# Supplementary material for: Captivity causes taxonomic and functional convergence of gut microbial communities in bats
Source: PeerJ. 2019 Apr 30;7:e6844. doi: 10.7717/peerj.6844 (PMC6499062; doi:10.7717/peerj.6844)
Supplement: Data S55 — Raw data of FVs7. [file peerj-07-6844-s060.gz › D8j5389-FVs7_R2.fq]

@M03364:276:000000000-BLYN8:1:1101:15676:1215 2:N:0:1
GGACTACAGGGGTTTCTAATCCTGTTTGCTCCCCACGCTTTCGCACCTGAGCGTCAGTCTTCGTCCAGGGGGCCGCCTTCGCCACCAGTATTCCTCCAGATCTCTACGCATTTCACCGCTACACCTGGAATTCTACCCCCCTCTACGAGACTCTCGCTTGCTACCTTCACATGCAGTTCCCAGGTTGAGCCCGGGGACTCCACATCTGACTTAACAACCCGCCTGCGTGCGCTGTACGCCCAGTAATTCCG
+
CCC9CGFAEF@GE:@FGGGCGGCC;,<CC9<FEED@:FG@@FGGGFGG@8@CGGG>C<@FEFCF7C@EE77FFGG@>?8FEEGD>FEAAE,AFFA?<A=<FC;F9<BFC7++9F9FEEG+4CEGFF<,BDF:F<FF,8+3>6@8,,=+@CEC?F,@E8+**,@,,,74E,@BFFC,>CF,>F8*?9D?,2DC5E:*:*****2C4C+++:CC7+:17*/*)/:;0@;50>@BG)9)9(::EF?9*:7):?*
@M03364:276:000000000-BLYN8:1:1101:12722:1262 2:N:0:1
GGACTACCGGGGTTTCTAATCCTGTTTGCTCCCCACGCTTTCGCACCTGAGCGTCAGTATTCGTCCAGGGGGCCGCCTTCGCCACCGGTATTCCTCCAGATCTCTACGCATTTCACCGCTACACCTGGAATTCTACCCCCCTCTACGAGACTCTACCTTGCCAGTTTCAAATGCAGTTCCCAGGTTGAGCCCGGGGATTTCACATCTGACTTAACAAACCGCCTGCGTGCGCTTTACGCCCAGTAATTCCG
+
C9BCCDCFEGGGEF@<AFDFFFGCF<,FFGGG:BE:CFFCCAFC@FGCCFGCFBCFE<,C<FGFEBCDEFCDGGEGGG:FFFGCG<CG=FDFAFEAFCGEGGCGGGG7CGE=<FGGGCGECGDFGFG?FFGGCFDGF83C@EGGAB888*@C6DG,@CC98FCFF,5;E?DF<99E;:5;AEFFF<86CC?FGG5C=CC6@C?7;F7CGGDF7@GGG7@CAGF((7;>:7>DDC34=<EEGE0)>>4):?2
@M03364:276:000000000-BLYN8:1:1101:20163:1271 2:N:0:1
GGACTACCGGGGTATCTAATCCTGTTTGCTACCCATGCTTTCGAGCCTCAGCGTCAGTTACAGACCAGACAGCCGCCTTCGCCACTGGTGTTCTTCCATATATCTACGCATTTCACCGCTACACATGGAGTTCCACTGTCCTCTTCTGCACTCAAGTTTCCCAGTTTCCGATGCACTTCTTCGGTTGAGCCGAAGGCTTTCACATCAGACTTAAGAAACCGCCTGCGTGCGCTTTACGCCCAGTAATTCCC
+
CCCCCF@@FGGGGGGGGGGGGGGGGGGGGGGGGGGDFGGGGGGCFDEGDFGFGFFFGD<F,FGGGGGGFCFGGGGGGGGGFECFG<FDGGFGF?EGGFAFGCEFFFGGGGGGGGGGGGGGGGFGGFEFG<FGGGGG9,6EEGGG=EFGGGGGGFGG=EEGFGFGFGGG8EGGGGGGFFGC=;DGGGGGGCF>EE*;CFGCFGGFAF<?477E>F5:CFDE>CE2BF@B?ABEGGGFFFGEG8;):7:?FF0
@M03364:276:000000000-BLYN8:1:1101:10842:1271 2:N:0:1
GGACTACAAGGGTTTCTAATCCTGTTTGCTCCCCACGCTTTCGAGCCTCAGTGTCAGTTACAGGCCAGAGAGCCGCTTTCGCCACCGGTGTTCCTCCATATATCTACGCATTTCACCGCTACACATGGAATTCCACTCTCCTCTTCTGCACTCAAGTCTCCCAGTTTCCAATGACCCTCCACGGTTGAGCCGTGGGCTTTCACATCAGACTTAAGAAACCGCCTACGCGCGCTTTACGCCCAATAATTCCG
+
CCCCCGGGGGGCFFGGGGGGGGGGGGGGGGGGGGGGGGCFGFGGGGGGGGGCGGGGGGGGGFGGGFGGGGDEGGGGGDFGGGGEFGGGCEGGGGGGGGGGGGDFGGGGGEEGGGGGGGGG@:FGFGGGFFGGGGGGCEDGGGGFF9CFFFGGGCFF;D3>EFGGBA9EGGGFC9DEFGG888CCFGGGGGGD7CEGCDFFFGGGFF75**;:F::=CFC7@EEDFFFFFEDEG3C4A;8CC:?AG78<DFC
@M03364:276:000000000-BLYN8:1:1101:15507:1290 2:N:0:1
GGACTACCGGGGTTTCTAATCCTGTTTGCTACCCACACTTTCGAGCCTCAACGTCAGTTACAGTCCAGAAAGCCGCCTTCGCCACTGGTGTTCTTCCATATATCTACGCATTTCACCGCTACACATGGAGTTCCACTTTCCTCTACTGCACTCAAGTCATCCAGTTTCCAAAGCAATTCCTCAGTTGAGCTGAGGGCTTTCACTTCAGACTTAAATAACCGTCTGCGCTCGCTTTCCGCCCAATAAATCCG
+
CCCCCGGGGFGGCEGGGGGGGFGG<ADEGGFGGGGGGGGGFGGGGGGGGGGGGGGGGGGGGGFGFEFGGGGGGGGGGGGGGGFGGFFFGGGGDGGGGGFGFGGFGGGGGEFGFFGGGGGGGGGGGGDG?FGFGGFGFGFGAC;D>FFFGGGGGDGGGGGGGGGGDGGFGFCF,88FD8,DFGGGG,,@=DGGGDCEEFGCDFCFFFF++A>CFGDF@CFC54:>B8@>7AEB7***;5CEGDD5F>6.;D7
@M03364:276:000000000-BLYN8:1:1101:9356:1328 2:N:0:1
GGACTACCAGGGTTTCTAATCCTGTTTGCTACCCATGCTTTCGAGCCTCAGCGTCAGTTACAGACCAGACAGCCGCCTTCGCCACTGGTGTTCTTCCATATATCTACGCATTTCACCGCTACACATGGAGTTCCACTGTCCTCTTCTGCACTCAAGTTTCTCAGTTTCCGATGCACTTCTTCGGTTGAGCCGAAGGCTTTCACATCAGACTTAAGAAACCGCCTGCGCTCGCTTTACGCCCAATAAATCCG
+
CCCCCGGGEFEGCFGGGFFFG<DFGGGGGGGFGGFGGFGGGGGEDCFFDFFGGGGGGDFFFGGGGGGGGGE<FGGGGDGGFGGGDEGCGGFGGFGFGGGA?E=EGGGGGEE8A?EE?FFCFEGGGGGGGFGFGFGGGGGGGFFGGGGGDC,=@=E8E;=E,8@DFGFCEGGCE8AFGGGGGGGDE6@?EGGG+;:C6DFGDCFGFC?DFGC7>=CFCFFGFCEFFF@59EF:D7*9FFEEDDD;8:ACDC9
@M03364:276:000000000-BLYN8:1:1101:20330:1351 2:N:0:1
GGACTACTCGGGTTTCTAATCCTGTTTGCTCCCCACGCTTTCGCACCTGAGCGTCAGTCTTCGTCTAGGGGGCCGCCTTCGCCACCGGTATTCCTCCAGATCTCTACGCATTTCACCGCTACACCTGGAATTCTACCCCCCTCTACGAGACTCTAGCTTGTCAGTTTCAAATGCAGTTCCCAGGTTGAGCCCGGCGATTGCACATCTGCATTAACAAACCGCCTGCGTGCGCTTTACGCCAAGTAATTCCG
+
CCCCCGGGFEGGGG;FGGGGGFGGGGGG9@EFCCFGGGGGGGG7:CEFEGGGGGCCEGGE<C@EC,,CEFEEGG>EGGGGGG,C:FBDF+BEF,,C<,4ED?ECFG9FFECCGGGGGGGGGGGGCE,FDGGGGFFGE8+@CEG=933+@:EGG9BCF9,6,@AF,D9EDF;,@FGG79:A:9D5FCDC?,:@E:*/:BE**;AC+2+;>++1:+@F:CG*27)((0-<6>E>37*:48EE*<,/:DF9FCF
@M03364:276:000000000-BLYN8:1:1101:15906:1357 2:N:0:1
GGACTACCGGGGTTTCTAATCCTGTTTGCTCCCCACGCTTTCGCACCTGAGCGTCAGTCTTCGTCCAGGGGGCCGCCTTCGCCACCGGTATTCCTCCAGATCTCTACGCATTTCACCGCTACACCTGGAATTCTACCCCCCTCTACGAGACTCTAGCTTGCCAGTTTCGAATGCAGTTCCCAGGTTGAGCCCGGGGATTTCACATCCGACTTGACAGACCGCCTGCGTGCGCTTTACGCCCAGTAATTCCG
+
CCCCCGGGGGGGCGGGGGGGGGGGGGGFGGGGGGCGGEEFGGGG@GGGGGGGGGGGFFGGGGGFGGGCF@@@FGGCCFEGGGGGG8=FFGGDEGEFDFDGGGFCCFGGGGGGGGFGG:CEGGGGGGGGDGFG9=DCF8DFG>EF9EG6@>@CFFF9F,>DFGGGGGGG*D,,<;D?AEGGGGC>G,4<CFG=*:E=E*B+@FGC+;CCGGG3*2>>FFFGB5>08<>D1))7<<D)9(ACGF1?7:F):C*
@M03364:276:000000000-BLYN8:1:1101:13701:1360 2:N:0:1
GGACTACTGGGGTTTCTAATCCTGTTTGCTCCCCACGCTTTCGCACCTGAGCGTCAGTCTTCGTCCAGGGGGCCGCCTTCGCCACCGGTATTCCTCCAGATCTCTACGCATTTCACCGCTACACCTGGAATTCTACCCACCTCTACGAGACTCTAGCTTGCCAGTTTCAAATGCAGTTCCCAGGTTGAGCCCGGGGATTTCACATCGGACTTAACAAACCGCCTGCGTTCGCTTTACGCCCAGTAATTCCG
+
CCCCCGGEGFGFGGGGGGGGGGGGGGGGGFEGGGEEGGGGGGG7CFEG,F<FGGGGGF<CAEFGGGGG8,@FGG@FGGGGGGGGDDEGFED9EFFGGFGGFFGGGGGGGGGGFGGGDGEGGGGAD:FEGGGGG9FG93,@EGG6DFD>+6@DG9=ECA9@@F9EECAFCFGEFGGGG,,<44@CFG:CGCFFC8EE5EFF7CE++0*/>3>FCCF;C<FCB5>?6FF@,>>D3*7673ECE5(/:764F>9
@M03364:276:000000000-BLYN8:1:1101:13629:1394 2:N:0:1
GGACTACACGGGTTTCTAATCCTGTTTGCTCCCCACGCTTTCGCACCTGAGCGTCAGTCTTCGTCCAGGGGGCCGCCTTCGCCACCGGTATTCCTCCAGATCTCTACGCATTTCACCGCTACACCTGGAATTCTACCCCCCTCTACGAGACTCTAGCTTGCCAGTTTCAAATGCAGTTCCCAGGTTGAGCCCGGGGATTTCACATCTGACTTAACAAACCGCCTGCGTGCGCTTTACGCCCAGTAATTCCG
+
CCCCCFGGGGGGFGGGGGGGGGGGGGGGGGGGGGGGGGGGGGGGGGDFGGGGGEGGGFGGGGGGGGGGGGGGGGGGGGGGGGGGGGDGGGGGGGGGGDF9<EEEFFGGGGDFGGGGGGGEFGGGFGGGGGGGGGGGGGDEGGGGGGF6@:CCGAFGCFGFCCFGGGGGGGGGGGGG?FD::DG8FGDECGGFGGDEGECFGF9+;87@F7:@FGFD>D858C>??FFF:DFDDG*<BBCEGB?FG*9<GG0
@M03364:276:000000000-BLYN8:1:1101:9712:1395 2:N:0:1
GGACTACTGGGGTTTCTAATCCTGTTTGCTCCCCACGCTTTCGCACCTGAGCGTCAGTCTTCGTCCAGGGGGCCGCCTTCGCCACCGGTATTCCTCCAGATCTCTACGCATTTCACCGCTACACCTGGAATTCTACCCCCCTCTACGAGACTCTAGCTTGCCAGTTTCAAATGCAGTTCCCAGGTTGAGCCCGGGGATTTCCCATCTGACTTAACAAACCGCCTGCGTGCGCTTTACGCCCGGTAATTCCG
+
CCCCCGGGGGGGGGGFGGGGGGGGGGGGGGGEDEGGGGGFFC7FDEGFGFFGEFGGGGGGGGGG@FCF?FGGGGF+:FCG<FCFEEC7FGGGGGEFE,?B<FFGGGGGGC=?FFFGGGDED@FG,DAFDBDGGGFFCE8FGEE69EFEGEDCGGGFGGGGGGG6>@DFGGFEFGGGE9:EFEC::BCFF8FG5?587EFF++0;FF1;+++;:++37*=EECE0,)()4>3@CGF<B(*:C)-<DG4<:7*
@M03364:276:000000000-BLYN8:1:1101:14475:1417 2:N:0:1
GGACTACCGGGGTATCTAATCCTGTTTGCTCCCCACGCTTTCGCACCTGAGCGTCAGTCTTCGTCCAGGGGGCCGCCTTCGCCACCGGTATTCCTCCAGATCTCTACGCATTTCACCGCTACACCTGGAATTCTACCCCCCTCTACAAGACTCTAGCCTGCCAGTTTCGAATGCAGTTCCCAGGTTGAGCCCGGGGATTTCACATCCGACTTGCCAGACCGCCTGCGTGCCCTTTACGCCCAGTAATTCCG
+
CCCCCGGGGGGGGGGGGGGGGGGGGGGGGGGGGGGGGGGGGGGDEGGGGGGGGGGGGGGGGDGEGGGGGDGGGGGGGGGGGGGEGGGGEEGGGGGGGFGGGAEGGGGGGGDG9EFGFGGEFFGGGGFFGFGGGDFD9>?FE+@CFGG,368CFEF7BDE8DGGGGGGGGGFCCFGGGGG<D?D5>DFGGGC@?*=8EGFFCGGGFFFGGGGG=+>7C0@FBG:60>B@())09<F>F?GG=:?FGCB)2?9
@M03364:276:000000000-BLYN8:1:1101:18876:1419 2:N:0:1
GGACTACAGGGGTTTCTAATCCTGTTTGCTCCCCACGCTTTCGCACCTGAGCGTCAGTCTTCGTCCAGGGGGCCGCCTTCGCCACCGGTATTCCTCCAGATCTCTACGCATTTCACCGCTACACCTGGAATTCTACCCCCCTCTACGAGACTCTAGCTGACCAGTTTCAAATGCAGTTCCCAAGTTAAGCTCGGGGATTTCACATCTGACTTAATCAACCGCCTGCGTGCGCTTTACGCCCAGTAATTCCG
+
CCCCCEGGGGGGGEGGGGGGCGGGFGGGGGGGGGGGGGGGGGGGGGGGGGGGGGGGGGGGGGGGGGGGGGGGGGGGGGDGGGFEGGGGGGGGGGGGFDGGGDFFEGFFGG>CEGGGGGGGGEGGGGGGGGGGGGGGFGFDGGGGGGGGGGGGGGGGGGGGGFGGGGFGGGGGGGGGECGGGEDFDF>CGD?6=EGGGCF6FFGGFFGGGG=FGDGGGFGGFG50=FF@6:DBG5DAF?C8>@(0:F=4:FF
@M03364:276:000000000-BLYN8:1:1101:12336:1420 2:N:0:1
GGACTACCAGGGTTTCTAATCCTGTTTGCTCCCCACGCTTTCGAGCCTCAGTGTCAGTTACAGGCCAGAGAGCCGCTTTCGCCACCGGTGTTCCTCCATATATCTACGCATTTCACCGCTACACATGGAATTCCACTCTCCTCTCCTGCACTCAAGTCTCCCAGTTTCCAATGCACACAATGGTTTAGCCCCTGCCTTTTACATCAGACTTAAGAAACCACCTGCGCTCGCTTTACGCCCAATAAATCCGG
+
CCCCCFGE@EGGGGGGGFGGFGGGGGGGGGFGGG<7FFEGGGGFFGGGGGGFGGGGGGG<,,;CFDGG8@E@FFGGGCD?EGEGFGEGCEFFFFGGG8EGGGFGGGFGGGEG<?EFGGGGGGF=9,CDFGGGGGDF984FFGGCEF98E?EFG=,=,3D;FGG?FFFDGADDF8DEC?+8,@DG;,@=E@,A6DFG@@EG7;:<B7C>**?@=+=@7D>5*:;505:/:)2/:7+1)2CBC>();D+9;)1
@M03364:276:000000000-BLYN8:1:1101:15725:1433 2:N:0:1
GGACTACTAGGGTTTCTAATCCTGTTTGCTCCCCACGCTTTCGCACCTGAGCGTCAGTCTTCGTCCAGGGGGCCGCCTTCGCCACCGGTATTCCTCCAGATCTCTACGCATTTCACCGCTACACCTGGAATTCTACCCCCCTCTACGAGACTCTAGCTTGCCAGTTTCAAATGCAGTTCCCAGGTTGAGCCCGGGGATTTCACATCTGACTTAACAAACCGCCTGCGTGCGCTTTACGCCCAGTAATTCCG
+
CCCCCGGGGGGGGGGGGGGGGGGGGGGGGGGGGGGGGGGGGGGGGGGGGGGCGGGGGGGGGGGGGGGGGGGGGGGGDGGGGGGGGGGGGGGGGGGFGFGFGGGGGGGGGGGCFCFGEFFGGGGGFFGFFGGGGGGGEGGGGGGGGGFGC:@DGDGGGGGGGGGGDGGFGGGGGGGFGGGGGGGFFECCCGGFC=CE5E8EFCFGFGCC:FGG7FGGGGFFDGED;52><BEFG3C29:EGGFFFG*94CG7
@M03364:276:000000000-BLYN8:1:1101:12142:1465 2:N:0:1
GGACTACTAGGGTTTCTAATCCTGTTCGCTCCCCACGCTTTCGAGCCTCAGCGTCAGTTACAGTCCAGAGAGTCGCCTTCGCCACTGGTGTTCTTCCTAATCTCTACGCATTTCACCGCTACACTAGGAATTCCACTCTCCTCTCCGGCACTCTAGATACTCAGTTTGAAATGCAGTACTCGGGTTGAGCCCAAGGATTTCACATCTCACTTAACTGTCCGCCTGCGCGCCCTTTACACCCAATAAATCCG
+
CCCCCGGGGGGGGGGGGGGGGGGGGG,CGGGGGGGGGGGGGGG?FGGGGGCGGGGGGGGDGFGGGGGG,,C,CFGGGGGGGGGGGGGGGGGGGGGGGGCEG,CFGGGGGGGGGGGGGGGEGGGG;FGGFGGGGF,?E89EEGGGGG6B+@EGG9EFGG9E,8EFGGG,,@EGGGGGGGGDACGGGGGGGGGGG:E8CGGGGGGGFF+2++CGG:+++2>C**:5)/-?(:6>GGGEF)BFCF(;CFFFDGD
@M03364:276:000000000-BLYN8:1:1101:19769:1530 2:N:0:1
GGACTACCAGGGTATCTAATCCTGTTTGCTCCCCACGCTTTCGCACCTGAGCGTCAGTCTTCGTCCAGGGGGCCGCCTTCGCCACCGGTATTCCTCCAGATCTCTACGCATTTCACCGCTACACCTGGAATTCTACCCCCCTCTACGAGACTCTAGCTTGCCAGTTTCAAATGCAGTTCCCAGGTTGAGCCCGGGGCTTTCACATCTGACGTAACAAACCGCCTGCGTGCGCTTTACGCCCAGTAATTCCG
+
CCCCCEGEGGDGGEGGGGEF9EEGFGGGFGAFGGGCF:EFGGGGEGDBFFGGGGGGGGGGFFGFE@CF8FFGGGCGCEGGGEFFEFGCBFCFF9EFEFGAFF9FFGFFGEE+9?FAFEFG:CGDGFD8FFFGGFGGCFGDE+>?CE8BEEGCFCFFGGC8@>DFFG9DAGG9CGGGGGGGGF68FEGGGGGGGD*:*BCG>CFCCF=CCF*>5FGGGFF7>GFFFF>;337)95*:F?>EGFFFGD=:7:*
@M03364:276:000000000-BLYN8:1:1101:9289:1563 2:N:0:1
GGACTACAAGGGTATCTAATCCTGTTTGCTCCCCACGCTTTCGCACCTGAGCGTCAGTCTTCGTCCAGGGGGCCGCCTTCGCCACCGGTATTCCTCCAGATCTCTACGCATTTCACCGCTACACCTGGAATTCTACCCCCCTCTACGAGACTCAAGCTTGCCAGTTTCAAATGCAGTTCCCAGGTTGAGCCCGGGGATTTCACATCTGACTTAACAAACCGCCTGCGTGCGCTTTACGCCCAGTAATTCCG
+
CCCCCGGGGGGGGGGFGGGGGGGGGGGGGGFFGGGGGGGGGGGGGGGGGGGFGGGGGGGGGGGGGGGGGGGGGGGGGGGGGGGDGGGGGGGGGGGGGGGGGGGGGGGGGGGGGGGGGGGGGGGGGGGGGGFGGGGGGFCEGGGGGGGGEGGGFGFEDFFCFFGGGDFFA,,3@AEFFG7;?9,:FC6E?FCFG8C?5CFGFC:F1;@FF+++:C7@7CFGEG31()2B:77>C*C:B:GGCB(02*94C02
@M03364:276:000000000-BLYN8:1:1101:8666:1579 2:N:0:1
GGACTACAAGGGTTTCTAATCCTGTTTGCTCCCCACGCTTTCGAGCCTCAGCGTCAGTTACAGACCAGAGAGCCGCCTTCGCCACTGGTGTTCCTCCATATATCTACGCATTTCACCGCTACACATGGAGTTCCACTGTCCTCTTCTGCACTCAAGTTTCCCAGTTTCCGATGCACTTCTTCGGTTGAGCCGAAGGCTTTCACATCAGACTTAAGAAACCGCCTGCGCTCGCTTTACGCCCAATAAATCCG
+
CCCCCGGGGGGGGGGGGGGGGGGGGGGGGGGGGGFGGGGGGGGGGGD,EGGGGEGGGGGGGGGGGGGFCFGGGGGGCGGGGGGGGGGGFGCCFGGG@FGGGGF9EFD@GGGGGGGGGGGGGGGF,FGFD<AFGGGDAEFGGGGFGGGGGGGGCGGFGGGGAFCGFG,EDGGGGGGGGGGGGGGGGGGCEG8E6CCGGD?E+2ECFGGGGG*B=CC8DGGGF>D@B49B=>EFG:FFFFGGGA<AGGFEGC/
@M03364:276:000000000-BLYN8:1:1101:11468:1681 2:N:0:1
GGACTACAGGGGTTTCTAATCCTGTTTGCTCCCCACGCTTTCGCACCTGAGCGTCAGTCTTCGTCCAGGGGGCCGCCTTCGCCACCGGTATTCCTCCAGATCTCTACGCATTTCACCGCTACACCTGGAATTCTACCCCCCTCTACGAGACTCTAGCTTGCCAGTTTCAAATGCAGTTCCCAGGTTGAGCCCGGGGATTTCACATCTGACTTAACAAACCGCCTGCGTGCGCTTTACGCCCAGTAATTCCG
+
CCCCCGGGGGGGGGGGGGGGGGGGGGGGGGGGGGGGGGGGGGGGGGGGGGGGGGGGGGGGGGGGGGGGGGGGGGGGGGGGGGGGG@GGGGGGGGGGGGGGGGGGGGG7FGFGGGGGGGGGGGGGGFGGGGGGGGGGC@8FEEGGGGGGE6EFFEGDEDGGGGGGFCGGGGGGGGGGFFGGGFGGGFGFFFGFE=CE58FEGGGGFCGGFGGGDGGGGGGGFGD1:FBE?FFEGGGBF?;EED?F*:B4>7*
@M03364:276:000000000-BLYN8:1:1101:17379:1724 2:N:0:1
GGACTACTAGGGTTTCTAATCCTGTTCGCTCCCCACGCTTTCGAGCCTCAGCGTCAGTTACAGTCCAGAGAGTCGCCTTCGCCACTGGTGTTCTTCCTAATCTCTACGCATTTCACCGCTACACCTGGAATTCTACCCCCCTCTACGAGACTCTCGCTTGCCAGTTTCAAATGCAGTTCCCAGGTTGAGCCCGGGGATTTCACATCTGACTTAACAAACCGCCTGCGTGCGCTTTACGCCCAGTAATTCCG
+
CCCCCGGGGGGGGGGGGGGGGGGGGGGGGGGGGGGGGGGGGGGGGGGGGGGGDGGGGGGFGGGGGGGGFGGGGGGGGGGGGGGGGGGGEFGGGGGGGGGGGGGGGGGGGDGGGGGGGGGGGGGGGGGGGGGGGGGGAEGGDGGGGGGE+=CFGG,@GGGCGG8E@FGGFGFGFGCEFGGGFFGGGGFFGGCEEGGGCEGGGGGGFFFCC:DCGFFGGG=FDEB?0A@8<D>BGG<7FDGGDFFFGGF>FG*
@M03364:276:000000000-BLYN8:1:1101:23589:1749 2:N:0:1
GGACTACACGGGTATCTAATCCTGTTTGCTCCCCACGCTTTCGCACCTGAGCGTCAGTCTTCGTCCAGGGGGCCGCCTTCGCCACCGGTATTCCTCCAGATCTCTACGCATTTCACCGCTACACCTGGAATTCTACCCCCCTCTACGAGACTCTATCTTGCCAGTTTCAAATGCAGTTCACAGGTTGAGCCCGGGGATTTCACATCTGCTTTAACAAACCGCCTGCGTGCGCCTTACGCCCAGCAATTCCG
+
CCCCCGGCFGGGGEGGGCGGGGFGGFGGGG<FGDGCEGEGGGGGFEGGFGG?EGEC:E<CCE<FFBFG,6@FEEGGEECFGGEEGEFFFFFGGAFGG<<FGCGGC?FGF@FG<,AFEEEE@FC,D,D<DFFGFDGGED6:@E+=;EF>8E7@8,@,,@,,7,@DFGFGDFCC7EAEG@F,,>2>F9DFG7FG=E8CCCFG7FF++9++++2+1++10;*:5=;(67(02>7)*1/))-*?5>0)>CFFG7*
@M03364:276:000000000-BLYN8:1:1101:22885:1759 2:N:0:1
GGACTACTCGGGTTTCTAATCCTGTTTGCTCCCCACGCTTTCGAGCCTCAGCGTCAGTTACAGACCAGAGAGCCGCCTTCGCCACTGGTGTTCCTCCATATATCTACGCATTTCACCGCTACACATGGAATTCCACTCTCCTCTTCTGCACTCAAGTCTCCCAGTTTCCAATGACCCTCCCCGGTTGAGCCGGGGGCTTTCACATCAGACTTAAGAAACCGCCTGCGCTCGCTTTACCCCCAATAAATCCG
+
CCCCCGGGGGGGGG@FGGGGFGGEGGFFGGCGGDEEGGEFG9@DEFEGGFGGGEGGGGGGGGGGGFCFEFGGD<FGGDGGGG,BFFGGGGG7FFGFFGGGCFFFGGGFGG+BFFGGFF+@FFGGGGGGE=EEE<EGG8EFC9?DGFGC9FGFFGGCFFCF,@DFF=EDCG9EFGA@FFG>EGGGEGDCFGGGC:8?=>E,;8CFF;CFFG4=CFFGGFGGFGED?F;BFAEFGD<)*)+2:>?>6>?9:FD
@M03364:276:000000000-BLYN8:1:1101:8859:1790 2:N:0:1
GGACTACAGGGGTTTCTAATCCTGTTTGCTCCCCACGCTTTCGCACCTGAGCGTCAGTCTTCGTCCAGGGGGCCGCCTTCGCCACCGGTATTCCTCCAGATCTCTACGCATTTCACCGCTACACCTGGAATTCTACCCCCCTCTACGAGACTCTAGCTTGCCAGTTTCAAATGCAGTTCCCAGGTTGAGCCCGGGGATTTCACATCTGACTTAACAAACCGCCTGCGTGCGCTTTACGCCCAGTAATTCCG
+
CCCCCGGGGGGGGGGGGGGGGGGGGGGGGGGGGGGGGGGGGGGGCCFFGGGGGGGGGGGGGFGGGGGGGGGGGGGGGGGGGFGGGGGGGGGGGGGGGCEGGGGGGGGGGGGGGGGGGGGGGGGGGGGFGGGGGFGGGG+FGGGGGGGGGGGGGFGGGGGGGGGGGFFGGGFDAFGCFFG7FFCGFGFFGCDG=EGG5CFFFCFCAC=FF+;FDC++:CFE5=:;:>9BBF3<DC>4BBG>GBF@DCFAGG9
@M03364:276:000000000-BLYN8:1:1101:8794:1810 2:N:0:1
GGACTACAGGGGTATCTAATCCTGTTTGCTACCCATGCTTTCGAGCCTCAGCGTCAGTTACAGACCAGACAGCCGCCTTCGCCACTGGTGTTCTTCCATATATCTACGCATTTCACCGCTACACATGGAGTTCCACTGTCCTCTTCTGCACTCAAGTTCCCCAGTTTCCGATGCACTTCTTCGGTTGAGCCGAAGGCTTTCACATCAGACTTAAGAAACCGCCTGCGCTCGCTTTACGCCCAATAAATCCG
+
CCCCCGGGGGGGGGGGGGGGGGGGGGGGGGGGGGGGGGGGGGGGGGGGGGGGGGGGGGGGGGGGGFGGGGGGGGGGGGGGGGGGGGGGFF6CF9AGGGGGGGG9EGFG>FGGGGGGGGD=CFGGDFGFGGGGGA9FGFGGGGGGGFGFGGGGFDGGGGGGGFGDGGFGEEGGGDGFGFGGGGGDFCEGGG6C+@EEFEEEGGGGFGGG5*ACDDCCGDDF>E>@DAFFF4?ECDD>ADGGCA7FFGFFCF9
@M03364:276:000000000-BLYN8:1:1101:17208:1820 2:N:0:1
GGACTACAGGGGTTTCTAATCCTGTTTGCTCCCCACGCTTTCGAGCCTCAGTGTCAGTTACAGGCCAGAGAGCCGCTTTCGCCACCGGTGTTCCTCCATATATCTACGCATTTCACCGCTACACATGGAGTTCCACTGTCCTCTTCTGCACTCAAGTTTCCCAGTTTCCGATGCCCTTCTTCGGTTGAGCCGAAGGCTTTCACATCAGACTTAAGAAACCGCCTGCGCTCGCTTTACGCCCAATAAATCCG
+
CCCCCCGFGGGGGGGGGGGGGGGGGGGGGGGGGGGGGGGGFGGEGGGGGGGCDFGGGDFGDF@FGGGGGGGGGGGGGGGGGGGGGGGGGGGGGGG9AFGGGGGGEFFGCCFEGGGCFGGGGGGGGGGGGGDFG9FGGGGGGGGGGFFGGGGGGGGGFGGGGGGGDDGCFCEGDG,@@EFG=CF6FDEC?FF89EEG5EGGGGGGFG7C4CGFFG7FGCFGBGFFBA=49>:>CCFFFFDEGFF)6FFC+;9
@M03364:276:000000000-BLYN8:1:1101:11373:1821 2:N:0:1
GGACTACTAGGGTTTCTAATCCTGTTTGCTACCCATGCTTTCGAGCCTCAGCGTCAGTTACAGACCAGACAGCCGCCTTCGCCACTGGTGTTCTTCCATATATCTACGCATTTCACCGCTACACATGGAATTCCACTCTCCTCTTCTGCACTCAAGTCTCCCAGTTTCCAATGACCCTCCCCGGTTGAGCCGGGGGCTTTCACATCAGACTTAAGAAACCGCCTCCGCTCGCTTTACGCCCAATAAATCCG
+
CCCCCFFGGGGGGGGGGGGGGGGGGGGGGGGGGGGGGGCFFGFGGGGGGGGGGCGGGGFEGGGFGGGFFFGGGGGGGGGGGGFEGGGGGGGCEGGGGFGGFFDE;AFGGGGGGGGGGGGGGGGCFCGFFGGGGFFFFGFGGGG+=EDFGGG?8,@9,,@D9@DEGFFFFGFC8ED8?,==ECEGFGG?9EFCEEGGGGGGG:CC16:?4DGGF+4=8*<F):B;().:?E>ADFGEF,CEED0<C:9)2C)
@M03364:276:000000000-BLYN8:1:1101:15941:1845 2:N:0:1
GGACTACACGGGTATCTAATCCTGTTTGCTACCCATGCTTTCGAGCCTCAGCGTCAGTTACAGACCAGAAAGCCGCCTTCGCCACTGGTGTTCTTCCATATATCTACGCATTTCACCGCTACACATGGAATTCTACCCTCCTCCCCTGCACTCAAGTCTTCCAGTTTCCAATTCAGCCACTGGTTGAGCCCCTGCCCTTTCCATTACACTTTGAAAACCACCTGCGCCCCATTTACGACCAATAAATCCGG
+
CCCCCFG8,F@CG7CFGGGGGGFFGGCEFGFAFFF,CFGFGFGF<;@,;<C8CFGECFGG,6E9FEFED,,,C@F@FEC=DGDFCE8CCDFGGFFFG?,,CCEEG9DFGGEGFAEGGGGEGGFG9,C<FEAEF,,4,,@F+DF++86+8=@DF8E,3,7,8>9CC>DC8ED;,=,,,66,6D89FE?823+@1+,,,637++72+++5:+=*+5+++4C79E4))*/*-/)/?CGF45=85A))2++16)C
@M03364:276:000000000-BLYN8:1:1101:13625:1866 2:N:0:1
GGACTACAGGGGTTTCTAATCCTGTTTGCTCCCCACGCTTTCGAGCCTCAGTGTCAGTTACAGGCCAGAGAGCCGCCTTCGCCACCGGTGTTCCTCCATATATCTACGCATTTCACCGCTACACATGGAATTCCACTGTCCTCGCCTGCACTTAAGTCTACCAGTTTCCAATGCATACAATGGTTGAGCCACTGCCTTTTACACCAGACTTAATAACCCACCTGCGCTCGCTTTACGCCCAATAAATCCGG
+
C<BCCFF@FFCFBFGDFFGCFECGFFGGGGGGFGGEGGE;FGGFG;FDA<EFFFFGG<EFGGGGGEF@EFF>FC+F+BFFGEGGCAEEFEEC<EE9<8FGCFGGDCFGGGEC@FG,B4=CFEFGG,,=EFGGFGD=,,7?EFG+BB>FFGDG,@,@FF,,>>=,,3>D@DCFFF98EF==A;FFFC,@?FGG,<>,433:2?EGAC;*0;?B7+CC*4,*:C6)5?=)66AD*5+782CEC)6A:+7);<1
@M03364:276:000000000-BLYN8:1:1101:12221:1878 2:N:0:1
GGACTACTGGGGTATCTAATCCTGTTTGCTCCCCACGCTTTCGAGCCTCAGCGTCAGTTACAGACCAGAGAGCCGCCTTCGCCACTGGTGTTCCTCCATATATCTACGCATTTCACCGCTACACATGGGATTCCACTCTCCTCTTCTGCACTCAAGTCTCCCAGTTTCCAATGACCCTCCCCGGTTGAGCCGGGGGCTTTCACATCAGACTTAAGAAACCGCCTGCGCTCGCTTTACGCCCAATAAATCCG
+
CCCCCGGGGGGGGGGGGGGGGGGGGGGGGGGGGGGGGGGGGGGGGGGGGGGGGGGGGGGGGGGGGGGGGGGGGGGGGGGGGGGGGGGGGGFEGGGGGGGGGGFGGGGGGGGGGGGFGECC7=EGGGGGGGGGGGGGGGGGGGGGGGGGGGGGGGCGGGGGGGGGGGDAFFGGFGGGFFGGGGGCFECCFGGGGCEGGGGGGGGGFGGGGGFGGGG@CFFGFDBF<FFFFFBFGGGFFFGEED00CDFBGGD
@M03364:276:000000000-BLYN8:1:1101:14224:1884 2:N:0:1
GGACTACAGGGGTTTCTAATCCTGTTTGCTCCCCACGCTTTCGCACCTGAGCGTCAGTTACAGACCAGACAGCCGCCTTCGCCACTGGTGTTCTTCCATATATCTACGCATTTCACCGCTACACATGGAGTTCCACTGTCCTCTTCTGCACTCAAGTTTCCCAGTTTCCGATGCACTTCTTCGGTTGAGCCGAAGGCTTTCACATCAGACTTAAGAAACCGCCTGCGCTCGCTTTACGCCCAATAAATCCC
+
CCCCCGGGGGGGGDGGGGGGGGGGGGGGGGGGGGGGGGGGGGGGGGGGGGGGGGGGGGGFGGGGGGGGGCGGGGGGGGGFFGGGGGGGGGGGGGGGFGGGGGGGGGGGGGGGGGGGGGGGDEGFFGG8AFGEFGGGGGGGFFEFDGGGFCFGGG8==EFFDGGFEGGGFGC6+8,@D?FGGGGGGGDC6E6CECGGFG?FGGFGF7=FG4*=FFG7:CFF;=)59A=BFDFEDDGEFFGGGFFACFCFFG*
@M03364:276:000000000-BLYN8:1:1101:9965:1902 2:N:0:1
GGACTACTAGGGTATCTAATCCTGTTTGCTCCCCACGCTTTCGCACCTGAGCGTCAGTCTTCGTCCAGGGGGCCGCCTTCGCCACCGGTATTCCTCCAGATCTCTACGCATTTCACCGCTACACCTGGAATTCTACCCCCCTCTACGAGACTCTAGCTTGCCAGTTTCAAATGCAGTTCCCAGGTTGAGCCCGGGGATTTCACATCTGACTTAACAAACCGCCTGCGTGCGCTTTACGCCCAGCAATTCCC
+
@@CCCC@,E@<9CF<,6EEG96FEFFCC,C@CFCF@F+F@GDCG,+CE<ECFE:,B,CAEGGGEFBCF<FEBCC7:CEC<FGFC:,@=>FGAGE=?F,B,ECF5,C<AFG:B?EE<?B:ECFF=@B<A<FEFFG9BA833BE+?FECEGGEC:CC9,3;,D,@:,7EE7DE;;,9ED,@FC?,4@FGGGFD*=585CEGA:79@FC@FFGGF>+:C*>8===3((5374>337*9AB(;E*80)*2*)***
@M03364:276:000000000-BLYN8:1:1101:18934:1917 2:N:0:1
GGACTACAAGGGTATCTAATCCTGTTTGCTCCCCAATCTTTCGCACCTCAGCGTCAGTCTTTGTCCAGGGGGCCGCCTTCGCCACCGGTATTCCTCCAGATCTCTACGCATTTCACCGCTACACCTGGAATTCCACCCTCCTCTACTTGACTCAAGCCGACCAGTTTCAAATGCAGCTCCCAAGTTAACCTCGGGGATTTCACATCTGCCTTAATCAACCGCCTCCGTCCGCTTTACCCCCAGTAATCCCG
+
-A@CCFG,6CE7FAE@FFGGGFFFEFGGGDFCDFG;,CEFGFGGEEFG,EECFCEEEF9AFGGGGDGC<@FECCBC+CFGCGCCE,@7C:FGGGGFG,<,,4CFGDF77CCFFGGGGC7=CFGGG4:?8FFGG,6CG>+AEGGFAF,3,6@ED,@D9++++@@6EED,,5D,7@=A,@D6EEC,FB:A,EE@*18**1:,4:,+=?=1+*0=*:=DF6F:)5=((0(2(.:)/><9F)<C=32;C*9)?49
@M03364:276:000000000-BLYN8:1:1101:14751:1930 2:N:0:1
GGACTACAGGGGTTTCTAATCCTGTTTGCTACCCATGCTTTCGAGCCTCAGCGTCAGTTACAGACCAGACAGCCGCCTTCGCCACTGGTGTTCTTCCATATATCTACGCATTTCACCGCTACACATGGAGTTCCACTGTCCTCTTCTGCACTCAAGTTCCCCAGTTTCCGATGCACTTCTTCGGTTGAGCCGAAGGCTTTCACATCAGACTTAAGAAACCGCCTGCGCTCGCTTTACGCCCAATAAATCCG
+
CCCCCGGGGGGGGGGGGGGGGGGGGGGGGGGGGGGGGGGGGGGFGGGGGGGGGGGGGGGGGGGGGGGGGGGGGGGGGGGGGGGGGGGGCFGGFGGGGGGGGGGGGGGGGDGGGGGGGGGGGGGGFGGGFGFGGGGGGGGGGGGGGGGGGGGGGGGEEGGGGGGGGGGFFGCGCEGGGGGGGGGGGEGGCGGGG6EEGGGGGGGGFGGGGGGGGGC:CFFGEGFFFFFD9EEBGGCCFFGGGD=AFGFFGG<
@M03364:276:000000000-BLYN8:1:1101:15740:1972 2:N:0:1
GGACTACCAGGGTATCTAATCCTGTTTGCTCCCCACGCTTTCGCACCTGAGCGTCAGTCTTCGTCCAGGGGGCCGCCTTCGCCACCGGTATTCCTCCAGATCTCTACGCATTTCACCGCTACACCTGGAATTCTACCCCCCTCTACGAGACTCTAGCTTGCCAGTTTCAAATGCAGTTCCCAGGTTGAGCCCGGGGATTTCACATCTGACTTAACAAACCGCCTGCGTGCGCTGTACGCCCAGTAATTCCG
+
CCCCCGGGGGGGGGGGGGFGGGGGFGGGGGGGGGGGGGGGGGGGGGGGGGGGGGGGDFGGGGGGGG@@FGGGGGGGGGGGGGGGGGGDGDGGGDGGGGGGGGGGGGDFFFGGFGGGGGGGGGGGGGGGGGGGGGGGGGGGGGGGCFG68CC8BGFGGGGGFGGFCFGGGGGGGCFCFGGGFGFGGDFGGGF55CDGC8FG>79FCGGG=CFGG>CGFGFG:CBFFFFFFFED:)9:F1>EGD8?DFFBGD2
@M03364:276:000000000-BLYN8:1:1101:21163:1984 2:N:0:1
GGACTACAAGGGTATCTAATCCTGTTTGCTACCCATGCTTTCGAGCCTCAGCGTCAGTTACAGACCAGACAGCCGCCTTCGCCACTGGTGTTCTTCCATATATCTACGCATTTCACCGCTACACATGGAGTTCCACTGTCCTCTTCTGCACTCAAGTTCCCCAGTTTCCGATGCACTTCTCCGGTTGAGCCGAAGGCTTTCACATCAGACTTAAGAAACCGCCTGCGCTCGCTTTACGCCCAATAAATCCG
+
CCCCCGGGFGGGGFGGGGGGGGGGGGGGGGGGGGGGGGGGGGDGFGGGGGGGGGGGGGGFGGGGGGGGFGGGGEFGGGGGGGGGGGGGCAFGGGGGGGGGGGGCEFGGECGDCFCGGEGGGGGGGEFEFGGGGGGGGFGFGDDFGFGFFGGGG8EAFB,=,@8CFGGG8>CCE6DFGGGG,ECGGGGGCG8@@6@EGGGGGGGG6*:?GGGGGCC+:CFFFDFA=F>FFFFFCF*116C=E>2AGGFFG47
@M03364:276:000000000-BLYN8:1:1101:15460:1999 2:N:0:1
GGACTACTAGGGTTTCTAATCCTGTTTGCTCCCCACGCTTTCGAGCCTCAGCGTCAGTTACAGACCAGAGAGCCGCCTTCGCCACTGGTGTTCCTCCATATATCTACGCATTTCACCGCTACACATGGAATTCCACTCTCCTCTTCTGCACTCAAGTCTCCCAGTTTCCAATGACCCTCCCCGGTTGAGCCGGGGGCTTTCACATCAGACTTAAGAAACCGCCTGCGTGCGCTTTACGCCCAGTAATTCCG
+
CCCCCGGGGGGGGGGGGGGGGGGGGFGGGGGGGGGGGGGGGGGGGGGGGGGGGGGGGGGGGGGGGGGGGFCCGGGGGGGGGGFGEFGGGGGGGGGGGGGGGGGFFGGGGGGGCFFGGGGGGGGGGGFGGFGAFGGGGGGGGGGFGGGGGGGGDGGGGGGGFGGGGGF9:EFF8EGFGFGGGGGGGGGECGGGGGGD5EFGG7CF8FFCDGGGGGGGGGGFFGFF;FFF@EFEG55<?<EGGB?:D76AGGF
@M03364:276:000000000-BLYN8:1:1101:8147:2021 2:N:0:1
GGACTACAAGGGTTTCTAATCCTGTTTGCTACCCATGCTTTCGAGCCTCAGCGTCAGTTACAGACCAGACAGCCGCCTTCGCCACTGGTGTTCTTCCATATATCTACGCATTTCACCGCTACACATGGAGTTCCACTTTCCTCTTCTGCACTCAAGTTCCCCAGTTTCCGATGCACTTCTTCGGTTGAGCCGAAGGCTTTCACATCAGACTTAAGAAACCGCCTGCGCTCGCTTTACGCCCAATAAATCCG
+
CCCCCFGGGGGGGGGGGGGGFGGGGGGGGGGGGGGGGGGGGGGGGGG?FGFGEGGGGGGGFG@AFGGGGFFGGGGGGGGGGGGGGGFGFGGEGGGGGFGFGGGGGGGGGGGGGGGGGGGGGGGGFFE89AFFFFGGGGGGGGGGGGGGGDGGFGGGGGGGGGGGGGGGGGGGGGGGGG?8=D6CGGGG8DGGD6EG?DGADDFFACG>FDG7D>+:FCFFECBFDF=E@BE>DGFFFFGCE:25>FF?C<2
@M03364:276:000000000-BLYN8:1:1101:9049:2022 2:N:0:1
GGACTACCAGGGTATCTAATCCTGTTTGCTACCCATGCTTTCGAGCCTCAGCGTCAGTTACAGACCAGACAGCCGCCTTCGCCACTGGTGTTCTTCCATATATCTACGCATTTCACCGCTACACATGGAGTTCCACTGTCCTCTTCTGCACTCAAGTTTCCCAGTTTCCGATGCACTTCTTCGGTTGAGCCGAAGGCTTTCACATCAGACTTAAGAAACCGCCTGCGCTCGCTTTACGCCCAATAAATCCG
+
CCCCCGG8FFGGGGGGGGGFFGGGGGGGFGGGGGGGCFGGFGGGGGGGGGD<FGGGGGG9FFG966CF;,6BF,CFGGGGGG@F:EFF6EGGGGGG<,,CE<EGGG9@GGGGGGGGGGGGDGGGF@AECEGGGG;E=,,CEGG+>FFGGGGGGGGG@F9,EGDFG;FGA6+@EGGFFD,E8EGEGGGGGGGG6E:+:DGEGFFGFGC5CGGGGC+=8*D695>@2>94=A4?DCF=A0EEEE(0CCFFGC9
@M03364:276:000000000-BLYN8:1:1101:11774:2044 2:N:0:1
GGACTACCGGGGTTTCTAATCCTGTTTGCTCCCCACGCTTTCGCACCTGAGCGTCAGTCTTCGTCCAGGGGGCCGCCTTCGCCACCGGTATTCCTCCAGATCTCTACGCATTTCACCGCTACACCTGGAATTCTACCCCCCTCTACGAGACTCTAGCTTGCCAGTTTCAAATGCAGTTCCCAGGTTGAGCCCGGGGATTTCACATCTGACTTAACAAACCGCCTGCGTGCGCTTTACGCCCAGTAATTCCG
+
CCCCCGGGGGGGGGGGGGGGGGGGGGGGGGGGGGGGGGGGGGGGGGGGGGGGGGGGGGGGGGGGGGGGGDGGG+CFGCGGGGEGGGGGGCFCEFFGG8BAFFDEGGGGGGGGFGGGGGGG:FGGG8FFGGGGGGGGGGGGGEE9FFGGGGGGGGGGCGAFGGF:@B;>@F,,=DFGGGGFGGGGGGCFFGGGEGGGEGGFCC7C@C7DGGGGFGGGGGGC)>@?FFFFFF>>CDGFFFGG*)30:C@<CFF
@M03364:276:000000000-BLYN8:1:1101:12107:2046 2:N:0:1
GGACTACTAGGGTATCTAATCCTGTTTGCTCCCCACGCTTTCGCACCTGAGCGTCAGTCTTCGTCCAGGGGGCCGCCTTCGCCACCGGTATTCCTCCAGATCTCTACGCATTTCACCGCTACACCTGGAATTCTACCCCCCTCTACGAGACTCTAGCTTGCCAGTTTCAAATGCAGTTCCCAGGTTGAGCCCGGGGATTTCACATCTGACTTAACAAACCGCCTGCGTGCGCTTTACGCCCAGTAATTCCG
+
CCCCCGGGGGGGGGGGGGGGGGGGGGGGGGGGGGGGGGGGGGGGGGGGGGGGGGGGGGGGGGGGGGGGGGGGGGGGGGGGGGGGGGGGGGGGGGGGGGCFGGGGGGGGGGGGGGGGGGGGEFGGGGGGGGGGGGGFGGGGGGGGCFGCEGGGGGGGGGG6EFFFGGGGFGGGGGGGGGGGGFFGGGGCFFFFGGGEDECCFGGGFCGGGGGGGGGGGGGGFED@DF@DBFFFGGGFFFGGGDFF>CFFFFD
@M03364:276:000000000-BLYN8:1:1101:10419:2054 2:N:0:1
GGACTACCGGGGTTTCTAATCCTGTTTGCTCCCCACGCTTTCGCACCTGAGCGTCAGTCTTCGTCCAGGGGGCCGCCTTCGCCACCGGTATTCCTCCAGATCTCTACGCATTTCACCGCTACACCTGGAATTCTACCCCCCTCTACGAGACTCTAGCTTGCCAGTTTCAAATGCAGTTCCCAGGTTGAGCCCGGGGATTTCACATCTGACTTAACAAACCGCCTGCGTGCGCTTTACGCCCAGTAATTCCG
+
CCCCCGGGGGGGGDGGGGGGFGGGGGGGGGGGFGGGGGGGGGGGGGGGGGGGGEGGGGGFGGGGGGGCFGGEFGGGGGGCDGDFGGGGGDGGGGGGGGGGD8@E,EFFGD@FGF?GGGCCFGGGGGGGGGGFGGGGFGFGGGGGGGG6:5:8DFCFGGGGGGGGFGGFEFFGFF7FGGGC?DEFFFGGGFC85EC85CFCFGGGFGGGGGGGGFFFF:CGBEFB?F>><B3775F57(:C*)2?CFFDGG7
@M03364:276:000000000-BLYN8:1:1101:20326:2081 2:N:0:1
GGACTACTAGGGTTTCTAATCCTGTTTGCTCCCCACGCTTTCGCACCTGAGCGTCAGTCTTCGTCCAGGGGGCCGCCTTCGCCACCGGTATTCCTCCAGATCTCTACGCATTTCACCGCTACACCTGGAATTCTACCCCCCTCTACGAGACTCTAGCTTGCCAGTTTCAAATGCAGTTCCCAGGTTGAGCCCGGGGATTTCACATCTGACTTAACAAACCGCCTGCGTTCGCTTTACGCCCAGTAATTCCG
+
CCCCCGGGCFGGGGGGGGGGCG@FEGGGGGFGGGGDGDGGGGGGDEGGGC@DCGGGGGC,6CFFFEEG8@CGGGGFFGGFGGFGG8FEGEGGGAEFGG?E@,CEGGGGGGCG9FGGGGDEGFEFGFGGGGGGGGGGGFFGCGE?,>ECECG?EFGCCEEFGGGGGGGGFGFGGC9EFFF;FCD5DF8FGGFCEEDC*;EFGGG>+8::FGFGGGCFGFC*)=:??F;8(7>DD<F:/18CED??DC@<C:*
@M03364:276:000000000-BLYN8:1:1101:13263:2097 2:N:0:1
GGACTACTAGGGTATCTAATCCTGTTTGCTCCCCACGCTTTCGCACCTGAGCGTCAGTCTTTGTCCAGGGGGCCGCCTTCGCCACCGGTATTCCTCCAGATCTCTACGCATTTCACCGCTACACCTGGAATTCTACCCCCCTCTACAAGACTCTAGCCTGCCAGTTTCGAATGCAGTTCCCAGGTTGAGCCCGGGGATTTCACATCTGACTTAACAAACCGCCTGCGTGCGCTTTACGCCACGTAATTCCG
+
CCCCCGGFGGGGGGGGGGGGGGGGGGGGGGGGFEGEGGGGGD,FFGGGCGGGGGGGGGGGGGGGGGGGGGGGGGGGGGCFGGFEGGGGGGGFGGDE<=FEGGGGGFFGGG7CEFFGGGE8FFGEFDDFGGFCFFGGGGGGGGGGFGGFCC8DGGGGGGG67DFFGFGGG*DGC9C,7=FACC8*,?D?FCFE5EGGGEGGC8CC>D>FFFG=@77F7CFGEG3;(;;D<BEFG7<>=1EC*.(7<*04DF9
@M03364:276:000000000-BLYN8:1:1101:9553:2112 2:N:0:1
GGACTACAAGGGTTTCTAATCCTGTTTGCTACCCATGCTTTCGAGCCTCAGCGTCAGTTACAGACCAGACAGCCGCCTTCGCCACTGGTGTTCTTCCATATATCTACGCATTTCACCGCTACACATGGAGTTCCACTGTCCTCTTCTGCACTCAAGTTTCCCAGTTTCCGATGCACTTCTTCGGTTGAGCCGAAGGCTTTCACATCAGACTTAAGAAACCGCCTGCGCTCGCTTTACGCCCAATAAATCCG
+
CCCCCGGGGGGGGGGFGGGGGGGGGGGGGGGGGGGGGFGGGGGGGGGGGGGGGGGGGGGGGGGGGGGGGGGGGGGGGGGGGGGGGGGGGGGGGGGGGGGGGGGGGGFGGGGGGGGGGGGGGGGGFGFDGGGGGGFGGGGGGGGGGGGGGGGGGGGGFGGDGFCFGGGGFGECEGGGGGGGGGDGGGGGGFFG6EEDGGGGF9FGFGGGGGGGGDFFC7CFFGFFFFBDFA>BDFGFFFGGGEDA<FFFGG:
@M03364:276:000000000-BLYN8:1:1101:24236:2205 2:N:0:1
GGTCTACAGGGGTATCTAATCCTGTTTGCTCCCCACGCTTTCGCACCTGAGCGCCAGTCTTCGTCCAGTGGGCCGCCTTCGCCACTGGTATTCCTCCAGATCTCGACGCATGTCACCGCTACACCTGGAATTCTACCCCCCTCTACGAGACTCTAGCTTTCCAGTTTCAAATTCAGTTCCCAGGTTGAGCACGGGGATTTCACATCTGACTTAACAAACCGCCTGCGTGCGCTTTATGCCCAGGAATTCCG
+
8--8BF@EFGG7FEG6CCFGGFFFGGFGGCD,F@CF:CBFGFCF@@FFF@,C++6@@E@FGFGGG7:F9@8@D,@:@FFGDCCCF,6,:BED9B=A@8FFGGG9,AFFGG7+AFGGGCECCG,AFFFFCA<E=EE;,8+38CGG9FFGG=+==>C,E@3,@FCDC9EAF9,,,77:;BEG?9,3>>8,<,,498:5*1<,==@:+8C788++2++10*=*5*:((;(0:55>D*9<*.:<CF()1*),::*
@M03364:276:000000000-BLYN8:1:1101:21146:2219 2:N:0:1
GGACTACAGGGGTTTCTAATCCTGTTTGCTCCCCACGCTTTCGAGCCTCAGTGTCAGTTACAGGCCAGAGAGCCGCTTTCGCCACCGGTGTTCCTCGATATATCTACGCATTTCACCGCTACACATGGAATTCCACCCTCCTCTCCTGCACTCAAGACTACCAGTTTCCAATGCATACATTCGTTGAGCCCGTGCCTTTTACACCAGACTTAATAAACCACCTTCGCTCGCTTTACGCCCAATAAATCCGG
+
CCCCCGF<CEGGGGGGGGGGGGGGGGFG9FFGGGGG+CFGFGGGGG>FGGGGGGGGGG,EGGG,F,CD@CEFG@GGCFGGGGCF,FFG>CFGG9EF,,4?FGGGGGG7FGGGGGFGGGDEGGGF,4A<FFFGGG9E,=+FGGGGDCFGFGGFGGFG,@F9DGGGGGGG,E,>DFG==,,,,,7@F,3,6D++45:8,59C+2;;57*/;2=+=+BFC7,;*:8)0/-5>8B8FC@480CCCF3)0@A?G5C
@M03364:276:000000000-BLYN8:1:1101:15901:2233 2:N:0:1
GGACTACTAGGGTTTCTAATCCTGTTTGCTACCCATGCTTTCGAGCCTCAGCGTCAGTTACAGACCAGACAGCCGCCTTCGCCACTGGTGTTCTTCCATATATCTACGCATTTCACCGCTACACATGGAGTTCCACTGTCCTCTTCTGCACTCAAGTTTCCCAGTTTCCGATGCACTTCTTCGGTTGAGCCGAAGGCTTTCACATCAGACTTAAGAAACCGCCTGCGCTCGCTTTACGCCCAATAAATCCG
+
CCCCCEGGGGGGFDGGGGGGEGGGGGGGGFGGFGGGGGGGGGGFGFGGGGGGGGG:FEEGGGGGGGGGGGFGFGGGGGGFGGGGGGGGGG@FGGFEFFGGFCCDEFGFEFGEFGGGFFGGGGGGGFGGFD<DFFCFFFDFDACF9CFFFFGGGGGGGGGGGGFFEGFGGGGGGGDAFFEECGGGGGDCCCGEDCEC,BEFFCCFFGGFG59>FC8CCFGGFGFFFFB:=4;?GFC:A@G7EB@FFGAEGGD
@M03364:276:000000000-BLYN8:1:1101:9134:2243 2:N:0:1
GGACTACTGGGGTTTCTAATCCTGTTTGCTCCCCACGCTTTCGAGCCTCAGTGTCAGTTACAGGCCAGAGAGCCGCTTTCGCCTACGGTGTTCCTCCATATATCTACGCATTTCACCGAGACACATGGAATTCCACTCTCCTCTCCTGCACGCAGGTGTCCCAGTTTCCAATGCCCACAATGGTTGATCCACTGCCTTTTACATCAGAGTTAACAAACCACCTTAGCGCGCTGTACGCCCAATAAATCCG
+
9CCCCGFFGGGFGEGFGF,6,6;C;,,6<,E66,;:CGG7<EB@<C+BFGG@CCCFC@F9FE9@8CF@8FF@FCF@@7B<,@6,,,8B:6B,C@@,,,CEFEFEC5?F+6,BE,F,5+++8+AA4:FGAA,9;,==,949@D>88E9>,,,+6B++8,6@3E,3,33,,79,1,,66@C833,3@C6,233@;@>,<@,,9A759+A**?+2+++*/9*1:A>)*4**())8)*11.(14=F1F*+3.;/
@M03364:276:000000000-BLYN8:1:1101:10691:2260 2:N:0:1
GGACTACCAGGGTTTCTAATCCTGTTTGCTCCCCCACGCTTTCGCACCTGAGCGTCAGTCTTTGTCCAGGGGGCCGCCTTCGCCACCGGTATTCCTCCAGATCTCTACGCATTTCACCGCTACACCTGGAATTCTACCCCCCTCTACAAGACTCTAGCCTGCCAGTTTCGAATGCAGTTCCCAGGTTGAGCCCGGGGATTTCACATCCGACTTGACAGACCGCCTGCGTGCGCTTTACGCCCAGTAATTCC
+
CCCCCGGFGGGGGGGGGGGGGGGGGGGGGGGGGGGGGGGGGGGGGGGGGGGGGGGGGGGGGGGGGGGGGGGGGGGGGGGGGGGGGGGGCFGGGGGGGFGFEFGGEFGGGGGGGGFGGACEFCGGGGGGGGGGGGGGGGDFGGGDGGGGFGDFGGGGGGGGGGGGGGGGGGCFGGGGACEGDCECCEFFGGGG>EC=7:CFGGGGFGGGGGGGGGDGGGFGFGF6?F05<);>3954FFCCED(7CFF4:*:
@M03364:276:000000000-BLYN8:1:1101:14447:2263 2:N:0:1
GGACTACAAGGGTATCTAATCCTGTTTGCTCCCCACGCTTTCGCACCTGAGCGTCAGTCTTTGTCCAGGGGGCCGCCTTCGCCACCGGTATTCCTCCAGATCTCTACGCATTTCACCGCTACACCTGGAATTCTACCCCCCTCTACAAGACTCTAGCCTGCCAGTTTCGAATGCAGTTCCCAGGTTGAGCCCGGGGATTTCACATCCGCCTTGACAGACCGCCTGCGTGCGCTTTACGCCCAGTAATTCCG
+
CCCCCCGGGGGGGGGGGGGGGGGGGGGGGGGGGGGGGGGGGGGGGGGGFGGGGGGGGGGGGGGGGGGGGGGGGGGGGGGGGFGGGGGEFFGGGGGGGGGFGGGGFFGFCEEGGGGGGGGGGGGFFGGGFGGGGGGGGGGGGGGGGGGGGGGGFG=CFGGGGEEFGFFGGGGGFFGGGGFGGFDEGGGCFGFFGGGGECGGGDGFAFD3*8D*>CFD=DFFBGF;65;E?:3B5DFAB0CEEB:F7>?AG>*
@M03364:276:000000000-BLYN8:1:1101:14410:2307 2:N:0:1
GGACTACACGGGTTTCTAATCCTGTTTGCTACCCATGCTTTCGAGCCTCAGCGTCAGTTACAGACCAGACAGCCGCCTTCGCCACTGGTGTTCTTCCATATATCTACGCATTTCACCGCTACACATGGAATTCCACTCTCCTCTTCTGCACTCAAGTCTCCCAGTTTCCAATGACCCTCCCCGGTTGAGCCGGGGGCTTTCACATCAGACTTAACAAACCGCCTGCGTGCGCTTTACGCCCAGTAATTCCG
+
CCCCCGGGGGGGGGGGGGGGGGGGGGGGGGGGGGGGGGGGGGGGGGGGGGGGGGGGGGGGGGGGGGGGGCDFGGGGGGGGFGGGGGGGGGGFFGFGGGGGGFGGGFGGDGGGGGGGGGGGGGGGGGGGGGGGGGGGGGGFGGGGGADFFGGFFGGGGF9C,DD8FFGGDDFFGFGGGFGGEGGGGGDGGGGGGGGGGGGGFGGGFGFFFGGFGFFFG*AFA5=@FFFFD>)3CGG<F?EEC>?6:*74>:*
@M03364:276:000000000-BLYN8:1:1101:17531:2312 2:N:0:1
GGACTACCAGGGTTTCTAATCCTGTTTGCTCCCCACGCTTTCGCACCTGAGCGTCAGTCTTCGTCCAGGGGGCCGCCTTCGCCACCGGTATTCCTCCAGATCTCTACGCATTTCACCGCTACACCTGGAATTCTACCCCCCTCTACGAGACTCTAGCTTGCCAGTTTCAAATGCAGTTCCCAGGTTGAGCCCGGGGATTTCACATCTGACTTAACAAACCGCCTGCGTGCGCTTTACGCCCAGTAATTCCG
+
CCCCCGG<<FGGGGGFGGGGGGGGGGGGGGGGGGGGGGGGGGGGGGGG8FGGGGGGGGGFFGGGGGGG8@FGGGGGGGGGGGGGGCGGGCFGGGFGG8EGGFGGGGGGGGGGGGGGGGGGGGFGGGGGGGGGGCFGFD+CEGGGDF@:7EGFG9EC9;,37@AFGGGFFECCCFGFGG7D,?DFGGGGC7CFDCGECEGFG>77AFFGGGGGCFC7:*=EBG><;FF)(75@DGGFF<EGG58FGGFFGGD
@M03364:276:000000000-BLYN8:1:1101:24114:2315 2:N:0:1
GACTACTCGGGTTTCTAATCCTGTTTGCTCCCCACGCTTTCGAGCCTCAGTGTCAGTTACAGGCCAGAGAGCCGCTTTCGCCACCGGTGTTCCTCCATATATCTACGCATTTCACCGCTACACATGGAATTCCACTCTCCTCTCCTGCACTCAAGTCTACCAGTTTCCAATGCATACAATGGTTGAGCCACTGCCTTTTACACCAGACTTAATAAACCACCTGCGCTCGCTGTACGCCCAATCAATCCGG
+
-ACCCCFFGGGC@CAFF,<E<9FEGGFFGGGFGGGDG7:DGGGCGGGGGE<F@EFGGGGGGFCFGGFCCFGGGGDBCFGGGGGGGGGEGGGGGAADGGGFGF9FFEGGGDBEFFDFG788B=FF8FGFFEFGC?EF,6@F9DFFGF8=EFGG88,6EEGGCG?EC,@EECE?EFGGG?99D,7>EG8DGFFF,EFGC>,@?9C757D9*?+=EFFGC5:FE6?=2A:*(8?)1+=5)988A8(/*2:6CC
@M03364:276:000000000-BLYN8:1:1101:14451:2330 2:N:0:1
GGACTACCGGGGTTTCTAATCCTGTTTGCTCCCCACGCTTTCGCACCTGAGCGTCAGTCTTCGTCCAGGGGGCCGCCTTCGCCACCGGTATTCCTCCAGATCTCTACGCATTTCACCGCTACACCTGGAATTCTACCCCCCTCTACGAGACTCTAGCTTGCCAGTTTCAAATGCAGTTCCCAGGTTGAGCCCGGGGATTTCACATCTGACTTAACAAACCGCCTGCGTGCGCTTTACGCCCAGTAATTCCG
+
CCCCCGGGGGGGGGGGGGGGGGGGGGGGGGGGGGGGGGGGGGGGGGGGGGGGGGGGGGGGGGGGGGGGGGGGGGGGGGGGGGGGGGGGGGGGGGGGGGGFFGGGGGGGGGGGGGGGGGGGGGGGGGGGGGGGGGGGGGGGGEGGGGGGGGGGGGGFGGGGGGGGFGGGGGGGGGGGGGGGGFDGGGFFFGGGGGGGEGGFGGFFFCFGGGGGFGGGGFCGFGFFFFFFB:@BDGFAFFGCCDF?F7B9DG*
@M03364:276:000000000-BLYN8:1:1101:7986:2331 2:N:0:1
GGACTACAAGGGTATCTAATCCTGTTCGCTCCCCACGCTTTCGAGCCTCAGCGTCAGTTACAGACCAGACAGCCGCCTTCGCCACTGGTGTTCTTCCATATATCTACGCATTTCACCGCTACACATGGAGTTCCACTGTCCTCTTCTGCACTCAAGTTTCCCAGTTTCCGATGCACTTCTTCGGTTGAGCCGAAGGCTTTCACATCAGACTTAAGAAACCGCCTGCGCTCGCTTTACGCCCAATAAATCCG
+
CCCCCGGDGGGGGGFGGGGGGGGGGGDGGGGGGGGGGGGGGGGGGGEGGGGGGGGGGGGGGGGGGGGCDGGGGFGGGGGGGGFFGGGGGGGGGG9FGGGGGGGGGFFFGEEFGGGGGGDEFCFFGGGGGGGGGGFGGGGGGGGGGGGGGGGGGGGGFGGGGGGFGGGGFGGGDGFG=D?:FF?BFGDFGGGGGGDGGFCFG9@CFGGGCFFCFFGCCCGGFGFFFFFB@FFFGCGFF/*=:>;FGGFECD9
@M03364:276:000000000-BLYN8:1:1101:12426:2352 2:N:0:1
GGACTACCAGGGTTTCTAATCCTGTTTGCTCCCCACGCTTTCGCACCTGAGCGTCAGTCTTCGTCCAGGGGGCCGCCTTCGCCACCGGTATTCCTCCAGATCTCTACGCATTTCACCGCTACACCTGGAATTCTACCCCCCTCTACGAGACTCTAGCTTGCCAGTTTCAAATGCAGTTCCCAGGTTGAGCCCGGGGATTTCACATCTGACTTAACAAACCGCCTGCGTGCGCTTTACGCCCAGTAATTCCG
+
CCCCCGGGGGGGGGGGGFGGGGGGGGGGGGGGFGGGGGGGGGGGGGGGGGGGGGGGGGGGGGGGGGGGGGGGGGGGGGGGGGGGGGGGGGGGGFFGGFG9FFFGGGGGGGGGGFFGGGGGGGGGFGGGGGGGGGGGAEGGEEGD9DFGGECCFGE<FGFG>EC,>@AFGGGDFGGGGCECGGCGG9<7FGGGDGGGDGFCF7++AGCCFGGGG>+;C5*:578((89B0@EEGCCAF2;E7.:6*>FAFG4
@M03364:276:000000000-BLYN8:1:1101:14327:2367 2:N:0:1
GGACTACTAGGGTTTCTAATCCTGTTTGCTCCCCACGCTTTCGCACCTGAGCGTCAGTCTTCGTCCAGGGGGCCGCCTTCGCCACCGGTATTCCTCCAGATCTCTACGCATTTCACCGCTACACCTGGAATTCTACCCCCCTCTACGCGACTCTCGCTTGCCAGTTTCAAATGCAGTTCCCAGGTTGAGCCCGGGGATTTCACATCTGACTTAACAAACCGCCTGCGTGCGCTTTACGCCCCGTAATTCCG
+
CCCCCCGGGFGGGGGGFGDFFGGGGGGGGFGGGGGGEEGG?FGDCEEGCFFCFGGGGGGGGFGE7FFGGCFGGBFGFGGGGGGGGCGGFGGGEGFFGGG,5=CA,,C@CFGGGGDFFCFGCCEGGGGGCAFB,FEFDDGDEGDF9EF+@6:DGG,8CC@FFC76B;;D:;EFCEE?D9CFDCF*F9C,02?C:*BCC599+:++16+3:+?@FGCFC4C:>5.-2)7.13>DG3D>F(;C5)()155:>F*
@M03364:276:000000000-BLYN8:1:1101:10760:2378 2:N:0:1
GGACTACTAGGGTTTCTAATCCTGTTTGCTACCCATGCTTTCGAGCCTCAGCGTCAGTTACAGACCAGAAAGTCGCCTTCGCCACTGGTGTTCCTCCATATCTCTGCGCATTTCACCGCTACACATGGAATTCCACTTTCCTCTTCTGCACTCAAGTTTCCCAGTTTCCAATGACCCTCCACGGTTGAGCCGTGGGCTTTCACATCAGACTTAAGAAACCACCTGCGCTCGCTTTACGCCCAATAAATCCG
+
CCCCCGGGGGGGGGGGGGGGGGGGGGGGGGGGGGGGGGGGGGGGGGGGGGGGGGGGGFGGGGGGGGGGGGGGGGGGGGGGFGGGGGGGGGCFGGGGGGGGGGGGGGGGGGGGGGGGGGGGGGGGGGGGGGGGGGGGGGGGGGGGGFFCFFGFDFFFFGGGGGGGFGDFEFFFGGFFGGGGGGGCFGGGGGDCGGGGF6FFGGGDFFCGGGGGGGGGGGGFFFB2<FA>5ABFC<F==@GGGB=FGGFFGCC
@M03364:276:000000000-BLYN8:1:1101:19327:2390 2:N:0:1
GGACTACTAGGGTTTCTAATCCTGTTTGCTACCCATGCTTTCGAGCCTCAGCGTCAGTTACAGACCAGACAGCCGCCTTCGCCACTGGTGTTCTTCCATATATCTACGCATTTCACCGCTACACATGGAGTTCCACTGTCCTCTTCTGCACTCAAGTTTCCCAGTTTCCGATGCACTTCTTCGGTTGAGCCGAAGGCTTTCACATCAGACTTAAGAAACCGCCTGCGCTCGCTTTACGCCCAATAAATCCG
+
CCCCCGGGGGGGGGGGGGGGGGGGGGGGGGGGGGGGGGGGGGGGGGGGGGGGEGGEGGGGGGGGGGGGGGGGGGGGGGGGGGGGGGGGFGGGGGGGGGGGGGGGGGGGGGGGGGGGGGGDGGGGFGFGGGFFGFGGGGGGGGGGGGGGGGGGGGDGGGGGGGGGGGGDFECC+@@FGGC=DGGGGGGGGFFCCEGGGGFGGGGGFG+CC7CFG+?DFGGGAEFFDFAEFB54CGGFFFGGGA0A>FFCFG:
@M03364:276:000000000-BLYN8:1:1101:11769:2416 2:N:0:1
GGACTACCCGGGTATCTAATCCTGTTTGCTCCCCACGCTTTCGCACCTGAGCGTCAGTCTTCGTCCAGGGGGCCGCCTTCGCCACCGGTATTCCTCCAGATCTCTACGCATTTCACCGCTACACCTGGAATTCTACCCCCCTCTACGAGACTCTAGCTTGCCAGTTTCAAATGCAGTTCCCAGGTTGAGCCCGGGGATTTCACATCTGACTTAACAAACCGCCTGCGTGCGCTTTACGCCCAGTAATTCCG
+
CCCCCCC@FEGGGDFGGGGGGGCEGGGCFGGGGBFGGGGC8EFE7FFG8C8EECGFEFCFFFEFGD7F,C@7FEEGGGGGGDEGG8CFC:FFGCC<EEEDAEFGG9FFEGGEGGGGGGGDDGFGG,,A,><AFGCAF,DCGGGGBEDGGCEDFCFGGGFFGGGE3=,33>FDC?;9CFF;C985DE89CGBEEE>=GEGCGC?7;87F7DFD77;@D<FGFGDB?>;5:3>EC*9<*,*:=3(70:=)::7
@M03364:276:000000000-BLYN8:1:1101:21844:2428 2:N:0:1
GGACTACTGGGGTTTCTAATCCTGTTTGCTCCCCACGCTTTCGCACCTGAGCGTCAGTCTTCGTCCAGGGGGCCGCCTTCGCCACCGGTATTCCTCCAGATCTCTACGCATTTCACCGCTACACCTGGAATTCTACCTCCCTCTACGAGACTCTAGCTTGCCAGTTTCAAATGCAGTTCCCAGGTTGAGCCTGGGGATTTCACATCTGACTTAACAAACCGCCTGCGTGCGCTTTACGCCCAGTAATTCCG
+
CCCCCGFGFGGGGGGGGGGGGGGGGGGGGGG<FGGGGGGGGGGGGGGFGGF8FECBFGGDGGDGDGGGFFEFGGGE@FGGGGEEEFCGFGGGGGGFGDDFF8EFGGGGGGGEGDGAE:FCFGGGGGGAF<FC9FFCC,,8BDFGGGGGCCEGG9>,@,>?C:DEBFF;E,3@ADAFGGFF9,:CCGG6FFG,9DGGG5?CCCCFFGGGGDCCF:;822/C>GB@;F>)(005CDCCF<CEG3:@FFF<GF7
@M03364:276:000000000-BLYN8:1:1101:23396:2433 2:N:0:1
GGACTACTGGGGTATCTAATCCTGTTTGCTACCCATGCTTTCGAGCCTCAGCGTCAGTTACAGACCAGACAGCCGCCTTCGCCACTGGTGTTCTTCCATATATCTACGCATTTCACCGCTACACATGGAGTTCCACTGTCCTCTTCGGCACGCAAGTTCCCCAGTTTCCGATGCACGTCTTCGGTTGAGCCGTAGGCTTTCACATCTGACTTAAGAAACCGCCTGCTCTCGCTTTACGCCCAATAAATCCG
+
CCCCCEF,6@CE68CAFDFFGGGGGG9,;CAFFECCGFEGFEFFEG:EFF8@BFCC,,,<EEGGEG,FFCG,CCC7+@C=B7FEG,6FE8F7EFEFGGCBFEFE,F9FE7F:D?,5C=C+++EA,A,A=AFGGF;=9,45@=DFBD++++4+4>@EFGG99DDEGGGG,B+CEEGG+AE68C8+8+37E7EG**359C,,<CECFC+:+D77+5:+=*:,2*?9=F(;<*)5<CC461*=:)/.9CA)+*)
@M03364:276:000000000-BLYN8:1:1101:16827:2490 2:N:0:1
GGACTACAAGGGTTTCTAATCCTGTTTGCTCCCCACGCTTTCGCACCTGAGCGTCAGTCTTTGTCCAGGGGGCCGCCTTCGCCACCGGTATTCCTCCAGATCTCTACGCATTTCACCGCTACACCTGGAATTCTACCCCCCTCTACAAGACTCTAGCTGACCAGTTTCAAATGCAGTTCCCAAGTTAAGCTCGGGGCTTTCACATCTGACTTAATCAACCGCCTGCGTGCGCTTTACGCCCAGTAATTCCG
+
CCCCCGGGGGGGGGGGGGGGGGGGGGGGGGGGGGGGGGGGGGGGGGGGFFGFGGGGGC<EFFGGGGGG8FEFGEGGGGGGGGGGGG7EFEFGGGGGGGGGGGGGGGACEGGCFGGGFGGGGGGGGGGGGGGGGGGGFGFGGGGGFGGEFGGGGFGGCCFGEFFGGGFGDF,3;EFDFA,E<>8FGFC7FGB:>CGG*CCFFGGD@<CDCCDFFDD7DCG6)*=<6F;;DD3AGGGAFFEGE):7>:@ACF<
@M03364:276:000000000-BLYN8:1:1101:7304:2491 2:N:0:1
GGACTACTGGGGTTTCTAATCCTGTTTGCTCCCCACGCTTTCGAGCCTCAGCGTCAGTTACAGACCAGAGAGCCGCCTTCGCCACTGGTGTTCCTCCATATATCTACGCATTTCACCGCTACACATGGAATTCCACTCTCCTCTTCTGCACTCAAGTCTCCCAGTTTCCAATGACCCTCCCCGGTTGAGCCGGGGGCTTTCACATCAGACTTAAGAAACCGCCTGCGCTCGCTTTACGCCCAATAAATCCG
+
CCCCCGGGGGGGGGGGGGGGGGGGGGGGGGGGGGGGGGGGGGGGGGGGGGGGDGGGGGGGGGGGGGGGGGGDGGGGGGGGGGGGGGGGGGGGGGGGGGGGGGGGGGGGGGEGFGGGGGGGGGFGF:=FFFCFGGGGFFGGGGGGGGGGGGGGGGGGGGFGGGGGGGCFFGCGGDEFC?ECEGG>GGECCGGDG>GGGGFGGGGF6<+?FGGGGCFGDFGGFGFFFFBE@BDFGGGAF:CEC527D>FBFF7
@M03364:276:000000000-BLYN8:1:1101:11528:2499 2:N:0:1
GGACTACTGGGGTTTCTAATCCTGTTTGCTCCCCACGCTTTCGCACCTGAGCGTCAGTCTTCGTCCAGGGGGCCGCCTTCGCCACCGGTATTCCTCCAGATCTCTACGCATTTCACCGCTACACCTGGAATTCTACCCCCCTCTACGAGACTCTAGCTTGCCAGTTTCAAATGCAGTTCCCAGGTTGAGCCCGGGGATTTCACATCTGACTTAACAAACCGCCTGCGTGCGCTTTACGCCCAGTAATTCCG
+
CCCCCEFGGGGGEGGGGGGGGGGGGGGGGGGGGGGGGGGGGGGGGGGGGGGGGGGGGGGGGGGGGGGGGGGGGGGGGGGGGGGGGGGGGGGGCGGGGGGGGGGGGGGGGGGGGGGGGGDGGGGGGGGGGGGGGGGGGDFGGEEGGGGGE8B?FG;CGGEFGGGCF@E;AEAFGGGGGGGGGGGGGGGGG?FFEGCGGCFGGGGF7;7FFFF@7;:DDGGGEGFFFFFFFBDFGGGFF?D>551?F*=:FF9
@M03364:276:000000000-BLYN8:1:1101:15990:2500 2:N:0:1
GGACTACAGGGGTATCTAATCCTGTTTGCTCCCCACGCTTTCGCACCTGAGCGTCAGTCTTCGTCCAGGGGGCCGCCTTCGCCACCGGTATTCCTCCAGATCTCTACGCATTTCACCGCTACACCTGGAATTCTACCCCCCTCTACGAGACTCTAGCTTGCCAGTTTCAAATGCAGTTCCCAGGTTGAGCCCGGGGATTTCACATCTGACTTAACAAACCGCCTGCGTGCGCTTTCCGCCCAGTAATTCCG
+
CCCCCFGGGGGGGDFGGGFFFGFFGGGGFGFGFGGC@FGGGGCCFGGGGEGGGGGGGGGGGGFFGGGGCE+CEFFGGEGGGGGDGGGEGEGGGF9BEDCFGGGGGGGGGGEGGGGGGGGGCFGEFGGGGGFFF9DGGFFGGGGGFGGGGCBCF9,3;E;CFG7DFFCGFGCFGGGCDCFE99D>:DGGCCFDEEEGEGCGGGGG64DC>DGG7@77>7E5:55;D:3>1>D39*9)*-:EGFF:F>4):F*
@M03364:276:000000000-BLYN8:1:1101:17398:2511 2:N:0:1
GGACTACTGGGGTTTCTAATCCTGTTTGCTCCCCACGCTTTCGCACCTGAGCGTCAGTCTTCGTCCAGGGGGCCGCCTTCGCCACCGGTATTCCTCCAGATCTCTACGCATTTCACCGCTACACCTGGAATTCTACCCCCCTCTACGAGACTCTAGCTTGCCAGTTTCAAATGCAGTTCCCAGGTTGAGCCCGGGGATTTCACATCTGACTTAACAAACCGCCTGCGTGCGCTTTACGCCCAGTAATTCCG
+
CCCCCFGGGGGDGGGGGGFGFGGGGGGGGFGGGGGGGGGGGGGGGGGGFGGGGGGGGGFFGGGGGGGGFGGGGGGDGGGGFGGFFGGGG7FFGGGGGGGFGGFGGGFGGGGGGGGGGGGEGGGGGGGCGGGFGFEFF@DFG6>DGGGGGG>FCFCFGGFGGGGGFEGGGDFGGGGGGGGGGGG5CEGGGGGGGCEGDG?FGFGGFCFGFGGGGGGGFGGGFDE?@F>B:B>FGCFDFBE>5@?777=4CC2
@M03364:276:000000000-BLYN8:1:1101:19710:2512 2:N:0:1
GGGGTTGTAGGGGGGTTTATTCTGTTTTTTTTCCCCCCCTTTTCTCCCCCGGTTGTGCTCGTGTTTCCGGGGGGCGCCTCCCCACCCGTGGTTCTTTCGCCTCCGCCTCAGCTTTCTCCCCCACCCCGCATTTTCATCCCCTCTCCGCGCGTCCCAGCTGCCAGCGGACTGATTACCTCCTCTCCTGTGGCCGCGGGGGGCAGTTCTGCACGTTATAAAACCCTGCCCGCCCGTGCGTCCCCGCTCTTCAT
+
@CB9A++,,-,-6++++,,,6<,6CFEA<C4+459B7E>+,5,,,<<,++8++++3+,,,+3,,,:,,8+3+*2*:**2***/,:C5*/2**;,+,,3*****1**/**+,,+3+,,0<*8:88***///*:+3+++++28***;85**1*1***++/3++/++*2****1+++232++*0@+2*+0+2**0/*/85C**))**1**0********2*++//)(()()())))1*(.(*228(7)1))2*2
@M03364:276:000000000-BLYN8:1:1101:9877:2521 2:N:0:1
GGACTACAAGGGTATCTAATCCTGTTTGCTCCCCACGCTTTCGCACCTGAGCGTCAGTCTTCGTCCAGGGGGCCGCCTTCGCCACCGGTATTCCTCCAGATCTCTACGCATTTCACCGCTACACCTGGAATTCTACCCCCCTCTACGAGACTCTAGCTTGCCAGTTTCAAATGCAGTTCCCAGGTTGAGCCCGGGGATTTCACATCTGACTTAACAAACCGCCTGCGTGCGCTTTACGCCCAGTAATTCCG
+
CCCCCFGGGGGGGGGGGGGGGGGGGGGGGGGGGGGGGGGGFGGGGGGGGGGGGGGGGGGGGGGGEFGGGGGEEGGGGGDGGGGGDGGGGGGGGFGGGGGGGGGGGFFFGGDGGGGGGDFGGGGGGFGAFFFFGGFGGGGGGGGGGGGCEGGGGC,EC9C8ECCFCF,;EAFG,@EGFFCC?9E>FDCEGGGGGGGG5CGGGDFG66CF@FGFCFGGGCGGDEBFDF>::@B:D<FBF?GGGB<6>7*)**2
@M03364:276:000000000-BLYN8:1:1101:11649:2543 2:N:0:1
GGACTACCGGGGTCTCTAATCCTGTTTGCTACCCATGCTTTCGCGCCTCAGCGCCAGCTACAGACCAGACAGCCGCTTTAGCCACTGGTGTTCTTCCATGTATCTACGCACTTCACCGCGACACATGGAGCTCCACTGTCCTCTTCTGCACTCAATCTTCCCAGTTTCCGCTCCACTGCTTCGGTCGAGCCGAAGGCTTTCACATCAGACTTACGAAACCGTCTGCGCGGTCTTTCGGCCCATTAAATCCG
+
@9-A,,6,+@++@,C,C,<C@C@FFGCGG,,;,;,@,CECCF,,+@F@:,@CB++6+,6,6696CF,@<,C@FDE++,,,9E<EE,EFGD,4,,4E<F<,C,4,C5<4@::>FG,:EFC+@4+44AE,A4,6,4,38,7,@,7+@C93,,88,,3,,7,@;F8D<;9==B+++5,:=,,,,3:*@*349B8*;**:CC8CC+11+8+**0;C8+:***:63/)((+.2()2.**:))(***0(1070)**)
@M03364:276:000000000-BLYN8:1:1101:19605:2576 2:N:0:1
GGACTACAAGGGTTTCTAATCCTGTTTGCTCCCCACGCTTTCGAGCCTCAGTGTCAGTTACAGGCCAGAGAGCCGCTTTCGCCTCCGGTGTTCCTCCATATATCTACGCATTTCACCGCTACACATGGAATTCCACTCTCCTCTCCTGCACTCAAGTCTCCCAGTTTCCAATGCACACAATGGTTGAGCCACTGCCTTTTACATCAGACTTAAGAAACCACCTGCGCTCGCTTTACGCCCAATAAATCCGG
+
CCCCCGGFGGGGGGGGGGGGGGGGGGGGGGGGGDGGDGGGGGGGGGGGGGGGGGGGGGGGGGGFGGGGGGGGGGGGGGGGDGCFFGGGGGGGGGGGGGGGGFEFGGGGGGGGGGGGGGGGGGGGGGFGFFGGFFGGFGGGGGGGGCGCGFFGGGFGFCD,CE8DDFGGFGGGGGGGGGGGGAFFBEGCGCFDGFFGGGFGGGGGFGGFCDFGGGGFGGFFFEFFF>A?2A>BCFFFFF:BE>D9FCA5CCC
@M03364:276:000000000-BLYN8:1:1101:23019:2597 2:N:0:1
GGACTACCCGGGTTTCTAATCCTGTTTGCTTCCCACGCTTTCGAGCCTCAGTGTCAGTTACAGGCATGAGAGCCGCTATCGCCATCGGTGTTGCTCCATATAACTATGTATTTCACCGCTACACATGGAACTCCATTATCCTCTCCTGCATTCAAGTCTACCAGTTTACAATGCATACATTGTTTGAGCAACTGCCTCTTACACCAGACTAAATAACCCACCTGCGCTCGCTTTACTCCAACTAAATCCGG
+
----@F,E@FEEE@F,CCFF@A<FEFCF<C,,;,6,8@:F,686EF7<EC<EEC<FAFFEGGC,C,,6,:EFC,@7:+@=@@,@,,,BC:?C,EC9,AEF<@,A,C,,,9EGC9F,C==+++,:9E9=E<,,A,,,@,,,,;4?EGA,,,,6,7,4874,,,,4E9,,@;3@889AFGF,,66@,33+=,,31,6DE,6,?+22AC+=C;+3+55<*;,@@EA)8>A>)93:*8=*+9,,<)0)2;@5*8/
@M03364:276:000000000-BLYN8:1:1101:17166:2642 2:N:0:1
GGACTACTAGGGTATCTAATCCTGTTTGCTCCCCACGCTTTCGCACCTGAGCGTCAGTCTTTGTCCAGGGGGCCGCCTTCGCCACCGGTATTCCTCCAGATCTCTACGCATTTCACCGCTACACCTGGAATTCTACCCCCCTCTACGAGACTCTAGCTTGCCAGTTTCAAATGCAGTTCCCAGGTTGAGCCCGGGGATTTCACATCTGACTTAACAAACCGCCTGCGTGCGCTTTACGCCCAGTAATTCCG
+
CCCCCGGGGGGGGGGGGGGGGGGGGGGGGGGGGGGGGGGGGFE7CGGGEGGGGGGGGGDF9CAEGG,@E@CEGGECCGGGGGDEGGGGGGGGGGGGGGGGFGGCFFGGGGGGGGGGGGC@CFGGGGGGFGGGGGGGC=>FGGGGGGCC7CEFGGGCF,@@DCFGEGGGFGFGGGGGFGDCCFGGGF,9,,?DEDEE*1CCFG?7:9@DC:>@F+2@7;EGDEED@F9>;D>@GGGA??G>EB?;>F=:>72
@M03364:276:000000000-BLYN8:1:1101:10265:2654 2:N:0:1
GGACTACCCGGGTATCTAATCCTGTTTGCTACCCATGCTTTCGAGCCTCAGCGTCAGTTACAGACCAGACAGCCGCCTTCGCCACTGGTGTTCTTCCATATATCTACGCATTTCACCGCTACACATGGAGTTCCACTGTCCTCTTCTGCACTCAAGTTTCCCAGTTTCCGATGCACTTCTTCGGTTGAGCCGAAGGCTTTCACATCAGACTTAAGAAACCGCCTGCGCTCGCTTTACGCCCAGTAATTCCG
+
CCCCCGGGFGGGGFGGGGGGGGGGGGGGGGGGGGFGGGGGGGGGGGGGGFGGGCEGGFGGGGGGGGGGGGGGGGGDGGGGGGGGEGGGFGGGGGGGGCFGGGGGGGGGGGGGGGGGGGGGGGGGGGGGGGGGGGGGGFEFGGFGGGGGGGGGGGGGAFGGGGGGGGGGGGGGGGGGGFDGGGGDFECFGFGGECEGGGGGGGDGFGGGGGGFFGGGGGGGFGFFFFFF=DBFGGFFF0EGGF;FFF7<CD7
@M03364:276:000000000-BLYN8:1:1101:13302:2699 2:N:0:1
GGACTACTCGGGTTTCTAATCCTGTTTGCTCCCCACGCTTTCGCACCTGAGCGTCAGTCTTCGTCCAGGGGGCCGCCTTCGCCACCGGTATTCCTCCAGATCTCTACGCATTTCACCGCTACACCTGGAATTCTACCCCCCTCTACGAGACTCTAGCTTGCCAGTTTCAAATGCAGTTCCCAGGTTGAGCCCGGGGATTTCACATCTGACTTAACAAACCGCCTGCGTGCGCTTTACGCCCAGTAATTCCG
+
CCCCCGGGGGGGGGGGGGGGGGGGGGGGGGGGGGGGGGGGGGGGGGGGGGGGGGGGGGGGGGGGGGGGGGGGGGGGGGGGGGFGGGGGGGGGGGGGGGGGGGGGGGGGGG7FGGGGGGGGGGGGGGGGGGGGGGGGGGGDCEGGGGGEEGGGGGGGFGGGFFGGGGGG:FGGGFAECCGFGEGCFFGGGGGGGGGGGGGGGGGGFGGF+:CFGGGGGGGF:EFFFFFF?:>EDGGBF<EGGE?@C>@2C:*
@M03364:276:000000000-BLYN8:1:1101:10460:2726 2:N:0:1
GGACTACTGGGGTTTCTAATCCTGTTTGCTCCCCACGCTTTCGCACCTGAGCGTCAGTCTTCGTCCAGGGGGCCGCCTTCGCCACCGGTATTCCTCCAGATCTCTACGCATTTCACCGCTACACCTGGAATTCTACCCCCCTCTACGAGACTCTAGCTTGCCAGTTTCAAATGCAGTTCCCAGGTTGAGCCCGGGGATTTCACATCTGACTTAACAAACCGCCTGCGTGCGCTTTACGCCCAGTAATTCCG
+
CCCCCFGGGGGGGGGGGGGGGGGGGGGGGGGGGGGGGGGGGGGGGGGGGGGGGGFGGGGGGGGGGGGGGGGGGGGGGGGGGGGGGGGGGGGGGFGGGGGGGGGGGGGGGGGGGGGGGGGGGGGGGGGGFFDGGFGGCGGGGGGFCFGGGEGFGGGGGGGGGGGGGGGGGGGGGGGGGGFG,,6>FCCE<8FGGDGGGGGGGGGGFGGG77CCG=FGGGGGECEFFFFE<37>DDGFFFGGGBF9CCBAGF9
@M03364:276:000000000-BLYN8:1:1101:11379:2749 2:N:0:1
GGACTACCCGGGTTTCTAATCCTGTTTGCTCCCCACGCTTTCGCACCTGAGCGTCAGTCTTCGTCCAGGGGGCCGCCTTCGCCACCGGTATTCCTCCAGATCTCTACGCATTTCACCGCTACACCTGGAATTCTACCCCCCTCTACGAGACTCTAGCTTGCCAGTTTCAAATGCAGTTCCCAGGTTGAGCCCGGGGGTTTCACATCTGACTTAAAAAACCTCCTGCGTGCGCTTTACGCCCAGTAATTCCG
+
CCCCCGF,CFEGGDGGGGGGGGGGGGGGGGGGGGGGGGGGFFGFGDFGGFGGGGGGGGGGFCFGGGFFEEGGDGGGGDGGGGGGGFEFEDGGFA@F<FFFGFFGGGGGGGGG,5CFFEGGCFGG8FCGGGGC;BFGG86FCGGG,E:C@EG7D9E,@C,,@7;D,3EF,3;,5DFFGC;CFFG>?,:CFFC:5?CG*:85:7<C+*+*::F>C7**29C5):7::F0;:E3<C73)1,;CC3:;F7F<G:9
@M03364:276:000000000-BLYN8:1:1101:6993:2766 2:N:0:1
GGACTACACGGGTATCTAATCCTGTTTGCTCCCCACGCTTTCGCACCTGAGCGTCAGTCTTTGTCCAGGGGGCCGCCTTCGCCACCGGTATTCCTCCAGATCTCTACGCATTTCACCGCTACACCTGGAATTCTACCCCCCTCTACAAGACTCTAGCTGACCAGTTTCAAATGCAGTTCCCAAGTTAAGCTCGGGGATTTCACATCTGACTTAATCAACCGCCTGCGTGCGCTTTACGCCCAGTAATTCCG
+
CCCCCGGGGGGGGGGGGGGGGGGGGGGGGGGGGDGGGGGGGGGGGGGGGGGGGGGGGFGGGGGGGGGGGGGGGGGGGGGGGGGGGGGGGGGGGGFGGGGG9EFDGGGGEEGEGGGGGGGGFGGCF:FGGGGGGGGGGGGGGGGGFGGGCCDGGGAFGGGCGDGGGGCCGFFFGGGGGGGGGG?FG?EGG?,>CEGEEEGCC@FC+;CDGGGGGCFFGCGGAE3<@FB:1:B5<DF9@?EEG>()2:@ADF7
@M03364:276:000000000-BLYN8:1:1101:18710:2808 2:N:0:1
GGACTACCAGGGTATCTAATCCTGTTTGCTACCCATGCTTTCGAGCCTCAGCGTCAGTTACAGACCAGACAGCCGCCTTCGCCACTGGTGTTCTTCCATATATCTACGCATTTCACCGCTACACATGGAGTTCCACTGTCCTCTTCTGCACTCAAGTTTCCCAGTTTCCGATGCACTTCTTCGGTTGAGCCGAAGGCTTTCACATCAGACTTAAGCAACCGCCTGCGCTCGCTTTACGCCCAATAAATCCG
+
CCCCCGGGGGGGGGGGGGGGGGGGGGGGGGGGGGGGGGGGGGGCEGDGGGGGGGGGGGGGGGGGGGGGGGFGCGGGGGGGGGGGGGGGGGGGGGGFGGGGGGGGGGFFFGGEGGGGGGGGGGGGGFFGGGGGGGGGGGGGGGGGFGGBD@FGGFFGEFDCFFGGFGGF:CGGGGGGGFGEGGFGGGGFGGFGCCCEGGGGGGGGFGGG*?7@FFF+:*41:E>ADFFFFDEFGGGEFFCEC50;CF=CFC/
@M03364:276:000000000-BLYN8:1:1101:12068:2814 2:N:0:1
GGACTACCAGGGTTTCTAATCCTGTTTGCTCCCCACGCTTTCGCACCTGAGCGTCAGTCTTCGTCCAGGGGGCCGCCTTCGCCACCGGTATTCCTCCAGATCTCTACGCATTTCACCGCTACACCTGGAATTCTACCCCCCTCTACGAGACTCTAGCTTGCCAGTTTCAAATGCAGTTCCCAGGTTGAGCCCGGGGATTTCACATCTGACTTAACAAACCGCCTGCGTGCGCTTTACGCCCAGTAATTCCG
+
CCCCCGGCFGGGGGGGGGGGGGGGGGGGGGGGGGGGGGGGGGGGGGGGGGGGGGGGGGGGGGGGGFGGGGGEGGGGGGGGGGFGFGGDGGGGGEGGGGGGGGGGGGGGGGGGGGGGGGGGGGGGGGGGGGGGGGGGGGGGGGGGFGGGGGGGGGGGGFGGGGGFEGFFCGGGGGGGGGGGFGGFGGFFGGG*:CGG5CE?DFGGA47CDGGCFDFFGGGG5C>;;F9E:>EFGDG>F05CEB0FG=FAFF>
@M03364:276:000000000-BLYN8:1:1101:18022:2829 2:N:0:1
GGACTACCCGGGTTTCTAATCCTGTTTGCTACCCATGCTTTCGAGCCTCAGCGTCAGTTACAGACCAGACAGCCGCCTTCGCCACTGGTGTTCTTCCATATATCTACGCATTTCACCGCTACACATGGAATTCCACTCTCCTCTCCTGCACTCAAGTCTCCCAGTTTCCAATGCACACAATGGTTGAGCCACTGCCTTTTACATCAGACTTAAGAAACCACCTGCGCTCGCTTTACGCCCAATAAATCCGG
+
CCCCCGGGGGGGGGGGGGGGGGGGGGGGGGGGGGGGGGGGGGGGGGGGGGGGGGGGGGGGGGGGGGGGGGGGFGGGGGGGGGGGGGGGFGGGGGGGGGGGGGGGGGGGGGGGGGGGFEGGGGGGGGGGFFGG9FGGGGGGGGGFGGGGGGGGGGGFGFDFGGGGFD;DDFFGGGGGGGDGGGGGGG8FGGFGGGGGGGGGGFGC?+;7FGGFGCFGFG6CFC94BB9BAE>;/?DFB?GCEFFF7DFECD3
@M03364:276:000000000-BLYN8:1:1101:6740:2896 2:N:0:1
GGACTACTAGGGTTTCTAATCCTGTTTGCTCCCCACGCTTTCGCACCTGAGCGTCAGTCTTCGTCCAGGGGGCCGCCTTCGCCACCGGTATTCCTCCAGATCTCTACGCATTTCACCGCTACACCTGGAATTCTACCCCCCTCTACGAGACTCTAGCTTGCCAGTTTCAAATGCAGTTCCCAGGTTGAGCCCGGGGATTGCACATCTGACTTAACAAACCGCCTGCGTGCGCTTTACGCCCAGTACTTCCG
+
CCCCCDEGGGGCFCEDGGGGGGGGAF9FGFFG8FGGGGGGGFGGGGGGFGGGGC6,,EEGGCGGGGGGGGG7B:+CFF@FCGFEGGGFGGDFAEGGDGGFBF;AFFGGGEGGGFGGFBBEE7,A,FGE@FEFGGGFDGGG@=EFDD=ECCEGFFGFGDF?FCFGGFGGGGGGGFCCFFGGFGGC>DD9448DGGG:E8C*:7<+:CDCCFCC7C>7***28E>@64(<6755)<3:=1EGC>B@F**)221
@M03364:276:000000000-BLYN8:1:1101:7105:2920 2:N:0:1
GGACTACAAGGGTTTCTAATCCTGTTTGCTCCCCACGCTTTCGCACCTGAGCGTCAGTCTTCGTCCAGGGGGCCGCCTTCGCCACCGGTATTCCTCCAGATCTCTACGCATTTCACCGCTACACCTGGAATTCTACCCCCCTCTACGAGACTCTAGCTTGCCAGTTTCAAATGCAGTTCCCAGGTTGAGCCCGGGGATTTCACATCTGACTTAACAAACCGCCTGCGTGCGCTTTACGCCCAGTAATTCCG
+
CCCCCGGGGGGGGGGGGGGGGGGGGGFGGGGGGGGGGGGGGGGGEGEGGFGGGGGGGGGFGGGGGGGG8FFGGGGGEGFGGGGGGGGGF@FFFFFGGGGGFGGGGGGGGGGGAEFFGGGGGGGGGFGDFFGGGGGGGDCFGGGGCFG+BCEGG9>FGGGGGGGFCGGFGFFFEGG,EEGGGCFEF?8CGGGGGGGEEGGGGGGGFGFGGGGFD++3:8C=8CBD?FBD(75B<<C291EEE:(0:*64::2
@M03364:276:000000000-BLYN8:1:1101:24326:2932 2:N:0:1
GGACTACCGGGGTTTCTAATCCTGTTTGCTCCCCACGCTTTCGCACCTGAGCGTCAGTCTTCGTCCAGGGGGCCGCCTTCGCCACCGGTATTCCTCCAGATCTCTACGCATTTCACCGCTACACCTGGAATTCTACCCCCCTCTACGAGACTCTAGCTTGCCAGTTTCAAATGCAGTTCCCAGGTTGAGCCCGGGGATTTCACATCTGACTTAACAAACCGCCTGCGTGCGCTTTACGCCCAGTAATTCCG
+
CCCCCGGGGGGGFGGGGGGGGGGGGGGGGGDGGGGGCG7FFGGG>EGGGGGFGG,,BEFGGGGGG@FGGGEEFFGDCCFDD@CBFBCCFGGGG9EDEDCCFGGGGGGGGGGC9AEFG>FEEE?<FBFGCDF@DFCFGF?FGGECF9D6>*CCD;EA;CDFGGCCFFEGF,?9CFDCFGGGGGGC2BCFCFCFEEGGG>C9FF9CCF>FGG7+:@>>79E=AC31(53<6@D>)>3<?<CCED6@7C?)CF>
@M03364:276:000000000-BLYN8:1:1101:12087:2932 2:N:0:1
GGACTACTAGGGTTTCTAATCCTGTTTGCTCCCCACGCTTTCGAGCCTCAGTGTCAGTTACAGGCCAGAGAGCCGCTTTCGCCACCGGTGTTCCTCCATATATCTACGCATTTCACCGCTACACATGGAATTCCACTCTCCTCTCCTGCACTCAAGTCTACCAGTTTCCAATGCATACAATGGTTGAGCCACTGCCTTTTACACCAGACTTAATAAACCACCTGCGCTCGCTTTACGCCCAATAAATCCGG
+
CCCCCGGGGGGGGGGGGGGGGGGGGGGGGGGGG7FGGGGGGGGGFGGGGGGGGGGGGGGGGGGGGGGGGFGGGGGGGGGGEGGGGGGGGGG7EGGGGGGGGGGGGG9FGGGGFFGGGECEGGGG9?EFEFGGEGGGGGFGFFGCFFFCGFGG?FGFEDDGGGCGFGGGFGGGGC9FE9=?FFGGGEDDD8>DGGDFGGGGGGGDFGGFGGDC@DFGGG8CA>944?ADF>6):C8>4>BEG439C>AFFCD
@M03364:276:000000000-BLYN8:1:1101:9447:2966 2:N:0:1
GGACTACTGGGGTTTCTAATCCTGTTTGCTCCCCACGCTTTCGCACCTGAGCGTCAGTCTTCGTCCAGGGGGCCGCCTTCGCCACCGGTATTCCTCCAGATCTCTACGCATTTCACCGCTACACCTGGAATTCTACCCCCCTCTACGAGACTCTAGCCTGCCAGTTTCGAATGCAGTTCCCAGGTTGAGCCCGGGGATTTCACATCCGACTTGACAGACCGCCTGCGTGCGCTTTACGCCCAGTAATTCCG
+
CCCCCGGGGGGGGGGGGGGGGGGGGGGGGGGGGGGGGGGGGGGGGGGGGGGGGGGGGGGGGGGGGGGGGGGGGGGGGGGGGGGGGGGGGGGGGGGGGF,?FGGGGFFGDGGGGGGFGGGGGGGGGGGGGGGGGGGGGGGGGEGGGGGGGEGFFGGEGGGGGGGGGGGGGFGDGGGGGGGGGGGGGGFGGGGGGGGG5;CFGGGGFGFDCGGGGGGGGGGFEGF??F>F?FFFGDF9F?EEEEFFGF*:>F9
@M03364:276:000000000-BLYN8:1:1101:19605:3007 2:N:0:1
GGACTACTGGGGTTTCTAATCCTGTTTGCTACCCATGCTTTCGAGCCTCAGCGTCAGTTACAGACCAGACAGCCGCCTTCGCCACTGGTGTTCTTCCATATATCTACGCATTTCACCGCTACACATGGAGTTCCACTGTCCTCTTCTGCACTCAAGTTTCCCAGTTTCCGATGCACCTCTTCGGTTGAGCCGAAGGCTTTCACATCAGACTTAAGAAACCGCCTGCGTGCGCTTTACGCCCAGTAATTCCG
+
CCCCCGGGGGGGGGGGGGGGGGGGGGGGGGGGGGGGGGGGGGGGGGGGGGGGGGGGGGGGGGGGGGGGGGCFGGGGGGGGCFEGGGGGGGGGGGGGGGGGGFF9EFGGGEFGFGGFFGGGGGDG,FFGGGGGGGFGGGGGGFFFFEGGGGGGGGGGGGGFFFGGGGGF8=CEGGGGGGFGGGGGG68FCDGG>EGGGGGGGGF;CF+9CDGGGCFF8CFFBGBABF>:2?BD4>FCFFGGGEFAGFF?FG*
@M03364:276:000000000-BLYN8:1:1101:23851:3016 2:N:0:1
GGACTACTCGGGTTTCTAATCCTGTTTGCTACCCATGCTTTCGAGCCTCAGCGTCAGTTACAGACCAGACAGCCGCCTTCGCCACTGGTGTTCTTCCATATATCTACGCATTTCACCGCTACACATGGAGTTCCACTGTCCTCTTCTGCACTCAAGTTTCCCAGTTTCCGATGCACTTCTTCGGTTGAGCCGAAGGCTTTCACATCAGACTTAAGAAACCGCCTGCGCTCGCTTTACGCCCAATAACTCCG
+
CCCCCG@FFGGGGGGGGFEGGFFGGGGGGGGCF8EFFFGG9<CC@CGFDGFCFGGGGGGGGGGGGGGGGGG?FGDF@FFGGGFCCFGGGGCCGGGGGGGGGGGGGGFFGGEGGGGGGGDGEGFFGFGG8EFGGGFBCFD9EFGGGCFCFGEDFGGCFADFGB=DDGFCCEGGGGGGG,@DGGGGGEEF8,@EE6CCCG??+;E767DC5A>CG7=8<CFFEG>A4A9E@EFEDDF)1384:=?FGF4)0*1
@M03364:276:000000000-BLYN8:1:1101:10807:3023 2:N:0:1
GGACTACTGGGGTTTCTAATCCTGTTTGCTCCCCACGCTTTCGCACCTGAGCGTCAGTCTTCGTCCAGGGGGCCGCCTTCGCCACCGGTATTCCTCCAGATCTCTACGCATTTCACCGCTACACCTGGAATTCTACCCCCCTCTACGAGACTCTAGCTTGCCAGTTTCAAATGCAGTTCCCAGGTTGAGCCCGGGGATTTCACATCTGACTTAACAAACCGCCTGCGTGCGCTTTACGCCCAGTAATTCCG
+
CCCCCGGGGGGGGGGGGGGGGGGGGGGGGGFFGGGGGGGGGGGGGGGG8FFGGGGGGGGGGGGGGGGGGGDGGGGGGGGGGGGGGGG>GGGGGGGFGGGCGGGGGGGGGGGGGGGGG7CGGGGGGGGGGGGGGGGGFF6FGGGFDEFGDGGFGGGGGGGGGGGGGGGGGFFGGGGGGGG?GFF>FBD7CE8EGGGEDEGCFGGFFGGGFGGGFGGGGGGGFD>?DF95:>>DGDC266EEGF6)0>?<C>6
@M03364:276:000000000-BLYN8:1:1101:22548:3023 2:N:0:1
GGACTACTGGGGTTTCTAATCCTGTTTGCTCCCCACGCTTTCGAGCCTCAGTGTCAGTTACAGGCCAGAGAGCCGCTTTCGCCACCGGTGTTCCTCCATATATCTACGCATTTCACCGCTACACATGGAATTCCACTCTCCTCTCCTGCACTCAAGTCTACCAGTTTCCAATGCATACAATGTTTGAGCCACTTCCTTTTACACCAGACTTAATAAACCACCTGCGCTCGCTTTACGCCCAATAAATCCGG
+
C<CCCFGGFCFGGGGFFFCFCFGGGGGGGGG<DCFGGCFCDCF<EGCFEEEGGFEFGGGF@E<EFFEDDGFGGGGDEFGA@@BC,<F:@FG@?<,FFGFFGGEFGFG?EFGCD<CF9C+8>=,AFGFDGFFGC9F:;@A889D@FGG?ED8D??>DFD,3,>=E7=DFFFEG?DEFADF3EF,@F,=+,4,@1,@DEFGFC7;8CF****?+<FG7C*<@>9;=B>9?=E>?<F+609EGGF;)CF6507/
@M03364:276:000000000-BLYN8:1:1101:10335:3027 2:N:0:1
GGACTACTAGGGTTTCTACTCCTGTTTGCTCCCCACGCTTTTGCCCCTGAGCGTCAGTCTTCGTCCAGGGGGCCGCCGTGGCCACCGGTATTCCCCCAGCTCTCTACGCATTACATCGCTACACCTTGAATTCTCGCCCCCTCTACGAGACTCTAGCTTGCCATGGTCAAATGCAGTGCACAGGTTGAGCTCGGGGATTTCACATCTGACTGAACAAACCGCCTGCGTGCGCTTTACGCCCAGGAATTCCG
+
CCC<@,CCFFEG,<@,,C,,CEAFF,@<66@6@FFC@@,8,,;,,C,,,;CF7@FEG,F@@@<C6B,E@76F>+@+8>8+@7EEFF4++4B9<D,,7+8,59,CEFFG++8+AFC,B4+@++:AE,,,,,@E35,+6+>6@+8+E,3+8:E?3,,@=;@8C,D,,,3,59;;,3,97,D,258>CGCCF7,44:***;,<:C@:7*+;7D++0*2+****.551?49.,)))11*-9(*2/73)/5),07*
@M03364:276:000000000-BLYN8:1:1101:16255:3034 2:N:0:1
GGACTACTCGGGTATCTAATCCTGTTTGCTCCCCACGCTTTCGAGCCTCAGCGTCAGTTACAGACCAGAGAGCCGCCTTCGCCACTGGTGTTCCTCCATATATCTACGCATTTCACCGCTACACATGGAATTCCACTCTCCTCTTCTGCACTCAAGTCTCCCAGTTTCCAATGACCCTCCCCGGTTGAGCCGGGGGCTTTCACATCAGACTTAAGAAACCGCCTGCGCTCGCTTTACGCCCAATAAATCCC
+
CCCCCGGGGGGGGGGGGGGGGGGGGGGGGGGGGGGGGGGGGGGFFGGGGDGGGGGGGGGGGGGGGGGGGGGGGGGGGGGGGGGGGGGGGGGGFGGGGGGGGGGCGGGGGGGGGGG9FGGGDGGGGGGGFFGGGGGGGGGGGGGGGGGGGFFFGGGGGGGGGGFGGGGGADCEFFFDFFGGEGGE:C+7CFGGE>CEEG5FGGGGFFGGGGGGGG7C7CGGAEFF<FBFBBFFDFGFFFGGGF<FGGF<CC*
@M03364:276:000000000-BLYN8:1:1101:9836:3058 2:N:0:1
GGACTACTGGGGTTTCTAATCCTGTTTGCTACCCATGCTTTCGAGCCTCAGCGTCAGTTACAGACCAGACAGCCGCCTTCGCCACTGGTGTTCTTCCATATATCTACGCATTTCACCGCTACACATGGAGTTCCACTGTCCTCTTCTGCACTCAAGTTTCCCAGTTTCCGATGCACTTCTTCGGTTGAGCCGAAGGCTTTCACATCAGACTTAAGAAACCGCCTGCGCTCGCTTTACGCCCAATAAATCCG
+
CCCCCGFAFGGGGGGGFGGGFFFGGGGGGGFCCEGGGGGGGGGFGGGGGGCGGGGGGGFGFGGGGGGFGGGGGGGGGGEFFGGGGGGGGGGGGGGFGFGGGGGGFGGCFGGGGGGGC:7EGGGGGGGGEGEDFGFGGGGGGGGGFGFGGGGGCFFGGGGCGGGGG9EFF>GGGGGGFCFGAEGGGGEGFGFEGEGGCGFGGGGF>FGCGGGFGCCGCC?FDEEFFF=>@;BFG35>6?GGD:;AF>@EGD)
@M03364:276:000000000-BLYN8:1:1101:19756:3066 2:N:0:1
GGACTACTGGGGTTTCTAATCCTGTTTGCTCCCCACGCTTTCGCACCTGAGCGTCAGTCTTCGTCCAGGGGGCCGCCTTCGCCACCGGTATTCCTCCAGATCTCTACGCATTTCACCGCTACACCTGGAATTCTACCCCCCTCTACGAGACTCTAGCTTGCCAGTTTCAAATGCAGTTCCCAGGTTGAGCCCGGGGATTTCACATCTGACTTAACAAACCGCCTGCGTGCGCTTTACGCCCAGTAATTCCG
+
CCCCCGGGGGGGBFGGGGGGGGGGGGGGGGGGGGGGGGGGGGGGGGGGGGGGGGGCFG9FGGGGDGGGGGGGGGGGGGGGGGGGGGGGGGGGGGGGGGGGGGFGGGGGGGGGGGFGGGGEGGGGGGGGEGGGGGGGG8EEGGGFGGFEGGGGGGGGGGGGGGCC>FGGGGGFGGGGGGGGGCGCGGGCFGEGDEDGEGFCCDG>AGG7CFGGGGGF=8FEDC:@FFFFFFEB3<D<F?C8>BBFFCF2FF*
@M03364:276:000000000-BLYN8:1:1101:11088:3076 2:N:0:1
GGACTACAGGGGTTTCTAATCCTGTTTGCTCCCCACGCTTTCGCACCTGAGCGTCAGTCTTCGTCCAGGGAGCCGCCTTCTCCACCGGTTGTCCTCCAGATCTCTACGCATTTCACCGCTACACCTGGAATTCCACCCCCCTCTACGAGACTCTAGCTTGCCCATTTCAAATGCAGTGCCCCGGGTGAGGCCGGGGATTTCACATCTGACTTTACCACCCCCCTGCTTGCGCTTTACGCCCCGTAATTCCG
+
@CCCCAF,<EFDE@FG9@,CFAEEEFGFD9CE<FFGGGGEG9@,6F:E<C;CFF7CF<,FAFD@FGEGGG,CFGECFF?E,6C?<E@E+++8EFFFE,EFA@EFA<A4F+C+A:,@E::=7>?F8,AD=F<:,,,9,6+8BC>?@E++33@D3,,,=C,,+8,,88E3A9E,,5<97,3,<3>5*>**=,>F5CCE*:CCCFGFFG+;+2+;+2;*+***)2048>(*.8<>951)*,/:C),))172CC*
@M03364:276:000000000-BLYN8:1:1101:21129:3079 2:N:0:1
GGACTACCAGGGTTTCTAATCCTGTTTGCTCCCCACGCTTTCGCACCTGAGCGTCAGTCTTCGTCCAGGGGGCCGCCATCGCCACCGGTATTCGTCCAGATCTCGACGCATTTCACCGCTACACCTGGAATTCTACCCCCCACTACGAGTCTCTAGCTTGCCAGTTTCAAATTCAGTTCCCATGTTGAGCCCGGGGATTTCACATTTGACTTAACAAACCGCCTGCGTCCGCTTTACGCCCAGTAATCCCG
+
-B@CCDEGDGE@@,@F,,;,CFFE@<@CF<@F8@EC@CEG<,:@::EG<8CEEGG7:;6FGG7FFFGGG7@@B++C++4A,C,?7FFG:C+FE,4?=+B,CFD98,+@=++8?FGFC:C>EGDCFFFC8<FDAFGG98=CE+B9@DG+@*@@>535;>E:@>@?:,>B7;DC,;25<DD,<>,27?<C68,:*5*3=E*++1+2++++;:77;+0+;*=E3=5,4)(.()0)**75=28?=510*:*)27*
@M03364:276:000000000-BLYN8:1:1101:6431:3116 2:N:0:1
GCTTTACCGGCATCTCTAATCCAGTTTGCTCCCCTCGCTTTCGCACCTGAGAGTCGGTCTTCGTCCAGGGGGCTGCTTTTGCCACCTGTATTCCTTCAGCTCCCTACGCATTTCACCGCTACACCTGGCATTTTACCCCCCTCTATGAGACTCTAGCGTGCCAGTTTCAACTGCAGGACCCAGTCGTAGCCCTGGGATTCAACTTCTGACTCGACAACCAGCCTTCCGTCACGTTACCACCAGAAAGTCCC
+
---68;,,,+++7,C6,6C<FG,,6C96,,;F,,,86@,DDF,C:FC,6,,,6;,+@7BFF,:FE,8@<,+++6BB,5C=,C<<E<,C?C,,9C,,BF,,,,,,95=+@+485,995@=++8,:=,??8F,,,A4AFC=FC+@+3,,@,66+,,,=,+@E73E,@=,3,,,,5>@6,*4*3,3@,**,16?,,41*,,6,5+=++2+++47+7*/*/***.C.3)*()).):2;*())?+=)()22).20*
@M03364:276:000000000-BLYN8:1:1101:24094:3133 2:N:0:1
GGACTACAGGGGTTTCTAATCCTGTTTGCTCCCCACGCTTTCGCACCTGAGCGTCAGTCTTTGTCCAGGGGGCCGCCTTCGCCACCGGTATTCCTCCAGATCTCTACGCATTTCACCGCTACACCTGGAATTCTACCCCCCTCTACAAGACTCTAGCTGACCAGTTTCAAATGCAGTTCCCAAGTTAAGCTCGGGGATTTCACATCTGACTTAATCAACCGCCTGCGTGCGCTTTCCGCCCAGTAATTCCG
+
CC9CCGEFECGGGEGGGGFFFGGGGGGGFFFGF,@@CFGGGGGDG@FFGGGGGGGGGGGGADGFGEFEGGGGGGEGCCC<DEEFFFGDFEFF9AFCFEF9<E9,9FGFGGGGGGGGGGG8@BFAFFFGGGGCFGGGFGGGGGGGG;;=;8DCFCGGGG9DC>88FF9,,@ED=,,,@E;:AFGGBFGGF9,>1=>?*=CC+:=+1;=CFG7+;7@FCF?6ACFFD44=;EEE)95)/2;8*81?F7=AF:0
@M03364:276:000000000-BLYN8:1:1101:10974:3140 2:N:0:1
GGACTACTAGGGTTTCTAATCCTGTTTGCTCCCCACGCTTTCGAGCCTCAGTGTCAGTTACAGGCCAGAGAGCCGCTTTCGCCACCGGTGTTCCTCCATATATCTACGCATTTCACCGCTACACATGGAATTCCACTCTCCTCTCCTGCACTCAAGTCTACCAGTTTCCAATGCATACAATGGTTGAGCCACTGCCTTTTACACCAGACTTAATAAACCACCTGCGCTCGCTTTACGCCCAATAAATCCGG
+
CCCCCGGGGGGGGGGGGGGGGGGGGGGFGGFGGGGGGGGGGGGFGGGGGGGGGGFGGGAAFDEFGC<FFFGGGGGGGGGGGGGGGGGGGGGGGGGGGFFGGGGGGGGGCC@CFGEG?F:+4CFGD8FGF?GGGGGGGGDFEFGGG8D?FGG8D?EGGCGGGGFFFFFF,DFGGGCFFGFFGG,7>E88E@8FFCGFGFGG7CECFCF59C@FFF>C+=,1<*9>BEA*74?>FDCCD@EGC>DF*;77298
@M03364:276:000000000-BLYN8:1:1101:16788:3175 2:N:0:1
GGACTACTGGGGTTTCTAATCCTGTTTGCTCCCCACGCTTTCGCACCTGAGCGTCAGTCTTCGTCCAGGGGGCCGCCTTCGCCACCGGTATTCCTCCAGATCTCTACGCATTTCACCGCTACACCTGGAATTCTACCCCCCTCTACGAGACTCTAGCTTGCCAGTTTCAAATGCAGTTCCCAGGTTGAGCCCGGGGATTTCACATCTGACTTAACAAACCGCCTGCGTGCGCTTTACGCCCAGTAATTCCG
+
CCCCCGGGFGGGGGGGGGGGGGGGGGGGGGGGGGGGGGGGGGGGDGGGGGGGGGGGGGGGGGGGGGGFGGGGGGGGGGGGGGGGGGGGGGGGGGGGGGGGGGFGGCFGGGG7FGGGGFGGGGGGGGGGGGGGGGGGGGGGGGGGGGGDGGGGGGGGGGGGGGGGGGGGGFGGGGGGGGGFFF?DFGGGGGGGCEGGGGC6@7@FFGGGGFCCCGGGGFGGBG><;FBB1)07CDG<FFGGC)4;G=FFGG>
@M03364:276:000000000-BLYN8:1:1101:24030:3179 2:N:0:1
GGACTACAGGGGTATCTAATCCTGTTTGCTCCCCACGCTTTCGCACCTGAGCGTCAGTCTTCGTCCAGGGGGCCGCCTTCGCCACCGGTATTCCTCCAGATCCTTACGCATTTCACCGCTACACCTGGAATTCTACCCCCCTCTACGAGACTCTAGCTTGCCAGTTTCAAAAGCAGCTCCCAGGTTGAGCCCGGGGATTTCCCATCTGACCTAACAAACCGCCTGCGTGCGCTTTACGCCCAGCAATACCG
+
@@CCCGGFFGGGGGGGGGFCGFGGGGGGCFFGGFEFCCFGGFGGGGEG@@FGG@BCEFGGGGGGGG7EE7@FFFFGGDGGCEFCC8>7>BE,,C=FFGCC9E,,,5:AFF7:FFFF,4@@BCCEDFCFGG9FFGGGCE=+C8>FDC8+83++3@EFDFCF@@F>F9E;;E;,@5<,,1>8DFCBG9DF?D,;=*885B*C7++*1;:CC7*37>49>DDF>=B<650@?FDF:3D)*(::E)()207)791
@M03364:276:000000000-BLYN8:1:1101:13860:3189 2:N:0:1
GGACTACTCGGGTTTCTAATCCTGTTTGCTACCCATGCTTTCGAGCCTCAGCGTCAGTTACAGACCAGACAGCCGCCTTCGCCACTGGTGTTCTTCCATATATCTACGCATTTCACCGCTACACATGGAGTTCCACTGTCCTCTTCTGCACTCAAGTTTCCCAGTTTCCGATGCACTTCTTCGGTTGAGCCGAAGGCTTTCACATCAGACTTAAGAAACCGCCTGCGCTCGCTTTACGCCCAATAAATCCG
+
CCCCCGGGGGGGGGGGGAFGGGGGGGGGGGGGGGGGGGGGGGGGGGGGGGGGGGGGGGGFDFGFGGGGGGGGGGGGGGGGGGGGGFGGGGGGGGGGGGGGGGGGGGGGGGEGGGGGGGGGGGGGGGGGFFGGGGGGGGGGGGDFGGGGGGGGGFGFFDFGGFF8FFGGGGCEEGFDFGFGFGGDF>CEEDGGGGGGGGGGGDCCAGFG?FGGGGGGGGGG4CDDFFFFF;;BGGGFF@8EGE;A8FFFCFC
@M03364:276:000000000-BLYN8:1:1101:7619:3212 2:N:0:1
GGACTACCCGGGTTTCTAATCCTGTTTGCTCCCCACGCTTTCGCACCTGAGCGTCAGTCTTCGTCCAGGGGGCCGCCTTCGCCACCGGTATTCCTCCAGATCTCTACGCATTTCACCGCTACACCTGGAATTCTACCCCCCTCTACGAGACTCTAGCTTGCCAGTTTCAAATGCAGTTCCCAGGTTGAGCCCGGGGATTTCACATCTGACTTAACAAACCGCCTGCGTGCGCTTTACGCCCAGTAATTCCG
+
CC9CCFFCFFGGGDCEC@EFCCFGGGEEC<FCFCEC:CEGF,B;BFGFGF?FE7FFGGGGGFGFECFGFC::FEGEGGEGGE7FEGEGC7FGBG=DFFF,?AEEFFG@FG7CE<BA<FGCFD@>EGGGGGG,=CE;EF@FCGGGGGGD+@CFG,@D,@EC*@EFFFFF,3ECGFGFGD7DGDCFFD:FFC8@=E>EGEGGGGGCF6CGCDGGGFGGGC*1855:0)4<(8@3)9F9F?88*08F7>6>GG9
@M03364:276:000000000-BLYN8:1:1101:15265:3249 2:N:0:1
GGACTACTAGGGTTTCTAATCCTGTTTGCTCCCCACGCTTTCGAGCCTCAGCGTCAGTTACAGACCAGAGAGTCGCCTTCGCCACTGGTGTTCCTCCATATATCTACGCATTTCACCGCTACACATGGAATTCCACTCTCCTCTTCTGCACTCAAGTTTCCCAGTTTCCGATGCACTTCTTCGGTTGAGCCGAAGGCTTTCACATCAGACTTAAGAAACCGCCTGCGCTCGCTTTACGCCCAATAAATCCG
+
CCC@CGGGGGGGGGGGGGGGGGGGGGGGGGGGGGGGGGGGGGGGFGGGGGGGDGGGEGGGGGGGGGGGGGGGGGGGGGGGGGGGGGGGGGGGGGGGGGGGGGGGGGGGGGGGGGGGG+>CCGCGGGGFFAEFGF9FGGGGGGGGEGGGGGGGGGGGEFGDGGGDFGGGGG>EEGGCFFEGGGGGFEEECFGG>EEGFGGGGGGGFG7C>DFDC>FC@FGGFGFFFF26@FEFGGG9CDGGGF?F6*@7C>8
@M03364:276:000000000-BLYN8:1:1101:15735:3257 2:N:0:1
GGACTACCAGGGTTTCTAATCCTGTTTGCTCCCCACGCTTTCGCACCTGAGCGTCAGTCTTCGTCCAGGGGGCCGCCTTCGCCACCGGTATTCCTCCAGATCTCTACGCATTTCACCGCTACACCTGGAATTCTACCCCCCTCTACAAGACTCTAGCCTGCCAGTTTCGAATGCAGTTCCCAGGTTGAGCCCGGGGATTTCACATCCGACTTGACAGACCGCCTGCGTGCGCTTTACGCCCAGTAATTCCG
+
CCCCCGGGGGGGGGGGGGGGGGGGGGGGGGGGGGGGGGGGGGGGGGGGGGGGGGGGGGGGGGGGGDFGGGGGGGEGGGGGGGGGGGGGGCGGGGGGGFF,EGGGGGGGGGGGGGGGGGGGGGGGGGGGGFGFFBFFEFFGGGGGGGGD@GGGFGGEFGGFGGFGFFGGGCDGFFGGGFEGGGGFG?6<EGGGG585*CEGGGCGFGGGGGGG=:F7C4AC:7<:FFFF?DFFGGGF??CEG3:0:*9<>>*
@M03364:276:000000000-BLYN8:1:1101:23103:3257 2:N:0:1
GGACTCCTCGGGTTTCTAATCCTGTTTGCTCCCCACGCTTTCGCACCTGAGCGTCAGTCTTCGTCCAGGGGGCCGCCTTCGCCACCGGTATTCCTCCAGATCCCTACGCACTTCACCGCTACACCTGGAATTCTACCCCCCTCTACGAGACTCTAGCTTGCCAGTTTCAAATCCAGTTCCCAGGTTGAGCCCGGCGATTTCACATCTGACTTAACAAACCGCCTGCGTGCGCTTTACGCCCAGTAATTCCG
+
<CCCC,6@CFE7FGFGGGGGFFAAF<CAF9F<@BE:+@F;CFGGGF7B6;<<@FFG76,9@F@GEC,6,CFFFDGGGCDEFG@FGGECGGGA<FED<E,5?F9,E<<FFC+@,5,AA+@E::,A33D,,<,,9FECA=8FGDGG9BF+>8E+,,@,>,3,@BF8,EE,3,7D,,,,5,>:@?D5F98,AFCFE**=/:*>77:+19DF>>CDCDC>7*8>AE544)(<(8)89*52*,2/:5(<>*9>F7*
@M03364:276:000000000-BLYN8:1:1101:14534:3328 2:N:0:1
GGACTACCAGGGTTTCTAATCCTGTTTGCTACCCATGCTTTCGAGCCTCAGCGTCAGTTACAGACCAGACAGCCGCCTTCGCCACTGGTGTTCTTCCATATATCTACGCATTTCACCGCTACACATGGAGTTCCACTGTCCTCTTCTGCACTCAAGTTTCCCAGTTTCCAATGACCCTCCCCGGTTGAGCCGGGGGCTTTCACATCAGACTTAAGAAACCGCCTGCGCTCGCTTTACGCCCAATAAATCCG
+
CCCCCGGGGGGGGGGGGFGGGGGGGGGGGGGGGGGGGGGGGGGGGGGGGGGGGGGGGGGGGGGGGGGGGGGGGGDGGGGGGGGGGGGGGGFGGGGGGGGGGGGGFEFFGGGGGEFFCGGGGGGG9FGGGGGGGGCFF@FGGFGGGGGGGGFF8@DFGGGGGGGGGGGGGGFGFFFGCGGGGGGGGGGDGGGGGGGGDBF6;7=DFGGG=FCFCF7DGFGGFGFFFF@B(2=:DCC>:,;EED:FFGFFGG5
@M03364:276:000000000-BLYN8:1:1101:17638:3335 2:N:0:1
GGACTACAAGGGTTTCTAATCCTGTTTGCTCCCCACGCTTTCGCACCTGAGCGTCAGTCTTCGTCCAGGGGGCCGCCTTCGCCACCGGTATTCCTCCAGATCTCTACGCATTTCACCGCTACACCTGGAATTCTACCCCCCTCTACGAGACTCTAGCTTGCCAGTTTCAAATGCAGTTCCCAGGTTGAGCCCGGGGATTTCACATCTGACTTAACAAACCGCCTGCGTGCGCTTTACGCCCAGTAATTCCG
+
CCCCCGGGGGGGGGGGGGFGGGGGGGGGGGGGGGGGGGGGGGGGGGGGGGGGGGGGGGGGGGGGGGGGGGGGGGGGGGGGGGGGGGGGGGGGGGGGGGGGGGGGGFGGGGGGGGGGGGGGGGGGGGGGGGGGGGGGCGGGGGGFCFGGGDGGGGFCFFGGGGGGGGGGCGGGGGGGGGGGGGGGGGG?CGGFGEEC=CFCFDDFFGGFGGGCFGGGGFGGFGFDFFFFFB>@DDG2@2DEGF:9>*@2>F2
@M03364:276:000000000-BLYN8:1:1101:9347:3355 2:N:0:1
GGACTACTAGGGTTTCTAATCCTGTTTGCTCCCCACGCTTTCGCACCTGAGCGTCAGTCTTCGTCCAGGGGGCCGCCTTCGCCACCGGTATTCCTCCAGATCTCTACGCATTTCACCGCTACACCTGGAATTCTACCCCCCTCTACGAGACTCTAGCTTGCCAGTTTCAAATGCAGTTCCCAGGTTGAGCCCGGGGATTTCACATCTGACTTAACAAACCGCCTGCGTGCGCTTTACGCCCAGTAATTCCG
+
CCCCCGGGGGGGGGGGGGGGGGGGGGGGGGGGGGGGGGGGGGGGGGGGGGGGGGGGGGFGGGGGGGGGGGCGGGGGGGGGGGGGGGGGGGGGGGGGFCFCFGGGGGGGGEGGGGGGGGGG7FGGGGGGGGGGGGGGGGGGGGGGGGG+8CEGFFGGGGGGGGGGFGGGCCFGGGGGGGGGGGCGGGC?GGGGGGGG5EGFCCFG77D>7:CFGGCF:4CEFGF?DF>F?>BEGGFFFBACC>?F=:B<FF4
@M03364:276:000000000-BLYN8:1:1101:13601:3361 2:N:0:1
GGACTACTGGGGTTTCTAATCCTGTTTGCTCCCCACGCTTTCGAGCCTCAGTGTCAGTTACAGGCCAGAGAGCCGCTTTCGCCACCGGTGTTCCTCCATATATCTACGCATTTCACCGCTACACATGGAGTTCCACTGTCCTCTTCTGCACTCAAGTTTCCCAGTTTCCGATGCACTTCTTCGGTTGAGCCGCAGGCTTTCACATCAGACTTACGAAACCGCCTGCGCTCGCTTTACGCCCAATAAATCCG
+
CCCCCGFFGGGGGGGGGGGGGGGGGGGGGGGGGGGGGDGGGGGGGGGGGGGFGFGGGGGGGGG@FFFGFFGGGGGGCFGGGGDFGGGGFEGGGGGGGGAAFFGGGGGGGGGGGGGGGDGGGGGGC8FFFFGFGGGGG8EGGFGGFFGAGGGGC8D?FGCEFGGGGGGEFEGGGGGGG8FFFGF6F:>F9EFG>CECGGFGG>C>AFGG7C;EC+3;;?=C45;@BFBF;>35CGGEF@=E53();>:7D99
@M03364:276:000000000-BLYN8:1:1101:15381:3368 2:N:0:1
GGACTACACGGGTTTCTAATCCTGTTTGCTCCCCACGCTTTCGCACCTGAGCGTCAGTCTTCGTCCAGGGGGCCGCCTTCGCCACCGGTATTCCTCCAGATCTCTACGCATTTCACCGCTACACCTGGAATTCTACCCCCCTCTACGAGACTCTAGCTGACCAGTTTCAAATGCAGTTCCCAAGTTAAGCTCGGGGATTTCACATCTGACTTAATCAACCGCCTGCGTGCGCTTTACGCCCAGTAATTCCG
+
B<9BCFGGGGGGGGCGGGGGFGGGGGGGGGG@FFFGGGGGGGGGGGGGFGGGGGGGGGGFGGGEFEGFGDGGEFGGEE?FFGGGGFGGGDGFE9EEGGFGFGGGGFGGGG:FEGGG,+@E=FGGGGDFG8CFGFGDFFGGGG>D,3D:>8EFGG,@EFFC,@6EFGGGFA>CA9;CFE7DGGCC<,5,=92>55=**1:?71=7+0CCGFFGG77;F*=FAEE62497(7>DG<C2@0CC=;<4:*94:>*
@M03364:276:000000000-BLYN8:1:1101:23857:3399 2:N:0:1
GGACTACTAGGGTTTCTAATCCTGTTTGCTACCCATGCTTTCGAGCCTCAGCGTCAGTTACAGACCAGACAGCCGCCTTCGCCACTGGTGTTCTTCCATATATCTACGCATTTCACCGCTACACATGGAGTTCCACTGTCCTCTTCTGCACTCAAGTTTCCCAGTTTCCGATGCACTTCCTCGGTTGAGCCGAAGGCTTTCACATCAGACTTAAGAAACAGCCTGCGCTCGCTTTAAGCCCAATAAATCCG
+
CCCCCGGFEFFGGGGGGGGGGCFFGGF@GGGGGGGFFGGGGGGGGGGGGGGGGFGGGFGGCGFDGGF8C6FE,FGGGGCFGGGGGGGGGCGGGAEFGFBEFGG9EFGGGGGGGGGGFGCEGGGG9EEEF8EFGGGFG==E@EFFDGGFGGFD8FFGC@EA;FGFFB>>@6CCGGADFF8,,3@=FEGG=DD:+;EECFG6+?<9ACAG>**<88<DF>D,;,:2)9594??;DGF*+*<E=F0;D7:.7>)
@M03364:276:000000000-BLYN8:1:1101:15441:3445 2:N:0:1
GGACTACTAGGGTTTCTAATCCTGTTTGCTCCCCACGCTTTCGAGCCTCAGTGTCAGTTACAGACCAGACAGCCGCCTTCGCCACTGGTGTTCTTCCATATATCTACGCATTTCACCGCTACACATGGAGTTCCACTGTCCTCTTCTGCACTCAAGTTTCCCAGTTTCCGATGCACTTCTTCGGTTGAGCCGAAGGCTTTCACATCAGACTTAAGAAACCGCCTGCGCTCGCTTTACGCCCAATAAATCCG
+
CCCCCFGGGGGGGGGGGGGGGGGGGGGGGGFGGGGGGGGGGGGGGGGGGGGGGGGGGGGFGGGGGGGGGGGGFGGGGGGGGGGGGGGGGGGGGGFGGGGFGGFGGFGGGGGGGGGGGGGDDGGGGGGFEFGGGGGGGGGGGGGGGGGGGGGGFCFFGFGGGCCFGEADFG+@6CFGGGGFEEBEGGGFGDFG>CGGGGGG7+;9BFGDCDGFGGFG7CF7@5AA5A9DFEA5<7?<CFGGEEFFFGFFGC/
@M03364:276:000000000-BLYN8:1:1101:15002:3476 2:N:0:1
GGACTACACGGGTTTCTAATCCTGTTTGCTCCCCACGCTTTCGCACCTGAGCGTCAGTCTTCGTCCAGGGGGCCGCCTTCGCCACCGGTATTCCTCCAGATCTCTACGCATTTCACCGCTACACCTGGAATTCTACCCCCCTCTACAAGACTCTAGCTGACCAGTTTCAAATGCAGTTCCCAAGTTAAGCTCGGGGATTTCACATCTGACTTAATCAACCGCCTGCGTGCGCTTTACGCCCAGTAATTCCG
+
CCCCCGGGEGGGGGGGGGGGGGGGGGGGGGGGDGGGGGGGGGGGGGGGGGGGGGGGGGGGGGFFGGGGGGGGGDFGGGGGGGGGGFGGGGGGGGGFGCGGGDGEGGGGGGGGGGGGGEGGGGGGFGGGGGGGGGGGGGCGGGDGGG9EFCFFGGGGCF,@:FGGGADC@CFGFGGGGGG?FC>FGGGCCF;DEGEGGGGGGGGGFGFGGGGGFG7CGGGFBGEF<F>A;)>5D>FDFBGEED?FFCF9CF*
@M03364:276:000000000-BLYN8:1:1101:13182:3587 2:N:0:1
GGACTACTAGGGTTTCTAATCCTGTTTGCTACCCATGCTTTCGAGCCTCAGCGTCAGTTACAGACCAGACAGCCGCCTTCGCCACTGGTGTTCTTCCATATATCTACGCATTTCACCGCTACACATGGAGTTCCACTGTCCTCTTCTGCACTCAAGTTCCCCAGTTTCCGATGCACTTCTTCGGTTGAGCCGAAGGCTTTCACATCAGACTTAAATAACCGTCTGCGCTCCCTTTACGCCCAATAAATCCG
+
C@CCCGGGEGGGFGGGFCCGGGGGGGFFGGGFGGFFGGGGGGGFFFEFGGFGGGGGGGFCF<FFGCFGG8EFGGGGGGGGGCFEGFFGGGGGGFFGGEFGGGFGFGGGF,BFFGGEFFFEGGFF,AFGCFGGGFFG98EGGGGGGGGGGA@DE,EFE;9;9EFGGGG9=C>=>E,9ADFDE,D+==>8DDFGGCG6,@FGFCG;BG+**;C>F+2?FGGGFGFBFCADF))/0;FFFDGGEDDFG7;?>6)
@M03364:276:000000000-BLYN8:1:1101:8409:3605 2:N:0:1
GGACTACAGGGGTTTCTAATCCTGTTTGCTCCCCACGCTTTCGCACCTGAGCGTCAGTCTTCGTCCAGGGGGCCGCCTTCGCCACCGGTATTCCTCCAGATCTCTACGCATTTCACCGCTACACCTGGAATTCTACCCCCCTCTACGAGACTCTAGCTGACCAGTTTCAAATGCAGTTCCCAAGTTAAGCTCGGGGATTTCACATCTGACTTAACAAACCGCCTGCGTGCGCTTTACGCCCCGCAATTCCC
+
CCCCCCEGGGGGFGGGCFFGGGGGGEFGGGGGGGFBBEGGGGGGGEGGGGGGGGGGGGGFEFGFDG@FCEEEFEGGGDGFFFEEEFGDEGGFGGGGGFGGCGGGGCGG@CGGGGGGA:CC+FFGFGGGGEFFGGGFFFFFGDEG9EFEE8BFGF9DFFFE7DEFFGGGGFCFGFCFGGFFGGGGGFGGGG525CEE7C?FDC:C@8@FGCCF++2@>DFC5CB6187B:.7BGDC5BBDG5),))))):0*
@M03364:276:000000000-BLYN8:1:1101:18345:3612 2:N:0:1
GGACTACTGGGGTTTCTAATCCTGTATGCTCCCCACGCTTTCGCACCTGAGCGTCAGTCTTCGTCCAGGGGGCCGCCTTCGCCACCGGTATTCCTCCAGATCTCTACGCATTTCACCGCTACACCTGGAATTCTACCCCCCTCTACGAGACTCTAGCTTGCCAGTTTCAAATGCAGTTCCCAGGTTGAGCCCGGGGATTTCACATCTGACTTAACAAACCGCCTGCGTGCGCTTTACGCCCAGTAATTCCG
+
CCCCCGGGGGGGFEGFGGFGGGGGGGGGGGGGGGGGGGGGGGGGEGGGCGGFFGGGDGDGF<FFGGEGFGGGGGGGGGGGGGGGGGGGGGGGGGGEGGGDCGGGGA<FGGGGGCDGGDGGGGGGFGGGFGGGGFGGEF83BCEG@E?>EGGGFGGGFCEFGGGFGGFG7DGGGGGGGGGGGGGGGGCGGGG5E*BGGGGGGGGFFGDGFGF=CFCFGG=FDCBDFFBD(>EEGCFA??EGGB??CFFFGG9
@M03364:276:000000000-BLYN8:1:1101:9071:3677 2:N:0:1
GGACTACTGGGGTATCTAATCCTGTTTGCTACCCATGCTTTCGAGCCTCAGCGTCAGTTACAGACCAGACAGCCGCCTTCGCCACTGGTGTTCTTCCATATATCTACGCATTTCACCGCTACACATGGAGTTCCACTGTCCTCTTCTGCACTCAAGTTTCCCAGTTTCCGATGCACTTCTTCGGTTGAGCCGAAGGCTTTCACATCAGACTTAAGAAACCGCCTGCGTGCGCTTTACGCCCAGTAATTCCG
+
CCCCCFFGGGGGGGGGGGGGGGGGGGGGGGGGGGGGGGGGGGGGGGGGGGGGGGGGGGGGGGGGGGGGGGGGGGGGGGGGGEGGGGGGGGGGGGGGGGGGGGGGGGGGGGGGGGGGGGGGGGGGGGGGGFFGGGGGGGGGGGGGGEDFFGGGGGGFEGGGGGGGGGGGG>CEGGDGGGGGFGGDGGDGGGGGGEGEDGGGGGGGFGGGGGGGGG7>FGFGFGFDDFFFFFFEDDGEFFGGGB<AFGFFGG8
@M03364:276:000000000-BLYN8:1:1101:20469:3679 2:N:0:1
GGACTACAAGGGTTTCTAATCCTGTTTGCTACCCATGCTTTCGAGCCTCAGCGTCAGTTACAGACCAGACAGCCGCCTTCGCCACTGGTGTTCTTCCATATATCTACGCATTTCACCGCTACACATGGAGTTCCACTGTCCTCTTCTGCACTCAAGTTTCCCAGTTTCCGATGCACTTCTTCGGTTGAGCCGAAGGCTTTCACATCAGACTTAAGAAACCGCCTGCGCTCGCTTTACGCCCAATAAATCCG
+
CCCCCGFGGGGGGGGGGGCGGGGGGGGGGGGGGGGGGGGGGGGFGGGDGGGGGGGGGGGGGGGGGGGGDFGGGGGGGGGGGGGGEGGCGG,CFGGGAAFGGCFGGGGGGGGGGGGGGGGGEGGGGGCGGFFFGGFGGFFGGGGGGGGGGFEDFGGGFGGGGGGGGGFFGGGE>EGGGGGFFFFDGGDCF8FC6CGGF?FGGGGF>FCF5CGGG7;CC78C4EA=DF@;5?4;C5F4F?GGGFFAF:@5>FC
@M03364:276:000000000-BLYN8:1:1101:20400:3708 2:N:0:1
GGACTACCAGGGTTTCTAATCCTGTTTGCTACCCATGCTTTCGAGCCTCAGCGTCAGTTACAGGCCAGAGAGCCGCTTTCGCCTCCGGTGTTCCTCCATATATCTACGCATTTCACCGCTACACATGGAATTCCACTCTCCTCTCCTGCACTCAAGTCTCCCAGTTTCCAATGCATACAATGGTTGAGCCACTGCCTTTTACACCAGACTTAATAAACCACCTGCGCTCGCTTTACGCCCAATAAATCCGG
+
CCCCCGGGGGGGGGGGGGGGGGGFGGGGGGGGGGGGGGGGGGGGFFGGGGGGGGGGGGGGGGGGGGGGGGGGGGDGEGGGGGGGGFEGGDGFFGFGGFGGGGGGGGCFGGGFGGGGGGGGGGGGGGGFGCGFFGGGGCAFGEFGGFGGGGGGGGGF;ECGFGFGGGGGGFGGGGACFDCEGGGFFGGFDFFGGFGGGDGGGGGDFGG5CFCCCFGCGGGGFE6:B>:*)9?8CC+>BFEGE4,);FF5<GC
@M03364:276:000000000-BLYN8:1:1101:10480:3747 2:N:0:1
GGACTACTCGGGTATCTAATCCTGTTTGCTCCCCACGCTTTCGCACCTGAGCGTCAGTCTTCGTCCAGGGGGCCGCCTTCGCCACCGGTATTCCTCCAGATCTCTACGCATTTCACCGCTACACCTGGAATTCTACCCCCCTCTACGAGACTCTAGCTTGCCAGTTTCAAATGCAGTTCCCAGGTTGAGCCCGGGGATTTCACATCTGACTTAACAAACCGCCTGCGTGCGCTTTACGCCCAGTAATTCCG
+
CCCCCGGGDGGGGGFGGGGGGGGGGGGGGGGGGGGGGGGGGGGGGGGGGGGGGGGGGGGGGGGGGGEGGGGGGGGGGGGGGGGGGGGGGGGGGGGFGDCEEFFGGGGGGGGGGG?FEEFGDGGGGGGGFFGGGGGGGGGGGGGFFGGGGGGGGGFGGGGGGGGGGGGGGGGGGEFGGFGGGGFGGGGGGGGGEGGD5CGDGGFGFFCFGGGC7+77CFGGEGF@0A>@0)77CDGFF<G>E@3)2:@<:0*
@M03364:276:000000000-BLYN8:1:1101:14345:3766 2:N:0:1
GGACTACTAGGGTATCTAATCCTGTTTGCTCCCCACGCTTTCGCACCTGAGCGTCAGTCTTTGTCCAGGGGGCCGCCTTCGCCACCGGTATTCCTCCAGATCTCTACGCATTTCACCGCTACACCTGGAATTCTACCCCCCTCTACAAGACTCTAGCCTGCCAGTTTCGAATGCAGTTCCCAGGTTGAGCCCGGGGATTTCACATCCGACTTGACAGACCGCCTGCGTGCGCTTTACGCCCAGTAATTCCG
+
CCCCCGGGGGGGGGGGGGGGGGGGGGGGGGGGGGGEGGGGGGGGGGGGGGGGGGGGGGGGGGGGGGGGGGGGGGGGGGGGGGGGGFGGGGGGFFFGGGCFGGGGGGCFFGGGGGGGGG>GGGGFFFGFFFFGGGFFFGGGGGGGGFG9EGGGGGCEGGGFGF?GGGGGGGGGGGGFGFFGGGGGGGGGGGGGGDGG5EFGGGG=FG8*9C<3*2>CGFFGEGEFF:9E:EFEGGGFFFGGGBBFCCF9FG9
@M03364:276:000000000-BLYN8:1:1101:17174:3768 2:N:0:1
GGACTACAAGGGTTTCTAATCCTGTTTGCTACCCATGCTTTCGAGCCTCAGCGTCAGTTACAGACCAGACAGCCGCCTTCGCCACTGGTGTTCTTCCATATATCTACGCATTTCACCGCTACACATGGAATTCCACTCTCCTCTTCTGCACTCAAGTTGCCCAGTTTCCGATGCACTTCTTCGGTTGAGCCGAAGGCTTTCACATCAGACTTAAGAAACCGCCTGCGCTCGCTTGACGCCCACTAAATCCG
+
@@CCCGGGFGGGGGGGGGGGFAFFEFFE9E9@FGF,CCFFGGEECGEGFFFFFCFCCCDCGFGC8FECEF?EEGFGCF,,BBFEGAG8FEE=FFGGF9FFFGEGG,6DFGGCFFFCFGG>@EGGFE@EFCF8FFF:EBD=EGGGGGG9FGFGGGFF@D,EEE,BA=EC,@+6=CC=FFGAFG+BFGG8=8>;+3:6CGGGG7<C+;8DGC5;@F>C+;<C>EDFBA>>2?)8497(;85CC>()*0;<7FC
@M03364:276:000000000-BLYN8:1:1101:20310:3800 2:N:0:1
GGACTACTGGGGTATCTAATCCTGTTTGCTCCCCACGCTTTCGAGCCTCAGTGTCAGTTACAGGCCAGAGAGCCGCTTTCGCCACCGGTGTTCCTCCATATATCTACGCATTTCACCGCTACACATGGAATTCCACTCTCCTCTCCTGCACTCAAGTCTCCCAGTTTCCAATGCACACAATGGTTGAGCCACTGCCTTTTACATCAGACTTAAGAAACCACCTGCGCTCGCTTTACGCCCAATAAATCCGG
+
CCCCCGGGGGGGGFGGGGGGFGGGGGGGGGGGGGGGGGGGGGGGGGGGGGGGFGGGGGGGGGFGGGDGFGGGGGGGGGGGGGGFGGGGGGGGDGCFGGGGGGGGGGGGGGGGGGGGGGGGGGGGGGGGGGGGGFFGGGGGGGGGGGGGGCECGGGGGGGGFGFDFGGGGGCFG?FFGGGGGG8E9CGGFGGGGGCFGGGGGGGG>879?CFGGG7C7D:CFEF2@>9BDFFFGGGEF@CEG38AGGFCFD:
@M03364:276:000000000-BLYN8:1:1101:12767:3841 2:N:0:1
GGACTACTGGGGTTTCTAATCCTGTTTGCTCCCCACGCTTTCGAGCCTCAGCGTCAGTTACAGACCAGAGAGCCGCCTTCGCCACTGGTGTTCCTCCATATATCTACGCATTTCACCGCTACACATGGACTTCCACTCTCCTCTTCTGCACTCAAGTCCCCCAGTTTCCAATGCCCCTCCCCGGTTGAGCCGGGGGCTTTCACACCTGACTTAAGAAACCGCCTGCGCTCCCTTTACGCCCAATAAATCCG
+
CCCCCGGGGGGGGGGGGGFGGGGGGGGGDFFFGGGGGDEFGFG<F@FGGGG?EGGGGGGFDGGG@,EE8CCCG,@FGGGGGGC:=EFG<ACFG9EA<<,CFGGGGFFFD7CCFGGGFFGGGGGGDF,<E,9FGGAF,>BFFGGCDFEFC;E=DFEFG9,,3@EGGFGG8E;DF,,3+@++@C685CECGGGG*51:CG5AG>FFF<*25>+:77+374A7)>><0A>EF:)7*:42/2/CE5(7<G4<CF3
@M03364:276:000000000-BLYN8:1:1101:19160:3845 2:N:0:1
GGACTACAGGGGTTTCTAATCCTGTTTGCTCCCCACGCTTTCGAGCCTCAGCGTCAGTTACAGACCAGAGAGCCGCCTTCGCCACTGGTGTTCCTCCATATATCTACGCATTTCACCGCTACACATGGAATTCCACTCTCCTCTTCTGCACTCAAGTCTCCCAGTTTCCAATGACCCTCCCCGGTTGAGCCGGGGGCTTTCACATCAGACTTAAGACACCGCCTGCGCTCGCTTTACGCCCAATAAATCCG
+
CCCCCCFGGGGGGGGGGGFGFFGGGGGGGGGGGGGGGGGGGGGGGDGGGGFDGGG7FGDGGCFEF?EG@F?F@FGGGGGGGGGDFGFGGGGGGG9BF8?AFFCGGAFGGGGGGFGGGCGGGGGGGFGGFFGGFGGGE@BFGGGGFGGFCFFG>=DFG,==>BE8F,@EEGEFFADFFFGG8>CGGEEG7F@8>ECEDEF??1=DFFCF?*>@C:F7*>EF:EFF3;0)3>87CD52*(8CEE()9:7:F65
@M03364:276:000000000-BLYN8:1:1101:10564:3850 2:N:0:1
GGACTACACGGGTTTCTAATCCTGTTTGCTCCCCACGCTTTCGCACCTGAGCGTCAGTCTTCGTCCAGGGGGCCGCCTTCGCCACCGGTATTCCTCCAGATCTCTACGCATTTCACCGCTACACCTGGAATTCTACCCCCCTCTACGAGACTCTAGCTTGCCAGTTTCAAATGCAGTTCCCAGGTTGAGCCCGGGGATTTCACATCTGACTTAACAAACCGCCTGCGTGCGCTTTACGCCCAGTAATTCCC
+
CCCCCGGGGGGGGGGGGGGGGGGGGGGGGGGGGGGGGGGGGGGGGGGGGGGGGGGGGGGGGGGGGEGGGGGGGGGGGGGGGGGGGGGGGGGGFGGGGGGGGGGGCGGGGGGGGGGGGGGGGGGGGGGGFGGGGGGGGFGGGGGFEEGGGEGGEGFGGGGFFFGGGGGGFGGGGGGGGGGGGDFGGGGGGGGFDEEE=EGGF7FFFFGG=FFD7>CFGFGGEGD<?F9@BEBED*5:F<C?E@?FD:F2:>*
@M03364:276:000000000-BLYN8:1:1101:8795:3861 2:N:0:1
GGACTACTAGGGTATCTAATCCTGTTTGCTCCCCACGCTTTCGCACCTGAGCGTCAGTCTTCGTCCAGGGGGCCGCCTTCGCCACCGGTATTCCTCCAGATCTCTACGCATTTCACCGCTACACATGGAGTTCCACTGTCCTCTTCTGCACTCAAGTTTCCCAGTTTCCGATGCACTTCTTCGGTTGAGCCGAAGGCTTTCACATCAGACTTAAGAAACCGCCTGCGCTCGCTTTACGCCCAATAAATCCG
+
CCCCCGGGGGGGGGGGGGGFFGGGGGGGGGGGGGGGGGGGGGGGGDGGGGCGGFGGGGGGFGFGGGGGGGGGGDGGGGGGGGGGGGGGGGGGGGGGGGGGEGGGFFFGGGGGGGGGGGGGGGGGFFGGGGGGGGGGGGGGGGGGGGGAFGGGGGGGGGGGGGGGGGGGGGGGGGFGGG?GE;8>FCGGGGGCG>EGGGGGGGGFF<+94CCF7+BFFGGGFGF<;46BBFFAGGDEF?GGC@6@DGF:FCC
@M03364:276:000000000-BLYN8:1:1101:12082:3874 2:N:0:1
GGACTACCCGGGTTTCTAATCCTGTTTGCTCCCCACGCTTTCGCACCTGAGCGTCAGTCTTCGTCCAGGGGGCCGCCTTCGCCACTGGTGTTCTTCCATATATCTACGCATTTCACCGCTACACATGGAGTTCCACTGTCCTCTTCTGCACTCAAGTTTCCCAGTTTCCGATGCACTTCTTCGGTTGAGCCGAAGGCTTTCACATCAGACTTAAGAAACCGCCTGCGCTCGCTTTACGCCCAATAAATCCG
+
CCCCCGGGGGGGGGGGGGEGGFGGGGGGGGGGGGGGGGGGGGGGGGGGGGFGGGGGGGGGGGGGGGGGGGGGGGGGGGGGGGFGGGGGGGGGGGGGGGGGGGGGGFFGGGGGGGGGGGGGGGGGGGGGGGGGGGGGGGGGGGGGGGGGGGGGGGGGGGGGGEGGGGGGGGEGGGFGGGGGGGGGGD5FGGGGEGGGGGGGGGGGC<;FGDFCGCGF:;FEBGFFFABFFFFFGGGFF?GGGFF>GG?FGGD
@M03364:276:000000000-BLYN8:1:1101:24333:3929 2:N:0:1
GGACTACAGGGGTATCTAATCCTGTTTGCTCCCCACGCTTTCGCACCTGAGCGTCAGTCTTCGTCCAGGGGGCCGCCTTCGCCACCGGTATTCCTCCAGATCTCTACGCATTTCACCGCTACACCTGGAATTCTACCCCCCTCTACGAGCCTCTAGCTTGCCAGTTTCAAATTCAGTTCCCAGGTTGAGCCCGGGGATTTCACCTCGGACGTACCAAACCGCCTGCGTGCGCTTTACGCCCCGTAATTCCG
+
CCCCCFGDCFGGGGFGGGGGGFGFGG9FGGGGGGGGGGGGGGGCFEEDFGDGGGGGFGAFGGGGCD:C@EE7@FFGGGGGGGGGGGGGGGFFFGGGGC,B9=EDFDGGEFGDGGFGFGEGFEGG8AAC8=BCCBEC9,@C788DCFG6C8BGFFF;9;D,:EFCDFFGGG9,,7ACC,,>5,?FGGFF?BFGEDECECF6::9*07**::)21*>+0*:55/83646D(8)07*9641CCE>975<>>FG4
@M03364:276:000000000-BLYN8:1:1101:18343:3930 2:N:0:1
GGACTACCAGGGTTTCTAATCCTGTTTGCTCCCCACGCTTTCGCACCTGAGCGTCAGTCTTTGTCCAGGGGGCCGCCTTCGCCACCGGTATTCCTCCACATCTCTACGCATTTCACCGCTACACATGGAATTCTACCCCCCTCTACAAGACTCTAGCCAACCAGTTTCAGATGCAATTCCCAAGTTAAGCTCGGGGCTTTCACATCTGACTTAATTGACCGCCTGCGTGCGCTTTACGCCCAGTAATTCCG
+
CCCCCGGGGGGGGGGGGGGGGGGGGGGGGGGGGGGGGGGGGGGGDGGGGGGGGGGGGGGGGFFGGGGGGGGGGGGGGGGGGGGGGGGGGGGGGGGFGGGGFGGGGGFFGGGGGGGGGGGGDEGGGGGGGFGGGGGGGGGGGGGGGGGFGGGGGGGGGGGGGGGGGGGGFGGGGGGFGGGGGGGGGFGGGGGGG5EGGGGFFGGGFGGGGGGG>DGG>FGFDCD?<F>FFFFBDGCBFF>EE@FFG:@BGD6
@M03364:276:000000000-BLYN8:1:1101:8057:3985 2:N:0:1
GGACTACCGGGGTTTCTAATCCTGTTTGCTACCCATGCTTTCGAGCCTCAGCGTCAGTTACAGACCAGACAGCCGCCTTCGCCACTGGTGTTCTTCCATATATCTACGCATTTCACCGCTACACATGGAGTTCCACTGTCCTCTTCTGCACTCAAGTTTCCCAGTTTCCGATGCACTTCTTCGGTTGAGCCGAAGGCTTTCACATCAGACTTAAGAAACCGCCTGCGCTCGCTTTACGCCCAATAAATCCG
+
CCCCCGGGGGGGGGGGGGGGGGGGGGGGGGGGGGGGGGGGGGGGGGGGGGGGGGGGGGGGGGGGGGGGGGGGGGGGGGGGGGGGGGGGEGGGGGGGGGGGGGGGGGGGGGGGGGFGGGGGGGGGGGGGGGFGGGGGGGGGGGGGGGGGGGGGGGGDEDEFDGGGGGGGFGGGCGFGGGGGGGGGGEGDGGGGGCEGGGGGGGGGFGFCDC7CC7FCFGGGDCBDFFFF=EFFGCGFFDGGG><FFG6?FGD
@M03364:276:000000000-BLYN8:1:1101:13337:3988 2:N:0:1
GGACTACCGGGGTTTCTAATCCTGTTTGCTACCCATGCTTTCGAGCCTCAGCGTCAGTTACAGACCAGACAGCCGCCTTCGCCACTGGTGTTCTTCCATATATCTACGCATTTCACCGCTACACATGGAGTTCCACTGTCCTCTTCTGCACTCAAGTTTCCCAGTTTCCGATGCACTTCTTCGGTTGAGCCGAAGGCTTTCACATCAGACTTAAGAAACCGCCTGCGCTCGCTTTACGCCCAATAAATCCG
+
CCCCCGFCFGGGGGGGGGGGGGGGGGGGGGGGGGGGGGGGGGGGGGGGGGGGGGGGGEFGGGGGGGGGGGGGGGGGGGGGGGGGGGFGGGGGGGGGGGGGGGGGGGGGGGGGGG<FGGGGGGGGGGGGGGGGGGGGGGGGGGGGGGGGGGFDGGGGGGGGFDAEGGGGGG6CECGGGGGGGGDGGGGGGGGGGC5?,DFGFGGFFGFGC4DFGG7F7CFFDEF?BA@EBFFFGGFC63C@CDDFGGFFGGC
@M03364:276:000000000-BLYN8:1:1101:17869:4024 2:N:0:1
GGACTACAGGGGTATCTAATCCTGTTTGCTCCCCACGCTTTCGCACCTGAGCGTCAGTCTTCGTCCAGGGGGCTGCCTTCGCCACCGGTATTCCTCCAGATCTCTACGCATTTCACCGCTACACCTGGAATTCTACCCCCCTCTACGAGACTCTAGCTTGCCAGTTTCAAATGCAGTTCCCAGGTTGAGCCCGGGGATTTCACATCTGACTTAACAAACCGCCTGCGTGCGCTTTACGCCCAGTAATTCCG
+
CCCCCGGGGGGGGGGGGGGGGGGGGGGGGGGGGGGGGGGGGGGGGGGGGGGGGGGGDGGGGGGGGFEGFEGGG@FGGGGGGGGGGGGGGGGGGGGGGGGGGGGGGGGGGGGGGGGGGGGGGGFGGGGGGGGGGGGGGGGGGGGGGGGGGGGGGGGGGGEGCFFGFGGGGGGGGGGGGGGGGGGGGGGGGGGGGGGGGGGGGGGGCFGGFGGGGFGGGGGGAEDF@F@E(>7BGGFAFFGGGF1@GGB:CCC
@M03364:276:000000000-BLYN8:1:1101:16503:4048 2:N:0:1
GGACTACTAGGGTTTCTAATCCTGTTTGCTCCCCACGCTTTCGCACCTGAGCGTCAGTCTTCGTCCAGGGGGCCGCCTTCGCCACCGGTATTCCTCCAGATCTCTACGCATTTCACCGCTACACCTGGAATTCTACCCCCCTCTACGAGACTCTAGCTTGCCAGTTTCAAATGCAGTTCCCAGGTTGAGCCCGGGGATTTCACATCTGACTTAACAAACCGCCTGCGTGCGCTTTACGCCCAGTAATTCCG
+
CCCCCGGGGGGGGGGGGGGGGGGGGGGGGGGGDFFGFDFEGGGGGGGGDFGGGGGEGGGGGGGGGGGGGGCEEC@FGGGGGGGDGGGFGEGGF9EFAFFEGFGGGGFGGE@BFGGGGGGGGGGGGGGFFFFGGGGFD=>FEGGGCEFCG>C:CF9,@FFCGGFB@FGGCADFDFFGFGCFGGFEFGF6FFG*;85=:EFGGGGGFGGC7FGF77C+C5FGBEFFFA@5:>)5>D79BFG8C>66::=47C0
@M03364:276:000000000-BLYN8:1:1101:6778:4073 2:N:0:1
GGACTACTCGGGTTTCTAATCCTGTTTGCTACCCATGCTTTCGAGCCTCAGCGTCAGTTACAGACCAGACAGCCGCCTTCGCCACTGGTGTTCTTCCATATATCTACGCATTTCACCGCTACACATGGAGTTCCACTGTCCTCTTCTGCACTCAAGTTCCCCAGTTTCCGATGCACTTCTTCGGTTGAGCCGAAGGCTTTCACATCAGACTTAAGAAACCGCCTGCGCTCGCTTTACGCCCAATAAATCCG
+
CCCCCCGGGGGGGEGGGGFGGGGGGGGGGGGGGGGGGGGGGGGGGGGGGGGGGGGGDGGGGGGGGGGGGGGGGGGGGGGGDFGGGGGGGGGGGFAGGGGGGGBCGGGGGGGGGGGGGCEDGGGGFGGGFGGGGGGGGGGGGGGGGGGGGGFFFGGGGGCGGGGDFCFGGGGGGGAEGGGDGCECFGGGGGGGECCEFGGGGGGFFGG5CFD+<+?>FGGGFDEDFF=DFFBBDDFCF;5EEBFA<FFEGGC
@M03364:276:000000000-BLYN8:1:1101:9264:4077 2:N:0:1
GGACTACACGGGTATCTAATCCTGTTTGCTACCCATGCTTTCGAGCCTCAGCGTCAGTTACAGACCAGACAGCCGCCTTCGCCACTGGTGTTCTTCCATATATCTACGCATTTCACCGCTACACATGGAGTTCCACTGTCCTCTTCTGCACTCAAGTTTCCCAGTTTCCGATGCACTTCTTCGGTTGAGCCGAAGGCTTTCACATCAGACTTAAGAAACCGCCTGCGCTCGCTTTACGCCCAATAAATCCG
+
CCCCCGGGGGGDGGGGGGFGGGGGGGFGDFGGGGGGGGGGGGGGGFEEGGGGGGGGGGGGGCGFGGGGGF?GGG7FGFFGFGGGGFGGGGFGEFEFGGGGGGGGGG9DGGGGGGGGGGGGGGGGGGCFCCFEFGGGGGGGGGFGGEGC;;FDGGFGGGGGG9AFGFFGDC>GGG8ACFGGFFF+3BCG,;@EEDGE,3DFD>FFFG+AFFGDFFG+29?EECDAB8@B=4?;DCC9A1EGGD;ACF=3CG:
@M03364:276:000000000-BLYN8:1:1101:9527:4101 2:N:0:1
GGACTACTGGGGTTTCTAATCCTGTTTGCTCCCCACGCTTTCGCACCTGAGCGTCAGTCTTCGTCCAGGGGGCCGCCTTCGCCACCGGTATTCCTCCAGATCTCTACGCATTTCACCGCTACACCTGGAATTCTACCCCCCTCTACGAGACTCTAGCTTGCCAGTTTCAAATGCAGTTCCCAGGTTGAGCCCGGGGATTTCACATCTGACTTAACAAACCGCCTGCGTGCGCTTTACGCCCAGTAATTCCG
+
CCCCCFFGFGFGGGGGGGGGGGGGGGGGGGFEDEGGGGGGGGGGGGEF<FGGGEFEGGAFDEGGCGGGG@GGGEGGGDGGGGGGGGGGGGFAFGGGGGGFFGGGGGGGGEGEGGGGGG>CEGGCFABFGGGGGGFGGGGGGGGGFGGGGGGGGGGGGGEFGGGGGGFFGG9FGGCFCGFFFGDBFBE9CGGF=EGGGGGGFGGGC*@7:CG72+;FFGGG55:;05474BB>GGGA=?5:=@??:C=20;9
@M03364:276:000000000-BLYN8:1:1101:5629:4108 2:N:0:1
GGACTACAGGGGTATCTAATCCTGTTTGCTACCCATGCTTTCGAGCCTCAGCGGCAGTTACAGACCAGACAGCCGCCTTCGCCACTGGTGTTCTTCCATATATCTACGCATTTCACCGCTACACATGGAGTTCCACTGTCCTCTTCTGCACTCAAGTTCCCCAGTTTCCGATGCACTTCTTCGGTTGAGCCGAAGGCTTTCACATCAGACTTAAGAAACCGCCGGCGCTCGCTTTACGCCCAATAAATCCG
+
CCCCCGGGGGGGGEGGGGGGFFGGFGGGGGGGGGGGGGGGGGGGGGGGGGGGG+@FFCFGGGGFGGGF<<FGFGGGGFEGGGGGGGFGGGGDGFFGFG9EFG9FF@EEFGGDGGGCFGGGGGGFEFEGGEGGG9DFGFFGGAADGGF9FFFGED@FCEFC9DGGDGGFGDECGGGFFGGGGGFGGEGFGFCEE**@7FCFDFFC+??FFFGGGGGF89:FBCB(/:0=6=)=C3C<A@CCEEF>CCFBGGC
@M03364:276:000000000-BLYN8:1:1101:18006:4151 2:N:0:1
GGACTACTGGGGTATCTAATCCTGTTTGCTCCCCACGCTTTCGCACCTGAGCGTCAGTCTTCGTCCAGGGGGCCGCCTTCGCCACCGGTATTCCTCCAGATCTCTACGCATTTCACCGCTACACCTGGAATTCTACCCCCCTCTACGAGACTCTAGCTTGCCAGTTTCAAATGCAGTTCCCAGGTTGAGCCCGGGGATTTCACATCTGACTTAACAAACCGCCTGCGTGCGCTTTACGCCCAGTAATTCCG
+
CCCCCGFGGGGGGGGGGGGGGGGGGGGGGGFGFGGGGGGGGGGGGGGGGFFGGGGGGGGGGGGGGGGGGGGGGGGGGGGGGGGGGGGGGGGGGCGGGGGGGGGGGGGGGGGCFGGGGDFEGGGGGGGGGGGGGGGGGGGGGGGGFGGGGCGFFCEEGGGGD7EE,@;FGGGGGGGGGGGGG?D:FDGGGGGGGGGGGGBFGCG768FGGGGGGFFFGGG5;CA;?FFFFEBEGCFA??GCCFFFF>F>GC2
@M03364:276:000000000-BLYN8:1:1101:24644:4168 2:N:0:1
GGACTACAGGGGTTTCTAATCCTGTTTGCTCCCCACGCTTTCGCACCTGAGCGTCAGTCTTCGTCCAGGGGTCCGCCTTCGCCACCGGTATTCCTCCAGATCTCTACGCATTTCACCGCTACACCTGGAATTCTACCTCCCTCTACGAGACTCTAGCTTGCCAGTTTCAAATGCAGTTCCCTGGTTGAGCCCGGGGATTTCACATCTGCCTTAACATACCGCCTGCGTGCGCTTTACGCCCAGTAATTCCG
+
CCCCCGG8DGGGGGGGGFCFCFGGGGGGGGGGGGGGGGGGGCEGECGGEFGGGGGFEGCFCEFD:CCF@7C6CFGGGGGGGGDC@FGGGCFCFFFG8,,BFGGGG9FGFCEEGGGGGDG=CG9888<ABFEGFEEFA,6FCDFG,,@@7=CFG9DA9>=DF@,,3CFEFE,@FAFD9,@:CAD@@EGC7DGG*:BCCEFE5+,=@FFF84?F=7C@++1:?D3?7A>>0>2.):C>6(BE=)()2*9:DF9
@M03364:276:000000000-BLYN8:1:1101:12516:4175 2:N:0:1
GGACTACAAGGGTTTCTAATCCTGTTTGCTCCCCACGCTTTCGCACCTGAGCGTCAGTCTTCGTCCAGGGGGCCGCCTTCGCCACCGGTATTCCTCCAGATCTCTACGCATTTCACCGCTACACCTGGAATTCTACCCCCCTCTACGAGACTCTAGCTTGCCAGTTTCAAATGCAGTTCCCAGGTTGAGCCCGGGGATTTCACATCTGACTTAACAAACCGCCTGCGTGCGCTTTACGCCCAGTAATTCCG
+
CCCCCGGGGGGGGGGGGGGGGGGGGGGGGGGGGGGGGGGGGGGGGGGGGGGGGGGGGGGGGGGGGGGGGGGGGGGGGGGGGGGGGGGGGGGGGGGGGGGGGFGGGGGGEDDGGGFGGGGEDEGGGGGGGGGGGGGGGGGGGEGGGFGCEEGGGFGCFF;FGFFGGGGAFCGGGGGGGFGGFGFFGGGGGGGGGGEGEGGFFFGFFFDFCGGGGF7FC7FGE5>0159BBFFFGGGFF<EEC>?FGGF2DG9
@M03364:276:000000000-BLYN8:1:1101:18448:4176 2:N:0:1
GGACTACCCGGGTTTCTAATCCTGTTTGCTCCCCACGCTTTCGCACCTGAGCGTCAGTCTTCGTCCAGGGGGCCGCCTTCGCCACCGGTATTCCTCCAGATCTCTACGCATTTCACCGCTACACCTGGAATTCTACCCCCCTCTACGAGACTCTAGCTTGCCAGTTTCAAATGCAGTTCCCAGGTTGAGCCCGGGGATTTCACATCTGACTTAACAAACCGCCTGCGTGCGCTTTACGCCCAGTAATTCCG
+
CCCCCGGGGGGGGGEGGEGGGGGGGGGGGGGFGGGGGGGGGGGGGGGGGGGGGGGGGGGGGGGGDGGGGGGGGGGGGGGGGGGGGGGGGGGGGGGGGGGGGGGGGGGGGGGGGGGGGGGGGGGGGGGGFGGGGGGGGFGGGGGGGGGGGGG7DGGGGGDGGGFGGGGGAFGGGGGGGGGGGFFGGGGGGGGGGGGDEGGGFGGGFGGGGGGGGGGGGGGGFGABF>BE<DEEGGGFFBGGG>1@FFF4CF9
@M03364:276:000000000-BLYN8:1:1101:8957:4220 2:N:0:1
GGACTACTAGGGTATCTAATCCTGTTTGCTCCCCACGCTTTCGAGCCTCAGCGTCAGTTACAGACCAGAGAGCCGCCTTCGCCACTGGTGTTCCTCCATATATCTACGCATTTCACCGCTACACATGGAATTCCACTCTCCTCTTCTGCACTCAAGTCTCCCAGTTTCCAATGACCCTCCCCGGTTGAGCCGGGGGCTTTCACATCAGACTTAAGAAACCGCCTGCGCTCGCTTTACGCCCAATAAATCCG
+
CCCCCGGGGGGGGGGGGGGGGGGGGGGGGGGGGGGGGGGGGGGGGGGGGGGGGGGGGGGGGGGGGGGGGGGGGGDGGGGGGGGGGGGGCFGGGGGGGGGGGGGGGGGGGGGGGGGGGGGGGGGGGGFGGGGGGGGGGGGGGGGGDAFFGGGGFCGGGGGGFGGGGGGGGGGGGGGGGGGGGGGGGE:FDGGGDGGGGGGGGGGGFGGGGGDDCFGGGGFF>EFD6F6B1BDFDGGBFFGGGF05>GFAGF5
@M03364:276:000000000-BLYN8:1:1101:9257:4293 2:N:0:1
GGACTACTGGGGTATCTAATCCTGTTTGCTCCCCACGCTTTCGCACCTGAGCGTCAGTCTTCGTCCAGGGGGCCGCCTTCGCCACCGGTATTCCTCCAGATCTCTACGCATTTCACCGCTACACCTGGAATTCTACCCCCCTCTACGAGACTCTAGCTTGCCAGTTTCAAATGCAGTTCCCAGGTTGAGCCCGGGGATTTCACATCTGACTTAACAAACCGCCTGCGTGCGCTTTACGCCCAGTAATTCCG
+
CCCCCGGGGGGGGGGGGGGGGGGGGGGGGGGGGGGGGGGGGGGGGGGGGGGGGGGGGGGGGGGGGGGFGGGGGGGGGGGGGGGGGGGDFDGGGGGGGGGGGGGGGGGGGGGGGFGGGCFEEGGGFGGGGGGGGGGGGGGGGGGGGFFEEEGGGEFFGGGGGGCGGFFGGGGGGGGGGGGGDDFGFFCFFFGGDGGGGECFGGGGFGGGGGGF>DFDDGGGEGEDFFFE0BEFGGGAF:8CG52?F*=<>C9
@M03364:276:000000000-BLYN8:1:1101:20749:4297 2:N:0:1
GGACTACTAGGGTTTCTAATCCTGTTTGCTCCCCACGCTTTCGCACCTGAGCGTCAGTCTTCGTCCAGGGGGCCGCCTTCGCCACCGGTATTCCTCCAGATCTCTACGCATTTCACCGCTACACCTGAAATTCTACCCCCCTCTACGAGACTCTAGCTTGCCAGTTTCAAATGCAGTTCCCAGGTTGAGCCCGGGGATTTCACATCTGACTTAACAAACCGCCTGCGTGCGCTTTACGCCCAGTAATTCCG
+
CCCCCC<F<F8FFEFEGFGGDFFGGGGGGGGFGGDEGGEGGGGGGECFCFFABF7@FFDEGGGGGEGG?EEGGGFFCFE?@F:FE,FFGGGGG,EA@@FGFGFCG<EFGGGEGGFFEFGEFCEFD@<,,CFFAF;FD,@FGGGG9>D=@>BFGBDDGGD>7>D?DEDC<,EFCGFF<A@,@DECFGGCFFCFEE>ECE?9CCGGA62CGGGGGGG=FGF55CEF6A9D(.7>DC35@BE*:;<@GG?4*:C
@M03364:276:000000000-BLYN8:1:1101:7316:4302 2:N:0:1
GGACTACAAGGGTATCTAATCCTGTTTGCTCCCCACGCTTTCGCACCTGAGCGTCAGTCTTCGTCCAGGGGGCCGCCTTCGCCACCGGTATTCCTCCAGATCTCTACGCATTTCACCGCTACACCTGGAATTCTACCCCCCTCTACGAGACTCTAGCTTGCCAGTTGCAAATGCAGTTCCCAGGTTAAGCCCTGGGATTTCACAACTGACTTAACAAACCCCCTTCTTGCTCTTTACGCCCAGTAATTCCG
+
CCC@CFDFGFEFF@CE,CFAFGG9F,,CF,,C@@<FFC,,9;,,,7+;;FFFCC,BBFAD@<C,6F7E,B+:76@=>=FG7FCEDEFGC:4@FE,F<FE,=FFCFAE+@+88CE<??FEG:CE,>F8B,FB,=F;DF@8FC8C+,6>EGEGCC99EBFF68>,8FG,,,73,,,7,7@7<,2,>>?,<,,,=,,*/,4<,+=B:*2*;D4>D+=++C;=*)*),()/3);++3:DE63B8*.(/***.***
@M03364:276:000000000-BLYN8:1:1101:11033:4318 2:N:0:1
GGACTACAGGGGTATCTAATCCTGTTTGCTCCCCACGCTTTCGCACCTGAGCGTCAGTCTTCGTCCAGGGGGCCGCCTTCGCCACCGGTATTCCTCCAGATCTCTACGCATTTCACCGCTACACCTGGAATTCTACCCCCCTCTACGAGACTCTAGCTTGCCAGTTTCAAATGCAGTTCCCAGGTTGAGCCCGGGGATTTCACATCTGACTTAACAAACCGCCTGCGTGCGCTTTACGCCCAGTAATTCCG
+
CCCCCGGCFGGGGCFGGGGGGGGGGGGGDG9FGGGGGGGGGGGE:FGFEFFFGGGDGG<CC,CC:@FG@6FFG:FGGGGGGGDB=FGGFEGGG,EE4=EEGGGGC<FFGGGGGGGGGGGGGGGGGDDFBFGGGDFFD8+FGGGGFGC+3;ECGFGGGGCFGGGGFFGGGGGGFFEFGG,:6?DGGGGGFCFEGG>E*CFGGGGG39CFCFGGG=0+;7=EBED?359;1B>@GGG464A8>>8?CF6<7F9
@M03364:276:000000000-BLYN8:1:1101:11965:4340 2:N:0:1
GGACTACCCGGGTATCTAATCCTGTTTGCTACCCATGCTTTCGAGCCTCAGCGTCAGTTACAGACCAGACAGCCGCCTTCGCCACTGGTGTTCTTCCATATATCTACGCATTTCACCGCTACACATGGAGTTCCACTGTCCTCTTCTGCACTCAAGTTTCCCAGTTTCCGATGCACTTCTTCGGTTGAGCCGAAGGCTTTCACATCAGACTTAAGAAACCGCCGGCGCTCGCTTTACGCCCAATAAATCCG
+
CCCCCGG@FGGGGDGGGFGGGGGGGGGGGGGGGGGGGGGGGGGGGGGGGGG8FEGGGGGGGGGFGGGGGGGGGGGGGGGGGEG7FFGGGGGGGFAFGGGGGGGGGGGDGGDGFGGGGGGGGGGGGGGGGGGGGFGGGFGGGFGGEFDFGGGFFGGGGGGGGGGGGGGGG>>CCEGGDD9EED68FCGGGGFGEGGD5DE?>CC>FGGC>DF>@@FGF4DCE>4((26>(08>GFF3+6EGEB?49D=<>FD
@M03364:276:000000000-BLYN8:1:1101:23036:4350 2:N:0:1
GGACTACAGGGGTTTCTAATCCTGTTTGCTACCCATGCTTTCGAGCCTCAGCGTCAGTTACAGACCAGACAGCCGCTTTCGCCACTGGTGTTCTTCCATATATCTACGCATTTCACCGCTACCCATGGAACTCCACTCTCTTCTCTTGCACTCAAGTCTACCAGTTTCCAATGCATACAATGGTTGAGCTACTGCCTTCTACACCAGACTTAATAAACCACCTGCGCTCGCGTCACGCCCAATAAATACG
+
C@<BCCGG@C7@,@BAFGC,,CEF@FGGFGGGD<9@<FGC<F79EFFB,EC,@8@:,CFAAF,CFGCEADA8<CFF+,B,FGD@@FFFG8C:,FGGFGB<F9@<=,BAFE:,,9E??4:=:C,,,9,4?,,99EE=9>D<,@;=D,@9=@9?,DF48DFDA,,>FFFFGG6;16,@:=FDFFFD;888D,,,=,>DD,,,2<@?:?+50++=@CF@CFC5@GA)=9)*/*:*9)*()(4:C)6)*21)21
@M03364:276:000000000-BLYN8:1:1101:15770:4362 2:N:0:1
GGACTACAAGGGTATCTAATCCTGTTTGCTACCCATGCTTTCGAGCCTCAGCGTCAGTTACAGACCAGACAGCCGCCTTCGCCACTGGTGTTCTTCCATATATCTACGCATTTCACCGCTACACATGGAGTTCCACTGTCCTCTTCTGCACTCAAGTTCCCCAGTTTCCGATGCACTTCTTCGGTTGAGCCGAAGGCTTTCACATCAGACTTAAGAAACCGCCTGCGCTCGCTTTACGCCCAATAAATCCG
+
CCCCCFFEGGGGGGGGGGGGGGGGGGGGGGCGGGGFGGGGGGGGGGGGGGGGGGGGGGGGGGGGGGGGG<CEGFGGGGGGGGGGGGGGGGGGGGGGGGGGGGFGGGGGGGGGGGGFGGGGGGGGGGGGG8FGGGGGGGGGGGGGGGGGGGGGGGGGGFGFGGGEEEGGGGGGG89EGGGG8DGGGGGGFGGG6@ECFGGGGGGGFGGGFFGGGGGG7FGGFGBFBFFFFDDFGG44@;GGGF?;7CF3;C8
@M03364:276:000000000-BLYN8:1:1101:23178:4370 2:N:0:1
GGACTACCCGGGTTTCTAATCCTGTTTGCTCCCCACGCTTTCGCACCTGAGCGTCAGTCTTCGTCCAGGGGGCCGCCTTCGCCACCGGTATTCCTCCAGATCTCTACGCATTTCACCGCTACACCTGGAATTCTACCCCCCTCTACGAGACTCTAGCTTGCCAGTTTCAAATGCAGTTCCCAGGTTGAGCCCGGGGATTTCACATCTGACTTAAAAAACCGCCTGCGTGCGCTTTACGCCCAGTAATTCCG
+
CCCCCGGGE7FGGGGGGGGGFGG9FGGGGGGFGGGGGGGGGGGFCGGGFGGGGGGDCGE<FGFGGGGGEGGGGGGGGGGGGGGEFE@EF@BGFFGGGFCEAADFECGGGGGCFGGG?FEEGCFGCCGGGGGGGGGF,8@FGGGGGGFE@EGGGGG79EFFBCFFCFFGFCGGGG7EFGGGFGFGFCF6F?FGGGGD7EGGGGGFFGGG7CGDC++29CGGEGF:?F9;<F;BGGG<B0CC=;:67084DD0
@M03364:276:000000000-BLYN8:1:1101:9817:4411 2:N:0:1
GGACTACTGGGGTTTCTAATCCTGTTTGCTCCCCACGCTTTCGCACCTGAGCGTCAGTCTTCGTCCAGGGGGCCGCCTTCGCCACCGGTATTCCTCCAGATCTCTACGCATTTCACCGCTACACCTGGAATTCTACCCCCCTCTACGAGACTCTAGCTTGCCAGTTTCAAATGCAGTTCCCAGGTTGAGCCCGGGGATTTCACATCTGACTTAACAAACCGCCTGCGTGCGCTTTACGCCCAGTAATTCCG
+
CCCCCFGGGGGGGGGGGGGGGGGGGGGGGGGGGGGGGGGGGGGGGGGGGGGGGGGGGGGGGGGGGGGGGGGGGGGGGGGGGGGGGGGGGGGGGGGGGGFFFGCDFGGGGGGGGGGGGGGGGGGGGGGGGGGGGGFGGGGGGGGGFGGGGGDGGGGGGCFCGCFGGGGGGGGGGGGGGGGGGGF>FGGGFEG>5CGEGCFCFFFF6*;F7CFFGGGGGGGGDGE?@@6>?EEFGGF<F?5EG:3;>7FBG=9
@M03364:276:000000000-BLYN8:1:1101:7685:4452 2:N:0:1
GGACTACTAGGGTTTCTAATCCTGTTTGCTCCCCACGCTTTCGCACCTGAGCGTCAGTCTTTGTCCAGGGGGCCGCCTTCGCCACCGGTATTCCTCCAGATCTCTACGCATTTCACCGCTACACCTGGAATTCTACCCCCCTCTACGAGACTCTAGCTTGCCAGTTTCAAATGCAGTTCCCAGGTTGAGCCCGGGGATTTCACATCTGACTTAACAAACCGCCTGCGTGCGCTTTACGCCCAGTCATTCCG
+
CCCCCGGGGGGGGGGGGDFGEGGGGGGGGGGEGGGGGGGGGGGDGGGGGGGGG:FEGFFGFGGGGGFFGGGGGGGGG@FFGGGGGGGDFGGGGG9BFGFDFGGGADE<F@BFGGGGGFGGGGGGGGGCFFFF;DDDE,>FCEBDGGF>EGGDFGGGGGGGGGFGGGFGGF;EFGGFCFFFGGGDFFFFFCFFGGGCCGGGFFGGFGGGGGGGFGGGGGGGFGFDFFBF?EEEGDGAB1EGGBBF*:*):C9
@M03364:276:000000000-BLYN8:1:1101:19794:4458 2:N:0:1
GGACTACTAGGGTTTCTAATCCTGTTTGCTACCCATGCTTTCGAGCCTCAGCGTCAGTTACAGACCAGACAGCCGCCTTCGCCACTGGTGTTCTTCCATATATCTACGCATTTCACCGCTACACATGGAGTTCCACTGTCCTCTTCTGCACTCAAGTTTCCCAGTTTCCGATGCACTTCTTCGGTTGAGCCGAAGGCTTTCACATCAGACTTAAGAAACCGCCTGCGCTCGCTTTACTCCCAATAAATCCG
+
@<C<C<FGGGGG<C@EFA@EDAFCEECF<DFFDCFGFGFGCFC8FGGGCDFF:FGC7;CDFFE9C@@<@FGGGFEGGGD?DGDGEFFGFFGG<<4CFCEFGGCFG5?BCGGD<FEGG7FCGFGGFGGFEFF@BFGFGFGFGGGGFDGGGGGGF88F@DFGFGCFGGGFGGGEGE,DFFGGGG6EGEE?8EFCCEGDC8:FDFF9BC7;5C7DCCC2C9:CEGFF2?54>A))95CEF)CCFF;ACF=?CG)
@M03364:276:000000000-BLYN8:1:1101:17049:4482 2:N:0:1
GGACTACAGGGGTTTCTAATCCTGTTTGCTACCCATGCTTTCGAGCCTCAGCGTCAGTTACAGACCAGACAGCCGCCTTCGCCACTGGTGTTCTTCCATATATCTACGCATTTCACCGCTACACATGGAGTTCCACTGTCCTCTTCTGCACTCAAGTTTCCCAGTTTCCGATGCACTTCTTCGGTTGAGCCGAAGGCTTTCACATCAGACTTAAGAAACCGCCTGCGCTCGCTTTACGCCCAATAAATCCG
+
CCCCCGGGGGGGGGGGGGGGGGGGGGGGGGGGGGGGGGGGGGFGGGGGGGGGGGGGGGGGGGGFGGGGGGGGGGGGGGGGGGGGGGGGEGGGGGGGGGGGGCEFGGGGGGGGGGGGGGGGGGGGGGGGGGGGGGGGGFGGGGGGGGFGFGFGD8FGGGGGCFGGGGGFGGGGDGGGG8=FGGGDGGCEGGGCEEGGGGGGGGGGADF5CGGFGG7D>FCC?GBD9A2A=B>?C3DFFDGGGF=58D6<C*2
@M03364:276:000000000-BLYN8:1:1101:21819:4482 2:N:0:1
GGACTACAAGGGTTTCTAATCCTGTTTGCTCCCCACGCTTTCGCACCTGAGCGTCAGTTACAGACCAGACAGCCGCCTTCGCCACTGGTGTTCTTCCATATATCTACGCATTTCACCGCTACACATGGAGTTCCACTGTCCTCTTCTGCACTCAAGTTTCCCAGTTTCCGATGCACTTCTTCGGTTGAGCCGAAGGCTTTCACATCAGACTTAAGAAACCGCCTGCGCTCGCTTTACGCCCAATAAATCCG
+
CCCCCFGGGGGGFGGGGGGGFGGGGGGGGGGFGGGGGGGGGGGGGGGGGGGFGGGGGGGGGGFGGGGGGGGGGGGGGGGGGGGGGGGGGGGGGGGGGFGFGGG<EFFGGGGFGGGGGGGGGGGGGG9FGGFFGFGGGGGGGFGGGGGGGGGFGGGGGGGEFGGGGGGGGGCC6CFGGGGGGGFGGGDGGGGGGDG>FGGGGGGFFGGGGFCGGFGGGGFC>EFFFF=45;DBDFFCFFE@C>?5FFFECFC
@M03364:276:000000000-BLYN8:1:1101:5052:4484 2:N:0:1
GGACTACACGGGTTTCTAATCCTGTTTGCTCCCCACGCTTTCGCACCTGAGCGTCAGTCTTCGTCCAGGGGGCCGCCTTCGCCACCGGTATTCCTCCAGATCTCTACGCATTTCACCGCTACACCTGGAATTCTACCCCCCTCTACGAGACTCTAGCTTGCCAGTTTCAAATGCAGTTCCCAGGTTGAGCCCGGGGATTTCACATCTGACTTAACAAACCGCCTGCGTGCGCTTTACGCCCAGTAATTCCG
+
CCCCCGGFGGGGGEEGGGGGGGGGGGGGGGGGGGGGGGGGGGGGGGGGGGGGGGGGGGGGGGGGGGGGGGGGGGGGGGGGGGGGGGGGGGGGGGD9FGGGGGGGGGGGGGGGGGGGGGGGGGGG8=FGGGGGGGGGGGGGGGGGFDGD@@EFGGGFFFGGGGFFFGGGGGGGGGGGGGGGG?FGGGFGFFGGGEGGC:FGGGGGFFGGGGGGGFGFDFGGBE>11>0>?FFFGGGB78ECC)4?FCFAGG>
@M03364:276:000000000-BLYN8:1:1101:20957:4491 2:N:0:1
GGACTACTCGGGTTTCTAATCCTGTTTGCTACCCATGCTTTCGAGCCTCAGCGTCAGTTACAGACCAGACAGCCGCCTTCGCCACTGGTGTTCTTCCATATATCTACGCATTTCACCGCTACACATGGAGTTCCACTGTCCTCTTCTGCACTCAAGTTTCCCAGTTTCCGATGCACTTCTTCGGTTGAGCCGAAGGCTTTCACATCAGACTTAAGAAACCGCCTGCGCTCGCTTTACGCCCAATAAATCCG
+
CCCCCFDGGGGGEG@CFGGDGGGGGGGCFGGGGGGGGCGGGGGGGDEFGEFFGGGGGGGGGGGGGGGGGGGGGGGGGFGGGGGEGEGGGGGDFEFFF9EAFGGGFGGGG::FGFFFDFC>FE9E@E9B<FGFFGFGGGGG@EGGFFGCFGF+8DFFGFFF99EGFGGDFGCC8CCDCFFFCFG>FCC?DEGGGCCCEGFFCGFCA>>F95?C7=C+=CE7>EFF26(?284AC<C962:CG>75>G6)@F5
@M03364:276:000000000-BLYN8:1:1101:11708:4491 2:N:0:1
GGACTACACGGGTTTCTAATCCTGTTTGCTCCCCACGCTTTCGAGCCTCAGTGTCAGTTACAGGCCAGAGAGCCGCTTTCGCCTCCGGTGTTCCTCCATATATCTACGCATTTCACCGCTACACATGGAATTCCACTCTCCTCTCCTGCACTCAAGTCTCCCAGTTTCCAATGCACACAATGGTTGAGCCACTGCCTTTTACATCAGACTTAAGAAACCACCTGCGCTCGCTTTACGCCCAATAAATCCGG
+
CB@CCFGFGGGGCF;EFFDFGFGGGGGGFGGGGGGEE>FFGGGGGGGGGGGFGGCDGED9<EFGGF<FFGGGFGFGFGFFEGGGGGGGGGGGGCEFFFFFGCGGGGGGGGGGDGGGGGGGGEEGEFGCFAEGE?9F;EGG8E8=FFDD=DFGGDFGFCD;=FEGFF;>@EGGGG,E9E>FGGFF=EFGGC,DFGFGFFGGGGFCAFGC5C7C8C+5;C8C>GFED?AD?;?>4<+1:>8:=:;F7FCEC9>
@M03364:276:000000000-BLYN8:1:1101:17690:4495 2:N:0:1
GGACTACTCGGGTATCTAATCCTGTTTGCTCCCCACGCTTTCGCACCTGAGCGTCAGTCTTCGTCCAGGGGGCCGCCTTCGCCACCGGTATTCCTCCAGATCTCTACGCATTTCACCGCTACACCTGGAATTCTACCCCCCTCTACGAGACTCTAGCTTGCCAGTTTCAAATGCAGTTCCCAGGTTGAGCCCGGGGATTTCACATCTGACTTAACAAACCGCCTGCGTGCGCTTTACGCCCAGTAATTCCG
+
CCCCCGGGGGGGGEGGGGGGGGGGGGGGGGGGGGGEGGGGGGGGGGGGGGGGGGGGGGGGGGGGGGGGGGGGGGGGGGGGGGGGGGGGGGGGGFGGGGGFGFGGGGGGGGGDGGGGGGGGGGGGGGGGGGGGGGGGGGGGGGGGDGGGGGGGGGGGGGDCGGGGG9FGFAEFGGFGFGGFGGGGGGGDGFBFEGGGGGF?FGGGFGGGGDFGGGGGFFGGEGFFFFB><FFEGD5AFBCEGB?FCD?6FGF
@M03364:276:000000000-BLYN8:1:1101:19091:4509 2:N:0:1
GGACTACCGGGGTTTCTAATCCTGTTTGCTCCCCACGCTTTCGCACCTGAGCGTCAGTCTTTGTCCAGGGGGCCGCCTTCGCCACCGGTATTCCTCCAGATCTCTACGCATTTCACCGCTACACCTGGAATTCTACCCCCCTCTACAAGACTCTAGCCTGCCAGTTTCGAATGCAGTTCCCAGGTTGAGCCCGGGGATTTCACATCCGACTTAACAACCCGCCTGCGTGCGCTTTACGCCGAGTAATTCCG
+
CCCCC<<FGGGGGGGFGDEDFGGGCFEFGCFG,6EFE778DFEEFC@FAC<FGGGGGCEFGGEGGFFFCCCE>6>FGGGGD,C7FFCF=FFFBFFAF8B9,?EDED5ACCG:@F9?E@>6FGDA=FFDFFGGGF9,8=B@+5B7F>B>EFGCF;;EG?EC,@86@CFC>>>DFC7ECGG?>C6D>ED=CFFF*?CEC>BFGC97AF5C85CD+:CC7*81)*8::FFD05)0/*/5@2C>*)-7**9<F72
@M03364:276:000000000-BLYN8:1:1101:5689:4520 2:N:0:1
GGACTACACGGGTTTCTAATCCTGTTTGCTCCCCACGCTTTCGAGCCTCAGTGTCAGTTACAGGCCAGAGAGCCGCTTTCGCCTCCGGTGTTCCTCCATATATCTACGCATTTCACCGCTACACATGGAATTCCACTCTCCTCTCCTGCACTCAAGTCTCCCAGTTTCCAATGCACACAATGGTTGAGCCACTGCCTTTTACATCAGCCTTAAGAAACCGCCTGCGCTCGCTTTACGCCCAATAAATCCGG
+
CCCCCGGGGGGGGGGGGGFGGGGGGGGGGGGGGGGGGGGGGGGGGGGGGGGGGGGGGFDFGGGGGGGGGGGGGGGGDEFGGGGGGFGGGGGGGGGGGGGFGGGGGGGGGGGEGGGGGGGGGGGGGGGGFFFGGGGGCFGGGGDDGGGGGGFFCFGGGGGGGGGGGGGGGGGGGGGFDGGFFGGGGGGGGGGFGGGGGGCGGGGGFGG*;7?FFGGFGGFGBEA9BE>?2AEFGGGFEFGEGFFFGGFEDGC
@M03364:276:000000000-BLYN8:1:1101:15922:4530 2:N:0:1
GGACTACTCGGGTTTCTAATCCTGTTTGCTCCCCACGCTTTCGCACCTGAGCGTCAGTCTTCGTCCAGGGGGCCGCCTTCGCCACCGGTATTCCTCCAGATCTCTACGCATTTCACCGCTACACCTGGAATTCTACCCCCCTCTACGAGACTCTAGCCTGCCAGTTTCGAATGCAGTTCCCAGGTTGATCCCGGGGATTTCACCTCCGACTTGCCAGACCGCCTGCGTGCGCTTTACGCCCAGTAATTCCG
+
CCCCCGGFEFGGGGGGGGGGGGGGGGGGGGGGGGGGGGGGGGGGGGEFGGGGGGGGGGGGGFGGGGGGGGGGGDGGGGFC@FGGGFGGGGGGGG9F=EFDFFFADEDF@FFGGGEGGGGGGGGGGGGFFGGGGGFFCFGGG=EFDGGDEGGGGFFGGGFGGGGCGCFGE5D?CGFFGF>C,>FGG9:1,>?FGDEG5CFG7CF*/*99)9D**+*2**/5;EFF0<05:30<DDF2=BCGG>3<7:@27C7
@M03364:276:000000000-BLYN8:1:1101:12960:4615 2:N:0:1
GGACTACTCGGGTATCTAATCCTGTTTGCTACCCATGCTTTCGAGCCTCAGCGTCAGTTACAGACCAGACAGCCGCCTTCGCCACTGGTGTTCTTCCATATATCTACGCATTTCACCGCTACACATGGAGTTCCACTGTCCTCTTCTGCACTCAAGTTCCCCAGTTTCCGATGCACTTCTTCGGTTGAGCCGAAGGCTTTCACATCAGACTTAAGAAACCGCCTGCGCTCGCTTTACGCCCAATAAATCCG
+
CCCCCGGGGGGGGGGGGGGGGGGGGGGGGGGGGGGGGGGGGGEGDGGGGGGGGCGGGGGFGGGGGGCFFGGGGGGGFFGGGGGDGCFGGGGGGGEFGFGGGGGGGFC@GDGGGGF,E7:@FEFGEFGFFGGGGGGGGGGGGGGCFEEFFGGGGFGGGGGGGGFGGGGFGGGGEGGGGFGD8@D>FEEG?FGEGGEGFGGGC+;C6C79757B8+?8CDGGFGFFBF9D>EAAGFG4:(8CE)(;CCCEGFC
@M03364:276:000000000-BLYN8:1:1101:14759:4621 2:N:0:1
GGACTACAGGGGTTTCTAATCCTGTTTGCTCCCCACGCTTTCGCACCTGAGCGTCAGTCTTCGTCCAGGGGGCCGCCTTCGCCACCGGTATTCCTCCAGATCTCTACGCATTTCACCGCTACACCTGGAATTCTACCCCCCTCTACGGGACTCTAGCTTGCCAGTTTCAAACGCAGTTCCCAGGTTGAGCCCGGGGATTTCACATCTGACTTAACAAACCGCCTGCGTGCGTTTTACGCCCAGTCATTCCC
+
CCCCCFGFGFGGGGGFGGGFCEGGGGGGGGFGGECFGGGGGGGGFGGGGCFGGGGGGG9EF<DGGGGGFGGGEFG7FGCFGGEFG8@CGCGGGGGGGFGGGEFFGAFGGGGEFEGGF@CEGEFFDFGGFGFG>FEFGGGGGGGGBFE+@CC3DECFCDFGFC7:FBEB,@,,44144=CFC96CGGFFGGGGEGGG5EF6FF?C6*++11:;7+;+;CFC)7;<(79>,)))/9D<*,8>E@290:6)*0*
@M03364:276:000000000-BLYN8:1:1101:7415:4635 2:N:0:1
GGACTACTCGGGTGTCTAATCCTGTTTGCTCCCCACGCTTTCGCACCTGAGCGTCAGTCTTCGTCCAGGGGGCCGCCTTCGCCACCGGTATTCCTCCAGATCTCTACGCATTTCACCGCTACACCTGGAATTCTACCCCCCTCTACGAGACTCTAGCTTGCCAGTTGCAAACGCAGTTCCCAGGTGGAGCCCGGGGCTTTCACTCCTGACTCAACAAACCGCCTGCGTGCGCTTTACGCCCGGTAATTCCG
+
@CCCCGGGGEGCF+6C6CFG9<F,-;<C<<F,DCD@CF:F@FEC,@+A,CFEC@B7BFGGGCFGGGG,EFGGG>+8@@@FGGFF7FCC::<,5@;<=,,C,<;FB<FG@+8=FCE?FE=CCGGFGCF<ABAC,,@FD,=@EC>?9;C+4@C+65,@DE9CF8,7@,,5,,,,4>CC?92=DCF52,**4<*=*?*=*382;DC++220;CC+02C*5;*:7C>28F6)()75)**6=1>85)483*7-?D6
@M03364:276:000000000-BLYN8:1:1101:12136:4671 2:N:0:1
GGACTACAAGGGTTTCTAATCCTGTTTGCTGCCCACGCTTTCGCACCTGAGCGTCAGTCTTCGACCAGGGGGCCGCCTTCGCCACCGGTACTCCTCCAGATCTCTACGCATTTCACCGCTACACCTGGACTTCTACCCCCCTCTACGATACTCTAGCTTGCCAGTTTCAAATGCAGTTCCCAGGTTGAGCCCGGGGATTTCACCTCTGACTTAACAAACGGCCGGCGTGCGCTTTACGCCCAGTAATTCCC
+
A<A@CFG,,CC;F,6CE<CF9@CFFAGG9F,CFC6,CC@FFEGFCFGF<CEEEFE:CC@,,6C,BFGG,@7CEE@C@?C<FEF=7,@>F@7FF8>B?EF<EFG9EEAFD@CGGG,,8@78FFGG8=D@F85FG<;F,,+>=+@D,@+++5+<E,@E,;,@E,9DCCEF,,,@E;D,>B<22>>C<?:,<@D1?*4C4B69D7+*18=C+::D>:CC7CG*5ED(,84;6)05<D3)6:EEGEB?CF*)2C*
@M03364:276:000000000-BLYN8:1:1101:17670:4689 2:N:0:1
GGACTACCCGGGTATCTAATCCTGTTTGCTCCCCACGCTTTCGAGCCTCAGTGTCAGTTACAGGCCAGAGAGCCGCTTTCGCCTCCGGTGTTCCTCCATATATCTACGCATTTCACCGCTACACATGGAGTTCCACTGTCCTCTTCTGCACTCAAGTTTCCCAGTTTCCGATGCACTTCTTCGGTTGAGCCGAAGGCTTTCACATCAGACTTAAGAAACCGCCTGCGCTCGCTTTACGCCCAATAAATCCG
+
CCCCCGGFFFGGGGGGGGGGGGGGGGGGGGGGGGGGGGGGGGGDGGGGGGGFGGGGGGGGGGGGGGGGFGGGGGGGEGGGDEGGGGGGGGGGGGGGGGGGGFGGGGGGGEEGGGFGGGGGDGGGGGGGGGGGGGGGGGGGGGGGGGGGGGGGGGGGFGFGGGGGGGGGGGGEDEDFGGGGGFGGGGEGGGG>ECEDGFGGGGGGFGGGGFDGG>D+DFGFFGFFFFBFF:;BGGFEFFGGGF;FFGFFGF7
@M03364:276:000000000-BLYN8:1:1101:20422:4716 2:N:0:1
GGACTACAGGGGTTTCTAATCCTGTTTGCTCCCCACGCTTTCGCACCTGAGCGTCAGTCTTCGTCCAGGGGGCCGCCTTCGCCACCGGTATTCCTCCAGATCTCTACGCATTTCACCGCTACACCTGGAATTCTACCCCCCTCTACGAGACTCTAGCTTGCCAGTTTCAAATGCAGTTCCCAGGTTGAGCCCGGGGATTTCACATCTGACTTAACAAACCGCCTGCGTGCGCTTTACGCCCAGTAATTCCG
+
CCCCCGGGFGGGGGGGGGGGFFGFGGGGGGGGGGGGGGGGGGGGGGGGGG8FFEGGGGGGGGGGGGGGFFGGGGGGGGGGGGEEGGGGGCFGGGGGGGGGGGGGGGFFGGGDGEFFGGGGGFGGGGGGGGGDEGGGGFGFGGGGFGGCE>CFFGGFFGFEEGGGGFE9EFCGGGGGGGGGGGGGFGGGGGGGGGGGGG9EFGG=7FGGFGGGGGFGCFGGFG>??42DFEBEGDGFFFDCC>BFGG@)CF7
@M03364:276:000000000-BLYN8:1:1101:4606:4729 2:N:0:1
GGACTACCGGGGTTTCTAATCCTGTTTGCTCCCCACGCTTTCGCACCTGAGCGTCAGTCTTCGTCCAGGGGGCCGCCTTCGCCACCGGTATTCCTCCAGATCTCTACGCATTTCACCGCTACACCTGGAATTCTACCCCCCTCTACAAGACTCTAGCTGACCAGTTTCAAATGCAGTTCCCAAGTTAAGCTCGGGGATTTCACATCTGACTTAATCAACCGCCTGCGTGCGCTTTACGCCCAGTAATTCCG
+
<CCCCFGGGGGGGGGGGGGGGGGGGGADGGGGGGGGGGGGGGGGGEGGFGGEGGGGEAFFGCFEGGGGGGDDEGGD:FFGGGD>CFGEBFFGFDEFGGFFGGGGGGGGGGGGGGGGGG:6BFGGGGGGGGFAFGGFGGFG>6B?DFG99CFFGGFFFA>FGF8:F9BDEGFGCGCEFGGG6DGDFFGCGC;AE=EEGGG6@>FFFGC:CFGGGGGGGCFFEGFFFFBF057>DGF4=BDEC>:FGGFFGD*
@M03364:276:000000000-BLYN8:1:1101:13179:4752 2:N:0:1
CCCGCCCAGCGCGGCCGCCACCCCGTCTCTCCCCTGTCTTTCCCCCAGCACGTCGCTCTCTGGCGCCCGCCGCGGCCTCGGCCTCCCCCGCCCTTCTCCCTCGCCCCTGCGCCTATCCCCCCCCCCTCCGCTCCTTCGCCCCTCGCTTTCTTCCCACTCCCTCCTCATCGCTCCCACTCCCCCAGCTGGCCCCGGTGGGGCCCCTGCGCCCTTACTCCCGCCCTCTCCGCCCCGGCCTTGCGCTTCTCCCC
+
CC-A8++6CC++8++6+8@+6C,++,,6,;C,,89,,6,,,,,,,++,9::+,,+8,,,,,,,97=7+7++44+:>+8E=+77+:,B+3877>+,:,,:,:>87+8C++8*><**,,,,@*1*F7<*<@**<:*B,+*1*=*;7*****2+*++*+;20**2***2++3+*12/**2**;**2*2*++*/****1/*****)*/)/*))*/9******2/)/.(,0()(07))))(7(++0)(0*19)***
@M03364:276:000000000-BLYN8:1:1101:10115:4763 2:N:0:1
GGACTACCCGGGTTTCTAATCCTGTTTGCTCCCCACGCTTTCGCACCTGAGCGTCAGTCTTCGTCCAGGGGGCCGCCTTCGCCACCGGTATTCCTCCAGATCTCTACGCATTTCACCGCTACACCTGGAATTCTACCCCCCTCTACGAGACTCTAGCTTGCCAGTTTCAAATGCAGTTCCCAGGTTGAGCCCGGGGATTTCACATCTGCCTTAACAAACCGCCTGCGTGCGCTTTACGCCCAGTAATTCCG
+
CCCCCFGDEEGGFFFGGGGFGGFGFGGGGGGGFGGGGGGGGGGEFGEFG,CFEGGCEGDG<EF<FGFGGGGGCFFGFGDEFCCFFGCFG:FGGGGFE<<,CFGGDCGGGEGGGGGGFGGGCGFCDGCF,AFGGFEDE83>ECGG9DC+>?CCCCFGGCGGFGGC>DECAC,>5?D9E?,>4;D>FGGC,?6CECD8:EFGCCC7A>C@7*;@87>D7*@55::6BF>.(07>5CCA?6C>C5:?G*8-:C6
@M03364:276:000000000-BLYN8:1:1101:21773:4765 2:N:0:1
GGACTACCCGGGTATCTAATCCGGTTTGCTCCCGACGCTTTCGCACCTGAGTGTCAGTCTTCGTCTAGGGGGCCGCCTTCGCTACGTGTATTCCCCCAGTTCTCTAGGCTTTTTACCGCTACACCTGGATTTCTACTGCCCTCTACGATTCTCTAGCTTGCCTGTTTCACTTGGAGTTCGCAGGTTGAGCCCGGGGATTTCACATCTGACTCACCAAACCGCCTGCCTGCGCTTTACGCCCAGGAATGCCG
+
86<6A,;,CF@@F+C6E,6;EC++86@@@F<E,+68:+BFC,B@FGCFD@E,CFF,<<,<EG7FG,,6,<+6@EFGGGD9,C,B4+,,:B?,,,,,8@+4CEFFF,,CB,?,5,4F9+>CCF986D,A,,83E,CD,,,,,3@?=ECB+,6?,3@;,@;:7,,43,,73,,@9,@,37A***61@9,,,?CDE*:**4<<+3:+36:+1+2+**16CF*20*.1(;(*)755)//)*-*:*)()9>6.:0)
@M03364:276:000000000-BLYN8:1:1101:18616:4774 2:N:0:1
GGACTACCGGGGTTTCTAATCCTGTTTGCTACCCATGCTTTCGAGCCTCAGCGTCAGTTACAGACCAGACAGCCGCCTTCGCCACTGGTGTTCTTCCATATATCTACGCATTTCACCTCTACACATGGAGTTCCACTGTCCTCTTCTGCACTCAAGTCTCCCAGTTTCCAATGACCCTCCCCGGTTGAGCCGGGGGCTTTCACATCAGACTTAAGAAACCGCCTGCGTTCGCTTTAAGCCCAATAATTC
+
<C@A<EF,@7@CFCCECGGGC<FFCAFGGGGEFEGFFDF,CFCFF@7ECFGFGGCCBE<FEFE9FF<F8CEF8FFEGGFC,8:B:EFCC=FEFF9@<B,9<5E,EF<,8CGGGF@FD,9@F?FF,?EFEBB:FF9,@FE<@7E=D;;D9A>=,,,,8@9,>=8=3=@A8;FGDGC,DF+88CB6+:@,,@EC+;*1@:EGDG9F68+2;F4C8@+BC5C6)5)/6A@)())8**1)+-A+:>(8>7*)2
@M03364:276:000000000-BLYN8:1:1101:7786:4779 2:N:0:1
GGACTACTGGGGTTTCTAATCCTGTTTGCTCCCCACGCTTTCGCACCTGAGCGTCAGTCTTTGTCCAGGGGGCCGCCTTCGCCACCGGTATTCCTCCAGATCTCTACGCATTTCACCGCTACACCTGGAATTCTACCCCCCTCTACGAGACTCTAGCTTGCCAGTTTCAAATGCAGTTCCCAGGTTGAGCCCGGGGATTTCACATCTGACTTAACAAACCGCCTGCGTGCGCTTTACGCCCAGTAATTCCG
+
CCCCCGGGFGGGGGGGGGGGDFGGGGGGGGGGGGGGGGGGGGGGGGGGGGGGGGGGGGGGGGGGGGGGGDGGGGGGGGGGGGGGGGGGGGGGGGGGGCDGGGGGGGGGGGGGGGGFGGGGCFGGGEFGGFGGGGGGDDCFGGGGGGGGDGGGGGGGCFFCDFGFFGGGGF9EFGGGGGGC@FCFGGGGCGGGG5EGGGGGGGGGFC7@>FGG+1CCFGGGFGFD0A>D<:;3C9DAFBGGG)(?*:967?0
@M03364:276:000000000-BLYN8:1:1101:5533:4785 2:N:0:1
CGGGTTTCTAATCCTGTTTGCTCCCCACGCTTTCGAGCCTCAGCGTCAGTTACAGACCAGAGAGCCGCCTTCGCCACTGGTGTTCCTCCATATATCTACGCATTTCACCGCTACACATGGAATTCCACTCTCTTCTTCTGCCCTCAAGCCTCCCAGTTTCCAATGACCCTCCCCGGTTGAGCCGGGGGCTTTCACATCAGACTTAAGAACCCGCCTGCGCTCGCTCTCCGCCCAATAAATCCGG
+
FGCD@F7FGGEFGFAFFGGGGGGFGGGGGGGGEFCD6@FFGD8FG:@,BEFGCFDGFC@F<FEFFFEGGG7FEDGE=FEG<FB6BF<EEGD<B,,=,C?FGG7+B?DCF+>F+C5?=E9,A=FFFFGFFFEG9@DC+6E>E9DEFG8,,+3>,>8A3,@@EG9B8FDF,6==+6@CEC>FFFGGDCE>==F,=F>F7?:**20@C7:FG5C=:5/)67>30:5>>*7*.80*17)4:*:BFD<)
@M03364:276:000000000-BLYN8:1:1101:20880:4812 2:N:0:1
GGACTACACGGGTTTCTAATCCTGTTTGCTCCCCACGCTTTCGCACCTGAGCGTCAGTCTTTGTCCAGGGGGCCGCCTTCGCCACCGGTATTCCTCCAGATCTCTACGCATTTCACCGCTACACCTGGAATTCTACCCCCCTCTACAAGACTCTAGCTGACCAGTTTCAAATGCAGTTCCCAAGTTAAGCCCGGGGATTTCACATCTGACTTAATCAACCGCCTGCGTGCGCTTTACGCCCAGTAATTCCG
+
CCCCCGGFGGGGGGGGGGGGGGGGFGGGGGGGGCGGGFGGGGGGGGGGGFDGGGGGGGGGGGGGGGGGGGGGGGGGGGDGDGFGGGGGGGGGGGGFGGGGGGGGGGGGGGGGGGGGGGGGFGGG@BEGGGGGGGGGFDGGCGGGGGFG,DFGGGGGGGGF>CEGGFGGAFCFGFFGGGGFFGGGGGG@FB,=E5EGCGGGGFGFFGGGGGC@CCCGFFD*8CA?@FFFFF:DGCD9=48EGF:?FG?)0?2
@M03364:276:000000000-BLYN8:1:1101:13734:4841 2:N:0:1
GGACTACAAGGGTTTCTAATCCTGTTTGCTCCCCACGCTTTCGCACCTGAGCGTCAGTCTTCGTCCAGGGGGCCGCCTTCGCCACCGGTATTCCTCCAGATCTCTACGCATTTCACCGCTACACCTGGAATTCTACCCCCCTCTACGAGACTCTAGCTTGCCAGTTTCAAATGCAGTTCCCAGGTTGAGCCCGGGGATTTCACATCCGACTTGACAGACCGCCTGCGTGCGCTTTACGCCCAGTAATTCCG
+
CCCCCFEFGGGGGGGGGGGGGFGGEFGGGGGFFGGGGGGGGGGGGGGGGGGGDGGGGGGGGGGGGGGGGGGGGGGGGGGGGGDEFFGGGGG9FCEFFGF9FFFGGGGGGGEFGGGFGGGGGGGGGGGGFDFBFGFF,3D@EGC?EFG6EEGGG9EGFCCGG77DGF9FGA;CFFF7DGCF6,,>FCCFFFGGGGDGEGGC>7FFFF**9CCDGCGCFGGFAGB0:;B5())0>D<4*1?>7B<FC**.::7
@M03364:276:000000000-BLYN8:1:1101:20005:4862 2:N:0:1
GGACTACTGGGGTATCTAATCCTGTTTGCTCCCCACGCTTTCGCACCTGAGCGTCAGTCTTTGTCCAGGGGGCCGCCTTCGCCACCGGTATTCCTCCAGATCTCTACGCATTTCACCGCTACACCTGGAATTCTACCCCCCTCTACGAGACTCTAGCTTGCCAGTTTCAAATGCAGTTCCCAGGTTGAGCCCGGGGATTTCACATCTGACTTAACAAACCGCCTGCGTGCGCTTTACGCCCAGTAATTCCC
+
CCCCCGGGGGGGGGGGGGEFGGGGGGGGGGGGFCGGEGGGGGGGGGGGGGGGGGGGGGGGGGGGGGGGGDGEDGGGEGGGFDFGGGGGGEGFGGGGGGGGGGGGGGGGGGGEGGGGGGGGGGGGGGGGGFGGGGFDEGGGGEGGGGGEGEGGDECFGGGGGGGGGFGGF;CDFFFFFFGGGCEGGGEFFC?F?5CECCGGFF?:12:+2C>FCFCC7CFCAEE?05(.45<>DGFFF?GGD>60:FF<F>0
@M03364:276:000000000-BLYN8:1:1101:20054:4864 2:N:0:1
GGACTACAAGGGTTTCTAATCCTGTTTGCTACCCATGCTTTCGAGCCTCAGCGTCAGTTACAGACCAGACAGCCGCCTTCGCCACTGGTGTTCTTCCATATATCTACGCATTTCACCGCTACACATGGAATTCCACTCTCCTCTCCTGCACTCAAGTCTACCAGTTTCCAATGCATACTATGGTTGAGCCACTGCCTTTTACACCATACTTAAGAAACCGCCTGCGCTCGCTTTACGCCCAATAAATCCGG
+
CCCCCGGGGGGGGGGGGGGGGGGGGGGGGGGGGGGGGGGGGGGEFGGGGGGGGGGGGGGGGGGCFGGGGGGGGGGGGGGGGGGGGGGGGGEGGGGGGGGGFGFGGGEGGGEFGGGFFGGGGGGGGGGFGGGFFGGFGGGGGFGGGGG8EGGFGFGFDGGGGGGGGGGGFGFC?FFGGG,3=F8@;+@8FEEFGGGGFGGGGF,=;7+59@F@+?5<;FGE?@A55*-9>4:):<@E5(=CGFF;F77/6C5
@M03364:276:000000000-BLYN8:1:1101:10275:4865 2:N:0:1
GGACTACTAGGGTATCTAATCCTGTTTGCTCCCCACGCTTTCGCACCTGAGCGTCAGTCTTCGTCCAGGGGGCCGCCTTCGCCACCGGTATTCCTCCAGATCTCTACGCATTTCACCGCTACACCTGGAATTCTACCCCCCTCTACGAGACTCTAGCTTGCCAGTTTCAAATGCAGTTCCCAGGTTGAGCCCGGGGATTTCACATCTGACTTAACAAACCGCCTGCGTGCGCTTTACGCCCAGTAATTCCG
+
CCCCCGFGGGGGGGGGGGGGGGGGGGGGGGGGGGGGGGGGGGGGGGGGGEGGGGGEGGGGGGGGGGEFFGCFGGGGGGGGGGGGGGGGGDGGGGGGGGGGGGFGGGGGGGGGGGGGGGGGGGGGGGGGGGGGGGGGGCEGGGGGGCGGCCEGGFFFGGGCFGGGFGGGGFGGGCCGFFCFFFGFCFGGGCGGGGGG5CFGGGGG=FGF7:+;:DF>CC5CB5BD;FFF6BDFDD34=?EGE)2):CFACG*
@M03364:276:000000000-BLYN8:1:1101:17755:4890 2:N:0:1
GGACTACAGGGGTATCTAATCCTGTTTGCTACCCATGCTTTCGAGCCTCAGCGTCAGTTACAGACCAGACAGCCGCCTTCGCCACTGGTGTTCTTCCATATATCTACGCATTTCACCGCTACACATGGAGTTCCACTGTCCTCTTCTGCACTCAAGTTTCCCAGTTTCCGATGCACTTCTTCGGTTGAGCCGAAGGCTTTCACATCAGACTTAAGAAACCGCCTGCGCTCGCTTTACGCCCAATAAATCCG
+
CCCCCGGGFFGGEGGGGGGGGGGGGGGGGGGGGGGGGGGGG<FFAEEGCFEGGGGGGGDDGGGGGFCFEFFGGGGGGGE=BFDGEFGGGGGGGGFGGFGGGCEGGGGGGGGGGFGGGGGGGGFGGGGGGGGFFDCGGGGGGGGFEFGGFC8=D=EGFFGGEEEFEGGGGGGGGGFAFGGGGFGEFC6=8EFEGCEGFFGGGGFFFF>CGGGG+2B@DFGCBC><=6285>EADGGFFFEGC),09*;CGD9
@M03364:276:000000000-BLYN8:1:1101:18324:4907 2:N:0:1
GGACTACAGGGGTATCTAATCCTGTTTGCTACCCATGCTTTCGAGCCTCAGCGTCAGTTACAGACCAGACAGCCGCCTTCGCCACTGGTGTTCTTCCATATATCTACGCATTTCACCGCTACACATGGAGTTCCACTGTCCTCTTCTGCACTCAAGTTTCCCAGTTTCCGATGCACTTCTTCGGTTGAGCCGAAGGCTTTAACATCAGACTTAAGAAACCGCCTGCGCTCGCTTTACGCCCAATAAATCCG
+
CCCCCFFGGGGGGGGFGGGGGGGGGGGGGGGFCFGGGGGGGGGDFGGGGGFGGGGGGGGGGGGGGGGGGGGDDGGGGGGFCCGGGGEGEGEGGGGGGEGGGFGGGGGGGGGGGGGCFGDEGGCGCFFFFGGGGGGG;FGGCCDGGGGGDDGCDGFGFFFGGF8=FDDDCGCEC>9DEGGGGGCEGGGFGFGG+8CEDDF6+?E+=FFCFGGGGGFFCCDF*?D>>FFD=DE:CFG9ADCEGA0;<>FEGD)
@M03364:276:000000000-BLYN8:1:1101:23841:4911 2:N:0:1
GGACTACTGGGGTTTCTAATCCTGTTTGCTACCCATGCTTTCGAGCCTCAGCGTCAGTTACAGACCAGACAGCCGCCTTCGCCACTGGTGTTCTTCCATATATCTACGCATTTCACCGCTACACATGGAATTCCACTCTCCTCTCCTGCACTCAAGTCTACCAGTTTCCAATGCATACAATGGTTGAGCCACTGCCTTTTACACCAGACTTAATAAACCACCTGCGCTCGCTTTACGCCCAATAAATCCGG
+
CCCCCFFGGGGGGEGGGGGGGGGGGGGGGGGGGGGGGGGGGFFFEFGGGFFGGGEEFGGGGGGGGGGGGFGGGGGGDGGGGEGFCGGGGGGGGDGGFGFGGGGGGFGGGGCEGGGGDFGEEEGGGGGGFFGGAFF:FFFGGGFCFFGCGFGGGGGFF9EGGGGGFAFFGGGGGGCDGGCGGGGGFGGFGFGGFGGGGGGGGGGC?CGCCF?FCFDCCF8FFGFFBBAF9BEFGGGF>@EG5)7A:@B?*>:
@M03364:276:000000000-BLYN8:1:1101:9581:4911 2:N:0:1
GGACTACACGGGTATCTAATCCTGTTTGCTACCCATGCTTTCGAGCCTCAGCGTCAGTTACAGACCAGACAGCCGCCTTCGCCACTGGTGTTCTTCCATATATCTACGCATTTCACCGCTACACATGGAATTCTACCCCCCTCTACGAGACTCTAGCTTGCCAGTTTCAAATGCAGTTCCCAGGTTGAGCCCGGGGATTTCACATCTGACTTAACAAACCGCCTGCGTGCGCTTTACGCCCAGTAATTCCG
+
CCCCCGGGGGGGGGGGGGFGGGGGGGGGGGGGGGGGGGGGGGEFGGGGGGGGGGGGGGGGGGGGGGGGGGGGGGGGGGGGGGGGGGGGCGGGGGGGGGGGGGGGGGGGGGGGGGGGGGGGGDFGGGGG8FGGFGGGGGGGGGGGFGG>EDEGGGGGGGC8DFGGGGGGGGGGGFFDEFCFFGGGGGGGGEDGGGDGGCCECGGGFGGG>@D@FGGF=9FFF=>D5A1>?A:3D8<4A;EEGFFFG=@BFG>
@M03364:276:000000000-BLYN8:1:1101:20301:4973 2:N:0:1
GGACTACACGGGTATCTAATCCTGTTTGCTACCCATGCTTTCGAGCCTCAGCGTCAGTTACAGACCAGACAGCCGCCTTCGCCACTGGTGTTCTTCCATATATCTACGCATTTCACCGCTACACATGGAGTTCCACTGTCCTCTCCTGCACTCAAGTTTCCCAGTTTCCGATGCACTTCTTCGGTTGAGCCGAAGGCTTTCACATCAGACTTAAGAAACCGCCTGCGCTCGCTTTACGCCCAATAAATCCG
+
CCCCCGGGGGGGEEFFFGFGGGGGGGEFECDFGGGGFGGGGFEGGGGGGGGDCCGDFGFGGGGGGCC<,C@FGGGGFGGCCGGGGGGFGFFGGGGGE9EDE<DEDCC@CGGGFEFGGGG>F@CF@EG8B,FGGDCFD8EF8AE?DEGEEFCFDDE?EE;DG=D8DFGGGECEEGGGGGFGCFF6BEE?7F>6EDEE,@E?+2,2+*<C**99CC7CCFG6:EDDFF>B55?5DGG<F13C5:18;FA9@69
@M03364:276:000000000-BLYN8:1:1101:24623:4976 2:N:0:1
GGACTACTCGGGTTTCTAATCCTGTTTGCTCCCCACGCTTTCGCACCTCAGTGTCAGTATCAGTCCAGGTGGTCGCCTTCGCCACTGGTGTTCCTCCCTATATCTACGCATTTCACCGATACACAGGAAATTCCACCACCCTCTACCGTACTCTAGCTGAGTATTTTTTGATTCAGTTCCCAGGTTAAGCCCGGGGGTTTCACTGCTAACTTGCTGAACCACTCCAGCGCTCTTTCCACCCAGTAATTCC
+
CCCCCECFGGGDG@GEDDCCFDFEG<CFFGEFFE<@FBFGCGGGGGCF86FCAFD,,CCF,,,CFA9,,CF,BD@FDGGD7C:F@FGFGFFGDEC,6,9,A,CED,,,8,:CB<FGA++68@FFEEAE<BCCA?EFF8DECFFGGE9>@++6,7@@F;,6,3,,@E,9++3,,333@:,D@B?C>@,,5E,+:8E:*=EGC79++2112*++++1+;=8/)=)(()/)4)).*0+)+)24=).9C0=9CC
@M03364:276:000000000-BLYN8:1:1101:14948:4986 2:N:0:1
GGACTACTAGGGTTTCTAATCCTGTTTGCTCCCCACGCTTTCGCACCTGAGCGTCAGTCTTCGTCCAGGGGGCCGCCTTCGCCACCGGTATTCCTCCAGATCTCTACGCATTTCACCGCTACACCTGGAATTCTACCCCCCTCTACGAGACTCTAGCTTGCCAGTTTCAAATGCAGTTCCCAGGTTGAGCCCGGGGATTTCACATCTGACTTAACAAACCGCCTGCGTGCGCTTTACGCCCCGTAATTCCG
+
@CCCCFGGGGGGGGGGGGGGGGGGGGGGGGGGGGFGGGGGGGGFGGGGGGF?FGFEGGGGGGGGGFGGGGEDGGGGGGGGGGGGGGGGGDGGGGGGGGFDGG;FGFGGGEGGGGFGGGGGGGFGFGGCFCFGGGGCGG6FGGGGGGGDGCEDGD9FFGFEFGGFFFGGGCFFGFGGGGGCFF6DF9D?FFEFGGGG=EGGG7@+;8CCFFF:>FFGF4CGEGFD05>EF>)7CD:4@<GGE)-0)17)022
@M03364:276:000000000-BLYN8:1:1101:16452:4986 2:N:0:1
GGACTACTGGGGTTTCTAATCCTGTTTGCTCCCCACGGTTTGGCTCCTGAGCGTCAGTTACTGCCCAGAGACCTGCCTTCGCCATCGGTGTTCCTCCTGATATCTGCGCATTTCAGCGCTACACCAGGAATTCCAGTCTCACCTACAGCACTCAAGTTATGCCCGTATCGCCTGCACGCCCGGAGTTAAGCCCCGGGATGTCACAGACGAGGCGACAAACCACCTACGAGCTCTTTACGCCCAGTAATTCC
+
@--6AF<E,-C@76,CF,,E,CFFGFA<,C@,,,,76+C@,,,,,;B<,,CFG:,@,6C,<C,C,C<,6C,B7@,,C<9,:,C::,,B8BFGG,@E,AE,5:=FF??44+88A,C5,6+++8,A,A84+:E4C,@FFG=@44,==,8=@DG+DEC,3@@FB;,,3@68@EGECCF8D6E:CEGGGGGFGFD,@;BE5B>*;+5C1288DC))285DD7:>>5818)/5(5)5*:FA8-*/:@?49**-:F:
@M03364:276:000000000-BLYN8:1:1101:8233:5035 2:N:0:1
GGACTACTGGGGTTTCTAATCCTGTTTGCTCCCCACGCTTTCGCACCTGAGCGTCAGTCTTTGTCCAGGGGGCCGCCTTCGCCACCGGTATTCCTCCAGATCTCTACGCATTTCACCGCTACACCTGGAATTCTACCCCCCTCTACGAGACTCTAGCTTGCCAGTTTCAAATGCAGTTCCCAGGTTGAGCCCGGGGATTTCACATCTGACTTAACAACCCGCCTGCGTGCGCTTTCCGCCCAGTAATTCCG
+
CCCCCGGGGGGGGGGGGGFGGGGGGGGGGGGGGGGGGGGGGGGGGGGGGGGGGGGGGGDGGGGGCFFGGGGGGGGGGGGGGGGGGGGGGDFGGGGGGGGFGFFGGFFGEGGGGGFGGGGGGGGGFEEFFGAFGGGGF@DEEDGGGG?6:CE:EDCF9ECEDFGGGFGGFGFGGG9<EFF@FFFFGFGG,DGDECGG*6CF+++3:CF>7:F:@:C7>4CEFG3;,),82>>5DDC)1,?AED067:=<F72
@M03364:276:000000000-BLYN8:1:1101:11373:5038 2:N:0:1
GGACTACCGGGGTTTCTAATCCTGTTTGCTACCCATGCTTTCGAGCCTCAGCGTCAGTTACAGACCAGACAGCCGCCTTCGCCACTGGTGTTCTTCCATATATCTACGCATTTCACCGCTACACATGGAATTCCACTCTCCTCTCCTGCACTCAAGTCTCCCAGTTTCCAATGCACACAATGGTTGAGCCACTGCCTTTTACATCAGACTTAAGAAACCACCTGCGCTCGCTTTACGCCCAATAAATCCGG
+
CCCCCGGEGGGGGGGGGGFGGGGGGGGGGGGGGGGFGGGGGGGGGGGGFGGGGGGGGFGGGGGGGGGGGGDFGGGGGGGGGGGGGGGGGGGGGGGGGGGGGFGGGGGGGGGGGGGGGEGEGGGGGGGGGGGGGGGGGBDFEFGGGGGGGGGGGGGGGGGDFFGGGGGFGFGFFGGGG8E+,EDFAC,CD8DEGGGDEGGFGGFGFGGFGFDG78DF5;CFFDA=BE299BEFG5+9BDGB58;FGGFE*:>
@M03364:276:000000000-BLYN8:1:1101:9946:5082 2:N:0:1
GGACTACTCGGGTTTCTAATCCTGTTTGCTACCCATGCTTTCGAGCCTCAGCGTCAGTTACAGACCAGACAGCCGCCTTCGCCACTGGTGTTCTTCCATATATCTACGCATTTCACCGCTACACATGGAGTTCCACTGTCCTCTTCTGCACTCAAGTTTCCCAGTTTCCGATGCACTTCTTCGGTTGAGCCGAAGGCTTTCACATCAGACTTAAGAAACCGCCTGCGCTCGCTTTACGCCCAATAAATCCG
+
BCB@CF,CFGGGCCGGGEEFFGGFGFGCFGFGFFDGEFFFFGG<F;7EFFFFFGECFGGGGG?EED@@8C@FGGEGGGGFFEGGDCCFCFG>DEA9EE@FF9EFBGF=@FEE9?<<?CGGGE,4CAFC=EFGF,EFCGFCCA==FGG9;;E8DD8,CDFGECGGGGGDFCC>EGGGG89DGGGGGDEGGGCGCECGCF3C>FGFFCFFFFGFFC>7CFGGDG>ABF25@B55DDD)+18CGF?FGDC3+;1
@M03364:276:000000000-BLYN8:1:1101:13519:5162 2:N:0:1
GGACTACAGGGGTTTCTAATCCTGTTTGCTCCCCACGCTTTCGAGCCTCAGTGTCAGTTACAGGCCAGTGAGCCGCTTTCGCCACCGGTGTTCCTCCATATATCTACGCATTTCACCGCTACACATGGAATTCCACTCTCCTCTCCTGCACTCAAGTCTAACAGTTTCCAATGCATCCAATGGTTGAGCCGCTGCCTTATACATCAGACTTATTACACCGCCTGCGCTCGCTTTACGCCCATTAATTCCGG
+
CCCCCGG?EGGGGGGGGGGGGGGGGGGGGG9FCFGGGGGGGGGFGGGGGGG<FFGGGGGGGGF8CCGG,C,CEFFG@@FFFCEFF<>FCFEGGCFCG,9@FGGFFFGGGGGGGFFGDFEGEGGG?EFGFFGGGGCFA,,7>EFG,EGGGGGGG?DF3,@,,,@DFEG;69=,@E,,,,6,,,7DCE?DF,++98+,@E,,+=A+1525?7C+2<5++=,*:;?)//(89)6?FF@E><E8=))@71:?+01
@M03364:276:000000000-BLYN8:1:1101:20582:5166 2:N:0:1
GGACTACTAGGGTTTCTAATCCTGTTTGCTCCCCACGCTTTCGAGCCTCAGTGTCAGTTACAGGCCAGAGAGCCGCTTTCGCCACCGGTGTTCCTCCATATATCTACGCATTTCACCGCTACACATGGAATTCCACTCTCCTCTCCTGCACTCAAGTCTACCAGTTTCCAATGCATACAATGGTTGAGCCACTGCCTTTTACACCAGACTTAATAAACCACCTGCGCTCGCTTTACGCCCAATAAATCCGG
+
CCCCCGGGGGGGGGGGGGGGGGGGGGGGGGGGGGGGGGGGGGGGGGGGGGGGGGFGGGGGGGFGGGGFEFFGGGGGGGGGGGGGGGGGGGGGGGGGGGGGGGGGGGGGGGGGGGGGGGG6FFGGCGGGGGFGGGGG;FGGGGFGGEG,EGGF8=EFFFFGFGGGGGGGGGFGGGGFFGGGGG,EFG?FFFCCECFGGGGGFFGGFGGDFDCC7CGCCF6CAGFFDDBDAFFFGGFED@GDEFFFFGFFCD9
@M03364:276:000000000-BLYN8:1:1101:6331:5226 2:N:0:1
GCACTACACGGGTATCTAATCCTGTTTGCTCCCCACGCTTTCGCACCTGAGCGTCAGTCTTCGTCCAGGGGGCCGCCTTCGCCACCGGTATTCCTCCAGATCTCTACGCCTTTCACCGCTACCCCTGGAATTCTACCCCCCTCTACGAGACTCTAGCTTCCCAGTTTCAAATCCAGTTCCCAGGTTGAGCCCGGGGCTTTCACATCTGACTTAACCAACCCCCTGCGTGCGCGTTCCGCCCAGTAATTCCC
+
6--AC<EF@GC+7+6;,66C@FECE<@,C6E@@@@@+@6,,;@@C+@F@8,E86B@,,C<<C@@CF@6C@F7C7+8CF754C@7FE:F+++9:,,C9E8,9AEGDEDGG+,4AA,CA?F6+=,ABC+AB,EFD?DFCFFCEEEFFF6:C8++3,@,,37,3@,43>9;:,,3,4,DF,5:,>6:?C,4<<CFG=*8*38ACDC++>:CF>+++1+*2***)*80(7>:135>)1)()48*2)40:*9):>0
@M03364:276:000000000-BLYN8:1:1101:16316:5226 2:N:0:1
GGACTACAGGGGTTTCTAATCCTGTTTGCTCCCCACGCTTTCGAGCCTCAGTGTCAGTTACAGGCCAGAGAGCCGCTTTCGCCACCGGTGTTCCTCCATATATCTACGCATTTCACCGCTACACATGGAATTCCACTTTCCTCTTCTGCACTCAAGTTCCCCAGTTTCCAATGACCCTCCACGGTTGAGCCGTGGGCTTTCACATCAGACTTAAGAAACCGCCTACGCGCGCTTTACGCCCACTAATTCCG
+
CCCCCGGGGGGGGGGGGGGGGFGGGGGGGGGGGGGGGGGGGGGFGGGGGGGGGGFFFGGGGGGGGFGGGGGGGGGGGGGAFGDGGGGGCFGGGGGGFEFGGGFDFFGGEGGGGGGCGGGGGGGGGGGGFFGGGFGGGGGGCFGGDFGGGGGFGGGFEGGFGGFGFGDFGG,,@;FGGGGGGFGGGGGG6DD8ACEGDFGGGGGCBGFC*;CFFD:FFCE945B@>FFF2)8>D*>CF;EEEA(86*=<>*9
@M03364:276:000000000-BLYN8:1:1101:5938:5235 2:N:0:1
GGACTACCCGGGTATCTAATCCTGTTTGCTACCCATGCTTTCGAGCCTCAGCGTCAGTTACAGACCAGACAGCCGCCTTCGCCACTGGTGTTCTTCCATATATCTACGCATTTCACCGCTACACATGGAGTTCCATTTTCCTCTCCTGCACTCTAGTTTCCCAGTTTCAGATGCACTTCTTCGGTTGAGCCGAAGGCTTTCACATCCGACTTAACAAACCGCCTGCGCTCGCTTTACGCCCAATAATTCCG
+
CCCCCFGC<FEGGGGGGGGGGGGGGGGGGG,EFGGDEGGFGGGGGGGGFFF8CGGGGGGEFGG,CFFC<<F,CFGGGGGGGGGGGGGGGGGGGGGGGFFBEFFFFEGGGGGGGGFGGGDGGGGG@FCC<AFGGGG,@,,CECGG,,@DGGFGG,8,4,7@@FGGGGGF,3>FGFDFGFF,7E++8BE,@EE@:C::CEFFGGGFFG***<CCFB+=*/=?4>?@2A=BBFFBDCG<F7EEEB/)>D+1@F7
@M03364:276:000000000-BLYN8:1:1101:7815:5240 2:N:0:1
GGACTACTAGGGTTTCTAATCCTGTTTGCTCCCCACGCTTTCGCACCTGAGCGTCAGTCTTCGTCCAGGGGGCCGCCTTCGCCACCGGTATTCCTCCAGATCTCTACGCATTTCACCGCTACACCTGGAATTCTACCCCCCTCTACGAGACTCTAGCTTGCCAGTTTCAAATGCAGTTCCCAGGTTGAGCCCGGGGATTTCACATCTGACTTAACAAACCGCCTGCGTGCGCTTTACGCCCAGTAATTCCG
+
CCCCCGGGGGGGGGGGGGDGGGGGGGGGGGGGGGGGEGGGGGGGGGGGGGGGGGGGGGGGGGGGGGGGGGGGGGGGGGGGGGGGGGGGGCGGGGGGGGDFDGGGGGGGGGGGGGGGGGGGGGGGGGGGGGGGGGGFFEGGGGDGGGGGG>@DCGGGGGGGGGGGGGGGGGGGGGFGGGGGGGFGGGFGGGGGGGGGGGGGG7:7AGGGGGGGGFGGGCFFFGE@FFFFBF>DGG3:4(;CC>?FGFF>GG6
@M03364:276:000000000-BLYN8:1:1101:13336:5315 2:N:0:1
GGACTACCCGGGTTTCTAATCCTGTTTGCTCCCCACGCTTTCGAGCCTCAGTGTCAGTTACAGGCCAGAGAGCCGCTTTCGCCTCCGGTGTTCCTCCATATATCTACGCATTTCACCGCTACACCTGGAATTCTACCCCCCTCTACGAGACTCTAGCTTGCCAGTTTCAAATGCAGTTCCCAGGTTGAGCCCGGGGATTTCACATCTGACTTAACAAACCGCCTGCGTGCGCTTTACGCCCAGTAATTCCC
+
CCCCCGGGGGGGGGGGGGGGGGGGGGGGGGGGGGGGGGGCGGGFGGGGGGGGGGGGGGGGGFGFGGGGGGGGGGGGGGGGGGGGGGGGGEEGGGGGGGGGGGGGGGGGGGGGGGGGGGGGGGGGGGGGGGGGGGFGGGGGGGEGEGGGGCGDGFGGGGFGGGDGGGCEFC;EGCFGGGGGGCFCFGGGGGGGGGGGGDGGGDFGFGGGCFF@FFC+;1CGFGFF;4:>(>BDG*>CC;EGE36@*2@4:C*
@M03364:276:000000000-BLYN8:1:1101:16207:5325 2:N:0:1
GGACTACTGGGGTTTCTAATCCTGTTTGCTCCCCACGCTTTCGCACCTGAGCGTCAGTCTTCGTCCAGGGGGCCGCCTTCGCCACCGGTATTCCTCCAGATCTCTACGCATTTCACCGCTACACCTGGAATTCTACCCCCCTCTACGCGACTCTAGCTTGCCAGTTTCAAATGCAGTTCCCAGGTTGAGCCCGGGGATTTCACATCTGACTTAACCAACCGCCTGCGTGCGCTTTACGCCCAGTACTTTCC
+
CC9BCEEGGGGEGGGGG9EF<FGGFGGGGGFGGGF@FGGGGGGGGG>BCEE@FGEGGGAFGGGGFFGGGG>FGGGGGGGGGEF7CEGGG7FFGE9FFFG9FFF?E,E@F:FFFGGDFFGG:FFGGGGGGGGGGGFFDBFFEDEG,@F+@:CGGGAC,@;CF?<CFFFC:,;EFCFFCFFFGGGGGCF6CCF8**8C5EC?;>F>89D7C7+:;7+*2*;CBGEFFFF:1))8C3C2@3C8E)300*@)*2*
@M03364:276:000000000-BLYN8:1:1101:13413:5340 2:N:0:1
GGACTACCAGGGTTTATATTCCTGTTTGGTTCCCGCGCTTTCGGGCCTCAGTGTAAGTTGTGGGCCTGCGAGCCGCGTACGCCACCGGTCTTCATCAAAATATCTACGCCTTTCACTGCTACACCTGGAATTCCTCTCTCCTCTCCCTCGCTCAGGTCTATCTGGTTCTCATGCTGATAATACGTTAGACTCGGTCTTTTCAACCAGACTTAATAAACGAACTGCTCTACATTTTCCCCAAATTAATGCG
+
86--6,,CFCFCGG;,6,,,C,C96C,,,6,6C6,88+@F<@@++++BFF@F<6,,,99,6,,,,6,C,@F@@@:6+4+8++4@C,++4+8,5,,C,,,,,5,,:,CF++,+8F<,,,CE,,C,,,4A@,,A3,,,,,688,,+@,,,8+=0@E,8EB,>,5,,,5,,3,,@CG,,,,7:,3,*735*,3,,**6=*;,,++,+)***20+++=+=+*4/)/))/+/;)+++;:2)*/<+*)/+21;.+)
@M03364:276:000000000-BLYN8:1:1101:11197:5345 2:N:0:1
GGACTACTGGGGTTTCTAATCCTGTTTGCTCCCCACGCTTTCGCACCTGAGCGTCAGTCTTCGTCCAGGGGGCCGCCTTCGCCACCGGTATTCCTCCAGATCTCTACGCATTTCACCGCTACACCTGGAATTCTACCCCCCTCTACGAGACTCTAGCTTGCCAGTTTCAAATGCAGTTCCCAGGTTGAGCCCGGGGATTTCACATCTGACTTAACAAACCGCCTGCGTGCGCTTTCCGCCCAGTAATTCCG
+
CCCCCGGGGGGGFGEGFGGGGGGGGGFGGGGFGGGGGGGGGGGGGGGGGGGGGEFGGGGGGFGGGGEGGGGGGGGGGGGGGGGGGGGGGGGGGFAFGFG9?FFGGGGGEGGGFGGGC=F>CFFGGGGG?DFGGGG;FGGGDGEGGFGGGEGGGF=DEFFGGGGGC;DGCFCCCGGGGGGGGCFCFGG6?>DGGCGGEGDE::CFFGGFDC>FFGD7CGGGEEFD?@>E:3:>GGF)6<GEE@:<*:?>::0
@M03364:276:000000000-BLYN8:1:1101:14853:5347 2:N:0:1
GGACTACCGGGGTTTCTAATCCTGTTTGCTCCCCACGCTTTCGCACCTGAGCGTCAGTCTTCGTCCAGGGGGCCGCCTTCGCCACCGGTATTCCTCCAGACCTCTACGCATTTCACCGCTACACCTGGAATTCTACCCCCCTCTACGAGACTCTAGCTTGCCAGTTTCAAATGCAGTTCCCAGGTTGAGCCCGGGGATTTCACATCTGACTTAACAAACCGCCTGCGTGCGCTTTACGCCCAGTAATTCCG
+
B9<6A@,CF@:F6@CEFFDECEEFGGDFGGGFCGCCFCEC<FGC:B@FFFGGG7C@CCFFG9FF@FG8E7C7CCB=CBFGGF7::FE:FEFF<F@<=ABA+99?,,<BBE=CEDE<ACEEFGGDDABFD@FFFC=;9,+3++B?CGFCGGG*@>,@;DFG@EFFFD9D,;DD@C7,>CD7>,BBF9CGGG?FGGGGE5:+::@>88+:;:CC7@+;;*A=0>BBFFFE:EFEDDGFF088E)(0**1.:CD
@M03364:276:000000000-BLYN8:1:1101:19736:5388 2:N:0:1
GGACTACTGGGGTTTCTAATCCTGTTTGCTACCCATGCTTTCGAGCCTCAGCGTCAGTTACAGACCAGACAGCCGCCTTCGCCACTGGTGTTCTTCCATATATCTACGCATTTCACCGCTACACATGGAGTTCCACTGTCCTCTTCTGCACTCAAGTTTCCCAGTTTCCGATGCACTTCTTCGGTTGAGCCGAAGGCTTTCACATCCGACTTAAGAAACCGCCTGCGCTGGCTTTACGCCCAATAAATCCG
+
CCCCCFCEGGGGGG@CFFCFGG<FGGGCFF9EFGFGGFFGGFC8<CFF8F8AEC77CFG,CC<,FECFD,<EFD7::FFGGGG7F@FEGGGDGGFGGG9BF<EEFFGGCCFGGCFGFDG>7F9A9EGCF,FEG94FF8=?,=EFDEFF,=FDDDEAEGGFDDECFCFGG8==68EDG8@EGGGGGGG,,8EGE>EGGGF7<ECCF5900;DGGC8F7*D>?G4>=;55()2:CFC>F;EG:)0AFFAEG49
@M03364:276:000000000-BLYN8:1:1101:8815:5390 2:N:0:1
GGACTACTCGGGTTTCTAATCCTGTTTGCTCCCCACGCTTTCGCACCTGAGCGTCAGTCTTCGTCCAGGGGGCCGCCTTCGCCACCGGTATTCCTCCAGATCTCTACGCATTTCACCGCTACACATGGAGTTCCACTGTCCTCTTCTGCACTCAAGTTTCCCAGTTTCCGATGCACTTCTTCGGTTGAGCCGAAGGCTTTCACATCAGACTTAAGAAACCGCCTGCGCTCGCTTTACGCCCAATAAATCCG
+
CCCCCGFGGGGGGGGGGGGGGGGGGGGGGGGG?GGGGGGGGGGGGGGGGFGGGGGGGGGGGGGGGGGGGGGGGGGGGGGGGGGGGGFFGGGGFDFGGGGGGGGGGGGGECCGGGGGGGGEDGGGFGGG8<=FG9FGGGGGGFGFFF9EFF@DGDEGDFGCDFGGGGGGDECEEE7ECFGGCBF5:BCFGGFGEGGGGGGGGGEFFGCFFGGFGC+8:*:=>GF@FFF>BAEFGGFDFFGGE>?FGDB977C
@M03364:276:000000000-BLYN8:1:1101:15182:5407 2:N:0:1
GGACTACTCGGGTTTCTAATCCTGTTTGCTCCCCACGCTTTCGCACCTGAGCGTCAGTCTTCGTCCAGGGGGCCGCCTTCGCCACCGGTATTCCTCCAGATCTCTACGCATTTCACCGCTACACCTGGAATTCTACCCCCCTCTACGAGACTCTAGCTTGCCAGTTTCAAATGCAGTTCCCAGGTTGAGCCCGGGGATTTCACATCTGACTTAACAAACCGCCTGCGTGCGCTTTACGCCCAGTAATTCCG
+
CCCCCDFGGFGGGGGGGGGGGFGGGGGGGGGGGGGGGGGGGGGGGGGGGEGGGGGGGGGGGGGGGGGGGGGGGGGGGGGGGGGGGGGGGFGGGGGGGFFFGFFFGFGGGGGGGGGGGGDDFEGGGGGGGGGGFGGGFDGGGGGGGGGGGGGF?FFGGGGGGGGG@EFGGGGGGGGGGGFFGFGGGG>?GGGGEDEEEEGGGGGGFD>FFFFGGCDGGGGDEGFFFF>F:BF59CG<F?GCC):FC78<FG0
@M03364:276:000000000-BLYN8:1:1101:14371:5429 2:N:0:1
GGACTACTAGGGTTTCTAATCCTGTTTGCTCCCCACGCTTTCGCACCTGAGCGTCAGTCTTCGTCCAGGGGGCCGCCTTCGCCACCGGTATTCCTCCAGATCTCTACGCATTTCACCGCTACACCTGGAATTCTACCCCCCTCTACGAGACTCTAGCTTGCCAGTTTCAAATGCAGTTCCCAGGTTGAGCCCGGGGATTTCACATCTGACTTAACAAACCGCCTGCGTGCGCTTTACGCCCAGTAATTCCG
+
CCCCCFGGGGGGGGGGGGGGGGGGGGGGGGGFGGGGGGGGGGGGGGGGGGGFGGGGGGGGGGGGGEGGGGGGGGGGGGGGGGGGGGGGGGGGFGGGGGGCGGGGGGGGGGGGGEFGGGGG7FGGGGGGGGGGGGGFGGGGGGGGGFFCEGGFFDCFGGFFGGGGGGGFFGCGFFGGGGGGFGFGGGG7FFFGGGDEEGGFGGGGFGDGG7:C@DFGC5GFDGF@DFFF:35BDDF291>CE::?FD?DGG7
@M03364:276:000000000-BLYN8:1:1101:13301:5450 2:N:0:1
GGACTACTCGGGTTTCTAATCCTGTCTGCTACCCATGCTTTCGAGCCTCAGCGTCAGTTACAGACCAGACAGCCGCCTTCGCCACTGGTGTTCTTCCATATATCTACGCATTTCACCGCTACACATGGAGTTCCACTGTCCTCTTCTGCACTCAAGTTTCCCAGTTTCCGATGCACTTCTTCGGTTGAGCCGAAGGCTTTCACATCAGACTTAAGCAACCGCCTGCGCTCGCTTTACGCCCAATAAATCCG
+
CCCCCGGGFGGGGGGCFFGGGGGGGFGGGFFFGGGGGGGGGGGGGGGGGGGGGGFGGGGGF<FGGGGGGGGGGGGGGGGFGGCFGGGGGGGGGGGFGGGGGGGGGGGGGGGGGGGGGGGGGGGGGGFFFFFGGGFGGGGG?FGGGGGGGFGGGC8EGFFAEGGGFGGCCECCEECCDFEGGGGGGEC8DGG:7++@7EGGGGC+?C7799CGG+<+=ACA5CE7589D2?DEDG3);7EGDE6;6CACC;8
@M03364:276:000000000-BLYN8:1:1101:21632:5460 2:N:0:1
GGACTACCGGGGTTTCTAATCCTGTTCGCTCCCCACGCTTTCGAGCCTCAGCGTCAGTTACAGTCCAGAGAGTCGCCTTCGCCACTGGTGTTCTTCCTAATCTCTACGCATTTCACCGCTACACTAGGAATTCCACTCTCCTCTCCTGCACTCTAGATACTCAGTTTGGAATGCAGTACTCGGGTTGAGCCCAAGTATTTCACATCCCACTTAAGTATCCGCCTACGCTCCCTTTACGCCCAATACATCCG
+
CCCCCGGGGGGGGGGGGGGGGGGGGGGGGGGGGGGGGGGGGGGCGGGGGFGGGGECGGGGGFGGFGGGEG?FGGGGGGGGGGGGGGDGGGGGGGGGFGGGGGGGGGGDGGGGGGGGGGGGGGGG9FGGGGGGGDFGGCFGGGGFDFFGGGGGCFGGFDFGGFGGGGGGGCBFGGAEFADCAG>EGEEGGGG*,@:DFGCE9EF7BC9FFFGGGFFFCFGFEFFFFFDF@DFFC>FFFFGGGB0AF*=EF<9
@M03364:276:000000000-BLYN8:1:1101:10976:5460 2:N:0:1
GGACTACACGGGTTTCTAATCCTGTTTGCTACCCATGCTTTCGAGCCTCAGCGTCAGTTACAGACCAGACAGCCGCCTTCGCCACTGGTGTTCTTCCATATATCTACGCATTTCACCGCTACACATGGAGTTCCACTGTCCTCTTCTGCACTCAAGTTTCCCAGTTTCCGATGCACTTCTTCGGTTGAGCCGAAGGCTTTCACATCAGACTTAAGAAACCGCCTGCGCTCGCTTTACGCCCAATAAATCCG
+
CCCCCGGGGGGGGGGGGGGGGGGGGGGGGGGGGGGGGGGGGGGGGGGGGGGGGGGGGGGGGGGGGGGGGGGGGGGGGGGGGGEGGGGGGGGGGGGGGGGGGGGGGFFGGFEEGGGFGGGGGGGGGGGGGGGGGGGGGGGGFFGGGGGGGGGGGGGGGGGGCFFGGGGGEGGGGGGGGGGGGGGGGGECGGGGDEGG>GGGFGGGFG8C;CGFGGGGCGGFFGFFD;>D@555DGFCFFCC=D@FGG=?F4:
@M03364:276:000000000-BLYN8:1:1101:5965:5486 2:N:0:1
GGACTACACGGGTATCTAATCCTGTTTGCTCCCCACGCTTTCGAGCCTCAGTGTCAGTTACAGGCCAGAGAGCCGCTTTCGCCACCGGTGTTCCTCCATATATCTACGCATTTCACCGCTACACATGGAATTCCACTCTCCTCTCCTGCACTCAAGTCTACCAGTTTCCAATGCATACAATGGTTGAGCCACTGCCTTTTACACCAGACTTAATAAACCACCTGCGCTCGCTTTACGCCCAATAAATCCGG
+
CCCCCGGGGGGGGGGGGGGGGGGGGGGGGGGGGGGGGGGGGGGGGGGGGGGGGGGGGFGGCFGGGGGGGGGGGGGGGGGDGGGGGFGCGDCFGGFFGFGGGGGCEGFGGEFGGGGGFGFGGGGGGGGGFAFFFGFGFG9FFFFDG8DFGFEGGGFCFFEGEBFGFGGGFCDFGGFDGGG8@EDEGC8,CF6DFGGEFFFFCD7CF55CFCC>BC9BFGFEACABBB9>@FFFG4+9)9C@5>;F7C8<6)1
@M03364:276:000000000-BLYN8:1:1101:5169:5505 2:N:0:1
GGACTACTGGGGTTTCTAATCCTGTTTGCTCCCCACGCTTTCGCACCTGAGCGTCAGTCTTTGTCCAGGGGGCCGCCTTCGCCACCGGTATTCCTCCAGATCTCTACGCATTTCACCGCTACACCTGGAATTCTACCCCCCTCTACAAGACTCTAGCCTGCCAGTTTCGAATGCAGTTCCCAGGTTGAGCCCGGGGATTTCACATCCGACTTGACAGACCGCCTGCGTGCGCTTTACGCCCAGTAATTCCG
+
CCCCCGGGGGGGGGGGGGGGGGGGGGGGGGGFGGGFGGGGFGGGGGGGGDGFGGGGGGFGGGGGGGGGGDGGGGGGGGGGGGGGGGGGGGGGGGGGGGGGGGGGGGGGGGGGGGGGGGGGGGGFFFFGGGGGGGGGGGGGGGGGGGGGGGGF?9EF9DGGGGGGGGGA*@DFGGGCGGGGGGGGCCFGGFGGGGGGGCGCFGGGFGGGDGCDD=FC*2:*:E>01F1<(;@FDGD2=3EEEEF7>FF2?DC
@M03364:276:000000000-BLYN8:1:1101:10401:5522 2:N:0:1
GGACTACCAGGGTTTCTAATCCTGTTTGCTCCCCACGCTTTCGCACCTGAGCGTCAGTCTTTGTCCAGGGGGCCGCCTTCGTCACCGGTATTCCTCCCGATCTCTACGCATTTCACCGCTACACCTGGAATTCTATCCCCCTCTACGAGCCTCTAGCTTGCCAGTTTCTAATGCAGTTCCCAGGTTGAGCCCGGGGATTTCACATCCGACTTAACACGCCGCCAGCGTGCCCTTTATGCCCAGTAATTCCG
+
A-@-8;,CEFCEFFGFECEFEFEE@FFC9EF,D@E@FCE7@AC,B:F,<@E66@F7:66C,CE@@EE@F@EFCCFG=,,5<:?<BDEGCEF<,9@<=4=F:C8EA,<ACF?:FG9A,6@C@CFDBE3AAFFAFGF,3D8<@CCF,,66+3>7,4>3E9BF+@,DC;@,,3,,7EF9,2D7EC:DGGCD,>,*;:C87C8,2+4+=2***25C+17C****2*8(-.9D()))*226*):C*?0::DFA7:2
@M03364:276:000000000-BLYN8:1:1101:10182:5531 2:N:0:1
GGACTACTCGGGTTTCTAATCCTGTTTGCTCCCCACGCTTTCGAGCCTCAGCGTCAGTTACAGACCAGACAGCCGCCTTCGCCACTGGTGTTCTTCCATATATCTACGCATTTCACCGCTACACATGGAGTTCCACTGTCCTCTTCTGCACTCAAGTTTCCCAGTTTCCGATGCACTTCTTCGGTTGAGCCGAAGGCTTTCACATCAGACTTAAGAAACCGCCTGGGCTCGCTTTACGCCCAATAAATCCG
+
CCCCCGGGGGGGGGGGGGGGGGGGGGGGGGGFFGGGGGGGGGGGGGGGGGGGGGGGGGFFFGFFGGFGGGCFFGEGGGEGGGGGGGGFAFGGGGGGGGGGGGGGGC?AFECEFGGGGGGEEGGGFGGGEGGFGD9FAEGGGGGGGGGGEGGGGGDGGGGGFGGGGGGGGGEGGGGGA8FGEEGGGECC?FGGDCEEGGGGGGGGFDFG47C>F7CFG4F9?EB=()/6:FFFGGC4F6EC5>;AFFFEG4)
@M03364:276:000000000-BLYN8:1:1101:24693:5549 2:N:0:1
GGACTACAAGGGTTTCTAATCCTGTTTGCTACCCATGCTTTCGAGCCTCAGCGTCAGTTACAGACCAGACAGCCGCCTTCGCCACTGGTGTTCTTCCATATATCTACGCATTTCACCGCTACACATGGAGTTCCACTGTCCTCTTCTGCACTCAAGTTTCTCAGTTTCCGATGCACTCCTTCGGTTGAGCCGAAGGATTTCACATCAGACTTAAGAAACCGCCTGCGCTCGCTTTACGCCCAATAAATCCG
+
<CCCCEFF9FGGGG@9FFGGGGGGGGGFGGDFGCFEEGGGGGG8FEGGG8CFFGDGGGGGGGGGGGAF8CCEFGGG@FGGGGGGGGFGFGGGFGGFDAFGGE=FFGFFFFEGGGGFGGGGGGGF99EFF=FGGGGGE8@CEFFGFGGFGGGD8,EFGG9;,@EEFGFDCE>>EGGCG,,,@BDEGG>DD@?>EEGE,@DCG7,+4*<?5*3+++=+8?87*=A=<AA)-:;?DF:CF<GE5B();F@EG4)
@M03364:276:000000000-BLYN8:1:1101:26175:5559 2:N:0:1
GGACTACTGGGGTTTCTAATCCTGTTTGCTCCCCACGCTTTCGCACCTGAGCGTCAGTCTTCGTCCAGGGGGCCGCCTTCGCCACCGGTATTCCTCCAGATCTCTACGCATTTCACCGCTACACCTGGAATTCTACCCCCCTCTACGAGACTCTAGCTTGCCAGTTTCAAATGCAGTTCCCAGGTTGAGCCCGGGGATTTCACATCTGACTTAACAAACCGCCTGCGTGCGCTTTACGCCCAGTAATTCCC
+
CCCCCGGGGGGGGGGGFGCFGGGGGGGGGGGEGGGGGGGGGGGGGGEFG8FFGGGGGGGGGGGGGGGGFGGGEEGFGGGGGDGFGGGG@FFGGGGGFGG9,EFFGEFGGGGGAFFFGDGEG:,AEGCB=FGGGGGGEG6FGGGFFGGGEGDDECDGGGFFGGGGGGGFGCFCAGCCDC?FGG,>?DEF?FG>7CEGGGG6@FGGC>>DCFGFGGGGG<FFBGFF@FFFB@@EGCC<B(8CGB0?FGFBG>*
@M03364:276:000000000-BLYN8:1:1101:5708:5566 2:N:0:1
GGACTACTAGGGTTTCTAATCCTGTTTGCTACCCATGCTTTCGAGCCTCAGCGTCAGTTACAGACCAGACAGCCGCCTTCGCCACTGGTGTTCTTCCATATATCTACGCATTTCACCGCTACACATGGAGTTCCACTGTCCTCTTCTGCACTCAAGTTTCCCAGTTTCCGATGCACTTCTTCGGTTGAGCCGAAGGCTTTCACATCAGACTTAAGAAACCGCCTGCGCTCGCTTTACGCCCAATAAATCCG
+
CCCCCGGGGGGGGGGGGGGGGGGGGGGGGGGGGGGGGGGGGGGGGGGGGGGGGGG@:FGGGGGGGDGGGDGGGGGGGGGGGGGGGFGGGGGGDGGGGCGGGGGFFGGGGGGGEFFGGGGGGGFGGGGGGGGFGGFGGGGGGGGGFGGDFGGGGDGGGGGGE@,=FFGFFGGCEG,9EFFG9BFGGGGGCFGDECGGEGGGGGGGC5+;7CFFGGGGGGGGFGFFFF2?@>5>DGFCF7EGGA4FGG=CFC>
@M03364:276:000000000-BLYN8:1:1101:15627:5578 2:N:0:1
GGACTACCCGGGTTTCTAATCCTGTTTGCTACCCATGCTTTCGCGCCTCAGCGTCAGTTACAGACCAGACAGCCGCCTTCGCCACTGGTGTTCTTCCATATATCTACGCATTTCACCGCTACACATGGAGTTCCACTGTCCTCTTCTGCACTCAAGTTTCCCAGTTTCCGATGCACTTCTTCGGTTGAGCCGAAGGCTTTCACATCAGACTTAAGAAACCGCCTGCGCTCGCTTTACGCCCAATAAATCCG
+
C@CCC@E@FGGGGGGGGGEGCFGCC<6FEFFGFGGDFGGGGEC,@6@CCDFGEFG@:<CCGCFFGGGGCDFCGGGEF7FFEGEEG8FFCFCFDBEFGFGGFFA?EFCFGGDEGGFFGCCC:FFGDGGGFGGCFFGFG8EFFADFFCAEF8FGGD>,@DF>9D,8AEFFGGE++6,@=8,:=,>ECGG6FF8?>C*@FGCC++@@FCGC4C7FCC8C:*DFEG4@269)/8A>355)87G=:A()206<:C5
@M03364:276:000000000-BLYN8:1:1101:10962:5595 2:N:0:1
GGACTACCGGGGTATCTAATCCTGTTTGCTACCCATGCTTTCGAGCCTCAGCGTCAGTTACAGACCAGACCGCCGCCTTCGCCACTGGTGTTCTTCCCTATATCTACGCATTTCACCGCTACACATGGAGTTCCGCCGTCCTTTTCCGCACTCAAGTTACCCAGTTTTCACTGCAGTTCTTCGGTTGCGCCCAAGGATTTCACTTCAGACTTAACTACCCGCCTGCGCTCCCTTTACGCCCATTAAATCCG
+
CCCCC,F,@:CC6FFDA,EECFFGAGGFGGEFGF9E,CCFGGGCECFFG8FCFFEEFFF,,,C,C@,C,9,8@FC7CFCFFEB,B8EF<==?E,=5B4,,A,9FFF<F@FGFDEEAF++48>4FF8BG<,AECD+=+8@FC+,3,,,+66C8@,=,8,,,,8E,>>,33,,,73E,373:FCGGGGE,;*>*=*>*0?BFFFC1B*++4;8++1+++*=:)*=?0)3)(0).;><)+(:C*)(*:C*):4/
@M03364:276:000000000-BLYN8:1:1101:18416:5599 2:N:0:1
GGACTACAGGGGTATCTAATCCTGTTTGCTCCCCACGCTTTCGAGCCTCAGTGTCAGTTACAGGCCAGAGAGCCGCTTTCGCCTCCGGTGTTCCTCCATATATCTACGCATTTCACCGCTACACATGGAATTCCACTCTCCTCTCCTGCACTCAAGTCTCCCAGTTTCCAATGCACACAATGGTTGAGCCACTGCCTTTTACATCAGACTTAAGAAACCACCTGCGCTCGCTTTACGCCCATTAAATCCGG
+
CCCCCG@FGGGGGGGGGGGGGGGGGGGGGGGFGGGCFGGGGGGGFGGGGGGGGGFF9FGGFGGGCCGGGGGGGGGGGGGGGG@F@FGGGGGGFGGFFFGGGGGGGGGG>CGGGAFGGGGGCEGFGFDFFFFGGGGFEGFEEE8=DCFGF8ED,>D=C=3EFFEGFGGGCGGGFDFGGGEFGG?FGEF,A7DFCFGGGGG7@FFD=<C5CFGGG>BD57CCFGFFFFA?=?DEGCC=45B8C)):7:AC7D<
@M03364:276:000000000-BLYN8:1:1101:16605:5620 2:N:0:1
GGACTACCAGGGTTTCTAATCCTGTTTGCTCCCCACGCTTTCGCACCTGAGCGTCAGTCTTCGTCCAGGGGGCCGCCTTCGCCACCGGTATTCCTCCAGATCTCTACGCATTTCACCGCTACACCTGGAATTCTACCCCCCTCTACGAGACTCTAGCTTGCCAGTTTCAAATGCAGTTCCCAGGTTGAGCCCGGGGATTTCACATCTGACTTAACAATCCGCCTGCGTGCGCTTTACGCCCAGTAATTCCG
+
CCCCCGG@FGGGGGGGGGGGGGGFGGGGGGGFGGGGGGGGGGGGEGGG?FFGGGGGGGGFFG@CCCCF<F:FFGGGGGGGGGGGGFGGGFFGGFGGG8FCEEFFFCFGGGGGGGGGGGGGGGGGGCFFDCFGGFGG9D+@EGGG9DFEGGGGGGGFCCB?@F78FGGGEG,5EE,D@5DFFG?FGCCFFGG5CEEE5CGGGGGGFG7;FGGG+1;+**>7>GFF;A;.4B@EGDFAF?GGGB1FC**.7:2
@M03364:276:000000000-BLYN8:1:1101:9195:5626 2:N:0:1
GGACTACAGGGGTATCTAATCCTGTTTGCTCCCCACGCTTTCGAGCCTCAGTGTCAGTTACAGGCCAGAGAGCCGCTTTCGCCTCCGGTGTTCCTCCATATATCTACGCATTTCACCGCTACACATGGAATTCCACTCTCCTCTCCTGCACTCAAGTCTCCCAGTTTCCAATGCACACAATGGTTGAGCCACTGCCTTTTACATCAGACTTAAGAAACCACCTGACATCGCTTTACGCCCAATAAATCCGG
+
CCCCCGGFGGGGGCGGGGGGGGGGGGGGGGGGGGGGGGGGGGGFFGGFGGGGGGFGGGGCGGGCFGGGFGGGGGGG7FFFGGGGG@FCFGGGGGGGGFGEGFGGGCFGGGGGGGGGGGGCC>:FFFGGGFGGGGGGFEGGGGFD84,@,@FGGGGG,7D,@D8DFFG9=CCDGGG8,@C+@AFFGDCEFGGGCFC6?GGG+;:=E+;7599B=F:CC7619C92)**+1359/?=*5=E7A5-;DGF*;5C
@M03364:276:000000000-BLYN8:1:1101:20176:5627 2:N:0:1
GGACTACAAGGGTATCTAATCCTGTTTGCTCCCCACGCTTTCGCACCTGAGCGTCAGTCTTCGTCCAGGGGGCCGCCTTCGCCACCGGTATTCCTCCAGATCTCTACGCATTTCACCGCTACACCTGGAATTCTACCCCCCTCTACGAGACTCTAGCTTGCCAGTTTCAAATGCAGTTCCCAGGTTGAGCCCGGGGATTTCACGTCTGACTTAACAAACCGCCTGCGTGCGCTTTACGCCCAGTAATTCCG
+
CCCCCGGGGGGDGGGGGEFGGGGGGGGGGGGGGGGGGGGGGGGGGGGGFGGGGGGGGGGGGGGGGGGGGGGGGGGFGGGGDGGGGGGDGDGGGGGGGGEFGGCGGGFFGCCEEFGGGDGGGGGFFCEGGFGGGFGGGGGGGGGGGGG6EECGGGGGGGGGFGGGGGGGGGGGGCFFGGGG,?FGGGGDCEGEGGGG=EFGGGGGFGG7>:C>CCGGFFCF3*;07FFF:07@3CD)/3EEEE<:D0=>FG6
@M03364:276:000000000-BLYN8:1:1101:4346:5636 2:N:0:1
GGACTACAGGGGTTTCTAATCCTGTTTGCTCCCCACGCTTTCGAGCCTCAGTGTCAGTTACAGGACAGAGAGCCGCTTTCGCCACCGGTGTTCCTCCATATATCTACGCATTTCACCGCTACACATGGAATTCCACTCTCCTCTTCTGCACTCAAGTCTCCCAGTTTCCAATGACCCTCCCCGGTTGAGCCGGGGGCTTTCACATCAGACTTAAGAAACCGCCTGCGCTCGCTTTACGCCCAATAAATCCG
+
CCCCCGGGGGGGGGGGGGGGGGGGGGGGGGGGGGGGGGGGFGGGGGGGGGGFGFFGGCGGFGGGGGGGGGGGGGGGGEEGGGGEEGGEEC=FFGGGGDFGGGGDFFFGGEGGGCGGGGDCGGGGGGGGFGGGGGGGGGGFGGGGGFGGGGGGGGGCFFDFBFGGGGFGGGGGFGGFGGGGGCC8FEGGGGGGGGGGEEG,;BFGFFFGGGGGGGGGGGGGFGB<;46B>AAB3C5AFFEGE>(5CGFAGF)
@M03364:276:000000000-BLYN8:1:1101:7093:5639 2:N:0:1
GGACTACTGGGGTTTCTAATCCTGTTTGCTCCCCACGCTTTCGCACCTGAGCGTCAGTCTTCGTCCTGGGGGCCGCCTTCGCCACCGGTATTCCTCCAGATCTCTACGCATTTCACCGCTACACCTGGAATTCTACCCCCCTCTACGAGACTCTAGCTTGCCAGTTTCAAATGCAGTTCCCAGGTTGAGCCCGGGGATTTCACATCTGACTTAACAAACCGCCTGCGTGCGCTTTACGCCCAGTAATTCCG
+
CCCCCGGGGGGGGGGGGGGGGGGGGGGGGGGGGGGGGGGGGGGGGGGGFGGGGGGGGGFGGGGGGGGGGGCEGGGGGGGGGGDFGGGGGGGGGGGGGGGGGGGGGGGGGGGGGGGGGGGGDGGGGGGGFGGGFFGGCEGGGGGGGGGCGGGGGGGGGDFFGGGGGGGGGGGCCEFGGGGGGGG>FDGFFGGGDEGCE8FFCFGGF77+7;C7:@FGGGGD3C><FFFF075>D3D>F0;EGBFFGFF477*
@M03364:276:000000000-BLYN8:1:1101:16411:5659 2:N:0:1
GGACTACAGGGGTTTCTAATCCTGTTTGCTCCCCACGCTTTCGCACCTGAGCGTCAGTCTTCGTCCAGGGGGCCGCCTTCGCCACCGGTATTCCTCCAGATCTCTACGCATTTCATCGCTAAACCTGGAATTCTACCCCCCTCTACGTGACTCTAGCTTGCCAGTTTCAAATGCAGTTCCCAGGTTGAGCCCGGGGATTTCACATCTGACTTAACAAACCGCCTGCGTGCGCTTTACGCCCCGTACTTCCG
+
C?CCCF@FFGGGFDEGDFCEFGFGGC<FE<E@CFF+@FEFGEGFE@C<FFGFGGCCEG,9CCFFGEEFGGDF:+=@FED<FFCFGGFEG@FCGBEAB<B?=EDFGCD<++8?FGG,8AFG>CCGGCED8AB:;C9;,8@CEGGGFFD,3@DC,E,<DCGGGCF,77@>;DEDCCCFGC7@FC?FGGG,<>EFEGECCCFGF+@7101:2;D7CFGCG*;:.*80=ABDFDDFG:9:FF>::)479*74:**
@M03364:276:000000000-BLYN8:1:1101:15107:5672 2:N:0:1
GGACTACCGGGGTTTCTAATCCTGTTTGCTCCCCACGCTTTCGAGCCTCAGTGTCAGTTACAGGCCAGAGAGCCGCTTTCGCCTCCGGTGTTCCTCCATATATCTACGCATTTCACCGCTACACATGGAATTCCACTCTCCTCTCCTGCACTCAAGTCTCCCAGTTTCCAATGCACACAATGGTTGAGCCACTGCCTTTTACATCAGACTTAAGAAACAACCTGCGCTCGCTTTACGCCCAATAAATCTGG
+
CCCCCGFGGDGGGCGFGCCFFFFDFFFCEFGGCC<B@FFCDEEFFEFFGGGGGFEEAFFGGGGDFCGF<FGDGGG>FGBEG7FF7FEEGGGGFFFFF8FFGFGGGGFGGGGGG9?EFFG67FG8,?F8FCFGFFGGFGEG@EFGFGG8,,8?6@,=E,@DD>FF@DFF:;FGG8=9D6CGGGFB>ECGGF?FF,3,AFFAGGCCFCGFGG98C+7:DF,19CFB=>@;@?4?49C)8(3**03;7CA?+3;
@M03364:276:000000000-BLYN8:1:1101:9097:5678 2:N:0:1
GGACTACTAGGGTTTCTAATCCTGTTTGCTCCCCACGCTTTCGCACCTGAGCGTCAGTCTTTGTCCAGGGGGCCGCCTTCGCCACCGGTATTCCTCCAGATCTCTACGCATTTCACCGCTACACCTGGAATTCTACCGCCCTCTACAAGACTCTAGCCTGCCAGTTTCGAATGCAGTTCCCCGGTTGAGCCCGGGGATTTCCCATCCGACTTGACAGACCGCCTGCGTGCGCTTTACGCCCAGTAATTCCG
+
A96CCEDFCDFGGGGGGGCFAFCGECFFFGF8FGGGGGGGGGG@FGGFFGGFFFGGGGEF9CFGGGFF,B:CGDFGGGGF7FB:=FGGECFAE<CFGEFEEEGGCGGGGGCF9FEFAFC64@FG8FGFFFGFCGGGE++@EG,=,>EBD8DD@FGGGGGFFC<CGGA;:+DFGFGCF9AF6,**>C?,=FFFEEGC5:BC7+<0@57D359CC:CCF4CFDGFF?)(88>3<DCF5*4C1:).9:7=)C>*
@M03364:276:000000000-BLYN8:1:1101:14857:5698 2:N:0:1
GGACTACTGGGGTATCTAATCCTGTTTGCTCCCCACGCTTTCGAGCCTCAGTGTCAGTTACAGGCCAGAGAGCCGCTTTCGCCACCGGTGTTCCTCCATATATCTACGCATTTCACCGCTACACATGGAATTCCACTCTCCTCTCCTGCACTCAAGTTTCCCAGTTTCCAATGACCCTCCACGGTTGAGCCGTGGGCTTTCACATCAGACTTAAGAAACCGCCTACGCGCGCTTTACGCCCAATAATTCCG
+
CCCCCGGGGGGGGEGGGGGGGGGGGGGGGGGGGGGGGGGGGGGGGGGGGGGGGGGGGGGGGGGGGGGGGGGDGGGGGGGGGGGEGGGGEGGFFGGGGGGFGGGGGGGGGGGGGGGGGDGGGGGGGGGGGGGGFGFGGGGGGEEGGGGGGGGG8DCFGGGFGG8FFGGGGGGGGGGGGGGGFFEEFCCEDFGG6EEGFGGFC+@FFGGG>FGGC@@8F9EFEGA2(628@ED>DC53:3CEE>;FG>=)2CF
@M03364:276:000000000-BLYN8:1:1101:15380:5703 2:N:0:1
GGACTACTCGGGTATCTAATCCTGTTTGCTCCCCACGCTTTCGAGCCTCAGTGTCAGTTACAGGCCAGAGAGCCGCTTTCGCCACCGGTGTTCCTCCATATATCTACGCATTTCACCGCTACACATGGAATTCCACTCTCCTCTCCTGCACTCAAGTCTACCAGTTTCCAATGCATACAATGGTTGAGCCACTGCCTTTTACACCAGACTTAATAAACCACCTGCGCTCGCTTTACGCCCACTAAATCCGG
+
CCCCCGFGGGGGGGGGGGGGFGGGGGGGGGGGFFFGEGGGGGGGGGGGGGGFGGFGGGGGGGGGGGGGGGGGGGGGDGCGCECCGGGGGGGGGGGGGGGFFFGGGGGGGGGGGCFGGGGGGGGGGGFGE=FGFGGGGGGGGCFDFFGGGGGGGGGGGGGGGGFGGGGFGGFGGGFGGGC,@FFGEGFFGGGCCF9DFAFGG?,=A9FGG><78<9?FC,:>EF@29=EFFEBGGC=BDGGG)6AFFFECG>
@M03364:276:000000000-BLYN8:1:1101:16984:5736 2:N:0:1
GGACTACTCGGGTTTCTAATCCTGTTTGCTACCCATGCTTTCGAGCCTCAGCGTCAGTTACAGACCAGACAGCCGCCTTCGCCACTGGTGTTCTTCCATATATCTACGCATTTCACCGCTACACATGGAGTTCCACTGTCCTCTTCTGCACTCAAGTTTCCCAGTTTCCGATGCACTTCTTCGGTTGAGCCGAAGGCTTTCACATCAGACTTAAGAAACCGCCTGCGCTCGCTTTACGCCCAATAAATCCG
+
CCCCCGGGGGDGFFGGGGFGGGGGGGGGGGGGGGGGGGGGGGGGGGGGGEFGGGGGGFFFGGGGGGGGGGGGGGGGCFGGGGGGGGGGGGGGGGGGGGGGGGGGGGGGGGGGGGFGGGGGGGGGGGGGFFFGEFGFGGDGGGC8EEFCFGGGFGGGFEFGEFFGGGFGFEGGG6EGGGGGGGGDGDGGGGGGGCGDGGGGGGGGFD87C>DDCF>CFGGF>EA9>F2?@EFFGGGEF@CCCA0ADDC?CG1
@M03364:276:000000000-BLYN8:1:1101:11003:5752 2:N:0:1
GGACTACAGGGGTATCTAATCCTGTTTGCTCCCCACGCTTTCGCACCTGAGCGTCAGTCTTCGTCCAGGGGGCCGCCTTCGCCACCGGTATTCCTCCAGATCTCTACGCATTTCACCGCTACACCTGGAATTCTACCCCCCTCTACGAGACTCTAGCTTGCCAGTTTCAAATGCAGTTCCCAGGTTGAGCCCGGGGATTTCACATCTGACTTAACAAACCGCCTGCGTGCGCTTTACGCCCAGTAATTCCG
+
CCCCCGGGGGGGGDGGGGFGGGGGGGGGGGGFGGGGGGGGGGG7FFFFFFGGGGGGGGGGGGGGGGGGGDGGGGGGGGGFGGFEEGGGGEFFGGGGGDFGGGGGGFGGGGGGGGGGGGGGFGGGGGGGGGGGGGGGEGFGGGGGGGG6B:EFGGFGGGGGGGGGGGDFGGGGGGGGGGF?FFGGGGGGGCFGEEGGGGGG+:CDFGGGFGFFGCFGGGGFBC361:>>(5555DF2?BGGGD167:B2DD6
@M03364:276:000000000-BLYN8:1:1101:11645:5776 2:N:0:1
GGACTACAGGGGTTTCTAATCCTGTTTGCTACCCATGCTTTTGAGCCTCAGCGTCAGTTACAGACCAGACAGTCGCCTTCGCCACTGGTGTTCTTCCATATATCTACGCATTTCACTGCTACACATGGTGTTCCACTGTCCTCTTCTGCACTGAAGTTTTCCAGTTTCCGATGCACTTCTTCGGTTGAGCCGAAGTCTTTCACATCAGACTTAAGTAACCGCCTGCGCTCGCTTTACGCCCAATAAAACCG
+
-6C-A6;6@<F@F@,;CFG9F@,CC@C,6CFA8FGGCFFGF,,6:,,BFF8,@F:,8E@FCC;EFD8@;,C9,6BF:,C,,,6,BF@F@@F7?@E<??F,5549@,6A+4BC,FEC,=9,4C:F,AC<,C4?FGGG9,@EEF=@=4>F;F=?,,94@;;,66@958;=E66+1@96@,=@,,6+6@E8,>33+6++,8>:2C,;C9+2937+=+225;;<@*511*/3)33?*:C*B2*:*)();C+)2/1
@M03364:276:000000000-BLYN8:1:1101:5732:5804 2:N:0:1
GGACTACTGGGGTTTCTAATCCTGTTTGCTCCCCACGCTTTCGCACCTGAGCGTCAGTCTTCGTCCAGGGGGCCGCCTTCGCCACCGGTATTCCTCCAGATCTCTACGCATTTCACCGCTACACCTGGAATTCTACCCCCCTCTACGAGACTCTAGCTTGCCAGTTTCAAATGCAGTTCCCAGGTTGAGCCCGGGGATTTCACATCTGACTTAACAAACCGCCTGCGTGCGCTTTACGCCCAGTAATTCCG
+
CCCCCGGGGGGGGGGGGGGGGGGGGGGGGGGGGGGGGGGGGGGGGGGGGGGGGGGGGGGGGGGGGGGGGGGGGGGGGGGGGGGGGGGGGGGGGGGGGGGGGGGGGGGGGGGGGGGGGGGGGGGGGGGGGGGGGGGFGGGGGGGGCGGGGGGGGGGGGGFG7BFGGGGGFGGGGGGGGGGGGGFFGGGGGFCFGGCE7EFGGGGGFGGGGGGGGGGGGGGGEGF@?FFFF@E@<<FFF0EGGD:6D>FACG9
@M03364:276:000000000-BLYN8:1:1101:20058:5811 2:N:0:1
GGACTACAAGGGTTTCTAATCCTGTTTGCTCCCCACGCTTTCGCACCTGAGCGTCAGTCTTCGTCCAGGGGGCCGCCTTCGCCACCGGTATTCCTCCAGATCTCTACGCATTTCACCGCTACACCTGGAATTCTACCCCCCTCTACGAGACTCAAGCTTGCCAGTTTCAAATGCAGTTCCCAGGTTGAGCCCGGGGATTTCACATCTGACTTAACAAACCGCCTGCGTGCGCTTTACGCCCAGTAATTCCG
+
CCCCCGGGFGGGGCGGGGGGGGGGGGGGGGGGGGGEEGGGGGGGGGGGGGGGGGDGGGFFGGGGECGGFGCDCGGGGGGGGGFFGAFGGGGGGDFGEEGGGGGGGGGGEEEGGFGGFGGGGGGGGGGGGGGGFGGG@F=FEEGGGGGDGGEGGGGFGGGGFFGGGGGGGGGGGGAFGFFEFG?EGGGGGGGGGGGGGGGGGGGGFFGGFF7CFCFGFCFGAGF0(547?FFBGDGB40;EC3:?FFFFGFC
@M03364:276:000000000-BLYN8:1:1101:5334:5900 2:N:0:1
GGACTACCGGGGTTTCTAATCCTGTTTGCTCCCCACGCTTTCGCACCTGAGCGTCAGTCTTCGTCCAGGGGGCCGCCTTCGCCACCGGTATTCCTCCAGATCTCTACGCATTTCACCGCTACACCTGGAATTCTACCCCCCTCTACGAGACTCTAGCTTGCCAGTTTCAAATGCAGTTCCCAGGTTGAGCCCGGGGATTTCACATCTGCCGTAACAAACCGCCGGCGTGCGCTTTACGCCCAGTAATTCCG
+
CCCCCGGCCEGE@F;FGGFFGGCFEGGGGGFFGGGGGGGGFGGG@FGGCFGGGGG7F<<CFEGGGDEGGCEGGGGGGE>FDFGGG8F7CCFFGGGGGGGG<EGGGGGGGEGGGGGGGGGGGGGGGGGG?FF3>9EG9,+@EEEGDFFGE*C*DCDA;F9>DGGDCFFGF2>;CFC,>C7:,64*2,=CCBF=C=*?=*C?FDGC+0+;+0)2CD<FCCCF@=D(3@>7>))<5CF<F:CEEFF6:*1):C*
@M03364:276:000000000-BLYN8:1:1101:10871:5907 2:N:0:1
GGACTACTAGGGTTTCTAATCCTGTTTGCTCCCCACGCTTTCGAGCCTCAGTGTCAGTTACAGGCCAGAGAGCCGCTTTCGCCACCGGTGTTCCTCCATATATCTACGCATTTCACCGCTACACATGGAATTCCACTCTCCTCTCCTGCACTCAAGTCTACCAGTTTCCAATGCATACAATGGTTGAGCCACTGCCTTTTACACCAGACTTAATAAACCACCTGCGCTCGCTTTACGCCCAATAAATCCGG
+
@CC<CFGFDGGGGGGGGGFFGDGGGGGGGGGGGGGECFGGGGGFGGGGGGGGGGGGGGGGGGGFGEFGFGFGGGGGG@FGGGGGGGGGCCGGFFAEGGGGGGGFGGGGGGGDBFFGGFEGEGGGGCFCE,?FGEACEFFFEFGDG,>>EFGGGG>=3@FGGGFFFFFGGGGFECGFFGCFDFFGGGG8D@@CC<?FGGGG7+,2*570;C2C+22?@CD5FEFEBFAEFFD?FC+86@B8:F(67:A?65:
@M03364:276:000000000-BLYN8:1:1101:10553:5913 2:N:0:1
GGACTACCAGGGTATCTAATCCTGTTTGCTCCCCACGCTTTCGCACCTGAGCGTCAGTCTTCGTCCAGGGGGCCGCCTTCGCCACCGGTATTCCTCCAGATCTCTACGCATTTCACCGCTACACCTGGAATTCTACCCCCCTCTACGAGACTCTAGCTTGCCAGTTTCAAATGCAGTTCCCAGGTTGAGCCCGGGGATTTCACATCTGACTTAACAAACCGCCTGCGTGCGCTTTACGCCCAGTAATTCCG
+
CCCCCGFFGGGGFFGGGGGGGGGGGGGGGGGFGGGGGGGGGGGGGGGGGGGGGGGGGGGGGGGGGGGGGGGGGGGGGGGGGGFGGGGGGGGGGGGGGGGGGGGGGGGGGGGGGGGGGGGGGGGGGGGGGGGGGGGGGGGGGGGGGGGDGGGGGGGGGGGGGGGGGGGGGGGGGGGGGGGGGFCFGGGGGGGGEGEE*6BEGCCCFGGGF@7CDGGGGGGFFDF6046E?>EFGGGFFBDEG@<0*09<GC9
@M03364:276:000000000-BLYN8:1:1101:20074:5916 2:N:0:1
GGACTACCAGGGTTTCTAATCCTGTTTGCTCCCCACGCTTTCGCACCTGAGCGTCAGTCTTCGTCCAGGGGGCCGCCTTCGCCACCGGTATTCCTCCAGATCTCTACGCATTTCACCGCTACACCTGGAATTCTACCCCCCTCTACGAGACTCTAGCTTGCCAGTTTCAAATGCAGTTCCCAGGTTGAGCCCGGGGATTTCACATCTGACTTAACAAACCGCCTGCGTGCGCTTTACGCCCAGTAATTCCG
+
CCCCCGGGGGGGGGGGGGGGGGGGGGGGGGFGGGGGGGGGGGGGGGGGGGGGGGGGGGGGGGDGGGGGGGGGGGEEGGGGGGGGGGGGGGGGGGGGGGGGGGGGGGGGGGGGGGGGGGGGGGGGGGGGGFGGGGGGGDFFGGGFGGGGGGGGGGGGFGGGGGGGFEFGFGGGGGGGGGGGGFGGGGGGGGFG=EGG=CFGFGGGFFF7C>DFFFGGDGGDFGEFFFFFFEFFGGGFF?GGGFFFG7BBCF*
@M03364:276:000000000-BLYN8:1:1101:15025:5924 2:N:0:1
GGACTACACGGGTTTCTAATCCTGTTTGCTCCCCACGCTTTCGAGCCTCAGTGTCAGTTACAGGCCAGAGAGCCGCTTTCGCCACCGGTGTTCCTCCATATATCTACGCATTTCACCGCTACACCTGGAATTCTACCCCCCTCTACAAGACTCTAGCTGACCAGTTTCAAATGCAGTTCCCAAGTTAAGCTCGGGGATTTCACATCTGACTTAATCAACCGCCTGCGTGCGCTTTACGCCCAGTAATTCCG
+
CCCCCGGGGGGGGGGGGGGGGGGGGGGGGGGGGGGGGGGGGGGGGGGGGGGGGGGGGGGCGGGGGGFFGGGGGGGGCGFGGGGGGGGGGGGGGGGGGGGGGFGGGGGFFGGGGGFGGGGG:BGGGGGGGGGGGGAFCCEGGGGFFGFDFCGGGGFGGGGCGD8DF;FCFGGGGGFGGGGGGC6DGG,ECF9<A>EGEGFGGGE+=CGGCFFGG:FFCFGGFGFFBFBE6;BB7CFEFFGC5:?A7>@AFG*
@M03364:276:000000000-BLYN8:1:1101:20787:5938 2:N:0:1
GGACTACTGGGGTTTCTAATCCTGTTTGCTCCCCACGCTTTCGCACCTGAGCGTCAGTCTTCGTCCAGGGGGCCGCCTTCGCCACCGGTATTCCTCCAGATCTCTACGCATTTCACCGCTACACCTGGAATTCTACCCCCCTCTACGAGACTCTAGCTTGCCAGTTTCAAATGCAGTTCCCAGGTTGAGCCCGGGGATTTCACATCTGACTTAACAAACCGCCTGCGTGCGCTTTACGCCCAGTAATTCCG
+
CCCCCG8FGGGGEEGGGGGGGGGFGGG8FGFCFGGCG7CFCFGGGGGEEFFDGEEGGGGGGAFGEGGGGGGGGGGGEGGGGGCCCFGGGGGGGFFGGGGGGGGCGGGGGCCFDFGGFC@E>CE@FCGGGGG@FCFGEFGGGGGGFGFEC6CC?;DCEFFFGFGGG9D;FA9AFGGGG7FFFCEFGFFC6BEGGGEGCBFFGGG7AGFGFGGFFFCGG4F=BGDFFFFEF3>E3594??;EE5,0>7?5CF>
@M03364:276:000000000-BLYN8:1:1101:4870:5946 2:N:0:1
GGACTACTGGGGTTTCTAATCCTGTTTGCTACCCATGCTTTCGAGCCTCAGCGTCAGTTACAGACCAGACAGCCGCCTTCGCCACTGGTGTTCTTCCATATATCTACGCATTTCACCGCTACACATGGAGTTCCACTGTCCTCTTCTGCACTCAAGTTTCCCAGTTTCCGATGCACTTCTTCGGTTGAGCCGAAGGCTTTCACATCAGACTTAAGAAACCGCCTGCGCTCGCTTTACGCCCAATAAATCCG
+
CCCCCGGGGGGGGGGGGGFGGGGGGGGGGGGGGGGGFGFGFGGGGGGGFGGGGGGDFFFFGGGGGGGGGFGEFG+CFGEFDGGGGFGGFGFGGGGGGGGGGGGGGGGG7FGEGGGGGGGG@EGGGGGGFGGCFGG9AEFEC8D?D;D;FGGG,8=D;;8DEGA>DGGFDEGD8EGGGGFF,@DEGGDGGFGCE+>CGG6CC7=E6*<9FGGFG7CCCGGCDGFFDFFF28844><480CGEE(;7C+9:C9
@M03364:276:000000000-BLYN8:1:1101:7177:5964 2:N:0:1
GGACTACTAGGGTTTCTAATCCTGTTTGATCCCCACGCTTTCGCACATCAGCGTCAGTTACAGACCAGAAAGTCGCCTTCGCCACTGGTGTTCCTCCATATCTCTGCGCATTTCACCGCTACACATGGAATTCCACTTTCCTCTTCTGCACTCAAGTTTCCCAGTTTCCAATGACCCTCCACGGTTGAGCCGTGGGCTTTCACATCAGACTTAAGAAACCGCCTACGCGCGCTTTACGCCCAATAATTCCG
+
CCCCCGGGGGGGFGGGGGGGGGGGGGGGGGGGGGGGGGGGGGGGGGGGGGGGGGGGGGGGGGGGGGGFFFGFGGGGGGGGGGGGEGDGGGGGGGGGGGGGGGG9EFGEFGGGGGGGGEFCCGGGGGGGGFFFGGGGGGGGGGGGFE>FGGGGGFFGFGGGGGGGGGGFCFGGGGFFGF8>8DBEF>C?,8D?ACEGGDGGGGGG>*+;7CF7CC7:CC6C4CBDA6(89;D5DDF):?GGGFFFGF@37C*
@M03364:276:000000000-BLYN8:1:1101:15757:5971 2:N:0:1
GGACTACAAGGGTTTCTAATCCTGTTTGCTACCCATGCTTTCGAGCCTCAGCGTCAGTTACAGACCAGACAGCCGCCTTCGCCACTGGTGTTCTTCCATATATCTACGCATTTCACCGCTACACATGGAGTTCCACTGTCCTCTTCTGCACTCAAGTTTCCCAGTTTCCGATGCACTTCTTCGGTTGAGCCGAAGGCTTTCACATCAGACTTAAGAAACCGCCTGCGCTCGCTTTACGCCCAATAAATCCG
+
CCCCCGFC,FFGFFEGGDGCGGGGGEGFCFGGGGGGGDGCFFCDAF+BFGFFG:CFEAFAEFFFGGGGEGGGGGGGGCF9DFGDGGGGGGGGGGFGGCGFGFEC@EFF>,BFBCFG,@C6FE?F9FFGGGGEEF9EEF=98EFF@EGGGGGGGGE?@@EDFFCFF9EGCEGEC66EED9EGG?BF>CFGGGG63C?FGFEGGGGF>FGGFG;<=FGD51CBGBA5A9D2)?>DG<CF<EGCD1887@CGFC
@M03364:276:000000000-BLYN8:1:1101:17704:5977 2:N:0:1
GGACTACAGGGGTTTCTAATCCTGTTTGCTCCCCACGCTTTCGCACCTGAGCGTCAGTCTTCGTCCAGGGGGCCGCCTTCGCCACCGGTATTCCTCCAGATCTCTACGCATTTCACCGCTACACCTGGAATTCTACCCCCCTCTACGAGACTCTAGCTTGCCAGTTTCAAATGCAGTTCCCAGGTTGAGCCCGGGGATTTCACATCTGACTTAACAAACCGCCTGCGTGCGCTTTACGCCCAGTAATTCCG
+
CCCCCFGGGGGGEGGGGGGGGGGFFGGGGGGGGGGGGGGGGGGGGGGGGGGGGGGGGGGFGGGGGGGGGGGGGGGGEGGGGGGGGGGGGGGGGGGGGGGGGGGGGGGGGGGGFGGGGGGGGDGGGGGG@FGGGGGGGGGGGGGGGGGGGGGGGGFGGGGGGGGGGFGGFFGGGCFCCFCF6DCFG9DGGGGGEEGGGGCFGGGFFGFGFGFGGGGGGGGGFGFFFFFFFFFFGGGFF?EEEB?FGFF97C9
@M03364:276:000000000-BLYN8:1:1101:19835:5980 2:N:0:1
GGACTACTCGGGTTTCTAATCCTGTTTGCTCCCCACGCTTTCGCACCTGAGCGGCAGTCTTCGTCCAGGGGGCCGCCTTCGCCACCGGTATTCCTCCAGATCTCTACGCAGTTCACCGCTACACCTGGAATTCTACCCCCCTCTACGAGACTCTAGCTTGCCAGTTTCCAATGCAGTTCCCAGGTTGAGCCCGGGGATTTCACATCTGACTTAACAAACCGCCTGCGTGCGCTTTACGCCCAGTAATTCCG
+
@CCCCF8A,FFGF7@F6FGDFFFGCFCFGFGFGGGDE@FGGGGDEDGGGCFGG++CFFFFFGGGDDEFFEDFDGEGGGGFFC?:CDFGGGFGGGFFGFFGCF,,,9CFCE7C?FGGGGGGGGGG,3FFFGGGGGGGGFGGCECF;=FGEEGFGGGGGDFGGGGGG,?,,?9DECFF,D:>FGGF:C8FEF6A*=BCGGCCFFFGFGFF;DF+:2:C>4;5>E:02)17?7@@DG<BFBGEGF6)2?F2*2*
@M03364:276:000000000-BLYN8:1:1101:25296:5984 2:N:0:1
GGACGACTCGGGTTTCTAATCCTGTTTGCTACCTATGCTTTCGAGCCGCAGCGACAGTTACAGACCAGACAGCCGCCTTCGCCATTGTTGTTCGTCCATATATCTACGCATTCCACCGCTACACATGGAGTTCCACTGTCCTCTTCTGCAGTCTAGTTCCCCAGTTTCCGATGCACTTCTTCTGTTGAGCCGAAGGGTTTCACATTAGACTTATGAAACAGCCTGCGCACGCTTTACGCCCATAAAATCCG
+
CCCC,8+68C7CF,@F,CF<<,CC6C@FGFDF@,,CCE,<EFG<F@F++@@FF+88:66CCF9FF78F,C<,,@:7@=,EDEC=,9?5C<FEG7@,,@,<F5,,:,F=+8+8,C@,:@++8=FC,,:8ECE,4,8,8@=E8E,+7,@3DE,?,,66:,7,3==+,8,7@+3++694,A3,,>,733,5,,,@:5*>C,,1+2,++2+5::89++2+249,),007)-2(2535C<);/88*)(203+.2*)
@M03364:276:000000000-BLYN8:1:1101:12661:6012 2:N:0:1
GGACTACCAGGGTTTCTAATCCTGTTTGCTACCCATGCTTTCGAGCCTCAGCGTCAGTTACAGACCAGACAGCCGCCTTCGCCACTGGTGTTCTTCCATATATCTACGCATTTCACCGCTACACATGGAGTTCCACTGTCCTCTTCTGCACTCAAGTTCCCCAGTTTCCGATGCACTTCTTCGGTTGAGCCGAAGGCTTTCACATCAGACTTAAGAAACAGCCTGCGCTCGCTTTACGCCCAATAAATCCG
+
CCCCCG@EFEEG@FFAFFCC<@FFGF<FFGGG,6CEGFFGGGGDGGDFFGGGF,@FFFCFGGGGGGGGFEGGFGGGGEGGF@,CFGGFEFGGGGGGGGAFGGGGGGCFGGFCCFGG9CDCFGGGGGGF,=FCGGCFFED<EDGGGADGGFGF8BEFFGG,EEGGGFGGECEEEGGGD?FFEGFC+@C?FGFGCEE+9B6CGGFF+*2;>9A>DCDCDFF,;>FFF9AA(5?EDC7CC@EC/=05;:+1@<9
@M03364:276:000000000-BLYN8:1:1101:23300:6049 2:N:0:1
GGACTACTCGGGTATCTAATCCTGTTTGCGCCCCACGCTTTCGAGCCTCAGTGTCAGTTACAGGCCAGAGAGCCGCTTTCGCCACCGGTGTTCCTCCATATATCTACGCATTTCACCGCTACACATGGAATTCCACTCTCCTCTCCTGCACTCAAGTCTACCAGTTTCCAATGCATACAATGGTTGAGCCACTGACTTTGACACCAGACTTAATAAACCACCTGCGCTCGCTTGACGCCCAATAAATCCGG
+
C@BA,<,;CFGGECCFCE9,C@CCCEFGG+@CC+B:BF7FGEC8CFEFFGGGGFE<E@,FGFFGFFGG<<EFFFFG>BFFFD??BECC8CB=EFGEGDEFA9,A,EEFFCB4EEC@9@C+@@FGEFEFFC<E;F,CE=AAD=E+D@,@D8>=8DFG8EBE9EFF,6>>DC9DEGF8EGCCDGC,@BF65@B8?:3@93@,?DGDFFGFGC+::::CCC:CFDA>5@@B2;B6D*;=E6**7>D;:C8CC5C
@M03364:276:000000000-BLYN8:1:1101:24607:6080 2:N:0:1
GGACTACTAGGGTTTCTAATCCTGTTTGCTCCCCACGCTTTCGCACCTGAGCGTCAGTCTTCGTCCAGGGGGCCGCCTTCGCCACCGGTATTCCTCCAGATCTCTACGCATTTCACCGCTACACCTGGAATTCTACCCCCCTCTACGAGACTCTAGCTTGCCAGTTTCAAATGCAGTTCCCAGGTTGAGCCCGGGGATTTCACATCTGACTTAACAAACCGCCTGCGTGCGCTTTACGCCCAGTAATTCCG
+
CCCCCGGGGGGG<CFEFGGGGGGGGAEFGGGFGGFGGGGG@FGGGEFGGGGGGCGEGFFGGGGGFDGGGGGGGGGCE@FFGG7FFGGGGGGGFFGGGCGGGG9EFEAFGGDFDAFGGGGEGGGGFGGGGGGGGGGGGG?FCCEGGGGGDCGC89DFFGCFCCCBFAGGGGGGEFFGFGGCCFDCDFGFF885::EE*BF,+;E:FFDGGGGFG7FF;CFFEG56?F;7:@FD<D*:@?E8*719*:4<FGG
@M03364:276:000000000-BLYN8:1:1101:15576:6110 2:N:0:1
GGACTACTCGGGTATCTAATCCTGTTTGCTCCCCACGCTTTCGCACCTGAGCGTCAGTCTTCGTCCAGGGGGCCGCCTTCGCCACCGGTATTCCTCCAGATCTCTACGCATTTCACCGCTACACCTGGAATTCTACCCCCCTCTACGAGACTCTAGCTTGCCAGTTTCAACTGCAGTTCCCAGGTTGAGCCCGGGGATTTCACATCTGACTTAACAAACCGCCTGCGTGCGCTTTACGCCCAGTAATTCCG
+
CCCCCGGGGGGGGGGGGGGGGGGFFGFGGGGGGGGGGGGGGGGGGFGGGGGGGGGGEGGGGGGGGGGGGGGGGGGGGGCEFGGFGGGGEGGGEC;EGGGF<?EF9FGGGGC:FGGGGEGGGGGGGGGGGGFGGGGGGG?FDGGGFGGDGCEFEFGFC;EFG>FEFG9EGG,@C:FGGFAFFGGGGCFCGDGGEEGGGC8CFDGCAFGGGCF7;7FGGCG5=5>0=F;E0)8@DD<D??8EG><?GG@):?<
@M03364:276:000000000-BLYN8:1:1101:27024:6165 2:N:0:1
GGACTACTAGGGTATCTAATCCTGTTTGCTACCCATGCTTTCGAGCCTCAGCGTCAGTTACAGACCAGACAGCCGCCTTCGCCACTGGTGTTCTTCCATATATCTACGCATTTCACCGCTACACATGGAGTTCCACTGTCCTCTTCTGCACTCAAGTTTCCCAGTTTCCGATGCACTTCTTCGGTTGAGCCGAAGGCTTTCACATCAGACTTAAGAAACCGCCTGCGCTCGCTTTACGCCCAATAAATCCG
+
CCCCCFCFFGGFFGFFFGGCCGFFCF,EF<DECGGGGGGG9EFGGE:EG8EAFCGG7CFGGGFGGDCE<FFFGGD7@F7FFGDFFGFEGFEFG9EGFCGFFF;BFFGGGGCFGGGGGFEDFEGF?FGGGGGGFGGGGGGGGGGGGGCF@DFCFCGFE9>D=EF8<=FFFG6CEEGC=EFGFGFDGGGGGF?EGCCCFGCGGCCD6CD7>CFGGGFFGGGGFGFF>FFFBFFFGCGF6(BCE>(=FGA3+8)
@M03364:276:000000000-BLYN8:1:1101:24014:6190 2:N:0:1
GGACTACAAGGGTATCTAATCCTGTTTGCTCCCCACGCTTTCGCACCTGAGCGTCAGTCTTCGTCCAGGGGGCCGCCTTCGCCACCGGTATTCCTCCAGATCTCTACGCATTTCACCGCTACACCTGGAATTCTACCCCCCTCTACGAGACTCTAGCTTGCCAGTTTCAAATGCAGTTCCCAGGTTGAGCCCGGGGATTTCACATCTGACTTAACAAACCGCCTGCGTGCGCTTTACGCCCAGTAATTCCG
+
CCCCCGGGFFGGGFGGGDFEFGGGGGGGGGG8FGGGGGGGGDGGGGGFFGF?FGGGGGGEFGGECFFGCCEGGGGGGGG9BGGGGFEGG>GGAECFFFGAFFDFFFG<FGGGGGGFFFFGEGAFEFGFG8FFFFGGGFD@EGGGGGDC+;EGGEECGG;8@FGGCGGGGG9BACE9DEC:6BGGF9EGGFC87CC=EEFFFCCGFG+;CCFC+:DDGFFGED>?DF9D1@>:7><AFFEGC3:FF:*-:>*
@M03364:276:000000000-BLYN8:1:1101:15766:6201 2:N:0:1
GGACTACTGGGGTTTCTAATCCTGTTTGCTCCCCACGCTTTCGCACCTGAGCGTCAGTCTTTGTCCAGGGGGCCGCCTTCGCCACCGGTATTCCTCCAGATCTCTACGCATTTCACCGCTACACCTGGAATTCTACCCCCCTCTACGAGACTCTAGCTTGCCAGTTTCAAATGCAGTTCCCAGGTTGAGCCCGGGGATTTCACATCTGACTTAACAAACCGCCTGCGTGCGCTTTACGCCCAGTAATTCCG
+
CCCCCFGGGGGGGGGGGGGGGGGGGGGGGGGGGGGGGGGGGGGGGGGGGGGGGGGGGGFGGGGGGGGGGGGGGGGGGGGGGGGGGGGGGGGGGGGGFGGGGGGGGGGGGEGGGGGGGGGGFGGGGGGGGGGGGGGGGGGGGGEFGFGGGGGGGGFGGGGGGGGGGGGGGGGGGGFG9EFGECCGGGGGGGGGGGGGGGGGGGGFFGGFCFFGGD7:CCFCDDFFFFFFFFFFGGGAF:GE:B6FFGFFGF<
@M03364:276:000000000-BLYN8:1:1101:22882:6210 2:N:0:1
GGACTACACGGGTTTCTAATCCTGTTTGCTCCCCACGCTTTCGCACCTGAGCGTCAGTCTTCGTCCAGGGGGCCGCCTTCGCCACCGGTATTCCTCCAGATCTCTACGCATTTCACCGCTACACCTGGAATTCTACCCCCCTCTACGAGACTCTAGCTTGCCAGTTTCAAATGCAGTTCCCAAGTTAAGCTCGGGGATTTCACATCTGACTTAATCAACCGCCTGCGTGCGCTTTACGCCCAGTAATTCCG
+
CCCCCGGGGGGGGDGGGGGGGGGGGGGGGGGGGGGGGGGGGGGGGGGGGCFGGGGGGGGGGGGGGGGFGGGGGGGGGGGGGGGGGGGGGGGGGGGGGCFGGGGGFGGGGGGGGGGGFGGGGGGGGGGGGGGGGGGGGGGGGGGGGCFEGGGGGGFGGGGCGGGGFEFGGGGGGGGGGGGFFFFGGGFGGFEFEGEEGGGC7CFGFGGGGGGG7CFGGD8FEG><DA;B:>DEGGGDB1;EGFFFGGF<G79
@M03364:276:000000000-BLYN8:1:1101:24595:6231 2:N:0:1
GGACTACAGGGGTTTCTAATCCTGTTTGCTACCCATGCTTTCGAGCCTCAGCGTCAGTTACAGACCAGACAGCCGCCTTCGCCACTGGTGTTCTTCCATATATCTACGCATTTCACCGCTACACATGGAGTTCCACTGTCCTCTTCTGCACTCAAGTTTCCCAGTTTCCGATGCACTTCTTCGGTTGAGCCGAAGGCTTTCACATCAGACTTAAGAAACCGCCTGCGCTCGCTTTACGCCCAATAAATCCG
+
CCCCCFGGGGGGGGGGGAFGGGGGGGGGGGGGGGGGGGGGGGGGFGGGGGGG7BFFEFGEFGGGGGCGGGGGGFGG7FFGGGGGGGGGFFFEFFGGGGGGGGGFGCGGGG@GGGFGFGG?EECGGG9D8FFGGFCFGCGGGGGGGGGGFGGGF,EFFGFGGGGGGGGGFC+++=EFFDEC,,>CFGEFFFDG>CGGGFFFGGGFFG+*259<C:+BCFEF*=A2(;>:5BFEGFGCA<GGGFFAGGFE7CC
@M03364:276:000000000-BLYN8:1:1101:5620:6235 2:N:0:1
GGACTACTCGGGTTTCTAATCCTGTTTGATCCCCACGCTTTCGCACATCAGCGTCAGTTACAGACCAGAAAGTCGCCTTCGCCACTGGTGTTCCTCCATATCTCTGCGCATTTCACCGCTACACATGGAATTCCACTTTCCTCTTCTGCACTCAAGTTTCCCAGTTTCCAATGACCCTCCACGGTTGAGCCGTGGGCTTTCACATCAGACTTAAGAAACCGCCTACGCGCGCTTTACGCCCAGTAATTCCG
+
CCCCCGGGGGGGGGGGGGGGGGGGGGGGGGGFGGGGGGGGGGGGEGGGGFGGGGGGGGGGFGGGGGGGGGGGFGGGGGGGGGGGGGCGGFGGGGGGGGGGGGGGGGGFGGGGGGGGGGGGGGGGGGGGGGGGGGGGCEEGGGGGGGGGGGGGGGGGGGGGGFGGFFGGDGAFFGGGGGGCFFEGCCGGGGGGGGGGGG5?FFGC+CCF>DCGGGFCDFGEDGFFFFFFFFEFDDGFFFGGGE0=DGFEFF9
@M03364:276:000000000-BLYN8:1:1101:27225:6236 2:N:0:1
GGACTACTCGGGTTTCTAATCCTGTTTGCTCCCCACGCTTTCGAGCCTCAGCGTCCGTTACAGACCAGAGAGCCGCCTTCGCCACTGGTGTTCCTCCATATATCTACGCATTTCACCGCTACACATGGAATTCCACTCTCCTCTTCTGCACTCAAGTCTCCCAGTTTCCAATGACCCTCCCCGGTTGAGCCGGGGGCTTTCACATCAGACTTAAGAAACAGCCTGCGCTCGCTTTACGCCCAATAAATCCG
+
CCCCCGG,CFGGGGGGFCEGGGGGGGAFGAFFG@ECFEGGGGGGGGGGGGCCFEE+@EAF:@FFEGGGGCDFFGGF@CFFGEEGGFGGGGGGGFGEG8<FGGFGGFCGGD7FFFFGGGGGGGGGG8FCFFFGGA@FGGGFGGGGAF;;BFDCEDGF9;@>,@=8FBFG8>DFG,,66=FGG++@FEG6F@FC*:5ECEGFF79+=DC4;FFF:++:C;F*0*58(=937;::DCD9@6EEGF()9CB<F*)
@M03364:276:000000000-BLYN8:1:1101:20588:6237 2:N:0:1
GGACTACCGGGGTATCTAATCCTGTTTGCTCCCCACGCTTTCGAGCCTCAGTGTCAGTTACAGGCCAGAGAGCCGCTTTCGCCACCGGTGTTCCTCCATATATCTACGCATTTCACCGCTACACATGGAATTCCACTCTCCTCTCCTGCACTCAAGTCTACCAGTTTCCAATGCATACAATGGTTGAGCCACTGCCTTTTACACCAGACTTAATAAACCACCTGCGCTCGCTTTACGCCCAATAAATCCGG
+
CCCCCGFFEGFEGGGGGGGGGGGGGGGGGGGGGGGGGGGGGGGGFEGGGGGFFGGGGGGGGGGGGEGGGFGGGGGGCGFGGGGGGFGGGGC,C<CFFDADDGGGFCFGGGGGGGGGGGGGGGGGGFDGFECFGFEFGGGGGGGCGGG88EFFGGGGFGGGGG8DFFGFG;EGEFFD8ED,3>BFFGGCF,,,,<B?EFEFGGG8A>****?5BC+=+;,439AE=?BF@BD)1:+95;E7E)59CCF3FC3
@M03364:276:000000000-BLYN8:1:1101:20767:6247 2:N:0:1
GGACTACTGGGGTTTCTAATCCTGTTTGCTCCCCACGCTTTCGCACCTGAGCGTCAGTCTTTGTCCAGGGGGCCGCCTTCGCCACCGGTATTCCTCCAGATCTCTACGCATTTCACCGCTACACCTGGAATTCTACCCCCCTCTACAAGACTCTAGCCTGCCAGTTTCGAATGCAGTTCCCAGGTTGAGCCCGGGGATTTCACATCTGACTTAACAAACCGCCTGCGTGCGCTTTACGCCCAGTAATTCCG
+
CCCCCFGGGGGGGGGGGGGGGGGGGGGGGGGGGGGDGFGGGGGGGGGGGGGGGGGGGGDGGGGGFGGGFGGGGGGGGGGFGGEGGGGGGDGGGGGGGGFFFFGGGGGGDFGGGGGGGGGGGGGGGGGGGGGGGGFGA=DFCEEGFEFGCFCFEGD9CCCFFGGGGGGGEGGGFAC;ECFGGFGFFGF?FCFGGGC5?E6EGFC7AFCGFGG7C:FFD<8CE=A?64(.(.5>DC52@<GGGE?FCCBAGF*
@M03364:276:000000000-BLYN8:1:1101:7828:6248 2:N:0:1
GGACTACAGGGGTATCTAATCCTGTTTGCTCCCCACGCTTTCGCACCTGAGCGTCAGTCTTTGTCCAGGGGGCCGCCTTCGCCACCGGTATTCCTCCAGATCTCTACGCATTTCACCGCTACACCTGGAATTCTACCCCCCTCTACAAGACTCTAGCCTGCCAGTTTCGAATGCAGTTCCCAGGTTGAGCCCGGGGATTTCACATCCGACTTGACAGACCGCCTGCGTGCGCTTTACGCCCAGTAATTCCG
+
CCCCCGGGGGGGGGGGGGGGGGGGGGGGGGGGGGGGGGGGGGGGGGGGGFGGGGGGGGGGGGGGGGGGGGGGGGGGGGGGGGGGGGGGGGGGGGGGGGGGGGGGGGGGGGGGGGGGGGGGGGGGGGGGGGGGGGGGFGGGGGGGFGGGGGGGGGGGGGGGGGFGGGGGDGGGGGGGGGFCGGGCGGGGGGGGGGGGGGGGFFGGFGGGGGGGGDDD=FF=5EEBFFFE63557DGFF:5CC@:@GGFFGF0
@M03364:276:000000000-BLYN8:1:1101:19951:6284 2:N:0:1
GGACTACTAGGGTTTCTAATCCTGTTTGCTCCCCACGCTTTCGCACCTGAGCGTCAGTCTTCGTCCAGGGGGCCGCCTTCGCCACCGGTATTCCTCCAGATCTCTACGCATTTCACCGCTACACCTGGAATTCTACCCCCCTCTACGAGACTCTAGCTTGCCAGTTTCAAATGCAGTTCCCAGGTTGAGCCCGGGGATTTCACATCTGACTTGACAGACCGCCTGCGTGCGCTTTACGCCCAGTAATTCCC
+
CCCCCGGGGGGGGGGGGGGGGGGGGGGGGGGFGGGGGGGGGGGGGGGGGGGGGGGDGGGGGGGGGGGGGGGGGGGGGGGGGGGGGGGGGGGGGGGGGGGGGGGGGEFGGGGGGGFGFGGDGGGGGGGGGGFGGGGFGGGGGGGGDFG6C+BFGGGGGGGGGGGGGGGGGGFGFGFGGFFEFGGG7CGGGCCEGGGEGGGGGGG+:FFF:7CGGGGFGGFFDDF;(A6BBF:>C7<4=0CGGD0/?CFAGF*
@M03364:276:000000000-BLYN8:1:1101:14229:6286 2:N:0:1
GGACTACAGGGGTATCTAATCCTGTTTGCTCCCCACGCTTTCGCACCTGAGCGTCAGTCTTCGTCCAGGGGGCCGCCTTCGCCACCGGTATTCCTCCAGATCTCTACGCATTTCACCGCTACACCTGGAATTCTACCCCCCTCTACGAGACTCTAGCTTGCCAGTTTCAAATGCAGTTCCCAGGTTGAGCCCGGGGATTTCACATCTGACTTAACAACCCGCCTGCGTGCGCTTTACGCCCAGTAATTCCG
+
CCCCCGGGGGGGGGGGGGGGGGGGGGGGGGGGGGGGGGGGGGGGGGGGGGGGGGGGGGGGGGGGGGGGGGGGGGGGGGGGGGGDGGGGGGGGGGGGGGEAFGGGGGGGDFGGGGGGGGGGGGGGGGGGGGGFGGGFGFFGEG6DFGGGCGGGGGAFGGDFEGECGGFGFF9>CFDEGGFFFCG8F98EGGGGGGEG*=FGGGGFFG7+:CC7;:+:C*C/.:BF@F0)437>GDGFF?GGE:6@C09>FG2
@M03364:276:000000000-BLYN8:1:1101:18204:6299 2:N:0:1
GGACTACAGGGGTATCTAATCCTGTTTGCTCCCCACGCTTTCGCACCTGAGCGTCAGTCTTCGTCCAGGGGGCCGCCTTCGCCACCGGTATTCCTCCAGATCTCTACGAATTTCACCGCTACACCTGGAATTCTACCCCCCTCTACAAGACTCTAGCTTGCCAGTTTCGAATGCAGTTCCCCGGTTGAGCCCGGGGATTTCACATCTGACTTAACAACCCGCCTGCGTGCGCTGTACGCCCAGTAATTCCG
+
CCCCCGEGGGGG;,,C@<CE@CFGF9FFGGFGGFFECC,C8EFGE@:FFDD<+@FEGGGFE,C@C:6EFGDEEGEGG@@EFFGD7=F4+>?5A<=BFFFAD@9?E<E<+4B+CE<<EFCCC@FD@FFF@GGGGC,3,33>CGE6=>,@D8:DF9=D9BA@C3,33,@,**@,4,<DA;@FG,1B>CGFFFF=:*487::<FFFCAC7:C>+:+:>FC*35>E338)47:>575)9>=:ECC)4)2:*5C>2
@M03364:276:000000000-BLYN8:1:1101:6976:6326 2:N:0:1
GGACTACAGGGGTTTCTAATCCTGTTTGCTCCCCACGCTTTCGCACCTGAGCGTCAGTCTTCGTCCAGGGGGCCGCCTTCGCCACCGGTATTCCTCCAGATCTCTACGCATTTCACCGCTACACCTGGAATTCTACCCCCCTCTACGAGACTCTAGCTTGCCAGTTTCAAATGCAGTTCCCAGGTTGAGCCCGGGGATTTCACATCTGACTTAACAAACCGCCTGCGTGCGCTTTACGCCCAGTAATTCCT
+
CCCCCGGGGGGGGGGGGGGGGGGGGGGGGGGGGGGGGGGGGGGGGGGGGGGGGGGGGGGGGGGGGGGGGGGGGGGGGGGGGGGGGGGGGGGGGGGGGGGGGGGGEFGGE@FGGGGGGGGGEGFGGGGGGGGGGGGGDFDFGGGGGGGGGDGGGGGGF9FGDFEGGGGGGAFGGGFGFGFFDFGGGGGCCCGG5EGDGGGGGGGGFGGGGGGGGDDGGCCGEGFFFFBFBE3BGGGBF?GC57:FG>FFGG*
@M03364:276:000000000-BLYN8:1:1101:21064:6336 2:N:0:1
GGACTACTCGGGTATCTAATCCTGTTTGCTCCCCACGCTTTCGCACCTGAGCGTCAGTCTTCGTCCAGGGGGCCGCCTTCGCCACCGGTATTCCTCCAGATCTCTACGCATTTCACCGCTACACCTGGAATTCTACCCCCCTCTACGAGACTCTAGCTTGCCAGTTTCAAATGCAGTTCCCAGGTTGAGCCCGGGGATTTCACATCTGACTTAACAAACCGCCTGCGTGCGCTTTACGCCCAGTAATTCCG
+
CCCCCGGGGGGDGFGGGGGGGGGGGGGGGFGGFGFGGGGGGGGGGGGGFGGGGGGGGGGGGGGGGGEG@GGGGEFGGEGGFEGGGFF7=FGFGFGGGGGEGFDFGFGGGECCFGGGGGGGGGGGGGGFFGGGGFGGFEGECCBFFFDEECEFG9D9CGGF@FDCFG9EFFEEFDFGGCFFGFGCFFF6FFCGGDC55CFFCFFC6F@C7CC7DGFCCFGGFGE;DF0B?FEFDD<AFBE5E>??F77AGG9
@M03364:276:000000000-BLYN8:1:1101:15172:6338 2:N:0:1
GGACTACCGGGGTTTCTAATCCTGTTTGCTCCCCACGCTTTCGAGCCTCAGTGTCAGTTACAGGCCAGAGAGCCGCTTTCGCCACCGGTGTTCCTCCATATATCTACGCATTTCACCGCTACACATGGAATTCCACTCTCCTCTCCTGCACTCAAGTCTACCAGTTTCCAATGCATACAATGGTTGAGCCACTGCCTTTTCCACCAGACTTAATAAACCACCTGCGCTCGCTTTACGCCCAATAAATCGGG
+
CCCCCGGGGGGGGGGGGGGGGGGGGGGGGGGGGGGGGGGGGGGGGGGGGGGGGGGGGGGGGGGGGGGGGGGGGGGGGGGGGGGGGGGGGGGGGGGGGGGGGGGGGGGGGGGGGGGGGGGDGGGGGFGGGGGGGGGGGGGGGGGGGGGFGGGFEGGGGGGFFGFFGGGG=E9DFFFD,6E6AFFGF+,@E7:DF,@D?;EA+3,CA;C7;C+2=9DC+AFGFCAFB):528>EGGG<3?EB=3,ACF87**/
@M03364:276:000000000-BLYN8:1:1101:11302:6353 2:N:0:1
GGACTACCGGGGTTTCTAATCCTGTTCGCTCCCCACGCTTTCGAGCCTCAGCGTCAGTTACAGACCAGAGAGCCGCCTTCGCCACTGGTGTTCCTCCATATATCTACGCATTTCACCGCTACACATGGAATTCCACTCTCCTCTTCTGCACTCAAGTCTCCCAGTTTCCAATGACCCTCCCCGGTTGAGCCGGGGGCTTTCACATCAGACTTAAGAAACCGCCTGCGCTCGCTTTACGCCCAATAAATCCG
+
CCCCCGGGGGGGGGGDGGGGGGGGGGGGGGGGGGGGGGGGGGGGGGGGGGGGGGGGGGGGGGGGGGGGGGGGGGGGGGGGGGCEGGGGGGGGGGGGGGGGGFGGGGGFGGGCFGGGGGGGDGGGGGGGFFGGGGGGGGGGGGGGGGGGGCFGFGCFFGFGGFFGGGGGFDGGGGECCFGGGGGCGGGGGGGGEGEGGGGGGGGGFFFC4;FGGGDGG5FGFGFFFF1B1:@5C<7)*(:EEFB:7C94F4/
@M03364:276:000000000-BLYN8:1:1101:21281:6357 2:N:0:1
GGACTACAGGGGTTTCTAATCCTGTTTGCTACCCATGCTTTCGAGCCTCAGCGTCAGTTACAGACCAGACAGCCGCCTTCGCCACTGGTGTTCTTCCATATATCTACGCATTTCACCGCTACACATGGAGTTCCACTGTCCTCTTCTGCACTCAAGTTTCCCAGTTTCCGATGCACTTCTTCGGTTGAGCCGAAGGCTTTCACATCAGACTTAAGAAACCGCCTGCGCTCGCTTTACGCCCAATAAATCCC
+
CCCCCGGGGGGGGGGGGGGGGGGGGGCGGGGGFGGGGGGGGGGGGGGGGGGGGGGFGFGGGGGGGGGGGGGGGGGGGFDGGEFEGGGGGGGEGGGGGFGGFGCAEFFGGGEEGGGFGGGGGDGGGGGGEGGGGGGGGGGGGGGGGGGGGGGGGGGGGFGGEFCGGGGGFGGGGGGGGD?8=DDGGGDF9CF6ECGDFEGFDCGFFGGGFGC++58+BDFG*?>A=658=4?BDGGE6(=E=87FFGFCFF*
@M03364:276:000000000-BLYN8:1:1101:22584:6372 2:N:0:1
GGACTACAAGGGTATCTAATCCTGTTTGCTACCCATGCTTTCGAGCCTCAGCGTCAGTTACAGACCAGACAGCCGCCTTCGCCACTGGTGTTCTTCCATATATCTACGCATTTCACCGCTACACATGGAGTTCCACTGTCCTCTTCTGCACTCAAGTTTCCCAGTTTCCGATGCACTTCTTCGGTTGAGCCGAAGGCTTTCACATCAGACTTAAGAAACCGCCTGCGCTCGCTTTACGCCCAATAAATCCG
+
CBCCCGGFGGGGGGGGGGGGGGGGGGGGGGGGGGGGGGGGFGGGGGGGGGGGGGGGGFGGGGGGGGGGGGGGGGGGG:FGGGGGGGGGGGFGGGGGGGGGGGGGGGGGGGGCGGGGGGGGGGGGGGGCFGGGGGGGGFGGGFGGGGGGGGGGGGFGGGGGGGGGGGGGGGGGGGGGGGGGEFGGFGGFFGFEDDEGFCFGGGGGFGGFCFGGGGFGGGGGFGFDFF=F=EDBGGG6BDEGGDFACCFCCD<
@M03364:276:000000000-BLYN8:1:1101:15933:6373 2:N:0:1
GGACTACAAGGGTTTCTAATCCTGTTTGCTCCCCACGCTTTCGAGCCTCAGTGTCAGTTACAGGCCAGAGAGCCGCTTTCGCCTCCGGTGTTCCTCCATATATCTACGCATTTCACCGCTACACATGGAATTCCACTCTCCTCTCCTGCACTCAAGTCTCCCAGTTTCCAATGCACACAATGGTTGAGCCACTGCCTTTTACATCAGACTTAAGAAACCACCTGCGCTCGCTTTACGCCCAATAAATCCGG
+
CCCCCGGFFGFGGGGGGG9FGGGGGGGGGGGGGGGGGGGGGFGGGGGGGGGGGGGGGGGGGGGGGGGFGGGGGGGGCGGGGGDFGGGGCGGGGFGGGGGGGGFGFGGFEGFGGGGGGGGGGGGG,?FGGFGGGGGGGGGGGGGGGGGFGFF=FGGDGGGGGGGGGGFGGGFDGGGGCD6==ABF9C@?6FEGG,CGGGGFGFGFFFFCFDFCFGCFGGGDFGF=)@>BAF>09CDF>DGEG35FGGFF<D>
@M03364:276:000000000-BLYN8:1:1101:17449:6399 2:N:0:1
GGACTACACGGGTATCTAATCCTGTTTGCTCCCCACGCTTTCGCACCTGAGCGTCAGTCTTCGTCCAGGGGGCCGCCTTCGCCACCGGTATTCCTCCAGATCTCTACGCATTTCACCGCTACACCTGGAATTCTACCCCCCTCTACGAGACTCTAGCTTGCCAGTTTCAAATGCAGTTCCCAGGTTGAGCCCGGGGATTTCACATCTGACTTAACAAACCGCCTGCGTGCGCTTTACGCCCAGTAATTCCT
+
CCCCCGGDGGGGGGGGGGGGGGGGGGGGGGGGGGGGGGGGGGGGGGGGFGGGGGGGGGGGGGGGGGGGGGGGEGGGGGGGDGGGGGGGGGGGGGGGGGGFGGGGGGGGGGGFFDFGGGGGDGGGGGGGGGFGGGGGG@?FEGGGFGF88:EGGFFGGCGFG?7DGGGGGGGGDGGGD@7>9?C5FGGEECGGG*C85CE?DFG7A<:::FGGG7C775EGAGEFFF972:@BGDDAF?GGDFFF7D?>G=*
@M03364:276:000000000-BLYN8:1:1101:7122:6434 2:N:0:1
GGACTACCAGGGTATCTAATCCTGTTTGCTCCCCACGCTTTCGCACCTGAGCGTCAGTCTTTGTCCAGGGGGCCGCCTTCGCCACCGGTATTCCTCCAGATCTCTACGCATTTCACCGCTACACCTGGAATTCTACCCCCCTCTACAAGACTCTAGCTGACCAGTTTCAAATGCAGTTCCCAAGTTAAGCTCGGGGATTTCACATCTGACTTAATCAACCGCCTGCGTGCGCTTTACGCCCAGTAATTCCG
+
CCCCCGGGGGGGGGGGGGGGGGGGGGGGGGGGGGGGGGGGGGGGGGGGGGGGGGGGGGGGGGGGGGGGGGGGGGGGGGGGGGGGGGGGGGGGGGFFGGGGGGGGGGGGGGGGGGGGGGGGGGGGGGGFGGGGGGGGGGGGGGGGCEGGGGGGGGGGGGGGGGGGGGGGCGCCFCACFAFDGGCGGGGGGGFGGGGGGGGGGGG7BFGGDGGGGFGGGGGGFGB(,)(:<BFFGGGFFBGGGFFFFGFFGG0
@M03364:276:000000000-BLYN8:1:1101:19217:6438 2:N:0:1
GGACTACCGGGGTATCTAATCCTGTTTGCTCCCCACGCTTTCGCACCTGAGCGTCAGTCTTCGTCCAGGGGGCCGCCTTCGCCACCGGTATTCCTCCAGATCTCTACGCATTTCACCGCTACACCTGGAATTCTACCCCCCTCTACGAGACTCTAGCTTGCCAGTTTCAAATGCAGTTCCCAGGTTGAGCCCGGGGATTTCACATCTGACTTAACAAACCGCCTGCGTGCGCTTTACTCCCAGTAATTCCG
+
CCCCCGGFGGGGGGGGGGGGGGGGGGGGGGGGGGGGGGGGGGGGGGGGGGGGGGGGGGGGGGGFGGGGGGGGGGGGGGGGGGGGGGGGGGGGGGFFGGGEGGGGGGGGGDFDGGGGGGGGDGGGGGGGFGGGGGGGGGGGGGGGGGGEEEGGGGGGGGGGGGGGGFGGGGFGGGGGGGGGGGGGGGGGGGGGGGGG5CFGGGGGFDFDFFGFCGGGCFCCBGFFBFFFFFFFDG59?)+<E;29CC@AF>2
@M03364:276:000000000-BLYN8:1:1101:21619:6439 2:N:0:1
GGACTACTGGGGTATCTAATCCTGTTTGCTCCCCACGCTTTCGCACCTGAGCGTCAGTCTTTGTCCAGGGGGCCGCCTTCGCCACCGGTATTCCTCCAGATCTCTACGCATTTCACCGCTACACCTGGAATTCTACCCCCCTCTACGAGACTCTAGCTTGCCAGTTTCAAATGCAGTTCCCAGGTTGAGCCCGGGGATTTCACATCAGACTTAAGAAACCGCCTGCGCTCGCTTTCCGCCCAATAAATCCG
+
CCCCCGGGGGGGGGGGGFGGGGGGGGGGGGGGGGGGGGGGGFEGDGGGGF8FGGGGGGGGGGGGGGGGF>BFGGGGGGGGGGCEEGGGGGGGGFGGGGGGGGGGGGGGGGGGGGGGGGGGGGGGGFGGFFFGGFGGGGGGGGCGGGFGCEGGGFGGGFEEGGGGGGGGGGEGGGGAEEGGEC8BFGGFFFGGGGGG5CFGGGGGFGGFGGGGCCC7@7EGF5>?1A9:9DF>>FD)11EE552@4CFDGG3
@M03364:276:000000000-BLYN8:1:1101:19043:6441 2:N:0:1
GGACTCCTCGGGTATCTAATCCTGTTTGCTCCCCACGCTTTCGAGCCTCAGTGTCAGTTACAGGCCAGAGCGCCGCTTTCGCCACCGGTGTTCCTCCATATATCTACGCATTTCACCGGTACATATGGAAGTCCACTCTCCTCTCCTTCACTCAAGTCTCCTAGTTTCCAATGCACACAATGGTTGAGCACCTGCCTTTTACATCAGCCTTAAGAAACCACCTGCGCCCGCTTATCCACCACTAAATCCGG
+
-6<-C,C@CC@@FE@FG9<EE9F9CFG8<C,,C;<F7F7FFGG,CF7,EDFG<6,CF,CCE<FF8B6,CF,@C7FG:,B?,CF,,BB+@FG,,CD<<,?A,5,5CCD47+B@5AA,58+6@?A,,4CE<,,A9<,C4,77@,8?,8D,>3,?FC,,67,@,,,3C=FGGGF,,,,3@?6+,6,@D@69A,,57DD@9AAC7*@F65**0029+5BF**<4::A)<494>58)4*+*+)3410.)2;1)*/)
@M03364:276:000000000-BLYN8:1:1101:12460:6489 2:N:0:1
GGACTACCAGGGTATCTAATCCTGTTTGCTCCCCACGTTTCCGCACCTAAGCGTCAGTCTTCGTCAAGGGGGCCGCCTTCGCCACGGGTATTCCTCCAGATCTCTACGCATTTCACCGCTACACTTGGAATTCTACCCCCCTTTCCGAGACTCTAGCTGGCCAGTTTCAATTGAGGTTCCCAGTTTGAGCCCGGGGATTTCACATCTGACTTAACAAACCGCCTGCGTGCGCTTTACGCCCAGTAATTCCG
+
CCCCCGFGGGCGGCFGGGGGGGFFGGGGGGGGG>8:+6CC,,8;+@+,,,,676,8,6,C,,9CF,6CDGG7@:FF>FC,=FF:F4=+++B?FGCE,,4:,A,99,,446:FAC,C<77++6,A,,C<A9FFC<,7>=DFC8,+,,366+:26,,,3@,@EFC5FA;CEC@;233,@EFGD,D2>,52*,21@EE:=C6,71<:+2::7:>7777FGFFF)>)63;(0,057D5CA6(?E5546FD=9C>*
@M03364:276:000000000-BLYN8:1:1101:12241:6503 2:N:0:1
GGACTACTCGGGTATCTAATCCTGTTTGCTCCCCACGCTTTCGCACCTGAGCGTCAGTCTTCGTCCAGGGGGCCGCCTTCGCCACCGGTATTCCTCCAGATCTCTACGCATTTCACCGCTACACCTGGAATTCTACCCCCCTCTACGAGACTCTAGCTTGCCAGTTTCAAATGCAGTTCCCAGGTTGAGCCCGGGGATTTCACATCTGACTTAACAAACCGCCTGCGTGCGCTTTACGCCCAGTAATTCCG
+
CCCCCGGGGGGGGGGGGGGGGGGGGGGGGGGGGGGGGGGGGGGGGGGGGGGGGGGGGGFGGGGGGGGGGGGGGGGGGGGGGGGGGGGGGGGGGGGEGGGAFGGGFFGGGGGEGGGGGGGGGGGGGGGGGGGGGGGGGFGGGGGGGGG>GGGFFFGGGGGGGGCCFB;EFFCFDEGGGGDGGG6FFGG6FFFGGGGGGGGG7DFFFG>7FGGGGGGGGGGGDE5;;FFF?37>GGCA?6E5CEFFFGF>C72
@M03364:276:000000000-BLYN8:1:1101:22328:6506 2:N:0:1
GGACTACTCGGGTATCTAATCCTGTTTGCTCCCCACGCTTTCGCACCTGAGCGTCAGTCTTCGTCCAGGGGGCCGCCTTCGCCACCGGTATTCCTCCAGATCTCTACGCATTTCACCGCTACACCTGGAATTCTACCCCCCTCTACGAGACTCTAGCTTGCCAGTTTCAAATGCAGTTCCCAGGTTGAGCCCGGGGATTTCACATCTGACTTAACAAACCGCCTGCGTGCGCTTTACGCCCAGTAATTCCG
+
CCCCCGGGGGGGGGGGGGGGGGGGGGGGGGGGGGGGGGGGGGGGDGGGFGGGGGGGGGGGGGGGGGGGGGGGGGGGGGGGGGGGGGGGGGGGGGGGGEFFGEEFGFGGGGGGGGGGGGGDEGGGGCFFGGGGGGGGGGGGGGGGFFGDDCGFGGGGGGGGGGGGFGGGFGGGGFGGGGGGGFCFGFGGGGGGGGGG=EFGGGGG6CFGGGGGFCG7>5EGDEEFDFBFFFFFGGFFFFGEEB2@FF@>:C*
@M03364:276:000000000-BLYN8:1:1101:14656:6580 2:N:0:1
CAACTGACGAGGTTGGTCCTGGCGCGTTGTCTTCCGCGGTGAGTACATGGTGTTTATGTCATTTTTTACATCCATCCACTTCCCCACGTTTCACAGCACTCATTCCCTTGCCTCCCCTCCGCCCGAGCCTTTCCTCCCTCTCCCACCCCACCCCGCCCTCCACCACCTCCTCTGCACCCTCCACCCTTCCCCTTCGCTACCCCCTCCTCCCTCCGCCTCACTGCTGACCTCCGCGTCCCTCTCACTGTACC
+
-66-,C,,,-++,,;+66,;,,,+-+8+8,;,,,,,6++6+,6,6C,,66,6C,,,,96,,,,96,7,,,9CF,,,,,,,:,,:,,6+:4,,:9,,:,,5:,,,,99?,,,4,9,+8,+++++84+8++,584<,C,+,,,,,+,8+++++6+++++3+@+,<,,3@,43,3,,,,54**41,224*,4,,,,4,/=******))**22;9C**1*2**+)++)1))).*05)*/-)(2+2)(*20*)**2
@M03364:276:000000000-BLYN8:1:1101:8828:6590 2:N:0:1
GGACTACAGGGGTTTCTAATCCTGTTCGCTCCCCACGCTTTCGAGCCTCAGCGTCAGTTACAGTCCAGAGAGTCGCCTTCGCCACTGGTGTTCTTCCTAATCTCTACGCATTTCACCGCTACACTAGGAATTCCACTCTCCTCTCCTGCACTCTAGATACTCAGTTTGGAATGCAGTACTCGGGTTGAGCCCACGTATTTCACATCCCACTTAAGTATCCGCCTACGCTCCCTTTCCGCCCAATAAATCCG
+
CCCCCGF8FGGGGGEGGGGGGGGGFGGG@CFEDGGGE>CEFGGDGGGFGGGGGGECEFGGGGGCFFGGGGGGCGEDCEGGEGEFEFGGGGDEGGGGAFFFFGGG9FGGDGGDFFFGGFGGCCF?,9EFGC8FGEFGGDCFGGGGGFFGGGDDDDFEFG,,,C=DBEDCCCCEGGGGGC88=BBCD8EFCFFGGDECEE8,?;CEFGFDFG5;+D75=@FGFGFD>F?E@FFFGGG*;>5CE>;AC7A);F5
@M03364:276:000000000-BLYN8:1:1101:10143:6606 2:N:0:1
GGACTACTGGGGTTTCTAATCCTGTTTGCTCCCCACGCTTTCGCACCTGAGCGTCAGTCTTCGTCCAGGGGGCCGCCTTCGCCACCGGTATTCCTCCAGATCTCTACGCATTTCACCGCTACACCTGGAATTCTACCCCCCTCTACGAGACTCTAGCTTGCCAGTTTCAAATGCAGTTCCCAGGTTGAGCCCGGGGATTTCACATCTGACTTAACAAACCGCCTGCGTGCGCTTTACGCCCAGTAATTCCG
+
CCCCCGGGGGGGGGGGGGGGGGGGGGGGGGGFGGGGGGGGGGGGGGGGGGGGGGGGGGGGGFGGGGDGGGGGGGGGGGGGGGGGGGGGGEGGGGGGGGGGGGGGGFGGGDGGGGGGGGGGGGGGGGGGGGGGGGGGGGCFGEGFGGG6ECEGGGGGGGFGGGFFCDFGGCFGGGGGGDGGGGGGGG>CFCFCCGGGGGGDFDGG64>GFGGFGGGGDFGGEGFFFF;@?F@DGGG<F0EEG3:FC7=4C7*
@M03364:276:000000000-BLYN8:1:1101:11339:6608 2:N:0:1
GGACTACTGGGGTTTCTAATCCTGTTTGCTCCCACCGCTTTCGAGCCTCAGGTCCAGTTCAGGGCCCGCGCCACTCCTCGGCCACCGGGCTTCCTCCATATGTCGGCCCAGTACACCGCTCCACGTGAAATCCCACTCGCCTCACCGGCACTCACGTCGCCCATATTCGAAAGAACCCACGGGTTGAGCCACGCCATTTTACATCAGTCTGATCCAACCACCTGCGCGCGCCCTCCGCCCAATACGATCCC
+
CC9-,EF<EFEC6B@,C<,;E6,;;E,EFE9FG8,666@@6,69,;F,6CECE8@,CE<<D,C8@,+866+86,,9,54,,B,89:+4++74:,,:?A9<9,4,9+4++444,:,<?+4+44,4+8<,B?A,A,3,,,3+@+3+3,+3+++98,,@,+*5@8*@5,@D,6,1*,,,,*4****46=,,4,,*2*3/*2+1+2A7;>F+2;:++1+2****:*)52)()()))))*-)2AE=3(/*/),***
@M03364:276:000000000-BLYN8:1:1101:12040:6619 2:N:0:1
GGACTACCAGGGTTTCTAATCCTGTTTGCTCCCCACGCTTTCGCACCTGAGCGTCAGTCTTCGTCCAGGGGGCCGCCTTCGCCACCGGTATTCCTCCAGATCTCTACGCATTTCACCGCTACACCTGGAATTCTACCCCCCTCTACGAGACTCTAGCTTGCCAGTTTCAAATGCAGTTCCCAGGTTGAGCCCGGGGATTTCACATCTGACTTAACAAACCGCCTGCGTGCGCTTTACGCCCAGTAATTCCG
+
CCCCCGGGGGGGGGGGGGGGGGGGGGGGGGGGGGGGGGGGGGGGGGGGGGGGGGGGGGGFGGGGGGGGGGGGGGGGGGGGGGGGGGGGGGGGGGGGGGGDGGGGGGGGGGGGGGGGGGGGGGGGGGGGGGGGGGGGGGGGGGGGGGGGGGGGGGGGCFGGGGGGFGGGGGFGGGFGGGGGGGGGGGGGGGGGCEGGCEGGGGGGFGGGGGGFGGGGGGGGFGFFFFFF:FEFDGF<B6EEE:2@FGFDFG9
@M03364:276:000000000-BLYN8:1:1101:19177:6620 2:N:0:1
GGACTACCCGGGTATCTATTCCTGTTTGCTACCCATGCTTTCGAGCCTCAGCGTCAGTTACAGACCAGACAGCCGCCTTCGCCACTGGTGTTCTTCCATATATCTACGCATTTCACCGCTACACATGGAGTTCCACTGTCCTCTTCTGCACTCAAGTTTCCCAGTTTCCGATGCACTTCTTCGGTTGAGCCGAAGGCTTTCACATCAGACTTAAGAAACCGCCTGCGCTCGCTTTACGCCCAATAAATCCG
+
CCCCCGGGGGGGG>FGGGGGGGGGGGGGGGGGGGGGGGGGGGGGGGGGGGGGGGGGGGGGGGGGGGGGGGGGGGGGGGGGGGGGGGGGGGGGGFFGGGGGGGGFGGGGGGGGGGGGGGGGGGFGCFGGFGGGGGGGGGGGGFGGGGGGGGGGGGGFGGGGGGFGGGGGGDGC>EGGGGGGGGG>FGG?FGGG6CGGGGGGGGGCAFGGFCGEGGDGFGGGFGFFFFBFFFBEGGGFFDGGGEDFGGFC>F:
@M03364:276:000000000-BLYN8:1:1101:16800:6621 2:N:0:1
GGACTACCGGGGTTTCTAATCCTGTTTGCTCCCCACGCTTTCGCACCTGAGCGTCAGTCTTCGTCCAGGGGGCCGCCTTCGCCACCGGTATTCCTCCAGATCTCTACGCATTTCACCGCTACACCTGGAATTCTACCCCCCTCTACAAGACTCTAGCTGACCAGTTTCAAATGCAGTTCCCAAGTTAAGCTCGGGGATTTCACATCTGACTTAATCAACCGCCTGCGTGCGCTTTACGCCCAGTAATTCCG
+
CCCCCGGFGGGGGGGGGGGGGGGGGGGGGGGGGGGGGGGGGGGGGGGGGGGGGGGGGGGGGGGGGGGGGGGGGGGGGGGGGGGGGGGGGGGGGGGGGGGGGGGCFGGGGGGGGGGGGGGGGGGGGGGGGGGGGGFGFGGCEGGGFGGGGGGGGGCCGGGFGFFGGGGGGGFFEGGGGGGGFG6FGGG,BEGGGEGGGGFGGGGGFGCDGCGGGCFFGGGGFGD<FFB>05BDGGFFBBGE=>40:C=<FC*
@M03364:276:000000000-BLYN8:1:1101:18806:6632 2:N:0:1
GGACTACACGGGTTTCTAATCCTGTTTGCTCCCCACGCTTTCGAGCCTCAGTGTCAGTTACAGGCCAGAGAGCCGCTTTCGCCACCGGTGTTCCTCCATATATCTACGCATTTCACCGCTACACATGGAATTCCACTCTCCTCTCCTGCACTCAAGTCTCCCAGTTTCCAATGCACACAATGGTTGAGCCACTGCCTTTTACATCAGACTTAAGAAACCACCTGCGCTCGCTTTACGCCCAATCAATCCGG
+
CCCCCGGGCFGGGEGGGGGGGGGGGGGGGGGFGGGGGGGGGGGGGGGGFGGGGGGGGFGFFGGGGGGGGDGG7CFGFFGGGGGEGFFDGGGGGGGGGGGGGGGGCFDFGGGDFDFFGGDEGGFGEGGGGCFGAFCGF?,AEAF=FFFDG8@FGFGGFD9CEGGD>D99@;EGGFGGFGG6AF,,,+35CC:,149D,@ECC7C@++*4;?C+55++03=,9E>ED>9458??CFFEF98C*81.>D=)0/2
@M03364:276:000000000-BLYN8:1:1101:13970:6644 2:N:0:1
GGACTACTGGGGTTTCTAATCCTGTTTGCTCCCCATGCTTTCGAGCCTCAGCGTCAGTTACAGACCAGACAGCCGCCTTCGCCACTGGTGTTCTTCCATATATCTACGCATTTCACCGCTACACATGGAGTTCCACTGTCCTCTTCTGCACTCAAGTTTCCCAGTTTCCGATGCACTTCTTCGGTTGAGCCGAAGGCTTTCACATCAGACTTAATAAACCACCTGCGCTCGCTTTACGCCCAATAAATCCG
+
CCCCCGGGGGGGEGGGGGGGGGGGGGGGGGGGFDGGGGGGGGGGGGGGGGGGGGGGGGGGEGGGG?EFGGGGGGGGGGGGGGGGGGGGGGGGGGGGGGGGGGGGGGGFGGGGGGGGGGGGGGFFGGGGGGGGGGGGGGGGGGGGGGGGGGGGGFGGGFGGGGGGGGFGGGGEEGGGGGGGFDFGGGCE78EGCEGGGGFGGF:@FGGGGGGGGGGGGGGFAF4>:F2?@;4?GGGFFFGGGF<AGFF5:<8
@M03364:276:000000000-BLYN8:1:1101:23571:6696 2:N:0:1
GGACTACTGGGGTTTCTAATCCTGTTTGCTCCCCACGCTTTCGCACCTGAGCGTCAGTCTTCGTCCAGGGGGCCGCCTTCGCCACCGGTATTCCTCCAGATCTCTACGCATTTCACCGCTACACCTGGAATTCTACCCCCCTCTACGAGACTCTAGCTTGCCAGTTTCAAATGCAGTTCCCAGGTTGAGCCCGGGGATTTCACATCTGACTTAACAAACCGCCTGCGTGCGCTTTACGCCCAGTAATTCCG
+
CCCCCGG9FGGGGGGGGGGGGGGGGFGGGGFGGGGGEFEGGGGGCFGGFGGGGGGCGGGFFGGFGGGGGGGGGGGGGGGGGGCFCFCGFFBEGFGGGGGFGCEFGGGGGDD:FGFFGGGGGGGGFFD8FGGGGFFFGC+@=EGCFCGG@EGGFDGGGF;DC@FFGGFFGC9DGGGGGGGGGGGGGC@FGGGCEG8=E>GDFCGGFGGGGGGFGCGGGCGF3=>D0@BFFE@ED3CA=6EDEFFFCF6)::*
@M03364:276:000000000-BLYN8:1:1101:18195:6712 2:N:0:1
GGACTACTAGGGTTTCTAATCCTGTTTGCTCCCCACGCTTTCGCACCTGAGCGTCAGTCTTCGTCCAGGGGGCCGCCTTCGCCACCGGTATTCCTCCAGATCTCTACGCATTTCACCGCTACACCTGGAATTCTACCCCCCTCTACGAGACTCTAGCTTGCCAGTTTCAAATGCAGTTCCCAGGTTGAGCCCGGGGATTTCACATCTGACTTAACAAACCGCCTGCGTGCGCTTTACGCCCAGTAATTCCG
+
CCCCCGGGGGGGGGGGGGGGGGGGGGGGGGGGGGGGGGGGGGGGEFFFGGGGGGGGGGGFGFGGGGGGGEGGGGGGGGGGGGGGGGGGGGGGFGFGGGGGGGGGGGGGDGGGFGGGGGGGGGGGG,FFGFGGGGGGF8B:EGGGGGGGDGGGGGGGGGFGGBDCGGGGGFEFGGGCFGGGGGCGGGGGFCBDGGGG5>FGGFF>F>7+::DFGDGGGGGG5ED@0;98?FFEGDFFF?GGGF6?77@AFF*
@M03364:276:000000000-BLYN8:1:1101:16801:6742 2:N:0:1
GGACTACTAGGGTTTCTAATCCTGTTTGCTCCCCACGCTTTCGCACCTGAGCGTCAGTCTTCGTCCAGGGGGCCGCCTTCGCCACCGGTATTCCTCCAGATCTCTACGCATTTCACCGCTACACCTGGAATTCTACCCCCCTCTACGAGACTCTAGCTTGCCAGTTTCAAATGCAGTTCCCAGGTTGAGCCCGGGGATTTCACATCTGACTTAACAAACCGCCTGCTTGCGCTTTACGCCCAGTAATTCCC
+
CCCCCGGGCGGGGGGGGGGGGGGGGGFGGGGGGGGGGGGGGGGG@FGGCFFGGGGGGGGGGGGFGGGGGGGCGGGGGGGGGGG:BFGGGCGFFFGGG<EFGGGGGGGGGD>FGGGGGGGGDG,FFGGGGGGGG<;=EFGGGGGGFFG6>CE:B,3=FGDCFGEFGFGF,,E;EFDGGGGFF,DCCFEC7EFGGG8C5EC9DGF>+2:;DGGCC+2:F*:=BGF1(.(+)8.7DGGAFFGGGE<)*2*<G**
@M03364:276:000000000-BLYN8:1:1101:15988:6744 2:N:0:1
GGACTACTGGGGTTTCTAATCCTGTTTGCTCCCCACGCTTTCGCACCTGAGCGTCAGTCTTTGTCCAGGGGGCCGCCTTCGCCACCGGTATTCCTCCAGATCTCTACGCATTTCACCGCTACACCTGGAATTCTACCCCCCTCTACAAGACTCTAGCTGACCAGTTTCAAATGCAGTTCCCAAGTTAAGCTCGGGGATTTCACATCTGCCTTAATCAACCGCCTGCGTGCGCTTTACGCCCAGTAATTCCC
+
CCCCCGGGGGGGBFGGEFE<EFFGGGECAFGFGGGGG7FFDACECGGGF@GGGGCECF<EFCGGGGGGGGGDDEECCFFGGEG7FFFCCCFDG<9F<FGC<=E<@E9=:FFGCDCEFGD=+CDGDFF?GDG>CFGGGGGGGGGGGFC99,><DGE;BDF9BFCGFGCCF9CFFFEEAFGA93@>F;FF7B,>CCGGEGF=:+:C=9::8;CCFF++32C=)7B6=FFF<>30975)/(;?5)(/:*9)*:*
@M03364:276:000000000-BLYN8:1:1101:12716:6777 2:N:0:1
GGACTACTAGGGTTTCTAATCCTGTTTGCTACCCATGCTTTCGAGCCTCAGCGTCAGTTACAGACCAGACAGCCGCCTTCGCCCCTGGTGTTCTTCCATATATCTATGCATTTCACCGCTACACATGGAATTCCACTCTACTCTCCTGCACTCAAGTCGCCCCGTTTCCAATGCACACAATGGTTGAGACACTGCCTTTTACATCAGACTTAACAAACCACCTGCGCTTGCTTAACGCCCAATAAATCCGG
+
@9<-6CA@E9FEFFC,ECE@EEEEC@F@EFC,FE9,CFG<FDC,,,6B@F<<6,,,8EECC<CFFFGG?CFFD<CEE:F<<:6,+9,6CFGG9FCE?5,9A54?=,,55AFGDCFEE77==:9AFAFGG@EF;AD,9EE,>ED+,494E,46D,,@46+68B++33@F:DF9E8,@9D83=D8>C+,,,,@:C59,,7@AFG7+1<2*C2+5++=:***,3**)-*)9)3;F+++./61:C)8877+)*21
@M03364:276:000000000-BLYN8:1:1101:12341:6797 2:N:0:1
GGACTACTGGGGTTTCTAATCCTGTTTGCTCCCCACGCTTTCGCACCTGAGCGTCAGTCTTCGTCCAGGGGGCCGCCTTCGCCACCGGTATTCCTCCAGATCTCTACGCATTTCACCGCTACACCTGGAATTCTACCCCCCTCTACAAGACTCTAGCCTGCCAGTTTCGAATGCAGTTCCCAGGTTGAGCCCGGGGATTTCACATCCGACTTGACAGACCGCCTGCGTGCGCTTTACGCCCACTAATTCCG
+
CCCCBF@FGGCDGFGEECFFGAFFGGGGGFGGGCFEC7F7FGGGEGEGDFGGGG@FBFCFFFCEGGCF8:+6CFF7=FCFGDEGGEEC=CFF9FEEG,<BFGFGDFGFCBFGGGFGGGGEC:F=ECFF=FFCCFC@D8=FGGCD9EE9@,4=:,5EAD,:DBCGBC9E*6>B7B,@@=,D9>6DF?CEE8,=CEB57C8+@DGDA<;D5/9<:CC+6*:5.*8:0817:@5>3C*68(*:C)()2*14?**
@M03364:276:000000000-BLYN8:1:1101:19273:6800 2:N:0:1
GGACTACTCGGGTTTCTAATCCTGTTTGCTCCCCACGCTTTCGAGCCTCAGTGTCAGTTACAGGCCAGAGAGCCGCTTTCGCCTCCGGTGTTCCTCCATATATCTACGCATTTCACCGCTACACATGGAATTCCACTCTCCTCTCCTGCACTCAAGTCTCCCAGTTTCCAATGCACACAATGGTTGAGCCACTGCCTTTTACATCAGACTTAAGAAACCACCTGCGCTCGCTTTACGCCCAATAAATCCGG
+
CCCCCGFGGGGGGGGGGGGGGGGGGGGGGGGGGGGGGGGGGGGGGGGGGGGGGGGGGGGGGGGGGGGGGGGGGGGGGGGGGGGGGGGGGGGGGGGGGGGGGGGGGGGGGGGGGGGGGGGGGGGGGGGGGGGGFGFGGFGGGGGGGGGGGGGGEGCDFFFGFF8DGFGDDGCGGGGGFFGFDCFFFGGGGFGGGGGGGGGGGGGGC7?5DCCGF8CFCCF7@EFFFF2@ABF>FCFFEFGGGFFAGGF37::
@M03364:276:000000000-BLYN8:1:1101:27267:6843 2:N:0:1
GGACTACTAGGGTTTCTAATCCTGTTTGCTCCCCACGCTTTCGAGCCTCAGTGTCAGTTACAGGTCAGAGAGCCGCTTTCGCCTCCGGTGTTCCTCCACATACCTACGCATTTCACCGCTACAAATGGAATTCCACTCTCCTCTCCTGCACTCATGTCTCCCAGTTTCCAATGCACACAATGGTTGAGCCACTGCCTTTCACATCTGACTTAACAAACCGCCTGCGTGCGCTTTACGCCCAGTAATTTCGT
+
A<-8,CFFGGG-CF6;6@FFEGGFGEEEDE9C<,CFF@FGGGCFF68BE<FFG966FF9EFGGG,<FE<FFGGGCFG,4C:,@F@F:FC+CBAE;<?E,:?9,49AFFG7:BFAFGFC7+CF,,4,CEF,54,9C=EF=FCG8DF@F8ED8?,,,74=CE,@8D3E,@7E,,=D8368++@E8EFGGGGD,@@DF@EF,@C<=FF75C:C+=FGD**3:4@;?=)@5?5?;BD<+8?214*;5@7D+)291
@M03364:276:000000000-BLYN8:1:1101:27231:6846 2:N:0:1
GGACTACCAGGGTATCTAATCCTGTTTGCTCCCCACGCTTTCGCACCTGAGCGTCAGTCTTCGTCCAGGGGGCCGCCTTCGCCACCGGTATTCCTCCAGATCTCGACGCATTTCACCGCTACACCTGGAATTCTACCCCCCTCTACGAGACTCTAGCTTGCCAGTTTCAAATGCAGTTCCCAGGTTGAGCCCGGGGATTTCACATCTGACTTAACAAACCGCCTGCGTGCGCTTTACGCCCAGCAATTCCG
+
CCCCCGD8<EECFFDFAGF9EFEGGGAFAFFGDGFGGFGGGGGCFEFEFGGGGFGCFGGFGGGGECFDF:FFEGEGE78FC,,FCFEEGGGGF?FFFDGFGG9,,AF@CFGDGGFFGGC>FGFFFGGGFBF,,AEFG,DCEGGFGGG6EE++47@<BAADFFD?D@FC@;B;C;D@FGGFEECFFCF768?:=E>C=EG+++=@F471+:+:+;DGFGGD5:>66F00:>:)>*7)*4?*/52)2**4::9
@M03364:276:000000000-BLYN8:1:1101:13802:6851 2:N:0:1
GGACTACTGGGGTTTCTAATCCTGTTTGCTCCCCACGCTTTCGCACCTGAGCGTCAGTCTTCGTCCAGGGGGCCGCCTTCGCCACCGGTATTCCTCCAGATCTCTACGCATTTCACCGCTACACCTGGAATTCTACCCCCCTCTACGAGACTCTAGCTTGCCAGTTTCAAATGCAGTTCCCAGGTTGAGCCCGGGGATTTCACATCTGACTTAACAAACCGCCTGCGTGCGCTTTACGCCCAGTAATTCCG
+
CCCCCGGGGGGGGGGGGGGGGGGGGGGGGGGGGGGGGGGGGGGGGGGGGGGGGGGGDFGGGGGGGGGGGGGGGGGGGGGGGGGGGGGGGGGGGGGGGGGGGGGGGGGGGGGGGGGGGGGGGGGGGGGGGGGGGGGGGGGGGGGGGGGGGGGGGGGFGGGGGGGGGFGGFGGGGGGFGCFGGGGGGGGGGGGGGGGGGGGGGGGFADGGGGGGCFGGGFFGBEBF@F>@(;BDGGG<@6GGGFFFGFFFGG6
@M03364:276:000000000-BLYN8:1:1101:17291:6858 2:N:0:1
GGACTACTGGGGTTTCTAATCCTGTTTGCTCCCCACGCTTTCGCACCTGAGCGTCAGTCTTCGTCCAGGGGGCCGCCTTCGCCACCGGTATTCCTCCAGATCTCTACGCATTTCACCGCTACACCTGGAATTCTACCCCCCTCTACGAGACTCTAGCTGACCAGTTTCAAATGCAGTTCCCAAGTTAAGCTCGGGGATTTCACATCTGACTTAATCAACCGCCTGCGTGCGCTTTACGCCCAGTAATTCCG
+
CCCCCGGFGGGGGGGGGGGGFFGGGGGGGGGGGGGGGGGGGGGGGGGGGGGFGGFGGGGGGGGGGGGGGGGGGGGGGGGGGGGGGGGGGGGGGGGGGGGGGGGGGGGDFGGGGGGGGGGGGGGGGGGGGGGGGGGGGGGGGGGGGGGGGGGGGGGGGGGGGGGGGGGGGGGGGGGGGGGGGGGGGGGGGG,8?EEGGGGGGGGGFGGFGGGGDFGGGGGGFGF;0A;FFDFFGGGFF<GGGE09:7@BFG*
@M03364:276:000000000-BLYN8:1:1101:17248:6864 2:N:0:1
GGACTACTGGGGTTTCTAATCCTGTTTGCTACCCATTCTTTCGAGCCTCAGCGTCAGTTACAGACCAGACAGCCGCCTTCGCCACTGGTGTTCTTCCATATATCTACGCATTTCACCGCTACACATGGAGTTCCACTGTCCTCTTCTGCATTCAAGTTTCCCAGTTTCCGATGCACTTCTTCGGTTGAGCCGAAGGCTTTCACATAGGACTTAAGAAACCGCCTGCGCTCGCTTTACGCCCAATAAATCCG
+
BCCC6FFFFGGEGGG9CFGDE<FFGGFF9FCFFCFF,CFFE<BFGD+B<,;EFB:@FCEFCFDFFFGGFDCAFFGGEF@F@E,B:FFFGDFFAF;F<<FGGFE<BFEFE7EFEAFFBF:=>:BFEEGF<<FFGFFGFFFGGGFDC;@AFF,?=;A;ECDFEED8FGDF8688=EDEA8EGC;F>FGE,,,=@7CEG,DFGC+,<+5+*;9?FGG;F>*=:**:4)3(8:84)8<*96/;:C:(;FG@CCC9
@M03364:276:000000000-BLYN8:1:1101:5934:6879 2:N:0:1
GGACTACCGGGGTATCTAATCCTGTTTGCTACCCATGCTTTCGAGCCTCAGCGTCAGTTACATACCAGACAGCCGCCTTCGCCACTGGTGTTCTTCCATATATCTACGCATTTCACCGCTACACATGGAATTCCACTCTCCTCTCCTGCACTCAAGGCTACCAGTTTCCAATGCATACAATGGTTGAGCCACTGCCGTTTACACCAGACTTAATAAACCACCTGCGCTCGCTTTACGCACAATAAATCCGG
+
-@C@C<F,@F7:F@,;C,6E<CFFGAFE@F@<EG6C6;,CE@8@FFGFCCFGCGGGGE<,F<,,99CEC<,6CDFGGE7E,C,,BEFFGG==<54:A,@?,,9,9C<<:4,?EF,994=C=>,F94??F,,9EEEG9=,?@64?,@DF,DECEF8336>>=,63,CDCGAFA8E36:EF96D8@96DFGF6D,4@<+@:79@FFFGF9>5++:+5B+;,7?*;:2?ABFB5?*9B=BD*=C;;4::ACD))
@M03364:276:000000000-BLYN8:1:1101:5041:6880 2:N:0:1
GGACTACTGGGGTTTCTAATCCTGTTTGCTCCCCACGCTTTCGTGCCTCAGTGTCAGTTACAGTCCAGTAAGTCGCCTTCGCCACCGATGTTCCTCCTAATATCTACGCATTCCACCGCTACACTAGGAATTCCACTTACCCCTCCTGCACTCAAGTGCAACCGTTTTGACAGTAGCGCCGGAGTGGAGCCCCGGAATTGCGCCGCCAACTTGCTAAACCACCTCCGCTCCCTTTACGCCCAGTCATTCCG
+
CCCCCGGGGGFGGGGGGGFGGFFGGGGFGGGGGGGGGGGGGDFC8FGGGGG,CE<@FGGGGGG<EFFGFGGGGGGGGGGGGGEGG8C+8BFFGGGGGGGAFD=FGFFC7CF7,EFFFCCGGGGGGFGGG9FGFGGGGAEGD8++@CFCFC@FDCGGG,>EDG,@@CDE8+3@9B8@,@CCEC+CF,5@A8>89*81@FG6=7**2CCCG7;FCF:C77CE4EA1()2:(:>F*C<>F?GGG@0)02*-2:6
@M03364:276:000000000-BLYN8:1:1101:5999:6883 2:N:0:1
GGACTACTCGGGTTTCTAATCCTGTTTGCTCCCCACGCTTTCGAGCCTCAGTGTCAGTTACAGGCCAGAGAGCCGCTTTCGCCTCCGGTGTTCCTCCATATATCTACGCATTTCACCGCTACACATGGAATTCCACTCTCCTCTCCTGCACTCAAGTCTCCCAGTTTCCAATGACCCTCCCCGGTTGAGCCGGGGGCTTTCACATCAGACTTAAGAAACCGCCTGCGCTCGCTTTACGCCCAATAATTCCG
+
CCCCCGGGGGGGGGFGGGGGGGGGGGGGGGGGGGGGGGGGGFGGGGGGGGGFGGGGGGGGGGGCFFGGFFGGGGGGCGGGGGGGGGGGGGGGGGGGGGGGGGFGGGEGGGGEGGGGGGGGGGGGG8EFGGGGGFGGF8=FGGC?FGGFCDDGGGGGDEDADGGGFGGFCFFGGGGFFFGGGGGEGGGGGGGGDGGGEEGGGGGGFGCFGGGGGG:DGGGGFGF?;FFE>DEFCGGFFBGGGF6FGGFA7:2
@M03364:276:000000000-BLYN8:1:1101:22250:6889 2:N:0:1
GGACTACTGGGGTTTCTAATCCTGTTTGCTCCCCACGCTTTCGCACCTGAGCGTCAGTCTTCGTCCAGGGGGCCGCCTTCGCCACCGGTATTCCTCCAGATCTCTACGCATTTCACCGCTACACCTGGAATTCTACCCCCCTCTACGAGACTCTAGCTTGCCAGTTTCAAATGCAGTTCCCAGGTTGAGCCCGGGGATTTCACATCTGACTTAACAAACCGCCTGCGTGCGCTTTACGCCCAGTAATTCCG
+
CCCCCGGGGGGGGGGGGGGGGGGGGGGGGGGFGGGGGGGGGGGGDEGEF<FGGGGGGFA<EGGFEGGG8@FFGGGGFGGFGGGGGGGGGDGGGGGGGF<AFFFGGGGGGGGGGGGGGGGGFGGGGGGGGFGGFGGGGGGGGGGGEGD6CEEGG9;DFGDEDGGGFGFGGF9FFGFGF@GCFGCCGGDCEGGGC8CG=EFGGGGGCFFFGGGGGGGGCCG=DGB10>>B<E)5CDD9?<G?EEFFG*8:7:*
@M03364:276:000000000-BLYN8:1:1101:15964:6892 2:N:0:1
GGACTACAAGGGTTTCTAATCCTGTTTGCTCCCCACGCTTTCGCACCTGAGCGTCAGTCTTCGTCCAGGGGGCCGCCTTCGCCACCGGTATTCCTCCAGATCTCTACGCATTTCACCGCTACACCTGGAATTCTACCCCCCTCTACGAGACTCTAGCTTGCCAGTTTCAAATGCAGTTCCCAGGTTGAGCCCGGGGATTTCACATCTGACTTAACAAACCGCCTGCGTGCGCTTTCCGCCCAGTAATTCCG
+
CCCCCGGGGGGGGGGGGGGGGGGGGGGGGGGGGGGGGGFEGFGGGGGGGGGGGGGGGGGCGGGGEGGGGDGGGEGGGGGGGGGGDGGGGGGGGGFGGFGGGGG9EGGFFFGGGGFGGGEGGGGGGGGGGGGFGGGGGGGGGGEFFGGCEDGFFGFGDGGGFGFFGGGECFAFGGGC<EFFFCCFGGDGGGGGGGGGGGGGFCC:AFGFFGGGGGGG7<EFFGDF;ABD,5BDCD5)98C?553?C>B9DC9
@M03364:276:000000000-BLYN8:1:1101:21698:6910 2:N:0:1
GGACTACAGGGGTTTCTAATCCTGTTTGCTCCCCACGCTTTCGCACCTGAGCGTCAGTCTTCGTCCAGGGGGCCGCCTTCGCCACCGGTATTCCTCCAGATCTCTACGCATTTCACCGCTACACCTGGAATTCTACCCCCCTCTACGAGACTCTAGCTTGCCAGTTTCAAATGCAGTTCCCAGGTTGAGCCCGGGGATTTCACATCTGACTTAACAAACCGCCTGCGTGCGCTTTACGCCCAGTAATTCCG
+
CCCCCGGGGGGGGGGGGGGGGGGGEGGGGGGGFGGGGGGGGGGGGGGGGGGGGGGEGGFGGGGGGGGGGGGGGGGGGDFGGGGGGGGGGGGFFGGGGGG9FGFGGGGGGGGGAE,FFFGGGGDGGFCDFGFFBDFGGGGCE6=FGGFCC+>?DFGGGGGGGGGGFGDFGGFGGFGFGGGGGGGGGDG6CGFGG=EGGGG?++<@A67@7DDGFGGGGFGFBGEF?46><>EFCGFAFFGGE34F7:?2:C*
@M03364:276:000000000-BLYN8:1:1101:12666:6920 2:N:0:1
GGACTACAGGGGTTTCTAATCCTGTTCGCTACCCATGCTTTCGCTTCTCAGCGTCAGTTATGGCCCAGAGACCTGCCTTCGCCATCGGTGTTCCTCCTGATATCTGCGCATTTCACCGCTACACCAGGAATTCCAGTCTCCCCTACCACACTCTAGCCTGCCCGTACCCACTGCACGTCCGGAGTTAAGCCCCAGATTTTCACAGCCGACGCGACAAACCGCCTACAAGCCCTTTACGCCCAATAATTCCG
+
CCCCCGGGGGGGGGGGGGGGGGGGGGGGGGGGGGGGGGGGGGGGGGGGGGGGGGGGGGGGGGFFGGGGFG8@FFGGGGGGGGGGGGGGGGGGGGGGGGGGFGGGGGFGGCGEGGGGGGGGGGGGGGGGGGGGGGGGBFGGGCEG?F8DF8BDEGFCG>98DFFGGGGGG?6EGGCFC@FEG>++@6CGGGGGGEGD?FCFGGGC47**3;)/9?C5C*:CDGEDDF(*4:5AGGD)78EGGD0FFFF<C>*
@M03364:276:000000000-BLYN8:1:1101:14935:6933 2:N:0:1
GGACTACCCGGGTTTCTAATCCTGTTTGCTCCACACGCTTTCGAGCCTCAGTTTCAGTTACAGGCCAGAGAGCCGCTTTCGCCTCCGGTGTTCCTCCATATATCTACGCATTTCACCGCTACACATGGAATTCCACTCTCCTCTCCTGCACTCAAGTCTCCCAGTTTCCAATTCACACAATGGTTGAGCCCCTGCCTTTTACATCAGACTAAGGAAACCACTTGCGTGCTCTTTACGCCCAATAAATCCGG
+
C9A<ADFEFC7B7FC6E,C<FFFF6C<@<<F@,@<F7@F;DCFFG,+BFFEC,C,6CCEGGFE8D6<,,CF@7,@F:FG<@6@FF?F78:FG9,,,BFEGFEAF4,,=>B:7F,,<A+@4>FCA9,5FF,,A,,,A9,@AE44+4=B,=@GGGGC9E,33C=DFAFB,@D,E,,63@DGG9936FG87,8++1+@D<;C,+8:E6+**4?***0@CGC1;?,@49*5*2)8+0++*)0CB=)(20165*))
@M03364:276:000000000-BLYN8:1:1101:22803:6973 2:N:0:1
GGACTACCGGGGTTTCTAATCCTGTTTGCTACCCATGCTTTCGAGCCTCAGCGTCAGTTACAGACCAGACAGCCGCCTTCGCCACTGGTGTTCTTCCATATATCTACGCATTTCACCGCTACACATGGAGTTCCACTGTCCTCTCCTGCACTCAAGTCTACCAGTTTCCAATGCATACAATGGTTGAGCCACTGCCTTTTACACCAGACTTAATAAACCACCTGCGCTCGCTTTACGCCCAATAAATCCGG
+
CCCCCCA@FCGEGGE<ECFFGGGGCFFGFCGG8FFD8,F<FDEGGGGGGF8FFGD:@CEFGF9CE,,CE7FF8FFF@FGFGGEEG<FGCEGGG,C5?FFGGFCFGGGFGGGGGGDFDFCCEGGGFGCFCG=8EFCFDGFE8D;3=E>DFGG8FEDEGCGCBDGGDFFCGFGD8@8EFGFGGGGD;>DFGFGGF8DCEGGGGFC797;C9*<BCCCF+*@C>CA=D*5*565ACF7;;@E*=>;A7@7C8DD
@M03364:276:000000000-BLYN8:1:1101:7704:6997 2:N:0:1
GGACTACACGGGTATCTAATCCTGTTTGCTACCCATGCTTTCGAGCCTCAGCGTCAGTTACAGACCAGACAGCCGCCTTCGCCACTGGTGTTCTTCCATATATCTACGCATTTCACCGCTACACATGGAGTTCCACTGTCCTCTTCTGCACTCAAGTTTCCCAGTTTCCGATGCACTTCTTCGGTTGAGCCGAAGGCTTTCACATCAGACTTAAGAAACCGCCTGCGCTCGCTTTACGCCCAATAAATCCG
+
CCCCCGGGGGDGGGGGGGGGGGGGGGGGGGGGGGGGFGGGGGGGGGGGGGGGGCFGGFGGGFGGGGGGFGFFGFGGGEGGGGGGGGGGGGGEGGGFGGGGGGGGFGGG@EGFFGGGGGGGGGGG9EG@FDFGGGGFFEFGGGGGGGGGGGGGGGGGGGGGFGGGGGGFGGGGGDCFCFGGEFGGGGGCGGGGGGGDFFGGG>7CFD7CCFGGGGCGGGFGFGBFDFFF@DFFGGGCF0BGGE6AGGFFGFC
@M03364:276:000000000-BLYN8:1:1101:12142:7063 2:N:0:1
GGACTACCCGGGTTTCTAATCCTGTTTGCTACCCATGCTTTCGAGCCTCAGCGTCAGTTACAGACCAGACAGCCGCCTTCGCCACTGGTGTTCTTCCATATATCTACGCATTTCACCGCTACACATGGAGTTCCACTGTCCTCTTCTGCACTCAAGTTTCCCAGTTTCCGATGCACTTCTTCGGTTGAGCCGAAGGCTTTCACATCAGACTTAAGAAACCGCCTGCGCTCGCTTTACGCCCACTAAATCCG
+
CCCCCGGGGGGGGGGGGGGGGGGGGGGGGGGFGGGGGGGGGGGGGGGGGGGGGGGGGFFGGGGGGGGGGGGGGGGGGGGGGGGGGGGGGGGGGGGGGGGDFGGFGFGGGGGGGGGGGGGGGGGC9FGGGGGGGGGGGGGGGGGGGDGGGGGGGGGGGGGGGGCGGGGGCGGGGGGGGFGGGGG6FGEFCFGC+@ECGGGGCGGGFGFC*@FCGFGGGGGC>EAFFFB428?>DDG96?DE=A(;>FA?C<C
@M03364:276:000000000-BLYN8:1:1101:16698:7115 2:N:0:1
GGACTACTGGGGTTTCTAATCCTGTTTGCTACCCATGCTTTCGAGCCTCAGCGTCAGTTACAGACCAGACAGCCGCCTTCGCCACTGGTGTTCTTCCATATATCTACGCATTTCACCGCTACACATGGAGTTCCACTGTCCTCTTCTGCACTCAAGTTTCCCAGTTTCCGATGCACTTCTTCGGTTGAGCCGCAGGCTTTCACATCAGATTTAAGAAAACGCCTGCGCTCGCTTTACGCCCAATAAATACG
+
8B-6AC6C,C<FFFF<F,C@FFGFFEEFFFFGFCEGGFE<CF,CF,@EE,CFGBF7FCFGGGGGFFGG86C<,9C@F:FGFC@4CFGFFBCB<EEEFGEFFAEGCEGGGGECEFG,A77@@FGGFGF?FF<:FBE?D,@,4@DDFE;=A48=,4=,84>94CA=ADFCE>+8++,6,=EF9>+@GE+@FE8++58>EFFE+?F7F*+*;+2=+=++29,,:C3>BFFB>F5?DGFE6,*=*.(;;7AE+;1
@M03364:276:000000000-BLYN8:1:1101:20356:7124 2:N:0:1
GGACTACAGGGGTTTCTAATCCTGTTTGCTACCCATGCTTTCGAGCCTCAGCGTCAGTTACAGACCAGACAGCCGCCTTCGCCACTGGTGTTCTTCCATATATCTACGCATTTCACCGCTACACATGGAGTTCCACTGTCCTCTTCTGCACTCAAGTTCCCCAGTTTCCGATGCACTTCTTCGGTTGAGCCGAAGGCTTTCACATCAGACTTAAGAAACCGCCTGCGCTCGCTTTACGCCCAATAAATCCG
+
CCCCCGGGGGGGGGGGGGGGGGGGGGGGGGFFGGGGGGGGGGGGGGGGGGGGGGGGGGGGGGGFFGGGGGGGGGGGGGGGGGFGGGGGGGFFGGGGGGGGGGGGGGGGGGGGGGGGGGGGGGGGGGGGGGGGGGGGGGGGGGGGGGGGGGGGGGGGGGGGGG,CFFGGGGGEGGGGGFGGGGGEGEGCFGGD7EGGGGGGDFGGFGCGFGGG>8C7CFFGFGFFFFB:@FEFGGFEF?G8CD(;FGFFGG2
@M03364:276:000000000-BLYN8:1:1101:14935:7150 2:N:0:1
GGACTACCGGGGTATCTAATCCTGTTTGCTCCCCACGCTTTCGCACCTGAGCGTCAGTCTTCGTCCAGGGGGCCGCCTTCGCCACCGGTATTCCTCCAGATCTCTACGCATTTCACCGCTACACCTGGAATTCTACCCCCCTCTACGAGACTCTAGCTTGCCAGTTTCAAATGCAGTTCCCAGGTTGAGCCCGGGGATTTCACATCTGACTTAACAAACCGCCTGCGTGCGCTTTACGCCCAGTAATTCCG
+
CCCCCGGGGGGGGGGGGGGGGGGGGGGGGGGGGGGGGGGGGGGGGGGGGGGGGGGGGGGGGGGGGGGGGGGGGGGGGGGGGGGGGGGGGGGGGGGGGFGFGGGGGGGGGGGGGGGGGGGGBFGGGGGGGGGGFGGGGGGGGGGGGGGCGGGCFGAFGGFGGGGFFEGGGFCFFFDEGCGGGGGGGGGFFGGGGGC55ECFFGGGADFGGGGGGDGGGGGGFGFFFF6<1B@>C*CAFBGGEF?F:7@9FG9
@M03364:276:000000000-BLYN8:1:1101:23189:7150 2:N:0:1
GGACTACTCGGGTTTCTAATCCTGTTTGCTACCCATGCTTTCGAGCCTCAGCGTCAGTTACAGACCAGACAGCCGCCTTCGCCACTGGTGTTCTTCCATATATCTACGCATTTCACCGCTACACAGGGAGTTCCACTGTCCTCTTCTGCACTCAAGTTTCCCAGTTTCCGATGCACTTCTTCGGTTGAGCCGAAGGCTTTCACATCAGACTTAAGACACCGCCTGCGCTCGCTTTACGCCCAATAAATCCG
+
CCCCCGGCGDGGGGGFGFGGGGFGFAE@FE<FFFGEF8F@@<F@<@F@EFG8FFF>FF,<<FCGGGFD?F@<EF:BE@CGGFGEGEGGC=F:F?EDGGGGG,@EEDGGGF7FEFGGGCFCFGCEF,,?FC?FGG9E>@,AE8>+>FD9E,B?88EDC,4EGGGGF=>E=BE>>E8,@,3@DCF6CEC,@>E6+:B>FFG6AFC9CF+3C77+5+2=*;DFED52/)/)88))/754;<GGEE?4CGF);F)
@M03364:276:000000000-BLYN8:1:1101:20574:7158 2:N:0:1
GGACTACTCGGGTTTCTAATCCTGTTTGCTACCCATGCTTTCGAGCCTCAGCGTCAGTTACAGACCAGACAGCCGCCTTCGCCACTGGTGTTCTTCCATATATCTACGCATTTCACCGCTACACATGGAGTTCCACTCTCCTCTTCTGCACTCAAGCTCCCCAGTTTCCGATGCATATCTTCGTTTGGGACGAAGGCTTTAACATAAGATTTATGAAACCGCCTCCGCACGCTTCTGCCCCCATAATTC
+
-@<@6CE<EFGGEG7FE@FEGGGFEG,E<F96CEF8C,<FGEC,<FFF<<@<:BB7B;C<CCC,;@<@,6CFGEGGB@F9B@,8@FGF?EFCGGFFEA,9C,95EF?FFBE,<5EE?F+@@CE<44,:FGG==,4CF,@AEC=FFF,6,7=D,4,@,6,,88,+,3@,@+66@3E,3=6@DF6,>++++3,+4@+*1@D,2+@99+=+<+=29722++,4/7*(()()/)8:93*)+)24*)(;CD+/2
@M03364:276:000000000-BLYN8:1:1101:17740:7193 2:N:0:1
GGACTACCCGGGTTTCTAATCCTGTTTGCTCCCCACGCTTTCGAGCCTCAGCGTCAGTTACAGTCCAGAGAGTCGCCTTCGCCACTGGTGTTCTTCCTAATCTCTACGCATTTCACCGCTACACATGGAATTCCACTCTCCTCTCCTGCACTCAAGTCTACCAGTTTCCAATGCATACAATGGTTGAGCCACTGCCTTTTACACCAGACTTAATAAACCACCTGCGCTCGCTTTACGCCCAATAAATCCGG
+
CCCCCGGGGGGGGGGGGGGGGGGGGGGGGGGGGGGGGGGGGGGGGGGGGGGGGGGGGGGGGGGGGGGGGGGGGGGGGGGGGGGGGGGGGGGGGGFGGGGGGGGGGGGGGGGGGGGGGGGGGGGGGGGGFFGGGFDFGGGGGGGGGFGGGGGGGGGGGGGGGGGGGGGGGGGGGGGGGGGGGGFGF>FGDFGGGGGFGAGFGGGG@FF>GGFCGGGGGGFCFDFEDDFFFFF;F5==D=EGG366FGFFCCD
@M03364:276:000000000-BLYN8:1:1101:18644:7198 2:N:0:1
GGACTACTGGGGTATCTAATCCTGTTTGCTCCCCACGCTTTCGCACCTGAGCGTCAGTCTTCGTCCAGGGGGCCGCCTTCGCCACCGGTATTCCTCCAGATCTCTACGCATTTCACCGCTACACCTGGAATTCTACCCCCCTCTACAAGACTCTAGCTGACCAGTTTCAAATGCAGTTCCCAAGTTAAGCTCGGGGATTTCACATCTGACTTAACAAACCGCCTGCGTGCGCTTTACGCCCAGGACTTCCG
+
CCCCC8E,FFGGGFECEAE,EEFGEEFCDCFGDBD@FEFGGG@FEGGFGGGGGCFGGGFFGF7FGFC8<:+@@FCCFF=?BFGDFFE+8FFG9FDCFGFGE8@GGGGFCB@:F<EDEEGDCC==EFFG,AFGFEFFGB=@CECDDD=9,DFGF9CDFGFGFGCC7>;FGFGFGG9E<EEGGGC,>,=EGDD?C*>CECGGGF,=CG711+:@F:C7*;FGFGB;?;,0/85@C596F2;EGE1)1*65C*9
@M03364:276:000000000-BLYN8:1:1101:21221:7219 2:N:0:1
GGACTACTCGGGTATCTAATCCTGTTTGCTACCCATGCTTTCGAGCCTCAGCGTCAGTTACAGACCAGACAGCCGCCTTCGCCACTGGTGTTCTTCCATATATCTACGCATTTCACCGCTACACATGGCGTTCCACTGTCCTCTTCTGCACTCAAGTTTCCCAGTTTCCGATGCACTTCTTCGGTTGAGCCGAAGGCTTTCACATCAGACTTAAGAAACCGCCTGCGCTCGCTTTACGCCCAATACATCCG
+
AC@BCG8FFGGGFGGGGD<CFFDEFDDGGG9FCFEFFFFGGGGGG>EGG<FFFGDGG<EFGCGFGGC,CC8<A@CC:FFCEGGEGG@CCFF@FFEEGAA<FFG94@AFG:FE?F<FFGGGFC9FGFGG,84>FFF9EEDAGGF+6==4=;EGF8>A@E,3DCDDAEDGEE+>EGCFD?FE8E=EFE+77ECCEG6:,@@CFGEGF>+223*=+5:7+9DEFGF?BF=>(20:/73.A;E@::14>*=7@D5
@M03364:276:000000000-BLYN8:1:1101:21485:7228 2:N:0:1
GGACTACCAGGGTTTCTAATCCTGTTTGCTCCCCACGCTTTCGAGCCTCAGTGTCAGTTACAGGCCAGAGAGCCGCTTTCGCCACCGGTGTTCCTCCATATATCTACGCATTTCACCGCTACACATGGAATTCCACTCTCCTCTCCTGCACTCAAGTCTACCAGTTTCCAATGCATACAATGGTTGAGCCACTGCCTTTTACACCAGACTTAATAAACCACCTGCGCTCGCTTTACGCCCAATAAATCCGG
+
CCCCCGFFGGGGGGGGGGGGGGGGGGGGGGGGGGGGGGGGGGGGGGGGGGGGGGGGGGGGGGGGGGGGGGGEGFGGGGGGGGGGGGGFEEGGGGGGGGGGGGGGGGGGGGGGGGGGGGG>>FGG9BFFFFGGGGGGA8,,>D?DDFGGGGGGGG@@DEGGGGDGGG,@DGGGDFGGDFGFGFGFGDGGGF6DGGGGFFGDGGGGF799CDCFFFGG7C8>FGFEFD=9=BEFFCGFFFC7CF@;FF+7<DC
@M03364:276:000000000-BLYN8:1:1101:20924:7233 2:N:0:1
GGACTACCGGGGTTTCTAATCCTGTTTGCTCCCCACGCTTTCGCACCTGAGCGTCAGTCTTCGTCCAGGGGGCCGCCTTCGCCACCGGTATTCCTCCAGATCTCTACGCATTTCACCGCTACACCTGGAATTCTACCCCCCTCTACGAGACTCTAGCTTGCCAGTTTCACATGCAGTTCCCAGGTTGAGCCCGGGGATTTCACATCTGCCTATATCAACCGCCTGCGTGCGCTTTACGCCCAGGAATTCCG
+
@9CCCGGGGGEEGGGCE,C@FGGFGFGGGGGGFECCCDFFFGGGGDCFCEE@FGGD@EFGGFFGGEEGF7F=77FFCCGGC7FC:AC+7FFGGAEAFGGDFF=FCEDD>C+BAEFF,=FG7@,6@CFF?AC7CF9F9FFFGG6CF;BECCGD,,5,@;EFGF@FGG;>7,?DC659DFC,,,4*79@C6F6CG=*?CC9+++<:1C>D7*;+++3+::07A*71()4>0:3>5*92*(*2/)()/2).:**
@M03364:276:000000000-BLYN8:1:1101:4165:7247 2:N:0:1
GGACTACTGGGGTATCTAATCCTGTTTGCTACCCATGCTTTCGAGCCTCAGCGTCAGTTACAGACCAGACAGCCGCCTTCGCCACTGGTGTTCTTCCATATATCTACGCATTTCACCGCTACACATGGAGTTCCACTGTCCTCTTCTGCACTCAAGTTTCCCAGTTTCCGATGCACTTCTTCGGTTGAGCCGAAGGCTTTCACATCAGACTTAAGAAACCGCCTGCGCTCGCTTTACGCCCAATAAATCCG
+
CCCCCGGGGGGGGGGGGGGGGGGGGGGGGGGGGGFGFGGGGGGGGGGGGGGGGGGGGGGGGGGFGFEGGGGGGGGGGGGGGGGGGGGGGGGGGGF9FGGDGGGGGGGGEGEGGGGGGGGGEDEGGGGGFFGGGDGGGGGGGGGGGGGGGGGFGGFGGDFFGGGGGGGGGGCCEEGCGGGGE;EGGGGGGGGGDE>E,DGGFGGGFGGGGGFDGGGCF4EEBGFD)30)0/))99538;EGDA=FFGF):F7
@M03364:276:000000000-BLYN8:1:1101:22874:7313 2:N:0:1
GGACTACCGGGGTTTCTAATCCTGTTTGCTCCCCACGCTTTCGCACCTGAGCGTCAGTCTTCGTCCAGGGGGCCGCCTTCGCCACCGGTATTCCTCCAGATCTCTACGCATTTCACCGCTACACCTGGAATTCTACCCCCCTCTACGAGACTCTAGCTTGCCAGTTTCAAATGCAGTTCCCAGGTTGAGCCCGGGGATTTCACATCTGACTTAACAAACCGCCTGCGTTCGCTTTACGCCCAGTAATTCCG
+
C?CCCFEFGGGGGGGGFGGFEGEGDGFGGGEEFFEGFGCFFGGGGE@FFGGGGGGGGFGGGGGGGDGGGG>FFGEEGEGFFGGFGG>CFEGGGGGG<FDEBFGGGGGFCEGGFGFFFFGGCGGG@FGGGGGGGGDF=DFGEECFEDF6CCECGDFCAFFEFCFGGGGGC?;C@FC?<@FCFFGGGGGGC8,:EEGGGGG9@GGCF6CCFFDCD7;>*7CFEE>B0FBB(8>BG3C>?1>E*),77>=>FF>
@M03364:276:000000000-BLYN8:1:1101:12756:7313 2:N:0:1
GGACTACTCGGGTTTTTAATCCTGTTTGCTCCCCACGCTTTCGCACCTGAGCGTCAGTCTTCGTCCAGGGGGCCGCCTTCGCCACCGGTATTCCTCCAGATCTCTACGCATTTCACCGCTACACCTGGAATTCTACCCCCCTCTACAAGACTCTAGCTGACCAGTTTCAAATGCAGTTCCCAGGTTGAGCCCGGGGATTTCACATCTGACTTAACAAACCGCCTGCGTGCGCTTTACGCCCAGTAATTCCG
+
CCCCCFGGGGGGGGG,FGGGGGGGGGGGGGGGGGGGGGGGGGGGGGGGGFGGGGGGGGGGGGGFGGGGGGGGGGGGGGEGGGGGGGGGGCGFGGGGGGGGGGGGGGGGGGGGGGGGGGGGGGGGGGGFGGGGGGGGGGGGGEGGGFGGGGGDGGGGGGGGGG?FGEGGDGAFC99EFGGGGGGGGGFFDGGGGGGG5C6CD7EGAFGDGG+;7:CCFFGGFCE?FA>F6<.)/>D)9:EE=7:6CFFAGD*
@M03364:276:000000000-BLYN8:1:1101:24099:7332 2:N:0:1
GGACTACTCGGGTTTCTAATCCTGTTTGCTCCCCACGCTTTCGCACCTGAGCGTCAGTCTTCGTCCAGGGGGCCGCCTTCGCCACCGGTATTCCTCCAGATCTCTACGCATTTCACCGCTACACCTGGAATTCTACCCCCCTCTACGAGACTCTAGCTTGCCAGTTTCAAATGCAGTTCCCAGGTTGAGCCCGGGGATTTCACATCTGACTTAACAAACCGCCTGCGTTCGCTTTACGCCCAGTAATTCCC
+
CCCCCGGGGGGGGGGGGGFFGGGGGGGGGGGGGGGGGGGGGGGGGGGGGFGGGGGGGGGGGGCGGGGGGDGGGGGGGGGGGGGGGFGGGGGGGGGGGGGCCGGGGGGGGGE7FCFFGGGGGGGGGGGGGGGGGGGGDFDCEGEGGGDC+CGFGGGGDDECGGGGGGGFGFGGGFGGGGFGFEFGFG>9,DEFGGGEGGGGF>FGFG7CFDCFGGGDGGG5;CEF<A0)(85BDFFAF388:;?6>>FAFG*
@M03364:276:000000000-BLYN8:1:1101:18161:7335 2:N:0:1
GGACTACCCGGGTTTCTAATCCTGTTTGCTCCCCACGCTTTCGCACCTGAGCGTCAGTCTTCGTCCAGGGGGCCGCCTTCGCCACCGGTATTCCTCCAGATCTCTACGCATTTCACCGCTACACCTGGAATTCTACCCCCCTCTACGAGACTCTAGCTTGCCAGTTTCAAATGCAGTTCCCAGGTTGAGCCCGGGGATTTCACATCTGACTTAACAAACCGCCTGCGTGCGCTTTACGCCCAGTAATTCCG
+
CCCCCGGFGGGGGGGGGGGGGGGGGGGGGGGGGGGGGGGGGGGGGGGGGGGGEGGGGGCFFGGGGGGGGDEDGEFGFEGGGGGGGGGEGDGGGFGFFGGGGGGGGGGGGGGGGGGGGGGGGGGGGGGF<DGGGGGGGGGGGGGGDFG6@+@8D9BACF>8BFGGGGGG,;DFFFFGGG?DFFGGFGGGGF,AEGGE=EGF@FG7:<CFDFDD+C>C7DGG>GFBFF>D<>>DG:CAF?GGGFFFG**6C>2
@M03364:276:000000000-BLYN8:1:1101:10351:7371 2:N:0:1
GGACTACTGGGGTATCTAATCCTGTTTGCTCCCCACGCTTTCGAGCCTCAGTGTCAGTTACAGGCCAGAGAGCCGCTTTCGCCACCGGTGTTCCTCCATATATCTACGCATTTCACCGCTACACATGGAATTCCACTCTCCTCTCCTGCACTCAAGTCTACCAGTTTCCAATGCATACAATGGTTGAGCCACTGCCTTTTCCACCAGACTTAATAAACCACCTGCGCTCGCTTTACGCCCAATAAATCCGG
+
CCCCCDAFGGGGGGGGGGGGGGGGGGGGGGGGGGGGGGGGGGGGGGGFFCFGGGGGGGGGGGGGGEFGGGDEEFFG@FGGGGGCFGGGGGGGGG9FECFGD,CFGGGGGDGGGGGGGGDEDGGGFFGGGEGGGGDGFGGGGGGGGGGFGGGC,@DCEGDFGF,,9DECAFFFGDEFGGGFGGFFGGGGGGGGGCFF?EF:+;FFFGG>FGFFGCGGGGCFFEFEFEFFFFEF/9FEDDEEEA;F:F=CFGC
@M03364:276:000000000-BLYN8:1:1101:18473:7393 2:N:0:1
GGACTACAGGGGTTTCTAATCCTGTTTGCTCCCCACGCTTTCGCACCTGAGCGTCAGTCTTCGTCCAGGGGGCCGCCTTCGCCACCGGTATTCCTCCAGATCTCTACGCATTTCACCGCTACACCTGGAATTCTACCCCCCTCTACGAGACTCTAGCTTGCCAGTTTCAAATGCAGTTCCCAGGTTGAGCCCGGGGATTTCACATCTGACTTAACAAACCGCCTGCGTGCGCTTTACGCCCAGTAATTCCG
+
CCCCCGGGGGGGGGGGGGGGGGGGGGGGGGGGGGGGGGGGGGGGGGGGGGGGGGGGGGGGFGGGGGGGGGGEEGGGGGGGGDGGGGGGGGGGGGGGGFF9EGGCEGGGGGEGGGGGGGGGDGGGGGGFFGGGGGGFBDFEEEGGFFGDEGGGGGGGGFFGGGGGFGFGG,EGCFGGGGGCF,DEGF6FGFEGGGDECEGGGGGCFFGCC>CC77DGD4@FEGFF0>9><>5:77FFF?DCE>6FF*75DG0
@M03364:276:000000000-BLYN8:1:1101:18250:7400 2:N:0:1
GGACTACTAGGGTATCTAATCCTGTTTGCTCCCCACGCTTTCGAGCCTCAGCGTCAGTTACAGACCAGAGAGCCGCCTTCGCCACTGGTGTTCCTCCATATATCTACGCATTTCACCGCTACACATGGAATTCCACTCTCCTCTTCTGCACTCAAGTCTCCCAGTTTCCAATGACCCTCCCCGGTTGAGCCGGGGGCTTTCACATCAGACTTAAGAAACCGCCTGCGCTCGCTTTACGCCCAATAAATCCG
+
CCCCCGGGGGGGGGGGGGGGGGGGGGGGGGGGGGGGGGGGGGGGGGGGGGGGGGGGGGGGGGGFGGGGGGGGGGGGGGGGGGGGGGGGGGGGGGGGGGGGGGGGGGGGGGGGGGGGGGGGGGGGEGGGECFGFGGGGGGGGGGGGGGGCFGGFCEFFGGGGDGGGGGGGG9B?D,DDFGGGGDCGGGGGGGGGGGGGGGGGGGGFFCFFGGGGGGGDFGCEGF<DFFF;B>DDGC>FFGGGFF5<>7>FG7
@M03364:276:000000000-BLYN8:1:1101:9197:7403 2:N:0:1
GGACTACACGGGTTTCTAATCCTGTTTGCTCCCCACGCTTTCGCACCTGAGCGTCAGTCTTCGTCCAGGGGGCCGCCTTCGCCACCGGTATTCCTCCAGATCTCTACGCATTTCACCGCTACACCTGGAATTCTACCCCCCTCTACGAGACTCTAGCTTGCCAGTTTCAAATGCAGTTCCCAGGTTGAGCCCGGGGATTTCACATCTGACTTAACAAACCGCCTGCGTGCGCTTTACGCCCAGTAATTCCG
+
CCCCCGGGGGGGGGGGGGGGGGGGGGGGGGGGGGGGGGGGGGEGGGGGGGGGGGGCGGGGGGGGGGDGDEGGGGGGGGGGGGGGGEGGGGGGGGGGGFGGFFGFGGGGGGGGGGGGGGGGGGGGGGGGGGGGGFDCEFGGGGGG9@68BEGG?CFGGGGFGGGGGGGGAC,EFGDGFFCGGGGGGGGGGGGGCEGGGGG6;CGGFGGGDFDFGGGGGGGGEGFF?FFFFF>>CCG<4:EGGFFF*:6>GG*
@M03364:276:000000000-BLYN8:1:1101:23692:7404 2:N:0:1
GGACTACACGGGTTTCTAATCCTGTTTGCTACCCATGCTTTCGAGCCTCAGCGTCAGTTACAGACCAGACAGCCGCCTTCGCCACTGGTGTTCTTCCATATATCTACGCATTTCACCGCTACACATGGAGTTCCACTGTCCTCTTCTGCACTCAAGTTTCCCAGTTTCCGATGCACTTCTTCGGTTGAGCCGAAGGCTTTCACATCAGACTTAAGAAACCGCCTGCGCTCGCTTTACGCCCAATAAATCCG
+
CCCCCGGGGGGGGGGGGG,CFFGGGGGGGGGGGG9FGGGGGGGGGDGGGGGGGGGCFFGGGGGGGGGFFFGGGGDGGGGGFGFGGGGGGGFGGGGGGGGGGGGGGGGGGGCFGGGGGGGGGGGGGGGGGGGGGGEFGCGGCFGGBAFGGGGGGFGCEGGGGFA?AFFGG>CEGGFDGDGFGGGGGGGDGGGEEEGGFGGGGGGGFGG77FG7DFGFGGGG>5BAFF@DBEFFGCC46;C4=D@FGGFEGC7
@M03364:276:000000000-BLYN8:1:1101:12280:7422 2:N:0:1
GGACTACAAGGGTTTCTAATCCTGTTTGCTCCCCACGCTTTCGCACCTGAGCGTCAGTCTTCGTCCAGGGGGCCGCCTTCGCCACCGGTATTCCTCCAGATCTCTACGCATTTCACCGCTACACCTGGAATTCTACCCCCCTCTACGAGACTCTAGCTTGCCAGTTTCAAATGCAGTTCCCAGGTTGAGCCCGGGGATTTCACATCTGACTTAACAAACCGCCTGCGTGCGCTTTACTCCCAGTAATTCCG
+
CCCCCGEFDFGDGGGFFGGGGFFFGGGGGG9EFEEEFGGGGGGG:FCFE<EEFGEGGGGGCFGEGGGFFGCFGEFE=FFFGG7F4ACC=FEG9AEFECFDGCEFAFFGGGDGGGGGGGCCGDFFEC4AFGGGGC=FG38F7@EGCFGCG6EFG;;CGFGG7@DFG;D;;>;EEFF@E,@:9DFFFFGGGF6*;EGG5C?0;CFFFG=F7+;;@FFD;8EG>E>6=FF>B@B3>D3)=)<CGF7FFF?):7>
@M03364:276:000000000-BLYN8:1:1101:13640:7422 2:N:0:1
GGACTACACGGGTTTCTAATCCTGTTTGCTCCCCACGCTTTCGCACCTGAGCGTCAGTCTTCGTCCCGGGGGCCGCCTTCGCCACCGGTATTCCTCCAGATCTCTACGCATTTCACCGCTACACCTGGAATGCTACCCCCCTCTACGAGACTCTAGCTTGCCAGTTTCAAATGCAGTTCCCAGGTTGAGCCCGGGGATGTCACATCTGCCTTAACAAACCGCCTGCGTCCGCTTTACGCCCAGCAATTCCG
+
CCCCCCF<<@B@FCEFGE<@FFFFCF@AA9FF@@EFEGG;DGGC@FCF@@FEGBBCGG9@EFCA7B,@7::F7=FGGGCFGC=B:FG@@:FGF9@FGF8?<4=?EDFFG=CC?FGGGGG6:F@F8:FC,F@3=9E;:,3FECEDAFC*>*@?D9>FGG?6BD,D,D,DD,42CEC7,4<E99C>>F@66::8CEC5***3@7=@:9;++*92*0?>FD8F)>5:(<97().)*192=3CEGD:)22/)::*
@M03364:276:000000000-BLYN8:1:1101:22365:7435 2:N:0:1
GGACTACCGGGGTATCTAATCCTGTTTGCTCCCCACGCTTTCGCACCTGAGCGTCAGTCTTCGTCCAGGGGGCCGCCTTCGCCACCGGTATTCCTCCAGATCTCTACGCATTTCACCGCTACACCTGGAATTCTACCCCCCTCTACGAGACTCTAGCTTGCCAGTTTCAAATGCAGTTCCCAGGTTGAGCCCGGGGATTTCACATCTGACTTAACAAACCGCCTGCGTGCGCTTTACGCCCAGTAATTCCG
+
CCCCCGGGGGGGGGGGGGGGGGGGGGGGGGGGGGGGGGGGGGGGGGGGGGGGGGGGGGGGGGGGGGGGGGEEDGGDGGGGGGDGGGGGGGGGGGGGG,F?EFFGGGGGGDGGFGGGGGGGGGGGGGGGGGGGFGGFDEGGGGGGGGGEGGGGGGGGGGGGGGGGGGFGFDEF7FG?FGGCFCGFGGGGGGGGDEG**;BFFFGGFGGG+;CGCFGDF4*=5C54?FFF(75>DGD<F?E>EF?FF>?<:D9
@M03364:276:000000000-BLYN8:1:1101:9266:7491 2:N:0:1
GGACTACCAGGGTATCTAATCCTGTTTGCTCCCCACGCTTTCGCACCTGAGCGTCAGTCTTCGTCCAGGGGGCCGCCTTCGCCACCGGTATTCCTCCAGATCTCTACGCATTTCACCGCTACACCTGGAATTCTACACCCCTCTACGAGACTCTAGCTGACCAGTTTCAAATGCAGTTCCCAAGTTAAGCTCGGGGATTTCACATCTGACTTAATCAACCGCCTGCGTGCGCTTTACGCCCAGTAATTCCG
+
CCCCCGGFGGGGGGGGGGGFGGGGGGGGGGGFGGGGGGGGGGGGGGGGGGGGGGGGGGGGGGGGGGGGGGGGGGGGGGGGGGGGGGGGGGGGFGGGGGGGGFGGGGGGGGGGFGFFGGGGGGGGGCEGGGGGGGGGGGGGGGGGGFGEGGGGGGGGGGGGFGGCFGGGGFFGGGC;EFFG,,3DFCFFGGFFCGGEEGGGFGCFFGGGGCFGFDGGFFGF3CADFFFF@FAEC3FAF?ECE306>FBAG72
@M03364:276:000000000-BLYN8:1:1101:10709:7491 2:N:0:1
GGACTACAGGGGTTTCTAATCCTGTTTGCTCCCCACGCTTTCGAGCCTCAGTGTCAGTTACAGGCCAGAGAGCCGCTTTCGCCACCGGTGTTCCTCCATATATCTACGCATTTCACCGCTACACATGGAATTCCACTCTCCTCTCCTGCACTCAAGTCTACCAGTTTCCAATGCATCCAATGGTTGAGCCACGGCCTTTTACACCAGCCTTCATAAACTACCTGCGCCCGCTTGACGCCCACTACACCCGG
+
8C<-,,6,CF;FGF7@@FGGFEE<C,EFF@@EFGGFF:B@DFGF<CFF<<FC<ECDFE<,C@<@DG<,,CA,,,6@B:DEGC@CG=@+@FC=:5,,?<?B9,95@EGGGEEEGGG9,44@+C,9EEGFF=9F,A=,4>,,,@@@8E9D=8E8B,,3==9DFC8B,89;:6DE=EGC,8@,=D,@,>8<E@6<++@@E,72+*72*3;*3****+55+=,,*=4>:?2)655AD/*)2(87/),6*00(19)
@M03364:276:000000000-BLYN8:1:1101:8459:7494 2:N:0:1
GGACTACTCGGGTTTCTAATCCTGTTTGCTACCCATGCTTTCGAGCCTCAGTGTCAGTTACAGGCCAGAGAGCCGCTTTCGCCACCGCTGTTCCTCCATATATCTACGCATTTCACCGCTACACCTGGAATTCCACCCTCCTCTGCTGCCCTCAAGTCTACCAGTTTCCAATGCATACAATGGTTGAGCCACTGCCTTTTACCCCCGACTTATCAAACCACCTGCGCCCTCTTTAAGCCCAATAAATCCGG
+
<CCCCEFDFF@CC@CGGDGGGGGGGFGCGGCGFE<DGGAFGGECD;C@FGE@EE<FEEF9EFG,DFGG<<,BDE:@6B9?BFFDE,F+@FF,EFGFG8F,C,4EC9FCF7,B<EEG9,:+@FCG8:@EFG?AE?@9,6@FEGGC,@B>,,6=D889CE4EGAFFFGGGGC;9,,=,7@E8A,>D9@8@=@6=,,65E>BC++,=*+*39*;:++22;CF,/A>@=*(/()/2+++*+.?C5)(2;C+);75
@M03364:276:000000000-BLYN8:1:1101:13653:7513 2:N:0:1
GGACTACTAGGGTTTCTAATCCTGTTTGCTACCCATGCTTTCGAGCCTCAGCGTCAGTTACAGACCAGACAGCCGCCTTCGCCACTGGTGTTCTTCCATATATCTACGCATTTCACCGCTACACATGGAGTTCCACTGTCCTCTTCTGCACTCAAGTTTCCCAGTTTCCGATGCACTTCTTCGGTTGAGCCGAAGGCTTTCACATCAGACTTAAGAAACCGCCTGCGCTCGCTTTACGCCCAATAAATCCG
+
CCCCCGGGGGGGGGGGGGGGGGGGGGGGGGGGFGGGGGGGGGGGGGGGEGGGGGGGGGGGGGGGGGGGGGFGGGGGGGGGGGGGGGGGGGGGGGGGGGGGGFGGGGGGGGGGGGGGGGGGGGGGGGGGGGFGGGGGGGGGGGGGGGGGGGGGGGCGGGGGGGFFGGGGGGGGGG=FFFFE8=FGGGEGFGGGGGGGFGGGGGGGC?:DGFGGF7DFGFGG4EDFFFFF@EFEGGGFFFGBEF0FDGFFGGG
@M03364:276:000000000-BLYN8:1:1101:12962:7536 2:N:0:1
GGACTACCCGGGTATCTAATCCTGTTTGCTCCCCACGCTTTCGCACCTGAGCGTCAGTCTTCGTCCAGGGGGCCGCCTTCGCCACCGGTATTCCTCCAGATCTCTACGCATTTCACCGCTACACCTGGAATTCTACCCCCCTCTACGAGACTCTAGCTTGCCAGTTTCAAATGCAGTTCCCAGGTTGAGCCCGGGGATTTCACATCTGACTTAACAAACCGCCTACGTGCGCTTTACGCCCAGTAATTCCG
+
CCCCC<FAFG7EGGGGGGGGGEGGGFGGGGGGFEDGFEGGGGGGGGGGGGGGDGGGGGGGGGFFGECFCGGGGDF:FGGEGGGG@CCFCGGGGFFFC?ED9,C5E9?FFG77@FCGGDGGGGGGFCFG<<FGFGGGGGFGGGC9,53BEGGGCCEFDFF,3@CCCAFAFGGGGGGGGCE,DFGCFGGGFFFGGDGDGCF6;++++;7>FFG7+1:7:CF5>EE2(8(0(835CGF)=<:8C7:)*29)7:*
@M03364:276:000000000-BLYN8:1:1101:28236:7554 2:N:0:1
GGACTACCAGGGTTTCTAATCCTGTTTGCTCCCCACGCTTTCGAGCCTCAGTGTCAGTTACAGGCCAGAGAGCCGCTTTCGCCACCGGTGTTCCTCCATATATCTACGCATTTCACCGCTACACATGGAATTCCACTCTCCTCTACTGCACTCAAGTCTACCACTTTCCAATGCATACAATGGTTGAGCCACTGCCTTTTACACCAGACTTAATAAACCACCTGCGCTCGCTTTACGCCCAGTAATGCCG
+
CCCCCG,CFFGGGGGGGGGGFFC<<FFGGGG?8FGFDGFFGGEGG7FFGEFFFGGGGFFGGGGFGGFGGGGGGCFGGGGG:FDF@FFE:CFFFCF9,AEBFGFFGGEG7==+CAEFFGG+@FG8FFFFGG9E,EFGFGGGGGFG,4@EEFGG=8@9@;DFFFC,3=D;,3DD?@EGFGFDGF8EGGG,=,@D?89E69EFGGGGFGCFG5+=CBC<CF?9*=6B=>)*):4)7*+8?@:*=;;62D6343
@M03364:276:000000000-BLYN8:1:1101:8988:7576 2:N:0:1
GGACTACACGGGTTTCTAATCCTGTTTGCTCCCCACGCTTTCGCACCTGAGCGTCAGTCTTCGTCCAGGGGGCCGCCTTCGCCACCGGTATTCCTCCAGATCTCTACGCATTTCACCGCTACACCTGGAATTCTACCCCCCTCTACAAGACTCTAGCTGACCAGTTTCAAATGCAGTTCCCAAGTTAAGCTCGGGGATTTCACATCTGACTTAATCAACCGCCTGCGTGCGCTTTACGCCCAGTAATTCCC
+
CCCCCGGGGGGGGGGGGGGGGGGGGGGGGGGGGGGGGGGGGGGGGGGGGGGGGGGGGGGGGGGGGGGGGGGGGGGGGGGGGGGGGGGGGFGGG9@FGGFGGGGGGGGGGGGGGGGGGGDGFGGGGGGG@FGGGGGGGGGGGDGG9DEGGGGFGGGGGGGGGGGGGGGGGCGGGGG7<EGGGGGGGGGGG?;FGCEGGGGFGGGGFGGGGGGGDGGFFFCF5EB;?FFFDEF>)75498CEGE67*?FFGF*
@M03364:276:000000000-BLYN8:1:1101:21829:7584 2:N:0:1
GGACTACTCGGGTTTCTAATCCTGTTTGCTCCCCACGCTTTCGCACCTGAGCGTCAGTCTTCGTCCAGGGGGCCGCCTTCGCCACCGGTATTCCTCCAGATCTCTACGCATTTCACCGCTACACCTGGAATTCTACCCCCCTCTACGAGACTCTAGCTTGCCAGTTTCAAATGCAGTTCCCAGGTTGAGCCCGGGGATTTCACATCTGACTTAACAAACCGCCTGCGTGCGCTTTACGCCCAGTAATTCCG
+
BC<CCFCGGGGGFGGGGGCFGEFGGGGGGGGG<EGGGGGGGGGGGGGFFGFGGGGGGGGGGGGGEGGGGGGGGGGGGGGFGGGGGGGGGEGGGFFGFFGFGEGGFFGFGGGGGGGGGFGGGGGGGCGFEFGGGGFBEFFGGGGGGGGCGGG7FGFGGGGGGFEEGDGGGFGFCGGFGGG<EGGGGGGGFGGGGCC=5BCFGGGGFGCC>FG7F7>FFGGGFGD@<FFFFFFDGGC-96CCEFFFF*76D?*
@M03364:276:000000000-BLYN8:1:1101:9947:7605 2:N:0:1
GGACTACTCGGGTTTCTAATCCTGTTTGCTCCCCACGCTTTCGCACCTGAGCGTCAGTCTTAGTCCAGGGGGCCGCCTTCGCCACCGGTATTCCTCCAGATCTCTACGCATTTCACTGCTACACGTGGAATTCTACCCCCCTCTAAGACACTCTAGCTTTCCAGTTTCAAATGCAATTCCCAGGTTGAGCCCGGGGCTTTCACCTCTGACTTACAAAACCGCCTGCGTACGCTTTACGCCCAGTAATTCCT
+
CCCCCGG,CFGGGCFGGGGGFGGGGGGGGGGGGGFE@FGGFGGECE:EECFFEGDFEG9CF,9<EGGG8FEGGDGGEFFFCFGGDFGDGGGGGFGGGGE9EGGFGGGGGGGGGFEG,AFEFCGF+AFEEFGGGFFFFGGGCEGGA,3E9FGGFG=DFA,,8@FGG9,3,7EFGGG,,4@39C8FGG,6?FBFG5C>:CFGGG,0AF**+=:CF++3C7A=A=A?;462(28@<3C)*4EG55<?>06:F0*
@M03364:276:000000000-BLYN8:1:1101:3864:7633 2:N:0:1
GGACTACTCGGGTATCTAATCCTGTTTGCTCCCCACGCTTTCGCACCTGAGCGTCAGTCTTCGTCCAGGGGGCCGCCTTCGCCACCGGTATTCCTCCAGATCTCTACGCATTTCACCGCTACACCTGGAATTCTACCCCCCTCTACGAGACTCTAGCTTGCCAGTTTCAAATGCAGTTCCCAGGTTGAGCCCGGGGATTTCACATCTGACTTAACAAACCGCCTGCGTGCGCTTTACGCCCAGTAATTCCG
+
CCCCCGGGGGGGGCGGGGGGGGGGFGGGGGGGGGGGGGGGGFGGGGFGEFFFGGGGGGGGFGGGGGGGFECFGGEGDFGGGDDGDFGGGGGGGGGGGGGCEEGAEEFGGGGGGGCGGGGGGGGGGGGGFFGGGDGGGD6CGGGGGGGGE67CGFFCGF,6D@AFGGGGGGGFACFGGCGFGCGCGGGF6DE8*:EG5EFGFDGFFGGGG+CCF7;C78GGFCD;;F9;2;>@GGG2F?GGGFFFFGF2CD0
@M03364:276:000000000-BLYN8:1:1101:15563:7633 2:N:0:1
GGACTACTCGGGTTTCTAATCCTGTTTGCTCCCCACGCTTTCGCACCTGAGCGTCAGTCTTCGTCCAGGGGGCCGCCTTCGCCACCGGTATTCCTCCAGATCTCTACGCATTTCACCGCTACACCTGGAATTCTACCCCCCTCTACGAGACTCTAGCTTGCCAGTTTCAAATGCAGTTCCCAGGTTGAGCCCGGGGATTTCACATCTGACTTAACAAACCGCCTGCGTGCGCTTTACGCCCAATAAATCCG
+
CCCCCFGGGGGGFGGGGGGGGGGGGGGGGGGGGGGGGGGGGGGGGGGGGGGGGGGGGGGGGGGGGGGGGGGGGGGGGGGGGGGGGGGGGGGGGGGGGGGFGGGGGGGGGGDGGGGGGGGGEGFGGGGGGGGGGGGGGGGGGGGGGGGGGGGGGGGGGCFGGDAFFGGGGGGGGG7EFCFGGFGGGGGGGGCDCEGGDGCFGCFC7CGGGGGFGFGGFCGGDGFFFF>B03>EG3C)*38EGB1<CGFFGGD
@M03364:276:000000000-BLYN8:1:1101:5979:7633 2:N:0:1
GTACTACATGGCTTTCTAATCCTGTTTCCTCCCCACGCCTTCGAGCCTGAGTCTCAGTTACAGCCCAGAGAGCCGCTTTCGCCTCCGGTGTTTCGCAATATACCTACGCATGGCACCGCTACACAGGGAATTCCACTCTCCTCCCCTTCACGCACGCCTCCCATGTTCCCATCCTCACACTGGTAGAGCCCCTGCCTTTTCCACCCGACTAATGAAACCAGGTATGCTCGATTCCCGCCCCTGAAATCCGG
+
-A-@6,C6,C,-;CC<<,<,,E,,C,6,,,,,,,,+8+,C,C,,,,+,,6,6,;C9<ED<,,,6,6CCF@EC@C++6B,9,6B,,B@6>:FF,?4,,8,,5,,9,,B,=F:+,4:C<:+@++9EE,:+4?<EE,,,,8=,8,,+433,,6,+,++++3,6,@D>,8@,,,6,,3,5,@,,53,,,,7EE,>8**64,??,+*,+*****))*+2+++;EF)4)**/)19825@+:@3684*)(2**+1*91
@M03364:276:000000000-BLYN8:1:1101:25750:7633 2:N:0:1
GGACTACTCGGGTTTCTAATCCTGTTTGCTCCCCACGCTTTCGCACCTGAGCGTCAGTCTTTGTCCAGGGGGCCGCCTTCGCCACCGGTATTCCTCCAGATCTCTACGCATTTCACCGCTACACCTGGAATTCTACCCCCCTCTACGAGACTCTAGCTTGCCAGTTTCAAATGCAGTTCCCAGGTTGAGCCCGGGGATTTCACATCTGACTTAACAAACCGCCTGCGTGCGCTTTACGCCCAGTAATTCCG
+
CCCCCGGGGGGGGGGGGGGGGGGG<9FGGGGGGGGGDGEGGGGGEGEFGGCGGGGGGGGGG<EGGGDGGGGGGGGGEGGGFGGGGGGGGGGFFFFFGGGGFGGGGGGCFCFGGGGGG7FGGGGFGFFGFGGGGGGGGGGGGGGGGGFDC6CFFGFGGGGGGGFGFGFGGC9ECFFE9EFGGGFGGG6C?DF5@EEGCEC97+CFFFC:CDCCG>FGGCGDAEE@;A(73D3>5CC<F0EE=)4?GC?9CG6
@M03364:276:000000000-BLYN8:1:1101:22435:7637 2:N:0:1
GGACTACAAGGGTATCTAATCCTGTTTGCTCCCCACGCTTTCGCACCTGAGCGTCAGTCTTCGTCCAGGGGGCCGCCTTCGCCACCGGTATTCCTCCAGATCTCTACGCATTTCACCGCTACACCTGGAATTCTACCCCCCTCTACGAGACTCTAGCTTGCCAGTTTCAAATGCAGTTCCCAGGTTGAGCCCGGGGATTTCACATCTGACTTAACAAACCGCCTGCGTGCGCTTTACGCCCAGTAATTCCG
+
CCCCCGGGGGGGGGGGGGGGGGGGGGGGGGGGGGGGGGGGGGGGGGGGGGGGGGGGGGGGGGGGGGGGGGGGGGGGCFGGGGGGGGGGGGGGGGGGGGGGGGGGGGGFEGGFGGGGGGGDGGGGGGGGGGGGGGGGGGGGGGGGGGGGGGGGGEFGGGGGGGGGGGGGGGGGDFGFFEFFG?EGGGFGGFFFGGGGDGGGGCEGFFGGGGGGG>FGGGGGFGFFFF@BBFFEDGG>48CEG@00?*7<FF*
@M03364:276:000000000-BLYN8:1:1101:6812:7645 2:N:0:1
GGACTACTCGGGTTTCTAATCCTGTTTGCTCCCCACGCTTTCGCACCTGAGCGTCAGTCTTCGTCCAGGGGGCCGCCTTCGCCACCGGTATTCCTCCAGATCTCTACGCATTTCACCGCTACACCTGGAATTCTACCCCCCTCTACGAGACTCTAGCTTGCCAGTTTCAAATGCAGTTCCCAGGTTGAGCCCGGGGATTTCACATCTGACTTAACAAACCGCCTGCGTGCGCTTTACGCCCAGTAATTCCG
+
CCCCCGGGGGGGGGGGGGGGGGGGGGGGGGGGGGGGGGGGGGGGGGGGGGGGGGGGGGGGGGGGGGGGGGGGGGGGGGGGGGGGGGGGGGGGGGGGGGGGGGGGFGGGGGGGGGGGGGGGGGGGGGGGGGFGGGGGGFDEEGDFGGGGGGGGGGGGGGGGGGGGGGGGGGFGGGGGGGGGFCFGGGGGGGGGGGGGGGGGGFGGFCFGGGGGGGGGGCGGEEFFFFFFBFFFGDGFFBGGG:?FFF@AGG7
@M03364:276:000000000-BLYN8:1:1101:24773:7665 2:N:0:1
GGACTACACGGGTTTCTAATCCTGTTTGCTCCCCACGCTTTCGCACCTGAGCGTCAGTCTTCGTCCAGGGGGCCGCCTTCGCCACCGGTATTCCTCCAGATCTCTACGCATTTCACCGCTACACCTGGAATTCTACCCCCCTCTACAAGACTCTAGCTGACCAGTTTCAAATGCCGTTCCCAAGTTAAGCTCGGGGATTTCACATCTGACATAATCAACCTCCTGCGTGCGCTTTACGCCCAGTAATTCCG
+
9CCCCGGGGGGGGGGGFGGCFGGGGFGGGGGGGGGEGDGGGGGDGGGGGGGGFGGFGGGGGG<EGFEFGGDCGFGGFGGCCGFGCFBEGFGGGFGGFFGGCFGFGGGFG@7FFFGGGGGGDGDFGGECFFDGGGGC9D>:E>ECCFGCFGG?FGF3DEFEG>:FGGGGG9ED7;,*14=DDDCGGGGCCFFGDCE5CEFCDCFD797CF+2;+@7;F=CC)CFDE;2>0A>>GC<>=6>?E>:6C>F4DC*
@M03364:276:000000000-BLYN8:1:1101:13123:7677 2:N:0:1
GGACTACTCGGGTTTCTAATCCTGTTTGCTACCCATGCTTTCGAGCCTCAGCGTCAGTTACAGACCAGACAGCCGCCTTCGCCACTGGTGTTCTTCCATATATCTACGCATTTCACCGCTACACATGGAGTTCCACTGTCCTCTTCTGCACTCAAGTTTCCCAGTTTCCGATGCACTTCTTCGGTTGAGCCGAAGGCTTTCACATCAGACTTAAGAAACCGCCTGCGCTCGCTTTACGCCCAATAAATCCG
+
CCCCCGGGFGGGGGGFFFCFGGGGGG9FGGFGGGGGGGGGGGGGGGGGGGGGGGGGGGFGGGGGGGCFGGGGGGGEGGCFGGCEGGFFFFEFGFGGGA@DEFGGGGGGGGGCFF<CEEEGGGGGGGGGEBE:FGGGGGGGGGGGBFGGGGGG??FGGADCEGGGGGFGGGGGGG8EFCCFFEDEGGC?FGGG>EGGGGFGGCFGFF+**;9+=+++:CFG57B>=46A(6ABGFFC+(34:)=FGGFFCF9
@M03364:276:000000000-BLYN8:1:1101:23375:7724 2:N:0:1
GGACTACCGGGGTTTCTAATCCTGTTTGCTCCCCACGCTTTCGTACCTGAGCGTCAGTCTTCGTCCAGGGGGCCGCCTTCGCCACCGGTATTCCTCCAGATCTCTACGCATTTCACCGCTACACCTGGAATTCTACCCCCCTCTACGAGACTCTAGCTTGCCAGTTTCAAATGCAGTTCCCAGGTTGAGCCCGGGGATTTCACATCTGACTTAACAAACCGCCTGCGTGCGCTTTCCGCCCAGTAATTCCC
+
CCCCCGGGGGGGGGGGGGGGGGGGGGGGGGGGGGGGGGGGGGGGGGGGFGGGGGGGGGFGGGGGGGGGGDGGGGGGGGGGGGGGGGGGGGGGGGGGGGGAFGGGGGGGGGGEGGGFGGGGGGGGGGGGGGGGGGGGGGGGGGGGGGGCCGGGGFGFFGCCFGGG@FGGG9CGGGGGGGGGGGFFFBCFGGGGDGGGDGGGGFGGFFGGGGGGGFDF75CFFDFFBFBFFF3BDGC)12>EGF::CGFBFG*
@M03364:276:000000000-BLYN8:1:1101:9667:7727 2:N:0:1
GGACTACTGGGGTTTCTAATCCTGTTTGCTCCCCACGCTTTCGCACCTGAGCGTCAGTCTTCGTCCAGGGGGCCGCCTTCGCCACCGGTATTCCTCCAGATCTCTACGCATTTCACCGCTACACCTGGAATTCTACCCCCCTCTACGAGACTCTAGCTTGCCAGTTTCAAATGCAGTTCCCAGGTTGAGCCCGGGGATTTCACATCTGACTTAACAAACCGCCTGCGTGCGCTTTACGCCCAGTAATTCCG
+
CCCCCGGGGGGGGGGGGGGGGGGGGGGGGGGGGGGGGGGGGGGGGGGGGGGGGGGGGGEGGGGGGGGGGGGGGGGGGGGGGGGGGGGGGGGGGGGGGGGGGGGGGGGGGCEGGGGGGGGGGGGGFGGGGGGGGGFFFFEGGGGGGGGGGCCFCFGGGGGGGGFFCECFGGGGGGGGGFGGCFGGGGGGFGGFGGGGDEEGGGGGFGCCGGGGGGGGGGFC>5B?DF>B1>DE353<?:GEGFFFF*/47>0
@M03364:276:000000000-BLYN8:1:1101:3882:7738 2:N:0:1
GGACTACCCGGGTATCTAATCCTGTTCGCTACCCATGCTTTCGAGCCTCAGCGTCAGTTGCAGACCAGACAGCCGCCTTCGCCACTGGTTTTCTTCCATATATCTACGCATTTCACCGCTACACATGGAGTTCCACTGCCCTCTTCTGCACTCAAGTCTCCCAGTTTCCAATGCACTTCTCCGGTTGAGCCGAAGGCTTTCACATTAGACTTAAAAGACGGCCTGCGCTCGCTTTACGCCCAATAAATCCG
+
CCCCCDCDEFG7CC<CEFDEF@,;EFGGDEGGGGCE,CFGEFE8CFFFFF8;:BF@,C9,<CC9FD<EGC@FFGEGCEEGGG7?BCF8F,=FFGEFFABEA?9?E,?DEEDF9<EGEC7@CCFGG?F<F<FGFE,,E4,A=4@=4CF;FGCDG?8,C9>>EC=DEGCF,;,@@CDGGD@F,3>+@CC9,@D@9*@@GDF?7+@@FFD>@*==7B@+:9D*/=)/5A2:(:55DGG3=/:CEB0;<CF?F<C
@M03364:276:000000000-BLYN8:1:1101:23699:7747 2:N:0:1
GGACTACCCGGGTTTCTAATCCTGTTTGCTACCCATGCTTTCGAGCCTCAGCGTCAGTTACAGACCAGACAGCCGCCTTCGCCACTGGTGTTCTTCCATATATCTACGCATTTCACCGCTACACATGGAGTTCCACTGTCCTCTTCTGCACTCAAGTTTCCCAGTTTCCGATGCACTTCTTCGGTTGAGCCGAAGGCTTTCACATCAGACTTAAGAAACCGCCTGCGCTCGCTTTACGCCCAATAAATCCG
+
CCCCCFGFGGGEEECFGGFGFGGGGFGGGGFGFEFGGGGGGGGGDEGFFGGFEEGGFGGGGFGGGGGGGFGFEFGGEGGGGGGGGCFGCEFEGFGFGEFGGGDGGGG7FGGDFFCEFGGGGFFCGGGC<EFFGFFGGGG?FGGFGGGGGEEFGFEGEDFFEGFGGGGGGECEGGGGGFGGFGFGGCEGG7@EE6BCFF8,5?CFFFG59?57+5B+BCFG4CB>>A@DFE>>DFF<A38E5>3ACFF<:8)
@M03364:276:000000000-BLYN8:1:1101:19866:7757 2:N:0:1
GGACTACTGGGGTTTCTAATCCTGTTTGCTACCCATGCTTTCGAGCCTCAGCGTCAGTTACAGACCAGACAGCCGCCTTCGCCACTGGTGTTCTTCCATATATCTACGCATTTCACCGCTACACATGGAATTCCACTTTCCTCTTCTGCACTCAAGTTTCCCAGTTTCCAATGACCCTCCACGGTTGAGCCGTGGGCTTTCACATCAGACTTAAGAAACCGCCTACGCGCGCTTTACGCCCAATAATTCCG
+
CCCCCGGGGGGGGGGGGGGGGGGGGGGGGGGFGGGGGGGGGGGGGGGGGGGGGGGGGGGGGGGGGGGGGGGGGGGGGGGGDEGGGGGGGGGGGGGGGGGGGFFGGGGGGDCFGGGGGGGGEGGGGGGGGGGGGGFGGGGCEFGFGGGGGGGFFGGGGGGGGGGGGGGGFG9FF9D?FGGEGGGGGGGGGGGGCEEEGGFGGCFGFCCGFD?F7=@FF4?FFG>==A926?:BDGF);7E7CDFF;7C?FFD
@M03364:276:000000000-BLYN8:1:1101:10748:7810 2:N:0:1
GGACTACTGGGGTTTCTAATCCTGTTTGCTCCCCACGCTTTCGAGCCTCAGCGTCAGTTACAGACCAGAGAGCCGCCTTCGCCACTGGTGTTCCTCCATATATCTACGCATTTCACCGCTACACATGGAATTCCACTCTCCTCTTCTGCACTCAAGTCTCCCAGTTTCCAATGACCCTCCCCGGTTGAGCCGGGGGCTTTCACATCAGACTTAAGAAACCGCCTGCGCTCGCTTTACGCCCAATAAATCCG
+
CCCCCGGGGGGG6CFDGGGGGGGGGGGGGGGGGGGGGGGGGGGGGGGGGFFGGGGGGGGGGDGGGGGFGGGGFFGGGGGGGGGGGGGGGGGGGGDGGGGFGGGGGGGGGGGGGGGGGGGGGGGGEEGGFEFGGGGGGGGGGGGGGGGG9DEFGGGCEGGGGGGGGGGGGGGGGGGG?DFGGGGCFB+<CGGCEGGGGGGGGGGGFGC44DFGFFGCFGGGBGFFFA9DB:3>D<FDF?GGGF2>GG45>FC
@M03364:276:000000000-BLYN8:1:1101:17098:7820 2:N:0:1
GGACTACTAGGGTTTCTAATCCTGTTTGCTCCCCACGCTTTCGCACCTGAGCGTCAGTCTTTGTCCAGGGGGCCGCCTTCGCCACCGGTATTCCTCCCGATCTCTACGCATTTCACCGCTACACCTGGAATTCTACCCCCCTCTACACGACTCTAGCCTGCCAGTTTCGAATGCAGTCCCCCAGTTAAGCCCGGGGGTTCCACATCTGACTTAATCAACCGCCTGCGTGCGCTTTACGCCCGGTAATTCCG
+
CCCCC?EF<<@DFF;FGGA@EFGGGFEGFFCF@GFGGGGGGGGD,F:FCEGGGGEGEGF<<CFGFGFG,@F7CEGGGGGFFGDGGGGGGGGGGGADE+@C@FGGF<,AF=FF<FCFFFDC@C=FF@@F,>DGGF,CE8DFGGECFF;:+8+;E,33=,>@8E8B:;;FCE6,=D,D<,><@**12614:E,=C?GG*=C*;:70;*:70:F:CCF*2*;*0C331>6.8B>3<CF2=0;EG)(.11*.:**
@M03364:276:000000000-BLYN8:1:1101:5086:7838 2:N:0:1
GGACTACCAGGGTTTCTAATCCTGTTTGCTCCCCACGCTTTCGCACCTGAGCGTCAGTCTTCGTCCAGGGGGCCGCCTTCGCCACCGGTATTCCTCCAGATCTCTACGCATTTCACCGCTACACCTGGAATTCTACCCCCCTCTACTAGACTCAACCTTGCCAGTTTCAAATGCAGTTCCCAGGTTGAGCCCGGGGGTTTCACAACTGACTTAACAAACCGCCTGCGTTCGGTTTACGCCCAGTAATTCCC
+
CCCCCFD<EFGGFGGGGGGF9FGFGGGGGFGF<;EFGG:FGFGC@FCFF@GGGGGGBECEE@FEGB@FGGGGFEGDFGGE?=FGE<FG7BFE<AFGGGGFGGGG,CEFCCCGFF?FFGGGDCEFFC<DEDDFGGGGGGGGGGCA9EB9@,@?>DC,,6,>CFFCCBEGAF,,@>,EEEAFEF6EGGGE7>D57*:=*=:*++4;****2*:1@+01:7=C3=B13)(.())019C(98>C77(/7:46*>*
@M03364:276:000000000-BLYN8:1:1101:10205:7861 2:N:0:1
GGACTACAGGGGTATCTAATCCTGTTTGCTCCCCACGCTTTCGCACCTGAGCGTCAGTCTCCGTCCAGGGGGCCGCCTTCGCCACCGGTATTCCTCCAGATCTCTACGCATTTCACCGCTACACCTGGAATTCCACCCCCCTCTACTAGACTCTAGCTTGCCAGTTTCAAATGCAGTTCCCAGGTTGAGCCCGGGGATTTCACATCTGACTTAACAAACCGCCTGCGTTCGCTTTACACCCAGTAATTCCG
+
CCCCCGGG,CFCGGGGGGFGGFFFGFGGGGGFGGGC7FEGGGDF,C@E,E8FCGGGGG9,,,8CFGGG8,7CFDCGEGGGGGGGGCFGGCGGG9EFFC,FFEFGFFGGGGGEGGGEGGGGGGGGC63>C@FGG9EF8=+@EGGG9@,,,@ECCDEF,,@CCGGEF;EFGGFGGGGGGA;;,>>EFGG6CFCG5:*:*=<97;EGFG7:FGGGG7:;**==35:31:6.(0)09DFA?)3;C>:FGGFFCFG
@M03364:276:000000000-BLYN8:1:1101:16824:7896 2:N:0:1
GGACTACACGGGTTTCTAATCCTGTTTGCTCCCCACGCTTTCGCACCTGAGCGTCAGTCTTTGTCCAGGGGGCCGCCTTCGCCACCGGTATTCCTCCAGATCTCTACGCATTTCACCGCTACACCTGGAATTCTACCCCCCTCTACAAGACTCTAGCCTGCCAGTTTCGAATGCAGTTCCCAGGTTGAGCCCGGGGATTTCACATCCGACTTGACAGACCGCCTGCGTGCGCTTTACGCCCAGTAATTCCG
+
CCCCCGGGGGGGGGGGGGGGGGGGGGGGGGGGGGGGGGGGGGGGGGGGGGGGGGGGGGGGGGGGGGGGGGGGGGGGGGGGGGGGGGGGGGGGGGGGGFGEGGGGGFGGGGGGGGGGGGGGGGGGGGGGGGGGAFGGGGGGGGGGGGG?E6DCFFGGGGGCGGCFGGFCEGGGGGGGGGGGCFG5EGFEGGGGGGGE5BFGG7CCAGFG3DGGGGGGGGGFEG3:FFFFFFBBDGG<FBGGGF:FFGFFGF6
@M03364:276:000000000-BLYN8:1:1101:13217:7913 2:N:0:1
GGACTACTGGGGTTTCTAATCCTGTTTGCTCCCCACGCTTTCGCACCTGAGCGTCAGTCTTCGTCCAGGGGGCCGCCTTCGCCACCGGTATTCCTCCAGATCTCTACGCATTTCACCGCTACACCTGGAATTCTACCCCCCTCTACGAGACTCTAGCTTGCCAGTTTCAAATGCAGTTCCCAGGTTGAGCCCGGGGATTTCACATCTGACTTAACAAACCGCCTGCGTGCGCTTTACGCCCAGTAATTCCG
+
CCCCCGGGGGGGFGGGGGGGFGGGGGGGGGGGGGGGGGGGGGGGGGGGGGGGGGGGGGGFEFGGGGGGGGGEEGGGGGGGGGGGGGGGGGGGGGGGGGGGGGGGGGGGGGGGGGGGGGGGGGGGGGGGGGGGGGGGGGGGGGGGGGCGGEGFFGFGGGGGGGGGFCFGGFGGFGFGGGD;CCC5FDFFGCFGGGGGDEGGGFE7AFGGGCGFGGGGGGGGEGF@?F;@0;DFCDFAFBDECB?FG794FG9
@M03364:276:000000000-BLYN8:1:1101:15256:7923 2:N:0:1
GGACTACCGGGGTTTCTAATCCTGTTTGCTACCCATGCTTTCGAGCCTCAGCGTCAGTTACAGACCAGACAGCCGCCTTCGCCACTGGTGTTCTTCCATATATCTACGCATTTCACCGCTACACATGGAGTTCCACTGTCCTCTTCTGCACTCAAGTTCCCCAGTTTCCGATGCACTTCTTCGGTTGAGCCGAAGGCTTTCACATCAGACTTAAGAACCCGCCTGCGCTCGCTTTACGCCCAATAAATCCG
+
CCCCCGGGGGGGGGGGGGGGGGGGGGGGGGGGGGGGGGGGGGGGFGGGGGGFGGGEGGGG9EFFGGGGCDEFGGGGGGFFGGGGGGGGGGGGGGGGGGGGGGGGGGGGGGGGGGGGGGGGGGGGGGGGGGGGGFAFFGGGGGGGGGGFGFF?FGGGGFFEFGGDGGGGAEGGGGGGFFFGGGFEFGGGGGGGGDE>CGGGGGGFFGGGGGGCG7:8@*=C8CB@DA9B@DEBD>C3:8EDDF(;CF6CFC5
@M03364:276:000000000-BLYN8:1:1101:18040:7950 2:N:0:1
GGACTACAGGGGTTTCTAATCCTGTTTGCTCCCCACGCTTTCGCACCTGAGCGTCAGTCTTCGTCCAGGGGGCCGCCTTCGCCACCGGTATTCCTCCAGATCTCTACGCATTTCACCGCTACACCTGGAATTCTACCCCCCTCTACGAGACTCTAGCTTGCCAGTTTCAAATGCAGTTCCCAGGTTGAGCCCGGGGATTTCACATCTGACTTAACACACCGCCTGCGTGCGCTTTACGCCCAGTAATTCCG
+
C<CCCFF8FFGGC@FFDCEFGGFGEFGGGGAFGGGEECE@DAFCFGDE@CFGEGGDGE,C6FF@CF@@C7@:@FCCF@:FDCFCFFFGFGGGG?FGGGFD9F,CE,FGGGGDC,?FB?CED:9FEDFG8CBF=,@FF8ECEEGD9D:>7+@+@DEDD;DGGG;FE9EF,>;;7;<,2=DFDCF5F9:CFGG87:C=CEFCDCE:76::DFGF7+7:*;CEFGB03>>51@E3537)*(;CEE<@7?8<GG0
@M03364:276:000000000-BLYN8:1:1101:14631:7996 2:N:0:1
GGACTACCGGGGTTTCTAATCCTGTTTGCTCCCCACGCTTTCGCACCTGAGCGTCAGTCTTCGTCCAGGGGGCCGCCTTCGCCACCGGTATTCCTCCAGATCTCTACGCATTTCACCGCTACACCTGGAATTCTACCCCCCTCTACGAGACTCTAGCTTGCCAGTTTCAAATGCAGTTCCCAGGTTGAGCCCGGGGATTTCACATCTGACTTAACAAACCGCCTGCGTGCGCTTTACGCCCAGTAATTCCG
+
CCCCCGGGGGGGGGGGGGGGGGGGGGGGGGGGGGGGGGGGGGGGGGGGGGGGGGGGGGGGGGGGGFGGGGGGGGGGGGGGGGGGGGGGGGGGGFGGDFFGGGGGGGGGGGGGGGGGGGGGFGGGGGGGGGGGGGGGGGGDGGGGFFGCEGGGFGGGGGGGGGGGGGGGFGFGGGGFFFFGFGGGGGGGEGGFEGGECEGGGFGFFGGFGGGGGGGGGGGGFGFB?F0<:BDDGGGFFFGGGFBFG7=<FG9
@M03364:276:000000000-BLYN8:1:1101:10408:7997 2:N:0:1
GGACTACAAGGGTTTCTAATCCTGTTCGCTCCCCACGCTTTCGAGCCTCAGCGTCAGTTACAGTCCAGAGAGTCGCCTTCGCCACTGGTGTTCTTCCTAATCTCTACGCATTTCACCGCTACACTAGGAATTCCACTCTCCTCTCCTGCACTCTAGATACTCAGTTTGGAATGCAGTACTCGGGTTGAGCCCAAGTATTTAACATCCCACTTAATTATCCGCCTACGCTCCCTTTACGCCCAATAAATCCG
+
CCB<CE@CCAFCFGGGGFGGFGGGGGGGGCCFF@E:C@FCFGGGG@:@C@EGGGGGGGGGFFGGF8EFF,E,CFFG,BFGGDD@F8C<F<FCDGAF<FC,95,CE,<AFGGGG,@FAFGC@@E=EGFFGFFEFFEEF8>F8@,+,8@DCG@FFFFG9ECFGCGGG=DEEG9,=,=8EGDGGCCEGGG?EFFGG6EFFF;@29:7B;779*;FC=9++?3,3=*-)9<BA*):8;C4+5E*?;()*01.+8:
@M03364:276:000000000-BLYN8:1:1101:20336:8035 2:N:0:1
GGACTACAGGGGTTTCTAATCCTGTTCGCTCCCCACGCTTTCGAGCCTCAGCGTCAGTTACAGACCAGACAGCCGCCTTCGCCACTGGTGTTCTTCCATATATCTACGCATTTCACCGCTACACATGGAGTTCCACTGTCCTCTTCTGCACTCAAGTTTCCCAGTTTCCGATGCACTTCTTCGGTTGAGCCGAAGGCTTTCACATCAGACTTAAGAAACCGCCTGCGCTCGCTTTACGCCCAATAAATCCG
+
CCCCCGGGGGGGGGGGGGGGGGGGGGGGGGGGGGGGGGGGGGGDFGGGGGGGGGGGGFFFGGGGGGGGGGGGGGGGGGGGGGGGGGGGGGGGGGGGGGGGGGFFGGGGGGGGGGGGGGGGGDGGGGGGGGGGGCEGGGGGGGGGGCGGGGGGGGFFGFFGGGGFGGGGGGGGGGGGGGGGGGGGGGGFE@FGD>ED5DDGGFGGFGFGGFF=DGGG>FCGBGBF249B12853DFEFFGDE>FFGG:?GF>
@M03364:276:000000000-BLYN8:1:1101:5978:8091 2:N:0:1
GGACTACAGGGGTTTCTAATCCTGTTTGCTCCCCACGCTTTCGCACCTGAGCGTCAGTCTTCGTCCAGGGGGCCGCCTTCGCCACCGGTATTCCTCCAGATCTCTACGCATTTCACCGCTACACCTGGAATTCTACCCCCCTCTACGAGACTCTAGCTTGCCAGTTTCAAATGCAGTTCCCAGGTTGAGCCCGGGGATTTCACATCTGACTTAACAAACCGCCGTCGTGCGCTTTACGCCCAGTAATTCCG
+
CCCCCGGGGGGGGGGGGGGGGGGGGGGGGGGGGGGGGGGGGGGGGGGGG,FGGGGGGGGGGGGGGGGGGGGGGGGGGGGGGGFGGGGGGGGGFFFGFGGGGGGFEDGGCFGGGGDGGGGGGC=FGGGGGGGGGGGAFGGGGGGFDFDDEGGGGFCGGGF,DFFB<EFFGCAFGDFGGGGGGGG5?CEGFGFGGGGGDGFGCC9C72@FFFGGG77F=DGG:C;((01>FFEBD5C9F:EEC):F7C@AFG4
@M03364:276:000000000-BLYN8:1:1101:18997:8097 2:N:0:1
GGACTACCAGGGTATCTAATCCTGTTTGCTCCCCACGCTTTCGAGCCTCAGTGTCAGTTACAGGCCAGAGAGCCGCTTTCGCCTCCGGTGTTCCTCCATATATCTACGCATTTCACCGCTACACATGGAATTCCACTCTCCTCTCCTGCACTCAAGTCTCCCAGTTTCCAATGCACACAATGGTTGAGCCACTGCCTTTTACACCAGACTTAATAAACCACCTGCGCTCGCTTTACGCCCAATAAATCCGG
+
CCCCCGGFFGGGGCFFGGGGGGGGGGGGGGGGGGGCFGGGGGGFGGGGGGGGGGGGGGGGGGGFGGGGGGGGGGGG@BFGGGGGGFGGGGGGGGGGGGGGGGGGGGGGGGGEFFFGGGGGDEFGGFGGGFFGGGGGGGGGGGGGFGGGGGGGGGGGGCFGGGGGGGGGGDDGGFGGFDE+EDGGGGG?8E?FGFCCFGGGGFCF*;D5C7B88<7@8CD:>GF2BF=*)8?58CCEE@GGGFF;D>+5;C:
@M03364:276:000000000-BLYN8:1:1101:2928:8100 2:N:0:1
GGACTACAGGGGTTTCTAATCCTGTTTGCTCCCCACGCTTTCGCACCTGAGCGTCAGTCTTCGTCCAGGGGGCCGCCTTCGCCACCGGTATTCCTCCAGATCTCTACGCATTTCACCGCTACACCTGGAATTCTACCCCCCTCTACGAGACTCTAGCTTGCCAGTTTCAAATGCAGTTCCCAGGTTGAGCCCGGGGATTTCACATCTGACTTAACAAACCGCCTGCGCTCGCTTTACGCCCAATAAATCCG
+
CCCCCGGGGFFCGGGGGGGGGGGGGGGGGGGGGGGGGGGGGGGGGGGGGGGGGGGGDGGGGGFGGGGGGEGGGGGGGGGGGGGG?EGGGGGGGGGGGGGGGGGGGGGGGGGGGGGGGGGGGGGGGGGCFGFGGGGGGGGGGGGGGGGGCGGGGGGGGGGGGGGGGGGGGGCFGGGGGCFG?FGFFEFFGG?FGGGGGGDGGFGGFGGGDFGGGCGFGFGG3CDFFFFF0)7)7<<AF?GGGD:FCFF<FG<
@M03364:276:000000000-BLYN8:1:1101:11696:8128 2:N:0:1
GGACTACTCGGGTTTCTAATCCTGTTTGCTCCCCACGCTTTCGCACCTGAGCGTCAGTCTTCGTCCAGGGGGCCGCCTTCGCCACCGGTATTCCTCCAGATCTCTACGCATTTCACCGCTACACCTGGAATTCTACCCCCCTCTACGAGACTCTAGCTTGCCAGTTTCAAATGCAGTTCCCAGGTTGAGCCCGGGGATTTCACATCTGACTTAACAAACCGCCTGCGTGCGCTTTACGCCCAGTAATTCCG
+
CCCCCGGGGGGGGGGGGGGGGGGGGGGGGGGGGGGGGGGGGGGGGGGGGGGFEGGGGGGGGGGGGGGGGGGGGGGEGGGGGGGGGGGGGGGGGGGGGGGGGGFGGFGGGGGGGGFFGGGGGG?FGGGGGGGGGGDFGGGGGGEDDCFCEGEFFGGGGGFFGGGGGGGGGGGGGGGGGFGGCFFF:DFGGGGGEEGCCGGGCFGGFGGCCCFDFFGGGGGCEEBDFFFFF:5BDGGAF?GGC5:FGFBAGG9
@M03364:276:000000000-BLYN8:1:1101:21539:8154 2:N:0:1
GGACTACTAGGGTTTCTAATCCTGTTTGCTCCCCACGCTTTCGCACCTGAGCGTCAGTCTTCGTCCAGGGGGCCGCCTTCGCCACCGGTATTCCGCCAGATCTCTACGCATTTCACCGCTACACACGGAATTCTACCCCCCTCTACGAGACTCTAGCTTGCCAGTTTCAAATGCAGTTCCCAGGTCGAGCCCGGGGATTTCACATCTGACTTAACAGACCGCCTGCGTGCGCTTTACGCCCAGTACTTCCG
+
---8,6,6,=CDF8CGC,EEGF<;6;6C,<CF<@CFFF7;@C@6,8@BF8;FG@,,BC,C9F@E:FGG8:6@+C=7F:FFGGGGGGGGFEFGGG8CF:C,,,4EEGGCG+BFEFB?F@+@>F,3,+8FBF+AFE===8DCE>@0;DG+7+**737EFC@FG>3DFFFFG9,?E?FFD7<D,4BF:,//:EG8C58*2*3=CDG>:*1;7+0C>@DG*;CFE*74()4;<375<*9)*-:E5;2970/:?:*
@M03364:276:000000000-BLYN8:1:1101:20579:8155 2:N:0:1
GGACTACTCGGGTATCTAATCCTGTTTGCTACCCATGCTTTCGAGCCTCAGCGTCAGTTACAGACCAGACAGCCGCCTTCGCCACTGGTGTTCTTCCATATATCTACGCATTTCACCGCTACACATGGAGTTCCACTGTCCTCTTCTGCACTCAAGTTTCCCAGTTTCCGATGCACTTCTTCGGTTGAGCCGAAGGCTTTCACATCAGACTTAAGAAACCGCCTGCGCTCGCTTTACGCCCAATAAATCCG
+
CCCCCGGGGGGGGGGGGGGFGGGGGGGGGGGGGGGGGGGGGGGGGGGGGGGGGGGGGFGGGGGGGGGGGCGGGGGGGGGGGGGGGGGGGGGGGGGGGGGGGCFFGGGGGGGGGCFGGGGGGGGGGGGGGGGGGGGGGGGDFFFGGGGGGGGGGGGGGGGGGGGFGGGGGGGGGGGGGGGGFG6CGG6DFFGGCGGC6@FGGGF7B>F>FDGGGGGCC>FGEGFFFFBD>?FFGCFEFFGCGFFF<DFEGF7
@M03364:276:000000000-BLYN8:1:1101:23086:8158 2:N:0:1
GGACTACAAGGGTTTCTAATCCTGTTTGCTACCCATGCTTTCGAGCCTCAGCGTCAGTTACAGACCAGACAGCCGCCTTCGCCACTGGTGTTCTTCCATATATCTACGCATTTCACCGCTACACATGGAGTTCCACTGTCCTCTTCTGCACTCAAGCTTCCCAGTTTCCGATGCACTTCTTCGGTTGAGCCGAAGGCTTTCACATCCGACTTAAGAAACCGCCTGCGCTCGCTTTACGCCCAATAAATCCG
+
CCCCCGG@CFGGFGGGGGGGGGGGGGGGGGGGGGGFGGGGGGFG@FGGGGFGGGGGGGGAFDC@EFCCEC<<FFGGGG>FGGGGGCG8C<FGGGEFFFFGGBFGGGGGGDFGFFEGGGDEDEFF4,EDGCFGGEFG9,@FGGGGCG9F;FDFGCGG98EFGG9DBAEGAEDEGEF8EDG,EEG+CC>F?FGG+3BCDE?CF7EFFG5DGDC9=+5=C7FFFGFFBA5)())=DDC4A0EEEF084*2<FF/
@M03364:276:000000000-BLYN8:1:1101:17440:8168 2:N:0:1
GGACTACTCGGGTTTCTAATCCTGTTTGCTCCCCACGCTTTCGCACCTGAGCGTCAGTCTTCGTCCAGGGGGCCGCCTTCGCCACCGGTATTCCTCCAGATCTCTACGCATTTCACCGCTACACCTGGAATTCTACCCCCCTCTACGAGACTCTAGCTTGCCAGTTTCAAATGCAGTTCCCAGGTTGAGCCCGGGGATTTCACATCTGACTTAACAAACCGCCTGCGTGCGCTTTACGCCCAGTAATTCCG
+
CCCCCGGGGGGGGGGGGGGGGGGGGGGGGGGGFGGGGGGGGGGGGGDFF@EFFGGGGGGGGGGGGGGGGGGGGGGGGGGGGGGGGGGGGDGGGGGGG?EEGGGGGGGGGGGGGGGGGGGGGGGGGGGGGGGGGGGGGGGGGGGGFGG6>CEGGGGGGGFFGGGG:EDGGFGGGGGGGGGGCFFGGGGGGDFGDGEGEGGGGGGDAFDFFGGGGGGG7CGGFGFFFFFFFFFFGGGFFBGGGBBFDGFAGGD
@M03364:276:000000000-BLYN8:1:1101:22761:8186 2:N:0:1
GGACTACAAGGGTTTCTAATCCTGTTTGCTACCCATGCTTTCGAGCCTCAGCGTCAGTTACAGACCAGACAGCCGCCTTCGCCACTGGTGTTCTTCCATATATCTACGCATTTCACCGCTACACATGGAGTTCCACTGTCCTCTTCTGCACTCAAGTTTCCCAGTTTCCGATGCACTTCTTCGGTTGAGCCGAAGGCTTTCACATCAGACTTAAGAAACCGCCTGCGCTCGCTTTACGCCCAATAAATCCG
+
CCCCCGGGGGGGGGGGGGGGGGGGGGGGGGGGGGGGGGGGGGGGGGGGGGGGGGGGGGGGGGGGGGGFGGGGGGGGGGGGGGGGGGGGGGGGGGGGGGGGGGGGGGGGGGGEFGGGGGDEGGGGGFGGCEEGGFFGGFGGGGGFGAFGGGGGGGGGGFGGGGGGGGGGGGDGGGGGGGFFGFFGGGGGGGGGGGGGGGGGGGFGFGGGGGGGDGG7@FGGFGFFDFFF@FFFGGG4CDGGCE;FGG=5F4:
@M03364:276:000000000-BLYN8:1:1101:23711:8241 2:N:0:1
GGACTACTGGGGTTTCTAATCCTGTTTGCTCCCCACGCTTTCGAGCCTCAGCGTCAGTCATCGTCCAGTAGGCCGCCTTCGCCACTGGTATTCCTCCAGATATCTACGCATTTCACCGCTACACCTGGAATTCCGCCTACCTCTACGACACTCTAGCTCCACAGTTTCCAATGCAGTTCCTGGGTTGAGCCCGTGGCTTTCACATCAGACTTACAGAACCGCCTGCGTTCCCTTTACACCCAGTAATTCCG
+
CCCCCGGF<FFGGGGGGGGGGGGGGGGGGG9FGGGCFGGGGGG,,BFG8FEGGGGGGG,CCCFEGGGG6@CBGGGGGGGGFGGGGFCFG,CEGGGGG8FEG,EGGGGGGGGGAFGGGGGEGGGG,,ABGGFFF?,@+>+AFGFDFGC33=EGGEFF,=,3,,@DGFFD,EF,@F8AFAF,,7>6DEGGCFFG5*@**@,=CFGCCG+*;CGGFC8*56@FB=EF(AB.6B4AGGG)@9EGGF<FCC7?GGC
@M03364:276:000000000-BLYN8:1:1101:9371:8275 2:N:0:1
GGACTACCCGGGTTTCTAATCCTGTTTGCTACCCATGCTTTCGAGCCTCAGCGTCAGTTACAGACCAGACAGCCGCCTTCGCCACTGGTGTTCTTCCATATATCTACGCATTTCACCGCTACACATGGAGTTCCACTGTCCTCTTCTGCACTCAAGTTTCCCAGTTTCCGATGCACTTCTTCGGTTGAGCCGAAGGCTTTCACATCAGACTTAAGAAACCGCCTGCGCTCGCTTTACGCCCAATAAATCCG
+
CCCCCGGGGGGGGGGGGGGGGGGGGGGGGGFGGGGGGGGGGGGGGGGGGGGGGGGGGGGGGGGGGCFGGGGGGGEGGGGGGGGGGGGGGGGGGGGGGGGGGGGGGGFGGDEGGGGGGDGGGGFGGGGGGGGGGGGGGGGGFGGGGGGFGGGGGGGFGGGGGGGGGGGGGGGGGGGGGGGGGGGCFEEFGGGDECEGFFGGGGGGFFGGGGFFGGD>FCGF>GF?9FBF>BDFGGC):1BEGF<AGGF<>C9
@M03364:276:000000000-BLYN8:1:1101:5648:8279 2:N:0:1
GGACTACACGGGTATCTAATCCTGTTTGCTCCCCACGCTTTCGAGCCTCAGCGTCAGTTACAGACCAGAGAGCCGCCTTCGCCACTGGTGTTCCTCCATATATCTACGCATTTCACCGCTACACATGGAATTCCACTCTCCTCTTCTGCACTCAAGTCTCCCAGTTTCCAATGACCCTCCCCGGTTGAGCCGGGGGCTTTCACATCAGACTTAAGAAACCGCCTGCGCTCGCTTTACGCCCAATAAATCCG
+
CCCCCGGGGGGGGGGGGGGGGGGGGGGGGGGGGGGGGGGGGGGGFGGGGFGGGGGGGGGCFCDFGGGGFDFGGGGGGGGGGGGGGGGGGGGGGGGGGGGGGGGGGGGGGGGGGGGGGGGGGGGGFGGGGGGGGGFCEGGGGGGGGFAFGGGGFG8FEFFFGGGGGGGGGGGGGGGGGGGEGGGGGGDFGFGGDGGGGGGGGFGGFG=??6DGGGG+;CGGEGE6<FFD9FFFGGG>F:EGGB37CFF<CG7
@M03364:276:000000000-BLYN8:1:1101:8171:8283 2:N:0:1
GGACTACTCGGGTATCTAATCCTGTTTGCTCCCCACGCTTTCGCACCTGAGCGTCAGTCTTCGTCCAGGGGGCCGCCTTCGCCACCGGTATTCCTCCAGATCTCTACGCATTTCACCGCTACACCTGGAATTCTACCCCCCTCTACGAGACTCTAGCTTGCCAGTTTCCAATGCAGTTCCCAGGTTGAGCCCGGGGATTTCACATCTGACTTAACAAACCGCCTGCGTGCGCTTTACGCCCAGTAATTCCG
+
CCCCCGGGGGGGGGGGGGFGGGGGGGGGGGGGGGDGGGGGGGGGGGGGGGGGGGGGGGGGGGGGGGGGGGGGGGGGGGGGGGGGGGGGG@FGGGGGG?FCGGGGGGGGGGGGFGEGGGDGGGFGGGGGFGGGGGGGGGGGGDGFCGG6ECGFGGGGGGGGGGGGGGE9,@;FCFDFDEGFGFGCFGGGFGGGGGGGGGGGGFGGFGFF7FGGCGGGFGG=3>>@FF2@BFFFGGFAF?CEGF<FG7?<GF6
@M03364:276:000000000-BLYN8:1:1101:14434:8313 2:N:0:1
GGACTACAGGGGTATCTAATCCTGTTTGCTACCCATGCTTTCGAGCCTCAGAGTCAGTTACAGACCAGACAGCCGCCTTCGCCACTGGTGTTCTTCCATATATCTACGCATTTCACCGCTACACATGGAGTTCCACTGTCCTCTGCTGCACTCAAGTTTCCCAGTTTCCGATGCATTTCTTCGGTTGAGCCGCAGGCTTTCACATCAGACTTAAGAAACAGCCTGCGCTCGCTTTACGCCCAATAAATCCG
+
CC-BCGCF@FDGGGGGGFGGGEFGGFGE<EEC,EDGG<FEF<:CCE:@FG@9EGCFDGGDGEFGCFG8ECEFF<BF7@CA<,84:@89CEFGGG>F,A?FF<EFGA9AFCC:EEFEEF+=>CEGFFFFF8F=,C,49ECG8;E8,44,4,>?4=DF9D;>CE9>AE;E,>+8AEG,@F=@,7>CCEE?F,,++@+++@8?C+,2B77;7572=582B*@,3,:5)*5@46?DDC4>F2*=E>?)0:A<:*)
@M03364:276:000000000-BLYN8:1:1101:14312:8336 2:N:0:1
GGACTACAAGGGTTTCTAATCCTGTTTGCTCCCCACGCTTTCGCACCTGAGCGTCAGTCTTCGTCCAGGGGGCCGCCTTCGCCACCGGTATTCCTCCAGATCTCTACGCATTTCACCGCTACACCTGGAATTCTACCCCCCTCTACGAGACTCTAGCTTGCCAGTTTCAAATGCAGTTCCCAGGTTGAGCCCGGGGATTTCACATCTGACTTAACAAACCGCCTGCGTGCGCTTTACGTCCAGTAATTCCG
+
-CBCCCFF?<EEEED9FEFGGGGGGGGGGGCFFECGGGEGGEGGGGFFFGGGGGBEFGGGGGGGGGGGGGGGGGGG7CFDFGCCGGDCFCGGFFGGGGFGGGFFGCFGGCFGGGGGGGDEGGE=EFFGGGGGFF9A=8>F8@>F,@+@CEEFGFGGFGFGGGC:DFGG7,>B9,,77EGG69DCF?FFFFG5EGGDGCCFGCC>84:CF:7>DG?@7/@5>DFFFF>D0>:>D7D<8-*15))10:*6:C<
@M03364:276:000000000-BLYN8:1:1101:19233:8375 2:N:0:1
GGACTACCAGGGTTTCTAATCCTGTTTGCTACCCATGCTTTCGAGCCTCAGCGTCAGTTACAGACCAGACAGCCGCCTTCGCCACTGGTGTTCTTCCATATATCTACGCATTTCACCGCTACACATGGAGTTCCACTGTCCTCTTCTGCACTCAAGTTTCCCAGTTTCCGATGCACTTCTTCGGTTGAGCCGAAGGCTTTCACATCAGACTTAAGAAACCGCCTGCGCTCGCTTTACGCCCAATAAATCCG
+
CCCCCGGGGGGGGGGGGGGGGGGGGGGGGGGGGGGGGGGGGGGGGGGGGGGGGGGGGGGGGGGFGGGGDFGGGGGGGGGGGGGCGGGGFGGGGGGGGGGGGGGGGGGGGGGGGGGGGGGGDGGGGGGGGGGGGGFGGGFGGGGGGGGGGGG??FGGFCEGGGCFGGGGGGGGGGEEFGGGDFEEGGGCGGGGEGGDGGGGGGGGFGGGDGGGG7;DCGGGFGED=A=E@EFFGGC3C<CEGF@FGGFEDDD
@M03364:276:000000000-BLYN8:1:1101:25970:8379 2:N:0:1
GGACTACCAGGGTTTCTAATCCTGTTTGCTACCCATGCTTTCGAGCCTCAGCGTCAGTTACAGACCAGACAGCCGCCTTCGCCACTGGTGTTCTTCCATATATTTACGCATTTCACCGCTACACATGGAGTTCCACTGTCCTCTTCTGCACTCAAGTTTCCCAGTTTCCGATGCACTTCTTCGGTTGAGCCGAAGGCTTTCACATCAGACTTAAGAAACCGCCTGCGCTCGCTTTACGCCCAATAAATCCG
+
B9CC86,CECC;@@CCFF9FCCFAC@FFE@,CEFG<FGG9FCF<<7:@E<EFEGGCE,,,C,E9FGGGG7<@<6@@+B,,48@B,:CF6EFGF,>EAEDDDA;,4@AFGGGGGGDEAFCGE+?E4,5ABFG:E<D9EE;AFCFC9EFFG;,688EE,>;EADD8F,>,=C6++@,@@=FGG,DEFEEGFEGC+3>CGG8,5+79BG7CCC7BC<FC+*5;99*<=A@>28AEDFCCF1*:C:(.2*19F47
@M03364:276:000000000-BLYN8:1:1101:13112:8380 2:N:0:1
GGACTACAGGGGTTTCTAATCCTGTTTGCTCCCCACGCTTTCGAGCCTCAGTGTCAGTTACAGGCCAGAGAGCCGCTTTCGCCACCGGTGTTCCTCCATATATCTACGCATTTCACCGCTACACATGGAATTCCACTCTCCTCTCCTGCACTCAAGTCTACCAGTTTCCAATGCATACAATGGTTGAGCCACTGCCTTTTACACCAGACTTAATAAACCACCTGCGCTCGCTTTACGCCCAATAAATCCGG
+
CCCCCGGGGGGGGGGGGGGGGGGGGGGGGGGGGGGGGGGGGGGGGGGGGGGGGGGGEGGGGGGGGGGGGGGGGGGGGGGGGGGGGGGGGGGGGGGFGGGGFGFFGGGGGGGGGGGGGGGGEEFGGGGGGFGGGGGGGGGGGGGGGGGFGGGFGGGGGGFGGGGGFGGGGGGGGGGGGGGGGGGGGGDCCGGGGGGDGGGGGGGGFG5?CFFFCE+B>F?CF7FFFF299DEFCF8CDDGDG3@FG77CGGC
@M03364:276:000000000-BLYN8:1:1101:26898:8387 2:N:0:1
GGACTACTAGGGTTTCTAATCCTGTTTGCTCCCCACGCTTTCGCACCTGAGCGTCAGTCTTCGTCCAGGGGGCCGCCTTCGCCACCGGTATTCCTCCAGATCTCTACGCATTTCACCGCTACACCTGGAATTCTACCCCCCTCTACGAGACTCTAGCTTGCCAGTTTCAAATGCAGTTCCCAGGTTGAGCCCTGGGATTTCACATCTGACTTAACAAACCGCCTGCGTGCGCTTTCCGCCCAGTAATTCCT
+
CCCCCCGGFGFGGGGGGGCFGGGGGGFGGGGGGGGGGGEEFGFECGCFDGGGGGECCFFGGFFFGGGCEE7EEGCCFGGGGGEC:4F7C:CA<,E<EAFGGG9BGGG7@FGFGGGGGGGGGGGG?D?F@FEDGGGFBF+@EEGGFFFC@+>8>@FGAFG6FGGFFFF,=DG9,,7,,2@;DGFCE9DFGGFC,;>=GGCGD@C+:C7+=:C8>DGCDCF:=5A(,A(0(:>EGG3)9:EGE3(9>*747**
@M03364:276:000000000-BLYN8:1:1101:3339:8402 2:N:0:1
GGACTACAAGGGTTTCTAATCCTGTTTGCTCCCCACGCTTTCGCACCTGAGCGTCAGTCTTCGTCCAGGGGGCCGCCTTCGCCACCGGTATTCCTCCAGATCTCTACGCATTTCACCGCTACACCTGGAATTCTACCCCCCTCTACGAGACTCTAGCTTGCCAGTTTCAAATGCAGTTCCCAGGTTGAGCCCGGGGATTTCACATCTGACTTAACAAACCGCCTGCGTGCGCTTTACGCCCAGTAATTCCG
+
CCCCCGGGGGGGGGGGGGGGGGGGGGGGGGGGGGGGGGGGGGGGGGGGFGGGGGGGGGGGGGGGGGGGGGGGGGGGGGGGGGGGEGGGGGFGGGGGGGFGGGGGGGGGGGGGGGGGGGDGGGCGGGGGFGGGGGGGGCGCEGGGGGGGGCEGGCEGGGGGGGGGGGFGGGFGGGGGGGGGGGDGGGGGFGGGG5>:CCGGGGGGFGGF>FGGGGGG7CFFEGD;0A>F:>DEDD3AF<GEGF6@FCFAC>*
@M03364:276:000000000-BLYN8:1:1101:10351:8411 2:N:0:1
GGACTACCCGGGTTTCTAATCCTGTTTGCTACCCATGCTTTCGAGCCTCAGCGTCAGTTACAGACCAGACAGCCGCCTTCGCCACTGGTGTTCTTCCATATATCTACGCATTTCACCGCTACACATGGAATTCCACTCTCCTCTTCTGCACTCAAGTCTCCCAGTTTCCAATGACCCTCCCCGGTTGAGCCGGGGGCTTTCACATCAGACTTAAGAAACCGCCTGCGCTCGCTTTACGCCCAATAAATCCG
+
CCCCCGFGGGGGGGCFFFEFGFGGGGGGGGGGFFGGGGGFGG7FGGGGGGGGGGGGGGGGGAFGGGGGFEDFGGEGGGGGGGGEGGGDCFGGFGGGGGCGGGGGGGGGDFCGGGGGG@:CGGGGGGGFEFFG9FGFEG9FFC8BDFFGG;>DF88,EDGGGGCCA>DDFGA9D9=FD8FECCCC<BE?CGCEEEEGGG>CDGF++2;**;<7C77=>FGCBEB7?FBD>AEEDFG<F0CGEBFFGC=>FF7
@M03364:276:000000000-BLYN8:1:1101:28517:8416 2:N:0:1
GGACTACCGGGGTTTCTAATCCTGTTTGCTCCCCACGCTTTCGCACCTGAGCGTCAGTCTTTGTCCAGGGGGCCGCCTTCGCCACCGGTATTCCTCCAGATCTCTACGCATTTCACCGCTACACCTGGAATTCTACCCCCCTCTACAAGACTCTAGCCTGCCAGTTTCGAATGCAGTTCCCAGGTTTAGCCCGGGGATTTCACATTCGACTTGACAGACCGCCCGCGTGCGCTGTACGCCCCGTAATTCCC
+
CCCC8,6<:FEG+@FGFFFGFF<9FFFFGFGEGGCCCGGGGGFECGECFE,CFFCFFFFG9C9FFGAGGGGGDGGGDEFGGGGGGCFGGGFDE,,C8EFDFGGGGGGCGGG7EFFGECCCGGFC@,3=FG9BFFGCC8=C7CGGGGGCE?F?DGE,E:@DF@?@FFAF*8,?,,;,5,D:62?*7:,0,,?,*:C*7=C?7CGF=+1;:DDD*>C:***:)2)((89EFFF>3)9<BB5C:)4<>*.:F7*
@M03364:276:000000000-BLYN8:1:1101:12236:8421 2:N:0:1
GGACTACCGGGGTTTCTAATCCTGTTTGCTCCCCACGCTTTCGAGCCTCAGCGTCGATTACAGACCAGAGAGTCGCCTTCGCCACTGGTGTTCCTCCATATATCTACGCATTTCACCGCTACACATGGAGTTCCACTGTCCTCTTCTGCACTCAAGTTTCCCAGTTTCCGATGCACTTCTTCGGTTGAGCCGAAGGCTTTCACATCAGACTTAAGAAACCGCCTGCGCTCGCTTTACGCCCAATAAATCCG
+
CCCCCGGGGGGGGGGGGGGGGGGGGGGGGGGGGGGGGGGGGGGGGGGGGGGGGGGGCFGDGGGGGGGGGGGGGGGGGGGGGGGGGGGFGGGGGGGGGGGGGGFFGGFGGGGGGGGGGFGGGFFGGGGGCGGGGGGGGGGFCDFGFFGGGGGFD8DGGGGFGDAFGGGGGGGGGGCGGGGGGGGGGGGGEGFGD58>FGGGGGGGFGFFFGGGFG7CFFFGFGFFFAFBFBEFGGGFFFGGGF?:C7@<7<9
@M03364:276:000000000-BLYN8:1:1101:9223:8437 2:N:0:1
GGACTACTGGGGTTTCTAATCCTGTTTGCTCCCCACGCTTTCGCACCTGAGCGTCAGTCTTCGTCCAGGGGGCCGCCTTCGCCACCGGTATTCCTCCAGATCTCTACGCATTTCACCGCTACACCTGGAATTCTACCCCCCTCTACGAGACTCTAGCTTGCCAGTTTCAAATGCAGTTCCCAGGTTGAGCCCGGGGATTTCACATCTGACTTAACAAACCGCCTGCGTGCGCTTTACGCCCAGTAATTCCG
+
CCCCCCFGGGGGGGGGGGGGGGGGGGGGGGGGGGGGGGGFGGGDGEGGGGGGGGGEGGGGGGGGGGGGGGGGGGGGGGGGGGGGGGGGCEGFAEGGGGGFGGFFGGGGGGGGGGGGGGGGEGGGGGGGGGGGGGGGCFGGGGGGCGF8C6CGGGG7DFCFFGGFGGGGGGFFDDGFFGGFGF?FGGGFGGGGGGGGGGCFGGGGFGGGGGCGGFGGGCGGEGF<?F9D?FFFGGCAF:GGE>?F>F?ACG9
@M03364:276:000000000-BLYN8:1:1101:6223:8439 2:N:0:1
GGACTACAGGGGTTTCTAATCCTGTTTGCTCCCCACGCTTTCGCACCTGAGCGTCAGTCTTCGTCCAGGGGGCCGCCTTCGCCACCGGTATTCCTCCAGATCTCTACGCATTTCACCGCTACACCTGGAATTCTACCCCCCTCTACGAGACTCTAGCTTGCCAGTTTCAAATGCAGTTCCCAGGTTGAGCCCGGGGATTTCACATCTGACTTAACAAACCGCCTGCGTGCGCTTTACGCCCAGTAATTCCG
+
CCCCCGGGGGGGGGGGGGGGGGGGGGGGGGGGGGGGGGGGGGGGGGGGGGGGGGGGGGGGGGGGGGGGGGGGGGGGGGGGGGGGGGGGGGGGGGGGFCFGGGGGGGGGGDCGGGGGGEGGGGGGGGGGGGGGGGGGGDEGGGGGGGGGEEGGGGGFGGGGGGGGGGGGGGGFGGGGGGGGGCGGGGGGGGGGGGGGDGGGGFGGFC77CFGGGGGGGGGGFGFF?F(73BB>GDGBFBGGG3:FFD@DGF9
@M03364:276:000000000-BLYN8:1:1101:21444:8462 2:N:0:1
GGACTACCGGGGTTTCTAATCCTGTTTGCTCCCCACGCTTTCGCACCTGAGCGTCAGTCTTCGTCCAGGGGGCCGCCTTCGCCACCGGTATTCCTCCAGATCTCTACGCATTTCACCGCTACACCTGGAATTCTACCCCCCTCTACGAGACTCTAGCTTGCCAGTTTCAAATGCAGTTCCCAGGTTGAGCCCGGGGATTTCACATCTGACTTAACAAACCGCCTGCGTGCGCTTTACGCCCAGTAATTCCG
+
CCCCCGGGGGGGGGGGGGGGGGGGGGGGGGGGGGGGGGGGGGGGGGGGGGGGGGGGGGGGGGGGGGGGGGGGGGGGGGGGGGGGGGGGGGGGGGGGGGGDFGGGGFGGGGGGGGGGGGGGDGCGGGGFGGGGGGGGGGGGGGGGFAFEGGGGCFGFFGGGGGFCFFDFFGFFFGGGF@EFFGGGGGGGGGGGGGGGCGGGGFDGFCGGGGGGGFFDF*3C>CE?FF>BFFEFGGGA?(CECD?FGGFFG72
@M03364:276:000000000-BLYN8:1:1101:4871:8468 2:N:0:1
GGACTACTGGGGTATCTAATCCTGTTTGCTACCCATGCTTTCGAGCCTCAGCGTCAGTTACAGACCAGACAGCCGCCTTCGCCACTGGTGTTCTTCCATATATCTACGCATTTCACCGCTACACATGGAGTTCCACTGTCCTCTTCTGCACTCAAGTTTCCCAGTTTCCGATGCACTTCTTCGGTTGAGCCGAAGGCTTTCACATCAGACTTAAGAAACCGCCTGCGCTCGCTTTACGCCCAATAAATCCG
+
CCCCCGGGGGGGGGGGGGGGGGGGGGGGGGGGGGFGGGGGGGGGGGGGGGGGGGGGGGGGGGGGGGGGGGGGGGGGGGGGGGGGGFGFGDFGGGGGGGGDGGGGGGGGGGCFGGGGGGGGGGGGGGGGGGGGGGGGGGGGGGGGGGGGGGGGGGGGGGGGGCFGGGGGGGGGGCEG8DGE3@F8FGGGCGFGDGGGGGDGFGGGF>CCFFDG7@DCG*<;97BFFF@FFDFFGGGFCDGG5B?FCFFEGFC
@M03364:276:000000000-BLYN8:1:1101:12034:8470 2:N:0:1
GGACTACCAGGGTTTCTAATCCTGTTTGCTCCCCACGCTTTCGCACCTGAGCGTCAGTCTTTGTCCAGGGGGCCGCCTTCGCCACCGGTATTCCTCCAGATCTCTACGCATTTCACCGCTACACCTGGAATTCTACCCCCCTCTACAAGACTCTAGCTGACCAGTTTCAAATGCAGTTCCCAAGTTAAGCTCGGGGATTTCACATCTGACTTAATCAACCGCCTGCGTGCGCTTTACGCCCAGTAATTCCG
+
CCCCCGGGGGGGGGGGGGGGGGGGGGGGGGGGGGGGGGGGGGGGGGGGGGGGGGGGGGCFGGGGGGGGGGGGGGGGGGGGGGGGGFGGGGGGGAEGGGGFFFEFGGGGGGGGGGGGGGGGGGGFGGGGGGFFGGGGGGGGGGGGAFFFGGGGGGGCFGG9DFGGGGGGGG9E9CA,3ECF6FD5F>FGGGFGGGGGGGGGGCFGFDGGFGGGGFD7@CF*355;=A7>?E>BDDFAFB>E5>BFG:=>GG2
@M03364:276:000000000-BLYN8:1:1101:11498:8491 2:N:0:1
GGACTACCGGGGTTTCTAATCCTGTTTGCTCCCCACGCTTTCGCACCTGAGCGTCAGTCTTTGTCCAGGGGGCCGCCTTCGCCACCGGTATTCCTCCAGATCTCTACGCATTTCACCGCTACACCTGGAATTCTACCCCCCTCTACGAGACTCTAGCTTGCCAGTTTCAAATGCAGTTCCCAGGTTGAGCCCGGGGATTTCACATCTGACTTAACAAACCGCCTGCGTGCGCTTTACGCCCAGTAATTCCG
+
CCCCCGGGGGGGGGGGGFGGGGGGGGGGGGGGGGGGGGGGGGGGGGGGGGGFGGGGGGGGGGGGGGGGGGGGGGGGGGGGGGGGGGGGGGGGGGGGBFGGFGGGGGFFFCGGGGGGGGGGGGGGGGGGGFGGGGGGGGGGGGGGGGGGGGGGGGGGGGGGGGGGGGGGGGFFGFGGGGGGGGGGGGGGGGGGGGGGGGGGGGG7;CFFFGGGGGGGGGDFFGFFFFFFFEFFDGGBFF;?:7:@GGF2CG7
@M03364:276:000000000-BLYN8:1:1101:5260:8493 2:N:0:1
GGACTCATAGGGGTTCTAATCCTGTTTGTTCTCCACGCTTGCGCATCTGGGCGTCAGTCCGTGTCCAGGGGGCCTCCTTCGCCACCGGTATTCCTCCAGATATCTACGAATTTCACCGCTACACCTGTAATTCTACCGTCCTCTACGAGACTCTAGCTTGCCTGTTTCGCATGCTGTTTCCAGGTAGCACCCGGGGATGTCAGATCTGGCTTAAGAAACGGCCTTCGTGCGCTTTGCGCCCAGTCATACCG
+
-A--A,,,<CC9+B+CC,FGGC@<F,6,6C,,,;,C@+,,,C+8+,8,;,,;6+@@,;C,,,6,C,,,C,+@++,C=499,,846,+4@+DF9,@<,94E,,,A@,,9+,B7,5,C,+++>F9E=845,79CEED,E++88=,3,,@+@3++6>@,E=C8+6,,,5,,+++6+,,,,,,,,7>,F,,,2@E8@*>**1*4++,;+;2:+;?7F7+1=7C53:>,)*(0,8B3)*/)2(:8C737**1)***
@M03364:276:000000000-BLYN8:1:1101:25251:8498 2:N:0:1
GGACTACAGGGGTTTCTAATCCTGTTTGCTCCCCACGCTTTCGCACCTGAGCGTCAGTCTTCGTCCAGGGGGCCGCCTTCGCCACCGGTATTCCTCCAGATCTCTACGCATTTCACCGCTACACCTGGAATTCTACCCCCCTCTACGAGACTCTAGCTTGCCAGTTTCAAATGCAGTTCCCAGGTTGAGCCCGGGGATTTCACATCTGACTTAACAAACCGCCTGCGTGCGCTTTACGCCCAGTAATTCCG
+
CCCCCFGGGGGGGGGGF9FFGGGFGGGGGFFGGGGGGGGGGGGGDGEFGEFGGGGGEGGGGFCEFGGGG7BGFGGGFEEGGG:FGGGGG>@EFGGGGGFEGCEFFCFGD7+?FAFGF::@EGGGGGFFCFGFFF=FG8DFGGGFCFGEGE8;FGFFFGCFFFEEFGGGGF;DAGF?FCC7?CGFGFF,9@FGCC*=ECGFGGGGA*:7:CFGGGGGGGG7555325(.:3DEG3F9=0C/5519**9>C*2
@M03364:276:000000000-BLYN8:1:1101:7841:8554 2:N:0:1
GGACTACCCGGGTTTCTAATCCTGTTTGCTCCCCACGCTTTCGCACCTGAGCGTCAGTCTTCGTCCAGGGGGCCGCCTTCGCCACCGGTATTCCTCCAGATCTCTACGCATTTCACCGCTACACCTGGAATTCTACCCCCCTCTACGAGACTCTAGCTTGCCAGTTTCAAATGCAGTTCCCAGGTTGAGCCCGGGGATTTCACATCTGACTTAACAAACCGCCTGCGTGCGCTTTACGCCCCGTAATTCCG
+
CCCCCGGCGGGGGGGGGGGGGGGGGGGGGGGGGGGGGGGGGGGGGGGG<CFGGGGGGGGGGCFFGECCC@FFGGGGGGGGGGGGG<EFF@FFGGGGGFDEGFGGGAFGGGGGGGFGGGGGGGGGGGGCEGGFG9;F,6@FGGGG9FGD7EEGGFGGFF9:8:EFGGGGFFGGGGGGFFDF,2BFFC8EGGGFCC5:CDGGGGGGAFDCFGGGG>FGC<GG>ED?0<;D(>>DGGGBF?EG*)(.9*).2:2
@M03364:276:000000000-BLYN8:1:1101:14189:8569 2:N:0:1
GGACTACCCGGGTTTCTAATCCTGTTTGCTCCCCACGCTTTCGCACCTGAGCGTCAGTCTTCGTCCAGGGGGCCGCCTTCGCCACCGGTATTCCTCCAGATCTCTACGCATTTCACCGCTACACCTGGAATTCTACCCCCCTCTACGAGACTCTAGCTTGCCAGTTTCAAATGCAGTTCCCAGGTTGAGCCCGGGGATTTCACATCTGACTTAACAAACCGCCTGCGTGCGCTTTACGCCCAGTAATTCCG
+
CCCCCGGGGGGGGGGGGGGGGGGGGGGGGGGGGGGGGGGGGGGGGGGGGGGGGGGGGGGGGGGGGGGGGGGGGGGGGGGGGGGGGGGGGDGGGGGGGGGGGGGGGGGGGGGGGGGGGGGGGGGGGGGGGGGGGGGGGGGGGGGGGGGGGGGGGGGFGGGGGGGGGGGGGGCFGF?FFGGGDFGFGGGGGGGFEGCD5EGGGGGGCFCDCGGGGCCGGDGGFGFF<@FF?>:DGGGFFFGGG@?FFCF<?F*
@M03364:276:000000000-BLYN8:1:1101:8348:8570 2:N:0:1
GGACTACTCGGGTTTCTAATCCTGTTTGCTCCCCACGCTTTCGCACCTGAGCGTCAGTCTTCGTCCAGGGGGCCGCCTTCGCCACCGGTATTCCTCCAGATCTCTACGCATTTCACCGCTACACCTGGAATTCTACCTCCCTCTACGCGACTCTAGCTTGCCAGTTTCAAATGCAGTTCCCAGGTTGAGCCCGGGGATTTCACATCTGACTTAACAACCCGCCTGCGCTCGCTTTACGCCCAGTAATTCCG
+
CCCCCGG9FGGGG@CFGGGGGGGGGGGGGG6FGGG:CFGGGGGDCGGG<EEFGGGGGG<CEFGFGGGGC@F+FFGGGGGGGGGGG?FGG7FFGGGGGFGGGGGGGGGGGGGGGGGGGGGGDGGGG8FFGGGGGFAFE,,DEGGFDEB+33@DG9FG9B9:8EGCGGGFCECBFGG7FGGD:,D5FGFF?FGGDC:5::EDFGGCF6+1:FFF7+;+;*/ABGEFFFF3(85@GFG>F?GGGF?FDFF6::2
@M03364:276:000000000-BLYN8:1:1101:28427:8572 2:N:0:1
GGACTACCGGGGTTTCTAATCCTGTTTGCTACCCATGCTTTCGAGCCTCAGTGTCAGTTACAGTCCAGAGAGCCGCCTTCGCCATTGGTGTTCTTCGATATATCTACGCATTTCACCGCTACACCTGGAATTCCGCTCTCCTCTTCTGCACTCAAGTCAGCCAGTATCCGATGCACTTTTACGGTCGAGCCGAGACCTTTCACATCTGACTTAAATATCACCCTACGCTCCTTTTAATCCCAATAAATCCG
+
CBCCCDF@CFCEF:FGFGEFDAEFEE,CCEEGGCC,;CFGFFDFG>BFEGG,CFFFGGGCEFF@CFEF,,C7F,@FGGGC@F,4,,96C?FF<<E<=,,:FFF,CE?,=:FDA<BFFGGGGGGG@,::=,<94A,?+@+A>94=,=;=,@E?DDGG36,6@=DCF,6;3++6++E,9,,7,348>++4+*35****4>2::@?9+;2=E879:B++++>@FG)/(/2)(/0)2@C.))596A();785C<9
@M03364:276:000000000-BLYN8:1:1101:22290:8623 2:N:0:1
GGACTACTGGGGTATCTAATCCTGTTTGCTACCCATGCTTTCGAGCCTCAGCGTCAGTTACAGACCAGACAGCCGCCTTCGCCACTGGTGTTCTTCCATATATCTACGCATTTCACCGCTACACATGGAGTTCCACTGTCCTCTTCTGCACTCAAGTTTCCCAGTTTCCGATGCACTTCTTCGGTTGAGCCGAAGGCTTTCACATCAGACTTAAGAAACCGCCTGCGCTCGCTTTACGCCCAATAAATCCG
+
CCCCCGGGGGGGGGGGGGGGGGGGGGGGGGGGFGGGGGGGGGGGGGGGGGGGGGGGGGGGGGGGGGGGFGGGGGDGGGGGGGGGGGGGGGGGGGGGGGGGGGGFGGGGGGGGGGGGGGGD@FGCFGGGFGGGGGGGGGGGGGGGGGGGGGGGGGGFGGGGGGGDGGGGFGGGGGFGGGGGGGGGGD8DFFFGCGEGGGGGGGGGFGGGGGGGG>FGCFGG4C>DBA55@BDFGGFEF6E7C:1AFFFEGGD
@M03364:276:000000000-BLYN8:1:1101:21829:8699 2:N:0:1
GGACTACCAGGGTTTCTAATCCTGTTTGCTCCCCACGCTTTCGCACCTGAGCGTCAGTCTTCGTCCAGGGGGCCGCCTTCGCCACCGGTATTCCTCCAGATCTCTACGCATTTCACCGCTACACCTGGAATTCTACCCCCCTCTACGAGACTCTAGCTTGCCAGTTTCAAATGCAGTTCCCAGGTTGAGCCCGGGGCTTTCACATCTGACTTAACAAACCGCCTGCGTGCGCTTTACGCCCAGTAATTCCG
+
CCCCCGGFAFGGGGGGGGGGGGGGGGFGGGFGGGG:CEGGGGGEEFGG<FGGGGGGGGGGFFGFGGGGGCFGGGGGGGGGGGGGFEGGGGGGF<CFFF,EFGGDGGGGGDGGGGGGGGGGFGGGEGGGGGGGGGGGG8DGEEEFBF364:EFGEFGAC;F7@EGGGFG,33@<FGFGGG?FCFFAFEDGCGFCEEG*B2=CFFFFFCDCFFF7;7+*/CEEDF;;F(0(75@<DGFF?GC5:1<:7@AGGC
@M03364:276:000000000-BLYN8:1:1101:11882:8699 2:N:0:1
GGACTACCGGGGTTTCTAATCCTGTTTGATCCCCACGCTTTCGCACATCAGCGTCAGTTACAGACCAGAAAGTCGCCTTCGCCACTGGTGTTCCTCCATATCTCTGCGCATTTCACCGCTACACATGGAATTCCACTTTCCTCTTCTGCACTCAAGTTTCCCAGTTTCCAATGACCCTCCACGTTTGAGCCGTGGGCTTTCACATCAGACTTAAGAAACCGCCTCCGCGCGCTTTACGCCCAATAATTCCG
+
CC9CCGGEGEGGGGFFGGGGGGGGGGGGGGGGGCGCFCBFFGCGCGEEEEGGGGGDGFGGEG9FFGGGGEFGGGDGEEGFGDFGGGCCFGGGEFGGFGGGCEGFGGGGGGGGGFFGGGGGGGFGFGGGG<FGAA9:;FFEFGGGGGDCF=FGFEGGGGGGC9DD=ECFCFCECFFFGGGCFGG+,@>FFCCGGGCDGFEGFGGGFG+9CF;CC7:CFC?:55A=(286285):DGEA?81=B(7<7*6CG7
@M03364:276:000000000-BLYN8:1:1101:19912:8750 2:N:0:1
GGACTACTAGGGTTTCTAATCCTGTTTGCTCCCCACGCTTTCGAGCCTCAGTGTCAGTTACAGGCCAGAGAGCCGCTTTCGCCTCCGGTGTTCCTCCATATATCTACGCATTTCACCGCTACAAATGGAATTCCACTCTCCTCTCCTGCACTCAAGTCTCCCAGTTTCCAATGCACACAATGGTTGAGCCACTGCCTTTTACATCAGACTTAAGAAACAACCTGCGATCGCTTTACGCCCAATAAATCCGG
+
CCC@CAFGGGEGGGEEEGAC@@FEGGGGGFF8CB@@::FFF@CF,BFGGCG@@FCEGFFFECCF@6@FDFF7D@FC:@<,B,CF:E+:=FFG9BB<FAFFG<4,CEFG@CECFG<F,@>CCFG9,9CEFBF:FGG99=E?EE8DF,>=@?@F?D84EDCDGFGGGGFGGFCFFFGAD=>?9=EDF>FCF@88FFF?FFGCFGGGCCD54ABC>F>FGG,@AC;>49)/:*:FC<@6?(1:C)-?8+75CC9
@M03364:276:000000000-BLYN8:1:1101:9010:8755 2:N:0:1
GGACTACTGGGGTATCTAATCCTGTTTGCTCCCCACGCTTTCGAGCCTCAGTGTCAGTTACAGGCCAGAGAGCCGCTTTCGCCACCGGTGTTCCTCCATATATCTACGCATTTCACCGCTACACATGGAATTCCACTCTCCTCTCCTGCACTCAAGTCTACCAGTTTCCAATGCATACAATGGTTGAGCCACTGCCTTTTACACCAGACTTAATAAACCACCTGCGCTCGCTTTACGCCCAATAAATCCGG
+
CCCCCGGGGGGGGGGGGGGGGGGGGGGGGGGGGGGGGGGGGGGGFGGGGGGGGGGGGGGGGGGGGGGGGFFGGGGGGGGGGGGGGGGGGGGGGGGGFEGGGGGGGGGGGGGGGGGGGGGGGGGGGGGGFFGGGGGGGGGGGGFGGFGGFGFGGGFGGGFGGGGGGGGGGGGGGGGGGGGGGG8FFGFGGGGGGEGGGGGGGGGGFGGGG>DFGGGDDDFG>EF45?ADAFFB:CGFFFGGG35AFGFFGG:
@M03364:276:000000000-BLYN8:1:1101:9779:8760 2:N:0:1
GGACTACTGGGGTTTCTAATCCTGTTTGCTCCCCACGCTTTCGCACCTGAGCGTCAGTCTTTGTCCAGGGGGCCGCCTTCGCCACCGGTATTCCTCCAGATCTCTACGCATTTCACCGCTACACCTGGAATTCTACCCCCCTCTACGAGACTCTAGCTTGCCAGTTTCAAATGCAGTTCCCAGGTTGAGCCCGGGGATTTCACATCTGACTTAACAAACCGCCTGCGTGCGCTTTACGCCCAGTCATTCCG
+
CCCCCGGGGGGGGGG9FGAFCGGGGGGGGGGFGGGGGGGGGCFGGGGGFGGGGFFFGGGGGGGGGGDGGGGGCGGGGGEGGGGGGGGGGGGDGGFGGGF<FFGGDFEFG@FCGGGGGGGGGEGGGGGGGGFGGGGGGGGGGGGGGGGGGD7CFDFFGGFGGGGF>E;DFGFDCCCFGCGFC,DEGGGGFFFFGGGGGGGG7:CG=DCGFCGCCCGGGD@FEEA;@F@FFF>DG:F)6:EDGBB9*29<FCD
@M03364:276:000000000-BLYN8:1:1101:18134:8790 2:N:0:1
GGACTACAGGGGTTTCTAATCCTGTTTGCTCCCCACGCTTTCGCACCTGAGCGTCAGTCTTCGTCCAGGGGGCCGCCTTCGCCACCGGTATTCCTCCAGATCTCTACGCATTTCACCGCTACACCTGGAATTCTACCCCCCTCTACAAGACTCTAGCCTGCCAGTTTCGAATGCAGTTCCCAGGTTGAGCCCGGGGCTTTCACATCCGACTTGACAGACCGCCTGCGTGCGCTTTACGCCCAGTAATTCCG
+
CCCCCGGGGGGGGGGGGGGGGGGGGGGGGGGGGGGGGGGGGGGGGGGGGGGGGGGGGGGGGGFGGGGGGGGGGGGGGGGGGGGGGGGGGGGGGGGGGGGGGGGFGGGGGGGGGGGGGGGGGGGGGGGGGGGGFFGGCFEGGGGGGGGFCFFGGGGC;EEFDC?FGGGGCGCFGF7DEC,>D?FGFGGFGGFGGGGG*CEFGGGGFGCDDDDDFDFG*8C5BEFFFFBB0BF>CDFFF0C?E):?FC66:D6
@M03364:276:000000000-BLYN8:1:1101:9307:8797 2:N:0:1
GGACTACTAGGGTTTCTAATCCTGTTTGCTCCCCACGCTTTCGCACCTGAGCGTCAGTCTTCGTCCAGGGGGCCGCCTTCGCCACCGGTATTCCTCCAGATCTCTACGCATTTCACCGCTACACCTGGAATTCTACCCCCCTCTACGAGACTCTAGCTTGCCAGTTTCAAATGCAGTTCCCAGGTTGAGCCCGGGGATTTCACATCTGACTTAACAAACCGCCTGCGTGCGCTTTACGCCCAGTAATTCCG
+
CCCCCGGGGGGGGGGGGGGGGFGGGFGGGGFFGGFGGGGGGGGGGGEGGGGGGGGGGGGGGGGCFGGGGG>FEGGGGGGGGGGGGGGEGEGGGGGGGGGGGGGGGGGGGGGGGGGGGGGGC:EFGGGGGGGGGGGGGFGCEGGGGGG6C+@CEFDGGGFFGEFGFFGGGGGGCFFDGFGGFCGGGGGG6CEFGGGGGGCFGGGFA4;FGGGGGDCCF4FGFGFDDF0.(7>EGDC96:>5:51?DFFFGF*
@M03364:276:000000000-BLYN8:1:1101:26498:8802 2:N:0:1
GGACTACTAGGGTATCTAATCCTGTTTGCTCCCCACGCTTTCGCACCTGAGCGTCAGTCTTTGTCCAGGGGGCCGCCTTCGCCACCGGTATTCCTCCAGATCTCTACGCATTTCACCGCTACACCTGGAATTCTACCCCCCTCTACAAGACTCTAGCCTGCCAGTTTCGAATGCAGTTCCCAGGTTGAGCCCGGGGATTTCACATCCGACTTGACAGACCGCCTGCGTGCGCTTTACGCCCAGTAATTCCG
+
CCCCCGGGGGGGGGGGGGGGGGGGGGGGGGGGFGFGGGGGGGGGGGGGGGGGGGGGGEFGGFCFGGCFGCGGGEFGGGGGGGGGGGGGGGGGFGFGFGGFGGGGGGGGGGGGGGGGGGGGEGGGG:DGFFGEEGGGFGFCEGCFGGGGGGGGDFGFGGGFGGGGGGFACFGCFGGFDFGGDCFGFGGG6F:D5EGGGGGCGGGGFGGGCDGGGCFG4DG5>CDDFFFF6DFBCGFF4:8C:>BFGGFFGG7
@M03364:276:000000000-BLYN8:1:1101:9981:8838 2:N:0:1
GGACTACCAGGGTTTCTAATCCTGTTTGCTCCCCACGCTTTCGCACCTGAGCGTCAGTCTTCGTCCAGGGGGCCGCCTTCGCCACCGGTATTCCTCCAGATCTCTACGCATTTCACCGCTACACCTGGAATTCTACCCCCCTCTACGCGACTCTAGCTTGCCAGTTTCAAATGCAGTTCCCAGGTTGAGCCCGGGGATTTCCCATCTGACTTAACAAACCGCCTGCGTGAGCTTTACGCCCAGTAATTCCG
+
@CCB@@@EFFGGFFGEF9FDCFCFFFGFGGGGGCGGGGCFGCEGDGGGGGFG7F:FEFGGCFGGGGGG8FGGDEGGGGEF@?=CEBFEFGCE9F,C??FF9F=FFAB<@7CFFFGFFGGGCFGGGFGC@FGGGGGGEF=FB6EF9EF+>>GGECEFG,D,@DCFECFF:>D9CFCCFGGGCF,=CFFC8:CCC=CD5B8=;+=:+9;FGGGGG77@*7EF>G>08@>E007:CGF<FBGCG)(0**1)22*
@M03364:276:000000000-BLYN8:1:1101:15067:8858 2:N:0:1
GGACTACTAGGGTTTCTAATCCTGTTTGCTCCCCACGCTTTCGCACCTGAGCGTCAGTCTTCGTCCAGGGGGCCGCCTTCGCCACCGGTATTCCTCCAGATCTCTACGCATTTCACCGCTACACCTGGAATTCTACCCCCCTCTACGAGACTCTAGCTTGCCAGTTTCAAATGCAGTTCCCAGGTTGAGCCCGGGGATTTCACATCTGACTTAACAAACCGCCTGCGTGCGCTTTACGCCCAGTAATTCCG
+
CCCCCGGGGFGGGGGGGGGGGGGGGGGGGGGGGGGGGGGGGGGGGGGGGGGGGGGGGGGGGGGGGGGGGGGGGGGGGGGGGGGGGGGGGGGGGGGGGGGGGGFFGGGGGGGGGFGGGGGGGGGGGGFFGGGGGGFGGGGGEGGGGGFCBEGGGGGGGGGGFGGGGGGGGGGGGGGGGGGGF,?DGGGGGGGFGCGGEGGGGGGGFGGGGGGG>CGGFGGCEGFFFFB@BEFFGGD>F?GGG56@G>@2CD0
@M03364:276:000000000-BLYN8:1:1101:19885:8880 2:N:0:1
GGACTACAGGGGTATCTAATCCTGTTTGCTCCCCACGCTTTCGAGCCTCAGTGTCAGTTACAGGCCAGAGAGCCGCTTTCGCCACCGGTGTTCCTCCATATATCTACGCATTTCACCGCTACACATGGAATTCCACTCTCCTCTCCTGCACTCAAGTCTACCAGTTTCCAATGCATACAATGGTTGAGCCACTGCCTTTTACACCAGACTTAATAAACCACCTGCGCTCGCTTTACGCCCAATAAATCCGG
+
CCCCCGGGGGGGGEGEGGGGGGGGGGGGGGGGGGGGGGGGGGGGGGGGGGGGGGGGGGGGGGGGGGGG@EFGGGGGCFGFGGGGGGGGEGGGGEGFGGGGGGGGGGGGGGFGGGGFGGGGGGGGDEGGGCGGGGGGGEFGGFGGGGB84=FFCF@EEEGFFGGDGGGAEGGFGC8D,==9DFD>FG8=CF?ECGGFGGGF?7;8AGFF>FF7<<;+BCC>*:*)0@4>A?44CF7>5(=::3;4>FF)>C:
@M03364:276:000000000-BLYN8:1:1101:26656:8892 2:N:0:1
GGACTACTCGGGTATCTAATCCTGTTTGCTACCCATGCTTTCGAGCCTCAGCGTCAGTTACAGACCAGACAGCCGCCTTCGCCACTGGTGTTCTTCCATATATCTACGCATTTCACCGCTACACATGGAGTTCCACTGTCCTCTTCTGCACTCAAGTTTCCCAGTTTCCGATGCACTTCTTCGGTTTAGCCGAAGGCTTGCACATCAGACTTAAGAAACCGCCTGCGCTCGCTTTACGCCCAATAAATCCG
+
CCCCC<EEEEDCFE8FFGGFAFEEDFFFFGGFFFDFFFGADFGGGGGGGGGGD6BCG@C@CFE9C,C@@FFEFGGGGED9,FEEGFGGGGFGGF;?FAF?EGGFFGGGDGG:ADAFGFGC>FAFFGGF8@=FCEEGFEFEFFGGGGAFFGGG?FGC@,>E99,D<=3@E8CCEC,3@66@EFG6F6+1EGG6@@EEGFE***@D+;?>FG*=C28+=CFC*=>9=AB>5>/)9C53A15E7>1FFGFFG<D
@M03364:276:000000000-BLYN8:1:1101:14126:8908 2:N:0:1
GGACTACTGGGGTATCTAATCCTGTTTGCTCCCCACGCTTTCGCACCTGAGCGTCAGTCTTCGTCCAGGGGGCCGCCTTCGCCACCGGTATTCCTCCAGATCTCTACGCATTTCACCGCTACACCTGGAATTCTACCCCCCTCTACGAGACTCAAGCTTGCCAGTTTCAAATGCAGTTCCCAGGTTGAGCCCGGGGATTTCACATCTGACTTAACAAACCGCCTGCGTGCGCTTTACGCCCAGTAATTCCG
+
CCCCCGGGGGGGGGGGGGGGGGGGGGGGGGGGGGGGGGGGGGGGGDGGGGGGGGGGGGGGGGGGGGGGGGGGGGGGGGGGGGGGGGGGGGGGGGGGFGGDGGGGGGGGGGGGGGGGGGGGGGGGGGGGGGGGGGGGGGGGGGGGFDGGGGGGGGFGGGGGGGGGGGGGGFGGG9FFGFCFCCFGGGGGGGGGGGGGGGGGGGGGFGGGGGGG=@CGC<:FEGE;0ABEFFFFDGF>FFGGGF0?GCFAGGD
@M03364:276:000000000-BLYN8:1:1101:3380:8912 2:N:0:1
GGACTACAGGGGTTTCTAATCCTGTTTGCTCCCCACGCTTTCGAGCCTCAGCGTCAGTTACAGACCAGAGAGCCGCCTTCGCCACTGGCGTTCCTCCATATATCTACGCATTTCACCGCTACACATGGAGTTCCACTTTCCTCTACTGCACTCAAGTCATCCATTTTCCAAAGCAATTCCTCAGTTGAGCTGAGGGCTTTCACTTCAGACTTAAATAACCGGCTGCGCTCGCTTTACGCCCAATAAATCCG
+
CCCCCGGGGCGGGGGGGCGGGGGGGGGGGGGGGGGGCGGGGGGGFGGGGGGGGGGGGGAFGGGGGGGGGFFGFGGGGGGGGGGDGGGG<FGDGGGGGGGGGGGGF9EFGGFCFGFGGGGGDEEGGGGGFCFGGGFGFGGFGFCFGGGGGGGGFGG8;=9,@FF,CFGFFFDFGGGGGFF=EA98@CFF6;EFEGCEG6@FDFGGFGCDCD>FCF7CBFGG4*:@>D@E>:B47C3>CFG*CA@FFFFFGD3
@M03364:276:000000000-BLYN8:1:1101:4633:8920 2:N:0:1
GGACTACTAGGGTTTCTAATCCTGTTTGCTCCCCACGCTTTCGCACCTGAGCGTCAGTCTTCGTCCAGGGGGCCGCCTTCGCCACCGGTATTCCTCCAGATCTCTACGCATTTCACCGCTACACCTGGAATTCTACCCCCCTCTACGAGACTCTAGCTTGCCAGTTTCAAATGCAGTTCCCAGGTTGAGCCCGGGGATTTCACATCTGACTTAACAAACCGCCTGCGTTCGCTTTACGCCCAGTAATTCCC
+
CCCCCGGGGGGGGGGGGFGFGGGGGGGGGGGGGGGGGGGGGGGGGGGGGGGGGGGGGFGGFGGG@FGGF7CCEGGGGGGGGGC@FGGGC@FGGGGGF?FFGGGGGGGGGGDGGGGFGGGGGGGGGFGGF?DFFFGGGFGGGGGGGGG8CGG?FEFAFFFGGGGGGCFFG9DFGDFFGGGFGGCGEFG6CGFGGEG*5*CFFFGFAFFC7;D7CCGGGGGGDGE@DFF:(7B@GCC4FBGGGF?FGGF):F*
@M03364:276:000000000-BLYN8:1:1101:17609:8930 2:N:0:1
GGACTACTAGGGTTTCTAATCCTGTTTGCTCCCCACGCTTTCGCACCTGAGCGTCAGTCTTCGTCCAGGGGGCCGCCTTCGCCACCGGTATTCCTCCAGATCTCTACGCATTTCACCGCTACACCTGGAATTCTACCCCCCTCTACGAGACTCTAGCTTGCCAGTTTCAAATGCAGTTCCCAGGTTGAGCCCGGGGATTTCACATCTGACTTAACAAACCGCCTGCGTGCGCTTTACGCCCAGTAATTCCG
+
CCCCCGGGGGGGGGGGGGGGGGGGGGGGGGGEGGGGGGGGGGGGGGGGGGGGGGGGGGGGGGGGGGGGGGGGGGGGGGGGGGGGGGGGGGGGGGGGGGGGGGGGGGGGGGGGGGGGGGGGCFGGGGGGFGGGGGGGGGGDEGGGGGGDGDGGGGGGGGGGGGGGGGGGGGGFGGCGGGGGG9DCGGG7CGGGGGDGGGGGGGGGFGGGGGGGGGGGG4FG:=:17F6DFB>>DDD<FFEGGFFFC:@2CF*
@M03364:276:000000000-BLYN8:1:1101:11990:8945 2:N:0:1
GGACTACTAGGGTTTCTAATCCTGTTTGCTCCCCACGCTTTCGCACCTGAGCGTCAGTCTTCGTCCAGGGGGCCGCCTTCGCCACCGGTATTCCTCCAGATCTCTACGCATTTCACCGCTACACCTGGAATTCTACCCCCCTCTACAAGACTCTAGCTGACCAGTTTCAAATGCAGTTCCCAAGTTAAGCTCGGGGATTTCACATCTGACTTAATCAACCGCCTGCGTGCGCTTTACGCCCAGTAATTCCG
+
CCCCCGGGGGGGGGGGGGGGGGGGGGGGGGGGGGGGGGGGGGGGGGGGGGGGGGGGGGGGGGGGGGGGGGGGGGGGGGGGGGGGGGGGGGGGGGGGGGFCFGGGGGGGEGGCFGGGGGGGCGGGGGGGGGGGGGGGGGGGGGDGGGGGGGGGGGGGGGGGGGGGGFGGGGGGGGGGFFDFFGFGGGGGGGGGGGGGGDGGGFGGFGGGGGGGGGGGGGGGFGFFFFFFFFF>GDGAF?E?E::?>D@BGF9
@M03364:276:000000000-BLYN8:1:1101:12329:8956 2:N:0:1
GGACTACCGGGGTTTCTAATCCTGTTTGCTCCCCACGCTTTCGAGCCTCAGTGTCAGTTACAGGCCAGAGAGCCGCTTTCGCCACCGGTGTTCCTCCATATATCTACGCATTTCACCGCTACACATGGAATTCCACTCTCCTCTCCTGCACTCAAGTCTACCAGTTTCCAATGCATACAATGGTTGAGCCACTGCCTTTTACACCAGACTTAATAAACCACCTGCGCTGGCTTTCCGCCCAATAAATCCGG
+
CCCCCGGGGGGGGGGGGGGGGGGGGGGGGGGGFGGGGGGGGGGGGGGGGFFGGGGFGFGGGGGGGGGGGGDFGGGGGGGGGGGGDFGGCEGGGGGGGGGGGGGGFFGGGGGGGDGGGGEEGGGGGGGGGGGFGGFFCG9FEF?+D@@FGFFGGGGGABFGGFEGGGGGGGCFDDCA:DG,EF:,DE,@ED?F7?E?FGGGGC:C?03*<?9C+=CFC>?>FEF555()()2070+0:;EEEF@4C++1752
@M03364:276:000000000-BLYN8:1:1101:8510:8965 2:N:0:1
GGACTACTCGGGTTTCTAATCCTGTTTGCTCCCCACGCTTTCGCACCTGAGCGTCAGTCTTCGTCCAGGGGGCCGCCTTCGCCACCGGTATTCCTCCAGATCTCTACGCATTTCACCGCTACACCTGGAATTCTACCCCCCTCTACGAGACTCTAGCTTGCCAGTTTCAAATGCAGTTCCCAGGTTGAGCCCGGGGATTTCACATCTGACTTAACAAACCGCCTGCGTGCGCTTTACGCCCAGTAATTCCG
+
CCCCCGGGGGGGGGGGGGGGGGGGGGGGGGGGGGGGGGGGGGGGGGGGGGGGGGGGGGGGGGGGGGDGGGGGGGGGGGGGGGGGGGGGGGGGGGGGGCFAEFFGGGGGGGGGGGGGGGGGGGGGGGGGGFFGGGFFGEEFGGGGFGG>ECEGGFGFGGGGCGFGGFGGGGGGGGGGGGGGGGGGGGGGGGFFE5CEEGGGGGGGFGGDCDGGGCGGGFGCDGE01F>B0>@FGGG<FFGEGFF?F>FAGG<
@M03364:276:000000000-BLYN8:1:1101:9156:9005 2:N:0:1
GGACTACCGGGGTTTCTAATCCTGTTTGCTCCCCACGCTTTCGCACCTGAGCGTCAGTCTTCGTCCAGGGGGCCGCCTTCGCCACCGGTATTCCTCCAGATCTCTACGCATTTCACCGCTACACCGGGAATTCTACCCCCCTCTACGAGACTCTAGCTTGCCAGGTTCAAATGCAGTTCCCAGGTTGAGCCCGGGGATTTTACCTCTGACTTAACAAACCTCCTGCGTGCGCTTTACGCCCAGTAATTCCC
+
CCCCCDGGGDGFGGGGGFFFCFGGFGGGGFEGGGGGGCFFGFCGGGFGGGGGGCGEGGGGGGFFGGGGCGGGDFFGDGGGGGGGGGCFF@FGGGGGEGGGGGGACDFEGGG>FDFCE@FEFEFG8+=@>CG=FGFCGGFCEGCCCFFEG>7*8DGGGFGG7E??*?B?F94=CC?C,<CFEC6>,2<6,,2A*=>E7CF?+;C*1:D67++:CGCFCC@F)*.(4<1<<))7155<F(;85<?6C766D>*
@M03364:276:000000000-BLYN8:1:1101:16109:9010 2:N:0:1
GGACTACCGGGGTTTCTAATCCTGTTTGCTACCCATGCTTTCGAGCCTCAGCGTCAGTTACAGACCAGACAGCCGCCTTCGCCACTGGTGTTCTTCCATATATCTACGCATTTCACCGCTACACATGGAGTTCCACTGTCCTCTTCTGCACTCAAGTTTCCCAGTTTCCGATGCACTTCTTCGGTTGAGCTGAAGGCTTTCATATCCGACTTAAGAACCCGCCTGCGCTCGCTTTCCGCCCAATAAATCCG
+
C@CCCFC@B@@B@FFEFGEFC,CEGGGF9CCEEFFFFFFGGFGFGGC@8<A<@BBFFFFAEFG9<CCECC<B,D7@CFB?D:,B,F=EGGGGGFGCGCFBFGFC=CA9+@+BF?FAEGGC+@FCE=,EE=AFFF;=E@=F=EGF9EBFGGCDCF=F=DGEE99DGG;>:@68CCGC,A,@9>+CGEC?,>,8@DE,,4>C++,5=++3*3;9:>D>F48C>4/--89556D:597)2/88>5?FGG=CCF1
@M03364:276:000000000-BLYN8:1:1101:11475:9023 2:N:0:1
GGACTACACGGGTTTCTAATCCTGTTTGCTACCCATGCTTTCTAGCCTCAGCGTCAGTTACAGACCAGACAGCCGCCTTCGCCACTGGTGTTCTTCCATATATCTACGCATTTCACCGCTACACATGGAGTTCCACTGTCCTCTTCTGCACTCAAGTTTCCCAGTTTCCGATGCACTTCTTCGGTTGAGCCGAAGGCTTTCACATCAGACTTAAGAAACCGCCTGCGCTCGCTTTACGCCCAATAAATCCG
+
CCCCCGGGGGGGGGGGGGGGGGGGGGGGGGGGGGGGGGGGGGGGGGGGGGGGGGGGGGGGGGGGGGGGGGGGGGGGGGGGGGEGGGGGGGGGGGGGGGGGGGGGGFFGGDGGGGGGGGGGGGGGGGGGGGGGGGGFGGGGGGGGGGGGGGGGGGGGGGGGGGGGGGGGGGGGEECAFGGGGGGGGGGGGGGGD>EGGGGGGGGGFCFDGGGGGGGGGGGFEGBDDFFB=??;DGCCF?GGCB1AFGFEFGD
@M03364:276:000000000-BLYN8:1:1101:22998:9034 2:N:0:1
GGACTACAGGGGTTTCTAATCCTGTTGGCTCCCCACGCTTTCGCACCTGAGCGTCAGTCTTGGTCCAGGGGGCCGCCTTCGCCACCGGTATTCCTCCAGATCTCTACGCATTTCACCGCTACAGCTGGAAGTCTACCCCCCTCTACGAGACTCTAGCTTGCCAGTTTCACATGCAGTTCCTAGGTTGAGCCCGGGGATTTCACATTGGACTTAACAAACCGCCTGCGTGCGCTTTACGACGAGTAATTCCG
+
-6<-BCFGFCGGGC;EFG9@,;,;CE,C@,CFG;A+6+,BDE@,@F+B;,,E+7@:6EE<<6CE<<F@@6@++@FF@F:FB,BF,4+::++C,5C,,9B?F,@,@E?7@::FG,,C,C:+464,6=E8,,,8FD;3>F8F7=EFA3D3>:+=,7@;F9;:*6<D:E3>C,,72>E92=D:,,?2@F8<EC,1=/:C/;*<@7+1+++****2:1:+;***)/:2(.45(0>)5*><F</:*.(.9*/.**2
@M03364:276:000000000-BLYN8:1:1101:13130:9069 2:N:0:1
GGACTACTGGGGTTTCTAATCCTGTTTGCTACCCATGCTTTCGAGCCTCAGCGTCAGTTACAGACCAGACAGCCGCCTTCGCCACTGGTGTTCTTCCATATATCTACGCATTTCACCGCTACACATGGAGTTCCACTGTCCTCTTCTGCACTCAAGTTTCCCAGTTTCCGATGCACTTCTTCGGTTGAGCCGAAGGCTTTCACATCAGACTTAAGAAACCGCCTGCGCTCGCTTTACGCCCAATAAATCCG
+
CCCCCGGGGGGGGGGGGGGGGGGGGGGGGGFGFGGGGGGGGGGGGGGGFGGFGGGGGFGGGGGGGGGGGDGGGGGGGGGGGGGGGGGGFFGGGGGGGGGGGFGGFGGGEGGGGGGGGGGGGGGGGGGGGFGGGFGGGDGGEGGFGFGGFDEAEGGGGDDDGFFGGGGGFGEGGGGCFGGGGFG+@EEGGGGGC:CGGGGG7@GCADDGFGFGGDF>:DF,:CBADF>EFD>DDDG3+:B8CBFFGGF<7*:
@M03364:276:000000000-BLYN8:1:1101:15497:9098 2:N:0:1
GGACTACTAGGGTTTCTAATCCTGTTCGCTCCCCACGCTTTCGAGCCTCAGCGTCAGTTACAGACCAGAGAGCCGCCTTCGCCACTGGTGTTCCTCCATATATCTACGCATTTCACCGCTACACATGGAGTTCCACTGTCCTCTTCTGCACTCAAGTTTCCCAGTTTCCGATGCACTTCTTCGGTTGAGCCGAAGGCTTTCACATCAGACTTAAGAAACCGCCTGCGCTCGCTTTACGCCCAATAAATCCG
+
CCCCCGGGGGGGGGGGGGGGGGGGGGGGGGGGGGGGGGGGGGGGGGDGGGGFDFFGGGGGGFGGGGGGFFFGGGGGGGGGGGGGGGGGEFGFDGGFFGGGGGGGGGGGGGGGCGGGGGGGGGGGGGGFCFFGGGGGGGGGGGGGGGGGFGGGGGCGGGGGGGGEGFDFGGGDDCFEFGGGGGGGGGEGGFGGG>EGGFGGGGFGFFFD4DGGC:FCF4CFDG4(50():?FFGC99CDEGGD=44CA?GC9
@M03364:276:000000000-BLYN8:1:1101:25429:9147 2:N:0:1
GGACTACTAGGGTTTCTAATCCTGTTTGCTACCCATGCTTTCGAGCCTCAGCGTCAGTTACAGACCAGACAGCCGCCTTCGCCACTGGTGTTCTTCCATATATCTACGCATTTCACCGCTACACATGGAGTTCCACTGTCCTCTTCTGCACTCAAGTTTCCCAGTTTCCGATGCACTTCTTCGGTTGAGCCGAAGGCTTTCACATCAGCCTTAAGAAACCGCCTGCGCTCGCTTTACGCCCAATAAATCCG
+
CCCCCGGGGGGGGGGGGGGGGGGGGGGGGGGGGGGGGGGGGGGGGGGGGGGGGGGGGGGGGGGGGGGGGGGGGGGGGGGG@CFGGGGGGGGGGFGEGFGGGGGGGGGGGGGGGFGGGGGGGGGGGGGGGGGGGGGGGFGFFAFGGGGGGFFFCF=9CFGGEFGGGF99D>ECEEGDECFGGGGDEGG?EDG87CCGGGGGGFCC+*AC*9C>CGGGGGF6?CEDFF>B9):0?F*8FFECCB1A<>=7:C:
@M03364:276:000000000-BLYN8:1:1101:19546:9150 2:N:0:1
GGACTACAGGGGTATCTAATCCTGTTTGCTCCCCACGCTTTCGCACCTGAGCGTCAGTCTTCGTCCAGGGGGCCGCCTTCGCCACCGGTATTCCTCCAGATCTCTACGCATTTCACCGCTACACCTGGAATTCTACCCCCCTCTACGAGACTCTAGCTTGCCAGTTTCAAATGCAGTTCCCAGGTTGAGCCCGGGGATTTCACATCTGACTTAACAAACCGCCTGCGTGCGCTTTACGCCCAGTAATTCCG
+
CCCCCFGDGGGGGGGGGGGDFGGGGGGGGGGFFGGGGGGGGGGGEEGGGGGGGGGGGGF9EEDFFGDEDCDGDGGGGGGGGGGGGGGGGEGGGGG<FD@FGCEGGGGFGEGGGG<FGDED:FGDCGGGGGGGGCG9D8@:C@EDFGFGEEG?FEGCFF>BGGGGFGGGFFAFFCDFEGDFFGGGGGGCGFF:EGGGEGFGGGGGFGGDDG=F7+?F7FGGFGB;0AB71<>EDGGFFFGGGE<FFCF)0:2
@M03364:276:000000000-BLYN8:1:1101:27388:9162 2:N:0:1
GGACTACAAGGGTTTCTAATCCTGTTTGCTCCCCACGCTTTCGCACCTGAGCGTCAGTCTTCGTCCAGGGGGCCGCCTTCGCCACCGGTATTCCTCCAGATCTCTACGCATTTCACCGCTACACCTGGAATTCTACCCCCCTCTACGAGAATCTAGCTTGCCAGTTTCAAATGCAGTTCCCAGTTTGAGCCCGGGGATTTCACATCTGACTTAACAAACCGCCGGCGTGCGCTTTACGCCCAGTAATTCCC
+
C9BCCGFFFFGGEGG,FFGFAAFGDFGFGGDFCFGGGCFCFC,C::FF@CCCEFGGGGAEFG7DF,@FF7@7FGD7BCGGGFC7BFCEFGF,5FGD,AEEEF,AADE7B+4BEE,@FF:8FCGGG@E@FFGGG<C@D@6@CCEFGGGGG6+5EFFFAF98*>D87ECFGGAFAC9EGGG:DCC2<DGFF88:7**:=C:?F7C7=DGG7::+23+;**8*575((07E0>B@D**)*4;E5)4)::/4CC*
@M03364:276:000000000-BLYN8:1:1101:3234:9169 2:N:0:1
GGACTACCCGGGTATCTAATCCTGTTTGCTCCCCACGCTTTCGCACCTGAGCGTCAGTCTTCGTCCAGGGGGCCGCCTTCGCCACCGGTATTCCTCCAGATCTCTACGCATTTCACCGCTACACCTGGAATTCTACCCCCCTCTACGAGACTCTAGCTTGCCAGTTTCAAATGCAGTTCCCAGGTTGAGCCCGGGGATTTCACATCTGACTTAACAAACCGCCTGCGTGCGCTTTACGCCCAATAAATCCG
+
CCCCCGGGGGGGGEGGGGGGGGGGGGGGGGGGGGGGGGGGGGGGGGGGGGGGGGGGGGGGGGGGGGGGGGDGGGGGGGEGFEGGGGGGGDGGGGGG88FFGGGGGGGFGGGGGGGGGGGGGGGGGGG8BFFGGGGGGFGDGGGFFGG>EGGGGGGGGGGGGFFGGG9BFCGGFFGGGGGGGGGGGGGGGFGCEDBEGGGGGGGCFG7:7DGCF7:@FGGCEGFFBF;E?F:>CCF4@?GEEF:FFDFFG<C
@M03364:276:000000000-BLYN8:1:1101:19176:9171 2:N:0:1
GGACTACCAGGGTTTCTAATCCTGTTTGCTCCCCACGCTTTCGCACCTGAGCGTCAGTCTTCGTCCAGGGGGCCGCCTTCGCCACCGGTATTCCTCCAGATCTCTACGCATTTCACCGCTACACCTGGAATTCTACCCCCCTCTACGAGACTCTAGCTTGCCAGTTTCAAATGCAGTTCCCAGGTTGAGCCCGGGGATTTCACATCTGACTTAACAAACCGCCTGCGTGCGCTTTACGCCCAGTAATTCCG
+
CCCCCGGGGGGGGGGGGGGGGGGGGGGGGGGGGGGGGGGGGGGGGGGGGGGGGGGGGGGGFGGGGGGGGGGGGGGGGGGGGGGGGGGGGGGGGGGGGGGGGGGGGGGGGGEGGGGGGGGGGGFAFEFFGGGCFGGGGFGGGGGGGGGGGCEFCBCFGGGGGGGGGCEGGFGGFGGGGGGGGGGGGGGGGGGGGGG5CGGGGFG>7FGG77FCFGGGGGGGFGEF?F>EFFFFGGGAFFE?EEFFGFBACC9
@M03364:276:000000000-BLYN8:1:1101:3453:9172 2:N:0:1
GGACTACCCGGGTTTCTAATCCTGTGTGCTACCCATGCTTTCGAGCCTCAGCGTCAGTTACAGACCAGACAGCCGCCTTCGCCACTGGTGTTCTTCCATATATCTACGCATTTCACCCCTACACATGGAATTCCACTCCCCTCTCCTGCACTCAAGTCTCCCAGTTTCCAAGTCCCCTCCCCGGTTGAGCCGGGGGCTTTCTCATCAGACTTAAGAAACCGCCTGCGCGCGCTTTATGCCCAATAAATCCG
+
6@CCCCEDF+=@B6@6ECFFF96FF,CDFFGD,;CFEGCGFGGGGGGGGFGG@CEG,CF,C<EFEGGF8DDAEDEE7CBF7CFGGGGGFCFEEA;,C:5@F<E<,,CF7,=7AFCE<,C?+E:ED@EFE95=FFCEAF,,@DE8,47464E?,68,8@,;CEG8F,3@EEG,,6,@@,C?6>>CFEE,@>F3*@:*4826++1BFGFC*2*=++=+20*2)*)(647)(83>5*C2*.99::(4>**6*9/
@M03364:276:000000000-BLYN8:1:1101:6798:9189 2:N:0:1
GGACTACAGGGGTATCTAATCCTGTTTGCTACCCATGCTTTCGAGCCTCAGCGTCAGTTACAGACCAGACAGCCGCCTTCGCCACTGGTGTTCTTCCATATATCTACGCATTTCACCGCTACACATGGAGTTCCACTGTCCTCTTCTGCACTCAAGTTTCCCAGTTTCCGATGCACTTCTTCGGTTGAGCCGAAGGCTTTCACATCAGACTTAAGAAACCGCCTGCGCTCGCTTTACGCCCAATAAATCCG
+
CCCCCGGGGGGGGGGGGGGGGGGGGGGGGGGGGGGGGGGGGGGGGGGGGGGGGFGGGGGGGGGGGGGGGGGGGGGGGGGGGGGGGGGGGGGGGGGGGGGGGGGGGGGGGGGFFGGDFEGGGGGGGGGGGFGGGGGGGGGGGGGGGDGGGGGGGGGGFGFGGGGGGGGGGGGGGGCFGFGGGGGGGGGGGGGGGEGGGGFC8EGGA9DFGGFCFGGGDFG?>EEFDF@FFFFFGFGFA<GGGD0FCGFCGCD
@M03364:276:000000000-BLYN8:1:1101:12436:9192 2:N:0:1
GGACTACTGGGGTTTCTAATCCTGTTTGCTCCCCACGCTTTCGCACCTGAGCGTCAGTCTTTGTCCAGGGGGCCGCCTTCGCCACCGGTATTCCTCCAGATCTCTACGCATTTCACCGCTACACCTGGAATTCTACCCCCCTCTACGAGACTCTAGCTTGCCAGTTTCAAATGCAGTTCCCAGGTTGAGCCCGGGGATTTCACATCTGACTTAACAAACCGCCTGCGTGCGCTTTACGCCCAGTAATTCCG
+
@CCCCCEFGFGEFEFGGGGGGGDDEGGGGGGGGGDCFGGGGGGGDGGGGGFF@@@FEGFGGFGFFFCFFCCFGGGGGGGFGEGGDGGGEEDFFGFGDBFGGGG<FGGGCG7FAFGGGDGGGGGGFDFG8FDFGCGAFFEFGGGFFGCGEEGFFGFGGGA?FGFBDF;D7D;FEGGGGGF::9CG>CGGGGDGCEGGCGGGG=FF+2+12::77:7C*7C>5EE?2FB>(.7>)5>2=?EGGFBFGGF)::0
@M03364:276:000000000-BLYN8:1:1101:27289:9227 2:N:0:1
GGACTACTAGGGTTTCTAATCCTGTTTGCTACCCATGCTTTCGAGCCTCAGCGTCAGTTACAGACCAGACAGCCGCCTTCGCCACTGGTGTTCTTCCATATATCTACGCATTTCACCGCTACACATGGAGTTCCACTGTCCTCTTCTGCACTCAAGTTTCCCAGTTTCCGATGCACTTCTTCGGTTGAGCCGAAGGCTTTCACATCAGACTTAAGAAACCGCCTGCGCTCGCTTTACGCCCACTAAATCCG
+
CCCCCFCGFFGGGFGGGGGGGGGGGGGGFGFFGGFGGGGGGGGFGGGGGGGGFFGGGGGGG<FEFG8F,<FGFFG:FFEFGGF,@<FEEEFGGFFGGGGBGGFFFGF,CFFCEGFGGGGGGGGGCFGGFFG89E@:EFFGFGGG9E,=E8=DGGGF@>=E9EGC?>BD,@BE>ECDFFGG8DFCEEEDED?C6+3@CFCFFDFGFC:;FFGGFGF7+0@CB7>5499)6DFF4CG=8;EEGD(.>F))3>)
@M03364:276:000000000-BLYN8:1:1101:6375:9242 2:N:0:1
GGACTACTCGGGTTTCTAATCCTGTTTGCTCCCCACGCTTTCGCACCTGAGCGTCAGTCTTCGTCCAGGGGGCCGCCTTCGCCACCGGTATTCCTCCAGATCTCTACGCATTTCACCGCTACACCTGGAATTCTACACCCCTCTACGAGACTCTAGCTTGCCAGTTTCAAATGCAGTTCCCAGGTTGAGCCCGGGGATTTCACATCTGACTTAACAAACCGCCTGCGTGCGCTTTACGCCCAGTAATTCCG
+
@-<CCFFGFGEGFGGFGGGGFGFGCEFGGFGGGGGGGGGECFGEFF:ECFF<:CEGGG9<EEFGCGFGD,@7FDGCFGDGGGEFGGGDFGGEGFFFAEFGGGGG;<??FC=BDAFGFG@=FGGGGGGFGFGG9D=F3@=FE==?FGDCE=EFGAD7=EGGF?7D<D9>D;@ECF,@<CEC,4,4>DECFG?CE54=EGC,18CGFC+12+:@F7+@DGC:AE:8(0,=?>3>C*9)74*:>7:FGGFFD70
@M03364:276:000000000-BLYN8:1:1101:3787:9263 2:N:0:1
GGACTACAGGGGTTTCTAATCCTGTTTGCTACCCATGCTTTCGAGCCTCAGCGTCAGTTACAGACCAGACAGCCGCCTTCGCCACTGGTGTTCTTCCATATATCTACGCATTTCACCGCTACACATGGAGTTCCACTTTCCTCTACTGCACTCAAGTCATCCAGTTTCCAAAGCAATTCCTCAGTTGAGCTGAGGGCTTTCACTTCAGACTTAAATAACCGTCTGCGCTCGCTTTACGCCCAATAAATCCG
+
CCCCCGGGGGGGGEGGGGGGGGGGGGGGGGGGGGGEFGGGGGEFGGGFGGGGGGGGGGGFFGGGGGGGGGGGGGGGFGGGGGGGGGGGGGGGGFGGGGGGGGGGGGGGGGGGGGGGGGGE7BGG@FGGGFGGGGFGGFFGGGGGGGGFGGGGGGEFFGC9EGGGGFFG8EFDGGGGGGGGGGGGGGGGGGGGGGGGGGCFFCC?FF<FCFGGGGGFFGFFFE5@>FA>=E*?DC7>F=G8=D-?C0=CCF)
@M03364:276:000000000-BLYN8:1:1101:14708:9264 2:N:0:1
GGACTACTAGGGTTTCTAATCCTGTTTGCTCCCCACGCTTTCGCACCTGAGCGTCAGTCTTCGTCCAGGGGGCCGCCTTCGCCACCGGTATTCCTCCAGATCTCTACGCATTTCACCGCTACACCTGGAATTCTACCCCCCTCTACGAGACTCTAGCTTGCCAGTTTCAAATGCAGTTCCCAGGTTGAGCCCGGGGATTTCACATCTGACTTAACAAACCGCCTGCGCTCGCTTTACGCCCAATAAATCCG
+
CCCCCGGGGGGGGGGGGGGGGGGGGGGGGGGGGGGGGGGGGGGGGGGGFGGGGGGGGGGGGGGGGGGGGGGGGGGGGGGGGGGGGGGGGGGGGGGGGGFGGGGGGGGGGGGGGGGGGGGGGGGGGGGGGGGGGGGGGGGDGGGGGGGGGGGGGGGGGGGGGGGGFGGGGGGGGGGGFFGGGGGGGGGEGGGGGGGGGGGFFGGGFGGGGGFFGGFGGGGGFGFFFFFFF@>EGG5<F?GGGF?@FFFFFGC
@M03364:276:000000000-BLYN8:1:1101:24750:9285 2:N:0:1
GGACTACTCGGGTTTCTAATCCTGTTTGCTCCCCACGCTTTCGCGCCTCTGTGTCAGTTACAGGCCAGAGAGCCGCTTTCGCCTCCGGTGTTCCGCCGTATATCTACGCATTTCACCGCTACACATGGAATTCCACTCTCCTCTCCTGCACTCAAGCCTCCCAGTTGCCAATGCCCACAATGGTTGATCCACTCCCTTTTAACTCAGACTTAAGAACCCATCTGCGCTCGCGTTACGTCCAATAAATCCGG
+
6-@-AEFFF7F@F,8FF96E6E,EEGDEC<EDGGGEGCC@FG7,7@:4B,C6EF<ECF<<6,:6<CCDFF,69CC:FB@EGCG7,B@=>@GCFF,B:+@+=,9?@FDFGGGDGF,AF+@+8>:FE:EBA?<ED9EFF83A8EC+,8@,>,>+63,,,+6@,3,@6;,@<D36AC,43@;3@DFFCCE,<>@D,,6313>4+*,+4*;8?*5+87=C36:4);6/45(5>E33C)*/)(*1=8)/0+@<;9)
@M03364:276:000000000-BLYN8:1:1101:10385:9297 2:N:0:1
GGACTACCGGGGTTTCTAATCCTGTTTGCTACCCATGCTTTCGAGCCTCAGCGTCAGTTACAGACCAGACAGCCGCCTTCGCCACTGGTGTTCTTCCATATATCTACGCATTTCACCGCTACACATGGAGTTCCACTGTCCTCTTCTGCACTCAAGTTTCCCAGTTTCCGATGCACTTCTTCGGTTGAGCCGAAGGCTTTCACATCAGACTTAAGAAACCGCCTGCGCTCGCTTTACGCCCAATAAATCCG
+
CCCCCGGGGGGGGGGGGGGGGGGGGGGGGGGGGGGGGGGGGGGGGGGGGGGGGGGGGGGGGGGGGGGGGGGGGGGGGGGGGGGGGGGGGGGGGGGGGGGGGGGGGGGGGGGGGGGGGGGGGGGGGGGGGGGGGGGGGGGGGGGGGGGGGGGGGGGGGGFGGGGGGGGGGGEDEGAFGGGGGGGGGGGGGGGGDE>EGGGGGGGGFGGGGGGGGDGFGGGG>EFFFFBFFB>DGGGFFFGGGFFFGGFFGGD
@M03364:276:000000000-BLYN8:1:1101:6610:9318 2:N:0:1
GGACTACCGGGGTTTCTAATCCTGTTTGCTCCCCACGCTTTCGCACCTGAGCGTCAGTCTTCGTCCAGGGGGCCGCCTTCGCCACCGGTATTCCTCCAGATCTCTACGCATTTCACCGCTACACCTGGAATTCTACCCCCCTCTACGAGACTCTAGCTTGCCAGTTTCAAATGCAGTTCCCAGGTTGAGCCCGGGGATTTCACATCTGACTTAACAAACCGCCTGCGTGCGCTTTACGCCCAGTAATTCCG
+
CCCCCGGGGGGGGGGGGGGGGGGGGGGGGGGGGGGGGGGGGGGGGGGGGGGGGGGGGGGGGGGGGGGGGGGGGGGGGGGGGGGGGGGGGGGGGGGGGFGGGGGGGGGGGGGGGGGGGGGGGGGGFGGGGGGGGGGGGGBFGGGGGGGDEEGGGGGGGGGGGGGGGECFGGFGGGGGGGGGGGGGGGGGGGGGGGGDGGGGFFGFFFGC:CGGGGGGGFGGFGB?BFBFFEBFGGGBF?GGGB?4*:@<FF0
@M03364:276:000000000-BLYN8:1:1101:20876:9325 2:N:0:1
GGACTACCCGGGTTTCTAATCCTGTTTGCTCCCCACGCTTTCGCACCTGAGCGTCAGTCTTCGTCCAGGGGGCCGCCTTCGCCACCGGTATTCCTCCAGATCTCTACGCATTTCACCGCTACACCTGGAATTCTACCCCCCTCTACGAGACTCTAGCTTGCCAGTTTCAAATGCAGTTCCCAGGTTGAGCCCGGGGATTTCACATCTGACTTAACAAACCGCCTGCGTGCGCTTTACGCCCAGTAATTCCG
+
CCCCCGGGGGGGGGGGGGGGGGGGGGGGGGGGGGGGGGGGGGGGGGGGFGGGGGGGGG9<FFGFGFCFGG7FCFGGGGGGGGGGGEFGGEGGGGGGGGGGGGGGGGGFGGGGGGFGGEFEGGGGGGGGGGGGGGGFGGGGGGGGGGGDEGGGGA@A9E;F@FGGGG99AAFGGGGGGGGGGGGGGGFFGFCGDGGGGEGFG>EGFFFDFGGGGCF>*>=EFGFFFFFF0B>@GG*5=:EC5>?FGG=<GF7
@M03364:276:000000000-BLYN8:1:1101:11624:9349 2:N:0:1
GGACTACTAGGGTTTCTAATCCTGTTTGCTACCCATGCTTTCGAGCCTCAGCGTCAGTTACAGACCAGACAGCCGCCTTCGCCACTGGTGTTCTTCCATATATCTACGCATTTCACCGCTACACATGGAGTTCCACTGTCCTCTTCTGCACTCAAGTTTCCCAGTTTCCGATGCACTTCTTCGGTTGAGCCGAAGGCTTTCACATCAGACTTAAGAAACCGCCTGCGCTCGCTTTACGCCCAATAAATCCG
+
CCCCCGGGGGGGGGGGGGGGGGGGGGGGGGGGGGGGGGGGGGGGGGEFGGGGGGEGGGGGGGGGGGGGGGGGGGGGGGGGGGGGGGGGGGGGGGGGGGGGGGGGGGGGGGFGGGGGGGGGGGGGGGCGGFGFFFGGGGGADDGGCGGGGGGGCG@F=DFGGGGGGGGGGGGGGGFGGCEGA=DEFGGGGGGGDEGEGGFGGGGGCCGGGGGGDFGGGGGGEEFFFF2BBFFFGGGFFFDGGEFFCFFFGFD
@M03364:276:000000000-BLYN8:1:1101:28138:9358 2:N:0:1
GGACTACTCGGGTTTCTAATCCTGTTTGCTACCCATGCTTTCGAGCCTCAGCGTCAGCTACAGACCAGACAGCCGCCTTCGCCACGGGTGTTCTTCCATATATCTACGCATTTCACCGCTACACATGGAGTTCCACTGTCCTCTTCTGCACTCAAGTTTCCCAGTTTCCGATGCACTTCTTCGGTTGAGCCGAAGGCTTTCACATCCTACTTAAGAAACCGCCTGTGCCCGCTTTACGCCCAATAAATCCG
+
CCCCCFF<@EGGFCCFFGGGGGGFE@F@<FCFGEFFGGGGAFGCCB@EFDGGGGG,F,CCFG@F@@,EFFF<F@@@::B<D@FFF+@FFEBGF9EC<FC@AEE<;EFFCE+CGC9FDFECFC,4,A<4,99?,@@=;,45@;EB,C;,8,@A8F,6,3,,C9EGGBAA:C8B=E,D988D,>+@C8CF,@>59*:>C83,2=EF9>**292=CF+889:F>E>(-+0+*)258*9C6;*:E><8C*:3+*)
@M03364:276:000000000-BLYN8:1:1101:15962:9366 2:N:0:1
GGACTACTGGGGTTTCTAATCCTGTTTGCTCCCCACGCTTTCGAGCCTCAGTGTCAGTTACAGGCCAGAGAGCCGCTTTCGCCACCGGTGTTCCTCCATATATCTACGCATTTCACCGCTACACATGGAATTCCACTCTCCTCTCCTGCACTCAAGTCTACCAGTTTCCAATGCATACAATGGTTGAGCCACTGCCTTTTACACCAGACTTAATAAACCACCTGCCCTCGCTTTACGCCCAATAAATCCGG
+
CCCCCGGGGGGGGGGGGGGGGGGGGFFGGGGGGGGGGGGGFGGGGGGGGGGGGGGGFEEGGGGFGCFGF8EGFFGG7@FGGG@EGDFGGGGGGGGGGGAFGDGFGGGGGGGGGGGGFGGGDGGGGFGGBEFFFGFGFGGGGGGGGFGGGFGFFFG83>FGGGGGGEGGFEECFGGC89@D8EDGGGG8,@EFG?FGGGGGGGA;;0CGGGFGG@FFFDGG4EFE)*/3)*:?D*:*)5EEG):F>F=CFD:
@M03364:276:000000000-BLYN8:1:1101:21419:9367 2:N:0:1
GGACTACAGGGGTTTCTAATCCTGTTTGCTCCCCACGCTTTCGCACCTGAGCGTCAGTCTTCGTCCAGGGGGCCGCCTTCGCCACCGGTATTCCTCCAGATCTCTACGCATTTCACCGCTACACCTGGAATTCTACCCCCCTCTACGAGACTCTAGCTTGCCAGTTTCAAATGCAGTTCCCAGGTTGAGCCCGGGGATTTCACATCTGACTTAACAAACCGCCTGCGTGCGCTTTACGCCCAGTAATTCCG
+
CCCCCGGGGFGGGGGGGGGGGGGGGGFFGGGGGGGGGGEEGGGGEGGGG8FEGGGGGGGGGGGFEGCGGGGGGGGGGGGGGGGGGGGGGGGGGEFEFGCE,EGGGGGGDGD+CAFGGCGGEGGC@:F8>FEEEFGGGFGGGGGGGGE>EGGGGGGGGGGGGGFGEGFG7;;EGGGGC?FCGGF:F?D6CEFGEGGGG5FGGGGGAFCG7CGFGFGFCFCC)=>7:FBFFFFBDDC<*8CEEE?FCCBBG7C
@M03364:276:000000000-BLYN8:1:1101:21476:9372 2:N:0:1
GGACTACTAGGGTTTCTAATCCTGTTCGCTCCCCACGCTTTCGCACCTGAGCGTCAGTCTTCGTCCAGGGGGCCGCCTTCGCCACCGGTATTCCTCCAGATCTCTACGCATTTCACCGCTACACCTGGAATTCTACCCCCCTCTACAAGACTCTAGCTGACCAGTTTCAAATGCAGTTCCCAAGTTAAGCTCGGGGATTTCACATCTGACTTAATCAACCGCCTGCGTGCGCTTTACGCCCAGTAATTCCG
+
CCCCCGGGGGGGGGGGGGGGGGGGGGGGGGGGGGGGGGGGGGGGGGGGGGGGGGGGGGGGGGGGGGGGGGGGGGGGGGGGGGGGGGGGGGGGGGFGFGFEFGGGGGGGEGGGGGFGFFGGGGGGGGGGGGGGGGGGGGGDGGGFEGGGGGGGFAECFGGDGGGG3@BFGGGGEFGGFFGGGG6DDDFGGGFFEDEG=CCCCCCF@GGG7+?DFGFCGDCFDGB@2A>FDD@DGGGAB<GGG3<@GGFFCC0
@M03364:276:000000000-BLYN8:1:1101:11470:9391 2:N:0:1
GGACTACAAGGGTTTCTAATCCTGTTTGCTCCCCACGCTTTCGCACCTGAGCGTCAGTCTTCGTCCAGGGGGCCGCCTTCGCCACCGGTATTCCTCCAGATCTCTACGCATTTCACCGCTACACCTGGAATTCTACCCCCCTCTACGAGACTCTAGCTTGCCAGTTTCAAATGCAGTTCCCAGGTTGAGCCCGGGGATTTCACATCTGACTTAACAAACCGCCTGCGTGCGCTTTACGCCCAGTAATTCCG
+
CCCCCGGGGGGGGGGGGGGGGGGGGGGGGGGGGGGGGGGGGGGGGGGGGFFGGGGGGGGGGGGGGGGGGGGGGGGGGGGGGGGGGGGGGGGGGGGGGGGGGGGGGGGGGGGGGGGGGGGGGGGGGGGGGGGGGGGGGCGGGGGGGGGEGGGGGGGGGGGFGGGEGGGGGGAFGGGGFGGGGGGDFFGGGGGGGGGGGGGGGGGGFGGGFGGGFGGGGGG>>EF@DF>EFFFFGDCAFFGGGFFFGGFFGF>
@M03364:276:000000000-BLYN8:1:1101:8606:9393 2:N:0:1
GGACTACTGGGGTTTCTAATCCTGTTTGCTCCCCACGCTTTCGCACCTGAGCGTCAGTCTTCGTCCAGGGGGCCGCCTTCGCCACCGGTATTCCTCCAGATCTCTACGCATTTCACCGCTACACCTGGAATTCTACCCCCCTCTACGAGACTCTAGCTTGCCAGTTTCAAATGCAGTTCCCAGGTTGAGCCCGGGGATTTCACATCTGCATTAACAAACCGCGTGCGTGCGCTTTCCGCCCAGTAATTCCG
+
CCCCCGGGGGGGFFG9EGGGGFFGFFGGGGGEFGFEGGGGGGGEGGGFGGGFFGCGCFGGGGFGGGEFFEG@GECF:=FGF7:B:EFEFEGGFEEFEFGGFGEGGGEDEFGGGF@FECEG+>EEDDFGGCFFFFGFE8DBEEDDE;FEE6B?DFGGGGGGG>9E@@DEGCADFGACFFFG,>F5?FF9FGFGCEEE=EGFGGFC7;DF++:;::CD>5:F3>).4)2835>7C3*-9<*/>5:?*:=4F72
@M03364:276:000000000-BLYN8:1:1101:18849:9400 2:N:0:1
GGACTACTCGGGTTTCTAATCCTGTTTGCTCCCCACGCTTTCGCACCTGAGCGTCAGTCTTCGTCCAGGGGGCCGCCTTCGCCACCGGTATTCCTCCAGATCTCTACGCATTTCACCGCTACACCTGGAATTCTACCCCCCTCTACGAGACTCTAGCTTGCCAGTTTCAAATGCAGTTCCCAGGTTGAGCCCGGGGATTTCACATCTGACTTAACAAACCGCCTGCGTGCGCTTTACGCCCAGTAATTCCG
+
CCCCCGGAFFGGGGGGGGGGGGGGGGGGGGGFFGGEGGGGGGGGDGGGGGEGGGGGDGGGGGGGGGGGDCGGGGGGGGGGGGGGGGGGGCGGGGGGGFGGGGGFGFGG7CGCDFGGGGGGG>FGE:FGGFGGGGGGCFEGE=CC9FGG:EE8FGGGFGFFFFCFGGGGGFG;9EF7A:CFG9FFFGGGGGFFEGEE5EFCFC@@FD>FFFFG@CGGGCFGEGF1(=35(55>59CAF::EGFBFC786:F*
@M03364:276:000000000-BLYN8:1:1101:15550:9425 2:N:0:1
GGACTACACGGGTTTCTAATCCTGTTTGCTCCCCACGCTTTCGCACCTGAGCGTCAGTCTTCGTCCAGGGGGCCGCCTTCGCCACCGGTATTCCTCCAGATCTCTACGCATTTCACCGCTACACCTGGAATTCTACCCCCCTCTACGAGACTCTAGCTTGCCAGTTTCAAATGCAGTTCCCAGGTTGAGCCCGGGGATTTCACATCTGACTTAACAAACCGCCTGCGTGCGCTTTACGCCCAGTAATTCCG
+
CCCCCGGGGGGGGGGGGGGGGGGGGGGDGGGGGGGGCEGGGGGGGGGGGGGGGGGGGGGGGGGGGGGGGGGGGGGGGGEFGG@EGGGGGGGGGGFGGDGGGGGDGGGGGGGGGGFFEEGGGGFG8FGGGGGGGGGGG@+>>CDGGEF6EEGGCFGGGGGGGGGGGGGGGGGGFGGGGGGGFGGGEFGFGGGGGGDGEGGGGGGGACFDCGCFGGGDGD8FDD>;:F;DFFFEGCG>F?DEGFFF7CFAG7*
@M03364:276:000000000-BLYN8:1:1101:25873:9429 2:N:0:1
GGACTACTCGGGTATCTAATCCTGTTTGCTCCCCACGCTTTCGCACCTGAGCGTCAGTCTTTGTCCAGGGGGCCGCCTTCGCCACCGGTATTCCTCCAGATCTCTACGCATTTCACCGCTACACCTGGAATTCTACCCCCCTCTACAAGACTCTAGCCTGCCAGTTTCGAATGCAGTTCCCAGGTTGAGCCCGGGGATTTCACATCCGACTTGACAGACCGCCTGCGTGCGCTTTACGCCCAGTAATTCCG
+
CCCCCGGGGGGGGGGGGFGCFFGGGGGGGFGGGGGGGGGGGGEGGGGGGGGGGGEGGGGGGGFGGGGDEEDGGGGG@FCFGGDEGGGGEGGFFGGGDFF<FGGGGCFGGGGGGGGDBCEGCCDFGGGGGGGCDGFFGGGGGGDGGGG,CCFGCGDCFDGGGF?GGFGGDCCGFGGG9EAGGGG5D,=7?FCGGCG5E>,4CCCGFG47*:<7DC*@F4CG>C>?:53BFFBFGGGF4(2:>51FC:?BGC2
@M03364:276:000000000-BLYN8:1:1101:13149:9438 2:N:0:1
GGACTACTAGGGTATCTAATCCTGTTTGCTACCCATGCTTTCGAGCCTCAGCGTCAGTTACAGGCCAGAGAGCCGCTTTCGCCACCGGTGTTCCTCCATATATCTACGCATTTCACCGCTACACATGGAATTCCACTCTCCTCTCCTGCACTCAAGTCTACCAGTTTCCAATGCATACAATGTTTGAGCCACTGCCTTTTACACCAGACTTAATAAACCACCTGCGCTCGCTTTACGCCCAATAAATCCGG
+
@CCCCEGGGFFGGGFGGGGGGGGGGGGGGFGGGGGGGGGGGGGF<FGFGGGDGGDGGGGGGGGGGCGGGGGGCGGGGGGGGGGGEGGGGGGGFFEGGGGGGGFGFGGGGEEFFEGGGGGGGGGGFDCFFFGGCEFEG8@FGFFGFFCGGGGGGGFGGDGGGGGGGGFGGCFFFFGFGEFGAD6@=DFFC@8DGCFGCFAAFGGGFGGDGG5C7CDGFG,@9CA@C4=9>9@?<:DE4@:::8>6CFFF*>1
@M03364:276:000000000-BLYN8:1:1101:25551:9452 2:N:0:1
GGACTACAAGGGTTTCTAATCCTGTTTGCTCCCCACGCTTTCGAGCCTCAGTGTCAGTTACAGGCCAGAGAGCCGCTTTCGCCTCCGGTGTTCCTCCATATATCTACGCATTTCACCGCTACACATGGAATTCCACTCTCCTCTCCTGCACTCAAGTCTCCCAGTTTCCAATGCACACAATGGTTGAGCCACTGCCTTTTACATCAGACTTATGAAACCACCTGCGCTCGCTTTACGCCCAATAAATCCGG
+
CCCCCGGGGGGG@CFGGGGGGGGGFFGGGGGGFGGGGGGGGGGGGCGGFFG<CFGGGGGGGGCFFGGFGGGGGGGGGGFGGCGGGGGGGGGGGGGGGGGGGGGGGGGGGGCEGGCGGFGDGGGEGGGGEFFGGGGGFGGGFFGGGGGCDFGFGG8FFFGGGGGFFGFGGGDGGGGGGGG6FGGGG>FFCGFGGFFGFCF,;C;CFFFDGG7=;+?EDGGGF7*.<4@EAFB;D5FF>2*8C)6A:D@5CC8
@M03364:276:000000000-BLYN8:1:1101:12734:9453 2:N:0:1
GGACTACCCGGGTTTCTAATCCTGTTTGCTACCCATGCTTTCGAGCCTCAGCGTCAGTTACAGACCAGACAGCCGCCTTCGCCACTGGTGTTCTTCCATATATCTACGCATTTCACCGCTACACATGGAGTTCCACTGTCCTCTTCTGCACTCAAGTTTCCCAGTTTCCGATGCACTTCTTCGGTTGAGCCGAAGGCTTTCACATCAGACTTAAGAAACCGCCTGCGCTCGCTTTACGCCCAATAAATCCG
+
CCCCCGGGGGGGGGGGGGGGGGGGGGGGGGGGGGGGGGGGGGGGGGGGGGGGGGGGGFGGGGGGGGGGGGGGGGGGGGGGGGGGGGGGGGGGGGGGGGGGGFGGGGGGGGGGGGGGGGGGGGGGGGGGGGGGGGGGGGGGGGGGGGGGGGGGGGGGGFGGGGGGGGGGGGGDGGFGGGGGGGGGGGDGGGGGGGGGGGGGGGGCFGGGGFFFGCFG>FG;AGFFBF=EFFFFGFFFFFDGGE6F<:FEGFD
@M03364:276:000000000-BLYN8:1:1101:12622:9490 2:N:0:1
GGACTACTCGGGTTTCTAATCCTGTTTGCTCCCCACGCTTTCGAGCCTCAGTGTCAGTTACAGGCCAGAGAGCCGCTTTCGCCACCGGTGTTCCTCCATATATCTACGCATTTCACCGCTACACATGGAATTCCACTCTCCTCTCCTGCACTCAAGTCTACCAGTTTCCAATGCATACAATGGTTGAGCCACTGCCTTTTACACCAGACTTAATAAACCACCTGCGCTCGCTTTACGCCCAATAAATCCGG
+
CCCCCGGGGGGGGGGGGGGGGGGGGGGGGGGGGGGGGGGGGGGGGGGGGGGGGGGGGGGGGGGGGGGGGGGGGGGGGGGGGGGGFGGGGGGGGGGGGGGGGGGGGGGGGGEGGGGGGGGGGGGGGGGGFFFGGGGGGGDFGGGGGCFGGGGGGGGFGGEEFFFGDFGGGGD;FGGCFGG89D8DF>@E93@:7<9FGGGDGFCFFFGFGGGGDGGGFGGGFDFFBB99=D>BFD:CFFG7:8;6CDFC9D9
@M03364:276:000000000-BLYN8:1:1101:7362:9492 2:N:0:1
GGACTACTGGGGTTTCTAATCCTGTTTGCTCCCCACGCTTTCGCACCTGAGCGTCAGTCTTCGTCCAGGGGGCCGCCTTCGCCACCGGTATTCCTCCAGATCTCTACGCATTTCACCGCTACACCTGGAATTCTACCCCCCTCTACGAGACTCTAGCTTGCCAGTTTCAAATGCAGTTCCCAGGTTGAGCCCGGGGATTTCACATCTGACTTAACAAACCGCCTGCGTGCGCTTTACGCCCAGTAATTCCG
+
CCCCCFGGGGGGGGGGGGGGGGGGGGGGGGGGGGGGGGGGGGGGGGGGGGGGGGGGGGGGGGGGGGGGGGGGGGGGGGGGGGGGGGGGGGGGGGGGGGGGGGGGGGGGGGGGGGGGGGGGGGGGGDGGGGGGGGGGGGGGGGGGFGGDEGGGGGGCGGGGGGGGCFGGGFFGGGGGGGGGGFGGGGGGGGGGGGGGGGGGGGGF=FGGGGGGGGFGFGGGFGFFFFFFBFFFGDG<F?EGGBBFGGF<GG9
@M03364:276:000000000-BLYN8:1:1101:20724:9505 2:N:0:1
GGACTACTCGGGTATCTAATCCTGTTTGCTACCCATGCTTTCGAGCCTCAGCGTCAGTTACAGACCAGAAAGCCGCCTTCGCCACTGGTGTTCTTCCATATATCTACGCATTTCACCGCTACACATGGAGTTCCACTGTCCTCTTCTGCACTCAAGTTTCCCAGTTTTAGATGCACTTCTTCGGTTGAGCCGAAGGCTTTCACATCAACCTTAAGAAACAGCCTGCGGTCGCTTTACGCCCAATAATTCCG
+
CCCCCGGGEEGGG:FGGGGGGGGGGGGGGGGGGGG<FFDAFGGCEECFGGGGGGDCEGG<FGGAF,;C,,CBF<FFGGGGGG,@,4CF6FFDGGDG,?AFGGGGGG,FDGGGGGGGFFEGGGF=E,,,,,9AEG,A>@FCFFGF9EFD=FGGG8EFF@E=,>EFFAF,,6,,@FFA,AF83>F6@+@?D?FCCECEGGGC8CGCC7C***;8CFCFG5C,*9:-<4-*/:)5DF<C6(;CEE;4>C+);@C
@M03364:276:000000000-BLYN8:1:1101:9078:9521 2:N:0:1
GGACTACAGGGTATCTAATCCTGTTTGCTACCCATGCTTTCGAGCCTCAGCGTCAGTTACAGACCAGACAGCCGCCTTCGCCACTGGTGTTCTTCCATATATCTACGCATTTCACCGCTACACATGGAGTTCCACTGTCCTCTTCTGCACTCAAGTTTCCCAGTTTCCGATGCACTTCTTCGGTTGAGCCGAAGGCTTTCACATCAGACTTAAGAAACCGCCTGCGCTCGCTTTACGCCCAATAAATCCGG
+
CCCCCGGGGGGGGGGGGGGGGGGGGGGGG,EAFGGGGGGGGGGGGGGGGFGGGGGEFFGGGGGGGGGGGGGGGGGGGGGGGGGGGGGGGGGFAFFGGGGGGGDGGGGGGGGGGGGGGGGGGGGGGGGGGFGGFCFGGGGFGGGGGGFFGGGGGG9FFFGGGGGGGGGGCEGGEGGGFFGGGC6EFGGGGGGGGGGGGGGGGGFGFGGGGGCGGGGFFGFCAEFFFFBEDFFFGGFEF@BEGF8FGGFFF3>
@M03364:276:000000000-BLYN8:1:1101:3514:9535 2:N:0:1
GGACTACAGGGGTTTCTAATCCTGTTTGCTCCCCACGCTTTCGCACCTGAGCGTCAGTCTTCGTCCAGGGGTCCGCCTTCGCCACCGGTATTCCTCCAGATCTCTACGCATTTCACCGCTACACCTGGAATTCTACCCCCCTCTACGAGACTCTAGCTTGCCAGTTTCAAATGCAGTTCCCAGGTTGAGCCCGGGGATTTCACATCTGACTTAACAAACCGCCTGCGTGCGCTTTACGCCCAGTAATTCCG
+
B@C6CFGGGGGGGGGGGGGGGGCFGGDGGGGGGGGGEGGGGGGG:FGGFG,F@FGGEGGGGGGGCFG8EC+6BFFGCEFGFGGGGGG7FEGG9FFGG8EFFFCGGAFF>BF:EEFGGEEGCGGG8A=EFFGGFFFGG?EGGGGCGG6>=EEGGGGGGCGEGGGCFGGGF,DFGGEEGEEGGCCBFC,@<>EFGCED*BGGFGGGFGCFF>+=8FGFGGEFEGB;8A;8(::=DD*5=1EGC)()**/-:**
@M03364:276:000000000-BLYN8:1:1101:15363:9538 2:N:0:1
GGACTACCGGGGTTTCTAATCCTGTTTGCTACCCATGCTTTCGAGCCTCAGCGTCAGTTACAGACCAGACAGCCGCCTTCGCCACTGGTGTTCTTCCATATATCTACGCATTTCACCGCTACACATGGAGTTCCACTGTCCTCTCCTGCACTCCAGTTGCCCAGTTTCCGATGCACTTCTTCGGTTGAGCCGAAGGCTTTCACATCAGACTTTAGAAACCGCCTGCGCTCGCTTTACCCCCAATAAATCCG
+
-8C<@<EF@@CCF+,C@FFFGEEFGFFFGGFGGGFFGDFEA<CF8CF8FEFFGCFGG<C9<@F,CC,C,CF<FFGGGGGFFGGGE<E<9BC,C,=F?<,:EF;EFGGG++BCDDFGGGFCFG9F@CCGFBFGFFGGCB,C@EGD,8>@E8@D?,@=,7,@@D8DGGFGGECGCDFGF=EF=>DCGCCGGG6@E*@8,:@<:+,5=9C7?DF++++4B:DF?GB=BA5865)=5>C3A)54*),.*7867>7
@M03364:276:000000000-BLYN8:1:1101:2580:9538 2:N:0:1
GGACTACAAGGGTTTCTAATCCTGTTTGCTCCCCACGCTTTCGCACCTGAGCGTCAGTCTTCGTCCAGGGGGCCGCCTTCGCCACCGGTATTCCTCCAGATCTCTACGCATTTCACCGCTACACCTGGAATTCTACCCCCCTCTACGAGACTCTAGCTTGCCAGTTTCAAATGCAGTTCCCAGGTTGAGCCCGGGGATTTCACATCTGACTTAACAAACCGCCTGCGTGCGCTTTACGCCCAGTAATTCCG
+
CCCCCFGEFFGGGGGGGGGGGGGGGGGGGGGGFGGE@CF;EGGGGGGGDGGGGGGGEGGGFGGDEGGGGGGGGGGGGGDGGGGG=FG:FEGGGGGFGGGGGGGGGGGGGD7FGGCFGGGGGGGGGGGGGFFFGGGGGG+>BEGGGGG>CECFGFGF=EGFDGGFCCGFDGAEEGEFGGGGGD65@CC?CFFCE=EGDGGG7CCC=C7+::FCFFGG7>@F>G:?(5476@DED5CDFFGGD)3<D7BDGG7
@M03364:276:000000000-BLYN8:1:1101:21041:9538 2:N:0:1
GGACTACCGGGGTTTCTAATCCTGTTTGCTCCCCACGCTTTCGCACCTGAGCGTCAGTCTTTGTCCAGGGGGCCGCCTTCGCCACCGGTATTCCTCCAGATCTCTACGCATTTCACTGCTACACCAGGAATTCCGCTACCCTCTACCACACTCTAGTCGCCCAGTATCCACTGCAGTTCCCAGGTTGAGCCCAGGGCTTTCACAACGGACTTAAACGACCACCTACGCACGCTTTACGCCCAGTAATTCCG
+
CCCCCGGFGGGGGGGGGGGGGGGGGGGGGGGGGGGGGGGGGGGGGGGGGGG?FGGGGGGGFGGGGGGGGGGGGGGGGGGGGGGGGGGGGDGGGGGGGFFFFGGGGGGGGGGGGGGGCFGGGGGGGGGGGGGGGGGGGG8FGGGGGGGGGGGGGGGGCG8C7CGGGGGF<DEGGGGGGGGGF9DEFGGGGGGGGGGGCFGGGGGFFGDD:5DF777DDD8>:CBD@FF>@EEFCDFBF?GGGE?FGG?AG72
@M03364:276:000000000-BLYN8:1:1101:15147:9550 2:N:0:1
GGACTACCGGGGTTTCTAATCCTGTTTGCTCCCCACGCTTTCGCACCTGAGCGTCAGTCTTTGTCCAGGGGGCCGCCTTCGCCACCGGTATTCCTCCAGATCTCTACGCATTTCACCGCTACACCTGGAATTCTACCCCCCTCTACAAGACTCTAGCCTGCCAGTTTCGAATGCAGTTCCCAGGTTGAGCCCGGGGATTTCACATCCGACTTGACAGACCGCCTGCGTGCGCTTTACGCCCAGTAATTCCG
+
CCCCCGGGGGGGGGGGGGGGGGGGGGGGGGGGGGGGGGGGGGGGGGGGGGGGGGCGGGGGGGGGGGGGGGGGGGGGGGGGGGGGGGGGGGGGGGFGGGEFGGGGGGGGGGDEGGGGGGCEFGGGGEGFFCGGGFFGGGFGGGGFGGGGFEGGGGGFGFG6DFGGGGFFEGFGGGGGGFGGGFFGGGFGGGGGGGGGGCG6FFGGAFCGDGGD>>FFGGGG>CDB:F;EF:BDG7FDF?CEGE09>>6<CD9
@M03364:276:000000000-BLYN8:1:1101:25503:9555 2:N:0:1
GGACTACCCGGGTTTCTAATCCTGTTTGCTCCCCACGCTTTCGCACCTGAGCGTCAGTCTTCGTCCAGGGGGCCGCCTTCGCCACCGGTATTCCTCCAGATCTCTACGCATTTCACCGCTACACCTGGAATTCTACCCCCCTCTACGAGACTCTAGCTTGCCAGTTTCAAATGCAGTTCCCAGGTTGAGCCCGGGGATTTCACATCTGACTTAACAAACCGCCTGCGTGCGCTTTACGCCCAGTAATTCCG
+
CCCCCGGGGGGEGGGGGG9@EGGGGGGGGGGGGGGGGGDGGGGGGGGGGFGGGGGGGGGGGGGGCFFGGCGGGEGGGGGGGGGGG<BCGGGGGGGGGGGDEGGGGGGGGGGGGGGG9CFEEGGGGGGGFGGCFGGGGGGGGGGGFGG+B8EDGGGGGGGGGGFGGGGGGGEGGFFGFGGFCCC8FFG?7CGGDGGGGECFGGGGFGGGF:CF+;CDF5EGEGBB?FFEBEFFGGGFFFD8E>:9>C=9CF*
@M03364:276:000000000-BLYN8:1:1101:12513:9589 2:N:0:1
GGACTACCGGGGTTTCTAATCCTGTTTGCTCCCCACGCTTTCGCACCTGAGCGTCAGTCTTCGTCCAGGGGGCCGCCTTCGCCACCGGTATTCCTCCAGATCTCTACGCATTTCACCGCTACACCTGGAATTCTACCCCCCTCTACGAGACTCTAGCTTGCCAGTTTCAAATGCAGTTCCCAGGTTGAGCCCGGGGATTTCACATCTGACTTAACAAACCGCCTGCGTGCGCTTTACGCCCAGTAATTCCG
+
CCCCCGGGFGGGGGDGGGGGGGGGGGGGGGGGEEFGDGGGGGGCGGGGGGGGGGGGFEA<C,DF@FGGGGGGGGGGGGGGGGEGFFGGGDGGGGGGFGGFGGFGGGGGGGGGGGGGGGGGDFGFGGGGGGGGGGGGFDFFDEGGFGGGEGGGGGGG,@>8EGGGGGGFFG;DCGGFGGFGGFGGGGFGG7CCGGGCEGGGGGGGFCFGFGGGGCCDGCF5>EFF:FBF6>BEGGGFF?EEC>:FGGF<CC9
@M03364:276:000000000-BLYN8:1:1101:24150:9614 2:N:0:1
GGACTACTAGGGTATCTAATCCTGTTTGCTCCCCACGCTTTCGCACCTGAGCGTCAGTCTTCGTCCAGGGGGCCGCCTTCGCCACCGGTATTCCTCCAGATCTCTACGCATTTCACCTCTACACCTGGAATTCTACCCCCCTCTACGAGACTCTAGCTTTCCAGTTTCAAATGCAGTTCCCAGGTTGAGCCCGGGGATTTCACATCTGACTTAACAAACCGCCTGCGTGCGCTTTACGCCCAGTAATTCCG
+
B<CCCGGGGFC?EFGGGFFGGGGGGGGFGFFGGGGG7FGEGFFEEEGD<,@F@FEFGGGGGGGGGGEGCFDCGG:CFGGFCGGEGG=:CCFGGGGGFGFACGGFGFGGGGGGGF9FG,EFFFAFGGE8EDEGGGFFFF?GEGGGGGF+>CGFFGGFFGG,EFEGGGGGFE;EFFCGFGFGGF?CDCFF?F,=*=*:5EFGGGGD>6FCFGGC7CF>F<FGBG>??F(:,8>>D79<B<G8E@FFGCFFCF*
@M03364:276:000000000-BLYN8:1:1101:8114:9635 2:N:0:1
GGACTACTGGGGTTTCTAATCCTGTTTGCTCCCCACGCTTTCGCACCTGAGCGTCAGTCTTCGTCCAGGGGGCCGCCTTCGCCACCGGTATTCCTCCAGATCTCTACGCATTTCACCGCTACACCTGGAATTCTACCCCCCTCTACGAGACTCTAGCTTGCCAGTTTCAAATGCAGTTCCCAGGTTGAGCCCGGGGATTTCACATCTGACTTAACAAACCGCCTGCGTGCGCTTTACGCCCAGTAATTCCG
+
CCCCCEGGGGGGFGGGGGGGGGGGGGGGGGFGGGGGGGGGGGGGGGGGGGGGGGGGGGGGGGGGGGGGGGGGGGGGGGGGGGGGGGGGGGGGGGGGGGGGGGGGGGGGGDGGGGGGGGGGGFGGGGGDFFGGFGGGGGGGGGGGFGG>EGDFGFGGGGGGGGGGFGGGGGGGGFGGGGGGGGGGGGGGGGGGG8EEDGGGGFGCAGGGGGGGGGGFGGGG>DF0,<>E?37>DGGBBBCEGFFFGGFFGG*
@M03364:276:000000000-BLYN8:1:1101:20948:9639 2:N:0:1
GGACTACCAGGGTTTCTAATCCTGTTTGCTCCCCACGCTTTCGCACCTGAGCGTCAGTCTTTGTCCAGGGGGCCGCCTTCGCCACCGGTATTCCTCCAGATCTCTACGCATTTCACCGCTACACCTGGAATTCTACCCCCCTCTACAAGACTCTAGCCTGCCAGTTTCGAATGCAGTTCCCAGGTTGAGCCCGGGGATTTCACATCCGACTTGACAGACCGCCTGCGTGCGCTTTACGCCCAGTAATTCCG
+
CCCCCGGGGGGGGGGGGGGGGGGGGGGGGGGGGGGGGGGGGGGGGGGGGFGGGGGGGGGGGGGGGGGGGGGGGGGGGGGGGGGGGGGGGGGGGGGGGGGGGGGGGGGGGGGGGGGGGGEGGGGGFGGGGGGGGGGGGGGGGGDFGGGEGGGGGGGCDFGGGGGGGGFGGGFGGGGGF9DFFFEFGFFFGGGGGCEGDEG?8+=CFGGGGGGCF70;7CGGFGED?FFFFFFFGGGFFFCEGFFFG>FAFD6
@M03364:276:000000000-BLYN8:1:1101:12336:9645 2:N:0:1
GGACTACAGGGGTATCTAATCCTGTTTGCTCCCCACGCTTTCGCACCTGAGCGTCAGTCTTTGTCCAGGGGGCCGCCTTCGCCACCGGTATTCCTCCAGATCTCTACGCATTTCACCGCTACACCTGGAATTCTACCCCCCTCTACAAGACTCTAGCTGACCAGTTTCAAATGCAGTTCCCAGGTTGAGCCCGGGGATTTCACATCTGACTTAACAAACCGCCTGCGTGCGCTTTACGCCCAGTAATTCCG
+
CCCCCGGGGGGGGGGGGGGGGGGGGGGGGGGGGGGGGGGGGGGGGGGGGGGGGGGGGGGGGGGGGGGGGGGGGGGGGGGGGGGGGGGGGGGGGGGGGGGG9FGGGGGGGGCGGGGGGGCEEGGGGGGGGGGGGGFGGFFEGGGGFGGGGGFFGGGGGGGGGGGGGGGGGGGGGGGGGGGGGGGFGGGGGGFGGGGGGGFGGGGGFF7>FGGGGGGGGGGGFGE0=F9DFEEBDGGBFFGGE@<):>FAFG>
@M03364:276:000000000-BLYN8:1:1101:18692:9677 2:N:0:1
GGACTACTAGGGTATCTAATCCTGTTTGCTCCCCACGCTTTCGCACCTGAGCGTCAGTCTTTGTCCAGGGGGCCGCCTTCGCCACCGGTATTCCTCCAGATCTCTACGCATTTCACCGCTACACCTGGAATTCTACCCCCCTCTACAAGACTCTAGCTGACCAGTTTCAAATGCAGTTCCCAAGTTAAGCTCGGGGATTTCACATCTGACTTAATCAACCGCCTGCGTGCGCTTTACGCCCAGTAATTCCG
+
CCCCCGGGGGGGGFGGGGGGFGGGGGGGGGGFGGFFGGGGGGGGGGGGGGGGGGGGGGGGGGGGGGGFGGGGGGGCGGGGGGGGGGGGGGGGGGGGGGGGGGGGGGGGGGDEFGGGGGGGGGGGGGGGGGGGGGGGGFFFGGGGFGG9EFGFGGFGGGGGGGGGGGGGGGEFGFGGGGGGFGEFGGGGGG9@EGGGGGGGDFG>A<DFGGGGGGGGGGGGFD:;?FF.(.)3<7FFFFEGGFF?FCF9DF9
@M03364:276:000000000-BLYN8:1:1101:20782:9708 2:N:0:1
GGACTACTCGGGTTTCTAATCCTGTTTGCTACCCATGCTTTCGAGCCTCAGCGTCAGTTACAGACCAGACAGCCGCCTTCGCCACTGGTGTTCTTCCATATATCTACGCATTTCACCGCTACACATGGAGTTCCACTGTCCTCTTCTGCACTCAAGTTTCCCAGTTTCCGATGCACTTCTTCGGTTGAGCCGAAGGCTTTCACATCAGACTTAAGAAACCGCCTGCGCTCGCTTTACGCCCAATAAATCCG
+
CCCCCGGGGGGGGGGGGGGGGGGGGGGGGGGGGGGGGGGGGGGGGGDGGGGGGEGGFGFGGGGGGGGGGGGGGGGGFGGGGGGGGGGFFGGGGGGGGGGGGGGCFFGGGGGGGGFGGGGGGGGGGGGGGGFFGGGGGFFGGGGGGGGGGGFFGGGGGGGGGGFGGGFGGCCGGGGGGGGGGGGGGGCEGGGGGEGGGGGGCCFFF>>GFGGGGGGGDGGGEDAA5F@4-8BEG4CE@1EGGEDF<CFCGF8
@M03364:276:000000000-BLYN8:1:1101:6665:9710 2:N:0:1
GGACTACTAGGGTTTCTAATCCTGTTTGCTCCCCACGCTTTCGCACCTGAGCGTCAGTCTTCGTCCAGGGGGCCGCCTTCGCCACCGGTATTCCTCCAGATCTCTACGCATTTCACCGCTACACCTGGAATTCTACCCCCCTCTACGAGACTCAAGCTTGCCAGTTTCAAATGCAGTTCCCAGGTTGAGCCCGGGGATTTCACATCTGACTTAACAAACCGCCTGCGTGCGCTTTACGCCCAGTAATTCCG
+
CCCCCGGGGGGGGGGGGGGGGGGGFGGGGGGGGGGGGGGGGGEFEGGGGGGGGGGGGGGGGGGCFGGGGGGGGGGGGGGG?FCFGGGGGGGGGGGGGGGGGG;EGGGGDGGGGGGGFGGGGGGGGGGGGGGGGGGGGFCGGGGGGEFGG>EGGGEFGGGGGFFDFGGGFFGGFDFGGG;:CEF>FGGGGGFDGGGGGGGGGFFG6CGDGGGGGGCDGC8E3CD;(56B:B35D<FFFF>>C:0):7=AFG*
@M03364:276:000000000-BLYN8:1:1101:26491:9732 2:N:0:1
GGACTACCGGGGTATCTAATCCTGTTTGCTCCCCACGCTTTCGCACCTGAGCGTCAGTCTTCGTCCAGGGGGCCGCCTTCGCCACCGGTATTCCTCCAGATCTCTACGCATTTCACCGCTACACCTGGAATTCTACCCCCCTCTACGAGACTCTAGCTTGCCAGTTTCAAATGCAGTTCCCAGGTTGAGCCCGGGGATTTCACATCTGACTTAACAAACCGCCTGCGTGCGCTTTACGCCCAGTAATTCCG
+
CCCCCGGFEGGGGGGEFGFGFFFGGGGGGGGGGGGGGGEG?FEEGGGGFEGGGGG7FGGGGGGEGFFGG7FDEGGE=CGGGGGGDGDGGGFEDEAEFFDE9FF@F9E<FFECEFDGFGGGEGGGGGGGFGGGGGGFGGFGGGGGFGG6>8CFGGGCDECBCB7DG?EG,D;9DGF?FGGGFCGFCFFFGFCGGCGGG5:<C>?DFFGFFGFGFGGF778*:><03>9E,)))/5>4*4>CG):FGC42>>2
@M03364:276:000000000-BLYN8:1:1101:3760:9737 2:N:0:1
GGACTACAGGGGTTTCTAATCCTGTTTGCTCCCCACGCTTTCGCACCTGAGCGTCAGTCTTCGTCCAGGGGGCCGCCTTCGCCACCGGTATTCCTCCAGATCTCTACGCATTTCACCGCTACACCTGGAATTCTACCCCCCTCTACGAGACTCTAGCTTGCCAGTTTCAAATGCAGTTCCCAGGTTGAGCCCGGGGATTTCACATCTGACTTAACAAACCGCCTGCGTGCGCTTTACGCCCAGTAATTCCG
+
CCCCCGGGGGGGGGGGGGGGGGGGGGGGGGGGGGGGGGGGGGGGGGGGGGGGGGGGGGGGGGGGGGGGGGGGGGGGGGGGGGGGGGGGGDGGGGGGGGGF9FCGGGGGGGGGGGGGGGGGGGGGGGGGGGGGGGGGGGGGGGGGGGGGCGGGGEFGGGG6DGFGGGFGGGGGGGGGGFFE?DFCFBECGGEGGG>E7EEGGGGGFGGFGGGG7CDGFFGCFGFFFF>FFEDFGGGAF:GGGE:FFGFBGF*
@M03364:276:000000000-BLYN8:1:1101:6065:9744 2:N:0:1
GGACTACAAGGGTATCTAATCCTGTTTGCTACCCATGCTTTCGAGCCTCAGCGTCAGTTACAGACCAGACAGCCGCCTTCGCCACTGGTGTTCTTCCATATATCTACGCATTTCACCGCTACACATGGAGTTCCACTGTCCTCTTCTGCACTCAAGTTTCCCAGTTTCCGATGCACTTCTTCGGTTGAGCCGAAGGCTTTCACATCAGACTTAAGAAACCGCCTGCGCTCGCTTTACGCCCAATAAATCCG
+
CCCCCFGGGGGGGGGGGGGGGGGGGGGGGGGGGGGGGGGGGGGGGGGGGGGGGGGGGGGGGG9EFGGGGGGGGGGEGGGGGGGGGGGGFGGGGGGGGGGGGGGEFGGGGGGGGGGGGGGGGGGGGGGGGGGGGGGGGGGGGGGGG@FGCFGGGGGGGGDCEGGGGGGGGGGGGGAFGGGGEGGCGGGGGGGGDGGGGGGCDGFFADGGGGGCFFDCFGGCDGBD<AA4>4?EGGGEF;EGGFFFGGFFGGC
@M03364:276:000000000-BLYN8:1:1101:9374:9744 2:N:0:1
GGACTACAAGGGTATCTAATCCTGTTTGCTCCCCACGCTTTCGCACCTGAGCGTCAGTCTTTGTCCAGGGGGCCGCCTTCGCCACCGGTATTCCTCCAGATCTCTACGCATTTCACCGCTACACCTGGAATTCTACCCCCCTCTACGAGACTCTAGCTTGCCAGTTTCAAATGCAGTTCCCAGGTTGAGCCCGGGGATTTCACATCTGACTTAACAAACCGCCTGCGTGCGCTTTACGCCCAGTAATTCCG
+
CCCCCGGGGGGGGGGGGGGGGGGGGGGGGGGGGGGGGGGGGGGGGGGGFGGGGGGGGGGGGGGGGGGGGDDGGGGGGGGGGGGGGGGGGGFFGGGGGGGFFGGGGGGGGGGGGGGGGGGGGGGGGGGGGGGGGGGGFGGGGGGGFEFGGGGGGGGGGGCGGG7BFGFF:ECC9EGGAFGGGGGGGGGC?FGGEEGGGGGGGGGGFG7FGGGGF1:CDDCFFGF;0A9B1@B:CDC2=?GGGB?FGG69C?*
@M03364:276:000000000-BLYN8:1:1101:24004:9747 2:N:0:1
GGACTACACGGGTTTCTAATCCTGTTTGCTACCCATGCTTTCGAGCCTCAGCGTCAGTTACAGACCAGACAGCCGCCTTCGCCACTGGTGTTCTTCCATATATCTACGCATTTCACCGCTACACATGGAGTTCCACTGTCCTCTTCTGCACTCAAGTTTCCCAGTTTCCGATGCACTTCTTCGGTTGAGCCGAAGGCTTTCACATCAGACTTAAGAAACCGCCTGCGCTCGCTTTACGCCCAATAAATCCG
+
CCCCCGGGGGGGGGGGGGGGGFGGGGGGGGGGGGGGGGGGGGDGGGGGGGGGGGG@FFGGGGGGGGGGGGGGGGGGGDGGGGGGGGGGGGGGFG9FGGGGGGGGGGGGGCEFGGGGGGGGGGGGGGGGGGGGGGGGGGGGGGGGGGGGGGGFGGGGG;>EGGGGGFGGGGGC=CGFGGFGGGFGGGEGFGGGGGGGGGG?DFFGFDGCCFF7:>CG+;FFFGE42A=D9AE>DFFFFFGDGFDFGGACFG5
@M03364:276:000000000-BLYN8:1:1101:11647:9754 2:N:0:1
GGACTACTGGGGTTTCTAATCCTGTTTGCTCCCCACGCTTTCGCACCTGAGCGTCAGTCTTCGTCCAGGGGGCCGCCTTCGCCACCGGTATTCCTCCAGATCTCTACGCATTTCACCGCTACACCTGGAATTCTACCCCCCTCTACGAGACTCTAGCTTGCCAGTTTCAAATGCAGTTCCCAGGTTGAGCCCGGGGATTTCACATCTGACTTAACAAACCGCCTGCGTGCGCTTTACGCCCAGTAATTCCG
+
CCCCCGGGGGGGFGGGGGEGGGGGGGGGGGGGGGGGGGGGGGGGGGGGGGGGGGGGGGGGGGGGGGGGGGGGGGGGGGGGGGGGGGGGGGGGGGFFFGFGGGGGGFGGEGGGGGGGGGGGGGGGFGGGGGGGGGGGFGFGGGGGGGGGGGGGGGGCCFGGFG,DFGGGGGDCCFGGGGGGGGGGGFG6EFGG=CDE?5CCFGGGFCC:FDFGG7CGGFGDBEB(4>FFFFFFG3C>FFGGGE:?GC?2CGC
@M03364:276:000000000-BLYN8:1:1101:22226:9764 2:N:0:1
GGACTACACGGGTTTCTAATCCTGTTTGCTCCCCACGCTTTCGCACCTGAGCGTCAGTCTTCGTCCAGGGGGCCGCCTGCGCCACCGGTATTCGTCCAGCGCTCTACGCATTTCACCGCTACACCTGGAATTCTACCACACTCTACGAGACTCTAGCTTGCCAGTTTCAAATGCAGTTGCCAGGTTGAGCCCGGGGATTTCGCATCTCACTTAATCAACCGCCTGCGTGCGCTTTACGCCCAGTAATTCCT
+
CCCCCC,,,8CG66@<CF<E<F@CCF<F9CFF,@FCCC,8<FG,@@FGF,CE@@@@,E<E6@<:F:8C<B@FEGGG>:,<:=,@,E>F=F4,?,,BC7F,+4>?=AEF:@@@,CF<,86@+3,AB:8:B<FBBF9,D,@,8DC+3@F>@4BC3@,@@;C?*3,,773>53@,@>9F,9,>25?*?>,1<>,:CEEGC**+3*23)2+++2+:72+117:E5CE?<F>D:EE@C>3:?0*/*8<)00*6FC*
@M03364:276:000000000-BLYN8:1:1101:24583:9767 2:N:0:1
GGACTACTGGGGTATCTAATCCTGTTTGCTCCCCACGCTTTCGCACCTGAGCGTCAGTCTTTGTCCAGGGGGCCGCCTTCGCCACCGGTATTCCTCCAGATCTCTACGCATTTCACCGCTACACCTGGAATTCTACCCACCTCTACACGACTCTAGCTGACCAGTTTTAAATGCAGTTCTCAAGTTAAGCTCGGGGATTTCACATCTGACTTCATCAACCGCCTGCGTTCGCTTTACGCCCAGGAATGCCG
+
CCCCCGGG,FFGG7FEEFEFGCFFGGGGGGGGGGG@@FCGCFG7@BCD8,E@FGGGGG,CEFGAC@9FC,6FGEGGGDBFGG7FF8FCFFDFGGGGGGFGF@FEF?EFFDG:,EDGGCDDGEBFE?FFCFEFGG9=,@,CEGGGGGG,3@ED6D93,@3,,@,@E;F,,4;,EAFGGFC,,35>F9:;,B;:5*414B,4+49:B42BBC:++++48:EC5EE;8F(.(:55D55)83C>E@()*29):7)
@M03364:276:000000000-BLYN8:1:1101:24253:9776 2:N:0:1
GGACTACAGGGGTTTCTAATCCTGTTTGCTACCCATGCTTTCGAGCCTCAGCGTCAGTTACAGACCAGACAGCCGCCTTCGCCACTGGTGTTCTTCCATATATCTACGCATTTCACCGCTACACATGGAGTTCCACTGTCCTCTTCTGCACTCAAGTTTCCCAGTTTCCGATGCACTTCTTCGGTTGAGCCGAAGGCTTTCACATCAGACTTAAGAAACCGCCTGCGCTCGCTTTACGCCCAATAAATCCG
+
CCCCCFGGGGGGGGGGGGGGGGGFGGGGDGFEFFFFGGGGGGGGGGGGFGGGDFGFFGGGGGGGGGGGGFGFGGGGGGGGGGEEGDGGDGGGGGEGGGGFGGGGFGGGGGGEFGFGGGEGBCEF9E=DFGGGGDGGGGGGGGGGGGGGFFGGFGGFFDGGGGD,ABFFFGCGGGFFGDFCAFG>CCE8,>CE?>CE?EC?CFGGFGFGCFGGF>DFGGGGEG>>=FFFFFFFDFD)A@GGGFFAFDC?FGC
@M03364:276:000000000-BLYN8:1:1101:10722:9776 2:N:0:1
GGACTACTGGGGTTTCTAATCCTGTTTGCTCCCCACGCTTTCGAGCCTCAGCGTCAGTTACAGACCAGAGAGTCGCCTTCGCCACTGGTGTTCCTCCATATATCTACGCATTTCACCGCTACACATGGAATTCCACTCTCCTCTTCTGCACTCAAGTTTCCCAGTTTCCGATGCACTTCTTCGGTTGAGCCGAAGGCTTTCACATCAGACTTAAGAAACCGCCTGCGCTCGCTTTACGCCCAATAAATCCG
+
CCCCCGGGGGGGGGGGGGGGGGGGGGGGGGGGGGGGGGGGGGGGGGGGGGGGGGGGGGGGGFFFGGGGGGGGDGGGGGGGGGGGGGGGFFGGGGGGGGFFDEGGGGGGGGGEGGGGGGGGGGGG?GGGGGAFGGGGGGFGGGGGDGGDGGGFGGGGGDFF9>EFGGGGF6C8EGG9DFGFAFGGGGGGGGGEGCGGDGGGGFGGFGGFGGFGGCDGGGGGFGB@DFFF@DFFGCFEF0CEGF;AGGCEGG7
@M03364:276:000000000-BLYN8:1:1101:12690:9787 2:N:0:1
GGACTACTGGGGTATCTAATCCTGTTTGCTCCCCACGCTTTCGCACCTGAGCGTCAGTCTTCGTCCAGGGGGCCGCCTTCGCCACCGGTATTCCTCCAGATCTCTACGCATTTCACCGCTACACCTGGAATTCTACCCCCCTCTACGAGACTCTAGCTTGCCAGTTTCAAATGCAGTTCCCAGGTTGAGCCCGGGGATTTCACATCTGACTTAACAAACCGCCTGCGTGCGCTTTACGCCCATGATTTCCG
+
CCCCCGGGGGGGGFGGGGGGGGGFFFGGFDGFGGGGGGGGGF@B8FFGGGGGEGGGEGEAEFGFGGGGFC:FEEGGGGGGGGGGGDGGGC<FGGGGG?AE<,@EGGGGGGCEGGGGGGGGGGGG?@FGGGGCF?FA=>?FGGGGGGC6+8@:FCGGGGCCG,9DFGGG:CEA2E7,72,5>CGFGGD9EC6EGGG5CE69@FG=7C+3+++771++0*;10C51/)-71))75D*4618CE@0):*1.CC9
@M03364:276:000000000-BLYN8:1:1101:15637:9792 2:N:0:1
GGACTACCGGGGTTTCTAATCCTGTTTGCTACCCATGCTTTCGAGCCTCAGCGTCAGTTACAGACCAGACAGCCGCCTTCGCCACTGGTGTTCTTCCATATATCTACGCATTTCACCGCTACACATGGAATTCCACTCTCCTCTCCTGCACTCAAGTCTCCCAGTTTCCAATGCACACAATGGTTGAGCCACTGCCTTTTACATCAGACTTAAGAAACCACCTGCGCTCGCTTTACGCCCAATAAATCCGG
+
CCCCCGGGGGGGGGGGGGGGGGGGGGGGGGGGGGGGGGGGGGGGGGGGGGGGGGGGGGGGGGGGGGGGFGGGGGGGGGGGGGGGGGGGGGGGGGGGGGGGGGGGGGGGGGGGGGGGGGGGEEGGGGGGGGGFGGGGAFGGGGFGGGGGGGGGGGGFGGGGGFGGGGGGGGGGGGGFFGGGGFGFFGCFGGGGGGGGGGGGGGGGFG>FGGFGGFGGGGDGFEFEFDA>9?E>FGGEE@GEGFFFGGFF639
@M03364:276:000000000-BLYN8:1:1101:7361:9806 2:N:0:1
GGACTACCCGGGTTTCTAATCCTGTTTGCTCCCCACGCTTTCGCACCTGAGCGTCAGTCTTCGTCCAGAGAGCCGCTTTCGCCACCGGTGTTCCTCCATATATCTACGCATTTCACCGCTACACATGGAATTCCACTCTCCTCTCCTGCACTCAAGTCTACCAGTTTCCAATGCATACAATGGTTGAGCCACTGCCTTTTACACCAGACTTAATAAACCACCTGCGCTCGCTTTACGCCCAATAAATCCGG
+
CCCCCGGGGGGGGGGGGGGGGGGGGGGGGGGGGGGGGGGGGGGGGGGGGGGGGGGGGGGGGGGGGGGGGGGGGGGGGGGGGGGGGGGGGGGGGGGGGGGGGGGGGGGGGGGGGGGGGGGGGGGGGGGGFFGGGGGGGGGGGFDGGGGGGGGGGGGGFGGGGGGGFGDGGGEGGGGGFGGGGGGGGGDGGGGFGEGGGGGGFGGGFGGGGGGGFGGGFF,9:EF(=?90568?F:+.8?G>G:5FFDC?<D7
@M03364:276:000000000-BLYN8:1:1101:25334:9812 2:N:0:1
GGACTACTCGGGTTTCTAATCCTGTTTGCTCCCCACGCTTTCGCACCTGAGCGTCAGTCACTGTCCAGGGAGCCGCCTTCGCCACTGGTGTTCCTCCAGATATCTACGCATTTCACCGCTACACCTTGAATTCCACCCTCCTCTCCAGTACTCAAGCAGACCAGTTTCAAATGCAGTTTCCAAGTTAAGCTCTGAGATTTCACATCTGACTTAACCAACCGCCTACGCGCCCTTTACGCCCAGTAATTCCG
+
CCCCCGGGGGGGGGGGGGGGGFDGGGGGGGGGGGGCFGGGGGGG7FGG,@FFGGGGG6,:,,<FGGGGCC,8@FGGGGGGGGGGG,EFG,CCEFGGGFCE95EFEFFGGGGGGGGF?CFEGGGF?E,CFGGGC,67>8+ACFGG8EG,3,@FG9D=F,>EFEGFG9EGCGEEBDE8,67E=,6@>E,CFGFF,9,@,@EFGGGF+;2BCFFGGC+*33CG4C4:9A()8;):);F9A?GGG:0=DFFED:;
@M03364:276:000000000-BLYN8:1:1101:21096:9820 2:N:0:1
GGACTACCGGGGTTTCTAATCCTGTTTGCTCCCCACGCTTTCGCACCTGAGCGTCAGTCTTCGTCCAGGGGGCCGCCTTCGCCACCGGTATTCCTCCAGATCTCTACGCATTTCACCGCTACACCTGGAATTCTACCCCCCTCTACGAGACTCTAGCTTGCCAGTTTCAAATGCAGTTCCCAGGTTGAGCCCGGGGATTTCACATCTGACTTAACAAACCGCCTGCGTGCGCTTTACGCCCAGTAATTCCG
+
CCCCCGFGGGGGGGGGGGGFGGGGGGGGGGGGGGGFEGGGGGGGGGGGGGGGGGGGGGGGGGGGGGGGGGGGGGGGGGGGFGGGGGGGGGGGGGGGGGGFFFGGGGGGGGGGGGGGGGGGGEGGCGGGGGGDGGFFFGGGGGGGGGGGGGGGGGGGGGGGGCGGFFDFGGGGGFGGFEDGGGGGGGFGGGFFGGGGGGG9@@EF8CGCFGGGFDFGGG=FDCE<?F1BFFFBDGC:?<EEEFFFDG?2:**
@M03364:276:000000000-BLYN8:1:1101:16196:9840 2:N:0:1
GGACTACTCGGGTTTCTAATCCTGTTTGCTCCCCACGCTTTCGCACCTGAGCGTCAGTCTTCGTCCAGGGGGCCGCCTTCGCCACCGGTATTCCTCCAGATCTCTACGCATTTCACCGCTACACCTGGAATTCTACCCCCCTCTACGAGACTCTAGCTTGCCAGTTTCAAATGCAGTTCCCAGGTTGAGCCCGGGGATTTCACATCTGACTTAACAAACCGCCTGCGTGCGCTTTACGCCCAGTAATTCCG
+
CCCCCGGGGGGGGGGGGGGGGGGGGGGGGGGGGGGGGGGGGGGGGGGGGGGGGGGGGGGGGGGDEFGFFEGGGGGGGGGGGGGGGGGGGGGGGGGGFGCFGGGGGGGGGGGDGGGGGGGGGGGGGGGGCFCFGGGGFF8FGEEGGGGGGGGGGGFFGGGGGGGFFGGGCFGGGGGGFGGGGGG5F:DGGGGG=*BGEGGDFFGGF<DFF>7@FDGGG4@CD*82=FBF:)8>CD5>F<GGGFF?D7=AF:2
@M03364:276:000000000-BLYN8:1:1101:3351:9893 2:N:0:1
GGACTACACGGGTTTCTAATCCTGTTTGCTCCCCACGCTTTCGCACCTGAGCGTCAGTCTTCGTCCAGGGGGCCGCCTTCGCCACCGGTATTCCTCCAGATCTCTACGCATTTCACCGCTACACCTGGAATTCTACCCCCCTCTACGAGACTCTAGCTTGCCAGTTTCAAATGCAGTTCCCAGGTTGAGCCCGGGGATTTCACATCTGACTTAACAAACCGCCTGCGTGCGCTTTACGCCCAGTAATTCCG
+
CCCCCGGGFGGDGGGGGGGGGGGGGGGGGGGGGGGGGGGGGGGGGGGGGGGGGGGGGGGFGGGGGGGGGGGGGGGGGGGGGGGGG@FGGEGGCGGGGGGGGGGGGGGGGGGGGGGGGGGG:FGFG,FFGGGFGGDGGGGEGGGGGGCCGGGGGGGGGGGGGGFGGGGGGGGGGGGGGGGGFEF>FFFGGGGGGGEG5BFCGGGGFGGGGGGG7FGFGGGCEGFFFFFE());DGF<F<GGGE060:7AF=C
@M03364:276:000000000-BLYN8:1:1101:16010:9903 2:N:0:1
GGACTACCGGGGTTTCTAATCCTGTTTGCTACCCATGCTTTCGAGCCTCAGCGTCAGTTACAGACCAGACAGCCGCCTTCGCCACTGGTGTTCTTCCATATATCTACGCATTTCACCGCTACACATGGAGTTCCACTGTCCTCTTCTGCACTCAAGTTTCCCAGTTTCCGATGCACTTCTTCGGTTGAGCCGAAGGCTTTCACATCAGACTTAAGAAACCGCCTGCGCTCGCTTTACGCCCAATAAATCCG
+
CCCCCGGGGGGGGGGGGGGGGGGGGGGGGGGGGGGGGGGGGGGGGGGGGGGGGGGGGGGGGGGGGGGGGGGGGGGGGGGGGGGGGGGGFGGGGGGGGGGGGGGGGGGGGGGGGGGGGGGGGGGGGGGGFFGGGGGGGGGGGGGGGGGGGGGGGGGGGGGGGGGGGGGGGGEGGGGGGFGGGGGGGGGGGGGGGGGGGGGFFGGGFGGGGGCFGG>CGGGGFGF=2FFEBABDDCC3@7EGGF@;FGF?7DC
@M03364:276:000000000-BLYN8:1:1101:19396:9906 2:N:0:1
GGACTACAAGGGTTTCTAATCCTGTTTGCTCCCCACGCTTTCGCACCTGAGCGTCAGTCTTCGTCCAGGGGGCCGCCTTCGCCACCGGTATTCCTCCAGATCTCTACGCATTTCACCGCTACACCTGGAATTCTACCCCCCTCTACGAGACTCTAGCTTGCCAGTTTCAAATGCAGTTCCCAGGTTGAGCCCGGGGATTTCACATCTGACTTAACAAACCGCCTGCGTGCGCTTTACGCCCAGTAATTCCG
+
CCCCCGGGGGGGGGGGGGGGGGGGGFGGGGGGGGFGGGGGGGGGGGGFE@FGGGGGGGGGGGGGGGGGGEGGGGGGGGGGGGGGGGGGGGGCCGGGGGGGGGGGGGGGGGGGGGGGFFGGGGGGGGGFFDBFGGGGGGFFGGGGGGG:ECGGGGGGGGGGFGGGGGGGGCEGGGFGEFFG9EF5F9D,<DFFGG:E:8CEFFGG=F>CC>FC:@CGFGGGFGFFFFBF?@BFGD3AF?CCE>1@*:=<GG>
@M03364:276:000000000-BLYN8:1:1101:15259:9919 2:N:0:1
GGACTACCAGGGTTTCTAATCCTGTTTGCTACCCATGCTTTCGAGCCTCAGCGTCAGTTACAGACCAGACAGCCGCCTTCGCCACTGGTGTTCTTCCATATATCTACGCATTTCACCGCTACACATGGAGTTCCACTGTCCTCTTCTGCACTCAAGTTTCCCAGTTTCCGATGCACTTCTTCGGTTGAGCCGAAGGCTTTCACATCAGACTTAAGAAACCGCCTGCGCTCGCTTTACGCCCAATAAATCCG
+
CC@CBDFFFGGGFGEGGGGGGGGGFGGGFGGGGGGGGGGGGGGFFGGGGGGGGGGGGGFAGGGGGGGGGGGGGGGGGGGGGFGGGGGGFCEGGFGGGGGGGGCFFGGGGGGGGGGGGGGGGGGGFGGG8EFGGGFGGFFGGDGGCEFFGFGGFEEGDEFGGE8DFGGFG+6BCEFGCFFFEGFGGG>8FGG6+@GGDFGFFCGGFGFF>CGF+=@:FF?7*1@@BF>8-2?B<C<CFFGGGEDA4>:.;>5
@M03364:276:000000000-BLYN8:1:1101:3414:9965 2:N:0:1
GGACTACCAGGGTTTCTAATCCTGTTTGCTACCCATGCTTTCGAGCCTCAGCGTCAGTTACAGACCAGACAGCCGCCTTCGCCACTGGTGTTCTTCCATATATCTACGCATTTCACCGCTACACATGGAGTTCCACTGTCCTCTTCTGCACTCAAGTTCCCCAGTTTCCGATGCACTTCTTCGGTTGAGCCGAAGGCTTTCACATCAGACTTAAGAAACCGCCTGCGCTCGCTTTACTCCCAATAAATCCG
+
CCCCCCGGGGGGGGGGG9FGGGGGGGGFGGG,FFFGFFFGGGDGGGGGGGGGGCGFGGFGGGGGGGGGFGFGFGGGGGGG@@FGEGFGFGEEGGGCFGFGCGGGGGGGGGGGGGFFGEGCBCFGEEGG8FBEDGGGGGGFFFA=@EFCF,=?F8@=EEFFGCFGGDFFCE6+C6==9C?=,,@>GDGGGF?ECCG+,@,A>FA+BFFFGG9<FC7CFGG6:E4>5)/)(25?DFDE=)<:EF@FDFF31>C
@M03364:276:000000000-BLYN8:1:1101:27038:9974 2:N:0:1
GGACTACTGGGGTTTCTAATCCTGTTTGCTCCCCACGCTTTCGCACCTGAGCGTCAGTCTTCGTCCAGGGGGCCGCCTTCGCCACCGGTATTCCTCCAGATCTCTACGCATTTCACCGCTACACCTGGAATTCTACCCCCCTCTACGAGACTCTAGCTTGCCAGTTTCACATGCAGTTCCCAGGTTGAGCCCGGGGATTCCACATCTGACTTAACAAACCGCCTGCGTGCGCTTTACTCCCAGTAATTCGG
+
BCCCCC,,;EEFFEGGGGGGGGGGCFEFDFGCDGGGGGGG?9@6@@FFFCFGEGGEGFFEGGDF,BCEGFGFGGECGEFGGGE@7EFCEGGGFFGA@AFAFGFG;EGGFCECFFAE9:CC:CFGFCFAFCGFFFDAEFGCBG6DFGGE@CEC?;,@A,,>FFGFCC;A7,@,@FDEF9:;DC,6F9<EF7>;?EE=EEG6@@EFFG@CFFF>+@7F77EF>=>1:;;BF>BBD<FA4)<0:>?FGF46C**
@M03364:276:000000000-BLYN8:1:1101:9079:9987 2:N:0:1
GGACTACTCGGGTTTCTAATCCTGTTTGCTCCCCACGCTTTCGCACCTGAGCGTCAGTCTTCGTCCAGGGGGCCGCCTTCGCCACCGGTATTCCTCCAGATCTCTACGCATTTCACCGCTACACCTGGAATTCTACCCCCCTCTACGAGACTCTAGCTTGCCAGTTTCAAATGCAGTTCCCAGGTTGAGCCCGGGGATTTCACATCTGACTTAACAAACCGCCTGCGTGCGCTTTACGCCCAGTAATTCCG
+
CCCCCGGGGGGGGGGGGGGGGGGGGGGGGGGGGGGGGGGGGGGGGGGGGGGGGGGGGGGGGGGGGGGGFGGGGGGGGGGGGGGG@FGGGGGGGGGGGGGGGGGGGGGGGGGGGGGGGGGGGGGGGGGFGGGGGGGGGGGGGDGGGGGGEGGGGGGGGGGDCDGGGGGGGGGGGGGCCFGGGGGFGGGGGGGFEGGGGGGGGGGGFGGGGGFFFGGGGGGG3EFF6F6@BFF:DD<5*3;:EE?FFCFF7F9
@M03364:276:000000000-BLYN8:1:1101:27842:10020 2:N:0:1
GGACTACTAGGGTTTCTAATCCTGTTTGCTCCCCACGCTTTCGAGCCTCAGTGTCAGTTACAGGCCAGAGAGCCGCTTTCGCCACCGGTGTTCCTCCATATATCTACGCATTTCACCGCTACACATGGAATTCCACTCTCCTCTCCTGCACTCAAGTCTACCAGTTTCCAATGCATACAATGGTTGAGCTACTGCCTTTTACACCAGACTTAATAAACCACCTGCGCTCGCTTTACGCCCAATAAATCCGG
+
CCCCCCFFEGCCFCGFFFGFFEGGGGGGGGGGGGFGC@@FCGGGGGGGGGGGGGGF@FGGFG9FFGGGCGFGGGGGGGGGGGCCFFGGGE@:FGGG@DFGEGFCFEEFC:F7?FGGGGD6=FF@EEEGGGGDFGFGGFGGGGFGFGGGGGFFDDFCB;,E,EDFGGFFGGGGGGGF89=AEGFGGD,@F,,6@6BFFGC79DCD997CC;@C++=+=;,@C>9;=44@9>DBDD786>87?>D47D8C*79
@M03364:276:000000000-BLYN8:1:1101:9351:10031 2:N:0:1
GGACTACTGGGGTTTCTAATCCTGTTTGCTCCCCACGCTTTCGAGCCTCAGTGTCAGTTACAGGCCAGAGAGCCGCTTTCGCCACCGGTGTTCCTCCATATATCTACGCATTTCACCGCTACACATGGAATTCCACTCTCCTCTCCTGCACTCAAGTCTACCAGTTTCCAATGCATACAATGGTTGAGCCACTGCCTTTTACACCAGACTTAAGAAACCACCTGCGCTCGCTTTACGCCCAATAAATCCGG
+
CCCCCGGGGGGGGGGGGGGGGGGGGGGGGGGGGGGGGGGGGGGDFGGGGGGGGGGGGGGGGGGGGGGGGGGGGGGGGEGGGFGGGGGGGGGGGGGGGGGGGGGGGGGGGGGGGGGGGGGGGGGGGGGGGGGGGGGGGGFFGGGGGFGGGGGGGGGGGGGGGGGGGGGGGGGGGGGFGGGGGGGGGGGGGGFGGGFGGGFFDFGGFGGFGGCFGGGGFGCFFGF4>>=D=?D?GGGFFFGDG38ADFFFGGD
@M03364:276:000000000-BLYN8:1:1101:2123:10033 2:N:0:1
GGACTACAAGGGTATCTAATCCTGTTTGCTCCCCACGCTTTCGCACCTGAGCGTCAGTCTTTGTCCAGGGGGCCGCCTTCGCCACCGGTATTCCTCCAGATCTCTACGCATTTCACCGCTACACCTGGAATTCTACCCCCCTCTACAAGACTCTAGCCTGCCAGTTTCGAATGCAGTTCCCAGGTTGAGCCCGGGGATTTCACATCCGACTTGACAGACCGCCTGCGTGCGCTTTACGCCCAGTAATTCCG
+
CC?CCGGGGGGGGGGGGGGGGGGGGFGGGGFFGGGGGGGGGGGGGGGGGGGGGGGGGGGGGGGGGGGGGGFGGGGGGGGGGGGEGGGGGGGAEGGGGGFGGGGGGGGGFGGGGGGGGGGGGGGGGGGCFGGGGGCFFFGCGGGGGGFDEGGGGGGFGFGGGFFFFG9EGG6>EFCCFCEGCFFFGGGGGGGGGGGDEGGGF@FCFFFGGGGGGGG=7>FDEG)1=:6>?FFFGCGFFFGEG>?FGGFFG*2
@M03364:276:000000000-BLYN8:1:1101:24238:10035 2:N:0:1
GGACTACTCGGGTTTCTAATCCTGTTCGCTCCCCACGCTTTCGAGCCTCAGCGTCAGTTACAGTCCAGAGAGTCGCCTTCGCCACTGGTGTTCTTCCTAATCTCTACGCATTTCACCGCTACACTAGGAATTCCACTCTCCTCTCCTGCACTCTAGATACTCAGTTTGGAATGCAGTACTCGGGTTGAGCCCAAGTATTTCACATCCCACTTAAGTATCCGCCTACGCTCCCTTTACGCCCAATAAATCCG
+
CCCCCGGGGGGGGGGGGGGGGGGGGGGGGGGGGGGGGGGGGGGFGGGGGGGGGGGGGGGGGGGGGFGGGGGGGGGGGGGGGGGGGGGGGGGGGGGGGGGGGGFGGGGGGGGGGGGGGGGGGGGGGGGGGGGGGGGGGGGGGGGGGGGGGGGFFGGCGGGGGGGGGGGGGGFGGGGGGA9DFGEEFGGDGGGGGGGGGGGGGGGGFGGDFGGGG7DCFGGG>FEDAA=EFBFFGG<EFFGGGE(;F>A?GG3
@M03364:276:000000000-BLYN8:1:1101:9319:10086 2:N:0:1
GGACTACCAGGGTATCTAATCCTGTTTGCTCCCCACGCTTTCGCACCTGAGCGTCAGTCTTCGTCCAGGGGGCCGCCTTCGCCACCGGTATTCCTCCAGATCTCTACGCATTTCACCGCTACACCTGGAATTCTACCCCCCTCTACGAGACTCTAGCTTGCCAGTTTCAAATGCAGTTCCCAGGTTGAGCCCGGGGATTTCACATCTGACTTAACAAACCGCCTGCGTGCGCTTTACGCCCAGTAATTCCG
+
CCCCCGFGGGGGGGGGGGGGGGGGGGGGGGGGGGGGGGGGGGGGGGGGGGGGGGGGGGGGGGGGGGGGGGGGGGGGGGGGGGGGGGGGGGGGGGGGGGGGGGGGGGGGGGGGGGGGGGGGGGGGGGGGGGGGGGGGGGGGGGGGGGGGGGGCBFGGGGGGGGGGGGGGGCFGGGGGGGGGGGFFGFGFGGGGGGGGGGGGGGGGFGGGGGGD:FGG:FGGFGFFFFFF:EFFGGF2@?GGGD?FGGF<GF7
@M03364:276:000000000-BLYN8:1:1101:28028:10086 2:N:0:1
CAGGCCACGACATATGGTTTTCTAGCTCTATGTGCGTGTCGGTTCATCTCTATCATTTACTTGTTTTCTGCAACTCCCTGCCGTCCCTTGTGACAGTCATTGGCACGAGGATCGTCCCTATCGCCTCCGTTTCTTCGGGTTCCTCCGCCCGACGTCTGCCGATGTGTGCTGCCTCCCTTATCACACGCTATCCACCACTTCCGCTTCCAGTGTTCATGTTTTGGCGTGCTCTACTGTCCTCGCCCCTCACC
+
--8-,,,:++++,6,,C<,;,,6,-<6,,;,,,,;8,,86,+8,,;<@C,,,,,,,,,6,<,,6,6,6,,<,,6,,,,,5:,+8C:6,,6::,,,,6C,,,,,,49?,+++,,,,,,,99?,@788+,+4,,A,C,9++9+,,=,,+++4+63++6=+,3+3++63,3,,7,44<D+A,,,,,,,,****6,,,,,,*,,32***;**+24*++4+++4,1,)-))()()+1+1;)37++4)(.*))(***
@M03364:276:000000000-BLYN8:1:1101:13184:10088 2:N:0:1
GGACTACAAGGGTATCTAATCCTGTTTGCTCCCCACGCTTTCGAGCCTCAGTGTCAGTTACAGGCCAGAGAGCCGCTTTCGCCTCCGGTGTTCCTCCATATATCTACGCATTTCACCGCTACACATGGAATTCCACTCTCCTCTCCTGCACTCAAGTCTCCCAGTTTCCAATGCACACAATGGTTGAGCCACTGCCTTTTACATCAGACTTAAGAAACCACCTGCGCTCGCTTTACGCCCAATAAATCCGG
+
CCCCCFGGGGGGGGGGGFGGGGECFGFGFFGGGGGGEGGGGGGGGGGGGGGGGGGGGGGGGGFGGGGGGGGGGGGGDGGGGGGGGGGGGGGDCGGEFFGGFG9FFEFFEGGGDCCFGDG>FFGG9ECFFGFGGGGG;F@FGGG8DGFFGGGGG?8E@FGGFGGGGG9CE,;EFG9FFGG6EFCFGEGGGG8CFGFGGFGGGGFGF7*9D;CFG+88CFGFFEABFF>*5?E>5?+@A@5EEF8=D:769<<
@M03364:276:000000000-BLYN8:1:1101:7998:10106 2:N:0:1
GGACTACTCGGGTTTCTAATCCTGTTTGCTCCCCATGCTTTCGAGCCTCAGTGTCAGTTACAGGCCAGAGAGCCGCTTTCGCCTCCGGTGTTCCTCCATATATCTACGCATTTCACCGCTACACATGGAATTCCACTACCCTCTCCTGCACTCAAGTCTCCCAGTTTCCCATGCACACATCAGTTTAACCCATGCCTTTTACCCCAGACCTTAGAAAACCCCTTCCCTCCCTTTTGCCCCAATGAAATCTG
+
CCCCCGG,,BFEG7CGGGGGGGGGGGGGGG<EFFG8FEGFFFGFF,8AFGG;FFFGGGG9CFF8F@FC,,6BDCCD+C@F@C@,8,8@C@CFGGFE<,A<F@CFCGGCGGGGGGGGGGGGGGGGGGGGGGFEGCFE,,,AEF88,>EE8,8?>FFFE,,,8@DFF;FGG,>FGGEFFFC8,,@3@DC,,3>+5,,,,@9<?8,+*+0*3<;*+*+<+0,4*1*))*)4)*3/5A***.<C52()+4+*4+4
@M03364:276:000000000-BLYN8:1:1101:20633:10128 2:N:0:1
GGACTACTAGGGTTTCTAATCCTGTTTGCTCCCCACGCTTTCGCACCTGAGCGTCAGTCTTCGTCCAGGGGGCCGCCTTCGCCACCGGTATTCCTCCAGATCTCTACGCATTTCACCGCTACACCTGGAATTCTACCCCCCTCTACGAGACTCTAGCTTGCCAGTTTCAAATGCAGTTCCCAGGTTGAGCCCGGGGATTTCACATCTGACTTAACAAACCGCCTGCGTGCGCTTTACGCCCAGTACTTCCG
+
CCCCCGGGGGGGGGGGGGGGGGGGGGGGGGGGGGGGGGGGGGGGGGGFECFGDGGGGGGGGGGGGGGGGGGGGGGGGGDCGGGGGGGGGGGGGG@?FGGFGGGGGGGGGGEEGGGGGGGEGGGGGGGGGFGFGGGGGDGGGGGGGGGCEGGGGGGGGGG?FGGGGGFGGGGGGGFAFGFGGGF5FFGFFFGGG5BEDGGCC7CF@CFGFFFGGGGGGGE1)*:<DF0@?E@:CGF<F(;?E>6FG*=AG71
@M03364:276:000000000-BLYN8:1:1101:8230:10153 2:N:0:1
GGACTACTGGGGTTTCTAATCCTGTTTGCTCCCCACGCTTTCGCACCTGAGCGTCAGTCTTCGTCCAGGGGGCCGCCTTCGCCACCGGTATTCCTCCAGATCTCTACGCATTTCACCGCTACACCTGGAATTCTACCCCCCTCTACGAGACTCTAGCTTGCCAGTTTCAAATGCAGTTCCCAGGTTGAGCCCGGGGATTTCACATCTGACTTAATCAACCGCCTGCGTGCGCTTTACGCCCAGTAATTCCG
+
CCCCCGGGGGGGGGGGGGCFFGDGGGCFGFGGGGGGGGGGGGGGEGGGGGGGGGGFGGGGFGGGGGGGFGGGGGGGGGGGGGGDGFGEEGGGGGGGGGGFEGGGGGGGGGGGAFGGGGGGEEFGGGGGGGGGGGAFGG6FGGGG9D:6@EEGGGDDGFAFGFG?@EEF:;>EFFFFGGGGGGGGGGC?EGGGGGGGDEGGGGGG=DCF7DF7CFGGGGGGFD>;DFBE?FDFGDGF?<GGG30/?C@<CF0
@M03364:276:000000000-BLYN8:1:1101:27693:10154 2:N:0:1
GGACTACACGGGTATCTAATCCTGTTTGCTACCCATGCTTTCGAGCCTCAGCGTCAGTTACAGACCAGACAGCCGCCTTCGCCACTGGTGTTCTTCCATATATCTACGCATTTCACCGCTACACATGGATTTCCAATGTCCTCTTCTGCACTCAAGTTTCCCAGTTTCCTATGCACTTCTTCGTTGTAGCCGAAAGCTTTCACATCAACTTACGAAAACCGCCGTCGATCCCTTTACGCCCAATAAACCCT
+
CCCCCF8@,@++@6C@FCFGGGGGGCEFGGFGGGF8,6CEFFGE8CEGGFF8CGGGGG9FEGC,C@CCF7FG8F:@@CFDCEC7C,E,FDFCG?EGGGEFBFFGGGFG7,C@?@A?F7FC:FF<9EFAA,CBFFE4E,9AEFEBEFG,64E?E8DDGAAFAEFGGGCFDC,@9=AAD?8,@,63>,6,23,@++5+,7ECF+5<1+++*+5*+**4;*,1*49)//()-)/86?26@8ECCB;4FC+)***
@M03364:276:000000000-BLYN8:1:1101:22975:10164 2:N:0:1
GGACTACTAGGGTTTCTAATCCTGTTTGCTCCCCACGCTTTCGCACCTGAGCGTCAGTCTTCGTCCAGGGGGCCGCCTTCGCCACCGGTATTCCTCCAGATCTCTACGCATTTCACCGCTACACCTGGAATTCTACCCCCCTCTACGAGACTCTAGCTTGCCAGTTTCAAATGCAGTTCCCAGGTTGAGCCCGGGGATTTCACATCTGACTTAACAAACCGCCTGCGTGCGCTTTACGCCCAGTAATTCCG
+
CCCCCFGGGGGGGGGGGGGGGGGGGGGGGGGGGGGGGGGGGGGGGGGGGGGGGGGGGGGGGFGGGGGGG>FEGGGGGGGGDGFGGGGGGGGGGGGGGGGGGFGGC<FCFCE@EGFECFGGGGGGGGFGGGGGGGGGGGG+@EDGEGG>EGGGGGGGGGGGGGGGCD9;EAACGGGGGGGGGGGGGGGGGGGFGGG55EGGFDGFFCDCGGGGGGC7>FCGFGF0?F@BFEEF:DFAF?CGGEF477*6FC9
@M03364:276:000000000-BLYN8:1:1101:17566:10164 2:N:0:1
GGACTACTCGGGTTTCTAATCCTGTTTGCTCCCCACGCTTTCGCACCTGAGCGTCAGTCTTCGTCCAGGGGGCCGCCTTCGCCACCGGTATTCCTCCAGATCTCTACGCATTTCACCGCTACACATGGAGTTCCACTGTCCTCTTCTGCACTCAAGTTTCCCAGTTTCCGATGCACTTCTTCGGTTGAGCCGAAGGCTTTCACATCAGACTTAAGAAACCGCCTGCGCTCGCTTTACGCCCACTAAATCCG
+
C?CCCGGGGGGGGGGGGGFGGGGGGGGGGGGGGGGGGDFGDFGGGG:FGGGFGGGGGGGGGFGGGGGGGGGGGGGDGGGGGGGCFFDEFGGGGECFEFGGGGFGGGGGGDG@FGEGGGGDGGGG@FFGGGGGGGGGGGGGGCFGFGGGGFFGGFGGFGGGGGGGGFGGGGGGGGGGGGFG7EFEGC@?FGFGG*BCCGGFFGGF>8:6*86BDFGFGGG6>GA<8F>B935:DFC<73CCEF1>DF?6*97
@M03364:276:000000000-BLYN8:1:1101:12397:10176 2:N:0:1
GGACTACCCGGGTTTCTAATCCTGTTTGATCCCCACGCTTTCGCACATCAGCGTCAGTTACAGACCAGAAAGTCGCCTTCGCAACTGGTGTTCCTCGAGATCTCTACGCATTTCACCGCTACACATGGAATTCCACTTTCCTCTTCTGCACTCAAGTTTCCCAGTTTCCAATGAACCTCAACGGTTGAGCCGCGGCCTTTCACATCAGACTTAATAAACGGCCTACGCGCCCTTTAAGCCCAATAAATCCG
+
CCCCCGGG,CFGGGGGGGGGGGGGGGGGGG<FFGDE7CGGGGG;,@+CEGGGGGGGGGGDG9,,CFGG86FF@EFFGGGGGG@FB?EFCFGGG9BF,,,:<5;FD,<D>FGGGGGGGGGGGGGA,49F8FFGGG9FF9DFF@D8D>,@9@8AEGGGEF=DFF8?3C67@;FGGA,3+6=,36>EGGGGCF8++***4>FGG7BF+7522?CDFD+:8+<*6=><3A?:(0)29DC.+7?CFF(7FGFFGG9
@M03364:276:000000000-BLYN8:1:1101:13629:10183 2:N:0:1
GGACTACTGGGGTATCTAATCCTGTTTGCTCCCCACGCTTTCGCACCTGAGCGTCAGTCATCGTCCAGGGGGCCGCCTTCGCCACCGGTATTCCTCCAGATCTCTACGCATTTCACCGCTACACCTGGAATTCTACCCCCCTCTACGAGACTCTAGCTTGCCAGTTTCAAATGCCGTTCACAGGTTGAGCCCGCGGATTTCACATCAGTCCTAAGAAACGGCCTGCGCTCCCTTTCGCACCAATAAATCCG
+
CCCCCGFCFDE7FCFFEFAFGGGGGGCFFFGGEG,6CFGDFFGGEBFE<C@FFGGGG,F,CCEFAFGG8,@+@FFGGGFCGGGCGGC7FEFGFE,C8E?AFDCGGDGGGGDGCFGGGGDCFEGG?=FEF<FFGGG,9@6:E8>8DD+4+4@;DE9,>>>::79,7EC@;E9;E,,*=9=,2692?E6EFG?CC*:*5C>9DCCCFF>6+2*11+2;+0=*)10,2)-),0.>5:*))(*2*8()2*94*0)
@M03364:276:000000000-BLYN8:1:1101:22770:10184 2:N:0:1
GGACTACCGGGGTTTCTAATCCTGTTTGCTCCCCACGCTTTCGAGCCTCAGTGTCAGTTACAGGCCAGAGAGCCGCTTTCGCCACCGGTGTTCCTCCATATATCTACGCATTTCACCGCTACACATGGAATTCCACTCTCCTCTCCTGCACTCAAGTCTACCAGTTTCCAATGCATACAATGGTTGAGCCACTGCCTTTTACACCAGACTTAATAAACCACCTGCGCTCGCTTTACGCCCAATAAATCCGG
+
CCCCCGGGGGGGGGGGGGGGGGGGGGGGGGGGGGGGGGGGCFGGGGGGGGGGGGGGGGGGGGGGGGGGGGGGGGGGGCFGGGGGGGGGGGGGGGGGGGGGGGGGGGGGGGGGGGGFDGGGGGGGGGGGGGGGEGGGGGGFFGGGGGGGGGGGGGGGFGGGGGGG@EEGGGGGGGGGGGGGGGGGGGFGGFGGGGGGCFGGGGGGFGFGFDGGGGGGGG6FFGFFFFFFFFFFGFCE:<BCE354CGAC<<>
@M03364:276:000000000-BLYN8:1:1101:15660:10188 2:N:0:1
GGACTACTGGGGTTTCTAATCCTGTTTGCTACCCATGCTTTCGAGCCTCAGCGTCAGTTACAGACCAGACAGCCGCCTTCGCCACTGGTGTTCTTCCATATATCTACGCATTTCACCGCTACACATGGAGTTCCACTGTCCTCTTCTGCACTCAAGTTCCCCAGTTTCCGATGCACTTCTTCGGTTGAGCCGAAGGCTTTCACATCAGACTTAAGAAACCACCTGCGCTCGCTTTACGCCCAATAAATCCG
+
CCCCCGGGGGGGGGGGGGGGGGGGGGGGGGGGFGGGGGGGGGGGGGGGGGGGGGGGGGGGFGGGGGGGGGGGGGGGGGGGGGGGGGGGGGGGGGGGGGGGGGGGCFGGGGGGGGGGGGGGGGGGGGGGGGGGGGFGGFFGGGGGGGGGFFGGGGGGGGGGGGGGGGGGGE6EGGGFGGFGDEFGGGGGGGGGGGGGGGGGD>GGFGDFGGG>FDCFGFGGFGFFFFBEFFFFGGGFFFGEGE<FGGFEGGD
@M03364:276:000000000-BLYN8:1:1101:5420:10193 2:N:0:1
GGACTACTGGGGTTTCTAATCCTGTTTGCTCCCCACGCTTTCGCACCTGAGCGTCAGTCTTCGTCCAGGGGGCCGCCTTCGCCACCGGTATTCCTCCAGATCTCTACGCATTTCACCGCTACACCTGGAATTCTACCCCCCTCTACGAGACTCTAGCTTGCCAGTTTCAAATGCAGTTCCCAGGTTGAGCCCGGGGATTTCACATCTGACTTAACAAACCGCCTGCGTGCGCTTTACGCCCAGTAATTCCC
+
CCCCCFGEGGGGGGGGGGGGGGGGGFGGGCGGGGGGGDEEGGGGGGGGGGGGGGGGGGGGGGFGGGGGGG7FEGDEFGGGGGGGGGGGGGGGAE9FGGGGGGGGGGGGGGDGGFFFGEGGGGG8DEFGGGGGGGGGFFD@CEEFGGGGGGGGGGGFGGEFGGGGF=FFF,;BFFGFGFG<DCGGF,8FGG,=C*44=;FFGGFFFFFF7@7>7CCGC<8C>5A;?>>)(0<37*9283C:E)4@FF?BCC*
@M03364:276:000000000-BLYN8:1:1101:14971:10213 2:N:0:1
GGACTACTAGGGTTTCTAATCCTGTTTGCTACCCATGCTTTCGAGCCTCAGCGTCAGTTACAGACCAGACAGCCGCCTTCGCCACTGGTGTTCTTCCATATATCTACGCATTTCACCGCTACACATGGAGTTCCACTGTCCTCTTCTGCACTCAAGTTTCCCAGTTTCCGATGCACTTCTTCGGTTGAGCCGAAGGCTTTCACATCAGACTTAAGAAACCGCCTGCGCTCGCTTTACGCCCACTAAATCCG
+
<CCCCFGGGFFGGGGFGGGGGGGGGGGGGGFG@FGFGGGGGGGGGGGGGFFFGGGGGFGGFAECFGGD8<CEFFGGGEGFGGGEGFGGCGGGGGCGGGGGGGDGGGCFGGGCFFGGGGGGGGGGGGGGGFGGGGFGGFGGGGGGCGGGGFGGGFGGFGGGEED,ABFEGGG=8BDGGGGGGGGECCC?,DBEGEEEFGGGGFC9<*+;CDGGGFCGFFF?>EEAFFFA2?ABDGGFF08CE:(5F<)9C41
@M03364:276:000000000-BLYN8:1:1101:6212:10218 2:N:0:1
GGACTACAGGGGTTTCTAATCCTGTTTGCTACCCATGCTTTCGAGCCTCAGCGTCAGTTACAGACCAGACAGCCGCCTTCGCCACTGGTGTTCTTCCATATATCTACGCATTTCACCGCTACACATGGAGTTCCACTGTCCTCTTCTGCACTCAAGTTCCCCAGTTTCCGATGCACTTCTTCGGTTGAGCCGAAGGCTTTCACATCAGACTTAAGAAACCGCCTGCGCTCGCTTTACGCCCAATAAATCCG
+
C@C@CGGEGGGGGGF9FDGGFCFGGFFGFGAFCFFCFFCFCFGFDGDCGEGGGGGGGEAFEFGDFCGCFGFGGFFGGGEFFEGEGGGGGGCFGGGEFFGGGGCFGGGFGGGDG<<EFFGGD>FGDFG?8EGGGGGGGGGF@;EFEEGGGGGFGGFGGAFDG=,@FFGF,8EGG6,ECE8E,;D+@+@,@EGCC+@CE66@FFCF6?F5;CF7>8DDGFC65>*52455@;?ECF3>FF5BEA1.;FFC768
@M03364:276:000000000-BLYN8:1:1101:9787:10239 2:N:0:1
GGACTACTCGGGTATCTAATCCTGTTTGCTCCCCACGCTTTCGCACCTGAGCGTCAGTCTTCGTCCAGGGGGCCGCCTTCGCCACCGGTATTCCTCCAGATCTCTACGCATTTCACCGCTACACCTGGAATTCTACCCCCCTCTACGAGACTCTAGCTTGCCAGTTTCAAATGCAGTTCCCAGGTTGAGCCCGGGGATTTCACATCTGACTTAACAAACCGCCTGCGTGCGCTTTACGCCCCGTAATTCCG
+
CCCCCGGGGGGGGGGGGGGGGFGGGGGGGGGGGGGGGGGGGGGGGGGGGGGGGGGGGGCFGGGGGGGGGEG+@FGGGGGGGGGGGEEEGGGGFGGGGGGGGGGGGAFFEGGGGGGGFGGGGGGGGGGGGGGGGGGGFFGGGGGGGGGEEGG?FFGGFGCDFGGFCFDGGDFGGDACGCEFCFGGGGDFFEG5=ECEGGG67FG7@DG7@FGGGDFFGGGGFGFFFF>>:B>DDDGFFBGG*)4>GD34F:2
@M03364:276:000000000-BLYN8:1:1101:26505:10249 2:N:0:1
GGACTACTGGGGTATCTAATCCTGTTTGCTCCCCACGCTTTCGAGCCTCAGTGTCAGTTACAGGCCAGAGAGCCGCTTTCGCCTCCGGTGTTCCTCCATATATCTACGCTTTTCACCGCTACACATGGAATTCCACTCTCCTCTCCTTCACTCAAGTCACCCAGTTTCCAATGCACACAATGGTTGAGTCACTGCCTTTTACATCAGACTTAAGATACCACCTGCGCTCGCTTTACGCCCAATAAATCCGG
+
@CCCCGGGGGGDCFGGGGGGF,EFF9EF,CE8F@FGCFGCDECD,B+;@CFFFEEFGEFCGAE@D:C@FGGC,C@@F@<F,FFF@FGGF=FC9FCFEEFFFCGED5,F+,8:<?FGG+>@FGFECGDFFA?ECFC,4,@,@DCD=,@,C@EFFF,4C3,7,88,A3DDE,=E8DDAFF++@>>@FC,1,8@,79EECBF,22CFF8757C>DC?C+=C8C6:C5B*49)/854*7>)588556):++1*:1
@M03364:276:000000000-BLYN8:1:1101:12672:10253 2:N:0:1
GGACTACTCGGGTATCTAATCCTGTTTGCTCCCCACGCTTTCGCACCTGAGCGTCAGTCTTCGTCCAGGGGGCCGCCTTCGCCACCGGTATTCCTCCAGATCTCTACGCATTTCACCGCTACACCTGGAATTCTACCCCCCTCTACGAGACTCTAGCTTGCCAGTTTCAAATGCAGTTCCCAGGTTGAGCCCGGGGATTTCACATCTGACTTAACAAACCGCCTGCGTGCGCTTTACGCCCAGTAATTCCG
+
CCCCCECGFFGGGEGGFGGG9FFGFGGGGGGGFEF:F@FEGGGGGDEFFGGGGGGGGGCFGFGGFFGGGGGGGGGGGDFGGGDFGF@FE+BFGCFFGFGGGGFGGGGGGGGGGGGFGGGGGEGGDFGGFGGFGGGFGGF:7CEGGGGDDEGGGAF9EGGEGFGGGGGGD;9;;,@DGFEGGFGGGGGGGG6@CCG=GC8C@DGCF7;C>FGGG=CG*7CC55>;@)2>:>:BDGFA?0*:C;??C*9<>FC
@M03364:276:000000000-BLYN8:1:1101:10705:10275 2:N:0:1
GGACTACCAGGGTTTCTAATCCTGTTTGCTCCCCACGCTTTCGAGCCTCAGTGTCAGTTACAGGCCAGAGAGCCGCTTTCGCCTCCGGTGTTCCTCCATATATCTACGCATTTCACCGCTACACATGGAATTCCACTCTCCTCTCCTGCACTCAAGTCTCCCAGTTTCCAATGCACACAATGGTTGAGCCACTGCCTTTTACATCAGACTTAAGAAACCACCTGCGCTCGCTTTACGCCCAATAAATCCGG
+
CCCCCGGFGGGGGGGGGGGGGGGGGGGGGGGGGGGGGGGGGGGGGGGGFGGFGGGGGGGGGGG@FGGGFGGGGFGGC@FGGEGCFGGGGGGGGGGGGGGGCEGGGGDFGGGGGGGGGGGGEGGGGGGGGGGGGGGFE@GGGFDFGFGGGGGFGGCF=E=FFGGGGGGGGGCFGGGGAF+DFFGGGC@FGG6EGFC?EFGGCC:?9AGGD7BDF2C=CFG79CAE=EA?AD>67CCC62BE=F8F7C:79)1
@M03364:276:000000000-BLYN8:1:1101:12374:10276 2:N:0:1
CGGGTTTCTAATCCTGTTTGCTCCCCACGCTTTCGAGCCTCAGTGTCAGTTACAGGCCAGAGAGCCGCTTTCGCCTCCGGTGTTCCTCCATATATCTACGCATTTCACCGCTACACATGGAATTCCACTCTCCTTTCCTGCACTCAAGTCTCCCAGTTTCCAATGCACACAATGGTTGAGCCACCGCCTTTTACATCAGACTTAAGAAACCACCTGCGCTCGCTTTACGCCCAATAAATCCGG
+
GGGGFFGFGGGGGGEGGGEEAFE<FGGGGGFDGGGGFGGGGGGFGGGC<FECEG@<FFFFGFGGCDE7@BFGE7C,8<CF@::CC@AEEFA<FB<EFGEF:4C:EFEDGGGGCGGGGGDDFFFGDFFGGEFD,>,,6DDC8EFGF?EEDF9D9DD?=CFGGGC>3=EGEFGGGGGGC73@7@BFFGCCCCGGCGF7++;*235BF++=?CFFF9=*:5;9)>;BF4BFDE6*;504*:DF@CD
@M03364:276:000000000-BLYN8:1:1101:18906:10299 2:N:0:1
GGACTACCGGGGTTTCTAATCCTGTTTGCTCCCCACGCTTTCGCACCTGAGCGTCAGTCTTCGTCCAGGGGGCCGCCTTCGCCACCGGTATTCCTCCAGATCTCTACGCATTTCACCGCTACACCTGGAATTCTACCCCCCTCTACGAGACTCTAGCTTGCCAGTTTCAAATGCAGTTCCCAGGTTGAGCCCGGGGATTTCACATCTGACTTAACAAACCGCCTGCGTGCGCTTTACGCCCAGTAATTCCG
+
CCCCCGGGGGGGGGGGGGGGGGGGGGGGGGGGGGGGGGGGGGGGGGGGGFGGGGGGGGGGGGGGGGGGGGGGGGGGGGGGGGGGGGGGGGGGGGGGGGGGGGGGGGGGGGGGGGGGGGGGGGGGGGGFGGGGGGGGGGFFGGGGGGGGDGGGGGGGGGGGGGGGGFGGGGGGGGGGGGGGGGGGGGGGGGGGGDC=CGGGGGGGFGGGGGGGGGGGGGGGFGFFFFFFFFFFGGF<FBGGG5<FDFFAGGD
@M03364:276:000000000-BLYN8:1:1101:10476:10302 2:N:0:1
GGACTACCGGGGTATCTAATCCTGTTTGCTCCCCACGCTTTCGCACCTGAGCGTCAGTCTTCGTCCAGGGGGCCGCCTTCGCCACCGGTATTCCTCCAGATCTCTACGCATTTCACCGCTACACCTGGAATTCTACCCCCCTCTACGAGACTCTAGCTTGCCAGTTTCAAATGCAGTTCCCAGGTTGAGCCCGGGGATTTCACATCTGACTTAACAAACCGCCTGCGTGCGCTTTACGCCCAGTAATTCCG
+
CCCCCGFGGGGGGGGGGGGGGGGGGFGGGFGGGGGGGGGGGGGGGGGGGGGGDGGGGGGGGGGGGGGGFDGGGGDGGGGGGGGGGGGGGCFF9FGGGGGGGGGGGGGGGDGGGGGGGGGGEGGGGGGGGGGGGGGCFDDFE>EGGGGGGEGGGGGGGGGGGGGG>C@EGGGGGFGGGGGGC9DCFCCGFGGFGGGGDC*AGGC7;<:CFGGF7CCFGFGGFGFFF:;F(7>@3D*6@:EGG@:F***6CF*
@M03364:276:000000000-BLYN8:1:1101:3616:10376 2:N:0:1
GGACTACCAGGGTATCTAATCCTGTTTGCTCCCCACGCTTTCGCACCTGAGCGTCAGTCTTTGTCCAGGGGGCCGCCTTCGCCACCGGTATTCCTCCATATATCTACGCATTTCACCGCTACACATGGAGTTCCACTGTCCTCTTCTGCACTCAAGTTCCCCAGTTTCCGATGCACTTCTTCGGTTGAGCCGAAGGCTTTCACATCAGACTTAAGAAACCGCCTGCGCTCGCTTTACGCCCAATAAATCCG
+
CCCCCGGG@EFEFE@F<,FFCFGGGFFGGGGGGGGGCDEGGAEE@FEGFFGGGEGGGGD9;EFAFGGCFGEFGGGCF@FGGGGGEGGCF7FFG<FGGGGGFBEEFAFGD:7=EE,@FEGGGGGGGCF,BEE8FFGG9>EFGEGGCD,;E,DFBFF,8>>CDCFEGDGFEE686:;A@CDFAFC**@>FCFGGGGGDCC6E>FGCAF+C6CD7DF+B7C:6?*57;F@F;>))9>FCFFGGGF(707/<F61
@M03364:276:000000000-BLYN8:1:1101:2826:10412 2:N:0:1
GGACTACCGGGGTTTCTAATCCTGTTTGCTCCCCACGCTTTCGCACCTGAGCGTCAGTCTTCGTCCAGGGGGCCGCCTTCGCCACCGGTATTCCTCCAGATCTCTACGCATTTCACCGCTACACCTGGAATTCTACCCCCCTCTACGAGACTCTAGCTTGCCAGTTTCAAATGCAGTTCCCAGGTTGAGCCCGGGGATTTCACATCTGACTTAACAAACCGCCTGCGTGCGCTTTCCGCCCAGTAATTCCG
+
CCCC<F<FEDFGGGCGFGGGDGGGGCFGGGFCCFF7FGEGGGGGDCEG,EE<C@FE>FGF<FFGGEGE@F@7@@FBFEGGGGGGGCFDGGF<?EEFG8B9FCGGGFGGGGGCFGGFCCECEGGGGFGGGGGFADFDD8@=B>BDEGECECECF9DFDFFGGG,>>>@F,;;>9DF?EGECFCDFGGGGGC8=E=CGDGGEFGGC697@GG7::C77CCGGBGEB:F(78>D>C5>)9:CC=5<6C>=>FG7
@M03364:276:000000000-BLYN8:1:1101:25247:10413 2:N:0:1
GGACTACCAGGGGTTCTAACCCTGTTTGCTCCCCACGCTTTCGATCCTCAGCGTCAGTTACACGCCAGAGAGCCGCTTTCGCCTCCGGTGTGCCTCCCTATATCTACGCATTTCACCGCCACCCATGGAATTCCACTCTCCTCTGCTGCACTCAAGTCTCCCAGTTGCCACGCCACCCAATGGTTCAGCCACTGCCGTTTACATCAGACTGAAGAAACCACCTGCGCTCGCGTTACGCCCATTAAATCCGG
+
-ACCC8,6,CBE+86E96C,C<6,;;C@C,CFFE8@FCFFGGEF9E7<FG8,@6@@C6CEFC9F+6@+C<AFFF7@:F<F7:F,?ACF7+B4EAF<?,BFFG;ED9?<@F@:,FF?<BE+>:,?DG?FF,CF=F9FF89,@98D,C@=DF886,@@G>==EB6>FD,>8D,++6@@,@;85@6E,,,7@BFG,<EG*4>19+=+1+***3**:9D6*20;?=).().>73)))1*()(34C).*:*02>)1
@M03364:276:000000000-BLYN8:1:1101:12429:10429 2:N:0:1
GGACTACCGGGGTATCTAATCCTGTTTGCTCCCCACGCTTTCGCACCTGAGCGTCAGTCTTCGTCCAGGGGGCCGCCTTCGCCACCGGTATTCCTCCAGATCTCTACGCATTTCACCGCTACACCTGGAATTCTACCCCCCTCTACGAGACTCTAGCTTGCCAGTTTCAAATGCAGTTCCCAGGTTGAGCCCGGGGATTTCACATCTGACTTAACAAACCGCCTGCGTGCGCTTTACGCCCAGTAATTCCG
+
CCCCCCFGGGGGGEFGGGGGGGFEEFGGFGGGFGGGGGGGGGGGGGGGGGGGGGGGGGGGGGGGGGGGGGGGGGGGGGEGGGGGGGEGEGGGGGGGFGGFEGFCCBFFCFGGGGGGGGGGFEDGGGGGGGGGGGGFGGGGGGGGGGGE7CEGGGGGDFGGGGGGGG9>@FGGGGGGGGGGG,,8>EFCCGFF*:EG=CGFCC?7C<FFFF>77>FF**=AAG36:49E?D::DDGA43*::>(0**0:CF9
@M03364:276:000000000-BLYN8:1:1101:8983:10452 2:N:0:1
GGACTACAAGGGTATCTAATCCTGTTTGCTACCCATGCTTTCGAGCCTCAGCGTCAGTTACAGACCAGACAGCCGCCTTCGCCACTGGTGTTCTTCCATATATCTACGCATTTCACCGCTACACATGGAGTTCCACTGTCCTCTTCTGCACTCAAGTTTCCCAGTTTCCGATGCACTTCTTCGGTTGAGCCGAAGGCTTTCACATCAGACTTAAGAAACCGCCTGCGCTCGCTTTACGCCCAATAAATCCG
+
CCCCCGGGGGGGGGGGGGGGGGGGGGGGGGGGGGGGGGGGGGGGGGGGGGGGGGGGGGGFGGGGGGGGGGFFGGGGGGGGGGGGGCGGGGGGGGGGGGGGGGGGGGGGGGGGGGGGGGGGGGGG9FGGCGGGGGGGGGFGGGCFGFGGGGG?ECGGGGGFFGGGGGGGGDGGGGGFGGGGGGGEGGGGGGGDGG8EFG8F+<=CFGG>597FGGGGGCF,:?@24;:85A>>C<FEFFGGGF6AFFFCGDC
@M03364:276:000000000-BLYN8:1:1101:6871:10468 2:N:0:1
GGACTACTAGGGTTTCTAATCCTGTTTGCTACCCATGCTTTCGAGCCTCAGCGTCAGTTACAGACCAGACAGCCGCCTTCGCCACTGGTGTTCTTCCATATATCTACGCATTTCACCGCTACACATGGAGTTCCACTGTCCTCTTCTGCACTCAAGTTCCCCAGTTTCCGATGCACTTCTTCGGTTGAGCCGAAGGCTTTCACATCAGACTTAAGAAACCGCCTGCGCTCGCTTTACGCCCAATAAATCCG
+
CCCCCGGGGGGGGGGGGGGGGGGGGGGGGGGGGGGGGGGGGGGGGGGGGGGGGGGGGGGGGGGGGGGGGGGGGGGGGGGGGGGGGGGGGGGGGGGGGGGGGFFGGGGGGGGGGGGGGGGGGGFFGFFGGGGGGGGGGGGCFGGGGGGGGGGGGGGGGGGGGGGGGGGGGGGGEGGGGGGGGGGDGG6D?FGGGGGGGGGGGGGGFGGGFFCGGGGGDFGC>EEABA@EFEFADGG<A<GGGEFFFGFE7D/
@M03364:276:000000000-BLYN8:1:1101:11164:10481 2:N:0:1
GGACTACTGGGGTTTCTAATCCTGTTTGCTCCCCACGCTTTCGCACCTGAGCGTCAGTCTTCGTCCAGGGGGCCGCCTTCGCCACCGGTATTCCTCCAGATCTCTACGCATTTCACCGCTACACCTGGAATTCTACCCCCCTCTACGAGACTCTAGCTTGCCAGTTTCAAATGCAGTTCCCAGGTTGAGCCCGGGGATTTCACATCCGACTTGACAGACCGCCTGCGTGCGCTTTACGCCCAGTAATTCCG
+
CCCCCGGGGGGGGGGGGGGGGGGGGGGGGGGGGGGGGGGGGGGGGGGGGGGGGGGGGGGGFGGGGGGGGGGGGGGGGGGGGGGGGGGGGGGGGGGGGGGCDGGGGGGGGGGEFGGGGGGGCCFFGGGGGGGGGGGGGGGGGGGGGGGGCEEFGGGCFFGGGGGGGGGGGGGGF9DDFGGFGGGGGGGGGGGGGCEE=EGGGGGGFGGC5CDGCCCGGCFGBEF:0>><?EEFDD546?DECDF?CDFFFF9
@M03364:276:000000000-BLYN8:1:1101:22029:10499 2:N:0:1
GGACTACAGGGGTTTCTAATCCTGTTTGCTCCCCACGCTGTCGCAGCTGAGCGTCAGTCTTCGTCCAGGGGGCCGCCTTCGCCACCGGTATTCCTCCAGATCTCTACGCATTTCACCGCTACACCTGGAATTCTACCCCCCTCTTCGAGACTCTAGCTTGCCAGTTTCAACTGCAGTTCCCAGGTTGAGCCCGGGGATTTCACATCTGACTTAACAAACCGCCTGCGGGCGCTTTACGCCCAATAAATCCG
+
BC<<CDF,E<EE,@BC,EECC,EFGFFDF,C,,8@+@F:,8CC,+,+B<;CF+7@F@FGGF@D@C@F8<78F@+>:CCBFG7F7CGCC8>DFGF,?FGG9,9;5;9ED::BCFFG9?@FGC+,3,=AFG8<>A<;,E@?BEEC6,,::@,+33,>@,>D8BEE6,@;D,5,@@C9C2BECFCB*?FFFGFF5*CE5=8*<FC9@AF7F7DGG7+++27C=)*861)()(7585DG<*,**>B(57C6<07)
@M03364:276:000000000-BLYN8:1:1101:21568:10543 2:N:0:1
GGACTACCAGGGTTTCTAATCCTGTTTGCTCCCCACGCTTTCGCACCTGAGCGTCAGTCTTCGTCCAGGGGGCAGCCTTCGCCACCGGTATTCCTCCAGATCTCTACGCATTTCACCGCTACACCTGGAATTCTACCCCCCTCTACGAGACTCTAGCTTGCCAGTTTCAAATGCAGTTCCCAGGTTGAGCCCGGGGATTTCACATCTGACTTAACAAACCGCCTGCGTGCGCTTTACGCCCAGGAATTCCG
+
CCCCCFFFFGEGGGCFGGGFGGGGGGGGGGGGGGGGGGGGGGGGGGGFF<FFGGDGGGCEGGGGGGGGGGEDG7FGFFGFGGGEGGGGGGFGF?;FCAFAEGCFGGGGGG7FEECFFGGGEGGFGFGFGFGFGGGGG@CEGGG?FG?GE+@DGFFGGGGGGCCFCC9CFFGGCGGFGCFGFGDDG9:E6DCFGG>5CGGGGGGG+?++++0:FGGGGGC755>@;=@E0>>D:7*)*,;:7).)19F:DG*
@M03364:276:000000000-BLYN8:1:1101:13277:10556 2:N:0:1
GGACTACCCGGGTTTCTAATCCTGTTTGCTACCCATGCTTTCGAGCCTCAGCGTCAGTTACAGACCAGACAGCCGCCTTCGCCACTGGTGTTCTTCCATATATCTACGCATTTCACCGCTACACATGGAGTTCCACTGTCCTCTTCTGCACTCAAGTTTCCCAGTTTCCGATGCACTTCTTCGGTTGAGCCGAAGGCTTTCACATCAGACTTAAGAAACCACCTGCGCTCGCTTTACGCCCAATAAATCCG
+
CCCCCFGFGGGGGGGGGGGGGGGGGGGGGGGFGGGGGGGGGGGGGDGGGGGGGGGGGGGGGGGGGGGGGGGGGGGGGGGGFGGGGGGGGGGGGGGGGGGGGGGGGGGGGGGGGGGGGGGGGGGGGGCFGGGGGGGGFFGGGGGDFGGGGGGGGGGFFDGGGGGGGGGGGGGEGGGGGGFFEFGGGGGGGGGGGGGGFGGGGGFGFGGFGFDECCFGGGGCFEED4F@D>DFEGGGFFFGGGFFFGGFEGCC
@M03364:276:000000000-BLYN8:1:1101:23737:10570 2:N:0:1
GGACTACCGGGGTTTCTAATCCTGTTTTCTCCCCACGCTTTCGCACCTGAGCGTCAGTCTTCGTCCAGGGGGCCGCCTTCGCCACCGGTATTCCTCCAGATCTCTACGCATTACACCGCTACACCTGGAATTCTACCCCCCTCTACGAGACTCTAGCTTGCCAGTTTCAAATGCATTTCCCAGGTTGAGCCCGGGGATTTCACATCTAACTTAACAAACCGCCTACGTGCGCTTTACGCCCAGTATTGCCC
+
CCCCCGFFGGDC:FD@FEFFG9@CCEC,CFFEC,CFEDEFFDFE@BCFF8<ECGEGGGGGFAFDF76E<F7:6>FECGGG@CF=C=BF=+A5?F9,<,?9E<4,,?FC@7=FEFA<=>F8E:,<,DEGGGFFCBFF,@FG86B?CG+>:*@:FG;<FFGCF:>CA,D;,5,,,22,,55D,,?1<?:EC,,;:?EC*=*+;:+2+*7+1+;+;++;:5/C35)((0,04505)99:FB*:=@6)**16*2*
@M03364:276:000000000-BLYN8:1:1101:19739:10570 2:N:0:1
GGGGTTTCTAATCCTGTTCGCTCCCCACGCTTTCGAGCCTCAGCGTCAGTTACAGTCCAGAGAGTCGCCTTCGCCACTGGTGTTCTTCCTAATCTCTACGCATTTCACCGCTACACTAGGAATTCCACTCTCCTCTCCTGCACTCAAGTCTCCCAGTTTCCAATGCACACAATGGTTGAGCCCAAGTATTTCACATCCCACTTAAGTATCCGCCTACGCTCCCTTTACGCCCAATAAATCCGG
+
GGGGGGGGGGGGGGGGGGGGGGGGGGGGGGDGGGGGGGGGGGGGGGGGGGGGGGGGGGGGGGGGGGGGGGGGGDGGGGGGGGGGGGGGGGGFGGGGGGGGGGGGGGGGGGGGGGGGGGGGFBBF;FFFGGGGGFGGGGGGGGGGGGCCD;BFFGGGGGFFGGFGGGFG8FGGGGGGGGGGGGGGF?DCFGGG,?<CDFCC>>FGGGGG@;FEGDD?BAA):5>FFGFD2;(4*CF)*:+1;DG
@M03364:276:000000000-BLYN8:1:1101:23012:10573 2:N:0:1
GGACTACCGGGGTTTCTAATCCTGTTTGCTACCCATGCTTTCGAGCCTCAGCGTCAGTTACAGACCAGACAGCCGCCTTCGCCACTGGTGTTCTTCCATATATCTACGCATTTCACCGCTACACATGGAGTTCCACTGTCCTCTTCTGCACTCAAGTTTCCCAGTTTCCGATGCACTTCTTCGGTTGAGCCGAAGGCTTTCACATCAGACTTAAGAAACCGCCTGCGCTCGCTTTACGCCCAATAAATCCG
+
CCCCCGGGGGGGGGGGGGGGGGGGGGGGGGGGGGGGGGGFGGGFFGGGGGGGGGGDGFGGGGGGGGGGGGGGGGGEGGGGGGDEGGGGFGGGGGGGGGGGGGGGDFGGGGGGGFGFFGGGGFGGGGGGGGGGFGGFG8EGGGGGGGGDGDGGGGFGCDFFGFGGDGGG@EEDGGCFGGGGGGGGGGGGGGGGGGGGGGGGGFGDAGGGC@CGFGDGGGGEFGFD24=DFEDEGDFEFFEGGF(;<CFCG<)
@M03364:276:000000000-BLYN8:1:1101:11241:10606 2:N:0:1
GGACTACAGGGGTATCTAATCCTGTTTGCTCCCCACGCTTTCGCACCTGAGCGTCAGTCTTCGTCCAGGGGGCCGCCTTCGCCACCGGTATTCCTCCAGATCTCTACGCATTTCACCGCTACACCTGGAATTCTACCCCCCTCTACGAGACTCTAGCTTGCCAGTTTCAAATGCAGTTCCCAGGTTGAGCCCGGGGATTTCACATCTGACTTAACAAACCGCCTGCGTGCGCTTTACGCCCAGTAATTCCG
+
CCCCCGGGGGGGGGGGGGGGGGGGGGGGGGGGGGGGGGGGGGGGGGGGGGGGGGGGGGCFFGGGCFGGGGGGGFDEFDEFFGGGGGGDGGGFFFGGGGGGGDFGC@FGEGGGGFGGGGGGGGGGGGGGGCEGGCFCGFGGGDGGGGGDE+@8FGGGGGGGGGGGGG9FFGGGGGGGFGG;<9DFGGGFFF8DEEEGGGG6>FGGFFCC7C7FGFGFGGGGFDFFFFF>6:3@C<F>FFGC:33?G>?4CF7
@M03364:276:000000000-BLYN8:1:1101:7022:10609 2:N:0:1
GGACTACCGGGGTTTCTAATCCTGTTTGCTCCCCACGCTTTCGCACCTGAGCGTCAGTCTTTGTCCAGGGGGCCGCCTTCGCCACCGGTATTCCTCCAGATCTCTACGCATTTCACCGCTACACCTGGAATTCTACCCCCCTCTACAAGACTCTAGCTGACCAGTTTCAAATGCAGTTCCCAAGTTAAGCTCGGGGATTTCACATCTGACTTAATCAACCGCCTGCGTGCGCTTTACGCCCAGTAATTCCG
+
CCCCCGGGGGGGGGGGGGGGGGGGGGGGGGGDGGGGGGGGGGGGGGGGGGGGGGGGGGGGGGGGGGGFGGGGGGGGGGGGGGGDGGGGGGGGGGGGGGGGGGGGCFGGGGGGGGGGGGGGGGGGGGGGGGGGGGGGGGGGGGGGGGGGGGGGGGGGGGGGGGGGGGGGGGGGG?FGGGGGGGGGGGGGGGGFGGGGGGGGGGGGFFGG>FGGGGGGGGGGFGFDF:@EBBEFDDG9@BG/>@FFGG?)2?0
@M03364:276:000000000-BLYN8:1:1101:7656:10616 2:N:0:1
GGACTACCGGGGTTTCTAATCCTGTTTGCTCCCCACGCTTTCGCACCTGAGCGTCAGTCTTTGTCCAGGGGGCCGCCTTCGCCACCGGTATTCCTCCAGATCTCTACGCATTTCACCGCTACACCTGGAATTCTACCCCCCTCTACAAGACTCTAGCCTGCCAGTTTCGAATGCAGTTCCCCGGTTGAGCCCGGGGCTTTCACATCCGACTTGACAGACCGCCTGCGTGCGCTGTACTCCCAGTAATTCCG
+
CCAC@EFFFGGGGFGGGGGGGGGGGGFFGGCGGGGGGGGCFFEF@FGAGFGGGGGEGGGFFFFGGGFGGCFGGEGGGFFGDCFFEAFGCEG<FFGFGFFCFGFGFFEFFGG7FFGGCEGDCFFEBB=,8DC:BA@D9FGGEGGGFDA,E:FG?F9,=?AFGFC8>9@A**>,,,,>DCFC,,4=CEE?CGGC=GCG*=C?7:@+;C73C)C7C*9>758=5ED035()(0;5C)1)*)+0:)4<:774:>9
@M03364:276:000000000-BLYN8:1:1101:16907:10630 2:N:0:1
GGACTACTCGGGTTTCTAATCCTGTTTGCTACCCATGCTTTCGAGCCTCAGCGTCAGTTACAGACCAGACAGCCGCCTTCGCCACTGGTGTTCTTCCATATATCTACGCATTTCACCGCTACACATGGAGTTCCACTGTCCTCTTCTGCACTCAAGTTTCCCAGTTTCCGATGCACTTCTTCGGTTGAGCCGAAGGCTTTCACATCAGACTTAAGAAACCGCCTGCGCTCGCTTTACGCCCAATAAATCCG
+
CCCCCGGGGGGGGDGGGGGGGGGGGGGGGGGGGGGGGGGGGGGGGGGGGGGGGGGGGGGGGGGGGGGGGGGGGGGGGGGGGGGGGGGGGGGGGGGGGGGGGGGGGGGGGGGGGGGGGGGGEGGGGGGGGGGGGGGGGGGGGGGGGGGFGGGGGGGGGGGGGGGGGGGGGGGGGGGGGGGGGGGGGGGGGGGGGGGGGGGGGGGGFGGDGGGGGGGDFFGCBGEABFFF@E>EGGGFFFGGGE?5FGF<DC>
@M03364:276:000000000-BLYN8:1:1101:16163:10631 2:N:0:1
GGACTACAGGGGTATCTAATCCTGTTTGCTCCCCACGCTTTCGCACCTGAGCGTCAGTCTTCGTCCAGGGGGCCGCCTTCGCCACCGGTATTCCTCCAGATCTCTACGCATTTCACCGCTACACCTGGAATTCTACCCCCCTCTACAAGACTCTAGCTGACCAGTTTCAAATGCAGTTCCCAAGTTAAGCTCGGGGATTTCACATCTGACTTAATCAACCGCCTGCGTGCGCTTTACGCCCAGTAATTCCG
+
CCCCCGGGGGGGGGGGGGGGGGGGGGGGGGGGGGGGGGGGGGGGGGGGGGGGGGGGGGGGGGGGGGGGGGGGGGGGGGGGGGGGGGGGGGGGGGGGGGGGGGGGGGGGGGEGGGGGGGGGGGGGGGGGGGGDGGFGGGGGGGGGGGGGGGGGGGGGGGGGGGGGGGGGGGGGGGGGGGGGGCFFFGFGGGGGGEGGGGGGGFGGFGGGGGGGGGFFGGGGEGFFFF9BDEFFGGFFFFGCEFBFD*9<FG9
@M03364:276:000000000-BLYN8:1:1101:4021:10638 2:N:0:1
GGACTACAAGGGTTTCTAATCCTGTTCGCTCCCCACGCTTTCGTGCATGAGCGTCAGTACAGGTCCAGGGGATTGCCTTCGCCATCGGTGTTCCTCCGCATATCTACGCATTTCACTGCTACACGCGGAATTCCATCCCCCTCTACCGTACTCTAGCCATGCAGTCACAAAGGCAGTTCCCAGGTTGAGCCCGGGGATTTCACCTCTGTCTTGCATAACCGCCTGCGCACGCTTTACGCCCAGTAATTCCG
+
CCCCCGGGGGGGGGGGGGGGGGGGGGGGGGGGGGGGGGGGGGGGGGGGGGGGGGGGGGGGGGCFGGGGGGGGGGGGGGGGFGGGGGGDGGGGGGGGGGGGGGGFGGGGGGGGGGGGGGGGCFFFGGGGGGGGGGGGGGGGGGGGGGGGGGGGGGGGGGGFDFGGGFGGGGGGGGGGGGGFGGGGGFFFGCGGGGGDGGGGGGGGFGGGGFGGCCCGFGGGFG58@F95>DDEGGGF?:GGGEBFFG?AGG4
@M03364:276:000000000-BLYN8:1:1101:20767:10651 2:N:0:1
GGACTACTGGGGTTTCTAATCCTGTTTGCTCCCCACGCTTTCGCACCTGAGCGTCAGTCTTCGTCCAGGGGGCCGCCTTCGCCACCGGTATTCCTCCAGATCTCTACGCATTTCACCGCTACACCTGGAATTCTACCCCCCTCTACGAGACTCTAGCTTGCCAGTTTCAAATGCAGTTCCCAGGTTGAGCCCGGGGATTTCACATCTGACTTAACAAACCGCCTGCGTGCGCTTTACGCCCAGTAATTCCG
+
CCCCCGGGGGGGGGGGGGGGGCFGGGGGGGGGGGGEFGGGGGGGGGGGGGGGGGGGGGGGGGGGGGGGGGGGGGCFGGGGGGGGGGGGGGGGGGFGGGGGGCF?@EFF@:FGGCFFFGGGFGGFFGGGGGGGGGGCDGG7C>>?FGGGCEGCFGGGGGGGGGGGEGFCCE;EGDFGGCG:D?FGGDCGGEFGGGDGGGF?CFFCFGGGFFFGGCF7DFGFEEE?DF>FFFFFG5FAFB>:=@:977=<:><
@M03364:276:000000000-BLYN8:1:1101:4311:10678 2:N:0:1
GGACTACTGGGGTTTCTAATCCTGTTTGCTCCCCACGCTTTCGCACCTGAGCGTCAGTCTTCGTCCAGGGGGCCGCCTTCGCCACCGGTATTCCTCCAGATCTCTACGCATTTCACCGCTACACCTGGAATTCTACCCCCCTCTACGAGACTCTAGCTTGCCAGTTTCAAATGCAGTTCCCAGGTTGAGCCCGGGGATTTCACATCTGACTTAACAAACCGCCTGCGTGCGCTTTACGCCCAGTAATTCCG
+
CCCCCGGGGGGGGGGGGGGGGGGGGGGGGGGGGGGGGGGGGGGGGGGGGGGGGGGGGGGGFFGGGGGGGDGGGGGGGGGGGGGDGGGGGGGGGGGGGGGGGGGGGGGCFGGGGGGGGGGGGGGGGGGGGFGGGGGGGGFGGGGGFGGDEGGGGGFFGGGGGGGGGGGGGGGGGGGGGGGGGDF8<FGGGGGGGGGGCEEGFGG7AFFC@GG:FGGGGCGGFGA0143@BFFFGG39@BEGEF??C7*6:>*
@M03364:276:000000000-BLYN8:1:1101:5665:10680 2:N:0:1
GGACTACTAGGGTTTCTAATCCTGTTTGCTCCCCACGCTTTCGCACTTGAGCGTCAGTCTTCGTCCAGGGGGCCGCCTTCGCCACCGGTATTCCTCCAGATCTCTACGCATTTCACCGCTACACCTGGAATTCTACCCCCCTCTACGACACTCTAGCTTGCCAGTTTCAAATGCAGTTCCCAGGTTGAGCCCGGGGATTTCACATCTGACTTCACAAACCGCCTGCGTTCCCTTTACGCCCAGTAATTCCG
+
@<CCCGG9FFGFGGGGGGDGFGGGGGGGGG@FDGGG>EGEGGEGGG+BCFFFEFG>FGGGF9FGGGGGGFFFC7=FGEGG7BEC:EF7BFGAFCE9FGAFFFGAFFGGCCFFGFGGG7CEFE@EEFE8,AAFFA,AE>BGGGGG9EB6+4CCFA>9DCEDCG7D<FFA@35EAC,9ECD,5>>DGG,4=BE>58>5CEGFG773747C+1;;+;62=5EG>E53()(0())1:DF<=(A>5:,9C7F2:**
@M03364:276:000000000-BLYN8:1:1101:8573:10695 2:N:0:1
GGACTACAGGGGTTTCTAATCCTGTTTGCTCCCCACGCTTTCGCACCTGAGCGTCAGTCTTCGTCCAGGGGGCCGCCTTCGCCACCGGTATTCCTCCAGATCTCTACGCATTTCACCGCTACACCTGGAATTCTACCCCCCTCTACGCGACTCTAGCTTGCCAGTTTCAAATGCAGTTCCCAGGTTGAGCCGGGGGATTTCACATCTGACTTAACAAACCGCCTGCGCTCGCTTTACGCCCACTAACTCCG
+
CC9CCFE8,CBEFFEGGGGGEFGFFGCFGGFFGGGCFEEGDEECFFFGGCFCFE:7BF9<6,CFGE@ED7C@CECFCFED=GGGECGE+8DEEF9A<EFAE,;CFGGG:7F:F,FF9FC>CEGDF8=<<=A:=9,8@8+8B=EG9EG83+>9CB979;>:*?CC:DFFCC?F7B?@<7>FG,BCFG,6<EF=7CEG*BE67CFDFC0CCFFFC7*027@F@*><<F>)3@BDGGGF4(;8C3()*2).?C*
@M03364:276:000000000-BLYN8:1:1101:20693:10719 2:N:0:1
GGACTACTAGGGTTTCTAATCCTGTTTGCTACCCATGCTTTCGAGCCTCAGCGTCAGTTACAGACCAGACAGCCGCCTTCGCCACTGGTGTTCTTCCATATATCTACGCATTTCACCGCTACACATGGAGTTCCACTGTCCTCTTCTGCACTCAAGTTTCCCAGTTTCCGATGCACTTCTTCGGTTGAGCCGAAGGCTTTCACATCAGACTTAAGAAACCGCCTGCGCTCGCTTTACGCCCAATAAATCCG
+
CCCCCGGGGGGGGGGGGGGGGGGGGGGGGGGFGGGGGGGGGGGGGGGGGGGGGGGGGGGGGGGFGGGGGGGGGFGGGGGFGGGGGGGGFGFGGAEGGGGGGGGGGGGGDGGGGGGGGGGGGGGGFGGGGGGGGGGGGGGGFGGGGGGGGGGGGGGGGGGGCFGGGGGGGG8EGGGGGGGG8DFGGGGGGGFG6CEGGGFGGFGGFGGGGGGGGGDGGFGGBGDFBFFF@FF4DGGFF0=EEB?FGGFEGGD
@M03364:276:000000000-BLYN8:1:1101:1972:10724 2:N:0:1
GGACTACCAGGGTTTCTAATCCTGTTTGCTACCCATGCTTTCGAGCCTCAGCGTCAGTTACAGACCAGACAGCCGCCTTCGCCACTGGTGTTCTTCCATATATCTACGCATTTCACCGCTACACATGGAGTTCCACTGTCCTCTTCTGCACTCAAGTTTCCCAGTTTCCGATGCACTTCTTCGGTTGAGCCGAAGGCTTTCACATCAGACTTAAGAAACCGCCTGCGCTCGCTTTACGCCCAATAAATCCG
+
CCCCCGGFGGGG6CFGGGGGGGGGFGFGFFGGGGGGGGFECFFGGGGGGGGFGFFGGFFFFGGGGGGGGDGGGGFGGGGFGFCFGFGGGGGGGGGGGGGGGGFFGEFFGGFCFGFFGGGGCFGDFFCGGGFGGFGGGGG9DFGG9DGGFFEDFGDEEAEGG9EGGG9BEEGGE6D89DFGFGGCGGGGGGFGGGGG6FCCGGGG+2<FFGG9FCFGGGGGBG94-*562):AG4?EF@>EDDFFDGFCCGD
@M03364:276:000000000-BLYN8:1:1101:19363:10724 2:N:0:1
GGACTACTCGGGTTTCTAATCCTGTTTGCTCCCCACGCTTTCGCACCTGAGCGTCAGTTACAGACCAGACAGCCGCCTTCGCCACTGGTGTTCTTCCATATATCTACGCATTTCACCGCTACACATGGAGTTCCACTGTCCTCTTCTGCACTCAAGTTTCCCAGTTTCCGATGCACTTCTTCGGTTGAGCCGAAGGCTTTCACATCAGACTTAAGAAACCGCCTGCGCTCGCTTTACGCCCAATAAATCCG
+
CCCCCGGGGGGGGGGGGGGGGGGGGGGGGGGGGGGGGGGGGGGGGGGGGGGGGGGGGGGGGGGGGGGGGGGGGGGGGGGGGGGGGGGGGGGGGGGGGGGGGGGGGGGGGGGGGGGGGGGGGGGGGGGGFGGGGGGGGGGGGGGGGGGGGGGGGGGGGGGGGGGGGGGGGGGGGGGGGGGGGGGGGGGCFGGGGDGGGFGGGGGGFFFGGDGGGGGGGGGGFGFFFFBF@A>DDGG3@?EEGFFFGGFFGG<
@M03364:276:000000000-BLYN8:1:1101:22183:10728 2:N:0:1
GGACTACAAGGGTTTCTAATCCTGTTTGCTCCCCACGCTTTCGCACCTGAGCGTCAGTCTTCGTCCAGGGGGCCGCCTTCGCCACCGGTATTCCTCCAGATCTCTACGCATTTCACCGCTACACCTGGAATTCTACCCCCCTCTACGAGACTCTAGCTTGCCAGTTTCAAATGCAGTTCCCAGGTTGAGCCCGGGGATTTCACATCTGACTTAACAAACCGCCTGCGTTCGCTTTACGCCCAGTAATTCCC
+
CCCCCGGGGGGGGGGGGGGGGGGGGGGGGGGGGGGGGGGGGGGGGGGGGGGGGGGGGGGGGGGGGGGGGGGGEGFGGGGGGGGGGGGGGGGGGGGGGGGGGGGGGGGGGGGGGGGGFGGGGGGGGGGGGGGGGGGGGGGGGGGGEGGD78EFGGGGGGGGGGFFFGGGDFGFGGGGGGGGGFDGG9FGDGGGEGGGCGGGGGGGFD@:CGGGGGGFGGGGADFF0:90(0.5CFFFFFGGGE?@*:92?C*
@M03364:276:000000000-BLYN8:1:1101:3939:10747 2:N:0:1
GGACTACTAGGGTTTCTAATCCTGTTTGCTCCCCACGCTTTCGCACCTGAGCGTCAGTCTTCGTCCAGGGGGCCGCCTTCGCCACCGGTATTCCTCCAGATCTCTACGCATTTCACCGATACACCTGGAATTCTACCCCCCTCTACGAGACTCTAGCTTGCCAGTTTCAAATGCAGTTCCCAGGTTGAGCCCGGGGATTTCACATCTGACTTAACAAACCGCCTGCGTGCGCTTTACGCCCAGTAATTCCG
+
CCCCCGGGGGGGGGFGGGGGGGGGFFGGFGGGGGGGGGGFGGEEEGGGGFGGGGGEGGGGGGGGGGGGGGGGGGGGGGGGGGFCGGGGG7FCFGGGGGGGGGGGGGFCGEEFGGGFGGCEBCFGGFGGFGGGGGFCFFGEGGGFAFFEEGGFGGGGGFGGGGGGGGGFGGCFG9FGGGG?FFGGGCFFGFF@55CGGEGFDDGFFG=FFCFDCCCFCFE7>CDDFFFF?<B>DG*4@:E8C>1FG7=2::2
@M03364:276:000000000-BLYN8:1:1101:5253:10749 2:N:0:1
GGACTACCCGGGTTTCTAATCCTGTTTGCTCCCCACGCTTTCGAGCCTCAGTGTCAGTTACAGGCCAGAGAGCCGCTTTCGCCACCGGTGTTCCTCCATATATCTACGCATTTCACCGCTACACATGGAATTCCACTCTCCTCTCCTGCACTCAAGTCTACCAGTTTCCAATGCATACAATGGTTGAGCCACTGCCTTTTACACCAGACTTAATAAACCACCTGCGCTCGCTTTACGCCCAATAAATCCGG
+
CCCCCGEFGGGGEGEGGGGGGGGGGGFFGGGGGGGGGGGGGGGG8FFGGGGGFGGGGGGFGGGGGGGGGGGGGGGGECEGGGGGGCEGGGGGGGGGGGGGGGGGGGF7FGCGCGGFGEGGGGGGGGGGF5?EFAFGGGGGDG8?DGFFGFGGGGGGGGG,C>DGADAFGGGGGGGGGGGFGG?@FEGFGGFGGGG?FDFGGGGGFGG5DGGC+?EF8F6CAEFF@DFFD?4?75:>E98@E)8;DFFFGGG
@M03364:276:000000000-BLYN8:1:1101:4578:10753 2:N:0:1
GGACTACTCGGGTTTCTAATCCTGTTTGCTCCCCACGCTTTCGCACCTGAGCGTCAGTCTTCGTCCAGGGGGCCGCCTTCGCCACCGGTATTCCTCCAGATCTCTACGCATTTCACCGCTACACCTGGAATTCTACCCCCCTCTACGAGACTCTAGCTTGCCAGTTTCAAATGCAGTTCCCAGGTTGAGCCCGGGGATTTCACATCTGACTTAACAAACCGCCTGCGTGCGCTTTACGCCCAGTAATTCCG
+
CCCCCGGGGGGGGGGGGGGGGGGGGGGGGGGGGGGGGGGGGGGGGGGFFGGGGGGGEGGGGGGGGGGGGGGGGGGGGGGGGGGGGGGGGGGGGGDGGGGGDGGGGDFGGGEGFGGGGGGGGFFGGGGGGGGGGGGGGGGE=EGDGF6CGGGGGGGCGGGGGGGGGGDGGGGGGGGGGGGGGGGGFGGGGGGCGGDE7EFFFFF7@FFGGGFGGGGGFCFC3EFD@FFFFFFB<DFAFBGGGDBFGFFA7D9
@M03364:276:000000000-BLYN8:1:1101:14872:10771 2:N:0:1
GGACTACAAGGGTTTCTAATCCTGTTTGCTCCCCACGCTTTCGCACCTGAGCGTCAGTCTTTGTCCAGGGGGCCGCCTTCGCCACCGGTATTCCTCCAGATCTCTACGCATTTCACCGCTACACCTGGAATTCTACCCCCCTCTACAAGACTCTAGCTGACCAGTTTCAAATGCAGTTCCCAAGTTAAGCTCGGGGATTTCACATCTGACTTAATCAACCGCCTGCGTGCGCTTTACGCCCAGTAATTCCG
+
CCCCCGGGGGGGGGGGGGGGGGFGGGGGGGGGGGGGGGGGGGGGGGGGGGGGGGGGGGGGGGGGGGGGGGGGGGGGGGGGGGGGGGGGGGGGGGGGF@FGFGGGFFGGGGGGGGGGGGGGGGGGGGGGGGGGGGGGGGGGGGGGGGGGGGGFGFGGGGG?FGGFFGGGGGGGGGGGGGGGGGGGGGGGGG;87CEGGG6FF8CGFFGGGGGFGGGGGGGGEGFFFFFF0:EBD5DDFFDGGFF6DCFACF7
@M03364:276:000000000-BLYN8:1:1101:27845:10791 2:N:0:1
GGACTACAGGGGTTTATAATCCTGTTTGCTACCCATGCTTTCGAGCCTCAGCGTCAGTTACAGACCAGACAGCCGCCTTCGCCACTGGTGTTCTTCCATATATCTACGCATTTCACCGCTACACATGGAGTTCCACTGTCCTCTTCTGCACTCAAGTTTCCCAGTTGCCGATGCACTTCTTCGGTTGAGCCGAAGGATTTCACATCAGACTTAAGAAACCGCCTGCGCTCGCTTTACGCCCAATAAATCCG
+
CCCCCFGGGGGGG:F,EEFFGGFGGGGFFGGGGGF,CCEFGGGGGGGGGGFGEBGGGFFEFDCGAFFFCFGCFFGGCGGGGGFGGGGFGDFGGGFGEA9EFGGGGGGGGGGFCFGGGDGGGCGGCG9?,4EEFCCCFFGGGECD,8;EGGF8DDEGGGGFE,=DFE,@=C6+@BDGGGGFGFD6FE8CEGGGDEGG>GG?FGG99C<9CCCGGD7CFGG,*;A=(89BFBFAGGGCC?GGGF?FGDFCDG5
@M03364:276:000000000-BLYN8:1:1101:22445:10801 2:N:0:1
GGACTACTCGGGTTTCTAATCCTGTTTGCTCCCCACGCTTTCGCACCTGAGCGTCAGTCTTCGTCCAGGGGGCCGCCTTCGCCACCGGTATTCCTCCAGATCTCTACGCATTTCACCGCTACACCTGGAATTCTACCCCCCTCTACGAGACTCTAGCTTGCCAGTTTCAAATGCAGTTCCCAGGTTGAGCCCGGGGATTTCACATCTGACTTAACAAACCGCCTGCGTGCGCTTTACGCCCAGTAATTCCG
+
CCCCCGGGGGGGGDGGGGGGGGGGGGGGGGGGGGGGGGGGGGGGGGGGGFGGGGGGGGGGGGGGGGGGGGGGGGGGGGGGGGGGGGGGCCGGGGGGGGGGGGGGGGGGGGD@FGFEFGGDGGGGGGGGGGGGGGGGGGGGGGGGGGGGGCCGGCGCGGGD7DFFGGGGFGGGGGGFGGGGGGGGGGFGGCFGDEGE5>FGGGDGFGGGGGGCFGGGGGGEDGEFFFFF?358)CFFF:EGE38?GCFBFGC
@M03364:276:000000000-BLYN8:1:1101:26371:10817 2:N:0:1
GGACTACTGGGGTTTCTAATCCTGTTTGCTCCCCACGCTTTCGCACCTGAGCGTCAGTCTTTGTCCAGGGGGCCGCCTTCGCCACCGGTATTCCTCCAGATCTCTACGCATTTCACCGCTACACCTGGAATTCTACCCCCCTCTACGAGACTCTAGCTTGCCAGTTTCAAATGCAGTTCCCAGGTTGAGCCCGGGGATTTCACATCTGACTTAACAAACCGCCTGCGTGCGCTTTACGCCCAGCAATTCCC
+
CCCCCGGGGGGGGGGGGGGGGGGGGGGGGGGGGGGGGGGGGGGGGEGGGGGGGGGGGFGGGGGGGGGGGGGGGGGGGGGFGGGGGGGGGGGGGGGGGGGCFFGGGGGGGGGGGGGGGGGGGECGFFFGGGGGGGGGGGGGGGGFGGGDCGG?FGGGGC9:FGGGGGGGFCGGGGGGEGGGGGGEFGGGGGGGGG>EGGGFGFGGFGGGGGGGG=7C:7CE3CEFFFFFFFDDDDFBF<GG*).)09*2::*
@M03364:276:000000000-BLYN8:1:1101:12622:10823 2:N:0:1
GGACTACCGGGGTATCTAATCCTGTTTGCTCCCCACGCTTTCGCACCTGAGCGTCAGTCTTCGTCCAGGGGGCCGCCTTCGCCACCGGTATTCCTCCAGATCTCTACGCATTTCACCGCTACACCTGGAATTCTACCCCCCTCTACGAGACTCTAGCTTGCCAGTTTCAAATGCAGTTCCCAGGTTGAGCCCGGGGATTTCACATCTGACTTAACAAACCGCCTGCGTGCGCTTTACGCCCAGTAATTCCG
+
CCCCCGGGGGGGGGGGGGGGGGGGGGGGGGGGGGGGGGGGGGGGGGGGGGGGGGGGGGGGGGGGGGGGGGGGGGGGGGGGGGGGGGGGGGGGGGGGGGGGGGGGGGGGGGGGGGGGGGGGGGGG8DGGGGGGGGGGGGGGGGGGGGGGGGGFGGGGGGGGGFGGGGGFFGGGGGGG?FGFGGGGGGFFGGGGGGGGEGGGGGGGFGGGGGGGGGGGGGGGFGFFFFFFFDFFGGGFFFGEEFFFGCF>FFC
@M03364:276:000000000-BLYN8:1:1101:26574:10860 2:N:0:1
GGACTACAAGGGTATCTAATCCTGTTTGCTCCCCACGCTTTCGCACCTGAGCGTCAGTCTTCGTCCAGGGGGCCGCCTTCGCCACCGGTATTCCTCCAGATCTCTACGCATTTCACCGCTACACCTGGAATTCTACCCCCCTCTACGAGACTCTAGCTTGCCAGTTTCAAATGCAGTTCCCAGGTTGAGCCCGGGGATTTCACATCTGACTTAAAACACCGCCTGCGTGCGCTTTACGCCCAGTAATTCCG
+
CCCCCGGGFGGGGFGGGGGGGGGGFFAFCGEGGGCCFGGGFDEC,CFG<FFFGGGGGG9EFEGGGGGDEG+@:+@FCEGGGGEECECCF@<BFAEGGCFAF8EGFG9=BFE@FFGGDGDEGGGGF,ABEFFGGFGGAFBFEGGD,>=EEGGCFBGGAC,3@FFFGGGCA,EAFGGFE9D:C;EFGFF,<CCE1*:/*4BFGGGFAFDCF7+@CC+2*;AC:5:?;4:83B3BGCC<BBGEE)(/:79<C*2
@M03364:276:000000000-BLYN8:1:1101:12749:10868 2:N:0:1
GGACTACTGGGGTTTCTAATCCTGTTTGCTCCCCACGCTTTCGCACCTGAGCGTCAGTCTTCGTCCAGGGGGCCGCCTTCGCCACCGGTATTCCTCCAGATCTCTACGCATTTCACCGCTACACCTGGAATTCTACCCCCCTCTACAAGACTCTAGCCTGCCAGTTTCGAATGCAGTTCCCAGGTTGAGCCCGGGGATTTCACATCCGACTTGACAGACCGCCTGCGTGCGCTTTACGCCCAGTAATTCCG
+
CCCCCGGGFGGGGGGGGGGGGGGGGGGGGGGGGGGGGGGGGGGGGGGGGGGGGGGGGGGGGGGGGGGGGGGGGGGGGGGGGGGGGGGGGGGGGGGGGGEGFFFGGGGGGGGGFGGGGGFCGGGGGGGGGGGGGDGGEFFGGEGFGGAFFGGGGGGC@EGDFGGGFGGGGFCGGGFGGGGGGGGGGFGG?FF>EGGGGGGGGGGGFGCDCGGGFFFFDGGCBCDF?F>FBFFFGGGAFF?EE>??F:6)2:9
@M03364:276:000000000-BLYN8:1:1101:3013:10887 2:N:0:1
GGACTACTGAGGTATCTAATCCTGTTTGCTCCCCACGCTCTCGCACCTGAGCGTCAGTCTTCGTCCAGGGGGCCGCCTTCGCCACCGGTATTCCCCCAGATCTCTACGCATTTCACCGCTACACCTTGAATTCTACCCCCCCCTACGAGACTCTAGCTTGCCAGTTTCAAATGCAGTTCCCAGGTTGAGCCCGGGGATTTCACACCTGACCTACCAAACCGCCCGCGTGCGCTTTACGCCCCGTACTTCCG
+
-A9CCDGC6-CCF@FEFFFGAEF@CFCAGFF<FGCF7CF,<FE@7FGGFFC8F8:C,E996CC6FFEC@FGEGGGGC7,,A?F@=FGGFGD<AA,BC:C8,,@,CD<DF7BC,9@@?++C+F9FFC,:?<A=BDDCFEDFC+>+6D:8B*5;FE,EC9>@>:D,36?;,,,5=E??DBFGGB68<<,4,<CF?E88/;6C:7A7/*767C*;6*;44*A*)2<(4>9B05)017729:EEG)()1*06::*
@M03364:276:000000000-BLYN8:1:1101:13455:10899 2:N:0:1
GGACTACAAGGGTTTCTAATCCTGTTTGCTCCCCACGCTTTCGCACCTGAGCGTCAGTCTTCGTCCAGGGGGCCGCCTTCGCCACCGGTATTCCTCCAGATCTCTACGCATTTCACCGCTACACCTGGAATTCTACCCCCCTCTACGAGACTCTAGCTTGCCAGTTTCAAATGCAGTTCCCAGGTTGAGCCCGGGGATTTCACATCTGACTTAACAAACCGCCTGCGTGCGCTTTACGCCCAGTAATTCCG
+
CCCCCGGGGGGGGGGGGGGGGGGGGGGGGGGGGGGGGGGGGGGGGGGGGGGGGGGGGGGGGGGGGGGGGGGGGGGGGGGGGGFGGFGGGGGGGGGGGGGGGGGGGGGGGGGGGGGGGGGGCEGGGGGGGGGGGGGGGGGGGGGGGGGGGGGGGGGFGGGDGGGGGGGGGGGGGFGGACFG9FGGGGGGGGGGGGGGGGGFGDEF7CFGGGGGGGGGC<FGFGE?;:>FBFFFGGGF?(:CEF?F7:BBGG4
@M03364:276:000000000-BLYN8:1:1101:6053:10902 2:N:0:1
GGACTACCGGGGTATCTAATCCTGTTTGCTCCCCACGCTTTCGCACCTGAGCGTCAGTCTTCGTCCAGGGGGCCGCCTTCGCCACCGGTATTCCTCCAGATCTCTACGCATTTCACCGCTACACCTGGAATTCTACCCCCCTCTACGAGACTCTAGCTTGCCAGTTTCAAATCCAGTTCCCAGGTTGAGCCCGGGGATTTCACATCTGACTTAACAAACCGCCTGCGTTCGCTTTACGCCCAGTAATTCCG
+
CCCCCFGFGGGGGGGGGGGGGFFGGGGGG9CEFCGGEGGGGGGGGGGGFFFEGGGGGGGGGGGGGGGGGCGGGGGGGGE@FGGEGEGGGGGFFFGG8EFDGGFG;FAFGEGDFGFGFGGGGC9D=AF8FGGGGGGGGGGGGGGG9DCEEDGGGGGGGC9DGGGGGGGGCGF9,,<DD77:>CF5FCFC,?FC=*::5*?9C>EC+97:CCG:77FC;FG5>GFF059B<@:DGG3-9?5EGBBFGCBBGGF
@M03364:276:000000000-BLYN8:1:1101:9302:10919 2:N:0:1
GGACTACTCGGGTTTCTAATCCTGTTTGCTCCCCACGCTTTCGCACCTGAGCGTCAGTCTTCGTCCAGGGGGCCGCCTTCGCCACCGGTATTCCTCCAGATCTCTACGCATTTCACCGCTACACCTGGAATTCTACCCCCCTCTACTAGACTCTAGCTTGCCAGTTTCAAATGCAGTTCCCAGGTTGAGCCCGGGGATTTCACATCTGACTTACCAAACCGCCTGCGGTCGCTTTACCCCCAGTAATTCCG
+
CCCCCGGGGGGGGGGGGFGGGGGGGGFFGGGGGGFECGGGGGGGCFGGEFGGGGGGGFFD9FEGDG@,,B+@FGGGGG:FGGGGGE7CFFFFGGGGGGEGG@FGGFGGGGGGDFFGGGGGGGGGFDFG,F?FGEGGAF6+B3>D>E,533>FF9DFFEC,3@9:F>DF;FGFGGGGGAF7C9DFGGGFGGGGC>EEE5EFFFGF=C7:7@F+2+2272=75*82()()-7)87C*6B)<FG><6F77->D9
@M03364:276:000000000-BLYN8:1:1101:26719:10920 2:N:0:1
GGACTCCTGGGGTTTCTAATCCTGTTTGCTCCCCACGCTTTCGAGCCTCAGTGTCAGTTACATGCCATAGAGCCGCTTTCGCCTCCCGTGTTCCTCCATATACCTACGCATTTCACCGCTACACATGGAGTTCCACTGTCCTCTTCTGCACTCAAGTTTCCCAGTTTCCGATGCACTTCTTCGGTTGAGCCTAAGGCTTTCACATCAGACTTAAGAAACCGCCTGCGCTCGCTTTACGCCCAATAAATCCG
+
C@AC@,CCFGCFFGEGGD6FAEAFFF9FFFGGGGGGCEGGGG7@@,CFF8FFFF9D<FG9CE,E8F9,:<,9@6@FGGGD:@::,B,@F,CEEAFFGGG,E9,,EDFEFGGGFGEFF:FE74A<DF9?B,A?9@;FC,@AFGCGGGG9ECEDD8EF;;;;E>FDGGF;F6+6=C8E@D@EE,D+@>+=@FC,,5@:7CC?CCE<E>+*9**<+=+5+*5,:CBD);-5(25675*8B(BE58;5C*6?D<)
@M03364:276:000000000-BLYN8:1:1101:3022:10938 2:N:0:1
GGACTACCCGGGTATCTAATCCTGTTTGCTCCCCACGCTTTCGCACCTGAGCGTCAGTCTTTGTCCAGGGGGCCGCCTTCGCCACCGGTATTCCTCCAGATCTCTACGCATTTCACCGCTACACCTGGAATTCTACCCCCCTCTACAAGACTCTAGCCTGCCAGTTTCGAATGCAGTTCCCAGGTTGAGCCCGGGGATTTCACATCCGACTTGACAGACCGCCTGCGTGCGCTTTACGCCCAGTAATTCCG
+
CCCCCGGGGGGGGGGGGGFFGGGGGGGGGGGGGGGGGGGGGGGGGGGFFGGGGGGGGGGGGGGGFGGGGGGGGGGGGGGGGGGGGGGGGGGGGFGGGGGGGGGGGGGGGGGGGGGGGDGGGGCFCCFFGGGGGGGGGCFEGGGGCFGGCFGGFFGGGCGGGGGGFFGGGGCFCDFGGEFGGGGFGFGGGFG5EGGGGGGGGGGD87>CD3C3**;:CDGG>7@16>BEFF@DGGC>?BEGE>6FFCFAGF9
@M03364:276:000000000-BLYN8:1:1101:10628:10938 2:N:0:1
GGACTACCAGGGTTTCTAATCCTGTTTGCTCCCCACGCTTTCGCACCTGAGCGTCAGTCTTTGTCCAGGGGGCCGCCTTCGCCACCGGTATTCCTCCAGATCTCTACGCATTTCACCGCTACACCTGGAATTCTACCCCCCTCTACGAGACTCTAGCTTGCCAGTTTCAAATGCAGTTCCCAGGTTGAGCCCGGGGATTTCACATCTGACTTAACAAACCGCCTGCGTGCGCTTTACGCCCAGTAATTCCG
+
CCCCCGGGGGGGGGGGGGGGGGGGGGGGGGGGGGGGGGGGGGGGGGGGGGGGGGGDGGGGGGGGGGGGGGGGGGGGGGGGGGGGGGGGGGGGGGGGGGGFGGGGGGGGGGGGGGGGGGGGDGGGGGGFGGGGGGGGGGGGGGGGCGGECEGGGGGGGGGDGGGGGGGGGGFGGGGGGGGGC9EGGGGGGGGGDEGGGGGGGGGGFGGGGGGGFGGGGGGGFGA??FFFFFFFGGGFFFGGGFFFGGFFGF4
@M03364:276:000000000-BLYN8:1:1101:12418:10964 2:N:0:1
GGACTACAAGGGTTTCTAATCCTGTTTGCTACCCATGCTTTCGAGCCTCAGCGTCAGTTACAGACCAGACAGCCGCCTTCGCCACTGGTGTTCTTCCATATATCTACGCATTTCACCGCTACACATGGAGTTCCACTGTCCTCTTCTGCACTCAAGTTTCCCAGTTTCCGATGCACTTCTTCGGTTGAGCCGAAGGCTTTCACATCAGACTTAAGAAACCGCCTGCGCTCGCTTTACGCCCAATAAATCCG
+
CCCCCGGFGGGGFGGGGGGGGFFGGGGGGGGGGGGGGGGGGGFGGGGGGGGGGGGGGGGFDEFGGFGGGGGGGGGGGFGFFGFGEEFFGGGEFGGGGGGGGGGGGGGD7?FCGGGGGEGGGGFGGGGGBEGGGEDFEGDBFGGGEGGGA,8DG88,4@DFEEE8FFCFGGGGC6=FCFFADFGE+@@?EFGGG>CE6FG95BFDFF:>*33B+5;CFGGGEC9))36?@E;5/C4@F?>EGA(=D7AEG6>
@M03364:276:000000000-BLYN8:1:1101:28964:10971 2:N:0:1
GGACTACTAGGGTTTCTAATCCTGTTTGCTCCCCACGCTTTCGCACCTGAGCGTCAGTCTTTGTCCAGGGGGCCGCCTTCGCCACCGGTATTCCTCCAGATCTCTACGCATTTCACCTCTACACCTGGACTTCTACCCCCCTCTACGAGACTCTAGCTTGCCAGTTTCAAATGCCGTTCCCAGGTTGAGCCGGGGGATTTCACATCTGACTTAACAAACCGCCTGCGTGCGCTTTACTCCCAGTAATTCCG
+
@CCC@FGE,C@FFECEFFEFFGFFGF<@FFCFF@,8+:,BD,6B@@FE6CEEFFGCC;FFE<FGG9<FF,CE7FFFFEGGFGGGGGC7=F<@,C=FD,?,=EEFGFFEEGGG,9@FF=FCCF9E@F8FC,C,C?EFFF+FC=B0,6>+=+BDF,@;E9CED79,7>>9E,,@A,,349DEFAEG<BF6,DC**14?E3B?CFF:;6:+31+:+;CGGC8CEG>(->95(8BE)5D<?)<2A7497;F4C79
@M03364:276:000000000-BLYN8:1:1101:24346:10978 2:N:0:1
GGACTACACGGCGCTCTAGTCGTGGTTGCTGCCCACGCTTGCGCACCGGAACGTCAGTCTTCTTCCAGGGGGCCGCCTTCGCCACCGCTATTACCCCAGATCGCTCCGCATTGCCCCGCTACACACGGACTTCTACCCCCCCGTCCGCGACTCTACCTTGCCGGTTTCAAATTCAGTCTCCAGGTTCAGCCCGTGGGTTTCACCTCTGACTTAACACACCGCCTGCGTCCGCTTTACGCCCAGTAATTCCG
+
BCCC8,C<@@++7++B<,,<,+:C-,9BD,,;;E8B+@B,,:CB::++@67+B,68,,,9,C,6,C,C,86BF7F@F7=<+?F+4B@+>=BB,B,,+@+4,,++4,683+++,,,:=F+++5,D3+3:+5*@FACF,6*51**2*=5***4):9+12++3?:*8***+1++<0@+:3++<@++*3<+99F6CG85C*:82:0<C**0*:C:7**2:*9;C>*),-.3.,)0.*1/:@:ECE../*:*):C*
@M03364:276:000000000-BLYN8:1:1101:2659:10983 2:N:0:1
GGACTACCAGGGTTTCTAATCCTGTTTGCTCCCCACGCTTTCGCACCTGAGCGTCAGTCTTCGTCCAGGGGGCCGCCTTCGCCACCGGTATTCCTCCAGATCTCTACGCATTTCACCGCTACACCTGGAATTCTACCCCCCTCTACGAGACTCTAGCTTGCCAGTTTCAAATGCAGTTCCCAGGTTGAGCCCGGGGATTTCACATTTGACTTAACGAACCGCCTGCGTGCGCTTTACGCCCAGCAATTCCG
+
CCCCCGGGGDGGG<FAFFGGGFDFGGFFGFCGGECEEGGEGDEFFEFG<FF8@CBC@CF,ECFGGCCDFGEE7FFEGGGGGFEGGGGGGCFGF,,?F,A<FGGGEFFDE7:BFFCF<=FCFFGGG,A<<FG,AA=CFFFFC8@FFC68C>@+@E9F,,34@7DFFGGGGGD;9;ED3@DG9>2:?DE?FFG*?**C*;B+:1<+;C+1+@C@:>:**/:>D=DF?F6<<3;@DCFA@1A?7>?4F*/37:6
@M03364:276:000000000-BLYN8:1:1101:7883:10994 2:N:0:1
GGACTACCGGGGTTTCTAATCCTGTTTGCTCCCCACGCTTTCGAGCCTCAGTGTCAGTTACAGGCCAGAGAGCCGCTTTCGCCTCCGGTGTTCCTCCATATATCTACGCATTTCACCGCTACACATGGAATTCCACTCTCCTCTCCTGCACTCAAGTCTCCCAGTTTCCAATGCACACAATGGTTGAGCCACTGCCTTTTACACCAGCCTTAATAAACCGCCTGCGCTCGCTTTACGCCCAATAAATCCGG
+
CCCCCGGFFGGGGGGGGGGGGGGFGGGGGGGGGGGGGGGGGGGFGGGGGGGGGGGGGFDGGGGGGGGGGGGGGGGDCFFGGGGGGGGGGGGGGGGGGGGGGGGFGGGGGGGGGGGGGGGCFGGGGGGFFFGGGGGG9EFFFEDFGFDFFFGGD,@D=F,@EFGGGFGGFGCCFCGGGC8DAFCFGG<CFC,86@GGFGGGDGCFFGG*?CF>7@C9CDF7BG5BD4@)953)2:DC3<C85)66:@;<7D:
@M03364:276:000000000-BLYN8:1:1101:26370:11001 2:N:0:1
GGACTACTCGGGTATCTAATCCTGTTTGCTCCCCACGCTTTCGCACCTGAGCGTCAGTCTTCGTCCAGGGGGCCGCCTTCGCCACCGGTATTCCTCCAGATCTCTACGCATTTCACCGCTACACCTGGAATTCTACCCCCCTCTACGAGACTCTAGCTTGCCAGTTTCAAATGCAGTTCCCAGGTTGAGCCCGGGGATTTCACATCTGACTTAACAAACCGCCTGCGTGCGCTTTACGCCCAGTAATTCCG
+
CCCCCGGGGGGGGGGGGGGGGGGGGGGGGGGGGGGGGGGGGGGGGGGGGGGGGGGGGGGGGGGGGGGGGGGGGGGGGGGGGGCEGFGGGGGGGFGFGFFFGGGGGGGGGGGGGGGGGGGGGGGGGFGFGGGGGGGGG?DFDEGFGGGG8EGFGFGG,,3DECCFFGFE,@CGFFFEGGGGFCGGGGGGGEGFGGGGGGGFG+<CAGGGGGGFGFG>7DGFEGFFFFFFFFFF35FA?3AEGFF?DFFDDF9
@M03364:276:000000000-BLYN8:1:1101:26426:11008 2:N:0:1
GGACTACTGGGGTTTCTAATCCTGTTTGCTCCCCACGCTTTCGCACCTGAGCGTCAGTCTTTGTCCAGGGGGCCGCCTTCGCCACCGGTATTCCTCCAGATCTCTACGCATTTCACCGCTACACCTGGAATTCTACCCCCCTCTACAAGACTCTAGCTTGCCAGTTTCAAATGCAGTTCCCAGGTTGAGCCCGGGGATTTCACATCTGACTTAACAAACCGCCTGCGTGCGCTTTACGCCCAGTAATTCCG
+
CCCCCGGGGGGGGGGGGGGGGGGGGGGGGGGGGGGEEDFFEFGGGGGGGGGGGGGGGFGFGGGGG9EFGEGDGGGGGGGFFGGGGGGDGF?FFGGGGGCDECEFGGFFGGCFGFGGAFGGGGGGFFGGGGGFFDEFFGFCE6E6DD;DEGGGC9DD;ECFCFGFGCFGGFFFCGC<EEG7EFG*?BF9CCGFECDGDGGFFFGGAF7;CDFDC7>CFG=GFDD@0AB:0)5@G5*69?GDGE?):CFFGGF
@M03364:276:000000000-BLYN8:1:1101:8147:11021 2:N:0:1
GGACTACTGGGGTATCTAATCCTGTTTGCTACCCATGCTTTCGAGCCTCAGCGTCAGTTACAGACCAGACAGCCGCCTTCGCCACTGGTGTTCTTCCATATATCTACGCATTTCACCGCTACACATGGAGTTCCACTGTCCTCTTCTGCACTCAAGTTTCCCAGTTTCCGATGCACTTCTTCGGTTGAGCCGAAGGCTTTCACATCAGACTTAAGAAACCGCCTGCGCTCGCTTTACGCCCAATAAATCCG
+
CCCCCGGGGGGGGGGGGGGGGGGGGGGGGGGGGGGGGGGDFGGGGDGGGGGGGGGGGGGGGGGGGGGGGGGGGGGGGGGGGGGGGGGGGGGGGGGGGGGGGGFGGGGGCFGEGGGGGGGGGGGGGGGGGGGGGGGGGGGGGGEFGCFGGGF?FFGGGGGGGGGGGGGGCGGGGDDGGGGGGGGDGGGDGGGECGGGCFGGDGGFFFGGGGGFGGGGGGGG>GFFB4@>@EFFGDGCF?GGGF;FFGFFDG8
@M03364:276:000000000-BLYN8:1:1101:8610:11023 2:N:0:1
GGACTACAGGGGTATCTAATCCTGTTTGCTACCCATGCTTTCGAGCCTCAGCGTCAGTTACAGACCAGACAGCCGCCTTCGCCACTGGTGTTCTTCCATATATCTACGCATTTCACCGCTACACATGGAGTTCCACTGTCCTCTTCTGCACTCAAGTTTCCCAGTTTCCGATGCACTTCTTCGGTTGAGCCGAAGGCTTTCACATCAGACTTAAGAAACCGCCTGCGCTCGCTTTACGCCCAATAAATCCG
+
CCCCCGGGGGGGGGGGGGGGGGGGGGGGGGGGGGGGGGGGGGGGGGGGGFFGGGGGGFGGGGGGGGGGCGGGGGGGGGGGFGGGGGGGGGGGGGGGGGGGGGGGGGGGGGGGGGGGGGGGGGGGGGGGGGFGGGGGGGCFGGGGFFFGGGGGGGGGGGGGGGGGGGGGGGGGGGGGGGGGGGGGGGGGGGGGGGGGGGGGGFGGFGGGGGGDC7>FGGGGFGFFFFFF>5?EGGGFFFGGGDFFFGFFGGC
@M03364:276:000000000-BLYN8:1:1101:7097:11028 2:N:0:1
GGACTACTAGGGTTTCTAATCCTGTTTGCTCCCCACGCTTTCGCACCTGAGCGTCAGTCTTCGTCCAGGGGGCCGCCTTCGCCACCGGTATTCCTCCAGATCTCTACGCATTTCACCGCTACACCTGGAATTCTACCCCCCTCTACAAGACTCTAGCTGACCAGTTTCAAATGCAGTTCCCAAGTTAAGCTCGGGGATTTCACATCTGACTTAATCAACCGCCTGCGTGCGCTTTACGCCCAGTAATTCCG
+
CCCCCGFGGGGGGGGGGGGGGGGFGGGGGGGGGGGGGGGGGGGGGGGGCGGGDGEGGFFFGGGGGFEF?FFDGGGGGGGGGGGGGDFGGGGGGGGFGGGGGGGGGGGGGGGGGGGGGGGGCGGGGCFG@DFGGGGGG>FGGGGGGGG?F8DGFGGGGFG,@FFE>CGGFFEGFGGFFGGCFADGG?:E?92D7*CGDEFGGGGGA?+BFGFGG7DF7FGGAEB<0F@>7BEFGGG2*(2?ED??*:74CD2
@M03364:276:000000000-BLYN8:1:1101:5043:11028 2:N:0:1
GGACTACCGGGGTTTCTAATCCTGTTTGCTCCCCACGCTTTCGCACCTGAGCGTCAGTCTTTGTCCAGGGGGCCGCCTTCGCCACCGGTATTCCTCCAGATCTCTACGCATTTCACCGCTACACCTGGAATTCTACCCCCCTCTACGAGACTCTAGCTTGCCAGTTTCAAATGCAGTTCCCAGGTTGAGCCCGGGGATTTCACATCTGACTTAACAAACCGCCTGCGTGCGCTTTACGCCCAGTAATTCCG
+
CCCCCGGGGGGGGGGGGGGGGGGGGGGGGGGGGGGGGGGGGGGGGGGGGGGGGGGGGGGGGGGGGGGGGGGGGGGGGGGGGGGGGFGGGGGGGGGGGGGGGGGFGGGGGGCGGGGGGGGGGGGGGGGGGGGGGGGFADGGGGGGGGGGGGGGGGGGGGGGGGGGGGGGGGGGGGGGGGGGFGGGGGFFGGGGGDGGGGGGGGG>AGGGGGGGGGGGGGGFDGB::F>E?FFFGGFD=?GEGB?FFFF<FGC
@M03364:276:000000000-BLYN8:1:1101:25738:11052 2:N:0:1
GGACTACTCGGGTTTCTAATCCTGTTTGCTCCCCACGCTTTCGCACCTGAGCGTCAGTCTTTGTCCAGGGGGCCGCCTTCGCCACCGGTATTCCTCCAGATCTCTACGCATTTCACCGCTACACCTGGAATTCTACCCCCCTCTACAAGACTCTAGCTGACCAGTTTCAAATGCAGTTCCCAAGTTAAGCTCGGGGATTTCACATCGGACTTAATCAACCGCCTGCGTGCGCTTTACGCCCAGGAATTCCG
+
CCCCCEEF8FFCG7FDGCFFFFFGGGGGGGGGGGGGGGGGGGGGGGGFFFFCFGCEEAFGGGGGGFGFFC:F@FFGGGGGGGG@FEFCEEG,CE@FCFFFG8EFGFGDCGGGGB<<EC:C@EFFCFFGFGGGGGGGB8E@@8EGCED=@8EGFGGF9EFFFC8DFADCFF9,5,3@@@CDCCC5DFFCF,,,;E>C?EG9DC@>=**2?)7CFGFGFFFG:ED;0468<>:75*><F?58:;8)*CF07*2
@M03364:276:000000000-BLYN8:1:1101:12535:11058 2:N:0:1
GGACTACCGGGGTTTCTAATCCTGTTTGCTCCCCACGCTTTCGAGCCTCAGTGTCAGTTACAGGCCAGAGAGCCGCTTTCGCCACCGGTGTTCCTCCATATATCTACGCATTTCACCGCTACACATGGAATTCCACTCTCCTCTCCTGCACTCAAGTCTACCAGTTTCCAATGCATACAATGGTTGAGCCACTGCCTTTTACACCAGACTTAATAAACCACCTGCGCTCGCTTTACGCCCAATAAATCCGG
+
C@CCCGGGGGGGGGGGGGDECGFGGGGGGGGFGGGGGGGEGGGGGGGGGGGEFFGFGGFGGGGGGGGGGGGGGGGGGGGGEEGGGGDFFEGEGGGGGGGGGFGGGGGGGGGGGGGGGGGEEGGGFGFGGGGGGGGGDEGGGGGGDGGGGGGG8@FGCDEGGFGGD9=ADGGGGGGGG?D6;F6DCEGFCFFGGGG6<CC:CFGGFGGGGG9+=EGGGGGD>EA@DE>D28BEGGG9>?EEG)6AFGACC32
@M03364:276:000000000-BLYN8:1:1101:17686:11072 2:N:0:1
GGACTACCCGGGTTTCTAATCCTGTTTGCTACCCATGCTTTCGAACCTCAGCGTCAGTCACAGACCAGAGAGCCGCCTTCGCCACCGGTATTCCTCCATATATCTACGCATTTCACCGCTACACATGGAGTTCCACTGTCCTCTTCTGCACTCAAGTTTCCCAGTTTCCGATGCACTTCTTCGGTTGAGCCGAAGGCTTTCACATCAGACTTAAGAAACCGCCTGCGCTCGCTTTACGCCCAATAAATCCG
+
CCCCCGG8FGGGGGGGGGGGGGGGGGGGGG9FGGG<FGGGGGGC,C@F8@FGGGGGGF<,,,C,FDGG,,,BFGGGGGGGGGGGG?FGG+DFG9EGGGCFG9EFGFGGGGCGGGGGGGGGGDFGGFGGG?FGGGGGGGGFFFGGFGGGGGGGGGGGGGGFGGGGC>CFDEEGEGGGGGGGFGGGGGGGGC@EGCEGGGGGGCA>9DFGGGGFGCFGG>E69?A@BFFF=EBBDGGEF0CGGD<FGGACGG>
@M03364:276:000000000-BLYN8:1:1101:15082:11100 2:N:0:1
GGACTACTAGGGTTTCTAATCCTGTTTGCTACCCATGCTTTCGAGCCTCAGCGTCAGTTACAGACCAGACAGCCGCCTTCGCCACTGGTGTTCTTCCATATATCTACGCATTTCACCGCTACACATGGAGTTCCACTGTCCTCTTCTGCACTCAAGTTTCCCAGTTTCCGATGCACTTCTTCGGTTGAGCCGAAGGCTTTCACATCAGACTTAAGAAACCGCCTGCGCTCGCTTTACGCCCAATAAATCCG
+
CCCCCGGGGGGGGGGGGGGGGGGGGGGGGGGGGGGGGGGGGGGGGGEFFGGGGGGGGGGGGGGGGGGGGGGGGGGGGGGGGGGGGGGGGGGGGGGGGGGGGGGGGGGGDGGGGGGGGGGGGGGGGGGGCFGGGGGGGFCFFGGGGFCGGGGFGGGGFFGFGGGGGGFGGD6BEGDAGCFGGGGGGGGFCGGEG>EGGGGFFGFGFC+CFC;CFGGGGFGFFGFD)A=;>D;ADCFFFFGGGEFAFGFFGGC
@M03364:276:000000000-BLYN8:1:1101:26987:11108 2:N:0:1
GGACTACACGGGTATCTAATCCTGTTTGCTACCCATGCTTTCGAGCCTCAGCGTCAGTTACAGACCAGACAGCCGCCTTCGCCACTGGTGTTCTTCCATATATCTACGCATTTCACCGCTACACATGGAGTTCCACTGTCCTCTTCTGCACTCAAGTTCCCCAGTTTCCGATGCACTTCTTCGGTTGAGCCGAAGGCTTTCACATCAGACTTAAGAAACCGCCTGCGCTCGCTTTACGCCCAATAAATCCG
+
CCCCCGGGDGGGGGGGGGGGA,FFGGGGGGGGGGGGGGGGGGGGGDGGGGGGGGGGG<FGGGGGGGGFFGGGGGECGGGGGEGG@FGGFGFEGGGGGGGGGGGAFGGGGGGGGGFGGGGGEEEFGFGGGGGGGGCFGFGFGGFFG;FGGEFGFGGFEFFFGFGGGGF9=EEGGGGGGGGGGGGDGEEGGGGGGGGGGGF6++2BC5CDGGGGGGFCGGGGFG459A>)5563>CGFF?GGGB0AGGFF:F3
@M03364:276:000000000-BLYN8:1:1101:20795:11156 2:N:0:1
GGACTACCCGGGTTTCTAATCCTGTTTGCTCCCCACGCTTTCGAGCCTCAGTGTCAGTTACAGGCCAGAGAGCCGCTTTCGCCTCCGGTGTTCCTCCATATATCTACGCATTTCACCGCTACACATGGAATTCCACTCTCCTCTCCTGCACTCAAGTCTCCCAGTTTCCAATGCACACAATGGTTGAGCCACTGCCTTTTACATCAGACTTAAGAAACCACCTGCGCTCGCTTTACGCCCAATAAATCCGG
+
CCCCCGGGGGGGGGGGGGGGGGGGGGGGGGGGGGGGGGGGGGGGGGGGGGGGGGGGGGGGGGGGGGGGGDGGGGGGGGGGGGGGGEGGGGGGGGGGGGGGGGGGFGGGFGGGGGGGGGGGGGGGFGGGGGGGGGGGGGGGGGGGGGGGGGGGGGGGGGGGGGGGFGGGGGGGGGGGGG6DFGGGGCEFGCDGEGGGGGGGGGGGFGGGGGFCFFGGGFDFFCFE2978=DFAFFGFFFEGE:@ACFFFGGD
@M03364:276:000000000-BLYN8:1:1101:14560:11157 2:N:0:1
GGACTACTAGGGTTTCTAATCCTGTTTGCTACCCATGCTTTCGAGCCTCAGCGTCAGTTACAGACCAGACAGCCGCCTTCGCCACTGGTGTTCTTCCATATATCTACGCATTTCACCGCTACACATGGAGTTCCACTCTCCTCTTCTGCACTCAAGTCTCCCAGTTTCCAATGACCCTCCCCGGTTGAGCCGGGGGCTTTCACATCAGACTTAAGAAACCGCCTGCGCTCGCTTTACGCCCAATAAATCCG
+
CCCCCGGGGGGGGGGGGGGGGGGGGGGGGGGGGGGGGGGGGGGGGGGGGGGGGGGGGFGGGGGGGGGGGGGGGGGGGGGGGGGGGGGGGGGGGGGGGGGGGGGGGGGGGGGGGGGGGGDEGGGGGGGGGGGGGGGGFGGGGGGFGGGGGGGGGGGGGGGFFGGGGGFGGGGGDGGGGGGGGGGEGGGG?FFGDEGGCCFGGGGGFGFCGFCGGFCCF66CDGFFFF6>>FEEGGGFFFGGGF:4C>FDGG3
@M03364:276:000000000-BLYN8:1:1101:15887:11171 2:N:0:1
GGACTACTCGGGTTTCTAATCCTGTTTGCTCCCCACGCTTTCGCACCTGAGCGTCAGTCTTCGTCCAGGGGGCCGCCTTCGCCACCGGTATTCCTCCAGATCTCTACGCATTTCACCGCTACACCTGGAATTCTACCCCCCTCTACGAGACTCTAGCTTGCCAGTTTCAAATGCAGTTCCCAGGTTGAGCCCGGGGATTTCACATCTGACTTAACAAACCGCCTGCGTGCGCTTTACGCCCAGTAATTCCG
+
CCCCCGGG@FGGGGGGGGGGGGGGGGGGGGGGGGGGGGGGGGGGGGGGGGGGGGGGGGGGG9DFGGGGGGGGGGGGGGGGGGGGGGGGGGGGGGGGGGGGGGFGGGGGGGGGGGGGG>FGGGGGGGGGGGGGGGGGGFFGGGGGGG?EGGGFGGGGGAGGGGGCFGGG7;;EGFGGGDFGGGGGGGGGGFGGGEGDGGGGGGGGFG7CFGGGFGGG**3AAEBF<FFFBFEFGGGFF0EGEE?FGFFAGG9
@M03364:276:000000000-BLYN8:1:1101:15168:11200 2:N:0:1
GGACTACTCGGGTTTCTAATCCTGTTTACTACCCATGCTTTCGAGCCTCAGCGTCAGTTACAGTCCAGACAGCCGCCTTCGCCACTGGTGTTCTTCCATATATCTACGCATTTCACCGCTACACATGGAGTTCCACTGTCCTCTTCTGCACTCAAGTTTCCCAGTTTCCGATGCACTTCTTCGGTTGAGCCGAAGGATTTCACATCAGACTAAGGAAACCGCTTGCGTTCGCTTTACGCCCAATAAAGCCG
+
@CBCC8C,C@@FCFCFEACFA<,CFG<,;CC;@,C,,CE6F,6DF7FGEDG8FGEEGCE@EF<,;CCFD@@<9DCG@FF,BFF:FCCFC=CF<,C?6C@E<?9<EGG7+6=CE,55,==@>F:FD=FGGFGC,5;EF,9A@CE@9,,@9@,??8EF8,7=;EG,8=,@DG63AEC=E8DEF,@+@CEF?83++@@+,6;9+CAF6>+*AFG*C*3C97DC*1*)):5)/))/9**0+-;CDA=59*+)0*)
@M03364:276:000000000-BLYN8:1:1101:11565:11217 2:N:0:1
GGACTACAGGGGTTTCTAATCCTGTTTGCTACCCATGCTTTCGAGCCTCAGCGTCAGTTACAGACCAGACAGCCGCCTTCGCCACTGGTGTTCTTCCATATATCTACGCATTTCACCGCTACACATGGAGTTCCACTTTCCTCTACTGCACTCAAGTCATCCAGTTTCCAAAGCAATTCCTCAGTTGAGCTGAGGGCTTTCACTTCAGACTTAAATAACCGTCTGCGCTCGCTTTACGCCCAATAAATCCG
+
CCCCCGGGGGGGGGGGGGGGGGGGGGGGGGGGGGGGGGGGGGGGGGGGGGGGGGGGGEGGGGGGGGGGGGGGGGGGGGGGGGGGGGGGFGGGGDGGGGGGGGGGGGGGGGGGGGGGFCCE:FGGGGGGGGFGGGFGGGFGGGGGGGGFGGGGDFGFCEFFGGGGGGGGDFGGGGGGGGGGGFFFFGGGGGGGGGG>EGGGGGGGFGDFFGGGGGGGGCCED>?CFFBFFDEFGGGFFFGGGEBFFFACFFD
@M03364:276:000000000-BLYN8:1:1101:11524:11235 2:N:0:1
GGACTACTCGGGTTTCTAATCCTGTTTGCTACCCATGCTTTCGAGCCTCAGCGTCAGTTACAGACCAGACAGCCGCCTTCGCCACTGGTGTTCTTCCATATATCTACGCATTTCACCGCTACACATGGAGTTCCACTGTCCTCTTCTGCACTCAAGTTTCCCAGTTTCCGATGCACTTCTTCGGTTGAGCCGAAGGCTTTCACATCAGACTTAAGAAACCGCCTGCGCTCGCTTTACGCCCAATAATTCCG
+
CCCCCGFGGGGGGGGGGGGGGGGGGGGGGGGGGFGGGGGGGGGGGDC<FFFGGGGGGFGGGGGGGGGGGGGGGGGGGDGGGGGGGGGGGGGGGGGGGCGGGGGGGGFGFGGGGGGGGGGGGGGGFEGGGGGGGGEFGGGGGGGGGGFGGGGFGGFGFGGFFGGGGGGGGEEGGGGGGGGD9@DEGDEEFGGEGDGGGGGGDGGGFGF>F>DG7DGGGFFFDGEFFFFF>EBFCGGFFFGEE:?FGFF?DGF
@M03364:276:000000000-BLYN8:1:1101:25477:11254 2:N:0:1
GGACTACCGGGGTATCTAATCCTGTTTGCTACCCATGCTTTCGAGCCTCAGCGTCAGTTACAGACCAGACAGCCGCCTTCGCCACTGGTGTTCTTCCATATATCTACGCATTTCACCGCTACACATGGAGTTCCACGGTCCTCTTCTGCACTCAAGTTTCCCAGTTTCCGATGCACTTCTTCGGTTGAGCCGAAGGCTTTCACATCAGACTTAAGAAACCGCCTGCGCTCGCTTACCGCCCAATAAATCCG
+
CCCCCGGDCGGGGGGGGGFGGGGGGGGGGGFGGGGDFGGGGGGGGEEGCFFGGFGGGGGFGGGGGFGFGFCFFGEGGGGGGFGGGGGGGFCGGGECGGGGGDFGGGFGG7?FGFGGGGGGGGGGGG9FA<AFGGGG+=@FCGGGGGGGGGGGGFGGADCGGGFGFGFGFG88CGDAFC98EFF+@ECFF,88:3B@FGCCF:FGAF7*;C>F7D7CFFGGFG>D9)6>0.3>D3*);;C@EE0A>C=>G41
@M03364:276:000000000-BLYN8:1:1101:25560:11267 2:N:0:1
GGACTACTAGGGTATCTAATCCTGTTTGCTCCCCACGCTTTCGCACCTGAGCGTCAGTCTTCGTCCAGGGGGCCGCCTTCGCCACCGGTATTCCTCCAGATCTCTACGCATTTCACCGCTACACCTGGAATTCTACCCCCCTCTACGAGACTCTAGCTTGCCAGTTTCAAATGCAGTTCCCAGGTTGAGCCCGGGGATTTCACATCTGACTTAACAAACCGCCTGCGTGCGCTTTACGCCCAGTAATTCCG
+
CCCCCFCGFGGGGGGGGGGGGFGGFGGGGGFGGGGGGDFFGGGGGGGGGGGGGFCEGGGGGGGFG7BFGGGDEEEF>FG<FEE7FGGGE@FFFFGFGGFGGCAF9FCF7FGFGGGFGCFGGGF,8EFFGGGGGGGGG8EFGGGGGCG>E@BCDFCEEGGGGFGF,@,>DFGGF;9EGGGFGFFF7EFFGDG:C55C=EG,=++:ACGCCFGCGFGGGGGGFD)(,;67:>F>DDDAF0CEEE:FGC=<CC9
@M03364:276:000000000-BLYN8:1:1101:18641:11300 2:N:0:1
GGACTACTAGGGTTTCTAATCCTGTTTGCTACCCATGCTTTCGAGCCTCAGCGTCAGTTACAGACCAGACAGCCGCCTTCGCCACTGGTGTTCTTCCATATATCTACGCATTTCACCGCTACACATGGAGTTCCACTGTCCTCTTCTGCACTCAAGTTTCCCAGTTTCCGATGCACTTCTTCGGTTGAGCCGAAGGCTTTCACATCAGACTTAAGAAACCGCCTACGCGCGCTTTACGCCCAATAATTCCG
+
CCCCCGGGGGGGGGGGGGGGGGGGGGGGGGGGGGGGGGGGGGGGGGGGGGGGGGGGGGGGGGGGGGGGGCGGGGGGEFGGCFGGGGGGGGGGGGGGGGGGGGGGGDFGBFEGGGGGGGGGGGGGGGGGGGGGGFFGGGGGGGGGGGGGGGGGGGGGGGGGGGGGGGGGGGGGGGGGGGGGGGGGGGGGGGGGEGGCGGGGGGGGFFGGFGGG7FFGGDCC5EFFDFDEBFFFGGFEFFGG=B<FDGFFGGG
@M03364:276:000000000-BLYN8:1:1101:27554:11329 2:N:0:1
GGACTACACGGGTATCTAATCCTGTTTGCTCCCCACGCTTTCGCACCTGAGCGTCAGTCTTCGTCCAGGGGGCCGCCTTCGCCACCGGTATTCCTCCAGATCTCTACGCATTTCACCGCTACACCTGGAATTCTACCCCCCTCTACGAGACTCTAGCTTGCCAGTTTCAAATGCAGTTCCCAGGTTGAGCCCGGGGATTTCACATCTGACTTAACAAACCGCCTGCGTGCGCTTTACGCCCAGTAATTCCG
+
CCCCCGGGGGGGGGGGGGGGGDFGGGGGGGGGG@FEEGGGCGFFGGDEFGGGGEEGEFFGGGGGGGGGGGGGGGGGDFFGGGGGGGGDGGGGEGGGGGF9EEEFFDFFGGCFGGFFDFFGGGGFFGGGGGGGGGGGGCDCCEGGGGGDEGEFGFCGG9;>EGGGDE9;E;AFFGGGGGFFGFGGGGGGGGGG*=CGGEGGC7FFFCF7FFGCDGFFC5=FFDD<0;;FFEF3)/>29?GDG@B?7CF:DF*
@M03364:276:000000000-BLYN8:1:1101:12876:11339 2:N:0:1
GGACTACAGGGGTTTCTAATCCTGTTTGCTCCCCACGCTTTCGCACCTGAGCGTCAGTCTTCGTCCAGGGGGCCGCCTTCGCCACCGGTATTCCTCCAGATCTCTACGCATTTCACCGCTACACCTGGAATTCTACCCCCCTCTACGAGACTCTAGCTTGCCAGTTTCAAATGCAGTTCCCAGGTTGAGCCCGGGGATTTCACATCTGACTTAACAAACCGCCTGCGTGCGCTTTACGCCCAGTAATTCCC
+
CCCCCGGFFGEGGGGGGGGGGGGGGGGGGGGGGGGGGGGGGGGGGGGGGGGGGGGGGFGGGGGGGGGGGGGGGGGGGDFGGGGGGGGGGGGGGGCGGFGGGGGGGGGGG@FCFGGGGGGGCGGGGGGGFGGGGGGGFGGGGEEGGGGGG>3=EGGCCFGGG?FGGGGGG;CCGFFFGGGGCFGFG9DFFFGGGGGGGGGGCGGG@6++;FGGGGGGG4CGFGE??F9EFFFFGGG9F:G:EDF):*9>GG*
@M03364:276:000000000-BLYN8:1:1101:19662:11358 2:N:0:1
GGACTACCGGGGTTTCTAATCCTGTTTGCTCCCCACGCTTTCGCACCTGAGCGTCAGTCTTCGTCCAGGGGGCCGCCTTCGCCACCGGTATTCCTCCAGATCTCTACGCATTTCACCGCTACACATGGAATTCCACTCTCCTCTCCTGCACTCAAGTCTACCAGTTTCCAATGCATACAATGGTTGAGCCACTGCCTTTTACACCAGACTTAATAAACCACCTGCGCTCGCTTTACGCCCAATAAATCCGG
+
CCCCCGGGGGGGGGGGGGGGGGGGGGGGGGGGGGGGGGGGGGGGGGGGGGGGGGGGGGGGGGGGGGGGGGGGGGGGGGGGGGGGGGGGGGGGGGGGGGGGGGGGGGGGGGGGGGGGGGGGGGGGGGGGGGGGGGGGGGGGGGGGGGGGGGGGGGGGGGFGGCGGEGGGGGGGGGGGFFGGGFGGGEFGGGGFDCGGGGGGGGGGFGGGGGFGGGGGGGCFFGFFF5>DDFFFGGGFEFDCEFFFGGFD<CC
@M03364:276:000000000-BLYN8:1:1101:9553:11365 2:N:0:1
GGACTACTAGGGTTTCTAATCCTGTTTGCTCCCCACGCTTTCGCACCTGAGCGTCAGTCTTCGTCCAGGGGGCCGCCTTCGCCACCGGTATTCCTCCAGATCTCTACGCATTTCACCGCTACACCTGGAATTCTACCCCCCTCTACGAGACTCTAGCTTGCCAGTTTCAAATGCAGTTCCCAGGTTGAGCCCGGGGATTTCACATCTGACTTAACAAACCGCCTGCGTGCGCTTTACGCCCAGTAATTCCG
+
CCCCCGGGGGGGGGEGGGGGGGGGGGGGGGGGGGGGGGGGGGGGGGGGGGGGGGGGGGGGGGGGGGGGGGGDGGGGGGGGGGGGGGGGGGGFGGGGGGGGGGFGGGGGGGGGGGGGGGGECEGGEGGGGGGGGGGGGGFGGGGGGGCGGGGGGGGGGFFGGGGGFGGGCF;FGGFGGGGGGGGGGFGFCFGGGGGGGGGGFGGGFCFF7CFGGGGGGGGGFGFF<AFFBFEDGDGFF?CEGFFFGCFBGG6
@M03364:276:000000000-BLYN8:1:1101:6709:11365 2:N:0:1
GGACTACCGGGGTTTCTAATCCTGTTTGCTCCCCACGCTTTCGCACCTGAGCGTCAGTCTTCGTCCAGGGGGCCGCCTTCGCCACCGGTATTCCTCCAGATCTCTACGCATTTCACCGCTACACCTGGAATTCTACCCCCCTCTACGAGACTCTAGCTTGCCAGTTTCAAATGCAGTTCCCAGGTTGAGCCCGGGGATTTCACATCTGACTTAACAAACCGCCTGCGTGCGCTTTACGCCCAGTAATTCCG
+
CCCCCGGGGGGGGGFFGGGGGGGGGGGGGGGGGGGGGGGGGGGGGGGGFGGGGGGGGGGGGGGGGEGGGGGGGGGGGGGGGGGGGGFGGGGGGGGGGGGGGGGGGGGGGGGGGGGGGGGGGGGGGGGGGGGGGGGGGGGGDGGGGGGEGGGGGGGGGGGGGGGGGGGGCGGGDGFGGGGGGGFGGGGGGGGGGGGE*BEGGGFCFGGGGGGGGCFGFFGGFGB:?FFE6DFFGDGFF:8EC@:FFDFFGG4
@M03364:276:000000000-BLYN8:1:1101:19938:11365 2:N:0:1
GGACTACCGGGGTTTCTAATCCTGTTTGCTCCCCACGCTTTCGCACCTGAGCGTCAGTCTTCGTCCAGGGGGCCGCCTTCGCCACCGGTATTCCTCCAGATCTCTACGCATTTCACCGCTACACCTGGAATTCTACCCCCCTCTACGAGACTCTAGCTTGCCAGTTTCAAATGCAGTTCCCAGGTTGAGCCCGGGGATTTCACATCTGACTTAACAAACCGCCTGCGTGCGCTTTACGCCCAGTAATTCCC
+
CCCCCGGGGGGGGGGGGGGGGGGGGGGGGGGGGGGGGGGGGGGGGGGGGGGGGGGGGGGGGGGGGGGGGGGGGGGGGGGGGGGGGGGGGGGGGGFGGGGFGGGGGGGGGGGGGGGGGGGGGGGGGGGGGFGGGCGEFFDGGGGGGGGCGGGFGGGGGGGGGGGGFGGGGGGGGGGGGGGG?EFCFGFGGGGGGGGGGGGGGGGGFGGGGC:DGFGGG78EDGE0:FBD?EFFGGF4@?GEE>:9F>FBC7*
@M03364:276:000000000-BLYN8:1:1101:7931:11369 2:N:0:1
GGACTACCGGGGTTTCTAATCCTGTTTGCTCCCCACGCTTTCGCACCTGAGCGTCAGTCTTCGTCCAGGGGGCCGCCTTCGCCACCGGTATTCCTCCAGATCTCTACGCATTTCACCGCTACACCTGGAATTCTACCCCCCTCTACGAGACTCTAGCTTGCCAGTTTCAAATGCAGTTCCCAGGTTGAGCCCGGGGATTTCACATCTGACTTAATCAACCGCCTGCGTGCGCTTTACGCCCAGTAATTCCG
+
CCCCCGGFGGGGGGGGGGGGGGGGFGGGFFGCGGGGGEEFGGGGGGGGGGFGGGGGGGGGGGGGGGGGGGGGGGGGGGGGGGGGGGDGGGGGGGFGGFGGGGGGGGFFGECFFGGGGGGEGGGD8FFGGGGGGGGDGGFFGGGDGGGGG>CCFFFGGGGGFFFCFECGGGGGGGFGGGGGGGCCFGGGGGGCCEDE=GFGFC7CAFGGG+7@FCCFFDEF:EFFB41B?EE3D*9>FFGG*73@G>@AFG7
@M03364:276:000000000-BLYN8:1:1101:17352:11394 2:N:0:1
GGACTACAAGGGTTTCTAATCCTGTTTGATCCCCACGCTTTCGCACATCAGCGTCAGTTACAGACCAGAAAGTCGCCTTCGCCACTGGTGTTCCTCCAGATCTCTACGCATTTCACCGCTACACATGGAGTTCCACTGTCCTCTTCTGCACTCAAGTTTCCCAGTTTCCGATGCACTTCTTCGGTTGAGCCGAAGGCTTTCACATCAGACTTACGAAACCGCCTGCGTGCGCTTTACGCCCAATAAATCCG
+
CBCCCGGGGGGGFGEFGFFFCEC<FFGGGGGFGGGGGGGGGGDCEDGF,F<@FG:FDGGGGGGGGGFFGGGFGG@@FFDCEEGGGGGFGFFGFGGGDFE<EFGGEFFFFGGGFGGGG:FEG:FEFFC<FCEECFGGGGGGGGGFEEEGGFGGGEG9@4@D9EDFDFF9@CGE?6=DA@DGGADE>88=?F6:CCCEGGCCDDFFFDGCGGF+2+/*;754*=4@BFFE=AE;3*:>;:5B*./59C87D41
@M03364:276:000000000-BLYN8:1:1101:21763:11398 2:N:0:1
GGACTACTAGGGTATCTAATCCTGTTTGCTCCCCACGCTTTCGCACCTGAGCGTCAGTCTTCGTCCAGGGGGCCGCCTTCGCCACCGGTATTCCTCCAGATCTCTACGCATTTCACCGCTACACCTGGAATTCTACCCCCCTCTACGAGACTCTAGCTTGCCAGTTTCAAATGCAGTTCCCAGGTTGAGCCCGGGGATTTCACATCTGACTTAACAAACCGCCTGCGTGCGCTTTACGCCCAGTAATTCCG
+
CCCCCGGGFGGGGGGGGGGGGGGGGGGGGGFGGGGGGGGGGGGCEGGGFGGGGGGGGGGGGGGGGGGGFGGGGGGGGGGGGGGGGGGGGCGGGGGGGGGC<FGGGGGGGGGGGGGGFGGGGGGGGDGG8FGGGGGGGGCGGGGGGGGGGGGGGGGGGGGGGGFGFGGGGGGGGGGGGGGGGGDFGGGGGGGGDGCEGGGGGGGGFGGGGGGFFCFC>DGGFCEDFFF;:@>EGDGFFBGGDE??7C?BFF*
@M03364:276:000000000-BLYN8:1:1101:23571:11410 2:N:0:1
GGACTACAGGGGTATCTAATCCTGTTTGCTCCCCACGCTTTCGCACCTGAGCGTCAGTCTTCGTCCAGGGGGCCGCCTTCGCCACCGGTATTCCTCCAGATCTCTACGCATTTCACCGCTACACCTGGAATTCTACCCCCCTCTACGAGACTCTAGCTTGCCAGTTTCAAATGCAGTTCCCAGGTTGAGCCCGGGGATTTCACATCTGACTTAACAAATCGCCTGCGTGCGCTTTACTCCCAGTAATGC
+
CC<CCCFCFFCGCGGGFGAFGFGCF9FF<FEFEGGGE7,BCEFEFGGGGGFGFF,C@,FFFG7E:,B,C,@FGG:>+4?EF,CF7EDD:FC9@,@?4A89,AFGGF<FE+?:EFFBEC@=FE:E@FFD8FF8FE=F9BBF7+@D9ECBCGECC9;<99E6@@,@,EFGGGAA9EAF,,DFFD8>>2D,AFC*/:5C*8B971C7+2:;7D+21++10/+32:53()(:4::)35*./)0+:4,?*27.?
@M03364:276:000000000-BLYN8:1:1101:22108:11423 2:N:0:1
GGACTACCAGGGTTTCTAATCCTGTTCGCTCCCCACGCTTTCGAGCCTCAGCGTCAGTTACAGTCCAGAGAGTCGCCTTCGCCACTGGTGTTCTTCCTAATCTCTACGCATTTCACCGCTACACTAGGAATTCCACTCTCCTCTCCTGCACTCTAGATACTCAGTTTGGAATGCAGTACTCGGGTTGAGCCCAAGTATTTCACATCCCACTTAAGTATCCGCCTACGCTCCCTTTACGCCCAATAAATCCG
+
CCCCCGGGGGGGGGGGGGGGGGGGGGFGGGGGGGGGGGGGGGGGGGGGGGGGGGGGGGGGGGGGGGGGFGGGFGGGGGGGGGGGGGGGGGGGGGGGGGGFGGGGGGGGGGGGGGGGGGGGGGGGGGGGGGGGGGGGGGGGGGGGGGGGGGGGGFGGFGGGGGGGGGGGGGGGGGGGGGGGGGDGGGCFGFGGGCDGGGGGGGGGFGGGGGGFGFGGGGGGFGFA=;4DA>DFGGGC65BEEF<FFG6<FGC
@M03364:276:000000000-BLYN8:1:1101:21530:11424 2:N:0:1
GGACTACTCGGGTATCTAATCCTGTTTGCTCCCCACGCTTTCGCACCTGAGCGTCAGTCTTTGTCCAGGGGGCCGCCTTCGCCACCGGTATTCCTCCAGATCTCTACGCATTTCACCGCTACACCTGGAATTCTACCCCCCTCTACGAGACTCTAGCTTGCCAGTTTCAAATGCAGTTCCCAGGTTGAGCCCGGGGATTTCACATCTGACTTAACAAACCGCCTGCGTGCGCTTTACGCCCAGTAATTCCG
+
CCCCCGGGFGGGGGGFGGDEGGGGGGGGGGGCGGGGGGGGGGGGGCFF@CFGGGGGGGGGGGGGGGGGGGGGGGGGGGGGGGGGGGGGGGGGGGCF8FGFGGGGGGGFGGGGDGGGFGGEGGGGGGGFGGGGGGGGEDFEGGGGGGG6CCECGGGGFGGFGGGGFGFGFFFGGGFGGFFGDF?>FFFFF?EGGGGEGGCFCFGCAC7:@FGGC++7*;FG)>>@DFBBF>DFGDC9FBGECDFF>DFDFC*
@M03364:276:000000000-BLYN8:1:1101:17458:11430 2:N:0:1
GGACTACCAGGGTTTCTAATCCTGTTTGCTCCCCACGCTTTCGCACCTGAGCGTCAGTCTTCGTCCAGGGGGCCGCCTTCGCCACCGGTATTCCTCCAGATCTCTACGCATTTCACCGCTACACCTGGAATTCTACCCCCCTCTACAAGACTCTAGCCTGCCAGTTTCGAATGCAGTTCCCAGGTTGAGCCCGGGGATTTCACATCCGACTTAACAGACCGCCTGCGTGCGCTTTACGCCCAGTAATTCCG
+
CCCCCFEFGGGGGGGGGGGGGGGGGGGGGGGGGGGGGGGGGGGGGGGGFFGGGGGGGGFGGGGGGGGGGGGGGGGGGGGGGGGGGGGGGGGGGGGGGGGGGGGGGGGGGEEECFGGGGGE7CGG@FGGFFGFFFFGGGFGGGGDFFEE,:DFGGGGG?FF?FFGFFGG5FG?CFGGGGGGGGGGGGF?FGGGDEGGGCE6:@?DFGFDDDCD7CG+75CFDD3<FFBB?>0.C5F)9(CGE)8FGGFAC:*
@M03364:276:000000000-BLYN8:1:1101:22425:11436 2:N:0:1
GGACTACCGGGGTTTCTAATCCTGTTTGCTCCCCACGCTTTCGCACCTGAGCGTCAGTCTTCGTCCAGGGGGCCGCCTTCGCCACCGGTATTCCTCCAGATCTCTACGCATTTCACCGCTACACCTGGAATTCTACCCCCCTCTACGAGACTCTAGCTTGCCAGTTTCAAATGCAGTTCCCAGGTTGAGCCCGGGGATTTCACATCTGACTTAACAAACCGCCTGCGTGCGCTTTACGCCCCGTAATTCCG
+
CCCCCEGGGDCFGGDCFFGGFGGGGGGGGAF<CFFGGGGGGGGGGGGGGGGGGEGGGGDEGGGGGGGGGEGGGGGCEFGGGDGGGFFDFEGGFFFFFGCABFCFFGGGGDFGFGGGGGGCEGGGFFE<,FFGGGGGFGGGGC>:FFE+@CCFGGGGCFGGG8,>FGCCC9;D?FGGGGFFGGFFGF6CC8,*588C*C6FGFGGFF7FGG7F>F>>DDEF3C7?173;13)77*15=:EEE)(7C<FACF*
@M03364:276:000000000-BLYN8:1:1101:24565:11443 2:N:0:1
GGACTACAAGGGTATCTAATCCTGTTTGCTACCCATGCTTTCGAGCCTCAGCGTCAGTTACAGACCAGACAGCCGCCTTCGCCACTGGTGTTCTTCCATATATCTACGCATTTCACCGCTACACATGGAGTTCCACTGTCCTCTTCTGCACTCAAGTTCCCCAGTTTCCGATGCACTTCTTCGGTTGAGCCGAAGGCTTTCACATCAGACTTAAGAAACCGCCTGCGCTCGCTTTACGCCCAATAAATCCG
+
CCCCCGGGGGGGGGGGGGFGGGGGGGGGGGGGGGFGGGGGGGGGGGGGGGGGGGGGGFFGGGGGGGGGGGGGGGGGGGGGGGGGGGGGGGGGGGGGGGGGGGGGGGGGGGGGGGGGGGGGGGGGGGGFDGGGGGGGGGGGGGGGGGGGGGGGGDGGGGFCFGGGGGGGGDGCEGGGFGFGGGGGGGGGGGGGGCCEGGGGGGGGFGGGGGGGF+8CGGGGFG>AFFF>@FEFGGGFFDCGGEFFFGFFGDC
@M03364:276:000000000-BLYN8:1:1101:4348:11444 2:N:0:1
GGACTACTAGGGTTTCTAATCCTGTTTGCTACCCATGCTTTCGAGCCTCAGCGTCAGTTACAGACCAGACAGCCGCCTTCGCCACTGGTGTTCTTCCATATATCTACGCATTTCACCGCTACACATGGAGTTCCACTGTCCTCTTCTGCACTCAAGTTTCCCAGTTTCCGATGCACTTCTTCGGTTGAGCCGAAGGCTTTCACATCAGACTTAAGAAACCGCCTGCGCTGGCTTTACGCCCAATAAATCCG
+
CCCCCGGGGGGGGGGGGGGGGGGGGGGGGGEGGGGGGGGGGGGGGGGGGGGGGGGGGFGGGGGFGGGGGGGGGGGGGGGGGGGGGDGGGGGGGGGGGGGGGGGGGGGGGGGGGGGGGGGGGGGGGGGGGGGFAFGGGGGGFGGGGGGGFGGGGGGG;FGGG?8BFGFGGGGGGGGGG8=EFGG+FEC,=DFG6+8;9CGG??AFFCCFFDF@F7+=DGG6:>5)-*/)()08?DD4+8EG5A3=FG61:;)
@M03364:276:000000000-BLYN8:1:1101:19927:11472 2:N:0:1
GGACTACAAGGGTTTCTAATCCTGTTTGCTCCCCACGCTTTCGCACCTGAGCGTCAGTCTTCGTCCAGGGGGCCGCCTTCGCCACCGGTATTCCTCCAGATCTCTACGCATTTCACCGCTACACCTGGAATTCTACCCCCCTCTACAAGACTCTAGCTGACCAGTTTCAAATGCAGTTCCCAAGTTAAGCTCGGGGATTTCACATCTGACTTAATCAACCGCCTGCGTGCGCTTTACGCCCAGTAATTCCG
+
CCCCCGGGGGGGGGGGGGGGGGGGGGGGGGGGGGGGGGGGGGGGGGGGFGGGGGGGGGGGGGGGGGGGGGGGGGGGGGGGGGGGGGGGGGGGGGGGGGGGFGGGGGGGGGGGGGGGGDGGFGGGGGGGGFGGGGGGGGGGGGGGGGGGGGGCGGGGGGGCGGGGGGGGGEGGGGGGGGGGGGFGGGGGGGDGG>EGEGGGFGGGFGGGGGGGFGGGGFF6>GDFFFFE@F>EGCGBF0ECGDFFGGFAG>9
@M03364:276:000000000-BLYN8:1:1101:7524:11479 2:N:0:1
GGACTACTCGGGTTTCTAATCCTGTTTGCTCCCCACGCTTTCGCACCTGAGCGTCAGTCTTCGTCCAGGGGGCCGCCTTCGCCACCGGTATTCCTCCAGATCTCTACGCATTTCACCGCTACACCTGGAATTCTACCCCCCTCTACGAGACTCTAGCTTGCCAGTTTCAAATGCAGTTCCCAGGTTGAGCCCGGGGATTTCACATCTGACTTAACAAACCGCCTGCGTGCGCTTTACGCCCAGTAATTCCG
+
CCCCCGGGGGGGGGGGGGGGGGGGGGGGGGGGGGGGGGGGGGGGGGGGGGGGGGGGGGGGGGGGCFGGCFGGGGGGGGGGGGGGGGGGGGGGGGFGGGG9FFGGGGGGGGGGGGGGGGGGGGGGGGGGGFGGGGGFGCFGGGGGGGGCE6EFGGGGGFGFFGCFEFFGCGGGGGFCFGGGGGGGGGGGFGGFGGGGGGGGGGGGACGGGGGGGGGGGGGGFGFF?:;E1:EEG3C<FBGEGE2FG7@BCF6
@M03364:276:000000000-BLYN8:1:1101:13964:11486 2:N:0:1
GGACTACCCGGGTTTCTAATCCTGTTTGCTCCCCACGCTTTCGCACCTGAGCGTCAGTCTTCGTCCAGGGGGCCGCCTTCGCCACCGGTATTCCTCCAGATCTCTACGCATTTCACCGCTACACCTGGAATTCTACCCCCCTCTACGAGACTCTAGCTTGCCAGTTTCAAATGCAGTTCCCAGGTTGAGCCCGGGGATTTCACATCTGACTTAACAAACCGCCTGCGTGCGCTTTACGCCCAGTAATTCCG
+
CCCCCGGFGGGGGGGGGGGGGGGGGGGGGGGGGGGGGGGGGGGGGGGGGGGGGGGGGGGGGGGGGGGGGGGGGGGGGGGGGGGGGGGGGGGGGGGGGGGGGGFGGGGFGGGGGGGGGGGGGGGGGDFGGGGGGGGGGGGGGGGGFGGGGDGGGGGGGGGGGGGGGGFCGDGGGGGGGGGGGGGGGGGGGGGGGGGDEGGGGGGGF77CGFFFGGFFGGGEADDFBFBD?DBDGGG<F?EEG>:FGFF<FF7
@M03364:276:000000000-BLYN8:1:1101:23778:11493 2:N:0:1
GGACTACAAGGGTATCTAATCCTGTTTGCTCCCCACGCTTTCGCACCTCAGCGTCAGTCTCCGCCCAGAGGGCCGCCTTCGCCACCGGTATTCCTCCAGATCTCTACGCATTTCACCGCTACACCTGGAATTCTACCCCCCTCTACGAGACTCTAGCTTGCCCGTTTCAAATGCAGTTCTCCGGTTGAGCCCGGGGCTGTCACATCTGACTTAACAAACCGCCTGCGTGCTCTTTACGCCCAGTAAGTCCG
+
CCCCCGGG9EFFF8EFEGGFCFFFGGDEFGGGFFG:FEFF@FEB,@CF,,CFCCFC@CA,,CF,B@CE,C,BFGGCGE:EFGGCF?CFB:=@@F4CACC9,4EFGAFGC=?CC@EGFGGGC:,A,EFGFAFFGGGF,3DFECEF>FC8BE=DF9DA;9E,D,,@FFEF737@FD;;FFG,7,*4FEC?<FD59*=:*=*=CGGGFG+@FGC>7++;>CF5AGE0(.-)-7)97CGFFBGGCB:)00*.:C*
@M03364:276:000000000-BLYN8:1:1101:8312:11500 2:N:0:1
GGACTACTGGGGTTTCTAATCCTGTTTGCTCCCCACGCTTTCGCACCTGAGCGTCAGTCTTCGTCCAGGGGGCCGCCTTCGCCACCGGTATTCCTCCAGATCTCTACGCATTTCACCGCTACACCTGGAATTCTACCCCCCTCTACAAGACTCTAGCCTGCCAGTTTCGAATGCAGTTCCCAGGTTGAGCCCGGGGATTTCACATCCGACTTGACAGACCGCCTGCGTGCGCTTTACGCCCAGTAATTCCG
+
CCCCCGGGGGGGGGGFFFFGGGGGFGGGGEGDFFGGGDCFGGE;F:FFGGGGGGGGGGGGGGGGFEE<DEGGGGGFGGGGFGGGC,@FGGGGAGFGGGGGGGDFFGGG7EEFGGGGGGGGGGGGFFGGGGGDGGFGD=+@EGGGGGFFGGGGGGFGGCEGGGGGFGCGGGGGGGGGGGG?FFGGG9DGGFGGE=GG=EGGFDGGFGGGD3CGGGGC=FFGBGE::@3D?:EEGD*576?:CE:?FFFAGG6
@M03364:276:000000000-BLYN8:1:1101:8950:11508 2:N:0:1
GGACTACCCGGGTATCTAATCCTGTTTGCTCCCCACGCTTTCGAGCCTCAGTGTCAGTTACAGGCCAGAGAGCCGCTTTCGCCTCCGGTGTTCCTCCATATATCTACGCATTTCACCGCTACACATGGAATTCCACTCTCCTCTCCTGCAATCAAGTCTCCCAGTTTCCAATGCACACAATGGTTGAGCCACTGCCTTTTACATCAGACTTAAGAAACCACCTGCGCTCGCTTTACGCCCAATAAATCCGG
+
CCCCCGGGGGGGGGGGGGGGGGFFGGGGGGGGGGGGGGGGGGGGFGGGGGGGGGGGFGGGGGGGGGGGGGGGGGGGGGGGGGGGFGGGGGGGGGGGGGG9FGGGGGG?CEGGGGGDFGGGDFEFGFGGFGFGGGGGFGFGGFGGFGFGG8,+>DEG=EFGEFGGGGGFGGGGGGGGGGGGGFDGG+<AEF6EF8DGGGGGGCFGFGGDCGC@:@+@FG,,*4/7=D>69>DBCCDE>@GGG>8FGGA9DGC
@M03364:276:000000000-BLYN8:1:1101:13262:11510 2:N:0:1
GGACTACCAGGGTTTCTAATCCTGTTTGCTCCCCACGCTTTCGCACCTGAGCGTCAGTCTTCGTCCAGGGGGCCGCCTTCGCCACCGGTATTCCTCCTGATCTCTACGCATTTCACCGCTACACCTGGAATTCTACCCCCCTCTACGAGACTCTAGCTTGCCAGTTTCGAATGCAGTTCCCAGGTTGAGCCCGGGGATTTCACATCCGACTTGCCAGACCGCCTGCGTGCGCTTTACGCCCAGTAATTCCG
+
CCCCCGGG<FEGGGGGGGGGGGGGGGGGGGCGGGGEGEGGGGGGCGGGFGGGGGGGGGFAF<F<FGGG<@CF7FGGGGGGGGGGGFGGGCGGFFCFG8FGG<EFGGGGGGGGAFFGGGGGGGGGF,?BGGGFG,CDF,@FGEEG9E66+@EFG9CECA;88DFFGGC>CFF89CFFGD:;5,?BFGGGGGDC=**4=ECG>FG7ADG3*:5<D7D7F4ECBGDBFFFD6>>77CG)@1CCGFF:CCF97F6
@M03364:276:000000000-BLYN8:1:1101:9348:11521 2:N:0:1
GGACTACTCGGGTATCTAATCCTGTTTGCTCCCCACGCTTTCGCACCTGAGCGTCAGTCTTCGTCCAGGGGGCCGCCTTCGCCACCGGTATTCCTCCAGATCTCTACGCATTTCACCGCTACACCTGGAATTCTACCCCCCTCTACGAGACTCTAGCTTGCCAGTTTCAAATGCAGTTCCCAGGTTGAGCCCGGGGATTTCACATCTGACTTAACAAACCGCCTGCGTGCGCTTTACGCCCAGTAATTCCG
+
CCCCCGGGGGGGGGGGGGGGGGGGGGGGGGGGGGGGGGGGGGGGGGGGGGGGGGGGGGGGGGGGGGGGGGGGGGGGGGGGGGGGGGGGGGGGGGGGGGGGGGGGGGGGGGGGFGGGGGGGGGGGGGGGGGGGGGGGFFGGGGGGGGGGGEGGGDGGGGFFGGGGGGGGGFGGGGGGDGDCE,DCFGGGGGGGGGGGDGGG7>GGFGFGFGGFFFGGGGGCDGB??ABF?B>EGGGFF?GGEBBFF>6<GC2
@M03364:276:000000000-BLYN8:1:1101:2807:11541 2:N:0:1
GGACTACAGGGGTATCTAATCCTGTTTGCTACCCATGCTTTCGCGCCCCAGCGGCAGTTACAGACCAGACAGCCGCCTTCGCCACTGGCGCGCTTCCATAGACCTACGCATTTCACCGCTACGCATGGAGGTCCACTGTCCTCGTCTGCACGCAAGTTGCCCAGGTGCCGATGCACTTCGTCGGCTGAGCCGAAGACGTTCACATCAGACTTAGGAAACCGCCGGCGCGCGCTTTGCGCCCAAGAAAGCCG
+
<6<-AEEGGA7+B@6,C,CC6E6,;C,C,<66,C9CFGEF@FF,8+@+@C@,++@6@,,,,C,@E<@@<FFDGFCFC,,A??BC,,C<,@,+4+64B<9?<9,9,,?@:++85:?,C+C+F:+C+33=8D:@,,@E=>=,6@,063,@>:,+:678D,,5,,@>5@3>6C*>**,2<<:*<EEE**/,,,,:5C8*=*3*2>C+1;+06<*+;+*2+;0=7:7(4505(5>E)*/)/4*C5)3.>FF5F*/
@M03364:276:000000000-BLYN8:1:1101:25114:11542 2:N:0:1
GGACTACCCGGGTTTCTAATCCTGTTTGCTCCCCACGCTTTCGCACCTGAGCGTCAGTCTTCGTCCAGGGGGCCGCCTTCGCCACCGGTATTCCTCCAGATCTCTACGCATTTCACCGCTACACCTGGAATTCTACTCCCCTCTACGAGACTCTAGCTTGCCAGTTTCAAATGCAGTTCCCAGGTTAAGCCCGGGGATTTCACATCTGACTTAACAAACCGCCTGCGTGCGCTTACGCCCAGTAATTACTT
+
-ABBC8FFGG@@FGGCEF@FGDFGGEEFFAFCFFGECF7BF@FCFGGGGGGFGFE,:CEFFFGGGG:E<B:+F:6>:C?<,B,CF,+=>><?F@E<FFDEGFF,,9?F>+=+7AA5?FC8@@FCC,3=,DF8=,;A,@,@+@BDED?>ECCCFD;@@EA,:>AG@B,5E,,;A;9;D9E,@E8>FF9?@,>8758*:*?91=9:@*++;::@+C77*/;55*26852235)095>256ECEF:FC**)**0
@M03364:276:000000000-BLYN8:1:1101:20531:11549 2:N:0:1
GGACTACTAGGGTATCTAATCCTGTTTGCTCCCCACGCTTTCGCACCTGAGCGTCAGTCTTCGTCCAGGGGGCCGCCTTCGCCACCGGTATTCCTCCAGATCTCTACGCATTTCACCGCTACACCTGGAATTCTACCCCCCTCTACGAGACTCTAGCTTGCCAGTTTCAAATGCAGTTCCCAGGTTGAGCCCGGGGATTTCACATCTGACTTAATCAACCGCCTGCGTGCGCTTTACGCCCAGTAATTCCG
+
CCCCCGGGGGGGGGGGGGGGGGGGGGGGGGGGGGGGGGGGGGGGGGGGGGGGGGGGGGGGGGGGGGGGGGGGGGEGGGGGGGGGGGGGGGGGGGGGGGGGGGGGGGGGGGGGGGGGGGGGGGGGGGGGGGGGGGGGGGGGGDGGGGGGGGGGGGGGGGGGGGGGFGGGGGGGGGCGGGGGGGFGGGGGGGGGGGGGGGGGGGGG=FGGGGGGGGGFCGGGFGFFFFFB?FFDDGGFF<EGGF?FGGFFGGC
@M03364:276:000000000-BLYN8:1:1101:2706:11554 2:N:0:1
GGACTACAAGGGTTTCTAATCCTGTTCGCTACCCATGCTTTCGAGCCTCAGCGTCAGTTGCAGACCAGACAGCCGCCTTCGCCACTGGTGTTCTTCCATATATCTACGCATTTCACCGCTACACATGGAGTTCCACTGTCCTCTTCTGCACTCAAGTTTCCCAGTTTCCGATGCACTTCTTCGGTTGAGCCGAAGGCTTTCACATCAGACTTAAGAAACCGCCTGCGCTCGCTTTACGCCCAATAAATCCG
+
CCCCCGGGGGGGGGGGGGGGGGGGGGGGGGGGGGGGGGGGGGGGGGGGGGGGGGGGGGGGGGGGGGGGGGGGGGGGFGGGGGGGGGGGGG=FGGGGGGGGDGGGGGGGGGGGGGGGGGGGGGGDGGGGGGGGGGGFGGGGGGGCGDFFGGGGGGGGGGFGFEGFBGGGGGGGGGGGGGGGGGGGGGGGF8DGCDGDGFGGGGGF6CFD5CGGGDFGGGGGFGFFFF>DBEFFDGGFFFGG5;@FGGFFGGC
@M03364:276:000000000-BLYN8:1:1101:13889:11563 2:N:0:1
GTTATAGCGGGGGTTCTAATCCTGTTTGCTACCGATGCTTTCGCGCGTAAGGGTCAGCTACCGTCCAGACAGCCGACATAGCCACTGGAGTTCATCCATATATCCACGCATTCGACCGCTACACATGGGGTTCCCCCCTATTCTTCTATACTCCAGTTTCCTGCCTTCCGATGCACTTGTTAGGTTGGAACAACGGCTTTCACATAAAACTTATGAAACTGCGTGGGCGCGGTTTCACTCAAATAAAAC
+
-6-8,C,,+@++++86,,E,,,,CCFAFG9,,,+,8,BFF<,B,7++8+,,,,6:,C,CC,,+,844,<F,AF=:+4+45C,55,4,,,,,4,,,,5,,,C,,,45B+@B+:,,,B3+>+++8@FG9,+@5@@F,,****,72=;;,,,5,:E,,126?,@,,,,64CGCC*:*<;CF,>>+?2<<C*+5+***1/>BC++2+++*2***22***020<+*+7:B>(),83)9)/66)02*/50:C=)2
@M03364:276:000000000-BLYN8:1:1101:2483:11616 2:N:0:1
GGACTACTCGGGTATCTAATCCTGTTTGCTCCCCACGCTTTCGCACCTGAGCGTCAGTCTTCGTCCAGGGGGCCGCCTTCGCCACCGGTATTCCTCCAGATCTCTACGCATTTCACCGCTACACCTGGAATTCTACCCCCCTCTACGAGACTCTAGCTTGCCAGTTTCAAATGCAGTTCCCAGGTTGAGCCCGGGGATTTCACATCTGACTTAACAAACCGCCTGCGTGCGCTTTACGCCCAGTAATTCCG
+
CCCCCGGGFGGGG:FGGGGGGGGGGGGGGGGGGGGGG7BEFGGECGGGEGGGGGGGGG9CCCFFCFGGG,+@FFFGGGGGGGGGGGGGG:FFGGGGGGGGG?FFGGGGGGGGGGGGFGGGGGFGE8FFGFGGGGCADD8FD68DAF6>+:EGGFGC9F738@FF>EDCEGFG=9DEC9??DCFFGGFFFFGDE=CC=>CFFFFGF<DCGGGGGFFC7<CFA*8;@:>:?FFEGG35F:DEGFFFGGFFGD>
@M03364:276:000000000-BLYN8:1:1101:27950:11620 2:N:0:1
GGACTACTAGGGTATCTAATCCTGTTTGCTCCCCACGCTTTCGCACCTGAGCGTCAGTCTTTGTCCAGGGGGCCGCCTTCGCCACCGGTATTCCTCCAGATCTCTACGCATTTCACCGCTACACCTGGAATTCTACCCCCCTCTACAAGACTCTAGCTGACCAGTTTCAAATGCAGTTCCCAAGTTAAGCTCGGGGATGTCACATCTGACTTAATCAACCGCTTGCGTGCGCTTTACGCCCAGTAATTCCG
+
CCCCCG8EEGGGGGGGGGF9FFGFFFFFGGGGGGGGGGGGGGGGFGEE@GGGGGGG>EAFGGGGGDGGGFGGGECGEGGGGGED:EGGGGGFGGGGGCG<EGGGGFFCGG7F<FDGE=F>CEGGE?FGFGGE>FFGGFFGGEEGGGC9@EEC8@>AFGGCFGGGB>EFGA>FGFFGFGGGGAC5=CE@=EEGGGGEED*=8@FF+;DGG+CFCDGC7=FGDG)67F>DFEFFGC<A*8CEGFFF7>6<::2
@M03364:276:000000000-BLYN8:1:1101:14626:11622 2:N:0:1
GGACTACAAGGGTATCTAATCCTGTTTGCTCCCCACGCTTTCGCACCTGAGCGTCAGTCTTCGTCCAGGGGGCCGCCTTCGCCACCGGTATTCCTCCAGATCTCTACGCATTTCACCGCTACACCTGGAATTCTACCCCCCTCTACGAGACTCTAGCTTGCCAGTTTCAAATGCAGTTCCCAGGTTGAGCCCGGGGATTTCACATCTGACTTAACAACCCGCCTGCGTGCCCTTTACGCCCAGTAATTCCG
+
CCCCCGGG?FGGGGGGGGGGGGGGGGGGCFGGGGGGGGGGGGGGGGGGGGGGGGFGGGGGGFFECFGGFGGEGEGGGGGGGGGGCFGGGGGGGE,EAEGGGGGGGGFGGGGGGGGGGDGGGGGGGEGFGFGGGFGGFFEGGGGFGD?BCGGGGFGGGGGGGGGGGGCFGG9,9EGDFAFF99DFGGGGGFFFECE5CEGGGGGC68FFGGGGFFGGF*=EEGFFDF@E6@)7DFCA4<CGGFFF7FFADC*
@M03364:276:000000000-BLYN8:1:1101:4209:11626 2:N:0:1
GGACTACCGGGGTTTCTAATCCTGTTTGCTACCCATGCTTTCGAGCCTCAGCGTCAGTTACAGACCAGACAGCCGCCTTCGCCACTGGTGTTCTTCCATATATCTACGCATTTCACCGCTACACATGGAGTTCCACTGTCCTCTTCTGCACTCAAGTTCCCCAGTTTCCGATGCACTTCTTCGGTTGAGCGGAAGGCTTTCACATCAGACTTAAGAAACCGCCTGCGCTCGCTTTACGCCCCATAAATCCG
+
C9C<CFEFFEE7FE7FEEFGGGFGGGGGGGFFE<E@CFFFFGGF?FGCFFG,@BFB:FDFGCE@@D@FF,CFDF7FGGGEGCBCFF@<FFGG@EE9?E<BF?FCCFEFEEGEEFFGGCFEGDGGF8,?DFFGCEE,,6@9@EGFEFAE9E==,@@FE;=D9EE+AEGA=8CGGC@,DFFFGC++@6+7,3+578**@E6,+=:>:A8497C@7DGFGF8=?E49B)6B9E3>5*1)28EGD):F<C*):C9
@M03364:276:000000000-BLYN8:1:1101:23938:11647 2:N:0:1
GGACTACTAGGGTTTCTAATCCTGTTTGCTCCCCACGCTTTCGCACCTGAGCGTCAGTCTTCGTCCAGGGGGCCGCCTTCGCCACCGGTATTCCTCCAGATCTCTACGCATTTCACCGCTACACCTGGAATTCTACCCCCCTCTACGAGACTCTAGCTTGCCAGTTTCAAATGCAGTTCCCAGGTTGAGCCCGGGGATTTCACATCTGACTTAACAAACCGCCTGCGTGCGCTTTACGCCCAGTAATTCCG
+
CCCCCGGGGGGGGGDFGGGGGGGGGDFGGGGGGGGGGGGGGGGGGCGGGGGGGGGGGGGGFFFFGGGGCEGGGGGGGG:FFGGGGGGGGDGCFFGGGGGGGGGGGGGGGDCEFFGFGGGGGCBFGGGGGGGCGGGGGDGFGGGDFGGGEEGGGFCFGGGGGGGGGGGGGGGFGGFFFFFGGCGCFGGGGGGEEGDGGE6EGGGGFGGGGGFGGGGGGGGGFGFF@:>FFFFFGGGFFFGGGFBFGGFFGG2
@M03364:276:000000000-BLYN8:1:1101:21742:11663 2:N:0:1
GGACTACAAGGGTATCTAATCCTGTTTGCTACCCATGCTTTCGAGCCTCAGCGTCAGTTACAGACCAGACAGCCGCCTTCGCCACTGGTGTTCTTCCATATATCTACGCATTTCACCGCTACACATGGAGTTCCACTGTCCTCTTCTGCACTCAAGTTTCCCAGTTTCCGATGCACTTCTTCGGTTGAGCCGAAGGCTTTCACATCAGACTTAAGAAACCGCCTGCGCTCGCTTTACGCCCAATAAATCCG
+
CCCCCFGGGGGGGGGGGGGGGGGGGGGGGGGGGGGGGGGGGGGGGGGGGGGGGGGGGGGGGGGGGGGGGGGGGGGGGGGGGGGGGGGGGGGGGGGGGGGGFGGGGGGGGGGGGGGGGGG>EGFGGGGGGGGGGGGGGGGGGGGGGGGGGGGGGGGGEFGGGGFGGGGGGG>CGGGGGGCFFGGGGGGDCFGG+@EGGF@FFGGGFGCDCFG>FCGCGGGG>GFFB>AF>EBFGGGFF1CGED=;CF6?FDC
@M03364:276:000000000-BLYN8:1:1101:25370:11684 2:N:0:1
GGACTACAGGGGTTTCTAATCCTGTTTGCTCCCCACGCTTTCGCACCTGAGCGTCAGTCTTCGTCCAGGGGGCCGCCTTCGCCACCGGTATTCCTCCAGATCTCTACGCATTTCACCGCTACACCTGGAATTCTACCCCCCTCTACGAGACTCTAGCTTGCCAGTTTCAAATGCAGTTCCCAGGTTGAGCCCGTGGATTTCACATCTGACTTAACAAACCGCCTGCGTGCGCTTTACGCCCAGTAATTCCC
+
CCCCCGGFGGGGGGGGGGGGGGGGGGGGFGGGGGGGGGGGGGGEGGGFGGGGGGGGGGGGGFGCGGGGGGCEGEGGGGGGGGGGGGGGGDGGFF;FGGGGGGGGGGGFGGGEGGGGGGGGGGGFFGGGGCFFGFFGAFFEGGGGDGFEEGGGG9D;EEF6BDFFGGBFEE;FCE9E9CFGDFEGGFFFFGGGC*;8:FG6FGGGFGD77:CDGG7>FGDGFGB?@A;BD@E>DGGFF6EEGFFFFFF<CF*
@M03364:276:000000000-BLYN8:1:1101:27879:11720 2:N:0:1
GGACTACAGGGGTTTCTAATCCTGTTTGCTCCCCACGCTTTCGCACCTGAGCGTCAGTCTTCGTCCAGGGGGCCGCCTTCGCCACCGGTATTCCTCCAGATCTCTACGCATTTCACCGCTACACCTGGAATTCTACCCCCCTCTACGAGACTCTAGCTGACCAGTTTCAAATGCAGTTCCCAAGTTAAGCTCGGGGATGTCACATCTGACTTAAAGACCCGCCTACGCACCCTTTACGCCCAGTGATTCCG
+
CCCCCGGGGGGGGGGGGFGGGGGGGGGGGGGGGGGGGGGGGGGGGGGGGGGGGGFGGFGGGGGGGGGGGGGGGGGGGGGGGGGGGGGGGGGGEFGFG@GGGCDGGFGGGGGGFFCECFGGGGGFFFGGGGDFGGGEGGGGEEGFGGGGG+8:?;AFGG9FGGGGFGF9DCFCGG7@CCF7FGGGFGFCCEGG*?>ECG*=:CFDAFGGCGFCCCG7D<FGBGEFFFFFFFFDF<FA=8EEE@6FC7@):C*
@M03364:276:000000000-BLYN8:1:1101:15759:11731 2:N:0:1
GGACTACCGGGGTTTCTAATCCTGTTTGCTACCCATGCTTTCGAGCCTCAGCGTCAGTTACAGACCAGACAGCCGCCTTCGCCACTGGTGTTCTTCCATATATCTACGCATTTCACCGCTACACATGGAGTTCCACTGTCCTCTTCTGCACTCAAGTTTCCCAGTTTCCGATGCACTTCTTCGGTTGAGCCGAAGGCTTTCACATCAGACTTAAGAAACCGCCTGCGCTCGCTTTACGCCCAATAAATCCG
+
CCCCCGEGGGGGGDGGGGGGGGGGGGGGGGGGGGGGGGGGGGGGGGGGGGEFGGGGGFGGGCFGGGGGGGGGGGGGGGGGGGGGGGGGFGGGFGGGGGGGGFGGGGGGGGGGGGGGGDGGGGGFFGGGGGGGGGGGGGGGGGGGGFCDGGGFFGFGGFFGGGGCFGGGGEGGGGGGGGGGGGGGGGGGGGGGDECGFGGGGGGGFFGG>CFGG7D88CCC>C>DBF@E@B>DDGGFFFGDGF(AG*AEGG)
@M03364:276:000000000-BLYN8:1:1101:20010:11760 2:N:0:1
GGACTACTGGGGTTTCTAATCCTGTTTGCTCCCCACGCTTTCGCACCTGAGCGTCAGTCTTCGTCCAGGGGGCCGCCTTCGCCACCGGTATTCCTCCAGATCTCTACGCATTTCACCGCTACACCTGGAATTCTACCCCCCTCTACGAGACTCTAGCTTGCCAGTTTCAAATGCAGTTCCCAGGTTGAGCCCGGGGATTTCACATCTGACTTAACAAACCGCCTGCGTGCGCTTTACGCCCAGTAATTCCG
+
CCCCCFGGGGGGGGGFGGGGGGGFFGGGGFGGGGGGGGGGGGGGGGG8EFGFGEGGGGFGGGGGGGEGGGGGGGGGGGEFGGB@FGGGGGGGFGGGGGGFGGEFGAFGGGGGGG9FC:EGGGGGGGGCGGGGGGGGGGGEEGGFGGGGDECFGGFGGGF6EGGGGF;EFGGGFG7DFGGGEEGFGEFFFGGFGGGGC:?FFFGCC87C>C+7@FGGGFGFF=3;@F>@?EFEDCGAF6EC2<?FDG75:D*
@M03364:276:000000000-BLYN8:1:1101:8066:11767 2:N:0:1
GGACTACCGGGGTTTCTAATCCTGTTTGCTCCCCACGCTTTCGCACCTGAGCGTCAGTCTTCGTCCAGGGGGCCGCCTTCGCCACCGGTATTCCTCCAGATCTCTACGCATTTCACCGCTACACCTGGAATTCTACCCCCCTCTACGAGACTCTAGCTTGCCAGTTTCAAATGCAGTTCCCAGGTTGAGCCCGGGGATTTCACATCTGACTTAACAAACCGCCTGCGTGCGCTTTACGCCCAGTAATTCCG
+
CCCCCGGGGGGGGGGGGGGGGGGGGGGGGGGGFGGGGGGGGGGGGGGGGFGGGGEGGEFGFGGFGFEGGEGGGGGGGGGGGGGGGGDGGGGGGDGGGFFGGGGGGGFGGGGGGGGGGGGGGGGGGGGGGGGGGGGGEGGGGGGGGGGEGGGGGGGGGGGGGGGGGEGF@ECDGGGGGGCG@GFFGGCFFGGGG=EGGGGG=DCGFG=C>FGGC77@DFGFDC5::>9B<@E3CDF<B2EEGEFFGGF>D>6
@M03364:276:000000000-BLYN8:1:1101:18870:11783 2:N:0:1
GCACTACTCGGGTTTCTAATCCTGTTTGCTACCCATGCTTTCGAGCCTCAGCGTCAGCTACAGACCAGACAGCCGCCTTCGCCACTGGTGTTCTTCCATATATCTACGCATTTCACCGCTACACATGGAGTTCCACTGTCCTCTTCTGCACTCAAGTTTCCCAGTTTCCGATGCCCTTCTTCGGTTGAGCCGAAGGCTTTCACATCAGACTTAAGAAACCGCCTGCGCTCGCTTTACGCCCAATAAATCCG
+
@--686EFGE7CF7;F9ECEGCD6CC<<F9,E@GG@EEF@<FFFGFG<FC@<C::B76,,;,;CEF8F<FD,,C@CF@FGFGF@CEFC?<689<C<FF9,AD,A;FGGC@FGGFFGGGGGGDGG,A,A,?F=FEEFCE;F@DCDFFDCGF>DEF,9@,4@EEEFDFDGGCB+=E,8D@EDCFGEF66=?FEG68CEGGF?FFG9+;FC*;*B8CFF70,19C*:@69B=;A>CC3)+(:BE>0=FDF3FG3
@M03364:276:000000000-BLYN8:1:1101:4691:11809 2:N:0:1
GGACTACCAGGGTATCTAATCCTGTTTGCTACCCATGCTTTCGAGCCTCAGCGTCAGTTACAGACCAGACAGCCGCCTTCGCCACTGGTGTTCTTCCATATATCTACGCATTTCACCGCTACACATGGAGTTCCACTGTCCTCTTCTGCACTCAAGTTTCCCAGTTTCCGATGCACTTCTTCGGTTGAGCCGAAGGCTTTCACATCAGACTTAAGAAACCGCCTGCGCTCGCTTTACGCCCAATAAATCCG
+
CCCCCGGGGGGGGGGGGGGGGGGGGGGGGGGGGGGGGGGGGGGGGGGGGGFGGGGGGGGGGGGGGGGGGGGGGGGGGGGGGGGGGGGGGGGGGGGGGGGGGGGGGGGGGGGFFGGGGGGGGGGGGGGGFFFEGGGGGGGGGGGGGGGGFFGD?FCF@FGGGGGGGGCCGCEDGGGGFEGGGGGGGGGG?GGGGGGGGGDFGCFGFGG>FFFGGGGGG5D=?CDDFF545:?DGGGFF<GGGE(;;7@CG68
@M03364:276:000000000-BLYN8:1:1101:3808:11859 2:N:0:1
GGACTACCGGGGTATCTAATCCTGTTTGCTCCCCACGCTTTCGCACCTGAGCGTCAGTCTTCGTCCAGGGGGCCGCCTTCGCCACCGGTATTCCTCCAGATCTCTACGCATTTCACCGCTACACCTGGAATTCTACCCCCCTCTACGAGACTCTAGCTTGCCAGTTTCAAATGCAGTTCCCAGGTTGAGCCCGGGGATTTCACATCTGACTTAACAAACCGCCTGCGTGCGCTTTACGCCCAGTAATTCCG
+
CCCCCGGGGGGEGGGGGGGGGGGGGGGGG<FGGGGGGGGGGGCGEGGGGGGGDGGDEEGGGGGGGGGGDGGDG7FEGGGFGGGEGDGFGGGGFG;FDCAAFFGGGGGGGGGGFEGGGGGGGGGCFG?DGGGGGGGG>FGGGGGGGGG>8CGG>FGFGGGGGFGGFGFGG?;BC;CGGF7DGGC5FCF,=<BFG***:CFG>CEC+*@C7C>;@DCFFGGDFGFFFFFD1;);5DGB?:GGG@B6CCFFCFC
@M03364:276:000000000-BLYN8:1:1101:8185:11876 2:N:0:1
GGACTACAGGGGTATCTAATCCTGTTTGCTCCCCACGCTTTCGCACCTGAGCGTCAGTCTTCGTCCAGGGGGCCGCCTTCGCCACCGGTATTCCTCCAGATCTCTACGCATTTCACCGCTACACATGGAATTCTACCCCCCTCTACTAGACTCTAGCTTGCCAGTTTCAAATGCAGTTCCCAGGTTGAGCCCGGGGATTTCACATCTGACTTAACAAACCGCCTGCGTGCGCTTTACGCCCAGTAATTCCG
+
CCCCCGGFGFGGG7FGGGGGGGGGGGGGGG<FFGGCFFGGGGG;:FGGFGG@FFECGG<6C,CEFEEF<C@FGGGGGFGGGG7FGGGGGEGGGGGGFG8FG8FGGFGGGGGGGGGGGGGGGGGG,AFGGGGGGGGFADEFCEGGBG,,,@EGG9BFF;D:FGGCGGGG7;DFGGGFFGG::@EGGGGGGGGCECCE5CFGFFGFFG7@DGGGGG77>FFGFGA@DFBE6@EEGGGBFFGEEF:FGGF>CG*
@M03364:276:000000000-BLYN8:1:1101:6736:11901 2:N:0:1
GGACTACAGGGGTTTCTAATCCTGTTTGCTCCCCACGCTTTCGAGCCTCAGTGTCAGTTACAGGCCAGAGAGCCGCTTTCGCCACCGGTGTTCCTCCATATATCTACGCATTTCACCGCTACACATGGAGTTCCACTGTCCTCTTCTGCACTCAAGTTTCCCAGTTTCCGATGCACTTCTTCGGTTGAGCCGAAGGCTTTCACATCAGACTTAAGAAACCGCCTGCGCTCGCTTTACGCCCAATAAATCCG
+
CCCCCDGFGEEEGE@FFGFFEDFFGGGGGGGGFDEEFEGGFGGGGGGGGG,,<ECDCEC<ECE,<6E7AECFFEB@CEFF7@BC7FEE+6BFEGGCECFGFFEFGGFFGEFEFGGGG@FGEGGFF:A@EFDFDFCEFC,9,;6?>EE94=EFE?FGGDFGCFFF,C;;D==CEGADFEDFDE86>B:74>:+@*387>EGC+@+19;*;FGFFG7+=CFG4E;2:42495))95FF+(*4=8;FFFFFG4/
@M03364:276:000000000-BLYN8:1:1101:14066:11920 2:N:0:1
GGACTACACGGGTTTCTAATCCTGTTTGCTCCCCACGCTTTCGCACCTGAGCGTCAGTCTTCGTCCAGGGGGCCGCCTTCGCCACTGGTATTCCTCCAGATCTCTACGCATTTCACCGCTACACCTGGAATTCTACCCCCCTCTACGCGACTCTAGCCTGCCAGTTTCAAATGCAGTTCCCAGGTTGAGCCCGGGGATTTCACATCTGACTTACCAAACCGCCTACGCGCGCTTTACGCCCAGTAATTCCG
+
CCCCCGFG8FGGG;FGGGGGGGGGGGGGGG9FGGG:+@CGGGGECGGG8FGGGGGGGG9<,9C,BFGG8,@FGGGGGGGGGGGGGGGGG<FGGFGGG8EF@,CFFGGGGGDG95EGFCGEGGGGGCFGGGGGGA,CE8+@CEEF,E6+3@CDC9DA,,,@CCCCGFFECFE6=CF7<ED,<;8FGGFGDGFG**1?EDGFFGG+8;1+;FGC:+2:;CEFBC>027:E(85>DDF<F6GGGE4?G776F:7
@M03364:276:000000000-BLYN8:1:1101:14606:11924 2:N:0:1
GGACTACAAGGGTATCTAATCCTGTTTGCTCCCCACGCTTTCGCACCTGAGCGTCAGTCTTTGTCCAGGGGGCCGCCTTCGCCACCGGTATTCCTCCAGATCTCTACGCATTTCACCGCTACACCTGGAATTCTACCCCCCTCTACGAGACTCTAGCTTGCCAGTTTCAAATGCAGTTCCCAGGTTGAGCCCGGGGATTTCACATCTGACTTAACAAACCGCCTGCGTGCGCTTTACGCCCAGTAATTCCC
+
CCCCCGGGGGGGGGGGGGGGGGGGGGGGGGGGGGGGGGGGFGGGGGGGGGGGGGGGGGFGGEFFGGGGGDGGGGGGGGGGGGGGGGGGGGGGFGGGGGGGGGGGGGGFCGGGGGGGGGGGGGGGGGGGGGGGGGGDGFFGGGGGGGGGGGGGGFGGGGFGGCGFGGGGGGGGGGGGEGGGGGGGGGGGGGGGGGEGEGGGGGGGAFGGGGGGFFFFGFGGBE3((=6A@EFEGGGFF?EGEE067CF<FF*
@M03364:276:000000000-BLYN8:1:1101:8755:11924 2:N:0:1
GGACTACCAGGGTTTCTAATCCTGTTTGCTCCCCACGCTTTCGCACCTGAGCGTCAGTCTTCGTCCAGGGGGCCGCCTTCGCCACCGGTATTCCTCCAGATCTCTACGCATTTCACCGCTACACCTGGAATTCTACCCCCCTCTACGAGACTCTAGCTTGCCAGTTTCAAATGCAGTTCCCAGGTTGAGCCCGGGGATTTCACATCTGACTTAACAAACCGCCTGCGTGCGCTTTACGCCCAGTAATTCCG
+
CCCCCGGGFGGGGGGGGGGGGGGGGGGGFGGGGGGGGGGGGGGGGGDFGFGGGGGGGGFGGGGGFEGGGGGF@GGGGGGGGGGGGCFEGEGGGFGGGGGGGGEFGGGGGGGGGGGGGGGEGGGFGGGFGGFDFGGGFECFGGGGFF?E+:CGGGGGDGGDG7FCFGGG7>FFGFGGGGGCFGBFGGGGGGGCGGGGCGGGGGGFFGGGGGCFG>FGGGGGDGDF?FBE:DDFDGG>?6CEEFB@F7@<FFF
@M03364:276:000000000-BLYN8:1:1101:29517:11928 2:N:0:1
GGACTACTAGGGTTTCTAATCCTGGTTGCTACCCATGCTTTCGAGCCTCAGCGTCAGTTACAGACCAGACAGCCGCCTTCGCCACTGGTGTTCTTCCATATATCTACGCATTTCACCGCTACACATGGAATTCTACTCTCCTCTCCTGCACTCAAGCCTACCAGTTTCCAATGCATACAATGGTTGAGCCACTGCCTTTTACACCAGACTTAATAAACCACCTGCGCTCGAGTTCCGCCCAATAAATCCGG
+
CCCCCGGGDFGGGGGGFFGCFGFG-EFGGGAFFGGFGGGGGG:8,FFGGGGGGGGG7FCFGDE<FGGG@<,EFGGGD@FG7FFGGGGFCAFEFDFGGGGFFF9FGGGGGCFEEGFGG,@C++9A,AFCEFAEE,CF;EDGGGG98EDFGFGGG8FF,DF,@8D?FF,,77DEDG8,@989==8=FEE?DD3@DF,D,@FCF+,+;6CCCGF8+?<DDFD,:C*8@5>?D4**4;1*/9GEG>:AC@BCGC>
@M03364:276:000000000-BLYN8:1:1101:24891:11939 2:N:0:1
GGACTACCAGGGTATCTAATCCTGTTTGCTCCCCACGCTTTCGCACCTGAGCGTCAGTCTTCGTCCAGGGGGCCGCCTTCGCCACCGGTATTCCTCCAGATCTCTACGCATTTCACCGCTACACCTGGAATTCTACCCCCCTCTACGAGACTCTAGCTTGCCAGTTTCAAATGCAGTTCCCAGGTTGAGCCCGGGGATTTCACATCTGACTTAACAAACCGCCTGCGTGCGCTTTACGCCCAGTAATTCCG
+
CC9CCGGGGGGGGGGGGGGGGGGGGGGGGGGGGGGGGGGGGGGGGGGGGGGGGGGGGGGGGGGGGGGGGGGGGGGGGGGGGGGGGGGGGGGGGGGGGGGGFGGGGGGGGGGGGGGGGGGGGGGGGGGGGGGGGGGGGGGGEEGGGGGGGGGGGGGGGGGGGGGGGGFGGGGGGGGGGGGGGGGGGGGGGGEEGGGGCGGGGFGGF6FGF@FGGD>CFGGG>CDDFFBEBFFFDGGFFFGGGFFFFF*5:7*
@M03364:276:000000000-BLYN8:1:1101:11205:11941 2:N:0:1
GGACTACCCGGGTATCTAATCCTGTTTGCTCCCCACGCTTTCGCACCTGAGCGTCAGTCTTCGTCCAGGGGGCCGCCTTCGCCACCGGTATTCCTCCAGATCTCTACGCATTTCACCGCTACACCTGGAATTCTACCCCCCTCTACGAGACTCTAGCTTGCCAGTTTCAAATGCAGTTCCCAGGTTGAGCCCGGGGATTTCACATCTGACTTAACAAACCGCCTGCGTGCGCTTTACGCCCAGTAATTCCG
+
CCCCCGFGGGGGGGGGGGGGGGGGGGGGGGGGGGGGGGGGGGGGGGGGGGGGGGGGGGGGGGGGGGGGGGGGGGGGGGGGGGGGGGGGGGGGGGGGGGGGGGGGGGGGGGGEGGGGGGGGGGGGGGGGGGGGGGGGGFGGGGGGGGGDEGGGGGGGGGGGGGGGGGGGGGDFGGGGGGGGGGGGGGGFGGFGGGGGGGGGGGGGFGGGGGGGGGGGGGG5>GFF6FFF?FFFGGGFFFGGED?FGC64>>9
@M03364:276:000000000-BLYN8:1:1101:20094:11944 2:N:0:1
GGACTACAAGGGTTTCTAATCCTGTTTGCTCCCCACGCTTTCGAGCCTCAGCGTCAGTTACAGACCAGAGAGCCGCCTTCGCCACTGGTGTTCCTCCATATATCTACGCATTTCACCGCTACACATGGAGTTCCACTGTCCTCTTCTGCACTCAAGTTTCCCAGTTTCCGATGCACTTCTTCGGTTGAGCCGAAGGCTTTCACATCAGACTTAAGAAACCGCCTGCGCTCGCTTTACGCCCAATAAATCCG
+
CCCCCGGGGGGGGGGGGGGGGGGGGGGGGGGGGGGGGGGGGGGGGGGGGGGGGGGGGGGGGGGGGGGGGGGGGGGGGGGGGGGGGGGGFGGGGGGGGGGGGGGGGGGGGCFGGGGGGGGGGGGGGGGGGGGGGGGGGGGGGGGGGGGGCDGGGGGGGFGGGGGFGGGGGGGGGGGGGGGGGGGGGGGGGGGGGGGGGGGGFGGGFGGF5CCFGGGFFGGFEGFDFF@FFDFFGDGFFFGGEFFFGGFC>D9
@M03364:276:000000000-BLYN8:1:1101:24056:11945 2:N:0:1
GGACTACTGGGGTATCTAATCCTGTTTGCTCCCCACGCTTTCGCACCTGAGCGTCAGTCTTCGTCCAGGGGGCCGCCTTCGCCACCGGTATTCCTCCAGATCTCTACGCATTTCACCGCTACACCTGGAATTCTACCCCCCTCTACGAGACTCTAGCTTGCCAGTTTCAAATGCAGTTCCCAGGTTGAGCCCGGGGATTTCACATCTGACTTAACAAACCGCCTGCGTGCGCTTTACGCCCAGTAATTCCG
+
CCCCCGGGGGGGGGGGGGGGGGGGGGGGGGGGGGGGGGGGGGGGGGGGGGGGGGGGGGGGGGGGGGGGGGGGGGGGGDGGGGGGGGGGGGGGFGGGGGGGGGGGGGGGDGGGGGGGGGGGGGGGGGGGGGGGGGGGGGFGGGGGFFGGGGGFGGGGGGGGGGGGGGGGDGGGGGGGGGGGGGGGFGFGFGGGGGDCGGGGGGGG=9CFGGGGGGGFGGGGFGFFFFBE:EDFD3FDFBGCGFBFGGFFGG9
@M03364:276:000000000-BLYN8:1:1101:12956:12005 2:N:0:1
GGACTACCGGGGTATCTAATCCTGTTTGCTACCCATGCTTTCGAGCCTCAGCGTCAGTCTTCGTCCAGGGGGCCGCCTTCGCCACCGGTATTCCTCCAGATCTCTACGCATTTCACCGCTACACCTGGAATTCTACCCCCCTCTACGAGACTCTAGCTTGCCAGTTTCAAATGCAGTTCCCAGGTTGAGCCCGGGGATTTCACATCTGACTTAACAAACCGCCTGCGTGCGCTTTACGCCCAGTAATTCCG
+
CCCCCGFGGGGGGGGGGGGGGGGGGGGGGGGFGGGGGGGGGGDFGGGGGGGGGGGGGGGGGGGGGGGGCEEDEFGEGGGGGGGGGGGGGGGGGGGGGGGGFGCFGGGFCEGGGGGGGGGGGGGGGGGGGGGGGGGFGGFCGGGGGGGCEGDFGGCGGGGGGGGGGGGGFGGFCFGGFFCGGGFGGGGGFGGGGGGGGGG?FGGGFGFGGGGGGGGGGGGF:CD@DFFFB@>@CCGAFFGEDB?FC:@<F79
@M03364:276:000000000-BLYN8:1:1101:11210:12024 2:N:0:1
GGACTACAAGGGTTTCTAATCCTGTTTGCTCCCCACGCTTTCGCACCTGAGCGTCAGTCTTCGTCCAGGGGGCCGCCTTCGCCACCGGTATTCCTCCAGATCTCTACGCATTTCACCGCTACACCTGGAATTCTACCCCCCTCTACGAGACTCTAGCTTGCCAGTTTCAAATGCAGTTCCCAGGTTGAGCCCGGGGATTTCACATCTGACTTAACAAACCGCCTGCGTGCGCTTTACGCCCAGTAATTCCG
+
CCCCCGGFGGGGGGGGGGGGGGGGGGGGGGFGGGGGGGGGGGGGGGGGGGGGGGGGGGGGGGGGGGGGDGGGGGGGGGGGGGGGGGGGGGGGGGGGFGGGGGGFGGGGGGCGGGGFGGGGGGGGGGGGGGGGGGGGGGGGGGGGGGGGGDGFGGFEFFGFGGCCFFGGEFGGFGFFGGGGGGGGGGGFC7EC?EGGGEGDC7C>6<FCFGGCFFGFFCGFFGFFDFF>?@D:DDGFFFGEE:<FGF?>GG6
@M03364:276:000000000-BLYN8:1:1101:3608:12084 2:N:0:1
GGACTACACGGGTTTCTAATCCTGTTTGCTACCCATGCTTTCGAGCCTCAGCGTCAGTTACAGACCAGACAGCCGCCTTCGCCACCGGTGTTCTTCCATATAGCTACGCATTTCACCGCTGCACATGGAGTTCCGCTGTCCTCTTCTGCACTCAAGTTTCCCACTTTCCGATGCACTTCTCCGGTTGAGCCGACGGCTTTCACATCCGACTTAAGAAACCGCCTGCACCCGCTTTACGCCCAATAAATCCG
+
@@<AB66CFGCF+,86CC96@<,6-CCC<,<,F@CC8@CF,;,C6@+;CF@<:@@@7<;E,6E9<CC<6@F,6@6@C,B=BFGC,,6@++8,5E,CFEE<?E,CEE9:4?+??FFGDEGG+@FE9E@F,9A,A,++846FE8D+4E,D=:B=DFC,@EEFGGF,3@,@9>6++69@EDCA79CCB:6EF?F89*@1*B8CGFEDF**1*/:/:=8C+*9C./8?;A()())2>CF);6E:EB0<6:@2:6C
@M03364:276:000000000-BLYN8:1:1101:2233:12090 2:N:0:1
GGACTACCAGGGTTTCTAATCCTGTTTGCTCCCCACGCTTTCGAGCCTCAGTGTCAGTTACAGGCCAGAGAGCCGCTTTCGCCTCCGGTGTTCCTCCATATATCTACGCATTTCACCGCTACACATGGAATTCCACTCTCCTCTCCTGCACTCAAGTCTCCCAGTTTCCAATGCACACAATGGTTGAGCCACTGCCTTTTACATCAGACTTAAGAAACCACCTGCGCTCGCTTTACGCCCAATAAATCCGG
+
@CCCCGFEFGGGDFEFGAFGGGGGGGGGGGFGGGGGGGGGGGDGGDGFEGGGGGGGGGGFGGG?FGGGGGGGGGGGGGG?FCGGGEGE+@FGGGGFGGGDAC=FFFGGFGGGGGGG9F@EB@FGGGGGCFAACFGGGGGGGF86@D9>8=EFG8@=FGG,@EDCFFDGFFDFG,@DFGGGGFF@DED,@,@@9@?:4EFCCGCCAFCFC>7CGFFFFF>F5;F):*:?<?A;D8CC)-1*:538*::?6)>
@M03364:276:000000000-BLYN8:1:1101:23592:12109 2:N:0:1
CGGGTTTCTAATCCTGTTTGCTCCCCACGCTTTCGCACCTGAGCGTCAGTCTTTGTCCAGGGGGCCGCCTTCGCCACCGGTATTCCTCCAGATCTCTACGCATTTCACCGCTACACCTGGAATTCTACCCCCCTCTACAAGACTCTAGCCTGCCAGTTTCGAATGCAGTTCCCAGGTTGAGCCCGGGGATTTCACATCCGACTTGACAGACCGCCTGCGTGCGCTTTACGCCCAGTAATTCCG
+
FGGGFGGAFFGGCFGGDFGGGFFFGGGGCFGGGG@FC:FF@6<<@FFGGGGGGGGGGFEFGGGGEGGEF:FFGCGGGGGGGFGFFGCFGG=,9EEEGGGFC7+BFC<FGEECEGEFGGGCFG<FFGGGFFFGG7=FGGGGG?F>F;FFDF,6D7>F8FAGCGFCFFF9EGCE?,2>D:,>F6FGCGGEEGFCC72=:FG:35<C7>6+;<<CCBE>?BEF:?:>)79>5)8GCE5.*2:=)CF
@M03364:276:000000000-BLYN8:1:1101:2298:12110 2:N:0:1
GGACTACTGGGGTTTCTAATCCTGTTTGCTACCCATGCTTTCGAGCCTCAGCGTCAGTTACAGACCAGACAGCCGCCTTCGCCACTGGTGTTCTTCCATATATCTACGCATTTCACCGCTACACATGGAGTTCCACTGTCCTCTTCTGCACTCAAGTTTCCCAGTTTCCGATGCACTTCTTCGGTTGAGCCGAAGGCTTTCACATCAGACTTAAGAAACCGCCTGCGCTCGCTTTACGCCCAATAAATCCG
+
C@CCCGGGGGGGGGDGFGGFFGGGGGGGGGGGGGGGGGGGGGGGGGGGGGGGGGGGGGGGGGGGGGGGGGGGGGGCGGGGGDGGGGGGGGGGGGGGGGGGGGGGGGGGGGDGFFEFGGGGGGFFGGDGEFFDECGGGGFG@FFFGG9BFFGGGGGGFGGGFDDDGGGGFE6E63EGGFFFG9EEGGGFGGFGGGGGGGCFGFFFFFGGCFGF+=CFCGGG>E45469DFBEDDC3CADEGGF?A<FFCF*2
@M03364:276:000000000-BLYN8:1:1101:25749:12158 2:N:0:1
GGACTACCCGGGTTTCTAATCCTGTTTGCTACCCATGCTTTCGAGCCTCAGCGTCAGTTACAGACCAGACAGCCGCCTTCGCCACTGGTGTTCTTCCATATATCTACGCATTTCACCGCTACACATGGAGTTCCACTGTCCTCTTCTGCACTCAAGTTTCCCAGTTTCCGATGCACTTCTTCGGTTGTGCCGAAGGCTTTCACATCAGACTTAAGAAACCTCCTGCGCTCGCTTTACGCCCAATAAATCCG
+
B@CCCCF@EFE7FCEFFAEFF@<FGG<CFGFGFFDFFGGGGGCF@@@EF@F8FFECEC,CFF@EF<EGGFFFGGGGEG@FGEG:,FFC,BEFC<AFAFFGGGCFFFF<>FGFFCEF<FGGCFGGF8F<<E4FA5,CEFGGGFGGGEFFGF,36D,4,,@,66@,AFGDECBE88,37,@FDGFGFGC+@ACCGDE57C8,=CGC>C:;DC*5+5+++4DF49?-);(89BFBCGFEA1C*=>;)CC+)+*9
@M03364:276:000000000-BLYN8:1:1101:17896:12161 2:N:0:1
GGACTACAGGGGTTTCTAATCCTGTTTGCTACCCATGCTTTCGAGCCTCAGCGTCAGTTACAGACCAGACAGCCGCCTTCGCCACTGGTGTTCTTCCATATATCTACGCATTTCACCGCTACACATGGAGTTCCACTGTCCTCTTCTGCACTCAAGTTTCCCAGTTTCCGATGCACTTCTTCGGTTGAGCCGAAGGCTTTCACATCAGACTTAAGAAACCGCCTGCGCTCGCTTTACGCCCAATAAATCCG
+
CCCCCGGGGGGGGGGGGGGGGGGGGGGGGGGGGGGGGGGGGGGGGGGGGGGGGGGGGGGGGGGGGGGGCGGGGGGGGGGGGGGGGGGGGGGGGGGGGGGGGGGGGGGGGGGGGGGGGGGGGGGGGGGGGGGGGGGGGGGGGGGGGGGGGGGGGGGGGGGGFGGGGGGGGGGEEGGGGGGGGGGGGGDFDGGEGGGGGGGGGGGGFGDGGGGGGGGGGFG6?EFDBF>E@EFFGGFEF@GEEFFFGFFFCFC
@M03364:276:000000000-BLYN8:1:1101:14646:12196 2:N:0:1
GGACTACCAGGGTTTCTAATCCTGTTTGCTCCCCACGCTTTCGCACCTGAGCGTCAGTCTTCGTCCAGGGGGCCGCCTTCGCCACCGGTATTCCTCCAGATCTCTACGCATTTCACCGCTACACCTGGAATTCTACCCCCCTCTACGAGACTCTAGCTTGCCAGTTTCAAATGCAGTTCCCAGGTTGAGCCCGGGGATTTCACATCTGACTTAACAAACCGCCTGCGTCCGCTTTACGCCCAGTAATTCCG
+
CCCCCGGGGGGGGGGGGGGGGGGGGGGGGGGGGGGGGGGGGGGGGGGG8FDGGGGGGGGFFFGGGGGGF7BFDGGGGGGGGGGGGGGGGDGGGGFGGGGGGGGGGGGFGGGGGGFGGF@EGFGGGGGGGGGGGGGGFCFGGGGGGGGEE>EFFBEGGGC:@FGFGGGFGGCFFGFGCFGGGDGGGG6C7FGFEGGGGGDGGGGG6;:7::FGC::D:4CFFGFF1;6B(75BGDG<F?GC53(9:**6CC2
@M03364:276:000000000-BLYN8:1:1101:16964:12201 2:N:0:1
GGACTACTCGGGTATCTAATCCTGTTTGCTCCCCACGCTTTCGAGCCTCAGTGTCAGTTACAGGCCAGAGAGCCGCTTTCGCCTCCGGTGTTCCTCCATATATCTACGCATTTCACCGCTACACCTGGAATTCTACCCCCCTCTACGAGACTCTAGCTTGCCAGTTTCAAATGCAGTTCCCAGGTTGAGCCCGGGGATTTCACATCTGACTTAACAAACCGCCTGCGTGCGCTTTACGCCCAGTAATTCCC
+
CCCCCGFFEGGGGGGGGGGGGGGGGGGGGGGGGGGGGGGGGGGGGGCDGGECFFGGGGGGFGGGGGGGGGGGGGGGFGGGGGGGGGGGEGGGGGFGGGDEGGGGGGGGGGEGGGCFGGGGGGGGFCGGGGGGGGFBEF6FEGGGGGGECGGGFDGGCEG,DEEG@E@E=@,;EFGFEAAAE9EDGC?77FGGGG>C*BDGGGGCFF:F+BFCGFDGFGGGFGFFFF@F?B5))7DEFFGGE)4?*00)?7*
@M03364:276:000000000-BLYN8:1:1101:21184:12201 2:N:0:1
GGACTACTAGGGTTTCTAATCCTGTTTGCTCCCCACGCTTTCGCACCTGAGCGTCAGTCTTCGTCCAGGGGGCCGCCTTCGCCACCGGTATTCCTCCAGATCTCTACGCATTTCACCGCTACACCTGGAATTCTACCCCCCTCTACGAGACTCTAGCTTGCCAGTTTCAAATGCAGTTCCCAAGTTAAGCTCGGGGATTTCACATCTGACTTAATCAACCGCCTGCGTGCGCTTTACGCCCAGTAATTCCG
+
CCCCCGGCGFGGFGEGGEFGGACGGGGGGGGGGGGGGGGCFFCGG@@FGF8FCFGGGFFFDGFFGGGFGDGGGDGG@EGGGGGECFGGGDFG<<EFG8EGCGGGGGGGEGCFFGGCEFD6CFD=EA<EFGDFD?@;EBC+@CEFGD6C7>EF?FF,EFGEF8CFGFGFE;CE9EECGGGF:,?FFCCBFFFFEC*C**:CGFGF8C::@FGFFGGGGGGGF=>7;A9ADFEFGDC<F<EGG31?C>F2C*2
@M03364:276:000000000-BLYN8:1:1101:18740:12232 2:N:0:1
GGACTACAGGGGTTTCTAATCCTGTTCGCTCCCCACGCTTTCGAGCCTCAGCGTCAGTTACAGACCAGAGAGCCGCCTTCGCCACTGGTGTTCCTCCATATATCTACGCATTTCACCGCTACACATGGAATTCCACTCTCCTCTTCTGCACTCAAGTCTCCCAGTTTCCAATGACCCTCCCCGGTTGAGCCGGGGCCTTTCACATCAGACTCAAGAAACCGCCTGCGCTCGCTTTACGCCCAATAAATCCG
+
CCCCCGGGGGGGGGGGGGGGGGGGGGEFGGGGGFFGGGGGGGGGGGGGGGGGGGGGGGGGGGGDGGGGGGGGGGGDFGGGGGGGGGGGFFGEGGGGGGGGFGGGGGGGGGGGGGGGGGGGDEGFGGGFFFFGGGGGFFFFG8F=9EFA@:8AFCC8CEDGGGCFGGGGGGFGFDFCC8EE88CEE8EEFGGEDGG**6DC7FGGFGC?GGD*;??F*?F,2C)/253;>):35CF>FFGGGB0<CGF<*21
@M03364:276:000000000-BLYN8:1:1101:1991:12233 2:N:0:1
GGACTACAAGGGTTTCTAATCCTGTTTGCTACCCATGCTTTCGAGCCTCAGCGTCAGTTACAGACCAGACAGCCGCCTTCGCCACTGGTGTTCTTCCATATATCTACGCATTTCACCGCTACACATGGAGTTCCACTGTCCTCTTCTGCACTCAAGTTTCCCAGTTTCCGATGCACTTCTTCGGTTGAGCCGAAGGCTTTCACATCAGACTTAAGAAACCGCCTGCGCTCGCTTTACGCCCAATAAATCCG
+
CCCCCDFGGGGGGGGGGGGGGGGGGGGGGFGGGGGGGGGGGGGGGGGGGGGGGFEEFEFGGGGGGGGGGGGGGGGGGGGGGGGGGGGGGGGGGGGGGGGGGC9F,CFGGGGGFFGGGGGGGGGGGGGGGGGGGGFAGGGFGGGFFFGFCF,AGGGGG,>D@FEGFFFGGCEEE6EFFGFGGGG>CEDFGGFGGGGE?>?FGF7@A9CGGCGC7CGGGGGCBEE>46@EBA;A*874ADD7EDFF6>F3+;>
@M03364:276:000000000-BLYN8:1:1101:20437:12237 2:N:0:1
GGACTACACGGGTTTCTAATCCTGTTTGCTCCCCACGCTTTCGCACCTGAGCGTCAGTCTTCGTCCAGGGGGCCGCCTTCGCCACCGGTATTCCTCCAGATCTCTACGCATTTCACCGCTACACCTGGAATTCTACCCCCCTCTACGAGACTCTAGCTTGCCAGTTTCAAATGCAGTTCCCAGGTTGAGCCCGGGGATTTCCCATCTGACTTAACAAACCGCCTGCGTGCGCTTTACGCCCAGTAATTCCG
+
CCCCCGGGGGGGGGGGGGGGGGGGGGGGGGGGGGGGGGGGGGGGGGGGGGGGGGGGGGGGGGGGGGGGGGGGGGGGGGGGGGGGGGGGGGGGGGDFGGGGGGGGGFFFGGGFGGGGGGGGGGGGGGFGFGGGGGGGGGGFGGGGGGGGGGGGGGGGGGGC7FGGDFGGGGFCFGGF?EGGGGGGGGFGGGGGGGGGC5CGG+0;F<CF=>FFGGGFGGGGBEDFFFFF?BFFGGGFF<ECEEFFGGF27C7
@M03364:276:000000000-BLYN8:1:1101:25968:12249 2:N:0:1
GGACTACTGGGGTTTCTAATCCTGTTTGCTACCCATGCTTTCGAGCCTCAGCGTCAGTTACAGACCAGACAGCCGCCTTCGCCACTGGTGTTCTTCCATATATCTACGCATTTCACCGCTACACCTGGAGTTCCACTGTCCTCTTCTGCACTCAAGTTTCCCAGTTTCCAATGACCCTCCCCGGTTGAGCCGGGGGCTTTCACATCAGACTTAAGAAACCGCCTGCGCTCGCTTTACGCCCAATAAATCCG
+
CCCCCEGGGCGGGGDG9CEFEEF9FFCFGGGGFGGG,CFFGGGFGCCGGGGGGCBFB,CFGGGGGGCFGGGGFGGGGCGGGDGGEFGGFFE:AFGGEDG9<F@FEEGGG@FFFGGGDDC>FBEE,==EFFGGGGGFGDFGE,EFCFGGC=888F,E@EDCEFFGFFDFDEDGCGCF8=+@E>C63@CF<F::76B:CGFGD7F7BG>FGGD88+BCFGFFEDFFFF95():>5C54=38EGF?FFDF2CGD
@M03364:276:000000000-BLYN8:1:1101:16040:12254 2:N:0:1
GGACTACAGGGGTTTCTAATCCTGTTTGCTACCCACACTTTCGAGCCTCAACGTCAGTTACAGTCCAGAAAGCCGCCTTCGCCACTGGTGTTCTTCCATATATCTACGCATTTCACCGCTACACATGGAGTTCCACTTTCCTCTACTGCACTCAAGTCATCCAGTTTCCAAAGCAATTCCTCAGTTGAGCTGAGGGCTTTCACTTCAGACTTAAATAACCGTCTGCGCTCGCTTTACGCCCAATAAATCCG
+
CCCCCGFFGGGGEGGGGGGGGGGGGGGGGGGFFGFGGGGGGFGFGGGGGGGGGGGGGGGGGGGGGGGGGGGGGGGGGGGGGGEGGGGGGGGGFGGFGGGGFGGGGGFGGEGGGGGGGGGGCCFGGGGF<FGGGGFGGGGGFGGGDGGCGGGGGFGGGGGGGGGGGGGGGGGCFGGCFGGG89EGEGGGGCFGFFCCDFFCGGFGFGGGGG?FGGGGGGGGFCBFFA=>59A?DGGFF2;EDB5AF7CEGGD
@M03364:276:000000000-BLYN8:1:1101:22902:12273 2:N:0:1
GGACTACACGGGTTTCTAATCCTGTTTGCTCCCCACGCTTTCGCACCTGAGCGTCAGTCTTCGTCCAGGGGGCCGCCTTCGCCACCGGTATTCCTCCAGATCTCTACGCATTTAACCGCTACACCTGGAATTCTACCCCCCTCTACGAGACTCTAGCTTGCCAGTTTCAAATGCAGTTCCCAGGTTGAGCCCGGGGATTTCACATCGGACTTAACAAACCGCCAGCGTGCGCTTTACGCCCAGTAATTCCG
+
CCCCCEFCF7CFFEGGEGEEACCFFFC@DE<,FFF:FG@FFEFEGGGG<FGFDGEFFGEAC@<EFF,6,B+:BGGE@FEG@:FG7F7>FE@DDBCGG84?FFGG,?,A+4CFF,AD,++@C::=@AFGEGGGFGD=3@DFE=EF9;>B8+:+@,>ACF;DCGCFCF;;F9,,5,>D?9<72,?CGGGG?CC57:EG*3?9GFCGFC*:CD8*2+:C><C5>E)(-71.(8@7C5<4=:G:7).9:7@27:*
@M03364:276:000000000-BLYN8:1:1101:8079:12274 2:N:0:1
GGACTACTCGGGTATCTAATCCTGTTTGCTACCCATGCTTTCGAGCCTCAGCGTCAGTTACAGACCAGACAGCCGCCTTCGCCACTGGTGTTCTTCCATATATCTACGCATTTCACCGCTACACATGGAGTTCCACTGTCCTCTTCTGCACTCAAGTTTCCCAGTTTCCGATGCACTTCTTCGGTTGAGCCGAAGGCTTTCACATCAGACTTAAGAAACCGCCTGCGCTCGCTTTACGCCCAATAATTCCG
+
CCCCCGGGGGGGGGGGGGGGGGGGGGGGGGGGGGGGGGGGGGGGGGGGGGGGGGGGGGGGGGGGGGGGGGFGGGGGGGGGGGGGGGGGGGGGGGGGGGGGGGGGGGGGGGGGGGGGGGGGGGGGGGGGGGGGGFGGGGGGGGGGGGGGGGGGGGGGGDGGGGGGGGGGFEEGGGGGGGGGFGGDGGGGGGGGGGGGGFFGFDGGFGGGGGGGGGGGGGGGFGFFFFBFFFFEDG:<FFGGGFDFGF+7FFF
@M03364:276:000000000-BLYN8:1:1101:7298:12288 2:N:0:1
GGACTACTCGGGTTTCTAATCCTGTTTGCTACCCATGCTTTCGAGCCTCAGCGTCAGTTACAGACCAGACAGCCGCCTTCGCCACTGGTGTTCTTCCATATATCTACGCATTTCACCGCTACACATGGAGTTCCACTGTCCTCTTCTGCACTCAAGTTTCCCAGTTTCCGATGCACTTCTTCGGTTGAGCCGAAGGCTTTCACATCAGACTTAAGAAACCGCCTGCGCTCGCTTTACGCCCAATAATTCCG
+
CCCCCGGGFGGGGGGGGGEFFFGGGGGGGGGGGGGGGGGFGGGGGGGFGGGGGGGGGFGGGGFFGGFGEGGGGGGGEEGGFEFEGFGGDEFEGGFGGGFDFGGAEFGGGGGGFAFFFFEGGGGGDFGG8FFFFCCFCDDFF8EFFGGGGGGFF?EFEFCCGFCC<DDFE>EEEGCC=DFGGGGGCB6DC88:@EGCGGGGGGGF+2:?FGGFGGFF77DFFDDABF=?(?4ACF<314CCEF?FGGFCG:*
@M03364:276:000000000-BLYN8:1:1101:17849:12296 2:N:0:1
GGACTACAAGGGTTTCTAATCCTGTTTGCTCCCCACGCTTTCGCACCTGAGCGTCAGTCTTCGTCCAGGGGGCCGCCTTCGCCACCGGTATTCCTCCAGATCTCTACGCATTTCACCGCTACACCTGGAATTCTACCCCCCTCTACGAGACTCTAGCTTGCCAGTTTCAAATGCAGTTCCCAGGTTGAGCCCGGGGATTTCACATCTGACTTAACAAACCGCCTGCGTGCGCTTTACGCCCAGTAATTCCG
+
CCCCCGGGGGGGGGGGGGGGGGGGGGGGGGGDDFEEGGGGGGEGGCGFGGGGGGGGGGGGGGGGEFEGFGGGGD>FGGEGGGGGGGGGGEGGGGGGCFGFFFGGGGGGDFGGGGGGGGGEFCFGBFGGFGGGGGFGEFGGGGDGFGGDGC8DFCGGGCGGGGGGGFGGFBFCACCFGG<DFCFFCCFEECF5EGGGEEFCG+AFFGGGGGFGGGGGGGGGAGD;@F9D0BFEGDGA@?EGE3:FC*9)>C9
@M03364:276:000000000-BLYN8:1:1101:4071:12311 2:N:0:1
GGACTACTCGGGTTTCTAATCCTGTTTGCTCCCCACGCTTTCGCACCTGAGCGTCAGTCTTCGTCCAGGGGGCCGCCTTCGCCACCGGTATTCCTCCAGATCTCTACGCATTTCACCGCTACACCTGGAATTCTACCCCCCTCTACGAGACTCTAGCTTGCCAGTTTCAAATGCAGTTCCCAGGTTGAGCCCGGGGATTTCACATCTGACTTAACAAACCGCCTGCGTGCGCTTTACGCCCAGTAATTCCG
+
CCCCCGGGGGGGGGGGGGGGGGGGGGGGGGGGGGGGGGGGGGGGGGGGGGGGGGGGGGGGGGGGGGGGGGGGGGGGGGGGGGGGGGGGGGGGGGGGGGGFFGGGGGGGGGGGGFGGGGGGGGGGGGGGGGGGGGGGGDGGG+@DGGGGGGGGGGFGGGGGFFGG>FFBFGFFGFGGGGGGGGGFCEFC7CFEECEEGEFGG=EGCFFCFGDGGGGGFFCFFGF@;A0B4>>)7DGAF?GGD31977@DGG6
@M03364:276:000000000-BLYN8:1:1101:25921:12316 2:N:0:1
GGACTACACGGGTTTCTAATCCTGTTTGCTCCCCACGCTTTCGCACCTGAGCGTCAGTCTTCGTCCAGGGGGCCGCCTTCGCCACCGGTATTCCTCCAGATCTCTACGCATTTCACCGCTACACCTGGAATTCTACCCCCCTCTACGAGACTCTAGCTTGCCAGTTTCAAATGCAGTTCCCAGGTTGAGCCCGTGGATTTCACATCTGACTTAACAAACCGCCTGCGTGCGCTTTACGCCCAGTAATTCCG
+
CCCCCGGGGGGGGGEGEFGGGGGGFGFGGGGGGGGGGGEGGGGGGGEFEGFGGGGGGFFCFGGGGGGGFCEDGGGDCFDFDGGGGGGEGGGCGGEGGGGGG8=FF<FGG>FFFCEDFGDEGGGGGFGFFDFGGFGFGG8FG>E?>EF6C6ECCDCF9>FEGGCCFFGG,;;EAFDGGEE7D;EGGBE7E7:F=/==E9C?FDGFF6FG7DCFD>F77CGGFGF;6:9D@3B)9CFAF<GG5D??CGF<GG*
@M03364:276:000000000-BLYN8:1:1101:28004:12337 2:N:0:1
GGACTACTCGGGTTTCTAATCCTGTTTGCTACCCATGCTTTCGAGCCTCAGCGTCAGTTACAGACCAGACAGCCGCCTTCGCCACTGGTGTTCTTCCATATATCTACGCATTTCACCGCTACACATGGAGTTCCACTGTCCTCTTCTGCACTCAAGTTTCCCAGTTTCCGATGCACTTCTTCGGTTGAGCCGAAGGCTTTCACATCAGACTTAAGAAACCGCCTGCGCTCGCTTTACTCCCAATAAATCCG
+
CCCCCFGGAGGGFGGEFGGGFFGGGGGGGGCGGGFGFGGFGGGGGGCFGGG8CFFGGGGDFGGGEFGGEFGFGGGGGGGGGGGGGCFGGGGGGGFEFGGGGGGGGGGGGGGGFFGGGGGGGEFF@FFEFFGGGEFGFGEFEFFFGEFEGACDDEGGGGGGC9EFFFGGCECEEED87=?CEFGGEGGD==F:>6@EGGGG7CCDF;F5*9F>@8C8F4F6*=*-7?(828;5<4*)+)24=85);D67779
@M03364:276:000000000-BLYN8:1:1101:4713:12359 2:N:0:1
GGACTACAGGGGTATCTAATCCTGTTTGCTCCCCACGCTTTCGCACCTGAGCGTCAGTCTTCGTCCAGGGGGCCGCCTTCGCCACCGGTATTCCTCCAGATCTCTACGCATTTCACCGCTACACCTGGAATTCTACCCCCCTCTACGAGACTCTAGCTTGCCAGTTTCAAATGCAGTTCCCAGGTTGAGCCCGGGGATTTCACATCTGACTTAACAAACCGCCTGCGTGCGCTTTACGCCCAGTAATTCCG
+
CCCCCGGGGGGGGGGGGGGGGGGGGGGGGGGGGGGGGGGGGGGGGGGGGGGGGGGGGGGGGGGGGGGGGGGGGGGGGEGGGGGGGGGGGDGGGFFGFGEFGGGGGGGGGGGGGGGFFGGGGGGGGGGGGGGGGGGGGFGGEGGGGGGGGGGGGGGGGGGGGGGGFGGGGFGGGGG7>FGGGGGGGGFC6F?FEGGGGGGCGGGGACGGGGGGGGGGGFFGEGFDFFF:(5>EDGG<=?GGG>?FGGF)0?9
@M03364:276:000000000-BLYN8:1:1101:11278:12395 2:N:0:1
GGACTACTGGGGTTTCTAATCCTGTTTGCTCCCCACGCTTTCGCACCTGAGCGTCAGTCTTCGTCCAGGGGGCCGCCTTCGCCACCGGTATTCCTCCAGATCTCTACGCATTTCACCGCTACACCTGGAATTCTACCCCCCTCTACGAGACTCTAGCTTGCCAGTTTCAAATGCAGTTCCCAGGTTGAGCCCGGGGATTTCACATCTGACTTAACAAACCGCCTGCGTGCGCTTTACGCCCAGTAATTCCG
+
CCCCCCGGGGGGGGGGGGGGGGGGFFGGGGGGGGFGGGGGGGGGGGGGGGGGGGGGGGFGFGGGGGGGGFFGEGEEGGGFGGEFGGGGGGGGGGGGGGGFDEFFCFFGGGGGGGGGFFGGFGGGGGGGGGGGGGGGGGGGGGEGGGGGEGGGCEGGFGGGGGGGGGGGGGFDFFGGGGGFC??EGGF6FCFGGGGGGGGFGGGG7CDFGGFGGGGGFGGGDGD@D@2;(.<BGGGD61CCGF?FGGFDGGC
@M03364:276:000000000-BLYN8:1:1101:18028:12426 2:N:0:1
GGACTACAAGGGTTTCTAATCCTGTTTGCTCCCCACGCTTTCGCACCTGAGCGTCAGTCTTCGTCCAGGGGGCCGCCTTCGCCACCGGTATTCCTCCAGATCTCTACGCATTTCACCGCTACACCTGGAATTCTACCCCCCTCTACGAGACTCTAGCTTGCCAGTTTCAAATGCAGTTCCCAGGTTGAGCACGGGGATTTCACATCTGACTTAACAAACCGCCTGCGTTCGTGTTACGCCCAGTAATTCCT
+
89@@CEFDCFECFCF@FEDGGDFFFFD@EGFG<FE:F+@FFAEGGGEGGGGGGGGECGFCFGCEFCCFC@+6@FE:FC=F?FFGDGEFEFFAF<EF8A8E,=EGFGFFGCFC@AAEGGGGGEGFGFCCF@FFF?FA9@D=CEGGFFF6+@@+@3BEGFGGGGCCGF9,7@;DFC<EC,3>,DDF:4=FDF,<;:ECCCF,B@CDA6CGCGGGGGG77>@75EA@@4:8(7>)*9C4B<EGG>6;FG4<:>*
@M03364:276:000000000-BLYN8:1:1101:13824:12439 2:N:0:1
GGACTACAGGGGTTTCTAATCCTGTTTGCTACCCATGCTTTCGAGCCTCAGCGTCAGTTACAGACCAGACAGCCGCCTTCGCCACTGGTGTTCTTCCATATATCTACGCATTTCACCGCTACACATGGAGTTCCACTGTCCTCTTCTGCACTCAAGTTTCCCAGTTTCCGATGCACTTCTTCGGTTGAGCCGAAGGCTTTCACATCTGACTTAACAAACCGCCTGCGCTCGCTTTACGCCCACTAAATCCG
+
CCCCCGGGGGGGGGGGGGGGGGGGGGGGGGGGGGGGGGGGGGGGGGGDGGGGGGGGGGGGGGGGGGGGGGGGGGGGGGGGGGGGGGGGFGGGGGGGGGGGGGGGGGGGGGDGGGGGGGGGGGGGGGGGGGGGGGGGGGGGGGGGGGGGGGGGGGGGFFGGGGGGGGGGGGGGGGGGGGGG9DGGGGEFFFGGG3BEGGFGGGGGFGGGGGGGGCDCGFGGBDEABFFE=DBBDGGEFDDGGF(=DGFFGGC
@M03364:276:000000000-BLYN8:1:1101:21508:12464 2:N:0:1
GGACTACTAGGGTTTCTAATCCTGTTTGCTCCCCACGCTTTCGCACCTGAGCGTCAGTCTTCGTCCAGGGGGCCGCCTTCGCCACCGGTATTCCTCCAGATCTCTACGCATTTCACCGCTACACCTGGAATTCTACCCCCCTCTACGAGACTCTAGCTTGCCAGTTTCAAATGCAGTTCCCAGGTTGAGCCCGGGGATTTCACATCTGACTTAACAAACCGCCTGCGTGCGCTTTACGCCCAGTAATTCCG
+
CCCCCGGGGGGGGGGGGGGGGGGGGGGGGGGGGGGGGGGGGGDGGGGGDFGGGGGGGGDGFGGGEFEGGGGGGGGGGG7FFGGGGGGGGGGGGGGGGGGGGGGGGGGGGGCFEFGGGGGGGGGGGGGG@FFFGFGGGGGGGDGGGGGGGGGGGFGFGGGGGGGGGGGGGGFGGGGGGGF;DFG5FFGGGGGFEGGDEECGCFFF=FGDFFGFDDGG7<GGEEEF@:@@BFFEGGG2=BGGG>BFFC@2C:0
@M03364:276:000000000-BLYN8:1:1101:4078:12510 2:N:0:1
GGACTACCAGGGTTTCTAATCCTGTTTGCTCCCCACGCTTTCGAGCCTCAGTGTCAGTTACAGGCCAGAGAGCCGCTTTCGCCTCCGGTGTTCCTCCATATATCTACGCATTTCACCGCTACACCTGGAATTCCACTCTCCTCTCCTGCACTCAAGTCTACCAGTTTCCAATGCATACAATGGTTGAGCCACTGCCTTTTACACCAGACTTAATAAACCACCTGCGCTCGCTTTACGCCCAATAAATCCGG
+
CCCCCGGGGGGGGGGGGGGGGGGGGGGGGGGGGGGGGGGGGGGGGEGGGGGGGGEEFGGGGGGGGGGGGGGGGGGGGGFGEDGGGGGGGGGGGGGGGGGGGGFGGGGGGGGGGGGGGGGGGGGGGGGGGGFG9FGGGGGGGG?9DGGGGGGGGGGDDGGGGGGCAFGGGFFGGGFGFGFGGGFGFEFFGEGFFGFFGGGGGFGG?CFC>FFGGGGGDGGGFGA=:ABEDEEBG984)9CEEFD):;CECGD
@M03364:276:000000000-BLYN8:1:1101:14094:12521 2:N:0:1
GGACTACTGGGGTTTCTAATCCTGTTTGCTCCCCACGCTTTCGCACCTGAGCGTCAGTCTTCGTCCAGGGGGCCGCCTTCGCCACCGGTATTCCTCCAGATCTCTACGCATTTCACCGCTACACCTGGAATTCTACCCCCCTCTACGAGACTCTAGCTTGCCAGTTTCAAATGCAGTTCCCAGGTTGAGCCCGGGGATTTCACATCTGACTTAACAAACCGCCTGCGTGCGCTTTACGCCCAGTAATTCCG
+
CCCCCCGGGGGGGGGGGGGGGGGGGGGGGGGGGGGGGGGGGGGGGGGGGGGGGGGGGGGGGGGGGGGGGGGGGGGGGGGGGGGGGGGGGGGGGGCFGGFGGGGGGGGGGGGGGGGGGGGECFFGGGGGGGGGGGGGGGGCGGGGGGGGGGGGFCGGGGFFGGFGGGGGGFGGGGGGGGGGGGGGGGGGF7DFDGGGGGGFGGGGFGGGGGG>>@CFGGGGFGFF;>;E(5BFDC7AF?GGGB(9C:@6DG0
@M03364:276:000000000-BLYN8:1:1101:12973:12536 2:N:0:1
GGACTACACGGGTTTCTAATCCTGTTTGCTCCCCACGCTTTCGCACCTGAGCGTCAGTCTTCGTCCAGGGGGCCGCCTTCGCCACCGGTATTCCTCCAGATCTCTACGCATTTCACCGCTACACATGGAGTTCCACTGTCCTCTTCTGCACTCAAGTTTCCCAGTTTCCGATGCACTTCTTCGGTTGAGCCGAAGGCTTTCACATCAGACTTAAGAAACCGCCTGCGCTCGCTTTACGCCCAATAAATCCG
+
CCCCCGGGGGGGGGGGGGGGGGGGGGGGGGGGGGGGGGGGGGGGGGGGGGGGGGDCGGFFGGGGGGGGGGGGGGGGEGGGGGDGEGGGGGGGGGGGGGGGGGGFGGGGGDGCGGGGGGGGGGEGGGGFCEGGGGGGFGGFG8EFGGGGFDGFF8FFFEGGGGDGGGGGFD6@>EFGGCEECFCBFEGGGGGEG5ECCFF?GGG>+9+2*9<FGCCFFGGGEGFFFF9D1=BFDG3:=?EG=>449FF>FG9
@M03364:276:000000000-BLYN8:1:1101:22198:12545 2:N:0:1
GGACTACTAGGGTATCTAATCCTGTTTGCTCCCCACGCTTTCGCACCTGAGCGTCAGTCTTCGTCCAGGGGGCCGCCTTCGCCACCGGTATTCCTCCAGATCTCTACGCATTTCACCGCTACACCTGGAATTCTACCCCCCTCTACGAGACTCTAGCTTGCCAGTTTCAAATGCAGTTCCCAGGTTGAGCCCGGGGATTTCACATCTGACTTAACAAACCGCCTGCGTGCGCTTTACGCCCAGTACTTCCG
+
CCCCCGGGGGGGGGGGGGGGGGGGGGGGGGGGGGGGGGGGGGGGGGGGFGGGGEGDGGGGGGGGGGGGGGCFGGGGGGGGFGGGGGGGGGGGGGGGGGGGFGGGGFGGGGGGGGGGGGGGGGGGFFG<FFGGGGGGGGFGGGGGGGGGG6BCFFGGGGGGGGGDFGGGGGGGFGGFEGGGGDGGGGGGGGFGGGGGGGCFGGGGFCCFDFGGC7DCCFGGFGF<DF>FFFFFGGGFF?EEEE:FG*6<F*1
@M03364:276:000000000-BLYN8:1:1101:20043:12560 2:N:0:1
GGACTACAGGGGTTTCTAATCCTGTTTGCTACCCATGCTTTCGAGCCTCAGCGTCAGTTACAGACCAGACAGCCGCCTTCGCCACTGGTGTTCTTCCATATATCTACGCATTTCACCGCTACACATGGAGTTCCACTGTCCTCTTCTGCACTCAAGTTTCCCAGTTTCCGATGCACTTCTTCGGTTGAGCCGAAGGCTTTCACATCAGACTTAAGAAACCGCCTGCGCTCGCTTTACGCCCAATAAATCCG
+
CCCCCGGGGGGGGGGGGGGGGGGGGGGGGGGGFGGGGGGGGGGGGGGGGGGGGFEGGFGGGGGGGGGGGGGGGGGGGGGGGGGGGGGGGGGGGGGGGGGGGGGGGGGGGGGGGGGGGGGGGGGGGGGGGFEGGG9EEGGGGGGG9EFGGGGGGGGGGGGGGGGGGGGGGGGDGGGGFGGFGGGGGGGGGGGGD6BEGGGGGGGGAFGGGGGFGGGGGGFGFGFFDFFF@EEFDGGEFFEGGF@F6F+)@F:
@M03364:276:000000000-BLYN8:1:1101:5858:12575 2:N:0:1
GGACTACCAGGGTATCTAATCCTGTTTGCTACCCATGCTTTCGAGCCTCAGCGTCAGTTACAGACCAGACAGCCGCCTTCGCCACTGGTGTTCTTCCATATATCTACGCATTTCACCGCTACACATGGAGTTCCACTGTCCTCTTCTGCACTCAAGTTTCCCAGTTTCCGATGCACTTCTTCGGTTGAGCCGAAGGCTTTCACATCAGACTTAAGAAACCGCCTGCGCTCGCTTTACGCCCAATAAATCCG
+
CCCCCGGGGGGGGGGGGGGGGGGGGGGGGGGFFGGGGGGGGGGGGGGGGGGGGGGGGFGGGGGGGGGGFFGGGGGGGGGGFFGGGGGGGGGGFCGDGGGGGGGGGGFGGGDGFCGGGGGGEGGGFGGGGFGGGFFGGGEFGFFGFFGGGGGGGGGGGFDDFFGDFFGGGGGGGGGGGGGG@DFEGGGGGGGGG8BEGGGGGGFGAFGDGFGGGCCFFC?=@EDFBF>A@>FBGGFFFFGCGD?FGGFEGGD
@M03364:276:000000000-BLYN8:1:1101:7559:12592 2:N:0:1
GGACTACACGGGTTTCTAATCCTGTTTGCTCCCCACGCTTTCGCACCTGAGCGTCAGTCTTCGTCCAGGGGGCCGCCTTCGCCACCGGTATTCCTCCAGATCTCTACGCATTTCACCGCTACACCTGGAATTCTACCCCCCTCTACGAGACTCTAGCTTGCCAGTTTCAAATGCAGTTCCCAGGTTGAGCCCGGGGATTTCACATCTGACTTAACAAACCGCCTGCGTGCGCTTTACGCCCAGTAATTCCG
+
CCCCCGFFGGGGGGGGGGGGGGGGGGGGGGGGGGGGGGGGGGGGGGFGGGGGGGGGGGGGGGGGGGGFGGGGGGGGGGGGGGGGGGGGGGGGGGGGGGGGFGGGGGGGGGGGGGGGGGGGFGGGGGGGGGGGGGGGGGGGGGGGFCFDGEGGGCEGFGFGGGFFGGFGGGD9ADCFDCGFD9DGGGGGGGFFGGGGCEGGGFFDFGGGGG>DF7;FGGGGE5BDFFFFFD@>GGF2=:EGDF?FFCFACGC
@M03364:276:000000000-BLYN8:1:1101:4092:12604 2:N:0:1
GGACTACTCGGGTATCTAATCCTGTTTGCTCCCCACGCTTTCGCACCTGAGCGTCAGTCTTCGTCCAGGGGGCCGCCTTCGCCACCGGTATTCCTCCAGATCTCTACGCATTTCACCGCTACACCTGGAATTCTACCCCCCTCTACGAGACTCTAGCTTGCCAGTTTCAAATGCAGTTCCCAGGTTGAGCCCGGGGATTTCACATCTGACTTAACAAACCGCCTGCGTGCGCTTTACGCCCAGTAATTCCG
+
CCCCCGGGGGGGGGGGGGGGGGFGGGGGGGGGGGGGGGGGGGGGGGGGGGGGGGGGDGGGGGGGGGGDGDGGFEGGGGGGGGGGGGDFGGGGGGGGGF<FGFGGGGGGGGGGGGGGGGGDGGFGGGGGGGGGGGGGF@FGGGGGGGGG7CGCDGGCGGFGFGGGFGFFFGGGGGGGGFFGFGFGGGGGG,?8:EGGGGGGGFGGFGGFGGCGFGGGGGGGDGFFFF3>:>>@3DF>FFGGGE00:D?>GG*
@M03364:276:000000000-BLYN8:1:1101:22906:12604 2:N:0:1
GGACTACACGGGTTTCTAATCCTGTTTGCTACCCATGCTTTCGAGCCTCAGCGTCAGTTACAGACCAGACAGCCGCCTTCGCCACTGGTGTTCTTCCATATATCTACGCATTTCACCGCTACACATGGAGTTCCACTGTCCTCTTCTGCACTCAAGTTTCCCAGTTTCCGATGCACTTCTTCGGTTGAGCCGACGGCTTTCACATCAGACTTAAGAAACCGCCTGCGCTCGCTTTACGCCCAATAAATCCG
+
CCCCCGGGGGGGGEFGGGGGGFGGGGGGGGGGGGFGGGGGGGGGGGGGGGGGGGGGGGFFFGGGGGGGFGGGGGGGGGGGGGGGGGGGGGGGGGGGGGGGGDFGGFGGGGGCEGGGGCEGGGGGGGEG8FGGGFGGGGGGGGGGGGGFGGGGGGGGFCFFG9E=FGGFGGGGGGGGGDGGGFCCFGEF6CCGG+@EGGGFFCGGFFGGC7F7:CFFCGFGFGFFFA=A9BFFD556@6EECE@F7>@):>1
@M03364:276:000000000-BLYN8:1:1101:29616:12613 2:N:0:1
GGACTACTGGGGTTTCTAATCCTGTTTGCTCCCCACGCTTTCGCACCTGAGCGTCAGTCTTTGTCCAGGGGGCCGCCTTCGCCACCGGTATTCCTCCAGATCTCTACGCATTTCACCGCTACACCTGGAATTCTACCCCCCTCTACAAGACTCTAGCTGACCAGTTTCAAATGCAGTTCCCAAGTTAAGCTCGGGGATTTCACATTTGACTTAATCAACCGCCTGCGTGCGCTTTACGCCCAGTAATTCCG
+
CCC<CGGGGFFGGGGGGGGACGGCGGGGGGFECC8+@BFGGGEEEFGGGGGGGGBFEF<EED9@CC9CCCFGEGGGGGGGD7:FGBFEGGFGGCCF@EE,,ADFFGGC:BCFGGFCFEEG7+C6@,AFDCEEFCFG9,@3=CEGGGF=93@+DFGGDFGGC7DGCFGFFACGF;EADFE=C;CFFGGGD?,8CEE*7BCGFFGC++1=DFGGGFCFDGF65*0;DFFD@EE)93C4*4CGC>()22=2C:C
@M03364:276:000000000-BLYN8:1:1101:12204:12626 2:N:0:1
GGACTACTGGGGTTTCTAATCCTGTTTGCTACCCATGCTTTCGAGCCTCAGCGTCAGTTACAGACCAGACAGCCGCCTTCGCCACTGGTGTTCTTCCATATATCTACGCATTTCACCGCTACACATGGAGTTCCACTGTCCTCTTCTGCACTCAAGTTTCCCAGTTTCCGATGCACTTCTTCGGTTGAGCCGAAGGCTTTCACATCAGACTTAAGAAACCGCCTGCGCTCGCTTTACGCCCAATAAATCCG
+
CCCCCGGGGGGGGGGGGGGGGGGGGGGGGGGGGGGGGGGGGGGGFGGGGFFGGGGGGEGGGGGGGGGGGGGGGGGGGGGGGGEGGGGGGGGGGGGGGGGGGGGGGGGGGGGGGGGGGGGGGGFGGGGGGCGGGGGGFGGGFGGGFGGGGGGGGGGGGGGGGGGGGGGGGGGGGGGGGC?GGGGGGG>??FFG>CGDGGGFGDFGFFC>>FGCF7CFGGGGFGD=FFFD>FFFGGGFFFGGGFFFFGFFFF/
@M03364:276:000000000-BLYN8:1:1101:10061:12651 2:N:0:1
GGACTACCAGGGTTTCTAATCCTGTTTGCTCCCCACGCTTTCGCACCTGAGCGTCAGTCTTCGTCCAGGGGGCCGCCTTCGCCACCGGTATTCCTCCAGATCTCTACGCATTTCACCGCTACACCTGGAATTCTACCCCCCTCTACGAGACTCTAGCTTGCCAGTTTCAAATGCAGTTCCCAGGTTGAGCCCGGGGATTTCACATCTGACTTAACAAACCGCCTGCGTGCGCTTTACGCCCAGTAATTCCG
+
CCCCCGGGGGGGGGGGGGGGGGGGGGGGGGGGGGGGGGGGGGGGGGGGGGGGGGGGGGGGGGGGGGGGGGGGGGGGGGGGGGGGGGGGGGGGGGGGGGGGGGGGGGGGGGGGGGGGGGGGGGGGGGGGGGGGGGGGGGGGGGGGGGGCEEGGGGGGGGGGGGGGGGFGCFFFGFCDGGGGGGGFEGGGFGGGGGGGGGGGGGGGFGGGCFGGFGGGF:EF>EFFFFFD:B>BGGG>B?GGGFFF=DFFGG6
@M03364:276:000000000-BLYN8:1:1101:5913:12685 2:N:0:1
GGACTACTGGGGTTTCTAATCCTGTTTGCTACCCATGCTTTCGAGCCTCAGCGTCAGTTACAGACCAGACAGCCGCCTTCGCCACTGGTGTTCTTCCATATATCTACGCATTTCACCGCTACACATGGAGTTCCACTGTCCTCTTCTGCACTCAAGTTCCCCAGTTTCCGATGCACTTCTTCGGTTGAGCCGAAGGCTTTCACATCAGACTTAAGAAACCGCCTGCGCTCGCTTTACGCCCAATAAATCCG
+
CCCCCGGGGGGGGGGGGGGGGGGGGGGGGFGGGGGGGGGGGGGGGFGFGGGGGGGGGGGGGGGGGGG8FFFGGGGGGGGGGGGGGGGGGGGGGGGGGGGGGGGGGGGGDGGEE<FGGGGCGGGGGGGGCFGGGGGDDFGGGGGGGGGGGGGFGGCFFGGDFEDGGGFDGGEGGGGGGGGGGGGGGGGF6FFEE6EEGGGGGGGGFGGFGGGGGGGGGGGGFGF=2A>B>EFFGFF9C?ECED04>FCC+*2
@M03364:276:000000000-BLYN8:1:1101:28438:12687 2:N:0:1
GGACTACTCTGGTTTCTAATCCTGTTTGCTACCCATGCTTTCGAGCCTCAGCGTCAGTTACAGACCAGACAGCCGCCTTCGCCACTGGTGTTCTTCCATATATCTACGCATTTCACCGCTACACATGGAGTTCCACTGTCCTCTTCTGCACTCAAGTTTCCCAGTTTCCGATGCACTTCTTCGGTTGAGCCGAAGGCTTTCACATCAGACTGAAGAAACCGCCTGCGCTCGCTTTACGCCCAATAAATCCG
+
CCCCCGG9EEECFGFGFGGGGGGGGGGGGGGEFGFFDFGGFG7CCCF@GGGFGCFEGGGGGGGGFGGFGEGGGFDEGGGGFGGGEGFFFBE75FDF?FEEGGGDGGGGGCCF<DF9FEGGGDGEFFCFGGEE9<EFF8C,>EFGDGGCGGFGGGGDCEFFEFGGEGGG8CCGGGGD@DFEEFE6@CEGEFBEEE:E63B7CGGG9FF*77?*2;C77;?,9*:4<AAABFF4:F?CA388E5(5CC8?FF>
@M03364:276:000000000-BLYN8:1:1101:24860:12689 2:N:0:1
GGACTACCGGGGTTTCTAATCCTGTTTGCTCCCCACGCTTCCGCACCTGAGCGTCAGTCTTCGTCGTGGGGGCCGCCTTCGCCACCGGTATTCCTCCAGATCTCTCCGCATTTCACTGCTACACCTGGAATCCTACCCCCCTCTACAAGACCCTAGCGTGCATGTTTCAACTGCAGTTCCCACGTTGTGCCCGGGGATTTCACATCTGACTTAACACACCGCCTGCGTGCGCTTTACGCCCAGTAATTCCC
+
-AACCFCCECGG6+,C,EC,,6<CC<,;<<CF,B,@7+,B,6B7+@@,;<6,C@6@C6F<F,6:7+6BFF7=:C++@F7EDEF+8,++6+B9,EEGFGFE=?EEG,8@=@7+C,CC,;D,,,,>,,,3,,C,@36@CFC+8@3@EF,,46:*,6,5@*3@7*,5@D,6<,,61,,><9,>,,,**68*4;,=C55851*03;CG+>+::7:++1+22*255CBBF@B.(.559CC)/(*/:5()22*.:*0
@M03364:276:000000000-BLYN8:1:1101:15662:12700 2:N:0:1
GGACTACAGGGGTTTCTAATCCTGTTTGCTACCCATGCTTTCGAGCCTCAGCGTCAGTTACAGACCAGACAGCCGCCTTCGCCACTGGTGTTCTTCCATATATCTACGCATTTCACCGCTACACATGGAGTTCCACTGTCCTCTTCTGCACTCAAGTTTCCAAGATTCCGATGCACTTCTTCGGTTGAGCAGAAGGCTTTCACATCAGACGTAAGAAACCGCCTGCGCTCGCTTTACGCCCAATAAATCCG
+
88C@CFCECEBBFCE@EFAF,;C@-;C@EE@E<F9FGGGFGGDGE,6,,6C8@:6BC6@<6ECA,,C8<6E@,C@@F,49B,6B@FE8?BF:F9,:9FF9E,CAFDF<+,,?<,:5:8+@+8,A>FCA?AFD,59,=@;EE,@=9BFFDA8+>DGC6EFAF,@,,669=DCBEEF9=@8D,=83>B8D=E3568>DCCC7?FFFFCC77**<7FGFGC:>D5*//926-)8):*:>A0C8*:;49>65C41
@M03364:276:000000000-BLYN8:1:1101:10937:12755 2:N:0:1
GGACTACAGGGGTATCTAATCCTGTTTGCTCCCCACGCTTTCGCACCTGAGCGTCAGTCTTTGTCCAGGGGGCCGCCTTCGCCACCGGTATTCCTCCAGATCTCTACGCATTTCACCGCTACACCTGGAATTCTACCCCCCTCTACGAGACTCTAGCTTGCCAGTTTCAAATGCAGTTCCCAGGTTGAGCCCGGGGATTTCACATCTGACTTAACAAACCGCCTGCGTGCGCTTTACGCCCAGTAATTCCG
+
CCCCCGGGGGGGGGGGGGGGGGGGGGGGGGGGGGGGGGGGGGGGGGGGGGGGGGGGGGGGGGGGGGGGGGGGGGGFGGGGGGGGGGGGGGGGGGGGGGGEGGCFGGGGGGCFGGGGGGGGGGGGGGGGGGGGGGGGGGGGGGEGGGGCECGGGGGGGGGGGGGGGGGGGGGFGGGGGGGGGGG5F:89EGCEGGGGGGGGGD?CFGGGGFCFFGGGGGGG>GB118(>(0)8>DGFFFEGE>17>:=:DG9
@M03364:276:000000000-BLYN8:1:1101:22998:12774 2:N:0:1
GGACTACAGGGGTTTCTAATCCTGTTTGCTCCCCACGCTTTCGCACCTGAGCGTCAGTCTTCGTCCAGGGGGCCGCCTTCGCCACCGGTATTCCTCCAGATCTCTACGCATTTCACCGCTACACCTGGAATTCTACCCCCCTCTACGAGACTCTAGCTTGCCAGTTTCAAATGCAGTTCCCAGGTTGAGCCCGGGGATTTCACATCTGACTTAACAAACCGCCTGCGTGCGCTTTACGCCCAGTAATTCCC
+
CCCCCGGGGGGGGCGGGGGGGGGGGGGGGGGGGGGGGGGEGGGFGGGGGGDEGGDFGGGGGGGGEGGGDG>CFGGGGGGCFG@FFGEGGGGGGGGGGGGFDFFGGDGGEFGEFFFFGCEGDGFGFFGFGGFFGGG,EFCFEDGGGGGGGGGDFCGG9CCFDGGGGGGFGEGAFGGGGGGGGGFGGGGGGGGFGGGGGGGGGGGGFGGGGGGGGFGGGGGFEGFFFFFF?FEF<GGDF<CEGFB):>@>FC*
@M03364:276:000000000-BLYN8:1:1101:5907:12816 2:N:0:1
GGACTACTGGGGTTTCTAATCCTGTTTGCTACCCATGCTTTCGAGCCTCAGCGTCAGTTACAGACCAGACAGCCGCCTTCGCCACTGGTGTTCCTCCATATATCTACGCAGTTCACCGCTACACATGGAATTCCACTCTCCTCTTCTTCACTCAAGTTTCCCAGTTTCCAATGACCCGCCCCGTTTGAGCCGGGGGCTTTCACATCATACTTAAGAAACCGCCTGCGCGCGCTGTACTCCCAATAAATCCC
+
@CACCFGDGFGEBF7F<CE9FAFGGCEFGG96C<C@8FFGGFEFGG@@FFEECF@@BFF9FF9A8CE,66,<8<FEDDGE,6,8,@<86AC@?A,C8F99C94<,CECGD78EDEGG7+4@CCFEC9FGAADF,EFC8EG8=,?EA;,8==+,,,64,,8CE9FFGGCFGG9?=,6@+CEG>>+,63,138@>CE;=*:6:+1BFF7+4=+1+=++44AF>*)/3)(5()0)1)16/.CE*80<227):7*
@M03364:276:000000000-BLYN8:1:1101:9312:12845 2:N:0:1
GGACTACACGGGTTTCTAATCCTGTTTGCTCCCCACGCTTTCGCACCTGAGCGTCAGTCTTCGTCCAGGGGGCCGCCTTCGCCACCGGTATTCCTCCAGATCTCTACGCATTTCACCGCTACACCTGGAATTCTACCCCCCTCTACGAGCCTCTAGCTTGCCAGTTTCAAATGCAGTTCCCAGGTTGAGCCCGGGGATTTCCCATCTGCCTTAACAAACCGCCTGCGTGCGCTTTACGCCCAGTAATTCCG
+
8BBCCEGGGGGGGGGGGGGGGGCFEFGFF9FGCECEGFGGG<@EFGG8FCGGGCC,BFFFCFGEEG7EE,@FFGGEGCFGGGG>FFCG=EEDGB4E<=E,FGEFGCCEFG7FGGFGGGGGGGGFF=ABGGFB9FFFG8+C==CFCCFGE+39D:F<DFECEFCGGGGFDCCGC;CFECCFFFC*??,<7CC:58C=*:BF>++*;CD:+29:4CFGG*;E)55(,<9D(5)79CC>B0A>*72/::?ACC*
@M03364:276:000000000-BLYN8:1:1101:23750:12850 2:N:0:1
GGACTACCAGGGTATCTAATCCTGTTTGCTCCCCACGCTTTCGAGCCTCAGTGTCAGTTACAGGCCAGAGAGCCGCTTTCGCCTCCGGTGTTCCTCCATATATCTACGCATTTCACCGCTACACATGGAATTCCACTCTCCTCTCCTGCACTCAAGTCTCCCAGTTTCCAATGCACACAATGGTTGAGCCACTGCCTTTTACATCAGACCTAAGAAACCACCTGCGCTCGCTTTACGCCCCATAAATCCGG
+
CCCCCGGGCGGDGFAEFCEGGGGGGGAFGFFFGGGGGGGGGFFF8FCGCGG,CFGGFFCFFFD8DGFDCFE@F@FG+B@FEGGGGGGGGGGGGGGFFFFCEGGGG,<FGDBFGF95ECFG:FFGD?FGEFGGFFFGGGAFGGGG>EEFFFF=D?ECFDA,DFG8FCGGFGAGFFCEFGG+6,@DFB@8AE6:,DDF6DF<+=5C9+****3*23*59D,,/:*)09)3-/6;8?::?=E7*:8)*:AC47<
@M03364:276:000000000-BLYN8:1:1101:7843:12900 2:N:0:1
GGACTACCGGGGTTTCTAATCCTGTTTGCTCCCCACGCTTTCGAGCCTCAGCGTCAGTTACAGACCAGAGAGCCGCCTTCGCCACTGGTGTTCCTCCATATATCTACGCATTTCACCGCTACACATGGAATTCCACTCTCCTCTTCTGCACTCAAGTCTCCCAGTTTCCAATGACCCTCCCCGGTTGAGCCGGGGGCTTTCACATCACACTTAAGAAACCGCCTGCGCTCCCTTTACGCCCAATAACTCCG
+
CCCCCGGGGGGGGGGGGGGGGGGGGGCGGGGGGGGGGGGGGGGGGGGGGGGGGGGEGFGFGGGGGGGGGGGG@FGGGGGGGGGGGGGGGGGGFCFGGFGGGFGGGFGFDFG@EFFGGGGE@FFGFFGGFEFGGGFGGGDF@CCF,CD>FGG8=8EFDD@E,,=?FGG;D>DE?;=D==:+:>E><>C?CF?84;CCCCFCFCGFAC+*:C4C7+;7DFG=37AF,;1@>B57C7<)/4EGE>(8CF*6CCC
@M03364:276:000000000-BLYN8:1:1101:26288:12900 2:N:0:1
GGACTACTGGGGTTTCTAATCCTGTTTGATCCCCACGCTTTCGCACATCAGCGTCAGTTACAGACCAGAAAGTCGCCTTCGCCACTGGTGTTCCTCCATATCTCTGCGCATTTCACCGCTACACATGGAGTTCCACTGTCCTCTTCTGCACTCAAGTTTCCCAGTTTCCGATGCACTTCTTCGGTTGAGCCGAAGGCTTTCACATCAGACTTAAGAAACCGCCTGCGCTCGCTTTACGCCCAATAAATCCG
+
CCCCCGGGGGGGG@FGGGGDFGGGGGGGGGGGGGGGGGGGGFGGGGGGGGFFGGGGGGGGGGGGGGGGGGGGGG7EF:FGGGGGGGGGFFGGFGDF8FDGGGGGGGGGEG?FGGGGGGGGGGGGCFFGGGGGGGGGA8@FCFGFDFFFGGFGDFDGFCFGGGGGGAFGGC>EEEFGDFGGGGGCGGGF68E>1@CEGFCCCFGGFGGGGFG7CD>@DGGFDEFFDF@FBFFEGGGEFFDEEB;FCFFCGFC
@M03364:276:000000000-BLYN8:1:1101:16448:12904 2:N:0:1
GGACTACCAGGGTTTCTAATCCTGTTTGCTCCCCACGCTTTCGCACCTGAGCGTCAGTCTTCGTCCAGGGGGCCGCCTTCGCCACCGGTATTCCTCCAGATCTCTACGCATTTCACCGCTACACCTGGAATTCTACCCCCCTCTACGAGACTCAAGCTTGCCAGTTTCAAATGCAGTTCCCAGGTTGAGCCCGGGGATTTCACATCTGACTTAACAAACCGCCTGCGTGAGCTTTACGCCCAGTAATTCCG
+
CCCCC8FFFGGGGCEFGGDEGGGGGGGGFEFGGGFGEE7FGFGGGGG@GGGGGGGGGGGFGFGFDGEGGGGGGGEGFGGGCGG7FFGGG>FGDECF88F,AEFFGCFGGGGCFGGGEFE6FGCGGFGFGGFGGGF9EF6FEGGGF=DCCEGG6DFGGFCFBEFGGFGGGG9;9EGGFCFGG?CFAFGGFFGFEGGGGD*9C7=C39CGGD>7@CF7C4CEEGF(/:05())0:77:B?ECC31?CC747>9
@M03364:276:000000000-BLYN8:1:1101:11197:12904 2:N:0:1
GGACTACCAGGGTATCTAATCCTGTTTGCTCCCCACGCTTTCGAGCCTCAGTGTCAGTTACAGGCCAGAGAGCCGCTTTCGCCTCCGGTGTTCCTCCATATATCTACGCATTTCACCGCTACACATGGAATTCCACTCTCCTCTCCTGCACTCAAGTCTCCCAGTTTCCAATGCACACAATGGTTGAGCCACTGCCTTTTACATCAGACTTAAGAAACCACCTGCGCTCGCTTTACGCCCAATACATCCGG
+
CCCCCGGGGGDGG@DGFGGGGGGGGFEGGGGGGGGGGGGGGGGGGGGGGGGGGGGGFFG9CDFFF@FFEEEFGF:FFBFGGGEEGCFEGGGGGAFGGG9FEGFGGEE=FG>FGGGGGGF+>F=EFFEDEFFEGGGFEE=FFFGGFF9>FGFGGG@E@FFFFFGFFAFGEEFDGGGG8DGFFFFFGGGGGGCGG69EG9@F?CFCCFG7**5B@CFC7CFGFGFBDF=?):AECDDEA?GGGF@A4>ACGG3
@M03364:276:000000000-BLYN8:1:1101:14869:12908 2:N:0:1
GGACTACTGGGGTTTCTAATCCTGTTTGCTACCCATGCTTTCGAGCCTCAGCGTCAGTTACAGACCAGACAGCCGCCTTCGCCACTGGTGGTCTTCCATATATCTACGCATTTCACCGCTACACATGGAGTTCCACTGTCCTCTTCTGCACTCAAGTTTCCCAGTTTCCGATGCACTTCTTCGGTTGAGCCGAAGGCTTTCACATCAGACTTAAGAAACCGCCTGCGCTCGCTTTACGCCCAATAAATCCG
+
CCCCC?FFGGGGGCGGGGGGGGGGGGGGGGGGFGGGGGGGGGGGGGGGGGGGGGGGGGGGGGGGGGFGGGGGGGGGGGGGGGGGCFGGGG,BFCGGGGGGGGGGGGGGGGFGGGGGGCEGGG9FFGGGCFGFFFAEFGGGGGGGFGGA,==DFFGGGG9FGBFGGGGGD6C>EGGGGGFGGGGGGGGFGGGGEGCC7EEFDCEFFGGGGGGGG78CFGGDFGEF9;@>=EFFG*5)2:CEGD(;4D=?DC<
@M03364:276:000000000-BLYN8:1:1101:21185:12939 2:N:0:1
GGACTACTGGGGTTTCTAATCCTGTTTGCTCCCCACGCTTTCGAGCCTCAGCGTCAGTTACAGACCAGAGAGCCGCCTTCGCCACTGGTGTTCCTCCATATATCTACGCATTTCACCGCTACACATGGAATTCCACTCTCCTCTCCTGCACTCAAGTCTACCAGTTTCAAATGCACACAATGGTTGAGCCACTGCCTTTCACATCAGACTTAGGAAACCGCCTACGCGCGCTTTACGCCCAATAATTCCGG
+
CCCCCGGGGGGGGGGGGGGGGGGGGGGGGGGGGGGGGGGGGGGGGGGGGGGGGGGGGFGGGGGGGGGGGGGGGGEGGGGGGGGGGGGGFGGGGGGGGGGGGGGGGECFGGGGGGGGGGGGCFGGDFGGEBFGFG9FCFFGGGGFGGGFGGGGGCFCFGEAGGGGFGGGGGGGGGGGGGD@CDDFGGGGGF?FF6BDGGGGGGGCAGDGGFDFGCGGGGFEACB9=EFDFBEFGFGFF@EEGF@FFCFEFG3
@M03364:276:000000000-BLYN8:1:1101:6087:12966 2:N:0:1
CAGCAGTATTCTGGGGTCTTGGAGTATTCTGGTTATCTTGCTGTGCCTGTTCTTCTGGTCATTTGTTTCATGTCTGTTTTTCCTCCACACTGTCAGTCTCTCTCTAGTCCGTTCTCCCCGCCTCTTGCGTTCCTTCCTTTGTCGTCTTCTGTTCTTTTCATCACACTATGTTTCCCATCTGCTTTCTCTCTTCCCTCTCCTTCCTTTCTGTTTTCATCGTCTTTGTACTCGTGCCTCTTATACTCACGCTT
+
8---,,6,,-,-C,,86,,,6,,,;,=,<,,;CE,,;,C,,,;;,6,5,6,,,,,,,,,,,C6C,,6,,<66,CF6,,,,,,,;,,6,,,,,,,,,695,,,,9,:,,,,,,,4,,:,,+4+,8,,5,874,,,,,,C,@,9,+9+,+,@9=,,,94,9,,,,,,,9@,,94,76,47D=,,7,97,,,,,,,,3,,7,,++,+3+++++222++++2,6*,***3*+*5**00+*5)38,1112=*);7*
@M03364:276:000000000-BLYN8:1:1101:20220:12966 2:N:0:1
GGACTACCCGGGTATCTAATCCTGTTTGCTCCCCACGCTTTCGCACCTGAGCGTCAGTCTTCGTCCAGGGGGCCGCCTTCGCCACCGGTATTCCTCCAGATCTCTACGCATTTCACCGCTACACCTGGAATTCTACCCCCCTCTACGCGACTCTAGCTTGCCAGTTTCAAATGCAGTTCCCAGGTTGAGCCCGGGGATTTCACATCTGACTTACTAAACCGCCTGCGTGCGCTTTACGCCCAGTAATTCCG
+
CCCCCGG<EFGGGCGGGGGGGGGGGGGGGGFGGGGGGGGGGGGCCEGG<FGGGGGGGGG9EFGGGGGGG>CEGGGGGGGGGGGGGGGGG7FGGFGGG@EFCCGGGGGFGGGGGGGGGGGGDGGGGCGGGGGFG<;FFFDFGGGD9DC+@:EDEGGGGDA:FFGFGFFGGGGFDGGGGEGGGFFGGGGGCFGD5CE85ECGGGGGFGC@+;CC:+++;7CF:ED?<F2.(75@DD36?(AEGFF67706DD7
@M03364:276:000000000-BLYN8:1:1101:26226:12973 2:N:0:1
GGACTACAGGGGTTTCTAATCCTGTTTGCTCCCCACGCTTTCGCACCTGAGCGTCAGTCTTCGTCCAGGGGGCCGCCTTCGCCACCGGTATTCCTCCAGATCTCTACGCATTTCACCGCTACACCTGGAATTCTACCCCCCTCTACGAGACTCTAGCTTGCCAGTTTCAAATGCAGTTCCCAGGTTGAGCCCGGGGATTTCACATCTGACTTAACAAACCGCCTGCGTGCGCTTTACGCCCAGTAATTCCG
+
CCCCCGGGGGGGGGGGGGGGGGGGGGGGGGGGGGGGGGGGGGGGGGGGGGGGGGGGGGGGGGGGEGGGGGCGGGGGGGGGGGGGGGGGGGGGGGGGGGGGGGFGGGGGGGEFGGGGGGGGGGGGFGGGFGGGGGGGDFGGGGG+,@E6CEGFGGFGGGG?FFFDFGGGGGGGDFCFGD>EFCCFFFFGGGFFCEGG*:8EGF7++;:CFGFGFFGFC*3A55B70@>F1:>3<DG<??E?C>?FGGFADF9
@M03364:276:000000000-BLYN8:1:1101:23506:12992 2:N:0:1
GGACTCACGGGTTTCTAATCCTGTTTGCTCCCCACGCTTTCGCACCTGAGCGTCAGTCTTCGTCCAGGGGGCCGCCTTCGCCACCGGTATTCCTCCAGATCTCTACGCATTTCACCGCTACACCTGGAATTCTACCCCCCTCTACGAGACTCTAGCTTGCCAGTTTCAAATGCAGTTCCCAGGTTGAGCCCGGGGATTTCACATCTGACTTAACAAACCGCCTGCGTGCGCTTTACGCCCAGTAATTCCG
+
CCCCCFFGGGGGGGGGGGGCFGGGGGGGGGGGGGGGGGGGFGGGGGGGGGGGGGGGGGGGGGGGGGGGG7EGGGGGGGGGGEEGGGGGGCFFGGGGGGGGGGDGFGGGGCFGGGGG@FECFFGGGGGGG9FGGGGDDGGGGGGGGGEG7EFGEGDFCDGGGG?FGGFCCCCCFGGGGGGGGGGGGGGD?FFGGGGG=FGGGGE:;:FFGGGG7F+C5FFEFGFF?B270<B5CFGF36CEE@FFGFFAGD
@M03364:276:000000000-BLYN8:1:1101:11535:12995 2:N:0:1
GGACTACTGGGGTTTCTAATCCTGTTTGCTACCCATGCTTTCGAGCCTCAGCGTCAGTTACAGACCAGACAGCCGCCTTCGCCACTGGTGTTCCTCCATATCTCTGCGCATTTCACCGCTACACATGGAATTCCACTTTCCTCTTCTGCACTCAAGTTTCCCAGTTTCCAATGACCCTCCACGGTTGAGCCGTGGGCTTTCACATCAGACTTAAGAAACCGCCTGCGTGCGCTTTACGCCCAGTAATTCCG
+
CCCCCGGGGGGGGGGGGGGGGGGGGGGGGGGGGGGGGGGGGGGGGGGGGGGGGGGGGGGGGGGGGGGGGGGGGGGGGGGGGGGEGGGGGGGGGGGGGGGGGGGGGGGGGGGGGGGGGGGGGGGGGGGGGGGGGGGGGGGGGGGGD9ADAFGGGFGGGCFGFGGGGFGGFGGGGCFGEFGDCFEGGGECFGGGGGGGGGGGGGGGFD2A>DGGGFGCF7:EDGFFDA@D@D>DGGG3@;GEED?FCGFFGG>
@M03364:276:000000000-BLYN8:1:1101:7422:13014 2:N:0:1
GGGCTAATAGGGGTTTTTATACTGTTTTCTCCCCCCGCTTTTCCACCTGGGCGTCCGTCTTCGTTCAGGGGGGCGCCTTTGCCACCCGTATTCCCCCAGATCTCTACGGCATTTACCGCTTCACCTGGAATTTTTCCCCCCTCTACGAGAATCTAACTTTCCCGTTTAAAATTGAGATTCCCAGTGTGACCCGGGGGTTTCACATCTGACTTTACAAACCCCCCTGCGGCGCTTTTACCCCCGTACATTCT
+
6B--6,,C,6EF+@C,9,C,<<,,<CE,,,;;E,+@@@@BF<,,<@@@F,,6@@++6,,,C,,:,,6<,EEG+@++@>F,,,@,@,+@**@<,@,,@*83,627273****4>9,,@*=***27<,,*,22?,?+,?CGCGCCC<+*;*:*0<73+0+39+<+/:*<*++2+2++3*<:9CC03++2+++3C*::E*1:5*:AF*0:**:>:***2:9**)17765()()).//>26)2:=),0)/)6*?*
@M03364:276:000000000-BLYN8:1:1101:5440:13030 2:N:0:1
GGACTACCAGGGTTTCTAATCCTGTTTGCTACCCATGCTTTCGAGCCTCAGCGTCAGTTACAGACCAGACAGCCGCCTTCGCCACTGGTGTTCTTCCATATATCTACGCATTTCACCGCTACACATGGAGTTCCACTGTCCTCTTCTGCACTCAAGTTTCCCAGTTTCCGATGCACTTCTTCGGTTGAGCCGAAGGCTTTCACATCAGACTTAAGAAACCGCCTGCGCTCGCTTTACGCCCAATAAATCCG
+
CCCCCGGGGGGGGGGGGGFGGGGGGGGGGGGGGGGGGGGGGGGGGGGGGGGGGGGGGFGGGGGGGGGGGGGGGGGGGGGGGGGGGGGGGGGGGGGGGGGGGGGGGGGGGGGGGGGGGGGGGGGGFGFGEFGGGFGGGGGGGGGGGGGGGGGGGGGGGGGGGFGGGGGFGGGCE>,@FGGGGGGGGGGGGGGGGGGGGGGGGGGGFFCGGFGGGGGFGFG75CDF=FFFF:))85<CFFGGGFFAFGFF76:
@M03364:276:000000000-BLYN8:1:1101:16135:13046 2:N:0:1
GGACTACCAGGGTTTCTAATCCTGTTTGCTCCCACGCCTTTGGCCCCTGACGTCAGTTCTTGTTCAAGGGGGCAGCCTTGGCCACCGTATTTCTTCAGAATCTCTCGGCATTCCCCGGCTAACCCTGGATTCTTCCCCCCCTTAACGACACACAAGCTGGCCAGTTTCAATGCAGTTTCCAAGATGGAGCCCGGGGATTTCACATCGGCTTTATCCAACGCCCTGCGTTGGTTTTAGCCCCAGTAATTCCT
+
@C<@<F<<EFCGCACFCA<@C,6CC<@E9E@8<C,++,6C,C,,,@6,6,,,8,86;,,,,,;,<,6;;:@+@+,@@<,5,:,4D,>C,,:,::,C<,,,,:4,,,,,,48,<,,:+++++,,:@?F+B,EA,<,C@8=F>+,+,8+++66+3++,,@,,@8,+8E,,<A,3,,,73,@E:EE,@,,4,6B**=***6:,++,1+2/*)/:7C++31*</0*)((808()0)/0*)))30/)(0**1)::*
@M03364:276:000000000-BLYN8:1:1101:28107:13047 2:N:0:1
GGACTACTCGGGTATCTAATCCTGTTTGCTCCCCACGCTTTCGCACCTGAGCGTCAGTCTTCGTCCAGGGGGCCGCCTTCGCCACCGGTATTCCTCCAGATCTCTACGCATTTCACCGCTACACCTGGAATTCTACCCCCCTCTACGAGACTCTAGCTTGCCAGTTTCAAATGCAGTTCCCAGGTTGAGCCCGGGGATTTCACATCTGACTTAACAAACCGCCTGCGTTCGCTTTACGCCCAGTAATTCCG
+
CCCCCFGFGEFDGGGGGF9FGGGGGGGGGGGGGGGG7FFGGGGGEG7F<FGCGGEGGGF@FFFFF7BF,FFEF+@FGGCEFG,=,BFCFGGGGAFG8E8FFCFGDFE@FGGCFGGGGGCEGGFFFGGGBDFGGC;FGFCGC6@?FG+88E>CG;FGFC,DDFGGGF;CFC;FGGG7E::,,2>EF9C9C@C8C*:CCEFFGFGF77@FGFFFGFGGG4:C5*.6:A2)(08DGGF9@0ECGF:?D7*6C>2
@M03364:276:000000000-BLYN8:1:1101:22312:13062 2:N:0:1
GGACTACTAGGGTTTCTAATCCTGTTTGCTCCCCACGCTTTCGCACCTGAGCGTCAGTCTTCGTCCAGGGGGCCGCCTTCGCCACCGGTATTCCTCCAGATCTCTACGCATTTCACCGCTACACCTGGAATTCTACCCCCCTCTACGAGACTCTAGCTTGCCAGTTTCAAATGCAGTTCCCAGGTTGAGCCCGGGGATTTCACATCTGACTTAATCAACCGCCTGCGTGCGCTTTACGCCCAGTAATTCCG
+
CCCCCGGGGGGGFFGGGGGGGGGFGGGGGGGGGGGGGGGGGGGGGGGGGGGGGGFGGGGGGGGGGGDFGGGGGGGGEGGGGGGGGGGGGGGGGGGGGAFGGGGGGGGGG>GGGGGGGGGDGGGDGGGFGGGGGGGGCGGGGGGGGGGCEGGGGGDDAF;DGGGGFGGGGFFGGFFCFFFGGGGGFCGGF>CFGGGGDGGGGFGGFGGC@FGGCFDFGGGGDGFFFFFF(5>EG3C<F?C5:DB):*@9FG9
@M03364:276:000000000-BLYN8:1:1101:26392:13072 2:N:0:1
[truncated: 29,898,119 more chars]
