# Supplementary material for: Captivity causes taxonomic and functional convergence of gut microbial communities in bats
Source: PeerJ. 2019 Apr 30;7:e6844. doi: 10.7717/peerj.6844 (PMC6499062; doi:10.7717/peerj.6844)
Supplement: Data S56 — Raw data of FVs8. [file peerj-07-6844-s061.gz › D8j5390-FVs8_R1.fq]

@M03364:276:000000000-BLYN8:1:1101:15727:1259 1:N:0:1
ACTCCTACGGGAGGCAGCAGTAGGGAATCTTCCGCAATGGGCGAAAGCCTGACGGAGCAACGCCGCGTGAGTGATGAAGGGTTTCGGCTCGTAAAACTCTGTTATTAGGGAAGAACAAATGTGTAAGTAACTGTGCACGTCTTGACGGTACCTAATCAGAAAGCCACGGCTAACTACGTGCCAGCAGCCGCAGTAATACGTAGGTGGCAAGCGTTATCCGGAATTATTGGGCGTAAAGCGCGCG
+
GGGGGGGGGGGGGGGGGGGGGGGGGGGGGGGGGGGGGGGGGGGGGGGGGGGGGGGGGGGGGGGGGGGGGGGGGGGGGGGGGGGGGGGGGGGGGGGGGGGFGGGGGGGGGGGGGGGGGGGGGGGGGGGGGGGGGGGGGGGGGGGGGGGGGGGGGGGGGGGGGGDGGGGCFGGGGGGGGEFFGGGGGGFGGGG:ECGGFGDGCGGGGGGFGGFFGGGDFFGGGGGFEEFGGFG=DGGEFCFG3DG<
@M03364:276:000000000-BLYN8:1:1101:19204:1260 1:N:0:1
ACTCCTACGGGAGGCAGCAGTGGGGAATATTGCACAATGGGCGCAAGCCTGATGCAGCCATGCCGCGTGTATGAAGAAGGCCTTCGGGTTGTAAAGTACTTTCAGCGAGGAGGAAGGCATTAAGGTTAATAACCTTGGTGATTGACGTTACTCGCAGAAGAAGCACCGGCTAACTCCGTGCCAGCAGCCGCGGTAATACGGAGGGTGCAAGCGTTAATCGGAATTACTGGGCGTAAAGCGCACG
+
GGGGGGGGGGGGGGGGGGGGGGGGGGEGGGGGGGGFCFCCFFCCGGEFFFGGGGGGGGGGGGGGGFGGEGFFFFFGGGFDFGFGGGGGGGGGGGGGEFGGFGGGGGGCGGCGGGFGGDGG?FF,BFFFGGGGDEFBFFFGCG9AFGGEFGGFGEFBFGGFCECFF7FE*BFEGFG9:C:*BFGFFGF7E5*4**=BCF2:8EEGDGCGFGFGGG*CFGGGGGGFCEGFFGCGGDEEGGGGGC<7
@M03364:276:000000000-BLYN8:1:1101:20616:1269 1:N:0:1
ACTCCTACGGGAGGCAGCAGTAGGGAATCTTCGGCAATGGACGAAAGTCTGACCGAGCAACGCCGCGTGAGTGAAGAAGGTTTTCGGATCGTAAAACTCTGTTGTTAGAGAAGAACATGGGTGAGAGTAACTGTTCACCCCTTGACGGTATCTAACCAGAAAGCCACGGCTAACTACGTGCCAGCAGCCGCGGTAATACGTAGGTGGCAAGCGTTGTCCGGATTTATTGGGCGTAAAGCGAG
+
GGGGGGGGGGGGG:BFGGGGGGGGGGGGGGGCFGGGGGGGGGGGGGGGGGGGGFGGGGGGGGGGGEGCFGDGGGGGGGGGGGFFG>G7FGGGGGFFGGGGGGGGGGGGGGGGGGGGGGGGGGFFGFGGGGGGGGFGGGGGGGG?EEGGGFCGFGGFGFGFGGGG<FGEEGGGGGGFFGGGGGGGGGGCGE>EGGEGGGGGGGGG9CCGGGFFGEE=>?EGDGE*<CFGGGGGGGGGGFFGCC
@M03364:276:000000000-BLYN8:1:1101:22437:1296 1:N:0:1
ACTCCTACGGGAGGCAGCAGTGGGGAATATTGCACAATGGGCGCAAGCCTGATGCAGCCATGCCGCGTGTGTGAAGAAGGCCTTCGGGTTGTAAAGCACTTTCAGCGGGGAGGAAGGTGAGTGGTTTAATACGCCATTCAATTGACGTTACCCGCAGAAGAAGCACCGGCTAACTCCGTGCCAGCAGCCGCGGTAATACGGAGGGTGCAAGCGTTAATCGGAATTACTGGGCGTCAAGCGCACG
+
GGDEFGEGGGGG7C@CGGGDFFFFFCEGGFGFFGGGGFGGGGGFFGGGGGGFFDFFGEFFFGE8@:F@FFDFGFGFGGFFFG,CECEEECG7,EEFGGFGGD<EEEEEGGGGGFFGDGF?FFBFFGDFAEGG@CF:F<FGGGG9FEEFGGCA:FEEGGGFAFGGGGFEGGGGGFFDGGFG>*2:@GE@BE:BCE8CFFEFGC88C:E>FF7888A8AA?EEEE=FFGGGCGFDD*:*>*7D<D)
@M03364:276:000000000-BLYN8:1:1101:12244:1344 1:N:0:1
ACTCCTACGGGAGGCAGCAGTAGGGAATCTTCGGCAATGGACGAAAGTCTGACCGAGCAACGCCGCGTGAGTGAAGAAGGTTTTCGGATCGTAAAACTCTGTTGTTAGAGAAGAACAAGGACGTTAGTAACTGAACGTCCCCTGACGGTATCTAACCAGAAAGCCACGGCTAACTACGTGCCAGCAGCCGCGGTAATACGTAGGTGGCAAGCGTTGTCCGGATTTATTGGGCGTAAAGCGAGCG
+
GGFFGGGGGGGGGGGGGGGGGGGGGGGGGGGGGGGGGGGGGGGGGEGGGGGGFGGGGDFFFGDEGGGGGGEGGGGGGGGGFFFFGGGGGGGGGDFGFFGGGGAFGGGGGFGGGGGGGGGGGGGGCFGGGGFFCGGFFFGFDFGGGFGECG?D=DFFCFGGGGGGGGGEEDFFDGGGGD:FFFCGGGGCCGE5EECCFFGGGGGGEF*=:CGGGECGGGGGGGC5+AF7:CFGGGCEGCCDDD39
@M03364:276:000000000-BLYN8:1:1101:19365:1360 1:N:0:1
ACTCCTACGGGAGGCAGCAGTGGGGAATATTGCACAATGGGCGCAAGCCTGATGCAGCCATGCCGCGTGTGTGAAGAAGGCCTTCGGGTTGTAAAGCACTTTCAGCGAGGAGGAAGGTGGTGAACTTAATACGTTCATCAATTGACGTTACTCGCAGAAGAAGCACCGGCTAACTCCGTGCCAGCAGCCGCGGTAATACGGAGGGTGCAAGCGTTAATCGGAATTCCTGGGCGTAAAGCGCA
+
GGGGGGGGGGGGGGDFGGFGFGGGGGGGGGGGGGGGGGGGGGGGGGGGGGGGGGGGGGFGGGGGGGGGGGGGGGGGGGGGGFGCFFGGGGGGGGGGGGGGGGGGGGGFFGGGGFEFGGGGDGGGGGGGGFGFGFGGGGGGGG9CFDGFGGGFDFEEFEC:FFGGGGGDEEFCFFGFE>F@FFGGGGGGCEGEEGDGGGDC>*3CEEGCECCC=E=EFFFCCECF?+<<EEGDDGGDC>FGDD
@M03364:276:000000000-BLYN8:1:1101:20820:1386 1:N:0:1
ACTCCTACGGGAGGCAGCAGTAGGGAATCTTCGGCAATGGACGAAAGTCTGACCGAGCAACGCCGCGTGAGTGAAGAAGGTTTTCGGATCGTAAAACTCTGTTGTTAGAGAAGAACAAGGACGTTAGTAACTGAACGTCCCCTGACGGTATCTAACCAGAAAGCCACGGCTAACTACGTGCCAGCAGCCGCGGTAATACGTAGGTGGCAAGCGTTGTCCGGATTGATTGGGCGTAAAGCGAGCG
+
GGGGGGGGGGGGGGGGGGGGGGGGGGGGGGGGGGGGGGGGGGGD7FGGGGGGGGGGGGGGGGGGGGGGGGGGGGGGGGGGGGGGGGGFEFGFGGGGGFGGGGGGGGGGGGGGGGGGEGGFGGGGCFGGGGGGGGGGGGCFCFGGGGGGGGFGGGGGGGGGGGGGGGGGGGGGFGGGGCGGGGGGFGG7C88ECEGE9EDEGGGGGGGGGGGGGG=*2CC5E=EE8@FGDC5FGGDGGFFDGGD3
@M03364:276:000000000-BLYN8:1:1101:14301:1388 1:N:0:1
ACTCCTACGGGAGGCAGCAGTGGGGAATATTGCACAATGGGCGCAAGCCTGATGCAGCCATGCCGCGTGTATGAAGAAGGCCTTCGGGTTGTAAAGTACTTTCAGCGGGGAGGAAGGTGAGTGGTTTAATACGCCATTCAATTGACGTTACCCGCAGAAGAAGCACCGGCTAACTCCGTGCCAGCAGCCGCGGTAATACGGAGGGTGCAAGCGTTAATCGGAATTACTGGGCGTAAAGCGCACG
+
GGGGGGGGGGDGGGGGGGGGGGGGGGGGGGGGGGGGGGGGGGGGGCFGGGGGGGGGGGGGGGGGGGGGGGFGGGGFFGGGGGGGGCCGGGGGGGGGGGGGGGGGGGGGGGGGGGGGGGGGFGGGGGGGGGGGFDEEFGGGFGGCFGGGGGGGGGGGGGFGGGGGGGGGGGGGFGFGFGGGGGGGFG6:CEC>EEEGGGGGGGGGEGGGFCFGG1;CFGGGCC?=CGGGGGGGGDGGGGGGGGG)
@M03364:276:000000000-BLYN8:1:1101:20520:1414 1:N:0:1
ACTCCTACGGGAGGCAGCAGTAGGGAATCTTCGGCAATGGACGAAAGTCTGACCGAGCAACGCCGCGTGAGTGAAGAAGGTTTTCGGATCGTAAAACTCTGTTGTTAGAGAAGAACAAGGACGTTAGTAACTGAACGTCCCCTGACGGTATCTAACCAGAAAGGGACGGCTAACTACGTGCCAGCAGCCGCGGTAATACGTAGGTCCCAAGCGTTGTCCGGATTTATTGGGCGTAAAGCGAGCG
+
GG@FGGGGGEEGGGGGGGGFGGGGGGFFGFGGGGGGGGGGFGGGEGGFGGGGGGGGGGGGGGCGGGGFEFFFFFGGGFGGGGFGGGGGFGGGGGGGGFDFGGGGFFGGGGGGGGGGGC?EDFGGGGGGGGGGGGGGGGGEGGGGGGGGEGGFGGGEGGGGGGFFGGGGGGGGGFFGGGFFGGGGGGGGGGGGGGGGGGGG?FFGBCGGGGDFEGEEGCFEC=*>@EGGEGGGDGGGFGGGGDGD
@M03364:276:000000000-BLYN8:1:1101:16173:1426 1:N:0:1
ACTCCTACGGGAGGCAGCAGTAGGGAATCTTCGGCAATGGACGAAAGTCTGACCGAGCAACGCCGCGTGAGTGAAGAAGGTTTTCGGATCGTAAAACTCTGTTGTTAGAGAAGAACAAGGACGTTAGTAACTGAACGTCCCCTGACGGTATCTAACCAGAAAGCCACGGCTAACTACGTGCCAGCAGCCGCGGTAATACGTAGGTGGCAAGCGTTGTCCGGATTTATTGGGCGTAAAGCGAGCG
+
GGGGGGGGGGGGGGGGGGGGGGGGGGGGGGGGGGGGGGGGGGGGGGGGGGGGGGGGGGCGGGGGGGGGGGGGGGGGGGGGGGGGGGGGGGGGGGGGGGGGGGGGGGGGGGGGGGGGGGGGGGGGGGGGGGGFGGGGGGGGGGG+,FFCGGGGGGGGGGGGGGGGGGGGGGGGGGGGGGGGGGGGGG>GGGGGGGGGGGGGGGGGFFGGGGFGGEC8EF?EG*?=CFGGGGGGGGGGFGGGDDG)
@M03364:276:000000000-BLYN8:1:1101:13334:1460 1:N:0:1
ACTCCTACGGGAGGCAGCAGTAGGGAATCTTCCACAATGGACGAAAGTCTGATGGAGCAACGCCGCGTGAGTGAAGAAGGTTTTCGGATCGTAAAACTCTGTTGTTGGAGAAGAACGTATTTGATAGTAACTGATCAAGTAGTTACGGTATCCAACCAGAAAGCCACGGCTAACTACGTGCCAGCAGCCGCGGTAATACGTAGGTGGCAAGCGTTGTCCGGATTTATTGGGCGTAAAGCGAGCG
+
GGGGGGGGGGGGGGGGGGGGGGGGGGGGGGGGGGGGGGGGGGGDGGGGGGGGGGGGGGGGGGGGGGGGGGGGGGGGGGGGGGGGGGGGGGGGGGGGGGGGGGGG<FF?<EFGGGGGGGGGFFCGEEFFGGGGG,,:@DCCFAF,@FFGFGFGGGFGGD=AFGFFC@FFEGGFFFG=FCCFFGFFGGGGFE8>EGEGGGGGGGGGGGGGGGFC8BE82+<CEEDEFCEE9FGFGD5:C2:DCDD)
@M03364:276:000000000-BLYN8:1:1101:16714:1479 1:N:0:1
ACTCCTACGGGAGGCAGCAGTAGGGAATCTTCGGCAATGGACGAAAGTCTGACCGAGCAACGCCGCGTGAGTGAAGAAGGTTTTCGGATCGTAAAACTCTGTTGTTAGAGAAGAACAAGGGTGAGAGTAACTGTTCACCCCTTGACGGTATCTAACCAGAAAGCCACGGCTAACTACGTGCCAGCAGCCGCGGTAATACGTAGGTGGCAAGCGTTGTCCGGATTTATTGGGCGTAAAGCGAGCG
+
GGGGGGGGGGGGGGGGGGGGGGGGGGGGGGGGGGGGGGGGGGGDGGGGGGGGGGGGGGGGGGGGGG@>FGGGGGGGGGGGGGGGGGGGGGGGGGGGGGGGGGGGGGGGGGGGGGGGGGGFG3CDDFGGGGGGGGGGGGFCFGGGGGGGGG@CCGGGGGGGFGGGGGGGGGGGGGGFFGGGGGCGGGGFGGGGGGGGGG9EFGGGGGGGGFFGGGGGGF<CE5EG69C9+<:ADDGGDFDGDG5C
@M03364:276:000000000-BLYN8:1:1101:16383:1535 1:N:0:1
ACTCCTACGGGAGGCAGCAGTAGGGAATCTTCGGCAATGGACGAAAGTCTGACCGAGCAACGCCGCGTGAGTGAAGAAGGTTTTCGGATCGTAAAACTCTGTTGTTAGAGAAGAACAAGGACGTTAGTAACTGAACGTCACCTGACGGTATCTAACCAGAAAGCCACGGCTAACTACGTGCCAGCAGCCGCGGTAATACGTAGGTGGCAAGCGTTGTCCGGATTTATTGGGCGTAAAGCGAGCG
+
FGGGFGGGGGGGGGGGGGGGG<EGGGGGGGG<DFGGGFGGFGGGGGGFGGGFGGGGGGGGC:FEGGGGGGG?EFFGGGGGGCGFGGGGDGGFFGGCGGGGGGGFE4,B8FFEGGGGFG<EF8F8+A+FACBECAFFG<7+@FB,FFGEFGFGFGFCDFGGGG:7FFFGE*FCFGDGGGG7BCCF7,28C>C5EGG:9+28<9=7B9CFFCG*3=8EE+9AED**+<?CG6=*99EDGGCC3CG9
@M03364:276:000000000-BLYN8:1:1101:8111:1567 1:N:0:1
ACTCCTACGGGAGGCAGCAGTAGGGAATCTTCCACAATGGACGAAAGTCTGATGGAGCAACGCCGCGTGAGTGAAGAAGGTTTTCGGATCGTAAAACTCTGTTGTTGGAGAAGAACGTATTTGATAGTAACTGATCAGGTAGTGACGGTATCCAACCAGAAAGCCACGGCTAACTACGTGCCAGCAGCCGCGGTAATACGTAGGTGGCAAGCGTTGTCCGGATTTATTGGGCGTAAAGCGAGCG
+
GGGGGGGGGGGGGGGGGGGGGGGGGGGGGGGGGGGGGGGGGGGGGGGGGGGGGGGGGGGGGGGGGGGGGGGGGGGGGGGGEGGGGGGGGGGGGGGGGGGGGGGGGGGGGGGGGGGGGFGGGGGGGGGGGGGGGGGGGGGGGGGGGGGGGFGGGGGGGGGGGGGGGFGGGGGGGGGGGGGGGGGGGGGGGGDEEGGGGGGGGGG>=CFGGGGDGGGGGGGGGGEGGGGGGGGGGGDGGGGGGGGD
@M03364:276:000000000-BLYN8:1:1101:8966:1579 1:N:0:1
ACTCCTACGGGAGGCAGCAGTAGGGAATCTTCGGCAATGGACGAAAGTCTGACCGAGCAACGCCGCGTGAGTGAAGAAGGTTTTCGGATCGTAAAACTCTGTTGTTAGAGAAGAACAAGGACGTTAGTAACTGAACGTCCCCTGACGGTATCTAACCAGAAAGCCACGGCTAACTACGTGCCAGCAGCCGCGGTAATACGTAGGTGGCAAGCGTTGTCCGGATTTATTGGGCGTAAAGCGAGCG
+
GGGGGGGGGGGGGGGGGGGGGGGGGGGGGGGGGGGGGGGGGGGGGGGGGGGGGGGGGGGGGGGGGGGGGGGGGGGGGGGGGGGGGGGGGGGGGGGGGGGGGGGGFGGGGGGGGGGGGGGFGGGGGGGGGGGGGGGGGGGDGGGGGGGGGGGGGGGGGGGGFGGGGGGGGGGGGGGFGGGGGGGGGGGGGGGGGGGGGGGGGGGGGGGGGGFEGGGGGGGGGECA9EGGGCFGDCEGGGGGGGGC
@M03364:276:000000000-BLYN8:1:1101:12901:1610 1:N:0:1
ACTCCTACGGGAGGCAGCAGTAGGGAATCTTCCGCAATGGACGAAAGTCTGACGGAGCAACGCCGCGTGTGTGAAGAAGGTTTTCGGATCGTAAAGCACTGTTGTTAGAGAAGAACAAGGATAAGAGTCACTGCTTGTCCCTTGACGGTATCTAACCAGAAAGCCACGGCTAACTACGTGCCAGCAGCCGCGGTAATACGTAGGTGGCAAGCGTTGTCCGGAATTATTGGGCGTAAAGCGCGCG
+
GGGGGGGGGGGGGGGGGGGGGGGGGGGGGGGGGGGGGGGGGGGGGGGGGGGGGGGGGGGGGDGGDGGGGGGGGGGFGGGGFGGGGGGEGGGGGGGGGGGGGGGFGGFEEGGGGGDFGGGGGGGGGFDGGGGGGFGGFGGGGGGGFGF7FGGGGGGGGGGGGGGGGGGGGEGGGGGGGGGFFGG@FGGFGGGGDGGC?FFFGGGCB9CFFCC5EEGGGGGGGDGGGGGGDFGGDGGGGGGGGGG5
@M03364:276:000000000-BLYN8:1:1101:14436:1640 1:N:0:1
ACTCCTACGGGAGGCAGCAGTAGGGAATCTTCGGCAATGGACGAAAGTCTGACCGAGCAACGCCGCGTGAGTGAAGAAGGTTTTCGGATCGTAAAACTCTGTTGTTAGAGAAGAACAAGGACGTTAGTAACTGAACGTCCCCTGACGGTATCTAACCAGAAAGCCACGTCTAACTACGTGCCAGCAGCCGCGGTAATACGTAGGTGGCAAGCGTTGTCCGGATTTATTGGGCGTAAAGCGAGCG
+
GFGGFFFFCEGD@:FGGGGGGEFFGEA@AFGE8ECGEDFGGGGEGGGDFGGACEGGCD7<ECCCC7@@=F=ECFFDGFACGFFFGGFCF4CE?FG?=FFFGGFFGGFG,,?=EBE8FAA<8,@FC8=FFGF5<D<F@=@FGGDFF=CFECCFFG9FFEGEGDF@,:>F55>C;F9CFG<2:>9,>,226:**33**BFE*?+*B;9>**<C8EE5*10+:588C6AE?FD8:<15:7C7)77)1
@M03364:276:000000000-BLYN8:1:1101:23406:1641 1:N:0:1
ACTCCTACGGGAGGCAGCAGTGGGGAATATTGCACAATGGGCGCAAGCCTGATGCAGCCATGCCGCGTGTATGAAGAAGGCCTTCGGGTTGTAAAGTACTTTCAGCGAGGAGGAAGGCATTAAGGTTAATAACCTTGGTGATTGACGTTACTCGCAGAAGAAGCACCGGCTAACTCCGTGCCAGCAGCCGCGGTAATACGGAGGGGGCAAGAGTTAATCGGAATTACTGGGCGTAAAGCGCACG
+
FFFGDFGGGGGGEGGGGGGFFGGGGDEGGGGGFFGEEFGGGGGGGGGGGGGGACFGFFGGGFGEFGCCC=CFFFEFFGGGGG8C@DCD<FFFGGGFGCFCAF,EFGC+8CCCF:F<+FFGCE9E95C?EDEDG@DFEFFD<<@A<FDGGGGGF:8+C:D<3<DG7B@:>CCEF,3@:C<B7D@8FC67DGG8>:CEC;BFG8CGGC>*::8*2:+<CGCDC5=F?ECCFGF5C97=7>755959
@M03364:276:000000000-BLYN8:1:1101:8532:1655 1:N:0:1
ACTCCTACGGGAGGCAGCAGTAGGGAATCTTCCGCAATGGGCGAAAGCCTGACGGAGCAACGCCGCGTGAGTGATGAAGGGTTTCGGCTCGTAAAACTCTGTTATTAGGGAAGAACAAATGTGTAAGTAACTGTGCACGTCTTGACGGTACCTAATCAGAAAGCCACGGCTAACTACGTGCCAGCATCCGCGGTAATTCGTAGGTGTCAAGCGTTATCCGGAATTATTGGGCGTAAAGCGCGCG
+
GGGGGGFGGGGGGGGGGGGGGFGG@GGGFGFGGGGGEFFGGGGGGGGGGGGGGGGEGCCGGGGFGDGGEGGFDCDFFFGGCGGGGGF>FEGGEGGGGFGGG<EFFFFFGGFFEFGGG8DFFAC<@FF9DDFGF@9FFAEFCF7FGCGEFCGFFFGE<DG9FFGG:FGGGGGGGGGGGEGGGFF7@C,4<C>EDGGECCGD?CGCBF+?9>CCEEEGGCCEG55CCGGGGGGGGD5C<C>DCDDG
@M03364:276:000000000-BLYN8:1:1101:9005:1678 1:N:0:1
ACTCCTACGGGAGGCAGCAGTGGGGAATATTGCACAATGGGCGCAAGCCTGATGCAGCCATGCCGCGTGTATGAAGAAGGCCTTCGGGTTGTAAAGTACTTTCAGCGAGGAGGAAGGCGTTGTGGTTAATAACCGCAGCGATTGACGTTACTCGCAGAAGAAGCACCGGCTAACTCCGTGCCAGCAGCCGCGGTAATACGGAGGTTGCAAGCGTTAATCGGAATTACTGGGCGTAAAGCGCACG
+
GGGGGGGGGGGGGGGGGGGGGGGGGGGGGGGGGGGGGGGGGGGGGGGGGGGGGGGGGGFGGGGGGGGGGFGGGGGGGGGGGGGGGGGGCGGGFGGGGGGGGGFFGGGGFEGEGGGG>,@:FFGGGBFFEGFGCFDG77FEGG@7<FGGF,CFFCCC7<@FFGGC@CGGGGGGFGGCFG<FGG9CFGGGGGGGGGGGGGGGGDCE:8EG?ACGGGGGGGGGE5EDGGGGFGGGGGGGF7*9CDD<
@M03364:276:000000000-BLYN8:1:1101:9797:1684 1:N:0:1
ACTCCTACGGGAGGCAGCAGTGGGGAATATTGCACAATGGGCGCAAGCCTGATGCAGCCATGCCGCGTGTATGAAGAAGGCCTTCGGGTTGTAAAGTACTTTCAGTCGGGAGGAAGGTGTTAAGGTTAATAACCTTGGCAATTGACGTTACTGACAGAAGAAGCACCGGCTAACTCCGTGCCAGCAGCCGCGGTAATACGGAGGGTGCAAGCGTTAATCGGAATTACTGGGCGTAAAGCGCACG
+
FG<@FFGFEDGCFDGGGGECF8FGGEEFEFGGGGGGGFGDGGFGGGGFFGGGGFGGGGGGGGGGGGEGGGFEGGGGDEFFGFGGGGGGFEEGFGGGGGGGGGGGGE,CCEEEFBEFGGGEC9,5BFGA5FBF9,C9A,ADFBDFEGGGCEF,C9DF<D8DE7@FFGFCFCC7FFF9>7BC*>98CFGGGGCCEGEGGGCCEGGG>BCE8<EFGCEEFGGGCEEFFFCG?CF=DG=C*:DCGD99
@M03364:276:000000000-BLYN8:1:1101:13778:1693 1:N:0:1
ACTCCTACGGGAGGCAGCAGTGGGGAATATTGCACAATGGGCGCAAGCCTGATGCAGCCATGCCGCGTGTATGAAGAAGGCCTTCGGGTTGTAAAGTACTTTCAGCGAGGAGGAAGGCATTAAGGTTAATAACCTTGGTGATTGACGTTACTCGCAGAAGAAGCACCGGCTAACTCCGTGCCAGCAGCCGCGGTAATACGGAGGGTGCAAGCGTTAATCGGAATTACTGGGCGTAAAGCGCACG
+
GGGGGGGGGGGGGGGGGGGGGGGGGGGGGGGGGGGGGGGGGGGGGGGGGGGGGGGGGGGGGGGGGGGGGGGGGGGGGGGGGGGGGGGGGGGGGGGGGGGGGGFGGGGGGGGGGGCGGGGGGGGGGGGGGGGGGGGGGGGGGGGGGGGGGGGGGGGGGDGGGGGFGGFGGGGDGGGGGGGGGGGGGGGGGGGGGGGGCGGGGGEGGGDGGGFFGGGGGGGGGGGGGGGGFGGGGCEEGGGGGGD5
@M03364:276:000000000-BLYN8:1:1101:21596:1705 1:N:0:1
ACTCCTACGGGAGGCAGCAGTGGGGAATATTGCACAATGGGCGCAAGCCTGATGCAGCCATGCCGCGTGTATGAAGAAGGCCTTCGGGTTGTAAAGTACTTTCAGCGAGGAGGAAGGCATTAAGGTTAATAACCTTGGTTATTGACGTTACTCGCAGAAGAAGCACCGGCTAACTCCGTGCCAGCAGCCGCGGTAATACGGAGGGTGCAAGCGTTAATCGGAATTACTGGGCGTAAAGCGCACG
+
GGGGFGGGGGDFGGGGGGGGGGGGGEGGGGGGGGGGGGGGGGGGGGGGGGGCCGGGGGGGGGGGGGGGGGGGGGDFFFGCGFGGGG,BFFGGFCGGGGGGGGGGGGG7FGGGDGGG7FFGGGF?FGGFFGGFGCEFDCF+:CFFGGGGG8FGFFEGDFCFDGGGGGGF@FGGGGFGF@F:F@EEFGCFCGGDDEDGFDF*=5CEEGGGGFGGGGGDEEFFGCGFG+<C?+:C<77CDGGGGD)/
@M03364:276:000000000-BLYN8:1:1101:16845:1749 1:N:0:1
ACTCCTACGGGAGGCAGCAGTGGGGAATATTGCACAATGGGCGCAAGCCTGATGCAGCCATGCCGCGTGTATGAAGAAGGCCTTCGGGTTGTAAAGTACTTTCAGCGAGGAGGAAGGCGTTGTGGTTAATAACCGCAGCGATTGACGTTACTCGCAGAAGAAGCACCGGCTAACTCCGTGCCAGCAGCCGCGGTAATACGGAGGGTGCAAGCGTTAATCGGAATTACTGGGCGTAAAGCGCACG
+
GGGGGGGGGGGGGGGGGGFGEFGGGGGGFGFGGGFFGGGEFDGGGGGGFCGGGGGGGGGGGGGGGGGEEGGGGGGGGGGGGGFGGGD@FFFGGGGGGGGGGGGGFGGGGGGGGGGGGGGCEGGGGGGGGGGGGG7@FGDGGGGGGGEFFFGGFGGEGGGEGGGGGG7F>BECFGGFGGGFGDFGGGGGFDDEGGGDGGGGGGGGGGEGGG7CCEGGCFGGGDGFFC?9FG*CDGGD*?7CD3C3
@M03364:276:000000000-BLYN8:1:1101:23723:1775 1:N:0:1
ACTCCTACGGGAGGCAGCAGTAGGGAATCTTCGGCAATGGACGAAAGTCTGACCGAGCAACGCCGCGTGAGTGAAGAAGGTTTTCGGATCGTAAAACTCTGTTGTTAGAGAAGAACAAGGACGTTAGTAACTGAACGTCCCCTGACGGTATCTAACCAGAAAGCCACGGCTAACTACGTGCCAGAAGCCGCGGTAATACGTAGGTGGCAAGCGTTGTCCGGAATTATTGGGCGTAAAGCGCGCG
+
FGGGGGGGGGGGGGGGGGGGGCGGGGGGGFFA,;CGGGGGFGGGEGG<@FGGCF:FGGGGGGGGGGGGGGGGGGGGGGGDEFFFFGGGC7FGGGFGGGGGGGCFG8FGGGGGGGGGGG@EGFCBDF:FGFGGGGFGDCF@FFFFGGC7FFFGEGFGFC@FGGGGGGGGC>B:>EGG7ECGGCGF,?EG8C*:C8:89C9BC?EDFCGG>G88EC8=CCG5*2::6<+<CF=F3C55*:?3<DGC
@M03364:276:000000000-BLYN8:1:1101:23391:1808 1:N:0:1
ACTCCTACGGGAGGCAGCAGTAGGGAATCTTCGGCAATGGACGAAAGTCTGACCGAGCAACGCCGCGTGAGTGAAGAAGGTTTTCGGAACGTAAAACTCTGTTGTTAGAGAAGAACATGGGTGAGAGTAACTGTTCACCCCTTGACGGTATCTAACCAGAAAGCCACGGCTAACTACGTGCCAGCACCCGCGGTAACACTCAGGTGGCAAGCGTTGTCCGGATCTATTGGGCGTAAAGCGAGCG
+
9EFA;CFGGEGEGDEEEC@FCF9FEGGFGGGC8C@CBF<<FG+@B:@FF,CC<FEC:FFFFGCFGGGFF7CE9FCAFGG,BE?<EGD@+@:D8EB<C8FFBF5<,4BFCGGG,AFE<?EFG8=+,EDFGF<@FDFFFAFGFF<8EDC+3><C9DFFGC::<3,,3>FFC@**DC>E78>FCED2>,,21:BE88*8++++25:9CF58CFC==*=?=71/:CC5:C9E+9*:)1/*1*:/59D)
@M03364:276:000000000-BLYN8:1:1101:13293:1829 1:N:0:1
ACTCCTACGGGAGGCAGCAGTGGGGAATATTGCACAATGGGCGCAAGCCTGATGCAGCCATGCCGCGTGTGTGAAGAAGGCCTTCGGGTTGTAAAGCACTTTCAGCGAGGAGGAAGGTGGTGAACTTAATACGTTCATCAATTGACGTTACTCGCAGAAGAAGCACCGGCTAACTCCGTGCCAGCAGCCGCGGTAATACGGAGGGTGCAAGCGTTAATCGGAATTACTGGGCGTAAAGCGCACG
+
GGGGGFGGGGGGGGGGGGGGGGGGGCGGGGGGGFGGGGGGGGGGGGGGGGGGGGGGGGGGGGGGGGGGGGDFGGGGGGGGGGGGGGE@CFGGGGGFGGGGGGGGGGGGGGGGGGGGGGGGGGF=FCGGGGGGFDFGGGFGGGFGGDFFGGG9DFGGGGFFGGGGFGGGGFFCGGFB@EGGG>FGDGGGGEEC>EDEGGGC8CEGEGGGGC7CEGGGGGGFGGEFGGFGGG5:)9CED7D3593/
@M03364:276:000000000-BLYN8:1:1101:13738:1863 1:N:0:1
ACTCCTACGGGAGGCAGCAGTAGGGAATCTTCGGCAATGGACGAAAGTCTGACCGAGCAACGCCGCGTGAGTGAAGAAGGTTTTCGGATCGTAAAACTCTGTTGTTAGAGAAGAACAAGGACGTTAGTAACTGAACGTCCCCTGACGGTATCTAACCAGAAAGCCACGGCTAACTACGTGCCAGCAGCCGCGGTAATACGTAGGTGGCAAGCGTTGTCCGGATGTATTGGGCGTAAAGCGAGCG
+
GGGGGGGGGGGGGGGGGGGGGGGGGGGGGGGGGGG@FGGGGGGGGEFFGGGGFGDGGGGGGGGGGGGGDCGFGGGGGGGGGGGGGGGDDFGGGFGGGGGGGGFGFGGGGGFGGGGGGDGFFFGGFCGGGGGGFGCGGGGGGGGGGGFFGGGGGCFGGGGGFGGGE7CFCEGGGG@FCCFFGF;BCEF,4*=5:=C*?EEFFGGGGG59:EGFGB88EGC5EEC*+<<EF9FCDG7=C0:5CDD7
@M03364:276:000000000-BLYN8:1:1101:8696:1867 1:N:0:1
ACTCCTACGGGAGGCAGCAGTAGGGAATCTTCCGCAATGGACGAAAGTCTGACGGAGCAACGCCGCGTGTGTGAAGAAGGTTTTCGGATCGTAAAGCACTGTTGTTAGAGAAGAACAAGGACGTTAGTAACTGAACGTCCCCTGACGGTATCTAACCAGAAAGCCACGGCTAACTACGTGCCAGCAGCCGCGGTAATACGTAGGTGGCAAGCGTTGTCCGGATTTATTGGGCGTAAAGCGAGCG
+
GGGGGGGGGGGGGGGGGGGGGGFFGGGGGGGGGGGGGGGGGGGGGGGGGGGGGGGGGGGGGGGGGGGGGGFGGGGGGGGGDGGGGGGGGGGGGGGGFGGGGGGGGGGGGGGGGGGGGGF@FGGGGGCGGFCGGGGGGGGFFFGGGGGGGEFGGFFGFFFGGGGGGGGGE@EDGGGGGEGGGGGGGC:8FGGGGGGCFGGGGGGDCFFGGGF=EGGGGGGDDG=EGFGGGCFD<CC:7:FDGGGD
@M03364:276:000000000-BLYN8:1:1101:11558:1873 1:N:0:1
ACTCCTACGGGAGGCAGCAGTGGGGAATATTGCACAATGGGCGCAAGCCTGATGCAGCCATGCCGCGTGTATGAAGAAGGCCTTCGGGTTGTAAAGTACTTTCAGCGAGGAGGAAGGCGTTGTGGTTAATAACCGCAGCGATTGACGTTACTCGCAGAAGAAGCACCGGCTAACTCCGTGCCAGCAGCCGCGGTAATACGGAGGGTGCAAGCGTTAATCGGAATTACTGGGCGTAAAGCGCACG
+
GGGGGGGGGGGGGGGGGGGGGGGGGGGGGGGGGGGGGGGGGGGGGGGGGGGGGGGGFGFGGGGFGGGGC@CFGCAEFGGGFGGGGGGGEFGGDGGGGGGGGGEGGDG>FGGGGG8FDGGG7FGGGGGGFGFFGGGGGGGGGGGGGFGGFGGGGDGG@*@FDFGFGGGGGGGGEGGGGCF7:CFCFFGGGGGGGGGGFGF>CGEGGGGGFGFFG?ECF?7CECCEFF+++2*>DDGEGGGGGDG)
@M03364:276:000000000-BLYN8:1:1101:11074:1879 1:N:0:1
ACTCCTACGGGAGGCAGCAGTAGGGAATCTTCGGCAATGGACGAAAGTCTGACCGAGCAACGCCGCGTGAGTGAAGAAGGTTTTCGGATCGTAAAACTCTGTTGTTAGAGAAGAACAAGGACGTTAGTAACTGAACGTCCCCTGACGGTATCTAACCAGAAAGCCACGGCTAACTACGTGCCAGCAGCCGCGGTAATACGTAGGTGGCAAGCGTTGTCCGGATTTATTGGGCGTAAAGCGAGCG
+
CFGGGGGGGGGGGGGGGGGGGFGGGGGGGGGGGGGGGGGGGGGGGGGFGGGGGGGGGGGGGGGGGGGGGGGGGGGGGGGGGFGGGGGGGGGGGGGG<EGGFGGGGGGGEGG8FGGFGGGCGCF:DFGFGFBFD9EG,DF7F,@FGGGGGGGGGGFGG9FGGGGCFGGGGGGGGFGGGGGCFGGGGGGGGGGGGGCBCCGGGFGGGGGGGF==EGC/AFGGGEEEF?CF?EGDGGGGGF*1/97/
@M03364:276:000000000-BLYN8:1:1101:19999:1904 1:N:0:1
ACTCCTACGGGAGGCAGCAGTGGGGAATATTGCACAATGGGCGCAAGCCTGATGCAGCCATGCCGCGTGTATGAAGAAGGCCTTCGGGTTGTAAAGTACTTTCAGCGAGGAGGAAGGCATTAAGGTTAATAACCTTAGGGATTGACGTTACTCGCAGAAGAAGCACCGGCTAACTCCGTGCCAGCAGCCGCGGTAATACGGAGGGTGCAAGCGTTAATCGGAATTACTGGGCGTAAAGCGCACG
+
GGGGGGGEEGGEGGGGGGGGGGGGGGGGGGGFGGGGGGGGGGGDEGGFGGGGGGGGGGGG9FFGGGGGGGFAGGFGGGGGGGCGGGGGFGGGAFGGFGF@EGGCE,CFEGF7C7FEEFGGGFDFFFFEEFGFGFGGF<,,DDFGGGGGGGGGGGDEC:BFFDGGGG@C>FEEGEFGGGGGGGGFGGGF7CGEDEBCCEFFG58CE8EE:@EGG8==CF+:CC?CCC+<+<=FDCCCCFGG3DC5
@M03364:276:000000000-BLYN8:1:1101:10940:1922 1:N:0:1
ACTCCTACGGGAGGCAGCAGTGGGGAATATTGCACAATGGGCGCAAGCCTGATGCAGCCATGCCGCGTGTATGAAGAAGGCCTTCGGGTTGTAAAGTACTTTCAGCGAGGAGGAAGGCATTAAGGTTAATAACCTTGGTGATTGACGTTACTCGCAGAAGAAGCACCGGCTAACTCCGTGCCAGCAGCCGCGGTAATACGGAGGGTGCAAGCGTTAATCGGAATTACTGGGCGTAAAGCGCACG
+
GGGGGGGGGGGGGGGGGGGGGGGGGGGGGGGGGGGGGGGGGGGGGGGGGGGGGGGGGGGGGGGGGGGGGGGGGGGGGGGGGGGGGGGGGGGGGGGGGGGGGGGGGGGGGGGGGGGGGGGGGFDGGGGGGGGGGFGGGGFGGGGGGGGGGGGGGGGGGGGFFCDFGGGGGGGGGGFGGGGGGGGGGGGGGGGDGGDGGFCGGGGGGGGGGCGGGGGGGGFGGGGGGGGGGFGGGGGGGFGGGGG3
@M03364:276:000000000-BLYN8:1:1101:7514:1929 1:N:0:1
ACTCCTACGGGAGGCAGCAGTGGGGAATATTGCACAATGGGCGCAAGCCTGATGCAGCCATGCCGCGTGTATGAAGAAGGCCTTCGGGTTGTAAAGTACTTTCAGCGGGGAGGAAGGTGAGTGGTTTAATACGCCATTCAATTGACGTTACTCGCAGAAGAAGCACCGGCTAACTCCGTGCCAGCAGCCGCGGTAATACGGAGGGTGCAAGCGTTAATCGGAATTACTGGGCGTAAAGCGCACG
+
GGGGGGGGGGGGGGGGGGGGGGGGGGGGGGG<FFGGGGGGGGGGGGGGGGGGGGGGGGGGGGGGGGGGG7EFGGG9EGGGGGGGGFGGGGGGGGGGGGGGGGGGGGGDGDGCFFCGG33CFGFCGDGCEGGGGGGGGGGGGFGGGGGEGGGGGGGDEGGGGGGGGGGEEGCE<FFGGGGGGCFGGFFGEDECGGGCCEFGDEGGGGGCFGGGGEGGFFDGGGGGGFCGGDFG<DEGDGGGGDC5
@M03364:276:000000000-BLYN8:1:1101:23715:1989 1:N:0:1
ACTCCTACGGGAGGCAGCAGTGGGGAATATTGCACAATGGGCGCAAGCCTGATGCAGCCATGCCGCGTGTATGAAGAAGGCCTTCGGGTTGTAAAGTACTTTCAGCGAGGAGGAAGGCATTAAGGTTAATAACCTTAGTGATTGACGTTACTCGCAGAAGAAGCACCGGCTAACTCCGTGCCAGCAGCCGCGGTAATACGGAGGGTGCAAGCGTTAATCGGAATTACTGGGCGTAAAGCGCACG
+
GGAFGAFDFGGEF7FGCGFFEGGG>EEGGGEFDGCAEFGFGGFGDGDGGDGGGGEGGG8,C<F@FCGCFGGCFFFGFDEGGEFFEC@FFFGGGD9<FGFGFGGGG9C:@@7C+?<EFFF<CCBD@CEFFGA<DFEFFGDEC,CFFFGFGGCGFGGECF@FDFCGFF<C@C:FFGF9FBFFGEFGC,,>:ED:EC:8C9<CEEE>@EEGGGFGG8ECEFGG=EEEF7CF9+@/>D*:7779DDC)
@M03364:276:000000000-BLYN8:1:1101:7616:2006 1:N:0:1
ACTCCTACGGGAGGCAGCAGTAGGGAATCTTCGGCAATGGACGAAAGTCTGACCGAGCAACGCCGCGTGAGTGAAGAAGGTTTTCGGATCGTAAAACTCTGTTGTTAGAGAAGAACAAGGGCGTTAGTAACTGAACGTCCCCTGACGGTATCTAACCAGAAAGCCACGGCTAACTACGTGCCAGCAGCCGCGGTAATACGTAGGTGGCAAGCGTTGTCCGGAGTTATTGGGCGTAAAGCGAGCG
+
GGGGGGGGGGGGGGGGGGGGGGGGGGGGGGGGGGGGEGFGGGGGFGGGGGGGFGGGGGGGGGGGGGG@FGGGFGGGGGGGGGGGGGGGGGGGGGGGGGGAFGGGGGGGGGGGGGGGGGGFGGGGGGGGGGGGGGGGGGGGGGGGGGGGGGGGGGGGGGGGGGGGGGGGGGGGGGGGGEGCGFGGGGGGGGGGGGG@2?CGGG8EGGGF:9=@CCEEGDFCEC*:@EFFEGF5DGGEFGGDD5D7
@M03364:276:000000000-BLYN8:1:1101:19223:2030 1:N:0:1
ACTCCTACGGGAGGCAGCAGTAGGGAATCTTCCACAATGGACGAAAGTCTGATGGAGCAACGCCGCGTGAGTGAAGAAGGTTTTCGGATCGTAAAACTCTGTTGTTGGAGAAGAACGTATTTGATAGTAACTGATCAGGTAGTGACGGTATCCAACCAGAAAGCCACGGCTAACTACGTGCCAGCAGCCGCGGTAATACGTAGGTGGCAAGCGTTGTCCGGATTTATTGGGCGTAAAGCGAGCG
+
GGGGGGGGGGGGGGGGGGGGGGGGDGGGGGGGGGGGGGGGGGGGGGGAFGGGGGGGGGGGGGGGGGGGGGGGGGGGGGGGGGGGGGGDFGGGGFGGGGGGGGGGDFGC@FGGGGGGG7<FFGGGGAFFGGGGGGGGGGGGGGGFGGGGGGGGFGGGGGEFGGGGGGGGGGGGGGGCFGGGGGGGGGGGCEGGGGGGGGGGFGGGGGGGFEGGEEGGGGGGDGGCC79EFFGGDDEE<*75CGC7
@M03364:276:000000000-BLYN8:1:1101:15213:2044 1:N:0:1
ACTCCTACGGGAGGCAGCAGTGGGGAATATTGCACAATGGGCGCAAGCCTGATGCAGCCATGCCGCGTGTATGAAGAAGGCCTTCGGGTTGTAAAGTACTTTCAGCTAGGAGGAAGGCATTATGGTTAATAACAGTGGTGATTGACGTTACTCGCAGAAGAAGCACCGGCTAACTCCGTGCCAGCAGCCGCGGTAATACGGAGGGTGCAAGCGTTAATCGGAATTACTGGGCGTAAAGCGCACG
+
GGGGGGGGGGGGGGGGGGGGGGGGGGGGFGGG9FDGGGGGGEEFGGCFGGGGG<FGGG,FGGGGGGGGGG,FFGGGGGGGCCGGGGGGGGEGGGGG5FGGGGBF,A,9CFGFFGFG7?EEA,,:?,C<FFGF99,5,?A+?FFGGGDGGGG,,@+@FGGCGGGDGGGGGGGGGGGF:CGGGGGGGGGF8EDGGGGGGGGF5C5CCGCGGGFGGGGGGFGFEGCGGGGGGC=CDDCEGGGG)/17
@M03364:276:000000000-BLYN8:1:1101:9052:2060 1:N:0:1
ACTCCTACGGGAGGCAGCAGTGGGGAATATTGCACAATGGGCGCAAGCCTGATGCAGCCATGCCGCGTGTATGAAGAAGGCCTTCGGGTTGTAAAGTACTTTCAGCGAGGAGGAAGGCATTAAGGTTAATAACCTTGGTGATTGACGTTACTCGCAGAAGAAGCACCGGCTAACTCCGTGCCAGCAGCCGCGGTAATACGGAGGGTGCAAGCGTTAATCGGAATTACTGGGCGTAAAGCGCACG
+
GGGGGGGGGGGGGGGGGGGGGGGGGGGGGGGGGGGGGGGGGGGGGGGGGGGGGGGGGGGGGGGGGGGGGGGGGGFGGD<FGGGGGGGGGGGGFGGFGEGGGGGGGGGGGGGGDGGGDGFFGGGGGGGGGGGGG,FFGFBDFFGGGGGEGGGGGCEGEFGGGGGFGGFB7FFGFGGGGGGGGGFGGGCFG*CGGGGGGGGGGGGGDGG>CC9CCCCEFFFFGGGFGGGGGFGGGDGGGFDGC3C7
@M03364:276:000000000-BLYN8:1:1101:21875:2065 1:N:0:1
ACTCCTACGGGAGGCAGCAGTAGGGAATCTTCGGCAATGGACGAAAGTCTGACCGAGCAACGCCGCGTGAGTGAAGAAGGTTTTCGGATCGTAAAACTCTGTTGTTAGAGAAGAACAAGGACGTTAGTAACTGAACGTCCCCTGACGGTATCTAACCAGAAAGCCACGGCTAACTACGTGCCAGCAGCCGCGGTAATACGTAGGTGGCAAGCGTTGTCCGGATTTATTGGGCGTAAAGCGAGCG
+
GGGG?DEFFGGGGGGGGDEC<FFGGGFGGGFGFFDEGGGGGGEFGGGGG9FDCFF@FFCFGGGGGGGFECF?EGGFGFCFDE:D,+@F+FFGGGGGGGFFGGDFGGGGGGGGCFGGDEFGFGGECFFFFCGGGGGGGGCEFGGGCG>FECFGFFGGFCCCFFGF@CCEGDEGGGGGFGFCFGDGGFCGGGGGGECEGC?F:28CFEGGFFE5CCEGGGGGGD5*3@CCCFCCDDGGGCGGGGGD
@M03364:276:000000000-BLYN8:1:1101:15325:2095 1:N:0:1
ACTCCTACGGGAGGCAGCAGTGGGGAATATTGCACAATGGGCGCAAGCCTGATGCAGACATGCCGCGTGTATGAAGAAGGCCTTCGGGTTGTAAAGTACTTTCAGCGAGGAGGAAGGCGTTGTGGTTAATAACCGCAGCGATTGACGTTACTCGCAGAAGAAGCACCGGCTAACTCCGTGCCAGCAGCCGCGGTAATACGGAGGGTGCAAGCGTTGTCCGGATTTATTGGGCGTAAAGCGAGCG
+
<@CEFFGGGGCGC:7F@CGGECFGCF@E,CCC,E<FGGFC@DFDFG@F<FEEGGG9E,,CE@8F776FFECF<,<6EE8F,4EFFFFCE=:?<EDEE?9FF<5<55>::4+BEF@8FBBFEGGGGDFA9F<DG,@=>BFC:CF@FGGBEFFFCF@:3<<:BCF<:<ACCGGG7FE9<CFFG7;BCF6CE***8C>C+CFGECG58C;><?CC*88EC+37C*;:<0+<<+*29):C5DFCDD<3
@M03364:276:000000000-BLYN8:1:1101:16708:2126 1:N:0:1
ACTCCTACGGGAGGCAGCAGTGGGGAATATTGCACAATGGGCGCAAGCCTGATGCAGCCATGCCGCGTGTGTGAAGAAGGCCTTCGGGTTGTAAAGCACTTTCAGCGAGGAGGAAGGTGGTGAGCTTAATACGCTCATCAATTGACGTTACTCGCAGAAGAAGCACCGGCTAACTCCGTGCCAGCAGCCGCGGTAATACGGAGGGTGCAAGCGTTAATCGGAATTACTGGGCGTAAAGCGCACG
+
GGGGGGGGGGGGGGGGGGGGGGGGGGGGGGGGGGGGGGGGGGGGGGGGGGGGGGGGGGGGGGGGGGGGGGGGGGGGGGGGGGGGGGGGGGGGGGGGGGGGGGGGGGGGGGGGGGGGEGGGGGGGGGGGGGGGGGGGGGGGGGGFGGGGGGGGGGGGGGGGGGGGGGGGGGGGGGGGGGGGGGGGGGGGGGGGGGGGGGGGGDGGGGGGGGGGGGGGGGGGGGGGGGGGGGGGGGDEGFGGGGGC
@M03364:276:000000000-BLYN8:1:1101:9967:2164 1:N:0:1
ACTCCTACGGGAGGCAGCAGTAGGGAATCTTCGGCAATGGACGAAAGTCTGACCGAGCAACGCCGCGTGAGTGAAGAAGGTTTTCGGATCGTAAAACTCTGTTGTTAGAGAAGAACAAGGACGTTAGTAACTGAACGTCCCCTGACGGTATCTAACCAGAAAGCCACGGCTAACTAGGTGCCAGCAGCCGCGGTAATATGTAGGTGGCAAGCGTTGTCCGGAATTATTGGGCGTAAAGCGCGCG
+
EFGGGGGGGGGGGGGGGGGEG@FGFGGGFFFFFDDFGGGGDFGGGGGEGGGGCFCBFGGGGGGGGGGFE7:?CEEDGGGGFEGGGDGDEGEFEGGAEC?FFGGGEF95CFF8FFDFGFF<,ACB7AEFFEGGGGGDGFEC:D8FDDE+++3883@FGCC,@D>C,,3@*<<CFG9,,?FCFFGG8B8ECCEGGC*8CF9B+59E9C>C6A5CEG88CDC5C8::89+3A+;E<<C75**1)9)/
@M03364:276:000000000-BLYN8:1:1101:16526:2167 1:N:0:1
ACTCCTACGGGAGGCAGCAGTGGGGAATATTGCACAATGGGCGCAAGCCTGATGCAGCCATGCCGCGTGTGTGAAGAAGGCCTTCGGGTTGTAAAGCACTTTCAGCGAGGAGGAAGGTGGTGAACTTAATACGTTCATCAATTGACGTTACTCGCAGAAGAAGCACCGGCTAACTCCGTGCCAGCAGCCGCGGTAATACGGAGGGTGCAAGCGTTAATCGGAATTACTGGGCGTAAAGCGCACG
+
GGGGGGGGGGGGGGGGGGGGGGGGGGGGGGGCGGGGFGGGGGGGGGGGGGGGGGGGGGGGGFGFGGF@FFGGGGGGFFFGGGGGGGGGGGGGGGGGFFGGGGGGGGGGGGDGGEGGGGGGGGGGGGGGGGGGGGGGGGGGGGFGGGGGGGGGGGGGGGGGGGGGGGGGGGGGGGGGGGGGGGFFGGGGGGGGGGGGGGGGGGGGGEEGGFGGGGGDFGCFGGGGGGGGGGGGGGGEGGGGGDD)
@M03364:276:000000000-BLYN8:1:1101:16567:2174 1:N:0:1
ACTCCTACGGGAGGCAGCAGTAGGGAATCTTCCGCAATGGACGAAAGTCTGACGGAGCAACGCCGCGTGTGTGAAGAAGGTTTTCGGATCGTAAAGCACTGTTGTTGGAGAAGAACAAGGATAAGAGTCACTGCTTGTCCCTTGACGGTATCTAACCAGAAAGCCACGGCTAACTACGGGCCAGCAGCCGCGGTAATACGTATGTGGCAAGCGTTGTCCGGAATTATTGGGCGTAAAGCGCGCG
+
GGGGGGGGGGGGGGGGGGGGGGGGGGGGGGGFGGGGGGGGGEGGGD:FFGGGCGCGGGCGGGGGGGGGGEGDGFGGGGGGFGGGGGGEE7FGGGGGGFGGGGFFGFED<EGGGGGGGEG8,,B5C<=FDFGG,<BCAADEF=>FG=F7C@FFFGFGFGGCG7>F,,3@*3C:FFFGCE**>*:;*:CEFEEB:11*<BC8?++??B9*8AC@E88=/A+:**1:<97C<6CF59:27::DDD<C
@M03364:276:000000000-BLYN8:1:1101:21926:2183 1:N:0:1
ACTCCTACGGGAGGCAGCAGTGGGGAATATTGCACAATGGGCGCAAGCCTGATGCAGCCATGCCGCGTGTATGAAGAAGGCCTTCGGGTTGTAAAGTACTTTCAGCGAGGAGGAAGGCGTTGTGGTTAATAACCGCAACGATTGACGTTACTCGCAGAAGAAGCACCGGCTAACTCCGTGCCAGCAGCCGCGGTAATACGGAGGGTGCTAGCGTTAATCGGAATTACTGGGCGTAAAGCGCACG
+
CFGF@<<EFCFE@FFEGCGG9F9@7,@EEF9C9F@EFGGGEGGGDC:7CEFGF9EFGGGGGGGGGGGG=B,,6E6FF8FFFGGFCFGE@FFG,FE9C?,<CF5,?,::>F4BE7EFGF:B++8BC=7<<F<FGB:>=3:>FG7>F9C>>F<<B:*<<@:@>3F:FG7<7CCFG@C@ED<CFFG@7FC@F55CG*=7B?98*1*CEGG*+308C*8*/<C=E=C*+<?C+<8*9D5ECG77))))
@M03364:276:000000000-BLYN8:1:1101:21983:2203 1:N:0:1
ACTCCTACGGGAGGCAGCAGTGGGGAATATTGCACAATGGGCGCAAGCCTGATGCAGCCATGCCGCGTGTATGAAGAAGGCCTTCGGGTTGTAAAGTACTTTCAGCGAGGAGGAAGGCATTAAGGTTAATAACCTTAGTGATTGACGTTACTCGCAGAAGAAGCACCGGCTAACTCCGTGCCAGCAGCCGCGGTAATACGGAGGGTGCAAGCGTTAATCGGAATTACTGGGCGTAAAGCGCACG
+
GGGGGGGGGGGGGGGGGGGGGGGGGGGGGCEGGGGGGGGGGGGGGGGGCFGGGGFGFGGGGGGGGGGGGGGGGGGGGGGGGGEGGGGGGGGGGGGGGGGGGGGGGGGDGGGGGGGGCFGGGGDFGGGGGGGGGCEFGGGGGFCDDGGGGFGGGGGGGGGGGGGGFGGGGGDGGFGFGDFEFFGGGFFGGGCEGGGDE;C8BEGG7=CGGFGGGGDDGCFGGGGGGGGG76EFGGGEGG=CGGG3
@M03364:276:000000000-BLYN8:1:1101:13966:2212 1:N:0:1
ACTCCTACGGGAGGCAGCAGTGGGGAATATTGCACAATGGGCGCAAGCCTGATGCAGCCATGCCGCGTGTATGAAGAAGGCCTTCGGGTTGTAAAGTACTTTCAGCGGGGAGGAAGGTGAGTGGTTTAATACGCCATTCAATTGACGTTACCCGCAGAAGAAGCACCGGCTAACTCCGTGCCAGCAGCCGCGGTAATACGGAGGGTGCAAGCGTTAATCGGAATTACTGGGCGTAAAGCGCACG
+
GGGGGGGGGGGGGGGGGGGGGGGGGGGGGGGGGGGGGGGGGGGGGGGGGGGGGGGGGGGGGGGGGGGFFGGGGGGGGGGGGGGGGGGGGGGGGGGGGGGGGGGGGFGGGG7FEGGGGDFFGGGGGGFGGGGGGGGGGGGGFFFCGGGGGGGGGGGGDGGGGGGGGGGGGGGGGGGGGGGGGGGGGFGGGGDEGGGGGGGGGGGGGGGGGFFFGGGDCFFFGGGGGGGGGGGGGGGGGGGGGGG5
@M03364:276:000000000-BLYN8:1:1101:20864:2234 1:N:0:1
ACTCCTACGGGAGGCAGCAGTAGGGAATCTTCGGCAATGGACGAAAGTCTGACCGAGCAACGCCGCGTGAGTGAAGAAGGTTTTCGGATCGTAAAACTCTGTTGTTAGAGAAGAACAAGGACGTTAGTAACTGAACGTCCCCTGACGGTATCTAACCAGAAAGCCACGGCTAACTACGTGCCAGCAGCCGCGGTAATACGTAGGTGGCAAGCGTTGTCCGGATTTATTGGGCGTAAAGCGAGCG
+
FGGGGFGGGGGGGGGGGGGGGGGGGGGGGGGGGGGGGGGGGGGGGGGGGGGGDGGGGGGGGGGGCEG7FEFGGGGGGGGGGGGDACGGGGGGGGGGGGGGCFFGGGGGGGGGGGGGGGFGGGGEEEGGGGGGGGGGFGFFEDGGGGGGGGGGGGGGGGGGGGGGGGGGGGGGGGFDGGGGGFGGGGGGGGGGCEEG?FGF<BE>>+8EGD*=CEEGGGGEEDGDEFGGGGGGGGDDFGGGGGG)
@M03364:276:000000000-BLYN8:1:1101:12800:2260 1:N:0:1
ACTCCTACGGGAGGCAGCAGTAGGGAATCTTCGGCAATGGACGAAAGTCTGACCGAGCAACGCCGCGTGAGTGAAGAAGGTTTTCGGATCGTAAAACTCTGTTGTTAGAGAAGAACAAGGACGTTAGTAACTGAACGTCCCCTGACGGTATCTAACCAGAAAGCCACGGCTAACTACGTGCCAGCAGCCGCGGTAATACGTAGGTGGCAAGCGTTGTCCGGATTTATTGGGCGTAAAGCGAGCG
+
GGGGGGGGGGGGGGGGGGGGGGGGGGGGGGGGGGGGGGGGGGGGGGGGGGGGGGGGGGGGGGGGGGGGGGGGGGGGGGGGGGGGGGGGGGGGGGGGGGGGGGGGGGGGGGGGGGGGGGGGGGGGGGGGGGGGGGGGGGGGGGGGGGGGGGGGGFGGGGGGGGGGGGGGGGGGGGFGGGGGGGGGGGGGGGGGGGEGGGGGGGGGGGGGGGGGGGGGGGGGEEGGGGGGGGGGGCCEGGGC:C37
@M03364:276:000000000-BLYN8:1:1101:7837:2267 1:N:0:1
ACTCCTACGGGAGGCAGCAGTAGGGAATCTTCGGCAATGGACGAAAGTCTGACGGAGCAACGCCGCGTGTGTGAAGAAGGTTTTCGGATCGTAAAACTCTGTTGTTAGAGAAGAACAAGGACGTTAGTAACTGAACGTCCCCTGACGGTATCTAACCAGAAAGCCACGGCTAACTACGTGCCAGCAGCCGCGGTAATACGTAGGTGGCAAGCGTTGTCCGGATTTATTGGGCGTAAAGCGAGCG
+
GGGGGGGGGGGGGGGGGGGGGGGGGGGGGGGGGGGGGGGGFGGEGGGGGGGGFGCGGGGGGFGGGDG@F=FGGGGGGGGGFGFFGCFDFCFGFGGGGGGGGGGGGGGGGGGGGGGGGGGFGFGG@FGADFFFADGGGGFGGGFGGGGGGGGGGGAFGGGGGGGFGGGGCCFEGFGGGEGGGGGGGGGGGGGD5E87BFGGGGGGGGGDF6C8E;EEGGFGGDEEG?FC:?*:CCEDFFFDGDGC
@M03364:276:000000000-BLYN8:1:1101:20056:2271 1:N:0:1
ACTCCTACGGGAGGCAGCAGTGGGGAATATTGCACAATGGGCGCAAGCCTGATGCAGCCATGCCGCGTGTATGAAGAAGGCCTTCGGGTTGTAAAGTACTTTCAGCGGGGAGGAAGGGATGAGCCTTAATACGGTTCGTCATTGACGTTACCCGCAGAAGAAGCACCGGCTAACTCCGTGCCAGCAGCCGCGGTAATACGGAGGGTGCAAGCGTTAATCGGAATTACTGGGCGTAAAGCGCACG
+
GGGGGGGGGGGGEGGGGGGGGGGGGGGGGFGFGGGGGGGGGFGGGGGGGDEGGGFGGGGGGGGGGGG:C?FFGGGFGGGGGFF<FGGGGGGGGGGGGGGGGGGFGFGGGDEEGGFG@EGGDGGGFCGGGFGGGCFGGD:<@FGGGGEGGGE9:FGGGGGGGGGFGEEGDEFGFCEGGGGFCFGFEFC@FGGGGGCEGGGGGGGGEGGDGGFFEA88FFGFGGGGGGF9<CCCGGC5<C7)CDG5
@M03364:276:000000000-BLYN8:1:1101:18076:2293 1:N:0:1
ACTCCTACGGGAGGCAGCAGTGGGGAATCTTCCGCAATGGACGAAAGTCTGACGGAGCAACGCCGCGTGTGTGAAGAAGGTTTTCGGATCGTAAAGCACTGTTGTTAGAGAAGAACAAGGATAAGAGTCACTGCTTGTCCCTTGACGGTATCTAACCAGAAAGCCACGGCTAACTACGTGCCAGCAGCCGCGGTAATACGTAGGTGGCAAGCGTTGTCCGGAATTATTGGGCGTAAAGCGCGCG
+
GGGGGGGGGGGGGGGGGGGGGGGGGGGGGGGGGGGGGGGGGGGGGGGGGGGGGGGGGGGGGGGGGGGGGGGGGGGGGGGGGGGGGGGGGGGGGGGGGGGGGGGGDGGGGGGGGGGGGGGGFDGFGGGGGGGGGGGGGGGGGGGGGGGGGGGGGGGGGGGGGGGGFGGGGGGGGGGGGGGGGGGGGGGGGGGGGGDEFGGGGGGGGGGGGGGGGGGGGDFEGEEG6CGGFGFGDGGC<FGGGGGD
@M03364:276:000000000-BLYN8:1:1101:12412:2305 1:N:0:1
ACTCCTACGGGAGGCAGCAGTGGGGAATATTGCACAATGGGCGCAAGCCTGATGCAGCCATGCCGCGTGTGTGAAGAAGGCCTTCGGGTTGTAAAGCACTTTCAGCGAGGAGGAAGGTGGTGAGCTTAATACGTTCATCAATTGACGTTACTCGCAGAAGAAGCACCGGCTAACTCCGTGCCAGCAGCCGCGGTAATACGGAGGGTGCAAGCGGTAATCGGAATTACTGGGCGTAAAGCGCACG
+
GGGGGGGGGGGGGGGGGGGGGGGGGGGGGGGGGGGGGGGGGGGGEGGGGGGGGGGGGGGGGGGGGGGGGGGGGGGGGGGGGGGGGFGGGGGGGGGGGGGGGGGGGGGGGGGGGGGGGGGGDGFGFGFFGGGGGGGGGGCAFGAFGGGGGGEGGGDEGGFFGGGGGGGGGGGEGGGGGGFGDGGGGGGCCEGGGEEGGGFGGGGGGGGGGGCD=*;CEGFFGGCGFGGGGCFGDCGC<FCDGG<7
@M03364:276:000000000-BLYN8:1:1101:14858:2314 1:N:0:1
ACTCCTACGGGAGGCAGCAGTAGGGAATCTTCGGCAATGGACGAAAGTCTGACCGAGCAACGCCGCGTGAGTGAAGAAGGTTTTCGGATCGTAAAACTCTGTTGTTAGAGAAGAACAAGGACGTTAGTAACTGAACGTCCCCTGACGGTATCTAACCAGAAAGCCACGGCTAACTCCGTGCCAGCAGCCGCGGTAATACGGAGGGTGCAAGCGTTAATCGGAATTACTGGGCGTAAAGCGCACG
+
GGGGGGGGGDGGGGGGGGGGGGGGGGFGGGGGGGGGGGGGFGGGGGGGGGGGGGGGGGGGGGGGGGGGGCGGGGGGGGGGFGFGGGGGGGEGGGGGGGGGGGGGGGGGGGGGGGGGGGCGGCF=FGGGGGGGGGGGGGGGGGGGGGGGGGGGGGGGGGGFGGFGGGGGGGGGGGGCGGGCEFFF::CGGGGG5CGGGGGGGEGGGGGGGGGGGGGGGDCFEEEGGGCGGGFGGGGGGGGGGGD5
@M03364:276:000000000-BLYN8:1:1101:8292:2327 1:N:0:1
ACTCCTACGGGAGGCAGCAGTGGGGAATATTGCACAATGGGCGCAAGCCTGATGCAGCCATGCCGCGTGTATGAAGAAGGCCTTCGGGTTGTAAAGTACTTTCAGCGAGGAGGAAGGCATTAAGGTTAATAACCTTAGTGATTGACGTTACTCGCAGAAGAAGCACCGGCTAACTCCGTGCCAGCAGCCGCGGTAATACGGAGGGTGCAAGCGTTAATCGGAATGACTGGGCGTAAAGCGCACG
+
FFGDFCFCBFGCFGEEFGGFCF98@BFG9FC9@FFGGDC8CFGGEG7,66<E9<CEGGGGGGGFFFEE78,CE<EFAFGGFC8CC<,CF,@CB<FFGCFAA9?,CE:=FCE@?=E<:EF8E,5??,C,:FFF@F,BC<A<,A,5C<=+:3=<<BCG>+>7,3,@CFFEEGC*,6@E:B11B:D@D@8>B54:C:542+?CE5C7CCE>:><8C85?77CF=8*:+++0?CCCC/5C3DDD))1/
@M03364:276:000000000-BLYN8:1:1101:12171:2347 1:N:0:1
ACTCCTACGGGAGGCAGCAGTGGGGAATATTGCACAATGGGCGCAAGCCTGATGCAGCCATGCCGCGTGTATGAAGAAGGCCTTCGGGTTGTAAAGTACTTTCAGCGGGGAGGAAGGTGATGAACTTAATACGTTCATCAATTGACGTTACCCGCAGAAGAAGCACCGGCTAACTCCGTGCCAGCAGCCGCGGTAATACGGAGGGTGCAAGCGTTAATCGGAATTACTGGGCGTAAAGCGCACG
+
GGGGGGGGGGGGGFGGGGGGFGGFEGGGFGGGGDGGGFGGFGGGDFEGDEGCGGGFDFGGGFGGGGCFGGGGCFGAEFFGGGFFEGGGGGEEEFFGEFFFFGGGGGGGDGGGGD@CFGGGFGGGGGFG9DFCGBGGFGFDGGG?FGGGGGEG7<FE@7FGGFCFGGGDECFGGGF9FE<CGGGFGF8C*BEGEGGGGGGGC5::EECDFF?CEGGGDFCFCEGGGFGGG?5CDGG=CD7CDC7)
@M03364:276:000000000-BLYN8:1:1101:16469:2358 1:N:0:1
ACTCCTACGGGAGGCAGCAGTGGGGAATATTGCACAATGGGCGCAAGCCTGATGCAGCCATGCCGCGTGTATGAAGAAGGCCTTCGGGTTGTAAAGTACTTTCAGCGAGGAGGAAGGCGTTGTGGTTAATAACCGCAGCGATTGACGTTACTCGCAGAAGAAGCACCGGCTAACTCCGTGCCAGCAGCCGCGGTAATACGGAGGGTGCAAGCGTTAATCGGAATTACTGGGCGTAAAGCGCACG
+
GGGGGGGGGGGGGGGDGGGGGFCFGGGGCGGGGGGGGGGGGGGGGGGGGGGGGGGGGGGGGGGGGGGFGGGGGFDFGGGGGGGGGGGGCFFGGGGGGFGGGGGGGGGGGGGGEGGGGGGGCGGGD<FADFFFEGGGGDDGGG<CFFGGGGDCFFGGCEDGGFGGGGF@EDGEGGGGGGG77EFGG,2BCECEGBEDCF9C>EBE>EDCFFCC=EAEGDFG555>E7A:CG*/9D5=<FFDC539
@M03364:276:000000000-BLYN8:1:1101:20023:2363 1:N:0:1
ACTCCTACGGGAGGCAGCAGTAGGGAATCTTCGGCAATGGACGAAAGTCTGACCGAGCAACGCCGCGTGAGTGAAGAAGGTTTTCGGATCGTAAAACTCTGTTGTTAGAGAAGAACAAGGACGTTAGTAACTGAACGTCCCCTGACGGTATCTAACCAGAAAGCCACGGCTAACTACGTGCCAGCAGCCGCGGTAATACGTAGGTGGCAAGCGTTGTCCGGATTTATTGGGCGTAAAGCGAGCG
+
GGGGGGGGGGGGGGGGGGGGGGGGGGGGGGGGGGGGGGGGGGGGGGGGGGFGGGGGGGGGGGGGGGGFGGGFFGGGGGGGGGGGGGGGGGGGGGGGGGGGGGGGGGGGGGGGGGGGGGGGGGGGCGGGGGGGFGGGGGGFGGGGGGGGGGGGGGGGFFGGGGGGFGGGGGGGGGGGGGGCGGGGGGGGFGGGGGGGGGGGGGGGGGGGGGGGGG;EEFFGGGGGGGFGGGEC3<EGGGGGGGDC
@M03364:276:000000000-BLYN8:1:1101:20771:2386 1:N:0:1
ACTCCTACGGGAGGCAGCAGTAGGGAATCTTCCACAATGGACGAAAGTCTGATGGAGCAACGCCGCGTGAGTGAAGAAGGTTTTCGGATCGTAAAACTCTGTTGTTGGAGAAGAACGTATTTGATAGTAACTGATCAGGTAGTGACGGTATCCAACCAGAAAGCCACGGCTAACTACGTGCCAGCAGCCGCGGTAATACGTAGGTGGCAAGCGTTGTCCGGATTTATTGGGCGTAAAGCGAGCG
+
GGGGGGGGGGGGGGGGGGGGGGGGGGGGGGGGGGGGGGGGGGGGGGGGGGGCFGGGGGGGGGGGGGGGGGGGGGGGGGGGGGGGGGGGFCGGGGGGGGGGGGECFGGGGGGGGGGGGCFGGGGGFGGGGGGGGGGFGGGGGGGGGGGGGGGDCGGGCGGGGGGGGGGGGGGGGGGGGGGGGCFGGGGGGGDCEGGGGGGGCCGGBEGGG6FGG5CCEEFGGDCE+<EGEEGGGDGGFFGGGGGC
@M03364:276:000000000-BLYN8:1:1101:19945:2390 1:N:0:1
ACTCCTACGGGAGGCAGCAGTAGGGAATCTTCGGCAATGGACGAAAGTCTGACCGAGCAACGCCGCGTGAGTGAAGAAGGTTTTCGGATCGTAAAACTCTGTTGTTAGAGAAGAACAAGGACGTTAGTAACTGAACGTCCCCTGACGGTATCTAACCAGAAAGCCACGGCTAACTACGTGCCAGCAGCCGCGGTAATACGTAGGTGGCAAGCGTTGTCCGGATTTATTGGGCGTAAAGCGAGCG
+
GGGGGGGGGGGGGDGGGGGGGGGGGGGGDFGDGGGGGGGGFFGFGGGGGGGGGGGGGGGGGGGGGGFGGDGFGGGGGGGGEFGGGGGGGGGGGGGGGGGG9EGGGGFGGGGGGGGGGGBDFGFEF@FGFGGGGGFFDDGEDGFF8DEEGGFGGGGGGGGFGCCFCFECEGEGGDGGGEGGDF?84:FECEGEGGG7><;C<9=C+?8CFGGFGG=EGG9CEEDGGGFF79E5<D5=*>*7CG3>
@M03364:276:000000000-BLYN8:1:1101:19535:2395 1:N:0:1
ACTCCTACGGGAGGCAGCAGTGGGGAATATTGCACAATGGGCGCAAGCCTGATGCAGCCATGCCGCGTGTATGAAGAAGGCCTTCGGGTTGTAAAGTACTTTCAGCGAGGAGGAAGGCATTAAGGTTAATAACCTTGGTGATTGACGTTACCCGCAGAAGAAGCACCGGCTAACTCCGTGCCAGCAGCCGCGGTAATACGGAGGGTGCAAGCGTTAATCGGAATTACTGGGCGTAAAGCGCACG
+
GFEGEGFGGGGGC+B;FFFFFGGG>,BFDEAFGGFGF9FDGGGGGGGGGGGDGGGFGFE,FEEFC+67@BFFGGGGGFFGGGGFGEGGGGGGFGFFG9FFCEFFFD>FFB@BCBFDDFGFFFCEFFF9FGGGFFFFGGGFCGFCGCGCCGEFGGDEC7:@FGFGFFGGDEGG@,?>FEFFG7?,8EC,4BEGD5CEF9BFG58CCGG58>@@EECEFGGGGGGGGGGGGF=FG7:EF7FG3))/
@M03364:276:000000000-BLYN8:1:1101:14989:2468 1:N:0:1
ACTCCTACGGGAGGCAGCAGTAGGGAATCTTCGGCAATGGACGAAAGTCTGACCGAGCAACGCCGCGTGAGTGAAGAAGGTTTTCGGATCGTAAAACTCTGTTGTTAGAGAAGAACAAGGACGTTAGTAACTGAACGTCCCCTGACGGTATCTAACCAGAAAGCCACGGCTAACTACGTGCCAGCAGCCGCGGTAATACGTAGGTGGCAAGCGTTGTCCGGATTTATTGGGCGTAAAGCGCGCG
+
GGGGGGGGGGGGGGGGGGGCFGGGGGGGGGGFFGGGGGGFFGGECFEGEFGGFGGGGDGGGGGGGGGGGGGFFEFFGGGGGGFGGEECFGGGGGGGGGGGGGGGGFGGGGGGCFGGGGCFGGGGGGGGGGGGGGGGGGFGGGGGDCFGGGGDFFFFF<FFGFG@FFFGGDGGGG;>FEGGGGGGGGGFGEEGGGGGGGDGFGGGFGGGGGFGG==EG7EEC5;E@9<CF95FDGGGGGG537)9
@M03364:276:000000000-BLYN8:1:1101:9349:2472 1:N:0:1
ACTCCTACGGGAGGCAGCAGTGGGGAATATTGCACAATGGGCGCAAGCCTGATGCAGCCATGCCGCGTGTGTGAAGAAGGCCTTCGGGTTGTAAAGCACTTTCAGCGAGGAGGAAGGTGGTGAACTTAATACGTTCATCAATTGACGTTACTCGCAGAAGAAGCACCGGCTAACTCCGTGCCAGCAGCCGCGGTAATACGGAGGGTGCAAGCGTTAATCGGAATTACTGGGCGTAAAGCGCACG
+
GGGGGGGGGGGGGGGGGGGGFFGGGGGGGGGGGGGGGGGGGGGGGGGGGGGGGGGGGGGGGGGGGGGGGGGGGGGGGGGGGGGGGGEDFFGGGGGGGGGGGGGGGGGGGGEGGGGGGGGGGGGGGFGGGGGGGGGGCGGGGGGGGGGGGGGGGGGGGGGGGGGGGGCGECFGGGGFGD*:FFFCGGGGFGGG>EEGGGGGGGGGGGE>C<9FGGGGGGGFGDGGGFGGGGCCDDE=FCCGGGG<
@M03364:276:000000000-BLYN8:1:1101:22333:2487 1:N:0:1
ACTCCTACGGGAGGCAGCAGTGGGGAATATTGCACAATGGGCGCAAGCCTGATGCAGCCATGCCGCGTGTGTGAAGAAGGCCTTCGGGTTGGAAAGCACTTTCAGCGAGGAGGAAGGTGGTGAGCTTAATACGTTCATCAATTGACGTTACTCGCAGAAGAAGCACCGGCTAACTCCGTGCCAGCAGCCGCGGTAATACGGAGGGTGCAAGCGTTAATCGGAATTACTGGGCGTAAAGCGCACG
+
FEEGGFCFGDCFCEGEFF@FFFGGGEGCGF<FFFGF@CAFFGEE@@F7C8CF9CFFDCG@CFE6+@F:>FFF8?FDCGGEA4,,:F@+48>+<FGGG<FGDFE<<FB+@C7?FG=E7BFG?FC<CGFFCGDCFFEAFCFGGAA,=,8FEDEGFCDGG7,@<FFFGGGEECFBAAD,F@:<F8EGGG6CGGGE>EBEF99;85BCECGCC7CCG;;CC797CC*:CFFF?+:EGGGGG7>)3)))
@M03364:276:000000000-BLYN8:1:1101:18849:2493 1:N:0:1
ACTCCTACGGGAGGCAGCAGTAGGGAATCTTCCGCAATGGGCGAAAGCCTGACGGAGCAACGCCGCGTGAGTGATGAAGGGTTTCGGCTCGTAAAACTCTGTTATTAGGGAAGAACATATGTGTAAGTAACTGTGCACATCTTGACGGTACCTAATCAGAAAGCCACGGCTAACTACGTGCCAGCAGCCGCGGTAATACGGAGGGTGCAAGCGTTAATCGGAATTACTGGGCGTAAAGCGCACG
+
GGGGGGGGGGGG7EGGGGGGGGGGGGGGGGGGFGGGGGGGGGGGGGGGGGGGGGDGGGGGGGGGGGGGGGGGGFGDGGGG7FGGGDGGGGGGGGGGGGGGCFGFGGGGGGGGGGGFGGFFGDCFFGFGGCGGGGGFF=DFFGFFGECCGGGGGFGGGGGGGGGGGGGGGECGGGGGGGGGGGGGGGGFFGG5:EGGGGGG5:EGEECEGGGGGEGGCCFGGGGGGGGGEG5CCD=EGG7<3DGD
@M03364:276:000000000-BLYN8:1:1101:19657:2516 1:N:0:1
ACTCCTACGGGAGGCAGCAGTAGGGAATCTTCGGCAATGGACGAAAGTCTGACCGAGCAACGCCGCGTGAGTGAAGAAGGTTTTCGGATCGTAAAACTCTGTTGTTAGAGAAGAACAAGGACGTTAGTAACTGAACGTCCCCTGACGGTATCTAACCAGAAAGCCACGGCTAACTACGTGCCAGCAGCCGCGGTAATACGTAGGTGGCAAGCGTTTTCCGGATTTATTGGGCGTAAAGCGAGCG
+
FFFGE,CC@BCCFGEEGG-CFEF9,CCFCGF,CC++@C<,C,::+BFECEFFF8C+@+CE@E@FCCG4CCCFEAFEDF@<FF9D<BC+B+B?E<F?FF<FFFGFF=E<<9FGFEGGGGCGF<:3<FCF<<BBA9FC<@FF@FGFFFG7FFCFAFC<FCGFGGFG7C,*CE:FB:DF,6><@EGCFG,6,4:8=EG@C++=9>*B;C*<FECF88;*29+:5CCEFFAF:<CC5<CC9C>5C)7/
@M03364:276:000000000-BLYN8:1:1101:11734:2527 1:N:0:1
ACTCCTACGGGAGGCAGCAGTGGGGAATATTGCACAATGGGCGCAAGCCTGATGCAGCCATGCCGCGTGTATGAAGAAGGCCTTCGGGTTGTAAAGTACTTTCAGCGAGGAGGAAGGCGTTGTGGTTAATAACCGCAACGATTGACGTTACTCGCAGAAGAAGCACCGGCTAACTCCGTGCCAGCAGCCGCGGTAATACGGAGGGTGCAAGCGTTAATCGGAATTACTGGGCGTAAAGCGCACG
+
GGGGGGGGGGGGGGGGGGGGGGGGG@GGGGGGGGGGGGGGGGGGGGGGGGGGGGGGGGEGGGGGGGGGGGGGGGGCFGGGGGGGGGGGFDGGGGGGGGGGGGGGGGGEGGGGGEGGGGGGGGGGGGGGGGGGGGGGGGGGGGDFFCCFFC:FABCGDFGGGGGGGGGGGGGGGG?FCGGFGGGGGGGG,BGEGGEGGCGGGGGGGGGGCFFFG8;CECFFGDCGFGGGGGGG)>CC3CFGGDD/
@M03364:276:000000000-BLYN8:1:1101:18975:2535 1:N:0:1
ACTCCTACGGGAGGCAGCAGTGGGGAATATTGCACAATGGGCGCAAGCCTGATGCAGCCATGCCGCGTGTATGAAGAAGGCCTTCGGGTTGTAAAGCACTTTCAGCGAGGAGGAAGGTGGTGAGCTTAATACGCTCATCAATTGACGTTACTCGCAGAAGAAGCACCGGCTAACTCCGTGCCAGCAGCCGCGGTAATACGGAGGGTGCAAGCGTTAATCGGAATTACTGGGCGTAAAGCGCACG
+
FGGGGGEFGGDGGCE;FEGGGGGGEFGFGGGGGGGEGFFCEFGGGGGGGEACFGGCGEGCC6EFCEGGEEFCFFGGGFG88FFFGFGGGGGCDFGGGGGG<AFGFGGGGGDEF:FD@FEDGDFFG9FFGGGFGGGGDFGF=FGFFGGGFGCGGGDC@GFGGFGGGGGGGDGGCFCEGGGG7FFG7EGCBECEGG>EGGGCE>CEGGGGGGGGGGG=7FFGGGCEA@??AFGFGGGGGGGGGGGD
@M03364:276:000000000-BLYN8:1:1101:20000:2545 1:N:0:1
ACTCCTACGGGAGGCAGCAGTGGGGAATATTGCACAATGGGCGCAAGCCTGATGCAGCCATGCCGCGTGTATGAAGAAGGCCTTCGGGTTGTAAAGTACTTTCAGCGAGGAGGAAGGCATTAAGGTTAATAACCTTAGTGATTGACGTTACTCGCAGAAGAAGCACCGGCTAACTCCGTGCCAGCAGCCGCGGTAATACGGAGGGTGCAAGCGTTAATCGGAATTACTGGGCGTAAAGCGCACG
+
GGGGGGGGDEGGGGGGGGGGGFGGGEGGGGGGGGGGDEFFGGDGDFGFDGGGGGGGG@FEGGGGGDGGGGGGGGGGFFGGFGGEFGGGGGGGGGGGGGGGGGGGGGGFGCGGGGGG7A8FFGGGGGGDGDAGGGGGCFFGGGCGGGGGGGGG>FDC@FGGE<FFFFGGGGEGGFGGCECFGDGGGGGG7EEGGG8C?F?FEGGGGGGGGGG=EGECFGGGG5CCFGGGCCF5DGEEFFFCDCC<
@M03364:276:000000000-BLYN8:1:1101:8758:2565 1:N:0:1
ACTCCTACGGGAGGCAGCAGTGGGGAATATTGCACAATGGGCGCAAGCCTGATGCAGCCATGCCGCATGTATGAAGAAGGCCTTCGGGTTGTAAAGTACTTTCAGCGAGGAGGAAGGCATTAAGGTTAATAACCTTAGTGATTGACGTTACTCGCAGAAGAAGCACCGGCTAACTCCGTGCCAGCAGCCGCGGTAATACGGAGGGTGCAAGCGTTAATCGGAATTACTGGGCGTAAAGCGCACG
+
GGGGGGGGGGGGGGGGGGGGGGGGGGGGGGGGGFGFFFGGCGGGGGGGFEFGGGGGGCGGGGFGGGGGGGGGGGGGGGGGGFFGGGDCCFGGGCGGGGCFGGFGFACFGGEEGCFGGGG8FDDF9FGEGGGGGGFGGGAFFGGGDG@FGGGGGGGGGDGGGGGGG,FEGDGG7FGGGEFGGGGCGGGG,8CEEGCEEFCC58C*8*BEDGGGGEGC5AFFDCEC?C<CGCFG:CGE5*:DD379
@M03364:276:000000000-BLYN8:1:1101:9890:2566 1:N:0:1
ACTCCTACGGGAGGCAGCAGTGGGGAATATTGCACAATGGGCGCAAGCCTGATGCAGCCATGCCGCGTGTATGAAGAAGGCCTTCGGGTTGTAAAGTACTTTCAGCGAGGAGGAAGGCGTTGTGGTTAATAACCGCAGCGATTGACGTTACTCGCAGAAGAAGCACCGGCTAACTCCGTGCCAGCAGCCGCGGTAATACGGAGGGTGCAAGCGTTAATCGGAATTACTGGGCGTAAAGCGCACG
+
GGGGGGGGGGGGGGGGGGGFGGGGGGGGFGGGGGGGGGGGGGGGGGGGGGGGGGGGGGCCFGGGGGGGGGGGGDGGGGGGGGGGGGGGGGGGGGGGGGGGGGGGGGGGGGGGGGGGEGGGEEGGGGGGGGGGGGGGGGGGGGGGGGGEGGCFFGGFGEGGGFGGGGGGDDGGGGGGFGCEEGFCCEFC=EGGGGCEFCCGGGGGGGGGGGGGGGGGF7CCGGGDFFGGG6CEGCEEGFFGGGDC
@M03364:276:000000000-BLYN8:1:1101:24586:2568 1:N:0:1
ACTCCTACGGGAGGCAGCAGTAGGGAATCTTCGGCAATGGACGAAAGTCTGACCGAGCAACGCCGCGTGAGTGAAGAAGGTTTTCGGATCGTAAAACTCTGTTGTTGGAGAAGAACGTATTTGATAGTAACTGATCAGGTAGTGACGGTATCCAACCAGAAAGCCACGGCTAACTACGTGCCAGCAGCCGCGGTAATACGTAGGTGGCAAGCGTTGTCCGGATTTATTGGGCGTAAAGCGAGCG
+
GGCGGGGGFGGGGGGGGGGGEFGGGGGGGGGGGDGGGGGGGGG:F@FGGGGGGGCEGG+CEFGGGGGFGEFGGGGGGGGGGGGGGEGGGGGGFFGGGGGGFGFFGGGGEG8FGGGGEFGGFFFFEFGGGC,FGFDEFFGFGCFGGGGGGGGAFFFGCFGGGGGFCC@EGGGGGGDGGGGGGGGGGDGGFGGGGGGDFGGGC9CGBCFGGGGGGGGDG??CEG*:+C<FGGGGGGEGGCGDDGD5
@M03364:276:000000000-BLYN8:1:1101:14769:2601 1:N:0:1
ACTCCTACGGGAGGCAGCAGTGGGGAATATTGCACAATGGGCGCAAGCCTGATGCAGCCATGCCGCGTGTGTGAAGAAGGCCTTCGGGTTGTAAAGCACTTTCAGCGAGGAGGAAGGTGGTGAACTTAATACGTTCATCAATTGACGTTACTCGCAGAAGAAGCACCGGCTAACTCCGTGCCAGCAGCCGCGGTAATACGGAGGGTGCAAGCGTTAATCGGAATTACTGGGCGTAAAGCGCACG
+
GGGGGGGGGGGGGGGGGGFGGGGGGGGGGGGGGGGGGGGGGGGGGGGGGGGGGGGGGGGGGGGGGGGGGGGGGGGGGGGGGGGGGGGGGGGGGGGGGGGGGGGGGGGGGGGGGGGGGGGGGGGGGGFGGGGGGGGGGGGFGGGGGGGGGGGGGGGGGGGGGGGGGGGGGGGGGGGFGGGGGGGGGGGGGGGGGGGGGGGGGGGGGGGGGGGGGGGGGGGGGGGGGGGGGGGGGGGGGGGDGDG3
@M03364:276:000000000-BLYN8:1:1101:19997:2604 1:N:0:1
ACTCCTACGGGAGGCAGCAGTAGGGAATCTTCGGCAATGGACGAAAGTCTGACCGAGCAACGCCGCGTGAGTGAAGAAGGTTTTCGGATCGTAAAACTCTGTTGTTAGAGAAGAACAAGGACGTTAGTAACTGAACGTCCCCTGACGGTATCTAACCAGAAAGCCACGGCTAACTACGTGCCAGCAGCCGCGGTAATACGTAGGTGGCAAGCGTTGTCCGGATTTATTGGGCGTAAAGCGAGCG
+
GGGGGGGGGGGGGGEFGGGGGGGGGGGGGGGGGGGGGGGGGGGGGGGGGGGGGGGGGGGGGGGGGGGGGDGFGGGGGGGGGGGGGGDGGEGGGGGFFFFGFGGGGGGGGGGGGGGGGGEFFGGFC8FGGFFCFGGGGGGGGGGGGGGGGGFGGGGGGGGCFGGGGGGGGGGGGGGGGECFGGGGGGGGFGGGCEGGFGGGG9CEFFFFGGGCCG=8CFFGGGCCE7+<CFEFGGGGGGGGGGGC
@M03364:276:000000000-BLYN8:1:1101:10375:2609 1:N:0:1
ACTCCTACGGGAGGCAGCAGTGGGGAATATTGCACAATGGGCGCAAGCCTGATGCAGCCATGCCGCGTGTATGAAGAAGGCCTTCGGGTTGTAAAGTACTTTCAGCGAGGAGGAAGGCATTAAGGTTAATAACCTTAGTGATTGACGTTACTCGCAGAAGAAGCACCGGCTAACTCCGTGCCAGCAGCCGCGGTAATACGGAGGGTGCAAGCGTTAATCGGAATTACTGGGCGTAAAGCGCACG
+
GGGGGFGGGGGFGGCFFCD<FGGGGGGGGGFGDGEGGGGCFGGGFDGGGGGFGGGGGGGGFFGFGGG@CFFFFEFFGGGFFG<FGFF7EFGGGFGGGGGFAFDGGGGGGG:FG7FFBFGGFEBFG9FFEGAFFFGGGGFFAFFDFFEFGGCEAFG7FFGGGGGGGGGDDEFCFCFGGGGGGGGGGGGGC*:*:C5;999EEECEGCEC6@@88C=E=C755E5CGGFGEFFFG5EGFGCDC3D<
@M03364:276:000000000-BLYN8:1:1101:16838:2615 1:N:0:1
ACTCCTACGGGAGGCAGCAGTGGGGAATATTGCACAATGGGCGCAAGCCTGATGCAGCCATGCCGCGTGTGTGAAGAAGGCCTTCGGGTTGTAAAGCACTTTCAGCGAGGAGGAAGGTGGTGAACTTAATACGTTCATCAATTGACGTTACTCGCAGAAGAAGCACCGGCTAACTCCGTGCCAGCAGCCGCGGTAATACGGAGGGTGCAAGCGTTAATCGGAATTACTGGGCGTAAAGCGCACG
+
GGGGGGGGGGGGGGGGGGGGGGGGGGGGGGGGGGGGGGGGGGGGGGGGGGGGGGGGGGGGGGGGGGGGGGGGGGFGGGGGGGFGGGGGGGGGGGGGGGGGGGGGGGGGGGEGGGGFGGGGGGGGFGAGGGGGGGGGGGGGGGGGGGGGGGGGFEGGGGGGGGGGGGGGGGGGGGGGGGGGGGGGGGGGFGGGGGGGGC9CEBCEDGG>GGFDGGGGGGGGGG5=FGGGGGGGGGC5C>FGGGGC
@M03364:276:000000000-BLYN8:1:1101:23635:2621 1:N:0:1
ACTCCTACGGGAGGCAGCAGTGGGGAATATTGCACAATGGGCGCAAGCCTGATGCAGCCATGCCGCGTGTATGATGAAGGCCTTCGGGTTGTAAAGTACTTTCAGCGAGGAGGAAGGCATTAAGGTTAATAACCTAAGTGATTGACGTTACTCGCAGAAGAAGCACCGGCTAACCCCGGGCCAGTAGCCGCGGTAATACGGAGGGTGCAAGCGGTAATCGTAATTACTGGGCGTAAAGCGCACG
+
GFGFGFAFEDGGGDDC;BEDFDEFFCGF@FFFGFGGGGGFEF7FEEG?FEF@,C,CFFAF,E8F:FF++66CFE,CF<EGGGFFEFGGEFCCFGCEG,@FGD,AB,@>FBCFC:8FF8,BDEF,<??,?CFG9<F8=B?A9?F<<?>@+<=FFGDCFE,>CF<,DF7:FF*3@@,,5***1BGG,,<CGECBCEGGGCFC8558EGDCGCCC**2:5CFF**;FC@+<+A5A)>CEG7D<3C<)
@M03364:276:000000000-BLYN8:1:1101:14300:2639 1:N:0:1
ACTCCTACGGGAGGCAGCAGTGGGGAATATTGCACAATGGGCGCAAGCCTGATGCAGCCATGCCGCGTGTATGAAGAAGGCCTTCGGGTTGTAAAGTACTTTCAGCGAGGAGGAAGGCATTAAGGTTAATAACCTTAGTGATTGACGTTACTCGCAGAAGAAGCACCGGCTAACTCCGTGCCAGCAGCCGCGGTAATACGGAGGGTGCAAGCGTTAATCGGAATTACTGGGCGTAAAGCGCACG
+
GGGGGGGGGGGGGGGGGGGGGGGGGGGGGGGGGGGGGGGGGGGGGGGGGGGGGGGGGGGGGGGGGGGGGGGGGGGGGGGGGGGGGGGGGGCFFGGGGGGGGGGGGGGGGGGFC:EFCGFGGGFGDGGGGGGGGGGGGFGGGGGGFGEGGGGGGGGGGDGGGGGGGGGGGGDGGGGGDGGGGGGGFGGGGGGGGGGGGDGGGGGGGGGGGGGGGGGGGG?FGGGGGGGGGGFFGDGGGGG<CD9)
@M03364:276:000000000-BLYN8:1:1101:24165:2682 1:N:0:1
ACTCCTACGGGAGGCAGCAGTAGGGAATCTTCCGCAATGGGCGAAAGCCTGACGGAGCAACGCCGCGTGAGTGATGAAGGGTTTCGGCTCGTAAAACTCTGTTATTAGGGAAGAACATATGTGTAAGTAACTGTGCACATCTTGACGGTACCTAATCAGAAAGCCACGGCTAACTACGTGCCAGCAGCCGCGGTAATACGTAGGTCCCAAGCGTTGTCCGGCTTTATTGTGCGTAAAGCGAGCG
+
GG8C89EECCDFEGCEEFFFE9<FEC,CF@FC@FCCCBFDCFGGGDEG8F@FGC:@FGGGGGGGGGGGG>CEFGGEF9EAFGG=EEG7DFFGG8<FGGGGGEFE5FEFCF<EFGGGGGEGFBDFA?FBF,CFEGGGGGGGFFFGFC@:CFDGCA7FGGF?=<FCFGGGC7FE:FG9FEFGCFEEGCFFGEGEEGG7BFBCGD>EGFGGCFGGGC5:EGG55*2:FCFCF<EFDCEE*:7>DDD)
@M03364:276:000000000-BLYN8:1:1101:13201:2683 1:N:0:1
ACTCCTACGGGAGGCAGCAGTAGGGAATCTTCGGCAATGGACGAAAGTCTGACCGAGCAACGCCGCGTGAGTGAAGAAGGTTTTCGGATCGTAAAACTCTGTTGTTAGAGAAGAACAAGGACGTTAGTAACTGAACGTCCCCTGACGGTATCTAACCAGAAAGCCACGGCTAACTACGTGCCAGCAGCCGCGGTAATACGTAGGTGGCAAGCGTTGTCCGGATTTATTGGGCGTAAAGCGAGCG
+
GGGGGGGGGGGGGGGGGGGGGGGGGGGGGGGGGGGGGGGGGGGGGGGGGGGGGGGGGGGGGGGGGGGGGGGGGGGGGGGGGGGGGGGGGGGGGGGGGGGGGGGGGGGGFGGGGGG@GGGGGGGGGGGGGGGGGGGGGGFCFGGGFGGGGGGGGGGGGGGGGGGGFDGGGGGGGGGGGGGGGGGGGGGGGGGGGGGGCFFGGGGGGGGGGGGGGGEDGGGGG=ECF?ECFFGGGGGGGGGGGGGC
@M03364:276:000000000-BLYN8:1:1101:8055:2701 1:N:0:1
ACTCCTACGGGAGGCAGCAGTGGGGAATATTGCACAATGGGCGCAAGCCTGATGCAGCCATGCCGCGTGTATGAAGAAGGCCTTCGGGTTGTAAAGCACTTTCAGCGAGGAGGAAGGTGGTGAACTTAATACGTTCATCAATTGACGTTACTCGCAGAAGAAGCACCGGCTAACTCCGTGCCAGCAGCCGCGGTAATACGGAGGGTGCAAGCGTGAATCGGAATTACTGGGCGTAAAGCGCACG
+
GGGGGGGGEGGGDGGGGGGGFGGFGEGGGFGDFCEFFGGD,FFGGGGGG@FGG<FGGFGFGFGFGEGG@=EGGGFGGGGGFGF?FFG7C?FCGGGGGCFEGGCFGDFD@FDGGGGGGGGGEGAFGFGCCGFCFFFFGGGGDGCGGFGGGGC<FFGG75@FFFGCFFGG@:FF<FD@@CFDECECC8>CGGC8ECEGGGGGGDGCECGGGGFGDG*;CEFCCC8*A9EFFGGGGCGE7:FC<9))
@M03364:276:000000000-BLYN8:1:1101:17886:2709 1:N:0:1
ACTCCTACGGGAGGCAGCAGTAGGGAATCTTCGGCAATGGACGAAAGTCTGACCGAGCAACGCCGCGTGAGTGAAGAAGGTTTTCGGATCGTAAAACTCTGTTGTTAGAGAAGAACAAGGACGTTAGTAACTGAACGTCCCCTGACGGTATCTAACCAGAAAGCCACGGCTAACTACGTGCCAGCAGCCGCGGTAATACGTAGGTGGCAAGCGTTGTCCGGATTTATTGGGCGTAAAGCGAGCG
+
GGGGGGGGGGGGGGGGGGGGGGGGGGGGGGGGFGGGGGGGGGGGGGGGGGGGGGGGGGGGGGGGGGGGGGGGGGGGGGGGGGGGGGGGGGGGGGGGGGGGGGGGGGGGGGGGGGGGGGAFGGGGGGGGGGGGFGGGGGGGGGGGGGGGGGGGGGGGGGGGFGGGFGGGGGGGGGGFGGGGFFGGGGGGEGGGEEGGGGGGGGGDFGGGGGGGGGGGGGDGGCCEFGGGG6@FDDEGGCCCGGGC
@M03364:276:000000000-BLYN8:1:1101:9058:2753 1:N:0:1
ACTCCTACGGGAGGCAGCAGTGGGGAATATTGCACAATGGGCGCAAGCCTGATGCAGCCATGCCGCGTGTATGAAGAAGGCCTTCGGGTTGTAAAGTACTTTCAGCGAGGAGGAAGGCATTAAGGTTAATAACCTTGGTGATTGACGTTACTCGCAGAAGAAGCACCGGCTAACTCCGTGCCAGCAGCCGCGGTAATACGGAGGGTGCAAGCGTTAATCGGAATTACTGGGCGTAAAGCGCACG
+
GGGGGGGGGGGGGGGGGGGGGGGGGGGGGGGGGGGGGGGGGGGGGGGGGGGGGGGGGGCFGGGGGGGGGGGGGGGGGGGGGGGGGGGGGGGGGGGGGGGGGGGGGGGGGGGGGGGGGGGGGGGG9EFGGGGGGGGGFCF7EFGGGGGCFFGGG@FGEGFFGGGC@FG7:CFFFFGGGEGGGFGGGGGGGDGGGEEEGGGGGDGGGGGGGGGGGGEGGGGGGGGGGCFFCEGGGGGG3CGGGGGD
@M03364:276:000000000-BLYN8:1:1101:17737:2764 1:N:0:1
ACTCCTACGGGAGGCAGCAGTAGGGAATCTTCGGCAATGGACGAAAGTCTGACCGAGCAACGCCGCGTGAGTGAAGAAGGTTTTCGGATCGTAAAACTCTGTTGGTAGAGAAGAACGTTGGTGAGAGTGGAAAGCTCATCAAGTGACGGTAACTACCCAGAAAGCCACGGCTAACTACGTGCCAGCAGCCGCGGTAATACGTAGGTGGCAAGCGTTGTCCGGATTTATTGGGCGTAAAGCGAGC
+
GGGGGGGGGGGGGGGGGGGGGGGGGGGGGGGGGGGGGGGGGGGGGGGGGFGGGGGGGGGGGGGGGGGGGGGFFFGGGGGGFGGGGGGGGGGGGGGGGGGGGGGGGGGGGGGGGGGGGGGGGGGGGGGGGGGGGGGGGGGGGGGGGGGGGGGGGGFGGGGGFFFCCFGGGGGGGGGGGGGGGGGGGGGGGGGGGGGGGGGGGGGFGFFGCFGGGGGDGGGFEGE5EGGGGEGGGGGGGGGGGGGC
@M03364:276:000000000-BLYN8:1:1101:18984:2788 1:N:0:1
ACTCCTACGGGAGGCAGCAGTAGGGAATCTTCGGCAATGGACGAAAGTCTGACCGAGCAACGCCGCGTGAGTGAAGAAGGTTTTCGGATCGTAAAACTCTGTTGTTAGAGAAGAACAAGGACGTTAGTAACTGAACGTCCCCTGACGGTATCTAACCAGAAAGCCACGGCTAACTACGTGCCAGCAGCCGCGGTAATACGGAGGGTGCAAGCGTTAATCGGAATTACTGGGCGTAAAGCGCACG
+
GGGGGGGGGGGGGGGGGGGGGGFGGGGGGGGGGGGGGGGGGGCDGGGGGGGGGGGGGGGGGGGGGGCFGGEGGGGGGGGGGGGGGGGGGGGGGGGGGGGGGGGGGGCAFGGGGGGGGGFFGGGGGGGGGGFDFFGGGGGGGGGGGGGGGGGFGGGGFGGGFGGGGGGGGDGGFGGGGGGGFGFGGGGGGGGGGGGGFGGGGEGGGGGGFGGGGGGDFGGGGCEGGGGGGGGGGGGDF7CGGGG<
@M03364:276:000000000-BLYN8:1:1101:15908:2802 1:N:0:1
ACTCCTACGGGAGGCAGCAGTAGGGAATCTTCGGCAATGGGGGCAACCCTGACCGAGCAACGCCGCGTGAGTGAAGAAGGTTTTCGGATCGTAAAACTCTGTTGTTAGAGAAGAACGTTAAGTAGAGTGGAAAGTTACTTAAGTGACGGTATCTAACCAGAAAGGGACGGCTAACTACGTGCCAGCAGCCGCGGTAATACGTAGGTCCCAAGCGTTGTCCGGATTTATTGGGCGTAAAGCGAGC
+
GGGGGGGGGGGGGECFGDGGGEGGGGGGFGEFFGGDEGGGGCGGGGGCCFGGGGDGEGGGGGGGGGGGDEFFGGCFGFGGFFGGGGGGGGGGGGGGGGGGGGGGGGF?<?FFFGGGGEGEEDFFGGGGGGGFFGDFFFGGGFGFGFFFEGGGGGGFGFFFGFGG<@>FGECFGGE@CEGECFFGGFF@F>EGGGGEECFGGGGFG++5CE?:;ECGGGG7:C8C8CCFE?9C4DC*1*:DC*)1
@M03364:276:000000000-BLYN8:1:1101:16994:2806 1:N:0:1
ACTCCTACGGGAGGCAGCAGTGGGGAATATTGCACAATGGGCGCAAGCCTGATGCAGCCATGCCGCGTGTATGAAGAAGGCCTTCGGGTTGTAAAGTACTTTCAGCGAGGTGGAAGGCATTAAGGTTAATAACCTTGGTGATTGACGTTACTCGCAGAAGAAGCACCGGCTAACTCCGTGCCAGCAGCCGCGGTAATACGGAGGGTGCAAGCGTTAATCGGAATTACTGGGCGTAAAGCGCACG
+
DFGGGGGGGDEGGFGGGGFGGGGGGGGFEFFEFGGGGGGGGGGGGGGGCGGGGGGGGD<FGGGGGGDGGCFFGGGGFFGGGFGGGGGGFFEGGGCFGCFGGDFDFFG@C@CFGF<FFGDFFFGDGGG9FFGGFFFF?<DDFC<DFFFGGGGGEECGGGGGFGGFF,@FGG7FGGGFGEBFDGGFFFGGGGECCCEGFG?FEGGGE>*5CCCFE8CGGGGGGCEGG?<C:+8557CEFDFGGGD5
@M03364:276:000000000-BLYN8:1:1101:15698:2842 1:N:0:1
ACTCCTACGGGAGGCAGCAGTAGGGAATCTTCCGCAATGGGCGAAAGCCTGACGGAGCAACGCCGCGTGAGTGATGAAGGTTTTCGGATCGTAAAACTCTGTTGTTAGAGAAGAACAAGGACGTTAGTAACTGAACGTCCCCTGACGGTATCTAACCAGAAAGCCACGGCTAACTACGTGCCAGCAGCCGCGGTAATACGTAGGTGGCAAGCGTTGTCCGGATTTATTGGGCGTAAAGCGAGCG
+
GGGGGGGGGGGGGGGGGGGGGFGGGGGGGGGGGGGGGGGGGGGEGGGGGGGGGGGGGGGGGGGGGGGGGDFGGGGGGGGGGGGGGGGGGGGGGGGGGGGGGGGGGFGGGGGGGGGGGGGGGGGGGGGFGGFGGGGGGFFFDGGGDFCFGGGGGGGGGGGGDGGGFGGGFGGGGEGFGGGCFGGGGGFEFGGGGGGGGGCGFGGGEGCCCGGFEGGGGGFGG**7CGGGEGGGGGGGGCDGGGD7
@M03364:276:000000000-BLYN8:1:1101:10954:2848 1:N:0:1
ACTCCTACGGGAGGCAGCAGTGGGGAATATTGCACAATGGGCGCAAGCCTGATGCAGCCATGCCGCGTGTATGAAGAAGGCCTTCGGGTTGTAAAGTACTTTCAGCGGGGAGGAAGGCATTAAGGTTAATAACCTTAGTGCTTGACGTTAATCGCAGAAGAAGCACCGGCTAACTCCGTGCCAGCAGCCGCGGTAATACGGAGGGTGCAAGCGTTAATCGGAATTACTGGGCGGAAAGCGCACG
+
FGGGGGGGGGGGGGGGGGGGGGGGGGGGFGGGGGGGGGGGGGGCFGGGGGGGGGGGGG<F@FGGGGGGG7CEFFGFGGGFD=FGGGG@FFGGGGGGG<FGFGEFGG7+@FGDFGDGEFDDC,5C9FD,B,38C,,=DFG9,C=<AFE:@C+73><F*@>FGF7F,D:FEED:,F@9,*1=:B,,;CE8:B5EEGE823?=EGGGGCE*<E9*;;5C5+?**2;5@E++3AFC5)1:7<*9))/9
@M03364:276:000000000-BLYN8:1:1101:12488:2877 1:N:0:1
ACTCCTACGGGAGGCAGCAGTGAGGAATATTGGTCAATGGAGGCAACTCTGAACCAGCCATGCCGCGTGCAGGATGACGGTCCTATGGATTGTAAACTGCTTTTGTACAGGAAGAAACCTCCCTACGAGTAGGGACTTGACGGTACTGTAAGAATAAGGATCGGCTAACTCCGTGCCAGCAGCCGCGGTAATACGGAGGATCCGAGCGTTATCCGGGATCATTGGGTTTAAAGGGTTCGTAGGC
+
@AAGDFAGGD7@FGGFGGAFAFFDFGFE<,@F9CF9CFE8E@CF7@FEGGG,C,C@E8,CEEGFFGCC7FFFGDFCE?CF@B+EEEGFGGGFGGGGCGGCGGGCFDF?,,BBEFD@@,4BBFGDFB?7FFGGFC,+65AFGEGFFG,FFC,<ABDBBFC=<DEEGG+,DD,>C@+8CCFF7CG7EB**BECF;,D>8>CB6BEFEG88B8;*+?::*1=*=5>=EFGEC67+:2::>4594CC7
@M03364:276:000000000-BLYN8:1:1101:13000:2882 1:N:0:1
ACTCCTACGGGAGGCAGCAGTAGGGAATCTTCGGCAATGGACGAAAGTCTGACCGAGCAACGCCGCGTGAGTGAAGAAGGTTTTCGGATCGTAAAACTCTGTTGTTAGAGAAGAACAATGACGTTAGTAACTGAACGTCCCCTGACGGTATCTAACCAGAAAGCCACGGCTAACTAAGTGCCAGCAGCCGCGGTAATACGTAGGTGGCAAGCGTTGTCCGGATTTTTTTGGCGTAAAGCGAGCG
+
EFGGDGGGGGGGGFEGGGGGGGGGGDFGGGGFGC@FGG@F9@@+76+C6@FGGD:EE7@CF+@FCCFGEBFGGGFCD<=,BC?F@C+CF7?E<E4?EFF9BFFFFGFFEFGG@<FFFGF9E9F:+BFFA5?AFG,3<<3=+>F=8FFGGFFFFCCC<>,,,@:,,73F<:@EFC2D,6DAE9D7D82BECE*8:BCCC?15B*8CB883C=/8:8*2+25>1;:E+0:*:8+)*1:F*:9<577
@M03364:276:000000000-BLYN8:1:1101:18219:2917 1:N:0:1
ACTCCTACGGGAGGCAGCAGTGGGGAATATTGCACAATGGGCGCAAGCCTGATGCAGCCATGCCGCGTGTATGAAGAAGGCCTTCGGGTTGTAAAGTACTTTCAGCGGGGAGGAAGGTGAGTGGTTTAATACGCCATTCAATTGACGTTACCCGCAGAAGAAGCACCGGCTAACTCCGTGCCAGCAGCCGCGGTAATACGGAGGGTGCAAGCGTTAATCGGAATTACTGGGCGTAAAGCGCACG
+
FGDGGGGGGGGGGGGGGGGGGGGGGDGGGGGGGGGGGGGGGGGGGGGGGGGGGFGGGGGGGGGGGGGGGGGGGFFGGGGDGGFFFGGGGGGGAEFDGGGGGGGGGGGGGG>EFEGGGDFAFGGFFFGGGGFFGDGDGGGGGGGGGGGFGG>9DEGGED7CCGGFDGFGDGGGDGGGGGGGGE9CEF8FGGGGGGGGGDGFG5?EG;*;??FGGEGGGFGDEEDGF:FGGGGCDD5EG7CDDCDD
@M03364:276:000000000-BLYN8:1:1101:19297:2918 1:N:0:1
ACTCCTACGGGAGGCAGCAGTAGGGAATCTTCCGCAATGGGCGAAAGCCTGACGGAGCAACGCCGCGTGAGTGATGAAGGGTTTCGACTCGTAAAACTCTGTTATTAGGGAAGAACAAATGTGTAAGTAACTGTGCACGTCTTGACGGTACCTAATCAGAAAGCCACGGCTAACTACGTGCCAGCAGCCGCGGTAATACGTAGGTGGCAAGCGTTATCCGGAATTATTGGGCGTAAAGCGCGCG
+
GGFGGGDFDCG@CCCFCE@F@AGGDCA8FFFDDCGE@CCFCF@@6@C<FF,FCF7C::DCE@E@FE=F7CCAF<?,C??DGGG>,B@+:C=FFDDGGGGFGFFGG9?FEEAF@@FGGCEF<AFFGFGCFCDGFEGG,?AFGFGGGFCCCGGGGG<@FGGFFGGGFCDGEFEGFFFFFGEG>EEFEE,4D8BGEEGGC9B1+>8:>9B*898**BC**4=EC5?F+0:ECGGF7D>:C:7CDDG7
@M03364:276:000000000-BLYN8:1:1101:19714:2957 1:N:0:1
ACTCCTACGGGAGGCAGCAGTGGGGAATATTGCACAATGGGCGCAAGCCTGATGCAGCCATGCCGCGTGTATGAAGAAGGCCTTCGGGTTGTAAAGTACTTTCAGCGAGGAGGAAGGCGTTGTGGTTAATAACCACAGCGATTGACGTTACTCGCAGAAGAAGCACCGGCTAACTCCGTGCCAGCAGCCGCGGTAATACGGAGGGTGCAAGCGTTAATCGGAATTACTGGGCGTAAAGCGCACG
+
GGGGGGGGGEGGGGGGGGGGGGGGGGGG<FGFGGGGGGGGGGGGGGGFFGGGGGFGCFDFFGGGGGGGGGGGGGFFGGGGGCFGGGGGGGGGGGGEFGGGGGCFGGGGDGEFGGGGGGGGGGGGGGG<BFFFGCFGFGGGGGGGGGGGGGGGGGE@CE,@FGGGGGGGGGCFCEGGFGFFGGGGG?CGGGGGGGGGGGGFEDEGEEGD?F:8?EEGFGGGGGDFGGGGGGFGDG5E7::<9D75
@M03364:276:000000000-BLYN8:1:1101:21510:2975 1:N:0:1
ACTCCTACGGGAGGCAGCAGTGGGGAATATTGCACAATGGGCGCAAGCCTGATGCAGCCATGCCGCGTGTATGAAGAAGGCCTTCGGGTTGTAAAGTACTTTCAGCGAGGAGGAAGGCGGTGTGGTTAATAACCGCAACGATTGACGTTACCCGCAGAAGAAGCACCGGCTAACTCCGTGCCAGCAGCCGCGGTAATACGGAGGGTGCAAGCGTTAACCGGAATTACTGGGCGTAACGCGCACG
+
FFGGGGGGFGDGDGGGGGGGFGGGGFGFDGFGGGGGGGGGGGGGGGGGGGGFGGGFGGFGGGGGGGGGGGCEFGGGGGGGGFGFGGGGGGEGGGGG?FFGGGGGGGG+C@FGGGGGGGG+CF7FEFGGGGGGGD7FGCGGGGCGEGGGGGE,FFGGFGFFGGGGGGGGGGGGCGGGGGGCGGGGGGGGGGGGDB>EFGFFGEGG8E>E+CGGGGGD:+<EEGEDGG9CFFG*)9:=*9)>)1>D
@M03364:276:000000000-BLYN8:1:1101:6641:2988 1:N:0:1
ACTCCTACGGGAGGCAGCAGTGGGGAATATTGCACAATGGGCGCAAGCCTGATGCAGCCATGCCGCGTGTATGAAGAAGGCCTTCGGGTTGTAAAGTACTTTCAGCGGGGAGGAAGGGATGAGCCTTAATACGGTTCGTCATTGACGTTACCCGCAGAAGAAGCACCGGCTAACTCCGTGCCAGCAGCCGCGGTAATACGGAGGGTGCAAGCGTTAATCGGAATTACTGGGCGTAAAGCGCACG
+
GGGGGGGGGGGGGGGGGGGGGGGGGGGGGGGGGGGGGGGGGGGGGGGGGFGGGGGGGGGGGGGGGGGGGGGGGGGGGGGGEGGGGGGGGGGGGGGGGGGGGGGGGGGGGGGGGGGGGGGGECFCGGGGGGGGGCGGGGGGGGGGGGGGGGGGGGFGGGGGGFFGGGGG@CGGGGGGGGBFGGGGGGGGGGGGGEEEGGGGGGGGGGG58FFCGECC5F?FDGGGGGGGGGGFGGEGF:FC3CGC
@M03364:276:000000000-BLYN8:1:1101:17903:3007 1:N:0:1
ACTCCTACGGGAGGCAGCAGTAGGGAATCTTCGGCAATGGACGAAAGTCTGACCGAGCAACGCCGCGTGTGTGAAGAAGGTTTTCGGATCGTAAAGCACTGTTGTTAGAGAAGAACAAGGATAAGAGTCACTGCTTGTCCCTTGACGGTATCTAACCAGAAAGCCACGGCTAACTACGTGCCAGCAGCCGCGGTAATACGTAGGTGGCAAGCGTTGTCCGGAATTATTGGGCGTAAAGCGCGCG
+
GGFFGGGGGGGGGGGGGGGGGGGGGGGGFGGGGGGGGGGGFFGGGGGGGGGGGGGGGGGGGGGEGGGFGGGGGGGGGGGGFGGGGEGGGGGGGGGGFCGGGGGGGGGGCFFFGGGGGGFCFFGGGGGGFGGGGGCFGGGGDEGGFGGGGGGGGGGFEGGGGGGGFEGGGGGGGGGGGGGGGGGGGGD@FGGGGGGGGFGGGGGGGGGGDGGGGGGGGFGEGGEGFF7F7CCFDCECF7FGGGD<
@M03364:276:000000000-BLYN8:1:1101:6496:3035 1:N:0:1
ACTCCTACGGGAGGCAGCAGTGGGGAATATTGCACAATGGGCGCAAGCCTGATGCAGCCATGCCGCGTGTATGAAGAAGGCCTTCGGGTTGTAAAGTACTTTCAGCGAGGAGGAAGGCATTAAGGTTAATAACCTTGGTGATTGACGTTACTCGCAGAAGAAGCACCGGCTAACTCCGTGCCAGCAGCCGCGGTAATACGGAGGGTGCAAGCGTTAATCGGAATTACTGGGCGTAAAGCGCACG
+
GGGGGGGGGGDGGGGGGGGGGGGGGDGGGCGGGGGGGGGGFCFEFGGGGGGGGGGFGGFGGGGGGGG+@FEFGFGGGFFGGGGGGGGDEGGGGGGGB?AECFGFGF=>CFEFC7FGGGFFGGGGFGFFGGGGGFF9FGDGGGGGFFDCFGGFGC>BCFGFDFGFFG7FGGGGGG,><CF:FFFGCGGG7BEGGGGGGGGGGGGDEC5CCE+8?EG5FGCF*CCF@7?CGGCEGDEE3CGGGGG)
@M03364:276:000000000-BLYN8:1:1101:19606:3042 1:N:0:1
ACTCCTACGGGAGGCAGCAGTAGGGAATCTTCGGCAATGGACGAAAGTCTGACCGAGCAACGCCGCGTGAGTGAAGAAGGTTTTCGGATCGTAAAACTCTGTTGTTAGAGAAGAACAAGGACGTTAGTAACTGAACGTCCCCTGACGGTATCTAACCAGAAAGCCACGGCTAACTACGTGCCAGCAGCCGCGGTAATACGTAGGTGGCAAGCGTTGTCCGGATTTATTGGGCGTAAAGCGAGCG
+
GGGGGGGGGGGGGGGGGGGGGGGGGGGGGGGGGGGGGGGGGGGGGGGGGGGGGGGGGGGGGGGGGGGGGGGGGGGGGGGGGGGFGGGGGGGGGGGGGGGGGGGGGGGGGGGGGGGGGGGEFFGGGGGGGGGDFFGFGGGFFGGGGGGGGGGGGGGGGGGGGGGGGGGGGGGDGGGGGGGGFGGFGF87CEDEGGGGGGGFEFCEGGGGCFFGGE=8AFFGGGG*<C?FFGFGGGGGGGGGGGGD
@M03364:276:000000000-BLYN8:1:1101:6267:3066 1:N:0:1
ACTCCTACGGGAGGCAGCAGTAGGGAATCTTCCGCAATGGACGAAAGTCTGACGGAGCAACGCCGCGTGAGTGAAGAAGGTTTTCGGATCGTAAAACTCTGTTGTTAGAGAAGAACAAGGACGTTAGTAACTGAACGTCCCCTGACGGTATCTAACCAGAAAGCCACGGCTAACTACGTGCCAGCAGCCGCGGTAATACGTAGGTGGCAAGCGTTGTCCGGATTTATTGGGCGTAAAGCGAGCG
+
GGGGGGGGGGGGGGGGGGGGGGGGGGGGGGGGGGGGGGGGGGGGGGGGGGGGGGGGGGGGGGGGGGGFGGGFGGGGGGGGGGGGGGGGGGGGGGGGGGGGGGGGGGFGGFGGGGGGGGGGGGGFFEGGGGGGGGGGGFCFGGGGGGGGGGFGGGGGGGGGGFGGGGGEFCFFGFGGFEFGGGGGGGGFGGGEGGGGG9CF<EGGCFGGGGFGGGEC:CFAE**/0CEFGFGEGGGGGGGGGD9<
@M03364:276:000000000-BLYN8:1:1101:13188:3071 1:N:0:1
ACTCCTACGGGAGGCAGCAGTAGGGAATCTTCCGCAATGGACGAAAGTCTGACGGAGCAACGCCGCGTGTGTGAAGAAGGTTTTCGGATCGTAAAGCACTGTTGTTAGAGAAGAACAAGGATAAGAGTCACTGCTTGTCCCTTGACGGTATCTAACCAGAAAGCCACGGCTAACTACGTGCCAGCAGCCGCGGTAATACGTAGGTGGCAAGCGTTGTCCGGAATTATTGGGCGTAAAGCGCGCG
+
GGGGGGGGGGGGGGGGGGGGGGGGGGGGGGGGGGGGGGGGGGGGGGGGGGGGGGGGGGGGGGGGGGGGGGGGGGGGGGGGGGGGGGGGGGGGGGGGGGGGGGGGGGGGGGGGGGGGGGGGGGGGGGGGGGGGGGGGGGGGGGGGGGGGGGGGGGGGGGGGGGGGGGGGGGGGGGGGGGGGGGFGGGGGGGGGGGGGGGGGCFFGGGGGGGGGGGGGGGGGGEGGGGGGFGCGGGGGGG77CGGG
@M03364:276:000000000-BLYN8:1:1101:21085:3077 1:N:0:1
ACTCCTACGGGAGGCAGCAGTAGGGAATCTTCGGCAATGGACGAAAGTCTGACCGAGCAACGCCGCGTGAGTGAAGAAGGTTTTCGGATCGTAAAACTCTGTTGTTAGAGAAGAACAAGGACGTTAGTAACTGAACGTCCCCTGACGGTATCTAACCAGAAAGCCACGGCTAACTACGTGCCAGCAGCCGCGGTAATACGTAGGTGGCAAGCGTTGTCCGGATTTATTGGGCGTAAAGCGAGCG
+
GGFGGGGGGGGGGGEEGGGGGGGGGGGGGGGGGGGGGGGGGGGGGGGGGGGGGGGGGGGGGCFEGGGCGEGGGGGGGGGGFGGGGGGGGGGGGGGGGGGGGGGGGGGGGGGGGGGGGGGGGFGCEGGGGGGGGGGCG@E3CEFGGGGG<FFCFGGFFGGGGGGGGGGGGGGGFFC;>EGGGGGGFDGCFG5CECGEGGCFCFGDFFGGGFFGGGCGEFGGG=C5CF0@CDFFD<:EGGGGGDCD
@M03364:276:000000000-BLYN8:1:1101:10151:3099 1:N:0:1
ACTCCTACGGGAGGCAGCAGTGGGGAATATTGCACAATGGGCGCAAGCCTGATGCAGCCATGCCGCGTGTGTGAAGAAGGCCTTCGGGTTGTAAAGCACTTTCAGCGAGGAGGAAGGTGGTGAACTTAATACGTTCATCAATTGACGTTACTCGCAGAAGAAGCACCGGCTAACTCCGTGCCAGCAGCCGCGGTAATACGGAGGGTGCAAGCGTTAATCGGAATTACTGGGCGTAAAGCGCACG
+
GGGGGGGGGGGGGGGGGGGGGGGGGGGGGGGGGGGFGGAFEFGGGGGGGGGGGGGGGGGGGGGGGGGEGGGGGGGGGGGGGGGGGGGGGGGGGGGGGGGGGGGGGGGGGGGGGGGGGFGGGGFDFGGGGGGGGGGGGFGGGGGGGGGGGGGGGGGGGGGGGGGGGGGGGGGGGGGGGGGGGGGGGGGDFGGGGGEGFGGGGGGGG>EGGGGCEGGGDGGGGGEGGGGGGGGGGGGGGGGGGGG5
@M03364:276:000000000-BLYN8:1:1101:13484:3106 1:N:0:1
ACTCCTACGGGAGGCAGCAGTGGGGAATCTTCCGCAATGGGCGAAAGCCTGACGGAGCAACGCCGCGTGAGTGATGAAGGGTTTCGGCTCGTAAAACTCTGTTATTAGGGAAGAACATATGTGTAAGTAACTGTGCACATCTTGACGGTACCTAATCAGAAAGCCACGGCTAACTACGTGCCAGCAGCCGCGGTAATACGTAGGTGGCAAGCGTTATCCGGAATTATTGGGCGTAAAGCGCGCG
+
GGGGGGGGGGGGGGGGGGGGGGGGGGGGGGGGGGGGGGGGGGGGGGGGGGGGGGGGGGGGGGGGGGGGGGGGGGGGGGGGGGGGGGGGGGGGGGGGGGGGGGGGGGGGGGCFGGGGGGGGGGGGGGGGGGFGGGGGGGGGCFGGGGGGGGGGGGGGFGEGGGGGFGGGGDGGGGGGGGGGGGGGGGGGGGGGGGGGGGGGFGGG;FFFGGGGGGGGGGGGD=CFEDGGGGGFCGGGGGG:3CDD
@M03364:276:000000000-BLYN8:1:1101:15677:3109 1:N:0:1
ACTCCTACGGGAGGCAGCAGTAGGGAATCTTCGGCAATGGACGAAAGTCTGACCGAGCAACGCCGCGTGAGTGAAGAAGGTTTTCGGATCGTAAAACTCTGTTGTTAGAGAAGAACAAGGACGTTAGTAACTGAACGTCCCCTGACGGTATCTAACCAGAAAGCCACGGCTAACTACGTGCCAGCAGCCGCGGTAATACGTAGGTGGCAAGCGTTGTCCGGATTTATTGGGCGTAAAGCGAGCG
+
GGGGGGGGGGGGGGGGGGGGGGGGGGGGGGGGGGGGGGGGGGGGGGGGGGGGGGGGGGGGGGGGGGGGGGGGGGGGGGGGGGGGGGGEGGGGGGGGGGGGGGGGGGGGGGGGGGGGGGGGGGGGGGGGGGGGGGGGGGGGGGGGGGGGGGGGGGGGGGGFGGGGFGGGEGGGFGGGGGGGGGGGGGGGGGGGGGGGGGGGGGGGFDFGGCF58CGGGGGGDEG=FGGF7FCGGGGGGGGDDDGC
@M03364:276:000000000-BLYN8:1:1101:21103:3114 1:N:0:1
ACTCCTACGGGAGGCAGCAGTAGGGAATCTTCGGCAATGGACGAAAGTCTGACCGAGCAACGCCGCGTGAGTGATGAAGGGTTTCGGCTCGTAAAACTCTGTTATTAGGGAAGAACAAATGTGTAAGTAACTGTGCACGTCTTGACGGTACCTAATCAGAAAGCCACGGCTAACTACGTGCCAGCAGCCGCGGTAATACGTAGGTGGCAAGCGTTATCCGGAATTATTGGGCGTAAAGCGCGCG
+
GGGGGGGGGGGGGG@EFGGGGGFGGGGGGFGGGGGGGGGGGGGGGGGGGGGGFGGGGDCGGGD@FDG@CBFGGFGFGGGFGGGGG:FGGGEGGGGGGGGGGGFFFFGFGGD@CCFFGFGGGGGGFGFGGGDFFGGGGFG=FGFGGFEGGGGDFFEGGGGGGGGCC7CEGGFGF?FFGGGFDGGGGCGGCBCGGGG8+?EEFGGEFGGC*<**=CEE*+<=C?EGF9C?+A8ADDECFGC539)9
@M03364:276:000000000-BLYN8:1:1101:9311:3131 1:N:0:1
ACTCCTACGGGAGGCAGCAGTGGGGAATATTGCACAATGGGCGCAAGCCTGATGCAGCCATGCCGCGTGTATGAAGAAGGCCTTCGGGTTGTAAAGTACTTTCAGCGAGGAGGAAGGCATTAAGGTTAATAACCTTAGTGATTGACGTTACTCGCAGAAGAAGCACCGGCTAACTCCGTGCCAGCAGCCGCGGTAATACGGAGGGTGCAAGCGTTAATCGGAATTACTGGGCGTAAAGCGCACG
+
GGGGGGGGGGGGGGGGGGGGGGGGGGGGGGGGGGGGGGGGGGGGGGGGCGGGGGGGGGGGGGGGGGGGGGGGGGGGGGGGGGGGGGGGGGGGGGGGGGGGGGGGGGGGGG@FGGGGGGGGGGGGGGFFGGGGGGGGFGFGGGGGGGGGGGGGFFGGGGGGGGGGGGCFGGGGGGGGGGGGGGGGGGGGGGGGGGGGGGGGGEGGGGGDGGFGGGEGGGGGGDGGGGGGGGGGGDGGFGGG:DG7
@M03364:276:000000000-BLYN8:1:1101:10852:3145 1:N:0:1
ACTCCTACGGGAGGCAGCAGTGGGGAATATTGCACAATGGGCGCAAGCCTGATGCAGCCATGCCGCGTGTGTGAAGAAGGCCTTCGGGTTGTAAAGCACTTTCAGCGAGGAGGAAGGTGGTGAGCTTAATACGTTCATCAATTGACGTTACTCGCAGAAGAAGCACCGGCTAACTCCGTGCCAGCAGCCGCGGTAATACGGAGGGTGCAAGCGTTAATCGGAATTACTGGGCGTAAAGCGCACG
+
GGGGGGGGGGGGGGGGGGGGGGGGGGGGFGGGGGGGGGGGGGGGGGGGGGGGGGGGGGGGGGGGGGGGGGGGGGGGGGGGGGGGGGGGGGCGGGFGGGGGFFFGGFGGGGGGGGGGGFGGGGGGGGGGGGGGGGGGGGGGDGGGGGGGGGGGGGGCFEFGGGGGGGGGGGGGGGGGGGGGGGFEGGGGGGGGGGGGGGGGD>EGDGGGGGGGGGGGGGGGGGGGGGGGGGFGGGG55>FGGGG5
@M03364:276:000000000-BLYN8:1:1101:19002:3167 1:N:0:1
ACTCCTACGGGAGGCAGCAGTAGGGAATCTTCGGCAATGGACGAAAGTCTGACCGAGCAACGCCGCGTGAGTGAAGAAGGTTTTCGGATCGTAAAACTCTGTTGTTAGAGAAGAACAAGGACGTTAGTAACTGAACGTCCCCTGACGGTATCTAACCAGAAAGCCACGGCTAACTACGTGCCAGCAGCCGCGGTAATACGTAGGTGGCAAGCGTTGTCCGGATTTATTGGGCGTAAAGCGAGCG
+
GGGGGGGGGGG@FGGGGGGGGGGGGGGGGGGGGGGGGGGGGGGGGDGGGGAFFGGGGGGGGGGGGGGGGGGFGFGGGDFEFGGGGGGGGGGGGGGGGGGGGGGGGGGGFGGGGFGGGGFGGGGGGGGGGGGGGGGGGGGEGGGGFGGCFGFGGGAFFGFCFGGFCFFGGCEGGGGGGGFGGGGGGGGFGGGGGGGDGGFFFGGGGGGGGFGGGC5EEGGGE*2:EGGGGGGGGGGGGDGGGGGD
@M03364:276:000000000-BLYN8:1:1101:15764:3175 1:N:0:1
ACTCCTACGGGAGGCAGCAGTGGGGAATATTGCACAATGGGCGCAAGCCTGATGCAGCCATGCCGCGTGTATGAAGAAGGCCTTCGGGTTGTAAAGTACTTTCAGCGAGGAGGAAGGCATTAAGGTTAATAACCTTGGTGATTGACGTTACTCGCAGAAGAAGCACCGGCTAACTCCGTGCCAGCAGCCGCGGTAATACGGAGGGTGCAAGCGTTAATCGGAATTACTGGGCGTAAAGCGCACG
+
GGGGGGGGGGGGGGGGGGGGGGGGGGGGGGGGGGGGGGGGGGGGGGGGGGGGGGGGGGGGGGGGGGGGGGGGGGGGGGGGGGGGGGGGGGGGGGGGGGGGGGGGGGGCGGGGGGGGGGGGGGGGGGGGGGGGGGGGGGGGGGGGGG@FFGGGGGGGGGGFGGFGGGGGGGGGGGGGGGGGGGGGGGGGGGGGGGGGGGGGGGGG>BEGGGEFGGGGGGGGGGGGGGGGGFFGGGGEGGGGGGG<
@M03364:276:000000000-BLYN8:1:1101:22789:3178 1:N:0:1
ACTCCTACGGGAGGCAGCAGTAGGGAATCTTCGGCAATGGACGAAAGTCTGACCGAGCAACGCCGCGTGAGTGAAGAAGGTTTTCGGATCGTAAAACTCTGTTGTTAGAGAAGAACAAGGACGTTAGTAACTGAACGTCCCCTGACGGTATCTAACCAGAAAGCCACGGCTAACTACGTGCCAGCAGCCGCGGTAATACGTAGGTGGCAAGCGTTGTCCGGATTTATTGGGCGTAAAGCGAGCG
+
GGGGGGGGEEDCFGGEGGGGFGGFGCGGGGFGFGGGGGG<@FEGCCBFEGGGFFGGGGEGGGGGEGGEGEFGFCEECEGGGGGFGGGGGGGGGGGGGGGGGGCFGGGG<AFGDFGGGGCFGGGGFGGEGGGGCGEGF=+@EEGGGGGGEGGGGGFGGGGGGGGGGGDFFGGGGFF;FCF7FGGF>FGDBE*:CEEGGGGGCCF@9:BFCFGGCEEEGFFGGGGGGDGG7C5*97EGCCFGGGG<
@M03364:276:000000000-BLYN8:1:1101:16261:3205 1:N:0:1
ACTCCTACGGGAGGCAGCAGTGGGGAATATTGCACAATGGGCGCAAGCCTGATGCAGCCATGCCGCGTGTGTGAAGAAGGCCTTCGGGTTGTAAAGCACTTTCAGCGAGGAGGAAGGTGGTGAGCTTAATACGTTCATCAATTGACGTTACTCGCAGAAGAAGCACCGGCTAACTCCGTGCCAGCAGCCGCGGTAATACGGAGGGTGCAAGCGTTAATCGGAATTACTGGGCGTAAAGCGCACG
+
GGGGGGGGGGGGGGGGGGGGFGGGGGGGGGGGGGGGGGGGGGGGGGGGGGGGGGGGGGGGGGGGGGGFGGGGGGFGGGGGGGGGGGGGGGGGGGGGGGGGGGGGGGGDGGGGDFGGGGGGGGFGGGGGFFGGGGGGGGGFGGGGGGGGGGGGGGGGGGGFFGG?FGGGGGGGGGGGGGGGGFGGGGGGCEGGGGGGGGGGGEGE7EGGGGGGGGGGGGGGGGGGGGGGGGGGGGG5DFDGGGGD
@M03364:276:000000000-BLYN8:1:1101:25011:3222 1:N:0:1
ACTCCTACGGGAGGCAGCAGTAGGGAATCTTCCGCAATGGGCGAAAGCCTGACGGAGCAACGCCGCGTGAGTGATGAAGGGTTTCGGCTCGTAAAACTCTGTTATTAGGGAAGAACATATGTGTAAGTAACTGTGCACATCTTGACGGTACCTAATCAGAAAGCCACGGCTAACTACGTGCCAGCAGCCGCGGTAATACGTAGGTGGCAAGCGTTATCCGGAATTATTGGGCGTACAGCGCGCG
+
GGGGGGGGGGGGGGGGGGGGGGGGGGGGGGGGGDGGGGGGGGGGGGGGGGGGGGEGGGFGGGGGGGGGGGGGGGGGGGGGGGGGGGGGGGGGCFGGGGGGGGGGGGGGGGGGGFGGGGGGFGGGGFAGDEGFFDFGGGGDGGGGGGFGGFE=CEGGGGFGGACFGGGGGGGGDFCE>BFGCDGEGGGGEGGGGGGGGGGGGGGEGFCFFFGCGGGGGGGG5E?C8E7FGGGGDDC*7>FGCDDD
@M03364:276:000000000-BLYN8:1:1101:23274:3254 1:N:0:1
ACTCCTACGGGAGGCAGCAGTAGGGAATCTTCGGCAATGGACGAAAGCCTGACCGAGCAACGCCGCGTGAGTGAAGAAGGTTTTCGGATCGTAAAACTCTTTTGTTAGAGAAGAGCAACGATGAGAGTAGAACGTTCATCCCTTGACGGTATCTAACCAGAAAGCCACGGTTAACTACGTGCCAGCAGCCGCGGTCATACGTAGGTGGCAAGCGTTGTCCGGATTTATTTGGCGTAAAGCGAGG
+
GGGGGGGGGGGGGGGGGGFGF9<EFGGGEGGDFGGGGGGG@FDCFFG,EFGGGGGGEGGGGECCEEECFGGGEGFGG?DG9,?F,4CCFGEE,BFAGGGE5FF,B=<@BFEDGGCGFD,3++3,5CFFFC,CBE@8<FDC<CFGCDFF@FCF9F,E>FF7FCCGGGCF::*6>>;2;D1>:B@B8CF@@FGGECE78C9FGF+=89+888A=C8:CE59E5EEGC?+3C+0+C)5:7*2:)*5)
@M03364:276:000000000-BLYN8:1:1101:19588:3266 1:N:0:1
ACTCCTACGGGAGGCAGCAGTGGGGAATATTGCACAATGGGCGCAAGCCTGATGCAGCCATGCCGCGTGTGTGAAGAAGGCCTTCGGGGTGTAAAGCACTTTCAGCGAGGAGGAAGGTGGTGAACTTAATACGTTCATCAATTGACGTTACTCGCAGAAGAAGCACCGGCTAACTCCGTGCCAGCAGCCGCGGTAATACGGAGGGTGCAAGCGTTAATCGGAATTACTGGGCGTAAAGCGCACG
+
EGGGGGGFGGGGGCFFGGGGGGGGCFEFFEGGGFGGFGFGGGFGGGGCGGG?FFGGGGDAFEGGE7F=FFFGGFFECGGFFGGGGGGD+@FG9FGGFGGGGGGFF,CFCGCFGGGGEF=FGDFFCCEGGGGGGGGDFGD9FFG<FGGEGGGFGGEEG@F>CCFF:DCEGGD:7>EFGDFCCF;,*B,<BECEGGDEF+58*BCEGG*1<9CFGCECFF+:E=558EGF9C85CDED*?79<DC<
@M03364:276:000000000-BLYN8:1:1101:17234:3273 1:N:0:1
ACTCCTACGGGAGGCAGCAGTAGGGAATCTTCGGCAATGGACGAAAGTCTGACCGAGCAACGCCGCGTGAGTGAAGAAGGTTTTCGGATCGTAAAACTCTGTTGTTAGAGAAGAACAAGGACGTTAGTAACTGAACGTCCCCTGACGGTATCTAACCAGAAAGCCACGGCTAACTACGTGCCAGCAGCCGCGGTAATACGTAGGTGGCAAGCGTTGTCCGGATTTATTGGGCGTAAAGCGAGCG
+
GGGGGGGGGGGGGGGGGGGGGGGGGGGGGGGGGGGGGGGGGGGGGGGGGGGGGGGGGGGGGGGGGGGGGGGGGGGGGGGGGGGGGGGGGGGGGGGGGGGGGGGGEFGGGGGGGGGGGGFGGGGGGGGGGGGGGGGGGGGGGGGGGGGGGGGGGGGGG9FFGGGGGGGDGGGGGGGGGGGGGGGGGGGGGGGGGG5EGGGGGGGGGGGGGGGGGGGGGGGGGDEEGGGGGDGGGGGGGD7)CDGD
@M03364:276:000000000-BLYN8:1:1101:11902:3301 1:N:0:1
ACTCCTACGGGAGGCAGCAGTGGGGAATATTGCACAATGGGCGCAAGCCTGATGCAGCCATGCCGCGTGTATGAAGAAGGCCTTCGGGTTGTAAAGTACTTTCAGCGAGGAGGAAGGCATTAAGGTTAATAACCTTAGTGATTGACGTTACTCGCAGAAGAAGCACCGGCTAACTCCGTGCCAGCAGCCGCGGTAATACGGAGGGTGCAAGCGTTAATCGGAATTACTGGGCGTAAAGCGCACG
+
GGGGGGGGGGGGGGGGGGGGGGGGGGGGGGGGGGGGGGGGGGGGGGGGGGGDGGGGGGGGGGGGGGGGGGGGGGGGGGGGGGGGGGGGGGGGGGGGGGGGGGGGGGGGGG=FGGGGGGGGGGDGGGGGCFGGGGGGGGGGGGGGGGGGGGGGGGGGGGGGGGGGGGGGGGGGGGGFGGGGGGGGGGGGGGGGGGDGGGGFGEGGGGGGGGGGGGGGGGGGGGGGGGGFGGGGGGGGGGGGGGG<
@M03364:276:000000000-BLYN8:1:1101:8699:3315 1:N:0:1
ACTCCTACGGGAGGCAGCAGTAGGGAATCTTCGGCAATGGACGAAAGTCTGACCGAGCAACGCCGCGTGAGTGAAGAAGGTTTTCGGATCGTAAAACTCTGTTGTTAGAGAAGAACAAGGACGTTAGTAACTGAACGTCCCCTGACGGTATCTAACCAGAAAGCCACGGCTAACTACGTGCCAGCAGCCGCGGTAATACGTAGGTGGCAAGCGTTGTCCGGATTTATTGGGCGTAAAGCGAGCG
+
GGGGGGGGGGGGGGGGGGGGGGGGGGGGGGGGGGGGGGGGFGGGGGGEFGGGGGGGGGGGFGGGGGGGGGGGGGGGGGGGGGGGGGGGGGGGGGGGGGGGGGGGGGGGGGGGGGGGGGGGGGGGGGGGGGGGGGFGFFCC@GFGGGGGGGGGGGGGGGGGGGEGGGGGDGGGGGGGGGGGGGGGGGGGGGGGGGGGGGGGGGGGGFGGGGGGGGEE5FGGGGGGGGGGGGGGGGGGGDCGGGGD
@M03364:276:000000000-BLYN8:1:1101:24719:3351 1:N:0:1
ACTCCTACGGGAGGCAGCAGTGGGGAATATTGCACAATGGGCGCAAGCCTGATGCAGCCATGCCGCGTGTGTGAAGAAGGCCTTCGGGTTGTAAAGCACTTTCAGCGAGGAGGAAGGTGGTGAGCTTAATACGTTCATCAATTGACGTTACTCGCAGAAGAAGCACCGGCTAACTCCGTGCCAGCAGCCGCGGTAATACGGAGGGTGCAAGCGGTAATCGGAATTACTGGGCGTAAAGCGCACG
+
GFGGGGGGGFGCEGGGCFGGFGGGGGGGGFGGGGGGGGGFGGGGGGGGGFGDEFGGGGGGGGGGGDEFGG?GGAFCFFGGGGFGGGDFGGGCGGGGAAFGGGGGCFDEGEC@GECFGGFFGGCEF<EFFGGGG9FF@DFGGGGFFGG@FA:FGCEGGDGFGGCGFDCCGDEGGFGGGEG@EFGGGGGGGGGEGGGGGGGGGEEDECEGGCCGD8AEE7+:EGGGGGFGCCC55<=CFFGG<GG7
@M03364:276:000000000-BLYN8:1:1101:23781:3392 1:N:0:1
ACTCCTACGGGAGGCAGCAGTAGGGAATCTTCGGCAATGGACGAAAGCCTGACCGAGCAACGCCGCGTGAGTGAAGAAGGTTTTCGGATCGTAAAACTCTGTTGTTAGAGAAGAACAAGGACGTTAGTAACTGAACGTCCCCTGACGGTATCTAACCAGAAAGCCACGGCTAACTACGTGCCAGCAGCCGCGGTAATACGTAGGTGGCAAGCGTTGTCCGGATTTATTGGGCGTAAAGCGAGCG
+
<EFGCEFGGGEGGGGGCG@FGEFFDFGGGEFGGGDGG?FCEGDCFFE,C<FFGFGGDDFGGFGED:FEG,=FCFFDDD=F<?9<FFGDGGEFBD7?E,CFEFGGFGGGCECCEGGFGGBAB>F8BFCBFCFCF<,B8FBFGFGGGGGGEF7FGGF<>FGCGGGGGCF@FGGGGGGGG@FGGGDFG7FGEE5CEG5EB9EFC9B8FFFGGGGGGEEGEG95E5=CFCFFGGCGGC5777FCDGD3
@M03364:276:000000000-BLYN8:1:1101:10510:3413 1:N:0:1
ACTCCTACGGGAGGCAGCAGTGGGGAATATTGCACAATGGGCGCAAGCCTGATGCAGCCATGCCGCGTGTGTGAAGAAGGCCTTCGGGTTGTAAAGCACTTTCAGCGAGGAGGAAGGTGGTGAACTTAATACGTTCATCAATTGACGTTACTCGCAGAAGAAGCACCGGCTAACTCCGTGCCAGCAGCCGCGGTAATACGGAGGGTGCAAGCGTTAATCGGAATTACTGGGCGTAAAGCGCACG
+
GGGGGGGGGGGGGGGGGGGGGGGGGGGGGGGGGGGGGGGGGGGGGGGGGGGGGGGGGGGGGGGGGGGGGGGGGGGGGGGGGGGGGGGGGGGGGGGGFGGGGGGGGGGGGGGGGGGGGGGGGGGGGGGGGGGGGGGGGGGFFGFGGGGGGGGFFGGGGGGGGGGGGGGGGGGGGGGGGGGGGGGGGGGGFGGGGGGGGGGGGGGGGGGCFGFFEEGGGGGGGGGGGC?EGFGFGGEGGGGGGGG<
@M03364:276:000000000-BLYN8:1:1101:23708:3415 1:N:0:1
ACTCCTACGGGAGGCAGCAGTGGGGAATATTGCACAATGGGCGCAAGCCTGATGCAGCCATGCCGCGTGTATGAAGAAGGCCTTCGGGTTGTAAAGTACTTTCAGCGAGGAGGAAGGCATTAAGGTTAATAACCTTAGTGATTGACGTTACTCGCAGAAGAAGCACCGGCTAACTCCGTGCCAGCAGTCGCGGTAATACGGAGGGTGCAAGCGTTAAGCGGAATTACTGGGCGTAAAGCGCACG
+
FGGGGGGGGGGGGCEGGCGGGGGGGEGGGGGFFFGGGFGGGGGGDGGGGGGDFFGFFFGGEGFFFGGFGGG9CFFGEGFCFGGGEFDGGEDCEDF9FDFEFE,E5E:CFGEBGDGD@,BEG<FCD<FFFFGGG3<,<9,,5A,9C?7CDFF,,+=@++@,<>,,>F<F:FEF7CGEFEC*1>;C*62,,*::BC1=F;FC85*B1=E*+;958;=8:+=:*:87+<EGFCDFD<5C3*0171))
@M03364:276:000000000-BLYN8:1:1101:10110:3416 1:N:0:1
ACTCCTACGGGAGGCAGCAGTAGGGAATCTTCGGCAATGGACGAAAGTCTGACCGAGCAACGCCGCGTGAGTGAAGAAGGTTTTCGGATCGTAAAACTCTGTTGTTAGAGAAGAACAAGGACGTTAGTAACTGAACGTCCCCTGACGGTATCTAACCAGAAAGCCACGGCTAACTACGTGCCAGCAGCCGCGGTAATACGTAGGTGGCAAGCGTTGTCCGGATTTATTGGGCGTAAAGCGAGCG
+
GGGGGGGGGGGGGGGGGGGGGGGGGGGGGGGGGGGGGGGGGGGGGGGGGGGGGGGGGGGGGGGGGGGEGGGGGGGGGGGGGGGGGGGGGFGGGGGGGGGGGGGGGGFGGGGGGGGGGGGFGGGGGGGGGGGGFGGGGGGGGGGGGGGGGGGGGGGGGGGGGGGFGGGGEGGGGGGGGGGGC@CFFGGGGGGGGGGGGGGGFGGGGGCGGGFGGGGGGGGGGEGGGFGFCGGGGGGGFGGGGDGD
@M03364:276:000000000-BLYN8:1:1101:21280:3424 1:N:0:1
ACTCCTACGGGAGGCAGCAGTAGGGAATCTTCCGCAATGGACGAAAGTCTGACGGAGCAACGCCGCGTGTGTGAAGAAGGTTTTCGGATCGTAAAGCACTGTTGTTAGAGAAGAACAAGGATAAGAGTCACTGCTTGTCCCTTGACGGTATCTAACCAGAAAGCCACGGCTAACTACGTGCCAGCAGCCGCGGTAATACGTAGGTGGCAAGCGTTGGCCGGATTGATTGGGCGTAAAGCGAGCG
+
FGGGGGGGGGGGGGGDEGGGGGGGGGGGGGGFGGGGGGGGGGGGE@FFGGGGDFECGGGGGGGGDGGGGCGGGGGGGGGGFGGGGGG7FCEGGGGGGGGGGGGGGGGCFFFGGGGGGGGGFFFFGFDFCFGGDFFFCFBF<FF8FF:=FF7FCFGGGGGGGGGGGGGG>@FGGGGFCC>FGGGGGF6,D8BEEGGEG9?8>CGGEG53CC8CG5==*+3*7:;C*97CDCFCGG=59>DCCG5C
@M03364:276:000000000-BLYN8:1:1101:24749:3460 1:N:0:1
ACTCCTACGGGAGGCAGCAGTAGGGAATCTTCCACAATGGACGAAAGTCTGATGGAGCAACGCCGCGTGAGTGAAGAAGGTTTTCGGATCGTAAAACTCTGTTGTTGGAGAAGAATGTATCTGATAGTAACTGATCAGGTAGTGACGGTATCCAACCAGAAAGCCACGGCTAACTACGTGCCAGCAGCCGCGGTAATACGTAGGTGGCAAGCGTTGTCCGGATTTATTGGGCGTAAAGCGAGCG
+
GGGGGGGGGGGGGGGGGGGGGGGGGGGGGGGGGGGGGGGGGGGGGGDGGGGFFFFGGGGGGGCGGGGGGGGGGGGFDEFGGGGGGGGGGGGFCGGGGDCFGGGGGCGFGGGGGGGGGGGGGGGGCFGGGGGGCFFGGGGGGGGGGGGGGGGFFGFGGGGGGGGGGGGGGGGCF?FGG7>DFGFGGGDFGGGE5:EECCFGGGFGGGGGFGGGGC5*:EFEGGG5AFGFFG=GDGCGGGG3CDDD
@M03364:276:000000000-BLYN8:1:1101:24657:3480 1:N:0:1
ACTCCTACGGGAGGCAGCAGTGGGGAATATTGCACAATGGGCGCAAGCCTGATGCAGCCATGCCGCGTGTATGAAGAAGGCCTTCGGGTTGTAAAGTACTTTCAGCGAGGAGGAAGGCATTAAGGTTAATAACCTTGGTGATTGACGTTACTCGCAGAAGAAGCACCGGCTAACTCCGTGCCAGCAGCCGCGGTAATACGGAGGGTGCAAGCGTTAATCGGAATTACTGGGCGTAAAGCGCACG
+
GFGGGGFGGGGGGGGGDGGECFCEGCFGFDGGFGCGGFGGGGGGC@:F<EFGGGFGGGGGGGGCEEGGDGFCFEFF9FFGGC,FFEDE<FCG<FGGGGGGFGCFEF=FGGGG7FFFGCCFG9D<EB9CFFAD=BBFEF<FFFEGAEEGDFGGGGGGE@F>FFGFFFGDGGFFFGFGGGGGGGGFF88DGGG>EGDECF?C>*:E*=C>6CCFCEGGG7CFGGCF6EFGEDGGGGGG:*:17CD)
@M03364:276:000000000-BLYN8:1:1101:23174:3503 1:N:0:1
ACTCCTACGGGAGGCAGCAGTGGGGAATATTGCACAATGGGCGCAAGCCTGATGCAGCCATGCCGCGTGTATGAAGAAGGCCTTCGGGTTGTAAAGTACTTTCAGCGGGGAGGAAGGTGAGTGGTTTAATACGCCATTCAATTGACGTTACCCGCAGAAGAAGCACCGGCTAACTCCGTGCCAGCAGCCGCGGTAATACGGAGGGTGCAAGCGTTAATCGGCATTACGGGGCGTAAAGCGCACG
+
EEFF@C@6B@BBFC;FFFFFFG?FCF@FFGGEGG<<@E<FCFFGDGGGGGGGF9EDFG<CF,CC+@@6+6:CF,C?C,CECCE8ED:>FCC?<B,CFCG<FCFDGCFDG::CED<FEG<<=<A7C+,B=FFFFDEGEG@,,:@FFGGFGG>FGC>F@:E,5?,5?>FGGGCCFG,9<BC:@*<ECFG@FEGGG8CEB?+=C8EC5ECCC7C58;*877C7C*:7@FC*71C5C9CEFFF35D<5
@M03364:276:000000000-BLYN8:1:1101:17278:3511 1:N:0:1
ACTCCTACGGGAGGCAGCAGTGGGGAATATTGCACAATGGGCGCAAGCCTGATGCAGCCATGCCGCGTGTGTGAAGAAGGCCTTCGGGTTGTAAAGCACTTTCAGCGAGGAGGAAGGTGGTGAGCTTAATACGCTCATCAATTGACGTTACTCGCAGAAGAAGCACCGGCTAACTCCGTGCCAGCAGCCGCGGTAATACGGAGGGTGCAAGCGTTAATCGGAATTACTGGGCGTAAAGCGCACG
+
GGGGGGEGGGGGGGGGGGGGGGGGGGGGFGGGGGGGGGGGGGGGGGGGGGGGGGGGGGGGGGGGGGGGGGGGGGGGGGGGEGGGGGGGGGGGGGGGGGGGFGGGFGGGGG>CGGGGGGGGGGGGGGFGGGGGGDEGGGGGFGFGGGFGGGGGGGDGGGGGGGGFGGGGGGEGGGGG?EGGEFGGGFGGGGGGGEEG?CGGGGCEGGDGGFFF8?CEFFGGGGDGGFCGGGCFDGGGGGFDDGD3
@M03364:276:000000000-BLYN8:1:1101:11833:3534 1:N:0:1
ACTCCTACGGGAGGCAGCAGTGGGGAATATTGCACAATGGGCGCAAGCCTGATGCAGCCATGCCGCGTGTATGAAGAAGGCCTTCGGGTTGTAAAGTACTTTCAGCGGGGAGGAAGGTGATAAAGCGAATACCTTTATCAATTGACGTTACCCGCAGAAGAAGCACCGGCTAACTCCGTGCCAGCAGCCGCGGTAATACGGAGGGTGCAAGCGTTAATCGGAATTACTGGGCGTAAAGCGCACG
+
GGGGGGGGGGGGGGGGGGGGGGGGGGGGGGGGGGGGGGGGGGGGGGGGGGGGGGGGGGGGGGGGGGGGGGGGGGGGGGGGGGGGGGGGGGGGGGFGGGGGGGGGGGGGGGGGGGGGGGGGGGGGGGGGGGGGGGGGGGGGGGGGGGGGGGGGGGDGDGFGGFGGGGGGGGGGGGGFGGGFGGGGGGGGGGGGGGGGGGGGGGGGGECGGGGGEEGGGGGGGGGGGFGGGGGGGGDCGGGGGGG<
@M03364:276:000000000-BLYN8:1:1101:7958:3602 1:N:0:1
ACTCCTACGGGAGGCAGCAGTAGGGAATCTTCGGCAATGGACGAAAGTCTGACCGAGCAACGCCGCGTGAGTGAAGAAGGTTTTCGGATCGTAAAACTCTGTTGGTAGAGAAGAACGTTGGTGAGAGTGGAAAGCTCATCAAGTGACGGTAACTACCCAGAAAGGGACGGCTAACTACGTGCCAGCAGCCGCGGGAATACGTAGGTCCCGAGCGTTGTCCGGATGTATTGGGCGTAAAGCGAGC
+
GGGGGGDGGGDGGGGGGGGGGGGGGGGGGGGGGDFGGGGGGGGGGGG<FGGGGEFGGGGGGGGGGGGFFEGFGFGFEAFGB<5DFGGECFDAFGGGGGDGGGGDGGCFGAEFGFEFGGGGGEFF8<FGGGFGGGCG@F,FFGGGGGFGGGDFFFGGFFGGEGGGGCFFGGEGGGGGGG7B,BCGCGGFFGEEG>*:CFC?FFDFDGFEGGGGDEE557:?EG:E*3<<FCG547C=DG7CDDG5
@M03364:276:000000000-BLYN8:1:1101:12494:3638 1:N:0:1
ACTCCTACGGGAGGCAGCAGTGGGGAATATTGCACAATGGGCGCAAGCCTGATGCAGCCATGCCGCGTGTATGAAGAAGGCCTTCGGGTTGTAAAGTACTTTCAGCGGGGAGGAAGGTGATGAACTTAATACGTTCATCAATTGACGTTACTCGCAGAAGAAGCACCGGCTAACTCCGTGCCAGCAGCCGCGGTAATACGGAGGGTGCAAGCGTTAATCGGAATTACTGGGCGTAAAGCGCACG
+
GGGGGGGGGGGGGGGGGGGGGGGGGGGGFGGGGGGGGGGGGGGGGGGGGGGGGGGGGGFGGCFGGGGGGGGGGGGGGGGGGGGGGGGGGGGGGGGGGGGGGFFGGGGGGGGGGGGGGGGGGGGGGGGGGGGGGGGGGGGGGGGFFGGGFGECGGGGGGGGGGGGGGGGGCEEFD;;FGGEDGCGFGGGGG>8EGCEFFFGG8CEGGGCFG?5;?EEGGGGGEGGGGGFCFGGGGGGGG;CC/9)
@M03364:276:000000000-BLYN8:1:1101:19563:3662 1:N:0:1
ACTCCTACGGGAGGCAGCAGTAGGGAATCTTCGGCAATGGGGGCAACCCTGACCGAGCAACGCCGCGTGAGTGAAGAAGGTTTTCGGATCGTAAAACTCTGTTGTTAGAGAAGAACGTTAAGTAGAGTGGAAAATTACTTAAGTGACGGTATCTAACCAGAAAGGGACGGCTAACTACGTGCCAGCAGCCGCGGTAATACGTAGGTCCCAAGCGTTGTCCGGATTTATTGGGCGTAAAGCGAGC
+
GGGGGGGGGGGGGGGGGGGGGGGGGGGGGGGGGGGGGGGGEGGGGGGGGGGGGGGGGFEGFGGGGGGGGGGGGGGGGGGGGGGGGGGGDGGGGGGGGGGGGGGGGFGGGGGGGCGGGEFFFGFEGGGGGGGGGGGGGGGGGCFFGGGGGGFFGGGGFGGGGGGGGDFGGGEGGGFGGGGGGGFFGGGGGGGGGGG@EF99BFGGGGGGGGFG5E;CEGGGGGGEGFGGFFGCFGEGDGGFDGD5
@M03364:276:000000000-BLYN8:1:1101:24801:3675 1:N:0:1
ACTCCTACGGGAGGCAGCAGTAGGGAATCTTCGGCAATGGACGAAAGTCTGACCGAGCAACGCCGCGTGAGTGAAGAAGGTTTTCGGATCGTAAAACTCTGTTGTTAGAGAAGAACATGGGTGAGATTAACTGTTCACCCCTTGACGGTATCTAACCAGAAAGCCACGGCTAACTACGTGCCAGCAGCCGCGGTAATACGTAGGTGGCAAGCGTTGTCCGGCTTTATTGGGCGTAAAGCGAGCG
+
CEGGGGEF@FD7B@-@;FFF<;CFC@AC,CC<FGGCFEFGCEC+CFEFFCDA@EF:EEG<,@FGEGG7:,8CFF,?E<=E,,5BEFE:F@FFGF?@FGGGDEEDF,5EFA5EFGGGFFEE<83>DF,B988?5FFABC,D+@EG9>>FGFFGFC=><CFFEFG7F7>FFGGGGFG@FGFEFGGGGFG7EB5C>CCEG9E8+534+3=CCCCE=3://<CG5**7CGCA<EGC7D=:C*><DDGD
@M03364:276:000000000-BLYN8:1:1101:25269:3681 1:N:0:1
ACTCCTACGGGAGGCAGCAGTGGGGAATATTGCACAATGGGCGCAAGCCTGATGCAGCCATGCCGCGGATATGAAGAAGGCCTTCGGGTTGTAAAGTACTTTCAGCGAGGAGGAAGGCATTAAGGTTAATAACCTTAGTGATTGACGTTACTCGCCGAAGAAGCACCGGCTCACTCCGTGCCAGCAGCCGCGGTAATACGGAGGGTGCAAGCGTTAATCGGAATTACTGGGCGTAAAGGGCACG
+
FG8FFFGGGGGGGGGDGFF@GEGCCFGGGGFF9FGGGGGGGFCFGGGGFFCFE<CFCFGFFFGFEGG+>68CFFCFFDGGCGGFFFGD,CFF9EGGEFGC<EAE9?F+@@C@GG8E+BAEE5:,C,C9?<F9,,E,CC?>,:,7><@C@C:F,@:++C7*@B3DCFE77*1*?FC2D@@FEGFC*?BF:C5*=3B;CGFB58CC@C8E69:@*;8*A:9A*::EFFDCCFGFGDCEF7*97CD*
@M03364:276:000000000-BLYN8:1:1101:14398:3689 1:N:0:1
ACTCCTACGGGAGGCAGCAGTAGGGAATCTTCGGCAATGGACGAAAGTCTGACCGAGCAACGCCGCGTGAGTGAAGAAGGTTTTCGGATCGTAAAACTCTGTTGTTAGAGAAGAACAAGGACGTTAGTAACTGAACGTCCCCTGACGGTATCTAACCAGAAAGCCACGGCTAACTACGTGCCAGCAGCCGCGGTAATACGTAGGTGGCAAGCGTTGTCCGGATTTATTGGGCGTAAAGCGAGCG
+
GGGGGGGGGGGGGGGGGGGGGGGGGGGGGGGGGGGGGGGGFGGGGEGGGGGGGGGGGGGGGGGGGGGFGGGGGGGGGGGGGGGGGGGGGGGGGGGGGGGGFGGGGGDGGGGGGGGGGGGGGGFFFGGGGGGFGGGGGGGEGGGGGGGGGCGGGGGGGGGGGGGGGGGGGGGGGGGGGGGGGGGGGGGFGEGGGGGEGFFCGGEGGGFGGGGCGGGGGGGGGGGEEFFGEF;5CDGGFFFD<CGC
@M03364:276:000000000-BLYN8:1:1101:10452:3703 1:N:0:1
ACTCCTACGGGAGGCAGCAGTAGGGAATCTTCGGCAATGGACGAAAGTCTGACCGAGCAACGCCGCGTGAGTGAAGAAGGTTTTCGGATCGTAAAACTCTGTTGTTAGAGAAGAACAAGGACGTTAGTAACTGAACGTCCCCTGACGGTATCTAACCAGAAAGCCACGGCTAACTACGTGCCAGCAGCCGCGGTAATACGTAGGTGGCAAGCGTTGTCCGGATTTATTGGGCGTAAAGCGAGCG
+
GGGDGGFCFGCBFGGGGDGGGGGGGGGGFFG<<FEGEGGFGGEGGGDGFFFCFGGDGFCFFEGGEEGGGEEGFEGGGGFGAEFGGECFFGGGG8DECFFFGGGGGGGCEEFGFGCGGGEGG<C=B8FFCFFFGAFFFFEF:>BF@GEGGFGGGGFGGGFFFFGGFGG>CEFGFGGGGGGGGGGCC@:ECDG>EGG@EC?CCCFDFEGC9?EFCECEGCCCEEE*+<CE9CFFDD5*>FGD3CD5
@M03364:276:000000000-BLYN8:1:1101:12159:3733 1:N:0:1
ACTCCTACGGGAGGCAGCAGTAGGGAATCTTCGGCAATGGACGAAAGTCTGACCGAGCAACGCCGCGTGAGTGAAGAAGGTTTTCGGATCGTAAAACTCTGTTGTTAGAGAAGAACAAGGATGAGAGTAGAACGTTCATCCCTTGACGGTATCTAACCAGAAAGCCACGGCTAACTACGTGCCAGCAGCCGCGGTAATACGTAGGTGGCAAGCGTTGTCCGGATTTATTGGGCGTAAAGCGAGC
+
GGGGGGGGGGGGGGGGGGGGGGGGGGGGGGGGGEGGGGGGFGGGGGGGGGGGGGGGGGGGGGGEGGGGGFGGGGGGGGGGGGGGGGGGGGGGGGGGGGGGGGGGGGGGGGGGGGGGGGGG?FGGFCGGGGGGGGGGGGGGGGGGGGFFGGFGGGGGGGGGGGGGGGGGGGGGDGGGGGGGGGGFGDFC@EGGGGGGGGGGGFGFGGGG6EFGGGCEGEFGGG5*:C?EGGGG4DECCGGDDCC1
@M03364:276:000000000-BLYN8:1:1101:18898:3740 1:N:0:1
ACTCCTACGGGAGGCAGCAGTAGGGAATCTTCCGCAATGGACGAAAGTCTGATGGAGCAACGCCGCGTGAGTGAAGAAGGTTTTCGGATCGTAAAACTCTGTTGTTGGAGAAGAACGTATTTGATAGTAACTGATCAGGTAGTGACGGTATCCAACCAGAAAGCCACGGCTAACTACGTGCCAGCAGCCGCGGTAATACGTAGGTGGCAAGCGTTGTCCGGATTTATTGGGCGTAAAGCGAGCG
+
GGGGGGGGGGGGGGGGGGGGGGGGGGGGGGGGGGGGGGGGGGGGGGGGGGGGGGGGGGGGGGGGGGG=FGFFGGFGGGGGGGGGGGGGGGGGGGGGGFFGGGGGGGGGGGDGGGGEFGGGGGGGEFFGGEGGGGGGGGGGGGGGGGGGGGGGGGGGGGGGGGGGFEFFGCFGGGGGGGGFGGGGGCGFFGDGGEEGFGCFFDCGGGGGGGGGDG8CEFGGD=C5CGG7?6@FGGEGFFGGGGGC
@M03364:276:000000000-BLYN8:1:1101:9287:3742 1:N:0:1
ACTCCTACGGGAGGCAGCAGTGGGGAATATTGCACAATGGGCGAAAGCCTGACGGAGCAACGCCGCGTGAGTGATGAAGGGTTTCGGCTCTTAAACTTCTTTTTTAAGGGAGGACCAAATGTGTAGGTAATTGTGAACTCCTTGACGGTACTTATTCGAAAAGCCCCGGCAAACTCGGTGCCGGCGGCGGCGGTAAAACGAGGTGGGCAAGCTTTATCCGGAATAATTGGGCGTAAGGGCCGGG
+
GGGGGGGGGGGGGGGGGGGGGGGGGGGGGGGGGGGGGGGGGGGGGGGGGGGGGGGGGGGGGGGGGGGGGGEFGGGGGFGGGGGC,C++:+,:CEG9,<@<,C<5@,,CF8F+6=++BF:,8,55:5,5CD,,,:@,3,,,,:,3,,8++8@<3F,,,,,@F73F,**5***1,,,,**6*=B*1***=***:8*/*++0***:1*;/2A=C*+<<+0<9::C*:++<+<6**)1:C**2**1)1
@M03364:276:000000000-BLYN8:1:1101:21870:3750 1:N:0:1
ACTCCTACGGGAGGCAGCAGTAGGGAATCTTCCGCAATGGACGAAAGTCTGACGGAGCAACGCCGCGTGTGTGAAGAAGGTTTTCGGATCGTAAAGCACTGTTGTTAGAGAAGAACAAGGATAAGAGTCACTGCTTGTCCCTTGACGGTATCTAACCAGAAAGCCACGGCTAACTACGTGCCAGCAGCCGCGGTAATACGTAGGTGGCAAGCGTTGTCCGGATTTATTGGGCGTAAAGCGAGCG
+
GFGFGGGFGGGGEGGGGGFGGGGGGGFGGGGGGGGGDDGGGGGEGGGGGFGAFGGGCFGFFGGGGGGE@GGGGEGFECFFG9FFGGG7F:FFFG7,5EF@FGGGFG9F?FFGGGGG@<EDFGABFCGF9FGFGGF9FGF9=FAF,DFGGGGFFGF9D,>7CFG@FGGEGGGGGFG;DGFGGGDCFEDC@EGGGG8CGGFD9FFE9CFFF?CEGGEDG?+AEE*:0<:FCECFGDG=FDGGDD77
@M03364:276:000000000-BLYN8:1:1101:16432:3832 1:N:0:1
ACTCCTACGGGAGGCAGCAGTGGGGAATATTGCACAATGGGCGCAAGCCTGATGCAGCCATGCCGCGTGTATGAAGAAGGCCTTCGGGTTGTAAAGTACTTTCAGCGGGGAGGAAGGGATGAGCCTTAATACGGCTCGTCATTGACGTTACCCGCAGAAGAAGCACCGGCTAACTCCGTGCCAGTAGCCGCGGTAATACGGAGGGTGCAAGCGTTAATCGGAATTACTGGGCGGAAAGCGCACG
+
GFGFEFCEF;BBFGGGGE9CFFGGC;@EFFFGGDEE<CCF8EC:@@F@C<FGGGD,66,CDFGCE@:@FF=FG9CEGGGG8<F,E=FEGCCF<FFFF9,??F??FFEEGE7FE@<FCEGFCEDAFFF,BFD>>FB>FEGC<<3E,7FC7:BFG<CE>C7<32D3F<FBB@*<>FCC<BF7<:CF++2+?EG=E5EE++0;8>/28;E8+:C*1:8*:99=58CCC97<CEGC)/==)9C31/))
@M03364:276:000000000-BLYN8:1:1101:15971:3842 1:N:0:1
ACTCCTACGGGAGGCAGCAGTAGGGAATCTTCGGCAATGGACGAAAGTCTGACCGAGCAACGCCGCGTGAGTGAAGAAGGTTTTCGGATCGTAAAACTCTGTTGTTAGAGAAGAACAAGGACGTTAGTAACTGAACGTCCCCTGACGGTATCTAACCAGAAAGCCACGGCTAACTACGTGCCAGCAGCCGCGGTAATACGTAGGTGGCAAGCGTTGTCCGGATTTATTGGGCGTAAAGCGAGCG
+
GGGGGGGGGGGGGGGGGGGGGGGGGGGGFGGGGGGGGGGGFGGEFFFFGGGGGGGGGGGGGGGGGGGE@?FFFFFGGGGGGGGFGGGGGEGGGGGGGGGGFGCGGFGGGGGGGGGGGGGEGEGGGGGGGGG9DFFCGGGGGGGGGGG>FG@FGGEFGGGGGGGGG@FFGGGGCAGGFEGGGFFCEDGGGGE5EEE*>EGGGGGGGGGGCFGGGGGGGGGGDEGG+<:90CFFGGGECFGDDC<>
@M03364:276:000000000-BLYN8:1:1101:6093:3858 1:N:0:1
ACTCCTACGGGAGGCAGCAGTAGGGAATCTTCGGCAATGGACGAAAGTCTGACGGAGCAACGCCGCGTGTGTGAAGAAGGTTTTCGGATCGTAAAGCACTGTTGTTGGAGAAGAACAAGGATAAGAGTCACTGCTTGTCCCTTGACGGTATCTAACCAGAAAGCCACGGCTAACTACGTGCCAGCAGCCGCGGTAATACGTAGGTGGCAAGCGTTGTCCGGAATTATTGGGCGTAAAGCGCACG
+
GGGGGGGGGGGGGGGGGGGGGGGGGGGGGGGGGGGGGGGGGGGGGGGGGGGGGGGGGGGGGGBFGGGGGGGGGGGFFCGGGGGGFGGGGGGGGGGDFGFGGGGGGGGGGGGGFGGFGGGFGGGGGGGGGGGGGGFFGGGGGGGGGGGGGGGGGGFGCFGGGGGGGGGGGGGGGGGGGGGGGGGGGFFGFGGGGGGGGGGGGGG7CGGG8FFGEGDEGGGEGGGGFFGGGGDFGDGCFGFDG)71
@M03364:276:000000000-BLYN8:1:1101:16580:3864 1:N:0:1
ACTCCTACGGGAGGCAGCAGTAGGGAATCTTCCACAATGGACGAAAGTCTGATGGAGCAACGCCGCGTGAGTGAAGAAGGTTTTCGGATCGTAAAACTCTGTTGTTAGAGAAGAACAAGGACGTTAGTAACTGAACGTCCCCTGACGGTATCTAACCAGAAAGCCACGGCTAACTACGTGCCAGCAGCCGCGGTAATACGTAGGTGGCAAGCGTTGTCCGGATTTATTGGGCGTAAAGCGAGCG
+
FGGGGGGGGGGGGGGGGGGGGGGGGGGGFGGFEFGGGGGGEGGGGGGFGGGGGFFGGGGGGGGGGGGGGFGGGGGGGGGGGGGGGGG7FEGGGGGGGGGG9FADGGFFFGGFFGG@F8BEFGGECE?FFGFFG9A,>FBFFEFFFGG@FFGGGGDG8FFGGDFGFFGGGGGGGGG9DEGGGFDDGCFGGGGGGGGGGFGCFDE7+?EGGF5CGGGGEGGGGCE=FFDGGFFGGGGE<DFGGD37
@M03364:276:000000000-BLYN8:1:1101:13002:3878 1:N:0:1
ACTCCTACGGGAGGCAGCAGTAGGGAATCTTCGGCAATGGACGAAAGTCTGACCGAGCAACGCCGCGTGAGTGAAGAAGGTTTTCGGATCGTAAAACTCTGTTGTTAGAGAAGAACAAGGACGTTAGTAACTGAACGTCCCCTGACGGTATCTAACCAGAAAGCCACGGCTAACTACGTGCCAGCAGCCGCGGTAATACGTAGGTGGCAAGCGTTGTCCGGATTTATTGGGCGTAAAGCGAGCG
+
GGGGGGGGGGGGGGGGGGGGGGGGGGGGGGGGGGGGGGGGGGGGGGGFGGGGGFGEGGGGGGGGGGGGGGGGGGGGGGGGGGGGGGGGGGGGGGGGGGGGGGGGGGGGGGGGGGGGGGGGFGGFGFEGGGGGGFGGGGFFGGGGGGGGGGGGGGGGGGGGGGGGFGGGGGGGGGGGGGGGGFGGGGGGGGGGGGGGGGGGGGGGGGGGGGGGCEGEGGFGGGGGFGGGGGGFGGGGGGGGGGGD
@M03364:276:000000000-BLYN8:1:1101:15789:3904 1:N:0:1
ACTCCTACGGGAGGCAGCAGTGGGGAATATTGCACAATGGGCGCAAGCCTGATGCAGCCATGCCGCGTGTGTGAAGAAGGCCTTCGGGTTGTAAAGCACTTTCAGCGAGGAGGAAGGTGGTGAACTTAATACGTTCATCAATTGACGTTACTCGCAGAAGAAGCACCGGCTAACTCCGTGCCAGCAGCCGCGGTAATACGGAGGGTGCAAGCGTTAATCGGAATTACTGGGCGTAAAGCGCACG
+
GGGGGGGGGGGGGGGGGG9FGGGGGGGFCGGGGGGFFGGGGGGGGGGGGGGGGGGGGGGGGGGGGFGFGGGGGGGGGFGGGCFGGGGGGGGGGGGEFGGGGGGGGGG@FGGGGGGGGFGGGGCGGGFAFFDGGFGGGGGGGGGFGGGGGGGGGGGD+<DCCCFGCDFGD7FEFGFGGGGGGGCFGGGDGEGGGGGDGGGGG8EC8;CEGGG=EEEEGGFGGGCCFCGG+6C5DDEEGGGD))9)
@M03364:276:000000000-BLYN8:1:1101:8246:3920 1:N:0:1
ACTCCTACGGGAGGCAGCAGTAGGGAATCTTCGGCAATGGACGAAAGTCTGACGGAGCAACGCCGCGTGAGTGAAGAAGGCTTTCGGATCGTAAAACTCTGTTGTTAGAGAAGAACAAGGACGTTAGTAACTGAACGTCCCCTGACGGTATCTAACCAGAAAGCCACGGCTAACTACGTGCCAGCAGCCGCGGTAATACGTAGGTGGCAAGCGTTGTCCGGATTTATTGGGCGTAAAGCGAGCG
+
GGGGGGGGGGGGGGGGGGGGG<FGGGGGDGG@6@FGGGGGCGGCFGCCFGGGF,+BFGGGGGGGGGGGGGCFGGGGGGGG,9EFGGG7F+CFGFGE9EFG,FF<,:AF9FFFGGG,BB8EFF733B+:?9?,<FF,33+C+@FF>D@@FFGFF,,DEF,,@FGGFFFGG>CCFFG,D8FGG7;EFFCG2:CEEE58CFFGFGFD+?896+*8;:CE5+<5CE8*<7+9C6AF39E*1:CG3))1
@M03364:276:000000000-BLYN8:1:1101:24628:3924 1:N:0:1
ACTCCTACGGGAGGCAGCAGTAGGGAATCTTCGGCAATGGACGAAAGTCTGACCGAGCAACGCCGCGTGAGTGAAGAAGGTTTTCGGATCGTAAAACTCTGTTGGTAGAGAAGAACGTTGGTGAGAGTGGAAAGCTCATCAAGTGACGGTAACTACCCAGAAAGGGACGGCTAACTACGTGCCAGCAGCCGCGGTAATACGTAGGGCCCTAGCGTTGTCCGGATTGATTGGGCGTAAAGCGAGC
+
FFGGGGGGGGGGEGGGGGGGGFGGGGGGGGGFCEGGGGGGGFECGD@,CFGGGD:CGGCFGDGGCGFCCGCGGGGGGGG<?FEGGGG:74CFFGGFGGGGGGGFGFGGGGGGFGGCDDD<=>CF8FGEG@D9F8,,7>FFFGA3==<@FFFBFFC,,<DFG,D>CC:***>CGCBCFGGFGGFD<EFC8FCCEE*=CC9+1?CFC**=>*==CGE*::++28;/;A+<<+::C5>EGG7*)*9/
@M03364:276:000000000-BLYN8:1:1101:16204:3959 1:N:0:1
ACTCCTACGGGAGGCAGCAGTAGGGAATCTTCGGCAATGGACGAAAGTCTGACCGAGCAACGCCGCGTGAGTGAAGAAGGTTTTCGGATCGTAAAACTCTGTTGTTAGAGAAGAACAAGGACGTTAGTAACTGAACGTCCCCTGACGGTATCTAACCAGAAAGCCACGGCTAACTACGTGCCAGCAGCCGCGGTAATACGTAGGTGGCAAGCGTTGTCCGGATTTATTGGGCGTAAAGCGAGCG
+
GGGGGGGGGGGGGGGGGGGGGGGGGGGGGGGGGGGGGGGGGGGGGDFGGGGGGGGGGGGGGGGGGGGGGDGGGGGGGGGGGGGGGGGGDGGGGGGFGGGGGGGGGGGGGGGGGGGGGGGGGGGGGGGGGGGGGGGGGGGGGGGGGGGGGGGGGGGGGGGGGGGGGGGGGGGGGGGGGGGGGGGGGGGGGGGGGGGGGGGGGGGGGGGGGFGGGGGGGGGGD=EEGGGGGGGGGGGGGGGGGGGG
@M03364:276:000000000-BLYN8:1:1101:11257:3968 1:N:0:1
ACTCCTACGGGAGGCAGCAGTAGGGAATCTTCGGCAATGGGGGCAACCCTGACCGAGCAACGCCGCGTGAGTGAAGAAGGTTTTCGGATCGTAAAACTCTGTTGTTAGAGAAGAACGTTAAGTAGAGTGGAAAGTTACTTAAGTGACGGTATCTAACCAGAAAGGGACGGCTAACTACGTGCCAGCAGCCGCGGTAATACGTAGGTCCCAAGCGTCGTCCGGATTTATTGGGCGTAAAGCGAGC
+
GGEFCFFG@FEGCF;FFECCGGGGGGGFFGGGGGGGGGGGGGGGGGGFEFGGGDGGGG7FGGGFGGE:C:CFGGGG9EFGFGGGFEGFGDFGGCCFGGGGGGDFFGGGCFC,D<FGG=FFCGFDFFEFGGGFFGGGGG9EGEGFGDFGCFGGGGGFFCGG7BFGGGGGGGECFFCFCGE<<CGEGGFFFFGGGGEGCC+BFCGFGGGFFFDCGGC**:C=EGEEEFGGFGGG:DGGGCC:5>5)
@M03364:276:000000000-BLYN8:1:1101:12730:3973 1:N:0:1
ACTCCTACGGGAGGCAGCAGTAGGGAATCTTCCACAATGGACGAAAGTCTGATGGAGCAACGCCGCGTGAGTGAAGAAGGTTTTCGGATCGTAAAACTCTGTTGTTGGAGAAGAACGTATTTGATAGTAACTGATCAGGTAGTGACGGTATCCAACCAGAAAGCCACGGCTAACTACGTGCCAGCAGCCGCGGTAATACGTAGGTGGCAAGCGTTGTCCGGATTTATTGGGCGTAAAGCGAGCG
+
GGGGGGGGGGGGGGGGGGGGGGGGGGGGGGGGGGGGGGGGGGGGGGGGGGGGGGGGGGGGGGGGGGGGGEGGGGGGGGGGGGGGGGGGGGGGGGGGGGGGGGGGGGGGGGGGGGGGGDFGGGGGGGGGGGGGGGGGGGGFFFGGGGGGGGGGGGGGGGGG@FG?FFGGGGGGGGGGGGGGGGGGGGGCGGGGDEGGGGGGGFEGGGGGGGGGGGGGGDGGGGG5FGGGGGGGGGGGGGGGGGGC
@M03364:276:000000000-BLYN8:1:1101:18772:3979 1:N:0:1
ACTCCTACGGGAGGCAGCAGTGGGGAATATTGCACAATGGACGAAAGTCTGATGGAGCAACGCCGCGTGAGTGAAGAAGGTTTTCGGATCGTAAAACTCTGTTGTTGGAGAAGAACGTATTTGATAGTAACTGATCAGGTAGTGACGGTATCCAACCAGAAAGCCACGGCTAACTACGTGCCAGCAGCCGCGGTAATACGTAGGTGGCAAGCGTTGTCCGGATTTATTGGGCGTAAAGCGAGCG
+
GGFGGGCCFEEEFGGGGGFGFGGGEGGGDFGEFAFGGFGGFFGGGGG,CFGGGGG8FGFCFGGGGGGBFGDGGGGGGFGGEFFGGGGGGGGGCGFFFGGGGGGGGGGGGGGGGDGGGGGCDACEEFFEFGGGGGGBEFGAFEGGGGGEFFCFFGGGGGGGGGGGGGGGGGCCEFDFFGGGGFF7D@CCFGGGCCCEF;?FBCCEFGGDF<CCEE?*:CGG=8=ED?CCE9:C<DC*1::CDD:<
@M03364:276:000000000-BLYN8:1:1101:20140:4002 1:N:0:1
ACTCCTACGGGAGGCAGCAGTGGGGAATATTGCACAATGGGCGCAAGCCTGATGCAGCCATGCCGCGTGTATGAAGAAGGCCTTCGGGTTGTAAAGTACTTTCAGCGAGGAGGAAGGCGTTGTGGTTAATAACCGCAACGATTGACGTTACTCGCAGAAGAAGCACCGGCTAACTCCGTGCCAGCAGCCGCGGTAATACGGAGGGTGCAAGCGTTAATCGGAATTACTGGGCGTAAAGCGCACG
+
GGGGGGGGGGGGGGGGGGGGGGGGGGGGGGGGGGGGGGGGGGGGGGGGGGGFFFGGGGGGGGGFGGGGGGGGGGGGGGGGGGGGGFDGGGGGGGGGGGFGGGAFGGGEGGGGEFGGGFGGGGGGGGGGGGGGGGDGGGGGFFGGGFGGGGGGGGGGGGGGGGGGGGGGGGGGGGGGGGGFGGGGGGGGGGGGGGGGGGGGGGGGGGGGGFFGGGGG=CFGGEGGGDFGFG8CDGGGGGGGGGCD
@M03364:276:000000000-BLYN8:1:1101:5779:4110 1:N:0:1
ACTCCTACGGGAGGCAGCAGTGGGGAATATTGCACAATGGGCGCAAGCCTGATGCAGCCATGCCGCGTGTATGAAGAAGGCCTTCGGGTTGTAAAGTACTTTCAGCGGGGAGGAAGGTGATGAACTTAATACGTTCATCAATTGACGTTACCCGCAGAAGAAGCACCGGCTAACTCCGTGCCAGCAGCCGCGGTAATACGGAGGGTGCAAGCGTTAATCGGAATTACTGGGCGTAAAGCGCACG
+
GGGGCFFGGGGGGGGGGGGGGGGGGGGGGGGGGGGGGGGGGGGGGGGGGGGGGGGGGGGGGGGGGGGGGGGGGGFGGGGGGGGGGGGGGGGGGGGGGGGGGGGGGGGGGGGGGGGGGGGGGGGGGGGGGGGGGGGGGGGF9FFGGGGGGGGGGGGCFGGGG?FGGGGGGGGG@CGGGGGGDFGGGCGFGGC:8*:E?CDFGEEGGGGGGGGC8;EGFGGGGGGFGGGFFGGGDD=:<777DCC7
@M03364:276:000000000-BLYN8:1:1101:14564:4117 1:N:0:1
ACTCCTACGGGAGGCAGCAGTAGGGAATCTTCCGCAATGGGCGAAAGCCTGACGGAGCAACGCCGCGTGAGTGATGAAGGGTTTCGACTCGTAAAACTCTGTTATTAGGGAAGAACAAATGTGTAAGTAACTGTGCACGTCTTGACGGTACCTAATCAGAAAGCCACGGCTAACTACGTGCCAGCAGCCGCGGTAATACGTAGGTGGCAAGCGTTATCCGGAATTATTGGGCGTAAAGCGAGCG
+
GGGGGGGGGGGGGGGGGGGGGGGGGGGGGGGGGGGEGGGGGGGGGGGGGGGGGGGGGGGGGGGGGGGGGGGGGGGGFGGGGGGGGGGGGGFGGGGGGGGGGGGCGGGGGGGFGGGGGGGGGGGGGDGGGGGGGGGGGFGGGGGGGGGGGGGGGCFGDGGFGGGGGGGGGGGDCFGGGGGGGGGGGGGGFEGGGGGGGGGGGGGGGGGGFGGGGEE=FGGGGEGGGFGGGG=CDGGG<DGGCGGC
@M03364:276:000000000-BLYN8:1:1101:10500:4133 1:N:0:1
ACTCCTACGGGAGGCAGCAGTAGGGAATCTTCCGCAATGGACGAAAGTCTGACGGAGCAACGCCGCGTGAGTGAAGAAGGTTTTCGGATCGTAAAACTCTGTTGTTAGAAAAGAAGCCGCATAAGAGTAACTGATTATGCGGTAGACGGTATCTAACCAGAAAGCCACGGCTAACTACGTGCCAGCAGCCGCGGTAATACGTAGGTGGCAAGCGTTGTCCGGATTTATTGGGCGTAAAGCG
+
GGGGGGGGGGGGGGGGGGGGGGGGGGGGGGGGGGGGGGGGGGGGGGGGGGGGGGGGGGDGGGGGGGGEFFGGGGGGGGGGGGGGGGGDDGGGGGDFGFGGGGGGGGGGGGGGGGGGGGGC7FGFGGGGGGG<?CGGGGGGECGGGGGGEGGGGFGGGGGGGGGGGEGGGGGG>7DGGGGGGGGGGGDFG5E8EGGGGGCDD2CFGGGGGGFGGGGGGGGGGEEEGGGGGGGFGGGDDDGGG
@M03364:276:000000000-BLYN8:1:1101:19473:4166 1:N:0:1
ACTCCTACGGGAGGCAGCAGTGGGGAATATTGCACAATGGGCGCAAGCCTGATGCAGCCATGCCGCGTGTATGAAGAAGGCCTTCGGGTTGTAAAGTACTTTCAGCGGGGAGGAAGGCGTTGTGGTTAATAACCGCAACGATTGACGTTACTCGCAGAAGAAGCACCGGCTAACTCCGTGCCAGCAGCCGCGGTAATACGGAGGGTGCAAGCGTTAATCGGAATTACTGGGCGTAAAGCGCACG
+
EFGGGGGGGGGGGGGGGGGGGGGGGCFGDGGGGFGGGGGGGGGGGGGGGGGGGGGGGGCFFGGGGGGGGB6EGGGGGGGGFEFGGGGDGFEGGGGG?@FGEFGCEG7+CFGGGGGGGA>+=FGFGE78>,B9<,<:@E+@<CFFEGEFFF@@FEB:><<FEGGG?,=FFEDGGGG9CGGGDGFGFGGGGECEEE5;9FGGEGGD5/CC?EGFGGG5EGGGDG5ECEGGGFEF<C==3DCG5>C<
@M03364:276:000000000-BLYN8:1:1101:10773:4208 1:N:0:1
ACTCCTACGGGAGGCAGCAGTTGGGAATATTGCACAATGGGCGCAAGCCTGATGCAGCCATGCCGCGTGTGTGAAGAAGGCTTTCGGGTTGTAAAGCACTTTCAGCGAGGAGGACGGTGGTGAACTTAATACGTTAATCAATTGACGTTATTCGCAGAAGAAGCACCGGCTAACTCCGTGCCAGCAGCCGCGGTAATACGGAGGGTGCAAGCGTTAATCGGAATTACTGGGCGTAAAGCGCACG
+
FDFGGGGGGGGG@FGEGGGGG,EEFEGGGGGGGAFFDGG@8CC+:F@CFGDEAFGGG8CEAEFFGEGGG,,CFFGGGDFF8,CCCFE7FGGGGFGD<BEFGGG9<E:4>CC=BE+4+4A@B>5<,?5,5<A?<,,,A3@,3:<F>EE+:,,7@FGCB+@><FFF,,3@E*@>,,,?<@FFC8;DFEEG8C8EEC*4C++;8EGEG5C52++8*;C*/<9E58:5++3ACG=517C7CFDD)/99
@M03364:276:000000000-BLYN8:1:1101:13069:4215 1:N:0:1
ACTCCTACGGGAGGCAGCAGTGGGGAATATTGCACAATGGGCGCAAGCCTGATGCAGCCATGCCGCGTGTATGAAGAAGGCCTTCGGGTTGTAAAGTACTTTCAGCGAGGAGGAAGGCGTTGTGGTTAATAACCACAGCGATTGACGTTACTCGCAGAAGAAGCACCGGCTAACTCCGTGCCAGCAGCCGCGGTAATACGGAGGGTGCAAGCGTTAATCGGAATTACTGGGCGTAAAGCGCACG
+
GGGGGGGGGGGGGGGGGGGGGGGGGGGGGGGGGGGGGGGGGGGGGGGGGGGGGGGGGGGGGGGGGGGGGGGGGGGGGGGGFGGGFGGGFFGGGGGGGGGGGGGGGF>@FGCFGGGGGGGGGEGGGGGGGGGGGGGGFGGGGGGGGGGGGGDFCCFEGDFGGGGGGGGGEGGGGGGGGGGFEGGGGGGGFGGGGGCGGGGGGEGGGGGGGGGGGE=EGGGGGG=ECFGGGGGGGGEGCFGGDGG<
@M03364:276:000000000-BLYN8:1:1101:12268:4216 1:N:0:1
ACTCCTACGGGAGGCAGCAGTGGGGAATATTGCACAATGGGCGCAAGCCTGATGCAGCCATGCCGCGTGTATGAAGAAGGCCTTCGGGTTGTAAAGTACTTTCAGCGGGGAGGAAGGTGATGAACTTAATACGTTCATCAATTGACGTTACCCGCAGAAGAAGCACCGGCTAACTCCGTGCCAGCAGCCGCGGTAATACGGAGGGTGCAAGCGTTAATCGGAATTACTGGGCGTAAAGCGCACG
+
GGGGGGGGGGGGGGGGGGGGGGGGGGGGGGGGGGGGGGGGGGGGGGGGGGGGGGGGGGGGGGEGGGGGGGFFGGGGGGGGGGGGGGGGGGGGGGGGGGGGGGGGGGGGGGGGGGFGGGGGGGGFFGGGGGGGGGGGGGGGGGGGGGGGGGGGGGGGGGGGGGGGGGGGGGGGGGGGGGGGGGGGGGGGGGGGGGGGGFGGGGGGGGGGGGGGGGGGGGGGGGGGGGDGGGGGGGGDFGGGGGGC
@M03364:276:000000000-BLYN8:1:1101:21387:4220 1:N:0:1
ACTCCTACGGGAGGCAGCAGTGGGGAATATTGCACAATGGGCGCAAGCCTGATGCAGCCATGCCGCGTGTATGAAGAAGGCCTTCGGGTTGTAAAGTACTTTCAGCGGGGAGGAAGGTGAGTGGTTTAATACGCCATTCAATTGACGTTACCCGCAGAAGAAGCACCGGCTAACTCCGTGCCAGCAGCCGCGGTAATACGGAGGGTGCAAGCGTTAATCGGAATTACTGGGCGTAAAGCGCACG
+
GGGGGGGGGGGGGGGGGGGGGGGGGGGGGGGFGGGGGGGGGGGGGGGGGGGGGGGGGGGGGGGGGGGGGGFGGGAFGGGGGGGFGGGGGGGGGGGGFGGGGGGGGGGGGGGGGDGGGFGGGGGGGFGGGGGGGGGGGGGGGGGFGGCFGFGGGGGGGDFGGGGGGGFGGGGGGGGGGGGGGGGGGGGGGGGGGGGGGGGGG5CEEGGGGGGGGGGGGGGGGGGGGGGGGGGGGGGGGGGGGDC7
@M03364:276:000000000-BLYN8:1:1101:9977:4243 1:N:0:1
ACTCCTACGGGAGGCAGCAGTGGGGAATATTGCACAATGGGCGCAAGCCTGATGCAGCCATGCCGCGTGTATGAAGAAGGCCTTCGGGTTGTAAAGTACTTTCAGCGAGGAGGAAGGCATTAAGGTTAATAACCTTAGTGATTGACGTTACTCGCAGAAGAAGCACCGGCTAACTCCGTGCCAGCAGCCGCGGTAATACGGAGGGTGCAAGCGTTAATCGGAATTACTGGGCGAAAGCCGAAGC
+
EFDE@EFEFFGFFE7FF7FDF@9C:FCGCEFFF9@C,CEFFDFB7FF,6CEEEFFFGDEFFF<FC:EGGGFFGFCA9=F<,4C=<,BFGGGG<BFCFEGGGGGGGFGCFE>CFEGG>EGEEGCFGGFAFFFFGFGFGGCFGCFFEDGGGFCGG@F7+@D:B:FFGDGCFGCE@CFGF@EFGCDFGGF8DE>CEG*BF9CCG;EGGG>*?>088*=:7<FFCCECF9EC??**/):ED**)1)/)
@M03364:276:000000000-BLYN8:1:1101:17439:4271 1:N:0:1
ACTCCTACGGGAGGCAGCAGTAGGGAATCTTCGGCAATGGGGGCAACCCTGACCGAGCAACGCCGCGTGAGTGAAGAAGGTTTTCGGATCGTAAAACTCTGTTGTTAGAGAAGAACGTTAAGTAGAGTGGAAAGTTACTTAAGTGACGGTATCTAACCAGAAAGGGACGGCTAACTACGTGCCAGCAGCCGCGGTAATACGTAGGTCCCAAGCGTTGTCCGGATTTATTGGGCGTAAAGCGAGC
+
AFGGGGFGGGGGGGGGGF9F<CEACFCFGGGGCCDEFGGGG7FGGCCFCF<EF8CC@FEFGGGE@FF@FB:EFGFGFFG8F9AC9>C:FCFGGD=?5B=FGGGGGFCDFGGGGGG8C<FFCFFGGG<FCB,CFGDAE<BCG97@,EFFGGGCCDDFA3:<,@DFG7:3*<FC7DFDCGCGG8ECFGCFB5BE5>CEEGCC>FGGDC+?8CG5CCECEG9CGGCC560:<CGFF7:7C<DDD351
@M03364:276:000000000-BLYN8:1:1101:26022:4291 1:N:0:1
ACTCCTACGGGAGGCAGCAGTGGGGAATCTTCCACAATGGACGAAAGTCTGATGGAGCAACGCCGCGTGAGTGTAGAAGGTTTTCGGATCGTAAAACTCTGTTGTTGGAGAAGAACGTATTTGATAGTAACTGATCAGGTAGTGACGGTATCCAACCAGAAAGCCACGGCTAACTACGTGCCAGCAGCCGCGGTAATACGTAGGTGGCAAGCGTTGTCCGGATTTATTGGGCGTAAAGCGAGCG
+
GGGGGGGGGGGGGGGGGGGGGGGGGGGCGGGGGGGGGGGGGGG7FGG<FGGGGGGGGGGGGGGGGGGGGGEFFE<FGGGCCFGGGGGGGGGGGAFFGFGFGGGCBCFGEFGGGGGFGGGGGFFEGFGGDCGGGGGGGGGDGGFGGGGGGGGGGGFGGEGDFGGGGGGGD7FEGGGGGGGGGGGGGGGGGEGG*:C@EGFFGCFGGFGCFFFEGCE?7C=CE:**>1CEFDCGDC55CG*9C7)9
@M03364:276:000000000-BLYN8:1:1101:20155:4291 1:N:0:1
ACTCCTACGGGAGGCAGCAGTGGGGAATATTGCACAATGGGCGCAAGCCTGATGCAGCCATGCCGCGTGTATGAAGAAGGCCTTCGGGTTGTAAAGTACTTTCAGCGGGGAGGAAGGTGAGTGGTTTAATACGCCATTCAATTGACGTTACCCGCAGAAGAAGCACCGGCTAACTCCGTGCCAGCAGCCGCGGTAATACGGAGGGTGCAAGCGTTAATCGGAATTACTGGGCGTAAAGCGCACG
+
GGGGGGGGGGGGGGGGGGGGGGGGGGGGGGGGFGGGGGGGGGGGEFGGGGGGGGGGGGGGGGFFFGGGGGGGGGFGGGGGEFFGGFGGFGCC<FGGFGGGGGGFGGGGGGEGGBFGG<DFFGGDDGCGGGGGGGDEGFC@FGGFFGGGGGGGGFGGDFFFGGG@AFDEGGGGGFFGGGFFGFGGGGGGCEGGGEGGGGGGGGGGGGGGDFFGGGCEGGGGGDEGFGGG?FDGD5/>FFGG37C7
@M03364:276:000000000-BLYN8:1:1101:5447:4296 1:N:0:1
ACTCCTACGGGAGGCAGCAGTGGGGAATATTGCACAATGGGCGCAAGCCTGATGCAGCCATGCCGCGTGTATGAAGAAGGCCTTCGGGTTGTAAAGTACTTTCAGCGAGGAGGAAGGCGTTGTGGTTAATAACCGCAACGATTGACGTTACTCGCAGAAGAAGCACCGGCTAACTCCGTGCCAGCAGCCGCGGTAATACGGAGGGTGCAAGCGTTAATCGGAATTACTGGGCGTAAAGCGCACG
+
GGGGFGGGGGGGGGGGGGGGGGGGGGGGGGGGGGGGGGGGGGGGGGGGGGGGGGGGGGFGGGGGGGGGGGGGGGGGGGGGGGGGGGGGGGGGGGGGGGGGFFEF@?F7FGGGGDGGGFGFGGGGGDFGGGGGGGGDFFEGFGGGGFFGGFGGGGGGGGGCFGGFCGFGCC7FFCEFGGGGFGGGGGGGFECEEGGGFC9>5;ECGGGGFGFFGGG=*<EGDGGGGGGGF6;CDCGGGGGGGDD9
@M03364:276:000000000-BLYN8:1:1101:9155:4298 1:N:0:1
ACTCCTACGGGAGGCAGCAGTAGGGAATCTTCGGCAATGGACGAAAGTCTGACCGAGCAACGCCGCGTGAGTGAAGAAGGTTTTCGGATCGTAAAACTCTGTTGTTAGAGAAGAACAAGGACGTTAGTAACTGAACGTCCCCTGACGGTATCTAACCAGAAAGCCACGGCTAACTACGTGCCAGCAGCCGCGGTAATACGTAGGTGGCAAGCGTTGTCCGGATTTATTGGGCGTAAAGCGAGCG
+
GGGGGGGGGGGGGGGGGGGGGGGGGGGGGGGGGGGGGGGGGGGGGGGGFGGGGGGGGGGGGGGGGGGGGGGGGGGGGGGGGGGGGGGGGEGGGGGGGGGGGGGGGGGGGGGGGGGGGGFGGGGGGGGGGGGGGGGGGGGGGGGGGGGDGFGGGGGGGGGGGGGGFGGGGGGGCFGGGGGFGGGGGGGGGGGGGGGGGGGGGGGGGGFC6CGGGGGGGGGG=EEGGGGGGGGFDGGGGGGDGGG7
@M03364:276:000000000-BLYN8:1:1101:9296:4310 1:N:0:1
ACTCCTACGGGAGGCAGCAGTGGGGAATATTGCACAATGGGCGCAAGCCTGATGCAGCCATGCCGCGTGTATGAAGAAGGCCTTCGGGTTGTAAAGTACTTTCAGCGAGGAGGAAGGCGTTGTGGTTAATAACCGCAACGATTGACGTTACCCGCAGAAGAAGCACCGGCTAACTCCGTGCCAGCAGCCGCGGTAATACGGAGGGGGCAAGCGTTAATCGGAATTACTGGGCGTAAAGCGCACG
+
EGGGFGGGGGDEEGGGGEGGGGGGGDGGGGFGGGGGGGGFE@@+CFGGGGDDGGGGGGGGGFFDC7FGGGFFGGAFCGFFFFFGFFGGEGGG,@EDGGGGGGCFAFDCFEE7FECB@8FGGGGEGFGBGCFGDFG:FEGGGGFGGGG:CFDFGEGGC:FFF@<CGGGEGGCFFGCF7:CFDGGF7CFG4BEEEGGGGGGGG*:EC**2?8::EGEGCFFGCECF69:CEEGC<CEG:*0>D)1/
@M03364:276:000000000-BLYN8:1:1101:7179:4322 1:N:0:1
ACTCCTACGGGAGGCAGCAGTAGGGAATCTTCCGCAATGGACGAAAGTCTGACGGAGCAACGCCGCGTGTGTGAAGAAGGTTTTCGGATCGTAAAGCACTGTTGTTAGAGAAGAACAAGGATAAGAGTCACTGCTTGTCCCTTGACGGTATCTAACCAGAAAGCCACGGCTAACTACGTGCCAGCAGCCGCGGTAATACGTAGGTGGCAAGCGTTGTCCGGAATTATTGGGCGTAAAGCGCGCG
+
FGGGGGGGEGGGGGGGGGGGG<FGGGGGGGGFGDGGDGGGGFGGGGGEFFGG9FGEGG<FGGGGGGGGG:CCFGGGGGGGGGGGGGGGGEGGGGGF9<FEFE<EFGFG?FGEGGFGGCFG,A?BBCFFGEFDFGGC<FFAFGDGG<ECF=CFA,>FCGGCGFGG@FFG7>7FFGGGGGGGGGGGGGFG@**5BEEE9B2;>95E9>FGGGDFE;C8C?9C**:/+<9:<ECFDC*:7FF75D<5
@M03364:276:000000000-BLYN8:1:1101:5623:4323 1:N:0:1
ACTCCTACGGGAGGCAGCAGTGGGGAATATTGCACAATGGGCGCAAGCCTGATGCAGCCATGCCGCGTGTATGAAGAAGGCCTTCGGGTTGTAAAGTACTTTCAGCGAGGAGGAAGGCATTAAGGTTAATAACCTTAGTGATTGACGTTACTCGCAGAAGAAGCACCGGCTAACTCCGTGCCAGCAGCCGCGGTAATACGGAGGGTGCAAGCGTTAATCGGAATTACTGGGCGTAAAGCGCACG
+
GGGGGGGGGGGGGGGGGGGGGGGGGGGGGGGGGGGGGGGGGGGGGGGGGFGGGGGGGGGGGGGGGGEFGEFGGGGGGGGGGGGFGGGGGGG:FGGFGGGGFGGGGGGGGGGGGGGGGGGGFGGGGFFGGGGGGGGGGFDBFEFFGGGGGGCF9@::EGG7F7FFFGGGEGGF7FDGGECFGCFGGGGGCEEECGEGGG?FGEGCGGGCGEF58*;::<9EDG=F@FFEGGGCDDEEFGGD5)9)
@M03364:276:000000000-BLYN8:1:1101:23183:4348 1:N:0:1
ACTCCTACGGGAGGCAGCAGTAGGGAATCTTCGGCAATGGACGAAAGTCTGACCGAGCAACGCCGCGTGAGTGAAGAAGGTTTTCGGATCGTAAAACTCTGTTGTTAGAGAAGAACAAGGATGAGAGTAGAACGTTCATCCCTTGACGGTATCTAACCAGAAAGCCACGGCTAACTACGTGCCAGCAGCCGCGGTAATACGTAGGTGGCAAGCGTTGTCCGGATTTATTGGGCGTAAAGCGAGC
+
GGFGGEGGGGCCEFFCCFFGGGGGDGGGGGGGGGGGGGGGGGGGEGGGGGGGGFF@FGGGFDGGGGGGGGGGGGGGGGGG<9FGGFGDEFGGGGGGGGGGGGGGGFGGFFGGGDGDFGGGFGGGGGGGGGGGGGGGGGGGGDFGFFFGGGGGGGFGFGGGGGGGGGGG:FGDGGGG?EGGGFC@FGGGGGGEEGGGGGGFGCGGDGGGGGGGFE=EGGFGG=;E=FCGFFGGGGEEDCF=DDC5
@M03364:276:000000000-BLYN8:1:1101:13635:4350 1:N:0:1
ACTCCTACGGGAGGCAGCAGTGGGGAATATTGCACAATGGGCGCAAGCCTGATGCAGCCATGCCGCGTGTGTGAAGAAGGCCTTCGGGTTGTAAAGCACTTTCAGCGAGGAGGAAGGTGGTGAACTTAATACGTTCATCAATTGACGTTACTCGCAGAAGAAGCACCGGCTAACTCCGTGCCAGCAGACGCGGTAATACGGAGGGTGCAAGCGTTAATCGGAATTACTGGGCGTAAAGCGCACG
+
E9FFGGGGGGGGGG@CC@CF9FGEGGGGFFGCAAFADFGCCCC@EGGGGFGFDEA9,<CFDFAFCEECFGCGDEEFF8FFCC5CFEDGGGGGCA9F<<<A:B?FF5F7CC+FFE8<+:BACFD9FBFF?DF9DGFFFGGFGFFGG<FGGCFFGC:3++@,8>B7FGG7*3@CF7C;D8DFGFF788:,6*=CCE5@;;FFGE>8ECE5EF7:CE5C*3:E5?8:C7+2<6CG)1>5*::>7DC3
@M03364:276:000000000-BLYN8:1:1101:7255:4378 1:N:0:1
ACTCCTACGGGAGGCAGCAGTGGGGAATATTGCACAATGGGCGCAAGCCTGATGCAGCCATGCCGCGTGTATGAAGAAGGCCTTCGGGTTGTAAAGTACTTTCAGCGAGGAGGAAGGCATTAAGGTTAATAACCTTGGTGATTGACGTTACTCGCAGAAGAAGCACCGGCTAACTCCGTGCCAGCAGCCGCGGTAATACGGAGGGTGCAAGCGTTAATCGGAATTACTGGGCGGAAAGCGCACG
+
FGGGGGGGGGGGGGGGGGFGGGGGGGGGGGGGGGGGGGGGGGGGGGGGGGGGGCGGGGGGGGFGGGGGGDEDGGFGFGGGGGGGGGGGGGGGGGGGFEGGGGFGGGGBCGG:FGCF+BB8,<EB<EC<<?<F<FDF<FFDBA9F9C>@D<6@CFG:FFGGG7<FCGDFGDFGGG99FG7CFCFGGGGGCEEGDEC@FGCBB88BG8CEGGAFCBEEGGG55C*:ECFGGGGG:):C759CDG)9
@M03364:276:000000000-BLYN8:1:1101:11945:4400 1:N:0:1
ACTCCTACGGGAGGCAGCAGTGGGGAATATTGCACAATGGGCGCAAGCCTGATGCAGCCATGCCGCGTGTATGAAGAAGGCCTTCGGGTTGTAAAGTACTTTCAGCGAGGAGGAAGGCATTAAGGTTAATAACCTTAGTGATTGACGTTACTCGCAGAAGAAGCACCGGCTAACTCCGTGCCAGCAGCCGCGGTAATAGGGAGGGTGCAAGCGTTAATCGGAATTACTGGGCGTAAAGCGCACG
+
FGGGFGFEGGDGFGGGGGGGGGGGGGGGGGGGGGGGGGGGGGGEGGGGGGGGGGGGGGGGGGGGGGGGGEGGGDGGGFGGGFGGGGGDFFGGFGGGFFGGGGGFGGGGGGGGGGGGGGGGF<9FGFFFGGGF=FD9FFFGGFFF<FEFFFGFGGDFGEEEFCFGGGFG>CGEFFFGGGGGGG;DG7D7DEGGCCCCC9++=E8EGEG5:F@=C;887E@FGC8C6+<FFGGGGD5EFD0/))75
@M03364:276:000000000-BLYN8:1:1101:17569:4403 1:N:0:1
ACTCCTACGGGAGGCAGCAGTAGGGAATTTTCCGCAATGAGCGAAAGCTTGACGGAGCGACACAGCGTGCAGGATGAAGGTCTTCGGATTGTAAACTGCTGTTGTAAGGGAAGAAAAAACTTAGTAGGAAATGATTAAGTCTTGACGGTACCTTATTAGAAAGTGACGGCTAACTATGTGCCAGCAGCCGCGGTAATACATAGGTCACAAGCGTTATCCGGAATTATTGGGCGTAAAGCGTTCG
+
GGGGGGGGGGGGGGGGGGFFFGGGGGGGGGGGGGGGGGGGGGGGGGGGGGGGGGGGGDGGGGGGGGGGGGGGGGGGGGGGGGGGGGGGGGFGGGGGGGGGGG9FGFGGGFDGGGGGGGGGGFGGGGGGGFGGGGGGGGGGGGGCCGGGGGGGGGGGGGGGGGGFGDFGGGGGGGGFGGGGGFGFCFGGGGGGGGGGGGGGGFGFGGGEFFFGCCEGGGFGGGEGGGGFF?FFGDCCFDFGGGDG
@M03364:276:000000000-BLYN8:1:1101:20935:4407 1:N:0:1
ACTCCTACGGGAGGCAGCAGTAGGGAATCTTCGGCAATGGACGAAAGTCTGACCGAGCAACGCCGCGTGAGTGAAGAAGGTTTTCGGATCGTAAAACTCTGTTGTTAGAGAAGAACAAGGACGTTAGTAACTGAACGTCCCCTGACGGTATCTAACCAGAAAGCCACGGCTAACTACGTGCCAGCAGCCGCGGTAATACGTAGGTGGCAAGCGTTGTCCGGATTTATTGGGCGTAAAGCGAGCG
+
GGGGGGGGGGGGGGGGGGGGGGGGGGGGGGGGGGGGGGGGGGGEGGGGGGGGCGGGGGGGGGGGGGGGGGGGGGGGGGGGGGGGGGGGGGGGGGGGGFGGGGGGGGGGGGGGGGGGGFG<FFGGGGGGGGGGFGGGGG?FCGGGGGDGGGGGFCGGGGGFGGGGFGGGGDGGGGG9AEGFGGGGGGGGGGGGGGGGGGGF9E8EGGGG6FFGGEC*:CFGGCCDGGGGG?FGGDDDFGGGGGDD
@M03364:276:000000000-BLYN8:1:1101:7211:4407 1:N:0:1
ACTCCTACGGGAGGCAGCAGTAGGGAATCTTCGGCAATGGACGAAAGTCTGACCGAGCAACGCCGCGTGAGTGAAGAAGGTTTTCGGATCGTAAAACTCTGTTGGTAGAGAAGAACGTTGGTGAGAGTGGAAAGCTCATCAAGTGACGGTAACTACCCAGAAAGGGACGGCTAACTACGTGCCAGCAGCCGCGGTAATACGTAGGTCCCGAGCGTTGTCCGGATTTATTGGGCGTAAAGCGAGC
+
GGGGGGGGGGGGGGGGGGGGGFGGGGGGGGGFGGDGGGGGDFEGGGGFFGGGGGDGGGGGGGG7FGGFFGGFGEGGGGGG@FFFFGGG+C@E@FFGCFC,EFCFGGGGGFGFGGGGGFEFGGGGGGGFGGGDGGF=FFAFGFG@FCAF@FGCGGGGFCFGGGGGGCFFFDEECFFCGG>FCEFFCCGG,8CEC5*=CCGGG2CGEGF?CCEGGGG8CGGGEGE*;<:FFE@=5DEEGC7C53C)
@M03364:276:000000000-BLYN8:1:1101:25158:4413 1:N:0:1
ACTCCTACGGGAGGCAGCAGTGGGGAATATTGCACAATGGGCGCAAGCCTGATGCAGCCATGCCGCGTGTATGAAGAAGGCCTTCGGGTTGTAAAGTACTTTCAGCGAGGAGGAAGGCACTAAGGTTAATAACCTTAGTGATTGACGTTACTCGCAGAAGAAGCACCGGCTAACTCCGTGCCAGCAGCCGCGGTAATACGGAGGGTGCAAGCGTTAATCGGAATTACTGGGCGTAAAGCGCACG
+
EEFGGGGGGGGCFDGEGGFDFFGFGGGGGGGGGCFGGGGGGGGDEGCGGGGGFDGGGGGGG8FFGGGFGGGGGFGGG@FFGGFGGCGGGGG=AFGGFFGEGGCF<FGGEGGEGDG@E<BEE@<FGEG9FFFGE,?FF,@?FGGG@FC>@@:<FG7+8@FFCGGGFEFGG7FFF73><BDFGBC@EGGG@*::*418;9+C5ECEGGEEG9E5EEE5AFGGE5*7?A9<<CEFCDGE:DFDGGCD
@M03364:276:000000000-BLYN8:1:1101:15119:4428 1:N:0:1
ACTCCTACGGGAGGCAGCAGTGGGGAATATTGCACAATGGGCGCAATCCTGAGCCAGCAACGCCGCGTGTATGAAGAAGGCCTTCGGGTTGTAAAGTACTTTCAGCGAGGAGGAAAGCGCTGTGGTTAGTAACCTTGGCGATTGACGATACTGGCCGAGGACGCACCGGCTAACTCCGTGCCAGCAGCCGCGGTAATACGGAGGGTGCAAGCGTTAATCGGAATTACTGGGCGTAAAGCGCACG
+
CFEDGFC9@@@@F@CFGGEFC<EFGECF@EFFA,6<EF@FGEFDE@,CEEGE6,6CFG,@,@FFCFEFF=,,CC<EDGFG8EE<FG7F,=CFFFG9?@@F,<,9,,4+68>:=78,:,@+8C88,:+E,C,3EFFF,,,88++@<>:+5@<3,,,,35*51*1:B**=*=@F,@,?,:4FFG?+=+324:8**3*;00AC8*:ECGGG80+;*/***+<5A*/*+33<0<**)1:C*:7D<CD3
@M03364:276:000000000-BLYN8:1:1101:22945:4438 1:N:0:1
ACTCCTACGGGAGGCAGCAGTAGGGAATCTTCGGCAATGGACGAAAGTCTGACCGAGCAACGCCGCGTGAGTGAAGAAGGTTTTCGGATCGTAAAACTCTGTTGTTAGAGAAGAACAAGGACGTTAGTAACTGAACGTCCCCTGACGGTATCTAACCAGAAAGCCACGGCTAACTACGTGCCAGCAGCCGCGGTAATACGTAGGTGGCAAGCGTTTTCCGGATTTATTGGGCGTAAAGCGAGCG
+
GGGGGGGGGGGGD@@FEGDFG9FFEGGCFFGGG;FDGGGFGGGGGGGCFFFGEFGGDEGG@ECGGGEGG7FGGGGFDFDF?AFDDFGGGGEGG8FGGFFAEFGGGGCFFGFG@FF@EFAAD=>FF<FFF9<D?EADDFFGEGD@DFGDFFCFFFGG,<>E<>FD7FEGGGDGGGGFFEGFFGFGGF>F::EEGGE7BEGG?9*=;?FCCFGGGCC*:<FGGGGE6FEGF9EFDGCEDGGGGGGD
@M03364:276:000000000-BLYN8:1:1101:8357:4467 1:N:0:1
ACTCCTACGGGAGGCAGCAGTGGGGAATATTGCACAATGGGCGCAAGCCTGATGCAGCCATGCCGCGTGTATGAAGAAGGCCTTCGGGTTGTAAAGTACTTTCAGCGAGGAGGAAGGCACTAAGGTTAATAACCTTAGTGATTGACGTTACTCGCAGAAGAAGCACCGGCTAACTCCGTGCCAGCAGCCGCGGTAATACGGAGGGTGCAAGCGTTAATCGGAATTACTGGGCGTAAAGCGCACG
+
GGGGGGGGGGGGGGGGGGGGGGGGGGGGGGGGGGGGGGGGGGGCFGGGGFGGGGGGGG@GFGGGGGGGGFGGGGGGGGGGFGGGGGGGGGGGGGGGGGGGGGGGGGGCGGGGGGGGGGFFFDEGFGGFDFFGF,CEFGGFFGFGFDF8DFEFCEECCFBCGFBFGFGE7>BECGGCFGGGGFGFGGGE4:BC5=CCEFFGGGGEEGGGGGFGEEEGG?FFEEEFGGGGGEFCC75CGGCCDGGG
@M03364:276:000000000-BLYN8:1:1101:8201:4476 1:N:0:1
ACTCCTACGGGAGGCAGCAGTGGGGAATATTGCACAATGGGCGCAAGCCTGATGCAGCCATGCCGCGTGTGTGAAGAAGGCCTTCGGGTTGTAAAGCACTTTCAGCGAGGAGGAAGGTGGTGAGCTTAATACGTTCATCAATTGACGTTACTCGCAGAAGAAGCACCGGCTAACTCCGTGCCAGCAGCCGCGGTAATACGGAGGGTGCAAGCGTTAATCGGAATTACTGGGCGTAAAGCGCACG
+
GGGGGGGGGGGGGGGGGGGGGGGGGGGGGGGGGGGGGGGGGGGGGGGGGGGGGGGGGGGGGGFGGGGGGGGGGFGGGGGGGGGGGGGGGGGGGGGGGGGGGGGGGGGGGGGGGGGGGGGGEGGGGGGGGGGFGED@FFGGGGGGGGGGGGGGGGG>FGGGGGGGGGGGGGFGGGGGGGGGGGGGGGGGFGGGGGGGGGGGG5EGGGGGGGGGGGGGGGGGGDEFGGCGGGGGGGEC3DFCDGD3
@M03364:276:000000000-BLYN8:1:1101:11582:4578 1:N:0:1
ACTCCTACGGGAGGCAGCAGTGGGGAATATTGCACAATGGGCGCAAGCCTGATGCAGCCATGCCGCGTGTATGAAGAAGGCCTTCGGGTTGTAAAGTACTTTCAGCGAGGAGGAAGGCATTAAGGTTAATAACCTTGGTGATTGACGTTACTCGCAGAAGAAGCACCGGCTAACTCCGTGCCAGCAGCCGCGGTAATACGGAGGGTGCAAGCGTTAATCGGAATTACTGGGCGTAAAGCGCACG
+
GGGGGGGGGGGGGGGGGGGGGGGGGGGGGGGGGGGGGGGGGGGGGGGGGGGGGGGGGGGGGGGGGGGGGGGGGGGGGGGGGGGGGGGGGGGGGGGGGGGGGGGGGFGGGGGGGGGGGGGGGGGGGGGGGGGGGGGGDGGGGGGGGGGGGGGGGGEFGGGFGGGGGGGGGGGGGGGGGGFGGGGGGGGGGGDGGGGGGFCFEGGGGDECFFGFGGGGGGGGGGGGGGGGGGGGGGGGCFGGGDD)
@M03364:276:000000000-BLYN8:1:1101:8634:4582 1:N:0:1
ACTCCTACGGGAGGCAGCAGTAGGGAATCTTCGGCAATGGACGAAAGTCTGACCGAGCAACGCCGCGTGAGTGAAGAAGGTTTTCGGATCGTAAAACTCTGTTGTTAGAGAAGAACAAGGACGTTAGTAACTGAACGTCCCCTGACGGTATCTAACCAGAAAGCCACGGCTAACTACGTGCCAGCAGCCGCGGTAATACGTAGGTGGCAAGCGTTGTCCGGATTTATTGGGCGTAAAGCGAGCG
+
GGGGGGGGGGGGGGGGGGGGGGGGGGGGGGGGGGGGGGGGGGGGGGGGGGGFGGGGGGGGGGGGGGGGGGGGGGGGGGGGGCFDGGGGGGGGGGEEFGGGGGGGGGGGGGGGGGGGGGGGGGGFFGGGGGGGGGGGGGGGGGGGGGGGGGGGGGGGGGEGGGGGFGGGGGGGGGGGGGGGGGGGGGGGGGGGCEE7FGCGGGGGGGGGGGGGD:EEEFGGGECEGGGFGGGGGGGECDFGGGGD
@M03364:276:000000000-BLYN8:1:1101:21046:4584 1:N:0:1
ACTCCTACGGGAGGCAGCAGTAGGGAATCTTCGGCAATGGACGAAAGTCTGACCGAGCAACGCCGCGTGAGTGAAGAAGGTTTTCGGATCGTAAAACTCTGTTGTTAGAGAAGAACAAGGACGTTAGTAACTGAACGTCCCCTGACGGTATCTAACCAGAAAGCCACGGCTAACTACGTGCCAGCAGCCGCGGTAATACGTAGGTGGCAAGCGTTGTCCGGATTTATTGGGCGTAAAGCGAGCG
+
GGGGGGGGGGGGGGGDGGGGGGGGGGGGGGGGGGGGGGGGGGGGCGFGGGGGGCGGCFEGGGGGGGDFFFFFGG9FGFGGGGGGGGGGGGGGGGGGGGGGGGGGGGGGFGGGGGGGGGAFGGGFGGGGGGGGGGGGGGGFGGGGGGGGGGFGGGFGFGGGGGGGGGGG@FGGFFGGFEGGG>FGGGGDFGGGGGGGGGGGGGGGGDEFGGGGGG;CEGGGGECEGFGGGGGGGCGGGGGGGGG5
@M03364:276:000000000-BLYN8:1:1101:12478:4594 1:N:0:1
ACTCCTACGGGAGGCAGCAGTAGGGAATCTTCCACAATGGACGAAAGTCTGATGGAGCAACGCCGCGTGAGTGAAGAAGGTTTTCGGATCGTAAAACTCTGTTGTTGGAGAAGAATGTATCTGATAGTAACTGATCAGGTAGTGACGGTATCCAACCAGAAAGCCACGGCTAACTACGTGCCAGCAGCCGCGGTAATACGTAGGTGGCAAGCGTTGTCCGGATTTATTGGGCGTAAAGCGAGCG
+
GGGGGGGGGGGGGGGGGGGGGGGGGGGGGGGGGGGGGGGGGGGGGGEGGFGGGGGGGGGGGGGGGGGGGGGGGGGGGGGGGGGFFFFGGGGGGGGCFGGGGGFGGGGGGGGGGGGFGGGGGGGGGGGGGGGGGGGGGGGFFGFGGFFGGDGGGGGGGGGGGGGGGFGGGGFGGGGFGGGFCGGGGGGDCGEEDCGE;><BCCE@CFDCGGG*CEECCFFEC8CCG?FFGGGEDDCCCFDDGGG3
@M03364:276:000000000-BLYN8:1:1101:21157:4619 1:N:0:1
ACTCCTACGGGAGGCAGCAGTGGGGAATATTGCACAATGGGCGCAAGCCTGATGCAGCCATGCCGCGTGTGTGAAGAAGGCCTTCGGGTTGTAAAGCACTTTCAGCGAGGAGGAAGGTGGTGAACTTAATACGTTCATCAATTGACGTTACTCGCAGAAGAAGCACCGGCTAACTACGTGCCAGCAGCCGCGGTAATACGTAGGTGGCAAGCGTTGTCCGGATTTATTGGGCGTAAAGCGAGCG
+
FGGGGGFGGGGGGGGGGGDFGGGGGGGGGGGGFGGGGGGGGGGGGGGGGGGGGGGGGGGGGG8FGGGFEGGGGGGGGGGG?FGGGGEGFFGGGGG9FGGFGGGGGGEFGGGEEFGGGGGGG<9EFFGGCGGGGGGFCFGFAGGGGGGGGGGGGCGGGGG@GFGGGGGGGGGGGGF@:EGFGGGGGGGGFGGGGGDGGGGGGGGGGGGGGGGFGGDCC<CEE517@FFEGGDGGDEGGCFGCDGD
@M03364:276:000000000-BLYN8:1:1101:15580:4644 1:N:0:1
ACTCCTACGGGAGGCAGCAGTAGGGAATCTTCGGCAATGGACGAAAGTCTGACCGAGCAACGCCGCGTGAGTGAAGAAGGTTTTCGGATCGTAAAACTCTGTTGTTAGAGAAGAACAAGGACGTTAGTAACTGAACGTCCCCTGACGGTATCTAACCAGAAAGCCACGGCTAACTACGTGCCAGCAGCCGCGGTAATACGTAGGTGGCAAGCGTTGTCCGGATTTATTGGGCGTAAAGCGAGCG
+
GGGGGGGGGGGGGGGGGGGGGGGGGGGGGGGGGDGGGGGGDFGGGGGGGGGGGGGFGGGGGGGGGGGGGDEGGGGGGGGGGGGGGGGGGGGGGGGGGGGGGGGGGFFGGGGGGGGGGGGGGGGGGGGGGGGGGGGGGGGDEGGGGGGGGGGGGGGGGGGGGGGFCGGGGGGGGGGGGGGGGGGGGGGGGGDEGGGGGGGGFDFGGGFGGGGFGGGGGCCCGE5*<FGGGCFGDGGGGG=DGGG9
@M03364:276:000000000-BLYN8:1:1101:24454:4685 1:N:0:1
ACTCCTACGGGAGGCAGCAGTGGGGAATATTGCACAATGGGCGCAAGCCTGATGCAGCCATGCCGCGTGTATGAAGAAGGCCTTCGGGTTGTAAAGTACTTTCAGCGAGGAGGAAGACATTAAGATTAATAACCTTAGTGATTGACGTTACTCGCAGAAGAAGCACCGGCTAACTACGTGCCAGCAGCCGCGGTAATACGTAGGGTGCAAGCGTTAATCGGAATTACTGGGCGTAAAGCTCACG
+
FGGGGGGGGGEG@FGGGGGGGGFFGEGGGGGGFGGGGGGG?FG7CFGGGGGFG9FGGGGGGGFGEGGGG:FFGFFFC8EDCE=FFGGGFGGGFGFCE,???FEFGC77:FFCFCF8,84,A<,<,8E9FFG9D89DDAFADEAFDDECFFF<,3=FCE,@>@CFGGC+*33*73>=:C3>:>,?C76B,88*8:1:2<<*++3;821*83@FG1=EEC:*7?*5<99EC68C3D55<7**00:9
@M03364:276:000000000-BLYN8:1:1101:12986:4694 1:N:0:1
ACTCCTACGGGAGGCAGCAGTAGGGAATCTTCCACAATGGACGAAAGTCTGATGGAGCAACGCCGCGTGAGTGAAGAAGGTTTTCGGATCGTAAAACTCTGTTGTTGGAGAAGAACGTATTTGATAGTAACTGATCAGGTAGTGACGGTATCCAACCAGAAAGCCACGGCTAACTACGTGCCAGCAGCCGCGGTAATACGTAGGTGGCAAGCGTTGTCCGGATTTATTGGGCGTAAAGCGAGCG
+
GGGGGGGGGGGGGGGGGGGGGGGGGGGGGGGGGGGGGGGGGGGGGGGGGGGGGGGGGGGGGGGGGGGGGGGGGGGGGGGGGGGGGGGGGGGGGGGGGGGGGGGGGGGGGGGGGGGGGGGGGGGGGGGGGGGGGGGGGGGGGGGGGGGGGGGGGGGGGGGGGGGGGGGGGGGGGGGGGGGGGGGGGGGGGGGGGGGGGGGGGGGGGGGGGGGGGGGGGGGGGEGEGFGGGGGGGGGGGGGGGGDC
@M03364:276:000000000-BLYN8:1:1101:17959:4723 1:N:0:1
ACTCCTACGGGAGGCAGCAGTGGGGAATATTGCACAATGGGCGCAAGCCTGATGCAGCCATGCCGCGTGTATGAAGAAGGCCTTCGGGTTGTAAAGTACTTTCAGCGAGGAGGAAGGCGTTGTGGTTAATAACCGCAACGATTGACGTTACTCGCAGAAGAAGCACCGGCTAACTCCGTGCCAGCAGCCGCGGTAATACGGAGGGTGCAAGCGTTAATCGGAATTACTGGGCGTAAAGCGCACG
+
GGGGGGGGGGGGGGGGGGGGGGGGGGGGGGGGGGGGFGGGGGGGGGGGGGGGGGGGGEFGGGGGGGGGGGGGGGGGGGGGGGGGGGGGGGGGGGGGGGGGGGGGGGGGGGCGGGFGGGGGGGGGGGGGGGGGGGGGGGGGCBFDCFGGGGGGGGGGGGFGGGGGGGFGGGGGGGGGGCFGGGGGGGGGGGGGGGEGGGGGGGGGGGGGGGGGGGGDFGGGGGGGCCGEGFGGDGEEG=>DGDDD
@M03364:276:000000000-BLYN8:1:1101:18887:4732 1:N:0:1
ACTCCTACGGGAGGCAGCAGTGGGGAATATTGCACAATGGGCGCAAGCCTGATGCAGCCATGCCGCGTGTATGAAGAAGGCCTTCGGGTTGTAAAGTACTTTCAGCGAGGAGGAAGGCATTAAGGTTAATAACCTTGGTGATTGACGTTACCCGCAGAAGAAGCACCGGCTAACTCCGTGCCAGCAGCTGCGGTAATACGGAGGGTGCAAGCGTTAATCGGAATTACTGGGCGTAAAGCGCACG
+
GGGGGGGGGGGGGGGGGGGGGGGGGGEGGGGGGGGGGGGGGGFEFGGGGGGGGGGGGGGGGGFGGGGFDGGGGGGGGGGGGGGGGGGGGGGGGGGGGGGGGGGGGGGCFGGGGGGGGGGGGGGGGGGGGGGGGGGGGGGGGGGGGGGGGGGGGGGCFDGGFGGGGGGGGGGGGFGGGGGGGGGGGGGGCFFGGGEGGGGGGGGGGGGGGGGGGGGGGGGGGGGGGGGGEEGGG7E5FGCGGGGC
@M03364:276:000000000-BLYN8:1:1101:7927:4756 1:N:0:1
ACTCCTACGGGAGGCAGCAGTGGGGAATATTGCACAATGGGCGCAAGCCTGATGCAGCCATGCCGCGTGTGTGAAGAAGGCCTTCGGGTTGTAAAGCACTTTCAGCGAGGAGGAAGGTGGTGAGCTTAATACGTTCATCAATTGACGTTACTCGCAGAAGAAGCACCGGCTAACTCCGTGCCAGCAGCCGCGGTAATACGGAGGGTGCAAGCGTTAATCGGAATTACTGGGCGTAAAGCGCACG
+
GGGGGGGGGDGDGGGGGGFGGGGGGGGGGGGGGGGGGGGGGGGGGGGGGGGGGGGGGFGFGGGGEDGGGGGGGFGGGFGGGGGGGGGGGGGGGGGGGGGGGFGCGGDEGGGFGEGGGGGGGGGGGGGGGGGGGGGGGGGCGFGGGGGGGGGGGGGGGCGGGGGGGFFGGGGGGFGGGGGGGGGG7FGGGGGGGGDGGGGEEBEGGGGDGGGEE>CEGDGGDGGGGF<CFCGGGGCEGGGGGGD<
@M03364:276:000000000-BLYN8:1:1101:23473:4781 1:N:0:1
ACTCCTACGGGAGGCAGCAGTAGGGAATCTTCGGCAATGGACGAAAGTCTGACCGAGCAACGCCGCGTGAGTGAAGAAGGTTTTCGGATCGTAAAACTCTGTTGTTAGAGAAGAACGTTAAGTAGAGTGGAAAGTTACTTAAGTGACGGTATCTAACCAGAAAGGGACGGCTAACTACGTGCCAGCAGCCGCGGTAATACGTAGGTCCCAAGCGTTGTCCGGAGGTATTGGGCGTAAAGCGAGC
+
GAFFGGGGGGGGGCGGGGGGGGGGGGGGGGGGGGGGDFFGGGGGGDFGGFGGGGGGGGGGGG7FFGG7FFGGGGGGGGGGGGGFGGGDGGGGGGGGGGGGGGGGFFGGGFFGGGGGGDFGGGGGGGGGG7<AFFGFFFGGCGGGGGGGGEGGFGGGGGGGGGFGCEGGGGGGGGGGGGEGGGGGFGDCE>CEEGGEBCFGGGGGGCGGGFGGFGEGGCEGGGC**26CGGFFG57CDCFF5>3/
@M03364:276:000000000-BLYN8:1:1101:4549:4783 1:N:0:1
ACTCCTACGGGAGGCAGCAGTGGGGAATATTGCACAATGGGCGCAAGCCTGATGCAGCCATGCCGCGTGTATGAAGAAGGCCTTCGGGTTGTAAAGTACTTTCAGCGAGGAGGAAGGCGTTGTGGTGAATAACCGCAGCGATTGACGTTACTCGCAGAAGAAGCACCGGCTAACTCCGTGCCAGCAGCCGCGGTAATACGGAGGGTGCAAGCGTTAATCGGAATTACTGGGCGTAAAGCGCACG
+
GGGGGGGCFGCFGGGGGGGG@FGDFEGGCFGGFFGGDGGG?FEGDFGGGGCEFFGGDG8FGGGGFEE:CCG9F,C?FFFGGGGEFFFG4BFGAFGGGGGGGFGGGGGCEF7:FCFGGGGGGGEG:F+BAFFGGF=@+@FCCGFE@9CGGGGGGGCEGG7FCCFDE:::CFGGGECEGGGFEFD@FGGGFEGGEEGE9FG5BG>88;8EGGGGGGGEDCCE5CE5<CEGG+C55CC5D7FGG3C)
@M03364:276:000000000-BLYN8:1:1101:7257:4788 1:N:0:1
ACTCCTACGGGAGGCAGCAGTAGGGAATCTTCGGCAATGGGGGCAACCCTGACCGAGCAACGCCGCGTGAGTGAAGAAGGTTTTCGGATCGTAAAACTCTGTTGTTAGAGAAGAACGTTAAGTAGAGTGGAAAGTTACTTAAGTGACGGTATCTAACCAGAAAGGGACGGCTAACTACGTGCCAGCAGCCGCGGTAATACGTAGGTCCCAAGCGTTGTCCGGATTTATTGGGCGTAAAGCGAGC
+
GGGGGGGGGGGGGGGGGGGGGGGGGGGGGGGGGGGGGGGGGGGGGGGGGGGGGGGGGGGGGGGGGGG@FGGGGGGGGGGGGGGGGGGGGGGGGGGGGGGGGGGGGGGGFGGGGGGGGGGGGG<FFGGDFGGGGGGGGGGGGGGGGGGGGGGGGGGGGFGGGGGGGGGGGGDGGGGGGGGGGGGGGGGGGGGGGGCEEGGGGEFGGGGFDGGGCEGDGGGCGGC=EGGGGFFEFDGGGFGFDGG)
@M03364:276:000000000-BLYN8:1:1101:12390:4795 1:N:0:1
ACTCCTACGGGAGGCAGCAGTAGGGAATCTTCGGCAATGGACGAAAGTCTGACCGAGCAACGCCGCGTGAGTGAAGAAGGTTTTCGGATCGTAAAACTCTGTTGGTAGAGAAGAACGTTGGTGAGAGTGGAAAGCTCATCAAGTGACGGTAACTACCCAGAAAGGGACGGCTAACTACGTGCCAGCAGCCGCGGTAATACGTAGGTCCCGAGCGTTGTCCGGATTTATTGGGCGTAAAGCGAGC
+
GGGGGGGGGGGGGGGGGGFGGGGGGGGGGGGGGGGGGGGGGGGGGGGGGGGGFDGGGGGGGGGGGGGGGGGGGGGGGGGGGGGGGG7FGGGFGGGGGGGGGGGGGGGGGGGGGGGGGGGGGGGGGFFGGGFGGGGFFFGGGGGGGGGGGGFGGGGGGFDGGGGGGGDGGGGGGGGGGFFGGGGGGGGFGGGGDGGGGFGF>CEFGGGG>E=GDG*;CEGGGD=CEGFGFGDGGGGGGFFFG<D5
@M03364:276:000000000-BLYN8:1:1101:4856:4805 1:N:0:1
ACTCCTACGGGAGGCAGCAGTGGGGAATATTGCACAATGGGCGCAAGCCTGATGCAGCCATGCCGCGTGTATGAAGAAGGCCTTCGGGTTGTAAAGTACTTTCAGCGAGGAGGAAGGCATTAAGGTTAATAACCTTAGTGATTGACGTTACTCGCAGAAGAAGCACCGGCTAACTCCGTGCCAGCAGCCGCGGTAATACGGAGGGTGCAAGCGTTAATCGGAATTACTGGGCGTAAAGCGCACG
+
GGGGFFGGGGGGGGGGGGGGGGGGGGGGGGGGGGDFFGGGGGGGGGGGGGGGGGGGGGGGGGFDG@FCFGFFGGAFGGGGGGFCFFEGDGGGGGGGFGGGGGGGAFG7:F:FGEGGGCFGFGFGGGGGFGGFF<FDGGDGCFFGGDGEDGDC<C7FFGDFGGFGGGGGGGGGG?;EFGGGEFFGFGEFGGGGGGGGGGGGGGGGCC8E6FFG=BEGGF7FE58CCDFFCC5:9D5:FFGGGGGG
@M03364:276:000000000-BLYN8:1:1101:6631:4807 1:N:0:1
ACTCCTACGGGAGGCAGCAGTGGGGAATATTGCACAATGGGCGCAAGCCTGATGCAGCCATGCCGCGTGTATGAAGAAGGCCTTCGGGTTGTAAAGTACTTTCAGCGAGGAGGAAGGCGTTGTGGTTAATAACCGCAACGATTGACGTTACTCGCAGAAGAAGCACCGGCTAACTCCGTGCCAGCAGCCGCGGTAATACGGAGGGTGCAAGCGTTAATCGGAATTACTGGGCGTAAAGCGCACG
+
GGGGGGGGGGGGGGGGGGGGGGGGGGGGGGGGGGGGGGGGGGGGGGGGGGGGGGGGGGGGGGGGGGGFGGGGGGGGGGGGGGGGGGGGGGGGGGGGGGGGGGGGGGGGGGGGGGGGGGGGGGGGGGGGGGGGGGGGGGGDCGGGFGGGGGGGFFFGGGGC@CGGGGGGGGGGGGCFGGGFGGGGFGGGGGGG>8C@CFGGGDGGGEGGGGGGGGGGGGGGGGCEF?9FGGGGDGGEGGFGGGG7
@M03364:276:000000000-BLYN8:1:1101:23603:4812 1:N:0:1
ACTCCTACGGGAGGCAGCAGTGGGGAATATTGCACAATGGGCGCAAGCCTGATGCAGCCATGCCGCGTGTATGAAGAAGGCCTTCGGGTTGTAAAGTACTTTCAGCGAGGAGGAAGGCGTTGTGGTTAATAACCGCAACGATTGACGTTACTCGCAGAAGAAGCACCGGCTAACTCCGTGCCAGCAGCCGCGGTAATACGGAGGGTGCAAGCGTTAATCGGAATTACTGGGCGTAAAGCGCACG
+
GGGGGGGGGGGGGGGGGGGGGGCGGGGGFFGGGGCFGGFFFGGGGGGGGGGGGGGG9FGGGFFGF@FFFEFFGC9FFGGGGDGEGGGGFGGGDGBDGGGGGGGGGGGCGG>CFGFCGGGFGGGGGFGGGGGGFCGGGGGD+@CFGGG><FGGFGGGGEGGGGGGG@CGDG7CGFE;FEFGFCFGGCCFFG>EDG8@+?CFECEGGGCEFD+@*2;*7:7CD=8FG9FGGFCG3CGGGGGGGGGG
@M03364:276:000000000-BLYN8:1:1101:5982:4815 1:N:0:1
ACTCCTACGGGAGGCAGCAGTAGGGAATCTTCGGCAATGGACGAAAGTCTGACCGAGCAACGCCGCGTGAGTGAAGAAGGTTTTCGGATCGTAAAACTCTGTTGGTAGAGAAGAACGTTGGTGAGAGTGGAAAGCTCATCAAGTGACGGTAACTACCCAGAAAGGGACGGCTAACTACGTGCCAGCAGCCGCGGTAATACGTAGGTCCCGAGCGTTGTCCGGATTTATTGGGCGTAAAGCGAGC
+
GGGGGGGGGGGGGGGGGGGGGGGAFGGGGGGGGGGGGGGGGGGGGGGGGGGGGGGGGGGGGGGGGGGFGGGGGGGGGGGGFEGGGGGGGGGGGGGGGGGGGGGGGGGGGGGGGGGGGGBGGGGGFFFGGGFGGGGFGGFGGGGGGGGGGGGGGGGFGGGGGGGGGGGGCEGGGGGGCFGGFGGGGGGGGGGGGGGGGGGGGBCGGGGGGGGGGGEEGEFGGG=EGGGGGGGFGCCGGGCC3<C7
@M03364:276:000000000-BLYN8:1:1101:24166:4833 1:N:0:1
ACTCCTACGGGAGGCAGCAGTAGGGAATCTTCGGCAATGGACGAAAGTCTGACCGAGCAACGCCGCGTGAGTGAAGAAGGTTTTCGGATCGTAAAACTCTGTTGTTAGAGAAGAACAAGGACGTTAGTAACTGAACGTCCCCTGACGGTATCTAACCAGAAAGCCACGGCTAACTACGTGCCAGCAGCCGCGGTAATACGTAGGTGGCAAGCGTTGTCCGGATTTATTGGGCGTAAAGCGAGCG
+
GGFFGGGGGGGGGGGGGGFFGGGGGGGGGGGGGGGGGGGGGGFGE:FGGGGGGGGGGGGGGGGGGGGGGEFFGFGGGGGGGGGGGGGGGGGGGGGGGGGGGGGDFFGGGGGGFFGGGGGGGGGFGFFGGGGGGFGGGGG@FFFGGGGGGFGGGFFGGGGGGFGGGFGGDEGE?CE;FGGGGGGGFFFGFEGEGGGGGFFGGC>CFFGGGFGGGE;*AA9CCEEGGFGGGFGGGGGCFGGGGGG<
@M03364:276:000000000-BLYN8:1:1101:22755:4854 1:N:0:1
ACTCCTACGGGAGGCAGCAGTGGGGAATATTGCACAATGGGCGCAAGCCTGATGCAGCCATGCCGCGTGTATGAAGAAGGCCTTCGGGTTGTAAAGTACTTTCAGCGAGGAGGAAGGCATTAAGGTTAATAACCTTAGTGATTGACGTTACTCGCAGAAGAAGCACCGGCTAACTCCGTGCCAGCAGCCGCGGTAACACGGAGGGTGCAAGCGTTGTCCGGATTTATTGGGCGTAAAGCGAGCG
+
GGGGGGGGGGGGGGGGGFGGGGGGGGGGGGGGGGGGGGGGGGGGGGGGGGGGGGGGGGGGGGF@FGG+@FCGFGFGGGGGGGGGGGGGGGGGGGGGGFGGGGGGGEGCFEGGGDGGGGGGGGGGGGFCEFGGGFGGADGGGGGGGGGGGGGGCGCFGEFFGGGGGGGGGDGGGEFGGGGGG7CF>@DGGGGGGGGGGGGGGGGGGCEGGGG5EGEGGCFEDCEECGGGGGGCGGCE<C:DDG<7
@M03364:276:000000000-BLYN8:1:1101:15603:4869 1:N:0:1
ACTCCTACGGGAGGCAGCAGTGGGGAATATTGCACAATGGGCGCAAGCCTGATGCAGCCATGCCGCGTGTATGAAGAAGGCCTTCGGGTTGTAAAGTACTTTCAGCGAGGAGGAAGGCATTAAGGTTAATAACGTTATTTATTGACGTTACTCGCAGAGGAAGCACCGGCTAATTCCGTGCCAGCAGCCGCGGTAAACCGTAGGGTGCAAGCGTTAATCGGAATTCTTGGGCGTAAACCGCACC
+
EFEAFGGGGGGGDCGCCFCFG8FCCEGF<CEGCFEG@FF@FFE+@:@7CFEEFC6C,<,CF8CFCC7@CBCE,ECEFGEGF<CEFGG+EFEGFFGGGCFFDF9,A<=+CEGCFCC=CBEG?<5C,8,?C?5@<+B<8<?,,:<C@,@:=,6,73++38++>,D7,,@C*3@B,,@;,2?:FD,,6,,8,=CE**=7++?8**=B:<*;:+5/=;=**1<FCC8:6+33<<CC3):*9**1)1/)
@M03364:276:000000000-BLYN8:1:1101:19007:4884 1:N:0:1
ACTCCTACGGGAGGCAGCAGTGGGGAATATTGCACAATGGGCGCAAGCCTGATGCAGCCATGCCGCGTGTATGAAGAAGGCCTTCGGGTTGTAAAGTACTTTCAGCGAGGAGGAAGGCATTAAGGTTAATAACCTTAGTGATTGACGTTACTCGCAGAAGAAGCACCGGCTAACTCCGTGCCAGCAGCCGCGGTAATACGGAGGGTGCAAGCGTTAATCGGAATTACTGGGCGTAAAGCGCACG
+
FGGGGGGGGDGGGGGGGGGGGGGGGGGGGGGGGGGGGGGGGGGGGGGGGGGGGGGGGGGGGGGGGGGGGGGGAGGGGGGGGGGGGGGGGGGGGGGGGGGGGGGGGGGCFGGGGGGGGGFFG9BFEGGCAFGFGGGGGGGGGGFGDGGGGGGGGEG@EEGGFGGGFFFGGGGGGGGGGGGGDGGGGGCCC>ECCGDGGFGCGEGGGGDGFGG=CCEGGGFGGGGGG7CCFGGGGGC=FDDGC3C5
@M03364:276:000000000-BLYN8:1:1101:17549:4895 1:N:0:1
ACTCCTACGGGAGGCAGCAGTGGGGAATATTGCACAATGGGCGCAAGCCTGATGCAGCCATGCCGCGTGTATGAAGAAGGCCTTCGGGTTGTAAAGTACTTTCAGCGAGGAGGAAGGCATTAAGGTTAATAACCTTGGTGATTGACGTTACTCGCAGAAGAAGCACCGGCTAACTCCGTGCCAGCAGCCGCGGTAATACGGAGGGTGCAAGCGTTAATCGGAATTACTGGGCGTAAAGCGCACG
+
GFFFGFEGGCGGFGGGGGGGGGGGEEEEFFGGGGGFGFGEFGGGGGGGGGGGFGGGFGGFGGFFGGGGGGGGGGGDFGGGGFFFFFFGGGCGGGGGGFGGGGFGGGGGGEFFEGGGGFGGGFGGGGFGGGEGFGFGGGGGGGGGGGGGGGGGGGGGGGGGGGFGFGCF>CGEFGGGGGGGGGGGFGGGGGDDGEBCGGCGDEEGCEGEGGGGGGGGGGGGGCGFFF?GFGGGGGGGFDFCDGG3
@M03364:276:000000000-BLYN8:1:1101:20028:4925 1:N:0:1
ACTCCTACGGGAGGCAGCAGTGGGGAATATTGCACAATGGGCGCAAGCCTGATGCAGCCATGCCGCGTGTGTGAAGAAGGCCTTCGGGTTGTAAAGCACTTTCAGCGAGGAGGAAGGTGGTGAGCTTAATACGGTTCGTCATTGACGTTACCCGCAGAAGAAGCACCGGCTAACTCCGTGCCAGCAGCCGCGGTAATACGGAGGGTGCAAGCGTTAATCGGAATTACTGGGCGTAAAGCGCACG
+
GGGGGGGGGGGGGGGGGGFGGGGGGDFGGGGGGGGGGGGGGGGGGGGGGGGGGGFGGGGFGGGGGGGGGGFGGGGGGCEGGFGGGGGGGGGGGGGGGGGGGGGGGFGC=FEGGEGGGGGGEGCFGDDGGGGGGGFCFCFGCGGGGGGGFGGG7>CFGGGGCFFGGFFGGGGC7FCFFECFGGFGGGCGCGEGGG>CFGGGGGGG>EGECFGFC/;87CCGGDEGGGGGGGGGGGDECGGGCDD5
@M03364:276:000000000-BLYN8:1:1101:23786:4936 1:N:0:1
ACTCCTACGGGAGGCAGCAGTGGGGAATATTGCACAATGGGCGCAAGCCTGATGCAGCCATGCCGCGTGTGTGAAGAAGGCCTTCGGGTTGTAAAGCACTTTCAGCGAGGAGGAAGGTGGTGAGCTTAATACGTTCATCAATTGACGTTACTCGCAGAAGAAGCACCGGCTAACTCCGTGCCAGCAGCCGCGGTAATACGGAGGGTGCAAGCGTTAATCGGAATTACTGGGCGTAAAGCGCACG
+
GGGGGGGGGGGGGGGGGGGGGGGGGGGGGGGEGGGEGGGGGGGGGGDFGGGGGGGGGGGGFGGGGGGFGEGGGGGGGGCGGGGGGGGGGGGEGGFFFDFFGFGGCDCFGDGGGDGGGGGGGBDFGGGGGAFFGFFGGGGGGGGGGDCFFFGGGGGGCGGDFCCFGG7BGGGGGGGGGGGFEGGFFGG>CEGGGGGGDGCEGC5BEGGGGF75:EG==FFGGGGGGGGFGFGGC<CEGG>D<CGC
@M03364:276:000000000-BLYN8:1:1101:19570:4940 1:N:0:1
ACTCCTACGGGAGGCAGCAGTGGGGAATATTGCACAATGGGCGCAAGCCTGATGCAGCCATGCCGCGTGTATGAAGAAGGCCTTCGGGTTGTAAAGTACTTTCAGCGAGGAGGAAGGCATTAAGGTTAATAACCTTGGTGATTGACGTTACTCGCAGAAGAAGCACCGGCTAACTCCGTGCCAGCAGCCGCGGTAATACGGAGGGTGCAAGCGTTAATCGGAATTACTGGGCGTAAAGCGCACG
+
GGGGGGGGGDGGGGEGGGGGGGGGGGGGFGGGFFGGGGFGGGGGGGGGGGGGGGGGGGGGGGGGGGGGGCFGGGGGGGGGGGGGGGGGEEFGGGGGGGGGGGFGGGGGGGDGDFGGGFFCFFGGGFGFGGGGGCGGGGGGGGGGGGEGGGGGGGGGGGGGCGGGGGGGGGGGGGGFGGGGGGGGGGGGGGGGGGGGGGGGGDEGGEGGGFCFGGGGFFGGGGGGGGGGGFGGGDG5FGGDGGGC
@M03364:276:000000000-BLYN8:1:1101:9185:4944 1:N:0:1
ACTCCTACGGGAGGCAGCAGTGGGGAATATTGCACAATGGGCGCAAGCCTGATGCAGCCATGCCGCGTGTATGAAGAAGGCCTTCGGGTTGTAAAGTACTTTCAGCGGGGAGGAAGGGGTGAGCCTTAATACGGTTCGTCATTGACGTTACCCGCAGAAGAAGCACCGGCTAACTCCGTGCCAGCAGCCGCGGTAATACGGAGGGTGCAAGCGTTAATCGGAATTACTGGGCGTAAAGCGCACG
+
GGGGGGGGGGGGGGGGGGGGGGGGGGGGGGGGGGGGGGGGGGGGGGGGGGGGGGGGGGGGGGGGGGGGGGGGGGGGGFGGGGGGGGGGGGGGGGGGGGGGGGGGGGGGGGDGGGGGGDEEGFFCFFFGGGGGGGGGGGGEGGGFGFGGGGGGGGGGGGGGGGGGGFFFGGGGGGGFGGCFGGFGGCGGGGGGGGGGGGGGECEC88EGGF@=EGG5CFFFGGGGGGGGFGGGGGDECGGGDDG<
@M03364:276:000000000-BLYN8:1:1101:10476:4981 1:N:0:1
ACTCCTACGGGAGGCAGCAGTGGGGAATATTGCACAATGGGCGCAAGCCTGATGCAGCCATGCCGCGTGTATGAAGAAGGCCTTCGGGTTGTAAAGTACTTTCAGCGGGGAGGAAGGTGAGTGGTTTAATACGCCATTCAATTGACGTTACCCGCAGAAGAAGCACCGGCTAACTACGTGCCAGCAGCCGCGGTAATACGGAGGGTGCAAGCGTTAATCGGAATTACTGGGCGTAAAGCGCACG
+
GGGGGFGGGGGGGGGGGGGGGGGGGGGGFGGG9EGGGGGGGGGCGEGFGGGGGGGGGGGGGGGGGGGGGGCGGGGGGGGGGFGFGGGGGGGGGGGGFFGGGGCEGDCGGGEEGGGGGDFBFFGFFGFFGGGAFE:+@BFGFGGGGGGCGGGG@C3*@FF7:FGGF7FGGGGGGFF,?BEGGGGGGGGGGGGGGGGGGFF>ECEG5/;>CEGFEGG;FCFGGCEFGG7CFGGGDDGECFFGGDD5
@M03364:276:000000000-BLYN8:1:1101:10923:4991 1:N:0:1
ACTCCTACGGGAGGCAGCAGTGGGGAATATTGCACAATGGGCGCAAGCCTGATGCAGCCATGCCGCGTGTATGAAGAAGGCCTTCGGGTTGTAAAGTACTTTCAGCGAGGAGGAAGGCATTAAGGTTAATAACCTTAGTGATTGACGTTACTCGCAGAAGAAGCACCGGCTAACTCCGTGCCAGCAGCCGCGGTAATACGGAGGGTGCAAGCGTTAATCGGAATTACTGGGCGTAAAGCGCACG
+
EGFFGFFDGGEGGGGDFEEFGFFGEEGG<FGEGGEGFFGGGGGGC7FFFGGGGGG,FEGGFFGGEEGBFFCFFGFGGFGFCFGGGDGGGGGGGGGGE<FFEFEGAFEFGGGGGGGGGGGFDAFCCEEFDFADCFGGGFDDDFGGGGGGGFGGAFG:@FFFGGGGECFEGGG7CFFF:EFGCFGFG?FGFGGGGEGGGGGGGDGGGGGGFGGDEGGDFGGGGGGGGGFCCC=7D5E*9DFGC)/7
@M03364:276:000000000-BLYN8:1:1101:18244:5003 1:N:0:1
ACTCCTACGGGAGGCAGCAGTAGGGAATCTTCCACAATGGACGAAAGTCTGATGGAGCAACGCCGCGTGAGTGAAGAAGGTTTTCGGATCGTAAAACTCTGTTGTTGGAGAAGAGCGTATTTGATAGTAACTGATCAGGTAGTGACGGTATCCAACCAGAAAGCCACGGCTAACTACGTGCCAGCAGCCGCGGTAATACGTAGGTGGCAAGCGTTGTCCGGATTTATTGGGCGTAAAGCGAGCG
+
GGGGGGGGGGGGGGGGGGGGGGGGGGGGGGGGGGGGGGGGFGGGGGGGGGGGGGGGGGGGGGGGGGGGGGGGGGGGGGGGGGGGGGGGGGGGGGFGGGGGGGGGGGGGGGGGGGGGGGGGGGGFFGGGGGGGGGGGGGGGGGGGGGGGGGGGGGGGGGGGGGGGGGGGGGGGGGGCGEGFGGGGGGGGGGGGGGGGGFGGGGGDFGGGGGGGGGGGGGGGGCED9EFFGCGGGGDGFCGGGGG5
@M03364:276:000000000-BLYN8:1:1101:23466:5029 1:N:0:1
ACTCCTACGGGAGGCAGCAGTAGGGAATCTTCGGCAATGGACGAAAGTCTGACCGAGCAACGCCGCGTGAGTGAAGAAGGTTTTCGGATCGTAAAACTCTGTTGGTAGAGAAGAACGTTGGTGAGAGTGGAAAGCTCATCAAGTGACGGTAACTACCCAGAAAGGGACGGCTAACTACGTGCCAGCAGCCGTGGTAATACGTAGGTCCCGAGCGTTGTCCGGGTTTATTGGGCGTAAAGCGAGC
+
FGGGGGGGGGGGGGGGGGFFGGGGCGGFFGGF8FGGGGGGEFGGDGCC9FGG9C@FGGGDGGGGGGGGGGGGGGGGGGG8:EFGGGGEFEGGGGGGGGGGGGFCGEGGEGGFFGGGGGGCE+DD<,BFG?9,?=FD<=FGGFFFFDF:>FFC<FFGGGGGFF7<C:<:C:CCEGFGFFG>CFGEFEC,=5:*48;CGGEFC+98EF9:C:C5CGGEC:9<5?*22:<C7++**9C=75:FD951
@M03364:276:000000000-BLYN8:1:1101:5560:5030 1:N:0:1
ACTCCTACGGGAGGCAGCAGTGGGGAATATTGCACAATGGGCGCAAGCCTGATGCAGCCATGCCGCGTGTATGAAGAAGGCCTTCGGGTTGTAAAGTACTTTCAGCGAGGAGGAAGGCATTAAGGTTAATAACCTTAGTGATTGACGTTACTCGCAGAAGAAGCACCGGCTAACTCCGTGCCAGCAGCCGCGGTAATACGGAGGGTGCAAGCGTTAATCGGAATTACTGGGCGTAAAGCGCACG
+
GGGGGGGGGGGGGGGGGGGGFGGGGGGGGGGGGGGGGGFGGGGGGGGGGGGGGGGGGGGGGFGGGGGFFGGGGGGGGGGGGGCFGGGGGGGGGGGGGGGGGGGGGFGCGGGGGGFGGGGGGGGGGGFFDGGGGGGGGGFGGGGGGGGGGGGGGGGGGGGGG7FGGGGGGGGGGGGGFGGGGGGGGEGGGGGGGGGGGCEDDEGEGGGGDFGGGGGGGGGGEGGGGGGFFGGGGDGGCFGDGD57
@M03364:276:000000000-BLYN8:1:1101:8075:5043 1:N:0:1
ACTCCTACGGGAGGCAGCAGTAGGGAATCTTCGGCAATGGACGAAAGTCTGACCGAGCAACGCCGCGTGAGTGAAGAAGGTTTTCGGATCGTAAAACTCTGTTGTTAGAGAAGAACAAGGACGTTAGTAACTGAACGTCCCCTGACGGTATCTAACCAGAAAGCCACGGCTAACTACGTGCCAGCAGCCGCGGTAATACGTAGGTGGCAAGCGTTGTCCGGATTTATTGGGCGTAAAGCGAGCG
+
GGGGGGGGGGGGGGGGGGFGGGFGGGGGGGGGGGGGGGGGGGGGGGGGGGGGGGGGGGGGGGGGGGGDGGGGGGGGGGGGGGGGGGGGGGGGGGGGGGGGGGGGGFAEAFGGGGGGGGGGGGGGGGGGGGGFGGFFFGGCFGGGGGGGGGFAFGFFGGFGGGGG>:CFGFGGGGGGGGGGGGGFGF,BFDEGGGGCGGGGGG>8CFGFGGGGGGG5:F7EC;CE9FFGGGDEDDEGGGDC5<D5
@M03364:276:000000000-BLYN8:1:1101:21456:5047 1:N:0:1
ACTCCTACGGGAGGCAGCAGTAGGGAATCTTCGGCAATGGACGAAAGTCTGACCGAGCAACGCCGCGTGAGTGAAGAAGGTTTTCGGATCGTAAAACTCTGTTGTTAGAGAAGAACAAGGACGTTAGTAACTGAACGTCCCCTGACGGTATCTAACCAGAAAGCCACGGCTAACTACGTGCCAGCAGCCGCGGTAATACGTAGGTGGCAAGCGTTGTCCGGATTTATTGGGCGTAAAGCGAGCG
+
GGGGGGGGGGGGGGGGGGFGGGGGGGGGGFGGGGGGGGGGGGGGD7CFGGGGGGGGGGGGGGGGGGGGGGGGGGFAFGGGFGGGFGGGGGGGGGGGGGGGGGGGGGFFGGGGGGDFGGEGGGCFGFGGFGGGGGGGGGGFGGG7FGFGGGGGGFGGGGFGGFE7FGGGGGGGGGGGGEGGGGG?BECGGGGGGGGGGGGGGGGGGFGF8CGEGGGGGGGGGC*:@FFGGCGGGGGG5FGGGGGC
@M03364:276:000000000-BLYN8:1:1101:6667:5051 1:N:0:1
ACTCCTACGGGAGGCAGCAGTGGGGAATATTGCACAATGGGCGCAAGCCTGATGCAGCCATGCTGCGTGTATGAAGAAGGCCTTCGGGTTGTAAAGTACTTTCAGCGAGGAGGAAGGCATTAAGGTTAATAACCTTGGTGATTGACGTTACTCGCAGAAGAAGCACCGGCTAACTCCGTGCCAGCAGCCGCGGTAATACGGAGGGTGCAAGCGTTACTCGGAATTACTGGGCGTAAAGCGCACG
+
GGGGGGGGGGGEGGGGGGGGGGGGGGGGGGGGGGFGGGGGGGGGGGGGGGGGGGGGGGGGGFFEFFGGGGGGGGGGGGG,EFGGGGGGGGGGGGGGGGGGGGGGGDCFGGCFGGFGGFEFGABEEGGFBFFEEECEGGGGAFD<F?BFDBGF?3@EFFDFGGGGEGFGGCGDCG9BFG<FEGGGGGCFFDCECE:;;EG8ECCB:C8CFG@5AEGG*1<:*=?FC7:C+<*5)155>>>93>G3
@M03364:276:000000000-BLYN8:1:1101:19263:5068 1:N:0:1
ACTCCTACGGGAGGCAGCAGTGGGGAATATTGCACAATGGGCGCAAGCCTGATGCAGCCATGCCGCGTGTATGAAGAAGGCCTTCGGGTTGTAAAGTACTTTCAGCGGGGAGGAAGGTGATGAACTTAATACGTTCATCAATTGACGTTACCCGCAGAAGAAGCACCGGCTAACTCCGTGCCAGCAGCCGCGGTAATACGGAGGGTGCAAGCGTTAATCGGAATTACTGGGCGTAAAGCGCACG
+
GGGGGGGGGGGGGGGGGGGGGGGGGGGGGGGGGGGGGGGGGGGGFGGGGGGGGGGGGFGGGGGGGGGGGGGGGGGGGGGGGGGGGGGGGGGGFGGGGGGGGGGGGGGCGGGGGGGGGGGGGGGGGGGGGGGGGGGGGGGFGGGGGGGGGFGGFGGGGGGGGFGGGGGGGDFGGGGGGGGGGF?EFFGGGGGGGGGGGGGGGDEGGGGGGFFDCCEGGGGGGGD=CFGGGGGGGGGGGGGGGGG:
@M03364:276:000000000-BLYN8:1:1101:10191:5079 1:N:0:1
ACTCCTACGGGAGGCAGCAGTAGGGAATCTTCGGCAATGGACGAAAGTCTGACCGAGCAACGCCGCGTGAGTGAAGAAGGTTTTCGGATCGTAAAACTCTGTTGTTAGAGAAGAACAAGGACGTTAGTAACTGAACGTCCCCTGACGGTATCTAACCAGAAAGCCACGGCTAACTACGTGCCAGCAGCCGCGGTAATACGTAGGTGGCAAGCGTTGTCCGGATTTATTGGGCGTAAAGCGAGCG
+
GGA8ECG@CFGCCGGGGE-CFGFFFGDFGGGGGGDCGGGGGDEG78@C@FCGFGGCGG@CFGBCGGGGGCF9FFGFFGGGAFDFEFGGGEGFFFGFFFDE<FDGCFEFFA,?FFFGFGFF8FEGG<FFGGFGGGGF?FD7CGGGGGGGGFEFFFFGCGFCGGGGCFF7FEEEGGGCEGGDGDFEFGC,CE8:CGDGF+C8BFFDFFG6C+/:CEEEGGGEGGGC6@CF+ACFGGEG3CFGDDD)
@M03364:276:000000000-BLYN8:1:1101:21751:5085 1:N:0:1
ACTCCTACGGGAGGCAGCAGTGGGGAATATTGCACAATGGGCGCAAGCCTGATGCAGCCATGCCGCGTGTATGAAGAAGGCCTTCGGGTTGTAAAGTACTTTCAGCGGGGAGGAAGGTGAGTGGTTTAATACGCCATTCAATTGACGTTACCCGCAGAAGAAGCACCGGCTAACTCCGTGCCAGCAGCCGCGGTAATACGGAGGGTGCAAGCGTTAATCGGAATTACTGGGCGTAAAGCGCACG
+
GGGGGGGGGGGGGGGGGGGGGGGGGGGGGGGGFDGGGGGGGGGGGGGGGGGGGGGGGGGGGGGGGGGFGGGGGGGGFGGGGFGGGGGGGGDGGGGGGGGGGGGGFCEGGGFECCFGGGGGGGGGGGGGFGFF@FGGGGGGGGGGGGGGGFEGFGGGGGGGGGGGGGGEGGGGGGGGGGG7@@CCGFGGGGGGGGEGGGGGGEGGGGGGEFGGGGGGGGGGGG5CCGFGG?FGD<EEGFGDDGG<
@M03364:276:000000000-BLYN8:1:1101:23562:5089 1:N:0:1
ACTCCTACGGGAGGCAGCAGTAGGGAATCTTCGGCAATGGACGAAAGTCTGACCGAGCAACGCCGCGTGAGTGAAGAAGGTTTTCGGATCGTAAAACTCTGTTGTTAGAGAAGAACAAGGACGTTAGTAACTGAACGTCCCCTGACGGTATCTAACCAGAAAGCCACGGCTAACTACGTGCCAGCAGCCGCGGTAATACGTAGGTGGCAAGCGTTGTCCGGATTTATTGGGCGTAAAGCGAGCG
+
GGGGGGGGGGGGGGGGGGGGGGGGGGGGGGGGFGGGGGG<FFGGEEGGGGGGFGGGGGGGGCGGGGGGGGDGGGGGGGGGGGAFGGGGGGGGGGGGGGGGGGGGGGGGCFEGGGGDEGGGGGGGGGGGGGGGGGGCCGFGDFG@@FGGGGGGGGGGGGGGGGCGFGGGGEGGGGGGGGGGGGGFGGGGGGGGGGGGCFGGCGGGCGG6FFFGGEEGGGGEG==CC?CFF?8FGGDGGGG<DDGD
@M03364:276:000000000-BLYN8:1:1101:22007:5090 1:N:0:1
ACTCCTACGGGAGGCAGCAGTAGGGAATCTTCGGCAATGGACGAAAGTCTGACCGAGCAACGCCGCGTGAGTGAAGAAGGTTTTCGGATCGTAAAACTCTGTTGTTAGAGAAGAACAAGGACGTTAGTAACTGAACGTCCCCTGACGGTATCTAACCAGAAAGCCACGGCTAACTACGTGCCAGCAGCCGCGGTAATACGTAGGTGGCAAGCGTTGTCCGGATTTATTGGGCGTAAAGCGAGCG
+
GGGGGGGCEGG@CEEGFEEGGGGGGGGGGGGGGGGGGGGGGGGGFGGGGGGGGGGGGGGGGGGGGGG+@:FFGFFGGGFFGGDFGGGGGDGFGGGGGGG,EFGGEGGGFGGGGEFGGGEFGGG7<BEGFGGGGGGFFGG@FGGGGFGDGGFGFFGGCFFFGGGFFFFGGGFFF7DCCECGGEGGG8CBGGGGGECE?CFGGGC*<<8FGFGGGGGGCCFGG;*:CCFEFF=CCDGDFGGGDD31
@M03364:276:000000000-BLYN8:1:1101:18803:5097 1:N:0:1
ACTCCTACGGGAGGCAGCAGTAGGGAATCTTCGGCAATGGACGAAAGTCTGACCGAGCAACGCCGCGTGAGTGAAGAAGGTTTTCGGATCGTAAAACTCTGTTGTTAGAGAAGAACAAGGACGTTAGTAACTGAACGTCCCCTGACGGTATCTAACCAGAAAGCCACGGCTAACTACGTGCCAGCAGCCGCGGTAATACGTAGGTGGCAAGCGTTGTCCGGATTTATTGGGCGTAAAGCGAGCG
+
GGGGGGGGGGGGGGGGGGGGGGGGGGGGGGGGGGGGGGGGGGGGGGGGGGGGGGGGGGGGGGGGGGGGG>FGGGGGGGGFGGGGGGGDC@FGFGGGGGGGGGGGGGGGGFGGGGGGGGGFFFGEGGGGFGGGGGGGGGG=CFFGCGGGGGFGGGGGGGGGFGGGGD7CFGGGFGGGGGGGGGGGGGGGG>EGGGGGGCEFGGGGGGF6ECFGGGGGGCEEEAEEE7EFFF5CDGGGGFGDDCDD
@M03364:276:000000000-BLYN8:1:1101:23404:5116 1:N:0:1
ACTCCTACGGGAGGCAGCAGTAGGGAATCTTCGGCAATGGACGAAAGTCTGACCGAGCAACGCCGCGTGAGTGAAGAAGGTTTTCGGATCGTAAAACTCTGTTGTTAGAGAAGAACAAGGACGTTAGTAACTGAACGTCCCCTGACGGTATCTAACCAGAAAGCCACGGCTAACTACGTGCCAGCAGCCGCGGTAATACGTAGGTGGCAAGCGTTGTCCGGATTTATTGGGCGTAAAGCGAGCG
+
GGGGGGGGGGDGGGGGGGGGGGGGCFCGGGGGGG7@FFGGGGGGGCEGGGGGFGGG:@F,FFGG=7>=FCCGGGGCCFGFDEGGGGGGGFGGGGDGGGGGCFGGGGGGGGGGGEFFGGGGGCG+DFGGGCCFGFFBFGG7FF,FFFGGGFFGGFGFCFFGGCFFDFG7FFGGCGGGGCF>FFGGGFGGGGGGGGDGGGFG92:;CGFGC@FGGEGGGGGGDEE5CFGDFFGGC7E=<>:DDGGC
@M03364:276:000000000-BLYN8:1:1101:19983:5132 1:N:0:1
ACTCCTACGGGAGGCAGCAGTAGGGAATCTTCGGCAATGGACGAAAGTCTGACCGAGCAACGCCGCGTGAGTGAAGAAGGTTTTCGGATCGTAAAACTCTGTTGGTAGAGAAGAACGTTGGTGAGAGTGGAAAGCTCATCAAGTGACGGTAACTACCCAGAAAGGGACGGCTAACTACGTGCCAGCAGCCGCGGTAATACGTAGGTCCCGAGCGTTGTCCGGAATTATTGGGCGTAAAGCGCGC
+
GGGGGGGGGGGGGGGGGGGGGGGGGGGGGGGGGGGGGGGGGGGGGGGGGGGGGGGGGGGGGGGGGGGGGGGGGGGGGGGGGGGGGGGGGGGGGGGGGGGGGGGGGGGGGGGGGGGGGGGGGGGGGGGGGGGGGGGGGGGFGGGGGGGGGGGGGGGGGGFGGGGGGGGGGGDGGGGGGGGGGGGGGGGGGGGGGGGEGGCGGGGGGGEGFGGGGGGGGCGGGDE7FGGGGGGGGGGGGFGDGCG7
@M03364:276:000000000-BLYN8:1:1101:13112:5148 1:N:0:1
ACTCCTACGGGAGGCAGCAGTAGGGAATCTTCGGCAATGGACGAAAGTCTGACCGAGCAACGCCGCGTGAGTGAAGAAGGTTTTCGGATCGTAAAACTCTGTTGTTAGAGAAGAACAAGGACGTTAGTAACTGAACGTCCCCTGACGGTATCTAACCAGAAAGCCACGGCTAACTACGTGCCAGCAGCCGCGGTAATACGTAGGTGGCAAGCGTTAATCGGAATTACTGGGCGTAAAGCGCACG
+
GGG8FFFFGGGEFFGEEGGFGGGGGGGGFGFGGGGGGGGGGFFFFGGFGGGGGGGGEGGGGGGGGDFEGCFGGGGGGGGGEFGGGGGDGGGGGGGGGGGGGGGGGGFFGGGEGGGGGGGF8FGFGGGGGGGGGGGGGGG>BEFFFF>FFFGGGFFFFEFCFGFG7FGGGGGDFCEGGGFGGGGGGFFGGGGEGBEGGGGCFCGGGGFGGGFCCGGGDGFGGGEFFFGGGG@:C7*>DDFCD)1)
@M03364:276:000000000-BLYN8:1:1101:7217:5148 1:N:0:1
ACTCCTACGGGAGGCAGCAGTAGGGAATCTTCCGCAATGGACGAAAGTCTGACGGAGCAACGCCGCGTGTGTGAAGAAGGTTTTCGGATCGTAAAGCACTGTTGTTAGAGAAGAACAAGGATAAGAGTCACTGCTTGTCCCTTGACGGTATCTAACCAGAAAGCCACGGCTAACTACGTGCCAGCAGCCGCGGTAATACGTAGGTGGCAAGCGTTGTCCGGAATTATTGGGCGTAAAGCGCGCG
+
GGGGGGGGGGGGGGGGGGGGGGGGGGGGGGGGGGGGGGGGGGGGGGGGGGGGGGGGGGGGGGGEGGGGGGGGGGGGGGGGGGGGGGGGGGGGGGGGGGGGGGGGGGGGGGGGGGGGGGGGGGGGGGGGGGGGGGGGGGGGGGFFGGGGGGGGGGGGFGGGGGGGGGGGDEFEGGGGGGGFGGFFGGGGFGGGGGGGGFGGGGG7<FGCCEFGCEGGGGGGGGD=?EGGGEFDCGECCFFGGDG5
@M03364:276:000000000-BLYN8:1:1101:21412:5181 1:N:0:1
ACTCCTACGGGAGGCAGCAGTAGGGAATCTTCGGCAATGGACGAAAGTCTGACCGAGCAACGCCGCGTGAGTGAAGAAGGTTTTCGGATCGTAAAACTCTGTTGGTAGAGAAGAACGTTGGTGAGAGTGGAAAGCTCATCAAGTGACGGTAACTACCCAGAAAGGGACGGCTAACTACGTGCCAGCAGCCGCGGTAATACGTAGGTCCCGAGCGTTGTCCGGATTTATTGGGCGTAAAGCGAGC
+
GGGGGGGGGGGGGGGGGGGGGGGGGGGGGGGG,CFDGGGGGGGGGGGGGGGGGGGGGGGGGGGGGGGGGGGGGGGGGGGGGGGGGGGGGGGGGGGGGGGGGGGGGGGGGGGGGGGGGGGGGGGGGFGGGGGGGGGGGGGGGGGGGGGGGGGGGGGGGGGGGGGGFDGGGGGGGGGGGGGGGGGGGGGGGGGGGGGGGGFGGGGGGGFGGGGGGGEGGEFFGGGGGGGGGFGGGGGGGGGGGGG3
@M03364:276:000000000-BLYN8:1:1101:23642:5209 1:N:0:1
ACTCCTACGGGAGGCAGCAGTGGGGAATATTGCACAATGGGCGCAAGCCTGATGCAGCCATGCCGCGTGTATGAAGAAGGCCTTCGGGTTGTAAAGTACTTTCAGCGAGGAGGAAGGCACTAAGGTTAATAACCTTAGTGATTGACGTTACTCGCAGAAGAAGCACCGGCTAACTCCGTGCCAGCAGCCGCGGTAATACGGAGGGTGCAAGCGTTAATCGGAATTACTGGGCGTAAAGCGCACG
+
GGGGGGGGGGGGGEGGGGEGGGGGGGGFGGGAFGGGGGFEGGGGGGGGGGGGGGGGFGFFGFGGGGGBEGFGGGGGGGGGGGGCFGGGGGGGFGGGGCFFGGGGGGGDECBECGG8FGGGGGGGGGGGGGGGGGGGFGGGGGGGGGDGGFGGGGG7FCCE7FA7CFGEGGGGGGF,<8DCFG?@CF>FGGGGG:8BCFGGGEGGGB*:EGFC=BECFFGFGGGGGFFGFCCFGGDEGCFGGGG3
@M03364:276:000000000-BLYN8:1:1101:9108:5210 1:N:0:1
ACTCCTACGGGAGGCAGCAGTAGGGAATCTTCCACAATGGACGAAAGTCTGATGGAGCAACGCCGCGTGAGTGAAGAAGGTTTTCGGATCGTAAAACTCTGTTGTTGGAGAAGAACGTATTTGATAGTAACTGATCAGGTAGTGACGGTATCCAACCAGAAAGCCACGGCTAACTACGTGCCAGCAGCCGCGGTAATACGTAGGTGGCAAGCGTTGTCCGGATTTATTGGGCGTAAAGCGAGCG
+
GGGGGGGGGGGGGGGGGGGGGGFGGGGGGGGGGGGGGGGGGGGGGGGGFGGGGGGGGGGGGGGGGGGGGGGGGGGGGGGGGGGGGGGGGGGGEGGGGGGGGGGGGGGGGGGFGFGGGFGGGGGGGGGGGGGGGGGGGGGGGGGGGGGGGGGFGFGGGGGGFGGGGGGGGGGGGGGGGGGGGGGGGGGGGGGGGGGGGGGGGFFGGGGGGGGGGGGGGFGGG5EEFCFGGGGGGGEGGGGGGGGG
@M03364:276:000000000-BLYN8:1:1101:6299:5301 1:N:0:1
ACTCCTACGGGAGGCAGCAGTAGGGAATCTTCGGCAATGGACGAAAGTCTGACCGAGCAACGCCGCGTGAGTGAAGAAGGTTTTCGTATCGTAAAACTCTGTTGTTAGAGAAGAACAAGGACGTTAGTAACTGAACGTCCCCTGACGGTATCTAACCAGAAAGCCACGGCTAACTACGTGCCAGCAGCCGCGGTAATACGTAGGTGGCAAGCGTTGTCCGGATTGATTGGGCGTAAAGCGAGCG
+
FGGDC<<FFEDFGGGGGGCAFCFFEGGGGGFGGGEGDFFGF@@FCFGFGC<EGG>+@FEFG+@F+@F=@CFGGCGGGG,,EECDGG4BFEGGGGGGGGGGDFGCFGECA<E@FGGFGGE<FFGC+B+BDFGG9<FFGG+@:8<FGGDGGGCFGFFEGFGGFG7CGGC*5@77FGDGG*6@CGGG>C8C:EG5*BCEFFFFCGFB4:8CEC:**38C7C+///***+3AF6C5<CGEGGG<DDC)
@M03364:276:000000000-BLYN8:1:1101:11871:5302 1:N:0:1
ACTCCTACGGGAGGCAGCAGTGGGGAATATTGCACAATGGGCGCAAGCCTGATGCAGCCATGCCGCGTGTATGAAGAAGGCCTTCGGGTTGTAAAGTACTTTCAGCGAGGAGGAAGGCATTAAGGTTAATAACCTTGGTGATTGACGTTACTCGCAGAAGAAGCACCGGCTAACTCCGTGCCAGCAGCCGCGGTAATACGGAGGGTGCAAGCGTTAATCGGAATTACTGGGCGTAAAGCGCACG
+
GGGGGGGGGGGGGGGGGGGGGGGGGGGGGGGGGGGGGGGGGGGGGGGGGGGGGGGGGGGGGGGGGGGGGGGGGGGGGGGGGFGGGGGGGGGGFGGGGGGGGGFGGGG:FGEGGDFGGGGGGFFGGGGGGGGGFGGGGGFGGGGGGGGGGGGGGGGGGGGGGGGGGGGGGGGGGGGGFEGGGGGGGGGGGGGGGGGGGFGGGDGGGGGGGGGFGEGGGGGGGGEGGGCF?FGGGGGGGGGGGGG<
@M03364:276:000000000-BLYN8:1:1101:10900:5344 1:N:0:1
ACTCCTACGGGAGGCAGCAGTAGGGAATCTTCGGCAATGGGGGCAACCCTGACCGAGCAACGCCGCGTGAGTGAAGAAGGTTTTCGGATCGTAAAACTCTGTTGTTAGAGAAGAACGTTAAGTAGAGTGGAAAGTTACTTAAGTGACGGTATCTAACCAGAAAGGGACGGCTAACTACGTGCCAGCAGCCGCGGTAATACGTAGGTCCCAAGCGTTGTCCGGATTTATTGGGCGTAAAGCGAGC
+
GGGGGGGGGGGGGGGGGGGGGGGGGGGGGGGGGGGGGGGGGGGGGGCGGGGGGDFGGGGGGGGGGGGGGGGGGGGGGFFGGFGGGGGGGGGGGGGGGFCGAFEGGGGGFGGGGGFDFGGG<FFD9FFCFGFFGGGGGAFGGGGGGGCFEEGGGFCGGGGGFGGFGGGCFGGGDGGG9@EGGGGEFGFFFCE58CEGEFGCC+?EEGGGGDCFFGGG55+CCC85=?C@FEGF4)::>>FCDGG3
@M03364:276:000000000-BLYN8:1:1101:4639:5350 1:N:0:1
ACTCCTACGGGAGGCAGCAGTGGGGAATATTGCACAATGGGCGCAAGCCTGATGCAGCCATGCCGCGTGTATGAAGAAGGCCTTCGGGTTGTAAAGTACTTTCAGCGAGGAGGAAGGCATTAAGGTTAATAACCTTAGTGATTGACGTTACTCGCAGAAGAAGCACCGGCTAACTCCGTGCCAGCAGCCGCGGTAATACGGAGGGTGCAAGCGTTAATCGGAATTACTGGGCGTAAAGCGCACG
+
GGGGGFGGGDGGGGGGGGCFGGGGGGGGGGGGGGGGGGGGGGGGGGGGGGGGGGGGEGCGGGGGGGGFGGGGGGGFGGGGGDEGGGGGGFGGGGGGGGFGGGGGGGGFGGGEDEGGGGGGGGGGGGGGGGGGFGGGEFFGFGGGGGGGGGDFFGDEFGFGGGGGGGGGGGGGGGGGGGGGGGGGGGGGGGGGGGGGGFFFEEEGDEGEGCGFGGGGGGGGG8CGEFGGGGF*7CEGGC7CCDGC
@M03364:276:000000000-BLYN8:1:1101:26697:5355 1:N:0:1
ACTCCTACGGGACAAAAAAAGAGGAAAAAAGAGGAAAGGGAAGAAAGGAGGAGGGAGAAAAGAGGAGGGGGGGAAGAAGGGGGGAGGAGAGGAAAGGATGGGGGGGAGAGAAGAAAAAGGAGAAGAGAAAAGGAGGGACGAGGGACGGGAGGGAAAAAGAAAGCCACGGAGAAAGAAGGGACAGGAGAGGAGGGAAGACGGAGGGGGCAAGCGAGGAACGGAGGGAGTGGGCGTACAGCGAGCG
+
;CEFGAEF>FC6+,6-,9++6,6<,,,,6+8,,6,,,;<:86@888@6,96,,66,:,,,,<6,666,:4:31:7:88<@81//1//*//1/,,,8*,,2//////*1*1/,8862,*888:86868,3,,3/,///*;**1/8**1/8***2***0*1**;8:C*;8**2**+3*021//**1**8/*/018/**1*;C/*88/88E*18E=**/**2*55*1***;6*@F<D****21<<CC
@M03364:276:000000000-BLYN8:1:1101:19925:5361 1:N:0:1
ACTCCTACGGGAGGCAGCAGTGGGGAATATTGCACAATGGGCGCAAGCCTGATGCAGCCATGCCGCGTGTATGAAGAAGGCCTTCGGGTTGTAAAGTACTTTCAGCGGGGAGGAAGGTGAGTGGGTTAATACGCCTTTCAATTGACGTTACCCGCAGAAGAAGCACCGGCTAACTCCGTGCCAGCAGCCGCGGTAATACGGAGGGTGCAAGCGTTAATCGGAATTACTGGGCGTAAAGCGCACG
+
FGGGGGGFGGGGGGGGGGGGGGGGGGGGGGGCFFGGGGFGGCFGGGGGGGGGGGDGGGGGGGGGGGGGGGEGGGGGGGGGFFGAFGGGGEFGGGGGGGGGGGF<FC+F@FEGGGGGGGFFDFBB,@C7DFFE+7+,+77:@DFFF>FGFFE9F><FF:FFGGGGFFFGEFGGG7;<CEGGGG++;EF<EEECEGEGC;+;;21:EGCEGGC*1/;ACCFGG=EGGC7F7<CEGD:EGC>D<D7/
@M03364:276:000000000-BLYN8:1:1101:20626:5376 1:N:0:1
ACTCCTACGGGAGGCAGCAGTAGGGAATCTTCGGCAATGGGGGCAACCCTGACCGAGCAACGCCGCGTGAGTGAAGAAGGTTTTCGGATCGTAAAGCTCTGTTGTAAGAGAAGAACGTTGAGTAGAGTGGAAAGTTACTCAAGTGACGGTATCTTACCAGAAAGGGACGGCTAACTACGTGCCAGCAGCCGCGGTAATACGTAGGTCCCAAGCGTTGTCCGGATTTATTGGGCGTAAAGCGAGC
+
GGGGGGGGGGGGGGGGGGGGGGGGGGGGGGGGGGGGGGGGGGGGDGGGGGGGGGGGGGGGGGGGGGGGGGGGGGGGGGGGGGGGGGGGGGGGGGGGGGGGGGGGGGGGFGFFGGGGGEFGGFFGGGGGGGGGFGFGGGGGGGGGGGGGGGGGGGGGGFGFFGGGGGGGGGGG7DEGGGGGGGGGGGGGG5EEEGEGGGGGGGGGGGFGGGCFGGGGGGGGGGE5*+2@CGGGGGGGGGGGGGG7
@M03364:276:000000000-BLYN8:1:1101:22804:5389 1:N:0:1
ACTCCTACGGGAGGCAGCAGTGGGGAATATTGCACAATGGGCGCAAGCCTGATGCAGCCATGCCGCGTGTATGAAGAAGGCCTTCGGGTTGTAAAGTACTTTCAGCGAGGAGGAAGGCATTAAGGTTAATAACCTTAGTGATTGACGTTACTCGCAGAAGAAGCACCGGCTAACTCCGTGCCAGCAGCCGCGGTAATACGGAGGGTGCAAGCGTTAATCGGAATTACTGGGCGTAAAGCGCACG
+
GGGGGGGGGGGGGGGGGGGGGGGGGGGGGGGGGGGGGGGFEG>GGGGGGGGCFCFGGFGGGGGGGGGGGGGGGGFGGFGGGGGGGGGGEFGGGDGGGGGGGGGGGGEEGGGGGGFGGGGGGGGGGGGGGGGGFFGGFGGFFGGGGGGGGGGGGGGGEGGGGGGGGDFGGGGGFGGGGGGGGFG@FGGGFGGGGGGGGGGGGGGGGGGGGFGECEEEGGGGGGECAFGG9FGGGGGGGGGGGGG3
@M03364:276:000000000-BLYN8:1:1101:23498:5395 1:N:0:1
ACTCCTACGGGAGGCAGCAGTGGGGAATATTGCACAATGGGCGCAAGCCTGATGCAGCCATGCCGCGTGTATGAAGAAGGCCTTCGGGTTGTAAAGTACTTTCAGCGAGGAGGAAGGCATTAAGGTTAATAACCTTGGTGATTGACGTTACTCGCAGAAGAAGCACCGGCTAACTCCGTGCCAGCAGCCGCGGTAATACGGAGGGTGCAAGCGTTAATCGGAATTACTGGGCGTAAAGCGCACG
+
GGGGGGGGGGGGGGGGGGGGGGGGGGGGGGGGGGGGGGGGGGGGGGGGGGGGGGGGGGGGGGGGGGGGGEGGGGGGGGGGGGGGGGGGGGGGGGGGGFGGGGGGGGGGGGGGGGGGGGGGFGGGGGGGGGGGGGGGGGGFFGGGGGGGGGGGGGGGGGGFGGGGGGGGGGGGGGGGGCGFGFGFGGFGGGGGGGGEGGGGGCEEGGGDCGGGGGGGGC?CEEGGGGGGGG5FD5EGGGGDGGGC
@M03364:276:000000000-BLYN8:1:1101:6521:5401 1:N:0:1
ACTCCTACGGGAGGCAGCAGTAGGGAATCTTCCACATTGGACGAAAGTCTGATGGAGCAACGCCGCGTGAGTGAAGAAGGTTTTCGGATCGTAAAACTCTGTTGTTGGAGAAGAACGTATTTGATAGTAACTGATCAGGTAGTGACGGTATCCAACCAGAAAGCAACGGCTAACTCCGTGCCAGCAGCCGCGGTAATACGTAGGTGGCAAGCGTTGTCCGGATTTATTGGGCGTAAAGCGAGCG
+
FGGGGGGGGGGGGGGGGGGGGCGGGGGGDGGDGGGGFGGG9FGEGGGEFGGGGGGGGGCG<FGGGGGGG7:FGGGGGGGG,,CFGGG7C>FGGGGFD,FGCGGGD8FF8EG<F=F=FFFCFFGF<A,BFF,,B<F<FF8?C9FFGGGCGG<FF==<>F@DFGGF,,@CGGGGGGG,DEGGGGGGGGGGGGGGGGGGGFCGGFGGGFGFGGGGGCE5/+<CCE3=FFCFGGGGGDGGGGGGGGG<
@M03364:276:000000000-BLYN8:1:1101:17934:5412 1:N:0:1
ACTCCTACGGGAGGCAGCAGTAGGGAATCTTCGGCAATGGGGGCAACCCTGACCGAGCAACGCCGCGTGAGTGAAGAAGGTTTTCGGATCGTAAAACTCTGTTGTTAGAGAAGAACGTTAAGTAGAGTGGAAAGTTACTTAAGTGACGGTATCTAACCAGAAAGGGACGGCTAACTACGTGCCAGCAGCCGCGGTAATACGTAGGTCCCAAGCGTTGTCCGGATTTATTGGGCGTAAAGCGAGC
+
GGGGGGGGGGGGGGGGGGGGGGGGGGGGGGGGGGGGGGGGGGGGGGGGGGGGCDGGGGGGGGGGGGGGGGGGGGGGGGGGGGGGGGGGGGGGGGGGGGGGGGGGDGGGGGGGGGGGGGGGCFGGGFGGGGGFGGGGGGGGGGGGGGGGGEGGGGFGGGGGGGGGCGGGGGGGGFFGGGGGGGGGGGGGGGGGGGGGDGGGGGGGGGFEFGFGGDGECEG:CGEGGGGGGFGGGGGGD3:7>DG7
@M03364:276:000000000-BLYN8:1:1101:8884:5414 1:N:0:1
ACTCCTACGGGAGGCAGCAGTAGGTAATCTTCGGCAATGGACGAAAGTCTGACCGAGCAACGCCGCGTGAGTGAAGAAGGTTTTCGGATCGTAAAACTCTGTTGTTAGAGAAGAACAAGGACGTTAGTAACTGAACGTCCCCTGACGGTATCTAACCAGAAAGCCACGGCTAACTACGTGCCAGCAGCCGCGGTAATACGTAGGTGGCAAGCGTTGTCCGGATTTATTGGGCGTAAAGCGAGCG
+
GGGGGGGGGGGGGGGGGGGGGGGGGGGGGGGGGGGGGGGGGGGGGGGGGGGGGGGGGGGGGGGGGGGGGGGGGGGGGGGGGGGGGGGGGGGGGGGGGGGGGGGGGGGGGGGGGGGGGGG?CFGGGGGGGGGGGGGGGGGGGGGG8FGGGGGCFEFFGGGGGGGGGGGGGGGGGGGGGGGGGGGGGGGGGGDEEGGGF9CCGGFGGGGGGGGGGGDGGG9EGGG=FGGGGGGGGGGGFFGGGGG<
@M03364:276:000000000-BLYN8:1:1101:11715:5434 1:N:0:1
ACTCCTACGGGAGGCAGCAGTAGGGAATCTTCCGCAATGGACGAAAGTCTGACGGAGCAACGCCGCGTGAGTGAAGAAGGTTTTCGGATCGTAAAGCTCTGTTGTTAGTGAAGAATAGTGATAAGAGTAACTGCTTATCATGTGACGGTAGCTAACCAGAAAGCCACGGCTAACTACGTGCCAGCAGCCGCGGTAATACGTAGGTGGCAAGCGTTGTCCGGAATTATTGGGCGTAAAGCGCGCG
+
GGGGGGGGGGGGGGGGGGGGGGGGGGGGGGGGGGGGGGGGGGGGGGGGGGGGGGGGGGGGGGGGGGGGGGGGGGGGGGGGGGFGGGGFGGGGGGGGGGGGGGGGGGGGGGGGGGGGGGGGGGGGGGGGGGGGGGGGGGGGGGGGGGGGGGGGGGGGGGGDEFGGGGGGGGGGGGGGGGGGGGGGGGGGGGGGGGGCFFGGGGGGGGGGGGGGGGEEGGGGGGGGGGGGGGGGGGGGFGDGGGDC
@M03364:276:000000000-BLYN8:1:1101:22603:5460 1:N:0:1
ACTCCTACGGGAGGCAGCAGTAGGGAATCTTCGGCAATGGACGAAAGTCTGACCGAGCAACGCCGCGTGAGTGAAGAAGGTTTTCGGATCGTAAAACTCTGTTGTTAGAGAAGAACAAGGACGTTAGTAACTGAACGTCCCCTGACGGTATCTAACCAGAAAGCCACGGCTAACTACGTGCCAGCAGCCGCGGTAATACGTAGGTGGCAAGCGTTGTCCGGATTTATTGGGCGTAAAGCGAGCG
+
GGGGGGGGGGGGGGGGFGGGGFGGGGGGGGGGGGGGGGGGGGGGGGGGGGGGGGGGGGEGGGGGGGGGGFGGFFFGGGGGGGGGGGGC@FGGGGFGGGGGGGGGFGGGFFGFGGGGGGGGGGGFGGGGGGFGGGGCFGGGGGGGGGGGGGGDGGGGGGGGGGGGGGGCFGGGGGGGGDGGGFCGGDGGGGGGGGGGGGGGGGGGFCGGGDCDGGDGGGGGGGCEFGGEGGGFGGCCGGDGGGDC
@M03364:276:000000000-BLYN8:1:1101:21873:5498 1:N:0:1
ACTCCTACGGGAGGCAGCAGTAGGGAATCTTCGGCAATGGACGAAAGTCTGACCGAGCAACGCCGCGTGAGTGAAGAAGGTTTTCGGATCGTAAAACTCTGTTGTTAGAGAAGAACAAGGACGTTAGTAACTGAACGTCCCCTGACGGTATCTAACCAGAAAGCCACGGCTAACTACGTGCCAGCAGCCGCGGTAATACGTAGGTGGCAAGCGTTGTCCGGATTTATTGGGCGTAAAGCGAGCG
+
GGGGGGGGGGGGGGGGGGGGGGGGGGGGGGGGGGGGGGGGGGGGGGGGGGGGGGGGGGGGGGGGGGGGGGGGGGGGGGGGGGGGGGGGGGGGGGGGGGGGGGGGGGGGGGGGGGGGGGGGGGGGGGGGGGGGGGGGGGGGGGGGFGEGGGGGGGGGGGGGGGGGFGGGGGGGGGGGGGGGGFGGGGGGGGGGGGDEGGGGGGGGGGGGGGGGGGGCGGGGGGGGGFGGGGFGGGGGGFFGGGGD
@M03364:276:000000000-BLYN8:1:1101:7031:5499 1:N:0:1
ACTCCTACGGGAGGCAGCAGTAGGGAATCTTCCGCAATGGACGAAAGTCTGACGGAGCAACGCCGCGTGTGTGAAGAAGGTTTTCGGATCGTAAAGCACTGTTGTTAGAGAAGAACAAGGATAAGAGTCACTGCTTGTCCCTTGACGGTATCTAACCAGAAAGCCACGGCTAACTACGTGCCAGCAGCCGCGGTAATACGTAGGTGGCAAGCGTTGTCCGGAATTATTGGGCGTAAAGCGCGCG
+
GGGGGGGGGGGGGGGGGGGGGGGGGGGGGGGGGGGGGGGGGGGGGGGGGGGGGGGGGGGGGGGGGGGGGGGGGGGGGGGGGGGGGGGGGGGGGGGGGGGGGGGGGGGGGGGGGGGGGGGGGGGGGGGGGGGGGGGGGGGGGGGGFGGGGGGGGGGGGGGGGGGGGGGGGGGGGGGGGGGGGGGFFGGGGGGGDEGCCFGGGFGEGGGGGGC*CEGEEGGGG=EGGGGGGGGGDCCCCFD5D<</
@M03364:276:000000000-BLYN8:1:1101:16320:5538 1:N:0:1
ACTCCTACGGGAGGCAGCAGTGGGGAATATTGCACAATGGGCGCAAGCCTGATGCAGCCATGCCGCGTGTATGAAGAAGGCCTTCGGGTTGTAAAGTACTTTCAGCGGGGAGGAAGGGGTGAGCCTTAATACGGTTCGTCATTGACGTTACCCGCAGAAGAAGCACCGGCTAACTCCGTGCCAGCAGCCGCGGTAATATGGAGGGTGCAAGCGTTAATCGGAATTACTGGGCGTAAAGCGCACG
+
GGGGGGGGGGGGGGGGGGGGGGGGGGGGGGGGGGGGGGGGGGG>EGGGGGGGGGGEGGFGGGGGGGGGGF8EFGGGGGGGF,EFGGGGGGGGGGGGGFGGFGGGGGGGGGGEGCF<FCGFC<FDFGGCFGDDCEGGGG:F<FF9FCG@CB<F,C7:BGFFGFFGGFECEGG7FGGF,84C*BCDC@EECEE*:C>CFC+<9+;85;E80AF=E85C5<+/ACCGCFG99AF5<5**97*75CCD
@M03364:276:000000000-BLYN8:1:1101:11414:5580 1:N:0:1
ACTCCTACGGGAGGCAGCAGTAGGGAATCTTCCACAATGGACGAAAGTCTGATGGAGCAACGCCGCGTGAGTGAAGAAGGTTTTCGGATCGTAAAACTCTGTTGTTGGAGAAGAATGTATCTGATAGTAACTGATCAGGTAGTGACGGTATCCAACCAGAAAGCCACGGCTAACTACGTGCCAGCAGCCGCGGTAATACGTAGGTGGCAAGCGTTGTCCGGATTTATTGGGCGTAAAGCGAGCG
+
GGGGGGGGGGGGGGGGGGGGGGGGGGGGGGGGGGGGGGGGGGGGGGGGGGGGGGGGGGGGGGDGGGGGGGGGGGGGGGGGGGGGGGGGGGGGGGGGGGGGGGGGGGGGGGGGGGGGGGFEGGGGGGFGFGGGGGGGGGGGGGGGGGGGGGGGGGGGGGGFGGGGGGGGGGGGGGGGGGGGG79EFCGGGGGEEGGEFGGGG?CEGGGGGGG=EGGC=GCGGCGEDCCCFFGGGGGG<CGGGGDC
@M03364:276:000000000-BLYN8:1:1101:7631:5586 1:N:0:1
ACTCCTACGGGAGGCAGCAGTGGGGAATATTGCACAATGGGCGCAAGCCTGATGCAGCCATGCCGCGTGTATGAAGAAGGCCTTCGGGTTGTAAAGTACTTTCAGCGAGGAGGAAGGCATTAAGGTTAATAACCTTAGTGATTGACGTTACTCGCAGAAGAAGCACCGGCTAACTCCGTGCCAGCAGCCGCGGTAATACGGAGGGTGCAAGCGTTAATCGGAATTACTGGGCGTAAAGCGCACG
+
GGGGGGGGGGGGGGGGGGAFGGGGGGGGGGGGGGGDGGGGGGGGEGGGGGGGGGGGGGFFGGGGGGGGGGGGGFGFGGGGGGGGGGGGGGGGGGGGGGGGGGFGGGGGGGGGGEGGGGGGGGGGGGGGGGGGGGGGGGCDFAFGGGG>FFGGGGGGGCFGGGFGGFGGGGGGGGGFGGGGGGGGGGGGGGGGGGGGGGGFGGGGGGGE6FGGGGGGGGGFG=EGGGGGFGFGGG=CG>7C)1CC
@M03364:276:000000000-BLYN8:1:1101:15141:5590 1:N:0:1
ACTCCTACGGGAGGCAGCAGTAGGGAATCTTCGGCAATGGACGAAAGTCTGACCGAGCAACGCCGCGTGAGTGAAGAAGGTTTTCGGATCGTAAAACTCTGTTGTTAGAGAAGAACAAGGACGTTAGTAACTGAACGTCCCCTGACGGTATCTAACCAGAAAGCCACGGCTAACTACGTGCCAGCAGCCGCGGTAATACGTAGGTGGCAAGCGTTGTCCGGATTTATTGGGCGTAAAGCGAGCG
+
GGGGGGGGGGGGGGGGGGGGGGGGGGGGGGGGGGGEGGGGGGGGGGGGGGGGGGGGGGGGGGGGGGGGGGGGGGGGGGGGGGGGGGGGGGGGGGGGGGGGGGGGGGGGAFGGGGGGGGGGGGGFFGGGGGGGGGGGGGGGFGGGGGGGGGGGGGGGGGGGGGGGGGGGGGGGGGGDGGGGGGGGGGGG7EGGGGGEFGGGFGGGGGGGGFGGGGCGGFGGGGGGG7EGGGGGGGGGGGGGGGG<
@M03364:276:000000000-BLYN8:1:1101:3975:5624 1:N:0:1
ACTCCTACGGGAGGCAGCAGTAGGGAATCTTCCGCAATGGGCGAAAGCCTGACGGAGCAACGCCGCGTGAGTGATGAAGGGTTTCGGCTCGTAAAACTCTGTTATTAGGGAAGAACAAATGTGTAAGTAACTGTGCACGTCTTGACGGTACCTAATCAGAAAGCCACGGCTAACTACGTGCCAGCAGCCGCGGTAATACGTAGGTGGCAAGCGTTATCCGGAATTATTGGGCGTAAAGCGCGCG
+
GGGGDFGGGGGGGGGGGGGGGGGGGGGGGGGFGGGGGGGGGGGGGGGGGGGGGGGGGGGGGGGGGGGFFFGGGFGGGGGGGGGGGGGGGGGGGGGGGGGGGGGGGGGGGGGGGGGGFGGGGGGGGGGGGGGGGGGGGGGGGGGGGGGGGGGGGGFFFGGGGGGGFGGGEGGGGGGGGGGGCFFDFGGGGGGGGEGGGGGGGGGGFGGGGGGGGGGGGGFGGGDGGGGGDGGGGDGDFGGGGGG<
@M03364:276:000000000-BLYN8:1:1101:17755:5643 1:N:0:1
ACTCCTACGGGAGGCAGCAGTGGGGAATATTGCACAATGGGCGCAAGCCTGATGCAGCCATGCCGCGTGTATGAAGAAGGCCTTCGGGTTGTAAAGTACTTTCAGCGGGGAGGAAGGTGATGAACTTAATACGTTCATCAATTGACGTTACCCGCAGAAGAAGCACCGGCTAACTCCGTGCCAGCAGCCGCGGTAATACGGAGGGTGCAAGCGTTAATCGGAATTACTGGGCGTAAAGCGCACG
+
GGGGGGGGGGGGGGGGGGGGGGGGGGGGGGGGFGGFGGGGGGGGGGGFGGGGGGGGGGGGGGGGGGGFGGGGGFGGGGGGGGGGGGGGGGGGGGGGGGGGGGGGGFGGGGGGGGGGGGGGGGGGGGGGGGFGGGGGGGGGGGGGGGGGGGGGFGGDGGGGGFFGGGGGGGGGGGGGGGGGG:C,BFGGGGGGGGGGGGGGGDEGDEGGGGGGDGGGFGGGGGGGGGFFFGFGDGGGGGGGDDC7
@M03364:276:000000000-BLYN8:1:1101:19405:5662 1:N:0:1
ACTCCTACGGGAGGCAGCAGTGGGGAATATTGGGCAATGGGCGCAAGCCTGACCCAGCAACGCCGCGTGAAGGAAGAAGGCTTTCGGGTTGTAAACTTCTTTTGTCAGGGACGAAACAAATGACGGTACCTGACGAATAAGCCACGGCTAACTACGTGCCAGCAGCCGCGGTAATACGTAGGTGGCAAGCGTTATCCGGATTTACTGGGTGTAAAGGGCGTGTAGGCGGGACTGCAAGTCAGGG
+
GFGGGAFGGGGGGGGGGDGFCFFDC7FFGEEFGGDFDGGGCFGGGEG7FGGGCGGGGGGFD@E:FCG7FE7EGGGGGGCFFGFFEGDDGFEGGGGGCEFGGGGFGFEGFGGGGGFGGGDDFDFGGEGGFEFE=FGCCFGGGGGECCC7F7@AFGA:C7>FD:FFGG7>>:7=C*B9FFE<<7;EE@FCC58EEEGGGG8*CCGFCEGGFCCG@ECFEEE=5E87<9<8CGEGFCG9C7CCGGG4
@M03364:276:000000000-BLYN8:1:1101:22089:5730 1:N:0:1
ACTCCTACGGGAGGCAGCAGTAGGGAATCTTCGGCAATGGACGAAAGTCTGACCGAGCAACGCCGCGTGAGTGAAGAAGGTTTTCGGATCGTAAAACTCTGTTGTTAGAGAAGAACAAGGACGTAAGTAACTGTGCGTCCCCTGACGGTATCTAACCAGAAAGCCACGGCTAACTACGTGCCAGCAGCCGCGGTAATACGTAGGTGGCAAGCGTTGTCCGGATTTATTGGGCGTAAAGCGAGCG
+
FAFFGGFGGGGGGGGGGDEGGGGGGGGGGGGFFGGGGGGGGGGCFFGFGGGG9EEGGGDGFG77FGGGGGEDFGGGGGGGF,B7FCGE=+BFEFGGGG<FCFGCFGGGAFADFCF8E<8<BD:CD<FFFFCFFFFAEGCCFEFFGFCEGGGCFFC,@CFGFCGFGFF@FEECEFG9CEC:1=CCFEGG@EGGGGEEG?EGGBCEFEFCCE58ECCGG<CCC8;5CEFF+<85DGCEGFDDDDC9
@M03364:276:000000000-BLYN8:1:1101:25148:5743 1:N:0:1
ACTCCTACGGGAGGCAGCAGTAGGGAATCTTCGGCAATGGACGAAAGTCTGACCGAGCAACGCCGCGTGCGTGAAGAAGGTTTTCGGATCGTAAAACTCTGTTGTTAGAGAAGAACAAGGACGTTAGTAACTGAACGTCCCCTGACGGTATCTAACCAGAAAGCCACGGCTAACTACGTGCCAGCAGCCGCGGTAATACGTAGGTGGCAAGCGGTGTCCGGATTGATTGGGCGTAAAGCGAGCG
+
EEGGGGGFGGGGGGFGGGGGGGGGGFGGGGGADF7FGGGGGGGGGGGG9FGGA:@FGGGGGGGDEGGGG,=48B@GFEFGFCGGGGG7FGGG8EFGG@BF<FGD?B8EEGG@FGFF=F3A8FF>D3>:,CF,BD98C=3+8<FEBF7CFFDFECFGGGGC,@FCFCFECCFGGFFFFEGG7CGGGGGGC:8CEC*;BEGGGDB7BCGDBCC*8*2?E+9***;C*++<CFGGGGGGGFGGGDGD
@M03364:276:000000000-BLYN8:1:1101:10470:5747 1:N:0:1
ACTCCTACGGGAGGCAGCAGTAGGGAATCTTCGGCAATGGACGAAAGTCTGACCGAGCAACGCCGCGTGAGTGAAGAAGGTTTTCGGATCGTAAAACTCTGTTGTTAGAGAAGAACAAGGACGTTAGTAACTGAACGTCCCCTGACGGTATCTAACCAGAAAGCCACGGCTAACTACGTGCCAGCAGCCGCGGTAATACGTAGGTGGCAAGCGTTGTCTGGATTTATTGGGCGTAAACTGAGCG
+
EEFFFGGGCCFEGGGGGGGGFF9FE<C@@EGD<FCGDFFGG@FGGEFEFAEDC6CFGD7C,@C7F+6CC7FEFGGG<FGGE??FGGCE@GGGFF<F<FGGGGGFEC@F,5BF,<FFFGGGFGGCDDBFFFGGG>FCFF7>FFEFGG@FG7D9<9,7@FG7F<FGAGFCFE@CGFGG?:F@@F,6B::EGDGGGG8*+?9B9+*85+;6*9858BEEE70<E2+<+<9F+0@1)):AC***:60)
@M03364:276:000000000-BLYN8:1:1101:23670:5748 1:N:0:1
ACTCCTACGGGAGGCAGCAGTGGGGAATATTGCACAATGGGCGCAAGCCTGAAGCAGCCATGCCGCGTGTATGAAGAAGGCCTTCGGGTTGTAAAGTACTTTCAGCGGGGAGGAAGGTGAGTGGTTTAATACGCCATTCAATTGACGTTACCCGCAGAAGAAGCACCGGCTAACTCCGTGCCAGCAGCCGCGGTAATACGGAGGGTGCAAGCGTTAATCGGAATTACTGGGCGTAAAGCGCACG
+
F9EF?FEFGGGEGGGGGGGGGDFGGGCFGGGFGGGGGGFGGGGGGEDGGGGG,FFFGGGGFGGGGGGGGGGGGG9FAFGCEC5CCFFECFGGFCGGGGGGGGCFCFEDGG>FG7BDE,=9FFFF>DEGDFEF<CFEGGG9FGDGGFGGGGECFG@GED7,>FFCFD:BCEGGGF?CFE::FFFGEFGGFDGGGGGGGGGGGGEGEGGCFFG581;*:?CFEG*CCCCCF6CC37E*72:7CCD<
@M03364:276:000000000-BLYN8:1:1101:19525:5756 1:N:0:1
ACTCCTACGGGAGGCAGCAGTAGGGAATCTTCGGCAATGGACGAAAGTCTGACCGAGCAACGCCGCGTGAGTGAAGAAGGTTTTCGGATCGTAAAACTCTGTTGTTAGAGAAGAACAAGGACGTTAGTAACTGAACGTCCCCTGACGGTATCCAACCAGAAAGCCACGGCTAACTACGTGCCAGCAGCCGCGGTAATACGTAGGTGGCAAGCGTTGTCCGGATTTATTGGGCGTAAAGCGAGCG
+
GGGGGGGGGGGGGGGGGGGGGGGGGGGGGGGGGGGGGGGGGGGGGGGGGGGGGGGGGGGGGGGGGGGGGDGGGGGGGGGGGGGGGGGGGGGGGGGGGGGGGGGGGGGGGGGGGGFGGGBFGGGGGGGGGGGGGGGGGGGGGGGGGGGGGGGGGFGFFGGGGGGGGGGGGGGGGGGGGGGFGGGGGGGGGGGGGGGGGGGGC9FGGGGGFGFFEGGGGGGGGGGCFFGGGGGGGGGGGGGGGGDC
@M03364:276:000000000-BLYN8:1:1101:21350:5760 1:N:0:1
ACTCCTACGGGAGGCAGCAGTGGGGAATATTGCACAATGGGCGCAAGCCTGATGCAGCCATGCCGCGTGTATGAAGAAGGCCTTCGGGTTGTAAAGTACTTTCAGCGAGGAGGAAGGCGTTGTGGTTAATAACCGCAGCGATTGACGTTACTCGCAGAAGAAGCACCGGCTAACTCCGTGCCAGCAGCCGCGGTAATACGGAGGGTGCAAGCGTTAATCGGAATTACTGGGCGTAAAGCGCACG
+
GGGGGGGGGGGGGGGGGGGGGGGGGGGGGGGGGGGGGGGGGGGGGGGGGGGGGGGGGGGGGGGGGGGGGGGGGGGGGGGGGGGGGGGGGGGGGGGGGGGGGGFGGGGGGGGGGGGGGGGGGGGGGGGGGGGGDFGGGGGGGGGGGGGGGGGGGGGGGGGFGGGGGGGGGGGGGGGGGGGGGGGGGGGGGGEGGGGGGGGGGGGGGEGGGGGGGGGGGDGGGGGGGGGGGGGGGGEEFGGGGGGC
@M03364:276:000000000-BLYN8:1:1101:12227:5767 1:N:0:1
ACTCCTACGGGAGGCAGCAGTAGGGAATCTTCGGCAATGGACGAAAGTCTGACCGAGCAACGCCGCGTGAGTGAAGAAGGTTTTCGGATCGTAAAACTCTGTTGTTAGAGAAGAACAAGGACGTTAGTAACTGAACGTCCCCTGACGGTATCTAACCAGAAAGCCACGGCTAACTACGTGCCAGCAGCCGCGGTAATACGTAGGTGGCAAGCGTTGTCCGGATTTATTGGGCGTAAAGCGAGCG
+
GGGGGGGGGGGGGGGGGGGGGGGGGGGGGGGGGGGGGGGGGGGGGGGGGGGGGGGGGGGGGGGGGGGGGGGGGGGGGGGGGGGGGGGGGGGGGGGGGGGGGGGGGGGGFGGGGGGGGGGGGGGGGGGGGGFGGGGGGGGGGGGGGFGGGGGGGGGGGGGGGGGGGGGGGGGGGGGGGGGGGGGGGGGGGGDGGGGGGGGGGGGGGGGGGGGGGGGGGGGGGGGEGFGGFGGFGGGGGGGGGGGC
@M03364:276:000000000-BLYN8:1:1101:13883:5782 1:N:0:1
ACTCCTACGGGAGGCAGCAGTAGGGAATCTTCCACAATGGACGAAAGTCTGATGGAGCAACGCCGCGTGAGTGAAGAAGGTTTTCGGATCGTAAAACTCTGTTGTTGGAGAAGAACGTATTTGATAGTAACTGATCAGGTAGTGACGGTATCCAACCAGAAAGCCACGGCTAACTACGTGCCAGCAGCCGCGGTAATACGTAGGTGGCAAGCGTTGTCCGGATTTATTGGGCGTAAAGCGAGCG
+
AC,;F,E<@FG@@EG;F7CCCC@E@@C89EE96EEFFGAF,6@@@,@6C66@CFGCE<CCEF@@FGD@F:FEFFGC,,CFC,CF9FCGCGGF8=4A9=5,9FE<B44FEFA=F,=ACAB?EFFEF<<5AE<EF,@5,C=A:ADD9?CBF?=D3F<<F:,=,@DDFC<++@FGGGGFFGGGF7E>FGCC:*BEEE**2,662248?C8CCCGGGGGG57+=CE*/>>@EC98FDGD=3C7DCC)9
@M03364:276:000000000-BLYN8:1:1101:15107:5784 1:N:0:1
ACTCCTACGGGAGGCAGCAGTAGGGAATCTTCGGCAATGGACGAAAGTCTGACCGAGCAACGCCGCGTGAGTGAAGAAGGTTTTCGGATCGTAAAGCACTGTTGTTAGAGAAGAACAAGGATAAGAGTCACTGCTTGTCCCTTGACGGTATCTAACCAGAAAGCCACGGCTAACTACGTGCCAGCAGCCGCGGTAATACGTAGGTGGCAAGCGTTGTCCGGATTTATTGGGCGTAAAGCGAGCG
+
GGGGGGGGGGGGGGGEFGGGFGGGGGGGGGGGGGGGGGGGGGGGGGGEGGGGGGGGGGGGGGGGGGGGGGGGGGGGGGGGGGGGGGGGGGGGFGGGGGGGGGGGGGGGGGGGGGGGGGGGFGGGGGGGCFGGGGGGGGFDGGGGGGGGGGGGGGGGGGGGGGGGGGGGGGGGGGGGGGFGGFFGGGGGGGGGGGGGGEFGGGGGGGGGGGGGGGGGGGGGGEGGFFFGGGGFGG5EGGGGGDDD
@M03364:276:000000000-BLYN8:1:1101:16894:5860 1:N:0:1
ACTCCTACGGGAGGCAGCAGTGGGGAATATTGCACAATGGGCGCAAGCCTGATGCAGCCATGCCGCGTGTATGAAGAAGGCCTTCGGGTTGTAAAGTACTTTCAGCGAGGAGGAAGGCATTATGGTTAATAACCTTAGTGATTGACGTTACTCGCAGAAGAAGCACCGGCTAACTCCGTGCCAGCAGCCGCGGTAATACGGAGGGTGCAAGCGTTAATCGGAATTACTGGGCGTAAAGCGCACG
+
FFGGGGEFGGGGCEGGGCFGEFGFGGGGFGGG,CFF8EFG8EEGF6C<DFGCFGAFCFEFFGG@CCGGG?FFGGGGDDDFFFGGGE:CGEFGGC9EFA@FFG,<F9F=FDGGGGCFGDFGGG,5AC?EFGFF=DF?DCGGFGGDD?FFG8CFAFC+=FG<CGG7>F:FEGEGGBF,@CEFGF9DGDGDBCGGGGGGGF9BC8ECGCCGGGFC=BEEGGFD=8AFGFCFC68CCCGGC7:<5<59
@M03364:276:000000000-BLYN8:1:1101:13979:5871 1:N:0:1
ACTCCTACGGGAGGCAGCAGTAGGGAATCTTCCACAATGGACGAAAGTCTGATGGAGCAACGCCGCGTGAGTGAAGAAGGTTTTCGGATCGTAAAACTCTGTTGTTGGAGAAGAACGTATTTGATAGTAACTGATCAAGTAGTGACGGTATCCAACCAGAAAGCCACGGCTAACTACGTGCCAGCAGCCGCGGTAATACGTAGGTGGCAAGCGTTGTCCGGATTTATTGGGCGTAAAGCGAGCG
+
GGGGGGGGGGGGGGGGGGGGGGGGGGGGGGGGGGGGGGGGGGGGDGGGGGGGGGGGGGGGGGGGGGGGGDGGGGGGGGGGGGGGGGGGGGGGGGGGGGGGGGGGGGFGGGGGGGGGGFGGGGGGGGGGGGGGGGGGGGGFGGGGGGGGGGGGGGGGGGGGGGGGGGGGGGGGGGGGGGGGGGGGGGFGGGGDGG>CGGGGGFGGGFGGGGFGGGGGGG?EGCGGGGGGFGGGGGCCGGGGCDC7
@M03364:276:000000000-BLYN8:1:1101:17817:5907 1:N:0:1
ACTCCTACGGGAGGCAGCAGTGGGGAATATTGCACAATGGGCGCAAGCCTGATGCAGCCATGCCGCGTGTATGAAGAAGGCCTTCGGGTTGTAAAGTACTTTCAGCGAGGAGGAAGGCATTAAGGTTTATAACCTTAGTGATTGACGTTACTCGCAGAAGAAGCACCGGCTAACTCCGTGCCAGCAGCCTCGGTAATACGGAGGGTGCAAGCGTTAATCGGAATTACTGGGCGTATAGCGCGCG
+
FGGGGGGGGGGGGGGGGGGGGGGDGCFGGGGGGGGGGGGGGFF7FGCCGGGGGGGGGGGGGGGFGGGGG@8CFFFGDEGF8,CFFFG74BCFFG9EGFGGAFGFGGG+CFF+BFGEEAFE<,,8AF<,,B?,:,5?FFFF,C@D,7>FD<+8@>@C7BC3F73<5D@CF*@FFG9BCEBFGF,?EGFDG,6=1:,19<,=;:17BB*8:C+3A*88:E7*/3*A89:<<6CC5CC**0:51)19
@M03364:276:000000000-BLYN8:1:1101:22045:5940 1:N:0:1
ACTCCTACGGGAGGCAGCAGTAGGGAATCTTCCACAATGGACGAAAGTCTGATGGAGCAACGCCGCGTGAGTGAAGAAGGTTTTCGGATCGTAAAACTCTGTTGTTGGAGAAGAACGTATTTGATAGTAACTGATCAGGTAGTGACGGTATCCAACCAGAAAGCCACGGCTAACTACGTGCCAGCAGCCGCGGTAATACGTAGGTGGCAAGCGTTGTCCGGATTTATTGGGCGTAAAGCGAGCG
+
FFGGG9FGGEGGFGGFFGGGGGGGGGGGGG<<FFDGGFGG<ECF68CC<AFFGFGGFGGGGEFGGGGGFBFFGGGGFFGGGFGGGGGGGGGGFDFGFGGFEFFFGFG<DFG<EGGCFAFGGGGGGGFFF,EFEEG9,=AFFGFFGFFEGGGF<EFEG7FF=FGGGGC>FGFGGEF=CEGGGFCF@FCFCEGGGGGGGFFGCCCG?CFGGDF=EEGGGF@EC8/2ACEC+CFF<D:7<FGDGGGD
@M03364:276:000000000-BLYN8:1:1101:5821:5943 1:N:0:1
ACTCCTACGGGAGGCAGCAGTGGGGAATATTGCACAATGGGCGAAAGCCTGATGCAGCGACGCCGCGTGAGCGAAGAAGTATTTCGGTATGTAAAGCTCTATCAGCAGGGAAGATAATGACGGTACCTGACTAAGAAGCACCGGCTAAATACGTGCCAGCAGCCGCGGTAATACGGAGGGTGCAAGCGTTAATCGGAATTACTGGGCGTAAAGCGCACGCAGGCGGTTTGTTAAGTCAGATGTG
+
GGGGGGGGGGGGGGGGGGGGGGGGGGGGGGGGFFGGGGGGGGGGGGGGGGGGGGGGGGGGGGGGGGGGGGGGGGGGGGGGGGGFGGGGGGGGGGGGGGGGGGGGGGGFGGGGGGGGGGGGGGGGGGGFGGGGGGGGGGGGGGGGGEGGGGGGGGGGGGGGGGGGGGGGGGGGGGFGGEGGGGGGFGFGGGEFGFGGGGGFGGGGGGGGGGGGGCC5EGGDGGCGGGGGCGGGGGGGGGGGCFF7
@M03364:276:000000000-BLYN8:1:1101:21353:5946 1:N:0:1
ACTCCTACGGGAGGCAGCAGTAGGGAATCTTCCGCAATGGGCGAAAGCCTGACGGAGCAACGCCGCGTGAGTGATGAAGGGTTTCGGCTCGTAAAACTCTGTTATTAGGGAAGAACAAATGTGTAAGTAACTGTGCACGTCTTGACGGTACCTAATCAGAAAGCCACGGCTAACTACGTGCCAGCAGCCGCGGTAATACGTAGGTGGCAAGCGTTATCCGGAATTATTGGGCGTAAAGCGCGCG
+
GGGGGGGGGGGEGGGGGGGGGGGGGGGGGGGCFFGGGGGGGGGGGGGGGGFGGGGGGGGGGGGGGGGGGFGFGGGGGGGGGFGGGGGGGEGGGGGGGGGGGGGGGGGGGG?FGGGGGCFGGGGGGGGGGGGGGGGGGFGGGGGFGDGGGGGGFFFGFFFGGGG?FGGG7CFCGGGGGGGGFGGGGGGGGGDECGEEGGGGGGGGECGGGGFCGGGGGG?5C58C+<FGGGFCCDEGCGCD5CGG
@M03364:276:000000000-BLYN8:1:1101:10508:5964 1:N:0:1
ACTCCTACGGGAGGCAGCAGTGGGGAATATTGCACAATGGGCGCAAGCCTGATGCAGCCATGCCGCGTGTATGAAGAAGGCCTTCGGGTTGTAAAGTACTTTCAGCGGGGAGGAAGGTGAGTGGTTTAATACGCCATTCAATTGACGTTACCCGCAGAAGAAGCACCGGCTAACTCCGTGCCAGCAGCCGCGGTAATACGGAGGGTGCAAGCGTTAATCGGAATTACTGGGCGTAAAGCGCACG
+
GGFGGGGGGGGGGGGGGGGGGGDGGGGGGGGGGGGGGGGGGGGGGGGGGGGGGGGGGGCFFFFGGEGGGGGGGGGGGGGGGGGGGGGGGGGGGGGGGGGGGGGGGGGGGGFGGCFGGDCDFFGGGGGEFGFGGGGFCGCCBCGGGCFGGG7F,FGEGFGGGGG7FFGGGGGGG@C9FE::=8FFGGG7CEGGG8*;FGGGD5?EEEGEFGF=E;EEFGGFGG=GG?CCGGGFGGGGGG=D9D75
@M03364:276:000000000-BLYN8:1:1101:13462:5967 1:N:0:1
ACTCCTACGGGAGGCAGCAGTAGGGAATCTTCGGCAATGGACGAAAGTCTGACCGAGCAACGCCGCGTGAGTGAAGAAGGTTTTCGGATCGTAAAACTCTGTTGTTAGAGAAGAACAAGGACGTTAGTAACTGAACGTCCCCTGACGGTATCTAACCAGAAAGCCACGGCTAACTACGTGCCAGCAGCCGCGGTAATACGTAGGTGGCAAGCGTTGTCCGGATTTATTGGGCGTAAAGCGAGCG
+
GGGGGGDEFGGGGGGGGGEGGFGGGGGGGGGGGGGGGGGGGGGGEEFCFEFGGFGCFGGGGGGGGGGFDGGGGGGGGGGGGGFGFGGGGDEGGGGGGGFFFGGGFGGGGGGGGGGGGGGGGGGGGGGGF9AFGFGGCFGDGCFCDFGGG7FCFGFGCCGGGGEF7>BFG7:::FDGGGGGFF9CGGGGDEEGGGGGGGGGGFGGFB>CFGG58*;?=9+AC*;*<<CCCCECGG7CGGF3CDD5
@M03364:276:000000000-BLYN8:1:1101:18647:5975 1:N:0:1
ACTCCTACGGGAGGCAGCAGTAGGGAATCTTCGGCAATGGACGAAAGTCTGACCGAGCAACGCCGCGTGAGTGAAGAAGGTTTTCGGATCGTAAAACTCTGTTGTTAGAGAAGAACAAGGACGTTAGTAACTGAACGTCCCCTGACGGTATCTAACCAGAAAGCCACGGCTAACTACGTGCCAGCAGCCGCGGTAATACGTAGGTGGCAAGCGTTGTCCGGATTTATTGGGCGTAAAGCGAGCG
+
GGGGGGGGGGGGGGGGGGGGGGGGGGGGGGGGGGGGGGGGGGGGGGGFGGGGGGGGGGGGGGGGGGGGGGGGGGGGGGGGGGGGGGGGGGGGGGGGGGGGGGGGGCFFGGGGGGGGGGGGGGG:FFGGGGGGGGGGGGG>EGGGGGFEGGGGGGFFFGGGGGGGGGGGFGDGGGGGGGGGGGGGGGGGGGGGGDEGGGGGFGGGGGGGGGGFGEEGG7CEGC**<F+<CFGGGDCECFGCCDDC
@M03364:276:000000000-BLYN8:1:1101:16907:5997 1:N:0:1
ACTCCTACGGGAGGCAGCAGTAGGGAATCTTCCGCAATGGACGAAAGTCTGACGGAGCGACGCCGCGTGTGGGAAGAAGGTTTTCGGATCGTAAAGCACTGTTGTTAGAGAAGAACAAGGATAAGAGTCACTGCTTGGCCCTTGACGGTATCTAACCAGAAAGCCACGGCTAACTACGGGCCAGCAGCCGCGGTAGTACGTAGGGGGCAAGAGTGGTCCGGATTTATGGGGCGTAAAGGGGGCG
+
FGGGGGGGGGGGGGGGGGGGGEFGGGGGFGGFFGGGGGGGFDFGGDEFGGFFFG@FFF+@FGGGGGGFG4F,BFGGGGGGFCFFGFGC=+BFCFGFD<FFFG,C44CF<FEGGG83DEFFC,:5BD<CBFCE=,:>,+6>=+,:8@<<+3<>,,3EF9:,@><C,,:FEC*>FCD,,6:C*:=8*26=:CC85*1*+?3=32CE5>C58@8*;0+10++15**2++++2:C55/:=C>7*)97D
@M03364:276:000000000-BLYN8:1:1101:20913:6005 1:N:0:1
ACTCCTACGGGAGGCAGCAGTGGGGAATATTGCACAATGGGCGCAAGCCTGATGCAGCCATGCCGCGTGTATGAAGAAGGCCTTCGGGTTGTAAAGTACTTTCAGCGGGGAGGAAGGTGATGAACTTAATACGTTCATCAATTGACGTTACCCGCAGAAGAAGCACCGGCTAACTCCGTGCCAGCAGCCGCGGTAATACGGAGGGTGCAAGCGTTAATCGGAATTACTGGGCGTAAAGCGCACG
+
GGGGGGGGGGGGGGGGGGGGGGGGGGGGGGGGGGGGGGGGGGGGGGGGGGFGFGGGGGEFGGGGGGGFGFGCGGGGGGGGFGGDFGGGCBFFAFFG?FFGFGGGGGGDGGGGGGGGGDEAFFFCAFCFGGGGGGGCF9FFGGBFGGGGGGGGFBFEEGFFGGG:CFFBFFFEGGGGGGGCEGFGGGDCCEEGGEGE92?CE5C?E;EGGFGGE:CEGFGGGGCFCE?FFGF=CCEGGGGGGGGD
@M03364:276:000000000-BLYN8:1:1101:12041:6013 1:N:0:1
ACTCCTACGGGAGGCAGCAGTGGGGAATATTGCACAATGGGCGCAAGCCTGATGCAGCCATGCCGCGTGTATGAAGAAGGCCTTCGGGTTGTAAAGTACTTTCAGCGGGGAGGAAGGGATGAGCCTTAATACGGCTCGTCATTGACGTTACCCGCAGAAGAAGCACCGGCTAACTCCGTGCCAGCAGCCGCGGTAATACGGAGGGTGCAAGCGTTAATCGGAATTACTGGGCGTAAAGCGCACG
+
GGGGGGGFGGGGGGGGGGGGGGGGGGGGGGGGGGGGGGGGGGGGGGGGGFGGGGGGGDGGGGGGFGGFFFGGGGGGGGGGGGFGGGGGGGGGGGGGGGGGGGGGGGGGGGFGGGFGGGGGGGGGGFGGGCGGGGECCCEEGFGGGGGFFGGFGFGGGGGGGGGDFCCEGGGGGGFC,CFFGGGFFGGGGGGGGGCEFFFDDCGGGEEEGGGFECCEGFGFGCGGCGGGGGGFGDGGGGFDGGDC
@M03364:276:000000000-BLYN8:1:1101:7355:6015 1:N:0:1
ACTCCTACGGGAGGCAGCAGTGGGGAATATTGCACAATGGGCGCAAGCCTGATGCAGCCATGCCGCGTGTATGAAGAAGGCCTTCGGGTTGTAAAGTACTTTCAGCGAGGAGGAAGGCATTAAGGTTAATAACCTTAGTGATTGACGTTACTCGCAGAAGAAGCACCGGCTAACTCCGTGCCAGCAGCCGCGGTAATACGGAGGGTGCAAGCGTTAATCGGAATTACTGGGCGTAAAGCGCACG
+
GGGGGGGGGGGGGGGGGGGGGGGGGGGGGGGGGGGGGGGGGGGGGGGGGGFGCFGGGGGGGGGGGGGFGBFCFGGGGGGGGGGGGGGGGGGGGGFGGGGGGGGGGFEFFEFGGGFGDGGGGGGGGFGFEFGGGFDFGGGFFGEFFGG+FGGGGCEDGGDFGGGGGGGFCCEGF?FGGGCGEGGGGFGGGGGGGGGGGGGGGGGGG*=>FFCCGEGGFFGGCCCF8<A+<6FCDGGGFGGDDDD<
@M03364:276:000000000-BLYN8:1:1101:19669:6019 1:N:0:1
ACTCCTACGGGAGGCAGCAGTGGGGAATATTGGACAATGGGCGAAAGCCTGATCCAGCCATGCCGCGTGTGTGAAGAAGGTCTTCGGATTGTAAAGCACTTTAAGTTGGGAGGAAGGGCAGTAAGTTAATACCTTGCTGTTTTGACGTTACCAACAGAATAAGCACCGGCTAACTTCGTGCCAGCAGCCGCGGTAATACGAAGGGTGCAAGCGTTAATCGGAATTACTGGGCGTAAAGCGCGCG
+
GGGGGGFFGGGGGGGGGGGGGGGGGGGGGGGGGGGGGFGGGGGGGGGGGGGGGGGGGGFGGFFGGGE@FCFFGGGGGGGGFFE<FFGF:CGFGGGGFGG8F<FGEC,CFDDGGGGGGGGGGFFFGEFCGGGFGFGFGGFE,?,ACFFFFCGDGGGGGGGGGGFFGFGGDD7CFGCFFGFFEGGGGGGFGGGEGCCGGF9CCGEGGBEC?FGGGE5EGCGGEEEGFGGGGGGGGDGGCDFD5DGG
@M03364:276:000000000-BLYN8:1:1101:4729:6028 1:N:0:1
ACTCCTACGGGAGGCAGCAGTGGGGAATATTGCACAATGGGCGCAAGCCTGATGCAGCCATGCCGCGTGTATGAAGAAGGCCTTCGGGTTGTAAAGTACTTTCAGCGAGGAGGAAGGCATTAAGGTTAATAACCTTAGTGATTGACGTTACTCGCAGAAGAAGCACCGGCTAACTCCGTGCCAGCAGCCGCGGTAATACGGAGGGTGCAAGCGTTAATCGGAATTACTGGGCGTAAAGCGCACG
+
GGGGGGGGGGGGGGGGGGGGGGGGGGGGGGGGGGGGGGGGGGGGGGGGGGGGGGGGGGGGFGGGGGGGGFGGGGGGGGGGGGGGGGGGFGGGGGGGGGGGGGFFGGGFGGGGGGGGGGGGGGGGGGFGFGGGGGGFEGFGGGFFGGGEGGGGGGGGGGGGGGG?FFFGGGGEGGDGGG@FGFGFGGGGGDGGGGGEGGGFGGDEGGGGGGGGGEGGFCGGGGD5+CGGGGGGG)=CGDCDGDGD
@M03364:276:000000000-BLYN8:1:1101:19429:6031 1:N:0:1
ACTCCTACGGGAGGCAGCAGTGGGGAATATTGCACAATGGGCGCAAGCCTGATGCAGCCATGCCGCGTGTATGAAGAAGGCCTTCGGGTTGTAAAGTACTTTCAGCGAGGAGGAAGGCATTAAGGTTAATAACCTTGGTGATTGACGTTACTCGCAGAAGAAGCACCGGCTAACTCCGTGCCAGCAGCCGCGGTAATACGGAGGGTGCAAGCGTTAATCGGAATTACTGGGCGTAAAGCGCACG
+
GGGGGGGGGGGGGGGGGGGGGGGGGGGGGGGGGGGGGGGFFFFGGGGFFGGGFGGGGGFGGG?FGGGCCFFFEGGGFGGGFCF8FFGGFFFFGGGGGGGGGFGGGCCFGGGGGGGGGGGGFFGGGEGGGGGGFFFFFGDFGE9FGFGFGGG99@:>FFGGGGGGGGGGGGGGGGGGGGGGGGGGGGGGGGGGGGGGGGGGGGGGGGEEGGGGGGGDFFFGGGGGGFGGGGCF73>*7FFGGG<3
@M03364:276:000000000-BLYN8:1:1101:23447:6035 1:N:0:1
ACTCCTACGGGAGGCAGCAGTAGGGAATCTTCGGCAATGGACGAAAGTCTGACCGAGCAACGCCGCGTGAGTGAAGAAGGTTTTCGGATCGTAAAACTCTGTTGTTAGAGAAGAACAAGGACGTTAGTAACTGAACGTCCCCTGACGGTATCTAACCAGAAAGCCACGGCTAACTACGTGCCAGCAGCCGCGGTAATACGTAGGTGGCAAGCGGTGTCCGGATTTATTGGGCGTAAAGCGAGCG
+
GGGGGGGEFGGEGGGGGGGGGAEEGGGGGGGGGGGGGGGGGGGEGGG@EAFGFGFGGGGGGGFEGCC=FCE?FEFGCGGGFE,9<CFGCEGFFGGGGDF9EF9AE,FFFGGGGGGGGGGGGGD:FCEFGDF@FFFFGDD@FGFFGGGG>FDEGEFCEFGGGGG7:FCEEGCFGF;FGE7FCFGGGGGGGGGGC=>E9>?G:FF@B?CFGGF58*2?509EG58A+A99CEEGGCGEGGGGDG3)
@M03364:276:000000000-BLYN8:1:1101:20658:6037 1:N:0:1
ACTCCTACGGGAGGCAGCAGTAGGGAATCTTCCACAATGGACGAAAGTCTGATGGAGCAACGCCGCGTGAGTGAAGAAGGTTTTCGGATCGTAAAACTCTGTTGTTGGAGAAGAACGTATTTGATAGTAACTGATCAGGTAGTGACGGTATCCAACCAGAAAGCCACGGCTAACTACGTGCCAGCAGCCGCGGTAATACGTAGGTGGCAAGCGTTGTCCGGATTTATTGGGCGTAAAGCGAGCG
+
GGGGGGGGGGGGGGDGGGGGGGGGGGGGGGGGGGGGGGGGGGGGGGGFGGGGFGGGGGGGGGGGGGGGGFEFFGGGGGGGGGFFFFGGDGGGGGGGGCFFFGDFBFFGFGGGGGGGGFFGGCFGGGGGGGGGGGGGGGGFGG<FGGGGGGDFGGGGGGGGGGGFFFGGGGGGGDGGFGGGGGGGGGGGGGGGGCGEGCFFCGGG9CGFGGGGGEEG=GGEGEEC6C79EGGGDDGGGGGDDGCC
@M03364:276:000000000-BLYN8:1:1101:9670:6059 1:N:0:1
ACTCCTACGGGAGGCAGCAGTGGGGAATATTGCACAATGGGCGCAAGCCTGATGCAGCCATGCCGCGTGTATGAAGAAGGCCTTCGGGTTGTAAAGTACTTTCAGCGAGGAGGAAGGCATTAAGGTTAATAACCTTGGTGATTGACGTTACTCGCAGAAGAAGCACCGGCTAACTCCGTGCCAGCAGCCGCGGTAATACGGAGGGTGCAAGCGTTAATCGGAATTACTGGGCGTAAAGCGCACG
+
GGGGGGGGGGGGGGGGGGGGGGGGGDGGGGGGGGGGGGGGGGGGGGGFGGGGGGGGGGFGGGGGGGGGGCFGGGGGGGGGGGFFGGGGFGEFGGGGGGGGGGGGGGGGGGGGGGGGGGGGGGGGGGGGGGGGGGGGGGEFC<DFGGGGFGGGGGGGGGFGGGGGGGGGGGGGGGGFGGCFDGGGGGGGGGDGGGGGGGGGGGGGGGGCGGGGGGCEGCFGDCEGFGGGGGGGGGGGGGGGGGGC
@M03364:276:000000000-BLYN8:1:1101:10967:6095 1:N:0:1
ACTCCTACGGGAGGCAGCAGTGGGGAATATTGCACAATGGGCGCAAGCCTGATGCAGCCATGCCGCGTGTATGAAGAAGGCCTTCGGGTTGTAAAGTACTTTCAGCGAGGAGGAAGGCGTTGTGGTTAATAACCGCAACGATTGACGTTACTCGCAGAAGAAGCACCGGCTAACTCCGTGCCAGCAGCCGCGGTAATACGGAGGGTGCAAGCGTTAATCGGAATTACTGGGCGTAAAGCGCACG
+
GGGGGGGGGGGGGGGGGGGGGGGGGGGGGGGGGGGGGGGGGGGGGGGGGGGGGGGGGGGGGGDGGGGGGGGGGGGGGGGGDGGFGFGGFFGGGGGGGGGGGGGGGGGFGGGGGGFGGFGFCFGGGFFGFGGGGGGGEGGFFDGGGGGFCFGGGGGGGGGGGGGGGGGGGEGGGGGGGGGGGGGGGGGGGGGGGGGGGGGGGBCEG?EGGCGCCEEGGGGF*8CFFGGGGGGCDDC=FGCDGGGC
@M03364:276:000000000-BLYN8:1:1101:22650:6105 1:N:0:1
ACTCCTACGGGAGGCAGCAGTGGGGAATATTGGACAATGGGCGAAAGCCTGATCCAGCCATGCCGCGTGTGTGAAGAAGGTCTTCGGATTGTAAAGCACTTTAAGTTGGGAGGAAGGGCAGTAAGTTAATACCTTGCTGTTTTGACGTTACCAACAGAATAAGCACCGGCTAACTTCGTGCCAGCAGCCGCGGTAATACGAAGGGTGCAAGCGTTAATCGGAATTACTGGGCGTAAAGAGCACG
+
GGGGGGGGGGGGGGGGGGGGGGGGGGGGGGGGGGGGGGGGGGGGGGGGGGGGGGGGGGCFDGGFGGG>F=FFGGGGCGGGGFFGGGGG@FFFGGGGGFGGFGGFFF?EEFEFGEGGGGCGGGGGGF9EF?FFEFFGGAFF<D<,@DFF=DFEFGGGGGGDGGFGFBFGGDCBFG9C9EFGGGGGFFGFGDGGD=CG,?,;:BBEGGGGGGC8=C=EC7EGGGGGGGGG?CCEGDGGGG*9C9<5
@M03364:276:000000000-BLYN8:1:1101:7732:6110 1:N:0:1
ACTCCTACGGGAGGCAGCAGTAGGGAATCTTCCACAATGGACGAAAGTCTGATGGAGCAACGCCGCGTGAGTGAAGAAGGTTTTCGGATCGTAAAACTCTGTTGTTGGAGAAGAACGTATTTGATAGTAACTGATCAAGTAGTGACGGTATCCAACCAGAAAGCCACGGCTAACTACGTGCCAGCAGCCGCGGTAATACGTAGGTGGCAAGCGTTGTCCGGATTTATTGGGCGTAAAGCGAGCG
+
GGGGGGGGGGGGGGGGGGGGGGGGGGGGGGGGGGGGGGGGGGGGGGGGGGGGGGGGGGGGGGGGGGGGGGGFGGGGGGGGGGGGGGGGGEGGGGGGGGGGGGGGDGFGFGFGGGGGGFGGGGGGGGFEFGGGGFGGGGGGGGGGFGGEGGFGGGGGGGGGGGGGGGGGGEGGGGGGGGGGFFGGGGGGGGGGGGGGGGGG9FFGGGGGGGDGGGC5CFFGGGGGGGGGGGEFG/:EFGFDGGGC
@M03364:276:000000000-BLYN8:1:1101:18625:6112 1:N:0:1
ACTCCTACGGGAGGCAGCAGTGGGGAATATTGCACAATGGGCGCAAGCCTGATGCAGCCATGCCGCGTGTATGAAGAAGGCCTTCGGGTTGTAAAGTACTTTCAGCGAGGAGGAAGGCATTAAGGTTAATAACCTTGGTGATTGACGTTACTCGCAGAAGAAGCACCGGCTAACTCCGTGCCAGCAGCCGCGGTAATACGGAGGGTGCAAGCGTTAATCGGAATTACTGGGCGTAAAGCGCACG
+
GGGGGGFGGGGGGGGGGGCGFGGGGDGFGGGGGGGGGGGGGGGGGGGGGGGGGGGGGGGCGGGGGGG7FCFCFGGGGCGGGGGFGGGGGGEGFGGGGGGGGGGGFGGGGGGGGCFFGGG<FAFFGGDECGFG,FFFGGCFFG,CFFGGGGGAFGECEEGGGAFGGGFGGGGGFGGGG>BFECGGGGGGCGGGGC>CGGFFG8EEGGGCGFG5EEDG5FGFE5CGGCEF?CCCC/>EDGGGDDGC
@M03364:276:000000000-BLYN8:1:1101:17377:6115 1:N:0:1
ACTCCTACGGGAGGCAGCAGTAGGGAATCTTCGGCAATGGACGAAAGTCTGACCGAGCAACGCCGCGTGAGTGAAGAAGGTTTTCGGATCGTAAAACTCTGTTGTTAGAGAAGAACAAGGACGTTAGTAACTGAACGTCCCCTGACGGTATCTAACCAGAAAGCCACGGCTAACTACGTGCCAGCAGCCGCGGTAATACGTAGGTGGCAAGCGTTGTCCGGATTTATTGGGCGTAAAGCGAGCG
+
GGGGGGGGGGGGGGGGGGGGGGGGGGGGGGGGGGGGGGGGGGGGGGGGGGFFFGGGGGGGGGGGGGGGGGGFGGGGGGGGGGGGGGGGCCGFGGGGGGGGGGGGGGGGFGGGGGGGGGGGGGGFGGGGFGGFGGGGGGGFGGGGGGGGGGGCGGGGGGGGGGGGGGFGGGGGGGGGGGGGFGGGGGGFFGGGGGDEF9EGEEEGFGG>CGGGGGGGGGFGGGGDGFGFCEFEG3:>CGGGGGDD
@M03364:276:000000000-BLYN8:1:1101:13532:6118 1:N:0:1
ACTCCTACGGGAGGCAGCAGTAGGGAATCTTCGGCAATGGACGAAAGTCTGACCGAGCAACGCCGCGTGAGTGAAGAAGGTTTTCGGATCGTAAAACTCTGTTGTTAGAGAAGAACAAGGACGTTAGTAACTGAACGTCCCCTGACGGTATCTAACCAGAAAGCCACGGCTAACTACGTGCCAGCAGCCGCGGTAATACGTAGGTGGCAAGCGTTGTCCGGATTTATTGGGCGTAAAGCGAGCG
+
GGGGGGGGGGGGGGGGGGEGGGGGGGGGGGGGGGGGGGGGGGGGGGGGGGGGGGGGGGGGGFEGGGGGGEGFGGGGGGGGGGGGGGGGGDGFGGGGGGGGFGFGGGFGGGGGFEFGGGGGGGGFGGGGGGGGGGFGGGGGGGGGGGGGGGGGGGGDFGGGGGGGGGGFGGGGGGGGGGGGGGGGGGGGGGGEGGGGGG9CCGFGCGGGGGGGEG8:C?CGD*?CG9CFGFFGDDGGFGGGGGGD
@M03364:276:000000000-BLYN8:1:1101:22325:6121 1:N:0:1
ACTCCTACGGGAGGCAGCAGTAGGGAATCTTCGGCAATGGACGAAAGTCTGACCGAGCAACGCCGCGTGAGTGAAGAAGGTTTTCGGATCGTAAAACTCTGTTGTTAGAGAAGAACAAGGACGTTAGTAACTGAACGTCCCCTGACGGTATCTAACCAGAAAGCCACGGCTAACTACGTGCCAGCAGCCGCGGTAATACGTAGGTGGCAAGCGTTGTCCGGATTTATTGGGCGTAAAGCGAGCG
+
GGGGGGGGGGGGGGGGGGGGGGGGGGGGGGGFGGGGGGGGGGGGGEGGGCFGGFFCEFEGGGGGGGGGFFF,CFGGGGFGFFGCGFGGCFGGGGGGGDGGGGGG<EEGFFGCEFGFGGGGGGGF7>BFGGG9DEF=DF7FGGGGGGGGCGGGGFFCGGGFFGGF,@CFGEGGGGGGGGGFCFFGGFFC8::BEEEGFGFFC?BE?EFCCCGGEC8E*<FGG5E=CFFCE?AFD<EGDGGDGG37
@M03364:276:000000000-BLYN8:1:1101:23248:6138 1:N:0:1
ACTCCTACGGGAGGCAGCAGTGGGGAATATTGCACAATGGGCGCAAGCCTGATGCAGCCATGCCGCGTGTATGAAGAAGGCCTTCGGGTTGTAAGGTATTTTCAGCGAGGAGGACGGCTTTAAGGTTAATAACCTTGGAGATGGACGTTACTCGCATAAGAAGAACCGGCTAACTCCGTGCCAGCAGCCGGGGTAATACGGAGGAGTCAGGCGTTAATCGGAATTACTGGGCGTAAAGCGCCCC
+
GGGGFCFE@EEDFGGEGGGGGGGCCFFGCGFGG9CFGGGG8E@:CFBFFF<,,,@C,C<F,,:,6:@+8,:,<C,:C8F,E,C554B+,,@:EF,,,5,<@,<EBA++@>7EBF+4@C+@DD,5,CBFDFGCFCF9<F,3<,,:3:+8+@:,7+:5+5,,@,,,36>3::*>FFEGGG**CD;,*,4,,***3*;+3+3=CBEE*=*+++0:*;*;/+2*:8*A?:9EG61:)7/***0)))))
@M03364:276:000000000-BLYN8:1:1101:26766:6150 1:N:0:1
ACTCCTACGGGAGGCAGCAGTGGGGAATATTGCACAATGGGCGCAAGCCTGATGCAGCCATGCCGCGTGTATGAAGAAGGCCTTCGGGTTGTAAAGTACTTTCAGCGAGGAGGAAGGCATTAAGGTTAATAACCTTAGTGATTGACGTTACTCGCAGAAGAAGCACCGGCTAACTCCGTGCCAGCAGCCGCGGTAATACGGAGGGTGCAAGCGTTAATCGGAATTACTGGGCGTAAAGCGCACG
+
GGGGGFFGGGGGGGGGEGGGGGGGGGGGGGGG9FFE8F<FGGGGDGGGGGGGGGGGFGFGGGGFGCGGGGGGGGGGGGGGGGGFFGGGCFEGGGFGFGGGGGGFGGDG:CCFGGGGGGFGGGGGG<FFGGFGCF9FCFGGGGGFGGD=FEGGGGDGGGGGGGGGGGF>FGE:FGCGGGFGEGGDGGCE>ECEDGGGGGGGGGEGGGG589C5CE5EF?7ECGDGGGGGFEFGGCGGGG>CDG35
@M03364:276:000000000-BLYN8:1:1101:9090:6167 1:N:0:1
ACTCCTACGGGAGGCAGCAGTAGGGAATCTTCCGCAATGGACGAAAGTCTGACGGAGCAACGCCGCGTGTGTGAAGAAGGTTTTCGGATCGTAAAGCACTGTTGTTAGAGAAGAACAAGGATAAGAGTCACTGCTTGTCCCTTGACGGTATCTAACCAGAAAGCCTCGGCTAACTACGTGCCAGCAGCCGCGGTAATACGTAGGTGGCAAGCGTTGTCCGGAATTATTGGGCGTAAAGCGCGCG
+
GGGGGGGGGGGGGGGGGGGGGGGGGGFGGGGGGGGEDGGGGGGGGDGFGEFGGGGGGGGGGEGGGGGFFGGGGGEGGGGGGGGGGGGCFFGGGGGGGGGGGGGGGGGGEGGGGGGGGGGGGFFGGGGGGGGGGFGGGGGGGGGGFGGGGGGGGCFGGGG?FGGGGGGGGGGDGGGFGGGGGGGGCFFG,4>EGGGGGGGGGGGGGG*BFCEGEGDGGGGGDCGGDGGDG6@5CD5C***>DDD<
@M03364:276:000000000-BLYN8:1:1101:10328:6182 1:N:0:1
ACTCCTACGGGAGGCAGCAGTGGGGAATATTGCACAATGGGCGCAAGCCTGATGCAGCCATGCCGCGTGTATGAAGAAGGCCTTCGGGTTGTAAAGTACTTTCAGCGAGGAGGAAGGCGTTGTGGTTAATAACCGCAGCGATTGACGTTACTCGCAGAAGAAGCACCGGCTAACTCCGTGCCAGCAGCCGCGGTAATACGGAGGGTGCAAGCGTTAATCGGAATTACTGGGCGTAAAGCGCACG
+
GGGGEGFGGGGGGGGGGGGGGGGGGGGGGGGGGGGGFFFGGGGGGGGGGGGGGGGGGGGGGGGGGGGGGFGGGGGGGGGGGGGGGGGGGGGGGGGGGGGGGGGGGGDFGGGGGGGGGGDGGGGGGFGGGGGGGGGGGGGGDDGGCGGCGGGGGGGGEGEGGGGGGGGGGDFGGGGCGGCCFGGGGGGGGGGGGGEGGDGGGDGGGGGGGCGGGGE5=?FFGGEGFFFGFFGG:1CEGG>CCDGC
@M03364:276:000000000-BLYN8:1:1101:7826:6187 1:N:0:1
ACTCCTACGGGAGGCAGCAGTGGGGAATATTGGACAATGGGCGAAAGCCTGATCCAGCCATGCCGCGTGTGTGAAGAAGGTCTTCGGATTGTAAAGCACTTTAAGTTGGGAGGAAGGGCAGTAAGTTAATACCTTGCTGTTTTGACGTTACCAACAGAATAAGCACCGGCTAACTTCGTGCCAGCAGCCGCGGTAATACGAAGGGTGCAAGCGTTAATCGGAATTACTGGGCGTAAAGCGCGCG
+
GGGGGGGGGGGGGGGGGGGGGGGGGGGGGGGGGGGGGGGGGGGGGGGGGGGGGGGGGGGFGGGGGGGGGGGGGGGGGGGGGGGGGFGGDGGGGFGGGGGGFGAFFGDGGGGGGGGFGGGGGGGGFFFGGGGGFGGFGGGGGGGGGGGGGGDCDEEGGGGGGGGGGGGGGGGG?FGGF@FGGFFFFEGGCE5:EGGGGGGG5FGCCFGGGGFGGGGGGGDFGGGGGGGGG+8=77*:FGGGGGGG
@M03364:276:000000000-BLYN8:1:1101:14877:6188 1:N:0:1
ACTCCTACGGGAGGCAGCAGTAGGGAATCTTCGGCAATGGACGAAAGTCTGACCGAGCAACGCCGCGTGAGTGAAGAAGGTTTTCGGATCGTAAAACTCTGTTGTTAGAGAAGAACAAGGACGTTAGTAACTGAACGTCCCCTGACGGTATCTAACCAGAAAGCCACGGCTAACTACGTGCCAGCAGCCGCGGTAATACGTAGGTGGCAAGCGTTGTCCGGATTTATTGGGCGTAAAGCGAGCG
+
GGGGGGGGGGGGGGGGGGGGGGGGGGGGGGGFGGGGGGGFFGGGGGGFGGGGGGGGGGGGGGGGGGGGGGGGGGGGGGGGGGGGGGGGGEGGGGGGGGGGGGGGGGGGGFEGGGGGGGDGGDFFGGGGFG9FGGGGGGFFGGGGGGGDGGGGGGFGGGG7FGGGE7FFEDE@CGGGGGGFGFFEGFFGFGG5EGGEFGGFGFGGEGGGGDFD8CEEGGCECCE79FFGGGFGGGGGFGFGGGD<
@M03364:276:000000000-BLYN8:1:1101:6787:6196 1:N:0:1
ACTCCTACGGGAGGCAGCAGTGGGGAATATTGCACAATGGGCGCAAGCCTGATGCAGCCATGCCGCGTGTATGAAGAAGGCCTTCGGGTTGTAAAGTACTTTCAGCGAGGAGGAAGGCGTTGTGGTTAATAACCGCAGCGATTGACGTTACTCGCAGAAGAAGCACCGGCTAACTCCGTGCCAGCAGCCGCGGTAATACGGAGGGTGCAAGCGTTAATCGGAATTACTGGGCGTAAAGCGCACG
+
GGGGGGGGGGGGGGGGGGGGGGGGGGGGGGGGGGGGGGGGGGGGGGGGGGGFGGGGGGGGGGGGGGGFGGGGGGGGGGGGGGGGGGGGGGGGGGGGGGGGGGGGGGDCFEGGGGGGGGGGGEGGGGGGGGGGGGEGGGGGGGGGGGGGGGGGGGGGGGGGGGGGGGGGGGGEGGGGGGGGGGGG7BFGGGGGGGGGCFGGGGGGGEGGGGGCEGGCGGGGC?EFECEECFFFDCEEFGGGGGD)
@M03364:276:000000000-BLYN8:1:1101:8720:6214 1:N:0:1
ACTCCTACGGGAGGCAGCAGTAGGGAATCTTCGGCAATGGACGAAAGTCTGACCGAGCAACGCCGCGTGAGTGAAGAAGGTTTTCGGATCGTAAAACTCTGTTGTTAGAGAAGAACAAGGACGTTAGTAACTGAACGTCCCCTGACGGTATCTAACCAGAAAGCCACGGCTAACTACGTGCCAGCAGCCGCGGTAATACGTAGGTGGCACGCGTTGTCCGGATTTATTGGGCGTAAAGCGAGCG
+
GGGFGGGGGGGFGGGGGGGGGGGGGGGGGGGGGGGGGGGGCGGECFFFGGGGGGGGGGGGGGGGGGGGGGGGGGF<<F8FFGGGGGGGGGGGGGGGGGGGGGGGGGEGGGGCEFGFFGGFGGGFGFGGGCFGGGGFFGDCFCGC8FGFGGGGGGGGGGGGEFGF7FGGGGGGFGGGG7F7C8CGGGGGGGGGCGGGGCGGGGGGGGGGG+;:CEC*:<CEDEGDFFFGGDFGCGEGD*CDGCD<
@M03364:276:000000000-BLYN8:1:1101:14107:6255 1:N:0:1
ACTCCTACGGGAGGCAGCAGTAGGGAATCTTCCACAATGGACGAAAGTCTGATGGAGCAACGCCGCGTGAGTGAAGAAGGTTTTCGGATCGTAAAACTCTGTTGTTGGAGAAGAACGTATTTGATAGTAACTGATCAGGTAGTGACGGTATCCAACCAGAAAGCCACGGCTAACTACGTGCCAGCAGCCGCGGTAATACGTAGGTGGCAAGCGTTGTCCGGATTTATTGGGCGTAAAGCGAGCG
+
GGGGGGGGGGGGGGGGGGGGGGGGGGGGGGGGGGGFFGGGGGGGGCFFFGGGGGGGGGGGGGGGGGGEGGGGGGGGGGGGGGGGGGGGGGGGGGGGGGGGGGGGGGGGGFGGGGGGGCGGGGGGGGGGGGGGGGGGGGGGGGGGGGGGGGFFGGGGGGGGGGGGGGGGGGGGGGGGGGGGGGFGGFGGGEEGGGGGGEGGFGGGGGGGGGG5CGEGGGGGD5:5CCGGGCF=DGGGGGGGGGG7
@M03364:276:000000000-BLYN8:1:1101:21712:6262 1:N:0:1
ACTCCTACGGGAGGCAGCAGTGGGGAATATTGCACAATGGGCGCAAGCCTGATGCAGCCATGCCGCGTGTATGAAGAAGGCCTTCGGGTTGTAAAGTACTTTCAGCGAGGAGGAAGGCATTAAGGTTAATAACCTTAGTGATTGACGTTACTCGCAGAAGAAGCACCGGCTAACTCCGTGCCAGCAGCCGCGGTAATACGGAGGGTGCAAGCGTTAATCGGAATTACTGGGCGTAAAGCGCACG
+
GGGGGGGGGGGFEGGGGGGGFGGGGGGGGGGGGGGGGGGGGGGGGGGGGGGGGGGGGGGGGGFGGGGGGGGGFFGGGGGGGGGGGGGGGGGGGGDGGGGGGGGGGGGCFGGGGGGGGGFGGGGGGGGGGGGGGDFGGGGGGFGGDDGGGGGGGGGGGGGGGGGGGGGGGGGGGGGGGGGGGGGGGGGGGGGGGGGGGGGGGGGGGGGGGFGFGCECFGGGGGGDGGFFGCGGGGG=CFFGGGDC
@M03364:276:000000000-BLYN8:1:1101:13085:6279 1:N:0:1
ACTCCTACGGGAGGCAGCAGTAGGGAATCTTCGGCAATGGACGAAAGTCTGACCGAGCAACGCCGCGTGAGTGAAGAAGGTTTTCGGATCGTAAAACTCTGTTGTTAGAGAAGAACAAGGACGTTAGTAACTGAACGTCCCCTGACGGTATCTAACCAGAAAGCCACGGCTAACTACGTGCCAGCAGCCGCGGTAATACGTAGGTGGCAAGCGTTGTCCGGATTTATTGGGCGTAAAGCGAGCG
+
GGGGGGGGGGGGGGGGGGGGGGGGGGGGGGGGGGGGGGGGGGGGGGGFGGGGGGGGGGGGGGGGGGGGGGGGGGGGGGGGGGGGGGGGGGGGGGGGGGGGGGGGGGGGGGGGGGGGGGGGGGGGGGGGGGGGGGGGGGGGGGGGGGGGGGGGGFGGCAEFGGGGGGGGGGGGGGGGGGGGGGGGGGGGGGGGEGGGGGGGEGGDEGFGGGGGGGGGGGGDEEEDFFGGGGGGGDGGCGFGGGG5
@M03364:276:000000000-BLYN8:1:1101:26863:6297 1:N:0:1
ACTCCTACGGGAGGCAGCAGTGGGGAATATTGCACAATGGGCGCAAGCCTGATGCAGCCATGCCGCGTGTATGAAGAAGGCCTTCGGGTTGTAAAGTACTTTCAGCGAGGAGGAAGGCATTAAGGTTAATAACCTTAGTGATTGACGTTACTCGCAGAAGAAGCACCGGCTAACTCCGTGCCAGCAGCCGCGGTAATACGGAGGGGGCAAGCGTTAATCGGAATTACTGGGCGTAAAGCGCACG
+
FGGGGFFFEGD@CEEGGGGG@EGGEGGGGGFCFGG9EGDGGGG7FEG@EEFFFFAA<EF<<,CFGGG=CF@?E9ECCEFGCFGGGGGGFEGEGGFFFGDFGGGGGFFCEEGGD+FF><ECF9BF@,AFFGCDFGG9A<5CAA5CBFFGGF7FCBFGGGG?>FDGGG7CGGEFCGC9,@><CFGDGGGGFCCCECCEF9FFDC5:**:CCC8EEC:EF7C5CECF?CCCCCGG577*9>>D))91
@M03364:276:000000000-BLYN8:1:1101:17537:6308 1:N:0:1
ACTCCTACGGGAGGCAGCAGTGGGGAATATTGCACAATGGGCGCAAGCCTGATGCAGCCATGCCGCGTGTGTGAAGAAGGCCTTCGGGTTGTAAAGTACTTTCAGCGAGGAGGAAGGCGTTGTGGTTAATAACCGCAACGATTGACGTTACTCGCAGAAGAAGCACCGGCTAACTCCGTGCCAGCAGCCGCGGTAATACGGAGGGTGCAAGCGTTAATCGGAATTACTGGGCGTAAAGCGCACG
+
GGGGGGGGGEGGGGGGGGGGGGGGGEGGGGGGGGGGGGGGGGGGGGGGGGGGGGGGGGGGGGGGGGGGGGGGGGGGGGGGGGGGFGGGGGGGGGGGGGGGGGGGGGGEGGFGGGGGGGGGGGFGGGFGGGGGGGGGGGG>FFGGGGG:FFGFCGGGGDAFCGGGGGGGGGGGGGGGGGGGGGGGGGGGGG:EGGGGGF98C5:EEGGGGGGFGGGGGGGFEE55FGGGCGG5CDGD:D*)>>C5
@M03364:276:000000000-BLYN8:1:1101:7061:6347 1:N:0:1
ACTCCTACGGGAGGCAGCAGTGGGGAATATTGCACAATGGGCGCAAGCCTGATGCAGCCATGCCGCGTGTGTGAAGAAGGCCTTCGGGTTGTAAAGCACTTTCAGCGAGGAGGAAGGTGGTGAACTTAATACGTTCATCAATTGACGTTACTCGCAGAAGAAGCACCGGCTAACTCCGTGCCAGCAGCCGCGGTAATACGGAGGGTGCAAGCGTTAATCGGAATTACTGGGCGTAAAGCGCACG
+
FFEGGFGGGGGGEGGDGGGGGGGGGFGCE9EFFGGFFGGEGFFGGGGGGGGGGGGG9EFGGF?EEFG>FFFFFCFDAF,CCE8FFGGD=FE:?EFEGFGGGGGCGGG7FGGGGG8=FEFFEFAFA<DE?AEDEFFGGGEDFCFGGGGFFEEAFCEGFFACF7CFGGGEFE7FDFGFGGGGGEFFGFGG7:>EEECBF9FD5CEC8:BEF79FGEG=CC<**;;EGFFGCFGGDDC*7CCD3)))
@M03364:276:000000000-BLYN8:1:1101:21817:6358 1:N:0:1
ACTCCTACGGGAGGCAGCAGTAGGGAATCTTCGGCAATGGACGAAAGTCTGACCGAGCAACGCCGCGTGAGTGAAGAAGGTTTTCGGATCGTAAAACTCTGTTGTTAGAGAAGAACAAGGACGTTAGTAACTGAACGTCCCCTGACGGTATCTAACCAGAAAGCCACGGCTAACTACGTGCCAGCAGCCGCGGTAATACGTAGGTGGCAAGCGTTGTCCGGATTTATTGGGCGTAAAGCGAGCG
+
GGGGGGGGGGGGGGGGGGGGGGGGGGGGGGGGGGGGGGGGGGGGGGGGGGGGGGGGGGGGGGGGGGGGGGGGGGGGGGGGGGGGGGGGGGGGGGGGGGGGGGGGGGGGGGGGGGGGGGGGGGGGGGGGGGGGGGGGGGGGGGGGGGDCEFGGGGGGGFGGGFGGGGGGGGGGGGGGGGGGGCGGGGGGFEGGGGGGGGGGGGGGGGGGGGGGGGGGGGDGGGC=CFGGGGGGGGGGCFGGGGGD
@M03364:276:000000000-BLYN8:1:1101:15359:6368 1:N:0:1
ACTCCTACGGGAGGCAGCAGTAGGGAATCTTCCGCAATGGGCGAAAGCCTGACGGAGCTACGCCGCGTGAGTGATGAAGGGTTTCGGCTCGTAAAACTCTGTTATTAGGGAAGAACATATGTGTAAGTAACTGTGCACATCTTGACGGTACCTAATCAGAAAGCCACGGCTAACTACGTGCCAGCAGCCGCGGTAATACGTAGGTGGCAAGCGTTATCCGGAATTATTGGGCGTAAAGCGCGCG
+
FGGGGGGFGGEGGGGGGGGFFFGFGFGGCGGFF>FGCCFGFGG:CGGGGGGGGGFBCFGFGGGGGGGEG@BE?<FFF,CFGGGGGEFCFGFGCFGFDGCCFGG9,BFFGGGGG,<FEFGFGF<DA9FFFGGDDGGGFGGG8><DF<+CFFG=FDGFA,>FFGGGGFFD7:>ECCF,D*>C@7,6D8FBEG8CC:5C+35;>B87FGC8*>**;C8?G:<:E=:><+<CCC=*>9*:7CFDGGGG
@M03364:276:000000000-BLYN8:1:1101:14693:6382 1:N:0:1
ACTCCTACGGGAGGCAGCAGTAGGGAATCTTCCGCAATGGGCGAAAGCCTGACGGAGCAACGCCGCGTGAGTGATGAAGGGTTTCGGCTCGTAAAACTCTGTTATTAGGGAAGAACAAATGTGTAAGTAACTGTGCACGTCTTGACGGTACCTAATCAGAAAGCCACGGCTAACTACGTGCCAGCAGCCGCGGTAATACGTAGGTGGCAAGCGTTATCCGGAATTATTGGGCGTAAAGCGCGCG
+
GGGGGGGGGGGGGDGGGGGGGGGGGGGGGGGFGGGGCEGGGGGGGGGGCECFGGGGGGGGGGGGGGGGGGGEFFEFCAFGGGGGGGGDFGGGDGGGGGDFGGGGGGFGGGCFGGFGGDFGGFGGGFFGCGFGGFAF,:@FGGGGGGGGGGFCF<FGGGGC9FEFGGGGEGG7,CGGG>D<CGEGGGGFFEGGGECEGGGGGGGGFFGF8CFFEEDEG7<CE*?A+<FGGGGGGGG5CC7CDDG5
@M03364:276:000000000-BLYN8:1:1101:8984:6405 1:N:0:1
ACTCCTACGGGAGGCAGCAGTGGGGAATATTGCACAATGGGCGCAAGCCTGATGCAGCCATGCCGCGTGTATGAAGAAGGCCTTCGGGTTGTAAAGTACTTTCAGCGAGGAGGAAGGCGTTGTGGTTAATAACCGCAGCGATTGACGTTACTCGCAGAAGAAGCACCGGCTAACTCCGTGCCAGCAGCCGCGGTAATACGGAGGGTGCAAGCGTTAATCGGAATTACTGGGCGTAAAGCGAGCG
+
GGGGGGGGGGGGGGGGGGGGGGGGGGGGGGGGGGGGGGGGGGGGGGGGGGGGGGGGGGGGGGGGGGGGGGGGGGGGGGGGGGGGGGGDFGGGGGGGGGGGFGGGGGGGGGGGGGGGGGGGGGGGGGGGGGGGGGGGGDGGGGGGGGGGGGGGGGGGGGGGGGGFFGGGGGGGGGGGGGGGGGGFCFFGGGGGGGGGGGGGGGGGGGDGGGGFGGGEGGGGGGGGGGGGEFGGG3EGGG=3DDDC
@M03364:276:000000000-BLYN8:1:1101:3733:6410 1:N:0:1
ACTCCTACGGGAGGCAGCAGTGGGGAATATTGCACAATGGGCGCAAGCCTGATGCAGCCATGCCGCGTGTGTGAAGAAGGCCTTCGGGTTGTAAAGCACTTTCAGCGAGGAGGAAGGTGGTGAGCTTAATACGCTCATCAATTGACGTTACTCGCAGAAGAAGCACCGGCTAACTCCGTGCCAGCAGCCGCGGTAATACGGAGGGTGCAAGCGTTAATCGGAATTACTGGGCGTAAAGCGCACG
+
GGGGGFGGGGGFGGGGGGGGGGGGGGGGGGGGGGGGGGGGFGGGGGGGGGGGGGGGGGGFGGGGGGGGGGGGGGGGGGGGGGGGGGGGGGGGGGGGGGGGGGGGGGDGEGEGGDGFGGGFG<BFGGGFGGGGGGGGGGGGGGCFGGGGGGGGGGGEEFFFGGGGGGGDGGGGGGGGGGGGGFGGF?FGFGGGGGDEGGGGGGGGGGGGGGGGGGGGGGGGGGGGGGGGGGGGGGGGGFGGGGGC
@M03364:276:000000000-BLYN8:1:1101:24999:6418 1:N:0:1
ACTCCTACGGGAGGCAGCAGTGGGGAATATTGCACAATGGGCGCAAGCCTGATGCAGCCATGCCGCGTGTATGAAGAAGGCCTTCGGGTTGTAAAGTACTTTCAGCGAGGAGGAAGGTGGTGAACTTAATACGTTCATCAATTGACGTTACTCGCAGAAGAAGCACCGGCTAACTCCGTGCCAGCAGCCGCGGTAATACGGAGGGTGCAAGCGTTAATCGGAATTACTGGGCGTAAAGCGCACG
+
GGGFGGGGGGGGGGGECGFCFGGGGGGGGGGGGGGGGGGFGFEGGGGFFGDGGGGGGGC@FDGGGGGB:FGGGGGGFGGFGGGGGGGGFGGGGFGFGGFGGGFGGGGGGGGGDCGGGFFFGGDF99FGGGGGFFFFGGDFGGGGCGGGGGGGFGGGGGGGF@<FGGGGGGGDGGG9>8B7CFBFGGGGGGGGGEEGFCFCEGGGEGGGGGGCEGGGGGDC5CCCFFFG7?FFGGG=FFFGDGC3
@M03364:276:000000000-BLYN8:1:1101:3799:6422 1:N:0:1
ACTCCTACGGGAGGCAGCAGTAGGGAATCTTCCGCAATGGACGAAAGTCTGACGGAGCAACGCCGCGTGTGTGAAGAAGGTTTTCGGATCGTAAAACTCTGTTGTTGGAGAAGAACGTATTTGATAGTAACTGATCAGGTAGTGACGGTATCCAACCAGAAAGCCACGGCTAACTACGTGCCAGCAGCCGCGGTAATACGTAGGTGGCAAGCGTTGTCCGGATTTATTGGGCGTAAAGCGAGCG
+
GGGGGGGGGGGGGGGGGGFGGGGGGGGGGGGGGGGGGGGGGGGGGGGGGGGGGGGGGGGGGGGGGGGGGGGGGGGGGGGGFGGGGGGCFGGGGGGGGGG?FFGGGFGGGGFGGGGCFGFGGGGFFGGGGGGGGGGGGGGGGGGGGGGGGFGGGFCGEGGGGGGGGGGGEGGGGGGGGGGGCGF7F8EFGGGGGGGGGGGFEGGGFGG6C?FGGEEGE?FCG:CCFCGCCFF5DDGGFFFDGC<)
@M03364:276:000000000-BLYN8:1:1101:27578:6451 1:N:0:1
ACTCCTACGGGAGGCAGCAGTGGGGAATATTGCACAATGGGCGCAAGCCTGATGCAGCCATGCCGCGTGTATGAAGAAGGCCTTCGGGTTGTAAAGTACTTTCAGCGAGGAGGAAGGCATTGAGGTTAATAACCTTGGTGATTGACGTTACTCGCAGAAGAAGCACCGGCTAACTCCGTGCCAGCAGCCGCGGTAATACGGAGGGTGCAAGCGTTAATCGGAATTACTGGGTGTAAAGCGCACG
+
FFGFGGEGGGGEGGGGGGGGGGGGGGGCFGGEEEFGCFEGGGGDGG7CDC<EGFFFECFC,F8FC7F:C,,CFA9?FF8FGE@@EGGG=BE??AGFCFGFFGGGGDECECE:F7=F7,F,A,C<@FF,C?F<<DFFGC5AFFD,DFG:FCEADE@BCC<:7<FFGGFGG>*@,,>9CC1>7*>,*?D7,=8>CC>*+<B>8*B7CCEGC++;=C5*:7+*5**A8+<@7CF*9CC::GCD3)5)
@M03364:276:000000000-BLYN8:1:1101:19574:6475 1:N:0:1
ACTCCTACGGGAGGCAGCAGTGGGGAATATTGCACAATGGGCGCAAGCCTGATGCAGCCATGCCGCGTGTATGAAGAAGGCCTTCGGGTTGTAAAGTACTTTCAGCGAGGAGGAAGGCATTAAGGTTAATAACCTTAGTGATTGACGTTACTCGCAGAAGAAGCACCGGCTAACTCCGTGCCAGCAGCCGCGGTAATACGGAGGGTGCAAGCGTTAATCGGAATTACTGGGCGTAAAGCGCACG
+
GGGGGGGGGGGGGGEGGGGGGGGGGGGGGGGGGGGGGGGGGGGGGGGGGGGGGGGGGGGGGGGGGGGGGGGGGGGGGGGGGGGGGGGGGGGGGGGGGGGGGGGGGGGGGGGGGGGGGGGGGGGGGGGGGGGF<FGGGGGCFGGGGGGGGGEGGGGGGGGGGGGGGGGGGGGGGGGGGGGGGGGGGGGGGCEEGEECFGG>CEEGGCCEGFFFGGGGCFGGGGGGGCFGCGGGGGGGGGGGDCGD
@M03364:276:000000000-BLYN8:1:1101:3639:6481 1:N:0:1
ACTCCTACGGGAGGCAGCAGTAGGGAATCTTCGGCAATGGACGAAAGTCTGACCGAGCAACGCCGCGTGAGTGAAGAAGGTTTTCGGATCGTAAAACTCTGTTGTTAGAGAAGAACAAGGACGTTAGTAACTGAACGTCCCCTGACGGTATCTAACCAGAAAGCCACGGCTAACTACGTGCCAGCAGCCGCGGTAATACGTAGGTGGCAAGCGTTGTCCGGATTTATTGGGCGTAAAGCGAGCG
+
GGGGGGGGGGGFGGGGGGGGGGGGGGGGGGGGGGGGGGGGGGGGGGDGGGGGGGGGGGGGGGGGGGGFGGGGGGGGGGGGGGGGGGGGGGGGGGGGGGGGGGGGGGGGGGGGGGGGGGGGGGGGGFGGGGGGGGGGGGGDGGFGGGGGGGGGGGGGFGGCGGGGGGGGGGGGGGGGGGGGGGGGGGGGGGGGGGGDCF9EEGGDC?FFGGGGGGGGGGGGD8EGGGGGGGGGGGGGGGGGDGC5
@M03364:276:000000000-BLYN8:1:1101:8408:6510 1:N:0:1
ACTCCTACGGGAGGCAGCAGTGGGGAATATTGCACAATGGGCGCAAGCCTGATGCAGCCATGCCGCGTGTATGAAGAAGGCCTTCGGGTTGTAAAGTACTTTCAGCGAGGAGGAAGGCATTAAGGTTAATAACCTTAGTGATTGACGTTACTCGCAGAAGAAGCACCGGCTAACTCCGTGCCAGCAGCCGCGGTAATACGGAGGGTGCAAGCGTTAATCGGAATTACTGGGCGTAAAGCGCACG
+
GGGGGGGGGGGGGGGGGGGGGGGGGGGGGGGGGGGGGGGGGGGGGGGGGGGGGGGGGGGGGGGGGGGGGGGGGGGGGGGGGGGGGGGGGGGGGGGFGFGGGGGGGGGGGGECGEGGGGGGGGFGGGGGGGGGGEGGGGGGGGGGGGGGGGGGGDEE7F:CGGGGGGGGGGGGFGGGGGGGGGGGGGGGGGG>EEGGGGGGGGGGGGEEGFGGGGGDGGGGGGEFGGGGGGGGGGGGGGFGDDDC
@M03364:276:000000000-BLYN8:1:1101:24013:6529 1:N:0:1
ACTCCTACGGGAGGCAGCAGTAGGGAATCTTCGGCAATGGACGAAAGTCTGATCGAGCAACGCCGCGTGAGTGAAGAAGGTTTTCGGATCGTAAAACTCTGTTGTTAGAGAAGAACAAGGACGTTAGTAACTGAACGTCCCCTGACGGTATCTAACCAGAAAGCCACGGCTAACTACGTGCCAGCAGCCGCGGTAATACGTAGGTGGCAAGCGTTGTCCGGAGTTATTGGGCGTAAAGCGAGCG
+
EGGGGGGGGGGGDGGGGGGGGFGCGCGGGGFFF7FFGGGGGGGDGGECFGGG,CDGFFGGGGGGGCGGGEEEFFFFGGGCGCAFGGGDEFEGGGGGGG9FFFG9FFFFFGGGGGFFFC@FFBFGC@=F<CCC9?<C@<D+@DDFFCC7FFFGA<>BFGGFFFGFF<@:<*>BF@CCBBGFG*;EFDBFC>C*1=*=?398<B*;CGGGGG=DGEEEEFFGC**20A9C<FGF57=5FC7CDCD5
@M03364:276:000000000-BLYN8:1:1101:18666:6561 1:N:0:1
ACTCCTACGGGAGGCAGCAGTAGGGAATCTTCCGCAATGGACGAAAGTCTGACGGAGCAACGCCGCGTGTGTGAAGAAGGTTTTCGGATCGTAAAGCACTGTTGTTAGAGAAGAACAAGGATAAGAGTCACTGCTTGTCCCTTGACGGTATCTAACCAGAAAGCCACGGCTAACTACGTGCCAGCAGCCGCGGTAATACGTAGGTGGCAAGCGTTGTCCGGAATTATTGGGCGTAAAGCGCGCG
+
GGGGGGGGGGGGGGGGGGGGGGGGGGGGGGGGGGGGGGGGGGGGGGGGGGGGGGGGGGGGGGGGGGGGGGGGGGGGGGGGGGGGGGGGGGGGGGGGGGGGGGGGGGGGGGGGGGGGGGGGGGGGGGGGGGGGGGGGGGGGGGGGGGGGGGGGGGGGGGGGGGGGGGGGGGGGGGGGGGGGGGFGGGGGGGGGGGGGGGGGGGGGGFGGGGGGGGGGGGGGGGGGGGGGGFGGGGGGG7FGGGGD
@M03364:276:000000000-BLYN8:1:1101:13707:6590 1:N:0:1
ACTCCTACGGGAGGCAGCAGTAGGGAATCTTCGGCAATGGGGGCAACCCTGACCGAGCAACGCCGCGTGAGTGAAGAAGGTTTTCGGATCGTAAAGCTCTGTTGTAAGAGAAGAACGTTGAGTAGAGTGGAAAGTTACTCAAGTGACGGTATCTTACCAGAAAGGGACGGCTAACTACGTGCCAGCAGCCGCGGTAATACGTAGGTCCCAAGCGTTGTCCGGATTTATTGGGCGTAAAGCGAGC
+
GGGGGGGGGGGGGGGGGGGGGGGGGGGGGGGGGGGGGGGGGGEGGGGGGGGGGGGGGGGGGGGGGGGGGGGGGGGGGGGGGGGGGGGGGGGGGGGGGGGGGGGGGGGGGGGGGGGGGGGGFGGGGGGGGGGGGGGFADFFGGGGGGGGGGGGGGGGGGGGGGGGGGGGGGGGGGGGGGGGGGGGGGGGGGGGGGGGGGGGGGGGGGGGGGGFFDEGGEGGGGEEGGGGC<EDGDGGDFGFGGD)
@M03364:276:000000000-BLYN8:1:1101:6160:6658 1:N:0:1
ACTCCTACGGGAGGCAGCAGTAGGGAATCTTCGGCAATGGACGAAAGTCTGACCGAGCAACGCCGCGTGAGTGAAGAAGGTTTTCGGATCGTAAAACTCTGTTGTTAGAGAAGAACAAGGACGTTAGTAACTGAACGTCCCCTGACGGTATCTAACCAGAAAGCCACGGCTAACTACGTGCCAGCAGCCGCGGTAATACGTAGGTGGCAAGCGTTGTCCGGATTTATTGGGCGTAAAGCGAGCG
+
GGGGGGGGGGGGGGGGGGGGGFGGGGGGGGGGGGGGGGGGFFGGGEGFGGGGGGGGGGGGGGGGGGGFGGGGGGGGGGGGFGGGGGGDECFGGGGGGGGGGGGGGGGGGGGGGGGCFGGF@FFGFFGGDGGGGGGCCGGGGGFGGGC@FGGGCFGFFGGGGFGGGGCFGCGGGGGGFGGGGGFGGFGGGGGGGEDC9ECFG:C8+CF*<EFFGG5CEG+:EC8=+<00C6E=DGGC7?FGGGGG
@M03364:276:000000000-BLYN8:1:1101:14774:6664 1:N:0:1
ACTCCTACGGGAGGCAGCAGTGGGGAATATTGCACAATGGGCGCAAGCCTGATGCAGCCATGCCGCGTGTGTGAAGAAGGCCTTCGGGTTGTAAAGCACTTTCAGCGAGGAGGAAGGCATTAAGGTTAATAACCTTAGTGATTGACGTTACTCGCAGAAGAAGCACCGGCTAACTCCGTGCCAGCAGCCGCGGTAATACGGAGGGTGCAAGCGTTAATCGGAATTACTGGGCGTAAAGCGCACG
+
GGGGGGGGGGGGGGGGGGGGGGGGGGGGGGGGGGGGGGGGGGGGGGGGGGGGGGGGGGGGGGGGGGGGGGGGFGGGGGGGGGGGGGGGGGGGGGGGGGGGGGGGGGGGGGGGGGGGGGGGGGGGGGGGGGGGGGGGGGGFGGGGGGGFC<FFFGGGGGGGGGGGGGGGGGGGGGGFGGGGGGGFGGGGGGGGGGGGGGGGGGGGGGG>FGGGEGGGGGGGGGGGGGGGFGGGD5EDFGFGGGG3
@M03364:276:000000000-BLYN8:1:1101:3633:6684 1:N:0:1
ACTCCTACGGGAGGCAGCAGTGGGGAATATTGCACAATGGGCGCAAGCCTGATGCAGCCATGCCGCGTGTATGAAGAAGGCCTTCGGGTTGTAAAGTACTTTCAGCGAGGAGGAAGGCATTAAGGTTAATAACCTTAGTGATTGACGTTACTCGCAGAAGAAGCACCGGCTAACTCCGTGCCAGCAGCCGCGGTAATACGGAGGGTGCAAGCGTTAATCGGAATTACTGGGCGTAAAGCGCACG
+
FGGGGGGGGGGGGGGGGGGGGGGGGGGGGGGGGGGGGGGGGFG@FGGGGGGGGGGGGGEGAGGGGGGGG@<CFGGGGGGFG,EFGGGGGGGGGGGGFEGGGGGGGGG:FGGGEGD<CEECEEF9BF9?,@,A<<F<FGF9,ADC,CF>@FFD,+=:=F,8DA@F7FFGGDCFGGGA:>FGDGCB8,>CFEEEG::CGGFF>8ECEGGEC++*=C8CC9E:CEE5C79CCECGDGDEDC77)9<5
@M03364:276:000000000-BLYN8:1:1101:27544:6685 1:N:0:1
ACTCCTACGGGAGGCAGCAGTAGGGAATCTTCCGCAATGGGCGAAAGCCTGACGGAGCAACGCCGCGTGAGTGAAGAAGGGTTTCGGATCGTAAAACTCTGTTGTTGGAGAAGAACGTATTTGATAGTAACTGATCAGGTAGTGACGGTATCCAACCAGAAAGCCACGGCTAACTACGTGCCAGCAGCCGCGGTAATACGTAGGTGGCAAGCGTTGTCCGGATTTATTGGGCGTAAAGCGAGCG
+
FEGGGGCFCEEGGGGFGGFFG<FFCCG<F<CDFE;@C7C<FFG+7FFFF<<<CCEGCCDEFCGCGGG=FFEFFF??E8EE+BF=EG7C+=F,BADFFFFFGGCFE@FC8EACE8EBFBFFC,B<DGFFGGGFFFFDF=F=FFD8AE7@FFGGFGGGGGGGFFDFFC7<>CFGFG;CB*><CDGGFF6B:CEEE8*499;>?98CC+**=<C5**3*/<+*>5E7C+<@CF=ED9EE<CCCDD)/
@M03364:276:000000000-BLYN8:1:1101:4996:6702 1:N:0:1
ACTCCTACGGGAGGCAGCAGTGGGGAATATTGCACAATGGGCGCAAGCCTGATGCAGCCATGCCGCGTGTATGAAGAAGGCCTTCGGGTTGTAAAGTACTTTCAGCGGGGAGGAAGGGATGAGCCTTAATACGGTTCGTCATTGACGTTACCCGCAGAAGAAGCACCGGCTAACTCCGTGCCAGCAGCCGCGGTAATACGGAGGGTGCAAGCGTTAATCGGAATTACTGGGCGTAAAGCGCACG
+
GGGGGGGGGGGGGGGGGGGGGGGGGGGGGGGGGGGGGGGGGGGGGGGGGGGGGGGGGGGGGGGGGGGGGGGGGGGGGGGGGGGGGGGGGGGGGGGGGGGGGGGGGFGGGGGGGGGGGGGFEFGGGGGGGGGGGGGGGGGGGGGGGGGGGGGGGGGGGGGGGGGGGGGGGGGGGGGGGGGGGGGGGGGGGGGGGGDGGGGGGDEEGGGGGGGFGGGGGFFFEEEGDCGGCFCGGGEGGGGGGGG/
@M03364:276:000000000-BLYN8:1:1101:24104:6731 1:N:0:1
ACTCCTACGGGAGGCAGCAGTGGGGAATATTGCACAATGGGCGCAAGCCTGATGCAGCCATGCCGCGTGTGTGAAGAAGGCCTTCGGGTTGTAAAGCACTTTCAGCGAGGAGGAAGGTGGTGAACTTAATACGTTCATCAATTGACGTTACTCGCAGAAGAAGCACCGGCTAACTCCGTGCCAGCAGCCGCGGTAATACGGAGGGTGCAAGCGTTAATCGGAATTACTGGGCGTAAAGCGCACG
+
GGFGGFGGECFFFGFEFGGGGFGF7FGGGGGEGGGFGGFF@GGGGGCFGGGGG9FGFGGGGGGGGGGCEGFGCFGGGFFGGGGGGGGGGCFFCEFG9FFGGGGFGFGGEGFEGFCCFEFGEFEFFAFGGGFGGGGGC9FC9FGG9CFCGGDGFGDGEGAFGC7FGGGCFGGC<FFFCEGFGGFG>CFGGGGGGEGCEGGFGGGEGG8>FGC*;;8=7<FGGE5CFFGGGFGG39CGGGFGD3C3
@M03364:276:000000000-BLYN8:1:1101:24634:6736 1:N:0:1
ACTCCTACGGGAGGCAGCAGTGGGGAATCTTAGACAATGGGGGAAACCCTGATCTAGCCATGCCGCGTGAGTGATGAAGGCCTTAGGGTTGTAAAGCTCTTTCAGCTGGGAAGATAATGACGGTACCAGCAGAAGAAGCCCCGGCTAACTCCGTGCCAGCAGCCGCGGTAATACGGAGGGTGCAAGCGTTAATCGGAATTACTGGGCGTAAAGCGCACGCAGGCGGTTTGTTAAGTCGGATGTG
+
GGGGGGGGGGGGGGGGGGEFGGGGGGGGGFGFDGGGGGGGGDGECGGGGGGGFGGGGGGGGGGGGGGEFGFGGGGGGGGGFGGGGGGGGGGGGGGGGGGGFGGGGGGGGGGFCGGGGGGCFGGGGGGGGGGGF8EFFGGDEGGGGGGGGGGGGGGGGGGGFGGGGGGGCGGGGGGGGGGGGGGGGGGGGGGGGGGGGDGGGGGGGGGGGGGGGGGGGGGGGGGGGGGGGGGGGGGGGGGGDGGG
@M03364:276:000000000-BLYN8:1:1101:9092:6740 1:N:0:1
ACTCCTACGGGAGGCAGCAGTAGGGAATCTTCGGCAATGGACGAAAGTCTGACCGAGCAACGCCGCGTGAGTGAAGAAGGTTTTCGGATCGTAAAACTCTGTTGGTAGAGAAGAACGTTGGTGAGAGTGGAAAGCTCATCAAGTGACGGTAACTACCCAGAAAGGGACGGCTAACTACGTGCCAGCAGCCGCGGTAATACGTAGGTCCCGAGCGTTGTCCGGATTTATTGGGCGTAAAGCGAGC
+
GGGGGGGGGGGGGGGGGGGGGGGGGGGGGGGGGGGGGGGGGGGGGGGGGDGFGGGGGGGGGGGGGGGGGEGGGGGGGGGGGGGGGGGGGGGGGGGGGGGGGGGGGGGGFGGGGGGGGGGGGGGGG<FGGGGGGG@FGGGGGGGGGGGGGGGGGGFFFGGGFGGGGEFGGGGGFFCF98FGGFGGGGGGGGGGGGGGGGGGGEGGGFBE>8EC=ECCCGGGGE=GGGFGFFFGGGGGG:FCDGGD
@M03364:276:000000000-BLYN8:1:1101:11948:6774 1:N:0:1
ACTCCTACGGGAGGCAGCAGTAGGGAATCTTCGGCAATGGACGAAAGTCTGACCGAGCAACGCCGCGTGAGTGAAGAAGGTTTTCGGATCGTAAAACTCTGTTGGTAGAGAAGAACGTTGGTGAGAGTGGAAAGCTCATCAAGTGACGGTAACTACCCAGAAAGGGACGGCTAACTACGTGCCAGCAGCCGCGGTAATACGTAGGTCCCGAGCGTTGTCCGGATTTATTGGGCGTAAAGCGAGC
+
GGGGFGEFGGGEGGGGGGGGFAFCGGGGGGGFFGGGGGGGGGGGGGGGCFGGFCFGGGGGGGGGGGGFGCFGGGFG<FGGFFGFGGGGGGGGGGGGGGEFGGGGGGGGGDFGGGGGGGGGGFGFGFDFGGF,FFDGGGGGGGFFGGGGGGGGGFEFCCFG7D@FGGGGGGDCGGCGGGGF:8BFGGGGGGGGGGGGDGCCCB9ECGGGGGGGGGGGGGGGGD;/597CCDFGFG5EC77CDD35
@M03364:276:000000000-BLYN8:1:1101:14364:6780 1:N:0:1
ACTCCTACGGGAGGCAGCAGTAGGGAATCTTCGGCAATGGACGGAAGTCTGACCGAGCAACGCCGCGTGAGTGAAGAAGGTTTTCGGATCGTAAAGCTCTGTTGTTAGAGAAGAATGATGGTGGGAGTGGAAAATCCACCATGTGACGGTAACTAACCAGAAAGGGACGGCTAACTACGTGCCAGCAGCCGCGGTAATACGTAGGTCCCGAGCGTTGTCCGGATTTATTGGGCGTAAAGCGAGC
+
GGGGGGGGGGGGGGGGGGGGGGGGGGGGGGGGGGGGGGGGGGGGGGGEGGGGGGGGGGGGGGGGGGGGG7FFGGGGGGGGGGGGGGGGGDGFGGGGGGGGGGFGGGGGBFFGGGGGGEFCFDFGGDEGGGDFDGGGGGGCCGGGGGGGGGGGGCGCFFGGGGGGGGFGGGGGGGGGFDGGGGGGGGGFGGGGGGEEGFGGGGGG@FGEEGGGGGGEECFCEGCEEFFFFFGCDDCEGCCFGGG)
@M03364:276:000000000-BLYN8:1:1101:11772:6791 1:N:0:1
ACTCCTACGGGAGGCAGCAGTGGGGAATATTGCACAATGGGCGCAAGCCTGATGCAGCCATGCCGCGTGTATGAAGAAGGCCTTCGGGTTGTAAAGTACTTTCAGCGAGGAGGAAGGCGTTGTGGTTAATAACCGCAGCGATTGACGTTACTCGCAGAAGAAGCACCGGCTAACTCCGTGCCAGCAGCCGCGGTAATACGGAGGGTGCAAGCGTTAATCGGAATTACTGGGCGTAAAGCGCACG
+
GGGGGGGGGGGGGGEEFGGGGGGGGGGGGGGEFGGGGGGGFFFGGGGGGGFGGGGGGGGGFGGFGDGGGGGGGFGGGGGGGGGGGGDGFGGGGGGGFGEGGGGGGGGGGGFEEGEFGGG=FE@FEGFFEGFG9ACGGGDEGG@FGGGGGGGFCCGGGGGGGGGGGGGGGDGGGGGGGGGGGGFGGGGGFGGGGGGGGGGGGCEGGGGGGGFCEGGGGGGGG5CFGGGGGGGGGGGCC7>DD7<<
@M03364:276:000000000-BLYN8:1:1101:14470:6816 1:N:0:1
ACTCCTACGGGAGGCAGCAGTGGGGAATATTGCACAATGGGCGCAAGCCTGATGCAGCCATGCCGCGTGTGTGAAGAAGGCCTTCGGGTTGTAAAGCACTTTCAGCGAGGAGGAAGGTGGTGAGCTTAATACGTTCATCAATTGACGTTACTCGCAGAAGAAGCACCGGCTAACTCCGTGCCAGCAGCCGCGGTAATACGGAGGGTGCAAGCGTTAATCGGAATTACTGGGCGTAAAGCGCACG
+
GGGGGGGGGGGGGGGGGGGGGGGGGGGGGGGGGGGGGGGGGGGGGGGGGGGGGGGGGGGGGGGGGGGGGGGGGGGGGGGGGGGGGGGGGGGGGGGGGGGGGGGGGFGFGGEGGGGGGGGGGGFGGGFGGGGGGGGGFGGGGGGGGGGGGGGGGGGGGGGGGGGGGGGGGGGGGGGGGGGGGGGGGGGGGGGGGGDGGEGGG5CGEGGGGGGFGGGGGGGGGGEFFGGGFGGGGGGGFGGGGGC)
@M03364:276:000000000-BLYN8:1:1101:20011:6826 1:N:0:1
ACTCCTACGGGAGGCAGCAGTAGGGAATCTTCGGCAATGGACGAAAGTCTGACCGAGCAACGCCGCGTGAGTGAAGAAGGTTTTCGGATCGTAAAACTCTGTTGTTAGAGAAGAACAAGGACGTTAGTAACTGAACGTCCCCTGACGGTATCTAACCAGAAAGCCACGGCTAACTACGTGCCAGCAGCCGCGGTAATACGTAGGTGGCAAGCGTTGTCCGGATTTATTGGGCGTAAAGCGAGCG
+
GGGGGGGGGGGGGGGGGGGGGGGGGGGGGGGGGGGGGGGGGGGGGGGGGGGGGGGGGGGGGGGGGGGGGGGGGGGGGFGGGGGGGGGGGGGGGGGGGGGGGGGGGGFGGGGGGGGGGGFGGGGGGGEGGGGGGGGGGGGGGGGGGGGGGGGGGGGGGGGGGGGGGGGGGDFGGGGGGGGGGGGGGGGGGGGEGGGG9BFFGCGGGGGGGGGGGGGGGGGGG85:CEDGGGGGGGGGGGGGGGGC
@M03364:276:000000000-BLYN8:1:1101:18908:6837 1:N:0:1
ACTCCTACGGGAGGCAGCAGTGGGGAATATTGCACAATGGGCGCAAGCCTGATGCAGCCATGCCGCGTGTATGAAGAAGGCCTTCGGGTTGTAAAGTACTTTCAGCGAGGAGGAAGGCATTAAGGTTAATAACCTTAGTGATTGACGTTACTCGCAGAAGAAGCACCGGCTAACTCCGTGCCAGCAGCCGCGGTAATACGGAGGGTGCAAGCGTTAATCGGAATTACTGGGCGTAAAGCGCACG
+
FGAFGFGGGGGCFEEGGGGGFGGGGCCEFGGGGGGGFGGGGGGGGGGGGGGDGGFFGGGDFGGGGGGEGGFGGGDGGGGGGGGGGGGGGGGGFGGGGGGFGFGGGCEGGGFGGEGGGGFDGEFGGFG9?FFGFGGGGGFFGGFGGGGGGGGGGEGEEDGGGGGGGGGGGDE@FGGCCEGGGGGGGGGGGGGGGGDGGGGGGEBEEGGGGGGEEEEGGGGFEEGFGGGGGGFGGDGGGGGGDGG)
@M03364:276:000000000-BLYN8:1:1101:4211:6838 1:N:0:1
ACTCCTACGGGAGGCAGCAGTGGGGAATATTGCACAATGGGCGCAAGCCTGATGCAGCCATGCCGCGTGTGTGAAGAAGGCCTTCGGGTTGTAAAGCACTTTCAGCGAGGAGGAAGGTGGTGAACTTAATACGTTCATCAATTGACGTTACTCGCAGAAGAAGCACCGGCTAACTCCGTGCCAGCAGCCGCGGTAATACGGAGGGTGCAAGCGTTAATCGGAATTACTGGGCGTAAAGCGCACG
+
GGGGGGGGGGGGGGGGGGGGGGGGGGGGGGGGGGGGGGGGGGGGGG>FGGGGGGGGDGGGGGGGDFGGGGGGGGGGCFGGGGGGGGGGGGGGGGGGFGCGGGGGFGGGGGGGGFGGGF8FGGGGGGGGGGGGGGGGGFGFFGGGCFGCGGGGGDGE7CFGGFFGGGFGGGGGGGGFGGGGGGFGGGGFGGGGGECE?FFGGGCEEG>EGGGGGGGGGGGGGEGFGFFGFF@5<DGGGFGDGGG<
@M03364:276:000000000-BLYN8:1:1101:28111:6839 1:N:0:1
ACTCCTACGGGAGGCAGCAGTGGGGAATATTGCACAATGGGCGCAAGCCTGATGCAGCCATGCCGCGTGTGTGAAGAAGGCCTTCGGGTTGTAAAGCACTTTCAGCGAGGAGGAAGGTGGTGAACTTAATACGTTCATCAATTGACGTTACTCGCAGAAGAAGCACCGGCTAACTCCGTGCCAGCAGCCGCGGTAATACGGAGGGTGCAAGCGTTAATCGGAATTACTGGGCGTAAAGCGCACG
+
GGGGGGFGDEGGGGGGGGGGGGGGGGGGGGGGGGGGGGGGGGGGGGGGGGGGGGGGGGFGGGGGGFGGEBFFGGGGGGGGC<FFGGGGFGGGGGGGFGGGGGFFGGCGGGGGGGGGGGFGEGEGGGGFGGGFFFCGFGGGF,CFGGEGGGGGFGGGEGGGGGFGGGGG7EGCEF;>>**>FCF>*:82:CEEGG5CFFE8E5CEGGGDGGFC8EEG=FGGDGGFGGGGC6CGGG5:C>FGGGDD
@M03364:276:000000000-BLYN8:1:1101:10492:6844 1:N:0:1
ACTCCTACGGGAGGCAGCAGTAGGGAATCTTCGGCAATGGACGAAAGTCTGACCGAGCAACGCCGCGTGAGTGAAGAAGGTTTTCGGATCGTAAAACTCTGTTGTTAGAGAAGAACAAGGGTGAGAGTAACTGTTCACCCCTTGACGGTATCTAACCAGAAAGCCACGGCTAACTACGTGCCAGCAGCCGCGGTAATACGTAGGTGGCAAGCGTTGTCCGGATTTATTGGGCGTAAAGCGCGCG
+
GGGGGGGGGGGGGGGGGGFGGGGGGGGGGGGGGGGGGGGGGGGFCGGFGGGGGGGGGGGGGGGGGGGFEFFGGGGGGGGGGGGGGGGDGGGGGGGGGGGGGGGGGGGGGGGGGFGGGGGGGGGGGFGGGGGGGGGGGGFFGGGGGGGGGGGGGGGGGGGGGGGGCGFGGGGDGGGGGGGGGGGGGGGGGGGGGGGGGGFGGGGGFGGGGFGFGGGGGFFGGGDGGCGGGGGGGGGCD77<CDGG
@M03364:276:000000000-BLYN8:1:1101:24102:6905 1:N:0:1
ACTCCTACGGGAGGCAGCAGTAGGGAATCTTCGGCAATGGACGAAAGTCTGACCGAGCAACGCCGCGTGAGTGAAGAAGGTTTTCGGATCGTAAAACTCTGTTGTTAGAGAAGAACAAGGACGTTAGTAACTGAACGTCCCCTGACGGTATCTAACCAGAAAGCCACGGCTAACTACGTGCCAGCAGCCGCGGTAATACGTAGGTGGCAAGCGTTGTCCGGATTTATTGGGCGTAAAGCGAGCG
+
GGGGGGGGGGGGGGGGCGGGGGGCDGGGGGGGGGGDGGAFGGGGGGGGGGGGGGGGDGGGGGGGGGGGGGD<FGFGGGGGFGGGGGGGGGGGGGGGGGGGEGGGGFFGCGGGGGGGGGFFFEFBDFGGGGGGGFGGFFGGFGGFGGGGGG@D9AEGGGGGGG7FFGGGGGGGGGFGGCGGGCGGGGGGCEGGGGEGFFGGGGGCCFGGG?CGGCEEEGGEGE*:<EGEDF5=DDEGGGGGCCDC
@M03364:276:000000000-BLYN8:1:1101:16411:6910 1:N:0:1
ACTCCTACGGGAGGCAGCAGTAGGGAATCTTCGGCAATGGACGAAAGTCTGACCGAGCAACGCCGCGTGAGTGAAGAAGGTTTTCGGATCGTAAAACTCTGTTGTTAGAGAAGAACAAGGACGTTAGTAACTGAACGTCCCCTGACGGTATCTAACCAGAAAGCCACGGCTAACTACGTGCCAGCAGCCGCGGTAATACGTAGGTGGCAAGCGTTGTCCGGATTTATTGGGCGTAAAGCGAGCG
+
GGGGGGGGGGGGGGGGGGGGGGGGGGGGGGGGGGGGGGGGGGGGGGFGGGGGGGGGGGFGGGGGGGGGGGGGGGGGGGGGGGGGGGGGGGGGGGGGGGGGGGGGGGGGGGGGGGGGGGGGGGGGGGGGGGGGGGGGGG@>FGFGGGGGGGGFGGGGGGGGGGGGGGGGGGFGGGGFGGGGGGGGGGGGGGGGGGGDGG?FGGGGGGGGGGCEGGECEGFGG5;CEFGGGGGGCGGGGGFGGGGC
@M03364:276:000000000-BLYN8:1:1101:24003:6912 1:N:0:1
ACTCCTACGGGAGGCAGCAGTAGGGAATCTTCGGCAATGGACGAAAGTCTGACCGAGCAACGCCGCGTGAGTGAAGAAGGTTTTCGGATCGTAAAACTCTGTTGTTAGAGAAGAACAAGGACGTTAGTAACTGAACGTCCCCTGACGGTATCTAACCAGAAAGCCACGGCTAACTACGTGCCAGCAGCCGCGGTAATACGTAGGTGGCAAGCGTTGTCCGGATTTATTGGGCGTAAAGCGAGCG
+
GGFGGGGGGGGGGGGEGGGGGGGGGGGGGGGGFGGGGGGGGGGGGGGFGGGCFGGGGGGGGGGGGGGGGGFFFGGGGGGGGGGGGGGGGGGGGGGGGGGADFFDFGFGGGGGGGGGGGGFGGG=FGGGGGGGGGGGGGGGGGGGGGGDGGFGGGGGGGFGGGGGFFGGGGGGGGGGGGGGGFFGGGGGDEDGGECGGGGGC9BEGGGGGGGGGGGEEGGGCEEGGFGGFGFGGGGGGGGGGGGC
@M03364:276:000000000-BLYN8:1:1101:4907:6919 1:N:0:1
ACTCCTACGGGAGGCAGCAGTAGGGAATCTTCCACAATGGACGAAAGTCTGATGGAGCAACGCCGCGTGAGTGAAGAAGGTTTTCGGATCGTAAAACTCTGTTGTTGGAGAAGAACGTATTTGATAGTAACTGATCAGGTAGTGACGGTATCCAACCAGAAAGCCACGGCTAACTACGTGCCAGCAGCCGCGGTAATACGTAGGTGGCAAGCGTTGTCCGGAATTATTGGGCGTAAAGCGCGCG
+
GGGGGGGGGGGGGGGGGDGGGCFGGGGGGGGGGGGFGGE8<FGGGGGGGGGGGGGGGGGGGGEG>FGGGGDFCFGGGGGCFGGGGGCGGCGGGEGFFGGG<FFFGG<@5E@?,FGGGG<,EFGFGGFGEAA@FGE<<B<FDGGFGFGDEDFFFGFDFGDFC@FGGFGFG+5+>@CG?EGG7DCDFGFF8E5CBC>ECFG>9CF*BFGGF9*A8;8=/+=**8/>8?C?:9C*9CE53>F)73)1
@M03364:276:000000000-BLYN8:1:1101:10059:6955 1:N:0:1
ACTCCTACGGGAGGCAGCAGTGGGGAATATTGCACAATGGGCGCAAGCCTGATGCAGCCATGCCGCGTGTATGAAGAAGGCCTTCGGGTTGTAAAGTACTTTCAGCGAGGAGGAAGGCGTTGTGGTTAATAACCTTGGTGATTGACGTTACTCGCAGAAGAAGCACCGGCTAACTCCGTGCCAGCAGCCGCGGTAATACGGAGGGTGCAAGCGTTAATCGGAATTACTGGGCGTAAAGCGCACG
+
GGGGGGGGGGGGGGGGGGGGGGGGGGGGGGGGGGGGGGGGGGGGGGGGGGGGGGGGGGGGGGGGGGGGGGGGGGGGGGGGGGGGGGGGGGGGGGGGGGGGGGGGGGGGGGGGGGGGGGGGGGGGGGGGGGGGGGGGGGGGGGGGGGGGGGGGGGGGGDGGGGGGGGGGGGGGGGGGGGGGGGGGGGGGFGGGGGGGGGGG>EEEGGGGGGGGGGGDEGGGGGGGGGGGGGGGGGEGFGGGGGGC
@M03364:276:000000000-BLYN8:1:1101:3947:6981 1:N:0:1
ACTCCCACGGGAGGCAGCAGTGGGGAATATTCCACAATGGGCGCAAGCCTGATGCAGCCATGCCGCGTGTATGAAGAAGGCCTTCGGTTTGTAAAGTACTGTCAGCTATGAGGAAGGCATTAAGTTTAATAACCGTGTTGATTGACGTTACTCGCACAAGAAGCACCGGCTTACTCCGTGCCAGGAGCCGCGGGTATACGGAGGGTGCAAGCGGTAATCGGAATTACTGGGCGGAAAGCGCA
+
GGGGG@FGGFGGGGGGGGGGGFGGGGGG,EG,C6FGGGGG8FGEGGGDGGGGAF@FGG<F6FGGGGGGG,,CFG9FGGGG84FGGGG:,BFGGGGGE<FG9F,,C,,C<FG,FFG<F,9??5?FB<E,C,8F,,48,:DGFE,:<563+A3,3++@++8F<D33>FF:FFC*@,5,,*66*D,,**1*>4**:**=39+*3**=EGG88;</**;**<E5C5E5C+<C+?C=7)*:DC557/
@M03364:276:000000000-BLYN8:1:1101:21275:7031 1:N:0:1
ACTCCTACGGGAGGCAGCAGTAGGGAATCTTCCGCAATGGACGAAAGTCTGACGGAGCAACGCCGCGTGTGTGAAGAAGGTTTTCGGATCGTAAAGCACTGTTGTTAGAGAAGAACAAGGATAAGAGTCACTGCTTGTCCCTTGACGGTATCTAACCAGAAAGCCACGGCTAACTACGTGCCAGCAGCCGCGGTAATACGTAGGTGGCAAGCGTTGTCCGGAATTATTGGGCGTAAAGCGCGCG
+
GGGGGGGGGGGGGGGGGGGGGGGGGGGGGGGGGGGGGGGGGGGGGGGGGGGGGGGGGGGGGGGGGGGGGGGGGGGGGGGGGGGGGGGGDGGGGGGFGGGGGGGGGGGGGGGGGGGGGGFGGGGGGGGGFGGGGGGGGGGGGGGGGGGGGGGGGGGGGGGGFGGGGGGGGGGGGGGGGGGGFGGGGGGGGGGGGGGGGGGCFGGGGGGGGFGGGGGGEGGGGDGGDGGGGDGGGGGDGGGGGGG<
@M03364:276:000000000-BLYN8:1:1101:8453:7045 1:N:0:1
ACTCCTACGGGAGGCAGCAGTAGGGAATCTTCGGCAATGGACGAAAGTCTGACCGAGCAACGCCGCGTGAGGGAAGAAGGGTTTCGGATCGTAAAACTCTGTTGTTAGAGAAGAACAAGGACGTTAGTAACTGAAAGTCCCCTGACGGTATCTAACCAGAAAGCGACGGATAACTACGTGCCAGCAGCCGCGGTGATACGTAGGTGGCAAGCGGTGTCCGGATTGATTGGGCGTAAAGCGCGCG
+
FFFGGGGFGGGFGGGGGGEGG,FGGGGGAFGFDCGGGCFG9,CFEGE;EFFGFA+@FE+CFCGGGGGGGGC<CGEGGFGG+BFFAFGFC+BF=FF,BFFGEF<9,,CF9FFEFCF@FFD@<,@C+,+C8DFF9<3,3:CFFG8F,3<:C@<CCF9FFGF:F3,@*3:>**6CFGGBCC<F<8,21,=,2131=C**+5<52?2=+?>0*<8*:*2/7C+7**/1*+2+0:;C<)1*/**/)1)1
@M03364:276:000000000-BLYN8:1:1101:7571:7048 1:N:0:1
ACTCCTACGGGAGGCAGCAGTAGGGAATCTTCGGCAATGGACGAAAGTCTGACCGAGCAACGCCGCGTGAGTGAAGATGGTTTTCGGATCGTAAAACTCTGTTGTTAGAGAAGAACAAGGACGTTAGTAACTGAACGTCCCCTGACGGTATCTAACCAGAAAGCCACGGCTAACTACGTGCCAGCAGCCGCGGTAATACGTAGGTGGCAAGCGTTGTCCGGATGTATTGGGCGTAAAGCGAGCG
+
GGGGGGGGGGGGGGGGGGGGGGGGGGGGGGGGGGGGGGGGGGGGGGGDGGGGGGGGGGGGGGGGGGGGGGGGFGGGGGGGGGGGGGGGGGGGGGGGGGGGGGGGGFGGGGGGGGGCFGCGGFGGFGGGGGGFGGFCCD@CFFGGGGGFFGFGGGEGGFCFFFGGGGGGGGGGGGGGGGGGGGDEFBCFCEECEGGCBED>2<FECCGGGGGGGGEEECFGGGG*<7CCGGGGGGGGGGGGD<9>
@M03364:276:000000000-BLYN8:1:1101:17565:7049 1:N:0:1
ACTCCTACGGGAGGCAGCAGTGGGGAATATTGCACAATGGGCGCAAGCCTGATGCAGCCATGCCGCGTGTATGAAGAAGGCCTTCGGGTTGTAAAGTACTTTCAGCGAGGAGGAAGGCGTTGTGGTTAATAACCGCAGCGATTGACGTTACTCGCAGAAGAAGCACCGGCTAACTCCGTGCCAGCAGCCGCGGTAATACGGAGGGTGCAAGCGTTAATCGGAATTACTGGGCGTAAAGCGCACG
+
GGGGGGGGGGGGGGGGGGGGGGGGGGGGGGGGGGGGGGGGGGGGGGGGGGGGGGGGGGGGGGGGGCFGDGGGGGGGGGGGGGGGGGGGGGGGGGGGGGGGGGGGGGGDGGFGGGGGGGGGGGGGGGGFFGGGGGDGGGGGGGGGGGGGGGGGGGGGGGGGGGGGFFGGGGGGGGGGGGGGGGGGGGGGGGGGGGGGGFFGGCGGGGDGGGGGGGGGGGGGGGDFGGGGGCCGG<EGGGGGGGGD
@M03364:276:000000000-BLYN8:1:1101:10167:7062 1:N:0:1
ACTCCTACGGGAGGCAGCAGTAGGGAATCTTCGGCAATGGACGAAAGTCTGACCGAGCAACGCCGCGTGTGTGAAGAAGGTTTTCGGATCGTAAAGCACTGTTGTTAGAGAAGAACAAGGATAAGAGTCACTGCTTGTCCCTTGACGGTATCTAACCAGAAAGCCACGGCTAACTACGTGCCAGCAGCCGCGGTAATACGTAGGTGGCAAGCGTTGTCCGGAATTATTGGGCGTAAAGCGCGCG
+
GGGGGGGGGGGGGGGGGGGGGGGGGGGGGGGGGGGGGGGGGGGGGGGGGGGFGGGGGGGGGGEGGGGGGGGGGGGGGGGGGGGGGGGGGGGGGGGGGGGGGGGGGGGGFGGGGGGGGGGGGGGGGGGGGGGGGGGGGGGGGGGGGGGGGGGGGGGGGGGGGGGGGGGGGGGDFGGGGGGGGFGGGGGGGGGGDGGGGFGGGGGDFGGFGFGGGGGGGGGGGGGGGGGGFGGGGGGCCG7DDGGC
@M03364:276:000000000-BLYN8:1:1101:17176:7064 1:N:0:1
ACTCCTACGGGAGGCAGCAGTGGGGAATATTGCACAATGGGCGCAAGCCTGATGCAGCCATGCCGCGTGTGTGAAGAAGGCCTTCGGGTTGTAAAGCACTTTCAGCGAGGAGGAAGGTGGTGAACTTAATACGTTCATCAATTGACGTTACTCGCAGAAGAAGCACCGGCTAACTCCGTGCCAGCAGCCGCGGTAATACGGAGGGTGCAAGCGTTAATCGGAATTACTGGGCGTAAAGCGCACG
+
GGGGGGGGGGGGGGGGGGGGFFGGGCGGGGGGGGGGGGCGGGGGGGGGGGGGGGGGGGGGGGGGGGGGGGGGGGGGGGGGGGGGGGGGFGGGGGFGGGFGGGGGFEEGGGGGGGGGGGGGGGCGGGGFGGGGGGGGGGGGGGGGGGGGGCEGGGGGGCDFGFG7FFGGGEGCGGGGCEGGGGD7BEFFGGG>EEGCFGGGGCEGGEGGD;<CGGGGGGGG*ACFFGFCFFGGGGC=GFGDGGG3
@M03364:276:000000000-BLYN8:1:1101:14100:7066 1:N:0:1
ACTCCTACGGGAGGCAGCAGTGGGGAATATTGCACAATGGGCGCAAGCCTGATGCAGCCATGCCGCGTGTATGAAGAAGGCCTTCGGGTTGTAAAGTACTTTCAGCGAGGAGGAAGGCACTAAGGTTAATAACCTTAGTGATTGACGTTACTCGCAGAAGAAGCACCGGCTAACTCCGTGCCAGCAGCCGCGGTAATACGGAGGGTGCAAGCGTTAATCGGAATTACTGGGCGTAAAGCGCACG
+
GGGGGGGGGGGGGGGGGGGGGGGGEGGGGGGGGGEGGCFGGGGGGGGGGGGGGFGGDGGFFGFFGG@FFFGGGGGGGGGGGFGFGGGGGGGGGGGFGGGFFGGGGGGGGGGGGEFDGFFGFFFEDFGFFGFG9FGFGDFGGGGGGFGGGGGGGGGGGDCGGFFFGGFGGGGGFGGGGGGGGFCGGGGGGGCEEEDEGGGGG>8CEGGGGGGGGGGGGGCGGGGGFGGG9CFFCC57<FDGGDD5
@M03364:276:000000000-BLYN8:1:1101:13202:7071 1:N:0:1
ACTCCTACGGGAGGCAGCAGTGGGGAATATTGCACAATGGGCGCAAGCCTGATGCAGCCATGCCGCGTGTATGAAGAAGGCCTTCGGGTTGTAAAGTACTTTCAGCGAGGAGGAAGGCATTAAGGTTAATAACCTTGGTGATTGACGTTACTCGCAGAAGAAGCACCGGCTAACTCCGTGCCAGCAGCCGCGGTAATACGGAGGGTGCAAGCGTTAATCGGAATTACTGGGCGTAAAGCGCACG
+
GGGGGGGGGGGGGGGGGGGGGGGGGGGGGGGGGGGGGGGGGGGGGGGGGGGGGGGGGGGGGGGGGGGGGGGGGGGGGGGGGGGGGGGGGGGGGGGGGGGGGGGGGGGGGGGGGGGGGGGGGGGGGGGGGGGGGGGGGGFGFGGGGGGGGGGGGGGGGGGGGGGGGGGGGGGGGGGGGGGGGGGGGGGGGGGGGGGGGGGGGGGGGGGGGGGGGGGGGGGGGGGGGGGGGGGGGGGCGGGGGGG<
@M03364:276:000000000-BLYN8:1:1101:6478:7079 1:N:0:1
ACTCCTACGGGAGGCAGCAGTGGGGAATATTGCACAATGGGCGCAAGCCTGATGCAGCCATGCCGCGTGTATGAAGAAGGCCTTCGGGTTGTAAAGTACTTTCAGCGAGGAGGAAGGCGTTGTGGTTAATAACCGCAGCGATTGACGTTACTCGCAGAAGAAGCACCGGCTAACTCCGTGCCAGCAGCCGCGGTAATACGGAGGGTGCAAGCGTTAATCGGAATTACTGGGCGTAAAGCGCACG
+
FCFFFGGGGGGGGGGGGGGFFGGGGFGGGCF9FGGGGGGGGGGGGGGGGFCCFGGGGGGGGGGFFGGGGGGACFGGGGF?AFGGGGDE<:FCFGGGGDGGGGGGGGGGGCFGG7FGCDGEEF++B8CCGFFFF@FGCGDCEGGGGGGGGGGFFGGGGGDF<CGGG7FEGGG7FGGGGDGGGFGGCFCEGGGDEEDEG?CCCCEGGEGC?FCFEGDCGCFCEGD5CFFEF?CFDD=*/:C37>5)
@M03364:276:000000000-BLYN8:1:1101:22991:7081 1:N:0:1
ACTCCTACGGGAGGCAGCAGTGGGGAATATTGCACAATGGGCGCAAGCCTGATGCAGCCATGCCGCGTGTATGAAGAAGGCCTTCGGGTTGTAAAGTACTTTCAGCGAGGAGGAAGGCATTAAGGTTAATAACCTTAGTGATTGACGTTACTCGCAGAAGAAGCACCGGCTAACTCCGTGCCAGCAGCCGCGGTAATACGGAGGGTGCAAGCGTTAATCGGAATTACTGGGCGTAAAGCGCACG
+
FGGGGGGGGGGGCGGGGGGGGGGGGGGD<FGFGGGGGGGGGGGGGGDGGGGGGGGGGFGGGGGGGGGEGFGFGFFGGGGGFGGGFGGGGGGGGGGGFGGGGGGGGGGGGGGGGGGGGGGGGGGGGGGGGGGGGGF?AEFFGFGFGGGGFGGFGGGGGCGGGGGGGGGEGGEEGGGGCCBCFGGGG?GFGGDGGGGGG?98ECEGEGGGGFFGGGGGGG9AC8;=CG?:?FGGGDGGGGGGG3C<
@M03364:276:000000000-BLYN8:1:1101:23420:7110 1:N:0:1
ACTCCTACGGGAGGCAGCAGTAGGGAATCTTCGGCAATGGACGAAAGTCTGACCGAGCAACGCCGCGTGAGTGAAGAAGGTTTTCGGATCGTAAAACTCTGTTGTTAGAGAAGAACAAGTACGTTAGTAACTGAACGTCCCCTGACGGTATCTAACCAGAAAGCCACGGCTAACTACGTGCCAGCAGCCGCGGTAATACGTAGGTGGCAAGCGTTGTCCGGATTTATTGGGCGTAAAGCGAGCG
+
GGEFEGGGGGFGGFGCCFGGGGFFEGGDFGEFCEGCCFAFCEEGE:@EFFGGGGG:FFEFFFDGGGGFGCFGGGGCFEGGGF9DFGG@+@FEEFFGGG<EFGFGGGGAEGFGGGFGGGE,CDE>FGGFFEDFGFFGGGGC:DFF8F7FFCFBFDFFGGFCF3FBFDGGGGGGFFGGGDGF<FE@C,BEGGGGGGGGGGCFFFCEGGGG>FCC=CCEGCCEE=8:C9C9CEF>DCCGGCFDG3C5
@M03364:276:000000000-BLYN8:1:1101:15377:7118 1:N:0:1
ACTCCTACGGGAGGCAGCAGTAGGGAATCTTCGGCAATGGACGAAAGTCTGACCGAGCAACGCCGCGTGAGTGAAGAAGGTTTTCGGATCGTAAAACTCTGTTGTTAGAGAAGAACAAGGACGTTAGTAACTGAACGTCCCCTGACGGTATCTAACCAGAAAGCCACGGCTAACTACGTGCCAGCAGCCGCGGTAATACGTAGGTGGCAAGCGTTGTCCGGATTTATTGGGCGTAAAGCGAGCG
+
GGGGGGGGGGGGGGGGGGGGGGGGGGGGGGGGGFGGGGGGGGGCGGEGGGGGCEFDGGGGGGGGGGGGGGGGGGGGGGGGGGGGGGGGGGGGGGGAFGGGGGGGGGCGFGGGGGGCEGCADDF=FFGGGGFGGGFGFGG+>,@FGGGGGGG=FCGGGGGGGGG7FGGGGGGGGGGGGGGGGGGGGGGGFGGGGGGGGGGGGGGGGGGGGGGGGGGEGGGCEEGGGGGGGGGGGGGGGGGGGGD<
@M03364:276:000000000-BLYN8:1:1101:8338:7172 1:N:0:1
ACTCCTACGGGAGGCAGCAGTGGGGAATATTGCACAATGGGCGCAAGCCTGATGCAGCCATGCCGCGTGTATGAAGAAGGCCTTCGGGTTGTAAAGTACTTTCAGCGAGGAGGAAGGCATTAAGGTTAATAACCTTGGTGATTGACGTTACTCGCAGAAGAAGCACCGGCTAACTCCGTGCCAGCAGCCGCGGTAATACGGAGGGTGCAAGCGTTAATCGGAATTACTGGGCGTAAAGCGCACG
+
GGGGGFGGGGGGGEGFGGGFGGGFGGGGGGGGGGGGGGGGGGGGGGDGGGGGGGGGFGGGGFGGFGGGGEFGGGGGGGGGFGCFGGDGGGGGGGGGGGGGGG9FCGCCFGGGGGFGDCGGGEFGGAFGFGGGG,FFFFFG9?FGGGDFGGGG9>CFEGGFGGFG7FGCFEGGFF;9CEGGGGGGGFGGDGGGEED7CFGGDEGGCCECF7?FGEEEFGGGGD5:EFGGGCGG5>EEGGD<CGC<
@M03364:276:000000000-BLYN8:1:1101:7571:7172 1:N:0:1
ACTCCTACGGGAGGCAGCAGTAGGGAATCTTCCACAATGGACGAAAGTCTGATGGAGCAACGCCGCGTGAGTGAAGAAGGTTTTCGGATCGTAAAACTCTGTTGTTGGAGAAGAACGTATTTGATAGTAACTGATCAGGTAGTGACGGTATCCAACCAGAAAGCCACGGCTAACTACGTGCCAGCAGCCGCGGTAATACGTAGGTGGCAAGCGTTGTCCGGATTTATTGGGCGTAAAGCGAGCG
+
GGGGGGGGGGGGGGGGGGGGGGGGGGGGGGGGGGGGGGGGGGGGGGGGGGGGGGGGGGGGGGGGGGGGGGDGGGGGGGGGGGGGGGFGGGGGGGGGGGGGGGGGGFGGGGGGGGGGGFGFFCFGGGGGFGGGGGGGGGGGGGGGGGGGGFGGCGGGGGGGGGGGFGGGGGGGGGGGGGGGGGGFFGGGGE>GGGGGGGGGGFGD;FGDEFGGGGCCEGGGGGGGGDGGGGGEDGGGGGGGGGG5
@M03364:276:000000000-BLYN8:1:1101:8054:7199 1:N:0:1
ACTCCTACGGGAGGCAGCAGTGGGGAATATTGCACAATGGGCGCAAGCCTGATGCAGCCATGCCGCGTGTATGAAGAAGGCCTTCGGGTTGTAAAGTACTTTCAGCGAGGAGGAAGGCACTAAGGTTAATAACCTTAGTGATTGACGTTACTCGCAGAAGAAGCACCGGCTAACTCCGTGCCAGCAGCCGCGGTAATACGGAGGGTGCAAGCGTTAATCGGAATTACTGGGCGTAAAGCGCACG
+
GGGGGGGGGGGGGGGGGGGGGGGGGGGGGGGFGGGGGGGFFGGDGGGGGGGGGGGGGGGGGGGGGGDGGGGGGGFGGGGGGGGGGGGGGGGGGGGGGGGGGGGDGGD>FGGEGGGGGGFGGG@EGGGGGGGGFDAGGGGGGGGGGGGFGGGFFGGGGGGGGGGGGGGGGGGDGGGGGGFGCDGGGGGGGGGGGGDEC9?CECEGGGGGGGGGGGD55??FEDGGFGGG7C@FGGGEGGGGDG57
@M03364:276:000000000-BLYN8:1:1101:7839:7207 1:N:0:1
ACTCCTACGGGAGGCAGCAGTAGGGAATCTTCGGCAATGGACGAAAGTCTGACCGAGCAACGCCGCGTGAGTGAAGAAGGTTTTCGGATCGTAAAACTCTGTTGTTAGAGAAGAACATGGGTGAGAGTAACTGTTCACCCCTTGACGGTATCTAACCAGAAAGCCACGGCTAACTACGTGCCAGCAGCCGCGGTAATACGTAGGTGGCAAGCGTTGTCCGGATTTATTGGGCGTAAAGCGAGCG
+
GGGGGGGGGGGGGGGGGGGGGGGGGGGGGGGGGGGGGGGGGGGGGGGGGGGGGGGGGGGGGGGGGGGGGGGGGGGGGGGGGGGGGGGGGGGGGGGGGGGGGGGGGGGGGGGGGGGGGGGGGGGGGGGGGGGGGGGGGGGGGGGGGGGGGGGGGGGGGGGGGGGGCFGGGGGGGGGGGDGGGGGGGGGGGGGGDGGGGGGGGGGCFGGGGGGGGGGDGGGGG5?EGGGGGGGGGGDDFGGGDDG7
@M03364:276:000000000-BLYN8:1:1101:15845:7234 1:N:0:1
ACTCCTACGGGAGGCAGCAGTAGGGAATCTTCGGCAATGGACGAAAGTCTGACCGAGCAACGCCGCGTGAGTGAAGAAGGTTTTCGGATCGTAAAACTCTGTTGTTAGAGAAGAACAAGGGTGAGAGTAACTGTTCACCCCTTGACGGTATCTAACCAGAAAGCCACGGCTAACTACGTGCCAGCAGCCGCGGTAATACGTAGGTGGCAAGCGTTGTCCGGATTTATTGGGCGTAAAGCGAGCG
+
GGGGGGGGGGGGGGGGGGGGGGGGGGGGGGGGGGGGGGGGGGGGGGGGGGGGGGGGGGGGGGGGGGGGGGGGGGGGGGGGGGGGGGGGGGGGGGGGGGGGGGGGGGGGGGGGGGGGGGGGGGGGGGGGGGGGGGGGGGGGGGGGGGGGGGGGGGGGGGGGGGGGGGGGGGGGGGGGGGGGGGGGGGGGGGGGGGGGGGGGGFGGGGGGGGGGGGGGGGGEGCC5CCGGGGGFDGGGGGGGGGDC
@M03364:276:000000000-BLYN8:1:1101:4740:7242 1:N:0:1
ACTCCTACGGGAGGCAGCAGTAGGGAATCTTCCACAATGGACGAAAGTCTGATGGAGCAACGCCGCGTGAGTGAAGAAGGTTTTCGGATCGTAAAACTCTGTTGTTGGAGAAGAACGTATTTGATAGTAACTGATCAGGTAGTGACGGTATCTAACCAGAAAGCCACGGCTAACTACGTGCCAGCAGCCGCGGTAATACGTAGGTGGCAAGCGTTGTCCGGATTTATTGGGCGTAAAGCGAGCG
+
GGGGGGGGGGGGGGGGGGGGGGGGGGGGGGGGGGGGGGGGGGGGGGGGGGGGGGGGGGGGGGGGGGGGGGCFGGGGGGGGFGGGGGGGGGGGGGGGGGGGGFFCFGFGGGGGGGGDEFGGGGFFD9<FGGGGGGGGGGGGGGGGGGGGGGGGGGGGFGGGGGGGGGGDGGGGGGFFGCFFGGGGGGGGGGEGGGGEGGGDGEFEGFGGGGGGDEGGGG7CE*CEF?FGFGFF77CECFCDC531
@M03364:276:000000000-BLYN8:1:1101:12943:7245 1:N:0:1
ACTCCTACGGGAGGCAGCAGTAGGGAATCTTCGGCAATGGACGAAAGTCTGACCGAGCAACGCCGCGTGAGTGAAGAAGGTTTTCGGATCGTAAAACTCTGTTGTTAGAGAAGAACAAGGACGTTAGTAACTGAACGTCCCCTGACGGTATCTAACCAGAAAGCCACGGCTAACTACGTGCCAGCAGCCGCGGTAATACGTAGGTGGCAAGCGTTGTCCGGATTTATTGGGCGTAAAGCGAGCG
+
GGGGGGGGGGGGGGGGGGGGGGGGGGGGGGGGGGGGGGGGGGGGGGGGGGGGGGGGGGGGGGGGGGGGGGGGGGGGGGGGGGGGGGGGGGGGGGGGGGGGGGGGGGGGGGGGGGGGGGGGGGGEGGGGGGFGGGGGGGGGGGGGGGGGGGGGGGGGGGGGGGGGFGGGGGGGGGGGGGGGGGGGGGGGFEGG>EGGGFCFGGGGGGGGGGGGGGGGGDGGGEEGGGFGGGGGGGGGGGDGDGG<
@M03364:276:000000000-BLYN8:1:1101:7290:7278 1:N:0:1
ACTCCTACGGGAGGCAGCAGTGGGGAATATTGCACAATGGGCGCAAGCCTGATGCAGCCATGCCGCGTGTATGAAGAAGGCCTTCGGGTTGTAAAGTACTTTCAGCGGGGAGGAAGGTGATGAACTTAATACGTTCATCAATTGACGTTACCCGCAGAAGAAGCACCGGCTAACTCCGTGCCAGCAGCCGCGGTAATACGGAGGGTGCAAGCGTTAATCGGAATTACTGGGCGTAAAGCGCACG
+
GGGGGGGGGGGGGGGGGGGGGGGGGGGGGGGGGGGGGGGGGGGGGGGGGGGGGGGGGGGGGGGGGGGGGGGGGGGGGGGGGGGGGGGGGGGGGGGGGGGGGGGGGGGGGGGGGGGGGFGGGGGGGGGGGGGGGCGGGGGGGGGGGFEFGGGGGGGGGGG?FGGFGGGGGGGGGGGGGGGGGGGGGGGGGGGGGGGGFGCEGEGGGEGGGGGGGGGGGGFGGGGGGGGGGCF5CGEGGGFDDGG5
@M03364:276:000000000-BLYN8:1:1101:16071:7279 1:N:0:1
ACTCCTACGGGAGGCAGCAGTGGGGAATATTGCACAATGGGCGCAAGCCTGATGCAGCCATGCCGCGTGTATGAAGAAGGCCTTCGGGTTGTAAAGTACTTTCAGCGGGGAGGAAGGGATGAGCCTTAATACGGCTCGTCATTGACGTTACCCGCAGAAGAAGCACCGGCTAACTCCGTGCCAGCAGCCGCGGTAATACGGAGGGTGCAAGCGTTAATCGGAATTACTGGGCGTAAAGCGCACG
+
GGGGGGGGGGGGGGGGGGGGGGGGGEGGGGGGGGGGGGGGGGGGGGGGGGGGGGGGGGGGGGGGGGGGGGGGGGGGGGGGGGGGGGGGGGGGGGGGGGGGGGGGGGGGGGGGGGGGGGGGGGGGGGGGGGGGGGGEGGGGGGGGGGGGGGGGGGGGGGGGGGGGGGFGGGGEGGGGGGGGGGFGGGGGGGGGGGGDG7CGGEEGDGEEGGGGGGEEGGGGGGGGGGGGGGGGGGGGGGGGGDD/
@M03364:276:000000000-BLYN8:1:1101:9466:7291 1:N:0:1
ACTCCTACGGGAGGCAGCAGTAGGGAATCTTCGGCAATGGACGAAAGTCTGACCGAGCAACGCCGCGTGAGTGAAGAAGGTTTTCGGATCGTAAAACTCTGTTGTTAGAGAAGAACAAGGACGTTAGTAACTGAACGTCCCCTGACGGTATCTAACCAGAAAGCCACGGCTAACTACGTGCCAGCAGCCGCGGTAATACGTAGGTGGCAAGCGTTGTCCGGATTTATTGGGCGTAAAGCGAGCG
+
GGGGGGGGGGGGGGGGGGGGGGGGGGGGGGGGGGGGGGGGGGGGGGGGGGGGGGGGGGGGGGGGGGGGGGGGGGGGGGGGGGGGGGGGGGGGGGGGGGGGGGGGGGGGGGGGGGGGGGGGGGGGGGGGGGGGGGGGGGGGGGGGGGGGGGGGGGGGGGGGGGGGGGGGGGGGGGGGGGGGGGGGGGFGGGGGGGGGGGGGGGGGGGGGGGGGGGG5EGGGDEGDGGGGGGGGGGGGGGFGGDG<
@M03364:276:000000000-BLYN8:1:1101:13708:7296 1:N:0:1
ACTCCTACGGGAGGCAGCAGTGGGGAATATTGCACAATGGGCGCAAGCCTGATGCAGCCATGCCGCGTGTGTGAAGAAGGCCTTCGGGTTGTAAAGCACTTTCAGCGAGGAGGAAGGTGGTGAGCTTAATACGTTCATCAATTGACGTTACTCGCAGAAGAAGCACCGGCTAACTCCGTGCCAGCAGCCGCGGTAATACGGAGGGTGCAAGCGTTAATCGGAATTACTGGGCGTAAAGCGCACG
+
GGGGGGGGGGGGGGGGGGGGGGGGGGGGGGGGGGGGGGGGGGGGGGGGGGGGGGGGGFDGGGCGGGGGGGGGGGGGGGGGGFGGGGGGGGGGGFGGGGGGGGGGGFEFGGCGGFGGGGGGGGGGGGGGGGGGGGGGGGGGGGGGGDGGGGGGGGGGGGGGGGGGGGFGGGGGGGGGGGGFGGGGGGGGGGGGGGGGGGGGGEEGGGGGGGGGGGDEGGGGECCCGFFGGGGFGGEGGGFG:<))
@M03364:276:000000000-BLYN8:1:1101:6419:7320 1:N:0:1
ACTCCTACGGGAGGCAGCAGTAGGGAATCTTCGGCAATGGACGAAAGTCTGACCGAGCAACGCCGCGTGAGTGAAGAAGGTTTTCGGATCGTAAAACTCTGTTGTTAGAGAAGAACAAGGACGTTAGTAACTGAACGTCCCCTGACGGTATCTAACCAGAAAGCCACGGCTAACTACGTGCCAGCAGCCGCGGTAATACGTAGGTGGCAAGCGTTGTCCGGATTTATTGGGCGTAAAGCGAGCG
+
GGGGGGGGGGGGGGGGGGGGGGGGGGGGGGGGGGGGGGGGGGGGGGGGGGGGGGGGGGGGGGGGGGGGGGGGGGGEGGGGGGGGGGGGGCEGGGGGGGGGGGGGGGGGGGGGGGGGGGGGGFGGGGGGGGGGGGGGGGGGGGG7AFGDGGGGGGGGFGGGGGFG>FGGGGGGGGGGGGGG>FGGGGGGGGGGGEG7FFEFFGG@FGGGGGGGGGGEGGGGGGG5ECGGFFCFGGGGGGFDGGG5
@M03364:276:000000000-BLYN8:1:1101:24073:7324 1:N:0:1
ACTCCTACGGGAGGCAGCAGTAGGGAATCTTCGGCAATGGACGAAAGTCTGACCGAGCAACGCCGCGTGAGTGAAGAAGGTTTTCGGATCGTAAAACTCTGTTGTTAGAGAAGAACAAGGACGTTAGTAACTGAACGTCCCCTGACGGTATCTAACCAGAAAGCCACGGCTAACTACGTGCCAGCAGCCGCGGTAATACGTAGGTGGCAAGCGTTGTCCGGATTTATTGGGCGTAAAGCGAGCG
+
GGGGGGGGEG@C@FGCEGGGGGGGGGGGGGGGGGGGGGGGGGDEEGGGGGGGGGGGGGGGGGGGGGGGGGGCFGGGGGGGGGGGFFFGFGGGGGGGFGGGGGGGGGFFEDFGGGGGGGGFF<@FF@@GGGGGGGGGGGGGGGGGGGGGGGGGGFGGGG>FGGGGGFEGGDGGGGGGGGG7FGFC7BFGGGEEGGGCGGCGFFFGC9C>89CFDED5EGFGGD8E+<EGGGFED<CGCFG:D7C3
@M03364:276:000000000-BLYN8:1:1101:7956:7393 1:N:0:1
ACTCCTACGGGAGGCAGCAGTGGGGAATATTGCACAATGGGCGCAAGCCTGATGCAGCCATGCCGCGTGTGTGAAGGAGGCCTTCGGGTTGTAAAGCACTTTCAGCGAGGAGGAAGGCATTAAGGTTAATAACCTTAGTGATTGACGTTACTCGCAGAAGAAGCACCGGCTAACTCCGTGCCAGCAGCCGCGGTAATACGGAGGGTGCAAGCGTTAATCGGAATTACTGGGCGTAAAGCGCACG
+
GGGGGGGGGGGDGGGGGGGGGGGGGGGGCGGGGGGFFGGGFGGGGEGGGGGGGGGGGGF,FFFGGGGGGFGGGGGF,CFEEFFFFGGGGGGGGGGGGGGGGGFGGGGCFGDCF+<FFGFGGGFFD9FDFGGGEFGGGG<FGGGFGGGGGFGGGGGEC7BEGFFCF@F:<F@@DGGGC*:*<DFFFFGFGEGE>8CGFC?FGEEEGCGGGGGFE5?E*+<EGG=CG7?EFEG5>DEEFGGC3D))
@M03364:276:000000000-BLYN8:1:1101:12813:7403 1:N:0:1
ACTCCTACGGGAGGCAGCAGTGGGGAATATTGCACAATGGGCGCAAGCCTGATGCAGCCATGCCGCGTGGGGGATGACGACCTTCGGGTTGTAAACTCCTTTCGCTAGGGAAGAAGCCATTTTGTGGTGACGGTACCTGGATAAGAAGCACCGGCTAACTACGTGCCAGCAGCCGCGGTAATACGTAGGGTGCAAGCGTTGTCCGGAATTACTGGGCGTAAAGCGCACGCAGGCGGTTTGTTA
+
GGGGGGGGGGGGGGGGGGGGGGGGGGGGGGGGGGGGGGGGGGGGGGGGGGGGGGGGGGGGGGGGGGGGGGGGGGGGEFGGGGGGGGGGGGGGGGGGGGGGGGGGGGGGGGGGGGGGGGFGGGGGGGGGGCCFGGGGFFGG7DFGGGGECFGGGGGGG7FGGGGGGGFGGGGGGGGGGGGGGFGGGGGGGGGGGGGGGGGGGGGGGGG5FFCGFFGGGGGGG=EGGGEEEDEGGGGGGGGGGGG
@M03364:276:000000000-BLYN8:1:1101:20349:7409 1:N:0:1
ACTCCTACGGGAGGCAGCAGTAGGGAATCTTCCGCAATGGACGAAAGTCTGACGGAGCAACGCCGCGTGTGTGAAGAAGGTTTTCGGATCGTAAAGCACTGTTGTTAGAGAAGAACAAGGATAAGAGTCACTGCTTGTCCCTTGACGGTATCTAACCAGAAAGCCACGGCTAACTACGTGCCAGCAGCCGCGGTAATACGTAGGTGGCAAGCGTTGTCCGGAATTATTGGGCGTAAAGCGCGCG
+
FGGGGGGGGGGGGGGGGGGGGAGGGGGGGGGEFEGFGGGG<FGGGGG<FFGGEF7FGGFGGGGGGGGGGGGGGGGGGGGGCEFGGGGCGCFGGGGFFGGGFG@EB=FG?EGGGGGCFGGGGGGGG9FFFFFGGGGGGFCDEGGGGGGFGGFGAA9D@FCCGDGGCGGGGGGGGGGGGEGGGGGGGGGGGGGGGGGGGGCFCEGG22BFGGGGGGGCE<:AECEFF7ACFFFGGGGGGFGGG<79
@M03364:276:000000000-BLYN8:1:1101:14302:7419 1:N:0:1
ACTCCTACGGGAGGCAGCAGTAGGGAATCTTCGGCAATGGACGAAAGTCTGACCGAGCAACGCCGCGTGAGTGAAGAAGGTTTTCGGATCGTAAAACTCTGTTGTTAGAGAAGAACAAGGACGTTAGTAACTGAACGTCCCCTGACGGTATCTAACCAGAAAGCCACGGCTAACTACGTGCCAGCAGCCGCGGTAATACGTAGGTGGCAAGCGTTGTCCGGATTTATTGGGCGTAAAGCGAGCG
+
GGGGGGGGGGGGGGGGGGGGGGGGGGGGGGGGGGGGGGGGGGGGGGGGGGGGGGGDGGGGGGGGGGGGGGGGGGGGGGGGGGGGGGGGGGGGGGGGGGGGGGGGGGGGGGGGGGGGGGGGGGGGGGGGGGGGGGGGGGGGGGGGGGGGGGGGGGGGGGGGGGGGGGGGGGGGGGGGGGGGGFGGGGGGGGGGGGGGGGGGGGGGGGGGGGGGGGGGGGFGGGGGGGGGGGGGGGGGGGGGGGGD
@M03364:276:000000000-BLYN8:1:1101:10204:7449 1:N:0:1
ACTCCTACGGGAGGCAGCAGTAGGGAATCTTCGGCAATGGACGAAAGTCTGACCGAGCAACGCCGCGTGAGTGAAGAAGGTTTTCGGATCGTAAAACTCTGTTGTTAGAGAAGAACAAGGACGTTAGTAACTGAACGTCCCCTGACGGTATCTAACCAGAAAGCCACGGCTAACTACGTGCCAGCAGCCGCGGTAATACGTAGGTGGCAAGCGTTGTCCGGATTTATTGGGCGTAAAGCGAGCG
+
GGGGGGGGGGGGGGGGGGGGGGGGGGGGGGGGGGGGGGGGGGGGGGGGGGGGGGGGGGGGGGGGGGGGGGGGGGGGGGGGGGGGGGGGGGGGGGGGGGGGGGGGGGGGGGGGGGGGGGGGGGGGGGGGGGGGGGFGGGGGGGGGGGGGGGGGGGGGGGGGGFGGFGGGGGGGGGGGGGGGCC;FGGGGGGGGGGGCFFGGGGGGGGGGGGGGGGGGE?CEG58C9EGGGGGGGGGGGGGGGGG<
@M03364:276:000000000-BLYN8:1:1101:5161:7484 1:N:0:1
ACTCCTACGGGAGGCAGCAGTGGGGAATATTGCACAATGGGCGCAAGCCTGATGCAGCCATGCCGCGTGTATGAAGAAGGCCTTCGGGTTGTAAAGTACTTTCAGCGGGGAGGAAGGTGAGTGGTTTAATACGCCATTCAATTGACGTTACCCGCAGAAGAAGCACCGGCTAACTCCGTGCCAGCAGCCGCGGTAATACGGAGGGTGCAAGCGTTAATCGGAATTACTGGGCGTAAAGCGCACG
+
GGGGGGGGGGGGGGGGDGGGGGGGGGGGGGGGGGGGGGGGGGGGGGGGGGGGGGGGGGGGGGGGGGGGGGGGGGGGGGGGGGGGGGGGGGGGGGGGGGGGGGGGGGGGGGGGGGFGGGGGGCEGGGGGGGGGGGGGGGCGGGFGGGGGGGGGGGGGGGG?FGGGGGGGGGGGGGGGGGGGGGGGGGGG>EGGGGGGGGGGD>>EGGGGGGGGGEGGDFGGGGGGC7FGGFEF39EGGGGGDDG/
@M03364:276:000000000-BLYN8:1:1101:23722:7510 1:N:0:1
ACTCCTACGGGAGGCAGCAGTGGGGAATATTGCACAATGGGCGCAAGCCTGATGCAGCCATGCCGCGTGTATGAAGAAGGCCTTCGGGCTGTAAAGTACTTTCAGCGAGGAGGAAGGCATTAAGGTTAATAACCTTGGTGATTGACGTTACTCGCAGAAGAAGCACCGGCTAACTACGTGCCAGCAGCCGCGGTAATACGTAGGTGGCAAGCGTTGTCCGGATTTATTGGGCGTAAAGCGAGCG
+
GF8F,EFCFEGGFFF;E@EFFGEGGGGGGEGGFGGG<EFFGGGGE:CFGFFGFGGGGGGCFCFGGGGEEGGGCDAGGGGGGGGGGGGG4>FGFGGEFGGG9AEFGFDDGFFGCFEFGF8FGEFG,FEFGGGGGGGFAF<DFFFG@FGGG<FEFGGG<::FDFGGGG<FDFGEDCE;D8CCCFFGGFGGGEGGGCE*?EEG>?FGGFFEFC@FDC*::FGGGE8*<CCFGF*:D5CEDCCGGGGD
@M03364:276:000000000-BLYN8:1:1101:5585:7511 1:N:0:1
ACTCCTACGGGAGGCAGCAGTGGGGAATATTGCACAATGGGCGCAAGCCTGATGCAGCCATGCCGCGTGTATGAAGAAGGCCTTCGGGTTGTAAAGTACTTTCAGCGAGGAGGAAGGCATTAAGGTTAATAACCTTAGTGATTGACGTTACTCGCAGAAGAAGCACCGGCTAACTCCGTGCCAGCAGCCGCGTTAATACGGAGGGTGCAAGCGTTAATCGGAATTACTGGGCGTATAGCGCACG
+
GGGGFFGGDCCE@FGGGGFGGCFGGGGFGFGFGGGGGGEGG8FE:@EFGGGGGCCFFGGDGGG<FGGGGCD,CFGFEFGGGEGGGGG><7FFGGGGGAFFFE9FGD=+@=:=C7,B+,4=FFA?=?F59B<9,,5:,EA,,?,CBFC:=F:,EFBF@F7D<FCGGF@F7CCFGFAA,CFFF7DFFGGGGDEG**=8E9?FE5*:C18:67;=C**/*=@*CC51++<C9C*CC7/*97:75))/
@M03364:276:000000000-BLYN8:1:1101:17806:7521 1:N:0:1
ACTCCTACGGGAGGCAGCAGTAGGGAATCTTCCGCAATGGACGAAAGTCTGACGGAGCAACGCCGCGTGTGTGAAGAAGGTTTTCGGATCGTAAAGCACTGTTGTTGGAGAAGAACAAGGATAAGAGTCACTGCTTGTCCCTTGACGGTATCTAACCAGAAAGCCACGGCTAACTACGTGCCAGCAGCCGCGGTAATACGTAGGTGGCAAGCGTTGTCCGGAATTATTGGGCGTAAAGCGCGCG
+
GGGGGGGGGGGGGGGGGGGGGGGGGGGGGGGGGGGGGGGGGGGGGGGGGGGGGGGGGGGGGGGGGGGGGGGGGGGGGGGGGGGGGGGDGGGGGGGGGGGGGGGGGGGGGGGGGGGGGFGGGGGGGGGGGGGGGFGGGGGFGGGGGGGGGGGGGGGGGGGGGGGGGGGGGGGGGGGGGGGGGGGGGGGGGGGGGGGGGGGGGGGGGGGGGGGGGGGGGGGGGC8CGFGGGGGGGGGGGFGGDGG5
@M03364:276:000000000-BLYN8:1:1101:21981:7536 1:N:0:1
ACTCCTACGGGAGGCAGCAGTAGGGAATCTTCGGCAATGGACGAAAGTCTGACCGAGCAACGCCGCGTGAGTGAAGAAGGTTTTCGGATCGTAAAACTCTGTTGTTAGAGAAGAACAAGGACGTTAGTAACTGAACGTCCCCTGACGGTATCTAACCAGAAAGCCACGGCTAACTACGTGCCAGCAGCCGCGGTAATACGTAGGTGGCAAGCGTTGTCCGGATTTATTGGGCGTAAAGCGAGCG
+
GGGGGGGGGGGGEGGGGGGGGCFGEGGGGGGGGGGGGGGGGGGGGDFFGGGGGGGGGGGGGGEGGGGGGGGGGFCGGFGGGFCFGGGGGGGGGGGGGGGGGGGGCGGGGFFGGGGGGGGGGGGFGCGGGGGGGGGGGGGEGGDGGG>EGGGFGGGGGGFGFFGGGGGGDEGGGGDGGGGGGGFCEGFFFGGGGG>CFGGGGGCCCEFFGGF8C;CEG7CGECEEFCCCFGD*><==5:>D:DD)
@M03364:276:000000000-BLYN8:1:1101:2960:7557 1:N:0:1
ACTCCTACGGGAGGCAGCAGTGGGGAATATTGCACAATGGGCGCAAGCCTGATGCAGCCATGCCGCGTGTATGAAGAAGGCCTTCGGGGTGTAAAGTACTTTCAGCGAGGAGGAAGGCATTAAGGTTAATAACCTTAGGGATTGACGTTACTCGCAGAAGAAGCACCGGCTAACTCCGTGCCAGCAGCCGCGGTAATACGGAGGGTGCAAGCGTTAATCGGAATTACTGGGCGTAAAGCGCACG
+
9FDCFDG9FGCGGGCEGEEFFFGGEFGCFGG9FFCFFGFFGGGDCCFGG,<6CFFGFG886C,CFC:FCFE<CE<FFCEF?AFGCFEGEGGECFFEG?AFC@ECF<F+>CBCFEFFGFFG9<9<9DF<<FGF,BB,AF,>EGFGDEE=BF7<FF7@:CFGCGFFE,:@*@1CFGF,?CF:CG@CG8,BEEDGGGD899BCG8EG78*BECFC=/8C*9A5C8;:6+3:E+;5DGE5*2:3)7><
@M03364:276:000000000-BLYN8:1:1101:9921:7575 1:N:0:1
ACTCCTACGGGAGGCAGCAGTGGGGAATATTGCACAATGGGCGCAAGCCTGATGCAGCCATACCGCGTGTGTGAAGAAGGCCTTCGGGTTGTAAAGCACTTTCAGCGAGGAGGAAGGTGGTGAGCTTAATACGTTCATCAATTGACGTTACTCGCAGAAGAAGCACCGGCTAACTCCGTGCCAGCAGCCGCGGTAATACGTAGGTGGCAAGCGTTGTCCGGATTTATTGGGCGTAAAGCGAGCG
+
GGGGGGGGGGGGGGGGGGGGGGGGGGGGGGGGGGGGGGGGGGGGGGGGGGGGGGGGGGGGG9EGGGGGGGGGGGGGGGGGGGGGGGGGGGGGGGGGGGGGGGGGGGGGGGDGGGGGGGGGGGGGGGGGGGGGGGGGGGGGGGGGGGGGGGGGFGGGGGFFGGGGGGGGGGGEGGGGGGGGGGGGFGGGGGGGGGG8EGGGGGGGGGGFGGGGE8?EGGGGGECEGGGGGGGGGGGGGGGGGGGC
@M03364:276:000000000-BLYN8:1:1101:6567:7590 1:N:0:1
ACTCCTACGGGAGGCAGCAGTAGGGAATCTTCCACAATGGACGAAAGTCTGATGGAGCAACGCCGCGTGAGTGAAGAAGGTTTTCGGATCGTAAAACTCTGTTGTTGGAGAAGAATGTATCTGATAGTAACTGATCCGGTAGTGACGGTATCCAACCAGAAAGCCACGGCTAACTACGTGCCAGCAGCCGCGGTAATACGTAGGTGGCAAGCGTTGTCCGGATTTATTGGGCGTAAAGCGAGCG
+
GGEFFACFCCEEDGGGGGGGFFGDEGGGFFGGGGFG@FEFGGGF7@BFFEEFCFFFFGCEGGGGEGEC:FGCFGG<EFFGGDFFGGEFBGGFGF<FFGG9FGFA,?FF<FEFG,FFFGGGFC?<EFFFFDFFCGGG,AFFEG<FGGEFGCDAFGGGGGFGGFGGGFGFEGGGGGGFGGGF:D,>>CCFG88EEEEGFDF8<9C8CFGG8EFGGE8CEGDEGEGC6CGFGCGGCDDEFCC3DDC3
@M03364:276:000000000-BLYN8:1:1101:8118:7626 1:N:0:1
ACTCCTACGGGAGGCAGCAGTAGGGAATCTTCCGCAATGGGCGAAAGCCTGACGGAGCAACGCCGCGTGAGTGATGAAGGGTTTCGGCTCGTAAAACTCTGTTATTAGGGAAGAACATATGTGTAAGTAACTGTGCACATCTTGACGGTACCTAATCAGAAAGCCACGGCTAACTACGTGCCAGCAGCCGCGGTAATACGTAGGTGGCAAGCGTTATCCGGAATTATTGGGCGTAAAGCGCGCG
+
FGGGGGGCFGGEGGGGGGGGGGGGGGGGGGGGGGG7BFFGGEGGGGGGFGGGFBEEGGGGGGGGGGGGEEGEGFFGGGGGGGGGFCGDGCFGGGD,EFFFGGF,AFDFGGCFGGG8=ADDFDGDB9FFGGGGGGGGF<DA>FFGFGGGGGEFFG7F,=BFGFGGGFGGGGGG7FC@FGGGGEEF7DFFGGCEGGCCBEGFG9EEFCEGGFGFGGEEG:CEG**2<9CFGFFGGDE7<F7))1)9
@M03364:276:000000000-BLYN8:1:1101:16327:7636 1:N:0:1
ACTCCTACGGGAGGCAGCAGTAGGGAATCTTCGGCAATGGACGAAAGTCTGACCGAGCAACGCCGCGTGAGTGAAGAAGGTTTTCGGATCGTAAAACTCTGTTGTTAGAGAAGAACAAGGACGTTAGTAACTGAACGTCCCCTGACGGTATCTAACCAGAAAGCCACGGCTAACTACGTGCCAGCAGCCGCGGTAATACGTAGGTGGCAAGCGTTGTCCGGATTTATTGGGCGTAAAGCGAGCG
+
GGGGGGGGGGGGGGGGGGGGGGGGGGGGGGGGGGGGGGGGGGGGGFFGGGGGGGGGEGGGGGFGGGGFFCFFGFGGGGGGFGGGGGGGGDGGGGCGGGGGGGGGGGGGGGGGGGGGGGGGGGGGGGFGGGGGGGGGGGGFFGFGGGGGGGGGGGGGGGGG7FGGGGFGGGGGGGGGG8FFGFGGG@CFGCGGGGCGGGFGGGGEEFFGGGGGGCEGGGFED;8EGGFG7CG=DGGGGGGGGGD<
@M03364:276:000000000-BLYN8:1:1101:18201:7668 1:N:0:1
ACTCCTACGGGAGGCAGCAGTAGGGAATCTTCGGCAATGGACGAAAGTCTGACCGAGCAACGCCGCGTGAGTGAAGAAGGTTTTCGGATCGTAAAACTCTGTTGTTAGAGAAGAACAAGGACGTTAGTAACTGAACGTCCCCTGACGGTATCTAACCAGAAAGCCACGGCTAACTACGTGCCAGCAGCCGCGGTAATACGTAGGTGGCAAGCGTTGTCCGGATTTATTGGGCGTAAAGCGAGCG
+
GGGGGGGGGGGGGGGGGGGGGGGGGGGGGGGGGGGGGGGGGGGGGGGFGGGGGGGGGGGGGGGGGGGGGGGGGGGGGGGGGGGGGGGGGGGGGGGGGGGGGGGGFGGGGGGGGGGGGGGGGGGCFGGGGGGGGGGGGGGGGGGGGGGGGGGGGGGGGGGGGGGGGGGGDEGGGGGGGGGGGGGGGGGGGGGGGGGGGGGGGGGGFGGGGGGGGGGEGGGGGGEGFGGGGFGGGGGGGGGGGGGC
@M03364:276:000000000-BLYN8:1:1101:5379:7670 1:N:0:1
ACTCCTACGGGAGGCAGCAGTGGGGAATATTGCACAATGGGCGCAAGCCTGATGCAGCCATGCCGCGTGTGTGAAGAAGGCCTTCGGGTTGTAAAGCACTTTCAGCGAGGAGGAAGGTGGTGAACTTAATACGTTCATCAATTGACGTTACTCGCAGAAGAAGCACCGGCTAACTCCGTGCCAGCAGCCGCGGTAATACGTAGGTGGCAAGCGTTGTCCGGAATTATTGGGCGTAAAGCGCGCG
+
GGGGGGGGGGGGGGGGGGFGGGGGGGGGGGGGGGGFGGGGGGGGGGGGGGGGGGGGGGGGGGGGGGGGGFFGGGGGGGGGGGGGGGGGFGGGGGGGGGGGDGGGGGGGGGGGGDFFGGGGGGGCFGGGGGGGGGFGGGFFGGGFGGGGFGGGGGGGGGFGGGGGGGGGGGGGGFGFGGGGGGGGGGGGGDGGGGGGGFGGGGGEFGFG6CGFGG*8:CEEDGCF6FEGGFGEDGGEFFFGGG:7
@M03364:276:000000000-BLYN8:1:1101:9055:7671 1:N:0:1
ACTCCTACGGGAGGCATCAGTAGGGAATCTTCCACAATGGACGAAAGTCTGATGGAGCAACGCCGCGTGAGTGAAGAAGGTTTTCGGATCGTAAAACTCTGTTGTTGGAGAAGAACGTATTTGATAGTAACTGATCAGGTAGTGACGGTATCCAACCAGAAAGCCACGGCTAACTACGTGCCAGCAGCCGCGGTAATACGTAGGTGGCAAGCGTTGTCCGGATTTATTGGGCGTAAAGCGAGCG
+
GGGGGGGGGGGGGGGGGGGGGFGGGGGGGGGGGGGFGGGGFGGDCGGGGGGGGGGGGGGGGGGGGGGGGGGGGGGGGGGGGGGGGGGGGCGFGGGGGFDGGGFGGFDFEGGGGCGGFFGGGGGGGFGGFFGGGGGGGGGFAFFGGGGGGGGGGGGGCFGGGGGFDFGGGGGGGGGGGDGGGGGGGGGGGGGGGGGEGGGG9BCEGGGGGCFFGGEGEFCECEEGGFGGGGGGDCEGGGG335<7
@M03364:276:000000000-BLYN8:1:1101:27213:7674 1:N:0:1
ACTCCTACGGGAGGCAGCAGTAGGGAATCTTCGGCAATGGACGGAAGTCTGACCGAGCAACGACGCGTGAGTGAAGAAGGTTTTCGGATCGTAAAGCTCTGTTGTTAGAGAAGAATGATGGTGGGAGTGGAAAATCCACCATGTGACGGTAACTAACCAGAAAGGGACGGCTAACTACGTGCCAGCAGCCGCGGTAATACGTAGGTCCCGAGCGTTGTCCGGATTTATTGGGCGTAAAGCGAGC
+
GGGGDFGGGGGGGGGGGGGGGGFGGGGGGGGGGGGGGGGGGGGGC@FFGGGGGGGGGEGGGG,@BBFFGGGAEFGGGGGGEFGGGGGGDGGFGGGGG9EGGGGGFFAFCFEGGGGGGGGGGFEEGGCFGGGGGFG?FFFGGFGGEFGGEFGGGGGG,@FFGGGCGGGFDGGGGGGGFFGG:CCGGGGGGFGGGGGGGGGFGGGGGC?GGG=CCE=?EG7CCECE*+:+<EGCFGGEGF*?335)
@M03364:276:000000000-BLYN8:1:1101:18150:7681 1:N:0:1
ACTCCTACGGGAGGCAGCAGTAGGGAATCTTCGGCAATGGACGAAAGTCTGACCGAGCAACGCCGCGTGAGTGAAGAAGGTTTTCGGATCGTAAAACTCTGTTGTTAGAGAAGAACAAGGACGTTAGTAACTGAACGTCCCCTGACGGTATCTAACCAGAAAGCCACGGCTAACTACGTGCCAGCAGCCGCGGTAATACGTAGGTGGCAAGCGTTGTCCGGATTTATTGGGCGTAAAGCGAGCG
+
GGGGGGGGGGGGGGGGGGGGGGGGGGGGGGGGGGGGGGGGGGGGGGGGGGGGGGGGGGGGGGGGGGGGGCGGGGGGGGGGEGGGGGGGGGGGGGGGGGGGGGGGGGGGGGGGGGGGGGFGGGGGGGGGGGGGGGGGGGGGGGGGGGGGGGGGGGGGGGGGGGGGGGGGGGGGGGGGGGGGGGGGGGFFGGGGGGGGGGGGGGGGGGGGGGGGGGE5CEGEGGGDCFGGGCGGGGGECFGGGGG<
@M03364:276:000000000-BLYN8:1:1101:10600:7699 1:N:0:1
ACTCCTACGGGAGGCAGCAGTGGGGAATATTGCACAATGGGCGCAAGCCTGATGCAGCCATGCCGCGTGTGTGAAGAAGGCCTTCGGGTTGTAAAGCACTTTCAGCGAGGAGGAAGGTGGTGAGCTTAATACGTTCATCAATTGACGTTACTCGCAGAAGAAGCACCGGCTAACTCCGTGCCAGCAGCCGCGGTAATACGGAGGGTGCAAGCGTTAATCGGAATTACTGGGCGTAAAGCGCACG
+
GGGGGGGGGCFEGDGGG><FGGFFGF;EFGGCGEFGGGGGGCFGGGGGGDGFGGGGGEFGFGFGGGGFGCGGGAFFGFGGGGGGGGGGGGGGGGFGG8FGFFEDBEB:FG7FGEFGGGGGFGFFGGGAFEFGGFGGGGGFEGFGGCDGGDGGFGGD@FFGCGCGGGGGGGGFGGGGGGGGGGD8CCFGFEGGGGGDGGGGC*CED:EEG+CFCEC:E:CEEG5CFGGGFCGGGGG57CCDCGG5
@M03364:276:000000000-BLYN8:1:1101:14186:7704 1:N:0:1
ACTCCTACGGGAGGCAGCAGTAGGGAATCTTCCGCAATGGACGAAAGTCTGACGGAGCAACGCCGCGTGTGTGAAGAAGGTTTTCGGATCGTAAAGCACTGTTGTTGGAGAAGAACAAGGATAAGAGTCACTGCTTGTCCCTTGACGGTATCTAACCAGAAAGCCACGGCTAACTACGTGCCAGCAGCCGCGGTAATACGTAGGTGGCAAGCGTTGTCCGGAATTATTGGGCGTAAAGCGCGCG
+
GGGGGGGGGGGGGGGGGGGGGGFGGGGGCGGGGGGGGGGGGGGGGGGGGGGGGGGGGGGGGGGGGGGGGGGFFGGGGGGGGGGGGGGGGGGFGGGGGGGGGGGGGGGGAFGGGGGGGGGGGGGGGGGGGFFGG?DGGGGGCGGGGGGGGGGGGGGGGGGGGGGGGGGGGGGGGGFEGGGGGFCFFFCC,=EEDGGGGGCFCFGGFGGFFGGGGGGGG7FGGEGC6FGGFFGGDGGGFGFDDD:9
@M03364:276:000000000-BLYN8:1:1101:13410:7706 1:N:0:1
ACTCCTACGGGAGGCAGCAGTAGGGAATCTTCGGCAATGGTCGAAAGTCTGATCGAGCAACGCCGCGTGAGTGAAGAAGGTTTTCGGATCGTAAAACTCTGTTGTTAGAGAAGAACAAGGACGTTATTAACTGATCGTCGCCTGACGGTATCTAAACAGAAAGCCACGGCTAACTCCGTGCCAGCAGCAGCGGTAATACGTAGGGGGCAAGAGTTGTCCGGAATTATTGGGCGTAATGCGAGCG
+
FEEFEFGGGGGGGD@@FC6EF,CE@C,6,6<F<CC:FFG<6<C:<FE,6EEG<6<:CCGFG@@FC:>FE,?EFG9EFGGF<<?FGDCF7+B?=?B,5,5C?FFFEF<B9?<<E<4?FEB,,,484A,5A?555A,:33,+++>=,<>7CFGB9@,,,,87,D@73,:FD<:F<:F,?*>CC:;88E:7,681*;E:;BB*5C8**3**:/3**?73<9C/*:*:+:+0+3**/95E*?*)*9CC
@M03364:276:000000000-BLYN8:1:1101:16592:7711 1:N:0:1
ACTCCTACGGGAGGCAGCAGTGGGGAATATTGCACAATGGGCGCAAGCCTGATGCAGCCATGCCGCGTGTGTGAAGAAGGCCTTCGGGTTGTAAAGCACTTTCAGCGAGGAGGAAGGTGGTGAACTTAATACGTTCATCAATTGACGTTACTCGCAGAAGAAGCACCGGCTAACTCCGTGCCAGCAGCCGCGGTAATACGGAGGGTGCAAGCGTTAATCGGAATTACTGGGCGTAAAGCGCACG
+
FGGGGGGGGGGGGGGGGGAFGFGGG7FGGGGGGGGGGGGGFGGGGGGF7FGGGGFGGGFGGGGGGGGGFGGGGGGFFGGG8FFGGFGGGGGGGGGGGGFGGGFFFGGFGGGDG@FGGG8FGG9F9?FFFGFFFGG>FCDFEFGEGGGGGGCFFEE+<CFFEGFF@:FEGGG@GGGGDEGGGGFDGGGGFGGGGEGGCFGGG8BGEGCGGGCE8EGEFGFCGG=FGFGFGGGGDCECFCCDC3C5
@M03364:276:000000000-BLYN8:1:1101:12777:7722 1:N:0:1
ACTCCTACGGGAGGCAGCAGTAGGGAATCTTCCACAATGGACGAAAGTCTGATGGAGCAACGCCGCGTGAGTGAAGAAGGTTTTCGGATCGTAAAACTCTGTTGTTGGAGAAGAACGTATTTGATAGTAACTGATCAGGTAGTGACGGTATCCAACCAGAAAGCCACGGCTAACTACGTGCCAGCAGCCGCGGTAATACGTAGGTGGCAAGCGTTGTCCGGATTTATTGGGCGTAAAGCGAGCG
+
GGGGGGGGGGGGGGGGGGGGGGGGGGGGGGGFEGGGGGGGFGGGGEGFGGGGGGGGGGGGGGGDGGGGGGGGGGGGGGEGGGGGGGGGDGGGGGGGGGGGGGGGGEGGF?FGGGECGFGGGGG9BFGGGGGGGGGGGGGGFFGE<B:FGGGGFGFGGGGFGGGG:CFGGGGGGGGC@EFGCGGGG?>FCCGGEGGGGGGGGGGGGGGGGGGGCEGGGGGECGG=@GGGGGGGDGGDGGGGDGD>
@M03364:276:000000000-BLYN8:1:1101:6050:7723 1:N:0:1
ACTCCTACGGGAGGCAGCAGTGGGGAATATTGCACAATGGGCGCAAGCCTGATGCAGCCATGCCGCGTGTATGAAGAAGGCCTTCGGGTTGTAAAGTACTTTCAGCGGGGAGGAAGGGATGAGCCTTAATACGGTTCGTCATTGACGTTACTCGCAGAAGAAGCACCGGCTAACTCCGTGCCAGCAGCCGCGGTAATACGGAGGGTGCAAGCGTTAATCGGAATTACTGGGCGTAAAGCGCACG
+
GGGGGGGGGGGGEEGGGGGGGGGGGGGGGGGGGGGGGGGGGGGGGGGGGGGGGGGGGGGGGGGGGGGGGGGGGGGGFGGGFGGGGGGGGGGGGFEFGGGGGGGGGGGGGGDGG7FGGGGGGGGGFGGFFGGGGEGGGGEGGGG<FFEGGGDGGEGGFGGFGGGGGGGGGGGGGGGFFGGGGGFGGGGGFGGGGGGGGGGGGEGGGGDEGGGGGEEGFGFCDGCFGGCGGCGGDGGGGGGGGDD7
@M03364:276:000000000-BLYN8:1:1101:5402:7735 1:N:0:1
ACTCCTACGGGAGGCAGCAGTAGGGAATCTTCGGCAATGGACGAAAGTCTGACCGAGCAACGCCGCGTGAGTGAAGAAGGTTTTCGGATCGTAAAACTCTGTTGTTAGAGAAGAACAAGGACGTTAGTAACTGAACGTCCCCTGACGGTATCTAACCAGAAAGCCACGGCTAACTACGTGCCAGCAGCCGCGGTAATACGTAGGTGGCAAGCGTTGTCCGGATTTATTGGGCGTAAAGCGAGCG
+
GGGGGGGGGGGGGGGGGGGGGGGGGGGGGGGGGGGGGGGGGGGGGGGGGGGGGGGGGGGGGGGGGGGGGGGGGGGGGGGGGGGGGGGGEGGGGGGGGGGGGGGGGGDGGGGGGGGGGGGGGGGGGGGGGGGGGGGGGGGGGGGGGGGGGGGGGGGFGGGGGGGGGGGDEGFEGGGGFGGGGFGGGGGGGGGGGGCEGGGGGGGGGGGGGGGGDBEEEFGGDEGEGGGGFCGGD7EGGFGG:DD<
@M03364:276:000000000-BLYN8:1:1101:21064:7746 1:N:0:1
ACTCCTACGGGAGGCAGCAGTGGGGAATATTGCACAATGGGCGCAAGCCTGATGCAGCCATGCCGCGTGTGTGAAGAAGGCCTTCGGGTTGTAAAGCACTTTCAGCGAGGAGGAAGGTGGTGAACTTAATACGTTCATCAATTGACGTTACTCGCAGAAGAAGCACCGGCTAACTCCGTGCCAGCAGCCGCGGTAATACGGAGGGTGCAAGCGTTAATCGGAATTACTGGGCGTAAAGCGCACG
+
GGGGGGGGGFGGGGGGGGGGFGGGGCFGGGGGGGGGGGGGGGGGGGGGFGEFFGGGGGGGGGGGGGGGGGGGGGGGGCEGGGGGGGGGGGGGGGGGGGGGGGGGGGGGGGGGGGGGGGGGGGFGGGFG9FGGGFGGGGGGGGGGGGGGGEFGGGGGGGGGGGGGGGGGGGGEGGGFFGG>CGGGGGGGFEGGGGGGGFGGGGGGGGDEGFFCGGGGGGFFEEGFFGGCFFGGGGGGGGGGGGG3
@M03364:276:000000000-BLYN8:1:1101:22208:7759 1:N:0:1
ACTCCTACGGGAGGCAGCAGTGGGGAATATTGCACAATGGGCGCAAGCCTGATGCAGCCATGCCGCGTGTATGAAGAAGGCCTTCGGGTTGTAAAGTACTTTCAGCGGGGAGGAAGGGATGAGCCTTAATACGGTTCGTCATTGACGTTACCCGCAGAAGAAGCACCGGCTAACTCCGTGCCAGCAGCCGCGGTAATACGGAGGGTGCAAGCGTTAATCGGAATTACTGGGCGTAAAGCGCACG
+
GGGGGGGGGGGGGGGGGGGGGGGGGGGGGGGGCGGGGGGGGGGGGGGGGGGGGGGGGGGGGGGGDGGGGGGGGGGGGGFGGGGGGGGGGGGGGGGGGGGGGGGGGGGGGGGGGGGGGGFGGGGGGGCGGGGGGGGGGGGGGGGGGGGGGGGGGGGGGGGGGGGGGCEEGGGGGGGGGGGGGGGGGGGGGGGGGGGGGGGGG5EEGGGGGGGCECEEGGGGGGEDGGGCCFGFGGGGGGGGGGG:
@M03364:276:000000000-BLYN8:1:1101:12263:7764 1:N:0:1
ACTCCTACGGGAGGCAGCAGTAGGGAATCTTCGGCAATGGACGAAAGTCTGACCGAGCAACGCCGCGTGAGTGAAGAAGGTTTTCGGATCGTAAAACTCTGTTGTTAGAGAAGAACAAGGACGTTAGTAACTGAACGTCCCCTGACGGTATCTAACCAGAAAGCCACGGCTAACTACGTGCCAGCAGCCGCGGTAATACGTAGGTGGCAAGCGTTGTCCGGATTTATTGGGCGTAAAGCGAGCG
+
EFGGGGFGGGGGGGGGGDGGGGGGGGGGGGGGGGGGCFGGGGGGGGFGGGGGG<FG@FGGGGGGGGGGGGEGGGGGGGGGG9FGGGGGGGGGFGGGGGGGGGGGGGGGDBEFGGGGGGGGGC73BDEGGGB<FGGDDG<3CFF@>,<C:<>FGCF,D<7>CFF7D<3*@@F@<@,,21DFCC@CFGCGGG>:81**<<CE+?FE2BCF>FFGGCGGECF5>5*1C7:<EGG*717C5CCD3)11
@M03364:276:000000000-BLYN8:1:1101:23145:7780 1:N:0:1
ACTCCTACGGGAGGCAGCAGTAGGGAATCTTCGGCAATGGACGAAAGTCTGACCGAGCAACGCCGCGTGAGTGAAGAAGGTTTTCGGATCGTAAAACTCTGTTGTTAGAGAAGAACAAGGACGTTAGTAACTGAACGTCCCCTGACGGTATCTAACCAGAAAGCCACGGCTAACTACGTGCCAGCAGCCGCGGTAATACGTAGGTGGCAAGCGTTGTCCGGATTTATTGGGCGTAAAGCGAGCG
+
GGGGGGGGGGGGGGGGGGGGGGGGGGGGGGGGGGGGGGGGGGGGGEFCFGGGGFGGGGGGGGGGGGGGG=FFGGGGGFGGGCFDGGEGGGGGGGGGGGGGGGGGGGGFCFGGGGGGGGFGFGGGFFGGGGGGGGGGGGDFGGGGGGGGGGGGGGGGGGGGGGGGGGGCFGDEGGF@FGFGGGGGGCFDGGGGGGGEGGGFGCFBFGGGGGCFG:8EEGGGGGGG6C?FGFGGGGGGGFGGGGDC
@M03364:276:000000000-BLYN8:1:1101:9007:7797 1:N:0:1
ACTCCTACGGGAGGCAGCAGTAGGGAATCTTCGGCAATGGACGAAAGTCTGACCGAGCAACGCCGCGTGAGTGAAGAAGGTTTTCGGATCGTAAAACTCTGTTGTTAGAGAAGAACAAGGACGTTAGTAACTGAACGTCCCCTGACGGTATCTAACCAGAAAGCCACGGCTAACTACGTGCCAGCAGCCGCGGTAATACGTAGGTGGCAAGCGTTGTCCGGATTTATTGGGCGTAAAGCGAGCG
+
GGGGGGGGGGGGGGGGGGFFGGGGGGGGGGGGGGGGGGGGGGGGFGGGGGGGGGGGGGGDGEFGGGGGGGDFDFGGGGGGEGGFGGGGGGGGGEGFGGGGGGGGGGGGGGGGGGGGGGGGGGG7FFGGGEGGGGGGGFGC=FGGGGGGGGGGGGGGFCCFGGGGGGGGGGGCFGFCGGGGGGGF@CGGGGEECEEGE;EDFCG@FGDFG+@CEGGEGGGGGGGGGGGGGGGFDGGGCFD3C3>)
@M03364:276:000000000-BLYN8:1:1101:20772:7801 1:N:0:1
ACTCCTACGGGAGGCAGCAGTAGGGAATCTTCGGCAATGGACGAAAGTCTGACCGAGCAACGCCGCGTGAGTGAAGAAGGTTTTCGGATCGTAAAACTCTGTTGTTAGAGAAGAACAAGGACGTTAGTAACTGAACGTCCCCTGACGGTATCTAACCAGAAAGCCACGGCTAACTACGTGCCAGCAGCCGCGGTAATACGTAGGTGGCAAGCGTTGTCCGGATTTATTGGGCGTAAAGCGAGCG
+
GGGGGGGGGGGDGGGGGGFGFGFGGGGGGFFGDGGGGGGGGGGGGGGGGFGGGGGGGGGGGGGGGGG@F?FGGGGGGGGGGGGGGGGGCGGGEEGGGCGGGGG9BFGGGGGGGGGFGG8EFFGEGGGGGGGDGGGGFFFFGCFGGGGGGGGAFGGGGGDGGGGGGGGCCFEGGGGGGGGGGCCCFGD,=CEEEGGGFGGGFFGGGGG6CFGCGBEGGGGGG=CCFGGFCFCGGGGGFGGGGGDD
@M03364:276:000000000-BLYN8:1:1101:8805:7835 1:N:0:1
ACTCCTACGGGAGGCAGCAGTGGGGAATATTGCACAATGGGCGCAAGCCTGATGCAGCCATGCCGCGTGTATGAAGAAGGCCTTCGGGTTGTAAAGTACTTTCAGCGGGGAGGAAGGTGATGAACTTAATACGTTCATCAATTGACGTTACCCGCAGAAGAAGCACCGGCTAACTCCGTGCCAGCAGCCGCGGTAATACGGAGGGTGCAAGCGTTAATCGGAATTACTGGGCGTAAAGCGCACG
+
GGGGGGGGGGGGGGGGGGGGFGGGGGGGGGGGGGFGGGGGGFFGDCFF7CFGGGGGGGGGGGGFEEC@FFGGGGGGGCGGFGGGFFGGGGGGGGGGGGGGGGG9FFFGGGCFGB>DFGGFGGCG3BCDEFGC>FFDB<EGGCCGGGGGG?FA<FFEEEEGGGGG:FFGEGGDGGFGFGGGGGGGGFFGDGGGGEGG9FGC>EGGGGGGF?FFGEG=E?EFEDCFGFGCCGGGGGD=CFGG37<7
@M03364:276:000000000-BLYN8:1:1101:12634:7843 1:N:0:1
ACTCCTACGGGAGGCAGCAGTAGGGAATCTTCGGCAATGGACGAAAGTCTGACCGAGCAACGCCGCGTGAGTGAAGAAGGTTTTCGGATCGTAAAACTCTGTTGTTAGAGAAGAACAAGGACGTTAGTAACTGAACGTCCCCTGACGGTATCTAACCAGAAAGCCACTGCTAACTACGTGCCAGCAGCCGCGGTAATACGTAGGTGGCAAGCGTTGTCCGGATTTATTGGGCGTAAAGCGAGCG
+
E<<F,FF<C;FCFEEBEEGDF<FF>DGGFEC6C;FC@FFGCCFEBFF6E<6<C8FFGG@FECCCFGDGG7,<EFEFGGEFE<FGGGGGCFFGG<=FFFFFGFFGEG?F<D9FCFC<E<FFGGG@FFCEAAFGFE<FDF=83@FFEEGGGFCFG=<F>FFBC@FGCFG,DFECCFFGGGG7DDGFGFCE7C5EGG>7<F9CF+8B;>CGGDFFGGCEG+1:5**2<CCEC6FFGDCGG7DDGD3)
@M03364:276:000000000-BLYN8:1:1101:5374:7847 1:N:0:1
ACTCCTACGGGAGGCAGCAGTAGGGAATCTTCCGCAATGGACGAAAGTCTGACGGAGCAACGCCGCGTGTGTGAAGAAGGTTTTCGGATCGTAAAGCACTGTTGTTAGAGAAGAACAAGGATAAGAGTCACTGCTTGTCCCTTGACGGTATCTAACCAGAAAGCCACGGCTAACTACGTGCCAGCAGCCGCGGTAATACGTAGGTGGCAAGCGTTGTCCGGAATTATTGGGCGTAAAGCGCGCG
+
GGGGGGGGGGGGGGGGGGGGGGGGGGGGGGGGGGGGGGGGGGGGGGGFGGGGFGGGGGGGFGGGGGGGGGGGGGGGGGGGCGGGGGGDEGGGGGGGGGGGGGGGGGGGFGGGFGGGGGGGCCFGGGGGCGGGGGGGGGGGGGGGGGGFGGGGGGGGFGGDGGGG7<FFGGGGGGGGGGGGGF9FGGGGFEGECEDGGGGGGGEDFFCBFGGGG8CG:9CEEEECGECGGGGGGGGGGGGGDG39
@M03364:276:000000000-BLYN8:1:1101:3683:7889 1:N:0:1
ACTCCTACGGGAGGCAGCAGGAGGGAATCTTCGGCAATGGACGAAAGTCTGACCGAGCAACGCCGCGTGAGTGATGAAGGGTTTCGGCTCGTAAAACTCTGTTATTAGGGAAGAACATATGTGTAAGTAACTGTGCACATCTTGACGGTACCTAATCAGAAAGCCACGGCTAACTACGTGCCAGCAGCCGCGGTAATACGTAGGTGGCAAGCGTTATCCGGAATTATTGGGCGTAAAGCGCGCG
+
FGGGGGGGGGDEEGGGEGGG-CFCEFFGGGGFGGGDGGGGGCGGGGGGGGGFGGGCCFGGGEGDFGGCFGG5EFEFFGGGGG,8ECE@7FECEGGG<<?FFFF,EED?F<<DFGGFF<?FGFFFG9FF??E=FDF>C9=,:F9@@FECFCCGDGCE<FCCE>>F:FFGGGGGGGGFCCFGG7BFDEFCFGEB5384>C+=:+8CCCFFGGG**3:8CE7CEGGCE797+<CGGGGGC?*9CGGC
@M03364:276:000000000-BLYN8:1:1101:4475:7908 1:N:0:1
ACTCCTACGGGAGGCAGCAGTGGGGAATATTGCACAATGGGCGCAAGCCTGATGCAGCCATGCCGCGTGTGTGAAGAAGGACTTCGGGTTGTAAAGCACTTTCAGCGAGGAGGAAGGTGGTGAACTTAATACGTTAATCAATTGACGTTACTCGCAGAAGAAGCACCGGCTAACTCCGTGCCAGCAGCCGCGGTAATACGGAGGGTGCAAGCGTTAATCGGAATTACTGGGCGTAAAGCGCGCG
+
CFGGGGGGGGGGGGGGGGGGGGGGGGGGGGGGCGGGGGGGGGG+@FCFGGGGGCFGGGGGGGGGGGGGGGGGGGGGGGGG8FFGGGGC<FGGGGGGGGGGGGDGGG++@FFFEG<FEFE+8+,?E5BDAFCDF5B,AADF,C=E9BCCCDC9,+5:BEC,@@FFEGFGGEDEGGCD,BFE*6DCFFFGF*B8CCCCFGG5*BCEGGEGFGFEE;8CCCFFEGCC+<9<AGF*9CEC>FGG:)>C
@M03364:276:000000000-BLYN8:1:1101:21972:7909 1:N:0:1
ACTCCTACGGGAGGCAGCAGTAGGGAATCTTCCACAATGGACGAAAGTCTGATGGAGCAACGCCGCGTGAGTGAAGAAGGTTTTCGGATCGTAAAACTCTGTTGTTGGAGAAGAACGTATTTGATAGTAACTGATCAGGTAGTGACGGTATCCAACCAGAAAGCCACGGCTAACTACGTGCCAGCAGCCGCGGTAATACGTAGGTGGCAAGCGTTGTCCGGATTTATTGGGCGTAAAGCGAGCG
+
GGGGGGGGGGGGGGDGGGGGGGGGGGGGGGGGFGGGGGGGGGGGGFGGGGGGGGGGGGGGGGGGGGGGGGGFGGGGGGG?E9CFEEEGGGGGGGGGCDFGGGGGGGGGGGGGGGGGGGGGGGGGGGGGGGFAFGGGGGGGGGGGFFGGGGCF9FFDEBEDFGGGGGGGGGGGGFGGGGGGGGGGGGFGGDEGGGDCCFGGGGGGGGGGGGGGGGEGGGGGGGGGGGGC@F5=DGGGGGGGGGGC
@M03364:276:000000000-BLYN8:1:1101:6638:7930 1:N:0:1
ACTCCTACGGGAGGCAGCAGTGGGGAATATTGCACAATGGGCGCAAGCCTGATGCAGCCATGCCGCGTGTGTGAAGAAGGCCTTCGGGTTGTAAAGCACTTTCAGCGAGGAGGAAGGTGGTGAGCTTAATACGTTCATCAATTGACGTTACTCGCAGAAGAAGCACCGGCTAACTCCGTGCCAGCAGCCGCGGTAATACGGAGGGTGCAAGCGTTAATCGGAATTACTGGGCGTAAAGCGCACG
+
GGGGGGGGGGEGGGGGGGGGGGGGGGGGGGGGGGGGGGGCGGGGGGGGGGGGGGGGGGGGGGGGGGGGGGGGGGGGGGGGGGGGGGGGGGGGGGGGGGGGGGGGGGGGGGGGGGGGGGGGGGGGGDGGGGGGGGGGGGGGGGGGGGGGGGGGGGGGGGGGGGGGGGGGGGGGGGGFGGGGGGGGGGGGGGGGGEGGGGGGGGGGGGGGGGGGGGGGGGGGGGGFGFGGGGGGGGGCFGGGDGGC
@M03364:276:000000000-BLYN8:1:1101:17577:7940 1:N:0:1
ACTCCTACGGGAGGCAGCAGTAGGGAATCTTCGGCAATGGACGAAAGTCTGACCGAGCAACGCCGCGTGAGTGAAGAAGGTTTTCGGATCGTAAAACTCTGTTGTTAGAGAAGAACAAGGACGTTAGTAACTGAACGTCCCCTGACGGTATCTAACCAGAAAGCCACGGCTAACTACGTGCCAGCAGCCGCGGTAATACGTAGGTGGCAAGCGTTGTCCGGATTTATTGGGCGTAAAGCGAGCG
+
GGGGGGGGGGGGGGGGGGGGGGGGGGGGGGGGGGGGGGGGGGGGGGFFGGGGGGGGGGGGGGGGGGGGGFGGGGGGGGGGGGGGGGGGGGGGGGGGGGGGGGGGGGGGGGGGGGGGGGGGGGGGGGGGGGGGGGGGGGGGGGGGGGGGGGGGGGGGGGGGGGGGGGGGGGGGGGGGGGGFGGGGGGGGGGGGGGGGGGGGGGGGGGGGGGGGGGGGGGGGGGGGFFGGGGGGGGEGGGGGGGGC
@M03364:276:000000000-BLYN8:1:1101:15314:7944 1:N:0:1
ACTCCTACGGGAGGCAGCAGTAGGGAATCTTCCGCAATGGGCGAAAGCCTGACCGAGCAACGCCGCGTGAGTGAAGAAGGTTTTCGGATCGTAAAACTCTGTTGTTAGAGAAGAACAAGGACGTTAGTAACTGAACGTCCCCTGACGGTATCTAACCAGAAAGCCACGGCTAACTACGTGCCAGCAGCCGCGGTAATACGTAGGTGGCAAGCGTTGTCCGGATTTATTGGGCGTAAAGCGAGCG
+
GGGGGGGGGGGGGGGGGGGGGGGGGGGGGGGGGGGGGGGGGGGGGGGGGGGGGGGGGGGGGGGGGGGGGGGGGGGGGGGGGGGGGGGGGGGGGGGGGGGGGGGGGGFGGGGGGGGGGGGGGGGGGGGGGGGGGGGGGGGGGGGGGGGGGCGGGGFGGGGFGGGFGGGGGGGGGGCCGEGGGGGGGGCGGGGGGGGGGGGGGCGDGGGCFGGGGGGGGGGGG8EEGEGGGGGFGGGGFFGGGGG<
@M03364:276:000000000-BLYN8:1:1101:9785:7948 1:N:0:1
ACTCCTACGGGAGGCAGCAGTGGGGAATATTGCACAATGGGCGCAAGCCTGATGCAGCCATGCCGCGTGTATGAAGAAGGCCTTCGGGTTGTAAAGTACTTTCAGCGAGGAGGAAGGCACTAAGGTTAATAACCTTAGTGATTGACGTTACTCGCAGAAGAAGCACCGGCTAACTCCGTGCCAGCAGCCGCGGTAATACGGAGGGTGCAAGCGTTGTCCGGATTTATTGGGCGTAAAGCGAGCG
+
GGGGGGFGGGGGGGGGGGFGGGGGGGGGGGGGGGGGGGGGGGGGGGGGGGGGGGGGGGGGGGGGGGGGGGGGGGGGGGGGGGGFGGGGGGGGGGGGGGGGGGGGGGGGGGEGGGGGGGGGGGGGFGGGGGFGGGGGGGFGGGGGGGGGGFGGGGD7FGFGCGGGGGGGGGGGGGGGGGGGGFGGGGGGGGGGGGE@FGGGGDGGGGGGGGFFGGEEEGGGGDEEFGGGGGFFGGGGGGFGGDGD
@M03364:276:000000000-BLYN8:1:1101:7461:7993 1:N:0:1
ACTCCTACGGGAGGCAGCAGTAGGGAATCTTCCACAATGGACGAAAGTCTGATGGAGCAACGCCGCGTGAGTGAAGAAGGTTTTCGGATCGTAAAACTCTGTTGTTGGAGAAGAATGTATCTGATAGTAACTGATCAGGTAGTGACGGTATCCAACCAGAAAGCCACGGCTAACTACGTGCCAGCAGCCGCGGTAATACGTAGGTGGCAAGCGTTGTCCGGATTTATTGGGCGTAAAGCGAGCG
+
GGGGGGGGGGGGGGGGGGGGGGGGGGGGGGGGGGGGGGGGGGGGGGGGGGGGGGGGGGGGGGGGGGGGGGGGGGGGGGGGGFGGGGGGGGGGGGGGGGGGGGGGGGGGGGGGGGGGGGGGGGGGGGGFGGGGGGGGGGGGFFGFGGGGGGGG<FGGDGGGGGGGGGGGGGGGGGGGGGGGGGGGFGGGGGGGGGEE;FFGGGGGCEDGGGG@=GGGGGGGG*35+AFGGFGGC9EGGGCDGGGC
@M03364:276:000000000-BLYN8:1:1101:23399:7995 1:N:0:1
ACTCCTACGGGAGGCAGCAGTGGGGAATATTGCACAATGGGCGCAAGCCTGATGCAGCCATGCCGCGTGTGTGAAGAAGGCCTTCGGGTTGTAAAGCACTTTCAGCGAGGAGGAAGGTGGTGAGCTTAATACGTTCATCAATTGACGTTACCCGCAGAAGAAGCACCGGCTAACTCCGTGCCAGCAGCCGCGGTAATACGGAGGGTGCAAGCGTTAATCGGAATTACTGGGCGTAAAGCGCACG
+
GGGGGGGGGGGGGGGGGGGGGGGGGGGGGGGGGGGGGGGGGGGGGGGGGGGGGGGGGGGGGGGGGGGGGGFGGGGFGGGGGGGGGGGGFGGGGGGGFCGGFGGGGGGFGGGGGGGGGFGGGFGGGGGGGGGGGGGGGGGGFGGGGGDFGGGGGGGGGGGGGGGFFGGGGGGGGGGGGGGGGGGGGGGGGGGGGGGGGGGG>>5EGC*CFGGFGG8EFFGGGGDGGGGGGGGGGGGGGFCDGDG5
@M03364:276:000000000-BLYN8:1:1101:18751:8017 1:N:0:1
ACTCCTACGGGAGGCAGCAGTAGGGAATCTTCGGCAATGGACGAAAGTCTGACCGAGCAACGCCGCGTGAGTGAAGAAGGTTTTCGGATCGTAAAACTCTGTTGTTAGAGAAGAACAAGGACGTTAGTAACTGAACGTCCCCTGACGGTATCTAACCAGAAAGCCACGGCTAACTACGTTCCAGCAGCCGCGGTAATACGTAGGTGGCAAGCGTTGTCCGGCTTTATTGGGCGTAAAGCGAGCG
+
GGGFGGGGGGGGGGGGGGGGGGGGGGGGGGGGGGGGGGGGGGGG>FGGGGGGGGGGGGGFGGGGGGGGGFFGGFGGGGGGFGGGGGGGGGGGGGGGGGGGGGGGGGGGGGGGGGGGGGGGGGGEGGGGGGGGDGGGGGGGEGFFFFGGGDFGGGGFGFGGGGFC:FCGGG>7FEFGGGG,FGGGD88C7CEEEGDGF<CGFGGGGDGFGGFGD*AC:?CEG*:>FF7CGGGDGGCGGCGG*997
@M03364:276:000000000-BLYN8:1:1101:14623:8032 1:N:0:1
ACTCCTACGGGAGGCAGCAGTGGGGAATATTGCACAATGGGCGCAAGCCTGATGCAGCCATGCCGCGTGTGTGAAGAAGGCCTTCGGGTTGTAAAGCACTTTCAGCGAGGAGGAAGGTGGTGAACTTAATACGTTCATCAATTGACGTTACTCGCAGAAGAAGCACCGGCTAACTCCGTGCCAGCAGCCGCGGTAATACGGAGGGTGCAAGCGTTAATCGGAATTACTGGGCGTAAAGCGCACG
+
GGGGGGGGGGGGGGGGGGGGGGGGGGGGGGGGGGGGGGGGGGGGGGGGGGGGGGGGGGGGGGGGGGGGGGGGGGGGGGGGGGGGGGGGGGGGGGGGGGGGGGGGGGGFGGFFGGGGGGFGGGGFGFGGGGGFFFGGGGFG<FGGGGGGGGGGCF@CFGFGGGGF7FGGGGGGGGGGGGFFGGGGF7:CGGC>EGGGCFGGGEGGGGGGGGGGGGEDCCGGGGDGFDGGGGGGGGCEGGGDGGGC
@M03364:276:000000000-BLYN8:1:1101:5997:8067 1:N:0:1
ACTCCTACGGGAGGCAGCAGTGGGGAATATTGCACAATGGGCGCAAGCCTGATGCAGCCATGCCGCGTGTATGAAGAAGGCCTTCGGGTTGTAAAGTACTTTCAGCGGGGAGGAAGGGATGAGCCTTAATACGGTTCGTCATTGACGTTACCCGCAGAAGAAGCACCGGCTAACTCCGTGCCAGCAGCCGCGGTAATACGGAGGGTGCAAGCGTTAATCGGAATTACTGGGCGTAAAGCGCACG
+
GGGGGGGGGGGGGGGGGGFGFGGGGGGGGGGGGGGGGGGGGGGGGGGGGGGGGGGFGGGGGGGGGGGGGGGGGGGGGFGGGFGGGGGGGGGGGGGGGGGGGGGGGGGGGGGGGGGGGGGGGFGGGGGGGGFGGGGGGGGGGFGGGGGEGGGFGGGGGGGGGGGGGFGGGGGGGGGFGGGGGFFCFFFGGGGGGGGGGGFGGGGGGGGGGGGGDEGEGGGGDDDGGGGGGGGGGCC=FFFGGGGD
@M03364:276:000000000-BLYN8:1:1101:20165:8069 1:N:0:1
ACTCCTACGGGAGGCAGCAGTGGGGAATATTGCACAATGGGCGCAAGCCTGATGCAGCCATGCCGCGTGTATGAAGAAGGCCTTCGGGTTGTAAAGTACTTTCAGCGAGGAGGAAGGCGTTGTGGTTAATAACCGCAGCGATTGACGTTACTCGCAGAAGAAGCACCGGCTAACTCCGTGCCAGCAGCCGCGGTAATACGGAGGGTGCAAGCGTTAATCGGAATTACTGGGCGTAAAGCGCACG
+
GGGGGGGGGGGGGGGGGGGGGGGGGGGGGGGGGGGGGGGGGGGGGGGGGGGGGGGGGGGGGGGGGGGGGGGGGGGGGGGGGGGGGGGGGGGGGGGGGGGGGGGGGGGGGGEGGEGGDGGGGGGGGGGGGGGGGGGGEEGDEGGGGGGGGGGGFGDFFGGGGGGGGGGGGGGGGGFFGGGFGGGGGGGGGGGGGGGGGGG>E>EGGGDGGGGGGGGCFGGGGG8CFGGGGGGGGGGEGFGGGGGD
@M03364:276:000000000-BLYN8:1:1101:4435:8071 1:N:0:1
ACTCCTACGGGAGGCAGCAGTGGGGAATATTGCACAATGGGCGCAAGCCTGATGCAGCCATGCCGCGTGTATGAAGAAGGCCTTCGGGTTGTAAAGTACTTTCAGCGAGGAGGAAGGCATTAAGGTTAATAACCTTAGTGATTGACGTTACTCGCAGAAGAAGCACCGGCTAACTCCGTGCCAGCAGCCGCGGTAATACGGAGGGTGCAAGCGTTAATCGGAATTACTGGGCGTAAAGCGCACG
+
GGGGGFGGGGGDGGGGGGGGGGGGGGGGGGGGGGGGGGGGGGGGGGGGGGGGGGGGGGGGGGGGGGGFGGGGGGGGGGGGGGGGGGGGEFGGGGGGGGGGGGGGGGGGGGGGGDGGGGGGGGGGGGGGGGGGGGGGGGGGGGGGGGGGGGGGFGGGGGEFGGGGGFGGGGGGGGGGF8>CGGGGGGGGGGGGGGGGCFGGGGGGGGGGGGGGGGEGGGFGGDGGGCCFFGGCGGGGGGGGGGGC
@M03364:276:000000000-BLYN8:1:1101:12078:8077 1:N:0:1
ACTCCTACGGGAGGCAGCAGTAGGGAATCTTCCGCAATGGACGAAAGTCTGACGGAGCAACGCCGCGTGTGTGAAGAAGGTTTTCGGATCGTAAAGCACTGTTGTTGGAGAAGAACAAGGATAAGAGTCACTGCTTGTCCCTTGACGGTATCTAACCAGAAAGCCACGGCTAACTACGTGCCAGCAGCCGCGGTAATACGTAGGTGGCAAGCGTTGTCCGGAATTATTGGGCGTAAAGCGCGCG
+
GGGGGGGGGGGGGGGGGGGGGGGGGGGGGGGGGGGGGGGGGGGGDFGEFGGGFGGDGGGGGGEGGGGGGGGGGGGGGGGGGGGGGGGGGGGGGGGGGGGGGGGGGGGGGGGGGGGGGGGGGGGGGGGGGGGGGGGGGGGGGGGGGGGGGGGGGGGGGGGGGGGGGGGGGGEGGGGGGGGGGGGGGGGDGGGGGGGGGGGGGGGGGEGGGGGGGGGDGGGGG==CFFFGG6EGGGCCGGGGGGG3
@M03364:276:000000000-BLYN8:1:1101:16870:8081 1:N:0:1
ACTCCTACGGGAGGCAGCAGTGGGGAATATTGCACAATGGGCGCAAGCCTGATGCAGCCATGCCGCGTGTATGAAGAAGGCCTTCGGGTTGTAAAGTACTTTCAGCGAGGAGGAAGGCATTAAGGTTAATAACCTTAGTGATTGACGTTACTCGCAGAAGAAGCACCGGCTAACTCCGTGCCAGCAGCCGCGGTAATACGGAGGGTGCAAGCGTTAATCGGAATTACTGGGCGTAAAGCGCACG
+
GGGGGGGGGGGGGGGGGGGFGGGGGGGGGGGGGGGGGGGGGGGGGGGGGGGGGGGGGGGGGGGGGGGGGGGGGGGGGGGGGGGGGGGGGGGGGGGGGGGGGGGGGGGCFGFFGGFGGGGGGCFGGGGGGGGGGGGGGGFFFGFGGGGFGEGGGGGDGGGGGGGGGGGGGGGGGGGGGGGGGDFGGGGGGGGGGGGGGGGGGEEGGGGGGFGGGGGGGGGFDEDFGFCFFDGGGGGGGDGGGGGD
@M03364:276:000000000-BLYN8:1:1101:22024:8108 1:N:0:1
ACTCCTACGGGAGGCAGCAGTAGGGAATCTTCGGCAATGGACGAAAGTCTGACCGAGCAACGCCGCGTGAGTGAAGAAGGTTTTCGGATCGTAAAACTCTGTTGTTAGAGAAGAACAAGGACGTTAGTAACTGAACGTCCCCTGACGGTATCTAACCAGAAAGCCACGGCTAACTACGTGCCAGCAGCCGCGGTAATACGTAGGTGGCAAGCGTTGTCCGGATTGATTGGGCGTAAAGCGAGCG
+
EGGGGGGGGEGGFGGGGGGGGAFAEFFGFCF@<EEBCFGG9FFGGGGGGGFF,,7@FFCEGGGFGGGGGEGFFDGGGCGGBBFEGGGFGGEGGGGGGGGGGGGGFFGGDFC<EFDCGGCC,,C=BACGCFFFFFFFCGG7FFGGCGEGEDCFD<9DFCC,DFC7:FGEGGGGGG?E77FFGCC8CB:FG5*CECC7BCCFF9=E@?5<69CF;B*:2AE5C8?5*3ACFFCGDDGG3C7>DGC7
@M03364:276:000000000-BLYN8:1:1101:20002:8150 1:N:0:1
ACTCCTACGGGAGGCAGCAGTAGGGAATCTTCGGCAATGGACGAAAGTCTGACCGAGCAACGCCGCGTGAGTGAAGAAGGTTTTCGGATCGTAAAACTCTGTTGTTAGAGAAGAACAAGGACGTTAGTAACTGAACGTCCCCTGACGGTATCTAACCAGAAAGCCACGGCTAACTACGTGCCAGCAGCCGCGGTAATACGTAGGTGGCAAGCGTTGTCCGGATTTATTGGGCGTAAAGCGAGCG
+
GGGGGGGGGGGGGGGGGGGGGGGGGGGGGGGGFGGGGGGGGGGDGFFGGGGGGGGGGGGGGGGGGGGEGEGGGGGGGGGGGGGGGGGDGGGGGGGGGGGGGGGGGGGGGGCFGDFGGGGFGGGCFGGGGGGGGGGGGGGFGFGGGGGEGFGFGGGGGGFGGGGFGCFEGGGGGFGGG@FFGGGGGGGGGEGGGGEGFGFGGFBBFFFGGGGGGGDGGGFEEDEGC0:CGFFGDGGDGGGCCD)9
@M03364:276:000000000-BLYN8:1:1101:21876:8150 1:N:0:1
ACTCCTACGGGAGGCAGCAGTAGGGAATCTTCGGCAATGGACGAAAGTCTGACCGAGCAACGCCGCGTGAGTGAAGAAGGTTTTCGGATCGTAAAACTCTGTTGTTAGAGAAGAACAAGGACGTTAGTAACTGAACGTCCCCTGACGGTATCTAACCAGAAAGCCCCGGCTAACTACGTGCCAGCAGCCGCGGTAATACGTAGGTGGCAAGCGTTGTCCGGATTTATTGGGCGTAAAGCGAGCG
+
GGGGGGGGGGGGGGGGGGGGGFGGGGGGGGGFEEGGGGGGFGGGGGGFGGGGGFCCFGEGFGGGGGGGGBFFFGGGGGGGGGGGGGGGGGGGGGGGEFGGGFA<=FFGFFE<FGGGDFEFB,@3D8FFGDGCGGGC<FF=CFFGFGGDGGGGGGGFCGGGGGGG757CEGGCGGF;BGGCCFGGGGFGGGGGGGGEG9ECGFFGFFFCGGGGGGEG5?FGGE?59E<:FGGGG<CGGGGGDGD5
@M03364:276:000000000-BLYN8:1:1101:12187:8185 1:N:0:1
ACTCCTACGGGAGGCAGCAGTAGGGAATCTTCGGCAATGGACGAAAGTCTGACCGAGCAACGCCGCGTGAGTGAAGAAGGTTTTCGGATCGTAAAACTCTGTTGTTAGAGAAGAACAAGGACGTTAGTAACTGAACGTCCCCTGACGGTATCTAACCAGAAAGCCACGGCTAACTACGTGCCAGCAGCCGCGGTAATACGTAGGTGGCAAGCGTTGTCCGGATTTATTGGGCGTAAAGCGAGCG
+
GGGGGGGGGGGGGGGGGGGGGCFGGGGGGGGGGGGGGGGGGGGGGGGGGGGGGGGGGGGGFGGGGGGGGGGGGGGGGCFGGGGGGGGGGGGGGGGGGGGGGGGGGGGGGGGGGGGGGGGGGGGDGGGGGGGGGGGGGGGGGGGGGGGGGFGGGGGGGGFGGGGGGGGGGGGGGGGGGGGGGCGGGGGGGGGGGGGGGFCFGGGGGGGGGGGGGGGGGGGCEC;EECGGFGGGGDEGGG7<DGGD
@M03364:276:000000000-BLYN8:1:1101:19996:8190 1:N:0:1
ACTCCTACGGGAGGCAGCAGTAGGGAATCTTCGGCAATGGACGAAAGTCTGACCGAGCAACGCCGCGTGAGTGAAGAAGGTTTTCGGATCGTAAAACTCTGTTGTTAGAGAAGAACAAGGACGTTAGTAACTGAACGTCCCCTGACGGTATCTAACCAGAAAGCCACGGCTAACTACGTGCCAGCAGCCGCGGTAATACGTAGGTGGCAAGCGTTGTCCGGATTTATTGGGCGTAAAGCGAGCG
+
GGGGGGGGGGGGGGGGGGCFGGGGGGGF9EFEGCGGGGGGGGGCFDCCECFFGGGGGGGGGGGGGGGGEEE<EEGGGGGGFGFGGGGGGGGGGFFEDCGGGGFGFGGFFGGGGGEFGGGGGGGCFDFGG9FCFGFFGGGGGGGFFGEGGGGGFACFFE7FGFGFFGG>FGGDEGGCGGGEFGFGGGGGGG>EEEEGFEGGGGGGGGGGGGGGGGGGGCEEEGE=EFGFGDFDD>5>CFCDGDGC
@M03364:276:000000000-BLYN8:1:1101:11346:8196 1:N:0:1
ACTCCTACGGGAGGCAGCAGTAGGGAATCTTCGGCAATGGACGAAAGTCTGACCGAGCAACGCCGCGTGAGTGAAGAAGGTTTTCGGATCGTAAAACTCTGTTGTTAGAGAAGAACAAGGACGTTAGTAACTGAACGTCCCCTGACGGTATCTAACCAGAAAGCCACGGCTAACTACGTGCCAGCAGCCGCGGTAATACGTAGGTGGCAAGCGTTGTCCGGATTTATTGGGCGTAAAGCGAGCG
+
GGGGGGGGGGGGGGGGGGGGGGGGGGGGGGGGGGGGGGGGGGGGGGGGGGGGGGGGGGGGGGGGGGGFGEGGGGGGGGGGGGGGGGGGGGFGFGGGGGGGGGGGGGGGGGGGGGGGGGGGGGGFFCGGGGGGGGGGGGGGGGGGGGGGGGGGGGGGGGGFGGGGGGGGGGGGGFGEGDGGGGGGGGGGGGGGGGGEGGGGFCFEGGGGGGGGGGGGE9CGGEGC9CGGGGGGGGGGFFGD:DGC
@M03364:276:000000000-BLYN8:1:1101:11922:8213 1:N:0:1
ACTCCTACGGGAGGCAGCAGTGGGGAATATTGCACAATGGGCGCAAGCCTGATGCAGCCATGCCGCGTGTATGAAGAAGGCCTTCGGGTTGTAAAGTACTTTCAGCGAGGAGGAAGGCATTAAGGTTAATAACCTTGGTGATTGACGTTACTCGCAGAAGAAGCACCGGCTAACTCCGTGCCAGCAGCCGCGGTAATACGGAGGGTGCAAGCGTTAATCGGAATTACTGGGCGTAAAGCGCACG
+
GGGGGGFGGGGGGGGGGGGGGGGGGGGGGGGGGGGGGGGGGGGGGGGGGGGGGGGGGGGGGGGGGGGEGGGGGGGGGGGGGGGGGGGGGGGGGFGGGGFGGGGGGGGGGGEGGGGGGGGFGFFGGGGGGGFGGGGEFGGGFGGGGGGGGGGGGGGGGGGGGGGCFGGGEGGGGGGGGGGGGGGGGGGDGGGGGGGGGF9CEGGGGGGGGGGGGGGGGGFGGGGGGGGFGFGGGGEGCCFGGGGD
@M03364:276:000000000-BLYN8:1:1101:16055:8293 1:N:0:1
ACTCCTACGGGAGGCAGCAGTGGGGAATATTGCACAATGGGCGCAAGCCTGATGCAGCCATGCCGCGTGTGTGAAGAAGGCCTTCGGGTTGTAAAGCACTTTCAGCGAGGAGGAAGGTGGTGAACTTAATACGTTCATCAATTGACGTTACTCGCAGAAGAAGCACCGGCTAACTCCGTGCCAGCAGCCGCGGTAATACGGAGGGTGCAAGCGTTAATCGGAATTACTGGGCGTAAAGCGCACG
+
GGGGGGGGGGEGGGGGGGGGGGGGGGGGGGGGGGGGGGGGGGGGGGGGGGGGGGGGGGGGGGGGGGGGGGGGGGFGGGGGCFGGGGGGGGGGGGGGEGGGGGGGGGGGGGGGGFCFGGGGGGGGGFGGGGGGGGGGGGGGGGGGGGGGGGGGGGGGGGGGGGGGFGGGGGGGGGGGGGGGGGGGGGG7EGGGGGEGGGGGGGGGGGGGGGGGGGGGGGGGGGDGGGGGGGGGGGGGFGGGGGD3
@M03364:276:000000000-BLYN8:1:1101:12465:8306 1:N:0:1
ACTCCTACGGGAGGCAGCAGTAGGGAATCTTCCGCAATGGACGAAAGTCTGACGGAGCAACGCCGCGTGTGTGAAGAAGGTTTTCGGATCGTAAAGCACTGTTGTTAGAGAAGAACAAGGATAAGAGTCACTGCTTGTCCCTTGACGGTATCTAACCAGAAAGCCACGGCTAACTACGTGCCAGCAGCCGCGGTAATACGTAGGTGGCAAGCGTTGTCCGGAATTATTGGGCGTAAAGCGCGCG
+
GGGGGGGGGGGGGGGGGGGGGGGGGGGGGGGGGGGGGGGGGGGGGGGGGGGGGGGGGGGGGGGGGGGGGGGGGGGGGGGGGGGGGGGGGGGGGGGGGGGGGGGGGGGGGFGGGGGGGGFGDGGGFGFGGFFGGGGGGGGGGGGGGGGGGGGGGGGGGGGGGGGGCFGGGGGCGGGGGGGGGGGGGGFGGGGGGGGGGGGGGGGGGGGFCCEGEGGGGGGGD8EGGGGGDGFGGGGGGGFGGGGC
@M03364:276:000000000-BLYN8:1:1101:15203:8337 1:N:0:1
ACTCCTACGGGAGGCAGCAGTGGGGAATATTGCACAATGGGCGCAAGCCTGATGCAGCCATGCCGCGTGTGTGAAGAAGGCCTTCGGGTTGTAAAGCACTTTCAGCGAGGAGGAAGGTGGTGAACTTAATACGTTCATCAATTGACGTTACTCGCAGAAGAAGCACCGGCTAACTCCGTGCCAGCAGCCGCGGTAATACGGAGGGTGCAAGCGTTAATCGGAATTACTGGGCGTAAAGCGCACG
+
GGGGGGGGGGGGGGGGGGGGGGGGGGGGGGGGGGGGGGGGGGGGGGGGGGGGGGGGGGGGGGGGGGGGGGGGGGGGGGGGGGGGGGGGGGGGGGGGGGGGGGGGGGGGGGGGGGGGGGGGGGGGGGGGGGFGGGGGGGGGGGGGGGGGGGCFGGGGGGGGGGGGGGGGGGGGGGGGGGGGGGGGGGGGGGGGGGGGGGGGGGGGGGGGGGGGGGEGGGGGGGGGFGGFFGGGGGCECGGGGGGC
@M03364:276:000000000-BLYN8:1:1101:3767:8338 1:N:0:1
ACTCCTACGGGAGGCAGCAGTGGGGAATATTGCACAATGGGCGCAAGCCTGATGCAGCCATGCCGCGTGTATGAAGAAGGCCTTCGGGTTGTAAAGTACTTTCAGCGAGGAGGAAGGCATTAAGGTTAATAACCTTAGTGATTGACGTTACTCGCAGAAGAAGCACCGGCTAACTCCGTGCCAGCAGCCGCGGTAATACGGAGGGTGCAAGCGTTAATCGGAATTACTGGGCGTAAAGCGCACG
+
GGGGGGGGGGGGGGGGGGGGGGGGGGGGGGGGGGGGGGGGGGGEGGGGGGGGGGGGGEGGGGGGGGGGGGGGGGGGGGGGGGGGGGGGGGGGFGGGGGGGGGGGGGGGGGGGGGGGGGGGGGGGGGGCGGGGGCFFGGGGFGCGGGGGGFGGGGFGGGGGGGGGGGGGGGGGGGEFGGG>7>DFGGGGGG5CEGGGGGGGGDGGGGGGGGGGGEGGFGGFGGGGGFGG76CGGDGGGGGGGD3<
@M03364:276:000000000-BLYN8:1:1101:24488:8342 1:N:0:1
ACTCCTACGGGAGGCAGCAGTAGGGAATCTTCCACAATGGGCGCAAGCCTGATGGAGCAACGTCGCGTGTGTGATGAAGGGTTTCGGCTCGTAAAACACTGTTATAAGAGAAGAACGGCACTGAGAGTAACTGTTCAGTGTGTGACGGTATCTTACCAGAAAGGAACGGCTAAATACGTGCCAGCAGCCGCGGTAATACGTATGTTCCAAGCGTTATCCGGATTGATTGGGCGTAAAGCGAGCG
+
GGGGGGGGGGGGGGGGGGGGGGGGGGGGFFGG9CFGGGGGGFGGGGCGGGGG96CFGGGGAFFGEGGGG?FGCG<FDFGGCFGGGGGDGGGGGGGFGFGGGGG<EFGFFGGGFGGGGGGGGGE9,FFA,DDGG<F9@CFGAFGGFBFFGGGFGGGGGGCGGGFDFGGDGGGGG9DFGGGCFFGGGGGGGGGGGGGGGGGGGG9CFFBC?FFFGGGDGGFGGGCE*>?FE6CFGDEGFG=D5C)9
@M03364:276:000000000-BLYN8:1:1101:22064:8344 1:N:0:1
ACTCCTACGGGAGGCAGCAGTGGGGAATATTGCACAATGGGCGCAAGCCTGATGCAGCGACGCCGCGTGGGGGATGAAGGCCTTCGGGTTGTAAACTCCTTTCAACCATGACGAAGCATTATGTGACGGTAGTGGTAGAAGAAGCACCGGCTAACTACGTGCCAGCAGCCGCGGTAATACGTAGGGTGCGAGCGTTGTCCGGAATTACTGGGCGTAAAGCGCACGCAGGCGGTCTGTCAAGTCG
+
GGGGGGGGGGGGGGGGGGGGGGGGGGGGGGGGGGGGGGGGGGGGGGGGGGGGGGGGGGGGGGGGGGGGGGGGGGGGGGGGGGGGGGGGGFGGGGGGGGGGGGGGGGFGGGGGGGGGGGGGGGGGGGGGGGGGGGGGFGGGGGCFGGGGGGGGGGGGGGGGGGGGFGGGGG>FEGGEGGGGGGGGGGGGGGGGGGGGGGGGGGGGGGGGGGGGGGGGGGGGGGGGGGGGGGGGGDGGFGFGGGGG
@M03364:276:000000000-BLYN8:1:1101:23364:8366 1:N:0:1
ACTCCTACGGGAGGCAGCAGTAGGGAATCTTCGGCAATGGACGAAAGTCTGACCGAGCAACGCCGCGTGAGTGAAGAAGGTTTTCGGATCGTAAAACTCTGTTGTTAGAGAAGAACAAGGACGTTAGTAACTGAACGTCCCCTGACGGTATCTAACCAGAAAGCCACGGCTAACTACGTGCCAGCAGCCGCGGTAATACGTAGGTGGCAAGCGTTGTCCGGATTTATTGGGCGTAAAGCGAGCG
+
GGF@FGGGGEGG+CFE@F@FG<FGGDFEGFFGECFEGGGCEFB7@FF,EFGC9,@CCECDFGCGGGCCG,FFECFFFCFF,5CFGGGFGGGGGFFEEFFGGGFGFCFG,CEE8FFCFFGGCF733ABDDDFFFFF=@@F7>DGGFGGCFC7>@BFFGFAFGF7CDFGDCDF:FFFGGGFGGGC8CDFBEGGGGG>1>CGGFDGDGGFGF9CFGGG=*<CCGEEGGF9ACC8CGGCE<7D<D<)1
@M03364:276:000000000-BLYN8:1:1101:4349:8367 1:N:0:1
ACTCCTACGGGAGGCAGCAGTGGGGAATATTGCACAATGGGCGCAAGCCTGATGCAGCCATGCCGCGTGTGTGAAGAAGGCCTTCGGGTTGTAAAGCACTTTCAGCGAGGAGGAAGGTGGTGAGCTTAATACGTTCATCAATTGACGTTACTCGCAGAAGAAGCACCGGCTAACTCCGTGCCAGCAGCCGCGGTAATACGGAGGGTGCAAGCGTTAATCGGAATTACTGGGCGTAAAGCGCACG
+
GGGGGGGGGGGGGGGGGGGGGGGGGGGGGGGGGGGGGGGGGGGGGGGGGGGGGGGGGGGGGGGGGGGGGGGGGGGGGGGGGGGGGGGGGGGGGGGGGGGGGGGGGGGGGGGGGGGGGGGGGGGGGGGGGGGGGGGGGGGGGGGGGGGGGGGFGGGGGGGGGGGGGGFGGGGGGGEGGGGGGGGGGGGGGGGGGGGGGGGGGEGGGGGGGGFGGGGGGGGGGGEGGFGGGF:=DDDCFGGGDGGD
@M03364:276:000000000-BLYN8:1:1101:25361:8372 1:N:0:1
ACTCCTACGGGAGGCAGCAGTGGGGAATATTGCACAATGGGCGCAAGCCTGATGCAGCCATGCCGCGTGTATGAAGAAGGCCTTCGGGTTGTAAAGTACTTTCAGCGAGGAGGAAGGCGTTGTGGTTAATAACCACAGCGATTGACGTTACTCGCAGAAGAAGCACCGGCTAACTCCGTGCCAGCAGCCGCGGTAATACGGAGGGTGCAAGCGTTAATCGGAATTACTGGGCGTAAAGCGCACG
+
GGGGGGFGGGDFGGGGGGGGGGGGGGGGGGGCFGGGGGDGGGGEGGGGGGGGGGGGGGGGGCGGDGGGGCCFGGGGFFF8FGGEGFEGGGGGGGCFGGGGGGGGGGGGGGEDGGGGGGCCGDCFC=DDFGGFFFDFAFAFCFGGFFGG<FGGGGGGEFC7>D:FFF:FEGF@FGGFFGFFGGGFGGGGGEGECCEGGGGFGGGGGGGGGGGGGGG=FGGGGGEFGGGG?FFFGDCCFGGGGGG<
@M03364:276:000000000-BLYN8:1:1101:23899:8375 1:N:0:1
ACTCCTACGGGAGGCAGCAGTAGGGAATCTTCGGCAATGGACGAAAGTCTGACCGAGCAACGCCGCGTGAGTGAAGAAGGTTTTCGGATCGTAAAACTCTGTTGTTAGAGAAGAACAAGTACGTTAGTAACTGAACGTCCCCTGACGGTATCTAACCAGAAAGCCACGGCTAACTACGTGCCAGCAGCCGCGGTAATACGTAGGTGGCAAGCGTTGTCCGGATTTATTGGGCGTAAAGCGAGCG
+
GGGGGGGGGGGGGGGGGGGFGGGGGGGGCGGDGGGGGGGGF<7@FGGGGGGGGGEFGGGFGGDGGGDGGDCGGGGGGD<EFCFGFGGGGGDEFGGFFGGGFFGGEFGCFGGGFFGGGGG??AFDGGGGGCFC<FGGGGECFGG7FGG7FG?FFGCC<FGGGGGGGGGD:@FFFGGDG7>7FCFF>EFGGC>5CCE7EFFEG95=?C5CEF:CGEGGGG7CC8EEGGGG+0;=DGG57:D)>>9)
@M03364:276:000000000-BLYN8:1:1101:4744:8383 1:N:0:1
ACTCCTACGGGAGGCAGCAGTAGGGAATCTTCGGCAATGGACGAAAGTCTGACCGAGCAACGCCGCGTGAGTGAAGAAGGTTTTCGGATCGTAAAACTCTGTTGTTAGAGAAGAACAAGGACGTTAGTAACTGAACGTCCCCTGACGGTATCTAACCAGAAAGCCACGGCTAACTACGTGCCAGCAGCCGCGTTAATACGTAGGTGGCAAGCGTTGTCCGGATTTATTTGGCGTAAAGCGAGCG
+
GGGGGGFFGGGDGGGGGGEGGCFFFGGGGGGFGGGGGGFFGGGGGDCFFGFFFFEGGGGGGGGGGGGBEG@FGGGGDFGGGGGGGGGGGGGGGGGGGGGGGGCFFFFGGGFGGGGGGGFFGDGGGGGGGDFFGGGGFFFFGGCGGGGBFFGD=FFCFFFDGGGF::DF>C:CCE9;7:><CEDG*,68BGGG***BCC<B+2;:BC8=693AEE8*2+<=E**:C<CF7A:67*:EF>>D*)))
@M03364:276:000000000-BLYN8:1:1101:14769:8388 1:N:0:1
ACTCCTACGGGAGGCAGCAGTAGGGAATCTTCGGCAATGGACGAAAGTCTGACCGAGCAACGCCGCGTGAGTGAAGAAGGTTTTCGGATCGTAAAACTCTGTTGGTAGAGAAGAACGTTGGTGAGAGTGGAAAGCTCATCAAGTGACGGTAACTACCCAGAAAGGGACGGCTAACTACGTGCCAGCAGCCGCGGTAATACGTAGGTCCCGAGCGTTGTCCGGATTTATTGGGCGTAAAGCGAGC
+
GGGGGGGGGGGGGGGGGGGGGGGGGGGGGGGGGGGGGGGGGGGGGGGGGGGGGGGGGGGGGGGGGGGGGGGGGGGGGGGGGGGGGGGGGGGGGGFGGGGGGGGGGGGGGGGGGGGGGGGGGGGGGFGGFGFGGGGGGGGGGGGGGGGGGGGGGGGGGGFGGGGGGGGGGDGGGGGGGFGGGGFGGGGGGFGGGGG7EGGGGGGGGFG9CCGGGGGGGGGEEGGGGGCFGFGGGGGGGGGGDGG5
@M03364:276:000000000-BLYN8:1:1101:22246:8389 1:N:0:1
ACTCCTACGGGAGGCAGCAGTAGGGAATCTTCCGCAATGGACGAAAGTCTGACGGAGCAACGCCGCGTGTGTGAAGAAGGTTTTCGGATCGTAAAGCACTGTTGTTAGAGAAGAACAAGGATAAGAGTCACTGCTTGTCCCTTGACAGTATCTAACCAGAAAGCCACGGCTAACTACGTGCCAGCAGCCGCGGTAATACGTAGGTGGCAAGCGTTGTCCGGAATTATTGGGCGTAAAGCGCGCG
+
FGGGCFFEGEGGGGGGGEGGGFCFGGGGFGFA,6@CEFGGGDFF+BC@FFGGCD>EGG7FF@FBFFGGGFGFGAEFA<<FGGGGDGGFC=?FGGFEFGEFGGGGGGAEC<FGGF8,8,BEEG9,CDCFEFGGE9D9,AFFDFFEF<FGGFDGGGGFFGG,F7CFC7FEEGDGGGG,,BFGDFFGGE87BE8=CC*;EE9CF+=CC95C2CF5=CEG:C7CE/37++7<+3AFCD*57FGG3CD<
@M03364:276:000000000-BLYN8:1:1101:24832:8404 1:N:0:1
ACTCCTACGGGAGGCAGCAGTGGGGAATATTGCACAATGGGCGCAAGCCTGATGCAGCCATGCCGCGTGTATGAAGAAGGCCTTCGGGTTGTAAAGTACTTTCAGCGAGGAGGAAGGCGTTGTGGTTAATAACCGCAGCGATTGACGTTACTCGCAGAAGAAGCACCGGCTAACTCCGTGCCAGCAGCCGCGGTAATACGGAGGGTGCAAGCGTTAATCGGAATTACTGGGCGTAAAGCGCACG
+
GGGGGGGGGGGGGGGGGGGGGGGGGGGGGGGGGGGGGGGGGGGGGGGGG?FGGGGGGGGGGGGGGGGGGGGGGGGGGGGFGGGGGGGGGGGGGGGGGGGGGGGGGGGGGGGGGCGGGGGGGGGGDFFFGGGGGGGGGGCFGFGGGGGGGGGGFGGGEGGGGFGGGGGGGGGGGGGGGGGGFGGGGGGGGGGGGGGEGGGGGGGGGGGGGGGGGGE=FGGGGDEFGGGGGGGGGGGGFGGGDDGD
@M03364:276:000000000-BLYN8:1:1101:4584:8414 1:N:0:1
ACTCCTACGGGAGGCAGCAGTGGGGAATATTGCACAATGGGCGCAAGCCTGATGCAGCCATGCCGCGTGTATGAAGAAGGCCTTCGGGTTGTAAAGTACTTTCAGCGAGGAGGAAGGCATTAAGGTTAATAACCTTAGTGATTGACGTTACTCGCAGAAGAAGCACCGGCTAACTCCGTGCCAGCAGCCGCGGTAATACGGAGGGTGCAAGCGTTAATCGGAATTACTGGGCGTAAAGCGCACG
+
GGGGGGGGGGGGGGGGGGFGGGGGGGGGGGGGGGGGGGGDGGEEEEGGGGGGGGGGGGGGGGGGGGGFFFFFFGGGGDGGGGGCFFGDG@CGGGGGEGFGGGGGGGGGGFGGEDGGGFGGFGFGGGGGGGGGGGGGGGGGGGGGGGG:FGEGGDGCGGFDGGGCCGGGGGGGGGGFGGGGGGGGGGGGGGGGGGGDGGGGGGGGGGGGG?@FGCEEFFGGGGGGGGGG?7@CGGGGGGFDDGGC
@M03364:276:000000000-BLYN8:1:1101:17521:8429 1:N:0:1
ACTCCTACGGGAGGCAGCAGTAGGGAATCTTCGGCAATGGACGAAAGTCTGACCGAGCAACGCCGCGTGAGTGAAGAAGGTTTTCGGATCGTAAAACTCTGTTGTTAGAGAAGAACAAGGACGTTAGTAACTGAACGTCCCCTGACGGTATCTAACCAGAAAGCCACGGCTAACTACGTGCCAGCAGCCGCGGTAATACGTAGGTGGCAAGCGTTGTCCGGATTTATTGGGCGTAAAGCGAGCG
+
GGGGGGGGGGGGGGGGGGGGGGGGGGGGGGGGGGGGGGGGGGGGGGGGGGGGGGGGGGGGGGGGGGGGGGGGGGGGGGGGGGGGGGGGGGGGGGGGGGGGGGGGGGGGGGGFGGGGGGGGGGGGGGGGGGGGGFGGGGGEGGGGGGGGGGGGGGGGGGGGGGGGGGGGGGGGGGGGGGGGGGGGGGGGGGGGGGDGGGGGFGGGGGGGGGGGGGGGGGFGGECEFDGGGGGGGGGEGGGGDDDD
@M03364:276:000000000-BLYN8:1:1101:5607:8430 1:N:0:1
ACTCCTACGGGAAGCAGCAGTAGGGAATCTTCGGCAATGGACGAAAGTCTGACCGAGCAACGCCGCGTGAGTGAAGAAGGTTTTCGGATCGTAAAACTCTGTTGTTAGAGAAGAACAAGGACGTTAGTAACTGAACGTCCCCTGACGGTATCTAACCAGAAAGCCACGGCTAACTACGTGCCAGCAGCCGCGGTAATACGTAGGTGGCAAGCGTTGTCCGGATTTATTGGGCGTAAAGCGAGCG
+
GGGGGGGGGGGGGGGGGGGGGFGGGGGGGGGGGGGGCGGGGGDGGGGGGGGFGGGCCFEGGGGGGGGGC7:C9FFFFGCCFGGDFECGGGFFFFGCFEGGGCFFFGEGD9FFGGGGGGGEGGGFEFGDFGGFDFGGGGDF:FF7FFG>FFDFFFGFFGGFGGGGGGFCCGDGGGC;D*DF:FFFDG,,=C5CEGGCFEFGG?F8FFC6EFGGGGGCEGG5C*;CC+A@?FGGG)*:C*:95))/
@M03364:276:000000000-BLYN8:1:1101:20146:8432 1:N:0:1
ACTCCTACGGGAGGCAGCAGTAGGGAATCTTCGGCAATGGACGAAAGTCTGACCGAGCAACGCCGCGTGAGTGAAGAAGGTTTTCGGATCGTAAAACTCTGTTGTTAGAGAAGAACAAGGACGTTAGTAACTGAACGTCCCCTGACGGTATCTAACCAGAAAGCCACGGCTAACTACGTGCCAGCAGCCGCGGTAATACGTAGGTGGCAAGCGTTGTCCGGATTTATTGGGCGTAAAGCGAGCG
+
GGGGGGGGGGGGGGGGGGFGGGGGGGGGGGGGGGGGGGGGFGGGGGGGGGGGGGGGGGGGGGGGGGGGGGGGGGGGGGGGGGGGGGGGGGGGGGGGGGGGGGGGGGGGGGGGGGGGGGCGGGGEGGGGGGGGGGGGGGGGGGGGGGGGGGGGGGGGGGGGGGGGGGGGGGGGGGGGGGGGGGGGFCEFCGGGGGGGGGGGGGGCGGFFGFFFGGGGGGGGGDGGGGFGGGGGG<=GD7CDDGD5
@M03364:276:000000000-BLYN8:1:1101:25413:8449 1:N:0:1
ACTCCTACGGGAGGCAGCAGTAGGGAATCTTCGGCAATGGACGAAAGTCTGACCGAGCAACGCCGCGTGAGTGAAGAAGGTTTTCGGATCGTAAAACTCTGTTGTTAGAGAAGAACATGGGTGAGAGTAACTGTTCAGCCCTTGACGGTATCTAACCAGAAAGCCACGGCTAACTACGTGCCAGCAGCCGCGGTAATACGTAGGTGGCAAGCGTTGTCCGGATTTATTGGGCGTAAAGCGAGCG
+
EFGGGGGGGGGGGGGGGGGGGFFGGGGGFGGGGDGGGGGGA@FCGG@CEFGGGGGGGGGGGGGGGGGGGG:CFGAFGFGGGE9FGGGGEEEDEGGGGGGGGBFFGGAF<FGGGAD<FGGFCFGFGGGGAEDDC,AB<AFF7FFGGGGDFC+FFCCFFGFCFEFFCGFFDGDEGGGGGGGFFGGCDGGGGGGDE8BGGGFG:CGD+?CCEGDCGGD=EGGGGEEC?CEFFCGFDDGGFFGGGCCC
@M03364:276:000000000-BLYN8:1:1101:25602:8475 1:N:0:1
ACTCCTACGGGAGGCAGCAGTAGGGAATCTTCCGCAATGGGCGAAAGCCTGACGGAGCAACGCCGCGTGAGTGATGAAGGGTTTCGGCTCGTAAAACTCTGTTATTAGGGAAGAACAAATGTGTAAGTAACTGTGCACGTCTTGACGGTACCTAATCAGAAAGCCACGGCTAACTACGTGCCAGCAGCCGCGGTAATACGTAGGTGGCAAGCGTTATCCGGAATTATTGGGCGTAAAGCGCGCG
+
GGGGGGGGGGDFGGGGGGGGGGGGGGGGGGGGGGGGGGGGGGGGGGGGGGGGGGGGGGGGGGGGGGGGGGGGGGGGGGGGGGGGGGGGGGGGGGGGGGGGGGGGGGCFEGGGGGFGGGGGGGGGGGGGGGGGGGGGGGGGGGGGGGG7FGGGFCGGGFFCGGGGAFGGCGCGFGGGGGGGGG@CGGGGGDGGDECCG?9;CGGGGGGGGGGFEG5EGGGGGEEDCGGGGGGGGGDEGGGGGGCD
@M03364:276:000000000-BLYN8:1:1101:23868:8502 1:N:0:1
ACTCCTACGGGAGGCAGCAGTAGGGAATCTTCCGCAATGGGCGAAAGCCTGACGGAGCAACGCCGCGTGAGTGATGAAGGGTTTCGGCTCGTAAAACTCTGTTATTAGGGAAGAACATATGTGTAAGTAACTGTGCACATCTTGACGGTACCTAATCAGAAAGCCACGGCTAACTACGTGCCAGCAGCCGCGGTAATACGTAGGTGGCAAGCGTTATCCGGAATTATTGGGCGTAAAGCGCGCG
+
GGGGGGGGGGGGGGGGGGGGGGGGGGGGGGGGGGGGGGGGGGGGGGGGGGGGGGGGGGGGGGGGGGGGGGGGGGGGGGGGGGGGGGGGGGGGGGGGGGGGGGGGGGGGGGGGGGGGGGGGGGGGFGGGGGGGGGGGGGGGGGGGGGGGGGGGGGGGGGGGGGGGGGGGGGGGGGGGGGGCFGGFGGGGGGGGGGGCEFGGGGGGGGGGGGFGGGGGGGGGGGGFGGGFGGGGGGGGGGGGGGGG
@M03364:276:000000000-BLYN8:1:1101:15302:8509 1:N:0:1
ACTCCTACGGGAGGCAGCAGTGGGGAATATTGCACAATGGGCGCAAGCCTGATGCAGCCATGCCGCGTGTATGAAGAAGGCCTTCGGGTTGTAAAGTACTTTCAGCGAGGAGGAAGGCATTAAGGTTAATAACCTTGGTGATTGACGTTACTCGCAGAAGAAGCACCGGCTAACTCCGTGCCAGCAGCCGCGGTAATACGGAGGGTGCAAGCGTTAATCGGAATTACTGGGCGTAAAGCGCACG
+
GGGGGGGGGGGGGGGGGGGGGGGGGGGGGGGGGGGGGGGGGGGGGGGGGGGGGGGGGGGGGGGGGGGGGGGGGGGGGGGGGGGGGGGGFGGGGGGGGGGGGGGGGGGGGGGGGGGGGGGGGGAFGGGGGGGGGGGGGGGGGGGGGGGGGGGGGGGGGGGGGGGGGGGGGGGGGGGGGGGGGGGGGGGGGEDGGEGGGGGGGGGGGGGGGGGGGGGEFFFGGGGGGGGGGGGGGGGGFCFGDGGD
@M03364:276:000000000-BLYN8:1:1101:12669:8511 1:N:0:1
ACTCCTACGGGAGGCAGCAGTGGGGAATATTGCACAATGGGCGCAAGCCTGATGCAGCCATGCCGCGTGTATGAAGAAGGCCTTCGGGTTGTAAAGTACTTTCAGCGAGGAGGAAGGCATTAAGGTTAATAACCTTGGTGATTGACGTTACTCGCAGAAGAAGCACCGGCTAACTCCGTGCCAGCAGCCGCGGTAATACGGAGGGTGCAAGCGTTAATCGGAATTACTGGGCGTAAAGCGCACG
+
GGGGGGGGGGGGGGGGGGGGGGGGGGGGGGGCFGGGGGGGGGGGGGGGGGGGGGGGGGGGGGGGGGGGGGGGGGGGGGGGGGGGGGDGGGGGGGGGGGGGGGCFGDGDGGFGGGGGGGGGGGGGGGGGGGGGFFGFGGGGDEGGGGGGGGGGGG7CFFGGGGGGGGGGGGGGGFGFGGGGGGGGGGFFGGGGGG>EGGDFGDGGGGGGGGGGGGGGGGGGGGGGGGGGGGGGGGGCGFFGGGGC
@M03364:276:000000000-BLYN8:1:1101:20646:8519 1:N:0:1
ACTCCTACGGGAGGCAGCAGTAGGGAATCTTCGGCAATGGGGGCAACCCTGACCGAGCAACGCCGCGTGAGTGAAGAAGGTTTTCGGATCGTAAAACTCTGTTGTTAGAGAAGAACGTTAAGTAGAGTGGAAAGTTACTTAAGTGACGGTATCTAACCAGAAAGGGACGGCTAACTACGTGCCAGCAGCCGCGGTAATACGTAGGTCCCAAGCGTTGTCCGGATTTATTGGGCGTAAAGCGAGC
+
GGGGGGGGGGGGGGGGGGGGGGGGGGGGGGGGGGGGGGGGGGGGGGGGGGGGGGGGGGGFGGGGGGGGGEGGGGGGGGGGGGGGGGGGGGGGGGGGGGGGGGGGGGFGGGGGGGGGGGGGGGEGGCFBFFG>EGFGGGFDFAFGGDGGGGGGGGGGGGGGFGGGG>EGGGGGGGGFGGGGGGGGGGGGGFGGGGGGGGEGGGGGEGGGGGGGGGGGGGGGEGEGGCFGGGGGGGGGGGFGGGGD
@M03364:276:000000000-BLYN8:1:1101:22387:8526 1:N:0:1
ACTCCTACGGGAGGCAGCAGTGGGGAATATTGCACAATGGGCGCAAGCCTGATGCAGCCATGCCGCGTGTATGAAGAAGGCCTTCGGGTTGTAAAGTACTTTCAGCGAGGAGGAAGGCATTAAGGTTAATAACCTTAGTGATTGACGTTACTCGCAGAAGAAGCACCGGCTAACTCCGTGCCAGCAGCCGCGGTAATACGGAGGGTGCAAGCGTTAATCGGAATTACTGGGCGTAAAGCGCACG
+
GGGGGGGGGGGGGGGGGGFGGGGGGGGGGGGGFFFGGGGGGGGGGGGGGGGCFGGGGGCGGGFGGGGGGGGGGFFGGGGGGGGGGGGGGGGGGGGGGGGGGGGGGGGGGGGGGGGGGGGGGGGGFGGGGGGGG8F9AFFGGFGFGGGFGFGGDGGGEGGGGGGGGGGGGGGFGGGGGDGGGGGGGGGGGGGGGGGGGGFFGGGEEGGGGGFGGGGGGGGGGECGGGFGED=C57EGGGGGGD3/
@M03364:276:000000000-BLYN8:1:1101:4114:8535 1:N:0:1
ACTCCTACGGGAGGCAGCAGTGGGGAATATTGCACAATGGGCGCAAGCCTGATGCAGCCATGCCGCGTGTATGAAGAAGGCCTTCGGGTTGTAAAGTACTTTCAGCGAGGAGGAAGGCATTAAGGTTAATAACCTTGGTGATTGACGTTACTCGCAGAAGAAGCACCGGCTAACTCCGTGCCAGCAGCCGCGGTAATACGGAGGGTGCAAGCGTTAATCGGAATTACTGGGCGTAAAGCGCACG
+
GGFFGGGGGGEECFGGGGGGGGDGGGDFFGFFDFGGGGFGGGGGDD@EFFFGGGGGGGGGGGFGEEGGGGGGGG<CCECGGFGCEDGG=,>B?FED,@FGGGFGDDGFG:+8B:<FG8FFGGGDFGEFGG9DGGFGGG<<FCAFFGGCFGDG9F=CCFC:CAEGGGGGGGGGFFAAFGFGDFEGGFDFGGGGCE8B?CFDGGGE7CCECCC8EEGEFFFGGCEG?9<:<+@FGG5=5CGG5)1/
@M03364:276:000000000-BLYN8:1:1101:16469:8550 1:N:0:1
ACTCCTACGGGAGGCAGCAGTGGGGAATATTGCACAATGGGCGCAAGCCTGATGCAGCCATGCCGCGTGTATGAAGAAGGCCTTCGGGTTGTAAAGTACTTTCAGCGAGGAGGAAGGCATTAAGGTTAATAACCTTAGTGATTGACGTTACTCGCAGAAGAAGCACCGGCTAACTCCGTGCCAGCAGCCGCGGTAATACGGAGGGTGCAAGCGTTAATCGGAATTACTGGGCGTAAAGCGCACG
+
GGGGGGGGGGGCGGGGGGGGFCFGGFGGGGGGGGGGGGGGGGGGGGGGGGGGGGGGGGGGGGFGGGGGGGGGGGGGGGGGGGGGGGGCFGGGGGGGGGGGGGGGGGGGGGGGGGGGDGFGGGCGGFGGGGGGGGGGGGGGGGGGCFGFFGGGGGGFGGGGFGGGGFGGGGGDGGGFFGGGGGGFGGGGGGGGGGGGGGGFDEGGEGDEGGGFGGGGGGGGGGGGGGGGGGCFDGGCGGGGGD95
@M03364:276:000000000-BLYN8:1:1101:11655:8554 1:N:0:1
ACTCCTACGGGAGGCAGCAGTAGGGAATCTTCCACAATGGACGAAAGTCTGATGGAGCAACGCCGCGTGAGTGAAGAAGGTTTTCGGATCGTAAAACTCTGTTGTTGGAGAAGAACGTATTTGATAGTAACTGATCAGGTAGTGACGGTATCCAACCAGAAAGCCACGGCTAACTACGTGCCAGCAGCCGCGGTAATACGTAGGTGGCAAGCGTTGTCCGGATTTATTGGGCGTAAAGCGAGCG
+
GGGGGGGGGGGGGGGGGGGGGGGGGGGGGGGGGGGGGGGGFGGGGGGFGGGGGGGGGGGGGGGGGGGGGGGGGGGGGGGGGGGGGGGGGGGGGGGGGGGGGGFGFGGGGGGGGGGGGGGGGGGGDFGGGGGGGGGGGGGGGGGGGGGGGGGGGGGGGGGGGGGGGGGGGGGGGGGGGGGGGGGGGGGGGGGGGDGGGGGGEFGGGCGGGGGGGGGGGGGGGG5EFFGGGGGGGGGGGGGGD3DD
@M03364:276:000000000-BLYN8:1:1101:22599:8606 1:N:0:1
ACTCCTACGGGAGGCAGCAGTGGGGAATATTGCACAATGGGCGCAAGCCTGATGCAGCCATGCCGCGTGTGTGAAGAAGGCCTTCGGGTTGTAAACCGCTTTTGTCAGGGAAGAAAAGGTTCTGGCTAATACCTGGGACTCATGACGGTACCTGAAGAATAAGCACCGGCTAACTACGTGCCAGCAGCCGCGGTAATACGTAGGTGGCAAGCGTTGTCCGGATTTATTGGGCGTAAAGCGAGCG
+
GGGGGGGGGGGGGGGGGGGFFGGGGGGGFGGGGGCFGGGGGGGGGGGGGGGGGGGGGGGGGGGGGGGGGGGGGGGGGGGGGGGGGGGGGEGGGGGGGGGGGGGGGF9FGGGEC<DFGFGGGGGGGGFFGGGGGGGGGGGGGFGGGGGGG<:FDGGGFFFFGGFGCF>@FGGGGGGFAEFGGGGGGGGGFGGGDGCEFGG5FGGGGGGGGFGGCEE=EFCEG5=EFFFGCFFCGD=EC>DGG3<7
@M03364:276:000000000-BLYN8:1:1101:24481:8614 1:N:0:1
ACTCCTACGGGAGGCAGCAGTGGGGAATATTGCACAATGGGCGCAAGCCTGATGCAGCCATGCCGCGTGTATGAAGAAGGCCTTCGGGTTGTAAAGTACTTTCAGCGAGGAGGAAGGCATTAAGGTTAATAACCTTGGTGATTGACGTTACTCGCAGAAGAAGCACCGGCTAACTCCGTGCCAGCAGCCGCGGTAATACGGAGGGTGCAAGCGTTAATCGGAATTACTGGGCGTAAAGCGCACG
+
GGGGGGGGEEGGGEGGGGGGGGGGGGGGGGGGFGGGGGGGGGGGGGGGGGGGGGGGGGGGGGGGGGGGGGGFGFGGGGGGGGGGGGGGEFGGGEFCGGGGGGGGGGG7FEGGGGGGGGGGGGGGGGGGGG9FFGGGGFGGGGGFFGGGGGGGGGGGGGGGGGGGGFGGGGGGGGGGGGGGGGGGGGGGGGDGGGGGGGGFEDEEGEGGGG?GGGGGGFGGGGEGGGGG765EDGEGF=F3C<D/
@M03364:276:000000000-BLYN8:1:1101:14283:8618 1:N:0:1
ACTCCTACGGGAGGCAGCAGTGGGGAATATTGCACAATGGGCGCAAGCCTGATGCAGCCATGCCGCGTGTATGAAGAAGGCCTTCGGGTTGTAAAGTACTTTCAGCGGGGAGGAAGGTGAGTGGTTTAATACGCCATTCAATTGACGTTACCCGCAGAAGAAGCACCGGCTAACTCCGTGCCAGCAGCCGCGGTAATACGGAGGGTGCAAGCGTTAATCGGAATTACTGGGCGTAAAGCGCACG
+
GGGGGGGGGGGGGGGGGGGGGGGGGGGGGGGGDGGGGGGGGGGGGGGGFGGFGGGGGGFFGGGFGGGGGGGGGFGGGGGGFGGGGGGGGGGGGGGGGGGGGGGGGGGGGGFGGDGGG8FFGGGGGGGGGGGGFE7FEFGGCFGCGGEEFFGGGGGGGGFBFDCGGG:FEDGCGGGGFEFG>CGFGGGGGCEGGGGGFGFFEGGGEEGGCFFGGGEE59CGEEC=?++<CGC5CDEE37:>317)
@M03364:276:000000000-BLYN8:1:1101:26031:8631 1:N:0:1
ACTCCTACGGGAGGCAGCAGTAGGGAATCTTCGGCAATGGACGAAAGTCTGACCGAGCAACGCCGCGTGAGTGAAGAAGGATTTCGGATCGTAAAACTCTGTTGTTAGAGAAGAACAAGGACGTTAGTAACTGAACGTCCCCTGACGGTATCTAACCAGAAAGCCACGGCTAACTACGTGCCAGCAGCCGCGGTAATACGTAGGTGGCAAGCGTTGTCCGGATTTATTGGGCGTAAAGCGAGCG
+
GGGGGGGGGGGGGGGGGGGGGFGGGGGGGGGGGGGGGGGGGGGGGGGFGGGGGGGGGGGGGGGGGGGGGGGGGGGGGGGG,EFGGGGGEEGGGGGGGGGGGGGGFFGGGGGGG?FGGGGGGGE>FC7@FGGGGGCCFFEFFGGFFGGGGG@EFGGGGGAFCEE?BFGEDCFGGGGGGGGGDBFGGGGGGGGGGGG>FF;BFGGGGGFFGGCFDGCG57C=EGCC@GGGGGGGGGGGFGG3CDDC
@M03364:276:000000000-BLYN8:1:1101:25309:8666 1:N:0:1
ACTCCTACGGGAGGCAGCAGTAGGGAATCTTCGGCAATGGACGAAAGTCTGACCGAGCAACGCCGCGTGAGTGAAGAAGGTTTTCGGATCGTAAAACTCTGTTGTTAGAGAAGAACAAGGACGTTAGTAACTGAACGTCCCCTGACGGTATCTAACCAGAAAGCCACGGCTAACTACGTGCCAGCAGCCGCGGTAATACGTAGGTGGCAAGCGTTGTCCGGATTTATTGGGCGTAAAGCGAGCG
+
GGGGGGGGGGGGGGGGDGGGGGGGGGGGGGGGGGGDGGGGGGGGGGGGGGGGGGGGGGGGGGGGGGGGGGGGGGGGGGGGGGGGGFGGGGGGGFGGGGGGCFGGGGGGGGGGGGGGGG?FFGGFCDGGGGGGDGGGCBFCGFGGGGGGGGDGGGGGGGGFFGGGGGG>FGGGGGGGGGG7FFGFGGGGGGGGGGGGGCCFGGGGCCFGGGGGGEGGGGGGGCCDGGGGG6CECGDCFFDCDGGD
@M03364:276:000000000-BLYN8:1:1101:16021:8672 1:N:0:1
ACTCCTACGGGAGGCAGCAGTGGGGAATATTGCACAATGGGCGCAAGCCTGATGCAGCCATGCCGCGTGTATGAAGAAGGCCTTCGGGTTGTAAAGTACTTTCAGCGAGGAGGAAGGCATTAAGGTTAATAACCTTGGTGATTGACGTTACTCGCAGAAGAAGCACCGGCTAACTCCGTGCCAGCAGCCGCGGTAATACGGAGGGTGCAAGCGTTAATCGGAATTACTGGGCGTAAAGCGCACG
+
GGGGGGGGGGGGGGGGGGGGGGGGGGGGGGGGGGGGGGGGGGGGGGGGGGGGGGGGGGGGGGGGGGGGGGGGGGGGGGGGFGGGGGGGFGGGFGGGGGCGGGGGGGGDGGGGGGCFGGGGGGGGGGGFGGGF=FGGGGGGFFFGGGGGGGGGGGGGGGGGGGGCFGGFGGGGGGGGGGGGGGGFGGGGGGDGGGCEGFFFECEGGGGGGGGGGGGGGGGGGCEGGGFAEGCFGGGGFFFGGDD5
@M03364:276:000000000-BLYN8:1:1101:7357:8684 1:N:0:1
ACTCCTACGGGAGGCAGCAGTAGGGAATCTTCGGCAATGGACGAAAGTCTGACCGAGCAACGCCGCGTGAGTGAAGAAGGTTTTCGGATCGTAAAACTCTGTTGTTAGAGAAGAACAAGGACGTTAGTAACTGAACGTCCCCTGACGGTATCTAACCAGAAAGCCACGGCTAACTACGTGCCAGCAGCCGCGGTAATACGTAGGTGGCAAGCGTTGTCCGGATTTATTGGGCGTAAAGCGAGCG
+
GGGGGGGGGGGGGGGGGGGGGGGGGGGGGGGGGGGGGGGGGGGGGGGGGGGGGGGGGGGGGGGGGGGGGGGGGGGGGGGGGGGGGGGGGGGGGGGGGGGGGGGGGGGGFGGGGGGGGGFGGGGFGGGGGGGGGGFG8FCFGGGFGGEGGGGGGGGGGGGGGGGGGGGGGGGGFGGGGCFFGFGGGGGGGGGGGGGGGFFGGGGGGGGGGGGGGGEGEGFGGDEGCFGGEFGGGGGGCGFDGGGC
@M03364:276:000000000-BLYN8:1:1101:23417:8692 1:N:0:1
ACTCCTACGGGAGGCAGCAGTAGGGAATCTTCCGCAATGGACGAAAGTCTGACGGAGCAACGCCGCGTGAGTGAAGAAGGTTTTCGGATCGTAAAGCTCTGTTGTTAGGGAAGAATAGTGATAAGAGTAACTGATTATCATGTGACGGTACCTAACCAGAAAGCCACGGCTAACTACGTGCCAGCAGCCGCGGTAATACGTAGGTGGCAAGCGTTGTCCGGAATTATTGGGCGTAAAGCGCGCG
+
GGGGGGGGGGGGGGGGGGGGGGGGGGGGGGGGGGGGGGGGGGGGGGGGGGGGGGGGGGGGGGGGGGGGGGGGGGGGGGGGGGGGGGGGGGGGGGGFGGGGGGGGGGGGGGGG>FFFGGFDGGGCFFGDFGGFFGGGGGGGGGGGGGGGGGGGGGGFEGGGGGGGGGGGGGGGGGGGGGGFGGGGGGGGGGGGGGG>FGGGGGGGFGGGG6EGGGDEGGGGGCEGGCFFCGGGDGGGGGGGGGG5
@M03364:276:000000000-BLYN8:1:1101:21863:8702 1:N:0:1
ACTCCTACGGGAGGCAGCAGTGGGGAATATTGCACAATGGGCGCAAGCCTGATGCAGCCATGCCGCGTGTGTGAAGAAGGCCTTCGGGTTGTAAAGCACTTTCAGCGAGGAGGAAGGTGGTGAACTTAATACGCCATTCAATTGACGTTACCCGCAGAAGAAGCACCGGCTAACTCCGTGCCAGCAGCCGCGGTAATACGGAGGGTGCAAGCGTTAATCGGAATTACTGGGCGTAAAGCGCACG
+
GGGGGGFGGGGGGFGGGGGGGGGGGGGGFGGGGGGGGGGGGGGGGGGGGGGGGGGGGGGGGGGGGGGGGGGGGGGGGGGGDDFGDGGGGGGGGGGGGGGGGGGGGGGGGGGGGGFGGGGGG?FEGGGGGFFGGGGGGGGGGFGGGGDGGFGGGGGEGGGFGFGGGGGGCGDGGGGDGGGGGGGGGGGGFGCEEGCE?9C>5CGGGGGGFFDFEEGGGGGGGGGGG79EGGGFDCEEFFCGCCG3
@M03364:276:000000000-BLYN8:1:1101:21467:8706 1:N:0:1
ACTCCTACGGGAGGCAGCAGTGGGGAATATTGCACAATGGGCGCAAGCCTGATGCAGCCATGCCGCGTGTGTGAAGAAGGCCTTCGGGTTGTAAAGCACTTTCAGCGAGGAGGAAGGTGGTGAACTTAATACGTTCATCAATTGACGTTACTCGCAGAAGAAGCACCGGCTAACTCCGTGCCAGCAGCCGCGGTAATACGGAGGGTGCAAGCGTTAATCGGAATTACTGGGCGTAAAGCGCACG
+
GGGGGGGGGGGGGGGGGGGGFGGGGFGGGGGGGGGGGGGGGGGGGGGGGGGGGGGGGGFGGGGGGGGGGGGGGGGGGGGGGGGGGGGGGGGGGGGGFGGGGGGGGGGFGGGGGGGGGGGGGGFDGFGGGGGGGGGGGGGGGGGGGGGGGGGGGGGGGGGGGGGGGGGGGGGGGGGGGGGGGGGGGGGGGGGGGGGGGGGGG5BEEGGGGFEFGGGGGGGGGGGGGGGGFGGGGGCGGGGGDGG5
@M03364:276:000000000-BLYN8:1:1101:6209:8709 1:N:0:1
ACTCCTACGGGAGGCAGCAGTGGGGAATATTGCACAATGGGCGCAAGCCTGATGCAGCCATGCCGCGTGTATGAAGAAGGCCTTCGGGTTGTAAAGTACTTTCAGCGAGGAGGAAGGCGTTGTGGTTAATAACCACAGCGATTGACGTTACTCGCAGAAGAAGCACCGGCTAACTCCGTGCCAGCAGCCGCGGTAATACGTAGGTGGCAAGCGTTGTCCGGATTTATTGGGCGTAAAGCGAGCG
+
GGGGGGGGGGGGGGGGGGGGGGGGGGGGGGDGGGGGGGGGGGGGGGGGGGGGGGGGGGGGGGGGGGGGGGGGGGGGGGGGGGGGGGGGGGGGGGGGGGGGGGGGGGGGGGGGGGGGGGGGGGGGGGGGGGGGGGGGGGGGGGGGGGGGGGGGGGGGGGGGGGGGGGGGGGGGGGGGGGGFGGGGGGGGFGGGGGGGGGGGGGGGGGGGGGGGGGGGGFGGGGEGGFGGFFGGGGEGGGGGGGG9
@M03364:276:000000000-BLYN8:1:1101:5831:8713 1:N:0:1
ACTCCTACGGGAGGCAGCAGTAGGGAATCTTCCGCAATGGACGAAAGTCTGACGGAGCAACGCCGCGTGTGTGAAGAAGGTTTTCGGGTTGTAAAGCACTTTCAGCGAGGAGGAAGGTGGTGAACTTAATACGTTCATCAATTGACGTTACTCGCAGAAGAAGCACCGGCTAACTCCGTGCCAGCAGCCGCGGTAATACGGAGGGTGCAAGCGTTAATCGGAATTACTGGGCGTAAAGCGCACG
+
GGGGGGGGGGGGGGGGGGGGGGGGGGGGGGGGGGGGGGGGGGGGGGGGGGGGGGGGGGGGGGGGGGGGGGFGGGGGGGGGGGGGGGGGGGGGGGGGGGGGGGGGGGGGGGGGG:DFGGGGGGGGGGGFGGGGGGGGGGFCFGFGGGGGGGGGGGGEGGGGGGGGGGGGGGGGGGGGGGGGGGGGGGGGGGGGGGGGFGGGGGGGGEGGGGDGGGGGGGGGGGGGGGGGGGGGCDGGGGGGGGG<
@M03364:276:000000000-BLYN8:1:1101:19662:8714 1:N:0:1
ACTCCTACGGGAGGCAGCAGTAGGGAATCTTCGGCAATGGACGAAAGTCTGACCGAGCAACGCCGCGTGAGTGAAGAAGGTTTTCGGATCGTAAAACTCTGTTGTTAGAGAAGAACAAGGACGTTAGTAACTGAACGTCCCCTGACGGTATCTAACCAGAAAGCCACGGCTAACTACGTGCCAGCAGCCGCGGTAATACGTAGGTGGCAAGCGTTGTCCGGATTTATTGGGCGTAAAGCGAGCG
+
GGGGGGGGGGGGGGGGGGGGGFGGGGGGGGGGGGGGEGGGGGGGGGGGGGGGGGGGGGGGGGGGGGGGGCFGGGGGFFGGFGGGGGGGGGGGGGGGGGGGGGGGGGGGGGGGGGGGGGGGGGGGGGGGGGGGFGGGGGGGDGGGGGGGGGGGGGGGGGGGGGGGGGGGGGGGGGGGGGGGGGGGGGGGGGGGGGCGGGGGGGGGGGGGGFGGGGGGGFGGGGGDEE9CFGGGGGGGGGGGGGDC
@M03364:276:000000000-BLYN8:1:1101:16299:8731 1:N:0:1
ACTCCTACGGGAGGCAGCAGTGGGGAATATTGCACAATGGGCGCAAGCCTGATGCAGCCATGCCGCGTGTATGAAGAAGGCCTTCGGGTTGTAAAGTACTTTCAGCGAGGAGGAAGGCATTAAGGTTAATAACCTTAGTGATTGACGTTACTCGCAGAAGAAGCACCGGCTAACTCCGTGCCAGCAGCCGCGGTAATACGGAGGGTGCAAGCGTTAATCGGAATTACTGGGCGTAAAGCGCACG
+
GGGGGGGGGDGGGGGFGGGGGGGFGFFFGGGGGGGGGFGGGGGGGFCFGGGFFGGGGGGGGGGGGGGGGGGGGGGGGGGGGGGGGGGGGFGGGGGFGFFGGGGGGGGCFG@GGDFGGGGGGGGGGGGGGFDGF@FFFCGFGGGAFGGGGGGGGGGGDGGDA:FGFGGDCFGGGGGCFDFGGGGGGGGGDGGGGGEEGCGECEGGGGGGGGGGGGGGFGGGGGGGF?CF+CFGGGDCFCC>DGG5
@M03364:276:000000000-BLYN8:1:1101:28091:8758 1:N:0:1
ACTCCTACGGGAGGCAGCAGTCGGGAATCTTCCGCAATGGACGAAAGTCTGACGGAGCAACGCCGCGTGTGTGAAGAAGGATTTCGGCACGTAAAGCACTGTTGTTAGAGAAGAACATGGAGAAAAGTCACTGCTTGTCACCTGACGGTATCGAACCAGAAAGCCACGGATAACTACTTGTCAGCAGCCGCGGTAATACGTATGTGGCAAGCGTGGTCCGGAACTATTAGGCGTAAAGCGCGCG
+
;FFDGFFGGEG@FGEGCFFCE,6C@FFCE<<,F76:CFFD9EB:F@+6CFAC9FGGEG,EFEGC+@+@749CDEF?BB<,,9CFEED+++BFFGFCF8EF,<,5,BC?,5C,4BFFG,<,,,,8,,:B:?FB,,:,,:EAF9@BFDG::+<F++8@FEGGCCF7>F:>**1*?<;DF>,@,,22?;88B*1*3B**+<+*5<+<52+;*5**=B***<<***21+003+3CF577*5*:D)/)1
@M03364:276:000000000-BLYN8:1:1101:18902:8763 1:N:0:1
ACTCCTACGGGAGGCAGCAGTAGGGAATCTTCCGCAATGGGCGAAAGCCTGACGGAGCAACGCCGCGTGAGTGATGAAGGGTTTCGACTCGTAAAACTCTGTTATTAGGGAAGAACAAATGTGTAAGTAACTGTGCACGTCTTGACGGTACCTAATCAGAAAGCCACGGCTAACTACGTGCCAGCAGCCGCGGTAATACGTAGGTGGCAAGCGTTATCCGGAATTATTGGGCGTAAAGCGCGCG
+
GGGGGGGGGGGGGGGGGGGGGGGGGGGGGGGGGGGCGGGGGGGGGGGGGGGGGGGGGGGGGGGGGGGGGDGFGGGGGGGGDGGGGGGGGGGGGGGGGGGGGGGDGGGGGGGGGGGGGGGGGGFGGGGGGGGGGGGGGGGGGFGGGGGGGGGGFGGGGGGGGGGGGGGGGGGEFFFFGGGGGCFGGGGGF>GGGGGGGGGGGGGGCGGGGGGGGGGDGGGGG=CEFGFGGGFGGGGGGFDG35CG
@M03364:276:000000000-BLYN8:1:1101:14409:8789 1:N:0:1
ACTCCTACGGGAGGCAGCAGTGGGGAATATTGCACAATGGGCGCAAGCCTGATGCAGCCATGCCGCGTGTATGAAGAAGGCCTTCGGGTTGTAAAGTACTTTCAGCGAGGAGGAAGGCATTAAGGTTAATAACCTTAGTGATTGACGTTACTCGCAGAAGAAGCACCGGCTAACTCCGTGCCAGCAGCCGCGGTAATACGGAGGGTGCAAGCGTTAATCGGAATTACTGGGCGTAAAGCGCACG
+
GGGGGGGGGGGGGGGGGGGGFFGGGGGGGGGGFGGGGGGGGGGGGGGGGGGGGGGGGGGGGGGGGGGFF@FGGGGGGGGGGGEGGGGGGGGGGGGGGGGGAFGGGGGGGGGGGEGGGGGGGGGGGGFGGGGGFGGGGGGGGGFGFGGGGGDGBFDEGEFGGGFF7>FGGGGCFGG9FGGGGGGGGGFFDE*:CCEGGGGFC>EGGGC8CEGCE8AEGGGFC*;CFGC+<CGGGGCECCC<)><)
@M03364:276:000000000-BLYN8:1:1101:18872:8793 1:N:0:1
ACTCCTACGGGAGGCAGCAGTGGGGAATATTGCACAATGGGCGCAAGCCTGATGCAGCCATGCCGCGTGTATGAAGAAGGCCTTCGGGTTGTAAAGTACTTTCAGCGAGGAGGAAGGCGTTGTGGTTACTAACCGCAGCGGTTGACGTTACTCGCAGAAGAAGCACCGGCTAACTCCGTGCCCGCAGCCGCGGTAATACGGAGGGTGCAAACGTTAATCGGAATTACGGGGAGTAAAGCGCCGG
+
FFGFGEA<@F:FGG>EEGCFE<FCG;;CEE<,@FF<E,<FFFE7FC@FC<C8@FAFA,9CFF8EC@FFGEGGDEGGGGD=A,,,:9B74B:C,,CAC,,EFF?,,,+8+@=:FE<FC,@CB7B==3B,,:BCE<:+@3@F+38+33+5D,*@F>@*3*7<:>::,@,1F:=17:BFC1<FEF,;*:*7BE*3=:8CFEC88?EGG>8*<0+/2C80:++:CEG500+*/1/*9D69DG7<)))/
@M03364:276:000000000-BLYN8:1:1101:4649:8852 1:N:0:1
ACTCCTACGGGAGGCAGCAGTAGGGAATCTTCCGCAATGGACGAAAGTCTGACGGAGCAACGCCGCGTGTGTGAAGAAGGTTTTCGGATCGTAAAGCACTGTTGTTGGAGAAGAACAAGGATAAGAGTCACTGCTTGTCCCTTGACGGTATCTAACCAGAAAGCCACGGCTAACTACGTGCCAGCAGCCGCGGTAATACGTAGGTGGCAAGCGTTGTCCGGATTTATTGGGCGTAAAGCGAGCG
+
GGGGGGGGGGGGGGGGGGGGGGGGGGGGGFGCFGGGGGGGFFGGGDGCGGGDGG7@CFGDFGGEEGGEFGFGGCGGGGGGFGGGGGCE7CGGFGGGGGGGGGG9E<BEFGGGGF<8BEFGGFGGGCGGGGCGGGAFFGGFGGGGGFEGGCG<,=FGGGFGFCFFFFGGGGGGGGGDFEGG7DFGDFGFGGGDGCED9FCCF9;EGGGGCEGGGGGGGGGGDCE5EFFCC+8*9CCEF>DDGGD7
@M03364:276:000000000-BLYN8:1:1101:8792:8853 1:N:0:1
ACTCCTACGGGAGGCAGCAGTAGGGAATCTTCGGCAATGGACGAAAGTCTGACCGAGCAACGCCGCGTGAGTGAAGAAGGTTTTCGGATCGTAAAACTCTGTTGTTAGAGAAGAACAAGGACGTTAGTAACTGAACGTCCCCTGACGGTATCTAACCAGAAAGCCACGGCTAACTACGTGCCAGCAGCCGCGGTAATACGTAGGTGGCAAGCGTTGTCCGGATTTATTGGGCGTAAAGCGAGCG
+
GGGGGGGGGGGGGGGGGGGFFCFGGGGG9EFFGGGGGGGG@FFFE7FCFGGGGGGGGGGGGGFGGCEFGGFFGGGGGGGGGGGGGGGGGEGGGGGGGGGGGGFGGGGCGGGGGGGGGGGGGGG+FFGFGGFGGGGGGGGGCFGDDEEGGGGGGGFF@FGGGFFDFGGGGGFGGGGCCEFFGFFF7CGGGGGGECGGGFFF>BECGGFFGGFEE5:?GFCC=**2AEFFFCFCGG5:FFGGGG3>
@M03364:276:000000000-BLYN8:1:1101:27507:8863 1:N:0:1
ACTCCTACGGGAGGCAGCAGTAGGGAATCTTCGGCAATGGACGAAAGTCTGACGGAGCAACGCCGCGCGTGTGAAGAAGGTTTTCGGATCGTAAAGCACTGTTGTTGGAGAAGAACAAGGATAAGAGTCACTGCTTGTCCCTTGACGGTATCTAACCAGAAAGCCACGGCTAACTACGTGCCAGCAGCCGCGGTACTACGTAGGTGGCAAGCGTTGTCCGGATTTATTGGGCGTAAAGCGAGCG
+
GF<A@D9C@FCCFG7;F@FGE<FFDCFFFF<@<FEG7DFG@ECCCCFFFG9@CFGGGGGGGGE6CCF+C+:B,CE9?E,?=,CFFDF@:=CFGGGGG8F=4<C?F4<E,FB,BFGFFDA@,<9FDG9FGFDGGGGCDFG<DFE@FG+>C<F=<FFG,7,@,@,<,DCEEGGG7?2;<7>2>DF7=@BC8:*=8CE*3EBEEG>*5?FCBC*3?;:?AF:E5*;*3++<++/*)1555>7C<559
@M03364:276:000000000-BLYN8:1:1101:17550:8865 1:N:0:1
ACTCCTACGGGAGGCAGCAGTGGGGAATATTGCACAATGGGCGCAAGCCTGATGCAGCCATGCCGCGTGTATGAAGAAGGCCTTCGGGTTGTAAAGTACTTTCAGCGAGGAGGAAGGCATTAAGGTTAATAACCTTGGTGATTGACGTTACTCGCAGAAGAAGCACCGGCTAACTCCGTGCCAGCAGCCGCGGTAATACGGAGGGTGCAAGCGTTAATCGGAATTACTGGGCGTAAAGCGCACG
+
GGGGGGGGGGGGGGGGGGGGGGGGGFGGGGGGGGGGGGGGGGGGGGGGGGGGGGGGGGGGGGGGGGGGGGGGGGGGGGGGGGGGGGGGGGGGGGGGGGGGGGGGGGGGGGGGGGGGGGGGGEGGGGGEFGGGGGGGGGGGGGGGGGGGGGGGGGGGCFFGGGGGGGGGGGGDGGGFFGGGGGFFGGGGGGGGGGGGGFGGGGGGGGGGGFFGGGGGFEFFGGGGGFFFGGFGGGGGGGGGGGG3
@M03364:276:000000000-BLYN8:1:1101:14723:8871 1:N:0:1
ACTCCTACGGGAGGCAGCAGTGGGGAATATTGCACAATGGGCGCAAGCCTGATGCAGCCATGCCGCGTGTATGAAGAAGGCCTTCGGGTTGTAAAGTACTTTCAGCGAGGAGGAAGGCATTAAGGTTAATAACCTTGGTGATTGACGTTACTCGCAGAAGAAGCACCGGCTAACTCCGTGCCAGCAGCCGCGGTAATACGGAGGGTGCAAGCGTTAATCGGAATTACTGGGCGTAAAGCGCACG
+
GGGGGGGGGGGGGGGGGGGGGGGGGGGGGGGGGGGGGGGGGGGGGGGGGGGGGGGGGGGGGGGGGGGGGGGGGGGGGGGGGGGGGGGGGGGGGGGGGGGGGGGGGGGGGGGGGGGGGGGGGGGGGGGGGGGGGFGGGGGGGGGGGGGGGGGGGGGGGGGGGGGGGGGGGGGGGGGGGGGGGGGGGGGGGGGGGGGGGGGGGGGGGGGGGGGGGGGDEFGGGGGGGGGGGGGGDGGEFG=DGDG<
@M03364:276:000000000-BLYN8:1:1101:12478:8892 1:N:0:1
ACTCCTACGGGAGGCAGCAGTAGGGAATCTTCGGCAATGGACGAAAGTCTGACCGAGCAACGCCGCGTGAGTGAAGAAGGTTTTCGGATCGTAAAACTCTGTTGGTAGAGAAGAACGTTGGTGAGAGTGGAAAGCTCATCAAGTGACGGTATCTAACCAGAAAGCCACGGCTAACTACGTGCCAGCAGCCGCGGTAATACGTAGGTGGCAAGCGTTGTCCGGATTTATTGGGCGTAAAGCGAGG
+
GGGGGGGGGGGGGGGGGGGGGGGGGGGGGGGGGGGGGGGGGGGGDGGGGGGGGGGGGGGGGGGGGGGGGGGGGGGGGGGGGGGGGGGGGGGGGGGGGGGGGGGGGGGGGGGGGGGFGGGGGGGGGGGGGGGDDGFFGGGGGGGBFGGGGGGGGGGGGFGGGGFGGFGGGGGGGGGGGGGGGGGGGGGGGGGGGGGGGGGGGFGGGGGGGGGGFGGGGGGGGGEG*<CFGGGFGGGDDFGCDGG)
@M03364:276:000000000-BLYN8:1:1101:23244:8900 1:N:0:1
ACTCCTACGGGAGGCAGCAGTGGGGAATATTGCACAATGGGCGCAAGCCTGATGCAGCCATGCCGCGTGTATGAAGAAGGCCTTCGGGTTGTAAAGTACTTTCAGCGAGGAGGAAGGCATTAAGGTTAATAACCTTAGTGATTGACGTTACTCGCAGAAGAAGCACCGGCTAACTCCGTGCCAGCAGCCGCGGTAATACGGAGGGTGCAAGCGTTAATCGGAATTACTGGGCGTAAAGCGCACG
+
GGGGGGGGGGGGGGGGGGGGGGGGGGGGGGGGGGGGFGGGGGGGGGGGGEGGGGGGGGGGGGGGGGGEGGGGFGGGGGGGGGGGGGGGGGGGGGGGGGGGGGGGGGGCGGGEGGGGGGGCFGFFGGFFGGGGGDGCFCFFGGGGGCGGGGDGGGGGGGFGGGGGGGGGGGDECEGGGGGGDGGGG@FGGGGGGGDGGGGGGCCEGGGGCF7:EBEGGGGFGDCGGGGGGGCFGGDEDFC5CCD7
@M03364:276:000000000-BLYN8:1:1101:5183:8943 1:N:0:1
ACTCCTACGGGAGGCAGCAGTAGGGAATCTTCGGCAATGGACGAAAGTCTGACCGAGCAACGCCGCGTGAGTGAAGAAGGTTTTCGGATCGTAAAACTCTGTTGTTAGAGAAGAACAAGGACGTTAGTAACTGAACGTCCCCTGACGGTATCTAACCAGAAAGCCACGGCTAACTACGTGCCAGCAGCCGCGGTAATACGTAGGTGGCAAGCGTTGTCCGGATTTATTGGGCGTAAAGCGAGCG
+
GGGGGGGGGGGGGGGGGGGGGGGGGGGGGGGGGGGGGGGGGGGGGGGGGGGGGGGGGGGEGFGGGGGGGGGGGGGGGGGGGGGGGGGGGGGGGGGGGGGGGGGGGGGGCGGFGGGGGGGGGGGGGGGFFGGGGDFDGGFGGFFGGFGGGGGGGGGGGGGGGGGGGGGGGGGGGGGGGGGGGFFFGFGGGGGGGGGGGGGGCGGGFGGGFGGGGGGGGGGGGGGEFGGGGGGGGGDGGGGGGGGG
@M03364:276:000000000-BLYN8:1:1101:18039:8960 1:N:0:1
ACTCCTACGGGAGGCAGCAGTGGGGAATATTGCACAATGGGCGCAAGCCTGATGCAGCCATGCCGCGTGTATGAAGAAGGCCTTCGGGTTGTAAAACTCTGTTGTTAGAGAAGAACAAGGACGTTAGTAACTGAACGTCCCCTGACGGTATCTAACCAGAAAGCCACGGCTAACTACGTGCCAGCAGCCGCGGTAATACGTAGGTGGCAAGCGTTGTCCGGATGTATTGGGCGTAAAGCGACCG
+
FGFGGGEGGG7@FGGDGGCFCFFFC7C@@EF,FCFFFFCGECFGGGFGGG<DGFGDGE@FG86EFCFGDCEGG,CA,=FGGGA=<FEGEFFGGGGGGGE?AB<?EC,CF<EE8,BE,<<<F<>F@FGFD<CEFG?EEB7=F=A7FDCGGDGCFDDCG9F7,@FC33,@FGGGGDFGGGGF7DC8FCFFGGGGGE**;=C*6:5EFFGF6CF5;=3CC7CE=8;*59?::<*:C95C*:C7/)11
@M03364:276:000000000-BLYN8:1:1101:20084:8977 1:N:0:1
ACTCCTACGGGAGGCAGCAGTGGGGAATATTGCACAATGGGCGCAAGCCTGATGCAGCCATGCCGCGTGTATGAAGAAGGCCTTCGGGTTGTAAAGTACTTTCAGCGAGGAGGAAGGCATTAAGGTTAATAACCTTGGTGATTGACGTTACTCGCAGAAGAAGCACCGGCTAACTCCGTGCCAGCAGCCGCGGTAATACGGAGGGTGCAAGCGTTAATCGGAATTACTGGGCGTAAAGCGCACG
+
GGGGGGEGGGGGGGDGGGFGGGGGGGGGGGGGGGGGGGGGGGGGGGGGGGGGGGGGGFGGGGGGGGGGGGGGGGGGGGGGGGGGGGGDGGGGCGFGGGGGGGGGGGECFFGGGDEGGGGGGDFGGGGEFGGGGFGGGGFGGGGGGGGGGGDGGGGGGGGGGGGGGGGGGGGGGFFAFGGGGGGGGEFGFEEEGECEFC?CGCEEGGGGGGGGGGGGGGGGGCEGGFFGGCCGGG5CFGGDGDG5
@M03364:276:000000000-BLYN8:1:1101:4142:8982 1:N:0:1
ACTCCTACGGGAGGCAGCAGTGAGGAATATTGGTCAATGGAGGCAACTCTGAACCAGCCATGCCGCGTGCAGGATGACGGTCCTATGGATTGTAAACTGCTTTTGTACGGGAAGAAATGTAATTACGAGTAATTATTTGACGGTACCGTAAGAATAAGGATCGGCTAACTCCGTGCCAGCAGCCGCGGTAATACGGAGGATCCGAGCGTTATCCGGAATTATTGGGTTTAAAGGGTTCGTAGGG
+
GGGGGGGGGGGGGGGGGGGGGGGGGGGGFGGFGGGGGGGGGGGDEF@FGGGGGGCGGGGGGGGGGGGGGGGEGGGGGGGG:B=FFAF8CEG@GGGGGGGG9EGGGGG9FGEG:EGFCGFFC@?5?EF@EF8?@FGGF?FCFFECGE<FGGGF9DF,?FGGF8FFGFCCFGDFGF7BF;:FFGFGE8ECEGGG9;C78CEEGDCGEGCCC?8C7;;E5C*<1>CEG5EECC7:C>>:C5C<FF35
@M03364:276:000000000-BLYN8:1:1101:14803:8986 1:N:0:1
ACTCCTACGGGAGGCAGCAGTGGGGAATATTGCACAATGGGCGCAAGCCTGATGCAGCCATGCCGCGTGTGTGAAGAAGGCCTTCGGGTTGTAAAGCACTTTCAGCGAGGAGGAAGGTGGTGAGCTTAATACGTTCATCAATTGACGTTACTCGCAGAAGAAGCACCGGCTAACTCCGTGCCAGCAGCCGCGGTAATACGGAGGGTGCAAGCGTTAATCGGAATTACTGGGCGTAAAGCGCACG
+
GGGGGGGGGGGGGGGGGGGGGGGGGGGGGGGGGGGGGGGGGGGGGGGGGGGGGGGGGGGGGGGGGGGGGGGGGGGGGGGGGGGGGGGGGGGGGGGGFGGG<FFGGGGEGGGGGGGGGGGGGGGGFGGGGGGGGFGGFGGGGGGGGGGGGGGGGGGGGGGGGGGGGGGGGGGGGGGFGG>FGGGGGGGGGGGGGGGGGGGGGGGGGGGGGFGFGEEEG97CEGGGGFFGGCFFDGGGGGFGCDGC
@M03364:276:000000000-BLYN8:1:1101:22817:8999 1:N:0:1
ACTCCTACGGGAGGCAGCAGTAGGGAATCTTCGGCAATGGACGAAAGTCTGACCGAGCAACGCCGCGTGAGTGAAGAAGGTTTTCGGATCGTAAAACTCTGTTGTTAGAGAAGAACAAGGACGTTAGTAACTGAACGTCCCCTGACGGTATCTAACCAGAAAGCCACGGCTAACTACGTGCCAGCAGCCGCGGTAATACGTAGGTGGCAAGCGTTGTCCGGATTTATTGGGCGTAAAGCGAGCG
+
GGGGGGGGGGGGGGGGGGGGGCFGGGGGGGGGGGGGGGGGGGGGGDGGGGGGGGGGGGGGGGGGGGGGGGG<FGGGGGGGGGGGGGGGGGGGGGGGGGGGGGGGGGGGGGGGGGGGGGG?CDGFGGGGGGGGGGGGGGGEGGGGGGFGGGGGGGGGGGGGGGGGGGGGGGGGGGGGGGGGGGGGGGGGGGGGGGGGGGGGGCFGGGGGGGGGGGGGGCFEDECEGFGEGGGGDDG=CFGGGGGD
@M03364:276:000000000-BLYN8:1:1101:22516:8999 1:N:0:1
ACTCCTACGGGAGGCAGCAGTAGGGAATCTTCCGCAATGGACGAAAGTCTGACGGAGCAACGCCGCGTGTGTGAAGAAGGTTTTCGGATCGTAAAGCACTGTTGTTAGAGAAGAACAAGGACGTTAGTAACTGAACGTCCCCTGACGGTATCTAACCAGAAAGCCACGGCTAACTACGTGCCAGCAGCCGCGGTAATACGTAGGTGGCAAGCGTTGTCCGGATTTATTGGGCGTAAAGCGAGCG
+
GGGGGGGGGGGGGGGGGGGGGGGGGGGGGGGGGGGGGGGGGGGGGGGGGGGGGGGGGGGGGGGGGGGGGGGGGGGGGGGGGGGGGGGGGGGGGGGGGGGGGGGGGGGGGGGFGGGGGGFFGGGGGGGGGGGGGGGGGGGGGGGGGGGGGGGGGGGGGGGGGGGGGGGGGGGGGGGGGGGGGGGGGGGGGGGGGGDDGGGGGGGGGGGGGGGGGGGGGGGGGEGECGGGGGGGGGGGGGGGGGG7
@M03364:276:000000000-BLYN8:1:1101:16610:9003 1:N:0:1
ACTCCTACGGGAGGCAGCAGTGGGGAATATTGCACAATGGGCGCAAGCCTGATGCAGCCATGCCGCGTGTATGAAGAAGGCCTTCGGGTTGTAAAGTACTTTCAGCGAGGAGGAAGGCGTTGTGGTTAATAACCGCAACGATTGACGTTACTCGCAGAAGAAGCACCGGCTAACTCCGTGCCAGCAGCCGCGGTAATACGGAGGGTGCAAGCGTTAATCGGAATTACTGGGCGTAAAGCGCACG
+
GGGGGGGGGGGGGGGGGGGGGGGGGGGGGGGGGGGGGGGGGGGGGGGGGGGGGGGGGGGGGGGGGGGGGGFGGGGGGGGGGGGGGGGGGGGGGGGGGGGGGGGGGGGDGGGGGGGGGGGCGGGGGGGGGGGGGGGGGGGGGGGGGGGGGGGGGGGGGGGGGGGGGGGGGGGGGGGGGGGGGGGGGGGGGGGGGGGGGGGGGGGGGGGGGGGGGGGGGGGGGGGGGGGGGGGGGGGGGGGGGGGD
@M03364:276:000000000-BLYN8:1:1101:6549:9029 1:N:0:1
ACTCCTACGGGAGGCAGCAGTAGGGAATCTTCGGCAATGGACGAAAGTCTGACCGAGCAACGCCGCGTGAGTGAAGAAGGTTTTCGGATCGTAAAACTCTGTTGTTAGAGAAGAACAAGGACGTTAGTAACTGAACGTCCCCTGACGGTATCTAACCAGAAAGCCACGGCTAACTACGTGCCAGCAGCCGCGGTAATACGTAGGTGGCAAGCGTTGTCCGGATTTATTGGGCGTAAAGCGAGCG
+
FGGGGGGGGGGEGGGGGGGFGGGGGGGFGGGGG7FEEDGGGGGEFGGDGFGGFGGDGGGGGGGGGEEFGEECEEEFGGGGGGGGGGGDCFDGGGFGGGGG9FFFFFGFEFGGGGGGGG<,,8=CDAEFFGFFDGD>DGGGGGGF@FGGGGGGF<DGCFGG7<C@EGGGDE<FGGGGGCGFFGGGGGFEFCECB3:*CFCFFGGGFGFFGDC**=C=7CFG58?E?@?CCC=C<>CC5:C5CDC<
@M03364:276:000000000-BLYN8:1:1101:17159:9031 1:N:0:1
ACTCCTACGGGAGGCAGCAGTAGGGAATCTTCGGCAATGGACGAAAGTCTGACCGAGCAACGCCGCGTGAGTGAAGAAGGTTTTCGGATCGTAAAACTCTGTTGTTAGAGAAGAACAAGGACGTTAGTAACTGAACGTCCCCTGACGGTATCTAACCAGAAAGCCACGGCTAACTACGTGCCAGCAGCCGCGGTAATACGTAGGTGGCAAGCGTTGTCCGGATTTATTGGGCGTAAAGCGAGCG
+
FGGGGGGGGGGGGGGGGGGGGGGGGGGGGGGGGGGGGGGGGGGGGEGFGGGGGGGGGGGGGGGGGGGBCEGFGGGGGGGGGGGGGGGGGGEGGGFFFGGGGFFFFGGGGGFGGGGCFEBEFGGGGGGGFGGGGCFGGGGFGFFGGGGGGGFFFDA<ACFFGGGFGFGGGCFEAFGGGDGFGGGDGGGG>EGDEGGGGGGGGGGDC?CGFGG5CEECGGFGGGGGCCFG?CGFGG=EGGGGGGGD
@M03364:276:000000000-BLYN8:1:1101:21283:9039 1:N:0:1
ACTCCTACGGGAGGCAGCAGTGGGGAATATTGCACAATGGGCGCAAGCCTGATGCAGCCATGCCGCGTGTATGAAGAAGGCCTTCGGGTTGTAAAGTACTTTCAGCGAGGAGGAAGGCATTAAGGTTAATAACCTTAGTGATTGACGTTACTCGCAGAAGAAGCACCGGCTAACTCCGTGCCAGCAGCCGCGGTAATACGGAGGGTGCAAGCGTTAATCGGAATTACTGGGCGTAAAGCGCACG
+
EGGGGGGGGGGGGGGGGFFGGGGGGGGGGGGGGFGFGGGGG8FFGGFFFGGFFGGADGGGGGGGGGGBGEGGGGAACGGGGGGGGGGGGGGGGGFAFFGGGGGGGGGEGGGGGGGGGGFDAFCGFFGAFGADCGDCFGGGGGGGGGGGGGDDDCECCFGGGG?E7<FDGDEGGGGGGGGFGGGGGGGFGGGGGGGEFCFGD:CBE8EGGGCCGGEE5FGGGG=FFGGGGGDGDGGEFG71>DD7
@M03364:276:000000000-BLYN8:1:1101:18676:9040 1:N:0:1
ACTCCTACGGGAGGCAGCAGTGGGGAATATTGCACAATGGGCGCAAGCCTGATGCAGCCATGCCGCGTGTGTGAAGAAGGCCTTCGGGTTGTAAAGCACTTTCAGCGAGGAGGAAGGTGGTGAGCTTAATACGTTCATCAATTGACGTTACTCGCAGAAGAAGCACCGGCTAACTCCGTGCCAGCAGCCGCGGTAATACGGAGGGTGCAAGCGTTAATCGGAATTACTGGGCGTAAAGCGCACG
+
GGGGGGGGGGGGGGGGGGGGGGGGGGDGGGGGGGGGGGGGGGGGGGGGGGGGGGGGGGGGGGGGGGGGGGGGGGGGGGGGGGGGGGGGGGGGGGGGGGGGGGGGGGGDGGGGGGGGGGGGGGGGGGGFGGGGGGGGGFGGDDFGGGGGGGGGGGEFGFGGGGGGGGGGGGGGFGGGGGGGGGGGGGGGGGGGGGGGFGGGGEGGGGGGGCFGGGGGFGGGGGGGGGGGGGGGGGDGGGFDDDGD
@M03364:276:000000000-BLYN8:1:1101:19854:9040 1:N:0:1
ACTCCTACGGGAGGCAGCAGTGGGGAATATTGCACAATGGGCGCAAGCCTGATGCAGCCATGCCGCGTGTGTGAAGAAGGCCTTCGGGTTGTAAAGCACTTTCAGCGAGGAGGAAGGTGGTGAGCTTAATACGCTCATCAATTGACGTTACTCGCAGAAGAAGCACCGGCTAACTCCGTGCCCGCAGCCGCGGCAATACGGAGGGTGCAAGCGTTAATCGGAATTACTGGGCGTAAAGCGCACG
+
FGGGFGGGGGGGGGGGGG9FFDFGGEGGCFGGGFGGGGGGGGGG@EGGGGGGF<FGGGGFFGD<FGGGGC=FFGFFFCFGGDDGDDEGFGCB,BFFGC?FFGDC5,4+@F@CF7AE:B4+B+,BF,8,5EDBD:F=FD<,CD<<FFC:FF+@<<>FCE,3<,DF,3>B:>1:>FFGGEGGC7,4:*BC=B****3=6+>185:ED5AEF7+;EC=?7C9*5=5CC7<@7<C=>DEEGG7<37))
@M03364:276:000000000-BLYN8:1:1101:12873:9043 1:N:0:1
ACTCCTACGGGAGGCAGCAGTGGGGAATATTGCACAATGGGCGCAAGCCTGATGCAGCCATGCCGCGTGTATGAAGAAGGCCTTCGGGTTGTAAAGTACTTTCAGCGAGGAGGAAGGCATTAAGGTTAATAACCTTAGTGATTGACGTTACTCGCAGAAGAAGCACCGGCTAACTCCGTGCCAGCAGCCGCGGTAATACGGAGGGTGCAAGCGTTAATCGGAATTACTGGGCGTAAAGCGCACG
+
GGGGGGFGGGGGGGGGGGGGGGGGGGGGGGGGGGGGGGGGGGGGGGGGGGGGGGGGGGGGGGGGGGGGGGGGGGGGFGGGGGGGGGGGGGGGGGGGGGGGGGGGGFGGGGGGGG<FFGFFGF<FGGGGFFGGGGGFFG?EFFGGGGGGGGGGGGGGGGGGGGGGGGGGGGGGGGGGGGGGGGGGGGGGGGGGCEGGGFDCEEEGGGGGGGGGGGGGGGGGGEEFGGGGGGGGGGGGGDGGGD>5
@M03364:276:000000000-BLYN8:1:1101:16155:9049 1:N:0:1
ACTCCTACGGGAGGCAGCAGTGGGGAATATTGCACAATGGGCGCAAGCCTGATGCAGCCATGCCGCGTGTATGAAGAAGGCCTTCGGGTTGTAAAGTACTTTCAGCGAGGAGGAAGGCATTAAGGTTAATAACCTTAGTGATTGACGTTACTCGCAGAAGAAGCACCGGCTAACTACGTGCCAGCAGCCGCGGTAATACGTAGGTGGCAAGCGTTGTCCGGATTTATTGGGCGTAAAGCGAGCG
+
GGGGGGGGGGGGGGGGGGGGGGGGGGGGGGGGGGGGGGGGGGGGGGGGGGGGGGGGGGGGGGGCFGGGGGGGGGGGGGGGGGGGGGGGGGGGGGGGGGGGGGGGGGGGGGGGGDGGGGGGGGGGGGGGGGGGGFGGGGGGGGGGGGGGGGGGGGGGGGGDCCFGGGGGGGGGGGGGGGGFFGGGGGGGGGGGGGGGGGGGGGGGGGGCGGGGGGGGGGGGGCEGGGGGDGGFGGGGGGGGDDD7
@M03364:276:000000000-BLYN8:1:1101:28888:9054 1:N:0:1
ACTCCTACGGGAGGCAGCAGTAGGGAATCTTCGGCAATGGACGAAAGTCTGACCGAGCAACGCCGCGTGAGTGAAGAAGGTTTTCGGATCGTAAAACTCTGTTGTTAGAGAAGAACAAGGACGTTAGGAACTGAACGTCTCCTGACGGTATCTAACCAGAAAGCCACGGCTAACTACGTTCCAGCAGCCGCGGTAATAAGTAGGGGGCAAGCGTTGTCCGGATTTATTGGGCGTAAAGCGAGCG
+
GGGGFFFGGGGGCE@EFCFGEF-E;F@G9EEFFFGGG?FGGGEC+F+C@ECDC@FEFCC,CFDGGGGGGGBE?FEGGGGGBEECF+C+?FGG@FFFCF9FGG9<BF9B9<F8,4=,B,=BBB+3+:+,8C,B>D9<<6@<@3>F<F@G:3>>BE=DFFGFG,,@BCBFFGECFFGG715,@:;F8C,,=8C:B8*=+<+?+;<C**=EGG5C=*;*2<0*//:C60+30<@=31:E30*9D))1
@M03364:276:000000000-BLYN8:1:1101:10814:9061 1:N:0:1
ACTCCTACGGGAGGCAGCAGTGGGGAATATTGCACAATGGGCGCAAGCCTGATGCAGCCATGCCGCGTGTATGAAGAAGGCCTTCGGGTTGTAAAGTACTTTCAGCGAGGAGGAAGGCATTAAGGTTAATAACCTTAGTGATTGACGTTACTCGCAGAAGAAGCACCGGCTAACTCCGTGCCAGCAGCCGCGGTAATACGGAGGGTGCAAGCGTTAATCGGAATTACTGGGCGTAAAGCGCACG
+
GGGGGGFGGGGGGGGGGGGGGGGGGGGGGGGGGGGGGGFGGGGGGGGGGGGGGCGGGGGGGGGGGGGCGGGGGGGGGGGGGGGGGGGGGGGGFFGGGGGGGGGGGGGGGGEEEGGGGGGGGGGG?FFFDGGGGGFGGGGGGGGGGGGEGGGGBCFGDEGGGGGGGGGGGGGGGGGDFGGGGGGGGGF>>:EGECCCFGGGCCEGGGEGGGGGDEC*2<FGGEGGGF9EGGGGGGCCGGGDGDGD
@M03364:276:000000000-BLYN8:1:1101:21890:9103 1:N:0:1
ACTCCTACGGGAGGCAGCAGTAGGGAATCTTCGGCAATGGACGAAAGTCTGACCGAGCAACGCCGCGTGAGTGAAGAAGGTTTTCGGATCGTAAAACTCTGTTGTTAGAGAAGAACAAGGACGCTAGTAACTGAACGTCCCCTGACGGTATCTAACCAGAAAGCCACGGCTAACTACGTCCCAGCAGCCGCGGTAATACGTAGGTGGCAAGCGTTGTCCGGAGTTATTGGGCGTAAAGCGAGCG
+
FGDGGGGGGGGGGGGGGDFEGGGGGFCDFFG<CFGGGGGG<FEE@:@CFFGGGGGC:CFGGGG>FGEFGFFC<EFEFDFFEFFFGGGCFEFFCFFGGGGCFFAEFEEFFFG,E<ECGGG?<<C+B:FGFFFFDCFGD<=+@FB@,@FEFG7FGGF::FF:CC7F:,6FFG@:FEFDFG7,41BCE8:C8CGCEEE7EFFFFFGG?C:*2C=FEG=8/0<CG5*A8++<:CGCDGGGG>*19CCD
@M03364:276:000000000-BLYN8:1:1101:12168:9109 1:N:0:1
ACTCCTACGGGAGGCAGCAGTAGGGAATCTTCGGCAATGGACGAAAGTCTGACGGAGCAACGCCGCGTGTGTGAAGAAGGTTTTCGGATCGTAAAGCACTGTTGTTAGAGAAGAACAAGGATAAGAGTCACTGCTTGTCCCTTGACGGTATCTAACCAGAAAGCCACGGCTAACTACGTGCCAGCAGCCGCGGTAATACGTAGGTGGCAAGCGTTGTCCGGAATTATTGGGCGTAAAGCGCGCG
+
GGGGGGGGGGGGGGGGGGGGGGGGGGGGGGGGGGGGGGGGGGGGGGGGGGGGGGGGGGGGGGGGGGGGGGGGGGGGGGGGGGGGGGGGGGGGFGFGGGGGGGGGGGGGGGGGGGGGGGGGGGGGGGGGGGGGGGGGGGFFGGGGGGGGGGGGGGGGGGGGGGGGGGGGGGGGGGGGGDGFFGFGFCGGGGGGGDEGGCEGGGGGGGGGGGGGGGGGGGGGG=EGFDGGGG5:CDEEGGGGGGDC
@M03364:276:000000000-BLYN8:1:1101:9262:9112 1:N:0:1
ACTCCTACGGGAGGCAGCAGTAGGGAATCTTCGGCAATGGACGAAAGTCTGACCGAGCAACGCCGCGTGAGTGAAGAAGGTTTTCGGATCGTAAACCTCTGTTGTTAGAGAAGAACAAGGACGTTAGTAACTGAACGTCCCCTGACGGTATCTAACCAGAAAGCCACGTCTAACGCCGTGCCAGCAGGCGCGGTAATACGTAGGTGGCAAGCGTTGTCCGGAGTTATTGGGCGTAAAGCGAGCG
+
FGGGGGGGGGGCFGGEFGGGGCFEG<FF<FGAFDFGGGGG@,C:FE:FFFGGCF+@FGEFGGGGGGGFGFC9CCFGGGGGFGGGGGF@F:CFGGG,9FEFGG,FD,EBFED,<FD,B=E,,,8CBD:C,BDFEDGF<FCE:A,>BF++@3>C9<7FFGEBF7AF:F:F**>FCF*4>C*=7*22*?,****111**2?9;258C9C=:9EFCE8*2*<9C*1*/*+3<+9*AC9*/10*)9C<D
@M03364:276:000000000-BLYN8:1:1101:10684:9115 1:N:0:1
ACTCCTACGGGAGGCAGCAGTAGGGAATCTTCCGCAATGGGCGAAAGCCTGACGGAGCAACGCCGCGTGAGTGATGAAGGGTTTCGGCTCGTAAAACTCTGTTATTAGGGAAGAACAAATGTGTAAGTAACTGTGCACGTCTTGACGGTACCTAATCAGAAAGCCACGGCTAACTACGTGCCAGCAGCCGCGGTAATACGTAGGTGGCAAGCGTTATCCGGAATTATTGGGCGTAAAGCGCGCG
+
GGGGGFFFGGGGGGGGGGGGGGGGGGGGGGGGGGGGGGGGGGGGGGGGGGGGGGGGGGGGGGGGGGGGGGGGGGGGGGGGGGGGGGGGGGGGGGGGGGFGGGGGGGGGGGGGGGGFGFFGGGGGDFGGGGGGGGFGGGGGGGGGGGGGGGGGGGGGGGGGGGGGGGGGGGGGGGGGGGGGGGGGGGGGGGGGGGGGGGGGGGGCCFGGGGGGGGGCFGGGG8EGFGGGGGGGGDCEGGG)9<DD
@M03364:276:000000000-BLYN8:1:1101:19110:9120 1:N:0:1
ACTCCTACGGGAGGCAGCAGTGGGGAATATTGCACAATGGGCGCAAGCCTGATGCAGCCATGCCGCGTGTATGAAGAAGGCCTTCGGGTTGTAAAGTACTTTCAGCGGGGAGGAAGGTGATGAACTTAATACGTTCATCAATTGACGTTACCCGCAGAAGAAGCACCGGCTAACTCCGTGCCAGCAGCCGCGGTAATACGGAGGGTGCAAGCGTTAATCGGAATTACTGGGCGTAAAGCGCACG
+
GGGGGGGGGGGGGGGGGGGGGGGGGFGGGGGGGGGGGGGGGGGGGGGGGGGGGGGGGG8FGGGGDGGFGGGGEGGGGGGCFGGGGGDGGGGGGFGGGGGGGGGGGGGGGGGGGG8CFGFDGGG?FCDFGGG9DFFGGGGFDGD9F9FCBBCF<FGDGEDFGG7F7FFGGGDGGGGGECGGD8;CFG>+CGGGGCEE?CFFEDEG>8588C:FEGGGFFFGGDGG?CF?7<8ACGG=FFGG))CC
@M03364:276:000000000-BLYN8:1:1101:7053:9121 1:N:0:1
ACTCCTACGGGAGGCAGCAGTAGGGAATCTTCGGCAATGGACGAAAGTCTGACCGAGCAACGCCGCGTGAGTGAAGAAGGTTTTCGGATCGTAAAACTCTGTTGTTAGAGAAGAACAAGGACGTTAGTAACTGAACGTCCCCTGACGGTATCTAACCAGAAAGCCACGGCTAACTACGTGCCAGCAGCCGCGGTAATACGTAGGTGGCAAGCGTTGTCCGGATTTATTGGGCGTAAAGCGAGCG
+
GGGGGGGGGGGGGGGGGGGGGGGGGGGGGGGGGGGGGGGGGGGGGGGGGGGGGGGGGGGGGGGGGGGGGGGGGGGGGGGGGGGGGGGGGGGGGGGGGGGGGGGGGGGGGGGGGGGGGGGGGGGGGGGGGGGGGGGGGGGGGGGGGGGGGGGGGGGGGGGGGGGGGGGGGGGGGGGGGGGGGGGGGGGGGGGGGGGGGGGGGGGGFFGGGGGGGGGGGFGGGG=EFGGGGGGGGGGGGGGGGGGC
@M03364:276:000000000-BLYN8:1:1101:2821:9137 1:N:0:1
ACTCCTACGGGAGGCAGCAGTGGGGAATATTGCACAATGGGCGCAAGCCTGATGCAGCCATGCCGCGTGTGTGAAGAAGGCCTTCGGGTTGTAAAGCACTTTCAGCGAGGAGGAAGGTGGTGAACTTAATACGTTCAGCAATTGACGTTACTCGCAGAAGAAGCACCGGCTAACTCCGTGCCAGCAGCCGCGGTAATACGGAGGGTGCAAGCGTTAATCGGAATTACTGGGCGTAAAGCGCACG
+
GGEFFGGFG@FCEFGFEEFGFFDC7C7FFGGECFGFCGGG<C@FFE:F@FGFFCFAFCDF<<FDCFCF@CFF<CFEFGFF@DFGGG==EFGGGAFFFGGFFFAC@EG7@F7:7C@EE,=4+BFFFGACAFBABFGGG,<B@FG<FFGCGG:DFB:F::FFFFGFGGGC@FCECFGGFGGGGGG?CFGG@EECECE7FFCGDBEG8CEGE70AE:EE*+<:C5CG6?CCFGGG)>/*/:7733C5
@M03364:276:000000000-BLYN8:1:1101:27342:9143 1:N:0:1
ACTCCTACGGGAGGCAGCAGTAGGGAATCTTCGGCAATGGACGAAAGTCTGACCGAGCAACGCCGCGTGAGTGAAGAAGGTTTTCGGATCGTAAAACTCTGTTGTTAGAGAAGAACAAGGACGTTAGTAACTGAACGTCCCCTGACGGTATCTAACCAGAAAGCCACGGCTAACTACGTGCCAGCAGCCGCCGTAATACGTAGGTGGCAAGCGTTGTTCGGTTTTATTGTGCGTAAAGCGAGCG
+
DFFGGGGCFGG@FG7FFGGGGFCFGFFF<EFADFDGFAEFFFGGGCFCFFFFFCCCEECGGG7+@+CFF7CFGGFGFGCEB<FECFC:?EFF@FGGGAF<?@E9EEFGFGA8=?FFGGECFF=FF<CFEFFGFCF@BDD:>ED7FFGGGGFFGC,>@CFGDGGG,DCGGCGGFGGGCGFB:FGGGGGFGGGGEGGGCFFGFGC7+?C>9CEGC=CCE*<EE**:8+CFG9<FGGECFGGD5)))
@M03364:276:000000000-BLYN8:1:1101:23073:9175 1:N:0:1
ACTCCTACGGGAGGCAGCAGTAGGGAATCTTCCGCAATGGACGAAAGTCTGACGGAGCAACGCCGCGTGTGTGAAGAAGGTTTTCGGATCGTAAAGCACTGTTGTTAGAGAAGAACAAGGATAAGAGTCACTGCTTGTCCCTTGACGGTATCTAACCAGAAAGCCACGGCTAACTACGTGCCAGCAGCCGCGGTAATACGTAGGTGGCAAGCGTTGTCCGGAATTATTGGGCGTAAAGCGCGCG
+
GGGGGGGGGGGGGGGGGGGGGGGGGGGGGGGGGGGGGGGGGGGGGGGGGGGGGGGGGGGGGGGGGGGGGGGGGGGGGGGGGGGGGGGGGGGGGGGGGGGGGGGGGGGGGGGGGGGGGGGGGGGGGGGGGGGGGGGGGGGGGGGGGGEGGGGGGGGGGFGGGGFGGGGGGGGGGGGGGGGGGGGGGGGGGGGGGGGGGFGGGFFGGGDFGGGGGGGDGGGGGCG5CGFGGFDFDGGGG7CDGGG<
@M03364:276:000000000-BLYN8:1:1101:7488:9190 1:N:0:1
ACTCCTACGGGAGGCAGCAGTGGGGAATATTGCACAATGGGCGCAAGCCTGATGCAGCCATGCCGCGTGTATGAAGAAGGCCTTCGGGTTGTAAAGTACTTTCAGCGAGGAGGAAGGCGTTGTGGTTAATAACCGCAGCGATTGACGTTACTCGCAGAAGAAGCACCGGCTAACTCCGTGCCAGCAGCCGCGGTAATACGGAGGGTGCAAGCGTTAATCGGAATTACTGGGCGTAAAGCGCACG
+
GGGGGGGGGGGGGGGGGGGGGGGGGGGGGGGGGGGGGGGGGGGGGGGGGGGGGGGGGGGGGGGGGGGGGGGGGGGGGGGGGGGGGGGGGGGGGGGGGGGGGGGGGGGGGGGGGFGGGGGGGGGGGGGGGGGGGGGGGGGGGGGGGGGGGGGGGGGGGDGGGGGGGGGGGG@FGGGGFGGGGGGGFGGGGGGGGGGGGGGGGGGGGGGGEGGGGGGGEGGGGCGGGGGGGGGGGGGGGFGGGGGC
@M03364:276:000000000-BLYN8:1:1101:21406:9214 1:N:0:1
ACTCCTACGGGAGGCAGCAGTAGGGAATCTTCGGCAATGGACGAAAGTCTGACCGAGCAACGCCGCGTGAGTGAAGAAGGTTTTCGGATCGTAAAACTCTGTTGTTAGAGAAGAACAAGGACGTTAGTAACTGAACGTCCCCTGACGGTATCTAACCAGAAAGCCACGGCTAACTACGTGCCAGCAGCCGCGGTAATACGTAGGTGGCAAGCGTTGTCCGGATTTATTGGGCGTAAAGCGAGCG
+
GGGGGGGGGGGGGGGGGGGGGGGGGGGGGGGGGGGGGGGGGGGGGGGGGGGGGGGGGGGGGGGGGGGGGGGGGGGFGGGGGGGGGGGGGGGGGGGGGGGGGGGGGGGGGGGGGGGGGGGGGGGGGGGGGGGGGGGGGGG@FGGGGGGGGGGGGGGGGGGGGGGGGGGGGGGGGGGGGGGGGGGGGGGGGEEGGGGGGFGGGGGGGGGGGGGGGEEGGGGGGGCGCFGGG6EFDDCEGGFGGGGD
@M03364:276:000000000-BLYN8:1:1101:21723:9217 1:N:0:1
ACTCCTACGGGAGGCAGCAGTGGGGAATATTGCACAATGGGCGCAAGCCTGATGCAGCCATGCCGCGTGTATGAAGAAGGCCTTCGGGTTGTAAAGTACTTTCAGCGAGGGGGAAGGCATTAAGGTTAATAACCTTGGTGATTGACGTTACTCGCAGAAGAAGCACCGGCTAACTCCGTGCCAGCAGCCGCGGTAATAGGGAGGGTGCAAGCGTTAATCGGAATTACTGGACGTAAAGCGCACG
+
FFADFGGGGGGFGGGGGGCFGGCFGGGGGFGGGFDGFAEFCFECGGGGEGGG99FAFGGFFD8,@FC=F,E<EE<A<<,CEDFFEDGGGGECDDGDGG9,BFDEC<C@=F+=@7FB3BFFA?<D<:?9,A@FFFFCG87+CF9,CFF=<CCC9<+@+*56,@B,,,,@CB>*,,,>F8><CE,?B8:FFE**8E18+B+3=<8EEB>8<+0*;1C*A?:*:EDG6EGCC0*299*11:0C<<)9
@M03364:276:000000000-BLYN8:1:1101:8279:9227 1:N:0:1
ACTCCTACGGGAGGCAGCAGTAGGGAATCTTCGGCAATGGACGAAAGTCTGACCGAGCAACGCCGCGTGAGTGAAGAAGGTTTTCGGATCGTAAAACTCTGTTGTTAGAGAAGAACAAGGACGTTAGTAACTGAACGTCCCCTGACGGTATCTAACCAGAAAGCCACGGCTAACTACGTGCCAGCAGCCGCGGTAATACGTAGGTGGCAAGCGTTGTCCGGATTTATTGGGCGTAAAGCGAGCG
+
GGGGGGGGGGGGGGGGGGGGGGGGGGGGGGGGGGGGGGGGGGGGGGGGGGGGGGGGGGGGGGGGGGGGGGGGGGGFGGGGGGGGGGGGGGGGGGGGGGGGGGGGGGFGGGGGGGGGGGGGGGGGGGGGGGGGGGGGGGGGGGGGGGGGGGGGGGGGGGGGGGGGCGGGGGGGGGGGGGGE>CGGGGGGGGGGGGGGFFGGGGFGGGGDGGGGGGGEGGFEGGGGGGGGGGGGGDGGGGGGGGGC
@M03364:276:000000000-BLYN8:1:1101:22471:9236 1:N:0:1
ACTCCTACGGGAGGCAGCAGTGGGGAATATTGCACAATGGGCGCAAGCCTGATGCAGCCATGCCGCGTGTGTGAAGAAGGCCTTCGGGTTGTAAAGTACTTTCAGCGGGGAGGAAGGTGAGTGGTTTAATACGCCATTCAATTGACGTTACTCGCAGAAGAAGCACCGGCTAACTCCGTGCCAGCAGCCGCGGTAATACGGAGGGTGCAAGCGTTAATCGGAATTACTGGGCGTAAAGCGCACG
+
GGGGGGGGGGGGGGGGGGGGGGGGGGGGGGGGGGGGGGGGGGGGGGGGGGGGGGGGFGGGGGGGGGGGGGGGGGGGGGGGGGGGGGGGGGGGGGGGGGGGGGGGGGGGGGGGGGGGGFDFGFGGAEFGFGGGGGGGGGGGGGGGDGGGGFGGGGGGGGGGGGGGGGFGDGGGGGGGGGGGGGGGGGCFFGGEGGGGDGGGGDCGGEGGFFGDGEGGGGGCGEGGFC?F:C8FG1>E77>D3CG3
@M03364:276:000000000-BLYN8:1:1101:7424:9253 1:N:0:1
ACTCCTACGGGAGGCAGCAGTGGGGAATATTGCACAATGGGCGCAAGCCTGATGCAGCCATGCCGCGTGTGTGAAGAAGGCCTTCGGGTTGTAAAGCACTTTCAGCGAGGAGGAAGGTGGTGAACTTAATACGTTCATCAATTGACGTTACTCGCAGAAGAAGCACCGGCTAACTCCGTGCCAGCAGCCGCGGTAATACGGAGGGTGCAAGCGTTAATCGGAATTACTGGGCGTAAAGCGCACG
+
GGGGGGGGGGGGGGGGGGGGGGGGGGGGGGGGGGGGGGGGGGGGGGGGGGGGGGGGGGGGGGGGGGGGGGGGGGGGGGGGGGGGGGGGGGGGGGGGGGGGGGGGGGGGGGGGGGGGGGGGGGGGGGGGGGGGGGGGGGGGGGGGGGGGGGGGGGGGGGGGGGGGGGGGGGGGGGGGGGGGGGGGGGGGGGGGGGGGGGGGGGGGGGGGGGGGGGGGGGGGGDGGGGGGGFFGGGGGGGGGGGG3
@M03364:276:000000000-BLYN8:1:1101:2925:9255 1:N:0:1
ACTCCTACGGGAGGCAGCAGTAGGGAATCTTCGGCAATGGACGAAAGTCTGACCGAGCAACGCCGCGTGAGTGAAGAAGGTTTTCGGATCGTAAAACTCTGTTGTTAGAGAAGAACAAGGACGTTAGTAACTGAACGTCCCCTGACGGTATCTAACCAGAAAGCCACGGCTAACTACGTGCCAGCAGCCGCGGTAATACGTAGGTGGCAAGCGTTGTCCGGATTTATTGGGCATAAAGCGAGCG
+
GFGG8EFCFGEEGGGGGGGGGCF@FGGGGGGGGCGGEFEFGGGECFFGGGGGGGGGGGGGFGDFGGGGCFFFFGGGGGGGGGGGGGGGEGGFFGG9EFGGGGGGGGGGGGGFFGGFGGBF8FFGDGGFGGFFF9FGGFF7FG8=EFGCGGFFGFGGGGGGGGGGCFFGCDGG7>EGFEGFGGGFGGGGFCGGEGGGFG?8B9C:CFFFFF*=EEG=G+:A5EGGGFFG7FCFF46EFFGGDDD<
@M03364:276:000000000-BLYN8:1:1101:11023:9268 1:N:0:1
ACTCCTACGGGAGGCAGCAGTAGGGAATCTTCCGCAATGGACGAAAGTCTGACGGAGCAACGCCGCGTGTGTGAAGAAGGTTTTCGGATCGTAAAGCACTGTTGTTAGAGAAGAACAAGGATAAGAGTCACTGCTTGTCCCTTGACGGTATCTAACCAGAAAGCCACGGCTAACTACGTGCCAGCAGCCGCGGTAATACGTAGGTGGCAAGCGTTGTCCGGAATTATTGGGCGTAAAGCGCACG
+
GGGGGGGGGGGGGGGDGGGGGGGGGGGGGGGGGGGGGGGGGGGGGGGGGGGGGGGGGGGGGGGGGGGGGGGGGGGGGGGGGGGGGGGGGGGGGGGBFGFGGGGGGGGGGFGGGGFGGGGGGCFFFGGFGGGGGGGGGGGFFGGGAFG+@DFGGGGGGGGGGGGFGGGGGGGEFGGGGGGGGGGGFFGGFGGGGGGGGGGFCCE@CGGFFGGGGGGDGFF>=?8EGGGGGFGGGGEGF::DDGGD
@M03364:276:000000000-BLYN8:1:1101:8611:9272 1:N:0:1
ACTCCTACGGGAGGCAGCAGTGGGGAATATTGCACAATGGGCGCAAGCCTGATGCAGCCATGCCGCGTGTATGAAGAAGGCCTTCGGGTTGTAAAGTACTTTCAGCGAGGAGGAAGGCATTAAGGTTAATAACCTTAGTGATTGACGTTACTCGCAGAAGAAGCACCGGCTAACTCCGTGCCAGCAGCCGCGGTAATACGGAGGGTGCAAGCGTTAATCGGAATTACTGGGCGTAAAGCGCACG
+
GGGGGGGGGGGGGGGDFGFGCFFGGCFFAFFCGFFGFFGFCGGGGGGGGGFCFEGGGGF<FGCFGGGEEFGGFFFFGGGGGGGGGGEGECFGGGGGFGGGGGCGGGGDEDGGECEFG?EFFAFG9FGFFGFGGGGGGGGGAEFCFGGGGGGGFGGECF:DFGGGGFGGGEEF@FFFG@:<:CGGGDFD:>CGEBGCE?FFG>EE@EEGGGGCGEE5EEFFG5=EFC99+0;EGDCEFGGGD5)/
@M03364:276:000000000-BLYN8:1:1101:16009:9274 1:N:0:1
ACTCCTACGGGAGGCAGCAGTAGGGAATCTTCCGCAATGGACGAAAGTCTGACGGAGCAACGCCGCGTGTGTGAAGAAGGTTTTCGGATCGTAAAGCACTGTTGTTAGAGAAGAACAAGGATAAGAGTCACTGCTTGTCCCTTGACGGTATCTAACCAGAAAGCCACGGCTAACTACGTGCCAGCAGCCGCGGTAATACGTAGGTGGCAAGCGTTGTCCGGAATTATTGGGCGTAAAGCGCGCG
+
GGGGGGGGGGGGGGGGGGGGGGGGGGGGGGGGGGGEGGGGFGGGGGGGGGGGGGGGGGGGGGGGGGGGGGGGGGGFGGGGGGGGGGGGDFFGGGGGGGGGGGDGGGGGGGGGGGGGGGGGGGGFFGGFGFGGGGGGGGGFGFGGGDGDEGCGGGGG<<FGGGGGFGGGGCC<FGGGGGGGGGGGGGGGFEEGDGDEFGFCFFGGGFGGGGG5CEEE5C9CC5:5FGGGGGGGGGEGGGGGGGD<
@M03364:276:000000000-BLYN8:1:1101:11903:9287 1:N:0:1
ACTCCTACGGGAGGCAGCAGTAGGGAATCTTCCGCAATGGACGAAAGTCTGACGGAGCAACGCCGCGTGTGTGAAGAAGGTTTTCGGATCGTAAAGCACTGTTGTTAGAGAAGAACAAGGACGTTAGTAACTGAACGTCCCCTGACGGTATCTAACCAGAAAGCCACGGCTAACTACGTGCCAGCAGCCGCGGTAATACGTAGGTGGCAAGCGTTGTCCGGATTTATTGGGCGTAAAGCGAGCG
+
GGGGGGGGGGGGGGGGGGGGGGGGGGGGGGGGGGGGGGGGGGGEGGGGGGGGGGGGGGGGGGGGGGGGGGGGGGGGGGGGGCFGGGGGEGGGGGGGGGGGGGFFGGGGFGGFGGGGGGGGGGGEFGGGFGGGGGGGGGG7FGGGGG>EGGGGGGGGGGGGGGGFGGGGGGGGGGGCGGGGGGGFGGGGGGGGCEGGGGGGGGGGGGGGGGGGGEECEGGGDG5EFFE7CFGGGGGCGFGDGDG<
@M03364:276:000000000-BLYN8:1:1101:11973:9287 1:N:0:1
ACTCCTACGGGAGGCAGCAGTGGGGAATATTGCACAATGGGCGCAAGCCTGATGCAGCCATGCCGCGTGTATGAAGAAGGCCTTCGGGTTGTAAAGTACTTTCAGCGAGGAGGAAGGCGTTGTGGTTAATAACCTTAGTGATTGACGTTACTCGCAGAAGAAGCACCGGCTAACTCCGTGCCAGCAGCCGCGGTAATACGGAGGGTGCAAGCGTTAATCGGAATTACTGGGCGTAAAGCGCACG
+
GGGGGGGGGGGEGGGGGGGGGGGGGGGGGGGGGGGGGGGGGGGGGGGGGGGGGGGGGGGGGGGGGGGGG@FGGGGGGGGGFGGGGGGGGDGGGGGGGGGGGGGGGGGFDGGGGGGGDGGFGGGGGGGGFGGGFGGCGGFGGGFEGGDCGGGGGGGGGGGGGGGGGGGGGGGGGGGGGGFGGGGGGGGGGGGGG>EGGGGGGGGGGGGGGDFGGGGGGFGGGGGGGCCFGGGFGCEGG7*CDGG3
@M03364:276:000000000-BLYN8:1:1101:24765:9288 1:N:0:1
ACTCCTACGGGAGGCAGCAGTGGGGAATATTGCACAATGGGCGCAAGCCTGATGCAGCCATGCCGCGTGTATGAAGAAGGCCTTCGGGTTGTAAAGTACTTTCAGCGGGGAGGAAGGGATGAGCCTTAATACGGTTCGTCATTGACGTTACCCGCAGAAGAAGCACCGGCTAACTCCGTGCCAGCAGCCGCGGTAATAAGGAGGGTGCAAGCGTTAATCGGAATTACTGGGCGGAAAGCGCACG
+
GGGGGGGGGGGGGGGGDGGGG<FFGGDG<FGFEDGGFGGGGGGGGGCGGGGGGFEGGGDECFGGGGGGG@8FGGGGFGGG@FGGGGGDGCFGGFGG?5EFBF,<B9FGCFGGGGGGG+8BF>CFBF9<>CFFCFGG+3F+D<<C9AF>*@<,@*@FEFFFGGFFE:C<F:<*FFBCC@C@<FGECE8<FBEEGCCEG++2<:8?G>EGGGGCCCG*/<C5ECGFFC7?+<FGD5=EGGC3)9C5
@M03364:276:000000000-BLYN8:1:1101:14455:9294 1:N:0:1
ACTCCTACGGGAGGCAGCAGTGGGGAATATTGCACAATGGGCGCAAGCCTGATGCAGCCATGCCGCGTGTATGAAGAAGGCCTTCGGGTTGTAAAGTACTTTCAGCGAGGAGGAAGGCATTAAGGTTAATAACCTTAGTGATTGACGTTACTCGCAGAAGAAGCACCGGCTAACTCCGTGCCAGCAGCCGCGGTAATACGGAGGGTGCAAGCGTTAATCGGAATTACTGGGCGTAAAGCGCACG
+
GGGGGGGGGGGGGGGGGGGGGGGGGGGGGGGGGGGGGGGGGGGGGGGGGGGGGGGGGGGGGGGGGGGGGGGGGGGGGGGGGGGGGGGGGGGGGGGGGGGGGGGGGGGGGGGGGGGGGGGGGGGGGGGGGGGGGGFGGGFGGGGGGGGGGGGGGGGGGGGGGGGGGGGGGGGGGFGGGGGGGGFGGGGGGGGGGGGGGGGGGDEGGGGGGGGGGEGGGGGGDGEGGGGGGGGGGGGGGGGGGGGD
@M03364:276:000000000-BLYN8:1:1101:28698:9302 1:N:0:1
ACTCCTACGGGAGGCAGCAGTAGGGAATCTTCCGCAATGGGCGAAAGCCTGACGGAGCAATGCCGCGTGAGTGATGAAGGGTTTCGGCTCGTAAAACTCTGTTATTAGGGAAGAACAAACGTGTAAGTAACTGTGCACGTCTTGACGGTATCTAACCAGAAAGCCACGGCTAACTACGTGCCAGCAGCCGCGGTAATACGTAGGTGGCAAGCGTTGTCCGGAATTATTGGGCGTAAAGCGCGCG
+
FFFFEFFGGGGGGGGGGGGGGGGGGGGGFGGG,B@FFGGGGGGGGGGGGGGG<BFGGGCEFFGGGGGGG7FFGGGGGGGFDFGGGCG7FEGGEGG9<EFCFGGGGGGGG?CFEEGEDFFGGFGGGEFDFDFFCFCFGGGGG8FFFGGGGGGGGFADFFGFCGGGCFFG>FCFFGFFGGFCFGFCF@FGGGGGGGGGGCFF5CFGFFGFGGGC8=;=C<AEGEGFFEEEFG*75<ECFFGGDGGC
@M03364:276:000000000-BLYN8:1:1101:15656:9312 1:N:0:1
ACTCCTACGGGAGGCAGCAGTGGGGAATATTGCACAATGGGCGCAAGCCTGATGCAGCCATGCCGCGTGTGTGAAGAAGGCCTTCGGGTTGTAAAGTACTTTCAGCGGGGAGGAAGGTGATGAACTTAATACGTTCATCAATTGACGTTACCCGCAGAAGAAGCACCGGCTAACTCCGTGCCAGCAGCCGCGGTAATACGGAGGGTGCAAGCGTTAATCGGAATTACTGGGCGTAAAGCGCACG
+
GGGGGGGGGGGGGGGGGGGGGGGGGGGGGGGGGGGGGGGGGGGGGGGGGGGGGGGGGGGGFGGGGGGGGGGGGGGGGGGGGGGGGGGGGGGGGGGGGGGGGGGGGGGGGGEGEGGGGGFAFFGGGGFGGGGGGGGGGGGGGGGGGGGGGGGGGGGGGGGDGGGGGGGGGGGGEGFGGGGGGGGDFGGGGGGGGGGGGGGGGEGECC?5<:@AGEGGFFGGGGDFGFCEGGGGGGEGCDGGDGG5
@M03364:276:000000000-BLYN8:1:1101:19347:9316 1:N:0:1
ACTCCTACGGGAGGCAGCAGTAGGGAATCTTCGGCAATGGACGAAAGTCTGACCGAGCAACGCCGCGTGAGTGAAGAAGGTTTTCGGATCGTAAAACTCTGTTGTTAGAGAAGAACAAGGACGTTAGTAACTGAACGTCCCCTGACGGTATCTAACCAGAAAGCCACGGCTAACTACGTGCCAGCAGCCGCGGTAATACGTAGGTGGCAAGCGTTGTCCGGATTTATTGGGCGTAAAGCGAGCG
+
FGGGGGGGGGGGGGGGGGGGGGGGGGGGGGGGGGGGGGGGFGGEGGGGGGGGGFEGGGGGGGGGGGGGGGGGGGGGGGGGGGGGGGGGGGGGGGGGGGGGGGGGGGGGGGGGGGGGGGGGGGGFCCFGGFFFGGFGGGGFEFGGGGGGGGGGGGGGGGGGGGGGCCFGFGGGGGGGGGGGGFGGGF>@FGGGGGGEGCFFGCECFGGGGGGCCCGGGFDGGCEECFGGGGGGGGGGGGCCDGC9
@M03364:276:000000000-BLYN8:1:1101:17054:9321 1:N:0:1
ACTCCTACGGGAGGCAGCAGTAGGGAATCTTCGGCAATGGACGAAAGTCTGACCGAGCAACGCCGCGTGAGTGAAGAAGGTTTTCGGATCGTAAAACTCTGTTGTTAGAGAAGAACAAGGACGTTAGTAACTGAACGTCCCCTGACGGTATCTAACCAGAAAGCCACGGCTAACTACGTGCCAGCAGCCGCGGTAATACGTAGGTGGCAAGCGTTGTCCGGATTTATTGGGCGTAAAGCGAGCG
+
GGGGGGGGGGGGGGGGGGGGGGGGGGGGGGGGGGGGGGGGGGGGGGGGGGGGGGGGGGGGGGGGGGGGGGGGGGGGGGGGEGGGGGGGGGGGGGGGGGGGGGGGGGGGGGGGGGGGGGFFGGGEGGGGGGGGGGGGGGGGGGGGGGGGGGGGGGGGGGGGGGGGGGGGGGGGGGGGGGGGGGGGGGGGGGGGGGGGGGGGGGGGGGGGGGGGGGGGGGGGGGCGGGGGGGGGGGGGGGFGGDD<
@M03364:276:000000000-BLYN8:1:1101:17202:9323 1:N:0:1
ACTCCTACGGGAGGCAGCAGTAGGGAATCTTCGGCAATGGACGAAAGTCTGACCGAGCAACGCCGCGTGAGTGAAGAAGGTTTTCGGATCGTAAAACTCTGTTGTTAGAGAAGAACAAGGACGTTAGTAACTGAACGTCCCCTGACGGTATCTAACCAGAAAGCCACGGCTAACTACGTGCCAGCAGCCGCGGTAATACGTAGGTGGCAAGCGTTGTCCGGATTTATTGGGCGTAAAGCGAGCG
+
GGGGGGGGGGGGGGGGGGGGGGGGGGGGGGGGGGGGGGGGGGGGGGGFGGGGGGGGGGGGGGGGGGGGGGGGGGGGGGGGGGGGGGGGGGGGGGGGGGGGGGGGGGGGGGGFGGGGGGFDEFG=FFGGGGFDGGGGGGFEGCGGFGGGGC+D@CGFGGGGGGGGGGGGEFCCGFFFGEGGFGFFCCC8CC5CE**=B?CGECBE;EGFGGC58;EGE:FCE=?*<<CG7CFECCCEG>7C5<97
@M03364:276:000000000-BLYN8:1:1101:14401:9325 1:N:0:1
ACTCCTACGGGAGGCAGCAGTGGGGAATATTGCACAATGGGCGCAAGCCTGATGCAGCCATGCCGCGTGTATGAAGAAGGCCTTCGGGTTGTAAAGTACTTTCAGCGAGGAGGAAGGCATTAAGGTTAATAACCTTAGTGATTGACGTTACTCGCAGAAGAAGCACCGGCTAACTCCGTGCCAGCAGCCGCGGTAATACGGAGGGTGCAAGCGTTAATCGGAATTACTGGGCGTAAAGCGCACG
+
GGGGGGGGGGGGGGGGGGGGGGGGGGGGGGGGGGGGGGGGGGGGGGGGGGGGGGGGGGGGGGGGGGGGGGGGGGGGGGGGGGGGGGGGGGGGGGGGGGGGGGGGGGGGGGGGGGGGGGGGGGGGGGGGGGGGGGGGGGGGGGGGGGGGGGGGGGGGGGGGGGGGGGGGGGGGGGGGGGGGGGGGGGGGGGGGGGGGGGGGGGGGDEGEGGGGGGGGGGGGGGGGGFGGGGGGDDEGCFFDCGG3
@M03364:276:000000000-BLYN8:1:1101:6974:9328 1:N:0:1
ACTCCTACGGGAGGCAGCAGTAGGGAATATTCGGCAATGGACGAAAGTCTGTCCGAGCAACCCGGCGTCAGTGAAGAAGGTTTTCGGATCGTAAAACCCTGTTGTTAGCCAGGAACAAGGCCGTTGTCAACTGAACGTCCCCCGGCGTAAGCTAACCCGACACCCACGGCTAACTCCGTGCCACCACCCCCGGAAATAGCAAGGTGGCAGTCGGTGTCGGGATTAACGAGTCGAAAACCAGGCC
+
FG?CGF9FCEGG::FGGGFCFGFG7EDE?FDFFGGEEFFGGGE7F:FFFA@,,C,8+@@<F,8++6+8+,,6<CCE9=FFCCE,5+>F+==,:=F,,+8,,9CDGAEE?,,,++BA,BFB+=4F:++,,:C<BF,F,<D=+,+++8F*5*,,3>,5,,5>*>*>1**=7*1*,,,2,*1*48++***4**313*//++++++;*03**2**+**2*/3**/*/:+++2***09*/:)*95**91
@M03364:276:000000000-BLYN8:1:1101:7015:9335 1:N:0:1
ACTCCTACGGGAGGCAGCAGTGGGGAATATTGCACAATGGGCGCAAGCCTGATGCAGCCATGCCGCGTGTATGAAGAAGGCCTTCGGGTTGTAAAGTACTTTCAGCGAGGAGGAAGGCATTAAGGTTAATAACCTTAGTGATTGACGTTACTCGCAGAAGAAGCACCGGCTAACTCCGTGCCAGCAGCCGCGGTAATACGGAGGGTGCAAGCGTTAATCGGAATTACTGGGCGTAAAGCGCACG
+
GGGGGGGGGGGGGGGGGGGGGGGGGGGGGGGGGGGGGGGGGGEFFCGGGGGGGGGGCGGGGGGGGGGGGGGGGGGGGGGGGGGGGGGGGDGGGGGGGGGGGGGGGGGGGGGGGGGGGGGGGGFGGGGGFGGGGGGGGDCFGGGGGG@>DFGGGEGGGGGGGGGGGGGGGGGGGGFGGGGGGFGGGGG7DGGGGGDGCFGGD8EGGGGGGGGGGGECECFFCGGGGE?7<CC599CCDC:DCGD5
@M03364:276:000000000-BLYN8:1:1101:12889:9348 1:N:0:1
ACTCCTACGGGAGGCAGCAGTGGGGAATATTGCACAATGGGCGCAAGCCTGATGCAGCCATGCCGCGTGTATGAAGAAGGCCTTCGGGTTGTAAAGTACTTTCAGCGGGGAGGAAGGTGAGTGGTTTAATACGCCATTCAATTGACGTTACCCGCAGAAGAAGCACCGGCTAACTCCGTGCCAGCAGCCGCGGTAATACGGAGGGTGCAAGCGTTAATCGGAATTACTGGGCGTAAAGCGCACG
+
GGGGGGGGGGGGGGGGGGGGGGGGGGGGGGGGGGGGGGGGGGGGGGGGGGGGGGGGGGGGGGGGGGGGGGGGGGGGGGGGGGGGGGGGGGGGGGGGGGGGDGGGGGGGGG>CGGGGGGGGGGGGGGGGGGGGGGDGGGGGGFCGGGGEGGGGFGDGFGGGGGGGGGGGGGGGGGGDFGGFGGF?FFGGGEGGGGGDFFFGDCEGGGGGGGGGGGEGGGGGGE8FGGFFGG55>DEGGGGDGGD5
@M03364:276:000000000-BLYN8:1:1101:22065:9350 1:N:0:1
ACTCCTACGGGAGGCAGCAGTAGGGAATCTTCGGCAATGGACGAAAGTCTGACCGAGCAACGCCGCGTGAGTGAAGAAGGTTTTCGGATCGTAAAACTCTGTTGTTAGAGAAGAACAAGGACGTTAGTAACTGAACGTCCCCTGACGGTATCTAACCAGAAAGCCACGGCTAACTACGTGCCAGCAGCCGCGGTAATACGTAGGTGGCAAGCGTTGTCCGGATTTATTGGGCGTAAAGCGAGCG
+
GGGGGGGGGGGGGGGGGGGGGGGGGGGGGGGGGGGGGGGGGGGGGGGGGGGGGGGGGGGGGGGGGGGGGGGGGGGGGGGGGGDFGGGGGGGGGGGGGGGGGGGGGGGGGGGGGGGGGGFGGFGGGGGGGGGGGGGGGGGGGGGGEGGGGGGGGGGGGGGGGGGGGGFEGGGGGGGGGCFCGG@FGCFGGGGGGGGGGGGGGGGGGGGGGGGGGEGGGGGGGGEG?FGGDFGGGCEEGFF353C<
@M03364:276:000000000-BLYN8:1:1101:26836:9352 1:N:0:1
ACTCCTACGGGAGGCAGCAGTGGGGAATATTGCACAATGGGCGCAAGCCTGATGCAGCCATGCCGCGTGTATGAAGAAGGCCTTCGGGTTGTAAAGTACTTTCAGCGAGGAGGAAGGCGCTGTGGTTAATAACCGCAACGATTGACGTTACTCGCAGAAGAAGCACCGGCTAACTCCTTGCCAGCAGCCGCGGTAATACGGAGGGTGCAAGCGTTAACCGGAATTACTGGGCGTAAAGCGCACG
+
EFFGGGFGGGGDDGGGGGGGGGGGGGGGGGGGGGGGGGF;FFGGGDGGGGDGFFGCGGDFGGGGGGGGG?EGCGGGGGGGGFGGGGGGGGGGGGGFGG<FGGGGFFE:FGDEGGGGEF:+@++BFGGGGGGAFG7::+@C=F@+,>BFF,FGG7F@CF7@DE:<@G>FF:7>B7;BC,,,?,,,*?:CECEEEGC8F2+38::EG5*;CC9**2;8C++:C5?C8CC+<C==)1:=DC*73799
@M03364:276:000000000-BLYN8:1:1101:27915:9358 1:N:0:1
ACTCCTACGGGAGGCAGCAGTAGGGAAGCTTCGGCAATGGACGAAAGTCTGACCGAGCAACGCCGCGTGAGTGAAGAAGGTTTTCGGATCGTAAAACTCTGTTGTTAGAGAAGAACAAGGACGTTAGTAACTGAACGTCCCCTGACGGTATCTAACCAGAAAGCCACGGCTAACTACGTGCCAGCAGCCGCGGTAATACGTAGGTGGCAAGCGTTGTCCGGAGTTATTGGGCGTAAAGCGAGCG
+
C@,;@;EFG>7;:+F-;FGGGDEFC8C,C,,;7FFC@,CF,F7FGGED,CFEEEEDCF+CCFGGDGGCG,CEFGCCCFCFDC9FEFE>:@CFFG7FF8BB<EFGGGFE<FCEFCCGDEF8F8C=FFGDF9ACAA>DD@F7CFCFGGGGGFGGGGFCFE<E:FCCD<6*<FFGGGC@FGFG78,>FF,,B:CCECE*99?:CE8CB?CGGFDFGG*:C?FEE**:*+<<+<EGGGEGGFD3>CC/
@M03364:276:000000000-BLYN8:1:1101:13248:9433 1:N:0:1
ACTCCTACGGGAGGCAGCAGTGGGGAATATTGCACAATGGGCGCAAGCCTGATGCAGCCATGCCGCGTGTGTGAAGAAGGCCTTCGGGTTGTAAAGCACTTTCAGCGAGGAGGAAGGTGGTGAACTTAATACGTTCATCAATTGACGTTACTCGCAGAAGAAGCACCGGCTAACTCCGTGCCAGCAGCCGCGGTAATACGGAGGGTGCAAGCGTTAATCGGAATTACTGGGCGTAAAGCGCACG
+
GGGGGGGGGGGGGGGGGGGGGGGGGGGGGGGGGGGGGGGGGGGGGGGGGGGGGGGGGGGGGGGGGGEGGGGGGGGGGGGGGGGGGGGGGGGGGGGGGGGGGGGGGGGGGGGGGGGGGGGGGGGGGGGGGGGGGGGGGGGGGGGGGGGGGGGGGGGGGGGGGGGGGGGGGGGGGGGFGGGGGGGGGGGGGGGEGGGGFGGGGGGGGGGDDGGCGGGGGGGFGCGGGGGGGGGGGGDEDFGGGD35
@M03364:276:000000000-BLYN8:1:1101:5108:9451 1:N:0:1
ACTCCTACGGGAGGCAGCAGTGGGGAATATTGCACAATGGGCGCAAGCCTGATGCAGCCATGCCGCGTGTATGAAGAAGGCCTTCGGGTTGTAAAGTACTTTCAGCGAGGAGGAAGGCATTAAGGTTAATAACCTTGGTGATTGACGTTACTCGCAGAAGAAGCACCGGCTAACTCCGTGCCAGCAGCCGCGGTAATACGGAGGGTGCAAGCGTTAATCGGAATTACTGGGCGTAAAGCGCACG
+
GGGGGGGGGGGGGGGGGGGGGGGGGGGGGGGGGGGGGGGGGGGGGGGGGGGGGGGGGGGGGGGGGGGGGGGGGGGGGGGGGGGGGGGGGGGGGGGGGGGGGGGGGGGGGGGGGGGGGGGGGGGGGGGGGGGGGGGDFGGGGGGGGGGGGGGGGGGGGGGGGGGGGGGGGGGGGGGGGGGGGGGGGGGGGGGGGGGGGGGGGGGGGGGEGGGGGGGGGGGGGGGGGGGGGGGGGGGGFGGGGGG5
@M03364:276:000000000-BLYN8:1:1101:23487:9467 1:N:0:1
ACTCCTACGGGAGGCAGCAGTGGGGAATATTGCACAATGGGCGCAAGCCTGATGCAGCCATGCCGCGTGTATGAAGAAGGCCTTCGGGTTGTAAAGTACTTTCAGCGAGGAGGAAGGCATTAAGGTTAATAACCTTGGTGATTGACGTTACTCGCAGAAGAAGCACCGGCTAACTCCGTGCCAGCAGCCGCGGTAATACGGAGGGTGCAAGCGTTAATCGGAATTACTGGGCGTAAAGCGCACG
+
FFGFEFGGE@FGGGGGDE<FGGGGG@FGCFGGGGGGDFCGGGGGGGGFFGGCECG9FGC@E@FCFCGB:8CFGGGGGGGGGGCEFG>FGGGGCDFFG,??FGF<F<=@CGGFFCEECFFGFCCFGF,FAFDGG@,<D<C<FFFGGBF+>DEFGGGGGGGCFFGGGGG@FGEG@FF9B>F<CCF7@,>DGGGGDEEGGGGF*1BECE8E?EGGECEE5EFGGGCGGFGE?6=E<DGEFGFG<D31
@M03364:276:000000000-BLYN8:1:1101:9018:9471 1:N:0:1
ACTCCTACGGGAGGCAGCAGTAGGGAATCTTCGGCAATGGACGAAAGTCTGACCGAGCAACGCCGCGTGAGTGAAGAAGGTTTTCGGATCGTAAAACTCTGTTGTTAGAGAAGAACAAGGACGTTAGTAACTGAACGTCCCCTGACGGTATCTAACCAGAAAGCCACGGCTAACTACGTGCCAGCAGCCGCGGTAATACGTAGGTGGCAAGCGTTGTCCGGATTTATTGGGCGTAAAGCGAGCG
+
GGGGGGGGGGGGGGGCGGGGGGGGGGGGGGGGGGGGGGGGFGGGGGGGGGGGGGGGGGGGGGGGGGGGGCGGGGGGGGGGEGFGGGGGGGGGGGGGGGGGGGGGGGGGGGFFFFGGGGGEGGG7B<FCGGGGGGGGCGGGEC,FDGEGFGGGGGCGGAFGGGGAEBFFGGGGGFGCFGGGFFFFFGFG8CDGEGGGGGFFFCFEFGGGFD5CEEEGGGGGCG8EGGGFFCFFD<CC3:CGGGGC
@M03364:276:000000000-BLYN8:1:1101:15565:9492 1:N:0:1
ACTCCTACGGGAGGCAGCAGTGGGGAATATTGCACAATGGGCGCAAGCCTGATGCAGCCATGCCGCGTGTATGAAGAAGGCCTTCGGGTTGTAAAGTACTTTCAGCGAGGAGGAAGGTGGTGAACTTAATACGTTCATCAATTGACGTTACTCGCAGAAGAAGCACCGGCTAACTCCGTGCCAGCAGCCGCGGTAATACGGAGGGTGCAAGCGTTAATCGGAATTACTGGGCGTAAAGCGCACG
+
GGGGGGGGGGGGGGGGGGGGGGGGGGGGGGGGGGGGGGGGGFGGGGGGGGGGGGGGGGGGGGGGGGGGGFFGGGGGGGGG?FFGGGGEF?FGGGGGGGGGGGFGGGGGGGEEGGGGGGGFFGEGFGGGGGGGGGGGGGGGGGGGGGGGFGGGGGGGGGGGGGDFGG7CFGGGGGGFGG:CCGGGGGGGGGGGG>CEFDBFGECGGEGGGGGFGGGGFGGGGGGGGGGGFFFGGGGGGCFGGGG3
@M03364:276:000000000-BLYN8:1:1101:3476:9495 1:N:0:1
ACTCCTACGGGAGGCAGCAGTAGGGAATCTTCGGCAATGGACGAAAGTCTGACCGAGCAACGCCGCGTGAGTGAAGAAGGTTTTCGGATCGTAAAACTCTGTTGTTAGAGAAGAACAAGTACGTTAGTAACTGAACGTCCCCTGACGGTATCTAACCAGAAAGCCACGGCTAACTACGTGCCAGCAGCCGCGGTAATACGTAGGTGGCAAGCGTTGTCCGGATTTATTGGGCGTAAAGCGAGCG
+
GGGGGGGGGGGGGGGGGGGGGGGGGGGGGGGGGCGGGGGGFGGGGGGGGGGGGGEEGGGGGGGGGGGGGGGGGGGFGGGGFEGGGGGGGGGGGGGGGGGGGGGGGFFEFGGGGGGFCFG,?CE=FDCFGFFGGGGGCFGGGFFGGGGGGFGDGFGGGGGGGGGGGGGEGGGGGGGGGGGGGGGGFFCFFGGGCGGGGGGG9CCCFGGGGGGGGGGC=?FEEE5CGCFGGGGGGDGGGGGG5CC5
@M03364:276:000000000-BLYN8:1:1101:4292:9500 1:N:0:1
ACTCCTACGGGAGGCAGCAGTGGGGAATATTGCACAATGGGCGCAAGCCTGATGCAGCCATGCCGCGTGTGTGAAGAAGGCCTTCGGGTTGTAAAGCACTTTCAGCGAGGAGGAAGGTGGTGAGCTTAATACGTTCATCAATTGACGTTACTCGCAGAAGAAGCACCGGCTAACTCCGTGCCAGCAGCCGCGGTAATACGGAGGGTGCAAGCGTTAATCGGAATTACTGGGCGTAAAGCGCACG
+
GGGGGGGGGGGGGGGGGGGGGGGGGGGGGGGGGGGGGGGGGGGGGGGGGGGGGGGGGGGGGGGGGGFGGGGGGGGGGGGGGGGGGGGGGGGGGGGGGGGGGGGGGGGGGGGGGGGGGGGGGGGGGGGGGGGGGGGGGGGGGGGGCFGGGGGGGGGGGGGGGGGGGGGGGGGGGGGGGGGGGGGGGGGGGGGGCEGGGGGGEGGGGGGGGGGGGGGGGGGGGGGGGGGGGGFGGGGEGGFGDGGC
@M03364:276:000000000-BLYN8:1:1101:22438:9514 1:N:0:1
ACTCCTACGGGAGGCAGCAGTAGGGAATCTTCGGCAATGGGGGCAACCCTGACCGAGCAACGCCGCGTGAGTGAAGAAGGTTTTCGGATCGTAAAACTCTGTTGTTAGAGAAGAACGTTAAGTAGAGTGGAAAGTTACTTAAGTGACGGTATCTAACCAGAAAGGGACGGCTAACTACGTGCCAGCAGCCGCGGTAATACGTAGGTGGCAAGCGTTGTCCGGATTTATTGGGCGTAAAGCGAGC
+
GGGGGGGGGGGGGGGGGGGGGGGGGGGGGGGGGGGGGGGGGGGGGGGGGGGGFGGGEGGGGGGGGGGGGDGGGGGGGFGG=FGGGDGGGGGGGGGGGGGGGGGGGGGGGGGGGGGGGGGGGGGGGGGGGGGGGGGGGGGGGGGGGGGGGEGFGGGFGGGGGGGGGGGDCFGGGGGGGFDFCGGGGGGGG>CEEGGGGGEGGGGGGGGGGGGGGGGEGGFCEGGE=EGGGFGFGDEEGGGFGGG/
@M03364:276:000000000-BLYN8:1:1101:25019:9525 1:N:0:1
ACTCCTACGGGAGGCAGCAGTGGGGAATATTGCACAATGGGCGCAAGCCTGATGCAGCCATGCCGCGTGTATGAAGAAGGCCTTCGGGTTGTAAAGTACTTTCAGCGAGGAGGAAGGCATTAAGGTTAATAACCTTAGTGATTGACGTTACTCGCAGAAGAAGCACCGGCTAACTCCGTGCCAGCAGCCGCGGTAATACGGAGGGTGCAAGCGTTAATCGGAATTACTGGGCGTAAAGCGCACG
+
GGGGGGGGGGGGGGGGGGGGFGGGGGCFGGGGGGGDGG<CFGGGGGGGGGGGGGGGGGGGGGGGGGGGGGGGGGCFGGFGGGGFGGEDGGGGFFGGGGGFFGGGGFGEGGGGGEGGGGGCGGGGGGGGGGGGGGGFGGGGGGGGGGGGGGGGGGGGGCFCGGGGGGGGGGGGGGGGFGGGDGGGGGGGGGGGGE>EGCGGGGGGGGGGGGGGGGGEGGGGGGEGGGGGGGGGGGG=FGCDGGGC
@M03364:276:000000000-BLYN8:1:1101:26283:9531 1:N:0:1
ACTCCTACGGGAGGCAGCAGTGGGGAATATTGCACAATGGGCGCAAGCCTGATGCAGCCATGCCGCGTGTATGAAGAAGGCCTTCGGGTTGTAAAGTACTTTCAGCGGGGAGGAAGGGATGAGCCTTAATACGGCTCGTCATTGACGTTACCCGCAGAAGAAGCACCGGCTAACTCCGTGCCAGCAGCCGCGGTAATACGGAGGGTGCAAGCGTTAATCGGAATTACTGGGCGTAAAGCGCACG
+
GGFGGGGGGGGGGGGGGGGGGGGGGGGGGGGGGGGGGGGGGGGGGGGGGGGGGGGGGGGGGGGGGGGGGGGGGGGGFGGGFF8EFGGGGDDFFGFFGGFGGGGGGGGGGGGGGGGGGDFGGGGFGGGGGFGGCCE+CFEDGDFGGCFGGGGGG@CC@7>FGGGGFGGGGGGGGFGC7B:<FGGGGGGGGGGGGGGGGGGGCGGGEGE>CFCGGGDDGDGGGEGFGGGGCFG=DCEGDGCD<DG5
@M03364:276:000000000-BLYN8:1:1101:25504:9535 1:N:0:1
ACTCCTACGGGAGGCAGCAGTAGGGAATCTTCCGCAATGGACGAAAGTCTGACGGAGCAACGCCGCGTGTGTGAAGAAGGTTTTCGGATCGTAAAGCACTGTTGTTGGAGAAGAACAAGGATAAGAGTCACTGCTTGTCCCTTGACGGTATCTAACCAGAAAGCCACGGCTAACTACGTGCCAGCAGCCGCGGTAATACGTAGGTGGCAAGCGTTGTCCGGAATTATTGGGCGTAAAGCGCGCG
+
GGGGGGGGGGGGGGGGGGGGGGGGGGGGGGGDGDGGGGGGGGG@GGGGGGGGGGGGGGGGGGGGGGGGGFGGGGCGFFGGGAEFGGGFG+FFGGGGGFFFGGGFGGGGGGGGGGGEFC8EFGFDGGGGFGFFAFFGGFE9DFGGGFFGCGGFCAEEDFGGGFGGGGGGGGGGGGGGGE>EEFGGGGGGCEGEGGEGGFFGGGGCFGCFGGGFGGGGGCEE5;8FEGGGFFGGGCCEFDFGCDD5
@M03364:276:000000000-BLYN8:1:1101:22475:9556 1:N:0:1
ACTCCTACGGGAGGCAGCAGTAGGGAATCTTCGGCAATGGACGAAAGTCTGACCGAGCAACGCCGCGTGAGTGAAGAAGGTTTTCGGATCGTAAAACTCTGTTGTTAGAGAAGAACAAGGACGTTAGTAACTGAACGTCCCCTGACGGTATCTAACCAGAAAGCCACGGCTAACTACGTGCCAGCAGCCGCGGTAATACGTAGGTGGCAAGCGTTGTCCGGATTTATTGGGCGTAAAGCGAGCG
+
FGEFGGGGGGGGGGGGGGGGGGCGGGGGGGGGFGGGGGGGGGCFFGGF@FGGGGGGGGGGGGDGGGGFGGGGGFGGGGGGDFFFGGGEGGGGGGGGFGGGGGGGGFGGFGGGGGGGGG<@FFGGGGEGGGGGGGGFGGGFGGGGDGGGGGGGGGGCFGDDFCFCFEGGGGGGFFGCGGG@FGGGGGGGGGGCEG>EGGGGDFFGGGFFECFCEEGCGGGGG=:CGCGECC=CDGGGFFGGGGG3
@M03364:276:000000000-BLYN8:1:1101:2674:9569 1:N:0:1
ACTCCTACGGGAGGCAGCAGTAGGGAATCTTCGGCAATGGACGAAAGTCTGACCGAGCAACGCCGCGTGAGTGAAGAAGGTTTTCGGATCGTAAAACTCTGTTGTAAGAGAAGAACGTTGAGTAGAGTGGAAAGTTACTCAAGTGACGGTATCTTACCAGAAAGGGACGGCTAACTACGTGCCAGCAGCCGCGGTAATACGTAGGTCCCAAGCGTTGTCCGGATGTATGGGGCGTAAAGCGAGC
+
GGGGGGGGGGGGGGGGGGGGGGGGGGGGGGGGFGGGGGGGGGGEGGGGGGGGGGGGGGGGGGGGGGGGGFFFGGGGGGGGEFGGGGGCFCEGGGGGFBGGGGFGGEGGFFGDFGGGG@FF<FAFGCDBFGGFAFGGFGGGGFF@3@>C:+DFGGGFBFGGGFGGGDFCEDGGGGGGFCFGGG>>GGGGGCEGGCEGDB?CFG?EEG9CGGCCE5/=5CGGGGEE8A?C+:F*9CCGD57CCDD)
@M03364:276:000000000-BLYN8:1:1101:7607:9583 1:N:0:1
ACTCCTACGGGAGGCAGCAGTGGGGAATATTGCACAATGGGCGCAAGCCTGATGCAGCCATGCCGCGTGTATGAAGAAGGCCTTCGGGTTGTAAAGTACTTTCAGCGAGGAGGAAGGCATTAAGGTTAATAACCTTGGTGATTGACGTTACTCGCAGAAGAAGCACCGGCTAACTCCGTGCCAGCAGCCGCGGTAATACGGAGGGTGCAAGCGTTAATCGGAATTACTGGGCGTAAAGCGCACG
+
GGGGGGGGGGGGGGGGGGGGGGGGGGGGGGGGGGGGGGGGGGGGGGGGGGGFGGGGGGGGGGGGGGGGGGGGGGGGGGGGGGGGGGGGGGGGGGGGGGGGGGGGGGGGGGGGGGGGGGGGGGGGGGGGGGGGGGGGGGGGGGGGGGGGGGEGGGGGGGGGGFGGGGGGGGGGGGGGGGGGGGGGGGGGGGGGDGGGGCFFGEGEGGGGGGGGCCCGEFGG=E=FGGGGDGFGGGGGGGFGCGG7
@M03364:276:000000000-BLYN8:1:1101:18923:9591 1:N:0:1
ACTCCTACGGGAGGCAGCAGTGGGGAATATTGCACAATGGGCGCAAGCCTGATGCAGCCATGCCGCGTGTATGAAGAAGGCCTTCGGGTTGTAAAGTACTTTCAGCGAGGAGGAAGGCATTAAGGTTAATAACCTTGGTGATTGACGTTACTCGCAGAAGAAGCACCGGCTAACTCCGTGCCAGCAGCCGCGGTAATACGGAGGGTGCAAGCGTTAATCGGAATTACTGGGCGTAAAGCGCACG
+
GGGGGGGGGGGGGGGGGGGGGGGGGGGGGGGGGGGGGGGGGGGGGGGGGGGGGGGGGGGGGGGGGGGFGCGGGGGGGGGGGGGGGGGGFGGGGGGGGGGGGGGGGGGGGGGGGFGGGGGFGFGGGGGGGGGGGGGGGGGGGGGGFGGGGGFGFGGGGGGGGGGGFFFGGGGGFFGGGGGFEFGGGGGGFGGGGGGGGGGGGGGGGGGGFFGGGGDEFGGGGGGDFFDGGGGDGDGG3:DDDGDD
@M03364:276:000000000-BLYN8:1:1101:14999:9598 1:N:0:1
ACTCCTACGGGAGGCAGCAGTGGGGAATATTGCACAATGGGCGCAAGCCTGATGCAGCCATGCCGCGTGTATGAAGAAGGCCTTCGGGTTGTAAAGTACTTTCAGCGAGGAGGAAGGCATTAAGGTTAATAACCTTAGTGATTGACGTTACTCGCAGAAGAAGCACCGGCTAACTCCGTGCCAGCAGCCGCGGTAATACGGAGGGTGCAAGCGTTAATCGGAATTACTGGGCGTAAAGCGCACG
+
GGGGGGGGGGGGGGGGGGGGGGGGGGGGGGGGGGGGGGFGGGGGGGGGGGGGGGGGGGGGGGGGGGGGGGGGGGGGGGGGGGGGGGGGGGGGGGGGGGGGGGGGGGGGEGGGGGGGGGGGGGGGGGGGGGGGGGGGDFGGGGGGGGGGGGGGGGGEGGGGGGGGGGGGGGGGGGGGGGGGGGGGGGGFGGGGGGGGGGGGGGGGGGGGG?FGGGGGGGGGGGGGGGGGGGGGGGGGFGGGGDG3
@M03364:276:000000000-BLYN8:1:1101:18657:9602 1:N:0:1
ACTCCTACGGGAGGCAGCAGTAGGGAATCTTCGGCAATGGACGAAAGTCTGACCGAGCAACGCCGCGTGAGTGAAGAAGGTTTTCGGATCGTAAAACTCTGTTGTTAGAGAAGAACAAGGACGTTAGTAACTGAACGTCCCCTGACGGTATCTAACCAGAAAGCCACGGCTAACTACGTGCCAGCAGCCGCGGTAATACGTAGGTGGCAAGCGTTGTCCGGATTTATTGGGCGTAAAGCGAGCG
+
GGGGGGGGGGGGGGGGGGGGGGGGGGGGGGGGGGGGGGGGGGGGGGGGGGGGGGGGGGGGGGGGGGGGGGGGGGGGGGGGGGGGGGGGGGGGGGGGGGGGGGGGGGGGGGGGGGGGGGGGGGGGGGGGGGGGGGGGGGGGGGGGGGGGGGGGGGGGGGGGGGGGFGGGGGGGGGGGGGGGGGGGGGGGGGGGGGGGGGGGGGGGGGGGGGGGGGGGGGGGGGGGDGGFCGGGGGGGGGGGGGGC
@M03364:276:000000000-BLYN8:1:1101:22940:9604 1:N:0:1
ACTCCTACGGGAGGCAGCAGTGGGGAATATTGCACAATGGGCGCAAGCCTGATGCAGCCATGCCGCGTGTATGAAGAAGGCCTTCGGGTTGTAAAGTACTTTCAGCGAGGAGGAAGGCATTAAGGTTAATAACCTTAGTGATTGACGTTACTCGCAGAAGAAGCACCGGCTAACTCCGTGCCAGCAGCCGCGGTAATACGGAGGGTGCAAGCGTTAATCGGAATTACTGGGCGTAAAGCGCACG
+
GGGGGGGGGGGGEGGGGGGGGGGGGGGGGGGGGGGGGGGGGGGGGGGGGGGGGGGGGGGGGGGGGGGGGGGGGGGGGGGGGGGGGGGGGGGGGGGGGGGGGGGGGGGGGGGGGGGGGGGGGGGGGGGGGGGGGGGGGGGGG9FDFGGGGGGGGGGGGGGGGGCFGGGGGGGGGGGGGGGFGGGGGGGGGGGGGGGGGGGGGGGGG3BEGGGGGGGDGGGGGGGGFGCEGGGGGGGGGGGGGGD7
@M03364:276:000000000-BLYN8:1:1101:14880:9613 1:N:0:1
ACTCCTACGGGAGGCAGCAGTGGGGAATATTGCACAATGGGCGCAAGCCTGATGCAGCCATGCCGCGTGTATGAAGAAGGCCTTCGGGTTGTAAAGTACTTTCAGCGAGGAGGAAGGCGTTGTGGTTAATAACCGCAGCGATTGACGTTACTCGCAGAAGAAGCACCGGCTAACTCCGTGCCAGCAGCCGCGGTAATACGGAGGGTGCAAGCGTTAATCGGAATTACTGGGCGTAAAGCGCACG
+
GGGGGGGGGGGGGGGGGGGGGGGGGGGGGGGGGGGGGGGGGGGGGGGGGGGGGGGGGGGGGGGGGGGGGGGGGGGGGGGGGGGGGGGGGGGGGCFFEDGGGGGGGGGGGGGGGGGGGGGGGGGGGFGGGGGGGGGGGGGGGGGGGGGGGFGGGGGGGGGGGGGGGGGGDGGGGGGGGGGGDGGGGGFGEGGGGGGGGGGGEGGGGGGGGGGGGGGGCEGGGEGGGGGG7CCFCDEGGFGGGDG7
@M03364:276:000000000-BLYN8:1:1101:11708:9614 1:N:0:1
ACTCCTACGGGAGGCAGCAGTAGGGAATCTTCGGCAATGGACGAAAGTCTGACCGAGCAACGCCGCGTGAGTGAAGAAGGTTTTCGGATCGTAAAACTCTGTTGTTAGAGAAGAACAAGGACGTTAGTAACTGAACGTCCCCTGACGGTATCTAACCAGAAAGCCACGGCTAACTACGTGCCAGCAGCCGCGGTAATACGTAGGTGGCAAGCGTTGTCCGGATTTATTGGGCGTAAAGCGAGCG
+
@FGGGGGGGGGGGGGGGDGGGFGGGGGG9FFAF;FGGGGGFGGGGGGGGGGGGGGGGGGGGGGGGGGGGDGGGGGFGGGGFGGGGGGGEFGGGGGGGGFGEFGGGGFGDFGGGGGEFGGFCFGCGF@FF@DGGFCFFGFFFGGGGGGDGGGGGGGGGGFD:FGGGGGGGGGGGGGGFGGGGGGGGGGGGGGGGGEGGGGGGF>EFGGGGGGGGGG5EFGGGG5CCCFGGGGGGGEGGGFDCD5C
@M03364:276:000000000-BLYN8:1:1101:20118:9638 1:N:0:1
ACTCCTACGGGAGGCAGCAGTAGGGAATCTTCGGCAATGGACGAAAGTCTGACCGAGCAACGCCGCGTGAGTGAAGAAGGTTTTCGGATCGTAAAACTCTGTTGTTAGAGAAGAACAAGGACGTTAGTAACTGAACGTCCCCTGACGGTATCTAACCAGAAAGCCACGGCTAACTACGTGCCAGCAGCCGCGGTAATACGTAGGTGGCAAGCGTTGTCCGGATTTATTGGGCGTAAAGCGCACG
+
GGGGGGGGGGGGGGGGGGGGGGGGGGGGGGGGGGGGGGGGFGGGGGGGGGGGGGGGEGGGGEDGGGGEF:EGGGGGGGGGFGGGGGGEGGGGGGGGGGFGFGGGGGGGGGGGGGGGGGFFFGGBFGGGGGGGFGGGCFGGGAEEGFGGGGGFGFGGGGGGGGGGGGGGGGGGGGGGGGGG7EFG7BFC@GGEDGEEGGGFGGGDFGFGGGGFGGGGGFGCGCECFGGG?CFGDCEGGGGGGGG<
@M03364:276:000000000-BLYN8:1:1101:17044:9644 1:N:0:1
ACTCCTACGGGAGGCAGCCGTAGGGAATCTTCGGCAATGGACGAAAGTCTGACCGAGCAACGCCGCGTGAGTGAAGAAGGTTTTCGGATCGTAAAACTCTGTTGTTAGAGAAGAACAAGGACGTTAGTAACTGAACGTCCCCTGACGGTATCTAACCAGAAAGCCACGGCTAACTACGTGCCAGCAGCCGCGGTAATACGTCGGTGGCAAGCGTCGTCCGGATTTATTGGGCGTAAAGCGAGCG
+
F@CGA@<FGGEGCEGB@B-686BC;CFFDFDFG;@FED@@FGG7B@C<C6CFGFG7FGDE8@F:CGE@CEF<?CCEAFEF,,,4C:=FEGC=<<=F,=<?,C?8<8,,EFA==F<FDCFGGDE>@3+:EFGF9FFDEGGGG7>>DCC7<3+837,FFGGFFGGGFA,>7CE<:>B;>8CB7BFGC@,,=EGE5*=BBG;8<**:==:*8+2*11*:*/>EGEGEC:+<9C8*)1///*:7C)))
@M03364:276:000000000-BLYN8:1:1101:16033:9646 1:N:0:1
ACTCCTACGGGAGGCAGCAGTAGGGAATCTTCCACAATGGACGAAAGTCTGATGGAGCAACGCCGCGTGAGTGAAGAAGGTTTTCGGATCGTAAAACTCTGTTGTTGGAGAAGAACGTATTTGATAGTAACTGATCAGGTAGTGACGGTATCCAACCAGAAAGCCACGGCTAACTACGTGCCAGCATCCGCGGTAATACGTAGGTGGCAAGCGTTGTCCGGATGTATTGGGCGTAAAGCGAGCG
+
GFGGGGGGGGGGGGGGDGGGEFFGEGGFGGGGGFFGGFGFGGG@@FFCCFGGGG9FFGCFGFCEGGEGGGGFFGFCFDF=:CFF?FFBFBFFFCFG9FFDFE?FAFFCGGGGFGGGGDFGGGFDFFGFCAFEFGFCAFA?ADGFFFGGGGGA<FF<7FDDDFF8,8@FCF7CFGGGGGC:FFGDEF,?D8DCG1:@C;;C<B8:CG8EFGF58=**=7CEEE8*5AECFE=CC):C*:FDGCDC
@M03364:276:000000000-BLYN8:1:1101:16154:9650 1:N:0:1
ACTCCTACGGGAGGCAGCAGTAGGGAATCTTCGGCAATGGACGAAAGTCTGACCGAGCAACGCCGCGTGAGTGAAGAAGGTTTTCGGATCGTAAAACTCTGTTGTTAGAGAAGAACATGGGTGAGAGTAACTGTTCACCCCTTGACGGTATCTAACCAGAAAGCCACGGCTAACTACGTGCCAGCAGCCGCGGTAATACGTAGGTGGCAAGCGTTGTCCGGATTTATTGGGCGTAAAGCGAGCG
+
GGGGGGGGGGGGGGGGGGGGGGGGGGGGGGGGGGGGGGGGGGGGGGGGGGGGGGGGGGGGGGGGGGGGGGGGGGGGGGGGGGGGGGGGGGGGGGGGGGGGGGGGGGGGGGGGGGGGGGGGGGGGGGGGGGGGGGGGGGGGGGGGGGGGGGGGGGGGGGGGGGGGGGGGGGGGGGGGGGGGGGGGGGGGGGGGGGGGGGGGGGGDGGGGGGGGGGGGGGGGGEGGGGGGGGGGGDGGDGGGGDDC
@M03364:276:000000000-BLYN8:1:1101:13889:9660 1:N:0:1
ACTCCTACGGGAGGCAGCAGTGGGGAATATTGCACAATGGGCGCAAGCCTGATGCAGCCATGCCGCGTGTATGAAGAAGGCCTTCGGGTTGTAAAGTACTTTCAGCGGGGAGGAAGGTGATGAACTTAATACGATCATCAAGTGACGTTACCGGCAGAAGAAGCACCGGCTAACTCCGTGCCAGCAGCCGCGGTAATACGGAGGGTGCAAGCGATAATCGGAATTACTGGGGGTAAAGCGGACG
+
EFGGGGGGGGECFFGDGGGDFEGGGGGGGFFGC,C@FGGFCFGEFGC@DFCA<CFC9<6E,CCFGGGGDB6,CC?AFFG@CA@EGFFEGGDEGGGGGFGA,9,,,C+@=FEGEFAFGFGA<<58=B,C,E9=B+:,8<9,@,@<D=C><>@<+><FGF7<B7,?,FA>CE*=FC@@,16:*1,?CC6CFC*38CBB?F+;5C**:?8*<@F*;*81*++158850+00+2**)1A0:C77)/)1
@M03364:276:000000000-BLYN8:1:1101:23874:9662 1:N:0:1
ACTCCTACGGGAGGCAGCAGTAGGGAATCTTCGGCAATGGACGAAAGTCTGACCGAGCAACGCCGCGTGAGTGAAGAAGGTTTTCGGATCGTAAAACTCTGTTGTTAGAGAAGAACAAGGACGTTAGTAACTGAACGTCCCCTGACGGTATCTAACCAGAAAGCCACGGCTAACTACGTGCCAGCAGCCGCGGTAATACGTAGGTGGCAAGCGTTGTCCGGAATTATTGGGCGTAAAGCGCGCG
+
GGGGGGGGGGGGGGGGGGGGGGGGGGGGGGGGGGGGGGGGGGGGGGGGGGGGGGGGGGGGGGGGGGGGGGGGGGGGGGGGGGGGGGGGGGGGGGGFGGGGGGGGGGGGDGGGGGGGGGGFGGGEGGGGGGGGGGGGGGGFGGGGGGGGGGGGGGGGGGGGGGGGGGGGGGGGGGGGGGGFGGGGGGGGCGGGGGGGGGGGGGGGGGGGGCFGGCEGGGGGGD=F6EDFFFGGGGGGFGGGGGD<
@M03364:276:000000000-BLYN8:1:1101:22804:9663 1:N:0:1
ACTCCTACGGGAGGCAGCAGTAGGGAATCTTCGGCAATGGACGAAAGTCTGACCGAGCAACGCCGCGTGAGTGAAGAAGGTTTTCGGATCGTAAAGCTCTGTTGTAAGAGAAGAACGTTGAGTAGAGTGGAAAGTTACTCAAGTGACGGTATCTTACCAGAAAGGGACGGCTAACTACGTGCCAGCAGCCGCGGTAATACGTAGGTCCCAAGCGTTGTCCGGATTTATTGGGCGTAAAGCGAGC
+
GGGGGGGGGGGGGGGGGGGGGFGGGGGGGGGG?CGGGGGGDFGGGGG<FGGGGGGGGGGGGGGGGGGGGGE<FGGGGGGGFGGGGGG:F7FGGGGFEGGGEFGFGDFF?FGGGGGGEB,3B>FEGF?FGC@DGGGCFDEDFCFGFFGGDFGGFFEE<FFGGECGFCCFGG>:FCBD@8>FGG>CGFGGGG8CGGCEEGGGFGG@GC?9CFGFDC;8CEFGDE=*;6<++<C=DDEGC<>CDDD5
@M03364:276:000000000-BLYN8:1:1101:24204:9696 1:N:0:1
ACTCCTACGGGAGGCAGCAGTGGGGAATATTGCACAATGGGCGCAAGCCTGATGCAGCCATGCCGCGTGTGTGAAGAAGGCCTTCGGGTTGTAAAGCACTTTCAGCGAGGAGGAAGGTGGTGAACTTAATACGTTCATCAATTGACGTTACTCGCAGAAGAAGCACCGGCTAACTCCGTGCCAGCAGCCGCGGTAATACGGAGGGTGCAAGCGTTAATCGGAATTACTGGGCGTAAAGCGCACG
+
GGGGFGGGGGGGGDGGGGGGGGGGG@;FGGGGFFGGGGGCGFGGGGGGGGGGGGGGGGGGGGGGGGGGGGGGGGGGGGFGGGCECFGGGGGGFFGGGGGGGGAEGDEEFEECFEFFEFEFGGGGFGGFGGGGGGGGCFFAF=DFFFECFDE9,@@FCFFCFGGEGGF7BCFGDCFGCGGGGGGDCGGGGCGGGECGDGFGGEEGGGGGGGGGGGGGGGGGGGGGGGGGGFGDCGEGGGGDDDD5
@M03364:276:000000000-BLYN8:1:1101:5943:9697 1:N:0:1
ACTCCTACGGGAGGCAGCAGTAGGGAATCTTCGGCAATGGACGAAAGTCTGACCGAGCAACGCCGCGTGAGTGAAGAAGGTTTTCGGATCGTAAAACTCTGTTGTTAGAGAAGAACAAGGACGTTAGTAACTGAACGTCCCCTGACGGTATCTAACCAGAAAGCCACGGCTAACTACGTGCCAGCAGCCGCGGTAATACGGAGGTGGCAAGCGTTGTCCGGATTTATTGGGCGTAAAGCGAGCG
+
FFFGGGGGGGGFC:FCFEEGF@<FGGFF@EFGFG@CCEG?FGGDC:CEFFGGFDFGGGC8E:+CEGD@BCFGGFEFFEGCBFFGFEEDDEFGGBF9FGGGGGGGGGFFF9?FFGGGFFG8=FGCFGGGC9FFGCCDDFGG@=FGGGD@FGFFGGGGGGGGGGGGFFGGGGEGG7FFEGGGG7C@EGGGGGGCEGEGGGGF*8EDGGGC*C=55CEEEFGGDEGEFFGGGGGGG57CFCFC3CD/
@M03364:276:000000000-BLYN8:1:1101:27332:9707 1:N:0:1
ACTCCTACGGGAGGCAGCAGTAGGGAATCTTCGGCAATGGACGAAAGTCTGACCGAGCAACGCCGCGTGAGTGAAGAAGGTTTTCGGATCGTAAAACTCTGTTGTTAGAGAAGAACAAGGACGTTAGTAACTGAACGTCCCCTGACGGTATCTAACCAGAAAGCCACGGCTAACTACGTGCCAGCAGCCGCGGTAATACGGAGGGGGCAAGCGTTGTCCGGAATTATTGGGCGTAAAGCGCGCG
+
@CFGGGGGGGGEGGGGGGFFGGGGGGGFFEGGGGGGGGGGGGGGGGGGGGGGGFGEFEGGGGGGEEGGGGEGGGGCDFFGFGGGGGGGGGGF8FGGDEFFGGCFFFCFFFDEFFFGGGFCFCFG<F@,EFFG99FDGGG:FDACFFEGGGGEFGGGEFFFGGGG7CC7<>>CFFGGGCGCF:B,7BB,B*:EEGGG+;9C**=@*=8?EC**2AE=7FCEEC*:CC?7C6;=DCECCDGG3<))
@M03364:276:000000000-BLYN8:1:1101:20284:9720 1:N:0:1
ACTCCTACGGGAGGCAGCAGTAGGGAATCTTCGGCAATGGACGAAAGTCTGACCGAGCAACGCCGCGTGAGTGAAGAAGGTTTTCGGATCGTAAAACTCTGTTGTTAGAGAAGAACAAGGACGTTAGTAACTGAACGTCCCCTGACGGTATCTAACCAGAAAGCCACGGCTAACTACGTGCCAGCAGCCGCGGTAATACGTAGGTGGCAAGCGTTGTCCGGATTTATTGGGCGTAAAGCGAGCG
+
GGGGGGGGGGGGGGGDGGEFGGGGGGGGGGGFGCGGGGGGFGGGGGGGGGGGGGGGGGGGGGGGGGGGGGGGGGGGGGGGGFGGGGGGEEFFGGGGGGGGGGGCFGGGGGGGGGGGGG<?=FEGGGGGGGFGGGGFGGFGGFGGGGGGGGGGGGGGGGGGGGGFFGGGGGGDGGGFGGGFGGGGGG>CFGGGGGEGGGGGGGGGGGGGGGGGGGEEGCFGGGC=FGGGCFGGGGEGGGGGGGGC
@M03364:276:000000000-BLYN8:1:1101:15033:9735 1:N:0:1
ACTCCTACGGGAGGCAGCAGTAGGGAATCTTCGGCAATGGACGAAAGTCTGACCGAGCAACGCCGCGTGAGTGAAGAAGGTTTTCGGATCGTAAAACTCTGTTGTTAGAGAAGAACAAGGACGTTAGTAACTGAACGTCCCCTGACGGTATCTAACCAGAAAGCCACGGCTAACTACGTGCCAGCAGCCGCGGTAATACGTAGGTGGCAAGCGTTGTCCGGATTTATTGGGCGTAAAGCGAGCG
+
GGGGGGGGGGGGGGGGGGGGGGGGGGGGGGGGGGGGGGGGGGGGGGGGGGGGGGGGGGGGGGGGGGGGGGGGGGGGGGGGGGGGGGGGGFGGGGGGGGGGGGGGGFGGGGGGGGGGGGGGGGGGGGGGGGGGGGGGGGCFGGGGGGGGGGGGGGGGFGGGGGGGFGGGGGGGGGGGGGGGGGGDGGGGGGGGGGGGGGGGGGFGGGGGGGGGGGGGGGGGGGG*<FGGGGGGGGGDGGGGGGG<
@M03364:276:000000000-BLYN8:1:1101:25140:9752 1:N:0:1
ACTCCTACGGGAGGCAGCAGTAGGGAATCTTCGGCAATGGACGAAAGTCTGACCGAGCAACGCCGCGTGAGTGAAGAAGGTTTTCGGATCGTAAAACTCTGTTGTTAGAGAAGAACAAGGACGTTAGTAACTGAACGTCCCCTGACGGTATCTAACCAGAAAGCCACGGCTAACTACGTGCCAGCAGCCGCGGTAATACGTAGGTGGCAAGCGTTAATCGGAATTACTGGGCGTAAAGCGCACG
+
GGGGGGGGGGGGGGGGGGFGFGGGGGGGGFGGGGGGGGGFGGGGGDGFACGEFGGDGGGFG:FGGGEGGGGGGGGFGG<FGCFGGGGDGGGFDGGGGGFEFGGGGGCEFGFGGGGGGGCFFGGEFGGGGGGGGGGGGGG@FFFFFGGGEGGEGGGGGGFDFGGGGFCGGGGDFGGGGGGG>FGGGGGGGGGGGEE8BCEFCEGGGGGGDGGGGGDGGF7CCGDGGG+<+AECDG=CFG=DGGD7
@M03364:276:000000000-BLYN8:1:1101:11529:9753 1:N:0:1
ACTCCTACGGGAGGCAGCAGTGGGGAATATTGCACAATGGGCGCAAGCCTGATGCAGCCATGCCGCGTGTATGAAGAAGGCCTTCGGGTTGTAAAGTACTTTCAGCGAGGAGGAAGGCGTTGTGGTTAATAACCACAGCGATTGACGTTACTCGCAGAAGAAGCACCGGCTAACTCCGTGCCAGCAGCCGCGGTAATACGGAGGGTGCAAGCGTTAATCGGAATTACTGGGCGTAAAGCGCACG
+
GGGGGGGGGGGGGGGGGGGGGGGGGGGGGGGGGGGGGGGGGGGGGGGGGGGGGGGGGGGGGGGGGGGGGGGGGGGGGGGGGGGGGGGGGGGGGGGGGGGGGGGGGGGGGGGGGGGGGGGGGGGGGGGGGGGFGGGGGGGGGGGGGGGGGGGGGGGGGGGGGGGGGGGGGGGGGGGGGGGGGGGGGGGGGGGGGGGGGGGGGGGGGGGGGGGGGGGG=FGGGGGDFGGGGFFGGD5CCGGGD3D7
@M03364:276:000000000-BLYN8:1:1101:10808:9765 1:N:0:1
ACTCCTACGGGAGGCAGCAGTGGGGAATATTGCACAATGGGCGCAAGCCTGATGCAGCCATGCCGCGTGTATGAAGAAGGCCTTCGGGTTGTAAAGTACTTTCAGCGAGGAGGAAGGCATTAAGGTTAATAACCTTAGTGATTGACGTTACTCGCAGAAGAAGCACCGGCTAACTCCGTGCCAGCAGCCGCGGTAATACGGAGGGTGCAAGCGTTAATCGGAATTACTGGGCGTAAAGCGAACG
+
FGGGGGFGGGDEGEGGGGGGGG?GDEGGFGACCGFFGDGCFFGGFGGFFFFGGGGGDG@CGGGGCCFGGE8CEGGEFFAFEGGGDDGD4BFFDEFGGGGGGGGGGFGGCGG:=CEFFGBFDGGF9AE9FFGGGCFF<C<FDFFFCF>>FGGCD+>>+CFGFGGFGFCC@FEEGFCCCED:FDFFBDDF:88EDGE*CFCGDGDG>B>EGG+*=BEEF7C/:CC5CFFF9F8=D5*C<CGG33C5
@M03364:276:000000000-BLYN8:1:1101:9522:9770 1:N:0:1
ACTCCTACGGGAGGCAGCAGTGGGGAATATTGCACAATGGGCGCAAGCCTGATGCAGCCATGCCGCGTGTGTGAAGAAGGCCTTCGGGTTGTAAAGCACTTTCAGCGAGGAGGAAGGTGGTGAGCTTAATACGTTCATCAATTGACGTTACTCGCAGAAGAAGCACCGGCTAACTCCGTGCCAGCAGCCGCGGTAATACGGAGGGTGCAAGCGTTAATCGGAATTACTGGGCGTAAAGCGCACG
+
GGGGGGGGGGGGGGGGGGGGGGGGGGGGGGGGGGGGGGGGGGGGGGGGGGGGGGGGGGGGGGGGGGGGGGGGGGGGGGGGGGGGGGGGGGGGGGGGGGGGGGGGGGGGGGGGGGGGGGGGGGFFGGGGGFGGGGGGGGGGGGGGGGGGGFGGGEGGGGGGGGGGGGGGGGGGGGGGGGGGGGGGGGGGGGGGGGGGGFGGGGGGEGGGGGCEGGGGGGGGGCEGGGGGGFGFGCC5C7DDGGD7
@M03364:276:000000000-BLYN8:1:1101:8306:9773 1:N:0:1
ACTCCTACGGGAGGCAGCAGTAGGGAATCTTCGGCAATGGACGAAAGTCTGACCGAGCAACGCCGCGTGAGTGAAGAAGGTTTTCGGATCGTAAAACTCTGTTGTTAGAGAAGAACAAGGACGTTAGTAACTGAACGTCCCCTGACGGTATCTAACCAGAAAGCCACGGCTAACTACGTGCCAGCAGCCGCGGTAATACGTAGGTGGCAAGCGTTGTCCGGATTTATTGGGCGTAAAGCGAGCG
+
GGGGGGGGGGGGGGGGGGGGGGGGGGGGGGGGGGGGGGGGGGGGGGGGGGGGGGGGGGGGGGGGGGGGGGGGGGGGGGGGGGGGGGGDFEGGGGGGGGGGGGGGGGGGGGGGGGGGGGGGGGGGGGGGGGGGGGFGGGGGGGGGGFGGGGGGGGGGGGGGGGGGGGGGGGEGGGGGGGGGGGGGGGFFGGGGGGGGGGFGGGGEFGGGGGGGGGGGGGGGGGGGGGGGGGGGGGGGD7DDGGGC
@M03364:276:000000000-BLYN8:1:1101:11308:9774 1:N:0:1
ACTCCTACGGGAGGCAGCAGTAGGGAATCTTCGGCAATGGACGAAAGTCTGACCGAGCAACGCCGCGTGAGTGAAGAAGGTTTTCGGATCGTAAAACTCTGTTGTTAGAGAAGAACGTTAAGTAGAGTGGAAAGTTACTTAAGTGACGGTATCTAACCAGAAAGGGACGGCTAACTACGTGCCAGCAGCCGCGGTAATACGTAGGTCCCAAGCGTTGTCCGGATTTATTGGGCGTAAAGCGAGC
+
GGGGGGGGGGGGGGGGGGGGGGGGGGGGGGGGGGGGGGGGGGGGGGGGGFGGGGGGGGGGGGGGGGGGGGGGGGGGGGGGGGGGGGGGGGGGGGGGGGGGGGGGFGGGGGGGGGGGGGG?EFGGGGGGGGGGGGGGGGGGGGGGGGGGGGGGGGGGGGGGFGGGFGGGGEEGGGGGGGGGFGGGGGGGGGGGGGGGGFCFGFGGGGFGGGGGGGGGGGGFEEEEGGGGGFGGFGCCDGGFGGG3
@M03364:276:000000000-BLYN8:1:1101:25672:9775 1:N:0:1
ACTCCTACGGGAGGCAGCAGTGGGGAATATTGCACAATGGGCGCAAGCCTGATGCAGCCATGCCGCGTGTATGAAGAAGGCCTTCGGGTTGTAAAGTACTTTCAGCGAGGAGGAAGGCATTAAGGTTAATAACCTTAGTGATTGACGTTACTCGCAGAAGAAGAACCGGCTAACTCCGTGCCAGCAGCCGCGGTAATACGGAGGGTGCAAGCGTTAATTGGAATTACTGGGCGTAAAGTGCACG
+
FFGGGGGGGD7CFDFGEGGGGD@GGGEFGGFG9CCFGGFFCEEFEG@7CFGGF9DF@FFEFCFFFFEGF:CEGG9AFGGGCC<FG@G>CCF@EEFFGGFFGF,CA<++>C:FCC,E+,BF9,5,AFFFFGFFG<<9??C?<,C,C,+6@F+=8+>::@:FGFG,@CGCDGG7FF9,F8D*>>,DCEF7:8CE5CEC9B9C**::*BE8++>8*13:CC+<6F99CCFG7+2*1>ECGF*0*?:*
@M03364:276:000000000-BLYN8:1:1101:5214:9786 1:N:0:1
ACTCCTACGGGAGGCAGCAGTAGGGAATCTTCGGCAATGGGCGAAAGTCTGACCGAGCAACGCCGCGTGAGTGAAGAAGGTTTTCGGATCGTAAAACTCTGTTGGTAGAGAAGAACGTTGGTGAGAGTGGAAAGCTCATCAAGTGACGGTAACTACCCAGAAAGGGACGGCTAACTACGTGCCAGCAGCCGCGGTAATACGTAGGTCCCGAGCGTTGTCCGGATTGATTGGGCGTAAAGCGAGG
+
GGGGGGGGGGGGGGGGGGGGGGFGGGGGGGGFFGGGGGGGFGGGGGGFGGGGGGGGGGGGGGGGGGGGECFCFGGGGGGDFGGGGGGGCGGGGGGCEFGGGGGGGFGGE<AEGGGGGFEGGGGGDBFAFGC<<FG<FFGGGGG<FGGGGG<FEGGFF<>>FFGGGGFCEDGCCFCFGCG<CFGGGFGGGGGDGGDGCC9CGGEFGGFC5*=CGGEEEE+0C=CE/*++<CCGCG=E37CF39D)
@M03364:276:000000000-BLYN8:1:1101:19715:9791 1:N:0:1
ACTCCTACGGGAGGCAGCAGTAGGGAATCTTCGGCAATGGACGAAAGTCTGACCGAGCAACGCCGCGTGAGTGAAGAAGGTTTTCGGATCGTAAAACTCTGTTGTTAGAGAAGAACAAGGACGTTAGTAACTGAACGTCCCCTGACGGTATCTAACCAGAAAGCCACGGCTAACTACGTGCCAGCAGCCGCGGTAATACGTAGGTGGCAAGCGTTGTCCGGAATTATTGGGCGTAAAGCGCGCG
+
GGGGGGGGGGGGGGGGGGGGGGGGGGGGGGGGGGGGGGGGGGGGGGGGGGGGGGGGGGGGGGGGGGGGGGEEGGGGGGGGGGGGGGGGGGGGGGGGGGGGGGGGGGGGGGGGGGGGGGGCFGGGFFGGGGGGGFGFGGGEGGGGGGGGGGGGGGGGFFFCGGGGFGGGGGGGGGGGGGGGGGGGGGGGGGGGGGGGGGGGGGGGGGGGGFEFGGEEEFGDGGGCGGGG7?FFGGGGGGGGGGGC
@M03364:276:000000000-BLYN8:1:1101:28411:9793 1:N:0:1
ACTCCTACGGGAGGCAGCAGTAGGGAATCTTCGGCAATGGACGAAAGTCTGACCGAGCAACGCCGCGTGAGTGAAGAAGGTTTTCGGATCGTAAAACTCTGTTGTTAGAGAAGAACAAGGACGTTAGTAACTGAACGTCCCCTGACGGTATCTAACCAGAAAGCCACGGCTAACTACGTGCCAGCAGCCGCGGTAATACGTAGGTGGCAAGCGTTGTCCGGACTTATTGGGCGTAAAGCGAGCG
+
GGEFGGGGGGGEGGE-B;FEF9EFGGD,FFGGD7+@FCFGGFECGEDFFFFDF<7FEGGFGDGGEEF@@C7CEFGFGCFG<FCCGFGCCGEGGGCFGGDFGGGGFFGGEEAEFGGDFFDFEGG=BFGFGGGGGGCDFGF7>,6@,DFCEFFDC9BFGDGD<BGGFCGG@7FD@7DCFEFGGGGDFFC:BC5BE:BCCFG8FFFG@E5F6CGGG1;C7+</C=*:@?CGC+;CDCEGGFGGG5C3
@M03364:276:000000000-BLYN8:1:1101:19747:9815 1:N:0:1
ACTCCTACGGGAGGCAGCAGTAGGGAATCTTCCACAATGGACGAAAGTCTGATGGAGCAACGCCGCGTGAGTGAAGAAGGTTTTCGGATCGTAAAACTCTGTTGTTGGAGAAGAACGTATTTGATAGTAACTGATCAGGTAGTGACGGTATCCAACCAGAAAGCCACGGCTAACTACGTGCCAGCAGCCGCGGTAATACGTAGGTGGCAAGCGTTGTCCGGATTTATTGGGCGTAAAGCGAGCG
+
GGGGGGGGGGGGGGGGGGGGGGGGGGGGGGGGGGGGGGGGGGGGGGGGGGGGGGGGGGGGGGGGGGGGGGGGGGGGGGGGFGGGGGGGGGGGGGGGGGGGGGGGGFGGGGGGGGGGGFGGGGGDGGGGGGGGGGGGGGGGGGGGGGGGGGGGGGGGGGGGGGGGGGGGGGGEGGGGGDGGFGGGGGGGGGDGGGGGGGGGGGGGGGGGGGGFGEGGGGGEC=CEEFFGGFGGGGDEFGGGGGGD
@M03364:276:000000000-BLYN8:1:1101:8376:9819 1:N:0:1
ACTCCTACGGGAGGCAGCAGTGGGGAATATTGCACAATGGGCGCAAGCCTGATGCAGCCATGCCGCGTGTATGAAGAAGGCCTTCGGGTTGTAAAGTACTTTCAGCGGGGAGGAAGGTGAGTGGTTTAATACGCCATTCAATTGACGTTACCCGCAGAAGAAGCACCGGCTAACTCCGTGCCAGCAGCCGCGGTAATACGGAGGGTGCAAGCGTTAATCGGAATTACTGGGCGTAAAGCGCACG
+
GGGGGGGGGGGGGGGGGGGGGGGGGGGGGGGGGGGGGGGGGGGGGGGGGFFGGGGGGGGGGGGGGGGGGGGGGGGGGGGGGGGGGGGGGGGGFGGGGGGGGGGFGGGGGGDGGGEGGFGGGGGGFFGGGGGGGGGGGGGGGGGFGGGGGGGGGGGGGGGGGGGGGGGGGGGGGGGGGGGGGGGGGGGGGGGGGGGGGGGGGGGEEGGGGGGGGGDEGGGGGG5=FGGGGFGGGGGEGFGGGGG>
@M03364:276:000000000-BLYN8:1:1101:5680:9822 1:N:0:1
ACTCCTACGGGAGGCAGCAGTGGGGAATATTGCACAATGGGCGCAAGCCTGATGCAGCCATGCCGCGTGTGTGAAGAAGGCCTTCGGGTTGTAAAGCACTTTCAGCGAGGAGGAAGGTGGTGAACTTAATACGTTCATCAATTGACGTTACTCGCAGAAGAAGCACCGGCTAACTCCGTGCCAGCAGCCGCGGTAATACGGAGGGTGCAAGCGTTAATCGGAATTACTGGGCGTAAAGCGCACG
+
GGGGGGGGGGGGGGGGGGGGGGGGGGGGGGGGGGGGGGGGGGGGGGGGGGGGGGGGGGGGGGGGGGGGGGGGGGGGGGFGFGGGGGGG=FGGGFGFGGGGGGGGGGGGGGGGGGGGGGGGGGGFFGGGGGGGGGGGGGGGGGGGGGGGGGDGGGDGGG?FGGGGGFFGEGGCFFGGGGGGGGGGGFGGFGGGGGGGDGGGGGGGGGGDFEFFEGGGGGGGGGGGGGGGGGFGGGDG3FFDGGG/
@M03364:276:000000000-BLYN8:1:1101:16516:9832 1:N:0:1
ACTCCTACGGGAGGCAGCAGTAGGGAATCTTCCACAATGGACGAAAGTCTGATGGAGCAACGCCGCGTGAGTGAAGAAGGTTTTCGGATCGTAAAACTCTGTTGTTGGAGAAGAACGTATTTGATAGTAACTGATCAGGTAGTGACGGTATCCAACCAGAAAGCCACGGCTAACTACGTGCCAGCAGCCGCGGTAATACGTAGGTGGCAAGCGTTGTCCGGATTTATTGGGCGTAAAGCGAGCG
+
GGGGGGGGGGGGGGGGGGGGGGGGGGGGGGGGGGGGGGGGGGGGGGGGGGGGGGGGGGGGGGGGGGGGGGGGGGGGGGGGGGGGGGGGGGGGGGGGGGGGGGGGFGGGGGGGGGGFFGGGGGGGGGGGGGGGGGGGGGGGGGGGGGGEGGGGGGGGGGGGGGGFGGGGGGGGGGGGGGGGGGGGGGGGGGGGGGGGGGGGFGGGGGGGGGFFGGGGGGGGGGECGGGGGGGGGGGGGGGGGGGD
@M03364:276:000000000-BLYN8:1:1101:2618:9861 1:N:0:1
ACTCATACGGGAGGCAGCAGTAGGGAATCTTCGGCAATGGACGAAAGTCTGACCGAGCAACGCCGCGTGAGTGAAGAAGGTTTTCGGATCGTAAAACTCTGTTGGTAGAGAAGAACAAGGACGTTAGTAACTGAACGTCCCCTGACGGTATCTAACCAGAAAGCCACGGCTAACTACGTGCCAGCAGCCGCGGTAATACGTAGGTGGCAAGCGTTGTCCGGATTTATTGGGCGTAAAGCGAGCG
+
GGGGFFGFFGGGGG@CGGGGFFGGGGGGCGFDCEGGGGGGGGFFGGGGGGGGGCFGGGGGGDGGEGFFGFGGGGGGFGGGCFGGGGGGGGGFFFGAFGGGGGGG,BAFAEEEGGGGDFFFGGCFFGGFGGGGGGGGGGGGGFDE=FGGGGGGGGGGGFBBFFGGGFFGGGGGFGGGGGGGGGGGGGGDFEEGGGGGGGGGGCFCGGGGGGGFECEEGGGGG=/:@EFGGGGDGGG5CFCDDD<9
@M03364:276:000000000-BLYN8:1:1101:2574:9870 1:N:0:1
ACTCCTACGGGAGGCAGCAGTAGGGAATCTTCCGCAATGGACGAAAGTCTGACGGAGCAACGCCGCGTGTGTGAAGAAGGTTTTCGGATCGTAAAGCACTGTTGTTAGAGAAGAACAAGGATAAGAGTCACTGCTTGTCCCTTGACGGTATCTAACCAGAAAGCCACGGCTAACTACGTGCCAGCAGCCGCGGTAATACGTAGGTGGCAAGCGTTGTCCGGAATTATTGGGCGTAAAGCGCGCG
+
GGGGFGGGGGGGGGGGGGGGGGGGGGGGGGGGGGGGGGGGGGGGGGGFGGGGGGGGGGGGGGGGGGGGGGGGGFGGGGGGFGGGGGGGGGGGGGGGGGGGGGGGFGGGGFGGGGGGGGFGGGGGGGGGGGGGGGGGGGGGGGGGGGGGGGGGGGGGGGGGGGGGGGGGGGGGGGGGGEGCGGGGGGGGGGGGGGGGGGGGGGGGGGGGGFGFGGDE*:FEECEGFGEGGGGFDGEE5DGGGGD7
@M03364:276:000000000-BLYN8:1:1101:25143:9893 1:N:0:1
ACTCCTACGGGAGGCAGCAGTAGGGAATCTTCCGCAATGGACGAAAGTCTGACGGAGCAACGCCGCGTGTGTGAAGAAGGTTTTCGGATCGTAAAGCACTGTTGTTAGAGAAGAACAAGGATAAGAGTCACTGCTTGTCCCTTGACGGTATCTAACCAGAAAGCCACGGCTAACTACGTGCCAGCAGCCGCGGTAATACGTAGGTGGCAAGCGTTGTCCGGAATTATTGGGCGTAAAGCGCGCG
+
GGGGGGGGGGGGGGGGGGGGGDGGGGGGAFGGGGGGGGGGDGGGGGGFGGGGFGGGGGGGGGGGGGGGGFFGGGGGGGGGFFGGGGGGGGGGGGGECFGGGGFGGGDFFFFGGGG,A=FFE<ACFGDFCFFFFFFGCFG9FFGGGGGGG<+FFFGGGGGGGGGGFDGGGGGGGFGCGDGGGGGFFGCEEGGGGEEGGGGG?FGGCGGGDGCGGGC8CFGGGGEG6CGGGCCFCDE:DGGGGGGC
@M03364:276:000000000-BLYN8:1:1101:23477:9918 1:N:0:1
ACTCCTACGGGAGGCAGCAGTAGGGAATCTTCCACAATGGACGAAAGTCTGATGGAGCAACGCCGCGTGAGTGAAGAAGGTTTTCGGATCGTAAAACTCTGTTGTTGGAGAAGAACGTATTTGATAGTAACTGATCAGGTAGTGACGGTATCCAACCAGAAAGCCACGGCTAACTACGTGCCAGCAGCCGCGGTAATACGTAGGTGGCAAGCGTTGTCCGGATTTATTGGGCGTAAAGCGAGCG
+
GGGGGGGGGGGGGGGGGGGGGGGGGGGGGGGGGGGFGGGGGGGGGGGFGGGGGGGGGGGGGGGGGGGGGGGEFGGGGGGGGGGGGGGGGGGGGGGFFGGGGGGGGGGGBFFFGGGGGGGGGGGGGEGGGGGGGGGGGGGGGGGGGGDDGGGGFFGGGGGGGGGGGGGGEGGGGGGGGGGFGGGGGGGGGG5BE>EEGGGGGGGGGGFGCFGGGGDE=FCEGGGG?FGGGFFCGCEGGGGGGGG>
@M03364:276:000000000-BLYN8:1:1101:28573:9918 1:N:0:1
ACTCCTACGGGAGGCAGCAGTAGGGAATCTTCGGCAATGGACGAAAGTCTGACCGAGCAACGCCGCGTGAGTGAAGAAGGTTTTCGGATCGTAAAACTCTGTTGTTAGAGAAGAACAAGGACGTTAGTAACTGAACGTCCCCTGACGGTATCTAACCAGAAAGCCACGGCTAACTACGTGCCAGCAGCCGCGGTAATACGTAGGTGGCAAGCGTTGTCCGGATTTATTGGGCGTAAAGCGCACG
+
FGGGGGGGGGGGGGGGGGGGG<FGGGGG,FGFFCGGGGGGFG@FEGGDGGGG<FCFGGEGGGGGGGGGGGGGGGGGGGGG?EFGGGGD+7CFFEFFGGFGGGGFG8DFEFGG8FE<FDGF8BFE+B:@?EGGGFFCEFGGGGG@FCEF@F@AFFGGGGGGGGAF>7<FFD:FFDGFCEGGFGFFFGGGFGDEGGCCEGF>B?8CCFGGGF*AE1;5CCFEGGEEEGGGFFGGCDCGGGGGCD<7
@M03364:276:000000000-BLYN8:1:1101:21342:9928 1:N:0:1
ACTCCTACGGGAGGCAGCAGTGGGGAATATTGCACAATGGGCGCAAGCCTGATGCAGCCATGCCGCGTGTGTGAAGAAGGCCTTCGGGTTGTAAAGCACTTTCAGCGAGGAGGAAGGTGGTGAACTTAATACGTTCATCAATTGACGTTACTCGCAGAAGAAGCACCGGCTAACTCCGTGCCAGCAGCCGCGGTAATACGGAGGGTGCAAGCGTTAATCGGAATTACTGGGCGTAAAGCGCACG
+
GGGGGGGGDGGGGGDGGGGGGGGGGGGGGGGGGGGGGGGGGGGGGGGGGGGGGGGGGGGGGGGGGGGGGGGGGGGGGGGGGGGGGGGGFGGGGGGGGGGGFGGGGGGGGGGGGGGGGGGGGGGGGGGGGGGGGGGGGGGGGGGGGGGGGGGGGGGGGGGGGGGGGGGGGGGGGGGGGGGGGGGGGFGGGGGGDGGGGGGGGGDGGGGEGGGGGGGGGGGGGGGGGGGGGFGGGGGGGGGGGGGC
@M03364:276:000000000-BLYN8:1:1101:10522:9941 1:N:0:1
ACTCCTACGGGAGGCAGCAGTGGGGAATATTGCACAATGGGCGCAAGCCTGATGCAGCCATGCCGCGTGTATGAAGAAGGCCTTCGGGTTGTAAAGTACTTTCAGCGAGGAGGAAGGCATTAAGGTTAATAACCTTAGTGATTGACGTTACTCGCAGAAGAAGCACCGGCTAACTCCGTGCCAGCAGCCGCGGTAATACGGAGGGTGGAAGCGTTAATCGGAATTACTGGGCGTAAAGCCCACG
+
FGGGGGGGGGGGGGGGGGGGGGGGGGGGGGGGGGGGGGGGGFG@FGEGGGGGGGGGGG,C6CFGGGGGGDEGGGFGGGGG8FGGGGGGG,@FGGGGGCGGDFGDCFGGFGG=FEFFBEF<E,B9FGGFE?9B,DDCFGDA<,,A5<F6@F+,C:F+@>,,D:DE7D@CB***7F,,,@>>**,>6,4,6****1B*2<9=5=*=EEE**>ECC8*A*+0:**2:6+CFD75*///7>C:**/59
@M03364:276:000000000-BLYN8:1:1101:17144:9957 1:N:0:1
ACTCCTACGGGAGGCAGCAGTAGGGAATCTTCGGCAATGGGGGCAACCCTGACCGAGCAACGCCGCGTGAGTGAAGAAGGTTTTCGGATCGTAAAACTCTGTTGTTAGAGAAGAACAAGGACGTTAGTAACTGAACGTCCCCTGACGGTATCTAACCAGAAAGCCACGGCTAACTACGTGCCAGCAGCCGCGGTAATACGTAGGTGGCAAGCGTTGTCCGGATTTATTGGGCGTAAAGCGAGCG
+
GGGGGGGGGGGGGGGGGGGGGGGGGGGGGGGGGGGGGGGGGGGGGGGGGGGGGGGGGGGGGGGGGGGGGGGGGGGGGGGGGGGGGGGGGGGGGGGGGGGGGGGGGGGGGGGGGGGFGGFFGGGGFGGGGGGGGGGGGGFFGGGGGGGGGGGGGGGGGGGGGGGG:FFGGGGGGGGFGGGCGGGGGGCGGGGGGGECCF?CCFFCCFFFGGGGGGGGGG?EG*1/<CFGGGGGGGGGGGGGD<D<
@M03364:276:000000000-BLYN8:1:1101:2315:9966 1:N:0:1
ACTCATACGGGAGGCAGCAGTAGGGAATCTTCCGCAATGGACGAAAGTCTGACGGAGCAACGCCGCGTGTGTGAAGAAGGTTTTCGGATCGTAAAGCACTGTTGTTAGAGAAGAACAAGGACGTTAGTAACTGAACGTCCCCTGACGGTATCTAACCAGAAAGCCACGGCTAACTACGTGCCAGCAGCCGCGGTAATACGGAGGGTGCAAGCGTTAATCGGAATTACTGGGCGTAAAGCGCACG
+
GGCF,CF<FBFGGGGDEFGFC<FGDGGGGECGGCGEFGGGEFGDDGGEFFGGGGEGGGGGGGGGCF@FGEFEFFDFGGGFF9FFGGGG=FGGFEFEFGGGGF,FFFGECFGGGGGGGGE?EFGCDFGGGGF9AFFGGGGGGGGGCFF:CGGGGGFGFGGCGGGGFDECFDF:FG;;<EGGCFFC8BGGGGGEGBEC9CEGGGGGGEG>FC7CEEECGGFGGEGFC79AAF5C7DEEGGGDD7D<
@M03364:276:000000000-BLYN8:1:1101:24885:10003 1:N:0:1
ACTCCTACGGGAGGCAGCAGTGGGGAATATTGCACAATGGGCGCAAGCCTGATGCAGCCATGCCGCGTGTATGAAGAAGGCCTTCGGGTTGTAAAGTACTTTCAGCGGGGAGGAAGGTGATGAACTTAATACGTTCATCAATTGACGTTACCCGCAGAAGAAGCACCGGCTAACTCCGTGCCAGCAGCCGCGGTAATACGGAGGGTGCAAGCGTTAATCGGAATTACTGGGCGTAAAGCGCACG
+
GGGGGGGGGGGGGGGGGGGGGGGGGGGGGGGGGGGGGGGGGGGGGGGGGGGGGGGGGGGGGGGGGGGFGGGGGGGGGGGGGGGGGGGGGGGGGGGGGGGGGGGGGGGGGGGGGGGGGGGGGGGGGGGGGGGGGFGGGGGGGGGGGGGGGGGGGGGGGGGGGGGGGGGDGGGGGGGGGGGGGGGGGGGGGGGGGGGGGGGGGGGGGGGGGGGGGGGGGGGGDG5FGGGGGGGGGGGGGGGGGGD1
@M03364:276:000000000-BLYN8:1:1101:26209:10008 1:N:0:1
ACTCCTACGGGAGGCAGCAGTAGGGAATCTTCGGCAATGGACGAAAGTCTGACCGAGCAACGCCGCGTGAGTGAAGAAGGTTTTCGGATCGTAAAACTCTGTTGTTAGAGAAGAACAAGGACGTTAGTAACTGAACGTCCCCTGACGGTATCTAACCAGAAAGCCACGGCTAACTACGTGCCAGCAGCCGCGGTAATACGTAGGTGGCAAGCGTTGTCCGGATTTATTGGGCGTAAAGCGAGCG
+
GGFGGGCFGDFGGGGGDGGGE9FGGGGGCFFF88@FGGGGFGGG@@F@EFFGE<BFGGGGGGGGECCGGCFFGGFGGGGGF?DFFGGFFGGGGGG9EGGGCF?FF8BECGGFGGF@DFFGGCCB+FCDGG9<?FAFF=FCFGG@<FED<BFGCCFGGGGFGFFGGGFG@FEFFAD;C>DGDFGGGCFFGE*8B8C@C9FFFG5C+<BFGECGGGGEGFGE5*:1AFGG+<CCDGGGGGGGGGG<
@M03364:276:000000000-BLYN8:1:1101:18904:10013 1:N:0:1
ACTCCTACGGGAGGCAGCAGTAGGGAATCTTCGGCAATGGACGAAAGTCTGACCGAGCAACGCCGCGTGAGTGAAGAAGGTTTTCGGATCGTAAAACTCTGTTGTTAGAGAAGAACAAGGACGTTAGTAACTGAACGTCCCCTGACGGTATCTAACCAGAAAGCCACGGCTAACTACGTGCCAGCAGCCGCGGTAATACGTAGGTGGCAAGCGTTGTCCGGATTTATTGGGCGTAAAGCGAGCG
+
GGGGGGGGGGGGGGGGGGGGGGGGGGGGGGGGGGGGGGGGGGGGGGGGGGGGGGGGGGGGGGGGGGGGGGGGGGGGGGGGGGGGGGGGGGGGGGGGGGGGGGGGGGGGGGGDFGGGGGFGGGGGGGGGGGGFGGGGGGGDGGGGGGGGGGGGGGGGGGGGFGGGGGGGGGGGGGGGGGGFGGFGGGGGGGGGGGGGGGGGGGGGGGGGGGGGGGGGGGGGG=C=FGGGFFGGGDGGGGGGGGGC
@M03364:276:000000000-BLYN8:1:1101:16707:10037 1:N:0:1
ACTCCTACGGGAGGCAGCAGTAGGGAATCTTCCACAATGGACGAAAGTCTGATGGAGCAACGCCGCGTGAGTGAAGAAGGTTTTCGGATCGTAAAACTCTGTTGTTGGAGAAGAACGTATTTGATAGTAACTGATCAGGTAGTGACGGTATCCAACCAGAAAGCCACGGCTAACTACGTGCCAGCAGCCGCGGTAATACGTAGGTGGCAAGCGTTGTCCGGATTTATTGGGCGTAAAGCGAGCG
+
GGGGGGFGGGGGGGGGGGFFGGGGGGGGGGGGGGGGGGFGGGGGGGGGGDFGGGGGGGGGGGGGGGGGGGGGGGGGGGGGGGGGGGGGGDFGGGGGGGGGGGGGGGCGGGGGGGGGGGFEGGGGGGGGGGGGGGGCGGDGFFFGGGGGEFFFFFGGG>EGGGGGFGGGGGGGGGGGGGC:FFGFGFGGGCEGGGGGGGGGGGGGGCFGGGGGDEGCGFFEEEEGFGGGGFFGG<==<:7/9CG3
@M03364:276:000000000-BLYN8:1:1101:26138:10044 1:N:0:1
ACTCCTACGGGAGGCAGCAGTAGGGAATCTTCGGCAATGGACGAAAGTCTGACCGAGCAACGCCGCGTGAGTGAAGAAGGTTTTCGGATCGTAAAACTCTGTTGTTAGAGAAGAACAAGGACGTTAGTAACTGAACGTCCCCTGACGGTATCTAACCAGAAAGCCACGGCTAACTACGTGCCAGCAGCCGCGGTAATACGTAGGTGGCAAGCGTTGTCCGGATTTATTGGGCGTAAAGCGAGCG
+
GGGGGGGGGGGGGGGGGGGGGGGGGGGGGGGGGGGGGGGGGGGGCGGFGGGFGGGGGGGGGGGGGGGGGGGGGGAFFGGGGGGGGGGGGGGGGGDCEFGGGGGGGGGFGGGGGGGGGGFGGGGEFGGGGGGGGGGGGF=CCFGCC8FGEGGGGGGGGGFGCFGFFDGGDGGGGGGGGGGGGGGGGFGFGGGGGGGGGGGGGGGGGGGGFGFGGGGGGCGGGCECCFGFGGGGGDDEGGGGDDDD
@M03364:276:000000000-BLYN8:1:1101:20935:10053 1:N:0:1
ACTCCTACAGGAGGCAGCAGTGGGGAATATTGCACAATGGGCGCAAGCCTGATGCAGCCATGCCGCGTGTATGAAGAAGGCCTTCGGGTTGTAAAGTACTTTCAGCGAGGAGGAAGGCATTAAGGTTAATAACCTTAGTGATTGACGTTACTCGCAGAAGAAGCACCGGCTAACTCCGTGCCAGCAGCCGCGGTAATACGGAGGGTGCAAGCGTTAATCGGAATTACTGGGCGTAAAGCGCACG
+
GGGGGGGGGGGGGGGGGGGGGGGGGGGGGGGGGFGGGGGGGGGGGGEGGGGGGGGGGGGGGGGGGGGGGGGGGGGGGGGGGGGGGGGGGGGGGGGGGGGGGGGGGGGGGGEGGGGGGGGGGGGGGGGGFGGGGGGGGGFGGGGGGGGGFGGGGGGGGGGCGGGGGGGGGGGGGGGGGDGGGGGGGGGGGGGGDCEGGGGGGGEGGGGGGGGFGGEGGGGGCEGGGGGGGFGGGGGGGGGGGGG7
@M03364:276:000000000-BLYN8:1:1101:7551:10063 1:N:0:1
ACTCCTACGGGAGGCAGCAGTAGGGAATCTTCGGCAATGGACGAAAGTCTGACCGAGCAACGCCGCGTGAGTGAAGAAGGTTTTCGGATCGTAAAACTCTGTTGTTAGAGAAGAACAAGGACGTTAGTAACTGAACGTCCCCTGACGGTATCTAACCAGAAAGCCACGGCTAACTACGTGCCAGCAGCCGCGGTAATACGTAGGTGGCAAGCGTTGTCCGGATTTATTGGGCGTAAAGCGAGCG
+
GGGGGGGGGGG@FGGGGGGGGGGGGGGGGGGGGGGGGGGGGGGGGGGGGGGFGGGGGGGGGGGGGGGGGEGGCFFGGGGGGGGGGGGGGGCGGG7FGGGGGGGGGGGGFGGGGGGGGGCFGGGGGGGFGFGGFFEGGGGGGGGGGGGDGGGGGGGGGFGGGGGG>FGGDGFGGGFFGGGGGGGGFGGGGGGGGGGDGGGGGGGDFFFGGCFGGEGGECFDGGGEGGGF?FC5DDGGGGGGGD)/
@M03364:276:000000000-BLYN8:1:1101:21737:10090 1:N:0:1
ACTCCTACGGGAGGCAGCAGTGGGGAATATTGCACAATGGGCGCAAGCCTGATGCAGCCATGCCGCGTGTATGAAGAAGGCCTTCGGGTTGTAAAGTACTTTCAGCGAGGAGGAAGGCGTTGTGGTTAATAACCGCAACGATTGACGTTACTCGCAGAAGAAGCACCGGCTAACTCCGTGCCAGCAGCCGCGGTAATACGGAGGGTGCAAGCGTTAATCGGAATTACTGGGCGTAAAGCGCACG
+
GGGGGGGEGGGGGGGGGGGGEGGGGGGGGGGGGGGGGGGGGFGDGGGGGGGGGGGGFGGGGGGGGGGGGGGGFGGGGGGGGGGGGGGGGGGGGGGGGGGGGGGGGGGDGGGGGGGGGGEFGGGGGFGGGGGGGFGGGGFGGGGGGGFGGGEGFGGGGGGGFGGGGGGGGGGGGGGGGGGGGGGGGGGFGGGGGGGGGGGGGGGGGGGGGGGGGGGGGGGGG5CFGGGGDFFFDGCGFGGDGGGD
@M03364:276:000000000-BLYN8:1:1101:27496:10101 1:N:0:1
ACTCCTACGGGAGGCAGCAGTAGGGAATCTTCCGCAATGGGCGAAAGCCTGACGGAGCAACGCCGCGTGAGGGATGAAGGGTTTCGGCTCGTAAAACTCTGTTATTAGGGAAGAACAAATGTGTAAGTAACTGTGCACGTCTTGACGGTACCTAATCAGAAAGCCACGGCTAACTACGTGCCAGCAGCCGCGGTAATACGTAGGTGGCAAGCGTTATCCGGAATTATTGGGCGTAAAGCGCGCG
+
GGGGGGGGGGGFGGCGGFGGGFGGGGGGFFGACFEFGGGGGGGGGGGGGGGGGGGGGGFGG:FGFGGGGCE,CFGGFFGGFGFFGGGCFGGGGGGGGCCFGGGGGC@<E,B,CFGFE<F?D,EF?AFFGFAFEDFDAC7FGGGGGFGGGGGGFFCDFGC9FCGC3,,@FFFGGGGGGGGGGGGGGGGGDGGGGGGGGGGDGGFG;9FGFGGGGGGGC?FEEEGGGF?FFGGGDD=CFC7C)>C<
@M03364:276:000000000-BLYN8:1:1101:21635:10110 1:N:0:1
ACTCCTACGGGAGGCAGCAGTGGGGAATATTGCACAATGGGCGCAAGCCTGATGCAGCCATGCCGCGTGTGTGAAGAAGGCCTTCGGGTTGTAAAGAACTTTCAGCGAGGAGGAAGGTGGTGAACTTAATACGTTCATCAATTGACGTTACTCGCAGAAGAAGCACCGGCTAACTCCGTGCTAGCAGCCGCGTGAATACGGAGGGTGCGAGCGTAAATCGGAATTACTGGGCGTAAAGCGCACG
+
GEFEGGGDBFGGEGGGG7FEGGGCFE@<FFGE9,CFFC@F?FF>FEEGGGGF<6FEAA<CFF<8@FGGDB<=EFGGFGFFG<=,C4=>FGG+9FEA,?E<?E,B5AF+@:FFF7?=:,4=BBGGC9CFCFCA3B,B3EFG9D,7D<6CBF7B,+@+38>C<FC<FC<:**@B:7D9:CDD*1;;>D,:CEG5***:+?+*:*B*8C8**3=**:*279:=5*?*C+++A6//>57**:C35)71
@M03364:276:000000000-BLYN8:1:1101:13966:10133 1:N:0:1
ACTCCTACGGGAGGCAGCAGTGGGGAATATTGCACAATGGGCGCAAGCCTGATGCAGCCATGCCGCGTGTGTGAAGAAGGCCTTCGGGTTGTAAAGCACTTTCAGCGAGGAGGAAGGTGGTGAACTTAATACGTTCATCAATTGACGTTACTCGCAGAAGAAGCACCGGCTAACTCCGTGCCAGCAGCCGCGGTAATACGGAGGGTGCAAGCGTTAATCGGAATTACTGGGCGTAAAGCGCACG
+
GGGGGGGGGGGGGGGGGGGGGGGGGGGGGGGGGGGGGGGGGGGGGGGGGFGGGGGGGGGGGGGGGGGGGGGGGGGGGGGGGGGGGGGGGGGGGGGGGGGGGGGGGGGGGGGGGGGGGGGGGGGGGGGGGGGGGGGGGGGGGGGGGGGGGGGGGGGGGGGGGGGGGGGGGGGCGGGGGGGGGGGGGGGGGGGGGGGGGGGGDEGGGGGGGGGGGGGGGGGGGGCFGGGGGGGGGGGGGGGGGGD7
@M03364:276:000000000-BLYN8:1:1101:3520:10137 1:N:0:1
ACTCCTACGGGAGGCAGCAGTAGGGAATCTTCCGCAATGGGCGAAAGCCTGACGGAGCAACGCCGCGTGAGTGATGAAGGGTTTCGGCTCGTAAAACTCTGTTATTAGGGAAGAACAAACGTGTAAGTAACTGTGCACGTCTTGACGGTACCTAATCAGAAAGCCACGGCTAACTACGTGCCAGCAGCCGCGGTAATACGTAGGTGGCAAGCGTTGTCCGGATTTATTGGGCGTAAAGCGAGCG
+
CFGGGGGGGGGGGGGGGGGGFFGGGGGGGGG9<8FFEGGGFEFGGGGGFGFGDF:CFG@FFEGGEGGGGGEFG<FFGGGGG?FGGGGGGGFGGGGCEFGGFGE9FGGGFGFGGGFD,,B=BFFFECFFGGGCFGG9@AFFC>@,CFC+@C:DF9<<9F,EF7FCFFCF7*>CE@?9?BFEFFGFGGCGE*=B5CEGFGDFE98EFFFGG+/8*C5::C0C5EEDECFFCCEDDDEE3*:9*)9)
@M03364:276:000000000-BLYN8:1:1101:4228:10139 1:N:0:1
ACTCCTACGGGAGGCAGCAGTAGGGAATCTTCCACAATGGACGAAAGTCTGATGGAGCAACGCCGCGTGAGTGAAGAAGGTTTTCGGATCGTAAAACTCTGTTGTTGGAGAAGAACGTATTTGATAGTAACTGATCAAGTAGTGACGGTATCCAACCAGAAAGCCACGGCTAACTACGTGCCAGCAGCCGCGGTAATACGTAGGTGGCAAGCGTTGTCCGGATTTATTGGGCGTAAAGCGAGCG
+
GGGGGGGGGGGGGGGGGGGGGGGGGGGGGGGGGGGGGGGGGGGGGDEFFGGGGGGGGGGGGGGGGGGGGGGGGGGGGGGGGGGGGGGGGGEGGGGGGGGGGGGGGGGGGGGGGGGGGGGGGGGGGGGFGGGGGGGGGGGCFGGGFGFDFGGGGG?FGGGGGGGGGGGGGGGGGGGGGGGGGFCFGGGGGGGGGGECGGGGGGCGGGGGGGGGGGGGGGGGGCCGFGC9<FEF<DEEGGGCGGG3
@M03364:276:000000000-BLYN8:1:1101:9840:10187 1:N:0:1
ACTCCTACGGGAGGCAGCAGTGGGGAATATTGCACAATGGGCGCAAGCCTGATGCAGCCATGCCGCGTGTATGAAGAAGGCCTTCGGGTTGTAAAGTACTTTCAGCGAGGAGGAAGGCATTAAGGTTAATAACCTTAGTGATTGACGTTACTCGCAGAAGAAGCACCGGCTAACTCCGTGCCAGCAGCCGCGGTAATACGGAGGGTGCAAGCGTTAATCGGAATTACTGGGCGTAAAGCGCACG
+
GGGGGGGGGGGGGGGGGGGGGGGGGGGGGGGGGGGGGGGGGGGGGGGGGGGGGGGGGGGGGGGGGGGGEEGGGGGGGGGGGGGGGGGGGGGGGGGGGGGGGGGGGGGGGGDGGGGGGGGGGGGGGGGGGGGGGGGGGGGGGGGGGGGEGGGGGGGGGGGGGGGGGGGGGGGGGGGGGGGGGGCGGGGGFGGGGGGGFGGG85CEGGGGGFGFGDEGGFGGGGGGGGGGGGFFDGGDGGGGGGGD
@M03364:276:000000000-BLYN8:1:1101:25220:10192 1:N:0:1
ACTCCTACGGGAGGCAGCAGTAGGGAATCTTCGGCAATGGACGAAAGTCTGACCGAGCAACGCCGCGTGAGTGAAGAAGGTTTTCGGATCGTAAAACTCTGTTGTTAGAGAAGAACAAGGACGTTAGTAACTGAACGTCCCCTGACGGTATCTAACCAGAAAGCCACGGCTAACTACGTGCCAGCAGCCGCGGTAATACGTAGGTGGCAAGCGTTGTCCGGATTTATTGGGCGTAAAGCGAGCG
+
GGFGGFFGGGGG@FGGGGGGGFEFEFGFFGGFFDGFGGGGGGEFECGGCFFGGGGGFCFGGGGG77BCFGEFGGGGGGGGFFGGGGGGGGGG<=BFGGGGGGFFGFGGGGGGGGGGFFGGCFCFEFGGGGGGGGGGGGDECGDGGG>FFGGGFFGGGGGGGGGCFGGEGGGGGGGGFEGGGG;FFFFG8CGGGGG*C?EGGFG>CGFGGGFGGGGGGF+:58CCFFGGFGCFDDGEDCGCCCG/
@M03364:276:000000000-BLYN8:1:1101:15828:10206 1:N:0:1
ACTCCTACGGGAGGCAGCAGTGGGGAATATTGCACAATGGGCGCAAGCCTGATGCAGCCATGCCGCGTGTATGAAGAAGGCCTTCGGGTTGTAAAGTACTTTCAGCGAGGAGGAAGGCACTAAGGTTAATAACCTTAGTGATTGACGTTACTCGCAGAAGAAGCACCGGCTAACTCCGTGCCAGCAGCCGCGGTAATACGGAGGGTGCAAGCGTTAATCGGAATTACTGGGCGTAAAGTGCACG
+
GGGGGGDFGGGGGGGGGGGGGGGGGGGGGGGGGGGGAFDGGGGGGGGGGGGGGGGGGGGGGGGGGGGGGGGGGGGGGGGGGGGGGGGGFGGGGGGGGGGGGGGGGGGCFCFGGGGGGGGGGGGGGGGGGGGGGGGGGGCFDGGGGGGBFGGGGGGGGGGGGGGFGGGGGGGGGGGGGGGGGGGFFGGGGGGGEECEGFGGGEEDEGGGGCFFGGGGGGGGGCEGGGGGGGGGGGGGGGGGGGG5
@M03364:276:000000000-BLYN8:1:1101:27327:10221 1:N:0:1
ACTCCTACGGGAGGCAGCAGTAGGGAATCTTCGGCAATGGACGAAAGTCTGACCGAGCAACGCCGCGTGAGTGAAGAAGGTTTTCGGATCGTAAAACTCTGTTGTTAGAGAAGAACAAGGACGTTAGTAACTGAACGTCCCCTGACGGTATCTAACCAGAAAGGGACGGCTAACTACGTGCCAGCAGCCGCGGTAATACTTAGGTCCCAAGCGTTGTCCGGATTTATTGGGCGTAAAGCGAGCG
+
GGGGGGGGGGGGGGGGGGGGGCFGGGGG9FGFFGGGEGFGCFED6@FGGGGG9@FGGGGGGGGGGGGGGBFGGGDDFGFFGFBFGGG7C+CFF8@AFFCF?FFFFGCG9FCGG?,EFA8?,BFGB8BFFGFF<DBCFGGD7AFGGCECC<FFGF@FG9F:FCD7FFFFGDC*DF,?,1<B*;;CC,<44=:8C1=CBFB9C9FG9<+;<8F*=;EE5:9:E*8=?+<E76CFGGGD7*:D*199
@M03364:276:000000000-BLYN8:1:1101:27533:10224 1:N:0:1
ACTCCTACGGGAGGCAGCAGTAGGGAATCTTCGGCAATGGACGAAAGTCTGACCGAGCAACGCCGCGTGAGTGAAGAAGGTTTTCGGATCGTAAAACTCTGTTGTTAGAGAAGAACAAGGACGTTAGTAACTGAACGTCCCCTGACGGTATCTAACCAGAAAGCCACGGCTAACTACGTGCCAGCAGCCGCGGTAATACGTAGGTGGCAAGCGTTGTCCGGATTTATTGGGCGTAAAGCGAGCG
+
GGGGGGGGGGGDGGGGGGGGGGGGGGGGGGGGGGGGGGGGGGGGGDGGGGGGFGGGGGGGGGGGGGGGGGGGGGFGGGGGGGGGGGGG>FDGGGGGGGGGGGGGGGGGGGGGGGGGGGGGDFGFGGGGGGGGGGGGGGGFEFGGGFEGGGGGGGGGGGGFGFFGGGGGGGGGGGGGGGGFGGGFFEGGG5CEEGGGGGGGGGGGFGGGGGGGGGGGEA75E8=CCFGGGGCFDGGGGFC5C<DC
@M03364:276:000000000-BLYN8:1:1101:2318:10226 1:N:0:1
ACTCCTACGGGAGGCAGCAGTAGGGAATCTTCGGCAATGGACGAAAGTCTGACCGAGCAACGCCGCGTGAGTGAAGAAGGTTTTCGGATCGTAAAACTCTGTTGTTAGAGAAGAACATGGGTGAGAGTAACTGTTCACCCCTTGACGGTATCTAACCAGAAAGCCACGGCTAACTACGTGCCAGCAGCCGCGGTAATACGTAGGTGGCAAGCGTTGTCCGGATTTATTGGGCGTAAAGCGAGCG
+
GGGGFGGGGGGGGGGGGGGGGGGGGGGGGGGGGGGGGGGGGGGGGGGGGGGGGGEGGGGGGGGGGGG>FGGCGGGGGGGGGGGGGGGGGGGGGGGGGGGGGGGGGGGGGGGGGGGGGGGGGGGGGGGGFGGGGGGGGGGGGGGGGGG@CFGGGGGGGGGGGGGGGGGGGGGGGGGGGGG>C@FGGGGGGEGGDGGGGGGGFEGGFGGGGGGCG>EGGGGGGE?=FGGGGG57DDGGFGDDD<<7
@M03364:276:000000000-BLYN8:1:1101:11893:10226 1:N:0:1
ACTCCTACGGGAGGCAGCAGTGGGGAATATTGCACAATGGGCGCAAGCCTGATGCAGCCATGCCGCGTGTATGAAGAAGGCCTTCGGGTTGTAAAGTACTTTCAGCGAGGAGGAAGGCATTAAGGTTAATAACCTTATCAATTGACGTTACCGACAGAAGAAGCACCGGCTAACTCCGTGCCAGCAGCCGCGGTAATACGGAGGGTGCAAGCGTTAATCGGAATTACTGGGCGTAAAGCGCACG
+
GGGGGGFGGGGGGGGGGGGGGGGGGGDGGGGGGGGFGGGGGGGGGGGGGGGGGGGGGGGGGGGGGGGCGFGGGGGGGGGGGDFGGGGGFGGGGGGGGGGGGGGGGGGGGGGGGGGGGGGGGGGGGGGGGGGGGGGGGGGGGGGGFGGGGGGGG:FGGGGGGGGGGGGGGGGGGGGGGGGGGGGGGGGGGGGGGGGGC9EGGGGGGECCEFGGEEEGGGGGGGDCG7EGGGGGGGGGFCDG<DDC
@M03364:276:000000000-BLYN8:1:1101:18945:10300 1:N:0:1
ACTCCTACGGGAGGCAGCAGTAGGGAATCTTCGGCAATGGACGAAAGTCTGACCGAGCAACGCCGCGTGAGTGAAGAAGGTTTTCGGATCGTAAAACTCTGTTGTTAGAGAAGAACAAGGACGTTAGTAACTGAACGTCCCCTGACGGTATCTAACCAGAAAGCCACGGCTAACTACGTGCCAGCAGCCGCGGTAATACGTAGGTGGCAAGCGTTGTCCGGATTTATTGGGCGTAAAGCGAGCG
+
FFGGGGGGGGGGGGGGGGGGGEGGGGGGFGGFG7FGGGGGF8FCFGCEGGGGGGGGGGGGEGGGGGGGGCFGGGFGGGGGEDFGGGG:FFGGGGGBFFGGGFGGGG<F<EFGGGGG?FG=FGGEC<>FFCGGGG9>=@D7+DFGGGGGGGFGGCFFCGGCGGGF7<DGGDGEFGGGGGGGGGGGGGGGEGGGGGGGGGGGGDFGC+=CGGGGGGG=>+0>EG=EFF?FFGFGGGGGGGGGCDGD
@M03364:276:000000000-BLYN8:1:1101:20413:10311 1:N:0:1
ACTCCTACGGGAGGCAGCAGTAGGGAATCTTCCGCAATGGACGAAAGTCTGACGGAGCAACGCCGCGTGTGTGAAGAAGGTTTTCGGATCGTAAAGCACTGTTGTTAGAGAAGAACAAGGATAAGAGTCACTGCTTGTCCCTTGACGGTATCTAACCAGAAAGCCACGGCTAACTACGTGCCAGCAGCCGCGGTAATACGTAGGTGGCAAGCGTTGTCCGGATTTATTGGGCGTAAAGCGAGCG
+
GGGGGGGGGGGGGGGGGGGGGGGGGGGGGGGGGGGGGDGGGGEFGGGG9FGGGGGGGGGGGGGGGGGGGGGGGGGGGGGGGGGGGGGGGGGGGGGGGGGGGGGGGGGGGGGGGGGGGFGGGGGGGGGGGGGGGGGGGGGGGGGGGGGGGGGGGGGGGGGGGGGGGGGGGGGGGGGGGGGGGGGFGGGGGGGGGGGGGGGGGGGGGGGGGGGGGGGGGFGGEGEGGGGGGGGGGGGGCGGGGGGD
@M03364:276:000000000-BLYN8:1:1101:19656:10312 1:N:0:1
ACTCCTACGGGAGGCAGCAGTGGGGAATATTGCACAATGGGCGCAAGCCTGATGCAGCCATGCCGCGTGTATGAAGAAGGCCTTCGGGTTGTAAAGTACTTTCAGCGGGGAGGAAGGTGATGAACTTAATACGTTCATCAATTGACGTTACCCGCAGAAGAAGCACCGGCTAACTCCGTGCCAGCAGCCGCGGTAATACGGAGGGTGCAAGCGTTAATCGGAATTACTGGGCGTAAAGCGCACG
+
GGGGGGGGGGGGGGGGGGGGGGGGGGGGGGGGGGGGGGGGGGGGGGGGGGGGGGGGGGGGGGGGGGGGGGGGGGGGGGGGGGGGGGGGGGGGGGGGGGGGGGGGGGGGGGGGGGGCGEGFGGFGGGGGGGGGGGGFGGGGGGEGFFGGGGGGGGGGGDGGGGGGCGGDGGGGGGGFGGGGGGGGGCFGGGGGGGDGGGGGGGGGGGGGGGFGGGGGGGGD5EGGGGGGCEGFGGGGCGGGGGGC
@M03364:276:000000000-BLYN8:1:1101:27520:10314 1:N:0:1
ACTCCTACGGGAGGCAGCAGTGGGGAATATTGCACAATGGGCGCAAGTCTGATGCAGCCATGCCGCGTGTATGAAGAAGTCCTTCGGGTTGTAAAGCACTTTCAGCGAGGAGGAAGGTGGTGAGCTTAATACGCTCATCAATTGACGTTACTCGCAGAAGAAGCACCGGCTAACTCCGTGCCACCAGCCTCGGTAATACGGAGGGGGCAAGCGTTAAGCGTAATTACTGAGCGTAAAGCGCACC
+
GGGGGFGGGDGG@@CFG7E<F,CFGGGGGGCFCCDG8<FGFFF:CG+6:C@ECC<FD,6EFDGGGEC+7?EEFGFFDFG,<?FG<DF:FFEFGGCF<FCFDFG99?+4>CF7=F,,BB=<?+5B,8,,CADDGE+BFFD<,7CADE7>D=:DFG7+3+8><F,FG,>:C*3@>D;>>C<:FE9,2>DB8:,*;BF*,?;5*=*BE*1=C5*5*;=85+0>**2CFC7<C+<6C):*9:CGD)))
@M03364:276:000000000-BLYN8:1:1101:6692:10336 1:N:0:1
ACTCCTACGGGAGGCAGCAGTAGGGAATCTTCCACAATGGACGAAAGTCTGATGGAGCAACGCCGCGTGAGTGAAGAAGGTTTTCGGATCGTAAAACTCTGTTGTTGGAGAAGAATGTATCTGATAGTAACTGATCAGGTAGTGACGGTATCCAACCAGAAAGCCACGGCTAACTACGTGCCAGCAGCCGCGGTAATACGTAGGTGGCAAGCGTTGTCCGGATTTATTGGGCGTAAAGCGAGCG
+
GGGGGGGGGGGGGGGGGGGGGGFGGGGGFGGGGGFGGGGCDFGGGGGGGGGGGGGGGGGGGGGGGGGGGGGGGGGGGGGGGGGGFGGDGGGGGCGCFGGGGGGGGGGGFGGGGGGGGGGGGGGGGGGGGGGGGGGGGGDEFFGGCFGGGGGGFGGGGGGGGGGGC=FEEGGGFFGGGGGGGGGGGGGC88CEDEGCEFGGC9EEFCFGGGGGGGGGGGGGGEEG+>EGGGFGGDEGGGFDGDC9
@M03364:276:000000000-BLYN8:1:1101:22765:10356 1:N:0:1
ACTCCTACGGGAGGCAGCAGTAGGGAATCTTCCGCAATGGACGAAAGTCTGACGGAGCAACGCCGCGTGTGTGAAGAAGGTTTTCGGATCGTAAAGCACTGTTGTTAGAGAAGAACAAGGATAAGAGTCACTGCTTGTCCCTTGACGGTATCTAACCAGAAAGCCACGGCTAACTACGTGCCAGCAGCCGCGGTAATACGTAGGTGGCAAGCGTTGTCCGGAATTATTGGGCGTAAAGCGCGCG
+
GGGGGGGGGGGGGGGGGGGGGGGGGGGGGGGGGGGGGDGGGGGGFBF9<F9FF7FCEGFGGGGD@@CFFFD4FFGC<FFGGGGGGGGGEGGGGGGG<FFGGFFFFFGFGFGGGGG8FFG8AFECFFFG9BDFCFFGFF,AFCGGGGGGGGGCEGGFFGGGGGGCFCFGDGGGFGGGGCF,>7BD@8>B88:EGGDGGG9>CCFDFFC>F?=F=E=*/347C=C:<@CGFFFC<D::FCC/9/5)
@M03364:276:000000000-BLYN8:1:1101:17045:10361 1:N:0:1
ACTCCTACGGGAGGCAGCAGTAGGGAATCTTCGGCAATGGACGAAAGTCTGACCGAGCAACGCCGCGTGAGTGAAGAAGGTTTTCGGATCGTAAAACTCTGTTGTTAGAGAAGAACAAGGACGTTAGTAACTGAACGTCCCCTGACGGTATCTAACCAGAAAGCCACGGCTAACTACGTGCCAGCAGCGGCGGTAATACGTAGGTGGCAAGAGTTGTCCGGATTTATTGGGCCTAAAGCGAGGG
+
FGGGGGGGGGGGGGGGGGGGGFGGGGGG9FGC,8FGGGGGFEFGGGE6FFGGDA@FFGFGGGGGGGGGG7B<FFGGGGGGGGGGGGGGGGGGGGG9B<FGGFFGGGGGCGGFGGGD=F,BFGGBFGCFAF,88CED,@FG7FFG8FC+@3FCB<FDCC<>,@CGG,DFGD7FG,;DF*>FB*,26CFG*:EEEE*89B9*+3**+<CF8@8**0<C<+<=*A/5E+?C9CF5**279**9C3)1
@M03364:276:000000000-BLYN8:1:1101:14623:10387 1:N:0:1
ACTCCTACGGGAGGCAGCAGTAGGGAATCTTCGGCAATGGACGAAAGTCTGACCGAGCAACGCCGCGTGAGTGAAGAAGGTTTTCGGATCGTAAAACTCTGTTGGTAGAGAAGAACGTTGGTGAGAGTGGAAAGCTCATCAAGTGACGGTAACTACCCAGAAAGGGACGGCTAACTACGTGCCAGCAGCCGCGGTAATACGTAGGTCCCGAGCGTTGTCCGGATTTATTGGGCGTAAAGCGCAC
+
GGGGGGGGGGGGGGGGGGGGGGGGGGGGGGGGGGGGGGGGGGGGGGGGGGGGGGGGGGGGGGGGGGGGGGGGGGGGGGGGFGGGGGGGGGGGGGGGGGGGGGGGGGGGGGGGGGGGGGGGGGGGGGGFGGGGGGGFFGGGGGGGGGFEGGGEGGGGFGGGGGGGGGGGGGGGGG7EGGGGGGGGGGGGGGEGGEGGGGGGGGGGGGGDFGGDDEGGGGDGEGGG=FGGGGGGDCGGGGC>CGDC
@M03364:276:000000000-BLYN8:1:1101:17424:10389 1:N:0:1
ACTCCTACGGGAGGCAGCAGTAGGGAATCTTCGGCAATGGACGAAAGTCTGACCGAGCAACGCCGCGTGAGTGAAGAAGGTTTTCGGATCGTAAAACTCTGTTGTTAGAGAAGAACAAGGACGTTAGTAACTGAACGTCCCCTGACGGTATCTAACCAGAAAGCCACGGCTAACTACGTGCCAGCAGCCGCGGTAATACGTAGGTGGCAAGCGTTGTCCGGATTTATTGGGCGTAAAGCGAGCG
+
GGGGGGGGGGGGGGGGGGGGGGGGGGGGGGGGGGGGGGGGGGGGGGGGGGGGGGGGGGGGGGGGGGGGGGGGGGGGGGGGGGGGGGGGGGGGGGGGGGGGGGGGGGGGGGGGGGGGGGFGGGGGGGGGGGGGGGGGGGGGGGGGGGGGGGGGGGGGGGGGGGGGGGGGGGGGGGGGGGGGGGGGGGGGGGGGGGGEGGGGGGGGGGGGGGGGGGECEFGGGGGGGGGGFGGGGDGDF:FDGDG<
@M03364:276:000000000-BLYN8:1:1101:25176:10392 1:N:0:1
ACTCCTACGGGAGGCAGCAGTAGGGAATCTTCGGCAATGGACGAAAGTCTGACCGAGCAACGCCGCGTGAGTGAAGAAGGTTTTCGGATCGTAAAACTCTGTTGTTAGAGAAGAACAAGGACGTTAGTAACTGAACGTCCCCTGACGGTATCTAACCAGAAAGCCACGGCTAACTACGTGCCAGCAGCCGCGGTAATACGTAGGTGGCAAGCGTTGTCCGGATTTATTGGGCGTAAAGCGAGCG
+
GGCFGGGGGGGGGGGGGGDEFCCFDGGGGGGGGGGGGGGGGGGGCGGGGGGGGGGGGGGGGEGGDGGCCGGFGGGGGGGGCGGFGGGGGGGDCGGGGGFGGGFEFFGGGGGGFFGGGGGEGGGCGCFGGGGGGGGGGGGDFGGGEFGEG@FGGGGGFGGGCA7@FGGD77FDGGGGGDGGGGGCGFFFGDEDGGGGGFFCEFCCGFG6EC5=EE8EEGFGGC*:@FFGGEGGDGGGFGFG<CCC
@M03364:276:000000000-BLYN8:1:1101:3086:10423 1:N:0:1
ACTCCTACGGGAGGCAGCAGTGGGGAATATTGCACAATGGGCGCAAGCCTGATGCAGCCATGCCGCGTGTATGAAGAAGGCCTTCGGGTTGTAAAGTACTTTCAGCGGGGAGGAAGGGATGAGCCTTAATACGGCTCGTCATTGACGTTACCCGCAGAAGAAGCACCGGCTAACTCCGTGCCAGCAGCCGCGGTAATACGGAGGGTGCAAGCGTTAATCGGAATTACTGGGCGTAAAGCGCACG
+
GGGGGGGGGGGGGGGGGGGGGGGGGGGGGGGGGGGGGGGGGGGGGGGGGGGGGGGGGGGGGGGGGGGGGGGGGGGGGGGGGGGGGGGGGGGGDFFEGGGGGGGGGGGGGGFGGGGGGGGGGGGGGGGGGGGGGGDFCEFFGGFFGGGGGFGEGGGGGGGGGGGGGGGGGGGGGGGGGGGGGGGGDGGGGGGGGGGGGGGGGEEGGGGEGGGGGGGGGGGGGGGGFGGGGCGGDDGGGFCGGGG<
@M03364:276:000000000-BLYN8:1:1101:20184:10436 1:N:0:1
ACTCCTACGGGAGGCAGCAGTAGGGAATCTTCGGCAATGGACGAAAGTCTGACCGAGCAACGCCGCGTGAGTGAAGAAGGTTTTCGGATCGTAAAACTCTGTTGTTAGAGAAGAACAAGGACGTTAGTAACTGAACGTCCCCTGACGGTATCTAACCAGAAAGCCACGGCTAACTACGTGCCAGCAGCCGCGGTAATACGTAGGTGGCAAGCGTTGTCCGGATTTATTGGGCGTAAAGCGAGCG
+
GGGGGGGGGGGGGGGGGGGGGGGGGGGGGGGGGGGGGGGGGGGGGGGGGGGGGGGGGGGGGGGGGGGGGGGGGGGGGGGGGGGGGGGGGGGGGGGGGGGGGGGGGGGGGGGGGGGGGGFGGGGGGGGGGGGGGGGGGGGFGGGGGGGGGGGGGGGGGGFGGGGGGGGGGGGGGGGGGGGGGGGGGGGGGGGGGGGGGGGGGGGGGGGGGGGGGGGGGGGGGGGEDFGGGGGGGGGGGGGGGGGD
@M03364:276:000000000-BLYN8:1:1101:19143:10501 1:N:0:1
ACTCCTACGGGAGGCAGCAGTGGGGAATATTGCACAATGGGCGCAAGCCTGATGCAGCCATGCCGCGTGTGTGAAGAAGGCCTTCGGGTTGTAAAGCACTTTCAGCGAGGAGGAAGGTGGTGAACTTAATACGTTCATCAATTGACGTTACTCGCAGAAGAAGCACCGGCTAACTCCGTGCCAGCAGCCGCGGTAATACGGAGGGTGCAAGCGTTAATCGGAATTACTGGGCGTAAAGCGCACG
+
GGGGGGGGGGGGGGGGGGGGGGGGGGGGGGGGGGGGGGGGGGGGGGGGGGGGGGGGGGGGGGGGGGGFGGGGGGGGGGGGGGGGGGGGGGGGGGGGGGGGGGGGGGGGGGGGGGGGGGGGGGGGGGGGGGGGGGGGGGGGGGGGGGGGGGGGGGGGGGGGGGGGGGGGGGGGGGGFGGGGGGGGGGGGGGGGEEEDGGGCGGGGGCCGFFCCEGGGFGGGGGGGGGGGGFGGGGEGGCFGGGG<
@M03364:276:000000000-BLYN8:1:1101:28002:10513 1:N:0:1
ACTCCTACGGGAGGCAGCAGTGGGGAATATTGCACAATGGGCGCAAGCCTGATGCAGCCATGCCGCGTGTATGAAGAAGGCCTTCGGGTTGTAAAGTACTTTCAGCGGGGAGGAAGGGATGAGCCTTAATACGGCTCGTCATTGACGTTACCCGCAGAAGAAGCACCGGCTAACTCCGTGCCAGCAGCCGCGGTAATACGGAGGGTGCAAGCGTTAATCGGAATTACTGGGCGTAAAGCGCACG
+
FGGGGGGGGEEGGGGGCGGGGGGGGGGGGGGGEFGGGAEGGGGEGGEGGGGGGGGGGGDGGGGGGGGGFGFGGGGFGGFGFGGGGGG>FGCFFFGGGGGGGFCDEFGGGGGGGGGGGGGFCDA,>DFGCFFFCCEE>7FFGFGG9;>FGFGC<F7<FEFCFGGFDCF*CC@GGGG<FGGC7ECFGGCGGDGG5?CEFD<E8EEEEGCE?FFGGCC/:CGCCCGFG?9E:?5CDGG5F>:<D7C9
@M03364:276:000000000-BLYN8:1:1101:23932:10536 1:N:0:1
ACTCCTACGGGAGGCAGCAGTGGGGAATATTGCACAATGGGCGCAAGCCTGATGCAGCCATGCCGCGTGTGTGAAGAAGGCCTTCGGGTTGTAAAGCACTTTCAGCGAGGAGGAAGGTGGTGAGCTTAATACGTTCATCAATTGACGTTACTCGCAGAAGAAGCACCGGCTAACTCCGTGCCAGCAGCCGCGGTAATACGGAGGGTGCAAGCGTTAATCGGAATTACTGGGCGTAAAGCGCACG
+
GGGGGGGGGGGGGGGGGGGGGGGGGGGGGGGGGGGGGGGGGGGGGGGGGGGGGGGGGGFGGGGGGGGGGGFFGGGGGGGGGGGGGGGGGGGGGGGGAFFGGGFGGGGCGGGGGGG8CEFGF<FGGD@AFFG9F=F@FFGFGFFGFGCFGFGGGGGGGGGGCFFGGGGGGGGGGGGGGDFGGG9EGGGGGG*BEG>E?FGG>CEEGGEEC9FCC;CGGFFEEE8EC9CFFGGGGGGEFGGGGGC<
@M03364:276:000000000-BLYN8:1:1101:6945:10543 1:N:0:1
ACTCCTACGGGAGGCAGCAGTGGGGAATATTGCACAATGGGCGCAAGCCTGATGCAGCCATGCCGCGTGTATGAAGAAGGCCTTCGGGTTGTAAAGTACTTTCAGCGAGGAGGAAGGCATTAAGGTTAATAACCTTAGTGATTGACGTTACTCGCAGAAGAAGCACCGGCTAACTCCGTGCCAGCAGCCGCGGTAATACGGAGGGTGCAAGCGTTAATCGGAATTACTGGGCGTAAAGCGCACG
+
GGGGGGGGGGGGGGGGGGGGGGGGGGGGGGGGGGGGGGGDGGGGGGGGGGGGGGGGGGAEFGGGGGGGGGGGGGGGGGGGGGGGGGGGGGEGGGGGGGGGGGGGGGGFGGGGGGGGGGGGGGGGGGGGGGGGGGGGGGGFGGGGGGGGGGGGGGGEGGGFGGFGGGGGCGGDG7EGGGGGGGGGG7DFFDEGEGGEGFGGGDGGGGGDGDGFGGGGGGGGGGCFCGGGGGFGGGGGGGGGGGGD
@M03364:276:000000000-BLYN8:1:1101:14981:10548 1:N:0:1
ACTCCTACGGGAGGCAGCAGTGGGGAATATTGCACAATGGGCGCAAGCCTGATGCAGCCATGCCGCGTGTATGAAGAAGGCCTTCGGGTTGTAAAGTACTTTCAGCGAGGAGGAAGGCATTAAGGTTAATAACCTTAGTGATTGACGTTACTCGCAGAAGAAGCACCGGCTAACTCCGTGCCAGCAGCCGCGGTAATACGGAGGGTGCAAGCGTTAATCGGAATTACTGGGCGTAAAGCGCACG
+
GGGGGGGGGGGGGGGGGGGGGGGGGGGGGGGGGGGGGGGGGGGGGGGGGGGGGGGGGGGGGGGGGGGGGGGGGGGGGGGGGGGGGGGGGGGGGGGGGFGGFGGGGGGGGGGCGGGGGGGGGGGGGGGGGGGGGGGGGGFGGGFGGGGGGGGGGGGGGGGGGGGGGGGGGGGGGGGGGGGGGGGGGGGGGGGGGGGGGGGGGGGGGGGGGGGGGGGGGGGGGGGGGGFFCEGFGGGG<FGGGGG5
@M03364:276:000000000-BLYN8:1:1101:17478:10561 1:N:0:1
ACTCCTACGGGAGGCAGCAGTAGGGAATCTTCGGCAATGGACGAAAGTCTGACCGAGCAACGCCGCGTGAGTGAAGAAGGTTTTCGGATCGTAAAACTCTGTTGTTAGAGAAGAACAAGGACGTTAGTAACTGAACGTCCCCTGACGGTATCTAACCAGAAAGCCACGGCTAACTACGTGCCAGCAGCCGCGGTAATACGTAGGTGGCAAGCGTTGTCCGGATTTATTGGGCGTAAAGCGAGCG
+
GGGGGGGGGGGGGGGGGGGGGGGGGGGGGGGGGGGGGGGGGGGGGGGGGGGGGGGGGGGGGGGGGGGFGGGGGGGGGGGGGGGGGGGGGGGGGGGGGGGGGGGGGGGGGGGGGGGGGGGGGGGGGGGGGGGGGGGGGGGGGGGGGGGGGGGGGGGGGGGGGGGGGGGGGGGGGGGGGGGGGGGGGGGGGGGGGGGGGGGGGGGGGGGGGGGGGGGGGGGGGC;EFGGGFGGGGGGGGGFGGGGG
@M03364:276:000000000-BLYN8:1:1101:8996:10561 1:N:0:1
ACTCCTACGGGAGGCAGCAGTAGGGAATCTTCCACAATGGACGAAAGTCTGATGGAGCAACGCCGCGTGAGTGAAGAAGGTTTTCGGATCGTAAAACTCTGTTGTTGGAGAAGAACGTATTTGATAGTAACTGATCAGGTAGTGACGGTATCCAACCAGAAAGCCACGGCTAACTACGTGCCAGCAGCCGCGGTAATACGTAGGTGGCAAGCGTTGTCCGGATTTATTGGGCGTAAAGCGAGCG
+
GGGGGGGGGGGGGGGGGGGGGGGGGGGGGGGGGGGGGGGGGGGGGGGGGGGGGGGGGGGGGGGGGGGGGGGGGGGGGGGGFFGGGGGGGGGGGGGGGGGGGGEFFGGGGGFCGGGGGGGGGGGGGGGCFGGCEGGGGGCAFGGGGGGGGGGGGGGGFEDGGGGG:FFGGGGGGGGGGGGGGGGGGFFGGGGGGGGGGGGGGCG>CGGGGGGGGGGGEGGGGG559?7;CFGGGDGE97C/CDGD
@M03364:276:000000000-BLYN8:1:1101:22159:10564 1:N:0:1
ACTCCTACGGGAGGCAGCAGTGGGGAATATTGCACAATGGGCGCAAGCCTGATGCAGCCATGCCGCGTGTATGAAGAAGGCCTTCGGGTTGTAAAGTACTTTCAGCGAGGAGGAAGGCATTAAGGTTAATAACCTTGGTGATTGACGTTACTCGCAGAAGAAGCACCGGCTAACTCCGTGCCAGCAGCCGCGGTAATACGGAGGGTGCAAGCGTTAATCGGAATTACTGGGCGTAAAGCGCACG
+
GGGGGGGGGGGCFEGGGGGGGGGGGGGGGGGGGGGGGGGGGGGDGGGGFGGGGFGFGGGGGGGGGGGCFGFFGGGGGGGGGGGGFGGGFGEGGGGGGFGGGGGGGGGCFGGGGEGGGGGGGFFGGGGFGG?FFDFFGGGGGGCC9<FGGGGGGGGGGGGFCFCGGGGGGDGGGGGGGGGGGFCGGGGGGGGGGDGGFGGFGCEDGEGGFGFGGGGEFGGGGGEGGGFGF?EEDGGGGGFGGGGD
@M03364:276:000000000-BLYN8:1:1101:25538:10576 1:N:0:1
ACTCCTACGGGAGGCAGCAGTAGGGAATCTTCGGCAATGGACGAAAGTCTGACCGAGCAACGCCGCGTGAGTGAAGAAGGTTTTCGGATCGTAAAACTCTGTTGTTAGAGAAGAACAAGGACGTTAGTAACTGAACGTCCCCTGACGGTATCTAACCAGAAAGCCACGGCTAACTACGTGCCAGCAGCCGCGGTAATACGTAGGTGGCAAGCGTTGTCCGGATTTATTGGGCGTAAAGCGAGCG
+
GGGGGGGGGGGGGGGGGGGGGGGGGGGGGGGGGGGGGGGGGGGGGGGGGGGGGGGGGGGGGGGGEGGEGGGGGGGGFGGGGGGGGGGGGGGGGGGGGGGGGGGGCGFDGGGGGGGGGGGEGGGFGGEFGGGGGGGGGGGCFGGGGGGGGGGGGGGGGGGGGGCCFGGGGGGGGGGGGGGGGGGGGGDGGDDEGGCGGFGEGF5CFFGGCFGFGGGGGGCEGGEEGGCGFGGGGGGGGGGGGGG<
@M03364:276:000000000-BLYN8:1:1101:23457:10593 1:N:0:1
ACTCCTACGGGAGGCAGCAGTGGGGAATATTGCACAATGGGCGCAAGCCTGATGCAGCCATGCCGCGTGTGTGAAGAAGGCCTTCGGGTTGTAAAGCACTTTCAGCGAGGAGGAAGGTGGTGAACTTAATACGTTCATCAATTGACGTTACTCGCAGAAGAAGCACCGGCTAACTCCGTGCCAGCAGCCGCGGTAATACGGAGGGTGCAAGCGTTAATCGGAATTACTGGGCGTAAAGCGCACG
+
GGGGGGGGGGGGGGGGGGGGGGGGGGGGGGGGGGGGGGGGGGGGGGGGGGGGGGGGGGGGGGGGGGGGGGGGGGGGGGGGGGGGGGGGFGGGGGFGGGGGGGGGFEGGGGEGGG8FGGGGGGGGGGGGGGGGGGGGGGGGGGGGGGGGGGGGGEDGGCGGGGGGGGGGGGGGGGGGGGGGGGGGGGGGGGGGGGGGGGGFGEGEGGDEGGGGGGGGCFCFGGGFCFFGGG=FCGGDGGGDGGGD
@M03364:276:000000000-BLYN8:1:1101:2084:10593 1:N:0:1
ACTCCTACGGGAGGCAGCAGTAGGGAATCTTCGGCAATGGACGAAAGTCTGACCGAGCAACGCCGCGTGAGTGAAGAAGGTTTTCGGATCGTAAAACTCTGTTGTTAGAGAAGAACAAGGACGTTAGTAACTGAACGTCCCCTGACGGTATCTAACCAGAAAGCCACGGCTAACTACGTGCCAGCAGCCGCGGTAATACGTAGGTGGCAAGCGTTGTCCGGATTTATTGGGCGTAAAGCGAGCG
+
GGGGGGGGGGGGGGGGGGGGGGGGGGGGGGGGGGGGGGGGGGGGGGGFGGGGGGGGGGGGGGCGGGGFFGGFGGGGGGGGGGGGGGGGGGGGGGGGGGGGGGFGGGGGGGGGGGGGGGFFGFG=FGGGGGFGGGGGGGFGGGGGGGGGGGCFEGGGGFGGGGGG>FEFGGGGGGGGGGGDGFCGGFG>@ECEEEGGFGGGGFFGGGGGGGF5EGEGGF7CEEE*<FFGGGGGGDGEGGCDGDDD
@M03364:276:000000000-BLYN8:1:1101:14564:10599 1:N:0:1
ACTCCTACGGGAGGCAGCAGTGGGGAATATTGCACAATGGGCGCAAGCCTGATGCAGCCATGCCGCGTGTATGAAGAAGGCCTTCGGGTTGTAAAGTACTTTCAGCGAGGAGGAAGGCGTTGTGGTTAATAACCGCAACGATTGACGTTACTCGCAGAAGAAGCAACGGCTAACTCCGTGCCAGCAGCCGCGGTAATACGGAGGGTGCAAGCGTTAATCGGAATTACTGGGCGTAAAGCGCACG
+
GGGGGGGGGGGGGGGGGGGGGCGGGGGGDFGAFGGGGGGG<FGGGGGCFGGGGGGGGG@FCFGGGGGGGCEFGGGGGGGGF8FGGGGCGFGGGGGEEDFGCF<EA,>4@FG7FGGGG,C?:C>>733AB585A3@C@==:7BEGGGG7CFCFGD>::F<>FFGGC3FFGGGGGGGCGGGGGGGGGGGGGGGGGGGGGGGG58EG5AEGGGGGGGGCECFGGGEGGG+A<FFGGGGGGGGGD7D7
@M03364:276:000000000-BLYN8:1:1101:25016:10607 1:N:0:1
ACTCCTACGGGAGGCAGCAGTAGGGAATCTTCGGCAATGGACGAAAGTCTGACCGAGCAACGCCGCGTGAGTGAAGAAGGTTTTCGGATCGTAAAACTCTGTTGGTAGAGAAGAACGTTGGTGAGAGTGGAAAGCTCATCAAGTGACGGTAACTACCCAGAAAGGGACGGCTAACTACGTGCCAGCAGCCGCGGTAATACGTAGGTCCCGAGCGTTGTCCGGATTTATTGGGCGTAAAGCGAGC
+
GGGGGGGGGGGGGGGGGGGGGGGGGGGGGGGGGGGGGGGGGGGGGGGFGGGGGGGGGGGGGGGGGGGGGGGGGGGGGGGGEGGGGGGGGGGGGGGGGGGGGGGGGGGGGGGGGGGGGGGGFGGGGGGGGGGGGGGFGGCGGGGGGDGGDCFFFGGG@FGGGGGGFGGGGGGGGGGGGGGGGFGFGGGGGGGCEGGGGGGGGGFGGGGGGGGGEGGDGGGGGGD=EGFFGDFGGGGEDGGC5DG7
@M03364:276:000000000-BLYN8:1:1101:6416:10608 1:N:0:1
ACTCCTACGGGAGGCAGCAGTGGGGAATATTGCACAATGGGCGCAAGCCTGATGCAGCCATGCCGCGTGTATGAAGAAGGCCTTCGGGTTGTAAAGTACTTTCAGCGAGGAGGAAGGCATTAAGGTTAATAACCTTGGTGATTGACGTTACTCGCAGAAGAAGCACCGGCTAACTCCGTGCCAGCAGCCGCGGTAATACGGAGGGTGCAAGCGTTAATCGGAATTACTGGGCGTAAAGCGCACG
+
GGGGGGGGGGGGGGGGGGGGGGGGGGGGGGGGFGGGGFGGGGGGGGGGGFGGGGGGGGFGGGFGGGGGGGGGGGGGGGGGGGFGGGGDFGGGGGGGGGGGGGGGGGGGGGGGGGGGGGGGGGGGGGGGGGGGGGGGGGGGGGFFGGGGGGGDFGGGGGGFGGFGGGGGGGGGGGGGGGGGGGGGGFFGFCCEDGGGGGGGGGDEGGGGGEFCEGEGG?FGGD8CFGFGGGGGG5CEFGGGGGC7
@M03364:276:000000000-BLYN8:1:1101:11601:10611 1:N:0:1
ACTCCTACGGGAGGCAGCAGTAGGGAATCTTCGGCAATGGACGAAAGTCTGACCGAGCAACGCCGCGTGAGTGAAGAAGGTTTTCGGATCGTAAAACTCTGTTGTTAGAGAAGAACAAGGACGTTAGTAACTGAACGTCCCCTGACGGTATCTAACCAGAAAGCCACGGCTAACTACGTGCCAGCAGCCGCGGTAATACGTAGGTGGCAAGCGTTGTCCGGATTTATTGGGCGTAAAGCGAGCG
+
GGGGGGGGGGGGGGGGGGGGGGGGGGGGGGGGGGGGGGGGGGGGGGGGGGGGGGGGGGGGGGGGGGGFGGGGGGGGGGGGGGGGGGGGGGGGGGGGGGGGGGGGGFGGGGG?EGGGGGGFFGGGGGEGGGGGGGGGGGGGGGGGGGGGGGGGGGGGGGGGGGGGGGGGGGGGGFGGFGGCGGGFGFCCFEGGGGGGGGGGGGGGGGGGFCFGGGGGEGFEGEGGGGGGFFGGGGGGGGFGDG39
@M03364:276:000000000-BLYN8:1:1101:2153:10614 1:N:0:1
ACTCCTACGGGAGGCAGCAGTAGGGAATCTTCGGCAATGGACGAAAGTCTGACGGAGCAACGCCGCGTGTGTGAAGAAGGTTTTCGGATCGTAAAGCACTGTTGTTAGAGAAGAACAAGGATAAGAGTCACTGCTTGTCCCTTGACGGTATCTAACCAGAAAGCCACGGCTAACTACGTGCCAGCAGCCGCGGTAATACGTAGGTGGCAAGCGTTGTCCGGATTTATTGGGCGTAAAGCGAGCG
+
GGGGGGGGGGGGGGGGGGGGGGGGGGGGGGGGGGGGGGGGGGGGGGGFFGFGGGGGFGGFGGGGGGGGGGGGGGGGGGGGCEGGGCEGDGGGGGFGGGGGGGGGGGGGGGGCFGGGGGGGD9AD9?FA9FFCDCFGFGGGGDFDFGGDFGGCFGGGGGGGGCCF7BCEDGGGGGGGGGFFGGGGFC>>DGGGGGGGGCCFFFG>BEGFGGGFGEE8AFGGE*1*0<EFGGFGGGGG3>D3<CD<
@M03364:276:000000000-BLYN8:1:1101:8228:10627 1:N:0:1
ACTCCTACGGGAGGCAGCAGTGGGGAATATTGCACAATGGGCGCAAGCCTGATGCAGCCATGCCGCGTGTATGAAGAAGGCCTTCGGGTTGTAAAGTACTTTCAGCGGGGAGGAAGGTGATGAACTTAATACGTTCATCAATTGACGTTACCCGCAGAAGAAGCACCGGCTAACTCCGTGCCAGCAGCCGCGGTAATACGGAGGGTGCAAGCGTTAATCGGAATTACTGGGCGTAAAGCGCACG
+
GGGGGGGGGGGGGGGGGGFGGGGGGGGGGGGGGGGGGGGGGGGGGGGGGGGGGGGGGGFGGGGGGGGGGCFFGGGGGGGGGGGGGGGGGGGGGGGGGGGGGGGGGGGGGGGGGGGGGGGGGGGGGDGGGGGGFFGGGGGGGGGFFFGCGGGGFGDGGGGGGGGGGGGGGGGGGGFGGGFGGGGGGFGFGGGGGGGGGGFGGEGGGEGGGGGGGGGGFFGGGGGGGGDFGGGGGGGGGGGGGGGD
@M03364:276:000000000-BLYN8:1:1101:6778:10629 1:N:0:1
ACTCCTACGGGAGGCAGCAGTAGGGAATTTTTCACAATGGGCGAAAGCCTGATGGAGCAATGCCGCGTGAACGATGAAGGTCTAATAGATTGTAAAGTTCTTTTATTTGGGAAGAAACACATAAGTAGGAAATGATTTATGTTTGACTGTACCATTTGAATAAGTATCGGCTAACTATGTGCCAGCAGCCGCGGTAATACATAGGATGCAAGCGTTATCCGGATTTACTGGGCGTAAAACGAGC
+
GGGGGGGGGGGGGGGGGGGGGGGGGGGGGGGGGGGGGGGGGGGGGGGGGGGGGGGGGGGGGGGGGGGGGGGGGGGGFFGGGGFGGGGGGGGGGGGGGGGGGGGGGGGGGGGGGGCGGGGGGGGGGGGGGGGGGGGGGGGGGGGGGGGGGGGGGGGGFFFDFGGGGGGGGGGGGGGGGGGGGGGGGGGGGF>EGGGGGGGGGGGGGGGGGGGGGGGDGGGGGGGGGGGFGGGGGGGGGGGGGGG3
@M03364:276:000000000-BLYN8:1:1101:21549:10645 1:N:0:1
ACTCCTACGGGAGGCAGCAGTGGGGAATATTGCACAATGGGCGCAAGCCTGATGCAGCCATGCCGCGTGTATGAAGAAGGCCTTCGGGTTGTAAAGTACTTTCAGCGGGGAGGAAGGGATGAGCCTTAATACGTTCATCAATTGACGTTACTCGCAGAAGAAGCACCGGCTAACTCCGTGCCAGCAGCCGCGGTAATACGGAGGGTGCAAGCGTTAATCGGAATTACTGGGCGTAAAGCGCACG
+
GGGGGGGGGEGGGGDGGGGGGGGGGGGGGGGFGGGGGGFGFFGGGGGGGGGGGGGGGGGGGGGGGGGGGGGGCFGCFGGGGGGFF@FGFFGFGGGGGGFFCFGGGGGGGGEGGEGGGEFGGGGGGGGGGGGGGGGGGGFGFGGGGGGGGGGGCFGGGGGGGGGGG7FEGGGGGGGGGGGGDGGGGGGFGGGCCEGCFGGGGGGGGGDGGGGEGGGGGGG=ECGGGGFGGGGGGGGGGGGGGGG<
@M03364:276:000000000-BLYN8:1:1101:26318:10647 1:N:0:1
ACTCCTACGGGAGGCAGCAGTGGGGAATATTGCACAATGGGCGCAAGCCTGATGCAGCCATGCCGCGTGTATGAAGAAGGCCTTCGGGTTGTAAAGTACTTTCAGCGGGGAGGAAGGTGATGAACTTAATACGTTCATCAATTGACGTTACCCGCAGAAGAAGCACCGGCTAACTCCGTGCCAGCAGCCGCGGTAATACGGAGGGTGCAAGCGTTAATCGGAATTACTGGGCGTAAAGCGCACG
+
GGGGGGGGG7@ECCFEGGGGGGGG7@EFGGGGGGGFFGGFGFEGGGGGGFGCFGFDFFFGGGGGGGGGGCFFGCFFGFFGFG<EEGEGG,C4AFFGEFCGGGGGFGEGDGGGGGCEFGGGFDEFEC<BFGFGGFGGGGCGGGGGGGGDFDGGFCFGGGGGGGGGFFFECEGGGGGFGGG7EFE8=FFF8CEEGCEGGGCCGGEECEGGFF+;EC*;EGGGGG5FGGGF7<CC<9=ED7CDDGD1
@M03364:276:000000000-BLYN8:1:1101:3315:10660 1:N:0:1
ACTCCTACGGGAGGCAGCAGTGGGGAATATTGCACAATGGGCGCAAGCCTGATGCAGCCATGCCGCGTGTATGAAGAAGGCCTTCGGGTTGTAAAGTACTTTCAGCGGGGAGGAAGGGGTGAGCCTTAATACGGTTCGTCACTGACGTTACCCGCAGAAGAAGCACCGGCTAACTCCGTGCCAGCAGCCGTGGTAATACGGAGGGTGCAATCGTTAATCGGAATTACTGGGCGCAAAGCGCACG
+
CF8EFFGGGGGCFGGGGGGGGGCCCCGGFFGGCEEFGGGGGGCEEGGGFGGCE,EFFFF<9FFFFEGGGGG9CAFGGGGGC4EGGGGDFECFGGGAF<FFBF<EGFG7FGG>CEGF7CFFG<<,,B=FFG<B7FFE+:53++@B9,3@6DEFC:11C*2D72,4<<<FE<7<FBCF<8=FFCF?EGGFGG**1=>FC++;E8CEE88;+<+3*2*::+CCC*8*++<+3<875)2:D*2)))11
@M03364:276:000000000-BLYN8:1:1101:3550:10675 1:N:0:1
ACTCCTACGGGAGGCAGCAGTGGGGAATATTGCACAATGGGCGCAAGCCTGATTCAGCCATGCCGCGTGTATGAATAAGGCCTTCGGGTTGTAAAGTACTTTCAGCGAGGAGGAAGGCATTAAGGTTAATAACCTTGGTGATTGACGTTACTCGCAGAAGAAGCACCGGCTAACTCCGTGCCACCAGCCGCGGTAATACGGAGGGTGCAAGCGTTAATCGGAATTACTGGGCGTAAAGCGCACC
+
FFGG,C<F@>+8+C7@FG-EFC-CCB@FGGFECFFGGC@8EEFDCGCFF@AFG,E<E@,9@CC,@@78@F,E,C,,C,:,C<8FF,B+CFF+FAF<A<ADEAFD9,:+@C7F7+=E+?=AFF<,,C?<B<E<F8FA,:CB9FF9,CBFFF+CF++@:<@>5@C<@A<+**>*@:7,>CCD*D,,>8:FFEGE:CGDGG9****1*=8C?795*8C85++1:*C5<C+<2?**19CE>7CCCCG)
@M03364:276:000000000-BLYN8:1:1101:21319:10678 1:N:0:1
ACTCCTACGGGAGGCAGCAGTGGGGAATATTGCACAATGGGCGCAAGCCTGATGCAGCCATGCCGCGTGTATGAAGAAGGCCTTCGGGTTGTAAAGTACTTTCAGCGGGGAGGAAGGGGTGAGCCTTAATACGGTTCGTCATTGACGTTACCCGCAGAAGAAGCACCGGCTAACTCCGTGCCAGCAGCCGCGGTAATACGGAGGGTGCAAGCGTTAATCGGAATTACTGGGCGTAAAGCGCACG
+
GGGGGGGGGGGGGGGGGGGGGGGGGGGGGGGGGGGGGGGGGGGGGGGGGGGGGGGGGGGGGGGGGGGGGGGGGGGGGGGGGGGGGGGGGGGGGGGGGGGGGGGGGGGGGGGGGGGGGGGGGGGGGGGGGGGGGGGGGGGGGGGGGGGGGGGGGGGEDDGGGGGGGGGGGGGGGGGGGGGGGGGGGGGFGGGGGGGGGGGGGGGGGGGGGGGGGEEGGGGGDGGGGGGGGGGGGDGGGGGGGGGD
@M03364:276:000000000-BLYN8:1:1101:8669:10680 1:N:0:1
ACTCCTACGGGAGGCAGCAGTAGGGAATCTTCCGCAATGGGCGAAAGCCTGACGGAGCAACGCCGCGTGAGTGATGAAGGGTTTCGGCTCGTAAAACTCTGTTATTAGGGAAGAACAAATGTGTAAGTAACTGTGCACGTCTTGACGGTACCTAATCAGAAAGCCACGGCTAACTACGTGCCAGCAGCCGCGGTAATACGTAGGTGGCAAGCGTTATCCGGAATTATTGGGCGTAAAGCGCGCG
+
GGGGGGGGGGGGGGGGGGGGGGGGGGGGGGGGGGGGGGGGGGGGGGGGGGGGGGGGGGGGGGGGGGGGGGGGFGGGGGGGGGGGGGGGGGGGGGGGGGGGGGGGGGGGGGGGGGGGGGGGGGGGGGGGGGGGFGGGGGGGGGGGGGGGGGGGGGGGGGGGGGGGFGGGGGGGGGGGGGGFGGGGGGGGGGGGGGGGGGGGGGFDFGGGGGGGGGGGGGGGGDEGGGFGGGGGGGGGGGDGGGGG
@M03364:276:000000000-BLYN8:1:1101:23263:10680 1:N:0:1
ACTCCTACGGGAGGCAGCAGTGGGGAATATTGCACAATGGGCGCAAGCCTGATGCAGCCATGCCGCGTGTATGAAGAAGGCCTTCGGGTTGTAAAGTACTTTCAGCGGGGAGGAAGGGGTGAGCCTTAATACGGTTCGTCATTGACGTTACCCGCAGAAGAAGCACCGGCTAACTCCGTGCCAGCAGCCGCGGTAATACGGAGGGTGCAAGCGTTAATCGGAATTACTGGGCGTAAAGCGCACG
+
GGGGGGGGGGGGGGGGGGGGGGGGGEEGGGGGGGGGGGGGGGGGGGGGGGGGGGGGGGGGGGGGGGGGGGGGGGGGGGGGGGGGGGGGGGGGFGGGGGGGGGGGGGGGGGGGGGGGGGGGGGGGGGGGGGGGGGGGGGGGGGGGGGGGGGGGGGGGGGGGGGGGGGGEGGGGGGGGGGGGGGGGGGGGGGGGGGGGGGGGGCGGGGGGGGGGGGGGGGGGGEGGGGGGGGGGGGGGGGGGGGGC
@M03364:276:000000000-BLYN8:1:1101:15676:10699 1:N:0:1
ACTCCTACGGGAGGCAGCAGTGGGGAATATTGCACAATGGGCGCAAGCCTGATGCAGCCATGCCGCGTGTATGAAGAAGGCCTTCGGGTTGTAAAGTACTTTCAGCGAGGAGGAAGGCATTAAGGTTAATAACCTTAGTGATTGACGTTACTCGCAGAAGAAGCACCGGCTAACTCCGTGCCAGCAGCCGCGGTAATACGGAGGGTGCAAGCGTTAATCGGAATTACTGGGCGTATAGCGCACC
+
EE<@FGGGGCGGGGEFEG@DGFGGGGGFEGGGGGFGDE<@F8FC@@E@@F8AFDFF,CCFCFE<@C@@+C=96CFDF@F8AC=DEDC+4?>FACFF<E<F@AFFDA=FF>C7FF8EFC<??<??E55E<FFGDF<FGGGGDDGDGFGGGGEGG7=F>@E,@FC<CCE7::F:FC,,7B>**462D8FG8*:C8CGG9<;8518C71*:<FCF=EG5C+<:7EGGCFGG++*:D77*20?DD)9)
@M03364:276:000000000-BLYN8:1:1101:3845:10699 1:N:0:1
ACTCCTACGGGAGGCAGCAGTGGGGAATATTGCACAATGGGCGCAAGCCTGATGCAGCCATGCCGCGTGTATGAAGAAGGCCTTCGGGTTGTAAAGTACTTTCAGCGGGGAGGAAGGTGAGTGGTTTAATACGCCATTCAATTGACGTTACCCGCAGAAGAAGCACCGGCTAACTCCGTGCCAGCAGCCGCGGTAATACGGAGGGTGCAAGCGTTAAGCGGAATTACTGGGCGTAAAGCGCACG
+
GGGGGDE@BFGGGCGDGFFFFF@FGGD@FFGGCFDEC9EFFFGEGFFDFEACCFEEA,F,FGGGG7FFGFFCFF9DF@GGFFF8<FFD<FGFFFGGAC9,<<F9<?:FFDGGGEFGDEFABFGG3>FE9EFA7FDGD<CEFG,,F97C7BECFGGDCFFGGFGC@7:<F@CEFEC42*<C@FGGG+39;CEGCBBC?99BE8888;C;<:<CE>**:++:588AF+:79?5CG<EEGGGGGG</
@M03364:276:000000000-BLYN8:1:1101:21018:10709 1:N:0:1
ACTCCTACGGGAGGCAGCAGTAGGGAATCTTCGGCAATGGACGAAAGTCTGACCGAGCAACGCCGCGTGAGTGAAGAAGGTTTTCGGATCGTAAAACTCTGTTGTTAGAGAAGAACAAGGACGTTAGTAACTGAACGTCCCCTGACGGTATCTAACCAGAAAGCCACGGCTAACTACGTGCCAGCAGCCGCGGTAATACGTAGGTGGCAAGCGTTGTCCGGATTTATTGGGCGTAAAGCGAGCG
+
GGGGGGGGGGGGGGGGGGGGGGGGGGGGGGGGGGGGGGGGGGGGGGGGGGGGGGGGGGGGGGGGGGGGGGGGGGGGGGGGGGGGGGGGGGGGGGGGGGGGGGGGGGGGGGGGGGGGGGGGGGGGGGGGGGGGGGGGGFGGGGGGGGGGGGGGGGGGGGGGGGGGGGGGGGGGGGGGGGGGGGGGGGGGGGGGGGGGGGGGGGGGGGGGGGGGGGEGGGGGGGGGGGFC:FCGGDGGGGGDGGGC
@M03364:276:000000000-BLYN8:1:1101:19840:10719 1:N:0:1
ACTCCTACGGGAGGCAGCAGTGGGGAATATTGCACAATGGGCGCAAGCCTGATGCAGCCATGCCGCGTGTATGAAGAAGGCCTTCGGGTTGTAAAGTACTTTCAGCGAGGAGGAAGGCATTAAGGTTAATAACCTTAGTGATTGACGTTACTCGCAGAAGAAGCACCGGCTAACTCCGTGCCAGCAGCCGCGGTAATACGGAGGGTGCAAGCGTTAGTCGGAATTACTGGGCGTAAAGCGCACG
+
GGGGGGGGGGGGGGGGGGGGGGGGGGGGFGGGGGGGGGGGGGGGGGGGGGGGGGGGGGGGGGGGGGGGGGGGGGGGGGGGGFFGGGGGGGGGGGGGGGGGGGGGGGGGGGGGGGGGGGGGGGGGGGGGGGGGFGGGGGGGGFGGGGGGGGGGFGGDGGGGGGGGGGGGGGGGGGGFGGGGGFFEGGGGGGGGGGGGGGGGGGGGGGDEGGGFG8CG*<CEGGGGGGGGGGGGGDGE3>7<)>C5
@M03364:276:000000000-BLYN8:1:1101:15435:10726 1:N:0:1
ACTCCTACGGGAGGCAGCAGTAGGGAATATTGCACAATGGGCGAAAGCCTGAAGCAGCAACGCCGCGTGGAGGATGAAGGCTTTAGGATTGTAAACTCCTTTTGTTAGAGAAGATGATGACGGTATCTAACGCATAAGCACCGGCTAACTCCGTGCCAGCAGCCGCGGGATTACGGAGGGTGCGAGCGTTACTCAGAATCACTGGGCGTAAAGAGCGTGTAGGCGGGGACGTAAGTAAGAGGCG
+
E@CFFFGAECGGGEGEEEFGGGGFGDFFGFFFF,CF@CFEGCG:F:FDE<F<@CDEGGE@CFDC@FCC@FFFF:CFEFFG,CDF9<?,9C<EDGF,@<FEBF,,F,,C5CB@FG9,?FF,,8:++B8,ECGF+CFGBFFDF8F@E+37<,CF@+++@=,+3@,@F<3@*1*,2?C8*=*<F@E***3141*3+++++5+<+:<9;5*/*2*/03:?**12CGF6?**/1*/2***00:***1*9
@M03364:276:000000000-BLYN8:1:1101:10519:10743 1:N:0:1
ACTCCTACGGGAGGCAGCAGTAGGGAATCTTCGGCAATGGGGGCAACCCTGACCGAGCAACGCCGCGTGAGTGAAGAAGGTTTTCGGATCGTAAAACTCTGTTGTTAGAGAAGAACGTTAAGTAGAGTGGAAAATTACTTAAGTGACGGTATCTAACCAGAAAGGGACGGCTAACTACGTGCCAGCAGCCGCGGTAATACGTAGGTCCCAAGCGTTGTCCGGATTTATTGGGCGTAAAGCGAGC
+
GGGGGGGGGGGGGGGGGGGGGGGGGGGGGGGGGGGGGGGGGGGGGGGGGGGGGGGGGGGGGGGGGGGGGFGGGGGGGGGGGGGGGGGGGGGGGGGGGGGGGGGGGGGGGGGGGGGGGGGGGGGFGGGGGGGGGGGGGDFCFGGGGGGGGGGGGGGGGGGGGGGGGDGGGGGGGGGGGGGGGGGGGGGGGGGGGGGGGGGGGGGGGGGGGGGGGGGGGGCGEEGGGGGGGGGGGGGGGGGGDDG)
@M03364:276:000000000-BLYN8:1:1101:16987:10757 1:N:0:1
ACTCCTACGGGAGGCAGCAGTGGGGAATATTGCACAATGGGCGCAAGCCTGATGCAGCCATGCCGCGTGTATGAAGAAGGCCTTCGGGTTGTAAAGTACTTTCAGCGAGGAGGAAGGCATTAAGGTTAATAACCTTGGTGATTGACGTTACTCGCAGAAGAAGCACCGGCTAACTCCGTGCCAGCAGCCGCGGTAATACGGAGGGTGCAAGCGTTAATCGGAATTACTGGGCGTAAAGCGCACG
+
GGGFGGGGGGGEGGGGGGGGGFGGGGGGGGFFDGGFFGFEEGGCFGGGGGGGFGGGG,FFCGGGGGDG>,EEGGGGGGGDFFGGGGGGGGGGGGGGFA<EFGGGGFEG@CF>C8EFGGGCEGAEGGGGGGGGGADACFFGGAFF<FEGFGG9FFGGGCCGGG@E:BFGFG7CFGGGGGGGGBFGGGG8BEEEDEGEFD9;*=8EEGGGF<?EEEEDGC75E5CCFCFFFFGG3<CGFDFGDDCD
@M03364:276:000000000-BLYN8:1:1101:11160:10782 1:N:0:1
ACTCCTACGGGAGGCAGCAGTGGGGAATATTGCACAATGGGCGCAAGCCTGATGCAGCCATGCCGCGTGTGTGAAGAAGGCCTTCGGGTTGTAAAGCACTTTCAGCGAGGAGGAAGGTGGTGAACTTAATACGTTCATCAATTGACGTTACTCGCAGAAGAAGCACCGGCTAACTCCGTGCCAGCAGCCGCGGTAATACGGAGGGTGCAAGCGTTAATCGGAATTACTGGGCGTAAAGCGCACG
+
GGGGGGGGGGGGGGGGGGGGGGGGGGGGGGGGGGGGGGGGGGGGGGGGGGGGGGGGGGGGGGGGGGGGGGGGGGGGGGGGGGGGGGGGFGGGGGGGGGGGGGGGGGGGGGCGGGGGGGGGGGGGGGGGGGGGGGGFGGGGGGGGGGGGGGGGGGGGGEGGGGGGGGGGGDGGGGGGGGGGGGGGGGGGGGGGGGCGGFGGGGGGGGGGGGGGGGGGGGGGGGDGGGGGGGGGGGGGGGGGGGG5
@M03364:276:000000000-BLYN8:1:1101:18966:10784 1:N:0:1
ACTCCTACGGGAGGCAGCAGTGGGGAATATTGCACAATGGGCGCAAGCCTGATGCAGCCATGCCGCGTGCAGGATGACGGTCCTATGGATTGTAAACTGCTTTTGTACGGGAAGAAATGTAATTACGAGTAATTATTTGACGGTACCGTAAGAATAAGGATCGGCTAACTCCGTGCCAGCAGCCGCGGTAATACGGAGGATCCGAGCGTTATCCGGAATTATTGGGCGTAAAGCGCGCGTAGGC
+
GGFGCGFFG;C7FGGGDEFFGGGGGGGGGGGFGFF@FEF@<FCCFEGGG8EFAE9ECEEFGAAFFGGGG@<E<CEFGD?7=FE,5,CF?,,9:@FFEFA95FFE,:@FDFD+@=EF=FGFD@ECA<<F:FFGD,C<FFGGG:FEGCFGGCFGF99=FFFGCGGGC@<CF,FEFFFGGFF:C8E8CGECGE82>B874=B8B:9BEG>>CG58C+*31/=CEGG7<8C=EGEC7:C5))/1CCC*
@M03364:276:000000000-BLYN8:1:1101:10523:10799 1:N:0:1
ACTCCTACGGGAGGCAGCAGTAGGGAATCTTCGGCAATGGACGAAAGTCTGACCGAGCAACGCCGCGTGAGTGAAGAAGGTTTTCGGATCGTAAAACTCTGTTGTTAGAGAAGAACAAGGACGTTAGTAACTGAACGTCCCCTGACGGTATCTAACCAGAAAGCCACGGCTAACTACGTGCCAGCAGCCGCGGTAATACGTAGGTGGCAAGCGTTGTCCGGATTTATTGGGCGTAAAGCGAGCG
+
GGGGGGGGGGGGGGGGGGGGGGGGGGGGGGGGGGGGGGGGGGGGGGGGGGGGGGGGGGGGGGGGGGGGGGGGGGGGGGGGGGGGGGGGGGGGGGGGGGGGGGGGGFGGGGGGGGGGGGGGGGGGGFGGGGGGGGGGGGGGGGGGFGGGGGGGGGGGGGGFGGGGGGGGGGGGGGGGGGGGGGGGFGGGGGGGGGGGGGGGGGEGGGGGGGGGGGGGECFEGC8CF7FGGFGGGGGGGGGGGGDD
@M03364:276:000000000-BLYN8:1:1101:17602:10812 1:N:0:1
ACTCCTACGGGAGGCAGCAGTAGGGAATCTTCGGCAATGGACGAAAGTCTGACCGAGCAACGCCGCGTGAGTGAAGAAGGTTTTCGGATCGTAAAACTCTGTTGTTAGAGAAGAACAAGGACGTTAGTAACTGAACGTCCCCTGACGGTATCTAACCAGAAAGCCACGGCTAACTACGTGCCAGCAGCCGCGGTAATACGTAGGTGGCAAGCGTTGTCCGGATTTATTGGGCGTAAAGCGAGCG
+
GGGGGGGGGGGGGGGGGGGGGGGGGGGGGGGGGGGGGGGGGGGGGGGGGGGGGGGGEGGGGGGGGGGGGGGGGGGGGGGGGGGGGGGGGGGGGGGGGGGGGGGGGGGGGFGGGGGGGGGGFGGGGGGGGGGGGGGGGGGGGGFGGGGEEF@FGGGGGGGGGGGGGGGGGGGGGGGFGGGGGGGGGGFGGGGEDGGGFGGGGGFGGGGGGGGGGGCEEGGGE=559?FGGGGGGGGGGGGGGGGC
@M03364:276:000000000-BLYN8:1:1101:25528:10830 1:N:0:1
ACTCCTACGGGAGGCAGCAGTAGGGAATCTTCGGCAATGGACGAAAGTCTGACCGAGCAACGCCGCGTGAGTGAAGAAGGTTTTCGGATCGTAAAACTCTGTTGTTAGAGAAGAACAAGGACGTTAGTAACTGAACGTCCCCTGACGGTATCTAACCAGAAAGCCACGGCTAACTACGTGCCAGCAGCCGCGGTAATACGTAGGTGGCAAGCGTTGTCCGGATTTATTGGGCGTAAAGCGAGCG
+
GGFGGGGFGGGGGGGGGGGGGGGGGGGGGGGGGGGGGGGGGGGDGEFGGGGGGGGGGGGGGGGGGGGGGGGGGGGGGGGGGGGGGGGGGGDGGGGGGGGGGGGGGGGGGGGFGGGGGGGGGGGGGGGGGGGGGGGGGGGGGGGGGGGGGGGGGGGGGGGGGGGGGGGGGGGGGGGGGGGGGGGGGGGGGGGGGGGGGGGGGGGGGGGGGGGGGGGGGGGGDD*CEGFGFGGGGGGGGGFGDCGC
@M03364:276:000000000-BLYN8:1:1101:13850:10835 1:N:0:1
ACTCCTACGGGAGGCAGCAGTAGGGAATCTTCGGCAATGGGGGCAACCCTGACCGAGCAACGCCGCGTGAGTGAAGAAGGTTTTCGGATCGTAAAACTCTGTTGTTAGAGAAGAACAAGGACGTTAGTAACTGAACGTCCCCTGACGGTATCTAACCAGAAAGCCACGGCTAACTACGTGCCAGCAGCCGCGGTAATACGTAGGTGGCAAGCGTTGTCCGGATTTATTGGGCGTAAAGCGAGCG
+
GGGGGGGGGGGGGGGGGGGGGGGGGGGGGGGGGEGGGGGGGGGGGGFFGGGGGGGGGCEFFFDGGGGGGGEEFGFGGGGGGGGGGGGGGGGGFFGGGGGGGGGGDGGFFEEGGGFGGGEGFGGGFGGGGGFGEFFGG>FGGGFGGGGGGGGGGGGGGGGGGGGGFFGDC@CGFGGGGGGFFFGGGGFCFCEG588CFFFFG9EEGGGGGGGGGCEEEFFGGED=FGGGGGGDDGGGG=DGCD:<
@M03364:276:000000000-BLYN8:1:1101:2677:10842 1:N:0:1
ACTCCTACGGGAGGCAGCAGTGGGGAATATTGCACAATGGGCGCAAGCCTGATGCAGCCATGCCGCGTGTATGAAGAAGGCCTTCGGGTTGTAAAGTACTTTCAGCGAGGAGGAAGGCATTAAGGTTAATAACCTTAGTGATTGACGTTACTCGCAGAAGAAGCACCGGCTAACTCCGTGCCAGCAGCCGCGGGAATACGGCGGGGGCAAGCGTTAATCGGAATTACTGGGCGTAAAGCGCACG
+
<CFC8FGFFFGGGGGGGGGGGGGGGGG<FCGGGEAFFGGFGGFFGGFGGFGGCGGFFF8FCFFGGGGGGEGDFEDG<FGG8FGGCFCDF7FG<FGG?EEF9E<FC?=:FE>EFCEFGGFEAF,CFF9<<B<DE@DFGF<7:@<FFGG7+<F,>CFC@CEGGGGDFGGEEDC@<:>9<CFFEGGGGGG778*4:*:C<C+;C*=>:*:CGGG58885:CGGGGGCF?:+CEC5CCEGCCCCGD5/
@M03364:276:000000000-BLYN8:1:1101:24278:10853 1:N:0:1
ACTCCTACGGGAGGCAGCAGTAGGGAATCTTCCACAATGGACGAAAGTCTGATGGAGCAACGCCGCGTGAGTGAAGAAGGTTTTCGGATCGTAAAACTCTGTTGTTGGAGAAGAATGTAGCTGATAGTAACTGATCAGGTAGTGACGGTATCCAACCAGAAAGCCACGGCTAACTACGTGCCAGCAGCCGCGGTAATACGTAGGTGGCAAGCGTTGTCCGGATTTATTTGGCGTAAAGCGAGCG
+
GGGGGGGGGGGGGGGGGGGGGGGGGGGGEGGGFGGGGGGGGGGGGGGGGGGGFGGGGGDG<FEGGGGGGGG<FD?FFGGGGGGGGGGGGGGGFGGGGGEFCFFD<FFGGGCG89E<DB,,,CEFFGGGGGGDGGGG<EFGG9EDFGGGGGGA=F<D7CFGDFGFF<<+>FGDCFFGG7:@*3@D8FFD,:>8::BCFFCFGF5*4?*38>C8C;CGEC7*58=EGDE?+=C6CCCCC::79C55
@M03364:276:000000000-BLYN8:1:1101:11003:10870 1:N:0:1
ACTCCTACGGGAGGCAGCAGTGGGGAATATTGCACAATGGGCGCAAGCCTGATGCAGCCATGCCGCGTGTGTGAAGAAGGCCTTCGGGTTGTAAAGCACTTTCAGCGAGGAGGAAGGTGGTGAACTTAATACGTTCATCAATTGACGTTACTCGCAGAAGAAGCACCGGCTAACTCCGTGCCAGCAGCCGCGGTAATACGGAGGGTGCAAGCGTTAATCGGAATTACTGGGCGTAAAGCGCACG
+
GGGGGGGGGGG@FGGGGGGGGGGGGGGGGGGGGGGGGGGGGGGGGGDGGGGGGGGGGGGGGGGGGFGGGGGGGGGGGGGGGGGGGGGGGGGGGGGGGGGGGGEGGGGGGGFGGGGGGGFGGGGCFGGGGGGGGGGFGGGFGFGGGGGGGGGG9FCEEGGGGGGCFFGGGFGGGGGGGGGGGGGGFFFFGGGGGG>@BC9CEBECCEECE9?8CEGGGGGGGGDGGGGGGGGGGGGGFC*955)7
@M03364:276:000000000-BLYN8:1:1101:11520:10874 1:N:0:1
ACTCCTACGGGAGGCAGCAGTAGGGAATCTTCGGCAATGGACGAAAGTCTGACCGAGCAACGCCGCGTGAGTGAAGAAGGTTTTCGGATCGTAAAACTCTGTTGTTAGAGAAGAACAAGGACGTTAGTAACTGAACGTCCCCTGACGGTATCTAACCAGAAAGCCACGGCTAACTACGTGCCAGCAGCCGCGGTAATACGTAGGTGGCAAGCGTTGTCCGGATTTATTGGGCGTAAAGCGAGCG
+
GGGGGGGGGGGGGGGGGGGGGDGGGGGGFGGGGGGGGGGGGGGGGGGGGGGGGGGGGGGGGGGGGGGGGGGGGGGGGGGGGGGGGGGGGGGGGGGGGGGGGGGGGGGGGGGGGGGGGGGGGFFBFFGGGGGGGGGGGGGGGGGGGGGGGGGGGGGFFGGGGGFGGGGGGGGGGGGGGGGGGGGGGGGGGGGGGGGGGGGGGGGGGGGGGGGGGGGCGGGGGD;CFFGGGGGG3CGGGGGDCDDD
@M03364:276:000000000-BLYN8:1:1101:23504:10877 1:N:0:1
ACTCCTACGGGAGGCAGCAGTGGGGAATATTGCACAATGGGCGCAAGCCTGATGCAGCCATGCCGCGTGTGTGAAGAAGGCCTTCGGGTTGTAAAGCACTTTCAGCGAGGAGGAAGGTGGTGAACTTAATACGTTCATCAATTGACGTTACTCGCAGAAGAAGCACCGGCTAACTCCGTGCCAGCAGCCGCGGTAATACGGAGGGTGCAAGCGTTAATCGGAATTACTGGGCGTAAAGCGCACG
+
GGGGGGGGGGGGGGGGGGGGGGGGGGGGGGGGGGGGGGGGGGGGGGGGGGGGGGGGGGGGGGGGGGGGGGGGGGGGGGGGGGGGGGGGGGGGGGGGGGGGGGGGGGGGGGGGGGGGGGGGGGGGGGGGGGGGFGGGGGGGGGGGGGGGGGGGGGGGGDFGGGGGGGGCGGGGGGGGGGGGGGGGGGGGGGGGGGGGGGGGGGGGGGGGGCGGGEGGGGGGGGEGFGGGGFGGDGGEGGGGGDG<
@M03364:276:000000000-BLYN8:1:1101:15718:10887 1:N:0:1
ACTCCTACGGGAGGCAGCAGTGGGGAATATTGCACAATGGGCGCAAGCCTGATGCAGCCATGCCGCGTGTATGAAGAAGGCCTTCGGGTTGTAAAGTACTTTCAGCGAGGAGGAAGGCATTAAGGTTAATAACCTTAGTGAATGACGTTACTCGCAGAAGAAGCACCGGCTAACTACGTGCCAGCAGCCGCGGTAATACGGAGGGTGCAAGCGTTAATCGGAATTACTGGGCGTAAAGCGCACG
+
GGGEGGG<FC@FG@FG,@EEFECFGCCCDCFC9EFGD9,;8,CE@@@CGG@FF@FD,EECEFC<@@@F@C8FG<F,,9E=9,:<FF74FGE:5?CF?AFCF9FGEG=+@FG7CF8<FE?EFGGG9,CAFFAFFDB?,,C,C,57??3@+@FF<FE:+@:FEG?7FGA:FG7BFF,,7>F7*>?,>@FFDEE8*4BEGGGG58EGEE8E8+088=:?FFC55CEGF?AC?C5:))*1>CF<CGC)
@M03364:276:000000000-BLYN8:1:1101:24518:10889 1:N:0:1
ACTCCTACGGGAGGCAGCAGTGGGGAATATTGCACAATGGGCGCAAGCCTGATGCAGCCATGCCGCGTGTATGAAGAAGGCCTTCGGGTTGTAAAGTACTTTCAGCGAGGAGGAAGGCGTTGTGGTTAATAACCGCAGCGATTGACGTTACTCGCAGAAGAAGCACCGGCTAACTCCGTGCCAGCAGCCGCGGTAATACGGAGGGTGCAAGCGTTAATCGGAATTACTGGGCGTAAAGCGCACG
+
GGGGGGGGGGGGGGGGGGGGGGGGGGEGGGGGGGGGGGGGGGGGGGGGGGGGGGGGGGGGGCFGGGGGGGGGGGGGGCFGGGGGGGGGCEGGAFGGGGGGGGGGGGGGEGGGEGGGGGGEGGGGGGGGGGGGGGDGGGGGGFFGGGGGGGGGGGGGGGGFGGGGGFGG>EGGGGGGGGGFGGGGGGFEFGGGGGGDFGGGGGGGGG>EGGFGGGCG=9FGCEGFGGFFFFGGGGGGGF7CGGG1
@M03364:276:000000000-BLYN8:1:1101:11233:10902 1:N:0:1
ACTCCTACGGGAGGCAGCAGTGGGGAATATTGCACAATGGGCGCAAGCCTGATGCAGCCATGCCGCGTGTATGAAGAAGGCCTTCGGGTTGTAAAGTACTTTCAGCGAGGAGGAAGGCATTAAGGTTAATAACCTTGGTGATTGACGTTACTCGCAGAAGAAGCACCGGCTAACTCCGTGCCAGCAGCCGCGGTAATACGGAGGGTGCAAGCGTTAATCGGAATTACTGGGCGTAAAGCGCACG
+
FGGGGGGGGGGGGGGGGGGGGGGGGGGGGGGGFFGGGGGGGGGGGGGGGGGGGGGGGGGGGGFFEGGGFFCFGGFGGGGGGGGG9FGGGGGGGGFFFGGFGGGGCEECFGGDGGFGGGGGGFGGGGGCEEGGGGCFGF?FFE9FGGDGGGEGGEGDGGGGGGGGGG@FF@CFGFE>FCGGGGGGGGGGGGGGEGGGGFGFGGECGGGGFGGGGCE5FGGGGGEGGG+CFFG5<CC5C>CCGGGC
@M03364:276:000000000-BLYN8:1:1101:7594:10944 1:N:0:1
ACTCCTACGGGAGGCAGCAGTGGGGAATATTGCACAATGGGCGCAAGCCTGATGCAGCCATGCCGCGTGTATGAAGAAGGCCTTCGGGTTGTAAAGTACTTTCAGCGAGGAGGAAGGCATTAAGGTTAATAACCTTAGTGATTGACGTTACTCGCAGAAGAAGCACCGGCTAACTCCGTGCCAGCAGCCGCGGTAATACGGAGGGTGCAAGCGTTAATCGGAATTACTGGGCGTAAAGCGCACG
+
GGGGGGGGGGGD@FGGGGEGGGGGGGEGGGGGFGGGGGGDGGGEGFEGGGGGGGGGGGFGGGGGGGGGGGCFFGGGGGGGGGGGGGGGGGDEGGGGGGGGGGGGFAFEGGGGGGGGGGGGFCGFGGGGCFGGCGGGGFFGGGGD9FFFGGDFDGECGGGGGGGGGGGDGDEFFGGGGEF:EGGFDGGFGGGGG5BCGGCFDEGGGGGGGGFCEECE7CFGEEGGGGGGFFGFGGD5<C>D:CDC
@M03364:276:000000000-BLYN8:1:1101:22735:10946 1:N:0:1
ACTCCTACGGGAGGCAGCAGTAGGGAATCTTCCGCAATGGGCGAAAGCCTGACGGAGCAACGCCGCGTGAGTGATGAAGGGTTTCGGCTCGTAAAACTCTGTTATTAGGGAAGAACAAATGTGTAAGTAACTATGCACATCTTGACGGTATCTAACCAGAAAGCCACGGCTAACTACGTGCCAGCAGCCGCGGTAATACGTAGGTGGCAAGCGTTGTCCGGAATTATTGGGCGTAAAGCGCGCG
+
GGEF8CCDFGGEFEGEGGGGG9EGGGGGGFGGGGGGGGGFGGGGGGGGGGGGGEEGGBFGGG7FGGGGGGEFGGFA?FGGGFFCEFCEFGGGGGFDFFGGGGGGAECAFFCDFGGFGFBAFFDC,CDFFGEAGGEDFFFFFGGCFG>CFFGCFGGFGGFGF7CCGFCGGGDGFGGGGGGGFGFFFFFGGGGGGGGDGFFGG+2=CFD6BCCFEEGGGGGGGCGC?F7C+ACGG5=CFFCDGGGD
@M03364:276:000000000-BLYN8:1:1101:10948:11001 1:N:0:1
ACTCCTACGGGAGGCAGCAGTAGGGAATCTTCGGCAATGGACGAAAGTCTGACCGAGCAACGCCGCGTGAGTGAAGAAGGTTTTCGGATCGTAAAACTCTGTTGTTAGAGAAGAACAAGGACGTTAGTAACTGAACGTCCCCTGACGGTATCTAACCAGAAAGCCACGGCTAACTACGTGCCAGCAGCCGCGGTAATACGTAGGTGGCAAGCGTTGTCCGGATTTATTGGGCGTAAAGCGAGCG
+
GGGGGGGGGGGGGGGGGGGGGGGGGEGGGGGGGGGGGGGGGGGGGGGGGGGGGGGGGGGGGGGGGGGGGGGGGGGGFGGGGGGGGGGGGGGGGGGGGGGGGGGGGGGGGGGGGGGGGGGCGGG@FGGGGGFGFGGGGDEGGGGGGGGGGGGGGGGGCFGGGGGGGGGGEGGGGGGCFGGGFGGGGGGGGGGGGGGGF;?FGGGGEDGGGGGCGGD5EFCCEE*A6CGFF9FFGGGDFGGGGDGD
@M03364:276:000000000-BLYN8:1:1101:2286:11009 1:N:0:1
ACTCCTACGGGAGGCAGCAGTGGGGAATATTGCACAATGGGCGCAAGCCTGATGCAGCCATGCCGCGTGTGTGAAGAAGGCCTTCGGGTTGTAAAGCACTTTCAGCGAGGAGGAAGGTGGTGAACTTAATACGTTCATCAATTGACGTTACTCGCAGAAGAAGCACCGGCTAACTCCGTGCCAGCAGCGGCGGTAATACGGAGGGTGCAAGCGTTAATCGGAATTACTGGGCGTAAAGCGCACG
+
GG@FFG@FGGD7@FGGGGGFEGFGGG;FCFG9FFF@EFGGGGGDEGGFFGGGGGGGGCFFGGFCFGFGFFGGGFFFGFFG<EGFGFGGEEFGFGGGG=FFCFEEG9@+@FGGGGGGC,BFEG<FFFGDDEGGCC<,AB9F,EDDDFG>FFFFDFCCCC>FFCFDFGEGGGGDFCGGGGCGG7>B*>CF*4=EGEEC9;<CGCEDG8>CFFFFEEC8EC95C:CCF?9FGG5C5517DF7C3DD7
@M03364:276:000000000-BLYN8:1:1101:12610:11013 1:N:0:1
ACTCCTACGGGAGGCAGCAGTGGGGAATATTGCACAATGGGCGCAAGCCTGATGCAGCCATGCCGCGTGTATGAAGAAGGCCTTCGGGTTGTAAAGTACTTTCAGCGAGGAGGAAGGCATTAAGGTTAATAACCTTAGTGATTGACGTTACTCGCAGAAGAAGCACCGGCTAACTCCGTGCCAGCAGCCGCGGTAATACGGAGGGTGCAAGCGTTAATCGGAATTACTGGGCGTAAAGCGCACG
+
GGGGGGGGGGGGGGGGGGGGGGGGGGGGGGGGGGGGGGGGGGGGGGGGGGGGGGGFGGGGGGGGGGGGGGGGGGGGGGGGGGGGGGGGGGGGGGGGGGGGGGGGGGGGGGGGGGGGGGGGGGGGGGGGGGGGG?FGGGGGGFGGGGGGGGGGGGGGGGGGGGGGGGGGGGGGGGGGGGGGGGGGGGGGGGGGGGEGGGGGGGGGGGGGGGGGGGGGGGGGGGGGGGGGGGGFDGGGGGGGGGG3
@M03364:276:000000000-BLYN8:1:1101:19818:11018 1:N:0:1
ACTCCTACGGGAGGCAGCAGTGGGGAATATTGCACAATGGGCGCAAGCCTGATGCAGCCATGCCGCGTGTATGAAGAAGGCCTTCGGGTTGTAAAGTACTTTCAGCGGGGAGGAAGGTGAGTGGTTTAATACGCCATTCAATTGACGTTACCCGCAGAAGAAGCACCGGCTAACTCCGTGCCAGCAGCCGCGGTAATACGGAGGGTGCAAGCGTTAATCGGAATTACTGGGCGTAAAGCGCACG
+
GGGGGGGGGGGGGGGGGGGGGGGGGGGGGGGGGGGGGGGGGGGGGGGGGGGGGGGGGGGGGGGGGGGGGGGGGGGGGGGGGGGGGGGGFGGGGGGGGGGGGGGGGGGGGGGGGGGGGAFFEGGGGGGGGGGGFGGGGGGGGGGGGGGGGGGGGGGGGGGFGGGGGFGGDEGGGGGFGGEFGGFGGGGGGGGGEGGGGFGGGGGGGGGGGGGCEGGGGGGGGGGGGGGGGDGGGCEG:DGGDGGC
@M03364:276:000000000-BLYN8:1:1101:18352:11020 1:N:0:1
ACTCCTACGGGAGGCAGCAGTAGGGAATCTTCGGCAATGGACGAAAGTCTGACCGAGCAACGCCGCGTGAGTGAAGAAGGTTTTCGGATCGTAAAACTCTGTTGTTAGAGAAGAACAAGGACGTTAGTAACTGAACGTCCCCTGACGGTATCTAACCAGAAAGCCACGGCTAACTACGTGCCAGCAGCCGCGGTAATACGTAGGTGGCAAGCGTTGTCCGGATTTATTGGGCGTAAAGCGAGCG
+
GGGGGGGGGGGGGGGGGGGGGGGGGGGGGGGGGGGGGGGGGGGGGGGGGGGGGGGGGGGGGGGGGGGGGGGGGGGGGGGGFFGGGGGGGGGGGGGGGGGGGGGGGGGGGGGGGGGGGGEFGGGGGGGGGGGGGGGGGGGGGGGGGGGGGGGGGGGGGGGGGGGGGGGGGGGEGGGGGGGGGGGGGGGGGGGGGGGGGGGGGGGGGGGGGGGGGGGEGGGGGG=EGGGGGGGGGGGGGGGGGGG5
@M03364:276:000000000-BLYN8:1:1101:16801:11037 1:N:0:1
ACTCCTACGGGAGGCAGCAGTGGGGAATATTGCACAATGGGCGCAAGCCTGATGCAGCCATGCCGCGTGTATGAAGAAGGCCTTCGGGTTGTAAAGTACTTTCAGCGGGGAGGAAGGTGAGTGGTTTAATACGCCATTCAATTGACGTTACCCGCAGAAGAAGCACCGGCTAACTCCGTGCCAGCAGCCGCGGTAATACGGAGGGTGCAAGCGTTAATCGGAATTACTGGGCGTAAAGCGCACG
+
GGGGGG<FEGGG+FE-CFAFGFGGGGGGCEGF9FGGFGG@DG@FGCEGFFFGGCGFFGGGGGF<CG@FECFGGGFAGGGGGGGGGEEDGEC:FF<FF<BFEGEDA97:FCCCGEF8F3<CGGGGCFFGFFGFGEE@CFFGFEGGCF73>FEGDEEFGDGF?>FFFFCC7CGGGEFGG7:<FGGFGGGFGGGG5BGGGGGGDGGCEC58CFGGGGECE7+*CGCGCC9:C+:EDDCGGCCDGDG)
@M03364:276:000000000-BLYN8:1:1101:13136:11047 1:N:0:1
ACTCCTACGGGAGGCAGCAGTAGGGAATCTTCGGCAATGGACGAAAGTCTGACCGAGCAACGCCGCGTGAGTGAAGAAGGTTTTCGGATCGTAAAACTCTGTTGTTAGAGAAGAACAAGGACGTTAGTAACTGAACGTCCCCTGACGGTATCTAACCAGAAAGCCACGGCTAACTACGTGCCAGCAGCCGCGGTAATACGTAGGTGGCAAGCGTTGTCCGGATTTATTGGGCGTAAAGCGAGCG
+
GGGGGGGGGGGGGGGGGGGGGGGGGGGGGGGGGGGGGGGGGGGGGGGGGGGGGGGGGGGGGGGGGGGGGGGGGGGGGGGGGGGGGGGGGGGGGGGGGGGGGGGGGGGGGGGGGGGGGGGGGGGGGGGGGGGGGGGGGGGGGGGGGGGGGGGGGGGGGGGGGGGGGGGGGGGGGGGGGGGGGGGGGGGGGGGGGGGGGGGGGGGGGGGGGGGGGGGGGGGGGGGEGGGGGGGGGGDGGGGGGDD7
@M03364:276:000000000-BLYN8:1:1101:17452:11050 1:N:0:1
ACTCCTACGGGAGGCAGCAGTGGGGAATATTGCACAATGGGCGCAAGCCTGATGCAGCCATGCCGCGTGTGTGAAGAAGGCCTTCGGGTTGTAAAGCACTTTCAGCGAGGAGGAAGGTGGTGAACTTAATACGTTCATCAATTGACGTTACTCGCAGAAGAAGCACCGGCTAACTCCGTGCCAGCAGCCGCGGTAATACGGAGGGTGCAAGCGTTAATCGGAATTACTGGGCGTAAAGCGCACG
+
GGGGGGGGGGGGGGGGGGGGGGGGGGGGGGGGGFGGGGGGFFFGGGGGGGGGGGFGGGGGGGGFGGEGGECFGGGGGGGGGGGGGGGGGGGGGGGGGGGGGGGGGGGGEGGEGGGGGFGGGGGGGGGGGGGGGFGGGGGGGGGGGGGGGFEGGGGGGGGGGFFGGGGGGGGGGGGGGGGGGEGGGGFGFECEGGGDGGGGGGGGGGGGGGGGGGGGGGFGGE57FGGGG6EGGGGGGGGGGGGC
@M03364:276:000000000-BLYN8:1:1101:9124:11068 1:N:0:1
ACTCCTACGGGAGGCAGCAGTGGGGAATATTGCACAATGGGCGCAAGCCTGATGCAGCCATGCCGCGTGTATGAAGAAGGCCTTCGGGTTGTAAAGTACTTTCAGCGAGGAGGAAGGCATTAAGGTTAATAACCTTGGTGATTGACGTTACTCGCAGAAGAAGCACCGGCTAACTCCGTGCCAGCAGCCGCGGTAATACGGAGGGTGCAAGCGTTAATCGGAATTACTGGGCGTAAAGCGCACG
+
GGGGGGGGEEDGGGGGGGGGDEFFDGGGGGGFGGFFFGGGFDFGGGGGG8EFGGGGCFFGGGGGGGGGGGGGGGGGGGGFG8FGGGGGFGGFGGGFGGGGGGFGGFEEGGEDFGGGGGGGGGGFEFGFGGGGGCFGGCDFFF?DFDCGFGG9<7FF7CFCFGGFGGGG<FEG7FEFGEGDGGGFEC,>6*=5CEE7CG9>EED88EEEF7C5?ECEGDF=5E8AFFGGE6;E)97EF>DGGGC)
@M03364:276:000000000-BLYN8:1:1101:14802:11079 1:N:0:1
ACTCCTACGGGAGGCAGCAGTAGGGAATCTTCGGCAATGGACGAAAGTCTGACCGAGCAACGCCGCGTGAGTGAAGAAGGTTTTCGGATCGTAAAACTCTGTTGTTAGAGAAGAACAAGGACGTTAGTAACTGAACGTCCCCTGACGGTATCTAACCAGAAAGCCACGGCTAACTACGTGCCAGCAGCCGCGGTAATACGTAGGTGGCAAGCGTTGTCCGGATTTATTGGGCGTAAAGCGAGCG
+
GGFGGFFGGGGGGGGGGGGGGGGGGGGGGGGGCFGGGGGGGGGGDGGFGGGGGGGGGGGGGGGGGGGGGGDFGGGGGGGGGGGGGFGGFGGEGGGGGGGGGGGGGCFGGGGGFGGGGGGCGGGGGGGGGGGDDFGGGGGGFGGGAFEFEGGGGGGGGGGGGGGGGGGGGGGGGGGGDCGGGGGFGGFGGGGGGGGGGGGGGGGGGGGGGGGGGGGGGGGGGGGGGGF?CCFGGGGEFGGDDGGC
@M03364:276:000000000-BLYN8:1:1101:10992:11088 1:N:0:1
ACTCCTACGGGAGGCAGCAGTAGGGAATCTTCCGCAATGGACGAAAGTCTGACGGAGCAACGCCGCGTGTGTGAAGAAGGTTTTCGGATCGTAAAGCACTGTTGTTAGAGAAGAACAAGGATAAGAGTCACTGCTTGTCCCTTGACGGTATCTAACCAGAAAGCCACGGCTAACTACGTGCCAGCAGCCGCGGTAATACGTAGGTCCCGAGCGTTGTCCGGATTTATTGGGCGTAAAGCGAGCG
+
GGGGFGGGFEGGGGEFGEGGGGFGGGGGGFGGGGGGGGGGGGGGCC@EFFCFC@FGGGFGGGGFGGEGGGGGGCGDGGGGFECFGGEGGEGGGGGGGGG?8<F<<FGFFGGGGGGGGF8F8EFDCFDFFEAGGGFFFFEFD=FF=FEEGGGGFGCFGGGGG@FFFGFEGGGEDFGFGGGGGGFGGGGGCEGEE>EGC99B<9EG99C;E5CC:CGCAEFGG*1=?:CFGGFGDD=CD7CDCDGD
@M03364:276:000000000-BLYN8:1:1101:4408:11097 1:N:0:1
ACTCCTACGGGAGGCAGCAGTGGGGAATATTGCACAATGGGCGCAAGCCTGATGCAGCCATGCCGCGTGTATGAAGAAGGCCTTCGGGTTGTAAAGTACTTTCAGCGAGGAGGGAGGCGTTGTGGTTAATAACCGCAGCGATTGACGTTACTCGCAGAAGAAGCACCGGCTAACTCCGTGCCAGCAGCCGCGGTAATACGGAGGGTGCAAGCGTTAATCGGAATTACTGGGCGGAAAGCGCACG
+
C6C6CEF@@7FCF7;FGGCFF@FC+@@F,CF9,CFFGFG,@6@FFCEGG@C8EFG9CF,6CF86@C7++BCFGDCC<C<EFCFFGGGCG7F4CE<9FF<FGGGGGFDCFFGCF+B?@FFG++B=C=F3FFDEF8:B7@E:BF+>,3CFC:B@>>:FEDFC7CFCFCECEEFDGDF,CCEDEGG8FGFFCCGEE*BEF7C>C8CCCC5E6C+8CCCGE7E*>E5C?:+<CEC=D)//97CDGD5<
@M03364:276:000000000-BLYN8:1:1101:6248:11107 1:N:0:1
ACTCCTACGGGAGGCAGCAGTAGGGAATCTTCCGCAATGGGCGAAAGCCTGACGGAGCAACGCCGCGTGAGTGATGAAGGGTTTCGGCTCGTAAAACTCTGTTATTAGGGAAGAACAAACGTGTAAGTAACTGTGCACGTCTTGACGGTACCTAATCAGAAAGCCACGGCTAACTACGTGCCAGCAGCCGCGGTAATACGTAGGTGGCAAGCGTTATCCGGAATTATTGGGCGTAAAGCGCGCG
+
GGGGGGGGGGGGGGGGGGGGGGGGGGGGGGGGGGGGGGGGGGGGGGGGGGGGGGGGGGGGGGGGGGGGGGGFGGGGGGGGGGGGGGGGGGGGGGGGGGGGGGGGGGGGGGGGGGGGFGGGGGGGGGGGGGGGGGGGGGGGGGGGGGGGGGGGGGGGGGGGGGGDCGGGGGGGGGGGGGGGGGGGGGGGGGGGG8CGGGGGGGGGGGGGGGGGGGGCFFGGGGGGGGGGFGGGGGGGGGGGGGGG
@M03364:276:000000000-BLYN8:1:1101:23250:11121 1:N:0:1
ACTCCTACGGGAGGCAGCAGTGGGGAGTATTGCACAATGGGCGCAAGCCTGATGCAGCCATGCCGCGTGTGTGAAGAAGGCCTTCGGGTTGTAAAGCACTTTCAGCGAGGAGGAAGGTGGTGAGCTTAATACGTTCATCAATTGACGTTACTCGCAGAAGAAGCACCGGCTAACTCCGTGCCAGCAGCCGCGGTAAGACGGAGGGTGCAAGCGTTAATCGGAATTAGTGGGCGTAAAGCGCACG
+
@EFGGGAFCGEEE+B6CCGEE,EEC;+B,C@CFGGFCFG8@FGGGGGGFGF<FGGDCFCGGGD@FGGE>7FEGCFG9EFCC<FFGGGDFFD4FEFGGGFGFGFEGGEGG74BC=EEGGGFBF9F,<DFAGG<FDF,AEDCF9<FF9FC<@+<,@FGG7CFGGGGGGG7FCFFF,,?,>*11>CGGFGGECEC>EG@+?285CEDCCED@:@GG8:EFEC=***:8++2+/;57<EGFF*91971
@M03364:276:000000000-BLYN8:1:1101:28427:11128 1:N:0:1
ACTCCTACGGGAGGCAGCAGTGGGGAATATTGCACAATGGGCGCAAGCCTGATGCAGCCATGCCGCGTGTATGAAGAAGGCCTTCGGGTTGTAAAGTACTTTCAGCGAGGAGGAAGGCGTTGTGGTTAATAACCGCAGCGATTGACGTTACTCGCAGAAGAAGCACCGGCTAACTCCGTGCCAGCAGCCGCGGTAATACGGAGGGTGCAAGCGTTAATCGGAAGTACTGGGCGTAAAGCGCACG
+
GGGGGGGFECCFGCGGGFGGGGGFGDEDFFDFAEGGGGGGGGGGGGGGGGFCGGGGG8FGGGGFGGGGGGGGGGGGGGEF8E@ECGGGEFGGGGFFGGGGA9ABFCEFGGGFGGGGGGGGG:BCEFCGGCGGGGGCECCGEF7BFFGC<FGFGGGGGGGFFFDGGG:>FEEEC:CEGEFGE7CC7<BF8CGDEGDCFGGGGGGGGGGGGFGGGEEGG7:CAE5*<@EFFG5CDDEGGGGGDDGD
@M03364:276:000000000-BLYN8:1:1101:18598:11134 1:N:0:1
ACTCCTACGGGAGGCAGCAGTGGGGAATATTGCACAATGGGCGCAAGCCTGATGCAGCCATGCCGCGTGTATGAAGAAGGCCTTCGGGTTGTAAAGTACTTTCAGCGAGGAGGAAGGCACTAAGGTTAATAACCTTAGTGATTGACGTTACTCGCCGAAGAAGCACCGTCTAACTCCGTGCCAGCAGCCGCGGTAATACGGAGGGTGCAAGCGTTAATCGGAATTACTGGGCGTAAAGCGCACG
+
GGGGGGGGGGGGGGGGGGGGGGGGGGGGGGGGGGGGGGGGGGG7FGBFGGGGGGGGGG<F@FGGGGGGG?FFGGGGGGGGFGGGGGGCGGGGGGGAF?FGAG<@?,CGGGG:FG,=?8,,:,<B8BF,F<CFD,C<FGCGGD,F=FC3<<=@<3++@F:>FBCGFGCG,3<FGG92,>5*CD;;8B:,;8B:C:*=EG9:5;>EE8512AC*AB=E=?::>8CFCF7<F?*:9<=EFGC5)9/9
@M03364:276:000000000-BLYN8:1:1101:14270:11142 1:N:0:1
ACTCCTACGGGAGGCAGCAGTGGGGAATATTGCACAATGGGCGCAAGCCTGATGCAGCCATGCCGCGTGTATGAAGAAGGCCTTCGGGTTGTAAAGTACTTTCAGCGAGGAGGAAGGCATTAAGGTTAATAACCTTAGTGATTGACGTTACTCGCAGAAGAAGCACCGGCTAACTCCGTGCCAGCAGCCGCGGTAATACGGAGGGTGCAAGCGTTAATCGGAATTACTGGGCGTAAAGCGAGCG
+
GGGGGGGGGGGGGGGGGGGGGGGGGGGGGGGGGGGGGGGGGGGGGGGGGGGGGGGGGGGGGGGGGGGGGGGGGGGGGGGGGGGGGGGGGDGGGGGGGGGGGGGGGGGGGGGGGGGGGGGGGGGGGGFFCGGGGGGGFFGGGGGFCFGGGGGGFFEGGGGGGGGGGGGDEGGGGGGGGGGFDFGFGFGFGGG>CGGGGGFCEGGGGGGGGGFGG>EEFGF5EGGGGGGGGGGGGGGGG=CDDGGD
@M03364:276:000000000-BLYN8:1:1101:27370:11142 1:N:0:1
ACTCCTACGGGAGGCAGCAGTGGGGAATATTGCACAATGGGCGCAAGCCTGATGCAGCCATGCCGCGTGTATGAAGAAGGCCTTCGGGTTGAAAAGTACTTTCAGCGAGGAGGAAGGCATTAAGGTTAATAACCTTAGTGATTGACGTTACTCGCAGAAGAAGCACCGGCTAACTCCGTGCCAGCAGCCGCGGTAATACGGAGGGTGCAAGCGTGAATCGGAATTACTGGGCGTAAAGCGCACG
+
FGGGGGGGDGGGGGGGGGGGGGGGGGGGGGGGGGFGGGGGGGGGGGEGGGGDGGGGGG,FFGGGGGG:CFEFGGGGGGGF8CFGGGGG<FFBFGGGGGGGEGGGGFGEFGGG>FGFCFGCFEF95CDD<FFGGC<?FG@FFFAFECECFC:D<8+@CFFGGCAFCE:F77>3FFDCCBFE*4?DGGGG7***:C18;9>*815CEB88EGG=E8*;>FGGGEGF+<C+A<FF:7:5DDCDDG5>
@M03364:276:000000000-BLYN8:1:1101:2572:11145 1:N:0:1
ACTCCTACGGGAGGCAGCAGTGGGGAATATTGCACAATGGGCGCAAGCCTGATGCAGCCATGCCGCGTGTGTGAAGAAGGCCTTCGGGTTGTAAAGCACTTTCAGCGAGGAGGAAGGTGGTGAGCTTAATACGTTCATCAATTGACGTTACTCGCAGAAGAAGCACCGGCTAACTCCGTGCCAGCAGCCGCGGTAATACGGAGGGTGCAAGCGTTAATCGGAATTACTGGGCGTAAAGCGCACG
+
GGGGGGGGGGGGGGGGGGGGGGGGGGGGGGGGGGGGGGGGGGGGGGGGGGGGGGGGGGGGGGGGGGGGGGGGDFGGGGGGGGGGGGGGGGGGGGGGGGGGGGGGGGGGGGGGGGGGGGGG:DFGGGGGGGGGGFGGGGGGGGGGGGGGGGGGGGGGGGGGGGGGGGGGGGGGGGGGGGGGGGGGGGGGGGGGGGGGGGGGGEGG>EEGGGGGGGGGGGGGGGEGGGGF:FGGGGGGGGGGGGG>
@M03364:276:000000000-BLYN8:1:1101:28651:11160 1:N:0:1
ACTCCTACGGGAGGCAGCAGTAGGGAATCTTCGGCAATGGACGAAAGTCTGACCGAGCAACGCCGCGTGAGTGAAGAAGGTTTTCGGATCGTAAAACTCTGTTGTTAGAGAAGAACAAGGACGTTAGTAACTGAACGTCCCCTGACGGTATCTAACCAGAAAGCCACGGCTAACTATGTGCCAGCAGCCGCGGTAATACGTAGGTGGCAAGCGTTGTCCGGATCTATTGGGCGTAAAGCGAGCG
+
GCFGG9FF7=CCFFFEDGFDECGG7EEFG<FCEGGEGGGFGGGEFGGGAFGG,EFGG7CEGGGGGGGCFGGFGFFA<<F,4::AEEFGGGGGGGGG@<A?EFEFGCF,AAE=8EB8EEA,>>FF3F>FFGGF,3DDGB++8,:@FGDDGFC,@=F=CACEFG?FGC5<7>FGDGCC,6@,2;BCFBB8,:5E>E88<CBCC93C@FF8BCC851*3:+<=GGG=9+9+0<CGGCEEDCC5DC57
@M03364:276:000000000-BLYN8:1:1101:12988:11191 1:N:0:1
ACTCCTACGGGAGGCAGCAGTAGGGAATCTTCGGCAATGGACGAAAGTCTGACCGAGCAACGCCGCGTGAGTGAAGAAGGTTTTCGGATCGTAAAACTCTGTTATTAGGGAAGAACAAATGTGTAAGTAACTGTGCACGTCTTGACGGTACCTAATCAGAAAGCCACGGCTAACTACGTGCCAGCAGCCGCGGTAATACGTAGGTGGCAAGCGTTATCCGGAATTATTGGGCGTAAAGCGCGCG
+
GGGGGGGGGGGGGDGGGGGGGGGGGGGGGGGGGGGGGGGGGGGGGGGGGGGGGGGGGGGGGGGGGGGGDGGGGGGGGGGGGGGGFGGGGGGGGGGGGGGGGGFGGGGGGGGGGGGGGGGGGGGGGGGGGGGGFFFGGGGGGGGGGGGGGGGGGGGGGGGGFGFGGGGGGGGGGGGGGGGGGGGGGFCFGGGGG8EGGGGGGGGGGGGFCCGGDEGGGGGEGGGGGFGGGFGGGGGGGGGGGGGC
@M03364:276:000000000-BLYN8:1:1101:15817:11198 1:N:0:1
ACTCCTACGGGAGGCAGCAGTGGGGAATATTGCACAATGGGCGCAAGCCTGATGCAGCCATGCCGCGTGTGTGAAGAAGGCCTTCGGGTTGTAAAGCACTTTCAGCGAGGAGGAAGGTGGTGAACTTAATACGTTCATCAATTGACGTTACTCGCAGAAGAAGCACCGGCTAACTCCGTGCCAGCAGCCGCGGTAATACGGAGGGTGCAAGCGTTAATCGGAATTACTGGGCGTAAAGCGCACG
+
GGGGGGGGGGGGGGGGGGGGGGGGGGGGGGGGGGGGGGGGGGGGGGGGGGGGGGGGGGGGGGGGGGGGGGGGGGGGGGGGGGGGGGGGGGGGGGGGGGGGGGGGGGGGGGGGGGGGGGGGGGGGGGGGGGGGGGGGGGGGGGGGGGGGGGGGGGGGGGGDCFGGGGGGGGGGGGGGGGGFGGGGGGGGGGGGGGGGGGGGGGGGGGGDFGGGGGGGGGGD5EGGGGGGCGDGGGGGGGGGDGG<
@M03364:276:000000000-BLYN8:1:1101:14034:11205 1:N:0:1
ACTCCTACGGGAGGCAGCAGTAGGGAATCTTCGGCAATGGACGAAAGTCTGACCGAGCAACGCCGCGTGAGTGAAGAAGGTTTTCGGATCGTAAAACTCTGTTGTTAGAGAAGAACAAGGACGTTAGTAACTGAACGTCCCCTGACGGTATCTAACCAGAAAGCCACGGCTAACTCCGTGCCAGCAGCCGCGGTAATACGGAGGGTGCAAGCGTTAATCGGAATTACTGGGCGTAAAGCGCACG
+
GGGGGGGGGGGGGGGGGGEFGGGGGGGGGGGGGGGGGGGGGGGGGGGGGGGGGGGGGGGGGGGGGGGGGGEFGGGGGGGGGGGGGGGGGGGGGGGGGGGGGGGGGGGGGGGGGGGGGGGFGGGGGGGGGGGGGGGGGGGGGGGGGGGGGGGGGGGGGGGGGGFGEFGGGGGGGGGGGGGGGGGGGGGGGGGGGGGGGGFGGGEGGGGGGGGGGGGGGGGGGGDGFGGGFFEFDCC=FGGGGGD5
@M03364:276:000000000-BLYN8:1:1101:28936:11210 1:N:0:1
ACTCCTACGGGAGGCAGCAGTGGGGAATATTGCACAATGGGCGCAAGCCTGATGCAGCCATGCCGCGTGTATGAAGAAGGCCTTCGGGTTGTAAAGTACTTTCAGCGGGGAGGAAGGTGATAAAGCGAATACCTTTATCAATTGACGTTACCCGCAGAAGAAGCACCGGCTAACTCCGTGCCAGCAGCCGCGGTAATACGGAGGGTGCAAGCGTTAATCGGAATTACTGGGCGGAAAGCGCACG
+
FGGGGGGGGGGGGGGGGGGGGGGGGGGGGGGGGGGGGGGGGGGDFGGGGGGGGGGGGFCFFGGFFGGGGEFGGGFFGGGGGGGGGGGGG7>CFGGGFEFGCFCFFGGGGGGGGGGGFFDFGGGGGGGGGGGF8><FGGGGGGGFFFCGGGEG7FFEGGGFFGGGDFCECFGGGDDGECFGGGFGGGGGGG5E5BEGFC>FC;8?ECGGDGG5CEE8CFCFGEEE699+<6CCD)75CFFGGG77
@M03364:276:000000000-BLYN8:1:1101:9986:11219 1:N:0:1
ACTCCTACGGGAGGCAGCAGTGGGGAATATTGCACAATGGGCGCAAGCCTGATGCAGCCATGCCGCGTGTATGAAGAAGGCCTTCGGGTTGTAAAGTACTTTCAGCGGGGAGGAAGGTGAGTGGTTTAATACGCCATTCAATTGACGTTACCCGCAGAAGAAGCACCGGCTAACTCCGTGCCAGCAGCCGCGGTAATACGGAGGGTGCAAGCGTTAATCGGAATTACTGGGCGTAAAGCGCACG
+
GGGGGGGGGGGGGGGGGGGGGGGGGGGGGGGGGGGGGGGGGGGGGGGGGGGGGGGGGGGGGGGGGGGGGGGGGGGG?FGGGGGGGGGGGGGGGGGGGGGGGGGGGGGGGGFGGGGGGGGGGGGGGGGGGGGGGGGGGGGGGGGGGGGCFGGGGGGGGGGGGGGGGGGGGGG@FGGGGGGGGGGGGGGGGGGGGGGGGGGGGGGDGGGGGGF5EGGGGGGGGGCFGFGGFGGG<DGDGGGGDDD7
@M03364:276:000000000-BLYN8:1:1101:8180:11224 1:N:0:1
ACTCCTACGGGAGGCAGCAGTAGGGAATCTTCGGCAATGGACGAAAGTCTGACCGAGCAACGCCGCGTGAGTGAAGAAGGTTTTCGGATCGTAAAACTCTGTTGTTAGAGAAGAACATGGGTGAGAGTAACTGTTCACCCCTTGACGGTATCTAACCAGAAAGCCACGGCTAACTACGTGCCAGCAGCCGCGGTAATACGTAGGTGGCAAGCGTTGTCCGGATTTATTGGGCGTAAAGCGAGCG
+
<CFGGGGFC@C7CFECB@FGFGGGGGFGGFGGFCEGGGGFGFFC:CEEFGGGGGGGGDGGFGGGG7FGGD75EFFCEFF@FEFFGGGG:FGEFGGFGGGGFFBFFFFGGGGGGGGGGDCEGFGGGGEGFFGGGGD,DFEFEFFGGFF:FB+EF,@FGGGFB>FGFGGE7CFEBFGGGGGGGEFGGGG7BCGGGGCEC<CCFFFDFCGF9FGGG>EGGGGGGGC5EF7CE6@EDDCEC>FGGDG3
@M03364:276:000000000-BLYN8:1:1101:14780:11228 1:N:0:1
ACTCCTACGGGAGGCAGCAGTGGGGAATATTGCACAATGGGCGCAAGCCTGATGCAGCCATGCCGCGTGTATGAAGAAGGCCTTCGGGTTGTAAAGTACTTTCAGCGAGGAGGAAGGCATTAAGGTTAATAACCTTAGTGATTGACGTTACTCGCAGAAGAAGCACCGGCTAACTCCGTGCCAGCAGCCGCGGTAATACGGAGGGTGCAAGCGTTAATCGGAATTACTGGGCGTAAAGCGCACG
+
FGGGGGGGGGGGGGGGGGGGGGGGDGGGFFEFGFGGGGAEF8:FFGGGGCFGGDFGGGGGFGGGGGGGGGGGGGGGGGGGFGGGGGGDFGGGGGGGFGGGGGGCDGGEGGG7F:?8FFGGGGAFFFFGFGGGG@GAFFAFGFDFGF7CFGEFFGCFECG7CGFGGFG:CGGGGGG9BCFCGGGEGFGGGGGEGGEEFFE*;EEGD5*=CC9E===CCECGGCE=87CF7?C5DDGGFFGDDG39
@M03364:276:000000000-BLYN8:1:1101:13236:11234 1:N:0:1
ACTCCTACGGGAGGCAGCAGTAGGGAATCTTCGGCAATGGACGAAAGTCTGACCGAGCAACGCCGCGTGAGTGAAGAAGGTTTTCGGATCGTAAAACTCTGTTGTTAGAGAAGAACAAGGACGTTAGTAACTGAACGTCCCCTGACGGTATCTAACCAGAAAGCCACGGCTAACTACGTGCCAGCAGCCGCGGTAATACGTAGGTGGCAAGCGTTGTCCGGATTTATTGGGCGTAAAGCGCGCG
+
GGGGGGGGGGGEGGGGGGGGGFGGGGGGFGGGFGGGGGGGGGGGGGGGGGGGGGGGEEGGGGGGGGGGGGGGGGGGGGGGGGGGGGGGGGGGGGGGGGGGCFGGGGGGCEGGGGFFGGFGFFGCFGGGGFGGGGGGGGG@FGGGGGGEFGFGGGGGFGGGGGFFGGGGGDEGGGGGGGGGEFGGFGGF;EGGDCCCFFFFCFD8<CFGGFGFGE=EGGGGGECCFGGGGF*2797EFFCD5CC<
@M03364:276:000000000-BLYN8:1:1101:28549:11258 1:N:0:1
ACTCCTACGGGAGGCAGCAGTGGGGAATATTGCACAATGGGCGCAAGCCTGATGCAGCCATGCCGCGTGTATGAAGAAGGCCTTCGGGTTGTAAAGTACTTTCAGCGAGGAGGAAGGCATTAAGGTTAATAACCTTAGTGATTGACGTTACTCGCAGAAGAAGCACCGGCTAACTCCGTGCCAGCAGCCGCGGTAATACGGAGGGTGCAAGCGTTAATCGGAATTATTGGGCGTAAAGCGCGCG
+
FFG<EFCGG@7FG7EGDEGGGGGGFFDEFGCA6FFGFFGGF,C:FGE,C,CFDFFGA,CFGGFGF@B@C8FFFFECDGFGFFEFDFDDF@>FGEFFEFFAFFFGG9@FCFF:=FECFGGFC<FD9AFFEFGFGCFGFGGGDFFGGG7+@FFAFCEGGDDFCFGFGG::::FEFFEF771>*>DFCCF>8ECEGGEG9;CF5*8BE>CBFCF=8:CC*<+:E*1:?GGGG?EGGDEGGG*))/1)
@M03364:276:000000000-BLYN8:1:1101:12247:11275 1:N:0:1
ACTCCTACGGGAGGCAGCAGTAGGGAATCTTCGGCAATGGACGAAAGTCTGACCGAGCAACGCCGCGTGAGTGAAGAAGGTTTTCGGATCGTAAAACTCTGTTGTTAGAGAAGAACAAGGACGTTAGTAACTGAACGTCCCCTGACGGTATCTAACCAGAAAGCCACGGCTAACTACGTGCCAGCAGCCGCGGTAATACGTAGGTGGCAAGCGTTGTCCGGATTTATTGGGCGTAAAGCGAGCG
+
GGGGGGGGGGGGGGGGGGGGGGGGGGGGGGGGGGGGGGGGGGGGGGGGGGGGFGGGGGGGGGGGGGGGGGGFGGGGGGGGGGGGGGGGEGFGGGGGGGGGGGGGGGGGGGGGGGGGGGGCGGGGGGEEGGGGGGGGFGGGGGGGGDGGFGGGGGGGGGGGGGGGFFDFGD7>FFGGFEFGGGGGGFFGGGGGGGGGGF9FGGGGGGGGGGE5EEGDGGCGGE8>CCFGGGGGGDGGGGGGGGDD
@M03364:276:000000000-BLYN8:1:1101:10701:11283 1:N:0:1
ACTCCTACGGGAGGCAGCAGTGGGGAATATTGGACAATGGGCGAAAGCCTGATCCAGCCATGCCGCGTGTGTGAAGAAGGTCTTCGGATTGTAAAGCACTTTAAGTTGGGAGGAAGGGCAGTAAGTTAATACCTTGCTGTTTTGACGTTACCAACAGAATAAGCACCGGCTAACTCCGTGCCAGCAGCCGCGGTAATACGGAGGGTGCAAGCGTTAATCGGAATTACTGGGCGTAAAGCGCACG
+
GGGGGGGGGGGGGGGGGGGGGGGGGGGGGGGGGGGGGGGGGGGGGGGGGGGGGGGGGGGGGGGGGGGGGGGGGGGGGGGGGGGGGGGGGGGGGGGGGGGGGGGGGGGGGGGGGGGGGGGGGGGGGGGGGGGGGGGGGGGGGGGGGGDCGGGGGGGGGGGGGGGGGGGGGGGGGGGGGGGGGGGGGGGCEE>EGGGGGGGGGGGGEEGGGGGGGGGGFFGDEGE=8EFGCGGGGGGGFGGGGGG5
@M03364:276:000000000-BLYN8:1:1101:18370:11295 1:N:0:1
ACTCCTACGGGAGGCAGCAGTAGGGAATCTTCGGCAATGGGGGCAACCCTGACCGAGCAACGCCGCGTGAGTGAAGAAGGTTTTCGGATCGTAAAACTCTGTTGTTAGAGAAGAACGTTAAGTAGAGTGGAAAGTTACTTAAGTGACGGTATCTAACCAGAAAGGGACGGCTAACTACGTGCCAGCAGCCGCGGTAATACGTAGGTGGCAAGCGTTGTCCGGATTTATTGGGCGTAAAGCGAGC
+
GGGGGGGGGGGGGGGGGGGGGGGGGGGGFGGGGGGGGGGGGGGGGGGGGGFGGGGEGGGGGGGGGGGGG>F,EFGGGGGGDGGGGGGGGEGGGGGGGGGGGGGGGGGGFGGGGGGGGFGGGGGGGGGGGGGGGGGGGGFFGGGGGGGGGGGGGGGGGGGGGGGGGDFGFGGGGGGGGGGF>G:EGGFFF5:5EE5CEFGGGGGGGGGGGGGGGGGGEGEGGCEGDGGGGFGGCDGGDDGFDCC)
@M03364:276:000000000-BLYN8:1:1101:2305:11301 1:N:0:1
ACTCCTACGGGAGGCAGCAGTGGGGAATATTGCACAATGGGCGCAAGCCTGATGCAGCCATGCCGCGTGTATGAAGAAGGCCTTCGGGTTGTAAAGTACTTTCAGCGAGGAGGAAGGCATTAAGGTTAATAACCTTAGTGATTGACGTTACTCGCAGAAGAAGCACCGGCTAACTCCGTGCCAGCAGCCGCGGTAATACGGAGGGTGCAAGCGTTAATCGGAATTACTGGGCGTAAAGCGCACG
+
GGGGGGGGGGGGGGGGGGGGGGGGGDFGGGGGGGGGGGGGGFCFGCFGGFFGGGGGGGGGGGFGGGGGGGGGGGGGGFGGGGGGGGGGGGGGGEGGGGGGGGGGGGGEGGGGGGGGGGGGGFGGFGGGGGGGGGGGGGFGGGDGGGGGGGGGGGGGGGGGGGGGGGFGGGGGGGGGGGGGEGGGGGGGGGGGGEGEGGGF>BEGDGGDGGGG?CEGGGGGGGEGGGGGGGGGGGGGGGGDGDC7
@M03364:276:000000000-BLYN8:1:1101:25273:11318 1:N:0:1
ACTCCTACGGGAGGCAGCAGTGGGGAATATTGCACAATGGGCGCAAGCCTGATGCAGCCATGCCGCGTGTATGAAGAAGGCCTTCGGGTTGTAAAGTACTTTCAGCGAGGAGGAAGGCATTAAGGTTAATAACCTTAGTGATTGACGTTACTCGCAGAAGAAGCACCGGCTAACTCCGTGCCAGCAGCCGCGGTAATACGGAGGGTGCAAGCGTTAATCGGAATTACTGGGCGTAAAGCGCACG
+
GGGGGGGGGGGGGGGDGDGGFGGGGGGGGFGAFFGGGGGGGGGCFGGGFGGGGGGGGG?FGGFGEGGFFFGGGGGFGGGGGGGGGGGCFCGGGGCFGGGGFFGGFGGDFFGGG@EFGCFGGGGGGGGGGGGGDFGFGGGGGAFGGGGEFGGGGDGEGGFGGGGGGFGGGGGGGGGFGGFGGGGGGGFGGGGEGGGGGGGGGDGGGEGGGGGCGEGGGGGGGGCFFGGGGGGGGGGGFFGGGGGC
@M03364:276:000000000-BLYN8:1:1101:9329:11318 1:N:0:1
ACTCCTACGGGAGGCAGCAGCCGCGGTAATACTTATGGTGCAAGCGTTATCCGGATTTACTGGGTGTAAAGGGAGCGCAGGCGGCGCGGCAAGTCCGATGTGAAAACCCCCGGCTCAACCGGGGGACTGCATTGGAAACTACCGGGCTGGAGTGCCGGAGAGGTAGGCGGAATTCCTGGTGTAGCGGTGAAATGCGTAGATATCAGGAGGAACACCAGTGGCGAAGGCGGCCTACTGGACGGTG
+
GGGGGGGGGGGGGGGGGGGGGGGGGGGGGGGGGGGGGGGGGGGGGGGGGGGGGGGGGGGGGGGGGGFFGGGGGGGGGGGGGGGGGGGGGGGGGGGGGGGGGGGGGGGGGGGGGGGGGGGGGGGGGGGGGGGGGGGGGGGGGGGGGEGGGGGGGGGGGGEEGGGGEGGFGGGGGGGGGGGFFGGGGGGGGGGGGGGGGGGGGGFGGFDFGGGGGGGGGGGGGGGG=5EGGGDGGDFGGFGGGGGF
@M03364:276:000000000-BLYN8:1:1101:5912:11321 1:N:0:1
ACTCCTACGGGAGGCAGCAGTGGGGAATATTGCACAATGGGCGCAAGCCTGATGCAGCCATGCCGCGTGTATGAAGAAGGCCTTCGGGTTGTAAAGTACTTTCAGCGAGGAGGAAGGCATTAAGGTTAATAACCTTAGTGATTGACGTTACTCGCAGAAGAAGCACCGGCTAACTCCGTGCCAGCAGCCGCGGTAATACGGAGGGTGCAAGCGTTAATCGGAATTACTGGGCGTAAAGCGCACG
+
GGGGGGGGGGGGGGGGGGGGGGGGGGGGGGGGGGGGGGGGGGGGGGGGGGGGGGGGGGGGGGGGGGGGGGGGGGGFGGGGGGGGGGGGGGGGGGGGGGGGGGGGGGGGGGGGGGFGGGFGGGGGGGGFGGGGGFCFGGGGFGGGGGGGGGGGGGGGGGGGGGGFGGGGDFFEGGGGGGGFGGGGGGGGGEEGEGGGGCFGG5EGGGGGGGGGGGGGGGGGGGGE@FGGGDCDDDEGGGFDDDD<
@M03364:276:000000000-BLYN8:1:1101:5656:11324 1:N:0:1
ACTCCTACGGGAGGCAGCAGTGGGGAATATTGCACAATGGGCGCAAGCCTGATGCAGCCATGCCGCGTGTATGAAGAAGGCCTTCGGGTTGTAAAGTACTTTCAGCGAGGAGGAAGGCATTAAGGTTAATAACCTTGGTGATTGACGTTACTCGCAGAAGAAGCACCGGCTAACTCCGTGCCAGCAGCCGCGGTAATACGGAGGGTGCAAGCGTTAATCGGAATTACTGGGCGTAAAGCGCACG
+
GGGGGGGGGGGGGGGGGGFGGGGGGGGGGGGGGGGGGGGGGGGGGGGGGGGGGGGGGGGGGGGGGGGGGGGGGGGGGGGGGGGGGGGGGGGGGFGGGGGGGGGGGGGGGGGGGGGGGGGGGGGGGGGGGGGGGFGGGGGGGGGGGGGGGGGGGGGGGGGGGGGGGGGGGGGGGGGGGGGGGGGGGGGGGGGGGGGGGGGGGEGGGGECGGGGGGGGGGGGGGGGGGGGGGGGGGGGGGFGGGG<
@M03364:276:000000000-BLYN8:1:1101:7547:11353 1:N:0:1
ACTCCTACGGGAGGCAGCAGTGGGGAATATTGCACAATGGGCGCAAGCCTGATGCAGCCATGCCGCGTGTATGAAGAAGGCCTTCGGGTTGTAAAGTACTTTCAGCGAGGAGGAAGGCATTAAGGTTAATAACCTTAGTGATTGACGTTACTCGCAGAAGAAGCACCGGCTAACTCCGTGCCAGCAGCCGCGGTAATACGGAGGGTGCAAGCGTTAATCGGAATTACTGGGCGTAAAGCGCACG
+
GGGGGGGGGGGGGGGGGGGGGGGGGGGGGGGGGGGGGGGGGGGGGGGGGGGGGGGGGGGGGGGGGGGGGGGGGFGGGGGGGGGGGGGGGGGGGGGGGGGGGGGGGGGGGGGGGGGGGGGGGGGGGGGGGGGGGGGGGGGGGGGGGGGEFGGGGGGGGGGGGGGGGGGGGGGGGGGGGGGGGGGGGGGGGGGGGGGGGGGGGEGGGGGGGGGGGGGGGCFGGGGGGGGGGGCCDGGGGGGGGGGD
@M03364:276:000000000-BLYN8:1:1101:14003:11382 1:N:0:1
ACTCCTACGGGAGGCAGCAGTAGGGAATCTTCCGCAATGGACGAAAGTCTGACGGAGCAACGCCGCGTGTGTGAAGAAGGTTTTCGGATCGTAAAGCACTGTTGTTGGAGAAGAACAAGGATAAGAGTCACTGCTTGTCCCTTGACGGTATCTAACCAGAAAGCCACGGCTAACTACGTGCCAGCAGCCGCGGTAATACGTAGGTGGCAAGCGTTGTCCGGAATTATTGGGCGTAAAGCGCGCG
+
GGGGDFGGGGGGGGGGGGGGGGGGGGGGGGGGGGGGGGGGGGGGGGGGGGGGGGGGGGGGGGGGGGGGGGGGGGGGGGGGGGGGGGGGGGGGGGGFGGGGGGFGFFGGGGGGGGGGGGGGGGGGGGFGFGGGGGGGGGGGGGGGGGGGGGGGGGGGFFGGGGGGGGGGGGGGGGGGGGGGGGGGGGGGGGGGGEGEFG?CFEFGGGGGGGFCCEGDGGGGGEGGGGGGGGGGGGGGGGGDDGC7
@M03364:276:000000000-BLYN8:1:1101:13832:11387 1:N:0:1
ACTCCTACGGGAGGCAGCAGTAGGGAATCTTCCACAATGGACGAAAGTCTGATGGAGCAACGCCGCGTGAGTGAAGAAGGTTTTCGGATCGTAAAACTCTGTTGTTGGAGAAGAACGTATTTGATAGTAACTGATCAGGTAGTGACGGTATCCAACCAGAAAGCCACGGCTAACTACGTGCCAGCAGCCGCGGTAATACGTAGGTGGCAAGCGTTGTCCGGATTTATTGGGCGTAAAGCGAGCG
+
GGGGGGGGGGG@BCGGGGGFGGFFGEGGFFGGGGGFFFFFFGG@FCGFFGGFGGGGGGGFGGGGGGGFGGEFGGCFGDGGGGGGGGGEGDGGGGGGGGGGGFGGDFFGGGGGGG?GGFGGGGGGGGGGDGGGGGGGA<FFFGGGGGGGGGGGGGGGGGGGGFFCGGGGGGGGGGGGGGGGGGGGGGGGCGDEGBGDGGGGGFF8?EGGFGGGGEDGGGGGGCEDGFGFFGFGGDCEGDDCDGG3
@M03364:276:000000000-BLYN8:1:1101:20138:11395 1:N:0:1
ACTCCTACGGGAGGCAGCAGTGGGGAATATTGCACAATGGGCGCAAGCCTGATGCAGCCATGCCGCGTGTATGAAGAAGGCCTTCGGGTTGTAAAGTACTTTCAGCGAGGAGGAAGGCGTTGTGGTTAATAACCGCAGCGATTGACGTTACTCGCAGAAGAAGCACCGGCTAACTCCGTGCCAGCAGCCGCGGTAATACGGAGGGTGCAAGCGTTAATCGGAATTACTGGGCGTAAAGCGCACG
+
GGFGGGGGGGDGEGGEGGDGGGGGGGGG@FFFGGGGGGGGGFFGDFFGGGGGGGGGGFFGGFFGGGGGGGGGGFGGGGGGGGGGGGGGGGEFGGFGGGGGGGGGCDG+@FFCGEGGGGGFFEGGG8F9FCFGG8FGEGGGGGGGGGGCGCC<CFGFGGGGGGGGGGGGGGGDGFGCGEFFGGGGGGGGFGGEGEEGFFFGCBEGGGGGG7@FGGGGGGGGGCEGFGGGGGGFDGDEGFGGDCD9
@M03364:276:000000000-BLYN8:1:1101:26478:11400 1:N:0:1
ACTCCTACGGGAGGCAGCAGTAGGGAATCTTCGGCAATGGACGAAAGTCTGACCGAGCAACGCCGCGTGAGTGAAGAAGGTTTTCGGATCGTAAAACTCTGTTGTTAGAGAAGAACATGGGTGAGAGTAACTGTTCACTCCTTGACGGTATCTAACCAGAAAGCCACGGCTAACTACGTGCCAGCAGCCGCGGTAATACGTAGGTGGCAAGCGTTGTCCGGATTTATTGGGCGTAAAGCGAGCG
+
FD<FGF@FGGFGFF@;FGGGGFG9FGEGCFFGDEGEFGFC<CFCFEFGGGGG<FCEDGGG@EEFGDG=F:FFFEFE?EFF<<?CFEEEE:C=FEFEGEGG9AEFEDGGGE9EF@F,BFGGFDF@FFFFGD,@,CBCFG,=D<DGGGG7C@7,@<=@<AFFGGGFFGFEEGDEGCB;:*>FCFFCFE6B:CCEGE*8CECGCGEE@?>8:5:FG:5C:?9E:=**<E+0A9@CD<CEC>7CD<37
@M03364:276:000000000-BLYN8:1:1101:25922:11409 1:N:0:1
ACTCCTACGGGAGGCAGCAGTAGGGAATCTTCGGCAATGGACGAAAGTCTGACCGAGCAACGCCGCGTGAGTGAAGAAGGTTTTCGGATCGTAAAACTCTGTTGTTAGAGAAGAACAAGGACGTAAGTAACTGTACGTCCCCTGACGGTATCTAACCAGAAAGCCACGGCTAACTACGTGCCAGCAGCCGCGGTAATACGTAGGTGGCAAGCGTTGTCCGGATTTATTGGGCGTAAAGCGAGCG
+
GGGGGGGGF@GGEGGGGGEGGGFEEGGGFGGGGGGGGGGGGGFEGGGFGGGGGFGGGGGGGGGCFGFGEGEFFGGGGGGG,CFEGGGFGGGGFFGGGGGCGGGG<FGGGGGGGGGGGGG@BF@F7FFGGGGFGGGGGGGECFFGFFGGCGGGFGGEFEFGGFG?CFFGCGGGGGGGGGGFFGGG:EFGGGGDGEEGFGGFCFF@GGF6B@E5AEEGGGFE58E*<CGGGGFD77EGFGFGGG3/
@M03364:276:000000000-BLYN8:1:1101:24717:11434 1:N:0:1
ACTCCTACGGGAGGCAGTAGTGGGGAATATTGCACAATGGGCGCAAGCCTGATGCAGCCATGCCGCGTGTATGAAGAAGGCCTTCGGGTTGTAAAGTACTTTCAGCGAGGAGGAAGGCATTAAGGTTAATAACCTTGGTGATTGACGTTACTCGCAGAAGAAGCACCGGCTAACTCCGTGCCAGCAGCCGCGGTAATACGGAGGGTGCAAGCGTTAATCGGAATTACTGGGCGTAAAGCGCACG
+
GGGGGGGGGGGGGGGGGGGGGGGGGGGGGGGGGGGGGGGGGGGGEGGGGGGFGGGGFGGGGGGGGGGGGEGGGGGGGGGGGFGGGGGG8FFCFFEFGGGFFGGGDGGGGGGGGGGGG8FGGFEFGGGGGGGGGDGGGGGGGGGDGGGEGGGGGGDEGGGGFFGGGGGGGGGGGGGGGGGGGFGGDFGGFEGGGGGGGGGGGGGGDGGGFGGCEEGGCEGGGGEFGGFGG6CGDGGGD>CDGGD/
@M03364:276:000000000-BLYN8:1:1101:23478:11446 1:N:0:1
ACTCCTACGGGAGGCAGCAGTGGGGAATATTGCACAATGGGCGCAAGCCTGATGCAGCCATGCCGCGTGTATGAAGAAGGCCTTCGGGTTGTAAAGTACTTTCAGCGAGGAGGAAGGCGTTGTGGTTAATAACCGCAACGATTGACGTTACTCGCAGAAGAAGCACCGGCTAACTCCGTGCCAGCAGCCGCGGTAATACGGAGGGTGCAAGCGTTAATCGGAATTACTGGGCGTAAAGCGCACG
+
GGGGGGGGGGGGGGGGGGCGFGGGGGGGGGGGGGGGGGGGGGGGGGGGGGGGGGGGGGGGGGGGGGGGGGGGGGGGGGGGGGGGGGGGGGGGGGGGGGGGGGGGGGGGGGGGGGGGGGGGGGGGGGGGGGGGGGGGGGGGG?FGGGGGGGGGGGDGGGGGGGFGGGGGGGGGGGGGGGGGGGGGGGGGGGGGGGGGGGGGGGGGGGGGGGGGGGGEGGGGD:EEGGGGCC=FGGGEGGGGC<DC
@M03364:276:000000000-BLYN8:1:1101:13793:11453 1:N:0:1
ACTCCTACGGGAGGCAGCAGTGGGGAATATTGCACAATGGGCGCAAGCCTGATGCAGCCATGCCGCGTGTATGAAGAAGGCCTTCGGGTTGTAAAGTACTTTCAGCGAGGAGGAAGGCATTAAGGTTAATAACCTTAGTGATTGACGTTACTCGCAGAAGAAGCACCGGCTAACTCCGTGCCAGCAGCCGCGGTAATACGGAGGGTGCAAGCGTTAATCGGAATTACTGGGCGTAAAGCGCACG
+
GGGGGGGGGGGGGGGGGGFGGGGGGGGGGGGGGGGGGGGGGGGGGGGGGGGGGGGGGGGGGGGGGGGGGGGGGGGGGGGGGGGGGGGGGGGGGGGGGGGGGGGGGGGGGGGGGGGGGGGGGGGGGGGGGGGGGFGGGGGGGGGGGGEGGGGG>FGGGGGGGGGGGGGGGGGGGGGGGGGGGGGGGGGGGGDGGGGGGGGGGGDCEEGGGGGGGGGGGGGGGGDFGFGGGGGGDDEE5*;DGGG3
@M03364:276:000000000-BLYN8:1:1101:23555:11462 1:N:0:1
ACTCCTACGGGAGGCAGCAGTGGGGAATATTGCACAATGGGCGCAAGCCTGATGCAGCCATGCCGCGTGTATGAAGAAGGCCTTCGGGTTGTAAAGTACTTTCAGCGAGGAGGAAGGCGTTGTGGTTAATAACCGCAGCGATTGACGTTACTCGCAGAAGAAGCACCGGCTAACTCCGTGCCAGCAGCCGCGGTAATACGGAGGGTGCAAGCGTTAATCGGAATTACTGGGCGTAAAGCGCACG
+
GGGGGGGGGGGGGGGGGGGGGGGGGGGGGGGGGGGGGGGGGGGGGGGGGGGGGGGGGGGGGGGGGGGGGGGGGGGGGGGGGGGGGGGGGGGGGGGGGGGGGGGGGGGGGGGGGGGGGGGGGGGGGGGGGGGGGDGGGGGGGGGGGGGGGGGGGGGGGGGGGGGFGGGGGGGGGGGGGGGGGGGGGGG7CCGGGGGGGGGGGGGGGGGGGGFGGGGGGFFGEEGFDGGGGGGGGGGGGGGGGGD7
@M03364:276:000000000-BLYN8:1:1101:6885:11494 1:N:0:1
ACTCCTACGGGAGGCAGCAGTGGGGAATATTGCACAATGGGCGCAAGCCTGATGCAGCCATGCCGCGTGTGTGAAGAAGGCCTTCGGGTTGTAAAGCACTTTCAGCGAGGAGGAAGGTGGTGAGCTTAATACGTTCATCAATTGACGTTACTCGCAGAAGAAGCACCGGCTAACTCCGTGCCAGCAGCCGCGGTAATACGGAGGGTGCAAGCGTTAATCGGAATTACTGGGCGTAAAGCGCACG
+
GGGGGGGGGGGGGGGGGGGGGGGGGGGGGGGGGGGGGGGGGGGGGGGGGGGGGGGGGGGGGGGGGGGGGGGGGGGGGGGGGGGGGGGGGGGGGGGGGGGGGGGGGGGGGGGGGGGGGGGGGGGGGGGGGGGGGFGGGGGGGGGGGGGGGGGGGGGGGGGGGGCFGGGGGGGGGGGGGGGGGGGGGGFGGGGGGEGGGGGGGGGGGGGGGGGGGGGGGGGGGGGGGGGGGGGFGGGGGGGGGGGC
@M03364:276:000000000-BLYN8:1:1101:28741:11495 1:N:0:1
ACGCCTACGGGAGGCAGCAGTAGGGAATCTTCCGCAATGGACGAAAGTCTGACGGAGCAACGCCGCGTGTGTGAAGAAGGTTTTCGGATCGTAAAGCACTGTTGTTAGAGAAGAACAAGGATAAGAGTCACTGCTTGTCCCTTGACGGTATCTAACCAGAAAGCCACGGCTAACTACGTGCCAGCAGCCGCGGTAATACGTAGGTGGCAAGCGTTGTCCGGAATTATTGGGCGTAAAGCGCGCG
+
CF@CGCEGGCF@C7FFEG-CCDEFGGGFC<EGGGGGC:EFFGGCEE7,6C<<E::CEGGGDGF+>=CFG:F,EC9?FCFGGFA=FGGE+4C4?,FFFFF,EFFE<85@?EECF<FDE?,,,,CEE,FD9AF?FFE>,@C<DFEFD=3CBECFFGCFCEF,@C7EBCC*@CFE7DFCFEFEF7FEG,=CCGGGD8:CFDFFFGGGE:EGC+**=>C*A9+7E*8CF+<C?C=CDCE7<F=DGGGD
@M03364:276:000000000-BLYN8:1:1101:2339:11495 1:N:0:1
ACTCCTACGGGAGGCAGCAGTAGGGAATCTTCGGCAATGGACGAAAGTCTGACCGAGCAACGCCGCGTGAGTGAAGAAGGTTTTCGGATCGTAAAACTCTGTTGTTAGAGAAGAACAAGGACGTTAGTAACTGAACGTCCCCTGACGGTATCTAACCAGAAAGCCACGGCTAACTACGTGCCAGCAGCCGCGGTAATACGTAGGTGGCAAGCGTTGTCCGGATTTATTGGGCGTAAAGCGAGCG
+
GGFGGGGGGGGGGGGGGGGGGGGGGGGGFFGFGGGGGGGGFGGGGDCFGGGGGGGGGGGGGGGDGDFGGGGCGGGGGGGGCFGGGEGGFGGFGGGFGGGGGFCDEFGA<FGGGGGFGGGFCCEGFGGGDFFFDGC<F=>CFDGGC@>FFFCGGGGGGGGG@FFG7FGEGGGGFGGCGGGGFF9BFFFGGGGGGEECFG9C:CFE2BFEGGE8?CCEGGG=CC**<7?CFGFGGGGEGG*7CG<C
@M03364:276:000000000-BLYN8:1:1101:11074:11498 1:N:0:1
ACTCCTACGGGAGGCAGCAGTAGGGAATCTTCCGCAATTGACGACCGTCTGACGGAGCCCCGCCGCGTGTGTGAAGAAGGTTTTCGGATCGTAAAGCACTGTTGTTAGAGCAGAACCAGGATACGAGTCCCTGCTTGTCCCTTTACGGTATCTACCCAGCAAGCCCCGGCTAACTACGTGCCAGCAGCCGCGGTCATCCGTCGGTGTCAAGCGTTTTCCGGCCTTATTGGGCGTCAAGCGCGCC
+
GGGGGGGGGGGGGGGGGGGGGGGGGGGGGGGGGGGG:F,;;E@@+++BFGC,F::,@@,,B@FG+CBF:FCF=55,94,,EFGGG+48FF4F<,+,C8EFBFG?FF,,<,,,4,BF,,,33B<,+8+8F<FF<FGG9FFGGGG,,@@+@+DFG,,EF,:,,<,@F*@*<>F:,?D,C=C=FG,6B,2BF*B*1=1=>+?*BB8*:8*<+++<*A=:CCF5***2<6AF+0*:)>***0697)7)
@M03364:276:000000000-BLYN8:1:1101:22744:11501 1:N:0:1
ACTCCTACGGGAGGCAGCAGTGGGGAATATTGCACAATGGGCGCAAGCCTGATGCAGCCATGCCGCGTGTATGAAGAAGGCCTTCGGGTTGTAAAGTACTTTCAGCGAGGAGGAAGGCATTAAGGTTAATAACCTTGGTGATTGACGTTACTCGCAGAAGAAGCACCGGCTAACTCCGTGCCAGCAGCCGCGGTAATACGGAGGGTGCAAGCGTTAATCGGAATTACTGGGCGTAAAGCGCACG
+
GGGGGGGGGGGGGGGGGGGGGGGGGGGGGGGGGGGGGGFGGGGGGGGGGGGGGGGGG?FGGGGGGGGFGGGDGCEGFFFFFGGGFGGGGGGGFGGGFFGFFABFGFB@FGFGGCDGGFCFFG9BFGGFGGGGGCFGGGGGGDGFCGGFGGG,FFECGCFFGGGFFGFGEGEDFFGCFGGGDGGGGGGFGECEGGGGFGGFGGCEGGGGGGGGGGGGGGGGGGGGFFFDFGGGGGGGFFGDDDD3
@M03364:276:000000000-BLYN8:1:1101:23120:11559 1:N:0:1
ACTCCTACGGGAGGCAGCAGTGGGGAATATTGCACAATGGGCGCAAGCCTGATGCAGCCATGCCGCGTGTGTGAAGAAGGCCTTCGGGTTGTAAAGTACTTTCAGCGGGGAGGAAGGTGAGTGGTTTAATACGCCATTCAATTGACGTTACCCGCAGAAGAAGCACCGGCTAACTCCGTGCCAGCAGCCGCGGTAATACGGAGGGTGCAAGCGTTAATCGGAATTACTGGGCGTAAAGCGCACG
+
GGGGGGGGGGGGGGGGGGGGGGGGGEGGGGGGGGGGGGGGGGGGGGGGGGGGGGGGGGGGGGGGGGGGGGDGGGGGGGGGGGGGGGGGGGGGGGGGGGGGGGGGGGGGGGGGGGGGGGGGGDFGGGGGGGGGGGGGGGGGGGGGGGGGGGGGFGGGGGCGGGGGGGGGGGGGGGGGGGGGGGGGGGFGGGGGGGEGGGGGGGCEGGGGGGGCG8EGGGGGG=EGGGFGGGGGGDGGGGFGGD7)
@M03364:276:000000000-BLYN8:1:1101:23574:11560 1:N:0:1
ACTCCTACGGGAGGCAGCAGTAGGGAATCTTCGGCAATGGACGAAAGTCTGACCGAGCAACGCCGCGTGAGTGAAGAAGGTTTTCGGATCGTAAAACTCTGTTGTTAGAGAAGAACAAGGACGTTAGTAACTGAACGTCCCCTGACGGTATCTAACCAGAAAGCCACGGCTAACTACGTGCCAGCAGCCGCGGTAATACGTAGGTGGCAAGCGTTGTCCGGATTTATTGGGCGTAAAGCGAGCG
+
GGGGGGGGGGGGGGGGGGGGGGGGGGGGGGGGGGGGGGGGGGGGGGGGGGGGGGGGGGGGGGGGGGGGGGGGGGGGGGGGGGGGGGGGGGGGGGGGGGGGGGGGGGGGGGGGGGGGGGGGGFGGGGGGGGGGGGGGGGGFFGGGGGGDGGGGGGGGGGGGGGGGGGGGGGGGGGGGGGGDFGGGGGGGGGGGGGGGGGGFGGGGGDFGGGGGGGGGGCFGGDCCCFGFGGGGGGGGGGGDGGGD
@M03364:276:000000000-BLYN8:1:1101:26964:11584 1:N:0:1
ACTCCTACGGGAGGCAGCAGTGGGGAATATTGCACAATGGGCGCAAGCCTGATGCAGCCATGCCGCGTGTGTGAAGAAGGCCTTCGGGTTGTAAAGCACTTTCAGCGAGGAGGAAGGTGGTGAGCTTAATACGTTCATCAATTGACGTTACTCGCAGAAGAAGCACCGGCTAACTCCGTGCCGGCAGCCGCGGTAATACGGAGGGTGCAAGCGTTAATCGGAATTACTGGGCGTAAAGCGCACG
+
GGGGGGGGGDEGGGGGGGGGGGGGGGGFEFGGGGGGGGGGGGDGGGGGGGGGGGGGGGGGGGGGGGGGGGGGGGGFFGGGGGG8CFEGFGGCFGGGGGGGGGGGFGGGGDE7FGCFG?EGGGGGGGGGGGGGGGGGGGGFFGGGGGGGGGGGC:FGEGGCGGGGGGGGGGEDGGGGGGGGGGGGGG>CFGGGDBEGGGGFBCG@EGGGGGGDGEGGGFFGGDEGCCGGGFGGGGGGCGGGGGG7
@M03364:276:000000000-BLYN8:1:1101:22406:11619 1:N:0:1
ACTCCTACGGGAGGCAGCAGTGGGGAATATTGCACAATGGGCGCAAGCCTGATGCAGCCATGCCGCGTGTATGAAGAAGGCCTTCGGGTTGTAAAGTACTTTCAGCGAGGAGGAAGGCATTAAGGTTAATAACCTTAGTGATTGACGTTACTCGCAGAAGAAGCACCGGCTAACTCCGTGCCAGCAGCCGCGGTAATACGGAGGGTGCAAGCGTTAATCGGAATTACTGGGCGTAAAGCGCACG
+
GGGGGGGGGGGGGGGGGGGGGGGGGGGGGGGGGGGGGGGGGGGGGGGGGGGGGGGGFFGGGGGGGGGGGGGGGGGGGGGGGGGGGGGGGGGGGGGGCFGGGGGGGGGGGGGGGGGGGGGGGGGGGGGGGGGGEGGGAFGGGGGGGGGGGECGGGGGGGGFGGGGGGGGGDG@FGGCFEGGGGGGGGGGGGGGGGGGGGGGGD5EEGGGDFGGGGGGGGGGGGGGGGGGGFGGGGGGGGGDDGGC
@M03364:276:000000000-BLYN8:1:1101:5312:11619 1:N:0:1
ACTCCTACGGGAGGCAGCAGTGGGGAATATTGCACAATGGGCGCAAGCCTGATGCAGCCATGCCGCGTGTGTGAAGAAGGCCTTCGGGTTGTAAAGCACTTTCAGCGAGGAGGAAGGTGGTGAGCTTAATACGTTCATCAATTGACGTTACTCGCAGAAGAAGCACCGGCTAACTCCGTGCCAGCAGCCGCGGTAATACGGAGGGTGCAAGCGTTAATCGGAATTACTGGGCGTAAAGCACACG
+
GGGGGGGGGGGGGGGGGGFGGGGGGGGGGGGGGGGGGGGGGGGGGGGGGGGGGGGGGGGGGGGGGGGGGGGGGGGGDGGGGGGGGGGGGGGGGGGGGGGGGGGGGGGGGGGGGGFGGGGGGGGGGGGGGGGGGGGGGGGGGGGGGGGGGGGGGGGGGGGGGGGGGGFGGGGGGGGGDGGGGDFGGGGGFGGGGGGGGFGFGGGGGGGGGGGGGGGDFGFFGGGGGGGGGFFF:CEEGGFFGGGC
@M03364:276:000000000-BLYN8:1:1101:14728:11627 1:N:0:1
ACTCCTACGGGAGGCAGCAGTGGGGAATATTGCACAATGGGCGCAAGCCTGATGCAGCCATGCCGCGTGTATGAAGAAGGCCTTCGGGTTGTAAAGTACTTTCAGCGAGGAGGAAGGCGTTGTGGTTAATAACCGCAACGATTGACGTTACTCGCAGAAGAAGCACCGGCTAACTCCGTGCCAGCAGCCGCGGTAATACGGAGGGTGCAAGCGTTAATCGGAATTACTGGGCGTAAAGCGCACG
+
GGGGGGGGGGGGGGGGGGGGGGGGGGGGGGGGGGGGGGGGGGGGGGGGGGGGGGGGGGGGGGGGGGGGGGGGGGGGGGGGGGGGGGGGGGGGGGGGGGGGGGGGGGGGGGGGGGGGGGGDGGGGGGGGGGGGGGGGGGGGGGGGGGGGGGGGGGGGGGGGGGGGGFGGGGGGGGGGGGGGGGGGGGGGGGGGGGGGGGGGGGGGGGDGGGGGGCEEFDGGGGGGGGGGGGGGGG5CCFGGGGG5
@M03364:276:000000000-BLYN8:1:1101:25015:11633 1:N:0:1
ACTCCTACGGGAGGCAGCAGTGGGGAATATTGCACAATGGGCGCAAGCCTGATGCAGCCATGCCGCGTGTATGAAGAAGGCCTTCGGGTTGTAAAGTACTTTCAGCGAGGAGGAAGGCATTAAGGTTAATAACCTTGGTGATTGACGTTACTCGCAGAAGAAGCACCGGCTAACTCCGTGCCAGCAGCCGCGGTAATACGGAGGGTGCAAGCGTTAATCGGAATTACTGGGCGTAAATCGCACG
+
GGGGGGGGGGGGGGDFGGFEGGGGGGGDFGFGCFGDAFGGGGCGFGGGGG<DCGGGGGGGGGGCFGCFE@CFGGFDFFF8E8CFGGD:FF+CFFGGFGGFFCED9BFGGGG7FCCDGFFFGEBEEE<EAF<F<8DGGDA+ACGGEDGGGFG9=CEBFFFFGGFGGGC+CECC>BDCFGG@FFGGGFFG@8CEGCGGFGGG>CE78CCGFC?8E8C;*3ACE58CFGGGGFD5CDE5C**1>DD1
@M03364:276:000000000-BLYN8:1:1101:19641:11636 1:N:0:1
ACTCCTACGGGAGGCAGCAGTGGGGAATATTGCACAATGGGCGCAAGCCTGATGCAGCCATGCCGCGTGTATGAAGAAGGCCTTCGGGTTGTAAAGTACTTTCAGCGGGGAGGAAGGCATTAAGGTTAATAACCTTAGTGATTGACGTTACTCGCAGAAGAAGCACCGGCTAACTCCGTGCCAGCAGCCGCGGTAATACGGAGGGTGCAAGCGTTAATCGGAATTACTGGGCGTAAAGCGCACG
+
EGGGGGFFGGGGGGGGGG<FFGGGGGGGGGGGGGGGGGGGGFFGGGGGGGGGGGGGGGFGAFGGGDGGGC=<FGGGFGGGDEEGGGGGCFGGGGGGEGGGBEFDFFF+>CFFFGGGD8BGFDFFADF9FGGGGGB,>FFF9@B=BFGGFGGGGGGDCE:EGGGGFGFEG>F7FCB,CEGGGGGGGGGGGGDEDGGGGCFGE58>C;ECFGGC8;;87FCCEGEG8:9<+<C79DGGFDFDCDD<
@M03364:276:000000000-BLYN8:1:1101:13229:11653 1:N:0:1
ACTCCTACGGGAGGCAGCAGTAGGGAATCTTCCGCAATGGACGAAAGTCTGACGGAGCAACGCCGCGTGTGTGAAGAAGGTTTTCGGATCGTAAAGCACTGTTGTTAGAGAAGAACACGGATAAGAGTCACTGCTTGTCCCTTGACGGTATCTAACCAGAAAGCCACGGCTAACTACGTGCCAGCAGCCGCGGTAATACGTAGGTGGCAAGCGTTGTCCGGAATTATTTGGCGTAAAGCGCGCG
+
FFGC@FGGGGGGGGGDFGFFC,EC7CDF,,CFGCCC:@C<FFC@C@@;E,CCEFCFECD<@:@FFDE>C4C:CCFFGG?FFDF<F7@FE@EEEFGFGGGDCFFF,BCF,A5BFE=<B,+@+BBFGC9FDEGFD9?AEDGGGGGGG8CCC<<DCFC,>3@@F7,6<:D@:CFEF:F@>82>FFE8@C>,;CGGGGGG9+;85C>E9EF6:9;CC>EE=?95528E8CFC+:?CCC*:<**1<C<)
@M03364:276:000000000-BLYN8:1:1101:24668:11655 1:N:0:1
ACTCCTACGGGAGGCAGCAGTGGGGAATATTGCACAATGGGCGCAAGCCTGATGCAGCCATGCCGCGTGTATGAAGAAGGCCTTCGGGTTGTAAAGTACTTTCAGCGAGGAGGAAGGCATTAAGGTTAATAACCTTAGTGATTGACGTTACTCGCAGAAGAAGCACCGGCTAACTCCGTGCCAGCAGCCGCGGTAATACGGAGGGTGCAAGCGTTAATCGGAATTACTGGGCGTAAAGCGCACG
+
GGGGGGGGGGGGGGGGGGGGGGGGGGGGGGGGGGGGGGGGGGGGGGGGGGGGGGGGGGGGGGGGGGGGGGGGGGGGGGGGGGGGGGGGGGGGGFGGGGGGGGGGGGGGGGGGGGGGGGGGGGGGGGGGGGGGGGGGGGGGGGGGGGGGGGGGGGGGGGGGGGGGGGGGGGGGGGGGGGGGGGGGGGGGGGGGGGGGGGGGGGEEEGGGGGGFGGGG=FFGGGGGGGFFGFGGGGGGGGGGGDGC
@M03364:276:000000000-BLYN8:1:1101:10070:11671 1:N:0:1
ACTCCTACGGGAGGCAGCAGTAGGGAATCTTCGGCAATGGACGAAAGTCTGACCGAGCAACGCCGCGTGAGTGAAGAAGGTTTTCGGATCGTAAAACTCTGTTGTTAGAGAAGAACAAGGACGTTAGTAACTGAACGTCCCCTGACGGTATCTAACCAGAAAGCCACGGCTAACTACGTGCCAGCAGCCGCGGTAATACGTAGGTGGCAAGCGTTGTCCGGATTTATTGGGCGTAAAGCGAGCG
+
GGGGGGGGGGGGGGGGGGGGGGGGGGGGGGGGGDGGGGGGGGGGFGGGGGGGGGGGGGGGGGGGGGGGGGGGGGGGGGGGGGGGGGGGGGGGG8FFGGGGFGGGGGGGGGGGGGGGGGFFGGGGGGGGGGGGGGFGGFGGGGGGGGGGGFFFGGFGGFGGGGGFFGGGDEFGGGGGGGGFGFGGGGGGGGGGGGEGGGGGGGG7EGGGGGGGGGGDGGGGGGCECGCFGGGFCDGGDFF3CCDC
@M03364:276:000000000-BLYN8:1:1101:14544:11688 1:N:0:1
ACTCCTACGGGAGGCAGCAGTAGGGAATCTTCGGCAATGGACGAAAGTCTGACCGAGCAACGCCGCGTGAGTGAAGAAGGTTTTCGGATCGTAAAACTCTGTTGTTAGAGAAGAACAAGGACGTTAGTAACTGAACGTCCCCTGACGGTATCTAACCAGAAAGCCACGGCTAACTACGTGCCAGCAGCCGCGGTAATACGTAGGTGGCAAGCGTTGTCCGGATTTATTGGGCGTAAAGCGAGCG
+
GGGGGGGGGGGGGGGGGGGGGGGGGGGGGGGGGGGGGGGGGGGGGGGFFGGGGGGGGGGGGGGGGGGGGGGGGGGGGGGGGGGGGGGGGGGGGGGGGGGGGGGGGGGGGGGGGGGGGGGFGGGGGGGGGGGGGGGGGGGGGGGGGGGGGFGGGFCFGGGGGGGGGGGGGGGGFGGGGGGFGGGFGGGGGGGGGGGG9FGGCGFGFGGGGGGGCEEDGGGDDGEGGGGGGGGGGDEGGFGGGDGD
@M03364:276:000000000-BLYN8:1:1101:6796:11700 1:N:0:1
ACTCCTACGGGAGGCAGCAGTGGGGAATATTGCACAATGGGCGCAAGCCTGATGCAGCCATGCCGCGTGTGTGAAGAAGGCCTTCGGGTTGTAAAGCACTTTCAGCGAGGAGGAAGGTGGTGAACTTAATACGTTCATCAATTGACGTTACTCGCAGAAGAAGCACCGGCTAACTCCGTGCCAGCAGCCGCGGTAATACGGAGGGTGCAAGCGTTAATCGGAATTACTGGGCGTAAAGCGCACG
+
GGGGGGGGGGGGGGGGGGGGGGGGGGGGGGGGGGGGGGGGGGGGGGGGGGGGGGGGGGGGGGGGGGGGGGGGGGGGGGGGGGGGGGGGGGGGGGGGGFGGFGGGGGGCGGGGGGGGGGGGGGFGGGGGGGGGGFGGGGGFGGGGGGGGGGGGGGGGGGGGGGGGFGGGGGGGGGCEGDFFGGGGGGGGGGGGGEEGFGCGGGGGGGG>FEGGGCGGGGGGGGCGGGGG?CCGGGC=DFCCC))5
@M03364:276:000000000-BLYN8:1:1101:19494:11708 1:N:0:1
ACTCCTACGGGAGGCAGCAGTAGGGAATCTTCGGCAATGGACGAAAGTCTGACGGAGCAACGCCGCGTGTGTGAAGAAGGTTTTCGGATCGTAAAGCACTGTTGTTAGGGAAGAACAAGGATAAGAGTCACTGCTTGTCCCCTGACGGTATCTAACAAGAAAGCCACGGCTAACTACGTGCCAGCAGCCGCGGTAATACGTAGGTGGCAAGCGTTGTCCGGAATTATTGGACGTAAAGCGAGCG
+
DGGGGDFFBFEGGGGGGEGFG6EEGGFGCFG9,6@FGGGGGECGGG@6CDAF<E7@CD7FGD>CFEEEG=C,4?<FFFFFGCDFCDEGGBFEGGC<E<FGGGGFGGGG,EEFGGGC8<AB=A<<F<,B?AAFFFFA<>FEG,:FDD7+8<+EFFGG<<><>7@CFFFE**3<F>>;FGGC:CFGCFC,=8>EDE8CFFFGF:CGFFG**+/*=;5:CGF/**:=+<<C7<+35C5AFFD35DG7
@M03364:276:000000000-BLYN8:1:1101:17092:11730 1:N:0:1
ACTCCTAAGGGAGGCAGCAGTGGGGAATATTGCACAATGGGCGCAAGCCTGATGCAGCCATGCCGCGTGTGTGAAGAAGGCCTTCGGGTTGTAAAGCACTTTCAGCGAGGAGGAAGGTGGTGAACTTAATACGTTCATCAATTGACGTTACTCGCAGAAGAAGCACCGGCTAACTCCGTGCCAGCAGCCGCGGTAATACGGAGGGTGCAAGCGTTAATCGGAATTACTGGGCGTAAAGCGCACG
+
GGGGGGGGGGGGGGGGGGGGGGGGGGGGGGGGGGGGGGGGGGGGGGGGGGGGGGGGGGGGGGGGGGGGGGGGGGGGGGGGGGGGGGGGGGGGGGGGGGGGGGGGGGGGGGGGGGGGGGGGGGGGGGGGGGGGGGGGGGGGGGGGGGGGGGGGGGGGGGGGGGGGGGGGGGGGGGGGGGGGGGGGGG6DFGGGGGGGGCCFGGEECGG>FGCFGGGGGGGGGGEGGFFGGGGGGGGGGGGGGGD7
@M03364:276:000000000-BLYN8:1:1101:12416:11735 1:N:0:1
ACTCCTACGGGAGGCAGCAGTGGGGAATATTGCACAATGGGCGCAAGCCTGATGCAGCCATGCCGCGTGTATGAAGAAGGCCTTCGGGTTGTAAAGTACTTTCAGCGAGGAGGAAGGCATTAAGGTTAATAACCTTAGTGATTGACGTTACTCGCAGAAGAAGCACCGGCTAACTCCGTGCCAGCAGCCGCGGTAATACGGAGGGTGCAAGCGTTAATCGGAATTACTGGGCGTAAAGCGCACG
+
[truncated: 32,760,118 more chars]
