# Supplementary material for: Captivity causes taxonomic and functional convergence of gut microbial communities in bats
Source: PeerJ. 2019 Apr 30;7:e6844. doi: 10.7717/peerj.6844 (PMC6499062; doi:10.7717/peerj.6844)
Supplement: Data S57 — Raw data of FVs8. [file peerj-07-6844-s062.gz › D8j5390-FVs8_R2.fq]

@M03364:276:000000000-BLYN8:1:1101:15727:1259 2:N:0:1
GGACTACTGGGGTTTCTAATCCTGTTTGATCCCCACGCTTTCGCACATCAGCGTCAGTTACAGACCAGAAAGTCGCCTTCGCCACTGGTGTTCCTCCATATCTCTGCGCATTTCACCGCTACACATGGAATTCCACTTTCCTCTTCTGCACTCAAGTTTCCCAGTTTCCAATGACCCTCCACGGTTGAGCCGTGGGCTTTCACATCAGACTTAAGAAACCGCCTACGCGCGCTTTACGCCCAATAATTCCG
+
CCCCCGGGGGGGGGGGGGGGGGGGGGGGGGGGGGGGGGGGGGGGGGGGGGGGGGGGGGGGGGGGGDFGGGGGGGGGGGGGGGGGGGDDFCFEGGGGGGGGGGFGGGGGGEEG<FGGGGGGGGGGFFGDGGGGGGGGGGGGGGGGGGGGGGGGFFGGGFGFGGGFGFFGGGGGCFF8FF6>DBEG@EGG6DFEEGGGGFGCF7EF+3AC5@FG>FFG7FGGAE46(;2;5B5AGDGEFFGDG>@FD>F3@@C
@M03364:276:000000000-BLYN8:1:1101:19204:1260 2:N:0:1
GGACTCCCAGGGTATCTAATCCTGTTTGCTCCCCACGCTTTCGCACCTGAGCGTCAGTCTTCGTCCAGGGGGCCGCCTTCGCCACCGGTATTCCTCCAGATCTCTACGCATTTCACCGCTACACCTGGAATTCCACCCCCCTCTACGAGACTCAAGCCTGCCAGTTTCAAATGAAGTTCCCGGGTTGAGCCCGGGGATTTCACATCTGACTTAACAGACCGCCTGCGTGCGCTTTACGCCCAGTAATTCCG
+
CCCCCFGGGGGGGGGGGGGGGGFGGGDGGGGGCGGCFGGGGGGGGGCFGFFFGGGGGEGGGGGGGGGGGGEGGGGGGGGGGGGGGGGGGGGGGGCFFGGDGGF9EFGDGGGGGGGGGGGG>FGFGGFF88FFFFDFD@EFGGGGGGGGDCDGGGGFFGFC,@CCG;FGGG9E75,>;CGFG8>EGCE?<CGGECEDGGG6CC:@FGGGGGFFFCGGDCCGBGBF?FFFF::3C7CAF:EECD?FGGF2C70
@M03364:276:000000000-BLYN8:1:1101:20616:1269 2:N:0:1
GGACTACTCGGGTATCTAATCCTGTTTGCTCCCCACGCTTTCGAGACTCAGCGTCAGTTACAGACCAGAGAGTCGCCTTCGCCACTGGTGTTCCTCCATATATCTACGCATTTCACCGCTACACATGGAATTCCACTCTCCTCTTCTGCACTCAAGTTTCCCAGTTTCCAATGACCCTCCACGGTTGAGCCGTGGGCTTTCACATCAGACTTAAGAAACCGCCTGCTCTCGCTTTACGCCCAATAAATCCG
+
CCCCCGGGGGGGGGG9FGFFF<EFGGGGFGGCGEGGGEGGGFGGGGGEGGGGGGEGGFGGGGGGGEFFFGGGGGGD:FGFGGG:FGGGGGGGGFGDFGGGGGCAEEFFEGGDGGGGAFG=FGGFGEGGGDFGGF,?>>EFGGGGGAFGADFGGGDEEG,@4E=?AEGGDFGGGFCFGFG>FFEEFGCFFF6CECEG6D,,8DAC6*8CC*;97CFGFGDE>>BABF(+>FA?GFF4=2BE5)4=FCC?FF<
@M03364:276:000000000-BLYN8:1:1101:22437:1296 2:N:0:1
GGACTACTCGGGTTTCTAATCCTGTTTGCTCCCCACGCTTTCGCACCTGAGCGTCAGTCTTCGTCCAGGGGGCCGCCTTCGCCACCGGTATTCCTCCAGATCTCTACGCATTTCACCGCTACACCTGGAATTCTACCCCCCTCTACGAGACTTTAGCTTGCTAGTTTCAAATGCAGTTCCCGGGTTGAGCCCGGGGATTTCACATCTGACTTAACAGACCGCCTGCGTGCGCTTTAAGCCCAGTAATTCCG
+
CCCCCGFD@FGGFG7<FC9,<F6E@@ECCACCFEGE7FEGG<FCFCFGFGGGGGGGGFGGGGGGFGCFGGGGGGDGDEEG7CCEGCF@=C+CCBFFGAF,FDECGG<FD:E@F9?@<7:C7FGGFFCGGGF8,C;=DFDFC6+0@EGEG6C7,@D9,ECFG,3@@D,,@BEDFGAD3@:=>EGDG5=C6,6CC5CGC**3;F@7AFF:@+77:CFDC58=DC>66>(.(85>DC1.*)+3*)47CC?2D**
@M03364:276:000000000-BLYN8:1:1101:12244:1344 2:N:0:1
GGACTACAAGGGTTTCTAATCCTGTTTGCTCCCCACGCTTTCGAGCCTCAGCGTCAGTTACAGACCAGAGAGCCGCCTTCGCCACTGGTGTTCCTCCATATATCTACGCATTTCACCGCTACACATGGAATTCCACTCTCCTCTTCTGCACTCAAGTCTCCCAGTTTCCAATGACCCTCCCCGGTTGAGCCGGGGGCTTTCACATCAGACTTAAGAAACCGCCTGCGCTCGCTTTACGCCCAATAAATCCG
+
CCCCCGGGGGGGGCCFGGGGGGGGGGGGGGFGGGGGGGGGGGGGGGGGGGGGGGGGGGGGFGGFGGGGGFGGGFGGGGGGGGGGGGGGGGGFGFGGGCGGGGGGGGGGGGGGGGGGGGGGDCGGGGGGF9FDFGGGGGCGGGGGDGGGFCFGGFGGGGADDFDGAD9F=FFFCEG?DGGGGECEEGGGGGFGCEEEEGGGGCFFF429CFCGFG7;78FCDGE6(A;>>EFEGGGAFBG>CB6:D7=A7>C
@M03364:276:000000000-BLYN8:1:1101:19365:1360 2:N:0:1
GGACTACTCGGGTTTCTAATCCTGTTTGCTCCCCACGCTTTCGCACCTGAGCGTCAGTCTTCGTCCAGGGGGCCGCCTTCGCCACCGGTATTCCTCCAGATCTCTACGCATTTCACCGCTACACCTGGAATTCTACCCCCCTCTACGAGACTCTAGCTTGCCAGTTTCAAATGCAGTTCCCAGGTTGAGCCCGGGGATTTCACATCTGACTTAACAAACCGCCTGCGTGCGCTTTACGCCCAGTAATTCCG
+
CCCCCGGGFGGGGGGGGG9FFGGGGGGGGGGGGG?F>FGGGGGG7FGF@FGGGGGGGGGG9FGGGGDFFEGGGGGGGGGGGGGGGGG7FCFGGCGF,:BEFGFGGGGGGGGGGGGGGGDGDFGGG,DCFGGGGGGGGD=FEGGGGGGGGEC?69FFGFGGGGGGGGGFDFGGGGGGAEGGD>FCF9EC,,DFGEGGGGGG:@FFFFGGC@CF7:7FF*=E:EAFF5;E15>BC9D4@?EEEF6?77=4CD4
@M03364:276:000000000-BLYN8:1:1101:20820:1386 2:N:0:1
GGACTACAGGGGTTTCTAATCCTGTTTGCTACCCATGCTTTCGAGCCTCAGCGTCAGTTACAGACCAGACAGCCGCCTTCGCCACTGGTGTTCTTCCATATATCTACGCATTTCACCGCTACACATGGAATTCCACTCTCCTCTTCTGCACTCAAGTCTCCCAGTTTCCAATGACCCTCCCCGGTTGAGCCGGGGGCTTTCACATCAGACTTAAGAAACCGCCTGCGCTCGCTTTACGCCCATTAAATC
+
CBCCCFGGGG7FBFFGGGGGFGGGGGFGFGGGFGGGGGDEEFGGGGC@FE@FCE7BCEFEEGGGFGGFEFFGGFGBFECFGGFFDGGDEFCCDFGGGGGGGGDGGGGGGGEEFGGGGEGCGGGGGGDGFGCGG?EFFGGGG=DFD,@DE;@FFGFFGGDAEEEGFC=D:DGC,>D88FG6EC=EGEED,@,+@>CGG5:,?:C8A4:8CFGGCC+7+60=>5=((03:9FFFG*:<FBGD5>(*:7*):
@M03364:276:000000000-BLYN8:1:1101:14301:1388 2:N:0:1
GGACTACCGGGGTTTCTAATCCTGTTTGCTCCCCACGCTTTCGCACCTGAGCGTCAGTCTTCGTCCAGGGGGCCGCCTTCGCCACCGGTATTCCTCCAGATCTCTACGCATTTCACCGCTACACCTGGAATTCCACCCCCCTCTACGAGACTCAAGCCTGCCAGTTTCAAATGCAGTTCCCGGGTTGAGCCCGGGGATTTCACATCTGACTTAACAGACCGCCTGCGTGCGCTTTACGCCCAGTAATTCCG
+
CCCCCGGGGGGG+FFGGGGGGGGGGGGGGGGGGGGGGGGGGGGGGGGEGGGGGGGGGGGGGGGGGGGGGEGGGGGCCFGGGGGGGFGGGGGGFCFGFGGGFGCFGGGGGGGEFBFGGGGG@F9EFGDFF@FGGGGGCEGGGGGGGGD+6CEFF8FFCFFGGGGGGGGGGCCCCGGGFCGF6BEGEG566BFAED5EEGG+17+1:CD>7FGGCFGGGGGGBDE??FBB<>5:D3<2BB5C57?/CCF9FC>
@M03364:276:000000000-BLYN8:1:1101:20520:1414 2:N:0:1
GGACTACTGGGGTTTCTAATCCTGTTTGCTCCCCACGCTTTCGAGCCTCAGCGTCAGTTACAGACCAGAGAGCCGCCTTCGCCACTGGTGTTCCTCCATATATCTACGCATTTCACCGCTACACATGGAGTTCCACTGTCCTCTTCTGCACTCAAGTTTCCCAGTTTCCAATGCACACAATGGTTGAGCCACTGCCTTTTACATCAGACTTAAGAAACCACCTGCGCTCGCTTTACGCCCAATAAATACGG
+
CCCCCGGGGGGGG>FFGFFGGGFFGFGGGGGGGGGEGEEGGGGF8BFGGFFGEGEDGGGGGGGGGGGGGGGGGGGCGGGGGGGGGDGGEEGFGCFFFGGGGGGGGGGGGGG7FCDGFCGGGGGGGF9F?AFCEFGA@FGGFFC8AEGGGGGGGGGFCFGDGGGGGGGGGFDDGGDGFGGGGFCFGGG79,6DFFFFE>@:CCDFFGGGG59CCCFFGG6F>GFBBBFFABFFC78>?@EGG>@;D@C.?F<
@M03364:276:000000000-BLYN8:1:1101:16173:1426 2:N:0:1
GGACTACTGGGGTTTCTAATCCTGTTTGCTCCCCACGCTTTCGAGCCTCAGCGTCAGTTACAGACCAGAGAGCCGCCTTCGCCACTGGTGTTCCTCCATATATCTACGCATTTCACCGCTACACATGGAATTCCACTCTCCTCTTCTGCACTCAAGTCTCCCAGTTTCCAATGACCCTCCCCGGTTGAGCCGGGGGCTTTCACATCAGACTTAAGAAACCGCCTGCGCTGGCTTTACGCCCAATAAATCCG
+
CCCCCGGGGGGGGGGGGGGGGGGGGGGGGGGGGGGGGGGGGGGGGGGGGGGGGGGGGGGGGGGGGGGGGGGGGGGGGGGGGEGGGGGGFFGGGGGGGGGGGGGFGGGGGGGGGGGGGGGGGGGGGGGGFGGGGGGGGGGGGGGG>9FCF8EFGGGGGGGGGGGGGGGGGFFGFFGGF?@6EGGGGGGG7DFGGGCEEGFGGDFGFGCC=FGGGGG=><E::EE;(;9A,)).29*5B?C5>D?;FCFACG)
@M03364:276:000000000-BLYN8:1:1101:13334:1460 2:N:0:1
GGACTACCGGGGTTTCTAATCCTGTTTGCTACCCATGCTTTCGAGCCTCAGCGTCAGTTACAGACCAGACAGCCGCCTTCGCCACTGGTGTTCTTCCATATATCTACGCATTTCACCGCTACACATGGAGATCCACTGTCCTCTTCTGCACTCAAGTTTCCCAGTTTCCGATGCACTTCTTCGTTTGAGCCGAAGGCTTTCACATCAGACTTACGAAACCGCCTGCGCTCGCTTTACCCCCAATAAATCCG
+
CCCCCGG8FCFGGGGGGFGGGFFFGGGGGGGGGFGDFGGFGGGGGGEFEEGGGGGGGGGGGGGDGGGGG7CFGGGGGGGGGGEGGGGGC<EEGGGGGGGGGGDGGGGGGGGG?FGGGGGGGGGGGGGGGGGGGGGGGDFGFFGFFGFFFGFGF8@CCFFEGGGGGGGGFG6@EGG88=DF,=D,DD69@FGGCCE*;DFG>CGGF58C*;C9:+//47CC>C?(6?(/(:DBGFGEA)5=::();7A?:*:
@M03364:276:000000000-BLYN8:1:1101:16714:1479 2:N:0:1
GGACTACTCGGGTTTCTAATCCTGTTTGCTCCCCACGCTTTCGAGCCTCAGCGTCAGTTACAGACCAGAGAGCCGCCTTCGCCACTGGTGTTCCTCCATATATCTACGCATTTCACCGCTACACATGGAATTCCACTCTCCTCTTCTGCACTCAAGTCTCCCAGTTTCCAATGACCCTCCCCGGTTGAGCCGGGGGCTTTCACATCAGACTTAAGAAACCGCCTGCGCTCGCTTTACGCCCAATAAATCCG
+
CCCCCGGGGGGGGGGGFGGGGGFGGGGGGGGFGGGGGGGGGGGGGGGGGGGGGGGGGFGGGGGGGGGGFFFDFGGGGGDGFGFFGGGGGGGGGGGDFFCFGFGGGGGGGGDGGGGGGGGEEGGGGGGCEFGFGGFFFGGFGGGFGDFGGFFFDGGGGGGCGG=FFFGGGGGGGGCDCGG6CGG>FEGCFGGCEGGGDD5AFCFG68CGGGGGGGGGDFGGFG53=A956ADDCFG2*88?E>05FFF9CGG
@M03364:276:000000000-BLYN8:1:1101:16383:1535 2:N:0:1
GGACTACACGGGTATCTAATCCTGTTTGATCCCCACGCTTTCGCACATCAGCGTCAGTTACAGACCAGAAAGTCGCCTTCGCCACTGGTGTTCCTCCATATCTCTGCGCATTTCACCGCTACACATGGAATTCCACTCTCCTCTTCTGCACTCAAGTCTCACAGTTTCCAATGACCCTCCCCGGTTGAGCCGGGGGCTTTCACATCAGACTTACGAAACCGCCGGCGCTCGCTTTACGCCCAATAAATCCC
+
C@@CCGGF,@CF@@EAFFCAF@EAFC<FGGGGGGG:FFEEGGFCGEGGGGGGEFFGFGFFFGFAFFFFCCFFGG>B7C@FCCFCFGGGGFFCE9EB=AF9FFE<EF?FGEFGFGFFGG>+FEFG=8,AEFD@FFGG9,,EFGGC,C=BFAEDG,>,,6;,,CEFFCFF8CF;=,966==C=CEEGGE,<>DG5*544*,0?741B4+844*24+:*99:C5*2(()-)(.)5<C7)*(/2:>,<D==AFG2
@M03364:276:000000000-BLYN8:1:1101:8111:1567 2:N:0:1
GGACTACTGGGGTTTCTAATCCTGTTTGCTCCCCACGCTTTCGAGCCTCAGCGTCAGTTACAGACCAGAGAGCCGCCTTCGCCACTGGTGTTCCTCCATATATCTACGCATTTCACCGCTACACATGGAGTTCCACTGTCCTCTTCTGCACTCAAGTTTCCCAGTTTCCGATGCACTTCTTCGGTTGAGCCGAAGGCTTTCACATCAGACGTAAGAAACCGCCTGCGCTCGCTTTACGCCCAATAAATCCG
+
CCCCCGGGGGGGGGGGGGGGGGGGGGGGGGGGGGGGGGGGGGGGGGGGGGGGGGGGGGGGGGGGGGGGGGGGGGGGGGGGGGGGGGGGFGGGGGGGGFGGGGGGGGGGEGGGGGGFFGGGGGGGGGGCEFGFGGGGGGGGGFGGDFGGGGGGGGGGGGGFFGGGGGGCEGGGGGCFFEADFGFGGGGGGGGGGGGGGEFGG>,5BDFFCD*;CDGGGGGFEEDF=A2B2>DEGCCEFDGGG>DFCFFEGF9
@M03364:276:000000000-BLYN8:1:1101:8966:1579 2:N:0:1
GGACTACTGGGGTTTCTAATCCTGTTTGCTCCCCACGCTTTCGAGCCTCAGCGTCAGTTACAGACCAGAGAGCCGCCTTCGCCACTGGTGTTCCTCCATATATCTACGCATTTCACCGCTACACATGGAATTCCACTCTCCTCTTCTGCACTCAAGTCTCCCAGTTTCCAATGACCCTCCCCGGTTGAGCCGGGGGCTTTCACATCAGACTTAAGAAACCGCCTGCGCTCGCTTTACGCCCAATAAATCCG
+
CCCCCDGGGGGGGGGGGGGGGGGGGGGGGGGGGGGGGGGGGGGFGGGGGGGGGGGDGFGGGGGGGGGGGGGGGGGGGGGGGGGGGGGGGGGGGGGGGGGCGGGGFGGGGGDEGGGGGGGGGGGGGGGGFFEGGGGGDCFFGGGGGGGGGGGGGGGGGGGGGGGDGGGGGGGFFGGGGGGGGEG6CEGGGGGGCEGDGGGFGFGGFG+;FGFGFFGGGCFGEGFFFF63:5:>CFGF46EEE>(8C77<GFC
@M03364:276:000000000-BLYN8:1:1101:12901:1610 2:N:0:1
GGACTACTCGGGTTTCTAATCCCGTTTGCTCCCCACGCTTTCGAGCCTCAGCGTCAGTTACAGACCAGAGAGCCGCCTTCGCCACTGGTGTTCCTCCATATATCTACGCATTTCACCGCTACACATGGAATTCCACTCTCCTCTTCTGCACTCCAGTCTCCCAGTTTTGAGTGACCCTCCTCGGTTGAGCCGAGGGCTTTCACACCCAACTTAAAAGACCGCCTGCGCGCGCTTTACGCCCAATAATTCCG
+
CCCCCGGGGGGGGGGGGFGGGG<FGGGGGGGGGGGGGGGGGGGGGDF8FGGGGGGEGGF<FFFDDDFGGFGGGGGGGGGGFEGGGGGGGGGGGGGGGFFDGGGFGGGGGGCEFGFFDFEGGGGGGCFGEECFFGGFFCFGGFEGFGGGGGGGGGGGGG9=>8DD<FCFFE6@EAD8DFFGGGGGGEGCE,@+14*CEFFGGG?>FDDF7CFGGGGG>FCFF=>@DFBEF:BEG<3)=?EEEB?F4>=ADD6
@M03364:276:000000000-BLYN8:1:1101:14436:1640 2:N:0:1
GGACTACCAGGGTTTCTAATCCTGTTTGCTCCCCACGCTTTCGAGCCTCAGTGTCAGTTACAGGCCAGAGAGCCGCATTCGCCACCGGTGTTCCTCCATATATCTACGCATTTCACCGCTACACATGGAATTCCACTCTCCTCTCCTGCACTCAAGTCACCCAGTTTCCAATGACACTCCCCGGTTGAGCCGGGGGCTTTCACATCAGACTTAAGAAACCGCCTGCGCTCGCTTTACCCCCATTAATTCCG
+
CCCCCGG8<FFGGAFFGGGGGGGGGGGGCEDEGEFCGGGDGGGGFGDFFGGEFGGGGGGGFAFEFGGGDE<:F,@F6::FFCF@F8F@G:CFGFFGFF,FFGFFDFAFGGGGCFC@FGGGG:FGGFGCFGGGGFG,,9>EFC8D,4@=@,EG,@,=CE,@6>DDGGFFFDDAFCD,36D6,+6@F6:EFFGG5**:*:,=0CG+18?**;8@8+7++;FF3E>D1:9>(:.)99/-@)</:5./:7/<GGG
@M03364:276:000000000-BLYN8:1:1101:23406:1641 2:N:0:1
GGACTACTCGGGTTTCTAATCCTGTTTGCTCCCCACGCTTTCGCACCTGAGCGTCAGTCTTTGTCCAGGGGGCCGCCTTCGCCACCGGTATTCCTCCAGATCTCTACGCATTTCACCGCTACACCTGGAATTCTACCCCCCTCTACAATACTCTAGCTGACCAGTTTCAAATGCAGTTCCCAAGTTAAGCTCGGGGATTTCACACCTGACTTAATCAACCGCCTGCGTGCGCTTTACGCCCAGTAATTCCG
+
CCCC<FG,EFFE<F7FGGFFC<EECFAFFFCFGGFF>FEFEG7,@FFFCF8E@FEB,C,,66CCCEEG8C@:CF=@>CBFGG8?FECF@CF,B?@EG8=F9<@<EFFGGGGGGFGBFCGGCFFF=,,=FCDCF,@@FF6:C8EFDGA,,74=EFGFGGG9>D,:FDDFF;,,,7DAFF;@E,>@=;2CGG;4=E>:*:64=8C7):6C<FFFD7F7D=FGE5><?FFF(=)07**6B?EGGE?):*=47>*
@M03364:276:000000000-BLYN8:1:1101:8532:1655 2:N:0:1
GGACTACCGGGGTTTCTAATCCTGTTTGCTCCCCACGCTTTCGAGCCTCAGCGTCAGTTACAGACCAGAGAGCCGCCTTCGCCACTGGTGTTCCTCCATATATCTACGCATTTCACCGCTACACATGGAATTCCACTTTCCTCTTCTGCACTCAAGTTTCCCAGTTTCCAATGACTCTCCACGTTTGAGCCGTGGGCTTTCACATCAGCATTAAGCAACCGCCTACGCCCGCTTTATGCCCAATAATGACG
+
AC9<CFG,@FGGGGGGFGGGGGGGGGGGGFGGGGGGGDFGGFFFFGGGGFGEFCF7FGG9FGGEFGCGGFEBDGEFG,BC=@:CGFGGEGFEFCEBE<F9FFEEFGGFDGGCFE?CFGEEEBFGGGCGFGGCG?EAE,@AFFFFFGGCADF8=@FGE9E,,,,@BAA;DCFGG9=,,@,=ECE6D6>9+8,@9:CEGGF@<CF:AFF4*+59:++25CCE5*:5=?5?0.:>3DD9+)?CFF0AD>@)+0/
@M03364:276:000000000-BLYN8:1:1101:9005:1678 2:N:0:1
GGACTACTAGGGTTTCTAATCCTGTTTGCTCCCCACGCTTTCGCACCTGAGCGTCAGTCTTCGTCCAGGGGGCCGCCTTCGCCACCGGTATTCCTCCAGATCTCTACGCATTTCACCGCTACACCTGGAATTCTACCCCCCTCTACGAGACTCAAGCTTGCCAGTTTCAAATGCAGTTCCCAGGTTGAGCCCGGGGATTTCACATCTGACTTAACAAACCGCCTGCGTGCGCTTTACGCCCAGTAATTCCG
+
CCCCCGGGGGGGEEGGGGGGGGGGGGGFEGGGGGGGCEFEFGGGGGGGFGGGGCEEGFGGGFCEFGGGFGGGGGGGGGGGGGGGGGGGGGGGGGGFGGGFGD,FFGDGEGGGFGGGGD>EGGG8EFGGGGGGGGGGGGDFGGC8EGFGDGGGG?F9FGGFFGGGGCGG7CFGFGGGGCFGFEC5?DGGGGGG>CGC*;69C>FCFFGGFF>FF7?C><EGFGF@DFF;(707)>7A*(*:=34FCFF)*2*
@M03364:276:000000000-BLYN8:1:1101:9797:1684 2:N:0:1
GGACTACAGGGGTTTCTAATCCTGTTTGCTCCCCACGCTTTCGCACCTGAGCGTCAGTCTTTGTCCAGGGGGCCGCCTTCGCCACCGGTATTCCTCCACATCTCTACGCATTTCACCGCTACACATGGAATTCTACCCCCCTCTACAAGACTCTAGCTGACCAGTATCAGATGCAATTCCCGGGTTAAGCCCGGGGATTTCACATCTGACTCAATCAACCGCCTGCGTGCGCTTTACGCCCAGTAATTCCG
+
CCCCCGG@FFGGF7FGCEDEGGGGG<FGGGGGGGDCFFEEGGGGGGGFFGGGGGG@C<FFG<FEEGGG8CDFFGGG@FE9EG7=FGEF=>=ECEFCGCA=DFA?E@FFG7?FFBFA<CFEFECF,?EG8FFGGGGECEGCEC8DDC9,88DFEC,;FFGFGGG8FBFEFG9FEG7<C7FFGGGGGGFCEDGGGGG=GC*9+2C7AC127@:FF6;;CCFGFCA0=40<()5>5CC>F:GDGB<@**/6>>*
@M03364:276:000000000-BLYN8:1:1101:13778:1693 2:N:0:1
GGACTACACGGGTTTCTAATCCTGTTTGCTCCCCACGCTTTCGCACCTGAGCGTCAGTCTTCGTCCAGGGGGCCGCCTTCGCCACCGGTATTCCTCCAGATCTCTACGCATTTCACCGCTACACCTGGAATTCCACCCCCCTCTACGAGACTCAAGCCTGCCAGTTTCAAATGCAGTTCCCGGGTTGAGCCCGGGGATTTCACATCTGACTTAACAGACCGCCTGCGTGCGCTTTACGCCCAGTAATTCCG
+
CCCCCGGGGGGGGGGGGGGGGGGGGGGGGGGGGGGGGGGGGGGGGGGGGGGGGGGGGGGGGGGGGGGGGDGGGGGGGGGGGGGGGGGGGGGGGGGGGGGDFGGGGGGGGDEGGGGGGGGGGGGGFCGFGGGGGGGGGGGGGDEG9EFGGGGFGGGGFFFGGGGF>CFGGF?FGGGCFGGGGGGGGG=6?CFGCGGG5CGFGFFFFCCFGFGC@1CFCFEGFGE(:FFFFF5DGD7<B6GGD3(0*:9<FF*
@M03364:276:000000000-BLYN8:1:1101:21596:1705 2:N:0:1
GGACTACTAGGGTTTCTAATCCTGTTTGCTCCCCACGCTTTCGCACCTGAGCGTCAGTCTTCGTCCAGGGGGCCGCCTTCGCCACCGGTATTCCTCCAGATCTCTACGCATTTCACCGCTACACCTGGAATTCTACCCCCCTCTACAAGACTCTAGCTGACCAGTTTCAAATGCAGTTCCCAAGTTAAGCTCGGGGATTTCACATCTGACTTAATCAACCGCCTGCGTGCGCTTTACGCCCAGTAATTCCG
+
CCCCCGGGGGGGGGGGGGGGGFGGGGGGGGFF@FFGDEGGGGGGGGGGGGDFGGGGGGGGGGGGFGG,C,CEGGGGGGGGGGGGGCGEGGGGGGGGGC8DFDGGGGGGGCEGGFF<DGDDDGGGFGGCDGGGGGGGAD=CEGGGFFFGG6DDFFFGFF9ECGGDGGGGGGACCGCGGGGEDGCGGGCFFGFGDCECCEFGGGGGFGGGFGGGGGF++2@0::>D(;:>(5=@GDFAF0C>=>:@CDFBGG9
@M03364:276:000000000-BLYN8:1:1101:16845:1749 2:N:0:1
GGACTACCCGGGTTTCTAATCCTGTTTGCTCCCCACGCTTTCGCACCTGAGCGTCAGTCTTTGTCCAGGGGGCCGCCTTCGCCACCGGTATTCCTCCAGATCTCTACGCATTTCACCGCTACACCTGGAATTCTACCCCCCTCTACAAGACTCTAGCCTGCCAGTTTCGAATGCAGTTCCCAGGTTGAGCCCGGGGATTTCACATCCGACTTGACAGACCGCCTGCGTGCGCTTTACGCCCAGTAATTCCG
+
CCCCCGGFGGGEGGGGGGGGGGGGGGGGGGGGGGGGGGGGGFEGGCFFFCGGGGGEGGGGGGFGGGGGGGGGG>FFGGDF@FFGDFEGGGGFGGFGFDG<EFGGGFDGEE7FEFGGFFGGDGGGGFDFGFGGGGGGFFGGGGGDFFGGFGGGGGGGGGGCFGGG,@;EEG6FFGGGG@DFFEEFFFG?FFEGDD5:75B9CFC7=C<CCGG3>CCGGGF=):5:0>BDBFFDGC*.*4/8:@B9FC=4*:0
@M03364:276:000000000-BLYN8:1:1101:23723:1775 2:N:0:1
GGACTACTGGGGTATCTAATCCTGTTTGCTCCCCACGCTTTCGAGCCTCAGCGTCAGTTACAGACCAGAGAGCCGCCTTCGCCACTGGTGTTCCTCCATATCTCTGCGCATTTCACCTCTACACATGGAATTCCACTTTCCTCTTCTGCACTCAAGTTCCCCAGTTTCCAATGACCCTCCACGGTTGAGCCGTGGGCTTTCACATCAGACTTAAGAAACCGCCTACGCGCGCTTTACGCCCAATAATTCCG
+
CCCCCGGGAFDEGC8CFFGGFGGGGGGGGGFFG7FG>7:FFGDGG7FFGGFFGGGGGFGFGGGGGGGFGFGGGGGGGGGGGGGGGGGGGGGDGGGDGGGGCAEFGGGGGGGGCGGFE,EEGGDGFGGGGFGG9FFFGGCGGGGG9DDDCEGGGGFGEGG9CFFGAE9ADFG98=FF=@=>,BEGDEGF7;DC@+88EGGGGDF>FGG5***5=+++504=DGFFF6>)(2=>DDF<61;:EEFFG*:3C7*
@M03364:276:000000000-BLYN8:1:1101:23391:1808 2:N:0:1
GGACTACAGGGGTATCTAATCCTGTTTGCTCCCCACGCTTTCGAGCCTCCGCGTCAGTTACAGACAAGAGAGCCGCATTCGCCACTGGTTGTCCTCCATATATCTACGCATGTCACCGCCACACATGGAATTCCACTCCCCTCTTCTGCACTCAGGCACTCCAGTTTCCAAGGACTCGCCCCGGTTGAGCCGCGGGCTTTCACTTCAGACTTCAGCAACCGCCCGCGCGCGCCTCACGCCCAATAAATCAC
+
-A@CCGGC,F,+68CA<,@E@FGGGDAEEFGGDEGDGEF@FGG?@FCEF,6,F:7,,6,<C,C,,,:CA,,,C<+7+B=EF=B,8,,:,,,4,:;FGFCEFC=?;<FC7+=+5@E9EF7+CCF:8,5=<7,8E,,:E,46@DC+,,;@C,>+D,,3,6,,,@A8CAAD,>,,=,8,3+3@++4C***@,4,*4=::CE5<C>7+;2@@FG47++2+;5*65*2(-.43237>)/*.8.**17()97@27*2
@M03364:276:000000000-BLYN8:1:1101:13293:1829 2:N:0:1
GGACTACACGGGTATCTAATCCTGTTTGCTCCCCACGCTTTCGCACCTGAGCGTCAGTCTTCGTCCAGGGGGCCGCCTTCGCCACCGGTATTCCTCCAGATCTCTACGCATTTCACCGCTACACCTGGAATTCTACCCCCCTCTCCGAGACTCTAGCTTGCCAGTTTCAAATGCAGTTCCCAGGTTGAGCCCGGGGATTTCACATCGGACTTAACCAACCGCCTGCGTGCGCTTTACGCCCCGTAATTCCT
+
CCCCCGGFGGGGGEGGGFGGGGGGGGGGGGGGGGGGGGGGGGGGGGGGCDFFFCCGGGG9FFFFF:BFCGGGGGGGGGGGGGGGGGGGGGGGGGGGGGGFFAEGGGGGGGGEGGGGDFF>FGFGGFFGDGGGFFGGCBFGGGGF,>CE7EGGGGGGGFC8DCGCCCFGGGCGFFGGFFGGC28DF?FGCGFGG5CCGGGGGGGGFG**:CGGGC+*9>EE):@:?F0)(5).9CFAF:EGG)())7)6D72
@M03364:276:000000000-BLYN8:1:1101:13738:1863 2:N:0:1
GGACTACACGGGTTTCTAATCCTGTTTGCTCCCCACGCTTTCGCGCCTCAGCGTCAGTTACAGACCAGAGAGCCGCCTTCGCCACTGGTGTTCCTCCATATATCTACGCATTTCACCGCTACACATGGAATTCCACTCTCCTCTTCTGCACTCAAGTCTCCCAGTTTCCAATGACCCTCCCCGGTTGAGCCGGGGGCTTTCACATCAGACTTAAGAAACCGCCTGCGCTCGCTTTACGCCCAATAAATCCC
+
CCCCCGGGFGGGGGGGGGGGGGGGGGGGGGGGGGGGGGGGGGGGGGGGGGGGGGGGGGGGGGGGGGGGGG8FGGGGGGGGGGGGGGGGGGGGGFFGGGGFGGGFDFGGGGGGGGGGGGGGDEGGGGGGEEFGGGGGGGGGGGGGGGFGGGGFFGGGFDDBFGFGGGGCFGGGGGGGGG=@:>EGGG5CDGGGGGGGCEGGGGGGF<>6DDDF>73@F4CEBGFFFF@33BE3D<926:CCE5:FCGB4:9*
@M03364:276:000000000-BLYN8:1:1101:8696:1867 2:N:0:1
GGACTACAAGGGTTTCTAATCCTGTTTGCTCCCCACGCTTTCGAGCCTCAGCGTCAGTTACAGACCAGAGAGCCGCCTTCGCCACTGGTGTTCCTCCATATATCTACGCATTTCACCGCTACACATGGAATTCCACTCTCCTCTTCTGCACTCAAGTCTCCCAGTTTCCAATGACCCTCCCCGGTTGAGCCGGGGGCTTTCACATCAGACTTAAGAACCCGCCTGCGCTCGCTTTACGCCCAATAAATCCG
+
CCCCCGGGGGGGGGGGFGGGGGGGGGGGGGGGGGGGGGGGGGGGGGFEEGFFEGGGGFGGGGGGGGGGGGGGGGGGGGGGGGDEGCGFGGGGGGGGGGGGGGGGG9FAC7F:FFFFGGGD@FGF9FFGF<<=EFGGGFCGFFFGFFGFBFFGGG8AEEFGGGGFDF9DDGGG8EFFGFF6ECCGGGE7CFCGDGEGEGG?DGF8CGGCDGGFF++;C**7.CE@?F@E05)./CC4FBGEGF<:<FFFFF9
@M03364:276:000000000-BLYN8:1:1101:11558:1873 2:N:0:1
GGACTACCGGGGTTTCTAATCCTGTTTGCTCCCCACGCTTTCGCACCTGAGCGTCAGTCTTTGTCCAGGGGGCCGCCTTCGCCACCGGTATTCCTCCAGATCTCTACGCATTTCACCGCTACACCTGGAATTCTACCCCCCTCTACAAGACTCTAGCCTGCCAGTCTCGAATGCAGTTCCCAGGTTGAGCCCGGGGATTTCACATCCGACTTGACAGACCGCCTGCGTCCGCTTCACGCCCAGTAATTCCG
+
CCCCCGGGGGGGGGGGGGGGGGGGGGFGGGGGGGGGEEEGGDEGGCFF8DFGGGGGEGGGGGGGGGGC@FCDFGGGGGGGGGGGGGGGGGGGGGFFF=FCFGGGGGGGGGEGGGGGGGGGEGGGGGGGGFGGGGGGFGFGDEGGGFFCGFGGFFGFFGGFGFGGGGCE,@>DCFGFGGFGCFGFGGGGGGCC7EGE5CBCC+=CFGGGDDC<CFGF=4=C5E>BBF9E0>DFGC*.=6CFEEBFGG?AGG*
@M03364:276:000000000-BLYN8:1:1101:11074:1879 2:N:0:1
GGACTACCGGGGTATCTAATCCTGTTTGCTCCCCACGCTTTCGAGCCTCAGCGTCAGTTACAGACCAGAGAGCCGCCTTCGCCACTGGTGTTCCTCCATATATCTACGCATTTCACCGCTACACATGGAATTCCACTCTCCTCTCCTGCACTCAAGTCTCCCAGTTTCCAATGACCCTCCCCGGTTGAGCCGGGGGCTTTCACATCAGACTTAAGAAACCGCCTGCGCTCGCTTTACGCCCATTAAATCCG
+
CCCCCGG<CFGGGFGGGGGGGGGGGGGGGGGGGGGGGGGGGGGGGGGGGGGGGGGGDFGGGGG9FGGGGCE@,CFGGGGGGGGGGGGGFGGGGGGFGDFGGGGGGGGGGGGGGGGGGGGGEGGGDFGGFCGGGG=AE@DGGGGF,@BEGGGFFCGG=9,3CBF?FGGGGFFGEAE8FGF884>6FG5C,@E5>CC**=5CGGGGFF+98CFFC7:+;5CGFD>1(=3)4@@3DFCA64EGGE(**296>C)
@M03364:276:000000000-BLYN8:1:1101:19999:1904 2:N:0:1
GGACTACTGGGGTTTCTAATCCTGTTTGCTCCCCACGCTTTCGCACCTGAGCGTCAGTCTTTGTCCAGGGGGCCGCCTTCGCCACCGGTATTCCTCCAGATCTCTACGCATTTCACCGCTACACCTGGAATTCTACCCCCCTCCACAAGACTCTAGCTGACCAGTTTCAAAGGCAGTTCCCAAGTTAAGCTCGGGGATTTAACATCTGACTTAATCAACCGCCTGCGTGCGCTTTACGCCCAGTAATTCCG
+
CCCCCEG<FCGGEGGGGGGFGFGGGFGGGGGGFGGGGGGGFGG7CGCFEGGFGGGEGG9CFFFF9C<@@@FGGGGGGGEGGG,FEGGGEDGDG<,B<=FGGFGGGGGGDCFGGGFFGGGGGGGFGCF88,?FFG;F>,+@CGG+@E8B,:DGGGG;EE9EFGFFGGFGGG,3,@@3DB7FG,2DBFF7FG,>5:*:*;EF+:F+1*@FGGFDFFC>:9CFEGD;@FFB;A>@CD/.90CEGF19?*6)2*9
@M03364:276:000000000-BLYN8:1:1101:10940:1922 2:N:0:1
GGACTACAAGGGTATCTAATCCTGTTTGCTCCCCACGCTTTCGCACCTGAGCGTCAGTCTTTGTCCAGGGGGCCGCCTTCGCCACCGGTATTCCTCCAGATCTCTACGCATTTCACCGCTACACCTGGAATTCTACCCCCCTCTACAAGACTCTAGCTGACCAGTTTCAAATGCAGTTCCCAAGTTAAGCTCGGGGATTTCACATCTGACTTAATCAACCGCCTGCGTTCGCTTTACGCCCAGTAATTCCG
+
CCCCCGGGGGGGGGGGGGGGGGGGGGGGGGGGGGGGGGGGGGGGGGGGGGGGGGGGGGFGGGGGGGGEFGDGGGGGGGGGGGGGGGGGGGGGGGGGGGGGFGFGGGGGGGGGGGGGGGGGGGGGGGGGGGGGGGGGGGGGGGGGGGGEFEGGGGGGGGGGGGGFFGGGFFF>FFGFFGGGFGFEGEGGG@CF>EEE*BFCGGGFFGGCGGGGGCFG7CFFDGFFFF>5(25BGFG<?<>EGF?FG7@<0C*
@M03364:276:000000000-BLYN8:1:1101:7514:1929 2:N:0:1
GGACTACTGGGGTTTCTAATCCTGTTTGCTCCCCACGCTTTCGCACCTGAGCGTCAGTCTTTGTCCAGGGGGCCGCCTTCGCCACCGGTATTCCTCCAGATCTCTACGCATTTCACCGCTACACCTGGAATTCTACCCCCCTCTACGAGACTCTAGCTTGCCAGTTTCAAATGCAGTTCCCAGGTTGAGCCCGGGGATTTCACATCTGACTTAACAAACCGCCTGCGTGCGCTTTACGCCCAGTAATTCCG
+
CCCCCGGGGGGGG7CGGGGFGGGGGGGGGGFGGGFGGG7FGGEGGGGGGGGGGGGGG@DFGGGGGGGGCFGGGGGGGGGGGGGGGGGGGEFGFGGGGGGGGGFCGGGGGGGGGGFGGFFGGGGGGGGGGGGGGGGG9DDEGGGGGGGG:EGGGGGGFGC8DFGFCFFGGGGGFCAFFAA7<DCF::,<?FGGGGGDEGDGGGGF6;3+@FFFFGG>7D@CDDD7@A9D6@)3CCDAF(8:C>0?GGF):>9
@M03364:276:000000000-BLYN8:1:1101:23715:1989 2:N:0:1
GGACTACTCGGGTTTCTACTCCTGTTTGCTCCCCACGCTTTCGCACCTGAGCGTCAGTCTTTGTCCAGGGGGCCTCCTTCGCCACCGGTATTCCTCCAGATCTCTACGCATTTCACCGCTACACCTGGAATTCTACCCCCCTCTACAAGACTCTATCTTGCTAGTTTAAAATGCAGTTCCCAAGTTAAGCTCGGGGATTTCACACCTTACTTAACAAACCGCCTGCGTGCGCTTTACGCCCAGTAATTCCT
+
9@AC<<<DC7@B<F7FAC9FG@F@FFFFFGGCFGFGFCE;CF@FEG@<FCFGGGGGEC@,,CEFGCEF8CCF7F@8,<FFFCFFE?CFFCDC,CE9?E,CCF,,,CBFFC:=@EFG?7++88:<EFED,A94C,CF>E@FGCCFFGG99CGGG,=,;E;@=,,,88@,E,@;,,7,@,@E<E837,@@C,,,4**4*BF,=CC7)9**48>+:1;B:<=*4:887F05?>)3915>C<DGC)(0***57F*
@M03364:276:000000000-BLYN8:1:1101:7616:2006 2:N:0:1
GGACTACACGGGTATCTAATCCTGTTTGCTCCCCACGCTTTCGAGCCTCAGCGTCAGTTACAGACCAGAGAGCCGCCTTCGCCACTGGTGTTCCTCCATATATCTACGCATTTCACCGCTACACATGGAATTCCACTCTCCTCTTCTGCACTCAAGTCTCCCAGTTTCCAATGACCCTCCCCGGTTGAGCCGGGGGCTTTCACATCAGACGTAAGAAACCGCCTGCGCTCGCTTTACGCCCAATAAATCCG
+
CCCCCGGGGGGGGGGGFCFFEFGGGGGDFGGGGGGFGGCEGDFGGGGGGGGGGGGGGGGGGGGGGGGGGGGGGGGGGGGGGGGGGGGGGEFGGGGGGGGGGGGGGGGGGGEEFGGGGGGGGGGG?FEFGGGGGGGGEGECFGGGCFGGGGGGGGC,@EGGGGGCAD@FFGAFFGFGGG8EGGGGG++@?FGEEEGGGEGGGGG7BFFFGC):5DFGGFFGBDBD;A@AB))7>F*:BFEGC>:>FG*):D>
@M03364:276:000000000-BLYN8:1:1101:19223:2030 2:N:0:1
GGACTACTAGGGTTTCTAATCCTGTTTGCTACCCATGCTTTCGAGCCTCAGCGTCAGTTACAGACCAGACAGCCGCCTTCGCCACTGGTGTTCTTCCATATATCTACGCATTTCACCGCTACACATGGAGTTCCACTGTCCTCTTCTGCACTCAAGTTTCCCAGTTTCCGATGCACTTCTTCGGTTGAGCCGAAGGCTTTCACATCAGACTTAAGAAACCGCCTGCGCTCGCTTTACGCCCAATAAATCCG
+
CCCCCGGGGGGGFGCGGGGFFGDGGGFGGGGGGGGGGGGGFGGDGGGFGGGGGGGDGACFFGGFGGGGGCCFFGFGGGGEGGGGGGGGFGEFFEFGGGGGGGGFGGGG@?CGFFGFF7FGGGGGDGGG@FEGCFFFFFGGGGGG9EFGCDGGGGFGEFFGAEECFFFGFGGGGGFGGGCDGDG6CCGGGFFGCGEGDFGGGGGGFGFCFGFDGCFCDCFF>E>=DFF:9D;BGGFEF;EEED;AFFFFC<)
@M03364:276:000000000-BLYN8:1:1101:15213:2044 2:N:0:1
GGACTACTCGGGTATCTAATCCTGTTTGCTCCCCACGCTTTCGCACCTGAGCGTCAGTCTTAGTCCAGGGGGCCGCCTTCGCCACCGGTATTCCTCCAGATCTCTACGCATTTCACCGCTACACCTGGAATTCTACCCCCCTCTACAAGACTCTAGCTTGCCAGTTTCAAATGCAGTTCCCAAGTTAAGCCCGGGGATTTCACATCTGACTTAACAAACCGCCTGCGTGCGCTTTACGCCCAGTAATTCCG
+
CCCCCGGGAFGGGGGGGGGGGGGGGGGGGGGGFGFEGGGGFGG7FGEF,CFFFGGGGGEF@,EFGDFGGGGGDCFEGGGGGG7CC<FFGGGGFFF<B,,:ECGGGGGGFFFGGGAFCFGGCFGF,4EFGGGGD?=FF,@FEGGGD;,938DDCGFGF9ED7DCDFAEG,@AGF9,@FCGE9D,@FGGG,D28=;EDGGGGG@,BFG8:770:@@:7;7CC5CDFFFF)(87>D3<>F:ECC51?*:747:7
@M03364:276:000000000-BLYN8:1:1101:9052:2060 2:N:0:1
GGACTACCCGGGTATCTAATCCTGTTTGCTCCCCACGCTTTCGCACCTGAGCGTCAGTCTTCGTCCAGGGGGCCGCCTTCGCCACCGGTATTCCTCCAGATCTCTACGCATTTCACCGCTACACCTGGAATTCTACCCCCCTCTACAAGACTCTAGCTTGCCAGTTTCAAATGCAGTTCCCAAGTTAAGCTCGGGGATTTCACATCTGACTTAACAAACCGCCTGCGTGCGCTTTACGCCCAGTAATTCCG
+
CCCCCGGGGGGDFFGGGGGGGGGGGGGGGGGFGGGGDEGGGGGGGGGGGGGGGGGGGGCFFFFGGGGGGGGGGGGGGGGGGGGGGFGDGGGGGFGGCFGGGFFGFEGEEGGG9FEFCFGGGGGGGGGGCFGGGFFGCECFGGGFCFG9EEC8FGGFGGGGGGGGGG;CCFFFAFDC95>;EGFGF?::@D,:CG>CCEGF>CFDF6;++;CCFCFGCFCFFGF6(06>6B5><DC4=0CCE)(97:?2CF2
@M03364:276:000000000-BLYN8:1:1101:21875:2065 2:N:0:1
GGACTACAGGGGTTTCTAATCCTGTTTGCTCCCCACGCTTTCGAGCCTCAGCGTCAGTTACAGACCAGAGAGCCGCCTTCGCCACTGGTGTTCCTCCATATATCGACGCATTTCACCGCTACACATGGAATTCCACTCTCCTCTTCTGCACTCAAGTCTCCCAGTTTCCAATGACCCTCCCCGGTTGAGCCGGGGGCTTTCACATCAGACCTAAGAAACCGCCTGCGCTCGCCTTACGCCCAAGAAATCCG
+
CC?CC<6FGFGEFG@EEDAFGGG9FFGGGGGFDC8@FEE@DEFGGGCFGGGGGGGGDGA9FGGGGE@<CFGGECCG7BCFFGCEEF8<6E=CDDE,F<FFFCED,,@FCEGGGFC@FEGGCB9=>EF<B=,?=FFB;FD8B,>D9D99,6DCCECCFF;FEEFFG9@@EFFGFFE,@,@+@CE63BE,CFB>*:4:5:CFFCGGAD>4CC*2;66F:C8EEG)6:4()-007)95)6(C8/)()0279*9)
@M03364:276:000000000-BLYN8:1:1101:15325:2095 2:N:0:1
GGACTACAGGGGTATCTAATCCTGTTTGCTCCCCACGCTTTCGCGCCTCAGCGTCAGTTACAGACCAGAGAGCCGCCTTCGCCACTGGTGTTCCTCCATATATCTACGCATTTCACCGCTACACATGGAATTCCACTCTCCTCTTCTGCACTCCAGTCTCCCAGTTTTGAGTGACCCTCCTCGGTTGAGCCGATGGCTTTCACACCCAACTTAAAAGACCGCCTGCGCCCGCTTTACGCCCAATAAATCCG
+
CCCCCGG@FFCEFFFGGGGGGDGFFCEEG<FGG@FEGGGGCFCCC@FCGGGFCFGGGGGGFGGFGG,CFDFEGGGCFGECFGGGGGDFEEFGGGFF@=EE<,@F@F<=FEEGGGGGEGFGGEDF=FFC<?EEC<EFF8,A8EF?EE>,@E=?G8DDFFDDFGCD=DDD==8EAGG,6@FG6DCCCEGFFGCE**@:6FF6CFGGF?**;;*;*=+1+*4=5=?(-8(),0;3C**9A1585)6)976-2>>
@M03364:276:000000000-BLYN8:1:1101:16708:2126 2:N:0:1
GGACTACTGGGGTTTCTAATCCTGTTTGCTCCCCACGCTTTCGCACCTGAGCGTCAGTCTTCGTCCAGGGGGCCGCCTTCGCCACCGGTATTCCTCCAGATCTCTACGCATTTCACCGCTACACCTGGAATTCTACCCCCCTCTACGAGACTCTAGCTTGCCAGTTTCAAATGCAGTTCCCAGGTTGAGCCCGGGGATTTCACATCTGACTTAACAAACCGCCTGCGTGCGCTTTACGCCCAGTAATTCCG
+
CCCCCGGGGGGGGDGGGGGGGGGGGGGGGGGGGGGGGGGGGGGGGGGGGGGGGGGGGGGGGGGGGGFGGGGGGGGGGGGGGGGGGGGGGGGGGGGGGBFGGGGGGGGGGGGGGGGGGGGGGGGGGGGGGGGGGGGFGGGGGGGGGGGD@EGGGGGGGGGGGGEFGGCFGGG9@FFGFFGGGGGCFFGFGGGGGGGG=GGGGFGG6C@FDGC7:;CGDGGFFGFFFF;EF>>FGGGA@BGGEDFFGFFFGC2
@M03364:276:000000000-BLYN8:1:1101:9967:2164 2:N:0:1
GGACTACTGGGGTATCTAATCCTGTTTGCTCCCCACGCTTTCGAGCCTCAGCGTCAGTTACAGACCAGAGAGCCGCCTTCGCCACTGGTGTTCCTCCATATATCTACGCATTTCACCGCTACACATGGAATTCCACTCTCCTCTTCTGCACTCAAGTCTCCCAGTTTCCAATGACCCTCCCCGGTTGAGCCGGGGGCTTTCACACCCAACTTAAAAGACCGCCTGCGCGCCCTTTACGCCCACTAAATCGC
+
CCCCCFGGGGGGFBEFGGGGGGGGGGGGGGGGGGGGGGGGGGGGGGGGGGGGGGGEEGDG<FGGCGGGFEGGGGGGGGDGGGGG,EEFFGG7FGGGG<,@FGGG@DEFFCFEFGGGGGGCF=9=,,EF?EF@FA99E4>F=@DDFFFFDEC=8=8DEF9@BFGG3BEGGGGDG;,D,6@ECBEEEGGGGGGEEGEC**=,CFG7;C)75CFC*+;+:>CGEDDD2:(:;)).97FA=<GGG@()*0)-0**
@M03364:276:000000000-BLYN8:1:1101:16526:2167 2:N:0:1
GGACTACTCGGGTTTCTAATCCTGTTTGCTCCCCACGCTTTCGCACCTGAGCGTCAGTCTTCGTCCAGGGGGCCGCCTTCGCCACCGGTATTCCTCCAGATCTCTACGCATTTCACCGCTACACCTGGAATTCTACCCCCCTCTACGAGACTCTAGCTTGCCAGTTTCAAATGCAGTTCCCAGGTTGAGCCCGGGGATTTCACATCTGACTTAACAAACCGCCTGCGTGCGCTTTACGCCCAGTAATTCCG
+
CCCCCGGGGGGGGGGGGGGGGGGGGGGGGGGGGGGGGGGGDFGGGGGGGGFGGGFGGGGGGGGGGGGGFG>FEGDGEGGGGGGGGGGGGGGGGGGGGGGGGGGGGGGGFGGGGGAEFGDEGGG<8FFGGFCFGGGGGGGGGEGGGGGEC67?EE9@FF>BFFCCGE9EFCGGCFFGGGGGGGCCFFGG?FGGGGGGG8CGFGGFA*;CCFFGD+;@C4*=>EADFFF563>DGDD>B:C:EDB6D**)7>9
@M03364:276:000000000-BLYN8:1:1101:16567:2174 2:N:0:1
GGACTACCGGGGTATCTAATCCTGTTTGCTCCCCACGCTTTCGCGCCTCAGCGTCAGTTACAGACCAGAGAGCCGCCTTCGCCACTGGTGTTCCTCCATATATCTACGCATTTCACCGCTACACATGGAATTCCACTCTCCTCTTCTGCACTCCAGTCTCCCAGTTTTGAGTGACCCTCCTCGGTTGAGCCGATGGCTTTCACACCCAACTTAAGTAACCGCCTGCGCGCGCTTTACGCCCAATACTTCCG
+
CCCCCGGGGGDGGGGGGGAFGGGGGGGGGGGGGGGGFGGGGGGFGGGGGGGGGGGGGFGGGGGGGGGGFEFGGGGGGGGGGGGCEFFGGGGGGGGGG89FGGGGGGGGGGGGFGGGGGGGGGGG9FGGEAEGGGFGGDAFGGGGAFAFGGGGG88D@EFDDGFFFGGG,>+,,@CA:CDE,3CGGEGC,,D;E*>87B:CGDF29C>CFCDF:B8+=8FGEGF@DFFE>EEBDD3AF<5EGF?FF69<FG*
@M03364:276:000000000-BLYN8:1:1101:21926:2183 2:N:0:1
GGACTACTAGGGTTTCTAATCCTGTTTGCTCCCCACGCTTTCGCACCTCAGCGTCAGTATCGAGCCAGTGAGCCGCCTTCGCCCTTGGTGTTCTTCCGAATATCTACGAATTTCACCTCTACACTCGGAATTACACTCACCTCTCTCGCACTCCAGACTGATAGTTTTCAAGGCATTGCCAAGGTTGAGCCCGGTGATTTCACATCTGACTTAACAAACCGCCTGCGTTAGCTTTACGCCCAGCAATTCCC
+
CCCCCFDA@EEG@@F9F,CFC,C@E@E@9EC86FGGGGGGGGG7BFEG8,;ECFDFGG9EC,:,BF,CEFEE@8BE@BFG7F,4+4C:C,:,5,,:?C7?,=9C=5BFE,BDCA?EFFFD9,FGAAD7=F<,,5,,,8@F84@?D,44+=>>FDD8,+6>,@,38,EC,@E,,8=63,,3@8D8CE,1,@4+*:3*4;E2++7?4*5++5=FF+;+C@F5@*0:2A@8())+21+.1/C8:)8)0*6)++*
@M03364:276:000000000-BLYN8:1:1101:21983:2203 2:N:0:1
GGACTACAAGGGTTTCTAATCCTGTTTGCTCCCCACGCTTTCGCACCTGAGCGTCAGTCTTTGTCCAGGGGGCCGCCTTCGCCACCGGTATTCCTCCAGATCTCTACGCATTTCACCGCTACACCTGGAATTCTACCCCCCTCTACAAGACTATAGCTGACCAGTTTCAAATGCAGTTCCCAAGTTAAGCTCGGGGATTTCACATCTGACTTAATCAACCGCCTGCGTGCGCTTTACGCCCAGTAATTCCG
+
CCCCCGFGGGGGGFFGGGGGGGGGGGGDGGAFGGGGCGGGGGGGGGGGFFGGGGGGGGCFGGGGEEGGFGGGGGGGGEGGGGGGGGGGGGCF9EFGGGG9CFCEFCG?CG>:FGGGFGGEFGFGGGGAFGGGCG93EDFFGCDDGGGFG8DC,@EGEFCGFGGGG@ECF9FGGGAD<CFGGFGGCGECFCFC?:8E5CGGGGGG8CCFDFGGGF+4:*<7>GF0(;1A1;:3CDG<B?EE5),<C7@AGGC
@M03364:276:000000000-BLYN8:1:1101:13966:2212 2:N:0:1
GGACTACCAGGGTATCTAATCCTGTTTGCTCCCCACGCTTTCGAGCCTCAGCGTCAGTTACAGACCAGAGAGCCGCCTTCGCCACTGGTGTTCCTCCATATATCTACGCATTTCACCGCTACACCTGGAATTCCACCCCCCTCTACGAGACTCAAGCCTGCCAGTTTCGGATGCAGTTCCCGGGTTGAGCCCGGGGATTTCACATCCGACTTGACAGCCCGCCTGCGTGCGCTTTACGCCCAGTAATTCCG
+
CCCCCGGGGGGGGGGGGGGGGGGGGGGGGGGGGGGGGGGGGGGGGGGGGGDGGGGGGGGGGGGGGGGGGGGDGGCGGGGGGGGGGGGGGGGGGGGGGGGGFEAEEFFGGCEGGFGGGGGGDEFGGGGFGFGGFGGGGG6FEEGGG9BEC8BDFGG89DC8DGGGGG9;CEG6CGGFFGGG?EGDGE>,@DGG7CCE?CE,CGEGF8?DGDGCF76+**=5=5>;?F1;075>DGG2=:CGGE?77D=4*00
@M03364:276:000000000-BLYN8:1:1101:20864:2234 2:N:0:1
GGACTACAAGGGTTTCTAATCCTGTTTGCTCCCCACGCTTTCGAGCCTCAGCGTCAGTTACAGACCAGAGAGCCGCCTTCGCCACTGGTGTTCCTCCATATATCTACGCATTTCACCGCTACACATGGAATTCCACTCTCCTCTTCTGCACTCAAGTCTCCCAGTTTCCAATGACCCTCCCCGGTTGAGCCGGGGGCTTTCACATCAGACTTAAGAAACCGCCTGCGCTCGCTTTACGCCCAATAAATCCG
+
CCCCCGGGGGGGGGGG<EFFFGGGGFGGGGGCFGGFGGG>FGGGGGGGGCGFGGGGGFGGGGGGGGGGGGFGGGGGGGGFFGGGGGGGEGGGGDEFFGGGGGGGGEEFGGEEAFGGGGGGGEGGCFGGFFGGGGGGGGFGGGGGGGGGGFFGFGGGGGEGGGGDFFFGFFAAFFEGGGGDGGGEEG6@9F,;4@:?=BC6DGF78F:CFGGGGCFGGDGFAGFD0;(89EFBDFCAF?EGGFF:FG65C4)
@M03364:276:000000000-BLYN8:1:1101:12800:2260 2:N:0:1
TCGCTGGCTACGTGTTTACACACGTTTTGTTCTCTGCCTGCATCTGCTCGGCTCTTCCTCCTGTCTCCTCCTCACTCTTTCCCCACTCACCTTCACTCGCTCTCTCCAGACACCACCTTTCCCACTGGTCTTCTTCTTCCTTCACATCCTCTCTCTTCTCTCCCTTCAATCTCTTCCTCACCCTCTTCCCCCATTCACCCCCCTCTCCACTTACTGCCCCCTCCCGCTCCGCGCCCACACCCCTCATCACC
+
-A--,,+=,C,-;,,,C,,,,,=76@,,,;,,6,6,,,6,,,<,,,<5,,+,,,,,,,,6,6,6;@,,,69,F,,,,,55@,,9,7,,,,,,,:,,,,,74,994,,,,5<,,,,98,,4,CA,9,,,,,,44,4,,,,5,,,+,4,,4,,+,,9,,,,,,,,6,,,,4,,,7,,,,,7,,,,+8,737336+3,,,7,16+++3:++53++55+2+0,@*1*)-*)*-*)))))()(***)(2841/+**
@M03364:276:000000000-BLYN8:1:1101:7837:2267 2:N:0:1
GGACTACAGGGGTATCTAATCCTGTTTGCTCCCCACGCTTTCGAGCCTCAGCGTCAGTTACAGACCAGAGAGCCGCCTTCGCCACTGGTGTTCCTCCATATATCTACGCATTTCACCGCTACACATGGAATTCCACTCTCCTCTTCTGCACTCAAGTCTCCCAGTTTCCAATGACCCTCCCCGGTTGAGCCGGGGGCTTTCACATCAGACTTAAGAAACCGCCTGCGCTCGCTTTACGCCCAATAAATCCG
+
CCCCCGGFFGGGGGGGGGGGGGGGGGGGGGGGGGGGGGGGGGGFGGGGGGGGGGGGGGGGGGGGGGGGF@FGGGGGGGGGGGGGGGGGGGGGGDEFGGGGGGGGGGGGGGGGGFGGGGGGGGGGGGGGFFGGGGGGGGCFGGGGBFAFFGGGGGGFDD;D9DFF<EGGFGGGGFAFGCCCGGGGGGGGCGGGG>ED5EFGFGFFFGF=?DDGGD@FFGGGFGFFDF;B9EFFGF5<F:EGGF?@GGF<7F)
@M03364:276:000000000-BLYN8:1:1101:20056:2271 2:N:0:1
GGACTACTAGGGTATCTAATCCTGTTTGCTCCCCACGCTTTCGCACCTGAGCGTCAGTCTTCGTCCAGGGGGCCGCCTTCGCCACCGGTATTCCTCCAGATCTCTACGCATTTCACCGCTACACCTGGAATTCTACCCCCCTCTACGAGACTCAAGCCTGCCAGTTTCGGATGCAGTTCCCGGATTGAGCCCGGGGATTTCACATCCGACTTGACAGACCGCCTGCGTGCGCTTTACGCCCAGTAATTCCG
+
CCCCCGGGGGGGGGGGGGGGGGFGEFGGGGGGGGGGGGGCFGGGEGGGGGFGGGGDGGGGGGGGGGGGGGDGGGGEEGGFGGGGGFGGGGGGGEFFGGGGCFCCCEFGGFGGFGAEF7FGGEGEGGGGGFCFGCCDFGE=@CEGGGGEGGDFGFC,,DFGGGGGCGGG@E55@CGFGC<FGED>FCEFFFFGGGG51890@CCF:CC**)8DGFFCG5*2<GFBFF0)4:)<CC3>F?>>5>10:C6);7*
@M03364:276:000000000-BLYN8:1:1101:18076:2293 2:N:0:1
GGACTACTGGGGTTTCTAATCCTGTTTGCTCCCCACGCTTTCGCGCCTCAGCGTCAGTTACAGACCAGAGAGCCGCCTTCGCCACTGGTGTTCCTCCATATATCTACGCATTTCACCGCTACACATGGAATTCCACTCTCCTCTTCTGCACTCCAGTCTCCCAGTTTTGAGTGACCCTCCTCGGTTGAGCCGAGGGCTTTCACACCCAACTTAAAAGACCGCCTGCGCGCGCTTTACGCCCAATAATTCCG
+
CCCCCGGGGGGGGGGGGGGGGGGGGGGGGGGGGGGEGGGGGFGGGGGGGGGGGGGGGGGGGGGGGGGGGGGGGGGGGGGGGGECGGGGGGGGGGGGGGGGGGGGGGGGGGGGGGGGGGGGGGGGGGGGGGGGGGGGGGGGGGGGFGGGGGGGGGGGGGGGGGGGFFCFGGGGGGGGGGGGGGGEGEGGFCFE*@EGGGGGGFGFFGGGDDGGGFFGGCGGFGFD;:6BBF>EGGGBF:CGGB:FG>@BGG6
@M03364:276:000000000-BLYN8:1:1101:12412:2305 2:N:0:1
GGACTACTAGGGTATCTAATCCTGTTTGCTCCCCACGCTTTCGCACCTGAGCGTCAGTCTTCGTCCAGGGGGCCGCCTTCGCCACCGGTATTCCTCCAGATCTCTACGCATTTCACCGCTACACCTGGAATTCTACCCCCCTCTACGAGACTCAAGCTTGCCAGTTTCAAATGCAGTTCCCAGGTTGAGCCCGGGGATTTCACATCTGACTTAACAAACCGCCTGCGTGCGCTTTACGCCCAGTAATTCCG
+
CCCCCGGGGGGGGGGGGGGGGGGGGGGGGGGGGGGGGGGGGGGGGGGGFGGDGGGGGGGGGGGGGCEGGGGGGGGGGGGGGGGGGGGGGGGGGGGG?EEFDFGGGGGFGGGGGGFGGGGDGGGGGGGGGGGGGGGFGG8:EGGGGGGGGGGGGG@FGGGFGGGGGGGGGGGGGGGGAFGGFGGGGGGGGGGGDGGGGGGGFCC7FGC77CGGGGGGGGGFAGDF;FB7:B)>CG56BFGGGF<?F:FAGG<
@M03364:276:000000000-BLYN8:1:1101:14858:2314 2:N:0:1
GGACTACCGGGGTTTCTAATCCTGTTTGCTCCCCACGCTTTCGCACCTGAGCGTCAGTCTTCGTCCAGGGGGCCGCCTTCGCCACCGGTATTCCTCCAGATCTCTACGCATTTCACCGCTACACCTGGAATTCTACCCCCCTCTACGAGACTCTAGCTTGCCAGTTTCAAATGCAGTTCCCAGGTTGAGCCCGGGGATTTCACATCTGACTTAACAAACCGCCTGCGTGCGCTTTACGCCCCGTAATTCCG
+
CCCCCCECFEGGGGGGGFGGGGGGGGGGGGGFFGCFGGGGGGGGGGGGFGGGGGGGGGGGGGGGDEGEFEGGFEFEEGGGGGGGGFFEGGGGFGFAE@FGAFGGGFGGDEGGDGFGGGECGGGGGGGDGGGGGGGFGGGGGGGGGGGGGGGGGG9EFGGGFGF?FGGGGGGGGG7@FF:CFFFFFGGGFFGCE=EDEGGDG>FFAFGGGCCGDFGCCGG5DGF??F6@::BFDDGAFFDGG)3>DDFF7FC
@M03364:276:000000000-BLYN8:1:1101:8292:2327 2:N:0:1
GGACTACCGGGTTATCTAATCCGTTTTGCTCCCCACGCTTTCGCACCTGAGCGTCAGTCTTTGTCCAGGGGGCCGCCTTCGCCACCGGTATTCCTCCGGATCTCTACGCATTTCACCGCCACCCCTGGAATTCTACCCCCCTCTACAATACGCTAGCCTGCCAGTTTCGGCCGACGTTCCCAGGTCGCGCCTGGGGTTTGCCCCTCCGACTGGCCAGACCGCATGCGTGCCCGTCACGCCCAGTAATTCCG
+
--<C@;<,@::+86,E@A6CF<+,-C;,;<E<8FCCFG76CCF76@C@@,,C:FE,BC,,6@@6CFF@@@6+C:C7CF7EFE:,BF+>4FC,EFGCF++86F>FF9ADFCC+9ED9ECG++33@B:FG,,83CFDF,8@FE8CC,@3,,7;3@>7*@8,,:8:DE;;C****4***4**0++38,+=*=7C8:3**/1C***218**))/))1***12:/7*)-4)(.()).*1*(),*25)4/72*-2>*
@M03364:276:000000000-BLYN8:1:1101:12171:2347 2:N:0:1
GGACTACTGGGGTTTCTAATCCTGTTTGCTCCCCACGCTTTCGCACCTGAGCGTCAGTCTTCGTCCAGGGGGCCGCCTTCGCCACCGGTATTCCTCCAGATCTCTACGCATTTCACCGCTACACCTGGAATTCCACCCCCCTCTACGAGACTCAAGCCTGCCAGTTTCAAATGCAGTTCCCGGGTTGAGCCCGGGGATTTCACATCTGACTTAACAGACCGCCTGCGTGCGCTTTACGCCCAGTAATTCCC
+
CC?CCGGGGGGGGDGGGGGFGGGFGFGGCGGGGGGGGGGGGGGGDCCFGGGGGFFGGGFGGGGGFEGGGGC@GGGGDGCBFGGGGGEGFFDGGGGGGGGFGGGGGGGGGD7BFGCFGGGD7EFGGGFGFFEGGEEFEEGEEGDCFGGD+@CCFGGGGGGEFG83@EFGGGG,D99?D,;FGGEEFC5CGECGGCE5=BCFFCFF6CGFFGG:C7>+**3A5EE6(44>(<<)9192BBG>>.3@*:*)2:2
@M03364:276:000000000-BLYN8:1:1101:16469:2358 2:N:0:1
GGACTACTAGGGTTTCTAATCCTGTTTGCTCCCCACGCTTTCGCACCTGAGCGTCAGTCTTCGTCCAGGGGGCCGCCTTCGCCACCGGTATTCCTCCAGATCTCTACGCATTTCACCGCTACACCTGGAATTCCACCCCCCTCTACGACACTCAAGCTTGCCAGTTTCAAATGCAGTTCCCAGGTTGAGCCCGGGGATTTCACATCTGACTTAACAAACCGCCTGCGTGCGCTTTACGCCCAGTAATTCCG
+
CCCCCGGGGGGGGGGGGGDGGFGGGGGCFFCFGG@:FDCGGGG@:FGGGGGGGGGGGG9<FEEGGGGGGDCGEGGGGEEDFEF:FGGDF=FGGGGGG@AF==CFEAFGGGGGGFGGGGGGGGGGGGGFF@FGDFGFFGGGGEGC9B8C+@EDFFCFGGG?DCCEGGG,,3EEA99DCFF7<9DFGGGGGGDGD?*=EEGFGGGC7CDGGG>+:CFC*8CGFGEF0>>@BF:7D<7<B0EGGF?FGC6<:C*
@M03364:276:000000000-BLYN8:1:1101:20023:2363 2:N:0:1
GGACTACTGGGGTATCTAATCCTGTTTGCTCCCCACGCTTTCGAGCCTCAGCGTCAGTTACAGACCAGAGAGCCGCCTTCGCCACTGGTGTTCCTCCATATATCTACGCATTTCACCGCTACACATGGAATTCCACTCTCCTCTTCTGCACTCAAGTCTCCCAGTTTCCAATGACCCTCCCCGGTTGAGCCGGGGGCTTTCACATGAGCCTTAAGAAACCGCCTGCGCTCGCTTTACGCCCAACAAATCCG
+
CCCCCGGGGGGGGGGGGGGGGGGGGGGGGGGGGGGGGGGG?FGGGGGGGFDGGGGGGGGGGGGGGGGGGGFGGGGGDEDGGGGGGGGGEFGGFDFGEGGGGGGGGFGGDGGDGGGGGGGGGGGGDGGD?=AFGGGGGGFFFFGGFG;FGGGFGGGFGGGCGGGG<A=DFFDGGGGFFGGGGGG6CEDFFGG+;C5EE:CGGCCC>CFG**9*9;CGG*:FFGF0(=>:(55)**9)=1CC5>()99>)*99
@M03364:276:000000000-BLYN8:1:1101:20771:2386 2:N:0:1
GGACTACAAGGGTTTCTAATCCTGTTTGCTCCCCACGCTTTCGCGCCTCAGCGTCAGTTACAGACCAGAGAGCCGCCTTCGCCACTGGTGTTCTTCCATATATCTACGCATTTCACCGCTACACATGGAGTTCCACTGTCCTCTTCTGCACTCAAGTTTCCCAGTTTCCGATGCACTTCTTCGGTTGAGCCGAAGGCTTTCACATCAGACTTAAGAAACCGCCTGCGCTCGCTTTACGCCCAATAAATCCG
+
CCCCCGGGGGGGFGGGGGGGGGGGGGGGGGGGGGGGGGGGGGGGDGGGGGGGGGG@FGGGGGGFGFGGGGFGGGGGGGGGGGGGGGGGGGCFGGFCFFGGGGGGGGGGGGGGGGGGGGGGGGGGGFGGFGGGGGGGGGGGGGGGAFGGGFGGGG?FGGFFGGGGGGFGGGGGDCGGGGGGFEGGGGGGGGBEGGGGGGGGFGGGFGGGFGGGGGGGFGGCBEFFBF=E9>B3*2>CFDGGGF?F<>CEGGD
@M03364:276:000000000-BLYN8:1:1101:19945:2390 2:N:0:1
GGACTACTAGGGTATCTAATCCTGTTTGCTCCCCACGCTTTCGAGCCTCAGCGTCAGTTACAGACCAGAGAGCCGCCTTCGCCACTGGTGTTCCTCCATATATCTACGCATTTCACCGCTACACATGGAATTCCACTCTCCTCTTCTGCACTCAAGTCTCCCAGTTTCCAATGACCCTCCCCGGTTGAGCCGGGGGCTTTCACATCAGACTTAAGAAACCGCCTGCGCTCGCTTTACGCCCAATAAATCCG
+
CCCCCGGGGGGGDGGGGGFGGGGGGGGGGGGGGGGGGGGGGGG?EGGGGGGGDGGGGGGFGGDCFGGFGC8FGGGGGGGGGGGGGGGGGGGGA?EFGGGFFGFGGGGGGGGGFGGCGGDGGGGG9,C<B?FGGEGGGCFFGGGGFFDEGGG8?EEG@DD,CFGEFCGGGFDGGGC@CDFGCEEEGG67FGGGCGE>EEGCGGCFCGG4DFGGCGGF7CFFEGEFFF6B@FAFGGF<=?GGGF?FFGFAGG3
@M03364:276:000000000-BLYN8:1:1101:19535:2395 2:N:0:1
GGACTACACGGGTTTCTAATCCTGTTTGCTCCCCACGCTTTCGCACCTGAGCGTCAGTCTTCGTCCAGGGGGCCGCCTTCGCTACCGGTATTCCTCCAGATCTCTACGCATTTCACCGCTACACCTGGAATTCCACCCCCCTCTACGAGACTCAAGCCTGCCAGTTTCAAATGCAGTTCCCGGGTTGAGCCCGGGGATTTCGCATCTGAATTACCAGACCGCCTGCGTTCGCTTTACGCCCAGTCATTCCG
+
@<CCCE@<EC7F+BCAFGEE<<F@FFG@AFGGGGG7FFCEF<BE:@@@@CCGGGGCCEGGGGGCDEGEFGGGF>CEECC<<?,?+F:F+++,:?E<A<F99E9E,CEF@CCCDFEF9=CCC::D88FG8,7A39CFF8EE736=DC8>>EEDFFC@F*DCD8@E7@7B,2D;=D92><=F9:*=:=:0,,?*/8:8*3BFG*11)21;++1+7+?+958E>ED01;170>B>DFF)@::/:)()228):*9
@M03364:276:000000000-BLYN8:1:1101:14989:2468 2:N:0:1
GGACTACAAGGGTATCTAATCCTGTTTGATCCCCACGCTTTCGCACATCAGCGTCAGTTACAGACCAGAAAGTCGCCTTCGCCACTGGTGTTCCTCCATATCTCTGCGCATTTCACCGCTACACATGGAATTCCACTTTCCTCTTCTGCACTCAAGTTTCCCAGTTTCCAATGACCCTCCACGGTTGAGCCGTGGGCTTTCACATCAGACTTAAGAAACCGCCTACGCGCGCTTTACGCCCAATAAATCCG
+
CCCCCGGGFGGGGGGGGGGGGGGGGGGGFGDGGGGCFGGGGGGGGGGGGGGGGGGGGGGGGGGGGGGGGGGGGG7CGGGGGGGGGGGGGGGGGAEGGGGFGGGGGGGGFGGGGGFGGGGGCFGGGGGFG@FGGGFGGFGFFGGGFGGGGGGGGGGCGGCGFGGGGDFGGG9EGGGFFFF6=DEGGGGGGGGC9EGEGGGFFGGGFGGC>5CFFCFGC4:CBGBAAADD=B5EGGGFF(CEGA;A6FAEFFD
@M03364:276:000000000-BLYN8:1:1101:9349:2472 2:N:0:1
GGACTACTCGGGTTTCTAATCCTGTTTGCTCCCCACGCTTTCGCACCTGAGCGTCAGTCTTCGTCCAGGGGGCCGCCTTCGCCACCGGTATTCCTCCAGATCTCTACGCATTTCACCGCTACACCTGGAATTCTACCCCCCTCTACGAGACTCTAGCTTGCCAGTTTCAAATGCAGTTCCCAGGTTGAGCCCGGGGATTTCACATCTGACTTAACAAACCGCCTGCGTGCGCTTTACGCCCAGTAATTCCG
+
CCCCCGGGGGGGGGGGGGGGGGGGGGGGGGGGGGGGGGGGGGGGGDGGGGGGGGGGGGGGGGGGGGGGGGGGGGGGGGGGGGGGGGGDGGGGGGGGGGGCGGGGFGGGGGGEGFGGGGGDGGGGGGGGGGGGFGGGBFGGGGGGGGGGDEGGGDGDFGFGGFGGGGFFGGGGGFGGGGFGGGGGGGFGGGGGGGGGGGGGGGFGFGFGGGGGG7;CGGGGF5.(1)6@2>EFGGGAFFGEGFF?>:*:GC0
@M03364:276:000000000-BLYN8:1:1101:22333:2487 2:N:0:1
GGACTACACGGGTTTCTACTCCTTTTTGCTCCCCACGCTTTCGCACCTTAGCGTCAGTCTTCGTCCAGGGGGCCGCCTTCGCCACCGGTATTCCTCCAGATCTCTACGCATTTCACCGCTACACCTGGAATTCTACCCCCATCTATGAGACGCTAGCTTGCCAGTTTCTAATGCAGTTCTCAGGTTGAGCCCGGGGATTTCACACCTGACTTAACAAACCGCCTGCGTGCGCTTTACGCCCAGTAACTCCG
+
-@@CCGF@E@EG@;,,6C,C,6C,CECCFFEF,B<FCCGFGGCF:8@<6,CFFG:@FCCCFDDFFC,C,6@CFFCECFCDE,8F7F:FF:FFC54B4A=,CF9BE,?F:+4C9,,CB::@=FGGG:=F8FC,;9=A,8+3+3@+,,,,>9E+:C::EGC>3,,8@E;E,7@D9;93EFA,,,58;?D,,2,**4*8*6,,=C9:)159*7C:@++;*18=)*8,8)10(..))*1)9:EEE>:?FF*-09*
@M03364:276:000000000-BLYN8:1:1101:18849:2493 2:N:0:1
GGACTACAGGGGTTTCTAATCCTGTTTGCTCCCCACGCTTTCGCACCTGAGCGTCAGTCTTTGTCCAGGGGGCCGCCTTCGCCACCGGTATTCCTCCAGATCTCTACGCATTTCACCGCTACACCTGGAATTCTACCCCCCTCTACAAGACTCTAGCTTGCCAGTTTCAAATGCAGTTCCCAAGTTAAGCTCGTGGATTTCACATCTGACTTAACAAACCGCCTGCGTGCGCTTTACGCCCAGTAATTCCG
+
CCCCCGGFGGGGGGGGGGGGGGGGGGFFFGGGFGGEGGGGGGGGEGGGFFGGGGGGFGGGGGGGGGGGGGGEGGGGGDFGGEGGGFGGCFGGFDGGGGGGGGGGGDFGGGGDGFEFECGDGGGGFGGGGCCGGCFDGC>@8CEFCGGFCFGD?CFGGGGF@FC6,@,@CEGGFGGGGGGGGGFEC,>@F@,4;12;79B9CGGGFGGGG:CFGFFG76CGEGEF;F9>;EAAD359FB5EGEBFGF44:F9
@M03364:276:000000000-BLYN8:1:1101:19657:2516 2:N:0:1
GGACTTCTAGGGTATCTAGTCCTGTTTGCTCCCCAAGCTCTCGAGCCTCTACGACAGTTACAGACCTGATATCCGCCTGCGCCACTGGTGTTCCTCCATATGTCTAGGCATTTCACCGCTAGACATGGAATTCCACTCTCTGCTTCTCCACTCAACTCTCTAACTTCCCAATGACCCTCCCCGGCTGCGTCGTGGCCTCTCACAACAGACTTAATACACAGCCAGCGCTCGCCTGACGCTCAATAAAAACG
+
8--68,=6E9FDF8,<FE,6,,C,CC6,,,CC@F86,D66;;F,8CC,6,,66,6@F<@FD6,6C,,C@<<6,,,6B@,9+@B@@,,CF,9,59C,<<D,,,,5,,,5:A?B?F9,98=@++,?4,:,B,5,EE;,,,9?,9=C,4E,,,,?84,,C,4>,,,,54,4@ECF8E36,,@+8C++++@8++@C1:>*4,@,0C9D*<9?7*22:+++=C2,*19))06):))8)**()(8*/).3;0+)**2
@M03364:276:000000000-BLYN8:1:1101:11734:2527 2:N:0:1
GGACTACACGGGTTTCTAATCCTGTTTGCTCCCCACGCTTTCGCACCTGAGCGTCAGTCTTTGTCCAGGGGGCCGCCTTCGCCACCGGTATTCCTCCAGATCTCTACGCATTTCACCGCTACACCTGGAATTCTACCCCCCTCTACAAGACTCTAGCTGACCAGTTTCAAATGCAGTTCCCAAGTTAAGCTCGGGGATTTCACATCTGACTTAATCAACCGCCTGCTTGCGCTTTACGCCCAGTAATTCCG
+
CCCCCGGGGGGGGGGGGGGGGGGGGGGGGGGGGGGGGGGGGGGGGGGGGGGGGGGGGGGGGGGGGFFGGGGEEGGGGGGGGGGGGCGDGGGGGGGGGGFFFFGGFFGGGGGGGGGGGGGCFEGGGFGGFCGGGGGFFEDGGGGGGGGGCGGFGGFGGGFGGEGGGF9CFFCFGGGFEFEGGGEGGCC@GCCDGGGGGGGGGGGFFFGFGFFGCCCGGGGC5E37?F(;3>D3CDGAF:EEC)40:C?AFG9
@M03364:276:000000000-BLYN8:1:1101:18975:2535 2:N:0:1
GGACTACCGGGGTTTCTAATCCTGTTTGCTCCCCACGCTTTCGCACCTGAGCGTCAGTCTTCGTCCAGGGGGCCGCCTTCGCCACCGGTATTCCTCCAGATCTCTACGCATTTCACCGCTACACCTGGAATTCTACCCCCCTCTACAAGACTCTAGCTGACCAGTTTCAAATGCAGTTCCCAAGTTAAGCCCGGGGATTTCACATCTGACTTAATCAACCGCCTGCGTGCGCTTTACGCCCAGTAATTCCC
+
CCCCCGG<CF@BGEEGFFGGACFGGGGFGGGG,;F:@@FCFFGGGG7FFGFGDGGGGGGGGCFCEGCE<EGGEGGGGGGGGG:CCFEDFFFGGFFFC?FD?FGGGGGFG=CBFE9F<FCCC@BF=FFGGGG@FFC@EFGGCGGGGGGGGGGFFGGCGG9,:ECCF;D9ECFGGD97DFE<C?F>FFFG??,/:*BCDGGGGGGGFFGGGF7D>7@FG6C=3C3::FFD?:>@<DFB=6EGE>?)*2@A>F*
@M03364:276:000000000-BLYN8:1:1101:20000:2545 2:N:0:1
GGACTACAGGGGTTTCTAATCCTGTTTGCTCCCCACGCTTTCGCACCTGAGCGTCAGTCTTTGTCCAGGGGGCCGCCTTCGCCACCGGTATTCCTCCAGATCTCTACGCATTTCACCGCTACACCTGGAATTCTACCCCCCTCTACAAGACTCTAGCTGACCAGTTTCAAATGCAGTTCCCAAGTTAAGCTCGGGGATTTCACATCCGACTTGACAGACCGCCTGCGTGCGCTTTACGCCCAGTAATTCCG
+
@@CCCGFCFGGGGGCFGGGGGGGGGGGGFGGGCFGEGGGGGGGGGGGFGGGFGG7FFGGGGGGGFAF<8FEECEFGGGGGGGFCCF@FGGFFGCEEFGGCEEFCFGGGGDGGGGGFFGGGGGFFGFGGCFFGGGGAD8B@E>EGFGGFGDFGDGGFGFG?8@CGGGCCEFFCEACGFECGCF,8FFF7C?,<EEDCEGG?FFFCAF8D:)2**:FGGDC53CB(6F0>0<BFG*>>F1ECEDBFC>*4CC7
@M03364:276:000000000-BLYN8:1:1101:8758:2565 2:N:0:1
GGACTACTCGGGTTTCTAATCCTGTTTGCTCCCCACGCTTTCGCACCTGAGCGTCAGTCTTTGTCCAGGGGGCCGCCTTCGCCACCGGTATTCCTCCAGATCTCTACGCATTTCACCGCTACACCTGGAATTCTACCCCCCTCTACAAGACTCTAGCCTGCCAGTTTCGAATGCAGTTCCCAGGTTGAGCCCGGGGATTTCACATCCGACTTGACAGACCGCCTGCGTGCGCTTTACGCCCAGTAATTCCT
+
CCCCCGGGFGGGGDFGGFGGCGGFGGGGGCFGEGGGGGGGGGGGGGGGGGFGGGGCGFACEGGEFGGGGGGCGGGGGGGGGGGCCGGGGGGFFFFGFEFGCGGGGGGGGGG@FFGGGDEEFEFFGGGGGCFFFFGGD8+3CGGGGGF,8@>CEGGGGFGGGG8CF;DFC88DF@9DFGE@@FGGFFGFDGGFG=>E56??C8<:C<55CDDGCCF7>FEF5*)-2>082>)75DC)702:CBFFF**6C>*
@M03364:276:000000000-BLYN8:1:1101:9890:2566 2:N:0:1
GGACTACTGGGGTTTCTAATCCTGTTTGCTCCCCACGCTTTCGCACCTGAGCGTCAGTCTTTGTCCAGGGGGCCGCCTTCGCCACCGGTATTCCTCCAGATCTCTACGCATTTCACCGCTACACCTGGAATTCTACCCCCCTCTACAAGACTCTAGCCTGCCAGTTTCGAATGCAGTTCCCAGGTTGAGCCCGGGGATTTCACATCCGACTTGACAGACCGCCTGCGTGCGCTTTACGCCCAGTAATTCCG
+
CCCCCGGGGGGGGGGGGGGGGGGGGGGGGGGGGGGGGGGGGGGGGGGGGGGGGGGGGGGGGGGGGGGGFEGDCGGGGGGGGEGGGGGGGGGGGGGGGGGGGFFFFGGGGGGGGGGGGGGGGGCFGGGGG?FGGGGGGGGGGGGGEFGG,,4CGFGGGGGGGGG6FFFDEGGGGAFGFFFDFCGGGGGFGFFGGDGGGGGGGG7+AF*C<D<CDGGFG*8CBGF??FF::EE>DDGFFFGGGF??DFBAFGC
@M03364:276:000000000-BLYN8:1:1101:24586:2568 2:N:0:1
GGACTACCAGGGTTTCTAATCCTGTTTGCTCCCCACGCTTTCGAGCCTCAGCGTCAGTTACAGACCAGAGAGCCGCCTTCGCCACTGGTGTTCCTCCATATATCTACGCATTTCACCGCTACACATGGAATTCCACTCTCCTCTTCTGCACTCAAGTCTCCCAGTTTCCAATGACCCTCCCCGGTTGAGCCGGGGGCTTTCACATCAGACTTAAGAAACCGCCTGCGCTCGCTTTACGCCCAATAAATCCG
+
CCCCCGGFGGGGGFGGGGGGGGGGGGGFGFEFGGGGGGGGGGGFCGGGGGFGGGGGGGGEDFGAFGGGGGGGGGGGGGGGGGGGGGFGGFGGGFFCFFGGGGGAFGGGDGGGGGGGGGGGGGGGCFCDGGGGGE9ABFFFFADFGCCC;CFGFFFGFFGGG88DAFGDCDDGCG8D8D8EE63>FE6FCGGGDCDEEGGGG7:@FFDFFGGGC7CCFGG6;E5;;F0A>)087DD)91?C:305*:@AC<)
@M03364:276:000000000-BLYN8:1:1101:14769:2601 2:N:0:1
GGACTACCCGGGTATCTAATCCTGTTTGCTCCCCACGCTTTCGCACCTGAGCGTCAGTCTTCGTCCAGGGGGCCGCCTTCGCCACCGGTATTCCTCCAGATCTCTACGCATTTCACCGCTACACCTGGAATTCTACCCCCCTCTACGAGACTCTAGCTTGCCAGTTTCAAATGCAGTTCCCAGGTTGAGCCCGGGGATTTCACATCTGACTTAACAAACCGCCTGCGTGCGCTTTACGCCCAGTAATTCCG
+
CCCCCGGFGGGGGGGGGGGGGGGGGGGGGGGGGGFGGGGGGGGGGGGGGGGGGGGGGGGGGGGGGGDGGGGGGGGGGGGGGGGGGFGGGGGGGGGGGGGFGGGGGGGGGGGGGGGGGGGGGGGGGGGGGGGGGGGGGGGGGGEGGGGGGGGGGGGFGGGGGGGGGGFFAFGGGGGGGGGCFFGGGGGGGFFGGGGGDGGFGGGGFGGG7CDFF12CFGF58C>?FFFD?EFFGGGFF?GGE:66CCFBG:*
@M03364:276:000000000-BLYN8:1:1101:19997:2604 2:N:0:1
GGACTACACGGGTTTCTAATCCTGTTTGCTCCCCACGCTTTCGAGCCTCAGCGTCAGTTACAGACCAGAGAGCCGCCTTCGCCACTGGTGTTCCTCCATATATCTACGCATTTCACCGCTACACATGGAATTCCACTCTCCTCTTCTGCACTCAAGTCTCCCAGTTTCCAATGACCCTCCCCGGTTGAGCCGGGGGCTTTCACATCAGACTTAAGAAACCGCCTGCGCTCGCTTTACGCCCAATAAATCCG
+
CCCCCGGGGCFFGGGGGGFEDFFGGGGGGGGGGGGGGGGGGGGDGGGGGFEGGFGGGCEGGGGG?DFFCCGGGEEGGGGGDE=FFGGG9EFFGGCFFGGGGDEFGGGGGGGGGGGGFGGGGGGGGEGGFFDEFFGGFGGDF8DGFFFFADFGFG8E@,,@>BCFGG9=EFFA8DF8=DGEGGGGEGG,7CE>CGGG=CGG>CFF6*;08C6>+:CCGGGFEDFF?4.:2>B>G3*)98EEGD:>FG=AFF5
@M03364:276:000000000-BLYN8:1:1101:10375:2609 2:N:0:1
GGACTACAAGGGTTTCTAATCCTGTTTGCTCCCCACGCTTTCGCACCTGAGCGTCAGTCTTTGTCCAGGGGGCCGCCTTCGCCACCGGTATTCCTCCAGATCTCTACGCATTTCACCGCTACACCTGGAATTCTACCCCCCTCTACAAGACTCTAGCCTGCCAGTTTCGAATGCAGTTCCCAGGTTGAGCCCGGGGATTTCACATCCGACTTGACAGACCGCCTGCGTGCGCTTTACGCCCAGTAATTCCC
+
CCCC8FDGGGGDC<FGCFECCEFEEGGGFCGEFGGGG7BEGFEGGDEGF8FGGGEGCFFFGFGFFFFGGGGGG7@CFGGGGE@CGGGGGGGCGGFFGGEE<=FCGGG@@7BB5A<@5=@@FGGGGGGGGCFGCAECBFGCBC6D,,BD9EFFGFF9BFFGF>FE<F,E8BC8@FC9FG:EG,4*??CFCC61:8E8/1C9=F7:8CFG3/2*;**:45F*0=)(-04>07)77<*:B:5:C:(/:*15FD*
@M03364:276:000000000-BLYN8:1:1101:16838:2615 2:N:0:1
GGACTACTAGGGTTTCTAATCCTGTTTGCTCCCCACGCTTTCGCACCTGAGCGTCAGTCTTCGTCCAGGGGGCCGCCTTCGCCACCGGTATTCCTCCAGATCTCTACGCATTTCACCGCTACACCTGGAATTCTACCCCCCTCTACGAGACTCTAGCTTGCCAGTTTCAAATGCAGTTCCCAGGTTGAGCCCGGGGATTTCACATCTGACTTAACAAACCGCCTGCGTGCGCTTTACGCCCAGTAATTCCG
+
CCCCCFGGGGGGGGGGGGGGGGGGGGGGGGGGGGGGGGGGGGEGGGGGGGGGGGGGGGGGGGGGGGGGGGGGGGGGGGGGGGEEFGGGGGGGFFGGGGGCFGGGGGGGGGGGFGGGGGGGGGGGGGGGGGGGGGGGGGGGGGGGFGGDGGGCFGGGGCFEFGGGGGGGFGGGGFFFGGGGGGGGGGGGGGGGG=ECCEC,;FF76DGG777CC7DGFGGGEGA?DF@>:>DB>/C)=<EGDEF@7FF2:>9
@M03364:276:000000000-BLYN8:1:1101:23635:2621 2:N:0:1
GGACTACCGGGGTTTCTAATCCTGTTTGCTCCCCACGCTTTCGCACCTGAGCGTCAGTCTTCGTCCAGGGGGCCGCCTTCGCCACCGGTATTCCTCCAGATCTCTACGCATTTAACCGCTACACCTGGAATTCTACCCCCCTCTACGAGACTCAAGCTTGCCAGTTTCAAATGCAGTTCCCAGGTTGAGCCCGGGGATTTCACATTTGTCTTAACAACCCGCCTGCGTGCGCTCTACGCCCAGTAATCCCG
+
-@CCC8@EFGE@FGG<F,CC9CEFFGGGGGGG@F,+6@@FF9CF@FCGF8A8FG,@FE@CECDF@F:6@F7++>B@FFGFDG7FCF7FCCFCG,C<,,95:A@DFGGG@=+85,7F97BECCF,@BD8<=EBBDFF,@=@E8:9D;:CE8*=>,,@BGGG*?F?CF;F,?2>B,>952,55?:5?EC??FGGE=E8**5A779@@++1+323C+:2*//1.=)46@08:)55D**6=28E*54)::6)*6/
@M03364:276:000000000-BLYN8:1:1101:14300:2639 2:N:0:1
GGACTACCGGGGTTTCTAATCCTGTTTGCTCCCCACGCTTTCGCACCTGAGCGTCAGTCTTTGTCCAGGGGGCCGCCTTCGCCACCGGTATTCCTCCAGATCTCTACGCATTTCACCGCTACACCTGGAATTCTACCCCCCTCTACAAGACTCTAGCTGACCAGTTTCAAATGCAGTTCCCAAGTTAAGCTCGGGGATTTCACATCTGACTTAATCAACCGCCTGCGTGCGCTTTACGCCCAGTAATTCCG
+
CCCCCGGGGGGGGGGGGGGGGGGGGGGGGGGGGGGGGGGGGGGGGGGGGGGGGGGGGGCFGGGGGGGGGGGGGGGGGGGGGGGGGGGGGGGGGGGFGFGGGGFGGGGGGGGGGGGGGGGGGGGGGGGFGGGGGGGGGGGGGGGGGGGGGGCFGGGGGGGFGGFGGGGGGGGGGGGG9EFGGGFGGGGGFFCGGGGGGGGGG7FGAFGGGGGGFGFDFFGGFGFF@F@50>EFG*7AB?GE=36FGFFFGG9
@M03364:276:000000000-BLYN8:1:1101:24165:2682 2:N:0:1
GGACTCCTGGGGTTTCTAATCCTGTTTGCTCCCCACGCTTTCGAGCATCAGTGTCAGTTACAGGCCAGAGAGCCGCTTTCGCCTCCGGTGTTCCTCCATATATCTACGCATTTCACCTCTACACATGGAATTCCACCCTCCTCTCCTGCACTCAAGTCTCCCAGTTTCCCATGCACACAATGGTTGAGCCACTGCCTTTTACATCAGACTTAAGAAACCACCTCCGCTCTCTTTACGCCCAATAAATCCGG
+
CCCCC<@EFFECFGEG<,ECFC,C6<6CFAFC,FC:+CFBCE:@FE+B<,EFAEE9<C,6C9@FFF,,E,CCCDCFF7F9:,,BC<FDGCC@,:4BA,??F<;A,A?FG@C:<F,<E,AA,99A44,:BA<FD<B,,@+9@8D+DF948D@+4,,,8@FF,8,@F33,,,,,,,6E,=3@,63@,B,,64:,@ECG9;B:=CFCC7;2CD+D88:+**,13=A)0/5/:*;?81=C)>*1:/:)*::505/
@M03364:276:000000000-BLYN8:1:1101:13201:2683 2:N:0:1
GGACTACACGGGTTTCTAATCCTGTTTGCTCCCCACGCTTTCGAGCCTCAGCGTCAGTTACAGACCAGAGAGCCGCCTTCGCCACTGGTGTTCCTCCATATATCTACGCATTTCACCGCTACACATGGAATTCCACTCTCCTCTTCTGCACTCAAGTCTCCCAGTTTCCAATGACCCTCCCCGGTTGAGCCGGGGGCTTTCACATCAGACTTAAGAAACCGCCTGCGCTCGCTTTACGCCCAATAAATCCG
+
CCCCCGGGGGGGGGGGGFGGGGGGGGGGGGGGGGGGGGGGGGGGGGGGGGGGGGGGGGGGGGGGGGGGGGGGGGGGGGGGGGGGGGGGGGGGGGGGGGGGGGGGGGGGGGGGGGGGGGGGGGGG?FGFGGGGGGGGGGDFGGFGGEEFFGGGGGGCFGGGGGFGFFGG=D9DFGG,==EGECGGGGG6FGFGGGGGCEBFGCFCFCCFGGGGGGFFGGGDBGFFFFFFFBEFGGGBF?EGGE<>FGF>CDD
@M03364:276:000000000-BLYN8:1:1101:8055:2701 2:N:0:1
GGACTACCAGGGTTTCTAATCCTGTTTGCTCCCCACGCTTTCGCACCTGAGCGTCAGTCTTCGTCCAGGGGGCCGCCTTCGCCACCGGTATTCCTCCAGATCTCTACGCATTTCACCGCTACACCTGGAATTCTACCCCCCTCGACGAGACTCAAGCCTGCCAGTTTCAAATGCAGTTCCCGGGTGGATCCCGGGGATTTCACATCTGACTTAACAGACCGCCTGCGTGCGCTTTACGCCCAGTAATTCCG
+
CCCCCFGCEFGGGGGGGGCACEFEFG9FFGG<@CEGDDE7CFE7@FGGF@,@6@:FFGEFFCFEFGGGG7FCE@=:CGB,BFB?=4@@F@FGDEFFF<BF,AE<DCFGGD7FAAFECCFC>>:4@8=F=FFA;FFGGGFCEEG+:>>8+8>DBDE,,:@D8:68FGFGGGD,,2>DGF::D>*BC***,6CEG5EC:8<<@CGFFGCGFFC@+1CFC*857C>,256>1)75>73:BF5E5516C7*)::*
@M03364:276:000000000-BLYN8:1:1101:17886:2709 2:N:0:1
GGACTACTCGGGTTTCTAATCCTGTTTGCTCCCCACGCTTTCGAGCCTCAGCGTCAGTTACAGACCAGAGAGCCGCCTTCGCCACTGGTGTTCCTCCATATATCTACGCATTTCACCGCTACACATGGAATTCCACTCTCCTCTTCTGCACTCAAGTCTCCCAGTTTCCAATGACCCTCCCCGGTTGAGCCGGGGGCTTTCACATCAGACTTAAGAAACCGCCTGCGCTCGCTTTACGCCCAATAAATCCG
+
CCCCCGGGGGGGGGGGGGGGGGGGGGGGGGGGGGGGGGGGGGGGGGGGGGGGGGGGGGGGGGGGGGFGGGGGGGGGGGGGGGGGGGGG?<FGGGGGGGGGGGFGGGGGGGGEGGGGDEEGGGGGGGGGFFFGGGGGGCGF8EGGGGGGGGF=8=EGGGF==EEFFG9AFGGC?F9FGGGGEEGGGGGFGGC>EGGGGGGGGFFC8F:8DGGCGFGGGFGF:=DFFFFFFEA:CGCAFFGG554FGGFFGFG
@M03364:276:000000000-BLYN8:1:1101:9058:2753 2:N:0:1
GGACTACAAGGGTATCTAATCCTGTTTGCTCCCCACGCTTTCGCACCTGAGCGTCAGTCTTTGTCCAGGGGGCCGCCTTCGCCACCGGTATTCCTCCAGATCTCTACGCATTTCACCGCTACACCTGGAATTCTACCCCCCTCTACAAGACTCTATCTGACCAGTTTCAAATGCAGTTCCCAAGTTAAGCTCGGGGATTTCACATCTGACTTAATCAACCGCCTGCGTGCGCTTTACTCCCAGTAATTCCG
+
CCCCCGFGGGGGGGGGGGCFGGGGGGGGGGGGGGGGDFC7FGGGGGGGGFFFEEGGCEFGGGGGFADEGDCFGGGDGGGGGGGGGGGGGDFFGGGGGGGGGGGDFCG@GGGF9FFGGDGGGGFEGGDGGGG:FFGGFFCGE>+8EFGF9?F8CEG,@;9DDFF?FGGGG;>CCDC9<FGGC9>,@@3<AE;<ECC*/=6=>+=@88DGGGGG7CFGF486>=>?(=1)(2):)*><F)<<57)9*:95FD*
@M03364:276:000000000-BLYN8:1:1101:17737:2764 2:N:0:1
GGACTACCAGGGTATCTAATCCTGTTTGCTACCCATGCTTTCGAGCCTCAGCGTCAGTTACAGACCAGACAGCCGCCTTCGCCACTGGTGTTCTTCCATATATCTACGCATTTCACCGCTACACATGGAGTTCCACTGTCCTCTTCTGCACTCAAGTTTCCCAGTTTCCGATGCACTTCTTCGGTTGAGCCGAAGGCTTTCACATCAGACTTAAGAAACCGCCTGCGCTCGCTTTACGCCCAATAAATCCG
+
CCCCCGGGGGGGGFFGGGGGGGGGGGGGGGGEGGGGGGGGGGGGGGGGGGGGGGGGGGGFFGGGGGGGGFFGGFGGGGGGGGGGDGGGCFGGGGGGGGGGGGGGGGGGGDEGGGGGGECGGGGGGGGGGGGGFFDFFCDFGGGGGGGGGGFGG8EGFGGGGGFFGGGGGGGGGGGGGGGGGGG6FGGGFGGGGGDGDGGFGGGGFDCCFGGG>CCGGGGGEGFFFFFFB>EFGGGFFFGGGF@FGDFFGGC
@M03364:276:000000000-BLYN8:1:1101:18984:2788 2:N:0:1
GGACTACAGGGGTATCTAATCCTGTTTGCTCCCCACGCTTTCGCGCCTCAGCGTCAGTTACAGACCAGAGAGCCGCCTTCGCCACCGGTATTCCTCCAGATCTCTACGCATTTCACCGCTACACCTGGAATTCTACCCCCCTCTACGAGACTCTAGCTTGCCAGTTTCAAATGCAGTTCCCAGGTTGAGCCCGGGGATTTCACATCTGACTTAACAAACCGCCTGCGTGCGCTTTACGCCCAGTAATTCCG
+
CCCCCGGGGGGGGGGGGGGGGFGGFFGGGGGGGGGGGGGGGGGGGGGGGGGGGGGGGGGGGGGGGGGGFGGGFFEGGGGGGGGGGGGGGGGGGGGGGGGGAFAFFGGGEEE7FGGGGGGEDGFGGGFGGFFGGGGGCGGGEEGGGGCCC=C?DDDFGGFGDFC>@D,,=CE;FGFGGGFD6BFGG,DCCCDFEGGGEDF?FDGGFGGGGGC:D>8;DGG55CDFDF953BE)5C<>B1CEGFFFG>44CC2
@M03364:276:000000000-BLYN8:1:1101:15908:2802 2:N:0:1
GGACTACTGGGGTTTCTAATCCTGTTTGCTCCCCACGCTTTCGAGCCTCAGTGTCAGTTACAGGCCAGAGAGCCGCTTTCGCCACCGGTGTTCCTCCATATATCTACGCATTTCACCGCTACACATGGAATTCCACTCTCCTCTCCTGCACTCAAGTCTCCCAGTTTCCAATGCACACAATGGTTGAGCCCCTGCCTTTTACATCAGACTTAAGAAACCACCTGCGCTCGCTTTACGCCCAATAAATCCGG
+
CCCCCGGGGGGGGGGGGGFGGGGGGGGGGGDFGGGGGGGGGGGGFGGGGGFFGGGFGGGGGGGGGGGGG8@EGGGG:B@FEGG:C8FFFDFFEEEFFFGEFA4CFFGGGEFGGFFGGGGGGGGGFGGGG9FFGGGGEDDGGGFGFGACFGGFGFFFF;DFFFFFFGFGGEAFFGD8,6++=,,@D64<,@+5+4@,2@CF+;,+B+9CGDF+=+=CCF:,:E*))*))(/:6C*1>>(=**:3);+35*21
@M03364:276:000000000-BLYN8:1:1101:16994:2806 2:N:0:1
GGACTACCAGGGTTTCTAATCCTGTTTGCTCCCCACGCTTTCGCACCTGAGCGTCAGTCTTTGTCCAGGGGGCCGCCTTCGCCACCGGTATTCCTCCAGATCTCTACGCATTTCACCGCTACACCTGGAATTCTACCCCCCTCTACAAGACTCTAGCTGACCAGTTTCAAATGCAGTTCCCAAGTTAAGCTCGGGGATTTCACATCTGACTTAATCAACCGCCTGCGTGCGCTTTACGCCCAGTAATTCCG
+
CCCCCGGCFGGGGFGGGGGGGGGGGGGGGGGGGGGDDGGGGGGGGGGGGGGCGGGGGGGFGGGFEFGG8FCEGGECFGGGGGGGGGGG@B+CFFEAFGEFGCEF;FFGGGGGGGCFGGGGGGGGGGGCFFGFGGGF9>DEGCEC9=EDDDEDGGGGGGGGGGGGGGCC7DCEGCAEFA:FFGGECFC7CF;CCC8>ECDGGCFC>CDG>FGG=8777CGGFEEF@F0>7B:DC3C2@?5EC@0/*:7<>F2
@M03364:276:000000000-BLYN8:1:1101:15698:2842 2:N:0:1
GGACTACAGGGGTTTCTAATCCTGTTTGCTCCCCACGCTTTCGAGCCTCAGCGTCAGTTACAGACCAGAGAGCCGCCTTCGCCACTGGTGTTCCTCCATATATCTACGCATTTCACCGCTACACATGGAATTCCACTCTCCTCTTCTGCACTCAAGTCTCCCAGTTTCCAATGACCCTCCCCGGTTGAGCCGGGGGCTTTCACATCAGACTTAAGAAACCGCCTGCGCTCGCTTTACGCCCAATAAATCCG
+
CCCCCGGGGGGGGGGGGGGGGGGGGGGGGGGFGGGGGGGGGGGCGGGGGGGGGGGDGGGGGGGGGGGG@FDEGGGGGGGGGGGGGGGGGGGGGGGGG8FGGGFGGG9FGGGGGGGGGGGD=FGGFGGGDFFFGFGGGG98EGGGGFGGGGGGGFGDEFGGGFGGFDFGGD,@FG8=DFGE6>CGGGDGGGGGGGEGGGFGGGGDFFCFDFGGGGGGGDGGFGE@0A689DAEGGG<B?GGGE14CFB4*7/
@M03364:276:000000000-BLYN8:1:1101:10954:2848 2:N:0:1
GGACTACCGGGGTTTCTAATCCTGTTTGCTCCCCACGCTTTCGCACCTGAGCGTCAGTCTTTGTCCAGGGGGCCGCCTTCGCCACCGGTATTCCTCCAGATCTCTACGCATTTCACCGCTACACCGGGAATTCTACCCCCCTCTCCAACACTCTAGCCTGCCAGTTTCGAATGCAGTTCCCAGGTTGAGCCCGGGGATTTCACATCCGACTTGCCTCACCGCCTGCGTGCGCTTTCCGCCCAGTAATTCCG
+
CCCCCGGC+@FGGEGGGGGGGGGGGGGGGGGGGGFGDGGGGGGC:FGG8FGGGGGGGGF<CCF@FGGGCFGGGGGGGGGGGGGGG<FFGCFFG5@FG88?FGFGGGGGGGGGGGFGEFGGGGGGC+CFGGGGGC,@D,6CEEEF8D9@,;CFGFGG9,@>D@,>FGFEEG,?FGGC9,>>,,?:F9,48FGGGCGD**BGGGFGF;*5>CGCF*>**9@*.>>?(89>?B0>DG*)1(?GC><?GF=:C*9
@M03364:276:000000000-BLYN8:1:1101:12488:2877 2:N:0:1
GGACTACACGGGTTTCTAATCCTGTTCGCTCCCCACGCTTTCGTTCCTCAGTGTCAATAAATACGTAGTAACCTGCCTTCGCCATTGGTATTCCATGTAATATCTAAGCATTTCACCGCTACACTACATATTCTAGTTACTTCCCTATTATTCAAGCTCTGCAGTGTCAATGGCAGTGTCCTGGTTAACCTAGGACTTTTCACCACTGACTTACAAAGCCGCCTACGAACCCTTTAAACCCAATACTTCCG
+
CCCBCFG<,@F:CCEFA<CF@CF,EFFGE:EFG76FBFGGCFG@CF,5E<C,CF@E9CFFEECCE,,C@6FF,66C,CEE7F,B:@CFGAFBFC,A99,BDEDCEEAEFGGGGG,CFF@@F@:FC,AA<EDF,,9A==,C,@D+,,94CC@FG9EEEFG9FC,=F,ECA9;E88@8,@,,@C,>FG,,,376,,@,,33,++@+6??D===?DDD=+0@,:?A>8F5:)030;7?CA*>879);**4/::?
@M03364:276:000000000-BLYN8:1:1101:13000:2882 2:N:0:1
GGACTACTGGGGTTTCTAATCCTGTTTGCTCCCCACGCTTTCGAGCCTCAGCGTCAGTTACAGACCAGAGAGCCGCCTTCGCCTCTGGTGTTCCTCCATATATCTACGCATTTCACCGCTACACATGGAATTCCACTCTCCTCTTCTGCACTCAAGTCTCCCAGTTTCTAATGACCCCCCCCGTTTTACCCGTGGCCTTTACCATGAGAGTTGCGAACCCGCTGCCGCTTGCTTTCGTCCCATTAAGTCCG
+
C9BC,EF,CCFGEGGGAFG<<6,;6;6C<E@,CF,+++8FDGG8C,@<C6;,8F@:FE<FC,<FG<@E<E8@<FCB6B:,B:C,8EFFE=EF<?=F<45,A,C?EFEC7,BCEGGFGCGCFGG<>FF,B,59E9E?EECE8,,?9,,@E8>A8,6@D@,,,8,DC6@=,7=>A,A83+@+:C*336:,24,**4**,,?:+2,==+;*+*;:++))/)**)*81(.,0())5+0*)..*;=?9*:**)229
@M03364:276:000000000-BLYN8:1:1101:18219:2917 2:N:0:1
GGACTACTGGGGTTTCTAATCCTGTTTGCTCCCCACGCTTTCGCACCTGAGCGTCAGTCTTCGTCCAGGGGGCCGCCTTCGCCACCGGTATTCCTCCAGATCTCTACGCATTTCACCGCTACACCTGGAATTCCACCCCCCTCTACGAGACTCAAGCCTGCCAGTTTCAAATGCAGTTCCCGGGTTGAGCCCGGGGATTTCACATCTGACTTAACAGACCGCCTCCGTGCGCTTTACGCCCAGTAATTCCG
+
CCCCCEGFGGGGGEGGGGDGGGGGGGFGGGGFFGGGGGGDGGGDGGGGGGGGGGGDEGGGGGGGGGGGGCGCGGGGGCFGCGGGGGGGG+F5EBFGGGFFGGGGGFEGGGGGGGEFGGGGCFFFG?BFBEGGGA=FDEGCEDEFAFCEG>7:F?CFGGF>8FGGGCFC7D;?FGFFFGGGGEEEE5EFFFFGDGGD5CGGFFFGFF+:7C7++27CFGGGEGB((77F:B>D3>C<=(*:CD::7:@ACC*
@M03364:276:000000000-BLYN8:1:1101:19297:2918 2:N:0:1
GGACTACAGGGGTTTCTAATCCTGTTTGCTCCCCACGCGTTCGAGCCTCAGCGTCAGTTACAGACCAGAGAGCCGCCTTCGCCACTGGTGTTCCTCCATCTATCTACGCATTTCACCGCTACACATGGAATTCCACTTTCCTCTTCTGCACTCAAGTTTCCCATTTTCCAATGACCCTCCACGGTTGAGCCGTGGGCTTTCACATCAGACTTAAGAACCCGCCTACGCGCGCTTTACGCCCAATAATCTCG
+
-ABA<CFFC@F:B+6EAE<FEG9F-C@DEAD@F6C6CG+@C68<FGGGF<FCFGGGEF<FGCFFFGFG?FGEGGGG@,CEFC:7FFGECF8:@FE9<A,,:,@F,C<C:+4+9,,C9=7@@FGGCFGCFC,4AE4?;,6?8@E?AFD=9,@FD,89C=>;FG9,>,@DFD;,=AAF@8?=CEBEBECC,,@:C58*@D,,;7:E+3+2**3+=:+@@98*)4)0565)3))87<*7A?D8/7:)>GF4*29
@M03364:276:000000000-BLYN8:1:1101:19714:2957 2:N:0:1
GGACTACAAGGGTTTCTAATCCTGTTTGCTCCCCACGCTTTCGCACCTGAGCGTCAGTCTTCGTCCAGGGGGCCGCCTTCGCCACCGGTATTCCTCCAGATCTCTACGCATTTCACCGCTACACCTGGAATTCTACCCCCCTCTACGAGACTCAAGCTTGCCAGTTTCAAATGCAGTTCCCAGGTTGAGCCCGGGGATTTCACATCTGACTTAACAAACCGCCTGCGTGCGCTTTACGCCCAGTAATTCCG
+
CCCCCGGCFGGGFGGGGGGGGGGGGGGGGGGGGGGGGGGGGGGGGGGGFEFGGGGGGGGGGGGGGGGGEGGGGGGGGGGCFEGGGGGGGGGGGGGGGGGGGFFGGFGFGEDGGGGGFGGECEGGFGGGGFFGGGGGGCGEEEGGFGCCC6CCC?FGGGGGGGGGFGGGCGGGGGC7;<EGGCGFBBFGFGGFCGGGCEFGFCFCFGFF++2CCGGGDGGC>C)8?F>B(;DFGGGFF:CE5)8<F7B4>F9
@M03364:276:000000000-BLYN8:1:1101:21510:2975 2:N:0:1
GGACTACCCGGGTTTCTAATCCTGTTTGCTCCCCACACTTTCGCACCTGAGCGTCAGTCTTAGTCCAGTGAGCCGCCTTCGCCACCGGTATTCCTCCAGATCTCTACGCATTTCACCGCTACACCTCGAATTCTACCTCCCTCGACTAGACTCTAGCCTGCCAGTTTCAAATGCAGTTACCAGGTTGAGCCGGAGGCTTTCACATCTGACTTAACAAACCGCCTACGTGCGCTTTACACCCAGCAATTCCG
+
CCCCCGG<,@FEFBFFG9FCGCFGGGGG,C6CFFGG,FGGGGG7,@FD,E,,@:FFG96<,,<@<,CE6C,CE<FFEGGFGEGG:=BC+>FEG,EG,,BFE,@FFC,AFGCGFGGGGG>=FGGGG8,@FFGGGA,E9,6FCEG+BE++@DGGG,CDC8@FEFFGG8@DDG;DFGG,EE,,,3@BFE@FFG8**3331>F6CDEG9A8DGFGGGGGGG4CF)/?@(;6),5:BDGFC6)?8CF()0>6);>9
@M03364:276:000000000-BLYN8:1:1101:6641:2988 2:N:0:1
GGACTACTCGGGTTTCTAATCCTGTTTGCTCCCCACGCTTTCGCACCTGAGCGTCAGTCTTCGTCCAGGGGGCCGCCTTCGCCACCGGTATTCCTCCAGATCTCTACGCATTTCACCGCTACACCTGGAATTCTACCCCCCTCTACGAGACTCAAGCCTGCCAGTTTCGGATGCAGTTCCCGGGTTGAGCCCGGGGATTTCACATCCGACTTGACAGACCGCCTGCGTGCGCTTTACGCCCAGTAATTCCG
+
CCCCCGGG,BFGGGGGGGGGGGGGGGGGGGGGGGGGGGGGGGGGGGGGGGGGGGGGGGGGGFFGGGGGGGGGGGGGGGGGGGGGGGGGGGGGGGGGGGGGGG9FGFGGGGGGGGGGGGGDGGGGGGGGGGGGGGGGD@?FGEEGGGGCEDE?FFGGDFGGGGGGGGGFGDGGGGGGCGE?FECGGGG?CFCCEGGE5CCFGFGGFG;DDGG3FGGDCGGGFDFF?FFFFFF:DGGAFBEGGE?6FF?9FGC
@M03364:276:000000000-BLYN8:1:1101:17903:3007 2:N:0:1
GGACTACAAGGGTATCTAATCCTGTTTGCTCCCCACGCTTTCGCGCCTCAGCGTCAGTTACAGACCAGAGAGCCGCCTTCGCCACTGGTGTTCCTCCATATATCTACGCATTTCACCGCTACACATGGAATTCCACTCTCCTCTTCTGCACTCCAGTCTCCCAGTTTTGAGTGACCCTCCTCGGTTGAGCCGAGGGCTTTCACACCCAACTTAAAAGACCGCCTGCGCGCGCTTTACGCCCAATAATTCCG
+
CCCCCGGGEGGGGGGGGGGGGGGGGGGGGGGGGGGCFGGGGGGGGDFCGGGGGGEEGGGGGGGFGGGGG8FGGGGGGGGGGGGGGGGGGGGGFGDGGGGGGGFGG9FGGGGFGGGGGEGCFGGGFFGGFEFGGGGGGFFGGFGFGGGGFFGFGGGGGGGFFEGGGGGFGGGGGGGG8DGCDGGGGGGGFFFCEC*@EGGGGGGG4C>/4*8C8BFGGGFGBG:?<A7:@>8BCDGFFFGEGD<>D7*6D7*
@M03364:276:000000000-BLYN8:1:1101:6496:3035 2:N:0:1
GGACTACTAGGGTTTCTAATCCTGTTTGCTCCCCACGCTTTCGCACCTGAGCGTCAGTCTTTGTCCAGGGGGCCGCCTTCGCCACCGGTATTCCTCCAGATCTCTACGCATTTCACCGCTACACCTGGAATTCTACCCCCCTCTACAAGACTCTAGCTGACCAGTTTCAAATGCAGTTCCCAAGTTAAGCTCGGGGATTTCACATCTGACTTAATCAACCGCCTGCGTGCGCTTTACGCCCAGCAATCCCG
+
CCCC8CFGGGFGGGGG9FFF9E9FGGAEFGGC<CFFG+B;FFGEEFGDFGDFGGGGGGFGDEFE<EFGCFE+6FEGGC,,DEFGCCFFG79,,EEGFFGG9FFGDAEFEGGGFGEFFG>+>FFGG8FFF@AFGGAFC8ECECEGGGG9@FGGGGGGG9ECEF,@DEFFDCF9=FFCCGGGG9D87EEF,DBCCC5CCEG,=FG++?C:C+?7BFGFBFFGFDB3:FF>;BF5)95>708>EB:)2*7)***
@M03364:276:000000000-BLYN8:1:1101:19606:3042 2:N:0:1
GGACTACAGGGGTTTCTAATCCTGTTTGCTCCCCACGCTTTCGAGCCTCAGCGTCAGTTACAGACCAGAGAGCCGCCTTCGCCACTGGTGTTCCTCCATATATCTACGCATTTCACCGCTACACATGGAATTCCACTCTCCTCTTCTGCACTCAAGTCTCCCAGTTTCCAATGACCCTCCCCGGTTGAGCCGGGGGCTTTCACATCAGACTTAAGAAACCGCCGGCGCTCGCGTTACGCCCAATAAATCCG
+
CCCCCGGGGGGGGGGGGGGGGGGGGGGGGGFGGGGDGGGGGGGGGGGGGGGGGGGGGGGGGGGGGFGGGFGGGGGGGGGGGGGGGGGGGDGGGGGGGGGGGGGGGGGGGGGGGGGGGGGGGGEGGGGGFFGGFFCGGGGGGGGGGGGGGGGGGGF8FGGFGGGGGGGGGGGGGGGFGGGEEEGEGGDFGGGGGEGGGGGGCFFGFFGCGFFFGG+@FGG6>G>((:;FFFF>)>78BFGGGE?FGGF>7C7
@M03364:276:000000000-BLYN8:1:1101:6267:3066 2:N:0:1
GGACTACTCGGGTATCTAATCCTGTTTGCTCCCCACGCTTTCGAGCCTCAGCGTCAGTTACAGACCAGAGAGCCGCCTTCGCCACTGGTGTTCCTCCATATATCTACGCATTTCACCGCTACACATGGAATTCCACTCTCCTCTTCTGCACTCAAGTATCCCAGTTTCCAATGACCCTCCCCGGTTGAGCCGGGGGCTTTCACATCAGACTTAAGAAACCGCCTGCGCTCGCTTTACGCCCAATAAATCCG
+
CCCCCGGGGGGGGGGFGGGGGGGGGGGGGGGGGGGGGGGGGGGGGGGGGGGGGGGGGFGGGGGGGGGGGGGGGGGGGG@FGGGEFFFFAEGGGGGGFGFGGGGGGGGDCFCFGGGGGGGGGGGGGGGGFFGGFGGGGGGGGGGGGGGGGGGGGGFGGGGGGGGGDDGFEGGGGGFGGGFGGGGGGGG67CGGGGGGCC,=CF,++2C**;DC8CFFGFF=AEE0?FFF1)87CDFDFFGEG@?4<C@AG<D
@M03364:276:000000000-BLYN8:1:1101:13188:3071 2:N:0:1
GGACTACCGGGGTTTCTAATCCTGTTTGCTCCCCACGCTTTCGCACCTGAGCGTCAGTCTTCGTCCAGGGGGCCGCCTTCGCCACCGGTATTCCTCCAGATCTCTACGCATTTCACCGCTACACATGGAATTCCACTCTCCTCTTCTGCACTCAAGTCTCCCAGTTTCCAATGACCCTCCCCGGTTGAGTCGGGGGCTTTCACATCAGACTTAAGAAACCGCCTACGCGCGCTTTACGCCCAATAATTCCG
+
CCCCCGGGGGGGGGGGGGGGGGGGGGGGGGGGGGGGGGGGGGGGGGGGFGGFGGGGGGGGGGGGGGGGFGGGGGGGGGGGGGGGGGGGGGGGGGGGGGGGGGGGGGGGGGGGGGGGGGGGGGGGGGGGFFFGFGFGGGGGGGGGGGGDFGGGFFGGGGGGGGGGFGGGGGGGGFGGF:CEEGGGGGGGGFGGGDGGGGGGGGFFFGGFGGGGGGDGGGGGFGFFFF?EFEFEGGG<F:GGE@FFGGFFGGG
@M03364:276:000000000-BLYN8:1:1101:21085:3077 2:N:0:1
GGACTACTGGGGTTTCTAATCCTGTTTGCTACCCATGCTTTCGAGCCTCAGCGTCAGTTACAGACCAGAGAGCCGCCTTCGCCACTGGTGTTCCTCCATATATCTACGCATTTCACCGCTACACATGGAATTCCACTCTCCTCTTCTGCACTCAAGTCTCCCAGTTTCCAATGACCCTCCCCGGTTGAGCCGGGGGCTTTCACATCAGACTTAAGAAACCGCCTGCGCTCGCTTTACGCCCAATAAATCCG
+
CCCCCGGGGGGGGGGFGGGGGGGGGGGGGGGGFFGCFGGFGGGGGGGGGGGGGGGGGGDGGGGGGGGGGGGGGFGGFGGFGGFGEGDDFGGGGFGGEFGGGGCFGGDFFFFGGFGGGGGGGGGGGGGGGFGGGGGGGGGGGGGGDC9,EFFGGGFFGGGGAF8BFEFGGGGGGF368EFEGGCEGGEGCGGGEGGDCECGG7CFFCFGGFG8@>=7=CFFDCB70F;8>FEADCC<FBEDEFFFGC64CG<
@M03364:276:000000000-BLYN8:1:1101:10151:3099 2:N:0:1
GGACTACCGGGGTTTCTAATCCTGTTTGCTCCCCACGCTTTCGCACCTGAGCGTCAGTCTTCGTCCAGGGGGCCGCCTTCGCCACCGGTATTCCTCCAGATCTCTACGCATTTCACCGCTACACCTGGAATTCTACCCCCCTCTACGAGACTCTAGCTTGCCAGTTTCAAATGCAGTTCCCAGGTTGAGCCCGGGGATTTCACATCTGACTTAACAAACCGCCTGCGTGAGCTTTACTCCCAGTAATTCCG
+
CCCCCGFGGGGGGGGGGGGGGGFGGGGGGGGGGGGDGGGGGGGGGGGGGGGGGGGGGGGGGGGGGGGG87FGGGGGGGGGGGGGDGGDGGGGGGGGFGGGGGGFGGGGGGGGGGFGGGGGGGGGGCFGGDFGGGGGGFDFGGGGGGFEGGGFGFGGGGG?FGGGG?DEEGFGGGGGGGGGGGGFC<@E6>EGGDGGGGGGGGGGFFG>CGGGGFFFFGFGFGF?FFFB()06:4C>*)+0A@?77CFFFG4
@M03364:276:000000000-BLYN8:1:1101:13484:3106 2:N:0:1
GGACTACAAGGGTTTCTAATCCTGTTTGATCCCCACGCTTTCGCACATCAGCGTCAGTTACAGACCAGAAAGTCGCCTTCGCCACTGGTGTTCCTCCATATCTCTGCGCATTTCACCGCTACACATGGAATTCCACTTTCCTCTTCTGCACTCAAGTTTCCCAGTTTCCAATGACCCTCCACGGTTGAGCCGTGGGCTTTCACATCAGACTTAAGAAACCGCCTACGCGCGCTTTACGCCCAATAATTCCG
+
CCCCCGGFGGGGGGGGGGGGGGGGGGGGGGGGFGGGGGGGGGGGGGGGGGGGGGGGGGGGGG@EGGFGGGGGGGGGGGGGGGGGGGFGGGGGGGGGGGFFGGGGFGFGGGGGGGGGCFGGGGGGFFGGFGGGGGGGGFGGGGGGGGGGGGGGDGGGGGG@@FGFGGGGGGCGGFDC?DFGGGEEFGG?FG6EGE>E?8DEGGGF6*DFFGGGGCGGGGGFEGFA26>69>>BDG3)@@EGGB?FDGF<7F4
@M03364:276:000000000-BLYN8:1:1101:15677:3109 2:N:0:1
GGACTACTGGGGTTTCTAATCCTGTTTGCTCCCCACGCTTTCGAGCCTCAGTGTCAGTTACAGGCCAGAGAGCCGCTTTCGCCTCCGGTGTTCCTCCATATATCTACGCATTTCACCGCTACACATGGAATTCCACTCTCCTCTTCTGCACTCAAGTCTCCCAGTTTCCAATGACCCTCCCCGGTTGAGCCGGGGGCTTTCACATCAGACTTAAGAAACCGCCTGCGCTCGCTTTACGCCCAATAAATCCG
+
CCCCCGGGGGGGGGGGGGGGGGGGGGGGGGGGGGGGGGGGGGGGGGDDFFGGGGGGGGGGGGGGGGGGGGGGGGGGGGGGGGGGGGGGGGGGGGGGGGGGGGGGGGGGGGGGGGGGGGGGGGGGGGGGGGGGGGFFEGGGGGGGGGGGGGGGGGD?FF9EFGGGEGGGGGGGGCGFGFGGEGEGGG>,C7ECEEGGGGCCG7CGFFG4DGG=7;@>F5FGFGFF<:>E98>DDGFAFFGGE507D7=AFG3
@M03364:276:000000000-BLYN8:1:1101:21103:3114 2:N:0:1
GGACTACAGGGGTTTCTAATCCTGTTTGATCCCCACGCTTTCGCACATCAGCGTCAGTTACAGACCAGAAAGTCGCCTTCGCCACTGGTGTTCCTCCATATCTCTGCGCATTTCACCGCTACACATGGAATTCCACTTTCCTCTTCTGCACTCAAGTTTCCCAGTTTCCAATGACCCTCCACGGTTGAGCCGTGGGCTTTCACATCAGACTTAAGAAACCGCCTACGCGCGCTTTACGCCCAATAATTCCG
+
CCCCCGGFGFEFGGGFGGGGGGGGGGGC9FCDGFGGGGGGGGGGDEGGFGGGGGGGGFFDFGGGGGGGGFFFEEEGEEGGGGFEFGGGFFFGG<EFGFGG<EFCGGGDDDFFFGGGGGEEECCEGGFG8A9ACFCGFGGGGGGGGFE,>=8D8DFFGGGAFFGGFGFFGGCFGDED,=8+=DE@FGGGGFGG:6E>CGG6?FGGFGG>DGGD78=@C*DC>E59@FFB9)28DG*4@;EEGD6FGGF?DC9
@M03364:276:000000000-BLYN8:1:1101:9311:3131 2:N:0:1
GGACTACAGGGGTTTCTAATCCTGTTTGCTCCCCACGCTTTCGCACCTGAGCGTCAGTCTTTGTCCAGGGGGCCGCCTTCGCCACCGGTATTCCTCCAGATCTCTACGCATTTCACCGCTACACCTGGAATTCTACCCCCCTCTACAAGACTCTAGCTGACCAGTTTCAAATGCAGTTCCCAAGTTAAGCTCGGGGATTTCACATCTGACTTAATCAACCGCCTGCGTGCGCTTTACGCCCAGTAATTCCG
+
CCCCCFGGGDFGGGGGGGGGGGGFGGGGGGGGGGGDGGGGGGGGGGGGGGGGGGGDEGGGGGGGGFFFGGGCCGGGGGGGGGGGGGDEGGGFEGGGGDDFGGGGGGGGGGGGGGFGEGEGGFGGGG<>CDFFGGGGGGGGGGGGGGGCGGGFGGGGGGGGGGG?=F9>FCF97EFGGGGGGG6DFEGGG?;FDGGDEGFFGFCGFDDDFC:C7CGCFGG6>58<@F0BDFF3DGGFFBDEGD?FCFF>GC0
@M03364:276:000000000-BLYN8:1:1101:10852:3145 2:N:0:1
GGACTACTGGGGTTTCTAATCCTGTTTGCTCCCCACGCTTTCGCACCTGAGCGTCAGTCTTTGTCCAGGGGGCCGCCTTCGCCACCGGTATTCCTCCAGATCTCTACGCATTTCACCGCTACACCTGGAATTCTACCCCCCTCTACAAGACTCTAGCCTGCCAGTTTCGAATGCAGTTCCCAGGTTGAGCCCGGGGATTTCACATCCGACTTGACAGACCGCCTGCGTGCGCTTTACGCCCAGTAATTCCG
+
CCCCCGGGGGGGGGGGGGGGGGGGGGGGGGGGGGGGGGGGGGGGGGGGFGGGGGGGGGGGGGGGGGGGGGGGGGGGGGGGGGGGGGGGGGGGGGGGGGGGGGGGGCGGGGGGGGGGGGGG>FGGFGGGGGGGGGGGCC?FGGGGGGGGGFGGGGGGGGGGGGGGGGGGGGGGGFCGGFFG6D6DFG87FGGCCEEC*BFGC>FGFG5*9CDDFCF7*0C5>EDF?FFFFFEFDGF>FFGGGB<@DGFFGG0
@M03364:276:000000000-BLYN8:1:1101:19002:3167 2:N:0:1
GGACTACACGGGTTTCTAATCCTGTTTGCTCCCCACGCTTTCGAGCCTCAGCGTCAGTTACAGACCAGAGAGTCGCCTTCGCCACTGGTGTTCCTCCATATATCTACGCATTTCACCGCTACACATGGAATTCCACTCTCCTCTTCTGCACTCAAGTCTCCCAGTTTCCAATGACCCTCCCCGGTTGAGCCGGGGGCTTTCACATCAGACTTAAGAAACCGCCTGCGCTCGCTTTACGCCCAATAAATCCG
+
CCCCCGGGGGGDGGGGGGFGGGGGGGGGGGGGGGGGGEGGGGGGGGGGGGGGGGGGGGGGGGGGGGFFGGGGGGEGGGGFGGGGGGGGGGGFGGFGGGGCFFGGG9FFEGFGGGGGGGGGGGFFEGGGFFFGGFGGGGGGGGGGGGGGGCFFGGGDFGGGGGFFDDEGGGGG?F,@D@EGGCCEGGGGGGGGG5EGGGG6DFGGFGGGGGFG=C>FGGGGEGF@@FF>BB33DGGFFBGGGD:FCDFFGC)
@M03364:276:000000000-BLYN8:1:1101:15764:3175 2:N:0:1
GGACTACTGGGGTTTCTAATCCTGTTTGCTCCCCACGCTTTCGCACCTGAGCGTCAGTCTTTGTCCAGGGGGCCGCCTTCGCCACCGGTATTCCTCCAGATCTCTACGCATTTCACCGCTACACCTGGAATTCTACCCCCCTCTACAAGACTCTAGCTGACCAGTTTCAAATGCAGTTCCCAAGTTAAGCTCGGGGATTTCCCATCTGACTTAATCAACCGCCTGCGTGCGCTTTACGCCCAGTAATTCCG
+
CCCCCCGGGGGGGGGGGGGGGGGGGGGGGGGGGGGGGGGGGGGGGGGGGFGGGGGGGGGGGGFGGGGGGGGGGGGGGGGGGGGCGGGGGDGGGGGGFGGFGGFBFGGGGGGGGGGGGGGEFDGGGGGGCFGGGGGGGGGGGGGGGGFGGFGGGGCFGGFGGGGGGGFGGGGGGGFEGGGFGGGGGFGGGF?FGCGGGGGGG+9CF<GFCFGGCFDGGFGGFGEFFFFF@FFFGGG<?6EEGF0?C*=<FF9
@M03364:276:000000000-BLYN8:1:1101:22789:3178 2:N:0:1
GGACTACTGGGGTTTCTAATCCTGTTTGCTCCCCACGCTTTCGAGCCTCAGCGTCAGTTACAGACCAGAGAGCCGCCTTCGCCACTGGTGTTCCTCCATATATCTACGCATTTCACCGCTACACATGGAATTCCACTCTCCTCTTCTGCACTCAAGTCTCCCAGTTTCCAATGACCCTCCCCGGTTGAGCCGGGGGCTTTCACATCAGACTTAAGAAACCGCCTGCGCTCGCTTTACGCCCAATCAATCCT
+
<CCCCCGFGGCFGGGFFDFGGGGFGGFGCFGGGEGDEGG;FFE<FDCF86CFECGGGCFC<FGA@FCCFGGGGCEFCCGFGG7CEFFFCECCEFGGCEFFFEE9EA<B:7=?FFCGGG7@CCAC9F<CFAEGCGGGGDG,>=@?CFGGCGGC8D3EGEE;A8,>D,33:=>B,3,6D=@ECGE6CC:77EFGDE*?CE:<FF?=@F+?0?*B>DFCGF<F3CDF@A():>DEGGC4*,;:E52)*29.*2*
@M03364:276:000000000-BLYN8:1:1101:16261:3205 2:N:0:1
GGACTACTCGGGTTTCTAATCCTGTTTGCTCCCCACGCTTTCGCACCTGAGCGTCAGTCTTCGTCCAGGGGGCCGCCTTCGCCACCGGTATTCCTCCAGATCTCTACGCATTTCACCGCTACACCTGGAATTCTACCCCCCTCTACGAGACTCTAGCTTGCCAGTTTCAAATGCAGTTCCCAGTTTGAGCCCGGGGATTTCACATCTGACTTAACAAACCGCCTGCGTGCGCTTTACGCCCAGTAATTCCG
+
CCCCCGGGGGGGGGGGGGGGGGGGGGGGGGGGGGGGGGGGGGGGEFGGFGGGGGGGGGGGGGGGGGGFFGEGGGGGGGGGGGGGGGGGG>FGGEGGGGFGGFGGGGGGGGGG9FGGGGGGGGGGGGGGGGFFGGGGEEGGGGGGCEFG>>EGGGGGGGGGGFGGGGGF7EFGGFFEGGC:CCF,2D;CGGGGEEGDGGGG;DGGFGFFFGGFGGDF*>FG3=:<FF>5(55D<CFF?:CEGB(9FF?BGG9
@M03364:276:000000000-BLYN8:1:1101:25011:3222 2:N:0:1
GGACTACAAGGGTATCTAATCCTGTTTGCTCCCCACGCTTTCGCACCTGAGCATCAGTTACAGACCAGAAAGTCGCCTTCGCCACTGGTGTTCCTCCATATCTCTGCGCATTTCACCGCTACACATGGAATTCCACTTTCCTCTTCTGCACTCAAGTTTCCCAGTTTCCAATGACCCTCCACGGTTGAGCCGTGGGCTTTCACATCAGACTTAAGAAACCGCCTACGCGCGCTTTACGCCCAATAATTCCG
+
CCCCCGGFFGGGGGGGGGGGFGGGGGGFGGGGFFGGGGGGGGGGEGGGGGGG9<FFGGGGGGGGGGGGGGGFGGGGGGGGFGFGGFG@FFGGGGGGGGGGFGGGGAFGGGDDFEDGGGGGDFFFGGGFG9FGGGGFGGGGGGGGGG;>FGGGGGGGGCABAFFGGGCGGFFCD9AGGGGCGGGGGGGCFG=+EC>EGGGGGCGFFGDCCCFGGGFG8FGDFGD9DFAB@>5>DDFFFFGEED()2>FFGG4
@M03364:276:000000000-BLYN8:1:1101:23274:3254 2:N:0:1
GGACTACAGGGGTATCTAATCCTGTTTGCTCCCCACGCTTTCGAGCCTCAGCGTCAGTTACAGACCAGAGAGCCGCCTTCGCCACTGGTGTTCCTCCATATATCTACGCATTTCACCGCTACACATGGAATTCCACTCTCCTCTCCTTCACTCAAGACTCCCAGTTTCCAATGCCCCCCCCCGGTTCACCCGGGGGTTTTCACATTAGACTTAAGAAACCGCCTCCGCTCGCTTTACGCCCACTAAATCTG
+
CCCCCFGGGGGGGGGGGGGGGDFGGG,CEFFCGEEGGGGGGGD,EFGGGFGG7@CC:,6EFC@FGGFF,C8CFDEG7CGC,FCFCCEFFGGCED;F8<,FGGEA,5AD@E+CFFFFFD>6CB?FG8<<=EFC9F;FD8@?E98F8>6,CDE?7>F,,@,@,DF8,CCFFDC,,338++3@E8:*>**2,,2/:5E5*3=CCDGC++3;7:D+2***2*;*):;(-)(0(00./1/6*28CE:0><C):G*2
@M03364:276:000000000-BLYN8:1:1101:19588:3266 2:N:0:1
GGACTACCCGGGTATCTAATCCTGTTTGCTCCCCACGCTTTCGCACCTGAGCGTCAGTCTTCGTCCAGGGGGCCGCCTTCGCCACCGGTATTCCTCCAGATCTCTACGCATTTCACCGCTACACCTGGAATTCTACCCCCCTCTACGAGACTCTAGCCTGCCAGTTTCGACTGCAGTTCCCAGGTTGAGCCCGGGGATTTCACATCCGACTTGACAACCCGCCTGCGTGGCCTTTACGCCTATTCATTCCG
+
CCCCCECE,@FDFFGGGG,<FGGFEEEGGGAF@@CFFDEDGG@CFG@BCFCGG@FGGGGCGEFGGGGEDDFG@BFFF,B:4F@B4<7F@=FGGGA:BEE,::CAFGGFEGEGFGFCDGGEGGGGG:FFFFGGF<C=9=6:B=B7FFGEC+:C,@,E9@,8:FG6>DDG5>**=EEFFF;F9D?CCE@,<BE=**151=FFFFF+87;9C)/:;*0CD*;:.*)-,0,.-))00*2)*-/?0).*02@<*:*
@M03364:276:000000000-BLYN8:1:1101:17234:3273 2:N:0:1
GGACTACCCGGGTATCTAATCCTGTTTGCTCCCCACGCTTTCGAGCCTCAGCGTCAGTTACAGACCAGAGAGCCGCCTTCGCCACTGGTGTTCCTCCATATATCTACGCATTTCACCGCTACACATGGAATTCCACTCTCCTCTTCTGCACTCAAGTCTCCCAGTTTCCAATGACCCTCCCCGGTTGAGCCGGGGGCTTTCACATCAGACTTAAGAAACCGCCTGCGCTCGCTTTACGCCCAATAAATCCG
+
CCCCCGGGGEGGGGGGGGGGGGGGGGGGGGGGGGGGGGGGGGGGGGGGGGGGGGGGGGGGGGGGGGGGGGGGGGGGGGGFGGGGGGGGGGGGGGGGGGGGGGGGGGGGGGGGGGGGGGGGDGGGGGGGFEEGGGGGGGFGGGGGGGGFGGGGGGGGGGGGDDFGGGGGGGGGGFCFGGFCEGDGEGGGGGG55CDGGBFGFGGGF;8DFFGDFFFD75EC)=D@DFFF2>>DGGG)/4CGGF0FGGF202)
@M03364:276:000000000-BLYN8:1:1101:11902:3301 2:N:0:1
GGACTACAAGGGTATCTAATCCTGTTTGCTCCCCACGCTTTCGCACCTGAGCGTCAGTCTTCGTCCAGGGGGCCGCCTTCGCCACCGGTATTCCTCCAGATCTCTACGCATTTCACCGCTACACCTGGAATTCTACCCCCCTCTACAAGACTCTAGCCTGCCAGTTTCGAATGCAGTTCCCAGGTTGAGCCCGGGGATTTCACATCCGACTTGACAGACCGCCTGCGTGCGCTTTACGCCCAGTAATTCCG
+
CCCCCGGGGGGGGGGGGGGGGGGGGGGGGGGGGGGGGGGGGGGGGGGGGGGGGGGGGGGGGGGGGGGGGGGGGGGGGGGGGGGGGGGGGGGGGGGGGGGGGGFGGGGGGGGGGGGGGGGGGGGGGGGGGDGFDGFGFF6CGGGGGGGGGGGGGGGGGGGGFGGGGGGGGGFGGGGGGGGGFFGGGFFFGDFGGGGGDGCGGGGFF;5DCGGGGGGGCFFGAGFFF>BF?DFFGDFFF:EEGEBFGG?4DC*
@M03364:276:000000000-BLYN8:1:1101:8699:3315 2:N:0:1
GGACTACTAGGGTATCTAATCCTGTTTGCTCCCCACGCTTTCGAGCCTCAGCGTCAGTTACAGACCAGAGAGCCGCCTTCGCCACTGGTGTTCCTCCATATATCTACGCATTTCACCGCTACACATGGAATTCCACTCTCCTCTTCTGCACTCAAGTTTCCCAGTTTCCAATGACCCTCCCCGGTTGAGCCGGGGGCTTTCACATCAGACTTAAGAAACCGCCTGCGCTCGCTTTACGCCCAATAAATCCG
+
CCCCCGGGGGGGGGGGGGGGGGGGGGFGGGGGGGGGGGGGFGGGGFGGGGGGGGGGGGGGGGGGGGGGGGGGGGGGGGGGGGGGGGGGGGGGGGGGGGGGGGGGFGGGGGGGGGGGGGGGGGGGGGGFGGGGGFGGGGGGGGGGEDGGGGGGGGGGGGGGCEGGGGGGGGGGGGGGGFGGGGGGGGCGFFGGGGCGGGGGGGGGFGDDGFGGGGDGGGFCAEDDDF@303:DGGGFFFGGGF:4CFF<F69
@M03364:276:000000000-BLYN8:1:1101:24719:3351 2:N:0:1
GGACTACAAGGGTTTCTAATCCTGTTTGCTCCCCACGCTTTCGCACCTGAGCGTCAGTCTTCGTCCAGGGGGCCGCCTTCGCCACCGGTATTCCTCCAGATCTCTACGCATTTCACCGCTACACCTGGAATTCTACCCCCCTCTACGAGACTCTAGCTTGCCAGTTTCAAATGCAGTTCCCAGGTTGAGCCCGGGGATTTCACATCTGACTTAACAAACCGCCTGCGTGCGCTTTACTCCTAGTAATTCCG
+
CCCCCGDGGG8;FACFFGGGGGAFGGFGGGGGGGGGGGDE,,BFEGGG?GCFGGGDDGGGGGDG>FECCGG>CFGCFGGG<@?C@EFCEGGGGG;FGFGG,EFGGGGFGGGCGG9F9FFGGGCFGFFFGGGGGADFADFEEEEGFAEEEC7=FFFFFF98EF7EFD;FFGF9@ECCDEGGFGGGGGFFFC6E5CCGGGGGFGGGA9DDGCC@DG>;CFG*)*23=FF>BFEFGGC<F)<F+*-/:>=):>0
@M03364:276:000000000-BLYN8:1:1101:23781:3392 2:N:0:1
GGACTACCAGGGTTTCTAATCCTGTTTGCTCCCCACGCTTTCGAGCCTCAGCGTCAGTTACAGACCAGAGAGCCGCCTTCGCCACTGGTGTTCCTCCATACAGCTACGCATTTCACCGCTACACATGGAATTCCACTCTCCTCTTCTGCACCCAAGTCTCCCAGTTTCCAATGACCCTCCCCGGTTGAGCCGGGGGCTTCCACATCCGACTTAAGAAACCGCCTGCGCGCGCTGTACGCCCAACAAATCCG
+
C9BCCFGFFGGGFGEFGGFFAFG9FFFFDFGGGGFGGGDGCGE8EBFGGFFGGGG>CGFGGGFGGFGFFFG7C6@:CB@FGGCFG8DGGFD@FFGGF8<F,5,94CFCEE@CF?FF9+@C++EE9:F,E<F=,CFGFGAD=AFF=BEFGFC+++@33@,6,DFGD9,,@BFA8>FFGGGGGGG><>8,53@EE85;C8>,2BF4AF*CDD57;7:1CC8CEDEF<A3)(7DEG:C)78CC753)19)9CF<
@M03364:276:000000000-BLYN8:1:1101:10510:3413 2:N:0:1
GGACTACCAGGGTTTCTAATCCTGTTTGCTCCCCACGCTTTCGCACCTGAGCGTCAGTCTTCGTCCAGGGGGCCGCCTTCGCCACCGGTATTCCTCCAGGTCTCTACGCATTTCACCGCTACACCTGGAATTCTACCCCCCTCTACGAGAATCTAGCTTGCCAGTTTCAAATGCAGTTCCCAGGTTGAGCCCGGGGATTTCACATCTGACTTAACAAACCGCCTGCGTGCGCTTTACGCCCAGTAATTCCG
+
CCCCCGFGGGGGGGGGGFFGFGGGGGGGGGGGFGGGGGGGGGGGGGGGFFGGGGGGGGGGGFGGGGGGGGGGGGGGGGGGGGGFGGGGGEGGGGGGGGGGGGGDAADFGGCGGGGGGGEGGGFGGGGGFFFGGGGG9DDFEEEDCFGGEGGGGGGGFFFD78FGFG;9D95DCFFGGGGGG?FFGGGGFFF8*=EE5EDGFGGFAGGGCF77DDGFCCGCEE;00;9BB3BFDD3AFBG8/<(6>:F<C*2
@M03364:276:000000000-BLYN8:1:1101:23708:3415 2:N:0:1
GGACTACTCGGGTTTCTAATCCTGTTTGCTCCCCACGCTTTCGCACCTGAGCGTCAGTCTTCGTCCAGGGGGCCGCCTTCGCCACCGGTATTCCTCCAGATCTCTACGCATTTCACCGCTACACCTGGAATTCTACCCCCCTCTACAAGACTCTAGCTGACCAGTTTCAAATGCAGTTCCCAAGTTAAGCTCGGGGATTTCACATCTGACTTAATCAACCGCCTGCGTGCGCTTTACGCCCAGTAATTCCG
+
CC@CCGGGGGGGGGCGG<FGGEDFGFGGGGGGG7FCGGG;C<FEDGDE<FAEEEGGCFF9CCFGEGGGC@CFGGGGGGGGGGCFG8FCFCF,E<EGG8<FF,@EFGFFGB:F,CFEFEEGFB,:8,3,DDE8AFDGE,+++@CFCGC9E688BCEGFFCE@,5DCFGFGFD>CEFEGGGG:98>DB=@ED9@*?*47=EFGG@C8CFF=+0222:+74CF)>531A9B28<>C99<41*8C0167D65DF>
@M03364:276:000000000-BLYN8:1:1101:10110:3416 2:N:0:1
GGACTACTAGGGTTTCTAATCCTGTTTGCTCCCCACGCTTTCGAGCCTCAGCGTCAGTTACAGACCAGAGAGCCGCCTTCGCCACTGGTGTTCCTCCATATATCTACGCATTTCACCGCTACACATGGAATTCCACTCTCCTCTTCTGCACTCAAGTCTCCCAGTTTCCAATGACCCTCCCCGGTTGAGCCGGGGGCTTTCACATCAGACTTAAGAAACCGCCTGCGCTCGCTTTACGCCCAATAAATCCG
+
CCCCCGGGGGGGGGGGGGGGGGGGGGGGGGGGGGGGGGGGGGGG8FGGGFGFGGGGGGGGGGGGGGGGFGGGGGDGFGFGFGGGGGGGGGFGGGGGGGGGGGGGGGGGGGGGGCAGGGGGGGGGGGGGGFEGGGGGGGGGGGGGGGGGGGFFFGFFGGGGGDFFFGGGGGFGGGAGCGGGGGGGGGGGFGGGGGGEGGGGCCF>CF>C*;C7CGGDG*:FEDE<DA9E9EFFGGFAFBGEGF1>6DFAGGC
@M03364:276:000000000-BLYN8:1:1101:21280:3424 2:N:0:1
GGACTACTGGGGTATCTAATCCTGTTTGCTCCCCACGCTTTCGAGCCTCAGCGTCAGTTACAGACCAGAGAGCCGCCTTCGCCACTGGTGTTCCTCCATATATCTACGCATTTCACCGCTACACATGGAATTCCACTCTCCTCTTCTGCACTCAAGTCTCCCAGTTTCCAATGACCCTCCCCTGTTGAGCCGGGGGCTTTCACATCAGACTTAAGAAACCGCCTGCGCTCGCTTTACGCCCACTAAATCCG
+
CCCCCGGGCFGGGGDDGFFFGGGGGGGGGGGFGGFGGGGGGGGGDFDGFECFGEEGGGGGEEGGFGGG@EDFGGGGDFGGGGEEEFGGGFGGGGGGCC<FGGDGGGGGGGGGGGGGCGGGGGGG9,F8B9EFF?9FEEDFG=FG9,@B;AFGDCGD=DFGGFFEFFFG8E;DC9D8DEGEEG,6@93C6>F6+:EG5EFGGDGFFGCD=CC>@++=DGF65CE;@FFF9))293CC=2>GE;(0966<D9/
@M03364:276:000000000-BLYN8:1:1101:24749:3460 2:N:0:1
GGACTACTGGGGTTTCTAATCCTGTTTGCTCCCCACGCTTTCGAGCCTCAGCGTCAGTTACAGACCAGAGAGCCGCCTTCGCCACTGGTGTTCCTCCATATATCTACGCATTTCACCGCTACACATGGAATTCCACTCTCCTCTTCTGCACTCAAGTTCCCCAGTTTCCAATGACCCTCCCCGGTTGAGCCGGGGGCTTTCACATCAGACTTAAGAAACCGCCTGCGCTCGCTTTACGCCCAATAAATCCG
+
CCCCCGGGGGGGGGEGGGGGGGGGGGGGGGGGGGGCEGGGGGGGGGGGGGGGGG@:FGGGGGGGGGGGGGGGGGGGGGGGGGGGGGGFFGGGGGGFGGGGGGGFFGGGGGGGGGGGFGGGGGGGGGGGGFFGGGFFFGGGGGGGGF=DFGGDFGGGGGFG?F8EGGGGGGGCEFDF8DFGEGGDGGGGGGGGGG**?EGF>CCCACFF4CCCF@7FFCCF)CB@?F6DF:)75<F>@BGDEF6>DG@<CF9
@M03364:276:000000000-BLYN8:1:1101:24657:3480 2:N:0:1
GGACTACCAGGGTATCTAATCCTGTTTGCTCCCCACGCTTTCGAACCTGAGCGTCAGTCTTCGTCCAGGGGGCCGCCTTCGCCACCGGTATTCCTCCAGATCTCTACGCATTTCACCGCTACACCTGGAATTCTACCCCCCTCTACAAGACTCTAGCTTGCCAGTTTCAAATGCAGTTCCCAAGTTAAGCTCGGGGATTTCACATCTGACTTAACAAACCGCCTGCGTGCGCTTTACGCCCAGTAATTCCG
+
CCCCCGEFGGGGGFFEGGFGGFCAFGGFDGFFGDGGGGGCFGEGGGGFGG8<CFEGCEEFGGGGGGGCEGDE>CFF@FGGFGGDBFGGGGG9AECF8FFFFGFGGGGGGDEGFEF<CFGGCCGGGGG@GGGGGGFFGGGGGGD6BE;D9DC+@CCDGGFGCEGDF;DEGGGGDFGCCFCCFFGGGGGCFF>D>ECEEC69:7B>B<>C7:0B7:>+;*@*=EFFFF9>6BEFG5*.*4;:5)40C**67C6
@M03364:276:000000000-BLYN8:1:1101:23174:3503 2:N:0:1
GGACTACCAGGGTTTCTAATCCTGTTTGCTCCCCACGCTCTCGCATCTGAGCGTCAGTCTTCGTCCAGGGGGCTGCCTTAGCCACCGGTATTCCTACTGATCTCTACGCATTTCACCGCTACACCTGGAATTCCACCCCCCTCTACGAGACTCAAGCCTGCCAGTTTCATATGCAGTTCCCGGGTTGAGCCCGGGGATTTCACACTTGACTTAACATACCGCCAGCGTGAGCTTTACGCTCAGTCACTCCG
+
@-<-@CFGGGC@FCEAFFGG,,,=FF,<,CF8D@C@@C@,CCEEE,:CFFD8FBG:FF,EF9D@@CC8F,@FG+@BCEE9,6,C8,@7FFDF959,:,:CF94<9,EBFGGDGDD,:@+CC+CEDAB,,=,:F,,,,8+CBCC6,C8+3+3A8,8D,+,@DF663E9,3,33,77,@7ED64BE>>*<,,,=CCC5*=:?+214)*+:;CFGGG7:++5:)=)(,:18()767*75??E*:@:**0*.20*
@M03364:276:000000000-BLYN8:1:1101:17278:3511 2:N:0:1
GGACTACTAGGGTTTCTAATCCTGTTTGCTCCCCACGCTTTCGCACCTGAGCGTCAGTCTTCGTCCAGGGGGCCGCCTTCGCCACCGGTATTCCTCCAGATCTCTACGCATTTCACCGCTACACCTGGAATTCTACCCCCCTCTACGAGACTCTAGCTTGCCAGTTTCAAATGCAGTTCCCAGGTTGAGCCCGGGGATTTCACATCTGACTTAACAAACCGCCTGCGTGCGCTTTACGCCCAGTAATTCCG
+
CCCCCGGGGGGGGGGGGGGGGGGGGGGGGGGGGGGGGGGGGGGGGGGGFGGGGEGGGGGFFCFFEGEGFGGGGGGGGGGGGGGGGGGGGGGFFGGGGG8FGGGGGGGGGGGGGGGFGGGGGGGGGGGGGGGGGGGGGG=CGGGGGGF6>EGGGCGGFGGGGGGGGGGGCFGFEFGFFFFG6DFFG,:CFFFGCGEGGGGGGCF7FGFGGGGF7CDGG:F*85>??A9D:EFEGGFAFBCEGF:67*82:27
@M03364:276:000000000-BLYN8:1:1101:11833:3534 2:N:0:1
GGACTACCAGGGTATCTAATCCTGTTTGCTCCCCACGCTTTCGCACCTGAGCGTCAGTCTTCGTCCAGGGGGCCGCCTTCGCCACCGGTATTCCTCCAGATCTCTACGCATTTCACCGCTACACCTGGAATTCTACCCCCCTCTACGAGACTCAAGCCTGCCAGTATCAGATGCAGTTCCCGGGTTGAGCCCGGGGATTTCACATCTGACTTAACAGACCGCCTGCGTGCGCTTTACGCCCAGTAATTCCG
+
CCCCCGFGGGGGGGGGGGGGGGGGGGGGGGGGGGGGGGGGGGEGGGGGGGGGGGGGGGGGGGGGGGGGGGGGGGGGGGGGGGGGGGGGGGGGGGGGGGGGGGGGGGGGGGGGGGGGGGGGGGGGGGGGGGGGGGGGGGGGGGGGCGGEEGGGGGGGGGGGGDFGGGDGFGGEGGGGFC5DFGGGGGGGFGGGEEEGGGGFGG@+;CFGFGGGGCFFFGGGEGFFB4(7:EDFGDG<BFGGG:6?>F72CF7
@M03364:276:000000000-BLYN8:1:1101:7958:3602 2:N:0:1
GGACTACTGGGGTTTCTAATCCTGTTTGCTCCCCACGCTTTCGAGCCTCAGTGTCAGTTACAGGCCAGAGAGCCGCTTTCGCCACCGGTGTTCCTCCATATATCTACGCATTTCACCGCTACACATGGAATTCCACTCTCCTCTCCTGCACTCAAGTCTACCAGTTTCCAATGCATACAATGGTTGAGCCACTGCCTTTTACACCAGACTTAATAAACCACCTGTGCTCGCTTTACGCCCAATAAATCCGG
+
CCCCC@EFGGGGGGGGGGGGGCFFGGEGDFGDFFAFFCC;C<BCGGGG@CFG<FGCA@FGGG,F@@ECACFEGFFD+BAECC@@BEFGGG??FGFEFCGGGGAFGGGFGG7FFGGGFEEGEGCFF,E8EF<FGGGGGFFEEE?@CFGGGGGGFCDFGEGGGGF858D;FGC;D89DFF?E=9,7,+,1@FGC?,@E?CF,;C:CF**9;2+2<+<=7CCE>*;)*3/=6?A4DFCEFFD:*):4*=:<8CC
@M03364:276:000000000-BLYN8:1:1101:12494:3638 2:N:0:1
GGATACCGGGGTTTCTAATCCTGTTTGCTCCCCACGCTTTCGCACCTGAGCGTCAGTCTTCGTCCAGGGGGCCGCCTTCGCCACCGGTATTCCTCCAGATCTCTACGCATTTCACCGCTACACCTGGAATTCTACCCCCCTCTACGAGACTCTAGCTTGCCAGTTTCAAATGCAGTTCCCAGGTTGAGCCCGGGGATTTCACATCTGACTTAACAAACCGCCTGCGTGCGCTTTACGCCCAGTAATTCCG
+
CCCCCGGDGGGGG@CDFGFFGGGGFFFF9FFGGGGGFEGGFGFGEGGFCGGGGGDFGFGGGGGGEFGGFCBG@7FGGDFGGGGGGGGGG7FEFA9F8FGGGGGGGGGDECGGGDFGGGGDFGF8DGGFFGGAE,DCBD6FEGG?;BBC*@EFCGFGGGGCC9DFGG,>,6>BFGGCFFGCCCEGGGGGGFGEEGGCGGGGGG+:FGGGGG7:DFDGGGGEEGFFF>B>?>>:<C><)1>C=526DFFA07
@M03364:276:000000000-BLYN8:1:1101:19563:3662 2:N:0:1
GGACTACTGGGGTTTCTAATCCTGTTTGCTCCCCACGCTTTCGAGCCTCAGCGTCAGTTACAGACCAGAGAGCCGCCTTCGCCACTGGTGTTCCTCCATATATCTACGCATTTCACCGCTACACATGGAATTCCACTCTCCTCTCCTGCACTCAAGTCTCCCAGTTTCCAATGCACACAATGTTTGAGCCACTGCCTTTTACATCAGACTTAAGAAACCACCTGCGCTCGCTTTACGCCCAATAAATCCGG
+
CCCCCGGGGGGGGGGGGCEFFGGGGGFG9FFFGGGGGGGGGGGGGGGGGGFGGEEGGGGGGGGCFGFGGGDGGGFDGGGFGGCEGFF@FGGDFFFGGGGGGGCEEFGGGDGGGGFFGGGGCFGGGFGGGGGGGGGEFFFGGGGGGFGGGDFDFGGGGGGGG@DFFGGADFFFF89DA?CDAF,@FCF?7@CGFDF6@BGG?+5BFFFFFDCF78C7C7,:FEFFFFFBFEFFF<GCF9GGE5:F*;;5;DD
@M03364:276:000000000-BLYN8:1:1101:24801:3675 2:N:0:1
GGACTACTGGGGTATCTAATCCTGTTTGCTCCCCACGCTTTCGTGCATGAGCGTCAGTACAGGTCCAGGGGATTGCCTTCGCCATCGGTGTTCCTCCGCATATCTACGCATTTCACCGCTACACATGGACTTCTACTCTCCTCTTCTGTACTCAAGTCTCCCAGTTTCCAATGCCTCTCCCCGGTTGAGCCGGGGGCTTTCACCTCCGACTTAATAAACCGCCTGCGCTCTCTTTACGCCCAATAATTCCG
+
CCCCCFFE9EECEGFFG<FFGGGFFGGGEFEC@FFGECGGGGE,,B@F9EFDEGGEDGA,C,CFCF<C<CCGCFC,:C99DGG:,B@FFCCGG9FGF7F:=,@BE@A<+?F:EEGGFEG@:CDEEF9,E,9CF,9E=FAFEAEG@;FD,@4+;,,6CF9,>D8DB,DDGGGGF,6,6@FFGGEEF:;,@8D+@5>C*1BFGDE*9;25/9D/;+31CCFF:C>1=:6A93)97:DBF(2:>D6>FF*6:C0
@M03364:276:000000000-BLYN8:1:1101:25269:3681 2:N:0:1
GGACTACAGGGGTTTCTAATCCTGTTTGCTCCCCACGCTTTCGCACCTGAGCGTCAGTCTTTGTCCAGGGGGCCGCCTTCGCCACCGGTATGCCTCCAGATCTCTACGCATTTCACCGCTACACCTGGAATTCGACCCTCCTCTACAAGACTCTAGCCTGCCAGTTTCGAATGCAGTTCCCAGGTTGAGCCCGGGGATTCCACACCCGACGTGACAGACCGCCTGCGTGCGCTTTACGCCCAGTAAGTCCG
+
@CCCCFF@EFDG6@FFFGC<CC9FEFGGGGGGCBC@FGGEC9FG@7CB@CFEEE@CFE@@F9,CFGGG?F+@FECCFG>FGDCGE<::@:F,5EFG?FCFGAFGEFFG+:CEEGFAF7FE74EF8:D<CD9BD+CF+>,DEGF7>FGC,@EGEGG<,@9,D:DEGEFGCFEDFFG,,=;:C,>8<2,=?7DE7:*:=:8,1+02)*/9//)29897**A*)7)(-0476>B@C*/47-C>/)(0:C*:C**
@M03364:276:000000000-BLYN8:1:1101:14398:3689 2:N:0:1
GGACTACTAGGGTTTCTAATCCTGTTTGCTCCCCACGCTTTCGAGCCTCAGCGTCAGTTACAGACCAGAGAGCCGCCTTCGCCACTGGTGTTCCTCCATATATCTACGCATTTCACCGCTACACATGGAATTCCACTCTCCTCTTCTGCACTCAAGTCTCCCAGTTTCCAATGACCCTCCCCGGTTGAGCCGGGGGCTTTCACATCAGACTTAAGAAACCGCCTGCGCTCGCTTTACGCCCCATAAATCCG
+
CCCCCGGGGGGGGGGGGGFGGGGGGGGGGGGEGGGGGGGGGGDFFGGGGGGGGGGGGGGGGGGGGGGGGGGGGGGGGGGG7FGGGGGGGGGGGGGGGGGGGFGFFGGGGGGGGG9CFGGGGGGGGGGGGDAFFFCFGGGGGGGGFFGGGGGD,=>FG9,@EFFFGCFGGGFFGGGGGGGGDEGCC6>7A@FCCEGGGGGGGGGG68+08DGGGDG+;7C>BGEDDFBE;EAEG3F9=?EGG):FC*9AG*/
@M03364:276:000000000-BLYN8:1:1101:10452:3703 2:N:0:1
GGACTACCCGGGTTTCTAATCCTGTTTGCTCCCCACGCTTTCGAGCCTCAGCGTCAGTTACAGACCAGAGAGCCGCCTTCGCCACTGGTGTTCCTCCATATATCTACGCATTTCACCGCTACACATGGAATTCCACTCTCCTCTTTTGCACTCAAGTCCCCCAGTTTCCAATGACCCCCCCCGGTTGAGCCGGGGGCTTTCACATCAGACTTAAGCAACCGCCTGCTCCCGCTTTACGCCCATGAAATCCG
+
@@@C@,=,6@F7C@;@EA<C<6C@EEE@<CC8F;,+@+8@C9FFCC@EGCFFBCF,FCE@E@E<8DF8FGFGG<@F+BFFDB,4,?CFF?EFCEAFFCF9F?;F,<,DCEBFA9,AFB:CCFFGGGDC?F<FG<@EA>>EFDDFF94EFGFF,38,=>,68+=C>E>CDFG;8EF?,+35**@BFE*C,>DC:55C5EGC7++3@7;6=6CD+77**2*:0*8(48(0).))1954*,28C;()0;FFGG3
@M03364:276:000000000-BLYN8:1:1101:12159:3733 2:N:0:1
GGACTACCGGGGTTTCTAATCCTGTTTGCTCCCCACGCTTTCGAGCCTCAGCGTCAGTTACAGACCAGAGAGTCGCCTTCGCCACTGGTGTTCCTCCATATATCTACGCATTTCACCGCTACACATGGAATTCCACTCTCCTCTTCTGCACTCAAGTCTCCCAGTTTCCAATGACCCTCCCCGGTTGAGCCGGGGGCTTTCACATCAGACTTAAGAAACCGCCTGCGCTCGCTTTACGCCCAATAAATCCG
+
CCCCCFGGGGGGGGGGGGGGGGGGGGGGGGGGGGGGGGGGGGGGGGGGGGGGGGGGGGGGGGGGGGGFEGGGGGGGGGFCFFGGGGGGGGGGGGGGGGGGGGGGGGGGGCCFBCGGGGGG7+EGGGGFGGGGDGCFGGGGFGGGGGGCG,,AFGEFFGGGGC?FGGGGGG9;=DFG8FGEEGGEGGGFCFGGCEGGCCGGFFGDFG7C=D7:7@;F7CFG3=326FFF105>573<F:>EG36FDG*):79
@M03364:276:000000000-BLYN8:1:1101:18898:3740 2:N:0:1
GGACTACTCGGGTTTCTAATCCTGTTTGCTCCCCACGCTTTCGAGCCTCAGCGTCAGTTACAGACCAGAGAGCCGCCTTCGCCACTGGGGTTCCTCCATATATCTACGCATTTCACCGCTACACATGGAGTTCCACTGTCCTCTTCTGCACTCAAGTTTCCCAGTTTCCGATGCACTTCTTCGGTTGAGCCGAAGGCTTTCACATCAGACTTAAGAAACCGCCTGCGCTCGCTTTACGCCCAATAAATCCG
+
CCCCCGGCEGGGGGDFGGGGFGGGGGGGGGGFFFGGGGGGFGB<<FGGGGGGG7@FEGGGFEGGGGGGGGGGGFGDEGGFDEEFGFGG,@F>EFGAFGGGGGGGGGGGGGCGGGGGGGGGGDFGGDFGGGGGFFFGCFGFGGG?FGGGGGGFEFFDFAFGGDFGGEGGGGGEEGDGG8FGGEGGEEGGGG6@:EGCFGGGGC7CCCF>4?FFGF7@>CFG4C526A9>;58DGGCCF?GCED?FF>=<>C9
@M03364:276:000000000-BLYN8:1:1101:9287:3742 2:N:0:1
GGACTACACGGGTTTCTAATCCTGTTTGCTCCCCACGCTTTCGAGCCTCAGCGTCAGTTACAGACCAGAAAGTCGCCTTCGCCACTGGTGTTCCTCCATATCTCTGCGCATTTCACCGCTACACATGGAATTCCACTTTCCTCTTCTGCACTCAAGTTTCCCAGTTTCCAATGACCCTCCACGGTTGAGCCGTGGGCTTTCACATCAGACTTAAGAAACCGCCTACGCGCGCTTTACGCCCAATAATTCCG
+
CCCCCGGGGEGGGGGGGGGGGGGGGGGGGGGGGGGGGGGGGGGDGG>FFGGGGGGGGGGGGGGCFGGGGGGFEFGGGGGGGGFG:BFGGGGGGGGDFGGFFGGGGG<=FGGGGGGGGGGGGGGGGGGGGFGGGEGGGGGGGGDFFGGGGGGCGFFGGGGFGFFGGGGCDFADFGGGCGGG8,>EFGGFF?FGEEGDGGGGGFFGFC5AFGGGGFFF7CGFAG>@DF?FFE3:C*:CCDE@CD(;6>86F77
@M03364:276:000000000-BLYN8:1:1101:21870:3750 2:N:0:1
GGACTACAGGGGTTTCTAATCCTGTTTGCTCCCCACGCTTTCGAGCCTCAGCGTCAGTTACAGACCAGAGAGCCGCCTTCGCCACTGGTGTTCCTCCATATATCTACGCATTTCACCGCTACACCTGGAATTCCACTCTCCTCTTCTGCACTCAAGTCTCCCAGTTTCCAATTACCCTCCCCGGTTGAGCCGGGGGCTTTCACATCAGACTTAAGAAACCGCCTGCGCTCGCTTTACGCCCAATAAATCCG
+
C@CCCGEFGGCEGGGGGACGGGGGGFCFCFCG@FGGGDFGGGGDFGGC<EFGGGE7FFGGGCFAEFGFGGGGGGGGGGG@CGFDEGGGGFGG99EGCEC,A<EFGGGGCF=:EGGFG7FEFGDD,AFEGDGGGGGG9E,A@9F@9EGA4D8DFDFG;DEGF@88>E,6,;,,,,,3=988=>E>F6+,9BECE5B555C6?DGGFGGGGGG7CCFCGGGGEGDD?F0=0>53*95)9:G>E)(0CD44:*)
@M03364:276:000000000-BLYN8:1:1101:16432:3832 2:N:0:1
GGCCTACACGGGTTTCTAATCCTGTTTGCTCCCCACGCTTTCGCACCTGCGCGTCAGTCTTCGTCCAGGGGGCCGCTTTCGCCACCGGTATTCCTCCAGCTCTCTACGCATTTCACCGCTACACCTGGAATTCTACCCCCCTCTACGAGACCCAAGCCTGCCAGTTTCGGGTGCAGTTCCCGGGTTGAGCCCGGGGATTTCACATCCGACTCGACAGACCGCCTGCGTGCGCTTTACGCCCAGTAATGCCG
+
B@-6B<FGG7:67C,;;F,C,,;6;C@FG9E,6F,7+@,66C@6BCF<6,8++67,,C6C<,,:CF@FG@F+886C+B,,8F:++,88F+B5EEFA,F,,,A,,455<FG:7A,,,?=@+>F,3@8=,=>,8E<@9EG63++3+6@+3+*4*,6*3>88,2,5:FGEG8**6:C,,5B9F:*1=1*=+<8FG5**3*;8ACDC*9*9**9C**1/*/*;5.CD:1:(.-7.5C59)9(/?=@0?**92CD1
@M03364:276:000000000-BLYN8:1:1101:15971:3842 2:N:0:1
GGACTACAAGGGTTTCTAATCCTGTTTGCTCCCCACGCTTTCGAGCCTCAGTGTCAGTTACAGGCCAGAGAGCCGCTTTCGCCTCCGGTGTTCCTCCATATATCTACGCATTTCACCGCTACACATGGAATTCCACTCTCCTCTTCTGCACTCAAGTCTCCCAGTTTCCAATGACCCTCCCCGGTTGAGCCGGGGGCTTTCACATCAGACTTAAGAAACCGCCTGCGCTCGCTTTACGCCCAATAACTCCG
+
CCCCCGGFEGGGGGGGGGGGGGGGGGGGGGGGGGGGGGGGGGGGGGGGGGGGGGFGGGGGGGGFGGGGFFGGGGGGCFGGGGGEC@FGGGGGGGGGGGGGGGGGGGFGGGGGGGGGGGGGGGGGGGGGGGGGGGGGGG9FFGGGGGGGFFF?8BGGGFFCFGGFFFGGDGGDEADF8@E8EEGGGGEGGGGCE5C>5EGGFGGGFDFGGGGG7::FC<EFBGFFFF9BFFFFGGG<FBGG=B6FGG*6DF5
@M03364:276:000000000-BLYN8:1:1101:6093:3858 2:N:0:1
GGACTACTGGGGTTTCTAATCCTGTTTGCTCCCCACGCTTTCGAGCCTCAGCGTCAGTTACAGACCAGAGAGCCGCCTTCGCCACTGGTGTTCCTCCATATATCTACGCATTTCACCGCTACACATGGAATTCCACTCTCCTCTTCTGCACTCAAGTCTCCCAGTTTCCAATGACCCTCCCCGGTTGAGCCGGGGGCTTTCACACCCAACTTAAGAAACCGCCTGCGTGCGCTTTACGCCCAATAATTCCG
+
CCCCCGGGGGGGGGGGGGGGGGGGGGGGGGGGGGGGGGGGGGGGFGGGGGGGEGGGGGGGGGGGGGGGGGGGGGGGEFGGGGGGGGGGGGGGGGGGGGGGGGGGCGGGGGGGGGGGGGGGGCGGGGGGGGGGGGGGGGGGGGGGGGGGGGGF8>DGDEGGEGEFGFFGGGFFGGGDFFF>EGECFEGF6C68EEGEEGGGGGGFFD<FGGGFGFFDDGGGDGD<(;951>EDDGF21,CEC>679*9:F>0
@M03364:276:000000000-BLYN8:1:1101:16580:3864 2:N:0:1
GGACTACCAGGGTATCTAATCCTGTTTGCTCCCCACGCTTTCGAGCCTCAGCGTCAGTTACAGACCAGAGAGCCGCCTTCGCCACTGGTGTTCCTCCATATATCTACGCATTTCACCGCTACACATGGAATTCCACTCTCCTCTTCTGCACTCAAGTCTCCCAGTTTCCAATGACCCTCCCCGGTTGAGCCGGGGGCTTTCACATCAGACTTCAGAAACCGCCTGCGCTCGCTTTACGCCCAATAAATCCG
+
CCCCCGGGGFGGGGGGFFGGGGGGGGGGGGGGGGGGGGGGGGGFGGGGGDG?FGGGGGEGGGGGGFGGEFGCGGGGGGGGGGGGGGGGEFGGGGGCFDF<FACFCFGGE@G@CFCFGGGGCFGGFCEFEAFGG9EF=89EECDGGGGGC;BDC@@DFGACCFCCBFD>=,>DE,==DG?6ACGDGGEGGGG>5CBECEGFCFG@FG7D=C;8+4=+;467)*5;3A6>1>5>C*C<?:E?EF<4>D?<F*9
@M03364:276:000000000-BLYN8:1:1101:13002:3878 2:N:0:1
GGACTACAAGGGTTTCTAATCCTGTTTGCTCCCCACGCTTTCGAGCCTCAGCGTCAGTTACAGACCAGAGAGCCGCCTTCGCCACTGGTGTTCCTCCATATATCTACGCATTTCACCGCTACACATGGAATTCCACTCTCCTCTTCTGCACTCAAGTCTCCCAGTTTCCAATGACCCTCCCCGGTTGAGCCGGGGGCTTTCACATCAGACTTAAGGAACCGCCTGCGCTCGCTTTACGCCCAATAAATCCG
+
CCCCCGGGGGGGGGGGGGGGGGGGGGGGGGGGGGGGGGGGGGGGGGGGGGGGGGGGGGGGGGGGGGGGGFFGGGGGGGGGGGGGGGGGGGGGGGGGGGGGGGGGGGGGGEGGGGGGGGGGGGGGGGGGFFGGGGGGGGGGGGGGGGGGGGGGGGFFFGFFFGGGFGAFFGGGGGGGGGGGGGGGGGEGGGGGGGGGGGGGG7CDAF+928FGDFGGGGGGEGFF<F;EBBDFGC3)96EGGF<@7F4>GGD
@M03364:276:000000000-BLYN8:1:1101:15789:3904 2:N:0:1
GGACTACTGGGGTTTCTAATCCTGTTTGCTCCCCACGCTTTCGCACCTGAGCGTCAGTCTTCGTCCAGGGGGCCGCCTTCGCCACCGGTATTCCTCCAGATCTCTACGCATTTCACCGCTACACCTGGAATTCTACCCCCCTCTACGAGACTCTAGCTTGCCAGTTTCAAATGCAGTTCCCAGGTTGAGCCCGGGGATTTCACATCTGACTTAACAAACCGCCTGCGTTCGCTTTACGCCCAGTAATTCCG
+
CCCCCGGGGGGGGGEGFGGGGGGGGGGGGGGGGGGGGGGGGGDGGGGGGGGGGGFGCFFFFFFDFCEGGGDGGGGGGGGGGGGGGFFDGGGGGFG9?FGFFFGGGGGGFGGGGFGGGEDEGGGFFGGGGGGGGGGGGFGGGGGG9BFC:EGGGGGGGGGGGFGGGG;CACGGFF9EFGGGGG68FFFFFDCCE5CEGGGGGC97@CGDCCFF:DG>FFG*8CE01>()(0<><CFA*(*:*)3<C*06>:*
@M03364:276:000000000-BLYN8:1:1101:8246:3920 2:N:0:1
GGACTACTGGGGTTTCTAATCCTGTTTGCTCCCCACGCTTTCGCGCCTCAGCGTCAGTGACAGACCAGAGGGCCGCCTTCGCCACTGGTGTTCCTCCATATATCTACGCATTTCACCGCTACACATGGAATTCCACCCTCCTCTTCTGCACTCAAGTCTCCCAGTTTCAAATGCCGTTCCCGGGTTGAGCCGGGGGCTTTCACATCCGACTTACGAAACCGCCTGCGGCCGCTTTACGCCCATTAAATCCG
+
CCCCCGGG,EFGGGGGGGFGGGGGGGGGGGGGGGGGGGGGGGG7:FGGFGGGGGGGGG9<,,CCCFGFEF,BFGEGGGGGGGGGGGGGGFGGGGGGGF9DGGGGGGGGGGGGGGGGGGGGGGGG,:FFE?FFFFCF,+6A8EGG,C,@DEEGGGGG,@=DEFFCF=;6,,7>A>,++4@DG+6BC8*@6;8*1;EE*=EGFGGCA40*7CCCG+/9/*:75>32,>()(0)8CGFFF3CGGB.*77*-:<9
@M03364:276:000000000-BLYN8:1:1101:24628:3924 2:N:0:1
GGACTACAGGGGTTTCTAATCCTGTTTGCTCCCCACGCTTTCGAGCCTCAGTGTCAGTTACAGGCCAGAGAGCCGCTTTCGCCACCGGTGTTCCTCCATATATCTACGCATTTCACCGCTACACATGGAATTCCACTATCCTCTCCTGCCCTCAAGTATACCAGTTTCCAATGCATACAATGGTTGAGCCACTGCCTTTTACACCAGACTTAATAAACCACCTGCGCTCTCTTTACGCCCAATAAATCCGG
+
CCCCCGFEFFGDGEFECFFEFF<,CEFEGFFGGGGGEGGGDFFCC76@FFG9DE,;@FFCF<E8F7EFF8,8C<CDCGG9,CEG>DFE6+BFGF9EF8,@<F,CEGGG=?FGEEFGE@EEGGFFFAF@FGGCF,4A=,4CBE,+@EG88,,+,,>E,,,8CFEB?;,;=9;DFEDEFG8,3@,EFEFCF,7:9F,@F9;,?CCFAC>5F>@7@97C+*,,@7>::>>A40*2B:+/?=BE=F:FFGFF9)9
@M03364:276:000000000-BLYN8:1:1101:16204:3959 2:N:0:1
GGACTACCAGGGTATCTAATCCTGTTTGCTCCCCACGCTTTCGCACCTGAGCGTCAGTCTTTGTCCAGGGGGCCGCCTTCGCCACCGGTATTCCTCCAGATCTCTACGCATTTCACCGCTACACATGGAATTCCACTCTCCTCTTCTGCACTCAAGTCTCCCAGTTTCCAATGACCCTCCCCGGTTGAGCCGGGGGCTTTCACATCAGACTTAAGAAACCGCCTGCGCTCGCTTTACGCCCAATAAATCCG
+
CCCCCGGFGGGGGGGGGGGGGGGGGGGGGGGGGGGGGGGGGGGGGGGGGGGGGGGGGGGGGGGGGGGGGGGGGGGGGGGGGGGGGGGGGGGGGGGGFFGDFGGGGGGGGGGGGGGGGGGGGGGGGGGFFGGGGGGGGFFGGGGGGGGGGGGGGFEGGGGGGGCGGFFFCGFFGECGGGGGGGG5FEGFGGGGGDGGGGGGG=GGAD=CCGGF7C7:@FFGBEDF()4@>EFEDFG49<GGGEFF4>B9DG7
@M03364:276:000000000-BLYN8:1:1101:11257:3968 2:N:0:1
GGACTACTGGGGTTTCTAATCCTGTTTGCTCCCCACGCTTTCGAGCCTCAGCGTCAGTTACAGACCAGAGAGCCGCCTTCGCCTCCGGTGTTCCTCCATATATCTACGCATTTCACCGCTACACATGGAATTCCACTCTCCTCTCCTGCACTCAAGTCTCCCAGTTTCCAATGCACACAATGGTTGAGCCCCTGCCTTTTACATCAGACTTAATAAACCACCTGCGCTCGTTTTACGCCCAATAAATCCGG
+
CCCCCFFGGGGFFEGCF,,6EEFDFGGGDGGEFGGGDEGFFFGDFEEFGCCEFF>,@<EAFFGGGDF,FEE>FFGGGEGFFFGFCFEGGGGDFGFCFGGGFEFGGFFG7+BFGADFCFGG>FFCCFGGGDGFGGCFCG=EF=@DF,6BDDFGG8=E@@DF,>=D@DCFACBD?F,,31+@79D;;BDE7@+4A:58<;D9+3,++29;FGGDC++=+==59*95BE2?20)/59C>;<C**5@67+;7CC9
@M03364:276:000000000-BLYN8:1:1101:12730:3973 2:N:0:1
GGACTACCAGGGTTTCTAATCCTGTTTGCTCCCCACGCTTTCGAGCCTCAGCGTCAGTTACAGACCAGAGAGCCGCCTTCGCCACTGGTGTTCCTCCATATATCTACGCATTTCACCGCTACACATGGAATTCCACTCTCCTCTTCTGCACTCAAGTCTCCCAGTTTCCGATGCACTTCTTCGGTTGAGCCGAAGGCTTTCACATCAGACTTAAGAAACCGCCTGCGCTCGCTTTACGCCCAATAAACCCG
+
CCCCCGGGGGGGGGGGGGGGGGGGGGGGGGGGGFGGGGGGGGGCGGGGGGGGGGGGGGGGGDFGGGGGGGFGGGGGGEGGGGGGGGGGGGGGGGGGGDCFGGGFGGGGGGGGGGGGGGGGGDFGGGGGA:CFGGGGCBBFEFGGGGGGGAFDGGF8D;,@BFGGGFFGFGGG>EFGGGGGGGGEGGGGGGGGGGGGFGFGGFCCFGCFCGGGD@FCGGG7?EF9>F>DFFFEG3C4+(=CCDFFGF6)298
@M03364:276:000000000-BLYN8:1:1101:18772:3979 2:N:0:1
GGACTACTCGGGTTTCTAATCCTGTTTGCTACCCATGCTTTCGAGCCTCAGCGTCAGTTACAGACCAGACAGCCGCCTTCGCCACTGGTGTTCTTCCATATATCTACGCATTTCACCGCTACACATGGAGTTCCACTGTCCTCTTCTGCACTCAAGTTTCCCAGTTTCCGATGCACTTCTTCGGTTGAGCCTAAGGCTTTCACATCAGACTTAAGAAACCGCCTGCGCTCGCTTTACGCCCAATAACTCCG
+
CCCC8FFG,BFGGEGFEE6CC@EFFGGGGGDEAFFFF8FFF9:9FGGGGGGGGCE,FEAFGFFFD8EEFGFGGCFGEEGG@CCFEGFG9AEF<FCFGGFFGABGGGFFGGEGGGGGGFG>FFD<FGFD,9AAF,EEEEFFFFGFEFFGACD=DFGGGGGGGGGGGCFD:BCEGG8DFGGGGFF6>CC88B6,,3DFGFBCGGGCE6CFDDDGGGDD7;DFFGF)/9=B>BEECFC:C2CBE>6AFG*.?F5
@M03364:276:000000000-BLYN8:1:1101:20140:4002 2:N:0:1
GGACTACACGGGTATCTAATCCTGTTTGCTCCCCACGCTTTCGCACCTGAGCGTCAGTCTTTGTCCAGGGGGCCGCCTTCGCCACCGGTATTCCTCCAGATCTCTACGCATTTCACCGCTACACCTGGAATTCTACCCCCCTCTACAAGACTCTAGCTTGCCAGTTTCAAATGCAGTTCCCAAGTTAAGCTCGGGGATTTCACATCTGACTTAACAAACCGCCTGCGTGCGCTTTACGCCCAGTAATTCCG
+
CCCCCGGFFGGGGCFGGGGGGGGGGGGGGGGGGGGGGGGGGGGGGGGGGDFGGGGGGGGGGGGGGFGGGGGGGGGGGGGGGGGDGGGGGGGFFFFFGFGGGGGGGGGGGGGGCGEGGGGGGGFGGGGG?FFGGGGGGFCGGGGGGGG9D,@?CGGCGGGGCFGFEGAEFGGGC9CFFGGGGGGGGC:FE9B<EEECCGFDGFGFFF>C8FDGGGFG*CFGEGD0=FBE;B>EGCC67?GDEF067>=<DF*
@M03364:276:000000000-BLYN8:1:1101:5779:4110 2:N:0:1
GGACTACTGGGGTTTCTAATCCTGTTTGCTCCCCACGCTTTCGCACCTGAGCGTCAGTCTTCGTCCAGGGGGCCGCCTTCGCCACCGGTATTCCTCCAGATCTCTACGCATTTCACCGCTACACCTGGAATTCCACCCCCCTCTACGAGACTCAAGCCTGCCAGTTTCAAATGCAGTTCCCGGGTTGAGCCCGGGGATTTCACATCTGACTTAACAGACCGCCTGCGTGCGCTTTACGCCCAGTAATTCCC
+
CCCCCGGDGGGG@FGGGGGGGG9CFGGGGGGFGFFEGGGGGGGCGGEFCECDGGGGGGGGGGCFGGGGGGGDGGGEGGGGGGGGFEEEGGGGGGFADGG9,EFGG9FFGG@CEGGGGGGGGGEFFFGFGGFGGF;F8EGGD>BD9;D8C+3:DFCEFGGGGGGGGFEGFCAEGF,>CFFG2*48F>54<FGC*4**1=CFGGGG=*;C++;1C7F>CDG=)7<((.376)757C96?:GGG::@FF8::7*
@M03364:276:000000000-BLYN8:1:1101:14564:4117 2:N:0:1
GGACTACTGGGGTTTCTAATCCTGTTTGCTCCCCACGCTTTCGAGCCTCAGTGTCAGTTACAGGCCAGAGAGCCGCTTTCGCCACCGGTGTTCCTCCATATATCTACGCATTTCACCGCTACACATGGAATTCCACTCTCCTCTCCTGCACTCAAGTCTACCAGTTTCCAATGCATACAATGGTTGAGCCACTGCCTTTTACACCAGACTTAATAAACCACCTGCGCTCGCTTTACGCCCAATAATTCCGG
+
CCCCCGGGGGGGGGGGGGGGGGGGGGGGGGGGGGGGGGGGGGGGGGGGGGGGGGGGGGGGGGGGGGGGGGFGGFGGGGGGGGGGGGGGGGGGGGFFGGGGGFGGGAFGGGGEGGGGGGGGGGGGFGGGGGGGGGGGGGGGGGGGGGGGGGGGGGFFGFGGGGGGGGGGCFGG?EFFGGGGGGGGGGGGGB?FGGGGGGGG+CED5?*@FFBF@DGG7C<19CFEB@AFFFFFGGGFFFE:E36A*;AE@CC
@M03364:276:000000000-BLYN8:1:1101:10500:4133 2:N:0:1
GGACTACTCGGGTATCTAATCCTGTTTGCTCCCCACGCTTTCGAGACTCAGCGTCAGTTACAGACCAGAGAGTCGCCTTCGCCACTGGTGTTCCTCCATATATCTACGCATTTCACCGCTACACATGGAATTCCACTCTCCTCTTCTGCACTCAAGTTCCCCAGTTTCCAATGACCCTCCACGGTTGAGCCGTGGGCTTTCACATCAGACTTAAGAAACCGCCTGCTCTCGCTTTACGCCCAATAAATCCG
+
CCCCCGGGGGGGGGGGGGGGGGGGGGGGGGGGGGGGGGGGGGGGGGGGGGGGGGGGGGGGGGGGGGGGGGGGGGGGGGGGGGGGGGGGFFGGGGGGGGGFGGGGGGGGGGGGGGGGGGGGGGGGGGGGGGGGFFGGGGGFGGGDEEFGGGGGFF@DEGGGGGCEGGGGGGGGGFGFEGGGGGGGGGGFGGGGEGGGGGGGGGGGFFGGGGGGGGGCGGGGDG@@>FEFFFF>DFGECDGGG:;F>F6<F7:
@M03364:276:000000000-BLYN8:1:1101:19473:4166 2:N:0:1
GGACTACTCGGGTATCTAATCCTGTTTGCTCCCCACGCTTTCGCACCTGAGCGTCAGTCTTCGTCCAGGGGGCCGCCTTCGCCACCGGTATTCCTCCAGATCTCTACGCATTTCACCGCTACACCTGGAATTCTACCCCCCTCTACGAGACTCTAGCTTTCCAGTTTCCAATGCAGTTCCCAGTTTGAGCCCGGGGATTTCACATCTGACTTAACAAACCGCCTGCGTGCCCTTTACGCCCAGTAATTCCG
+
CCCCCGGFEFGGGGGGGGGGGGGGGGGGGGGGGGGGGGGGGGGC@FGGFFFGGGGGGG<D<@CEFGGGFDGGGGGGGGGGGGGG7AFGGGGGGGGGGGGFG@EFGGGGGGGGGGGGFGGGGGGG,DFFCGGGGGGGF8=FEGGGGF6B+C@FGCFGGF;33ECGGGFG3@DFFCEFCFFDGGG2;DDCGFG87CEE=EGF:FC+:C++2:DF+1++*1:5):A22A2>(<)7CCCAF:CE=),9CCFBGC*
@M03364:276:000000000-BLYN8:1:1101:10773:4208 2:N:0:1
GGACTACTAGGGTTTCTAATCCTGTTTGCTCCCCACACTTTCGCACCTGATCGTCAGTTTTCGTCCAGGGGGCCGCCTTCGCCACCGGTATTCCTCCATATCTCTACTCATTTCACCGCTACACCTGGAATTCTACCCGCCTCTACGGGACTCTAGCTTTCTAGTTTTAAATTCAGTTACCAGGTTGAGCCGGGGGATTTCACATCTTACCTAACAAACCGCCTGCGCGCCCTTTACGCCCAGTAACTCCG
+
@<B<@FGA,CF96EFF9E@FEF,CF<E<CF<,66;@,BCFFCE,,@@F,C,6<;,,8E,,C,7;B:6F,8+8+6@FFF:F@@CFG,+CF>C<?FEAF=,,,,@ADFG,?FEBEFF<ECF8CFGC=EFGC<C8A@EC,4+86=ED,8++8@CFG,>A,3,,,,3@,3@;,,,3,>,EDC,@,,7*33@,@;33418C5*:,11@F+;7+::*;+*22****)=53(8>)(0))95C-7(A**)(9:C*):**
@M03364:276:000000000-BLYN8:1:1101:13069:4215 2:N:0:1
GGACTACACGGGTATCTAATCCTGTTTGCTCCCCACGCTTTCGCACCTGAGCGTCAGTCTTCGTCCAGGGGGCCGCCTTCGCCACCGGTATTCCTCCAGATCTCTACGCATTTCACCGCTACACCTGGAATTCTACCCCCCTCTACGAGACTCAAGCTTGCCAGTTTCAAATGCAGTTCCCAGGTTGAGCCCGGGGATTTCACATCTGACTTAACAAACCGCCTGCGTGCGCTTTACGCCCAGTAATTCCG
+
CCCCCGGGGGGGGGGGGGGGGGGGGGGGGGGGGGGGGGGGGGGGGGGGGGGGGGGGGFGGGGGGGGGGGGGGGGGGGGGGGGGGGFGGGGGGGGGGGGGGFGGGGFGGGGGGGGGGGGGGGGGGGGGGGGGGGGGGGGGGGGGGGGGGG6CFGFGGGGGGCFGGGGGG79>EGGGFFGGFGFGFFGGGGGGGGGGG5CFGFFFGFFGGGGGGGFGGGGDGFGFFBFFF:EFEGGG<4(;EGBBFG>@):F*
@M03364:276:000000000-BLYN8:1:1101:12268:4216 2:N:0:1
GGACTACTGGGGTATCTAATCCTGTTTGCTCCCAACGCTTTCGCACCTGAGCGTCAGTCTTCGTCCAGGGGGCCGCCTTCGCCACCGGTATTCCTCCAGATCTCTACGCATTTCACCGCTACACCTGGAATTCTACCCCCCTCTACGAGACTCAAGCTTGCCAGTTTCAAATGCAGTTCCCAGGTTGAGCCCGGGGATTTCACATCTGACTTAACAAACCGCCTGCGTGCGCTTTACGCCCAGTAATTCCG
+
CCCCCFGGGGGGGGGGGGGGGGGGGGGGGGGGG8FFGGGGGGGGGGGGGGGGGGEGGGGGGGGGGGGGGGGGGGGGGGGFCEGGGGGGGGGGGGGGGGGGGGGGGGGGGGGGGGGGGGGGGGGGDGGGCFGGGGGGGGGGGGGFABEGGEEFGGGGGGFGGGGGGFFFGGFGGGGGGGGEFFFGGGGGCGG;EGGGCGGGGGGG67FF7DC7FFGGGC*A>E:?DF;D::>BGGG<F:GG5@<?**=>GD>
@M03364:276:000000000-BLYN8:1:1101:21387:4220 2:N:0:1
GGGCTTGTGGGGGTTCTTATTCTGTTTTGTCCCCCCGCTTTTGCACCCGAGCGTCAGTCTTCGTTCACGGGGCCGCCTGTTCCACCGGGATTCCCCCACAACTTTTCGCGTTTCACCGCCCCACCCGGGAATCCACCCCCCTCTTCGAGATCCAAACCTTCCCATTTTAAATGCAGGTCCCTCGGTTGGGCCGGGGAGTTAACATCTTCATTAAAACACAGTCCCCGTTCGCGTTACGCCCACTCATTTCC
+
6C9-,,+,,=CEC:F,,,<6,<,;;C,,66;;@F7C:CC,D,,,,69,++6+@7,,@<C,C,6C,E9:EF@F7+++8++9,,<5<F7>>7+B,,,:@+++4@8,,,5++++8+3,C<+@++++3@+3**336<>,@:EGEE5C4,6**6/**:2,,*=*+++3+,+++15;+251+**+3=+*3*3*****1:CC****2**+0***220:>*C*:**1*)+*)))()()0))/9()(*:C)()22/40:2
@M03364:276:000000000-BLYN8:1:1101:9977:4243 2:N:0:1
GGACTACTCGAGTTTCTAATCCTGTTTGCTCCCCACGCTTTCGCACCTGAGCGTCAGTCTTTGTCCAGGGGGCCGCCTTCGCCACCGGTATTCCTCCAGATCTCTACGCATTTCACCGCTACACCTGGAATTCTACCCCCCTCTACAAGACTCTAGCCTGCCAGTTTGGAATGCAGTTCCCAGGTTGAGCCCGGGGATTGCACATCCGCCGTGACAGACCGCCTGCTAGCGCTTGAGGCCCGTGTTTCCGG
+
CCCC<<CF8@,-;=6@F<6E6FFAFFGGGGFGC@EEECF7<<CE7@CF@@<,CFGGDGAEGG9F99@FF@CEG@++7,FF77=F@F:FCCFCCEDFFGGFGDFFFFDF@FCCEE?F,FF8+=:AFCDF<F<>7FG,,,+=C8>?FEC,>88+@;EFA8C:CGC6>=,,3@>,,@F9E;;359D>2:DF6B>EEDG=5:66*2=+:**:**)2/:*+*25=5*0(,),*)08)>7*.)4;8=)4)**0)**1
@M03364:276:000000000-BLYN8:1:1101:17439:4271 2:N:0:1
GGACTAACGGGTTTTTGATCCTGTTTGGTCCCCACTTTTTCGTGCCTTAGTGTCAGTTACCGCGCAGATAGCCGCCTTCGCCTCTGGTCTTCCTCCATATATTTACGCATTTCACCCCTTCATATTGAATTCCACTTCGCTCGTCCAGACTTAAGTCTCCCAGTTTCCAATCACCCTCCCCGGTTCAGCCGGGCGCTTTCACATCAGACTTAAGAAATCGCCTGCGCTCGCGTTAATCCCACTAAATCCGG
+
C-@@@<,,BFCF;B,C+8,<,6,,CF,,;E,6C@C,,,,CEC,,,,C,C,6,C@6,E<6,6,+6@CE:,C,E,66+@4,,8,,,:?=C,6C,:?,BF,,,5A,CAF,7,,BE,@A,,49,4B,,,,,CF9?D;,C,,,6@@F+6+++48=D+,,,8E,>,36,3?=,>D,3,2@,=8=@A+5438+,5BB>CE5**;8:,:=C@F+;0;8+11C+=*+1/878?08()(.:):)*(+13A+),)**14C<D
@M03364:276:000000000-BLYN8:1:1101:26022:4291 2:N:0:1
GGACTACCAGGGTTTCTAATCCTGTTTGCTCCCCACGCTTTCGCGCCTCAGCGTCAGTTACAGACCAGAGAGCCGCCTTCGCCACTGGTGTTCCTCCATATATCTACGCATTTCACCGCTACACATGGAATTCCACTCTCCTCTTCTGCACTCAAGTCTCCCAGTTTCCAATGACCCTCCCCGGTTGAGCCGGGGGCTTTCACATCAGACTTAAGAAACCGCCTGCGCTCGCTTTACGCCCAATAAATCCG
+
CCCCCGGGGGGGGGGGGGGGGGGGGGGGGGGGGGGFDEGGGGGGGFEEGGGGGGG7CFGGGFCCGGGGGFGGFFGGGGGGCGGGGGGGGGGGGGGGGGGGGGGGGGGGGGGEEGGFEFGGGGGGCFGGGGGGGGGGGG9FDF8D@EGGGDFGGF89@@D=A8DFDAGGGGDGGB,@,6DEGEEGGGGGGFGGC:CE:BC?DFFFFGCGC8F7@:;FFC<E5EB?;FFFBF:<<C5AFFGGG>2>*>@A>FC
@M03364:276:000000000-BLYN8:1:1101:20155:4291 2:N:0:1
GGACTACAGGGGTATCTAATCCTGTTTGCTCCCCACGCTTTCGCACCTGAGCGTCAGTCTTTGTCCAGGGGGCCGCCTTCGCCACCGGTATTCCTCCAGATCTCTACGCATTTCACCGCTACACCTGGAATTCTACCCCCCTCTACAAGACTCTAGCTGACCAGTTTCAAATGCAGTTCCCAAGTTAAGCTCGGGGATTTCACATCTGACTTAATCAACCGCCTGCGTGCGCTTTACGCCCAGTAATTCCG
+
CCCCCGGGGGGGGGGGGGGGGGGGGGGGGGGGGGGGGGGGGGGGGGGEFEF<FGFDGEFFFFFFEEGGFGGGGDGGGGGGGGEGCFGGGGGGGCFGD8FFGDCFGGGGGEGGGGGGFFGGGGGGGGGGDFGGGG9FEFDGGEEGGGCC9DGFDFGF=E99CFGGGFGGGGGGGGGGFFC:9D?FGGGGGG9AC*>CE8C?@8FCFGGGGGGGGGGGFCGC5:A?@F9A1>B>GGC<FBGGD3:FFFFFGG4
@M03364:276:000000000-BLYN8:1:1101:5447:4296 2:N:0:1
GGACTACAGGGGTTTCTAATCCTGTTTGCTCCCCACGCTTTCGCACCTGAGCGTCAGTCTTTGTCCAGGGGGCCGCCTTCGCCACCGGTATTCCTCCAGATCTCTACGCATTTCACCGCTACACCTGGAATTCTACCCCCCTCTACAAGACTCTAGCCTGCCAGTTTCGAATGCAGTTCCCAGGTTGAGCCCGGGGATTTCACATCCGACTTGACAGACCGCCTGCGTGCGCTTTACGCCCAGTAATTCCG
+
CCCCCGGGGGGGGGGGGGGGGGGGFGGGGGGGGGFGGGGGGEGCGGGGGGGGGGGGGFGGGCGGGGGGGDGGGEGGGGCFGGGGGGGGGGGGGGGGGGGGGCGGGCEFDEFGGGGGGGGGGGGGGGFFGGGGGGGFFGGGGGGGFGGF>CG?FFGFFGF8CGGGGGGG*6BCEGGFGGGGG?,*>CFG?CF5ECGD5EDCCGG76C<DC<)9;76;DCGFEGB((.,>?B>:)77<F?GGG>(/:*@AGF7
@M03364:276:000000000-BLYN8:1:1101:9155:4298 2:N:0:1
GGACTACTCGGGTTTCTAATCCTGTTTGCTCCCCACGCTTTCGAGCCTCAGCGTCAGTTACAGACCAGAGAGCCGCCTTCGCCACTGGTGTTCCTCCATATATCTACGCATTTCACCGCTACACATGGAATTCCACTCTCCTCTTCTGCACTCAAGTCTCCCAGTTTCCAATGACCCTCCCCGGTTGAGCCGGGGGCTTTCACATCAGACTTAAGAAACCGCCTGCGCTCGCTTTACGCCCAATAAATCCG
+
CCCCCGGGGGGGEGGEFGGGGGGGGGGGGGGGGGGGGGGGGGGGGGGGFGGGGGGGGGFGGGGGGGGGGGGGFGGGGGGGGGGGGGGGGGGGGGGGGGGGGGFDF<BEGGGGGGGGGDGGGGGGGGGGGFGGGGGGGGGGGGGGGGGEGGGGGGGGGGGGGGGFFGGGGFFGFFGGGGGGDGDGGDEGFFFGDGEGGGGGGGF7+6;CFDFGGD7;CGGGEGADFA0>9>BEGFC)*(;CEE?@F>?>7<9
@M03364:276:000000000-BLYN8:1:1101:9296:4310 2:N:0:1
GGACTACACGGGTTTCTAATCCTGTTTGCTCCCCACGCTTTCGCACCTGAGCGTCAGTCTTCGTCCAGGGGGCCGCCTTCGCCACCGGTATTCCTCCAGATCTCTACGCATTTCACCGCTACACCTGGAATTCTACCCCCCTCTACGAGACTCTAGCTTGCCAGTTTCAAATGCAGTTCCCAGGTTGAGCCCGGGGATTTCACATCTGACTTAACAAACCGCCTGCGTGCGCTTTACGCCCAGTAATGCCG
+
CCCCCFGEGGGEGGGGFDGFFGFGGF<FDFGGGGFGG@CEEFFGGGGFF8FGDGEGGGGGGFCFGGCFAFE:@CFGGGGGGGGGGFGGFCEFFFGGF<FCFEEC9FGGGGGGCFFEFGGGGGFGGGGB<@BFCFGGFBEF+@C=,@8+@?::BCG7CFGC:7D?FGDGF;;FCFGGGF,DC9:5>CFCFFFGGECEE5CGD7C>66:>7DGGGC>F7<:7)=A;FFFB?DEFGG3<BBGDG)(/0>6):*1
@M03364:276:000000000-BLYN8:1:1101:7179:4322 2:N:0:1
GGACTACAGGGGTATCTAATCCTGTTTGCTCCCCACGCTTTCGAGCCTCAGTGTCAGTTACAGGCCAGAGAGCCGCTTTCGCCTCCGGTGTTCCTCCATATATCTACGCATTTCACCGCTACACATGGAATTCCACTCTCCTCTTCTGCACTCCAGTCTCCCAGTTTTGAGTGACCCTCCTCGGTTGAGCCGAGGGCTTTCACACCCAACTTAAAAGACCGCCTGCGCGCCCTTTACGCCCAATAATTCCG
+
CCCCCGGG@FGGGGGGGGGGGGGGGGGGGGGGGGGGGGGGGGGFGGGGGGGFFGGGGGGCECFGGGGGCFFEFGGG:FFGGGGGGCEGGGGGGGGGGDFGGGGGGGGGGGGGFGGGGGGGGGGG9E=@FFGFFG9A==AFGGGGGGGG9=FFG8EF=9@CBFGG@DFGFGFCF;,=@CGGG?BCGGGF6FF8EEEG*3@CFGGF>DDFDGG>8:+++*=8AED><FFF0)).>CG<;7GGGD0FC*9>G=6
@M03364:276:000000000-BLYN8:1:1101:5623:4323 2:N:0:1
GGACTACACGGGTTTCTAATCCTGTTTGCTCCCCACGCTTTCGCACCTGAGCGTCAGTCTTCGTCCAGGGGGCCGCCTTCGCCACCGGTATTCCTCCAGATCTCTACGCATTTCACCGCTACACCTGGAATTCTACCCCCCTCTACAAGACTCTAGCCTGCCAGTTTCGAATGCAGTTCCCAGGTTGAGCCCGGGGATTTCACATCCGACTTGACAGACCGCCTGCGTGCGCTTTACGCCCAGTAATTCCG
+
CCCCCFGGFGGGGGGGGGGGGGGGGGGGGGGGGGGGGGGGGGGGGGGGGGGGGGEFGFGGGGGGGGGFFGGGGGGGGGGGGGGCGFGGGGGGGFGGGGGGFGGGGGGGEEGGGGGGFEG8FGGFGGGGGGGGGGGGGGGGGDGGGGGGFGGFCGGGGGGGFFFGGGGGEGGFGFFGGGGC?FG5:BEEGG?CGGGGCG6=CFGGFGFD*9DGGFFFGFGGFGD<(.4083>BCGC<?6E8EDBFF7BBDG4
@M03364:276:000000000-BLYN8:1:1101:23183:4348 2:N:0:1
GGACTACCGGGGTTTCTAATCCTGTTCGCTCCCCACGCTTTCGAGCCTCAGCGTCAGTTACAGACCAGAGAGCCGCCTTCGCCACTGGTGTTCCTCCATATATCTACGCATTTCACCGCTACACATGGAATTCCGCTCTCCTCTTCTGCACTCAAGCCTCCCAGTTTCCAATGACCCTCCCCGGTTGAGCCGGGGGCTTTCACATCATACTTAAGAAACCGCCTGCGCTCGCTTTACGCCCAATACATCCG
+
CCCCCCFGGGGGCEGFGGGGGGGGGGG7FGGG8F8BFCGFFG7@FFEGGFDFGGGGCCFCFCFFEGGGGG,BDFFGGGGGGGGGGGGGGGGCFGGGGGFFFGGGGGGGGGGEF<FGGGGE7BEGGEFGG?FFFBEGCE=FFFDFGGGFFDEFGGF,,6,DDCED,@,>E;,@CG;6DFFGGGDC@EG66EFC7=E5EGDC=CGD+*+3+1;31;CGCDFC3=@??F280>5)9>/)9:GEGBB@G*9<7F*
@M03364:276:000000000-BLYN8:1:1101:13635:4350 2:N:0:1
GGACTACTGGGGTTTTTAATCCTGTTTGCTCCCCACGCGTTCGCAATTGAGCGGCAGTGTTTGTCCAGGGGGCCGCTTTAGCCATGGGTATTCCTCGAGATATCTACGCATTTCACAGCTACACCTGGAATTCTACCCCCCTCTACGTGACTCTAGTTTGACAGTTTCAAATGTAGTTACCAGGTTGAGCGCGGGCATTTGACATCTGAGTTATCATACCGCCTGCGTTCGCTTTACGCCCAGTAATTACT
+
-CCCC,F<@-,+@F@,9,CC<C,C6CFF,C,,C,,+7@+@:,,FG6,,,,;66+86@:,6,,9E,,C,,@+@F++>+44,5C<F,,B<B<,5,,C,++4B<5@,=,5++:7+C,F,,,4=:9E,,4:AFD<F;5;,,,+8>=C+,,+,,53?,,,3,7@;,,,,@,,,53DD,,533,,,7>C*2,,,,6****1***+1+++3+*++++21++++++96)=)((03>(05)97*6*4C5>DB6:F6)*:2
@M03364:276:000000000-BLYN8:1:1101:7255:4378 2:N:0:1
GGACTACTAGGGTTTCTAATCCTGTTTGCTCCCCACGCTTTCGCACCTGAGCGTCAGTCTTTGTCCAGGGGGCCGCCTTCGCCACCGGTATTCCTCCAGATCTCTACGCATTTCACCGCTACACCTGGAATTCTACCCCCCTCTACAGGACTCTAGCTGACCAGTTTCAAATGCAGTTCCTAAGTTAAGCTCGGGGATTTCACATCTGACTTAATCAACCGCCTCCGTGCGCTTTACGCCCACTAATTCCC
+
CCCCCGGFCFGGGFGGGFFGGGE@FDGGGGFFGGGG@FEFFGFC7BFFFFGGGGGGGE,CCCFFGGGFCCEFEGGGGGGGFG,CF<F7FEGGGD=B8A,EEEFGCEGFDCFEGCFGGFGGGGGG=:FFFGE:FFFG9>>CEEEDFFF,,3>D,EDCC99,@7D?@BEGGF;>@>9,@EFF,E>?F9FCC9>FCE5ECEGFGCDGAGCFFGF7=+1+10==>=>((06>3>DA3:<2*(285)()*2=>F7*
@M03364:276:000000000-BLYN8:1:1101:11945:4400 2:N:0:1
GGACTACTGGGGTTTCTAATCCTGTTTGCTCCCCACGCTTTCGCACCTGAGCGTCAGTCTTTGTCCAGGGGGCCGCCTTCGCCACCGGTATTCCTCCAGATCTCTACGCATTTCACCGCTACACCTGGAATTCTACCCCCCTCTACAAGACTCTAGCTTGCCAGTTTCAAATGCAGTTCCCAAGTTAAGCTCGGGGATTTCACATCTGACTTAACAAACCGCCTGCGTGCGCTTTACGCCCAGTAATTCCG
+
C9CCCGGGGGGGGGGFFFGFCF@FGGGGGGGFFE8FEECFFGGFGEEGFGFGGGCFGFEEGECFGGGGG7FDCCFEGGGGEDGEEGFGG@FGGFFD<EFFG@CF@EGGGGGGGGFGGGCECFGFFCGGFFGGGGGGGEGGGGGGDFGEDFGFGECFFGGGFGGGBEFCFGGFGGGCFGGGG9?FEFCGGG;EGGGG:CGGGGGG68=7+:CD7+?C>*/CDCEFFA@8())7CGFAFFE:EB6F>*/6:C7
@M03364:276:000000000-BLYN8:1:1101:17569:4403 2:N:0:1
GGACTACTGGGGTATCTAATCCTGTTTGCTCCCCACGCTTTCGTCCCTGAGCGTCAGTGTACATCCAGTAAGCTGCCTTCGCCATTGGTGTTCTTCCTAATATCTACGCATTCCACCGCTTCACTAAGAATTCCGCTTACCTCTATGTAACTCTAGTCAGCCAGTATCCAAAGCGGGCTGGGGTTGAGCCCCAGGCTTTAACTCTAGACTTGACAAACCGCCTACGAACGCTTTACGCCCAATAATTCCGG
+
CCCCCFGGGGGGGGGGGGGGGGGGGGGGGGGFDFFGGDGGGGGGFGGGGGGGGGGGGGGGFGGGGCF@FACFGGGGFGFGGGFCGCFGGGGGGGFGGGGGG9EEFGGGGGGFGGGGGGGCGDGGGDFF9EFGFFGGGGGGGGGFFGGGFGFGGFGGGDGGGGG8=EEGDGDAFD>EGGCGGGGGGGGFG7D65@5EGGGGGGADFFF7:D9F7CCC>CFGEE>=>A@A@FFEGG+>E<C8E31;7CA?7CD
@M03364:276:000000000-BLYN8:1:1101:20935:4407 2:N:0:1
GGACTACAGGGGTATCTAATCCTGTTTGCTACCCATGCTTTCGAGCCTCAGCGTCAGTTACAGACCAGACAGCCGCCTTCGCCACTGGTGTTCTTCCATATATCTACGCATTTCACCGCTACACATGGAATTCCACTCTCCTCTTCTGCACTCAAGTCTCCCAGTTTCCAATGACCCTCCCCGGTTGAGCCGGGGGCTTTCACATCAGACTTAAGAAACCGCCTGCGCTCGCTTTACGCCCAATAAATCCG
+
CCCCCGGGGGGGGGGGGGGGGGGGGGGGGGGGGGGGGGGGGGGFGGGGGGFGGGGEGGGGGGGGGGGGFCFGGGGEGGGGGGGGGGGFGGGGGGGGGGGGGGGCGGGGGGGGGGGGGGGGGGGGGGDFFEFGGFGGFFFFGGGGFFFFAAFGDGFEFCF98@?CFGGC8;FFEGF??D886CGGGGEFCGG>7E88*4>6C7?+B<7*;6DFGFFGGGGGFGFFDA>F0>;>DGGCF?G>C>?FFFF>769
@M03364:276:000000000-BLYN8:1:1101:7211:4407 2:N:0:1
GGACTACTCGGGTTTCTAATCCTGTTTGCTCCCCACGCTTTCGAGCCTCAGTGTCAGTTACAGGCCAGAGAGCCGCTTTCGCCTCCGGTGTTCCTCCATATATCTACGCATTTCACCGCTACACATGGAATTCCACTCTCCTCTCCTGCACTCAAGTCTACCAGTTTCCAATGCATACAATGGTTGAGCCACTGCCTTTTACACCAGACTTAATAAACCACCTGCGCTCGCTTTACGCCCAATAAATCCGG
+
CCCCCFAFECDD8FBFFF9EFFGGFFGGGGGGGGGGGGGGGGGG?;F@FGGGGGFGGGGGGGDGGGGFGGGGGGC77:,AFCF7@BFDGGGGGG;FGGGGGGGCFGFG>@F7DCG<FGGGGGGG?C,ADAFFEF9?=FCFFED@8@=FFFEGGFD33,3@DD8,CFGE,@DFCFFDFGGDAE,@,@,=?FGGC6BEGGGFCFGGFD*99*?@=CE++*,4@9*:>>AB=?ADFGFEB@G@EFDFFFACC5:
@M03364:276:000000000-BLYN8:1:1101:25158:4413 2:N:0:1
GGACTACAGGGGTTTCTAATCCTGTTTGCTCCCCACGCTTTCGCACCTGAGCGTCAGTCTTCGTCCAGGGGGCCGCCTTCGCCACCGGTATTCCTCCAGATCTCTACGCATTTCACCGCTACACCTGGAATTCTACCCCCCTCTACGAGACTCAAGCTTGCCAGTTTCAAATGCAGTTCCCAGGTTGAGCCCGGGGATTTCACATCTGACTTACCAAACCGCCTGCGTGCGCTTTACGCCCAGTAATTCCG
+
CCCCCFGFCGCEGEGGGGGGGGGGGGGGGG9FGGG+@FGGGGC,BFGGCFGDGGGGGFCEAFFGGGEG87FFGFGGGGGGGGGGFBFGG@GGGGGGGGGGGGGGGGGGGGGGGGGGGGGGGGGGGGGGGGGGG9EFG,>CCGGGFGGB+@EGF6CC;D;?EGGFFAFEA;;>EGEFGGG,2;D5FGGGGGGG5:E5*=CFGFFC=FFDCFFFG7CFDFGGFGFF?FF>?B@BDDDBFFGEGF?FGG6AGG7
@M03364:276:000000000-BLYN8:1:1101:15119:4428 2:N:0:1
GGACTACTCGGGTTTCTAATCCTGTTTGCTCCCCACGCTTTCGCGCCTGAGCGTCAGTCTTAGTCCAGGGGGCCGCCTTCGCCACTGGTATTCCTCCAGATCTCTACGCATTTCACCGCTACACCGGGAATTCCACCCGCCGCTACAGGACTCCAGCTGCCCAGTTTCAAATGCAGTTCCCAGCTTAAGCCCGGGGCTTGCACATCTGACTGACTCAACCGCCTGCGTTCGCTTTACGCCCAGTACTTCCG
+
6AA-86CF<F@FE,6C<F,ECE,EFGG8CE,EFF<FF@:;FC6,+@F@FD,,6@@6BCFC,,9,66CE:6@+CCF:>F@A4F=7F,C4C5,959C,B:4,,:,C,,,9=+B=EEABFCE>+@EF,++@+3=3,,37,>3@8+++@+,33,@0D,@@D6E,,6,@,56?=C5,=ECFD7,5DC,,7,1,,,,;4518**3*2*+++*2::10+007:69A*8C@30@B),5)5*1*6838C*),0**1-C71
@M03364:276:000000000-BLYN8:1:1101:22945:4438 2:N:0:1
GGACTACTGGGGTATCTAATCCTGTTTGCTCCCCACGCTTTCGAGCCTCAGCGTCAGTTACAGACCAGAGAGCCGCCTTCGCCACTGGTGTTCCTCCATATATCGACGCATTTCACCGCTACACATGGAATTCCACTCTCCTCTTCTGCACTCAAGTCTCCCAGTTTCCAATGACCCTCCCCGGTTGAGCCGGGGGCTTTCACATCAGACTTAAGAAACCGCCTGCGCTCGCTTTACGCCCAATAAATCCG
+
CCCCCGEDF@AGGGGGGGGGGGFGGGGGGGGGDFGEGGGGGG7CEFGGGGGGGGGGGGGGF,C,EFFFF<EFGG+CEGEGGGGGEGFFGGGGFCGEFCFGGGFC,9@FCGGGFGC?FCECEGGF9FFFF:CAFGFGG89FFCFG,EECFC8DGFFG;EA,EG,DBEFGD9@FG9E,@DDGGG>EFGE?CFG8CECCE:CF?>FDFGCG4FGGCCC:CFG=)7);;FB:6>E:D*C<74CEGF:FF*=>FF1
@M03364:276:000000000-BLYN8:1:1101:8357:4467 2:N:0:1
GGACTACTGGGGTTTCTAATCCTGTTTGCTCCCCACGCTTTCGCACCTGAGCGTCAGTCTTTGTCCAGGGGGCCGCCTTCGCCACCGGTATTCCTCCAGATCTCTACGCATTTCACCGCTACACCTGGAATTCTACCCCCCTCTACGAGACTCAAGCTTGCCAGTTTCAAATGCAGTTCCCAGGTTGAGCCCGGGGATTTCACATCTGACTTAACAAACCGCCTGCGTGCGCTTTACGCCCAGTAAATCCG
+
CCCCCGGGGGGGGGGGGGGGGGGGGGGGGGGGGGGGGGGGGGGGDGGGFGGGGGGGGGGFGGGGGGGFGD@FGGGGGGGGGGGGGGGGGCFGGECGGDFGGDFGGGGGGGGGGGGGGGGGGGGGGGGFGGGGGFDG9DDFEGGGAD?CC:@FG8EFFGGFFGGGGGGGGGGGGGGGGGGGE>?FFFGGFFGGCEGG*CGFFDGGFG7CCFFG+++@CFGG3EFFDFF7<B5DGGFAF?GG*53@F7*6?<)
@M03364:276:000000000-BLYN8:1:1101:8201:4476 2:N:0:1
GGACTACTGGGGTTTCTAATCCTGTTTGCTCCCCACGCTTTCGCACCTGAGCGTCAGTCTTCGTCCAGGGGGCCGCCTTCGCCACCGGTATTCCTCCAGATCTCTACGCATTTCACCGCTACACCTGGAATTCTACCCCCCTCTACGAGACTCTAGCTTGCCAGTTTCAAATGCAGTTCCCAGGTTGAGCCCGGGGATTTCACATCTGACTTAACAAACCGCCTGCGTGCGCTTTAGGCCCAGTAATTCCG
+
CCCCCGGGGGGGGGGGGGGGGGGGGGGGGGGGGGGGGGGGGGGGGGGGGGGGGGGGGGGGGGGGGGGGGGGGGGGGGGGGGGGGGGGGGDFFFGGGFDFFGGGGGF9DCEGGGGGGGGGGGGGGGGGGGGFGGGGGGGGCEGEGCFGGGGGGGFFCFFCGGGGGGGF97EFGGFFFGGGGGECGG9CCFFCCGEGDCECFGGGGFFGG>GGGGGCFGGFCDGDF0@2BFBB>DDF2*.<CCD:?C>F:CF9
@M03364:276:000000000-BLYN8:1:1101:11582:4578 2:N:0:1
GGACTACTCGGGTTTCTAATCCTGTTTGCTCCCCACGCTTTCGCACCTGAGCGTCAGTCTTTGTCCAGGGGGCCGCCTTCGCCACCGGTATTCCTCCAGATCTCTACGCATTTCACCGCTACACCTGGAATTCTACCCCCCTCTACAAGACTCTAGCTGACCAGTTTCAAATGCAGTTCCCAAGTTAAGCTCGGGGATTTCACATCTGACTTAATCAACCGCCTGCGTGCGCTTTACGCCCAGTAATTCCG
+
CCCCCGGGGGGGGGGGGGGGGGGGGGGGGGGGGGGGGGGGGGGGGGGGGGGGGGGGGGGGGGGGGGGGGGGGFGGGGGGGGGGGGFGGGGGGGGGGGGGCGGGGGGGGGGGGGGGGGDGGGGGGGGGGGFFFFGGGGGGGGGGGGGGGGGGGGGGGGGGDFGGGGGGGGGGGGFGGGGGGGGGGGGFFGG;FGGGGGGGCD@FG8?FF7+;DFGGGGGGGFGFFFFFF?DF>DGGB?1EGGF07F*=AGG9
@M03364:276:000000000-BLYN8:1:1101:8634:4582 2:N:0:1
GGACTACTGGGGTTTCTAATCCTGTTTGCTCCCCACGCTTTCGAGCCTCAGCGTCAGTTACAGACCAGAGAGCCGCCTTCGCCACTGGTGTTCCTCCATATATCTACGCATTTCACCGCTACACATGGAATTCCACTCTCCTCTTCTGCACTCAAGTCTCCCAGTTTCCAATGACCCTCCCCGGTTGAGCCGGGGGCTTTCACATCAGACTTAAGAAACCGCCTGCGCTCGCTTTAAGCCCAATAAATCCG
+
CCCCCGGGGGGGGGGGGGGGFGGGGGGGGGGGGGGGGDGGGFGGGGGGGGGGGGGGGGGGGGGGGGGGGGGGGGGGGGGGGGGGGGGGEFGGGGGGGFGGGFGGFFFFGGGGGGGGGGGEEEGGFGGGFFGGGGGGGGGGFFGGGGGGGCFCCF8DEDGGCFGGGGGGCFGGGGGGGGDEEE>GGG>FFGGGGGGGDGGF++=7BFGGF*0CCDDGFGDG55>11A1>@EFEDGGA*-<CF4:5*:B2:77
@M03364:276:000000000-BLYN8:1:1101:21046:4584 2:N:0:1
GGACTACTCGGGTTTCTAATCCTGTTTGCTCCCCACGCTTTCGAGCCTCAGCGTCAGTTACAGACCAGAGAGCCGCCTTCGCCACTGGTGTTCCTCCATATATCTACGCATTTCACCGCTACACATGGAATTCCACTCTCCTCTTCTGCACTCAAGTCTCCCAGTTTCCAATGACCCTCCCCGGTTGAGCCGGGGGCTTTCACATCAGCCTTAAGAAACCGCCTGCGCTCGCTTTACGCGCAATAAATCCG
+
CCCCCFGGGGGGGGGGGGGGGGGFGGGGGGGGGGCFFGGGFGEDGECFD<F<FGGCEG@FFGGFGGFC@FCCGGG>FEBF,BCFCEEGGGGGGF@EGGGGGGEFEAFEEFCFFGGGGGGDEGGGGGGGFGGGGGGGGGGGGGFFF>;FDCCFF?DFFC,,C6,@<EAE:FAECEGGGGG6ECG6CC6@@FCEGGEGG>B?C89866+**02;=FGGGGGG:5)31513@AB3C3C)0:C*:@9B7799DC)
@M03364:276:000000000-BLYN8:1:1101:12478:4594 2:N:0:1
GGACTACCCGGGTTTCTAATCCTGTTTGCTACCCATGCTTTCGAGCCTCAGCGTCAGTTACAGACCAGACAGCCGCCTTCGCCACTGGTGTTCTTCCATATATCTACGCATTTCACCGCTACACATGGAGTTCCACTGTCCTCTTCTGCACTCAAGTTTCCCAGTTTCCGATGCACTTCTTCGGTTGAGCCGAAGGCTTTCACATCAGACTTAAGAAACCGCCTGCGCTCGCTTTACGCCCAATAAATCCG
+
CCCCCGGGGGGGGGGFFFGGGGGGGGGGGGFFGGGFGFGGGGGGGGGGGGGGGGGGGGGGGGGGGGGGGGGGGGGGE@CFGCGGGGGGGGGGGDEFGGGGGGGGGGGGEGGGGGGGGGGGGGGGGF9FFFFFFGGGGGG<FGGGGGGGGGGGGFGGGGGGGGGFGGGEFDCEGGGGGGFGGGGGGGCFGFFED>EGDGGFGGGGFG7CFFGGGG>8CFG6AEFDDA@B@FEFGDGFFFGG*.3;CG6?7<D
@M03364:276:000000000-BLYN8:1:1101:21157:4619 2:N:0:1
GGACTACCGGGGTTTCTAATCCTGTTTGCTACCCATGCTTTCGAGCCTCAGCGTCAGTTACAGACCAGACAGCCGCCTTCGCCACTGGTGTTCTTCCATATATCTACGCATTTCACCGCTACACATGGAGTTCCACTGTCCTCTTCTGCACTCAAGTTTCCCAGTTTCCGATGCACTTCTTCGGTTGAGCCGAAGGCTTTCACATCAGACTTAAGAACCCGCCTGCGCTCGCTTTACGCCCAATAAATCCG
+
CCCCCGGFGGGGGGGGGGGGFGGGGGGFGGGGGGGGGGGGGGGGGGGGGGGGGGGGGFGDGGGGGFGFGFCF8FEGGGGGDGGGGGGGGGGGGGGGGGGFGGFFGFFGGGGGGGGAFD@EGGGGGGGGGGGGDFGG98FFFGGGDFGGCFGGGGGGGGEF=>E@FGC9=BEGCCFGCFEEEGGGGG6?CFGGGEE5CFGE:FEGFGGCGGGFFDC>C*1?BCDF2A9)0=B>GG:3A<EGE50A*;6);*)
@M03364:276:000000000-BLYN8:1:1101:15580:4644 2:N:0:1
GGACTACAGGGGTTTCTAATCCTGTTTGCTACCCATGCTTTCGAGCCTCAGCGTCAGTTACAGACCAGACAGCCGCCTTCGCCACTGGTGTTCTTCCATATATCTACGCATTTCACCGCTACACATGGAGTTCCACTGTCCTCTTCTGCACTCAAGTTTCCCAGTTTCCGATGCACTTCTTCGGTTGAGCCGAAGGCTTTCACATCAGACTTAAGAAACCGCCTGCGCTCGCTTTACGCCCAATAAATCCG
+
CCCCCFFFGGGGGGGGGGGGGFGGGGGGGGGGGGGGGGGGGGGGGGGFFGGGGGGEGGGGGGGGGGGGFFGGGFGGGGGGGGGGGGGGGGGGGGGGGGGGGGGFEGFGGGGGGFGGGGGGGGGGFGGG,FFGGGGGGGGGFGGGGFGGFGFFGFGFGGGGCFGGGGGGCECGGGDFGGGGFFFGGEDFGGDCGC>EGGGGGGGGFGGG>DFFGCC7=?CEEG>4949?@DFFGGGFF@E85>8AGGF3@G<
@M03364:276:000000000-BLYN8:1:1101:24454:4685 2:N:0:1
GGACTACCGGGGTTTCTAATCCTGTTTGCTCCCCACGCTTTCGCACCTGAGCGTCAGTCTTCGTCCAGGGGGCCGCCTTCGCCACCGGTATTCCTCCAGATCTCTACGCATTTCACCGCTACACCTGGAATTCTACCCCCCTCTACGACACTCTAGCTTGCCAGTTTCAAATGCAGTTCCCAGGTTGAGCCCGGGGATTTCACATCTGACTTAACCAACCGCCTGCGCGCGCTTTACGCCCAGTAATTCCG
+
CCCCCGGACEFGGGGGGGGGGGGGGGGGGG9FGGGGGGGGGGGE@F7E<F@<EGEGGG@@C,DCBBE@,,@FG:FGGGGGGG+4+B>FGBFCGCGFB,B9E=FGGFCFEGGGGGG<?7FGGGGCD,DFGFFGGC;@F8+@EGGCEE+++;:FGDGC,E,,@E@GGFCF@F?D,DF7DFGGD9<GFGGGGGF:**3:5EGFGGGC=6DFCDFGCC+*;*;5)/7?:FB)(7)7<CFBF?EGG58F7766CC2
@M03364:276:000000000-BLYN8:1:1101:12986:4694 2:N:0:1
GGACTACTGGGGTTTCTAATCCTGTTTGCTACCCATGCTTTCGAGCCTCAGCGTCAGTTACAGACCAGACAGCCGCCTTCGCCACTGGTGTTCTTCCATATATCTACGCATTTCACCGCTACACATGGCGTTCCACTGTCCTCTTCTGCACTCAAGTTTCCCAGTTTCCGATGCACTTCTTCGGTTGAGCCGAAGGCTTTCACATCCGACTTAAGAAACCGCCTGCGCTCGCTTTACGCCCAATAAATCCG
+
CCCCCGGGGGGGGGGGGGGGGGGGGGGGGGGGGGGGGGGGGGGGGGGGGGGGGGGGGGGGGGGGGGGGGGGGGGGGGGGGGGGGGGGGFGFGGGGGGFGGGGGGGGGGGGGEGGGGGGGGGGGGFFFG,FFGGGGGGGGGGGFFGGGFGGGGFFC8EGFGGGG8FGGGGG6CEEGGGGGGGGF>CEGGFGGGG68EGGGGGGGGFG*C>CCDGFG8CFFGFGD5>F=>1>EBD<FCF@GGGF0FGGFEGG>
@M03364:276:000000000-BLYN8:1:1101:17959:4723 2:N:0:1
GGACTACCAGGGTTTCTAATCCTGTTTGCTCCCCACGCTTTCGCACCTGAGCGTCAGTCTTCGTCCAGGGGGCCGCCTTCGCCACCGGTATTCCTCCAGATCTCTACGCATTTCACCGCTACACCTGGAATTCTACCCCCCTCTACGAGACTCAAGCTTGCCAGTTTCAAATGCAGTTCCCAGGTTGAGCCCGGGGATTTCACATCTGACTTAACAAACCGCCTGCGTGCGCTTTACGCCCAGTAATTCCG
+
CCCCCEGGGGGGGGGGGGFGGGGGGGGGGGGGGGGGGGGGFGGGGGGGGGGGGGGEGGGGGGGGGGGGGDGDG@FGGGGGGGGGGGGGGGGGGGGGGGGFGGGGGGGGGGGEGGGGGGGGDFCAEFFGG8FGGFCGGGGGGGGGGGGGGGGFF?,9DFFGCEEFEFCFD;FCG,,@EGGGGGFGGGGFGGGFEGGGGDBEGGGGFGGGGG=FFCGGGGC55=B07FFF2@EFDDF26:?CE>8)?>*60:0
@M03364:276:000000000-BLYN8:1:1101:18887:4732 2:N:0:1
GGACTACACGGGTATCTAATCCTGTTTGCTCCCCACGCTTTCGCACCTGAGCGTCAGTCTTTGTCCAGGGGGCCGCCTTCGCCACCGGTATTCCTCCAGATCTCTACGCATTTCACCGCTACACCTGGAATTCTACCCCCCTCTACGAGACTCAAGCCTGCCAGTTTCGGATGCAGTTCCCGGGTTGAGCCCGGGGATTTCACATCCGACTTGACAGACCGCCTGCGTGCGCTTTACGCCCAGTAATTCCG
+
CCCCCFGGGGGGEGGGGGGGGGGGGGGGGGGGGGGGGGGGGGGGGGGGGGGGGGGCFGGGGGGGGGGGGGGGDEGGGGGFGGGGGGGEEGGFGGGGGGGFGGGGGGGGDC7FGGGGGGGGGGGGGGGGGGGGGGGGGGDGGGGGDFGCEECFGGGGGGGFGGFFCEFFGGBEGGGFGGGCFEECFEGGGGGGGGGCEEFFGCFCADGGDDGGGGFFGGGGFGEF:FBF?E53C<C<F?GGCDB<CCFAGG*
@M03364:276:000000000-BLYN8:1:1101:7927:4756 2:N:0:1
GGACTACTGGGGTTTCTAATCCTGTTTGCTCCCCACGCTTTCGCACCTGAGCGTCAGTCTTTGTCCAGGGGGCCGCCTTCGCCACCGGTATTCCTCCAGATCTCTACGCATTTCACCGCTACACCTGGAATTCTACCCCCCTCTACAAGACTCTAGCCTGCCAGTTTCGAATGCAGTTCCCAGGTTGAGCCCGGGGATTTCACATCCGACTTGACAGACCGCCTGCGTGCGCTTTACGCCCAGTAATTCCG
+
@CCCCGGDGGGGGGGGGGGG,CFGGGGGGGGFGGGGGGGGGGGGGGGGGGGFGGGGGGGGGGGGGGGGGGGGGGGGGGGGGGGGGGGGGGG<FFDEGGGGGGGFGGGGGGDEGGGGGGGGGCFGGGGGGGGG;FGGFGGGDEGCGGGFGFGGGGGFGGGFCDFGGFFC58FFCFEFF7F<CEGGGGGGGGGGGGGG=>CGGGGFFGC59CD**>D7CCGGBGFFFF9D05>3CDG>@:EGG)27F76AFF9
@M03364:276:000000000-BLYN8:1:1101:23473:4781 2:N:0:1
GGACTACCGGGGTTTCTAATCCTGTTTGCTCCCCACGCTTTCGAGCCTCAGCGTCAGTTACAGACCAGAGAGCCGCCTTCGCCACTGGTGTTCCTCCATATATCTACGCATTTCACCGCTACACATGGAATTCCACTCTCCTCTTCTGCACTCAAGTCTCCCAGTTTCCAATGACCCTCCCCGGTTGAGCCGGGGGCTTTCACATCAGACTTAAGAAACCGCCTGCGCTCGCTTTACGCCCAATAAATCCG
+
CCCCCGGGGGGGGGGGGGFFFGGGGDGGGGGGFECFCFF7FFGGGGEGGGGGGGGGGGGGGGGGGGGGDDACFGCCECEGGGCDGGFGGFGE?FG9?FFGFGGGGGCGG@CCFCBFGEGGEGGFDFFCE=F4,CEFGGGGFGGGGGCFFCGGGGGCFEC>EFGGFDFFGGGGFGGGGGGEC6B8F8EG?FGGGDGGGG,081ADF<>****3237CFGCCBD>;<)3>9EF>39*-/4>8C>0)9*=AF49
@M03364:276:000000000-BLYN8:1:1101:4549:4783 2:N:0:1
GGACTACAGGGGTTTCTAATCCTGTTTGCTCCCCACGCTTTCGCACCTGAGCGTCAGTCTTTGTCCAGGGGGCCGCCTTCGCCACCGGTATTCCTCCAGATCTCTACGCATTTCACCGCTACACCTGGAATTCTACCCCCCTCTACAATACTCTAGCCTGCCAGTTTCGAATGCAGTTCCCAGGTTGAGCCCGGGGATTTCACATCCGGCGTGCCAGACCGCCTGCGTGCGCTTGACTCCCAGTAATTCCG
+
CC9BCG@FEFGGG:;FFAEFEFFGG<<FCGGGGBGEGEGGGGG7BFEGGFGGGGEGG9AFC<EFGGGGGGGC:FFGC:FEFG@7FGFGFCCAFF;FCEFFFFGFFEFGD:CC,,AFE:F+=FFGGDFFEF<,89E=>F+C@EE?E@,9,@D+@@EDCGGDGGDFBDF,3@>FGGGF77E@?DFC>,,,16,4@CEG:88?+7+37>DD))):7*2+2*=*.:312)-7<5)<5>*()-<<EFB):*0:FG6
@M03364:276:000000000-BLYN8:1:1101:7257:4788 2:N:0:1
GGACTACTCGGGTTTCTAATCCTGTTTGCTCCCCACGCTTTCGAGCCTCAGCGTCAGTTACAGACCAGAGAGCCGCCTTCGCCACTGGTGTTCCTCCATATATCTACGCATTTCACCGCTACACATGGAATTCCACTCTCCTCTTCTGCACTCAAGTCTCCCAGTTTCCAATGCACACAATGGTTGAGCAACTGCCTTTTACATCAGACTTAAGAAACCACCTGCGCTCGCTTTACGCCCAATAAATCCGG
+
CCCCCGGGGGGGGGGGGGGGGGGGGGGGGGGGGGGGGGGGGGGGGGGGGGGGGGGGGGGGGGGGGGGGGGGGGGGGGGGGGGGGGGGGGGGGGFGGGGGGGGGGGGGGGGGGGGGGGGGGGGGGGGGGF<FFGGGGGGGGGGGGDGGGGGGGGGGGGFFGGGGGGGGFGGGGGGGGGGGGFGGGGD?FF,3D7DEFGAFCFFGGFGGGGGFGGGG8CG:FFGFFBFAD=DFA*::=D@E:E3;ACGFECDD
@M03364:276:000000000-BLYN8:1:1101:12390:4795 2:N:0:1
GGACTACCCGGGTTTCTAATCCTGTTTGCTCCCCACGCTTTCGAGCCTCAGCGTCAGTTACAGACCAGAGAGCCGCCTTCGCCACTGGTGTTCCTCCATATATCTACGCATTTCACCGCTACACATGGAATTCCACTCTCCTCTTCTGCACTCAAGTCTCCCAGTTTCCAATGACCCTCCCCGGTTGAGCCGGGGGCTTTCACATCAGACTTAAGAAACCGCCTGCGCTCGCTTTACGCCCAATAAATCCG
+
CCCCCFGEFGGGGGGGGGGGGGGGGGGGGGGGGGGEGGGGGGGGGGGGGFGGGGGGGGGGGGGGGFGGGGGGGGGEGGGGGGGEGGGFGGGGCAEFGGGGGFFGGGGGGCFFFFGGGDGGGGFGGGGGGGGGEFF9EEGGGGGFFG;;ECFGGGDGFFFGGGGGGGFFGGGGGFGGGE8C=EE6FGC,CGDGGCGGDGGFGGF886DF**;@C;@77*A=:E>0283>BFFDC7C)86ECEF159C7<GCC
@M03364:276:000000000-BLYN8:1:1101:4856:4805 2:N:0:1
GGACTACCCGGGTTTCTAATTCTGTTTGCTCCCCACGCTTTCGCACCTGAGCGTCAGTCTTTGTCCAGGGGGCCGCCTTCGCCACCGGTATTCCTCCAGATCTCTACGCATTTCACCGCTACACCTGGAATTCTACCCCCCTCTACAAGACTCTAGCTTGCCAGTTTCAAATGCAGTTCCCAAGTTAAGCTCGGGGATTTCACATCTGACTTAACAAACCGCCTGCGTGCGCTTTACGCCCAGTAATTCCG
+
CCCCCGGFFGGGGGGDGGGG,CEEGGGGGGGFGGGGGGGGFGGFEGFFGGC@FGGGGGGGGGGGGGFEFGDGGGGEF=CFGGGGG8CEGGFGGGEFFDEGFFGGGFFFEGGGGDGGGGGGCEGG8DDFGGGFGDFDFGGG7CED9CDFE?,=FGCFGGFCG?3DFGGGGGCFGCCC;EGGFFGFGGGFGGG6;CGGGGGGGF9C6DGCFGF+++2CFFCEBGFD;:95;35BD5CAFB**:7:?G>@<7:9
@M03364:276:000000000-BLYN8:1:1101:6631:4807 2:N:0:1
GGACTACTGGGGTATCTAATCCTGTTTGCTCCCCACGCTTTCGCACCTGAGCGTCAGTCTTCGTCCAGGGGGCCGCCTTCGCCACCGGTATTCCTCCAGATCTCTACGCATTTCACCGCTACACCTGGAATTCTACCCCCCTCTACGAGACTCAAGCTTGCCAGTTTCAAATGCAGTTCCCAGGTTGAGCCCGGGGATTTCACATCTGACTTAACAAACCGCCTGCGTGCGCTTTACGCCCAGTAATTCCG
+
CCCCCGGGGGGGGGGGFFFGGGGGGFDGGGGFGGGGGGCFGGGGGGCFFGGFGGGGGGGGFGGDGGGGGEGCFGGGGGGGGGGFGGGGF:FBFCEFGFGFGF9FGGGGDCCGGGGGFGG>FGGGG?FGGGGDEGAFGGF+CCE?FFFGGEEGDGGGFFGGFGGCDE;DG3;DFDFFGGCC69EG:DG6CF6@ECGGDE8FFCCC:C1:7+;7DGGFFFFFDGF@;F>@:@@377*-04;CEF:::CF2C*2
@M03364:276:000000000-BLYN8:1:1101:23603:4812 2:N:0:1
GGACTACCCGGGTATCTAATCCTGTTTGCTCCCCACGCTTTCGCACCTGAGCGTCAGTCTTCGTCCAGGGGGCCGCCTTCGCCACCGGTATTCCTCCAGATCTCTACGCATTTCACCGCTACACCTGGAATTCTACCCCCCTCTACGAGACTCAAGCTTGCCAGTTTCAAATGCAGTTCCCCGGTTGAGCCCGGGGATTTCACCTCTGACTTAACAAACCGCCTGCGTTCGCTTTACGCCCAGTAATTCCG
+
CCCCCGGFGEFGGEGGGGFGGGGGGGGGGGGGGGGGGGGGGGGGGGGGFGGGGGGGGGFGFGGCEGGGGGDEGGGGGGGFGGGGGGGGGGGGGGGGGGGG@FFFE<FFDGGDFGDF<FGEFGC@DDFGGGGGAGFFFGDFEEGGGGGGGGGGGGFGDFGF@FGC>EDF7,?FGC79<<DDF,>CGGGGFF:C5EC=*;C+;DC*;FDC+;FGC+;@7CFGB:7<?F>:(7)0*9<<FF*8CE697>=4C>*
@M03364:276:000000000-BLYN8:1:1101:5982:4815 2:N:0:1
GGACTACAGGGGTTTCTAATCCTGTTTGCTCCCCACGCTTTCGAGCCTCAGTGTCAGTTACAGGCCAGAGAGCCGCTTTCGCCACCGGTGTTCCTCCATATATCTACGCATTTCACCGCTACACATGGAATTCCACTCTCCTCTCCTGCACTCAAGTCTACCAGTTTCCAATGCATACAATGGTTGAGCCACTGCCTTTTACACCAGACTTAATAAACCACCTGCGCTCGCTTTACGCCCCATAAATCCGG
+
CCCCCGGGGGGGGGGGGGGGGGGGGGGGGGGGGGGGGGGGGGEFGGGGGGGGGGGGGGGGGGGGGGGGGGFCGGGGGDFGGGFEGGGGGGGFGGGGGGGGGGGGGGGFGGGGGGGGGGGGGF9FEFGGGGGGGGGGGFEGGGGFGGGGGGGGGDE?@FGGGGGGGGFGGGGGGGGGCGGFFFGGG6DFFGGGGGFFCGFFFFFDFC5*<CDDFFG;DGF5*A*5>ABD>B>08C+6/5:C*0,)0:A?<8C
@M03364:276:000000000-BLYN8:1:1101:24166:4833 2:N:0:1
GGACTACTCGGGTTTCTAATCCTGTTTGCTCCCCACGCTTTCGAGCCTCAGCGTCAGTTACAGACCAGAGAGCCGCCTTCGCCACTGGTGTTCCTCCATATATCTACGCATTTCACCGCTACACATGGAATTCCACTCTCCTCTTCTGCACTCAAGTCTCCCAGTTTCCAATGACCCTCCCCGGTTGAGCCGGGGGCTTTCACATCAGACTTAAGAAACCGCCTGCGCTCGCTTTCCGCCCAATAAATCCG
+
CCCCCFGGGGGGGGGGGFGGGGGGGGGGGGGGGGGGGGGGGGGGGGGGG?FFGGGGEGGFGGGGGGGGFEGFGGGGGGGGGGGGGGFFGDGFCEFGGGFFGGFDFGGGGGGGGGFEEGGGDCGGFFFFFFGGGGGGGGFGGGGGGGGCGFGGGGF?DGFGGDFCFGGGGCG=F9AFGGGGGGEGGGG?FGG>E*>CGECGFFG>AFFGCF<C+:C774EE5EBD6FBF;B5<CF7)@<CGEB1;7C*):C)
@M03364:276:000000000-BLYN8:1:1101:22755:4854 2:N:0:1
GGACTACAGGGGTATCTAATCCTGTTTGCTCCCCACGCTTTCGAGCCTCAGTGTCAGTTACAGGCCAGAGAGCCGCTTTCGCCTCCGGTGTTCCTCCATATATCTACGCATGTCACCGCTACACATGGAATTCCACTCTCCTCTCCTGCACTCAAGTCTCCCAGTTTCCAATGCACACAATGGTTGAGCCACTGCCTTTCACATCAGACTTAAGAAACCGCCTGCGCTCGCTTTACGCCCAATAAATCCGG
+
CCCCCFGGGGGGGGGFGGGGFGGGGGGGGGFGGGFGFCGGGGGGGGGGFCEFFFGGGGGGGGGGGGGGGGGGFFGGDED<FCEF:FGGGGGGF,@AFFF9FCEFDGGGD:F7C@ACFEGGGGGGGCGGFFEFFGGGDFGDGGFCFFGFDDFGF8DEFGGC@FGGGGC,@FGDG8AFDG>FGF8=EGGGGFGC?DC?6;ACC9ACACGD>CC>C>CDC?,4?EB@BD@DDFFDGG>9??8CG>@4:;A56CD
@M03364:276:000000000-BLYN8:1:1101:15603:4869 2:N:0:1
GGACTACAGGGGTTTCTAATCCTGTTTGCTCCCCACGCTTTCGCACCTGAGCGTCAGTCTTTGTCCAGGGGGCCGCCTTCGCCACCGGTATTCCTCCCGATCTCTACGCATTTCACCGCTACACCTGGAATTCTACCCCCCTCTCCAAGACTCTAGCTGACCAGTTTCAAATGCAGTTCCCAAGTTAAGCCCGGGGATTTCACATCAGACTTAATCAACCGCCTGCGCTCGCTTTACGCCCAGTAATTCCG
+
BCCCCDF<FFCGEFFFC<C,;FFGEEFFGFFGGDFEGDGGGGEF:@@F8<<<FGGGGG9,C,C@@FGGECE7@FCGGCFGG7FBF8:FE+=@FGFG=+C:+6@AEF<@FEGEFF,55@7=F79>FG@GGDAF>D;;3,+8+@C6,,,,,,@5>B9D9>,3@@A:FC;A,,,@BFC;,=D799,>>,5,<B:@EE:?CGG6++4+36+;2*2CCFGC746:>58;2),)(7)59<*5=(;8*)47*00):?*
@M03364:276:000000000-BLYN8:1:1101:19007:4884 2:N:0:1
GGACTACACGGGTATCTAATCCTGTTTGCTCCCCACGCTTTCGCACCTGAGCGTCAGTCTTTGTCCAGGGGGCCGCCTTCGCCACCGGTATTCCTCCAGATCTCTACGCATTTCACCGCTACACCTGGAATTCTACCCCCCTCTACAAGACTCTAGCCTGCCAGTTTCGAATGCAGTTCCCAGGTTGAGCCCGGGGATTTCACATCCGACTTGACAGACCGCCTGCGTGCGCTTTACGCCCAGTAATTCCG
+
CCCCCGGGEGGGGGGGGGGGGGGGGGGGGGGGGGGGGGGGGGGGEGGGGGGGGGGGGGGGGGGGGFDFCFGFGGGGGGGGGGGGGGGDG7FGGGGGGGGDFFFGGGGGGDGGGFGGGGG>C@FGFFGGGFGGGGGGF@FGGGGGGGGF@EGGGGGEFDG?FFGFGGGGGGDDFFGGFGGGGG6EFGGFGFGGGG>EGGGFGFFFF*5CDD39*2*+2*;=DGFFFF9DB:>>553<F<GEGB?FGCF4?C*
@M03364:276:000000000-BLYN8:1:1101:17549:4895 2:N:0:1
GGACTACTGGGGTTTCTAATCCTGTTTGCTCCCCACGCTTTCGCACCTGAGCGTCAGTCTTTGTCCAGGGGGCCGCCTTCGCCACCGGTATTCCTCCAGATCTCTACGCATTTCACCGCTACACCTGGAATTCTACCCCCCTCTACAAGACTCTAGCTGACCAGTTTCAAATGCAGTTCCCAAGTTAAGCTCGGGGATTTCACATCTGACTTAATCAACCGCCTGCGTGCGCTTTACGCCCAGTAATTCCG
+
CCC@CFFGGDGDGGGEFFGGF<E<FGGGGGGEECGEDGGGGGGGGGGGGEGC+@FDGFCEGGEGGF<FGDGGGGGGDGGGGGGGGCF7FEFFFFG9=,EAFFCGG9CFGEFGGGAFC=FC7FFFGGGFGFGFGFGCFGGGGGGFCGGCCEFCEGGFGFGGGGGGGGGDAAFGFCC9FFFG?9DFGCCFGFFFECEECE:EF@7@:CFGGFCD7CFFGGGGF551;F(:73>>9CD<46?8CB??C*66CCF
@M03364:276:000000000-BLYN8:1:1101:20028:4925 2:N:0:1
GGACTACACGGGTTTCTAATCCTGTTTGCTCCCCACGCTTTCGCACCTGAGCGTCAGTCTTCGTCCAGGGGGCCGCCTTCGCCACCGGTATTCCTCCAGATCTCTACGCATTTCACCGCTACACCTGGAATTCTACCCCCCTCTACGAGACTCAAGCCTGCCAGTTTCGGATGCAGTTCCCGGGTTGAGCCCGGGGATTTCACATCCGACTTGACAGACCGCCTGCGTGCGCTTTACGCCCAGTAATTCCG
+
CCCCCGFFGGGGGGGGGGGGGGGGGGGGGGFG8FFGGGGGGGGGGGGGG<EGDGGGGGGGGGGFGGGGGDCGGGGGGGGGGGGGGGGGGEGGGGGGFFGFGGGGGGGGGGGGGGGGGGGGGGGF8AFGF8FGGGGGGGCGGEEFGGGEEEE=8@FFFGGGGGGGCCCGGEE59,9DFEGFGGGGGGG6CF<CEGGG=EGGGGG78;FDGGGGGGGF4<ECDC>:<F60,7:DGD59BBEG5)4@7*99:D<
@M03364:276:000000000-BLYN8:1:1101:23786:4936 2:N:0:1
GGACTACCGGGGTTTCTAATCCTGTTTGCTCCCCACGCTTTCGCACCTGAGCGTCAGTCTTTGTCCAGGGGGCCGCCTTCGCCACCGGTATTCCTCCAGATCTCTACGCATTTCACCGCTACACCTGGAATTCTACCCCCCTCTACAAGACTCTAGCCTGCCAGTTTCGAATGCAGTTCCCAGGTTGAGCCCGGGGATTTCACATCCGACTTGACAGACCGCCTGCGTGCGCTTTACGCCCAGTAATTCCG
+
CCCCCGGGGGGGGGGGGGGGGGGGGGGGFGGGFEFGDGDGGAFGGGGGGGGGGGGGGGGGGGGGFGGGGGCGGGGGCCCFGGGGGGGGGGGGGGGGGFGAFFEGFFGGGGCEGCDGGGEGEGFGGGGGFGGGGGGFG,@CEC6+ECFGGGGGGGG7CGFGGGGGGGFCEGFGFGGGGGGC<;F5FEDGGG8;E5CCGEF6DGGGFGGGGGGDFFCCFD@EDDF?(76:4:BD3D3AFBG8EDBF7FF<FC0
@M03364:276:000000000-BLYN8:1:1101:19570:4940 2:N:0:1
GGACTACCGGGGTTTCTAATCCTGTTTGCTCCCCACGCTTTCGCACCTGAGCGTCAGTCTTTGTCCAGGGGGCCGCCTTCGCCACCGGTATTCCTCCAGATCTCTACGCATTTCACCGCTACACCTGGAATTCTACCCCCCTCTACAAGACTCTAGCTGACCAGTTTCAAATGCAGTTCCCAAGTTAAGCTCGGGGATTTCACATCTGACTTAATCAACCGCCTGCGTGCGCTTTACGCCCAGTAATTCCG
+
CCCCCGGGGGGGGGGGGGGGGGGGGGGGGGGGGGGGGGGGGGGGGDGGGGGGGGGGGGGGGGGGGFGGGGGGGGGGGGGGGGGGGGGGGGGGGGGGGGGAEGGGGGGGGGGGGGGGGGGEGGGGGGGGGGGGGGECGFGGGGGGGGGGGCGCFDGGGGGFGGGGGGGGFFBFGGGGGGGGGGFGGGFGGGGGGGGGDEGDFGFFFDFF7CFGGFGC>CFFFGA;6A9@(5:BGDG>F:EGDF6@GG?.?79
@M03364:276:000000000-BLYN8:1:1101:9185:4944 2:N:0:1
GGACTACCGGGGTATCTAATCCTGTTTGCTCCCCACGCTTTCGCACCTGAGCGTCAGTCTTCGTCCAGGGGGCCGCCTTCGCCACCGGTATTCCTCCAGATCTCTACGCATTTCACCGCTACACCTGGAATTCTACCCCCCTCTACGAGACTCAAGCCTGCCAGTTTCGGATGCAGTTCCCGGGTTGAGCCCGGGGATTTCACATCCGACTTGACAGACCGCCTGCTTGCGCTTTACGCCCAGTAATTCCC
+
CCCCCGGFFGDGG@FGGGGGGGGGGGGGGGGGGGGGGGGGGGGGGGGGGFGGGGGGGGGGGFGGGGGGGGGGEGGGGGGGGGGGGGGGGGGGGGGGGGGFGGGGGGGGGGGGDGGGGGGG>C@FGGGGGGGGFFGDGFF@EEC?B;F6E>C>FFGGFGGG>FCGGGGGGG55CGGGGGGGGGG>FEGGCGCD=EECE>FGFCGGFGGGGC<<DDCCC5FCDEEFFF0*2>:@DC*)1:E5=7?;:79<FF*
@M03364:276:000000000-BLYN8:1:1101:10476:4981 2:N:0:1
GGACTACAGGGGTTTCTAATCCTGTTTGCTCCCCACGCTTTCGCACCTGAGCGTCAGTCTTCGTCCAGGGGGCCGCCTTCGCCACCGGTATTCCTCCAGATCTCTACGCATTTCACCGCTACACCTGGAATTCCACCCCCCTCTACGAGACTCAAGCCTGCCAGTTTCAAATGCAGTTCCCGGGTTGAGCCCGGGGATTTCACATCTGACTTAACAGACCGCCTGCGTTCGCTTTACGCCCAGTAATTCCG
+
CCCCCGGCCFGGGGGGGGGGGGGGGGGGGGGGGGGGGGGGGFGEFGGGFGGGGGGGGGAEF9FFGGGGFE7FGGFGGGGGGGGGGDGGGGGGGGGGGGCFG8FGGGGGGCGGGGGGGGGGGGGGGGGGGGGGGGGG8E+@CEGGD=:C:CGFGGGGGGGCFGGGGGCF:D9EGGG79<5@DEC>FGG6?CG*:CGG5EGGGGGGFGGGGGGGGGGGCFGGDC@8B>(0()7)/*C<6<GGGF66CC4-:D0
@M03364:276:000000000-BLYN8:1:1101:10923:4991 2:N:0:1
GGACTACAGGGGTATCTAATCCTGTTTGCTCCCCACGCTTTCGCACCTCAGCGTCAGTCTTCGTCCAGGGGGCCGCCTTCGCCACCGGTATTCCTCCAGATCTCTACGCATTTCACCGCTACACCTGGAATTCTACCCCCCTCTACACGACTCTAGCCTGCCAGTTTCGAATGCAGTTCCCAGGTTGAGCCCGGGGATTTCACATCCGACTTGACAGACCGCCTGTGCGCGCTTTACGCCCAGTAATTCCG
+
CCCCC,C8<CBBFCEGFDGDEGGGCEFCFGFFCFFGC7FF8<@,BF+B,CEFCG7C:CEA,<@6BF,EFCF7:F:FC@:EFCF@G,@7C+BF9EFFCFCC<FFA,@FGFCCFFAFFFFC>7>=BFFFG8,?,3:@@DBFFGGG=FGG,CECCGFGACFCGGGDCFGFDCFEFGGC,,5D,,,6BFFCC?,,**/C85;FG7;F+:<***/:7:*9+;*8C:=>?(*.*4>BDD77)*,CEE319C074C:0
@M03364:276:000000000-BLYN8:1:1101:18244:5003 2:N:0:1
GGACTACACGGGTTTCTAATCCTGTTTGCTACCCATGCTTTCGAGCCTCAGCGTCAGTTACAGACCAGACAGCCGCCTTCGCCACTGGTGTTCTTCCATATATCTACGCATTTCACCGCTACACATGGAGTTCCACTGTCCTCTTCTGCACTCAAGTTTCCCAGTTTCCGATGCACTTCTTCGGTTGAGCCGAAGGCTTTCACATCAGACTTAAGAAACCGCCTGCGCTCGCTTTACGCCCAATAAATCCG
+
CCCCCGGGGGGGGGGGGGGGGGGGGGGGGGGGGGGGGGGGGGGGGGGGGGGGGGGGGGGGGGGFGGGGGGGGGGGGGGGGGGGGGGGFGGGGGGGGGGGGGGGGGGGGGGGGGGGGGGGGGGGGGGGGGGGGGGGGGGGGGGGGGGGGGGGGGGGGGGGGGFGGGGGGGGCC8EAFEADGFFGDFGGFGGGGGDGGGGGGGGGGFG7*2;CEG8CF>FFGAEFFBF@FFFFFG:C9FFEGGE?FGGFFGG<
@M03364:276:000000000-BLYN8:1:1101:23466:5029 2:N:0:1
GGACTACAGGGGTTTCTAATCCTGTTTGCTCCCCACGCTTTCGAGCCTCAGCGTCAGTTACAGACCAGAGAGTCGCCTTCGCCACTGGTGTTCCTCCATATATCTACGCATTTCACCGCTACACATGGAATTCCACTCTCCTCTCCTGCACTCAAGTCTACCAGTTTCCAATGCATACAATGGTTGAGCCACTGCCTTTTACACCAGACTTAATAAACCACCTGCGCTCGCTTTACGCCCAATAAATCCGG
+
CCCCCGGGGGGEGGGGGGGGGGGGGGGGGGGGGGGGGGGGGGGGGGGGGGGGGGGGGGGGGFCDGGGGFCGGGGDCFGGGFGGGGGGFG@FFGCFGG8?9FGFGGGGGGGGGGGGGGGGGGGGGE,EFGGGFGGGGGGGFFFGGFF9FGGGGGBFE8DAD9DDDCFCEGGGGGGG,@D?EFG8@D>FGGFCCGC@DEEFGFGGG*;@D7CC>@CC7+;8CFG>)55>*5@?5CF+1855CG)/):7+773/
@M03364:276:000000000-BLYN8:1:1101:5560:5030 2:N:0:1
GGACTACTAGGGTTTCTAATCCTGTTTGCTCCCCACGCTTTCGCACCTGAGCGTCAGTCTTTGTCCAGGGGGCCGCCTTCGCCACCGGTATTCCTCCAGATCTCTACGCATTTCACCGCTACACCTGGAATTCTACCCCCCTCTACAAGACTCTAGCCTGCCAGTTTCGAATGCAGTTCCCAGGTTGAGCCCGGGGATTTCACATCCGACTTGACAGACCGCCTGCGTGCGCTTTACGCCCAGTAATTCCG
+
CCCCCGGGGGGGGGGGGGGGGGGGGGGGGGFFFGFGGGGGGGGGGGGFEFGGGGGGGGGGGGGGGGGGGGGGGGGGGGGGFGGGGGGGGGGGGGGGGGFGGGGGGCFGGDGGGGGGGGGGCFFGGGFG8FGGGGGEGGGGGGGGGGGGGGFFGGGCEFGGGGGGGGGGED6DFCFFGGGGCDGGGGGGGGGGCGEGEEGGGGF+BFFGCCGGGGG>*;FGDEFF<>(.8@FFGGGFFFGEE38FGC6<CG7
@M03364:276:000000000-BLYN8:1:1101:8075:5043 2:N:0:1
GGACTACAAGGGTTTCTAATCCTGTTTGCTCCCCACGCTTTCGAGCCTCAGCGTCAGTTACAGACCAGAGAGCCGCCTTCGCCACTGGTGTTCCTCCATATATCTACGCATTTCACCGCTACACATGGAATTCCACTCTCCTCTTCTGCACTCAAGTCTCCCAGTTTCCAATGACCCTCCCCGGTTGAGCCGGGGGCTTTCACATCAGACTTAAGAAACCGCCTGCGCTCGCTTTACGCCCAATAAATCCG
+
CCCCCGGGGGGGGGGGGGGGCGGGG,EFGGGGGGGGGGGGGGGGGGGGFGGGGGGGGGGGGGGGGGGGGGGGGGGGGGGGGGGGGGGGGGGGGGGGGFGFGGGGGGGGGDGGGGGGFGGGGGGGGGGGFFCFDGGGGGGGGGGGGGGGGDGGGGFGGGGGGFGGFFDF8C;;ADGGFGGGEGCEGEG,9D@:**CEGGGGGDFFFGGG4FGG>:C>FGGGFDE<DFFFFADFC7<<F?GCEB64C*94DGD
@M03364:276:000000000-BLYN8:1:1101:21456:5047 2:N:0:1
GGACTACCGGGGTTTCTAATCCTGTTTGCTCCCCACGCTTTCGAGCCTCAGCGTCAGTTACAGACCAGAGAGCCGCCTTCGCCACTGGTGTTCCTCCATATATCTACGCATTTCACCGCTACACATGGAATTCCACTCTCCTCTTCTGCACTCAAGTCTCCCAGTTTCCAATGACCCTCCCCGGTTGAGCCGGGGGCTTTCACATCAGACTTAAGAAACCGCCTGCGCTCGCTTTACGCCCAATAAATCCG
+
CCCCCGFGEGEGFGGGGGGGGGGGGGGGGGGGGGGGGGGGGGGGGGEGGGGGGGGGGFGGGGGGFGGGGGGGGGGDGGGGGGGGGGGGGGGGGGGGGGGGGGGGGGGGGGGGGGGGGGGGGGGGGGGGEAFFGGGGGFGGGGGGEGFGECFGGGGGGGGFGFFGGGGFGGFGGGGGGFGEGGGDGG:FG?FGGGGGGGGGG7@CFD+C46DFGGD+;8FGFDBF?FFFFEFFGDF<F18CC>1F4F=<FG7
@M03364:276:000000000-BLYN8:1:1101:6667:5051 2:N:0:1
GGACTACACGGGTTTCTAATCCTGTTTGCTCCCCACGCTTTCGCACCTGAGCGTCAGTCTTTGTCCAGGGGGCCGCCTTCGCCACCGGTATTCCTCCAGATCTCTACGCATTTCACCGCTACACCTGGAATTCTACCCCCCTCTACAAGACTCTAGCTGACCAGTTTCAAATGCAGTTCCCAAGTTAAGCTCGGGGATTTCACATCTGACTTAATCAACCGCCTGCGTTCGCTTTACGCCCAGTAATTCCG
+
CCCCCGGGGGGGGGGGGGGGGGGGGGGGGGFFGGGFGGEGFGGGEGGGGGGGGGGGGGGEGGGFGFGGGGGGGGGGGGGGGGGGDGGGGGGGEFGGGDEGFGGGGFFFGGEGGGGGGGGGGGFGEEGFGGGGGFEG=DEFGGGFGGG9@CF?FGGGGG9BCGGGCGGG7EGFGGGGGGGGCFGGGGFFGGGGGGGG=EG?8CC7BFGGGGGGF>FCCCE>>C:?FF65(.8><DFA43EC5<1?F>@4CF9
@M03364:276:000000000-BLYN8:1:1101:19263:5068 2:N:0:1
GGACTACACGGGTTTCTAATCCTGTTTGCTCCCCACGCTTTCGCACCTGAGCGTCAGTCTTTGTCCAGGGGGCCGCCTTCGCCACCGGTATTCCTCCAGATCTCTACGCATTTCACCGCTACACCTGGAATTCTACCCCCCTCTACAAGACTCTAGCTGACCAGTTTCAAATGCAGTTCCCAAGTTAAGCTCGGGGATTTCACATCTGACTTAATCAACCGCCTGCGTGCGCTTTACGCCCAGTAATTCCG
+
CCCCCFFGGGGGGGGGGG9CFGGGGGGGGGGGGGGGGGGGGGGGGGGGGDGGGGGGGGGGGGGGGFGGFGGGGGGGGGGGGGGGGGGGGGGGGGGGGGGGGGGGGGGGCDGGGGGGGGGGGGGGGFGGGGGGGGGGGGGGGGGGGGGFGGGGGGFFCFGGCGGGGFGGGCFGGEGGGGGFGGCGGGGGGGCEGDGGGGCFGGGFAFGGGGGGGFFGGCCGFGFF?ABFDA>BGGGA?BGGED:F=7=AGF4
@M03364:276:000000000-BLYN8:1:1101:10191:5079 2:N:0:1
GGACTACACGGGTATCTAATCCTGTTTGCTGCCCACGCTTTCGAGCCTCAGCGTCAGTTACAGACCAGAGAGCCGCCTGCGCCACTGGTGTTCCTCCATATCTCTACGCATTTCACCGCTACACATGGAATTCCACTCTCCTCTTCTGCACTCAAGTCTCCCAGTTTCCAATGACCCTCACCTGTTGAGCCGGTGGCTTTGACATCAGACTTAGGAAACCGCCTGCGCCCGCTGTACGCCCCATAAATCCG
+
<9-@66C<FCG76:EE@,E<96CFEGEGFG,,,,,8+FFG@9CF<F7FC,,;C@,,,CECC,C<F7<<,F8CDFF7C@,,@6=+8:,,,,:8:9;9<,?9F,@@,,FCEE+4@:?<F?E8+6AF9FEGEA?A95,,4@7AEGC9,4,7,@=AD8D=ED,>B,3=,8>FG9,78,,6@8D,=,3,>,,5738CE+@E9>CC*+2+3;+***4=C+2++3=,:562:6(/()2=G)9)30C87)6)0;A?GF<
@M03364:276:000000000-BLYN8:1:1101:21751:5085 2:N:0:1
GGACTTCTGGGGTTTTTTATTCTGTTTGCTCCCCACGCTTTTGCACCCGAGCGTCAATATTTGTCCCCGGGGCCGCCTTCGCCCCCAGTGTTTCCCCCCACTTCTCCGCATTTCTCCGCTCTCCCCTGAATTTCACCCCCCCCTTCGCGACTCCAGCCTTCCCGTTTCAAATGCCAGTTCCCGGTTTGACCCGGGGTGTTCCCATCTTACTTAACAAACCCGCCGCGTGGCGCTTTCGCCCCGTTAGTCCC
+
A@--6,,<<FGG6CF,@+;,,,,;C,E<,<6@CFE@6@F;C<,,<F<,++78@7,8,6,6C,E,6,,,8FFC+8++7,,5,,B++@+44,<B,,9,:++4+,65,,,++8338,,,:+3+++,,83,@3@,9,8,3>>CEE*@*,>D***=5:,<,24,,,?C**4+>>?E2<+5++31C@+1B<*=5+++2*28:*2/*:*<**2****2::7*70*;*)*5(-.17()).*/*(/(1;7)(0*7).070
@M03364:276:000000000-BLYN8:1:1101:23562:5089 2:N:0:1
GGACTACTGGGGTTTCTAATCCTGTTTGCTCCCCACGCTTTCGAGCCTCAGCGTCAGTTACAGACCAGAGAGCCGCCTTCGCCACTGGTGTTCCTCCATATATCTACGCATTTCACCGCTACACATGGAATTCCACTCTCCTCTTCTGCACTCAAGTCTCCCAGTTTCCAATGACCCTCCCCGGTTGAGCCGGGGGCTTTCACATCAGACTTAAGAAACCGCCTGCGCTCGCTTTACGCCCAATAAATCCG
+
CCCCCGGGGCCGGGGGGGGGGGGGGGGGGGGGGGGGGGGGGGGGGGGGGGGGGGGGGGGGGGGGGGGGGFGGGECGGGGGGGGGGGGGGG@FGGGGGGGGGGGGG9EFGGGGGGGGGGGDGGF@9FEGFFGGGGGGGGGGGGGGGGGGGGGGGGGGD9BDFGGGFFFF8DFGFGGGGGG>GGGDCED6AFGGC5EGGGGGFGGGFFGGGGGFF:D>:DECEDB?FFBF9E>>DFF<FF>EEE2>FG44CF)
@M03364:276:000000000-BLYN8:1:1101:22007:5090 2:N:0:1
GGACTACCAGGGTATCTAATCCTGTTTGCTCCCCACGCTTTCGAGCCTCAGCGTCAGTTACAGACCAGAGAGCCGCCTTCGCCACTGGTGTTCCTCCATATATCTACGCATTTCACCGCTACACATGGAATTCCACTCTCCTCTTCTGCACTCAAGTCTCCCAGTTTCCAATGACCCTCCCCGGTTGAGCCGGGGGCTTTCACATCAGACTTAAGAAACCGCCTGCGCTCGCTTTACGCCCAATAAATCCG
+
CC?CCGCFFGDGGGDFGGGGGGGGGGGGGGDFGGGGGEGGGGGGGEFFGGGGECFGGGGGGGGGD@FFGGGGFGEGDGGGGCFCCFC8FGDGCFEFGGGGGGGGFEGGF@=FFGGGGGGEFBCEGGGGEFGGCFGGGGGFCEGDGGGGGF888DFCFGDFGGFE6>@DEDGFGGGGGGGGGEEGGGGGG7>>58>*7:C,:CFGFGGG*;0:FGGGCFCC)75<;4:FBAE:7DC46:ECEFF@F7=<FGD
@M03364:276:000000000-BLYN8:1:1101:18803:5097 2:N:0:1
GGACTACTGGGGTTTCTAATCCTGTTTGCTCCCCACGCTTTCGAGCCTCAGCGTCAGTTACAGACCAGAGAGCCGCCTTCGCCACTGGTGTTCCTCCATATATCTACGCATTTCACCGCTACACATGGAATTCCACTCTCCTCTTCTGCACTCAAGTCTCCCAGTTTCCAATGACCCTCCCCGGTTGAGCCGGGGGCTTTCACATCAGACTTAAGAAACCGCCTGCGCTCGCTTTACGCCCAATAAATCCG
+
CCCCCGFGGGGGGGGGGGFFCFGGGGGFGFFGGGFGGGGGGGGGGGGGGGGGGGEGGGGGGGGFGEGGGGGGGGGGGGGGGGDEGGGGFGGFFGFFFGGDGEGGG9EGGGCFFGGGGGGGGGFFFGGGFF9FFGGC9=EFGGGGGGGGEFGGGGGGGFDA9DDGGGGGGGGGDGFEFGD+==EDGDGGGGGEDGEGEGGGGCGGCGGFGGGCFD7:CDCCEGDDFFB39DEFDGGAF?ECEB<@G7?AG49
@M03364:276:000000000-BLYN8:1:1101:23404:5116 2:N:0:1
GGACTACCAGGGTATCTAATCCTGTTTGCTCCCCACGCTTTCGCACCTCAGTGTCAGTATCAGTCCAGGTGGTCGCCTTCGCCACTGGTGTTCCTTCCTATATCTACGCATTTCACCGCTACACATGGAATTCCACTCTCCTCTTCTGCACTCAAGTCTCCCAGTTTCCAATGACCCTCCCCGGTTGAGCCGGGGGCTTTCACATCAGACTTAAGAAACCGCCTGCGCTCGCTTTACGCCCACTCAATCCG
+
CCCCCGGE<<BFGEFFFFGGFGFFGGGGGEFCD,EC7C7FDEEG7FFFFFGGFFGFF@EEEFFGFFC<F@F7FGGEGGCFGG>CFGGG,EFFGGFDAFGFFGGFCEADFEEGFFGGFCFCCFE?EFFCFFFGA<F9>EDEEGGGFGFAF8FFGC@FCCDCF8DF?9E,7>,EDCG?DGGG++@+@BC1A,@:C+@CEDG6+=E+:?78*0;B8B++=CFC5E3((0652ADBCF3>A(3C*7(0*096:<5
@M03364:276:000000000-BLYN8:1:1101:19983:5132 2:N:0:1
GGACTACCAGGGTTTCTAATCCTGTTTGCTCCCCACGCTTTCGCGCCTCAGCGTCAGTTACAGACCAGAGAGCCGCCTTCGCCACTGGTGTTCCTCCATATATCTACGCATTTCACCGCTACACATGGAATTCCACTCTCCTCTTCTGCACTCCAGTCTCCCAGTTTTGAGTGACCCTCCTCGGTTGAGCCGAGGGCTTTCACACCCAACTTAAAAGACCGCCTGCGCGCGCTTTACGCCCAATAATTCCG
+
CCCCCGGFGGGGGGGGGGGGGGGGGGGGGGFGGGGGGGGGGGGGGGGGGGGGGGGGGGGGGGGGGGGGGFGGGGGGGGGGGGGGGGFGGGGGGGGGGFGGGGGGGGGGGGGGGGGGGGGGGGGGGGGGGDGGGGGGGCFFGGGGGGGGGGGGGFGGGGGGGGGGGGGG8CGGFFGG8DGGGGGGGGGGGGGG>CGGGGGGGFC:A949FGGGGFDCF4EFBEFFDFFEFEB>DGGBFFGGGFBFGGFFGF6
@M03364:276:000000000-BLYN8:1:1101:13112:5148 2:N:0:1
GGACTACCAGGGTATCTAATCCTGTTTGCTCCCCACGCTTTCGCACCTGAGCGTCAGTCTTTGTCCAGGGGGCCGCCTTCGCCACCGGTATTCCTCCAGATCTCTACGCATTTCACCGCTACACCTGGAATTCTACCCCCCTCTACAAGACTCTAGCCTGCCAGTTTCGCATGCAGTTCCCAGGTTGAGCCCGGGGATTTCACCTCCGACTGGACAGACCGCCTGCGTGCGCTTTACGCCCAGTAATTCCG
+
<9@CCCF,;C;@ED<@EG,;,CEF@FFCFAFGGE8+7@B;D@FEGGEF@CCCGGB@FEAEEAFGF<,C8F@FCC@BC:FFE@C7=B+:>=FEA?@EA=BFFDCFCFAFCBCGGGGFGDC@GCFDFEDEF,A,>D9,8,6F=>>D9EFGGFGF?>,5>3;8@>D@@@EF>*>*449AFEGFGCBEG9EC?F>DCE58*=6C8CF7A5>D3)C3<***22=/=5E6?5(7<37DGC5.=?A**)./**9):29
@M03364:276:000000000-BLYN8:1:1101:7217:5148 2:N:0:1
GGACTACCAGGGTTTCTAATCCTGTTTGCTCCCCACGCTTTCGCGCCTCAGCGTCAGTTACAGACCAGAGAGCCGCCTTCGCCACTGGTGTTCCTCCATATATCTACGCATTTCACCGCTACACATGGAATTCCACTCTCCTCTTCTGCACTCCAGTCTCCCAGTTTTGAGTGACCCTCCTCGGTTGATCCGAGGGCTTTCACACCCAACTTAAAAGACCGCCTGCGCGCGCTTTACGCCCAATAATTCCG
+
CCCCCGGGGGGGGGGGGGGGGGGGGGGGGGGGGGGGGGGGGGGGGGGGGGGGGCEGGGGGGGGGG@FFGGGDGGGGGGGF7CGGGGEGGGGGG?FGGGGGGGGGGGGGGGGFGGGGGGGGGGGGGGGGFFFGFFGGGGGGGGGDEFGDGFFGGF@FGGCFFGG8BD9@DEGGAFE9=@FGG,@CF++@,@CDE>CEGGCGGFCCAC77**38:BF=7*:CEGA@DF;B6>DFGGF24<DCE33;CC@<FF4
@M03364:276:000000000-BLYN8:1:1101:21412:5181 2:N:0:1
GGACTACTCGGGTTTCTAATCCTGTTTGCTCCCCACGCTTTCGAGCCTCAGCGTCAGTTACAGACCAGAGAGTCGCCTTCGCCACTGGTGTTCCTCCATATATCTACGCATTTCACCGCTACACATGGAATTCCACTCTCCTCTTCTGCACTCAAGTCTCCCAGTTTCCAATGACCCTCCCCGGTTGAGCCGGGGGCTTTCACATCAGACTTAATAAACCACCTGCGCTCGCTTTACGCCCAATAAATCCG
+
CCCCCGGGGGGGGGGGGGGGGGGGGGGGGGGGGGGGGGGGGGGGFGGGGGGGGGGGGGGGGGGGGGGGGGGGGGEGEGGGGGGGGGFGGFFGGDGGGGGGGGGGGGGGGGGGGGGGGGGGGGGGFGGGGGGGGGGGGGFGGGGGGGGGGGGGFGGGFDFCEEGGFGFFFGGGGCFGGGGGGGGGGDGGGGGGGDGDCGGGGGGGF<+;FFFGC>DCDFFCFGEF;4(=6BEFGDF>FFGGGF()*:F4CFD
@M03364:276:000000000-BLYN8:1:1101:23642:5209 2:N:0:1
GGACTACAGGGGTATCTAATCCTGTTTGCTCCCCACGCTTTCGCACCTGAGCGTCAGTCTTCGTCCAGGGGGCCGCCTTCGCCACCGGTATTCCTCCAGATCTCTACGCATTTCACCGCTACACCTGGAATTCTACCCCCCTCTACGAGACTCAAGCTTGCCAGTTTCAAATGCAGTTCCCAGGTTGAGCCCGGGGATTTCACATCTGACTTAACAAACCGCCTGCGTGCGCTTTACGCCCAGTAATTCCG
+
CCCCCGGGGGGGFGGFGFCCEGGGGGFGCGGGGGGGEFGGGGEGGGGGGGGGGFGGGGFGGGGGGGGG8CCGDGGGGGGGGGEGGGGGGGGGGGFFFEGGGGFGGGGGGGGGGFFFA:CEGFGGF8FFFGFFGFFEGGGGGGGGGGGCCEGGGGFGD8DFGGG6DBCFGGFFFAFGGGGG?CFFFFGFCCFGEDEECC6C+:@C8DGGGCCFFDGFG5@*)==8?F>>08)>DCF<?<GEGF:?C*8::D*
@M03364:276:000000000-BLYN8:1:1101:9108:5210 2:N:0:1
GGACTACCGGGGTTTCTAATCCTGTTTGCTCCCCACGCTTTCGAGCCTCAGCGTCAGTTACAGACCAGAGAGCCGCCTTCGCCACTGGTGTTCCTGCATATATCTACGCATTTCACCGCTACACATGGAATTCCACTCTCCTCTTCTGCACTCAAGTCTCCCAGTTTCCAATGACCCTCCCCGGTTGAGCCGGGGGCTTTCACATCAGACTTAAGAAACCGCCTGCGCTCGCTTTACGCCCAATAAATCCG
+
CCCCCGGGGGGGGGGGGGGGGGGGGGGGGGGGGGGGGGGGGGGGGGGGGGGGGGGGGGGGGGGGGGGGGGGGGGGGGGGGGGGGGGGFGGGGGGGGGGGGGGGGGGGGGGGGGGGGGGGGGGGGGGGGFFGGGGGGGGGGGGFGGGGGGGFGGGGGGGFFFGGGFGGGGGGGGGGGGGGEGGGGGGGGGGGGGGGGGGGGGGGFFGGGGGGGFGGGDGGGFGFDFFFFFEDDCGGFFFGGGF?@FG?AGF9
@M03364:276:000000000-BLYN8:1:1101:6299:5301 2:N:0:1
GGACTACCCGGGTATCTAATCCTGTTTGCTCCCCACGCTTTCGAGCCTCAGCGTCAGTTACAGACCAGAGAGCCGCCTTCGCCACTGGTGTTCCTCCATATATCTACGCATTTCACCGCTACACATGGAATTCCACTCTCCTCTCCTGCACTCAAGTCTCCCAGTTTCCAATGCACACAATGGTTGAGCCACTGCCTTTTACATCAGACTTAAGAAACCACCTGCGCTCGCTTTACGCCCAATAAATCCGG
+
CCCCCGGGGGGGGGGFGGGGGGGGGGGGGGGGGGGGGGGGGGGGGGGGGGGGGGGGGGGGGGGGGGGGGGGGFGGGGDFGGGGGGGGGGGGGGGGGGGGGGGGGGGFGGGGGGGGGGGGGGGGGGGGGGGGGGGGGGGGGGGGFGGGGGF88FGFGGGGFGGGGGGGGGGGGGGGGGGGFGGGGGGGGGGGFEGGGGGGGCGGGF>FGGFGGGGGGGGFGFGFFFBF?DBEFGCC6A?EDG>@FFF:?*::
@M03364:276:000000000-BLYN8:1:1101:11871:5302 2:N:0:1
GGACTACCGGGGTTTCTAATCCTGTTTGCTCCCCACGCTTTCGCACCTGAGCGTCAGTCTTTGTCCAGGGGGCCGCCTTCGCCACCGGTATTCCTCCAGATCTCTACGCATTTCACCGCTACACCTGGAATTCTACCCCCCTCTACAAGACTCTAGCTGACCAGTTTCAAATGCAGTTCCCAAGTTAAGCTCGGGGATTTCACATCTGACTTAATCAACCGCCTGCGTGCGCTTTACGCCCAGTAATTCCG
+
CCCCCGGGGGGGGGGGGDEFGGGGGGGGGGGGGGGGGGGGGGGGGGGGGGGGGGGGGGGGGGGGFGGGGGDGGGGGGGEFGDGGGGGGGDGGGGFGGGGGFGGGGGGFGGGGGFFFFEGGCGGGGGGGGGGGGGGGGGGGGGGCFGGFFGGGGGFGCCGGGGGDFDFF7EFGCEFGGGGGGGFGGFDF9FFCGGGGGGGGF79@:7>>DGFDFFGG=FGGFGFF;A;BB@EFGDGBFFGGGFF)*0=<CF9
@M03364:276:000000000-BLYN8:1:1101:10900:5344 2:N:0:1
GGACTACACGGGTTTCTAATCCTGTTTGCTCCCCACGCTTTCGAGCCTCAGTGTCAGTTACAGGCCAGAGAGCCGCTTTCGCCTCCGGTGTTCCTCCATATATCTACGCATTTCACCGCTACACATGGAATTCCACTCTCCTCTCCTGCACTCAAGTCTCCCAGTTTCCAATGCACACAATGGTTGAGCCACTGCCTTTTACATCAGACTTCAGAAACCACCTGCGCTCGCTTTACGCCCATTAAATCCGG
+
CCCCCGGGGGGGGGGFGGGAFGFFGGGGGGGGGGGGGGGGGFFFFD@FGGGGGGGGGGGGGGGGGGFGGGGGCGFEEEDEGGGEEDGG:FGGGGEFFGCGGFGGGGDFGGGG9AFFGGCEEGCGGGGGGGGGGD;FFF9<EFFGFGG8,=EFDGGGGE;=DC8EGGGFEDFGGCFG98+89D8EDGFGG7:F6D9@AFF<+:;@;+ACG97+=@;C*;>FFGF=2*7/(85?7<7*25B7C)78+3:607/
@M03364:276:000000000-BLYN8:1:1101:4639:5350 2:N:0:1
GGACTACAGGGGTATCTAATCCTGTTTGCTCCCCACGCTTTCGCACCTGAGCGTCAGTCTTCGTCCAGGGGGCCGCCTTCGCCACCGGTATTCCTCCAGATCTCTACGCATTTCACCGCTACACCTGGAATTCTACCCCCCTCTACAAGACTCTAGCTTGCCAGTTTCAAATGCAGTTCCCAAGTTAAGCTCGGGGATTTCACATCTGACTTAACAAACCGCCTGCGTGCGCTTTACGCCCAGTAATTCCG
+
CCCCCGGGGGGGGGGFFGGGGGGGGGGGGGGGGGGGGGGGGGGGGGEFFFGGEGGGGGGGGGGGEGGGGGGGGFGGFGGGGGGGGGGGGGGGFF9FGGGGGFFGGGGFFGGGGGGGGGGGGGGGGFFGG,ADFGG@D8DFEGGGGFFGGGFFGGFFGGGGGGGGGGGGGGGGGGGGGGCFCDCFGC:EGDCEEGGGEGGG78@DACFCC:7@FDFCDCCF>DD;=:18(:BBDDGFF?>C5.4FG=FD7:>
@M03364:276:000000000-BLYN8:1:1101:26697:5355 2:N:0:1
GGAGGAAAAGGGGAGCGAAGACGGGTCGCGCCCCACGCTGTCGCAGCGGAGCGTCAGTCTGGGTCCAGGGGGCCGCCGTCGCAACCGGGAGCCAGCCAGAGCGCTACGCAGTTCACCGCTAGACAGGGAAGGCCACGCTCCTCTGCGGAACGAAAGTCGCCAAGTGTCCAATGACCCTCCCCGGTGGAGCCGGGGGATTTCACATCAGACTTAAGAAACCGCCTGCGCTCGCTTTACGCCCAACAAATCCG
+
8<<686,,,@;@::+:+C++,;,B7F+@F7CB@FEEFCFCFC@GG,@+6@77:=@F7CA<<4,CD@<,477++>=:F+@7@@++@D:>++8+3,,8@F@F7F+<CCEGG><@@,@FCC7=**7<,,*4CC<*,6;F*8BC76CF+2***3=**34*?<*:C*2*<+3+<?9E+<AC8?=**;:8C55=5**:5*****23*:<>447***2:7::F7CG6)CD::)()-0))1994*(*2>)409CF9C41
@M03364:276:000000000-BLYN8:1:1101:19925:5361 2:N:0:1
GGACTACTAGGGTTTCTAATCCTGTTTGCTCCCCACGCTTTCGCACCTGAGCGTCAGTCTTTGTCCAGGGGGCCGCCTTCGCCACCGGTATTCCTCCAGATCTCTACGCATTTCACCGCTACACCTGGAATTCTACCCCCCTCTACAAGACTCTAGCTGACCAGTTTCAAATGCAGTTCCCAATTTAAGCTCGGGGATTTCACATCTGACTTAATCAACAGCCGGCGTGCGCTTTACGCCAAGTAATTCCG
+
CCCCCGGGGGGGGGGFGGGFFFGGGGGGGGGGGGGGDGGGGGGEGGGGEGGGGGGGGGEFFCGGGGGGDEEEGGGGGGGGGGFCFGGGEGCFFGGGGGGCEFGGGGGGGGGGFGGGGGGGGGFGGGGGGGGGGGGF9DFGGGGGGGFC,DDAD9EF935,@FFGGFFC,>;ECGGGGGACGG83E;DC9E2>*=>5CGGGGGCCF*=:CCFDGC8CDFF+0;5((5(::B:3C554=:EC*0(0>DFDGC7
@M03364:276:000000000-BLYN8:1:1101:20626:5376 2:N:0:1
GGACTACTAGGGTTTCTAATCCTGTTTGCTCCCCACGCTTTCGAGCCTCAGTGTCAGTTACAGGCCAGAGAGCCGCTTTCGCCTCCGGTGTTCCTCCATATATCTACGCATTTCACCGCTACACATGGAATTCCACTCTCCCCTTCTGCACTCAAGTTGTACAGTTTCCAAAGCACACAATGGTTAAGCCACTGCCTTTTACTTCAGACTTATACAACCGCCTGCGCTCGCTTTACGCCCAATAAATCCGG
+
CCCCCGGGFGGGGGGEGGGGGGGGGGGGGGGGGGGEGGGGGGGGGGGGGFGEFGGGGGGGGGGGGGGGGGGGGGGGGGGGEFFGGGGGGGGDGGFF?EEFGGGGGGGGGGGGGGGGGGGGGGGGFGGGFFFGEFGFGGGGGGGGFGCGGGGGGGGGGFGGGGGGGGFFGFG9FGGGGGGDGGGGGGGGGF?FGGGGFFEG?FGGFF?FGGGFGGGGG5@7?;B94?AFFFA5C*+96=CEG>@AGGFC7C:
@M03364:276:000000000-BLYN8:1:1101:22804:5389 2:N:0:1
GGACTACTAGGGTTTCTAATCCTGTTTGCTCCCCACGCTTTCGCACCTGAGCGTCAGTCTCTGTCCAGGGGGCCGCCTTCGCCACCGGTATTCCTCCAGATCTCTACGCATTACACCGCTACACCTGGAATTCTACCCCCCTCTACAAGACTCTAGCCTGCCAGTTTCGAATGCAGTTCCCAGGTTGAGCCCGGGGATTTCACATCCGACTTGACAGACCGCCTGCGTGCGCTTTACGCCCAGTAATTCCG
+
CCCCCGGGGGGGGGGGGGGGGGGGGGGGGGGGGGGGGGGGGGGGGGGGGGGGGGGGGGGGGGGGGGGGGGGGGGDGDGGGGGGCEFGGGGGGGGGGFFGFCEFGGGGGGBFGGGGGGGGGGGGGGGGGGGGGGGGGGGFGGGGGFGGCFFGGGGCEGGGGGGFCGGFGGGGGGGGGGFGGFEGFFGGCFGGFEGGCEGG?>FGGFFFGDGGGGFFGG;8F>GFFF:9FFFFFDC796?GEEB?F*2@:DD9
@M03364:276:000000000-BLYN8:1:1101:23498:5395 2:N:0:1
GGACTACAGGGGTTTCTAATCCTGTTTGCTCCCCACGCTTTCGAGCCTCAGCGTCAGTTACAGACCAGAGAGCCGCCTTCGCCACTGGTGTTCCTCCATATATCTACGCATTTCACCGCTACACCTGGAATTCTACCCCCCTCTACAAGACTCTAGCTGACCAGTTTCAAATGCAGTTCCCAAGTTAAGCTCGGGGATTTCACATCTGACTTAATCAACCGCCTGCGTGCGCTTTACGCCCAGTAATTCCG
+
CCCCC8F<FGGGGGGGGGGGGGGGGGGGGGGGCEGEGGGGGGGFGGGGGGGFGGGEGGGFGGGGFGF@@C@FGGDGGGGGGGGGGGGGFGFFGGGGFGGFGFFGAEGGGGGGGGCGGGGGEFGGBFGGFCGGGGGGFFGGGGGGDFFGFGGGGEGGGEFGGFGGGGGGFGGGGGDGFGCCFGDGGGGGGD;?CGGC5CFD:72:4*+=B7F>GFG:CCGGAGF>9?>DDFFBDCD.8(=85)6A77=2>*2
@M03364:276:000000000-BLYN8:1:1101:6521:5401 2:N:0:1
GGACTACACGGGTATCTAATCCTGTTTGCTCCCCACGCTTTCGAGCCTCAGCGTCAGTTACAGACCAGAGAGCCGCCTTCGCCACTGGTGTTCCTCCATATCTCTACGCATTTCACCGCTACACATGGAATTCCACTCTCCTCTTCTGCACTCAAGTCTCCCAGTTTCCAATGACCCTCCCCGGTTGAGCCGGGGGCTTTCACATCAGACTTAAGAAACCGCCTGCGCTCGCTTTACGCCCAATAACTCCG
+
CCCCCGGGCGGGGEGGGGGFCFGGFGGGGGGGGGGGGGGGGGG8EGGGFGGGGGGGGF96CEGFFGGGC@<FFFFFGGGGGGGGGCFFG<FGGGGGGGCGG,CFFGFGGDGGGGGGGGGGGGGGCFGGGGGGCFFGCFDFGFFG,EC;@=DDBBEF@DFCFGGGGGGG8EFGG,,66@DEE+BECEGFGCF5EEEG5:FGGGF>BD7?FCGG:F>7@CEFBEF@@F9:1>553954FBGGGF:5*:*677*
@M03364:276:000000000-BLYN8:1:1101:17934:5412 2:N:0:1
GGACTACTGGGGTTTCTAATCCTGTTTGCTCCCCACGCTTTCGAGCCTCAGTGTCAGTTACAGGCCAGAGAGCCGCTTTCGCCTCCGGTGTTCCTCCATATATCTACGCATTTCACCGCTACACATGGAATTCCACTCTCCTCTCCTGCACTCAAGTCTCCCAGTTTCCAATGCACACAATGGTTGAGCCACTGCCTTTTACATCAGACTTAAGAAACCACCTGCGCTCGCTTTACGCCCAATAAATCCGG
+
CCCCCGGGGGGGGGGGGDGGGGGGGGGGGGGGGGGGDGGGGGGGGGFGFGGGGGGGGGGGGGFFFGGGGGGGGGGGGGGGGGGGGGGGGGGGGGGGGGGGGGGGGGFCGGGG<@FGGGGGGGFFGFGGGFGGGGFGDGGGGGGGGGGGGGGGGGGGGFGGGGCGGFFGGG9EFGGFGGG?DFFGGGFGGGGGGGGGGGFGGGGGFGCFGGD+:7DC5CCGF>AED>5?4?DFGGGEF?=EGF;AFFACFDC
@M03364:276:000000000-BLYN8:1:1101:8884:5414 2:N:0:1
GGACTACAAGGGTTTCTAATCCTGTTTGCTCCCCACGCTTTCGAGCCTCAGCGTCAGTTACAGACCAGAGAGTCGCCTTCGCCACTGGTGTTCCTCCATATCTCTACGCATTTCACCGCTACACTAGGAATTCCGTCAACCTCTCCGACACTCAAGAAATACAGTTTCAAATGCAGTTCAAGGGTTGAGCCGGGGGCTTTCACATCAGACTTAAGAAACCGCCTGCGCTCGCTTTACGCCCAATAAATCCG
+
CCCCCGGGGGGGGGGGGGGGGGGGGGGGGGGFGGGGGGGGGGGGGGGGFFFGGGGGGGGGGGGGGGGGGGGGGGGGGGGGGGGGGGGGGGGGGGGGGGGGGGGGGGGGGGGGGGGGGGGGGGGGGCGGGGGGGGGGGDEGGGGG?8>EGGGFGCFFFGGGGGGGGFGDGGGGGG,@DGFGCFFGGFGFGGCEGGGGGGGFGDFGFGGFFGGG+BCGFGFGEGF<<FFEBFFFGGGFFFGGGFFFGGFAGF<
@M03364:276:000000000-BLYN8:1:1101:11715:5434 2:N:0:1
GGACTACCAGGGTATCTAATCCTGTTTGCTCCCCACGCTTTCGCACCTGAGCGTCAGTCTTCGTCCAGGGGGCCGCCTTCGCCACCGGTATTCCTCCAGATCTCTACGCATTTCACCGCTACACCTGGAATTCTACCCCCCTCTACGAGACTCAAGCTTGCCAGTTTCAAATGCAGTTCCCAGGTTGAGCCCGGGGATTTCACATCTGACTTAACAAACCGCCTGCGCGCGCTTTACGCCCAATAATTCCG
+
CCCCCGGGGGGGGGGGFCFGGGGGGGGGGGGGGGGGGGGGGGGGGGGGGGGGGGGGGGGGGGGGGGGGGGGDGGGGGGGGGGGGGGGGGGGGGGGGGGG9FGFGGGGGGGGGGGGGGDGGGGGGFGGGFEGGGGGGGGGGGGGGGGGGGGGGGGGGGGGGGGGGGGGGGGFGGGGDFGGGGGGCCCFGGGGGGGGGGG*?FGGGCFGCGGGFFFGCCGGDBGD??A9@;EEFDDFAFFECE>0)<C?<CF6
@M03364:276:000000000-BLYN8:1:1101:22603:5460 2:N:0:1
GGACTACTGGGGTTTCTAATCCTGTTTGCTCCCCACGCTTTCGAGCCTCAGCGTCAGTTACAGACCAGAGAGCCGCCTTCGCCACTGGTGTTCCTCCATATATCTACGCATTTCACCGCTACACATGGAATTCCACTCTCCTCTTCTGCACTCAAGTCTCCCAGTTTCCAATGACCCTCCCCGTTTGAGCCGGGGGCTTTCACATCAGACTTAAGAAACCGCCTGCGCTCGCTTTACGCCCAATAAATCCG
+
CCCCCGGGGFGGEGGGGGFGGGFGGGGGGGGGGEGGGGGGFGG8FEGGGFGFGGGGGGGGGDGGGFGGD?FGGGGGDGGGGGGGEGFGFFFGFEFGFFGAFGGGGFGGGEGGGGGGGGGDGGGGGFBFFEFFGGGGGFGGFFGCGFGFGG8FFD>DFGFFGFFGF9EFGGGGFGGCF8+CEGGBFG+<93>C+::*:8CFGGGGFGCC4DFGFFDCCFG6>E>;;F9D>8>BDGG9@1CCE3:FGG*-:7)
@M03364:276:000000000-BLYN8:1:1101:21873:5498 2:N:0:1
GGACTACAGGGGTTTCTAATCCTGTTTGCTCCCCACGCTTTCGAGCCTCAGTGTCAGTTACAGGCCAGAGAGCCGCTTTCGCCACCGGTGTTCCTCCATATATCTACGCATTTCACCGCTACACATGGAATTCCACTCTCCTCTTCTGCACTCAAGTCTCCCAGTTTCCAATGACCCTCCCCGGTTGAGCCGGGGGCTTTCACATCAGACTTAAGAAACCGCCTGCGCTCGCTTTACGCCCAATAAATCCG
+
CCCCCGGGGGGGGGGGGGGGGGGGGGGGGGGGGCFGEGGGGGGFGEEDGGGGGGGGGGGGGGGGGGGGGGGGGGGGGGGGGGFEFFGGGGGGGGGGGGDGGGFGGGFGGGGGGGGGGGGGGGGGGGGGGEGGGGGGGFGEFEGGGGGGE=DDEFGGGGGGGFDDGGDFFG9,,@FGGGGGGGGDGGGGGCGGGGDGDGGGGGGGFGDGGGGDFCFGFFGGAGB@FFFFFFFFGFGFFFGEGE?FFFBAGG5
@M03364:276:000000000-BLYN8:1:1101:7031:5499 2:N:0:1
GGACTACAGGGGTATCTAATCCTGTTTGCTCCCCACGCTTTCGCGCCTCAGCGTCAGTTACAGACCAGAGAGCCGCCTTCGCCACTGGTGTTCCTCCATATATCTACGCATTTCACCGCTACACATGGAATTCCACTCTCCTCTTCTGCACTCCAGTCTCCCAGTTTTGAGTGACCCTCCTCGGTTGAGCCGAGGGCTTTCACACCCAACTTAAAAGACCGCCTGCGCGCGCTTTACGCCCAATAATTCCG
+
CCCCCGGGGGGGGGGGGGGGGGGGGGGGGGGGGGGGGGGGGGGGGGGGGGGGGEGGGGGGGGGGGGGGGGGGGGGGGGGGGGGGGGGGGGGGGGGGFGGGGGGGFGGGGGGGGGGGGGGGGGGGGGGGFFFGGGCGGFAFGGGGGGGGGGFCFGGGGGGGGGGCFFFG8EGGGGGGGFGGFFGDGGGF9DGGGGGGGCFFFGGCFGGGGGGFGGG77DGGBD51(=9>058>DGG4F:GGGEBFFGF9>C*
@M03364:276:000000000-BLYN8:1:1101:16320:5538 2:N:0:1
GGACTACTCGGGTTTCTAATCCTGTTTGCTCCCCACGCTTTCGCACCTGAGCGTCAGTCTTTGTCCAGGGGGCCGCCTTCGCCACCGGTATTCCTCCAGATCTCTACGCATTTCACCGCTACACCTGGAATTCTACTCCCCTCTACGAGACTCAAGCCTGCCAGTTTCGGATGCAGTTCCCGGGTTGAGCCCGGGGATTTCACATCCGACTTGACAGACCGCCTGCGTGCGCTTTACGCCCAGTAATTCCG
+
CCCCCGGGFGGGGGGGGFGGGGGGGGGGGGFGGGGGGGGGGGG7@CGF<FDGGGGGGG9F<FGGGGGG?>CFGGGGGGGGGGGGGAFDGEGGGGGGG8FGGEEGGGGGGGGGGGGGGGGGGGGGCEF8FGGGGFFG,>,CGGGG=EF+>CEFG8@EG+:DFGGGGGGB65CCEGGFCFFFGCGEEGGGFFGGE=5E*=FGGFDFFDCDGGGGG*>7=4CED5)2:F>E?5:EGGF2@08?C:</*:=2>C*
@M03364:276:000000000-BLYN8:1:1101:11414:5580 2:N:0:1
GGACTACTGGGGTTTCTAATCCTGTTTGCTCCCCACGCTTTCGAGCCTCAGCGTCAGTTACAGACCAGAGAGCCGCCTTCGCCACTGGTGTTCCTCCATATATCTACGCATTTCACCGCTACACATGGAATTCCACTCTCCTCTTCTGCACTCAAGTCTCCCAGTTTCCAATGACCCTCCCCGGTTGAGCCGGGGGCTTTCACATCAGACTTAAGAAACCGCCTGCGCTCGCTTTACGCCCAATAAATCCG
+
CCCCCGGGGGGGGGGGGGGGGGGGGGGGGGGGGGGGGGGGGGGGGGGGGGGGGGGGGGGGGGGGGGGGGGGGGFGGGFGGGGGGGGGGGGGGGGGGGGGFGGGGFGGGGGGGGGGGGGGGCFGGFGGGFFGGGGGGGFGGGGGGGGGGGGFDDGBEGGGGGGGGGGGGGGGFFFGGGFFEGGGGGGGGFFGGGGDDGGGGGCCCAFGG*8CFG:@FGDGG::BFFF>E>EFEDGGFFFGEGF<@FGF<*77
@M03364:276:000000000-BLYN8:1:1101:7631:5586 2:N:0:1
GGACTACAGGGGTTTCTAATCCTGTTTGCTCCCCACGCTTTCGCACCTGAGCGTCAGTCTTTGTCCAGGGGGCCGCCTTCGCCACCGGTATTCCTCCAGATCTCTACGCATTTCACCGCTACACCTGGAATTCTACCCCCCTCTACAAGACTCTAGCTTGCCAGTTTCAAATGCAGTTCCCAAGTTAAGCTCGGGGATTTCACATCTGACTTAACAAACCGCCTGCGTGCGCTTTACGCCCAGTAATTCCG
+
CCCCCFGGGGGGGGGGGGGGGGGGGGGGGGGGGGGGGGGGGGGGDGGGGGGGGGGGGGGGGGGGGGGGGGGGGGGGGGGGGGGGGGGGGGGGGGGGGGFCFGGGGGGGGGGGGGGFGGGGGGGGGGGGGGGGGGGGGFGGGGGGGGGGGGGGGFGGCCFGGGGGGFDG7,;CCGFFGGDEFGFGGFGGGGDECECGDDFCGGDCFGDD7CGGFD7F>FGC>E5;<F@E@FEEGDGFF?GGG31?>:@DGG6
@M03364:276:000000000-BLYN8:1:1101:15141:5590 2:N:0:1
GGACTACCAGGGTTTCTAATCCTGTTTGATCCCCACGCTTTCGCACATCAGCGTCAGTTACAGACCAGAAAGTCGCCTTCGCCACTGGTGTTCCTCCATATCTCTGCGCATTTCACCGCTACACATGGAATTCCACTCTCCTCTTCTGCACTCAAGTCTCCCAGTTTCCAATGACCCTCCCCGGTTGAGCCGGGGGCTTTCACATCAGACTTAAGAAACCGCCTGCGCTCGCTTTACGCCCAATAAATCCG
+
CCCCCGGGGGGGGGGGGGGGGGGGGGGGGGGGGGGGGEFGGGGGGGGGGGGGGGGGGGGGGGGGGFGGFGFFGFGGGGGGGEGGGGGGGGGGFFGGDFE@FGGGGGGGGGGGGGGAFFGGGGGGGGGGE5FFGFGGGGFGGGGGCEGGFDEDGGEFGFGGGCDDFGGGGGGFFFFFDEGGGGGGGGGDGCC;>*8:CEFFGF9=FFCF08CFCDFFG6FG3EEFFFFFFFFFGFG2/:C:EBFF<C?)CF)
@M03364:276:000000000-BLYN8:1:1101:3975:5624 2:N:0:1
GGACTACTCGGGTATCTAATCCTGTTTGATCCCCACGCTTTCGCACATCAGCGTCAGTTACAGACCAGAAAGTCGCCTTCGCCACTGGTGTTCCTCCATATCTCTGCGCATTTCACCGCTACACATGGAATTCCACTTTCCTCTTCTGCACTCAAGTTTCCCAGTTTCCAATGACCCTCCACGGTTGAGCCGTGGGCTTTCACATCAGACTTAAGAAACCGCCTACGCGCGCTTTACGCCCAATAATTCCG
+
CCCCCGGGGGGGGGGGGGGGGFGGGGGGGGGGGGGGGGGGGGGGGGGGGFGGGGGGGGGGGGGGGGGGGGGGGGGGGGGGGGGGGGGGGGGGGGEFGGGGGGGGFGFGGGGGGGGGGGGGGGGGGGGGGGGGGGGGGGGGGGGGGFGGGFGGFFGGGFFGGGGGGGGGAAFFGFGGGGGDGGGGCEGGGEGD7EGGFGGGGGGFFFGF*2CFC>:CGGGGF>>DFFFFFFFEDGFFFFGGDEDF4>FEG7C
@M03364:276:000000000-BLYN8:1:1101:17755:5643 2:N:0:1
GGACTACTAGGGTTTCTAATCCTGTTTGCTCCCCACGCTTTCGCACCTGAGCGTCAGTCTTCGTCCAGGGGGCCGCCTTCGCCACCGGTATTCCTCCAGATCTCTACGCATTTCACCGCTACACCTGGAATTCCACCCCCCTCTACGAGACTCAAGCTTGCCAGTTTCAAATGCAGTTCCCGGGTTGAGCCCGGGGATTTCACATCTGACTTAACAGACCGCCTGCGTGCGCTTTACGCCCAGTAATTCCG
+
CCCCCGGGGGGGGGGGGGAEGGGGGFGGGGGGGGGGGGGGGAFFEEGGGGGGGGGGGGGGGGGGGGGGGDGGGEEGGGFGGGGGGDFGGGGGGGGGGGGGGGGGGFGFGFGGGG9FFGGGGGGGGGGFGGGGGGGGGGGFC>EGDGFEGDEGGGGGCGGGFGGFFFFFFGGGGGGGEFGFGG>EGGGGGFCGGGDG5EGGGGGGFGGGF>FG7@FF7DF=>D>0:F9>?FEFGDDAF?EGG:6?:?8)*:0
@M03364:276:000000000-BLYN8:1:1101:19405:5662 2:N:0:1
GTACTAGCCGGGTTTCTAATCCTGTTTGCTCCCCACGCTTTCGCGCCTCCGCGTAAGTTACTGTCGAGCAATCCGCCTTCGCCACTGGTGTTCCTCCGTATATCTACGCATTTGACCGCTACACACGGAGTTGCGATTGGCTCCCCAGCACTCATGAACTACAGTTCCAAATGCAGGCCAGAGGTTGAGCCCGTTGTTTTCACACCTGAGTTGCAGTCCCGCCTACACGCCCTTTACTCCCAGTAAATCCG
+
A---8,,CCFF:FCCAFC@6E9<E<,EF<EEF<BC@F:CF,6,6@6+C@,6F7++8CFGGGF9E,,C7FFGG,,6<F=CFG7FC7=FCFEECG9,,4@D<F=E,9,,4@@88A,9F<F@=>>:EEC@7++8D,<8:++6,@,,+3>DEF,8+,>,=@,3@,DCFF;,3,,@E,;;EF>88@,6>FF6,,6>@*4,4/B:C+=7:A4C6**1=CF0>C2935:)/,5(;/:58)*011)00:<2<FF4):*1
@M03364:276:000000000-BLYN8:1:1101:22089:5730 2:N:0:1
GGACTACTCGGGTTTCTAATCCTGTTTGCTCCCCACGCTTTCGAGCCTCAGCGTCAGTTACAGACCAGAGAGCCGCCTTCGCCACTGGTGTTCCTCCATATATCTACGCATTTCACCGCTACACATGGAATTCCACTCTCCTCTTCTGCACTCAAGTCTCCCAGTTTCCAATGACCCTCCCCGGTTGAGCCGGGGGCTTTCACATCAGACTTAAGAAACCGCCTGCGCTCGCTTTACGCCCAATAAATCCG
+
CCCCCGGGFGGGGGGGGGGGGGGFGGGGFFFFGGGGEGGGGGGGGGGGGGG8FGG7FGGGGGGDCFFGFFGCEDGGGGGGGGCF7FGGGDGCGAFG=FFGGGGGGGGGGGGGEGGFFGGGGGGGGGGGGGGGGGCGEFFFFGGDFGGGGGGGGGFGGDGGGDFFDFD;8@AFFGGFCFGG>EGDGGG?EGGGGDGGGGGF8FGGFG7C4;FGGDCF@<E6>C>;0=;E;FF@55CAFFGGGF0<GGF>D<9
@M03364:276:000000000-BLYN8:1:1101:25148:5743 2:N:0:1
GGACTACTCGGGTATCTAATCCTGTTTGCTCCCCACGCTTTCGAGCCTCAGCGTCAGTTACAGACCAGAGAGCCGCCTTCGCCACTGGTGTTCCTCCATATATCTACGCATTTCACCGCTACACATGGAATTCCACTCTCCTCTACTGCACTCAAGTCTCCCAGTTTCCAATGACCCTCCCCGTTTGAGCCGGGGGCTTTCACATCAGACTTAAGAAACCGCCTGCGCTCGCTTTACGCCCAATAAATCCG
+
CCCCCGGGDGGDG7FGGFGGGGGGGGGGGGGGGGGG7FFCGCFCFEGEGGGGGGGGGGGGGGGFGDFD,6CFFGGGFEGGGGG7=FGGGGGGGGGGG8FGG<454CFFGDGGFF9EFC@EF4:FD8FGFCFGFGGGG84FECFF9DD9,=ECGCFCGFB;E@@CG9;C=,@;=98DGFF=CBE+@ECCCGG>6CBE*>8AD=C+=0+**2*==+++12A6)1:(6).89))5CCG2=(1:EB:>*296:*)
@M03364:276:000000000-BLYN8:1:1101:10470:5747 2:N:0:1
GGACTACCGGGGTTTCTAATCCTGTTTGCGCCCCACGTTTTCGAGCGTCAGCGTCAGTTACAGACCAGAGAGTCGCCTTCGCCACTGGTGTTACTCCATATATCTACGCATTTCACCGCTACACATGGAATTCCACTCTCCTCTTCTGCACTCAAGTCTCCCAGTTTCCAATGACACTCCCCGGTCGAGCCGGGGGCTTTCCGATCAGACTTAAGAAACCGCCTGCGCTCTCTTTACGCCCAATAAATCTG
+
C@A6C<C<@@+@@F@<C,6EFD,,-6C<9++,@7@F>,C<F<FFCC+@:,,:66,,,CF<,6CFGCF8EFGCGG:CCFC,A,CCBB8FAFF@,5E54?5,C<FECFAF:4BFC5,CDC>4+@DE9F,AA?,4AECDFF9AECF=3>EC9:8=FCB@C,6@,@3@D9=DDDC,@,;,<,,<:+>CC*5@E7EGC:ED518++0*2=53C*;CF+:;+:D667C)(->>E()0*7C74@?G>:>()0:*)**2
@M03364:276:000000000-BLYN8:1:1101:23670:5748 2:N:0:1
GGACTACCCGGGTTTCTAATCCTGTTTGCTCCCCACGCTTTCGCACCTGAGCGTCAGTCTTCGTCCAGGGGGCCGCCTTCGCCACCGGTATTCCTCCAGATCTCTACGCATTTCACCGCTACACCTGGAATTCTACCCCCCTCTACGAGACTCAAGCTTGCCAGTTTCAAATGCAGTTCCCAGGTTGAGCCCGGGGATTTCACATCTCACTTAACAAACCGCCTGCGTGCGCTTTACGCCCAGTAATGCCG
+
CCCCCGGFCCCFGGGGFGGGGGGGGGGGGGCFDEGGGGGGGFEGDGCFCCECGGDDGGCCCCDFGGGGGEGF7>FGGCFFFG7F7?FFF7FGCEAFFE8<FFGGGGFFFCECFGF5<=FECCFGGFGGFF<FADD@,@D+>+@CBFCEC8EGGG,ECF9DE,@D<BCE:5D,,,>;;EGGFG?FGC86C?E=C/:55CFFGGGG6C+++2C>G=CC*;C5>C:?B)6>(5>FGGFABFEG*047*:@)>F7
@M03364:276:000000000-BLYN8:1:1101:19525:5756 2:N:0:1
GGACTACTGGGGTATCTAATCCTGTTTGCTACCCATGCTTTCGAGCCTCAGCGTCAGTTACAGACCAGACAGCCGCCTTCGCCACTGGTGTTCTTCCATATATCTACGCATTTCACCGCTACACATGGAGTTCCACTGTCCTCTTCTGCACTCAAGTTTCCCAGTTTCCGATGCACTTCTTCGGTTGAGCCGAAGGCTTTCACATCAGACTTAAGAAACCGCCTGCGCTCGCTTTACGCCCAATAAATCCG
+
CCCCCGGGGGGGGGGGGGGGGGGGGGGGGGGGGGGGGGGGGGGGFGGGGGGGGGGGGGGGGGGGGGGGGGGFGGGGGGGGGGGGGGGGGGFGGGGFGGGGGGGGGGGGGGGGGGGGGGGGEGGGGGGGGGGGGGGGGGGGGGGGGGGGGGGGGGGGGGGDFGGGGGGGGGGGCGGGGGGGGGGGGGGFGGGGGEGGGGGGGGGGFFFGGGGFGGGCCCCFEGFDFFBFFFFFGGGFFFDGGE<FGCFFG49
@M03364:276:000000000-BLYN8:1:1101:21350:5760 2:N:0:1
GGACTACTGGGGTATCTAATCCTGTTTGCTCCCCACGCTTTCGCACCTGAGCGTCAGTCTTCGTCCAGGGGGCCGCCTTCGCCACCGGTATTCCTCCAGATCTCTACGCATTTCACCGCTACACCTGGAATTCCACCCCCCTCTACGAGACTCAAGCTTGCCAGTTTCAAATGCAGTTCCCAGGTTGAGCCCGGGGATTTCACATCTGACTTAACAAACCGCCTGCGTGCGCTTTACGCCCAGTAATTCCG
+
CCCCCGGGGGGGGGGGGGGGGGGGGGGGGGGGGGGGGGGGGGGGGGGGGGGGDGGGGGGGGGGGGGGGGGGGGGGGDGGGGGGGGGGGGGGFGGGGGGGFGFGGGGGGGGGGGGGGGGGGBCFFGGGGGGGGGGGGGGGGGGEGGGGDEEGGCFGGGGGGGGGGGGGGFGGGGGGGGGGGGGGCFFFFFFGGGGGGGGGGGGGGFGGGFGGGGFGFFGGGFGBD?FBD?:>:DGGA?:5CEE<FFDBBGF9
@M03364:276:000000000-BLYN8:1:1101:12227:5767 2:N:0:1
GGACTACCCGGGTATCTAATCCTGTTTGCTCCCCACGCTTTCGAGCCTCAGCGTCAGTTACAGACCAGAGAGCCGCCTTCGCCACTGGTGTTCCTCCATATATCTACGCATTTCACCGCTACACATGGAATTCCACTCTCCTCTTCTGCACTCAAGTCTCCCAGTTTCCAATGACCCTCCCCGGTTGAGCCGGGGGCTTTCACATCAGACTTAAGAAACCGCCTGCGCTCGCTTTACGCCCAATAAATCCG
+
CCCCCGGGGGGGGGGGGGGGGGGGGGGGGGGGGGFGGGGGGGGGGGGGGGGGGGGGGGGGGGGGGFGGGGGGGGGGGGGGGGGGGGGGGGGGGGGGGGGGGFGGGGGGGGGGFFFFGGGGGGGGGGGGFFGGGGGGGG9<FGGGGGGGGGGGGGGGGGGGCG?FGGGGGGGGGGFGGGGEC8EEGGGGGGGGGGGGGGGGGGGGFGGGDCGGGGFG=FGGFGFFFFFFF3>DGFGBF<GEGEFFCFFFFCC
@M03364:276:000000000-BLYN8:1:1101:13883:5782 2:N:0:1
GGACTACAAGGGTTTCTAATCCTGTTTGCTCCCCACGCTTTCGAGCCTCAGCGTCAGTTACAGACCAGAGAGCCGCCTTCGCCACTGGTGTTCCTCCATATATCTACGCATTTCACCGCTACACATGTAGTTCCACTGTCCTCTTCTGCACTCAAGTTTCCCAGTTTCCGATGCACTTCTTCGGTTGAGCCGAAGGCTTTCACATCAGACTTACGCAACCGCCTGCTCTCGCTTTACGCCCAATACATCCG
+
C<8CC@E,;E<-CCF@<6,<,<,<E<6CFCFF,6E+CFC@@FC86;FEG8FG+@@,B66F,,E,,:@C,CC@<668@CCFGC@?:E,=:9C?F<;?F8FGG9AGG,5FEGGE9FFBFFGE:7A<E:=,,CC;,9@EEEG<EE;DDFDGG,,?,,4644@,CDGGFC=9,36+@C,6=6@E8,6C8+4,43,@1C8EG?6,=>C+BC+3**7B8+;***41@*/(/6(+*;5):8*)16EE*)3);*1);*/
@M03364:276:000000000-BLYN8:1:1101:15107:5784 2:N:0:1
GGACTACAGGGGTTTCTAATCCTGTTTGCTCCCCACGCTTTCGAGCCTCAGCGTCAGTTACAGACCAGAGAGCCGCCTTCGCCACTGGTGTTCCTCCATATATCTACGCATTTCACCGCTACACATGGAATTCCACTCTCCTCTTCTGCACTCAAGTCTCCCAGTTTCCAATGACCCTCCCCGGTTGAGCCGGGGGCTTTCACATCAGACTTAAGAAACCGCCTGCGCTCGCTTTACGCCCAATAAATCCG
+
CCCCCGGGGGGGGGGGGGGGGGGGGGGGGGGGGGGGGGGGGGGGGGGGGGGGGGGGGGGGGGGGGGGGGGGGGGGGGGGFGGEGGGGGGGGGFCFCGGGGGGGGGGGGGGGGGGFGGDGGGGGGGGGGGGGGGFEGGGGGGGGGGEGGGGGGGGGGGFGGGGGGAFGGGGGGFDGGC?FGGGGGGEGFFGGGGGGGGGGGG79CFG+8=CFGGGC7CFG6=EED75>F>>ABGGG)/(:E*74>G*9>DC7
@M03364:276:000000000-BLYN8:1:1101:16894:5860 2:N:0:1
GGACTACCGGGGTTTCTAATCCTGTTTGCTCCCCACTCTTTCTCACCTGAGCGTCAGTCGTTGTCCAGGGAGCCGCCTTCGCCACCGGTATTCCTCCAGAGCTCTACGCATTTCACCGCTACACCTGGAATTCTACTCCCATCTTCAAGACTCTAGCCTGCCAGTTTCGTATGCAGTTCCCAGGTTGAGCCGGGGGATTTCACATCCGACTTGACAGACCGCCTGCGGGCGCTTTACGCCCAGTAATTACG
+
@C<-@8,CFC@FFGG9A9E,;@CCFGFGGG,;FE@+,C,C9<,<6,CE,6,66@,BFFE,9@FFG9<@87,8+BF7+48A4,68=,+@8=<95:9B,,BE,,CB,,?D7F7F,C,,5++6+49=EGFFF,E,FDED,@,3,,@=,@D,EE8=,33,@8>EF=A,8,67=,3,@;DC,9,,,,,@DE34A,3*45C55*2=+B7++0**178*;*;1;5/7.=5(,)()())07*/6*(;855(?DDF9*:*
@M03364:276:000000000-BLYN8:1:1101:13979:5871 2:N:0:1
GGACTACAAGGGTTTCTAATCCTGTTTGCTCCCCACGCTTTCGAGCCTCAGCGTCAGTTACAGACCAGAGAGCCGCCTTCGCCACTGGTGTTCCTCCATATATCTACGCATTTCACCGCTACACATGGAATTCCACTCTCCTCTTCTGCACTCAAGTCTCCCAGTTTCCAATGACCCTCCCCGGTTGAGCCGGGGGCTTTCACATCAGACTTAAGAAACCGCCTGCGCTCGCTTTACGCCCAATAAATCCG
+
CCCCCGGGGGGGGGGGGGGGGGGGGGGGGGGGGGGGGGGGGGGGGGGGGGGGGGGGGGGGGGGGGGGGGGGGGGGGGGGGGGGGGGGGGGGGGGGGGGGGGGGGGGGGGGGGGGGGGGGGGGGGGGGGGFGGGFGFGGGGGGGGGCGGGGGGGGFGGGGGGGF?DDGGCGGGFGGGGGGGGGGGGGGGGDFGGGGGGGGGG77@B6?DCFFGGGGGGGGCDGDFFF6BFE:ADFFFFFGGGFF@FGFF>7D
@M03364:276:000000000-BLYN8:1:1101:17817:5907 2:N:0:1
GGACTACAGGGGTATCTAATCCTGTTTGCTCCCCACGCTTTCGCACCTGAGCGTCAGTCTTTGTCCAGGGGGCCGCCTTCGCCACCGGTATTCCTCCAGATCTCTACGCATTTCACCGCTACACCTGGAATTCTACCCCCCTCTACAAGACTCTAGCCTGCCAGTTTCGAATGCAGTTCCCAGGTTGAGCCCCGGGGTTTCACATCCGACTTGCCCGACCGTCTGCGTGCGCTTTACGCCCAGTAATTCCG
+
CCCCCGGG8FFGG,FFGGGGGFGGGFGGDGGGGGGEGGGGGGG;6BFG<F<EGGFGGGCCFFFGGGFG,6CEEFGGCFFC<FGEGGGGGDGGGCCEE,B<F<EG@FGGE?BEFFGGG@@EFFFF,,AF<<FGGC9A3,+@E+@D9E,,8,8+@ABC;,>:,8,>3EFG5FGFFCA,<2@,5,?5FF8<?FE5**4/*4:5CFG@8<5<GG5*2+**1)3=:/8<0BF7(7)0>DGFF?EGCB:):**-::*
@M03364:276:000000000-BLYN8:1:1101:22045:5940 2:N:0:1
GGACTACTGGGGTATCTAATCCTGTTTGCTACCCATGCTTTCGAGCCTCAGCGTCAGTTACAGACCAGACAGCCGCCTTCGCCACTGGTGTTCTTCCATATATCTACGCATTTCACCGCTACACCTGGAGTTCCACTGTCCTCTTCTGCACTCAAGTTTCCCAGTTTCCGATGCACTTCTTCGGTTGATCCGAAGGCTTTCACATTAGACTTAAGCAACCGCCTGCGCTCGCTTTACGCCCAATAAATCCG
+
@C@C,6C<FGGGC,E96,C,EG<<E<FDFFGG@FA8FDGGG,,,,,7E6CC8FG,8B,CCEAFF<D,E,9FGGCC@FC:EFFG@BF@CFFF:FF;FFAF??EE<EAA=>?@=9EEEGCCE>F=D,E@GBEFCEEBFCFE?=CDD>FDE9CGGG?@=FG9,E9DCGCDGFEGG>6,E,@EC,3@EGDC8,3=:++@+,3>,+9B;B+5++;;+:+?+<*@,37A2@>)?6>;><4?>F(8B5)6;6>A5+2)
@M03364:276:000000000-BLYN8:1:1101:5821:5943 2:N:0:1
GGACTACTGGGGTTTCTAATCCTGTTTGCTCCCCACGCTTTCGCACCTGAGCGTCAGTCTTCGTCCAGGGGGCCGCCTTCGCCACCGGTATTCCTCCAGATCTCTACGCATTTCACCGCTACACCTGGAATTCCACCCCCCTCTACGAGACTCAAGCCTGCCAGTTTCAAATGCAGTTCCCGGGTTGAGCCCGGGGATTTCACATCTGACTTAACAAACCGCCTGCGTGCGCTTTACGCCCAGTAATTCCG
+
CCCCCGGGGGFGGGCGGGGGGGGGGGGGGGGGGGGGGGGGGGGGGGGGGGGGGGGGGGGGGGGGGFGGGGGGGGGGGG:EFGGGGGGGGGGGGGGGGGGGEGFGGFGGGGGGGGGGGGGGGEFGGGGGGGGFFFGGFGGGGGGGFGGGCCEFGGGGGGGGG7DEFFGGGGFGGGFGGFFGFEGDGDGGGGGGGGGGDEFFGGGCCF>D>CFCDDGFGGF5>EFBBFF@:@BEGGGBF?GGG>:6>CF>FGC
@M03364:276:000000000-BLYN8:1:1101:21353:5946 2:N:0:1
GGACTACTGGGGTTTCTAATCCTGTTTGCTCCCCACGCTTTCGAGCCTCAGCGTCAGTTACAGACCAGAGAGCCGCCTTCGCCACTGGTGTTCCTCCATATATCTACGCATTTCACCGCTACACATGGAATTCCACTCTCCTCTTCTGCACTCAAGTCTCCCAGTTTCCAATGACCCTCCCCGGTTGAGCCGTGGGCTTTCACATCAGACTTAAGAAACCGCCTACGCGCGCTTTACGCCCAATAATTCCG
+
CCCCCGGGGGGGGCFGGFGGGGGGGGGGGGGGGGGGGGGGGGGGGGGGFGFGGGGGGGGGGGGDGGGGCFGGGGGGGGGGGGGGGGGGGGGGGGGGGGGCFFGGGGGGGGGG<FGGGGGGGGGGGGFGGFGGGFGGGGGGGGGGGGGGFGGGGGFGGFDFGGFGGGGGGGGGGGGDGFGGCGGDGGGGGGEEEGGDFFGGGGGGFGGGC>FGGGDCFGGGDED@DFFF0)>ADGGEFFGGGE?>GGFAFGF
@M03364:276:000000000-BLYN8:1:1101:10508:5964 2:N:0:1
GGACTACCAGGGTTTCTAATCCTGTTTGCTCCCCACGCTTTCGCACCTGAGCGTCAGTCTTCGTCCAGGGGGCCGCCTTCGCCACCGGTATTCCTCCAGATCTCTACGCATTTCACCGCTACACCTGGAATTCCACCCCCCTCTACGAGACTAAAGCCTGCCAGTTTCAAATGCAGTTCCCGGGTTGAGCCCGGGGATTTCACATCTGACTTACCAGACCGCCTGCGTGCGCTTTACGCCCAGTAATTCCG
+
CCC9<FFCFFFC;CFFFGGGFGGFFGGGFGGFGGG@FGGCFGGGGGFGFGGGEGFDGGAFGGGGGGEFGGDC:@FEGGGG<FGGGGGGGCGGDB;AFAF9FGGGGAGGDEEGEF9FCF>EC=9A=?FGGGGGGDB:>>BFC6C=9,>@@8BD,@8EF6>DGGA?<D99EFFFFGFFFGFC6BEEGDCECFFFCCECEGGGG7CC+>3;;:CF>+21;7CFDG:(-047:>@3CDC49?>?E36)*2=4>2*
@M03364:276:000000000-BLYN8:1:1101:13462:5967 2:N:0:1
GGACTACTGGGGTTTCTAATCCTGTTTGCTCCCCACGCTTTCGAGCCTCAGCGTCAGTTACAGACCAGAGAGCCGCCTTCGCCACTGGTGTTCCTCCATATATCTACGCATTTCACCGCTACACATGGAATTCCACTCTCCTCTTCTGCACTCAAGTCTCCCAGTTTCCAATGACCCTCCCCGGTTGAGCCGGGGGCTTTCACATCAGACTTAAGAAACCGCCTGCGCTCGCTTTACGCCCAATAAATCCG
+
CCCCCGGGGGGG@FFGFGGGGGGFGGGGGGGGGGGGGGGGGGGGGGGGGGGGGGGGGGGGGGGGGGEFGGFGGGEGFGGGGGGGGGGGGGGGGGGGGGGFGGGGCFGGGGGGGGGGGGGG:FGGGFAFEEFFEGGEFGGGGGGGEFGGFAFGGFGGGGGGGGGGEDFGCFGGGGFFEE8>EEG>FGGGGGDE7>8CEGGGGGGGFG7CC8CF@++;+;EF3EB?;A@BFEEFDFG9=:ECEF(<6CFFG9C
@M03364:276:000000000-BLYN8:1:1101:18647:5975 2:N:0:1
GGACTACTGGGGTTTCTAATCCTGTTTGCTACCCATGCTTTCGAGCCTCAGCGTCAGTTACAGACCAGACAGCCGCCTTCGCCACTGGTGTTCTTCCATATATCTACGCATTTCACCGCTACACATGGAGTTCCACTGTCCTCTTCTGCACTCAAGTTTCCCAGTTTCCGATGCACTTCTTCGGTTGAGCCGAAGGCTTTCACATCAGACTTAAGAAACCGCCTGCGCTCGCTTTACGCCCAATAAATCCG
+
CCCCCGGGGGGGFGGGGGGGGGGGGGGGGGGGGGGFGGGFGGGFGFGGGGGGGGGGGFAFGGGGGGGGGGGGGGGGGGGGGGGGGGGGGGGGGGFEGGGGGGGGDGFFDEDFCFFGGGEEDEGGGGGGGGGGGGGGGGGGGGGG9EFFFG8AFGGGFGFCEGGGGGGGGGDEGGGGGGGGGGGDGGG==ECGGGGD,DFGGDGGFGCF5CGDF7DCGDEDEGEA=A@E@>BEGGFCF1CC5:@AC7@<CGC
@M03364:276:000000000-BLYN8:1:1101:16907:5997 2:N:0:1
GGACTACAGGGGTTTCTAATCCTGTTTGCTCCCCACGCTTTCGAGCCTCAGTGTCAGTTACAGGCCAGAGAGCCGCTTTCGCCACCGGTGTTCCTCCATATATCTACGCATTTCACCGCTACACATGGAATTCCACTCTCCTCTTCGGCACTCAAGTCCCCCAGTTTCCAATGCACCTCCCCGGTTGAGCCGGGGGCTTTCACATCAGACTTAAGCAACCGCCTGCGCTCGCTTTACGCCCAATAAATCCG
+
CBCCCGGG<FEGFFFFGGGGGGGGFCFFGGGGGDGGEGGGGFGFFFFCFGF,CCFGFGGGGAFEGGGGGDGGEFEG@@FGEGGGG8BEFGGGGGGGG<,EFGGGGGGGGGGGGGGGGGGGGGGG99CFGCFDEFGGGFGGF=836C+6@EGGG8EE,,,,83=B8;DCAFGGF8,341,DEECCF*:CC,D>*=EEC*8C>7@FAC0=D46++13+0*3>BGF72)7>0>37DFG<F:CCGF<47CF9>D<
@M03364:276:000000000-BLYN8:1:1101:20913:6005 2:N:0:1
GGACTACACGGGTTTCTAATCCTGTTTGCTCCCCACGCTTTCGCACCTGAGCGTCAGTCTTCGTCCAGGGGGCCGCCTTCGCCACCGGTATTCCTCCAGATCTCTACGCATTTCACCGCTACACCTGGAATTCTACCCCCCTCTACGAGACTCAAGCTTGCCAGTTTCAAATGCAGTTCCCAGGTTGAGCCCGGGGATTTCACATCTGACTTAACAAACCGCCTGCGTGCGCGGTACGCCCAGTAATTCCG
+
CCCCCGCGECEGFC7AFGFGGGCFCFGGGGGGGGGGGGGEGGFEGGGGGGGGGGGGGGGGFFE@CEGGGGGGEECF7CFGGGEGGGGDGGGGFGGGGGFFFG=FFGGGGDGGFFFFGG>E7FFGGFGGGGGGCGEGGGG=BEGGGGGGGCECD6DFFFGGFGGGFGAEDFGGGC7D<C@FGFEG>>DEFG:FCEEEGG*CDF1+1;FF@C7CCGGGGGC5A5>?FF;:?>@3))12>:28>B?777*<7:*
@M03364:276:000000000-BLYN8:1:1101:12041:6013 2:N:0:1
GGACTACAGGGGTTTCTAATCCTGTTTGCTCCCCACGCTTTCGCACCTGAGCGTCAGTCTTCGTCCAGGGGGCCGCCTTCGCCACCGGTATTCCTCCAGATCTCTACGCATTTCACCGCTACACCTGGAATTCTACCCCCCTCTACGAGACTCAAGCCTGCCAGTTTCGGATGCAGTTCCCGGGTTGAGCCCGGGGATTTCACATCCGACTTGACAGACCGCCTGCGTGCGGTTTACGCCCAGTAATTCCG
+
CCCCCGGFGGGGGGGEGG9AFGGFFGFFFFFGGGGGGGGGFGGCFEFGGGGFG@@FFFGFGGGFGG7FGGGGGGGCEGGGGGCFFGGGGGFFGGGGGGGGG8EEGFCFGG7@FFG9FEF6+>FGGFGCGGGGFGGG9F8FCECFGGGE@@EC?FFGFF,8:E8F7DD9>B8EEGGFCFF,>BEG<*:<?BEFGGGG*;9?CFGGFGGGGGGGDCC:C7=F>7@BFF>>18.)1/94*2:*:)./*:@:C>6
@M03364:276:000000000-BLYN8:1:1101:7355:6015 2:N:0:1
GGACTACAGGGGTATCTAATCCTGTTTGCTCCCCACGCTTTCGCACCTGAGCGTCAGTCTTCGTCCAGGGGGCCGCCTTCGCCACCGGTATTCCTCCAGATCTCTACGCATTTCACCGCTACACCTGGAATTCTACCCCCCTCTACGAGACTCTAGCTTGCCAGTTTCAAATGCAGTTCCCAGGTTGAGCCCGGGGATTTCACATCTGACTTAACAAACCGCCTGCGTGCGCTTTACGCCCAGTAATTCCG
+
CCCCCGGGGGGGGGGGGGGGGGGGGGFGGGGGGGGEGGGGGGGGGGGFGGGGGDGGGFFGGGGGGGGGGGFEFGGD>CFGGGCFEDGGGGGFGG9E=?FGGGGGGGGGCC7FCFFGGGGGGGFGGGFFFGGGGGGGDC6CEGGFGGGGGDGGGAED9;EG>,<FFGGGGGG9;CGFE7=D,>DFGDGGGGGFEDEGGG?FDCC>:<+;FCCCFFFGGCFFFGE;049515>3)1CB415EG)39CC4<F:6
@M03364:276:000000000-BLYN8:1:1101:19669:6019 2:N:0:1
GGACTACCCGGGTTTCTAATCCTGTGTGCTCCCCACGCTTTCGCACCGCAGTGTCAGTATCAGTCCAGGGGGTCGCCTTCGCCACTGGTGTTCCTTCCTATATCTACGCATTTCACCGCTACACAGGAAATTCCACCACCCTCTACCGTACTCTAGCTCAGTAGGTTTGGATGCAGTTCCCAGGTTGAGCCCGGGGATTTCACATCCAACTTGCTGAACCACCTACGCGCGCTTTACGCCCAGTAATTCCG
+
CCCCCC,CCCFCF7,<EGGGFGGGF,;@FFFG@F8F@F7@6EFEGGE+@CF@FCFGFFG9D9F,C@FFG,@FFGGDGGCEFGEFCFFFFF,,EA,EFCE?FFCGCGGGGFE@<9AFGFCEEGDA9FDFGC<EDFGEF8DGG?+=DFCEFFEGFCEGG9BCFEEF,>;@C>CE9FGGGAC:D>FGD>@CADCEEGGGED?6CGGFFCDG;F<+=F+?F48AFC>8EF<39DDFC53>7<GGG@:9DF?B7C6
@M03364:276:000000000-BLYN8:1:1101:4729:6028 2:N:0:1
GGACTACTAGGGTTTCTAATCCTGTTTGCTCCCCACGCTTTCGCACCTGAGCGTCAGTCTTTGTCCAGGGGGCCGCCTTCGCCACCGGTATTCCTCCAGATCTCTACGCATTTCACCGCTACACCTGGAATTCTACCCCCCTCTACAAGACTCTAGCCTGCCAGTTTCGAATGCAGTTCCCAGGTTGAGCCCGGGGATTTCACATCCGACTTGACAGACCGCCTGCGTGCGCTTTACGCCCAGTAATTCCG
+
CCCCCGGGGGGGFGGGGGGGGGGGGGGGGGGGGGGGGGGGGGGGGGGGGGGGGGGGGFGGGGGGGGGGGGGGGGGGGGGGGGGGGGGGGEGGFGGGGGGGFGGGGGGGGGGGGGGGGGGGGGGGGGGGGGGGAFGGGGGGGGGGGGGGCGGGGGFAGGGGC7<EFFGGGGFGFFFGGGFGFGFFGGF?FFGGEEGGGGGGDGCFFFFDGGGGFG47CC@CBGFFF49715@BCCCBF:GGD>??GD@9DF<
@M03364:276:000000000-BLYN8:1:1101:19429:6031 2:N:0:1
GGACTACTGGGGTTTCTAATCCTGTTTGCTCCCCACGCTTTCGCACCTGAGCGTCAGTCTTCGTCCAGGGGGCCGCCTTCGCCACCGGTATTCCTCCAGATCTCTACGCATTTCACCGCTACACCTGGAATTCTACCCCCCTCTACAAGACTCTAGCTGACCAGTTTCAAATGCAGTTCCCAAGTTAAGCTCGGGGATTTCACATCTGACTTAATCAACCGCCTGCGTGCGCTTTACGCCCAGTAATTCCG
+
CCCCCFCFGGGG@:;CEGGGGGGGFFFGGFFGGGGGGGGGGGGGGD7FFGGGGGGGGEGGGGGGGGGGGGGGGGGGGGGGGGGEGGGGGGGGGGAFDGGAEFGG9EFGFG7CEFGGGGDEDGGGFGDFEGFGAFGF9EDFE>EGGGG?GE8?C9EFGFGG?GFG:>;EFFFCFEGG9FGGDFGGCCFEFB;D>CEE5CFFGFCFAD>DDFFCFF7@C99=::B?@AB)6>FFC*59805*:7402?*:>FC
@M03364:276:000000000-BLYN8:1:1101:23447:6035 2:N:0:1
GGACTACTCGGGTTTCTAATCCTGTTTGCTCCCCACGCTTTCGAGCCTCAGTGTCAGTTACAGGCCAGAGAGCCGCTTTCGCCTCCGGTGTTCCTCCATATATCTACGCATTTCACCGCTACACATGGAATTCCACTCTCCTCTCCTGCACTCAAGTCTCCCAGTTTCCAAGGCACACAATGGTTGAGCCACTGCCTTTCACATCAGACTTAAGAAACCGCCTGCGCTCGCTTGACGCCCAATAAAGCCGG
+
8BCC8FF<FFGG;@@F<FG9AF9CFFFFFAFCFCFCGGGDDCFGGFG8E@E,C<<FEFGGGGGGGGGFGGGGGGGGC7,EFCFED8FG:FF@E,ED@FAGAEEA9EGGFD:B?FEFD7CCECFGG8=FEEA:=5=FE8DFE9D??E9D@FF+BFGF9@,7E@DFDEGFF;F,88@CDGGE=FFFFGGGGFGFG<@E6;9,5BFF*5;5>79CD87:CF>E>E*:5BFDFAD59*2;BFB8>55;DF+49C5
@M03364:276:000000000-BLYN8:1:1101:20658:6037 2:N:0:1
GGACTACTGGGGTATCTAATCCTGTTTGCTACCCATGCTTTCGAGCCTCAGCGTCAGTTACAGACCAGACAGCCGCCTTCGCCACTGGTGTTCTTCCATATATCTACGCATTTCACCGCTACACATGGAGTTCCACTGTCCTCTTCTGCACTCAAGTTTCCCAGTTTCCGATGCACTTCTTCGGTTGAGCCGAAGGCTTTCACATCAGACTTAAGAAACCGCCTGCGCTCGCTTTACGCCCAATAAATCCG
+
CCCCCFGFGGGGGGGGGGGGGGGFGFGGFGGGGGGGGGGGGGGGGGGDGGGGGGGGGGGGGGGGG@FGGGGGFGGGGC:FGFFFGGFGEFECDAFGGGGGFFGFGGGGDEGGGGGGGF@EFEGGGFGGGGEGGGGGGGGGFGGFDGGFGGGF8EGF,4@BFDD?BADFDGGCC>FGGGGGCFFEGGGGDGGGGGGGGGGGGGGGFFGGGGGFGGGGGGGFFGF>BFFFFFBED7FEFDGGGF?ADG=CCCC
@M03364:276:000000000-BLYN8:1:1101:9670:6059 2:N:0:1
GGACTACCCGGGTTTCTAATCCTGTTTGCTCCCCACGCTTTCGCACCTGAGCGTCAGTCTTCGTCCAGGGGGCCGCCTTCGCCACCGGTATTCCTCCAGATCTCTACGCATTTCACCGCTACACCTGGAATTCTACCCCCCTCTACGAGACTCAAGCCTGCCAGTTTCGGATGCAGTTCCCGGGTTGAGCCCGGGGATTTCACATCCGACTTGACAGACCGCCTGCGTGCGCTTTACGCCCAGTAATTCCG
+
CCCCCGGGGFGGGFFFGGGGGGGGGGFGGGGGGGGGGGGGGGGGGGGGGGGFGGFGGGGGGGFGGGGGGGGGGGGGGGGGGG:FGGGGFGGFGGGGGGGGCFFDGGGGGGGGFFGGFFGEGGGFGGGGFGFGGGGGFGGGGGGGGGGGGGGGC6CC9FGGGGGFGGGGGGGDCEFFFFGGGGGGGGGGGFGFGGGGGGGGG77:AFFG5CDDFFGFGGGGE=@?059DBBDEDGGFFFGG5.26CC6AF*0
@M03364:276:000000000-BLYN8:1:1101:10967:6095 2:N:0:1
GGACTACAGGGGTTTCTAATCCTGTTTGCTCCCCACGCTTTCGCACCTGAGCGTCAGTCTTTGTCCAGGGGGCCGCCTTCGCCACCGGTATTCCTCCAGATCTCTACGCATTTCACCGCTACACCTGGAATTCTACCCCCCTCTACAAGACTCTAGCTTGCCAGTTTCAAATGCAGTTCCCAGGTTGAGCCCGGGGATTTCACATCTGACTTAACAAACCGCCTGCGTGCGCTTTACGCCCAGTAATTCCG
+
CCCCCGGGGGGGEFGGGGGGGGGGGGGGGFGGGGGGGGGGGGGGGGGGGGGGGGGGGGGGGGGGGGGGGGGGGEGGGGGGGGGGGGGGGGGCGGGGGGFFFGGGGGGGGGGDGGGGGGGGGGGGGGGGGGGGGGFGFGGGGGGFGFGGGGGCCCFGGGGGCEAFFF;FGGGGGDGGGGGGFGGGGGFGGDGGEGGGGGGCGGGFFGGGGGGGGGGGGGGGFGFDFA@DFFFFGCGDF?GEEBF:FF?>CFC
@M03364:276:000000000-BLYN8:1:1101:22650:6105 2:N:0:1
GGACTACCCGGGTTTCTAATCCTGTTTGCTCCCCACGCTTTCGCACCTGAGCGTCAGTCTTCGTCCAGGGGGCCGCCTTCGCCACCGGTATTCCTCCAGATCTCTACGCATTTCACCGCTACACCTGGAATTCTACCCCCCTCTACGAGACTCAAGCTTGCCAGTTTCAAATGCAGTTCCCAGGTTGAGCCCGGGGATTTCACATCGGACTTAACAAACCGCCTGCGTGCGCTTTACGCCAAGTAATTCGG
+
CCCCCGGGGGGGCE;FFGGFGGGGGFGGFFFGGGFGGGCEGGGGDEGGGGGAGFEEGGGGGGG@FEGGGGGGEGEGEFGGGGEGGGGGGEFD<FGFFGGGGGGGGFGGCGEEGGGGGGEEFGGGEFGGGGGFBFEFDFEFGGGF,@FGEDGFCFFGGF9:DDEC:D;AEGC?CDFGDCF7D?FGGGFACC8FGEDGGEF6DCC7C6*1>58CC7+:CGG=8*83:>156)))17*4=<EE*),1:746:**
@M03364:276:000000000-BLYN8:1:1101:7732:6110 2:N:0:1
GGACTACTCGGGTTTCTAATCCTGTTTGCTCCCCACGCTTTCGAGCCTCAGCGTCAGTTACAGACCAGAGAGCCGCCTTCGCCACTGGTGTTCCTCCATATATCTACGCATTTCACCGCTACACATGGAATTCCACTCTCCTCTTCTGCACTCAAGTCTCCCAGTTTCCAATGACCCTCCCCGGTTGAGCCGGGGGCTTTCACAGCAGACTTAAGAAACCGCCTGCGCTCGCTTTACGCCCAATAAATCCG
+
CCCCCGGGGGGGFGGGGGGFGGGGFGEGGGGGGGGGGGGGGGGGGGGGGGGGGGGGG@FGGGGGGGGGGGGGGGGGEGGGGGGGGGGGGGGGGGGGGGGCGGGFGGGGGGGGGGGGGGGGGGGGGGGGFFFGGGGGGGGGGGGGGGGGGGGGGD8DFGGG9FGGGAFGGGACFGGFC8D=>8CCGGGCGG?EGCEGEGFGGDFF+;8FGGFGGGGFFGG>ADDFFA9EFEFFGGGFFBGGGFFFFGB<GGC
@M03364:276:000000000-BLYN8:1:1101:18625:6112 2:N:0:1
GGACTACTAGGGTATCTAATCCTGTTTGCTCCCCACGCTTTCGCACCTGAGCGTCAGTCTTTGTCCAGGGGGCCGCCTTCGCCACCGGTATTCCTCCAGATCTCTACGCATTTCACCGCTACACCTGGAATTCTACCCCCCTCTACAAGACTCTAGCCTGCCAGTTTCGAATGCAGTTCCCAGGTTGAGCCCGGGGATTTCACATCCGACTTGACAGACCGCCTGCGTGCGCTTTACGCCCAGTAATTCCG
+
CBCCCGGGFGGGGGGGFGGFDDFFFGGGGGFGFFF@FGGEFFFGGCGGGGG@EFGGGCEAEFFEDFFEGGGGGGGGECEGGGCGGGGGE7@<,AE9BDE9AFBFGFGGGGDEFGG9EFGEF7EFFDFGGCEFGFGGAFD:+@E6BFFGGGGGGDFFFFACBCGGFGFBEF6DEFFGGEFEEFDE:?EGCEDGGDGGCCC,B::>+?*9DCDDFFFCC5E*:CE;?A>EFEF>D5*.64*:5:./2:*):CG
@M03364:276:000000000-BLYN8:1:1101:17377:6115 2:N:0:1
GGACTACCGGGGTTTCTAATCCTGTTTGCTCCCCACGCTTTCGAGCCTCAGCGTCAGTTACAGACCAGAGAGCCGCCTTCGCCACTGGTGTTCCTCCATATATCTACGCATTTCACCGCTACACATGGAATTCCACTCTCCTCTTCTGCACTCAAGTCTCCCAGTTTCCAATGACCCTCCCCGGTTGAGCCGGGGGCTTTCACATCAGACTTAAGAAACCGCCTGCGCTCGCTTTACGCCCAATAAATCCG
+
CCCCCFFGGGGGGGGGGGGGGGGGGFGGGGGGGGGGGGGGGGGGGEGGGGGGGGGDGFGGGGGGGGGGGGGGGGGGGGGGGGGGGGGGFGGGGGGGGGGGGGGGGGGGGGGGGGGGGGGGGGGGGGGGGGGGGGGGGGGGGGGGFFGGGGGGGGGGG9EGGGGGGGGGFEFGGGGGGDFGGGGGGGGCFGGGGGGGGGGDDCFGFGFFGGGGGGGGGGG6>GFD@FFDFE<>CFCBF2;E=B?FGG7<FGG
@M03364:276:000000000-BLYN8:1:1101:13532:6118 2:N:0:1
GGACTACAGGGGTTTCTAATCCTGTTTGCTCCCCACGCTTTCGCACCTGAGCGTCAGTTACAGACCAGAGAGCCGCCTTCGCCACTGGTGTTCCTCCATATATCTACGCATTTCACCGCTACACATGGAATTCCACTCTCCTCTTCTGCACTCAAGTCTCCCAGTTTCCAATGACCCTCCCCGGTTGAGCCGGGGGCTTTCACATCAGACTTAAGAAACCGCCTGCGCTCGCTTTACGCCCAATAAATCCG
+
CCCCCFGGGGGGGGGGGGGGGGGGGGGGGGGGGGGGGGGGGGGGGGGGGGGGGGGGGGGGGGGGGGGGGGGGGGGGGGGGGGGGGGFFFGEGGFGGGGFFGGFGGGGGGGGGGGGGGGGGCEGGGGGGFGGFGGGC;EEGGGDDCAFGGGGFGCFGGGGGGGGGGFD;DFAEGGGGCFFGGGGGEGG?CF8:CE8EECFF>CFG6C:CDFCFG>CGGGGGFG3;;4959>EBDF<)14EEGDFFGGFAGGG
@M03364:276:000000000-BLYN8:1:1101:22325:6121 2:N:0:1
GGACTACTCGGGTTTCTAATCCTGTTTGCTCCCCACGCTTTCGAGCCTCAGCGTCAGTTACAGACCAGAGAGCCGCCTTCGCCACTGGTGTTCCTCCATATATCTACGCATTTCACCGCTACACATGGAATTCCACTCTCCTCTTCTGCACTCAAGTCTCCCAGTTTCCAATGACCCTCCCCGGTTGAGCCGGGGGCTTTCACATCACACTTAAGAAACCGCCTGCGCGCGCTTGACGCCCAAGAAATCCG
+
CCCCCGGG@GGFE;FCGGGGGGGGGFGGGGGGC7F7CFEGGGGGGGEFFGFFG@B7FGGFAFGGG@FFFGGGFCCFGGGGFCCGFGFF6FECAFGGCGGFGFC,CFGGGGG7FGGGGEGGGGGGGGFG=AA??EEEEFFGCFGGGCFGGGGFDFGGGGGGGFC88>,>,@,@8DF,D=F=CEEECCE@7DC5@EEGCCF,?C,=6*0**;*;CCDD+9C7>:>0443)(07)59*,062:7)3)*9)-**1
@M03364:276:000000000-BLYN8:1:1101:23248:6138 2:N:0:1
GGACTACCGGGGTATCTAATCCTGTTTGCTCCCCACGCTTTCGCACCTGAGCGTCAGTCTTCGTCCAGGGGGCCGCCTTCGCCACCGGTATTCCTCCAGATCTCTACGCATTTCACCGCTACACCTGGAATTCTACCCCCCTCTACGAGACTCAAGCTTGCCAGTTTCAAATGCAGTACGCAGGTTGAGCCCTGGGATTTCACATCTGACTTAACACACCGCCTGTGTACGCTTTACGCCCAGTACTACCG
+
<-@C<EEEEC7C:@FFCFGFGFEFG6CDFFFGG@FG>C7FFGGGC+@FFFFGEEC:BFFGGGFGGGGFECCFGEGG7=F@DEEB=EF:4>+,9E@AFF?<DFCF,AFFEGGGGF,5F===B=F@DF>F8<AA,CFGC,@C@8C?9,>>:*5*>8:DDCFF*DDF>9>D7D,,=E7DF,5*=C*:2,=8?C,*,4:;7CE+;7<F@FC@+:+;:@FD0/318C5;?*.1)*)0*5/)=1**:51):*9)0>1
@M03364:276:000000000-BLYN8:1:1101:26766:6150 2:N:0:1
GGACTACCAGGGTATCTAATCCTGTTTGCTCCCCACGCTTTCGCACCTGAGCGTCAGTCTTTGTCCAGGGGGCCGCCTTCGCCACCGGTATTCCTCCAGATCTCTACGCATTTCACCGCTACACCTGGAATTCTACCCCCCTCTACAAGACTCTAGCCTGCCAGTTTCGAATGCAGTTCCCAGGTTGAGCCCGGGGATTTCACATCCGACTTGACAGACCGCCTGCGTGCGCTTTACGCCCAGTAATTCCG
+
CCCCCGGGGGGGGGGGGGGGGGGGGFDFGGGGGGGGGGGGGGGGGGGF@FGGGGGEFGGCFFGDGGGFGGGGEGGGGGGGGGGGGGDGGGGGGGGGGGGEDGGFGGGGGGGGGCFGFCGGGGFFFGGG8EFGGGGG9EDGEECFGGGGGGGGGGDD9>CGFGGGGGGGCFGGFGGGGGGGGG?*>D6CCGGGDEE=E5BA:F=FF;DGDDDGGGGFFGGCDGE?=4>EFFEBGCC>F?8E*).97:B):00
@M03364:276:000000000-BLYN8:1:1101:9090:6167 2:N:0:1
GGACTACAGGGGTTTCTAATCCTGTTTGCTCCCCACGCTTTCGCACCTGAGCGTCAGTCTTTGTCCAGGGGGCCGCCTTCGCCACCGGTATTCCTCCAGATCTCTACGCATTTCACCGCTACACATGGAATTCCACTCTCCTCTTCTGCACTCCAGTCTCCCAGTTTTGAGTGACCCTCCCCGGTTGAGCCGAGGGCTTTCAAACCCAACTTAAAAGACCGCCTGCGCGCGCTTTACGCCCACTAATTCCG
+
CCCCCGGGGGGGGGGFGGCFFGGGGGGGGGGGGGGGGGGGGGGGGGDFGGGGG:FD@FDFGDGGGGGGGGGGGGGGGGEGGDCFGGGGGGGG9FGFGGGF@EFFEGGGGDECDFGGFEGEEGFGFGGGFFFGGGGGGFGGGGGGGGG9FFFF8DFG@>9=FGDGFGGFGE:EAFCGECFD*@B*>8CF6DEEGDEECGGGG71+2:*>CDFGF7;::DFGFGFF;FFFB>EFC9349:CGDF0.960)2:9
@M03364:276:000000000-BLYN8:1:1101:10328:6182 2:N:0:1
GGACTACCGGGGTATCTAATCCTGTTTGCTCCCCACGCTTTCGCACCTGAGCGTCAGTCTTTGTCCAGGGGGCCGCCTTCGCCACCGGTATTCCTCCAGATCTCTACGCATTTCACCGCTACACCTGGAATTCTACCCCCCTCTACAAGACTCTAGCCTGCCAGTTTCGAATGCAGTTCCCAGGTTGAGCCCGGGGATTTCCCATCCGACTTGACATACCGCCTGCGTGCGCTTGACGCCCAGTAATTCCG
+
CCCCCGFFGGGGGDGGGGFGGGGGGGGGGGGCFGGGGGGGGGGGGGGGGGGGGGGGGGGGGGGGGGGGGGDGGGGEFGGGGGGFDGGGGFGGGGGCFGGGGGGGGGGGF@+:FFGGGGGGGGGGGGGGFGGGGGGDFGFFGCEGFFD9C:EC@BFFFDCGGGCFFGGC:8BDGGGGGGGGGDGGGG6FFGFFE5EGDCFED+0>A5DDCGG3C*0+++>73EB:?FF3())7>D*2?(;CEB0@7:=AFG6
@M03364:276:000000000-BLYN8:1:1101:7826:6187 2:N:0:1
GGACTACTCGGGTTTCTAATCCTGTTTGCTCCCCACGCTTTCGCACCTGAGCGTCAGTCTTCGTCCAGGGGGCCGCCTTCGCCACCGGTATTCCTCCAGATCTCTACGCATTTCACCGCTACACAGGAAATTCCACCACCCTCTACCGTACTCTAGCTCAGTAGTTTTGGATGCAGTTCCCAGGTTGAGCCCGGGGATTTCACATCCAACTTGCTGAACCACCTACGCGCGCTTTACGCCCAGTAATTCCG
+
CCCCCGGFGGGGGGGGGGGGGGGGGGGGGGGGGGGGGGGGGGGGDGGFFGGGGGGGGGGGGGGGFGGGGGGDGGGGGGGGGGGGGGGGGGGGGGGGFGGGGGECFGGGGGGGGGGGGGGEDGGGGGGGGGGFGADFGGFGGGFFGGGGGGGGGGGFGGGFGGCGGFEFGDGGGGGGGGGGCAD8FFF7CFGG5EGG5CFGGGF=CG4C4>CGGGGGCFC7ACDFEFF>1)8>CDC>FFGGGFFFD>FBGG7
@M03364:276:000000000-BLYN8:1:1101:14877:6188 2:N:0:1
GGACTACCAGGGTATCTAATCCTGTTTGCTCCCCACGCTTTCGAGCCTCAGCGTCAGTTACAGACCAGAGAGCCGCCTTCGCCACTGGTGTTCCTCCATATATCTACGCATTTCACCGCTACACATGGAATTCCACTCTCCTCTTCTGCACTCAAGTCTCCCAGTTTCCAATGACCCTCCCCGGTTGAGCCGGGGGCTTTCACATCAGACTTAAGAAACCGCCTGCGCTCCCTTTACGCCCAATAAATCCG
+
CCCCCGGGGCEGGGGFGGGGGGGGGGGGGGGGGGGGGGGGGGGFGGGGFCEGGGGDCCFGGFGGGGGG<ECFGGGGGGGGGGGGGCDFGGGGGGGGGDFFG9@@AFGGGGGGGFGGGGGGGGFG9AFFGGGGGGDEDFGFGGGG9EC;CDEGGGF8CE,,6DFGGGGG8FGGGFFC8@DEGGGGDGDGGGGDGGGDCEFFG7FCFG;=*?FG7F++;9C6;GF66A339>):>C44@<DG:52<0:*):91
@M03364:276:000000000-BLYN8:1:1101:6787:6196 2:N:0:1
GGACTACTGGGGTTTCTAATCCTGTTTGCTCCCCACGCTTTCGCACCTGAGCGTCAGTCTTCGTCCAGGGGGCCGCCTTCGCCACCGGTATTCCTCCAGATCTCTACGCATTTCACCGCTACACCTGGAATTCTACCCCCCTCTACGAGACTCTAGCTTGCCAGTTTCAAATGCAGTTCCCAGGTTGAGCCCGGGGATTTCACATCTGACTTAACAAACCGCCTGCGTGCGCTTTACGCCCAGTACTTCCC
+
CCCCCGGGGGGGGGGGGGGGGGGGGGGGGGGGGGGGGGGGGGGGGGGGGGGGGGGGGGGGGGFFGGGGGGDDGGGGGGG@FGGGGGGGGEFFFGGGEAFFGGGGGGFGFEGGFGGGGGGEEGFGGGGG8FGGGGFGGGGGGGGG9BFEGGGFGGGGGGGGGGGGGGGGCCGCCC7;EFGFGFE>F?>FGGFGG5CGCEGCGGGGFCFG7CFGCFGCFGGGFGFF;>;D0BBFGGG<B?GGG5<:>7*.>D*
@M03364:276:000000000-BLYN8:1:1101:8720:6214 2:N:0:1
GGACTACTAGGGTTTCTAATCCTGTTTGCTCCCCACGCTTTCGAGCCTCAGCGTCAGTTACAGACCAGAGAGCCGCCTTCGCCACTGGTGTTCCTCCATATATCTACGCATTTCACCGCTACACATGGAATTCCACTCTCCTCTTCTGCACTCAAGTCTCCCAGTTTCCAATGACCCTCCCCGGTTGAGCCGGGGGCTTTCACATCTGACTTAAGAAACCGCCTGCGCTCGCTTTACGCCCAATAAATCCG
+
CCCCCGGGFGGGGGGFDEFFGGGGGGGGGGGGGGDEFBCFFGGGGDGGCFC<FGGCGGGGG9FCFFDGFFGEFGDFGGGGFGGGGGGGGGGFGGGGGGGGGFEGGF?<=CGCGE<FEFGGGGFGFGCFEAFGF<EDFFGFGGGGGFGGGDEF8>,@FE;F,@DCGAFFFGGCFFD@?D8EECCGGEC<7DCEGGGDDC>CFFFFFG+21BFGFFF+=5CF3CDFF59FF8>>CGF>=<*:*734C774FFD
@M03364:276:000000000-BLYN8:1:1101:14107:6255 2:N:0:1
GGACTACTGGGGTTTCTAATCCTGTTTGCTCCCCACGCTTTCGAGCCTCAGTGTCAGTTACAGACCAGAGAGCCGCCTTCGCCACTGGTGTTCCTCCATATATCTACGCATTTCACTGCTACATATGGAATTCCACTCTCCTCTTCTGCACTCAAGTCTCCCAGTTTCCAATGACCCTCCCCGGTTGAGCCGGGGGCTTTCACATCAGACTTAAGAAACCGCCTGCGCTCGCTTTACGCCCAATAAATCCG
+
CCCCCGGGGGGGGGGGGGGGGGGGGGGGGGGGGGGEGGGGGGGGGGGGGGGGGGGGGGGFGFGGGGGGFFFEGGGGGGGGGGGGGGGGGGGGGGGGGFGCGFGGEF<FFGGGGFCFFGGGGGGDFFGDFFGGGGGGFGGGGGDFCEGGGGGGGGFFECFE9EECEAEFFGGGGGG@FGFGGEGGGGDC8>EEGDGGC5FF8FCD><DGGGGGG8FFGGE6AE=;1)2A@5>AGCC4+68CE:?>CGFFGGC
@M03364:276:000000000-BLYN8:1:1101:21712:6262 2:N:0:1
GGACTACTAGGGTTTCTAATCCTGTTTGCTCCCCACGCTTTCGCACCTGAGCGTCAGTCTTTGTCCAGGGGGCCGCCTTCGCCACCGGTATTCCTCCAGATCTCTACGCATTTCACCGCTACACCTGGAATTCTACCCCCCTCTACAAGACTCTAGCTTGCCAGTTTCAAATGCAGTTCCCAAGTTAAGCTCGGGGATTTCACATCTGACTTAACAAACCGCCTGCGTGCGCTTTACGCCCAGTAATTCCG
+
CCCCCGGGGGFGGGGGGGGGGGGGGGGGGGGGGGGGGGEFGGGGGGGGGGGGGGGGGGAFGGFGGGFGDGGGGGGGGGDFCEGGGGGGGGGGGGGGGGGFGGGGGGGGGGGGGGGAFGGGGGGGGGGGDGGFGGGGGFGGGGG?FGGCFCDFGGGGGGGGFGGGGGGGGGGGGFGGGGGGGGGFGGFFGGGECE5EGGFGGGGGFGGGGGFDC>FF7C=F:5A@?A@B?:>57D*)96CEC>6):29-:C*
@M03364:276:000000000-BLYN8:1:1101:13085:6279 2:N:0:1
GGACTACAAGGGTTTCTAATCCTGTTTGCTCCCCACGCTTTCGAGCCTCAGCGTCAGTTACAGACCAGAGAGCCGCCTTCGCCACTGGTGTTCCTCCATATATCTACGCATTTCACCGCTACACATGGAATTCCACTCTCCTCTTCTGCACTCAAGTCTCCCAGTTTCCAATGACCCTCCCCGGTTGAGCCGGGGGCTTTCACATCAGACTTAAGAAACCGCCTGCGCTCGCTTTACGCCCAATAAATCCG
+
CCCCCGGGGGGGGGGGGGGGGGGGGGGGGGGGGGGGGGGGGGGFGGGGGGGGGGGGGGGGGGGGGGGGGGGGGGGGGGGGGGGGGGGGGGGGGGGGGGGGGGGGGGGGGGGGGGGGGGGGGGDGGGGGGFGGGGAFGGGGGGGGGGGGGGGGGCFEEFFGGGGGFFGGGGGGFFGGGGGGGGGGGEGGGGG>EGDGGGGGGGGGFGF64CFDGGDGGGGGDGFF@F;A38>EGGG2FFGGGF?>CGFFFF)
@M03364:276:000000000-BLYN8:1:1101:26863:6297 2:N:0:1
GGACTACACGGGTATCTAATCCTGTTTGCTCCCCACGCTTTCGCACCTGAGCGTCAGTCTTTGTCCAGGGGGCCGCCTTCGCCACCGGTATTCCTCCAGATCTCTACGCATTTCACCGCTACACCTGGAATTCTACTCCCCTCTACAAGACTCTAGCTGACCAGTTTCAAATGCAGTTCCCAAGTTAAGCTCGGGGGTTTCACATCTGACTTAATCAACCGCCTGCGTGCGCTTTACGCCCAGTAATTCCG
+
CCCCCFDFFGCCF7FFFFEGFG<FF<@FG,EFGDFGCF@@DEF,BCEB8FGG@CCFGF9FGG@FFECFGGGCGG77>7=<FFGGGGEFGEFFA?EF<FFCG,,,CEEFGG7C9EFGGGCEGGGGEFG@FFFFGGGF,D,A7,++3ED=FFFF?D>EFGGGFG,DEF;CC;D,23,<;CCFDD,@@FFC,=;FGDGG*4*2;:FG@<FGF;+3;:+@:4C*8CAFF44>0)853*9)13;E=)()2:64CC6
@M03364:276:000000000-BLYN8:1:1101:17537:6308 2:N:0:1
GGACTACCGGGGTATCTAATCCTGTTTGCTCCCCACGCTTTCGCACCTGAGCGTCAGTCTTCGTCCAGGGGGCCGCCTTCGCCACCGGTATTCCTCCAGATCTCTACGCATTTCACCGCTACACCTGGAATTCTACCCCCCTCTACGAGACTCAAGCTTGCCAGTTTCAAATGCAGTTCCCAGGTTGAGCCCGGGGATTTCACATCTGACTTAACAAACCGCCTGCGTGCGCTTTACGCCCAGTAATTCCG
+
CCCCCFF8FGGGGGGGGGGGGGGGGGGGGGGFGGGEGGGGGGGGGGGGGGGFGGGGGGFGFFGGGGGGGGGGGGGGGGGGFGCFGGGGGGGGGGGGGGGFGGFGGGGGGGGGGGDFGGGGDGGGGGGFDGGGGGGGGGGGGGGGFC8EGGGGGGGGGGGFGGGGGGGGFGGGGG7,5==EDGFCFGC6ECFFGEEEEEGGDGGGFGGG7CFGGG7+7>F=>EFB(),5(8>EDCD9BFGEE5:FGGFDGD*
@M03364:276:000000000-BLYN8:1:1101:7061:6347 2:N:0:1
GGACTACAGGGGTATCTAATCCTGTTTGCTCCCCACGCTTTCGCACCTGAGCGTCAGTCTTCGTCCAGGGGGCCGCCTTCGCCACCGGTATTCCTCCAGATCTCTACGCATTTCACCGCTACACCTGGAATTCTACCCCCCTCTACGAGACTCTAGCTTGCCAGTTTCAACTGCAGTTCCCCGGTTGAGCCCGGGGATTTCACATCTGACTTACCAAACCGCCTGCGTGCGCTTTACGCCCAGTAATTCCG
+
CCCCCGFCEGG7FE@FD9FGGDC<FEGGGCEFGGG7CFGEEGDCCGGD@FDFGGG7BF<<,EEFGFEFDE+FE@CFFEGGGGGGGCFEG7DFF9EEEF,<EFGGFCFGGGGGGFGGGEDGGGF@,:=DCFGGGGGG9D=CCGGF9FC:CCEGFCFGFFGCFGFGGF9E,3,@CGCGFDF7,,>BFGGGGFGFEECEG**++3=C7217+:CFF+*;D4F=:556()4@(5.)/5CAF<CCCB17*?=-:C9
@M03364:276:000000000-BLYN8:1:1101:21817:6358 2:N:0:1
GGACTACTGGGGTATCTAATCCTGTTTGCTCCCCACGCTTTTGAGCCTCAGTGTCAGTTACAGGCCAGAGAGCCGCTTTCGCCTCCGGTGTTCCTCCATATATCTACGCATTTCACCGCTACACATGGAATTCCACTCTCCTCTTCTGCACTCAAGTCTCCCAGTTTCCAATGACCCTCCCCGGTTGAGCCGGGGGCTTTCACATCAGACTTAAGAAACCGCCTGCGCTCGCTTTACGCCCAATAAATCCG
+
CCCCCGGGGGGGGGGGGGGFGGGGGGGGGGGGGGGGGGGGGGGGGFGGGGGFGGGGGGGGGFGGGGGGGGGGGGFEEGFGGGGGGGGGGGGGGAEGGGGFGGGGFGEFEGGEGGGGGGGGGGGGGGGGFFDGFGGGGGGGGGGGGGGGGGGGGGGGGDGGGGGGGGGGGGGGGGGGGFFGGGGGGGGGGG8CGGGGGGFFDFGGFG>F4<CDGGCFFGGFFG3<?F>D9EFFGFC<FFGGEFFFGGFACG7
@M03364:276:000000000-BLYN8:1:1101:15359:6368 2:N:0:1
GGACTACTAGGGTATCTAATCCTGTTTGCTCCCCACGCTTTCGAGCCTCAGCGTCAGTTACAGACCAGAAAGTCGCCTTCGCCACTGGTGTTCCTCCATATCTCTGCGCATTTCACCGCTACACATGGAATTCCACTTTCCTCTTCTGCACTCAAGTTTCCCAGTTTCCAATGACCCTCCCCGGTTGTGCCGTGGCCTTTCCCATCAGACTTAAGAACCCGCCTCCGCCCGCTTTACGCCCAACAATTCCG
+
CCCCCFFGEACFFEFFGFFGGFFGECFFFDGGCGF@@FCEFAF<FFFDGFGF:FGGGGFGG<F9EGCF<A,E69BFEGGFDBC,@EDGEFFGGGGEDEF,5FFGFD=FE7FCF<<?FFCCCF:==EEFGFFAC?4C,,@AEFGGGCF,E8FFGD8,6@DGCEDGGDG9:9>3,,6D@=D8+6>EFCC+1=;+++5*4@>7<+,2+*4?;DGGC+5+=*,=9E8@(/(8(/)029/46(*4=:6.*;*.+30
@M03364:276:000000000-BLYN8:1:1101:14693:6382 2:N:0:1
GGACTACTGGGGTTTCTAATCCTGTTTGATCCCCACGCTTTCGCACATCAGCGTCAGTTACAGACCAGAAAGTCGCCTTCGCCACTGGTGTTCCTCCATATCTCTGCGCATTTCACCGCTACACATGGAATTCCACTTTCCTCTTCTGCACTCAAGTTTCCCCGTTTCCAATGACCCTCCACGGTTGAGCCGTGGGCTTTCACATCAGACTTAAGAAACCGCCTACGCGCGCTTTACGCCCAATAATTCCG
+
CCCCCFFGGDFD:FFGACGGGGGGGGGGGFGEFGGGGGGGC<F@FGGF@CFCCBB,BFEFGGGF<FFGG@FFGF@FCBFGGE@@FFFFAFGEGG9EGFFGGGGA;FDE@CFEFGA,CFCEGEGGGGG?,?FFFEED4CFFGG,37;EFG8EGFFGFG9DCDF8C3DFDAAFFDCGFE8+6,@@>>E@F7>C@@@*;>:DFF>C<AFC>C*2=FGF78;?F?72/(6>;93>>)7<)+(*=C3=5*>*.27*
@M03364:276:000000000-BLYN8:1:1101:8984:6405 2:N:0:1
GGACTACTCGGGTTTCTAATCCTGTTTGCTACCCATGCTTTCGAGCCTCAGCGTCAGTTACAGACCAGACAGCCGCCTTCGCCACTGGTGTTCTTCCATATATCTACGCATTTCACCGCTACACATGGAGTTCCACTGTCCTCTTCTGCACTCAAGTTTCCCAGTTTCCGATGCACTTCTTCGGTTGAGCCGGGGGCTTTCACATCAGACTTAAGAAACCGCCTGCGCTCGCTTTACGCCCAGTAATTCCG
+
CCCCCGGGGGGGGGGGGGGGGGGGGGGGGGGGFGGGGGGGGGGGGGGGGGGGGGG7CFGGGGGGGGGGGGGGGGGGGGGGGGEGGGGGGGGGGGGGGGGGFFGFGGGFGGGGGGGGGGGGGGFCGGGGGGGGGGGGGFGGGGGGGGC;FGGFDFGGGGGGGGGGGGGGGGGEEEGFGGGGGGGCFGEEGFGGGGGGGGGGGGFCFGDCFGFCFGDGFFGGACB?<F>D9>DFGGFEFFGGC)1?D*9<CD*
@M03364:276:000000000-BLYN8:1:1101:3733:6410 2:N:0:1
GGACTACCCGGGTATCTAATCCTGTTTGCTCCCCACGCTTTCGCACCTGAGCGTCAGTCTTCGTCCAGGGGGCCGCCTTCGCCACCGGTATTCCTCCAGATCTCTACGCATTTCACCGCTACACCTGGAATTCTACCCCCCTCTACGAGACTCTAGCTTGCCAGTTTCAAATGCAGTTCCCAGGTTGAGCCCGGGGATTTCACATCTGACTTAACAAACCGCCTGCGTGCGCTTTACGCCCAGTAATTCCG
+
CCCCCGGFGGGGGDGGGGGGGGGGGGGGGGGGGGGGGGGGGGGGGGGGGCFGGGGGGGGGGFFGGGGGGGGGGGGGGGGGGGGGGGGEGGGGGGGGGGGGCFCGGGGGGEEGGGGGGGGGGGGFGGGGGGGGGGGGGGGGGGGGGGGGGGGGFGGGGGGGFCCGGGGGGGGCCFGGFG7A:CFGGGGGGGGGGGGGEGGGGGGFFG7F7DFGGGGGCFGGFGEFFFFF(08)CDG<FBDGG3:?FGFFGGC
@M03364:276:000000000-BLYN8:1:1101:24999:6418 2:N:0:1
GGACTACTAGGGTTTCTAATCCTGTTTGCTCCCCACGCTTTCGCACCTGAGCGTCAGTCTTCGTCCAGGGGGCCGCCTTCGCCACCGGTATTCCTCCAGATCTCTACGCATTTCACCGCTACACCTGGAATTCTACCCCCCTCTACGAGACTCTAGCTTGCCAGTTTCAAATGCAGTTCCCAGGTTGAGCCCGGGGATTTCACATCTGACTTAACAAACCGCCTGCGTGCGCTTTACGCCCAGTAATTCCG
+
CCCCCEEGFGGGGGGGGE<EFGFGGGGGGGGGGGGGGGGGGFGGGGGGGGGGGGGGGGGGGGGGGGGGGDGGGGDFGGGGGGGGGGGGGGGEGGGFFGFAEGGGGGGGGGGEFFFGGCGDCEEFGGGGGGGGGGFD9D>:8EBDGG?GGGGGGF;=EEFGGGGGGGGGCCFGA9ECEFGECE,>FGCFEFFGGG5ECEF,1;+;@8>C@FFFF7>CFCFCFGFF;F0;(<BBGD<<F(/8>51FFGFDGGG
@M03364:276:000000000-BLYN8:1:1101:3799:6422 2:N:0:1
GGACTACACGGGTTTCTAATCCTGTTTGCTCCCCACGCTTTCGAGCCTCAGCGTCAGTTACAGACCAGAGAGTCGCCTTCGCCACTGGTGTTCCTCCATATATCTACGCATTTCACCGCTACACATGGAATTCCACTCTCCTCTTCTGCACTCAAGTCTCCCAGTTTCAAATGACCCTCCCCGGTTGAGCCGGGGGCTTTCACATCAGACTTAAGAAACCGCCTGCGCTCGCTTTACGCCCAATAAATCCG
+
CCCCCGGGGGFGGGGGGGGGGGGGGGGGGGGGGGGGGGGGGGGDGGGGGGGGGGGGGGGGGFGDGGGGGGGGFGGGGEGGGGGGGGGGGGGGFGGGG8FGGGFGGGGGGGGGGGGGGGGEGGGGGGGGEFFFGG,EEGFGGGGGGGGGDGGFDG88DAFGGG8EFAGF,@;DEGGGGGFCGGG+>CG?FGG+@@EEGDGGGGGGFFCFCFGG7CFCFGGGFGFFFF>A;FBFGG5)91EEGB?FGGFFG:9
@M03364:276:000000000-BLYN8:1:1101:27578:6451 2:N:0:1
GGACTACTGGGGTATCTAATCCTGTTTGCTCCCCACGCTTTCGCACCTGAGCGTCAGTCTTTGTCCAGGGGGCCGCCTTCGCCACCGGTATTCTTCCAGATCTCTACGCATTTCACCGCTACACCTGGAATTCTACCCCCCTCTACAAGACTCTAGCCTGCCAGTTTCGAATGCAGTTCCCAGGTTGAGCCCGGGGATTTCACATCCGACTTGCCAGACCGCCTGCGTGCGCTTTACGCCCAGTAATTCCG
+
<CCCCFC9CFFGGGGF,FEFGFGFGGGGGGGCGGGG7ECE@FEEG:FGFFEFFGGGG<<FF,EAEFFEDC7FGGGG+?CED,4BBFEGGCFGF,,EEFGE<=,A=EFFGDFFAFGGFEF87::FCFF8<AFF=DF9>F+C=+@=9DEDF8FFF9B7AE,>FGGGGF,>CGG67C7AAEFG,4D>F,=?,>C@>C>:C5208BCF7<C3*):87+*297C=35B6:76@23<)9*C)7(2C*8:?F78):C9
@M03364:276:000000000-BLYN8:1:1101:19574:6475 2:N:0:1
GGACTACAGGGGTATCTAATCCTGTTTGCTCCCCACGCTTTCGCACCTGAGCGTCAGTCTTCGTCCAGGGGGCCGCCTTCGCCACCGGTATTCCTCCAGATCTCTACGCATTTCACCGCTACACCTGGAATTCTACCCCCCTCTACGAGACTCAAGCTTGCCAGTTTCGAATGCAGTTCCCAGGTTGAGCCCGGGGATTTCACATCCGACTTGACAGACCGCCTGCGTGCGCTTTACGCCCAGTAATTCCG
+
CCCCCGGGGGGGGGGGGGGGGGGGGGGGGGGGGGGGGGGGGGGGGGGGGFGGEGGGGGGGGCGGGGCFFGGDGGGGGGGGGGGCGGGGGEGGGGGGGCEFFGGGGFFFEFEGGGGGFGGGEGEFGFGGDCFGGGGGA,DFGGGGGGFCE>GGGGDEGGC6ECEGGG9,@>DFFFGFGGGGDFGGCGFGGGGGGGGC5BECG=C>FGFC*2>*;CFGFFGGDEFFFFFF:DFFDGG)*-;EE517>7@AF70
@M03364:276:000000000-BLYN8:1:1101:3639:6481 2:N:0:1
GGACTACTAGGGTTTCTAATCCTGTTTGCTCCCCACGCTTTCGAGCCTCAGCGTCAGTTACAGACCAGAGAGTCGCCTTCGCCACTGGTGTTCCTCCATATATCTACGCATTTCACCGCTACACATGGAATTCCACTCTCCTCTTCTGCACTCAAGTCTCCCAGTTTCCAATGACCCTCCCCGGTTGAGCCGGGGGCTTTCACATCAGACTTAAGAAACCGCCTGCGATCGCTTTACGCCCAATAAATCCG
+
CCCCCGGGGGGGGGGGGGGGGGGGGGGGGGGGGGGGGGGGGGGGGGGGGGGGGGFGGGGGGGGGGGGGGGGGGGGGGGGGGGG>FG@GGGGGGGGGGGGGGGGGGGGGGGGGGGGGGGGGGGGGGGGGGEGGGGGGGGGGGGGGG;FGGGGGGGGGFGGGGGGFDFGFFGGGGGGGGGGEGGGGGGGGGGGEGGG55>E?7BFGFGGD*8?CFFGGGF6F5C><().)()08DG54A1EEGB057C?>F<5
@M03364:276:000000000-BLYN8:1:1101:8408:6510 2:N:0:1
GGACTACAGGGGTATCTAATCCTGTTTGCTCCCCACGCTTTCGCACCTGAGCGTCAGTCTTTGTCCAGGGGCCGCCTTCGCCACCGGTATTCCTCCAGATCTCTACGCATTTCACCGCTACACCTGGAATTCTACCCCCCTCTACAAGACTCTAGCCTGCCAGTTTCGAATGCAGTTCCCAGGTTGAGCCCGGGGATTTCACATCCGACTTGCCAGACCGCCTGCGTGCGCTTTACGCCCAGTAATTCCG
+
CCCCCGGFGGGGGGGGGGGGGGGGGGGGGGGGGGGGGGGGGGGGGGGGGGGGGGGGGGGGGGGGGFGGGGGGGGGGGGGGGGDGGGGEEGGGGGGFCFC=FGGGDGFGFCFGFGGGGEG+@EFG8FFG?GFGGGGGGGGGGGGFFFGGFFGGFFBFEGGGGFGGGGFG?EG8EA7D,EF6DFCEAFGGGGGGCGGC5FGGGGGFFFGCDGC77*+2;CECEED<;>?B?EFFGGG>DF:EC@:?:?@ADF
@M03364:276:000000000-BLYN8:1:1101:24013:6529 2:N:0:1
GGACTACAGGGGTATCTAATCCTGTTTGCTCCCCACGCTTTCGAGCCTCAGCGTCAGTTACAGACCAGTGAGCCGCCTTCGCCACTGGTGTTCCTCCCTATATCTACGCATTTCACCGCTACACCTGGAGTTCCACTGTCCTCTTCTGCACTCAAGTCTCCCAGTTTCCAATGACCCTCCCCGGTTGAGCCGGTGGCTTTCACATCAGACTTAAGAAACCGCCTGCGCACGCTTTACGCCCAATAAATCCG
+
CCCCCGG,6EFGCCGGFGGGGGGGGGGGGGEGGGFE7FEGGGE8CCFGG8CEFGG7:<FFFGGFGGFF,:,F,<FECFGGGDFGGFGGGEGGGGFFF,B<F9FGGFGGGGGECFGCFCG8:CEC,,A,BE=FGFECEE;FFGGFCAE,4EEDDGG,C@;=AFG?DFGGAF>EDC=,31=38CCGGG+,<DG5**3*AC,6DFGFFF>F4FDFC7C:7*=8):?994@4(2=><2>>F1CEED0AC*67+C9
@M03364:276:000000000-BLYN8:1:1101:18666:6561 2:N:0:1
GGACTACAAGGGTATCTAATCCTGTTTGCTCCCTACGCTTTCGCGCCTCAGCGTCAGTTACAGACCAGAGAGCCGCCTTCGCCACTGGTGTTCCTCCATATATCTACGCATTTCACCGCTACACATGGAATTCCACTCTCCTCTTCTGCACTCCAGTCTCCCAGTTTTGAGTGACCCTCCTCGGTTGAGCCGAGGGCTTTCACACCCAACTTAAAAGACCGCCTGCGCGCGCTTTACGCCCAATAATTCCG
+
CCCCCFGGGGGGGGGGGGGGGGGGGGGGGGGGGGGGGGGGGGGGGGGGGGGGGGGGGGGGFEGGGGGGGFGGGGGGGGGGFGBFEGGGGGGGGGGGGGGGGGGGGGGGGGGGGGGGGGGGGGGGGGGGFAEFFGGGGGGGFDFGGFGGGGEGGGGGGGDGGGG8DFGD?EGGGGGFGGGGGGDEGGDFGGGGDGGGGGGGGGGGF4C7CGGGGGGFF5EFFD:>DFFA1AAF):CCF:G2>D6FFGFA7C9
@M03364:276:000000000-BLYN8:1:1101:13707:6590 2:N:0:1
GGACTACTGGGGTTTCTAATCCTGTTTGCTCCCCACGCTTTCGCACCTGAGCGTCAGTCTTCGTCCAGGGGGCCGCCTTCGCCACCGGTATTCCTCCATATATCTACGCATTTCACCGCTACACATGGAATTCCACTCTCCCCTTCTGCACTCAAGTTGTACAGTTTCCAAAGCACACAATGGTTAAGCCACTGCCTTTTACTTCAGACTTATACAACCGCCTGCGCTCGCTTTACGCCCAATAAATCCGG
+
CCCCCFGGGGGGGGGGGGGGGGGGGGFGGGGGGGGGGGGGGGGGGGGGGGGGGGGGGGGGGGGGGGGGGGGGGGGGGGGGGGC=FGGGGGGGGGGGGGGGGGGGGAFFGGGGGGGGGGGGGGGGGGGGFFGGGGGGGG9FECGGGGGGGGGGGGGGGGGGGGGGGGGGGGGGGGGGGGGFGGCFFFGGFFGGGGGGGGGGG>C:A:FEC4DGG@>F4DGEDCEF0A>A@F:;GGGFF?GEG><):01:7)1
@M03364:276:000000000-BLYN8:1:1101:6160:6658 2:N:0:1
GGACTACACGGGTTTCTAATCCTGTTTGCTCCCCACGCTTTCGAGCCTCAGCGTCAGTTACAGACCAGAGAGCCGCCTTCGCCACTGGTGTTCCTCCATATATCTACGCATTTCACCGCTACACATGGAATTCCACTCTCCTCTTCTGCACTCAAGTCTCCCAGTTTCCAATGACCTTCCCCGGTTGAGCCGGGGGCTTTCACATCAGACTTACGAAACCGCCTGCGCTCGCTTTACGCCCAATAAATCCG
+
CCCCCGGFGGGGGGGGGGGGGGGGGGGGGGGGGGGGGGGGGGGFFGGGGGGGGGGGGGGGGGGCGGGGFDGGGGGGGGGGGGGGGGGGGGGGGGGGGCFGGGGGGGGGEGGGGGGGGGGGGGGGFEGGGGGGGGGGGGGGGFGFDGGFGGGGGGGG;933@CDGGGF;@CFFCCAF,EFGFFCEGGGGGGGGCEGGGGGGGGFC@F78**;FF+/9**3AA5>D(A;E;3)<CFGFFFDGGF:FGGFDGG9
@M03364:276:000000000-BLYN8:1:1101:14774:6664 2:N:0:1
GGACTACTGGGGTTTCTAATCCTGTTTGCTCCCCACGCTTTCGCACCTGAGCGTCAGTCTTTGTCCAGGGGGCCGCCTTCGCCACCGGTATTCCTCCAGATCTCTACGCATTTCACCGCTACACCTGGAATTCTACCCCCCTCTACAAGACTCTAGCCTGCCAGTTTCGAATGCAGTTCCCAGGTTGAGCCCGGGGATTTCACATCCGACTTGACAGACCGCCTGCGTGCGCTTTACGCCCAGTAATTCCG
+
CCCCCGGGGGGGGGGGGGGGGGGGGGGGGGGGGGGGGGGGGGGGGGGGGGGGGGGGGGGGGGGGGGGGGEGGGGGGGGGGGGGGGGGGGGGGGGGGGGG<FGGGGGGGGGGGGGGGGGGGDGFGGGGGGGGGGGGGGGGGDGGGFGGGGFGFFCEFGGGGGGGGGGGGGG6DFGGGGGGGGDFFGGGGGGGGGGGGEEDFF79CAGGDC3CDG*0+>FGG>EEF(597()779CGAFFGGG>0?C7BBGC7
@M03364:276:000000000-BLYN8:1:1101:3633:6684 2:N:0:1
GGACTACTGGGGTTTCTAATCCTGTTTGCTCCCCACGCTTTCGAGCCTCAGCGTCAGTTACAGACCAGAGAGCCGCCTTCGCCACTGGTGTTCCTCCATATATCTACGCATTTCACCGCTACACCTGGAATTCTACCCCCCTCTACAAGACTCTAGCCTGCCAGTTTCGAATGCAGTTCCCAGGTTGAGCCCGGGGATTTCACATCCGACTTGACCGACCGCCTGCGTGCGCTTTACGCCCAGTAATTCCG
+
CCCCCGGGEGGGGGGGGGFGGGGGGGGGGGAFGGGG7FGGCFGGGGGGGGCGGGGGGGGGG9EAFGGGF8FGGGGGGCFGFEEGGGGGGGGGGGGGGCAEGGGGGGGGGGGFFFCFGGGGGGGGCEEGGGCC;?=F>E6CCEGG9DA9@DGGG9BFCFGGGGGGFGGGDGGGGGF752EF9;DFGFFGFFGG>EGD*B6FC+CFFGFGCDGGGCD*98C:8EDFFFF:().<DCGFF(8?EE:):**6CFC
@M03364:276:000000000-BLYN8:1:1101:27544:6685 2:N:0:1
GGACTACTGGGGTTTCTAATCCTGTTTGCTCCCCACGCTTTCGCACCTGAGCGTCAGTTACAGACCAGAGAGCCGCCTTCGCCACTGGTGTTCCTCCATATATCTACGCATTTCACAGCTACACAGGGAATTCCACTCTCCTCTTCTGCACTCAAGTCTCCCAGTTTCCAATGACCCGCACCGGTGGAGCCGGGGGCTTTCACAGCAGACTTAATAAACCGCCTGCCCTCGGTTTACGCCCACGAAATCGG
+
B<B@CFFGGGGD:ECFCFD<FA,C=E66C@FFDFGDG7B@FF7,@CEG?FEFFCCFE,CEFFD,6C,,CE8@FFCC@CCFGGGGDG=E?,C,,CEG<FFFGGA<E<B<7?:+CDEE,9A,AFFDE:,+AFFF,C,FEEE@E8DG9,4=E8E8=DF,867@,=3,8,,3@DC;ECE@=+@+@+4@CC8+@:C*:*>:*B,,4+=D+*29C*<7C>++;+;*8*)6;0()/52)15*.*(*/*)()1/>(C*1
@M03364:276:000000000-BLYN8:1:1101:4996:6702 2:N:0:1
GGACTACCGGGGTTTCTAATCCTGTTTGCTCCCCACGCTTTCGCACCTGAGCGTCAGTCTTTGTCCAGGGGGCCGCCTTCGCCACCGGTATTCCTCCAGATCTCTACGCATTTCACCGCTACACCTGGAATTCTACCCCCCTCTACAAGACTCTAGCCTGCCAGTTTCGAATGCAGTTCCCAGGTTGAGCCCGGGGATTTCACATCCGACTTAACAAACCGCCTGCGTTCGCTTTACGCCCAGTAATTCCG
+
CCCCCGGGGGGGGGGGGGGGGGGGGGGGGGGGGGGGGGGGGGGGGGGGFGGGGGGGGGGGGGGGGGGGGGCGGGGGGGGGGGGGGGGGGGGGGGGGGGGGGGGGGGGGGGGGGGGGGGGGGGGGFFCFFGGGGGGGAFGGGGGGGGGGGGDGGGGGGFGGGGFGGGGGGGGGGGGGGGGGGGGFGGGGGGGGGGGGGGGGGGGGFGGGGGDG=@FGGGG=BGE:6;>@(.5>DFGFFF>EEEFFGGFADG*
@M03364:276:000000000-BLYN8:1:1101:24104:6731 2:N:0:1
GGACTACAAGGGTTTCTAATCCTGTTTGCTCCCCACGCTTTCGCACCTGAGCGTCAGTCTTTGTCCAGGGGGCCGCCTTCGCCACCGGTATTCCTCCAGATCTCTACGCATTTCACCGCTACACCTGGAATTCTACCCCCCTCTACGAGACTCTAGCTTGCCAGTTTCAAATGCAGTTCCCAGGTTGAGCCCGGGGATTTCACATCTGACTTAACAAACCGCCTGCGTGCGCTTTACGCCCAGTAATTCCG
+
CCCCCGGGGGGGGGGGGGGFDGGGGGGGGAFGGGGGGCFGGGG>CEGGCC@FGGGEGEFGGGGECGGGGGGDGGGGGGGGGGGGGGGGG7FG9EEFFGGEGFGGGCGGEGGEGGGGGGGGGGGFGGFF,,CFFGGGGGCGGGGGGGFDE+::DGGCFCGGGDFDGGGGFAFGGGDCGGGGFFFGGCFG?FG5CEEEGEFFGGGGFC7C77DDDFGGGCFGFGFF;)(::B:>D37AF25*>>?FF7=6CC*
@M03364:276:000000000-BLYN8:1:1101:24634:6736 2:N:0:1
GGACTACTGGGGTTTCTAATCCTGTTTGCTCCCCACGCTTTCGCACCTGAGCGTCAGTCTTCGTCCAGGGGGCCGCCTTCGCCACCGGTATTCCTCCAGATCTCTACGCATTTCACCGCTACACCTGGAATTCTACCCCCCTCTACAAGACTCTAGCCTGCCAGTTTCGAATGCAGTTCCCAGGTTGAGCCCGGGGATTTCACATCCGACTTAACAAACCGCCTGCGTGCGCTTTACGCCCAGTAATTCCG
+
CCCCCGGGGGGGGGGGGGGGGGGGGGGGGGGGGGGEEGGGGGCGGGGGGGGGGGGGGGGGGGGGGGGGGGCGGGGGGGGGEGGGGGGGEEGGGGGGGGGGFGGFCFGGGGGGGGGGFFGGGGFGFGFFDGFGGGGGGFGFEGGGGGGCFFDFGGGGGFFGGGGGGGGGGGGGGGFFFGGGGGG5FCGGGGGGG=EEE5CCCGGGFGFDDCC<@+:DDGGGDGFFB4(<?DF>GCF2*48?EE?FFG?AFGF
@M03364:276:000000000-BLYN8:1:1101:9092:6740 2:N:0:1
GGACTACCGGGGTTTCTAATCCTGTTTGCTCCCCACGCTTTCGAGCCTCAGTGTCAGTTACAGGCCAGAGAGCCGCTTTCGCCACCGGTGTTCCTCCATATATCTACGCATTTCACCGCTACACATGGAATTCCACTCTCCTCTCCTGCACTCAAGTCTACCAGTTTCCAATGCATACAATGGTTGAGCCACTGCCTTTTACACCAGACTTAATAAACCACCTGCGCTCGCTTTACGCCCAATAAATCCGG
+
CCCCCGGGGGGGGGGGGFFGGGGGGGGGGFCFGGGGGGGGFFGGGGGGGGGGGGGGGGGGGGGGGGGGFGFGGGGGGGGGGGGGGGDGEEGGGGGGGGGGGGGGFCFFCEGGGGGDGGGGGGGGGGGGGFGGGGGGGGEGGFFGGFEFF8ED,@,=FGGFGG8DFFGGGGG9DFGGGGF6;E,@DEFGG8,@7?DFFFGGGGFGFGFFCGFC=@@FCF69?C>)))65=BEAC7+9;;GE53=67:+<>D3
@M03364:276:000000000-BLYN8:1:1101:11948:6774 2:N:0:1
GGACTACAGGGTTTCTAATCCTGTTTGCTCCCCACGCTTTCGAGCCTCAGTGTCAGTTACAGGCCAGAGAGCCGCTTTCGCCACCGGTGTTCCTCCATATATCTACGCATTTCACCGCTACACATGGAATTCCACTCTCCTCTCCTGCACTCAAGTCTACCAGTTTCCAATGCATACAATGGTTGAGCCACTGCCTTTTACACAAGACTTAATAAACCACCTGCGCTCGCTTTACGCCAAATAAATCCGG
+
CCCCCFGFGGGGGGCF<9FC9FEEGFGGF<F@EGGGGGGG@FF8FE@GGGGCFFFGGGGGFCCCEFGGGG7B@+F7F@F:BFGDFGGGECF<DB=FGFDFA@;?FF,B@,8BFACCGGGCC9E9BAFFEDGGGGGCF9EFGDC0,C@DGDE+4==AEF;DGF8DEFGFFGAD,@D8?F8DF8DD@38?F@@FFGGC@E@CF79+303;+9CF;7;<8*@7?6*5-3555AFF4=F@A2*B6AC+:1;;DC
@M03364:276:000000000-BLYN8:1:1101:14364:6780 2:N:0:1
GGACTACCGGGGTTTCTAATCCTGTTTGCTCCCCACGCTTTCGCGCCTCAGCGTCAGTTACAGACCAGAGAGCCGCCTTCGCCACTGGTGTTCCTCCATATATCTACGCATTTCACCGCTACACATGGAATTCCACTCTCCCCTTCTGCACTCAAGTTCTCCAGTTTCCAAAGCGTACAATGGTTGAGCCACTGCCTTTAACTTCAGACTTAAAGAACCGCCTGCGCTCGCTTTACGCCCAATAAATCCGG
+
CCCCCGFGGGGGCGGGGGGGGGGGGGGGGGGGGGGGGGGGGGGGGGGGCGGGDGGGGGGGGGGGCGGFGGGGGGGGGGGGFGGGEFFGGGGGGFGGFGFFGGGDFGFG@FGGGGGGGEFGGGFGEGGGGGGFFGGGGGGDGGEFCFGFGGGGFGFGGDGGGGGGGGGGGGGDFCCE6@ECEF,@=EDFFDFGG?F:EGCFGFEFFGG+;CGCCFG7CGCEEGF@(82=DEFEGF+9D7CCC06AC7+1*99
@M03364:276:000000000-BLYN8:1:1101:11772:6791 2:N:0:1
GGACTACAGGGGTTTCTAATCCTGTTTGCTCCCCACGCTTTCGCACCTGAGCGTCAGTCTTCGTCCAGGGGGCCGCCTTCGCCACCGGTATTCCTCCAGATCTCTACGCATTTCACCGCTACACCTGGAATTCTACCCCCCTCTACGCGACTCTAGCTTGCCAGTTTCAAATGCAGTTCCCAGGTTGAGCCCGGGGATTTCACATCTGACTTAACCAACCGCCTGCGTGCGCTTTACGCCCGGTACTTCCG
+
CCCCCFFFGGGGGGEGGG<FGEFGGGGGGGGGGGGGGGGGGG@@EGGGFDGGGGGGGGGFGGF@FFCDFGGCDEFGGGGGDEG:FFGGGCGGGFFFG<=E?F99C9?DFEGGGF?FA@C>@FG8@FEFDDFGGGGGD86FECEGFGG6CC@DGGFGCFFGGGCFE@EG@,,DFGGGGGGFEGGGGGGDCF8@C5CECCC9C7FF8<C>@FFCC>C*;7EE@EB<?4(.(.<BGGCAF?EDD),7C58AGF*
@M03364:276:000000000-BLYN8:1:1101:14470:6816 2:N:0:1
GGACTACTGGGGTTTCTAATCCTGTTTGCTCCCCACGCTTTCGCACCTGAGCGTCAGTCTTCGTCCAGGGGGCCGCCTTCGCCACCGGTATTCCTCCAGATCTCTACGCATTTCACCGCTACACCTGGAATTCTACCCCCCTCTACGAGACTCTAGCTTGCCAGTTTCAAATGCAGTTCCCAGGTTGAGCCCGGGGATTTCACATCTGACTTAACAAACCGCCTGCGTGCGCTTTACGCCCAGTACTTCCG
+
CCCCCGGGGGGGGGGGGGFGGGGGGGGGGGGGGGGGGGGGGGGGGGGGGGGGGGGGGGGGGGGGGGGGGGGGGGGGGGGGGGGGGGDEGGGGGGGGGGGGGGGGGGGGC@GGGGGGGGGG@EEGGGGGGGCFGGGGGGDGGGGGGGGGGCGGGEGGGGFGGG,DDFGF7AFGGFCFGGG;D9DFGGGDGGGGGDEGEEGGGGGGAC7DGC:DGGF7C>FGFGEDFF>FBFEFGDGFFBGGGB<?G**.:C*
@M03364:276:000000000-BLYN8:1:1101:20011:6826 2:N:0:1
GGACTACAAGGGTATCTAATCCTGTTTGCTCCCCACGCTTTCGAGCCTCAGCGTCAGTTACAGACCAGAGAGCCGCCTTCGCCACTGGTGTTCCTCCATATATCTACGCATTTCACCGCTACACATGGAATTCCACTCTCCTCTTCTGCACTCAAGTCTCCCAGTTTCCAATGACCCTCCCCGGTTGAGCCGGGGGCTTTCACATCAGACTTAAGAAACCGCCTGCGCTCGCTTTACGCCCAATAAATCCG
+
CCCCCGGGGGGGGGGGGGGGGGGGGGGGGGGGGGGGGGGGGGGGGGGGGGGGGEFGGGGGGGGGGGGGGGGGGGGGGGGGGGGGGGGGGGGEGGFGGGGGGGGCGGDGGGGGGGGFCEGGGGGGGGCGGFFGGGGGGGGCGFGGGGGGGGGGGGFGEFFGGGGGGGFGGGGGGGGEEGDCEDGGGGGFCFGDG5CEGEGGGGG7>FFF48CDFF7C+;F;AG:8?49>;B3:DGCBFFE?EE?5FF?BFGC
@M03364:276:000000000-BLYN8:1:1101:18908:6837 2:N:0:1
GGACTACTAGGGTTTCTAATCCTGTTTGCTCCCCACGCTTTCGCACCTGAGCGTCAGTCTTTGTCCAGGGGGCCGCCTTCGCCACCGGTATTCCTCCAGATCTCTACGCATTTCACCGCTACACCTGGAATTCTACCCCCCTCTACAAGACTCTAGCCTGCCAGTTTCGCATGCAGTTCCCAGGTTGAGCCCGGGGATTTCACATCCGACTTGACAGACCGCCTGCGTGCGCTTTACGCCCAGTAATTCCC
+
CCCCCD<E9CFEEFEGGDFFFGGCFGAEGGDFGGGCFDGB<FECEFFCCCGGGGG7FCFGCEFEFGGFF:CCEGCEDGGGDFGDGGGCCCFCGGGGFGGC@FEGGFGGG>EE,?FCGGGGEG,AFFGD=AFECCCFGGGGGCCFCFC,=DFGGGG7>DEGGGCFGA9D**6>CE93<EGGG98*7,4<=EFGCCCD7E?CF7CF64CGGG387:DC7C@==CD6:F>>0>:BDCF2=6;?=)397:7)CC*
@M03364:276:000000000-BLYN8:1:1101:4211:6838 2:N:0:1
GGACTACTGGGGTATCTAATCCTGTTTGCTCCCCACGCTTTCGCACCTGAGCGTCAGTCTTCGTCCAGGGGGCCGCCTTCGCCACCGGTATTCCTCCAGATCTCTACGCATTTCACCGCTACACCTGGAATTCTACCCCCCTCTACGAGACTCTAGCTTGCCAGTTTCAAATGCAGTTCCCAGGTTGAGCCCGGGGATTTCACATCTGACTTAACAAACCGCCTGCGTGCGCTTTACGCCCAGTAATTCCG
+
CCCCCF@FEFD@FGGGEGGGFGGGGGGGGGF<FCFFEGGGGGGGGGGGCGGGEFGG7FFGGGGGGECGGDGEGECGGGGGGEFGGGGGFGGGDEFGF8F?FFGGGGGGGDG:FFFGGGECEFGG@FFF?FGGGGCDGF+CEGEGGGFGBCEDCECCAGCCGFD8DEFGFGCC,BFGGFCC6DGGGFFCEF6EC:8EGGGGDGCC8FC77D7CFGGGFDFFE5A;DF9BBFD:C3><F6E8E:?FGGFFGG9
@M03364:276:000000000-BLYN8:1:1101:28111:6839 2:N:0:1
GGACTACCAGGGTATCTAATCCTGTTTGCTCCCCACGCTTTCGCACCTGAGCGTCAGTCTTTGTCCAGGGGGCCGCCTTCGCCACCGGTATTCCTCCAGATCTCTACGCATTTCACCGCTACACCTGGAATTCTACTCCCCTCTACAAGACTCTAGCTTGCCAGTTTCAAATGCAGTTCCCAAGTTAAGCTCGGGGATTTCACATCTGACTTAACAAACCGCCTGCGTGCGCTTTCCGCCCAGTAATTCCG
+
CCCCCGGFGGGEGG<FGGGGGGGEFG,EEFGGGGGGGGGGGGGGGGDGGGGGGGGGGFFFGGGGGGGFFDCFGGGGGGGGGGDFEEGGGGGGFFFGDFGAFGGGGGGGGEGEGGGGGCGGGGGGECFFFGFFGAFG,3@<>DCCFFEFF8ECGCAFGECF7DFGFFGGGGGGFGGGGGGGGGCGGGGGGG9EE*>5;>CFFGGCAGG>CFG>@CFGGFF=BG3;=F1:()5)857)+/CEC>(02*9:F7*
@M03364:276:000000000-BLYN8:1:1101:10492:6844 2:N:0:1
GGACTACTAGGGTATCTAATCCTGTTTGCTACCCATGCTTTCGAGCCTCAGCGTCAGTTACAGACCAGACAGCCGCCTTCGCCACTGGTGTTCTTCCATATATCTACGCATTTCACCGCTACACATGGAGTTCCACTGTCCTCTTCTGCACTCAAGTTTCCCAGTTTCCGATGCACTTCTTCGGTTGAGCCGAAGGCTTTCACATCAGACTTAAGAAACCGCCTACGCGCGCTTTACGCCCAATAAATCCG
+
CCCCCEGGGGGGGGGGGGCFGGGGGGGGGGCFGGGGGGGGGGGGGDGGGCGGGGGGGFGFGGGGFGGGGGGGGGGGGGGGGGGGGGGGGGGGGGGCFBFDFDGFFFGFGEGGFFGGGCFGGGGGGGGGCGEECDFGGGGGGCFGGGGGGFGDFGGGGGGGFFGGGFAFFGDGGGFGGGGGFGGGGGGGGGBEG>EGFGGGGGGGFGFGCDCF7+?CDFFG4>?AFF=>=AEFGDDCF<G=C:@FGFFC7CC
@M03364:276:000000000-BLYN8:1:1101:24102:6905 2:N:0:1
GGATACTCGGGTTTCTAATCCTGTTTGATCCCCACGCTTTCGCACATCAGCGTCAGTTACAGACCAGAAAGTCGCCTTCGCCACTGGTGTTCCTCCATATCTCTGCGCATTTCACCGCTACACATGGAATTCCACTTTCCTCTTCTGCACTCAAGTCTCCCAGTTTCCAATGACCCTCCCCGGTTGAGCCGGGGGCTTTCACATCAGACTTAAGAAACCGCCTGCGCTCGCTTTACGCCCAAAAAATCCGG
+
CCCCCGGGDGGFGDGGGGGGGGGGGGGGGGGGGCGGDFGGFG7BFGGCFGFGFGGGGGGGGGGGGGGG?FGGGGGGGGDFGCGGGGGFCFGEFFGGG9<FFGGE,EFGGGGGC9FGGGCEGGGGDFGGFGGGGFGEEGCFFGGGGFGGGGFC,DEDA,7=DD86F9BEGGG8AEFFFGGGCEG>EGGGGGGGGGGDEGGGGG?+9:DGGGF>8:CFGGFEEE:60>6)(285DC:AFFED5>(8*78?CDG
@M03364:276:000000000-BLYN8:1:1101:16411:6910 2:N:0:1
GGACTACTAGGGTTTCTAATCCTGTTTGCTCCCCACGCTTTCGAGCCTCAGCGTCAGTTACAGACCAGAGAGCCGCCTTCGCCACTGGTGTTCCTCCATATATCTACGCATTTCACCGCTACACATGGAATTCCACTCTCCTCTTCTGCACTCAAGTCTCCCAGTTTCCAATGACCCTCCCCGGTTGAGCCGGGGGCTTTCACATCAGACTTAAGAAACCGCCTGCGCTCGCTTTACGCCCAATAAATCCG
+
CCCCCGGGGGGGGGGGGGGGGGGGGGGGGGFGGGGGGGGGGGGGGGGGGGGGGGGCFGGGGGGGGGGGGGGGGGGGGGGGGGGGGGGGGGGGGGGGGGGGGGGGGGGGGGGGGGGGGGGGGGGGGGGGFAEFFGFFFGGGGGGGFGGGGGGGGGGGED9DGGGGGGGGGGDFFGFGGGGGGGGDGGGCFGGGGGGGEGGFGGGDFGDGFFCFFGGGC4CFEGFFFFBE@BDDGGGAFFGGD>1@GG=>GGD
@M03364:276:000000000-BLYN8:1:1101:24003:6912 2:N:0:1
GGACTACAGGGGTTTCTAATCCTGTTTGCTACCCATGCTTTCGAGCCTCAGCGTCAGTTACAGACCAGACAGCCGCCTTCGCCACTGGTGTTCTTCCATATATCTACGCATTTCACCGCTACACATGGAGTTCCACTGTCCTCTTCTGCACTCAAGTTTCCCAGTTTCCGATGCACTTCTTCGGTTGAGCCGAAGGCTTTCACATCAGACTTAAGAAACCGCCGGCGCTCGCTTTACGCCCAATAAATCCG
+
CCCCCGGGGGGGGGGGGFGGGGGGGGGGGGGGFGGGGGGGGGGGFGGDFGGGGFGGGGGGGGGGGGGGGGGGGGGCFGGGGGGGCFFGGGGGFG9FBEDFGCEC=FFFGC=F9FGE<CC+@FGG9FFGFGGFEG9FGFGGGGGGEFGEGGGFGG8EDFGG;EGC==;;DG6BEGGGGGFGFGGGGGGGGGGGGGGDFGFGDFGFFFDFFF>CGFGCFF?FBG5-84@DFEBBC7D);1B8EEFFF*74CFC
@M03364:276:000000000-BLYN8:1:1101:4907:6919 2:N:0:1
GGACTACCGGGGTTTCTAATCCTGTTTGCTCCCCACGCTTTCGCGCCTCAGCGTCAGTTACAGACCAGAGAGCCGCCTTCGCCACTGGTGTTCCTCCATATATCTACGCATTTCACCGCTACACATGGAATTCCACTCTCCTCTTCTGCACTCCAGTCTCCCAGTTTTTAGTTACCCTCCTCGGTTGAGCCGAGGGCTTTCACACCCAACTTAAAAGACCGCCTTCGCGCGCTTTACGCCCAATAAATCCC
+
CCCCCGFFGGDGGGGGGGCFFGGCGGFCGGGGGGGEGCGGFCGC@FECFGGGGGGGGGGGGGGCGGFEFG@FCECGGFGFFEECGGFFGFGEGDGGC,E<FGFGECFFGGGGGGFAF7FCECEF9ECG8EFGGGGDC4E<DEGGGGGEFCGGGD8D@FGF,DDD>CAE+,,3,5,@<9D64@BGGGGFFFGCC**?9FEGG:CFF*99FG6FCD7C15*7.CA;(;(:1BABGG<6F?EGG3(56**.0>*
@M03364:276:000000000-BLYN8:1:1101:10059:6955 2:N:0:1
GGACTAGGGGTTTCTAATCCTGTTTGCTCCCCACGCTTTCGCACCTGAGCGTCAGTCTTCGTCCAGGGGGCCGCCTTCGCCACCGGTATTCCTCCAGATCTCTACGCATTTCACCGCTACACCTGGAATTCTACCCCCCTCTACAAGACTCTAGCTGACCAGTTTCAAATGCAGTTCCCAAGTTAAGCTCGGGGATTTCACATCTGACTTAATCAACCGCCTGCGTGCGCTTTACGCCCAGTAATTCCGAT
+
CCCCCGGGGGGGGGGGGGGGGGGGGGGGGGGGGGGGGGGGEGGGCGGCGGGGGGGGGGGGGGGGGGGGGGGGGGGGGGGGGGGGGGGGGGGGGGGGGGGGGGGGGGGGGGGGGGGGGGEGGGGGGGGGGGGGGGGGGGGGGGGGGDGGGGGGGAFGGCGGGGGGFGGG7EFDDGCGGGGG?>FGGFGGDGGEEGGGGFGGGGGGFC:DFGGCFGGGGGGGAGFFFDDDFBEBC>><B>EEFFB4CF=<47<
@M03364:276:000000000-BLYN8:1:1101:3947:6981 2:N:0:1
GGACTACAGGGGTATCTAATCCTGTTTGCTCCCCACGCTTTCGCACCTGAGCGTCAGTCTTTGTCCAGGAGGCCGCCTTCGCCACCGGTATTCCTCCAAATCTCTACGCATTTCACCGCTACACCTGGAATTCTACCTCCCTCTACTGCACTCTAGCTTGCCAGTTTCAAATGCCGTTCCCAATTGAACCTCGGATATTTCCCATCTACTTATACAAACCGCCTCCTTCCGCTTTACGCCCATAATTCCCG
+
CCCCCGGG8FGGG7FGGGGGGG<FGG<FGG<EFG<:CGGGGGFGG:FGCFGGGGGGGAF6,,CFGGGG,,,BBFGGFGGGGGGEG,@>F:FFGGGGG8,C9,CEGGFGGGGGGGGGGGGGGGGG8,4ADGGGG9;F,,4AEFGD3E,,,@DGF,CFF,E,6DDFGGGGGF,7@E8+A6E,3,,,@,@,,@,@C*3*1@E,2+4*:?++5+=++5+B92DC)7)(()(+*2))1>3)2(BE*.(.9+;);*2
@M03364:276:000000000-BLYN8:1:1101:21275:7031 2:N:0:1
GGACTACTAGGGTTTCTAATCCTGTTTGCTCCCCACGCTTTCGCGCCTCAGCGTCAGTTACAGACCAGAGAGCCGCCTTCGCCACTGGTGTTCCTCCATATATCTACGCATTTCACCGCTACACATGGAATTCCACTCTCCTCTTCTGCACTCCAGTCTCCCAGTTTTGAGTGACCCTCCTCGGTTGAGCCGAGGGCTTTCACACCCAACTTAAAAGACCGCCTGCGCGCGCTTTACGCCCAATAATTCCG
+
CCCCCGGGGGGGGGGGGGGGGGGGGGGGGGGGGGGGGGGGGGEGGGGGGGGGGGGDGGGGGGGGGGGGGGGGGGGGGGGGGGGGGGFFGGGGGGGGGGGGGGGGFGGGGGGGGGGGG>FGGGGGGGGGFFGGGGGGGGGGGGGGGGGGGGGGGGGGGGFGGGGGGGGA,BEGDGGEFGGGCE6CGGGGGGGGGDEDEGGCCFGGFDGDGGGGG>CFDGGGFGEFFA@B0>AFGGGFFFCEGDBFGGFFGD9
@M03364:276:000000000-BLYN8:1:1101:8453:7045 2:N:0:1
GGACTACTGGGGTTTCTAATCCTGTTTGCTCCCCACGCTTTCGAGCCTCAGCGTCAGTTACAGACCAGTGAGCCGCCTTCGCCACTGGTGTTCCTCCATATCTCTACGCATTTCACCGCTACACATGGAATTCCACTCTCCTCTTCTGCACTCCAGTCTCGCAGTTTCCAATGACCTTCCCCGGTTGAGCCGCGGGCTTTCACATCAGACTTACGACACCGCCTGCGCTCGCTTTACGCCCAATAAATCCG
+
CCCCCGG9,EFFG7FGG<FGGGGGGGGGGGCFFGGGGG@CFGF8FCFEFF,6FFFFGCAFF<F,ECEE6,:EF8FF>CEGGFGGGGGGGGGGGGGGC85EF,;FFFFFGFGGGGGGGGEC7FACE=EFD=FGGGGGFFCGGGGG,C>>CFEDE,EF;,3,3>@B>D;FFF;98,3,,,@DF,@EFG8CEDFG*>EG5:BG>C7+=C;C?FFF+45*)13=)>E<(A9D9E5BGFF5F(CEC<()2:4<FCC
@M03364:276:000000000-BLYN8:1:1101:7571:7048 2:N:0:1
GGACTACCGGGGTATCTAATCCTGTTTGCTACCCATGCTTTCGAGCCTCAGCGTCAGTTACAGACCAGACAGCCGCCTTCGCCACTGGTGTTCTTCCATATATCTACGCATTTCACCGCTACACATGGAGTTCCACTGTCCTCTTCTGCACTCAAGTCTCCCAGTTTCCAATGACCCTCCCCGGTTGAGCCGGGGGCTTTCACATCAGACTTAAGAAACCGCCTGCGCTCGCTTTACGCCCAATAAATCCG
+
CCCCCGGGGGGGGGGGGGGGGGGGGGGGGGGGGGGGGGGGGGGDGGGGGGGGGGGGGGGGGGGFGGGGGGGGGGGGGGGGGGGGGGGGGGGGGGGGGGGGGGFGFGDGGGGGGGGGGGGGGGGGGGGGGDGGGGFGGGGF8E@=DFGGGGGGGGGGEDAD9DEFFGGGDFGGGGFFFFF6C8CGGGGGGGGGGDEGEGFFGGGGC6+8;6FFGDGG+;EGACA?7F@D(5:BGGGFFFGEG315D>F<G<)
@M03364:276:000000000-BLYN8:1:1101:17565:7049 2:N:0:1
GGACTACTAGGGTATCTAATCCTGTTTGCTCCCCACGCTTTCGCACCTGAGCGTCAGTCTTTGTCCAGGGGGCCGCCTTCGCCACCGGTATTCCTCCAGATCTCTACGCATTTCACCGCTACACCTGGAATTCTACCCCCCTCTACAAGACTCTAGCCTGCCAGTTTCGAATGCAGTTCCCAGGTTGAGCCCGGGGATTTCACATCCGACTTGACAGACCGCCTGCGTGCGCTTTACGCCCAGTAATTCCG
+
CCCCCGGGGGGGGGGGGGGGGGGGGGGGGGGGGGGGFGGGGGGGGGGGFFFGGGGGGGGGGGGGGGGGGCGGGGGGGGGGGGEEGGGGGGGGGGGGGGEFGGGGGGGGGGGGGGGFFCGE@CGGC8FFGGGDAFFGFGGGEEGFCDGCGFF7D>EGGGGGGGFGGGFGCFGGGFGFFFCFGDGDGGFEFGGGGGGGCEGF>CGGFFCDDGGGGGGD4CEGDGFFFFFD15:DGGC9F6E:C:2?>*=2FF9
@M03364:276:000000000-BLYN8:1:1101:10167:7062 2:N:0:1
GGACTACAGGGTTTCTAATCCTGTTTGCTCCCCACGCTTTCGAGCCTCAGCGTCAGTTACAGACCAGAGAGCCGCCTTCGCCACTGGTGTTCCTCCATATATCTACGCATTTCACCGCTACACATGGAATTCCACTCTCCTCTTCTGCACTCCAGTCTCCCAGTTTTGAGTGACCCTCCTCGGTTGAGCCGAGGGCTTTCACACCCAACTTAAAAGACCGCCTGCGCGCGCTTTACGCCCAATAATTCCGG
+
CCCCCGGGGGGGGGGGGGGCFGGGGGGGGGGGGGGGGGGGGGGGGGGGGGGGGGGGGGGGGGGGGGFGGFGGGGGGGGD=FGGGGGCEFFGGFGGGGGCFGGGGGGGDFGGGGGGGGDFEGCFGGGGGFGGGGAFGFFGFGFGGGGGGGGF?FGF=9,EFGGGFGFG?EGGGGFGGG?@D=BCGECE?FFGD6C>C6DFGGGGGFGGDGGGFF+BF<FGGBEBDBA1BB:>BD5CE3::?E)8?7C?AGDD
@M03364:276:000000000-BLYN8:1:1101:17176:7064 2:N:0:1
GGACTACAGGGGTTTCTAATCCTGTTTGCTCCCCACGCTTTCGCACCTGAGCGTCAGTCTTTGTCCAGGGGGCCGCCTTCGCCACCGGTATTCCTCCAGATCTCTACGCATTTCACCGCTACACCTGGAATTCTACCCCCCTCTACAAGACTCTAGCTGACCAGTTTCAAATGCAGTTCCCAAGTTAAGCTCGGGGATTTCACATCTGACTTAATCAACCGCCTGCGTGCGCTTTACGCCCAGTAATTCCG
+
CCCCCDEDGGGGGGGGGGGFGFGGGGGGGGGGGGGGGGGGGGDGGEGGGGGGGGGGGCFGGGGGGGGGGEEGGGGGGGGGGFFGGGGGGGGGGGFEFFGFGEEGGFGGGGGGGGGFFGGGGGGGGGGG8FGGGDGGGGGGGGGC9DFFGFGCGGGGFGGGFGFGGFDFFFDGGGAFCGGFGGFFFFGDFF;>CE>EEGFEFGGGF4C:@FGGGGGGGFCE5C;?@F9EF3))/CFFFFDCC):FFDFAGD9
@M03364:276:000000000-BLYN8:1:1101:14100:7066 2:N:0:1
GGACTACCAGGGTTTCTAATCCTGTTTGCTCCCCACGCTTTCGCACCTGAGCGTCAGTCTTTGTCAAGGGGGCCGCCTTCGCCACCGGTATTCCTCCAGATCTCTACGCATTTCACCGCTACACCTGGAATTCTACCCCCCTCTACGAGACTCTAGCTTGCCAGTTTCAAATGCAGTTCCCAGGTTGAGCCCGGGGATTTCACATCTGACTTAACAAACCGCCTGCGTGCGCTTTACGCCCCGTAATTCCG
+
C@BCCGGGGGGGGGGEGFEFFFGGGGGGG<@FGGCFEFGGFC:F@GEFFGGG>GGCFGGG69FFC,9CFGGEFGGGGGCEGGGEGFCCFG@EAFEFGGGGEAECACEEGCFEGGFGF@CE7@EGGFEFGGGFGG;FGGGD7CGGGGC+88@FG,BCFGGGGGC,@EDE,EGFFGGCFEEGGGGGGG87,>:DEGCC=E:FDCFGF4:+++2:@C++;*@*07BD2502(5;)9C>AF(:8:)17C734:D6
@M03364:276:000000000-BLYN8:1:1101:13202:7071 2:N:0:1
GGACTACTGGGGTATCTAATCCTGTTTGCTCCCCACGCTTTCGCACCTGAGCGTCAGTCTTTGTCCAGGGGGCCGCCTTCGCCACCGGTATTCCTCCAGATCTCTACGCATTTCACCGCTACACCTGGAATTCTACCCCCCTCTACAAGACTCTAGCTGACCAGTTTCAAATGCAGTTCCCAAGTTAAGCTCGGGGATTTCACATCTGACTTAATCAACCGCCTGCGTGCGCTTTACGCCCAGTAATTCCG
+
CCCCCGGGGGGGGGGGGGGGGGGGGGGGGGGGGGGGGGGGGGGGGGGFFGGGGGGGGGGGGGGGGGGCGGGGGGGGGGGGGGGGGGGGGGGGGGGGGGGGGGGGGGGGGGGGGGFGGGGGGGGGGGGGGGGGGGGGGGGGGGGGGGGGGFGGGGGGGGGGGGGGGGGFGGCFGGGGGGGGGGFGGGGGGCDGGGGGDGGGGGGFFGGGGCFGGFG7>FGF3C>@FFFDFFF3CCGFFFGGD:(/0:?<CF9
@M03364:276:000000000-BLYN8:1:1101:6478:7079 2:N:0:1
GGACTACCGGGGTTTCTAATCCTGTTTGCTCCCCACGCTTTCGCACCTGAGCGTCAGTCTTCGTCCAGGGGGCCGCCTTCGCCACCGGTATTCCTCCAGATCTCTACGCATTTCACCGCTACACCTGGAATTCTACCCCCCTCTACGAGACTCAAGCTTGCCAGTTTCAAATGCAGTTCCCAGGTTGAGCCCGGGGACTTCACATCTGACTTAACAAACCGCATGCGTGCGCTGTACGCCCAGTAATTCCG
+
6B-ACFGGEEGDFC@FGFGGGGGGFDGFGGGFCFGGEGGGCGGGGGGGGCEG7FG7BEFDGGGGGGCGGEC7=FFGECF@FGFFGGGDF@CGG9@FG,BBFFGGGGGGGG:=FGGCAFE6FC,D@FCD@DECFFFCG8=CCEEFGGGC+:C?,33<>CGGGCE,7>?FC9FGFG;,,,25DF6C:CC,=@?FE5C85*3C7:<1@<:7C1;@C+?7CFGG>5)-19;51..89)9:4:DEDB19C7?AGG7
@M03364:276:000000000-BLYN8:1:1101:22991:7081 2:N:0:1
GGACTACCGGGGTATCTAATCCTGTTTGCTCCCCACGCTTTCGCACCTGAGCGTCAGTCTTTGTCCAGGGGGCCGCCTTCGCCACCGGTATTCCTCCAGATCTCTACGCATTTCACCGCTACACCTGGAATTCTACCCCCCTCTACAAGACTCTAGCCTGCCAGTTTCGAATGCAGTTCCCAGGTTGAGCCCGGGGATTTCACATCCGACTTGACAGACCGCCTGCGTGCGCTTTACGCCCAGTAATTCCG
+
CBCCCGGGGGGGGGGGGFCFGGGFGGGGGGGGGGGGGDEFGGGGGGGEFGGGGGGGGGGFGGGFGGGGGGGGGGGGDEGGGGGGGFGGFGGFFGGGFGGGFFGGGGGGGGGGGGGFGCFGGGGGGDFGGGFGGGG@ADFGGGGGGGA>,<DDCFFGGFCFGG8FFFGGDFG?FFGEDGGGCC6DFFGG?8C=EGGG/BF?FGGGFGGGGGGGFDG7=FCF:5BB()35(07@CGGF=68?C>16*27<CF*
@M03364:276:000000000-BLYN8:1:1101:23420:7110 2:N:0:1
GGACTACTAGGGTTTCTAATCCTGTTTGCTCCCCACGCTTTCGAGCCTCAGCGTCAGTTACAGACCAGAGAGCCGCCTTCGCCACTGGTGTTCCTCCATATATCTACGCATTTCACCGCTACACATGGAATTCCACTCTCCTCTTCTGCACTCAAGTCTCCCAGTTTCCAATGACCCTCCCCGGTTGCGCCGTGGGCTGTCACATCAGACTTAAGAAACCGCCTGCGCTCGCTTTACGCCCAATACATCCG
+
<-6BC<C@FF@FEGEFGF9FAFFFFFC,C<CCFGFEGDG;DCC6CBFFGDF,C@FCF;6EGC<@FDFEE,9@CFGFG>FEGEGGGFGAGGGEFE=?8EE9E<;F9FFCC:@FDGF9<FGEDGFGDE<FEA,:EFG:=EDFCGG89>>=9DFGEFFGGGCFF3@B,;@9EDF;=@=DC==8EG6+<8+,@:C5*@8C7D*,25@+BDGC*;*5=7FF7;CC>G5(-)65>E>><DG)+6B7=8;AC*=5*>/
@M03364:276:000000000-BLYN8:1:1101:15377:7118 2:N:0:1
GGACTACCGGGGTTTCTAATCCTGTTTGCTACCCATGCTTTCGAGCCTCAGCGTCAGTTACAGACCAGACAGCCGCCTTCGCCACTGGTGTTCTTCCATATATCTACGCATTTCACCGCTACACATGGAATTCCACTCTCCTCTTCTGCACTCAAGTCTCCCAGTTTCCAATGACCCTCCCCGGTTGAGCCGGGGGCTTTCACATCAGACTTAAGAAACCGCCTGCGCTCGCTTTACGCCCAATAAATCCG
+
CCCCCGGEDGGGGGGGGGGGGGGGGG9FGGGGGGGGGGGGGGGGGGGGGGGGGGGGDGG9FGGGGGGGGGGGGGGFGGGGGGDGGGGGGGFGGGGGGGGGGGGGGGGGGGGGGGGGGGGEGGFGGGGFGCGGGGGGGGGGGGGGGGGGGGGGGG8EAB97CFFGGGGFGGCFG;EE=DGCCCEEGGD?FGGGDEGDGGGGGGGGFGGFCFFGG77+:*=7>G><?F>>9>DEGGGF4(;CGDBFGC?9FFD
@M03364:276:000000000-BLYN8:1:1101:8338:7172 2:N:0:1
GGACTACAGGGGTATCTAATCCTGTTTGCTCCCCACGCTTTCGCACCTGAGCGTCAGTCTTCGTCCAGGGGGCCGCCTTCGCCACCGGTATTCCTCCAGATCTCTACGCATTTCACCGCTACACCTGGAATTCTACCCCCCTCTACAAGACTCTAGCTGACCAGTTTCAAATGCAGTTCCCAAGTTAAGCTCGGGGATTTCACATCTGACTTAATCAACCGCCTGCGTGCGCTTTACGCCCAGTAATTCCC
+
CCCCCGGGFGGGGGGGGFFGGGGGGGGGGGGGGGGGEGGGGGGGGGGGFG8FGGGGGGGFCAFGGGGGGGDEGGGGGGGGGGGFGGGDGCFGGGGGGGGFGGGGGFGGGGGGGFFGGGGG@GCFGFGGGCGGGGGGADFGEEGGGGFG@DEFFCFGDFCGGGCFFFGGFGGGGGCFFEFGEFFFGGGGGGGGGGEEEGFGFGGGFGGFFDFGGCC7@C<F>E>?D49>1BDEGGGF46ACEF?FGG?)::*
@M03364:276:000000000-BLYN8:1:1101:7571:7172 2:N:0:1
GGACTACAGGGGTATCTAATCCTGTTTGCTCCCCACGCTTTCGCACCTGAGCGTCAGTCTTCGTCCAGGGGGCCGCCTTCGCCACCGGTATTCCTCCAGATCTCTACGCATTTCACCGCTACACCTGGAATTCTACCCCCCTCTACGAGACTCAAGCCTGCCAGTTTCGGATGCAGTTCCCGGGTTGAGCCCGGGGATTTCACATCCGACTTGACAGACCGCCTGCGCTCGCTTTACGCCCAATAAATCCG
+
CCCCCGGGGGGGGGGGGGGGGGGGGGGGGGGFFGGGGGGGGGGGGGGGFFGGGGGGGGGGGGGGGGGGFGGGGGGGGGGGGGEGGFGDGCGGGGGGGGGGFCFGGGGGGGGGGGGGGDGGGGGGGGGGGGGGGGGGG8EGGGGGCFGGEGGGGGGGGGGGGGGGGGGGGCEGEGGGGGGGGGDGGGGDFDFFGGGGGGGGGGGGFDFGGCD9FFGCCFFGFGFFFFFFBBEFGGGFF:CEGB?>GGFFGG9
@M03364:276:000000000-BLYN8:1:1101:8054:7199 2:N:0:1
GGACTACCCGGGTATCTAATCCTGTTTGCTCCCCACGCTTTCGCACCTGAGCGTCAGTCTTCGTCCAGGGGGCCGCCTTCGCCACCGGTATTCCTCCAGATCTCTACGCATTTCACCGCTACACCTGGAATTCTACCCCCCTCTACGAGACTCAAGCTTGCCAGTTTCAAATGCAGTTCCCAGGTTGAGCCCGGGGATTTCACATCTGACTTAACAAACCGCCTGCGTGCGCTTTACGCCCAGTAATTCCG
+
CCCCCGGGGGG@FGGGGGGGGGGGGGGGGGGGGGGGGGGGGGGGGGGGGGGGGGGGGGGGGGGGGEEGFGGGGGGGGGGGGGGGGGGGGDFGGGGG@FGGFFGGGGGGGGGGGGGGGGGGGGGGGFGGGGGGGGGG9EDFGGGGGGGCEGGGGGGGGGFGGGGGGGGGG9CFFFCGGFGGGCFGGGGGGGGGC:CEEGGGGC97827CDGG7DFGGGFGGFGEFF@>;:@DFGGC>FBE5C:6):CF5FD>
@M03364:276:000000000-BLYN8:1:1101:7839:7207 2:N:0:1
GGACTACTGGGGTTTCTAATCCTGTTTGATCCCCACGCTTTCGCACATCAGCGTCAGTTACAGACCAGAAAGTCGCCTTCGCCACTGGTGTTCCTCCATATCTCTGCGCATTTCACCGCTACACATGGAATTCCACTTTCCTCTTCTGCACTCAAGTCTCCCAGTTTCCAATGACCCTCCCCGGTTGAGCCGGGGGCTTTCACATCAGACTTAAGAAACCGCCTGCGCTCGCTTTACGCCCAATAAATCCG
+
CCCCCGGGGGGGGGGGGGGGGGGGGGGGGGGGGGGGGGGGGGGGGGGGGGGGGGGGGGGGGGGGGGGGGGGGGGGGGGGGGGGGGGGGGGGGGGGGGGGGGGEEG,=FGGGGGGGGGGGGGGGGGGGGGFGGGGGGGGGGGGGGGGGGGGGFGGFGGGGGGGGGGDGGGGGG?FG,@EGGGEDEFGEGGGGGGGGGGGGGG898=C+86CDFGGCFGGGGDCFF?F6)2:5>DGGAFFGGGF::CCFFGG)
@M03364:276:000000000-BLYN8:1:1101:15845:7234 2:N:0:1
GGACTACTGGGGTATCTAATCCTGTTTGCTCCCCACGCTTTCGAGCCTCAGCGTCAGTTACAGACCAGAGAGTCGCCTTCGCCACTGGTGTTCCTCCATATATCTACGCATTTCACCGCTACACATGGAATTCCACTCTCCTCTTCTGCACTCAAGTCTCCCAGTTTCCAATGACCCTCCCCGGTTGAGCCGGGGGCTTTCACATCAGACTTAAGAAACCGCCTGCGCTCGCTTTACGCCCAATAAATCCG
+
CCCCCGGGGGGGGGGGGGGGGGGGGGGGGGGGGGGGGGGGGGGGGGGGGGGGGGGGGGGGGGGGGGGGGGGGGGGGGGGGGGGGGGGGGGGGGGGGGGGGGGGGGGGGGGGGGGGGGGGGGGGGGGGGEEFGGGGGGGGGGGGGDEFFGGGGGGGGGGGFFGGGGGGGGFFGFGGGGGGGGGGGGGCFGG?EGGGGDGGGG>CF>4?FFGFGGFCGGGGGEG38;:@>;FFFGGFAFFGGGF0FFG?AGF5
@M03364:276:000000000-BLYN8:1:1101:4740:7242 2:N:0:1
GGACTACCAGGGTTTCTAATCCTGTTTGCTCCCCACGCTTTCGAGCCTCAGCGTCAGTTACAGACCAGAGAGCCGCCTTCGCCACTGGTGTTCCTCCATATATCTACGCATTTCACCGCTACACATGGAATTCCACTCTCCTCTTCTGCACTCAAGTCTCCCAGTTTCCAATGACCCTCCCCGGTTGAGCCGGGGGCTTTCACATCAGACTTAAGAAACCGCCTGCGCTCGCTTTACGCCCAATAAATCCG
+
CCCCCGGEEGDGGGGGGGGGGGGGGGGGGGGGGGGGGGGGGGGGGGGGGGGGGGGGGGGGGGGGGGGGGGGGGGGGGGGGGGGGGGCGGGGGGGGGGGGGGGGGGGGGGGGGGGGGGDEGGGGGGGFGE=FGGDGGGGGGGGGGGGFG9FGGGGFGFDEGCFGGGGD9EFGGCF8EFCEEEEC>FGEGGGGGDGDDGEGGG>ECACCC*;DGD>7+@7FG>EF@;A().:;>DGF<FBGEGF0>GFFFGF<
@M03364:276:000000000-BLYN8:1:1101:12943:7245 2:N:0:1
GGACTACCGGGGTTTCTAATCCTGTTTGCTCCCCACGCTTTCGAGCCTCAGCGTCAGTTACAGACCAGAGAGCCGCCTTCGCCACTGGTGTTCCTCCATATATCTACGCATTTCACCGCTACACATGGAATTCCACTCTCCTCTTCTGCACTCAAGTCTCCCAGTTTCCAATGACCCTCCCCGGTTGAGCCGGGGGCTTTCACATCAGACTTAAGAAACCGCCTGCGCTCGCTTTACGCCCAATAAATCCG
+
CCCCCGGGGGGGGGGGGGGGGGGGGGGGGGGFGGGGGGGGGGGGGGGGGGGGGGGGGGGGGGGGGGGGGGGGGGGGGGGGGGGGGGGGGGGGGGGGGGGGGGGGGGFGGGGGGGGGGGGGGGGGGGGGGFGGGGGGGGGGGGGGGGGGGGGGGGFF=;=EFGGFFGGGGGGGGGGFGGFGEGEGGGGFGGCEGGGGGGGGGFGFFFCCGFGGGGDG7>EFFGFF@A@FFFEFGFGF?BGCEFBF6774:C<
@M03364:276:000000000-BLYN8:1:1101:7290:7278 2:N:0:1
GGACTACTGGGGTTTCTAATCCTGTTTGCTCCCCACGCTTTCGCACCTGAGCGTCAGTCTTCGTCCAGGGGGCCGCCTTCGCAACCGGTATTCCTCCAGATCTCTACGCATTTCACCGCTACACCTGGAATTCTACCCCCCTCTACGAGACTCAAGCTTGCCAGTTTCAAATGCAGTTCCCAGGTTGAGCCCGGGGATTTCACATCTGACTTAACAAACCGCCTGCGTGCGCTTTACGCCCAGTAATTCCG
+
CCCCCGGGGGGGGGGGGGGGGGGGGGGGGGGGGGGGGGGGGGGGGGGGGGGGGGGGGGFGGGGGGGGGGGGGGGGGGGGGGGGGGGGGGEGGGGGGGGGGGGGGGGGGGGGGGGGGGGGGGGGGGGGFGGGGGGGGGGGGGGGGGGGGGGGGGGGGGGGGCGGGGGGGGGGGGEFGFGGGGGDFFGGGGGGGGGGGGGGGGG?7FGGGGGGGGGGGCGGFFGFBBFFFFFFF3DFAFFGGG><FGD@>GD7
@M03364:276:000000000-BLYN8:1:1101:16071:7279 2:N:0:1
CCGGGGGGGACTGGAGGGCAGTCTCGGTGTCTTTCGCTCGGGAGAAAAGGGGTTCTATTCTTGTTTGTCTCTCCTGCCTGCTCCCCCCATCGTCAGCCCTCTTTCTTCGGGCTGCCTTCGCCCCCGCTACTCCGTCATCTCTCTGCGCATTTTCCTCCGACACCCCGCCTTCTACCTGCCTCCACCTGCACCGCCCTCCCCCGTTTCACTATCCCTTCGTATATTACACTCGGGGCTCTTGCACTTTCTTT
+
8B@-,6@+6>+:,,3,++3+8,,,-:+++3,3<,,+3>,3*****8,?,**581,3,,,<,,,8<F8<,,,,2,,2,2,,*,8,8****2,*18*2,**,**+3++20:*8**2**<++8*/221**1**+0+**2/*+02<<*++/:***2++++02**1/1A*******++30C++*2++/*2**+0*3*****:****)2*)*22:*******22/*)*))-9)*4*.0*/)()(+++/./*29)*0*
@M03364:276:000000000-BLYN8:1:1101:9466:7291 2:N:0:1
GGACTACTGGGGTATCTAATCCTGTTTGCTCCCCACGCTTTCGAGCCTCAGCGTCAGTTACAGACCAGAGAGTCGCCTTCGCCACTGGTGTTCCTCCATATATCTACGCATTTCACCGCTACACATGGAATTCCACTCTCCTCTTCTGCACTCAAGTCTCCCAGTTTCCAATGACCCTCCCCGGTTGAGCCGGGGGCTTTCACATCAGACTTAAGAAACCGCCTGCGCTCGCTTTACGCCCAATAAATCCG
+
CCCCCGGGGGGGGGGGGGGGGGGGGGGGGGGGGGGGGGGGGGGFGGGGGGGGGGGGGGGGGGGGGGGGGGGGGGGGGGGGGGGGGGGGGGGGGGGGGGGGGGGGGGGGEDGGGGGGGGGGGGGGGGGGGGGGGGGGGGGGGGGGGGGGGGGGGGFFGGGGGGGGGGGGGGGGGGGGGGGEGCEEGGDGGGGGG5CCGGGGGGGGFGGGCGCCGGF7D5CFDGFDFFFF;:DEGGGFF?GGGFFFDGFFGG3
@M03364:276:000000000-BLYN8:1:1101:13708:7296 2:N:0:1
GGACTACTAGGGTTTCTAATCCTGTTTGCTCCCCACGCTTTCGAGCCTCAGTGTCAGTTACAGGCCAGAGAGCCGCTTTCGCCACCGGTGTTCCTCCAGATCTCTACGCATTTCACCGCTACACCTGGAATTCTACCCCCCTCTACGAGACTCTAGCTTGCCAGTTTCAAATGCAGTTCCCAGGTTGAGCCCGGGGATTTCACATCTGACTTAACAAACCGCCTGCGTGCGCTTTACGCCCAGTAATTCCG
+
CCCCCGGGGGGGGGGGGGGGDFGGGGGGGGGGGGFGGGGGGGG?FGDGGGGGGGGGGFFGFGGGGGGGGGGGGGGGGGGGGGGGGGGGGGGGGGGGGGGGGGGGGGGGGGGGGGGGGGGGGGGGGGGGGGGFFFGGGGGGGGGGGGGGGGGGGGGFGGGGGGGGGGGEFGAFGFFGGGGGGGGGGGGGGDEGGGGGGGGGGGGGFGGGGGGGFGGGGGFGFG>?FFBD?FFEGGGFFFCGEB09CFF>GG9
@M03364:276:000000000-BLYN8:1:1101:6419:7320 2:N:0:1
GGACTACTCGGGTATCTAATCCTGTTTGCTCCCCACGCTTTCGAGCCTCAGCGTCAGTTACAGACCAGAGAGCCGCCTTCGCCACTGGTGTTCCTCCATATATCTACGCATTTCACCGCTACACATGGAATTCCACTCTCCTCTTCTGCACTCAAGTCTCCCAGTTTCCAATGACCCTCCCCGGTTGAGCCGGGGGCTTTCACATCAGACTTAAGAAACCGCCTGCGCTCGCTTTACGCCCAATAAATCCG
+
CCCCCGGGGGGGGGFGCGGGGGGGGGGGGGGGGGGGGGGGGGGGGGGGGGGGGGGGGGGGGFEGGGGFGGGGGGGGGGGGGGGGGGFFGGGGCFFGGGGGGGFGFFFFGGGEGGGGGGGGGG@FGDGGGFDGGGGGGGGGGFDGG99EGGGFE8FDEFFGGGGGFFF=CFDFGGGGGGGGGGGDF>CGCEGGDEEGGCECFGGGACC8=FFGFFDFGFGGFGDD?FFE6D>BCCFFFFEEG>1)7CFFGC1
@M03364:276:000000000-BLYN8:1:1101:24073:7324 2:N:0:1
GGACTACAGGGGTTTCTAATCCTGTTTGCTCCCCACGCTTTCGAGCCTCAGCGTCAGTTACAGACCAGAGAGCCGCCTTCGCCACTGGTGTTCCTCCATATATCTACGCATTTCACCGCTACACATGGAATTCCACTCTCCTCTTCTGCACTCAAGTCTCCCAGTTTCCAATGACCCTCCCCGGTTGAGCCGGGGGCTTTCACATCAGACTTAAGAAACCGCCTGCGCTCGCTTTACGCCCAATAAATCCG
+
CCCCCGGGGGGGGGGGGGGGGFGGGGGGGGGGGGGGGGEGGGGGGGGGGGGGGGGGGGGGGGGGGGGFGGGGGGGGGGGGGGGGGGGGGGGGDGGGGGGGGGGGGGGCD7CFGGG9FCGGGGGGGGGGGGGGFGGGGFGGGD8=DGGGGGGGGGGGFFDGGGFFAFGGGGA,=EA,@DGCEGGGGGC7EFGC5@>EG5EF>@F@AGGGGGGGCCFFGGGF5*:;@4>D>FF3CF*4@1CE=>?FGDBBFF5
@M03364:276:000000000-BLYN8:1:1101:7956:7393 2:N:0:1
GGACTACTGGGGTATCTAATCCTGTTTGCTCCCCACGCTTTCGCACCTGAGCGTCAGTCTTTGTCCAGGGGGCCGCCTTCGCCACCGGTCTTCCTCCAGCTCTCTACGCATTTCACCGCTACACCTGGAATTCTACCCCCCTCTACAAGACTCTAGCCTGCCAGTTTCGAATGCCGTTCCCAGGTTGAGCCCGGGGATTTCACATCCGACTTGACAGACTGCCTGCGTGCGCTTTACGCCCGGTAATTCCC
+
CCC<C8CFFD<CF@EEEGGGDEFGFGGGGGGF@FG:CFCFFEGGC@FB,CEFCFCFCGEFFGGFGGGGDGGGGGGGGEEGGGCFGGGGG+BFFFGDF4F,AF9FGFFGGGGGGGFFF7>EE=FE8AFF=FFGGGAFFFE>B=+==>>,3@BDDF99D,,,8DC@F,DD5DF,793CCEFGGCFFFGCF,,>DE8::CEF6:D+:+;5C*>DG>FF7;*=7/=5=).47:D@@<C*6*,:*:)3)9/9<CC*
@M03364:276:000000000-BLYN8:1:1101:12813:7403 2:N:0:1
GGACTACTAGGGTATCTAATCCTGTTTGCTCCCCACGCTTTCGCACCTGAGCGTCAGTCTTTGTCCAGGGGGCCGCCTTCGCCACCGGTATTCCTCCAGATCTCTACGCATTTCACCGCTACACCTGGAATTCTACCCCCCTCTACAAGACTCTAGCTTGCCAGTTTCAAATGCAGTTCCCAAGTTAAGCCCGGGGATTTCACATCTGACTTAACAAACCGCCTGCGTGCGCTTTACGCCCAGTAATTCCG
+
CCCCCGGGGGGGGGGGGGGGGGGGGGGGGGGGGGGGGGGGGGGGGGGGGGGGGGGGGGGGGGFGGGGGGGGGGGGGGGGGGGGGGGGGGGGGGGGGGGGCGGFGGGGCGGGGGGGGGGGGEGGGGFGGGGGGGGGGGGGGGGGGGGGGGDGDGGGGCGGGGCEGGFGFGFGGGFGGGFEC:9DDFGGGAC,;EEGGGGCGGCFGFFFG=CGGGFGGDGGGFGD@FA@BDDF>DDGF??GGGD(0>CF4D76
@M03364:276:000000000-BLYN8:1:1101:20349:7409 2:N:0:1
GGACTACCCGGGTATCTAATCCTGTTTGCTCCCCACGCTTTCGCGCCTCAGCGTCAGTTACAGACCAGAGAGCCGCCTTCGCCACTGGTGTTCCTCCATATATCTACGCATTTCACCGCTACACATGGAATTCCACTCTCCTCTTCTGCACTCCAGTCTCCCAGTTTTGAGTGACCCTCCCCGGTTGAGCCGAGGGCTTTCACACCCAACTTAACAGACCGCCTGCGCGCGCTTTACGCCCAATAATTCCG
+
CCCCCGG,@FGGGGGGGGGGGGGGGGGGGGGGGGGGGGGGGGGGGGGE@FGGGGGGGGGG9CFEFGGGCGGGGGGGGGGGGGGGGGGGGFGGGGGGGGGGGEFGGGGGGEGGGGGGGGGGEGGGGGGFFEFGGF;F9E=FGGGG9DFFADGFG8EF=,63CEFFGGGD6C+6=D89EFGE++@CFGGFGFF:4@EGCFFGGGG=;5)CFGGF7@7FC*=E)C50,833357@GGG96?EEGF:4FCF9DGC
@M03364:276:000000000-BLYN8:1:1101:14302:7419 2:N:0:1
GGACTACAGGGGTTTCTAATCCTGTTTGCTCCCCACGCTTTCGAGCCTCAGCGTCAGTTACAGACCAGAGAGCCGCCTTCGCCACTGGTGTTCCTCCATATATCTACGCATTTCACCGCTACACATGGAATTCCACTCTCCTCTTCTGCACTCAAGTCTCCCAGTTTCCAATGACCCTCCCCGGTTGAGCCGGGGGCTTTCACATCAGACTTAAGAAACCGCCTGCGCTCGCTTTACGCCCAATAAATCCG
+
CCCCCGGGGGGGBFGGGGGGDGGGGGGGGGGGGGGGGGGGGGGGGGGGGDGGGGGGGFGGGGGGGGGGGGGGGGGGGGGGGGGGGGGGGGGFGGGGGGGGGGGGGGGGGGGGGFFGGGGGGGGGGGGGGFGGGGGGF8DEFGGFFFGGGGGGGGBFGFGGGGGGFFBFCFFGGGGGGGGGGGGGGGGGGGGGGGGEGGGGFGGGFGG4DFGGGGGGGGGCAGFFFFFEFFEBC5FFF?GGGFFFF>FAFC9
@M03364:276:000000000-BLYN8:1:1101:10204:7449 2:N:0:1
GGACTACTGGGGTTTCTAATCCTGTTTGCTCCCCACGCTTTCGAGCCTCAGCGTCAGTTACAGACCAGAGAGCCGCCTTCGCCACTGGTGTTCCTCCATATATCTACGCATTTCACCGCTACACATGGAATTCCACTCTCCTCTTCTGCACTCAAGTCTCCCAGTTTCCAATGACCCTCCCCGGTTGAGCCGGGGGCTTTCACATCAGACTTAAGAAACCGCCTGCTCTCGCTTTACGCCCACTAAATCCG
+
CCCCCFGGGGGGGGGGGGGGGGGGGGGGGGGGGGGGGGGGGGGGGGGGGGGGGGGCGGGGGGGGGGGGGGGGGGGGGGGEGGGGGGGFGGGGGGGGFGGGGGGGGGGGGGGEGGGGGGGGGGGGEFFEFFFGGEGGGGFGGGGGGGGGGGGGGD8EFGGDDDDEFFDGC==;?FGGGGFEGGGGGGGGFFEECEEGGGCCD8EFFGDCGFGD7:+:C*<E>EDFFF(+)*08*:F36?>E5>(8<6;AF49
@M03364:276:000000000-BLYN8:1:1101:5161:7484 2:N:0:1
GGACTACAGGGGTATCTAATCCTGTTTGCTCCCCACGCTTTCGCACCTGAGCGTCAGTCTTCGTCCAGGGGGCCGCCTTCGCCACCGGTATTCCTCCAGATCTCTACGCATTTCACCGCTACACCTGGAATTCTACCCCCCTCTACGAGACTCTAGCTTGCCAGTTTCAAATGCAGTTCCCAGGTTGAGCCCGGGGATTTCACATCTGACTTAACAGACCGCCTGCGTGCGCTTTACGCCCAGTAATTCCC
+
CCCCCGGGGGGGGGGGGGGGGGGGGGGGGGGGGGGGGGFGGGGGGGGGGGGGGGGGGGGGGGGGGGGGGGGGGGGGGGGGGGGGGGGGGGGGGGGGGGGEFGGGGGGGGGGGGGGGGGGGCGGG@FGGGGFFGGGGGCFEGGGGGGGDE6EGGGGGGGFGGGGGGGGGFGGGGGCFGFGGGCFFGGDE?CGGGGGGEGGGGGGGFGGGGGGG+;CGGGFGDEFFFFFE?BBFGGGFFFGGCD?;F0=<F**
@M03364:276:000000000-BLYN8:1:1101:23722:7510 2:N:0:1
GGACTACAAGGGTTTCTAATCCTGTTTGCCCCCACGCCTTCCAGCCCCCGCGGCAGGTAAAGAACCGAGAGCCCCCCTCGCCCCAGGGGTTCCCCCATATATCTTGGCTATTCACCGCTACCCACTGAATTCCCCCTCCCTCCTCTGCACTCAACTTTCCCCGTTGCCCATGCCCTTCTTCGGGTTACCCGAACGCTTTCCCCATAATCTTCAACAACCCCCCGCCGTCGGCTTTCGCCCCAATAACTCGG
+
9@C9B<DFG<F7;CFFE9<,CFACCFC8ECFGG:F++C,@<,;;6C7,+@@F7@6C+66<,6,,C6+++++,C,8@4@,++@+7++:+8+4BAA4C+,,,:,,,,,,4,,,,5,,B7F:++,,,+,:,:CC3,,,++++333+=3589;5,9,:,,7@CBC,4*>*16,,62,,,,=,,>,*4*6*4,0:=*:****3*++***.**+++1+31+;***/)/)((.(04)))1)2)0(*;*)3)2216:*/
@M03364:276:000000000-BLYN8:1:1101:5585:7511 2:N:0:1
GGACTACCAGGGTTTCTAATCCTGTTTGCTCCCCACGCTTTAGCACCTGAGCGTCAGTCTTTGTCCAGTGGGCCGCCTTCGCCACCGGTATTCCTCCAGATCTCTACGCATTTCACCGCTACACCTGGAATTCTACCCCCCTCTACGAGACTCAAGCTGGCCAGTTTCAAATGCAGTTCCCAGGTTGAGCCCGGGGATTTCACATCTGACTTAACAAACCGCCTGCGTGCGCTTTACGCCCAGTAAGTCCG
+
<C-ACF<,6EEGGGDCFAFFGAEGGGCC,CFGGCFE>FGDD,6CC,CA;EF?FFEGGEDFGAFDFFFE6,EB@F@FDFFFDG:FCCCG=CCEEEFG<@GFE8@FGGGG++:F,EF,B=:EEGCF8,A<E@FFGB9;,6+@CCEFG;>=>+CFGG@FGG,,>@=+@DA;E,,39;,5,2=5,@FG:E37CF6593>C*>E6+=98=DFG8=+4+40:*C=:B=A7@F;0;3))2*/;;4E/:5(0:7*.:F5
@M03364:276:000000000-BLYN8:1:1101:17806:7521 2:N:0:1
GGACTACAGGGGTTTCTAATCCTGTTTGCTCCCCACGCTTTCGCGCCTCAGCGTCAGTTACAGACCAGAGAGCCGCCTTCGCCACTGGTGTTCCTCCATATATCTACGCATTTCACCGCTACACATGGAATTCCACTCTCCTCTTCTGCACTCCAGTCTCCCAGTTTTGAGTGACCCTCCTCGGTTGAGCCGAGGGCTTTCACACCCAACTTAAGAAACCGCCTGCGCGCGCTTTACGCCCAATAATTCCG
+
CCCCCGGGGGGGGGGGGGGGGGGGGGGGGGGGGGGGGGGGGGGGGGGGGGGGGGGGGGGGGGGGGGGGGGGGGGGGGGGGFGGGGGGGGGGGGGGGGGGGGGGGGGGGGGGGGGGGGGGGGGGGGGGGEFFGGGFCFGGGGGGGFFGGGGGFGGFFGFEGGGGGFGGGFGGGGCGFGGGD6FGEGG6CGGGGGGCEEGGGGFGGF>C<FGGGG7CGFGGG4E>DDF>F135>3DGFFFGGGF:FGFF>FG9
@M03364:276:000000000-BLYN8:1:1101:21981:7536 2:N:0:1
GGACTACTCGGGTTTCTAATCCTGTTTGCTCCCCAGGCTTTCGAGCCTCAGGGTCAGTTACGGACAAGAGAGCCCCCTTCGCCACTGGTGTTCCTCCTTATATCTACGAATTCAACCCCTACACAGGAATTTCCCCCCCCCCTTTCTCCCCTCAAGTCTCCCAGTTTCCAATACCCCGCCCCGTTTGACCCGGGGGTTTTCACATCAGACTTAAAAACCCACCTCGCCTGCTTGTCGCCCCACACAATCCG
+
CCCCCFFGFEEGGGGGG<FGFGGGGGGGGGAFG@,@,6FG86,,;,6,,6,6,;6,CE,6C,,,8+6CC<,@F8,BF+4<4B,,64C,9,C,B,,59,,,,54,,,,,4,:<,5,C,+8++<,4,,A4,,54AA,,+8++33+6,63,,,6++,,,8,,@E,@38>,>DF,;,,5DC*@EG5C4>,4,,,,4*CC**=;5D+A7/7*2*9CFC**00*/5):<0(),)()))**2-)(2;>>()*/))29)
@M03364:276:000000000-BLYN8:1:1101:2960:7557 2:N:0:1
GGACTACTCGGGGTTCTAATGCTGTGTGCTCCCCACGCTTTCGCACCTGAGCGTCAGTCTTGGTCCAGGGGGCCGCCTTCGCCACCGGTATGCCGCCAGAGGGCTTCGCATTTCACCGCTACACCTGGAATTCTACCCCACTCTACAAGACTCTAGCCTGCCAGTTTCGAGTGCAGTTCCCAGGTGGAGCCGGGGCATTTCACATCCGACTTGACAGACCGCCTGCGTGCGAGTTATGCCCAGTACGTCCG
+
-A6AC,,CFG;@+8@E9,66,,,;C6@FE9CFGC,6@FC,6C,,,88B,C@AGC7BC6@CF,CCA,6FGDCCFDFFE74<BC=,BEE+7++,5,++@++4,+++6,,446?+AAA@5373@:F=8>C<<8,,3C,@D,B+35@8;DB>,,:+@>3,EEG8,43>,>;,36,6;,2>D,;>:,6*74/*/:8*=?**2<++;:+++9*127)*;06:C7C*7C>(()-8(..))1*6*5@F6626C*).*9)
@M03364:276:000000000-BLYN8:1:1101:9921:7575 2:N:0:1
GGACTACTGGGGTTTCTAATCCTGTTTGCTCCCCACGCTTTCGAGCCTCAGCGTCAGTTACAGACCAGAGAGCCGCCTTCGCCACTGGTGTTCCTCCATATATCTACGCATTTCACCGCTACACATGGAATTCCACTCTCCTCTTCTGCACTCAAGTCTCCCAGTTTCCAATGACCCTCCCCGGTTGAGCCGGGGGCTTTCACATCAGACTTAAGAAACCGCCTGCGCTCGCTTTACGCCCAATAAATCCG
+
CCCCCGGGGGGGGGGGGGGGGGGGGGGGGGGGGGGGGGGGGGGGGGGGGGGGGGGGGGGGGFGGGGGGGGFFGGGGGGGGGGGGGGGGGGGGGGGGGGGGGGGGGGGGE,?FGGFGGGGG@FFG?FGFGGGGGGGGGGGGGGGGGGGGGGGGGDGGGG9CFGGGAEFFGG9@DGFFGFGEGGGEGDECFGGG5EGCEGGGGDFC8CGFCGGGGGFGF4*CBEE;?F(),)2557F<=2E>E@?FFF*6CF5
@M03364:276:000000000-BLYN8:1:1101:6567:7590 2:N:0:1
GGACTACTGGGGTTTCTAATCCTGTTTGCTCCCCACGCTTTCGAGCCTCAGCGTCAGTTACCGACCAGAGAGCCGCCTTCGCCACTGGTGTTCCTCCATATATCTACGCATTTCACCGCTACACATGGAATTCCACTCTCCTCTTCTGCACTCAAGTCTCCCAGTTTCCAATGACCCTCCCCGGTTTAGCCGGGGGCTTTCACATCCGACTTAAGAACCCGCCTGCGCTCGCTTTACGCCCCATAAATCCG
+
<CCCCFCFGFFGE@FFGGGFGGGFGGGGGGGFFCFEEGCGGGC8EG@A@EFGC@@@FEFAE,@CFFGDCGGGDAFGGGDFGGGGEFFCFGFGGGGDFG9<FACFCFF<FG7:@FGGGGC?=FDFGCA?EFGGG9EE,@BD8AFFFGGFFFG8DF8D@D,,@@FF>@EFGF,@=,=@D8=EECECF+*1<BF5C5EEECGC>@98+**99757++23;*A=5=3;,57.(7>E3>3591CGC)1<FGF)2C)
@M03364:276:000000000-BLYN8:1:1101:8118:7626 2:N:0:1
GGACTACACGGGTTTCTAATCCTGTTTGCTCCCCACGCTTTCGAGCCTCAGTGTCAGTTACAGGCCAGAGAGCCGCTTTCGCCTCCGGTGTTCCTCCATATATCTACGCATTTCACCGCTACACATGGAATTCCACTCTCCTCTCCTGCACTCAAGTCTCCCAGTTTCAAATGCACACAATGGTTGAGCCACTGCCTTTTCCATCAGACCTAAGAAACCGCCTTCCCGCGCTTTACGCCCCATCATTCCGG
+
CCCCCGG?<FGG6@FGGGGGGGGGFGECECFFGFFCEGEEDF@DFGGCFEG,CFGEFFD9FFG8C6C@FF8FFGEG7:FBFGG7FEGGEEGGG9;BFCFFCFCFEFEFFG7FEFCGFG>ECEFCEGCEEE,EEFFCAFFGG8DDGGGGG8=DFGFGGG,,@E?8A,@D,3@DFFFF8,+33D8=FE,,<D:,<<,:,>3<+3,+123***32*;FG*0=C>G4).*0)(//)21+))(**188);7:<F2)
@M03364:276:000000000-BLYN8:1:1101:16327:7636 2:N:0:1
GGACTACTAGGGTATCTAATCCTGTTTGCTCCCCACGCTTTCGGGCCTCAGCGTCAGTTACAGACCAGAGAGCCGCCTTCGCCACTGGTGTTCCTCCATATATCTACGCATTTCACCGCTACACATGGAATTCCACTCTCCTCTTCTGCACTCAAGTCTCCCAGTTTCCAATGACCCTCCCCGGTTGAGCCGGGGGCTTTCACATCAGACTTAAGAAACCGCCTGCGCTCGCTTTACGCCCAATAAATCCG
+
CCCCCGGGGGGGGGGGGGFGGGGGGGGGGGGGGGGDGGGGGGG+@:CFGGGGGGGGGGGGGFGGGGGGGGGFGGEGGGGGGGGGGGGGGGGGGGGGG8FGGGGCEFGGEEEGGGGGGGGGGGGGGGGGF5CFCFGGGGGGGGGGGGGGGGGGGGGG;@EFGG8D>EEGGGFGFGFGG8+?CGDCFEEG6DFEGGGGGGGGF7CCFF+96FFFFFFCFC0ADGD@?F>D9DB313CA?BGGG)(7C7B2:D7
@M03364:276:000000000-BLYN8:1:1101:18201:7668 2:N:0:1
GGACTACCAGGGTTTCTAATCCTGTTTGCTCCCCACGCTTTCGAGCCTCAGCGTCAGTTACAGACCAGAGAGCCGCCTTCGCCACTGGTGTTCCTCCATATATCTACGCATTTCACCGCTACACATGGAATTCCACTCTCCTCTTCTGCACTCAAGTCTCCCAGTTTCCAATGACCCTCCCCGGTTGAGCCGGGGGCTTTCACATCAGACTTAAGAAACCGCCTGCGCTCGCTTTACGCCCAATAAATCCG
+
CCCCCGGGGGGGGGGGGGGGGGGGGGGGGGGGGGGGGGGGGGGGGGGGGGGGGGGEGGGGGGGGGGGGGGGDGGGGGGGGGGGGGGGGGGGGGGGGGGGGGGGGGGGGGGGGGGGGGGGGGGGGGGGGFFFGGGCGGGGGGGGGGGGGGGGGGGGGGC9;DFGGFEFGGGGGG;DGF==EGGGDGGEFGGGGGG>;5CGFD+=:FG>F=F?FCGGCGGGGFGFFFFB>6DDBD7C4@?GCEB?F4CFDFG7
@M03364:276:000000000-BLYN8:1:1101:5379:7670 2:N:0:1
GGACTACTGGGGTTTCTAATCCTGTTTGCTACCCATGCTTTCGAGCCTCAGCGTCAGTTACAGACCAGACAGCCGCCTTCGCCACTGGTGTTCTTCCATATATCTACGCATTTCACCGCTACACATGGAGTTCCACTGTCCTCTTCTGCACTCAAGTTTCCCAGTTTCCGATGCACTTCTTCGGTTGAGCCGAGGGCTTTCACACCCAACTTAAAAGACCGCCTGCGCGCGCTTTACGCCCAATAATTCCG
+
CCCC@FGGGGGGGGGGG9FFEGFFGGGGGGGGGGGGCFGGGGGGGGGGGGGGEG7FEFGGGFGDCFFGCFFGGGGGGGGGGGGGGFFGFGG7BAEFCFGGG9AFDFGGGGFEGD,CFGGGDDGGGGFGCCGGFGFGGGGGGFGDFECCC8EDGF,9,;=;@FDF>FFDECEC>8,6EFGGGF=E+@E8=DG6CEGEGGGGGGGCF5;F7?CF7:=+2*:C?GEDB)/?9B3AC9CCFFGGGB0<<:@AFC6
@M03364:276:000000000-BLYN8:1:1101:9055:7671 2:N:0:1
GGACTACAGGGGTATCTAATCCTGTTTGCTACCCATGCTTTCGAGCCTCAGCGTCAGTTACAGACCAGACAGCCGCCTTCGCCACTGGTGTTCTTCCATATATCTACGCATTTCACCGCTACACATGGAGTTCCACTGTCCTCTTCTGCACTCAAGTTTCCCAGTTTCCGATGCACTTCTTCGGTTGAGCCGAAGGCTTTCACATCAGACTTAAGAAACCGCCTGCGCTCGCTTTACGCCCAATAAATCCG
+
CCCCCCEGGGGCGGFGFGGGGGGGGGGFGEGGGGGGGGGGGGGGGCFGGEFFFFFCGGFGGGGGFGGGFGGGFFGGGGGGDEGCGGCFEFGGGGGFGGGGGFEFGGGGGCFEGFGGGGGGGGGGCDGGDGGD?EAEF,><8;;DEFDFFE@DGGFGGGGGGGFFGGGGG6ECEGF9=?FFCF?6+@CFG8CEECC>F3DE>+@B9>+39CFG7@+<<C8CDG>ABF@FBA>EG5FEF;>EC3(2>F6CGC5
@M03364:276:000000000-BLYN8:1:1101:27213:7674 2:N:0:1
GGACTACTGGGGTTTCTAATCCTGTTTGCTCCCCACGCTTTCGAGCCTCAGCGTCAGTTACAGACCAGAGAGCCGCTTTCGCCACCGGTGTTCCTCCATATATCTACGCATTTCACCGCTACACATGGAATTCCACTCTCCCCTTCTGCACTCAAGTTCTCCAGTTTCCAAAGCGTACAATGGTTGAGCCACTGCCTTTAACTTCAGACTTAAAGAACCGCCTGCGCTCGCTTTACGCCCAATAAATCCGG
+
CCCCCGFF@GGGGGGGGGGG9FFFGGGGGGGGGGGGGGGGGGGGGGGGGGGFFGCEC@FGFFGGGGGGGFGEFGGGGFGGGGGDGFGGGGGGGGGFGGGFFGFFFGGGGGGGCFFFFGGGGGFFGGFGGGGGGGGGGGGGGF6=D@>DDGFGF,D8DEEGFCFDCDFGGGGGGGGGGGGGGGGGGDFGG7DDEGGGGC;CFGFGFF+D*99:+BFFDGF5>58@BFBE9?);FGGF>;ED*:34:@7);<D
@M03364:276:000000000-BLYN8:1:1101:18150:7681 2:N:0:1
GGACTACCGGGGTTTCTAATCCTGTTTGCTCCCCACGCTTTCGAGCCTCAGCGTCAGTTACAGACCAGAGAGCCGCCTTCGCCACTGGTGTTCCTCCATATATCTACGCATTTCACCGCTACACATGGAATTCCACTCTCCTCTTCTGCACTCAAGTCTCCCAGTTTCCAATGACCCTCCCCGGTTGAGCCGGGGGCTTTCACATCAGACTTAAGAAACCGCCTGCGCTCGCTTTACGCCCACTAAATCCG
+
CCCCCGGGGGGGGGGGGGGGGGGGGGGGGGGGGGGGGGGGGGGGGGGGGGGGGGGGGGGGGGGGGGGGGGFGGGGGGGGGFGGGGGGGFFGGGGGGGGGGGGGGGGGGGGGGGGGGGGGG>F=ACGGGFGGGGGGGFGGGGGGGGGFFGGCFFGGGGG9FFFDEGFGGGF9DGAFFGGG6EGDCGEGCCCGE>:>EGGG6C:@>A<+>FFGGFFCGCGFGFGFFFFFF9>>@373)=?DEEF(>GFFFGG)
@M03364:276:000000000-BLYN8:1:1101:10600:7699 2:N:0:1
GGACTACTCGGGTTTCTAATCCTGTTTGCTCCCCACGCTTTCGCACCTGAGCGTCAGTCTTCGTCCAGGGGGCCGCCTTCGCCACCGGTATTCCTCCAGATCTCTACGCATTTCACCGCTCCACCTGGAATTCTACCCCCCTCTACGAGACTCTAGCTTGCCAGTTTCAAACGCAGTTCCCAGGTTGAGCCCGGGGATTTCACATCTGACTTAACAAACCGCCTGCGTGCGCTTTACGCCCAGTAATTCCG
+
CC-CC@FFFGGEGGG@FD9CCFFGFGADCFGGF@FFEC,BFGDFEGDAFGGG7@@B,CEDGF<CC@@FEEEGCEGGCFGFGEECGFGGG:?FEFFFG8E,5?@A;,?FFFG=A9,C?F@E+6AE@FGC,6AFGCE9EEC+@+3=,@8+@8CD8,,@=>;D@CF8>,3>7,E,1BCC?,AEFFCG@?6,4BG5C58:CC*=F7::+2+3;D>C++;7*>EC5:<8<FF>())0179AFBEGGD?FF7*6D70
@M03364:276:000000000-BLYN8:1:1101:14186:7704 2:N:0:1
GGACTACACGGGTTTCTAATCCTGTTTGCTCCCCACGCTTTCGAGCCTCATCGTCAGTTACAGACCAGAGAGCCGCCTTCGCCACTGGTGTTCCTCCATATATCTACGCATTTCACCGCTACACATGGAATTCCACTCTCCTCTTCTGCACTCCAGTCTCCCAGTTTTGAGTGACCCTCCTCGGTTGAGCCGAGGGCTTTCACACCCAACTTAAGAAACCGCCTGCGCGCGCTTTACGCCCAATAATTCCG
+
CCCCCGGGGGGGGGGGGGGGGGGGGGGGGGGGFGGDFGGGGGGFGGDGGGGGGGGGGGGFGGFCG<FGGGGGFFGGGGGGGFFCFFGGGGGGGGGGGGGGGGGEDGGGGGGGGGGGGGGGGGGGGGGGFFFGFGD,@8BFGGF?FEGGGGGGGGGGGGFC=EGGGGFGFE?D9;E9DFFEFGCGFGG?FFGGGGGG5C>EFC79AC99F7FFFCCFGGG6?EA2>F@B;FDFGG:CCBGGD>,7FFB4*:9
@M03364:276:000000000-BLYN8:1:1101:13410:7706 2:N:0:1
GGACTACAGGGGTTTCTAATCCTGTTTGCTCCCCACGCTTTCGAGCCTCAGCGTCAGTTACAGACCAGAGTGCCGCGTTCGCCACTGGTGTTCCTCAATATATCTACGCATTTCACCGCTACACATGGAATTCCACTCTCCTCTGCTGTAATCAATGCTCCCAGTTTCCAATGAACCTCAGCGGTTGATCCGGCGGCTTTCATATCAGACTTAAGAAACCGCCTGCGCGAGCTTTACAACGAATAACTCCG
+
C<-C@,6CFG;:FG;C<<F@EC<EFE@E<F,6CFF:FG@FC,6:CF@<F8E,:FC77C,;,<CFGC,E8,,:9CF++@C=?FG=FFGAC?E@FGEG,,,5,,9F@FG?7FGC<<<,5?:=::FEGED?EFGFE,@7E@9<E98D,,@D9,,=,6=,,3,3,3@,3C;F,DD,,,3,+136,,5CCE+,,3,,4**4*1:?;+,::+=@8**4+++4+***)20:1A()(.)0/7*.9)+3*)(090*)00>
@M03364:276:000000000-BLYN8:1:1101:16592:7711 2:N:0:1
GGACTACTAGGGTATCTAATCCTGTTTGCTCCCCACGCTTTCGCACCTGAGCGTCAGTCTTCGTCCAGGGGGCCGCCTTCGCCACCGGTATTCCTCCAGATCTCTACGCATTTCACCGCTACACCTGGAATTCTACCCCCCTCTACGAGACTCTAGCTTGCCCGTTTCAAATGCAGTTCCCAGGTTGAGCCCGGGGATTTCACATCTGACTTAACAAACCGCCTGCGTGCGCTTTACGCCCAGTAATTCCG
+
C?CCCCGGAEFFFFECGC9FFGGGGFFDFGGGEGGECDFGGGG7CFFFFEFF@FGDGEGEGAF@:FFGFGG7@FGCBEGGGGGCB@EGGGGGCFGGEBFGG,95@BAF7CFGFE,?F==?>F9,@EFCF,C>EAFBC,>@=CEGFGGC7EEFGGFGGG9,>8,@FGFFCEG;,@;,@@E>FEBCC,1CCE6DEGCGDGFC77@7FG=++1;DGFC+;*/=5:>?;F>F:)8:DGFAF1*:*539C*94::9
@M03364:276:000000000-BLYN8:1:1101:12777:7722 2:N:0:1
GGACTACCAGGGTTTCTAATCCTGTTTGCTACCCATGCTTTCGAGCCTCAGCGTCAGTTACAGACCAGACAGCCGCCTTCGCCACTGGTGTTCTTCCATATATCTACGCATTTCACCGCTACACATGGAGTTCCACTGTCCTCTTCTGCACTCAAGTTTCCCAGTTTCCGATGCACTTCTTCGGTTGAGCCGAAGGCTTTCCCATCATACTTAAGAAACCGCCTGCGCTCGCTTTACGCCCAATAAATCCG
+
CCCCCGFGFGGGFGGGGGGGGGGGGGGGGGEFFFGGGGGGGGGGGGGGFGFGGGGCGFGGGGGGGGGGGGGGGGGGGEGFGDGCFGGGGGGGGGGAFGGGGGGGFCFGGGGGGGGGGGGDGGGG9FFG,8EFG<EGGGGGFEFD@=FGGG8D8DC,8@>;EFGCGGGGF>CEEC8,DDDF8=D8FG6E8ECCEEGGGGGGF+,:=52++2=@CFG7FGG6>7*/:45)6?BA*95);4*=>A(8CF65CF)
@M03364:276:000000000-BLYN8:1:1101:6050:7723 2:N:0:1
GGACTACAAGGGTATCTAATCCTGTTTGCTCCCCACGCTTTCGCACCTGAGCGTCAGTCTTCGTCCAGGGGGCCGCCTTCGCCACCGGTATTCCTCCAGATCTCTACGCATTTCACCGCTACACCTGGAATTCTACCCCCCTCTACGAGACTCTAGCTTGCCAGTTTCAAATGCAGTTCCCAGGTTGAGCCCGGGGATTTCACATCTGACTTAACAAACCGCCTGCGTGCGCTTTACGCCCAGTAATTCCG
+
CCCCCGGGGGGGGGGGGGGGGGGGGGGGGGGGGGGGGGGGGGGGGGGGGGGGGGGGGGCGGGGGGGGGGGGGGGGGGGGGGGGGGGGGGGGGGGGGGGGFGGGGGGGGGGGGGGGGGGGGGGGGGGGGGGGGGGGGGFFGGGGGGGGGGGGGGGFGGGFGGGGGGGGGGGCGGGGGGGGGFGGEG9>?CGGGGGGGDGGGGGGGAFC+:CGF>FGGGGGGFDB;<A9BFFFFGGFAFFGGGFFFGFFBCF9
@M03364:276:000000000-BLYN8:1:1101:5402:7735 2:N:0:1
GGACTACTAGGGTTTCTAATCCTGTTTGCTCCCCACGCTTTCGAGCCTCAGCGTCAGTTACAGACCAGAGAGTCGCCTTCGCCACTGGTGTTCCTCCATATATCTACGCATTTCACCGCTACACATGGAATTCCACTCTCCTCTTCTGCACTCAAGTCTCCCAGTTTCCAATGACCCTCCCCGGTTGAGCCGGGGGCTTTCACATCAGACTTAAGAAACCGCCTGCGCTCGCTTTACGCCCAATAAATCCG
+
CCCCCGGGGGGGGGGGGGGGGGGGGGGGGGGGGGGGGGGGGGCGGGGFGGGGGGGGGGGGGGGGGGGGGGGGGGGGGGGGGGFGGGGGGGGGGGGEFFGGGGGGGGGGGGGGGGGGGGGGGGGGGGGGGFGGGGGGFGGGFFGGGGGGFGGFDGGGEG9EGGGGGGFGGGGGGGGGGGGGEEGDGGGGGGGGGGGGGGFGGGGGFFGGFGGD+=CFGCE=>EDD05;>6>BDGFC)*4:EGF?F7CBAGGC
@M03364:276:000000000-BLYN8:1:1101:21064:7746 2:N:0:1
GGACTACTCGGGTTTCTAATCCTGTTTGCTCCCCACGCTTTCGCACCTGAGCGTCAGTCTTCGTCCAGGGGGCCGCCTTCGCCACCGGTATTCCTCCAGATCTCTACGCATTTCACCGCTACACCTGGAATTCTACCCCCCTCTACGAGACTCTAGCTTGCCAGTTTCAAATGCAGTTCCCAGGTTGAGCCCGGGGATTTCACATCTGACTTAACAAACCGCCTGCGTGCGCTTTACGCCCAGTAATTCCG
+
CCCCCGGGFGGGGGGFGFGGGGGFGGGGGGGGGGGGGGGGEGGGDGGGFFGGGEGGGFDGGGGGGGEFGGGGGGGGGGGGGGGGGGGGECGFGGGGGGGGGGGFGDGGFEEEFGFGGGGGGGCFGGGE<FFDFGGGGGGDGGGGGGGCG>CFFEEGGGGGF@,DCGGFEGGGFFFF9EGGGGFFFGFFFFFG58CE7EFCGDF7CGCFCD7D+;DFDFGGD=DFFF;B?D@DGDG<F?ECCD<)>:=4;F*
@M03364:276:000000000-BLYN8:1:1101:22208:7759 2:N:0:1
GGACTACTCGGGTATCTAATCCTGTTTGCTCCCCACGCTTTCGCACCTGAGCGTCAGTCTTTGTCCAGGGGGCCGCCTTCGCCACCGGTATTCCTCCAGATCTCTACGCATTTCACCGCTACACCTGGAATTCTACCCCCCTCTACGAGACTCAAGCCTGCCAGTTTCGGATGCAGTTCCCGGGTTGAGCCCGGGGATTTCACATCCGACTTGACAGACCGCCTGCGTGCGCTTTACGCCCAGTAATTCCG
+
CCCCCGGGGGGGGGGGGGGGGGGGGGGGGGGGGGGGGGGGGGGGGGGGGGGGGGGGGGGGGGGGGGGGFDGGGGGGGGGGGG7FEGGGGGGGFGGG8@FDGGGGGGGFFGGGGGGGGGGGGGGGGGGGGGGGCGGGGDGEGGGGGGGGGGGGGGGGGFG6DFFGGFAFGGGGGGGCAE<:EEGGGGGCEFFCEG5C5C6CFFGGFGGGGDGGGFC7*9C=BE334@BFB3>B7DC26<EEE)4?*C=:C:7
@M03364:276:000000000-BLYN8:1:1101:12263:7764 2:N:0:1
GGACTACCGGGGTTTCTAATCCTGTTTGCTCCCCACGCTTTCGAGCCTCAGCGTCAGTTACAGACCAGAGAGCCGCCTTCGCCACTGGTGTTCCTCCATATATCTACGCATTTCACCGCTACACATGGAATTCCACTCTCCTCTTCTGCACTCAAGTCTCCCAGTTTCCAATGACCCTCCCCGGTTGAGCCGGGGGCTTTCACATCAGACTTAAGAAACCGCCTGCGCTCGCTTTACGCCCAATAAATCCG
+
CCCCCGFG+CEECGGGGGGGGGGGGGGGGGDFFGGGGGGGGGGGGGGGGFFGGGGGGGGFFGGGGGGGGGFGGGGGGGGGGGG:FGGFFFGEFGGGGGC@CFGGGFFGGGGGGFFGGGGGEEGGDCGGFAFGFFFGGGGGGGGGGGGGGFGGGGGFGGG9FC8DFEBFG9>EGDFFDDF6CEGDCGGFGGGDCEDGCEG6:@FFFGGG*>FGG>+;CCCCAGFFFFBB2@:5C3CDBFGGGF:>GC@)*>1
@M03364:276:000000000-BLYN8:1:1101:23145:7780 2:N:0:1
GGACTACTCGGGTTTCTAATCCTGTTTGCTCCCCACGCTTTCGAGCCTCAGTGTCAGTTACAGGCCAGAGAGCCGCTTTCGCCACCGGTGTTCCTCCATATATCTACGCATTTCACCGCTACACATGGAATTCCACTCTCCTCTCCTGCACTCAAGTCTACCAGTTTCCAATGCATACAATGGTTGAGCCACTGCCTTTTACACCAGACTTAATAAACCACCTGCGCTCGCTTTACGCCCAATAAATCCGG
+
CCCCCGGGGGGGFGGGGGGGGFGGGGGGGGGGGGGGGGGGGGGFGGGGGGGGGGGCGGFGGGGGGGGGFGFGGDFGCEFFGGGGGGGGGGGGFGGGGGGGGGGDGFGFEGGGGGGGGCEEGGGFGGGEFFEGGGFD9=FFGDGGGGGFGGGGGGFCCFGEDGG=AEGGGGDA??=AEC,37E?EFE88CEGD?8DFCDCGFDAFAFCCFFGFFFGGFGGGFGA4=AABFFFBFDF4;2EGC>3;7CCEFD<
@M03364:276:000000000-BLYN8:1:1101:9007:7797 2:N:0:1
GGACTACCGGGGTTTCTAATCCTGTTTGCTCCCCACGCTTTCGAGCCTCAGCGTCAGTTACAGACCAGAGAGCCGCCTTCGCCACTGGTGTTCCTCCATATATCTACGCATTTCACCGCTACACATGGAATTCCACTCTCCTCTTCTGCACTCAAGTCTCCCAGTTTCCAATGACCCTCCCCGGTTGAGCCGGGGGCTTTCACATCAGACTTAAGAACCCGCCTGCGCTCGCTTTACGCCCAATAAATCCG
+
CCCCCF@<FGCFGGGGGFGFGDFFGGGGGGGGGGGGEDCFGGEFFGGDGECFGGG>FGGGFGGFFFGCGGFGGGGGGGGGGGGDGGGGGGGGGFDGGFDEF<EGGGGGGCEEGC<FGEC?FFGF9EGGFCEGFGGDGFEGGFGGGDE9FFDDGE89CFGF9DF?D;EEDFADFFFGGDFEGEEGEEGGGGG57>8*CGGGF@9DFG7=667@DCC7C4*2:5>?@F053;)<DGG<4(;:C),.>0=)*79
@M03364:276:000000000-BLYN8:1:1101:20772:7801 2:N:0:1
GGACTACAAGGGTTTCTAATCCTGTTTGCTCCCCACGCTTTCGAGCCTCAGCGTCAGTTACAGACCAGAGAGCCGCCTTCGCCACTGGTGTTCCTCCATATATCTACGCATTTCACCGCTACACATGGAATTCCACTCTCCTCTTATGCACTCAAGTCTCCCAGTTTCCAATGACCCGCCCCGGTTAAGCCGGGGGCTTTCACATCAGACTTAAGCAACCGCCTGCGCTCGCTTTACGCCCAATACATCCG
+
A<<CCGFGFFGGFGGECFFGDECFFGGGGGFEGGGGGGGGGGGDG7FCFCFFCGGCEFGGGGGCF@FFGDAEFGGGGCFAF,,=F@FCCFGGGCDFEGGGF,9CBFGG@EEGGGG<E:BC+C9<=FFEFFBFEFGFEBFF8F8=>,,79DE?6=,,CEFFFCDFD;CDGGGG?>F8,+6+@++8@B*7@FGDEEC?=*BFG8B7=*+784*;+1+277EC5CB?0;::1>>:CF396(::7:?>4*7)*>7
@M03364:276:000000000-BLYN8:1:1101:8805:7835 2:N:0:1
GGACTACCCGGGTTTCTAATCCTGTTTGCTCCCCACGCTTTCGCACCTGAGCGTCAGTCTTCGTCCAGGGGGCCGCCTTCGCCACCGGTATTCCTCCAGATCTCTACGCATTTCACCGCTACACCTGGAATTCCACCCCCCTCTACGAGACTCAAGCCTGCCAGTTTCAAATGCAGTTCCCGGGTTGAGCCCGGGGATTTCACATCTGACTTAACAGACCGCCTGCGTGCGCTTTACGCCCAGTAATTCCG
+
CCCBCGFFFFGGBFGGGGFGEAFFGGGGFGGFGGGGGEGGGGFDGC@FGFD<FFGD@E9FEGFF:BFGGGGGGGE@FFCFFGCDBFEGCEGGG<FGFGG<=FG9,FAFED++CFFAFGGGFGFG@FFFFFGGG,,E8E>FCCECEFGEEGGF>>FFF5D>,@D@:D@BCCEFFG?FF7DG<CE>FDEDGCFCEEGGECBC7+42;>7C+3CCFCFGF5C*.>386>95?>DFGC<AFBE>57::DF49CC*
@M03364:276:000000000-BLYN8:1:1101:12634:7843 2:N:0:1
GGACTACTCGGGTTTCTAATCCTGTTCACTCCCCACGTTTTCGAGCCTCAGCGTCAGTTACAGACCAGAGAGCCGCCTTCGCCTCTGGTGTTACTGCATATATCTACGCATTTCACCGCTCCACATGGAATTCCACGCTCCTCTTCGGCACTCAAGTCTCCCAGTTTCCAATGCCCCTCGCCGGTTTATCCGGGGGCTTTCACATCAGCCTTAGGAAACCGCCTGCGCCGGCTTTTCGCCCAATAAAGTGC
+
A---A8<C,6@F@B@<C9,CFA9E-,6,,;6,C,,@C,CFG9B@@,+;,6,,+6,88CE9,,;FF,EF,CEC7F+++4CDG,:,6BE8<EE7,:9,,55:5EFAE9?4@,?F,,:FD::E++,9@,5,5,,9,CE,+8=FE8DDED8EE++0DD,@3>33833333>;DBDAF,DD++++4@C*@**4,7;:55CEEC*0:;C7@*+2*22**0;7:CG=)7.1;:>)(.7.>C4)*-/8*.8>7*6)***
@M03364:276:000000000-BLYN8:1:1101:5374:7847 2:N:0:1
GGACTACACGGGTATCTAATCCTGTTTGCTCCCCACGCTTTCGAGCCTCAGCGTCAGTTACAGACCAGAGAGCCGCCTTCGCCACTGGTGTTCCTCCATATATCTACGCATTTCACCGCTACACATGGAATTCCACTCTCCTCTTCTGCACTCCAGTCTCCCAGTTTTGAGTGACCCTCCTCGGTTGAGCCGAGGGCTTTCACACCCAACTTAAAAGACCGCCTGCGCGCGCTTTACGCCCAATAATTCCG
+
CCCCCGGGGGGGGGGGGGGGGGGGGGGGGGGGGGGGGGGGGGGGGGGGGGGGGGGGGGGGGGGFFGGGGGGGGGGGGGGGGGGGGGGGGGGEGEFFGGGFGFGGGGGGGGGGGGGGEFFGGGGGGGGGFFGGEFCGCFGGGGGGGGGGGGGGG,@FCDFGGGGGGGGGGGGGGGGFGGGGDFGGGGGGGGGGGGGGGGFF>C@F>D4FGGGGFGGGGGG=?G>;?405:FFE:GGAFBGGGDFFG>?5FGC
@M03364:276:000000000-BLYN8:1:1101:3683:7889 2:N:0:1
GGACTACTCGGGTATCTAATCCTGTTTGCTCCCCACGCTTTCGAGCCTCAGCGTCAGTTACAGACCAGAGAGCCGCCTTCGCCACTGGTGTTCCTCCATATATCGACGCATGTCACCGGTACACATGGAATTCCACTCTCCTCTTCTGCACTCAAGTTTCCCAGTTTCCAATGACCCTCCACGGTTGAGCCGTGGGCTTTCACATCAGACTTAAGAAACCGCCTACGCGCGGTTTACGCCCAATAATTCCG
+
8BC9,EGE,@FGGFFCC<<<CEGG6@,CEE9CD7EC@:FB,CF@FEGGDFFCFF@@CF9@F<FCGC<F@<EE@8@7F7:,BFG:,?EFC<,4CAACG?FEFFAE,AFCFEB+E9?EE?+6CCEECGGFGGAE?E;?EF,,6,7=E,@,,7>DF8EG3;,,,C3@F,@ADC;ED;,DDE@+@EGG+:C,@@EC9@EE7D56:C,DAFGFC*CC:FC879:,8*)(92/).:>)8<C(1:88*)-)>79)0*9
@M03364:276:000000000-BLYN8:1:1101:4475:7908 2:N:0:1
GGACTACTGGGGTTTCTAATCCTGTTTGCTCCCCACGCTTTCGCACCTGAGCGTCAGTCTTCGTCCAGTGGGCCGCCTTCGCCACCGGTATTCCGCCAGATCTCTACGCATTTCACCGCTACACCTGGCATTCTACCCCCCTCTACGACACTCTAGCTTGCCAGTTTCAAATGCAGTTCCCAGGTTGAGCCCGGGGATTTCACATCTGACTTAACAAACCGCCTGCGTGCGCTTTACGCCCAGTAATTCCG
+
CCCCCGGGFGGGGGGGGGGGGGGGGGGGGGGGGGGGGGGGGGG7:FGG@FFGFGGGGG<,C,C6@@@D,C,BDDFGGGGGGGGGEGGGG+FFGA,4?>+EGGAFGFFGGGGGGGGGGGGGGGGGGFGF,FGDF?CEDD=FGGGGFG+@+3BCGEDG9,,,@EFGG;EFFEGGGFGFGGGGGFFFGC:CEFGDEGGG5CF?FDG>FGD7FGGFFC:DGGGGDEEF;F@3/7)7CDG>*2CEE@0<CF7<FG7
@M03364:276:000000000-BLYN8:1:1101:21972:7909 2:N:0:1
GGACTACTGGGGTTTCTAATCCTGTTTGCTCCCCACGCTTTCGCGCCTCAGCGTCAGTTACAGACCAGAGAGCCGCCTTCGCCACTGGTGTTCCTCCATATATCTACGCATTTCACCGCTACACATGGAATTCCACTCTCCTCTTCTGCACTCCAGTCTCCCAGTTTTGAGTGACCCTCCTCGGTTGAGCCGGGGGCTTTCACATCAGACTTAAGAACCCGCCTGCGCTCGCTTTACGCCCAATAAATCCG
+
CCCCCGGGGGGGGGGGGFGGGGGGGGGGGGGGGGGCGEGGGGGFGGGGCGFGGGGGEGGGGFEFGFGFGGGGGGGGGGDGGGGDGGG8C8FGGGGGGGGGGGGEFFGGGEEGGGGFFCFGE@,4EFEE=:7EFFGGGGCGGGEFFGFGG:B8BCDF@=;FGGGGGGGGGD8FFFEGGGG>,@B>FGGFGGGEGGDGGGGGFCFCFG>FGF4DF7DFG*;=>E5;@F>DB>.7CGC29(?EEEFFGGFFGG7
@M03364:276:000000000-BLYN8:1:1101:6638:7930 2:N:0:1
GGACTACTAGGGTTTCTAATCCTGTTTGCTCCCCACGCTTTCGCACCTGAGCGTCAGTCTTCGTCCAGGGGGCCGCCTTCGCCACCGGTATTCCTCCAGATCTCTACGCATTTCACCGCTACACCTGGAATTCTACCCCCCTCTACGAGACTCTAGCTTGCCAGTTTCAAATGCAGTTCCCAGGTTGAGCCCGGGGATTTCACATCTGACTTAACAAACCGCCTGCGTGCGCTTTACGCCCAGTAATTCCG
+
CCCCCGGGGGGGGGGGGGGGGGGGGGGGGGGGGGGGGGGGGGGGGGGGGGGGGGGGGGGGGGGGFGGGGGGGGGGGGGGGGGGGGGGGGDGGGGGGGGGGGGGGGGGGGGGGGGFGGGGGGGGGGGGGGGGGGGGGGGGGCGGGADGEGGGGGFGGGGGGGGFFGGGGGGGGGGGGGGGGGGGGG>,6<FGGGGGGDEGGGGGFFGGGGGGGFG=>>DGEDGF((;9@:BFFG3C<@<GGE>?FGG?B>C2
@M03364:276:000000000-BLYN8:1:1101:17577:7940 2:N:0:1
GGACTACCAGGGTTTCTAATCCTGTTTGCTCCCCACGCTTTCGAGCCTCAGCGTCAGTTACAGACCAGAGAGCCGCCTTCGCCACTGGTGTTCCTCCATATATCTACGCATTTCACCGCTACACATGGAATTCCACTCTCCTCTTCTGCACTCAAGTCTCCCAGTTTCCAATGACCCTCCCCGGTTGAGCCGGGGGCTTTCACATCAGACTTAAGAAACCGCCTGCGCTCGCTTTACGCCCAATAAATCCG
+
CCCCCGGGGGGGGGGGGGGGGGGGGGGGGGGGGGGGGGGGGGGGGGGGGGGGGGGGGGGGGGGGGGGGGGGGGGGGGGGGGGGGGGGGGGGGGGGGGGGGGGFGGGGGGGGGGGGGGDGEGGGGGGGGFFFGGGFGGGGGGGGGGGGGGGGFGGGGGGGGGGFGFGGGGGGC,@EFGGGGGEGDGDEFFFCEGGGGGGG6CGGGFGGGCGGGGFFFG5CFAGDFFFFF28:5DFGFB?GCGE17FFFAGD<
@M03364:276:000000000-BLYN8:1:1101:15314:7944 2:N:0:1
GGACTACCGGGGTTTCTAATCCTGTTTGCTCCCCACGCTTTCGCACATCAGCGTCAGTTACAGACCAGAAAGTCGCCTTCGCCACTGGTGTTCCTCCATATCTCTGCGCATTTCACCGCTACACATGGAATTCCACTCTCCTCTTCTGCACTCAAGTCTCCCAGTTTCCAATGACCCTCCCCGGTTGAGCCGGGGGCTTTCACATCAGACTTAAGAAACCGCCTGCGCTCGCTTTACGCCCAATAAATCCG
+
CCCCCGGGGGGGGGGGGGGGGGGGGGGGGGGGGGGGGGGGGGGGGGGGGFGGGGGGGGGGGGFDGGGGGGGGGGGGGGGGGGGGGGGGFDGGFFEFGGGGGGGGGGGFCFGGGGCFFGGGGGFGEEGGGGGGGGGGGGGGGGGGGG9;DFGGGGCGGGGFGGDGFGFGDFFGFGCCFFFEGGDGEC*AEGGG5EEGGGGFFFGGFDD6FGF7@C7CC5CGFDE?;FBD>EBEGGG2@?GG7)8FFGFBF:7
@M03364:276:000000000-BLYN8:1:1101:9785:7948 2:N:0:1
GGACTACTCGGGTATCTAATCCTGTTTGCTCCCCACGCTTTCGAGCCTCAGCGTCAGTTACAGACCAGAGAGTCGCCTTCGCCACTGGTGTTCCTCCATATATCTACGCATTTCACCGCTACACATGGAATTCCACTCTCCTCTTCTGCACTCAAGTCTCCCAGTTTCCAATGACCCTCCCCGGTTGAGCCGGGGGCTTTCACATCAGACTTAAGAAACCGCCTGCGCTCGCTTTACGCCCAATAAATCCG
+
CCCCCGGGGGGGGFGFFFGGGFGGGGGGGGGGGEGGGGGGGGGGGGGGGGGGGGGGGGGGGGGGGGGGGGGGGGGGGGGFFGGGGGGGGGGGGGGGGGGFGGGGEFGGGGGGGGGGGGGGGGGGGGGGGGGGGGGGGGGGGGGGFFFGCCFFGGCFFGFCDGGGAFGGGGGCDGG8DGGGGEGGGGGGGFGGGGGDGGFFFFFGFF>*8FGGGGGGFGGGFCD<28;D;BFFGCC<F<GGG>3:4CFDGGG
@M03364:276:000000000-BLYN8:1:1101:7461:7993 2:N:0:1
GGACTACCGGGGTATCTAATCCTGTTTGCTCCCCACGCTTTCGAGCCTCAGTGTCAGTTACAGGCCAGAGAGCCGCTTTCGCCACCGGTGTTCCTCCATATATCTACGCATTTCACCGCTACACATGGAATTCCACTCTCCTCTCCTGCACTCAAGTCTACCAGTTTCCAATGCATACAATGGTTGAGCCACTGCCTTTTACACCAGACTTAATAAACCACCTGCGCTCGCTTTACGCCCAATAAATCCGG
+
CCCCCFGGGGGGGGGGGGGGGGGGGGGGGGGGGGFEGGGGGGGGGGGGGGGGGGGGGGGGGGGGGGGGGGFGGGGEGEGFGGGGGGGGGGGGGGGGGGGGGGGGGGGG@FGGGGGFCFGGGGGGGGGGFGGGGFFGGGGGGGGGGGDGGGGGGGGGGGGGGCGGGGGGGFGFGGGGGGGGGGGFGGGGG:8DGGGGGGGGGGGGFGDCCGGGFGGGGG?FFG445B=B@FFFGGGFF6B:EF@AF7AEGG:
@M03364:276:000000000-BLYN8:1:1101:23399:7995 2:N:0:1
GGACTACCAGGGTATCTAATCCTGTTTGCTCCCCACGCTTTCGCACCTGAGCGTCAGTCTTCGTCCAGGGGGCCGCCTTCGCCACCGGTATTCCTCCAGATCTCTACGCATTTCACCGCTACACCTGGAATTCCACCCCCCTCTACGAGACTCAAGCCTGCCAGTTTCAAATGCAGTTCCCGGGTTGAGCCCGGGGATTTCACATCTGACTTAACAGACCGCCTGCGTGCGCTTTACGCCCAGTAATTCCG
+
CCCCCGGGGGGGGGGGGGGGGGGGGGGGGGGGGGGGGGGGGGGGGGGGGGGGGGGGGGGGGGGGGGGGGGGGGGGGGGGGGGGGGGGGGGGGGGGGGGGFGGGGGGGGGGGGGGGGGGGGGGGGGGGGGDFGGGGGGGGFGGGGGGGEEGGGGGGGGGGGGGGGGGGGGGGGGFGGCEFFGGDGGGGGGGGGGGGEGGFGGGGDFGGGGGGFGGGGFFGGFGFFFFFF:EE:D3>AFFGGGFFFCG7<FG9
@M03364:276:000000000-BLYN8:1:1101:18751:8017 2:N:0:1
GGACTACCGGGGTTTCTAATCCTGTTTGCTCCCCACGCTTTCGAGCCTCAGCGTCAGTTACAGACCAGAGAGCCGCCTTCGCCACTGGTGTTCCTCCATATATCTACGCATTTCACCGCTACACATGGAATTCCACTCTCCTCTTCTGCACTCAAGTCTCCCAGTTTCCAATGACCCTCCCCGGTTGAGCCGGGGGCTTTCACATCAGACTTAAGAAACCGCCTGCGCTCGCTTTACGCCCAATAAATCCG
+
CACCCEE@FGEGFGGGGGFFGGGGGGGGGGGGGGGGGGGGGGGGGFGGFGGGGGGGGGGGGGGACFGFFGGGGGGGGGGGGGFGGGGGGFGGGGFGGGGGFGGDGCFDEGDGFFDFCGGGCGGCEFGGFAFGGG,,CFGG8EFGGGGGGGGGGC8EFGAEFGFFGFGGGGGGGGGFGG?EGGG+CECCEEGDCEGDGGGFFGGCACCF**;D+2:C+>FGFG>;<FB>9@EFCCFFFF5?=E?FGGF>>FD
@M03364:276:000000000-BLYN8:1:1101:14623:8032 2:N:0:1
GGACTACTAGGGTTTCTAATCCTGTTTGCTCCCCACGCTTTCGAGCCTCAGCGTCAGTCTTCGTCCAGGGGGCCGCCTTCGCCACCGGTATTCCTCCAGATCTCTACGCATTTCACCGCTACACCTGGAATTCTACCCCCCTCTACGAGACTCTAGCTTGCCAGTTTCAAATGCAGTTCCCAGGTTGAGCCCGGGGGTTTCACATCTGACTTAACAAACCGCCTGCGTGCGCTTTACGCCCAGTAATTCCG
+
CCCCCGGGFFGGGGGGGGGGGGGGGGGGGGGGGGGGGGGGGGGGGGGGFGGGGGGGGGFGGGGGGGGGGGGGGGGGGGGGGGFGGGGGGGGGGGGGGGGGGGGGGGGGGCEGGGGGGGGGEGGGGFGGGGFDFFGGGGGGGGGGFGG6CEGGGGGGGGFFGGG6FGGGD9;EGGFCCGGDE9EGGGGGGGGGG5CC*BEGGGGF8C@+;CCF>+0CGFG=.:>?BF><0)>BGDFAFBGDG30/?>=AF**
@M03364:276:000000000-BLYN8:1:1101:5997:8067 2:N:0:1
GGACTACCAGGGTTTCTAATCCTGTTTGCTCCCCACGCTTTCGCACCTGAGCGTCAGTCTTCGTCCAGGGGGCCGCCTTCGCCACCGGTATTCCTCCAGATCTCTACGCATTTCACCGCTACACCTGGAATTCTACCCCCCTCTACGAGACTCAAGCCTGCCAGTTTCGGATGCAGTTCCCGGGTTGAGCCCGGGGATTTCACATCCGACTTGACAGACCGCCTGCGTGCGCTTTACGCCCAGCAATTCCG
+
6A@CCFFFFGGGGGGGGGGGGFGGGGGGGGGGGGGGGGGGGGGGGGGGGGFGGGGGGGGGGGGGGGGGGGGGGGGGGGGGEGGGGDFGGGGGGGGGGGGGGGGGGFGGGGGGGGGGGDDGGGGGGFFFFGAFGGGDFG+CEGGGGGCEGGCFGGG?FFGGCF8BFCFGDEGGGDGCGF?FFGDGGEGGGGGGGEGG*1?9C>FC@FGGGDG3DGG7D4@FBE332FFFFFF><7C28?EE5)2)9*78:>2
@M03364:276:000000000-BLYN8:1:1101:20165:8069 2:N:0:1
GGACTACCAGGGTTTCTAATCCTGTTTGCTCCCCACGCTTTCGCACCTGAGCGTCAGTCTTCGTCCAGGGGGCCGCCTTCGCCACCGGTATTCCTCCAGATCTCTACGCATTTCACCGCTACACCTGGAATTCTACCCCCCTCTACGAGACTCTAGCTTGCCAGTTTCAAATGCAGTTCCCAGGTTGAGCCCGGGGATTTCACATCTGACTTAACAAACCGCCTGCGTGCGCTTTACGCCCAGTAATTCCG
+
CCCCCGGGGGGGGGGGGGGGGGGGGGGGGGGGGGGGGGGGGGGGGGGGGGEGGGGGGGGGGGGGGGGGGGDGGGGGGGGGFGGGGGGGGGGGGDGGGGGGGGGGGGGGGGGGGGGGGGGGCFFGGGGGFEGGGGGCFFGGGGGGGGGEGGGGGGGGGGGGGGGGGGGGFGGGGGGFGGGGDGGGFFGGGGFGGGGGGGGGGGGGFC>+;DGGGGGGGFCEDD31(;9E:>DDGCFAF:EEE).9CGF4?F9
@M03364:276:000000000-BLYN8:1:1101:4435:8071 2:N:0:1
GGACTACCGGGGTTTCTAATCCTGTTTGCTCCTCACGCTTTCGCACCTGAGCGTCAGTCTTCGTCCAGGGGGCCGCCTTCGCCACCGGTATTCCTCCAGATCTCTACGCATTTCACCGCTACACCTGGAATTCTACCCCCCTCTACGAGACTCTAGCTTGCCAGTTTCAAATGCAGTTCCCAGGTTGAGCCCGGGGATTTCACATCTGACTTAACAAACCGCCTGCGTGCGCTTTACGCCCAGTAATTCCG
+
CCCCCGGGGGGGGGGGGGGGGGGGGGGGGGGG,EEGGGGGGGGGGGGGGGGGGGGGGGGGGGGGGGGGGGGGGGGGGGGGGGGGGGGGGGGGGGGGGGGGGGGGGGGGGGGGGGGGGGGGDGGGGGGGGGFGGGGGGGGGGGGGFGGDGEGGGGGGGGGGGGGGGGGGGGGGGGGGGGGGGGGFGGGGGGGGGGGGGGGGGGC>CFFGGGFFGFGGGGGGFGFFB>(8?@DFG*9>F?GEGD697CF4DG9
@M03364:276:000000000-BLYN8:1:1101:12078:8077 2:N:0:1
GGACTACTAGGGTTTCTAATCCTGTTTGCTCCCCACGCTTTCGAGCCTCAGCGTCAGTTACAGACCAGAGAGCCGCCTTCGCCACTGGTGTTCCTCCATATATCTACGCATTTCACCGCTACACATGGAATTCCACTCTCCTCTTCTGCACTCAAGTCTCCCAGTTTCCAATGACCCTCCCCGGTTGAGCCGGGGGCTTTCACATCAGACTTAAGAAACCGCCTGCGCGCGCTTTACGCCCAATAATTCCG
+
CCCCCGGGGGGGGGGGFGGFGGGGGGGGGGGGGGGGGGGGGGGGGGGGGGGGGGGGGGGGGGGGGGGCGGGGGGGGGGGGGGGGGGGGGGGGGGGGGGGGGGGGGGFFGGGGGGGGGGGGGGGGGGGGFFGGGGGGGGGGGGGGGFCGGFFGGGGGGFDGGGFGFFFGGGGGGGGGGCFGGGDGGGGGGGGGGGGGGGGCC:FGFGG=DCDGGFGGD<EGFED?DF@B>FFEDDG<948?EDFFD7=AFG6
@M03364:276:000000000-BLYN8:1:1101:16870:8081 2:N:0:1
GGACTACTGGGGTTTCTAATCCTGTTTGCTCCCCACGCTTTCGCACCTGAGCGTCAGTCTTTGTCCAGGGGGCCGCCTTCGCCACCGGTATTCCTCCAGATCTCTACGCATTTCACCGCTACACCTGGAATTCTACCCCCCTCTACAAGACTCTAGCTGACCAGTTTCAAATGCAGTTCCCAAGTTAAGCTCGGGGATTTCACATCTGACTTAATCAACCGCCTGCGTGCGCTTTACGCCCAGTAATTCCG
+
CCCCCGGGGGGGFFGGGGGGGGGGGGGGGGGFGGGGGGGGGGGGGGGGGGGGGGGGGGGGGGGGGGGGGDEGGGGGGGGGGGGGGGGGGGGGGGGGGGG,FGGGGGGGGDGGGGGGGGGG7FGGGGGGGGGGGGGGGGGEGEGGDGGGGGGGGGFGGGG?FGGGGFCFDFGGA9<DFGGFCF?EGGG7CFCFC*>??EG6FFFGFGGGGGGGFGGGFCFGBEDD<A6>;>>EDDGFFFGDGDFFGD?9DC9
@M03364:276:000000000-BLYN8:1:1101:22024:8108 2:N:0:1
GGACTACAAGGGTTTCTAATCCTGTTTGCTCCCCACGCTTTCGAGCCTCAGCGTCAGTTACAGACCAGAGAGCCGCCTTCGCCACTGGTGTTCCTCCATATATCTACGCATTTCACCGCTACACATGGAATTCCGCTCCCCTCTTCTGCACTCAAGTCTCCCAGTTTCCAATGCCCCTCCCCGGTTGAGCCGGGGGCTTTCACATCAGACTTAAGAAACCGCCTGCGCTCGCTTTACGCCCAATAAATCCG
+
CCCCCAEGFCFGFGGGGEFGGGGGGGGGGGGGGGFEG@GGGGGGGGEGGFGGGGDGCDFGEFF<CFFGEFFFGGGGGEDGFEGG>FGGFEGCFGDEF,BEFAFGFGGGCEFEFFFGGDCGGGFC9E<FFFFDE,,++++8CECFDFGGFD=+D,@EFA=@88,@=C>CDFG,=8,@++A6:>CE:CGGGGG8>>CEE>EG78:+=C+**08+1:77C*=E85>7?FFF1<@EGFD49,*/:)()2:?6**)
@M03364:276:000000000-BLYN8:1:1101:20002:8150 2:N:0:1
GGACTACTGGGGTTTCTAATCCTGTTTGCTCCCCACGCTTTCGAGCCTCAGCGTCAGTTACAGACCAGAGAGCCGCCTTCGCCACTGGTGTTCCTCCATATATCTACGCATTTCACCGCTACACATGGAATTCCACTCTCCTCTTCTGCACTCAAGTCTCCCAGTTTCCAATGACCCTCCCCGGTTGAGCCGGGGGCTTTCACATCAGACTTAAGAAACCGCCTGCGCTCGCTTTACGCCCAATAAATCCG
+
CCCCCGGGFGGGGGGGGGGGGGGGGGGGGGFGGGGDGGGGGGGGGGGGGFGFGGGGGGGGGGGGGGGGGGGGGGGGGGGGGGGGGGGGGGGDCEGFGGGGGGGGGEFGGGGGGGGGG7FGGGGGCGGGFCFGGDEFEFGGGGGGGCGFGFFFGGGGGDFFGF,D>EFGFFFGGGCGGGD68EGGGGGGGGDG9@>EEGFGGGGGFFGGD4?>DGFG7CGGFGF6?A05(>)5>CF)/,*:CEB59DB<CF)
@M03364:276:000000000-BLYN8:1:1101:21876:8150 2:N:0:1
GGACTACTCGGGTTTCTAATCCTGTTTGCTCCCCACGCTTTCGAGCCTCAGCGTCAGTTACAGACCAGAGAGCCGCCTTCGCCACTGGTGTTCCTCCATATATCTACTCATTTCACCGCTACACATGGAATTCCACTCTCCTCTTCTGCACTCAAGTCTCCCAGTTTCCAATGACCCTCCCCGGTTGAGCCGGGGGCTTTCACATCAGACTTAACAAACCGCCCGCGCTCGCTTTACGCCCACTAAATCCG
+
CCCCCGGGGDGEFEGGGGFGGFFGGGGGGGGGFGGGGGEGGGG,CFGEFFGGGGGEFGGCFCGFFFF?<,EF7FFGGGGGFGGDEFFGGGGGGFFFG<E<E9EEGFG,BFFFGGFFGCGGGGGGG8E,BFGGFFEE,8EEGGGGGCC=EAEGG,EDFC@D,@8=FFDEFGDG?@98@EGGDEEGGEG,CEG8C@CECGGGGGGC8C+2CC6CFF++;*3:5E>((:>D@FB7*97<FF*8/5(0C6))*C7
@M03364:276:000000000-BLYN8:1:1101:12187:8185 2:N:0:1
GGACTACCCGGGTTTCTAATCCTGTTTGCTCCCCACGCTTTCGAGCCTCAGTGTCAGTTACAGGCCAGAGAGCCGCTTTCGCCACCGGTGTTCCTCCATATATCTACGCATTTCACCGCTACACATGGAATTCCACTCTCCTCTTCTGCACTCAAGTCTCCCAGTTTCCAATGACCCTCCCCGGTTGAGCCGGGGGCTTTCACATCAGACTTAAGAAACCGCCTGCGCTCGCTTTACGCCCAATAAATCCG
+
CCCCCGGGGGGGGGGGGGDFGGGGGGGGGGGGGGGGGGGGGGGGGGGGGGGGGGGGGGGGGGGGGGFGCEGGGGGGGGGFGGGGFGGGGGGGGGGGGFGGGGGGGGGGGGGEFFGGAEGGGGFGGFFGGGGGAGGACFGGGFGGGCDDGC8=DFEFCF,3C@DF=DGFCFGGGGGGGGGGGGGEGGGGFGGGGGGDGGGGGF=8@DCC0CFG7CFCFGG6>EFFDF@FFFFFGGGF6,;CEF14CFF>GG<
@M03364:276:000000000-BLYN8:1:1101:19996:8190 2:N:0:1
GGACTACTGGGGTTTCTAATCCTGTTTGCTCCCCACGCTTTCGAGCCTCAGCGTCAGTTACAGACCAGAGAGCCGCCTTCGCCACTGGTGTTCCTCCATATATCTACGCCTTTCACCGCTACACATGGAATTCCACTCTCCTCTTCTGCACTCAAGTCTCCCAGTTTCCAATGACCCTCCCCGGTTTAGCCGGGGGGTTTCACATAAGACTTAAGAAACCGCCTGGGCTCGCTTTACGCCCAATAACACCG
+
CCCCC@CFGFGGCFEAF9CF,FEFFEFC@EFFD@<FEGCF,CF,<FG@F<FFGGG,@<EAF<,,6C<<<,CBFG7+@FG9@7FFG?FGFFGGAG9,E,:5@@,,@AFEG:8FEFFFFG74@@E<,A9,ACEC9C,A;E9,@D,+7,44ECGC,@=FFG@AGE,DA==EGE,>89=DF,8C?8>6+3+,5@CE74B**2**0*9*90:>727>F77**5*:>E<(()-)2>5)/1*-03CEGD(<CC*)9//
@M03364:276:000000000-BLYN8:1:1101:11346:8196 2:N:0:1
GGACTACTCGGGTTTCTAATCCTGTTTGCTCCCCACGCTTTCGAGCCTCAGCGTCAGTTACAGACCAGAGAGCCGCCTTCGCCACTGGTGTTCCTCCATATATCTACGCATTTCACCGCTACACATGGAATTCCACTCTCCTCTTCTGCACTCAAGTCTCCCAGTTTCCAATGACCCTCCCCGGTTGAGCCGGGGGCTTTCACATCAGACTTAAGAAACCGCCTGCGCTCGCTTTACGCCCAATAAATCCG
+
CCCCCGGGGGGGGGGGFGGGGGGGGGGGGGGGGGGGGGGGGGGGGGGGGGGFGGGGGGGGGGGGGGGGGGGGGGGGGGGGGGGGGGGGGGGGGGFGGGGGGGGGGGGGGGGEGGGGGGGGGGGGGGGGGFFGGGGGGGGGGGGGGGGGGGGFD8FFAFCDF@,DDCFGGGGGGGG?FFGGGGGCGGGGGGGGGGGDCGGGGF7+BFCCCFGGCDGGGFGGFDE;@A9),285CFDFFFGGGBFFGGFDGG<
@M03364:276:000000000-BLYN8:1:1101:11922:8213 2:N:0:1
GGACTACCGGGGTTTCTAATCCTGTTTGCTCCCCACGCTTTCGCACCTGAGCGTCAGTCTTCGTCCAGGGGGCCGCCTTCGCCACCGGTATTCCTCCAGATCTCTACGCATTTCACCGCTACACCTGGAATTCTACCCCCCTCTACAAGACTCTAGCTGACCAGTTTCAAATGCAGTTCCCAAGTTAAGCTCGGGGATTTCACATCTGACTTAATCAACCGCCTGCGTGCGCTTTACGCCCAGTAATTCCG
+
CCCCCGGGGGGGGGGGGGGGGGGGGGGGGGGGGGGGGGGGGGGGGGGGGGGGGGGGGGGGFGGGGGGGGGGGGGGGGGGGGGGGGGGGGGGGGGGGFGGGGGGGGGEGGGGGGGGGGGGGGGGGGGGGDFGGGGGGGGGGGGGGGGGBFFFCCFGFFGFGGFGGGGGGGF?FFGFGGGFG?FGGGGFGGGGGGGGG=EGDFGGGA<7FCGFCFGDFFCG6ACBFFA9508>EDCFA?:EGGFFFG76<FG2
@M03364:276:000000000-BLYN8:1:1101:16055:8293 2:N:0:1
GGACTACCAGGGTTTCTAATCCTGTTTGCTCCCCACGCTTTCGCACCTGAGCGTCAGTCTTCGTCCAGGGGGCCGCCTTCGCCACCGGTATTCCTCCAGATCTCTACGCATTTCACCGCTACACCTGGAATTCTACCCCCCTCTACGAGACTCTAGCTGACCAGTTTCAAATGCAGTTCCCAGGTTGAGCCCGGGGATTTCACATCTGACTTAACAAACCGCCTGCGTGCGCTTTACGCCCCGTAATTCCG
+
CCCCCFCFGGGGGGGGGGGGGGGGGGGGGGGFGGGGGGGGGGGGGGGFFFG?GGGGGGGGGGGGGGEFGGGGDGGGCGGGFGGGGGGGGGGGFFCD<FFCFGGFGGGGGGGGFFFGGGGGEGDGFGGGFFGGGDG;EGGEGGGGGGG>EDGFGGGCGGFDFGGGGGGGFFGGGGCGGGGGGFGGGGFCFGGGGGGGCE6CFGGFFCGFGGGGGGGGF*=C:G:??FFB?)7>DCF4*4EG5),75C5<CG*
@M03364:276:000000000-BLYN8:1:1101:12465:8306 2:N:0:1
GGACTACAGGGGTTTCTAATCCTGTTTGCTCCCCACGCTTTCGCGCCTCAGCGTCAGTTACAGACCAGAGAGCCGCCTTCGCCACTGGTGTTCCTCCATATATCTACGCATTTCACCGCTACACATGGAATTCCACTCTCCTCTTCTGCACTCCAGTCTCCCAGTTTTGAGTGACCCTCCTCGGTTGAGCCGAGGGCTTTCACACCCAACTTAAAAGACCGCCTGCGCGCGCTTTACGCCCAATAATTCCG
+
CCCCCGGGGGGGGGGGGGGGGGGGGGGGGGGGGGGFGGGGGGGGGGGGGGGGDGFGDGGGGGGGGGFGGGGGGGGGGGGGGGGGGGGGFGGGGGGGGGGGGGGGGFGGEGG7EFFGGGGGGGGFGGGGFFGGGGGGGGFFGF=DEFFGFFGGGGGGGGGGGCEEFFGG?BDFFFGG?FGD?ECGGGDGGGGGCECGEFGGGGGGFGGGGGFFFCGGGGGGFGF@DFFA9DD:CG<AF?>CGF0:FGFFGG4
@M03364:276:000000000-BLYN8:1:1101:15203:8337 2:N:0:1
GGACTACAAGGGTTTCTAATCCTGTTTGCTCCCCACGCTTTCGCACCTGAGCGTCAGTCTTCGTCCAGGGGGCCGCCTTCGCCACCGGTATTCCTCCAGATCTCTACGCATTTCACCGCTACACCTGGAATTCTACCCCCCTCTACGAGACTCTAGCTTGCCAGTTTCAAATGCAGTTCCCAGGTTGAGCCCGGGGATTTCACATCTGACTTAACAAACCGCCTGCGTGCGCTTTACGCCCAGTAATTCCG
+
CCCCCGGGGGGGGGGGGGGGGGGGGGGGGGGGGGGGGGGGGGGGGGGGGGGGGGGGGGGGGGGGGGGGGGGGGGGGEGGGGGGGGGGGGGGGGGGGGGGGGGGGGGGGGGGGGGGGGGGGGGGGGGGGGGGGGGGGGGGGGGGGGGGGGGGGGGGGGGGFGGGGGGFFFGCCCCGGGGGGGGGGGGGGGGGGGGGGEGGGGGGGFGFGGGGGGGGGGGGGFG>01A>EFFEEGGGFFFDGGFFFG*0:DD9
@M03364:276:000000000-BLYN8:1:1101:3767:8338 2:N:0:1
GGACTACCAGGGTTTCTAATCCTGTTTGCTCCCCACGCTTTCGCACCTGAGCGTCAGTCTTCGTCCAGGGGGCCGCCTTCGCCACCGGTATTCCTCCAGATCTCTACGCATTTCACCGCTACACCTGGAATTCTACCCCCCTCTACGAGACTCTAGCCTGCCAGTTTCGAATGCAGTTCCCAGGTTGAGCCCGGGGATTTCACATCCGACTTGACAGACCGCCTGCGTGCGCTTTACGCCCAGTAATTCCG
+
CCCCCGGGFGGGGGGGGGGGGGGGGGGGGGGGGGGGGGGGGGGGGGGGGGGGGGGGGGGGGGGGGGGGDGGGGGGGGGGGGGGGGGGGGEGGGGGGGCEGFGGGGFGGGGGGFGGGGDEGGGGGGGGGFFGGGGGGGGCEE>EGGGGG:CEGGGDFGGGGGGF?DBFG8EF6?FGFFCGEGEGGFG>FGGGGGDDE=EGFFFCFFGGC<DGGGGG7=CFD>7:(4>0B0DFE:D*:74CEG>:FC7BAFG4
@M03364:276:000000000-BLYN8:1:1101:24488:8342 2:N:0:1
GGACTACCAGGGTATCTAATCCTGTTTGCTACCCACACTTTCGAGCCTCAACGTCAGTTACAGTCCAGAAAGCCGCCTTCGCCACTGGTGTTCTTCCATATATCTACGCCTTTCACCGCTACAAATGGAGTTCCACTTTCCTCTACTGCACCTCAGTCATCCAGTTTCCAAAGCCATTCCTCAGTTGAGCTGAGGGCTTTTACTTCAGACTTAAATAACCGTCTGCTCTCGCTTTACGCCCAATAAATCCG
+
CCCCCGG8FFCGGGGGGGGGGGGCAEGGGGGGGGGDGGGGGGG?FGFGGFGAFGEGGF,CFGC;6CA8FF,FE@:FG,@<C,@@@,9F@@,BFEC,CEC?@54,,5,,++4BFA5CF?46+8,,,4<,,:9A4C=9=,9?EA,6BC,9,49+,,,,4@E9,46,,CEFGDEB,6,63==DDE,DFFFE8FFEDC6+AFGG72<CFGFF+2@DCFC7+2EF0@>C=F*<*;?>GGG=B):CG>2)**8/=?)
@M03364:276:000000000-BLYN8:1:1101:22064:8344 2:N:0:1
GGACTACTGGGGTTTCTAATCCTGTTTGCTCCCCACGCTTTCGCACCTGAGCGTCAGTCTTTGTCCAGGGGGCCGCCTTCGCCACCGGTATTCCTCCAGATCTCTACGCATTTCACCGCTACACCTGGAATTCTACCCCCCTCTACAAGACTCTAGCCTGCCAGTTTCGAATGCAGTTCCCAGGTTGAGCCCGGGGATTTCACATCCGACTTGACAGACCGCCTGCGTGCGCTTTACGCCCAGTAATTCCG
+
CCCCCGGGGGGGGGGGGGGGGGGGGGGGGGGGGGGGGGGGGGGGGGGGGGGGGGGGDGGFCGGGGGGGGGGGGGGGGGGGFGGGGGGGGGGGGGGGGGGGGGGGGGGGGGGGGGGGGGGGGGFGGGGGGGGGGGGGGCGGEDGGGGG9FGGGGGGFFGGFGGGGGGGFGG6E?FGGGA:D9EFGCF>FFGGGDGEEDEGFGGGGFGD7>GGGGGGG*<FFEGFFFFF;(8:DGGGFFFGEG5<FFGFFGF*
@M03364:276:000000000-BLYN8:1:1101:23364:8366 2:N:0:1
GGACTATACGGGTATCTAATCCTGTTTGCTCCCCACGCTTTCGAGCCTCAGCGTCAGTTACAGACCAGAGAGCCGCCTTCGCCACTGGTGTTCCTCCATATATCTACGCATTTCACCGCTACACATGGAATTCCACTCTCCTCTTCTGCACTCAAGTCTCCCAGTTTCCAATGACCCTCCCCGGTTGAGCCGGGGGCTTTCACCTCCGACTTACGAAACCGCCTTCGCTCGCTTTCCGCCCAATAAATCCG
+
CCCBCFGD@FGDF+ECE<CEFGGF<@CEFFDGGGGEFG@CEFG,,;FF@,CCF76@F9F@F9EAFGGG8E,@CEGGGGGGGGCFG8FGGGGGGGFFFGGFFECFFFBFFGGCCC9,BC=6FF,4,,C@FFGGG,=EEE,AEE,B7E@DFGG+D,,@D=FG9F,DDE;BD,D@A,,6=6@EGE68FE8,7883@>CCC===C>?*;**))9C*7+29C*/;>*=<(;=5()0;D**)9(;EGD:5*:*6**/
@M03364:276:000000000-BLYN8:1:1101:4349:8367 2:N:0:1
GGACTACCGGGGTTTCTAATCCTGTTTGCTCCCCACGCTTTCGCACCTGAGCGTCAGTCTTCGTCCAGGGGGCCGCCTTCGCCACCGGTATTCCTCCAGATCTCTACGCATTTCACCGCTACACCTGGAATTCTACCCCCCTCTACGAGACTCTAGCTTGCCAGTTTCAAATGCAGTTCCCAGGTTGAGCCCGGGGATTTCACATCTGACTTAACAAACCGCCTGCGTGCGCTTTACGCCCAGTAATTCCG
+
CCCCCGGGGGGGGGGGGGGGGGGGGGGGGGGGGGGGGGGGGGGGGGGGGGGGGGGDFGGGGFGGGDGGCGGGGGGGGGGGGDGGGGGDGGGGGGGGGGGGGGGGGFFFGEEGGFFEGGEGGGGGGGFGGGGGGGGAFGGGGGGGFFGGGC:CFFFFGGDFFG7,>EFEGGEEGCCFGGCGGFCGG9,<CGGGGGCE5;FGF7EDC4FCCGGGG++27C5:>CDBFF>B?FFE:DDA*,2CGD<FF>=AGC9
@M03364:276:000000000-BLYN8:1:1101:25361:8372 2:N:0:1
GGACTACTAGGGTTTCTAATCCTGTTTGCTCCCCACGCTTTCGCACCTGAGCGTCAGTCTTTGTCCAGGGGGCCGCCTTCGCCACCGGTATTCCTCCAGATCTCTACGCATTTCACCGCTACACCTGGAATTCTACCCCCCTCTACAAGACTCTAGCTTGCCAGTTTCAAATGCAGTTCCCAAGTTAAGCTCGGGGATTTCACATCTGACTTAACAAACCGCCGGCGTGCGCTTTACGCCCAGTAATTCCG
+
CCCCCGFGGGGFFGGGGCCFGGGGGGGGGGGGGGGGGGGGGGGGEGGGGGGG7F:CFEFGGGGGFGGGGGGGGEGGGGFGFGGEFGGGGGGGFGGGGGGGGGGGGGGGGGGCGEGGGGDEDGGFGC<DGGFGGGGFGFFDGGCFGGGGFG,6BDCGGG;EGGEEGGGG7DEFCFFGFGGGFGFFFAA,=,6>A*>EEGG?FFG=AF++4CF7>FGF>*;5)*5(,=07().839/59?G5*.4F*:F<7C2
@M03364:276:000000000-BLYN8:1:1101:23899:8375 2:N:0:1
GGACTACTGGGGTTTCTAATCCTGTTCGCTCCCCACGCTTTCGAGCCTCAGCGTCAGTTACAGACCAGAGAGCCGCCTTCGCCACTGGTGTTCCTCCATATATCTACGCATTTCACCGCTACCCATGGAATTCCACTCTCCTCTTCTGCACTCAAGTCTCCCAGTTTCCAATGACCCTCCCCTGTTGAGCCGGGGGCTTTCACATCAGACTTAAGAAACCGCCTGCTCTCGCTTTACTCCCAATAAATCCG
+
CCCCCGGFFCGEGGGGGFFGFGGGGGFEGGGGGGGGGGGGGGGGG,@FGGGGGGGGGFFGDF9,<6CFFGFGGGGEGGGGGG7B?FGGF<EFFCGG8=FGGGFAFGGGGDFFGFGFGG7=7>,4EGA8FFEEGFFF6@9A=@BFCFG9AF8D?FDCEGFCDGG,D,@EDA;;DBA8DEG++@,@DGGG788CC8***=CE>>E+:?>*2CFFCF+=:4FFFG)31A1A?A:EG<*.;)?8EF05<:4>C6/
@M03364:276:000000000-BLYN8:1:1101:4744:8383 2:N:0:1
GGACTACACGGGTTTCTAATCCTGTTTGCTCCCCACGCTTTCGAGCCTCAGCGTCAGTTACAGACCAGAGAGCCGCCTTCGCCACTGGTGTTCCTCCATATATCTACGCATTTCACCGCTACACATGGAATTCCACTCTCCTCTTCTGCACTCAAGCCTCCCAGTTTCCAATGACCCTCCCCGGTTGAGCCGGGGGCTTTCACATCAGACTTAAGAAACCGCCTGGGCTCGCTTTACGCCCAATACATCCG
+
@C-ACCFFEGGGGEGGFGFGGGGGGGGGGGGGGGGGGGGGCFGDGGGFFFGGGGGGGGFGGF<,EDFFGGGGGGGGGGEGGGGGGGG8FGGEGGGGFFGA@EFFGEEGGGCG9FEGGGGGGDGGEFGGG9FGFGGGG8,AEGFFFGGEG8DDEGCG,@EF?CC8=DCFAEGGGAEF,,=@E8@8F@:<@FDE9CCCGDCECFGFFF+0=DGC7C77C4EGBEF;()(08>)5CGGFFBGG=B4)>**)021
@M03364:276:000000000-BLYN8:1:1101:14769:8388 2:N:0:1
GGACTACAGGGGTTTCTAATCCTGTTTGCTCCCCACGCTTTCGAGCCTCAGTGTCAGTTACAGGCCAGAGAGCCGCTTTCGCCTCCGGTGTTCCTCCATATATCTACGCATTTCACCGCTACACATGGAATTCCACTCTCCTCTCCTGCACTCAAGTCTCCCAGTTTCCAATGCACACAATGGTTGAGCCACTGCCTTTTACATCAGACTTAATAAACCACCTGCGCTCGCTTTACGCCCAATAAATCCGG
+
CCCCCGGGGGGGGGGGGGGGGFGGGGGGGGGGGGGGGGGGGGGGGGGGGFGGGGGGGGGGGGGGGGGGGGGGGGGGGGGGGGGGGGGGGGGGGGGGGGGGFGFGFGGGGGEGGGGGGGGGGGGGGGGGGGGGGGGGGGGGCDDGGGGGGGGF8DFGGGGGGGGGGGGGGFFEFGGGGGG6DGGGCGGGGGGGGFGCFGGGFDFGFGG9CC;+BFG>FD6CFGFEDBAEAFFA79=;4>:CEF@FDGF3DDC
@M03364:276:000000000-BLYN8:1:1101:22246:8389 2:N:0:1
GGACTACACGGGTTTCTAATCCTGTTTGATCCCTACGCTTTCGCACATCAGCGTCAGTTACAGACCAGAAAGTCGCCTTCGCCACTGGTGTTCCTCCATATCTCTGCGCATTTCACCGCTACACATGGAATTCCACTTTCCTCTTCTGCACTCCAGCTTCCCATTTTTGAGTGACCCTCCTCGGTTGCGCCTAGGGCTTTCACAGCAAACTTACAAGACCGCCTGCGCGTGCTTTACGCCCAATAATTCCG
+
CCCCCG@,<FE:F7F@DAFFFAEEFFFG9,<<C,6C@:,BDGG7:CEEFE<FGFGE7FGGF,;,,66C8E<EEFFGGCCBEC:FGGFDGG8F?@EFF,CF?<EA,<F+@+4,CFAEF7:4@7AF9AFGGACGCCDAEEEFCC>DGG9D;FGG?,@D,@DDED,,9CDA>++36,@F@=8=FG>CFBE,@8B++D@@>,@7C+5++*00*9A87+2+2*@6*//((2-),):>5C7CF@G8=),.;:81+;8
@M03364:276:000000000-BLYN8:1:1101:24832:8404 2:N:0:1
GGACTACTGGGGTATCTAATCCTGTTTGCTCCCCACGCTTTCGCACCTGAGCGTCAGTCTTCGTCCAGGGGGCCGCCTTCGCCACCGGTATTCCTCCAGATCTCTACGCATTTCACCGCTACACCTGGAATTCTACCCCCCTCTACGAGACTCAAGCTTGCCAGTTTCAAATGCAGTTCCCAGGTTGAGCCCGGGGATTTCACATCTGACTTAACAAACCGCCTGCGTGCGCTTTACGCCCAGTAATTCCG
+
CCCCCGFGGGGGGDGFGGGGGGGGGGGGGGGGGGGGGGGGGGGGGGGGFGGGGGGGGGGGGGGGGGGGGGGCGFGGGGGGGGGGGGGGGGGGDDFGGFFEFFGGGGGGGGG7EFGGFGGGGEGGGGGFFGGGGGGGGGGGGGGGFGGGGGG76DEGGGA:DFFGFGGGGGCGGGG,5BDFFCCEGGFGGGGDEEGCCEGGGFGGFGG++;F>FGGCFFGGFGFF;A>F:3>DGG:4@?>GGFFFGGF<7>7
@M03364:276:000000000-BLYN8:1:1101:4584:8414 2:N:0:1
GGACTACCCGGGTATCTAATCCTGTTTGCTCCCCACGCTTTCGCACCTGAGCGTCAGTCTTTGTCCAGGGGGCCGCCTTCGCCACCGGTATTCCTCCAGATCTCTACGCATTTCACCGCTACACCTGGAATTCTACCCCCCTCTACAACACTCTAGCTTGCCAGTTTCAAATGCAGTTCCCAAGTTAAGCTCGGGGATTTCACATCTGACTTACCAAACCGCCTCCGTGCGCTTTACGCCCAGTAATTCCG
+
9CCCCGCFCGGGGCGGGGGGGGGGGGGGGGGFGGGGGGGGGGGGGGGGFFGGGGGGGGGGGGGGGGGGGGGGGGGGGGGGGGGGGFEGGGGGGGGGGGGG9?EGGGGGGGGGGGGGGGGG:FFGGGGGGFFFFCGGGGBFGGGGACF,,@CFFFGAFGGFGGG6FFFF:C9>CFGGGGGGDECGGFF@FG987::EEGGGFGFFF8:C7:FFG+*;C/;=BDF(()6=1>>BGGGFF6CEGF?FFC4-*:*
@M03364:276:000000000-BLYN8:1:1101:17521:8429 2:N:0:1
GGACTACTCGGGTATCTAATCCTGTTTGCTCCCCACGCTTTCGAGCCTCAGTGTCAGTTACAGGCCAGAGAGCCGCTTTCGCCACCGGTGTTCCTCCATATATCTACGCATTTCACCGCTACACATGGAATTCCACTCTCCTCTCCTGCACTCAAGTCTACCAGTTTCCAATGCATACAATGGTTGAGCCACTGCCTTTTACACCAGACTTAATAAACCACCTGCGCTCGCTTTACGCCCAATAAATCCGG
+
CCCCCGGGGGGGGGGGGGGGGGGGGGGGGGGGGGGGGGGGGGGGGGGGGGGGGGGGGGGGGGFGGGGGFGGGGGGGGGGGGGGGGGGGGGGGGGGGGGGGGFGGGGGGGGGGGGGGGGGGGGGGCGGGFFFGGGGGGGGGGGGGGGGCGDFFGGGGF9=EFGGGGGGGGGCFGGGGGGGCEFCFGG?8F,:DGGGGGGGGF?CDFGF*99CF+CDG7DCFFGFBDA9*:?DEGG+@5=8CEF@A7;AEGD9
@M03364:276:000000000-BLYN8:1:1101:5607:8430 2:N:0:1
GGACTACCGGGGTATCTAATCCTGTTTGCTCCCCACGCTTTCGAGCCGCAGCGTCAGTTACAGACCAGAGAGCCGCCTTCGCCACTGGTGTTCCTCCATATATCTACGCATTTCACCGCTACACATGGAATTCCACTCTCCTCTTCTGCACTCAAGTCTCCCAGTTTCCAATGACCCTCCCCGGTTGAGCCGGGGGCTTTCACATCAGACTTAAGAAACCGCCTGCGCTCTCTTTACGCCCAATAAATCCG
+
CCCCCDGGECGGGGGGGGGG9EEFGGGGGGGEFGGGGECFF<@D@E@4:FGGGGGDEGGGGFGGFCFFFGFEFFGDFEFGFFGGGGGCFGFEGGFGGFGF9<BFFFGDFCFGGFGGDFGGGGGD9EGGFFFG9FFGGGG@F,@DFGGFFFGCF?D8E;==FD,=DFGG,E;FGEEEEF:EGEE5>>8FGGC*98C8EDGGGDG@7>77*0*:@7D@FFC75*)4:5076D:?=DC9FFEC5<8><7@A>F7
@M03364:276:000000000-BLYN8:1:1101:20146:8432 2:N:0:1
GGACTACAAGGGTTTCTAATCCTGTTTGCTCCCCACGCTTTCGCGCCTCAGCGTCAGTTACAGACCAGAGAGCCGCCTTCGCCACTGGTGTTCCTCCATATATCTACGCATTTCACCGCTACACATGGAATTCCACTCTCCTCTTCTGCACTCCAGTCTCCCAGTTTTGAGTGACCCTCCTCGGTTGAGCCGGGGGCTTTCACATCAGACTTAAGAAACCGCCTGCGCTCGCTTTACGCCCAATAAATCCG
+
CCCCCGGGGGGGGGGGGGGGGGGGGGGGGGGGGGGGGGGGGGGGGGGGGGGGGGGGGGGGGGGGGGGGGGGGGGGGGGGGGGGGGGGGGGGGGGGGGGGGGGGGGGGGGGGGGGGGGGGGGGGGGGGGFFFFGGGGGGGDGGGGGGEGGGGGGGGGGGCGGGGGGGGFFEFEEGGGGGGGGGGDG>>EFFGGGEDGGGGGGGGGFGGFCF<FDF7CGGGGFGFFFFBA;FFFDFCBF:>EG@?@FGFAGG9
@M03364:276:000000000-BLYN8:1:1101:25413:8449 2:N:0:1
GGACTACAAGGGTTTCTAATCCTGTTTGCTCCCCACGCTTTCGAGCCTCAGCGTCAGTTACAGACCAGAGAGTCGCCTTCGCCACTGGTGTTCCTCCATATATCTACGCATTTCACCGCTACACATGGAATTCCACTCTCCTCTTCTGCACTCAAGTCTCCCAGTTTCCAATGACCCTCCCCGGTTGAGCCGGGGGCTTTCACATCAGACTTAAGAAACCGCCTGCGCTCGCTTTACGCCCAATAAATCCG
+
CCCCCGGGFGGGGGGGGGGGGGGGGGGGGGGGGGGDCEGGGGGCDGDGGGGGGGGGGGGG,CFDFGGG?8FEGGGGGGGGGGGGGGGGGGGGGGG<A,,BFGGGGGGGGGFGFFFGDFDGGGGG94EFFGGGGGGGG8DEEGGGEGFA,@FGGGCGFG,,,@DGGGGGFACE@;E8,AFCEDGGFB+<?C6@7*:CDE,8++4+:4:06?GFD+2=8*=EFG522)(:6DBDDF3>F(/:CE:@CFF9FG9
@M03364:276:000000000-BLYN8:1:1101:25602:8475 2:N:0:1
GGACTACTCGGGTTTCTAATCCTGTTTGATCCCCACGCTTTCGCACATCAGCGTCAGTTACAGACCAGAAAGTCGCCTTCGCCACTGGTGTTCCTCCATATCTCTGCGCATTTCACCGCTACACATGGAATTCCACTTTCCTCTTCTGCACTCAAGTTTCCCAGTTTCCAATGACCCTCCACGGTTGAGCCGTGGGCTTTCACATCAGACTTAAGAAACCGCCTACGCGCGCTTTACGCCCAATAATTCCG
+
CCCCCGGGGGGGGGGGGGFGFGGGGGGGFGGGGGGGGGGGGGGGGGGGGGGGGGGGGGGGGGGGGGGGGGGGGGGGGGGGGDGGGGGGGGGGGGGGGGGGEEGAFGFGGGGGGGGGGGGGGGGGGGGGCFGGGFFGGGGFGGGGGGCFFGGGGGGGGG,@DGGGGGAEFGGFGGGGGGGDGGGGFGDFGGCEGGGGGGGFFGGFFGG5*9?FGGGGC4DEBGE((;@FBEFFG<CEF;EBE:(80;CEGGF
@M03364:276:000000000-BLYN8:1:1101:23868:8502 2:N:0:1
GGACTACCGGGGTATCTAATCCTGTTTGCTCCCCACGCTTTCGCACATCAGCGTCAGTTACAGACCAGAAAGTCGCCTTCGCCACTGGTGTTCCTCCATATCTCTGCGCATTTCACCGCTACACATGGAATTCCACTTTCCTCTTCTGCACTCAAGTTTCCCAGTTTCCAATGACCCTCCATGGTTGAGCCGTGGGCTTTCACATCAGACTTAAGAAACCGCCTACGCGCGCTTTACGCCCAATAATTCCG
+
CCCCCGGGGGGGGDGGGGGGGGGGGGGGGGGGGGGGGGGGGGGGGGGFGGGGGGGGGGGGGGGGGGGGGGGGGGGGGGGGGGGGGGGGGGGGGGGCGGGGGGGGGGGGGGGGGGGGGGGGGGGGGGGGGGGGGGGGGGGGGGGGGGGGGGGGGDBFGAGGGFEDF;FGGGGGGGGGGCDGGFGGGGGGGGGGGGGGGGC?DFGGFGGF4?FFFGGGGCEGFEFFFFFFFFB>GDGFFFGGGFF4D:FA>FF
@M03364:276:000000000-BLYN8:1:1101:15302:8509 2:N:0:1
GGACTACTGGGGTTTCTAATCCTGTTTGCTCCCCACGCTTTCGCACCTGAGCGTCAGTCTTCGTCCAGGGGGCCGCCTTCGCCACCGGTATTCCTCCAGATCTCTACGCATTTCACCGCTACACCTGGAATTCTACCCCCCTCTACGAGACTCTAGCTTGCCAGTTTCGAATGCAGTTCCCAAGTTAAGCTCGGGGATTTCACATCTGACTTAACAAACCGCCTGCGTGCGCTTTACGCCCAGTAATTCCG
+
CCCCCDFGGGGGFGGGGGGGGGGGGGGGGGGGGGGGEGGGGGGGGEGGGGG<FGEGGGGGGGGGGGGGGGGGGGGGGGGGGGGEGGGGGGGGGFGGGGGAFGGGGGGGGGGGGGFGGGGGGGGGGGGGGGGGGGGGGGGGGGGGGFGDGGGGFFGGGGC?FGGGGGGGEGGGGGGGGGGGGGFGGGGGGE?FEGGGGGGGGGGF7*@DG7CGFGGGGGGFFD:@DFFFFEFFGGG4=?EGGEFFFC?AGG6
@M03364:276:000000000-BLYN8:1:1101:12669:8511 2:N:0:1
GGACTACTGGGGTATCTAATCCTGTTTGCTCCCCACGCTTTCGCACCTGAGCGTCAGTCTTTGTCCAGGGGGCCGCCTTCGCCACCGGTATTCCTCCAGATCTCTACGCATTTCACCGCTACACCTGGAATTCTACCCCCCTCTACAAGACTCTAGCTGACCAGTTTCAAATGCAGTTCCCAAGTTAAGCTCGGGGATTTCACATCTGACTTAATCAACCGCCTGCGTGCGCTTTACGCCCAGTAATTCCG
+
CCCCCGGGGGGGGGGGG<FGGGGGGGFFGGGDFGEGGGGGFGGEGGGGGGGGGGGDGGGGGFCFGGGFGGGGGGGGFGGGGG@FGGGDGDEGGGGGGGFGG8FF9EFGCCFEGGGGGGGGGGGDEGGGFGGGEEG9=CGG7@BFGGG9ECFFFFGGGFGFGGGGFGGGGFGFGGGGFEGFFGG>FFCGGC9DEEGG=CC<+=CGA4=F7+;=C+3:@C*6=*8;;F;D<:DEGGGDF<?CGDBFF76A7C0
@M03364:276:000000000-BLYN8:1:1101:20646:8519 2:N:0:1
GGACTACTGGGGTTTCTAATCCTGTTTGCTCCCCACGCTTTCGAGCCTCAGTGTCAGTTACAGGCCAGAGAGCCGCTTTCGCCTCCGGTGTTCCTCCATATATCTACGCATTTCACCGCTACACATGGAATTCCACTCTCCTCTCCTGCACTCAAGTCTCCCAGTTTCCAATGCACACAATGGTTGAGCCACTGCCTTTTACATCAGACTTAAGAAACCACCTGCGCTCGCTTTACGCCCAATAAATCCGG
+
CCCCCGGGGGGGGGGGGGGGGGGGGGGGGGGGGGGGGGGGGGGGGGGGGGGGGGGGGGGGGGGFGGGGGDEGGGGGGGFFGGGGGGGGGGGGGGGGGGGGGGGGGFGGGGGGGGGGGGGEGEGGGGGGGGGGGGGFEDFGGGGFFFFG8EGGGG83@A;EFGGFGGGGCDG9,DGG,@CDFG8=FEFCGG6FGGGCGGGG+;EGFGG5CCFC8DC80;F5?>F@BD=*:/68?FGFB2EEEFD4C>F<*C9
@M03364:276:000000000-BLYN8:1:1101:22387:8526 2:N:0:1
GGACTACAAGGGTTTCTAATCCTGTTTGCTCCCCACGCTTTCGCACCTGAGCGTCAGTCTTTGTCCAGGGGGCCGCCTTCGCCACCGGTATTCCTCCAGATCTCTACGCATTTCACCGCTACACCTGGAATTCTACCCCCCTCTACAAGACTCTAGCCTGCCAGTTTCGAATGCAGTTCCCAGGTTGAGCCCGGGGATTTCACATCCGACTTGACAGACCGCCTGCGTGCGCTTTACGCCCAGTAATTCCG
+
CCCCCGGGGGGGGGGGGGGGGGGGGGGGGGGGGGGGGGGGGGGGGGGGGGGGGGGGGGGGGGGGGGGGGGGGGGGGEGGGGGGGGGGGGGGGGGGGGGCGGGFD9?F+FEGEGGGGGGDGGGGFGGGG?FGGGGGGGCEBEGGGGGGGG8BFGGGGGGGGFF?FGGGGCGFGGFGGGGFGGGGGGGGGGGGGGDG=DECFGGGGFGGGGGGGGCFGFGG58E>(1>150<@>GGGAFB88>)4@FGB<FF2
@M03364:276:000000000-BLYN8:1:1101:4114:8535 2:N:0:1
GGACTACCAGGGTTTCTAATCCTGTTTGCTCCCCACGCTTTCGCACCTGAGCGTCAGTCTTTGTCCAGGGGGCCGCCTTCGCCACCGGTATTCCTCCAGCTCTCTACGCATTTCACCGCTACACCTGGAATTCTACCCCCCTCTACAAGACTCTAGCTTGCCAGTTTCCAATGCAGTTCCCAAGTTAAGCCCGGGGCTTTCACATCTGACTTAACAAACCGCCTGCGTGCTCTTTACGCCCCGTACTTCCG
+
@CCCCC<CF9FFCEFGEGGGGG<DG<DGDDG@@FFF@FDFGAFD,7CFC@FGDEGCC<<EFFFEFFEFGCEFGFGEG7FCFG?,BFGGFEFG:E4FGFG,<BFE@@FFGEGF?FF9FGGG@F,F>FDFF@C:9DCFE,6FCE6DDDF=9=DC,@D@E;9B+:@,3,@3,7,D7,9D@9EAE9D5>9;FGC65C>G:*=,=?D7D>?+;7+0:7:FGG**=>=3??A()(.)***?<*(*:5)4><*7:C>*
@M03364:276:000000000-BLYN8:1:1101:16469:8550 2:N:0:1
GGACTACAGGGGTTTCTAATCCTGTTTGCTCCCCACGCTTTCGCACCTGAGCGTCAGTCTTTGTCCAGGGGGCCGCCTTCGCCACCGGTATTCCTCCAGATCTCTACGCATTTCACCGCTACACCTGGAATTCTACCCCCCTCTACAAGACTCTAGCTGACCAGTTTCAAATGCAGTTCCCAAGTTAAGCTCGGGGATTTCACATCTGACTTAATCAACCGCCTGCGTGCGCTTTACGCCCAGTAATTCCG
+
CCCCCGGGGGGGGGGGGGGGGGGGGGGGGGGGGGGGGGGGGGGGGGGGGGGGGGGGGGDGGGGGGGGGFGGGGGGGGGGFFGGGGGGGGGGGGGGGGFGGGGGGGGGGGGGGGGGGGGGGGGGGGGFGFFGGGGGGGFGGGGGGGGGCGGGGGGCGGGGGGGFFGGGGGGGGGGGGGGGGGGFGGFFF9FDGGGGG=C:CGGCCFDGGGGGGGFGG>FGGFG:<<FFE6ABBGDGBFFECGF06:>FBGG2
@M03364:276:000000000-BLYN8:1:1101:11655:8554 2:N:0:1
GGACTACAAGGGTTTCTAATCCTGTTTGCTACCCATGCTTTCGAGCCTCAGCGTCAGTTACAGACCAGACAGCCGCCTTCGCCACTGGTGTTCTTCCATATATCTACGCATTTCACCGCTACACATGGAGTTCCACTGTCCTCTTCTGCACTCAAGTTTCCCAGTTTCCGATGCACTTCTTCGGTTGAGCCGAAGGCTTTCACATCAGACTTAAGAAACCGCCTGCGCTCGCTTTACGCCCAATAAATCCG
+
CCCCCGGGGGGGGGGGGGGGGGGGGGGGGGGGGGGGGGGGGGGGGGGGGGGGGGGGGFGGGGGGGGGGGGGGGGGGGEGGGGGGGGGGGGGGGGGGGGGGGGGGGGGGGGGGGGFGGGGEFGFGGGGDFGGGGGGGGGGGGGGGGGGGGGGGF8FGGGGGGGGGGGGGFEGGGGGGGGGGGGGGGGGGGGGGDCEEGGGGGGGGFGGGFFGGFDGGGGGDFGF>BFF>9?DBDFFEF?CGEF?FGGFFCD>
@M03364:276:000000000-BLYN8:1:1101:22599:8606 2:N:0:1
GGACTACTGGGGTTTCTAATCCTGTTTGCTCCCCACGCTTTCGAGCCTCAGCGTCAGTTACAGACCAGAGAGCCGCCTTCGCCACTGGTGTTCCTCCATATATCTACGCATTTCACCGCTACACATGGAATTCCACTCTCCTCTTCTGCACTCAAGTCTCCCAGTTTCCAATGACCCTCCCCGGTTGAGCCGGGGGCTTTCACATCAGACTTAAGAAACCGCCTGCGCTCGCTTTACGCCCAATAAATCCG
+
CCCCCGGGGGGGGGGGGF@DFGGGGGGGGGGGGGGGGGGGGGGFGGEFGGGFEFFEGGGFE9FGGGGGGGGGGGCGGGGGGGGGGGGGGGGGGGF9DFGGGGGGGGGDDGGGFECGGFDDGGGGGGGGG9FGGGFGGGGGGGGGFAFFDGFFGGGGFEFGGGGGDF9FFDCGFGDGGGGGGGGGGD?,,DFGGDEDGGFFC+,=FGGF4CGG+7C7CCFGFGE?;F>F088DDGD<F?GGGDB4*>4<7F3
@M03364:276:000000000-BLYN8:1:1101:24481:8614 2:N:0:1
GGACTACAGGGGTATCTAATCCTGTTTGCTCCCCACGCTTTCGCACCTGAGCGTCAGTCTTTGTCCAGGGGGCCGCCTTCGCCACCGGTATTCCTCCAGATCTCTACGCATTTCACCGCTACACCTGGAATTCTACCCCCCTCTACAAGACTCTAGCTTGCCAGTTTCAAATGCAGTTCCCAAGTTAAGCTCGGGGATTTCACATCTGACTTAACAAACCGCCTGCGTGCGCTTTACGCCCAGTAATTCCG
+
CCCCCGGGGGGGGGGGGGGGGGGGGGGGGGGGGGGGGGGGGGGGGGGGGGGGGGGGGGGGGGGGGGGG8CGGGGGGGGGFGGGGGGEGGGGGGGGGGGGDGGGGGGGGGEGGAFGGCEEGGGGGGGGFGFDGGGGGGGGGGGGGGGGGFFGGFGFFFGGGCFGGGFG9AFGCFGGAFGGGGFFGGFFGFFE,=EEEGEGGG@CCF<DGGGGGGGGGGGGGDGFF;FBEFBDDGGGAF:5CGFFF7>BAF=0
@M03364:276:000000000-BLYN8:1:1101:14283:8618 2:N:0:1
GGACTACAGGGGTTTCTAATCCTGTTTGCTCCCCACGCTTTCGCACCTGAGCGTCAGTCTTTGTCCAGGGGGCCGCCTTCGCCACCGGTATTCCTCCAGATCTCTACGCATTTCACCGCTACACCTGGAATTCTACCCCCCTCTACAAGACTCTAGCCTGCCAGTTTCGAATGCAGTTCCCAGGTTGAGCCCGGGGATTTCACATCCGACTTAACAGACCGCCTGCGTGCGCTTTACGCCCCGTAATTCCG
+
CCCCCGGGGGGGGGGGGGGGGGGGFGGGGGGGGGGGGGGGGGGGGGGGGCFFGGGGGGCGGGGGGGGGGGGGGGGGGGGGGGGGGGGGGCGGGGGGG<FGG@EFGGGGGEGGGGGGGGGGGGGGGGGGGGGGGGGGFGFGGGGGFGG9EGGGGFFFFGGGGGFGGGGGDDFCEFCCGGGF,,?5FF6<CEFC9EG**6:?DDCFFGGG359:;CDFGC=C3EF??77E?EF)7*94??GGG)9>D*.<FC0
@M03364:276:000000000-BLYN8:1:1101:26031:8631 2:N:0:1
GGACTACTGGGGTTTCTAATCCTGTTTGCTACCCATGCTTTCGAGCCTCAGCGTCAGTTACAGACCAGACAGCCGCCTTCGCCACTGGTGTTCTTCCATATATCTACGCATTTCACCGCTACACATGGAATTCCACTCTCCTCTTCTGCACTCAAGTCTCCCAGTTTCCAATGACCCTCCCCGGTTGAGCCGGGGGCTTTCACATCAGACTTAAGAAACCGCCTGCGCTCGCTTTACGCCCAATAAATCCG
+
CCCCCGGCFGGGGEGGGGGGGGGGGGGGGGGGGGGFGGGGGGGGGGGGGFGFGGGGGGGGGGGFGGGGGGGFGGGGGGGGGGGGGGGGGGGGGGGGGGGGGGEFGGGGGGDGGGGGGGGGGGGG?=FFF<FGGGGGGGGGEGGGAFCDGGGGGFGGFGDG9E?DF=DEFGGFFGDFGGGGGGGGGGGGGGGGC6C8CEGCF=FFFFFGGGGGDGGGFFGGACA@@A@>@FADGGGFFFGGGD65DGF2CGC
@M03364:276:000000000-BLYN8:1:1101:25309:8666 2:N:0:1
GGACTACTAGGGTTTCTAATCCTGTTTGCTCCCCACGCTTTCGAGCCTCAGCGTCAGTTACAGACCAGAGAGCCGCCTTCGCCACTGGTGTTCCTCCATATATCTACGCATTTCACCGCTACACATGGAATTCCACTCTCCTCTTCTGCACTCAAGTCTCCCAGTTTCCAATGACCCTCCCCGGTTGAGCCGGGGGCTTTCACATCAGACTTAAGAAACCGCCTGCGCTCGCTTTACGCCCAATAAATCCG
+
CCCCCGGGGGGGGGGGGGGGGGGGGGGGGGGGGGGGGGGGGGGGGGGGGGGGGGGGGGGGGGFGGGGGGGFGGGGGGGGGGGGGGGGGDFGGGGGGGGGGGGGGGGGGEECFGGGGGCG6@FGGGGCFFGGGG9BFGDGGGGGGGGGGGGGGGGCGGGCECFGGFFFGGGGGGGGGGGGGGGGGFECGGGGDEEGGGG5FGGGFFGGGFFG7BGGG7CGCDEFF?A9:9;DEG37<F:CEEFB>G7@5C<)
@M03364:276:000000000-BLYN8:1:1101:16021:8672 2:N:0:1
GGACTACCGGGGTTTCTAATCCTGTTTGCTCCCCACGCTTTCGCACCTGAGCGTCAGTCTTTGTCCAGGGGGCCGCCTTCGCCACCGGTATTCCTCCAGATCTCTACGCATTTCACCGCTACACCTGGAATTCTACCCCCCTCTACAAGACTCTAGCTGACCAGTTTCAAATGCAGTTCCCAAGTTAAGCTCGGGGATTTCACATCTGACTTAATCAACCGCCTGCGTGCGCTTTACGCCCAGTAATTCCG
+
CCCCCFGGGGGGGGGFGCFGFGGGFGGGGGGG8FEEDGGGGFFGG@EEFGGFGGGGGFGGFGGGFFGCEGGGGGGGDFGGGGGGCDCEGGGGGGGFF,BFGGGFEFGFGGGGGFFGGFGG7>FCFGGFGGGGGG9CFGFEGEGGFFG9EFGGGGG7FGGGG7CFDGFGG9EFGGGGDGFFCFFFGGGGGCE?EDGDCEGG7@EG=FGDGFGG>DGGG66C:EFFDFFFFF>:)C3>@28*7;(00*9:FF9
@M03364:276:000000000-BLYN8:1:1101:7357:8684 2:N:0:1
GGACTAAGGGGTTTCTAATCCTGTTTGCTCCCCACGCTTTCGAGCCTCAGCGTCAGTTACAGACCAGAGAGCCGCCTTCGCCACTGGTGTTCCTCCATATATCTACGCATTTCACCGCTACACATGGAATTCCACTCTCCTCTTCTGCACTCAAGTCTCCCAGTTTCCAATGACCCTCCCCGGTTTAGCCGGGGGCTTTCACATCAGACTTAAGAAACCGCCTGCGCTCGCTTTACGCCCAATAAATCCGG
+
CCCCCGGGGGGGGGGGGFGGGGGGGGFGGGGGGGGGGECFGGGGGGDDGGGGGGGFFGGGGGGGGGGGGGGDFGGGGGGGGGGGGGFGFGGG9FFGGGGGFGGGGGGGCGGGFFGGGGGGEGGGGGGFEFGGE@FFFFFGGGGGGGGGFGGGGFGGGGGADFG3FFFACDFGGDGDFGGGEGEGE+,<EFGGDGGGGGEFGFCDFGGGGGGGGGGFGGFEDCEFFEFD?EFFGG7<>?EGE:06CF?ADG<
@M03364:276:000000000-BLYN8:1:1101:23417:8692 2:N:0:1
GGACTACCGGGGTTTCTAATCCTGTTTGCTCCCCACGCTTTCGCGCCTCAGCGTCAGTTGCGAGCCAAAGAGCCGCTTTCGCCACTGGTGTTCCTCCATATCTCTACGCATTTCACCGCTACACATGGAATTCCACTCTTCTCTCTCGCACTCAAGTCTTCCAGTTTCCAATGACCCTCCCCGGTTGAGCCGGGGGCTTTCACATCAGACTTAAAAGACCGCCTGCGCGCGCTTTACGCCCAATAATTCCG
+
CCCCCGGGGGGGGGGGGGGGGGGGGGGGGGGGGGGGGGGGGGGGGGGGGGGGGGGGDGGGF7FEGGGGGFGGGGGGEGGGGGGGGGGGGFGGGGGGGGGGCGGGGGGGGGDEGGGGGGGGGGGGGGFGFFFGGGFGGGGGGGGGFFGGGGGGGGGGGGGFGGGGGGGGGGGGGFGGG6*@?EGGGGDDGGF*9CGGDGGGGFGGFGFGGGGG7DF@CCCCBGFF?>4:9D@EGGGFFFGGGF(>FFFAFG4
@M03364:276:000000000-BLYN8:1:1101:21863:8702 2:N:0:1
GGACTACCGGGGTTTCTAATCCTGTTTGCTCCCCACGCTTTCGCACCTGAGCGTCAGTCTTTGTCCAGGGGGCCGCCTTCGCCACCGGTATTCCTCCAGATCTCTACGCATTTCACCGCTACACCTGGAATTCTACCCCCCTCTACGAGACTCAAGCCTGCCAGTTTCAAATGCAGTTCCCGGGTTGAGCCCGGGGATTTCACATCTGACTTAACAGACCGCCTGCGTGCGCTTTACGCCCAGTAATTCCG
+
CCCCCGGGGGGGFGGGGGGGGGGGGGGGGGGGGGGGGGGFGGGGGGGGGFGGGGGGGGGGGGGGGFEGGDGGGGGGGGGGGGGGGGGGGCGGGFGGGGGFGGGGG<FGGGD@FGGGGGGG7F?=EFGGGGGGGGGGGCFCGGGGGGGGGGGFCFGGGGGFGGFGFGCDGGGGGEGGGFFGGG:EGC5EFGGGGGGGGGGGGGGGFGGFFCFGGCFD><FC>=>FFFFB()5<C5FAFFGGG3:;**8.0C0
@M03364:276:000000000-BLYN8:1:1101:21467:8706 2:N:0:1
GGACTACTCGGGTTTCTAATCCTGTTTGCTCCCCACGCTTTCGCACCTGAGCGTCAGTCTTCGTCCAGGGGGCCGCCTTCGCCACCGGTATTCCTCCAGATCTCTACGCATTTCACCGCTACACCTGGAATTCTACCCCCCTCTACGAGACTCTAGCTTGCCAGTTTCAAATGCAGTTCCCAGGTTGAGCCCGGGGATTTCACATCTGACTTAACAAACCGCCTGCGTGCGCTTTACGCCCAGTAATTCCG
+
CCCCCFGGGGGGGGGGGGGGGGGGGGGGGGGGGGGGGGGGGGGGGGGGGGGGGGGGGGGGGGGGGGGGGGGGGGGGGGGGGGGGGGGGGGGGGGGGGGGCFGGGGGGGGDGGGGGGGGGGGGGGFGGGGGGGGGGGGGGGGGGGGGGGGGGGGGFFGGGGGGGFFFGGGGFEFFGGGGGFGGGGGGGGGGGG5CEGEGGGGCCGCFGGFFGGGFFGG<FGFGFFFFBB?FDDGGGF=(?>E3<):CB>GG6
@M03364:276:000000000-BLYN8:1:1101:6209:8709 2:N:0:1
GGACTACCAGGGTTTCTAATCCTGTTTGCTCCCCACGCTTTCGAGCCTCAGCGTCAGTTACAGACCAGAGAGTCGCCTTCGCCACTGGTGTTCCTCCATATATCTACGCATTTCACCGCTACACATGGAATTCCACTCTCCTCTTCTGCACTCAAGTCTCCCAGTTTCCAATGACCCTCCCCGGTTGAGCCGGGGGCTTTCACATCAGACTTAAGAAACCGCCTGCGCTCGCTTTACGCCCAATAAATCCG
+
CCCCCGGGGGGGGGGGGGGGGGGGGGGGGGGGGGGGGGGGGGGGGGGGGGGGGGGGGGGGGGGGGGGGGFGGGGGGGGGGGGGGGGGGGGGGGGGGGGGGGGGGGGGGGGGGFGGGGGGGGGGGGGGGGGGGFGGGFFFGGGGGGGGGGGGGGFFFGGDFGGGGFGFGFGGGGGGGGGGGGGGGGGGGGGGDECEEGGGGGGGGCGCCC4CFGGGGGGGGFGFFFFFB@>>ADFGFF08:C>8>G7FBFC7
@M03364:276:000000000-BLYN8:1:1101:5831:8713 2:N:0:1
GGACTACTCGGGTTTCTAATCCTGTTTGCTCCCCACGCTTTCGCACCTGAGCGTCAGTCTTCGTCCAGGGGGCCGCCTTCGCCACCGGTATTCCTCCAGATCTCTACGCATTTCACCGCTACACCTGGAATTCTACCCCCCTCTACGAGACTCTAGCTTGCCAGTTTCAAATGCAGTTCCCAGGTTGAGCCCGGGGATTTCACATCTGACTTAACAAACCGCCTGCGTGCGCTTTACGCCCAGTAATTCCG
+
CCCCCGGGGGGGGGGGGGGGGGGGGGGGGGGGGGGGGGGGGGGGDGGGFGGGGGGGGGGGGGGGGGGGGGGGGGGGGGGGGGGGGGGGGGGGGAFFFGGGGGGGGFGGGDGFDGGGGGGDGGGGGGGGFGGGGGGGGGGFGGGGGGGGGGGGGGGCGGEEFCCGGGGGGGDFGGGGGGGGFFF5>EGGCCFFGGGGCECFGGGGFGGGGFGFCCGFDFGF>CBD@FFFBEFFGGGBF?DGE5(9F:=<GF<
@M03364:276:000000000-BLYN8:1:1101:19662:8714 2:N:0:1
GGACTACAAGGGTATCTAATCCTGTTTGCTCCCCACGCTTTCGAGCCTCAGCGTCAGTTACAGACCAGAGAGCCGCCTTCGCCACTGGTGTTCCTCCATATATCTACGCATTTCACCGCTACACATGGAATTCCACTCTCCTCTTCTGCACTCAAGTCTCCCAGTTTCCAATGACCCTCCCCGGTTGAGCCGGGGGCTTTCACATCAGACTTAAGAAACCGCCTGCGCTCGCTTTACGCCCAATAAATCCG
+
CCCCCGGGGGGGGGGGGGGGGGGGGGGGGGGGGGGGGGGGGGGGGGGGGGGGGGGDGGGGGGGAGGGGGGGGGGGGGGGGGGGGGGGGGGGGGGGGGGGGGGGGGGGGGCGGGGGGGGGGGGGGFGGGF?AFGGGGFGGGGGGGGGGGGGGGGGGGGGFGGGGGFGCGGFGFFGGFGFGGGGGGGC:7FGGGGGGGGGGGFGGGFGGGCGCCC78CCFGGFGEFFABFFFFFGGD<F?E>75:5CC@AGG3
@M03364:276:000000000-BLYN8:1:1101:16299:8731 2:N:0:1
GGACTACCCGGGTTTCTAATCCTGTTTGCTCCCCACGCTTTCGCACCTGAGCGTCAGTCTTTGTCCAGGGGGCCGCCTTCGCCACCGGTATTCCTCCAGATCTCTACGCATTTCACCGCTACACCTGGAATTCTACCCCCCTCTACAAGACTCTAGCCTGCCAGTTTCGAATGCAGTTCCCAGGTTGAGCCCGGGGATTTCACATCCGACTTGACAGACCGCCTGCGTGCGCTTTACGCCCCGTAATTCCC
+
CCCCCCFGGEFGGGDFEFFFGFFFCFGGGGGGGGGGGEGGGFGDGGDFFFFAFEGGECECGGGGGGGGGGGGGGGGFGGGGGGGGGGGGCGGGGGGFFGFCFG<EFFGFEGGDGGGGGGG+FCEFEAFFGGGGGFGGGGGGGGGDFFGFGGGGGGF9:FGGGFFFGGGGGGFCFGFGGGEFGGGFD8?FFGGCCGG=8FFCGGD+7<DDC<CGGFDC<F:>G@?:>6DBEE>DDGAF?CGG)3>CD34:F*
@M03364:276:000000000-BLYN8:1:1101:28091:8758 2:N:0:1
GGACTACTAGGGTATCTAATCCTGTTTGTTCCCCACGCTTTCGCACCTGAGCGTCAGTCTTCGTCCAGTGGGCCGCCTTCGCCACCGGTTTTCCTACAGATCTCTACGCATTTCACCGCTAAACATGGAATTCCACTCTCCTCTTCTGCACTCCAGTCTCCCAGTTTTCAATGACCCTCCTCGGTTTAGCCCCGGGCTTTCACTCCCAACTTAACACAACGCCTGCTCGCGCTTTAACCCCAATAACTCCC
+
-6CB@DG<FC,;C6FGC<EEGCGGEGG86C<FF@FFFGGGG9FFCGGGEG<EBFCC,C6,,,:EFGG,,,6BF76@CCGFFG,B,,@C>+B<EF4,C,,,9,CC9,<AFGEGGF,EFB7=F+,A9=EGF<<,9EFFAE9E8E?+,3E9@=,+@B,,,,7,@DE?3@C,33,,=3,6===:,:>CFG+A;@F6*4@5**6=?+2+;0**3**0210+*2*=6*)(()(2653>)>*;+)24=>(7>D*)29*
@M03364:276:000000000-BLYN8:1:1101:18902:8763 2:N:0:1
GGACTACCAGGGTTTCTAATCCTGTTTGATCCCCACGCTTTCGCACATCAGCGTCAGTTACAGACCAGAAAGTCGCCTTCGCCACTGGTGTTCCTCCATATCTCTGCGCATTTCACCGCTACACATGGAATTCCACTTTCCTCTTCTGCACTCAAGTTTCCCAGTTTCCAATGACCCTCCACGGTTGAGCCGTGGGCTTTCACATCAGACTTAAGAAACCGCCTACGCGCGCTTTACGCCCAATAATTCCG
+
CCCCCGGGGGGGGGGGGGGGGGGGGGGGGGGGGGGGGGGGGGGGGGGFFFGGGGGGGGGGGGFGGGGGFGGGGGGGGGGGGGFGGGGGGGGGFGGGGGGGGGGGGAFGGGGGGGCGGGGGGGGGFGGGGGGGGGGGGGGFFGGGGFGGGGGGGGGGGGGFGGGGFFGGFGGGGA=FGGG68BCGGEE8@CEGGGGG6FGDGGGFFG75?7CF::82:CGGFG>A(;2>>A).C<FEF?5CE5(87;1<DFD
@M03364:276:000000000-BLYN8:1:1101:14409:8789 2:N:0:1
GGACTACAGGGGTTTCTAATCCTGTTTGCTCCCCACGCTTTCGCACCTGAGCGTCAGTCTTCGTCCAGGGGGCCGCCTTCGCCACCGGTATTCCTCCAGATCTCTACGCATTTCACCGCTACACCTGGAATTCTACCCCCCTCTACGAGACTCTAGCTTGCCAGTTTCAAATGCAGTTCCCAGGTTGAGCCCGGGGATTTCACATCTGACTTAACAAACCGCCTGCGTGCGCTTTACGCCCAGTAATTCCG
+
CCCCCGGGGDGEGGGDFFGGGGGGGGGGGGFGGGGGGGGGGGGGGGGFFGGGGGGGGGGGGAFFGCFGGGGGFGGGGGGGGEFDGGGGGEGGGFGGGFFGGGGGGGGGGGGGGGGFGGGGEGGFFGGGFFGGFGGGGGCDGEGGGGGDGCEGGGGGFGGFGGGGGG9;AC;EFCFFGGGGGGFGGG,=EGEFGGEGGDGF>CG=A<+2++;@D>FGG<*:>G>1(5(7,7>@GG7<FFGGD34?*2@<CF9
@M03364:276:000000000-BLYN8:1:1101:18872:8793 2:N:0:1
GAACTACCGGGGTTTCTAATCCTGTTTGCTCCCCACCCTTTCGCACCTGAGCGTCAGTCTTCGGCCTGGGGTCCGCCTTTGCCACTGGTATTCCTCTAGATAGCAATGCATTCCACCGTTACACCTGGATTTATACCTCCCTCTACTATACACACGATTGCCAGTTACCATTGCATTTCCCCGTTCGACCCTGGGGATTTCACATCTGACTTATAAGACCGCCTGCGCGCGGTTTACTCCCAGCAATTCCG
+
6---8EA,6++6@:CEG,CECEF<FD9,@6,,6B<@,,:CC,C,8@@<@<<,+8,,86,C<,C,+,,99,+8,6>+,CC,:,,,9,,,5,,C,?EF,<,A,5,,,,,,,,:B,,,9?F,6?+,A9,A,,,9C,9;,4,,ACFGG,4,,,,,+66++++,6,6@,AD,3,,,@9F,,3=E:,,@+8,3,+34,,**5ACEG++75+;C+++2+=++5+;,134)(0/:4:A)):55=+)25:53)0**)2*2
@M03364:276:000000000-BLYN8:1:1101:4649:8852 2:N:0:1
GGACTACCAGGGTATCTAATCCTGTTTGCTCCCCACGCTTTCGAGCCTCAGCGTCAGTTACAGACCAGAGAGTCGCCTTCGCCACTGGTGTTCCTCCATATATCTACGCATTTCACCGCTACACATGGAGTTCCACTGTCCTCTTCTGCACTCAAGTGTCCCAGTTTCCGATGCACTTCTTCGGTTGAGCCGAAGGCTTTCACATCAGACTTAAGAAACCGCCTGCGCTCGCTTTACGCCCAATAAATCCG
+
CCCCCGGGFFG7FEEEGF<EFD<F<FFFGEGFD7CFG@FGFDGGGGGGGGGGGGF:C6CAEGGGFGG@8CFFG<@@FEG,4CFF:FF,9BCBFFGFFGGGGGGGGGGGCFB4EFDF9CC@FCD<9FGG8<EEGGGBFDFGFGG?>CD==;EFG8EG@,@E;==@FFFGGDGCCC9,@EGFE9D+>83C7CCEEG685F,,++,2BFF?*9*+B+5=C4<A*C5@DFF>(8?D3FFEA;GGE5(8;:C31>)
@M03364:276:000000000-BLYN8:1:1101:8792:8853 2:N:0:1
GGACTACAAGGGTTTCTAATCCTGTTTGCTCCCCACGCTTTCGAGCCTCAGCGTCAGTTACAGACCAGAGAGCCGCCTTCGCCACTGGTGTTCCTCCATATATCTACGCATTTCACCGCTACACATGGAATTCCACTCTCCTCTTCTGCACTCAAGTCTCCCAGTTTCCAATGACCCTCCCCGGTTGAGCCGGGGGCTTTCACATCAGACTTAAGAAACCGCCTGCGCTCGCTTTACGCCCAATAAATCCG
+
CCCCCGGGGGGGFGGFFFGGAFGGGGGGGGGFFGGEGGGCGGGFEFEG,EFC@FCEGGGFGGGGGGGGGGDEGGGGGGC=@FGGGGCFEGGGGGCGGGGGGGGFGGGGGEFFGGGGGGGCECEF9EFGFFGGGGFCFFEGFFFGGCFGGFGGGFFGFGGGGFCDGFGFGGDFFDFGGGG=8EE6FECFFECGEGGGGEGGGGGGFD06*6CFGCCGFCF6BCD?0:;A6BF>CFG<B?GGGF:F47@AGFC
@M03364:276:000000000-BLYN8:1:1101:27507:8863 2:N:0:1
GGACTACCCGGGTATCTAATCCTGTTTGCTACCCATGCTTTCGAGCCTCAGCGTCAGTTACAGACCAGACAGCCTCCTTCGCCACTGGTGTTCTTCCATATATCTACGCATTTCACCGCTACACATGGCGTTCCACTGTCCTCTTCTGCACTCAAGTTTCCCAGTTTCCGATGCACTTCTTCGGTTGAGCCGAAGGCTTTCACATCAGACTTAAGAAACCGCCTGCGCTCGCTTTACGCCCAATAAATCCC
+
-B@CC8FFFG@FC@EGGFFGGFGFCCFGGG9FDE@FGGGFEFGC<FDEFFFGDGGG,EF9CE9ACFC8,9CAFG,E,BAF,C7@BB<EEFC,@BFGGGG9?EF<EFADGEEGGFFCGEGGCF:FFF,<946=7FFGGFGF@DDDGGGAGD8+@D@@C@FFCB,,8CEADB8@E8D=8D=D=F+@FCE7<BF+9:BEGGCCFCF7<?F>>FGGGCC+8FG>*756(;(?@F>):**7;1CEGB(.*;:.+;*
@M03364:276:000000000-BLYN8:1:1101:17550:8865 2:N:0:1
GGACTACTCGGGTTTCTAATCCTGTTTGCTCCCCACGCTTTCGCACCTGAGCGTCAGTCTTTGTCCAGGGGGCCGCCTTCGCCACCGGTATTCCTCCAGATCTCTACGCATTTCACCGCTACACCTGGAATTCTACCCCCCTCTACAAGACTCTAGCTGACCAGTTTCAAATGCAGTTCCCAAGTTAAGCTCGGGGATTTCACATCTGACTTAATCAACCGCCTGCGTGCGCTTTACGCCCAGTAATTCCG
+
CCCCCFGGGGGGGGGGGGGGGGGGGGGGGGFGGGGGGGGGGFGGDFGGGFGGGGGGGGGGGGGGFFGGGGGGGGGGGGGGGGGGGGGGGGGGGFGGGGGGGGGGGGGGGGGGGGGGGGGG@FGGGGGGDGGGGGFGGGGGGGGGGGGGGGGFGFCFGCCGGFGGGGFGGGGGF,=FGGGGGGFGGGGGGGFFEGGGGGGGGFGDFGGFCGGGGGF:F=CFDDEDFFFF?FF3DGGFFBGGGF6@7CFBFG9
@M03364:276:000000000-BLYN8:1:1101:14723:8871 2:N:0:1
GGACTACCCGGGTTTCTAATCCTGTTTGCTCCCCACGCTTTCGCACCTGAGCGTCAGTCTTTGTCCAGGGGGCCGCCTTCGCCACCGGTATTCCTCCAGATCTCTACGCATTTCACCGCTACACCTGGAATTCTACCCCCCTCTACAAGACTCTAGCTGACCAGTTTCAAATGCAGTTCCCAAGTTAAGCTCGGGGATTTCACATCTGACTTAATCAACCGCCTGCGTGCGCTTTACGCCCAGTAATTCCG
+
CCCCCGGGGGGGGGGGGGGGGGGGGGGGGFGGGGGGGGGGGGGGGGGGGFGGGGGGGGGGGGGGGGGGGGGGGGGGGGGGGGGGGGGGGGGGGGGGGGGGGGFFGFFGGGGGGGGGGDGECGGGGGGGGGGGGGGGGGGGEEGGGGGGFGGCFGGGGGGGGGGGGGGGGGGGGGGGFGDGF?FGGFGGGGCFGGGGDGGGFGGGFFGGCCFGG=FGGGGFEGFDFFFFFF@FGGGAF<GEGFBFGG6<CG9
@M03364:276:000000000-BLYN8:1:1101:12478:8892 2:N:0:1
GGACTACCGGGGTATCTAATCCTGTTTGCTCCCCACGCTTTCGAGCCTCAGCGTCAGTTACAGACCAGAGAGCCGCCTTCGCCACTGGTGTTCCTCCATATATCTACGCATTTCACCGCTACACATGGAATTCCACTCTCCTCTTCTGCACTCAAGTCTCCCAGTTTCCAATGACCCTCCCCGGTTGAGCCGGGGGCTTTCACATCAGACTTAAGAAACCGCCTGCGCTCGCTTTACGCCCAATAAATCCG
+
CCCCCGFGGGGGGGGGGGGGGGGGGGGGGGGGGGGGGGGGGGGGGGGGGGGGGGGGGGGGGGGGGGGGGGGGGGGGGGGGGGGGGGGGGGGGGGFGGGGGGGGFGGGGGGGGGGGGGGGGGGGGGGGGGGGGFGGFCGGGGGGGGGGGGGGFEFGGDGFGGGGGFGFGFFGGGGGGGGGGEGGGGGGGGGGGEGGGDGGGGFGFF4+9=DCCFFGGGFGGFGFF@:1>;FBFDDG9@2;?CD?FGGF9CFG
@M03364:276:000000000-BLYN8:1:1101:23244:8900 2:N:0:1
GGACTACTAGGGTTTCTAATCCTGTTTGCTCCCCACGCTTTCGCACCTGAGCGTCAGTCTTTGTCCAGGGGGCCGCCTTCGCCACCGGTATTCCTCCAGATCTCTACGCATTTCACCGCTACACCTGGAATTCTACCCCCCTCTACAAGACTCTAGCCTGCCAGTTTCGAATGCAGTTCCCAGGTTGAGCCCGGGGATTTCACATCCGACTTGCCAGACCGCCTGCGTGCGCTTTACGCCCAGTACTTCCC
+
CCCCCGGGGGGGGGGGGGAFGGGGGGGFGGGGGGFGGDGGGGGDGGFGCFFGGGGGGGGGGGGGGGGGF7FGGGGGGGGGGGGGGGGGGGGGGGGGG,FEFCFGGGGGGGGGGGGGGGGD+CEGGGGD8FEDFGGGFFGGGGGGFGC3D8E?FFFGF6DFFGGGGGGGGGGFGDF7@9FFG9@EFGGGGFGCC5CEEGGGGFC8>CC*1>CD7+2+>FGFDGB0(8;D1>@DG*9<??EGGFFFF*99>F*
@M03364:276:000000000-BLYN8:1:1101:5183:8943 2:N:0:1
GGACTACCGGGGTTTCTAATCCTGTTTGCTCCCCACGCTTTCGAGCCTCAGCGTCAGTTACAGACCAGAGAGCCGCCTTCGCCACTGGTGTTCCTCCATATATCTACGCATTTCACCGCTACACATGGAATTCCACTCTCCTCTTCTGCACTCAAGTCTCCCAGTTTCCAATGACCCTCCCCGGTTGAGCCGGGGGCTTTCACATCAGACTTAAGAAACCGCCTGCGCTCGCTTTACGCCCAATAAATCCG
+
CCCCCGGGGGGGGFGGGGGGGGGGGGGGGGGGGGFGGGGGGGGGGGGGGGGGGGGGGGGGGGGAFGGGGGGGGGGGDGGGGGGGGGGGGGGGGGGGGGGGGGGFGGGGGGGGGGGGGGGGGGGGFGGGGGGGGGGGAEFGGGGF9EGGCEGGGG8=CFFGGGGGGGGFFGGGGGGGDDEC>@C6FGEDGGG>7EGDGGGGGDGGF4:DFFGGG+;+CFG6BDBFFF95(75>DFF)6:GCE>8FGG?AF49
@M03364:276:000000000-BLYN8:1:1101:18039:8960 2:N:0:1
GGACTACAGGGGTTTCTAATCCTGTTTGCTCCCCACGCTTTCGAGCCTCAGTGTCAGTTACAGGCCAGAGAGCCGCTTTCGCCTCCGGTGTTCCTCCATATATCTACGCATTTCACCGCTACACATGGAATTCCACTCTCCTCTTCTGCACTCAAGTCTCCCAGTTTCCAATGACCCTCCCCGGTTGAGCCGGGGGCTTTCACATCCGACTTAAGAAACCGCCTGCGCTCGCTTTACGCCCAATAAATCCG
+
<A-CCGG8C-CF8C@FE,6;CFEFFFGGGGGGFEDGDGGE@FGCFFGGGEE6CFGEGG96F9ED@E@F,:,BFECG+84?@CFB,<C7C+8=EF9FG8B?<C@@;FA<FCFFEFFFFGDGDECAE=,AF9FFF9==FG,,@=4+7C9;DCFDF,=A3@3@@E8D636E,,@@F,9@ED6?C+C+8B+9?CC*@EGG:B5ADC978D*::DG37@13@*0=B=)28F>31:.7*C*6668CEB1><D8<FF)
@M03364:276:000000000-BLYN8:1:1101:20084:8977 2:N:0:1
GGACTACTAGGGTTTCTAATCCTGTTTGCTCCCCACGCTTTCGCACCTGAGCGTCAGTCTTCGTCCAGGGGGCCGCCTTCGCCACCGGTATTCCTCCAGATCTCTACGCATTTCACCGCTACACCTGGAATTCTACCCCCCTCTACAAGACTCTAGCCTGCCAGTTTCGAATGCAGTTCCCAGGTTGAGCCCGGGGATTTCACATCCGACTTGACAGACCGCCTGCGTGCGCTTTACGCCCAGTAATTCCG
+
CCCCCGGGFGGGGGGGGGGGGGGGGGGGGGGGGGGGGGGGGGGGGDGGGGGGGGGGGGGGGGGGGGGGGGGDGGGGGGGGGGGEGGGGGDGGGGGGGGGGGGGGGGGGGGGGGGGGFGGGFGGGGGGG<FGGGGGGFGCEEGGGA;EFGGGGGGGGCFFGGGGGDFFF>ECGGCACGDCGGGGGEGFGGGGGG=EGGGGFGGF>+*25:5>DDGG>CGGGECB?BF0>BDE3DGC4=<5EE3?:FGFDGD9
@M03364:276:000000000-BLYN8:1:1101:4142:8982 2:N:0:1
GGACTACCGGGGTATCTAATCCTGTTCGCTACCCACGCTTTCGTTCATCAGCGTCAATAAGTACGTAGTAATCTGCCTTCGCAATTGGTATTCCATGTAATATCTAAGCATTTCACCGCTACACTACATATTCTAATTACTTCCATACTATTCAAGTCAAGCAGTATCAACGGCAATTTTATAGTTAAGCTATAAGATTTCACCACTGACTTACTCAACCGCCTACGAACCCTTTAAACCCAATAATTCCG
+
CCCCCGGGGGGGGGGGGGGGGGGGGGGGGGGGGGGFGGGGGGG;@FFGGGGGGGGGCGFFFFCEGCFGGFGFGGGGGGGGGFFGGFGGFFGGGGGGGGGGGGGGGGGGGGGGGGGGGGGGGGGGFGE@EEGEGAF9EFGGGAFF9=9,EE98EFFGGGGGFGGGGGGGF;FGDDGGGGGGGC>FGGGFGGADDFFFGGDFFGFG5C6?DGGGGCC+=DGGAGED=F9D2@@*9DFFF=GGGFBFGG+/BG8
@M03364:276:000000000-BLYN8:1:1101:14803:8986 2:N:0:1
GGACTACACGGGTTTCTAATCCTGTTTGCTCCCCACGCTTTCGCACCTGAGCGTCAGTCTTTGTCCAGGGGGCCGCCTTCGCCACCGGTATTCCTCCAGATCTCTACGCATTTCACCGCTACACCTGGAATTCTACCCCCCTCTACGAGACTCAAGCTTGCCAGTTTCAAATGCAGTTCCCAGGTTGAGCCCGGGGATTTCACATCTGACTTAACAAACCGCCTGCGTGCGCTTTACGCCCAGTAATTCCG
+
CCCCCGGGGGGGGGGGGGGGGFGGGGGGGGGGGGGGGGGGGGGGGGGGGGGGGGGEGGGGGGGGGGGGGGGGGGGGGGGGFGGDGGGGGGGGFGGGGGGGGFGGGGGGFGGGGGGGGGGGGGGGGC@=FFGGGFGFGCGGGEGGGGGEGEGGGFGGGGGGG@9FGFFGGDGFGAGFFGGGGGGFGFGGGGGFGGGGGGGGGGGGFFFFCC>FGDDCCGGDEGFF0:>D<>>EGGGFF:>EED6;7C46>>9
@M03364:276:000000000-BLYN8:1:1101:22817:8999 2:N:0:1
GGACTACAGGGGTTTCTAATCCTGTTTGCTCCCCACGCTTTCGAGCCTCAGCGTCAGTTACAGACCAGAGAGCCGCCTTCGCCACTGGTGTTCCTCCATATATCTACGCATTTCACCGCTACACATGGAATTCCACTCTCCTCTTCTGCACTCAAGTCTCCCAGTTTCCAATGACCCTCCCCGGTTGAGCCGGGGGCTTTCACATCAGACTTAAGAAACCGCCTGCGCTCGCTTTACGCCCAATAAATCCG
+
CCCCCGGGGGGGFGGGGGGGGGGGGGGGGGGGGGGGGGGGGGGGGGGGGGGGGGGGGGGGGGGGGFGFCEGGGGGGGGGGGGGGGGGGGGGGGGGGGDGCGGGGGGGGGGGGGGGGGGGGGGGGGFGGFGFGFGFGGGGFGGGGGGGGGGGGGGGGGGGGAFGGFFGGDFFA8D6@D=D6>EGEGGGGGGGGGD>*CGG6DDGFFGGGCCGGGFGDGCCC>GFFD82BBFFEGGFBFBGGGF6:FGFAG7C
@M03364:276:000000000-BLYN8:1:1101:22516:8999 2:N:0:1
GGACTACCGGGGTTTCTAATCCTGTTTGCTCCCCACGCTTTCGCACCTGAGCGTCAGTCTTTGTCCAGGGGGCCGCCTTCGCCACCGGTATTCCTCCAGATCTCTACGCATTTCACCGCTACACCTGGAATTCTACCCCCCTCTACGAGACTCTAGCTTGCCAGTTTCAAATGCAGTTCCCAGGTTGAGCCCGGGGATTTCACATCTGACTTAAGAAACCGCCTGCGCTCGCTTTACGCCCAATAAATCCG
+
CCCCCGGGGGGGGGGGGGGGGGGGGGGGGGGGGGGGGGGGGGGGGGGGGGGGGGGGGGGGGGGGGGGGGGGGGGGGGGGGGGGGGGGGGGGGGGGGGGGGGGGGGGGGGGGGGGGGGGGGGGGGGGGGGFGGGGGFFGGGGGGGGGGGGGGGGGGGGFFGGGGG@EGGGGGGGGGFGGGFC9DFGGFGGCFGGGGG=EEGGGF7FGGGGGGFGGGGFGGGFGF?BF6@FFFFDGFAFF>EGF05DGFAG<9
@M03364:276:000000000-BLYN8:1:1101:16610:9003 2:N:0:1
GGACTACTGGGGTTTCTAATCCTGTTTGCTCCCCACGCTTTCGCACCTGAGCGTCAGTCTTCGTCCAGGGGGCCGCCTTCGCCACCGGTATTCCTCCAGATCTCTACGCATTTCACCGCTACACCTGGAATTCTACCCCCCTCTACGAGACTCAAGCTTGCCAGTTTCAAATGCAGTTCCCAGGTTGAGCCCGGGGATTTCACATCTGACTTAACAAACCGCCTGCGTGCGCTTTACGCCCAGTAATTCCG
+
CCCCCGGGGGGGGGGGGGGGGGGGGGGGGGGGGGGGGGGGGGGGGGGGGGGGGGGGGGGGGGGGGGGGGGGGGGGGGGGGGGGGGGGGGGGGGGGGGGGGGGGGGGGGGGGGGGGGGGGGGGGGGGGGGGGGGGGGGGGGGGGGFGGDGGGGGFFGGGGGGGGGGGCGCGGGGGGGGGGGGGGGGFGGGFGGGGGGGGGFFGGGFGGGGGGGGGGFGGGGFGFF?F>F?@>@DGGA=?EGGFFFGGFBFC*
@M03364:276:000000000-BLYN8:1:1101:6549:9029 2:N:0:1
GGACTACAGGGGTTTCTAATCCTGTTTGCTCCCCACGCTTTCGAGCCTCAGCGTCAGTTACAGACCAGAGAGCCGCCTTCGCCACTGGTGTTCCTCCATATATCTACGCATTTCACCGCTACACATGGAATTCCACTCTCCTCTTCTGCACTCAAGTCTCCCAGTTTCCAATGACCCTCCCCGGTTGAGCCGGGGGCTTTCACATCAGACTTAAGAAACCGCCTGCGCGCGCTTTACGCCCATTAAATCCG
+
CCCCCGGGGGBF;F@DG<CCFAFDFF9FFFC@FFF7FFGEGGGGFC@DEDCCF@CFB6F9FEFCD<CFAACCEFDEGCCG@:FC7BD8FCFE<A=FFF,@FFCF9,5=+=CGFFFA9?:@F@DGG@C8B,CFEFFGF@AFGGDGCG9>E=@?88>DE,@EDF8,,C;FFFFFG,@38DFGD+@+@+8<EFF85C5**:8,:+,4B4+2;8CCGGF+78?=)/5115(:()0<<D5)9:C*C@08F7@A7C5
@M03364:276:000000000-BLYN8:1:1101:17159:9031 2:N:0:1
GGACTACCAGGGTTTCTAATCCTGTTTGCTCCCCACGCTTTCGAGCCTCAGCGTCAGTTACAGACCAGAGAGCCGCCTTCGCCACTGGTGTTCCTCCATATATCTACGCATTTCACCGCTACACATGGAATTCCACTCTCCTCTTCTGCACTCAAGTCTCCCAGTTTCCAATGACCCTCCCCGGTTGAGCCGGGGGCTTTCACATCAGACTTAAGAAACCGCCTGCGCTCGCTTTACGCCCAATAAATCCG
+
CCCCCDFFGGGGGGGGGGFFEFGGGGGGDGFGGGFCGGEGGGGC@;FFGFFGE:FFGGGGGGGGFGFGGGGGGGGGEFGGFGE,BEAFF8FFGFEGG@EGGGGFGGGGGG7CB@FGFCEEGBEFFFGCE9,EFEEFF89DEECDFCFCFGGD8@FDFF==F8668EEFCGFFGDFEDF+@E6++>:3,,,,+@8BC=:EF:+=:FF:=*CCG8D+;75<EDGF??49BBED>**>29,*87.(77CFAF*/
@M03364:276:000000000-BLYN8:1:1101:21283:9039 2:N:0:1
GGACTACCAGGGTTTCTAATCCTGTTTGCTCCCCACGCTTTCGCACCTGAGCGTCAGTCTTCGTCCAGGGGGCCGCCTTCGCCACCGGTATTCCTCCAGATCTCTACGCATTTCACCGCTACACCTGGAATTCCACCCCCCTCTACGAGACTCAAGCCTGCCAGTTTCAAATGCAGTTCCCGGGTTGAGCCCGGGGATTTCACATCTGACTTAACATACCGCCTGCGTCCGCTTTACGCCCAGTCATTCCG
+
<CCCC<FFGGDGGGEGGAFGGGAEFGF?FGGGFGDEEEE;CDCGD7FGGGGGGGGGGGGGGGGEGGGGFGDGGGGGGGGGGGGGGGGEFEGFCF;FFGGGGGF<FEGGGCCGGGGGGECEFGGGGGGGGGGFFGGFFGGGGGGGGFF>GDEGFE@?@5,@FGFFGFGFGFB;@AC?EGGGGG5>CECGFGFFEGGD=;CCFFCCA<DD>:F++3?@+0<75>D??FFE(05@5<549488E:?6*:@<FG4
@M03364:276:000000000-BLYN8:1:1101:18676:9040 2:N:0:1
GGACTACCGGGGTTTCTAATCCTGTTTGCTCCCCACGCTTTCGCACCTGAGCGTCAGTCTTCGTCCAGGGGGCCGCCTTCGCCACCGGTATTCCTCCAGATCTCTACGCATTTCACCGCTACACCTGGAATTCTACCCCCCTCTACGAGACTCTAGCTTGCCAGTTTCAAATGCAGTTCCCAGGTTGAGCCCGGGGATTTCACATCTGACTTAACAAACCGCCTGCGTGCGCTTTACGCCCAGTAATTCCG
+
CCCCCGGGGGGGGGGGGGGGGGGGGGGGGGGGGGGGGGGGGGGGGGGGGGGGGGGGGGGGGGGGGGGGGGGGGGGGGGGGGGGGGGGGGGGGGGGGGGGGFFGGGGGGGGGGGGGGGGGGGGGGGGGG8FGGGGGFGGGGGGGGFFG6ECEFCFGGGGGFGFFGGGGGDGGGGGGGGGGGGFGFGGGGGGGFCEGE5CFGGGGGFFCGGGGGG=FGGGGFAC>BFFFFFFDFDD<AFBEGGFFFG7BAGG7
@M03364:276:000000000-BLYN8:1:1101:19854:9040 2:N:0:1
GGACTACTCGGGTTTCTAATCCTGTTTGCTCCCCACGCTTTCGCACCTGAGCGTCAGTCTTCGTCCAGGGGGCCGCCTTCGCCACCGGTATTCCTCCAGATCTCTACGCATTTCACCGCTACACCTGGAATTCTACCCCCCTCTACGAGACTCTAGCTTGCCAGTATCAAATGCAGTTCTCAGGTTGAGCCCGGGGATTTCACAACTGACTTAACCAACCGCCTGCGTGCGCTTTACGCCCAGTAATTCCG
+
CCCCCGGG,FGGGGGGGGGGGGGDGGGGFF<FGGGGDGGGGFGDCGEFGGFGGGGCFF<C,CFF:CGG,@:FG@CGGGGGFDFG8BFGF@FGG9EC88ECF=BGGCEFGGGGGGFGGGDGGGCAF?>DFGGGGGDFG8>FCEGFGG6++@CGG9,D,@C:CGFFF,@ECCCEGGGEGGG::,D8?FGFGGG>7:5:=CGFGDF+*:DGDC7FGG>*07EE>=>@?F><(85BGDDA=(;CE@1677*6FG7
@M03364:276:000000000-BLYN8:1:1101:12873:9043 2:N:0:1
GGACTACTAGGGTATCTAATCCTGTTTGCTCCCCACGCTTTCGCACCTGAGCGTCAGTCTTCGTCCAGGGGGCCGCCTTCGCCACCGGTATTCCTCCAGATCTCTACGCATTTCACCGCTACACCTGGAATTCTACCCCCCTCTACAAGACTCTAGCTGACCAGTTTCAAATGCAGTTCCCAAGTTAAGCTCGGGGATTTCACATCTGACTTAATCAACCGCCTGCGTGCGCTTTACGCCCAGTAATTCCG
+
CCCCCGFGGGGGGGGGGGGGGGGGGGGGGGGGGGGGGGGGGGGGGGGGGGGGGGGGGGGGGGGGGGGGGGGGGGGGGGGGGGGGGG>FGGGGGGGGFGGFGGGGGGGGGGGGGGGGGGDEGGGGGFGGCGGGGGGGGFCGGGGGGGGGGGGGGGEGGCFCFGGGGGGGDEAFFFGGGGGGGGGGFGGGGGFGGGGG5EGGGGGGFGGGGGGFCFF>7DGGECBDFF@EFAEEGGFBFBEGG>?FGFFFGG6
@M03364:276:000000000-BLYN8:1:1101:16155:9049 2:N:0:1
GGACTACCAGGGTATCTAATCCTGTTTGCTCCCCACGCTTTCGAGCCTCAGCGTCAGTTACAGACCAGAGAGCCGCCTTCGCCACTGGTGTTCCTCCATATATCTACGCATTTCACCGCTACACATGGAATTCCACTCTCCTCTTCTGCACTCAAGTCTCCCAGTTTCCAATGACCCTCCCCGGTTGAGCCGGGGGCTTTCACATCAGACTTAAGAAACCGCCTGCGCTCGCTTTACGCCCAATAAATCCG
+
CCCCCGGGGGGGGFGGGGGGGGGGGGGGGGGGGGGGGGGGGGGGGGGGGGGGGGGGGGGGGGGGGGGGGGGGGGGGGGGGGGGGGGGGGGGGGFGGGGGGGGGFGGGGGGGGGGGGGGGGGGGGGGGGGGGGGGFGEGGGGGGGGGGGGGGGGGGGGGFGGGCFGGGGGGGGGGGGGE8EGEGGGGGGGGGGGDGDGGGGGGGGFGGGGGGGGGGCGGGGFGF??FF>3:DFGGGFBBEEGE156CF>CC5
@M03364:276:000000000-BLYN8:1:1101:28888:9054 2:N:0:1
GGACTACAAGGGTTTCTAATCCTGTTTGCTCCCCACGCTTTCGCACCTGAGCGTCAGTTACAGACCAGAGAGCCGCCTTCGCCACTGGTGTTCCTCCAGATATCTACGCATTTCACCGCTACACACGGAATTCCACTCTCCTCTTCTGTACTCAAGTCTCGCACTTTCCAATGACCCTCGCCGGTTGAGCCTGGGGCTTTCCGAGCAGACTGAAGAAAAGGCCTGCGCCCGCTTCACGCCCAAGAAATCCG
+
CCCCC8<EEGGGC<,,CC@<FFECFFGGG,6CFE6+8+8F86BFG+@<;@FFGGGC7CF<EEF,FFG<8,CFGCGGEGCDG@?F:FDFFFECFF9EF<,CF?;EEFGGGGDGGAFFGG7@>:FED+@E@@FEG,4==FDF,98DEC,D,@;9,,>E6>;B,@E+8@,>3,7E,6=,,1@+;B85***,4@83::>CCEF,++*2)2);CC9*6*21;4*+.7;3(;1),::5C5:)*/AF55()22))769
@M03364:276:000000000-BLYN8:1:1101:10814:9061 2:N:0:1
GGACTACAAGGGTTTCTAATCCTGTTTGCTCCCCACGCTTTCGCACCTGAGCGTCAGTCTTTGTCCAGGGGGCCGCCTTCGCCACCGGTATTCCTCCAGATCTCTACGCATTTCACCGCTACACCTGGAATTCTACCCCCCTCTACAAGACTCTAGCCTGCCAGTTTCGAATGCAGTTCCCAGGTTGAGCCCGGGGATTTCACATCCGACTTGACAGACCGCCTGCGTGCGCTTTACGCCCAGTAATTCCG
+
CCCCCFGGGGGGGGGGGGGGGGGGGGGGGGGGGGGGGGGGGGGGGGGGGGGGGGGGGGGGGGGGGGGGGGGGGGGGGGGGGGGGGFFFGGGGGGGGGGGGGGGGGGGGGGGGFGGGGGGGGGGGGGGGGGGGGGGGGGDGGGGGEGGGGGGC>DFGGGGGGGGFGGGGGGGGGGGGGGGFFGGGGGFFGGGDEGGGGGFGGFGGFGFGGGGGGCGGF<GDEGBD?FBDBFFFGG*6?:GEEFBFG>FA7F6
@M03364:276:000000000-BLYN8:1:1101:21890:9103 2:N:0:1
GGACTACAAGGGTTTCTAATCCTGTTTGCTCCCCACGCTTTCGCGCCTCAGCGTCAGTTACAGACCAGAGAGCCGCCTTCGCCACTGGTGTTCCTCCATATATCTACGCATTTCACCGCTACACATGGACTTCCACCCTCCTCTTCTGCACTCACGTCTCCCAGTTTCCAATGACCGTCCCCGGTGGAGCCGGGGGCTTTCACATCAGACTTAAGAAACCGCCTGCGCTCGCTTTACGGCCACTAAATCCG
+
<CCCCCGGGGGGGGGGCFCCCF<FFFFFFF@EGEGGGGGFDFG;@CCGG?AEFB,BFGGGDEE,C@FC8CFFFDCGGDGFEGCFGEGD<?CF9EFFFG,5C,;CAFFDEGGEF9<FFGE=:C@<4,C,9,9EAFGE,=8A7@D?,4E9EGG8,,3668D8CDF?BE3@,@FDG,D@+6++@,+>F*3;@EE5C5>?*:8E>7CCC<+2>DFC++++17*=)==1()(0(7))9F34@0*/:.()**0)*0/
@M03364:276:000000000-BLYN8:1:1101:12168:9109 2:N:0:1
GGACTACCCGGGTTTCTAATCCTGTTTGCTCCCCACGCTTTCGCGCCTCAGCGTCAGTTACAGACCAGAGAGCCGCCTTCGCCACTGGTGTTCCTCCATATATCTACGCATTTCACCGCTACACATGGAATTCCACTCTCCTCTTCTGCACTCCAGTCTCCCAGTTTTGAGTGACCCTCCTCGGTTGAGCCGAGGGCTTTCACACCCAACTTAAAAGACCGCCTGCGCGCGCTTTACGCCCAATAATTCCG
+
CCCCCGGGGFGGGGGGFGGGGGGGGGGGGGGGGGGGGGGGGGGGGGGGGGGGGGGGGGGCFGGGGGGGGGGGGGGFGGGGGGGGGGGGGGGGGGGGGGGGGGGFGGGGGGGGGGGGGGGG>CFGDGGFFFGGGGGGGGGEFGGGGGGGFGFDGDGGFFGGGGGGGGGGFGGGGGGGFFGGGGGGGGGGGGGGDCGGGGEGGCCGFDGFGGGGGGG>F4E,=ED@FF@FFDEDDDFBFBGGGF0>DF@<:>7
@M03364:276:000000000-BLYN8:1:1101:9262:9112 2:N:0:1
GGACTACCGGGGTTTCTAATCCTGTTTGCTACCCATGCTTTCGAGCCTCAGCGTCAGTTACGGCCCAGAAGGCCGCCTTCGCCACTGGTGTTCTTCCATATATCTACGCATTTCACCGCTACACATGGAGTTCCACTTTCCTCTTCAGTACTCAAGTTCCTCAGTTTCCGATGCACTTCTTCGGTTGAGCCGAAGGCTTTCACATCAGACTTAAGAAACCGCCGGCGCTCGCTTTACGCCCAATAAATCCG
+
@B@CBFF876FBFFFGGE,CACCFFCAFCF9,CCFGGGGF<CBFFGGGGGCEE6BF@CF<F,@+7+BE<,,:EECFF@FGFB,B@EECFFCF?,4E,9,:C5@,E<FFGGGE9F55:F7@:CFF,AFF<688C@:84,48EDF+7=,,,7EC=DF?,33,,8=8F=@A3+68+@,E9C9EF9DEGGE977CCC>5E>::CDFF+=C>9>>FFFD8C+*=,:5?((27A;.)2*59)0,?ECB0)*:*6CF<
@M03364:276:000000000-BLYN8:1:1101:10684:9115 2:N:0:1
GGACTACAGGGGTTTCTAATCCTGTTTGATCCCCACGCTTTCGCACATCAGCGTCAGTTACAGACCAGAAAGTCGCCTTCGCCACTGGTGTTCCTCCATATCTCTGCGCATTTCACCGCTACACATGGAATTCCACTTTCCTCTTCTGCACTCAAGTTTCCCAGTTTCCAATGACCCTCCACGGTTGAGCCGTGGGCTTTCACATCAGACTTAAGAAACCGCCTACGCGCGCTTTACGCCCAATCATTCCG
+
CCCCCGGGGGGGGGGGGGGGGGGGGGGGGGGGGGGGGGGGGGGGGGGGGGGGGGGGEGGGGGGFGGGGGCGGGGGGGFGGFGFGGGGGGGGGFFGFGGGGGAECGGGGGGGGGGGGGGGGGGGGGGGGFGGGGGGGGGGGGGGGGGGGFGGGFFGGGGGGGGGGGGFGGGFGGGGFEFGEDBCEFEGFGGFEEGCE5CFGFGGGF57?7CFGFCGGGGGGAGF>DF>4>:BEDD3CA?EEE3()*2377>4
@M03364:276:000000000-BLYN8:1:1101:19110:9120 2:N:0:1
GGACTACTGGGGTTTCTAATCCTGTTTGCTCCCCACGCTTTCGCACCTGAGCGTCAGTCTTCGTCCAGGGGGCCGCCTTCGCCACCGGTATTCCTCCAGATCTCTACGCATTTCACCGCTACACCTGGAATTCCACCCCCCTCTACGAGCCTCAAGCCTGCCAGTTTCAAATGCAGTTCCCGGGTTGAGCCCGGGGATTTCACATCTGACTTACCAGACCGCCTGCGTGCGCTTTACGCCCAGTAATTCCG
+
CCCCCGGGGGGGGGGEFGGGGGGGGGGGGGGGGGGGGGGGGEFGEGGGGGGGGGGGGGFFGGGGGGGGDDGGGFEE=F@EFGGGGGG7>CDEGFGGGGGGGDGGGEFGGEGGGGGGGG76>FEE@8DFGGGGGGGGGGGGGGEGAFG>E+BCBDGGGGG,,@CGFFCBD,DCEGGDFCC>EGGDGGEFGG6@CEGGGCF+::C>79CGC:C:D7>:655A3*7:<)(0())09D9AF:EEEEBFC*=>>F2
@M03364:276:000000000-BLYN8:1:1101:7053:9121 2:N:0:1
GGACTACCCGGGTTTCTAATCCTGTTTGCTCCCCACGCTTTCGAGCCTCAGCGTCAGTTACAGACCAGAGAGCCGCCTTCGCCACTGGTGTTCCTCCATATATCTACGCATTTCACCGCTACACATGGAATTCCACTCTCCTCTTCTGCACTCAAGTCTCCCAGTTTCCAATGACCCTCCCCGGTTGAGCCGGGGGCTTTCACATCAGACTTAAGAAACCGCCTGCGCTCGCTTTACGCCCAATAAATCCG
+
CCCCCGGGGGGGGGGGGGGGGGGGGGGGGGGGGGGGGGGGGGGGGGGGGGGGGGGEGGGGGGGFGGGGGGGGGGGGGGGGGGGGGGGGGGGGGGGGGGGGGGGGGGGGGGGGGGGGGGGGGGGGGGGGFAEGGGGGGGGGGGGGGGGGGGGGGGGGGGCGGGCFGGGGFGGF?GGGGGGGGGGGGGECCDFGGGGGGDEFFC:8FGGGGGGDGFGGGFGGFDFFFFFFBFFFGGGFF?EGGF0>FFFBGGC
@M03364:276:000000000-BLYN8:1:1101:2821:9137 2:N:0:1
TGACTACCGGGGTTTCTAATCCTGTTTGCTCCCCACGCTTTCGCACCTGAGCGTCAGTCTTTGTCCAGGGGGCCGCCTTCGCCACCGGTATTCCTCCAGATCTCTACGCATTTCGCCGCTACACATGGAATTCCACCCCCCTCTACGAGACTCAAGCCTGCCAGTTTCCCATGCAGTTCCCGGGTTGAGCCCGGGGATTTCACATCTGACTTAACAAACGGCCTGCGTGCGCTTTACTCCGCGTAACTCCG
+
--6AC<A,+7+CCFCCEG9C@6EACFFFDGD<C@FFFGE@,;8,BFFFF?EFFGEF:@FFCFGGC<EEEFCC7E=>:?CF,BF7:?+=FCEFFGGFBEFB,=@<@9<=:??+CF,?BEEE:37>,AFAF,CF,,336B8@EGDG;D3*3:C*3>:,@*?CCFG8?CCG,,2;;DE@9,<9,6*4=C=,35**7*=**=?9@:CC@6DGF>00**2>*98*7*71?FBB())0)**-*.A@*)479*).:C*
@M03364:276:000000000-BLYN8:1:1101:27342:9143 2:N:0:1
GGACTACTCGGGTATCTAATCCTGTTTGCTTCCCACGCCTTCGAGCCTCAGCGTCAGTTACAGACCATAGAGCCGCCTTCGCCACTGGTGGTCCTCCATATACCTTCGCATTTCACCGCTACACATGGAATTCCACTCTCCTCTTCTGCACTCAAGTCTCCCAGTTTCCAATGACCCTCCCCGGTTGAGCCGGGGGCTTTAACATTAGACTTAAGCAACCGCCTGCGCTCGCTTTAAGCCCCATAAATCCT
+
CA9B@C,FFGB@,@<FFFCC9FFGGGAEC9,<E<<CCG,CCCD8FCEGGFGGGGDFFFEGF9FDF,<,CFEEEF7F@FFGGDF,FGCCFG,B?FFEB4BEFF,5@,BBC,78EF<FCCC8+@EB,AFFEF9FFGGGGG9?EDFGG8@EE=E?EDFD@EGFGGF8,,@E8@EF8;F8FDFGGEEC>>6,<D8>7*>*::C,+2=@8+42+*=+=F78+8CF3C)(6:>E05)):7C)0)0+2)-7*9*6;9*
@M03364:276:000000000-BLYN8:1:1101:23073:9175 2:N:0:1
GGACTACAGGGGTATCTAATCCTGTTTGCTCCCCACGCTTTCGCACCTGAGCGTCAGTCTTCGTCCAGGGGGCCGCCTTCGCCACCGGTATTCCTCCAGATCTCTACGCATTTCACCGCTACACATGGAATTCCACTCTCCTCTTCTGCACTCCAGTCTCCCAGTTTTGAGTGACCCTCCTCGGTTGAGCCGAGGGCTTTCACACCCAACTTAAAAGACCGCCTGCGCGCGCTTTACGCCCAATAATTCCG
+
CCCCCGGGGGGGGGGGGGGGGGGGGGGGGGGGGGGGGGGGGGGGGGGGGGGGCCFFGGGGGGGGGGGGGGGGGGGGDGFGGGGGGGGGGGGGGGGGGGG9AEFGGGGGGGGEFGGGGGGDGGGGGGGGFFFGF<EGGGGGGGGGGGGGGFGGGCFGGGGGGGGG,D;;DGGGGGGG6CFGFGGEFDCC688C7ECEGGGGGGFGFDGGGGG>CGGFGFFFFGFFF52ABFFFGGGFF:EGGE:76DF<7D0
@M03364:276:000000000-BLYN8:1:1101:7488:9190 2:N:0:1
GGACTACTGGGGTATCTAATCCTGTTTGCTCCCCACGCTTTCGCACCTGAGCGTCAGTCTTCGTCCAGGGGGCCGCCTTCGCCACCGGTATTCCTCCAGATCTCTACGCATTTCACCGCTACACCTGGAATTCTACCCCCCTCTACGAGACTCTAGCTTGCCAGTTTCAAATGCAGTTCCCAGGTTGAGCCCGGGGATTTCACATCTGACTTAACAAACCGCCTGCGTGCGCTTTACGCCCAGTAATTCCG
+
CCCCCGGGGGGGGGGGGGGGGGGGGGGGGGGGGGGGGGGGGGGGEGGGGGGGGGGGGGGGGGGGGGGGGGGEGGFEGGGGGGGGGGGGGGGGGGGGGGGGGGGGGGGGGGGGGGGGGGGGDGGGGGGGGGGGGGGGGFFFGGGCFFGDG6CGGGGGGGGGGG7DGGGGGFCFGGFEGGGGGGGGG96FGGEFGCGE=EGCF7EGFGCCGFGFGFGGFGFCDGFF;F>:(8)7CCGDFFGGGFBFDFBADG9
@M03364:276:000000000-BLYN8:1:1101:21406:9214 2:N:0:1
GGACTACCAGGGTATCTAATCCTGTTTGCTCCCCACGCTTTCGAGCCTCAGCGTCAGTTACAGACCAGACAGCCGCCTTCGCCACTGGTGTTCTTCCATATATCTACGCATTTCACCGCTACACATGGAGTTCCACTGTCCTCTTCTGCACTCAAGTTTCCCAGTTTCCGATGCACTTCTTCGGTTGAGCCGAAGGCTTTCACATCAGACTTAAGAAACCGCCTGCGCTCGCTTTACGCCCAATAAATCCG
+
CCCCCGGGGGGGGGGGGGGGGGGGGGGGGGGGGGGGGGGGGGGGGGGGGGGGGGGGGGGGGGGGGGGGGGGGGGGGGGGGGGGGGGGGGGGGGGGGGGGGGGGGGGGGGGGGGGGGGGGGGGGGGGGGGGGGGGGGGGGGGGGGGGGGGGGGGGGGFFGGFEGGGGGGFEEGGEEGGGGGGGGDGGGGGCEEGDEEGGGGGGFGFGGGGGGGGGFCFGGGFEB=B6=A9BFEGGGFFFGGEDFFFGFCGC5
@M03364:276:000000000-BLYN8:1:1101:21723:9217 2:N:0:1
GGACTACAGGGGTATCTAATCCTGTTTGCTCCCCACGCTTTCGCACCTGAGCGTCAGTCTTCGTCCAGGGGGCCGCCTTCGCCACCGGTCTTCCTCCAGATATCTACGCATTTCACCGCTACACCTGGAATTCTACCCACCTCTACGAGACTCTAGCTTGCCAGTTTCAAATGCAGTTCCCAGGTTTAGCCCGGGGATTTCACATCTGACTTAACAAACCGCCTGCGTGCGCTTTACGCCCAGTAATTCCG
+
CCCCCGGGFGFGGDGGGGGGGGGGGGGGFGFGFGGGGGGGGGG;6CCF<FFFGGGGGGFAA6CFE,FFG7FFFGGGGGGGGGGGGDFGF+FFFDGG=,BFF,CFGG9=>CCFFGGGGGG6CGGGGF,=8F9FD?,EE8,@+8>+@C>++=CCF9>FAFFCFC9EFBF,,>,@CC9@EF,34@,*3@,4=CCC185:CEFGG7FGA8FDFGGGFGGFF4EC.7:3(.6)/5)5C79<4(;EGBB4*27:CD0
@M03364:276:000000000-BLYN8:1:1101:8279:9227 2:N:0:1
GGACTACCGGGGTTTCTAATCCTGTTTGCTCCCCACGCTTTCGAGCCTCAGCGTCAGTTACAGACCAGAGAGCCGCCTTCGCCACTGGTGTTCCTCCATATATCTACGCATTTCACCGCTACACATGGAATTCCACTCTCCTCTTCTGCACTCAAGTCTCCCAGTTTCCAATGACCCTCCCCGGTTGAGCCGGGGGCTTTCACATCAGACTTAAGAAACCGCCTGCGCTCGCTTTACGCCCAATAAATCCG
+
CCCCCGGGGGGGGGGGGGGGGGGGGGGGGGGGGGGGGGGGGGGGGGGGGGGGGGGGGGGGGGGGGGGGGGGGGGGGGGGGGGGGGGGGGGGGGGGGGGGGGGGGGGGGDGGGGGGGGFEGGGGGGGGGFFFGFGGGGGGGGGGGGGGGGGGGGGGGGGGFG@DGGGGGFGCFDFGGGGGEECEEGEGGGGGGGGGGGGGGGGGGFGGGGGGG=>F@FGGGFGFFFF@FFFFFGGG9?:GGGEFFGFFDG<)
@M03364:276:000000000-BLYN8:1:1101:22471:9236 2:N:0:1
GGACTACCGGGGTTTCTAATCCTGTTTGCTCCCCACGCTTTCGCACCTGAGCGTCAGTCTTTATCCAGGGGGCCGCCTTCGCCACCGGTATTCCTCCAGATCTCTACGCATTTCACCGCTACACCTGGAATTCTACCCCCCTCTACAAGACTCTAGCCTGCCAGTTTCGAATGCAGTTCCCAGGTTGAGCCCGGGGATTTCACATCCGACTTGACAGACCGCCTGCGTGCGCTTTAGGCCCAGTAATTCCC
+
CCCCCGGGGGGGGGGGGGGGGFGGGGGGGGGGGGGGGGGGFGGFGGGGGGGGGGGGD<CDGGAFGGGGGGGGGGGGGGGGGG=FFGGGGGGGGGGGGFGGFGGGGGGFGGGGGGGGGGGGDGGGFFGGGGGFFGGGGGGGDGGGFGGCGGDFGGGFD6EEG,6DFGGGGGEGGGF7<E7DFCEGGFCFFF?CEGGGDGG6CFGGFGGDGGDGG7C7=DCC3CB?<7(815))99*)*.@F5569>*8<>7*
@M03364:276:000000000-BLYN8:1:1101:7424:9253 2:N:0:1
GGACTACTAGGGTTTCTAATCCTGTTTGCTCCCCACGCTTTCGCACCTGAGCGTCAGTCTTTGTCCAGGGGGCCGCCTTCGCCACCGGTATTCCTCCAGATCTCTACGCATTTCACCGCTACACCTGGAATTCTACCCCCCTCTACGAGACTCTAGCTTGCCAGTTTCAAATGCAGTTCCCAGGTTGAGCCCGGGGATTTCACATCTGACTTAACAAACCGCCTGCGTGCGCTTTACGCCCAGTAATTCCG
+
CCCCCGGGGGGGGGGGGGFGGGGGGGGGGGGGGGGGGGGGGGGGGGGGGGGGGGGGGGGGGGGGGGGGGGGGGGGGGGGGGGGGGGGGGGGGGGGGGGGGGGGGGGGGGGGGGGGGGGGGGGGGGGGGFGGGGGGGGGGGGGEGGGGDCEGGGCGGFGGGGGGGGGGFC;CFGGGGGGFGGGGGGGGGGGGGGDGGEGGFCFFCFGGGFGGFFGGGCFGGFGF0;FBEFFFFGGGFFFGDEFFFGGFFGG6
@M03364:276:000000000-BLYN8:1:1101:2925:9255 2:N:0:1
GGACTACCGGGGTATCTAATCCTGTTTGCTCCCCACGCTTTCGAGCCTCAGCGTCAGTTACAGACCAGAGAGCCGCCTTCGCCACTGGTGTTCCTCCATATATCTACGCATTTCACCGCTACACATGGAATTCCACTCTCCTCTTCTGCACTCAAGTCTCCCAGTTTCCAATGACCCTCCCCGGTTGAGCCGGGGGCTTTCACATCAGACTTAAGAAACCGCCGGCGCTCGCTTTATGCCCAATAACTCCG
+
BCCCC8FEFGGCGGGGGF9ECGFEFGGF9EGFGGGGGGC;DFEF<BF,FEFGDFCFECFCFGECEFCFFFFDF<EEG@FGFGDEBFFGGGGGG?@BDFGCFGFEGGFF=FF=EF9<FGGE@FCBFGGFFBFEGGFFFGGDGGCGGGGFGEEGFCD?=,,7CB@=FF;DGFGFG9DFG8D:?+@E:EG,<3@8E5>CEE:C7+BFFG7*8CFC+;@FF<?=B5),(59515>)/>C2*)7<69:7CF6.709
@M03364:276:000000000-BLYN8:1:1101:11023:9268 2:N:0:1
GGACTACTGGGGTTTCTAATCCTGTTTGCTCCCCACGCTTTCGCACCTGAGCGTCAGTCTTCGTCCAGGGGGCCGCCTTCGCCACCGGTATTCCTCCAGATCTCTACGCATTTCACCGCTACACCTGGAATTCTACCCCCCTCTACGAGAATCAAGCTTGCCAGTTTCAAATGCAGTTCCCAGGTTGAGCCCGGGGATTTCACATCTGACTTAACAAACCGCCTGCGTGCGCTTTACGCCCAATAATTCCG
+
CCCCCGGFGGGGGECFGGDFCGFGFGEEFGEFGGGEG:FGGGGGGGGGGFFGGGGGGGGGEFFGGGGGGGGGGGG7FGGGGGEFGGCCGGGGFFGGGGC?FEGFGFGGDC7FGGGGGGGGC@FFCEDFGGGCF<FGFG6=@E>FEGGGC8+;>EGGGGA?FGGGGGGGFCGGGGGFGGGGCFGFGGGGGGFCE?CEGGGGF@+:66FGF;C>D>FC:*=CBGFF0),<4>E33734?:ECCD?FDFF4:?*
@M03364:276:000000000-BLYN8:1:1101:8611:9272 2:N:0:1
GGACTACACGGGTATCTAATCCTGTTTGCTCCCCACGCTTTCGCACCTGAGCGTCAGTCTTTGTCCAGGGGGCCGCCTTCGCCACCGGTATTCCTCCAGATCTCTACGCATTTCACCGCTACACCTGGAATTCTACCCCCCTCTACAAGACTCTAGCTGACCAGTTTCAAATGCAGTTCCGAAGTTAAGCTCGGGGATTTCACATCTGCATTAACAAACGGCCTGCGTGCGCTTTACGCCCAGTGATTCCC
+
@6-AA,,CFGGG@@FGFGFF,CDFC9FFG@EFG@FEGGGCFFGGDECFE?F,@FGEGEGGGFCC<<FGGGGGDGGGFE?9FF7,?FGGGDFEGFGCF@FF@GEGGFGGCCFCF,?FB7:@++4FFCG88FGFGGGGGC+@=CECDF;ECC@F,ED;>DFGG7DCFF,;,3;;9DC,37,=*1>41,,=FG9,*=:C:ECC:+9@84@F++17:F72*;8*:5)((;(03)73)*9)03;8*049*015?>*
@M03364:276:000000000-BLYN8:1:1101:16009:9274 2:N:0:1
GGACTACTGGGGTATCTAATCCTGTTTGCTCCCCACGCTTTCGCGCCTCAGCGTCAGTTACAGACCAGAGAGCCGCCTTCGCCACTGGTGTTCCTCCATATATCTACGCATTTCACCGCTACACATGGAATTCCACTCTCCTCTTCTGCACTCCAGTCTCCCAGTTTTGAGTGACCCTCCTCGGTTGAGCCGAGGGCTTTCACACCCAACTTAAAAGACCGCCTGCGCGCGCTTTACGCCCAATAATTCCG
+
CCCCCGGGGGGGGGGGGGGGGGGGGGGGGGGGGGGGGGGGGGEDGGGGGGGGGGGGGGGGGGG9FFGCE<FGDFDGGDFFGGGGGGG8CFFFGFGGG8<FGFCGGGFGGDEGFGGGGGGGGGGGB,FFFFFGFD9EFGGGGGGGGGGGGGGGGCFGGGGF9DGGFGGC886DFFCDGGFEDFGGGGGGGGG>>EC>>FGGGGGGACCDFGGGD+B+BF=EDCBD6F9A@F>5DDGBF?CGGBBFCG?AGGF
@M03364:276:000000000-BLYN8:1:1101:11903:9287 2:N:0:1
GGACTACTGGGGTTTCTAATCCTGTTTGCTCCCCACGCTTTCGAGCCTCAGCGTCAGTTACAGACCAGAGAGCCGCCTTCGCCACTGGTGTTCCTCCATATATCTACGCATTTCACCGCTACACATGGAATTCCACTCTCCTCTTCTGCACTCAAGTCTCCCAGTTTCCAATGACCCTCCCCGGTTGAGCCGGGGGCTTTCACATCAGACTTAAGAAACCGCCTGCGCTCGCTTTACGCCCAATAAATCCG
+
CCCCCGGGGGGGGGGGGGGGGGGGGGGGGGFGGGGGGGGGGGGFFGGGGGGGGGGGGGGGGGGFFGGGGGFGGGGGGGGGGGGGGGGGGGGGGGGGGGGGGGGGGFFGGGGGGGGGGGGGGGGGFGGGGGGGGGGGAFFFFGGGFGFFGGGGEFGGGGGGGGFGGGGGFF9EGCFFFGGGGGGGGCEGGGGGGGGEEGGGGGGG8*+?4DGGGGGGGGGFEG><=F>5.=>BGG35??G5=B1>GGF:C>9
@M03364:276:000000000-BLYN8:1:1101:11973:9287 2:N:0:1
GGACTACAGGGGTTTCTAATCCTGTTTGCTCCCCACGCTTTCGCACCTGAGCGTCAGTCTTTGTCCAGGGGGCCGCCTTCGCCACCGGTATTCCTCCAGATCTCTACGCATTTCACCGCTACACCTGGAATTCTACCCCCCTCTACAAGACTCTAGCCTGCCAGTTTCGAATGCAGTTCCCAGGTTGAGCCCGGGGATTTCACATCCGACTTGACAGACCGCCTGCGTGCGCTTTACGCCCAGTAATTCCG
+
CCCCCGGGGGGGGGGGGFGGGGGGGGGGGGGGGGFGGGGGGGGGGGGGGGGGGGGGGGGGGGGGGGGGGGGGGGGGGGGGGGGGGGGGGGGGGGGGGGGGGGGGGDFGEGGGGGGGGGGGEGGGGGGGGGGFFDFEFGGGGDGGGGFGGGFGGFGGGFGGFFGGGGGD*3@FGGGGGGFGGGGGFGFFGGFFGGGG5CGGGGC@FGGDDGGGGGGCC*;FEDEFFFFFFFFECGGAFFGEE5:FGGF4>F6
@M03364:276:000000000-BLYN8:1:1101:24765:9288 2:N:0:1
GGACTACCCGGGTATCTAATCCTGTTTGCTCCCCACGCTTTCGCACCTGAGCGTCAGTCTTCGTCCAGGGGGCCGCCTTCGCCACCGGTATTCCTCCAGATCTCTACGCATTTCACCGCTACACCTGGAATTCTACCCCCCTCTACGAGACTCAAGCCTGCCAGTTTCGGATGCAGTTCCCGGGTTGAGCCCGGGTATTTCACTTCCTACTTGACAGACCGCCTGCGTGCGTTTTACGCCCAGTAATGCCG
+
CCCCCDF<<FGCF@FGGGGGGGGGGGGGGGGGGGGGGGGGFGGGDEGG@FF8FEEGGGFG<<FFGGGGCG>EDGEGCGGGGGGGCGGGGCFGGGFDFGCDG<FGG9FGGGCGCEEF<=C?FGFGFGGGFFFDFGFC9D?FGGGGFG?6+@EC6>CC9>DCFC8FFGGG*:8EDFGFFGG?,68:F5=,4CBECC5**?C7++1++;*+3*>777676;E7):506477-05)*1*)1(;8*),):C8)*21
@M03364:276:000000000-BLYN8:1:1101:14455:9294 2:N:0:1
GGACTACACGGGTATCTAATCCTGTTTGCTCCCCACGCTTTCGCACCTGAGCGTCAGTCTTTGTCCAGGGGGCCGCCTTCGCCACCGGTATTCCTCCAGATCTCTACGCATTTCACCGCTACACCTGGAATTCTACCCCCCTCTACAAGACTCTAGCCTGCCAGTTTCGAATGCAGTTCCCAGGTTGAGCCCGGGGATTTCACATCCGACTTGACAGACCGCCTGCGTGCGCTTTACGCCCAGTAATTCCG
+
CCCCCGGGGGGGGGGGGGGGGGGGGGGGGGGGGGGGGGGGGGGGGGGGGGGGGGEGGGGGGGGGGGGGGGGGGGGGGGGGGGGGGGGGGGGGGGGGGGGGGGGGGGGGGGGGGGGGGGGGEGGGGGGGGGGGFGGGGGGGGGGGGGGFGGGGGGGGGGGGFGGGGGGGEGGGGGGGGGGGGGGGF?C?FGGGGGGE5C:?FGGGFGGGDD>DGGFGGGGGFGB0(72BBE>EDC34@6CEDEFFGFFAGG7
@M03364:276:000000000-BLYN8:1:1101:28698:9302 2:N:0:1
GGACTACTGGGGTTTCTAATCCTGTTTGCTCCCCACGCTTTCGAGCCTCAGCGTCAGTTACAGACCAGAGAGCCGCCTTCGCCACTGGTGTTCCTCCATATATCTACGCATTTCACCGCTACACATGGAATTCCACTCTCCTCTTCTGCACTCAAGTCTCACAGGTTCCAATGACTCTCCCCGGTTGAGCCGGGGGCTTTCACATCAGTCTTAAGAAACCGCCTGCGCGCGCTTTACGCCCAATAATTCCG
+
CCCCCGGGFGGGGGCFFGGGCEGGGGGGGGF<,@@CGEGG@EG<FG+@FFFFEFG@@FCFGEE,CFCGCGCFD,8:FEFCFE,,BEFGGGGDFGGGDFAFGGA?9FED7FF+CAAFFGGGGGGFCEFGGGGGGCFFFGFGFFFC,;4@,,@DDD8E@DFGFE,>,8@9D>DGCGG,@D8D8>6CBCGFGF,+45CEGC,<8F,:86>?+4CDDC7@C**=5EFFFFFF6DFFGC<)=:5::334*;667:9
@M03364:276:000000000-BLYN8:1:1101:15656:9312 2:N:0:1
GGACTACTCGGGTTTCTAATCCTGTTTGCTCCCCACGCTTTCGCACCTGAGCGTCAGTCTTCGTCCAGGGGGCCGCCTTCGCCACCGGTATTCCTCCAGATCTCTACGCATTTCACCGCTACACCTGGAATTCCACCCCCCTCTACGAGACTCAAGCCTGCCAGTTTCAAATGCAGTTCCCGGGTTGAGCCCGGGGATTTCACATCTGACTTAACAGACCGCCTGCGTGCGCTTTACGCCCAGTAATTCCG
+
CCCCCGGGGEGGGGGGGGGGGGGGGGGGGGGGGGGGGGGGGGGGGGGGGGGGGGGGGGGGGGGGGGGGGGGGGGGGGGGGCGGGGGGGGGGGGGGGGGGGGGGFGGGGGGGGGGGGFGGGGGGGGGGGGGGGGGGFGGGGGGGGGGGGGDGGGGGGGEGGGGGGGGGGGGGGGGGGGGGGGDEGGGDFFGFFGGGGDEGFGGGGFGGG>CFCC7:DCGGCDE@2:F>5(05><9<BFFGGG>?FGGF>GG>
@M03364:276:000000000-BLYN8:1:1101:19347:9316 2:N:0:1
GGACTACCGGGGTTTCTAATCCTGTTTGCTCCCCACGCTTTCGAGCCTCAGCGTCAGTTACAGACCAGAGAGCCGCCTTCGCCACTGGTGTTCCTCCATATATCTACGCATTTCACCGCTACACATGGAATTCCACTCTCCTCTTCTGCACTCAAGCCTCCCAGTTTCCAATGACCCTCCCCGGTTGAGCCGGGGGCTTTCACATCAGACTTAAGAAACCGCCTGCGCTCGCTTTACGCCCAATAAATCCG
+
CCCCCGGGGGGGGGGGGGGGGGGGGGGGGGGGGGGGGGGGGGGGGGGGGGGGGGGGGGGFGGGFGGGG@EGGGGGGCGGGGGGGGGGGGGGGGGGGGGGGGGGGGFEGGGGGGGGGGFGGGGGGGFGFGGFCFGFGGGDGGFGGGGFEGGGGGGGG,@8,@E8EGGFD8FGFG9,@:7FGGGGGGCEGFFGC>CGGGGGGC+::8CGGFC<FF77C7DFF>EE@<F9B9>)7DGGFFFGGGB6@6*92:95
@M03364:276:000000000-BLYN8:1:1101:17054:9321 2:N:0:1
GGACTACTGGGGTTTCTAATCCTGTTTGCTACCCATGCTTTCGAGCCTCAGCGTCAGTTACAGACCAGACAGCCGCCTTCGCCACTGGTGTTCTTCCATATATCTACGCATTTCACCGCTACACATGGAATTCCACTCTCCTCTTCTGCACTCAAGTCTCCCAGTTTCCAATGACCCTCCCCGGTTGAGCCGGGGGCTTTCACATCAGACTTAAGAAACCGCCTGCGCTCGCTTTACGCCCAATAAATCCG
+
CCCCCGGGGGGGGGGGGGGGGGGGGGGGGGGGGGGGGGGGGGGGGGGGGGGGGGGGGGGGGGGGGGGGGGGGGGGGGGGGGGGGGGGGGGGGGGGGGGGGGGGGGGGGGGGGGGGGGGGGGGGGGGGGGFGGGGGGGGGGGFGGGGGGFGGGGGGGGGGGGGGGFGFGGGGGFGGGGFGGCEGCGEGGGGGGGGGGDGFGGGGGFGF4FGCCFGFGGCFGFGFFFFFFFEEDDGGFFFGGGF:FGGFFGFD
@M03364:276:000000000-BLYN8:1:1101:17202:9323 2:N:0:1
GGACTACTAGGGTTTCTAATCCTGTTTGCTACCCATGCTTTCGAGCCTCAGCGTCAGTTACAGACCAGACAGCCGCCTTCGCCACTGGTGTTCTTCCATATATCTACGCATTTCACCGCTACACATGGAGTTCCACTGTCCTCTTCTGCACTCAAGTTTCCCAGTTTCCGATGCACTTCTTCGGTTGAGCCGAAGGCTTTCACATCAGACTTAAGAAACCGCCTGCGCTCGCTTTACGCCCAATAAATCCG
+
CCCCCGGGGGGGGGGGGGGGGGGGGGGGGGGGGGGFGGGGGGGGGGGGGGGGGGGGGGGGGGGGGGGGGGGGGGGGGGGGGGGGGGGGFDGGGGGGGGGFGGGGGGGGGGGGGGGGGGGGGGGGGGGFGGGGGGGGGGGGGGGGGGGGGGGDGGGGAFEFEGF?ECADFGGEEGCGFAGGGGC>FCEC=BEGC>CCFFGGGGFGFGGGFCGD>@DFF9@9?G>A9;ADBDE>4CFE=7EE7>;AFG6?@*:
@M03364:276:000000000-BLYN8:1:1101:14401:9325 2:N:0:1
GGACTACTGGGGTTTCTAATCCTGTTTGCTCCCCACGCTTTCGCACCTGAGCGTCAGTCTTCGTCCAGGGGGCCGCCTTCGCCACCGGTATTCCTCCAGATCTCTACGCATTTCACCGCTACACCTGGAATTCTACCCCCCTCTACGAGACTCTAGCCTGCCAGTTTCGAATGCAGTTCCCAGGTTGAGCCCGGGGATTTCACATCCGACTTGACAGACCGCCTGCGTGCGCTTTACGCCCAGTAATTCCG
+
CCCCCGGGGGGGGGGGGGGGGGGGGGGGGGGGGGGGGGGGGGGGGGGGGGGGGGGGGGGGGGGGGGGGGGGGGGGGGGGGGGGGGGGGGGGGGGGGGGGGGGGGGGGGGGGGGGGGGGGGGGGGGGGGGFGGGGGGGGGFGGGGFGGGGGGGGGGFFGGGGGGGGGGGGGGGGGGGGGGGGGGGGGGGGGFFGDGGEGGGGGGGFGGGGGGGGGGGGGGGFGDFFFFFFFFEGDGAFFCEG@?FDFFAGF0
@M03364:276:000000000-BLYN8:1:1101:6974:9328 2:N:0:1
GGACTACCAGGGTAGCTAATCCTGTGTGCTCCCCACGCTTTCGAGCCTCAGCCTGAGTTACAGACCAGAGATCCGGCTTCGGCACTGGTGTTCCTCCATATATCTACGCATTTCACCTCTCCACATGGAATTCCACTCTCCTCGTCTGCACTCAAGACTCCGAGTCTCCAATGACCCTCCCCGTTTGAGGCGGGGGCTCTCACACCAGAGTCAAGCAACCGCCTGCGCGCGCTCTACGCCCCATAAAGCCG
+
-ACCC,CF,-@B<,,C6F,,6C<@-,<;,,,,6C8+:+6@,CF,CFEGGGGG,;,C,;C6E@CEFC@F,,C,,@B+6+8A@,6@FFC=,69,5E,,B<,,,,,CEFE,+8:,,55,5,9=,,,AB,5A=95,CFFC9,95E8B+@7,44,66D,@=,@,6,++3A,,3,3,36,@=F8D@E+>+,3+5+,@+@CB=*8*3;*:*08DCF*3*;;**0**2)2)-,86)()0)1*/)925*:)440*7<DGC
@M03364:276:000000000-BLYN8:1:1101:7015:9335 2:N:0:1
GGACTACTCGGGTATCTAATCCTGTTTGCTCCCCACGCTTTCGCACCTGAGCGTCAGTCTTTGTCCAGGGGGCCGCCTTCGCCACCGGTATTCCTCCAGATCTCTACGCATTTCACCGCTACACCTGGAATTCTACCCCCCTCTACAAGACTCTAGCTGACCAGTTTCAAATGCAGTTCCCAAGTTAAGCTCGGGGATTTCACATCTGACTTAATCAACCGCCTGCGTGCGCTTTACGCCCAGTAATTCCG
+
CCCCCGGGGGGGGGGGGGGGGGGGGGGGGGGFGGGGGGGGGGGGGGGGGGGGGGGGGGGGGGGGGGGGGGGGGGGGGGGGFGGGGFGGGGGGGGGGGFGGGGGGGGGGGGGGGGGGGGGGGGGGGGGGGGGGGGGG9=DGGDGGGGGGGGGGGGGGDGGFGGGGGGGG:BCFGGCGGGGGGGGGGGGGGGCGGEGGDGGGGGGGFGGGGFDGGFGGGGGCEGFDDF;>(=;DGGGFFFG5C>09FD?DGGG
@M03364:276:000000000-BLYN8:1:1101:12889:9348 2:N:0:1
GGACTACACGGGTTTCTAATCCTGTTTGCTCCCCACGCTTTCGAGCCTCAGTGTCAGTTACAGGCCAGAGAGCCGCTTTCGCCACCGGTGTTCCTCCATATATCTACGCATTTCACCGCTACACCTGGAATTCCACCCCCCTCTACGAGACTCAAGCCTGCCAGTTTCAAATGCAGTTCCCGGGTTGAGCCCGGGGATTTCACATCTGACTTAACAGACCGCCTGCGTGCGCTTTACGCCCAGTAATTCCG
+
CCCCCGGGGGGGGGGGGGGGGGGGGGGGGGGGGGGGGGGGGGGGGDGEFGGGGGGGGGGGGGGGGGGGGFFGGGGGGGGGGGGGGGGGGGGGGGGGGGGGGGGGGFGGGEGGGGGGGGGGDGGGGGGGGGGGFFGGGGEEGGGGGGGGGGE?DGGFGGFFGGGGGGGFGG9ACCFFGGCEGGGGGGGGGGGGGGGG5EFGG77CF4DG77?CFGGF74@=:EE;1:6:0>DFDGGFF?CEC::?CCFFGG<
@M03364:276:000000000-BLYN8:1:1101:22065:9350 2:N:0:1
GGACTACCAGGGTTTCTAATCCTGTTTGCTCCCCACGCTTTCGAGCCTCAGCGTCAGTTACAGACCAGAGAGCCGCCTTCGCCACTGGTGTTCCTCCATATATCTACGCATTTCACCGCTACACATGGAATTCCACTCTCCTCTTCTGCACTCAAGTCTCCCAGTTTCCAATGACCCTCCCCGGTTGAGCCGGGGGCTTTCACATCAGACTTAAGAAACCGCCTGCGCTCGCTTTACGCCCAATAAATCCG
+
CCCCCGGGGGGGGGGGGGGGGGGGGGGGGGGGGGGGGGGGGGGGFGGGGGGGGGGGGGGFGGFFGGGGGGGGGGGGGGGGFGGGGGGGGGGGGG@CFFGGGGGGGGGFGGGGGGGGGGGGGGGG@FGGFFFGGGFGGGGGGFFGGGGGGGGGGCGCFGGGGGGGGFCGGGGGFGGGGFFEDGGGGGGGGGGG>C5CC*BEGCFGFFGG8CCFGG=FFFGFDGB;@ABAFEBFGCGFFFGGGD2>4>44>FC
@M03364:276:000000000-BLYN8:1:1101:26836:9352 2:N:0:1
GGACTACTCGGGTATCTAATCCTGTTTGCTCCCCACGCTTTCGCACCTGAGCGTCAGTCGTTGTCCAGGGGGCCGCCTTCGCCACCGGTATTCCTCCAGATCTCTACGCATTTCACCGCTACACCTGGAATTCTACCACCCTCTACAAGCCTCTAGCCTGCCAGTTTCGAATGCAGTTCCCAGGTTGAGCCCGGGGATTTCACACTCGACTTGACAGACCGCCTGCGTGCGCTTTACGCCCAGTAATTCCC
+
CCCCCGG<<@FDGGGGGGGGGGGGGGFGGG9FCEFGDFGFGGGGEGGG8FCEGGGGGC<,C78,9EFG8,:FC@EGGGGEDGGGB,>@FCFEFFEFF<<,,A=FFFG<@EGGGGGCGGGEGEGGC=FFDGGGG<DFG,,>EFEGFGG9,,@=,@>3,@3DDFC683@;85,8C9DGGFDD3,6><BCF?G?D*85?E:FFFGG:)***1)5*02;1***==EE61:7>?B37DD5<F:E>C3()*:*6:>*
@M03364:276:000000000-BLYN8:1:1101:27915:9358 2:N:0:1
GGACTACTAGGGTTTCTAATCCTGTTCGCTCCCCATGCTTTCGCGCATCAGCGACAGCTACAGGCCACAGAGCTGCCCTCGCCACGGGTGTTCCGTCATATATCCACGCATTTCACCGCTAAACATGGAATTCCACTCGCCTCTTCTGTACTCAAGTCTCCAAGTCTACAACGACCCCCCCCGGGTGAGCCGGGGGCTTACACATCACACTTAAGACACCTCCTGCGCTCGCGTTAAGCCCAATAAATCCG
+
C<CCCA8DFGGFG8FEFCGG9FF96,,,+,6@@FF86C<,,;,86:+8@F98F+@@@8E9,,:,,,,,69C,:,9C8,B<@=:@6+7@FC8B,C,,:CE,AF9,,,,84+4B,,,B,++68+4A,,6AE=,A=,E:,@+++++6,>DF,@E+3,@,,7,@9,,,9,337@9,4@EC:*:*4>E57:*5/+?*=58E=E8+2:+960**20*7**:7*9*2)*0,))(.(.)7))1())+318()*0*.**)
@M03364:276:000000000-BLYN8:1:1101:13248:9433 2:N:0:1
GGACTACAGGGGTTTCTAATCCTGTTTGCTCCCCACGCTTTCGCACCTGAGCGTCAGTCTTCGTCCAGGGGGCCGCCTTCGCCACCGGTATTCCTCCAGATCTCTACGCATTTCACCGCTACACCTGGAATTCTACCCCCCTCTACGAGACTCTAGCTTGCCAGTTTCAAATGCAGTTCCCAGGTTGAGCCCGGGGATTTCACATCTGACTTAACAAACCGCCTGCGTGCGCTTTACGCCCAGTAATTCCG
+
CCCCCGGGGGGGGGGGGGGGGGGGGGGGGGGGGGGGGGGGGGGGGGGGGGGGGGGGGGGGGGGGGGGGGGGGGGGGGGGGGGGGGGGGGGGGFGGGFGGGGGGGGGGGDGGGGGGGGGGGGGEFGGGGGGGFGFFGGGGGGEGGGGF6CCGGGAFGGGGGGGGGGGGGGGGFFCCGFFFGGGGGFGFGGFFGGGGGGGGGGGGGCGGD7CFFGGFGGGGGFGFD1@BFFEDFGGGFB0CCEEBFFGF9F72
@M03364:276:000000000-BLYN8:1:1101:5108:9451 2:N:0:1
GGACTACACGGGTTTCTAATCCTGTTTGCTCCCCACGCTTTCGCACCTGAGCGTCAGTCTTTGTCCAGGGGGCCGCCTTCGCCACCGGTATTCCTCCAGATCTCTACGCATTTCACCGCTACACCTGGAATTCTACCCCCCTCTACAAGACTCTAGCTGACCAGTTTCAAATGCAGTTCCCAAGTTAAGCTCGGGGATTTCACATCTGACTTAATCAACCGCCTGCGTGCGCTTTACGCCCAGTAATTCCG
+
CCCCCGGGGGGGGGGGGGGGGGGGGGGGGGGGGGGGGGGGGGGGGGGGFGGGGGGGGGGGGGGGGGGGGGGGGGGGGGGGGGGCGGGGGGGGGGGGGFGGGGGGG9FDFGGGGGGGGGGGGGGGC:FFGGGGGGCGGGGGGGEGEFAFE3DCC>,@FAE:EGGGGGFGG9FGGGGCDFGGGGFGGG@CC9,>?C>C5CFCG7,+=FD=8CDDGGCCFDDGBGFF?46>0>)75DG<F0CEE)297:@)?C*
@M03364:276:000000000-BLYN8:1:1101:23487:9467 2:N:0:1
GGACTACACGGGTTTCTAATCCTGTTTGCTCCCCACGCTTTCGCACCTGAGCGTCAGTCTTTGTCCAGGGGGCCGCCTTCGCCACCGGTATTCCTCCAGATCTCTACGCATTTCACCGCTACACCTGGAATTCTACCCCCCTCTACGAGACTCTAGCTTGCCAGTTTCAAATGCAGGTCCCAGGTTGAGCCCGGGGATTTCACATCTGACTTAACAAACCGCCTGCGTACGCTTTACGCCCAGTAACTCCG
+
CCCCCG<,,BCEGGGGGG9FAFFA<EFEFFGGGEFGGCC@FFCGC7+EDDGGGGGFEFF6FFCCDGGG<,CC@FGDEE7EEFCBF<BEE+B,?FGGG,9,CEEFGADFD=+8,9,<,6B@FEG8F8=DC8?DE,@,C8DG8EEFDF+@34@?F,,@;EFDGGGCF9,,,3,>EGFA,4DC;9,D>F:,7D6;7/:=CE62:7CCAG+@+77++3>7*2*:=CE((03)(0)75*1-=8E1:819***)29*
@M03364:276:000000000-BLYN8:1:1101:9018:9471 2:N:0:1
GGACTACAGGGGTTTCTAATCCTGTTTGCTCCCCACGCTTTCGCACCTGAGCGTCAGTCTTCGTCCAGGGGGCCGCCTTCGCCACTGGTGTTCCTCCATATATCTACGCATTTCACCGCTACACATGGAATTCCACTCTCCTCTTCTGCACTCAAGTCTCCCAGTTTCCAATGACCCTCCCCGGTTGAGCCGGGGGCTTTCACATCAGACTTAAGAACCCGCCCGCGCCCGCTTTACGCCCAATAAATCCG
+
CCCCCGGDGGEG;CBFFEGGGGGGFGGGGGGGGGGCEGGGGFGG7FEFGDFFGGGGGFFFCG7CFGGGGGGGGGGG@EBFGGGCFGGGGGGEGGGCF@<EFBCCFGGGE7FGGGGGGGGDGGFGGCG,BEDFFGGGAC=FFGGG@>,EFGGGGGF8CF;CFG88FCFGACGCE;DEGGGGCE85@BEG6EF87C*8CGCEGC9+;87CGFGF77FCF**2):704:>3()0>D<5)/8EGE>:@GG@):C7
@M03364:276:000000000-BLYN8:1:1101:15565:9492 2:N:0:1
GGACTACCGGGGTATCTAATCCTGTTTGCTCCCCACGCTTTCGCACCTGAGCGTCAGTCTTTGTCCAGGGGGCCGCCTTCGCCACCGGTATTCCTCCAGATCTCTACGCATTTCACCGCTACACCTGGAATTCTACCCCCCTCTACAAGACTCTAGCCTGCCAGTTTCGAATGCAGTTCCCAGGTTGAGCCCGGGGATTTCACATCCGACTTGACAGACCGCCTGCGTGCGCTTTACGCCCAGTAATTCCG
+
CCCCCGGGG>FGGGGGGGGGGGGGGGFGGGGGGGGGGGGGGGGGCEGGFFGGGGGGGGGGCGGGGGGGGGGGGGEFGGGGGGGGGGGGGFGDGGGGGGGGGGGGGGFFEGGGGGGGGGGGGGGGGGGGGGGGGGGGGGGGGGGGAFGGFGGGGGGGFFGCGGGGGGGGEFFGCFGGFDFGGGGDFGDGCCFGC=CEEEFGGFGFFFGGDGGDFDFGFC=FBGFF15(5(5BDD3C2*45?CE?6:C?5FGC
@M03364:276:000000000-BLYN8:1:1101:3476:9495 2:N:0:1
GGACTACTCGGGTTTCTAATCCTGTTTGCTCCCCACGCTTTCGAGCCTCAGCGTCAGTTACAGACCAGAGAGCCGCCTTCGCCACTGGTGTTCCTCCATATATCTACGCATTTCACCGCTACACATGTAATTCCACTCTCCTCTTCTGCACTCAAGTCTCCCAGTTTCCAATGACCCTCCCCGGTTGAGCCGGGGGCTTTCACATCAGACTTAAGAAACCGCCTGCGCTCGCTTTACGCCCACTAAATGCG
+
CCCCCGGGEEGGGGGGGGGGGGGGGFGGGGGGGGGGGGGGGGGG8FGGGGGGGGGGGGGFGGGFFFE<<FEEGGGGG7FGGGCC@EG8CDFEGGFEGFGGGGGFGGGGGGG>DCGA9BC>EGGGFGGGF<FF=FGFGFD8EF=DDGGDG=@DDGGGDFGGCCFD3CEDG;>FFFG,=FDCEG+8C>>F,>:E5:E5:*;,4=FFFFF=46FFFFGG+;CCAC:@DFFFFFFDDF346(;*:;()*2<)*21
@M03364:276:000000000-BLYN8:1:1101:4292:9500 2:N:0:1
GGACTACAAGGGTTTCTAATCCTGTTTGCTCCCCACGCTTTCGCACCTGAGCGTCAGTCTTCGTCCAGGGGGCCGCCTTCGCCACCGGTATTCCTCCAGATCTCTACGCATTTCACCGCTACACCTGGAATTCTACCCCCCTCTACGAGACTCTAGCTTGCCAGTTTCAAATGCAGTTCCCAGGTTGAGCCCGGGGATTTCACATCTGACTTAACAAACCGCCTGCGTGCGCTTTACGCCCAGTAATTCCG
+
CCCCCGGGGGGGGGGGGGGGGGGGGGGGGGGGGGGGCGGGGGGGGGGGGGGGGGGGGGGGGGGGGFGGGGGGGGGGGGGGGGGGGGGGGGGGGGDGGGGGGGGGGGGGGGGGGGGGGEGGGGFG8FFFGGGGGGGGGFCEGGGGGGGGCGGGGGFGGGGGGG7DFF9DFCGGGGGFEGGGGGGGGGGGGGGCGGGGEGGGCFGFFGGGD7>77FGDF5FG>G>33F>>6DDD3C<AF<8EGDFFGGFAGGD
@M03364:276:000000000-BLYN8:1:1101:22438:9514 2:N:0:1
GGACTACTCGGGTTTCTAATCCTGTTTGCTCCCCACGCTTTCGAGCCTCAGCGTCAGTTACAGACCAGAGAGCCGCCTTCGCCACTGGTGTTCCTCCATATATCTACGCATTTCACCGCTACACATGGAATTCCACTCTCCTCTTCTGCACTCAAGTCTCCCAGTTTCCAATGACCCTCCCCGGTTGAGCCGGGGGCTTTCACATCAGACTTAAGAAACCGCCTGCGCTCGCTTTACGCCCAATAAATCCG
+
CCCCCGGGGGGGGGDFGGGGGGGGGGGGGGGGGGGGGGGGGGGGGGGGGGGGGGGGGGGGGGGGGGGGGGGGGGGGCGGGGGGGGGGGGGGGGGGGGGGGGGGGGGGGGGGGGGGEGGGGGGGC9FGGFFFCGGGGGGGGGGGGGGGG;EGD888DFA=DFFGFGGGGGGGGGFADGGGGE>CEGGCGGGGGGGEGGGGGGDGGFGGGGGGGGFGG7FEGFG>?;FFFFFFF57FAF0EEGF?FFFFFFF9
@M03364:276:000000000-BLYN8:1:1101:25019:9525 2:N:0:1
GGACTACTAGGGTTTCTAATCCTGTTTGCTCCCCACGCTTTCGCACCTGAGCGTCAGTCTTTGTCCAGGGGGCCGCCTTCGCCACCGGTATTCCTCCAGATCTCTACGCATTTCACCGCTACACCTGGAATTCTACCCCCCTCTACAAGACTCTAGCCTGCCAGTTTCGAATGCAGTTCCCAGGTTGAGCCCGGGGATTTCACATCCGACTTGACAGACCGCCTGCGTGCGCTTTACGCCCAGTAATTCCC
+
C@CCCGGGGGGGGGGGGCFFGGFGFFEFGGGGGGGGGGGGGGCCFEGGG8DCG@CFGGGFFGGGGGGGGGGGGGGGGGGGGGEGEEGG>@DAFG,5E<FBFDFGFFGCGC7:EFGGFGGCGGGGGGEF8BGFGGG9,@=CEGGGGGG?E8BDFGGGGGGDGGGF<EEF:58EC>DFGGGGGGGGGCECEDF1;EEDDEF,BCF>FGCDDDDDGFGG=FGG:ED;DFBF:5>@DDG241ACC@<)::8:C:*
@M03364:276:000000000-BLYN8:1:1101:26283:9531 2:N:0:1
GGACTACTGGGGTTTCTAATCCTGTTTGCTCCCCACGCTTTCGCACCTGAGCGTCAGTCTTCGTCCAGGGGGCCGCCTTCGCCACCGGTATTCCTCCAGATCTCTACGCATTTCACCGCTACACCTGGAATTCTACCCCCCTCTACGAGACTCAAGCCTGCCAGTTTCGGATGCAGTTCCCGGGTTGAGCCCGGGGATTTCACATCCGACTTGACAGACCGCCTGCGTGCGCTTTACGCCCAGTCATCCCG
+
CCCCC@FFGGGGGGDGGGGGGGFFGGGFFGGGGDGGGGGGGGGDGGGGGGGGGGGGCEFFFFGGGGCFG@@CCFGGGGGDFGGGFFGGGGGGGGGGG@FDCGGFGGFGGG7CFCAF<+>EGGGGGGGGGGFFFGGFDGGGECGGGGGCE6CFFGG,DCFF@FGFGGGGGGGGGGGFGGG?GGD5F5*4<CGF5CEECEGG=+<DFGFGGGGC:FGDFGGGEGFFB>(8?BFFDC5<?<GCGFFF**8)0**
@M03364:276:000000000-BLYN8:1:1101:25504:9535 2:N:0:1
GGACTACACGGGTTTCTAATCCTGTTTGCTCCCCACGCTTTCGCGCCTCAGCGTCAGTTACAGACCAGAGAGCCGCCTTCGCCACTGGTGTTCCTCCATATATCTACGCATTTCACCGCTACACATGGAATTCCACTCTCCTCTTCTGCACTCCAGTCTCCCAGTTTTGAGTGACCCTCCTCGGTTGAGCCGAGGGCTTTCACACCCAACTTAAGAAACCGCCTGCGCGCGCTTTACGCCCAATAATTCCG
+
CCCCCGGGGGGGGEGGGFGGGGGGGGGGGGGGGGGGGGGGGGGGDGGGGGGGGGGGGGFFGGG,CFGCFGGCF@FGGGGGGGGEB?FGEGGGFEGGGGGGGGGGGGGDGGGGGGGGGGGGEEFGGGGGGGGGGGGGGGGGGGGGFG;EGGGFFFGGDG=DGG8,@D,>@6D@FGGG8FFE:DGGGGCFGGG8*@>C5EFFGGGGFG5*:D4?F88:CD?FFDFFFFFEFFDDCDFFFF:CGEBFGGFFFG6
@M03364:276:000000000-BLYN8:1:1101:22475:9556 2:N:0:1
GGACTACCAGGGTTTCTAATCCTGTTTGCTCCCCACGCTTTCGAGCCTCAGTGTCAGTTACAGGCCAGAGAGCCGCTTTCGCCACCGGTGTTCCTCCATATATCTACGCATTTCACCGCTACACATGGAATTCCACTCTCCTCTTCTGCACTCAAGTCTCCCAGTTTCCAATGACCCTCCCCGGTTGAGCCGGGGGCTTTCACATCAGACTTAAGAAACCGCCTGCGCTCGCTTTACGCCCAATAAATCCG
+
CCCCCF8CFEFD<FCFCFGGGGGGGCFFEFGGDGGGGGDGFFG@FFGGGGGGGFFFGGGGGGGGGFFFCFFGGGGGDGGGGG7:FG+>FCCFFF;FCGGGGGGGGGGGGEFCCGFGFCFGDGGGF,FGF5CFFGGGFGGGGFGGDEGGGGFGGG,DF9EFCFFGDCCE@EFGGGGDFF6>EEECGGG?FGGGEGGGGGGGD>E788DC6<CDGCGCGFF6BDEFFFFF@EFBD<FFF?DEGF?4<GFDGGC
@M03364:276:000000000-BLYN8:1:1101:2674:9569 2:N:0:1
GGACTACACGGGTTTCTAATCCTGTTCGCTCCCCACGCTTTCGAGCCTCAGCGTCAGTTACAGACCAGAGAGCCGCTTTCGCCACCGGTGTTCCTCCATATATCTACGCATTTCACCGCTACACATGGAATTCCACTCTCCCCTTCTGCACTCAAGTTGTACAGTTTCCAAAGCACACAATGGTTAAGCCACTGCCTTTTACTTCAGACTTATACAACCGCCTGCGCTCGCTTTACGCCCAATAAATCCGG
+
CCCCCGGGGGDGGGGGGGGGGGGGGG9CFGGGGGGGGGGGGGGFDGGGFGGGGGGGGGFGG9FCFGGGCFF>FGGG@FFGGGGGGFGGGGGGGGGGGFGGGFGGGGGGGGGGGGGGGGGGGEGGGGGGFF<FGGGGGG9FGDGG886EFGGGGGGGBF,@9EDDGGGG:EGBFG8,5A@FFFFCGFGFFCE,,@E@CFFF+AACB++5;CFDC+=:FGEE>C5(5)-0().:9F7C80CEE>DFFGF?DD>
@M03364:276:000000000-BLYN8:1:1101:7607:9583 2:N:0:1
GGACTACTGGGGTTTCTAATCCTGTTTGCTCCCCACGCTTTCGCACCTCAGTGTCAGTATCAGTCCAGGTGGTCGCCTTCGCCACTGGTGTTCCTTCCTATATCTACGCATTTCACCGCTACACCTGGAATTCTACCCCCCTCTACGAGACTCAAGCTTGCCAGTTTCAAATGCAGTTCCCAGGTTGAGCCCGGGGATTTCACATCTGACTTAACAAACCGCCTGCGTGCGCTTTACGCCCAGTAATTCCG
+
CCCCCGGGGGGGGGGGGGGGGGGGGGGGGGGGGGGGGGGGGGGGGGGGGGGGGGGGGGGGGGGGGGGGGGGGGGGGGGGGFFGDGGGGGGGGGGGGGGGGGGGGGGGGGGGGGGGGGGGGGGGGGGGF@FGGGGGGGGGFGGGGEGGGGGGGGGGGGGGFGGGGGGGGGGGGGGGGFGGGGFFFGGGGGGGGGGGGGGGGGGGGFGGGGGGGGDFGGGGCDDDFFFFF@FFFGGCEFFGGEE0=>*92CG6
@M03364:276:000000000-BLYN8:1:1101:18923:9591 2:N:0:1
GGACTACACGGGTTTCTAATCCTGTTTGCTCCCCACGCTTTCGCACCTGAGCGTCAGTCTTCGTCCAGGGGGCCGCCTTCGCCACCGGTATTCCTCCAGATCTCTACGCATTTCACCGCTACACCTGGAATTCTACCCCCCTCTACGAGACTCAAGCCTGCCAGTTTCGGATGCAGTTCCCGGGTTGAGCCCGGGGATTTCACATCCGACTTGACAGACCGCCTGCGTGCGCTTTACGCCCAGTAATTCCG
+
CCCCCGGGGGGGGGGGGGGGGGGGGGGGGGGGGGGGGGGGGGGGGGGGFGGGGGGGGGFGGGGGGGDGCEGGGGGGGGGGGGGGGGGGEFGGGGGGGGGGGGGGGGGFGGGGGGGGGGGGGGGGGGGGGGGGGGGGGGCFGGGGFGFGDGGFGGGGGGGGGGGGGGGGGEEEGGGGGGGGCEGECEGGGGGGGGGGG5CCFGGGCFGGDGGGGGGGGGGGFC><?F>F?EFFGDFAB:EGGD0@CCFBGG7
@M03364:276:000000000-BLYN8:1:1101:14999:9598 2:N:0:1
GGACTACCAGGGTATCTAATCCTGTTTGCTCCCCACGCTTTCGCACCTGAGCGTCAGTCTTCGTCCAGGGGGCCGCCTTCGCCACCGGTATTCCTCCAGATCTCTACGCATTTCACCGCTACACCTGGAATTCTACCCCCCTCTACGAGACTCAAGCTTGCCAGTTTCAAATGCAGTTCCCAGGTTGAGCCCGGGGATTTCACATCCGACTTGACAGACCGCCTGCGTGCGCTTTACGCCCAGTAATTCCG
+
CCCCCGGGGGGGGGGGGGGGGGGGGGGGGGGGGGGGGGGGGGGGGGGGGGGGGGGGGGGGGGGGGGGGGGGGGGGGGGGGGGGGGGGGGGGGGGGGGGGGGGGGGGGGGDGGFGGGGGGGGGGGGGGGGDGGGGGGGGGGGGGGGGGGGGGGF8EAEGGGGGGGGGGGGCGGGGGGGGGGGGGFFGGGFFGGGGGGEGGGFFGGFFGGGGGGGGGGFGGGFGF0<FFB?DFEGGCAFFGGGDBFGGFBFG0
@M03364:276:000000000-BLYN8:1:1101:18657:9602 2:N:0:1
GGACTACAGGGGTATCTAATCCTGTTTGCTCCCCACGCTTTCGAGCCTCAGCGTCAGTTACAGACCAGAGAGCCGCCTTCGCCACTGGTGTTCCTCCATATATCTACGCATTTCACCGCTACACATGGAATTCCACTCTCCTCTTCTGCACTCAAGTCTCCCAGTTTCCAATGACCCTCCCCGGTTGAGCCGGGGGCTTTCACATCAGACTTAAGAAACCGCCTGCGCTCGCTTTACGCCCAATAAATCCG
+
CCCCCGGGGGGGGGGGGGGGGGGGGGGGGGGGGGGGGGGGGGGGGGGGGGGGGGGGGGGGGGGGGGGGGGGGGGGGGGGGGGGGGGGGGGGGGGGGGGGGGGGGGGGGGGGGGGGGGGGGGGGGGGGGGGGGGGGGGGGGGGGGGGGGGGGGGGGGGGGGFGGGDFGGGGGFFGGGGGGGGGGGGGGGGGGGGGGGGGGGGGGGFGGGGGGGGGGFG5FGDGFFFFFFFDDDGGDAFFGGGFFFGG?4CGC
@M03364:276:000000000-BLYN8:1:1101:22940:9604 2:N:0:1
GGACTACCAGGGTTTCTAATCCTGTTTGCTCCCCACGCTTTCGCACCTGAGCGTCAGTCTTCGTCCAGGGGGCCGCCTTCGCCACCGGTATTCCTCCAGATCTCTACGCATTTCACCGCTACACCTGGAATTCTACCCCCCTCTACAAGACTCTAGCTTGCCAGTTTCAAATGCAGTTCCCAAGTTAAGCTCGGGGATTTCACATCTGACTTAACAAACCGCCTGCGTGCGCTTTACGCCCAGTAATTCCC
+
CCCCCGGGGGGGGGGGGGGGGGGGGGGGGGGGGGGGGGGGGGGGGGGGGFGGGGGDEGCGGGGGGGGFGGGGGGGGGGGGGGGGGGGGGGDDGGFGDFGGGFCGGGGGGGGGGGGGGGGGGGFGGGGGGGGGGGGGGGFGGGGGGGGGFFGGGGGGGGFFFFCFFGGGGGGGGFCFDGGGGGGGGFEFFDGGGGGGECCGC+:8BGFF>C7CGGGGGGGGEGB?DFFA@DEFD3C>F:EEEB<F7CF<7D*
@M03364:276:000000000-BLYN8:1:1101:14880:9613 2:N:0:1
GGACTACTGGGGTTTCTAATCCTGTTTGCTCCCCACGCTTTCGCACCTGAGCGTCAGTCTTCGTCCAGGGGGCCGCCTTCGCCACCGGTATTCCTCCAGATCTCTACGCATTTCACCGCTACACCTGGAATTCTACCCCCCTCTACGAGACTCAAGCTTGCCAGTTTCAAATGCAGTTCCCAGGTTGAGCCCGGGGATTTCACATCTGACTTAACAAACCGCCTGCGTGCGCTTTACGCCCAGTAATTCCG
+
CCCCCGGGGGGGGGGGGGGGGGGGGGGGGGGGGGGGGGGGGGGGEGGGGGGGGGGGGGGGGGGGGGGGGGGGGGGGGGGGGGGGGGGGGGGGGGGGFFGGGGGGCFGGGGGGFGGGGFGDFGFGGGGFF<FGGGGGFGGEGGGGGGGGGGGGGGGGGGGGGGGGGGGGGFFGGGGFCCGGFFGFFGGGGGGFCEGGGGGGGGGGFGGCFGGDFGGGGGGFB5ADBFFE:3>>DDC<F:EGGFFFG7?>FF*
@M03364:276:000000000-BLYN8:1:1101:11708:9614 2:N:0:1
GGACTACTGGGGTATCTAATCCTGTTTGCTCCCCACGCTTTCGAGCCTCAGCGTCAGTTACAGACCAGAGAGCCGCCTTCGCCACTGGTGTTCCTCCATATATCTACGCATTTCACCGCTACACATGGAATTCCACTCTCCTCTTCTGCACTCAAGTCTCCCAGTTTCCAATGACCCTCCCCGGTTGAGCCGGGGGCTTTCACATCAGACTTAAGAAACCGCCTGAGCTCGCTTTACGCCCAATAAATCCG
+
CCCCCGFGEFGEGGGFGGGGGDGGGGGGGGGFFGFGGGEGGGGDFCGFFDGGGGGGGGGGGGC<FFGGGD@FFFGGGGGGGGGEF=FFG8EFGGGGGGFGGGGFEGGGGGFGGGGGGGGGEEGGGGGGGGGGGGCFAFCDGGGGGGGGGGGGG8EFFFFFFDCEF9@;,@@BFF8F8DFECCG8FEGGGDGGGGGDEEFGG8,+:CCFGFGC+41;FFFG3=DD1),6))2>GDD4;2EGGEFFGG*::CC
@M03364:276:000000000-BLYN8:1:1101:20118:9638 2:N:0:1
GGACTACCAGGGTATCTAATCCTGTTTGCTCCCCACGCTTTCGCACCTGAGCGTCAGTCTTTGTCCAGGGGGCCGCCTTCGCCACCGGTATTCCTCCAGATCTCTACGCATTTCACCGCTACACCTGGAATTCTACCCCCCTCTCCGAGACTCAAGCCTGCCAGTTTCGGATGCAGTTCCCGGGTTGAGCCCGGGGATTTCACATCCGACTTGACAGACCGCCTGCGTGCGCTTTACGCCCAATAAATCCG
+
CCCCCGGGEGGGGGGGGGGGGGGGGGGGGGGGGGGGGGGGGGGE7FGGEGGGGGGGGGFGDFGEFGGGCE:FGGGGGGGGGGGGGGGGGGGGGGGGGGGGGCFGGGGGGGGGGGGGGGGGGGGGGGGGGGGGGGGGBF6FEECF,D>@+@EGGGGG9DC:FGGGFFFGGEEGGGGD?EEG@EEEGC*0AFFCEG*8>EGGF+++32;<3>D<CFDGG5C5):7(,)(783.5D5CB?1EG*7()9C64C*7
@M03364:276:000000000-BLYN8:1:1101:17044:9644 2:N:0:1
GGACTACTCGGGTTTCTACTCCTGTTTGCTCCCCACGCCTTCGCACCTGACCGCCAGGGACAGACCAGAGAGGCGCCTTCCCCCCTGGTCTTCCTCCATATGGCTAAGCACTTCCGCGCTGCACATGGAATTCGACTCTACTCTTCTGCACGCAAGTCTCCCAGTTTCCAATGACACTCCCCGGTTGAGCCGGGGGCTTCCACATCGGACTTAAGAGACCGCCTGGGCACGGTTTCCGCGCAATAAGTCGG
+
----ACF@@F,@66,CFC,EC,,6-C,E6;E@,BEFE7,68,CF:6CD<E,67+8+@,,:,66CEF8,,,,,,B7F::,E,9E+8:<74,,55C4F<D<BC,,,@,5,BF,,5,,+4@@E+@?4E,,3B,C,>+CF7+6,83D+6CDDD86++@+@@,7,3@,:88,5;;3@@BF7,,4@:C*>FCE,,?28588***3**+2*)6***/)*0*2**2*1./81()4)(0))/97)*,*1:7():>*-**9
@M03364:276:000000000-BLYN8:1:1101:16033:9646 2:N:0:1
GGACTACTGGGGTTTCTAATCCTGTTTGCTACCCATGCTTTCGAGCCTCAGCGTCAGTTACAGACCAGACAGCCGCCTTCGCCACTGGTGTTCTTCCATATATCTACGCATTTCACCGCTACACCTGGAGTTCCACTGTCCTCTTCTGCACTCAAGTTTCCCAGTTTCCGCTGCACTTCTCCGGTTGAGCCGAAGGCTTTCACATCAGACTTAAGAAACCGCCTGCGCTCGCTTTACGCCCAATAAATCCG
+
8BCCCFEFGGECG:;CFEFG@C6;-@C66;,,6C;C<EF@,<F@FGCEF@<FC@FGCGG<@<FC,6C<<F8EFGGG@:CDFGC@F@CFCAFFGE;BFGCA@F4,;,,9+4BC?5?C?7CE7CF,,A<A,=F=4?EFG@,5@D=9DG,4E,,=>,@DG9>D=EFGGFFEG>+8CECFF?FG,3+3C8+@9@D3+@6C9E3,<2EB97C5FD5@>+:+8CC6*1?-9F=)(8B>D759C0*85)/;<:=EG*>
@M03364:276:000000000-BLYN8:1:1101:16154:9650 2:N:0:1
GGACTACTCGGGTATCTAATCCTGTTTGCTCCCCACGCTTTCGAGCCTCAGCGTCAGTTACAGACCAGAGAGCCGCCTTCGCCACTGGTGTTCCTCCATATATCTACGCATTTCACCGCTACACATGGAATTCCACTCTCCTCTTCTGCACTCAAGTCTCCCAGTTTCCAATGACCCTCCCCGGTTGAGCCGGGGGCTTTCACATCAGACTTAAGAAACCGCCTGCGCTCGCTTTACGCCCAATAAATCCG
+
CCCCCGGGGGGGGGGGGGGGGGGGGGGGGGGGGGGGGGGGCGGGGGGFGGGGGGGGGGGGGGGGGGGGGGGGGGGGGGGGGGGGGGGGGGGGGGGGGGGGGGGGGGGGGGGGGGGGGGGGGGGGGGGGFGGGGGGGGGGGGGGGGGGGGGGGGGGGGGGGDGGGGGGGGGGGGGGGGGEGGGEEGGCFGGGGGGGDEGGGFGGGFGGF46DDGGGGGCDFEGFF@FFFFFDBGGGFFFGGGF?FGFFAGG<
@M03364:276:000000000-BLYN8:1:1101:13889:9660 2:N:0:1
GGACTACACGGGTATCTAATCCTGTTTGCTCCCCACGCTTTCGCACCTGAGCGTCAGTCTTTGTCCAGGGAGCCGCCTTCGCCACCGGTGTTCCTCCAGATCTCTACGCATTTCACCGCTACACTTGGAATTCCACCTCCCTCTCCGAGACTCAAGCCTGCCAGTTTCAAATGCAGTTCCCGGGTTGAGCCCGGGGATTTCACATCTGACTTAACAGACCGCCTGCGTGCGCTTTACGCCCAGTAATTCCG
+
CCCCCGG<8FFGFEGGGGGGGFGGGGGGGGGGGGGGGGGGGGGG7:FG<FCFGGGGGG9F,@FFGGGFF,,8FGGGGGGGGGGGG8FCG+BFGGGFGE,BF<EGGGGGE=FEGGGGGCEGCCFG9,:=FFFGGCBF@8EFGGGG,@>+6@ECFGGG,+@EDGFFFFFC,EAEEGG9DFGFGGGDGGGGGGGGECG>EEGGGGGGFGCGFGGGF>F+2>FGFGEF1510()55<GG>F<CG=3067DFFGGC
@M03364:276:000000000-BLYN8:1:1101:23874:9662 2:N:0:1
GGACTACTGGGGTTTCTAATCCTGTTTGCTCCCCACGCTTTCGCACCTGAGCGTCAGTCTTCGTCCAGGGGGCCGCCTTCGCCACCGGTATTCCTCCAGATCTCTACGCATTTCACCGCTACACATGGAATTCCACTCTCCTCTTCTGCACTCCAGTCTCCCAGTTTTGAGTGACCCTCCTCGGTTGAGCCGAGGGCTTTCACACCCAACTTAAAAGACCGCCTGCGCGCGCTTTACGCCCAATAATTCCG
+
CCCCCGGGGGGGGGGGGGGGGGGGGGGGGGGGGGGGGGGGGGGGGGGGFGGGGGGGGGGGGGGGGGGGGGGGGGFGGGGGGGGGGGGGGGGGGGGGGGGGGGGGGGGGGGGGGGGGGGGGGGGGGGGGFEGGGGGGGGGGGGGGGGGFGGGGGGGGGGFGGGGGGFGGG8CGGGGGGGGGGGGGGGGFCGGE5CEGGGGGGGGGFGGGDGGGDGFFG<FGEGE<@FFF;FFFGGG<F?>EGF:FGGF<FG*
@M03364:276:000000000-BLYN8:1:1101:22804:9663 2:N:0:1
GGACTACCCGGGTATCTAATCCTGTTCGCTCCCCACGCTTTCGAGCCTCAGCGTCAGTTACAGACCAGAGAGCCGCTTTCGCCACCGGTGTTCCTCCATATATCTACGCATTTCACCGCTACACATGGAATTCCACTCTCCCCTTCTGCACTCAAGTTGTACAGTTTCCAAAGCACACAATGGTTAAGCCACTGCCTTTTACTTCAGACTTATACAACCGCCTGCGCTCGCTTTACGCCCAATAAATCCGG
+
CCCCCGEGGGGGGGGGGGGGGGGGGG9FGGGGGGGGGGGGGGGGGGGGGGEGGEGGGGGGGGGAFGGGECGGGGGGFGGGGGGGG@FGGGGGGGGFGGGGGGGFGGGFGGGDFFGGGGGGGGGGGFCFFFGGGGCEFGGGGFCFGGGGGGGCGGGG@D>FGGGGDFGGGGGGGCFEFGECFGGGG9,55@F>CEEGFGGF>7AFFDDF43CC99=DCGDEF*:6@D549;A:FGD<8(8CE:34>>65CDD
@M03364:276:000000000-BLYN8:1:1101:24204:9696 2:N:0:1
GGACTACCAGGGTTTCTAATCCTGTTTGCTCCCCACGCTTTCGCACCTGAGCGTCAGTCTTTGTCCAGGGGGCCGCCTTCGCCACCGGTATTCCTCCAGATCTCTACGCATTTCACCGCTACACCTGGAATTCTACTCCCCTCTACGAGACTCTAGCTTGCCAGTTTCAAATGCAGTTCCCAGGTTGAGCCCGGGGATTTCACATCTGACTTAACAAACCGCCTGCGTGCGCTTTACGCCCAGTAATTCCG
+
CCCCCGE@<CCGEFGFGGGGFGFDEGGGGDGFFGGDGGGCFCFEGGGGGCGGGGGDGEFFFFGEEGGGGGDGEEGGDCCDFGGGGGGGGGGGGFFFFGGFGGGGGGFFGEFGGFGGGGGE7C=FDFGGFFGGGFFG,>BCCFGGGGGC7+@8FAFFGF,,@DFGEGGGGCGGGGGGGGGCEEG*7>:CFDC:C8CE*:CGGDFGF*:FDGFFFGF7>DFFE5A@;F>>;>>>G<C44,AECD8?FCFFG:C
@M03364:276:000000000-BLYN8:1:1101:5943:9697 2:N:0:1
GGACTACAGGGGTTTCTAATCCTGTTTGCTCCCCACGCTTTCGAGCCTCAGCGTCAGTTACAGACCAGAGAGCCGCCTTCGCCACTGGTGTTCCTCCATATATCTACGCATTTCACCGCTACACATGGAATTCCACTCTCCTCTTATGCACTCAAGTCTCCCAGTTTCCAATGACCCTCCCCGGTTGAGCCGGGGGCTTTCACATCAGACTTAAGAAACCGCCTGCGCTCGCTTTACCCCCAATAAATCCG
+
@@<ACGGGGCG:@@@FG@9ECFEFFGGFCFEFDF8CCFDFDEG<@F@E8E<C@FE::FD@CFEDFCAD@<EC<E:FBF@EB7FCC=8FF8EFF9;E,4:@F9;<EF,AFEC@A?EFFF76:@,E9,CFB?FCGGFG9,,7@,6?4,6@,@,=DDDFFDD;EGGDGGGGGGFC8DGFF?FGEEEGGGCFGGGGCGGGEECFD:CFAF8DGGGGFG7;7DCCDGD7(;3>BDF>CCFF*)2;576>GFF>FFD
@M03364:276:000000000-BLYN8:1:1101:27332:9707 2:N:0:1
GGACTACCGGGGTTTCTAATCCTGTTTGCTCCCCACGCTTTCGCACCTGAGCGTCAGTCTTTGTCCAGGGGGCCGCCTTCGCCACTGGTGTTCCTCCATATATCTACGCATTTCACCGCTACACATGGAATTCCACTCTCCTCTTCTGCACTCCAGTCGCCCACTTTTGAGTGACCCTCCTCGGTTGAGCCGAGGGCTTTCCCACCCAACTTAACAGCCCGTCTTCCCTCGCTTTACGCCCAACAAGTCCG
+
-A@CCFFFFE:F:@,66,,C<CCCC9,C,FFG,BE@CC@FFAGCCGG@C@C8+7@:CE,CFFG9F<,CFEEFC@:FGE@E=F::FFEF5E,BFGGAFAFEA995;DB?F>++9EDF,CFGGFF<F@EDB,A:FDFF98=D8DG9,@CE,@B=,>8==3+>>E6+,,7,;3@BGEFC,,@*,@C*688?9CCE*=C85<B,02+*2*9<53C>7@+;7*3*)*)((3)0)7579/9<B:DGDDF:5/).:*1
@M03364:276:000000000-BLYN8:1:1101:20284:9720 2:N:0:1
GGACTACCGGGGTTTCTAATCCTGTTTGCTCCCCACGCTTTCGAGCCTCAGCGTCAGTTACAGACCAGAGAGCCGCCTTCGCCACTGGTGTTCCTCCATATATCTACGCATTTCACCGCTACACATGGAATTCCACTCTCCTCTTCTGCACTAAAGTCTCCCAGTTTCCAAGGACCCTCCCCGGTTGAGCCGGGGGATTGCACATCAGACTTAAGAAACCGCCTGCGGTAGCTTAACGCCCAATCATTCCG
+
CCC@<FFDFGGECF,6<,@@F9<FFGG@@FDAF;FCEBFGCF@F87:@F<@EFF,:FC6CC,CD@,EF@<866C@@+8BCD=BC@FG8C?FCGGFFGFA?FEA5;,,4++8B<,9?,?FCF7=?F8F<E<,A=,@FFFDFFFGG9,,,,=33,6D,36,@=BE8,,@E8;;,+,6356D3@++5@B>?@D,@E>**/*:,0@C++22;*20++@:1:0A0)::11;9)(.0)*:*)*45**71.*0*)229
@M03364:276:000000000-BLYN8:1:1101:15033:9735 2:N:0:1
GGACTACCGGGGTTTCTAATCCTGTTTGCTCCCCACGCTTTCGAGCCTCAGCGTCAGTTACAGACCAGAGAGCCGCCTTCGCCACTGGTGTTCCTCCATATATCTACGCATTTCACCGCTACACATGGAATTCCACTCTCCTCTTCTGCACTCAAGTCTCCCAGTTTCCAATGACCCTCCCCGGTTGAGCCGGGGGCTTTCACATCAGACTTAAGAAACCGCCTGCGCTCGCTGTACGCCCAATAAATCCG
+
CCCCCGGGGGGGGGGGGGGGGGGGGGGGGGGGGGGGGGGGGGGGGGGGGGGGGGGGGGGGGGGGGGGGGGGGGGGGGGFGGGGGGGGGGGGGGGGGGGFGGGGGGGGGGGGGGGGGGGGGGGGGGGGFFFFGGGGGGGGGGGGGGGGGGGGGGCFG@EDDDF??FFGG:DFGGGGGG8DDGGGGGGGFGGFEEGGGGGFFG7271;DGFFGGFGGGCDGGFG3;1AB>0>BFG*>AF?EGGE:5D7@<?FC
@M03364:276:000000000-BLYN8:1:1101:25140:9752 2:N:0:1
GGACTACCCGGGTTTCTAATCCTGTTTGCTACCCATGCTTTCGAGCCTCAGCGTCAGTTACAGACCAGACAGCCGCCTTCGCCACTGGTGTTCTTCCATATATCTACGCATTTCACCGCTACACCTGGAATTCTACCCCCCTCTACGAGACTCTAGCTTGCCAGTTTCAAATGCAGTTCCCAGGTTGAGCCCGGGGATTTCACATCTGACTTAACAAACCGCCTGCGTGCGCTTTACGCCCAGTACTTCCG
+
CCCCCGGGGGG>F@FFGGDGGGGGGGG<FFCFGGGGGGGCFGGFFGGGGGGGGGGGGGGFGGGGGCDGEGGGGFGGGG@EGGDEGGGG?FFGGGGFGGFGGGGGGGCFE>BFGD,@<FGGFGGGFGGGF<FGGGGGGGGGGGGGGGDEGGG8FGCCCFD8B==CFE9@AFF9A=FGAFGGGGGCGFFFFFGFE*@C7EG,=DGFA9DG+:7=7++1:*4CEGF?DF9:1:>>C38;=@GDG>:9D*7<7>7
@M03364:276:000000000-BLYN8:1:1101:11529:9753 2:N:0:1
GGACTACAGGGGTATCTAATCCTGTTTGCTCCCCACGCTTTCGCACCTGAGCGTCAGTCTTCGTCCAGGGGGCCGCCTTCGCCACCGGTATTCCTCCAGATCTCTACGCATTTCACCGCTACACCTGGAATTCTACCCCCCTCTACGAGACTCAAGCTTGCCAGTTTCAAATGCAGTTCCCAGGTTGAGCCCGGGGATTTCACATCTGACTTAACAAACCGCCTGCGTGCGCTTTACGCCCAGTAATTCCG
+
CCCCCGGGGGGGGGGGGGGGGGGGGGGGGGGGGGGGGGGGGGGGGGGGGGGGGGGGGGFGGGGGGEEGGGGGGGGGGGGGGGGGGGGGGGGGGGGGGGGGGGGGGGGGGGGGGGGGGGGGGGGGFGGGFDGGGGGGGGGGGGGGGGGGGCEGGGGGGGGGGGGGGFFGGGGGGGGFFEGGGFFGGGGGGGGGEGGG5ECFC7=>AFFGDCFGGGGFGCFG>GFFFF>FBBDEGGGFFBGGGFFFC>@>GG*
@M03364:276:000000000-BLYN8:1:1101:10808:9765 2:N:0:1
GGACTACACGGGTTTGTAATCCTGTTTGCTCCCCACGCTTTCGCACCTGAGCGTCAGTCTTTGTCCAGGGGGCCGCCTTCGCCACCGGTATTCCTCCAGATCTCTACGCATTTCACCGCTACACCTGGAATTCTACCCCCCTCTACAAGACTCTAGCCTGCCAGTTTCGAATGCAGTTCCCAGGTTGAACCCGGGGATTTCACATCCTACTTGACAGACGGCCTGCGTGCGCTTTACGCCCCGTAATTCCG
+
C<A-BF8E,-@+@CF,;<CCC6<FECF8,E@FF;EC+@FFG9C,BC@@@,EC@F@,8C9FFFEFFCFAEEE++866+8BE<:4=,4=+8@EF<9EC:<B<AF;ED,?DC:EEGAE55@F64C9:8,,3FDFFEEGG,D8F+=CFGGG?,@>?D9D9;,@8>,D8@;F;EGGGGCC7,ECA9D6*<,DC,681/4**7C?F7@91+2>6C*;:77<:C<@*)1.6=@>03)8<DGG2=(*/*)-.)/547C9
@M03364:276:000000000-BLYN8:1:1101:9522:9770 2:N:0:1
GGACTACTGGGGTTTCTAATCCTGTTTGCTCCCCACGCTTTCGCACCTGAGCGTCAGTCTTTGTCCAGGGGGCCGCCTTCGCCACCGGTATTCCTCCAGATCTCTACGCATTTCACCGCTACACCTGGAATTCTACCCCCCTCTACAAGACTCTAGCTGACCAGTTTCAAATGCAGTTCCCAAGTTAAGCTCGGGGATTTCACATCTGACTTAATCAACCGCCTGCGTGCTCTTTACGCCCAGTAATTCCC
+
CCCCCGGGGGGGGGGGGGGGGGFGGGGGGGGFGGGGGGGEGGGGGGGGGGGGGGGGGGGGGGGGGFFGFGGGGGGGGGGGGGGGGGGGGGGGDGCFGGGFGGGGGF<FEGDFGGGGGGGGGGGGGGGGGGGGGGGGGGGGGGGGGGGGGCFCGGFGGGGGGGD8<EGGGG9CFFFFFFGGGDGFGFGG?C,,=E>EDGGGC8?C=CF7CGGGGD+;FFFGFD)(:A05()):7DGB?:EGGF?):C=4?F*
@M03364:276:000000000-BLYN8:1:1101:8306:9773 2:N:0:1
GGACTACCCGGGTTTCTAATCCTGTTTGCTCCCCACGCTTTCGAGCCTCAGCGTCAGTTACAGACCAGAGAGCCGCCTTCGCCACTGGTGTTCCTCCATATATCTACGCATTTCACCGCTACACATGGAATTCCACTCTCCTCTTCTGCACTCAAGTCTCCCAGTTTCCAATGACCCTCCCCGGTTGAGCCGGGGGCTTTCACATCAGACTTAAGAAACCGCCTGCGCTCGCTTTACGCCCAATAAATCCG
+
CCCCCGGGGGGGGGGGGGGGGGGGGGGGGGGGGGGDGDEGGGGGGGGGGGGGGGGGGGGGGGGGGGGGGGGGGGGGGGGGGGGGGGGGEGFGGGGGGGGGGGGGFEGGGGGGGGGGGGGGDCDGGGGGFFGGGGFGGGGGGGGGGGGGFGGF@,@DEGGGGGGGGGGGGGGGGGFCFGGGCBEGGGGGGGDEGGGEEEGG>FGFFG8CDGGGGGGGGGGGFGAD?43>>FFFGGGF?2EGD@:>GFF<C79
@M03364:276:000000000-BLYN8:1:1101:11308:9774 2:N:0:1
GGACTACCCGGGTATCTAATCCTGTTTGCTACCCATGCTTTCGAGCCTCAGCGTCAGTTACAGACCAGACAGCCGCCTTCGCCACTGGTGTTCTTCCATATATCTACGCATTTCACCGCTACACATGGAGTTCCACTGTCCTCTTCTGCACTCAAGTCTCCCAGTTTCCAATGACCCTCCCCGGTTGAGCCGGGGGCTTTCACATCAGACTTAAGAAACCGCCTGCGCTCGCTTTACGCCCACTAAATCCG
+
CCCCCGGGGGGGGGGGGGGGGGGGGGGGGGGGGGGGGGGGGGGGGGGGGGGGGGGGGGGGGCGGGGGGGFGGGGGGGGGGGGGGGGGGGGGGGGGGGGGGGGGGGGGGEGGGGGGGFGGEGGGGGGGGGGGGGGGGFDGFFGGGGAFGGGGG,,@FGF4@BEFGGGGGGGGGGGFEFGDCGGGGGGEG7@FECEGGGGGGGFGF>CFFGGGF>FGGDGG63C300.:>6>DFDGC69(CCE<(8CCFDGGD
@M03364:276:000000000-BLYN8:1:1101:25672:9775 2:N:0:1
GGACTACTAGGGTTTCTAATCCTGTTTGCTCCCCACGCTTTCGTACCTGAGTGTCAGTCTTTGTCCAGGGGGCCGCCTTCGCCACCGGTATTCTTCCAGAGATCTACGCATTTCACCGCTACACTAGGAATTCTACCTTCCTCTACAAGACTCTAGCTGACCAGTTTCAAATGCATTTCCCAAGTTAATCTCGGTGATTTCACATCTGACTTAATCAACCGCCTGCGTGCGCTTTACGCCCAGTACTTCCG
+
-9A<,FC<FCDAEFF<CFEE,;<<FFCF<CF<9C6C+@F,,CF,CD@A;C,;;CF,<F@E9CEG<<@C,,87+::F@FGGF:6,,BCEEGFFF945,,,5,4CA@?F@:?:BEF<B,+@CB4,,,,7E,EFGF<E,8,,A,@,?=@,=,6,A,EDC@F,@=,DD>DGDCDFF=;8,@DFE9,@8>;3@,5>978+4*3@;79EC+2?8+5<=75=BD*:75795(;>5(5))28DFF6>*/>(;D7;9CC*
@M03364:276:000000000-BLYN8:1:1101:5214:9786 2:N:0:1
GGACTACACGGGTTTCTAATCCTGTTTGCTCCCCACGCTTTCGAGCCTCAGCGTCAGTTACAGACCAGAGAGCCGCCTTCGCCACTGGTGTTCCTCCATATACCTACGCATTTCACCGCTACACATGGAATTCCACTCTCCTCTCCTGCACTCAAGTCTACCAGTTTCCAATGCATACAATGGTTGAGCCACTGCCTTTTACACCAGCCTTAATAAACCACCTGCGCTCGCTTTACGCCCAATAAATCCGG
+
CCCCCGE@<FGDFGGG9FGGGGFFGGFGDFFGGGGGGGGGGFC8FFFFGGG@@FDCFECEF@<FGFCEDGGGFGGG:FGFFGD:FFGFFEGDFDDG?,?FGG,9CFFGDDFGGGGGE774CC9AEFFFGAF@F<@=>EDGEF=+@F9BF?B?DG=9@E;DFFFCEF,EFGEAF8D=EFGEGF?BEEFGGGC:98,@FGGG@FDFF5;*<?*7CEFF7:,:@EA))*5)6/;BGFGC49EGC5@);C=64CC
@M03364:276:000000000-BLYN8:1:1101:19715:9791 2:N:0:1
GGACTACCAGGGTTTCTAATCCTGTTTGCTCCCCACGCTTTCGAGCCTCAGTGTCAGTTACAGACCAGAGAGCCGCCTTCGCCACTGGTGTTCCTCCATATATCTACGCATTTCACCGCTACACATGGAATTCCACTCTCCTCTTCTGCACTCCAGTCTCCCAGTTTTGAGTGACCCTCCTCGGTTGAGCCGAGGGCTTTCACACCCAACTTAAGAAACCGCCTGCGCGCGCTTTACGCCCAATAATTCCG
+
CCCCCFFGGGGGGGGGGGGGGGGGGGGGGGGGGGGGGGGGGGGGGGGGGGGGGGGGGGGGGGGGGGGGGGFGGGGGGGGGGGGGGGGGGGGGGGGGGGGGGGGGGGGGGGCFGGGGGGGGGGGD9FGGE,CFGGGGGGGGFFFCFGGGGGGGGGGEEF=EGGGGGGGGGGGGFGGAFGFEDFGGGGEF73DEEGDGGGFGDCGFF>D7>4>D7=+DF7DEDEFFF:@EBEFFGGDEF<C@C31><FF4CG*
@M03364:276:000000000-BLYN8:1:1101:28411:9793 2:N:0:1
GGACTACCAGGGTTTATAATCCTGTTTGCTCCCCACGCTTTCGCGCCTCAGCGTCAGTTACAGACCAGAGAGCCGCCATCGCCACTGGTGTTCTTCCATATATCTACGCATTCCACCGCTACACATGGAGTTCCACTGTCCTCTTATGCACTCAAGTTTCCCAGCTTCCGATGCACTTCTTCGGTTGAGCCGACGGCTTTCACATCAGACTTAAGAAACCGCCTGCGCTCGCTTTACGCCCAATAAATCTG
+
-@CCC<@FGGGGEFE,C;CFDGEEGGFFGGGGG>E@+CBCC<C7@CFEDFC,CGEG:FGCF9FE<FG<FGGG7FGGE+CF,,6B7?,6C,C,C,,C<AEFFA,,9FAC=F++,,:EF:++>@EA9:F,BE=,,C@4@8EC8,@DGFGG,44+@D8DF,,@,3E8,@@A,+63+36E88E=EFGD:ECFF7@@E**14*><2+BEFCDGDGFC2:B=FC@C?E5?()6:2>D::59>@(3:C31)>>=<>**
@M03364:276:000000000-BLYN8:1:1101:19747:9815 2:N:0:1
GGACTACACGGGTTTCTAATCCTGTTTGCTACCCATGCTTTCGAGCCTCAGCGTCAGTTACAGACCAGACAGCCGCCTTCGCCACTGGTGTTCTTCCATATATCTACGCATTTCACCGCTACACATGGAGTTCCACTGTCCTCTTCTGCACTCAAGTTTCCCAGTTTCCGATGCACTTCTTCGGTTGAGCCGAAGGCTTTCACATCAGACTTAAGAAACCGCCTGCGCTCGCTTTACGCCCAATAAATCCG
+
CCCCCGGGGGGGEGGGGGGGGGGGGGGGGGGGGGGGGGGGGGGGGGGGGGGGGGGGGGGGGGGGGGGGGGGGGGGGGGGGGGGGGGGGGGGGGGGGGGGGGGFGGFFGGGGGGGGGGGGGGGGGGGGGGGGGGGGGGGGGGGFFGGGGGGGGGGGGFGFGFGGGGGGGG66CEGGGGGGGFGGGGGGGGCFGGEGGGGGGGGGGCF8F5CGGGGGGFFGG>GFFDF@D>44?DGGFF@GGGFFFDCFFG7:
@M03364:276:000000000-BLYN8:1:1101:8376:9819 2:N:0:1
GGACTACAGGGGTATCTAATCCTGTTTGCTCCCCACGCTTTCGCACCTGAGCGTCAGTCTTCGTCCAGGGGGCCGCCTTCGCCACCGGTATTCCTCCAGATCTCTACGCATTTCACCGCTACACCTGGAATTCTACCCCCCTCTACGAGACTCAAGCCTGCCAGTTTCGGATGCAGTTCCCGGGTTGAGCCCGGGGATTTCACATCCGACTTGACAGACCGCCTGCGTGCGCTTTACGCCCAGTAATTCCG
+
CCCCCFGGGGGGGGGGGGGGGGGGGGGGGGGGGGGGGGGGGGGGGGGGGGGGGGGGGGGGGGGGGGGGGGGGGGGGGGGGGGFGGGGGGGGGCGGGGGGGGGGGGGGGGGGGGGGGGGGGGGGGGGGGGGGGGGGGGGGGGGGGDGGGGGGGGGGFGGGGFGGGGGGGGGGGGGGGGGGGGGEEGGGCCGFGGGGGGCCFGGGDFGDDCGGGGGGD6CFGFGF<0>9>?FFDGGGB??GED32?FF64CF9
@M03364:276:000000000-BLYN8:1:1101:5680:9822 2:N:0:1
GGACTACTGGGGTTTCTAATCCTGTTTGCTCCCCACGCTTTCGCACCTGAGCGTCAGTCTTCGTCCAGGGGGCCGCCTTCGCCACCGGTATTCCTCCAGATCTCTACGCATTTCACCGCTACACCTGGAATTCTACCCCCCTCTACGAGACTCTAGCTTGCCAGTTTCAAATGCAGTTCCCAGGTTGAGCCCGGGGATTTCACATCTGACTTAACAAACCGCCTGCGTGCGCTTTACGCCCAGTAATTCCG
+
CCCCCGGGFGGGGDEGGGGGGGGFGGGGGGGGGGGGGGGGGGGGGGGGGGGGGGGGGGGGGGGGGGGGGGDGGGGGGGGGGGGGGGG+CCFFFG,BFEG<,AEGGGGGGGGGGGGGGGGGGGGGGGGGGGGGGGGFGEGGGGGGGGGGGDGGGGGGGGGGGFGGGC;EGGGGGGGGFFFGGFGGFDCFGGGGGGGGGCF+;CGGFGGGGGFFGGCFG4CFFGD?DFFE0B@EGDGFB:GEGF:6C76AGFC
@M03364:276:000000000-BLYN8:1:1101:16516:9832 2:N:0:1
GGACTACAGGGGTATCTAATCCTGTTTGCTACCCATGCTTTCGAGCCTCAGCGTCAGTTACAGACCAGACAGCCGCCTTCGCCACTGGTGTTCTTCCATATATCTACGCATTTCACCGCTACACATGGAGTTCCACTGTCCTCTTCTGCACTCAAGTTTCCCAGTTTCCGATGCACTTCTTCGGTTGAGCCGAAGGCTTTCACATCAGACTTAAGAAACCGCCTGCGCTCGCTTTACGCCCAATAAATCCG
+
CCCCCGGGGGGGGGGGGGGGGGGGGGGGGGGGGGGGGGGGGGGGGGGGGGGGGGGGGGGGGGGGGFGGFGGGGGGGGGGGGGGGGGGGFGGGGGGGGGFGGGGGGGGGGGGGFGGGGGGGGGGGGGGGGGGGGGGGGGGGDGGGGGGGGGGDFGGGGGGGGGGGGGGGGGGGGGGGGGGGGGGDFGGGGGGDE>GGGGGGGGGGA>D9FGGGGCD>FGGGAGFFFFFFFEFFGGGFFFGEGF0AGGCEDGC
@M03364:276:000000000-BLYN8:1:1101:2618:9861 2:N:0:1
GGACTACTCGGGTTTCTAATCCTGTTTGCTCCCCACGCTTTCGAGCCTCAGCGTCAGTTACAGACCAGAGAGCCGCCTTCGCCACTGGTGTTCCTCCATATATCTACGCATTTCACCGCTACACATGGAATTCCACTCTCCTCTTCTGCACTCAAGTCTCCCAGTTTCCAATGACCCTCCCCGGTTGAGCCGGGGGCTTTCACATCAGACTTAAGAAACCGCCTGCGCTCGCTTTACGCCCAATAAATCCG
+
CCCCCGGGGGGGGGGFFGFGGGGGGGFGGGGGGCGDFGGGGGDFC7FGGGGGGGGGGGGCEFFFFGFFGFGGFFCGGGGGGGGGGFGGGGDGCEFGGGGGGFFGG,CFCGEEDEEEFGGCEGGGGGGGGGGGGGGBDEFGGGGGGGGGGFGGGDF8,7EDB>@FGFGDEDG;DFF,@FF++BEGGEEGGGGGGE*=5C8EDCC>+*;46CFG7CGG77<0=E51(=@3:BA3*9<498CGC.4:7C4<F65
@M03364:276:000000000-BLYN8:1:1101:2574:9870 2:N:0:1
GGACTACTCGGGTATCTAATCCTGTTTGCTCCCCACGCTTTCGAGCCTCAGCGTCAGTTACAGACCAGAGAGCCGCCTTCGCCACTGGTGTTCCTCCATATATCTACGCATTTCACCGCTACACATGGAATTCCACTCTCCTCTTCTGCACTCCAGTCTCCCAGTTTTGAGTGACCCTCCTCGGTTGAGCCGAGGGCTTTCACACCCAACTTAAAAGACCGCCTGCGCGCGCTTTACGCCCAATAATTCCG
+
CCCCCGGGGGGGGGGGGGGGGGGGGGGGGGGGGGGGGGGGGGGGFGGGGGGGGGGGGGGGGGGGGGGGGGGDGGGGGGDGGGGGGGGGGGGGGGGGFFFGGG;FGGGGGGGDGGGGGGD=FGGGGGGGGFGGGFGGDGFGGGGGGGGGGGGGC?DGGGCCGFGGGFGGGGGGGFGG,=FGGFECGGGGGGFCCEDGEGGDFCGGADDGFD>+3:7BD4FF>EF@05(818;AGDGDFFGGGF?@FFBAFG*
@M03364:276:000000000-BLYN8:1:1101:25143:9893 2:N:0:1
GGACTACAAGGGTATCTAATCCTGTTTGCTCCCCACGCTTTCGAGCCTCAGCGTCAGTTACAGACCAGAGAGCCGCCTTCGCCACTGGTGTTCCTCCATATATCTACGCATTTCACCGCTACACATGGAATTCCACTCTCCTCTTCTGCACTCCAGTCTCCCAGTTTTGAGTGACCCTCCTCGGTTGAGCCGAGGGCTTTCACACCCAACTTAAAAGACCGCCTGCTCGCGCTTTACGCCCAATAATTCCG
+
CCCCCFGGFGGGGGGGGGGFFGGGGGGGGGGGGGGGGGGGGGGGGGGGGGGGGGGGGGGGGFGFGGGGGGGGGGGGGGGGGGGGGGGGGGGGGGGGGGGGGFGGGGGGGDGGGGGGGGGGGGGGGFGGFCFGGGGF;FGGGGGGGGGDEFGFCEFC@9@DFFG?FFFDE68EG9DA?@88=>CCFCEFGGGDEE*@5EGGGGG9;CDFGGGGDF:8>*CGFEF@DF(A1BEADDF9F?CCG:;FDCFADGC
@M03364:276:000000000-BLYN8:1:1101:23477:9918 2:N:0:1
GGACTACTGGGGTTTCTAATCCTGTTTGCTCCCCACGCTTTCGAGCCTCAGTGTCAGTTACAGGCCAGAGAGCCGCTTTCGCCTCCGGTGTTCCTCCATATATCTACGCATTTCACCGCTACACATGGAGTTCCACTGTCCTCTTCTGCACTCAAGTTTCCCAGTTTCCGATGCACTTCTTCGGTTGAGCCGAAGGCTTTCACATCAGACTTAAGAAACCGCCTGCGCTCGCTTTACGCCCAATAAATCCG
+
CCCCCGGGGGGGGGGGGGGGGGGGGGGGGGGGGGG@GGGGGGGGGGGGGGGGGGGFFGGGGGGGGGGGGFDGGGGGGGGGGGGGGFEG@FGEFGGGGGGGFGGGGGGGGGGGGGGGGGCEECGGGGGGGGGGGGFGFGEFFEFGFGGGAFGDFGFDGFFFGGGGGGGGGGEDDE8FGGGFFFGGGGCGFG6:ECGCGGFDFGF>@DC?C>CCF+@CFDFGEG4=9A2ABFBD557<C@GGGF(5>D=?C68
@M03364:276:000000000-BLYN8:1:1101:28573:9918 2:N:0:1
GGACTACCAGGGTATCTAATCCTGTTTGCTCCCCACGCTTTCGCACCTGAGCGTCAGTCTTTGTCCAGGGGGCCGCCTTCGCCACCGGTATTCCTCCAGATCTCTACGCATTTCACCGCTACACCTGGAATTCTACCCCCCTCTACAAGACTCTAGCTGACCAGTTTCAAATGCAGTTCCCAAGTTAAGCTCGGGGATTTCACATCTGACTTAATCAACCGCCTGCGTGCGCTTTACGCCCAATAAATCCG
+
CCCCCGGG@FGGGGGGGGGGGGGGGGGGGGGGGGGGCFGGGGGGGGGFEGGGGGGGGGGGG9F@EFGGDFEGEEFGGGGGGGGGDFGGGGGGGFGFGFDDGGFGGGGGG7FGGGGGGGGGGGGG8DFEGGGGGEGG9,6@EEGGFFFE@GGFCC9DFGGFCCGGFGGGGGB5<DEGGGGGGGFGGGFGGGEEEEGGCEEGGGFCFGGGGCDFCC+::F6C>E31651>0>EFGDCBB?GGGD4F6DFFGF9
@M03364:276:000000000-BLYN8:1:1101:21342:9928 2:N:0:1
GGACTACCCGGGTTTCTAATCCTGTTTGCTCCCCACGCTTTCGCACCTGAGCGTCAGTCTTTGTCCAGGGGGCCGCCTTCGCCACCGGTATTCCTCCAGATCTCTACGCATTTCACCGCTACACCTGGAATTCTACCCCCCTCTACAAGACTCTAGCTGACCAGTTTCAAATGCAGTTCCCAAGTTAAGCTCGGGGATTTCACATCTGACTTAATCAACCGCCTGCGTGCGCTTTACGCCCAGTAATTCCG
+
CCCCCGGGGGGGGGGGGGGGGGGGGGGGGGGGFGGGGGGGGGGGGGGGGGGGGGGGGFGGGGGGGGGGGGGGGGGEGGGGGGGGGGGGGGGGFGGGGGGGGGGGFFGGGGGGGGGGGGGGGGGGGGGGGGGGCFGFFGGGGGGGFGGGGGGGDGGFFGGGGG8DGGGGGGGGGGGGFGDFGGFGGGGGGGCE?8EEGGGGGGFGFGGGDCCFGGGG7CCGFGFF<FFF?>BEGGGFF3EGEEFFGGFFCG*
@M03364:276:000000000-BLYN8:1:1101:10522:9941 2:N:0:1
GGACTACAAGGGTATCTAATCCTGTTTGCTCCCCACGCTTTCGCACCTGAGCGTCAGTCTTTGTCCAGAGGGCCGCCTTCGCCACCGGTATTCCTCCAGATCTCTACGCATTTCACCGCTACACCTGGAATTCTACCCTCCTCTACAAGACTCTAGCCTGCCAGTTTCGAATGCAGTTCCCAGGTTGAGCCCGGGGATTTCACATCCGACTTGCCAGTCCGCCTGCGTGCGCTTTACGCCCAGTAATTCCG
+
CCCCCGGGFFFGG8FGGGGGGGGGGGFFGGFGGGGGGGGGGGG;BFGG8FGGGGGGGGCA6@FGGGGG,@,CFGGGGDGGGG@FC<FGGDF?E@EFG8,?FGGGGGGGGGEGGGCGGGGGGG9F,,EFFFGFGFFF,@4DEGGGGG,@,=8DFGGGG8>@DFGGGGF;=D@?DGG7@@DFGEF?EG87EG?ECEGG5BFGFFECFG>D:7CD*1*+**1=?EF6=F>B<BFEGGGFC7EGC::FF>@)*:C
@M03364:276:000000000-BLYN8:1:1101:17144:9957 2:N:0:1
GGACTACAAGGGTATCTAATCCTGTTTGCTCCCCACGCTTTCGAGCCTCAGCGTCAGTTACAGACCAGAGAGCCGCCTTCGCCACTGGTGTTCCTCCATATATCTACGCATTTCACCGCTACACATGGAATTCCACTCTCCTCTTCTGCACTCAAGTCTCCCAGTTTCCAATGACCCTCCCCGGTTGAGCCGGGGGCTTTCACATCAGACTTAAGAAACCGCCTGCGCTCGCTTTACGCCCAATAAATCCG
+
CCCCCGGGGGGGGGGGGGGGGGGGGGGGGGGGFGGGGGGGGGGGGGGGGGGGGGGGGGGGGGGGGGGGGGFGFGGGGGGGGGGGGGGGGGGGGGGGGGGGGGGGGGGGGGGGGGGGGGGGGGGGGGGGFFGGGGGGGGGGGGGGGGGGGGGGGGGGGGGGGGGGFGGGGGGGGGGFGFEGGGGGGGGGCGFCEGGGGEGGGGGGFFGGGFFFC7FGGGGGDEFFFFFE@FFFGCGA??GGGF:>6FFAC<9
@M03364:276:000000000-BLYN8:1:1101:2315:9966 2:N:0:1
GGACTACTCGGGTTTCTAATCCTGTTTGCTCCCCACGCTTTCGCACCTGAGCGTCAGTCTTCGTCCAGGGGGCCGCCTTCGCCACCGGTATTCCTCCAGATCTCTACGCATTCCACCGCTACACCTGGAATTCTACCCCCCTCTACGAGACTCTAGCTTGCCAGTTTCAAATGCAGTTCCCAGGTTGAGCCCGGGGATTTCACATCTGACTTAACAAACCGCCTGCGTGCGCTTTACGCCCAGTAATTCCG
+
AB8B<CFG8FEDECFCFD@FGGGGGFGAFGGCFE8FGGG7FFEECFCFEE<CC@BFGEEG<,CCCFEE8:CE@F:FCFFEFC=?@CF+@C<EGGGGGGF9ED@FCFCFFGCC,9?FFGGGGGFGGFFFGGGFGGF9=FCEEECFGGG+B3@FFCADG9E88FFGCF9ECFE99EEFGGDDC9DFFGGG,?,14CEECE:CF7@DA*7+:::7:CGCDDF*5E51<F9>FFDBDG3<F?GGGFBFGC*<CG0
@M03364:276:000000000-BLYN8:1:1101:24885:10003 2:N:0:1
GGACTACTAGGGTATCTAATCCTGTTTGCTCCCCACGCTTTCGCACCTGAGCGTCAGTCTTCGTCCAGGGGGCCGCCTTCGCCACCGGTATTCCTCCAGATCTCTACGCATTTCACCGCTACACCTGGAATTCCACCCCCCTCTACGAGACTCAAGCCTGCCAGTTTCAAATGCAGTTCCCGGGTTGAGCCCGGGGATTTCACATCTGACTTAACAGACCGCCTGCGTGCGCTTTACGCCCAGTAATTCCG
+
CCCCCGGGGFGGGGGGGGGGGGGGGGGGGGGGGGGGGGGGGGGGGGGGGGGGGGGGGGGGGGGGGGGGGGGGGGGGGGGGGGGGGGGGGGGGFGGGGGGGGGGGGGGGGGGGGGGGGGGGGGGGGGGGGGGGGGGGGGEEGGGGGGGGDGGGGFFGGGGCFGFGGGGGGGA>FFGFGGGGGGGGGGGGGGGGGGGGGGGGGGGGFGGGGGGFCGGGGGGDDGF?BF6@BEFFGDGBFBGGGF0@GGFAGF>
@M03364:276:000000000-BLYN8:1:1101:26209:10008 2:N:0:1
GGACTACAGGGGTTTCTAATCCTGTTTGCTCCCCACGCTTTCGAGCCTCAGCGTCAGTTACAGACCAGAGAGCCGCCTTCGCCACTGGTGTTCCTCCATATACCTACGCATTTCACCGCTACACATGGAATTCCACTCTCCTCTTCTGCACTCAAGTCTCCCAGTTTCCAATGACCCTCCCCGGTTGAGCCGGGGGCTTTCACATCAGACTTCAGAAACCGCCTGCGCTCGCGTTACGCCCAATAAATCCG
+
CC9C@<CCG@FGGC@FFFGAFGFF<9@ACACFDE<+@:FG@D@<,,FF,6C8FFG,BCADF<ECEF@F8F<FGGEG@7FCFGCF,=8E9EF@EGCFEFGFFG,A9,=FFDG7@,9FF++@:CEF99,AAADGFDGGAGDF,,@D,CCDGFFF,,D?,>AB9==>A,73=E,3=>,DF,=6=C88@+:CFFFEC5EEE*;CDFC788:**8<3+;C+;C8F)*=?;:2>(85B59>15:C:*)(.9C44C77
@M03364:276:000000000-BLYN8:1:1101:18904:10013 2:N:0:1
GGACTACTCGGGTTTCTAATCCTGTTTGCTCCCCACGCTTTCGAGCCTCAGCGTCAGTTACAGACCAGAGAGCCGCCTTCGCCACTGGTGTTCCTCCATATATCTACGCATTTCACCGCTACACATGGAATTCCACTCTCCTCTTCTGCACTCAAGTCTCCCAGTTTCCAATGACCCTCCCCGGTTGAGCCGGGGGCTTTCACATCAGACTTAAGAAACCGCCTGCGCTCGCTTTACGCCCAATAAATCCG
+
CCCCCGGGGGGGGGGGGGGGGGGGGGGGGGGGGGGGGGGGGGGGGGGGGGGGGGGGGGGGGGGGGGGGGGGGGGGGGGGGFGGFGGGGGGGGGGGGGGGGGGGGGGGGGGGGGGGGGGGGGGGGGGGGFFGGGGGGGGGGFGGFGGGGGGGGGGGGGGGGGGGGGGGGGGGGGGGCFGGGGGGGGGGGGGGGGGGGGGGGGGGGFDFFGGGGGGG7D4=FFGFFDFFFFFFFGGGFF?EGGFBFGGFFGG>
@M03364:276:000000000-BLYN8:1:1101:16707:10037 2:N:0:1
GGACTACTAGGGTTTCTAATCCTGTTTGCTCCCCACGCTTTCGCACCTGAGCGTCAGTCTTCGTCCAGGGGGCCGCCTTCGCCACCGGTATTCCTCCAGATCTCTACGCATTTCACCGCTACACCTGGAATTCTACCCCCCTCTACGAGACTCTATCTTGCCAGTTTCAAATGCAGTTCCCAGGTTGAGCCCGGGGTTTTCACATCGGATTTCAGAAACCGCCGCGTTCTCTTTACGCCCATTAAATCCGG
+
CCCCCGGGFGFFEFGGGGGGGGFGGFGGEFGFGBFCCFCF,C7@EGEGE<C<@FFCGA@E@FDCFG7FFEC7FFGDGGGFFGGFGGGEGGEGFGGGEFGD@<EFGE,DCC:F9<FF,4:EFC9EFGGFADFFFDEF,D8CEGGGGFGG+CECGCA,@EECGCGGGE,;3EEEC;D9;AFFE9E5FCEFFCGDECGG*BC*219+:0*1**2*+37C77<=35).()()-)1/**0-5:5CE))9C79A<97
@M03364:276:000000000-BLYN8:1:1101:26138:10044 2:N:0:1
GGACTACTGGGGTATCTAATCCTGTTTGCTACCCATGCTTTCGAGCCTCAGCGTCAGTTACAGACCAGAGAGCCGCCTTCGCCACTGGTGTTCCTCCATATATCTACGCATTTCACCGCTACACATGGAATTCCACTCTCCTCTTCTGCACTCAAGTCTCCCAGTTTCCAATGACCCTCCCCGGTTGAGCCGGGGGCTTTCACATCAGACTTAAGCAACCGCCTGCGCTCGCTTTACGCCCAATAAATCCG
+
CCCCCGGGGGGGGGGGGGGGGGGGGGGGGGGGGGGGGGGGGGGGGEGFGFGGGGGGGGGGGGGGGGGGG?FGGGGGGGGGGGEGDGGGGGGGGGGGGGFGGFFGGGGGGGCGGGGGGGGGGGCGGGGGF?FFFGGGGGGGGFGFFCFFGDFGGGGGGGFGFGGGDFFF,EEGGGFFFEGGG>EGGGDFGCGGGDGGG5CFGCBFF<GCDGGGGGF+;CFD::DFFABE;EFB5*>>FB>85>?FGD*2CF3
@M03364:276:000000000-BLYN8:1:1101:20935:10053 2:N:0:1
GGACTACCGGGGTTTCTAATCCTGTTTGCTCCCCACGCTTTCGCACCTGAGCGTCAGTCTTTGTCCAGGGGGCCGCCTTCGCCACCGGTATTCCTCCAGATCTCTACGCATTTCACCGCTACACCTGGAATTCTACCCCCCTCTACAAGACTCTAGCTGACCAGTTTCAAATGCAGTTCCCAAGTTAAGCTCGGGGATTTCACATCTGCCTTAATCAACCGCCTGCGTGCGCTTTACGCCCAGTAATTCCG
+
CCCCCGGGGGGGGGGGGGGGGGGGGGGGGGGGGGGGGGGGGGGGGGGGGGGGGGGGGGGGGGGGGGGGGGDGGGGGGGGGGGGGGEGEFGGGGEGGGGGGGGFFGGGGFGGGGGGGGGGGGGGGGFGGGGGGGGCFFGFGGGGGCEG?FFGGGGGGGGGGGFCFGGGGFGGGGGGGGGGGCGGFGGGGGGFGGGGGGGGFGGFGFGG=+78:FGGDGD@=BGFFFF>B6>33>DGFFFDEEE?FGG?AGG*
@M03364:276:000000000-BLYN8:1:1101:7551:10063 2:N:0:1
GGACTACTGGGGTTTCTAATCCTGTTTGCTCCCCACGCTTTCGCGCCTCAGCGTCAGTTACAGACCAGAGAGCCGCCTTCGCCACTGGTGTTCCTCCAGATATCTACGCATTTCACCGCTACACATGGAATTCCACTCTCCTCTTCTGCACTCAAGTCTCCCAGTTTCCAATGACCCTCCCCGGTTGAGCCGGGGGCTTTCACATCGGACTTAAGAAACCGCCTGCGCTCGCTTTACGCCCAATAAATCCG
+
CCCCCGGGGGGGECFGGGFCGGGGCEDEEFCGGGEGGGGGGGGGDCCGGGGDFGGDGGGGGGGGGGGGGGG7CFEGGGGGGGGGC<FEGGGGFFGGGGGGGGGFCAFGEEGGGGGFA:==C@FC9EFFGGGGEG=FFGGGGFGGGE9FG8@+,>EFGG=BF83@>;>;DF;DFCE8=8ECGCGDGGGCCGCEGGGGGDG60BFF+6**:9DFF>FCFD?6=C>?;F9)45@:DFGF?:CE57156:/6*>>
@M03364:276:000000000-BLYN8:1:1101:21737:10090 2:N:0:1
GGACTACCCGGGTTTCTAATCCTGTTTGCTCCCCACGCTTTCGCACCTGAGCGTCAGTCTTCGTCCAGGGGGCCGCCTTCGCCACCGGTATTCCTCCAGATCTCTACGCATTTCACCGCTACACCTGGAATTCTACCCCCCTCTACGAGACTCAAGCTTGCCAGTTTCAAATGCAGTTCCCAGGTTGAGCCCGGGGATTTCACATCTGACTTAACAAACCGCCTGCGTGCGCTTTACGCCCAGTAATTCCG
+
CCCCCGGGGGGGGGGGGGGGGFCGGGGGGGGGGGGGGGGGGGGGGGGGFGGGGGGGGGGGGGGGGGGGGGGGGGGGGGGGGGGGGGGGGGGGGGGGGFFGCFCDFFGGGGGGGGGGGGGGGGGGGGGGGGGGFGGGGCGGGGGGCGGGGGGGGFEGGGG6DFGFGGGGGGCFFFFFFFGFFFFFCFEGGGFGGGGE*BFC>CECCFCGGGFGGD7C7<ECDGE:?FFFFFFFG5FFF:E8E>BF=>B2*:2
@M03364:276:000000000-BLYN8:1:1101:27496:10101 2:N:0:1
GGACTACAAGGGTTTCTAATCCTGTTTGATCCCCACGCTTTCGCACATCAGCGTCAGTTACAGACCAGAAAGTCGCCTTCGCCACTGGTGTTCCTCCATATCTCTGCGCATTTCACCGCTACACATGGAATTCCACTTTCCTCTTCTGCACTCAAGTTTCCCAGTTGCCAATGACCCTCCACGGTTGAGCCGTGGGCTTTCACATCAGACTTAAGAAACCGCCTACGCGCGCTTTACGCCCAATAATTCCG
+
CCCCCFGDFGGGGGGGGGGGGGGGGGGGGGGGGGGGGGGGGGGCEGGGFGGGGGGGGGGGGGGGFFGGEGFFG9FGGGGGGGGG@<FFGGGGGGGGGGGGGGGGGEGDGGGGGGGG9:FEDGGGFGCFGGGGGGGGFG9FEGGGCFFAEGGFCD@F,>AFEF8BFD,@,>8D,,=DGFGDD=BEGG8?FGGGGDEEGGGFCFGGFGC>>>FFDGG7FCGFDG>5(82?=DB>DDFCC?GDEF0AFGFCC1*
@M03364:276:000000000-BLYN8:1:1101:21635:10110 2:N:0:1
GGACTACAAGGGTTTCTAATCCTGTTTGCTCCCCACGCTTTCGCACCTGAGCGTCAGTCTTCGTCCAGGGGGCCGCCTTCGCCACCGGTATTCCTCCAGATCTCTACGCATTTCACCGCTACACTTGGAATTCTACCTCCCTCTACGAGACTCTAGCTTGCCAGTTTCAAATGCAGTTCCCAGTTTGAGCCCGGGGTTTTCACATCTGACTTACCAACCCGCCTGCGTGCGCTTTACGCCCAGTCATGCCG
+
CCCCCGGGGGGGGGGFGCGGGGGGFEAECEFFFGEGGC,CFFFGCFFG8FFCCGGGGG,;E,CFC6B@,,@7:FGGCFEGGE@FG8CFG@FFGE@EF8,5:4EE;E<F:@FFGF??EFEDF=FF,9FCFGGGGGFD9,6A=,,0E;3@8=CD8>DDGGC67DACFCFCCG9@@;,EA,3@<9D4>EAAF,3*7*>C*:1/+2=7@CGD>:C8++*+2**/:/8<@:2B;:BF5CC)9285>5:/*2=4*9/
@M03364:276:000000000-BLYN8:1:1101:13966:10133 2:N:0:1
GGACTACTGGGGTTTCTAATCCTGTTTGCTCCCCACGCTTTCGCACCTGAGCGTCAGTCTTCGTCCAGGGGGCCGCCTTCGCCACCGGTATTCCTCCAGATCTCTACGCATTTCACCGCTACACCTGGAATTCCACCCCCCTCTACGAGACTCTAGCTTGCCAGTTTCAAATGCAGTTCCCAGGTTGAGCCCGGGGATTTCACATCTGACTTAACAAACCGCCTGCGTGCGCTTTACGCCCAGTAATTCCG
+
CCCCCGGGGGGGGGGGGGGGGGGGGGGGGGGGGGGGGGGGGGGGGGGGGGGGGGGGGGGGGGGGGGGGGGGGGGGGGGGGGGGGGGGGGGGGGGGGGGGGGGGGGGGGGGGGGGGGGGGGGGGGGGGGGGGGGGGGGGGGGGGGGGFEGGGGGGGGGGGGGFGGFGGGG;FGGD?FFGFGGGGGGGGGGGGGGGGGGDGGGF?>FGF@7CDGCGFGGGGFFGFFFFBFFFFFGGGF=(CEGEBFGFFDGG2
@M03364:276:000000000-BLYN8:1:1101:3520:10137 2:N:0:1
GGACTACCCGGGTTTCTAATCCTGTTTGCTACCCATGCTTTCGAGCCTCAGCGTCAGTTACAGACCAGACAGCCGCCTTCGCCACTGGTGTTCTTCCAGATATCTACGCATTTCACCGCTACACATGGAGTTCCACTGTCCTCTTCTGCACTCAAGTTTCCCAGTTTCCGATGCACTTCTTCGGTTCAGCCGAAGGCTTTCACATCAGACTTAAGAAACCGCCTGCGCTCGCTTTACGCCCAATAAATCCG
+
CCCCCGGEEFGDGGGGGGGFGGGGGGDDCFF9FDECFGGGGGF@EGGGGDFGGGEGGGGF,E9<FGFF@FDFF7CCFGGFFEGE=EFEGDFEGEEA?,,:EEGEGGGGEGE@EFGFGGCG7:FG@:?,,,AFEGFGA@>EFFBDEEGF;E@FGDCDGG9D;DFGGGF=FGGGGGGGGG,3,@DCGG+@EGGGC:65CFFGGGGGFD77DDCFG>D+=C=95>*85A@E266>GGGEA<EGGFFFCC+?DC)
@M03364:276:000000000-BLYN8:1:1101:4228:10139 2:N:0:1
GGACTACTCGGGTTTCTAATCCTGTTTGCTACCCATGCTTTCGAGCCTCAGCGTCAGTTACAGACCAGACAGCCGCCTTCGCCACTGGTGTTCTTCCATATATCTACGCATTTCACCGCTACACATGGAGTTCCACTGTCCTCTTCTGCACTCAAGTTTCCCAGTTTCCGATGCACTTCTTCGGTTGAGCCGAAGGCTTTCACATCAGACTTAAGAAACCGCCTGCGCTCGCTTTACGCCCAATAAATCCG
+
CCCCCGGGGGGGGGGGGGGGGFGGGGGGGGGGGGGGGGGGGGGGGGGGGGGGGGGGGGGGGFGCFGFGGGGGGGGGGGGGGGFGGGGGGGGGGGGGGGGGGGGGGGGGGGGGGGGGGGGGGGGGGGGGGFFFGG@=EDGFFGFDDFGGGGGGGGGGGGGGGGF8FFFGGGDGGDFGFFFGGGFCFGGCGGFCECEEFGGGGGFF6;CC>CG7BBBDCGGABE?A@FFB(:?6*8CEF(=EEE0A<:=?@CC
@M03364:276:000000000-BLYN8:1:1101:9840:10187 2:N:0:1
GGACTACTAGGGTTTCTAATCCTGTTTGCTCCCCACGCTTTCGCACCTGAGCGTCAGTCTTTGTCCAGGGGGCCGCCTTCGCCACCGGTATTCCTCCAGATCTCTACGCATTTCACCGCTACACCTGGAATTCTACCCCCCTCTACAAGACTCTAGCCTGCCAGTTTCGAATGCAGTTCCCAGGTTGAGCCCGGGGATTTCACATCCGACTTGACAGACCGCCTGCGTGCGCTTTACGCCCAGTAATTCCG
+
CCCCCGGGGGGGGGGGGGGGGGGGGGGGGGGGGGGGGGGGGGGGCFGFFGGGGGGGGGGGGGGGGGGGGGGGGGDGGGGGGGGDGGGGGGGGGGGGGGGGGGGGGGGGFEGGGGGGFFGGGGGGGGGGGGGGGGGGGFGGGGGGGGGDG8@AFGGGEDGG7FGGGFDFD5EFFFFG<FFGCBF>FF@FGCFEEGGGGGF68FGGFGGD<DDGG*;DGGGGFGEF@>>FFFFFGCC)6:E>EFFFGCF2CC9
@M03364:276:000000000-BLYN8:1:1101:25220:10192 2:N:0:1
GGACTACCGGGGTTTCTAATCCTGTTTGCTCCCCACGCTTTCGAGCCTCAGCGTTAGTTACAGACCAGAGAGCCGCCTTCGCCACTGGTGTTCCTCCATATAGCTACGCATTTCACCGCTACACATGGAATTCCACTCTCCTCTTCTGCACTCAAGTCTCCCAGTTTCCAATGACCCTCCCCGGTTGAGCCGGGGGCTTTCACATCAGACTTAAGAAACCGCCTGCGCTCGCTTTACGCCCAATAAATCCG
+
CCCCCG8@CEGGGGGGFFGGGFGGGFCCFAFFGGGGGGGGGGGGGGDGGGGGFGGGGGFGGGGA@DFGG8EGGG7CCGFGGDGDGGGGGGCFGGGGFEGGFG,?EFEGGDFCFGGFFGGGGGCFGGGGFFFFCAFGGGGGG9F@9CEFCFGG8?D?@,,@FGGGFFFGFAEGCCFGGGGGGGC+5>86,@DEGCEEGEF?:FCC=C7CFF<C+C77C*<C3E5334(<75>BDGF2=0*CC>1FFGBFGG9
@M03364:276:000000000-BLYN8:1:1101:15828:10206 2:N:0:1
GGACTACCAGGGTTTCTAATCCTGTTTGCTCCCCACGCTTTCGCACCTGAGCGTCAGTCTTTGTCCAGGGGGCCGCCTTCGCCACCGGTATTCCTCCAGATCTCTACGCATTTCACCGCTACACCTGGAATTCTACCCCCCTCTACGAGACTCAAGCTTGCCAGTTTCAAATGCAGTTCCCAGGTTGAGCCCGGGGATTTCACATCTGACTTAACAAACCGCCTGCGTGCACTTTACGCCCAGTAATTCCG
+
CCCCCGGFGGGGGGGGGGGGGGGGGGGGGGGGGGGGGGGGGGGGGGGGGGGCFGGGGGGGGGGGGGDFGGGGGGGGGGGGGFGGGGGGGGGGGGGGGGGGGGD<EFGGD>FGGGGGGGGG7FDGGGGG,AFGGGGGGFGGGGGGGGG>EEGGFCFCFGGGGGGFGFFCEGFFGGCFGFGGCFCGGGGGCGGFGGGGGGGGGGG78C777CDGG7FFGGGGDGFFFF>F03)9FGG<BFGGGE<)?**<FG*
@M03364:276:000000000-BLYN8:1:1101:27327:10221 2:N:0:1
GGACTACCGGGGTATCTAATCCTGTTTGCTCCCCACGCTTTCGAGCCTCAGCGTCAGTTACAGACCAGAGAGCCGCCTTCGCCACTGGTGTTCCTCCATATATCTACGCATTTCACCGCTACACATGGAATTCCACTCCCCTCTCCTGCACTCAAGTCTCCCAGTTTCCAATGCACACAATGGTTGAGCCACTGCCTTTTACATCAGACTTAAGAAACACCCTGTGCTCTCTTTACGCCCAATAAATTCGG
+
9CCCCGGGGGDEFFGGGGGGGGGFGGGGGGGGGCFF@GFGGFD6CFF<FGGFGGGGGGGGGGGAGFGG8FFEFFEGGGGGGGGDEF8EFGGGGGGGF=FFGGGGGGGGGGGEFEGAE+@8FGGG9,==FEFACFGGFC,F+@GDG@FFFF,+D,DEF9,,3D,6FFGG=FFCFGGEF,++@BFFDG69@FGGG8,<6>FCG7:CF7*3*45=::DFFF,,/4*5)29A=+;AFG8;:2C75=8AC7A)@>;
@M03364:276:000000000-BLYN8:1:1101:27533:10224 2:N:0:1
GGACTACTGGGGTTTCTAATCCTGTTTGCTCCCCACGCTTTCGAGCCTCAGCGTCAGTTACAGACCAGAGAGCCGCCTTCGCCACTGGTGTTCCTCCATATATCTACGCATTTCACCGCTACACATGGAATTCCACTCTCCTCTTCTGCACTCAAGTCTCCCAGTTTCCAATGACCCTCCCCGGTTGAGCCGGGGGCTTTCACATCAGACTTAAGAAACCGCCTGCGCTCGCTTTACGCCCAATAAATCCG
+
CCCCCGGFGGGGGGGGGGGGGGGGGGGGGGGGGGGGDGFGGGGGGGGGGGGGGGGGGGGGGGGGGGFGGGGGGGGGGGGGGGGGGGGFGGGGGGGGGGEFFGGGGGGGGGFGGGGGGGGGGFGGGGGGF=FGGGGGGF,EFGGGGGGGGGG8DFCGGGDDGGGGGGFGGGGGGGGGGGGGGGGGGGGGCGGGGGGGGGE?FFGGF?F66DGGGG7@DFGGDEEFFFF>1:3)>CGFFFGGGD0FGGFFGG5
@M03364:276:000000000-BLYN8:1:1101:2318:10226 2:N:0:1
GGACTACACGGGTATCTAATCCTGTTTGCTCCCCACGCTTTCGAGCCTCAGCGTCAGTTACAGACCAGAGAGCCGCCTTCGCCACTGGTGTTCCTCCATATATCTACGCATTTCACCGCTACACATGGAATTCCACTCTCCTCTTCTGCACTCAAGTCTCCCAGTTTCCAATGACCCTCCCCGGTTGAGCCGGGGGCTTTCACATCAGACTTAAGAAACCGCCTGCGCTCGCTTTACGCCCAATAAATCCG
+
CCCCCGGGGGGGGGGGGGGGGGGGGGGGGGGGGGGGFGGGGGGGGGG?FFGGECCFCFGGGGGGGGGGGGGEGGGGGGGGGGGGGGGGGFGGGGGGGGGGGCEGGGG7FECGGGGGGGG6CGGGGFGFFGGGGGGGGFFDFGGGFGG,;;@?EGCGGE@FGGGFGGFGFGGC,EFGGGGGGGGGGGGGFGGGGGGGGGGGGGGGFGGGGGGDGCC@FFGG:EFFFAB39A:<DFDDFFGGGB07DFFFGF5
@M03364:276:000000000-BLYN8:1:1101:11893:10226 2:N:0:1
GGACTACTGGGGTATCTAATCCTGTTTGCTCCCCACGCTTTCGCACCTGAGCGTCAGTCTTTGTCCAGGGGGCCGCCTTCGCCACCGGTATTCCTCCACATCTCTACGCATTTCACCGCTACACATGGAATTCTACCCCCCTCTACAAGCCTCTAGCTGACCAGTATCAGATGCAATTCCCGGGTTAAGCCCGGGGATTTCACATCTGACTCAATCAACCGCCTGCGTGCGCTTTACGCCCAGCACTTCCG
+
CCCCC8FFEEFCGCEGGCFEFFFGGGGEGGCGFG@FGGGGGFGGGGG@EGGGGGGGGGGGDFGGGGGGFGEF7CFGEGGGGGF=FGGGGGFFGFA,BEEGDFFFGFGG@:FGGG9FGGCEFGGECFGFGGCEFGG9F=EFGGGCDEGCG8@CFFFEFGG,,8<FGFGCFGGAFFC;:@<DE>EGCCCCC@EGGGDC5CCFGFCC8CFFF>7:6*CGGFGGDDD@?FB73B:BG<FA??E*::?)9*97F*1
@M03364:276:000000000-BLYN8:1:1101:18945:10300 2:N:0:1
GGACTACAAGGGTTTCTAATCCTGTTTGCTCCCCACGCTTTCGAGCCTCAGCGTCAGTTACAGACCAGAGAGCCGCCTTCGCCACTGGTGTTCCTCCATATATCTACGCATTTCACCGCTACACATGGAATTCCACTCTCCTCTTCTGCACTCAAGTCTCCCAGTTTCCAATGACCCTCCCCGGTTGAGCCGGGGGCTTTCACATCAGACTTAAGCAACCGCCTGCGCTCGCTTTACGCCCAATAAATCCG
+
CCCCCGGC<FFEGEGGGGGGGGGGGGGGGGGGGGGGGGGGGGG?FEE@FGFGGGGGGG,;CE9EFGGG8FEGG<FGGGGGFGGF=FGGGGFGGGGCEFFGGC;EEGGGGGGGGGGGECD?FFGGCFF8E?FGE<EG;EFGFGGGCDGFEFFFEDGGEEAEEDFGG;DCGFFFGF8DGGGGGGGGGG6E,>CCEGGG5:EGC89=CGDG4CFC7+++;DFG5EFFFFFE@F>>GF<>B(;?7>(0<09<FGC
@M03364:276:000000000-BLYN8:1:1101:20413:10311 2:N:0:1
GGACTACTAGGGTTTCTAATCCTGTTTGCTCCCCACGCTTTCGAGCCTCAGCGTCAGTTACAGACCAGAGAGCCGCCTTCGCCACTGGTGTTCCTCCATATATCTACGCATTTCACCGCTACACATGGAATTCCACTCTCCTCTTCTGCACTCAAGTCTCCCAGTTTCCAATGACCCTCCCCGGTTGAGCCGGGGGCTTTCACATCAGACTTAAGAAACCGCCTGCGCTCGCTTTACGCCCAATAAATCCG
+
CCCCCGGGGGGGGFGGGGGGGGGGGGGGGGGGGGGGGGGGGGGGGGGGGGGGGGGGGGGGGGGGGGGGGGGGGGGGGGGGGGGGGGGGGGGGGGGGGGGGGGGGGGGGGGGGGGGGGGGGGGGGGGGGF<FFGFCGGGGGGGGGGGGGGGGGGGGGGGGGGGGGGGFGGFFGFGGGGGGGGGGGGGGDGGGGGGGCEGGGDDGGFCGGFFGGGFGFGGGG=E312;2BFDFFGF<280AEG71>CF4:F4D
@M03364:276:000000000-BLYN8:1:1101:19656:10312 2:N:0:1
GGACTACACGGGTTTCTAATCCTGTTTGCTCCCCACGCTTTCGCACCTGAGCGTCAGTCTTTGTCCAGGGGGCCGCCTTCGCCACCGGTATTCCTCCAGATCTCTACGCATTTCACCGCTACACCTGGAATTCCACCCCCCTCTACGAGACTCAAGCCTGCCAGTTTCAAATGCAGTTCCCGGGTTGAGCCCGGGGATTTCACATCTGACTTACCAGACCGCCTGCGTGCGCTTTACGCCCAGTAATTCCC
+
CCCCCFGGGGGGGGGGGGGGGGGGGGGGGGGGGGGGGGGGGGGGGGGFFGGGGGGGGGGGGGGGGGGGFCFGGGGGGGG?FGGGGGGGGGGGFGGGGGCCFGGGGGGGGGGFGGGGGGGGGGGGGGGGFGGGGGGGGGGGGGGGGGGCEGCFGGGGFGGGGGFGCEFG:CBC7DEFFEF?EEE>CE=CFGGCE5:EECGGGGGFAFGF7+7:C+*+;4CGFGFFFFFF?5))7CC>B?E?C>,97769>>*
@M03364:276:000000000-BLYN8:1:1101:27520:10314 2:N:0:1
GGACTACTGGGGTTTCTAATCCTGTTTGCTCCCCACGCTTTCGCACCTGAGCGTCAGTCTTTGTCCAGGGGGCCGCCTTCGCCACCGGTATTCCTCCAGATCTCTACGCATTTCACCGCTACACCTGGAATTCTACTCCCCTCTACTAGACTCTAGCTTGCCAGTTTTAAATGCAGTTCCCAGGTTGAGCCCGGGGATTTCACATCTGACTTAACAAACCGCCTGCGTGCGCTTTACGCCCAGTAATTCCG
+
CCCCCGGGGGGGGGGGGGEFFGGGG9FGFGGFGCEGFFFGFDECCFEG<F8FEFFE@GE,,CEFFFGF8B:CFGGGCG7EDFFFGFCFCGGGGGGDED8?@<FFFFFGGGGGGGGG9FGGGEF@8?FFFFGGGGGG,33>EGG6>E,73,6+8=,==A@8DF9FGF,,,63@:,3E,;:E9B>>@F>,@8D8:=CE5CC?FFD1+;871BCDG:C8?5*7>E)62A9E;EEEGCG9@0E5CB:FGF*6?>9
@M03364:276:000000000-BLYN8:1:1101:6692:10336 2:N:0:1
GGACACTAGGGTATCTAATCCTGTTTGCTACCCATGCTTTCGAGCCTCAGCGTCAGTTACAGACCAGACAGCCGCCTTCGCCACTGGTGTTCTTCCATATATCTACGCATTTCACCGCTACACATGGAGTTCCACTGTCCTCTTCTGCACTCAAGTTTCCCAGTTTCCGATGCACTTCTTCGGTTGAGCCGAAGGCTTTCACATCAGACTTACGAAACCGCCTGCGCGCGCTTTACGCCCAATAAATCCGG
+
CCCCCFGGGGGFFFGGGGGGG9EEGGGGGGG<D<FFFGGGGGFDGGGGCFFGG@EDFFGGCFFFGFDF@FGGGGDCFGFGGGGGGCG@FFFGGGGFFFFGCFGGGGGGGGGGGFGFGGGGGDGCGGGGFFFE9?FG8,E8DF98DFDFGGGG8DFEEEFF9EFDAAFFG6CEEGGF?EFG8DCGGGGDGGGC7CCC?BF,<;<9?GFGGGGG8**;CCGCBGFDFF@)(/8>D9+756>CG33AF7+9*:C
@M03364:276:000000000-BLYN8:1:1101:22765:10356 2:N:0:1
GGACTACTAGGGTTTTTAATCCTGTTTGCTCCCCACGCTTTCGCGCCTCAGCGTCAGTTACAGTCCAGAGAGACGCCTTCGCCACTGGAGTTCCACCATATATATACGCATTTCAACGCTACACATGGAATACCACTTTCATCATCTGAACTCCAGACTCTCAGTTTTGAGTTAACCTCCTCTTTTTCACCTAGGTCTTTCATACTCGACTTAAAAGACTGCCTGTGCGCGCTTTACGCCTAATAATTCCG
+
--A-,=,;6CC-C;B,CC6CF,,,;C<,6F<<,@,++:C7,@FGG7F7@,6,6BFGG@EF<,6,:9,:,C,6,,,8+4,:,,,?8F,:,,6,,,,54AEFAFF,:A,,,,B?FFE,B4:=F+E,CFG,?B,,4,9,,,,54@F8,@E,,,8+,,,,,+,,,3,,C,>CDGG,3,,,@E3@@8=,@E,,,8,,@,D,E3,,+;2+++2+39D7F77++35,34*:*+795?*)):C*+(=1,25@F7+)++2
@M03364:276:000000000-BLYN8:1:1101:17045:10361 2:N:0:1
GGACTACAGGGGTATCTAATCCTGTTTGCTCCCCACGCTTTCGCGCCTCAGCGTCAGTTACAGACCAGAGAGCCGCCTTCGCCACTGGTGTTCCTCCATATATCTACGCATTTCACCGCTACACATGGAATTCCACTCTCCTCTTCTGCACTCAAGTCTCCCAGTTTCCAATGACCCTCCTCGGTTGAGCCGGGGGCTTTCACATCAGACTTAAGAAACCGCCTGCGCTCGCTTTACGCCCACTAAACCCG
+
CCCCCGGEGGGGGCFGGGGGGGGGGGGGFGDFGGGFFGGGGGG;FGGGGGGGGGGGGGG9E<FFGGGGFFC:DGGGGGGGGEGGGCFGCDFFGGGGG8FGGGGGGGGGGGGGCCGGGGGGGGGGGGGFGGGGGGGGGF9FFGGGGG9EFCGFGDDGFGA;9D8>DDF@FFGFG9D8EF?E,6B>FGGGGGGC5EB?*=F?DCF=8?C6CFF:++1::<GFBC;@@A>B9ABBGGC9F(AGGE0:FC/(*11
@M03364:276:000000000-BLYN8:1:1101:14623:10387 2:N:0:1
GGACTACTGGGGTTTCTAATCCTGTTTGCTCCCCACGCTTTCGCACCTGAGCGTCAGTCTTTGTCCAGGGGGCCGCCTTCGCCACCGGTATTCCTCCAGATCTCTACGCATTTCACCGCTACACCTGGAATTCTACCCCCCTCTACAAGACTCTAGCTGACCAGTTTCAAATGCAGTTCCCAAGTTAAGCTCGGGGATTTCACATCTGACTTAATCAACCGCCTGCGTGCGCTTTACGCCCACTAAATCCG
+
CCCCCGGGGGGGGGGGGGGGGGGGGGGGGGGGFFGGGGGGGGGGGGGGGFGGGGGGGGFGGGGGGGGGGGGGGGGGGGGGGGFGGGGGGGGGGECGFFGGGFFFGGGGGEGGGGGFGGGGGGGGGGGGGGGGGGGGGGGGGGCGDGFGGGGFGGGGFGGCGCECFFFFFGEFGFGGGGGFGGD8FDFFGC9>>GGGGGGGGGGDACGGGGGFG+:>C6FG>E:(()(:;>>379D29?EEG:(.CCF)*2/
@M03364:276:000000000-BLYN8:1:1101:17424:10389 2:N:0:1
GGACTACCGGGGTATCTAATCCTGTTTGCTCCCCACGCTTTCGAGCCTCAGCGTCAGTTACAGACCAGAGAGCCGCCTTCGCCACTGGTGTTCCTCCATATATCTACGCATTTCACCGCTACACATGGAATTCCACTCTCCTCTTCTGCACTCAAGTCTCCCAGTTTCCAATGACCCTCCCCGGTTGAGCCGGGGGCTTTCACATCAGACTTAAGAAACCGCCTGCGCTCGCTTTACGCCCAATAAATCCG
+
CCCCCGGGGGGGGGGGGGGGGGGGGGGGGGGGGGGGGGGGGGGGGGGGGGGGGGGGGGGGGFDGGGGFGGGGGGGGGGGGFGGGGGGGGGGGGGGGGGGGGGGGGGGGGGGGGGGGGGGGGGGGGGGGF5FGGGGGGGCGFFGGFEGGGGGGGGGEGGGGGGGGGGGGGGFFAFFEGGGGGGGGGGGGGGGGCE>EGGGGGCCGFGGGFFCFCFGF7CG=>EF@FFFD6BE>DG<<F?GGGF:FFGF2>D/
@M03364:276:000000000-BLYN8:1:1101:25176:10392 2:N:0:1
GGACTACTCGGGTTTCTAATCCTGTTTGCTCCCCACGCTTTCGCACCTCAGTGTCAGTATCAGTCCAGGTGGTCGCCTTCGCCACTGGTGTTCCTTCCTATATCTACGCATTTCACCGCTACACAGGAAATTCCACTCTCCTCTTCTGCAGTTAAGTCTACCAGTTTCCAATGACCCTCCCCGGTTGAGCCGGGGGCTTTCAAAGCAGACTTAAGAAACCGCCTGCGTCCGCTTTACGCCCAATAAAGCCG
+
CCCCCGGDGEGGFGGGGCECF@FGFDFFFCFEFFFEFGGGGGGGG@@FGGFGGG<CFEFGGFEGGGDGDCA@FGGCG@@?FGEGGF<EFFGD9FFF,EFGGGF94?B<+@FGE,EDDFGEG7FEGEFEEA9A,F9:@EGF@EFF==,,,,,3,7844E,,C=,@93>EFGGGDD8DEEFC88C6CGCCGG,@+8*5:>,,:+4+4**2;CC:+1:C+*5?)*:?;),0(.))2*:7A@EGC>()**/)**/
@M03364:276:000000000-BLYN8:1:1101:3086:10423 2:N:0:1
GGACTACTGGGGTATCTAATCCTGTTTGCTCCCCACGCTTTCGAGCCTCAGCGTCAGTTACAGACCAGAGAGTCGCCTTCGCCACTGGTGTTCCTCCATATATCTACGCATTTCACCGCTACACCTGGAATTCCACCCCCCTCTACGAGACTCAAGCCTGCCAGTTTCGGATGCAGTTCCCGGGTTGAGCCCGGGGATTTCACATCCGACTTGACAGACCGCCTGCGTGCGCTTTACGCCCAGTAATTCCG
+
CCCCCGGGFFGGGGGGGGGGGGGGGGGGGGGGGGGGGGGGGGGGGGGGGGGGGGGGGGGGGGGFFGGGFGFGGGGGGGGGGGGGGGGGGGGGGCGGGFGGGGGGGGGGGGGGGGGGGGGGGGGGGGG<FCFGGGGGGGEGGGEFGGGGGG78FFGGGGGFEEFGFGGFG+@BEGGGGGGGGEG5FGECFFGGEGG5*;BFGFFGFGCD497977C;7CGC>CE;7F>EFFFFGGGFF:GEGE:F*0=AC>9
@M03364:276:000000000-BLYN8:1:1101:20184:10436 2:N:0:1
GGACTACACGGGTTTCTAATCCTGTTTGATCCCCACGCTTTCGCACATCAGCGTCAGTTACAGACCAGAAAGTCGCCTTCGCCACTGGTGTTCCTCCATATCTCTGCGCATTTCACCGCTACACATGGAATTCCACTCTCCTCTTCTGCACTCAAGTCTCCCAGTTTCCAATGACCCTCCCCGGTTGAGCCGGGGGCTTTCACATCAGACTTAAGAAACCGCCTGCGCTCGCTTTACGCCCAATAAATCCG
+
CCCCCGGGGGGGFGGGGGGGGGGGGGGGGGGGGGGGGGGGGGGGGGGGGGGGGGGGGGGGGGGGGGGGGGGGGGGGGGGGGGGGGGGGGGGGGGGGGGGGGGGGGGGGGGGGGGGGGGGGGGFCEFGGFFGGGGGGCGGGGGGGFGGGGGGGGGGFGFGGGGGGGGEGGGGGGGFGGGGGEGGGGGGGGGGGGGGGE8BFGGDGFGGGFGGGGGF7CGGFDG3<?F>:6:;D<F5<F?GCCBFFFG?A:49
@M03364:276:000000000-BLYN8:1:1101:19143:10501 2:N:0:1
GGACTACCGGGGTTTCTAATCCTGTTTGCTCCCCACGCTTTCGCACCTGAGCGTCAGTCTTCGTCCAGGGGGCCGCCTTCGCCACCGGTATTCCTCCAGATCTCTACGCATTTCACCGCTACACCTGGAATTCTACCCCCCTCTACGAGACTCAAGCTTGCCAGTTTCAAATGCAGTTCCCAGGTTGAGCCCGGGGATTTCACATCTGACTTAACAGACCGCCTGCGTGCGCTTTACGCCCAGTAATTCCG
+
CCCCCGFGGGGGGGGGGFGGGGGGGGGGGGGGGGGGGGGGGGGGGGGGGGGGGGGGGGGGGGGGGGGGGEECEGGGGGGGGGGGGGGGGGGGGGFGGGGGFGGGGGGGGGGGGGEGGGGGGG@FFGGGGGGGGGGGGGGGGGGGGGGGGGGGGGGFGGGGGG?CGGGGGGGCGFGGGFGGGFCGFGFGGGGECGGGGGC+7CG=AD@F>FFGGGF@7>FGEGF?FFFFFF:)9DCBFFDGGFFFFFFAFG4
@M03364:276:000000000-BLYN8:1:1101:28002:10513 2:N:0:1
GGACTACTGGGGTATCTAATCCTGTTTGCTCCCCACGCTTTCGCACCTGAGCGTCAGTCTTTGTCCAGGGGGCCGCCTTCGCCACCGGTATTCCTCCAGATCTCTACGCATTTCACCGCTACACCTGGAATTCTACCCCCCTCTACAAGACTCTAGCTGACCAGTTTCAAATGCAGTTCCCAAGTTAAGCTCGGGGATTTCACATCTGACTTAATCAACCGCCTGCGTGCGCTTTACGCCCAGTAATTCCG
+
CCCCCGGGGGGGGFGFFGGGGGGGGGGGGGGFGGGGGDGGGGGGGGGGDFGGGGGDGGGFGFFGGGFGG7FGCGGCEGGGGGFFGCFEEGGFEFGFF<AEG,C<ECDFGGGDEGGGGGGGFCFFFGFEFGFFCDEGF8+CEGDFFGF,,@DFGFFAFGGGGFGGGGGGG9DGCFGCFGFFFF6EFG7CG?EFGG5E5BCFGGGGF44=@FGGGGD+@FGFDG)4659AD3>BDCFAF?EGEDFFGF=>CF*
@M03364:276:000000000-BLYN8:1:1101:23932:10536 2:N:0:1
GGACTACTCGGGTTTCTAATCCTGTTTGCTCCCCACGCTTTCGCACCTGAGCGTCAGTCTTCGTCCAGGGGGCCGCCTTCGCCACCGGTATTCCTCCAGATCTCTACGCATTTCACCGCTACACCTGGAATTCTACCCCCCTCTACGAGACTCTAGCTTGCCAGTTTCAAATGCAGTTCCCAGGTTGAGCCCGGGGATTTCACATCTGACTTAACAAACCGCCTGCGTGCGCTTTACGCCCAGTAATTCCC
+
CCCCCFGGFFGGGGGGGGGGGGGGGGGGGGGGGGGGGGGGGGGGGGFGFCFGGGGGGGGFFGGGGGGGDCEDGGEGGGFGGGGGGGGGGGGGGGGGFGFGGGGGGFGGGCGEGGGGGGEG@FFGFFCCG?FDFAFFGGGGE=EGFGGGDC7FGEGGFDC@@D7EEFGGC9EFGGGGD?>FGF6CFFF?CGGF?=EE=CFGGGGGFGFCCFGCC7;+0*8:A=>02FB507)5CDC)9(AEG>6/C>F>GD*
@M03364:276:000000000-BLYN8:1:1101:6945:10543 2:N:0:1
GGACTACCAGGGTATCTAATCCTGTTTGCTCCCCACGCTTTCGCACCTGAGCGTCAGTCTTTGTCCAGGGGGCCGCCTTCGCCACCGGTATTCCTCCAGATCTCTACGCATTTCACCGCTACACCTGGAATTCTACCCCCCTCTACAAGACTCTAGCTGACCAGTTTCAAATGCAGTTCCCAAGTTAAGCTCGGGGATTTCACATCTGACTTAATCAACCGCCTGCGTGCGCTTTACGCCCAGTAATTCCG
+
CCCCCGGFGGGGGGGGGGGGGGGGGGGGGGGGGGGGGGGGGGGFEGGFFGGGGGGGGFGGGGGGGGGGFEEGGGGGGGGGGGGGGGGGGGGGGGGGFFGGGGGGGGGGGGGGGGGGGGGGCGGGGFGGGGGGGFGGGDFFEEGGFFGGGGGFGC;EGGGGGGGFFFECCEFFFGGGGAGGGGGGGGFF9>;C>EGGGGFGFF7++0:C>FGGG+=8DGGGFG>D?A(0(:8)1959F?GGD38?7FF<FG6
@M03364:276:000000000-BLYN8:1:1101:14981:10548 2:N:0:1
GGACTACAGGGGTTTCTAATCCTGTTTGCTCCCCACGCTTTCGCACCTGAGCGTCAGTCTTTGTCCAGGGGGCCGCCTTCGCCACCGGTATTCCTCCAGATCTCTACGCATTTCACCGCTACACCTGGAATTCTACCCCCCTCTACAAGACTCTAGCTGACCAGTTTCAAATGCAGTTCCCAAGTTAAGCTCGGGGATTTCACATCTGACTTAATCAACCGCCTGCGTGCGCTTTACGCCCAGTAATTCCG
+
CCCCCGGGGGGGGGGFFGGGGGGGGGGGGGGGGGGGGGGGGGGGGGGGGGGGDGGGGGGGGGGGGGGGGGGGGGGGGGGGGGGGGGGGGGGGGGGGGGGGGGGGGGGGGGGGGGGGGGGGGGGGGGGGGGGGGGGGGGGGGDGGGGGGFGGGGGGGGGGGGGGGGGGGFGCGDGGFEFGGGGGGGGGGGGGGGEGGGGGFGGGGCGGGGGGGGGGGGCG7AE>;;A1>7BBFGGGFFBGGGFFFGGFFGG7
@M03364:276:000000000-BLYN8:1:1101:17478:10561 2:N:0:1
GGACTACTAGGGTTTCTAATCCTGTTTGCTCCCCACGCTTTCGAGCCTCAGCGTCAGTTACAGACCAGAGAGCCGCCTTCGCCACTGGTGTTCCTCCATATATCTACGCATTTCACCGCTACACATGGAATTCCACTCTCCTCTTCTGCACTCAAGTCTCCCAGTTTCCAATGACCCTCCCCGGTTGAGCCGGGGGCTTTCACATCAGACTTAAGAAACCGCCTGCGCTCGCTTTACGCCCAATAAATCCG
+
CCCCCGGGGGGGGGGGGGGGGGGGGGGGGGGGGGGGGGGGGGGGGGGGGGGGGGGGGGGGGGGGGGGGGGGGGGGGGGGGGGGGGGGGFFGGGGGGGGGGGGGGGGGGGGGGFGGGGGGGGGGGEGGGFFGGGGGGGGGGGGGGGGGDGGGGGGGGFGGFFGGGFGGGGGGGCCCGGEGGGGGECEGGFGFEGGGG=EGGGFGGFGGGGGGGGFGGGGGGEGF@DF9A258:DGGBF?GGGFFFGGFFGG<
@M03364:276:000000000-BLYN8:1:1101:8996:10561 2:N:0:1
GGACTACAGGGGTATCTAATCCTGTTTGCTACCCATGCTTTCGAGCCTCAGCGTCAGTTACAGACCAGACAGCCGCCTTCGCCACTGGTGTTCTTCCATATATCTACGCATTTCACCGCTACACATGGAGTTCCACTGTCCTCTTCTGCACTCAAGTTTCCCAGTTTCCGATGCACTTCTTCGGTTGAGCCGAAGGCTTTCACATCAGACTTAAGAAACCGCCTGCGCTCGCTTTACGCCCAATAAATCCG
+
CCCCCGGGGGGGGGGGGGGGGGGGGGGGGGFGGGGGGFGGGGGGGGGGGGGGGGGGGEFGFFGGGGGGGFGGGGGGGGGGFGGGGGGGGGGGGGGGGGGGGGGGGGGGGEGGGGGGGGCEGGGGGG?FGGGGGGFGFFGGGEGGGGFGGGGGGFGGFAFGGGGGGGGGG>=68EGGGCDGFGGDGGD?FFCCG6:EGGGGGFGFFGGGDGCFGFFGGDG69EED4?=>=?4:5CCEA?GGGF?FFGFEGGC
@M03364:276:000000000-BLYN8:1:1101:22159:10564 2:N:0:1
GGACTACAGGGGTATCTAATCCTGTTTGCTCCCCACGCTTTCGCACCTGAGCGTCAGTCTTCGTCCAGGGGGCCGCCTTCGCCACCGGTATTCCTCCAGATCTCTACGCATTTCACCGCTACACCTGGAATTCTACCCCCCTCTACGAGACTCTAGCTGACCAGTTTCAAATGCAGTTCCCAAGTTAAGCTCGGGGATTTCACATCTGACTTAATCAACCGCCTGCGTGCGCTTTACGCCCAGTAATTCCG
+
CCCCCGGGGGGGGGGGGGGGGE,EFEFFGGGGFGFEGGGGGGGGEGGFCFFG@FEGGGCGGGGGG7FGGGGGGGGGGGCFGGGGGGDGGGGCGGGGGGGGGGGGGGGGFGGGGGGGGGGGFFFGGGGGGGGGGGGF9DDGGGGGGGG6EEGFFGFEGGD9BFCGGGG;,,>DFGACFFFCF9F5FFCEFFF,AEGD5C6CFFCFFGC@@FFDGGGDFGGFFE3;1F9DF>BEGGG9??5CEE6FF*@4DF<
@M03364:276:000000000-BLYN8:1:1101:25538:10576 2:N:0:1
GGACTACTAGGGTTTCTAATCCTGTTCGCTCCCCACGCTTTCGAGCCTCAGCGTCAGTTACAGACCAGAGAGCCGCCTTCGCCACTGGTGTTCCTCCATATATCTACGCATTTCACCGCTACACATGGAATTCCACTCTCCTCTTCTGCACTCAAGTCTCCCAGTTTCCAATGACCCTCCCCGGTTGAGCCGGGGGCTTTCACATCAGACTTAAGAAACCGCCTGCGCTCGCTTTACGCCCAATAAATCCG
+
CCCCCFGGGGGGGGGGGGGGGGGGGGGGGGGGGGGGGGGGGGGFDGGGGGGGGGGGGGGGGGGGGGGGCGGGCFGGGGGGGGGGGGGGGGGGGGGGGGGGGGGGGGGGGGCFGGGGGGGGEGGGGGGGFGGGGGGGGGGGGGGGGGGGCGD?FFG9;B>FGGGGFGGGGGGGGGG?EFFGGGGGGGCCFGFCGGGDC>FGGGF+1*+0;FGDDGCCGGFG3587?F95,:5)95DAF:CEC>?FGGFFGG5
@M03364:276:000000000-BLYN8:1:1101:23457:10593 2:N:0:1
GGACTACCCGGGTTTCTAATCCTGTTTGCTCCCCACGCTTTCGCACCTGAGCGTCAGTCTTCGTCCAGGGGGCCGCCTTCGCCACCGGTATTCCTCCAGATCTCTACGCATTTCACCGCTACACCTGGAATTCTACCCCCCTCTACGAGACTCTAGCTTGCCAGTTTCAAATGCAGTTCCCAGGTTGAGCCCGGGGATTTCACATCTGACTTAACAAACCGCCTGCGTGCGCTTTACGCCCAGTAATTCCG
+
CCCCCGGEGGGGFGDGGGGGGFGFGGGGGGCGFGGGGGGEGGGGGGGGGGGGGGGGGGGGGGGGDGGGGGGGGGGGGGGGGGGGGFEGGGGAFGGGGGGGFFGGGGGGGGGGGGGGGGGG+@DFDFGGGGGGGGGGGGFG@EG?DGGC@:CFGFGGGGGGGGGGGGGGGG;CFGF7DFCEC>EGGGGFGGGCEGCDEEG6:@FCCFFGGGGGGGGGGGGGFGE?FF;71>>EGD*)9<E8CD?FG7?)0C9
@M03364:276:000000000-BLYN8:1:1101:2084:10593 2:N:0:1
GGACTACTCGGGTTTCTAATCCTGTTTGCTCCCCACGCTTTCGAGCCTCAGCGTCAGTTACAGACCAGAGAGCCGCCTTCGCCACTGGTGTTCCTCCATATATCTACGCATTTCACCGCTACACATGGAATTCCACTCTCCTCTTCTGCACTCAAGTCTCCCAGTTTCCAATGACCCTCCCCGGTTGAGCCGGGGGCTTTCACATCAGACTTAAGAAACCGCCTGCGCTCGCTTTACGCCCAATAAATCCG
+
CCCCCGFGGGGGFGGGGGGGGGGGFGGGGGDGGGGGGGGGGGGGGGGGGGGGGGGGGGGGGGGGGGGGGGGGFFGGGGGGGFGGFGGGGGGGGGGGGFFFGGDGGGGGDGGGGGGGGGGGGGFGFGGGAEFFFGGGGG9FGE8DGGFGGGGFFFGGDFFGGGGGFFFGGFGGGGFDG?DGGGDGGGGGGGGGGGDEGEG6;87CFGGFFGGG@::7CCGFDG:21)2>65ABDGCBFBEGED?FFF=9FFD
@M03364:276:000000000-BLYN8:1:1101:14564:10599 2:N:0:1
GGACTACTGGGGTATCTAATCCTGTTTGCTCCCCACGCTTTCGCACCTGAGCGTCAGTCTTCGTCCAGGGGGCCGCCTTCGCCACCGGTATTCCTCCAGATCTCTACGCATTTCACCGCTACACCTGGAATTCCACCCCCCTCTACGAGACTCAAGCCTGCCAGTTTCAAATGCAGTTCCCGGGTTGAGCCCGGGGATTTCACATCTGACTTAACAGACCGCCTGCGTGCGCTTTACGCCCAGTAATTCCG
+
CCCCCGGGGGGGGEGGGGGGGGGGGGFGGGGGGGGGGGGGGGGC:FGG<EGGGGGGGGA<@EFEGGGG8F:FGGGGGGGGGGGGG8FGG@FGGFGGGGDGGCFFGGGGGGGGGGGGGGGGGGGG8FGGGFFGGGGG>ECFGGGGGGC>+CECGGGGFG?3,DFGGGCGCFEFG9DG9:<DCCGGGGGG6FF8EGGG5CGGGGGGFG7F@FGGGF=C>CGFEGE?:F>5(8BFGGGFFBEGGE0@CFFAGC6
@M03364:276:000000000-BLYN8:1:1101:25016:10607 2:N:0:1
CCGGGGGCTCATGTAGATTAGAGGGGACTCTTTTCGCGACCAATCAGGTATCTAATACTGTTTTGTTCCCACGCCTTGTCGGACCCTCCTCCTTTACAAGCGAGAGGAACACTTTTTCCACCGGGTTTCGTCCATTTACACACGTCTTCTACATCTGCACCACGTATCACACTATCCCCTCCTCCCCCATATCCTCTCAGTTTCCACTTAATCAACAGCTTTGCTCTTCTACGCATACATCCGCTCTTCT
+
A---,@++6-C;,<,,,C,6@,,;-6++,,,<,,;+,66+6+,,9,:,,,,6,,,,,,,6,<C<,:6,,666++,6B,95,++++89++44?85,,9<,9,8+++++,,,4,,,7<5:,,9,:=+@++,3,8++,3,E,,,,6+4+6+573=,,,5,7@,,,***657,3,@,,3,5=1,1>,,,****,4,,>,,,,,,4+,+11+++++1;+2****0*+*))+)/)3+3*)*())+++)()*1.)*2
@M03364:276:000000000-BLYN8:1:1101:6416:10608 2:N:0:1
GGACTACAAGGGTTTCTAATCCTGTTTGCTCCCCACGCTTTCGCACCTGAGCGTCAGTCTTCGTCCAGGGGGCCGCCTTCGCCACCGGTATTCCTCCAGATCTCTACGCATTTCACCGCTACACCTGGAATTCTACCCCCCTCTACAAGACTCTAGCTGACCAGTTTCAAATGCAGTTCCCAAGTTAAGCTCGGGGATTTCACATCTGACTTAATCAACCGCCTGCGTGCGCTTTACGCCCAGTAATCCCG
+
CCCCCGGGGGGGGGGGGGGGGGFGGGGGGGGGFGGGGGGGGGGGGGGGGG<FGGGGEFGFGGCFGGGDFGDGGGGGGG7F7FGGGGGGGGGGGGGGGGGGGGGGF,ECGGGDGGGGGGGDEEFGGGGGG?FFGGGGFFGGCEGFGGFDFGGGGGGGGGG?EECGCGGDCGGFGGGGGCDFFEF,>DFFEE9DGG5CEGGGGGGGFGGGGG>FF@CGGGGF5E>;?F@FFDFFCDGFF0CEE72?706)2>/
@M03364:276:000000000-BLYN8:1:1101:11601:10611 2:N:0:1
GGACTACCGGGGTTTCTAATCCTGTTTGCTACACATGCTTTCGAGCCTCAGCGTCAGTTACAGACCAGACAGCCGCCTTCGCCACTGGTGTTCTTCCATATATCTACGCATTTCACCGCTACACATGGAATTCCACTCTCCTCTTCTGCACTCAAGTCTCCCAGTTTCCAATGACCCTCCCCGGTTGAGCCGGGGGCTTTCACATCAGACTTAAGAAACCGCCTGCGCTCGCTTTACGCCCAATAAATCCG
+
CCCCCGGGGGGGGGGGGGGGGGGGGGGGGGGGGGGGGGGGGGGGGGGGGGGGGGGGGGGGGGGGGGGGGGGGGGGGGGGGGGGGGGGGGGGGGGGGGGGGGGGGGGGGGGGGGGGGGGGGGGGGGGGFGFGGGGGGGGFGGGGGGGGEGGGGGGGGGGGCFFGGGGGFGGGGCFFFFGGGGEGGGGGGGGGEGGGGGGGGGGGFFFGFGGGGGGGGGGGF>E><;5936A>@GGGFF?GGGF?>GDF9FGD
@M03364:276:000000000-BLYN8:1:1101:2153:10614 2:N:0:1
GGACTACCAGGGTTTCTAATCCTGTTTGCTCCCCACGCTTTCGAGCCTCAGCGTCAGTTACAGACCAGAGAGCCGCCTTCGCCACTGGTGTTCCGCCATATATCTACGCATTTCACCGCTACACATGGAATTCCACTCTCCTCTTCTGCACTCAAGTCTCCCAGTTTCCAATGACCCTCCCCGGTTGAGCCGGGGGCTTTCACATCAGACTTAAGAAACCGCCTGCGCTCGCTTTACGCCCAATAAATCCG
+
CCCCCGGGGGGGGGGGGGGGGGGGGGGGGGGFGGGGGGGGGFFGGGG8EFFGCFGGGGGGGGGGGGFGFGGCCFGGGGGGGGGFFGGGGGGGG<,?CFGGGGGGFFFGGGCGFGGGGGDGGGGGGEGCAEFEGGGGGGGGGGGGFG;EF;EDGGGGGGG;EGGGAD;=,@D,,@FDGCEECEEC@6:CF?>CE55CEGFFFFGF>CFGG6DGGFGFGGGG>EB<<:,>9B@F:5C:FFGGGF6F<CFBG77
@M03364:276:000000000-BLYN8:1:1101:8228:10627 2:N:0:1
GGACTACTAGGGTTTCTAATCCTGTTTGCTCCCCACGCTTTCGCACCTGAGCGTCAGTCTTCGTCCAGGGGGCCGCCTTCGCCACCGGTATTCCTCCAGATCTCTACGCATTTCACCGCTACACCTGGAATTCTACCCCCCTCTACGAGACTCTAGCTTGCCAGTTTCAAATGCAGTTCCCAGGTTGAGCCCGGGGATTTCACATCTGACTTAACAAACCGCCTGCGTGCGCTTTACGCCCAGTAATTCCG
+
CCCCCGGGGGGGGGGGFGGGGGGGGGGGGGGGGGGEFGGGGGGGGGGGFFGGGGGGGG9FFFGGGGGGGGGGGGGGGGGGGGGGG8FGG=FGGGGGGGGGGGGGGGGGGGGGGGGGGGGGGGGFGGGGGGGGGGGGGGGGGGGGDGFEEGGGGEEGGGCDFGGGGFGGCFGGGGGGGGFEGGGGGGFGGGG5=CEG:EFFFCGDFGFGGGGGFCFGC4=CEGFFFF9>(57@DGGFF:GGG::@FFFBGF6
@M03364:276:000000000-BLYN8:1:1101:6778:10629 2:N:0:1
GGACTACTAGGGTTTCTAATCCTATTTGCTCCCCACACTTTCGAGCCTAAGCGTCAGTAAAGGCCTAAGTTCTCGCCTTCGCCACTGGTGTTCTTCCATATATCTACGCATTCCACCGCTCCACATGGAATTCCAGAACTCTCTACCTCACTCTAGATTAATAGTTTTTGATACAAACACCCGTTAAGCAGATGTCTTTCATACCAAACTTATTAATCCGCCCGCGCTCGTTTTACGCCCAGTAAATCCGG
+
CCCCCGGGGGGGGGGGGGGGGGGGGGGGGGGGGGGGGGGGGGGGGGGGGGGGGGGGGGGGGGGGGGGFGGGGGGGGGGGGDGGGGGGGGGGGGGGGGFFGGGGGGGGGGGGGGGGGGGGGGGGGGGGGGGGGGGCGGGGGGGGGGGGGGGGDFGG;FGGGGGGGGGGGGGGGGGGCGGGGGGGGGGGGGGGCGGG8DCFGGGDD5FGGFFGGGGGCFGGGFG5ABDB@ADBA<5:>E=EDEAEFGGFFFD)
@M03364:276:000000000-BLYN8:1:1101:21549:10645 2:N:0:1
GGACTACCAGGGTTTCTAATCCTGTTTGCTCCCCACGCTTTCGCACCTGAGCGTCAGTCTTCGTCCAGGGGGCCGCCTTCGCCACCGGTATTCCTCCAGATCTCTACGCATTTCACCGCTACACCTGGAATTCTACCCCCCTCTACGAGACTCTAGCTTGCCAGTTTCAAATGCAGTTCCCAGGTTGAGCCCGGGGATTTCACATCTGACTTAACAAACCGCCTGCGTGCGCTTTACGCCCAGTAATTCCG
+
CCCCCGGGGGGGFGGGGGGGGGGGGGGGGGGGGGGGGGGGGGGGGGGGGGGGGGGGGGGGGGGGGGGGGGGGGGGGGGGGGGEEGGGGGGGGGGGGGGGFFFGGGGGGGGGGGGGFFGGGGGGGGGFFFGGFGGGGGGGGGGDGGGGGGGGGGGGGGGGGGGGGFGGGGGGGGGGGGGGGGGGGGGGGGGEGCCEGDGGGF=CD@DFG7CDFGDGGGGGDEGE??A6:?DFBGGG97?GGGFFFG>=4C>9
@M03364:276:000000000-BLYN8:1:1101:26318:10647 2:N:0:1
GGACTACAGGGGTTTCTAATCCTGTTTGCTCCCCACGCTTTCGCACCTGAGCGTCAGTCTTTGTCCAGGGGGCCGCCTTCGCCACCGGTATTCCTCCAGATCTCTACGCATTTCACCGCTACACCTGGAATTCCACCCCCCTCTACGAGACTCAAGCCTGCCAGTTTCAAATGCAGTTCCCGGGGTGAGCCCGGGGATTTCACATCTGACTTAACAGACCGCCGGCGTGCGCTTTACGCCCATCAATTCCG
+
CCCCC8CFDFGGGGGGGGGGGGCEFFFFFGGGGEGDEEFGGGGGCC7FFGFGGEEDGGGGGFECFG,CFECGDE7@F:FGGGDE:?FGGEDAFGGF,AFC=<AFF<,AFFFE,FFGFCGEGCD=8EEFGFF8AF9DFEEG7=EGGEC+@CC7@FFDGFGCFEFFCE,7E9EF7ECADCGGG:8**4=5,>CFGEGEED897C?DFC+++32;CFF70*2*.:B(()-7(7:3)1*.9:GGG3()0*9-:>9
@M03364:276:000000000-BLYN8:1:1101:3315:10660 2:N:0:1
GGACTACACGGGTATCTAATCCTGTTTGCTCCCCACGCTTTCGCACCTCAGCGTCAGTCTTCGTCCAGGGGGCCGCCTTCGCCACCGGTATTCCTCCAGATCTCTACGCATTTCACCTCTACACCTGGAATTCTACCCCCCTCTCCGAGACTCAAGCCTGCCACTTTCGGATGAAGTTCCCGGGTTGAGCCCGGGGATTTCCCATCTGACTTGACAGACCGCCTGCTCGCGCTTTACGCCCATTATTTCCC
+
CCCCCGGF@FCGGGGCCFGGGF<FEFGFFGGGGGGGGGGGGGGGEGBG,CEGDEGDGA<EEFGGGGDGC77+:@CFGGFGFGGGC<7BF+<FGG;CFF<?F8=AECDGCCCCGGGGG,AE?BBFF:?BFGGGFC3A,8>CEEG6,3+@7:C8>@8<9+46DGD,>FGGG5>**,55<,,>DCGDF;*6,2B***=*/=*<C7CDFG+1;:D@7*;+00=5>ED01@(*-5<5)*>67(*:*)(*:**-7>*
@M03364:276:000000000-BLYN8:1:1101:3550:10675 2:N:0:1
GGACTACACAGGTTTCTAATCCTGTTTGCTCCCCACGCTTTCGCACCTGAGCGTCAGTCTTCGTCCAGGTGGCCGCCTTCGCCACCGGTATTCCTCCAGATCTCTACGCATTTCACCGCTACACCTGGAATTCTACCCCACTCTACGAGACTCTAGCTTGCCAGTTTCAAATGCAGTTCCCAAGTTAAGCTCGGGTATTTCACATCTGACTTAACAAACCGCCTGCGTGCGCTTTACCCCCAGTAATTCCT
+
-<C<BFGGG-;=EF9FFF9CFEFGC6E,;CEEE;FEGGC@FCFC@+7<ED8DC@7@F,EFFF<CFE,6E6ED8@FGGGFE7@F7FEEDF@F?BF9FFF8,,F,EEEE+CC:?FFD,E7F6+FAG8EF8<F9FG9ECG?D7@FFGGGGGGGGGGGGCDFF8=8EEFDGGFF3E23=,@A@AEA@8@EFFEG98EG83@EFFFDGF+7DGG@:CCFGGFFCF458@9F@>@3839D*61)5BE31=7+;5;:+
@M03364:276:000000000-BLYN8:1:1101:21319:10678 2:N:0:1
GGACTACCGGGGTATCTAATCCTGTTTGCTCCCCACGCTTTCGCACCTGAGCGTCAGTCTTCGTCCAGGGGGCCGCCTTCGCCACCGGTATTCCTCCAGATCTCTACGCATTTCACCGCTACACCTGGAATTCTACCCCCCTCTACGAGACTCAAGCCTGCCAGTTTCGGATGCAGTTCCCGGGTTGAGCCCGGGGATTTCACATCCGACTTGACAGACCGCCTGCGTGCGCTTTACGCCCAGTAATTCCG
+
CCCCCGGGGGGGGGGGGGGGGGGGGGGGGGGF@FFGGGGGGGGGGGGGGGGGGGGGGGGGGGGGGGGGGGGGGGGGGGGGGGGGGGGGGGGGGGGGGGGGGGGGGDGGGGGGGGGGGGGGGGGGGGGFGGGGGGGGGG+CEGGGGGGGGDGDGGGGGGGGGGGGFGGGGGGGEGGGGGGGGGGGGGGGGDEFEDGGGEFGGGGG=FGGGGGGGGGGG:FC>CD?FFFF?DFFGCFFFBG>EE?FG7@BGGC
@M03364:276:000000000-BLYN8:1:1101:8669:10680 2:N:0:1
GGACTACTAGGGTTTCTAATCCTGTTTGCTCCCCACGCTTTCGAGCCTCAGCGTCAGTTACAGACCAGAGAGCCGCCTTCGCCACTGGTGTTCCTCCATATATCTACGCATTTCACCGCTACACATGGAATTCCACTCTCCTCTTCTGCACTCAAGTCTCCCAGTTTCCAATGACCCTCCACGGTTGAGCCGTGGGCTTTCACATCAGACTTAAGAAACCGCCTACGCGCGCTTTACGCCCACTAATTCCG
+
CCCCCGGGGGGGGGGGGGGGGGGGGGGGGGGGGGGGGGGGGGGGGGGGGGGGGGGGGGGGGGGGGGGGGGGGGGGGGGGGGGGGGGGGGGGGGGGGGGGGGFGGGGGGGGGGGGGGFGGGGGGGGGGGGGGGGGGGGGGGGGGGFGGGEEGGGGGGGFGGGGECFCFGGGGGGFGGGGGEFFGGGGGGCCGGEEGGGGGGGGGGFGFGGGC78FF7DGGGFGFFDFFFF4ABGGCCA;E@E:15>CAFFGC
@M03364:276:000000000-BLYN8:1:1101:23263:10680 2:N:0:1
GGACTACCGGGGTATCTAATCCTGTTTGCTCCCCACGCTTTCGAGCCTCAGTGTCAGTTACAGGCCAGAGAGCCGCTTTCGCCTCCGGTGTTCCTCCATATATCTACGCATTTCACCGCTACACCTGGAATTCTACCCCCCTCTACGAGACTCAAGCCTGCCAGTTTCGGATGCAGTTCCCGGGTTGAGCCCGGGGATTTCACATCCGACTTGACAGACCGCCTGCGTGCGCTTTACGCCCAGTAATTCCG
+
CCCCCGGGGGGGGGGGGGGGGGGGGGGGGGGGGGGGGGGGGGGGGGGGGGGGGGGGGGGGGGGGGGGGGGGGGGGGEE,CFGGGGGGGCEEGGGGGGGGGGGGGGGGGGGGGAFFGGGGGGGGGGGGG8EFFGGGGGGGGGGC=FGGGGGGCFGDDGF8FGGGGFGGFGGGGGGFGEFGGGGGGGGGGGGGCCEBE=EGGGGGGFGFGGGGCFGFGGGGGFG@B8F>FFFFEDDCAFFGGGE?F7CF2DC2
@M03364:276:000000000-BLYN8:1:1101:15676:10699 2:N:0:1
GGACTACTAGGGTTTCTAATCCTGTTTGCTCCCCACGCTCTCGCACCTGAGCGTCAGTCTTAGTCCAGAGGGCCGCCTTTGCCCCCGGTATTCTTCCAGACTTCTCCGCATTTCACGCCAACACCTGGAATTCTACCCCCCTCTACGAAACTCTAGTTTGCCATTTCCCAATGCGGTACAGCTGTTGGGCCGACGGATTACACATTTGAGTCAAAAAATCTACATCGTGCGGTTTACGCTCACTTGTTCT
+
-<66A,EE,EC@CF;@C,;E<F,C;<6E9FF<,BFC+@,,CC6868+B,;6,7F@C,<,6,,C9699E,@FF@:+@F7,,CF,,:@=+4+9E9,@<AE,,,5C9E,?++@+:,5E984++8++@86E,4AFGA,8@46+8++3+6,6=,@E+,3>,,3>,,,33@,,7,4,7,,*54*3,,,,73E7,*,441*4**=E,0++021;C7*;+;71:D)*+++1)/138=5))1>*,9(***0)1**/)**
@M03364:276:000000000-BLYN8:1:1101:3845:10699 2:N:0:1
GGACTACAGGGGTTTCTAATCCTGTTTGCTCCCCACGCTTTCGCACCTGAGCGTCAGTCTTCGTCGAGGGGGCCGCCTTCGCCACCGGTATTCCTCCAGATCTCTACGCATTTCACCGCTACACCTGGAATTCCACCCCCCGCTACGAGACTCAAGCCTGCCAGTTTCAAATGCAGTTCCCGGTTTGAGCCCGGGGATTTCACATCTGACTTACAAGACCGCCTGCGTTCGCTTTCCGCCCAGTAATTCCT
+
CA<<C8<FFE;@6CCC<<<FFGFFEGGFGF9FG@FFGGE@F9FEGCGFCGFGGGEFFGFCEFFA@+8@F++@BFGCCF:54:FF>=:>FECFGCFG8,=CAE95E?<DEEFEDAFG9FEE:>:=8FC88DFC9<DCGG+CE6:D*8BCC5>*,?,2CFGFGEF,?@?C7,22=;C,,,1C98=11;C?CGGG5/13::*+;+<79*0C7C7::**297*057>8(710,5))**9)12C*/)(0*:@9*:*
@M03364:276:000000000-BLYN8:1:1101:21018:10709 2:N:0:1
GGACTACCCGGGTTTCTAATCCTGTTTGCTCCCCACGCTTTCGAGCCTCAGTGTCAGTTACAGGCCAGAGAGCCGCTTTCGCCTCCGGTGTTCCTCCATATATCTACGCATTTCACCGCTACACATGGAATTCCACTCTCCTCTCCTGCACTCAAGTCTACCAGTTTCCAATGCATACAATGGTTGAGCCACTGCCTTTTACACCAGACTTAAGAAACCGCCTGCGCTCGCTTTACGCCCAATAAATCCGG
+
CCCCCGGGGGGGGGGGGGGGGGGGGGGGGGGGGGGGGGGGGGGGGGGGGFGGGGGGGGGGGGGGGGGGGGGGGGGGGEGGGGGGGGGGGGGGGGGGGGGGGGGGGGGGGGGGGGGGGGGGGGGGGGGGGGGGGGGGGGGGGGGGGGGGGGGDBFFGEGFGGGGGGGGFGGGGGGGGGGGFEGGGGGGGG7?FGGFFCFCFFGF>FGGGGDCGCFFFCCGGBEFFDFFBFFFFGGGFFFGGG5;FFCFFFGG
@M03364:276:000000000-BLYN8:1:1101:19840:10719 2:N:0:1
GGACTAAGGGGTTTCTAATCCTGTTTGCTCCCCACGCTTTCGCACCTGAGCGTCAGTCTTCGTCCAGGGGGCCGCCTTCGCCACCGGTATTCCTCCAGATCTCTACGCATTTCACCGCTACACCTGGAATTCCACCCCCCTCTACGAGACTCAAGCCTGCCAGTTTCAAATGCAGTTCCCGGGTTGAGCCCGGGGATTTCACATCCGACTTGACAGACCGCCTGCGTGCGCTTTACGCCCAGTAATTCCG
+
CCCCCGGGGGGCGGGGGGGGGGGGGGFGFFGGGGGGGGGGGGGGGGGGGGGEGGGGGGGGGGGGGGGGGGGGGGGGGGGGGGGGFGDGGGGFGGGGGGFGGGGGGGGGGGGFGGGGGGGGGGGGGGDGGGGGGGGGGGBFEDGFGGEGDEGGGGGGFFFGGEGGGGFFCFGGGFFECC7EGGGGDCFGCFFEEGECCGGGGGGGAFDGGGGGGGFGFFGGDEEBFFFFFFFECFGFF:?E:>4*2:?>DF
@M03364:276:000000000-BLYN8:1:1101:15435:10726 2:N:0:1
GGACTACCGGGGTTTCTAATCCTGTTCGCTCCCCACGCTTTCGCACCTGAGCGTCAGTCTTCGTCCAGGGGGCCGCCTTCGCCACCGGTATTCCTCCAGATCTCTACGCATTTCACCGCTACACCTGGCATTCTACCCCCCTCTACGAGACTCTAGCTTGCCAGTTTCGAATGCCGTTCCCAGGTTGAGCCCGGGGATTTCACATCTGACTTCCCTCCCCGCCGACGTGCCCTTTCCGCCCAGTTCTTCCG
+
<C<CCEA,@@7C@FGG,@,@,FGG9A,6C:EF<@FG7@,B@F@F7CF@FAEFG:FEG,E,E,C@@FGA6,@C:FEF7,BF@FGC:8F>4>A,CF,EGF,,<FEEB<EFE:7C,A,C?CE+88,DDBF@,@<>,EEF,>8@EG>6;E**65C*,,3,@,;8E,,,35>DC*,,4,2:4*4,,6<5?9C,0BF=C***2;E?F+1+;9+:+;+****00*;*)17((74.(8)?*0*)1(*/:)(9*2*6FG<
@M03364:276:000000000-BLYN8:1:1101:10519:10743 2:N:0:1
GGACTACAAGGGTTTCTAATCCTGTTTGCTCCCCACGCTTTCGCACCTGAGCGTCAGTCTTCGTCCAGGGGGCCGCCTTCGCCACCGGTATTCCTCCATATATCTACGCATTTCACCGCTACACATGGAATTCCACTCTCCTCTCCTGCACTCAAGTCTCCCAGTTTCCAATGCACACAATGGTTGAGCCACTGCCTTTTACATCAGACTTAAGAAACCACCTGCGCTCGCTTTACGCCCAATAAATCCGG
+
CCCCCGGGGGGGGGGGGGGGGGGGGGGGGGGGGGGGGGGGGGGGGGGGGGGGGGGGGGGGGGGGGGGGGGGGGGGGGGGGGGGGGGGGG>EGGGGGGGFGGGGGGGGGGGGGGGGGGGGEGGGGGGGGFFGFGGGGGGGGGGGGGGGFGGGGFGGGGGGGGGGGGGGGFGGGGGFGD7:DFGDGGGFGGGC>FGGFGGGGGGGFFGFDGGCFFFGG4F:6?GFEDFB>6A3BGFGEDFG8E53AGGFF;CC
@M03364:276:000000000-BLYN8:1:1101:16987:10757 2:N:0:1
GGACTACTGGGGTTTCTAATCCTGTTTGCTCCCCACGCTTTCGCACCTGAGCGTCAGTCTTCGTCCAGGGGGCCGCCTTCGCCACCGGTATTCCTCCAGATCTCTACGCATTTCACCGCTACACCTGGAATTCTACCCCCCTCTACAAGACTCTAGCTGACCAGTTTCAAATGCAGTTCCCAAGTTAAGCTCGGGGATTTCACATCTGACTTAATCACCCGCCTGCGTGCGCTTTACGCCCAGTAATTCCG
+
BA@CCGGGGFDFGGGGFGDFFFFGGGGGGGGGFGGGGC@CGGCEGEGGGGFGEGCGEFGGGFFGGGDGFEEDGGDGGGGGFCFGEFE=F=FFFFEAFFE9FGGGGGCCFFGCDGGGGEGG7FGGDFGCGGF?DEFGBDF=CEGGFGA9E,D:FFGG9F9:DF?EF=3;,@;><FFGF9FA6>8DFGEF<F,<E88EDG89:@9:8*2=;7:FGGFGG4*/=EB;;FFA@5:BDCF973A8EEF?>>8:DG7
@M03364:276:000000000-BLYN8:1:1101:11160:10782 2:N:0:1
GGACTACAGGGGTATCTAATCCTGTTTGCTCCCCACGCTTTCGCACCTGAGCGTCAGTCTTCGTCCAGGGGGCCGCCTTCGCCACCGGTATTCCTCCAGATCTCTACGCATTTCACCGCTACACCTGGAATTCTACCCCCCTCTACAAGACTCTAGCTGACCAGTTTCAAATGCAGTTCCCGGGTTGAGCCCGGGGATTTCACATCTGACTTAACAAACCGCCTGCGTGCGCTTTACGCCCAGTAATTCCG
+
CCCCCGGGGGGGGGGGGGGGGGGGGGGGGGGGGGGGFGGGGGGGGGGGGGGGGGGGGGGGGGGGGGGGGGGGGGGGGGGGGGGGGGGGGGGGGGGGGGGGGGGGGFGGGGGGGGGGGGGGGGGGGGGGGGGGGGGGGGGGGGGGGGGGFGGGGGGGGFGGGGGGGGGGGGGGCEGGCFGGGGGGGGDFGGGGG=EGGDDGFCGCFGGGGGGFGGGG><FGDDD;?F>D?@FDGG367?GGG>?@CCFFGCC
@M03364:276:000000000-BLYN8:1:1101:18966:10784 2:N:0:1
GGACTACAGGGGTTTCTAATCCTGTTTGATCCCCACGCTTTCGCACATCAGCGTCAGTTACAGACCAGAAAGTCGCCTTCGCCACTGGTGTTCCTCCATATCTCTGCGCATTTCACCGCTACACATGGAATTCAACTTTCCTCTTCTGCACTCAAGTTTCCCAGTTTCCAATGACCCTCCAACGTAGAGCCGTGGCCTTTCACATCAGACTTGAGAAACCAACTACGGGTGCATTACGCCCAATAATTC
+
@<CCB<,6F9FC6+8E@@9EF9@@FC<CFC@@FGGGGCGCGG,,,8:F,E9,7BFG,;CCF@FA8CEG8EF<FG@+848E<,6CFD,6,,:,9F;9EF?F<A9,45,4+8::E<E<:?7@F7A9E?,9:EFGF,C,44@<EDG8>>DB9=F+,@=D,>DFDFF=FFGG8E,,@,@?C,+6,,,+3,3+,3,+1+++,3442=,+49+*;?*2*3A*B44C**9))*:*(/0)*=D4A(**/8(8;:;CF
@M03364:276:000000000-BLYN8:1:1101:10523:10799 2:N:0:1
GGACTACTGGGGTTTCTAATCCTGTTTGCTCCCCACGCTTTCGAGCCTCAGCGTCAGTTACAGACCAGAGAGCCGCCTTCGCCACTGGTGTTCCTCCATATATCTACGCATTTCACCGCTACACATGGAATTCCACTCTCCTCTTCTGCACTCAAGTCTCCCAGTTTCCAATGACCCTCCCCGGTTGAGCCGGGGGCTTTCACATCAGACTTAAGAAACCGCCTGCGCTCGCTTTACGCCCAATAAATCCG
+
CCCCCGGGGGGGGGGGGGGGGGGGGGGGGGGGGGGGGGGGGGGGGGGGGGGGGGGGGFFGGGGGGGGGFGGGGGGGGGGGGGGGGGGGGGGGGGGGGFGGGFGGGGGGGGGGGGGGGGGGGGGGGGGGGGGGGGGGGCGGGGGGGGGGGGGGGGGGGGGGGGFFFGGGDF=EGFG8DGGEEGGGGGGGGGGG5E5CECFGDGGGFGGGFGG=:7+:C4CG:EAFDF@EFFF@GGGFFFGDGF0>C*96F>>
@M03364:276:000000000-BLYN8:1:1101:17602:10812 2:N:0:1
GGACTACCGGGGTATCTAATCCTGTTTGCTCCCCACGCTTTCGAGCCTCAGCGTCAGTTACAGACCAGAGAGCCGCCTTCGCCACTGGTGTTCCTCCATATATCTACGCATTTCACCGCTACACATGGAATTCCACTCTCCTCTTCTGCACTCAAGTCTCCCAGTTTCCAATGACCCTCCCCGGTTGAGCCGGGGGCTTTCACATCAGACTTAAGAAACCGCCTGCGCTCGCTTTACGCCCAATAAATCCG
+
CCCCCGGFGGGGGGGGGGGGGGGGGGFGGG<EFGGGGGGGGGGGGGGGGGGGGGGGEGGGGGGGGGGGGCFEGCEGGGGGGGGGGGGGGGGGGGGGGGGGGGGGGGGGGGGGGGGGGGGGGGGGCGGGGGFGGFGGCGGGGGGGGGGGGGGGGGGGGC9DFGGGGGGGGGGGGFDFDFGGGGGGGCE?7FEEGGGE5EGGGGGGFGGG4FGGFCC7CCCFFGF@;F;>>BEEDCFAFFGGGF?FGG4:FG<
@M03364:276:000000000-BLYN8:1:1101:25528:10830 2:N:0:1
GGACTACTAGGGTTTCTAATCCTGTTTGCTCCCCACGCTTTCGAGCCTCAGCGTCAGTTACAGACCAGAGAGCCGCCTTCGCCACTGGTGTTCCTCCATATATCTACGCATTTCACCGCTACACATGGAATTCCACTCTCCTCTTCTGCACTCAAGTCTCCCAGTTTCCAATGACCCTCCCCGGTTGAGCCGGGGGCTTTCACATCAGACTTAAGAAACCGCCTGCGCTCGCTTTACGCCCAATAAATCCG
+
CCCCCGGGGGGGGGGGGGDGGGGGGGGGGGGGGGGGGGGGGGGGGGGGGGG8CGGGGGGGGGGGGGGGGGGGGGGGGGGGGGGGGGDGGFFGGFGGGGGGGC;EFGGGGEGGEFFGGGGGGFEGGCGGGGGGFGGGGGGGGGGGGGGGGGGGGGFGFGGGGGGGGGGGGGGGCDGFFFGGGGGGGGCFGGFG5:BEC5FCFCGG>CF4CFGGGGGGFDGGEGFF6F95(=D3>9C<FFEGGFFFGFF9CD7
@M03364:276:000000000-BLYN8:1:1101:13850:10835 2:N:0:1
GGACTACTCGGGTTTCTAATCCTGTTTGCTCCCCACGCTTTCGAGCCTCAGCGTCAGTTACAGACCAGAGAGCCGCCTTCGCCACTGGTGTTCCTCCATATATCTACGCATTTCACCGCTACACATGGAATTCCACTCTCCTCTTCTGCACTCAAGTCTCCCAGTTTCCAATGACCCTCCCCGGTTGAGCCGGGGGCTTTCACATCAGACTTAAGAAACCGCCTGCGCTCGCTTTACGCCCAATAAATCCG
+
CCCCCGGGGGGEGGGGGGGGGGGGGGGGGGGGGGGG:FGGGGGFDCFGGGGGGEFGGFFG<FEFGGGCGGG7FFDEGGGGGGG:FEGFFFFGGGFGGGGFGGGGGGGGGDGGGGGGGEGGGGGGGGFGFFFFGFGGGGGGGFGGCFFAEDFGGGFDFF=DCEFGEGFAGFCDFDCEGGFDE8E6@8EFCGGG75CEE*B6?FFFACCGGGGGGGGDGGGGDG3((033:D3)/7C>@:EEGF(577B2C7/
@M03364:276:000000000-BLYN8:1:1101:2677:10842 2:N:0:1
GGACTACTGGGGTTTCTAATCCTGTTTGCTCCCCACGCTTTCGCACCTGAGCGTCAGTCTTCGTCCAGGGGGCCGCCTTCGCCACCGGTATTCCTCCAGATCTCTACGCATTTCACCGCTACACCTGGAATTCCACCCCCCTCTACGAGACTCAAGCCTGCCAGTTTCAAATGCAGTTCCCAGGTTGAGCCCGGGGATTGCACATCGGACTGAACAAACCGCCTGAGTGCGCTTTACGCCCAGTAATGCCG
+
CCCCCCDCFFGGFGGE96CFGFFGDFGGGGG<FGFGG7CFFG,@:FCGGFGGGGE@FGCFEEFC7FC8,6+@@CFDC@:?@GGC,?7>FBE<FGGEDFGAF8EEE<E@>FG>F?@E<FCECGAC@FGGGGGGCCGG@E>CE+CGAF:4>C@CDC:E9*@DFFG?FCGDD9F9DGGGC,>EE9B>FFGG,,6*=C85*=B6::?D12*:5<)**0;;CGGF5EB6()(0./.89*1-93C>E)40*2*):6)
@M03364:276:000000000-BLYN8:1:1101:24278:10853 2:N:0:1
GGACTACTGGGGTTTCTAATCCTGTTTGCTCCCCACGCTTTCGAGCCTCAGCGTCAGTTACAGACCAGAGAGCCGCCTTCGCCACTGGTGTTCCTCCATATATCTACGCATTTCACCGCTACACATGGAATTCCACTGTCCTCTTCTGCACTCAAGTTTCCCAGTTTCAGATGCACTTCTTCGGTTGAGCCGAAGGCTTTCACATCAGACTTAAGAAACCGCCTGCGCTCGCTTTACGCCCAATAAATCCG
+
CCCCCGGGGCGGGGGFFGGGGGGGGGEGDGGGGG?CFGGGGGG,CFGGGGGGGGFGGGG9EAFEGGGGGGFFFGGGGGGGGGGGGGGDFFGGGGGGG<FGGGGGGGGGGGGEGGGGFGGECCEGFBFGGGGFGGGFGCGF8,4?>,64CF8?4B=,EFF=F,6DFFGF,7===B,DCE?DF9++@>EGGGGGGD6*5DGF7;7<+7>C*;>9>CCCCFCG4@D?>4()84)2>5*);;EE5=?A6:6)7>9
@M03364:276:000000000-BLYN8:1:1101:11003:10870 2:N:0:1
GGACTACAGGGGTATCTAATCCTGTTTGCTCCCCACGCTTTCGCACCTCAGTGTCAGTATCAGTCCAGGTGGTCGCCTTCGCCACTGGTGTTCCTTCCTATATCTACGCATTTCACCGCTACACCTGGAATTCTACCCCCCTCTACGAGACTCTAGCTTGCCAGTTTCAAATGCAGTTCCCAGGTTGAGCCCGGGGATTTCACATCTGACTTAACAAACCGCCTGCGTTCGCTTTACGCCCAGTAATTCCG
+
CCCCCGEFGGGGGGGFGGGGDGGGGGGGGGGFGGGGGGGGFGGGGGGGFFGGGGGGGGGGGGGGGFGGGGGGGGDGGGGGGGGGGGGGGGGGFFCFGDGGGGGGGCGEEGDEGGGGGGGDEEFGGGGDFGGGGGGGGGGGGEGCDFEEGDEF8FFGGGGGGGGGAFCGGGGGGGGGGGG=FGGGGGGGGGGGGG8EEEFGFG?F6CGGGGGGFGGGGGGG:CB@D;95()2)>5F4@?CCEFD8C>757C9
@M03364:276:000000000-BLYN8:1:1101:11520:10874 2:N:0:1
GGACTACAAGGGTTTCTAATCCTGTTTGCTCCCCACGCTTTCGAGCCTCAGCGTCAGTTACAGACCAGAGAGCCGCCTTCGCCACTGGTGTTCCTCCATATATCTACGCATTTCACCGCTACACATGGAATTCCACTCTCCTCTTCTGCACTCAAGTCTCCCAGTTTCCAATGACCCTCCCCGGTTGAGCCGGGGGCTTTCACATCAGACTTAAGAAACCGCCTGCGCTCGCTTTACGCCCAATAAATCCG
+
CCCCCGGGCFGGFFGGGGGGGGGGGGGGGGGGGGGGGGGGGGGFGEGGGGGFDGFGGEGGGGGGGGGGGGGGGGGDGGGGGGGGGGGGFAFGGFFGGGGGGGGGCGFFGEGFFEFFEEGGGDDEFEGFFCFGFCEFGGGGGGGGA;FGAFFDDDGGGGFGF8D?BEC;=EFGG968D=+ACCGEGGDGFD8CGGEGEEGGC+,48*;DFFFGGDFFGGGCEG3<0A>D@:A3DFFFFBGGGE6FFG44FC>
@M03364:276:000000000-BLYN8:1:1101:23504:10877 2:N:0:1
GGACTACCAGGGTTTCTAATCCTGTTTGCTCCCCACGCTTTCGCACCTGAGCGTCAGTCTTCGTCCAGGGGGCCGCCTTCGCCACCGGTATTCCTCCAGATCTCTACGCATTTCACCGCTACACCTGGAATTCTACCCCCCTCTACGAGACTCTAGCTTGCCAGTTTCAAATGCAGTTCCCAGGTTGAGCCCGGGGATTTCACATCTGACTTAACAAACCGCCTGCGTGCGCTTTACGCCCAGTAATTCCG
+
CCCCCGGGFGGGFGGGFEFGGGGGGGGGGGGGGGGGGGGGGGGGGGGGGGGGGGGGGGGGGGGGGGGGGGGGGGGGGGGGGGGGGFGGGGGGGGGGGFGAEGGGGGGGGGGGGGGGGGGDFGGGGGGGEGGGGGGGFFFGGGGGGGFGE6CGGGDGGA;EGGGGFCGGGAFGGGCGGGGCEFGGGGGGGGGGGGG55EFGGGGGFGGGGGGCFGGGGGGGFDAD0A>FFD>F3<FAFFGGE>?FGFF4:>*
@M03364:276:000000000-BLYN8:1:1101:15718:10887 2:N:0:1
GGACTACCAGGGTTTCTAATCCTGTTTGCTCCCCACGCTTTCGCACCTGAGCGTCAGTCTTTGTCCAGGGGGCCGCCTTCGCCACCGGTATTCCTCCAGATCTCTACGCATTTCACCGCTACACCTGGAATTCTACCCCCCTCTACAAGACTCTAGCCTGCCAGTTTCGAATGCAGTTCCCCGGTGGAGCCAGCGGATTTCACATCAGACTTGACAGACCGCCTGCGTGCGCTTTACGCCCAGTAATTACG
+
CCCCCFC8@CFGEGGGGGAFGGGGFGDGGGDDFEDFGCEGG9CFCEEGCGGFGEEGGGGGGFGGGGGG8@FFEGEE:FFFG>FCFGGCC:?FFGGFFC<ABEAEFDFFGGEFGGGF<FEG@=FE8=4?FDDEAFGDEG?3C>>==FD99DFFGFGFFCE,,DDFGGFF5>:8?FF7@@3@D,*>F*1;ECE,;*=CE>BC714:A6+0C6C@7*77*C=7;CB(6@97:D37CC5-9(/8C.3/?G@A*2*
@M03364:276:000000000-BLYN8:1:1101:24518:10889 2:N:0:1
GGACTACAGGGGTTTCTAATCCTGTTTGCTCCCCACGCTTTCGCACCTGAGCGTCAGTCTTCGTCCAGGGGGCCGCCTTCGCCACCGGTATTCCTCCAGATCTCTACGCATTTCACCGCTACACCTGGAATTCTACCCCCCTCTACGAGACTCTAGCTTGCCAGTTTCAAATGCAGTTCCCAGGTTGAGCCCGGGGATTTCACATCTGACTTAACAAACCGCCTGCGTGCGCTTTACGCCCAGTAATTCCG
+
CCCCCGGGGGGGFGGGGGCGGGGGGGGGGGFGGGGGGGGFFFGGGGGGGGGGGGDGGGGGGGGGGGGGGCFGGGGGGGGGFGGFFGGGGEFGGGGFGGGFGG,@=FFFGGGGGGGFGGCCCBFG@FGGFGGGGGGFD8F@EEEGFGGGEGGFFCFGG9FGGGGGGGGGGGCGGGGGGGGGG9BFGGGFGFGGGGGGD>*<7CE7@<@C++;CDC7DFDFFDGE01)(>?B>3CDGAFFG8C::?7**)*:0
@M03364:276:000000000-BLYN8:1:1101:11233:10902 2:N:0:1
GGACTACTGGGGTTTCTAATCCTGTTTGCTCCCCACGCTTTCGAGCCTCAGCGTCAGTTACAGACCAGAGAGCCGCCTTCGCCACTGGTGTTCCTCCATATATCTACGCATTTCACCGCTACACATGGAATTCCACTCTCCTCTACAAGACTCTAGCTGACCAGTTTCAAATGCAGTTCCCAAGTTAAGCTCGGGGATTTCACATCTGACTTAATCAACCGCCTGCGTGCGCTTTACGCCCAGTAATTCCG
+
CCCCCGGGGGGGGGGGGGGGGGGGGGGGGGGGGGCGGGGGGGGFEGGGGGGGGGGGGGEGAEFGGDGGF@DFDGCFFGGGGGEGGGGGGGGGGGGGGECFGGGGGGGGBGFEGGG?F@FGGGGGCEFGFGCFFEGGG@CFGCFF9FADCGFFGDC=;FDDDDGGGCFFGFG9EFF8EFGD,,@FEGGGGFGG>EGDCGCFGGGG6>FCFDFGGGFCFCG6@GED=)88>4BF3CFF6?5BE53FG7:<@F7
@M03364:276:000000000-BLYN8:1:1101:7594:10944 2:N:0:1
GGACTACCCGGGTATCTAATCCTGTTTGCTCCCCACGCTTTCGCACCTGAGCGTCAGTCTTTGTCCAGGGGGCCGCCTTCGCCACCGGTATTCCTCCAGATCGCTACGCATTTCACCGCTACACCTGGAATTCTACCCCCCTCTACAAGACTCTAGCCTGCCAGTTTCGAATGCAGTTCCCAGGTTGAGCCCGGGGATTTCACATCCGACTTGACAGACCGCCTGCGTGCGCTTTACGCCCAGTAATTCCG
+
CCCCCDGGEGGGGGGFGD<FCFFCCFGGGDGGGGFFCFGGGGGGECFFGCEGGGCFCGGGGGGEFGFGGC:CGEE7+BFFDG@@FECFGCFCCF9,B8<?CE++94CC@+CFGGGGFEG6>FEFGGGGFFGGFGG;9DFF@EEGGD9EFFGGDAG9CFGGGEGCFGFCCBFGF9A9DEGGGGCG:9<CCCG5C5:E5EG6@FFFA4CD3DGD:7D7>CFEBGE:1445:>DB3CCDB?CGGFF)*28):F2
@M03364:276:000000000-BLYN8:1:1101:22735:10946 2:N:0:1
GGACTACTCGGGTATCTAATCCTGTTTGCTCCCCACGCTTTCGAGCCTCAGCGTCAGTTACAGACCAGAGAGCCGCCTTCGCCACTGGTGTTCCTCCATATATCTACGCATTTCACCGCTACACATGGAATTCCACTCTCCTCTTCTGCACTCAAGTCTCCCAGTTTCCAATGACCCTCCCCGGTTGAGCCGGGGGCTTTCACACCCAACTTAAAAGACCGCCTGCGCGCGCTTTACGCCCAATAATTCCG
+
CCCCCGGGGGD:EEF9CFFCCFGGGGGGGGDFFGFEEGCEFGGCGGGCFGGGGG7:@FECF9@CF@CFGGFGG8FCEFGGGGGEGGGFFGGEC,@<FGGGGFFFGFGFEGCCGGCGGFGGGC@FCFG@FGFGGGFGGCFFGG8DGGF9FFGFF?@FE,3>EDCF<EBFGC=E86666=FGCEGGEE?CFGGGC55E=CDCCFG8;:DGFGFF7:7+7*<CBGFD0:9)4@)>DCF)/-2?C3:>**9>GC*
@M03364:276:000000000-BLYN8:1:1101:10948:11001 2:N:0:1
GGACTACTGGGGTATCTAATCCTGTTTGCTCCCCACGCTTTCGAGCCTCAGCGTCAGTTACAGACCAGAGAGCCGCCTTCGCCACTGGTGTTCCTCCATATATCTACGCATTTCACCGCTACACATGGAATTCCACTCTCCTCTTCTGCACTCAAGTCTCCCAGTTTCCAATGACCCTCCCCGGTTGAGCCGGGGGCTTTCACATCAGACTTAAGAAACCGCCTGCGCTCGCTTTACGCCCAATAAATCCG
+
CCCCCGGGGGGGGGGGGGGGGGGFGGGGGGGGGGGGEGGGGGGFGGGGGGGGGGGGGGGGGGGGFGGGGGGGGGGGGGGGGGGGGGGGGGGGGGGGGFGGGGGGGGGGGGGGGGGGFFGGGGGGGGGGGFGGGGGGFGGGGGGCEGGGFGGGGGGGGGGGCCCFGGGGGGFA=DGDEFGGGGGGGGGGGGGGEGGGCEGGGGFGFFGGFGDGGGGFGGGFAGE@;F@>653@C7FAF:5:EE?FFGFA>4D
@M03364:276:000000000-BLYN8:1:1101:2286:11009 2:N:0:1
GGACTACCAGGGTTTCTAATCCTGTTTGCTCCCCACGCTTTCGCACCTGAGCGTCAGTCTTCGTCCAGGTGGCCGTCTTCGCCACCGGTATTCCTCCAGATCTCTACGCATTTCACCGCTACACCTGGAATTCTACCCCCCTCTACAAGACTCTAGCCTGCCAGTTTCGAATGCAGTGCCCAGGTTGAGCCCGGGGATGTCACATCCGACTTGACAGACGGCCTGCGGGCGCTGTACGCCCAGTAATTCCG
+
CCCCCGE<8FE@C<CG<@FAFEGGGGGGGG9,,8@+:C,CD,F,6@F8CFFCCFCFFG96F9FGE7CFG,CD,CF+@FF<F7@4,4@7>7C,:@E9,FG<CFC?EGC=FCE+@F,,CCFGGCCFF:FFGGAFFFFE9,@4BECFGG9=@8DF,>;@9DFFFDGGFG9;;+,6C;3@D,EFCCGF,@EGCCF:CEE55**4===C@D6C5:?4;2*1*;8*)=)63=1315)<))16*8**15<?7**)2:*
@M03364:276:000000000-BLYN8:1:1101:12610:11013 2:N:0:1
GGACTACTGGGGTTTCTAATCCTGTTTGCTCCCCACGCTTTCGCACCTGAGCGTCAGTCTTTGTCCAGGGGGCCGCCTTCGCCACCGGTATTCCTCCAGATCTCTACGCATTTCACCGCTACACCTGGAATTCTACCCCCCTCTACAAGACTCTAGCTTGCCAGTTTCAAATGCAGTTCCCAAGTTAAGCTCGGGGATTTCACATCTGACTTAACAAACCGCCTGCGTGCGCTTTACGCCCAGTAATTCCG
+
CCCCCGGGGGGGGGGGGGGGGGGGGGGGGGGGGGGGGGGGGGGGGGGFGGGGGGGGGFEGGFGGGFGGGGGGGGGGGGGGGGGGGGDGGGGGGGGGGCEFFGGFCGGGG:FGGGGGGGGGGGGGGFGGFFGGGGGGGGGGGGGGGGGGGGCCFGFFFFGGGGGGGGGGGGGGGGGGFGGGGGGGGGGGGGGFGGGGGGGDFGGGFFFGGGGGG7>GFGGGFEFFFF@F;EFFG5D>FBGGC3:FFF@<GG*
@M03364:276:000000000-BLYN8:1:1101:19818:11018 2:N:0:1
GGACTACTGGGGTATCTAATCCTGTTTGCTCCCCACGCTTTCGCACCTGAGCGTCAGTCTTCGTCCAGGGGGCCGCCTTCGCCACCGGTATTCCTCCAGATCTCTACGCATTTCACCGCTACACCTGGAATTCTACCCCCCTCTACGAGACTCAAGCCTGCCAGTTTCGGATGCAGTTCCCGGGTTGAGCCCGGGGATTTCACATCTGACTTAACAGACCGCCTGCGTGCGCTTTACGCCCAGTAATTCCG
+
CCCCCGGGGGGGGGGGGGGGGGGGGGGGGGGGGGGGGGGGGGGGGGGGGGGGGGGGGGGGGGGGGGGGGGGGGGGGGGDGGGGGGGGGGGGGGGGGGGGGGGGGGGGGGGGGGGGGGGGGGGGGGGGGGGGGGGGGGGGGGGGGGGGGGGGGGGG6FGGGGGGGGGGGGGGGGCECGFDGCCGGGGG6EGGGGGEECCFGGGGFFGGDDFGGGGGGGFGGFGFFFF>51@@3DCF2FBGEE:??>7@AFG9
@M03364:276:000000000-BLYN8:1:1101:18352:11020 2:N:0:1
GGACTACCAGGGTTTCTAATCCTGTTTGCTACCCATGCTTTCGAGCCTCAGCGTCAGTTACAGACCAGACAGCCGCCTTCGCCACTGGTGTTCTTCCATATATCTACGCATTTCACCGCTACACATGGAATTCCACTCTCCTCTTCTGCACTCAAGTCTCCCAGTTTCCAATGACCCTCCCCGGTTGAGCCGGGGGCTTTCACATCAGACTTAAGAAACCGCCTGCGCTCGCTTTACGCCCAATAAATCCG
+
CCCCCGGGGGGGGGGGGGGGGGGGGGGGGGGGGGGGGGGGGGGGGGGGGGGGGGGGGGGGGGGGGGGGGGGGGGGGGGGGGGGGGGGGFEGGGGGGGGGGGGFGGGGGGGGGGGGGGGGGGBFGGGGGFFEGFGGGGGGGGGGGGGGGGGGGGGGGGGGGGGGGGDGGGGGGGFGDFGGGGGDEGGGGGGGGECEGGGGGGGGGFGGGGGGGGGGGGDDGFGFFF41DBFFB3DF)86EGGB(;FFF4F>/
@M03364:276:000000000-BLYN8:1:1101:16801:11037 2:N:0:1
GGACTACAGGGGTATCTAATCCTGTTTGCTCCCCACGCTTTCGCACCTGAGCGTCAGTCTTTGTCCAGGGGGCCGCCTTCGCCACCGGTATTCCTCCAGATCTCTACGCATTTTACCGCTAAACCTGGAATCCTACCCCCCTCTACAAGACTCTAGCTTGCAAGTTTCAAATGCAGTTCCCAAGTTAAGCTCGGGGATTTCACATCTGACTTAACAAACTGCCTCAGGTCGCTTTACGCCCTGTATTTCCG
+
@@8BCC,,,C;CFDGCCFGEEC,@F@9C9,CCF7FG7FEC8FC7@F:@CFE@CFGGFC9<C<,CEF@FF7:FEG>@C@==A7:B,B448>7<F,4:9,BFEG9@CFGFGEGGF,95FE+=8+C6E:?,D<F,35@,>=3+>>EDA>>DF,8CF9;DCFF8>,@,8,33,3>;A,3;E9CG,,6,,25599,51=CEE5CGFG78B6::78C2:DFGG5C+6<)/))/))05=D3*18@EC:)46:*1-:C>
@M03364:276:000000000-BLYN8:1:1101:13136:11047 2:N:0:1
GGACTACTGGGGTTTCTAATCCTGTTTGCTCCCCACGCTTTCGAGCCTCAGCGTCAGTTACAGACCAGAGAGCCGCCTTCGCCACTGGTGTTCCTCCATATATCTACGCATTTCACCGCTACACATGGAATTCCACTCTCCTCTTCTGCACTCAAGTCTCCCAGTTTCCAATGACCCTCCCCGGTTGAGCCGGGGGCTTTCACATCAGACTTAAGAAACCGCCTGCGCTCGCTTTACGCCCAATAAATCCG
+
CCCCCGGGGGGGGGGGGGGGGGGGGGGGGGGGGGGGGGGGGGGGGGGGGGGGGGGGGGGGGGGGGGGGGGGGGGGGGGGGGGGGGGGGGGGGGGFFEFEGGGFGGGGGGGGGGGGGGGGGGGGGGGGGFGGGGGGGE8DGGGGFFFGGGGGGGGGGGFGGGCFFGGGGFFFGGFCGFGFCGDDGEC+@CGGGGGGD5EGGFCGGFGGG=<48:FFCFDGGEGFFFFBBFDEBGCCBFFGGGFBFCFF<D<7
@M03364:276:000000000-BLYN8:1:1101:17452:11050 2:N:0:1
GGACTACCGGGGTTTCTAATCCTGTTTGCTCCCCACGCTTTCGCACCTGAGCGTCAGTCTTCGTCCAGGGGGCCGCCTTCGCCACCGGTATTCCTCCAGATCTCTACGCATTTCACCGCTACACCTGGAATTCTACCCCCCTCTACGAGACTCTAGCTTGCCAGTTTCAAATGCAGTTCCCAGGTTGAGCCCGGGGATTTCACATCTGACTTAACAAACCGCCTGCGTGCGCTTTACGCCCAGTAATTCCG
+
C@CCCGGGGGGGGGGGGGGGGGGGGGGGGGGGFGGGGGGEGGGGGGGGGGGGGGGGGGGGGGGGGGGGGGGEGGGGGGGGGGGGGFGGGGGGGGGGGGFGGFFDGGGGGGC?FFGGGGGGGGGGGFGGGFGFDFGEEGGGGGGGGGFGECECGGGGGGGGGGFCFFGGFGFGFGGGFGGGG9:BECFGGGGGGGGG=EFFGGGGFGD7CFGGFGGCGCFGD5<6:FBFFBDDGGGFFFGGGFFFGFF<FG2
@M03364:276:000000000-BLYN8:1:1101:9124:11068 2:N:0:1
GGACTACTGGGGTATCTAATCCTGTTTGCTCACCACGCTTTCGCACCTGAGCGTCAGTCTTCGTCCAGGGGGCCGCCTTCACCACCGGTATTCCTCCAGATCTCTACGCATTTCACCGCTACACCTGGAATTCTACCCCCCTCTACGAGACTCTAGCTTGCCAGTTTCAAATGCAGTTCCCAAGTTAAGCTCGGGGATTTCACATCTGACTTAACAAACCGCCTGCGTGCGCTTTACGCCCAGTAATTCCG
+
C@CCCGGAFGGGGGGGGGGFDFEGGCFGGGG,;CECFEEEFDGFEFGFGGGGGFGGDFCFGAFGGGGGC@FDCFEGGEGF,:<?,CFGGEDFGGGGGGFGGG9EFGGFGGFEGGGDGEGGDFGAEFF8,FFC,DAD>F6@EEGFEEFD7@:D?EFGF9FEGFEFGFFGFCG999@3<FCDFGGGF;@E7DD@EE5CE:ECGCG7861=C8C+4+;CG43AA*:8@F1)45BEC79AF(8?C:86*>@AFD0
@M03364:276:000000000-BLYN8:1:1101:14802:11079 2:N:0:1
GGACTACCAGGGTATCTAATCCTGTTTGCTCCCCACGCTTTCGAGCCTCAGCGTCAGTTACAGACCAGAGAGCCGCCTTCGCCACTGGTGTTCTTCCATATATCTACGCATTTCACCGCTACACATGGAGTTCCACTGTCCTCTTCTGCACTCAAGTTTCCCAGTTTCCGATGCACTTCTTCGGTTGAGCCGAAGGCTTTCACATCAGACTTAAGAAACCGCCTGCGCTCGCTTTACGCCCAATAAATCCG
+
CCCCCGDFGGGCGGFGGGGGFGGFFFGGGGGGGGGGGGGGGGGGGGGGFGGCEFG>@CFFEEEFGGGFGFFGGGGGGGDFGGGGGFFFFFGCGAEFGGGGBFEFFGGGGGGGFGGGGGGGGGGGGGGGGGGGGGCFGGGGGGGGGGGGGFGGGGGGFFDGGFFFGDEFGGGGGGAGGGGGEGGCFED7EGGGG>EGF6:EGGGGFGG5CFC72BFCFCFFEGFFBF@D>?6BDGCEF?GGGF1AGCCFDGC
@M03364:276:000000000-BLYN8:1:1101:10992:11088 2:N:0:1
GGACTACTAGGGTTTCTAATCCTGTTTGCTCCCCACGATTTCGAGCCTCAGTGTCAGTTACAGGCCAGAGAGCCGCTTTCGCCACCGGTGTTCCTCAATATATCTACGCATTTCACCGCTACACATGGAATTCCACTCTCCTCTCCTGCACTCAAGTCTACCAGTTTCCAATTCATCCAATGGTTGAGCCACTGCCTTTTACACCAGACTTAATAAACCACGTGCGCTCGCTTTACGCCCAATAAATCCGG
+
@CC?CDFGFEDF,EFCFACFE9FCCFGGGGD@6FFGC+CCFE<F<,6B@EFCEE<<CFAFE@C666C<;<FE?@FCCF7DC@@C@@F:FEGC??EE,ABAC?;,,9??@FC,EF?,C:CC:==<EEAFBCFGFE;FEGAAEE?@E8FF,@@AE8@AEGFGFD=DCD>;,7@>,63,,,6,EG8EFB?8=88=@,@,9FGGGGG:FGF+7D;C+<<CGG?FF*<B9*)3)*:59*:@42C8526FFGCC*))
@M03364:276:000000000-BLYN8:1:1101:4408:11097 2:N:0:1
GGACTGCAGGGGTTTCTAATCCTATTTGCTCCCTACGCTTTCTCACCGGAGCGTCAGTCTTCGTCCAGGGGCCCGCCTTCGCCACCGGCATTCGTCCATATCGCTCCGCATTTCCCCGCTACACCTGGAATTGCACCGCCCTCTAGGAGACTGATGCCTGCTAGTTTCAAATCCAGCTCCCAAGTTAAACTCGTGGGTTTCACATCTGTCTTAACGAACCGCCTGCGTGCGTGGTAGTCCCAGTGATTCCC
+
-A-AC,,6;E7CF+BF,@@<FEE,6,,,CC6FD,6C,@B,@C,<6;@,@+++@::,6CF,CF@@B6,9CFC+6C:F+BC9CCF:7F+@+>=9E,9FFC,995++9,@=FDE7,,,,,4@=++83D,>><DGG,?9D8++@C8,065,438DC4>,@D:,,3,7DC;A;,,,,,,@D,,,1*2,,7>,2,4,5:,2;***=++,++;+++3;FC++*/1*/)=)/()6)47))*)1-*.+0<=4)009.*0*
@M03364:276:000000000-BLYN8:1:1101:6248:11107 2:N:0:1
GGACTACTAGGGTATCTAATCCTGTTTGATCCCCACGCTTTCGCACATCAGCGTCAGTTACAGACCAGAAAGTCGCCTTCGCCACTGGTGTTCCTCCATATCTCTGCGCATTTCACCGCTACACATGGAATTCCACTTTCCTCTTCTGCACTCAAGTTTCCCAGTTTCCAATGACCCTCCACGGTTGAGCCGTGGGCTTTCACATCAGACTTAAGAAACCGCCTACGCGCGCTTTACGCCCAATAATTCCG
+
CCCCCGGGGGGGGGGGGGGGGGGGGGGGGGGFGGGGGGGGGGGGGGGGGGGGGGGGGGGGGGGGGGGGGGGGGGGGGGGGGGGGGGGGFFGGGGGGGGGGFGGGGGGGGGGGGGGGGGGGGGGGGGGGGGGGGGGGGGGGGGGGFGGGGGGGGGGGGGGGGGGGGGGGGGGFGGGGG8FEFEGGGGGGFGFE>CCEGGGGGGGGF>FGGGGGGGGGGGG>BGEFFFFF=4/8)28CFFGGGF;FDG6<FFF
@M03364:276:000000000-BLYN8:1:1101:23250:11121 2:N:0:1
GGACTACTGGGGTTTCTAATCCTGTTTGCTCCCCACGCTTTCGCACCTGAGCGTCAGTCTTCGTCCAGGGGGCCGCCTTCGCCACCGGTATTCCTCCAGATCTCTACGCATTTCACCGCTACACCTGGAATTCTACCCCCCTCTACGAGACTCTAGCTTGCCAGTTTCAAATGCAGTTCCCAGGTTGAGCCCGGGGATTTCACATCTGACTTAACAAACCGCCTGCGTGCGCTTTACGCCCAGTAATTCCG
+
CCCCCGG,FGGGG7FGGGGGGFGGGGGGGG,EFGG7FGGGGGGGEGGGEGGGGGGGGG96,,C6CFGGC:+CFGGGGGGGGGGGGGGGGCGGG,CEFGFGGGFGGGGGGFGGGGGFGGGGGGGG8BFGG,DCFCEF96=FGGGGEF+>+@ECC9EC>EFGGGGGFFGGC>3EGGD,>E,2,,?*?DG??FG****:=>FFFGGG7<+;@77FDD7FF<EFFGF(0>B5(5>)CC3<@<88C>0<>F/6FGF
@M03364:276:000000000-BLYN8:1:1101:28427:11128 2:N:0:1
GGACTACTAGGGTTTCTAATCCTGTTTGCTCCCCACGCTTTCGCACCTGAGCGTCAGTCTTTGTCCAGGGGGCCGCCTTCGCCACCGGTATTCCTCCAGATCTCTACGCATTTCACCGCTACACCTGGAATTCTACCCCCCTCTACAAGACTCTAGCCTGCCAGTTTCGAATGCAGTTCCCAGGTTGAGCCCGGGGATTTCACATCCGACTTGACAGACCGCCTGCGTGCGCTTTACGCCCAGTAATTCCG
+
CCCCCFGGGGGGFGGGGFFGGGGGGEGGGGFGGFGGGEC7DCGEFFCFFGGFFFFCFFGFDFG<FAAFDEGGG+@FCFGG@FEEDFGECEGAACBF8FEG?EGFGGGFGGGGF9EDFG7+@EEEE,AFGCFGG9;FCB688=C6DGGCBFFG6EGEEGGF:DGFFGAEGFCCEFGCEFF,@FFDG9CFFE?>EEEEEG6?+=1BCDG<5<CCGDC7=F@CBDEF?FF3<:BFD7<5*481/58FGGFAG**
@M03364:276:000000000-BLYN8:1:1101:18598:11134 2:N:0:1
GGACTACTGGGGTATCTAATCCTGTTTGCTCCCCACGCTTTCGAACCTGAGCGTCAGTCTTTGTCCAGGGGGCCGCCTTCGCCACCGGTATTCCTCCAGATCTCTACGCATTTCACCGCTACACCTGGAATTCTACCCCCCTCTACAATACTCTAGCTGACCAGTTTCAAATGCAGTTCCCAAGTTAAGCCCGGAGATTTCACATCTGACTTAATCAACCGCCTGCGTTCGCTTTACGCCCAGTAATTCCG
+
CCCCCGGG<FGGGGGGGGGGGGGGGGGGGGGGGGGGGGGGGGG,;FGGFFGGGGGGGG9@,EFCFFGG?@GGGGGGGGGGGGGGG<FFF7FGGGGGG8FFFGGGGGGGDEGG<FFGGGGGGGGGG8FGFGGFG93AF,+@EGGG9FG=,@FFGAFGCA9D,@CGGGGF:;F9<FGGGGD3,6,@FF,EGG,D***4CF;FGGG>FG8+=FGG>+CG8*==>GDDFFB5(:)8<FGEF(;CEEFFGGF2>F7
@M03364:276:000000000-BLYN8:1:1101:14270:11142 2:N:0:1
GGACTACTGGGGTTTCTAATCCTGTTTGCTCCCCACGCTTTCGAGCCTCAGCGTCAGTTACAGACCAGAGAGCCGCCTTCGCCACTGGTGTTCCTCCATATATCTACGCATTTCACCGCTACACATGGAATTCCACTCTCCTCTTCTGCACTCAAGTCTCCCAGTTTCCAATGACCCTCCCCGGTTGAGCCGGGGGCTTTCACATCAGACTTAAGAAACCGCCTGGGCTCGCTTTACGCCCAGTAATTCCG
+
CCCCCGGGFGGGGGGGGGGGGGGGGGGGGFFGGGGGGGGGGGGGGGGGGGGGGGGGGFFFFGGGGGGGGGGGGGGGGGGGGGGGGGGCFGGGGGFGGGGGGGGGGGEFEEGGGFGAGGGGGGGGFDGGGGDGGGGGGGGGGGGC9>EFGGFGGGGFDFFGGGGDFFGGGGCDGDF?@DFGGGDGCCEGGGDEGEC5:EGGGGFDAGF=FDFFGGCFG<8F>GDF;)/;/=58DFD<FBGG::0?7C?AGG6
@M03364:276:000000000-BLYN8:1:1101:27370:11142 2:N:0:1
GGACTACCAGGGTTTCTAATCCTGTTTGCTCCCCACGCTTTCGCACCTGAGCGTCAGTCTTCGTCCAGGGGGCCGCCTTCGCCACCGGTATTCCTCCAGATCTCTACGCATTTCACCGCTACACCTGGAATTCTACCCCCCTCTACGAGACTCTAGCTTGCCAGTTTCAAATGCAGTTCCCAGGTTGAGCCCGGGGATTTCCCATCTGACTTAACAAACCGTCTGCGTGCGCTTTACGCCCAGTAATCCCG
+
CCCCCGG?FGGGGGGFFGGGGGGGFGGGGGGGGGGGGGGGGGGDEGD<EGC<+@FGGGGFDFFGGGEGGGCCFGGGGGGGGGGGGFGGGCFGGFGGGCECGGGGGGGGGGGGGCGGDCF>EGGGF,FFDGGGFGEF9@FFGGGGGGFCBEGGGGE9FCAC@GGGGGFGDCE>AFG7@CGGGGFCF6D?GF6@*CEC?EGGF+32@C7CCFF777>F*;CGE*8=(;;5()0<<D3)908EE>?F7C9)*91
@M03364:276:000000000-BLYN8:1:1101:2572:11145 2:N:0:1
GGACTACAAGGGTTTCTAATCCTGTTTGCTCCCCACGCTTTCGCACCTGAGCGTCAGTCTTCGTCCAGGGGGCCGCCTTCGCCACCGGTATTCCTCCAGATCTCTACGCATTTCACCGCTACACCTGGAATTCTACCCCCCTCTACGAGACTCTAGCTTGCCAGTTTCAAATGCAGTTCCCAGGTTGAGCCCGGGGATTTCACATCTGACTTAACAAACCGCCTGCGTGCGCTTTACGCCCAGTAATTCCG
+
CCCCCGGGGGGGGGGFGFGGGGGGGGGGGGGGGGFEGGGGGGGGGGGGGGGGGGGGGGGGGGGGGGGGGGGGGGGGGGGGGGGGCFGGGGGGFGGGGGGCFGGGGGGFGGGGGGGGGDGGCCGGGGGGGFGGGGGGGGFGGGGGGGGGGGGGFFCFGGG?CFGEFG,9,@FGFFGF;CFGGFGGGGGEGGGGGGDGGGGGG+ACCFFG>F7CGCFFGGG*=DDD;4653<DFGG3)98C>*)4<FFFFGF9
@M03364:276:000000000-BLYN8:1:1101:28651:11160 2:N:0:1
GGACTACTCGGGTTTCTAATCCTGTTTGCTCCCCACGCTTTCGAGCCTCAGCGTCAGTTACAGACCAGAGAGCCGCCTTCGCCACTGGTGTTCCTCCATATATCTACGCATTTCACCGCTACACATGGAATTCCACTCTCCTCTTCTGCACCCAAGTCTCCCAGTTTCCAATGACCCTACTCGGTTGAGCCCGGGGCTTTCACATCAGCCTTAAGAAACCGCCTGCGCTGCCTTTACGCCCAAGAAATCCG
+
CCCCCGACEFGEGEFGGFFFAGGGF,EFF<CFGGGGCCFE@FEGGG:<CEGGGGGED<,FAFFGDFGGGGGGEFFGCGGGGGGE@@ED9E=,,:EFGGGG9AEFAEGDDE?F<FGGFE7EEBE8ECCEFCAEEEFCA8>EEAEC9,7EFD,+6@=?9E,,@D,,A>,6DEBD,@9D8,,=,,6=FEEGGDC+1;8*@1>7+2=CA9>4*0**2:+=FF668:)52)()(.).*::CF?DG*8()*5.)021
@M03364:276:000000000-BLYN8:1:1101:12988:11191 2:N:0:1
GGACTACTCGGGTTTCTAATCCTGTTTGATCCCCACGCTTTCGCACATCAGCGTCAGTTACAGACCAGAAAGTCGCCTTCGCCACTGGTGTTCCTCCATATCTCTGCGCATTTCACCGCTACACATGGAATTCCACTTTCCTCTTCTGCACTCAAGTTTCCCAGTTTCCAATGACCCTCCACGGTTGAGCCGTGGGCTTTCACATCAGACTTAAGAAACCGCCTACGCGCGCTTTACGCCCAATAATTCCG
+
CCCCCGGGGGGGGGGGGGGGGGGGGGGGFGGGGGGGGGGGGGGGGGGGGGGGGGGGGGGGGGGGGGGGGGGGGGGGGGGGGGGGGGGGGGGGGGGGGGGGGGGGGCFEGGGGGGGGGDGGGGGGGGDGGGGGGGGGGGGGGGGGGFGGGGGGGGGGGGGGEGGGFGFGFADFGCFEFGGGG?ECGGGGCGF6CGCEGGGGGGGG6*=?CCF7CG+=@FG7@EB@DF24(?DFDGF<F@GEE3=F*:C3CC*
@M03364:276:000000000-BLYN8:1:1101:15817:11198 2:N:0:1
GGACTACACGGGTTTCTAATCCTGTTTGCTCCCCACGCTTTCGCACCTGAGCGTCAGTCTTCGTCCAGGGGGCCGCCTTCGCCACCGGTATTCCTCCAGATCTCTACGCATTTCACCGCTACACCTGGAATTCCACCCCCCTCTACGAGACTCAAGCTTGCCAGTTTCAAATGCAGTTCCCAGGTTGAGCCCGGGGATTTCACATCTGACTTAACAAACCGCCTGCGTGCGCTTTACGCCCAGTAATTCCG
+
CCCCCGGGGGGGGGGGGGGGGGGGGGGGGGGGGGGGGGGGGGGGGGGGGGGGGGGGGGGGGGGGGGGGGGGGGGGGGGGGGGGGGGGGGGGGGGGGGGGFFGGGGGGGGGGFGGGGGGGGGGGGGGGGFFGGGGGGGGGGEGGGGGGGEDGGGGGGGGGGGGGGGGFGGGFGCGGGGGGGGFGCBFGGGGGGGGGGGGGGGF?FF4@DCFFFGFGFG<8C>CE??FFFBDDBDDC<FFGGEFFFFFFDFG9
@M03364:276:000000000-BLYN8:1:1101:14034:11205 2:N:0:1
GGACTACTAGGGTTTCTAATCCTGTTTGCTCCCCACGCTTTCGCACCTGAGCGTCAGTCTTTGTCCAGGGGGCCGCCTTCGCCACCGGTATTCCTCCAGATCTCTACGCATTTCACCGCTACACCTGGAATTCTACCCCCCTCTACAAGACTCTAGCTGACCAGTTTCAAATGCAGTTCCCAAGTTAAGCTCGGGGATTTCACATCTGACTTAATCAACCGCCTGCGTGCGCTTTACGCCCAGTAATTCCG
+
CCCCCGGGGGGGGGGGGGGGGGGGGGGGGGGGGGGGGGGGGGGGGGGGGGGGGGGGGGGGGGGGGGGGGGGGGGGGGGGGGGGGGGGGGGGGGGGGGGGGGGGGGGGGGGGGGGGGGGGGGGGGGGGGGCGGGGGGGFFGDGGGGGGGGFG7EGGGGGFGGGGGGGGGGGCFGFGGGGGGGGGGGGGFGGDFGGGGGGGGGGGGFCGGGGGGGGFFGGGGEGFFF:9E;EF>:5FFFFGGGF?FF:@>GG<
@M03364:276:000000000-BLYN8:1:1101:28936:11210 2:N:0:1
GGACTACCGGGGTTTCTAATCCTGTTTGCTCCCCACGCTTTCGCACCTGAGCGTCAGTCTTCGTCCAGGGGGCCGCCTTCGCCACCGGTATTCCTCCAGATCTCTACGCATTTCACCGCTACACCTGGAATTCTACCCCCCTCTACGAGACTCAAGCCTGCCAGTATCAGATGCAGTTCCCGGGTTGAGCCCGGGGATTTCACATCTGACTTAACAGACCGCCTGCGTGCGCTTTACGCCCAGGAATTCCG
+
CCCCCGFGGGGGGGDGGGGGGGGGGGGGGGGGGGGGC7FGGGGGGGGGGGGGGFGGGGGGGGGGGDFGE@FFFCCFGGGGGGGDGFGGFFGGGDEFGCFDG,EFGGFGFGEEGGGFGCCCGGGGGGGGGGGGGFDDD,8CEEEFGGGDCGGDFGGGGFFCCCGGGFGGGGGGGGGFGF7><EGGGEGGF?<CCGGGG5*=CC77+;CCCFFF1+2?FF=C>*8<1767:355)9*:@:EECB0)*9)4CF4
@M03364:276:000000000-BLYN8:1:1101:9986:11219 2:N:0:1
GGACTACTGGGGTTTCTAATCCTGTTTGCTCCCCACGCTTTCGCACCTGAGCGTCAGTCTTCGTCCAGGGGGCCGCCTTCGCCACCGGTATTCCTCCAGATCTCTACGCATTTCACCGCTACACCTGGAATTCTACCCCCCTCTACGAGACTCAAGCTTGCCAGTTTCAAATGCAGTTCCCGGGTTGAGCCCGGGGATTTCACATCTGACTTAACAGACCGCCTGCGTGCGCTTTACGCCCAGTAATTCCG
+
CCCCCGGGGGGGGGGGGGGGGGGGGGGGGGGGGGGGGGGGGGGGGGGGGGGGGGGGGGGGGGGGGGGGGGGGGGGGGGGGGGGGGGGGGGGGGGGGGGGGGGGGGGGGGGGGFGFGGGGGGGGGGGGGGGGGGGGGDGGGGGGGGGGGGGGCFGFGCFGGGGGCEFFGGGGFAFFGFBFGGGGGFGCFGGGGGGGGGGGGGGGDFGFD7:CDCDGCG4CCAGD60>BF?BDFG3CAF6EEC>:FGF?4CF9
@M03364:276:000000000-BLYN8:1:1101:8180:11224 2:N:0:1
GGACTACCAGGGTTTCTAATCCTGTTTGCTCCCCACGCTTTCGAGCCTCAGCGTCAGTTACAGACCAGAGAGCCGCCTTCGCCACTGGTGTTCCTCCATATATCTACGCATTTCACCGCTACCCATGGAATTCCACTCCCCTCTTCTGCACTCAAGTCTCCCAGTTTCCAATGACCCTCCCCGGTTGAGCCGGGGGCTTTCACATAAGACTTAAGAAACCGCCTGCGCTCGCTTTACGCCCAATAAATCCG
+
C@CCCGGGCFGGFGGGFGGEE,CFFGGGFCGE8CAFEGGGGGGGGGFA@@@C@C@::FGFEGGAEFGGFFG:DEE@CFFCGGGFCFG8C6CCGGCFGGGFGCAEFGFC+@EGGGGGGGGG@+,AE:EEFFFGG9,E;,,88DBFF,@BFEFFFBDD@;;DDG?EA;D==9@D8AFDEFG@EGGGG>+@?F,CEGGGGGFFDCFFF+4;787@+:77@F8C:E330:2563)75CF28<GE751)9C4>CF3
@M03364:276:000000000-BLYN8:1:1101:14780:11228 2:N:0:1
GGACTACAGGGGTATCTAATCCTGTTTGCTCCCCACGCTTTCGCACCTGAGCGTCAGTCTTTGTCCAGGGGGCCGCCTTCGCCACCGGTATTCCTCCAGATCTCTACGCATTTCACCGCTACACCTGGAATTCTACCCCCCTCTACAAGACTCTAGCTTGCCAGTTTCAAATGCAGTTCCCAAGTTAAGCTCGGGGATTTCACATCTGACTTAACAAACCGCCTCCGTGCGCTTTACGCCCAGTAATTCCG
+
CCCCCGFFGGGGGFEFFGGGGGGGGGGFGGGGDFFCEGGGGGGGGEGFFGGEFGGGGEEFFGGGGCFGG7F+C@FGGGGGGGGGGFG+@CFFGDGGG8FFCCFFGGGFFF@EFGGF<C7C7FGGDFGGFGGGGGGGGGFFGGGGCFGG=FGGFGFGCC5,+@FGFEAFFCFG7;=A;CFF,>>:CDF7EF,>C>CEE5C64=CFFGGG8CGCF>7>7*8A5=A@(53F;FDBGDDAF0CECD?FG>F20?*
@M03364:276:000000000-BLYN8:1:1101:13236:11234 2:N:0:1
GGACTACTCGGGTTTCTAATCCTGTTTGCTCCCCACGCTTTCGCACCTGAGCGTCAGTCTTCGTCCAGGGGGCCGCCTTCGCCACCGGTATTCCTCCAGATCTCTACGCATTTCACCGCTACACATGGAATTCCACTCTCCTCTTCTGCACTCCAGTCTCCCAGTTTTGAGTGACCCTCCTCGGTTGAGCCGAGGGCTTTCACACCCAACTTAAAAGACCGCCTGCGCGCGCTTTACGCCCAATAAATCCG
+
CCCCCGGG8FGGGGGGGGGGGGGGGGGGGGGGGGGGGGGGGGGGGGGGCFGGGGGEGGGGFFGGGGGGGCCGGFFGGGGGGGGGGGGDGGGGGGGGGGGGG8EGGGGGGGGGGGGGGGGGGGGGGGGGFFGGGGGGGG9DGFGGGGGGGGGGG?FDCF;,ECGGGGGGGEFFFGFFGGFEFGGGGGGGGGGCEGGG5CFGG>@8ADC<CDGGFCGF+:C6:EEF@F1@(77>GGG>FFGGG>0>C>=>GG/
@M03364:276:000000000-BLYN8:1:1101:28549:11258 2:N:0:1
GGACTACAAGGGTATCTAATCCTGTTTGCTCCCCACGCGTTCGAGCCTCAGCGTCAGTTACAGACCAGAAAGTCGCCTTCGCCACTGGTGTTCCTCCATATCTCTGCGCATTTCACCGCTACACATGTAATTCCACTTTCCTCTTCTTCACTCAAGTTTCCCAGTTTCCAATGACCCTCAACGGTTGAGTCGTGGGCTTTCACATAAGACTCAAGAAACCGCCTACGCGCGCTTTACGCACAATAATTCCG
+
@CCCCFEFFCGGGGFDFAEFGFGFFFGGGGGGGGGEEE+8@CEFGEFFGGGFGCCEFFGGG<CFG,CFGGFG<ACB@:CE@@CFF@ECGFFGFFGGC@CFE,99=?,>=7+89C<A,@FDC+=?@ED,,@F9;A;AF9EFBE=8@;,,,,,368>DEFA>=88>3>EF8ECFG,6=D8D,6@+B+@@?7,,+5@ECFG,@F9C;9+22<CC*3*;C*;64/*:9@)6258>)51/4+(3115(;:F@?CD*
@M03364:276:000000000-BLYN8:1:1101:12247:11275 2:N:0:1
GGACTACTGGGGTTTCTAATCCTGTTTGCTCCCCACGCTTTCGAGCCTCAGCGTCAGTTACAGACCAGAGAGCCGCCTTCGCCACTGGTGTTCCTCCATATATCTACGCATTTCACCGCTACACATGGAATTCCACTCTCCTCTTCTGCACTCAAGTCTCCCAGTTTCCAATGACCCTCCCCGGTTGAGCCGGGGGCTCTCACATCAGACTTAAGAAACCGCCTGCGCTCGCTTTACGCCCAATAAATCCG
+
CCCCCGGGGGGGGGGGGGGGGGGGGGGGGGGGGGGGGGGGGGGGGGGGGGGGGGGGGGGGGGGGGGGGGGGGGGGGEGGGGGEEGGGGGGGGGGGGGGGGGGGGGGGGGGGGGGGGGGGGGGGGGFGGGGGFEGGGGG,EEFFGFGGGGGGGGGFGG9>FCG8EFC;>AFGGGCFFFGFEDEGGFGGGDFGC5EGGGD>,CGGGCF8=GGGGFDCFG48AAGB(/=9:;:8>DFGFF?GGG32>GGB-C99
@M03364:276:000000000-BLYN8:1:1101:10701:11283 2:N:0:1
GGACTATCGGGTATCTAATCCTGTTTGCTCCCCACGCTTTCGCACCTGAGCGTCAGTCTTTGTCCAGGGGGCCGCCTTCGCCACCGGTATTCCTCCAGATCTCTACGCATTTCACCGCTACACCTGGAATTCTACCCCCCTCTACAAGACTCTAGCTGACCAGTTTCAAATGCAGTTCCCAAGTTAAGCTCGGGGATTTCACATCTGACTTAATCAACCGCCTGCGTGCGCTTTACGCCCAGTAATTCCG
+
CCCCCGGGGGGGGGGGGGGGGGGGGGGGGGFGGGGGGGGGGGGGGGGGGGGDGGGGFGFGGGGCGCFGDGGGGGGGGGFGGGGGGGGGGGGGGGGGGGF@EFGGGGGGEDGGGGGGGGGGGGGGGGGGFGGFGGBFD@CGGGGGGGGGGGGGGGGGGGFGGGGGGGGGGGGGGFGFGGGGGGGGGGGGG@GGGGGGGGGGGGGGFFC>DGDFGGGGGGGGBGF@<AD8(5=EG3>>E?EGGFBBCCFADF
@M03364:276:000000000-BLYN8:1:1101:18370:11295 2:N:0:1
GGACTACTAGGGTATCTAATCCTGTTTGCTCCCCATGCTTTCGAGCCTCAGCGTCAGTTACAGACCAGACAGCCGCCTTCGCCACTGGTGTTCTTCCATATATCTACGCATTTCACCGCTACACATGGAGTTCCACTGTCCTCTTCTGCACTCAAGTTTCCCAGTTTCCGATGCACTTCTTCGGTTGAGCCGAAGGCTTTCACATCAGACTTAAGAAACCGCCTGCGCTCGCTTTACGCCCAATAAATCCG
+
CCCCCGFEFG8AFGGFDGGGEGEFFFFFGGGGGEFGGGGFGGGGGGGFGGFGGG@CFF,CFFFFFEGEGGGFEDFCGGGGGGGGGGGGDGGGGDGGGGGGGGGGGDFGEEGGGCFE<FGGGGGGFG@FGFFGGGGGGGEF8EEDDGF;EFFFGDFGEAEEFGGGGGGFDCEE>EGGGGCFGGGGFEEDFG8+CCCEGF8FGGGGFGC>F9C@+8+=+0@>**3>4A=B@BAEG5D=FDCEGF@4<>A<7CC
@M03364:276:000000000-BLYN8:1:1101:2305:11301 2:N:0:1
GGACTACAAGGGTTTCTAATCCTGTTTGCTCCCCACGCTTTCGCACCTGAGCGTCAGTCTTTGTCCAGGGGGCCGCCTTCGCCACCGGTATTCCTCCAGATCTCTACGCATTTCACCGCTACACCTGGAATTCTACCCCCCTCTACAAGACTCTAGCCTGCCAGTTTCGAATGCAGTTCCCAGGTTGAGCCCGGGGATTTCACATCCGACTCGACAGACCGCCTGCGTGCGCTTTACGCCCAGTAATTCCG
+
CCCCCGGGGGGGFFFEGGGGGGGGGGFGGGGGGGGGGGGGGGGGGGGGGGGGGGGGGGFAGGGFFFCFGGGGGGGGGGGGGGGGGGGGGGGGFFGGGGGGGGCFGGGGEGCEFGGFGEGGDEFGGGGGGGGGF9;AEFGGGGEFFAGC@FGCFGGGGGGGGFGGFGGA>F,D?CFGGGGCGGGGGFCEFC8*@EE=5;F9FGFGFGGG3CC*/;DD5DGGFGFFFF>><B>B3<F9*4EGGE6FGFFFGGF
@M03364:276:000000000-BLYN8:1:1101:25273:11318 2:N:0:1
GGACTACCAGGGTTTCTAATCCTGTTTGCTCCCCACGCTTTCGCACCTGAGCGTCAGTCTTTGTCCAGGGGGCCGCCTTCGCCACCGGTATTCCTCCAGATCTCTACGCATTTCACCGCTACACCTGGAATTCTACCCCCCTCTACAAGACTCTAGCCTGCCAGTTTCGAATGCAGTTCCCAGGTTGAGCCCGGGGATTTCACATCCGACTTGACAGACCGCCTGCGTGCGCTTTAGTCCCAGTAATTCCG
+
@B9CCGGGGGGGEFGFGGGGGGGGGGEGGGGGGGG@@FGG8FEGGEGGFFGGGGGGGGGFGCFGDFCFGECFEF7+FCFGGG@CCFEGEB<FGFGGG?E<FBAFGGGGGGEGFGFGGGG>@EGCEFFDFFFCFGGG,D6FG6EFDGGGGGGFGGGCFFFGF,D?CGGGGGGGCFFFFG,EFFCGG9:,=CGGDGGD5:8,BCFDFGGC*:C37C67***2=ED(3)7>B:BF)<F4*)3<C?>)0C74FG*
@M03364:276:000000000-BLYN8:1:1101:9329:11318 2:N:0:1
GGACTACCGGGGTTTCTAATCCTGTTTGATCCCCACGCTTTCGCACATCAGCGTCAGTCACCGTCCAGTAGGCCGCCTTCGCCACTGGTGTTCCTCCTGATATCTACGCATTTCACCGCTACACCAGGAATTCCGCCTACCTCTCCGGCACTCCAGCCCGGTAGTTTCCAATGCAGTCCCCCGGTTGAGCCGGGGGTTTTCACATCGGACTTGCCGCGCCGCCTGCGCTCCCTTTACACCCAGTAAATCCG
+
CCCCCGGGGGGGGGGGGGGGGGGGGGGGGGGGGGGGGGGGGGGGGGGGGGGGGGGGGGGGGGGGGGGGGGGGGGGGGGGGGGGGGGGGGGGGGGGGGGGGGGGGGGGGGGGEGGGGGGGGGGGFGGGGGGGGGFFGGGGGGGGGGGGGGGGGGGGGGGGGGGGGGGGGGGGGGGGGGGCFGGGGGGGGGGGGDEGGEGGGGCFG=FDC3C3DFGGGGGGGFGFFBF9E9@>FGFGBFFGGGFB?:CFBGGC
@M03364:276:000000000-BLYN8:1:1101:5912:11321 2:N:0:1
GGACTACTAGGGTATCTAATCCTGTTTGCTCCCCACGCTTTCGCACCTGAGCGTCAGTCTTTGTCCAGGGGGCCGCCTTCGCCACCGGTATTCCTCCAGATCTCTACGCATTTCACCGCTACACCTGGAATTCTACCCCCCTCTACAAGACTCTAGCTGACCAGTTTCAAATGCAGTTCCCAAGTTAAGCTCGGGGATTTCACATCTGACTTAATCAACCGCCTGCGTGCGCTTTACGCCCAGTAATTCCG
+
CCCCCGGGGGGGGGGGGGGGGGGGGGGGGGGGGGGGGGGGGGGGGGGGGGGGGGGGGGGGGGGGGGGGFFGGGGGGGGGGGGGGGGEGGGGGGGGGGGGGGGGGGGGGGGGGGGGGGGGGGGGGGGGGFGGFGGGGGGGGGGGGGGGGGGGGGGGGGGGGGGGGGF>FGGGGFGGGGGGFGGFGGGGGGGGGEGGGCGFGGGGGFGGGGGGGGGDDGGGGFGFF@FFFDFFFGGGDFFGGGEBFC>@2:FC
@M03364:276:000000000-BLYN8:1:1101:5656:11324 2:N:0:1
GGACTACTCGGGTTTCTAATCCTGTTTGCTCCCCACGCTTTCGCACCTGAGCGTCAGTCTTTGTCCAGGGGGCCGCCTTCGCCACCGGTATTCCTCCAGATCTCTACGCATTTCACCGCTACACCTGGAATTCTACCCCCCTCTACAAGACTCTAGCTGACCAGTTTCAAATGCAGTTCCCAAGTTAAGCTCGGGGATTTCACATCTGACTTAATCAACCGCCTGCGTGCGCTTTACGCCCAGTAATTCCG
+
CCCCCFGGGGGGGGGGGGGGGGGGGGGGGGGGGGGGGGGGGGGGGGGGGGGGGGGGGFGGGFGGGGGGGGGGGGGGGGGGGGGGGGGGGGGGGGGGGGGGGGGGAEFGGGGGGDGGGGGGGGGFGGGGGGGGGGGGF8DGGGGGFGGGGGGFGGGGGGGGGGGGGGGGGF>EFGFGGGGGGFFGGGGGGG?FGGGCEEGGG7CCFGGGGGGGCGGGGGGGFGBFFFFF3))0CCGFFFCCE>?FFDBFGC2
@M03364:276:000000000-BLYN8:1:1101:7547:11353 2:N:0:1
GGACTACCGGGGTATCTAATCCTGTTTGCTCCCCACGCTTTCGCACCTGAGCGTCAGTCTTCGTCCAGGGGGCCGCCTTCGCCACCGGTATTCCTCCAGATCTCTACGCATTTCACCGCTACACCTGGAATTCTACCCCCCTCTACGAGACTCTAGCTTGCCAGTTTCAAATGCAGTTCCCAGGTTGAGCCCGGGGATTTCACATCTGACTTAACAAACCGCCTGCGTGCGCTTTACGCCCAGTAATTCCG
+
CCCCCGGGGGGGGGGGGGGGGGGGGGGGGGGGGGGGGGGGGGGGGGGGGFGGGGGGGGGGGGGGGGGGGGGGGGGGGGGGGGGGGGGGGGGGGGGGGGGGGGGGGGGGGGGGGGGGGGGGGGGGGGGGGGGGGGGGGGGGGGGGGGGEGGGFGGGGGGGGFGGGGGGGGGGGFGGGGGGGGGGGGGGGGGFFGDG=CCGGGGGGFGGFGGGGFGGGGGGGFDB?BFFFFFFFCDGFFFGGG>??F>@BGGD
@M03364:276:000000000-BLYN8:1:1101:14003:11382 2:N:0:1
GGACTACAGGGGTTTCTAATCCTGTTTGCTCCCCACGCTTTCGAGCCTCAGCGTCAGTTACAGACCAGAGAGCCGCCTTCGCCACTGGTGTTCCTCCATATATCTACGCATTTCACCGCTACACATGGAATTCCACTCTCCTCTTCTGCACTCCAGTCTCCCAGTTTTGAGTGACCCTCCTCGGTTGAGCCGAGGGCTTTCACACCCAACTTAAACGACCGCCTGCGCGCGCTTTACGCCCAATAATTCCG
+
CCCCCGGGGGGGGGGGGGGGGGGGGGFGGGGGGGGGGGGGGGGGGGGFGGGGGGGGGGGGGGGGGGGGG8FGGFGGG>CFFGGGGGGGGGGGGFFGFCFGGGGGG9FGGGGGGGGGGGGGDG@FFDDGFFGGGGGGCGEFEFGGGGEFGDCFGDFGEGGGGGGGGGFGFD6BFGGGGGGGCDCGG86?EGG6*;8EGGCCCFGGFGGFCDFG=GG**9EGFGFFFF939DFEG3C<F:GGGFFFCF@<F77
@M03364:276:000000000-BLYN8:1:1101:13832:11387 2:N:0:1
GGACTACCCGGGTTTCTAATCCTGTTTGCTACCCATGCTTTCGAGCCTCAGCGTCAGTTACAGACCAGACAGCCGACTTCGCCACTGGTGTTCTTCCATATATCTACGCATTTCACCGCTACACATGGAGTTCCACTGTCCTCTTCTGCACTCAAGTTTCCCAGTTTCCGATGCACTTCTTCGGTTGAGCCGCAGGCTTTCACATCAGACTTAAGAAACCGCCTGCGCTCGCTTTACGCCCAATAAATCCG
+
CCCCCGDFEFGC@;FGGFE@FEDFFFFGGGGGGGGGGGGGGGGDDEGFF,CFCGGGGFF9E@C,FGFFFF88FFC+@@FGECFCGFFFEFE,C5EF?AFAFABFGEA<FECGDGGFGGGG>C@FBFF@CEFFGGGGC8BEFGGGDFFGGCDDGC=9EDABFG8DGD;FGG+8CE,6@8?F9,>C+>+4<F8E+@CC7E84+;AD99>7;F7F@@B+=?CGDGE9(6@B(8?EDGF)+6>C5><48;6<CG)
@M03364:276:000000000-BLYN8:1:1101:20138:11395 2:N:0:1
GGACTACCCGGGTTTCTAATCCTGTTTGCTCCCCACGCTTTCGCACCTGAGCGTCAGTCTTCGTCCAGGGGGCCGCCTTCGCCACCGGTATTCCTCCAGATCTCTACGCATTTCACCGCTACACCTGGCATTCTACCCCCCTCTACGAGACTCAAGCTTGCCAGTTTCAAATGCAGTTCCCAGGTTGAGCCCGGGGATTTCACATCTGACTTAACAAACCGCCTCCGTGCGCTTTACGCCCCGTAATTCCG
+
CCCC@FGGG@FGFEFGFFEGGGFEEFEFGGGGGGGGGGGFFGEGDCGEFGGGGGGEGGGGGGGGGGGEECFFFGGGGCEGGGGGCEDGGGGGGGGGGGGGCE;FGCGGGGGGGGGGGE@EFGG?FDFF,D?FFFGGGG6FEECCADC68@88D8CFGGGCGGG8CAEFGE,DEE?EGFFG>CCDBEGCECCFCGGDG88CFFGGFGC7+C>FFFGF7CGG:EB:()(01>>B)9D2@1C?C34.)/06C7*
@M03364:276:000000000-BLYN8:1:1101:26478:11400 2:N:0:1
GGACTACTAGGGTATCTAATCCTGTTTGCTACCCATGCTTTCGAGCCTCAGCGTCAGTTACAGACCAGACAGCCGCCTTCGCCACTGGTGTTCTTCCATATATCTACGCATTTCACCGCTACACATGGAATTCCACTCTCCTCTTCTGCACTCAAGTCTCCCAGTTTCCAATGACCCTCCCCGGTTGAGCCGGGGGCTTTCACATCAGACTTAAGAAACCGCCTGCGCTCGCTTTACGCCCAATAAATCCG
+
CCCCCGGFFGGGGGGGGGGGGGGGGFCFGGDFGGGGGGGGGGGGG7@FCFGGGGGEGFGEFGGFFGGGF<FGGGGGGGGGGGGGGGGGFFGGGFGGGGFGGGGGGGGGGGGEBFGGGGGGGGGGFCFGGFGGGGGGGCCGGGFGGGGGGGGGGGGGGG9,CEGDFFFCE9EFFA,@,@D+CEGGGG>FFGGG6:BC*>D68+2+=FFG48C>>C=CFGG6?CD<@F;B@FFFGFFFFDGEGE?FGGFBDG7
@M03364:276:000000000-BLYN8:1:1101:25922:11409 2:N:0:1
GGACTACCCGGGTTTCTAATCCTGTTTGCTCCCCACGCTTTCGCGCCTCAGTGTCAGTTACAGACCAGAGAGCCGCCTTCGCCACTGATGTTCCTCCATATATCTACGCATTTCACCGCTACACATGGAATTCCACTCTCCTCTTCTGCACTCAAGTCTCCCAGTTTCCAATGACCCTCCCCGGTTGAGCCGGTGGCTTTCACATCAGACTTAAGAAACCGCCTGCGCTCGCTTTACGCCCAATAAATCCG
+
CCCCCEGFGGGGGGDFGFGGGFGGGFFGGGGGGGG:@FCFFGGGGGGGGGGGGFGFFGGGGGGEGGGGGGFEGFGGGGGGGGGGGGG9FEFGGGGGGGGGAF9EEGGCFGGGGGFGGGGGGGGCFFFGFCFAFGGG9>DFGEFGFGGGGGGFFF=D@EFGGGGDF9EC:DDCGGFGF?FCEE6EGGGFFFG85*@E9FCFGFGGFGGGGGF+BCF>D4F8?EBDBFF3.)5>:D3)1(BEE>(5<76)29)
@M03364:276:000000000-BLYN8:1:1101:24717:11434 2:N:0:1
GGACTACAGGGGTATCTAATCCTGTTTGCTCCCCACGCTTTCGCACCTGAGCGTCAGTCTTCGTCCAGGGGGCCGCCTTCGCCACCGGTATTCCTCCAGATCTCTACGCATTTCACCGCTACACCTGGAATTCTACCCCCCTCTACGAGACTCAAGCTTGCCAGTTTCAAATGCAGTTCCCAGGTTGAGCCCGGGGATTTCACATCTGACTTAACAAACCGCCTGCGTGCGCTTTACGCCCAGTAATTCCG
+
CCCCCGGGGGGGGGGGGGGGGGGGGGGGGGGGGGGGCGGGGGGGGGGGGDFFGGGGGGGGGGGGGGGGGGCDGFGGGGGGGGGGGGGGGGGGGGGGFEFGGGDFFGGGGFGGGFGGGGGGGGGGGGFGGGGGGGGGGC?7=EGGFFG>E6>DCE7FGGGGGGGGGGGGGGCFFEGGGGGGGGGGGG>?9868EEG5CCGCG:<77CD+;DF77:FCCFGGBDED747<(<>@GGF>FFEGGE6?*??B:C*
@M03364:276:000000000-BLYN8:1:1101:23478:11446 2:N:0:1
GGACTACAAGGGTTTCTAATCCTGTTTGCTCCCCACGCTTTCGCACCTGAGCGTCAGTCTTCGTCCAGGGGGCCGCCTTCGCCACCGGTATTCCTCCAGATCTCTACGCATTTCACCGCTACACCTGGAATTCTACCCCCCTCTACAAGACTCTAGCTTGCCAGTTTCAAATGCAGTTCCCAAGTTAAGCTCGGGGATTTCACATCTGACTTAACAAACCGCCTGCGTGCGCTTTACGCCCAGTAATTCCG
+
CCCCCGGGGGGGGGGGGGGGGGGGGGGGGGGGGGGGGGGGGGGGGGGGGFGGGGGGGGGGGGGGGEGCGGGGGGGGGGGGGGGGDFGGGGGGGGGGGGGFGGGGGGGGGGGGGGGGGGGGCGGGGGGGGGFGGGGGGGGGGGGGGGGGGGGGFGFGGGGG8FGGGGFF:@;EGGGGGGGGGGGGFFGGGGGGGGGG5EC?FC@F6CCF=FGGFGGGGGGGEGDDFFBD?EEFGGF<?4EGEE??D764FD*
@M03364:276:000000000-BLYN8:1:1101:13793:11453 2:N:0:1
GGACTACTAGGGTTTCTAATCCTGTTTGCTCCCCACGCTTTCGCACCTGAGCGTCAGTCTTCGTCCAGGGGGCCGCCTTCGCCACCGGTATTCCTCCAGATCTCTACGCATTTCACCGCTACACCTGGAATTCTACCCCCCTCTACGAGACTCAAGCTTGCCAGTTTCAAATGCAGTTCCCAGGTTGAGCCCGGGGATTTCACATCTGACTTAACAAACCGCCTGCGTGCGCTTTACGCCCAGTAATTCCG
+
CCCCCGGGGGGGGGGGGGGGGGGGGGGGGGGGGGGGGGGGGGGGGGGGGGGGGGGGGGAFGGGGGGGGDEGGGEGGGGGGGGGGGGGGGGGGGGGGGGFGFGFGGGGGGGGGGGFGGGGGGGGGGGGGGGGGGGGGGGGGGEGGGGGGEGGGGGGGGGD?FGGGGGGGFFFGGGGGGFCFGGGCCFGGGGGGGGCEEGGGGGGGFGGFFC+@7>7C77FGEGF@6F>EBFF37CFAFFDCED?FGGBDGG*
@M03364:276:000000000-BLYN8:1:1101:23555:11462 2:N:0:1
GGACTACTAGGGTTTCTAATCCTGTTTGCTCCCCACGCTTTCGCACCTGAGCGTCAGTCTTTGTCCAGGGGGCCGCCTTCGCCACCGGTATTCCTCCAGATCTCTACGCATTTCACCGCTACACCTGGAATTCTACCCCCCTCTACAAGACTCTAGCCTGCCAGTTTCGAATGCAGTTCCCAGGTTGAGCCCGGGGATTTCACATCCGACTTGACAGACCGCCTGCGTGCGCTTTACGCCCAGTAATTCCG
+
CCCCCGGGGGGGGGGGGGGGGGGGGGGGGGGGGGGGGGGGGGGGGGGGFGGGGGGGGGGGGGGGGGGGGGGGGGGGGGGGGGGGGGGGGGGGGGGGGGGGGGGGGGGGGGGGGGGGGGGGGGGGGGGGGGGGGGGGGGGGGGGGGGGG@GGGGGGGGGGGGGGGGGGGGGFGFGGGGGGGGGGGGGGGGGGGGGCCCGFCGGGFFFGDGGGGGGGGGFFFBE>;@FFFBFFFGGGFFFGGGF:FFG@ACF9
@M03364:276:000000000-BLYN8:1:1101:6885:11494 2:N:0:1
GGACTACTGGGGTTTCTAATCCTGTTTGCTCCCCACGCTTTCGCACCTGAGCGTCAGTCTTCGTCCAGGGGGCCGCCTTCGCCACCGGTATTCCTCCAGATCTCTACGCATTTCACCGCTACACCTGGAATTCTACCCCCCTCTACGAGACTCTAGCTTGCCAGTTTCAAATGCAGTTCCCAGGTTGAGCCCGGGGATTTCACATCTGACTTAACAAACCGCCTGCGTTCGCTTTACGCCCAGTAATTCCG
+
CCCCCGGGGGGGGGGGGGGGGGGGGGGGGGGGGGGGGGGGGGGGGGGGGGGGGGGGGGGGGGGGGGGGGGGGGGGGGGGGGGGGGGGGGGGGGGGGGGGGGFEGGGGGGGGGGGGGGGGGGGGGGGGGGGGFFGGGGGGGGGGGGGGGGGGGGGGGGGGGGGGFGGGGCGGGGGFGEGGGGGGGGGGGFGGGGGGGGGGGFGGGFGGFGGGFC>C7FGGGFGEF@FFF(5@>GFGFFFGEGFFF*:F2CG*
@M03364:276:000000000-BLYN8:1:1101:28741:11495 2:N:0:1
GGACGACCCGGGTATCTAATCCTGTTTGATCCCCACGCTTTCGCACATCAGCGTCAGTTACAGACCAGAAAGTCGCCTTCGCCACTGGTGTTCCTCCATATCTCTGCGCATTTCACCGCTACACATGGAATTCCACGTTCCTCTTCGGCACTCAAGTTTCCCAGTTGCCAATGACCCTCCACGGTTGAGCCGTGGGCTTTCACATCAGACTTAAGTAACCGCCTACGCGCGCTGTACGCCCAACAACTCCG
+
@@-A,C@FE++7F7CFA9CCCEFFC@FFE6,C<,C@@FB;89FE:C@@,@9FGC:6,C9@E9,,96C8CE<F@,8+@FEFGD:,6AFCFG8,E<F9?<?9,9,C,5,++:++BAFFCCCE:+CE9A,AFE9,48,4+8,8@EG6=933B6B633,6=>,33>=BFF,73,>8,7@D6@@C:D+>:*@A,,64*=>87:>,++=BCF7*0?F77DC88DGGD5>;D)()():)9)9494:E*7()19),*2*
@M03364:276:000000000-BLYN8:1:1101:2339:11495 2:N:0:1
[truncated: 33,609,499 more chars]
