# Supplementary material for: Captivity causes taxonomic and functional convergence of gut microbial communities in bats
Source: PeerJ. 2019 Apr 30;7:e6844. doi: 10.7717/peerj.6844 (PMC6499062; doi:10.7717/peerj.6844)
Supplement: Data S58 — Raw data of FVs9. [file peerj-07-6844-s063.gz › D8j5391-FVs9_R1.fq]

@M03364:276:000000000-BLYN8:1:1101:9835:1205 1:N:0:1
ACTCCTACGGGAGGCAGCAGTGGGGAATATTGCACAATGGGCGCAAGCCTGATGCAGCCATGCCGCGTGTATGAAGAAGGCCTTCGGGTTGTAAAGTACTTTCAGCGGGGAGGAAGGGAGTAAGGTTAATAACCTTATTCATTGACGTTACCCGCAGAAGAAGCACCTGCTAACTCCGTGCCAGCAGCCGCGGTAATACGAAGGGTGCAAGCGTTAATCGGAATTACTGGGCGTAAAGCGCACG
+
GECFFF@EDFDGGGC;BEGGFFGGGDEFFCCEFFGFGGFC@EFEF7F,CEFGGFGF<E8C@EFFGGGF7FFGCEF,?FF88E<AGGGFGECF?FGGFFF9FFFGGGEBFEC:@>B@FGDFFD<DF9,BBFB<,>=<,>9CF,@CGGE<@C:,>FCFEEE7@FCFFF@,<D,2@DC9C7F7F@,<EG,,6*3=EEG8FGCB*3;:E9C*<9CGG**;:CEEC*8AF9:CCF8*/9CEFD7)19)1
@M03364:276:000000000-BLYN8:1:1101:9726:1259 1:N:0:1
ACTCCTACGGGAGGCAGCAGTAGGGAATCTTCCGCAATGGACGAAAGTCTGACGGAGCAACGCCGCGTGAGTGAAGAAGGTTTTCGGATCGTAAAGCTCTGTTGTTAGTGAAGAAGAGTGGTAAGAGTAACTGCTTATCATGTGACGGTAGCTAACCAGAAAGCCACGGCTAACTACGTGCCAGCAGCCGCGGTAATACGTAGGTGGCAAGCGTTGTCCGGAATTATTGGGCGTAAAGCGCGCG
+
GGGGGGGGGGGGGGGGGGGGGGGGGGGGGGGGGGGGGGGGGGGGGGGGGGGGGGGGGGGGGGGGGGGGGGGGGGGGGGGGGGGGGGGGGDGGGGGGGGGGGGGGGGGGGGGGGGGGGGGGGGGFGGGGGGGGGGGGGGGGGGGGGGGGGGGGGFGGFGGGGGGGGGGGGGGGGGGGGGGGGGGGGGGGGGGGGGGGGGGGGGGDGGGGGGGGGGGGGGGGGEGFFFFF7CGGGGGGGCFGDDD7
@M03364:276:000000000-BLYN8:1:1101:17428:1275 1:N:0:1
ACTCCTACGGGAGGCAGCAGTAGGGAATCTTCCGCAATGGGCGAAAGCCTGACGGAGCAACGCCGCGTGAGTGATGAAGGGTTTCGGCTCGTAAAACTCTGTTATTAGGGAAGAACATATGTGTAAGTAACTGTGCACATCTTGACGGTACCTAATCAGAAAGCCACGGCTAACTACGTGCCAGCAGCCGCGGCAATACGTAGGTGGCAAGCGTTATCCGGAATTATTGGGCGTAAAGCGCGCG
+
GGFGGGGGGGGGGGGGGGGGGGGGGGGGGFFDGGGGGGGFGGGGGGGGGGGGGG@FFGGGGGGGGGGBCGGGGGGGGGG8FGFGG@FGGG@FGDFGGGGGFFFGGGF<DGGGGGGGGGGGGGGGGGGGGGFDDGGFGGGGFF,D<FGGGFGGGGFDGAFCGGGFGGGG*<FFGGGGGGGGGGGGGGGC8CCE**=@?FGGFGGECBFGFGGGGG8EGGFGEEGGF7<?C?5FG<EDGF=5)93C
@M03364:276:000000000-BLYN8:1:1101:15528:1289 1:N:0:1
ACTCCTACGGGAGGCAGCAGTAGGGAATCTTCGGCAATGGGGGCAACCCTGACCGAGCAACGCCGCGTGAGTGAAGAAGGTTTTCGGATCGTAAAACTCTGTTGTTAGAGAAGAACGTTAAGTAGAGTGGAAAGTTACTTAAGTGACGGTATCTAACCAGAAAGGGACGGCTAACTACGTGCCAGCAGCCGCGGTAATACGTAGGTCCCAAGCGTTGTCCGGATTTATTGGGCGTAAAGCGAGC
+
GGGGGGGGGGGG@GGGGGGGGGGGGGGGGGGGCFGGGGGGGGGGGGFGGGGGGGGGGGGGFEGGGGGCF7CGGGG<FGGGGGGGGGGGGGGGGGGGGGGGGGFFFGFGAGGEGGCFGGGCFGFF9BFFGGGGGGGFGGDGFFGGGGGEEEGFAFFGGF,DFGGFFFGGGDEGGFGGGGGGGFFFCFGGCGGDEGGCGFFGGGFGECDBFGGGGGC5CE::EGC7C90<99CFGGGGC7:CDCD)
@M03364:276:000000000-BLYN8:1:1101:13751:1301 1:N:0:1
ACTCCTACGGGAGGCAGCAGTAGGGAATCTTCGGCAATGGACGAAAGTCTGACCGAGCAACGCCGCGTGAGTGAAGAAGGTTTTAGGATCGTAAAACTCTGTTGTTAGAGAAGAACAAGGACGTTAGTAACTGAACGTCCCCTGACGGTATCTAACCAGAAAGCCACGGCTAACTACGTGCCAGCAGCCGCGGTAATACGTAGGTGGCAAGCGTTGTCCGGATTTATTGGGCGTAAAGCGAGCG
+
GGGGGGGGGGGGGGGGGGGGFEFGGGGGCGGGGGGGGGGGGGGEFGGFDFFGCECGGG>FFGGGGGGGGEEGGGGFGGGGA<:FGGGFGGEFGGGGGGGGGGGGGGGGGFCGGFGGGFEFFFGCFEGGGFFGGFGGG@=FFGGGGGGDEGFGGEDA<FFGGGGGGGGGGEGGGGGGGGGGCFGGGGFGGDCEGCCEGGGGGFGGGG5*<CGGGGGG=?CGGGEGGG??EGFGDGGGGGGGDDD5
@M03364:276:000000000-BLYN8:1:1101:9202:1336 1:N:0:1
ACTCCTACGGGAGGCAGCAGTAGGGAATCTTCCACAATGGACGAAAGTCTGATGGAGCAACGCCGCGTGAGTGAAGAAGGTTTTCGGATCGTAAAACTCTGTTGTTGGAGAAGAACGTATTTGATAGTAACTGATCAGGTAGTGACGGTATCCAACCAGAAAGCCACGGCTAACTACGTGCCAGCAGCCGCGGTAATACGTAGGTGGCAAGCGTTGTCCGGATTTATTGGGCGTAAAGCGAGCG
+
GGGGGGGGGGGGGGGGGGFGGGGGGGGGFGGGGGGGGGGGGGGGGGGGGGGGGGGGGGGGGGGGCFGGGGGFGGGGGGGGFGGGGGGGGGGGGGCGGGGGGGGGGGGGFGGGGGGGGGGGGFDGGGGGGGFFGGGGGGG9FG<FFGGGGGGGGGGGDGGGGGGGGGGGGGGGGGFFGDGGGGGCFGGGGGGGGGGGGGGGGGGGFCFGGGGGGGGEGGGGGGGDFGCCFFFGDGGGFFFGDCD<
@M03364:276:000000000-BLYN8:1:1101:14008:1340 1:N:0:1
ACTCCTACGGGAGGCAGCAGTAGGGAATCTTCGGCAATGGACGAAAGTCTGACCGAGCAACGCCGCGTGAGTGAAGAAGGTTTTCGGATCGTAAAACTCTGTTGGTAGAGAAGAACGTTGGTGAGAGTGGAAAGCTCATCAAGTGACGGTAACTACCCAGAAAGGGACGGCTAACTACGTGCCAGCAGCCGCGGTAATACGTAGGTCCCGAGCGTTGTCCGGATTTATTGGGCGTAAAGCGAGC
+
GGGGGGGGGGGGGGGGGGGGGGGGGGGGGGGGGGGGGGGGGGGGGGGGGGGGGGGGGGGGGGGGGGGGGGGGGGGGGGGGGGGGGGDGGGGGGGGGFFGFDGGGGGGGGGGGGGGGGFGGCFGGGGGGGGGGGGGGGGGGGFGGGGGGGGGFGGGGGCGFFFGGGEGGGGGGGGGGGGGGGGGGGGGGGFGGGGEGGGGGGGGGGGGGGGGGGG:EEGGGGGEGECGFGGGGGGGGGGGFGGGD
@M03364:276:000000000-BLYN8:1:1101:12151:1353 1:N:0:1
ACTCCTACGGGAGGCAGCAGTGGGGAATATTGGACAATGGGCGAAAGCCTGATCCAGCAATGCCGCGTGAGTGATGAAGGCCTTAGGGTTGTAAAGCTCTTTTACCCGGGATGATAATGACAGTACCGGGAGAATAAGCTCCGGCTAACTCCGTGCCAGCAGCCGCGGTAATACGGAGGGAGCTAGCGTTGTTCGGAATTACTGGGCGTAAAGCGCACGTAGGCGGCTTTGTAAGTCAGAGGTG
+
GGGGGGGGGGGGGGGGGGGGGGGGGGGGGGGGGGGGGGGGGGGGGGGGGGGGGGGGGGGGGGGGGGGGGGGGGGGGGGGGGGGGGGGGGGGGGGGGGGGGGGGGGGGGGGGGGGGFGGGGGGGGGGGGGGGGGGGGGGGGGGGGGGGFFGGGGGGGGGGGGGGGGGGGGGGGGFGGGGGDGGGGGGGGCGGGGGGGGGGGGGGGGGGGGGDFGGGEGGGGGGGGGG5C/CFGGGGGGGGDGGGG
@M03364:276:000000000-BLYN8:1:1101:13912:1370 1:N:0:1
ACTCCTACGGGAGGCAGCAGTGGGGAATATTGCACAATGGGCGCAAGCCTGATGCAGCCATGCCGCGTGTGTGAAGAAGGCCTTCGGGTTGTAAAGCACTTTCAGCGAGGAGGAAGGTGGTGAGCTTAATACGTTCATCAATTGACGTTACTCGCAGAAGAAGCACCGGCTAACTCCGTGCCAGCAGCCGCGGTAATACGGAGGGTGCAAGCGTTAATCGGAATTACTGGGCGTAAAGCGCACG
+
GGGGGGGGGGGGGGGGGGFGGGGGGGGGGGGGGGGGGGGGGGGGGGGGGFGFGGGGGGGGGFGGGGGGGGGGGGGGGGGGGGGGGGGGFGGGGGGGGGGGGGGGFGGGGGGGGGGGGEFGGGGGGGGGGGGGGGGGDGGGGGGGGGGGGGGGGGGGGGGGGGGFGGFGGGGFGGGGGGGGGGGGGGGGCEGGGGGGGGGGGGGGGGG>FCCFGGGECGGGGGEGGGGGGF*CCDGEDGGGGGG7
@M03364:276:000000000-BLYN8:1:1101:13874:1382 1:N:0:1
ACTCCTACGGGAGGCAGCAGTAGGGAATCTTCGGCAATGGACGAAAGTCTGACCGAGCAACGCCGCGTGAGTGAAGAAGGTTTTCGGATCGTAAAACTCTGTTGGTAGAGAAGAACGTTGGTGAGAGTGGAAAGCTCATCAAGTGACGGTAACTACCCAGAAAGGGACGGCTAACTACGTGCCAGCAGCCGCGGTAATACGTAGGTCCCGAGCGTTGTCCGGATTTATTGGGCGTAAAGCGAGC
+
GGGGGGGGGGGGGGGGGGGGGGGGGGGGGGGGGGGGGGGGGGGGGGGGFGGGGGGGGGGGGGGGGGGGGGGGGGGGGGGGGGGGGGGGGGGGGGGGGGGGGGFGGGGGGGGGGGGGGGFGGGGGFGGGGGGGGGGDFGGGGGGGGGGGGGGGGGGGFGGGGGGGGDGGGGGGGGGGGGGGGGGFGGGGGGGGGGEGGGGFGGGGGGGGFEEGGGEGGGGGGEC:CCEFCFGCFGGGGGGGGGG)
@M03364:276:000000000-BLYN8:1:1101:11074:1382 1:N:0:1
ACTCCTACGGGAGGCAGCAGTGGGGAATATTGCACAATGGGCGCAAGCCTGATGCAGCCATGCCGCGTGTGTGAAGAAGGCCTTCGGGTTGTAAAGCACTTTCAGCGAGGAGGAAGGTGGTGAGCTTAATACGTTCATCAATTGACGTTACTCACAGAAGAAGCACCGGCTAACTCCGTGCCAGCAGCCGCGGTAATACGGAGGGTGCAAGCGTTAATCGGAATTACTGGGCGTAAAGCGCACG
+
FGGGGGGGGGGGGGGGGGGGGGGGGDGGGGFGGGGGGGGGGGGGGGGGGGGGGGGGGGGGGGGGGGGGGFGGGGGGFCFFGFGGDFGGGCEGGGGGGGGGGGGGGGG7CFEGGGGGE?E<FBDGGFGGGFGGGGGGFDGGFFGFG9FGGGGFFCFGGGGGGGGGGGGGGGGGGGGGEGGGGGGGGFGGFGGGGGGGGGGGGGGGGEGGGGGGGEEGGGGGGGGGFGG7ECGGDGGGGGFGGGGC
@M03364:276:000000000-BLYN8:1:1101:16642:1408 1:N:0:1
ACTCCTACGGGAGGCAGCAGTGGGGAATATTGCACAATGGGCGCAAGCCTGATGCAGCCATGCCGCGTGTATGAAGAAGGCCTTCGGGTTGTAAAGTACTTTCAGCGGGGAGGAAGGGAGTAAGGTTAATAACCTTATTCATTGACGTTACCCGCAGAAGAAGCACCGGCTAACTCCGTGCCAGCAGCCGCGGTAATACGGAGGGTGCAAGCGTTAATCGGAATTACTGGGCGTAAAGCGCACG
+
GGGGGGGGGGCFGGGGGGGGGGGGGGGGGGGGGGGGGGGGGGG7FGGGGGGGGGGGGGFGGGGGGGGGGGGGGGGGGGGGGGGGGGGGGGGGFGGGGGGGGGGGGEFEGGGGGGGGGGGGGGGGGGGGGGGGF8FGGCGGGGGGDGGGGGGGGDGDDGFGGGGFGGGGGDGGF7CEFEGG7CFGGGGGFGGGGGGGGGGGG8EGGC;CEGGGGCC*CEFG5*;CC77CCFFGGG5=GFGGGGDC
@M03364:276:000000000-BLYN8:1:1101:10881:1434 1:N:0:1
ACTCCTACGGGAGGCAGCAGTAGGGAATCTTCCACAATGGACGAAAGTCTGATGGAGCAACGCCGCGTGAGTGAAGAAGGTTTTCGGATCGTAAAACTCTGTTGTTGGAGAAGAACGTATTTGATAGTAACTGATCAGGTAGTGACGGTATCCAACCAGAAAGCCACGGCTAACTACGTGCCAGCAGCCGCGGTAATACGTAGGTGGCAAGCGTTGTCCGGATTTATTGGGCGTAAAGCGAGCG
+
GGGGGGGGGGGGGGGGGGGGGGGGGGGGGGGGGGGGGGGGGGGGGGGGGGGGGGGGGGGGGGGGGGGGGGGGGGGGGGGG=FGGGGGGGGFGFGGCGGGGGGGGGGFGGGGGGGGFGFE9EFGGGFGGGGGGGCDF<F8AFGFGGGGGGGEC,EFFFGGG8DFCFGGGDGEGGGGGGGGGGGGFGGGGGGGGGGGGGGGGGFGGGG>FGFGGGGEGGGGC=*=5CFGGCG=E:CCCDD>DGGCC
@M03364:276:000000000-BLYN8:1:1101:11096:1440 1:N:0:1
ACTCCTACGGGAGGCAGCAGTAGGGAATCTTCGGCAATGGACGAAAGTCTGACCGAGCAACGCCGCGTGAGTGAAGGAGGTTTTCGGATCGTAAAACTCTGTTGGTAGAGAAGAACGTTGGTGAGAGTGGAAAGCTCATCAAGTGACGGTAACTACCCAGAAAGGGACGGCTAACTACGTGCCAGCAGCCGCGGTAATACGTAGGTCCCGAGCGTTGTCCGGATTTATTGGGCGTAAAGCGAGC
+
GGGGGGGGGGGGGGGGGGGGGGGGGGGGGGGGGGGGGGGGGGGGGGGGGGGGGGGGGGGGGGGGGGGGGGGGGGGG,FGGGGFGGGGGGGGGGGGGGGGGGGGGGGGGGGGGGGGGGGGGGGFFGFGGGGGGGGGGGGGGGFGGGGGGGGGGGGGGGGGGGGGGGDGGGGGGGGGGGGGGGGGGGGGFGFEGEGEGGGDFGGGGGGGGGGGCCC1CCGGGGGGGGGFGGGGGFGGGGGGGGGG)
@M03364:276:000000000-BLYN8:1:1101:10509:1472 1:N:0:1
ACTCCTACGGGAGGCAGCAGTGGGGAATATTGCACAATGGGCGCAAGCCTGATGCAGCCATGCCGCGTGTGTGAAGAAGGCCTTCGGGTTGTAAAGCACTTTCAGCGAGGATGAAGGTGGTGAGCGTAATACGCGCATCAATTGACGTTACTCGCAGAAGAAGCACCGGCTAACTCCGTGCCAGCAGCCGCGGTAATATGGAGGGTGCAAGCGGTAATCGGAATTACTGGGCGTAAAGCGAGCG
+
EF<EFGFFFEDCFGGGE@CFC@FFC@F8FGFFFFFG@E@8E@@CCC:DFG,EC,<CCFE,6C@:++7@+?,,:E?9,C=,CEC5,,8FFCFFFFCG9?<FGCFFFC:+6=F,4BFA<:==?FGGG+@FE7FF+++:6F+:=,E3,:3@>F:@,@*5C:>>:,3>BC:C715C::C;BEF:<EG7CC6+*3:EGCEEG9+5+2*48;A80<:***2:=9:**::C8FGG76**)1/A7775C<7)
@M03364:276:000000000-BLYN8:1:1101:11555:1481 1:N:0:1
ACTCCTACGGGAGGCAGCAGTAGGGAATCTTCGGCAATGGACGAAAGTCTGACCGAGCAACGCCGCGTGAGTGAAGAAGGTTTTCGGATCGTAAAACTCTGTTGTTAGAGAAGAACAAGGACGTAAGTAACTGTACGTCCCCTGACGGTATCTAACCAGAAAGCCACGGCTAACTACGTGCCAGCAGCCGCGGTAATACGTAGGTGGCAAGCGTTGTCCGGATTTATTGGGCGTAAAGCGAGCG
+
FGGGGGGGGGGGGGGGGGGGGGGGGGGGGGGGGGGGGGGGGGGGGGGGGGGGGGGGGGGGGGGGGGGGGGGGGGGGGGGGGGGGGGGGECGGGGGGGGGGGGGGFGGGGGGGGGGGGGGGGGGGGGGGGGGFGGGGGGGFGGGGGGGGGG7CGGGGGGGGGGGGFGGGGGEGGGGGGGGGGGGGGGGGGGGGG88EFGFFGGGGGGGDFGGGGGGGGGGGGGDDCGGG79FGGGEGGCFDDGD<
@M03364:276:000000000-BLYN8:1:1101:15208:1578 1:N:0:1
ACTCCTACGGGAGGCAGCAGTAGGGAATCTTCCGCAATGGACGAAAGTCTGACGGAGCAACGCCGCGTGAGTGAAGAAGGTTTTCGGATCGTAAAGCTCTGTTGTTAGGGAAGAATAGTGATAAGAGTAACTGATTATCATGTGACGGTACCTAACCAGAAAGCCACGGCTAACTACGTGCCAGCAGCCGCGGTAATACGTAGGTGGCAAGCGTTGTCCGGAATTATTGGGCGTAAAGCGCACG
+
GGGGGGGGGGGGGGGGGGGGGGGGGGGGGGGGGGGGGGGGGGGGGGGGGGGGGGGGGGGGGGGGGGGGGGGGGGGFGGGGGGGGGGGGGGGGGFGGGGGEGGGGGGGGGGFGDGFGGGGGGGGGFDGGFGGGGGGGGGGGGGGGGGGGGGGGGDGGGGGGGGGGGGGGGGGGGGGGGGGGGGGGGGGGGCGGGGGGGGGGCGGGGGGGGGGGDGGGGGGGGEEGGGGGGGGFDDG=F=:DGGG3
@M03364:276:000000000-BLYN8:1:1101:15088:1590 1:N:0:1
ACTCCTACGGGAGGCAGCAGTGGGGAATATTGCACAATGGGCGCAAGCCTGATGCAGCCATGCCGCGTGTATGAAGAAGGCCTTCGGGTTGTAAAGTACTTTCAGCGGGGAGGAAGGGAGTAAGGTTAATAACCTTATTCATTGACGTTACCCGCAGAAGAAGCACCGGCTAACTCCGTGCCAGCAGCCGCGGTAATACGGAGGGTGCAAGCGTTAATCGGAATTACTGGGCGTAAAGCGCACG
+
GGGGGGGGGGGGGGGGGGGGGGGGGGGGGGGGGGGGGGGGDGGGGGGGGGGGGGGGGGGGGGGGGGGGGGGGGGGGGGGGGGGGGGGGGGGGGGGGGGGGGGGGGGGGGGGGGGGGGGGGGGGGGGGGGGGGGGGGGGGGGGGGGGGGGGGGGGGGGGGFGGGGGGGGGGGGGGGGFEGGGGGGGGEGGGGGGGGG?FGG>5CEEEGGGGGGGGGGGGGGGGGGGGGGFGGGGGGGGGGGC<D3
@M03364:276:000000000-BLYN8:1:1101:14449:1611 1:N:0:1
ACTCCTACGGGAGGCAGCAGTGGGGAATATTGCACAATGGGCGCAAGCCTGATGCAGCCATGCCGCGTGTATGAAGAAGGCCTTCGGGTTGTAAAGTACTTTCAGCGGGGAGGAAGGCGATAAGGTTAATAACCTTGTCGATTGACGTTACCCGCAGAAGAAGCACCGGCTAACTCCGTGCCAGCAGCCGCGGTAATACGGAGGGTGCAAGCGTTAATCGGAATTACTGGGCGTAAAGCGCACG
+
GGGACFGD@@CG7@@FGCFFGDFG>FE<FFEGFC9FFG9FDDGGGEGDGGGGFG9FGC@F<<FDC7@=BF8EFGFFGGG?AFDFGGFDFEGGGGGGGGFGFG9D9AE7FC@EEGFFGFFEGGF<>FFGF9D9C<DGGGC7D<F7<A:FCC@F:FFEGCF<,,DEF>:CCGF@CEFGGGF7C8CBFF67C8CDECEGGGGGGGGGDG8EFEFGG>CE*?FGEGGFFF7CGEC=DGEDF7:9DCD7
@M03364:276:000000000-BLYN8:1:1101:8113:1654 1:N:0:1
ACTCCTACGGGAGGCAGCAGTGGGGAATATTGCACAATGGGCGCAAGCCTGATGCAGCCATGCCGCGTGTATGAAGAAGGCCTTCGGGTTGTAAAGTACTTTCAGCGGGGAGGAAGGCGATAAGGTTAATAACCTTGTTGATTGACGTTACCCGCAGAAGAAGCACCGGCTAACTCCGTGCCAGCAGCCGCGGTAATACGGAGGGTGCAAGCGTTAATCGGAATTACTGGGCGTAAAGCGCACG
+
GGGGGGGGGGGGGGGGGGGGGGGGGGGGGGGGGGGGGGGGGGGGGGGCGGGGGGGGGGGGGGGGGGGGGGGGGGGFFGGGGGFGGGDGFGGGGGGGGGGGGGGGGGGGGGGGGGGCGGGGGGGGGGGFGGGGGFGDGGFGFGFGGGGGGGDGGGGEFGGGDAFGGGGDGGGGGGGGGGGGGGGGFGGGFDGGG5=CEFGGGGEGGGGGGGCFGGGGGFGGGGGCFFFFFFGGGGGD37CGGG35
@M03364:276:000000000-BLYN8:1:1101:13099:1659 1:N:0:1
ACTCCTACGGGAGGCAGCAGTGGGGAATATTGCACAATGGGCGCAAGCCTGATGCAGCCATGCCGCGTGTATGAAGAAGGCCTTCGGGTTGTAAAGTACTTTCAGCGGGGAGGAAGGCGATAAGGTTAATAACCTTGTTGATTGACGTTACCCGCAGAAGAAGCACCGGCTAACTCCGTGCCAGCAGCCGCGGTAATACGGAGGGTGCAAGCGTTAATCGGAATTACTGGGCGTAAAGCGCACG
+
GGGGGGGGGGGGEGGGGGGGGCFGGGGGGGGGGGFDFGFGGGGGGGGGGGGGGGGGGGGGGGGGGGGGGGGGGGGGGGFGGGGGGGGGGGGGFGGGGGGGGGGGGGGGGGCGGGGGEGGGGGGGGGGGGGGGGFFGGGGGGGDG?FDGCDFGGGGGGGGGGGGGGGGGGGGGGGGGGGG:@FFGFEGFGGC>ECEGFGGGGEEGGGGGGGGF5EEGGGGGGDGCFGCFFG5FGDECFFFDD</)
@M03364:276:000000000-BLYN8:1:1101:20342:1705 1:N:0:1
ACTCCTACGGGAGGCAGCAGTGGGGAATATTGCACAATGGGCGCAAGCCTGATGCAGCCATGCCGCGTGTATGAAGAAGGCCTTCGGGTTGTAAAGTACTTTCAGCGGGGAGGAAGGAAGTAAGGTTCATCACCTTATTCGTGTACGTGAGCCGCATAAGAAGCACCGTCTAACTCCGTGCCAGCAGCTGCGGTAATACAGAGGGTGCAAGCGTTGATCGGAAGTACTGAGCGTAAAGCGCACG
+
EFGGGGEFGGGGDEFEGEFGGGFFGGGGGGGG9,FGFGAFFGGGD+@@FEFF<FFFGGGG@FGGGGGGG,,CCFFFCDFDFA<F,4,=CB+4<9<EFEFAFF,5F,=FEG:C>BDEG8,B5,,,38>,3C,,8,EFGGG9,:+38F<3,8+56**@*3@,,,5,6<>:,*,1,>,<FD::<*,2*28C,4<81131?B;+?+?8*;C*2A;8CB;*/+3:/;**3CEFG+0<9):7***9))))
@M03364:276:000000000-BLYN8:1:1101:8409:1707 1:N:0:1
ACTCCTACGGGAGGCAGCAGTAGGGAATCTTCGGCAATGGACGAAAGTCTGACCGAGCAACGCCGCGTGAGTGAAGAAGGTTTTCGGATCGTAAAACTCTGTTGGTAGAGAAGAACGTTGGTGAGAGTGGAAAGCTCATCAAGTGACGGTAACTACCCAGAAAGGGACGGCTAACTACGTGCCAGCAGCCGCGGTAATACGTAGGTCCCGAGCGTTGTCCGGATTTATTGGGCGTAAAGCGAGG
+
GGGGGGGGGGGGGGGGGGGGGGGGGGGGGGGGGEGGGGGGGGGGEGGGGGGGFFGGGGGGGGGGGGGFFGGGGGGCFGGGFFG7FGGGC@FGGEGGGGGFFGGGGGGGGGGFGGGFFGGFGGGDGGFGGDGFGGGGGFGGGGGFFFFCFEFGCFGGFGGGGGCECCFGCGGGGGGFEFG7CGDFGGGGF>ECGGEGDGGCFFGGGF+?CEG5=E:C7:CGEGCEDG7EGFCFFD:7*C:7<3C)
@M03364:276:000000000-BLYN8:1:1101:9861:1725 1:N:0:1
ACTCCTACGGGAGGCAGCAGTAGGGAATCTTCCGCAATGGACGAAAGTCTGACGGAGCAACGCCGCGTGTGTGAAGAAGGTTTTCGGATCGTAAAGCACTGTTGTTAGAGAAGAACAAGGACGTAAGTAACTGTACGTCCCCTGACGGTATCTAACCAGAAAGCCACGGCTAACTACGTGCCAGCAGCCGCGGTAATACGTAGGTGGCAAGCGTTGTCCGGATTTATTGGGCGTAAAGCGAGCG
+
GGGGGGGGGGGGGGGGGGGGGGGGGGGGGGGGGGGGGGGGGGGGEEFGGGGGGGGGGGGGGGGGGGGGGGGGGGGGGGGGGGGGGGGGGGGGGGGGGGFGGFDGGGGGGGGGGGGGGGGGGGGGGDGGGGGGGGGGGGDGGGGGGFGFGGDGGGFFGGGGGGGCFGGGGGGGFGGGGGGGGGGGGGGGGGDE5CEEGGCFGGGGFFC>6CFCGCEDCFGGGGGDGCF?CCEGDGGGGGGGGD<5
@M03364:276:000000000-BLYN8:1:1101:9676:1740 1:N:0:1
ACTCCTACGGGAGGCAGCAGGAGGGAATCTTCGGCAATGGACGAAAGTCTGACCGAGCAACGCCGCGTGAGTGAAGAAGGTTTTCGGATCGTAAAACTCTGTTGTTAGAGAAGAACAAGTACGTTAGTAACTGAACGTCCTCTGAGGGTATCTAACCAGAAAGCGACGGCTAACTACGGTCCAGCAGACGCGGTAATGCGTAGGTGGCAAGCGGTGTCCGGATTGATTGGGCGTAAAGCGAGCG
+
9CD,FGGGG@@FEC7F@;@E-,8FFDDE9@6<CFGGCFE8FE7FG,CF@C<<<,667@@<FC+@FBCF@@?FG<F,54,BA5CFGGD74@=F?,+C,5,BF@5BF=,@,?5,BFG<FGGF,,+3,3+38E<98<FF,F<FGGG?F,D@3,:FG=,3,,,@DFGG**C**>:>7,42F**6**?EG7E,23*=*8:E?++3=*=*C+A88+:5/*2*:++:**1**0<3<785)9*/*C*53C)1
@M03364:276:000000000-BLYN8:1:1101:12680:1744 1:N:0:1
ACTCCTACGGGAGGCAGCAGTGGGGAATATTGCACAATGGGCGCAAGCCTGATGCAGCCATGCCGCGTGTATGAAGAAGGCCTTCGGGTTGTAAAGTACTTTCAGCGGGGAGGAAGGGAGTAAGGTTAATAACCTTGCTCATTGACGTTACCCGGAGAAGAAGCACCGGCTAACTCCGTGCCAGCAGCCGCGGTAATAAGGAGGGTGCAAGCGTTAATCGGAATTACTGGGCGTAAAGCGCACG
+
GGFGGGEFGBCEGGGGCFECCFGGGGGFGFF@FFFFG9FCEF@FEDFCCEG?9FFCECEECCFFE>FCGE8CFFGFGGGGG,5CFFFGG7+BEFFFGGGFFGGGGGGGGGGGGEFFFEGGGFGFC=FGGGGGC8:,,5>E<<<,>,@F<<FF7F*5<@AFF7>>DFFFEGGFFF9CFGGFFDEFFF6+4B>ECG>C?++330;EEEGG?FGGD>EE:+<FGGGGG9CFC6:*)9>5/:7CD<D<
@M03364:276:000000000-BLYN8:1:1101:16820:1774 1:N:0:1
ACTCCTACGGGAGGCAGCAGTAGGGAATCTTCGGCAATGGACGAAAGTCTGACCGAGCAACGCCGCGTGAGTGAAGAAGGTTTTCGGATCGTAAAACTCTGTTGGTAGGGAAGAACGTTGGTGAGAGTGGAAAGCTCATCAAGTGACGGTAACTACCCAGAAAGGGACGGCTAACTACGTGCCAGCAGCCGCGGTAATACGTAGGTCCCGAGCGTTGTCCGGATTTATTGGGCGTAAAGCGAGC
+
GGGGGGGGGGGGGGGGGGGGGGGGGGGGGGGGFGGGGGGGGGGGGGGGGGGGGGGGGGGGGGGGGGGFGGGGGGGGGGGFFGGGGGGGCFGGGGGGGGGGGAFGGGGGGGGGGFGGGFGGGGGG8EDFFGGGGGGGGGGGGGGGGGGGGGGGGGGFFFGGGGGFGGGGGGGDFGGGGFEGGGFGGFGGFCGGGGDGDGGDDGGGGGGGGGGDGE=EGGGFGG55E+<ECFGC4CG:CF7>D3D)
@M03364:276:000000000-BLYN8:1:1101:8895:1827 1:N:0:1
ACTCCTACGGGAGGCAGCAGTAGGGAATCTTCGGCAATGGACGAAAGTCTGACCGAGCAACGCCGCGTGAGTGAAGAAGGTTTTCGGATCGTAAAACTCTGTTGGTAGAGAAGAACGTTGGTGAGAGTGGAAAGCTCATCAAGTGACGGTAACTACCCAGAAAGGGACGGCTAACTACGTGCCAGCAGCCGCGGTAATACGTAGGTCCCGAGCGTTTGCCGGATTTATTGGGCTAAAAGCGAGC
+
FGGGGGGGGGGGGGGGGGGGGGGGGGGGGGGGGGGGGGGGGGGGGGGGGGGGGGGGGGGGGGGGGGGGGGGFGGGGGFGFFGGGGGGEGGGGGGGGGGGGGGGGFGAGGGGGFGG,CF<>AFGG8FFGF+>3CE8=<<=CDACDDBDFEB>FGFFGGCC:FGFGF>FFF11>CCCEA;B4@=*4:;CFE8:CGCCE><+21?CEGG9C:8E5*:E5**33:/2:CFGGFGG59**3:0:F)1/)
@M03364:276:000000000-BLYN8:1:1101:15789:1833 1:N:0:1
ACTCCTACGGGAGGCAGCAGTGGGGAATATTGCACAATGGGCGCAAGCCTGATGCAGCCATGCCGCGTGTGTGAAGAAGGCCTTCGGGTTGTAAAGCACTTTCAGCGAGGAGGAAGGTGGTGAACTTAATACGTTCATCAATTGACGTTACTCGCAGAAGCAGCACCGGCTAACTCCGTGCCAGCAGCCGCGGTAATACGGAGGGTGCAAGCGTTAATCGGAATTACTGGGCGTAAAGCGCACG
+
FFGGGGGGGGGDGGDGGGFGGGDG+,FGGGGGFGFCEFGGDAFDEGGDCEGGGFGGGGFEGGGGG7CFEGFGGGGFGGFGEG<ECGEGFCFGGGF<FEGGGFEGGGG:@F7FEEFGG<EFGGCF?DAD<FF<FFDDDFGFGFGGGGGCFFCDGGGGGGG@,3FGGGG*CFGDFGGGGGGEG@,>@,BCFCGEGGGDGGGFGGEE7CG8E?CFGGGGGF+:=CEGCG?A<?:AC3CED77C<C33
@M03364:276:000000000-BLYN8:1:1101:14223:1835 1:N:0:1
ACTCCTACGGGAGGCAGCAGTGGGGAATATTGCACAATGGGCGCAAGCCTGATGCAGCCATGCCGCGTGTGTGAAGAAGGCCTTCGGGTTGTAAAGCACTTTCAGCGAGGAGGAAGGTGGTGAGCTTAATACGCTCATCAATTGACGTTACTCGCAGAAGAAGCACCGGCTAACTCCGTGCCAGCAGCCGCGGTAATACGGAGGGTGCAAGCGTTAATCGGAATTACTGTGCGTAAAGCGCACG
+
GGGGGGGGGGGGGGGGGGGGGGGGGGGGGGGGGGGGGGGGGGGGGGGGGGGGGGFFFGGGGGGGGGEEFGGGGGGFGGGGGGGCFGGGFCC@BACFFFGGGF9FGGGDEGDFGEEFGGGGEGGGGGGGGGGGGGCEGGGGGGGGGGDEGG:DGGGGGGGGGGFGGF,FFGFGGGGGGGGGGGGG>CGDGGGEGGGGG?BCEECE7:EGGGEFGECEFFEFGGDCFE9FF+<FGG575CFGGGG3
@M03364:276:000000000-BLYN8:1:1101:10321:1868 1:N:0:1
ACTCCTACGGGAGGCAGCAGTGGGGAATATTGCACAATGGGCGCAAGCCTGATGCAGCCATGCCGCGTGTATGAAGAAGGCCTTCGGGTTGTAAAGTACTTTCAGCGGGGAGGAAGGGAGTAAGGTTAATAACCTTGCTCATTGACGTTACCCGCAGAAGAAGCACCGGCTAACTCCGTGCCAGCAGCCGCGGTAATACGGAGGGTGCAAGCGTTAATCGGAATTACTGGGCGTAAAGCGCACG
+
GFGGGGGGGGGGGGGGGGFGGGGGG7FGGGGGGGGGFGEGGGGGGGGGGGGGGGGGGGGGGGGGGGGGGGGGGGGGGGGGGGGGGGGGGGGGGGGGFGGGGGGGFGGGGGGGGGGGGGCFGFFGGGFGGGGG@,8FE7>AFGGGGGGGGGGCCGGGGGGCFGGFGGGGGGGE7FFGGEGGGCC7FF>FGGGGGG5CGGFGG5EGGEGGG7CF5CEEFGGGGGGGG7CGGDCGGG=EDGGDCDG7
@M03364:276:000000000-BLYN8:1:1101:12775:1878 1:N:0:1
ACTCCTACGGGAGGCAGCAGTAGGGAATCTTCCGCAATGGGCGAAAGCCTGACGGAGCAACGCCGCGTGAGTGATGAAGGGTTTCGGCTCGTAAAACTCTGTTATTAGGGAAGAACATATGTGTAAGTAACTGTGCACATCTTGACGGTACCTAATCAGAAAGCCACGGCTAACTACGTGCCAGCAGCCGCGGTAATACGTAGGTGGCAAGCGTTATCCGGAAGTATTGGGCGTAAAGCGCGCG
+
GGGGGGGGGGGGGGGGGGGGGGFGGGGGGGGGDFGGGGGGGGGGGGGGGGGGCCFGGGGGGG>EGGGGGGGGGGGGGEDGCFEGCCGEFGGGEGGGGGDE?FFE<FFGGGAFECGDFAE<DFGGGGGGCFF<FFGC=FCFGF@<FGGGGG@FCCCBC<FG>:FFGCFEDCEE@BEDGGCGFDFFC@FF7C5:CEC8<;BFFBFGBF59BCFGGGC=:CF=EC8*<<FFCFG7C<EG5**//>CC
@M03364:276:000000000-BLYN8:1:1101:23515:1893 1:N:0:1
ACTCCTACGGGAGGCAGCAGTGGGGAATATTGCACAATGGGCGCAAGCCTGATGCAGCCATGCCGCGTGTATGAAGAAGGCCTTCGGGTTGTAAAGTACTTTCAGCGGGGAGGAAGGGAGTAAGGTTAATAACCTTGCTCATTGACGTTACCCGCAGAAGAAGCACCGGCTAACTCCGTGCCAGCAGCCGCGGTAATACGGAGGGTGCAAGCGTTAATCGGAATTACTGGGCGTAAAGCGCACG
+
GGGCFGGGGGDGGGGGGGGGGGFFGCFCFDGFCFGGGGDGGCECE@FGGGGFG,FEGGGCGGGDCGGCGEGGFF<?ECFECFGGGFFEGEGEFGGAAAEDE9,CFF@FCF7FCG,FEG8FFEFGCDACGGGGG<D=<FDFGGGG<<FFCF@FFEGGGECFGCGGG:FGCGGGGECFF7<FG@CGGGG>BEDC>EGGFFGG>8CCEGG>CGGF88?CGFGFCEGGGGGGFFCFGGE=<FGDDDDD
@M03364:276:000000000-BLYN8:1:1101:16152:1924 1:N:0:1
ACTCCTACGGGAGGCAGCAGTGGGGAATATTGCACAATGGGCGCAAGCCTGATGCAGCCATGCCGCGTGTGTGAAGAAGGCCTTCGGGTTGTAAAGCACTTTCAGCGAGGAGGAAGGTGGTGAACTTAATACGTTCATCAATTGACGTTACTCGCAGAAGAAGCACCGGCTAACTCCGTGCCAGCAGCCGCGGTAATACGGAGGGTGCAAGCGTTAATCGGAATTACTGGGCGTAAAGCGCACG
+
GGGGGGGGGGGGGGGGGGGGGGGGGGGGGGGGGGGGGGGGGGGGGGGGGGGGGGGGGGGGGGGGGGGGGGGGGGGGGGGGGGGGGGGGGGGGGGGGGGGGGGGGFGGGGGGGGGGGGGGGGGGGGGGGGGGGGGGGGGGGGGGGGGGGGGGGGGGGGGGGGGGGGGGGGGGGGGGGGGGGGGGGGGGGGGGGGGGGGGGGCEGGGGGGGGGGGGGGGGGGDGEGGGGGGGGGGGGGGGGGGGG5
@M03364:276:000000000-BLYN8:1:1101:22176:1931 1:N:0:1
ACTCCTACGGGAGGCAGCAGTAGGGAATCTTCGGCAATGGACGAAAGTCTGACCGAGCAACGCCGCGTGAGTGAAGAAGGTTTTCGGATCGTAAAACTCTGTTGTTAGAGAAGAACAAGGACGTTAGTAACTGAACGTCCCCTGACGGTATCTAACCAGAAAGCCACGGCTAACTACGTGCCAGCAGCCGCGGTAATACGTAGGTGGCAAGCGTTGTCCGGATTTATTGGGCGTAAAGCGAGCG
+
GGGGGGGGGGGGGGGGGGGGGGGGGGGGGGGGGGGGGGGGGFEGDGGGGGGGGFFEFGGGGGGGGGGGGGGGGGGGGGGG=EGFGGG>=FEGGGGGGGGGGGGFGGGGFFGGGGGGGFBDFGGGGGGGGEFGGGGGGFGGEGGGGGGEECFDFGFFGGGGGGGCFCGGGGGEGGGGFEGCCGCFFGGGGGGGEG*B9CEGFFEEBFFCB6;8=AEGEC?=EGEEGCCCCC*5CGGDFGFGG3DD
@M03364:276:000000000-BLYN8:1:1101:17997:1951 1:N:0:1
ACTCCTACGGGCGGCAGCAGTAGGGAATCTTCGGCAATGGACGAAAGTCTGACCGAGCAACGCCGCGTGAGTGAAGAAGGTTTTCGGATCGTAAAACTCTGTTGGTAGAGAAGAACGTTGGTGAGAGTGGAAAGCTCATCAAGTGACGTTAACTACCCAGAAAGGGACGGCTAACTACGTGCCAGCAGCCGCGGTAATACGTAGGTCCCGAGCGTTGTCCGGATTGATTGGGCGTAAAGCGAGG
+
FGF<EFGFCF:+77:@FD<E6CCFGAFCFFFF@GECDDFG9CFF7:FCDGGF,:CEGGGGEEDE7=F>F+?AEFFGGDGGBEFGGGGG:CFFFGFGG@BEFGGAFG<DFFFGFGG8:DCD8FFGCF@FGG,>,,@,7,7,,7,@FFFF*>,<FFFGGG?@,>?7,1,1:BC**C+92<E+2;8>7B?FGF>8*?C>897@EFGGDCFG5C5//*:;**3<E5A=8*++ACF5*9::D*:>C5<)
@M03364:276:000000000-BLYN8:1:1101:23158:1969 1:N:0:1
ACTCCTACGGGAGGCAGCAGTAGGGAATCTTCCGCAATGGGCGAAAGCCTGACGGAGCAACGCCGCGTGAGTGATGAAGGGTTTCGGCTCGTAAAACTCTGTTATTAGGGAAGAACAAATGTGTAAGTAACTGTGCACGTCTTGACGGTACCTAATCAGAAAGCCACGGCTAACTACGTGCCAGCAGCCGCGGTAATACGTAGGTGGCAAGCGGTATCCGGAAGTATTGGGCGTAAAGCGCGCG
+
GGGGFFGGEGGDFFDG,B<FEFGGGGEGGGGGGGGGGGG?FFDGGGEF@FAF,:@EEGG8DCF+@CFBFEG5C?AFBDFGGFGGCGGC7+=BBEFGFFGGFF5<FGFGGFEGGGG8C,><?DD,CDF?FFEFGFDFGGGFGFGF<FCG><C,@BC,@,,:=DGFGG7FCEGFFDC>FEB,*:B@*88EBE5EEG5*;CEDGGGD+<B6:C**;*2::?CCCC2*3<7AF?FGDDG*/:7)<DD<
@M03364:276:000000000-BLYN8:1:1101:21435:2026 1:N:0:1
ACTCCTACGGGAGGCAGCAGTGGGGAATATTGCACAATGGGGGAAACCCTGATGCAGCGACGCCGCGTGAGTGAAGAAGTATCTCGGTATGTAAAGCTCTATCAGCAGGGAAGAAAATGACGGTACCTGACTAAGAAGCCCCGGCTAACTACGTGCCAGCAGCCGCGGTAATACGTAGGTGGCAAGCGTTGTCCGGAATTATTGGGCGTAAAGCGCGCGCAGGTGGTCTTTTAAGTCTGATGTG
+
GGGGGGGGGGDG7FCEFGGGGGGGGGGGGGGGGGGGGGGGGDGGGGFGGFGGFGGGGGGGGGGGGGGGGGDGFDFGGGGGFGGGF,B8:B<??FFEFGGCEFECFGFGGGGGGCGGGFG9FFEFF7FEDD@DE9F9=8FFGEFGGDGGGCABBFC>FCFGFFGGB:>FFGCGGGFF<EGFGGGGFGDEG8>E?FEEEE*3BC9BCGGEG8C=CCE=C55CE=GEFGGGGC7CG4ECDCGGGG77
@M03364:276:000000000-BLYN8:1:1101:20429:2050 1:N:0:1
ACTCCTACGGGAGGCAGCAGTAGGGAATCTTCGGCAATGGACGAAAGTCTGACCGAGCAACGCCGCGTGAGTGAAGAAGGTTTTCGGATCGTAAAACTCTGTTGTTAGAGAAGAACAAGGACGTTAGTAACTGAACGTCCCCTGACGGTATCTAACCAGAAAGCCACGGCTAACTACGTGCCAGCAGCCGCGGTAATACGTAGGTGGCAAGCGTTGTCCGGAATTATTGGGCGTAAAGCGCGCG
+
GGGGGGGGGGGGGGGGGGGGGGGGGGGGGGGGGGGGGGGGGGGGGEGGGGGGGGGGGGGGGGGGGGGECCGGGFGGGGGGGGGFG@FECFFGGGGGGGGGGGGGGGDDGFDFGGGGGGGGGGGFGGGGGFGGGGGGGGGGGGGGGGGGGGGGGGGGGGGGGGGGGGFEEGGGGCG97>FFGFGFGGFGCCEGGCGGGGGFFGGGGGGGGFCFEGGGEGGGGG=FGGGGGGGGGGDGGCFCCDG5
@M03364:276:000000000-BLYN8:1:1101:9427:2064 1:N:0:1
ACTCCTACGGGAGGCAGCAGTAGGGAATCTTCGGCAATGGACGAAAGTCTGACCGAGCAACGCCGCGTGAGTGAAGAAGGTTTTCGGATCGTAAAACTCTGTTGGTAGAGAAGAACGTTGGTGAGAGTGGAAAGCTCATCAAGTGACGGTAACTACCCAGAAAGGGACGGCTAACTACGTGCCAGCAGCCGCGGTAATACGTAGGTCCCGAGCGTTGTCCGGAGTTATTGGGCGTAAAGCGAGC
+
FGGGGGGGGGGGGGGGGGGGGGDFGGGGGGGGGGGGGGGGGGGGGGGGGGGFGGGGGGGGGGGGGGDEGCCFFFGFGGEGGGGCFGGDGEGGGGGGGGGGGGFGGFGGAFGGGGGFGGGGGGGGGGGGGGGGGFGEFGFCEGGGCFGGCCFFFGFE7<A@FGGGGFF@EGGGFGGGGGE,:::FFGGGGGGGGEGGEF9BFGGGGGGFGGGGGGCE=ECFECC*2;EGGDC54>GGGGCFC<39
@M03364:276:000000000-BLYN8:1:1101:14370:2102 1:N:0:1
ACTCCTACGGGAGGCAGCAGTGGGGAATATTGCACAATGGGCGCAAGCCTGATGCAGCCATGCCGCGTGTATGAAGAAGGCCTTCGGGTTGTAAAGTACTTTCAGCGGGGAGGAAGGGAGTAAGGTTAATAACCTTATTCATTGACGTTACCCGCAGAAGAAGCACCGGCTAACTCCGTGCCAGCAGCCGCGGTAATACGGAGGGTGCAAGCGTTAATCGGAATTACTGGGCGTAAAGCGCACG
+
GGGGGGGGGGGGGGGGGGGGGGGGGGGGGGGGGGGGGGGGFGGGGGGGGGGGGGGGGGGGGGGGGGGGGGGGGGGGGGGGGGGGGGGGGGGFFGFAFFGGGGGGGGGGGGGGGGGGGGGGGGGGGGGGGFGGGGGGGGGGGGGGGGDGGGGGGGGE:FGGGGGGGGFEGGGGGGGGGGFGGGGGGGGGGGGGGGGGGGGF8CGGGGGGGFGGGEGGGGGGGGGGGGGGGFGGGGEGGFGDGGG3
@M03364:276:000000000-BLYN8:1:1101:22648:2117 1:N:0:1
ACTCCTACGGGAGGCAGCAGTAGGGAATCTTCGGCAATGGACGAAAGTCTGACCGAGCAACGCCGCGTGAGTGAAGAAGGTTTTCGGATCGTAAAACTCTGTTGGTAGAGAAGAACGTTGGTGAGAGTGGAAAGCTCATCAAGGGACGGTAACTACCCAGAAAGGGACGGCTAACTACGTGCCAGCAGCCGTGGTAATACGTAGGTCCCGAGCGTTGTCCGGATTTATTGGGCGTAAAGCGAGG
+
FGGAFGCFE;FFED;CGEGGGGFGGG@E<AFFFC@EEEFGG8CC7FFECFFGFGCGGDFFFFCFGGGGG7CFF<FG9CFG85E<,>4:BFGF<A@DCFGCGFFGFE,BECGDEG@<CFBF,3BFG9<5CFDFAFGG<B>DF,F,@D7FGGGGFGA<:FGFCFFGGGCFE<*5CFBB;FGGG7*?CC?F788*=1;C+<;CG:CC7E+5C?=58C88:5:EEGEG=99EFF65FD**95>7)*))
@M03364:276:000000000-BLYN8:1:1101:18705:2178 1:N:0:1
ACTCCTACGGGAGGCAGCAGTAGGGAATCTTCGGCAATGGACGAAAGTCTGACCGAGCAACGCCGCGTGAGTGAAGAAGGTTTTCGGATCGTAAAACTCTGTTGGTAGAGAAGAACGTTGGTGAGAGTGGAAAGCTCATCAAGTGACGGTAACTACCCAGAAAGGGACGGCTAACTACGTGCCAGCAGCCGCGGTAATACGTAGGTCCCGAGCGTTGTCCGGATTTATTGGGCGTAAAGCGAGC
+
GGGGGGGGGEGGGGGGGGGGGGGFGGGGEGGGGEFGEGGGGFGGGGGGGGGGGGCGEGGGGGGGGGGGGGGGGGGGGGGGEFGGDDEGGGGGFEFGGGGGGGGGGC?FEGGGFGGGFEFGCFDGFF8FGGGFFGGGGGF=FCDFGGGCGGGGGGGGFGGGFF7DFDGGGGGGGGGGGGGGGGGGGGFFFEECGGEGGGGGGG9@EFCGCCDGGGEGGG9C5EC:;ECFF7?54CGDGFG7CGC9
@M03364:276:000000000-BLYN8:1:1101:10808:2215 1:N:0:1
ACTCCTACGGGAGGCAGCAGTAGGGAATCTTCCACAATGGGCGCAAGCCTGATGGAGCAACGCCGCGTGTGTGATGAAGGGTTTCGGCTCGTAAAACACTGTTATAAGAGAAGAACGGCACTGAGAGTAACTGTTCAGTGTGTGACGGTATCTTACCAGAAAGGAACGGCTAAATACGTGCCAGCAGCCGCGGTAATACGTATGTTCCAAGCGTTATCCGGATGTATTGGGCGTAAAGCGAGCG
+
GGGGGGGGGGGGGGGGGGGGGGGGGGGGGGG6CFGGGGGGGGGGGGGGGGGGGGGGGGGGGGGGGGGGGGGGGGGGFFGGGGGGGGGGGGFGGGGGGGGGGGGGGGGGG9FGGGGGGDDFGFGG8FGFGGGGGDFFGGGGFGGGGGGGGGGFGGGGGGGCFGGGGGGDGGGGGFGGGGGFGGGCGGGGGGGGGGGEFE9CGGGGGGGGGGGGGGGG5FGGGEG*AFGGGGGGGGDGGGGGGGGD
@M03364:276:000000000-BLYN8:1:1101:7572:2241 1:N:0:1
ACTCCTACGGGAGGCAGCAGTGGGGAATATTGCACAATGGGCGCAAGCCTGATGCAGCCATGCCGCGTGTATGAAGAAGGCCTTCGGGTTGTAAAGTACTTTCAGCGGGGAGGAAGGGAGTAAGGTTAATAACCTTATTCATTGACGTTACCCGCAGAAGAAGCACCGGCTAACTCCGTGCCAGCAGCCGCGGTAATACGGAGGGTGCAAGCGTTAATCGGAATTACTGGGCGTAAAGCGCACG
+
GGGGGGGGGGGGGGGGGGGGGGGGGGGGGGGGGGGGGGGGGGGGGGGGGGGGGGGGGGGGGGGGGGGGGGGGGGGGGGGGGGGGGGGGGGGGGGGGGGGGGGGGGGGGGGGGGGGGGGGEGGGGGGGGGGGGGGGFGGGGGGFGGGDFGGGGGGGGGGGGGGGGGGGGGGGGGGGGGGGGGFGGGGGGGGGGGGGGGGGG5EGGDGGGGGDGGGGGGGGGGGGGGGDGGG5EGGGDFFFGGGG3
@M03364:276:000000000-BLYN8:1:1101:22599:2254 1:N:0:1
ACTCCTACGGGAGGCAGCAGTAGGGAATCTTCGGCAATGGACGAAAGTCTGACCGAGCAACGCCGCGTGAGTGAAGAAGGTTTTCGGATCGTAAAACTCTGTTGGTAGAGAAGAACGTTGGTGAGAGTGGAAAGCTCATCAAGTGACGGTAACTACCCAGAAAGGGACGGCTAACTACGTGCCAGCAGCCGCGGTAATACGTAGGTCCCGAGCGTTGTCCGGATTTATTGGGCGTAAAGCGAGG
+
GCFFGGGGDGG;F@@CGGGGGGFGGGGFGFCCFGGD:EFGEGGGGGGCCFCEAFEDGEGGDFE+@:CFDEGGGGAEFDFF<9EDFGGD7BFFGGGFGGGEEFEFCFEFFFEEFGGGGEFDFGGGGDF5BDF,DDFGFGGGGFFEGGGGGG<FFEFFFFGCFGCFFGFGDEGF<BCCGGGFCCF@7C8FGCE>EE1=8?CGGFDCEE9CCC=:/1**1/3A=G5C=FFGGFG**)1=C5*:CD7)
@M03364:276:000000000-BLYN8:1:1101:15440:2269 1:N:0:1
ACTCCTACGGGAGGCAGCAGTGGGGAATATTGCACAATGGGCGCAAGCCTGATGCAGCCATGCCGCGTGTATGAAGAAGGCCTTCGGGTTGTAAAGTACTTTCAGCGGGGAGGAAGGGAGTAAGGTTAATAACCTTATTCATTGATGTTACCCGCATAACAAGCACCGGCTAACTCCGTGCCAGCAGCCGCGGTAATACGGAGGGTGCAAGCGGTAATGTGACTTACTGGGCGTAAAGCGCCCC
+
DGGGGGGGGGGGGGGGGGGGGGGGGGGF<FG<E9FFGF9FG@F@FE:FGGGGGGGGFGGGFGGAFCEGFF<FGDFFGGGCGGFGGFGGGGGGGGGGCBEGGGGGGGDEGGGGEC>,B7C@FD>D8>,B=@C9,>9ECF,,=@FGF,,,@=,@<<:**63,@9DF7:>C*5BCFGGC,=1C@8F8CC6,*1**3=*=+2<8EE>8EECE67+2;*2*:+++39+2:+<ECDC*))2/CD7)))/)
@M03364:276:000000000-BLYN8:1:1101:21268:2326 1:N:0:1
ACTCCTACGGGAGGCAGCAGTAGGGAATCTTCGGCAATGGACGAAAGTCTGACCGAGCAACGCCGCGTGAGTGAAGAAGGTTTTCGGATCGTAAAACTCTGTTGTTAGAGAAGAACAAGGACGTTAGTAACTGAACGTCCCCTGACGGTATCTAACCAGAAAGCCACGGCTAACTACGTGCCAGCAGCCGCGGTAATACGTAGGTGGCAAGCGTTGTCCGGATTTATTGGGCGTAAAGCGAGCG
+
@FGGGGGGGCG7FGGGDGCCFGGGGCFGGGGGFGGGGGGGGGE@FGGGEGFGFCGGGGGGGG>FCGGGGDGG<FFGGFGGGGGGGDEGGGGGGGGGGGGCGFFCFG<FAF9EGGG,=FGFG<FBFCBFFFDFGGDFGGG7FFDGGFGFGFFAFAFAEGEGGFGGGGE:FCFFFGCCEGGGG7@BBC>788=8:CCGGGGGFCC8FFGGGGGGGGEGE79EEG55+<C7+085>DGGGGGDG)7>
@M03364:276:000000000-BLYN8:1:1101:16232:2350 1:N:0:1
ACTCCTACGGGAGGCAGCAGTGGGGAATTTTGGACAATGGGGGCAACCCTGATCCAGCAATGCCGCGTGTGTGAAGAAGGCCTTCGGGTTGTAAAGCACTTTTGTCCGGAAAGAAATCGCACTTACTAATATTATGTGTGGATGACGGTACCGGAAGAATAAGGACCGGCTAACTACGTGCCAGCAGCCGCGGTAATACGTAGGGTCCAAGCGTTAATCGGAATTACTGGGCGTCAAGCGTGCG
+
@DDFFGGGGGGGGGCF;FCFG8@8BFFFFFFFDCGF8EFG8:@GG7FGFFCEAAFGGGG8F<FGEE@+@FGGFGCCEFCC,FFEEFC+B?FFGGGFFGFGFFFCGGGFFC+FF<FFD<=DFD:B9DDD9DFFGG<<?FFFG9B<<F:+@+33>5>+@,FC9F=C:,@<FCFDFFCGGGGG7E;<:88<EC:CEE>CE+?CCF5*=EGF:9CCE8;8EFG*5;CGGDGG7C*:<C*:C6FCD7C<
@M03364:276:000000000-BLYN8:1:1101:23942:2357 1:N:0:1
ACTCCTACGGGAGGCAGCAGTAGGGAATCTTCCACAATGGGCGAAAGCCTGATGGAGCAACGCCGCGTGTGTGATGAAGGGTTTCGGCTCGTAAAACACTGTTGTAAGAGAAGAATGACATTGAGAGTAACTGTTCAATGTGTGACGGTATCTTACCAGAAAGGAACGGCTAAATACGTGCCAGCAGCCGCGGTAATACGTATGTTCCAAGCGTTATCCGGATTTATTGGGCGTAAAGCGAGCG
+
GGGGGGGGGGGGGGCFGGGGGGGGGGGDGGGEFFGGGGGGGGGGDGGGGGGGGGGGGGGGGGGGGGGGGEGGGGGGGGGGGFFCFGGG?FGGGGGGGGG9FFE<=FG9AFGGFGGEGFFGGGGFGFG<FFEF95BBFGGGGGFGGGGGGCFGGGGFFGGGGFEGFFGDGDEGGCFGF7EBFFF8DFFFGGGGGGGGGFFGGFCEFF9FGGCGEGGG*<7CCC5*>C@EFGGFDGGDCFFGGGG<
@M03364:276:000000000-BLYN8:1:1101:24556:2389 1:N:0:1
ACTCCTACGGGAGGCAGCAGTAGGGAATCTTCGGCAATGGACGAAAGTCTGACCGAGCAACGCCGCGTGAGTGAAGAAGGTTTTCGGATCGTAAAACTCTGTTGGTAGAGAAGAACGCTGGTGAGAGTGGAAAGCTCATCAAGTGACGGTAACTACCCAGAAAGGGACGGCTAACTACGTGCCAGCAGCCGCGGTAATACGTAGGTCCCGAGCGTTGTCCGGATTTATTGGGCTTAAAGCGAGC
+
E9FGGGGGGDEGGGCD7FDDGGGGGGGGGDGGGGGGEGGGGGGG:FGFF9FFFE@CGGGCG7F@CFGGG7FFFCAE<DFGGGBFGCDGCFEGFFGGG,AFFGGG,BED9,,BFFGFF+B8@BFF<DFFFC@FDGC<,3CEDF,@=FFDG7>:FDCGGDCFF73>FC7:@@@B>F8D,,1<2BC;,*?,<BBEGDEG8E9?8BCF*BBCF58E5>E8/:E?C5**A9<<2:@*7*/<C:00/9C)
@M03364:276:000000000-BLYN8:1:1101:8948:2405 1:N:0:1
ACTCCTACGGGAGGCAGCAGTGGGGAATATTGCACAATGGGCGCAAGCCTGATGCAGCCATGCCGCGTGTGTGAAGAAGGCCTTCGGGTTGTAAAGCACTTTCAGCGAGGAGGAAGGTGGTGAACTTAATACGTTCATCAATTGACGTTACTCGCAGAAGAAGCACCGGCTAACTCCGTGCCAGCAGCCGCGGTAATACGGAGGGTGCAAGCGTTAATCGGAATTACTGGGCGTAAAGCGCACG
+
GGGGGGGGGGG7@CFGGGFGGGFGGGGGGGGGGGGGGGGGGGDGDGGGGGGGGGGGEGFFFFGGGGGFGGFGGGCEFGGGGFEFFGGGGEGGGGGGGGGGFGGGGFGGG@GFGGGDEDGFGGGCDFFGFGFGGGGGGGGGGG9F>@FGGGGGGGGEEGGGFFGFFFF7C>FCGGGGGC1>FEFGGGFGFGDEGGGGGFGGD5:@ECDGFGGGGEEDG?EFGGGFGGGFFGGGDDGEGGFGCDC)
@M03364:276:000000000-BLYN8:1:1101:11646:2456 1:N:0:1
ACTCCTACGGGAGGCAGCAGTAGGGAATCTTCGGCAATGGACGAAAGTCTGACCGAGCAACGCCGCGTGAGTGAAGAAGGTTTTCGGATCGTAAAACTCTGTTGTTAGAGAAGAACAAGGACGTAAGTAACTGTACGTCCCCTGACGGTATCTAACCAGAAAGCCACGGCTAACTACGTGCCAGCAGCCGCGGTAATACGTAGGTGGCAAGCGTTGTCCGGATTTATTGGGCGTAAAGCGAGCG
+
GGGGGGGGGGGGGGGGGGGGGGGGGGGGGGGGGGGGGGGGGGGGGGGGGGGGGGGGGGGGGGGGGGGGGGGGGGGGGGGGGGGGGGGGGGGGGGGGGGGGGGGGGGGGGGGGGGGGGGGGGGGGGGGGGGGGGGGGGGGGGGGGFFGGGGGGGGGGGGGFGGGGGGGGGGGGGGGGGGGGFFGGGGGGGGGGGEGCEGGGECFGGGGFFFGGGG88CEFGGEC=6CFGGGGGGDGEGGGGGGGD
@M03364:276:000000000-BLYN8:1:1101:23912:2489 1:N:0:1
ACTCCTACGGGAGGCAGCAGTGGGGAATATTGCACAATGGGCGCAAGCCTGATGCAGCCATGCCGCGTGTATGAAGAAGGCCTTCGGGTTGTAAAGTACTTTCAGCGGGGAGGAAGGGAGTAAGGTTAATAACCTTATTCATTGACGTTACCCGCAGAAGAAGCACCGGCTAACTCCGTGCCAGCAGCCGCGGTAATACGGAGGGTGCAAGCGTTAATCGGAATTACTGGGCGTAAAGCGCACG
+
GGGGGGGGGGGGGGGEEEGFGGGFGGGGGGGGGGGGGGGGGGDGGGGGGGGGGGGGGGGGGGGGGGGGGFGFGGGGGGGGGGGCFFGGGDGGGGGGGGGGGGGGGGCCEGGGGGGGGGGGGGGGFAFFGGGGGCCFGFG9FFGGGGGDGGGGGGGGGGGGGFGGGG>FGGGGFGCFGGGGGGGGGGFGGEGGGGGE9FFGGGGEDEEGGFCGGGEEFFGGGG5CCFFF+<FGG7C=<FCDDGD9
@M03364:276:000000000-BLYN8:1:1101:11623:2497 1:N:0:1
ACTCCTACGGGAGGCAGCAGTAGGGAATCTTCGGCAATGGACGAAAGTCTGACCGAGCAACGCCGCGTGAGTGAAGAAGGTTTTCGGATCGTAAAACTCTGTTGTTAGAGAAGAACAAGGACGTTAGTAACTGAACGTCCCCTGACGGTATCTAACCAGAAAGCCACGGCTAACTACGTGCCAGCAGCCGCGGTAATACGTAGGTGGCAAGCGTTGTCCGGATTTATTGGGCGTAAAGCGAGCG
+
GGGGGGGGGGGGGGGGGGGGGGGGGGGGGGGGGGGGGGGGGGGGGGGGGGGGGGGGGGGGGGGGGGGGGCFFGGGGGGGGGGDGGGGGGGGGG?FGGGGGGGGGGGGGGGGGGGGGGGFCGGGGFGGGGGGGGGGGGGGGGGGGGGGGGGFGGGGGGGGFGGGGGGGGGGGGGGGGGGGFGGGGGGGGGGGGGGDGGGGGGGGGGGGGGGGGGGGGDCGEGCGCFGGGGGGGGGGGFGGGGGGG
@M03364:276:000000000-BLYN8:1:1101:12417:2529 1:N:0:1
ACTCCTACGGGAGGCAGCAGTAGGGAATCTTCCGCAATGGGCGAAAGCCTGACGGAGCAACGCCGCGTGAGTGATGAAGGGTTTCGGCTCGTAAAACTCTGTTATTAGGGAAGAACAAATGTGTAAGTAACTGTGCACATCTTGACGGTACCTAATCAGAAAGCCACGGCTAACTACGTGCCAGCAGCCGCGGTAATACGTAGGTGGCAAGCGTTGTCCGGATTTATTGGGCGTAAAGCGAGCG
+
GGGGGGGGGGGGGGGGGGGGGGGGGGGGGGGGGGGGGGGGGGGGGGGGGGGGGGGGGGGGGGGGGGGGGGGGGGGGGGGGGGGGGGGDFGGGGGGGGGGGGGGGGGGGGGGGGGGGFFGGGGGGGGGGGGGGGGGGGGFEFGGGGGGGGGGGGGGGGGGGGGGGGGGGGGGGGGGGGGGGFGGGGGGGGGGGGGGGGGGGGGGGGGGGGGGGGGGGGGGGGEEG9CCFGGGGGGGGGGGGGGGG
@M03364:276:000000000-BLYN8:1:1101:10924:2533 1:N:0:1
ACTCCTACGGGAGGCAGCAGTGGGGAATATTGCACAATGGGCGCAAGCCTGATGCAGCCATGCCGCGTGTATGAAGAAGGCCTTCGGGTTGTAAAGTACTTTCAGCGGGGAGGAAGGCGATAAGGTTAATAACCTTGTCGATTGACGTTACCCGCAGAAGAAGCACCGGCTAACTCCGTGCCAGCAGCCGCGGTAATACGGAGGGTGCAAGCGTTAATCGGAATTACTGGGCGTAAAGCGCACG
+
GGGGGGEGGGGGEDGGGGGGGGGGGGGGGGGGGGGGGGGGGGGGGGGGGGGGGGGGGGGGGGGGGGGGGGGGGGGGGGGGGGGGGGGGGGGGAFGG<FGGGGGGGGGGGG7CEGFGGGCFGGGGGGGGGFGGGGGGGGGDGGGGGGGGGGGGGGGGDGFGFFGGGGGDGGGGGGFFGGFGGGG7FGGGGGGGGEGEGGFGECEGGGEGGGFG=EGEGGGGGGGGCFEGF?5*9DEGGGGGGGG3
@M03364:276:000000000-BLYN8:1:1101:13584:2549 1:N:0:1
ACTCCTACGGGAGGCAGCAGTGGGGAATATTGCACAATGGGCGCAAGCCTGATGCAGCCATGCCGCGTGTATGAAGAAGGCCTTCGGGTTGTAAAGTACTTTCAGCGGGGAGGAAGGCGATAAGGTTAATAACCTTGTTGATTGACGTTACCCGCAGAAGAAGCACCGGCTAACTCCGTGCCAGCAGCCGCGGTAATACGGAGGGTGCAAGCGTTAATCGGAATTACTGGGCGTAAAGCGCACG
+
GGGGGGGGGGGGGGGGGGGGGGGGGGGGGGGGGGGGGGGGGGGGGGDGGGGGGGGGGGGGGGGGGGG>FFGGGGGDGGGGGGGGGGGGEFGGGGGGGGGGGGGGGFGGGGGGGGGGGGGGGGGGGGGGGGGGGGGGGGGGGGGFGGGGGGGDGGGECFGGGGGGGGFGGGGGGGGEGGFGEGFGFFGGDEGGGGGGCFFGGGGGGEGGGGFGGGGGGGGGGGEGGGFGGFFGGGGGGGGGGGGD
@M03364:276:000000000-BLYN8:1:1101:9754:2563 1:N:0:1
ACTCCTACGGGAGGCAGCAGTGGGGAATATTGCACAATGGGCGCAAGCCTGATGCAGCCATGCCGCGTGTATGAAGAAGGCCTTCGGGTTGTAAAGTACTTTCAGCGGGGAGGAAGGGAGTAAGGTTAATAACCTTATTCATTGACGTTACCCGCAGAAGAAGCACCGGCTAACTCCGTGCCAGCAGCCGCGGTAATACGGAGGGTGCAAGCGTTAATCGGAATTACTGGGCGTAAAGCGCACG
+
GGGGGGGGGGGEGGGGGGGGGGGGGGGGGGGGFGGGFGGGGGGGGGGGGGGGGDGGGGGGGGGGGGGGGGGGGFGGGGGGGGGGGGGGGGGGGGGGGGGGFFGGGGGGGGGGGGGFGGGGGFAFGGGGGGFGGGGGGGFFGG<FGGGGGGEFFEGGGGGGGGGGGGGGGGGGGGCFGG7:FGFGGGGGGG>CEEE7BF985CGGCCEGGGG5ECGGGG7:588CFGGF?EGGGDGCF>FGD39/
@M03364:276:000000000-BLYN8:1:1101:18308:2573 1:N:0:1
ACTCCTACGGGAGGCAGCAGTAGGGAATCTTCGGCAATGGACGAAAGTCTGACCGAGCAACGCCGCGTGAGTGAAGAAGGTTTTCGGATCGTAAAACTCTGTTGGTAGAGAAGAACGTTGGTGAGAGTGGAAAGCTCATCAAGTGACGGTAACTACCCAGAAAGGGACGGCTAACTCCGTGCCAGCAGCCGCTGTAATACGTAGGGCCCGAGCGTTGTCCGGAGTTATTGGGCGTAATGTGAGC
+
GGGGGGGGGCGGGGGGGGGGGFFGGFGFAFGCGGDEGFGGGFG:FEGEFFGGEFEGFGGGGGCEGGGGGG:FFGGECGGG=FFFFFGBCFCFEFF9EFEGEEFGGF<A9FEGGGF,>BACFBFCFDF<?<F<FB,3>D<<CF9FAA=FGGGCFF<,><FCAF73DE:EDEDGGFC;,6:CC8;2>8F87CG5*:;<+<;989+8C*=;:C8*/1**:*::=E=:;*02<99*19>=C***20C0
@M03364:276:000000000-BLYN8:1:1101:12185:2622 1:N:0:1
ACTCCTACGGGAGGCAGCAGTAGGGAATCTTCCGCAATGGGCGAAAGCCTGACGGAGCAACGCCGCGTGAGTGATGAAGGGTTTCGGCTCGTAAAACTCTGTTATTAGGGAAGAACAAACGTGTAAGTAACTGTGCACGTCTTGACGGTACCTAATCAGAAAGCCACGGCTAACTACGTGCCAGCAGCCGCGGTAATACGTAGGTGGCAAGCGTTATCCGGAATTATTGGGCGTAAAGCGCGCG
+
GGGGGGGGGGGGGGGGGGGGGGGGGGGGGGGGGGGGGGGGGGGGGGGGGGGGGGGGGGGGGGGGGGGGGGGGGGGGGGGGGGGGGGGGFGGGGGGGGGGGGGGGGGGGGGGGGGGGGGGGGGGGGGGGGGGGGGGGGGGGGGGGGGGGGGGGGGGGGGGGGGGGGGGGGGGGGGGGGGGGGGGGGFGGGGGGGGGGGGGGGGGGGGGGGGGGGGGDGGGGGGGGGGGGGGGGGGGGGGFGGGGG
@M03364:276:000000000-BLYN8:1:1101:13139:2658 1:N:0:1
ACTCCTACGGGAGGCAGCAGTGGGGAATATTGCACAATGGGCGCAAGCCTGATGCAGCCATGCCGCGTGTGTGAAGAAGGCCTTCGGGTTGTAAAGCACTTTCAGCGAGGAGGAAGGTGGTGAACTTAATACGTTCATCAATTGACGTTACTCGCAGAAGAAGCACCGGCTAACTCCGTGCCAGCAGCCGCGGTAATACGGAGGGTGCAAGCGTTAATCGGAATTACTGGGCGTAAAGCGCACG
+
GGGGGGGGGGGGGGGGGGGGGGGGGGGGGFGGGGGGGGGGGGGGGGGGGGGGGGGGGGGGGGGGGGGGGGGGGGGGGGGGGGGGGGGGGGGGGGGGGGGGGGGGGGGGGGGGGGGGGGGGGGGGGGGGGGGGGGGGGGGGGGGGGGGGGGGGGGGGGGGGGGGGGGFGCGGCFGGGFCFFCFGGGGGGFGGGGGGGGGGGE;EEGGEGGGCEEGE=FFCFGGGGFGGG7?CFDGG=GGFGGGD3
@M03364:276:000000000-BLYN8:1:1101:6724:2675 1:N:0:1
ACTCCTACGGGAGGCAGCAGTAGGGAATCTTCGGCAATGGACGAAAGTCTGACCGAGCAACGCCGCGTGAGTGAAGAAGGTTTTCGGATCGTAAAACTCTGTTGTTAGAGAAGAACAAGGACGTAAGTAACTGTGCGTCCCCTGACGGTATCTAACCAGAAAGCCACGGCTAACTACGTGCCAGCAGCCGCGGTAATACGTAGGTGGCAAGCGTTGTCCGGATTTATTGGGCGTAAAGCGAGCG
+
GGGGGGGGGGGGGGGGGGGGGGGGGGGGGGGGGGGGGGGGGGGGGGGGGGGGGGGGGGGGGGGGGGGGGGGGGGGGGGGGFFGGGGGGGGGGGGGGGGGGGGGGGFGGGGGGGGGGGGGGGGGEGGGGGGGGGGGGGGGGGGGGGGGGGGGGGGGGGGDFGFGGFGFEGGGGGGGGGGGGGGGGGGGGGGGGGGGGGGGGGFGGGGFGFGFGGGGGGGGGGEG5CFGGFGDFGGGGFFGDDGG:
@M03364:276:000000000-BLYN8:1:1101:15764:2701 1:N:0:1
ACTCCTACGGGAGGCAGCAGTGGGGAATATTGCACAATGGGCGCAAGCCTGATGCAGCCATGCCGCGTGTATGAAGAAGGCCTTCGGGTTGTAAAGTACTTTCAGCGGGGAGGAAGGGAGTAAGGTTAATAACCTTATTCATTGACGTTACCCGCAGAAGAAGCACCGGCTAACTCCGTGCCAGCAGCCGCGGTAATACGGAGGGTGCAAGCGTTAATCGGAATTACTGGGCGTAAAGCGCACG
+
FGGGGGGGGGGGGGGGGGGGGGGGGGGGGGGGGGGGGGGGGDGDGGGGGGGGGGGGGGGGGGGGGGGGGGFFGGGGGGGGFGGGGGGGGGGGGGGGGGGGGGGGGGGGGGGGGGGCDECFGFGFGGGDGGFAA,FFA=FGGFFGGGGGGGGCGGFEEGGGEEGGGGGGEGEGGGGGFGGGGF?FGGGGGGGGGGGGGGCEE5CEG8EEGGGGEGECFGGGCEGGG?FGGGGGGGG=<7?DD5D<
@M03364:276:000000000-BLYN8:1:1101:7473:2716 1:N:0:1
ACTCCTACGGGAGGCAGCAGTGGGGAATATTGCACAATGGGCGCAAGCCTGATGCAGCCATGCCGCGTGTGTGAAGAAGGCCTTCGGGTTGTAAAGCACTTTCAGCGGGGAGGAAGGGAGTAAGGTTAATAACCTTGCTCATTGACGTTACCCGCAGAAGAAGCACCGGCTAACTCCGTGCCAGCAGCCGCGGTAATACGGAGGGTGCAAGCGTTAATCGGAATTACTGGGCGTAAAGCGCACG
+
GGGGGGDGGGGGGGGGGGCFGGGGGGGGGGGGGGGGGGGGFGGGGGGGGGGGGGGGFFFGGGGGGGGGGGGGGGGGGGGGGGGGGGGGGGGGGGGGFGGGGGGGGGGGGGFEGEFG7FFGGFGGGGGGGGGGG<CFGGGGGGGGDGGGGGGGGEGGGGGGGGGFGGGGGGEGGGGGGDCGGGGGGGGGBEGGGGDGGGGGE*8?:CCGGGGEGGC5:<FC78==FGGGGGGGGGGDGG7CGGGD
@M03364:276:000000000-BLYN8:1:1101:11447:2728 1:N:0:1
ACTCCTACGGGAGGCAGCAGTAGGGAATCTTCGGCAATGGACGAAAGTCTGACCGAGCAACGCCGCGTGAGTGAAGAAGGTTTTCGGATCGTAAAACTCTGTTGTTAGAGAAGAACAAGGACGTTAGTAACTGAACGTCCCCTGACGGTATCTAACCAGAAAGCCACGGCTAACTACGTGCCAGCAGCCGCGGTAATACGTAGGTGGCAAGCGTTGTCCGGATTTATTGGGCGTAAAGCGAGCG
+
GGGGGGGGGGGGGGGGGGGGFGGGGGGGGGGGGGGGGGGGGGGGGGGGGGGGGFGGGGGGGGGGGGGGE@EGGGGCFGGGGGGGGGGGFGGGGGGFCGGGGGGGGGGGGGGGGGGFFGGCGGGGFFGGGGGGGGGDGGFGGGGGGFGGGGGGGGGGF<FFGGDFFGGGGGGDGGGGGGFGDGGF@@CGCEEEEGCCFGFGFGGGCCCE:EFG58E8:FCEECECF?EGFFGFDDECCF>DCD5C
@M03364:276:000000000-BLYN8:1:1101:11744:2730 1:N:0:1
ACTCCTACGGGAGGCAGCAGTAGGGAATCTTCCGCAATGGACGAAAGTCTGACGGAGCAACGCCGCGTGTGTGAAGAAGGTTTTCGGATCGTAAAGCACTGTTGTTGGAGAAGAACAAGGATAAGAGTCACTGCTTGTCCCTTGACGGTATCTAACCAGAAAGCCACGGCTAACTACGTGCCAGCAGCCGCGGTAATACGTAGGTCCCGAGCGTTGTCCGGATTTATTGGGCGTAAAGCGAGCG
+
GGGGGGGGGGGGGGGGGGGGGGGGGGGGGGGGGGGGGGGGGGGGGGGGGGGGGGGGGGGGGGGGGGGGGGGGGGGGGGGGGGGGGGGGGGGGGGGGDGGGGFGGGGGGGGGGGGGFGFGGGGGFGGGGFGGGGGGGGGGGGGGGGGGGGGGGGGGGGGGGGGGGGGGGGGGGGGGGGGGGGGGGGGGGGGGGGGGGGGGGGGGGGGGFGEGDEGGGGGGGGGGGGGFGGGGGGGGGGGGC<GC<
@M03364:276:000000000-BLYN8:1:1101:7761:2731 1:N:0:1
ACTCCTACGGGAGGCAGCAGTGGGGAATTTTGGACAATGGGCGCAAGCCTGATCCAGCCATGCCGCGTGCGGGAAGAAGGCCTTCGGGTTGTAAACCGCTTTTGTCAGGGAAGAAAAGGTTCTGGCTAATACCTGGGACTCATGACGGTACCTGAAGAATAAGCACCGGCTAACTACGTGCCAGCAGCCGCGGTAATACGTAGGGTGCAAGCGTTAATCGGAATTACTGGGCGTAAAGCGTGCG
+
GGGGGGGGGGGGGGGGGGGGGGGGGGGGGGGGGGGGGGGGCGGGGGGGGGGGGGGGGGGGGGGGGGGGCGGGGGGGGGGGGGGGGGGGGGGGGGGGFGGGGGGGGGGGGGGGGGGFGGGGGGGGGGDGGGGGGGGGGGGGGGGGGGGGGGGGGGGFFGGGGGGCGFGDGGGGGGGGGDGGGGGGGGGGGGGGGGGGGGGG:EDE7EEGGGGGGEDC=EFGGGGGGFCCCE8EDGGECFGGGGGD
@M03364:276:000000000-BLYN8:1:1101:19117:2756 1:N:0:1
ACTCCTACGGGAGGCAGCAGTAGGGAATCTTCCACAATGGGCGAAAGCCTGATGGAGCAACGCCGCGTGTGTGATGAATGGTTTCGGCTCGTAAAACACTGTTGTAAGAGAAGAATGACATTGAGAGTAACTGTTCAATGTGTGACGGTATCTTACCAGAAAGGAACGGCTAAATACGTGCCAGCAGCCGCGGTAATACGTATGTTCCAAGCGTTAGCCGGATTTATTGGGCGTAAAGCGAGCG
+
GGGGGGGGGGGGGGGGGGGGGGGGGGGGGGGGGGGGGGGGGGGGGGGGGGGFGGGGGGGGGGGGGGGGGGGGGGGGGGGGGGGGGDGGFFGGFGGGG?@AEEGGGGGGGGGGGGF9FFCEFGGGFG8FGFFGF<FFFEGGBDFDE9@FGGGGGGGGGGGGFGGFGGGGEGFEEGGGGFGCFFGGG@FDEEDGGGGGGFFGGDFGEC+?BFG58CEG57<7CCCEG@7@CEDCGDEEGFGGCD35
@M03364:276:000000000-BLYN8:1:1101:6663:2768 1:N:0:1
ACTCCTACGGGAGGCAGCAGTGGGGAATATTGCACAATGGGCGCAAGCCTGATGCAGCCATGCCGCGTGTATGAAGAAGGCCTTCGGGTTGTAAAGTACTTTCAGCGGGGAGGAAGGCGATAAGGTTAATAACCTTGTTGATTGACGTTACCCGCAGAAGAAGCACCGGCTAACTCCGTGCCAGCAGCCGCGGTAATACGGAGGGTGCAAGCGTTAATCGGAATTACTGGGCGTAAAGCGCACG
+
GGGGGGGGGGGGGGGGGGGGGGGGGGGGGGGGGGGGGGGGGGGGGGGGGGGGGGGGGGGGGGGGGGGGGGGGGGGGGG8FGGGGGGGGFGCBFGGGGGGGGGGGGGGGGGGGGGGGGFEGGGGGGGGFGGGGGFGGGGGGGGGGGGGGGGG>FGDDGGGGGGGGGGGGGGGGGGGFFEGGGGGGGGDGGGGGEEDGGGGGGDEGCGGDGGG=CEGGGGGCEEEFCFGGGGGGGGDGFGGG:DC5
@M03364:276:000000000-BLYN8:1:1101:24091:2768 1:N:0:1
ACTCCTACGGGAGGCAGCAGTGGGGAATATTGGACAATGGGCGCAAGCCTGATCCAGCCATGCCGCGTGAGTGATGAAGGCCTTAGGGTTGTAAAGCTCTTTTGTCCGGGACGATAATGACGGTACCGGAAGAATAAGCCCCGGCTAACTTCGTGCCAGCAGCCGCGGTAATACGAAGGGGGCTAGCGTTGCTCGGAATCACTGGGCGTAAAGGGCGCGTAGGCGGCCTTGTAAGTTGGGGGTG
+
GGGGGGGGGGGGGGGGGGGGGGGGGGGFFGGG9EGGGGGGGGGGGGGGGGGGGEFGGGGGGGGGEGGGGDGGGGGGGGGGGGGG,FCFGGGGGGGGAECGGGDGFGGGFGGGGGGGEFAD9?CF<F?EFEGG8BF<DFDF@EEFC7CBFF9FCF>:CFGCGFGGGGGGGGDFFF8=BEEGC8CGC@FCBCC>>BECCC5@ECFGGGC8?E85:CGGG=5CE8C6??GCCF<?:79<:>45CC)7
@M03364:276:000000000-BLYN8:1:1101:9000:2788 1:N:0:1
ACTCCTACGGGAGGCAGCAGTGGGGAATATTGCACAATGGGCGCAAGCCTGATGCAGCCATGCCGCGTGTATGAAGAAGGCCTTCGGGTTGTAAAGTACTTTCAGCGGGGAGGAAGGGAGTAAGGTTAATAACCTTATTCATTGACGTTACCCGCAGAAGAAGCACCGGCTAACTCCGTGCCAGCAGCCGCGGTAATACGGAGGGTGCAAGCGTTAATCGGAATTACTGGGCGTAAAGCGCACG
+
GGGGGGGGGGGGGGGGGGGGGGGGGGGGGGGGGGGGGGGFGGGGGGDGGGGGGGGGGGGGGGGGDEGFEGGGGGGGGGGGGGGGGGGGGGGGFGFFGFGGGGGGGGGGGGGGGGGGGGGGGGGAF9FFCGGGGGGGFFGGGGGGGGDFFFGGFGGGFCFFGGCFFGFGGGGGGGGGGGGGGGGFGGGGCEGEGGGGGGFGGGGGGGGGCEFGDGGGGFF=G5CFGGFFFC=FGGG=CGGGGGG5
@M03364:276:000000000-BLYN8:1:1101:9510:2817 1:N:0:1
ACTCCTACGGGAGGCAGCAGTGGGGAATATTGCACAATGGGCGCAAGCCTGATGCAGCCATGCCGCGTGTATGAAGAAGGCCTTCGGGTTGTAAAGTACTTTCAGCGGGGAGGAAGGGAGTAAGGTTAATAACCTTATTCATTGACGTTACCCGCAGAAGAAGCACCGGCTAACTCCGTGCCAGCAGCCGCGGTAATACGGAGGGTGCAAGCGTTAATCGGAATTACTGGGCGTAAAGCGCACG
+
GGGGGGGGGGGGGGGGGGGGGGGGGFGGGGGGGGGGGGGGGGGGGGGGGGGGGGGGGGGGGGGGGGGGGEGGGGGGGGGGGGGGGGGGGGGGGGGGGGGFGGGGGGGGGGCGGGGGGGDGGGGGGGGFGGGGGGGGGGGGGCGGCFGFGGGGGCEEE<::DFGGGGGGGGGEGGGGGGG>EGFEFGGGGGGGGGGGFFGGG5CG>EE>EC7EGEGGGGGGGCGGGGGGGGFCDDGDFFFGDGD5
@M03364:276:000000000-BLYN8:1:1101:17390:2821 1:N:0:1
ACTCCTACGGGAGGCAGCAGTGGGGAATATTGCACAATGGGCGCAAGCCTGATGCAGCCATGCCGCGTGTATGAAGAAGGCCTTCGGGTTGTAAAGTACTTTCAGCGGGGAGGAAGGTAGTAAGGTTAATAACCTTGCTCATTGACGTTACCCGCAGAAGAAGCACCGGCTAACTCCGTGCCAGCAGCCGCGGTAATACGGAGGGTGCAAGCGTTAATCGGAATTACTGGGCGTAAAGCGCACG
+
FGGGGGG?;C7B@FGGGGGGGG9FECCFEGGGGGGEFG9FC@EFGGGGG8EEFFCFGCECGGG?FGEFGGFGGFFGGGGEGGDFFDGGF++CCGFFGAEFGGGGGG+CCG=F7F<FG<,:CFEFGGFGGGGGGGGGGGG9FGFFGGGG@CF<F+C>F*DFCFGFGGGGDEEECFFDGGFGGGF@F7FCFGGDEEDGF99FGGGDC>EGGFD=ECCG5EFGDEEEC+0:CFGGG<E55>C5DGD5
@M03364:276:000000000-BLYN8:1:1101:13124:2826 1:N:0:1
ACTCCTACGGGAAGCAGCAGTAGGGAATCTTCGGCAATGGACGAAAGTCTGACCGAGCAACGCCGCGTGAGTGAAGAAGGTTTTCGGATCGTAAAACTCTGTTGGTAGAGAAGAACGTTGGTGAGAGTGGAAAGCTCATCAAGTGACGGTAACTACCCAGAAAGGGACGGCTAACTACGTGCCAGCAGCCGCGGTAATACGTAGGTCCCGAGCGTTGTCCGGATTTATTGGGCGTAAAGCGAGG
+
GGGGGGGGGGGGGGGGGGGGGGGGGGGGGGGGGDGGGGGGGGGGGEFFGGGGGGGGGGGFGGGGGGGGGGGGGGFGGGGGGGGGGGGGGGGGGGGGGGGGCFGGGGGGEFGCFGGFGGGGGGGGGGGGG@DCGGGGGGDFFFGGGGGGGGGGFGGGGDGGGGGGFFGGGGGGGGGGGGGGGC@CCFFGGGGCEEGGGGGGGGGGGGGGGGGGGGGGGGGGGGGEGGGGFGGGGGGGD7C>DCD)
@M03364:276:000000000-BLYN8:1:1101:14477:2827 1:N:0:1
ACTCCTACGGGAGGCAGCAGTAGGGAATCTTCGGCAATGGACGAAAGTCTGACCCAGCAACGCCGCGTGGGTGAAGAAGGTTGTCGGATCGTAAAACTCTGTTGGTAAAGAAGAACGTTGGTGAGAGTGGGAAGCTCATCAAGTGACGGTAACTACCCAGAAAGGGACGGCTAACTACGGGCCAGCAGCCGCGGTAATACGTAGGCCCCGAGCGTGTTCCGGATTTATTGGGCGTCAAGCGAGC
+
9CDDFCEGGGGBFFGDGFFGGCF,7@EF,C,6C@C@CCF<FFG:F,@C,EFC9,,,:CFGCBFEG+C+@+=@CEEG9F<8B<4BF:FGG+B<=FGCF9,C??5<8+E,<BEFEAB,6B8==F=FG9C8?+,,3B3,@>F,=E,:CFFE7>F+,@,7,8>DCFGG,:FCFC:>FCF,?,>*448*1;B:C*3>B>G*8+++*5?8C++//:CCE8/*1:C:5E*:C<7:E+<EGG5**/*2C3))
@M03364:276:000000000-BLYN8:1:1101:13204:2864 1:N:0:1
ACTCCTACGGGAGGCAGCAGTGGGGAATTTTGGACAATGGGGGCAACCCTGATCCAGCAATGCCGCGTGTGTGAAGAAGGCCTTCGGGTTGTAAAGCACTTTTGTCCGGAAAGAAATCGCACTTACTAATATTAGGTGTGGATGACGGTACCGGAAGAATAAGGACCGGCTAACTACGTGCCAGCAGCCGCGGTAATACGTAGGGTCCAAGCGTTAATCGGAATTACTGGGCGTAAAGCGTGCG
+
FGGFFFGGGGGGGGGGGGGGGGGGGGGGGGFFGGGFGGGGGGGGGGGGGGGFCGGGGGFGGGFGGGGEEEGGGGGGFGGFGGGGGGGGGGGGGGFGFGGGGFGGGGGFEFGFGGGGGGGGGDGGGGGFGGGGGGG9BFGEEFFFEFGGGGCFGGFDGFGGGFGGGGECEG:CCFGGGGGGGGGGFGFG8BECCEDGGGGF<CFGEECEG7FD5EEGGFGGGCE=FGGGGGGF5CEE3DCGGG<C
@M03364:276:000000000-BLYN8:1:1101:18618:2870 1:N:0:1
ACTCCTACGGGAGGCAGCAGTAGGGAATCTTCGGCAATGGGGGCAACCCTGACCGAGCAACGCCGCGTGAGTGAAGAAGGTTTTCGGATCGTAAAGCTCTGTTGTAAGAGAAGAACGTTGAGTAGAGTGGAAAGTTACTCAAGTGACGGTATCTTACCAGAAAGGGACGGCTAACTACGTGCCAGCAGCCGCGGTAATACGTAGGTCCCAAGCGTTGTCCGGATTTATTGGGCGTAAAGCGAGC
+
GGGGGGGGGGGGGGGGGGGGGGGGGGGGGGGGGGGGGGGGGGGGGGGGGGGGGGGGGGGGGGGGGGGGGGGGGGGGFGGGGGGGGEGGGGGGGGGGGGGGGGGGGGCFGGGGGGGGGCGGGGGGGGGGGGGGGGGGGGGGGEFGGGGGGGGGGGGG;CGGGGGGGGGGGGGGDGGGGGGGGGGGGGGGGGGGGDEGGGGGGECEGGGGGGGGGGGGGGGGEGEGGGFFGGGGGGGGD<7DGGGC
@M03364:276:000000000-BLYN8:1:1101:16282:2890 1:N:0:1
ACTCCTACGGGAGGCAGCAGTGGGGAATATTGCACAATGGGCGCAAGCCTGATGCAGCCATGCCGCGTGTATGAAGAAGGCCTTCGGGTTGTAAAGTACTTTCAGCGGGGAGGAAGGCGATAAGGTTAATAACCTTGTCGATTGACGTTACCCGCAGAAGAAGCACCGGCTAACTCCGTGCCAGCAGCCGCGGTAATACGGAGGGTGCAAGCGTTAATCGGAATTACTGGGCGTAAAGCGCACG
+
GGGGGGGGGGGGGGGGGGGGGGGGGGGGGGGGGGGGGGGGGGGGGGGGGGGGGGGGGGEGGGGGGGGGGGGGGGGGGGGGGGGGGGGGGGGGGGGGGGGGGGGGGGGGGGGGGGGGGFCFEGGGFAFDFFFGGGGGFFFEGEGGGGEFGGGFGGDFEGGGGGGGGGGGGGGGGGGGGGGGGGC<EGGGGGGGGGDGGG?F5;EGGCEEE+<CCCEEGFGGGGGGGGFEFGFGGCC:CFGGGGGC
@M03364:276:000000000-BLYN8:1:1101:15919:2900 1:N:0:1
ACTCCTACGGGAGGCAGCAGTGGGGAATATTGCACAATGGGCGCAAGCCTGATGCAGCCATGCCGCGTGTGTGAAGAAGGCCTTCGGGTTGTAAAGCACTTTCAGCGGGGAGGAAGGGAGTAAGGTTAATAACCTTATTCATTGACGTTACCCGCAGAAGAAGCACCGGCTAACTCCGTGCCAGCAGCCGCGGTAATACGGAGGGTGCAAGCGTTAATCGGAATTACTGGGCGTAAAGCGCACG
+
GGGGGGGGGGGGGGGGGGGGGGGGGGGGGGGGFGGGGGGGGGGGGGGGGGGGGGGGGGGDGGGGGGGGGGGGGGGGGGGGGGGGFGGGGGGGGFGGFGFGGGGFFGGGGGGGGDFFDGFGGGGFGGGG<FGGGFFGGGACFGGD=FCFCF<FFFGGE:CGFGGGGGGDEGGGGC;GGGG*FGGGG7CCFGGGGGED?FCGE8EGEEE5<<F5ECGEGGF5ECGFG?CGGDGGC<EGFGGGGGD5
@M03364:276:000000000-BLYN8:1:1101:24717:2901 1:N:0:1
ACTCCTACGGGAGGCAGCAGTGGGGAATATTGCACAATGGGCGCAAGCCTGATGCAGCCATGCCGCGTGTATGAAGAAGGCCCTCGGGTTGTAAAGTACTTTCAGCGGGGAGGAAGGCGATAAGGTTAATAACCTTGTCGATTGACGTTACCCGCAGAAGAAGCACCGGCTAACTCCGTGCCAGCAGCCGCGGTAATACGGAGGGTGCAAGCGTTAATCGGAATTACTGGGCGTAAAGCGCACG
+
GGGGGGGGGDGGC+@FEGGFFGGGGEGGGGGFFGGEFFGGGGFGEGGF@FGGGCDFGGGGGGGGGDCFGGGGEGGFGGGFGG,D8FFFGGGGGGGGGFGGGGGGGGGGC>@CC7><@8CEGGD9EBGFGGFG9FFF,>F7FEFFEB:6<:<BFG7:1BFFF7,57<<@=FCGCFGGFE=FGGFCGF69BE5*C888FGGFEGGGCEE5+ACFE*;*C+ACCEEG6?90A+*:)1**1277<C75
@M03364:276:000000000-BLYN8:1:1101:14484:2953 1:N:0:1
ACTCCTACGGGAGGCAGCAGTGGGGAATATTGCACAATGGGCGCAAGCCTGATGCAGCCATGCCGCGTGTGTGAAGAAGGCCTTCGGGTTGTAAAGCACTTTCAGCGAGGAGGAAGGTGGTGAACTTAATACGTTCATCAATTGACGTTACTCGCAGAAGAAGCACCGGCTAACTCCGTGCCAGCAGCCGCGGTAATACGGAGGGTGCAAGCGTTAATCGGAATTACTGGGCGTAAAGCGCACG
+
GGGGGGGGGGGGGGGGGGFFGGGGGGGGGGFFFDGGGGGGGGGGGGGGGGGGGGGAFGGGGGGGGGGGEGGGGFGGGGGGFGGGGGGGGGG@FGGFFGGGGGGGGGGDFGDFGG@FGGGGGGGGFG<FGGGGGGGGGGFGGF<FGGGGGGGGGGGGG>FFFGGGGGGGGGGGGGGGGGGGGGGGGGGFCECEGEGGGECBEGGGGGEDGGFGGEEEEGGEGGGGGC?CFDFCCGGGGGFGGGG3
@M03364:276:000000000-BLYN8:1:1101:10972:2959 1:N:0:1
ACTCCTACGGGAGGCAGCAGTAGGGAATCTTCCGCAATGGACGAAAGTCTGACGGAGCAACGCCGCGTGTGTGAAGAAGGTTTTCGGATCGTAAAGCACTGTTGTTAGAGAAGAACACCCACCATAGGAAATGATGGTGGCATGACGGTATCTAACCAGAAAGCAACGGCTAACTACGTGCCAGCAGCCGCGGTAATACGGAGGTGGCAAGCGTTGTTCGGATTTATTGGGCGTAAAGGGAGCG
+
GGGGGGGGGGGGGGGGGGGGGCGGGFGG<FFFECGGGGGGFGGGGGGFGGGGGGGGGGDFFGGGGGGGGGGGGGGGGGGGFEGGGGGGGCFGGGGGGGGGCGFGGG,F9EFFGGG,8BCFGCCDF9F<DAF,,,8CDFDGGACBFGEE3>@DFFFBG97<FFGC,,@FFFGEGGG,<BF:FFGFCEE:F>:BECEGG99381:B=CG2:9=@CCGG=*AEGD2:F?<C:?GFGG=EGGCG*9<)
@M03364:276:000000000-BLYN8:1:1101:23976:2994 1:N:0:1
ACTCCTACGGGAGGCAGCAGTAGGGAATCTTCCGCAATGGACGAAAGTCTGACGGAGCAACGCCGCGTGTGTGAAGAAGGTTTTCGGATCGTAAAGCACTGTTGTTAGAGAAGAACACCCACCATAGGAAATGATGGTGGCATGACGGTATCTAACCAGAAAGCCACGGCTCACTCCGTGCGAGCAGCCGCGGTAATACGTAGGTGGCAAGCGCTGTCCGGATTTATTGGGCGGAAAGGGAGCG
+
GGGFGGGGGGGGGDGGGGGGGFAEGFGG,EFC,BCGGGGGGGGG7BCFGGGGE:@FGGCG?F+@@FGGG,4CFFEGGGGGGB<F<7FC?=FE,?FAF,BBFCFFEGGF,C<EBDGDFFFC7BE<?=BFE9>5FCFFFDFEGC93EAFGGFG9DGG97EFGF@D<:<,*35<*,7,,@>D7***=4=FD85:**11*;9+8B9*=+21*B9**2*8::+<:**;*+0:CGF5*9)*2)/5*5<))
@M03364:276:000000000-BLYN8:1:1101:15831:3007 1:N:0:1
ACTCCTACGGGAGGCAGCAGTAGGGAATCTTCGGCAATGGACGAAAGTCTGACCGAGCAACGCCGCGTGAGTGAAGAAGGTTTTCGGATCGTAAAACTCTGTTGGTAGAGAAGAACGTTGGTGAGCGTGGAAAGCTCATCAAGTGACGGTAACTACCCAGAAAGGGACGGCTAACTACGTGCCAGCAGCCGCGGTAATACGTAGGTCCCGAGCGTTGTCCGGATTTATTGGGCTAAAAGCTAGC
+
@F@AFGGDE@CGG>CGGGCFFDGGEFCDEFFG8@FGGFFGEGGDD7B@<<AEFF+@@FG<EFG+@=CFC=:CEGAECC88?<EDDGG>FGGFF@=AAFFGGGFFCCEFGFFG?FGEGGD=FC@<F,@>E@+<AFFFE<DA=FEFFAFEGGFD>FFG7FCEGF7AC7:B*FEG*,,=,>7<<BFGGGGFGFG5ECEG>E++*25;*33:888CEG8;C2CAE5?CEF?+CCE5***3CF*9*2>*
@M03364:276:000000000-BLYN8:1:1101:14197:3016 1:N:0:1
ACTCCTACGGGAGGCAGCAGTAGGGAATCTTCCGCAATGGGCGAAAGCCTGACGGAGCAACGCCGCGTGAGTGATGAAGGGTTTCGGCTCGTAAAACTCTGTTATTAGGGAAGAACATATGTGTAAGTAACTGTGCACATCTTGACGGTACCTAATCAGAAAGCCACGGCTAACTACGTGCCAGCAGCCGCGGTAATACGTAGGTGGCAAGCGTTATCCGGAATTATTGGGCGTAAAGCGCGCG
+
GGGGGGGGGGGDGGGGGGGGGGGGGGGGGGGGGGGGGGGGGGGGGGGGGGGGGGGGGGGGGGGGGGGGGGGFFGGGGGGGGGGGGGGGGGGGGGGGGGGGGGGGGGGGGGGGGGGGGGGGGGGGGGGGGGGGGGFGGGGGGGGGGGGGGGGGGGGGGGGGGGGGGDGGGGGGGGGGGGGGGGGGGGFGGGGGGGGGFB?CGGGGGGGGGGFFEGGGD?FCGGGGFFFGGGGGGGGGGGGGGGGG
@M03364:276:000000000-BLYN8:1:1101:9155:3028 1:N:0:1
ACTCCTACGGGAGGCAGCAGTAGGGAATCTTCGGCAATGGACGAAAGTCTGACCGAGCAACGCCGCGTGAGTGAAGAAGGTTTTCGGATCGTAAAACTCTGTTGGTAGAGAAGAACGTTGGTGAGAGTGGAAAGCTCATCAAGTGACGGTAACTACCCAGAAAGGGACGGCTAACTACGTGCCAGCAGCCGCGGTAATACGTAGGTCCCGAGCGTTGTCCGGCTTTATTGGGCGCAAAGCGAGC
+
EFDFCD@<FGGGGGEEFGFGE<@<FFDDFCF<DCGBCCFFGGGG7BFFFGGGGGGGGGE@E@FFG:CGG,BCFEFG<FGG?<BFGGGEEDG@FDFGFGGGCEE?EGC95EE=8F<FF38DFFDE,?DCDG?F,,BFCFB9<,9FB=FGCC3>FC=D,,8,<,,D,@7B<:F*>?>DCFG2FFC@,CC7C8CEEECEGF+<8E+2CFGCF==CE*/*1:?FG5/:*++303<**1**)962979C
@M03364:276:000000000-BLYN8:1:1101:7031:3045 1:N:0:1
ACTCCTACGGGAGGCAGCAGTAGGGAATCTTCGGCAATGGACGAAAGTCTGACCGAGCAACGCCGCGTGAGTGAAGAAGGTTTTCGGATCGTAAAACTCTGTTGGTAGAGAAGAACGTTGGTGAGAGTGGAAAGCTCATCAAGTGACGGTAACTACCCAGAAAGGGACGGCTAACTACGTGCCAGCAGCCGCGGTAATACGTAGGTCCCGAGCGTTGTCCGGATTTATTGGGCGTAAAGCGAGC
+
GGGGGGGGGGGGGGGGGGFGGGGGGGGGGGGGGGGGGGGGGGGGGGGEFGGGGGDGGGGGGGGGGGGCFCFFGGGGGGFGEFFDFGGGCGGGGGGFGGGGGGGGGGGGGGGGGGGGGGGGFEFFGGGGGGGGGGGGGGGGGGGGGGGDGFGGGGGGFGGGGGGGGGGGEGGDGGGGGGGFFGGGGGGGGGGDGGGEEGGFGGGGGGGFFDE5EGGGGGGGGGG*?9F?FGGFFGEEDGGGGGG/
@M03364:276:000000000-BLYN8:1:1101:7608:3052 1:N:0:1
ACTCCTACGGGAGGCAGCAGTGGGGAATATTGCACAATGGGCGCAAGCCTGATGCAGCCATGCCGCGTGTATGAAGAAGGCCTTCGGGTTGTAAAGTACTTTCAGCGGGGAGGAAGGGAGTAAGGTTAATAACCTTATTCATTGACGTTACCCGCAGAAGAAGCACCGGCGAACTCCGTGCCAGCAGCCGCGGTAATACGGAGGGTGCAAGCGTTAATCGGAATTACTTGGCGTAAAGCGCACG
+
GGGGGF9FFGFDFE7@FEGGGGGGGEEGGCGCGFGFGGGGDGF@FF@@EFGGCFFDFCFFCFE@FGGEFE8FFAF9FGCCC8,CFGGGGDCGAFGGGGEGEFFGCFED:FBFE=CDGG@FF<CFGFDFFGBF>DGGFGGFGGECCCFFB<C3<CCEEC,DFGGDC@EEG*1*<:C;7;<FE8;CE7:C*:C8*?:C?GFFCEGGGEC8FGGGG5?C*2+::;AC@C+++3<?71>E5C7DDD77
@M03364:276:000000000-BLYN8:1:1101:17300:3052 1:N:0:1
ACTCCTACGGGAGGCAGCAGTGGGGAATATTGCACAATGGGCGCAAGCCTGATGCAGCCATGCCGCGTGTGTGAAGAAGGCCTTCGGGTTGTAAAGCACTTTCAGCGAGGAGGAAGGTGGTGAACTTAATACGTTCATCAATTGACGTTACTCGCAGAAGAAGCACCGGCTAACTCCGTGCCAGCAGCCGCGGTAATACGGAGGGTGCAAGCGTTAATCGGAATTACTGGGCGTAAAGCGCACG
+
GGGGGGGGGGEGGGGGGGGGGGGGGFGGGGGGGGGGGGGGGGGGGGGGGGGGGGGGGGGGGGGGGGGGGGGGGGGGGGGGGGGGGGGGGGGGGGGGGGGGGGGGGGGGGGGGGEGGGGGGGGGGGGGGGGGGGGGGFGGGGGGGGGGGGGGGGGGGGGGGGGGGGGGGGGGGGGGGGGGGGGGFGGGGGGGGGGGGGGGGGDGGGGGGGGGGGGGGGGGGGGDGGGGGGGGGGGEGGGGGGGGC
@M03364:276:000000000-BLYN8:1:1101:6376:3075 1:N:0:1
ACTCCTACGGGAGGCAGCAGTAGGGAATCTTCGGCAATGGACGAAAGTCTGACCGAGCAACGCCGCGTGAGTGAAGAAGGTTTTCGGATCGTAAAACTCTGTTGGTAGAGAAGAACGTTGGTGAGAGTGGAAAGCTCATCAAGTGACGGTAACTACCCAGAAAGGGACGGCTAACTACGTGCCAGCAGCCGCGGTAATACGTAGGTCCCGAGCGTTGTCCGGATTTATTGGGCGTAAAGCGAGC
+
GGGGGGGGGGGGGGGGGGGGGGGGGGGGGGGGGGGGGGGGGGGGGGGGGGGGGGGGGGGGGGDGGGGGGGGFGGGGGGGGGGGGGGGGGGEGGGGGGFGGGGGGGGGGGGGGGGFEFFGGGGGGGGGFGDFGGGGG8FGGGGGDCGGGGEFCFGGGGGFGGGGGCEGGGCFGGGGGGGGGGFGGGDGGGGGGGGGGGFGGGEFFEEGFGEGDEGGGCE7CED8EECGCFGGGFDG=CDFGGDG)
@M03364:276:000000000-BLYN8:1:1101:8958:3085 1:N:0:1
ACTCCTACGGGAGGCAGCAGTAGGGAATCTTCCGCAATGGGCGAAAGCCTGACGGAGCAACGCCGCGTGAGTGATGAAGGGTTTCGGCTCGTAAAACTCTGTTATTAGGGAAGAACAAATGTGTAAGTAACTGTGCACGTCTTGACGGTACCTAATCAGAAAGCCACGGCTAACTACGTGCCAGCAGCCGCGGTAATACGTAGGTGGCAAGCGTTATCCGGAATTATTGGGCGTAAAGCGCGCG
+
FGFFGGGGGDGGFFEGGGDDFGGFDFFFFEFFDFGGEEGGGGGGCFEGF<FGGGEGGGFGGGGGEGC=FDF,CCFFCFEFCGGEFGGGFGGECG7FGGCGGEGDEBEGFCFFGGGFG<FFFEGF9F<FGDFFEFGDFGGEFGGGFDECEGEFFCFFGGGGGGFC<CGEGGEECCGGFGCF@E@8CFFGGGDGE*=*B;FCCFF7EBDBEF*=CEE5C7AE5:CGG9CECEGGGGG*9D>5<759
@M03364:276:000000000-BLYN8:1:1101:23148:3145 1:N:0:1
ACTCCTACGGGAGGCAGCAGTAGGGAATCTTCCACAATGGACGAAAGTCTGATGGAGCAACGCCGCGTGAGTGAAGAAGGTTTTCGGATCGTAAAACTCTGTTGTTGGAGAAGAATGTATCTGATAGTAACTGATCAGGTAGTGACGGTATCCAACCAGAAAGCCACGGCTAACTACGTGCCAGCAGCCGCGGTAATACGTAGGTGGCAAGCGTTGTCCGGATTTATTGGGCGTAAAGCGAGCG
+
GGGGGGGGGGGGGGGGGGGGGGGGGGGGGCFCGGGGFFGGFGGDGGEFFGGG9FGGFGGGG@FGEGG=@CGGGGGCDGCF=FFGGG@FGG7FGGCCGGFFBGGGGFG8<<?EGDFGGGGGFGFGCFGGGGGDGGGGGAFGGGGGGGGGGGGGGGGGGGGCGGCGGGGEGGGDFFGGGGGGGFG8EF,>EEGGGGGGGGGGFFF7<BCGF6FGEE5:CCFE5CEEFGFFD?FFGGGGGGGDGGG7
@M03364:276:000000000-BLYN8:1:1101:6448:3160 1:N:0:1
ACTCCTACGGGAGGCAGCAGTAGGGAATCTTCGGCAATGGACGAAAGTCTGACCGAGCAACGCCGCGTGAGTGAAGAAGGTTTTCGGATCGTAAAACTCTGTTGGTAGAGAAGAACGTTGGTGAGAGTGGAAAGCTCATCAAGTGACGGTAACTACCCAGAAAGGGACGGCTAACTACGTGCCAGCAGCCGCGGTAATACGTAGGGCCCGAGCGGTGTCCGGATTTATTGGGCGTAAAGCGAGC
+
GGGGGGGGGGGGGGGGGGGGGGGFGGGGGGGGG;EGGGGGGGGGGGGFGGGGCFGGGGGGGGGEGGGGGGGAFGGGGFFG?FGGGGGDGGEFFFGGGGFGGGGGFGGFGGGGFEGEF<BAB:FC,,BFFF,BDFG<D<FCF9FGCB3F7CE7,EAF,<:<:<,<:*FFEEEFCC>DD,><FFC;8F?GC;8:C58CE?9;;>C88*=88*28CC*2:CF9CE**23+<:<959C5EDGF>)*1)
@M03364:276:000000000-BLYN8:1:1101:9883:3201 1:N:0:1
ACTCCTACGGGAGGCAGCAGTAGGGAATCTTCGGCAATGGACGAAAGTCTGACCGAGCAACGCCGCGTGAGTGAAGAAGGTTTTCGGATCGTAAAACTCTGTTGGTAGAGAAGAACGTTGGTGAGAGTGGAAAGCTCATCAAGTGACGGTAACTACCCAGAAAGGGACGGCTAACTACGTGCCAGCAGCCGCGGTAATACGTAGGTCCCGAGCGTTGTCCGGATTTATTGGGCGTAAAGCGAGC
+
GGGGGGGGGGDGGGGGGGFFGFGGGGGGGGGGGGGGGGGGGGGGFGGGGGGGGGGGGFGGGGGGGGGGGDGGGGFFFGGGFGGGGGGCFGGGGGGFGGFGGGGGGGGGGGAFGGGGGFCGGGCFGFFFFGFGGGGGCGGGGGGGGGFFGGGGGGGGDCC@EGGFCFGGGGGGGGGGGGGGGGGGFGGGGFGGGGEDGGGGFFFFGFGGDEGGDGEGGGGGGGGGGFFGGGGGGG5EGGGGGDG<
@M03364:276:000000000-BLYN8:1:1101:21403:3212 1:N:0:1
ACTCCTACGGGAGGCAGCAGTAGGGAATCTTCCACAATGGACGAAAGTCTGATGGAGCAACGCCGCGTGAGTGAAGAAGGTTTTCGGATCGTAAAACTCTGTTGTTGGAGAAGAACGTATTTGATAGTAACTGATCAGGTAGTGACGGTATCCAACCAGAAAGCCACGGCTAACTACGTGCCAGCAGCCGCGGTAATACGTAGGTGGCAAGCGTTGTCCGGATTTATTGGGCGTAAAGCGAGCG
+
GGGGGGGGGGGGGGGCFGGGGGGGGGGGGGGGGGGGFFGGGGGGGEEFEGFFGGGGGGGGGGGGGDGFFDGGGFGGGGGGGGGGGGEGGGGGFCGGCGFGGFGGGGGGFFGCFGGGGFFGGGGGGGGGGGGGGGGGGGGGGGGGGGGGGGFFGGGGGG8FGCFGGGGGGGGGFGGCFGGGGFC8CFGD7CEGGECB;<EF<F>EEGGGGGGGEGGGEGGGGE5EGGGGEFGGGCCGGGGGDGG3
@M03364:276:000000000-BLYN8:1:1101:8479:3221 1:N:0:1
ACTCCTACGGGAGGCAGCAGTAGGGAATCTTCCGCAATGGACGAAAGTCTGACGGAGCAACGCCGCGTGAGTGAAGAAGGTTTTCGGATCGTAAAGCTCTGTTGTTAGGGAAGAATAGTGATAAGAGTAACTGATTATCATGTGACGGTACCTAACCAGAAAGCCACGGCTAACTACGTGCCAGCAGCCGCGGTAATACGTAGGTGGCAAGCGTTGTCCGGAATTATTGGGCGTAAAGCGCGCG
+
GGGGGGGGGGGGGGGGGGGGGGGGGGGGGGGGGGGGGGGGGGGGGGGGGGGGGGGGGDGGGGGGGGGGGGGGGGGGGGGGGGGGGGGGGGGGGGGGGGGGCFGGGGGGGGGGGGGGGGGGGFGGGFGGGGGGGGGGGGGGGGGGGGGGGGGGGGGGGGFGGGGGGGGGGGGGGGGGGGEFGGFFFGGGGGGGGGCEGGFFFFGGGGCEFFGFEEGGGGGGG5ECFFGGGGGGGDEGGGGGG:D5
@M03364:276:000000000-BLYN8:1:1101:15114:3232 1:N:0:1
ACTCCTACGGGAGGCAGCAGTAGGGAATCTTCCGCAATGGGCGAAAGCCTGACGGAGCAACGCCGCGTGAGTGATGAAGGGTTTCGGCTCGTAAAACTCTGTTATTAGGGAAGAACAAACGTGTAAGTAACTGTGCACGTCTTGACGGTACCTAATCAGAAAGCCACGGCTAACTACGTGCCAGCAGCCGCGGTAATACGTAGGTGGCAAGCGTTATCCGGAATTATTGGGCGTAACGCGCGCG
+
GGGGGGGGGGGGGGGGGGGGGGGGGGGGFGGGFGGGGGGGGGGGGGGGGGGGGGGGGGFGGGGGGGGGGGGGGFGGGFGGCGGGGGGGFGGGGGGFGGGGGGGGGGGGGGGGGGG8FFCFEFGGDFCGGGGGGGGCGD=@FDFGFFFFFF7FFGGAFGGFGGGGGFGEGGGGGGG9FEGGCFFG>EFGGEGGEEGGG?FGFCFG@FFGF?@*=EDG=FF=:5CGGGFG?EFGGD5C*9<C3DDG
@M03364:276:000000000-BLYN8:1:1101:24138:3245 1:N:0:1
ACTCCTACGGGAGGCAGCAGTAGGGAATCTTCGGCAATGGACGAAAGTCTGACCGAGCAACGCCGCGTGAGTGAAGAAGGTTTTCGGATCGTAAAACTCTGTTGGTAGAGAAGAACGTTGGTGAGAGTGGAAAGCTCATCAAGTGACGGTAACTACCCAGAAAGGGACGGCTAACTACGTGCCAGCAGCCGCGGTAATACGTAGGTCCCGAGCGTTGTCCGGATTTATTGGGCGTAAAGCGAGC
+
?FGEC<FGEGGC7FGCEDGAFFGGGFDFGGGGCFGDFGGFAFGGBCFGGDFGGGG7+@BFGGGE:7F@FGGGGCGG,E@DFGGGFGE7FC>GGF@9FGGGDEFFGGFDF?FG<EGGGGGCGGFD8FFGGGGGG<FCFECFGGFGFDCGCF@CCCFGFFFFGFGGGDEG7BCG7CGFGFCGCFCG@FC@CFC>**:EGGGG>F9B8CFFECGCEC=EC=<CE58E8<?:E9C5C)>C*7*:CD31
@M03364:276:000000000-BLYN8:1:1101:24443:3272 1:N:0:1
ACTCCTACGGGAGGCAGCAGTAGGGAATCTTCCGCAATGGGCGAAAGCCTGATGGAGCAACGCCGCGTGAGTGATGAAGGGTTTCGGCTCGTAAAACTCTGTTATTAGGGAAGAACGAATGTGAAAGTAACTGTGCACGTCTTGACGGTACCTAATCAGAAAGCCACGGCTAACTACGTGCCAGCAGCCGCGGTAATACGTAGTTGGCAAGCGTTATCCGGAATTATTGGGCGTAAAGCGCGCG
+
GFGFGFGDCFCFFGGGGGGGGGGGCEFGFDGFGCFEGCFCDF@CFG7EFGCF,CEGEEFG,8@CF>FCGCEGCF,CFGGCCFGGC=FEEGEFGGGGF8FFGFGEGA,,8BEF@?E8++BFDB?,8,?AAFGGGG=CEBDDFGGAEC:+@E@C9EF@3FFFFGGFGF7FGGGGG@CF:ED,DFGGGG,BEEG5EGGEC9BCBCF*+5CCCG5C8EEGC+AEG5*/A:9CF+/5))/:C*:C</>D
@M03364:276:000000000-BLYN8:1:1101:11223:3276 1:N:0:1
ACTCCTACGGGAGGCAGCAGTAGGGAATCTTCGGCAATGGACGAAAGTCTGACCGAGCAACGCCGCGTGAGTGAAGAAGGTTTTCGGATCGTAAAACTCTGTTGTTAGAGAAGAACAAGGACGTTAGTAACTGAACGTCCCCTGACGGTATCTAACCAGAAAGCCACGGCTAACTACGTGCCAGCAGCCGCGGTAATACGTAGGTGGCAAGCGTTGTCCGGATTTATTGGGCGTAAAGCGAGCG
+
GGGGGGGGGGGGGGGGGGGGGGGGGGGGGGGGGGGGGGGGGGGGGGGGGGGGGGGGGGGGGGGGGGGGGGGGGGGGGGGGGGGGGGGGGGGGGGGGGGGGGGGGGGGGGGGGGGGGGGGGGGGGGGGGGGGGGGGGGGGEGGGGGGGGGGGGGGGGCFGGGGGGGGGGGGGGGGGGGGGGGGGGGGGGGGGGGGGGGGGGGGGGGGGGFGGGGGGGGGGGGGGEFGGGGGGGGGDEGGGGDDG<
@M03364:276:000000000-BLYN8:1:1101:17536:3284 1:N:0:1
ACTCCTACGGGAGGCAGCAGTAGGGAATCTTCGGCAATGGACGAAAGTCTGACCGAGCAACGCCGCGTGAGTGAAGAAGGTTTTCGGATCGTAAAACTCTGTTGTTAGAGAAGAACAAGGACGTTAGTAACTGAACGTCCCCTGACGGTATCTAACCAGAAAGCCACGGCTAACTACGTGCCAGCAGCCGCGGTAATACGTAGGTGGCAAGCGTTGTCCGGATTTATTGGGCGTAAAGCGAGCG
+
GGGGGGGGGGGGGGGGGGGGGGGGGGGGGGGGGGGGGGGGGGGGGGGGGGGGGGGGGGGGGGGGGGGGGGGGGGGGGFGGGGGGGGGGGGGGGGGGGGGGGGGGGGGGGGGGGGGGGGGGGGGGGGGGGGGGGGGGGGGDFGGGCGGGGGGGGGGGGGGGGGGGGGGGGGGGGGGGGGGGGGGGGGGGGGGGGGGGGGGGFGGGGGGGGGGGGGGGGGGGGEG=9FGGGFGGGGGGGFGGGGGC
@M03364:276:000000000-BLYN8:1:1101:21687:3289 1:N:0:1
ACTCCTACGGGAGGCAGCAGTAGGGAATCTTCCGCAATGGACGAAAGTCTGACGGAGCAACGCCGCGTGAGTGAAGAAGGTTTTCGGATCGTAAAGCTCTGTTGTTAGGGAAGAATAGTGATAAGAGTAACTGATTATCATGTGACGGTACCTAACCAGAAAGCCACGGCTAACTACGTGCCAGCAGCCGCGGTAATACGTAGGTGGCAAGCGTTGTCCGGAATTATTGGGCGTAAAGCGCGCG
+
GGGGGGGGGGGGGGGGGGGGGGGGGGGGGGGGGGGGGGGGGGGGGEFGGGGGFGGGGEGGGGGGGDGGGGGGGGGGGGGGGGGGGGGGGGGGGGGGGGGGGGGGFFAEGGGFGGGGGGGGGGGGGGFGGGGGGGGGGFGGGGGGFGGGGGEGGGGFGFGGGGGGGGGGGFGGGGGGGGFFFGGGF76DFGGEGGGGGFFGGFGGGGGGFFGGDEGGG?FEE8=CGGGGFGGGGGECFGGGGGG<
@M03364:276:000000000-BLYN8:1:1101:19937:3344 1:N:0:1
ACTCCTACGGGAGGCAGCAGTGGGGAATATTGCACAATGGGCGCAAGCCTGATGCAGCCATGCCGCGTGTGTGAAGAAGGCCTTCGGGTTGTAAAGCACTTTCAGCGAGGAGGAAGGTGGTGAACTTAATACGTTCATCAATTGACGTTACTCGCAGAAGAAGCACCGGCTAACTCCGTGCCAGCAGCCGCGGTAATACGGAGGGTGCAAGCGTTAATCGGAATTACTGGGCGTAAAGCGCACG
+
GGGGGGGGGGGGGGGGGGGGGGGGGGGGGGGGGGGGGGGGGGGGGGGGGGGGGGGFGGGGGGGGGGGFGGFGGGGFGGGGGGGGGGGGGGGGGFGGGGGGGGGGGGGGGGFDGCGGGGFGGGGGGGGGGGGGGFGGGGGGGFGGGGEGGGGGGGGGGGGGGGFFGGGGGGGGGGGGGGGGGGGGGGFGGGDGGGGGGGGGG5BEGEGGGGGGCEEEGGGGGGGGGGGGGGGGGGGGFFGGGGGC
@M03364:276:000000000-BLYN8:1:1101:13467:3361 1:N:0:1
ACTCCTACGGGAGGCAACAGTAGGGAATCTTCGGCAATGGACGAAAGTCTGACCGAGCAACGCCGCGTGAGTGAAGAAGGTTTTCGGATCGTAAAACTCTGTTGGTAGAGAAGAACGTTGGTGAGAGTGGAAAGCTCATCAAGTGACGGTAACTACCCAGAAAGGGACGGCTAACTACGTGCCAGCAGCCGCGGTAATACGTAGGTCCCGAGCGTTGTCCGGATTTATTGGGCGTAAAGCGAGC
+
GGGGGGGGGGGGGGGGGGGGGGGGGGGGGGGGGGGGGGGGGGGGGGGGGGGGGGGGGGGGGGGGGGGGGGGGGGGGGGGGGGGGGGGGGGGGGGGGGGGGGGGGGGGGGGGGGGGGGGGGGGGGGGGGGGGGGGGGGGGGGGGGGGGGGGGGGGGGGGGGGGGGGGGGGGGGGGGGGGGGGGGGGGGGGGGGGGGGGGFGGFGGGGGGGGGGGGGGGGGGGGG=EGGGGGGGGGGGGGGGGGD3
@M03364:276:000000000-BLYN8:1:1101:23474:3364 1:N:0:1
ACTCCTACGGGAGGCAGCAGTAGGGAATCTTCCGCAATGGGCGAAAGCCTGACGGAGCAACGCCGCGTGAGTGATGGAGGGTTTCGGCTCGTAAAACTCTGTTATTAGGGAAGAACATATGTGTAAGTAACTGTGCACATCTTGACGGTACCTAATTAGAAAGCCACGGCTAACTACGTGCCAGCAGCCGCGATAATACGTAGGTGGCAAGCGTTATCCGGAATTATTGGGCGTAAAGCGAGCG
+
GGGFEFCFCCFGGGDEFFCFGGFEGGGFGGGGGDGC@FGGFGGDGEEGGGGGD:CCFGGDGEGGGGGEEFGFFDDG,=F:CFFFGCEDFGGFGGD<?EFEAFFGGGDFGGGCF=FGCFFD,<B?5<?FGFFCGGFGGGGFGGCFCD3CEFGFGDFG9@C==C,,FFF7@@FEFGGG77>CCFCFF8,2,BECEGGGGFGGCC8CFFGF8+8CEECEEGCC5C5*<:+<<FCCDD=7FFGDDDD3
@M03364:276:000000000-BLYN8:1:1101:15296:3443 1:N:0:1
ACTCCTACGGGAGGCAGCAGTAGGGAATCTTCGGCAATGGACGAAAGTCTGACGGAGCAACGCCGCGTGTGTGAAGAAGGTTTTCGGATCGTAAAGCACTGTTGTTAGAGAAGAACACCCACCATAGGAAATGATGGTGGCATGACGGTATCTAACCAGAAAGCCACGGCTAACTACGTGCCAGCAGCCGCGGTAATACGTAGGTGGCAAGCGTTGTCCGGATTTATTGGGCGTAAAGCGAGCG
+
GGGGGGGGGGGGGGGGGGGGGGGGGGGGGGGGGGGGGGGGGGGGDGGGGGGGGGGGGGGGGGGGGGGGGGGGGGGGGGGGGGGGGGGFGGGGGGGGGGGGGGGGGGGCFGGGGGGGGGEGGGGGGGGGGGGGGGGGGGGGGGGGGGGGGGGGGGGGGGGGGGGGGGGGGGG>FGGGDGGGGGFFGGCFGGGDCGGGGGGGGGGGGC8C>6@FE8;C>FGGG=ECCGGGGGGGGGGGGGGGGGG5
@M03364:276:000000000-BLYN8:1:1101:15046:3490 1:N:0:1
ACTCCTACGGGAGGCAGCAGTAGGGAATCTTCGGCAATGGACGAAAGTCTGACCGAGCAACGCCGCGTGAGTGAAGAAGGTTTTCGGATCGTAAAACTCTGTTGTTAGAGAAGAACAAGGACGTAAGTAACTGTACGTCCCCTGACGGTATCTAACCAGAAAGCCACGGCTAACTACGTGCCAGCAGCCGCGGTAATACGTAGGTGGCAAGCGTTGTCCGGATGTATTGGGCGTAAAGCGAGCG
+
GGGGGGFGGGGGGGGGGGGGGGGGGGGFFFEGGGG@FGGGGGGGFEGFFFFFGGGGGDFGGGGGGGGGGCCFFFGGGGGGGGGGGGGGB:FGGFGGGGGGGGGGG8FGGGGGGGGGGGGGGGFGGGCEGFGGGGGDFFEGEDGGFGEEGGGGACFGFGGEFGGGF7FEGGGCFFF?7CFGGGGGGGGGB88CCEC799+;9+BCBFFFFCFCGE5CEF9CE8:*3::+2985>DG**>FGGDDD
@M03364:276:000000000-BLYN8:1:1101:23244:3491 1:N:0:1
ACTCCTACGGGAGGCAGCAGTAGGGAATCTTCGGCAATGGACGAAAGTCTGACCGAGCAACGCCGCGTGAGTGAAGAAGGTTTTCGGATCGTAAAACTCTGTTGTTAGAGAAGAACAAGGACGTTAGTAACTGAACGTCCCCTGACGGTATCTAACCAGAAAGCCACGGCTAACTACGTGCCAGCAGCCGCGGTAATACGTAGGTGGCAAGCGTTGTCCGGATTTATTGGGCGTAAAGCGAGCG
+
FFGGGGGGGGGGGCGGGEGGGGFGGGGGGGGFGGGGGGGGGGGG@FCFGEGGGGGGDG@EG7FGGEGE@EEGGGGGCFDFGFGGGGGECFEGCFGFEGGGGGGGGFGG9FFFGGGGGFEGGGGGGGEFGGGGFFGDFGEEFGFGGGGGGFFFGGGGGGDGGGGGDGF@CEG>FDFFFEFFGFC@F:EGFGCGGGEEGGGCFGGGGGFGGGCCEGEEG:CGGG55<CFG?C*59DE=7CC7DCCC
@M03364:276:000000000-BLYN8:1:1101:24136:3494 1:N:0:1
ACTCCTACGGGAGGCAGCAGTGGGGAATATTGCACAATGGGCGCAAGCCTGATGCAGCCATGCCGCGTGTGTGAAGAAGGCCTTCGGGTTGTAAAGCACTTTCAGCGAGGAGGAAGGTGGTGAGCTTAATACGTTCATCAATTGACGTTACTCGCAGAAGAAGCACCTGCTAACTCCGTGCCAGCAGCCGCGGTAATACGGAGGGTGCAAGCGTTAATCGGAATTACTTGGCGTAAAGCGCACG
+
GG?FGGGGEGGGGGG7@CEFDGGGDCFEFGGGGDEG<FFDGFGDG7CDDF8<FFEFAFGGGGFEFG>FDGGFF9F?EE<,CFGGECECFGEGGGEGCDGFGGF<,?+:>F+8=4,,CGFCF7,8>FGFAFCF7EFGFFDFCFG@BFGGG?=3,+5<:+@F<F7CDC,,@DF,3<=CC**1FGCCE7,6>CCE*:*=C??FGD>CCECB+++:EE3;::CGD5EF+<9C7CFGGC5C*:CDGGD/
@M03364:276:000000000-BLYN8:1:1101:13931:3512 1:N:0:1
ACTCCTACGGGAGGCAGCAGTGGGGAATATTGCACAATGGGCGCAAGCCTGATGCAGCCATGCCGCGTGTGTGAAGAAGGCCTTCGGGTTGTAAAGCACTTTCAGCGAGGAGGAAGGTGGTGAACTTAATACGTTCATCAATTGACGTTACTCGCAGAAGAAGCACCGGCTAACTCCGTGCCAGCAGCCGCGGTAATACGGAGGGTGCAAGCGTTAATCGGAATTACTGGGCGTAAAGCGCACG
+
GGGGGGGGGGGGGGGGGGGGFGGGDEGGGGGGGGGGFG@FGFGGGGGGGGGGGGGGGGFGEGGGGGGGGGGGGGGGGGGGFCGGFFGGGGEGGFGGGFGGGGGGGGGGGGEEGGGGBAEGGFGFCFGGGGGGDFGCEAFGGGGG,=:CFGGGGGGGG@CD<FFGFGFGGGGCFDFFGGGGGGFGGCGGGGD>CG88CBFFGEDGGCEEFGGC=EGD=FGGGD*:FFGE:?F5C5*:DGDGDDC<
@M03364:276:000000000-BLYN8:1:1101:5625:3524 1:N:0:1
ACTCCTACGGGAGGCAGCAGTAGGGAATCTTCGGCAATGGGGGCAACCCTGACCGAGCAACGCCGCGTGAGTGAAGAAGGTTTTCGGATCGTAAAACTCTGTTGTTAGAGAAGAACGTTAAGTAGAGTGGAAAATTACTTAAGTGACGGTAACTACCCAGAAAGGGACGGCTAACTACGTGCCAGCAGCCGCGGTAATACGTAGGTCCCGAGCGTTGTCCGGATTTATTGGGCGTAAAGCGAGC
+
FGGGFGGGGGEGGGGGGGAFFGG9CFGGGGGGGGGDGGGGGFFGGGGGGGGGFDFFGGEGGCEGGDGGGFG9FFGGGGGG:<E<EDF78>FGFFEGEFGGGFGGFGGGCGGGGGGGGFFF<D@@DCFDFGGGCFDGFFGGFFFFCBEGCFGGGFG7:FGGGGGGGGFGGGGG*DFFGFGGGG7;EDGGGGG>EDGGEGGGGFGGE<9CFDEEDE1CEGGFG8;7=FFGFFFGG37E:<DGGDC/
@M03364:276:000000000-BLYN8:1:1101:9683:3528 1:N:0:1
ACTCCTACGGGAGGCAGCAGTAGGGAATCTTCCACAATGGACGAAAGTCTGATGGAGCAACGCCGCGTGAGTGAAGAAGGTTTTCGGATCGTAAAACTCTGTTGTTGGAGAAGAACGTATTTGATAGTAACTGATCAGGTAGTGACGGTATCCAACCAGAAAGCCACGGCTAACTACGTGCCAGCAGCCGCGGTAATACGTAGGTGGCAAGCGTTGTCCGGATTTATTGGGCGTAAAGCGAGCG
+
GGGGGGGGGGGGGEGGGGGFGGGGGGGGGGGGGGGGGGGGGGGGCGGGGGGGGGGGGFGGGGGGCGGGGGGGGFGGGGGGGGGGGGGGGGGGGGGGGGGGGFGGGGGGFFFGGFFGGBCFGGGFGGGGGGG9?EFFGGGGG9<FGGGGGGGGGCDGEGGGGGGGDGGGGGGGGGGGGGGGGGGGGGGGGGGGGEEEFFGDCGG7<<CCGGFG5EGGGGDGE58C?GG?EFFFDDC57CF3CDG3
@M03364:276:000000000-BLYN8:1:1101:9425:3536 1:N:0:1
ACTCCTACGGGAGGCAGCAGTAGGGAATCTTCGGCAATGGACGAAAGTCTGACCGAGCAACGCCGCGTGAGTGAAGAAGGTTTTCGGATCGTAAAACTCTGTTGGTAGAGAAGAACGTTGGTTAGAGTGGAAAGCTCATCAAGTGACGGTAACTACCCAGAAAGGGACGGCTAACTACGTGCCAGCAGCCGCGGTAATACGTAGGTCCCGAGCGTTGTCCGGATTTATTGGGCGTAAAGCTATC
+
GGGGGFFGGGGGGD7@BF-CFEGCG@FEGGGGGGGC:FE@<F:@C,:@F96@9FG>FGGGG@7@BFE==,B<F9ECFF?8BEFB@@FGDCCE,:DFDFCDAFFA<CE<FFFEGEB=FGD,=B+D<B<FDEDA,83<<DFG9B=FCDG@CGGG<@FG<D<B,5>FF>,>:@7*FEDFF7BGGC:;E@FEFFEEEDEEE?+?CBBFEC99C5C888/1*:7+*2;EG@FGGEC:CCCED<>*****
@M03364:276:000000000-BLYN8:1:1101:20320:3588 1:N:0:1
ACTCCTACGGGAGGCAGCAGTGGGGAATATTGCACAATGGGCGCAAGCCTGATGCAGCGACGCCGCGTGGGGGATGACGGCCTTCGGGTTGTAAACTCCTTTCGCATGGGACGAAGCCTTTCGGGGTGACGGTACCGTGAGAAGAAGCACCGGCTAACTACGTGCCAGCAGCCGCGGTAATACGTAGGGTGCGAGCGTTGTCCGGATTTACTGGGCGTAAAGAGCTCGTAGGTGGTTTGTCGCG
+
GGDFGFEGGGCEFGEGGGGDFGGGC@@F@CEEA<FGGGGCC@@CECEFFGCC9F<EFFG7CCC=F@EEGCFGGEEFFCFCF::F@FECECFF9<?FGGGGEG,:7B:F<@<FCC@FEGGGGGGGC>*5*@C<F@@FCFCGGC;C6?CF@4<F1B44?CFFCECFGGCCC7<7**8:::8;C7:C++;8>C:EGA:5C88ECFGEG5AECFGF@F8*2:5E5EFF6++A>EGGDF5**9*>75C)
@M03364:276:000000000-BLYN8:1:1101:9921:3606 1:N:0:1
ACTCCTACGGGAGGCAGCAGTAGGGAATCTTCGGCAATGGACGAAAGTCTGACCGAGCAACGCCGCGTGAGTGAAGAAGGTTTTCGGATCGTAAAACTCTGTTGGTAGAGAAGAACGTTGGTGAGAGTGGAAAGCTCATCAAGTGACGGTAACTACCCAGAAAGGGACGGCTAACTACGTGCCAGCAGCCGCGGTAATACGTAGGTCCCGAGCGTTGTCCGGATTTATTGGGCGTAAAGCGAGC
+
GGGGGGGGGGGGGGGGGGGGGGGGGGGGGGGGGGGGGGGGGGGGGGGGGGGGGGGGGGGGGGGGGGGGGGGGGGGGGGGGGGGGGGGGGGGGGGGGGGGGGGGGGGGGGGGGGDGFGGGGGGGGGGGGGGGGGGGGGGGGGGGGGGGGGGGGGGGGGGFGGGGGGGFGDGGGGGGGGGGGGGFCGGGGGGGGGGGGGGGGGGFFGGGGGGGGGGGEDGFGGGEGGGGGGGGGGGEEGGGGDCD5
@M03364:276:000000000-BLYN8:1:1101:24772:3620 1:N:0:1
ACTCCTACGGGAGGCAGCAGTAGGGAATCTTCGGCAATGGACGAAAGTCTGACCGAGCAACGCCGCGTGAGTGAAGAAGGTTTTCGGATCGTAAAACTCTGTTGGTAGAGAAGAACGTTGGTGAGAGTGGAAAGCTCATCAAGTGACGGTTACTACCCAGAAAGGGACGGCTAACTACGTGCCAGCAGCCGCGGGAATACGTAGGGCCCGAGCGTTGTCCGGTTTGATTGGGCGTAACGCGAGC
+
FFGGGGGGGGGGGGGGGGGGG9FCFGGG?GG@C7@FGGGGFGGGGGGCFGGG9FCEGG>GAG@FGGGGGG,5CF9FG8=EFE<F?CFCB7=44BFGGGGG,FGCFGAGGGFFG@F873FFFCCDE<F8C7FFD88EADFFCF=FFD,+>F+@FC<CCDDG7:@F:CFGGD7<>>?;;,>CEC:9CG:F7B8*=1**339+1>CCE*;;**28CG=*5A7:/:/*/*0:<?8*1/CE<*C)>5C)
@M03364:276:000000000-BLYN8:1:1101:11223:3633 1:N:0:1
ACTCCTACGGGAGGCAGCAGTGGGGAATATTGCACAATGGGCGCAAGCCTGATGCAGCCATGCCGCGTGTGTGAAGAAGGCCTTCGGGTTGTAAAGCACTTTCAGCGAGGAGGAAGGTGGTGAGCTTAATACGTTCATCAATTGACGTTACTCGCAGAAGAAGCACCGGCTAACTCCGTGCCAGCAGCCGCGGTAATACGGAGGGTGCAAGCGTTAATCGGAATTACTGGGCGTAAAGCGCACG
+
GGGGGGGGGGGDGGGGGGFGGGGGGGGGGGGGGGGGGGGGGGGCEFGGGGEFGGGGGGGGGGGGGGGGGGGGGGFGGG8DFGGGGGGGGGGGGGGAFFGGGGGGGGGGGGFFGEGGEGGGEGF=FGGGGFGGGGGGGGGGGGGGGGGFFGFFGGGGGGGGGGGGGGGGGGGGGGGGGGGGGGGGFCFC7CEEDEGGGGGGCCGECCECGGFCEGGGFGGG5CGGG?9CFGGCCGEGFCCDDGG<
@M03364:276:000000000-BLYN8:1:1101:21466:3647 1:N:0:1
ACTCCTACGGGAGGCAGCAGTGGGGAATATTGCACAATGGGCGCAAGCCTGATGCAGCCATGCCGCGTGTATGAAGAAGGCCTTCGGGTTGTAAAGTACTTTCAGCGGGGAGGAAGGGAGTAAGGTTAATAACCTTATTCATTGACGTTACCCGCAGAAGAAGCACCGGCTAACTCCGTGCCAGCAGCCGCGGTAATACGGAGGGTGCAAGCGTTAATCGGAATTACTGGGCGTAAAGCGCACG
+
FFGGGGGGGGGGGGGEGGFFFGGGGGEGGFGGGGFGDGGGGGGGGGGGFGFFGGGFGGGGGGFGGCFCFEGGGFFDFGGGGF,FFGGGDEGGDGGGGGGGGGFGGGGGGGGGGFGGDGFGGGGGGFFDFFGGCFFEFGGGFGGGGGGGGGGFFGEFCFFGGGGGGG:FFFGGGGGGGECGGGGDGEGGCEGGGGGGGGFGDDEGGGGGDCGGGGG5:+AFGCEGGF7CEFDGGGGGGGGCDD3/
@M03364:276:000000000-BLYN8:1:1101:15965:3653 1:N:0:1
ACTCCTACGGGAGGCATCAGTAGGGAATCTTCCGCAATGGACGAAAGTCTGACGGAGCAACGCCGCGTGAGTGAAGAAGGTTTTCGGATCGTAAAGCTCTGTTGTTAGGGAAGAATAGTGATAAGAGTAACTGATTATCATGTGACGGTACCTAACCAGAAAGCCACGGCTAACTACGTGCCAGCAGCCGCGGTAATACGTAGGTGGCAAGCGTTGTCCGGAATTATTGGGCGTAAAGCGCGCG
+
GGGGGGGGGGGGGGGGGG9FGGGGGGGGGGGGGGGGGGGGGGGGDGFFGGGGGGGGGGGGGGGGGGGGGGGGGGGGGGGGFGGGGGGGGGGGGGFGGGGGGGGGGGGGGFGGGGGGGGGGFFGFC<CFGGFFFGGGGGGGFFGGGGGGGGEGGGGGGGG?G?GFGGGGGGGGGFGGGGGGGGGGGGGGCEEGGG>EGGGGGGGGGGGGGGGGGGGEG7CCEECGGGGGGG=CDGGGGFFGDGG7
@M03364:276:000000000-BLYN8:1:1101:12700:3665 1:N:0:1
ACTCCTACGGGAGGCAGCAGTGGGGAATATTGCACAATGGGCGCAAGCCTGATGCAGCCATGCCGCGTGTATGAAGAAGGCCTTCGGGTTGTAAAGTACTTTCAGCGGGGAGGAAGGGAGTAAGGTTAATAACCTTATTCATTGACGTTACCCGCAGAAGAAGCACCGGCTAACTCCGTGCCAGCAGCCGCGGTAATACGGAGGGTGCAAGCGTTAATCGGAATTACTGGGCGTAAAGCGCACG
+
GGGGGGGGGGGGDGGGGGGGGGGGGGGGFGGFGGGGGGGGGGGGGGGGGGGGGGGGGGGGGGGGGGGGGGFGGGGGGGGGGGGGGGGGGGGGGAGGGGGGGGGGGGGGGGGGGGGGGG8FFDDFGGGGGGGFFFDGF9FGGGGGGGGGGGGGGGGGGDFGG@FFGGGGGGGEFGGGGGGGGGGGDCCFEEGGGGGG?9FGGCEGGEGG?EGGGGEEGGGGGDGGG7:EFGGFDD=GFGGGCDC5
@M03364:276:000000000-BLYN8:1:1101:12540:3699 1:N:0:1
ACTCCTACGGGAGGCAGCAGTAGGGAATCTTCCGCAATGGACGAAAGTCTGACGGAGCAACGCCGCGTGAGTGAAGAAGGTTTTCGGATCGTAAAACTCTGTTGTTAAAGAAGAACAAGGATGAGAGTAACTGCTCATCCCCTGACGGTATTTAACCAGAAAGCCACGGCTAACTACGTGCCAGCAGCCGCGGTAATACGTAGGTGGCAAGCGTTGTCCGGATTTATTGGGCGTAAAGCGAGCG
+
GGGGGGGGGGGGGGGGGGGGGGGGGGGGGGGGGGGGGGGGGGGGGGGGGGGGGGGGGGGGGGGGGGGGGEFGGGGGGGGGGGGGGGGGGGGGGGGGGGGGGGGGGGGGFGGGGGGGGGGGGGGFGGGGGGGGGGGGGGGGGGGGGGGGGGGGGGGGGGGGFGGGGGCFGGGGGGGGGGGGGGGGGGGCFEGGGGGGGGGGGGGGGGGGGGGGGCG=EGGGGGGG60<EGGFFGGGDGGFGCGC7
@M03364:276:000000000-BLYN8:1:1101:10068:3704 1:N:0:1
ACTCCTACGGGAGGCAGCAGTGGGGAATATTGCACAATGGGCGCAAGCCTGATGCAGCCATGCCGCGTGTATGAAGAAGGCCTTCGGGTTGTAAAGTACTTTCAGCGGGGAGGAAGGGAGTAAGGTTAATAACCTTATTCATTGACGTTACCCGCAGAAGAAGCACCGGCTAACTCCGTGCCAGCAGCCGCGGTAATACGGAGGGTGCAAGCGTTAATCGGAATTACTGGGCGTAAAGCGCACG
+
GGGGGGGGGGGGGGDGGGGGGGGGGGGGGGGGGGGGGGCGGGGGGGGGGGGGGGGGGGGGGGGGGGGGGGGGGGGGGGGGGGGGGGGGGGGGGGGGGGGGGGGGGGGGGGFGDGGGGGGGGFFGGGGGFGGGGGGGGGGFGGGCFGGGGGGCFEEGGDFFGGGGCGGGGGGGGGGGFGG>E@C77ECGCEGGGGGGGGGGGDEEGEGGGGGFEEEDFGGGGDEGGGGGGGGGGDECFGGGGGG3
@M03364:276:000000000-BLYN8:1:1101:21500:3708 1:N:0:1
ACTCCTACGGGAGGCAGCAGTGGGGAATATTGCACAATGGGCGCAAGCCTGATGCAGCCATGCCGCGTGTATGAAGAAGGCCTTCGGGTTGTAAAGTACTTTCAGCGGGGAGGAAGGGGTTGCGGTTAATAACCGCGGCCATTGACGTTACCCGCAGAAGAAGCACCGGCTAACTCCGTGCCAGCAGCCGCGGTAATACGGAGGGTGCAAGCGTTAATCGGAATTACTGGGCGTAAAGCGCACG
+
FFGGGGFFGGGGGGE7BFGGGGGGGGGGGGGGGGGGGGGGGGGGGGGGGGFFGGGGGGF@FGGGGGGGGGFGGGGGGGGGGGGGGGGGGGGGCFGGGGGGGGGGGFDGGGGEG7EGGGGGGGFGGGGCCFFGF>FGGGGGGCCFFFG:C:CCFFCFCCCFFGGFC=FEGDGGGFGGEGGFEFGGGGGGGG5CEEG5CFFC58CEGGGGGGFFGGGE=CGGGECC+++3AFECDG5EF77)197/
@M03364:276:000000000-BLYN8:1:1101:14312:3719 1:N:0:1
ACTCCTACGGGAGGCAGCAGTAGGGAATCTTCCGCAATGGGCGAAAGCCTGACGGAGCAACGCCGCGTGAGTGATGAAGGGTTTCGGCTCGTAAAACTCTGTTATTAGGGAAGAACAAACGTGTAAGTAACTGTGCACGTCTTGACGGTACCTAATCAGAAAGCCACGGCTAACTACGTGCCAGCAGCCGCGGTAATACGTAGGTGGCAAGCGTTGTCCGGAATTATTGGGCGTAAAGCGCGCG
+
GGGGGGGGGGGGGGGGGGGGGGGGGGGGGGGGGGGGGGGGGGGGGGGGGGGGGGGGGGGGGGGGGGGGGCFGGGGGGGGGGGGGGGGGGGGGGFFGGGGGGGGGGGFGGFGGGGGGGGEFGGGGGGGGGGGGGGGGGGGGGGGGGGGGGGGGGFGGGGGGGGGGGGGGGGGGGGGGGDGGGGGGGGGDFGGGGGGGGGGGGFGGGGGFGGGGGGGC:+<EGCEGGGGGDFGGGGGGGGGGGGG)
@M03364:276:000000000-BLYN8:1:1101:9796:3784 1:N:0:1
ACTCCTACGGGAGGCAGCAGTGGGGAATATTGCACAATGGGCGCAAGCCTGATGCAGCGACGCCGCGTGGGGGATGACGGCCTTCGGGTTGTAAACTCCTTTCGCTAATGAGGAAGGCTCACTTTTGTGGTGGGTTGACGTTAGTTAGATAAGAAGCACCGGCTAACTACGTGCCAGCAGCCGCGGTAATACGTAGGGTGCGAGCGTTGTCCGGATTTACTGGGCGTAAAGGGCTTGTAGGTGG
+
GGGGGGGGGGGGGGGGGGGGGGGGGGDGGGGGGGGGGGGGGGGGGGGGGGGEFGGGGGDGGGGGGGGGGGGGGGGGGGGGGGGGGGGGGGGGGGGGGDGGGGGG>FFGGGGGGGGGGGGFGGGFGGGGGGCFGGGGGGGGGGGGGGFGGGGGGDFGFGGGGDGGEGGGGGDGGGGGGGGGGGGGGGGGGGGGGFGGGEGEGGGG5EEGEGGGGG8*7CFGGGGGGEEGEFGGGGGGGGFFFFGG
@M03364:276:000000000-BLYN8:1:1101:17310:3926 1:N:0:1
ACTCCTACGGGAGGCAGCAGTAGGGAATCTTCGGCAATGGACGAAAGTCTGACCGAGCAACGCCGCGTGAGTGAAGAAGGTTTTCGGATCGTAAAACTCTGTTGTTAGAGAAGAACAAGGACGTTAGTAACTGAACGTCCCCTGACGGTATCTAACCAGAAAGCCACGGCTAACTACGTGCCAGCAGCCGCGGTAATACGTAGGTGGCAAGCGTTGTCCGGATTTATTGGGCGTAAAGGGAGCG
+
GGGGGGGGGGGGEGGGGGGGGGGGGGGGGGGGGGGGGGGGGGGGGGGGGGGGGGGGGGGGGGGGGGGGGGGGGGGGGGGGGGGGGGGGGGGG?FGGGGGGGGGGGGGFGGGGGGGGGGGGGGGGGGGGGGGGGGGGGGGFGGGGGGGGGFGFGGGGGGFGGDFGFGGGEGGEGGGGGGGGGGGGGGEGGGGGDGG7CFGGGGGGGGGGGGGGGGGDGFFEC587EFCCGFGGGGEGFGGGGGG<
@M03364:276:000000000-BLYN8:1:1101:15252:3953 1:N:0:1
ACTCCTACGGGAGGCAGCAGTGGGGAATATTGCACAATGGGCGCAAGCCTGATGCAGCCATGCCGCGTGTGTGAAGAAGGCCTTCGGGTTGTAAAGCACTTTCAGCGAGGAGGAAGGTGGTGAACTTAATACGTTCATCAATTGACGTTACTCGCAGAAGAAGCACCGGCTAACTCCGTGCCAGCAGCCGCGGTAATACGGAGGGTGCAAGCGTTAATCGGAATTACTGGGCGTAAAGCGCACG
+
GGGAFGGGGGGGGGGGGGGGGGGGGGGGDGGFFGGGCFGGGGGGGGGGGGGGGGGGGGGGGGGGGGGGGGGGGFGGGFGGGGGGGGGGGGGGGGGGFGGGGGGGGGGGGGGEGG@FGFFGGGGGGGGGGGGGGFGGEFCGGGGCGGGGGGGGGGGGGGGFGGGGGC:FEGGDFFGGGGGGDFGDGGGFEGGDGG>7BFGGGGGGGGGGGGC=CGDG5C<55C5:CEGGFGFGDDCCFGGGDGDC
@M03364:276:000000000-BLYN8:1:1101:7665:3981 1:N:0:1
ACTCCTACGGGAGGCAGCAGTAGGGAATCTTCGGCAATGGACGAAAGTCTGACCGAGCAACGCCGCGTGAGTGAAGAAGGTTTTCGGATCGTAAAACTCTGTTGTTAGAGAAGAACAAGGACGTTAGTAACTGAACGTCCCCTGACGGTATCTAACCAGAAAGCCACGGCTAACTACGTGCCAGCAGCCGCGGTAATACGTATGTGGCAAGCGTTATCCGGAATTATTGGGCGTAAAGCGCGCG
+
GGGGGGGGGGGGGGGGDGGGGGGGGGGGGGGG@FGGGGGGGGGGGGEGGGGGDEEGGGGGGGDFGGGGGGGFGGGGGGGFEFFGGGGGEEFGGGGGGGGGGGGGGGGGGFFEGGGDFEGDCG7FFFGFGGGGDGG,DGGDEGGFGDDCG<CCGEACFFAFGGDGFGFGGGD>>FGGGGFFG7EG>FCGGGG>EGGGCFCFFG+B5CECEFGFGEDEEFGGEC=E?FFGG985<CECFDGDCDG)
@M03364:276:000000000-BLYN8:1:1101:12070:3985 1:N:0:1
ACTCCTACGGGAGGCAGCAGTAGGGAATCTTCGGCAATGGACGAAAGTCTGACCGAGCAACGCCGCGTGAGTGAAGAAGGTTTTCGGATCGTAAAACTCTGTTGTTAGAGAAGAACAAGGACGTAAGTAACTGTGCGTCCCCTGACGGTATCTAACCAGAAAGCCACGGCTAACTACGTGCCAGCAGCCGCGGTAATACGTAGGTGGCAAGCGTTGTCCGGATTTATTGGGCGTAAAGCGAGCG
+
GGGGFFDEFGG@FEG7FGFFGGGGGGGGGGGEDEGEGFGG9FFEGEFEC@FFAF@GGGGGGGGGEGGFGGGFFGGGFGGGCFGGGGGGDGGGFGFGGGGGGEGDFGFFFFFGFEGGGFGGGGCEG8CFFD@FGDGGC:F:@<FG?GFGGGGGDDGGCGFGFFFGFGGGGDGEGCFFEEGGFFGFGG6FGGGEDGGGGDCFCEFG<+8EGFGCEGGGGG7EC5*:CFFGGGGGGGDCCFGDGGG5
@M03364:276:000000000-BLYN8:1:1101:23830:4088 1:N:0:1
ACTCCTACGGGAGGCAGCAGTGGGGAATATTGCACAATGGGCGCAAGCCTGATGCAGCCATGCCGCGTGTATGAAGAAGGCCTTCGGGTTGTAAAGCACTTTCAGCGAGGAGGAAGGTGGTGAACTTAATACGTTCATCAATTGACGTTACTCGCAGAAGAAGCACCGGCTAACTCCGTGCCAGCAGCCGCGGTAATACGGAGGGTGCAAGCGTTAATCGGAATTACTGGGCGTAAAGCGCACG
+
FFFE8EFAECCF@EGGEGGGFEFGGE>8FGFFGGFEFGFFG8CGE:FGF,CAFGGGGGFCF@FDEGGEEEGGG9AFCGFF<FEFGGDGFCE:FGCFG@EFGGGGGGGCCG+F@FCFEFADFGFFGGDFFDGEGGDEEGGACFACDGFFGFGFGG>CFGFCFFGGGGFFEG@@EF;DFECFGFGFGGFGGDGDCCCEFGCFGCBE**:BFGGFG>E==9AFCEGGGGC@FFFGG5EEGG7D>)93
@M03364:276:000000000-BLYN8:1:1101:11503:4099 1:N:0:1
ACTCCTACGGGAGGCAGCAGTGGGGAATATTGCACAATGGGCGCAAGCCTGATGCAGCCATGCCGCGTGTATGAAGAAGGCCTTCGGGTTGTAAAGTACTTTCAGCGGGGAGGAAGGCGATAAGGTTAATAACCTTGTCGATTGACGTTACCCGCAGAAGAAGCACCGGCTAACTCCGTGCCAGCAGCCGCGGTAATACGGAGGGTGCAAGCGTTAATCGGAATTACTGGGCGTAAAGCGCACG
+
GGGGGGGGGGGGGGGGGGGGGGGGGGGGGGGGGGGGGGGGGGGGGGGGGGGGGGGGGGGGGGGGGGGGGGGGGGGGGGGGGGGGGGGGGGGGGGGGGGGGGGGGGGGGGGGGGGGGGGGGGGGGGGGDGGGGGGGGGGGGFGGGGGGGGGGGGGGDCFGGGGGGGGGGGGGGGGGGGG@@EGFCCGGGGGGGGGGGGGGGGEEGG>EGGGGCEGGGGG?5CEGGGGGGGFGFGDGG3FGGGGD5
@M03364:276:000000000-BLYN8:1:1101:16668:4154 1:N:0:1
ACTCCTACGGGAGGCAGCAGTAGGGAATCTTCGGCAATGGACGAAAGTCTGACCGAGCAACGCCGCGTGAGTGAAGAAGGTTTTCGGATCGTAAAACTCTGTTGTTAGAGAAGAACAAGGACGTTAGTAACTGAACGTCCCCTGACGGTATCTAACCAGAAAGCCACGGCTAACTACGTGCCAGCAGCCGCGGTAATACGTAGGTGGCAAGCGTTGTCCGGATTTATTGGGCGTAAAGCGAGCG
+
GGGGGGGGGGGGGGGGGGGGGGGGGGGGGGGGGGGGGGGGGGGGDGGGGGGGGGGGGGGGGGGGGGGCCGGFGGGGGGGGGGGGGGGGGGGGGGGGGGGGGGGGGFGGGGGGGGGGFGFFGGGGGGEGGGGGGGGGGGGGGGGGGGGGGGGGGGGGGGGFGGGGGGGGGGEEGGGGGGGGGDGGGCFGGDGGGGGGGGGGGGGGGGGGGFG5CEEGEGFEC;EG???FG6FFGGGGGGGDDGGC
@M03364:276:000000000-BLYN8:1:1101:9438:4158 1:N:0:1
ACTCCTACGGGAGGCAGCAGTGGGGAATATTGCACAATGGGCGCAAGCCTGATGCAGCCATGCCGCGTGTGTGAAGAAGGCCTTCGGGTTGTAAAGCACTTTCAGCGAGGAGGAAGGTGGTGAGCTTAATACGCTCATCAATTGACGTTACTCGCAGAAGAAGCACCGGCTAACTCCGTGCCAGCAGCCGCGGTAATACGGAGGGTGCAAGCGTTAATCGAAATTACTGGGCGTAAAGCGCACG
+
GGGGGGGGGGGGGGEGEGGGGGEFGEGFEGGGGGGGGGGGGGGDGEEGGGGGGGGGGGGGGGGGDGGGGGGGGGGGGGGGGGGGGGGGGGGGGGGGGGGGGGGGGCEFGGDGDFGFEGGGG@FFGGGFGGGGG7BC:FFGGGCGGGGGFFGG=FEGEGG@7FGGGGGGGGDGGGGGFEGCFGFGGGGGFEGGGCGDGG9:**:8CEG*CEGGGGGGGGGGGG=FEFGF?FGFCDCCDFCGDDC5
@M03364:276:000000000-BLYN8:1:1101:19947:4175 1:N:0:1
ACTCCTACGGGAGGCAGCAGTAGGGAATCTTCCGCAATGGACGAAAGTCTGACGGAGCAACGCCGCGTGTGTGAAGAAGGTTTTCGGATCGTAAAGCACTGTTGTTAGAGAAGAACACCCACCATAGGAAATGATGGTGGCATGACGGTATCTAACCAGAAAGCCACGGCTAACTACGTGCCAGCAGCCGCGGTAATACGTAGGTGGCAAGCGTTGTCCGGATTTATTGGGCGTAAAGGGAGCG
+
GGGGGGGGGGGGGGGGGGGGGGGGGGGGGGGGGGGGGGGGGGGGGGGGGGGGGGGGGGGGGGGGGGGGGGGGGGGGGGGGGGGGGGGGGDGGGGGGGGGGGGGGGGGGGGGGGGGGGGGGGGGGDFGGGGGGGGGGGGGGGGGGGGGGGGGGGGGGGGGGGGGGGGGGGGGGGGGGGGGGGGGDFGGGFGGGGGGGGGGGGGGGGGGGGGGGGGGGGFEGGGGGGGGGGFGGGG=EGFCDDGDC
@M03364:276:000000000-BLYN8:1:1101:8698:4179 1:N:0:1
ACTCCTACGGGAGGCAGCAGTAGGGAATCTTCGGCAATGGACGAAAGTCTGACCGAGCAACGCCGCGTGAGTGAAGAAGGTTTTCGGATCGTAAAACTCTGTTGGTAGAGAAGAACGTTGGTGAGAGTGGAAAGCTCATCAAGTGACGGTAACTACCCAGAAAGGGACGGCTAACTACGTGCCAGCAGCCGCGGTAATACGTAGGTCCCGAGCGTTGTCCGGATTTATTGGGCGTAAAGCGAGC
+
GGGGGGGGGGGGGGGGGGGGGGGGGGGGGGGGGGGGGGGGGGGGGGGGGGGGGGGGGGGGGGGGGGGGGGGGGGGGGGGGFGGGGGGDGGGGGGGGFFFGGGGGGGGGGGGGGGGGGGGGGGGGGGGGGGGGGGGGGGGGGGGGGGGGGGGGGGGGGGGGGFFGGGGGGGGG:@FGGGGGDGGGGGGGGGGGGGGGGGGGGGFGGFDGGGGGCECCCEGGGG5EEFGGGGGGG<>GGDFGGGG<
@M03364:276:000000000-BLYN8:1:1101:26440:4253 1:N:0:1
ACTCCTACGGGAGGCAGCAGTGGGGAATATTGCACAATGGGCGCAAGCCTGATGCAGCCATGCCGCGTGTATGAAGAAGGCCTGCGGGTTGTAAAGTACTTTCAGCGGGGAGGAAGGGAGTAAGGTTAATAACCTTATTCATTGACGTTACCCGCAGAAGAAGCACCGGCTAACTCCGTGCCAGCAGCCGCGGTAATACGGAGGGTGCAAGCGTTAATCGGAAGTACTGGGCGTAAAGCGCACG
+
FDFG,EFEC-FGCE7F@FE<FGGGCCFGAFCF9C<FFCEFFGG7FEGCD,@,CEFGGFGFGFF,@:@8+BF<<EGEF,CFF==,:CCGF:FCFDED,CFF,ABFFGG7C@CCGGCF7>8CFFEFFDCA9CDC<89@DFGGGFFG9D<@FA7,>**:CBFGGGFDF3,14C<F,@BFFGGGECEGGGFG8:>EG88CF++;>ED55;>CGGCAC12;:<+:CE=*3<FGGFF5C1>*9FFGCCD3
@M03364:276:000000000-BLYN8:1:1101:21680:4262 1:N:0:1
ACTCCTACGGGAGGCAGCAGTAGGGAATATTGCTCAATGGGCGAAAGCCTGAAGCAGCAACGCCGCGTGGAGGATGAAGGTTTTAGGATTGTAAACTCCTTTTGTTAGAGAAGATTATGACGGTATCTAACGAATAAGCACCGGCTAACTCCGTGCCAGCAGCCGCGGTAATACGGAGGGTGCAAGCGTTACTCGGAATCACTGGGCGTAAAGAGCGCGTAGGCGGGGAAGTAAGTCAGATGTG
+
GGGGGGGGGGGGGGGGGGGGGGGGGGGGGGGGGGGFGGGGGGGGGGGGGGGCGGGGGGGGGGGGGGGGGGEGGGGGGGGGGGGGGGGGGGGGGGGGGGGGGGGGGGGGGGGGGGGGGGGGGGGGGGGGGGGGGEGGGGGGGGGGGGGGGGGGGGGGGGGGGGGGGGGGGGGGGGGGGGGGGGGGGGFGGGGGFGGGGGGGGGGGGEGGGGGGGGGGEDGGGGGGGGGGCGGGGGGGGGGGGGGF
@M03364:276:000000000-BLYN8:1:1101:15409:4283 1:N:0:1
ACTCCTACGGGAGGCAGCAGTGGGGAATATTGCACAATGGGCGCAAGCCTGATGCAGCCATGCCGCGTGTGTGAAGAAGGCCTTCGGGTTGTAAAGCACTTTCAGCGAGGAGGAAGGTGGTGAGCTTAATACGTTCATCAATTGACGTTACTCGCAGAAGAAGCACCGGCTAACTCCGTGCCAGCAGCCGCGGTAATACGGAGGGTGCAAGCGTTAATCGGAATTACTGGGCGTAAAGCGCACG
+
F@FGGGGGGGGGGECB;BFFGGGFGDEGGGDFFEGGDFGFGGGGGG:CFGCFFFGGGG8FFFFFGGGCCBFGGF?EAFECCCEGGGGGGGGGGGGGGGFGFFC<,ECFGDCC:+==CGGGEGD=DEFGCGFFGF=DFG<,C<FGFGGCDDC=CFGFGCEFGGG?FGGCGG7<F>5>FEFF7@@FGGG@EB5CGGEEDG9EECEDG8*BB@CGG8E:C9+:7CGCC<+<9?C5C5559CFD7D7<
@M03364:276:000000000-BLYN8:1:1101:16417:4286 1:N:0:1
ACTCCTACGGGAGGCAACAGTGGGGAATATTGCACAATGGGCGCAAGCCTGATGCAGCCATGCCGCGTGTGTGAAGAAGGCCTTCGGGTTGTAAAGCACTTTCAGCGAGGAGGAAGGTGGTGAGCTTAATACGTTCATCAATTGACGTTACTCGCAGAAGAAGCACCGGCTAACTCCGTGCCAGCAGCCGCGGTAATACGGAGGGTGCAAGCGTTAATCGGAATTACTGGGCGTAAAGCGCACG
+
?FGGGGGGGDGEGGGGGGFDEGGGGGGGGGGGGGGFGGGGGGGGCFEFGGGGGGGGGGGFGGGGGGGGGGGGFFEFGGGGGGFFGGGGGGGGGGGGGGGGGGFE<FGFFGGGGGGGGFFGGGDFFGGGGGGGGGGGGGCFCGFGGGGGGDFGGGGDGGGFGGGGGGGGEGGCGGGGGGGGGGGGGGCFGGGGGGGDGCGGG8CEGGGGGFGGGGGGEGGGEGEFGGCFGGGGGGGGFFCDDGD7
@M03364:276:000000000-BLYN8:1:1101:21078:4333 1:N:0:1
ACTCCTACGGGAGGCAGCAGTAGGGAATCTTCGGCAATGGACGAAAGTCTGACCGAGCAACGCCGCGTGAGTGAAGAAGGTTTTCGGATCGTAAAACTCTGTTGTTAAAGAAGAACAAGGATGAGAGTAACTGCTCATCCCCTGACGGTATTTAACCAGAAAGCCACGGCTAACTACGTGCCAGCAGCCGCGGTAATACGTAGGTGGCAAGCGTTGTCCGGATTTATTGGGCGTAAAGCGAGCG
+
GGGGGGGGGGGGGGGGGGGGGGGGGGGGGGGGGGGGGGGGGGGGGGGGGGGGFGGGGGGGGGGGGGGGGGGGGGGGGGGGGGGGGGGGGGGGGGGGGGGGGGGGGGGGGGGGGGGGGGGGGGGGGGGGGGGGGGGGGGGGGGEFGGGGGFGGGGGGGGGGGGGGGGGGGGGGGGGGGGGGGGGGGGGGGGEGGGGGGGGGGGGGGGGGGGGGGEGGEFFEGE=56CEGGGGGGGGCFGFDDGGD
@M03364:276:000000000-BLYN8:1:1101:10908:4352 1:N:0:1
ACTCCTACGGGAGGCAGCAGTGGGGAATATTGCACAATGGGCGCAAGCCTGATGCAGCCATGCCGCGTGTATGAAGAAGGCCTTCGGGTTGTAAAGTACTTTCAGCGGGGAGGAAGGGAGTAAGGTTAATAACCTTATTCATTGACGTTACCCGCAGAAGAAGCACCGGCTAACTCCGTGCCAGCAGCCGCGGTAATACGGAGGGTGCAAGCGTTAATCGGAATTACTGGGCGTAAAGCGCACG
+
GGGGGGGGGGGGGGGGGGGGGGGGGGGGGGGGGGGGGGGGG<F@FGEGGGGGGGGGGGGG9FGGGGGCGGDFFGGGGGGG?CFGGGGGEGGGGGGGGGGGGG9FGGGGGGGGGGGGGGEGGGGADBDEGGGGGFFGGGFGGGGGGGGGGGDGGGGGGGGGGGGGGGGG77FFFGGGGGGGFEEFFGGDCCEG58EEFGFGGGGGGEG>FGF=EEDEGF?FC;=CGDFGGGGCDG==7C*9CCCC
@M03364:276:000000000-BLYN8:1:1101:22973:4353 1:N:0:1
ACTCCTACGGGAGGCAGCAGTAGGGAATCTTCGGCAATGGACGAAAGTCTGACCGAGCAACGCCGCGTGAGTGAAGAAGGTTTTCGGATCGTAAAACTCTGTTGGTAGAGAAGAACGTTGGTGAGAGTGGAAAGCTCATCAAGTGACGGTAACTACCCAGAAAGGGACGGCTAACTACGTGCCAGCAGCCGCGGTAATACGTAGGTCCCGAGCGTTGTCCGGATTTATTGGGCGTAAAGCGAGC
+
GGGGGGGGGGDGDGGGGGGAGGGGGGGGGGGGGGGGGGGGGGGGGGGGGGGGGGGGGGGGGGGGGGGGGEGGGGGGFGFGBFGDGGGGGGGGGGCFGGFGGGGGGGGGGGGGGGFFGGGGGGFFGFFFGGCGGGGFGGGGGGGGFFGGGGGGGGGGGGGGGGGFGEGGGGGCGGGGFGGGGGGGGGGFFGGEEEGGDGFDFFGGGGCGGGGGDGEEDEGG=E55C+AFFGGGGGGEGGGGDGD/
@M03364:276:000000000-BLYN8:1:1101:9841:4359 1:N:0:1
ACTCCTACGGGAGGCAGCAGTAGGGAATCTTCGGCAATGGACGAAAGTCTGACCGAGCAACGCCGCGTGAGTGAAGAAGGTTTTCGGATCGTAAAACTCTGTTGTTAGAGAAGAACAAGGACGTTAGTAACTGAACGTCCCCTGACGGTATCTAACCAGAAAGCCACGGCTAACTACGTGCCAGCAGCCGCGGTAATACGTAGGTGGCAAGCGTTGTCCGGATTTATTGGGCGTAAAGCGAGCG
+
GGGGGGGGGGGGGGGGGGGGGGGGGGGGGGGGGGGGGGGGGGGGGGGGGGGGGGGGGGGGGGGGGGGGGGGGGGGGGGGGGGGGGGGGGGGGGGGGGGGFGGGGGGGGGGGGGGGGFGGGGGGGGGGGGGGGGGGGGGGGGGGGGGGGGGGGGFFGGGGGDGFGFGGGGGGGGGG?FDEFFGGGGGGGGGGGGGGGGGGGGFFGGFGFGGGCCGGGGEGGG=*:EGGGGGGCDG=GGFGDGDGD
@M03364:276:000000000-BLYN8:1:1101:4955:4362 1:N:0:1
ACTCCTACGGGAGGCAGCAGTGGGGAATATTGCACAATGGGCGCAAGCCTGATGCAGCCATGCCGCGTGTATGAAGAAGGCCTTCGGGTTGTAAAGTACTTTCAGTCGGGAGGAAGGTGTCAAGGTTAATAACCTTGGCAATTGACGTTACCGACAGAAGAAGCACCGGCTAACTCCGTGCCAGCAGCCGCGGTAATACGGAGGGTGCAAGCGTTAATCGGAATTACTGGGCGTAAAGCGCACG
+
GGGGGGGGGGGGGGGGGGGGGGG?FEGGGGGGGGGGGGGFGGGGGGGGGGGGGGGGGGGGGGGGGGGGGGGGGGGGGGGGGGGGGGGGGGGEGGGGGFFGGGGGGGCF7CFDGGGGGGGGGGGGGFGGFDGGGGGFGEGGGGGCFGGGGFFDGGEFGGCGFGFGGGGGGDGEGGDGGGGCFFGGGFGDGGGGGGGG?CFGDEC88CEDC9@5CEGGGF?FGGD5CGGGGF5*/CGDCFFDDGG5
@M03364:276:000000000-BLYN8:1:1101:11562:4393 1:N:0:1
ACTCCTACGGGAGGCAGCAGTAGGGAATCTTCCGCAATGGGCGAAAGCCTGACGGAGCAACGCCGCGTGAGTGATGAAGGGTTTCGGCTCGTAAAACTCTGTTATTAGGGAAGAACATATGTGTAAGTAACTGTGCACATCTTGACGGTACCTAATCAGAAAGCCACGGCTAACTACGTGCCAGCAGCCGCGGTAATACGTAGGTGGCAAGCGTTATCCGGAATTATTGGGCGTAAAGCGCGCG
+
GGGGGGGGGGGGGGGGGGGGGGGGGGGGGGGGGGGGGGGGGGGGGGGGGGGGGGGGGGGGGGGGGGGGGGGGGGGGGGGGGGGGGGGGGGGGGGGGGGGGGGGGGGGGGGFGGGGGGGGGGGGGGGGGGGGGGGGGGGGGGGGGFGGGGGGGGGGGGGGGGGGGCGGGGGGEGGGGGGGGGGGGGGGGGGGGGGGGGGGGGGGGFFGGGGGGGGGGGGGEG*:FGGGGGGGGGGGGGGFGGGGG
@M03364:276:000000000-BLYN8:1:1101:9905:4403 1:N:0:1
ACTCCTACGGGAGGCAGCAGTGGGGAATATTGCACAATGGGCGCAAGCCTGATGCAGCCATGCCGCGTGTGTGAAGAAGGCCTTCGGGTTGTAAAGCACTTTCAGCGAGGAGGAAGGTGGTGAACTTAATACGTTCATCAATTGACGTTACTCGCAGAAGAAGCACCGGCTAACTCCGTGCCAGCAGCCGCGGTAATACGGAGGGTGCAAGCGTTAATCGGAATTACTGGGCGTAAAGCGCACG
+
GGGGGGGGGGGGGGGDGGFGGGGGGGGGGGGGGGGGGGGGGGGGGGGGGGGGGGGGGGGGGGGGGGGGGGGGGGGGGGGGGGGGGGGGGGGGGGGGGGGGGGGGGGGDFGGGGGGGGGGGGGGGDGGCFGGGGGGGGGGGGGGGGGGGGGGGGGGGGDFGGGGGGGGGGGGGGGGGGGGGGGGGGGGGGGGGGGGGGGGGGBCGGGGGGGGCEGGGFGGGGGGGGGGGGGGF5DGGDFGGGGG5
@M03364:276:000000000-BLYN8:1:1101:5812:4417 1:N:0:1
ACTCCTACGGGAGGCAGCAGTAGGGAATCTTCCGCAATGGACGAAAGTCTGACGGAGCAACGCCGCGTGAGTGAAGAAGGTTTTCGGATCGTAAAGCTCTGTTGTTAGGGAAGAATAGTGATAAGAGTAACTGATTATCATGTGACGGTACCTAACCAGAAAGCCACGGCTAACTACGTGCCAGCAGCCGCGGTAATACGTAGGTGGCAAGCGTTGTCCGGAATTATTGGGCGTAAAGCGCGCG
+
GGGGGGGGGGGGGGGGGGGGGGGGGGGGGGGGGGGEGGGGCFGGGGGGGGGGGGGGGGGGGGGGGGGGEGGGGGGGGGGGGGGGGGGGG>FGGGGGGGGGGGGGGGGGGGGGGGGGGGGGGGGGGGGGGGGGGGGGGGGGGGGGGGGGGGGGGGFGGGGGGGGGFGGGGGGGGGGGGGGGGGGGF7FGGGGGGGGGGGGGGGGGGGGGGGGGGGGEGGGGGC5:CFGGGFFGGGG=<?FGGGG7
@M03364:276:000000000-BLYN8:1:1101:24477:4420 1:N:0:1
ACTCCTACGGGAGGCAGCAGTGGGGAATATTGCACAATGGGCGCAAGCCTGATGCAGCCATGCCGCGTGTATGAAGAAGGCCTTCGGGTTGTAAAGTACTTTCAGCGGGGAGGAAGGGAGTAAGGTTAATAACCTTATTCATTGACGTTACCCGCAGAAGAAGCACCGGCTAACTCCGTGCCAGCAGCCGCGGTAATACGGAGGGTGCAAGCGTTAATCGGAATTACTGGGCGTAAAGCGCACG
+
GGGCCFGGGGGG7FE;FG9FFGGGGEFGGGGGFFFGGGGGGGGGGGG7FGCFFGGGGGGGGGGGEGDEECCFFGGGCEGGGGGGFFGGGFFGFFCEFFGGGGA<FAEGEGCFGEGGGGGGGGGGGGGGGGGGGGGG9FGG,ECFGGGGGGGGGEDEGGGGFD7F<>F@E@FGGGG9CEGFGGGGGGGDGGGGGGGGECFGGEGGEGGC?CGFEE5EGGFFGG=CFGGFCEGGGD*197*99<C<
@M03364:276:000000000-BLYN8:1:1101:6989:4445 1:N:0:1
ACTCCTACGGGAGGCAGCAGGGGGGAATATTGCACAATGGGCGCAAGCCTGATGCAGCCATGCCGCGTGTGTGAAGAAGGCCTTCGGGTGGTAAAGCACTTTCAGCGAGGAGGAAGGTGGTGAGCTTAATACGTTCATCAATTGACGTTACTCGCAGAAGAAGCACCGGCTAACTCCGTGCCAGCAGCCGCGGTAATACGGAGGTTGCAATGGTGAATCGGAATTACTGGGCGTAACGCGACGG
+
D@@FCEE@C7FCFFCBC;6C-@@FC=BFEA,F<FGGCF<<<A:++8C?FFFCF,EF<F,BEFA5>+83@FGDGD9E3B8<<FC8>DE:3+@F93,38,8>>=;ACDGD:C:BF@,@*,@FG@,@,>8FGCFEGCGC<<F::FACFGE<*2*?<<*4/5<++<:@F6CG58?80<90@>88E8+3AFF8*/CEE*/*+++18//8**;C:++++3++2++:=***++++3C@5)1*:*9C:))))
@M03364:276:000000000-BLYN8:1:1101:7652:4525 1:N:0:1
ACTCCTACGGGAGGCAGCAGTGGGGAATATTGCACAATGGGCGCAAGCCTGATGCAGCCATGCCGCGTGTGTGAAGAAGGCCTTCGGGTTGTAAAGCACTTTCAGCGAGGAGGAAGGTGGTGAGCTTAATACGCTCATCAATTGACGTTACTCGCAGAAGAAGCACCGGCTAACTCCGTGCCAGCAGCCGCGGTAATACGGAGGGTGCAAGCGTTAATCGGAATTACTGGGCGTAAAGCGCACG
+
GGGGGGGGGGGGGGGGGGGGGGGGGGGGGGGGGGGGGGGGGGGGGGEGGGGGGGGGGG<FCFGGGGGGGFFGGGGGGGGFFGGGGGGEDEGGGGGGGEGGGGGGGGGCFGG7CFFCDFGGGGF8,D>FFGGGGG:FGFGGFGFFGFFCFFGGFE77FGGGGFGGFG7F7FFGGGGFGG@FF=FFGGGGGCGGGB8=CFFGE:5CG1CEFC?FG5:ECCCCEGGFG+<9CFGFDG=:*7*))9))
@M03364:276:000000000-BLYN8:1:1101:13557:4534 1:N:0:1
ACTCCTACGGGAGGCAGCAGTAGGGAATCTTCGGCAATGGACGAAAGTCTGACCGAGCAACGCCGCGTGAGTGAAGAAGGTTTTCGGATCGTAAAACTCTGTTGGTAGAGAAGAACGTTGGTGAGAGTGGAAAGCTCATCAAGTGACGGTAACTACCCAGAAAGGGACGGCTAACTACGTGCCAGCAGCCGCGGTAATACGTAGGTCCCGAGCGTTGTCCGGATTTATTGGGCGTAAAGCGAGC
+
GGGGGGGGGGGGGGGGGGGGGGGGDCEGGGGGFGGGGGGGEECEFEGEFFGGGGGEGG7FFEGFGGGGGGGFGGGGGGGFFGCFFEE+=FFFFDGGGGGGGFFFEFGG,<?EFGGGE=BFDFDEFEFGGG9FFFEF<FFGFDFBFDBFGC+CFGFFGGGGGCCFCEFGGGGG>E@@>EEFCGFFF*,=:2BEEGE7=9++32<B7FCG8?:=88C*2/ACEG85EGFGGGFF*9:ED5DFGDC5
@M03364:276:000000000-BLYN8:1:1101:23617:4557 1:N:0:1
ACTCCTACGGGAGGCAGCAGTAGGGAATCTTCCGCAATGGACGATAGTCTGACGGAGCAACGCCGCGTGTGTGAAGAAGGTTTTCGGATCGTCAAGCACTGTTGTTAGAGAAGAACACACACTATAGGAAATGATGGTGGCATGACGGTATCAAACCAGAAAGCCACGGCTAACTACGTGCCAGCAGCCGCGGTAATACGTAGGTGGCAAGAGTTGTACGGATTTATTGGTCGTAAAGGGAGCG
+
F<FCEF<<;;:FFG@CF7-;CEFCC@<6CCEE<BFCEFGC@<@@,,,<C9FDD,C@777EDEDC+=6>+BCFGA?EEFGG,?E@FGDCECGG,+BFGGFDFGGGGGGG??FEAE8<E<<+++,:?F<AEGFGFAGC,C,@,:36<FGGGGGG,EC@D@FD@CFB:AFGGEG>@FFC7BFE789;*,::;8CCGGGGGGFF9CCCFGC9CFF08+3+=+2:5*;:92<7+<+07C5FFD****)1
@M03364:276:000000000-BLYN8:1:1101:5839:4557 1:N:0:1
ACTCCTACGGGAGGCAGCAGTAGGGAATCTTCGGCAATGGACGAAAGTCTGACTGAGCAACGCCGCGTGAGTGAAGAAGGTTTTCGGATCGTAAAACTCTGTTGGTAGAGAAGAACGTTGGTGAGAGTGGAAAGCTCATCAAGTGACGGTAACTACCCAGAAAGGGACGGCTAACTACGTGCCAGCAGCCGCGGTAATACGTAGGTCCCGAGCGTTGTCCGGATTTATTGGGCGTAAATCGAGC
+
GGGG8FGGGGGGGGGGGGGGGGGCGGGGGGFGGGGGGGGGFGGGGGGGGGGGGGGGGGGGGGGGEGEGGGGEGGFGGGGGFFGGGGGGGGGFEFGGGGGGGG9EGGCFGGGGGGGGGGFGGGGGGGGGGGGGGGGGGECFG=FFEGGGGEGGGGGGF<CEGGGFGGG@FGCE@GD;FGG@C7:CCEGGGFEEEDEGGGGGGGGGGGGGGDDGGGG?5CFFGEGEEDGGG79FGCEDDG**1CFD
@M03364:276:000000000-BLYN8:1:1101:5685:4576 1:N:0:1
ACTCCTACGGGAGGCAGCAGTAGGGAATCTTCGGCAATGGACGAAAGTCTGACCGAGCAACGCCGCGTGAGTGAAGAAGGTTTTCGGATCGTAAAACTCTGTTGGTAGAGAAGAACGTTGGTGAGAGTTGAAAGCTCATCAAGTGACGGTAACTACCCAGAAAGGGACGGCTAACTACGTGCCAGCAGCCGCGGTAATACGTAGGTCCCGAGCGTTGTCCGGATTTATTGGGCGTAAAGCGAGC
+
GGGGGGGGGGGGGGGGGGGGGGGGGGGGGGGGGGGGGGGGGGGGGGGFGGGGGGGGGGGGGGGGGGGGGGGGGGGGGGAFFFACGGGEGGGGGGGFGGCGGGGGGGFGGGGGGGGGGCFGGGGGGGGGDCEGDGGGFDGGGGGGGGGGGGG7FGGCFGGGGGGGGGGGGGGGGGFGGGGGGGGGGGCFC8BCEGGGGDGGGGGFD;CGGGGGGGGG5EGGGGGGG6FGGG?FFCEGGGGCGDG<
@M03364:276:000000000-BLYN8:1:1101:18026:4627 1:N:0:1
ACTCCTACGGGAGGCAGCAGTGGGGAATATTGCACAATGGGCGCAAGCCTGATGCAGCCATGCCGCGTGTGTGAAGAAGGCCTTCGGGTTGTAAAGCACTTTCAGCGAGGAGGAAGGTGGTGAGCTTAATACGTTCATCAATTGACGTTACTCGCAGAAGAAGCACCGGCTAACTCCGTGCCAGCAGCCGCGGTAATACGGAGGGTGCAAGCGTTAATCGGAATTACTGGGCGTAAAGCGCACG
+
GGGGGGGGGCGGGGGGGGCGGFFGGGGGGGGGGDFGGGGGGGGGGGGGGGGGG9EGGGGGGGGGGGGGGEFGGGEFFGGGFFFGGGGGGG+BEGFFGGFGGGDFFEG@FCFEE7EFGGGG7FFDEGFAFGGGFFG<DG99<DFAFGGGGGGFFE@CGGE7FFGGC:<F7FDEGGGGCCFGGCCDGCFGFGGE5CEGFGGCECEGGGG8:EGGC?E=5E9CEA*:E9?FFFFGCGGEDCDGGDC)
@M03364:276:000000000-BLYN8:1:1101:8746:4642 1:N:0:1
ACTCCTACGGGAGGCAGCAGTGGGGAATTTTGGACAATGGGAGCAAGCCTGATCCAGCCATGCCGCGTGCGGGAAGAAGGCCTTCGGGTTGTAAACCGCTTTTGTCAGGGACGAAAAGGTTCTGGCTAATACCTGGGACTCATGACGGTACCTGAAGAATAAGCACCGGCTAACTACGTGCCAGCAGCCGCGGTAATACGTAGGGTGCAAGCGTTAATCGGAATTACTGGGCGTAAAGCGTGCG
+
F9CAE<FC@F:-6@FEB@FE6CEF:FCE,CFA:,CFEE9<8,B6FC<@,CCEFGAE9:6,CCD,CFGEG7>CFG7,,CFF,,BBFC@BF:FF,,<,4@+4+?=<=,,A?4++@FGCC@FDD<FF9,D,BE,C8FA@ECF,,>@FF7C7F7@DFFG7D9:9@FG9FFFCC1CEFFBBFGGFB8;CCC<C7CCEEC>EEC9B9+B7C:C>CGGGGGGCGFFGDGGFF+2<962*7C*:<**)9C*9
@M03364:276:000000000-BLYN8:1:1101:7810:4699 1:N:0:1
ACTCCTACGGGAGGCAGCAGTGGGGAATATTGCACAATGGGCGCAAGCCTGATGCAGCCATGCCGCGTGTATGAAGAAGGCCTTCGGGTTGTAAAGTACTTTCAGCGGGGAGGAAGGCGATAAGGTTAATAACCTTGTTGATTGACGTTACCCGCAGAAGAAGCACCGGCTAACTCCGTGCCAGCAGCCGCGGTAATACGGAGGGTGCAAGCGTTAATCGGAATTACTGGGCGTAAAGCGCACG
+
GGGGGGGGGGGGGGGGGGGGGGGGGGGGGGGGGGGGGGGGGGGGGGGGGGGGGGGGGGGGGGGGGGGGGGGGGGGGGGGGGGGGGGGGGGGGGGGGGGGGGGGGGGGGGGGGGGGGGGGGGGGGGGGGGGGGFGGCGGGGGGGGGGGGGGGGGGGGGGGGGGGGGGGGEGGGGGGGGGGGGGGGGGGGGGGGGGGGGGGGG>EGGGG>GGGGGGGGFGGGGG8CGGGGGGGGDCE5CFCDCDGC
@M03364:276:000000000-BLYN8:1:1101:26124:4704 1:N:0:1
ACTCCTACGGGAGGCAGCAGTAGGGAATCTTCCGCAATGGACGAAAGTCTGACGGAGCAACGCCGCGTGTGTGAAGAAGGTTTTCGGATCGTAAAGCACTGTTGTTAGAGAAGAACAAGGATAAGAGTCACTGCTTGTCCCTTGACGGTATCTAACCAGAAAGCCACGGCTAACTACGTGCCAGCAGCCGCGGTAATACGTAGGTGGCAAGCGTTGTCCGGAATTATTGGGCGTAAAGCGCGCG
+
GGFGGFFGEGGGGGGGGGFFFEFGGGGGGGGGGGGDGDGGGCGGGGGFFFGGGGGGDGGGGGG:FEGBC?CFFFGGGGGGFGCFFGGGEGG<FGGGGGGGGDDFFGGGGGGGFGGGFFGGFGGGGDFGGGGGGGGGGGGEFAFFFFGDGGCFGGD>FFFFGFGGF>BBC>FGGFDGGC<CE@GGFG6EG55*=CECCGGGGGGGDGCFFGDGC:EGGGF5E=E*<C<CCFFGG75CFFGCGG:)
@M03364:276:000000000-BLYN8:1:1101:14995:4750 1:N:0:1
ACTCCTACGGGAGGCAGCAGTGGGGAATATTGCACAATGGGCGCAAGCCTGATGCAGCCATGCCGCGTGTATGAAGAAGGCCTTCGGGTTGTAAAGTACTTTCAGCGGGGAGGAAGGTGATAAAGCGAATACCTTTATCAATTGACGTTACCCGCAGAAGAAGCACCGGCTAACTCCGTGCCAGCAGCCGCGGTAATACGGAGGGTGCAAGCGTTAATCGGAATTACTGGGCGTAAAGCGCACG
+
GGGGGGGGGGGGGGGGGGGGGGGGGGGGGGGGGGGGGGGGGGGGGGGGGFFGGGGGGFGGGGGGGGGGGGGGGGGGGGGGGGGGGGGGGGGGGFEFGGGGGGGGGGGGGGGGGGFGGFGCGFGGGGGGGGGGGGGFGGGGGGGGGGGGGGFGGGGGGGGFGGGGGDGGG7FFC@FGFGGGGGFGGGGGCEEGEGGGGFGGC8CE8CEGGGGGGGGGGGGGGGDFG7?FGFGCDGG*/>DG3CD<
@M03364:276:000000000-BLYN8:1:1101:14700:4767 1:N:0:1
ACTCCTACGGGAGGCAGCAGTAGGGAATCTTCGGCAATGGACGAAAGTCTGACCGAGCAACGCCGCGTGAGTGAAGAAGGTTTTCGGATCGTAAAACTCTGTTGGTAGAGAAGAACGTTGGTGAGAGTGGAAAGCTCATCAAGTGACGGTAACTACCCAGAAAGGGACGGCTAACTACGTGCCAGCAGCCGCGGTAATACGTAGGTCCCGAGCGTTGTCCGGATTTATTGGGCGTAAAGCGAGC
+
GGGGGGGGGGGGGGGGGGGGGGGGGGGGGGGGGGGGGGGGGGGGGGGFFGGGGGGGGGGGGGGGGGGGGGGGGGGGGGGGGGGGGGGGGGGGGGGGGGGGGGGGGGGGGGGGGGGGGFGGGGGGGGGGGGGGGGGGGGGGGGGGGGGGGGGGGGGFGGGGGGGGGGGGGGGGGGGGGGGGGGGGFGFGGGCGGGGGGGGGGGGGGGGGGGGGGGGGGGGGGGEGGGGGG+@FGGGEDGGFGGG3
@M03364:276:000000000-BLYN8:1:1101:25787:4788 1:N:0:1
ACTCCTACGGGAGGCAGCAGTAGGGAATCTTCGGCAATGGACGAAAGTCTGACCGAGCAACGCCGCGTGAGTGAAGAAGGTTTTCGGATCGTAAAACTCTGTTGGTAGAGAAGAACGTTGGTGAGAGTGGAAAGCTCATCAAGTGACGGTAACTACCCAGAAAGGGACGGCTAACTACGTGCCAGCAGCCGCGGTAATACGTAGGTCCCGAGCGTTGTCCGGATTTATTGGGCGTAAAGCGAGC
+
FFG@E6C@@FEGE7CFGE@FGFFFCF8CFC<F@FGGC@EFEEEGCEEFAECFFFGEFGG,E:@F++8@=:=95FD?,E?=,BFFFG@:CFEGGFE9FFFEGGGGF=,CEAFFFGF8FDFGFGGGGGGGGGFF<FFGGEAFFGGGGGGGGGGGGGFCGFFFFFGGD7FFEGGGGG?FF?FGGGGGGGGGGGGGGGGGGGFGGGGFEGGGFGG*:C?CGGCCEECC*99+<E?FGDGEDGG7C5C5
@M03364:276:000000000-BLYN8:1:1101:8655:4818 1:N:0:1
ACTCCTACGGGAGGCAGCAGTGGGGAATATTGCACAATGGGCGCAAGCCTGATGCAGCCATGCCGCGTGTATGAAGAAGGCCTTCGGGTTGTAAAGTACTTTCAGCGGGGAGGAAGGGAGTAAGGTTAATAACCTTGCTCATTGACGTTACCCGCAGAAGAAGCACCGGCTAACTCCGTGCCAGCAGCCGCGGTAATACGGAGGGTGCAAGCGTTAATCGGAATTACTGGGCGTAAAGCGCACG
+
D@@FGF,F7C:;FCC7@FFGGEFFE@;ECEA,,CF<CF9<EFG:F@F7FFC8,EFEECCFFG8FG7F>>?CAF<6C,CEEEECFG<F+F:>FGGGG@?AFFF,<E?:=@+@F7+BBFDD=F,,:F=BE9FBF=,>,,,@,D9FGFGGFG@@F3@:CCCBFGGG7BGDGGEBCFF;,<:*17*;CGC*+28=8888:BFFGDGEE8CEE6<EGG**;57+:*;CCCC?+06*599=*7C>C35CC
@M03364:276:000000000-BLYN8:1:1101:23548:4819 1:N:0:1
ACTCCTACGGGAGGCAACAGTAGGGAATCTTCGGCAATGGACGAAAGTCTGACCGAGCAACGCCGCGTGAGTGAAGAAGGTTTTCGGATCGTAAAACTCTGTTGGTAGAGAAGAACGTTGGTGAGAGTGGAAAGCTCATCAAGTGACGGTAACTACCCAGAAAGGGACGGCTAACTACGTGCCAGCAGCCGCGGTAATACGTAGGTCCCGAGCGTTGTCCGGATTTATTGGGCGTAAAGCGAGC
+
GGF9FFFFGDEEGGGD@CFFDFGGGGFFGFEGFDGDGFGGCGECBB@FDECGFDCEGGGGGGGGGG=FFFE??FACFFFG?<,BFFGDGEGEF8FEFGCFGFFGFFGGGFGGF<<FFFFFFGGG8EFBF7FGDFGGGCGGGGGGFDEGEFGEGGGGFFFFGGGGGGGGE<FGGFGGFG>F<FFFG>CGG8EGGGG8EGGGGF9B7BCGGGGGGGEGGEFCGGGEC6FF?7CFGD55DFGGGDD)
@M03364:276:000000000-BLYN8:1:1101:8891:4838 1:N:0:1
ACTCCTACGGGAGGCAGCAGTAGGGAATCTTCGGCAATGGACGAAAGTCTGACCGAGCAACGCCGCGTGAGTGAAGAAGGTTTTCGGATCGTAAAACTCTGTTGGTAGAGAAGAACGTTGGTGAGAGTGGAAAGCTCATCAAGTGACGGTAACTACCCAGAAAGGGACGGCTAACTACGTGCCAGCAGCCGCGGTAATACGTAGGTCCCGAGCGTTGTCCGGATTTATTGGGCGTAAAGCGAGC
+
GGGGGGGGGGGGGGGGGGGGGGGGGGGGGGGGGGGGGGGGGGGGGGGGGGGGGGGGGGGGGGGGGGGGGGGGGGGGGGGGGGGGGGGGGGGGGGFGGGGGGGGGGGGGFEEGGGGGGGGGGGGGGFGGGGGGGGGGGGGGGGGGGGGGGGGGGGGGGGGGFGGGFECFFDFGGCGGGGGGGGGGGGGGGGGGGGGGGGGGGGGGGGGCFGGGGGEGGGGGGGEGGG7FFGGGGGGGGGGDDGG3
@M03364:276:000000000-BLYN8:1:1101:17614:4852 1:N:0:1
ACTCCTACGGGAGGCAGCAGTGGGGAATTTTGCACAATGGGCGCAAGCCTGATGCAGCCATGCCGCGTGTGTGAAGAAGGCCTTCGGGTTGTAAAGCACTTTCAGCGAGGAGGAAGGTGGTGAACTTAATACGTTCATCAATTGACGTTACTCGCAGAAGAAGCACCGGCTAACTCCGTGCCAGCAGCCGCGGTAATACGGAGGGTGCAAGCGTTAATCGGAATTACTGGGCGTAAAGCGCACG
+
GGGGGGGGGGGGGGGGGGGGGGGGGGGGGGGGGGGGGGGGGGGGGGGGGGGGGGGGGGGGGGGGGGGGGGGGGGGGGGGGCGGGGGGGGGGGGGGGGGGGGGGGGGGGGGGGGGGGGGGGGGFGGGGGGFFGGGGGGGGGGGGGGGGGGGGGGGGGGGGGGGGGGGGGGGGEGGGGGGGGGGGGDDGGGGGGGGGGGGGGGGGCEGGGGGGGGGGCGGGGGGGGFFE7CFGGGDCCFGGGG3C7
@M03364:276:000000000-BLYN8:1:1101:18490:4855 1:N:0:1
ACTCCTACGGGAGGCAGCAGTGGGGGATATTGCGCAATGGGGGCAACCCTGACGCAGCAACGCCGCGTGAAGGATGAAGGTTTTCGGATTGTAAACTTCTTTTATTAAGGACGAAAATTGACGGTACTTAATGAATAAGCTCCGGCTAACTACGTGCCAGCAGCCGCGGTAATACGTAGGGAGCAAGCGTTGTCCGGATTTACTGGGTGTAAAGGGTGCGTAGGCGGCTTTGCAAGTCAGATGT
+
GGGGGGGGGGGGGGGGGGGGGGGGGGGGGGGGGGGGGGGGGGGGGGFGGGGGGGGCFGGGGGGGGGGGGGGGGGGGGGGGGGGGGGGGGGGGGGGGGGGGGGGGGGGGGGGGGGGGGGDDGGGGGGGGGGGGGGGGGGFGGGFEGGGGGGGGGGGGGGGGGGGGFEEGGGGGGFGGGGGFGGGGGFGGGEGGGF?EGGGEF7<@FFGGGGGGGGDGGGGGGGGGGEGDGGFGGD7EFGGGFDG:
@M03364:276:000000000-BLYN8:1:1101:14039:4856 1:N:0:1
ACTCCTACGGGAGGCAGCAGTAGGGAATCTTCCGCAATGGACGAAAGTCTGACGGAGCAACGCCGCGTGAGTGAAGAAGGTTTTCGGATCGTAAAGCTCTGTTGTTAGTGAAGAAGAGTGGTAAGAGTAACTGCTTATCATGTGACGGTAGCTAACCAGAAAGCCACGGCTAACTACGTGCCAGCAGCCGCGGTAATACGTAGGTGGCAAGCGTTGTCCGGAATTATTGGGCGTAAAGCGCGCG
+
GGGGGGGGGGGGGGGGGGGGGGGGGGGGGGGGGGGGGGGGGGGGGGGGGGGGGGGGGGGGGGGGGGGGGGGGGGGGGGGGGGGGGGGGGGGGGGGGGGGGGGGGGGGFGGGGFFGGFGGGGGGGGG@GGGGGGFFGGGGGGFGGGGGGGGGGGGGGGGGGGGGGGGGGGGGGGGGGGGGGGGGFGGGGGGGGGGGGGGFGGGGGFGGGGGGGGGGGGGGGGCEGGGGGGGGGDDGGGGGGGDGD
@M03364:276:000000000-BLYN8:1:1101:12633:4870 1:N:0:1
ACTCCTACGGGAGGCAGCAGTGGGGAATATTGCACAATGGGCGCAAGCCTGATGCAGCCATGCCGCGTGTATGAAGAAGGCCTTCGGGTTGTAAAGCACTTTCAGCGAGGAGGAAGGTGGTGAACTTAATACGTTCATCAATTGACGTTACTCGCAGAAGAAGCACCGGCTAACTCCGTGCCAGCAGCCGCGGTAATACGGAGGGTGCAAGCGTTAATCGGAATTACTGGGCGTAAAGCGCACG
+
GGGGGGGGGGGGGGGGGGGGGGGGGGGGGGGGGGGGGGGGGGGGGGGGGGGGGGGGGGGGGGGGGGGGGGGGGGGGGGGGGGGGGGGGGGGGGGGGGGGGGGGGGGGGGGFGGFGGGGGGGGGFGGGGGGGGGGGGGGGGGGGGGGGGGGGGGGGGGGGGGGGGGGGGGGGGGGGGGGGGGGGGGGGGGGGGGGGGGGGGGEGGGGGGGGGGGGGEGFGGGGGGGGGGFFFGGGGGDFGGGGGC
@M03364:276:000000000-BLYN8:1:1101:14986:4885 1:N:0:1
ACTCCTACGGGAGGCAGCAGTAGGGAATCTTCGGCAATGGACGAAAGTCTGACCGAGCAACGCCGCGTGAGTGAAGAAGGTTTTCGGATCGTAAAACTCTGTTGTTAGAGAAGAACAAGGACGTTAGTAACTGAACGTCCCCTGACGGTATCTAACCAGAAAGCCACGGCTAACTACGTGCCAGCAGCCGCGGTAATACGTAGTTGGCAAGCGTTTTCCGGATTTATTGGGCGTAAAGCGAGCG
+
F@F<@FEGGGGGGDGGGGGGD@FA7EFCDFGGD>+C@EGCFFEF@,CFDF<FE<F@@@F<8FCCC7>+7?F??<C?C<EFGGFFG@7F:=:AF=DE@FGCGGGDGG<,ECF,BFECEFBD<8:8+BFFGGGGGG,>FG@+3DC+5@3:>+@,7F=,6E,@3@@,33@:F<FG7,5?2*6,C7=88BCEGC5C5CECFGCGGG**+52+233*=8;*/:9:*8/CG97C+98*)///1*29>3C)
@M03364:276:000000000-BLYN8:1:1101:14672:4893 1:N:0:1
ACTCCTACGGGAGGCAGCAGTGGGGAATATTGCACAATGGGCGCAAGCCTGATGCAGCCATGCCGCGTGTGTGAAGAAGGCCTTCGGGTTGTAAAGCACTTTCAGCGAGGAGGAAGGTGGTGAGCTTAATACGTTCATCAATTGACGTTACTCGCAGAAGAAGCACCGGCTAACTCCGTGCCAGCAGCCGCGGTAATACGGAGGGTGCAAGCGTTAATCGGAATTATTGGGCGTAAAGCGCACG
+
GGGGGGGGGGGGGGGGGGGFGDGGGGGG<FGFAAECFGGGFGGFEGG@FGGGGG<FGGDGGGGGGGGGGEGGGGGFGGGG99CFGGGGGCGEGGGCE8FGGGB<<A++8=F7FFC8::FFEBFG8E8,FFDDGD@<3EFF9<FFGGGCGFEF=C<+@C>:FFGG,DCCFGGGFGGCGGFDFGCFGFFFEEGGCCCEGFGFDCCC7::CCFC*AEG=C+CFG58CFG9:CGGGGGEGGGGGGGG5
@M03364:276:000000000-BLYN8:1:1101:22811:4965 1:N:0:1
ACTCCTACGGGAGGCAGCAGTAGGGAATCTTCCGCAATGGACGAAAGTCTGACGGAGCAACGCCGCGTGAGTGAAGAAGGTTTTCGGATCGTAAAGCTCTGTTGTTAGTGAAGAAGAGTGGTAAGAGTAACTGCTTATCATGTGACGGTAGCTAACCAGAAAGCCACGGCTAACTACGTGCCAGCAGCCGCGGTAATACGTAGGTGGCAAGCGTTGTCCGGAATTATTGGGCGTAAAGCGCGCG
+
GGGGGGGGGGGGGGGGGGGGGGGGGGGGGGGFGGGGDFFGGGGGGGGGGGGGGGGGGGGGGGGGGGGGGGGGGFGFCEGGFGGGGGGEFGGGGGGGGGGGGGGGGGGGGGGFFGGGFGGGGGFGGGFGGGGGGFGGGGDGGGGGGGGGGGGGGGGGGGGGGGGGGGFEGGGGGGGGDEGGGGGGGGGGGDDGGGGGGFGGGGGGGG5CEFGGGGGGGGGGGGCC8?FG?FCGGDEGGFFGDDD<
@M03364:276:000000000-BLYN8:1:1101:13795:4967 1:N:0:1
ACTCCTACGGGAGGCAGCAGTAGGGAATCTTCCGCAATGGGCGAAAGCCTGACGGAGCAACGCCGCGTGAGTGATGAAGGGTTTCGGCTCGTAAAACTCTGTTATTAGGGAAGAACATATGTGTAAGTAACTGTGCACATCTTGACGGTACCTAATCAGAAAGCCACGGCTAACTACGTGCCAGCAGCCGCGGTAATACGTAGGTGGCAAGCGTTATCCGGAATTATTGGGCGTAAAGCGCGCG
+
GGGGGGGGGGGGGGGGGGGGGGGGGGGGGGGGGGGGGGGGGGGGGGGGGGGGGGGGGGGGGGGGGGGGGGGGGGGGGGGGGGGGGGGGGGGGGGGGGGFGGGGFGGGGGGGGGGGGGGGGGGGGFGGGGGGGGGGGGGGGGGGGGGGGGGGGGGGGCGGGGGGGGFGGGGGEFGGEFGFGCFFGGGGGFGGGGGGGGGGGGGGCBFGGGGGGGGGGGGFGGEEGFGGGGFGFGGG=CFC3DGGG
@M03364:276:000000000-BLYN8:1:1101:13834:4978 1:N:0:1
ACTCCTACGGGAGGCAGCAGTAGGGAATCTTCCGCAATGGGCGAAAGCCTGACGGAGCAACGCCGCGTGAGTGATGAAGGGTTTCGGCTCGTAAAACTCTGTTATTAGGGAAGAACAAATGTGTAAGTAACTGTGCACGTCTTGACGGTACCTAATCAGAAAGCCACGGCTAACTACGTGCCAGCAGCCGCGGTAATACGTAGGTGGCAAGCGTTATCCGGAATTATTGGGCGTAAAGCGCGCG
+
GGGGGGGGGGGGGGGGGGGGGGGGGGGGGGGGGGGGGGGGGGGGGGGGGGGGGGGGGGGGGGGGGGGGGGGGGGGGGGGGGGGGGGGEGGGGGGGGGGGGGGGGGDFFGGGGGGGGGGGGGGFGGGGGGGGGGGGFGGGGFGGGGGGGGGGGGGCCFGFGGGGGGGGGGGGGGFGFGGGGGGGGGGGGCGGEGGEGGGGG9CGGGGGGGGGGCEDGGGGGGDGGGGG:?CGGGDGGGDFGGGGG
@M03364:276:000000000-BLYN8:1:1101:13091:4982 1:N:0:1
ACTCCTACGGGAGGCAGCAGTGGGGAATATTGCACAATGGGCGCAAGCCTGATGCAGCCATGCCGCGTGTATGAAGAAGGCCTTCGGGTTGTAAAGTACTTTCAGCGGGGAGGAAGGGAGTAAGGTTAATAACCTTATTCATTGACGTTACCCGCAGAAGAAGCACCGGCTAACTCCGTGCCAGCAGCCGCGGTAATACGGAGGGTGCAAGCGTTAATCGGAATTACTGGGCGTAAAGCGCACG
+
GGGGGGGGGGGGGGGGGGGGGGGGGGGGGGGGFGGGGGGGGGGGGGGGGGGGGCEFGGGGGGGGGGGGGGGGGGDGGGGGGGGGGGGGGGGGCFGGGGGGGGFCFFGGEEFEGGFGGGFEFFEFGGGGGGFGGGGGGGGFGGG<=@FFGGGCFGGGGGGGGGGGGGGGDCGCGCFCGGF<CFFGGGGGGGGGGGGGGGC>ECEGGGGC6EGFG?C==FGFGEEGGGGGGGGFGD7:CCFGDDD5
@M03364:276:000000000-BLYN8:1:1101:8742:5032 1:N:0:1
ACTCCTACGGGAGGCAGCAGTAGGGAATCTTCCACAATGGACGAAAGTCTGATGGAGCAACGCCGCGTGAGTGAAGAAGGTTTTCGGATCGTAAAACTCTGTTGTTGGAGAAGAACGTATTTGATAGTAACTGATCAAGTAGTGACGGTATCCAACCAGAAAGCCACGGCTAACTACGTGCCAGCAGCCGCGGTAATACGTAGGTGGCAAGCGTTGTCCGGATTTATTGGGCGTAAAGCGAGCG
+
GGGGGGGGGGGGGGGGGGGGGGGGGGGGGGGGGGGGGFGGFGFGGGFGFGGGGGGGGGGGGGGFGGGGGGGGGGGGGFGGGGGGGGGDGGGGGGGGGGGGGGGGGGGGGGGGGGGGGGGGGGGGGGGGGGGGGGGGGGGGGGGGFFGGGGGGGGGGGGGGGGGGGGGGGGGGGGGGGGGDGGGGGGGGGGDDCBEGGFGGGGGGGGGGGGGFGEGGEFGEGAEEGGGGFGGGGGGDCGGGGGGD
@M03364:276:000000000-BLYN8:1:1101:13973:5032 1:N:0:1
ACTCCTACGGGAGGCAGCAGTAGGGAATCTTCCACAATGGACGAAAGTCTGATGGAGCAACGCCGCGTGAGTGAAGAAGGTTTTCGGATCGTAAAACTCTGTTGTTGGAGAAGAACGTATTTGATAGTAACTGATCAGGTAGTGACGGTATCCAACCAGAAAGCCACGGCTAACTACGTGCCAGCAGCCGCGGTAATACGTAGGTGGCAAGCGTTGTCCGGATTTATTGGGCGTAAAGCGAGCG
+
GGGGGGGGGGGGGGGCGGGGGGGGGFGGGGGGGGGGGGGGFGGGGDGFGGGGGGGGGGGGGGGGGGGGGGGGGGGGGGGGGGGGGGGGGGGGGCGFGGGGGGGGGGGEBFGGGG8DFGGGGGGGGFGGGGGGGGGGGGGD9FFGGGGGGGGGCCFFEFGGFGGGGGGGGGGGGGGGGGGEGGDE7FGGCCCEGGG7CCGEFGB@CFGGGGGGGGGGGCEGG=EGG?EGGGGGDGGGGGGGGDDC
@M03364:276:000000000-BLYN8:1:1101:18320:5035 1:N:0:1
ACTCCTACGGGAGGCAGCAGTAGGGAATCTTCGGCAATGGGGGCAACCCTGACCGAGCAACGCCGCGTGAGTGAAGAAGGTTTTCGGATCGTAAAACTCTGTTGTTAGAGAAGAACGTTAAGTAGAGTGGAAAATTACTTAAGTGACGGTATCTAACCAGAAAGGGACGGCTAACTACGTGCCAGCAGCCGCGGTAATACGTAGGTCCCAAGCGTTGTCCGGAATTATTGGGCGTAAAGCGCGC
+
GGGGGGGGGGGGGGGGGGGGGGGGGGGGGGGGGGGGGGGGGGGGGGFGGGGGGGGGEGGGGGGGGGGGGGGGGGGGGGGGGGGGGGGFGGGGGGGGGGGGGGGGGGGGGGGGGGGGGGGGGGGGGFGGGGCCFGGGGGG9DDFGGGGGGGGGGFG<FGGGGGFGCFGGGEGGGGGGGGGGGGGGGFEGGGGGEGGGGGGGGGFGGGGC8EGFFGGGDGEGEG5:FGGGGGFGCDGC<*:>C3C)
@M03364:276:000000000-BLYN8:1:1101:22151:5085 1:N:0:1
ACTCCTACGGGAGGCAGCAGTAGGGAATCTTCCACAATGGGCGAAAGCCTGATGGAGCAACGCCGCGTGTGTGATGAAGGGTTTCGGCTCGTAAAACACTGTTGTAAGAGAAGAATGACATTGAGAGTAACTGTTCAATGTGTGACGGTATCTTACCAGAAAGGAACGGCTAAATACGTGCCAGCAGCCGCGGTAATACGTATGTTCCAAGCGTTATCCGGATTTATTGGGCGTAAAGCGAGCG
+
GGGGGGGGGGGGGGDGGEGGGGGGGGGGGGGGGGGGGGGGGGGGGGGGGGGGGGGGGGGGGGGGGGDGEFGGGGGGGGGGGGG:FGGGGGGGGGGGGGGGGGGGGFGGFFFGGGFGGGGGGGGGGCFGGGGGGGGGGFGGFGGGGGGGGGGGGGGGGGGGGGGFFGGGCGGGGGFGGGGGFGGGGGGGGGGGGGGGGGGGGGGGFDFGG+<FEEGGGG7CCEEGGGGGGGGGGGGGGGGG3DD3
@M03364:276:000000000-BLYN8:1:1101:5785:5146 1:N:0:1
ACTCCTACGGGAGGCAGCAGTAGGGAATCTTCCGCAATGGACGAAAGTCTGACGGAGCAACGCCGCGTGAGTGAAGAAGGTTTTCGGATCGTAAAGCTCTGTTGTTAGTGAAGAAGAGTGGTAAGAGTAACTGCTTATCATGTGACGGTAGCTAACCAGAAAGCCACGGCTAACTACGTGCCAGCAGCCGCGGTAATACGTAGGTGGCAAGCGTTGTCCGGAATTATTGGGCGTAAAGCGCGCG
+
GGGGGGGGGGGGGGGGGGGGGGGGGGGGGGGGGGGGGGFGCGGDFGGFGGGGGGGGGGGGGGGGGGGGGGGGGGGGGGGGGGGGGGGGGGGGGGGGGGGGGGGGGGCGGGGAFCFGFGFFFGGGGGGGGGGGGGGGGGGGGGGFGGGGGGGGGGGGGGGGGGGGFGGCFGGGGDGGGGGGGGGCDFGGFEGGGGGGGGGGGGGGGGGFGGFGGGGCGGGGGGGGGGGF7FFCGGGDG=CDGGG<
@M03364:276:000000000-BLYN8:1:1101:21869:5180 1:N:0:1
ACTCCTACGGGAGGCAGCAGTGGGGAATATTGCACAATGGGCGCAAGCCTGATGCAGCCATGCCGCGTGTATGAAGAAGGCCTTCGGGTTGTAAAGTACTTTCAGCGGGGAGGAAGGGAGTAAGGTTAATAACCTTGCTCATTGACGTTACCCGCAGAAGAAGCACCGGCTAACTCCGTGCCAGCAGCCGCGGTAATACGGTGGGTGCAAGCGTTAATCGGAATTACTGGGCGTAAAGCGCACG
+
GFGGGGGGEEGGCGGGGG@FC<FGCFGFGGGCFFCFFGCFGFEG@@FGGFGGCGDGGCFGGGFGCCFGG7FGGGGGFGGGGGGG9DFG<BEECA9,ECGGGGGCCFGGGGCCGC8FCFFGFFDFFGGGGGCF9FFFGGGGGGGGGFGCFGGFFGGGD7FGF7FFFGFEECFD:>,B<CFFDFF7EGGGGGGCECB72;BC8*;?GECGF?CGG>EGGGCGEDGGG?FF7EF5CD>5FFDD575)
@M03364:276:000000000-BLYN8:1:1101:18158:5191 1:N:0:1
ACTCCTACGGGAGGCAGCAGTGGGGAATTTTGGACAATGGGGGCAACCCTGATCCAGCAATGCCGCGTGTGTGAAGAAGGCCTTCGGGTTGTAAAGCACTTTTGTCCGGAAAGAAATCGCACTTACTAATATTAGGTGTGGATGACGGTACCGGAAGAATAAGGACCGGCTAACTACGTGCCAGCAGCCGCGGTAATACGTAGGGTCCAAGCGTTAATCGGAATTACTGGGCGTAAAGCGTGCG
+
GGGGGGGGGGGGGGGGGGGGGGGGGGGGGGGGGFGGGGGGGGGEGGFGGGGGCFGGGGGGGGGGGGGGGGGGGFAFGGGGGGGGGGGGGGGGGGGGGGGGDGGGGF9FGFC@FGGGG9FGGDF8BFFFFGAFFGGFDGGGDGGFDCCGGFGF+FEEGFEFCFF9FG>FGDGGGGGGGGGGFGGGCCFGGEGCE8CEFGFGFGGGGGCFG7C=CEE;EGGGGDEGG9<C7FFEDDECFF7CDGGC
@M03364:276:000000000-BLYN8:1:1101:18195:5201 1:N:0:1
ACTCCTACGGGAGGCAGCAGTAGGGAATCTTCGGCAATGGACGAAAGTCTGACCGAGCAACGCCGCGTGAGTGAAGAAGGTTTTCGGATCGTAAAACTCTGTTGTTAGAGAAGAACAAGGACGTTAGTAACTGAACGTCCCCTGACGGTATCTAACCAGAAAGCCACGGCTAACTACGTGCCAGCAGCCGCGGTAATACGTAGGTGGCAAGCGTTGTCCGGATTTATTGGGCGTAAAGCGAGCG
+
GGGGGGGGGGGGGGGEGGGGGGGGGGGGGGGGGGGGGGGGGGGGGDGGGGGFFGGGGGGGGGGGGGEFEEEGGGGGGGGGGGGGGGGGGGGGGGGGGGGGGGGGGGGGGGGFGGFGGGGGGGGGGGGGGGGGGCFEFGGEDGFGFGFDGGGGGGGGGGGGGGGGFGGGGGGGGGGGGGGGGGGGGDGGGGDGGGEEFGFGGGGGGGGGGGGGGGGGGF?EEGGDDGGCFCGGDGDE3C7CGGDC
@M03364:276:000000000-BLYN8:1:1101:13181:5271 1:N:0:1
ACTCCTACGGGAGGCAGCAGTAGGGAATCTTCCGCAATGGGCGAAAGCCTGACGGAGCAACGCCGCGTGAGTGATGAAGGGTTTCGGCTCGTAAAACTCTGTTATTAGGGAAGAACAAATGTGTAAGTAACTGTGCACGTCTTGACGGTACCTAATCAGAAAGCCACGGCTAACTACGTGCCAGCAGCCGCGGTAATACGTAGGTGGCAAGCGTTATCCGGAATTATTGGGCGTAAAGCGCGCG
+
GGGGGGGGGGGGGGGGGGGGGGGGGGGGGGGFFGGGGGGGGGGGGGGGGGGGGGGGGGGGGGGGGGGGGGGGGGGGGGGGGGGGGGGGGGGGGGGGGGGGGGGFGGGGGGGGGGGGGGGGGGGGGGGGGGGGGGGGGGGGGGGGCGGGGGGGGGGGGFGGGGGFFGGGGGGDFGGFGGGGGGGGFGGGGGGGGGDGGGGGGGGGGGGFGGGGGGGGGFCEGEGGGGGGGGGFDCGCFGGGGGGD
@M03364:276:000000000-BLYN8:1:1101:8993:5275 1:N:0:1
ACTCCTACGGGAGGCAGCAGTAGGGAATCTTCCACAATGGGCGCAAGCCTGATGGAGCAACGCCGCGTGTGTGATGAAGGGTTTCGGCTCGTAAAACACTGTTATAAGAGAAGAACGGCACTGAGAGTAACTGTTCAGTGTGTGACGGTATCTTACCAGAAAGGAACGGCTAAATACGTGCCAGCAGCCGCGGTAATACGTATGTTCCAAGCGTTATCCGGATTTATTGGGCGTAAAGCGAGCG
+
GGGFGGGGGGGGGGGGGGGGGGGGGGGGGGGGGGGGGGGGGGGGGDGGGGGGGGGGGGFGGGGGDGGGGGGGGGGGGGGGGGGGGGGGGGGGGGFFGGCFGGGGGGGGCEGGGG?FGGGGCGFFGGGGGGGGGGGGGGGGGGGG,FEGGGGGGGDGGGGGGGDGGGGGGGGGGGFGGGGGGFGDFD6FGGGGGGGGGGGGFGGFCBBB9FF=EEGGF::EG=CE9CGG?FFGGGEEFFGDDGG7
@M03364:276:000000000-BLYN8:1:1101:23056:5288 1:N:0:1
ACTCCTACGGGAGGCAGCAGTAGGGAATCTTCCGCAATGGGCGAAAGCCTGACGGAGCAACGCCGCGTGAGTGATGAAGGGTTTCGGCTCGTAAAACTCTGTTATTAGGGAAGAACAAATGTGTAAGTAACTGTGCACGTCTTGACGGTACCTAATCAGAAAGCCACGGCTAACTACGTGCCAGCAGCCGCGGTAATACGTAGGTGGCAAGCGTTGTCCGGATTTATTGGGCGTAAAGCGAGCG
+
GGGGGGGGGGGDEGGGGGGGGGGGGGGGGGGGGGGGGGGGGGGGGGGGGGGGGGGGGGGGGGGGGGGGGGGGGGGGGGGGGGGGGGGGGGGGGFGGGGGGGGGGGGGGGGFGEGGGGGGGGGGC9AFGGGFGGGGFGGGFGGGGGGDGEFGGGGGGGGGGGGGGGGGGGGFEGGGGGGGGGGGGGGFFGGGEGGEEGGGGFFFGGGGGGGGGGGGGGFGGGGCECEFGCGFGD57EGG>CDGGD
@M03364:276:000000000-BLYN8:1:1101:12466:5306 1:N:0:1
ACTCCTACGGGAGGCAGCAGTAGGGAATCTTCGGCAATGGACGAAAGTCTGACCGAGCAACGCCGCGTGAGTGAAGAAGGTTTTCGGATCGTAAAACTCTGTTGGTAGAGAAGAACGTTGGTGAGAGTGGAAAGCTCATCAAGTGACGGTAACTACCCAGAAAGGGACGGCTAACTACGTGCCAGCAGCCGCGGTAATACGTAGGTCCCGAGCGTTGTCCGGATTTATTGGGCGTAAAGCGAGC
+
GGGGGGGGGGGGGGGGGGGGGFGGGGGGGGGGGGGGGGGGFGGGDGGFFGGGA@FDGGGGGGGGGGGFGCFGGGFFGGGGGFGGFGGGGGGGGGGFGGGGGGGFFGGGDFG?EGGGGGGGFFGGDDFGGGGFGGGG8DGCFFFFGGGGGGGGGGGGFGGGDCGFGCFFGGGGGGGGGGGGGGFCFDDFGDGGGGECEGGGGGGGGGCGFEEE=EEEGGGGGGGGEFCFGFCFDDG5CFGDDC5)
@M03364:276:000000000-BLYN8:1:1101:24671:5315 1:N:0:1
ACTCCTACGGGAGGCAGCAGTGGGGAATTTTGGACAATGGGCGCAAGCCTGATCCAGCTATTCCGCGTGTGGGATGACGGCCCTCGGGTTGTAAACCACTTTAGTAGAGAACGAAAAGGAGCTATCGAATAAATAGCTCTGCTGACGGTACTCTAAGAATAAGCACCGGCTAACTACGTGCCAGCAGCCGCGGTAATACGTAGGGTGCGAGCGTTAATCGGAATTACTGGGCGTAAAGGGTGTG
+
GGGGGGGGGGGGGGGGGGGGGGGGGDGGGGGGGGGGGGGFCGGGGGCGGGGGGGEFGGGGGFFFGCCFCFGDGGG7EFGGGGGGGEECFGEGGCFGGGGGGGGFFGGGEGEFG?@FGG7EFGGGGGGCEGGE?EAFGEFGFGGFFFDGGFGGGCFGGGGGDF,@F7F:FE@FC7;EFEFFGGFGCCGGGGGGGGGGFGGGGCEECFGGDCEDGGCEGGGGGGGGEFGCCCFDG):CDFF35<5/
@M03364:276:000000000-BLYN8:1:1101:4290:5324 1:N:0:1
ACTCCTACGGGAGGCAGCAGTAGGGAATCTTCGGCAATGGACGAAAGTCTGACCGAGCAACGCCGCGTGAGTGAAGAAGGTTTTCGGATCGTAAAACTCTGTTGGTAGAGAAGAACGTTGGTGAGAGTGGAAAGCTCATCAAGTGACGGTAACTACCCAGAAAGGGACGGCTAACTACGTGCCAGCAGCCGCGGTAATACGTAGGTCCCGAGCGTTGTCCGGATTTATTGGGCGTAAAGCGAGC
+
GGGGGGGGGGGGGDGGGGGGGGGCGGGGGGGFFGGGGGGGDGGGGGGFFGGGGE@FCEEGFFCGEED>FEGGGGGGGGGGFFGGGGGGCGFFFGGGGFGGGGDFGECF<FGGGGGFFBDGFGFGGFGEFEFGGGGGFCDEFFGGGGGGG7FCGAFG7FFCGGF@FEGGGGG7CFGFGGGGGG>,BBBCF>:CGE5*;+<CF9CCDFFGGDDEGGGDEEFDEGEG*AFGFFGGGG5ED5CC3<D)
@M03364:276:000000000-BLYN8:1:1101:5968:5339 1:N:0:1
ACTCCTACGGGAGGCAGCAGTGGGGAATATTGCACAATGGGCGCAAGCCTGATGCAGCCATGCCGCGTGTATGAAGAAGGCCTTCGGGTTGTAAAGTACTTTCAGCGGGGAGGAAGGGAGTAAGGTTAATAACCTTATTCATTGACGTTACCCGCAGAAGAAGCACCGGCTAACTCCGTGCCAGCAGCCGCGGTAATACGGAGGGTGCAAGCGTTAATCGGAATTACTGGGCGTAAAGCGCACG
+
GGGGGGGGGGGGGGGGGGGGGGGGGGGGGGGGGGGGGGGGGGGGGGGGGGGGGGGGGGGGGGGGGGGGGGGGGGGGGGGGGGGGGGGGGGGGGG?FGFGGGGGGGGGGGGGG7FFFFFGGGGGGG>FADGGGGGGGGGFGGGGFGGGGGGGGGGGEGGGGGCGGGGGGGGGGGGGGGGGGGGCDGFGGGGGGGGGGGFGGGGGGGGGGCFG=EGGGGGGGGGCEGGDGGGDFDGEGGFFGDDG5
@M03364:276:000000000-BLYN8:1:1101:14314:5342 1:N:0:1
ACTCCTACGGGAGGCAGCAGTAGGGAATCTTCCACAATGGACGAAAGTCTGATGGAGCAACGCCGCGTGAGTGAAGAAGGTTTTCGGATCGTAAAACTCTGTTGTTGGAGAAGAACGTATTTGATAGTAACTGATCAGGTAGTGACGGTATCCAACCAGAAAGCCACGGCTAACTACGTGCCAGCAGCCGCGGTAATACGTAGGTGGCAAGCGTTGTCCGGATTTATTGGGCGTAAAGCGAGCG
+
GGGFGGGGGGGGGGGGGGGGGGGGGGGGGGGGGGGGGGGGGGGGGGGGGGGGGGGGGGGGGGGGGGGCCFGGGGGGGGGGGGGGGGGGGGGGFGGGGGFGGGGGGGGGCFGGGFGGGGGGGGGCGFGGGGGGGGGGGGGGGGGGFGGGGGGDFFGFGGGGGGGGFGGGGGGGFGGGGGGFGDGGGGGGGGEGGGGGGGGGGFGGGGGGGGGFGEGGGGGGGGGGGDCEGGGFGGGGGGDGGGGD
@M03364:276:000000000-BLYN8:1:1101:15645:5352 1:N:0:1
ACTCCTACGGGAGGCAGCAGTGGGGAATATTGCACAATGGGCGCAAGCCTGATGCAGCCATGCCGCGTGTGTGAAGAAGGCCTTCGGGTTGTAAAGCACTTTCAGCGAGGAGGAAGGTGGTGAACTTAATACGTTCATCAATTGACGTTACTCGCAGAAGAAGCACCGGCTAACTCCGTGCCAGCAGCCGCGGTAATACGGAGGGTGCAAGCGTTAATCGGAATTACTGGGCGTAAAGCGCACG
+
GGGGGGGGGDGGGGGGGGGGGGGGGGGGGGGGGGGGGGGGGGGGGGGGGGGGGGGGGGGGGGGGGGGFGGGGGFGGDGGGGGGGGGGGGGGGGGGGFGGGGGGGGGGGGGCFGCFGGFGGGGGGGGGGGGGGGGGFGGGFGGGGGGGGFFGGFGGEECEGGGGGGGGE7FEGGGGGGGGGGGFD>FGG@ECGGGGGGGGGGCGGGEGGGGGGGGGGFGGGGGGGGF7FGF555CECFGFDCDGC
@M03364:276:000000000-BLYN8:1:1101:8838:5376 1:N:0:1
ACTCCTACGGGAGGCAGCAGTGGGGAATATTGCACAATGGGCGCAAGCCTGATGCAGCCATGCCGCGTGTATGAAGAAGGCCTTCGGGTTGTAAAGTACTTTCAGCGGGGAGGAAGGGAGTAAGGTTAATAACCTTATTCATTGACGTTACCCGCAGAAGAAGCACCGGCTAACTCCGTGCCAGCAGCCGCGGTAATACGGAGGGTGCAAGCGTTAATCGGAATTACTGGGCGTAAAGCGCACG
+
GGGGGGFGGGGGGGGGGGGGGGGGGGGGGGGGGGGGGGGGGGGGGGGGGGGGGGGGGGGGGGGGGGGGGGGGGGGGGGGGGGGGGGGGGGGGGGGGGGGGGGGGGGGDGGCGGGGGGG,BF<<FFGGGGGGCEGGGGG9@FFFFGGGGGGGGGGGGGGGGGGGGGGGGGGGGGGGGGGGFGGGGGGGGGCGGGGGGGFGGGEGGE?>CGGGGGG8CCECFDEGFGG?++<*:DDEGGGFDDGG<
@M03364:276:000000000-BLYN8:1:1101:14684:5383 1:N:0:1
ACTCCTACGGGAGGCAGCAGTAGGGAATCTTCCGCAATGGGCGAAAGCCTGACGGAGCAACGCCGCGTGAGTGATGAAGGGTTTCGGCTCGTAAAACTCTGTTATTAGGGAAGAACAAATGTGTAAGTAACTGTGCACGTCTTGACGGTACCTAATCAGAAAGCCACGGCTAACTACGTGCCAGCAGCCGCGGTAATACGTAGGTGGCAAGCGTTATCCGGAATTATTGGGCGTAAAGCGCGCG
+
GGGGGGGGGGGGGGGGGGGGGGGGGGGGGGGGGGGGGGGGGGGGGGGGGGGGGGGGGGGGGGGGGGGGGFGFGGGGGFGGGGGGGGGDFFFGGGGGGGGGGGGFGGGGGGGGGGGGGGGGGCCFCDGGFGGGGGGGGGGGFGGGGGEEGCCFGFGGGGGGGGGGGGGGG>FFGGGGGDGG7EFFGGGGGGGEGGGGGGGGGCFGGGGGCFCFGGGGGGFGGA:*<CEGGGGGGGG*9>>DDGDD
@M03364:276:000000000-BLYN8:1:1101:16026:5407 1:N:0:1
ACTCCTACGGGAGGCAGCAGTAGGGAATCTTCCGCAATGGACGAAAGTCTGACGGAGCAACGCCGCGTGTGTGAAGAAGGTTTTCGGATCGTAAAGCACTGTTGTTAGAGAAGAACAAGGATAAGAGTCACTGCTTGTCCCTTGACGGTATCTAACCAGAAAGCCACGGCTAACTACGTGCCAGCAGCCGCGGTAATACGTAGGTGGCATGCGTTGTCCGGAATTATTGGGCGTAAAGCGCGCG
+
GGGGGGGGGGGGGGGGGGGGGGGGGGGGGGGGGGGGGGGGGGGGGGGGGGGGGGGGGGGGGGGGGGGGGGGGGGGGGGGGGGGGGGGGGGGGGGGGGGGGGGGGGGGGGGGGGGGGGGGGGGGGGGGGGGGGGGGGGGFGGGGGGGGGGGGGGGFFGGGGGGGGGGGGGGGGGGGGGGGGGGGGGGGGGGGGGGEGGGGGGGGDGGGGG+CFGGGGGFGGGEEGGFFGGGGGGGGGGGGGDGGC
@M03364:276:000000000-BLYN8:1:1101:10499:5419 1:N:0:1
ACTCCTACGGGAGGCAGCAGTAGGGAATCTTCCGCAATGGACGAAAGTCTGACGGAGCAACGCCGCGTGAGTGAAGAAGGTTTTCGGATCGTAAAGCTCTGTTGTTAGGGAAGAATAGTGATAAGAGTAACTGATTATCATGTGACGGTACCTAACCAGAAAGCCACGGCTAACTACGTGCCAGCAGCCGCGGTAATACGTAGGTGGCAAGCGTTGTCCGGAATTATTGGGCGTAAAGCGCGCG
+
GGGGGGGGGGGGGGGGGEFGGAFGGGGGGGGDFGGEGDGGGGGGECF<FECGFFFGGGFGFGEGGGGGGGGGGGGGFGFGFFFGGDGGGFGGGFGCFFFFGGFGEEGGGGFCFFGFGGGGFFGGFCFFGGGGGGGGGGGGFGGGGFGGGFGGFEFFFFGGGGEGCGGGEGG7CEFFFGGFCFGGGGFGGGGDEEEGGFCCC9FGGGGFGGGGGEGCC9CEE8CGEFGEFDFCDGEGGGGGGGG3
@M03364:276:000000000-BLYN8:1:1101:6097:5459 1:N:0:1
ACTCCTACGGGAGGCAGCAGTAGGGAATCTTCGGCAATGGACGAAAGTCTGACCGAGCAACGCCGCGTGAGTGAAGAAGGTTTTCGGATCGTAAAACTCTGTTGGTAGAGAAGAACGTTGGTGAGAGTGGAAAGCTCATCAAGTGACGGTAACTACCCAGAAAGGGACGGCTAACTACGTGCCAGCAGCCGCGGTAATACGTAGGTCCCGAGCGTTGTCCGGATTTATTGGGCGTAAAGCGAGC
+
GGGGGGGGGGGGGGGGGGGGFGGGGGGGGGGGGGGGGGGGGGGGGGGGGGGGGGGGGGGGGGGGGGGGGGGGGGGGGGGGGGGFGCGGGEGGGGGGGGGGGGGGGGGGGGGGFFGGGGGGGGEGGFGFGGGGGGGGGCGFGGGGGGGGGGGGGGGGGGFFG7FCGGGGGGGGGFCGGGGGGGFGGGGGGGGGGGGGGGCCGECCGGGGGGGGGGGGGGGGGGEG=EFGE7<5CDEGGFFGGGG5
@M03364:276:000000000-BLYN8:1:1101:14907:5459 1:N:0:1
ACTCCTACGGGAGGCAGCAGTAGGGAATCTTCCACAATGGGCGCAAGCCTGATGGAGCAACGCCGCGTGTGTGATGAAGGGTTTCGGCTCGTAAAACACTGTTATAAGAGAAGAACGGCACTGAGAGTAACTGTTCAGTGTGTGACGGTATCTTACCAGAAAGGAACGGCTAAATACGTGCCAGCAGCCGCGGTAATACGTATGTTCCAAGCGTTATCCGGATTTATTGGGCGTAAAGCGAGCG
+
GGGGGGGGGGGGGGGGGGGGGGGGGGGGGGGGGGGGGGGGGGGGGGGGGGGGGGGGGGGGGGGGGGGGGGGGGGGGGGGGGGGGGGGGGGGGGFGFGGGGGGGGGGGGGGGGGGGGGGGGGGGGGGFFFGGGGGGFGGGGFGGGGGG7CFDGFGGGDGGDGGGGGGGGGGGGGGGGGFCFGGGGC7FGGGGGGGGGGGFGGGGGGGGFGGGFGGGGGCFGGEEGGGGGGGGFCDEGCFGGCCG<
@M03364:276:000000000-BLYN8:1:1101:19005:5467 1:N:0:1
ACTCCTACGGGAGGCAGCAGTAGGGAATCTTCCACAATGGGCGCAAGCCTGATGGAGCAACGCCGCGTGTGTGATGAAGGGTTTCGGCTCGTAAAACACTGTTATAAGAGAAGAACGGCACTGAGAGTAACTGTTCAGTGTGTGACGGTATCTTACCAGAAAGGAACGGCTAAATACGTGCCAGCAGCCGCGGTAATACGTATGTTCCAAGCGTTATCCGGATTTATTGGGCGTAAAGCGAGCG
+
GGGGGGGGGGGEGGGGGGGGGGGGGGGGGGGGGGGGGGGGGGGGGGGGGGGGGGGGGGGGGGGGGGGGGGGGGGGGGGGGGGGGGGGGGGGGGGGGGGGGGGGGGFGGFGGGGGGGGGGGGGGGGDGGFGGGGGGGGGGGGGGGGGGGGGGGGGGGGGGGGGGGGGGGGGGGGGGGGGGGGGGGCFGGGGGGGGGGGGGGGGGGGGGGGGGGGGGGGGGGGDGGGGGGGGGGGGGCFGGDGGGG
@M03364:276:000000000-BLYN8:1:1101:24570:5498 1:N:0:1
ACTCCTACGGGAGGCAGCAGTAGGGAATCTTCCGCAATGGGCGAAAGCCTGACGGAGCAACGCCGCGTGAGTGATGAAGGGTTTCGGCTCGTAAAACTCTGTTATTAGGGAAGAACAAATGTGTAAGTAACTGTGCACGTCTTGACGGTACCTAATAAGAAAGCCACGGCTAACTACGTGCCAGCAGCCGCGGTAATACGTAGGTGGCAAGCGTTATCCGGAATTATTGGGCGTAAAGCGCACG
+
GGGGGGGGGGGGGGGGGGGGGGGGGGGGGGGGGGGGGGGGGGGGGGGGGGGGGGGGGGGGGGGGGGGGGGGGGGGGGGGGGGGGGGEFGGGGGGGGGGGGGGGGGCGGGGGGGGGGGCEFGGGGGGCFGGGGFF=FGGGGGGGGAFEFGGGGGFGFFFGGGGGGFFGDGGGCFGGGGGGGGGGGGGGGGGGGGGGDGGFGGFDEGDGGGGGGD8EEFGGEGEEF?FGG?CFEGD=CC7FGGC)9
@M03364:276:000000000-BLYN8:1:1101:4432:5504 1:N:0:1
ACTCCTACGGGAGGCAGCAGTAGGGAATCTTCCACAATGGGCGCAAGCCTGATGGAGCAACGCCGCGTGTGTGATGAAGGGTTTCGGCTCGTAAAACACTGTTATAAGAGAAGAACGGCACTGAGAGTAACTGTTCAGTGTGTGACGGTATCTTACCAGAAAGGAACGGCTAAATACGTGCCAGCAGCCGCGGTAATACGTATGTTCCAAGCGTTATCCGGATTTATTGGGCGTAAAGCGAGCG
+
GGGFDGGGGGGGGCFGGGGGGGGGGGGGGGGGGGGGGGGGGGGGGGGGGGGGGGGGGGGGGGGGGGGGGGGGGGGGGGGFGGGGGGGGGGGGGGGGGGGFGGGGGGDFCGDFCFGGGE>FFCFFGGGGFGGGGGGGGGGGGGGGGGGGGDFGGGGFGGGFGFGCFGFGGGGGGGGGGGGGGGGGGGGGGGGGGGGGGGGGGGGGGGGGGGFGGEEGGFFEGGDGFDFGGGGFDDGGFFCCGGGD
@M03364:276:000000000-BLYN8:1:1101:10256:5510 1:N:0:1
ACTCCTACGGGAGGCAGCAGTAGGGAATCTTCGGCAATGGACGAAAGTCTGGCCGAGCAACGCCGCGTGAGTGAAGAAGGTTTTCGGATCGTAAAACTCTGTTGGTAGAGAAGAACGTTGGTGAGAGTGGAAAGCTCATCAAGTGACGGTAACTACCCAGAAAGGGACGGCTAACTACGTGCCAGCAGCCGCGGTAATACGTAGGTCCCGAGCGTTGTCCGGATTTATTGGGCGTAAAGCGAGC
+
GGGGGGGGGGGGGGGGGGGGGGGGGGGGGGGGGGGGGGGGGGGGGGGGGGG,C<FCCGDGGGGGGGGGGGGGGGFGGGGGEGGGGGGGGGGGGGGFFGGGGGGGGGGGGGGGGGGGGGFGGGGGGFFGGGGGGGGGGGGGGGGGGGGGGGGGFGFGGFGFGGGGGGDGGGGGGGGGGGGGFGGGGGGGGGGGGGE@CECFFGGGGGGGGGGEGGE=EGGFEGG5C+0<?FGGFDGDGGGGGGG3
@M03364:276:000000000-BLYN8:1:1101:24033:5514 1:N:0:1
ACTCCTACGGGAGGCAGCAGTGGGGAATATTGCACAATGGGCGCAAGCCCGGTGCAGCCATGCCGCGTGTATGAAGAAGGCCTTCGGGTTGCAAAGTACTTTCAGCTAGGAGGAAGCGAGTAAGGTTAATAACCTTATTCATTGACGTTACCCGCCGAAGAAGCACCGTCTAACTCCGTGCCAGCAGCCGCGTGAACACGGAGGGTGCTAGCGTTAATGGGAAGTACTGCGCGGAATGCGCACC
+
E-:CCCCF777766@B7CCD@@E8C,;,,,CFF<CFCC<8@FG7FFGG7,@+8F@F6<FCC<DGEE:67,,C,,CECCC8AE<,CFFDFB7,5CD8?,E?,<,CFF,,,B5F++,?,@BCF,,,,:,8,8,A5AA9,?F,C,,=FG:+:,@,3@C+33*@FF,7@FC72>,>99?EGG@FGC@FCC6B@**=8*3;+59CGE8@713*+3:8:/8;=9+00;+*+3<9C+1*1)*2*2:CGGD)
@M03364:276:000000000-BLYN8:1:1101:11436:5552 1:N:0:1
ACTCCTACGGGAGGCAGCAGTAGGGAATCTTCCGCAATGGACGAAAGTCTGACGGAGCAACGCCGCGTGTGTGAAGAAGGTTTTCGGATCGTAAAGCACTGTTGTTAGAGAAGAACAAGGATAAGAGTCACTGCTTGTCCCTTGACGGTATCTAACCAGAAAGCCACGGCTAACTACGTGCCAGCAGCCGCGGTAATACGTAGGTCCCGAGCGTTGTCCGGATTTATTGGGCGTAAAGCGAGCG
+
GGGGGGGGGGGGGGGGGGGGGGGGGGGGGGGGGGGGGGGGGGGGGGGGGGGGGGGGGGGGGGGGGGGGGGGGGFGGGGGGGGGGGGGGGGGGGGGGGGGGGGGGGGGGGGGGGGGGGGGGGGGGGFGGGGGGGGGGGGGGGGGGGGGGGGGGGGGGGGGGGGGGGGGGGGGGGGGGGGGGFGGGGGGGGGGGGGGGGGGGGCFGGGGFGGGGGGGGGGGGGE=E69FG9EGGGGGECGGGGGDC
@M03364:276:000000000-BLYN8:1:1101:16066:5558 1:N:0:1
ACTCCTACGGGAGGCAGCAGTGGGGAATATTGCACAATGGGCGCAAGCCTGATGCAGCCATGCCGCGTGTATGAAGAAGGCCTTCGGGTTGTAAAGTACTTTCAGCGGGGAGGAAGGGAGTAAGGTTAATAACCTTATTCATTGACGTTACCCGCAGAAGAAGCACCGGCTAACTCCGTGCCAGCAGCCGCGGTAATACGGAGGGTGCACGCGTTAATCGGAATTACTGGGCGTAAAGCGCACG
+
FGGGFGEFEGGGGGGGGCGFGGGCE;FDDFGGGGGGCFFGFGGGGGGGGGGGGGGFGGG<FGEDF7=@FFFFGFDFG8EFFFGGGGGEGEGGGGCFGGGGGGGBFGGC7C@FDC<FFDFCFDGFGGGAFGFGGFFC9=F@9A7FCGGGGGEGGGGDFCFFGGGGG:FFFGG@FFGG,*=FGG?FGFGGGEGGGG>EG9CGG>EG>EGGG+8=EG=E7FFGG58FFGC<CF5*9CECFGFGGDG5
@M03364:276:000000000-BLYN8:1:1101:12261:5560 1:N:0:1
ACTCCTACGGGAGGCAGCAGTGGGGAATATTGCACAATGGGCGCAAGCCTGATGCAGCCATGCCGCGTGTGTGAAGAAGGCCTTCGGGTTGTAAAGCACTTTCAGCGAGGAGGAAGGTGGTGAGCTTAATACGCTCATCAATTGACGTTACTCGCAGAAGAAGCACCGGCTAACTCCGTGCCAGCAGCCGCGGTAATACGGAGGGTGCAAGCGTTAATCGGAATTACTGGGCGTAAAGCGCACG
+
GGGGGGFFFGGGGGGGGGGGGGGGGFFGFGGGGGGGGGGGGGGGGGGGGGGGGGGGGCFGGGGGGGGGGGGGGGGGGGGGGGGGGGGGGGGGGGGFGGGFGGFFFFGFEFFGDFFFGGGGGFCGGGGGGGGGGGGGGGGGGFCDFGGGGGGGFFECFGGGFGGGGGGGGGFCGFGFGDGGGGGGCCCDFGDEGGGGGGGGGGGGGG58FFGGGEDCFGGGGEEGGGFGGGGFGGE5CCFGDGD<
@M03364:276:000000000-BLYN8:1:1101:16468:5613 1:N:0:1
ACTCCTACGGGAGGCAGCAGTGGGGAATATTGCACAATGGGCGCAAGCCTGATGCAGCCATGCCGCGTGTGTGAAGAAGGCCTTCGGGTTGTAAAGCACTTTCAGCGAGGAGGAAGGTGGTGAACTTAATACGTTCATCAATTGACGTTACTCGCAGAAGAAGCACCGGCTAACTCCGTGCCAGCAGCCGCGGTAATACGGAGGGTGCAAGCGTTAATCGGAATTACTGGGCGTAAAGCGCACG
+
FGG9FFGGGGGCFEGCFGEGGGGGGG7EEGGGGGGGGGCGGGGGEEGGGGGGGGGFGGGGGGGFGGGGFGGGGGDGGGDF8EFGGGGGGGGGDEDEGGGGGGFGFGGFFG7FEFGFGGGGGG9DBFCBEFCGGGGGGGGGGGGECGC>FFGGGEGCFFGF<FGGGGGGDEGDGGG9CEGCGGGG7CFGGGGGGEDD9CFGGCEDCGGGGGGGGGGGGGGGGCCGFGGFGFCFDDEGGGGGGCD5
@M03364:276:000000000-BLYN8:1:1101:6837:5615 1:N:0:1
ACTCCTACGGGAGGCAGCAGTGGGGAATATTGGACAATGGGGGAAACCCTGATCCAGCGACGCCGCGTGTGTGAAGAAGGCCTGCGGGTTGTAAAGCACTTTTAGTGGGGATGAAATGTGCAGGGCTAACACCTCTGCATTTTGACCTAACCCACAGAAAAAGCACCGGCTAACTCTGTGCCAGCAGCCGCGGTAATACAGAGGGTGCAAGCGTTAATCGGAATTACTGGGCGTAAAGCGTGCG
+
GGGGGGGGGGGGGGGGGGGGGGGGGGGGGGGGFGGGGGGGGGGGGGGFGGGGGGGGGGGGGGGGGGGFGFFGGGGGGGGGFGGGGGGGGGGGGCEEFBF8FGFGGFGFDE7:FGEF<<@9FFCFGGGFGFFFGGGGGGGGAFGGGGGGGGGFFGGGGGGGGGGGGGGGCEEEEFEGFGGGGFGGGFGGCEGGC:BEDFFGFGGGGGGGGGGGGGG5FFFGGGCEGGGGGGGGGGDGDGFDGGGD
@M03364:276:000000000-BLYN8:1:1101:13658:5627 1:N:0:1
ACTCCTACGGGAGGCAGCAGTAGGGAATCTTCGGCAATGGACGAAAGTCTGACCGAGCAACGCCGCGTGAGTGAAGAAGGTTTTCGGATCGTAAAACTCTGTTGTTAGAGAAGAACAAGGACGTTAGTAACTGAACGTCCCCTGACGGTATCTAACCAGAAAGCCACGGCTAACTACGTGCCAGCAGCCGCGGTAATACGTAGGTGGCAAGCGTTGTCCGGATTTATTGGGCGTAAAGCGAGCG
+
GGGGGGGGGGGGGGGGGGGGFFGGGGGGGGGDGGGGGGGGGGGEEFFGGGGGCDFGGGGGGGGGGGGGGFGFGGGGGGGGGFGGGGGGGGGFGGGGGGGGGGGGGGGGFGGGGB<FGGGGFGGFFGGGGGGGGGFGGGGGGGGGGGGGGGFGGGGFFGGCGGGFG,>FGCGGGG>EFCEGGGGGGGGGGGGGGGDEFF9CFFEEFGGGGGGGDG5CEFGGGGGGGGGGGGFCCDGECGGGGGGC
@M03364:276:000000000-BLYN8:1:1101:13177:5635 1:N:0:1
ACTCCTACGGGAGGCAGCAGTGGGGAATATTGCACAATGGGCGCAAGCCTGATGCAGCCATGCCGCGTGTATGAAGAAGGCCTTCGGGTTGTAAAGTACTTTCAGCGGGGAGGAAGGGAGTAAGGTTAATAACCTTATTCATTGACGTTACCCGCAGAAGAAGCACCGGCTAACTCCGTGCCAGCAGCCGCGGTAATACGGAGGGTGCAAGCGTTAATCGGAATTACTGGGCGTAAAGCGCACG
+
GGGGGGGGGGGGGGGGGGGGGGGGGDGGGGGGGGGGGGGGGGGGGGGGGGGGGGGGGDGGGGGGGGGGDCFGGFFDFGGGFFGGGGGGGGGGGGGGGGGGGGGCGGGGGGFFGGGGGG,BFDFGGFGGGGGGGFFGGGGGGGGGGGGFGGCFFEGGGGGGGGGGFGGEGGGGGGG9C@FGGCGGGGGGCGGECGG>FGGGGGGGGGGGGFCGGGGGGGGGGGGGGFEFGCGGG):=CC*>C<3>
@M03364:276:000000000-BLYN8:1:1101:12760:5641 1:N:0:1
ACTCCTACGGGAGGCAGCAGTGGGGAATATTGCACAATGGGCGGAAGCCTGATGCAGCGACGCCGCGTGGGGGATGACGGCCTTCGGGTTGTAAACCTCTTTCACCAAGGACGAAGCGGGAGTGACGGTACTTGGGGAAGAAGCACCGGCTAACTACGTGCCAGCAGCCGCGGTAATACGTAGGGTGCGAGCGTTGTCCGGAATTATTGGGCGTAAAGAGCTCGTAGGCGGCTCGTTGCGTCT
+
GGGFGGGGGGGGGGGGGGGGGGGGGGGGGGGGGCFGGGGGGGGGGGGGGGGGGGGGFFGGGGGGGGGGGGGGGGGGGGGGGGGGGGGGGGGGGGGFGFGGGGGGGGGFGGGGGGGGGGGGGGGGEGFGEGGGGGGGGFDG>FGGGGGGGGGGGGGFGGGG@FGGGCGGGGGGGGGGG?EGGGGGGGGGGCC*:E8?ECEEGC5FGFEFGFFCEGGGFGGGGGGGGGGGGGEECDGGFDGGGGG
@M03364:276:000000000-BLYN8:1:1101:26675:5661 1:N:0:1
ACTCATAAAAAAGGAAGAAGGAGGGAAGAGGGGAAAAGGGGAGAAAGCAGGAGGGAGAAAGGGCGCGGGGGTGAGGAAGGGGGGCGGACCGGAAAACACGGTGAGAAGAGAAGAACGGCACTGAGAGTAACTGGTCAGTGTGGGACGGTATCTTACCAGAAAGGAACGGCTAAATACGGGCCAGCAGCCGCGGTAATACGTAGGTGGCAAGCGTTGTCCGGAATTATTGGGCGTAAAGCGCGCG
+
;=CE66,6---68;6-<6-@6,@;@;886;6,++,,,;6:@6@6,,@<,9<78:77:,6C,,,86@F++4+@:D,,BB@7@3:*:<7**18/**1,2*;**;*8/<<,,;@E6FC885*888FGGC8C799:C,<FFFG7<9*5*88EGGGGGGF?FFE@FG8*A88EEGDEF?FFGC**:>E8CFE68*/**:*2<<@*2:CCC@**;AFGGGGGGFGGGGEGGF+:FGGGGGGCGGGGGDDD
@M03364:276:000000000-BLYN8:1:1101:16975:5699 1:N:0:1
ACTCCTACGGGAGGCAGCAGTGGGGAATATTGCACAATGGGCGCAAGCCTGATGCAGCCATGCCGCGTGTATGAAGAAGGCCTTCGGGTTGTAAAGTACTTTCAGCGGGGAGGAAGGGAGTAAGGTTAATAACCTTATTCATTGACGTTACCCGCAGAAGAAGCACCGGCTAACTCCGTGCCAGCAGCCGCGGTAATACGGAGGGTGCAAGCGTTAATCGGAATTACTGGGCGTAAAGCGCACG
+
GGGGGGGGGGGGGGGGGGGGGGGGGGGGGGGGGGGGGGGGGGGGGGGGGGGGGGGGGGGGGGGGGGGGGGGGGGGGGGGGGGGGGGGGGGGGFGGGGGGGGGGFGGGGGGGGGGGGGGFGGGGGGGGGGGGGGGGGGGGGGGGGGGGGGGGGGGGGGGGGGGGGGGGGGGGGCGGGGEGGGGGGGGGGGGGGGGGGGGGGGEGGGGGGGGGGGGGGGGGGGEGGGFCFGGGGGGGD3>CDGGGD
@M03364:276:000000000-BLYN8:1:1101:7038:5714 1:N:0:1
ACTCCTACGGGAGGCAGCAGTAGGGAATCTTCCGCAATGGACGAAAGTCTGACGGAGCAACGCCGCGTGTGTGAAGAAGGTTTTCGGATCGTAAAGCACTGTTGTTGGAGAAGAACAAGGATAAGAGTCACTGCTTGTCCCTTGACGGTATCTAACCAGAATGCCACGGCTAACTACGTGCCAGCAGCCGCGGTAATACGTAGGTGGCAAGCGTTGTCCGGAATTATTGGGCGTAAAGCGCGCG
+
GGGGGGGGGGGGGGGGGGGGGGGGGGGGGGGGGGGGGGGGGGGGGFGFFGGGCFGGGGGGGGGGGGGGGGGGGGGGGGGGEGGGGGGEGGGGGGGGGGGGGGFGGGGGGGGGGGGGGFGGGCFGGGGGGGGGGGGGGGACEFGGGGGGFGGGGGGGFG?FFGGGGFGGGGGDGGGGG7FGGGGGGGGGGGGGGGGGGGGGGGGGGGGG6@C=8CEGGGGG=C5>FGFFGGFGGGGGGFGGGGG7
@M03364:276:000000000-BLYN8:1:1101:24348:5720 1:N:0:1
ACTCCTACGGGAGGCAGCAGTGGGGAATATTGCACAATGGGCGCAAGCCTGATGCAGCCATGCCGCGTGTGTGAAGAAGGCCTTCGGGTTGTAAAGTACTTTCAGCGGGGAGGAAGGGAGTAAGGTTAATAACCTTATTCCTTGACGTTACCTGCAGAAGAAGCACCGGCTAACTCCGTGCCAGCAGCCGCGGTAATACGGAGGGTGCAAGCGTTAATCGGAATTACTGGGCGTAAAGCGCACG
+
FFGGGGGGGGGGGGGGGGGGEFGGGG7F9FGE9,FGGGFFFGG7FGEFGGGG@F<EFGEG,EFGGGGGD?,CFFGGGGGFFEFGGGGCFGGGGEFG,,BFGF,5,,+6+:7@CFC==+,8B,CD,DF,EB<C>8D,@@=<,:@FDGGECGGG,33,D;DA:FFGC,DGGFEGCCECGCFGGGGCEGG7=8CEGE>7CCGG>C>C**1ACEFFGGGC5CFAC=CGD++37+AFDGC53*:<CDD)
@M03364:276:000000000-BLYN8:1:1101:7029:5754 1:N:0:1
ACTCCTACGGGAGGCAGCAGTGGGGAATATTGCACAATGGGCGCAAGCCTGATGCAGCCATGCCGCGTGTATGAAGAAGGCCTTCGGGTTGTAAAGTACTTTCAGCGGGGAGGAAGGCGATAAGGTTAATAACCTTGTCGATTGACGTTACCCGCAGAAGAAGCACCGGCTAACTCCGTGCCAGCAGCCGCGGTAATACGGAGGGTGCAAGCGTTAATCGGAATTACTGGGCGTAAAGCGCACG
+
GGGGGGGGGGGGGGGGGGGGGGGGGGGGGGGGGGGGGGGGGGGGGGGGGGGGGGGGGGGGGGGGGGGGGGGGGGGGGGGGFGGGGGGGGDGGGGGGGGGGGGGGGGGGGGEFGGGGGGGGGGGGGGGGGGGGFFGGGGGC@FFCFGGGGGGGGGGGGDFGGGGGGGGGGGGGGGGGGGGGGGGGGGGDFGGGGGGGGGGGGGGGGGGGGGGGGEGGGGGGGGGGFGFGGGGGGGGGGGGGGGG<
@M03364:276:000000000-BLYN8:1:1101:15278:5765 1:N:0:1
ACTCCTACGGGAGGCAGCAGTAGGGAATCTTCCGCAATGGGCGAAAGCCTGACGGAGCAACGCCGCGTGAGTGATGAAGGGTTTCGGCTCGTAAAACTCTGTTATTAGGGAAGAACAAATGTGTAAGTAACTGTGCACGTCTTGACGGTACCTAATCAGAAAGCCACGGCTAACTACGTGCCAGCAGCCGCGGTAATACGTAGGTGGCAAGCGTTATCCGGAATTATTGGGCGTAAAGCGCGCG
+
GGGGGGGGGGGGGGGGGGGGGGGGGGGGGGGGGGGGGGGGGGGGGGGGGGGGGGGGGGGGGGGGGGGGGGGGGGGGGGGGGGGGGGGGGGGGGGGGGGGGGGGFFGFGGGGGGGGGGGGGGGGGGGGGGGGGGGGGGGGGGGGGGGGGGGGGGGGGGGGGGGGGGGGGGEEGGGGGGGGFGGGGGGGGGGGGGGGDGGGGGGGGGGGGDGGGGEEGGEFEDEGGGGFGGFGFGGGGFGFDGGGG
@M03364:276:000000000-BLYN8:1:1101:17786:5804 1:N:0:1
ACTCCTACGGGAGGCAGCAGTAGGGAATCTTCCGCAATGGACGAAAGTCTGACGGAGCAACGCCGCGTGAGTGAAGAAGGTTTTCGGATCGTAAAGCTCTGTTGTTAGGGAAGAATAGTGATAAGAGTAACTGATTATCATGTGACGGTACCTAACCAGAAAGCCACGGCTAACTACGTGCCAGCAGCCGCGGTAATACGTAGGTGGCAAGCGTTGTCCGGAATTATTGGGCGTAAAGCGCGCG
+
GGGGGGGGGGGGGGGGGGGGGGGGGGGGGGGGGGGGDGGGGGGGGGGGGGGGGGGGGGGGGGGGGGGGGEEGGGGGFGGGGGGGGGGGGGGGGGGGGGGGEFGGGGGGGGGGGGGGGGGGGFCFGGGFGGGGGGGGGGGGGGGGGGGGGGGGFFFGGGGGGGGGGGGGDGGGGGGFGGGGGF@FGGGGGGDGGGG7FFGGGGGGGGG>F?CFEGGEECGGC*:CGGGGF+CCDG==97FDGGD7
@M03364:276:000000000-BLYN8:1:1101:18123:5807 1:N:0:1
ACTCCTACGGGAGGCAGCAGTAGGGAATCTTCGGCAATGGACGAAAGTCTGACCGAGCAACGCCGCGTGAGTGAAGAAGGTTTTCGGATCGTAAAACTCTGTTGTTAGAGAAGAACAAGGACGTTAGTAACTGAACGTCCTCTGACGGTATCTAACCAGAAAGCCACGGCTAACTACGTGCCAGCAGCCGCGGTAATACGTAGGTGGCAAGCGTTGTCCGGATTTATTGGGCGTAAAGCGAGCG
+
GGGGGGGGGGGGGGGGGGFGGGGFGGGFGGGGGGGGGGGGGGGGGGGGGGGGFGGGGGGGGGGGGGGGGGGGGGGGGGGGFFGGGGGGGGGGGGGGGGGGGGGGGGGGGGGGGGGGGGGGGGGGGGGGGGGGGGGGGGGGGGGGGGGDGGFGGGGGGGGGGGGGGGGGGGGGGGGGGGGGGFGFFFGGGGGGDGCGGGGGGGGGFCFGGGGCCEGGGGGGGCEGFFGGG?CFGGEGGFGGDCDC
@M03364:276:000000000-BLYN8:1:1101:12934:5819 1:N:0:1
ACTCCTACGGGAGGCAGCAGTGGGGAATATTGCACAATGGGCGCAAGCCTGATGCAGCCATGCCGCGTGTATGAAGAAGGCCTTCGGGTTGTAAAGTACTTTCAGCGGGGAGGAAGGGAGTAAGGTTAATAACCTTATTCATTGACGTTACCCGCAGAAGAAGCACCGGCTAACTCCGTGCCAGCAGCCGCGGTAATACGGAGGGTGCAAGCGTTAATCGGAATTACTGGGCGTAAAGCGCACG
+
GGGGGGGGGGGGGGGGGGGGGGGGGGGGGGGGGGGGGGGGGGGGGGGGGGGGGGGGGGGGGGGGGGGGGGGGGGGGGGGGGGGGGGGGGGGGGGGGGFGGGGGGGGGGGGCFGGGGGGGGGGGGGGGGGGGGGGGGGGGGGGGGGGGGGGGGGGGGGGGGGGGGGGGGGGGGGGGGGGGGGGGGGGGGGGGGGGGGGGGGGEEGGGGDFFGFGGEGGFCCE=CFGGGGFGGGGGGGGG=D3><)
@M03364:276:000000000-BLYN8:1:1101:19944:5887 1:N:0:1
ACTCCTACGGGAGGCAGCAGTAGGGAATCTTCCACAATGGACGAAAGTCTGATGGAGCAACGCCGCGTGAGTGAAGAAGGTTTTCGGATCGTAAAACTCTGTTGTTGGAGAAGAACGTATTTGATAGTAACTGATCAGGTAGTGACGGTATCCAACCAGAAAGCCACGGCTAACTACGTGCCAGCAGCCGCGGTAATACGTAGGTGGCAAGCGTTGTCCGGATTTATTGGGCGTAAAGCGAGCG
+
GGGGGGGGGGGGGGGGGGGGGGGGGGGGGGGFGGFFFGGGGGGGGGFGGGGGGGCEGGGGGGGGGGGGGGGFGGGGGGGGGGGGGGGGGGGGGGGGGGFGGGGGGGGGGGGGGGGGGGGGGGGGGGGGGGGGGGGGGGGGGGGGGGGGGGGGGGGGGGGGGGGGGGGGGGGGGGGGGGGGGGGGGGCGFGGGGGGGGGGGGGGEGGFGGGGGGGGGECEGG==EFGFGGGGGGGGGGGGGGGC<
@M03364:276:000000000-BLYN8:1:1101:17605:5924 1:N:0:1
ACTCCTACGGGAGGCAGCAGTGGGGAATATTGCACAATGGGCGCAAGCCTGATGCAGCCATGCCGCGTGTATGAAGAAGGCCTTCGGGTTGTAAAGTACTTTCAGCGGGGAGGAAGGCGATAAGGTTAATAACCTTGTTGATTGACGTTACCCGCAGAAGAAGCACCGGCTAACTCCGTGCCAGCAGCCGCGGTAATACGGAGGGTGCAAGCGTTAATCGGAATTACTGGGCGTAAAGCGCACG
+
GGGGGGGGGGGGGGGGGGGGGGGGGGGGGGGGGGGGGGGGGGGGGGGGGGGGGGGGGGGGGGGGGGGGGGGGGGGGGGGGGGGGGGGGGGGGGGGGGGFGGGDFGGGGGGGGGFGGGGGGGGGGGGGGGGDGGGGGGGGG9FGGGGGGGGGGGGGGGGGGGGGGGGGGGGGGGGGGGGGGGG@FGGGGGGGGGGEEFGGGGGGGGEGDFGGGGGEG=CFGGDGG?FGGG6FGDGEGCGGG3)99
@M03364:276:000000000-BLYN8:1:1101:26382:5943 1:N:0:1
ACTCCTACGGGAGGCAGCAGTAGGGAATCTTCCGCAATGGACGAAAGTCTGACGGAGCAACGCCGCGTGAGTGAAGAAGGTTTTCGGATCGTAAAGCTCTGTTGTTAGTGAAGAAGAGTGGTAAGAGTAACTGCTTATCATGTGACGGTAGCTAACCAGAAAGCCACGGCTAACTACGTGCCAGCAGCCGCGGTAATACGTAGGTGGCAAGCGTTGTCCGGAATTATTGGGCGTAAAGCGCGCG
+
GGGGGGGGGGGGGGG@FGGGG<9FGGGGDGG9C@FGFGGGGGGCEGGGFGGGGGGGGG?FCCFGGGEGGCFGGGGGGGGFFGGGGGGC7:CFCFFGGGGGGGFCFAEDFGG9BFFGEEFGF?FGFEGGGGGGGGGEGGGGGGGFGGGDGGGGFCDCCBCFBFFG7CGE7FF@FGF9BEFFGGGGGGFFGGGGGGGGG?FGGGFGGGFGFGFF=CEGGGGGGEGEF?+<9?GFGGEGGFFGGCCC
@M03364:276:000000000-BLYN8:1:1101:13562:5948 1:N:0:1
ACTCCTACGGGAGGCAGCAGTAGGGAATCTTCCGCAATGGGCGAAAGCCTGACGGAGCAACGCCGCGTGAGTGATGAAGGGTTTCGGCTCGTAAAACTCTGTTATTAGGGAAGAACAAACGTGTAAGTAACTGTGCACGTCTTGACGGTACCTAATCAGAAAGCCACGGCTAACTACGTGCCAGCAGCCGCGGTAATACGTAGGTGGCAAGCGTTATCCGGAATTATTGGGCGTAAAGCGCGCG
+
GGGFGGFGG7@FDCCFDGEFFCGGGGGGFGGGCFCCEDGGGGGGC:F8FFGCEE7,::@CECC=FCGGG>EEFAFG@FGFGGGGGGGDF+>FCFF?ECFGGGGDFG@,EEDFF>FDD<,D=FGGFF9F,<8@FGGE=,@FEDCGGGFGEE@FCB7BC9=<FCFFEAGGGGG@CCFGFGCEEF9:BECC@CCECEEG;CGF:<BEGGFF8CF=*1AE100C/*:>CCFG+AE=DCCE*:F3)9/7
@M03364:276:000000000-BLYN8:1:1101:23786:5967 1:N:0:1
ACTCCTACGGGAGGCAGCAGTAGGGAATCTTCCGCAATGGACGAAAGTCTGACGGAGCAACGCCGCGTGTGTGAAGAAGGTTTTCGGATCGTAAAGCACTGTTGTTAGAGAAGAACAAGGATAAGAGTCACTGCTTGTCCCTTGACGGTATCTAACCAGAAAGCCACGGCCAACTACGGGCCAGCAGCCGCGGTAATACGTAGGTGGCAAGCGTTGTCCGGAACGATTGGGCGTAAAGCGCGCG
+
FGGGEFFGGEFGCEEDFFFGEFEGDGGGECFGGGGGGGFGG,@FFEG,6@EFAFFEGGFEGGGF@FG@FFDFE<CFGFGC?A,BEEGD:BCFFFFGGGGDFGGGFFFGGGGGDG<EFFGGGFGGGC@BFDFGCDADGFGFE,,@D>=>FGGFGAFFFGGG?FGGCC7F*:@B7FF@FB***=*::FFG;CCEEGCEFCG*?C**<<>C>FF5=/;C7C<=78?**//*/:8FGDEDFG7<)19<
@M03364:276:000000000-BLYN8:1:1101:13071:5980 1:N:0:1
ACTCCTACGGGAGGCAGCAGTGGGGAATATTGCACAATGGGCGCAAGCCTGATGCAGCCATGCCGCGTGTATGAAGAAGGCCTTCGGGTTGTAAAGTACTTTCAGCGGGGAGGAAGGGAGTAAGGTTAATAACCTTATTCATTGACGTTACCCGCAGAAGAAGCACCGGCTAACTCCGTGCCAGCAGCCGCGGTAATACGGAGGGTGCAAGCGTTAATCGGAATTACTGGGCGTAAAGCGCACG
+
GGGGGGGGGGGGGGGGGGGGGGGGGGGGGGGGGGGGGGGGGGGGGGGGGGGFGGGGGGGGGGFFFGGFFFGGGGGGGGGGGGGGFGGGGGGGGGGGGGGGGGGGGGGGGGGGGGGGGG8FFDGGGGGGGGGGGGFGGGGGGGGGGGGGGGGGGGGGGGGGGGGGGGGDGGDDGGGGGGGGGFGGGGGG>EGEEGEGGGGGGGGGGGGEGGGGGEGGGGGGGGGGGGGGFGGGGGGGFGGGGGD5
@M03364:276:000000000-BLYN8:1:1101:16007:5996 1:N:0:1
ACTCCTACGGGAGGCAGCAGTGGGGAATATTGCACAATGGGCGCAAGCCTGATGCAGCCATGCCGCGTGTATGAAGAAGGCCTTCGGGTTGTAAAGTACTTTCAGCGGGGAGGAAGGCGATAAGGTTAATAACCTTGTTGATTGACGTTACCCGCAGAAGAAGCACCGGCTAACTCCGTGCCAGCAGCCGCGGTAATACGGAGGGTGCAAGCGTTAATCGGAATTACTGGGCGTAAAGCGCACG
+
GGGGGGGGGGGGGGGGGGGGGGGGGGGGGGGGGGGGGGGGGGGGGGGGGGGFGGGGGGDGFFCFGGGFFGGGFFGGGGGGGCEGGGGGGGGGGGGGGGGGGGGGGGGGGGFGGFGGGGGFGGGGGGGGGGGGGGGGGFGGFGGGGGGFFGGFGGGGGGGGGGGGGGGFCEEGGFGGGGFGGGGGGGGGGEEGEEEGFGGGGEGGGGGGGGGFEG=CFGGGGEDFGFGFGGGGGGEGGGGDGGD3
@M03364:276:000000000-BLYN8:1:1101:8704:6013 1:N:0:1
ACTCCTACGGGAGGCAGCAGTGGGGAATATTGCACAATGGGCGCAAGCCTGATGCAGCCATGCCGCGTGTGTGAAGAAGGCCTTCGGGTTGTAAAGCACTTTCAGCGAGGAGGAAGGTGGTGAACTTAATACGTTCATCAATTGACGTTACTCGCAGAAGAAGCACCGGCTAACTCCGTGCCAGCAGCCGCGGTAATACGGAGGGTGCAAGCGTTAATCGGAATTACTGGGCGTAAAGCGCACG
+
GGGGGGGGGGGGGGGGGGGGGGGGGFGGGGGGGGGGGFGGGGFGGGGGFGGGGGGGGGGFGGGGGGGGGGGGGGGGGGFGGFFGGEGGFGGGGGGGFGGGGGGGGGGGGGGFGGGGGFFGGGGGGGGGGGGGGEFCGG9FFFFGGGGFDGGEGGECF@FGGGGGFFGGGGGGGFGGGGGGDGGGGGGGGGDGGCEEGGFGGGGGGGGGFEGGGGGGF79CCEGF@GFGGGGGDGCEGG799>57
@M03364:276:000000000-BLYN8:1:1101:11676:6033 1:N:0:1
ACTCCTACGGGAGGCAGCAGTGGGGAATATTGCACAATGGGCGCAAGCCTGATGCAGCCATGCCGCGTGTATGAAGAAGGCCTTCGGGTTGTAAAGTACTTTCAGCGGGGAGGAAGGGAGTAAGGTTAATAACCTTATTCATTGACGTTACCCGCAGAAGAAGCACCGGCTAACTCCGTGCCAGCAGCCGCGGTAATACGGAGGGTGCAAGCGTTAATCGGAATTACTGGGCGTAAAGCGCACG
+
GGGGGGGGGGGGGGGGGGGGGGGGGGGGGGGEGGGGGGGGGGGGGGGGGFGGGGGGGGGGGGGGCFGFGEFGGGGGFEGGGGGGGGGGFGGGFFFFFGEGFGGGFCGGGGDGG@FGGG@FGGFGGFFGGFGGGGGGGGGGGGGGGGGFGGECFGGGGGGGCFFFGGGGGGGGGGGGGGGGGGGGGGGGFGGGGB>CEGGGG>CGGCEGGGGFGECGFGCFGGG5FGGGGGG5<>CEDF=DCDD<
@M03364:276:000000000-BLYN8:1:1101:25503:6058 1:N:0:1
ACTCCTACGGGAGGCAGCAGTAGGGAATCTTCCACAATGGGCGCAAGCCTGATGGAGCAACGCCGCGTGTGTGATGAAGGGTTTCGGCTCGTAAAACACTGTTATAAGAGAAGAACAGCACAGAGAGTAACTGTTCAGTGTGTGACGGTATCTTACTAGAAAGGAACGGCTAAATACGTGCCAGCAGCCGCGGTAATACGTAGGTTCCAAGCGTTATCCGGATTTATTGGGCGTAAAGCGAGCG
+
FGGGGGGGGGGGGGGGGGGGGGGGGGGGGGGGGGGGGGGGGGGEGEFGGGGGGGGGCGFGEFFCFGG:F?FFGG,EFGGGGFFCGEGGD7FGGFG9FFGGGGDGDFFGFEFGGGG<4=FC<,:FDDG<FF,@B5E<,CF=DFFFGGGGGG@,,9FD3@FFFFGCCFFCFGGGGDGFGGFGGGFCEEG7DEGGG>EGGGGGBE*B<?9CEGGGGGGGGGGGGG=ECF:CGGGGGGGGGGFDCD3C
@M03364:276:000000000-BLYN8:1:1101:16617:6064 1:N:0:1
ACTCCTACGGGAGGCAGCAGTGGGGAATATTGCACAATGGGCGCAAGCCTGATGCAGCCATGCCGCGTGTGTGAAGAAGGCCTTCGGGTTGTAAAGCACTTTCAGCGAGGAGGAAGGTGGTGAACTTAATACGTTCATCAATTGACGTTACTCGCAGAAGAAGCACCGGCTAACTCCGTGCCAGCAGCCGCGGTAATACGGAGGGTGCAAGCGTTAATCGGAATTACTGGGCGTAAAGCGCACG
+
GGGGGGGGGGGGGGGGGGGGGGFGGGGGGGGGGGGGGGGGGGGFEGGGGGGFGGGGEFFGDEFGF@FCFGGGGGGGGGGGGFFGGGGGGEGEGFFGGGFGGGGGGFFFGGGGG7?FGFGGGGFFGGFGGGGGGGGGCCGGGGGGGGFGDDEDFGGGGGFGGGGGFFGGGGGGGGGFFGFFFGGFGFDGFG>EG=CECEFEEEGGGGGGGGGGGCEGGFGGGEE5+A?@FGGGG7EECCFD5CDC
@M03364:276:000000000-BLYN8:1:1101:16436:6080 1:N:0:1
ACTCCTACGGGAGGCAGCAGTAGGGAATCTTCCGCAATGGACGAAAGTCTGACGGAGCAACGCCGCGTGAGTGAAGAAGGTTTTCGGATCGTAAAGCTCTGTTGTTAGGGAAGAATAGTGATAAGAGTAACTGATTATCATGTGACGGTACCTAACCAGAAAGCCACGGCTAACTACGTGCCAGCAGCCGCGGTAATACGTAGGTGGCAAGCGTTGTCCGGCATGATTGGGCGTAAAGCGCGCG
+
GGGGGGGGGGGGGGGG@EEFGGGFDGGGFEGGGGGGEGGGFGGF@CEGGGGGGGGGGGGGDGGBFGE6C:FEFGGGFGGGFAECFGGGCCFFGGGGGE<FG5AEF<FFFG8BFFGFAFAFGGFGGGGFGGF<FFCFGADFABFDC@FECFE9FCG,<FFCFGGFFFFGEF:FFF9>,B:>:>@FGGGFCC*::=>EFF?FBF>EGGG*=F:EG8*?:+<7:/:C*:+A?CFCD3CCFG:DDGD<
@M03364:276:000000000-BLYN8:1:1101:8263:6107 1:N:0:1
ACTCCTACGGGAGGCAGCAGTAGGGAATCTTCGGCAATGGGGGCAACCCTGACCGAGCAACGCCGCGTGAGTGAAGAAGGTTTTCGGATCGTAAAACTCTGTTGTTAGAGAAGAACGTTAAGTAGAGTGGAAAATTACTTAAGTGACGGTATCTAACCAGAAAGGGACGGCTAACTACGTGCCAGCAGCCGCGGTAATACGTAGGTCCCAAGCGTTGTCCGGATTTATTGGGCGTAAAGCGAGG
+
GGGGGGGGGGGGGGGGGGGGGGGGGGGGGGGGGGGCGGGGGGGGGGGGGGGGGGGGGGGGGGGGGGGGGGGGGGGGGGGGGGGGGGGGGGGGGGGGGGGGGGGGGGGGGFGGGGGGGFFFGGFGGGGDFGFGGGGGGGGGGFGGGGGGGGGGGGGGGGGGGGGGGGGGGGGGGGFGGGGGGGGGGGGGGGGGGGE@EFGFGFGGGGGGGGGGGGGGGGGFGGDEG6EGGGFGGGEGGGGGGGG)
@M03364:276:000000000-BLYN8:1:1101:21854:6111 1:N:0:1
ACTCCTACGGGAGGCAGCAGTAGGGAATCTTCGGCAATGGACGAAAGTCTGACCGAGCAACGCCGCGTGAGTGAAGAAGGTTTTCGGATCGTAAAACTCTGTTGGTAGAGAAGAACGTTGGTGAGAGTGGAAAGCTCATCAAGGGACGGTAACTACCCAGAAAGGGACGGCTAACTACGTGCCAGCAGCCGCGGTAATACGTAGGTCCCGAGGGGTGTCCGGATTGATTGGGCGTAAAGCGAGG
+
GGGGGGGGGGGGGGGGGGGGG9FFGGGGEGGF87FGGGGGGGGGGGGEFFFGC,@FGG:DFFFGGGGFFFEGGGEGGGFGBFEFGFGCG+B?AFGDE=FEGGGGDFEFCFFFEGEB@:A8FEGCFCFFDCFFGGFFD<DFD>>,+>>CECFEGF9CF,FCGFGGGGC>F<B<FF@;FBF<FDG?CCFFFGC=>C8:CCC9C?CFC?+5/:;8**:?CC6C5C=C=80+<?@=57*/9CC>>7))
@M03364:276:000000000-BLYN8:1:1101:6727:6126 1:N:0:1
ACTCCTACGGGAGGCAGCAGTAGGGAATCTTCGGCAATGGACGAAAGTCTGACCGAGCAACGCCGCGTGAGTGAAGAAGGTTTTCGGATCGTAAAACTCTGTTGTTAGAGAAGAACAAGGACGTTAGTAACTGAACGTCCCCTGACGGTATCTAACCAGAAAGCCACGGCTAACTACGTGCCAGCAGCCGCGGTAATACGTAGGTGGCAAGCGTTGTCCGGATTTATTGGGCGTAAAGCGAGCG
+
GGGGGGGGGGGGGGGGGGGGGGGGGGGGGGGGGGGGGGGGGGGGGGGGGGGGGGGGGGGGGGGGGGGGFGGGGGGGGGGGGGGGGGGGGGGGGGGGGGGGGGCGGFGGGGGGGGGGGGDCGGGGGGGGGGGGFGGGGGGGGGGGGGGGGGGGGGGGGGGGCF@FFGGGD7BFGGGGFDCFF@G8CGCGG8*:BEGGG9C8+>B*?CE>CC58C?5:CFFEGC;ECGGGFGGGG5EEG=CDDCCD
@M03364:276:000000000-BLYN8:1:1101:11902:6136 1:N:0:1
ACTCCTACGGGAGGCAGCAGTGGGGAATATTGCACAATGGGGGAAACCCTGATGCAGCAACGCCGCGTGAGTGAAGAAGGCTTTCGGTATGTAAAGCTCTATCAGCAGGGAAGATAATGACGGTACCTGACTAAGAAGCTCCGGCTAAATACGTGCCAGCAGCCGCGGTAATACGTATGGAGCAAGCGTTATCCGGATTTACTGGGTGTAAAGGGTGCGTAGGTGGCAGTGCAAGTCAGATGTG
+
GGGGGGGGGGGDGGGGGGGGGGGDFGGEGGGC9EFFGGGGGGGGGGGGGGGGFGCGGGEGGGGGGGGGGD7FGGGGGGG8,:FFFGGCFDGGGGGFFDFGGGFAF?EFGGGGF?9E<<D9,FFGF:?D?FD?FEFGDFGG?=FCE7+3<EFGGGGGGFCGF>F:FG:>>>CFGF7DG9F7F8CG74*=;*=;,;CCEG;E?CCGGGFE8<CCFG*@C=51:ECFFC66C6E977?:*:CG*CF:
@M03364:276:000000000-BLYN8:1:1101:26612:6149 1:N:0:1
ACTCCTACGGGAGGCAGCAGTAGGGAATCTTCGGCAATGGACGAAAGTCTGACCGAGCAACGCCGCGTGAGTGAAGAAGGTTTTCGGATCGTAAAACTCTGTTGTTAGAGAAGAACGTTGGTTAGAGTGGAAAGCTCATCAAGTGACGGTAACTACGCAGAAATGGACGGCTAACTACGTGCCAGCAGCCGCGGTAATACGTAGGTTCTGAGCGTGGTCCGGATTTATTGGGCGTAAAGCGAGG
+
C@FEFEC<FGGDGGEEEGFFFAEC@FE<6,FFGEGGGGGCFFGDEE@<C,E6CFFGGGGFCGDG7FGC+,8CE<FC?,B,B,CBF=FGECF,,9FE<EFAFEGC,=F,,C,F@,B,==BCGC<D8CB8<=EFF<<,3=,,@CDD=A3=+83<>CFC+3<FGGE9@9<FGBFCFG8,<8*6FFCD:78C88:5C*8:CGF+15+;C9+2+51;+3:/::02>5?CCG++30<54D5*97C*9<3)
@M03364:276:000000000-BLYN8:1:1101:20994:6163 1:N:0:1
ACTCCTACGGGAGGCAGCAGTGGGGAATATTGCACAATGGGCGCAAGCCTGATGCAGCCATGCCGCGTGTATGAAGAAGGCCTTCGGGTTGTAAAGTACTTTCAGCGGGGAGGAAGGGAGTAAGGTTAATAACCTTATTCATTGACGTTACCCGCAGAAGAAGCACCGGCTAACTCCGTGCCAGCAGCCGCGGTAATACGGAGGGTGCAAGCGTTAATCGGAATTACTGGGCGTAAAGCGCACG
+
GGGGGGGGGGGGGGGGGGGGGGGGGGGGGGGGGGGGGGGGGGGGGGGGGGGGGGGGGGGGGGGGGGGGGGGGGGGGGGGGGGDGGGGGGGGGGGGGFFGGGGGGGGGGGGGGGGGGGGGGGGGGGGFGGGFGGGGGFGGGGGGGGGFGGGGGGGGGGG@FGGGGGFGGGGGGGGGGGGGGGGFGGGGGGGGEDEGGGGFFGGGGGCCEGGGFGCEGG7CGEGGGGGFECCGGGDE=3CGGCGD5
@M03364:276:000000000-BLYN8:1:1101:22514:6171 1:N:0:1
ACTCCTACGGGAGGCAGCAGTAGGGAATCTTCGGCAATGGACGAAAGTCTGACCGAGCAACGCCGCGTGAGTGAAGAAGGTTTTCGGATCGTAAAACTCTGTTGTTAGAGAAGAACAAGGACGTTAGTAACTGAACGTCCCCTGACGGTATCTAACCAGAAAGCCACGGCTAACTACGTGCCAGCAGCCGCGGTAATACGTAGGTGGCAAGCGTTGTCCGGATTTATTGGGCGTAAAGCGAGCG
+
GGGGGGGGGGGGGGGGGGGGGGGGGGGGGGGGGGGGGGGGGGGGGGGGGGGGFFGGGGGGGGGGGGGFGGGGGGGGGGGGGGGGGGGGGGGGGEFGGGGGGGGGGGGGGGGGGGGGGGGFGGGEGGGGGGGGGGGGGGGGGGGGGGGGGGGGGGGGGGGGGFGFGGGGGGGGGGGGGGGFGGGGGGGGGGGGGGGGFGGGGGGGGGGGGGGGGGGGGGGGGGGGFGGGGGGGGGGGGGGGGGGG
@M03364:276:000000000-BLYN8:1:1101:27535:6178 1:N:0:1
ACTCCTACGGGAGGCAGCAGTAGGGAATCTTCCACAATGGGCGCAAGCCTGATGGAGCAACGCCGCGTGTGTGATGAAGGGTTTCGGCTCGTAAAACACTGTTATAAGAGAAGAACGGCACTGAGAGTAACTGTTCAGTGTGTGACGGTATCTTACCAGAAAGGAACGGCTAAATACGTGCCAGCAGCCGCGGTAATACGTATGTTCCAAGCGTTATCCGGATTTATTGGGCGTAAAGCGAGCG
+
GGFGGFGEGGG7C@FFGDFGGGGGEGGGGGGGGGGGGGGGGGEEGGGGFFGGGGGGGGGGFGGGGGGGGBFFGEGGGGGGGGGGGGE7+BFEE<DFFGGGFFFGG<EE9FFFGEF?E@F@FGGGGGEGGGGGGGGCF=DA<<FF<<FCEGGGAFGFGGG:FGGGFEEGGCGEGG9CFF>BFGGGGCGGBCEGGGDG?F9FF99B2BFCG++A;BEGGGFGGCGEFGCFEG5C<9EGFFCD*)99
@M03364:276:000000000-BLYN8:1:1101:18940:6188 1:N:0:1
ACTCCTACGGGAGGCAGCAGTGGGGAATATTGCACAATGGGCGCAAGCCTGATGCAGCCATGCCGCGTGTGTGAAGAAGGCCTTCGGGTTGTAAAGCACTTTCAGCGAGGAGGAAGGTGGTGAACTTAATACGTTCATCAATTGACGTTACTCGCAGAAGAAGCACCGGCTAACTCCGTGCCAGCAGCCGCGGTAATACGGAGGGTGCAAGCGTTAATCGGAATTACTGGGCGTAAAGCGCACG
+
GGGGGGGGGGGGGGGGGGGGGGGGGGGGGGGGGGGGGGGGGGGGGGGGGGGGGGGGGGGGGGGGGGGGGGGGGGGGGGGGGGGGGGGGGGGGGGGGGGGGGGGGGGGGGGEGGGGGGGGGGGCFGGGGGGGGGGGGGGGGFDFGGGGGGGGGGEGGGGGGGGGGGGGGGGGGGGGGGGGGGGFGGGGGGGGGGGGGGGGGGGDCEGGGGFGGGGGCFFGGGGGGGGGFFGGDGGEEG>7CGGC7
@M03364:276:000000000-BLYN8:1:1101:3670:6210 1:N:0:1
ACTCCTACGGGAGGCAGCAGTAGGGAATCTTCGGCAATGGACGAAAGTCTGACCGAGCAACGCCGCGTGAGTGAAGAAGGTTTTCGGATCGTAAAACTCTGTTGGTAGAGAAGAACGTTGGTGAGAGTGGAAAGCTCATCAAGTGACGGTAACTACCCAGAAAGGGACGGCTAACTACGTGCCAGCAGCCGCGGTAATACGTAGGTCCCGAGCGTTGTCCGGATTTATTGGGCGTAAAGCGATG
+
GGGGGGGGGGGGGGGGGGGGGFGGGGGGGGGGGGGGGGGGGGGDFEGFGGGGG8FGGGGGFGGGGGGGGGGGGGFGGGGD<EEF<FGGGGGGGGGEFGDCFGGGGFGGGFGGGGGFGGDDFCFGG,FFF7FCFEFA==FDFFGGGFFCFFCFGFGFG77>FFG7<F7B:7BCGGGFGGG,<;EGGGCFGGGGGG51BCCFECFCECF9EEC:81:AEACFEE==5<9:0AFEFG==DCGG)**/
@M03364:276:000000000-BLYN8:1:1101:15407:6220 1:N:0:1
ACTCCTACGGGAGGCAGCAGTAGGGAATCTTCGGCAATGGACGAAAGTCTGACCGAGCAACGCCGCGTGAGTGAAGAAGGTTTTCGGATCGTAAAACTCTGTTGTTAGAGAAGAACAAGGACGTTAGTAACTGAACGTCCCCTGACGGTATCTAACCAGAAAGCCACGGCTAACTACGTGCCAGCAGCCGCGGTAATACGTAGGTGGCAAGCGTTGTCCGGATTTATTGGGCGTAAAGCGAGCG
+
GGGGGGGGGGGGGGGGGGGGGGGGGGGGGGGGGGGGGGGGGGGGGGGGGGGGGGGGGGGGGGGGGGGGGGGGGGGGGGGGGGGGGGGGGGGGGFGGGGGGGGFGGGGGGGGGGGGGGGGDGGEFGGGGGFCGGGGGGGGGGGGGGGGGGGGGGGGGGGGGGGGGGGGGGGGGGGGGGGGGGGGGGGGGGGGGGGGGGGGGGGGDGGGGGGGGGGGGGGGGGGGGGGGGGGGGGGGGGGGGGGGC
@M03364:276:000000000-BLYN8:1:1101:8921:6229 1:N:0:1
ACTCCTACGGGAGGCAGCAGTAGGGAATCTTCGGCAATGGACGAAAGTCTGACCGAGCAACGCCGCGTGAGTGAAGAAGGTTTTCGGATCGTAAAACTCTGTTGGTAGAGAAGAACGTTGGTGAGAGTGGAAAGCTCATCAAGTGACGGTAACTACCCAGAAAGGGACGGCTAACTACGTGCCAGCAGCCGCGGTAATACGTAGGTCCCGAGCGTTGTCCGGATTTATTGGGCGTAAAGCGAGG
+
GGGGGGGGGGGGGGGGGGGGGGGGGGGGGGGGGGGGGGGGGGGGGGGGGGGGGGGGGGGGGGGGGGGGGGGGGGGGGGGGGGGGGGGGGGGGGGGGGGGGGGGGGGGGGGGGGGGGGFFGGGGGGGGGGGGGGGGGGGGGGGGGGGGGGGGGGGGGGGGFGGGGFGGGGGGGGGGGGGGGGGGGGGGGGGGGGGEGGGGGGGGGGGFGGGGGGGGGGGGGGGGEG6CFGGGGGGGGGGGGGGG)
@M03364:276:000000000-BLYN8:1:1101:22363:6278 1:N:0:1
ACTCCTACGGGAGGCAGCAGTAGGGAATCTTCCACAATGGACGAAAGTCTGATGGAGCAACGCCGCGTGAGTGAAGAAGGTTTTCGGATCGTAAAACTCTGTTGTTGGAGAAGAACGTATTTGATAGTAACTGATCAGGTAGTGACGGTATCCACCCAGAAAGCCACGGCTAACTACGTGCCAGCAGCCGCGGTAATACGTAGGTGGCAAGCGTTGTCCGGATTTATTTGGCGTAAAGCGAGCG
+
GGGGGGGGGGGGGGGGGGGGGGGGGGGGGGGGCGGGGGGGCEFFEFEFGGGGGGGGGGGGGGGGGGGGGGGGGGGGGGGGGGGGGGGGGGGGGGFGGGGGGGGGGGGGGDGGGGGGEFFGGGDA<FFGGEGFD9@FF@FGFGGCFDEG>FGCF=FAC<FFGGGGEFEGGGGGGFGG7@CCFGGGGD6FGGDGGDGGC9,:F?CEGGGGGG85E8=*:CFGGC*1++4+0<7A<D5CGFDDDCD/
@M03364:276:000000000-BLYN8:1:1101:26719:6312 1:N:0:1
ACTCCTACGGGAGGCAGCAGTGGGGAATATTGCACAATGGGCGCAAGCCTGATGCAGCCATGCCGCGTGTGTGAAGAAGGCCTTCGGGTTGTAAAGCACTTTCAGCGAGGAGGAAGGTGGTGAACTTAATACGTTCCTCAATTGACGTTACTCGCAGAAGAAGCACCGGCTAACTCCGTGCCAGCAGCCGCGGTAATACGGAGGGTGCAACCGTTAATCGGAATTACTGGGCGTAAAGCGCACG
+
GGFGGGGGGGGEEGGGGGCGFF9FGFGGGGGFGGGGGGGGGGGGGGGGGGFE9CFDGFGCFFGEGD=FGCGGGGEGG@FGF8AFF=FF,BFGCFDGF@FFEGGGCD7C7F:FEFGFEGE=CFG,E,D,<?,B=FFFDFFE,,=D9AFGGGEFGGGFE7<>@F<FDCCG>FEDFFF9AE::*D@F*,=,;CCGGE>EEGDFG5CEE>CE+>+2CEGE5FC7:=*:C7<F<F5ADG*A*:D)95C)
@M03364:276:000000000-BLYN8:1:1101:22912:6313 1:N:0:1
ACTCCTACGGGAGGCAGCAGTAGGGAATCTTCGGCAATGGGGGCAACCCTGACCGAGCAACGCCGCGTGAGTGAAGAAGGTTTTCGGATCGTAAAACTCTGTTGTTAGAGAAGAAAGTTAAGTAGAGTGGAAAATTACTTAAGTGACGGTATCTAACCAGAAAGGGACGGCTAACTACGTGCCAGCAGCCGCGGTAATACGTAGGTCCAAAGCGTTGTCCGGATGTATTGGGCGTAAAGCGAGG
+
FGGGGGGGGGGGDEGGGGGGGFGGGGGF@FG9CCGGGGGGGGGEFFGGGGGGC<CGGGEGGGGGGGGGGGGFGGFGGGGGGGGGGGEGEGEGGGGGFGGFGG9A=,,CFEFGGGG<AFEFCF9FFAE<B73CFD,:@CFGGGC7=<DCCGGCEFDCB,3@FGCBFFFDEC*>FA,?FGGG7:;?8B,<64C88E>ECCEF>FGGEF9C+3;89C;8:C+<CE?C/32@GC6557EGDGGGD*5/
@M03364:276:000000000-BLYN8:1:1101:21451:6343 1:N:0:1
ACTCCTACGGGAGGCAGCAGTGGGGAATATTGCACAATGGGCGCAAGCCTGATGCAGCCATGCCGCGTGTATGAAGAAGGCCTTCGGGTTGTAAAGTACTTTCAGCGGGGAGGAAGGGAGTAAGGTTAATAACCTTATTCATTGACGTTACCCGCAGAAGAAGCACCGGCTAACTCCGTGCCAGCAGCCGCGGTAATACGGAGGGTGCAAGCGTTAATCGGAATTACTGGGCGTAAAGCGCACG
+
GGGGGGGGGGGGGGGGGGGGGGGGGGGGGGGGGGGGGGGGGGGGGGGGGGGDGGGGGGGGGGGGGGFGGGGGGGGGGGGGGGGFGGGGGGGGGGGGGGGGGGAFGGGGEGGGGGGGGGFGG?FGFGFGGGFGGGGGGGGGGGGGFGGGGGGGGGGGGGGGGGGGGGGGEGGGGGFGCGGGGGGGGGGGCEGGGGDGGGGGG*8?CCEGG?+8CCGCFCGGGGGGCFFF7CFGDDGEC7C3DGD5
@M03364:276:000000000-BLYN8:1:1101:23833:6377 1:N:0:1
ACTCCTACGGGAGGCAGCAGTGGGGAATATTGCACAATGGGCGCAAGCCTGATGCAGCCATGCCGCGTGTGTGAAGAAGGCCTTCGGGTTGTAAAGCACTTTCAGCGAGGAGGAAGGTGGTGAACTTAATACGTTCATCAATTGACGTTACTCGCAGAAGAAGCACCGGCTAACTCCGTGCCAGCAGCCGCGGTAATACGGAGGGTGCAAGCGTTAATCGGAATTACTGGGCGTAAAGCGCACG
+
FGGGGGGGGEGGGGGEGGGG<EFGGEGGGGGFFGFFGGG<EFFGGGEGGCGGFGGGGGGGGGGFFGGFGCEGGFFGGFFFGGG,CFFGE@@=9EEFFFFFEGGFACE4CECGEDDE@EF@+>FFGC5CFGGGGGGFG9F=DFGFDCFEGGCFGGGG7CEGCFGGGGGGCFG7CFCFFD:DEGGGGGGGGGGC5B*=9+28;8CEEEGEGGG5CCCE5FG=EGDFGGGG9EFGGG=E*>FGGGD<
@M03364:276:000000000-BLYN8:1:1101:4267:6392 1:N:0:1
ACTCCTACGGGAGGCAGCAGTGGGGAATATTGCACAATGGGCGCAAGCCTGATGCAGCCATGCCGCGTGTATGAAGAAGGCCTTCGGGTTGTAAAGTACTTTCAGCGGGGAGGAAGGGAGTAAGGTTAATAACCTTATTCATTGACGTTACCCGCAGAAGAAGCACCGGCTAACTCCGTGCCAGCAGCCGCGGTAATACGGAGGGTGCAAGCGTTAATCGGAATTACTGGGCGTAAAGCGCACG
+
GGGGGGGGGGGGGGGGGGGGGGGGGGGGGGGGGGGGGGGGGGGGGGGGGGGGGGGGGGGGGGGGGGGGGGGGGGGGGGGGFGGGFGGGGGGGGGFGGGGGGGGGGGGGGGDEGGGGGGCGGGGGGDGFFGGGGGGGGGGGGGGGGGGGGGGGGGGGGGGGGGGGFDFGGGGGGGGGFGGGGGGGDGGGFDGG>5B7EFGGGDEEGCEDGGGGGGG=FFGGGDGGGFE++<FGGGDGGGFDDDGC
@M03364:276:000000000-BLYN8:1:1101:20108:6397 1:N:0:1
ACTCCTACGGGAGGCAGCAGTAGGGAATCTTCGGCAATGGGGGCAACCCTGACCGAGCAACGCCGCGTGAGTGAAGAAGGTTTTCGGATCGTAAAACTCTGTTGTTAGAGAAGAACGTTAAGTAGAGTGGAAAGTTACTTAAGTGACGGTATCTAACCAGAAAGGGACGGCTAACTACGTGCCAGCAGCCGCGGTAATACGTAGGGCCCAAGCGTTGTCCGGATTTCTTGGGCGTAAAGCGATC
+
AGGGGGGGGGGGGGCFGGAFGFFFGGGGGGGGGEGDEGGGGGEGEDFGGGGGGGGGGGG<EGGGGGGGG>FFGGFGFGGGEFGGGGGCEEFFDFGFGFGGGGGFF=<EGGGGGGGGECFGGGGGGGGGGC,FDDDFGFG9FFFFFFGDGGGGGFCFGFF3@FFFGC:<>C7>FFGGGGE@C7BFEG?FGFDGG5*=CC9BF9BEG*3B*;C5EG887:9CE5AECC+<EGF5FCEGG3CGC5/*
@M03364:276:000000000-BLYN8:1:1101:14354:6400 1:N:0:1
ACTCCTACGGGAGGCAGCAGTAGGGAATCTTCGGCAATGGACGAAAGTCTGACCGAGCAACGCCGCGTGAGTGAAGAAGGTTTTCGGATCGTAAAACTCTGTTGGTAGAGAAGAACGTTGGTGAGAGTGGAAAGCTCATCAAGTGACGGTAACTACCCAGAAAGGGACGGCTAACTACGTGCCAGCAGCCGCGGTAATACGTAGGTCCCGAGCGTTGTCCGGATTTATTGGGCGTAAAGCGAGC
+
GGGGGGGGGGGGGGGGGGGGGGGGGGGGFGGGGGGGGGGGGGGGGGGGGGGGGGGGGGGGGGGGGGGGGGGFGGGGGGGGFGGGGGGGEGGGGGGGGGGGGGGFGGGGGGFGGGGGGGGGGGFFGGGGGGGAFGGGGGFGGGGGGGGGGEFGGGGGGGGGGGGGGGGGGGGEDGGGGGGGFGGGGGGCGFGCEGEDEGCGGGGGDFG9EEEEGDGGGGGFEG5/;9FFF9E5FD5CD:FFDC5/
@M03364:276:000000000-BLYN8:1:1101:11985:6446 1:N:0:1
ACTCCTACGGGAGGCAGCAGTAGGGAATCTTCGGCAATGGACGAAAGTCTGACCGAGCAACGCCGCGTGAGTGAAGAAGGTTTTCGGATCGTAAAACTCTGTTGGTAGAGAAGAACGTTGGTGAGAGTGGAAAGCTCATCAAGTGACGGTAACTACCCAGAAAGGGACGGCTAACTACGTGCCAGCAGCCGCGGTAATACGTAGGTCCCGAGCGTTGTCCGGATTTATTGGGCGTAAAGCGAGC
+
GGGGGGGGGGGGGGGGGGGGGGGGGGGGGGGGGGGGGGGGGGGGGGGFGGGGGGGGGGGGGGGGGGGGGGGGGGGGGGGGGGGGGGGGGGGGGGGGGGGGGGGGGGGGGGGGGGGGGGCGGGGGGGGGGGGGGGDGGGGGGGGGGGGGGGGGGGGGFFGGGGGGGGGGGGGGGGGGGGDGGGGGGFGGGGGCGGGGGGFGGFFGGGGGGGGGGGGGGGGGGGCGGEGGGGGG:CEGGGGGGGG<
@M03364:276:000000000-BLYN8:1:1101:19014:6450 1:N:0:1
ACTCCTACGGGAGGCAGCAGTAGGGAATCTTCGGCAATGGACGAAAGTCTGACCGAGCAACGCCGCGTGAGTGAAGAAGGTTTTCGGATCGTAAAACTCTGTTGGTAGAGAAGAACGTTGGTGAGAGTGGAAAGCTCATCAAGTGACGGTAACTACCCAGAAAGGGACGGCTAACTACGTGCCAGCAGCCGCGGTAATACGTAGGTCCCGAGCGTTGTCCGGATTTATTGGGCGTAAAGCGAGC
+
GGGGGGGGGGGGGGGGGGGGGGGGGGGGGGGGGGGGGGGGGGGGGEEGGGGGGGGGGGGGGGGGGGGGG>FGGGGGGGGGGGGGGGGGGGGGGGGGGGGGGGGGGGGGEG<FGGGGGGGGGGGGGFGGGFEFGGGGGGGGGGGGGGCFGGGGFGGFCFGGGFGGGGGGDGGGGGGGGGGGGGGGGGGF7EGGGGGGCGEGGGF8CFG9EG=*?EC=EEGDCC;EGFGG?+A5<DGGGGGGGGC3
@M03364:276:000000000-BLYN8:1:1101:10482:6450 1:N:0:1
ACTCCTACGGGAGGCAGCAGTGGGGAATATTGCACAATGGGCGCAAGCCTGATGCAGCCATGCCGCGTGTATGAAGAAGGCCTTCGGGTTGTAAAGTACTTTCAGCGGGGAGGAAGGGAGTAAGGTTAATAACCTTATTCATTGACGTTACCCGCAGAAGAAGCACCGGCTAACTCCGTGCCAGCAGCCGCGGTAATACGGAGGGTGCAAGCGTTAATCGGAATTACTGGGCGTAAAGCGCACG
+
GGGGGFGGC7FCFGGGGGCGGGGFGGEFCFGGGGCFGGGFGGGGGGGGG?DCFGGGCEGGGGGFGGGGCGGGGGFGGGFF=CFGFFEGECFFGGFGGGFEGGFGGC=@CCFGDC<DFGFDFGGGGGGGA@EAFFGGDFF9FFGFCGGGGGGGGGCCE7FGGGGGGGGGEGG:<FFGFGGGDC;FGEGGCEGGGGGGFFFF5:EEEGGG6@:8EEEGG??F=EDG87++36CFD9EDFF>DGGGC
@M03364:276:000000000-BLYN8:1:1101:4272:6497 1:N:0:1
ACTCCTACGGGAGGCAGCAGTGGGGAATATTGCACAATGGGCGCAAGCCTGATGCAGCCATGCCGCGTGTATGAAGAAGGCCTTCGGGTTGTAAAGTACTTTCAGCGGGGAGGAAGGGAGTAAGGTTAATAACCTTATTCATTGACGTTACCCGCAGAAGAAGCACCGGCTAACTCCGTGCCAGCAGCCGCGGTAATACGGAGGGTGCAAGCGTTAATCGGAATTACTGGGCGTAAAGCGCACG
+
GGGGGGGGGGGGGDGGGGGGGGGGGGGGGGGGGGGGGGGGGGGGGGCFGGGGGGGGGFFGGGGGGGGGGEFGGGGGGGGGFGGGGGE7F:FCFGGGGGGGGGGGGGGGGG7BFED,FFDFGFGGFGFGGGGGGG9D9F9FEGGGDFGGGGGGGGGGGGFCFFGGGGGGGGEDFFGGGGGGGGGGGGGGGGGGE:EGGCGGGGGGGGGGGCGGGEGGGGGGDGEGGGGGGG5FGGGGGGGGGGGC
@M03364:276:000000000-BLYN8:1:1101:8936:6515 1:N:0:1
ACTCCTACGGGAGGCAGCAGTAGGGAATCTTCCGCAATGGACGAAAGTCTGACGGAGCAACGCCGCGTGTGTGAAGAAGGTTTTCGGATCGTAAAGCACTGTTGTTAGAGAAGAACAAGGATAAGAGTCACTGCTTGTCCCTTGACGGTATCTAACCAGAAAGCCACGGCTAACTACGTGCCAGCAGCCGCGGTAATACGTAGGTGGCAAGCGTTGTCCGGAATTATTGGGCGTAAAGCGCGCG
+
GGGGGGGGGGGGGGGGGGGGGGGGGGGGGGGGGGGGDGGGGGGGGGGFGGGGGGGGGGGGGGGGGGGGGGGGGGGGGGGGGGGGGGGGGGGGGGGGGGGGGGGGGGGGGGGGGGGGGGGGGGGGGGGGGGGGGGGFGGGGGGGGGGGGGGGGGGGGGGGGGGGGGGGGGGGGGGGGGGGGGGGGGGGGGGGGGGGGGGGGFGGGGGGGGGGGGGGGGGGEG=CFFGGGGGGGGGGDFGGGGGG5
@M03364:276:000000000-BLYN8:1:1101:6761:6531 1:N:0:1
ACTCCTACGGGAGGCAGCAGTAGGGAACCTTCCGCAATGGGCGAAAGCCTGACGGAGCAACGCCGCGTGAGTGATGAAGGGTTTCGGCTCGTAAAACTCTGTTATTAGGGAAGAACATATGTGTAAGTAACTGTGCACATCTTGACGGTACCTAATCAGAAAGCCACGGCTAACTACGTGCCAGCAGCCGCGGTAATACGTAGGTGGCAAGCGTTATCCGGAATTATTGGGCGTAAAGCGCGCG
+
GGGGGGGGGGGGGGGGGGGGGGGGGGGEGGGGGGGGGGGGGGGGGGGGGGGGGGCEGGGGGGGGGGGGGGGFGGGGGGGGGGGGGGGGGGGGGGGGGGGGGGGGGGGGGGGGGGGGGGGGGGGGGGGFFGGGGGGGGGGGGGGGGGGGGGGGGGGGGGGGGGGGGGGFGGGGGGGGGGGCFFGGGGGGGGGGGGGGGFGGBFGGGGGGGGGGGGGGGGGGC8CG@CCGG6CG3CEEGFGGDDGD
@M03364:276:000000000-BLYN8:1:1101:16872:6532 1:N:0:1
ACTCCTACGGGAGGCAGCAGTAGGGAATCTTCCGCAATGGGCGAAAGCCTGACGGAGCAACGCCGCGTGAGTGATGAAGGGTTTCGGCTCGTAAAACTCTGTTATTAGGGAAGAACAAACGTGTAAGTAACTGTGCACGTCTTGACGGTACCTAATCAGAAAGCCACGGCTAACTACGTGCCAGCAGCCGCGGTAATACGTAGGTGGCAAGCGTTATCCGGAATTATTGGGCGTAAAGCGCGCG
+
GGGGGGGGGGGGGGGGGGGGGGGGGGGGGGGGGGGCGGGGGGGGGGGGGGGGGGGGGGGGGGGGGGGGGEFFFEGFFGGGGGGGGGGGFFFFGGGGGGGGGGGGGGGGGGGGGGGGGGGGGGGFCFFGFGG9BFGGGFFGGGGGGGGGGGGGGGFGGFGGGGGGGGGGGGGGGGGFFGG:FGGEGGGGGGGGGGGDGGGGGGGGGGGFCGGGGE=CF9<EG=EGGDGGGCFGGGGDFGGDDGGC
@M03364:276:000000000-BLYN8:1:1101:15373:6552 1:N:0:1
ACTCCTACGGGAGGCAGCAGTAGGGAATCTTCCGCAATGGACGAAAGTCTGACGGAGCAACGCCGCGTGTGTGAAGAAGGTTTTCGGATCGTAAAGCACTGTTGTTAGAGAAGAACAAGGATAAGAGTCACTGCTTGTCCCTTGACGGTATCTAACCAGAAAGCCACGGCTAACTACGTGCCAGCAGCCGCGGTAATACGTAGGTGGCAAGCGTTGTCCGGAATTATTGGGCGTAAAGCGCGCG
+
GGGGGGGGGGGGGGGGGGGGGGGGGGGGGGGGGGGGGGGGGGGGGGGGGGGGGGGGGGGGGGGGGGGGGGGGGGGGGGGGGGGGGGGGGGGGGGGGGGGGGGGGGGGGGGGGGGGGGGGGFGGGGGGGGGGGGGGGGGGGGGGGGGGGGGGGGGGGGGGGGGGFGGGGDGGGGGGGGGGGGGGGGGGGGGGGGGGGGGGGFGGGGGGGGGGGGGGGGGGGGEGGGGGGGGGGGGGGGGGGGGGC
@M03364:276:000000000-BLYN8:1:1101:23732:6580 1:N:0:1
ACTCCTACGGGAGGCAGCAGTAGGGAATCTTCGGCAATGGACGAAAGTCTGACCGAGCAACGCCGCGTGAGTGAAGAAGGTTTTCGGATCGTAAAACTCTGTTGGTAGAGAAGAACGTTGGTGAGAGTGGAAAGCTCATCAAGTGACGGTAACTACCCAGAAAGGGACGGCTAACTACGTGCCAGCAGCCGCGGTAATACGTAGGTCCCGAGCGTTGTCCGGATTTATTGGGCGTAAAGCGAGC
+
GGGGGGGGGGGGGGGGGGGGGGGGGGGGGGGGGGGGGGGGGGGGGGEEFGGGGGGGGGGGGGGGGGGGDEGGGGGGGGGGGGGGGGGGGGGGGGGGGGGGGGAFEGGGFGGGGFGGGGFGGGGGGGGGGFGFGGGGGEFGGGGGGGGGECFGGGGGGGGGGGGFDGGFD>EGGGGGGGGGGGG,,*<CFGCDCEGGG?9FCB9FEFECGGGGGEGGD=CEEGCEEEFGFCFGFGGGGGGFDDC3
@M03364:276:000000000-BLYN8:1:1101:20008:6610 1:N:0:1
ACTCCTACGGGAGGCAGCAGTGGGGAATATTGCACAATGGGCGCAAGCCTGATGCAGCCATGCCGCGTGTGTGAAGAAGGCCTTCGGGTTGTAAAGCACTTTCAGCGAGGAGGAAGGTGGTGAACTTAATACGTTCATCAATTGACGTTACTCGCAGAAGAAGCACCGGCTAACTCCGTGCCAGCAGCCGCGGTAATACGGAGGGTGCAAGCGTTAATCGGAATTACTGGGCGTAAAGCGCACG
+
GGGGGGGGGGGGGGGGGGGGGGGGGGGGGGGGGGGGGGGGGGGGGGGGGGGGGGGGGGGGGGGGGGGGGGGGGGGGGGGGFGGGGFGGFGGGGGGGGGGGGGGGGGGGGGFGGGGGGFGGGGGGGGGGGGGGGGGGGGGGGGGGGGGFGGGGGGGGGGGGGGGGGGGGGGGGGGGGGGGGGGGGGGGFGGGGGGGGFFGGG8EEEEGGGCGGDGGGGFFGGGDGGGGGGGFGGGGGGGGGGGGD
@M03364:276:000000000-BLYN8:1:1101:13790:6689 1:N:0:1
ACTCCTACGGGAGGCAGCAGTAGGGAATCTTCCGCAATGGGCGAAAGCCTGACGGAGCAACGCCGCGTGAGTGATGAAGGGTTTCGGCTCGTAAAACTCTGTTATTAGGGAAGAACATATGTGTAAGTAACTGTGCACATCTTGACGGTACCTAATCAGAAAGCCACGGCTAACTACGTGCCAGCAGCCGCGGTAATACGTAGGTGGCAAGCGTTATCCGGAATTATTGGGCGTAAAGCGCGCG
+
GGGGGGGGGGGGGGGGGGGGGFGGGGGGGGGGGGGGGGGGGGGGGGGGGGGGGGGGGGGGGGGGGGGGGGGGGGGGGGGGGGGGGGGGGGGGGGGGGGGGGGGGGGGGGGGGGGGFGGGGGGGGGGGFGGFGGGGGGGGGFGGGFGGGGGGGGGGGGGGGGGGGGGGGGGGGGFGGGGGGGGGCFGGGGGGGGGGGGGGGFGGGGGGGGGGGGGGGGFGGGDGGGGGGGGFGGGGGGGGGGG:C
@M03364:276:000000000-BLYN8:1:1101:4700:6707 1:N:0:1
ACTCCTACGGGAGGCAGCAGTAGGGAATCTTCGGCAATGGACGAAAGTCTGACCGAGCAACGCCGCGTGAGTGAAGAAGGTTTTCGGATCGTAAAACTCTGTTGGTAGAGAAGAACGTTGGTGAGAGTGGAAAGCTCATCAAGTGACGGTAACTACCCAGAAAGGGACGGCTAACTACGTGCCAGCAGCCGCGGTAATACGTAGGTCCCGAGCGTTGTCCGGATTTATTGGGCGTAAAGCGAGG
+
FGGGGGGGGGGEGGGGGGGFGGGGGGGGGGGGGGGGGGGECFEEGE+FGGGGGGGGGGGGGGGGGGGGGGGGGGGGGGGGGGGGG+FFGEGGGGGGG8FGGGGFGFFGGGGGGGGCFDFGGGGDGFGFFGGFA=DGGGAFFDE,@<=EEGGGGGF<F7FGDEDFFD,*F*>FGGGCF@F::8BC8BCEFFCGGGGEC+52;2CC@+?<8C5:8C*::/<0::8:E@:<CFCFGC:5/*0:DDC)
@M03364:276:000000000-BLYN8:1:1101:6406:6718 1:N:0:1
ACTCCTACGGGAGGCAGCAGTAGGGAATCTTCGGCAATGGACGAAAGTCTGACCGAGCAACGCCGCGTGAGTGAAGAAGGTTTTCGGATCGTAAAACTCTGTTGTTAGAGAAGAACAAGGACGTTAGTAACTGAACGTCCCCTGACGGTATCTAACCAGAAAGCCACGGCTAACTACGTGCCAGCAGCCGCGGTAATACGTAGGTGGCAAGCGTTGTCCGGATTTATTGGGCGTAAAGCGAG
+
GGGGGGGGGGGGGGGGGGGGGGGGGGGGGGGGGGGGGGGGGGGGGGGGGGGGGGGGGGGGGGGGGGGFFFGGGGGGGGGGGGGGGGGGGGGGGGGFGGGGGGGGGGGGGGGGGGGGGGGGGGGGGGDDGGGGGGGGGGGGGGGGGGGGGGGGGGGGGGFGGGGGGGGGGGGGGGGGGGGGGGGGGGGGGGGGEGGGGGGGEGGGGGGGGGCEGGGGCFCECECEGFGGGGGGGDGEF7*7C5
@M03364:276:000000000-BLYN8:1:1101:12067:6724 1:N:0:1
ACTCCTACGGGAGGCAGCAGTGGGGAATATTGCACAATGGGCGCAAGCCTGATGCAGCCATGCCGCGTGTATGAAGAAGGCCTTCGGGTTGTAAAGTACTTTCAGCGGGGAGGAAGGCGATAAGGTTAATAACCTTGTTGATTGACGTTACCCGCAGAAGAAGCACCGGCTAACTCCGTGCCAGCAGCCGCGGTAATACGGAGGGTGCAAGCGTTAATCGGAATTACTGGGCGTAAAGCGCACG
+
GGGGGGGGGGGGGGGGGGGGGGGGGGGGGGGGGGGGGGGGGGGGGGGGGGGGGGGGGGGGGGGGGGGGGGGGGGGGGGGGGGGGGGGGGGGGFGGGGGGGFGGGGGGGGGGGGGGGGGGGGGGGGGGGGFFGGGGGGGGGGGGGGGGGGGGGGGGGGGGGGGGGGGGGGGGGGGGGGGGGGGFFGGGGGGGGGGGGGGGGGGGGGGGGGGGGGGGGGGFGGGGGGGGGGGGGDDGGFGGGGGG5
@M03364:276:000000000-BLYN8:1:1101:8943:6731 1:N:0:1
ACTCCTACGGGAGGCAGCAGTGGGGAATATTGCACAATGGGCGCAAGCCTGATGCAGCCATGCCGCGTGTATGAAGAAGGCCTTCGGGTTGTAAAGTACTTTCAGCGGGGAGGAAGGGAGTAAGGTTAATAACCTTGCTCATTGACGTTACCCGCAGAAGAAGCACCGGCTAACTCCGTGCCAGCAGCCGCGGTAATACGGAGGGTGCAAGCGTTAATCGGAATTACTGGGCGTAAAGCGCACG
+
FGGGGGGGGGGGGGGGGGGGGGFGGGGGFGGGGGGGGGGGGGGGGGGGGGGGGCFGGGGGGGCDGGGGGFGFGGAFG,EFGGEGGGGGGGGGGGGGGGDCFGFFDCEGGGGGGCGGCGFEFE<<FFFDFFGGGGGGG7>FGGCFAFCGFGEFFGGGEG@FCFGC7FG@CCE7<<CGG>FFEF9+=8CGFE>CEC8B9E+=EGC::CCEFFGG8EEDGFGDC=5CED<CCFDFDGGCFFFDGC))
@M03364:276:000000000-BLYN8:1:1101:9235:6755 1:N:0:1
ACTCCTACGGGAGGCAGCAGTAGGGAATCTTCGGCAATGGACGAAAGTCTGACCGAGCAACGCCGCGTGAGTGAAGAAGGTTTTCGGATCGTAAAACTCTGTTGGTAGAGAAGAACGTTGGTGAGAGTGGAAAGCTCATCAAGTGACGGTAACTACCCAGAAAGGGACGGCTAACTACGTGCCAGCAGCCGCGGTAATACGTAGGTCCCGAGCGTTGTCCGGATTTATTGGGCGTAAAGCGAGC
+
GGGGGGGGGGGGGGGGGGGGGDEFGGGGGGGEG;FGGGGGFGGC@FGFGGGGGGCGGGCGGGGGGGGGGGGGGGGGGFGG=ECF<FGEFFGGGGGGFFGGDFFGGGGGGGGGGGFFCFFGFGGGDDGGFFFFFGGGGGGGFGGGGGGGGGGGGFG7FFGGGGGGGGGGGGGEEFGGFGGGGGDFCGGGGFEDGGCEEGF9;CGDEGG9CEGCEEE=EGC?CE?C?9EFG7FCFD5EDFGGC75)
@M03364:276:000000000-BLYN8:1:1101:19123:6759 1:N:0:1
ACTCCTACGGGAGGCAGCAGTAGGGAATCTTCCACAATGGGCGCAAGCCTGATGGAGCAACGCCGCGTGTGTGATGAAGGGTTTCGGCTCGTAAAACACTGTTATAAGAGAAGAACGGCACTGAGAGTAACTGTTCAGTGTGTGACGGTATCTTACCAGAAAGGAACGGCTAAATACGTGCCAGCAGCCGCGGTAATACGTATGTTCCAAGCGTTATCCGGATTTATTGGGCGTAAAGCGAGCG
+
GGGGGGGGGGGGGGGGGGGGGGGGGGGGGGGGGGGGGGGGGGGGGGGGGGGGGGGGGGGGGGGGGGGGGGGGGGGGGGGGGGGGGGGGGGGGGGGGGGGGGGGGGGGGGGGGGGGGGGGGGGGGGGGGGGGGGGGGGGGGGGGGGGGDGGGGGGGGGGGGGGGGGGGGGGGGGGGGGGGGGGGGGGGGGDGGGGGGGGGGGGGFFGGGGGGGGDGEGGGGGC=EGGGGGGGGGGGGGGFGGGGC
@M03364:276:000000000-BLYN8:1:1101:21124:6783 1:N:0:1
ACTCCTACGGGAGGCAGCAGTGGGGAATATTGCACAATGGGCGCAAGCCTGATGCAGCCATGCCGCGTGTATGAAGAAGGCCTTCGGGTTGTAAAGTACTTTCAGCGGGGAGGAAGGGAGTAAGGTTAATAACCTTATTCATTGACGTTACCCGCAGAAGAAGCACCGGCTAACTCCGTGCCAGCAGCCGCGCTAATACGTCGGGTGCAAGCGTTAATCGGAATTACTGGGCGTAAAGCGCACG
+
FGFGGGGGGGGGGGGGGGGGGGAFGGGGGGGFFFGGGGGGGFG7FG@FGGGGG<EFFGGG<EFEEGGGGC,EEF,CFCFFGFEGGGGGGEGGFGGG9@FGDGG,AFF>@FC=ECDA7FFGE3,:BF93<C9AC,EDCC<F=,,,83+@>FGG7FC<3@F?F7FGFGGG7*=FGG9C<CBF78BF7CC+=BEB*=C7<9CF9**/?;?:CGG=EE5859?E*/8C8++3<6C5<C==F77DC)//
@M03364:276:000000000-BLYN8:1:1101:23695:6799 1:N:0:1
ACTCCTACGGGAGGCAGCAGTGGGGAATATTGCACAATGGGCGCAAGCCTGATGCAGCCATGCCGCGTGTATGAAGAAGGCCTTCGGGTTGTAAAGTACTTTCAGCGGGGAGGAAGGGAGTAAGGTTAATAACCTTATTCATTGACGTTACCCGCAGAAGAAGCACCGGCTAACTCCGTGCCAGCAGCCGCGGTAATACGGCGGGTGCAAGAGTTAATCGGAATTACTGGGCGTAAAGCGCACG
+
EFGGGGGGGGGGGGGFGGGGGGGGGGGGGGGGAFFFGGGGGEFCCF+DFGGG@CEEGGFG9EFFGGGCGCGFGGGGGGGG@FGGGGGGGGGGGGG9EFGAEFFCCFFGGGG7FGGF=:3:+>D<38,3<,8B3=>=@,,DDC9<3@+8>@+E:7C**>><FAFFCG7F>B*=FG;<,16=*;;EC@2228*:8EE*+2+***2CG/1*<CC*;@E9CC?7/*2*2<CF++8C3)2/*2:D7/)9
@M03364:276:000000000-BLYN8:1:1101:4458:6844 1:N:0:1
ACTCCTACGGGAGGCAGCAGTAGGGAATCTTCCACAATGGGCGCAAGCCTGATGGAGCAACGCCGCGTGTGTGATGAAGGGTTTCGGCTCGTAAAACACTGTTATAAGAGAAGAACGGCACTGAGAGTAACTGTTCAGTGTGTGACGGTATCTTACCAGAAAGGAACGGCTAAATACGTGCCAGCAGCCGCGGTAATACGTATGTTCCAAGCGTTATCCGGATTTATTGGGCGTAAAGCGAGCG
+
GGGGGGGGGGGGGGGGGGGGGGGGGGGGGGGGGGGGGGGGGGGDGGGGGGGGGGGGFGGGGGGGGGGGGGGGGGGGGGGFGGGGGGFGGGGGGGCFGGGGGGGGGGGG9FGGGGGGGGGGGGGGGGGGGGGGFFGGGGGGGGFGGCFGGGGGGGGFGGGGGGGGGGFGGGGGGGGFFGGGGGGGGGGGGEGGCEGDGGGGGGFGGGGGGGGGGGGGGGGGGGGCGGGFGCEEGGDGGGG3<DG9
@M03364:276:000000000-BLYN8:1:1101:14646:6916 1:N:0:1
ACTCCTACGGGAGGCAGCAGTGGGGAATATTGCACAATGGGCGCAAGCCTGATGCAGCCATGCCGCGTGTATGAAGAAGGCCTTCGGGTTGTAAAGTACTTTCAGTCGGGAGGAAGGTGTCAAGGTTAATAACCTTGGCAATTGACGTTACCGACAGAAGAAGCACCGGCTAACTCCGTGCCAGCAGCCGCGGTAATACGGAGGGTGCAAGCGTTAATCGGAATTACTGGGCGTAAAGCGCACG
+
GGGGGGGGGGGGGGGGGGGGGGGGGGGGGGGGGGGGGGGGGGGGGGGGGGGGGGGGGGGGGGGGGGGGGGGGGGGGGGGGGGGGGGGGGGGGGGGGGGGGGGGGGGGGGGFGGGGGGGGGGGGGGGGGGGGGGGGGGGGGGGGGGGGGGGGGGGGGGGGGGGGGGFGGGGGGGGGGGGGGGGGGGGGGGGGGDGGGGGGGGCGGGGGGGGGGGGGGFGGGGDCGGFFGGGGFDGGGGGGGGGG<
@M03364:276:000000000-BLYN8:1:1101:21555:6924 1:N:0:1
ACTCCTACGGGAGGCAGCAGTGGGGAATATTGCACAATGGGCGCAAGCCTGATGCAGCCATGCCGCGTGTGTGAATAAGGCCTTCGGGTTGTAAAGCACTTTCAGCGAGGAGGAAGGTGGTGAGCTTAATACGTTCATCAATTGACGTTACTCGCAGAAGAAGCACCGGCTAACTCCGTGCCAGCAGCCGCGGTAATACGGAGGGTGCAAGCGTTAATCGGAATTACTGGGCGTAAAGCGCACG
+
GGGGGGGGDGGF7B@FEGEDFFCGG7@EFFGGGCGGFGGGFCCF@FF@FGGFC@@CFGEEF<@FEEGF=CCEFFG,,9CFF8FFGGGDGGGGD?FFGGGFDGAFC<F:FFFGGDFGEGDD@FGDCADD<FED@CF<A?BEEDDGEBE:FD=FDGEEG+DC<FGGGCFCCEC7>C@EGEEC*>FCGGGFCCECB8B8F9;F>*8CEEC8EGG=8EGCCF95EEC=<C9FEFGFC9EC<FGGGCD5
@M03364:276:000000000-BLYN8:1:1101:27350:6942 1:N:0:1
ACTCCTACGGGAGGCAGCAGTGGGGAATATTGCACAATGGGCGCAAGCCTGATGCAGCCATGCCGCGTGTATGAAGAAGGCCTTCGGGTTGTAAAGTACTTTCAGCGGGGAGGAAGGCGATAAGGTTAATAACCTTGTTGATTGACGTTACCCGCAGAAGAAGCACCGGCTAACTCCGTGCCAGCAGCCGCGGTAATACGGAGGGTGCAAGCGTTAATCGGAATTACTGGGCGGAAAGCGCACG
+
GGCFFDGGGGDGGDGEGGGGGFFFEE@FFGF<FGGGGGGCF?7@CGGCFFFFGGGGGCGCFGGGGEG:+8CE<CFGDFGGGGCFGFEDC@FGGCDGGEEBFBEEDFCCFGCGGGGGGFGGGDEGGFGGGGGFGGGGGGGGG9DFCFGGGFF9@FDFGGGFFCCFGGFGEE@FGG,?7CCEGFFC88FGFECGE1BC7FGGCEEG>GG5CGFCEE=EG9FCEGGC6@CFE6=F3)::5CGGGCC)
@M03364:276:000000000-BLYN8:1:1101:12241:6953 1:N:0:1
ACTCCTACGGGAGGCAGCAGTAGGGAATCTTCGGCAATGGACGAAAGTCTGACCGAGCAACGCCGCGTGAGTGAAGAAGGTTTTCGGATCGTAAAACTCTGTTGTTAGAGAAGAACAAGGACGTTAGTAACTGAACGTCCCCTGACGGTATCTAACCAGAAAGCCACGGCTAACTACGTGCCAGCAGCCGCGGTAATACGTAGGTGGCAAGCGTTGTCCGGATTTATTGGGCGTAAAGCGAGCG
+
GGGGGGGGGDGFGGGGGGGGGGGGGGGGGGGGGGGGGGGGGGGFDGGGGGGGGGGGGGGGGGGGGGGGGGGGFGFGGGGGGGGGGGGGGGGGGGGGGGGGGGGGGGGGGGGGGGGGGGGGGGGGGGGGGGGGGGFFFFGGGGGGGGGGGGGGGGGGGGGGGGGGFGGGGGGGGGGGGGGGGGGGGGGG7C5EEGGGGGGGGGGEFGGGGGGGGGG5EGGGG5AEGGGGGGGGGGGGCCFGDDGC
@M03364:276:000000000-BLYN8:1:1101:22801:6997 1:N:0:1
ACTCCTACGGGAGGCAGCAGTAGGGAATCTTCGGCAATGGACGAAAGTCTGACCGAGCAACGCCGCGTGAGTGAAGAAGGTTTTCGGATCGTAAAACTCTGTTGTTAGAGAAGAACAAGGACGTTAGTAACTGAACGTCCCCTGACGGTATCTAACCAGAAAGCCACGGCTAACTACGTGCCAGCAGCCGCGGTAATACGTAGGTGGCAAGCGTTGTCCGGATTTATTGGGCGTAAAGCGAGCG
+
GGGGGGGGGGGGGGGGGGGGGFGGGGFGGGGGGGGGGGGGGGGGGDGGGGGGGGGGGGGGGGGGGGGGGGGFGGGGGFGGGGGGGGGGGGGGGGGGGGGGGGGGGFCGFGCGGGGGGGGGD@FFGGGGFGG=DDDFFGGGEGGGFAFCFFGGGGEFFGGCFGGGGF,:F@CFFGFGGGGEGGGGCGFGGC>8EECC9ECCFGGG9E**:@5CE:*:7C?5:88C<F:CF?FFDDGGCFGGDD37
@M03364:276:000000000-BLYN8:1:1101:6877:7003 1:N:0:1
ACTCCTACGGGAGGCAGCAGTAGGGAATCTTCCACAATGGACGAAAGTCTGATGGAGCAACGCCGCGTGAGTGAAGAAGGTTTTCGGATCGTAAAACTCTGTTGTTGGAGAAGAATGTATCTGATAGTAACTGATCAGGTAGTGACGGTATCTAACCAGAAAGCCACGGCTAACTAAGTGCCAGCAGCCGCGGGAATACGTAGGTGGCAAGCGGTGGCCGGATTTTTTGGGCGGAAAGCCGACG
+
FGGGGGGGGGGGGGGGGGGGGGGGGGGGGGGGEEGGGGGGF<FEGGD@FGGGFFGGGGGGGGGGGGG>FFGGGGGGGGGGGGGGGGGGGDGGGGGFGGGGGGGGGGFFFFFFGGGGF,,,BFGDEGGGGGF9<BF9?F8?<>FDF,+C=+3,C7FGGFCDFG?=8@F@F7C:FGG,,,3,7DC;B,3,@CB88*1:C9<8232C<BF6*>@FC*=***=5>//:C++::CG*))2>59**))/1
@M03364:276:000000000-BLYN8:1:1101:9479:7013 1:N:0:1
ACTCCTACGGGAGGCAGCAGTAGGGAATCTTCCGCAATGGACGAAAGTCTGACGGAGCAACGCCGCGTGAGTGAAGAAGGTTTTCGGATCGTAAAGCTCTGTTGTTAGGGAAGAATAGTGATAAGAGTAACTGATTATCATGTGACGGTACCTAACCAGAAAGCCACGGCTAACTACGTGCCAGCAGCCGCGGTAATACGTAGGTGGCAAGCGTTGTCCGGAATTATTGGGCGTAAAGCGCGCG
+
GGGGGGGGGGGGGGGGGGGGGGGGGGGGGGGGGGGGGGGGGGGFGGGGGGGGGGGGGGGGGGGGGGGGGGGGGGGGGGGGGGGGGGGGGGGGGGGGGGGGGGGGFFGGGGGCFGGGGGGGGGGGGGGGGGGGGGGGGGGGGGGGGGGGGGGGGGGGFGGGGGGGGGGGGGGGGGGGGGGGGGGGGGGGGGGGGGGGGGGGGGGGGGGGGGGGGGGGGGGGDGGDCGGGGGGGGGGGGGGGGGD5
@M03364:276:000000000-BLYN8:1:1101:7075:7036 1:N:0:1
ACTCCTACGGGAGGCAGCAGTGGGGAATTTTGGACAATGGGCGCAAGCCTGATCCAGCCATGCCGCGTGCGGGAAGAAGGCCTTCGGGTTGTAAACCGCTTTTGTCAGGGAAGAAAAGGTTCTGGCTAATACCTGGGACTCATGACGGTACCTGAAGAATAAGCACCGGCTAACTACGTGCCAGCAGCCGCGGTAATACGTAGGGTGCAAGCGTTAATCGGAATTACTGGGCGTAAAGCGTGGG
+
GGGGGGGGGGGGGGGGGGGGGFGGGEGG<FGGEEGGGGGGECC@FGCFGGGGCEFGGFFFFGGGGGGGGGGGGGGGGGGG8FGGGGGDGGGGGGGGCGGGGGFGFFFFGGGGGGGGGFD,CFBFFFEFGGGDEFD8<AFDF,BFFGG<<7@<<FEF9,@,@FGGGGGGGG@CFGCCECGGCFEF>FGG8ECCC:EEF9?8FGFGGGGD8@CFD/*;CGGGCDEGGD79+<5*9DGGG=*)*9)1
@M03364:276:000000000-BLYN8:1:1101:4333:7049 1:N:0:1
ACTCCTACGGGAGGCAGCAGTAGGGAATCTTCGGCAATGGACGAAAGTCTGACCGAGCAACGCCGCGTGAGTGAAGAAGGTTTTCGGATCGTAAAACTCTGTTGGTAGAGAAGAACGTTGGTGAGAGTGGAAAGCTCATCAAGTGACGGTAACTACCCAGAAAGGGACGGCTAACTACGTGCCAGCAGCCGCGGTAATACGTAGGTCCCGAGCGTTGTCCGGATTTATTGGGCGTAAAGCGAGG
+
GGGGGGGGGGGGGGGGGGGGGGGGGGGGGGGGGGGGGGGGGGGGGGGGGGGGGGEGGGGGGGGGEGGGFGDGGGGGGGGGGGGGGGGGGGGGGGGGGGGGGGGGGGGGGGGGGGGGGFGGGGGGGGGFGGGGGGGGGFGGFFGGGGGGGGGGGGGGGGGGGGGGGDGGGCFFGGGGGGCGGGGGGGGGGGGGGGGGEGGGGGGGGGGGGDGDEGGGGGGGGGGCECFFFGGGGGGGGGGGGGG)
@M03364:276:000000000-BLYN8:1:1101:8217:7050 1:N:0:1
ACTCCTACGGGAGGCAGCAGTGGGGAATATTGCACAATGGGCGCAAGCCTGATGCAGCCATGCCGCGTGTGTGAAGAAGGCCTTCGGGTTGTAAAGCACTTTCAGCGAGGAGGAAGGTGGTGAGCTTAATACGTTCATCAATTGACGTTACTCGCAGAAGAAGCACCGGCTAACTCCGTGCCAGCAGCCGCGGTAATACGGAGGGTGCAAGCGTTAATCGGAATTACTGGGCGTAAAGCGCACG
+
GGGGGGGGGGGGGGGGGGGGGGGGGGGGGGGGGGGGGGGGGGGGGEGCFGGGGGGGGFGGGGGGGGG>FGGGGGGGGGGGGGGGGGGGGGGGGGGGGGGGFGGGGGGGGGGGGGGGDFGGGGGEFGGGGGFFFGGE8FFFED<FGGGEGGGGGGDEGGGGGGGGGGGGGGGGGGGGGGGGGGGGGFGGGGGGGGCEC;CEE>EGGGGGGGGGGGGDFGGGGGEFGGGFEF5*7DEE<:DDGDC<
@M03364:276:000000000-BLYN8:1:1101:11540:7054 1:N:0:1
ACTCCTACGGGAGGCAGCAGTAGGGAATCTTCCGCAATGGGCGAAAGCCTGACGGAGCAACGCCGCGTGAGTGATGAAGGGTTTCGGCTCGTAAAACTCTGTTATTAGGGAAGAACAAATGTGTAAGTAACTGTGCACGTCTTGACGGTACCTAATCAGAAAGCCACGGCTAACTACGTGCCAGCAGCCGCGGTAATACGTAGGTGGCAAGCGTTATCCGGAATTATTGGGCGTAAAGCGCGCG
+
GGGGGGGGGGGFGGGGGGGGGGGGGGGGGGGGGGGGGGGGGGGGGGGGGGGGGGGGGGGGGGGGGGGGFFGGGGGGGGGGFGGGGGGGGGGGGGGGGGGGGGGGGGGGGGFGGGGDGGGGGGGGGGGGGGGGGGFGGGGFGGGGGGGGGGFGGGGGGGGGGGGGGGGGGGGGGGGGGGGGGGFGG7BFFECCGG5B+CFFGFFEEGGGGGGGEGGGGGGEEEGGGGGG?FGGDGCGGGGGGGC<
@M03364:276:000000000-BLYN8:1:1101:7362:7068 1:N:0:1
ACTCCTACGGGAGGCAGCAGTAGGGAATCTTCCGCAATGGGCGAAAGCCTGACGGAGCAACGCCGCGTGAGTGATGAAGGGTTTCGGCTCGTAAAACTCTGTTATTAGGGAAGAACAAATGTGTAAGTAACTGTGCACGTCTTGACGGTACCTAATCAGAAAGCCACGGCTAACTACGTGCCAGCAGCCGCGGTAATACGTAGGTGGCAAGCGTTATCCGGAATTATTGGGCGTAAAGCGCGCG
+
GGGGGGGGGGGGGGGGGGGGGGGGGGGGGGGGGGGGGGGGGGGGGGGGGGGGGGGGGGGGGGGGGGGGGGGGGGGGGGGGGGGGGGGGGGGGGGGGGGGGGGGGGGGGGGGGGGGGGFGGGFGGGGGGGGGGGGGGGGGGGGGGGGGGGGGGGGGGGGGGGGGGGGGGGGGGGGGGGGGGGFGGGGGGGGGGGGGGGGGGGGGGGGGGGGGGGGGGGGGGGGGGGFGGFGGGGGGGGGGGGGGG
@M03364:276:000000000-BLYN8:1:1101:17591:7116 1:N:0:1
ACTCCTACGGGAGGCAGCAGTAGGGAATCTTCCGCAATGGACGAAAGTCTGACGGAGCAACGCCGCGTGAGTGAAGAAGGTTTTCGGATCGTAAAGCTCTGTTGTTAGGGAAGAATAGTGATAAGAGTAACTGATTATCATGTGACGGTACCTAACCAGAAAGCCACGGCTAACTACGTGCCAGCAGCCGCGGTAATACGTAGGTGGCAAGCGTTGTCCGGAATTATTGGGCGTAAAGCGCGCG
+
GGGGGGGGGGGGGGGGGGGGGFGGGGGGFGGFGGGGGGGGGGGGGGGFGGGGGGGGGGGGGGGGGGGGGGGGGGGGGGGGGFGGGGGFEGGGGGGGGGGGFFGFGGGGGGGEGGGFGGGGGGGGFGGGGGGGGGGGGCGFGGGGFGGGGDGGFFDEGGGGGGGGGGGGGGEGGFGFGGGGGGFFFGGGGGGGGCGEGGGFCFGDFGGC9A:EGCEEGCDEGDEFF9FGGFGFGGGGG7CC7577
@M03364:276:000000000-BLYN8:1:1101:5097:7159 1:N:0:1
ACTCCTACGGGAGGCAGCAGTAGGGAATCTTCCGCAATGGGCGCAAGCCTGATGCAGCCATGCCGCGTGTATGAAGAAGGCCTTCGGGTTGTAAAGTACTTTCAGCGGGGAGGAAGGGAGTAAGGTTAATAACCTTGCTCATTGACGTTACCCGCAGAAGAAGCACCGGCTAACTCCGTGCCAGCAGCCGCGGTAATACGGAGGGTGCAAGCGTTAATCGGAATTACTGGGCGTAAAGCGCACG
+
GGGGGGGGGGGGGGGGGGGGGGGGGGGGGGGGGGGGDFGGGGGGGGGGGGGGGGGGGGGGGGGGGGGGGGGGFGFGGGGGFGGGGGGEGGGGFGGGGGGGGGGGGGGGGGFGGDFGGGGGGGCFGGGGBFGGGDGGGG9EFG9FGGGGGGGGGGGGGGFFGGGGFGCGDGGGCFGCFGFCEFGGGGGCFGGCEEC:CGGGEEGEG8>E?FCFGEEEFGGGEEEFE7<?CFFGGGGGGG7DGGD7
@M03364:276:000000000-BLYN8:1:1101:24810:7159 1:N:0:1
ACTCCTACGGGAGGCAGCAGTAGGGAATCTTCGGCAATGGACGAAAGTCTGACCGAGCAACGCCGCGTGAGTGAAGAAGGTTTTCGGATCGTAAAACTCTGTTGTTAGAGAAGAACAAGGACGTTAGTAACTGAACGTCCCCTGACGGTATCTAACCAGAAAGCCACGGCTAACTACGTGCCAGCAGCCGCGGTAATACGTAGGTGGCAAGCGTTGTCCGGATGTATTGGGCGTAAAGCGAGCG
+
GGGGGFGGGGGGGGGGGGGFFGGGGGGGGGGGGGGGGGGGGGGGGGGGGGGGGGGGGGGGGGGGGGGFGGGGGGGGGGGGGGGGGGGGGGGGGGGGGGGGGGGGGGGGGGDGGGGGGGFGGGGGFGGGGGGGGGGGGGGGGGGGGGEFGFGGGGGGGGGFGGGGGGGGGGGGGGGGGCGGGGGGGFFCGGGGGGEGGGGGGGGGGGGGGGGGDGGGEGGGGGG5AFFEF6EGGGGGGGGGGGG7
@M03364:276:000000000-BLYN8:1:1101:9924:7163 1:N:0:1
ACTCCTACGGGAGGCAGCAGTAGGGAATCTTCCACAATGGACGAAAGTCTGATGGAGCAACGCCGCGTGAGTGAAGAAGGTTTTCGGATCGTAAAACTCTGTTGTTGGAGAAGAATGTATCTGATAGTAACTGATCAGGTAGTGACGGTATCCAACCAGAAAGCCACGGCTAACTACGTGCCAGCAGCCGCGGTAATACGTAGGTGGCAAGCGTTGTCCGGATTTATTGGGCGTAAAGCGAGCG
+
GGGGGGGGGGGGGGGGGGGGGGGGGGGGGGGGGGGGGGGGGGGGGGGGGGGGGGGGGGGGGGGGGGGGGGGGGGGGGGGGFGGGGGGGGGGGGGGGGGGGGGGGGGGGGGGGGGGGGGGGGGGGGGGGGGGGGGGGGGGGGGGGGGGGGGGGGGFGGGGFGGGGGGGGGGGFGGGFGGGGGGGGGGGGGGGGGGGGGGGGGDGGGGGFGGGGGGGGGGGGDEEECGGGGF=FGGGGGGGGGGGD
@M03364:276:000000000-BLYN8:1:1101:7162:7227 1:N:0:1
ACTCCTACGGGAGGCAGCAGTGGGGAATATTGCACAATGGGCGCAAGCCTGATGCAGCCATGCCGCGTGTATGAAGAAGGCCTTCGGGTTGTAAAGTACTTTCAGCGGGGAGGAAGGGAGTAAGGTTAATAACCTTATTCATTGACGTTACCCGCAGAAGAAGCACCGGCTAACTCCGTGCCAGCAGCCGCGGTAATACGGAGGGTGCAAGCGTTAATAGGAATTACTGGGCGTAAAGCGCACG
+
FGFGGGDFEFEG:CEFG7-EFEFCE;FAFGC@@F<E@AC<FACGGDCFFGC@DF99@DEGGGFGGGCGEGFGGGGAGFFFC,<CE7FGFFGGGFGCFEE?EFGGGGGGGG>>>+,BFGGGFCFD=F<FFEFGGDG<GGCFA,3:8D@EF@FFGGGGG7FDFFGGFEGGGDDGGFFG@EE:<7,?=C:7EEDE8=CGD?FGE*:C>CCEGGFGEC8C5?70+<9E+2A<CG5EG)**7:79C7C)
@M03364:276:000000000-BLYN8:1:1101:18784:7246 1:N:0:1
ACTCCTACGGGAGGCAGCAGTGGGGAATATTGCACAATGGGCGCAAGCCTGATGCAGCCATGCCGCGTGTATGAAGAAGGCCTTCGGGTTGTAAAGTACTTTCAGCGGGGAGGAAGGGAGTAAGGTTAATAACCTTGCTCATTGACGTTACCCGCAGAAGAAGCACCGGCTAACTCCGTGCCAGCAGCCGCGGTAATACGGAGGGTGCAAGCGTTAATCGGAATTACTGGGCGTAAAGCGCACG
+
GGGGGGGGGGGGGGGGGGGGGGGGGGGGGGGGGGGGGGGGGGGGGGGGGGGGGGGGGGGGGGGGGGGGGGGGGGGGGGGGGGGGGGGDGGGGGGGGGGGGGGGGGGGGGGEGGGGGGGGGGGGGGGGGGGGGGGGGGGGGGFGGGGGGGGGGGGGGGGGGGGGGGGGGGGGEGGGGGGGGGGGFGGGG@EGGGGGGGGGGGGGGG>8CCGFGGGGGGGGGGGGGGGGGGGGGGGGGGGFGGD3)
@M03364:276:000000000-BLYN8:1:1101:22954:7247 1:N:0:1
ACTCCTACGGGAGGCAGCAGTAGGGAATCTTCGGCAATGGACGAAAGTCTGACCGAGCAACGCCGCGTGAGTGAAGAAGGTTTTCGGATCGTAAAACTCTGTTGTTAGAGAAGAACAAGGACGTTAGTAACTGAACGTCCCCTGACGGTATCTAACCAGAAAGCCACGGCTAACTACGTGCCAGCAGCCGCGGTAATACGTAGGTGGCAAGCGTTGTCCGGAGTTATTGGGCGTAAAGCGAGCG
+
GGGGGGGGGGGGGGGGGGGGGGGGGGGGGGGGGGGGGGGGGGGGGGGGGGGGGGGGGGGGGGGGGGGFGEGGGGGGGGGGGGGGCGGGGGGGGGGGGGGGGGGGGGGGGGGGGGGGGGGGGGGEFGFGGGGGGGGGFGGDGGGGGGGGGEFFFFFGGFGGGGG?FFFGFGGGGGGGGGGGGGGGGGGGGGGGGGDGFEGGGGGGFFGGGGFFEEEGGG+CE5*:CGGG7EGFC5EGGGGGGGGC
@M03364:276:000000000-BLYN8:1:1101:25157:7251 1:N:0:1
ACTCCTACGGGAGGCAGCAGTGGGGAATATTGCACAATGGGCGCAAGCCTGATGCAGCCATGCCGCGTGTATGAAGAAGGCCTTCGGGTTGTAAAGTACTTTCAGCGGGGAGGAAGGGAGTAAGGTTAATAACCTTATTCATTGACGTTACCCGCAGAAGAAGCACCGGCTAACTCCGTGCCAGCAGCCGCGGTAATACGGAGGGTGCAAGCGTTAATCGGAATTACTGGGCGTAAAGCGCACG
+
GGGGGGGGGGGGGGGGGGGGGGGGGGGGGGGGGGGGGGGGGGGGGGGGGGGGGGGGGGGGGGGGGG:FFGCFGFFGFGGGGGGGGGGGCFGGGFGGGGGGGGGGGGGGGGGGEG,DFGCGGFCFGFGGGGCFF8FDFGCFGG9=C,<FGGGGGGGDGCCFFGFGG@F@CFGGFGGFFCFGGFGGFCCGFEGG>:CECGGGGGGGGGGGGG+CEEEEFGGCEG=*CGGC7CGGDDGGCGGDGDG3
@M03364:276:000000000-BLYN8:1:1101:19630:7257 1:N:0:1
ACTCCTACGGGAGGCAGCAGTAGGGAATCTTCCGCAATGGGCGAAAGCCTGACGGAGCAACGCCGCGTGAGTGATGAAGGGTTTCGGCTCGTAAAACTCTGTTATTAGGGAAGAACATATGCGTAAGTAACTGTGCACATCTTGACGGTACCTAATCAGAAAGCCACGGCTAACTACGTGCCAGCAGCCGCGGTAATACGTAGGTGGCAAGCGTTATCCGGAATTATTGGGCGTAAAGCGCGCG
+
GGGGGGGGGGGGGG@FGGGGGGGGGGGGGGGGGGGGGGGGGGGGGGGFGGGGGFGGGGGFGGGGGGGGGCGGGGGGGGFGCGGGGGD7DFGGGGCFGGGGGGG?FDFFFGGE7<FFC<BF<,BFCEGGGGGGGGFGFGGAFDFFGGGGGGCFGGFEFGGG9<:F>FGGGGGGGGGFG@GGGGGG@F68FGDEGGGGGGGGGCGDEGFGGCCF=:EEGGCGE=/:@FGG+AE5/>ECFFGG)9DC
@M03364:276:000000000-BLYN8:1:1101:5736:7293 1:N:0:1
ACTCCTACGGGAGGCAGCAGTGGGGAATATTGGACAATGGGCGAAAGCCTGATCCAGCCATGCCGCGTGTGTGAAGAAGGTCTTCGGATTGTAAAGCACTTTAAGTTGGGAGGAAGGGTTGTAGATTAATACTCTGCAATTTTGACGTTACCGACAGGATAAGCACCGGCTAACTCTGTGCCAGCAGCCGCGGTAATACAGAGGGTGCAAGCGTTAATCGGAATTACTGGGCGTAAAGCGCGCG
+
F@GGGCDCFGF@FEF@;;;CFGFGG,@EFCFDFEF<@<E@8F@@FGGGFFGGEFCFFFDFGFFF7FGF>=7FFF,CFGGGGFGGAFGC77FEDAFGFFGDE<E?FGFGDG<F+BEFGGA?FEFF9,@FEGGGCBDDE9C?<FD9CCFFFGGFFEE:FFFFGFC=F<,<:FEEFEACCCFFGGGDGG68CCGDE:B8,;CF+<EC7BCEC?CF5188CFC=E557CCGGGCG5CD5ECF7<5<CD
@M03364:276:000000000-BLYN8:1:1101:21029:7302 1:N:0:1
ACTCCTACGGGAGGCAGCAGTGGGGAATATTGCACAATGGGCGAAAGCCTGATGCAGCAACGCCGCGTGAGGGATGACGGCCTTCGGGTTGTAAACCTCTTTTAGTAGGGAAGAAGCGTAAGTGACGGTACCTGCAGAAAAAGCACCGGCTAACTACGTGCCAGCAGCCGCGGTAATACGTAGGGTGCAAGCGTTGTCCGGAATTATTGGGCGTAAAGAGCTCGTAGGCGGCTTGTCGCGTCTG
+
GGGGGGGGGGGGGGGGGGGGGGGGGGGGGGGGGGGGGGGGGGGGGGGGGGGGGGGGGGGGGGGGGGGGGGGGGGGGGGGGGGGGGGGGGGGGGGGGGGGGGGGGGGGGGGGGGGGGGGGGGGGGGGGGGGGGGGGGGGGFGGGGGGGGGGGGGGGGGGGGGGGGGGGGGGGGGGGGGDGGGGCGGFGGGGGGGGGGGGGGGGGGGGGGGGGGGEGGGGGGFGGEGGGGGGGGGDGGGGGDDGGF
@M03364:276:000000000-BLYN8:1:1101:15345:7302 1:N:0:1
ACTCCTACGGGAGGCAGCAGTAGGGAATCTTCCGCAATGGACGAAAGTCTGACGGAGCAACGCCGCGTGAGTGAAGAAGGTTTTCGGATCGTAAAGCTCTGTTGTTAGGGAAGAATAGTGATAAGAGTAACTGATTATCATGTGACGGTACCTAACCAGAAAGCCACGGCTAACTACGTGCCAGCAGCCGCGGTAATACGTAGGTGGCAAGCGTTGTCCGGAATTATTGGGCGTAAAGCGCGCG
+
GGGGGGGGGGGGGGGGGGGGGGGGGGGGGGGGGGGGGGGGGGGGGGGGGGGGGGGGGGGGGGGGGGGGGGEGGGGGGGGGGGGGGGGGDGGGGGGGGGGGGGGGFGGGGGGGGGGGGGGGGGFGGFGGGGGGGGGGGGGGGGGGGGGGGGGGGGGGGFFGDGGGFGGGGGGGGGGGGGGGGGGGGGGGGGGGGGGGGFFGGGGGGCGGGGGGGGGGGGDGD8:FFGGGGGGGGGGGGGG:DGC9
@M03364:276:000000000-BLYN8:1:1101:24415:7333 1:N:0:1
ACTCCTACGGGAGGCAGCAGTAGGGAATCTTCGGCAATGGACGAAAGTCTGACGGAGCAACGCCGCGTGTGTGAAGAAGGTTTTCGGATCGTAAAGCACTGTTGTTAGAGAAGAACAAGGATAAGAGTCACTGCTTGTCCCTTGACGGTATCTAACCAGAAAGCCACGGCTAACTACGTGCCAGCAGCCGCGGTAATACGTAGGTGGCAAGCGTTGTCCGGAATTATTGGGCGTAAAGCGCGCG
+
GGCFGGGGGGGGGGGGGGGGGGGGGGGGGGGGGGGFEGGGGGGGGGGGGGGGGGDGGGGGGGGGEFGGGGGFGFGGGGGGGGFGGGGDGGGGGGGGGGGG@FDGGGGGGGGGGGGGGGGGFFFFGGGGA<FFGGGGGGGGGGGGGGGGGGGGGGGGGGFGGFFGGFGGGGDGGGC@GGGACEGGGFGGGGGGDEG@FGCGCGGGGFFGGG=FGGGGGGFGGECFGC+<CFCEGDGGFD7DGDG)
@M03364:276:000000000-BLYN8:1:1101:8939:7348 1:N:0:1
ACTCCTACGGGAGGCAGCAGTGGGGAATATTGCACAATGGGCGCAAGCCTGATGCAGCCATGCCGCGTGTATGAAGAAGGCCTTCGGGTTGTAAAGTACTTTCAGCGGGGAGGAAGGCGATAAGGTTAATAACCTTGTCGATTGACGTTACCCGCAGAAGAAGCACCGGCTAACTCCGTGCCAGCAGCCGCGGTAATACGGAGGGTGCAAGCGTTAATCGGAATTACTGGGCGTAAAGCGCACG
+
GGGGGGGGGGGGGGGGGDFGGGGGGGGGGGGFGGGGGGGGFGGGGCCFGGGGGGGGGGGGGGGGGGG=BFFFFGGFGGGGGGGGGGGGGGGGGGGGGGGGGFF9BECFGEFCGDFGGGDGE7:FGGGFCGGGGFFFGGGDGCGFGGGGFFGG<CCEGGGGGGGGF:FEGGEEGG9FGEGGGG9CGFC@8EC5CGGG?FG>EEEGE*;CEGF=8?EGGCFG5=*CCF7+<6@FDDECGF*9DGD)
@M03364:276:000000000-BLYN8:1:1101:12783:7348 1:N:0:1
ACTCCTACGGGAGGCAGCAGTGGGGAATATTGCACAATGGGCGCAAGCCTGATGCAGCCATGCCGCGTGTATGAAGAAGGCCTTCGGGTTGTAAAGTACTTTCAGCGGGGAGGAAGGCGATAAGGTTAATAACCTTGTTGATTGACGTTACCCGCAGAAGAAGCACCGGCTAACTCCGTGCCAGCAGCCGCGGTAATACGGAGGGTGCAAGCGTTAATCGGAATTACTGGGCGTAAAGCGCACG
+
GGGGGGGGGGGGGGGGGGGGGDGGGGGGGGGGGGGGGGGGFGGGGCECGGGGGGGGGGFFGGGGGGGGGGGGGGGGGGGGGGGGGGGGGGGGGGGGGGGGGGGGGGEGDGGGGDGGGDGGGGGGGGGGGGGAB,FGAFGG,EFGCGGGGCCFDCEFGGGGGGGFCGGGGGGGGGGGGGFGGFGGGGGGGGGGGGDGGGFGDGEGGGEDGFGGGGGDGFGGGGCCFCFFGGGGGDGCCFFD3CD5
@M03364:276:000000000-BLYN8:1:1101:10799:7395 1:N:0:1
ACTCCTACGGGAGGCAGCAGTGGGGAATATTGGACAATGGGCGCAAGCCTGATCCAGCCATGCCGCGTGAGTGATGAAGGCCCTAGGGTTGTAAAGCTCTTTCACCGGTGAAGATAATGACGGTAACCGGAGAAGAAGCCCCGGCTAACTTCGTGCCAGCAGCCGCGGTAATACGAAGGGGGCTAGCGTTGTTCGGATTTACTGGGCGTAAAGCGCACGTAGGCGGACTTTTAAGTCAGGGGTG
+
GGGGGGGGGGGGGGGGGGGGGGGGGGGGGGGGGGGGGGGGGGGGGGGGGGGGGGGGGGGGGGGGGGGGGGGGGGGGGGGGGGGGGGGGGGGGGGGGGGGGGGGGGGGGGGGGGGGGGGGGGGGGGGGGGGGGGGGGGGGGGDEEGGGGGGGGGGGGGGGGGGGGGGGGGGGGGGGCFGDCCEGG@CFGGGGGGGGGDGGGGGGGGGGGGGGFCFGDGGGGFGGGGGDGDFGGGGE?FFGGGGGD
@M03364:276:000000000-BLYN8:1:1101:20222:7414 1:N:0:1
ACTCCTACGGGAGGCAGCAGTGGGGAATATTGGACAATGGGCGCAAGCCTGATCCAGCCATGCCGCGTGAGTGATGAAGGCCTTAGGGTTGTAAAGCTCTTTTATCCGGGACGATAATGACGGTACCGGAGGAATAAGCCCCGGCTAACTTCGTGCCAGCAGCCGCGGTAATACGAAGGGGGCTAGCGTTGCTCGGAATCACTGGGCGTAAAGGGCGCGTAGGCGGCGTTTTAAGTCGGGGGTG
+
GGGGGGGGGGGGGGGGGGGGGGGGGGGGGGGGGGGGGGGGGGGGGGGGGGGGGGGGGGGGGGGGGGGGGGGGGGGGGGGGGGGGGGGGFFGGGGGFGGGGGGGGGGGGGGGGGGGGGGGGGGGGGEGGGGGGGGGGGGGFGGGGGGGGGGGGGGFGGGGDB@GFGEGGGGGGGGGGGGGGGGGGGGGGGGGG9CGGGGGGGGGGGGGGGGC=EFEGGGGGGGGGGGDCGD5EFDGGGGGDGGGG
@M03364:276:000000000-BLYN8:1:1101:11062:7433 1:N:0:1
ACTCCTACGGGAGGCAGCAGTAGGGAATCTTCCACAATGGACGAAAGTCTGATGGAGCAACGCCGCGTGAGTGAAGAAGGTTTTCGGATCGTAAAACTCTGTTGTTGGAGAAGAATGTATCTGATAGTAACTGATCAGGTAGTGACGGTATCCAACCAGAAAGCCACGGCTAACTACGTGCCAGCAGCCGCGGTAATACGTAGGTGGCAAGCGTTGTCCGGATTTATTGGGCGTAAAGCGAGCG
+
GGGGGGGGGGGGGGGGGGCFGFGGGGGGGGGGGGGGGGGGGGGGGGGGGGGGGGGGGGGGGGGGGGGFGDFGGGGGGGGGGGGGGGGGGGGGGFGGGGGGGGGGGGGGGFEFGGGGGGGGGGGGGGGGGGGGGGGGFGGGGGCFGGGGGGGGGGGGGGGGGGGGGGGGGGGDGGGFGGGGGGGGGFGGGGGGGGGGGFGFFDGGGGGGCFGGGGGGGGGGGECCEGGGGFGFGDG5FGGDGGGC
@M03364:276:000000000-BLYN8:1:1101:28489:7460 1:N:0:1
ACTCCTACGGGAGGCAGCAGTAGGGAATCTTCGGCAATGGACGAAAGTCTGACCGAGCAACGCCGCGTGAGTGAAGAAGGTTTTCGGATCGTAAAACTCTGTTGGTAGAGAAGAACGTTGGTGAGAGTGGCAAGCTCATCCAGTGACGGTAACTACCCAGAAAGGGACGGCTAACTACGTGCCAGCAGCCGCGGTAATACGTAGGTCCCGAGCGTTGTCCGGTTTTATTGGGCGTAAAGCGAGC
+
ECF9EFGECFEDGGEEGGGGGGFF7EAFGGGGGE:F7FGDFGGGCCED<9EFAFGDEGEGGG:F@+FFCFGGEF9EDEFGG?FBCCGCBCEGGGCFDFFGGGFGGGDFCFGCFGFFGDFGGGG9>,=DFE+38=<F3<,D9FGGGC,@<><CFGGGF<CBFC:7:CFFBE*>C:EFFEGG<*=;8@?FGCC5CE:78EE+;9BFEGFG*8*?:EC*::CC>C**2;FDD9+C45:>DFGD<CC)
@M03364:276:000000000-BLYN8:1:1101:14463:7541 1:N:0:1
ACTCCTACGGGAGGCAGCAGTGGGGAATATTGCACAATGGGCGCAAGCCTGTTGCAGCCATGCCGCGTGTATGAAGAAGGCCTTCGGGTTGTAAAGTACTTTCAGCGGGGAGGAAGGGAGTAAGGTTAATAACCTTATTCATTGACGTTACCCGCAGAAGAAGAACCGGCTAACTCCGTGCCAGCAGCCGCGGTAATACGGAGGGTGCAAGCGTTAATCGGAATTACTGGGCGTAAAGCGCACG
+
GGGGGGGGGGGGGGGGGGGGGGGGGGGGGGGGGGGGGGGGGGGGGGGFGGGGGGGGGGGGGGGGGGGGGGGGGGGGGGGGGFGGGGGGGGGGGGGGGGGGEGGFGGGGGGGGGGGGGGGGGGEGGGGGGGFGGEFGDGFFGGGGGGG@FGGGABCCFGGGGGGGFCFGGGGGGGGGGGGGGGGGGGGGGGGGGGGGGGGGGGGGGGGGGGGGGGG55CGGGGGGGGGGGGGGGGGGFFGGDCGD
@M03364:276:000000000-BLYN8:1:1101:27873:7542 1:N:0:1
ACTCCTACGGGAGGCAGCAGTGGGGAATATTGCACAATGGGCGCAAGCCTGATGCAGCCATGCCGCGTGCGTGAAGAAGGCCCTCGGGTTGTAAAGCACTTTCAGCGAGGAGGAAGGTGTTGAACTTAATACGTTCATCAATTGACGTTACTCGTAGAAGAAGCACCGGCTAACTCCGTGCCAGCAGCTGCGGCAATACGTAGGGTGCAAGCGTGAATCGGCATTACTGGGCGTAAAGCGCACG
+
GGGGFGGGGGGGDGGGGGGGFF<FG;FGGGFGGCGFFFGGFFGCF+:CFFGCFGGGGGFFGGG<FGGGG,8BC,CFEDFGFF:F8+?F4B>+5EGCDCFGGG,,?,6=F@4C@+?4>DE,+35@>?<9<DE9DF,B,:C,FE,7<F38F<:CBB<+3+,3<:@F7,5>*3CE,@,>D>**6*6B*?:,,6,:B*1*2++139;CC<88C1+;8B**:7?7C*2:+<+C:FC7CD*A5>FD75/1
@M03364:276:000000000-BLYN8:1:1101:4727:7545 1:N:0:1
ACTCCTACGGGAGGCAGCAGTAGGGAATCTTCCACAATGGGCGCAAGCCTGATGGAGCAACGCCGCGTGTGTGATGAAGGGTTTCGGCTCGTAAAACACTGTTATAAGAGAAGAACGGCACTGAGAGTAACTGTTCAGTGTGTGACGGTATCTTACCAGAAAGGAACGGCTAAATACGTGCCAGCAGCCGCGGTAATACGTATGTTCCAAGCGTTATCCGGATTTATTGGGCGTAAAGCGAGCG
+
GGGGGGGGGGGGGGGGGGGGGGGGDGGGGGGGGGGGGGGGGGGGGGGGGGGGGGGGGGGGGGGGGGGGGGGGGGGGGGGFGGGGGGGGGGGGGGGGGGGGGGGGGGCFEGGGGGGGGGGGGGGGGFFGGGGGGGGGGGGGGGGGGGGGGGGGGGGG<FGGGGGFGGGGCGGGGDGFEFGGGFGGGGCGCEEGGE>ECGGCFGGGGF?FFGGGGGGGC??EDEEG@C?FG?E=CDGCFFGGDDG<
@M03364:276:000000000-BLYN8:1:1101:20608:7572 1:N:0:1
ACTCCTACGGGAGGCAGCAGTGGGGAATATTGCACAATGGGCGCAAGCCTGATGCAGCCATGCCGCGTGTATGAAGAAGGCCTTCGGGTTGTAAAGTACTTTCAGCGGGGAGGAAGGGAGTAAGGTTAATAACCTTATTCATTGACGTTACCCGCAGAAGAAGCACCGGCTAACTCCGTGCCAGCAGCCGCGGTAATACGGAGGGTGCAAGCGTTAATCGGAATTACTGGGCGTAAAGCGCACG
+
GGGGGGGGGGGGGGGGGGGGGGGGGGGGGGGGGGGGGGGGGGGGGGGGGGGGGGGFGGGGGGGGGGGGGGGGGGGGGGGGGGGGGGGGGGGGGGGGGGGGGGGGGGGGGGGGGGGGGGGGGFFGGGGGGGGGGGGGGGGGGGGGGGGGGGGGGGGGDGGGGGGGGGGGGGGGGGGGGGGGGGGGGGGGGGGGGGGDGGGFGEGGGGGGGGGGG5?EFGGGGGEGGGGGGGGGGGGGGGGGGDDC
@M03364:276:000000000-BLYN8:1:1101:13730:7585 1:N:0:1
ACTCTACGGGAGGCAGCAGTAGGGAATCTTCCGCAATGGACGAAAGTCTGACGGAGCAACGCCGCGTGAGTGAAGAAGGTTTTCGGATCGTAAAGCTCTGTTGTTAGTGAAGAAGAGTGGTAAGAGTAACTGCTTATCATGTGACGGTATCCAACCAGAAAGCCACGGCTAACTACGTGCCAGCAGCCGCGGTAATACGTAGGTGGCAAGCGTTGTCCGGATTTATTGGGCGTAAAGCGAGCGC
+
GGGGGGGGGGGGGGGGGGGGGGGGGGGGGGGGGGGGGGGFGGFGGGGGGGFGGGGGGGGGGGGGGGGG:CFGGGGGGGGGGGFEFG@FGGGGGGGGGGGGGGF<FGGGGGGGGGGGGGGGGGCEEFGGGGGGGGGGGGGGGGGGGGGGGGGGGGGGDFGGGGGGGGGGGGGGGGDGCFGGGGGGGGGGGGGGEEGFGGGCCGGGGFGFGGCE8ECCF:EDGCGG7?EGGFGGC35CCG33DGG<
@M03364:276:000000000-BLYN8:1:1101:23487:7587 1:N:0:1
ACTCCTACGGGAGGCAGCAGTAGGGAATCTTCCACAATGGACGAAAGTCTGATGGAGCAACGCCGCGTGAGTGAAGAAGGTTTTCGGATCGTAAAACTCTGTTGTTGGAGAAGAATGTATCTGATAGTAACTGATCAGGTAGTGACGGTATCCAACCAGAAAGCCACGGCTAACTACGTGCCAGCAGCCGCGGTAATACGTAGGTGGCAAGCGTTGTCCGGATTTATTGGGCGTAAAGCGAGCG
+
GGGGGGGGGGGGGGGGGGGGGGGGGGGGGGGGGGGGGGGGGGGGGGGGGGGGGGGGGGGGGGGGGGGGGGGGGGGGGGGGGGGGGGGGGGGGGGGGGGGGGGGGGGFGFGCFGGGGGGDGGGGGGGGGGGGGGGGGGGGFGGGGGGGGGGGGFGGGGGGGGGGGGGGGGGGGGGGGGGGGGGGGGGGGFGGGGGGGGGGGGGGGGGGGGGGGGGGGGGGGGGGGGGGGFGGDCCEGGGGGDD)7
@M03364:276:000000000-BLYN8:1:1101:17886:7594 1:N:0:1
ACTCCTACGGGAGGCAGCAGTAGGGAATCTTCGGCAATGGACGAAAGTCTGACCGAGCAACGCCGCGTGAGTGAAGAAGGTTTTCGGATCGTAAAACTCTGTTGGTAGAGAAGAACGTTGGTGAGAGTGGAAAGCTCATCAAGTGACGGTAACTACCCAGAAAGGGACGGCTAACTACGTGCCAGCAGCCGCGGTAATACGTAGGTCCCGAGCGTTGTCCGGATTTATTGGGCGTAAAGCGAGC
+
GGGGGGGGGGGGGGGGGGGGGGGGGGGGGGGGGGGGGGGGGGGGGGGFGGGGGGGGGGGGGGGGGGGGGGGGGGGGGGGGGGGGGGGGGGGGGGGGGGGGGGGGGGGGGGGGGGGGGGGGGGGGGFGGGGGGGGGGGGGGGGGGGGGGGGGGGGGGGGGGAGGGGGGGGGGGG7DFGGGGGGGGGGGGGGGGGGGGGGGGGGGGGGGFGG5=CCEEGGFGECCCEGGGGGGFFGG5<FGGGGG3
@M03364:276:000000000-BLYN8:1:1101:23551:7602 1:N:0:1
ACTCCTACGGGAGGCAGCAGTAGGGAATCTTCGGCAATGGACGAAAGCCTGACCGCGCAACGCCGCGTGAGTGAAGAAGGTTTTCGGATCGTAAAACTGTGTTGGTAGAGAAGAACGTTGGTGAGAGTGGAAAGCTCATCAAGCGACGGTAACTACCCAGAAAGCCACGGCTAACTACGTGCCAGCAGCCGCGGTAATACGTAGGTGGCAAGCGTTGTCCGGATCTATTGGGCGTAACGCGAGC
+
6<CEAEEGGCE;:CGFEFGFF<FDCF,CEFCFFCCCCA<E,FF@@F@,@CCFGCE+@:@+@C+=+FE@C7CEEC9<?A,A,:,BEGEF+@FFF?<FF8,CA<FGF?A<AFFGFG<8FG,<<FCFFGGCG7<,CFG,<FFGFDC,5@7*>:FEG9F<FGFF>7<CGF:,:<C16,BB;7*<<CGF8*BBC58388BC*<+BF32:C<@C*098***//:EGGG*5*2+++00>C<C5>**/>3C5
@M03364:276:000000000-BLYN8:1:1101:20380:7604 1:N:0:1
ACTCCTACGGGAGGCAGCAGTGGGGAATTTTGGACAATGGGGGCAACCCTGATCCAGCAATGCCGCGTGTGTGAAGAAGGCCTTCGGGTTGTAAAGCACTTTTGTCCGGAAAGAAATCGCACTTACTAATATTAGGTGTGGATGACGGTACCGGAAGAATAAGGACCGGCTAACTACGTGCCAGCAGCCGCGGTAATACGTAGGGTCCAAGCGTTAATCGGACTTACTGGGCGTAAAGCGTGCG
+
GGGGGG,;BEEGGGC7;@CFFFGGGC@FGFFGG8<,EFGGC@BCCDDGGG@FEFFG<FGGGFGFGGGGGGGEFEEGGGFGG=FFGGGGG@:FFB?E9:,BFFFCFFGGD7:+E<==DFC<CD+>,B?<DE,BF9FF,C>FGG<FF<>@F<@@CF+@CEGGG9FGDFDFCGGCCGGGGEFGGGCGGGF:FEEGG:8*BFG*5+2;7<B*?7F5EEE*:FDF5E*:C:230+*5C5C*/:>D1/9/
@M03364:276:000000000-BLYN8:1:1101:3978:7610 1:N:0:1
ACTCCTACGGGAGGCAGCAGTGGGGAATATTGCACAATGGGCGCAAGCCTGATGCAGCCATGCCGCGTGTGTGAAGAAGGCCTTCGGGTTGTAAAGCACTTTCAGCGAGGAGGAAGGTGGTGAACTTAATACGTTCATCAATTGACGTTACTCGCAGAAGAAGCACCGGCTAACTCCGTGCCAGCAGCCGCGGTAATACGGAGGGTGCAAGCGTTAATCTGAATTACTGGGCGTAAAGCGCACG
+
GGGGGGGGGGGGGGGGGG9FFFEF:FGGGGGFGG@EAFGGGGGDECGGGGGGG9AFEFEGGGGGGGGGGG7FGGGGGGGCD<FGGCFGFCFCFGEFGGGGDD9AFFFFGDGGGGGGGGGGGGGGFGGFGGGGGF<<AFFCFGDCF9FF<DCGGGCFEGC<FFGGGGDGGGGGG72DFGGGGCFGGGGFGE*4:BEEGGGGGGGGGE*CCGGGEGGGFC7+:C@E@??@C+CCGGCED7CDD<D3
@M03364:276:000000000-BLYN8:1:1101:22398:7614 1:N:0:1
ACTCCTACGGGAGGCAGCAGTGGGGAATATTGCACAATGGGCGCAAGCCTGATGCAGCCATGCCGCGTGTGTGAAGAAGGCCTTCGGGTTGTAAAGCACTTTCAGCGAGGAGGAAGGTGGTGAACTTAATACGTTCATCAATTGACGTTACTCGCAGAAGAAGCACCGGCTAACTCCGTGCCAGCAGCCGCGGTAATACGGAGGGTGCAAGCGTTAATCGGAATTACTGGGCGTAAAGCGCACG
+
GGGGGGGGGGGGGGGGGGGGGGGGGGGGGGGGGGGGGGGGGGGGGGGGGGGGGGGGGGGGGGGGGGGGGGGGGGGGGGGGGGGGGGGGGGGGGGGGGGGGGGGGGGGCGGGGGGGGGGGGGGGGGGGGGGGFGGGGGGGGGGFGGGGGGGGGGGGGGGGGGGGGGGGGGGGGGGGGGGGGGGGGGGGGGGGGGGGGGGGGECGGGGGEG7EGGGEEFGGGDGGGGGGGGGGGGGDGGGCCDCD5
@M03364:276:000000000-BLYN8:1:1101:25097:7615 1:N:0:1
ACTCCTACGGGAGGCAGCAGTGGGGAATATTGCACAATGGGCGCAAGCCTGATGCAGCCATGCCGCGTGTGTGAAGAAGGCCTTCGGGTTGTAAAGCACTTTCAGCGAGGAGGAAGGTGGTTAACTTAATACGTTCATCAATTGACGTTACTCGCAGAAGAAGCACCGGCTAACTCCGTGCCAGCAGCCGCGGTAATACGGAGGGTGCAAGCGTTAATCGGAATTACTGGGCGTAAAGCGCA
+
FGGGGGGGGGF;CFEGGGGGCE9FCFFCEFGGCFGFGFEFFCG@FGFDDFCCFFGGGC<FGGGGGGGGC,CC=A,6,ECFGGFFF<CCE==FGGG,E<F,FAB9F94CC@+FFFG=+BEDF+85,:??AFB5>5A,3E,FF9F><FFFGGGGDF+<C+@FFF<>:FFEGC*>779;>>BF*:BD78BE81BEEC**22?C**118EC8?CFCCC**:C?5:*8:F7<++35C7DEE3CC3)/
@M03364:276:000000000-BLYN8:1:1101:19543:7619 1:N:0:1
ACTCCTACGGGAGGCAGCAGTAGGGAATATTGCTCAATGGGCGAAAGCCTGAAGCAGCAACGCCGCGTGGAGGATGAAGGTTTTAGGATTGTAAACTCCTTTTGTTAGAGAAGATTATGACGGTATCTAACGAATAAGCACCGGCTAACTCCGTGCCAGCAGCCGCGGTAATACGGAGGGTGCAAGCGTTACTCGGAATCACTGGGCGTAAAGAGCGCGTAGGCGGGGAAGTAAGTCAGATGTG
+
GGGGGGGGGGGGGGGGGGGFGEGGGGGGGGGFGFGGGGGGGFGGGGGGGGGGGCGGGGGGGGGGGGGGGDCFGGGGGGGGFGGGCGGAGGGGGGGGG<EGGGGGFGGGFGG<FFEAFGG?AFFEGFGGAEGGCEGGGGGGGGGGGDGGGGGGGFFGGGFGGGGGGGEGFGDEGFFE<BECFGEFG9:EGECEGD5EE5CC9FGC8ECEGGGGFGCCGEGEEGGCEGGGDGGGGFGGF=**0?C7
@M03364:276:000000000-BLYN8:1:1101:16931:7638 1:N:0:1
ACTCCTACGGGAGGCAGCAGTAGGGAATCTTCGGCAATGGACGAAAGTCTGACCGAGCAACGCCGCGTGAGTGAAGAAGGTTTTCGGATCGTAAAACTCTGTTGTTAGAGAAGAACAAGGGTGAGAGTAACTGTTCACCCCTTGACGGTATCTAACCAGAAAGCCACGGCTAACTACGTGCCAGCAGCCGCGGTAATACGTAGGTGGCAAGCGTTGTCCGGATTTATTGGGCGTAAAGCGAGCG
+
GGGGGGGGGGGGGGGGGGGGGGGGGGGGGGGGGGGGGGGGGGGGGCFEGGGGGGGGGFGGGGGGGGGGGGGGGGGGGGGGGGGGGGGGGGGGGGGGGGGGGGGGGGGGGGG?FGGGGGGGGFGGGGGGGGGGGGGGGGGFGGGGGGGGGGGGGGFGGFGGGGGGFGGGGGGGGGGGGGGGGGFGGGGGGG58EG>EFCGGGGGGGGGGGG55CEGGGFGDGCECCFGGGGG=CDCE3CCGGGD7
@M03364:276:000000000-BLYN8:1:1101:10335:7638 1:N:0:1
ACTCCTACGGGAGGCAGCAGTGAGGAATATTGGTCAATGGACGAGAGTCTGAACCAGCCAAGTAGCGTGAAGGATGAAGGCCCTATGGGTCGTAAACTTCTTTTATAGGGGAATAAAGTGCGGGACGTGTCCCGTTTTGTATGTACCCTAGGAATAAGGATCGGCTAACTCCGTGCCAGCAGCCGCGGTAATACGGAGGATCCAAGCGTTATCCGGATTTATTGGGTTTAAAGGGAGCGTAGGT
+
GGGG@FFGGGGGGGGGGGGGFGGGGGGGGGGGGEFGGGGGGGGGGGGGGCFFGGGGGFFGGG<FGFGGGEGGGGGGGGGGGGGGGGGGGGGGGGGGGGGGGGGGGGGGGGGEEGGGGFGFFGGGGGGGGGFGGGGGGGGGGGGGG<9AEGGFGGGGGGGGFFEDGGGGGGGGGGFGGGGGGGGGGGGGGEGGGGGGGDGCGGGGGGGGEGGGGGGGECEGFFCCCGEDGGGEFFG:DDGGGGC*
@M03364:276:000000000-BLYN8:1:1101:14030:7670 1:N:0:1
ACTCCTACGGGAGGCAGCAGTAGGGAATCTTCCGCAATGGGCGAAAGCCTGACGGAGCAACGCCGCGTGAGTGATGAAGGGTTTCGGCTCGTAAAACTCTGTTGTTAGAGAAGAACAAGGACGTTAGTAACTGAACGTCCCCTGACGGTATCTAACCAGAAAGCCACGGCTAACTACGTGCCAGCAGCCGCGGTAATACGTAGGTGGCAAGCGTTGTCCGGATTTATTGGGCGTAAAGCGAGCG
+
GGGGGGGGGGGGGGGGGGGGGGGGGGGGGGGGGGGGGGGGGGGGGGGGGGGGGGGGGGGGGGGGGGGGGGGFFGGGGGGGGGGGGGGGGGGGGGGGGGGGGGGGGGGGGGGGGGGGGGGFFGGFGGGGGGGGGGGGGFGGGGGGGGGGGGGGGGGGGGGGGGGGFGGGGGGGGGGGGGGGGFGGGGGGGGGGGGGGGDFGFGGGFGGGGGGGGGGEEEGEEGGDGFGC+<;EGGGEGFFGGGGC
@M03364:276:000000000-BLYN8:1:1101:7976:7673 1:N:0:1
ACTCCTACGGGAGGCAGCAGTAGGGAATCTTCGGCAATGGACGAAAGTCTGACCGAGCAACGCCGCGTGAGTGAAGAAGGTTTTCGGATCGTAAAACTCTGTTGTTAGAGAAGAACAAGGACGTTAGTAACTGAACGTCCCCTGACGGTATCTAACCAGAAAGCCACGGCTAACTACGTGCCAGCAGCCGCGGTAATACGTAGGTGGCAAGCGTTGTCCGGATTTATTGGGCGTAAAGCGAGCG
+
GGGGGGGGGGGGGGGGGGGGGGGGGGGGGGGGGGGGGGGGGGGGGGGGGGGGGGGGGGGGGGGGGGGGGFGGGGGGGGGGGGGGGGGGGGGGGGGGGGGGGGGGGGGGGGGGGGGGGGGGGGGFFGGGGGGGGGGGGGGFGGGGGGGGGGGGGGGGGGGGFGGGGGGGGGGGGGGGGGGGGGGFGFGGGGGGGGGGGGGGBFGGGGGGGGGGGGGGECFGGEEGFGGC9FGGGGGGGGGGGGGD
@M03364:276:000000000-BLYN8:1:1101:7799:7696 1:N:0:1
ACTCCTACGGGAGGCAGCAGTAGGGAATCTTCCACAATGGGCGCAAGCCTGATGGAGCAACGCCGCGTGTGTGATGAAGGGTTTCGGCTCGTAAAACACTGTTATAAGAGAAGAACGGCACTGAGAGTAACTGTTCAGTGTGTGACGGTATCTTACCAGAAAGGGACGGCTAACTACGTGCCAGCAGCCGCGGTAATACGTAGGTCCCAAGCGTTGTCCGGATTTATTGGGCGTAAAGCGAGCG
+
GGGGGGGGGGGGGGGGGGGGGGGGGGGGGGGGGGGGGGGGGGGGGGGGGGGGGGGGGGGGGGGGGGGGGGGGGGGGGGGGGGGGGGGGGGGGGGGGFGGGGGGGGGGGFGGGGGGGGGGGGGGGGGGGGGGGGGGGGGGGGGGGGGGGGGGGGGGGGGGGGGGGGGGGGGGGGGGGGGGG7FGGGGGGGGGGGGGGGGGGFFGGGGGGGGGGGGG5CCGGGGGGGGGGGGFGGGGGGGFGDDGD
@M03364:276:000000000-BLYN8:1:1101:20803:7701 1:N:0:1
ACTCCTACGGGAGGCAGCAGTAGGGAATCTTCGGCAATGGACGAGAGTCTGACCGAGCAACGCCGCGTGAGTGAAGAAGGTTTTCGGATCGTAAAACTCTGTTGGTAGAGAAGAACGTTGGTGAGAGTGGAAAGCTCATCAAGTGACGGTAACTACCCAGAAAGGGACGGCTAACTACGTGCCAGCAGCCGCGGTAATACGTAGGTCCCGAGCGTTGTCCGGATTTATTGGGCGTAAAGCGAGC
+
GGGGGGGGGGGGGGGGGGGGGGGGGGGGGGGGGDGGGGGGGGGGGGGGGGGGGGGGGGGGFGGGGGGGGGGFGGCFGGGGGGGGGGGGDGGGGGGGGGGGGGGFGGGGGGGGGFGGGGGGGGGGGFFGGGGGGGFGGGGGGGGGGGGGGGGGGGGFGDGGGGGGGGAFGGGGGGGGGGGGGGGGGGGGGGGGGGGGGGGGGGGGGG+BFGGGGGGGGGGGGGGGCGGGGGGFFGGGGGGGGGG5
@M03364:276:000000000-BLYN8:1:1101:24473:7705 1:N:0:1
ACTCCTACGGGAGGCAGCAGTAGGGAATCTTCCGCAATGGACGAAAGTCTGACGGAGCAACGCCGCGTGTGTGAAGAAGGTTTTCGGATCTTAAAGCACTGTTGTTAGAGAAGAACACCCACCATAGGAAATGATGGTGGCATGACGGTATCTAACCAGAAAGCCACGGCTAACTACGTGCCAGCAGCCGCGGTAATACGTAGGTGGCAAGCGTTGTCCGTATTTATTGGGCGGAAAGGGAGCG
+
GGGGGGGGGGGEFC7C,;FF@@FFCGGGGGCGFGGGGGGFGGEGG,6CFD,@FGG>7+CFFEGDDGCFCBCCFGG,C<<CEEFCGECCEG,,CFGG,,:EE55EFEFGGGCAFG<?ECF:FGGFDCDFGD=FFGF9,:>C==CDFD7F@<F,@DFFCE7FDFFCD,:3@*CFGGGG7EFFCC@DGF8=CC:CDCE@99+=2CGGGGG6CCFGGCC5CECC/*;CF9<CGGG55)7>)7D*>5)/
@M03364:276:000000000-BLYN8:1:1101:16887:7707 1:N:0:1
ACTCCTACGGGAGGCAGCAGTAGGGAATCTTCCGCAATGGACGAAAGTCTGACGGAGCAACGCCGCGTGTGTGAAGAAGGTTTTCGGATCGTAAAGCACTGTTGTTAGAGAAGAACAAGGATAAGAGTCACTGCTTGTCCCTTGACGGTATCTAACCAGAAAGCCACGGCTAACTACGTGCCAGCAGCCGCGGTAATACGTAGGTGGCAAGCGTTGTCCGGAATTATTGGGCGTAAAGCGCGCG
+
GGGGGGGGGGGGGGGGGGGGGGGGGGGGGGGGGGGGGGGGFGGGGFGGGGGGGGGGGGGGGGGGGGGGGFFGGGGGGGGGFGGGGGGGEGGGGGGGGGGGGGFGGGGGFFFGGGFGGGFFFGFGGGGGGGGGFCGGGGFFDFDFGGGGGGGGGFGGGGGCFFCFDAFGEEGECGFGFGGGGGGGGGGGFCGGGGGGCGGGGGGD;EGGGFGGGDGEEGGGGGCEEFEFGGGGGGGGGFGGCD3)
@M03364:276:000000000-BLYN8:1:1101:14299:7710 1:N:0:1
ACTCCTACGGGAGGCAGCAGTGGGGAATATTGCACAATGGGCGCAAGCCTGATGCAGCCATGCCGCGTGTATGAAGAAGGCCTTCGGGTTGTAAAGTACTTTCAGCGGGGAGGAAGGGAGTAAGGTTAATAACCTTGCTCATTGACGTTACCCGCAGAAGAAGCACCGGCTAACTCCGTGCCAGCAGCCGCGGTAATACGGAGGGTGCAAGCGTTAATCGGAATTACTGGGCGTAAAGCGCACG
+
GGGGGGFGGGGGGGGGGGGGGGGGGGGGGGGGGGGGGGGGGGGGGGGGGGGGGGGGGGGGGGGGGGGGGGGGGGGGGGGGGGGGGGGGGGGGGGGGGGGGGGGGGGGGGGGGGGGGGGGGGDGGGGGGGGGGGGGGFFGGGCEFGGGGGGGGGGGGGFGGGGGGGGGGGGGGGGGGGGGGGGFGGGGGGGGGGGCEG?CGEGGGGGGGGGGGEGGGGGGFG5EGGGGG?FGGGDEGGGGGGGG3
@M03364:276:000000000-BLYN8:1:1101:26218:7724 1:N:0:1
ACTCCTACGGGAGGCAGCAGTGGGGAATTTTGGACAATGGGGGCAACCCTGATCCAGCAATGCCGCGTGTGTGAAGAAGGCCTTCGGGTTGTAAAGCACTTTTGTCCGGAAAGAAATCGCACTTACTAATATTAGGTGTGGATGACGGTACCGGAAGAATAAGGACCGGCTAACTACGTGCCAGCAGCCGCGGTAATACGTAGGGTCCAAGCGTTAATCGGAATTACTGGGCGTAAAGCGTGCC
+
FG8FFGGGGGGGGEGGGGFGGGG8FGGGGGGGGGGEAFCGGGGDGFGGC@EEFGFGGGG@GEFCFECCFGGGGGGGGGGGGGGFFGGGGG@FGGGDFGFGFG9FFG9FGDCGGF<FFGGFEFGGFGFDGCFGF9DCFFGGDDGCD,CFGFDCFGGDEFFGC,>F:C>FEDF7DGD@FEG<FGGGGFGG7:58CGG*C9;C?ECDEC28+<+5/AEG5?FGGGGF6<C?C685)9*17:CCCGG*
@M03364:276:000000000-BLYN8:1:1101:10422:7728 1:N:0:1
ACTCCTACGGGAGGCAGCAGTGGGGAATATTGCACAATGGGCGCAAGCCTGATGCAGCCATGCCGCGTGTGTGAAGAAGGCCTTCGGGTTGTAAAGCACTTTTGTCCGGAAAGAAATCGCACTTACTAATATTAGGTGTGGATGACGGTACCGGAAGAATAAGGACCGGCTAACTACGTGCCAGCAGCCGCGGTAATACGGAGGGTGCAAGCGTTAATCGGAATTACTGGGCGTAAAGCGCACG
+
GGGGGGGGGGGGGGGGGGGGGGGGGGGGGGGGGGGGGGGGGGGGGGGGGGGGGGGGGGGGGGGGGGGGGGGGGGGGGGGGGGGGGGGGGGGGGGGGGGGGGGGGGGGGGEGGGGGGGGGGDEGGGFGGGGGGFFGGGGGDEFGGFGCFFGGGGGGGFDGGGGGGGGGGDGEGGGGGGGGGGGGFGGGGGEEEGEGGGFGGG8CCGEEEGGGFCEGGGGGGGGGGGGGGFFGGGGDEGGDGDGD5
@M03364:276:000000000-BLYN8:1:1101:9127:7735 1:N:0:1
ACTCCTACGGGAGGCAGCAGTGGGGAATATTGCACAATGGGCGCAAGCCTGATGCAGCCATGCCGCGTGTGTGAAGAAGGCCTTCGGGTTGTAAAGCACTTTCAGCGAGGAGGAAGGTGGTGAACTTAATACGTTCATCAATTGACGTTACTCGCAGAAGAAGCACCGGCTAACTCCGTGCCAGCAGCCGCGGTAATACGGAGGGTGCAAGCGTTAATCGGAATTACTGGGCGTAAAGCGCACG
+
GGGGGGGGGGGGGGGGGGGGGGGGGGGGGGGGGGGGGGGGGGGGGGGGGGGGGGGGGGGGGGGGGGGGGGGGGGGGGGGGGGGGGGGGGGGGGGGGGGGGGGGGGGGGGGCGGGGGGGGGGGGGGGGDGGGGGGGGGGGGGGGGGGGGGGGGGGGGGGGGGGGGGGGGGGGCGGGFGGGGGGGGGFGGGGGGGGGGGGGGGGGGGGGGGGGGGGGGGGGGGDCCFGGGGGGGGGGGGGFDCCD)
@M03364:276:000000000-BLYN8:1:1101:24760:7739 1:N:0:1
ACTCCTACGGGAGGCAGCAGTAGGGAATCTTCCGCAATGGGCGAAAGCCTGACGGAGCAACGCCGCGTGAGTGATGAAGGGTTTCGGCTCGTAAAACTCTGTTATTAGGGAAGAACATATGTGTAAGTAACTGTGCACATCTTGACGGTACCTAATCAGAAAGCCACGGCTAACTACGTGCCAGCAGCCGCGGTAATACGTAGGTGGCAAGCGTTATCCGGAATTATTGGGCGTAAAGCGCGCG
+
GGGGGGGGGGGGGGGDGGGGGGGGGGGGGGGGGGGFGGGGGGGGGGGGGGGGGDGGGGGGGGGGGGGGGGEGGFGFGGGGGGGGGGGGDGGGDGGGGGGGGGGGFGGGGGGGGGGGGGFGGGGFGGGGGGGGGGGGFGGFFGGFEGGGGGGGFGGGGGGGGGGGGGGGGGGGGGGGGEEGGGGGGGGGGGGGGGGGGGGGGGGGGGGDFGGGGGGGGGGGGGGGGGGGEFGGGGDGGGCCDD:<
@M03364:276:000000000-BLYN8:1:1101:17465:7749 1:N:0:1
ACTCCTACGGGAGGCAGCAGTGGGGAATTTTGGACAATGGGCGCAAGCCTGATCCAGCCATGCCGCGTGCGGGAAGAAGGCCTTCGGGTTGTAAAGCACTTTCAGCGAGGAGGAAGGTGGTGAGCTTAATACGTTCATCAATTGACGTTACTCGCAGAAGAAGCACCGGCTAACTCCGTGCCAGCAGCCGCGGTAATACGGAGGGTGCAAGCGTTAATCGGAATTACTGGGCGTAAAGCGCACG
+
GGGGGGGGGGGGGGGGGGGGGGGGGGGGGGGGGGGGGGGGGGGGGGGGGGGGGGGGGGGGGGGGGGGGGGGGGDGGGGGGGGGGGGGGGGGGGGGGGGGGGGGGGGGEGGGGGGGGGGGGGGGGGGGFGGGGGGGGGGGGGGGGGGGEGGEG9FEGGGGGGGGGGGGGGGGGGGGGGGGGGGGGGGGGFGGGGG>EGBGGGEGGGGGGGGGGDGGGGFCEGEGGGFCCEGGGGGCEGGGG:DDD
@M03364:276:000000000-BLYN8:1:1101:8988:7760 1:N:0:1
ACTCCTACGGGAGGCAGCAGTAGGGAATCTTCCACAATGGACGAAAGTCTGATGGAGCAACGCCGCGTGAGTGAAGAAGGTTTTCGGATCGTAAAACTCTGTTGTTGGAGAAGAACGTATTTGATAGTAACTGATCAGGTAGTGACGGTATCCAACCAGAAAGCCACGGCTAACTACGTGCCAGCAGCCGCGGTAATACGTAGGTGGCAAGCGTTGTCCGGATTTATTGGGCGTAAAGCGAGCG
+
GGGGGGGGGGGGGGGGGGGGGGGGGGGGGGGGGGGGGGGGGGGGGGGGGGGGGGCGGGGGGGGGGGGGGGGGGGGGGGGGFGGGGGGGGGGGGGGGGGGFGGGGGGGGGGGGGGGGGGGGGGGGGGGGGGGGGGGGGGGGGDGGGGGGGGGGGGGGGGGGGGGGGGGGGGGGGGGGGGGGGGGGGGGGGGGEGGGGGGGGGGGGGGGGGGGGGGGGGGGCEGCEGGGC7EFFGGEGGFGGGDGC
@M03364:276:000000000-BLYN8:1:1101:5303:7773 1:N:0:1
ACTCCTACGGGAGGCAGCAGTAGGGAATCTTCCGCAATGGACGAAAGTCTGACGGAGCAACGCCGCGTGAGTGAAGAAGGTTTTCGGATCGTAAAGCTCTGTTGTTAGGGAAGAATAGTGATAAGAGTAACTGATTATCATGTGACGGTACCTAACCAGAAAGCCACGGCTAACTACGTGCCAGCAGCCGCGGTAATACGTAGGTCCCAAGCGTTGTCCGGATTTATTGGGCGTAAAGCGAGCG
+
GGGGGGGGGGGGGGGGGGGGGGGGGGGGGGGGGGGGGGGGGGGGGGGGGGGGGGGGGGGGGGGGGGGGGGGGGGGGGGGGGGGGGGGGGGGGGGGGGGGGGGGGEGFGGGGGGGGGGGGGGGGGGGGGGGGGGGGFGGGGGGGGGGGGGGGGFGGGGGGGGGGGGGGGGGGEGGGGGGGGGGGGGGGGGGGGGGGGGEGGGGGGGGGGGGGGGGGGG??EG5;EFGGGGGGGGGGGGGDDGGG)
@M03364:276:000000000-BLYN8:1:1101:14989:7799 1:N:0:1
ACTCCTACGGGAGGCAGCAGTAGGGAATCTTCCACAATGGGCGCAAGCCTGATGGAGCAACGCCGCGTGTGTGATGAAGGGTTTCGGCTCGTAAAACACTGTTATAAGAGAAGAACGGCACTGAGAGTAACTGTTCAGTGTGTGACGGTATCTTACCAGAAAGGAACGGCTAAATACGTGCCAGCAGCCGCGGTAATACGTATGTTCCAAGCGTTATCCGGATTTATTGGGCGTAAAGCGAGCG
+
GGGGGGGGGGGGGGGGGGGGGGGGGGGGGGGGGGGGGGGGGGGGGGGGGGFGGGFGGGGFGGGGGGGGGGGGGGGGGGGGGGGGGGGGGGGGGGGG<EFFGGGAFFFFFFGGGGGFGGGGGGGEGFFGGGGFGGGGFGGGGGGGGGGDGGFGFGGGDGGGGGGGGGGDGDCGGGF9DFGGGGGGGGGGGGEGDEGGG99:CGGGGGFCFFGCEGGGGFGEGGGGGGGGGGGFGGGGGGGGD5C7
@M03364:276:000000000-BLYN8:1:1101:6865:7802 1:N:0:1
ACTCCTACGGGAGGCAGCAGTGGGGAATATTGCACAATGGGCGAAAGCCTGATGCAGCGACGCCGCGTGAGGGACGAAGGCCTTCGGGTTGTAAACCTCTTTCAGCAGGGAAGAAGCGAAAGTGACGGTACCTGCAGAAGAAGCGCCGGCTAACTACGTGCCAGCAGCCGCGGTAATACGTAGGGCGCAAGCGTTATCCGGAATTATTGGGCGTAAAGAGCTCGTAGGCGGTTTGTCGCGTCTG
+
GGGGGGGGGGGGGGGGGGGGGGGGGGGGGGGGGGGGGGGGGGGGGGGGGGGGGGGGGGGGGGGGGGGGGGGGGGGGGGGGGGGGGGGGGGGGGGGGGGGGGGGGGGGGGGFGGGGGGGGGGGGGGGGGGGGGGGGGGCFGGGGGGGGGGGGGEG;FGGGGGDCFGGGGFFGGGGCEGGGGGCFGGGGGGGGGGGGGGGGGGEEGGGGGGGGGGGGGGGGGGGCEGGGGGGGGGDGGFGGGGDD:
@M03364:276:000000000-BLYN8:1:1101:11854:7803 1:N:0:1
ACTCCTACGGGAGGCAGCAGTAGGGAATCTTCCGCAATGGACGAAAGTCTGACGGAGCAACGCCGCGTGTGTGAAGAAGGTTTTCGGATCGTAAAGCACTGTTGTTAGAGAAGAACAAGGATAAGAGTCACTGCTTGTCCCTTGACGGTATCTAACCAGAAAGCCACGGCTAACTACGTGCCAGCAGCCGCGGTAATACGTAGGTGGCAAGCGTTGTCCGGAATTATTGGGCGTAAAGCGCGCG
+
GGGGGGGGGGGGGGGGGGDFGGGGGGGGGGGGGGGCGGGGFGGGGEGGGGGGGGGGGGGGGGGGGGGGGFGGFFGGFGGGGGGGGEGEGGGGGGGGGGGGGGGGFGBF9FFGGGGGGGGGGFGGGGGGGGGGGGGGGGGGFGGGGGFGGFGFGGGGGGFFGGFGGGGGGGGDGGGFFGGGGGGGGGFGGEGGGG5EC?GGGFFEFGGFGFC=CCCEGEFGG=CGGGGGGGGGGGGCGGFDDC5/
@M03364:276:000000000-BLYN8:1:1101:9847:7803 1:N:0:1
ACTCCTACGGGAGGCAGCAGTGGGGAATATTGCACAATGGGCGCAAGCCTGATGCAGCCATGCCGCGTGTGTGAAGAAGGCCTTCGGGTTGTAAAGCACTTTCAGCGAGGAGGAAGGTGGTGAACTTAATACGTTCATCAATTGACGTTACTCGCAGAAGAAGCACCGGCTAACTCCGTGCCAGCAGCCGCGGTAATACGGAGGGTGCAAGCGTTAATCGGAATTACTGGGCGTAAAGCGCACG
+
GGGGGGGGGGGGGGGGGGGGGGGGGGGGGGGGGGGGGGGFGGGGGGGGGGGGGFGGGGGGGGGGGGGGGGGGFGGGGGGGGGGGGGGGFGGGGGGGGGFGGGGGGGGFGGDGGGGGGFGGGC9FGGGGGFGGGGGGGGFGGGGGGGGGGGGGGGGGGGGGGGGGGGGGGGGCFGGGGGGGDGGGGGGGGGGEEEGGGGGFECEGGGGGGCGGGGGGGGGGGDGGGGGGGFDGGGGCFGCC:C5/
@M03364:276:000000000-BLYN8:1:1101:26147:7821 1:N:0:1
ACTCCTACGGGAGGCAGCAGTGGGGAATATTGCACAATGGGCGCAAGCCTGATGCAGCCATGCCGCGTGTATGAAGAAGGCCTTCGGGTTGTAAAGTACTTTCAGCGGGGAGGAAGGGAGTAAGGTTAATAACCTTATTCATTGACGTTACCCGCAGAAGAAGCACCGGCTAACTCCGTGCCAGCAGCCGCGGTAATACGGAGGGTGCAAGCGTTAATCGGAATTACTGGGCGTAAAGCGCACG
+
GGGGGFFCFGGDFGGGGG9EGG@FGGGFFGGGGGGEGGC8FGGGGGGFFGGGGGGFGEFGFFDGGGGFFGGGGFDGFFGGFGGFFFEGGGGGE9EFGGGGGGGGFGGG7FFGGG,>F@FGGFGFGGGGFFFF=FGGGGGGFG@<FF@FGGGGGGD7F7FCCEGGGGDE7*CFFCF9@CF7B;B8@CFGGCGGGGGGGFEFDED5CEEGGG?*;CCCFEGF=*/2<EFGGGGFDGGG3>FGGGG)
@M03364:276:000000000-BLYN8:1:1101:13281:7839 1:N:0:1
ACTCCTACGGGAGGCAGCAGTAGGGAATCTTCCGCAATGGACGAAAGTCTGACGGAGCAACGCCGCGTGAGTGAAGAAGGTTTTCGGATCGTAAAACTCTGTTGTTAGAAAAGAAGCCGCATAAGAGTAACTGATTATGCGGTAGACGGTATCTAACCAGAAAGCCACGGCTAACTACGTGCCAGCAGCCGCGGTAATACGTAGGTGGCAAGCGTTGTCCGGATTTATTGGGCGTAAAGCG
+
GGGGGGGGGGGGGGGGGGGGGGGGGGGGGGGGGGGGGGGGGGGGGGGFGGGGGGGGGGGGGGGGGGGGGGGGGGGGGGGGGGGGGGGGGGGGGGGGGGGGGGGGGGGGGGGGGFGGGGGGGGGGGGGGGGGGFGGGGGGGGGGGGGGGGGGGGGGGGGGGGGGGGGGGGGGGGGGGGGGGGGGGGGGGGGGDGGGGGGCFFCFGGGGGGGGGGGGDEGGGGGGGGGGGGGGGGGGDGGGGG
@M03364:276:000000000-BLYN8:1:1101:18418:7898 1:N:0:1
ACTCCTACGGGAGGCAGCAGTGGGGAATATTGCACAATGGGCGCAAGCCTGATGCAGCCATGCCGCGTGTATGAAGAAGGCCTTCGGGTTGTAAAGTACTTTTAGCGGGGAGGAAGGGGTTGCGGTTAATAGCCGCGGCCATTGACGTTACTCGCAGAAAAAGCACCGGCTAACTCCGTGCCAGCAGCCGCGGTAATACGGAGGGTGCAAGCGTTGATCGGAATTACTGGGCGTAAAGCGCACG
+
GFFEGGGFEFEECGFGGGFGFGGGGFGGFGGFCFF<EFFFFFEECCFGGGGGGGFGFG8F<DFCFGGGGGGGGGCGGFGE8FGFGGGGGGGGAFF?FEEFGG5C4<FFGG777C8=FC@FGDGGGG77:@==F8C:CF7**>,,,,>BFCF,?@:F<@,,6CF:CF*<C<FEG@CF7*=FG*2<C86E>C5C>8E892+2*/*?CCE*8:C=CEG*7<CF**/*A:F+:6;ED):**2775D<1
@M03364:276:000000000-BLYN8:1:1101:6715:7899 1:N:0:1
ACTCCTACGGGAGGCAGCAGTGGGGAATATTGCACAATGGGCGCAAGCCTGATGCAGCCATGCCGCGTGTGTGAAGAAGGCCTTCGGGTTGTAAAGCACTTTCAGCGAGGAGGAAGGTGGTGAACTTAATACGTTCATCAATTGACGTTACTCGCAGAAGAAGCACCGGCTAACTCCGTGCCAGCAGCCGCGGTAATACGGAGGGTGCAAGCGTTAATCGGAATTACTGGGCGTAAAGCGTGCG
+
GGGGGGGGGGGGGGGGGGGGGGGGGGGGGGGGGGGGGGGGGGGGGGGGGGGGGGGGGGGGGGGGGGGGGGGGGGGGGGGGGGGGGGGGGGGGGGGGGGGGGGGGGGGGGGGGGGGGGFGGGGGGGGGGGGGFDFFGGGGGGGGGGGGGGGGGGGGEGGGGGGGGGGGGGGGGGGGGGGGGGGGGGGGGGGG>EGDEGGGGGGGGDGGGGGGGGEEGGGGGGGEGC?CCFFFFDGGGGF=C7DGC
@M03364:276:000000000-BLYN8:1:1101:23953:7905 1:N:0:1
ACTCCTACGGGAGGCAGCAGTAGGGAATCTTCCGCAATGGACGAAAGTCTGACGGAGCAACGCCGCGTGTGTGAAGAAGGTTTTCGGATCGTAAAGCACTGTTGTTAGAGAAGAACAAGGATAAGAGTCACTGCTTGTCCCTTGACGGTATCTAACCAGAAAGCCACGGCTAACTACGTGCCAGCAGCCGCGGTAATACGTAGGTGGCAAGCGTTGTCCGGAATTATTGGGCGTAAAGCGCGCG
+
GGGGGGFGGGDGGGGCGGFGGGGGGGGFEFGGGGGGGGGGGGGGGGGGGGGFGDGGGEGGDFGGGGGGGEGGC,C?DFFC<FFCGGGDGDGGGGGGG8EDECFFFGGGAFCFFEFG<8EFFGFFGDDDGGGG9@FFGGGGGGGG,DCFG7+EFGDGGGCGGF7DDFGGD>CFFGDCEGFCFFDGGGGGF>EGEEDEFGFFGCGGGFGGGG5FGGD5:9<C=*8CCGFF+AC7CDGGGC><CCC<
@M03364:276:000000000-BLYN8:1:1101:17631:7952 1:N:0:1
ACTCCTACGGGAGGCAGCAGTGGGGAATATTGCACAATGGGCGCAAGCCTGATGCAGCCATGCCGCGTGTATGAAGAAGGCCTTCGGGTTGTAAAGTACTTTCAGTCGGGAGGAAGGTGTCAAGGTTAATAACCTTGGCAATTGACGTTACCGACAGAAGAAGCACCGGCTAACTCCGTGCCAGCAGCCGCGGTAATACGGAGGGTGCAAGCGTTAATCGGAATTACTGGGCGTAAAGCGCACG
+
GGGGGGGGGGGGGGGGGGGGGGGGGGGGGGGGGGGGGGGGGGGGGGGGGGGGGGGGGGGGGGGGGGEFGGGGGGGGFFGGGGGGGGGGGGGGGGGGGGGGGGGGGGGGGGDGGCCFGGGGGGGGGGGGGGGGFGGGGGGGGGGGGGGGGGEGGGGGGGGGGGGGGGGGGCGGGGGGGGGGGGGGGGGGGGGGGGDGGGGGGGGGGGGGFFC5EGGGDFGGGGGGGGGGGGGFDGGGGGFGGDG7
@M03364:276:000000000-BLYN8:1:1101:16495:7963 1:N:0:1
ACTCCTACGGGAGGCAGCAGTAGGGAATCTTCCGCAATGGACGAAAGTCTGACGGAGCAACGCCGCGTGAGTGAAGAAGGTTTTCGGATCGTAAAGCTCTGTTGTTAGTGAAGTAGAGTGGTAAGAGTAACTGCTTATCATGTGACGGTAGCTAACCAGAAAGCCACGGCTAACTACGTGCCAGCAGCCGCGGTAATACGTAGGTGGCAAGCGTTGTCCGGAATTGTTGGGCGTAAAGCGCGCG
+
GGGGEFFGGGGGGGGGGGFFGGDGGGGGGGGGGGDGGGGFDFGG76:CFCFGDEGGEGDDFGGGGGGGEEFEFACFFEEGFFGGGGGGGCFFF8+BFFFDFG?FGEFGFFCECF?FAEGFFGG9FFGGFGGGGGGGGGF9FGGDFGGEGFGGGC<DFFGGGCFFE,<F:FGBFFGG:EF:<DGDCFGGCEG:CCE7FFFFGGGGG+8FGCCCGGG5AFCCE5:5C+<<*757CGGG>>FG))/9
@M03364:276:000000000-BLYN8:1:1101:20284:7965 1:N:0:1
ACTCCTACGGGAGGCAGCAGTGGGGAATATTGCACAATGGGCGCAAGCCTGATGCAGCCATGCCGCGTGTGTGAAGAAGGCCTTCGGGTTGTAAAGCACTTTCAGCGAGGAGGAAGGTGGTGAGCTTAATACGTTCATCAATTGACGTTACTCGCAGAAGAAGCACCGGCTAACTCCGTGCCAGCAGCCGCGGTAATACGGAGGGTGCAAGCGTTAATCGGAATTACTGGGCGTAAAGCGCACG
+
GGGGGGFFGGGGGGGGGGGGGGGGGGGGGGGGGGGGGGGGGGGGGGGGGGGGGGGGGGGGGGGGGGGGGGGGGGGGGGGGGGGGGGGGGGGGGGGGGGGGGGGGGGGGGGGGGGGGGGGFGGGGGGGFGGGGGGGFEGGGGGGGGGGGGGGGGGGGGGGGGGGGGGGGGGGGGGGGGGGGGGGFEGFFGGGGGGGGFCGGG5EGGGGGGGGGGGGGGGFFGE=EGGGGFGGGGGGGGGGGGGGD
@M03364:276:000000000-BLYN8:1:1101:5227:7981 1:N:0:1
ACTCCTACGGGAGGCAGCAGTGGGGAATATTGCACAATGGGCGCAAGCCTGATGCAGCCATGCCGCGTGTGTGAAGAAGGCCTTCGGGTTGTAAAGCACTTTCAGCGAGGAGGAAGGTGGTGAGCTTAATACGCTCATCAATTGACGTTACTCGCAGAAGAAGCACCGGCTAACTCCGTGCCAGCAGCCGCGGTAATACGGAGGGTGCAAGCGTTAATCGGAATTACTGGGCGTAAAGCGCACG
+
GGGGGGGGGGGGGGGGGGGGGGGGGGGGGGGGGGGGGGGGGGGGDFGGGGGGGGGGGGGGGGGGGGGGGEGGGGGGGGGGGGGGGGGGGGGGGGGGGGGGGGFGGGGGGGGGGCBFGF<FGGGFFGGGGGGGGGGGGGGGGGGEGGGGGGGGGGDCGGGGGGGGGF:FDEGD7DFFGGGGGGGCFEGGGDGGGGGGGGGGGGGGGGDGGGGGCGGEGGGGGGGFFGGGG?CFDGGGGGFGGGD<
@M03364:276:000000000-BLYN8:1:1101:17588:7991 1:N:0:1
ACTCCTACGGGAGGCAGCAGTAGGGAATCTTCGGCAATGGACGAAAGTCTGACCGAGCGACGCCGCGTGAGTGAAGAAGGTTTTCGGATCGTAAAACTCTGTTGGTAGAGAAGAACGTTGGTGAGAGTGGAAAGCTCATCAAGTGACGGTAACTACCCAGAAAGGGACGGCTAACTACGTGCCAGCAGCCGCGGTAATACGTAGGTCCCGAGCGTTGTCCGGATTTATTGGGCGTAAAGCGAGC
+
GGGGGGGGGGGGGGGGGGGGGGGGGGGGGGGGGGGGGGGGGGGGGGGGGGGGGGGGGGGGGGGGGGGGGGGGGGGGGGGGGGGGGGGGGGGGGGGGGGGGGGGGGGGGGGGGGGGGGGGGGGGGGGGGGGGGGGGGGGGGGGGGGGGGGGFGGGGGGGGGGGGGGGGGGGGGGGGGGGGGGGGGGGGGGGGDGGGGGGGGGGCEGGGFCEGGGGEGGGGGGGGCEFFGGGFGGGGDDFGGGGG7
@M03364:276:000000000-BLYN8:1:1101:4420:8000 1:N:0:1
ACTCCTACGGGAGGCAGCAGTAGGGAATCTTCGGCAATGGACGAAAGTCTGACCGAGCAACGCCGCGTGAGTGAAGAAGGTTTTCGGATCGTAAAACTCTGTTGTTAGAGAAGAACAAGGACGTTAGTAACTGAACGTCCCCTGACGGTATCTAACCAGAAAGCCACGGATAACTACGTGCCAGCAGCCGCGGTAATACGTAGGTGGCAAGCGTTGTCCGGATTTATTGGGCGTAAAGCGAGCG
+
GGGGGGGGGGGGGGGGGGGGGGGGGGGGGGGGGGGGGGGGGGGGGGGGGGGGGGGGGGGGGGGGCGGGGGGGGGGGGGGGGGGGGGGGGGGGGGGGGGGGGGGGGGGGGGGGGGGGGGGGGGGGGGGGGGGCFGGGGGGGGGGGGGGGGGGGGGGGGGGGGGGGGGGGGGGGGGGGGGFFFGGGGGGGGGDGGGGGGGGGGGGGGGGGGGGGGGGEGGGGGCEGFGGGGGGGGGGGGGGGCGGD
@M03364:276:000000000-BLYN8:1:1101:21391:8019 1:N:0:1
ACTCCTACGGGAGGCAGCAGTGGGGAATATTGCACAATGGGCGCAAGCCTGATGCAGCCATGCCGCGTGTGTGAAGAAGGCCTTCGGGTTGTAAAGCACTTTCAGCGAGGAGGAAGGTGGTGAACTTAATACGTTCATCAATTGACGTTACTCGCAGAAGAAGCACCGGCTAACTCCGTGCCAGCAGCCGCGGTAATACGGAGGGTGCAAGCGTTAATCGGAATTACTGGGCGTAAAGCGCACG
+
GGGGGGGGGGGGGGGGGGGGGGGGGGGGGGGGGGGGGGGGGGGGGGGGGGGGGGGGGGGGGGGGGGGGGGGGGGGGGGGGFGGGGGGGGGGGGGGGGGGGGGGGGGGCGGGGGEGGGGGGGGGGGGGGGGGGGFGGGGGGGGGGGGGGGGGGGGGGGGGGGGGGGGGGDGGGGGGGGGGGGGGGGGGFGGGGGGGGGGGGGDGGGGGGGGGGGEGGFFGGGGGGGGGGG6EFGGGGGGGGGGGC
@M03364:276:000000000-BLYN8:1:1101:8190:8035 1:N:0:1
ACTCCTACGGGAGGCAGCAGTGGGGAATATTGCACAATGGGCGCAAGCCTGATGCAGCCATGCCGCGTGTATGAAGAAGGCCTTCGGGTTGTAAAGTACTTTCAGCGGGGAGGAAGGGAGTAAGGTTAATAACCTTATTCATTGACGTTACCCGCAGAAGAAGCACCGGCTAACTCCGTGCCAGCAGCCGCGGTAATACGGAGGGTGCAAGCGTTAATCGGAATTACTGGGCGTAAAGCGCACG
+
FGGGGGGGGGGGGGGGGGGGGGGGGGGGGGGGGGGGGGGGGGGGGGGGGGGGGGGGGGGGGGGGGGGGGGGGGGGGGGGGGGGGGGGGGGGGGGGGGGGGFGGGGGGGGGGGGGGGGGGDGGGGGGGGFGGGGGGGGGGGGGGGGGGGGGGGGGGGGGGGGFGGGGGGDGGGGGGGGGGGDGGGGGGGGGGGGGGGGGGFGGGGCEGGGGGGGGGGGGECEDEGGFGGGGGGGGGGFGGGGGG5
@M03364:276:000000000-BLYN8:1:1101:5218:8052 1:N:0:1
ACTCCTACGGGAGGCAGCAGTGGGGAATATTGCACAATGGGCGCAAGCCTGATGCAGCCATGCCGCGTGTGTGAAGAAGGCCTTCGGGTTGTAAAGCACTTTCAGCGAGGAGGAAGGTGGTGAACTTAATACGTTCATCAATTGACGTTACTCGCAGAAGAAGCACCGGCTAACTCCGTGCCAGCAGCCGCGGTAATACGGAGGGTGCAAGCGTTAATCGGAATTACTGGGCGTAAAGCGCACG
+
GGGGGGGGGGGGGGGGGGGGEGGGGGGGGGGGGGGGGGGGGGGGGGGGGGGGGGGGGGGGGGGGGGGGGGFFGGGGGGGGGGGGGGGGGGGGGGGEFGGGEGGGDFGCGGGGGGGGGGGGGCGCFAFGFGGGGGGGGGGGGGCFGGGEFFGGGGGGCEGGGGGDGGFEGGGGGGFFGGGGGFGGGGGGG>DGGGGGGFGFGGGGGGGGGGGGGGGDGGGFGGEGGGGGGGGGGGGGF>FGGGD<
@M03364:276:000000000-BLYN8:1:1101:22224:8052 1:N:0:1
ACTCCTACGGGAGGCAGCAGTAGGGAATCTTCGGCAATGGACGAAAGCCTGACCGAGCAACGCCGCGTGAGTGAAGAAGGTTTTCGGATCGTAAAACTCTGTTGGTAGAGAAGAACGTTGGTGAGAGTGGAAAGCTCATCAAGTGACGGTAACTACCCAGAAAGGGACGGCTAACTACGTGCCAGCAGCCGCGGTAATACGTAGGTCCCGAGCGTTGTCCGGATTTATTGGGCGTAAAGCGAGC
+
EFGGGDFGGGGGGGGGGGFGEFGGGFGGGGFFFGGGGGGG@C@CFGG,,CFFGFFGGEGGGGGGGGGFEGGFFAFGGGGGEFEFEFCEFGGGGGF@EFGGGGGGFE?E,CEFFGFGFGFF,FGGEFFGGF9B,>F>8,><@DFFBDGGGGGDCF=@FGF>FFFCG>,DGGEGGDFCBFGGGGDGGCGCECGGGEEC8+?+=CFGGG?+3:=E88:C5=E7:E*7*09@CF?FFCGEGFFG37<9
@M03364:276:000000000-BLYN8:1:1101:6319:8053 1:N:0:1
ACTCCTACGGGAGGCAGCAGTAGGGAATCTTCGGCAATGGACGAAAGTCTGACCGAGCAACGCCGCGTGAGTGAAGAAGGTTTTCGGATCGTAAAACTCTGTTGGTAGAGAAGAACGTTGGTGAGAGTGTAAAGCTCATCAAGTGACGGTAACTACCCAGAAAGGGACGGCTAACTACGTGCCAGCAGCCGCGGTAATACGTAGGTCCCGAGCGTTGTCCGGATTTATTGGGCGTAAAGCGAGC
+
FFFGGGGGGGEEBFFEGGGGGGGGCFFGFCFF@@FGCGGGGGGGGGEFFFGGGG:FEECGGCEFEFGCEE,CFGGGFCFCGGGFFEGEEE?FFFF9FFFGGGGGGDDFCDCCCEEBF<D8D=@FEGGGG,<@,FFFFFF<<FFGGGFG>FGGGGGF,@AEFGG7FDF7F*<>:::DGBFCGGCC7:,=CGGGGG57B<FFGGG78E9CCEE8CEGE**39=EC5C+0<?CEGGG:575*:7CC/
@M03364:276:000000000-BLYN8:1:1101:4209:8059 1:N:0:1
ACTCCTACGGGAGGCAGCAGTAGGGAATCTTCGGCAATGGACGAAAGTCTGACCGAGCAACGCCGCGTGAGTGAAGAAGGTTTTCGGATCGTAAAACTCTGTTGTTAGAGAAGAACAAGGACGTTAGTAACTGAACGTCCCCTGACGGTATCTAACCAGAAAGCCACGGCTAACTACGTGCCAGCAGCCGCGGTAATACGTAGGTGGCAAGCGTTGTCCGGATTTATTGGGCGTAAAGCGAGCG
+
GGGGGGGGGGGGGGGGGGGGGGGGGGGGGGGGGGGGGGGGGGGGGGGGGGGGGGGGGGGGGGGGGGGGGGGGGGGGGGGGGGGGGGGGGGGGGGGGGGGGGGGFGGGGGGGGGGGGGG@FDGGGGGGGGGGGGGDFFGGGGGGGGGGGGGGGGGGGGGGGFGGGGGGGGGGGGGGGGGGGGGGGGGFGGEGGCGGGFGGGGGGGCFGGGGFGGEGGGGG5E5EECCFFGGGGGGGGGGFCDGD9
@M03364:276:000000000-BLYN8:1:1101:7880:8078 1:N:0:1
ACTCCTACGGGAGGCAGCAGTAGGGAATCTTCGGCAATGGACGAAAGTCTGACCGAGCAACGCCGCGTGAGTGAAGAAGGTTTTCGGATCGTAAAACTCTGTTGTTAGAGAAGAACAAGGACGTTAGTAACTGAACGTCCCCTGACGGTATCTAACCAGAAAGCCACGGCTAACTACGTGCCAGCAGCCGCGGTAATACGTAGGTGGCAAGCGTTATCCGGAATTATTGGGCGTAAAGCGCGCG
+
GGGGGGGGGGGGGGGGGGGGGGGGGGGGGGGGGGGGGGGGGGGGGGGGGGGGGGGGGGGGFGGGGGGGGFE<FGGGGFGGGGGGGGGGEG@FFGGGGGGD9FGGGGGGFGFFFFGFFGGGGGCEGGGGGGCFFGGFEFCGEDF=CFGEFGGGGGGCCFFGGGGGFFGEGGGGGGGFGGGGGC;BCCFGEEBCEEEGCF9CFGGG<FGGGGFFCCE8C7CEEC8CGFGF9FFGGGGGGG*))9)1
@M03364:276:000000000-BLYN8:1:1101:10290:8079 1:N:0:1
ACTCCTACGGGAGGCAGCAGTAGGGAATCTTCCACAATGGACGAAAGTCTGATGGAGCAACGCCGCGTGAGTGAAGAAGGTTTTCGGATCGTAAAACTCTGTTGTTGGAGAAGAACGTATTTGATAGTAACTGATCAGGTAGTGACGGTATCCAACCAGAAAGCCACGGCTAACTACGTGCCAGCAGCCGCGGTAATACGTAGGTGGCAAGCGTTGTCCGGATTTATTGGGCGTAAAGCGAGCG
+
GGGGGGGGGGGGGGGGGGGGGGGGGGGGGGGGGGGGGGFGGGGGGGGGGGFGGGGGGGGGGGGGGGGGGGGGGGGGGGGGGGGGGGGGGGGGGGGGGGGGGGGGGFGGGGGGGGGGGGGGGGGGGGGGGGGGGGGGGGFDFGGGGGGGGGGGGGGGGGGGFGGGGGGGGGGGGGGGGGGGGGGGGGGGGGGGGDGGGGGGCCGGGGGGGGGGGGGGCEGGGG=E6FGGGGFGGGGGFGFGGDGD
@M03364:276:000000000-BLYN8:1:1101:5780:8088 1:N:0:1
ACTCCTACGGGAGGCAGCAGTGGGGAATATTGCACAATGGGCGCAAGCCTGATGCAGCCATGCCGCGTGTATGAAGAAGGCCTTCGGGTTGTAAAGTACTTTCAGCGGGGAGGAAGGGAGTAAGGTTAATAACCTTATTCATTGACGTTACCCGCAGAAGAAGCACCGGCTAACTCCGTGCCAGCAGCCGCGGTAATACGGAGGGTGCAAGCGTTAATCGGAATTACTGGGCGTAAAGCGCACG
+
GGGGGGGGGGGGGGGGGGGGGGGGGGGGGGGGCGGFGGGGGGGGGGGGGGGGGGGGGGGGGGGGGGGGGGGGGGGGFGGGGGGGGGGGGEGGG<FGGGGGGGGGGGGGGGGGEFGGGGGGGCFFGGGGGGGGGGGGGGGGFGGGGGGGGGGGGDGGDEGGGGCFGFFGGDGGGGGGGGGGGGGGGGGGGGGGGGGGGGGGGGGGGGGGGGGGGEGGFGGGGGDGGC9CCC=FDGGGGGGG3397
@M03364:276:000000000-BLYN8:1:1101:18100:8113 1:N:0:1
ACTCCTACGGGAGGCAGCAGTGGGGAATATTGCACAATGGGCGCAAGCCTGATGCAGCCATGCCGCGTGTGTGAAGAAGGCCTTCGGGTTGTAAAGCACTTTCAGCGAGGAGGAAGGTGGTGAGCTTAATACGTTCATCAATTGACGTTACTCGCAGAAGAAGCACCGGCTAACTCCGTGCCAGCAGCCGCGGTAATACGGAGGGTGCAAGCGTTAATCGGAATTACTGGGCGTAAAGCGCACG
+
GGGGGGGGGGGGGGGGGGGGGGGGGFGGGGGGGGGGGGGGGGGGGGEGGGGFGGGGGGGFGGGGGGGGGGGGGGGGFFEGGGGGGFGGGGGGGE?EFGGGGGFFGGGCGGGGGDGFGFGFGGFGGGGGGGGGGGGGGGGGFGGGGGGGGGGGGE@FG@FCG?FGGGFGGGGGGGGFFGGDGGGGGGGGFGGDGGDEFCFGGGGGGGGDDFCFGGGGCFFGGGGGGGGGG6FDDGCCCFGGGGG7
@M03364:276:000000000-BLYN8:1:1101:25379:8136 1:N:0:1
ACTCCTACGGGAGGCAGCAGTGGGGAATATTGCACAATGGGCGCAAGCCTGATGCAGCCATGCCGCGTGTGTGAAGAAGGCCTTCGGGTTGTAAAGCACTTTCAGCGAGGAGGAAGGTGGTGAACTTAATACGTTCATCAATTGACGTTACTCGCAGAAGAAGCACCGGCTAACTCCGTGCCAGCAGCCGCGGTAATACGGAGGGTGCAAGCGTTAATCGGAATTACTGGGCGTAAAGCGCACG
+
FGGGGGGGGGGGGGGGGGGGGGGGGGGGGGGGGGGGGGGGGGGGGGGGGGGGGGGGGGGGGGGGGGGGGGGGDFFFGGFGGGGGFGGGGFCGGGGGFGGGGGGGGGGDGDGGGGGGGGGGGGGFGFGGGAFGFFGGGGGGGGGGGGGG?F@CFGGGGDECCFDFGGDGG>>FGGGGGGGGGGGGGGGGFEGDGCEE9FDEE>E@EGCCFGGGGEGGGGGGGDG=F?FGGGGFGGD=CDFGGGGC
@M03364:276:000000000-BLYN8:1:1101:8891:8137 1:N:0:1
ACTCCTACGGGAGGCAGCAGTGGGGAATATTGCACAATGGGCGCAAGCCTGATGCAGCCATGCCGCGTGTATGAAGAAGGCCTTCGGGTTGTAAAGTACTTTCAGCGGGGAGGAAGGCGATAAGGTTAATAACCTTGTCGATTGACGTTACCCGCAGAAGAAGCACCGGCTAACTCCGTGCCAGCAGCCGCGGTAATACGGAGGGTGCAAGCGTTAATCGGAATTACTGGGCGTAAAGCGCACG
+
GGGGGGFFGGGGGGGGGGGGGGGGGGGGGGGGGGGGGGGGGGGGGGGGGGGGGGGGGGGGGGGGGGGGGGGGGGGGGGGGGGGGGGGGGGGGGGGGFGGGGGGGGGGGGGGGGGGGGGGGGGGGGFGGGGGGGGGGGGGGFGFGGGGFCFEFGGGDFFFFGGGGGGGGGGGCGGGGGGFGGGGGBBCFGGGGGGGGGGGGGDGGCEGGGGGGGGGGGGFGGGGGGGGGGGGGGGGE3FGGGDD3
@M03364:276:000000000-BLYN8:1:1101:26991:8138 1:N:0:1
ACTCCTACGGGAGGCAGCAGTAGGGAATCTTCCGCAATGGACGAAAGTCTGACGGAGCAACGCCGCGTGAGTGAAGAAGGTTTTCGGATCGTAAAGCTCTGTTGTTAGTGAAGAAGAGTGGTAAGAGTAACTGCTTATCATGTGACGGTAGCTAACCAGAAAGCCACGGCTAACTACGTGCCAGCAGCCGCGGTAATACGTAGGTGTCAAGCGTTGTCCGGAATTATTGGGCGTAAAGCGCGCG
+
GGGFEFGGGCFCEGGGEECFF9FFGGGF9FGAFDF7FFGFF,@:@:@F,EFF@F@CGGGGGG7+@>>FBFGGF9FEFEFGFGGD9FCCE:=FGGGGGF8FFFGGCD<FE?EFF9F<FF?FGGGGGFFFGGCG9<BF<<FFGGFGA9@CFFCF9D98@>FFCG,F8@>F7CFCFEGGFC>2<*>FCGE78CB*CEEGFGGCFFGDGF++3>99:*3:A+1/=??5C9CFFCFFDDGD:F*73935
@M03364:276:000000000-BLYN8:1:1101:15385:8176 1:N:0:1
ACTCCTACGGGAGGCAGCAGTGGGGAATATTGCACAATGGGCGCAAGCCTGATGCAGCCATGCCGCGTGTATGAAGAAGGCCTTCGGGTTGTAAAGTACTTTCAGCGGGGAGGAAGGGAGTAAGGTTAATAACCTTATTCATTGACGTTACCCGCAGAAGAAGCACCGGCTAGCTCCGTGCCAGCAGCCGCGGTAATACGGAGGGTGCAAGCGTTAATCGGAATTACTGGGCGTAAAGCGCACG
+
GGGGGGGGGGGGGGGGGGGGGGGGGGGGGGGGGGGGGGGGGGGGGGGGGGGGGGGGGGGGGGGGGGGGGGGGGGFFGGGGFGGGGGGGGGGGGGGGGGGGGGGGGGGGGGGGGGGGGGGGGGGGGGGGFFGGGGGGFGGGGGGGGGGGGGGGFGGGG:DFGGGGGGDGDGGGGGGGGGGGGGGGGGGGGGDGGGGGGGGGGEGGDGGDEGGCEGGDGGGGGEGGGGGGGGGGGGGGGGGGDGG7
@M03364:276:000000000-BLYN8:1:1101:4334:8180 1:N:0:1
ACTCCTACGGGAGGCAGCAGTAGGGAATCTTCCGCAATGGACGAAAGTCTGACGGAGCAACGCCGCGTGAGTGAAGAAGGTTTTCGGATCGTAAAGCTCTGTTGTTAGGGAAGAATAGTGATAAGAGTAACTGATTATCATGTGACGGTACCTAACCAGAAAGCCACGGCTAACTACGTGCCAGCAGCCGCGGTAATACGTAGGTGGCAAGCGTTGTCCGGAATTATTGGGCGTAAACGGCGCG
+
FGDCFFEGCEGGGEGEGEG@CFCFGGGFDA<EFCFD7BFA,;+FC@@F9EFEEFEGF+CFG>FEE::@CFGC95?E?,C@=FCFFD@@+@+BFGFFCE,<FFGGG<,CF?,AFCFG<,CF@FCFD?F,CFGD<DEFFDFADFFGF,@FEGG<BD=F7A<:3@FG7<CEFGE@,@AFGECFFF9B@DCD7**:BEEGFGGFC+844?8CCD=CCC8C>+<E=A**+0<<CF5A3C5:5***))11
@M03364:276:000000000-BLYN8:1:1101:3953:8199 1:N:0:1
ACTCCTACGGGAGGCAGCAGTAGGGAATCTTCCGCAATGGGCGAAAGCCTGACGGAGCAACGCCGCGTGAGTGATGAAGGGTTTCGGCTCGTAAAACTCTGTTATTAGGGAAGAACAAACGTGTAAGTAACTGTGCACGTCTTGACGGTATCTAACCAGAAAGCCACGGCTAACTACGTGCCAGCAGCCGCGGTAATACGTAGGTGGCAAGCGTTGTCCGGAATTATTGGGCGTAAAGCGCGCG
+
GGGGGGGGGGGGGGGGGGGGGGGGGGGGGGGGGGGGGGGGGGGGGCEGGGGGGGGGGGGGGGGGGGGGGGGGGGGGGGGGGGGGGGGGGGGGGGGGGGGGGGGGGGGGGGGGGGGGGGGGGGGGGGGGGGGGGGGGGGGGGGGGGGGGGGGGGGGGGGGGGGGGGGGGGGGDGGGFGGGGGGGCGGGGGGGGGGGGGGGGGGFGGGGGGGFGGGGGGFECE=CFGGFF7CFGGGGGGGGDGDG<
@M03364:276:000000000-BLYN8:1:1101:15714:8206 1:N:0:1
ACTCCTACGGGAGGCAGCAGTGGGGAATATTGCACAATGGGCGCAAGCCTGATGCAGCCATGCCGCGTGTGTGAAGAAGGCCTTCGGGTTGTAAAGCACTTTCAGCGAGGAGGAAGGTGGTGAGCTTAATACGTTCATCAATTGACGTTACTCGCAGAAGAAGCACCGGCTAACTCCGTGCCAGCAGCCGCGGTAATACGGAGGGTGCAAGCGTTAATCGGAATTACTGGGCGTAAAGCGCACG
+
GGGGGGGGGGGGGGGGGGGGGGGGGGGGGGGGGGGGGGGGGGGGGGGGGGGGGGGFGGGGGGGGGGGGGGGGFFGGGGGGFGGGGGGGGGGGGFFFFGGGCGGGGGGCFGCGGGEFGGGGGG9DEFGFGGGGGCFFFFGG9DGGGGGFGGGGGGGGEGGGGGGGGGGGGGGGGGGGGGGGGC@FFFGFEEGGGGGGGGGGGGGGGGEGGGGGGGGGGGGGGGGGGGGF7ECGCDEE3>CDD59/
@M03364:276:000000000-BLYN8:1:1101:25045:8208 1:N:0:1
ACTCCTACGGGAGGCAGCAGTGGGGAATATTGCACAATGGGCGCAAGCCTGATGCAGCCATGCCGCGTGTGTGAAGAAGGCCTTCGGGTTGTAAAGCACTTTCAGCGAGGAGGAAGGTGGTGAGCTTAATACGTTCATCAATTGACGTTACTCGCAGAAGAAGCACCGGCTAACTCCGTGCCAGCAGCCGCGGTAATACGGAGGGTGCAAGCGTTAATCGGAATTACTGGGCGTAAAGCGCACG
+
GGGGGGGGGGEGGGGGGGGGGGGGGGGGGGGGGGGGGGGGGFGGGGGGGGGGGGGGGGGGGD@FDDEGGC7FGGGGGGGGGGGGGFGGGGGGGGGGGGFGGGGGGGGEGGGGGGGGGGGCFGGDGGGGGGGGGGGGDGGGGGGGGGGGGFDFGGEGCGG?FGGFGEGG>FGGGGGGGEGFGGGGGGGFFGDCEE>EFGGFGDGEGCGDGGGGGGGGFGGGGGGGGGGGG687DGGGGGGGCD39
@M03364:276:000000000-BLYN8:1:1101:9076:8217 1:N:0:1
ACTCCTACGGGAGGCAGCAGTAGGGAATCTTCCGCAATGGGCGAAAGCCTGACGGAGCAACGCCGCGTGAGTGATGAAGGGTTTCGGCTCGTAAAACTCTGTTATTAGGGAAGAACAAATGTGTAAGTAACTGTGCACGTCTTGACGGTACCTAATCAGAAAGCCACGGCTAACTACGTGCCAGCAGCCGCGGTAATACGTAGGTGGCAAGCGTTATCCGGAATTATTGGGCGTAAAGCGCGCG
+
GGGGGGGGGGGGGGGGGGGGGGGGGGGGGGGGGGGGGGGGGGGGGGGGGDFFFDFGGGGGGGGGGGGGGGGGGGGGGFGGDGGGGGGGGGGGGGGGGGGGGGGAGGGGGGGFGGGGGGFGGGGGGGGGGGFFGGGGGFFFGFGGGGGGGGGFGGGGGGGCGCGGGGGGGGGDDCFGGGFGGGGGGGGGFGGGGGGGFCCGFGGGGGGGDGGGGGCCFFGGC:CGGGGGFGGGGC55CFGGDDGG
@M03364:276:000000000-BLYN8:1:1101:18329:8244 1:N:0:1
ACTCCTACGGGAGGCAGCAGTAGGGAATCTTCCGCAATGGACGAAAGTCTGACGGAGCAACGCCGCGTGAGTGAAGAAGGTTTTCGGATCGTAAAGCTCTGTTGTTAGTGAAGAAGAGTGGTAAGAGTAACTGCTTATCATGTGACGGTAGCTAACCAGAAAGCCACGGCTAACTACGTGCCAGCAGCCGCGGTAATACGTAGGTGGCAAGCGTTGTCCGGAATTATTGGGCGTAAAGCTCGCG
+
GGGGGGGGGGGGGGGEGGGGGGGGGGGGGGGGGGGGGGGGGGGGGGGGGGGGGGGGGGGGGGGGGGGGGGGGGGGGGGGGGGGGGGGGGGGGGGGGGGGGGGGGGGGGGGGGGGFGGGGGGGGGGGGGGGGGGGGGGGGGGGGGGGGGGGGGGGGGGGGGGGGGGGGGGGGDFGGGGGGGGGGGGFGGGGGGGGGGGGGGGGGGGGGGGGGGGGGGGGFGGGGGGGGGFFFGGGGEFGGGGGG<
@M03364:276:000000000-BLYN8:1:1101:14835:8264 1:N:0:1
ACTCCTACGGGAGGCAGCAGTGGGGAATATTGCACAATGGGGGAAACCCTGATGCAGCAACGCCGCGTGAAGGAAGAAGGTTTTCGGATCGTAAACTTCTATCGATGGGGAAGAAAAAATGACGGTACCCAAGTAAGAAGCCCCGGCTAACTACGTGCCAGCAGCCGCGGTAATACGTAGGGGGCAAGCGTTATCCGGAATTACTGGGTGTAAAGGGTGAGTAGGCGGATTAGTAAGCCATATG
+
GGGGGGGGGGGGGGGGGGGGGGGGGGGGGGGGGGGGGGGGGGGGGGGGGGGGGGGGGGGGGGGGGGGGGGGGGGGGGGGGGGGGGGGDDGGGGGGGGGCFGGGGDGGGGGGGGGGGGGGGGGGGDGDFFFGGGGGGGGGGGFGGGGGGCGGGGGGGGGGGGGGGGGGGGGGCGFE;BC@FFEGGDEDGGGGGGGGFGGEEGGGFGGFG@EGCECFGGGG5E<@CGCGGGC8EFGGGCF4CCFC7
@M03364:276:000000000-BLYN8:1:1101:9146:8295 1:N:0:1
ACTCCTACGGGAGGCAGCAGTGGGGAATATTGCACAATGGGCGCAAGCCTGATGCAGCCATGCCGCGTGTATGAAGAAGGCCTTCGGGTTGTAAAGTACTTTCAGCGGGGAGGAAGGGAGTAAGGTTAATAACCTTATTCATTGACGTTACCCGCAGAAGAAGCACCGGCTAACTCCGTGCCAGCAGCCGCGGTAATACGGAGGGTGCAAGCGTTAATCGGAATTACTGGGCGTAAAGCGCACG
+
GGGGGGGGGGGGGGGGGGGGGGGGGGGGGGGGGGGGGGGGGGGGGGGGGGGGGGGGGGFGGGGGGGGGGGGGGGGGGGFGGGGGGGGGGGGGGGGGGGGGGGGGGGGGGGDGGGGGGGGGGGGGFFGGGGGGGGGGGFGGGGGGGGGGGGGGCGGGGGGGGGGGGGFFGGGGGGGGGGGGGGGGGGGGGGGGGGGGGGGGGGGGGGGGGGGGGGGGCFGGDGEC@FFGGGGGGGGGGGGGDDG5
@M03364:276:000000000-BLYN8:1:1101:7937:8314 1:N:0:1
ACTCCTACGGGAGGCAGCAGTGGGGAATATTGCACAATGGGCGCAAGCCTGATGCAGCCATGCCGCGTGTATGAAGAAGGCCTTCGGGTTGTAAAGTACTTTCAGCGGGGAGGAAGGGAGTAAGGTTAATAACCTTATTCATTGACGTTACCCGCAGAAGAAGCACCGGCTAACTCCGTGCCAGCAGCCGCGGTAATACGGAGGGTGCAAGCGTTAATCGGAATTACTGGGCGTAAAGCGCACG
+
GGGGGGGGGGGGGGGGGGGGGGGGGGGGGGGGGGGGGGGGGGGGGGGGGGGGGGGGGGGGGGGGGGGGGGGGGGGGGGGGGGFGGGGGGGGGGGGGGGGGGGGGGGEGGGGGGGGGGGGGGGGGGGGGGGGGFGGGGGGFGGGGGGGGGGGGGGGGGGGGGGGGGGGGGGGGGGGFFGGGGGGGGGGGGGGGGGGGGGGGGGGGGGGGGGGGGGGGGGGGGGGGGGFGFGFGGGGGGGG5D<35
@M03364:276:000000000-BLYN8:1:1101:12639:8319 1:N:0:1
ACTCCTACGGGAGGCAGCAGTAGGGAATCTTCGGCAATGGACGAAAGTCTGACCGAGCAACGCCGCGTGAGTGAAGAAGGTTTTCGGATCGTAAAACTCTGTTGGTAGAGAAGAACGTTGGTGAGAGTGGAAAGCTCATCAAGTGACGGTAACTACCCAGAAAGGGACGGCTAACTACGTGCCAGCAGCCGCGGTAATACGTAGGTCCCGAGCGTTGTCCGGATTTATTGGGCGTAAAGCGAGC
+
GGGGGGGGGGGGGGGGGGGGGGGGGGGGGGGDGGGGGGGGFGGGGGGGGGGGGDEGGGGGGGGGGGGGGGGGGGGGGGGGFFGGGGGGGGGGGGGGGGGGGGGGGGGGGGGGGGGGGGGGGGGGGFGGGGGGGGGGGGGGGGGGGGGGGGGGGFGFGFG?FGGGGGGGGGGGGGGGGGEGFGGGGGGGGFEGDGGGEFDFGFFGGGG?FGGGGGG=CEGGGGEEGGCFFFFCFGGGGFFFDGG)
@M03364:276:000000000-BLYN8:1:1101:7784:8333 1:N:0:1
ACTCCTACGGGAGGCAGCAGTGGGGAATATTGCACAATGGGCGCAAGCCTGATGCAGCCATGCCGCGTGTATGAAGAAGGCCTTCGGGTTGTAAAGTACTTTCAGCGGGGAGGAAGGCGATAAGGTTAATAACCTTGTTGATTGACGTTACCCGCAGAAGAAGCACCGGCTAACTCCGTGCCAGCAGCCGCGGTAATACGGAGGGTGCAAGCGTTAATCGGAATTACTGGGCGTAAAGCGCACG
+
GGGGGGGGGGGGGGGGGGGGGGGGGGGGGGGGGGGGGGGGGGGGGGGGGGGGGGGGGGGGGGGGGGGGGGGGGGGGGGGGGGGGGGGGGGGGGGGGGGGGGGGGGGGGGGGGGGGGGGGGGGGGGGGGGGGGGFGGGGGFGGGGFGGGGGGGGGGGGGGGGGGGGGGGGGGDGGGGF>FGGDCFGGGGFEGGGGGGGGGGDEGGGGGGGGGFEGEGGFECEDGGGGGGCGFGG)/:CGFG3)1/
@M03364:276:000000000-BLYN8:1:1101:16792:8341 1:N:0:1
ACTCCTACGGGAGGCAGCAGTAGGGAATCTTCCGCAATGGGCGAAAGCCTGACGGAGCAACGCCGCGTGAGTGATGAAGGGTTTCGGCTCGTAAAACTCTGTTATTAGGGAAGAACAAACGTGTAAGTAACTGTGCACGTCTTGACGGTACCTAATCAGAAAGCCACGGCTAACTACGTGCCAGCAGCCGCGGTAATACGTAGGTGGCAAGCGTTATCCGGAATTATTGGGCGTAAAGCGCGCG
+
GGGGGGGGGGGGGGEGGGGGGCGGGGGGGGGFGEGGGGGGGGGGGGGGGGGGFGGGGGFEGGGGGGGGGCGCFGFGFGGGEGGGGGG@<CEGGGGGGGGFGGFFGGFGGGGGGGGGG<@@FGFGFGFG<FDGD==>FCFGGDFGCF:BFFFFGGGGGGGCGFGGCE7@C@BFFFGC21@FF:;<7C>,:>5CE8CC99B8:+3=9CDFCEF5C*A8*<EED;**+3CC7CGFGD5*/:77)>CG
@M03364:276:000000000-BLYN8:1:1101:17717:8350 1:N:0:1
ACTCCTACGGGAGGCAGCAGTAGGGAATCTTCGGCAATGGACGAAAGTCTGACCGAGCAACGCCGCGTGAGTGAAGAAGGTTTTCGGATCGTAAAACTCTGTTGTTAGAGAAGAACAAGGACGTTAGTAACTGAACGTCCCCTGACGGTATCTAACCAGAAAGCCACGGCTAACTACGTGCCAGCAGCCGCGGTAATACGTAGGTGGCAAGCGTTGTCCGGATTTATTGGGCGTAAAGCGAGCG
+
GGGGGGGGGGGGGGGGGGGGGGGGGGGGGGGGGGGGGGGGGGGGDFFGGGGFGGGGGGGGGGGGGGGGGDGGGGGGGGGGGGGGGGGGGGGGGGGGGGGGGGGGGGGGGGGGGGGGGGGGFFGCFGGGGGGGGGGGGGGDGGGGFGGGGGGGGGGGGGGGGGGGGFGGGDFCGGGFFGGCGGFGGFEGGGCGEG8CFFGGGFGGGGGGGGGGGGGGGF?EG:=:?FGGFFFGDGDGGGGG*>C<
@M03364:276:000000000-BLYN8:1:1101:20204:8362 1:N:0:1
ACTCCTACGGGAGGCAGCAGTGGGGAATATTGCACAATGGGCGCAAGCCTGATGCAGCCATGCCGCGTGTGTGAAGAAGGCCTTCGGGTTGTAAAGCACTTTCAGCGAGGAGGAAGGTGGTGAGCTTAATACGTTCATCAATTGACGTTACTCGCAGAAGAAGCACCGGCTAACTCCGTGCCAGCAGCCGCGGTAATACGGAGGGTGCAAGCGTTAATCGGAATTACTGGGCGTAAAGCGCATG
+
GGGGGGGGGGGGGGGGGGGGGFGGGGGG@FGFGGGGGGGGGGGDGGGFGGGGGGFGGGGGFGGGGGGGGCGFGGGGGGGGFEFGGGGEGGGGGGGGGGGGCGEFGCG=7FFFGEGGGEFDEEDFDD@DGGFAFFGGFGGGFFGGGGGGGGGGFCG7CFAFGGGGFGGGGGGGGGG?EGGGGGGGGGGGGGGGGGGGGGGG>EGGGGGEFGFGGGG5:<CFGGCGGGGGFGGGGGGGFGGD<3*9
@M03364:276:000000000-BLYN8:1:1101:5710:8368 1:N:0:1
ACTCCTACGGGAGGCAGCAGTAGGGAATCTTCGGCAATGGACGAAAGTCTGACCGAGCAACGCCGCGTGAGTGAAGAAGGTTTTCGGATCGTAAAACTCTGTTGGTAGAGAAGAACGTTGGTGAGAGTGGAAAGCTCATCAAGTGACGGTAACTACCCAGAAAGGGACGGCTAACTACGTGCCAGCAGCCGCGGTAATACGTAGGTCCCGAGCGTTGTCCGGATTTATTGGGCGTAAAGCGAGC
+
GGGGGGGGGGGGGGGGGG@GGGGGGGGGGGGGGGGGGGGGGGGGGGGGGGGGGGGGGGGGGGGGGGGFGGGGGGGGGGGGGGGGGGGGGGGGGGGGGGGGGGGGFGFFFGGGGGGGGGGGGGGGG9FFFG<DFGGGGGGGGGGGFFGGGGGGGGGFFGGGDFAFGCFGGGGGGFGGGGGGGGGGGGGGGGGGGGGGGCGGF99CGGFFDEG55CE5:CE?EG52;ECFFGGEGDEGGFGGGGG5
@M03364:276:000000000-BLYN8:1:1101:10176:8374 1:N:0:1
ACTCCTACGGGAGGCAGCAGTAGGGAATCTTCCGCAATGGACGAAAGTCTGACGGAGCAACGCCGCGTGTGTGAAGAAGGTTTTCGGATCGTAAAGCACTGTTGTTGGAGAAGAACAAGGATAAGAGTCACTGCTTGTCCCTTGACGGTATCTAACCAGAAAGCCACGGCTAACTACGTGCCAGCAGCCGCGGTAATACGTAGGTGGCAAGCGTTGTCCGGAATTATTGGGCGTAAAGCGCGCG
+
GGGGGGGGGGGGGGGGGGGGGGGGGGGGGGGGGGGGGFGGGGGGGGGGGGGGGGEFFGGGGGGGGGGGGGGGGGGGGGGGGGGFEGDC:>CEFG=?5,,:BFFEF@F8=@FCAEAAF<FF<,E?,8=AC95@?,CBEBFGGGGF=,F7>BFA<FAF7@BFGGFG,<DFC:C@CFE,7>F:F8@;7DDGCC>EE8ECC+91+?E*2?88E9C8EGC*2<<CCECC<EFFEG5*)):C/:7C37)/
@M03364:276:000000000-BLYN8:1:1101:19788:8392 1:N:0:1
ACTCCTACGGGAGGCAGCAGTGGGGAATATTGCACAATGGGCGCAAGCCTGATGCAGCCATGCCGCGTGTGTGAAGAAGGCCTTCGGGTTGTAAAGCACTTTCAGCGAGGAGGAAGGTGGTGAGCTTAATACGTTCATCAATTGACGTTACTCGCAGAAGAAGCACCGGCTAACTCCGTGCCAGCAGCCGCGGTAATACGGAGGGTGCAAGCGTTAATCGGAATTACTGGGCGTAAAGCGCACG
+
GGGGGGGGGGGGGGGGGGGGGGGGGGGGGGGGGGGGGGGGGGGGGGGGGGGGGGGGGGGGGGGGGGGGGGGGGGGGFGGGFGGGGGGGGGGGGGGGGGGGGGGGGGGGGGGGGGGGGGGGGGGGGGGGGGGGGGGGGGGFGGGGGGGGGGGGGGGGGGGGGGGGGGGGEGGGGGGGFGGFEGGGGGGGGGGGGGGGDEFGG8EEGGGGGFGGGGGGGGGGGGGGGF?C7C55CDGGGGGGD57<
@M03364:276:000000000-BLYN8:1:1101:20014:8406 1:N:0:1
ACTCCTACGGGAGGCAGCAGTAGGGAATCTTCCACAATGGACGAAAGTCTGATGGAGCAACGCCGCGTGAGTGAAGAAGGTTTTCGGATCGTAAAACTCTGTTGTTGGAGAAGAACGTATTTGATAGTAACTGATCAGGTAGTGACGGTATCCAACCAGAAAGCCACGGCTAACTACGTGCCAGCAGCCGCGGTAATACGTAGGTGGCAAGCGTTGTCCGGATTTATTGGGCGTAAAGCGAGCG
+
GGGGGGGGGGGGGGGGGGGGGGGGGGGGGGGGGGGGGGGGGGGGGGGGGGGGGGGGGGGGGGGGGGGGGGGGGGGGGGGGGGGGGGGGGGGGGGGGGGGGGGGGGGGGGGGGGGGGGGGGGGGGGGGGGGGGGGGGGGGGGGGGGGGGGGGGGGGGGGGGGGGGGGGGGGGGGGGGGGGGGGGGGGGGGGGGDGGGGGGGGGGGGGGGFGGGGGGGGG?EDGGGGGGGGGGGGGGGG77>DDD3
@M03364:276:000000000-BLYN8:1:1101:9428:8410 1:N:0:1
ACTCCTACGGGAGGCAGCAGTAGGGAATCTTCGGCAATGGACGAAAGTCTGACCGAGCAACGCCGCGTGAGTGAAGAAGGTTTTCGGATCGTAAAACTCTGTTGTTAGAGAAGAACAAGGACGTTAGTAACTGAACGTCCCCTGACGGTATCTAACCAGAAAGCCACGGCTAACTACGTGCCAGCAGCCGCGGTAATACGTAGGTGGCAAGCGTTGTCCGGATTTATTGGGCGTAAAGCGAGCG
+
GGGGGGGGGGGGGGGGGGGGGGGGGGGGGGGGGGGGGGGGGGGGGGGGGGGGGGGGGGGGGGGGGGGGGGGGGGGGGGGGGGGGGGGGGDGGGGGGGGGGGGGGGGGGGFGGGGGGGGGGGGGGGGGGGGGGGGGGGGGGGGGGGGGGGGGGGGGGGGGGGGGGGGGGGGGDGGGGGGGCGFGGGGGGGGGGGGGEGGGGGGEGGGGGGGGGGGGEGGGGGGCE6CCF7FGGGGGGGFCDGGGD
@M03364:276:000000000-BLYN8:1:1101:2982:8412 1:N:0:1
ACTCCTACGGGAGGCAGCAGTAGGGAATCTTCGGCAATGGGGGCAACCCTGACCGAGCAACGCCGCGTGAGTGAAGAAGGTTTTCGGATCGTAAAACTCTGTTGTTAGAGAAGAACGTTAAGTAGAGTGGAAAGTTACTTAAGTGACGGTATCTAACCAGAAAGGGACGGCTAACTACGTGCCAGCAGCCGCGGTAATACGTAGGTCCCAAGCGTTGTCCGGATTTATTGGGCGTAAAGCGAGC
+
GGGGGGGGGGGGGGGGGGGGGGGGGGGGGGGGGGGGGGGGGEGGGGDFGGGGGDGGGGGGGGGGGGGGGGGGGGDGGGGGBFGGGGGCFGEGGGGGGGGGGGGGE=FF,FGGFGGFCDD<FGD,,@F,CD<FGGFCFCE9DE,EAFFGGGGGCA9FG@FGFGGGGDDGFEEGGFGGGGGGGGGGGGGGGGGGGGGGGGFFGEFGGFGFGGGGGGGGDGGGEGC58EGFEGGGGDE=DFG*CDG3
@M03364:276:000000000-BLYN8:1:1101:4467:8412 1:N:0:1
ACTCCTACGGGAGGCAGCAGTAGGGAATCTTCCGCAATGGACGAAAGTCTGACGGAGCAACGCCGCGTGTGTGAAGAAGGTTTGCGGATCGTAAAGCACTGTTGTTAGAGAAGAACAAGGATAAGAGTCACTGCTTGTCCCTTGACGGTATCTAACCAGAAAGCCACGGCTAACTACGTGCCAGCAGCCGCGGTAATACGTAGGTGGCAAGCGTTGTCCGGAATTATTGGGCGTAACGCGCGCG
+
GGGGGGGGGGDFGGGGGGFGGGGGGGGGGGGGFEGGGCGGFDGFGFGGGGGGGGGGGGGDDGGG+>FGGGGGGGGGGGGGFGG+?CFG7FEDFGGGGFGGFGGGBFGGGGAFEGG@FGGG@FCFFGGGGGGGGGG9CFGGFGGGGCFGGGGGGGGGFCGGCGGGGGFFCCEGAFGGGEGGGFG,>FGGG5:CEEEEGGGFGGCGFGGGFFG=CGEG5<0AEEGG++CC+<EF<)*1**71)7)1
@M03364:276:000000000-BLYN8:1:1101:15059:8426 1:N:0:1
ACTCCTACGGGAGGCAGCAGTAGGGAATCTTCCGCAATGGACGAAAGTCTGACGGAGCAACGCCGCGTGAGTGAAGAAGGTTTTCGGATCGTAAAGCTCTGTTGTTAGTGAAGAAGAGTGGTAAGAGTAACTGGTTATCATGTGACGGTAGCTAACCAGAAAGCCACGGCTAACTACGTGCCAGCAGCCGCGGTAATTCGTAGGTGGTAAGCGTTGTCTGGAAGTATTGGTCGTAAAGTGCGCG
+
<DFA<EEEF@7FFCCCCF-CCAAFCEFC,@@@F7FC:6C@,CF@7C@6C66C9@+FC@,C<@7@FG@8@FG,5,C??C4EFGD<5+C::FCA=FC<<E,<BF<E?F,5EF,??A,BB<A?<FF<F95A,8AC<,:5AFCDD<7@<FDF@+>8FD9D>,8>>,D<3<@<@7F*,,@,7>:>**6>8FDB::*4:E*B2+5*2*31?981?+9+:C5*==+<7+<*5+<++3+3)/77C7:*7C53
@M03364:276:000000000-BLYN8:1:1101:8435:8426 1:N:0:1
ACTCCTACGGGAGGCAGCAGTGGGGAATATTGCACAATGGGCGCAAGCCTGATGCAGCCATGCCGCGTGTGTGAAGAAGGCCTTCGGGTTGTAAAGCACTTTCAGCGAGGAGGAAGGTGGTGAGCTTAATACGCTCATCAATTGACGTTACTCGCAGAAGAAGCACCGGCTAACTCCGTGCCAGCAGCCGCGGTAATACGGAGGGTGCAAGCGTTAATCGGAATTACTGGGCGTAAAGCGCACG
+
GGGGGGGGGGGGGGGGGGGGGGGGGGGGGGGGGGGGGGGGGGGGGGGGGGGGGGGGGGGGGGGGGDGGGGGGGGGGGGGGGGGGGGGGGGGGGGGGGGGGGGGGGGGGGGFGGGGGGGFGGGGGGGGGGGFGGF=CFGGGGGFGFFGGGGCGFGGGGGGFGGFEGGGGGGGEGGGGGGGGGFGGGGGGFCEGGGGGGFGCGGGGGGD*<CCC5EGGGGGGG8CCFCFGGGFGDGGG*?GD335)
@M03364:276:000000000-BLYN8:1:1101:28494:8431 1:N:0:1
ACTCCTACGGGAGGCAGCAGTGGGGAATATTGCACAATGGGCGCAAGCCTGATGCAGCCATGCCGCGTGTGTGAAGAAGGCCTTCGGGTTGTAAAGCACTTTCAGCGAGGAGGAAGGTGGTGAACTTAATACGTTCATCAATTGACGTTACTCGCAGAAGAAGCACCGGCTAACTCCGTGCCAGCAGCCGCGGTAATACGGAGGGTGCAAGCGTTAATCGGAATTACTGGGCGTAAAGCGCACG
+
CFGGGGGFGG>FGGGGGFGGFDGGCFGGFEF9FEFFFFGGFGEGGGGGGGFGGGFFFGFGFFGCFFEGCEFG8EEFF,CEFGGEFCFEGGGGEEGGCFFGFGGFGEFGC+::FGFGG,<=FFGGGGGGFGFGG,DFGGGGG@<CFGGGEFGGGGGGGEFFDGFGGGGCFGGG@DFGGGF*>D;8B8BE71=:EGGGGGGGCGEGGGEEDGCCEEECCGD=CCCEFFGGGCGGGGDEFFGGD5C)
@M03364:276:000000000-BLYN8:1:1101:11994:8436 1:N:0:1
ACTCCTACGGGAGGCAGCAGTGGGGAATATTGCACAATGGGCGCAAGCCTGATGCAGCCATGCCGCGTGTGTGAAGAAGGCCTTCGGGTTGTAAAGCACTTTCAGCGAGGAGGAAGGTGGTGAACTTAATACGTTCATCAATTGACGTTACTCGCAGAAGAAGCACCGGCTAACTCCGTGCCAGCAGCCGCGGTAATACGGAGGGTGCAAGCGTTAATCGGAATTACTGGGCGTAAAGCGCACG
+
GGGGGGGGGGGGGGGGGGGGGGGGGGGGGGGGGGGGGGGGGGGGGGGGGGGGGGGGGGGGGGGGGGGGGGGGGGGGGGGGGGGGGGGGGGGGGGGGGGGGGGGGGGGGGGGGGGGGGGGGGGFGGGGGGGGGGGGGGGGGGGGGGGGGGGGGGGGGGGGGGGGGGGGGGGGGGGGGGGGGGGGGGGGGGGGGGGGGGGGGGGGGGGGGGGGGGGGGGGGGGGGGGCFGGGGGGGGGGGGGCCGC
@M03364:276:000000000-BLYN8:1:1101:13136:8438 1:N:0:1
ACTCCTACGGGAGGCAGCAGTAGGGAATCTTCCGCAATGGACGAAAGTCTGACGGAGCAACGCCGCGTGAGTGAAGAAGGTTTTCGGATCGTAAAGCTCTGTTGTTAGTGAAGAAGAGTGGTAAGAGTAACTGCTTATCATGTGACGGTAGCTAACCAGAAAGCCACGGCTAACTACGTGCCAGCAGCCGCGGTAATACGTAGGTGGCAAGCGTTGTCCGGAATTATTGGGCGTAAAGCGCGCG
+
GGGGGGGGGGGGGGGGGGGGGGGGGGGGGGGGGGGGGGGGGGGGGGGGGGGGFGGDFGGGGGGGGGGGGGGGGGGGGGGGGGGGGGGGGGGGGGGGGFGGGGGGGGGGGGGGGF<FFGGEFGAFFGGGGGGGGGGGGGGGGGGGGGGGGGGGGGGGGGGGGGGGFGGGGGGGFFFGGGGGGGGGGGGGGGGGGGGGGGFGF+BEGGGGGGGGGGGGGGGGGCEGGGGGGGFGGGGGGGGGGGGC
@M03364:276:000000000-BLYN8:1:1101:13221:8489 1:N:0:1
ACTCCTACGGGAGGCAGCAGTAGGGAATCTTCGGCAATGGACGAAAGTCTGACCGAGCAACGCCGCGTGAGTGAAGAAGGTTTTCGGATCGTAAAACTCTGTTGGTAGAGAAGAACGTTGGTGAGAGTGGAAAGCTCATCAAGTGACGGTAACTACCCAGAAAGGGACGGCTAACTACGTGCCAGCAGCCGCGGTAATACGTAGGTCCCGAGCGTTGTCCGGATTTATTGGGCGTAAAGCGAGC
+
GGGGGGGGGGGGGGGGGGGGGGGGGGGGGGGGGGGGGGGGGGGEEGGGGGGGGGGGGGGFGGGGGGGGGGGGGGGGGGGGGGGGFGGFGGGGGGGGGGGGGGGGGGGGGGGGGGGGGGGGGGGGGFFGGGGGGGGGGGGGGGGGGGGGGGGGGGGGGGGGGGGGGGGGGGGGGFGFGGGGGGGGGGGFGFCGGGEEEGGGGGFFGGGCF5ECCEGGGGGGGGGGGFCFFFGGGGGGGCG>DDG3
@M03364:276:000000000-BLYN8:1:1101:4598:8502 1:N:0:1
ACTCCTACGGGAGGCAGCAGTGGGGAATATTGCACAATGGGCGCAAGCCTGATGCAGCCATGCCGCGTGTATGAAGAAGGCCTTCGGGTTGTAAAGTACTTTCAGCGGGGAGGAAGGGAGTAAGGTTAATAACCTTATTCATTGACGTTACCCGCAGAAGAAGCACCGGCTAACTCCGTGCCAGCAGCCGCGGTAATACGTAGGTGGCAAGCGTTGTCCGGAATTATTGGGCGTAAAGCGCGCG
+
GGGGGGGGGGGGGGGGGGGGGGGGGGGGGGGGGGGGGGGGGGGGGGGGGGGGGGGGGGFGGGGGGGGGGGGGGGGGGGGGGGGGGGGGGGGGGGGGGGGGGGGGGGGGGGGGGGGGGGCFGGGGGGGGGGGGGGGGGGFGFGGGGGGGGGGGGGGGGGGGGGGGGGFGGGGEGGGGGGGGGGGGGGGGGGGGGGGGGGGGGGGGGGGGFCFGDEEGGFGE=;CFEFGFFFGGGGGGGGGGGGC7
@M03364:276:000000000-BLYN8:1:1101:4692:8518 1:N:0:1
ACTCCTACGGGAGGCAGCAGTAGGGAATCTTCCGCAATGGGCGAAAGCCTGACGGAGCAACGCCGCGTGAGTGATGAAGGGTTTCGGCTCGTAAAACTCTGTTATTAGGGAAGAACAAATGTGTAAGTAACTGTGCACGTCTTGACGGTACCTAATCAGAAAGCCACGGCTAACTACGTGCCAGCAGCCGCGGTAATACGTAGGTGGCAAGCGTTATCCGGAATTATTGGGCGTAAAGCGCGCG
+
GGGGGGGGGGGGGGGGGGGGGGGGGGGGGGGGGGGGGGGGGGGGGGGGGGGGGGGGGGGGGGGGGGGFGGGGGGGGGGGGGGGGGGGGGGGGGGGGGGGGGGGGGGGGGGGGGGGGGGGGGGGGGGGGGGGGGGGGGGGGGGGGGGDGGGGGGGGGGGGGFFGGGGGGGGGGGGGGGGGGGGGGGGGGGGGGEGGGGGGGGGGGGGGGGGGFGGGGGFGEG5CGGGGGCG=C57EEGFFGGGDD
@M03364:276:000000000-BLYN8:1:1101:6760:8519 1:N:0:1
ACTCCTACGGGAGGCAGCAGTAGGGAATCTTCGGCAATGGACGAAAGTCTGACCGAGCAACGCCGCGTGAGTGAAGAAGGTTTTCGGATCGTAAAACTCTGTTGGTAGAGAAGAACGTTGGTGAGAGTGGAAAGCTCATCAAGTGACGGTAACTACCCAGAAAGGGACGGCTAACTACGTGCCAGCAGCCGCGGTAATACGTAGGTGGCAAGCGTTGTCCGGAATTATTGGGCGTAAAGCGCGC
+
GGGFGGGGGGGGGGGGGGGGGGGGGGGG<FFGGGG@FFFGGGGDFEFFGFEGEEFGFGGGGGGEGGGEG=FEFFGGECGCFCGDAFFGEFGGGGGGGGGDGGGGGGGGFEGE,BFGGGFGGGGGGGGGGGGGGG,>@FFCCDEFGGGGGFGGGGGGGGGGFDGGGGGCFGGGGGGCFEEGGGGGFGGGGE:53BEDEFFFF?CF7+?FFC6E5;*;5EGGGG8EFCFC:?F=DDEE<FFGG3C)
@M03364:276:000000000-BLYN8:1:1101:27640:8540 1:N:0:1
ACTCCTACGGGAGGCAGCAGTGGGGAATATTGCACAATGGGCGCAAGCCTGACGCAGCCATGCCGCGTGAATGAAGAAGGCCTTCGGGTTGTAAAGTACTTTCAGCGGTGAGGAAGGGGTTGGGGTTAATAACCTCGGCCATTTACGGTACCCGCAGAAGAAGCACCGGCTAACTCAGTGCCAGCAGCCGCGGTAATACGGAGGGTGCAAACGTTAATCGGAATGACTGGGCGGGGAGCGCACG
+
FEFGGGGGGGGGGDGGGGGGGGGGGDGGGGGGAFGGGGGGFAFEGGGGGGGG88BFGGEF,9FGGGGGG7F<FGGFG8CE<E8CFFEEDB@FCFGF@5EFAFA<,B+@+8BBF8=AFE@++8++6C+B9E<D9,,,8@F7FG<3@<+:F<+,>@7C::BDFGEC7,2*5<1<FF,4,,@;,4,,1?E7F5**88=1+523*B888/*/33+2*2**/AFG5/*/+3+<95CGC)**9<CGGG77
@M03364:276:000000000-BLYN8:1:1101:10409:8546 1:N:0:1
ACTCCTACGGGAGGCAGCAGTGGGGAATATTGCACAATGGGCGCAAGCCTGATGCAGCCATGCCGCGTGTATGAAGAAGGCCTTCGGGTTGTAAAGTACTTTCAGCGGGGAGGAAGGGAGTAAGGTTAATAACCTTATTCATTGACGTTACCCGCAGAAGAAGCACCGGCTAACTCCGTGCCAGCAGCCGCGGTAATACGGAGGGTGCAAGCGTTAATCGGAATTACTGGGCGTAAAGCGCACG
+
GGGGGFGGGGGCGGGGGGGGGGGGGDEGGGGGGGGGGGDFGGDGGGGGGGGGGGFGGGGGGGGFGGGGGGGGGGGGGGGGFGGGGGGGGGGGGGGGGGGGGGGGGGGGGGGGGGGGGGGGGGGGCFGGGGGGFGFFGGABCDGGGGGGGGGFGGGGGDGGGGGGGGGGGGGGGGGGGGGGGGGGGCFGGGGGGGC7CEFGGEEEEGEDGGGGGGGCCGGGGGGGGGGGGGGDGGG577:DGGG5
@M03364:276:000000000-BLYN8:1:1101:10989:8563 1:N:0:1
ACTCCTACGGGAGGCAGCAGTAGGGAATCTTCGGCAATGGACGAAAGTCTGACCGAGCAACGCCGCGTGAGTGAAGAAGGTTTTCGGATCGTAAAACTCTGTTGGTAGAGAAGAACGTTGGTGAGAGTGGAAAGCTCATCAAGTGACGGTAACTACCCAGAAAGGGACGGCTCACTACGTGCCAGCAGCCGCGGTAATACGTAGGTCCCGAGCGTTGTCCGGATTTATTGGGCGTAAAGCGAGC
+
GGGGFGGGGGGGGGGGGGGGGGDCFFGGGGGFGGGGGGGGGGG@FGGGFFGGGGGFGGGGGGGGGGGFG=FFGFFGGGGGGGGGGGGGGGGGGGGGGGGGGGGGGGFGGGGGFGGDCFEFFFGGGBBFFGGGGGGGGFFGGGGGGGGGGGGGGGG7@FFG>FGGFE7:FFCC*DFGGFFEG8FFFFFFFGGGGGEGDGG;CFGFG3+<5C5CEE:=*:CDEE5==FGGGGCG<5C7DF*CD*9/
@M03364:276:000000000-BLYN8:1:1101:21874:8584 1:N:0:1
ACTCCTACGGGAGGCAGCAGTAGGGAATCTTCCGCAATGGGCGAAAGCCTGACGGAGCAACGCCGCGTGAGTGATGAAGGGTTTCGGCTCGTAAAACTCTGTTATTAGGGAAGAACAAATGTGTAAGTAACTGTGCACGTCTTGACGGTACCTAATCAGAAAGCCACGGCTAACTACGTGCCAGCAGCCGCGGTAATACGTAGGTGGCAAGCGTTATCCGGAATTATTGGGCGTAAAGCGCGCG
+
GGGGGGGGGGGGGGGGGGGGGGGGGGGGGGGGGGGGGGGGGGGGGGGGGGGGGGGGGGGGGGGGGGGGGGGGGGGGGGGGGGGGGGGGGGGGGGGGGGGGGGGGGGGGGGGGGGGGGGGGGGGGGGGGGGGGGFGGGGGGGGGGGGGGGGEGGGGGGGGGGGGGGGGGGGGGGGGGGGGGFGGGGGGGGEGGGGGGGGGGGGGGGGGGGGGGGGGE=FGGGGDGGGGGGGGGGGGGGGGGGGGD
@M03364:276:000000000-BLYN8:1:1101:16308:8584 1:N:0:1
ACTCCTACGGGAGGCAGCAGTGGGGAATATTGCACAATGGGCGCAAGCCTGATGCAGCCATGCCGCGTGTGTGAAGAAGGCCTTCGGGTTGTAAAGCACTTTCAGCGAGGAGGAAGGTGGTGAGCTTAATACGTTCATCAATTGACGTTACTCGCAGAAGAAGCACCGGCTAACTCCGTGCCAGCAGCCGCGGTAATACGGAGGGTGCAAGCGTTAATCGGAATTACTGGGCGTAAAGCGCACG
+
FEFGGFFA@@CGFECFGG<FGGGGGGGGGGGGDG<FGFGGFCFEGEGFFFAAFGG9DFDFGGFFCCGGGGGGGGGGFGFGEGFGGEGGGGGGFFGG9FGGGGGGGGFGGEFGGGGGGGGGGGFGEE@<<F?EFD=C8FFGGFFGGGGGGGGGFGG7E77FB>FG:FFFFGC7BDFFFGFGGFCFFFGGGGGD8E*=?EFCDDGCGEEBFGG*CGGDGGGG=5EGGGCFF?F5DDCGGCCDCDD)
@M03364:276:000000000-BLYN8:1:1101:12718:8625 1:N:0:1
ACTCCTACGGGAGGCAGCAGTGGGGAATATTGCACAATGGGCGCAAGCCTGATGCAGCCATGCCGCGTGTGTGAAGAAGGCCTTCGGGTTGTAAAGCACTTTCAGCGAGGAGGAAGGTGGTGAACTTAATACGTTCATCAATTGACGTTACTCGCAGAAGAAGCACCGGCTAACTCCGTGCCAGCAGCCGCGGTAATACGTAGGGTGCGAGCGTTGTCCGGAATTACTGGGCGTAAAGAGCTCG
+
GGGGGGFCFGGGGGGGGGCFGGGGGCFGGGGGGGGGGGGGGGGGGGGGGGGGGGFFFFGCCFFGGGGGGGFGGGGGGFGGGGGGGGGGGGGGGGGG,FDGFGGGGGGCGGEGGGDFGGGGGGGGGGGGGFGGGDGGGGFCFGGGGGGGGGGGFGGEGEGGGGGDGGGGGGGECGGGFEGGGGFFCFFG78EGE588<B98B98ECFGG>=E5?ECCEG?=CEGE<+3@7CCFGGECG=0>9C7C
@M03364:276:000000000-BLYN8:1:1101:3327:8628 1:N:0:1
ACTCCTACGGGAGGCAGCAGTAGGGAATCTTCGGCAATGGACGAAAGTCTGACCGAGCAACGCCGCGTGAGTGAAGAAGGTTTTCGGATCGTAAAACTCTGTTGGTAGAGAAGAACGTTGGTGAGAGTGGAAAGCTCATCAAGTGACGGTAACTACCCAGAAAGGGACGGCTAACTACGTGCCAGCAGCCGCGGTAATACGTAGGTCCCGAGCGTTGTCCGGATTTATTGGGCGTAAAGCGAGC
+
FGGG@F<FFCBCFC@@@FGGGGGGGF?CFGFGFDEFCFGGFGGCFGGGGGGGFFE@GGGGGGCGGGGEE,CCFGGF<8EFGGEEFGGDGEEDBFDFGGGFGFCFCGGGAGFFFFGGGGG8DFFCFGGG9@,3>FE,FFGCF<=CAD,+@>FE@FC<<<FFGGFGDFFEGCFGGFGGGCF=:CCFGFCCC5CCBEGDBE99EC98CF9<5=C:*::*/2<AE5558@?+<C6C4CCE:/*:77))
@M03364:276:000000000-BLYN8:1:1101:17173:8631 1:N:0:1
ACTCCTACGGGAGGCAGCAGTGAGGAATATTGGTCAATGGACGAGAGTCTGAACCAGCCAAGTAGCGTGAAGGATGAAGGTTCTATGGATTGTAAACTTCTTTTATACGGGAATAAACGAATCCACGTGTGGATTTTTGCATGTACCGTATGAATAAGGATCGGCTAACTCCGTGCCAGCAGCCGCGGTAATACGGAGGATCCGAGCGTTATCCGGATTTATTGGGTTTAAAGGGAGCGT
+
GGGGGGGGGGGGGGGGGGGGGGGGGDGGGGGGGGGGGGGGGGGGGGGGGGGGGGGGGGGGGGGGGGGGGGGGGGGGGDGGGGGGGGGGGGGGGGGGGGGGGGGGGGGGGGGGGGGGGGGGGGGGGGGGGGGGGGGGGGGGGGGGGGGGGGGGGGGGGGGGGGGGGGGGGGGGGGGGGGGGGGFGGGGGGGGGGGGGGGGGGGGG7CEGGGGGGGDGGGGFGGGGGGCGGFFGFGGGGGGD
@M03364:276:000000000-BLYN8:1:1101:13254:8633 1:N:0:1
ACTCCTACGGGAGGCAGCAGTAGGGAATCTTCGGCAATGGACGAAAGTCTGACCGAGCAACGCCGCGTGAGTGAAGAAGGTTTTCGGATCGTAAAACTCTGTTGGTAGAGAAGAACGTTGGTGAGAGTGGAAAGCTCATCAAGTGACGGTAACTACCCAGAAAGGGACGGCTAACTACGTGCCAGCAGCCGCGGTAATACGTAGGTCCCGAGCGTTGTCCGGATTTATTGGGCGTAAAGCGAGC
+
GGGGGGGGGGGGGGGGGGGGGGGGGGGGGGGGGGGGGGGGGGGGGGGGGGGGGFFGGGGGGGGGGGGGGGGGFFGGGDGGGGGGGGGGGGGGGGGGGGGGGGGGGGGGGGGGGGGGGGFGGGGGGGGGGFGGGGGGGGGGGGGGGGGGGGGGGFCCFGGGGGGGGGFGGGGGGGGGGGCFGGDGFGGGGGGDGGGGGGGGGGDGGGFFGGGDDEGGGGGGEG8CECGFGFGGGGGGCCCCDDG)
@M03364:276:000000000-BLYN8:1:1101:12130:8637 1:N:0:1
ACTCCTACGGGAGGCAGCAGTGGGGAATATTGCACAATGGGCGCAAGCCTGATGCAGCCATGCCGCGTGTATGAAGAAGGCCTTCGGGTTGTAAAGTACTTTCAGCGGGGAGGAAGGGAGTAAGGTTAATAACCTTATTCATTGACGTTACCCGCAGAAGAAGCACCGGCTAACTCCGTGCCAGCAGCCGCGGTAATACGGAGGGTGCAAGCGTTAATCGGAATTACTGGGCGTAAAGCGCACG
+
GGGGGGGGGGGGGGGGGGGGGGGGGGGGGGGGGGGGGGGGGGGGGGGGGGGGGGGGGGGGGGGGGGGGGGGGGGGGGFGGGGGGGGGGGGGGGGGGGGGGGGGGGGGGGGFGGGEFEGGGGGGGGGGGGGGGGFGGGGFGGGGGGGGGGGGGGGGGGGGGGGGGGGGGGGGGGGFEGGEGDGGGGGGGGGGGGGCGGFEGGECEGGGGGGGGGGGEGGGGGGGGGGGGGFGGDGGGGGGGDGC3
@M03364:276:000000000-BLYN8:1:1101:8971:8670 1:N:0:1
ACTCCTACGGGAGGCAGCAGTAGGGAATCTTCGGCAATGGACGAAAGTCTGACCGAGCAACGCCGCGTGAGTGAAGAAGGTTTTCGGATCGTAAAACTCTGTTGGTAGAGAAGAACGTTGGTGAGAGTGGAAAGCTCATCAAGTGACGGTAACTACCCAGAAAGGGACGGCTAACTACGTGCCAGCAGCCGCGGTAATACGTAGGTCCCGAGCGTTGTCCGGATTTATTGGGCGTAAAGCGAGC
+
GGGGGGGFEGGGGGFGGGGGGFFGEGGGGGGGGFGGGGGGGGGGEGFCFGGGGGGGGGEGFFGEFDGGGGGGGGGGGGGGGDFGGGGDGGFGGGGGGGGGGGGGGGGGGGCGGGGGGGGGCGGFGDGGFGGFGFGFGDAFFFFFCCCEEGFFFGFF<FFGGDEFFGGGGDEEGDFFGGGGFGFGGGGGGGGEEGGDGGFGEGFFGG?BF588*:8E57?FE8;CG+9<CFGGGGGG55FC37D5
@M03364:276:000000000-BLYN8:1:1101:2937:8677 1:N:0:1
ACTCCTACGGGAGGCAGCAGTAGGGAATCTTCCACAATGGGCGCAAGCCTGATGGAGCAACGCCGCGTGTGTGATGAAGGGTTTCGGCTCGTAAAACACTGTTATAAGAGAAGAACGGCACTGAGAGTAACTGTTCAGTGTGTGACGGTATCTTACCAGAAAGGAACGGCTAAATACGTGCCAGCAGCCGCGGTAATACGTATGTTCCAAGCGTTATCCGGATTTATTGGGCGTAAAGCGAGCG
+
GGGGGGGGGGGGGGGGGGGGGGGGGGGGGGGGGGGGGGGGGGGGGGGGGFFGGGGGGGGGGGGGGGGEFGGGGGGGGGGGGGGGGGGGDFGGGGGGGGGGGGGGGGFGGGGGGGGGGGGGE?FFFFFGGGGFAGGGGGGGFCFGGGGGGGGGGGDFFFGGFCGGGGGGDGCGGGGGGGGGGGGGGFFGGGGGGGGGGGGGGFGGGFGGGGFGCEGGGGGGDGECFCFCFGGGG<*:FGGGGGGC
@M03364:276:000000000-BLYN8:1:1101:10477:8688 1:N:0:1
ACTCCTACGGGAGGCAGCAGTAGGGAATCTTCGGCAATGGACGAAAGTCTGACCGAGCAACGCCGCGTGAGTGAAGAAGGTTTTCGGATCGTAAAACTCTGTTGGTAGAGAAGAACGTTGGTGAGAGTGGAAAGCTCATCAAGTGACGGTAACTACCCAGAAAGGGACGGCTAACTACGTGCCAGCAGCCGCGGTAATACGTAGGTCCCGAGCGTTGTCCGGATTTATTGGGCGTAAAGCGAGC
+
GGGGGGGFGGGGGGGGGGGGGGGGGGGGGGGGGGGGGGGGGGGGGGGGGGGGGGEGGGGGGGGGGGGGGGGGGGGGGGGGGGGGGGGGGGGGGGGGGGGGGGGGGGGGGGGGGGGGGGGGGGGGGFGGGGGGGGGGGGGGGGGGGGGGGGGGGGGG7FGGGGGGGGFGGGGGGFGGGGGEGGFGGGGGGGGCEGEEEGFGFG?EGGGGGGGGGGGGGGGGGGEGGDCFGGGD<DEGGGGGGGD)
@M03364:276:000000000-BLYN8:1:1101:21951:8715 1:N:0:1
ACTCCTACGGGAGGCAGCAGTAGGGAATCTTCCGCAATGGACGAAAGTCTGACGGAGCAACGCCGCGTGAGTGAAGAAGGTTTTCGGATCGTAAAACTCTGTTGTTAGAAAAGAAGCCGCATAAGAGTAACTGATTATGCGGTAGACGGTATCTAACCAGAAAGCCACGGCTAACTACGTGCCAGCAGCCGCGGTAATACGTAGGTGGCAAGCGTTGTCCGGATTTATTGGGCGTAAAGCG
+
GGGGGGGGGGGGGGGGGGGGGGGGGGGGGGGGGGGGGGGGGGGGGGGGGGGGGGGGGGGGGGGGGDGGGDGGGGGGGGGGGGGGGGGGGGGGGGGGGGGGGGGGGGGGGGGGGGGGGGGGGGGGGGGGGGGGGGGGGGGGGGGGGGGGGGGGGGGGGGGGGGGGGGGGGGGGGDGGGGGGGGGGGGGGGGGGGGGGGGGGGGGGGGGGGGGGGGGGGGGGGGDEEGFGDFGGGGGGDGGGG
@M03364:276:000000000-BLYN8:1:1101:22977:8742 1:N:0:1
ACTCCTACGGGAGGCAGCAGTAGGGAATCTTCGGCAATGGACGAAAGTCTGACCGTGCAACGCCGCGTGAGTGAAGAAGGTTTTCGGATCGTAAAACTCTGTTGGTAGAGAAGAACGTTGGTGAGAGTGGAAAGCTCATCAAGTGACGGTAACTACCCAGAAAGGGACGGCTAACTACGTGCCAGCAGCCGCGGTAATACGTAGGTCCCGAGCGTTGTCCGGATTTATTGGGCGTAAAGCGAGG
+
GGGGCFGGGGGGGGGGGGGGGGGGGGGGGGGGGGGGGGGGGGGGGGGGGGGGFGGGGGGGGGGGGGGGGGGFFGGGGGGGGGGFFGGGDGGGGGGGGGGGGGGGGGFGAAFGGGGGGGGFFGGGGCFGGCCFFFGGGGGGGGGGGCGGDGGG<FGGGGGGGGFGGGGGGGEGEGFGGGGGGGCCGGGGGFGE8EGGGGGGGGGGGGGGCE8=EEGGGGG?CE*C8+:AF??FC<EEGGGFD3D)
@M03364:276:000000000-BLYN8:1:1101:7123:8781 1:N:0:1
ACTCCTACGGGAGGCAGCAGTGGGGAATATTGCACAATGGGCGCAAGCCTGATGCAGCCATGCCGCGTGTATGAAGAAGGCCTTCGGGTTGTAAAGTACTTTCAGCGGGGAGGAAGGGAGTAAGGTTAATAACCTTATTCATTGACGTTACCCGTAGAAGAAGCACCGGCTAACTCCGTGCCAGCAGCCGCGGTAATACGGAGGGTGCAAGCGTTAATCGGAATTACTGGGCGTAAAGCGCACG
+
GCFFGGGFGGDBFGE@@FGGGGGGGGGFGGAFGGCGGGGGFFEEFDGGGGGGCCGGGG@EFGGGGGGCFFCFGGGGGCGD<FGGGGDGEFFGFGGDF9FCADFEFGGGGGDEF+BFEDCBFFCFDGFEFDGFGD9AFAEG9@BFGGG+@DFG,5@CFGGGFGGFGGFGGECCCECEGDFFEGGGGGE7CE>EDE8EGDGGGGEEGGEEFE7EEEGDCG?FGE*70CFCFDFFG/=5>>7D5775
@M03364:276:000000000-BLYN8:1:1101:27379:8807 1:N:0:1
ACTCCTACGGGAGGCAGCAGTAGGGAATCTTCGGCAATGGACGAAAGTCTGACCGAGCAACGCCGCGTGAGTGAAGAAGGTTTTCGGATCGTAAAACTCTGTTGGTAGAGAAGAACGTTTGTGAGAGTGGAAAGCTCATCAAGTGACGGTAACTACCCAGAAAGGGACGGCTAACTACGTGCCAGCAGCCGCGGTAATACGTAGGTCCCGAGCGTTGTCCGGATTTATTGGGCGTAAAGCGATC
+
GGGGGGED@FEGGGGCECGFGEGGGGGGFFG9FGGEECFFECGGE@CF9CEGGGDGGGGGGGEEEGG:BFGGFGDAD=AFFEFF,C+?:FCF<FBFGGGGGGGGGGD9EFFGDFGGGFA,BDFF,,<F,:B=BDFGFFGGGDGGAEGGGGFFFGA<@D>FFGCC7:C@BEEECCGGGG7,<B=B:*,:C8EGGGGE5EF9EC<2:FFG58*=8C?E5:+<5*;CE+<?EE6CFGECDGGGD*/1
@M03364:276:000000000-BLYN8:1:1101:4903:8807 1:N:0:1
ACTCCTACGGGAGGCAGCAGTAGGGAATCTTCGGCAATGGACGAAAGTCTGACCGAGCAACGCCGCGTGTGTGATGAAGGGTTTCGGCTCGTAAAACACTGTTATAAGAGAAGAACGGCACTGAGAGTAACTGTTCAGTGTGTGACGGTATCTTACCAGAAAGGAACGGCTAAATACGTGCCAGCAGCCGCGGTAATACGTATGTTCCAAGCGTTATCCGGATTTATTTGGCGTAAAGCGAGCG
+
GGGGGGGGGGGCFGGGGGGGGGGGGGGGGGGGGGGGGGGGGGGGGGGGGGGGGGGGGGGGGGGGGGGGGGGGGGGGGGGGGGGGGGGGGEGGGGGGGGGGGGFDFGFFGGGGGGGFGGGGGGGGGGGGGGGGGGGGGGGGEFGFGFGGGFCGGGGGGGGGGGGGFCFDGGGGGGGFFGGGGGGGGGGGGDGGGGC8CGGGFGGGGGGFCGGGGGGGGGFGGCE5CFGF+AEGGGGGGGGGGD39
@M03364:276:000000000-BLYN8:1:1101:28977:8837 1:N:0:1
ACTCCTACGGGAGGCAGCAGTAGGGAATCTTCCGCAATGGACGAAAGTCTGACGGAGCAACGCCGCGTGAGTGAAGAAGGTTTTCGGATCGTAAAGCTCTGTTGTTAGTGAAGAAGAGTGGTAAGAGTAACTGCTCATCATGTGACGGTAGCTAACCAGAAAGCCACGGCTAACTACGTGCCAGCAGCCGCGGTAATACGTAGGTGGCAAGCGTTGTCCGGAATTATTGGGCGTAAAGCGCGCG
+
GGGGGFGGEGGGGGGGGGFGFCFGGGGGGGGG9CGGGGGGFGGGGGGGGGGGGGGGGGGGFGEGGGGGGGGGGGGGFGGCGFGGGGGGGDFEDGGGGGGGGGGGDGGG<FFGAFG<FCE,=??FGF?DFGGD9,,,5CDFAAFFGGCEGGE?DGGGDGGGGGGGGFFFGGGGFDCGGGDFFFFFGGGGGGDECEGDFGGGG9BEGGGGGGGGGGGGGGGGCEGGFGFFGAGFDGCEDGFG3>39
@M03364:276:000000000-BLYN8:1:1101:10108:8845 1:N:0:1
ACTCCTACGGGAGGCAGCAGTAGGGAATCTTCGGCAATGGACGAAAGTCTGACCGAGCAACGCCGCGTGAGTGAAGAAGGTTTTCGGATCGTAAAACTCTGTTGTTAGAGAAGAACAAGGACGTTAGTAACTGAACGTCCCCTGACGGTATCTAACCAGAAAGCCACGGCTAACTACGTGCCAGCAGCCGCGGTAATACGTAGGTGGCAAGCGTTGTCCGGATTTATTGGGCGTAAAGCGAGCG
+
GGGGGGGGGGGGGGGGGGGGGGGGGGGGGGGGGGGGGGGGGGGGGGGGGGGGGGGGGGGGGGGGGGGGGGGGGGGGGGGGGGGGGGGGGGGGGGGGGGGGGGGGGGGGGGGGGGGGGGFC=FGGGGGGGGGGGGGGGGGGGGGGGGGGDGGGGGGGGGGGGGGGGGGGGGGGGGGGGGGGGGGGGGGGGGGGGGGGGFGGGGGGGGGGGGGGGGGGGGGGGE?EFDGGGGGGGGGGGGGGGGGC
@M03364:276:000000000-BLYN8:1:1101:5416:8858 1:N:0:1
ACTCCTACGGGAGGCAGCAGTAGGGAATCTTCCGCAATGGGCGAAAGCCTGACGGAGCAACGCCGCGTGAGTGATGAAGGGTTTCGGCTCGTAAAACTCTGTTATTAGGGAAGAACAAATGTGTAAGTAACTGTGCACATCTTGACGGTACCTAATCAGAAAGCCACGGCTAACTACGTGCCAGCAGCCGCGGTAATACGTAGGTGGCAAGCGTTATCCGGAATTATTGGGCGTAAAGCGCGCG
+
GGGGGGGGGGDFGGGGGGFGGGGGGGGGGEFGGGGGGGGGGGGGGGDGCGGGGGGGGGGGGGGGGGGGGGGFGFGGGGGGGGGGGGGGGGGGGGGGGGGGGGGGGGGGGGGGGGGGGGGGGGGGGGGGGGGGGGGGGGGGGGGGGGGGGGECGGGGGGGFGGGGGGGGGGGGGGGGGGGGGGGGFFFCFGGGGGGGGGGGGGGGGGGGGGGFGEG8CFGGGDGGG?CC+<8EDGGGGFCGDGDG
@M03364:276:000000000-BLYN8:1:1101:20769:8861 1:N:0:1
ACTCCTACGGGAGGGCAGCAGTAGGGAATCTTCGGCAATGGGGGCAACCCTGACCGAGCAACGCCGCGTGAGTGAAGAAGGTTTTCGGATCGTAAAACTCTGTTGTTAGAGAAGAACGTTAAGTAGAGTGGAAAATTACTTAAGTGACGGTATCTAACCAGAAAGGGACGGCTAACTACGTGCCAGCAGCCGCGGTAATACGTAGGTCCCAAGCGTTGTCCGGATTTATTGGGCGTAAAGCG
+
GGGGGGGGGGGGGGGGGGGGGFFGGGGGGGGGGGGGGGGGGFG@EGFGGGGGGGGGGGGGGGDGGGGGGFGGGGGGGGGGGGGGGGGGC@FGFGGGFGGGGGGGGGGGCGGFGGFFFGFFD<FEGGGGGFGCFGCFGGGGGFFF,@9FFGGGGGGGGGGGGGFGGGGGGGGGGGGGGGGGGGCFFF5CGGGGGGEGEGGGGGC@FCGG@FCFFFGEE5EFFGDEE=C?FGGGGGGGGGFGGG
@M03364:276:000000000-BLYN8:1:1101:11828:8864 1:N:0:1
ACTCCTACGGGAGGCAGCAGTAGGGAATCTTCCGCAATGGACGAAAGTCTGACGGAGCAACGCCGCGTGAGTGAAGAAGGTTTTCGGATCGTAAAGCTCTGTTGTTAGGGAAGAATAGTGATAAGAGTAACTGATTATCATGTGACGGTACCTAACCAGAAAGCCACGGCTAACTACGTGCCAGCAGCCGCGGTAATACGTAGGTGGCAAGCGTTGTCCGGAATTATTGGGCGTAAAGCGCGCG
+
GGGGGGGGGGGGGGGGGGFGGGGGGGGGGGGGGGGGGGGGGGGEGGGGGGGGGGGGGGGGGGGGGGGGGGGGGGGGGGGGGGGGGGGGGGGGGGGGGGGGGFGGGGFFGGGFFGGGGGGGFGGGGGCFGGGGGGGGGGGFGFGGGGGGGGGCGGGGGGGGGGGG7AFGDCEGG@DEGGGFGGCFGGGGGGGGGGGGGGGGF9BEGGGFGGGCGGGCEGGGC5:EEEGG7C@CDDEGGGGG)597
@M03364:276:000000000-BLYN8:1:1101:9200:8912 1:N:0:1
ACTCCTACGGGAGGCAGCAGTAGGGAATCTTCGGCAATGGACGAAAGTCTGACCGAGCAACGCCGCGTGAGTGAAGAAGGTTTTCGGATCGTAAAACTCTGTTGGTAGAGAAGAACGTTGGTGAGAGTGGAAAGCTCATCAAGTGACGGTAACTACCCAGAAAGGGACGGCTAACTACGTGCCAGCAGCCGCGGTAATACGTAGGTCCCGAGCGTTGTCCGGATTTATTGGGCGTAAAGCGAGC
+
GGGGGGGGGGGGGGGGGGGGGGGGGGGGGGGGGGGGGGGGGGGGGGGFGGGGGGGGGGGGGGGGGGGGGGGGGGGGGGGGGGGGGGGGGGGGGGGGGGGGGGGGGGGGGGGGGGGGGFGGGGGGGFGGGGGGGFGGGGGGG9FFGGGGGGGGGGGGGGGGGGGGGGGGGGGGGGGGGGGGGGGGGGGGGGGGGGGGGGGGGGGGGGGCCGGGGGGGGGGGDGCEGFGGGGGGGGGGGGGGGGG3
@M03364:276:000000000-BLYN8:1:1101:21286:8921 1:N:0:1
ACTCCTACGGGAGGCAGCAGTAGGGAATCTTCGGCAATGGACGAAAGTCTGACCGAGCAACGCCGCGTGAGTGAAGAAGGTTTTCGGATCGTAAAACTCTGTTGGTAGAGAAGAACGTTGGTGAGAGTGGAAAGCTCATCAAGTGACGGTAACTACCCAGAAAGGGACGGCTAACTACGTGCCAGCAGCCGCGGTAATACGTAGGTCCCGAGCGTTGTCCGGATTTATTGGGCGTAACGCGAGC
+
CFCEFCFF;BCCC@7@@FFDFEE<@CFF9CF<F7FFCEEF<EG@@@CFAF9<FCGGGC:CDCCF@CFFBCF5CC9CC9FGEFFC54++8FBF<=4A9FCAFFGA<B??F??=A<EAFF,<F>D?,:BDFDC,=FFGFFF<93=FFGGGBC+@FGFCFD,,6,<ACC:C@EEFCC>DBF:2:EEFGBFFGCGGGEE*BECFGF+BCFCGGD5CEECE5*<?5/1:89+3CFG5<77*9*9)99D3
@M03364:276:000000000-BLYN8:1:1101:19154:8948 1:N:0:1
ACTCCTACGGGAGGCAGCAGTAGGGAATCTTCGGCAATGGACGAAAGTCTGACCGAGCAACGCCGCGTGAGTGAAGAAGGTTTTCGGATCGTAAAACTCTGTTGGTAGAGAAGAACGTTGGTGAGAGTGGAAAGCTCATCAAGTGACGGTAACTACCCAGAAAGGGACGGCTAACTACGTGCCAGCAGCCGCGGTAATACGTAGGTCCCGAGCGTTGTCCGGATTTATTGGGCGTAAAGCGAGG
+
FGGGGGGGGGGGGGGGGGFGGGGGGGGGGGG<@FGGGGGGFGGDFEGCFGGGFFGGGGGGCFGGGGGGG@FFGGGGGGGGGFGGGGGFGFGGGFGGD,FFGGGGGGGFFGGFFFGGG>CF8=DFG9BFGGGGGGFGGGGFGFGGCF<:7F@EFFFFCFFGGGGGG7:FGGCFF:FF;>CFFG@@FGGGGGGGG5=B1?;FFF9FCE2BBEDEEGGECEG978;E8F9C?+<5*9CEG<FGDDD)
@M03364:276:000000000-BLYN8:1:1101:20721:8959 1:N:0:1
ACTCCTACGGGAGGCAGCAGTAGGGAATCTTCGGCAATGGACGAAAGTCTGACCGAGCAACGCCGCGTGAGTGAAGAAGGTTTTCGGATCGTAAAACTCTGTTGGTAGAGAAGAACGTTGGTGAGAGTGGAAAGCTCATCAAGTGACGGTAACTACCCAGAAAGGGACGGCTAACTACGTGCCAGCAGCCGCGGTAATACGTAGGTCCCGAGCGTTGTCCGGATTTATTGGGCGTAAAGCGAGC
+
GGGGGGGGGGGGGGDGGGGGGGGGGGGGGGGGGGGGGGGGGGGGGGGGGGGGAFGGGGGGGGGGGGGGGFGGGGGGGGGGFGGGGGGGGGGGGGGGGGGGGGGGGGGGGGGGGGGDGGFGGEGGGFGGGGGGGGGGGGGGGGGGGGGGGGGGGGGFGGGGGGGGGGGCGGGDGGGGGGGFFF:EGGGCFCGGGGGGGGGGGEGGGG9CEEGGGGGGDGGGGEEE=?9CFCGFF555CCGGGCD)
@M03364:276:000000000-BLYN8:1:1101:11779:8970 1:N:0:1
ACTCCTACGGGAGGCAGCAGTGGGGAATATTGCACAATGGGGGAAACCCTGATGCAGCAACGCCGCGTGAGTGAAGAAGTATTTCGGTATGTAAAGCTCTATCAGCAGGGAAGATAATGACGGTACCTGACTAAGAAGCTCCGGCTAAATACGTGCCAGCAGCCGCGGTAATACGTATGGAGCAAGCGTTATCCGGATTTACTGGGTGTAAAGGGTGCGTAGGTGGCAGTGCAAGTCAGATGTG
+
FGGEFGGGGDGGEECGGGGGGGCGDCFG9CCE9EFCEEFGGGGCF8FGGGFFFGFFGGGGGGGGGDG6C=CEEFF?E,CF,CFGFGE@E@FFFGFGGGGGAFGAD?BE=>+,==<?EFBBEEDCFCGGFFGGGCFGFGGFDFFFGEEGFADFFE7@CFGF,<,FCCFCF<FC<DFGFCGG,DGF7CCEGC*=E,::CEC9++?;C5?B=?+>;CEFCEGE=8EFFDF*:6@FCCFCFGFC*:?C
@M03364:276:000000000-BLYN8:1:1101:15647:8981 1:N:0:1
ACTCCTACGGGAGGCAGCAGTAGGGAATCTTCCACAATGGGCGCAAGCCTGATGGAGCAACGCCGCGTGTGTGATGAAGGGTTTCGGCTCGTAAAACACTGTTATAAGAGAAGAACGGCACTGAGAGTAACTGTTCAGTGTGTGACGGTATCTTACCAGAAAGGAACGGCTAAATACGTGCCAGCAGCCGCGGTAATACGTATGTTCCAAGCGTTATCCGGATTTATTGGGCGTAAAGCGAGCG
+
GGGGGGGGGGGGGGGGGGGGGGGGGGGGGGGGGGGGGGGGGGGGGGGGGGGGGGGGGGGGGGGGGGGGGGGGGGGGGGGGGGGGGGGGGGGGGGGGFGGGGGGGGFGGGGGGGGGGGGGGGGGGGF@FGGGGGGGGGGFGGGFFGGGGGGGGGGGGGGGGGGGGGGGGGGGGGFFGGGFGGGGGGGGGGGGGCGGGGGGGGGGGGGFFGGFFDGEEF9@EGCCEGGGGCFGCDDGGGGGGDGGC
@M03364:276:000000000-BLYN8:1:1101:3317:8992 1:N:0:1
ACTCCTACGGGAGGCAGCAGTGGGGAATATTGCACAATGGGCGCAAGCCTGATGCAGCCATGCCGCGTGTATGAAGAAGGCCTTCGGGTTGTAAAGTACTTTCAGCGGGGAGGAAGGCGATAAGGTTAATAACCTTGTCGATTGACGTTACCCGCAGAAGAAGCACCGGCTAACTCCGTGCCAGCAGCCGCGGTAATACGGAGGGTGCAAGCGTTAATCGGAATTACTGGGCGTAAAGCGCACG
+
GGGGGGGGGGGGGGGGGGGGGGGGGGGGGGGGGGGGGGGGGGGGGGGGGGGFGGGGGGGGGGGGGGGGGGGGGGGGGGGGGGGGGGGGGGGGGGGGGGGGGGGGGGGGGGDGGGGGGGGGGGGGCFGGGGGGGGGGGGFGGGGGGGGGGGGGGGGGGGGGGGGGGGGGGGGGGGGGGGGGGGGGGGGGGGGGCEGGGGGGG8CEEEEGGGGGGGEGGGGGGGGGGGGGGGGFDGGGGGFGDDG<
@M03364:276:000000000-BLYN8:1:1101:13254:9013 1:N:0:1
ACTCCTACGGGAGGCAGCAGTAGGGAATCTTCGGCAATGGACGAAAGTCTGACCGAGCAACGCCGCGTGAGTGAAGAAGGTTTTCGGATCGTAAAACTCTGTTGGTAGAGAAGAACGTTGGTGAGAGTGGAAAGCTCATCAAGTGACGGTAACTACCCAGAAAGGGACGGCTAACTACGTGCCAGCAGCCGCGGTAATACGTAGGTCCCGAGCGTTGTCCGGATTTATTGGGCGTAAAGCGAGC
+
GGGGGGGGGGGGGGGGGGGGGGGGGGGGGGGGGGGGGGGGGGGGGGGGGGGGGGGGGGGGGGGGGGGGGGGGGGGGGGGGGGGGGGGGGGGGGGGDGGGGGGGGGGGGGGGGGGGGGGGGGGGGGGGGGGGGGGGGGGGGGGGFGGGGGGGGGGGGFFGGGGGGGGGGGGGGGGGGGGGGGGGGGGGGGGGDGGGGGGGGGGGGGGGFGGGGGGGGGGGGGGCGG?FGGGGGGGGGGFGGDDG)
@M03364:276:000000000-BLYN8:1:1101:13054:9025 1:N:0:1
ACTCCTACGGGAGGCAGCAGTAGGGAATCTTCCGCAATGGACGAAAGTCTGACGGAGCAACGCCGCGTGAGTGAAGAAGGTTTTCGGATCGTAAAGCTCTGTTGTTAGGGAAGAATAGTGATAAGAGTAACTGATTATCATGTGACGGTACCTAACCAGAAAGCCACGGCTAACTACGTGCCAGCAGCCGCGGTAATACGTAGGTGGCAAGCGTTGTCCGGAATTATTGGGCGTAAAGCGCGCG
+
FDFGGCFGGCCFGGGGG7CFFC<FEGFGFGGE9BF7@CAFDEF7+BFFDGGFGGE@+@<<EFFEEEDGGCFGG?FA<=FCGGGGGGGGG7F=BEFCGGGGGGFF=B?FGGFGCFGF9EFGE9,EFDAFGGFBFFA?9CC,C?FGC=B:F7@FFGG73@<,3@F,83,CC*@@A>D,@7DFC8CEGCGDFGGGGG87C99B2:8C+BFC*9CGGBE*C+17C=:C@CCFFGGGD755CCC<)/7)
@M03364:276:000000000-BLYN8:1:1101:3772:9031 1:N:0:1
ACTCCTACGGGAGGCAGCAGTAGGGAATCTTCGGCAATGGACGAAAGTCTGACCGAGCAACGCCGCGTGAGTGAAGAAGGTTTTCGGATCGTAAAACTCTGTTGGTAGAGAAGAACGTTGGTGAGAGTGGAAAGCTCATCAAGTGACGGTAACTACCCAGAAAGGGACGGCTAACTACGTGCCAGCAGCCGCGGTAATACGTAGGTCCCGAGCGTTGTCCGGATTTATTGGGCGTAAAGCGAGG
+
GGGGGGGGGGGGGGGGGGGGGGGGGGGGGGGGGGGGGGGGGGGGGGGGGGGGGGGGGGGGGGGGGGGFGGGGGGGGGGGGFGGGGGGGGGGGGGGGGGGGGGGGGGGGGFFGGGGGGGGGGGGGGGGGGGGGGGGGGGGGGGGGGGGGGGGGGGGGFGGGGGGGGGGGGGGGGGGGGGGGGGGGGGGGGGGGGGGGGGGGGGGGGGGGGGD58CEGGGGGGGCEGGGGGGGFGDEEGGGGD37)
@M03364:276:000000000-BLYN8:1:1101:19782:9038 1:N:0:1
ACTCCTACGGGAGGCAGCAGTGGGGAATATTGCACAATGGGCGCAAGCCTGATGCAGCCATGCCGCGTGTATGAAGAAGGCCTTCGGGTTGTAAAGTACTTTCAGCGGGGAGGAAGGGAGTAAGGTTAATAACCTTATTCATTGACGTTACCCGCAGAAGAAGCACCGGCTAACTCCGTGCCAGCAGCCGCGGTAATACGGAGGGTGCAAGCGTTAATCGGAATTACTGGGCGTAAAGCGCACG
+
GGGGGGGGGGGGGG7FGGGGGGGGGGGGGGGGGGGGGGGGGGGGGGGGGGGGGGGFGGGGGGGGGGGGGGGGGGCFFGGGGGGGGGGGGGGGGGGGGGGGGGGGGGGGGGDEGCGGGGGGGGGGGGGGGGGGGGGGGGGGGGGGGGGGGGGGGGGGGGGGGGGGGGGGGGGGGGGGFGGGGGGGGGGGGGGGGGGGGGGGDGGGGGGGGEGGGGGGGGGGGGDGGGGGGGGGGDEGGGGGGGG<
@M03364:276:000000000-BLYN8:1:1101:6553:9046 1:N:0:1
ACTCCTACGGGAGGCAGCAGTAGGGAATCTTCCACAATGGACGAAAGTCTGATGGAGCAACGCCGCGTGAGTGAAGAAGGTTTTCGGATCGTAAAACTCTGTTGTTGGAGAAGAATGTATCTGATAGTAACTGATCAGGTAGTGACGGTATCCAACCAGAAAGCCACGGCTAACTACGTGCCAGCAGCCGCGGTAATACGTAGGTGGCAAGCGTTGTCCGGATTTATTGGGCGTAAAGCGAGGG
+
GGGGFFGGEGGGGGGGGGGCCFFC>EFFGGFGGGGGGGGGGGGDF@@F@FFFGFGFEFGDDGGG+@CCF7=<CCECFEGFGGGGFGEC?::BA<?EFGG?FFFGFFFGGGGGGGF9AFFDFFAE?BFFCEGFGCFDFGF<CFGGGGGGCFC,FCFDCDGFGFCF>FCGG7<CG7D9,3@,:DGEC,DCCEEED=*8BCF:E95CFFF>FEFF8;C*20=AC8/1AC@+<C*:)>=5<FCD5)))
@M03364:276:000000000-BLYN8:1:1101:25608:9054 1:N:0:1
ACTCCTACGGGAGGCAGCAGTAGGGAATCTTCGGCAATGGACGAAAGTCTGATCCAGCAACGCCGCGTGGGTGAAGAAGGTTTTCGGATCGTAAAACTCTGTGGGTAGAGAAGAAAGTTGGTGAGAGTGGAAAGCTCTTCAAGTGACTGTAAGTACCCAGAAAGGGACGTCTAACTACGTGCCAGCAGCCGCGGTAATACGTTGGTGGTAAGCGTTGTCCGGACTTGTAGGGCGAAAAGCGAGG
+
A@FGGGGGEGC@FC;-,BFG-,<CFCA6,@C,98C7CF<C@FF@@F7CFF9<,@,,:CEFEGGEC@FC:+7@B4=AE84,4C9CGGG>F@=?FGG9F8F?F5,4B+C:A?<?F,B4BF<<8>A?FF8<?+5=<3:,:,,3<,D7=<F,,3C,,9,,,,8@<F,,<3F+C@*>F,=>@83@7*16,*4,2>>:88E**;++*3**411B*<+++*38:=:+**2*2<++++3*97*/))*//5))
@M03364:276:000000000-BLYN8:1:1101:25834:9060 1:N:0:1
ACTCCTACGGGAGGCAGCAGTAGGGAATCTTCCGCAATGGACGAAAGTCTGACGGAGCAACGCCGCGTGAGTGAAGAAGGTTTTCGGATCGTAAAGCTCTGTTGTTAGGGAAGAATAGTGATAAGAGTAACTGATTATCATGTGACGGTACCTAACCAGAAAGCCACGGCTAACTACGTGCCAGCAGCCGCGGTAATACGTAGGTGGCAAGCGTTGTCCGGAATTATTGGGCGTAAAGCGCGCG
+
GGGGGGGGGGGGGGGGGGGGGFGGGGGGGGGGFGGGGGGGGGGGFGEFGGFGGGGGGGGGGGGGGGGGGGEEGGGGFGGGGGG@FGGDGGGGFGFGGGGGFFGGGGGFGCFEFEFFGGGGFCFGGFDGGGGGGFGGGGDGGGGDAFGEFDFGGFF7AD@E@FGGGGGGGDEDGFFGGGGGFGGGGGGGGGGGGGEGGGGGCGGG@CGGG?C**BCECFFGG*?*AEGGDFGGGGGG**2)7C37
@M03364:276:000000000-BLYN8:1:1101:17883:9062 1:N:0:1
ACTCCTACGGGAGGCAGCAGTGGGGAATATTGCACAATGGGCGCAAGCCTGATGCAGCCATGCCGCGTGTGTGAAGAAGGCCTTCGGGTTGTAAAGCACTTTCAGCGAGGAGGAAGGTGGTGAACTTAATACGTTCATCAATTGACGTTACTCGCAGAAGAAGCACCGGCTAACTCCGTGCCAGCAGCCGCGGTAATACGGAGGGTGCAAGCGTTAATCGGAATTACTGGGCGTAAAGCGCACG
+
GGGGGGGGGGGGGGGGGGFGGGGGGGGGGGGGGGGGGGGGGGGGGGGGGGGGGGGGGGGGGGGGGGGGGGGGGGGGGGGGGGGGGGGGGGGGGGGGGGGGGGGGGGGFGEFGGGGGGGGGGGGGGGGGGGGGGGGGGGGGGGGGGGGGGFGGGGGGGGGGGGGGGGGGGGGGGGGGGGGGGGGGGGGGGGGGGGDGGCFGD5CEGGGGGGGDGGGGGGGGGGGFFFGGGGGGGGGGGFFDDD<7
@M03364:276:000000000-BLYN8:1:1101:4686:9065 1:N:0:1
ACTCCTACGGGAGGCAGCAGTAGGGAATCTTCCGCAATGGACGAAAGTCTGACGGAGCAACGCCGCGTGAGTGAAGAAGGTTTTCGGATCGTAAAGCTCTGTTGTTAGTGAAGAAGAGTGGTAAGAGTAACTGCTTATCATGTGACGGTAGCTAACCAGAAAGCCACGGCTAACTACGTGCCAGCAGCCGCGGTAATACGTAGGTGGCAAGCGTTGTCCGGAATTATTGGGCGTAAAGCGCGCG
+
GGGGGGGGGGGGGGGGGGGGGGGGGGGGGGGGGGGGGGGGGGGGGGGGGGGGGGGGGGGGGGGGGGGGGGGGGGGGGGGGGGGGGGGGGGGGGGGGGGGGGGGGGGGGGGGGFGGGGGDGGGGGGGGGGGGGGGGGGGGGGCGGGGGGGGGGGGGGGGGGGGGGGFGGEFGGGGGGGGGGGGGGGGGGGGGGGGGGGGGDEGGGGGGGGGGGGGGGGGFGDGGGFGFG?FGGDGGGCGGGDGD5
@M03364:276:000000000-BLYN8:1:1101:28768:9076 1:N:0:1
ACTCCTACGGGAGGCAGCAGTGGGGAATATTGCACAATGGGCGCAAGCCTGATGTAGCCATGCCGCGTGTGTGAAGAAGGCCTTCGGGTTGCAAAGCACTTTCAGCGAGGAGGAAGGTGGTGAGCTTAATACGCTCATCAATTGACGTTACTCGCAGAAGAAGCACCGGCTAACTCCGTGCCAGCAGCCGCGGTAATACGGAGGGGGCAAGCGTTAATCGGAACTACTGGGCGTAAAGCGCACG
+
E@,;FCCFD7+B+@FCBCG@FG9EG7BFCE,,C,EFD@F8ACGGGGG7FFCG<<,C6<CFD@FC@+8@@BDFGGG<CFGGF?<CC@:CE4C,:C<E=EFF,BFE<<F@CGDEDGF@C4B+4+CD8,,<FCE<<F7>:<CF37<><,@+3FCCFGGCCEDA<FGGGC>FEC7FFGGGGCDC:FG,:C8FCEC5CBE8+?+;1*8:7*:C>A/;EE5EF+<7E5A*007E66CGGGG570:7<CD3
@M03364:276:000000000-BLYN8:1:1101:19743:9077 1:N:0:1
ACTCCTACGGGAGGCAGCAGTAGGGAATCTTCGGCAATGGACGAAAGTCTGACCGAGCAACGCCGCGTGAGTGAAGAAGGTTTTCGGATCGTAAAACTCTGTTGTTAGAGAAGAACAAGGACGTTAGTAACTGAACGTCCCCTGACGGTATCTAACCAGAAAGCCACGGCTAACTACGTGCCAGCAGCCGCGGTAATACGTAGGTGGCAAGCGTTGTCCGGAATTATTGGGCGTAAAGCGCGCG
+
GGGGGGFGGGGFGGFFGGGGGGGGGGGGGGGGGGGGGGGGDFGFGGGGGFFAFGGEGGGGGEFGGGGGGGGGGGGGGGGGGGFFGGGGGEEGGGGGGGGGGGGGGGGGGFGGGGGCDFGFFGGGGGGGFFGGGG9,@FCCEGGGGGGDGFGDDA<CC,DDGGGGFFGGGGGFFFGGGGGGGGEGGGGGGGGGGGEGGGGGFFFGGGGGGGGGGGG=EG7CEECCFFFGAC=CDGGEC>7379CC
@M03364:276:000000000-BLYN8:1:1101:26521:9101 1:N:0:1
ACTCCTACGGGAGGCAGCAGTAGGGAATCTTCGGCAATGGACGAAAGTCTGACCGAGCAACGCCGCGTGAGTGAAGAAGGTTTTCGGATCGTAAAACTCTGTTGGTAGAGAAGAACGTTGGTGAGAGTGGAAAGCTCATCAAGTGACGGTAACTACCCAGAAAGGGACGGCTAACTACGTGCCAGCAGCCGCGGTAATACGTAGGTCCCGAGCGTTGTCCGGATTTATTGGGCGTAAAGCGAGC
+
GGGGGGGGGGGGGGGGGGGGGGGGGGGGGGGGGGGGGGGGGGGGGGGGGGGGGGGGGGGGGGGGGGGGGDGGGDGGGGGGGGCFEGGGEGGGGGGGGFFGGGGGGGGGFGFGGGGGGGFCGGFGGFFFFGGGGGGGGGGGGGGGGGGGDCFEGGGGGGGGGGGGGGGGGGDGGFGCFFFFGGGGGGGGDFGGGEGDGGGGGCGGGGCCCGGCEGCGGCGFGGG**<CG??FDGDGEGGGGGGC5
@M03364:276:000000000-BLYN8:1:1101:18181:9122 1:N:0:1
ACTCCTACGGGAGGCAGCAGTAGGGAATCTTCCGCAATGGACGAAAGTCTGACGGAGCAACGCCGCGTGAGTGAAGAAGGTTTTCGGATCGTAAAGCTCTGTTGTTAGTGAAGAAGAGTGGTAAGAGTAACTGCTTATCATGTGACGGTAGCTAACCAGAAAGCCACGGCTAACTACGTGCCAGCAGCCGCGGTAATACGTAGGTGGCAAGCGTTGTCCGGAATTATTGGGCGTAAAGCGCGCG
+
GGGGGGGGGGGGGGGGGGGGGGGGGGGGGGGGGGGGGGGGGGGGGGGGGGGGGGGGGGGGGGGGGGGGGGGGGGGGGGGGGGGGGGGGGGGGFGGGGGGGGGGGGGGGGGGGGGGGGGGGGGGGGGGGGGGGGGGGGDGGFGGGGGGGGGGGGGGGGGGGGGGGGGGGGGGGGGGGGGGGGGGGFFGGGGGGGGGGG?EGGFGGGGGGGFGGGGGGGGGDGCGGGGGGGGGGGGDGGGGGCDGC
@M03364:276:000000000-BLYN8:1:1101:2718:9126 1:N:0:1
ACTCCTACGGGAGGCAGCAGTGGGGAATATTGCACAATGGGCGCAAGCCTGATGCAGCCATGCCGCGTGTATGAAGAAGGCCTTCGGGTTGTAAAGTACTTTCAGCGGGGAGGAAGGGAGTAAGGTTAATAACCTTATTCATTGACGTTACCCGCAGAAGAAGCACCGGCTAACTCCGTGCCAGCAGCCGCGGTAATACGGAGGGTGCAAGCGTTAATCGGAATTACTGGGCGTAAAGCGCACG
+
GGGGGGGGFGGGGGGGGGGGGGGGGGGGGGGCFGGGGGGGGGGGGGGGGGGGGGGGGGGGGGGGGGGGGGGGGGGGFGGGGGGGGGGGGEGGGGGGGGGG,EGGGGGGGGGGGGGGGGGCGGGGGEGFGGGGFGGGGGFGGGGGGGGGEGGGFGGDFGGGGGGGGGGGGGGGGGGGGEG:EFGGGGGGGGGGGGGGGG9EGEECEEEGGGGFGGCEGGGGGGGGCGGGGFGGDDEGGFFD)5/1
@M03364:276:000000000-BLYN8:1:1101:5573:9131 1:N:0:1
ACTCCTACGGGAGGCAGCAGTAGGGAATCTTCGGCAATGGACGAAAGTCTGACCGAGCAACGCCGCGTGAGTGAAGAAGGTTTTCGGATCGTAAAACTCTGTTGTTAGAGAAGAACAAGGACGTTAGTAACTGAACGTCCCCTGACGGTATCTAACCAGAAAGCCACGGCTAACTACGTGCCAGCAGCCGCGGTAATACGTAGGTGGCAAGCGTTGTCCGGATTTATTGGGCGTAAAGCGAGCG
+
GGGGGGGGGGGGGGGGGGGGGGGGGGGGGGGGGGGGGGGGGGGGGGGGGGGGGGGGGGGGGGGGGGGGGGGGGGGGGGGGGGGGGGGGGGGGGGGGGGGGGGGGGGGGGGGGGGGGGGGGGGGGGGGGGGGGGGGFGGGGGFGGGGGGGGGGGGGGGGCFGGGGGGGGGGGGGGGGGGGDGGGGGCFGGGGGGGGGGGGGGGGGGGGGGGCFEEEEGGDGGCE=FGGGGGGGGGDGGGGDGGD7
@M03364:276:000000000-BLYN8:1:1101:10826:9139 1:N:0:1
ACTCCTACGGGAGGCAGCAGTGGGGAATATTGCACAATGGGCGCAAGCCTGATGCAGCCATGCCGCGTGTATGAAGAAGGCCTTCGGGTTGTAAAGTACTTTCAGCGGGGAGGAAGGTGATAAAGCGAATACCTTTATCAATTGACGTTACTCGCAGAAGAAGCACCGGCTAACTCCGTGCCAGCAGCCGCGGTAATACGGAGGGTGCAAGCGTTAATCGGAATTACTGGGCGTAAAGCGCACG
+
GGGGGGGGGGGGGGGGGGGGGGGGGGGGGGGGGGGGGGGFGGGGGGGGGGGGGGGGGGGGGGGGGGGGGGGGGGGGGGGGGGGGGGGGGGGGGGGGGGGGGGGGGGGGGGGGGGGGGGGGGGGGGGGGGGGGGGGGGGGGGGGGGGGGGGGGGGGGGGGGGGGGGGGGGGGGGGGGGGGFGGGGGGGGGGGGGGGGGFGGGGGGGGGGGGGGGGGGGGGGGGGGGCEGGGGGGGGGGGGGGGGD
@M03364:276:000000000-BLYN8:1:1101:14561:9142 1:N:0:1
ACTCCTACGGGAGGCAGCAGTAGGGAATCTTCCACAATGGACGAAAGTCTGATGGAGCAACGCCGCGTGAGTGAAGAAGGTTTTCGGATCGTAAAACTCTGTTGTTGGAGAAGAATGTATCTGATAGTAACTGATCAGGTAGTGACGGTATCCAACCAGAAAGCCACGGCTAACTACGTGCCAGCAGCCGCGGTAATACGTAGGTGGCAAGCGTTGTCCGGATTTATTGGGCGTAAAGCGAGCG
+
GGGGGGGGGGGGGGGGGGGGGGGGGGGGGGGGGGGGGGDGGGGGGGGGGGGGGGGGGGGGGGGGGGGGGGGGGGGGGGGGFGGGGGGGGGGGGGGGGGGGGGGGGGGGFFEGGGGGGGGFGGGGGGGGGGGGGGGFFGGGGGGGGGGGGGGGGGGGDEGGGGFGGGGGGGGGGGGGGGGGGGGGGGDGGGGGGEGGGGGFFGGGGFGEGGGGGGGGGGFED=;EF?CD7CGGGGGEGGGDGGG5
@M03364:276:000000000-BLYN8:1:1101:6927:9144 1:N:0:1
ACTCCTACGGGAGGCAGCAGTAGGGAATCTTCCACAATGGACGAAAGTCTGATGGAGCAACGCCGCGTGAGTGAAGAAGGTTTTCGGATCGTAAAGCTCTGTTGTTAGTGAAGAAGAGTGGTAAGAGTAACTGCTTATCATGTGACGGTAGCTAACCAGAAAGCCACGGCTAACTACGTGCCAGCAGCCGCGGTAATACGTAGGTGGCAAGCGTTGTCCGGAATTATTGGGCGTAAAGCGCGCG
+
GGGGGGGGGGGGGGGGGGGGGGGGGGGGGGGGGGGGGGGGGGGGGGGGGGGGGGGGGGGGGGGGGGGGGEGGGGGGGGGGGGGGGGGGGEGFGGGGGGGGGGGGGGGGGGGGGGGGFGGGGFGGGGGGGGGFGGGGGGGGGGGGGGGGGGGGGGGGGGGGGGGGGGGGGGGGGGGGGGGGGGGGGGGGGGGGGGGGGGGGGGGGGGGGGGGGGGGCEFCEECEGGGGGEGGGGDEGGGGGGGGD
@M03364:276:000000000-BLYN8:1:1101:26614:9151 1:N:0:1
ACTCCTACGGGAGGCAGCAGTGGGGAATATTGCACAATGGGCGCAAGCCTGATGCAGCCATGCCGCGTGAGTGAAGAAGGCCTTCGGGTTGTAAAGCACTTTCAGCGAGGAGGAAGGTGGCAAACTTAATACGTTCATCAACTGACGTTACTGGCAGAAGAAGCACCGGCTAACTCCGTGCCAGCAGCCGCGGCAATACGGTGGGTGCAAGCGTTAACGGGAATTACTGGGCGGAAAGGGCACG
+
FFGGGGGGGGGGGGGEGGGGGGGGGEGGGGGGGGGGGGGGCEF7FEC,CEGGGGGGGG<FCFEGDGGFF,:,CF<FGGGG,FEFFGGCG+CGGGGGGFFGFGFG<5+6@FGDEGF<+EF7,,,,,:,:FF,5B,8=F,EDF,3@=,>3>,=<,3@7<C73@A7DCF::@**5<FF9:E7*:D;EDC>7BGCEG581?CF>5*1881*13<+*;A*8*+**/*2:6:9000:5<):=C7*1*9*9
@M03364:276:000000000-BLYN8:1:1101:15138:9155 1:N:0:1
ACTCCTACGGGAGGCAGCAGTGGGGAATATTGGACAATGGGCGAAAGCCTGATCCAGCCATGCCGCGTGTGTGAAGAAGGTCTTCGGATTGTAAAGCACTTTAAGTTGGGAGGAAGGGTTGTAGATTAATACTCTGCAATTTTGACGTTACCGACAGAATAAGCACCGGCTAACTCTGTGCCAGCAGCCGCGGTAATACAGAGGGTGCAAGCGTTAATCGGAATTACTGGGCGTAAAGCGCGCG
+
GGGGGGGGGGGGGGGGGGGGGGGGGGGGGGGGGGGGGGGGGGGGGGGGGGGGGGGGGGGGGGGGGGGGGGGGGGGGGGGGGGGGGGGDGGGGGGGGGGGGGGGGGGFGGGGGGGGGGGGFEGGGGGGGGGEGGGGGGGGGGGGGGGGGGGGGGDGGGGGGGGGGGGGGGGGGGGGGGGGGFGGGGGGGFGGGGGGGGGGGGGGGGGGGGGG=EGGGGGGGGGGGGGGGGFCGGCEGGGGGGGGG
@M03364:276:000000000-BLYN8:1:1101:14083:9169 1:N:0:1
ACTCCTACGGGAGGCAGCAGTGGGGAATATTGCACAATGGGCGCAAGCCTGATGCAGCCATGCCGCGTGTATGAAGAAGGCCTTCGGGTTGTAAAGTACTTTCAGCGGGGAGGAAGGGAGTAAGGTTAATAACCTTATTCATTGACGTTACCCGCAGAAGAAGCACCGGCTAACTCCGTGCCAGCAGCCGCGGTAATACGGAGGGTGCAAGCGTTAATCGGAATTACTGGGCGTAAAGCGCACG
+
GGGGGGGGGGGGGGGGGGGGGGGGGGGGGGGGGGGGGGGGGGGGGGGGGGGGGGGGGGGGGGGGGGGGGGGGGGGGGGGGGGGGGGGGGGGGGGGGGGGGGGGGGGGGGGGGGGGGGCFGGGGGGGGGGGGGFGGGGGGGGGFFGGGGFGGGGGGGGGGGGGGGGGGDGGGGGGGGFGGFGGGGGGGFGGGGGGGGGGGGGGDGGGGCGGGGGGGGGGGGGGDGCFGG7EGGGDEGFGCCDDG7
@M03364:276:000000000-BLYN8:1:1101:21048:9194 1:N:0:1
ACTCCTACGGGAGGCAGCAGTAGGGAATCTTCGGCAATGGACGAAAGTCTGACCGAGCAACGCCGCGTGAGTGAAGAAGGTTTTCGGATCGTAAAACTCTGTTGGTAGAGAAGAACGTTGGTGAGAGTGGAAAGCTCATCAAGTGACGGTAACTACCCAGAAAGGGACGGCTAACTACGTGCCAGCAGCCGCGGTAATACGTAGGTCCCGAGCGTTGTCCGGATTTATTGGGCGTAAAGCGAGC
+
GGGGGGGGGGGGGGGGGGGGGGGGGGGGGGGGGGGGGGGGGGGGGGGFGGGGGGGGGGGGGGGGGGGGGGGGGGGGGGGGGGGGGGGGGGGGGGGGGGGGGGGGGGGGGGGGGGGGGGFGGGGGGGGGGGGGGGGGGGGGGGGGGGGGGGGGGGGGFGGGGGGGGGGGGGGGGGGGGGGFGGGGGGGGGGGGGCEEGGGGGGGGGGGGGGEGGGGGGGGGDCEGGC9EFGGGGGGGGGGGDDG7
@M03364:276:000000000-BLYN8:1:1101:20689:9196 1:N:0:1
ACTCCTACGGGAGGCAGCAGTAGGGAATCTTCCGCAATGGACGAAAGTCTGACGGAGCAACGCCGCGTGAGTGAAGAAGGTTTTCGGATCGTAAAGCTCTGTTGTTAGTGAAGAAGAGTGGTAAGAGTAACTGCTTATCATGTGACGGTAGCTAACCAGAAAGCCACGGCTAACTACGTGCCAGCAGCCGCGGTAATACGGAGGGTGCAAGCGTTACTCGGAATCACTGGGCGTAAAGAGCGCG
+
GGGGGGGGGGGGGGGGGGGGGGGGGGGGGGGGGGGGGGGGGGGGGGGGGGGGGGGGGGGGGGGGGGGGGGGGGGGGGGGGFGGGGGGGGGGGGGGGGGGGGGGGGGGGGGGGGGGGGGGGGGGGGGGGGGGGGGGGGGGGGGGGGGGGGGGGGGGGGGGGGGGGGGGGGGGGGGGGGGGGGGGGGGGGGGGGGGGGGGGGGEGGGGGGGGGGGGGGGGGGGGGGGGGGGGGGGG=EGGGG:DDG
@M03364:276:000000000-BLYN8:1:1101:4390:9232 1:N:0:1
ACTCCTACGGGAGGCAGCAGTGGGGAATATTGCACAATGGGCGCAAGCCTGATGCAGCAATGCCGCGTGTATGAAGAAGGCCTTCGGGTTGTAAAGTACTTTCAGCGGGGAGGAAGGGAGTAAGGTTAATAACCTTATTCATTGACGTTACCCGCAGAAGAAGCACCGGCTAACTCCGTGCCAGCAGCCGCGGTACTACGGAGGGGGCAAGCGTTAATCGGAATTACTGGGCGTAAAGCGTACG
+
GFG<FDGFGGG@7FGGEGGGGGFGDEGGCFFEF,CFGGGGG@@@CGCFC@EEF9CDAE,E,CCAEGGCFB,<FFA?FDD<CFGG,CF>:,@FFGGG<<?F,C?EFF>CFF:+@CAFCE<FE,,CDB93CC,,,:E9FGAF=FGGFGGGC@CE,3@FGE7CGFGGFFD@EB*=FEGGGG@*CFGFGFGGGGGGG8>*2+588CE5>ED:C8CFEEEE5<CGDEGFEC++AEGFDGDEGCG5**11
@M03364:276:000000000-BLYN8:1:1101:19628:9244 1:N:0:1
ACTCCTACGGGAGGCAGCAGTAGGGAATCTTCCGCAATGGACGAAAGTCTGACGGAGCAACGCCGCGTGTGTGAAGAAGGTTTTCGGATCGTAAAGCACTGTTGTTAGAGAAGAACAAGGATAAGAGTCACTGCTTGTCCCTTGACGGTATCTAACCAGAAAGCCACGGCTAACTACGTGCCAGCAGCCGCGGTAATACGTAGGTGGCAAGCGTTGTCCGGAATTATTGGGCGTAAAGCGCGCG
+
GGGGGGGGGGGGGGGGGGGGGGGGGGGGGGGGGGGGGGGGGGGGGGGGGGGGGGGGGGGGGGGGGGGGGGGGGGGGGGGGGGGGGGGGGGGGGGGGGGGGGGGGGGGGGGGGGGGGGGGGGGGGGGGGGGGGGGGGGGGGGGGGGGGGGGGGGGGGGGGGGGFGGGGGGGGGGGGGGGGGGGGGGGGGGGGGGGGGGGGGGGGDCCFE>9FFGGGGGGGGE5CCFCGGGGGGCDGGGGGGDGGD
@M03364:276:000000000-BLYN8:1:1101:19681:9245 1:N:0:1
ACTCCTACGGGAGGCAGCAGTGGGGAATATTGCACAATGGGCGCAAGCCTGATGCAGCCATGCCGCGTGTATGAAGAAGGCCTTCGGGTTGTAAAGTACTTTCAGCGGGGAGGAAGGCGATAAGGTTAATAACCTTGTTGATTGACGTTACCCGCAGAAGAAGCACCGGCTAACTCCGTGCCAGCAGCCGCGGTAATACGGAGGGTGCAAGCGTTAATCGGAATTACTGGGCGTAAAGCGCACG
+
GGGGGGGGGGGGGGGGGGGGGGGGGGGGGGGGGGGGGGGGEGGGGGGGGGGEDGGGGGGGGGGGGGGGGGGGGGGGGGGGFGGGGGGGGGGGGGGGGGGGCFGGGGGGGGGGGGFGGGGCFGGGGGGGGGGGFGGFGGGGFGFGFGGGGGFGGGGGEEFCGGGGGGGGGDCG@FGGGEGGGGGGGGGGGGDGDEGGGGGGEGGGGGDDGGGGGG5EFGGGG=EFFGGGGGGGC5CEFFFDGGGC
@M03364:276:000000000-BLYN8:1:1101:22018:9265 1:N:0:1
ACTCCTACGGGAGGCAGCAGTAGGGAATCTTCGGCAATGGGCGAAAGCCTGACGGAGCAACGCCGCGTGAGGGATGAAGGGTTTCGGATCGTAAAATTCTGTTGTTAGGGAAGAACAAATGTGTAAGTAACAGTGCAAACCTTGACGGTACCTAATCAGAAAGCCGCGGCTAACTACGTGCCAGCAGCCTCGGTAATACGTAGTGGGTAAAAGGTATCCGGAGTTGTTGAGCTTAATGCGAGCG
+
GGGGGGGGGGGGGGGGGGGGGEGGGGGG<FG,,6@EEGGGF<FGGG7@FGGG,B:FGE6CFGGGGGGGG:,CFF8FFGGG+BFFGGG+C:FGGGG<,,CFDEF,:FFFFGGGGGG@FFF?,CAB,@B,:88,BE,,:,,,6>=F=F++35@FF,3>CF9>,DFGD*>FG7*<<F;,:BFF@@<,*6CG8*2**1*1+>2*5?8*+=E*+<++1*32?:AE5C*/*0<*C+00:*3<*079*//)
@M03364:276:000000000-BLYN8:1:1101:13355:9288 1:N:0:1
ACTCCTACGGGAGGCAGCAGTGGGGAATATTGCACAATGGGCGCAAGCCTGATGCAGCCATGCCGCGTGTATGAAGAAGGCCTTCGGGTTGTAAAGTACTTTCAGCGGGGAGGAAGGGAGTAAGGTTAATAACCTTATTCATTGACGTTACCCGCAGAAGAAGCACCGGCTAACTCCGTGCCAGCAGCCGCGGTAATACGGAGGGTGCAAGCGTTAATCGGAATTACTGGGCGTAAAGCGCACG
+
GGGGGGGGGGGGGGGGGGGGGGGGGGGGGGGGGGGGGGGGGGGGGGGGGGGGFGGGGGGGGGGGGGGGGGGGGGGGGGGGGGGGGGGGGGGGGGGGGGGGGGGGGGGGGGGGGGGGGGGGGGGGGGGGGGGGGGGGGGGGGGGGGGGGGGGGGGGGGDGGGGGGGGGGGGGGGGGGGGGGGGGGGGGGGGGGGGGGGGGGEEGGGGGGGGGGGGGGGGGGGEEGGGCFFFFGGGGGGGGGGGD7
@M03364:276:000000000-BLYN8:1:1101:2319:9293 1:N:0:1
ACTCCTACGGGAGGCAGCAGTGGGGAATATTGCACAATGGGCGCAAGCCTGATGCAGCCATGCCGCGTGTATGAAGAAGGCCTTCGGGTTGTAAAGTACTTTCAGCGGGGAGGAAGGGAGTAAGGTTAATAACCTTGCTCATTGACGTTACCCGCAGAAGAAGCACCGGCTAACTCCGTGCCAGCAGCCGCGGTAATACGGAGGGTGCAAGCGTTAATCGGAATTACTGGGCGTAAAGCGCACG
+
GGGGGGGGGGGGGGGGGGGGGCGGGGGGGGGGGGFFGGGGGGGFGGGGGGGGGGGGGGFGGGGFGEG7FFGGGGGGGGGGGCECGGGGGDGGGGGGFGGG<FFGGAFGGGFEGGBFG@AFFFDFDGCFDFFFGD9DG7@DFGGGGGGFGGGGFG7BFGGGGGGGGGCFEGGEGGGF7B*1=FFGGCGG8EEEG:CCFFFCDEGGGGGGGGGFG8=CFGCFGGGG8:??CFGCDDEEFD*95737
@M03364:276:000000000-BLYN8:1:1101:15064:9312 1:N:0:1
ACTCCTACGGGAGGCAGCAGTGGGGAATATTGGACAATGGGCGAAAGCCTGATCCAGCCATGCCGCGTGTGTGAAGAAGGTCTTCGGATTGTAAAGCACTTTAAGTTGGGAGGAAGGGCATTAACCTAATACGTTAGTGTTTTGACGTTACCGACAGAATAAGCACCGGCTAACTCCGTGCCAGCAGCCGCGGTAATACGGAGGGTGCAAGCGTTACTCGGAATCACTGGGCGTAAAGAGCGCG
+
GGGGGGGGGGGGGGGGGGGGGGGGGGGGGGGGGGGGGGGGGGGGGGGGGGGGGGGGGGGGGGGGGGGGGGGGGGGGGGGGGGGGGGGGGGGGGGGGGGGGEEFFFFGGGGGGGGGGGGGFGGGGGGGGGGGGGGGGGGGGGGGGGGGGGGGGGGGGGGGGGGDFGGGGGGGGGGGGGCGGGGGGGGGGGGGGGGGGGGGGGGGGGDCEGG7*AECEGGGGGGGGGGDGGGGGDGGGGGGFGGGC
@M03364:276:000000000-BLYN8:1:1101:19290:9332 1:N:0:1
ACTCCTACGGGAGGCAGCAGTGGGGAATATTGCACAATGGGCGCAAGCCTGATGCAGCCATGCCGCGTGTGTGAAGAAGGCCTTCGGGTTGTAAAGCACTTTCAGCGAGGAGGAAGGTGGTGAACTTAATACGTTCATCAATTGACGTTACTCGCAGAAGAAGCACCGGCTAACTCCGTGCCAGCAGCCGCGGTAATACGGAGGGTGCAAGCGTTAATCGGAATTACTGGGCGTAAAGCGCACG
+
GGGGGGGGGGGGGGGGGGGGGGGGGGGGGGGGGGGGGGGGGGGGGGGGGGGGGGGGGGGGGGGGGGGGGGGGGGGGGGGGGGGGGGGGGGGGGGGGGGGGGGGGGGGGGGGGGGGGGGGGGGGGDFGGGGGGGGGGGGGGGGGGGGGGGGGGGGGGGGGGGGGGGGGGGGGGGGGGGGGGGGGGGGGGGGGGGGGGGGGGGGGGGGGGGGGGGGGGGGGGGGGGGGGGGGGGGGGGFGGGGGGC
@M03364:276:000000000-BLYN8:1:1101:24257:9344 1:N:0:1
ACTCCTACGGGAGGCAGCAGTGGGGAATATTGCACAATGGGCGCAAGCCTGATGCAGCCATGCCGCGTGTATGAAGAAGGCCTTCGGGTTGTAAAGTACTTTCAGCGGGGAGGAAGGGAGTAAGGTTAATAACCTTATTCATTGACGTTACCCGCAGAAGAAGCACCGGCTAACTCCGTGCCAGCAGCCGCGGTAATACGGAGGGTGCAAGCGTTAATCGGAATTACTGGGCGTAAAGCGCACG
+
GGGGGGGGGGGGGGGEGGGGGGGGGGGGGGGEGGGGGGFGGGGDGGGGGGGGGGGGGGGGGGGGGGGGGGGGFFDGF@DFGGGGGGGGEGGGGGGGGGFGGGGGCAFGGGGG7CD@@FDEF@FGGGGGFFDF<DFGGGG9@DCGGGGGGGECFDEG>7CFGFGGGGGEFGGGGFGFFGGGGFGGGFGFEBEDGG5ECG9CEEC?8EGDGFGFGEG=FF?EEC8FGGFFF7CDDC*AFF775DCD
@M03364:276:000000000-BLYN8:1:1101:23692:9389 1:N:0:1
ACTCCTACGGGAGGCAGCAGTAGGGAATCTTCCGCAATGGGCGAAAGCCTGACGGAGCAACGCCGCGTGAGTGATGAAGGGTTTCGGCTCGTAAAACTCTGTTATTAGGGAAGAACAAATGTGTAAGTAACTGTGCACGTCTTGACGGTACCTAATCAGAAAGCCACGGCTAACTACGTGCCAGCAGCCGCGGTAATACGTAGGTGGCAAGCGTTATCCGGAATTATTGGGCGTAAAGCGCGCG
+
GGGGGGGGGGGGGGGGGGGGGCGGGGGGGGGGGGGGGGGGGGGGGGGGGGGGGGEGGGGGGGGGGGGGGGG?FGGGGGGGDGGGGGGGGGGGGFGGGGGGGGGGGGGGGGGGGGGGDFGGGGDADEGGGFGGGGGFGGGGGGGGGGGGFGGGGGFGGGFGGGGGGGGGGGGGGGGGGGGGGGGGGGGGGGGGGGDBGFGGGGGGGGGGGGDFGCGGFGGGGGGGGGGGGGGFGGGGGGG3CDDG
@M03364:276:000000000-BLYN8:1:1101:24488:9409 1:N:0:1
ACTCCTACGGGAGGCAGCAGTGGGGAATATTGCACAATGGGCGCAAGCCTGATGCAGCCATGCCGCGTGTGTGAAGAAGGCCTTCGGGTTGTAAAGCACTTTCAGCGAGGAGGAAGGTGGTGAGCTTAATACGCTCATCAATTGACGTTACTCGCAGAAGAAGCACCGGCTAACTCCGTGCCAGCAGCCGCGGTAATACGGAGGGTGCAAGCGTTAATCGGAATTACTGGGCGTAAAGCGCACG
+
GGGGGGGGGGGGGGGDGGGGGGGGEGGGGGGGGGGGGGGGGGGGGGGGGEGGGGGGGGGGGGGGGDGGGGGGGGGGGGGGGGGGGGGGGGGGGGGGGGGGGGGGGGGGGGGGG?FGGGGGGFGGGGGGGGGGGGGGGGGGGGGGGGGGGGGGGGGGGGGGGGGGGGGGGDGGGGGGGEGGGGGGGFGGGGGGGGGGGGGGGGEEEGGGGGGGGGGGCGGGGDEGGGGGDGF7CGEGGGGGGGG:
@M03364:276:000000000-BLYN8:1:1101:17441:9430 1:N:0:1
ACTCCTACGGGAGGCAGCAGTGGGGAATATTGCACAATGGGCGCAAGCCTGATGCAGCCATGCCGCGTGTATGAAGAAGGCCTTCGGGTTGTAAAGTACTTTCAGCGGGGAGGAAGGCGATAAGGTTAATAACCTTGTCGATTGACGTTACCCGCAGAAGAAGCACCGGCTAACTCCGTGCCAGCAGCCGCGGTAATACGGAGGGTGCAAGCGTTAATCGGAATTACTGGGCGTAAAGCGCACG
+
GGGGGGGGGGGGGGGGGGGGGGGGGGGGGGGGGGGGGGGGGGGGGGGGGGGGGGGGGGGGGGGGGGGGGGGGGGGGGGGGGGGGGGGGGGDGGGGGFGGGGGGGGGGGGGGGGGGGGGGGGGGGGGGGGGGGGGGGGGGGGGGGGGGGGGGGGGGGGGGGGGGGGGGGGGGGGGGGGGGFGGGGGGGGGGGGGGDEGFGGGGGGGGGGGGCFEGGGGGGGGDGGGGGGGGGGGDGGFGFDGDD3
@M03364:276:000000000-BLYN8:1:1101:13453:9443 1:N:0:1
ACTCCTACGGGAGGCAGCAGTAGGGAATCTTCCGCAATGGACGAAAGTCTGACGGAGCAACGCCGCGTGTGTGAAGAAGGTTTTCGGATCGTAAAGCACTGTTGTTAGAGAAGAACAAGGATAAGAGTCACTGCTTGTCCCTTGACGGTATCTAACCAGAAAGCCACGGCTAACTACGTGCCAGCAGCCGCGGTAATACGTAGGTGGCAAGCGTTGTCCGGATTTATTGGGCGTAAAGCGAGCG
+
GDF@FFFDFGGEEGGGGGGGEEEGDFGFFCFDFDEGEEDCCF7@EFFEGFC9FCGGGGGGGGG7CF7=CBDFFGGGFGGGECGFGGGCC@FFFADFFGGGGC<BEFFDGFCFFGG?C<FFGEDDAG9<FDFCACF?=FG9>FFCFDF>FFGFFCFGGGCFF>BC,@FDFFGEGFCE,8D:>*DFFGGC@>CE*:BGFE+CFGGE9:FGFGFGGG=E:?F5CC5C?EGGGG5/9DDC5C759)))
@M03364:276:000000000-BLYN8:1:1101:2824:9449 1:N:0:1
ACTCCTACGGGAGGCAGCAGTGGGGAATATTGCACAATGGGCGCAAGCCTGATGCAGCCATGCCGCGTGTATGAAGAAGGCCTTCGGGTTGTAAAGTACTTTCAGCGGGGAGGAAGGGAGTAAGGTTAATAACCTTATTCATTGACGTTACCCGCAGAAGAAGCACCGGCTAACTCCGTGCCAGCAGCCGCGGTAATACGGAGGGTGCAAGCGTTAATCGGAATTACTGGGCGTAAAGCGCACG
+
GGGGGGGGGGGGGFEGGGGGGGGGGGGGGGGGGGDFFEGGGCGGGGGF@FGGGGGGGGGGGGGGGGGFGGGGFGGGGGGGGGGGGGGG4FGGGGGGGGGGGGGGGGGGGG7FGGGGGDGCFFGGGGGGGGGGGGGFFGGGGGGGGGGGGFEGFGGGGGGGGGGGGCGGCFGGGGGGGGGGGFGGGGGGGGDGG8EEGGGGGGCEC/2;FCFCE*C8EFG5EGGGGGGGGGGGGGG=FDGGGDD5
@M03364:276:000000000-BLYN8:1:1101:27109:9463 1:N:0:1
ACTCCTACGGGAGGCAGCAGTGGGGAATATTGCACAATGGGCGCAAGCCTGATGCAGCCATGCCGCGTGTATGAAGAAGGCCTTCGGGTTGTAAAGTACTTTCAGCGGGGAGGAAGGGAGTAAGGTTAATAACCTTATTCATTGACGTTACCCGCAGAAGAAGCACCGGCTAACTCCGTGCCAGCAGCCGCGGTAATACGGAGGGTGCAAGCGTTAATCGGAATTACTGGGCGTAAAGCGCACG
+
GGGGGGGGGGGGGGGEEGFGGGFGGGGGGGGGGGGGGGGGCG@FGDGGGGGGGGCFGGCFGGGGGGG:FGGGGGFGGGGGGGGGGGGGGGGFGGGGGGGGGGFEGGGGGG:FECFGGGGGGGGGGFFGDGGFGFGGEFFFFFGGGGGE@<@FDEG@FGGGGGGGGGGGGGGGGGFG:8<<FGGDFGGGGGGGDECGF9EGG5>C>CCDGGCF=8CEGFF5EEGGFFGG?F=575CEFGGG<55)
@M03364:276:000000000-BLYN8:1:1101:15028:9482 1:N:0:1
ACTCCTACGGGAGGCAGCAGTGGGGAATATTGCACAATGGGCGCAAGCCTGATGCAGCGACGCCGCGTGGGGGATGAAGGCCTTCGGGTTGTAAACTCCTTTCAGCCATGACGAAGCTGGCCTTGTTGGGTCAGTGACGGTAGTGGTAGAAGAAGCACCGGCTAACTACGTGCCAGCAGCCGCGGTAATACGTAGGGTGCGAGCGTTGTCCGGAATTACTGGGCGTAAAGAGCTCGTAGGTGGT
+
GGGGGGGGGGGGGGGGGGGGGGGGGGGGGGGGGGGGGGGGGGGGGGGGGGGGGGGGGGGGGGGGGGGGGGGGGGGGGGGGGGGGGGGGGGGGGGGGGGGGGGGGGGGGGGGGGGCFGGCGGGGGCDFFGGGGGGGGGGGGEFEFGGGGGGGGGGGGGGGGGGGG7FEGGGGFFFGGGGGFGGGGGGGGGGGGGGFGDEDDGGGGGGD8;ECEGGEFGGGGGGGGGGGGGGGFFFFEGDGGFFF7
@M03364:276:000000000-BLYN8:1:1101:14400:9499 1:N:0:1
ACTCCTACGGGAGGCAGCAGTAGGGAATCTTCCGCAATGGACGAAAGTCTGACGGAGCAACGCCGCGTGTGTGAAGAAGGTTTTCGGATCGTAAAGCACTGTTGTTAGAGAAGAACACCCACCATAGGAAATGATGGTGGCATGACGGTATCTAACCAGAAAGCCACGGCTAACTACGTGCCAGCAGCCGCGGTAATACGTAGGTGGCAAGCGTTGTCCGGATTTATTGGGCGTAAAGGGAGCG
+
GGGGGGGGGGGGGGGGGGGGGGGGG,FGGGGGGGGEGGGGGGGGGGGGGGGGGGGGGGGGGGGGGGGGGGGGGGGGGGGGGGGGGGGGGGGGGGGGGGFGGGGGGGGGGGGGGGGGGGGGGGGGGGGGGGGGGGGGGGGGGGGGGFGGGGGGGGGGGGGGGGGGGEFGGGGGGGGGGGGGGGGGGGGGGGEBCEGGGGGGGGFCGGGGGGGGGGGGGGCEGG8EGGGGGGGGGGEDFGF3FGG3
@M03364:276:000000000-BLYN8:1:1101:18371:9512 1:N:0:1
ACTCCTACGGGAGGCAGCAGTAGGGAATCTTCGGCAATGGACGAAAGTCTGACCGAGCAACGCCGCGTGAGTGAAGAAGGTTTTCGGATCGTAAAACTCTGTTGTTAGAGAAGAACAAGGACGTTAGTAACTGAACGTCCTCTGACGGTATCTAACCAGAAAGCCACGGCTAACTACGTGCCAGCAGCCGCGGTAATACGTAGGTGGCAAGCGTTGTCCGGATTTATTGGGCGTAAAGCGAGCG
+
GGGGGFGGGGG@FGGFEGGGGGGGDFGGFEFGFGGGGGGGGGGGGGGGGGGGGGDGGGEGGGGFFEG=@FFFFEEGGGGGECCFGGGGGEGGGGFFGEFGFFGGGGGGGGGGGFFCD<FFFEGBFDFGGFGG9CFB@FCFEGGGFGGGGGFFGGFEFGGFGGEGGG,@FGGGGC;DCGFGGGGGGGECEEEEGECED?9B>EGEFGF>BC=FE>*?EGFEGCEEF7<7+AFFGDGC3>FDGD9D
@M03364:276:000000000-BLYN8:1:1101:11315:9514 1:N:0:1
ACTCCTACGGGAGGCAGCAGTAGGGAATCTTCGGCAATGGACGAAAGTCTGACCGAGCAACGCCGCGTGAGTGAAGAAGGTTTTCGGATCGTAAAACTCTGTTGGTAGAGAAGAACGTTGGTGAGAGTGGAAAGCTCATCAAGTGACGGTAACTACCCAGAAAGGGACGGCTAACTACGTGCCAGCAGCCGCGGTAATACGTAGGTCCCGAGCGTTGTCCGGATTTATTGGGCGTAAAGCGCGC
+
GGGGGGGGGGGFEGGGGGGGGGGGGGGGGGGGGGGGGGGGGGGEGGGGGGGGFGGGGGGGGGGGGGGGGDFGGGGGGGGGGGGGGGGGGGGGGGGGGGGGGGGGGGGGGGGGGGGGGGGGGGGGGGGGGGGGGGGGGGGGGGGFGGGGGGGGGGGGFGGGGGGGFGGGGGGGGGGGGGGGGGGGGGGGGFEGGGEGGGGGGGGGEGGGGEEGGGGGC=C?EGDEG6:7<AFFGGGGGFF757>)
@M03364:276:000000000-BLYN8:1:1101:28518:9533 1:N:0:1
ACTCCTACGGGAGGCAGCAGTAGGGAATCTTCCACAATGGGCGCAAGCCTGATGGAGAAACGCCGCGTGTGTGATGAAGGGTGTCGGCTCGTAAAACACTGTTATAAGAGAAGAACGTGACTGAGAGTAACTGTTCAGTGTGTGACGGTATCTTACCAGAAAGGAACGGCTAAATACGTGCAAGCATCCGCAGTAATACGTATGTTCCAAGCGTTATCCGGATTTATTGGGCGTAAAGCGAGCC
+
F=CFF9CF7FE@F@66@,CCCCF9@FDCAA@<FCEEEFF8,EGEGGG8CCFGFGCCE,CF@D@FCDGF@6DFF9CFC<FA744@CCGGG@:FGGGGGGGGG<EAFGC9,:?EFFE874+4A,,=BD=FD?CCBF<FFCED@DGC9@::>+33,EFEDFGCGFF7:F7FG<CFCCCCFG@@7*,?D8,,6>5*=EG;,?=CEGC:6,42,5>E==**2++*=*:59<+<1?FCC<5*/:*9*)9)
@M03364:276:000000000-BLYN8:1:1101:4066:9534 1:N:0:1
ACTCCTACGGGAGGCAGCAGTAGGGAATCTTCGGCAATGGACGAAAGTCTGACCGAGCAACGCCGCGTGAGTGAAGAAGGTTTTCGGATCGTAAAACTCTGTTGTTAGAGAAGAACAAGGACGTTAGTAACTGAACGTCCCCTGACGGTATCTAACCAGAAAGCCACGGCTAACTACGTGCCAGCAGCCGCGGTAATACGTAGGTGGCAAGCGTTGTCCGGATTTATTGGGCGTAAAGCGAGCG
+
GGGGGGGGGGGGGGGGGGGGGGGGGGGGGGGGGGGGGGGGGGGGGGGGFGGGGGGGGGGGGGGGGGGGGGGGGGGGGGGG@FGGGGGGGGEGGGGGGGGGGGGGGGGGGGGGGGGGGGGGGGGGGGGGGGFGGGGGGGG7FGGGGGGGGFFGGGGGFFGGGGGGGGGGGGGGGGGGGEGCGGFFGGGGGGGGEEGGGGGGGGGDEFGGGGCFDEGDEGGGGGGGGGFGGGGGGDGGGGGGGGD5
@M03364:276:000000000-BLYN8:1:1101:11729:9547 1:N:0:1
ACTCCTACGGGAGGCAGCAGTAGGGAATCTTCGGCAATGGACGAAAGTCTGACCGAGCAACGCCGCGTGAGTGAAGAAGGTTTTCGGATCGTAAAACTCTGTTGGTAGAGAAGAACGTTGGTGAGAGTGGAAAGCTCATCAAGTGACGGTAACTACCCAGAAAGGGACGGCTAACTACGTGCCAGCAGCCGGGGTAATACGTAGGTCCCGAGCGTTGTCCGGATTTATTGGGCGTAAGGCGAGG
+
GGGGGGGGGGDDGGGGGGFGGGGGGGGGFGGGGGGGGFGFGGGGGGGFGFFGGGGGGGGGGGGGEGGCCCCFFGGGGGGGFGGDFGGGGGGFFGGGGGGGGGFGGGGGFGGGGGGGGGGGFCFFF9B,C>BFGGGFFFFCFAD@F9>F@FFGG9DFGEACGGFGGGGGEBFCFGGG?8FCFEDCEGGGGF8*=C*=CC++5B?FCBEGFC8*:CCEECFGCCAEGCC?7CFFD/7CG*0*/)9)
@M03364:276:000000000-BLYN8:1:1101:21180:9551 1:N:0:1
ACTCCTACGGGAGGCAGCAGTGGGGAATATTGCACAATGGGCGCAAGCCTGATGCAGCGACGCCGCGTGGGGGATGACGGCCTTCGGGTTGTAAACTCCTTTCGCATGGGACGAAGCCTTTCGGGGTGACGGTACCGTGAGAAGAAGCACCGGCTAACTACGTGCCAGCAGCCGCGGTAATACGTAGGGTGCGAGCGTTGTCCGGATTTACTGGGCGTAAAGAGCTCGTAGGTGGTTTGTCGCG
+
GGGGGGGGGGGGGG-FGGGGGGGGGGGGGGGGGGGGGGGGGGGGGGGGGGGGGGGGGGGGGGGGGGGGGGGGGGGGGGGGGGGGGGGGGGGGGGGGGGGGGGFGGGGGGGGGGGGGDGGGFFCF>FGGFGGGGGGGGGG>CFGGGGFCFFGDEGGGGGGGGGGCGGGGGGGGGG7C>>EGGGFGFGGGDGDEGGGGGGG5?<+;C8CGGGGD+<;@EG5C=FF:EGF=7CFGGFFEGD5DCDD)
@M03364:276:000000000-BLYN8:1:1101:24758:9560 1:N:0:1
ACTCCTACGGGAGGCAGCAGTAGGGAATCTTCCGCAATGGACGAAAGTCTGACGGAGCAACGCCGCGTGAGTGAAGAAGGTTTTCGGATCGTAAAGCTCTGTTGTTAGTGAAGAAGAGTGGTAAGAGTAACTGCTTATCATGTGACGGTAGCTAACCAGAAAGCCACGGCTAACTACGTGCCAGCAGCCGCGGTAATACGTAGGTGGCAAGCGTTGGCCGGAATTATTGGGCTTAAAGCGCGCG
+
<C<FFD<FEG7@CE@-BCF8@,CFEAAFCF<CFGGF7FGF9FGCG7+EEFFC<F@FGCDGGGGEGFG=C:F,C?CE,CF,CFFDG+==+8CFGGFGG,=F,C9EF8EAF5,,,:,,8=,,BF9,CDC,5A<,C<DGAFEA<FFFD9@@><:D<99=,,@7@FFFD,<FGGDCG7DCEEFGG>C8:8>E7B5**=:*2>BFCGGE9?8*9@@5E88C*<6E7*?*<CC9?FF=*9EF*?><DC7D
@M03364:276:000000000-BLYN8:1:1101:25142:9568 1:N:0:1
ACTCCTACGGGAGGCAGCAGTAGGGAATCTTCGGCAATGGACGAAAGTCTGACCGAGCAACGCCGCGTGAGTGAAGAAGGTTTTCGGATCGTAAAACTCTGTTGGTAGAGAAGAACGTTGGTGAGAGTGGAAAGCTCATCAAGTGACGGTAACTACCCAGAAAGGGACGGCTAACTACGTGCCAGCAGCCGCGGTAATACGTAGGTCCCGAGCGTTGTCCGGGTTTATTGGGCGTAAAGCGAGC
+
GGGGGGGGGGGGGGGCGGGFGGGGGGGGGFGGGGGCFGGGGGGGGGGGGGFGGGGGGGGGGGGGGGGGGGGGGGGGGGGGGGGGGGGDGGGGGGGGGGGGGGGFGEDGGGGGGGG?:ACFGGGGGGGGGGDGGGDGFFFGGGGGGGGGG:@@<FGFFCFFGGGGGGFFGGG>FGGGGFGGGGGGGGFCGGGD>8EEDFFGGGFGGGGGFGGGGEEEGGFGGGGGGCCFG7CFGDGGC<DFG:D1
@M03364:276:000000000-BLYN8:1:1101:5041:9582 1:N:0:1
ACTCCTACGGGAGGCAGCAGTGGGGAATTTTGGACAATGGGCGCAAGCCTGATCCAGCCATGCCGCGTGCGGGAAGAAGGCCTTCGGGTTGTAAACCGCTTTTGTCAGGGAAGAAAAGGTTCTGGCTAATACCTGGGACTCATGACGGTACCTGAAGAATAAGCACCGGCTAACTACGTGCCAGCAGCCGCGGTAATACGTAGGGTGCAAGCGTTAATCGGAATCACTGGGCGTAAAGCGTGCG
+
E@8EF<FF;FC-@+FCGDFGC,CEG;FF<FFAC<F<EFEFGGD:FF:DCFFCFGGF,,CEGCF<FCEE>,@CE7:CFGD8@8=FGCGGFF7=?EFGGGGGDFGGGGFGBEBFCEFF@,CBC,CDGGGGCFFG<<FF@,<FE<FFCAF:FGGFCCEFGGGGGGGFD7FGGGCGF?C;DEGD>89CFGG78C5B**=EGG9C?EFECFDCCCFFEG8C5??=5:=F+++<7>=F57*:5**9CDD:
@M03364:276:000000000-BLYN8:1:1101:15320:9582 1:N:0:1
ACTCCTACGGGAGGCAGCAGTGGGGAATATTGCACAATGGGCGCAAGCCTGATGCAGCCATGCCGCGTGTATGAAGAAGGCCTTCGGGTTGTAAAGTACTTTCAGCGGGGAGGAAGGGAGTAAGGTTAATAACCTTATTCATTGACGTTACCCGCAGAAGAAGCACCGGCTAACTCCGTGCCAGCAGCCGCGGTAATACGGAGGGTGCAAGCGTTAATCGGACTTACTGGGCGTAAAGCGCACG
+
FGGFGGGFEEEGGGEEFGFGEGFCFFGGGGEAF9CFFGCCFDFGGCGFFGGGFEFGFGGGGGGFGG:FEEGGGGGG<FGFFCFDG@7FFEG?FGFFGGGFBFGGCFGGGGFF7FFGEC>CFGCFGFFGFGGCGGGGCFGCFCFFGGGGFGGGGGGGCFC7D:FGFGGGGEGCCFFGFGGC::ECGGGGGGGGG5C@CGFGGEGCCE5CGCFFEC88:9?CEG*/AFC9FF==DD5EG7C<GGG/
@M03364:276:000000000-BLYN8:1:1101:5440:9585 1:N:0:1
ACTCCTACGGGAGGCAGCAGTGGGGAATATTGCACAATGGGCGCAAGCCTGATGCAGCCATGCCGCGTGTATGAAGAAGGCCTTCGGGTTGTAAAGTACTTTCAGCGGGGAGGAAGGGAGTAAGGTTAATAACCTTATTCATTGACGTTACCCGCAGAAGAAGCACCGGCTAACTACGTGCCAGCAGCCGCGGTAATACGTAGGTGGCAAGCGTTGTCCGGAATTATTGGGCGTAAAGCGCGCG
+
GGGGGGGGGGGGGGGGGGGGGGGGGGGGGGGGGGGGGGGGGGGEGGGGGGGGGGGGFGGGGGGGGGGGGGGGGGGGGGGGGGGGGGGGGGGGGGGFFFGGGGGGGGGGGGGGGGGGGGGGGGGGCFGFFGGGGGGGGGGGGGGGGCFGGGGGGGGGGGGGGGGGGGGGGDGGGGGGGGGGGGGGGGGGGGGEGGGC9F9ECCEECCFGGFGGGGGCEGGGGGDGGFF9+AFGDGGDF>CD<DG5
@M03364:276:000000000-BLYN8:1:1101:19438:9598 1:N:0:1
ACTCCTACGGGAGGCAGCAGTAGGGAATCTTCGGCAATGGACGAAAGTCTGACCGAGCAACGCCGCGTGAGTGAAGAAGGTTTTCGGATCGTAAAACTCTGTTGGTAGAGAAGAACGTTGGTGAGAGTGGAAAGCTCATCAAGTGACGGTAACTACCCAGAAAGGGACGGCTAACTACGTGCCAGCAGCCGCGGTAATACGTAGGTCGCGAGCGGTGTCCGGAGCTATTGGGCGTAAAGCGAGG
+
GGFEGD9EEC:@CF-BFCGDECC<FGFFGGC,F@7FGDDG9FEFGGGDFAEC<FCCF7@EGGG7FCEFF7CGC9EFG8F<FFGGGGG@:FC<EE<FBGGGGGF9AFGFFFGDGGFGC3,3B>>AFDDABC>,>FF9<F9BDFDGG9D<FFGGCFG,3@:DFG7DGGGGGGG:*@,?FGGGF78;C8,::::8E8C*B;9C5??2;CB*12/:?**21:FCEGG5*0+3<CDCC77CD9CG5*1)
@M03364:276:000000000-BLYN8:1:1101:11587:9607 1:N:0:1
ACTCCTACGGGAGGCAGCAGTGGGGAATATTGCACAATGGGCGCAAGCCTGATGCAGCCATGCCGCGTGTGTGAAGAAGGCCTTCGGGTTGTAAAGCACTTTCAGCGAGGAGGAAGGTGGTGAACTTAATACGTTCATCAATTGACGTTACTCGCAGAAGAAGCACCGGCTAACTCCGTGCCAGCAGCCGCGGTAATACGGAGGGTGCAAGCGTTAATCGGAATTACTGGGCGTAAAGCGCACG
+
GGGGGGGGGGGGGGGGGGGGGGGGGGGGGGGGGGGGGGGGGGGGGGGGGGGGGGGGGGGGGGGGGGGGGGGGGGGGGGGGGGGGGGGGGGGGGGGGGGGGGGGGGGGGGGGGGGGGGGGGGG9FDFDFFGGGGGGGGGGGGGGGGGGGGGGGGGDEGGGDFGGGGGGECEEEGGGGGGGGGGGGGDFGGGGGGGGGGGGGGGGGGGGGGGGGGGGGGGGG=EGGCGGGGGGGGGCGGGGGGGGC
@M03364:276:000000000-BLYN8:1:1101:3851:9638 1:N:0:1
ACTCCTACGGGAGGCAGCAGTAGGGAATCTTCCGCAATGGACGAAAGTCTGACGGAGCAACGCCGCGTGAGTGAAGAAGGTTTTCGGATCGTAAAGCTCTGTTGTTAGGGAAGAATAGTTAAGGGAGTAACTGCCCTTGATGTGACGGTACCTAACCAGAAAGCCACGGCTAACTACGTGCCAGCAGCCGCGGTAATACGTAGGTGGCAAGCGTTTTCCGGAATTATTGGGCGTAAAGCGCGCG
+
GFGGGGGGGGGGGGGGGGGGGGGGGGGGGGGCFGGGGGGGFGGGGEGGFGGGGGGGGGGGGGGDGGGGGEGFGGGGFGFG<FCFFGDGGGGGGGGGGFGGGGGGGGAFGG8FCEFCGGGGGFF9FGGEDGFDGGGGEGG<DFGGFCGDGFCFGGGFCC7CGGGFGGCCGGGGFGFGGGGF@FGDG7,=C::>CBEG9;9;5BEG9C8*2>EFGE=**12:E;CGFGGGGD55CDGDCGGGD599
@M03364:276:000000000-BLYN8:1:1101:24525:9652 1:N:0:1
ACTCCTACGGGAGGCAGCAGTGGGGAATATTGCACAATGGGCGCAAGCCTGATGCAGCCATGCCGCGTGTATGAAGAAGGCCTTCGGGTTGTAAAGTACTTTCAGCGGGGAGGAAGGGAGTAAGGTTAATAACCTTATTCATTGACGTTACCCGCAGAAGAAGCACCGGCTAACTCCGTGCCAGCAGCCGCGGTAATACGGAGGGTGCAAGCGTTAATCGGAATTACTGGGCGTAAAGCGCACG
+
GGGGGGGGGGGGGGGGGGGGGGGGGGGGGGGFFGGGGGGGGGGGGGGGGGGGGGGGGGGGGGGGGGGFGGGGGGGGGGGGGGGGGGGGGGGGGGGGGGFGGGGGGGGGGGEGGGGGGGGGGGGGGGGGGGGGGEGGGGGGGGGGFCFGGGGGGGGGGGGGGGGGGGGGGGGGGGGGGGGGGGGGGGGGFGGGGGGGDCGGGEGGGGGDCFFGGGGGGFFGGGGGGGGD9EFGGDDEDFFGGGG3
@M03364:276:000000000-BLYN8:1:1101:2408:9655 1:N:0:1
ACTCCTACGGGAGGCAGCAGTAGGGAATCTTCGGCAATGGACGAAAGTCTGACCGAGCAACGCCGCGTGAGTGAAGAAGGTTTTCGGATCGTAAAACTCTGTTGGTAGAGAAGAACGTTGGTGAGAGTGGAAAGCTCATCAAGTGACGGTAACTACCCAGAAAGGGACGGCTAACTACGTGCCAGCAGCCGCGGTAATACGTAGGTCCCGAGCGTTGTCCGGATTTATTGGGCGTAAAGCGAGC
+
GGGGGGGGGGGGGGGGGGGGGGGGGGGGGGGGGGGGGGGGGGGGGGGFGGGGGGGGEGGGGGGGGGGGGGGGGGFGGGGGFGGGGGGGGEGGFGGGGFGGCGGFFGGGGGGGGGGGFDFGGGFFGFGFGFGGGGGGFGGFFGGGGGDEGEFGGGGFFGGGGGGFFGGGGGGGGGGGGFGFFGFGGGGGGGGDCEGGGGG9EC9CCFBCEEEGGGEE5CCFEGGCE6CG7EG=F5EGCCGGGGC)
@M03364:276:000000000-BLYN8:1:1101:28180:9657 1:N:0:1
ACTCCTACGGGAGGCAGCAGTGGGGAATATTGCACAATGGGCGCAAGCCTGATGCAGCCATGCCGCGTGTGTGAAGAAGGCCTTCGGGTTGTAAAGCACTTTCAGCGAGGAGGAAGGTGGTGAGCTTAATACGTTCATCAATTGACGTTACTCGCAGAAGAAGCACCGGCTAACTCCGTGCCAGCAGCCGCGGTAATACGGAGGGTGCAAGCGTTAATCGGAATTACTGGGCGTAAAGCGCACG
+
GGGGFGFFCC7FDGGEGGGGGCEAC7@8FCC9@FEFGGEDDFCFGGGGDC@FFG9FF@C<ECF<@+FGECFGEGFEECFGFF<FCCDCF:>FFFCBEFGGGG<FEEG=FFEGGEFGEGGDEFGGG9DFGCGGGGGGCFGFGGG<DFC>FCCEFGDCFC@F<C>CFB:C:<F@<:FCC75F*>D7F8FFFG5CGG5@CCB>8EG7CCEEEFF5CE2;CFC5CD=C<<9EF6573C:AC::C3>D)
@M03364:276:000000000-BLYN8:1:1101:6071:9663 1:N:0:1
ACTCCTACGGGAGGCAGCAGTAGGGAATCTTCGGCAATGGACGAAAGTCTGACCGAGCAACGCCGCGTGAGTGAAGAAGGTTTTCGGATCGTAAAACTCTGTTGGTAGAGAAGAACGTTGGTGAGAGTGGAAAGCTCATCAAGTGACGGTAACTACCCAGAAAGGGACGGCTAACTACGTGCCAGCAGCCGCGGTAATACGTAGGTCCCGAGCGTTGTCCGGATTTATTGGGCGTAAAGCGAGC
+
GGGGGGGGGGGGGGGGGGGGGGGGGGGGGGGGGGGGGGGGGGGGGGGGGGGGFGGGGGGGGGGGGDGGGFGGGGGGGGGGGGGGGGGGEGGGGGGGGGFFGGGGGGGGGGGGGGGGGFGGGGGCGFFFGGFGGFFFGGFGGGGGGGGGGGGGGGGGGGGGGGCFGGGGGGGGGGGGGGGGGGGGGGFGGGGGGGGGGGGGGGGGGGGFFGGGGGGGGGGGGGDGGC?FFGGGGGGGGGGGGGG5
@M03364:276:000000000-BLYN8:1:1101:9844:9673 1:N:0:1
ACTCCTACGGGAGGCAGCAGTAGGGAATCTTCCACAATGGGCGCAAGCCTGATGGAGCAACGCCGCGTGTGTGATGAAGGGTTTCGGCTCGTAAAACACTGTTATAAGAGAAGAACGGCACTGAGAGTAACTGTTCAGTGTGTGACGGTATCTTACCAGAAAGGAACGGCTAAATACGTGCCAGCAGCCGCGGTAATACGTATGTTCCAAGCGTTATCCGGATTTATTGGGCGTAAAGCGAGCG
+
GGGGGGGGGGGGGGGGGGGGGGGGGGFGGGGGGGGGGGGFGGCGGGGGGGGGGGGGGGGGFGGGGGGFFGGGGFCFGGGGGGGGGGGGGGGGGGGGGGGGGG9FFGGGGGGGGGGGGCCEGADFGGDDFGFGGFFFGGGFFGGGGGGGGGCFGGFFGFCFGGGGFGGGGGGGGGGGGFFFGGGFFGGGGGGGGGEDFCGGGGGG9CG?FFDEGED8CFE5*5ACF9?9+<8*99C5<FGGG:C7
@M03364:276:000000000-BLYN8:1:1101:28311:9691 1:N:0:1
ACTCCTACGGGAGGCAGCAGTGGGGAATATTGCACAATGGGCGCAAGCCTGATGCAGCCATGCCGCGTGTGTGAAGAAGGCCTTCGGGTTGTAAAGCACTTTCAGCGAGGAGGAAGGTGGTGAACTTAATACGTTCATCAATTGACGTTACTCGCAGAAGAAGCACCGGCTAACTCCGTGCCAGCAGCCGCGGTAATACGGAGGGTGCAAGCGTTAATCGGAATTACTGGGCGTAAAGCGCACG
+
FEFGGGGFGDEE@FGGFGGFEF9EFCFCFAG,,C,FFFEDFGC:BCEFGFF<EGGGFGGG9CFE6FF@=8DEFF<E<EFGDFEF<@C7GDG=EEFGGGGGDFGAF?FE4>@EE7<<:B?FE7,BD,,,EFF<FFFGGCDA,C=FFGE:F8>D,>:C<:@:<,@:F@F<CDE7,:DF?*>FFFFGDGG@FCCBC>B82CGG58:E@8B>FFE*C;;8*0<*558AFG9C??FFDD5=FGGD<3C7
@M03364:276:000000000-BLYN8:1:1101:28660:9715 1:N:0:1
ACTCCTACGGGAGGCAGCAGTGGGGAATATTGCACAATGGGCGCAAGCCTGATGCAGCCATGCCGCGTGTATGAAGAAGGCCTTCGGGTTGTAAAGTACTTTCAGTCGGGAGGAAGGTGGTAAGGTTAATAACCTTATCAATTGACGTTACCGACAGAAGAAGCACCGGCTAACTCCGTGCCAGCAGCCGCGGTAATACGGAGGGTGCAAGCGTTAATCGGAATTACTGGGCGTATAGCGCACG
+
FGFGFFFGG7:C7FDCFGG@CC<CEDC<FFFG9@FAFG9E,,@F@C7CCEGGG<FCFFF,CFA,:@C>:?FCFCFGEGG?EF@FFCCF,+@C<F9F<EGGFAFFGEFGCE7:CBEEGBFFFFGFEB?FA<FF,,:?FC<FG<<F<>B=@<7FFF7FFGF:C:FCF?BF*C>:A,?D7>**:>>FGCECFECE83*B2BE88*34BCEGF995;*;CF7?*1;85<2<+<65C<75*9CFGGD)1
@M03364:276:000000000-BLYN8:1:1101:18610:9717 1:N:0:1
ACTCCTACGGGAGGCAGCAGTAGGGAATCTTCCACAATGGGCGCAAGCCTGATGGAGCAACGCCGCGTGTGTGATGAAGGGTTTCGGCTCGTAAAACACTGTTATAAGAGAAGAACGGCACTGAGAGTAACTGTTCAGTGTGTGACGGTATCTTACCAGAAAGGAACGGCTAAATACGTGCCAGCAGCCGCGGTAATACGTATGTTCCAAGCGTTATCCGGATTTATTGGGCGTAAAGCGAGCG
+
GGGGGGGGGGGGGGGGGGGGGGGGGGGGGGGGGGGGGGGGGGGGGGGGGGGGGGGGGGGGGGGGGGGGGGGGGGGGGGGGGGGGGGGGGGGGGGGGGGGGGGGGGGGGGGGGGGGGGGGGGGGGGGGGGGGGGGGGGGGGGGGGGGGGGGGGGGGGGGGGGGGGGGGGGGGGGGGGGGGGGGGGGGGGGGGGGGGGGGGGGGGGGG9CFFGGGGGGGGGGGGGGGGGGGFGFGGGGGGCGGGDD
@M03364:276:000000000-BLYN8:1:1101:25537:9730 1:N:0:1
ACTCCTACGGGAGGCAGCAGTAGGGAATCTTCCGCAATGGACGAAAGTCTGACGGAGCAACGCCGCGTGAGTGATGAAGGCTTTCGGGTCGTAAAACTCTGTTGTTAGGGAAGAATAAGTACCGTTCGAATAGGGCGGTACCGTGACGGTACCTAACTAGAAAGCCACGGCTAACTACGTGCCAGCAGCCGCGGTAATACGTAGGTGGCAAGCGTTATCCGGAATTATTGGGCGTAAAGCGCTC
+
GGGGGGGGGGGGDGGGGGGGGGGGGGGGGGGGGGGGGGGGGGGGGGGGGGGGGGGGGGGGGGGGGGGGGGGFGGGGGGGGGGGGGGGGGGGGGGGGGGGGGGGGGGGGGGFGGGGGGCCFDFGGFGGGDGFGGDFGGGGGGGGFGGGDGGGGGGFGGGGGGFGGGGGGGGGGGGFGGGGGGGGGFGGGGGGDCDCEDGCFFFGFEGGGGGGGFGGGGGGGGGGDFFGCFD?FFGGGDGGGGGGD
@M03364:276:000000000-BLYN8:1:1101:18744:9732 1:N:0:1
ACTCCTACGGGAGGCAGCAGTAGGGAATCTTCGGCAATGGACGAAAGTCTGACCGAGCAACGCCGCGTGAGTGAAGAAGGTTTTCGGATCGTAAAACTCTGTTGGTAGAGAAGAACGTTGGTGAGAGTGGAAAGCTCATCAAGTGACGGTAACTACCCAGAAAGGGACGGCTAACTACGTGCCAGCAGCCGCGGTAATACGTATGTTCCAAGCGTTATCCGGATTTATTGGGCGTAAAGCGAGC
+
GGGGGGGGGGGGGGGGGGGGGGGGGGGGGGGGGGGGGGGGGGGGGGGGGGGGGGGGGGGGGGGGGGGGGFGGGGGGGGGGFGGFGGGGGGGGGGGGGGGGGGGGGGGGGGGGGGGGGGGGGGGGGGGGGGGGGGGGFGGGGGGGGGGGGGGGGGGGGGGGGGGGGGGGGGGGGGGGGGGGGGGGGGGGGGGGGGGGGGGGGGGGGGGGGGGFGGGGGGGGGGGGGGFFGGGGGGGGGGFGDGG)
@M03364:276:000000000-BLYN8:1:1101:14605:9736 1:N:0:1
ACTCCTACGGGAGGCAGCAGTAGGGAATCTTCGGCAATGGACGAAAGTCTGACCGAGCAACGCCGCGTGAGTGAAGAAGGATTTCGGATCGTAAAACTCTGTTGGTAGAGAAGAACGTTGGTGAGCGTGGAAAGCTCATCAAGTGACGGTAACTACCCAGAAAGGGACGGCTACCTACGTGCCAGCAGCCGCGGTAATACGTAGGTCCCGAGCGTTGCCCGGACTTATTGGGCGTAAAGCGAGG
+
GGGGGCGGGGGGGGGGGGFGGFGGGFGG9FG<,8CCCFGG96CEGGD,CFGG<@@FCEEGGGGGGGGGGDGGGGGGGGG?,CFGFFGF@@FEGGG<FFGGGFEDF?FG<BFEGGG@+D,3B8D,,,6@C+8BD<,<<,,C<<FC9,,8+>@<@FEFG7,@F,F@F@,315**>,,<F8F,=CFE@;8C7EEG8BCEEG9C89+BE;<98??*/?:5C/32/:E5?+++++32//:*11?*/11)
@M03364:276:000000000-BLYN8:1:1101:28815:9745 1:N:0:1
ACTCCTACGGGAGGCAGCAGTAGGGAATCTTCCACAATGGACGAAAGTCTGATGGAGCAACGCCGCGTGTGTGAAGAAGGTTTTCGGATCGTAAAACTCTGTTGTTGGAGAAGAACGTATTTGATAGTAACTGATCAGGTAGTGACGGTATCCAACCAGAAAGCCACGGCTAACTACGTGCCAGCAGCCGCGGTAATACGTAGGTGGCAAGCGTTGTCCGGATTTATTGGGCGTAAAGCGAGCG
+
GGGGGGGGGDGGGGGGGGGGGGGGGGGCGGGGGGGGGGGGGGGGDGGGGGGFGGGGGDGGGGGGGDGFF,CCDGGGGFGGGGGGGFCFGDGGFGFGFDFEGGGGF8AFCGGGGCDFEDD,EEFGGGFGGGGGGFF?FFFGGGFFFG7FGGGGGGGGGGGGGGGGGGGGGGGCCCEG7EFGGGGGFFCGDGGGGGGGGGFFG?CE@FGGGGFEGGGGGGGGGEEEGDGGFFD=DGGEFCFGGGG5
@M03364:276:000000000-BLYN8:1:1101:21802:9780 1:N:0:1
ACTCCTACGGGAGGCAGCAGTGGGGAATATTGCACAATGGGCGCAAGCCTGATGCAGCCATGCCGCGTGTATGAAGAAGGCCTTCGGGTTGTAAAGTACTTTCAGCGGGGAGGAAGGGGTTGTGGTTAATAACCGCGGCCATTGACGTTACCCGCAGAAGAAGCACCGGCTAACTCCGTGCCAGCAGCCGCGGTAATACGGAGGGTGCAAGCGTTAATCGGAATTACTGGGCGTAAAGCGCACG
+
GGGGGGGGGGGGGGGGGGGGGGGGGGGGGGGGGGGGGGGGGGGGGGGGGGGGFGGGGGGGGGGFGGGGGGGGGGGGGGGGGGGGGGGGGGGGGGGGGDGGGGGGGGGGGGGGGGGGGGGGGGGGGGGFGGGGGGGGGGDEFGGGGDFEGFCFGGEGGCCGGGGGGGGGG>:FFGGGGGFGGGGGGGGGGGEGEEGGGGGGGDDGGGGGGGGGG;EGGGGGGEEGGGGGGGGGGGGGGGGGGGGD
@M03364:276:000000000-BLYN8:1:1101:22005:9780 1:N:0:1
ACTCCTACGGGAGGCAGCAGTGGGGAATATTGCACAATGGGCGCAAGCCTGATGCAGCCATGCCGCGTGTATGAAGAAGGCCTTCGGGTTGTAAAGTACTTTCAGCGGGGAGGAAGGGAGTAAGGTTAATAACCTTGCTCATTGACGTTACCCGCAGAAGAAGCACCGGCTAACTCCGTGCCAGCAGCCGCGGTAATACGGAGGGTGCAAGCGTTAATCGGAATTACTGGGCGTAAAGCGCACG
+
GGGGGGGGGGGGGGGGGGGGGGGGGGGGGGGGGGGGGGGGGGGGGGGGGGGGGGGGGGGGGGGGGGGGGGGGGGGGGGGGGGGGGGGGGGGGGGGGGGGGGGGGGGGGGGGEGGFFGGGGGGGGGGGGGGGGGGGGGGFGGGGGGGDFGGDGFGDGGGGGDGGGGGGGGGGGGGGGFGGGGGGGGGGGGGGGGGGGCEGGGGGGGGGGGGG=EGGGGGGGDGGGGGFGGGGGGGGGGDFGGGGD
@M03364:276:000000000-BLYN8:1:1101:22617:9782 1:N:0:1
ACTCCTACGGGAGGCAGCAGTAGGGAATCTTCGGCAATGGACGAAAGTCTGACCGAGCAACGCCGCGTGAGTGAAGAAGGTTTTCGGATCGTAAAGCTCTGTTGTTAGTGAAGAAGAGTGGTAAGAGTAACTGCTTATCATGTGACGGTAGCTAACCAGAAAGCCACGGCTAACTACGTGCCAGCAGCCGCGGTAATACGTAGGTGGCAAGCGTTGTCCGGAATTATTGGGCGTAAAGCGCGCG
+
GGGGGGGGGGGGGGGGGGGGGFFFGGGGGGGGGCGGGGGGGGGFGGGCFGGGGGGGGGGGGGGGGGGGGGGGGGFGGGGGGGGGGGGGGGGFGGGGFFFGGGGGEGFGEFDGGGGGGGEGFGFFFEFFGGGGGGGFGCGGGGGGGGGDGFGGGGGAFCFDFGGGFGFGGGGEGGGGGGGGFGGGDGGFGGGGGGGGGGFF:FGDG9F>E@EGGGD5=9<CG5CF6CE9EFGG39CEGG7C5DG7
@M03364:276:000000000-BLYN8:1:1101:16947:9795 1:N:0:1
ACTCCTACGGGAGGCAGCAGTGGGGAATATTGGACAATGGGGGCAACCCTGATCCAGCCATGCCGCGTGTGTGAAGAAGGCCTTTTGGTTGTAAAGCACTTTAAGCAGGGAGGAGAGGCTAATGGTTAATACCCATTAGATTAGACGTTACCTGCAGAATAAGCACCGGCTAACTCTGTGCCAGCAGCCGCGGTAATACAGAGGGTGCGAGCGTTAATCGGAATTACTGGGCGTAAAGCGAGTG
+
GGGGGGGGGGGGGGGGGGGGGGGGGGGGGGGGGGGGGGGGGGGGGGGGGGGGGGGGGGGGGGGGGGGGGGGGGGGGGGGGGGGGGGGGGGGGGGGGGGGGGGGGGGGGGGGGGGGGGGGGGGGGGGGGGGGGGGGGGGGGGGGGGGGGGGGGGGGGGGGGGGGGGGGGGGGGGGGGGGGGGFGGGFGGFGGEGGGGGGGGF;CFGGGGGGGGGGGGGGGGGGGGGGGGGGFGGCEG7CFDCGGG
@M03364:276:000000000-BLYN8:1:1101:20762:9811 1:N:0:1
ACTCCTACGGGAGGCAGCAGTAGGGAATCTTCCGCAATGGACGAAAGTCTGACGGAGCAACGCCGCGTGAGTGATGAAGGCTTTCGGGTCGTAAAACTCTGTTGTTAGGGAAGAATAAGTACCGTTCGAATAGGGCGGTACCGTGACGGTACCTAATTAGAAAGCCACGGCTAACTACGTGCCAGCAGCCGCGGTAATACGTAGGTGGCAAGCGTTATCCGGAATTATTGGGCGTAAAGCGCTC
+
GGGGGGGGGGGGGGGGGGGGGGGGGGGGGGGGGGGCGGGGGGGGGGGGGGGGGGGGGGGGGGGGGGGGGGGFFGGGGGGGGGGGGGGGGGGGGGGGGGGGGGFGGGGGGGGGGGGGGGGGGGGGFGGGGGGGGGGGGGGGGGGGGGGGGGFEGGGFGEGGGGGGGGGGGGGGGGGGGGGGGGGGGGGGGGGGGGBEGGGGGGGGGGGGGGGGGGGGGGGGGGGGGGGGGGGFGG5EDFGGDGG*
@M03364:276:000000000-BLYN8:1:1101:20177:9832 1:N:0:1
ACTCCTACGGGAGGCAGCAGTAGGGAATCTTCCGCAATGGACGAAAGTCTGACGGAGCAACGCCGCGTGTGTGAAGAAGGTTTTCGGATCGTAAAGCACTGTTGTTAGAGAAGAACAAGGATAAGAGTCACTGCTTGTCCCTTGACGGTATCTAACCAGAAAGCCACGGCTAACTACGTGCCAGCAGCCGCGGTAATACGTAGGTGGCAAGCGTTGTCCGGAATTATTGGGCGTAAAGCGCGCG
+
GGGGGGGGGGGGGGGGGGGGGGGGGGGGGGGGGGGGGGGGGGGGGGGGGGGGGGGGGGGGGGGGFGGGGEGGGGGGGGGGFGGGGGGGGGGGGGGFGG@FGGGGGGGGGGGGGGGGGGGGGFDFGGGGGFFFFGGFGGDGGGGGGGGGGGGGGGFGGGGGCFCDFGDFGGFEFGFGGGFFGGGGDGFGG>EGGGGGGGGGGFGGGGGGGGGFGGGGE+=EGGG=CGGGCGG5DGGGFGGGGGG7
@M03364:276:000000000-BLYN8:1:1101:28535:9866 1:N:0:1
ACTCCTACGGGAGGCAGCAGTGGGGAATATTGCACAATGGGCGCAAGCCTGATGCAGCCATGCCGCGTGTGTGAAGAAGGCCTTCGGGTTGTAAAGCACTTTCAGTGAGGAGGAAGGTGGTGAACTTAATATGTTCATCAATCGATGGTAATCGCAGAAGAAGCACTGTCTAACTCAGTGCCAGCAGCCGCGGTAATACGGAGGGTGCCAGCGTTAATCGGAATTATTTGGCGTAAAGCGTACG
+
FEDEGDFFGGGG7CFGEBAFF<FGECFG@F<<FFFE<FFEFCFGGE7FEGG<FA,CFGCFGGFGGGG+=C@FFGGGGGGCF,F8FEG7B:@FGG9?A=FF8EF99,<,,:ACFC?AFGEG7=,C5EEA?FF,?B,@E,A,F,,A,,:6C,,CAB6C+@:DEF,>BF,,,,@@D,89,@,3,>,,@>,3>*4*4>*B,,2*=*4*8=CC*>+=CB=8*=9*1*=7@;+>++>+9D77C:*)*1)1
@M03364:276:000000000-BLYN8:1:1101:3868:9890 1:N:0:1
ACTCCGACGGGAGGCAGCAGTGGGGAATATTGCACAATGGGCGGAAGCCTGATGCAGCCATGCCGCGTGTATGAAGAAGGCCTTCGGGTTGTAAAGTACTTTCAGCGGGGAGGAAGGTAGTAAGGTTAATAACCTTATTCATTGACGGTACCCGCAGAAGAAGCACCCGCTAACTCCGTGCCAGCAGCCGCGGTAATACGGAGGCTGCAAGCGTTAATCGGAATTACTGGCCGTAAAGCGCACG
+
GGGCF,@:@FGGEGGGG7-E6@<8+68EEF,E<E@,,,6C@6@+@F+,CFFCCFG<<C<FGGG874C4@BFGGGGGCGGGC4B<5D+44B=CFEGFF5EF9@5<@,@F3>+:++:D7,:,@,3F83,:>,3@>,>,,33,D@,7,3**6>*,@F*>1<4FF7,3FF,*41=*1<9<<;<**;+:8EGG7CE8CEGG9<0**2*1*2;*+<088;885?C55*:E8FFGGF**9C5:57CDG5)1
@M03364:276:000000000-BLYN8:1:1101:4333:9908 1:N:0:1
ACTCCTACGGGAGGCAGCAGTAGGGAATCTTCGGCAATGGACGAAAGTCTGACCGAGCAACGCCGCGTGAGTGAAGAAGGTTTTCGGATCGTAAAACTCTGTTGTTAGAGAAGAACAAGGACGTTAGTAACTGAACGTCCCCTGACGGTATCTAACCAGAAAGCCACGGCTAACTACGTGCCAGCAGCCGCGGTAATACGTAGGTGGCAAGCGTTGTCCGGAATTATTGGGCGTAAAGCGCGCG
+
GGGGGGGGGGGGGGGGGGGGGGGGGGGGGGGGGGGGGGGGGGGGGGGFGGGG9FGGGGGGGEEGGGGGGGGGGGGGGGGGGGGGGGGGGGGGGGGGGGGGGGGGGFGGGGGGGGGGGGF@FGGGGGGFGGGGGFFFGGGGGGGGGGGGGGGGGGGGDCFGGGGGGGGGGGGGGGGGGGGGGGGGGGGGGGGGGGDEGFFGGGGEFFGGGGGGGGEGGGGGGGEGG?FGFGGGGGGGGGFGGGGD
@M03364:276:000000000-BLYN8:1:1101:16985:9909 1:N:0:1
ACTCCTACGGGAGGCAGCAGTAGGGAATCTTCGGCAATGGACGAAAGTCTGACCGAGCAACGCCGCGTGAGTGAAGAAGGTTTTCGGATCGTAAAACTCTGTTGGTAGAGAAGAACGTTGGTGAGAGTGGAAAGCTCATCAAGTGACGGTAACTACCCAGAAAGGGACGGCTAACTACGTGCCAGCAGCCGCGGTAATACGTAGGTCCCGAGCGTTGTCCGGATTTATTGGGCGTAAAGCGAGG
+
GGGGGGGGGGGGGGGGGGGGGGGGGGGGGGGGGGGGGGGGGGGGGGGGGGGGGGGGGGGGGGGGGGGGGGGGGGGGGGGGGGGGGGGGGGGGGGGGGGGGGGGGGGGGGGGGGGGGGGGGGGGGGGGGGGGGGGGGGGGGGGGGGGGGGGGGGGGGGGGGGGGGGGGGGGGGGGGGGGGGGGGGGGGGGGGGGGGGGGGGGGFGGGFGGGGGGC?EGGGGGGEEGGGGGGGGGGGGGFGGGGG)
@M03364:276:000000000-BLYN8:1:1101:25689:9920 1:N:0:1
ACTCCTACGGGAGGCAGCAGTAGGGAATCTTCCGCAATGGACGAAAGTCTGACGGAGCAACGCCGCGTGAGTGAAGAAGGTTTTCGGATCGTAAAGCTCTGTTGTTAGGGAAGAATAGTGATAAGAGTAACTGATTATCATGTGACGGTACCTAACCAGAAAGCCACGGCTAACTACGTGCCAGCAGCCGCGGTAATACGTAGGTGGCAAGCGTTGTCCGGAATTATTGGGCGTAAAGCGCGCG
+
GGGGGGGGGGGDGGGGGGGGGGGGGFGGFFGGGGGGGGGGGGGGGGGFGGGGGGDCGDGGGGGGGGGGGGGEGGGGDFFFFG5FGGDGCGGGGGDGGFGGGGGGGGGGGGGCFFGGGGGGGGGGGGGGGGGGFAGGGGFFGGGGGGGGGGGGGGGGEFDFEGGFGGGGGGGGGGGGGGGGGGGGGFFGFGEGGGGCFFGGGFGGGGGGGGGGGGGGGGGGGGEGGF+<FDGGDDEDGGG3CC3)
@M03364:276:000000000-BLYN8:1:1101:14537:9926 1:N:0:1
ACTCCTACGGGAGGCAGCAGTAGGGAATCTTCGGCAATGGACGAAAGTCTGACCGAGCAACGCCGCGTGAGTGAAGAAGGTTTTCGGATCGTAAAACTCTGTTGTTAGAGAAGAACAAGGACGTTAGTAACTGAACGTCCCCTGACGGTATCTAACCAGAAAGCCACGGCTAACTACGTGCCAGCAGCCGCGGTAATACGTAGGTGGCAAGCGTTGTCCGGATTTATTGGGCGTAAAGCGAGCG
+
GGGGGGGGGGGGGGGGGGGGGGGGGGGGGGGGGGGGGGGGGGGDGGGGGGGGGGGGGGGGGGGGGGGGGGGGGGGGGGGGFGGGGGGGGGGGGGGGGGGGGGGGGGGGGGGGGGGGGGFGGGGFGGGGGGGGGGGGGGGGGGGGGGGGGGGGGGGGFGGGGGGGGGGGGGGGGGGGGGGGGGGGGGGGGGGGGGGGGGGGGGGGGGGGGGGGGGDGGGGGGGGDCCGGGGGGGGDGCFGGGGCC
@M03364:276:000000000-BLYN8:1:1101:4683:9938 1:N:0:1
ACTCCTACGGGAGGCAGCAGTAGGGAATCTTCGGCAATGGACGAAAGTCTGACCGAGCAACGCCGCGTGAGTGAAGAAGGTTTTCGGATCGTAAAACTCTGTTGTTAGAGAAGAACAAGGACGTTAGTAACTGAACGTCCCCTGACGGTATCTAACCAGAAAGCCACGGCTAACTACGTGCCAGCAGCCGCGGTAATACGTAGGTGGCAAGCGTTGTCCGGATTTATTGGGCGTAAAGCGAGCG
+
GGGGGGGGGGGGGGGGGGGGGGGGGGGGGGGGGGGGGGGGGGGGGGGGGGGGGGGGGGGGGGGGGGGGGGGGGGGGGGGGGGGGGGGGCCGGGGGGGGGGGGGGGGGGGGGGGGGGGGGGGGGGGGGGGGGGGGGGGGGGGGGGGGGGGGGGGGDGGGGGGGGGGGGGGGGGGGGGGGGGFFGFGCCGGGGGGGDGGGFGGGGGGGGCFGGGGGGGGGGGGGCAFGGGFGGGGGGGGGGGGGGC
@M03364:276:000000000-BLYN8:1:1101:17598:9948 1:N:0:1
ACTCCTACGGGAGGCAGCAGTAGGGAATCTTCCGCAATGGGCGAAAGCCTGACGGAGCAACGCCGCGTGAGTGATGAAGGGTTTCGGCTCGTAAAACTCTGTTATTAGGGAAGAACAAATGTGTAAGTAACTGTGCACGTCTTGACGGTACCTAATCAGAAAGCCACGGCTAACTACGTGCCAGCAGCCGCGGTAATACGTAGGTGGCAAGCGTTATCCGGAATTATTGGGCGTAAAGCGCGCG
+
GGGGGGGGGGGGGGGGGGGGGGGGGGGGGGGGGGGGGGGGGGGGGGG8FFFGGGGGGGGGGGGGGGDGGGGGGFFGGGGGGGGGGGCGGGEFGGFFFGGFGCFGFFGF9FFGGGGGGFGGGGGFGGDFFGGEFGGGGGGCFGGEGGGDGG@FCGGCGGGGGGGGGGGFEEGEFFFFFGGGGGGGGFFGGGGGGG>EFCFCFFFGGGGGGGDFG5CEF7F=E*:=CC7E:?CFD<5CGF><5C3<
@M03364:276:000000000-BLYN8:1:1101:18940:9966 1:N:0:1
ACTCCTACGGGAGGCAGCAGTAGGGAATCTTCCACAATGGGCGCAAGCCTGATGGAGCAACGCCGCGTGTGTGATGAAGGGTTTCGGCTCGTAAAACACTGTTATAAGAGAAGAACGGCACTGAGAGTAACTGTTCAGTGTGTGACGGTATCTTACCAGAAAGGAACGGCTAAATACGTGCCAGCAGCCGCGGTAATACGTATGTTCCAAGCGTTATCCGGATTTATTGGGCGTAAAGCGAGCG
+
GGGGGGGGGGGGGGGGGGGGGGGGGGGGGGGGGGGGGGGGGGGGGGGGGGGGGGGGGGGGGGGGGGGGGGGGGGGGGGGGEFGGGGGGGGGGGGGGGGGGGGGGGGGFGGGGGGGGGGDFGGGCGGGGGGGGGGFCCEGGGGGGGGGGGGCGGGGGGGGGGGGFGGGGGGGGGGGGGGGGGGGFGGFFGGGGGD8CFGGGGFGGFGGGGGGFGGGGGCGGGE=EGFGGC6FGGGGCGGGGGGGC
@M03364:276:000000000-BLYN8:1:1101:21301:9967 1:N:0:1
ACTCCTACGGGAGGCAGCAGTGGGGAATATTGCACAATGGGCGCAAGCCTGATGCAGCCATGCCGCGTGTATGAAGAAGGCCTTCGGGTTGTAAAGTACTTTCAGCGGGGAGGAAGGGAGTAAGGTTAATAACCTTATTCATTGACGTTACCCGCAGAAGAAGCACCGGCTAACTCCGTGCCAGCAGCCGCGGTAATACGGAGGGTGCAAGCGTTAATCGGAATTACTGGGCGTAAAGCGCACG
+
GGGGGGGGGGGGGGGGGGGGGGGGGGGGGGGGGGGGGGGGGGGGGGGGGGGGGGGGGGGGGGGGGGGGGGGGGGGGGGGGGGGGGGGGFGGGGGGGGGGGGGGGGGGGGGGGGGGGGGGGGGGGGGGGFGGGGFGGGGGGGGGGGGGGGGGGGGGGGGGGFGGGGGGGGGGGGGFGGEGGGGGGGGGGGGGGGGGGGGGGGGGGGGGGGGGDGGGGGGGGGGGGGGGGGFFGGGGGGGGGGGGC
@M03364:276:000000000-BLYN8:1:1101:20200:9986 1:N:0:1
ACTCCTACGGGAGGCATCAGTAGGGAATCTTCCGCAATGGGCGAAAGCCTGACGGAGCAACGCCGCGTGAGTGATGAAGGGTTTCGGCTCGTAAAACTCTGTTATTAGGGAAGAACATATGTGTAAGTAACTGTGCACATCTTGACGGTACCTAATCAGAAAGCCACGGCTAACTACGTGCCAGCAGCCGCGGTAATACGTAGGTGGCAAGCGTTATCCGGAATTATTGGGCGTAAAGCGCGCG
+
GGGGGGFGGFFGEGFFGGGGG@CFGC<<ECFFFGGGGFGGGGG7BFEFGGGGCBEGGGFE,@FFEGGGGEGGGEGFFGFGC=FGGGGGGGGGEGGAFGGGGEGGCG9FFFGGDGG8DFGGDAFGGGFEGGGFCGG9FDF<FGGGGGCGGGFGFGGGGGG:FCGGDECF7FCGGGGGGGGGGGGGGGGGGC>EGEGEGFGFEFGEGGGGGGGFD8CEGGGEGCE5<<FFGCEFCDEED7C<<CG<
@M03364:276:000000000-BLYN8:1:1101:3221:10024 1:N:0:1
ACTCCTACGGGAGGCAGCAGTGGGGAATATTGCACAATGGGCGCAAGCCTGATGCAGCCATGCCGCGTGTATGAAGAAGGCCTTCGGGTTGTAAAGTACTTTCAGCGGGGAGGAAGGGAGTAAGGTTAATAACCTTATTCATTGACGTTACCCGCAGAAGAAGCACCGGCTAACTCCGTGCCAGCAGCCGCGGTAATACGGAGGGTGCAAGCGTTAATCGGAATTACTGGGCGTAAAGCGCACG
+
GGGGGGGGGGDGGGGGGGGGGGGGGGGGGGGGGGGGGFGGGGGGGDGGGGGGGGGGGGGGGGGGGGGGGGGGGGGGGGGGGGGGGGGGGGGGGGGGGGGGGGGGGGGGGDFGGGGG>FGGGGGGGGGGGGGGG@FGGGGGACGGGGGGGGGGDGGGGGGFGGGGGGGGCFGGGGG9FGGGGGDGGGFGFE5EGE*:9CF>E*CG>EDEGFEGGGGGCCGGGGGGGFFGGGCGGGGGGGGGDCG<
@M03364:276:000000000-BLYN8:1:1101:10120:10026 1:N:0:1
ACTCCTACGGGAGGCAGCAGTGGGGAATATTGCACAATGGGCGCAAGCCTGATGCAGCCATGCCGCGTGTGTGAAGAAGGCCTTCGGGTTGTAAAGCACTTTCAGCGAGGAGGAAGGTGGTGAACTTAATACGTTCATCAATTGACGTTACTCGCAGAAGAAGCACCGGCTAACTCCGTGCCAGCAGCCGCGGTAATACGGAGGGTGCAAGCGTTAATCGGAATTACTGGGCGTAAAGCGCACG
+
GGGGGGGGGGGGGGGGGGGGGGGGGGGGGGGGGGGGGGGGGGGGGGGGGGGGGGGGGGGGGGGGGGGGGGGGGGGGGGGGCGGGGGGGGGGGGGGGGGGFGFGGGGGCFGGGGGGGGGGGGGGGGGFGGGFGGGGGGGGGGGGFGGDGGGGGGGGGGGGGGGGGGGGGGDGGGGGGGGGGGGFGGGFFC>CEGCEEGG9CDEGGGGEDFGFGGGGGFGFGEGGGGG?:<EFFDGGGGGFDDG5)
@M03364:276:000000000-BLYN8:1:1101:19208:10069 1:N:0:1
ACTCCTACGGGAGGCAGCAGTGGGGAATATTGCACAATGGGCGCAAGCCTGATGCAGCCATGCCGCGTGTATGAAGAAGGCCTTCGGGTTGTAAAGTACTTTCAGCGGGGAGGAAGGGAGTAAGGTTAATAACCTTATTCATTGACGTTACCCGCAGAAGAAGCACCGGCTAACTCCGTGCCAGCAGCCGCGGTAATACGGAGGGTGCAAGCGTTAATCGGAATTACTGGGCGTAAAGCGCACG
+
GGGGGGGGGGGGGGEGGGGGGGGGGGGGGGGGGGGGGGGGGGGGGGGGGGGGGGGGGGGGGGGGGGGGGGGGGGGGGGGGGGGGGGGGGGGGGGGGGGGGGGGGGGGGGGGGGGGGGGGGGGGGGGGGGGGGGGGGGGGGGGGGGGGGGGGGGGGGGGGGGGGGGGGGGFEGGGGGGGGFGGGGGGGGGGDGGGGGGGGGGDGGGGGGFGGGGDGDFGGGGGGGGGGGGGGGDCEE5FCGGGGD
@M03364:276:000000000-BLYN8:1:1101:24810:10083 1:N:0:1
ACTCCTACGGGAGGCAGCAGTGGGGAATATTGCACAATGGGCGCAAGCCTGATGCAGCCATGCCGCGTGTGTGAAGAAGGCCTTCGGGTTGTAAAGCACTTTCAGCGAGGAGGAAGGTGGTGAGCTTAATACGTTCATCAATTGACGTTACTCGCAGAAGAAGCACCGGCTAACTCCGTGCCAGCAGCCGCGGTAATACGGAGGGTGCAAGCGTTAATCGGAATTACTGGGCGTAAAGCGCACG
+
GGGGGGGGGGGGGGGGGGGGGGGGGGGGGGGGGGGGGGGGGFGGGGDGFFGGGGGGGGGGGGFGGGGGGGGFGGGGGGGGG@EFGGGGGGGGGGGGFFGGFGFDEDC>BGGGGGDFFGGGFGGCF<FCFGFGCD<A@?DFF,=FFGGFFACEB7+<<BA,DBGGGGGG>FEEFGFGGEGBFCCFFFFCF8EGGGGGDCCECGEE>EGDGFFGG5ACFF77EDC=8@?C?FFG3CCEDGGDGGGC
@M03364:276:000000000-BLYN8:1:1101:10020:10097 1:N:0:1
ACTCCTACGGGAGGCAGCAGTAGGGAATCTTCGGCAATGGACGAAAGTCTGACCGAGCAACGCCGCGTGAGTGAAGAAGGTTTTCGGATCGTAAAACTCTGTTGGTAGAGAAGAACGTTGGTGAGAGTGGAAAGCTCATCAAGTGACGGTAACTACCCAGAAAGGGACGGCTAACTACGTGCCAGCAGCCGCGGTAATACGTAGGTCCCGAGCGTTGTCCGGATTTATTGGGCGTAAAGCGAGC
+
GGGGGGGGGGGGGGGGGGGGGDGGGGGGFGGFGGGGGGGGGGGGGGDFGGGGGGGGGGEGGGGGGGGGGFGFGGGGGGGGEGGGGGGGGGGGGGGFFGFGFGGGGGGGGGGGGGGFF>>BDE=FFCE>BGGGAFGGGGFGFGG<FGFCC@BFC9AFCCCFGFE@CE:FF>E7FGGGGCFGEG*BFFGFG5CBEEEGGGC?EBFGGGFFFCEEGGG5:EGFEEG5C+<EEFGGGGEGGCCF33>/
@M03364:276:000000000-BLYN8:1:1101:11430:10104 1:N:0:1
ACTCCTACGGGAGGCAGCAGTAGGGAATCTTCCGCAATGGACGAAAGTCTGACGGAGCAACGCCGCGTGTGTGAAGAAGGTTTTCGGATCGTAAAGCACTGTTGTTGGAGAAGAACAAGGATAAGAGTCACTGCTTGTCCCTTGACGGTATCTAACCAGAAAGCCACGGCTAACTACGTGCCAGCAGCCGCGGTAATACGTAGGTGGCAAGCGTTGTCCGGAATTATTGGGCGTAAAGCGAGCG
+
GGGGGGGGGGGGGGEGGGGGGGGGGGGGGGGGGGGGGGGGGGGGGGGGGGGGGGGGGGGGGGGGGGGGGGGGGGGGGGGGGGGGGGGGGGGGGGGGGGGGGGGFGGGGGGGGGGGGGGGGGGGGGGGGGGGGGGGGGGFGGGGGGGGGGGGGGGGGGGGGGGGGGGGGGGGGGGGGGGGFGGGGGGGGGGGGGGGEGGGGGGGGGG>FGGGFEGGGG7CEE8CFGGGGGGGGDGGGGGGGDGG5
@M03364:276:000000000-BLYN8:1:1101:7463:10109 1:N:0:1
ACTCCTACGGGAGGCAGCAGTGGGGAATATTGCACAATGGGCGCAAGCCTGATGCAGCCATGCCGCGTGTGTGAAGAAGGCCTTCGGGTTGTAAAGCACTTTCAGCGAGGAGGAAGGAGGTGAACTTAATACGTTCATCAATTGACGTTACTCGCAGAAGAAGCACCGGCTAACTCCGTGCCAGCAGCCGCGGTAATACGGAGGGTGCAAGCGTTAATCGGAATTACTGGGCGTAAAGCGCACG
+
GGGGFFGGGCE@F@CFGGFD@FFCFGGGFFGG,6CFGGGGGFEEGDGGCGFEA<CEFGEGGGGGGEFFE=CFGGFGGGGGC,EEGGGGGEGGGGG<9,B=@E,C@E7>>CE=CF<=+,8+BFGGA9FGA,CB<FDCFEDC<3,:33=:CFCA,3C<:+3,@,,,5FFG75:CDFFCCEGGG8,?ECF,4:8C*111+2218*=EECCC++A;CE*;7FGGG5:*++<7+CCF<D=*77CD:759
@M03364:276:000000000-BLYN8:1:1101:6244:10126 1:N:0:1
ACTCCTACGGGAGGCAGCAGTAGGGAATCTTCGGCAATGGACGAAAGTCTGACCGAGCAACGCCGCGTGAGTGAAGAAGGTTTTCGGATCGTAAAACTCTGTTGGTAGAGAAGAACGTTGGTGAGAGTGGAAAGCTCATCAAGTGACGGTAACTACCCAGAAAGGGACGGCTAACTACGTGCCAGCAGCCGCGGTAATACGTAGGTCCCGAGCGTTGGCCGGATTTATTGGGCGTAAAGCGAGC
+
CDFGGGFGGGGGGGGGGGDGGEFAFDEFDFFGGEGGGFFGEFCCBFCFE9EFGFGCCFCFEGCCEDG:C@C,CFGFEGDFBECFGGGGDEGG,F7AFFGGGD?FGCFFFGEFFGGGGBBFGCDGFFFFGGFFGGD<BF9AEGFGGGFGECCGFGGCFGGG@,>FGGGGGD>@FGGFF8FFFGGGGF?FEFEGGG8CG9C+=?CFG9EGCE=EDG*25*<2>E*1*2ACFGGACD55C<>>D3<)
@M03364:276:000000000-BLYN8:1:1101:25094:10148 1:N:0:1
ACTCCTACGGGAGGCAGCAGTAGGGAATCTTCCGCAATGGGCGAAAGCCTGACGGAGCAACGCCGCGTGAGTGATGAAGGGTTTCGGCTCGTAAAACTCTGTTATTAGGGAAGAACAAATGTGTAAGTAACTGTGCACGTCTTGACGGTACCTAATCAGAAAGCCACGGCTAACTACGTGCCAGCAGCCGCGGTAATACGTAGGTGGCAAGCGTTATCCGGAATTATTGGGCGTAAAGCGCGCG
+
GGGGGGGGGGGGGGGGGGGGGGGGGGGGGGGGGGGGGGGGGGEGGGGGGGGGGGGGGGGGGGGGGGGGGCCGGGGGGGGGGGGGGGGGGGGGGGGGGGGGGGGGDGGGGGGGGGGCFGGGGGGGFFFGGGGGGGGGGGGGGGGGGGGGGGGGGGGGGGGGGGGGGGGGGGGGGGGGGGGGGGGGGGGGGGGGEGGGGGGGGGGGGGFGGGGGGEEGGGGGDEGGGGGGGG=FGGGGGGGGGGGD
@M03364:276:000000000-BLYN8:1:1101:9297:10163 1:N:0:1
ACTCCTACGGGAGGCAGCAGTGGGGAATATTGCACAATGGGCGCAAGCCTGATGCAGCCATGCCGCGTGTGTGAAGAAGGCCTTCGGGTTGTAAAGCACTTTCAGCGAGGAGGAAGGTGGTGAGCTTAATACGTTCATCAATTGACGTTACTCGCAGAAGAAGCACCGGCTAACTCCGTGCCAGCAGCCGCGGTAATACGGAGGGTGCAAGCGTTAATCGGAATTACTGGGCGTAAAGCGCACG
+
GGGGGGGGGGGGGGGGGGGGGGGFGGGGGGGGGGGGGGGGGGGGGGGGGFFGGFGGGGFFGGGGGGDGGGEGGGGGGGGGGGGFDFEGGGGGGGGGGGGFGGGGGGG7CFFGGGGGGFGGGGGGGGGGGGGGGGFCGGGFGGFGGGGGFFGGGGGGGGGGGGGDGGGGGGGGGGGGGGE7FGGGGFGGGGGEDEGCF?;FDEEGGGGGGGGCEGGGGGGGGDGGCGGG<FCFGGGGF7FGGDGC
@M03364:276:000000000-BLYN8:1:1101:23225:10164 1:N:0:1
ACTCCTACGGGAGGCAGCAGTGGGGAATATTGCACAATGGGCGCAAGCCTGATGCAGCCATGCCGCGTGTATGAAGAAGGCCTTCGGGTTGTAAAGTACTTTCAGCGGGGAGGAAGGGAGTAAGGTTAATAACCTTGCTCATTGACGTTACCCGCAGAAGAAGCACCGGCTAACTCCGTGCCAGCAGCCGCGGTAATACGGAGGGTGCAAGCGTTAATCGGAATTACTGGGCGTAAAGCGCACG
+
GFFFGFECFG>@CGGGC;6CFFGAF7,;FAECFG<@EFCECEEEFGGDGGGFGFGF<FFGGC8ECGGFFGGGGGGGGGGGGGGGGFGGGGGGGGGGGGGGGGGGG9F>FGGGGGFFGGGGGGGGGGGGCFGGGGGGG7>FFGDGGGGGCFEGCEGGCGFFDGFGGGGGFGGGFGGFGGGGGGGGGGFCCGDGGGGGGGGCEGGGGGGGFGGGGEEEGGFGGGEGGDGGFG5EG)CCGGGDGGGC
@M03364:276:000000000-BLYN8:1:1101:20237:10179 1:N:0:1
ACTCCTACGGGAGGCAGCAGTAGGGAATCTTCGGCAATGGACGAAAGTCTGACCGAGCAACGCCGCGTGAGTGAAGAAGGTTTTCGGATCGTAAAACTCTGTTGTTAGAGAAGAACAAGGACGTTAGTAACTGAACGTCCCCTGACGGTATCTAACCAGAAAGCCACGGCTAACTACGTGCCAGCAGCCGCGGTAATACGTAGGTGGCAAGCGTTGTCCGGATTTATTGGGCGTAAAGCGAGCG
+
GGGGGGGGGGGGGGGGGGGGGGGGGGGGGGGGGGGGGGGGGGGGGGGGGGGGGGEGGGGGGGGGGGGGGGGGGGGGGGGGGGGGGGGGEEGGGGGGGGGGGGGGEGGGGGGGGGGGGGFGGGGGGGGGGGGGGGGGGGGGEGGGGGGGGGGGGGGGGGGGGGGGGGGGGGGGGGGGGGGGGGGGGGF8CEDGGGGGGGGGGGGGGGGGGGGGC?EEGEFGG5?EGGGGGGDFDCEEGDGGDGC<
@M03364:276:000000000-BLYN8:1:1101:4932:10182 1:N:0:1
ACTCCTACGGGAGGCAGCAGTAGGGAATCTTCCGCAATGGGCGAAAGCCTGACGGAGCAACGCCGCGTGAGTGATGAAGGGTTTCGGCTCGTAAAACTCTGTTATTAGGGAAGAACATATGTGTAAGTAACTGTGCACATCTTGACGGTACCTAATCAGAAAGCCACGGCTAACTACGTGCCAGCAGCCGCGGTAATACGTAGGTGGCAAGCGTTATCCGGAATTATTGGGCGTAAAGCGCGCG
+
GGGGGGGGGGGGGGGGGGFGGGGGGGGGGGGGGGGGGGGGGGGG@FGGGGGGGGGGGGGGGGGGGGGGGGGGGGGGGGGGGGGGGGGGGGGGGGGGGGGFGFGGGGGGGFGFGGGGGGGGGGGGGGGGGGGGGGGGGGGGGGGGGGGGGGGGGGGGGGGGGGGGGGGGGGGEGGGGGGGGGGGGGGGGGGGGGGDGGG9*?CCGGGGGGGGGGGGGC@CEG=EGECCFFEGGGGGDGGGDDGGG
@M03364:276:000000000-BLYN8:1:1101:2581:10184 1:N:0:1
ACTCCTACGGGAGGCAGCAGTAGGGAATCTTCCGCAATGGACGAAAGTCTGACGGAGCAACGCCGCGTGAGTGAAGAAGGTTTTCGGATCGTAAAGCTCTGTTGTTAGTGAAGAAGAGTGGTAAGAGTAACTGCTTATCATGTGACGGTAGCTAACCAGAAAGCCACGGCTAACTACGTGCCAGCAGCCGCGGTAATACGTAGGTGGCAAGCGTTGTCCGGAATTATTGGGCGTAAAGCGCGCG
+
GGGGGGGGGGGGGGGGGGGGGGGGGGGGGGGGGDFGEGGGGGGGEGGGGGGGGGGGGGGGGGGGGGGFGGGGGGGGGGGGFGGGGGGDEFGGGGGGGGFGGGFGEGGGGGGGGGGFF8EFFFF<AFGGGGGGGGGGGGFBF<FGGFGGGCBDDFFB@FFGGGGCFCGGEGCGGGGGCEGGGGGGGGGGEEDEGGGGGGGGGGGGGGGGGFGGE8C8CFFGGGCGGGCFFFGFDCEGFCCGGGD5
@M03364:276:000000000-BLYN8:1:1101:3610:10202 1:N:0:1
ACTCCTACGGGAGGCAGCAGTAGGGAATCTTCGGCAATGGACGAAAGTCTGACCGAGCAACGCCGCGTGAGTGAAGAAGGTTTTCGGATCGTAAAACTCTGTTGTTAGAGAAGAACAAGGACGTTAGTAACTGAACGTCCCCTGACGGTATCTAACCAGAAAGCCACGGCTAACTACGTGCCAGCAGCCGCGGTAATACGTAGGTGGCAAGCGTTGTCCGGATTTATTGGGCGTAAAGCGAGCG
+
GGGG<FFFGGGGGGGGGGGGGGGGGGGGGGGGGGGGGGGGGGGGGGGGGGGGGGGGGGGGGGGGGGGGGGGGGGGGGGGGGGGGGGGGGGGGGGGGGGGGGGGGGGGGGGGGGGGGGGGFGGGGFGGGGGGGGGGGGGGGGGGGGGGGGGGGGGGGGGGGGGGGGGGGDGEDCFGGGGGGGGGGFGGGGGGGGGGGGGGGFFGGGGGGGGGGGGDGCFGGGCGCGGGGGGGGGGGGGGGGGGC9
@M03364:276:000000000-BLYN8:1:1101:19226:10223 1:N:0:1
ACTCCTACGGGAGGCAGCAGTAGGGAATCTTCCACAATGGGCGCAAGCCTGATGGAGCAACGCCGCGTGTGTGATGAAGGGTTTCGGCTCGTAAAACACTGTTATAAGAGAAGAACGGCACTGAGAGTAACTGTTCAGTGTGTGACGGTATCTTACCAGAAAGGAACGGCTAAATACGTGCCAGCAGCCGCGGTAATACGTATGTTCCAAGCGTTGTCCGGATTTATTGGGCGTAAAGCGAGCG
+
FGGGGGGGGGGGGDGGGGGGGGGGGGGGGGGGGGGGGGGGGGGGGGGGGGGGGGGGGGGGGGGGGGGGGEFGGGGGGFGGGGGGGGGGGGGGGGGGGGGGGFGGGGGGGGGGGGGGGGGGGGGGGGGGGGGGGGGGGGGGGGGDFGFFGGGGGGGGGGGGF@FGGGFEGGDGGGGGGGGEGGGGGG>FGGGGGEGGFGFFGGGGGGGGGGGGGDC57:FEEEECGFGGGGGFDGGGGGGGG3CC
@M03364:276:000000000-BLYN8:1:1101:27602:10271 1:N:0:1
ACTCCTACGGGAGGCAGCAGTAGGGAATCTTCGGCAATGGACGAAAGTCTGACCGAGCAACGCCGCGTGAGTGAAGAAGGTTTTCGGATCGTAAAACTCTGTTGGTAGAGAAGAACGTTGGTGAGAGTGGAAAGCTCATCAAGTGACGGTAACTACCCAGAAAGGGACGGCTAACTACGTGCCAGCAGCCGCGGTAATACGTAGGTCCCGAGCGTTGTCCGGATTTATTGGGCGTAAAGCGAGC
+
GGGGGFFGFEGGGGGGGGGGGGGGECEGEFGGGGGGGGGGGGEGGGGGGGGGFFGGGDGGGDGGGGGGGDGGGGGGGGGGGGGGGGGGGGGGGGFGGGGGGFGGGGGGGGGEFGGGGFFCF=FEGFFDFGG9FFDGGGGGGGGGDGECEFFGGGGGAEGGGFFFGGGGGGGGDCFFGGGGFFGGGGGFGGGGGGEGGGGGGGGGDGEGF=5E=EECEEGGEE5*;CFFGGG5CDEEGGGGGGGC
@M03364:276:000000000-BLYN8:1:1101:7905:10283 1:N:0:1
ACTCCTACGGGAGGCAGCAGTAGGGAATCTTCGGCAATGGACGAAAGTCTGACCGAGCAACGCCGCGTGAGTGAAGAAGGTTTTCGGATCGTAAAACTCTGTTGTTAGAAAAGAAGCCGCATAAGAGTAACTGATTATGCGGTAGACGGTATCTAACCAGAAAGCCACGGCTAACTACGTGCCAGCAGCCGCGGTAATACGTAGGTGGCAAGCGTTGTCCGGATTTATTGGGCGTAAAGCGAGG
+
GGGGGGGGGGGGGGGGGGGGGGGGGGGGGGGGGGGGGGGGGGGGGGGGGGGGGGGGGGGGGGGGGGGGGGGGGGGGGGGGGGGGGGGGGGGGGGGGGGGGGGGGGGGGGFGGGGGGCGGGGGGFGGGGGGGGGGGGGGGGGGGDGGGGGGGGGGGGGGGGGGGGGGGGGGGDGGGGGGGGGGGGGGGGGGGGGGGGGGGGGGGGGGGGGFCEFDG=GG?FEGDGC?CFFGFCFGGGGGGGCDG)
@M03364:276:000000000-BLYN8:1:1101:18451:10305 1:N:0:1
ACTCCTACGGGAGGCAGCAGTGGGGAATTTTGGACAATGGGGGCAACCCTGATCCAGCAATGCCGCGTGTGTGAAGAAGGCCTTCGGGTTGTAAAGCACTTTTGTCCGGAAAGAAATCGCACTTACTAATATTAGGTGTGGATGACGGTACCGGAAGAATAAGGACCGGCTAACTACGTGCCAGCAGCCGCGGTAATACGTAGGGTCCAAGCGTTAATCGGAATTACTGGGCGTAAAGCGTGCG
+
GGGGGGGGGGGGGGGGGGGGGGGCEGCFGGGGGGGGGGGGGGGGGGGGGGGGGGGGGGGGGGGFGGGGGGGGGGGGGGGGGGFGFGGGGGGGGGGGGGGGGGGGGFCFECFGGGGGGGGGEGDGGGGGGGGGGGGGGGGGGGGGGGGGGGEFGGGGGGGGGGGGGGGGGGG7CCFGGGGFGGGGGGGGGGGGGGDEGGGGGGGGDGFGGGGGGGDGGGGGGEGGGGGGGGGFDGGGFCFGDGGG
@M03364:276:000000000-BLYN8:1:1101:5336:10306 1:N:0:1
ACTCCTACGGGAGGCAGCAGTAGGGAATCTTCCGCAATGGGCGAAAGCCTGACGGAGCAACGCCGCGTGAGTGATGAAGGGTTTCGGCTCGTAAAACTCTGTTATTAGGGAAGAACATATGTGTAAGTAACTGTGCACATCTTGACGGTACCTAATCAGAAAGCCACGGCTAACTACGTGCCAGCAGCCGCGGTAATACGTAGGTGGCAAGCGTTATCCGGAATTATTGGGCGTAAAGCGCGCG
+
GGGGGGGGGGGGGGGGGGGGGGGGGGGGGGGGGGGGGGGGGGGGGGGGGGGGGGGGGGGGGGGGGGGGGGGGGGGGGGGGGGGGGGGDGGGGGGGGGGGGGGGGGFGGGGGGGGGGGGCGGGGGGGGGGGGGGGGGGGGGGGGGGGGGGGGGFGGGGGGGGGGGCGGGEGGGGGGGGGGGGGGGGGGGGGGGGGGGGGGGGGGGGGGGGGGGGGGGGGGGGGGG?FGGGGGGDGGGGGGGGGGG
@M03364:276:000000000-BLYN8:1:1101:11119:10306 1:N:0:1
ACTCCTACGGGAGGCAGCAGTGGGGAATATTGCACAATGGGCGCAAGCCTGATGCAGCCATGCCGCGTGTATGAAGAAGGCCTTCGGGTTGTAAAGTACTTTCAGCGGGGAGGAAGGGGTTGCGGTTAATAACCGCGGCCATTGACGTTACCCGCAGAAGAAGCACCGGCTAACTCCGTGCCAGCAGCCGCGGTAATACGGAGGGTGCAAGCGTTAATCGGAATTACTGGGCGTAAAGCGCACG
+
DGGEGCGEGEEEEGGGGEGGEF@GGGGGGGGEFGFFEFEFFFB7CF7CFGF<FFGDFGFGAFGGGEEGG?EDCGEGDGGGCFGG@FC@FFGGGGCFFDFGFGCEFGGGDGEGCGGFDEDGCEFGGGGGFGFF9CFG>CGDEFGGCCEGGC7<CC>CFGG?C::?FFCCDEGGF,4BFE:<CG@C5CCFCG*?E888+<EFGC58:;58FFGGE:E==F3:5;C5C7+29?FF9D*ACCGD>C)1
@M03364:276:000000000-BLYN8:1:1101:3380:10309 1:N:0:1
ACTCCTACGGGAGGCAGCAGTAGGGAATCTTCGGCAATGGACGAAAGTCTGACCGAGCAACGCCGCGTGAGTGAAGAAGGTTTTCGGATCGTAAAACTCTGTTGGTAGAGAAGAACGTTGGTGAGAGTGGAAAGCTCATCAAGTGACGGTAACTACCCAGAAAGGGACGGCTAACTACGTGCCAGCAGCCGCGGTATTACGTAGGTCCCGAGCGTTGTCCGGATTTATTGGGCGTAAAGCGAGC
+
GGGGGGGGGGDGGGGGGGFGGCGGGGGGGGGGGGGGGGGGGGGGGD+CDFGGGGEGGGGGGGGGGGGGGFGGGGGGGGGGGGGGGGGGGGGGGFGGGGGGGGGGGGGGGGGGFGGGGGEGGGEFGDFGGFFGCGGGGGGGGGGGGGGDGCFGDFGFGFGGGGGGGEGGCGGGGGGGFG7FCGGGGFFEGG>EECBBCGGGGGFDC9CFFGD5CE*;5CGGGGGCE9CFF9CF4CCGCFF75D3)
@M03364:276:000000000-BLYN8:1:1101:22729:10326 1:N:0:1
ACTCCTACGGGAGGCAGCAGTAGGGAATCTTCCACAATGGACGAAAGTCTGATGGAGCAACGCCGCGTGAGTGAAGAAGGTTTTCGGATCGTAAAACTCTGTTGTTGGAGAAGAACGTATTTGATAGTAACTGATCAAGTAGTGACGGTATCCAACCAGAAAGCCACGGCTAACTACGTGCCAGCAGCCGCGGTAATACGTAGGTGGCAAGCGTTGTCCGGATTTATTGGGCGTAAAGCGAGCG
+
GGGGGFGGGGGGGGGGGGGGGGGGGGGGGGGGGGGGGGGGGGGFECFGFGGGGGGGGGGGGGGGGGGCEFGGFGGGGGGGGGGGGGGGGGGGGGGGGGGGGGGGGGG?C8FGGCGGGFFGGGGFGGGGGGFGGGGGGGFGGGDCFFFGGGGGGGGGGGGFGGGF:FFGGGGFGGGCCEGCFFGGGFGGGGGGGGE8CGGGGGGGGGGGGGGCECEE*+=CECEG+;@CFGGFGGGGGGGDD<CC
@M03364:276:000000000-BLYN8:1:1101:3288:10329 1:N:0:1
ACTCCTACGGGAGGCAGCAGTAGGGAATCTTCGGCAATGGACGAAAGTCTGACCGAGCAACGCCGCGTGAGTGAAGAAGGTTTTCGGATCGTAAAACTCTGTTGGTAGAGAAGAACGTTGGTGAGAGTGGAAAGCTCATCAAGTGACGGTAACTACCCAGAAAGGGACGGCTAACTACGTGCCAGCAGCCGCGGTAATACGTAGGTCCCGAGCGTTGTCCGGATTTATTGGGCGTAAAGCGAGC
+
GGGGGGGGGGGGGGGGGGGGGGGGGGGGGGGGGGGGGGGFGGDGGGGGGGGGGGGGGGGGGGGGGGGGGGGGGGGGGGGGGGGGGGGGGGGGGGGGGGGGFGGGGGGGGGGGGGGGGGGGGGGGGGGFGGGGGGGEGGGGGGGGGGGGGGGGGGGGGGGGGGGGGGGGGGGGGGGDFGGFGGGGGGGGGGGGGGGCGGFGCGGGGGGGGECEGGCEEEGFEG5=EGCEFGFCCGGGGGGGGG<)
@M03364:276:000000000-BLYN8:1:1101:10581:10334 1:N:0:1
ACTCCTACGGGAGGCAGCAGTAGGGAATCTTCCACAATGGGCGCAAGCCTGATGGAGCAACGTCGCGTGTGTGATGAAGGGTTTCGGCTCGTAAAACACTGTTATAAGAGAAGAACGGCACTGAGAGTAACTGTTCAGTGTGTGACGGTATCTTACCAGAAAGGAACGGCTAAATACGTGCCAGCAGCCGCGGTAATACGTATGTTCCAAGCGTTATCCGGATTTATTGGGCGTAAAGCGAGCG
+
GGGGGGGGGGGGGGGGGGGGGGGGGGGGGGGGEGGGGGGGGFGDGGGGGGGGGGGGGGGGGGFGGGGGGEGGGGGGGGGGGGGGGGGGGGGGGGGFFGGGGGGGGGGGCFGGGGGGGGGGGC8FCFGGGGGGGGGFCFFGFGGGGGGGGGGGGGGFDFGGGGGFGGGGGGGGGGGGGGGGGGGGGGGGGGGGGGGGGGGGGGGGGGFFGGGFCCEEGGGGGG=EFGGGGGGGGGGGGGGGDDGC
@M03364:276:000000000-BLYN8:1:1101:6366:10335 1:N:0:1
ACTCCTACGGGAGGCAGCAGTAGGGAATCTTCGGCAATGGACGAAAGTCTGACCGAGCAACGCCGCGTGAGTGAAGAAGGTTTTCGGATCGTAAAACTCTGTTGTTAGAGAAGAACAAGGACGTTAGTAACTGAACGTCCCCTGACGGTATCTAACCAGAAAGCCACGGCTAACTACGTGCCAGCAGCCGCGGTAATACGTAGGTGGCAAGCGTTGTCCGGATTTATTGGGCGTAAAGCGAGCG
+
GGGGGGGGGGGGGGGGGGGGGGGGGGGGGGGGGGGGGGGGGGGGGGGGGGGGGFGGGGGGGGGGGGGGGGGFGFGGGGGGGGGGGGGGGGGGGGGGGGGGGGGGGGGGGGGGGGGGGGFFFGGGGGGGGGGGGGGGGGGGGGGGGGGGGGGGGGGGGGGGGGGGGGGGDGGGFGG@FGGFFGGGGGGGCGGE8EGGGGGGGGGGGGGGGCGGG?E8EFG=C88CCFGGGGF5DC5A<7FD*195
@M03364:276:000000000-BLYN8:1:1101:23750:10337 1:N:0:1
ACTCCTACGGGAGGCAGCAGTGGGGAATATTGCACAATGGGCGCAAGCCTGATGCAGCCATGCCGCGTGTGTGAAGAAGGCCTTCGGGTTGTAAAGCACTTTCAGCGAGGAGGAAGGTGGTGAGCTTAATACGCTCATCAATTGACGTTACTCGCAGAAGAAGCACCGGCTAACTCCGTGCCAGCAGCCGCGGTAATACGGAGGGTGCAAGCGTTAATCGGAATTACTGGGCGTAAAGCGCACG
+
GGGGGGGGGGGGGGGGGGGGGGGGGGGGGGGGGGGGGGGGGGGGGGGGGGGGGGGGGGGGGGGGGGGFGGGGGGGGGGGGGGGGGGGGFFGGGGGGGGGGGGGGGGGGGGGGGGGGGGGGGGGGGGGGFGGFGGGEGGGGGFFGGGGGGGGGGDGGGGGGGGGGGGGGGGGGGGGGGGGGGGGGGGGGGGGGGGGGGGGGGDGGGGGGGGGGGGGGGGGGGGGGGGGGGCFGGGGEFGGGGGGD
@M03364:276:000000000-BLYN8:1:1101:24724:10356 1:N:0:1
ACTCCTACGGGAGGCAGCAGTGGGGAATATTGCACAATGGGCGCAAGCCTGATGCAGCCATGCCGCGTGTATGAAGAAGGCCTTCGGGTTGTAAAGTACTTTCAGCGGGGAGGAAGGCGATAAGGTTAATAACCTTGTCGATTGACGTTACCCGCAGAAGAAGCACCGGCTAACTCCGTGCCAGCAGCCGCGGTAATACGGAGGGTGCAAGCGTTAATCGGAATTACTGGGCGTAAAGCGCACG
+
GGGGGGGGGGGGGGGGGGGGGGGGGGGGGGGGGGGGGGGGGGGGGGGGGGGGGGGGGGGGGGGCGDGGGGGGGGGGGGGGFGGGGGGGGGGGGGGGGGGGGGGGGGGGGGGGGGGGDGGGGGGGGF9FDGGGGGGGGGGGGGGGGFGGFGDGGE77FGFDFFGGGGGGGGGGFFFF7BFG7CCFGGGGGGGGGGGGGGGGGCEEGEGGGGFFGEGGGGGGGGGGGGGGGFCFGCCCFGFDGGD9
@M03364:276:000000000-BLYN8:1:1101:26890:10360 1:N:0:1
ACTCCTACGGGATGCAGCAGTGGGGAATATTGCACAATGGGCGCAAGCCTGATGCAGCCATGCAGCGTGTATGAAGAAGGCCTTCGGGTTGTAAAGTACTTTCAGCGGGGAGGAAGGGAGTAAGGTTAATAACCTTATTCATTGAAGTTACCCGCAGAAGAAGCACCGGCTAACTTCGTGCCAGCAGCCGCGGTAATACGGAGGGTGCAAGCGTTAATCGGAATTACTGGGCTTAAAGCGCACG
+
D@<CFF<FEG:F+@9FFACFE<FGDCEGGGC<FFFFGGF8FECECFEFDG8FFGDD9E,9,6,,CFGFDEFFG,CC<FDCGF8EFF7:CB@CC5EFFFFGG?EFFA@FEG+CCEFF++,BFFD<B,C99<@F>DDCEDF9EBF9D,C:,,@<>+>BC@5BGCF?CF<BC@FE<B9,2*>*1:BCCF,<,*4=C3=EFD?C>EGGGGDCCF9F5C5?FF95EE8EFCGD?<EF4*<+0:FC))95
@M03364:276:000000000-BLYN8:1:1101:22138:10363 1:N:0:1
ACTCCTACGGGAGGCAGCAGTAGGGAATCTTCGGCAATGGACGAAAGTCTGACCGAGCAACGCCGCGTGAGTGAAGAAGGTTTTCGGATCGTAAAACTCTGTTGTTAGAGAAGAACAAGGACGTTAGTAACTGAACGTCCCCTGACGGTATCTAACCAGAAAGCCACGGCTAACTACGTGCCAGCAGCCGCGGTAATACGTAGGTGGCAAGCGTTGTCCGGATTTATTGGGCGTAAAGCGAGCG
+
GGGGGGGGGGGGGGGEGGGGGGGGGGGGGGGGGGGGGGGGGGGGGGGGGGGGGGGGGGGGGGGGGGGGGGGFGGGGGGGGGGGGGGGGGGGGGGGGGGGGGGGGGGGGGGGGGGGGGGGGGGGGGFGGGGGGGGGGGGGGGGGGGGGGGGGGGGGGGGGDGGGGGGGGGGGGGGGGGGGGGGGGGGGG@EGGGGGGGGGGGGGGGGGGGGGGGGGGGGGGGGEEGFGGGGFGGGGGGGGGGGGC
@M03364:276:000000000-BLYN8:1:1101:5502:10366 1:N:0:1
ACTCCTACGGGAGGCAGCAGTGGGGAATATTGCACAATGGGCGCAAGCCTGATGCAGCCATGCCGCGTGTATGAAGAAGGCCTTCGGGTTGTAAAGTACTTTCAGCGGGGAGGAAGGGAGTAAGGTTAATAACCTTATTCATTGACGTTACCCGCAGAAGAAGCACCGGCTAACTCCGTGCCAGCAGCCGCGGTAATACGGAGGGTGCAAGCGTTAATCGGAATTACTGGGCGTAAAGCGCACG
+
GGGGGGGGGGGGGGGGGGGGGGGGGGGGGGGGFGGGGGGGGGG+FDGGGGGGGGGGGGGGGGGGGGGGGEGGGGGGGGGGGGGDGFGGGGGGGGGGGGGGGGGGGGGGGGGGGGGGGGGGGGGGGGFGGGGGGGGGGGGGGGFG9FGGGGDFGGGGGGGGGGGGGGGGDGGGGGGGGGGGGFFFGGDFGC58CGGGGFFFE*:CGGGCC7?FGEGCGCCCEGGGGGGGCG8EGGGGFGGGGGG5
@M03364:276:000000000-BLYN8:1:1101:6989:10384 1:N:0:1
ACTCCTACGGGAGGCAGCAGTGGGGAATATTGCACAATGGGCGCAAGCCTGATGCAGCCATGCCGCGTGTATGAAGAAGGCCTTCGGGTTGTAAAGTACTTTCAGCGGGGAGGAAGGCGATAAGGTTAATAACCTTGTTGATTGACGTTACCCGCAGAAGAAGCACCGGCTAACTCCGTGCCAGCAGCCGCGGTAATACGGAGGGTGCAAGCGTTAATCGGAATTACTGGGCGTAAAGCGCACG
+
GGGGGGGGGGGGGGGGGGGGGGGGGGGGGGGGGGGGGGGGGGGGGGGGGGGFFFGGFEGGGGGGGGGGGGGGGGGGGGGGGGGFGGGGGGGGGGGGGGGGGGGGGGGFGGGGGGGGGGGEGGDGGGGGGGFGCCFGGGGG9DFGGGGGGGGFGGGGGGFFFGGFGGGGDCEGFGGGGGGGEGGGGECFCCEGGGGGF:ECC8CEGGGGGGDFDEEE5CCGGGGGEGGGGGGGGGGDGC>C355/
@M03364:276:000000000-BLYN8:1:1101:3587:10420 1:N:0:1
ACTCCTACGGGAGGCAGCAGTAGGGAATCTTCCGCAATGGACGAAAGTCTGACGGAGCAACGCCGCGTGAGTGAAGATGGTTTTCGGATCGTAAAACTCTGTTGTTGGAGAAGAACGTATTTGATAGTAACTGATCAGGTAGTGACGGTATCCAACCAGAAAGCCACGGCTAACTACGTGCCAGCAGCCGCGGTAATACGTAGGTGGCAAGCGTTGTCCGGAATTATTGGGCGTAAAGCGCGCG
+
GGGGGGGGGGGGGGGGGGGGGGGGGGGGGGGGGGGGGGGGGGGGGGGGGGGGGGGGGGGGGGGGGGGGGDGGGGGGGGGGFGGGGGGGGGGGGGGGGGGGGGGGGGGGFGGGGGFGGGFGGGGGGGGGGGGGGGGGGGFFGGAFGG:FGGGGGGGGGGGGGGGGGGGGGGFEGGFFGDGFFDGGGGGGGGDEEGGGGGGGGGC8EGDFCG5EC8C=7FGCGEGFFDFFGCFGGGGGGD7<CDG5
@M03364:276:000000000-BLYN8:1:1101:5202:10461 1:N:0:1
ACTCCTACGGGAGGCAGCAGTAGGGAATCTTCCGCAATGGACGAAAGTCTGACGGAGCAACGCCGCGTGAGTGAAGAAGGTTTTCGGATCGTAAAGCTCTGTTGTTAGTGAAGAAGAGTGGTAAGAGTAACTGCTTATCATGTGACGGTAGCTAACCAGAAAGCCACGGCTAACTACGTGCCAGCAGCCGCGGTAATACGTAGGTGGCAAGCGTTGTCCGGAATTATTGGGCGTAAAGCGCGCG
+
F@F<FGGGGFGDDGGCGEEFFFFFGDFFGGGFGGGGCCDFEFG>:6FCFAFAFCC,CFDFAF>FC>>FGE,CFFGGFFGGGFGGGGF@B@FFGDDFGGGGFFGFG<@E@FEGF98EBD@FGDEGGGGDDCFFGGGFGGFGGGGD<=@FGFGGDF<=F<>CFACFFFCE<:5CFGFAGG<BFFDF8EGG>**=1CGE99C:FCGCB9CCC9E@E5=C1<CEG=8CFCCCFGFFC7:C<FGGDG)9
@M03364:276:000000000-BLYN8:1:1101:27729:10470 1:N:0:1
ACTCCTACGGGAGGCAGCAGTAGGGAATCTTCGGCAATGGACGAAAGTCTGACCGAGCAACGCCGCGTGAGTGAAGAAGGTTTTCGGATCGTAAAACTCTGTTGGTAGAGAAGAACGTTGGTGAGAGTGGAAAGCTCATCAAGTGACGGTAACTACCCAGAAAGGGACGGCTAACTACGTGCCAGCAGCCGCGGTAATACGTAGGTCCCGAGCGTTGTCCGGATCTATTGGGCTTAAAGCGAGC
+
GGGGGGGGGGEEGGGGGGGFG9FEGFFFGGFGGDGGGGFGGGGEGGGGGFAFCFCCEEGGFGGGGGGFFEGEGGGG9FGCEFGF,@CFGGGGGGCF9FGGGGGG8BEFFGFEGGGGGGGDDGGFGFGDFCFFGGGCGFFFFAEFDGFGEEGEFFGGCF9FGGCFGC@EGGGGDFGGC7FCG7;C8CDGFGGGGGGGGGFFF+9B8+9:FEEEGD:EEGGGGG55*<:FGGGGG4*<C:>FCD))
@M03364:276:000000000-BLYN8:1:1101:6016:10491 1:N:0:1
ACTCCTACGGGAGGCAGCAGTAGGGAATCTTCGGCAATGGACGAAAGTCTGACCGAGCAACGCCGCGTGAGTGAAGAAGGTTTTCGGATCGTAAAACTCTGTTGGTAGAGAAGAACGTTGGTGAGAGTGGAAAGCTCATCAAGTGACGGTAACTACCCAGAAAGGGACGGCTAACTACGTGCCAGCAGCCGCGGTAATACGTAGGTCCCGAGCGTTGTCCGGATTTATTGGGCGTAAAGCGAGC
+
GGGGGGGGGGGGGGGGGGGGGGGGGGGGGGGGGGGGGGGGGGGGDGGGGGGGGGGGGGGGGGGGGGGGGGGGGGGGGGGGFGGGGGGGGGGGGGGGGGGGGGGGGGGGGGGGGGGGGGGGGGGGGFGGGGGDFGFGGGGGGGGGGGGGGGGGGGGGGFGGGGGGGGGGDGGGGGGGGGGGGGGGGGGGGGGGGGGGGGGGGGDFE?FCGGGGGGGGGGGFGGD=EEGGGCGGGGGGDFDGGGG3
@M03364:276:000000000-BLYN8:1:1101:18275:10495 1:N:0:1
ACTCCTACGGGAGGCAGCAGTAGGGAATCTTCCACAATGGACGAAAGTCTGATGGAGCAACGCCGCGTGAGTGAAGAAGGTTTTCGGATCGTAAAACTCTGTTGTTGGAGAAGAACGTATTTGATAGTAACTGATCAGGTAGTGACGGTATCCAACCAGAAAGCCACGGCTAACTACGTGCCAGCAGCCGCGGTAATACGTAGGTGGCAAGCGTTGTCCGGATTTATTGGGCGTAAAGCGAGCG
+
GGGGGGGGGGGGGGGGGGGGGGGGGGGGGGGGGGGGGGGGGGGGGGGGGGGGGGGGGGGGGGGGGGGFFGGGGGGGGGGGGGGGGGGGGGGGGGGGGGGGGGGGGGGGGGGGGGGGGGGGGGGGGGGGGGGGGGGGGGGGGGGGGGGGGGGGGGGGGGGGGGGGGGGGGGGGGGGGGDGGGGGGGGGGGGGGGGGGGGGGGGGGGGGGGGGGGGGGGGGGGGG=FGG?GFGGGGGGGGGGGGGD
@M03364:276:000000000-BLYN8:1:1101:3716:10506 1:N:0:1
ACTCCTACGGGAGGCAGCAGTTAGGAATCTTCCGCAATGGGCGCAAGCCTGACGGAGCGACGCCGCTTGGAGGAAGAAGCCCTTCGGGGTGTAAACTCCTGAACCCGGGACGAAACCCCCGACGAGGGGACTGACGGTACCGGGGTAATAGCGCCGGCCAACTCCGTGCCAGCAGCCGCGGTAATACGGAGGGCGCGAGCGTTACCCGGATTCACTGGGCGTAAAGGGCGTGTAGGCGGCCTGG
+
GGGGGGGGGGGGGGGGGGGGGGGGGGGGGGGGGGGGGGGGGGGGGGGGGGGGGGGGGGGGGGGGGGDGGGGGGGGGGGGGGGGGGGGGGGGGGGGGGGGGDFFGGCEGGGGGGGGGGGGGGGGECG7FGGGGGCEGGECEGGDGGGEGGFGFCGGCFEGCCEFGGG*;EGGGGGGGGGGEEGGGGGGG5C?EEC8EGGGGD>E8EFGCCEG5CCCFCECFGCG5EFCGGE8EC5CFGGGGGGGG
@M03364:276:000000000-BLYN8:1:1101:10744:10518 1:N:0:1
ACTCCTACGGGAGGCAGCAGTAGGGAATCTTCGGCAATGGACGAAAGTCTGACCGAGCAACGCCGCGTGAGTGAAGAAGGTTTTCGGATCGTAAAACTCTGTTGGTAGAGAAGAACGTTGGTGAGAGTGGAAAGCTCATCAAGTGACGGTAACTACCCAGAAAGGGACGGCTAACTACGTGCCAGCAGCCGCGGTAATACGTAGGTCCCGAGCGTTGTCCGGATTTATTGGGCGTAAAGCGAGG
+
GGGGGGGGGGGGGGGGGGGGGGGGGGGGGGGGGGGGGGGGGGGGGGGGGGGGGGGGGGGGGGGGGGGGGGGGGGGGGGGGGGGGGGGGGGGGGGGGGGGGGGGGGGGGGGGGGGGGGGGGGGGGGGGGGGGGGGGGGGGGGGGGGGGGGGGGGGGGDFGGGGGGGGGGGGGGGGGGGGGGGDFGGGGGGGGGGGGGDFCGGGGGGGBFGGGGGGEGEGFGGGEEGGGGGGGE97EGGGGGGGG)
@M03364:276:000000000-BLYN8:1:1101:22744:10534 1:N:0:1
ACTCCTACGGGAGGCAGCAGTAGGGAATCTTCCGCAATGGGCGAAAGCCTGACGGAGCAACGCCGCGTGAGTGATGAAGGGTTTCGGCTCGTAAAACTCTGTTATTAGGGAAGAACAAATGTGTAAGTAACTGTGCACATCTTGACGGTACCTAATCAGAAAGCCACGGCTAACTACGTGCCAGCAGCCGCGGTAATACGTAGGTGGCAAGCGTTATCCGGAATTATTGGGCGTAAAGCGCGCG
+
GGGGGGGGGGGGGGGGGGGGGGGGGGGGGGGGGGGGGGGGGGGGGGGGGGGGGGGGGGGGGGGGGGGFGGGGGGGGFGGGGGGFGGGDGGGGGGGGFFGGGGGGCFGGGGGGGGGGGGGGGGFGFGGGGGGGGGGGGGGFFFGGGGGDGGGGGGGFFGGGFFECFFGEGGGGGGGGGGGGGGGGGFFGGGGGGEEGGGGGGGGGGGGGGGGGGGGG5<CC=EGFGGGFGG5FGGGC<FGGGGGD
@M03364:276:000000000-BLYN8:1:1101:12162:10568 1:N:0:1
ACTCCTACGGGAGGCAGCAGTGGGGAATATTGCACAATGGGCGCAAGCCTGATGCAGCCATGCCGCGTGTATGAAGAAGGCCTTCGGGTTGTAAAGTACTTTCAGCGGGGAGGAAGGGAGTAAGGTTAATAACCTTATTCATTGACGTTACCCGCAGAAGAAGCACCGGCTAACTCCGTGCCAGCAGCCGCGGTAATACGGAGGGTGCAAGCGTTAATCGGAATTACTGGGCGTAAAGCGCGCG
+
GGGGGGGGGGGGGGGGGGGGGGGGGGGGGGGGGGGGGGGGGGGGGGGGGGGGGGGGGGGGGGGGGGGGGGGGGGGGGGGGGGGGGGGGGGGGGGGGGGGGGGGGGFFGGGGGFFFGGGDGGDGGGGGGGGGGGGGGGGGGGGGGGGGGGGGGGGGGGGGGGGGGGGGGGGGGGGGGGGGGCFGGGGGGFGGDGEGGGGFGGDGGGGGGGGGGGGGGGGGGGGGGGGGGGGGGGGGDCGFGGGG7
@M03364:276:000000000-BLYN8:1:1101:26976:10571 1:N:0:1
ACTCCTACGGGAAGCAGCAGTAGGGAATCTTCCACAATGGACGAAAGTCTGATGGAGCAACGCCGCGTGAGTGAAGAAGGTTTTCGGATCGTAAAACTCTGTTGTTGGAGAAGAACGTATTTGATAGTAACTGATCAGGTAGTGACGGTATCCAACCAGAAAGCCACGGCTAACTACGTGCCAGCAGCCGCGGTAATACGTAGGTGGCAAGCGTTGTCCGGATTTATTGGGCGTAAAGCGAGGG
+
FG8CEFFFGGGGGGFFFGFGGGGGGGGGGGGGFGGGGGGGGCFGGGGGGGGFGGGGGGGGGGGGGGGGGEGGGGGGGGGGGCFC,FEFD>FFDDFFCGGGGGGGEGF?,=AF@?EFEGGGGGGGGGGGGC9EFGGGFFFFBFGDFGCGGGGFDD>FGGFFGG8<@CFCCGGGGFGDEG>FFFGGCCD7DE>ECE5@FECGE?FG;:FGGGG=EEGGEFFG5C8*AFFF@G5FDGEEFGGGG3))
@M03364:276:000000000-BLYN8:1:1101:12969:10598 1:N:0:1
ACTCCTACGGGAGGCAGCAGTGGGGAATATTGCACAATGGGCGCAAGCCTGATGCAGCGACGCCGCGTGGGGGATGAAGGCCTTCGGGTTGTAAACTCCTTTCAACCATGACGAAGCATTATGTGACGGTAGTGGTAGAAGAAGCACCGGCTAACTACGTGCCAGCAGCCGCGGTAATACGTAGGGTGCGAGCGTTGTCCGGAATTACTGGGCGTAAAGAGCTCGTAGGTGGTTTGTCGCGTCG
+
GGGGGGGGGGGGGGGGGGGGGGGGGGGGGGGGGGGGGGGGGGGGGGGGGGGGGGGGGGGGGGGGGGGGGGGGGGGGGGGGGGGGGGGGFGGGGGGGGGGGGGGGGGGGGGGGGGGGGGGGGGGGGFGGGGGGGGGGGGGGGGGGGGGGGGGGGGGGGGGGGGGGGGGGGGGGGGGGGGGGGGFGGGGGGGGGGGGDCEGGGGEGGGGGGGGGGGGGGGGGGGGGGEGGGFFC5FFGGGGGGDG:
@M03364:276:000000000-BLYN8:1:1101:14726:10605 1:N:0:1
ACTCCTACGGGAGGCAGCAGTGGGGAATATTGCACAATGGGCGCAAGCCTGATGCAGCCATGCCGCGTGTGTGAAGAAGGCCTTCGGGTTGTAAAGCACTTTCAGCGAGGAGGAAGGTGGTGAGCTTAATACGTTCATCAATTGACGTTACTCGCAGAAGAAGCACCGGCTAACTCCGTGCCAGCAGCCGCGGTAATACGGAGGGTGCAAGCGTTAATCGGAATTACTGGGCGTAAAGCGCACG
+
GGGDGGGGGGGGGGGGGGGGGGGGGEGGGGGGGGGGGGGGGGGGGGGGGGGGGGGGGGGGGGGGGGGGGGGGGGGGGGGGGGGGGGGGGGGGGGGGGGGGGGGGGGGGGGGGGGGGGGGGCFAFGGCGGGGGFGGGFGFGGGGGGGGGGGGFGGFGGGFGDFFGGGGGEGGGGGGFGGGGGGGGGGGGEGGGGGGGGGGGE*BEGEEDGGGGGGGGF::CCEEFGF?FGGGGGGGGFGGGGGGC
@M03364:276:000000000-BLYN8:1:1101:16616:10650 1:N:0:1
ACTCCTACGGGAGGCAGCAGTGGGGAATATTGCACAATGGGCGCAAGCCTGATGCAGCCATGCCGCGTGTGTGAAGAAGGCCTTCGGGTTGTAAAGCACTTTCAGCGAGGAGGAAGGTGGTGAACTTAATACGTTCATCAATTGACGTTACTCGCAGAAGAAGCACCGGCTAACTCCGTGCCAGCAGCCGCGGTAATACGGAGGGGGCAAGCGTTAATCGGAATTACTGGGCGTAAAGCGCACG
+
FGGGGGGGGGGGGGGGGGGGGGGGGGGGGGGGGGGGGGCGFGGGGGCFFGGGGGGGGGFGAFGGEGGGGCGGGGGGGGGGE<FGGFGFCFEGGGGGGGGGGGGGGAF+@FGGGGDFEEFGGGCBA<B?ADFFGFFD@EFDFDGGGGDFC<:CDFEFD7FFDFGF,<FGGGGGGGGCFGGGGGGGGGGGGGGGGGGGFGEFEE5@E*:EEFG8CCEG50ACEE8CFGFGEEGGGGGCFDFDC7D7
@M03364:276:000000000-BLYN8:1:1101:22909:10665 1:N:0:1
ACTCCTACGGGAGGCAGCAGTAGGGAATCTTCGGCAATGGACGAAAGTCTGACCGAGCAACGCCGCGTGAGTGAAGAAGGTTTTCGGATCGTAAAACTCTGTTGGTAGAGAAGAACGTTGGTGAGAGTGGAAAGCTCATCAAGTGACGGTAACTACCCAGAAAGGGACGGCTAACTACGTGCCAGCAGCCGCGGTAATACGTAGGTCCCGAGCGTTGTCCGGATTTATTGGGCGTAAAGCGAGC
+
GGGGGG@FFCEGGGGGGEGGGFGGGGGGGGGGGCDFGGGGGFGGDGG@FGGGG8EGFGFFGGGGGGDGGCFGGGGGGGGGGCGGGGGGGGGGGGGGGGGGDGEGGGGA9F9FGGGDGBD,BBEGG<FFGDF9DGGGFGGFFGGFGGGDEGGGGGG7CCFF@ECCEEGGGDGDCFE;C>FGGG>EGFFGGGGG88BEC?FGFCCFE?9?C:CED*:=EGGGGEC:E+AFGGFGGD=CD<C>CDD5
@M03364:276:000000000-BLYN8:1:1101:22166:10671 1:N:0:1
ACTCCTACGGGAGGCAGCAGTGGGGAATATTGCACAATGGGCGCAAGCCTGATGCAGCCATGCCGCGTGTGTGAAGAAGGCCTTCGGGTTGTAAAGCACTTTCAGCGAGGAGGAAGGTGGTGAACTTAATACGTTCATCAATTGACGTTACTCGCAGAAGAAGCACCGGCTAACTCCGTGCCAGCAGCCGCGGTAATACGGAGGGTGCAAGCGTTAATCGGAATTACTGGGCGTAAAGCGCACG
+
GGGGGGGGGGGGGGGGGGGGGGGGDGGGGGGGGGGGGGGGGGGGGGGGGGGGGGGGGGGGGGGGGGGGGGGGGGGGGGGGGGGGGGGGGGGGGGGGGGGGGGGGGCFFGGGGGFFGDEGCFGGGFGFGFGGAFFGGGGGFFGFGGGGGGGGGGGGGGGGGGGGGGGFG@CFD7FFGGDEFGGGDGGGGGEEEGEEGGGDFECEEGE5CEEFCEEGDFFFFCEECCCFGFGGGGGGEFGCDGGC7
@M03364:276:000000000-BLYN8:1:1101:18473:10675 1:N:0:1
ACTCCTACGGGAGGCAGCAGTGGGGAATATTGCACAATGGGCGCAAGCCTGATGCAGCCATGCCGCGTGTATGAAGAAGGCCTTCGGGTTGTAAAGTACTTTCAGCGGGGAGGAAGGGAGTAAGGTTAATAACCTTATTCATTGACGTTACCCGCAGAAGAAGCACCGGCTAACTCCGTGCCAGCAGCCGCGGTAATACGGAGGGTGCAAGCGTTAATCGGAATTACTGGGCGTAAAGCGCACG
+
GGGGGGGGGGGGGGGGGGGGFGGGGGGGGGGGGFGGGGGGGGGGGGGFFGGCGGGGGGGGGGGGGGGGGCFGGGGGGGGGGGGFFGGGGGFFGGGGFGGGGGFGGGGGGGGGGEDGDCCGGGGGGFFGGGGGGFFFGGGGGGFFGFGGGGGGFFGGGGGGGGFGGGFGEGGDGGFFEGGGGGGGGGGGGGGGGGGGGGGFE>GGGGGGGGGGGGE=FGGCEGG=EFCGGFGGCCCGGGGGGCD7
@M03364:276:000000000-BLYN8:1:1101:3353:10678 1:N:0:1
ACTCCTACGGGAGGCAGCAGTGGGGAATATTGCACAATGGGCGCAAGCCTGATGCAGCCATGCCGCGTGTATGAAGAAGGCCTTCGGGTTGTAAAGTACTTTCAGCGGGGAGGAAGGGAGTAAGGTTAATAACCTTATTCATTGACGTTACCCGCAGAAGAAGCACCGGCTAACTCCGTGCCAGCAGCCGCGGTAATACGTAGGGTGCAAGCGTTAATCGGAATTACTGGGCGTAAAGCGCACG
+
GGGGGGGGGEGGGGGGGGGGGGGGGGGGGGGGGGGGGGGGGGGGGG@GGGGCGGGFGGGGGGGGGGGGGGGGGGGA9F8CFGGGGGGGGGDGGGFGGGGGGGGGGGGGGGGGGGGGGGFDGGGGGGGFGGGGGGGGGGFGGGGGGGGGGGGGGGGGFGGGGFGGGGGGGGGGGGGGGEFGGGGGGGFGGGGGGGGGGGGGF?EE5FCGGGCFEGGEGGGGGGGGGGGGFGGGDGECC7>DD:C)
@M03364:276:000000000-BLYN8:1:1101:4555:10699 1:N:0:1
ACTCCTACGGGAGGCAGCAGTGGGGAATATTGCACAATGGGCGCAAGCCTGATGCAGCCATGCCGCGTGTGTGAAGAAGGCCTTCGGGTTGTAAAGCACTTTCAGCGAGGAGGAAGGTGGTGAGCTTAATACGTTCATCAATTGACGTTACTCGCAGAAGAAGCACCGGCTAACTCCGTGCCAGCAGCCGCGGTAATACGGAGGGTGCAAGCGTTAATCGGAATTACTGGGCGTAAAGCGCACG
+
GGGGGGGGGGGGGGGGGGGGGGGGGGGGGGGGGGGGGGGGGGGGGGGGGGGGGGGGGGGGGGGGGGGGGGGGGGGGGGGGGGGGGGGGGGGGGGGGGGGGGGGGGGGGGGGGGGGGGFGGGGFGGGGGGGGGGGGGGGGGGGGFGFGFGGGGGGGGGGGGFGGGGGGGGGEEGGGGGGGGGGGGGGGGGGGGGGGGGGGGGGGGGGGGGGGFGGGDFGGGGGGGGGGGG6FGGGGGFGGGGGGC
@M03364:276:000000000-BLYN8:1:1101:13496:10745 1:N:0:1
ACTCCTACGGGAGGCAGCAGTAGGGAATCTTCCGCAATGGACGAAAGTCTGACGGAGCAACGCCGCGTGAGTGAAGAAGGTTTTCGGATCGTAAAGCTCTGTTGTTAGGGAAGAATAGTGATAAGAGTAACTGATTATCATGTGACGGTACCTAACCAGAAAGCCACGGCTAACTACGTGCCAGCAGCCGCGGTAATACGTAGGTGGCAAGCGTTGTCCGGAATTATTGGGCGTAAAGCGCGCG
+
GGGGGGGGGGGGGGGGGGGGGGGGGGGGGGGGGGGGGGGGGGGGGGGGGGGGGGGGGGGGGGGGGGGGGGGGGGGGGGGGGGGGGGGGGGGGGGGGGGGGGGGGFGGGGGGGGGGGGGGGGGGGGGGGGGGGGGGGGGGGGGGGGGGGGGGEFFGGGGGGGGGGGGGGGGGGGGGGGGFGFGGGGGGGGGGGGGGGGGGGGGGGGGGGGGGGGGGGGGGGG5CFGDGGGGGGGGGGGFGGGGGC
@M03364:276:000000000-BLYN8:1:1101:19867:10760 1:N:0:1
ACTCCTACGGGAGGCAGCAGTGGGGAATATTGCACAATGGGCGCAAGCCTGATGCAGCCATGCCGCGTGTGTGAAGAAGGCCTTCGGGTTGTAAAGCACTTTCAGCGAGGAGGAAGGTGGTGAGCTTAATACGTTCATCAATTGACGTTACTCGCAGAAGAAGCACCGGCTAACTCCGTGCCAGCAGCCGCGGTAATACGGAGGGTGCAAGCGTTAATCGGAATTACTGGGCGTAAAGCGCACG
+
GGGGGGGGGGGGGGGGGGGGGGGGGGGGGGGGGGGGGGGGGGGGGGGGGGGGGGGGGGGGGGGGGGGGGGGGGGGGGGGGGGGGGGGGGDGGGGGGGGGGGGGGGGGDGGGGGGGGGEGFGGGGGGGGGGGGGGGGGGG9DFFCFFEFGGGGFGCEGGGGGGGGGGGGGGGGFGFGGGGFGCEFDGGGGGGGGGGGGGGGGCCEGGGDGGGGGGGGGGGGGDEGGGCFFGGFGGGGGGGGDDD7
@M03364:276:000000000-BLYN8:1:1101:16356:10772 1:N:0:1
ACTCCTACGGGAGGCAGCAGTAGGGAATCTTCCACAATGGGCGCAAGCCTGATGGAGCAACGCCGCGTGTGTGATGAAGGGTTTCGGCTCGTAAAACACTGTTATAAGAGAAGAACGGCACTGAGAGTAACTGTTCAGTGTGTGACGGTATCTTACCAGAAAGGAACGGCTAAATACGTGCCAGCAGCCGCGGTAATACGTATGTTCCAAGCGTTATCCGGATTTATTGGGCGTAAAGCGAGCG
+
GGGGGGGGGGGGGGGGGGGGGGGGGGGFGGGGGGGGGGGGGGGGGGGGGGGGGGGGGGGGGGGGGGGGGGGGGGGGGGGGGGGGGGGGGGGGGGDGEGGFGEFGGFGGGGGGGEGGEGGGGGGGGGGGGGGFGGGGGGGGGGFGGGGGGGGGGGGGGGGGGGGF:FFGGGGGGGGGGFAEFGGGGGFCFEEGC=C*?EGFGFGGGGFGFGGGGGGGCEFEEGE5A?FGGGGGGGCEGGFCDDG7
@M03364:276:000000000-BLYN8:1:1101:18113:10794 1:N:0:1
ACTCCTACGGGAGGCAGCAGTGGGGAATATTGCACAATGGGCGCAAGCCTGATGCAGCCATGCCGCGTGTATGAAGAAGGCCTTCGGGTTGTAAAGTACTTTCAGCGGGGAGGAAGGGAGTAAGGTTAATAACCTTACTCATTGACGTTACCCGCAGAAGAAGCACCGGCTAACTCCGTGCCAGCAGCCGCGGTAATACGGAGGGTGCAAGCGTTAATCGGAATTACTGGGCGTAAAGCGCACG
+
GGGGGGGGGGGGGGGGGGGGGGGGGGGGGGGGGGGGGGGGGGGGEGGGGGGGGGGGGGGGGGGGGGGGGGGGGGGGGGGGGGGGGGGGGGGGGGGGGGGGGGGGGGGGGGGGGGGGGEGGGGGGFBFGGGGGGCDFG<FGGG9@<FGGGGGGDGGGECFCFCFGG:DE<CFGGGG9FCGDGGGGFCFGGGD>EEGGGGGFGGGDGGGGGGG5=;CE=+AEGGEGGGGGGGGGG)/C<>CD3DC7
@M03364:276:000000000-BLYN8:1:1101:20346:10804 1:N:0:1
ACTCCTACGGGAGGCAGCAGTAGGGAATCTTCCGCAATGGACGAAAGTCTGACGGAGCAACGCCGCGTGAGTGAAGAAGGTTTTCGGATCGTAAAGCTCTGTTGTTAGGGAAGAATAGTGATAAGAGTAACTGATTATCATGTGACGGTACCTAACCAGAAAGCCACGGCTAACTACGTGCCAGCAGCCGCGGTAATACGTAGGTGGCAAGCGTTGTCCGGAATTATTGGGCGTAAAGCGCGCG
+
GGGGGGGGGGGGGGGGGGGGGGGGEGGGFGGFFGGGGGGG9FGGGGGGGGGGGGGGFGGGGGGGGGGGGGGGGCFGFFEFFDGGGGEGEGEGGGGGGGGGGGGGGGFGGGEFFGGGDE@FFGGDFFGFGFGGGEFGGGGGC?CDBFEGFFCGGDFGGGGGGCGGFGGGGGGGGGGGGGGDFCFFGGGGGEGGEGCCGDFFGG>*BCFGGGGGGGGCC?EEGGEGGEFGGGG5C7>EGGGGGCD)
@M03364:276:000000000-BLYN8:1:1101:3991:10809 1:N:0:1
ACTCCTACGGGAGGCAGCAGTAGGGAATCTTCCGCAATGGGCGAAAGCCTGACGGAGCAACGCCGCGTGAGTGATGAAGGGTTTCGGCTCGTAAAACTCTGTTATTAGGGAAGAACAAATGTGTAAGTAACTGTGCACATCTTGACGGTACCTAATCAGAAAGCCACGGCTAACTACGTGCCAGCAGCCGCGGTAATACGTAGGTGGCAAGCGTTATCCGGAATTATTGGGCGTAAATCGCGCG
+
GGGGGFGGGGGGG7FEGGGGGGGGGGFGFGFAFGGGGGGFGGGGGGGGGGGGGGGGDGGFFFGGGGGGGGGGGGGGGGGGGFFGGGGGGGGDGGGG9FGGGGGGFGGGGGDFDGGG@FFFGGGFFFGEFD9,EF3CCD<3FFG9FGEGEFCCCGFGGFFGGGFF@BCC:FEFDG@CFEGGGGGG8FGGFEDEEGDCFFGG9<BE9EF*35AEC>C=CGCECCE=+<??CCFCGGECC*097DC>
@M03364:276:000000000-BLYN8:1:1101:5343:10810 1:N:0:1
ACTCCTACGGGAGGCAGCAGTAGGGAATCTTCGGCAATGGGGGCAACCCTGACCGAGCAACGCCGCGTGAGTGAAGAAGGTTTTCGGATCGTAAAACTCTGTTGTTAGAGAAGAACGTTAAGTAGAGTGGAAAATTACTTAAGTGACGGTATCTAACCAGAAAGGGACGGCTAACTACGTGCCAGCAGCCGCGGTAATACGTAGGTCCCAAGCGTTGTCCGGATTTATTGGGCGTAAAGCGAGC
+
GGGGGGFGGGGFGGGGGGGGGFGGGGGGFFGGGGGGGGGGGGGGGGGGDGFGGGD>FEFGGGGGGGGGGGGGGFFGGGGGFEEFGGG@CFGGDGFGEGGFCGGD<=FF?FGGGGGGGFF8<FCDF<FFFFCG,<>ADFGGGEG9CGFG:FFGGGGFFFAFCGDCGGGGEEGGG@FGFEEFGGFGGGGGGGGGDG>CEEGFGGGGGEFGGGDC5>?C*:CE=E5C*<FGGG6CGDG5CFFFG<>7
@M03364:276:000000000-BLYN8:1:1101:3165:10816 1:N:0:1
ACTCCTACGGGAGGCAGCAGTAGGGAATCTTCGGCAATGGACGAAAGTCTGACCGAGCAACGCCGCGTGAGTGAAGAAGGTTTTCGGATCGTAGAACTCTGTTGTTAGAGAAGAACAAGGGTGAGAGTAACTGTTCACCCCTTGACGGTATCTAACCAGAAAGCCACGGCTAACTACGTGCCAGCAGCCGCGGTAATACGTAGGTGGCAAGCGTTGTCCGGATTTATTGGGCGTAAAGCGAGCG
+
GGGGCGGGGGGGGGGGGGGGGGGGGGGGGGGGGGGGGGGGGGGGGGGGGGGGGGGGGGGGGGGGGGGGGGGGGGGGGGGGGGGGGGGGGGGGGFGGGGGGFGGGGGGGGGGGGGGGGGGGGEGFGFGGGGGGGGGGGGGGGGGGGGDEGGGGGGGFGGFGGGGGGGGGFGGGGGGGGGGGGGGFGGGG=CEG>EGGGGGGCFGEGGFGGGGGGGGGGGGGGGGGGGGGGGGFDDCEFFGDDDD7
@M03364:276:000000000-BLYN8:1:1101:17016:10817 1:N:0:1
ACTCCTACGGGAGGCAGCAGTGGGGAATATTGCACAATGGGCGCAAGCCTGATGCAGCCATGCCGCGTGTGTGAAGAAGGCCTTCGGGTTGTAAAGCACTTTCAGCGAGGAGGAAGGTGGTGAGCTTAATACGCTCATCAATTGACGTTACTCGCAGAAGAAGCACCGGCTAACTCCGTGCCAGCAGCCGCGGTAATACGGAGGGTGCAAGCGTTAATCGGAATTACTGGGCGTAAAGCGCACG
+
GGGGGGGGGGGGGGGGGGGGGGGGGGGGGGGGGGGGGGGGGGGGGGGGGGGGGGGGGGGGGGGGGGGGGGGGGGGGGGGGGGGGGGGGGGGGGGGGGGGGGGGGGGGGGGGGGGGGGGGGGGGGGGGGGGGGGGGGGGGGGGGGGGGGGGGGGGGGGGGGGGGGGGGGGGGGGGGGGGGGGGGGGGGGGGGGGGGGGGGGGGGGEEGGGGGGEGGGGGGGGGGGGGGGGGGGGGGGGGGGGGG3
@M03364:276:000000000-BLYN8:1:1101:25913:10822 1:N:0:1
ACTCCTACGGGAGGCAGCAGTGGGGAATATTGCACAATGGGCGCAAGCCTGATGCAGACATGCCGCGTGTGTGAAGAAGGCCTTCGGGTTGTAAAGCACTTTCAGCGAGGAGGAAGGTGGTGAACTTAATACGTTCATCAATTGACGTTACTCGCAGAAGAAGCACCGGCTAACTCCGTGCCAGCAGCCGCGGTAATACGGAGGGTGCAAGCGTTAATCGGAATTACTGCGCGTAAAGCGCATG
+
FDDGGGG9FGGGGD-B,@D8CFF@F7@FGDAF,C<CF<<CED:FEGGGGG8,,99E<,:CD<,CCFF=7F,CFF<,,,:<<EF89C:@CC:FGGGGC<=5E?,EA9:=F7:?78?=CFDFBFGGFGFGGGGG7BAF@@AFF3E<>FCF7<FAD7++>>FF7DFFFGGCFG56?F9DGE<**>D,8,B7,:EGDEEBGC;BCEGDCC*38<+*1;CEC9+1*AEGFFFEG+AECGEECD*93<3/
@M03364:276:000000000-BLYN8:1:1101:23341:10823 1:N:0:1
ACTCCTACGGGAGGCAGCAGTAGGGAATCTTCGGCAATGGGGGCAACCCTGACCGAGCAACGCCGCGTGAGTGAAGAAGGTTTTCGGATCGTAAAGCTCTGTTGTAAGAGAAGAACGTTGAGTAGAGTGGAAAGTTACTCAAGTGACGGTATCTTACCAGAAAGGGACGGCTAACTACGTGCCAGCAGCCGCGGTAATACGTAGGTCCCAAGCGTTGTCCGGATTTATTGGGCGTAAAGCGAGC
+
FGGGGGGGGGGGGGGGGGGGGGGGGGGGGGGGGGGGDGGGGGGGGGGGGGGGGGGGGGGGGGGGGGGGGCEFFFGGGGGGGGGGGGGGGGGFGGGGGFGG<EFGGFGGFGGGGGGGGBFCFGFGFFGGGGGFFGGGGGGGGGGGGEGGGFGGGGGGGFGG>F7FFEF:FC7CFF@FGGFFFGGGGFGGGGEGGGGECGC985<EGG??FG?88;?GCECC58EE5<FFGCFGGGGEGGC>CD<)
@M03364:276:000000000-BLYN8:1:1101:17620:10827 1:N:0:1
ACTCCTACGGGAGGCAGCAGTAGGGAATCTTCCGCAATGGGCGAAAGCCTGACGGAGCAACGCCGCGTGAGTGATGAAGGGTTTCGGCTCGTAAAACTCTGTTATTAGGGAAGAACAAATGTGTAAGTAACTGTGCACGTCTTGACGGTACCTAATCAGAAAGCCACGGCTAACTACGTGCCAGCAGCCGCGGTAATACGTAGGTGGCAAGCGTTATCCGGAATTATTGGGCGTAAAGCGCGCG
+
GGGGGGGGGGGGGGGGGGGGGGGGGGGGGGGGGGGGGGGGGGGGGGGGGGGGGGGGGGGGGGGGGGGGGGGGGGGGGGGGGGGGGGGGGGGGGGGGGGGGGGGGGGGGGGGGGGGGGGGGGGGGGGGGGGGGGGGGGGGGFGGGGGGGDGGGGGGGGGGGGGGGGGGEDGGGGGGGGGGGGGGGGGGGFGGGGGGGGGGGGGGGGGGGGGGGGGGCCFGGD5CGGGGGGGGGGGGDGFDGGDDD
@M03364:276:000000000-BLYN8:1:1101:13980:10830 1:N:0:1
ACTCCTACGGGAGGCAGCAGTGGGGAATATTGCACAATGGGCGCAAGCCTGATGCAGCCATGCCGCGTGTATGAAGAAGGCCTTCGGGTTGTAAAGTACTTTCAGCGGGGAGGAAGGGAGTAAGGTTAATAACCTTATTCATTGACGTTACCCGCAGAAGAAGCACCGGCTAACTCCGTGCCAGCAGCCGCGGTAATACGGAGGGTGCAAGCGTTAATCGGAATTACTGGGCGTAAAGCGAACG
+
GGGGGGGGGCGGGGGGGGGGGGGGGGGGGGGFGGGGGGGGGGGGGGGGGGGGGGFGFGGG<EGGGGGGG:<FGGGGGGGGGFGGGGGEGCFGGGGGFCEFFG<<FGCGEGGGGFGFG+B+>D<B8FFFAA@@C=>FGDFGGGGGGFGCFGD<C:CFE7:?D@CFGCGFGGGGFGG9<EFGGGGGGFGGGGCDEEECFGGGD>EGDE5>FGGGGGGCF?7EGGDCGGCG?FG7C5:=FFGG3/19
@M03364:276:000000000-BLYN8:1:1101:6106:10848 1:N:0:1
ACTCCTACGGGAGGCAGCAGTAGGGAATCTTCGGCAATGGACGAAAGTCTGACCGAGCAACGCCGCGTGAGTGAAGAAGGTTTTCGGATCGTAAAACTCTGTTGGTAGAGAAGAACGTTGGTGAGAGTGGAAAGCTCATCAAGTGACGGTAACTACCCAGAAAGGGACGGCTAACTACGTGCCAGCAGCCGCGGTAATACGTAGGTGGCAAGCGTTGTCCGGAATTATTGGGCGTAAAGCGCGC
+
GGGGGGGGGGGGGGGDGGGGGGGGGGGGGGGGGDGGGGGGGGGGGFGGGGGGGGGGGGGGGGGGGGGGGGGGGGGGGGGGGGFGGGGGGGGGGGGGGGGGGGGGGGGGFGGGGGGFCGGGGGGGGGGGGGGGGGGGGGGGGGGGGGGGGGGGGGGGGFGGGGGGGGGGGGGGGGGGGGGGFGGGGGGGGGGGEGGGGGGGGGFFGGGGGGGGGGGEGGGGDGGGGCFGEFFGDDCEGGFCCGD5
@M03364:276:000000000-BLYN8:1:1101:13188:10859 1:N:0:1
ACTCCTACGGGAGGCAGCAGTAGGGAATCTTCGGCAATGGACGAAAGTCTGACCGAGCAACGCCGCGTGAGTGAAGAAGGTTTTCGGATCGTAAAACTCTGTTGGTAGAGAAGAACGTTGGTGAGAGTGGAAAGCTCATCAAGTGACGGTAACTACCCAGAAAGGGACGGCTAACTACGTGCCAGCAGCCGCGGTAATACGTAGGTCCCGAGCGTTGTCCGGATTTATTGGGCGTAAAGAGAGC
+
GGGGGCFGGGGGGDGGDGGGGGGGGGGGFFFDGGGGGGGGGGGGFDFFFGGGGGGGGGGGGGGGGGG@@FG9EFGGGGGG@FFGGGGGGEGGFGGGGGGGGGGGGGGGFEFGGGGFEFGG?CFEFAF<BDFGGGGFGGGFG=BDFGGD7FGGGGGGCGGGGGGGGGGFFEE:FGGG?FGFGGGC8FGGGBEG8EEGGGGGGFGGGG?C8EGCEGEGCCF<=ECE*+<CCCD57DCEGDC*9CG<
@M03364:276:000000000-BLYN8:1:1101:14263:10865 1:N:0:1
ACTCCTACGGGAGGCAGCAGTAGGGAATCTTCCACAATGGGCGCAAGCCTGATGGAGCAACGCCGCGTGTGTGATGAAGGGTTTCGGCTCGTAAAACACTGTTATAAGAGAAGAACGGCACTGAGAGTAACTGTTCAGTGTGTGACGGTATCTTACCAGAAAGGAACGGCTAAATACGTGCCAGCAGCCGCGGTAATACGTATGTTCCAAGCGTTATCCGGATTTATTGGGCGTAAAGCGAGCG
+
GGGGGGGGGGGGGGDGGGGGGGFGGGGGGGGGGGGGGGGGGGGGGGGGGGGGGGGGGGGGGGGGFDGGGEGGGGGGGGGGGGFGGGGGGGGGGGGGFGGGGGGGGFGGGFGGGGGGGGGGGGGFGGGGGGGGGGGGGFGGGGFCGGGGDGFGGGGGGGFGG7DCFFG@7FBE:AFCGGGGGGGGGGGFFGGGGGE@CCFGGFGGDFGGGGGGGGGGFGGCGCECFGGGGGGGGGGGGFDGGGD7
@M03364:276:000000000-BLYN8:1:1101:12830:10871 1:N:0:1
ACTCCTACGGGAGGCAGCAGTAGGGAATCTTCGGCAATGGACGAAAGTCTGACCGAGCAACGCCGCGTGAGTGAAGAAGGTTTTCGGATCGTAAAACTCTGTTGGTAGAGAAGAACGTTGGTGAGAGTGGAAAGCTCATCAAGTGACGGTAACTACCCAGAAAGGGACGGCTAACTACGTGCCAGCAGCCGCGGTAATACGTAGGTCCCGAGCGTTGTCCGGATTTATTGGGCGTAAAGCGAGC
+
GGGGGGGGGGGGGGGGGGGGGGGGGGGGGGGGGGGGGGGGGGGGGGGGGGGGGGGGGGGGGGGGGGGGGGGGGGGGGGGGGFGGGGGGGGGGGGGGGGGGGGGGGGGGGGGGGGGGGGGGGGGGGFFGGGGGGGGGGGGGGGEGGGGGGGGGGGGGGGGGGGGGGGGGGGGGGGGGGGGGGGGGGGGGGGGGGGGGEGGGGGGGGGGGGGGGGGCEEGGDEEGEEGGGGGGGGGGDDGGGGGG5
@M03364:276:000000000-BLYN8:1:1101:6520:10912 1:N:0:1
ACTCCTACGGGAGGCAGCAGTAGGGAATCTTCGGCAATGGACGAAAGTCTGACCGAGCAACGCCGCGTGAGTGAAGAAGGTTTTCGGATCGTAAAACTCTGTTGTTAGAGAAGAACAAGGACGTTAGTAACTGAACGTCCCCTGACGGTATCTAACCAGAAAGCCACGGCTAACTACGTGCCAGCAGCCGCGGTAATACGTAGGTGGCAAGCGTTGTCCGGATTTATTGGGCGTAAAGCGAGCG
+
GGGGGGGGGGGGGGGGGGGGGGGGGGGGGGGGGGGGGGGGGGGGGGGGGGGGGGGGGGGGGGGGGGGGGGGGGGGGGGGGGFFGGGGG7FFGGGGGGGGGGGGGGGGGGGGGGGGGGGFEFGGEGGGGGGGCGGGFFFFFFGGGGGGGGGGGGGG,FGGGGCGGGGGFGGEGGGGGGGGFGFFFGGGGGGGGGGGGGGGGGGGGFFCFCCFCEGGGEFGG58?=FFDF?FGGGGGDGF7<775<
@M03364:276:000000000-BLYN8:1:1101:9361:10918 1:N:0:1
ACTCCTACGGGAGGCAGCAGTGGGGAATATTGGACAATGGGCGCAAGCCTGATCCAGCCATGCCGCGTGAGTGATGAAGGCCCTAGGGTTGTAAAGCTCTTTCACCGGTGAAGATAATGACGGTAACCGGAGAAGAAGCCCCGGCTAACTTCGTGCCAGCAGCCGCGGTAATACGAAGGGGGCTAGCGTTGTTCGGATTTACTGGGCGTAAAGCGCACGTAGGCGGACTTTTAAGTCAGGGGTG
+
GGGGGGGGGGGGGGGGGGGGGGGGGGGGGGGGGGGGGGGGGGGGGGGGGGGGGGGGGGGGGGGGGGGGGGGGGGGGGGGGGGGGGGGGGGGGGGGGGGGGGGGGGGGGGGGGGGGGGGGGGGGGGGGGGGGGGGGGGGGGGGGGGGGGGGGGGGGGGGGGGGGGEGGGGGGGGGGGGGGDGGGGGGGGGGGGGDGGGGGGGGGGGGGGGGGGGGGGGGGGGGGGGGGGGGGGGGGGGGGGGGGG
@M03364:276:000000000-BLYN8:1:1101:22621:10927 1:N:0:1
ACTCCTACGGGAGGCAGCAGTAGGGAATCTTCCGCAATGGGCGAAAGCCTGACGGAGCAACGCCGCGTGAGTGATGAAGGGTTTCGGCTCGTAAAACTCTGTTATTAGGGAAGAACAAATGTGTAAGTAACTGTGCACGTCTTGACGGTACCTAATCAGAAAGCCACGGCTAACTACGTGCCAGCAGCCGCGGTAATACGTAGGTGGCAAGCGTTATCCGGAATTATTGGGCGTAAAGCGCGCG
+
GGGGGGGGGGGGGGGGGGGGGGGGGGGGGGGGGGGGGGGGGGGGGGGGGGGGGGGGGGGGGGGGGGGGGGGGGGGGGGGGGGGGGGGGGGGGGGGGGGGGGGGGGGGGGGGGGGGGGGGGGCFGGGGGGGGGGGGGGGGGGGGGGGGGGGGGGGGGGGGGGGGGGGGGDGGGGGGGGGGGGGGGGGGGGGGGGEGGFGGGGGGGGGGGGGGGGEGDGGGGGGGGFFGGGGGGGGGGGGGGGGGD
@M03364:276:000000000-BLYN8:1:1101:23786:10929 1:N:0:1
ACTCCTACGGGAGGCAGCAGTAGGGAATCTTCGGCAATGGACGAAAGTCTGACCGAGCAACGCCGCGTGAGTGAAGAAGGTTTTCGGATCGTAAAACTCTGTTGGTAGAGAAGAACGTTGGTGAGAGTGGAAAGCTCATCAAGTGACGGTAACTACCCAGAAAGGGACGGCTAACTACGTGCCAGCAGCCGCGGTAATACGTAGGTCCCGAGCGTTGTCCGGATTTATTGGGCGTAAAGCGAGC
+
GGGG8FGGGGGGGGGGGGGGGGGGGGGGGGGGGCGGGGGGGGEGGGFCGFFGGGGCFGGGGECEGGGFFGCEGGGGGGGGGFFFFGEGGGGGGGGGGGGGGGGFFFGGGGGGFFEGGFFGGGGGGGGCFGF9D>8=FFFGGGEGGGFGGCFGGGEGGGGGGGGGFC7FCFGGDGGGG7CCF@*;CFGFGF55:CGEEGGGGGGGGFGFFGDEGGCGCGGGGGGGGCCFCF6CDGEGGGG=DDD)
@M03364:276:000000000-BLYN8:1:1101:14991:10941 1:N:0:1
ACTCCTACGGGAGGCAGCAGTGGGGAATATTGCACAATGGGCGCAAGCCTGATGCAGCCATGCCGCGTGTATGAAGAAGGCCTTCGGGTTGTAAAGTACTTTCAGCGGGGAGGAAGGCGATAAGGTTAATAACCTTGTCGATTGACGTTACCCGCAGAAGAAGCACCGGCTAACTCCGTGCCAGCAGCCGCGGTAATACGGAGGGTGCAAGCGTTAATCGGAATTACTGGGCGTAAAGCGCACG
+
GGGGGGGGGGGFGGGGGGGGGGGGGFGGGGGGGGGGGGGGGGGGGGGGGGGGGGGGGGGGGGGGGGGGGGGGGGGGGGGGGGGGGGGGGGGGGGGGGGFGGGGGGGGGGGEGGGGGGGDGGGGGGGGGGGGGGGGGGGGGGGGGGGGGGGGGGGGGGGFGGGGGGGGGGGGGGGGGGGGGGGGGGGGGGGGGGGGGGGGGEEEGEGGEGGGGGGGGGGGGGGGGGFFECFFFGGGGGFGGGGG5
@M03364:276:000000000-BLYN8:1:1101:3268:10957 1:N:0:1
ACTCCTACGGGAGGCAGCAGTAGGGAATCTTCCGCAATGGGCGAAAGCCTGACGGAGCAACGCCGCGTGAGTGATGAAGGGTTTCGTCTCGTAAAACTCTGTTATTAGGGAAGAACAAATGTGTAAGTAACTGTGCACGTCTTGACGGTACCTAATCAGAAAGCCACGGCTAACTACGTGCCAGCAGCCGCGGTAATACGTAGGTGGCAAGCGTTATCCGGAATTATTGGGCGTAAAGCGCGCG
+
GFGG@FGGGGGGDGGGEGGGGFFF>FGGFGGGGGGGCBCFGGGGGG7EAGGGGGFGGGGGGGGGDG+FFFGFCFFGGGGG>FFGGG<FFGGFEFGGDDFGEGGGGAFAEFG<:EFFCEEDGFGFDDFFGGFG9EFGCDDDGGGDCFG7=D@FEFFCFEFGCC,DC7C7<7BFFGGFGEG7:CBEF7>CCC5CEGEDB+BGGFFGGDC8>FCGGGDDFD<CC?*/<@GEF65C57EGG=F<7CDC
@M03364:276:000000000-BLYN8:1:1101:6896:10958 1:N:0:1
ACTCCTACGGGAGGCAGCAGTAGGGAATCTTCCACAATGGACGAAAGTCTGATGGAGCAACGCCGCGTGAGTGAAGAAGGTTTTCGGATCGTAAAACTCTGTTGTTGGAGAAGAACGTATTTGATAGTAACTGATCAGGTAGTGACGGTATCCAACCAGAAAGCCACGGCTAACTACGTGCCAGCAGCCGCGGTAATACGTAGGTGGCAAGCGTTGTCCGGATTTATTGGGCGTAAAGCGAGCG
+
GGGGGGGGGEGGGGGGGGEFGGGGGGFGGGGGGGGGFGFFGGGEGCGGGGGGGGGG8EFFGGGGGGGGGGGEFDGGFGGGFDGFGGGGGGGGGGFDGGGFFGGGGGGGGGFGGGGGG7FGGGGGGGFEFGGEFDGGGGG9FFD@AFGGGGFFG,@CEGF?FGGGGGGGGGDG@FGGGGCCFFFGEGFFGGGGC8CEDEGGGGFD9FFFGGGCGEGGGGGGGGGGG7C;FCGFGGGGGGGGGGG9
@M03364:276:000000000-BLYN8:1:1101:4190:10976 1:N:0:1
ACTCCTACGGGAGGCAGCAGTAGGGAATCTTCGGCAATGGACGAAAGTCTGACCGAGCAACGCCGCGTGAGTGAAGAAGGTTTTCGGATCGTAAAACTCTGTTGGTAGAGAAGAACGTTGGTGAGAGTGGAAAGCTCATCAAGTGACGGTAACTACCCAGAAAGGGACGGCTAACTACGTGCCAGCAGCCGCGGTAATACGTAGGTCCCGAGCGTTGTCCGGATTTATTGGGCGTAAAGCGCAC
+
GGGGGGGGGGGGGGGGGGGGGGGGDEGGGGGGGGGGDGGGGGGGGGGGGGGGGGGGGEGGGGGGGGGGGGGGGGGFFGGGFEGGGGGGGGGGGGGGGGGGGGGGGGGGDGGGGGGGGFGGGGGFGGGEFGGGGGGGGGGGGGGGGGGGGGGGFGGGGGGFGGDGGGDGGD:F@CCGGGGGGGGGGGGGGGGGGGEGGGGGGGGGGGGGGGGGGCCEEEGFEEGEGGGG?A95DD>GDCFFGGG3
@M03364:276:000000000-BLYN8:1:1101:22016:10986 1:N:0:1
ACTCCTACGGGAGGCAGCAGTAGGGAATCTTCGGCAATGGACGAAAGTCTGACCGAGCAACGCCGCGTGAGTGAAGAAGGTTTTCGGATCGTAAAACTCTGTTGTTAGAGAAGAACAAGGACGTTAGTAACTGAACGTCCCCTGACGGTATCTAACCAGAAAGCCACGGCTAACTACGTGCCAGCAGCCGCGGTAATACGTAGGTGGCAAGCGTTGTCCGGATTTATTGGGCGTAAAGCGAGCG
+
GGGGGGGGGGGGGGGGGGGGGGGGGGGGGGGGGGGGGGGGGGGGGGGGGGGGGGGGGGGGGGGGGGGGGGGFGGGGGGGGGGGGGGGGGGGGGGGGGGGGGGFGGGGGGGGGGGGGGGGGGGGGGGGGGGGGGGGGGGGGGGGGGGGGGGGGGGGGGGGGGGGGGGGGGGGGGGGGGGGFGGGGGGGGGGGGGGGGGGGGGGGGGGGGGGGGD:EGGGGGGGGGGGGGGGGGGGGGGGGGGGG<
@M03364:276:000000000-BLYN8:1:1101:24312:10989 1:N:0:1
ACTCCTACGGGAGGCAGCAGTAGGGAATCTTCCACAATGGGCGCAAGCCTGATGGAGCAACGCCGCGTGTGTGATGAAGGGTTTCGGCTCGTAAAACACTGTTATAAGAGAAGAACGGCACTGAGAGTAACTGTTCAGTGTGTGACGGTATCTTACCAGAAAGGAACGGCTAAATACGTGCCAGCAGCCGCGGTAATACGTATGTTCCAAGCGTTATCCGGATTTATTGGGCGTAAAGCGAGCG
+
GGGGGGGGGGGGGGGGGGGGGGGGGGGGGGGGAFGGGGGGGGGGGGGGGGGGGGGGGGGGGGGGGGGGGGGGGGGGGGGGGGGGGGCGGGGGGGGGFFGGGGGGGGGGGGGGGGGGGGGGGGGGGGGGGGGGGGGGGGGGCGGGGGGGGGGGGGGGGGGGGGGFGGGGGGGGGGGGGGGDGGGGGGGGGGDGGGGGGGGGGGGGGGGEGGGFGGGGGGGGGEGDCFGGGG=5CDGGGGGCDGGG
@M03364:276:000000000-BLYN8:1:1101:6765:10993 1:N:0:1
ACTCCTACGGGAGGCAGCAGTGGGGAATATTGCACAATGGGCGCAAGCCTGATGCAGCCATGCCGCGTGTGTGAAGAAGGCCTTCGGGTTGTAAAGCACTTTCAGCGAGGAGGAAGGTGGTGAACTTAATACGTTCATCAATTGACGTTACTCGCAGAAGAAGCACCGGCTAACTCCGTGCCAGCAGCCGCGGTAATACGGAGGGTGCAAGCGTTAATCGGAATTACTGGGCGTAAAGCGCACG
+
GGGGGGGGGGGGGGGGGGGGGGGGGGGGGGGFGGGGGGGFGGGGGGGGGGGGGGGGGGGGGGGGGGGGGGGGGGGGGGGGGGGGGGGGGGGGGGGGGGGGGGGGGGGGGGGEGGGGGGGGGGGGGGGGGGGGGGGDGGGFGGFFCGGGGG@FGGGDCGGGGGGGGGFGGGGGGGGGGGGGGGGGFGGGGDCEGGGGFCGGGCEGGGGGGGFGGEGGDGGGGGEGGGGGGFGFDGGGGGGGGGGC
@M03364:276:000000000-BLYN8:1:1101:2562:11014 1:N:0:1
ACTCCTACGGGAGGCAGCAGTAGGGAATCTTCGGCAATGGGGGCAACCCTGACCGAGCAACGCCGCGTGAGTGAAGAAGGTTTTCGGATCGTAAAACTCTGTTGTTAGAGAAGAACGTTAAGGAGAGTGGAAAATTACTTAAGTGACGGTATCTAACCAGAAAGGGACGGCTAACTACGTGCCAGCAGCCGCGGTAATACGTAGGTCCCAAGCGTTGTCCGGATTTATTGGGCGTAAAGCGAGC
+
GGGGGGGGGGGGGGGGGGGGGGGGGGGGGGGGGEGGGGGGGGGGGGGGGGGGGGGGGGGGGGGGFGGGGGGGGGGGGGGGFGGGGGGGGGGGGGGGGGGGGGGGGGGGGGGGGGFGGBEGFG,CFFFGGGFGGGGGFAFFGAFGGGGGGGGGGGGGGGGGGEFFGGGGG>FGGGGFGGGGGGGEFGGGG>ECEGCGGGFC;:EGGGGGGGCFGGGCCGG+ACC:CFGGGGGGGGGEDGF>DDG3
@M03364:276:000000000-BLYN8:1:1101:17200:11043 1:N:0:1
ACTCCTACGGGAGGCAGCAGTAGGGAATCTTCGGCAATGGACGAAAGTCTGACCGAGCAACGCCGCGTGAGTGAAGAAGGTTTTCGGATCGTAAAACTCTGTTGTTAGAGAAGAACAAGGACGTTAGTAACTGAACGTCCCCTGACGGTATCTAACCAGAAAGCCACGGCTAACTACGTGCCAGCAGCCGCGGTAATACGTAGGTGGCAAGCGTTGTCCGGATTTATTGGGCGTAAAGCGAGCG
+
GGGGGGGGGGGGGGGGGGGGGFGGGGGGGGGGGEGGGGGGGGGEGGGFGGGGGGGGGGCFFGGGGGGGGGGGGGGGGGGGGFGGGFGFGGGGGGGFCFGGGGGGGGAFFGGGGGGGGGGGGGGGGE@DGGGFFGGGGGGGGGGGGGGDFFGFDEFGGGGGGFFGGGGGGGGGGGGGEEFGFGGG>FFCFGECEGGGGGG>99EG2BFGGGFGE?GEGGGGD=CGGGGGGGFFG):5C::<CD<5
@M03364:276:000000000-BLYN8:1:1101:4421:11057 1:N:0:1
ACTCCTACGGGAGGCAGCAGTGGGGAATATTGCACAATGGGCGCAAGCCTGATGCAGCCATGCCGCGTGTATGAAGAAGGCCTTCGGGTTGTAAAGTACTTTCAGCGGGGAGGAAGGGAGTAAGGTTAATAACCTTATTCATTGACGTTACCCGCAGAAGAAGCACCGGCTAACTCCGTGCCAGCAGCCGCGGTAATACGGAGGGTGCAAGCGTTAATCGGAATTACTGGGCGTAAAGCGCACG
+
GGGGGGGGGFGGGGGGGGGGGGGGCGGGGGGGGGGGGGGDGGGEGGEGGGGGGGGGGGCFGGGGGGGGGFGGGGGGGGCGGGGGGGGCFGGGGGGGGGGGGGGGEFGGEEGGGGFD7FGEFD9EEGGGGGGGGCGFGGGGGGFFGGGGGGGGGGGGGFGGGFGGGGFGEFEEGGGCFGGGDGG7CCFGGGGDGGGGGGGGGDEG5:CCGGCGG8?5=EGEGGGGGGGGGGDFGD=EG7FGGGGC
@M03364:276:000000000-BLYN8:1:1101:14000:11090 1:N:0:1
ACTCCTACGGGAGGCAGCAGTAGGGAATCTTCCGCAATGGGCGAAAGCCTGACGGAGCAACGCCGCGTGAGTGAAGAAGGTTTTCGGATCGTAAAGCTCTGTTGTTAGTGAAGAAGAGTGGTAAGAGTAACTGCTTATCATGTGACGGTAGCTAACCAGAAAGCCACGGCTAACTACGTGCCAGCAGCCGCGGTAATACGTAGGTGGCAAGCGTTGTCCGGAATTATTGGGCGTAAAGCGCGCG
+
GGGGGGGGGGGGGGGGGGGGGAFGGGGGGGGGGGGGGGGGGGGGGGGGGGGGGGGGGGGGGGGGGGGGGGGFFGGGFFGGGGGGGGGGDCEGGGGGGGGGGGGGGGGGGGGGFGGFGG@DFGDFFGGGGGGGGGG9FFFFGGGAEEGGGGCFGFFCFFGGGGGGGGGECEEGGFGGGGGGGGGGGGGGEGGGGGGGGFDFFGGGGGGGGGCGCEGEEEFEGEEGGGGGFGD5DGGGGGGDDGG/
@M03364:276:000000000-BLYN8:1:1101:8764:11096 1:N:0:1
ACTCCTACGGGAGGCAGCAGTAGGGAATCTTCCGCAATGGACGAAAGTCTGACGGAGCAACGCCGCGTGAGTGAAGAAGGTTTTCGGATCGTAAAGCTCTGTTGTTAGTGAAGAAGAGTGGTAAGAGTAACTGCTTATCATGTGACGGTAGCTAACCAGAAAGCCACGGCTAACTACGTGCCAGCAGCCGCGGTAATACGTAGGTGGCAAGCGTTGTCCGGAATTATTGGGCGTAAAGCGCGCG
+
GGGGGGGGGGGGEGGCGGGGCCFEFDFGGGGGGGGGGGGGCFFEFCFGGEDDCCF7BFCGGGGGGGGGGGEGGCEFGGGGFFFFDFGCF7FEFGGGG,EFFGFGG<FGFGGGGFGGGGGGGCGFGGGFGGGGGCFGGGGGFFGDCFFGGGDGF9<DGGG7F7FF:<FFFGGGGGGCGGGGGDFGFGGGFEEGGGGGFGGGFFGG@GGGG+*CE3;8C79CE85FFGCGCFFFCDGEFDGGGGGD
@M03364:276:000000000-BLYN8:1:1101:26846:11112 1:N:0:1
ACTCCTACGGGAGGCAGCAGTGGGGAATATTGCACAATGGGCGCAAGCCTGATGCAGCCATGCCGCGTGTGTGAAGAAGGCCTTCGGGTTGTAAAGCACTTTCAGCGAGGAGGAAGGTGGTGAACTTAATACGTTCATCAATTGACGTTACTCGCAGAAGAAGCACCGGCTAACTCCGTGCCAGCAGCCGCGGTAATACGGAGGGTGCAAGAGTTAATCGGAATTACTGGGCGTAAAGCGCACG
+
FEFGGGGEG7FG7@CFCE6FFGCGE@FEGGA@,F@FFFFFGFGF@F:C@@<EFFGGG8FEDEE,@FE+@F@FGEGDAFFF?C8,,9BC,BF=EFF99FGC<AEFEEFGGG+BCFE=:4EF4<9A9,BC?9BD<ADF>7?AAFGG,,3>>=FFAC7>F>CF7@AFF>FF*FCFE,,5DE6@*>FFF:ECCGEEBC:7CGGCBBEGCEGEG7;0;A+<+:C=CGECEG7@C65*19:>FFGGC:5/
@M03364:276:000000000-BLYN8:1:1101:10632:11125 1:N:0:1
ACTCCTACGGGAGGCAGCAGTAGGGAATCTTCCACAATGGGCGCAAGCCTGATGGAGCAACGCCGCGTGTGTGATGAAGGGTTTCGGCTCGTAAAACACTGTTATAAGAGAAGAACGGCACTGAGAGTAACTGTTCAGTGTGTGACGGTATCTTACCAGAAAGGACCGGCTAAATACGTGCCAGCAGCCGCGGTAATACGTATGTTCCAAGCGTTATCCGGATTTATTGGGCGTAAAGCGAGCC
+
FGGGFGFGGGGGGGGEGDGGGGGGGGAFAFFEGFGGCFGGGCCGGEGGGGFFFGGFGGGGFGGGG==CFGGGFFGGGFGG7CFEEGF>?CGGEG<FF@FFFGG9FEDGG?FFGGGGGGG+CFFGFGFGAF,<BFDD<DFGBFGGGGGGGGGFGG9,@FCA,>DCG,@FEC@FGDCFGGGGGCEGGGGGGGGGCC8E<CEFG99CFGFFGGGGEGEGGDGG5**:F+<C9FC:D<EEDFGG3)/)
@M03364:276:000000000-BLYN8:1:1101:20440:11147 1:N:0:1
ACTCCTACGGGAGGCAGCAGTAGGGAATCTTCGGCAATGGGGGCAACCCTGACCGAGCAACGCCGCGTGAGTGAAGAAGGTTTTCGGATCGTAAAACTCTGTTGTTAGAGAAGAACGTTAAGTAGAGTGGAAAATTACTTAAGTGACGGTATCTAACCAGAAAGGGACGGCTAACTACGTGCCAGCAGCCGCGGTAATACGTAGGTCCCAAGCGTTGTCCGGATTTATTGGGCGTAAAGCGAGC
+
GGGGGGGGGGGGGGGGGGGGGGGGGGGGGGGGGGGGGGGGGGGGGGGGGGGGGGGGGGGGGGGGGGGGGFGGGGGGGGGGEFGGGGGGGGGGGGGGGGGGGGGGGGGGGGGGGGGGGFGGGGGGGGGGGGGGGGGGGGGFEDGGGGGGGGGFFGGGGGGGGGGGGGGGGGGGGGGGGGGGGGGGGGGGGGGGGEGGGGGGGGGGGGGGGGGGGGEEGGGGGEGG5<CFEGGGGGGGGGGGGGG5
@M03364:276:000000000-BLYN8:1:1101:6709:11154 1:N:0:1
ACTCCTACGGGAGGCAGCAGTGGGGAATATTGCACAATGGGCGCAAGCCTGATGCAGCCATGCCGCGTGTATGAAGAAGGCCTTCGGGTTGTAAAGTACTTTCAGTCGGGAGGAAGGTGTTAAGGTTAATAACCTTAACAATTGACGTTACCGACAGAAGAAGCACCGGCTAACTCCGTGCCAGCAGCCGCGGTAATACGGAGGGTGCAAGCGTTAATCGGAATTACTGGGCGTAAAGCGCACG
+
GGGGGGGGGGGGGGGGGGGGGGGGGGGGGGGGGGGGGGGGFFGGGGGGGGGGGGGDGGGFGGGGGGGGGGGGFF9FGGGGFFGGGGGGGECFDEFGGGGGFGGGGGGGGGGGGGGGGGGGGGGGFFFCFGGGGFGGGGGGFFG<FGFGGGGGGGGGGFGGFGGGGGGDGGGGGGGGGGGCFFGGGCCEFCEEEEEGGFDGGGGGGEEDFFFGGGGGGGGGGGDGGGGGFDGFGGGCFGGCDGGC
@M03364:276:000000000-BLYN8:1:1101:28573:11156 1:N:0:1
ACTCCTACGGGAGGCAGCAGTAGGGAAGCTTCCGCAATGGGCGAAAGCCGGACGGAGCAACGCCGCGTGAGTGATGAAGGGTTTCGACTCGTAAAACTCTGTTATTAGGGAAGAACAAATGTGTAAGTAACTGTGCACGTCTTGACGGTACCTAATCAGAAAGCCACGGCTAACTACGTGCCAGCAGCCGCGGTAATACGTAGGTGGCAAGCGTTATCCGGAATTATTGGGCGTAAAGCGCGCG
+
CCDEFGGFGGGG:FGGGEEDFFFGGGG,CFFGEF@@CFFGGGGDEGDGG+@BF@EE77<CA:FFGGFFEGGCEGGGFFE?C=<7?=FGFCFGDGGFGA,?FFG9DFF<?CFGGFGGDF,CDEDFEGFFDFFFDGFGGGGCC7FDACEGEGF9;BF9FE9<@CF:<AFGFC:FEG?EFCFFGCFCC@BCCB>8BEGGEC;F?C2*5BFCFCCE8*/15C?CGEGCCEE9?<C=DGGECC77<DDG
@M03364:276:000000000-BLYN8:1:1101:22861:11157 1:N:0:1
ACTCCTACGGGAGGCAGCAGTGGGGAATATTGCACAATGGGCGCAAGCCTGATGCAGCCATGCCGCGTGTATGAAGAAGGCCTTCGGGTTGTAAAGTACTTTCAGCGGGGAGGAAGGGAGTAAGGTTAATAACCTTATTCATTGACGTTACCCGCAGAAGAAGCACCGGCTAACTCCGTGCCAGCAGCCGCGGTAATACGGAGGGTGCAAGCGTTAATCGGAATTACTGGGCGTAAAGCGCACG
+
GGGGGGGGGGGGGGGGGGGGGGGGGGGGGGGGGGGGGGGGGGGGGGGGGGGGGGGGGGGGGGGGGGGGGGGGGGGGGGGGGGGGGGGGGGGGGGGGGGGGGGGGGGGGGGGGGGGGGGGGGGGGGGGFDCFFGFGGGFGGGGGGGGGE?FFGGGGGGGGGGGGGGGGGGGGEGGGGGGGGGGGGGGGGGGGGGGGGGGCFCEEGGGGGGGGGG>EGGCGFECEFFGFGGGGGGGGGGGGGDDG<
@M03364:276:000000000-BLYN8:1:1101:3136:11178 1:N:0:1
ACTCCTACGGGAGGCAGCAGTAGGGAATCTTCCGCAATGGGCGAAAGCCTGACGGAGCAACGCCGCGTGAGTGATGAAGGGTTTCGGCTCGTAAAACTCTGTTATTAGGGAAGAACAAATGTGTAAGTAACTGTGCACGTCTTGACGGTACCTAATCAGAAAGCCACGGCTAACTACGTGCCAGCAGCCGCGGTAATACGTAGGTGGCAAGCGTTATCCGGAATTATTGGGCGTAAAGCGCGCG
+
GGGGGGGGGGGGGGGGGGGGGGGGGGGGGGGGGGGGGGGGGGGGGGGGGGGGGGGGGGGGGGGGGGGGGGGGGGGGGGGGGGGGGGGGGGGGGGGGGGGGGGGGGGGGGGGGGGGCGFFGGGGGGGCGGGGFGGCGGGGGGGFFGGGGGGGGGGGGGFGGCGGGGGGGGGEEFGGGFGGFGGFGGGGGGGGGGGEGG?CGGGGDFFFGFF8FGEGGGGGEGC8FGGGGCGGFGGGGGGGG3CD<
@M03364:276:000000000-BLYN8:1:1101:5926:11194 1:N:0:1
ACTCCTACGGGAGGCAGCAGTAGGGAATCTTCCACAATGGACGAAAGTCTGATGGAGCAACGCCGCGTGAGTGAAGAAGGTTTTCGGATCGTAAAACTCTGTTGTTGGAGAAGAACGTATTTGATAGTAACTGATCAGGTAGTGACGGTATCCAACCAGAAAGCCACGGCTAACTACGTGCCAGCAGCCGCGGTAATACGTAGGTGGCAAGCGTTGTCCGGATTTATTGGGCGTAAAGCGAGCG
+
GGGGGGGGGGGGGGGGGGGGGGGGGGGGGGGGGGGGGGGGGGGGGGGGGGGGGGGGGGGGGGGGGGGGGGEGGGGGGGGGGGGGGGGGGGGGGGGGGGGGGGGGGGGFGGGGGFGGGGGGGGFGGGGGGGGGGGGGGGGGCFGGGGGGGGGGFGGGGGGGGGGGGGGGG>EEFGGGGGGGGGGGGGGFGGGGGGGGDFGCFCFGGGGFGGGGGEGGGGGGGGGGGGGGGG57>DCEFG*57CC7
@M03364:276:000000000-BLYN8:1:1101:15904:11209 1:N:0:1
ACTCCTACGGGAGGCAGCAGTGGGGAATATTGCACAATGGGCGCAAGCCTGATGCAGCCATGCCGCGTGTATGAAGAAGGCCTTCGGGTTGTAAAGTACTTTCAGCGGGGAGGAAGGGAGTAAGGTTAATAACCTTATTCATTGACGTTACCCGCAGAAGAAGCACCGGCTAACTCCGTGCCAGCAGCCGCGGTAATACGGAGGGTGCAAGCGTTAATCGGAATTACTGGGCGTAAAGCGCACG
+
GGGGGGGGGGGGGGGGGGGGGGGGGGGGGGGGGGGGGGGGGGGGGGGGGGGGGGGGGGGGGGGGGGGGGGGGAFGGGGGGGGGGGGGGGGGGGGGFGGGGGGGGGGGGGGGGGGGGGGGGGGGGGGFFGGGGGGGGGGGGGGGFGGGGGGGGCGGGGGGDDGFDGGF:FGGGGGFGGGGG7FFGGGGGGEGGGGGGGGGGDEGGGGGGGGGGGGGGGGGGGGGGGGGFFG=CGGGGGGGGGGG5
@M03364:276:000000000-BLYN8:1:1101:24246:11252 1:N:0:1
ACTCCTACGGGAGGCAGCAGTAGGGAATCTTCGGCAATGGACGAAAGTCTGACCGAGCAACGCCGCGTGAGTGAAGAAGGTTTTCGGATCGTAAAACTCTGTTGGTAGAGAAGAACGTTGGTGAGAGTGGAAAGCTCATCAAGTGACGGTAACTACCCAGAAAGGGACGGCTAACTACGTGCCAGCAGCCGCGGTAATACGTAGGTCCCGAGCGTTGTCCGGATTTATTGGGCGTAAAGCGAGG
+
GGGGGGGGGGGGGGGGGGGGGGGGGGGGGGGGGGGGGGGGGGGGGGGGGGGGGGGGGGGGGGGGGGGG@FGGGGGGGGGGGGGFGGGGGGGGGDGGGGGGGGGGGGGGGGGGGGGGGGGCFGFGGGGGGGGGGFGGGGGGGFGGGGGGGGGGGGGDGGFFEFGGGCCGGGGGGFGGGGGGGGGGGGGFGGGGGGGGGGGGGGGG>C9FGGGGGGGGGGG?=E;5;A?7:FFGGGCEGFGFGDG)
@M03364:276:000000000-BLYN8:1:1101:12142:11271 1:N:0:1
ACTCCTACGGGAGGCAGCAGTAGGGAATCTTCGGCAATGGACGAAAGTCTGACCGAGCAACGCCGCGTGAGTGAAGAAGGTTTTCGGATCGTAAAACTCTGTTTGTAGAGAAGAACGTTGGTGAGAGTGGAAAGCTCATCAAGTGACGGTAACTACCCAGAAAGGGACGGCTAACTACGTGCCAGCAGCCGCGGTAATACGTAGGTCCCGAGCGTTGTCCGGATTTATTGGGCGTAAAGCGAGG
+
GGGGGGGGGGGGGGGGGGGGGGGGGGGGGGGGGGGGGGGGGGGGGGGGGGGGGGGGGGGGGGGGGGGFGGGGGGGGGGGGGGGGGGGGGGGGGGGGGGGGGGGGGGGGGGGGGGGGGFGGGGCGGGGFFFGGGGGGGGGGGGGGGGFGGGGGGGGGFCGGGGGGGGGGGEGGGGGGGGGDGGGGGGGGGGGGGGGGGGGGGGGGGGGGCEGGGGGDEGGGGGGCCCFGFDFGGGGGGFFGGGG)
@M03364:276:000000000-BLYN8:1:1101:3963:11289 1:N:0:1
ACTCCTACGGGAGGCAGCAGTAGGGAATCTTCCACAATGGGCGAAAGCCTGATGGAGCAACGCCGCGTGTGTGATGAAGGCTTTCGGCTCGTAAAACACTGTTGTAAGAGAAGAATGACATTGAGATTAACTGTTTAATGTGTGACGGTATCTTACCAGGAAGGAACGGCTAACTACGTGCCAGCAGCCGCGGTAATACGTATGTTCCAAGCGTTATCCGGATTTACTGGGCGTAAAGCGAGCC
+
GGGGGGGGGGGGGGGGGGGGGDGGGGGG<FF<FGGGGGGGGGGEGGGGGGGGGGDFGG<F<FGGGGGGGGDGGG9AFGGG,,:EFGGFG+CFGGGF,?FG9F<?4C<C,CF8FGG,EE9,C5<FF<,5,5,85ED9,,CA:,CAFFDGGGCC,,,,:C,+@FE+<@CE@FGGG:D,<CGGGFGGFGGGGGGGGGGGGGDGBFEF;F9EGGGGGGGD59CGGG8EEE+>EFEC3<==C77DDDD)
@M03364:276:000000000-BLYN8:1:1101:13421:11314 1:N:0:1
ACTCCTACGGGAGGCAGCAGTAGGGAATCTTCCGCAATGGACGAAAGTCTGACGGAGCAACGCCGCGTGAGTGAAGAAGGTTTTCGGATCGTAAAGCTCTGTTGTTAGTGAAGAAGAGTGGTAAGAGTAACTGCTTATCATGTGACGGTAGCTAACCAGAAAGCCACGGCTAACTACGTGCCAGCAGCCGCGGTAATACGTAGGTGGCAAGCGTTGTCCGGAATTATTGGGCGTAAAGCGCGCG
+
GGGGGGGGGGGGGGGGGGGGGGGGGGGGGGGGGGGGGGGGGGGGGGGGGGGGGGGGGGGGGGGGGGGFFGGGGGGGGGGGFCGGGGGGDGGGGGGGGGGGGGFFGGGGGFFGGCGGFFGGGGGGGGGGGGGGGGGGGGGGGGGGGGGGGGGGGGGGGGGGGGGGGGGGGGGGGGFGGGEFGGGGGGGGGGGGDGGGFGGGGGGGGFFGGGGFGEEEEFGDE:EGGGF<9CCGDGGGGGGDCGG<
@M03364:276:000000000-BLYN8:1:1101:4598:11333 1:N:0:1
ACTCCTACGGGAGGCAGCAGTGGGGAATATTGCACAATGGGCGCAAGCCTGATGCAGCCATGCCGCGTGTGTGAAGAAGGCCTTCGGGTTGTAAAGCACTTTCAGCGAGGAGGAAGGTGGTGAACTTAATACGTTCATCAATTGACGTTACTCGCAGAAGAAGCACCGGCTAACTCCGTGCCAGCAGCCGCGGTAATACGGAGGGTGCAAGCGTTAATCGGAATTACTGGGCGTAAAGCGCACG
+
GGGGGGGGGGGGGGGGGGGGGGGGGGGGGGGGGGGGGGGGGGFGGGGGGGGGGGGGGGGGGGGGGGGGGGGGGGGGGGGGGGGGGGGGGGGGGGGGGGGGGGGGGGGGGGEFGGGGGGFGGGGGGGGGGGGFGGGGGGGGGGGGGGGGGGGGGGGGGGGGGGGGGGGGEGGGGGGGGGGGGGGGGGGGGGGGGGGGGGGGCEEGGGGGGGGGGGGGGGGGGGGGGGGGGGGGDGGEGGCDDGGC
@M03364:276:000000000-BLYN8:1:1101:20011:11351 1:N:0:1
ACTCCTACGGGAGGCAGCAGTAGGGAATCTTCCGCAATGGACGAAAGTCTGACGGAGCAACGCCGCGTGTGTGAAGAAGGTTTTCGGATCGTAAAGCACTGTTGTTGGAGAAGAACAAGGATAAGAGTCACTGCTTGTCCCTTGACGGTAGCTAACCAGAAAGCCACGGCTAACTACGTGCCAGCAGCCGCGGTAATACGTAGGTGGCAAGCGTTGTCCGGAATTATTGGGCGTAAAACGCGCG
+
GGGGGGGGGGGGGGGGGGGGGGGGGGGGGGGGGGGGGGGGGGGGGGGGGGGGGGGGGGGGGGGGGGGGGGGGGGGGGGGGFGGGGGGGGGGGGGGGGGGGGGGGGGGGGGGGGGGGGGGGGGGGGGGGGGGGGGGGGGGGGGGGGGGGGGGGGGGGGGGGGGGGGGGGGGGGGGGGGGGGGGGGGGGGGGGGGGGGGGGGGGGGGGGGGGGGGGGGGFGGGGGGGGGGGFFGGGGGGGGGGGG5
@M03364:276:000000000-BLYN8:1:1101:9426:11355 1:N:0:1
ACTCCTACGGGAGGCAGCAGTGGGGAATATTGCACAATGGGCGCAAGCCTGATGCAGCCATGCCGCGTGTGTGAAGAAGGCCTTCGGGTTGTAAAGCACTTTCAGCGAGGAGGAAGGTGGTGAACTTAATACGTTCATCAATTGACGTTACTCGCAGAAGAAGCACCGGCTAACTCCGTGCCAGCAGCCGCGGTAATACGGAGGGTGCAAGCGTTAATCGGAATTACTGGGCGTAAAGCGCACG
+
GGGGGGGGGGGGGGGGGGFGGGGGGGGGGFGGGGGGGGGFGGGGGEGGG?FCFGGGFGGGGGGGFGGFEGFGEFGGFGFGDGGEFGEGG7CFGGGGGGGGGGGGFGGGGGGGGGGGGGGGGGAFFGGCFFGGGGGDFFFFGGFFFCEFGFGGFEDGEGCFFFFFGGFECGGGGGGGGGCFGGGGGGGGFGGGGEGGGFGGDEGGGGGG?ECFD:EG=C?=EEGGGGGGCCCFGCEEGG7DDGGD
@M03364:276:000000000-BLYN8:1:1101:26521:11372 1:N:0:1
ACTCCTACGGGAGGCAGCAGTAGGGAATCTTCCGCAATGGACGAAAGTCTGACGGAGCAACGCCGCGTGAGTGAAGAAGGTTTTCGGATCGTAAAGCTCTGTTGTTAGGGAAGAATAGTGATAAGAGTAACTGATTATCATGTGACGGTACCTAACCAGAAAGCCACGGCTAACTACGTGCCAGCAGCCGCGGTAATACGTAGGTGGCAAGCGTTGTCCGGAATTATTGGGCGTAAAGCGCGCG
+
GGGGGGGGGGGGGGGGGGGGGGGGGGGGGGGGGGGGGFGGFGGGEGGGGGGGGGGD>FFGFGGGGGGGGGGGFGGGGGGGFGGGGGGGEGGEGGGGGGFGGGGGFGGGGGGGGGGFGGGGGGGGGGGGGGGGGGGFGGGGGGFFGGGGGGGGGGGGFFGGGGGGFGFEGGGGFGGGGGGGGFEGGGGGGGGGGGGGFGGGEFGGGGGGGGGGGEGGG7+=C;EFFCFGGGGGGGGCFGGGGGC7
@M03364:276:000000000-BLYN8:1:1101:25536:11380 1:N:0:1
ACTCCTACGGGAGGCAGCAGTGGGGAATATTGCACAATGGGCGCAAGCCTGATGCAGCCATGCCGCGTGTGTGAAGAAGGCCTTCGGGTTGTAAAGCACTTTCAGCGAGGAGGAAGGTGGTGAACTTAATACGTTCATCAATTGACGTTACTCGCAGAAGAAGCACCGGCTAACTCCGTGCCAGCAGCCGCGGTAATACGGAGGGTGCAAGCGTTAATCGGAATTACTGGGCGTAAAGCGCACG
+
GGGGGGGGGGGGGGGGGGGGGGGGGGGGGGGGGGGGGDGFFGGGGGGGGGGGGGGGGGGGGGGGGGGGFGGGGGFGGGGFGGGGGGGGGGGGGGGGGGFGGGGEGGGGGGGGGGGGGFFGGGGGFAFEGGGGGFGGGGGGGGGGGGGGFDEGFGDGGGGGGGGGGGGGGGGGGGGGGGGGFGGGGGGGGGGGG5EEG9<FE>EGGEGGGG@FGG=CGGFFEGGFGGGGG?FGGGDG5CFGGGGD
@M03364:276:000000000-BLYN8:1:1101:17108:11382 1:N:0:1
ACTCCTACGGGAGGCAGCAGTGGGGAATATTGCACAATGGGCGCAAGCCTGATGCAGCCATGCCGCGTGTGTGAAGAAGGCCTTCGGGTTGTAAAGCACTTTCAGCGAGGAGGAAGGTGGTGAGCTTAATACGTTCATCAATTGACGTTACTCGCAGAAGAAGCACCGGCTAACTCCGTGCCAGCAGCCGCGGTAATACGGAGGGTGCAAGCGTTAATCGGAATTACTGGGCGTAAAGCGCACG
+
GGGGGGGGGGGGGGGGGGGGGGGGGGGGGGGGGGGGGGGGGGGGGGGGGGGGGGGGGGGGGGGGGGGGGGGGGGGGGGGGGGGGGGGGGGGGGGGGGGGGGGGGGGGGGGGGGGGGGGGGGGGGGFGGGGGGGGGGGGGGGGGGGGGGGGGGGGGGGGGGGGGGGGGGGGGGGGGGGGGGGGGGGGGGGGGGGGCGGGGGGCEGGGGGGGGGGGGDFGGGGGGGFDGGGGGGGGGGGGGGGGG5
@M03364:276:000000000-BLYN8:1:1101:6467:11387 1:N:0:1
ACTCCTACGGGAGGCAGCAGTAGGGAATCTTCCACAATGGACGAAAGTCTGATGGAGCAACGCCGCGTGAGTGAAGAAGGTTTTCGGATCGTAAAACTCTGTTGTTGGAGAAGAATGTATCTGATAGTAACTGATCAGGTAGTGACGGTATCCAACCAGAAAGCCACGGCTAACTACGTGCCAGCAGCCGCGGTAATACGTAGGTGGCAAGCGTTGTCCGGATTTATTGGGCGTAAAGCGAGCG
+
GGGGGGGGGGGGGGGGGGGGGGGGGGGGGGGGGGGGGGGGGGGGGGG@FFGGGGGGGGGGGGGGGGGGGGEGGGGGGGGGGGGGGGGGGGGGGGGGGGGGGGGGGFGFFFGGGGGFGGGGGGFGGGGGGFGFGFGFFGGGGGGGGGGDGGFGGGGGGGFGGGFF7FGGGGGGGGGGGGGGGGGGGGGGGGGGGGGGGGGGGGGGGGGGFGGGGGGGE?CEEGCCGGGGGCCFDGGGGGFDDDGC
@M03364:276:000000000-BLYN8:1:1101:15371:11393 1:N:0:1
ACTCCTACGGGAGGCAGCAGTGGGGAATATTGCACAATGGGCGCAAGCCTGATGCAGCCATGCCGCGTGTATGAAGAAGGCCTTCGGGTTGTAAAGTACTTTCAGCGGGGAGGAAGGGAGTAAGGTTAATAACCTTATTCATTGACGTTACCCGCAGAAGAAGCACCGGCTAACTCCGTGCCAGCAGCCGCGGTAATACGGAGGGTGCAAGCGTTAATCGGAATTACTGGGCGTAAAGCGCACG
+
GGGGGGGGGGGGGGGGGGGGGGGGGGGGGGGGGGGGGGGGGGGGGGGGGGGGGGGGGGGGGGGGGGGGGGGGGGGGGGGGGGGGGGGGGGGGGGGGGGGGGGGGGGGGGGGGGGGGGGGGGGGGGGGGGGGGGGGGGGGGGGGGGGGGGGGGGGGGGGGGGGGGGGGGGGGGGGGGGGGGGGGGGGGGGGGGGGGGGGGGGGGGGGGGGGGGGGGGGGGGGGGGGGGGGGGGGGGGGFGGGGGD
@M03364:276:000000000-BLYN8:1:1101:29078:11408 1:N:0:1
ACTCCTACGGGAGGCAGCAGTAGGGAATCTTCCACAATGGGCGCAAGCCTGATGGAGCAACGCCGCGTGTGTGATGAAGGGTTTCGGCTCGTAAAACACTGTTATAAGAGAAGAACGGCACTGAGAGTAACTGTTCAGTGTGTGACGGTATCTTAACAGAAAGGAACGGCTAAATACGTGCCAGCAGCCGCGGTAATACGTATGTTCCAAGCGTTAACCGGACTTATGGGGCGTAAAGCGAGCG
+
CFGGGGGGEEGGGGGGGGGGGGGGGGGG,FG9FFGGGGGFGGGGGGGGG<FGGG9FGG7F@FGGGGGEGCFGGG9FGGGG>,CFGGG:F+FFGFFGGGGFGG,CFE55BEFEGGGCFF::+,,5<?<<D?<,CCFA@C<@,:FAAFFGGG@E,@C,>FAFGGGFFCFEEGECFAFGGF,<FGDEFGGGGGGC58EC++<FFD?CC9<9EEGFGGGG*4?CEE*:?FF++2;CGD=EGGDDDDD9
@M03364:276:000000000-BLYN8:1:1101:11841:11437 1:N:0:1
ACTCCTACGGGAGGCAGCAGTGGGGAATATTGCACAATGGGCGCAAGCCTGATGCAGCCATGCCGCGTGTGTGAAGAAGGCCTTCGGGTTGTAAAGCACTTTCAGCGAGGAGGAAGGTGGTGAACTTAATACGTTCATCAATTGACGTTACTCGCAGAAGAAGCACCGGCTAACTCCGTGCCAGCAGCCGCGGTAATACGGAGGGTGCAAGCGTTAATCGGAATTACTGGGCGTAAAGCGCACG
+
GGGGGGGGGGGGGGGGGGGGGGGGGGGGGGGGGGGGGGGGGGGGGGGGGGGGGGGGGGGGGGGGGGGFGGGGGGGGGGGGGGGGGGGGGGGGGGGGGGGGGGGGGGGGGGFGGGGFGGGGGGGGGDFGGGGFGGGGGGGGGGGGGGGGGGGGGGDGDGGGGGGGGGGGGGGGDCGGGGGGGGGGGGGGGGGGGGGGGGGGGGGGGGGGGFGGGGGGGGGGGGGGGGGGGGGGGGEGGGGGDGGC
@M03364:276:000000000-BLYN8:1:1101:13558:11444 1:N:0:1
ACTCCTACGGGAGGCAGCAGTAGGGAATCTTCGGCAATGGGGGCAACCCTGACCGAGCAACGCCGCGTGAGTGAAGAAGGTTTTCGGATCGTAAAACTCTGTTGTAAGAGAAGAACGCGTGTGAGAGTGGAAGTTTATTCAATTAAGGTATCTTAACAGCAAAGGAAGGGTTAATTACGTGCAACCAGCGGCGTAATAAGTAGGTGCCAAACGTTTTCCGGAATTATTTGGCGGTAAGGGAACG
+
GGGGGGGGGGGGGGGGGGGGGGGGGGGGGGGGG;FGGGGGFC7+@<FC,,6C<,6@C7BGC:E:::78C7:BDF?AFCEFGFG7@F:@::FFFFF5E,C5BFEDB?<EDCFACFGA+++++8+:=9F,,+,3,:F,:3=,@D,,,,,@,33,3,@,EF33D:,,6,,,6*5,6,6,,,1,,6*,,,*,6***=B:E1;+++++?4+3<+>*/***2*2:*>/*:2++<+<9+))*:>**5*1*/
@M03364:276:000000000-BLYN8:1:1101:27218:11460 1:N:0:1
ACTCCTACGGGAGGCAGCAGTAGGGAATCTTCCGCAATGGACGAAAGCCTGACGGAGCAACGCCGCGTGAGTGAAGAAGGTTTTCGGATCGTAAAGCTCTGTTGTTAGGGAAGAATAGCGATAAGAGTAACTGATATTCATGTGACGGTACCTAACCAGAAAGCCACGGCTAACTACGTGCCAGCAGCCGCGGTAATACGTAGGTGGCAAGCGTTGTCCGGAATTATTGGGCGTAAAGCGCGCG
+
CFGGGGGGGGGGGGGGGGFGGGGGGGGGDFGG,CFGGGGG96@EGG+,CCFFGEGCFGGGGGGGGGGGGGG,EFGGGGGG45FFFGG@@FGGGGGGGGGGGGGGGFGDGGGGGGGA,E,C+3+B?FGCF9<@D,3,,,C=3EFGGGGGGGG,C,@FGFGGGGGGFFGEEDGGGGGGGGGGGDGGGGGGFGDEGGDEGGGDFFCEGDGG*@FCGEG*ACFGGGE=+AFFF9ECGDGGGFDCDG:C
@M03364:276:000000000-BLYN8:1:1101:27481:11465 1:N:0:1
ACTCCTACGGGAGGCAGCAGTAGGGAATCTTCCACAATGGGCGCAAGCCTGATGGAGCAACGCCGCGTGTGTGATGAAGGGTTTCGGCTCGTAAAACACTGTTATAAGAGAAGAACGGCACTGAGAGTAACTGTTCAGTGTGTGACGGTATCTTACCATAAAGGAACGGCTAAATACGGGCCAGCAGCCGCGGTAATACGTATGTTCCCAGCGTTATCCGGATTTATTGGGCGTAAAGCGAGGG
+
FFEGGFGGGGCEGGGGGGGGGGGGGGGGGGGE,66EFGGG<CFFEGGGGGDGFC9EFGCFF@FCGGGGGGGGGGGGGGGGDGGEGGG7EFCFCF7EF8FGGGGFF<9FCGGGCEFFE:>:C<<<DFGGG9,<DF<,:@F9FFGC3,+@++3,,8@,@D,@,8=F7F:*@7<<>=C,:B**5>8C@8<8CE>8B8*;9;BFC9+<+?B<+30:*=CEGC95**8CFC+<C+C:5C:*97DCC5)/
@M03364:276:000000000-BLYN8:1:1101:22625:11466 1:N:0:1
ACTCCTACGGGAGGCAGCAGTAGGGAATCTTCCGCAATGGACGAAAGTCTGACGGAGCAACGCCGCGTGAGTGAAGAAGGTTTTCGGATCGTAAAGCTCTGTTGTTAGTGAAGAAGAGTGGTAAGAGTAACTGCTTATCATGTGACGGTAGCTAACCAGAAAGCCACGGCTAACTACGTGCCAGCAGCCGCGGTAATACGTAGGTGGCAAGCGTTGTCCGGAATTATTGGGCGTAAAGCGCGCG
+
GGGGGGGGGGGGGGGGGGGGGGGGGGGGGGGGGGGGGGGGGGGGGGCFFGGGGGGGGGGGGGGGGGGGGGGGGGGGFGGGGGGFGGGGGGGGGGGG9?EFGGGGGGGGBFFGGGGGGGGGGGCFGFG?CDCFGFGFCFFBFGGGGGGGGEFGFFGGGGGGGGGGGGGGGGGGGFGGGGGGGGGGGGGGGGGGGGGGCFGGFFGGGGGGGGGGGEECGCFGG8?5CGGGGGGGGGGEFGCD5C:7
@M03364:276:000000000-BLYN8:1:1101:3250:11474 1:N:0:1
ACTCCTACGGGAGGCAGCAGTAGGGAATCTTCGGCAATGGACGAAAGTCTGACCGAGCAACGCCGCGTGAGTGAAGAAGGTTTTCGGATCGTAAAACTCTGTTGTTAGAGAAGAACAAGGACGTTAGTAACTGAACGTCCCCTGACGGTATCTAACCAGAAAGCCACGGCTAACTACGTGCCAGCAGCCGCGGTAATACGTAGGTGGCAAGCGTTGTCCGGATTTATTGGGCGTAAAGCGAGCG
+
GGGGGGGGGGGGGGGGGGGGGGGGGGGGGGGGGGGGGGGGGGGGGGGGGGGGGGGGGGGGGGGGGGGGGDGGGFGGGGGFGFGGFGGEGGGGGGGFGGGGGGGFEFFFGGGFFGGGGGGFGGCGGGGGGGCDFGGGGGGGGGGGFGGGGGGGGGGGGGGGCGGGFFCFFGGGFGGFG*>F@FGGGGGFGGGGGGEGGGGFFFEGGGGGGF=CEGEDEFGGGGGD?EGFFEGGDCDEF7FDCDD5
@M03364:276:000000000-BLYN8:1:1101:24658:11502 1:N:0:1
ACTCCTACGGGAGGCAGCAGTAGGGAATCTTCGGCAATGGACGAAAGTCTGACCGAGCAACGCCGCGTGAGTGAAGAAGGTTTTCGGATCGTAAAACTCTGTTGTTAGAGAAGAACAAGGACGTTAGTAACTGAACGTCCCCTGACGGTATCTAACCAGAAAGCCACGGCTAACTACGTGCCAGCAGCCGCGGTAATACGTAGGTGGCAAGCGTTGTCCGGATTTATTGGGCGTAAAGCGAGCG
+
GGGGGGGGGGGGGGGGGGGGGGGGGGGGGGGGGGGGGGGGGGGGGGEFGGGGGGGGGGGGGGGGGGGGGGGGGGGFGGGGGGGGGGGGGGGGGGGGGGGGGGGGGGGFGGGGGGGGGGFGGGGGGGGGGGGGGGGGGGGCGGGGGGGGGGGGGGGGFFGGGGGGGGG@FGGGGGGGGGGCFGGGGGGGGGGGGGGGGGGGCCFGFGGGGGGGGGEGGCCEGEEGGFGGGGGGGGGGGGGGGGGD
@M03364:276:000000000-BLYN8:1:1101:18307:11503 1:N:0:1
ACTCCTACGGGAGGCAGCAGTAGGGAATCTTCGGCAATGGACGAAAGTCTGACCGAGCAACGCCGCGTGAGTGAAGAAGGTTTTCGGATCGTAAAACTCTGTTGTTAGAGAAGAACAAGGACGTTAGTAACTGAACGTCCCCTGACGGTATCTAACCAGAAAGCCACGGCTAACTACGTGCCAGCAGCCGCGGTAATACGTAGGTGGCAAGCGTTGTCCGGATTTATTGGGCGTAAAGCGAGCG
+
GGGGGGGGGGGGGGGGGGGGGGGGGGGGGGGGGGGGGGGGGGGGGGGGGGGGGGGGGGGGGGGGGGGGGGGGGGGGGGGGGGGGGGGGGGGGGGGGGGGGGGGGGGGGGGGGGGGGGGGGGGGGGGGGGGGGGGGGGGGGGGGGGGGGGGGGGGGGGGGGGGGGGGGGGGGGGGGGGGGGGGGGGGGGGGGGGGGGGGGGGGGGGGGGGGGGGGGGGGGGGGGGGGGGGGGGGGGGGGGGGDD<
@M03364:276:000000000-BLYN8:1:1101:10240:11528 1:N:0:1
ACTCCTACGGGAGGCAGCAGTGGGGAATATTGCACAATGGGCGCAAGCCTGATGCAGCCATGCCGCGTGTGTGAAGAAGGCCTTCGGGTTGTAAAGCACTTTCAGCGAGGAGGAAGGTGGTGAACTTAATACGTTCATCAATTGACGTTACTCGCAGAAGAAGCACCGGCTAACTCCGTGCCAGCAGCCGCGGTAATACGGAGGGTGCAAGCGTTAATCGGAATTACTGGGCGTAAAGCGCACG
+
GGGGGGGGGGGGGGGGGGGGGGGGGGGGGGGGGGGGGGGGGGGGGGGGGGGGGGGGGGGGGGGGGGGGGGGGGGGGGGGGGGGGGGGGGGGGGGGGGGGGGGFGGGGGGGGGGGGGGGGGGGFGGGGGGGGGGGGGGGGGGGGGGGGGGGGGGGDGGDGGGGGGGGGGGGGGGGGFGGGGGGGGGGGGGGGGCEGGGGGGGDCGGGGGGFGGGGGGD:EFGG=GGGGFGGGDDGGGFCGGGGG7
@M03364:276:000000000-BLYN8:1:1101:13614:11547 1:N:0:1
ACTCCTACGGGAGGCAGCAGTAGGGAATCTTCGGCAATGGACGAAAGTCTGACCGAGCAACGCCGCGTGAGTGAAGAAGGTTTTCGGATCGTAAAACTCTGTTGTTAGAGAAGAACAAGGACGTTAGTAACTGAACGTCCCCTGACGGTATCTAACCAGAAAGCCACGGCTAACTACGTGCCAGCAGCCGCGGTAATACGTAGGTGGCAAGCGTTGTCCGGATTTATTGGGCGTAAAGCGAGCG
+
GGGGGGGGGGGGGGGGGGGGGGGGGGGGGGGGGGGGGGGGGGGGGGGGGGGGGGGGGGGGGGGGGGGGGGGGGGGGGGGGGGGGGGGGGGGGGGGGGGGGGGGGGFGGGGGGGGGGGGGFGGGGGGGGGGGGGGGGGGGFGGGGGGGGGGGGGGGGGGGGGGGGGGGGGGGGGGGGGGGGGGGGGGGGGGGGGGGGGGGGGGGGGGGGGGGGGGGGGGFGGGGGGGGGGGGGGDGGGGGGGGG<
@M03364:276:000000000-BLYN8:1:1101:29163:11557 1:N:0:1
ACTCCTACGGGAGGCAGCAGTAGGGAATCTTCGGCAATGGACGAAAGTCTGACCGAGCAACGCCGCGTGAGTGAAGAAGGTTTTCGGATCGTAAAACTCTGTTGGTAGAGAAGAACGTTGGTGAGAGTGGAAAGCTCATCAAGTGACGGTAACTACCCAGAAAGGGACGGCTAACTACGTGCCAGCAGCCGCGGTAATACGTAGGTCCCGAGCGTGGTCCGGATTTATTGGGCGTAAAGCGAGC
+
EGGFGGFGGFGGGGGGGGGGGGGGGGGFFGGCFGGGGFFGGFEEGGGFGGGGGGGGGGGGGGGGGGGGGGGDGFGGGGGGFFFGGGGGEGGGGGGGGGCFGGGFCFDGGGGGGGGFGF8FGGGGGGGB?FDGGGEG,>FFCDFFGGGGGG7BFGCB>>EF:FFGGCGGGGGCFGGGGGGGG7*<CGGGGGGGGGGGCGGGGGGGGG+>8E5E5CE*:C67>88CC+CFGFFDGGGG37CF3<D)
@M03364:276:000000000-BLYN8:1:1101:10659:11596 1:N:0:1
ACTCCTACGGGAGGCAGCAGTAGGGAATCTTCCGCAATGGGCGAAAGCCTGACGGAGCAACGCCGCGTGAGTGATGAAGGGTTTCGGCTCGTAAAACTCTGTTATTAGGGAAGAACATATGTGTAAGTAACTGTGCACATCTTGACGGTACCTAATCAGAAAGCCACGGCTAACTACGTGCCAGCAGCCGCGGTAATACGTAGGTGGCAAGCGTTATCCGGATTTATTGGGCGTAAAGCGCGCG
+
GDDGGGG@FGGGGGGG;FGGGGGFDGGFFGFFFEGGCF6,CFGGGCCGG8FDFFECFEDFCCCFECCFCCFGAC<FFFFFCFFFFEDF<7>F@GD9=?E<DBF,E<<FGFF=?FCFFBAFF<FB,?DDFGGGGG9=<FGEEGFDCCGDCCGGGG79FGFGA>FD>>CF<>CGGF;F<8>CF8DFGGGG8>EGCCGGGC98B?88EF>C9@/::C8*;CFEDE*:+0<+09**17CEF>GGGGGC
@M03364:276:000000000-BLYN8:1:1101:16366:11607 1:N:0:1
ACTCCTACGGGAGGCAGCAGTGGGGAATATTGCACAATGGGCGCAAGCCTGATGCAGCCATGCCGCGTGTATGAAGAAGGCCTTCGGGTTGTAAAGTACTTTCAGCGGGGAGGAAGGGAGTAAGGTTAATAACCTTATTCATTGACGTTACCCGCAGAAGAAGCACCGGCTAACTCCGTGCCAGCAGCCGCGGTAATACGGAGGGTGCAAGCGTTAATCGGAATTACTGGGCGTCAAGCGCACG
+
GGGGGGGGDGGGGGGGGGGGFGGGGGGGGGGGGGGGGGGFGGGGGGGGGGGGGGGGGGGGGGGGGGGGGGGGEGGGGGGGGGGGGGGGC@FGGGGGGGGGFG9FGGEGGGGGGGGGGGGEGGGGGGGGGGGGGGGGGFGGGGGGGFGGFFEFFGGGDGGFGGGGGFFEGGGGGGGGGGGGCGGGGGGGGGGEGEGEGGGGGDEGGEGGFGEC?ECGGG9CGEE=89<@:EGC5)*1*2CD3C75
@M03364:276:000000000-BLYN8:1:1101:12203:11616 1:N:0:1
ACTCCTACGGGAGGCAGCAGTAGGGAATCTTCGGCAATGGACGAAAGTCTGACCGAGCAACGCCGCGTGAGTGAAGAAGGTTTTCGGATCGTAAAACTCTGTTGGTAGAGAAGAACGTTGGTGAGAGTGGAAAGCTCATCAAGTGACGGTAACTACCCAGAAAGGGACGGCTAACTACGTGCCAGCAGCCGCGGTAATACGTAGGTCCCGAGCGTTGTCCGGATTTATTGGGCGTAAAGCGAGC
+
GGGGGGGGGGGGGGGGGGGGGGGGGGGGGGGGGGGGGGGGGGGGGGGGGGGFGGGGGGGGGGGGGGGGGGGGGGGGGGGGGFGGGGGDGGGGGGGGGGGGGGGFGGGGGFFGGGGGGCGGGGGGGGGGGGGGGGGGGGFGGGGGGGGGGGFGGGGGGGGGGGGGGGGGGGGDGGGGGGGCBFGGGGGGFGCCEEEGGGDFCFGGGGGGGGGGGGDGC=CFGGGEGFGGGGGEGGGCCCCFDDD)
@M03364:276:000000000-BLYN8:1:1101:7088:11627 1:N:0:1
ACTCCTACGGGAGGCAGCAGTGGGGAATATTGCACAATGGGCGCAAGCCTGATGCAGCCATGCCGCGTGTATGAAGAAGGCCTTCGGGTTGTAAAGTACTTTCAGCGGGGAGGAAGGGAGTAAGGTTAATAACCTTATTCATTGACGTTACCCGCAGAAGAAGCACCGGCTAACTCCGTGCCAGCAGCCGCGGTAATACGGAGGGTGCAAGCGTTAATCGGAATTACTGGGCGTAAAGCGCACG
+
GGGGGGGGGGGGGGGGGGGGGGGGGGGGGGGGGGGGGGEGGGGGGGGGGGGGGGGGGGGGGDGGGGGGGGGGGGGGGGGGGFGGGGGGGGGGGGGGGFGGGGGGGGGGGGGGGGGGGGGGGGGGGGGGGGGGGGGGGGGGFGGGFGGGFGG<EGGGGGGGGGGGGGGGGGGGGGGGGGGGGGGGGGGGGEGGGGGGGGGGDGGGEGGGGGGGGGGGGGGGDEEC6<CFEGGGCDGGGGGGGGG<
@M03364:276:000000000-BLYN8:1:1101:27140:11665 1:N:0:1
ACTCCTACGGGAGGCAGCAGTGGGGAATATTGCACAATGGGCGCAAGCCTGATGCAGCGACGCCGCGTGGGGGATGACGGCCTTCGGGTTGTAAACTCCTTTCGCATGGGACGAAGCCTTTCGGGGTGACGGTACCGTGAGAAGAAGCACCGGCTAACTACGTGCCAGCAGCCGCGGTAATACGTAGGGTGCGAGCGTTGTCCGGATTTACTGGGCGTAAAGCGAGCGCAGGTGGTGTATTA
+
GGGGGGGGGGGGGGGGGCGGFGGGGGGGGGGGGGGGGGGGGG7+FEGGGGGFGGFGGGGGCFGCFGGGGGGDGGGGGGGGGGGGGGGGGGGGGGGGGGGGGGGGGGGGGGGGDDF7C8<DCFFEEFGGBFD>CFGGGGGGDCGCFGGGGF<FFGGGGGGGGGGGGDGGGGGGGGGGGEGDGDGFEF5?*CEGGEC>EE5?EGGGGDDECCFGEFG=EGGGFFGCEG=EGGGGFGFG*97CGG
@M03364:276:000000000-BLYN8:1:1101:18083:11669 1:N:0:1
ACTCCTACGGGAGGCAGCAGTAGGGAATCTTCCGCAATGGACGAAAGTCTGACGGAGCAACGCCGCGTGTGTGAAGAAGGTTTTCGGATCGTAAAGCACTGTTGTTAGAGAAGAACAAGGCTAAGAGTCAATACTTGTCCCTTGACGGTATCTAACCAGAAAGCCACGGCTAACTACGTGCCAGCCGCCGCGGTAATACGTAGGTTGCAAGCCGTGGTCGGAATTATTGGGGGTAAAACCCGGG
+
EDDCFEE@B;FGGGGEGGDFFAGGGFGGGGGE@FGCEEFC,6C+@C@FFGCGG:FGGGGFGGGGGGGEE,CFFGGGGGGGFFEFDBCCCGGGGG@BE<EFFFGGGGDGGGGGGGGG,:,,+8,==DDFED,,,5CF?A,=C<F89@FGE7<<,@F9F,,,@D<<>>AFG<F*@FEC71>,6DC77*4=C>**133=C9B*252;++3;:EC/**2**/<55*2><00@96F5)1:6:****)))
@M03364:276:000000000-BLYN8:1:1101:14617:11710 1:N:0:1
ACTCCTACGGGAGGCAGCAGTGGGGAATATTGCACAATGGGCGCAAGCCTGATGCAGCCATGCCGCGTGTATGAAGAAGGCCTTCGGGTTGTAAAGTACTTTCAGCGGGGAGGAAGGGAGTAAGGTTAATAACCTTGCTCATTGACGTTACCCGCAGAAGAAGCACCGGCTAACTCCGTGCCAGCAGCCGCGGTAATACGGAGGGTGCAAGCGTTAATCGGAATTACTGGGCGTAAAGCGCACG
+
GGGGGGGGGGGGGGGGGGFGGGGGGGGGGGGGFGGGGGGGGGGGGGGGGGGGGGGGGGFGGDFGGGGGGGGGCGDGFGGFGGGGGGGGGGGGGGGGGGGGGGGGGGGGGGGGGGGGGGGFGGFGGGGGGGGGGGGGGGDCFGGDFGGGGGGGFGDGGGGGGGGGGGGGGGGGGGGGGGGGGCFFGGFGGGGDGEEGGG9CGCEEEEGEF7CFGCEEGGFGGGECGF?F?F*:<DCEGGGGCC3)
@M03364:276:000000000-BLYN8:1:1101:10716:11713 1:N:0:1
ACTCCTACGGGAGGCAGCAGTGGGGAATATTGGACAATGGGCGCAAGCCTGATGCAGCCATGCCGCGTGTGTGAAGAAGGCCTTCGGGTTGTAAAGTACTTTCAGCGGGGAAGAAGGGAGTAAGGATAATAAGCATATTCATTGACGTTACCCGCAGAAGAAGCACCGGCTAACTACGTGCCAGCAGCCGCGGTAATACGTAGGGTGCAAGCGTTAATCGGAATTACTGGGCGTAAAGCGCACG
+
GGGGGGGGGGGGGGGGGGGGG@FGGGGG9FG<,6CFGGGG@GGCGGG7FGGG,,,CFG8F,EFGGGGGG:,CFGGGGGGG88EFGGG7F+CFGGG95<FF<F,,5,+@6FG+FFG?,+,B+,,,,,,8E,33,,,,,C<FC,@FGGG+DF3@,3*5*@,,@FGGGEGGGGGGGGG9FGGGGGGGGGGGGGGGGGGGGGGG+?CE*;?EGGGGG8E**3<FGG*:EC+AFGGGGDGGGGGDCCD3
@M03364:276:000000000-BLYN8:1:1101:17643:11740 1:N:0:1
ACTCCTACGGGAGGCAGCAGTAGGGAATCTTCCACAATGGACGAAAGTCTGATGGAGCAACGCCGCGTGAGTGAAGAAGGTTTTCGGATCGTAAAACTCTGTTGTTGGAGAAGAACGTATTTGATAGTAACTGATCAGGTAGTGACGGTATCCAACCAGAAAGCCACGGCTAACTACGTGCCAGCAGCCGCGGTAATACGTAGGTGGCAAGCGTTATCCGGAATTATTGGGCGTAAAGCGCGCG
+
GGGGGGGGGGGGGGGGGGGGGGGGGGGGGGGGGGGGGGGGGGGGGGGGGGGGGGGGGGGGGGGGGGGGGGGGGGGGGGGGGGGGGGGGGGGGGGGGGGGGGGGGGGGGGGGGGGGGGGGGGGGGGGGGGGGGGGGGGGGGGGGGGGGGGGGGGGGGGGGGGGGGGGGGGGGGGGGGGGGGGGGGGGGGGGGGGGGGGGGGGGGGGGGGGGGGGGGGGGGGGGGGFGGGGGGGGGGGGGGGGGGG
@M03364:276:000000000-BLYN8:1:1101:22892:11768 1:N:0:1
ACTCCTACGGGAGGCAGCAGTAGGGAATCTTCGGCAATGGACGAAAGTCTGACCGAGCAACGCCGCGTGAGTGAAGAAGGTTTTCGGATCGTAAAACTCTGTTGGTAGAGAAGAACGTTGGTGAGAGTGGAAAGCTCATCAAGTGACGGTAACTACCCAGAAAGGGACGGCTAACTACGTGCCAGCAGCCGCGGTAATACGTAGGTCCCGAGCGTTGTCCGGATTTATTGGGCGTAAAGCGAGC
+
GGGGGGGCFGGGGGDGGGCFGGGGGGGGGGFGGGGGGGGFGGGGEDGGGAFGGGGGEGGFDGGGGDGGGGGGGGGGGGGGEFFGGGCCFGEGD@FGGGGGGGGGGGGGCFGGFGGGGGGGGCFGGGGGFDGGGGGGGGGGGGGGGGGGFGGGGGGGGGGGGGG@FFGGGGGDGFFGGGGGGGGFFFGFGGGGGGGGEGGFGGGGGG99CGGGGGEEGGGDEGGGE6CFFGGFGGGGDFFGGCD7
@M03364:276:000000000-BLYN8:1:1101:26284:11786 1:N:0:1
ACTCCTACGGGAGGCAGCAGTAGGGAATCTTCCGCAATGGACGAAAGTCTGACGGAGCAACGCCGCGTGAGTGAAGAAGGTTTTCGGATCGTAAAGCTCTGTTGTTAGGGAAGAATAGTGATAAGAGTAACTGATTATCATGTGACGGTACCTAACCAGAAAGCCACGGCTAACTACGTGCCAGCAGCCGCGGTAATACGTAGGTGGCAAGCGTTGTCCGGAATTATTGGGCGTAAAGCGCGCG
+
@CFGGGAEEGGEGG@@EFFCFFDG@DEFGEFFGGC@+BCFDFF:+FF<,CE,CFEG@E@C8@@@FCE++,8<,,,<FCFGCFGGGEGG7===<DGFG,FFE<<?:EFCFFCGFC=FAFFF,?F9DA<8B,,<E9FCFFGC99@9FC:+6DC<DCCCF@,@B7D<FFGFGGG@FGG9BC>FFFCFFG6,>EGG5:BCBBFF?+CEF:CGCF5ECGE8:+=C**:5<C:CC9CEDCC57FGD)/95
@M03364:276:000000000-BLYN8:1:1101:14138:11796 1:N:0:1
ACTCCTACGGGAGGCAGCAGTGGGGAATTTTGGACAATGGGCGCAAGCCTGATCCAGCCATGCCGCGTGCGGGAAGAAGGCCTTCGGGTTGTAAACCGCTTTTGTCAGGGAAGAAAAGGTTCTGGCTAATACCTGGGACTCATGACGGTACCTGAAGAATAAGCACCGGCTAACTACGTGCCAGCAGCCGCGGTAATACGTAGGGTGCAAGCGTTAATCGGAATTACTGGGCGTAAAGCGTGCG
+
GGGGGGGGGGGGGGGGGGGGGGGGGGGGFGGGGGGGGGGGGGGGGGGGGGGGGGFFGGGGGGGGGGGGFGGGGGDGGGGGGFGGGGGGGGGGGGGGGGGGEGGGGGGGGGEFEGCFEFCGGGGFGGGGGGGGGGGGGGGGGGGGGGG>FGGGFFC:FFGFGGGFFGGGGGGG:CEFGGG>EFFGFFGGFGGEDGGDGGGFFFGDG*=EGGGGGGGGGGGGEGGGGGFGCCGCDGCEGGGG5C*9
@M03364:276:000000000-BLYN8:1:1101:15172:11797 1:N:0:1
ACTCCTACGGGAGGCAGCAGTAGGGAATCTTCGGCAATGGACGAAAGTCTGACCGAGCAACGCCGCGTGAGTGAAGAAGGTTTTCGGATCGTAAAACTCTGTTGGTAGAGAAGAACGTTGGTGAGAGTGGAAAGCTCATCAAGTGACGGTAACTACCCAGAAAGGGACGGCTAACTACGTGCCAGCAGCCGCGGTAATACGTAGGTCCCGAGCGTTGTCCGGATTTATTGGGCGTAAAGCGAGC
+
GGGGGGGGGGGGGGGGGGGGGGGGGGGGGGGGGGGGGGGGGGGGGGGGGGGGGGGGGGGGGGGGGGGGGGGGGGGGGGGGGGGGGGGGEGGGGGGGGGGGGGGGGGGGGGGGGGGGGGGGGGFGGCGGGGGGGGGGGGGGGGGGGFGGGGGGGGGGFGGGGGCCC*FFGGGGEGGGGGGGGGGGGGGCFGGGGDGGCFCEFGGGGGGGGGGGGGGGGG?FGEE5E6CFFGGFGGGGGGG:DDGC
@M03364:276:000000000-BLYN8:1:1101:8038:11797 1:N:0:1
ACTCCTACGGGAGGCAGCAGTAGGGAATCTTCCGCAATGGACGAAAGTCTGACGGAGCAACGCCGCGTGAGTGAAGAAGGTTTTCGGATCGTAAAGCTCTGTTGTTAGTGAAGAAGAGTGGTAAGAGTAACTGCTTATCATGTGACGGTAGCTAACCAGAAAGCCACGGCTAACTACGTGCCAGCAGCCGCGGTAATACGTAGGTGGCAAGCGTTGTCCGGAATTATTGGGCGTAAAGCGCGCG
+
GGGGGGGGGGGGGGGGGGGGGGGGGGGGGGGGGGGGGGGGGGGGGGGFGGGGGGGGGGGGGGGGGGGGGGGGGGGGGGGGGGGGGGGGGGGGGGGGGGGGGGGGGGGGGGGGGEFGFGGGGGGGGGGGGGGGGGGGGFGGGGGGGGGGGGGGGGGGGGGGGGGGGGGGGGGGGGGGGGGGFGGGGGGGGGGGGGGGGGGGGGGGGGGGGGGGGGGGGGGGGGEFGGGGGGGGGGGGGGGGGGDC
@M03364:276:000000000-BLYN8:1:1101:14829:11803 1:N:0:1
ACTCCTACGGGAGGCAGCAGTGGGGAATATTGCACAATGGGCGCAAGCCTGATGCAGCCATGCCGCGTGTATGAAGAAGGCCTTCGGGTTGTAAAGTACTTTCAGCGGGGAGGAAGGCGATAAGGTTAATAACCTTGTTGATTGACGTTACTCGCAGAAGAAGCACCGGCTAACTCCGTGCCAGCAGCCGCGGTAATACGGAGGGTGCAAGCGTTAATCGGAATTACTGGGCGTAAAGCGCACG
+
GGGGAFGGGGGEECFGGGGGFGGGGEGGGGGGGGGGGGGGGGGE7FGGGGFGGGGGGGFFGGGGGGGGGFGGGGAFGGGGDCFGGGGGFFGGGGFFGGGGGGGGGGGGEFFCFGGGD,CGGBBFGAFFFGGGFGGGGGGFFDCCCGEFGGGGGDFGCEFFFFGGGG7C771=C:9C7;CCFGFGGGGFGGG5ECB@EGGG5C5CEEGG?CGFEEECCFGGGEC5E7<FGGF=<DEE5*7CDDD7
@M03364:276:000000000-BLYN8:1:1101:17787:11804 1:N:0:1
ACTCCTACGGGAGGCAGCAGTAGGGAATCTTCGGCAATGGACGAAAGTCTGACCGAGCAACGCCGCGTGAGTGAAGAAGGTTTTCGGATCGTAAAACTCTGTTGTTAGAGAAGAACAAGGACGTAAGTAACTGTACGTCCCCTGACGGTATCTAACCAGAAAGCCACGGCTAACTACGTGCCAGCAGCCGCGGTAATACGTAGGTGGCAAGCGTTGTCCGGAATTATTGGGCGTAAAGCGCGCG
+
FGGGGGGGGGGFGGGEEGDFECCGGGGGGGG9F7FFCGGGCGGEGGGCFGGGEGGGGGEGGGGGGGGFGDCEFFAEGGGG<EFGGGGFGGGGGGGFGFGGFFGGGGCFCFGGGGGGGGAACG:+3==FCDFDAFF=FCGCF<DFGGGGGGCFCBCB<:<CFGGGCFGGGGGGFGGFEEFGGGGGGGGGGGGGEGGGGGGG?FGE;9CFGGGGDEGC:?FGGGGGGGCGGGGGGGGGGGGGCDG<
@M03364:276:000000000-BLYN8:1:1101:20631:11811 1:N:0:1
ACTCCTACGGGAGGCAGCAGTGGGGAATATTGCACAATGGGCGCAAGCCTGATGCAGCCATGCCGCGTGTATGAAGAAGGCCTTCGGGTTGTAAAGTACTTTCAGCGGGGAGGAAGGCGATAAGGTTAATAACCTTGTTGATTGACGTTACCCGCAGAAGAAGCACCGGCTAACTCCGTGCCAGCAGCCGCGGTAATACGGAGGGTGCAAGCGTTAATCGGAATTACTGGGCGTAAAGCGCACG
+
GGGGGGGGGGGGGGGGGGGGGGGGGGGGGGGGGGGGGGGGGGGGGGGGGGGGGGGGGGGGGGGGGGGGGGGGGGGGGGGGGGGGGGGGGGGGGGFGGGGGGGGGGGGDGGGGGGGGGGGGGGGGGGGGGGGGGGGGGGGGGGGGGGGGGGGGGGGGGGGGGGGFGGGGGGGGGGGGGGGGGGGGGGGCGGGGGGGGGGGGGAEEGGGGGGGGGGEGGGGGGGGGFGGGFG=FGCEEFFGGGGGC
@M03364:276:000000000-BLYN8:1:1101:5498:11813 1:N:0:1
ACTCCTACGGGAGGCAGCAGTGGGGAATATTGCACAATGGGCGCAAGCCTGATGCAGCCATGCCGCGTGTATGAAGAAGGCCTTCGGGTTGTAAAGTACTTTCAGCGGGGAGGAAGGGAGTAAGGTTAATAACCTTGCTCATTGACGTTACCCGCAGAAGAAGCACCGGCTAACTCCGTGCCAGCAGCCGCGGTAATACGGAGGGTGCAAGCGTTAATCGGAATTACTGGGCGTAAAGCGCACG
+
GGGGGGGGGGGGGGGGGGGGGGGGGGGGGGGGGGFFFGFGGGGGGGGGGGGGGGGGGGGGFGGGGGGGGGGGGGGGGGGGGFGGGGGGGGGGGGGGGGGGGGGGGGGGGGFGGGGG>EFGGCFGGGGGGGGFFGGGGFGGGGGGCGGGGGGGFGGGGGGGGGGGGGGGGGGGGGGGGGGGGFGGGFGGGGGGGGGGCEEFGEGGDEGDCFGGGGG55FGGGD5EGGGG7CCFDDGGGFGDCDG7
@M03364:276:000000000-BLYN8:1:1101:12372:11819 1:N:0:1
ACTCCTACGGGAGGCAGCAGTAGGGAATCTTCGGCAATGGACGAAAGTCTGACCGAGCAACGCCGCGTGTGTGAAGAAGGTTTTCGGATCGTAAAGCACTGTTGTTAGAGAAGAACACCCACCATAGGAAATGATGGTGGCATGACGGTATCTAACCAGAAAGCCACGGCTAACTACGTGCCAGCAGCCGCGGTAATACGTAGGTGGCAAGCGTTGTCCGGATTTATTGGGCGTAAAGGGAGCG
+
GGGGGGGGGGGGGGGGGGGGGGGGGGGGGGGGGGGGGGGGGGGGGGGGGGGGGGGGGGGGGGGGGGGGGGGGGGGGGGGGGGGGGGGGGGGGGGGGFGGGGGGGGGGGGGGGGGGGGFGDGGGGGGGGGGGGGGGGGGGGGFGGGGGGGGGGGGGGGGGGFGGGFGGGGGGGGGFGGGGFGGGGGGGGGEEGEGGGGGG>BFGGFGGGGGGGGEEECCCCEEEECGGFGGGGGCGGGGGGGGGG
@M03364:276:000000000-BLYN8:1:1101:24592:11827 1:N:0:1
ACTCCTACGGGAGGCAGCAGTGGGGAATATTGCACAATGGGCGCAAGCCTGATGCAGCCATGCCGCGTGTATGAAGAAGGCCTTCGGGTTGTAAAGTACTTTCAGCGGGGAGGAAGGGAGTAAGGTTAATAACCTTATTCATTGACGTTACCCGCAGAAGAAGCACCGGCTAACTCCGTGCCAGCAGCCGCGGTAATACGGAGGGTGCAAGCGTTAATCGGAATTACTGGGCGTAAAGCGCACG
+
GGGGGGGGGGGGGGGGGGFGGGGGGGDGGGGGGGGGGGGGGGGGGGGGFGGGGGGGGGGGGGGGGFGCEGGGGGGGGGGGFGGGGGGGCFEGGGGCGFGGGGFGGFGGGGDE>EGFDFAFGGGGGAFFECFG?CFFECFGGGGGGGEBCGEG?FGG@CCFFGGCFDGGGGGGGGGGFGGGGGFFFGGFFEGGCEECFGGCCC8EDGGGFEEFGCE85CFG=88F@CEFCGGGD)CE5CCC3CDC
@M03364:276:000000000-BLYN8:1:1101:24221:11847 1:N:0:1
ACTCCTACGGGAGGCAGCAGTGGGGAATCTTCGGCAATGGGGGCAACCCTGACCGAGCAACGCCGCGTGAGTGAAGAAGGTTTTCGGATCGTAAAACTCTGTTGTTAGAGAAGAACGTTAAGTAGAGTGGAAAGTTACTTAAGTGACGGTATCTAACCAGAAAGGGACGGCTAACTACGTGCCAGCAGCCGCGGTAATACGTAGGTCGCAAGCGTTGTCCGGATTTATTGGGCGTAAAGCGAGG
+
GGGGGGGGGGGGGGGGGGGGG,FGGGGGFGGGGGGGGGGGGGGCFGF@FGGGGGGGGGGGGGGGGGGGGDGGGGGGGGGG8FFGGGGCF:FFGGG9EFGGGGGGGGGFCFGCGGGGGGDD+CDFD=ACB38CFB8=F<F9,@<FFAFEGGGGCEFGG,DFFCBDG>F:FCGGD?CEFGGFFGGGGGGGGGG>EGG7CGG+;>FGGG?8/8EGGGGGGGGGGGE:CEFFG?FGGGGGD3CCGD)1
@M03364:276:000000000-BLYN8:1:1101:25476:11857 1:N:0:1
ACTCCTACGGGAGGCAGCAGTGGGGAATATTGCACAATGGGCGCAAGCCTGATGCAGCCATGCCGCGTGTATGAAGAAGGCCTTCGGGTTGTAAAGTACTTTCAGCGGGGAGGAAGGCGATAAGGTTAATAACCTTGTTGATTGACGTTACCCGCAGAAGAAGCACCGGCTAACTCCGTGCCAGCAGCCGCGGTAATACGGAGGGTGCAAGCGTTAATCGGAATTACTGGGCGTAAAGCGCACG
+
FGGGGGGGGGGGCGGGGGGGFGGGGGGGGGGGGFGGGGGGGGGGGGCGGGGGGFGGGGGGGGGGGGGFGGFGGGGGGGGGGGGGGGGGGGGGGGGGGGGG9FGGGGGGGGGGGGCGGFEGGDG9>F9>EGCB<DFFGGGGGGFGGGGGGFGF@CFFGGGGGGGGGGGDEGGGGGGFGGGGDFGGGGGF7CEGGGGGC?FFGGCGDGGGGGGGGEEEFGGGGGC=CFGGGGGGG>CEFGGD3CD7
@M03364:276:000000000-BLYN8:1:1101:3028:11861 1:N:0:1
ACTCCTACGGGAGGCAGCAGTAGGGAATCTTCCGCAATGGGCGAAAGCCTGACGGAGCAACGCCGCGTGAGTGATGAAGGGTTTCGGCTCGTAAAACTCTGTTATTAGGGAAGAACAAATGTGTAAGTAACTGTGCACGTCTTGACGGTACCTAATCAGAAAGCCACGGCTAACTACGTGCCAGCAGCCGCGGTAATACGTAGGTGGCAAGCGTTGTCCGGATTTATTGGGCGTAAAGCGAGCG
+
GGGGGGGGGGGEGGGGGGGGGGGGDGGGGGGGGGGGGGGGGGGGGGGGGGGGGGGGGGGGFGGGGGGGGGGGGGGGFFGGGGGGGEGDGGGGGGGGGGGGGGDFGGGFGGGGGGGGGGFDFGGGGFFGGGGGFGGFGFGGGGGCGGGCFGGGGGGGGG:EFDGGGGGGGGGGGGGGGGGGGGGGGFGGGGGGDEGGGGFGGGGGEGGFFGGGGGGDGGGGDCEGGCFDG6F=3CGGGGGGGGG3
@M03364:276:000000000-BLYN8:1:1101:28874:11865 1:N:0:1
ACTCCTACGGGAGGCAGCAGTGGGGAATATTGCACAATGGGCGCAAGCCTGATGCAGCCATGCCGCGTGTATGAAGAAGGCCTTCGGGTTGTAAAGTACTTTCAGCGGGGAGGAAGGGAGTAAGGTTAATAACCTTATTCATTGACGTTACCCGCAGAAGAAGCACCGGCTAACTCCGTGCCAGCAGCCGCGGTAATACGGAGGGTGCAAGCGTTAATCGGAATTACTGGGCGTAAAGCGCACG
+
FGGGGCFGGGGGGEGGGGG@FCFGGGGGGFGGFGGGGGGGGGG+@CGGGGGGGDGGGGGGGGGGGGGGGG8FCEFGGGGG,EEFGGGCFEGGFGGF,9<FBFAFF,@FEGGGGGG?FG@7FA3=3,CFGFGCD,::9E,,@FC,3,@@FFEGG<:@:FGFFGGGGGGEEGGGGFGFDECFGGGFCCF+=BEGEGECGG98888EE?CEFF?5CCGGFGCGDC8CCFGGEFGGDGGGGGC<C597
@M03364:276:000000000-BLYN8:1:1101:10352:11869 1:N:0:1
ACTCCTACGGGAGGCAGCAGTAGGGAATCTTCGGCAATGGACGAAAGTCTGACCGAGCAACGCCGCGTGAGTGAAGAAGGTTTTCGGATCGTAAAACTCTGTTGTTAGAGAAGAACAAGGACGTAAGTAACTGTGCGTCCCCTGACGGTATCTAACCAGAAAGCCACGGCTAACTACGTGCCAGCAGCCGCGGTAATACGTAGGTGGCAAGCGTTGTCCGGATTTATTGGGCGTAAAGCGAGCG
+
GGGGGGGGGGGGGGGGGGGGGGGGGGGGGGGGGGGGGGGGGGGGGGGGGGGGGGGGGGGGGGGGGGGGGGGGGGGGGGGGGGGGGGGGGGGGGGGGGGGGGGGGGGGGGGGGGGGGGGGGGGGGGGGGGGGDGGFGGGGGDGGGGGGGGGGGGGGGGGGGGGGGGGGGGGGGGGGGGGGGGGGGGGGGGGGGGGGDGGGGGGGGGGGGGGGGGGGGGGGGGE;CFGGGGGGGDDEEGGC<DGD<
@M03364:276:000000000-BLYN8:1:1101:8434:11871 1:N:0:1
ACTCCTACGGGAGGCAGCAGTGGGGAATATTGCACAATGGGCGCAAGCCTGATGCAGCCATGCCGCGTGTATGAAGAAGGCCTTCGGGTTGTAAAGTACTTTCAGCGGGGAGGAAGGGAGTAAGGTTAATAACCTTATTCATTGACGTTACCCGCAGAAGAAGCACCGGCTAACTCCGTGCCAGCAGCCGCGGTAATACGGAGGGTGCAAGCGTTAATCGGAATTACTGGGCGTAAAGCGCACG
+
GGGGGGGGGGGGGGGGGGFGGGGGGGGGGGGGGGGGGGGGGGGGGGGGGGGGGGGGGFGGGFFGGGGGGGGGGGGGGGGGGGGGFGGGGGGGGFFGGFGGGGGGGFGGGGEGGGGGGGA@FGGGGFGDFFFGFGGGGCGFGGGGGGGEGGGGCEGGGGGGGGGGGGFEGGCFCFFFFEGGGGGGFF>FG88CCEGGGFC>8EGGGGG56AFFEG:EDECFDE57FEGFFGGGGDDEFGCCGCC7
@M03364:276:000000000-BLYN8:1:1101:8739:11919 1:N:0:1
ACTCCTACGGGAGGCAGCAGTAGGGAATCTTCCGCAATGGGCGAAAGCCTGACGGAGCAACGCCGCGTGAGTGATGAAGGGTTTCGGCTCGTAAAACTCTGTTATTAGGGAAGAACAAATGTGTAAGTAACTGTGCACGTCTTGACGGTACCTAATCAGAAAGCCACGGCTAACTACGTGCCAGCAGCCGCGGTAATACGTAGGTGGCAAGCGTTATCCGGAATTATTGGGCGTAAAGCGCGCG
+
GGGGGGGGGGGGGGGGGGGGGGGGGGGGGGGGGGGGGGGGGGGGGGGGGGGGGGGGGGGGGGGGGGGGGGGGGGGGGGGGGGGGGGGGCFGGGGGGGGGGFGGGGGGGGGGGGGGGGGGFFGGGGFGGGGGGGGGGGGGGGGGGGGGGGGGGGGGGGGGGGGGGCFGGGGGGGGGGGGGGGGFCEFGGGGGGGGGGGGGGGCFGGGGGGGGGGGGGGDGEG?CFCGGGGGCFGGGGGGGGGGGD
@M03364:276:000000000-BLYN8:1:1101:24812:11949 1:N:0:1
ACTCCTACGGGAGGCAGCAGTGGGGAATATTGCACAATGGGCGCAAGCCTGATGCAGCCATGCCGCGTGTATGAAGAAGGCCTTCGGGTTGTAAAGTACTTTCAGCGGGGAGGAAGGGAGTAAGGTTAATAACCTTATTCATTGACGTTACCCGCAGAAGAAGCACCGGCTAACTCCGTGCCAGCAGCCGCGGTAATACGGAGGGTGCAAGCGTTACTCGGAATTACTGGGCGTAAAGCGCACG
+
GGGGGGGGGGEFGGGFGGGGGGGGGGGFGGGCFGGGGFGGGGGGGGGFGGGGGGGGGGGFFGGGGGGGDG?FGEGFDGFFGCFGFGGGGGGGGGGGGGGGGGDCGGGGGGGGGG8FGGGGGGGGGFGGGGDFG8FGGGGGGGGGGGGEGGD<>FF@FC,>FCGF7BCF:CCGCFFGGE:FGGGGG?CC@EGGGEEBCC95***?*;EEGGF*:E;C*+<C:8*A+<C+3<85CCEG3>*7>)1)
@M03364:276:000000000-BLYN8:1:1101:16067:11965 1:N:0:1
ACTCCTACGGGAGGCAGCAGTAGGGAATCTTCGGCAATGGACGAAAGTCTGACCGAGCAACGCCGCGTGAGTGAAGAAGGTTTTCGGATCGTAAAACTCTGTTGTTAGAGAAGAACAAGGACGTTAGTAACTGAACGTCCCCTGACGGTATCTAACCAGAAAGCCACGGCTAACTACGTGCCAGCAGCCGCGGTAATACGTAGGTGGCAAGCGTTGTCCGGATTTATTGGGCGTAAAGCGAGCG
+
GGGGGFGFGGGGGGGFGGGGGGGGGGGGGGGGGGGGGGGGGGGGGDGGGFGGGGGGGGGGGGGGG>FCGGGGGGGGGGGGGDGGGGGGGGGGGGGGGGGGGGGGGGGGGGGGGFGGGGGGGGGEGGGGGGGFGGGGGGGF@FFFGGGGGGGGGFGFGGGFEGDC:FGGDGGGGGGGGGGCFGFGGGGCGGGGGGG*?EFGBFFGGGCFGCFGGGEDGGGGD==EFGGGGGGGDDGGGGGGGCD3
@M03364:276:000000000-BLYN8:1:1101:24909:11972 1:N:0:1
ACTCCTACGGGAGGCAGCAGTAGGGAATCTTCCGCAATGGACGAAAGTCTGACGGAGCAACGCCGCGTGAGTGAAGAAGGTTTTCGGATCGTAAAGCTCTGTTGTTAGGGAAGAATAGTGATAAGAGTAACTGATTATCATGTGACGGTACCTAACCAGAAAGCCACGGCTAACTACGTGCCAGCAGCCGCGGTAATACGTAGGTGGCAAGCGTTGTCCGGAATTATTGGGCGTAAAGCGCGCG
+
GGGGGGGGGGGGGGGGGGGGGGGGGGGGGGGGGGGGGGGGGGGGGGGGGGGGGGGGGGGGGGGGGGGGGGGGGGGGGGGGGGGGGGGGGGGGGGGGGGGGGGGGGGGGGFGGGGGGGGGGGGGGGGGGGGGGGGGGGGGGGGGGGGGGGGGGGGGGGGGGGGGGGGGGGGGGGGGGGGGGGGFGGGGGGGGGGGDGGGGGGGGGGGGGGGGGGGGGGGGGGGGGGGGGGGGGGGGGGGGCGGGC
@M03364:276:000000000-BLYN8:1:1101:19715:11973 1:N:0:1
ACTCCTACGGGAGGCAGCAGTGGGGAATATTGCACAATGGGCGCAAGCCTGATGCAGCCATGCCGCGTGTGTGAAGAAGGCCTTCGGGTTGTAAAGCACTTTCAGCGAGGAGGAAGGTGGTGAGCTTAATACGTTCATCAATTGACGTTACTCGCAGAAGAAGCACCGGCTAACTCCGTGCCAGCAGCCGCGGTAATACGGAGGGTGCAAGCGTTAATCGGAATTACTGGGCGTAAAGCGCACG
+
GGGGGGGGGGGGGGGGGGGGGGGGGGGGGGGGGGGFGGGGGGGGGGGGGGGGGGGGGGGGGGGGGGGGGGGGGGGGGGGGGGGGGGGGGGGGGGGGGGGGGGGGGGGGEGGGGGGGGFCGEGGGGGGGGGGGGGGGGGGGGCGGGGGGGGGGGGGGDGGGGGGGGCGGGGGGGGGGGGGGGGGGGFGGGGGGGGGGGF9EDEEGGGGGGGGGGGGGEGGGGGGGGGGGGGFGGGGCGG7CGGGD
@M03364:276:000000000-BLYN8:1:1101:25834:11975 1:N:0:1
ACTCCTACGGGAGGCAGCAGTAGGGAATCTTCGGCAATGGACGAAAGTCTGACCGAGCAACGCCGCGTGAGTGAAGAAGGTTTTCGGATCGTAAAACTCTGTTGTTAGAGAAGAACAAGGACGTTAGTAACTGAACGTCCCCTGACGGTATCTAACCAGAAAGCCACGGCTAACTACGTGCCAGCAGCCGCGGTAATACGTAGGTGGCAAGCGTTGTCCGGATTTATTGGGCGTAAAGCGAGCG
+
GGGGGGGGGGGGGGGGGGGGGFGGGGGGGGGFDFGGGGGGGFGGGGGGGGGGGCGGFGCGGGGGGGGGGGGGGGGGGGGGFFFGGGGGGGGGGGGGGGFGGGGGGGGGGGGGGGGGGGGGGGGGGGGGGFGGGGGGGGGGGGGGGGGGEFGFGGGFGGGGGGGGGGGGGGEBCGGGGGGFCCFGGGGGG>EGGGGGFGGGGGGGGGGGGGGGEGEEE:CEEA2:9ECFGGGGGGECFCGGGGGG
@M03364:276:000000000-BLYN8:1:1101:16288:11985 1:N:0:1
ACTCCTACGGGAGGCAGCAGTAGGGAATCTTCGGCAATGGACGAAAGTCTGACCGAGCAACGCCGCGTGAGTGAAGAAGGTTTTCGGATCGTAAAACTCTGTTGTTAGAGAAGAACAAGGACGTTAGTAACTGAACGTCCCCTGACGGTATCTAACCAGAAAGCCACGGCTAACTACGTGCCAGCAGCCGCGGTAATACGTAGGTGGCAAGCGTTGTCCGGATTTATTGGGCGTAAAGCGAGCG
+
GGGGGGGGGGGGGGGGGGGGGGGGGGGGGGGGGGGGGGGGGGGGGGGF,CEGGGGGGGGGGGGGGGGGGGGGGGGGGGGGFGGGGGGGGDGGGGGGFGGGGGFGGGGGGGGGGGGGGGGDGFCFGGEGGGGGGGFFGGGGGFGGGGGGGGGGGFFFFGFGGGGGFGGEGGEGGGGGG@<FGGGGGGGGGGCEECECDFGG9?CGGGGGCGFGGGG5CFCEE*2:CFDFFGFADDEE3FFDDG)9
@M03364:276:000000000-BLYN8:1:1101:7391:12048 1:N:0:1
ACTCCTACGGGAGGCAGCAGTGGGGAATATTGCACAATGGGCGCAAGCCTGATGCAGCCATGCCGCGTGTGTGAAGAAGGCCTTCGGGTTGTAAAGCACTTTCAGCGAGGAGGAAGGTGGTGAGCTTAATACGTTCATCAATTGACGTTACTCGCAGAAGAAGCACCGGCTAACTCCGTGCCAGCAGCCGCGGTAATACGGAGGGTGCAAGCGTTAATCGGAATTACTGGGCGTAAAGCGCACG
+
GGGGGGGGGGGGGGGGGGGGGGGGGGGGGGGGGGGGGGGGGGGGGGGFGGGGGGGGGGGGGGGGGGGGGGGEGGGGGGFGGGGFFFGGGGGGGGGGGGGGGGGGGFEGFGGGGGGDGGGGGGG@EG8,?FGCFFFGGGGGGGGGGGGGGGGGGGGGGGGGGGGGGGGGGDFCEFGGGGGGEF9FG7CBGDD>C8E@GGFGGGDGGGGGGGDFGGCEGGGGGGGGFFGGGFEGDGGEGGFDC)1/
@M03364:276:000000000-BLYN8:1:1101:2091:12066 1:N:0:1
ACTCCTACGGGAGGCAGCAGTAGGGAATCTTCCACAATGGGCGCAAGCCTGATGGAGCAACGCCGCGTGTGTGATGAAGGGTTTCGGCTCGTAAAACACTGTTATAAGAGAAGAACGGCACTGAGAGTAACTGTTCAGTGTGTGACGGTATCTTACCAGAAAGGAACGGCTAAATACGTGCCAGCAGCCGCGGTAATACGTATGTTCCAAGCGTTATCCGGATTTATTGGGCGTAAAGCGAGCG
+
GGGGGGCFFGGFGFFEGGGGGDDGGGGCGGGGDFEFG<FGGGGGCFGGGFGGCFFEFFCFFECCG@F:FB=FGFFGGGGGG8,FEFE7D+@68EDF<<E,BCEGGGGGGGCGG8=4@CGDGFGE<?=>BBFCFG9FFFGDFGFGFGCG+>DGGCF,3=,DDEGGGGCF>:*<D<D@@@,DFFEFCGG7;B:BC8:E99B8B9+?CB+?FC95;CEEFFGE=?8C69CF?FG5CC5EGGGDCDCD
@M03364:276:000000000-BLYN8:1:1101:16534:12068 1:N:0:1
ACTCCTACGGGAGGCAGCAGTAGGGAATCTTCGGCAATGGACGAAAGTCTGACCGAGCAACGCCGCGTGAGTGAAGAAGGTTTTCGGATCGTAAAACACTGTTGGTAGAGAAGAACGTTGGTGAGAGTGGAAAGCTCATCAAGTGACGGTAACTACCCAGAAAGGGACGGCTAACTACGTGCCAGCAGCCGCGGTAATACGTAGGTCCCGAGCGTTGTCCGGATTTATTGGGCGTAAAGCGAGC
+
GGGGGGGGGGGGGGGGGGGGGGGGGGGGGGGGGGGGGGGGGGGGGGGGGGGGGGGGGGGGGGGGGGGGGGGFGGGGGGGGFGGGGGGGGGGGGGGGGGGGGGGGGGGGGGGGGGGFGCGGGGGGGGGGGGGGGGGGGGGGGGGGGGGGGGGGGGGGGGGGGGGGGGGGGGGGGGGGGGGGGGGGGGGGGGGGGGGGDG?FGGGGGGGGGGGGGGGGGGGGGGGDGGGGGEGGGDEGGDGGDGG)
@M03364:276:000000000-BLYN8:1:1101:14291:12078 1:N:0:1
ACTCATACGGGAGGCAGCAGTGGGGAATATTGCACAATGGGCGCAAGCCTGATGCAGCCATGCCGCGTGTGTGAAGAAGGCCTTCGGGTTGTAAAGCACTTTCAGCGAGGAGGAAGGTGGTGAACTTAATACGTTCATCAATTGACGTTACTCGCAGAAGAAGCAACGGCTAACTCCGTGCCAGCAGCCGCGGTAATACGTAGGGTGCAAGCGTTAATCGGAATTATTGGGCGTAAAGCGCACG
+
GEGFCDFCFFGEGCGEFGFGF8E@CGGG<C<<C<;EFGDG,C@@B@+<<,:CFG@FEF<F9F8CFCFGGFFG=<FGE=EC8FDFECC@EFGGGGG9B<F8FE,?,,++@>FG:F=<444+++,8,,C,AD5:BDF@6@<?<<<=FE@+3@@=F:<FGGG@FCF<>,3@F@7FGBF9,*5>CF@DDEGFC*8=5:CEGFGC+BC8*5;BBF+:=GG**:97582:AA+<++;*9C5C*::7/79)
@M03364:276:000000000-BLYN8:1:1101:23243:12089 1:N:0:1
ACTCCTACGGGAGGCAGCAGTAGGGAATCTTCCGCAATGGGCGAAAGCCTGACGGAGCAACGCCGCGTGAGTGATGAAGGGTTTCGGCTCGTAAAACTCTGTTATTAGGGAAGAACATATGTGTAAGTAACTGTGCACATCTTGACGGTACCTAATCAGAAAGCCACGGCTAACTACGTGCCAGCAGCCGCGGTAATACGTAGGTGGCAAGCGTTATCCGGAATTATTGGGCGTAAAGCGCGCG
+
GGGGGGGGGGGGGGGGGGGGGGGGGGGGGGGGGGGDEEGGGGGGGGGGGGGGGGGGGGGGGGGGGGGGGGGGGGGGGGGGGGGGGGGGGGGGGGGGDGGGGGGGGGGGGGGGGGGGGGGGGGGGFGGGGGGGGGGGGGGGGGGGGGGGGGGGGGGGGGGGGGGGGFGGGGGGGGGGGGGFFGGGGGGGGGGEGGDGGGGGGCGGGGGGGGGGGGGGG7?EEEGGFFGFF?FGGGGGGGGGGDGD
@M03364:276:000000000-BLYN8:1:1101:8114:12118 1:N:0:1
ACTCCTACGGGAGGCAGCAGTGGGGAATATTGCACAATGGGCGCAAGCCTGATGCAGCCATGCCGCGTGTATGAAGAAGGCCTTCGGGTTGTAAAGTACTTTCAGCGGGGAGGAAGGCGATAAGGTTAATAACCTTCTCGATTGACGTTACCCGCAGAAGAAGCACCGGCTAACTCCGTGCCAGCAGCCGCGGTAATACGGAGGGTGCAAGCGTTAATCGGAATTACTGGGCGTAAAGCGCACG
+
GGGGGGGGGGGGGGGGGGGGGGGGGGGGGGGGGGGGGGGGGGGGGGGGGGGGGGGGGGGGGGGGGGGGGGEGAGGGGGGGGGGGGGGGFGGGGGGGGGGGGGGGGFGGGGGGGG>DCFGGGGGGGFGFGGGGGGGGGGGG7FEGGGDFFCCEFEGGGGGGGGGGFFGGGGGFGGGGGCGGGGGGGGGGGGGGGGGGGFCEEDGGG>EEGC95CEGGFFGFGGGGG7+@FG=F7<==FGGDGGGD
@M03364:276:000000000-BLYN8:1:1101:20259:12129 1:N:0:1
ACTCCTACGGGAGGCAGCAGTAGGGAATCTTCCGCAATGGACGAAAGTCTGACGGAGCAACGCCGCGTGAGTGAAGAAGGTTTTCGGATCGTAAAGCTCTGTTGTTAGGGAAGAATAGTGATAAGAGTAACTGATTATCATGTGACGGTACCTAACCAGAAAGCCACGGCTAACTACGTGCCAGCAGCCGCGGTAATACGTAGGTGGCAAGCGTTGTCCGGAATTATTGGGCGTAAAGCGCGCG
+
GGGGGGGGGGGGGGGGGGGF<FFGGGGFGCFEGGGGGGGGGGGGCFFFGGGAEGGEEGGGFEEGEGGGECFFGGFGFFEEEEAEGGGG7@CEFFGGFGGGGGGGFGGFGGGGFGGFF9BBFDCCFF95DFFGGGFDFGGGGGGGGGFCFDGGGGFGFGGGGGFF:FGGEGGGGFGGGGGGGGGGGGFGGGD>EGECCFGGEFFGGFGGGGGGEEEGGFFDGGGGFCFGGFGGGDEEGGFGGDD/
@M03364:276:000000000-BLYN8:1:1101:21374:12132 1:N:0:1
ACTCCTACGGGAGGCAGCAGTGGGGAATATTGGACAATGGGGGCAACCCTGATCCAGCCATGCCGCGTGAGTGATGAAGGCCTTAGGGTTGTAAAGCTCTTTTATCCGGGACGATAATGACGGTACCGGAGGAATAAGCCCCGGCTAACTTCGTGCCAGCAGCCGCGGTAATACGAAGGGGGCTAGCGTTGCTCGGAATCACTGGGCGTAAAGGGCGCGTAGGCGGTCTTTTAAGTCGGGGGTG
+
GGGGGGGGGGGGGGGGGGGGGGGGGGGGGGGGGGGGGGGGGGGGGGGGGGGGGGGGGGGGGGGGGGGGGGGGFGGGGGGGFGGGGGGCFGGGGGGGGGGGGGGGGGGGGGGGGGGGGGGGGGGGGGGGGGGGGGGGGGGGGGGGGGGGGGGGGGGGGGGGGGGGGGGGGGGGGGFGGDGGGGGGGGGGGGGGGGDGGGGGFGGGGFGGGGGGGGGGGGGGEGEGGGGC=CGGGFGGCDCD:CDD
@M03364:276:000000000-BLYN8:1:1101:23359:12142 1:N:0:1
ACTCCTACGGGAGGCAGCAGTAGGGAATCTTCCGCAATGGACGAAAGTCTGACGGAGCAACGCCGCGTGAGTGAAGAAGGTTTTCGGATCGTAAAGCTCTGTTGTTAGGGAAGAATAGTGATAAGAGTAACTGATTATCATGTGACGGTACCTAACCAGAAAGCCACGGCTAACTACGTGCCAGCAGCCGCGGTAATACGTAGGTGGCAAGCGTTGTCCGGAATTATTGGGCGTAAAGCGCGCG
+
GGGGGGGGGGGGGGGGGGGGGGGGGGGGGGGGGGGGGGGGGGGGGEGGGGGGGGGGGGGGGGGGGGGGGGGGGGGGGGGGGGFGGGGGGGGGGGGGGGGGGGGGGGGGGGGGGGGGGGGGFGGGGGGFGGGGGGGGGGGGGFGGGGGGGFGGGGGGGGGGGGGGGGGGGGGDFGGGGGGGGGGGGGGGGGGGGGGGGGGGGGGDFGGGGGGGGGGEGGGGGCGCGGGGGGGGGCEEFGGGGGG<
@M03364:276:000000000-BLYN8:1:1101:25241:12154 1:N:0:1
ACTCCTACGGGAGGCAGCAGTAGGGAATCTTCCGCAATGGACGAAAGTCTGACGGAGCAACGCCGCGTGAGTGAAGAAGGTTTTCGGATCGTAAAGCTCTGTTGTTAGTGAAGAAGAGTGGTAAGAGTAACTGCTTATCATGTGACGGTAGCTAACCAGAAAGCCACGGCTAACTACGTGCCAGCAGCCGCGGTAATACGTAGGTGGCAAGCGTTGTCCGGAATTATTGGGCGTAAAGCGCGCG
+
GGGEEGGGGGGD7FGGGGFGGFGGFGGGGFFDGGGGGGGGGGGGC:FFGGGGFFCGFD<FFEGGGGGGGDEGGGGGGGGGGGGGGGGFCGGGDFGGGEGGGGGGFF,<FFFGGGGGGGGGGGGGGGGGGGGGGGDFFFGFGGG9FFGGGGGGGGGGGGGGGGGGGFGGG>FFFGGGGGGFGDFGGGGGGGGGGGGGDGCGGGFGGGGGGG=FEGGGEGGGGCEFEFGGFGFCCG7=CGGGGDG5
@M03364:276:000000000-BLYN8:1:1101:27635:12158 1:N:0:1
ACTCCTACGGGAGGCAGCAGTAGGGAATCTTCGGCAATGGACGAAAGTCTGACCGAGCAACGCCGCGTGAGTGAAGAAGGTTTTCGGATCGTAAAACTCTGTTGGTAGAGAAGAACGTTGGTGAGAGTGGAAAGCTCATCAAGTGACGGTAACTACCCAGAAAGGGACGGCTAACTACGTGCCAGCAGCCGCGGTAATACGTAGGTCCCGAGCGTTGTCCGGATTTATTGGGCGTAAAGCGAGC
+
GGGGGGGEE>GGGGGGGGDGGGGGGGGGGGGGGGGGGGGGFGGGEGEGFEFEG8FGGDGGGGGGGGGEGGDGGGGGGGGGGCFGGGGGGGGGGGCFFGF9EFGGGGGGG9DFDFCGGFGGGFGGGEFDFFGGGGGGEGFGGGGGGGGGGGCFCFCFFGGGGGFFCGGGGC7CEGGGFCFGFFCF7BGGDECDEGEEE9FGGFGFGG9B5E5CGG?EEE?FGGGG:9FGGGGG45>ED>FCG3D5
@M03364:276:000000000-BLYN8:1:1101:24805:12175 1:N:0:1
ACTCCTACGGGAGGCAGCTGTGGGGAATATTGCACAATGGGCGCAAGCCTGATGCAGCCATGCCGCGTGTATGAAGAAGGCCTTCGGGTTGTAAAGTACTTTCAGCGGGGAGGAAGGGAGTAAGGTTAATAACCTTGCTCATTGACGTTACCCGCAGAAGAAGCACCGGCTAACTCCGTGCCAGCAGCCGCGGTAATACGGAGGGTGCAAGCGTTAATCGGAATTACTGGGCGTAAAGCGCACG
+
GGGGGGGGGGGGGGGGGGFGGGGGGGGGGGGGGGGGGGGGGGGGGGGGGGGGGGGGGGGGGGGGGGGGGGGGGGGGGGGGGGGGGGGGGGGGGGGGGGGGGGGGGFGGGGGGFEGGGGGGGGGGFFFGGGGGGGGGGGGGGGGCGFGGGGGGGGGGG>FGGGGGGGGGGGGGGGGDGGFGGGGCGGGGGDGGGGGGGGGGGGGGGGGGGGGGGCEEDGGGGGEGGGCEGGGDDGGGGGGGGGC<
@M03364:276:000000000-BLYN8:1:1101:23046:12202 1:N:0:1
ACTCCTACGGGAGGCAGCAGTAGGGAATCTTCGGCAATGGACGAAAGTCTGACCGAGCAACGCCGCGTGAGTGAAGAAGGTTTTCGGATCGTAAAACTCTGTTGGTAGAGAAGAACGTTGGTGAGAGTGGAAAGCTCATCAAGTGACGGTAACTACCCAGAAAGGGACGGCTAACTACGTGCCAGCAGCCGCGGTAATACGTAGGTCCCGAGCGTTGTCCGGATTTATTGGGCGTAAAGCGAGC
+
GGGGGGGGGGGGGGGGGGGGGGGGGGGGGGGGGGGGGGGGGGGGGGGGGGGGGGGGGGGGGGGGGGGGGGGGGGGGGGGGGGGGGGGGGGGGGGGGGGGGGGGGGGGGGGGGGGGGGGGGGGGGGGGFGGGGGGGGGGGGGGGGGGGGGGGGFGGGGGGGGGGGGGGGGGGGGGGGGGGGGGGGGGGGGGGGGGEGGGGGGGGGGEGGGGGEGGGGGGGGGGGEGGFGGFFGGGGGGGFGGGG3
@M03364:276:000000000-BLYN8:1:1101:12846:12223 1:N:0:1
ACTCCTACGGGAGGCAGCAGTGGGGAATATTGCACAATGGGCGCAAGCCTGATGCAGCCATGCCGCGTGTATGAAGAAGGCCTTCGGGTTGTAAAGTACTTTCAGCGGGGAGGAAGGGGTTGTGGTTAATAACCGCGGCCATTGACGTTACCCGCAGAAGAAGCACCGGCTAACTCCGTGCCAGCAGCCGCGGTAATACGGAGGGTGCAAGCGTTAATCGGAATTACTGGGCGTAAAGCGCACG
+
GGGGGGGGGGGGEFGGGGGGGGGGGGGGGGGGGFGGGGGGGFCFGGGGGGGGGGGGGGGGGGGGGGEFFFFFDGFAFEGGGAFGGGGCCFEGFFEFGGGGCGGGGGGGGGFDEGGGGGGCCFBFGE@GGGGF>EEGGDGGEGGGGGGGGFGFFCEGGGGGCFGGGGGGGE7<FFGGGGGEEGGGGFFGGGGGGE5AEGEGEGGDEGGD69<FE?E8=7?CEGGFGGFGCGGG<1>:7CFGGGG:
@M03364:276:000000000-BLYN8:1:1101:18705:12233 1:N:0:1
ACTCCTACGGGAGGCAGCAGTAGGGAATCTTCCACAATGGACGAAAGTCTGATGGAGCAACGCCGCGTGAGTGAAGAAGGTTTTCGGATCGTAAAACTCTGTTGTTGGAGAAGAACGTATTTGATAGTAACTGATCAGGTAGTGACGGTATCCAACCAGAAAGCCACGGCTAACTACGTGCCAGCAGCCGCGGTAATACGTAGGTGGCAAGCGTTGTCCGGATTTATTGGGCGTAAAGCGAGCG
+
GGGGGGGGGGGGGGGGGGGGGGGGGGGGGGGGGGGGGGGGGGGGGGGFGGGGGGGGGGGGGGGGGGGGF>GGGGGGGGGGGFGGGGGGGGGGGGGFGGGGGGGGGGGGBEEFGGGGDFGGGGGGGGGGGGGGGGGGDFGGGGGGGGGGECFGGGGGGGFDGGGGGGGGGGGGGGGGGGGFGFGGGGGGGGGGGGGGGGGGGGGGGGGGGGGGGGGGGGGGGGGGGGGGGGGGDGECFFGGGDD5
@M03364:276:000000000-BLYN8:1:1101:4843:12249 1:N:0:1
ACTCCTACGGGAGGCAGCAGTAGGGAATCTTCCACAATGGACGAAAGTCTGATGGAGCAACGCCGCGTGAGTGAAGAAGGTTTTCGGATCGTAAAACTCTGTTGTTGGAGAAGAATGTATCTGATAGTAACTGATCAGGTAGTGACGGTATCCAACCAGAAAGCCACGGCTAACTACGTGCCAGCAGCCGCGGTAATACGGAGGGTGCAAGCGTTAATCGGAATTACTGGGCGTAAAGCGAACG
+
GGGGGGGGGGGGGGCGGGGGGGGGGGGGGGGGEGGGGGGGGGFGGGGGGGGGGGFFGFFDCCGGG7CGGGGGGGGGGGGGGGGGGGGGGGGGFGGGGGGGGGGGGFCFFFFFGGFGGFEFGDFFGGFGGGGGGGGFGFDD<EGGGGDGGGEGDFG@ECFFGGFGCDFFGGGGGGGGGGGGDFGGGGGGFGGGGGGDFGGGG5CC7EG5CF95;CEGGGGFDGCFGGCFGCFGGDGGGFGG*>C)
@M03364:276:000000000-BLYN8:1:1101:2058:12262 1:N:0:1
ACTCCTACGGGAGGCAGCAGTAGGGAATCTTCGGCAATGGACGAAAGTCTGACCGAGCAACGCCGCGTGAGTGAAGAAGGTTTTCGGATCGTAAAACTCTGTTGGTAGAAGAACGTTGGTGAGAGTGGAAAGCTCATCAAGTGACGGTAACTACCCAGAAAGGGACGGCTAACTACGTGCCAGCAGCCGCGGTAATACGTAGGTCCCGAGCGTTGTCCGGATTTATTGGGCGTAAAGCGAGCGC
+
GGGGGGGGGGGGGGGGGGGGGGGGGGGGGGGGGGGGGGGGGGGGGGGGGGGGGGGGGGGGGGGGGGGGGEGGGGGGGGGGGGGGGGGGGGGGGGGGGGGGGGGGGGGGGEGGGEGGGFGGGGGGGGGGGDDGGCFGGGGGGGGGGGGGCGFGGGGGGGGFGGFGFGDDG@E@FFGGGGGGCFGGGGC=EGGC:8CFGGGG:=CFFGGGGGGGEGGGG?EC=889CCFGGGGEGDGGGGGCDGG)
@M03364:276:000000000-BLYN8:1:1101:13679:12295 1:N:0:1
ACTCCTACGGGAGGCAGCAGTAGGGAATCTTCGGCAATGGACGAAAGTCTGACCGAGCAACGCCGCGTGAGTGAAGAAGGTTTTCGGATCGTAAAACTCTGTTGGTAGAGAAGAACGTTGGTGAGAGTGGAAAGCTCATCAAGTGACGGTAACTACCCAGAAAGGGACGGCTAACTACGTGCCAGCAGCCGCGGTAATACGTAGGTCCCGAGCGTTGTCCGGATTTATTGGGCGTAAAGCGAGC
+
GGGGGGGGGGGGGGGGGGGGGGGGGGGGGGGGGGGGGGGGGGGGGGGGGGGFGGGGGGGGGGGGGGGGGGGGGGGGGGGGFFGGGGGGGGGGGGGGGGGGGGGGGGGGGGGGGGGGGFGFGGGGGGGFGGGGGGGGGGGGGGGGGGGGGGGGGGGGGGGGGGGGGGGGGGGGGGGGGGGGGGGGGGG>FGGGGGGGDGGGG9FGGGFGGGGGGGGC=EGGEGEGGGFGGCGGGGGGGGGGGGG3
@M03364:276:000000000-BLYN8:1:1101:23938:12323 1:N:0:1
ACTCCTACGGGAGGCAGCAGTAGGGAATCTTCCGCAATGGACGAAAGTCTGACGGAGCAACGCCGCGTGAGTGAAGAAGGTTTTCGGATCGTAAAACTCTGTTGTTAGAAAAGAAGCCGCATAAGAGTAACTGATTATGCGGTAGACGGTATCTAACCAGAAAGCCACGGCTAACTACGTGCCAGCAGCCGCGGTAATACGTAGGTGGCAAGCGTTGTCCGGATTTATTGGGCGTAAAGCG
+
GGGGGGGGGGGGGGGGGGGGGGGGGGGGGGGGGGGGGGGGGGGGGGGGGGGGGGGGGGGGGGGGGGGGGGGGGGGGGGGGGGFFGGGGGGGGGGGGGGGGGGGGGGGGGGGGGGGGGFFFGGGGGGGGGGGGGGFFFGGGEGGGGGGDGGGGGGGGGGGGGGGGGGGGGGGGGGGGGGGGGGGGGGGGGDGGGGGGECGGFFGGGGGGGGGGGGGGGGGGGGGEGGCGGGGGGDCEGGGGD
@M03364:276:000000000-BLYN8:1:1101:20356:12332 1:N:0:1
ACTCCTACGGGAGGCAGCAGTAGGGAATCTTCGGCAATGGACGAAAGTCTGACCGAGCAACGCCGCGTGAGTGAAGAAGGTTTTCGGATCGTAAAACTCTGTTGGTAGAGAAGAACGTTGGTGAGAGTGGAAAGCTCATCAAGTGACGGTAACTACCCAGAAAGGGACGGCTAACTACGTGCCAGCAGCCGCGGTAATACGTAGGTCCCGAGCGTTGTCCGGATTTATTGGGCGTAAAGCGAGC
+
GGGGGGGGGGGGGGGGGGGGGGGGGGGGGGGGGGGGGGGGGGGGGGGGGGGGGGGGGGGGGGGGGGGGGGGGGGGGGGGGGGGGGGGGDEGGGGGGGGGGGGGGGGGGGGGGGGGGGGGGGGGGGGGGGGGFGGGGGGGGGGGGGGGGGGGGGGGBBFGGGGGGGGGGCFDFGFGGGGGGGGGGGGGG7FEBCECECG?FC9:C@FFGGCGGGGGGGEGGGCE*;CFGGGGGFGGGGGG=DGG>
@M03364:276:000000000-BLYN8:1:1101:3093:12350 1:N:0:1
ACTCCTACGGGAGGCAGCAGTAGGGAATCTTCGGCAATGGACGAAAGTCTGACCGAGCAACGCCGCGTGAGTGAAGAAGGTTGTCGGATCGTAAAACTCTGTTGGTAGAGAAGAACGTTGGTGAGAGTGGGAAGCTCATCAAGTGACGGTAACTACCCAGAAAGGGACGGCTAACTACGTGCCAGCAGCCGCGGTAATACGTAGGTCCCGAGCGTTGTCCGGATTTATTGGGCGTAAAGCGAGC
+
ECFEECEG@F>EDGEGGCGGGGGGC,@C<EFFG7:@:FF@FFGGGGGFGCEF<DCFGGGCFGEGGD:FFGBEFFFGFC8EFF,BFGGEGE744BEFGGGFFGGGGGF<FGGG8EGG@AFDFEFGC,=BFC,>FCDF8<=>F9FF,=FFC+FFGGA<DFG7F<FFF7DF:F@FGGG;FGGCFEFCFG8CF>BBEGEC89<3B3?FE9FB*?5CG5?GGGGGDEEGGCF93<C*>D:CC*0*9*>)
@M03364:276:000000000-BLYN8:1:1101:18582:12351 1:N:0:1
ACTCCTACGGGAGGCAGCAGTAGGGAATCTTCCGCAATGGACGAAAGTCTGACGGAGCAACGCCGCGTGTGTGAAAAAGGTTTTCGGATCGTAAAGCACTGTTGTTAGAGAAGAACAAGGATAAGAGTCACTGCTTGTCCCTTGACGGTATCTAACCAGAAAGCCACGGCTAACTACGTGCCAGCAGCCGCGGTAATACGTAGGTGGCAAGCGTTGTCCGGAATTATTGGGCGTAAAGCGCGCG
+
GGGGGGGGGGGGGGGGGGGGGFGGGGGGCGGCCFGGGGGGGGGGGGGEGGGGFC:FGGGGGGGGGGGGGFEFGGGEFGGGFFGGGEGFGDCGGGGGG=FFFGGGGGFG<FEGGGGEGFCGFGGGFFGGDGGGAFGGGFC,CFFAFGGGGGGFGGE=F<CFFGGCFFGCBCEGFGFFGCFEC7;ECCG,2:EBCECCF99BFFFCCFGGFGGFG55C=CACC//58:FD+<:CDGEGGGGD5CDD
@M03364:276:000000000-BLYN8:1:1101:28937:12353 1:N:0:1
ACTCCTACGGGAGGCAGCAGTGGGGAATATTGCACAATGGGCGCAAGCCTGATGCAGCCATGCCGCGTGTATTAAGAAGGCCTTCGGGTTGTAAAGTACTTTCAACGGGGAGGAAGGGAGTAAGGTTAATAACCTTATTCATTGACGTTACCCGCCGAAGAAGCACCGGCTAACTCCGTGCCAGCAGCCGCGGTAATACGGAGGGTGCAAGCGTTCATCGGAATTACTGGGCGTAAAGCGCACG
+
FGDFCGFGGG7@B@FCB;@<FFEDEGGFGAFAFCDE@EDCEF7CCFEG,<<FE@DCF8CE@FCF7B=FCB<F,<<AEFGGGCG8E<CC,C:FCADA@BFFG9EF,5CECF7CG+,B+:,+>DFF8,?ADCGGFEFFF,<=F<,@D9=:@@C=<C7+@7F@<7,,FFF:<@>FBF>,?;F7FF9,;CCF@8>*:=:E9<EFE5*11CEGG@9FE8C8C99F=8CCF7?FF6C5CCE*1*01)97)
@M03364:276:000000000-BLYN8:1:1101:2387:12361 1:N:0:1
ACTCCTACGGGAGGCAGCAGTAGGGAATCTTCGGCAATGGACGAAAGTCTGACCGAGCAACGCCGCGTGAGTGAAGAAGGTTTTCGGATCGTAAAACTCTGTTGGTAGAGAAGAACGTTGGTGAGAGTGGAAAGCTCATCAAGTGACGGTAACTACCCAGAAAGGGACGGCTAACTACGTGCCAGCAGCCGCGGTAATACGTAGGTCCCGAGCGTTGTCCGGATTTATTGGGCGTAAAGCGAGC
+
GGGGGGGGGGGGGGGGGGGGGGGGGGGGGGGGGGGGGGGGGGGGGEGGGGGGGGGGGGGGGGGGGGGGGGGGGGGGGGGGGGGGGGGGGGGGGGGGFFGGGGGGGGGGGFGGGGGGGCGGGGGGGGGGGGGGGFFGGDFFGGGGGGGGGFFGGGGGFFGGGGGGCGGDGDDGEGGGGGGGGFFGGGFCFGGGGGGGEGFGG+?CGGGDFCEECGGECCC7AECEGFGGGGGGCDCEDGGF>5C)
@M03364:276:000000000-BLYN8:1:1101:2652:12364 1:N:0:1
ACTCCTACGGGAGGCAGCAGTAGGGAATCTTCGGCAATGGACGAAAGTCTGACCGAGCAACGCCGCGTGAGTGAAGAAGGTTTTCGGATCGTAAAACTCTGTTGTTAGAGAAGAACAAGGACGTTAGTAACTGAACGTCCCCTGACGGTATCTAACCAGAAAGCCACGGCTAACTACGTGCCAGCAGCCGCGGTAATACGTAGGTGGCAAGCGTTGTCCGGATTTATTGGGCGTAAAGCGAGCG
+
GGGGGGGGGGGGGGGGGGGGFGGGGGFGGGGCFGGGGGGDGGGGGGEFGGGGGGGGGGGGGDGGGGGGGEGGGGGGGGGGFGGGFGGGGGGGGGGGGGDFGGFGGGDFGGFGGGGGGGF=DFGGFF=FGCFGGGGGGGGFE@EGGGGDGFGCFGGGGGGGGGGDDEFGGEGGFFF@FGFG>EFGGGGGFGGGDEEEGGGGGGGEGGGDCGGFGGG5EGGGGG=EFGFGFGFGGGGGGFFGC739
@M03364:276:000000000-BLYN8:1:1101:19835:12364 1:N:0:1
ACTCCTACGGGAGGCAGCAGTAGGGAATCTTCGGCAATGGACGAAAGTCTGACCGAGCAACGCCGCGTGAGTGAAGAAGGTTTTCGGATCGTAAAACTCTGTTGGTAGAGAAGAACGTTGGTGAGAGTGGAAAGCTCATCAAGTGACGGTAACTACCCAGAAAGGGACGGCTAACTACGTGCCAGCAGCCGCGGTAATACGTAGGTCCCGAGCGTTGTCCGGATTTATTGGGCGTAAAGCGAGG
+
FGGGGGGGGDGGGGGGGGGGGFGGGGGGGGGGGGGGGGGGFGGGGGGGGGGGGGGGGGGGGGGGGGGGGCGFFGGGGGGGFGFFGGGGFFEEFF<FGGGGGCFGFGGGGGGGGGGGGFCFFCFGGF@FGC9>=FGGGGFF9FFFGGGGEGFEGGGFBC@BFCFDFGGGGGGDGC7;;>F:BGGF?FGDFF:8CBEGEF?CCFFCEGGGFEC5?EEEG*<EED8:E6:+<+@5CGE5>FGFDGG)
@M03364:276:000000000-BLYN8:1:1101:3687:12381 1:N:0:1
ACTCCTACGGGAGGCAGCAGTGGGGAATATTGCACAATGGGCGCAAGCCTGATGCAGCCATGCCGCGTGTATGAAGAAGGCCTTCGGGTTGTAAAGTACTTTCAGCGGGGAGGAAGGGAGTAAGGTTAATAACCTTATTCATTGACGTTACCCGCAGAAGAAGCACCGGCTAACTCCGTGCCAGCAGCCGCGGTAATACGGAGGGTGCAAGCGTTAATCGGAATTACTGGGCGTAAAGCGCACG
+
GGGGGGGGGGGGGGGGGGGGGGGGGGGGGGGDGGGGGGGGGGGGGGGGGGGGGGGGGGGFGGGGGDGGGGGGGGGGGGGFGGFFGGGGEGGGGGGGGGGGGGGGGGGGGGGGGGGGGGGGGGGFGCFGGFFGGDEGGGGGGFGGGGGBFGGGGGGGGGGGGGGCFFGGEDFFGFGGGGGGGGGGGGGGGGDEGCGG9E;:ECEGGGGGGGGGGCEGFGGGGGGDFGGFGFFEDDGGGGFGGDD<
@M03364:276:000000000-BLYN8:1:1101:8969:12388 1:N:0:1
ACTCCTACGGGAGGCAGCAGTGGGGAATATTGCACAATGGGCGCAAGCCTGATGCAGCCATGCCGCGTGTATGAAGAAGGCCTTCGGGTTGTAAAGTACTTTCAGCGGGGAGGAAGGGAGTAAGGTTAATAACCTTGCTCATTGACGTTACCCGCAGAAGAAGCACCGGCTAACTCCGTGCCAGCAGCCGCGGTAATACGGAGGGTGCAAGCGTTAATCGGAATTACTGGGCGTAAAGCGCACG
+
GGGGGGGGGGGGGGGGGGGGGGGGGGGGGGGGGGGGGGGGGGGGGGGGGGGGGGGGGGGGGGGGGGGGGGGGGGGGGGGGGGGGGGGGGGGGGGGGGGGGGGGGGGGGGGGGGGGGGGGDGGGGGFGGGGGGGGGGGGGGGGGGGGGGGGGGGGGGGGGGGGGGGGGGGGGGGGGGGCFCGGGGGGFGGGGGGGGGGCGGGGGGGGGGGGGGGEEGGGGGGGGGGGGGGGGGGGGGGGGGGGG7
@M03364:276:000000000-BLYN8:1:1101:18093:12393 1:N:0:1
ACTCCTACGGGAGGCAGCAGTAGGGAATCTTCGGCAATGGACGAAAGTCTGACCGAGCAACGCCGCGTGAGTGAAGAAGGTTTTCGGATCGTAAAACTCTGTTGGTAGAGAAGAACGTTGGTGAGAGTGGAAAGCTCATCAAGTGACGGTAACTACCCAGAAAGGGACGGCTAACTACGTGCCAGCAGCCGCGGTAATACGTAGGTCCCGAGCGTTGTCCGGATTTATTGGGCGTAAAGCGAGG
+
GGGGGGGGGGGGGGGGGGGGGGGGGGGGGGGGGGGGGGGGGGDEGGGFGGGGGGGGGGGGGGGGGGGGGGGGGGGGGGGGGGGGGGGGGGGGGGGGGGGGGGGGGGGGGGGGGGGGGGGGGFFGGGGGGGGGGGGGGGGGGGGGGGGGGGGGGGGGGGGGGGGGGGGGGGGGDGFGGGGGGGGGGGGGGGGGGGGGGGGGGGGGGGGGGEGC=ECEGGGDEGECGGGGGCGGGGEGGG=FD3C)
@M03364:276:000000000-BLYN8:1:1101:27256:12398 1:N:0:1
ACTCCTACGGGAGGCAGCAGTAGGGAATCTTCCGCAATGGGCGAAAGCCTGACGGAGCAACGCCGCGTGAGTGATGATGTGTTTCGGCTCGTAAAACTCTGTTATCAGGGAAGAACATATGTGTATGTAACTGTGCACATCTTGACGGTACCTAATCAGAAAGCCACGGCTTACTACGTGCCAGCAGCCGTGGTAATACGTAGGTGGCAAGCGTTATCCGGAATCATTGGGCGTAAAGCGGGCG
+
GFDGGGGG>FEFG@;@@CF<EFFAFE<,;;EA9FGB@FFFGGGCGG+@E,E@@FC7+@FF8++@FGGGDCGGGEGCG,<5<E?FE=FGGCFFGGG?FFGAF,,CE,C,?=7<F<FD,C?F<F?F9,C@,,:FCFC,EAE,,,E,C3F7F<:<,8>><=F9FG7FB<>BCC3*7,DF28>,>D;BC@,844*4*422;B,=?C8*5+B6B+CFGC*/5<75=E*7++4+3<*:>DG53CF<)779
@M03364:276:000000000-BLYN8:1:1101:6371:12435 1:N:0:1
ACTCCTACGGGAGGCAGCAGTAGGGAATCTTCCGCAATGGACGAAAGTCTGACGGAGCAACGCCGCGTGTGTGAAGAAGGTTTTCGGATCGTAAAGCACTGTTGTTAGAGAAGAACACCCACCATAGGAAATGATGGTGGCATGACGGTATCTAACCAGAAAGCCACGGCTAACTACGTGCCAGCAGCCGCGGTAATACGTAGGTGGCAAGCGTTGTCCGGATTTATTGGGCGTAAAGGGAGCG
+
GGGGGGGGGGGGGGGGGGGGGGGGGGGGGGGGGGGGGGGGGGGGGGFFGGGGGGGGGGGGGGEGGGGGGGGGGGGGGGGGGGGGGGGGGGFGGGFGGGGGGGGGGGGGGGGGGGGFGGGGGGGGGDCFFGGGGGGFFFGGGGCFGGGGGGGFFGGGGGGGGGGG>FGGGGGGGGGGGGGGGGGGGGFGFGGGGGDCFCGGGGDEFFGGGGGFGGGGGGGGGEE=CEECCDGGGG5EFGGGGGGC
@M03364:276:000000000-BLYN8:1:1101:10608:12449 1:N:0:1
ACTCCTACGGGAGGCAGCAGTGGGGAATATTGCACAATGGGCGCAAGCCTGATGCAGCCATGCCGCGTGTATGAAGAAGGCCTTCGGGTTGTAAAGTACTTTCAGTCGGGAGGAAGGTGTCAAGGTTAATAACCTTGGCAATTGACGTTACCGACAGAAGAAGCACCGGCTAACTCCGTGCCAGCAGCCGCGGTAATACGGAGGGTGCAAGCGTTAATCGGAATTACTGGGCGTAAAGCGCACG
+
GGGGGGFFGGGG@FGGGGGGGGGGGGGGGGGGGGGGGGFGFGGGGGGGG8FGGGGGGGGGGGGGGGGGDGGGGGGGGGGGGGGGGGGGFGGGGGGGGGGGGDDGGGGGGGGGGGCGDEGGGGGGGGGGFGGGG?FG<FGGFGGGGGGGGGGGGGGGFGGCFGC@FGGGGGDGGFFGGGGGED9DGFDFFEGGGGEEFGC>EGGCEGGGGFGGGGGDFGGCE8=CCFF?FDF5C<EC3F>CC3<7
@M03364:276:000000000-BLYN8:1:1101:24728:12460 1:N:0:1
ACTCCTACGGGAGGCAGCAGTGGGGAATATTGCACAATGGGCGCAAGCCTGATGCAGCCATGCCGCGTGTATGAAGAAGGCCTTCGGGTTGTAAAGTACTTTCAGTCGGGAGGAAGGTGTCAAGGTTAATAACCTTGGCAATTGACGTTACCGACAGAAGAAGCACCGGCTAACTCCGTGCCAGCAGCCGCGGTAATACGGAGGGTGCAAGCGTTAATCGGAATTACTGGGCGTAAAGCGCACG
+
GGGGGGGGGGGGGGGGGGGGGGGGGGGGGGGGGGGGGGGGGGGGGGGGGGGGGGGGGGGGGGGGGGGGGGGGGGGGGGGGGGGGGGGGGGGGGGGGGGGGGGGGGGGGGGGGGGGGGGGGGGGGGGGGGGGGGGGGGGGGGGGGGGGGGGGGGGGGGGGGGGGGGGGGGGGGGGGGGGGGGFGGGGGGGGGGGGGGGGGGGGGGGGGGGGGGGGGGFFGGGGGGGGFGGGGGDGGGGGGGGDD<
@M03364:276:000000000-BLYN8:1:1101:24575:12469 1:N:0:1
ACTCCTACGGGAGGCAGCAGTGGGGAATATTGCACAATGGGCGCAAGCCTGATGCAGCCATGCCGCGTGTGTGAAGAAGGCCTTCGGGTTGTAAAGCACTTTCAGCGAGGAGGAAGGTGGTGAGCTTAATACGTTCATCAATTGACGTTACTCGCAGAAGAAGCACCGGCTAACTCCGTGCCAGCAGCCGCGGTAATACGGAGGGTGCAAGCGTTAATCGGAATTACTGGGCGTAAAGCGCACG
+
GGGGGGGGGEGGGGGGGGGGGGGGGGGGGGGGGGGFGGGGGGGGGGGGGGGGGGGGGGGGGFGGGGGGGGGGGGGFGGGGGGGGGGGGGGGGGGGGGGGGGGGGGGGEGGGGGGGGGGGGGGGGGGGGGGFGGGGGGGGGGGGGGGGGGGGGGGGGGGGGGGGGGGGDGGGGGGGGGGGGGGGGGGGGGGGGGGDGGGFFG>CEGGCGGGGGGGGCCCGGGGGGGGGGGFGGGGGGGGGGGGD7
@M03364:276:000000000-BLYN8:1:1101:10953:12475 1:N:0:1
ACTCCTACGGGAGGCAGCAGTAGGGAATCTTCGGCAATGGACGAAAGTCTGACCGAGCAACGCCGCGTGAGTGAAGAAGGTTTTCGGATCGTAAAACTCTGTTGTTAGAGAAGAACAAGGACGTAAGTAACTGTACGTCCCCTGACGGTATCTAACCAGAAAGCCACGGCTAACTACGTGCCAGCAGCCGCGGTAATACGTAGGTGGCAAGCGTTGTCCGGATTTATTGGGCGTAAAGCGAGCG
+
GGGGGGGGGGGGGGGGGGGGGGGGGGGGGGGGGGGGGGGGGGGGGEGGGGGGGGGGGGGGGGGGGGGGGGGGGGGGGGGGGFGGGGGGGGGGGGGGGGGGGGGGGGGGGGGGGGGGGGGGGGGGGGGGGGFGGGGGGGGGGGGGGGGGGFFGGGGGGFGGGGGGFGGGGGGGGGGGGGGGGGGGGGGGGGGGGGGGGGGGGGFGGGFGFCFGGEGGGGGGGGGDFGGGGGGGGGGGGGGGGGGC
@M03364:276:000000000-BLYN8:1:1101:15180:12486 1:N:0:1
ACTCCTACGGGAGGCAGCAGTGGGGAATATTGCACAATGGGCGCAAGCCTGATGCAGCCATGCCGCGTGTGTGAAGAAGGCCTTCGGGTTGTAAAGCACTTTCAGCGAGGAGGAAGGTGGTGAACTTAATACGTTCATCAATTGACGTTACTCGCAGAAGAAGCACCGGCTAACTCCGTGCCAGCAGCCGCGGTAATACGGAGGGTGCAAGCGTTAATCGGAATTACTGGGCGTAAAGCGCACG
+
GGGGGGGGGGGGGGGGGGGGGGGGGGGGGGGGGGGGGGGGGGGGGGGGGGGGGGGGGGFGGGGGGGGGGGGFGGGGGGGGGGGGGGGGGGGGGGGGGGGGGGGGGGGGGGGGGGGGGGGGGGGGCFEGGGGGGGGGGGGGGGGGGGGEGGGGGGGGGGGGGGGGGGGGGGGGGGGGFGGGGGGGFFGGFGEDEGG7BC9CC*CEGG>CGGGGECEDFGGGEECGGEGFGDGGGD5CGGGGGG<<
@M03364:276:000000000-BLYN8:1:1101:16110:12491 1:N:0:1
ACTCCTACGGGAGGCAGCAGTAGGGAATCTTCCGCAATGGACGAAAGTCTGACGGAGCAACGCCGCGTGAGTGAAGAAGGTTTTCGGATCGTAAAGCTCTGTTGTTAGTGAAGAAGAGTGGTAAGAGTAACTGCTTATCATGTGACGGTAGCTAACCAGAAAGCCACGGCTAACTACGTGCCAGCAGCCGCGGTAATACGTAGGTGGCAAGCGTTGTCCGGAATTATTGGGCGTAAAGCGCGCG
+
GGGGGGGGGGGGGGGGGGGGGGGGGGGGGGGGGGGGGGGGGGGGGGGGGGGGGGGGGGGGGGGGGGGGGGGGGGGGGGGGGGGGGGGGGGGGGGGGGGGGGGGGGGGGGGGGGGGGGGGGGGGGGGGGGGGGGGGGGGGGGGGGGGGGGGGGGGGGGGGGGGGGGGGGGGGGGGGGGGGGGGGGGDCDCDDGGEGGGGGGFGGGGGGGGGGGGEGGGGGGGEGFFGGGGGGGGGGEFGGGGG:C
@M03364:276:000000000-BLYN8:1:1101:8440:12493 1:N:0:1
ACTCCTACGGGAGGCAGCAGTGGGGAATATTGCACAATGGGCGCAAGCCTGATGCAGCCATGCCGCGTGTGTGAAGAAGGCCTTCGGGTTGTAAAGCACTTTCAGCGAGGAGGAAGGTGGTGAACTTAATACGTTCATCAATTGACGTTACTCGCAGAAGAAGCACCGGCTAACTCCGTGCCAGCAGCCGCGGTAATACGGAGGGTGCAAGCGTTAATCGGAATTACTGGGCGTAAAGCGCACG
+
GGGGGGGGGGGGGGGGGGGGGGGGGGGGGGGGGGGGGGGGGGGGGGGGGGGGGGGGGGGGGGGGGGGGGGGGGGGGGFGGGGGGGGGGGGGGGGGGGGGGGGGGGGGGGGGGGGGGGGGGGGGGGGGGGGGGGGGFGGGGGGGGGGGGGGGGGGGGGGGGGGGGGGGGEGGGGGGGGGGGGGGGGGGGGGGGGGGDFFGGGEGGGGGGGGGGEGGGGFGGGGGGGGDGGGGGGGGGFGGDDDG5
@M03364:276:000000000-BLYN8:1:1101:3112:12499 1:N:0:1
ACTCCTACGGGAGGCAGCAGTGGGGAATATTGCACAATGGGCGCAAGCCTGATGCAGCCATGCCGCGTGTATGAAGAAGGCCTTCGGGTTGTAAAGGACTTTCAGCGGGGAGGAAGGGAGTAAGGGTAGTGACCTTATTCATTGACGTTACCGGCACAACAAGCACCGGATAACTCCGTGCACGCAGCGGCGGTAATACGGCGGTTGCAAGAGTTAATGGGAATTACTGGGCGTAACGAGCACG
+
GGGGCFGGGDGGEGG>FE<E<E@FEBFFDDEFGF<CCE9F@8B@6F:CDFGG,CE<CFFFEGCG@@CFGEGFFF,CEEF@C8EFFGGDE7FCDAF,,,:B<EF<C<7B:@CCD:>,>+8:+3,C<,33+8,::@,,7=,D,,@F>F@>+<*@::5**3,*>,6>,>>C7CF:FGG9BC:F:*+***3***3*::*;7798***:/*:*3++*239@+++2**+*++3<+<CC)/****119)77
@M03364:276:000000000-BLYN8:1:1101:7771:12537 1:N:0:1
ACTCCTACGGGAGGCAGCAGTGGGGAATATTGCACAATGGGCGCAAGCCTGATGCAGCCATGCCGCGTGTGTGAAGAAGGCCTTCGGGTTGTAAAGCACTTTCAGCGAGGAGGAAGGTGGTGAACTTAATACGTTCATCAATTGACGTTACTCGCAGAAGAAGCACCGGCTAACTCCGTGCCAGCAGCCGCGGTAATACGGAGGGTGCAAGCGTTAATCGGAATTACTGGGCGTAAAGCGCACG
+
GGGGGGGGGGGGGGGGGGGGGGGGGGGGGGGGGGGGGGGGGGGGGGGGGGGGGGGGGGGGGGGGGGGGGGGGGGGGGGGGGGGGGGGGGGGGGGGGGGGGGGGGGGGGGGGGGGGGGGGGGGGGGGGGGGGGGGGGGGGGGGGGGGGGGGGGGGGGGGGGGGGGGGGGGGGGGGGGGGGGGGGGGGGGGGGGGGGGGGGGGGGGGGGGGGGGGGGGGGGCEGGGGGGGGCFGGGGGGGFDGGGG
@M03364:276:000000000-BLYN8:1:1101:17953:12557 1:N:0:1
ACTCCTACGGGAGGCAGCAGTGGGGAATATTGCACAATGGGCGCAAGCCTGATGCAGCCATGCCGCGTGTATGAAGAAGGCCTTCGGGTTGTAAAGTACTTTCAGCGGGGAGGAAGGGAGTAAGGTTAATAACCTTATTCATTGACGTTACCCGCAGAAGAAGCACCGGCTAACTCCGTGCCAGCAGCCGCGGTAATACGGAGGGTGCAAGCGTTAATCGGAATTACTGGGCGTAAAGCGCACG
+
GGGGGGGGGGGGGGGGGGFGGGGGGGGGGGGGGGGGGGGGGGGGGGGGGGGGGGG<F8FGGGGGGGGFGGGGGGCFFGGGGGGGGGGGGEEGGGGAFGGGFGGGFGDGGGFGGGGFGGGGGFCDF=FAFGGGGGGGFGGGCEBFGGGGGGGFGGGGGGGFGGFGGGGDEGGGGGGFGGFGGGGGGFGGGDDGGEEEDEFGGGC55C8EGGGGGG=*>FG5CEE7++:CGFFC<9*:5:>DD55)
@M03364:276:000000000-BLYN8:1:1101:18198:12574 1:N:0:1
ACTCCTACGGGAGGCAGCAGTAGGGAATCTTCCGCAATGGACGAAAGTCTGACGGAGCAACGCCGCGTGAGTGAAGAAGGTTTTCGGATCGTAAAGCTCTGTTGTTAGTGAAGAAGAGTGGTAAGAGTAACTGCTTATCATGTGACGGTAGCTAACCAGAAAGCCACGGCTAACTACGTGCCAGCAGCCGCGGTAATACGTAGGTGGCAAGCGTTGTCCGGAATTATTGGGCGTAAAGCGCGCG
+
GGGGGGGGGGGGGGGGEGGGGGGGGFGGGGGGGGGGGGFGFGGGGGGFGGGGGGDGGGGGGGGGECCBFFEGFGGGGGGGGGGGGGGG@FGEGGGGGGGGGGGFGFFGGGGGFFCFGGFGGGGFGGGGGGGFGCEGGDFCCGGGGGGGGGGGGGGGGGFGGGGGGFGDDGDGGGGGGGGGGGGGGGGGFGGGGGGGGGGGGGGGGGGGGGGGGGGGEGGGGGDGGFFCFGGGGGGGGFGGGGGC
@M03364:276:000000000-BLYN8:1:1101:9659:12577 1:N:0:1
ACTCCTACGGGAGGCAGCAGTGGGGAATATTGCACAATGGGCGCAAGCCTGATGCAGCCATGCCGCGTGTATGAAGAAGGCCTTCGGGTTGTAAAGCACTTTCAGCGAGGAGGAAGGTGGTGAGCTTAATACGCTCATCAATTGACGTTACTCGCAGAAGAAGCACCGGCTAACTCCGTGCCAGCAGCCGCGGTAATACGGAGGGTGCAAGCGTTAATCGGAATTACTGGGCGTAAAGCGCACG
+
GGGGGGGGGGGGGGGGGGGGGGGGGGGGGGGGGGGGGGGGGGGGGGGGGFGGGGGGGGGGGGGGGGGFGGGGGGGGGGGGGGGGGGGGGGGGGGGGGGGGGGGGGGGGGGGGGGGGGGGGGGGGGGDGGGGGGGGGGGGGGGGGGGGGGGGGGGGGGGGGGGGGGGGGGGGGGGGGGGGGGGGGGGGGGGGGGGGGDCFGGGGGGGGGGGGGGGGGGGGGGGGGGGGGGGGGGGGGGGGGGGGD
@M03364:276:000000000-BLYN8:1:1101:12897:12580 1:N:0:1
ACTCCTACGGGAGGCAGCAGTAGGGAATCTTCCGCAATGGGCGAAAGCCTGACGGAGCAACGCCGCGTGAGTGATGAAGGGTTTCGACTCGTAAAACTCTGTTATTAGGGAAGAACAAATGTGTAAGTAACTGTGCACGTCTTGACGGTACCTAATCAGAAAGCCACGGCTAACTACGTGCCAGCAGCCGCGGTAATACGTAGGTGGCAAGCGTTATCCGGAATTATTGGGCGTAAATCTCGCG
+
FFGGGFFGG@@-CCGDDEFF@FGGGGFCEFFDC;FGCFDFF?7@F+@<,C8CFF@@CC,C@@@FFGCF@CEFGCCFG99FEGGEGCF==:+:BFFF,BFFCF<AEGG9FF@F@<FFG?FGCGGDGGAFF9CFDCDFGGC3@3>CFG+3@B:<FCFCFCEFGGCC@:FCG:C@,2?;,*>,>CC;*?6=BEDE*11:<;FE9<8*55**<<=8=C*=5<A=C;=><EGC<9**)9>7C*:**9D)
@M03364:276:000000000-BLYN8:1:1101:13755:12619 1:N:0:1
ACTCCTACGGGAGGCAGCAGTAGGGAATCTTCCGCAATGGGCGAAAGCCTGACGGAGCAACGCCGCGTGAGTGATGAAGGGTTTCGGCTCGTAAAACTCTGTTATTAGGGAAGAACAAATGTGTAAGTAACTGTGCACGTCTTGACGGTACCTAATCAGAAAGCCACGGCTAACTACGTGCCAGCAGCCGCGGTAATACGTAGGTGGCAAGCGTTATCCGGAATTATTGGGCGTAAAGCGCGCG
+
GGGGGGGGEGGGGGGGGGGGGGGGGFFGGGGGGGDGGGDFGGGEGEGGGGGGGEFEGGFG<FFECEGGGGGGGGFEFGGG:FFGGFGCFEE@FFCFGFFFGEGGGGCFGCGGGDF=FDFGFFDF9FDFFGGGFGGGGGGC>DF=FGF>CCEFGGGCGFFFFFGGGGG7FFGGGGGFFGGGGGGGGGGGFGGGGEGGCFGGGFFGGGCFEG5C5BG=/0C::8:FF+<0C+A5C77:9::9CCG7
@M03364:276:000000000-BLYN8:1:1101:13430:12654 1:N:0:1
ACTCCTACGGGAGGCAGCAGTAGGGAATCTTCGGCAATGGACGAAAGTCTGACCGAGCAACGCCGCGTGAGTGAAGAAGGTTTTCGGATCGTAAAACTCTGTTGGTAGAGAAGAACGTTGGTGAGAGTGGAAAGCTCATCAAGTGACGGTAACTACCCAGAAAGGGACGGCTAACTACGTGCCAGCAGCCGCGGTAATACGGAGGGTGCAAGCGTTAATCGGAATTACTGGGCGTAAAGCGCAC
+
GGGGGGGGGGGGGGGGGGGGGGGGGGGGGGGGGGGGGGGGGGGGGGGGGGGGGGGGGGGGGGGGGGGGGGGGGGGGGGGGFGGGGGGGGGGGGGGGGGGGGGGGGGGGGGGGGGGGGGGGGGGGGGGFGGGGGGGGGGGGGGGGGGGGGDGGGGGGFGGGGFGGGGGGGGGGGGFGGGGGGGGGGGGGGGGDGGGGGGGGGGGGGGGGDGGGGEEEGGGGGGGGGGGGFDGGGGEEGGGGGGGD
@M03364:276:000000000-BLYN8:1:1101:7770:12659 1:N:0:1
ACTCCTACGGGAGGCAGCAGTGGGGAATATTGCACAATGGGCGCAAGCCTGATGCAGCCATGCCGCGTGTATGAAGAAGGCCTTCGGGTTGTAAAGTACTTTCATCGGGGAGGAAGGGAGTAAGGTTAATAACCTTATTCATTGACGTTACCCGCAGAAGAAGCACCGGCTAACTCCGTGCCAGCAGCCGCGGTAATACGGAGGGTGCAAGCGTTAATCGGAATTACTGGGCGTAAAGCGCACG
+
GGGGGGGGGGGGGGGGGGGGGGGGGGGGFGGGGGGGGGGGGGGGGGGGGGGGGGGGGGCFGGGGGGGGGGGGGGGGGGGGGGFGGGGGGGGGGGGGGGGGCGGGGGGGGGCGGGDFGCCFFFFGGGGGGGGGGGEGGGGGFGGGGGGGGGGG=FGGGGGFGGGGGGGGG7FGGFGGGEGGGFFFD7EGFGGGGCEGGGGGDEE@BEECFFCGGGEEFGGGGGGFGGGGGCCGD<CE*:7DGGGC
@M03364:276:000000000-BLYN8:1:1101:3522:12659 1:N:0:1
ACTCCTACGGGAGGCAGCAGTGGGGAATTTTGGACAATGGGCGCAAGCCTGATCCAGCCATTCCGCGTGCGGGAAGAAGGCCTTCGGGTTGTAAACCGCTTTTGTCAGGGAAGAAAAGGTTCTGGCTAATACCTGGGACTCATGACGGTACCTGAAGAATAAGCACCGGCTAACTACGTGCCAGCAGCCGCGGTAATACGTAGGGTGCAAGCGTTAATCGGAATTACTGGGCGTAAAGCGTGCG
+
GGC@FGGGGDDECEG>FFFGEG9FDEGGGFFFCAFGFCFFGFEGGG:FGGGGGG9C9FF<C,<EFCGGDECCE@>7FCCFGF<FEFGGFDE4CFBE<>F@CGFGGEFGFGFFC@=D8<CC?DFFGFG?FF?DG<FGFDG<FGGGG=F@FCCGFF,,@,@F;F:CDCEGDEGGGGG,DEGGGB9@CEEFGCECE1*4C?GEGC5*B8C8CFC=CCEGF7<C58CC8CCF7FGGGCCCFF*9DDC5
@M03364:276:000000000-BLYN8:1:1101:7637:12703 1:N:0:1
ACTCCTACGGGAGGCAGCAGTAGGGAATCTTCGGCAATGGGGGCAACCCTGACCGAGCAACGCCGCGTGAGTGAAGAAGGTTTTCGGATCGTAAAACTCTGTTGTTAGAGAAGAACGTTAAGTAGAGTGGAAAATTACTTAAGTGACGGTATCTAACCAGAAAGGGACGGCTAACTACGTGCCAGCAGCCGCGGTAATACGTAGGTCCCAAGCGTTGTCCGGATTTATTGGGCGTAAAGCGAGG
+
GGGGGGGGGGGGGGGGGGGGGGGGGGGGGGGGGGGGGGGGGGGDEGGGGGGGGGGGGGGGGGGGGGGGGGGGGGGGGGGGFEGGGGGGGGGGGGGGGGGGGGGGGGGGGGGGGGGCFGGD3BDFGGGD<@DFG8FAFFFFDAFC=B<F++>>EC<FGCFBGGGEE7CFC*1>F<DC,,CF:F*,88?8C;:5B5**;32<C2<B7?CF8CCC**;CEGG7C58E*<<E7CG*1/*:C<7*)97)
@M03364:276:000000000-BLYN8:1:1101:23752:12709 1:N:0:1
ACTCCTACGGGAGGCAGCAGTAGGGAATCTTCGGCAATGGACGAAAGTCTGACCGAGCAACGCCGCGTGAGTGAAGAAGGTTTTCGGATCGTAAAACTCTGTTGGTAGAGAAGAACGTTGGTGAGAGTGGAAAGCTCATCAAGTGACGGTAACTACCCAGAAAGGGACGGCTAACTACGTGCCAGCAGCCGCGGTAATACGTAGGTCCCGAGCGTTGTCCGGATTTATTGGGCGTAAAGCGAGC
+
GGGGGGGGGGGGGGGGGGFGGGGGGGGGGGGGGGGGGGGGGGGGEGGFGGGGGGGGGGGGGGGGGGGGGDGFGGGGGGGGFGDGGGGGGGGGGGGGGGGGGGGGGGGGGGGGGGGGGGGFGCEGGGGFFGFGGGDGGGFGGGGGGGGGGGCFGGGGGGGGGGGGGGGGGGGGGG7FGGGGGGGC@FGGG5CEEGGGGGGGGGGGGG?FFGGGGG?EGCFFGGEDEGGGGGGGG<EGGGGGGGG7
@M03364:276:000000000-BLYN8:1:1101:21971:12711 1:N:0:1
ACTCCTACGGGAGGCAGCAGTAGGGAATCTTCGGCAATGGACGAAAGTCTGACCGAGCAACGCCGCGTGAGTGAAGAAGGTTTTCGGATCGTAAAACTCTGTTGGTAGAGAAGAACGTTGGTGAGAGTGGAAAGCTCATCAAGTGACGGTAACTACCCAGAAAGGGACGGCTAACTACGTGCCAGCAGCCGCGGTAATACGTAGGTCCCGAGCGTTGTCCGGAATTATTGGGCGTAAAGCGCGC
+
GGGGGGGGGGGGGGGGGGGGGGGGGGGGGGGGGGGGGGGGGGGGGGGGGGGGGGGGGGGGGGGGGGGGGGGGGGGGGGGGGGGGGGGGGGGGGGGGGGGGGGGGGGGGGGGGGGGGGGGGGGGGGFGGGGGGGGGGGGGGGGGGGGGGGGGFGGGGGGGGFGGGGGGGGGGGGGGGGGGGGGGGGGGGGGGEGGGGGGGGGGGGGGGGGGGGGGEG57<CEGEGGGGGGFGGGGGEDFFGGGG)
@M03364:276:000000000-BLYN8:1:1101:11193:12717 1:N:0:1
ACTCCTACGGGAGGCAGCAGTGGGGAATATTGCACAATGGGCGCAAGCCTGATGCAGCCATGCCGCGTGTGTGAAGAAGGCCTTCGGGTTGTAAAGCACTTTCAGCGAGGAGGAAAGTGGTGAGCTTAATACGCTCATCAATTGACGTTACTCGCAGAAGAAGCACCGGCTAACTCCGTGCCAGCAGCCGCGGTAATACGGAGGGTGCAAGCGTTAATCGGAATTACTGGGCGTAAAGCGCACG
+
GGGGGGGGGGGGGGGGGGGGGGGGGGGGGGGGGGGGFGFGGGGGGGGGGGGGGGGGGGGGGFGGGGGGGGGGFGGGGGGGGGGGGGGGGGGGGGGGGGGGGGGGGGGGGGGBFGGGGGGGGFGDGGFFFGGGGGDGEGGGGF9<>FGGFGGGGDFGGGGGGGGFGGGGGGCGFFGGD7FGGGGGGFGGGEGGGCGEGGG5>8CEGGGGGGGFGGGGGFEC55CFFCFGFFDFGGEGGGGDGGG)
@M03364:276:000000000-BLYN8:1:1101:9097:12726 1:N:0:1
ACTCCTACGGGAGGCAGCAGTGGGGAATATTGCACAATGGGCGCAAGCCTGATGCAGCCACGCCGCGTGAATGAAGAAGGCCTTCGGGTTGTAAAGTACTTTCAGCAGGGAGGAAGGGAGTAAGGTTAATAACCGAATCCACTGACGTTACCCGCAGAACAAGCACCGGCTAACTCCGTGCCAGCAGCCTCGGCAACACGGAGGGTGCAAGCGTGAACCTGAATTACTGGTCGAAAAGGGCGCG
+
FGGGGGGGGGGGGGGGGGGGGGGGGGGGGGGGGGGGGGGGGGG7FGGGGGGGGGGGGG8F6FFGGGGGG,:?FF?FGGGGGGGGGGGGG:FFGGGG<?FF<FFE,C,,BFG:FG<,++:+8,,,,8CD?9,,B,++8@+@<,,:,,8+5@@F<<C+3<,3@,,6,@:F****?F9><E<F*1B@:BCC8,21*****3**1*1=E8**+<+*;8***+/*2*+<+2+<?69+))**77***))1
@M03364:276:000000000-BLYN8:1:1101:12564:12770 1:N:0:1
ACTCCTACGGGAGGCAGCAGTGGGGAATATTCCACAATGGGCGCAAGCCTGATGGAGCCATGCCGCGTGAGTGAAGAAGGGCTTCGGGTTGTAAAACTCTTTTATCGGGGAAGAAGAAATGTGTCTGAATACGTGCACATATTGACGTTACTCAATGAGAAAGCCACGGCTAACTCCGTGCCAGCAGCCGCGGTAATACGTAGGTGGCAAGCGTTATTCGGAATTATTGGGCGTAAAGCGCGCG
+
GGGGGGGGGGGGGGGGGGGGG,FFGGGG@FG,E,EFGGGGGGG+FGGGGGGG9F,CFG,E,FGGGGGGG,CFGG,CEGGG7,FGGGG+F+@FGGG,C,CF,F9B5,+8CFG+FFF,,,,<,,,:,,,,:,,,:B=FF9,,,7FGGGG+DD7,,33,,@3,@CFG,,@FFGGGGGC,@EGGGGCCGGGGGGGGGGGGGGGD<CGG92CEGGGFEGGG*+=CFGGGGG??C?FGGGGGGGGGC)11
@M03364:276:000000000-BLYN8:1:1101:23604:12770 1:N:0:1
ACTCCTACGGGAGGCAGCAGTGGGTAATATTGCACAATGGGCGCAAGCCTGATGCAGCGATGCCGCGTGTGTGAAGAAGGCCTTCGGGTTGTAAAGCACTTTCAGCGAGGAGGAAGGTGGTGAACTTAATACGTTCACCAATTGACGTTACTCGCAGCAGAAGCACCGGCTAACTCCGTGCCAGCAGCCGCGGTAATACGGAGGGTGCAAGCGTTAATCGGAATTACTGGGCGTAAAGCGCACG
+
GGG9<EF@@@F@7@7FBGGE6F9E6<;E<9EFEF?F@FDG,,@+7+FFFEF@CFFFEG+@CFF,@@7FFC,FFGCEA8CE8F<ADG7F=BC=<@,5BFE<,:<@@FFG7FCCC+4,B,B=4+,5BE9,,C5FDB<DC,=E,,<D==6@FFGGFC+@>+38<,,D,>F*<CEGGFCGFE>FGGGGGCCFFCDEBBEE9CFC5B=B**3=8@+@;*:;5:05C/?FG7EC??GFG7:5C*:C)9))
@M03364:276:000000000-BLYN8:1:1101:10624:12776 1:N:0:1
ACTCCTACGGGAGGCAGCAGTGGGGAATATTGCACAATGGGCGCAAGCCTGATGCAGCCATGCCGCGTGTATGAAGAAGGCCTTCGGGTTGTAAAGTACTTTCAGCGGGGAGGAAGGCGATAAGGTTAATAACCTTGTTGATTGACGTTACCCGCAGAAGAAGCACCGGCTAACTCCGTGCCAGCAGCCGCGGTAATACGGAGGGTGCAAGCGTTAATCGGAATTACTGGGCGTAAAGCGCACG
+
GGGGGGGGGGGGGGGGGGCGGGGGFBFGGGGGGGGFFGGFGGFFGGGGGCGGGGGGGGGGGGGGGGGGGGGGGGGGGGGGGGFGGGGGGEGGGGGGGGGGGGGGGGGGGGGGGGFCGFGGGEGGGGGGGGGGGGGGGGGGGGGGGFFGGGGGGGGGGDGGGGGGGGFGGGGGGGGGGGGGGGGFGGGGGGEGGGGGGGGGGGGGGGGEGGFFGECEGFCFGEGGGGGGGG=:9<5CGGGG3CDD
@M03364:276:000000000-BLYN8:1:1101:8225:12787 1:N:0:1
ACTCCTACGGGAGGCAGCAGTAGGGAATCTTCCACAATGGGCGCAAGCCTGATGGAGCAACGCCGCGTGTGTGATGAAGGGTTTCGGCTCGTAAAACACTGTTATAAGAGAAGAACGGCACTGAGAGTAACTGTTCAGTGTGTGACGGTATCTTACCAGAAAGGAACGGCTAAATACGTGCCAGCAGCCGCGGTAATACGTATGTTCCAAGCGTTATCCGGATTTATTGGGCGTAAAGCGAGCG
+
GGGGGGGGGGGGGGGGGGGGGGGGGGGGGGGGGGGGGGGGGGGGGGGGGGGGGGGGGGGGGGGGGGGGGGGGGGGGFFGGGGGGGGGGGGGGGGGGDFGGGGGGGFGGFGGGGGGGGGGGGGGGGGGGGGGGGGGGGGGGGGGGGGGGGGGGGGGGGFGGGGGGGFFGGGGGGGGGGGFGFGGGGGGGGGGGGGEGGGGGGGGGGGGCBCGGGGGG=FGGGGEGGGFGGGDFDGGGFGGGGGGC
@M03364:276:000000000-BLYN8:1:1101:2870:12800 1:N:0:1
ACTCCTACGGGAGGCAGCAGTAGGGAATCTTCGGCAATGGACGAAAGTCTGACCGAGCAACGCCGCGTGAGTGAAGAAGGTTTTCGGATCGTAAAACTCTGTTGGTAGAGAAGAACGTTGGTGAGAGTGGAAAGCTCATCAAGTGACGGTAACTACCCAGAAAGGGACGGCTAACTACGTGCCAGCAGCCGCGGTAATACGTAGGTCCCGAGCGTTGTCCGGATTTATTGGGCGTAAAGCGAGC
+
GGGGGGGGGGGGGGGGGGGGGGGGGFGGGGGFFGGGGGGGGGGGGGGGGGGGGGGGGGGGGFGGGGGCFGGGGGFGFGGGFFFGGEGGDGEGGGGGGGGGFGGGGGFFGFFFGGGFG<BDFFGDCDFGGGG<FADGGGGCFCFGGGGGGGGEGGGGG7@CFGGGGGGGG7FFGGGFGGGEGFGGGGGG@B58=>BEGF9?F9EFGFCCGGGG5E8;:EF?EE?C*0??9CFCFD5CD5CCC*1/
@M03364:276:000000000-BLYN8:1:1101:21752:12803 1:N:0:1
ACTCCTACGGGAGGCAGCAGTAGGGAATCTTCGGCAATGGACGAAAGTCTGACCGAGCAACGCCGCGTGAGTGAAGAAGGTTTTCGGATCGTAAAACTCTGTTGGTAGAGAAGAACGTTGGTGAGAGTGGAAAGCTCATCAAGTGACGGTAACTACCCAGAAAGGGACGGCTAACTACGTGCCAGCAGCCGCGGTAATACGTAGGTCCCGAGCGTTGTCCGGATTTATTGGGCGTAAAGCGAGC
+
GGGGFCGGGGGGGGGGGGFGGGGFGGGGGGGEGGGGGGGGCFGBFGEGFGGGFE:FGGGGGGGGEEGFEDFGGGGGGGGFEFGGGGGG@CGEGGFGGGGGGGGGFECBGDGFEGFGGGD8FFFFGBD8EDDFFDGDGGGGGGGGGGGGGGGGFGGG@FCFFGGGGGGGEGGGGGGGFGGGGGGGGGGGGGGGEEEECECCGGDGGGF?C5CEEGGGGGCFGCAEG6EGGGGG4755CFDFGGG5
@M03364:276:000000000-BLYN8:1:1101:26137:12811 1:N:0:1
ACTCCTACGGGAGGCAGCAGTGGGGAATATTGCACAATGGGCGCAAGCCTGATGCAGCCATGCCGCGTGTGTGAAGAAGGCCTTCGGGTTGCAAAGCACTTTCAGCGAGGAGGAAGGTGGTGAGCTTAATACGCTCATCAATTGACGTTACTCGCAGAAGAAGCACCGGCTAACTCCGTGCCAGCAGCCGCGGTAATACGGAGGGTGCAAGCGTTAATCGGAATTACTGGGCGTAAAGCGCACG
+
GGGGGGGGGGGGGGGGGGGGGGGGGGEGGGGGGGGGGGGGGGGGGG@FGGGGGGGGGGGGFGGGGGGGGGGGGGGGGGGGGGGDFFEGGGGGGGGGGGGGGGGGGGGFGGGGFDDGGFGGGGGGFFGGGGFBFG@CEFDGGGGGFCGGGGGG9FGGGDGGG?CGGFCFGGGGGGGGGGFGGGGGGGGGGGGGGGGGGGGGG>5C@8EEGFGGGGGDGGFFGGGGFGGGGFFFDGD=C>CDDGDC
@M03364:276:000000000-BLYN8:1:1101:13670:12821 1:N:0:1
ACTCCTACGGGAGGCAGCAGTAGGGAATCTTCCGCAATGGACGAAAGTCTGACGGAGCAACGCCGCGTGTGTGAAGAAGGTTTTCGGATCGTAAAGCACTGTTGTTGGAGAAGAACAAGGATAAGAGTCACTGCTTGTCCCTTGACGGTATCTAACCAGAAAGCCACGGCTAACTACGTGCCAGCAGCCGCGGTAATACGTAGGTGGCAAGCGTTGTCCGGAATTATTGGGCGTAAAGCGCGCG
+
GGGGGGGGGGGGGGGGGGGGGGGGGGGGGGGGGGGGGGGGGGGGGGGGGGGGGGGGGGGGGGGGGGGGGGGGGGGGGGGGGGFGGGGGGGGGGGGGGGGGGGGGFGGGFGGGFGGGGGGGGGFGGGGG9FGGGGGGGGGGGGGGFGGGGGGGGGFFGGGGGGGGGGGGGGGDFGGCGGGGGGGDFGGGGGGGEGGGGGGGDFGGGGGGGGFGGGGGGGGGG5EFFE7CCFGGGGGGFFFGGGG<
@M03364:276:000000000-BLYN8:1:1101:6017:12840 1:N:0:1
ACTCCTACGGGAGGCAGCAGTGGGGAATATTGCACAATGGGCGCAAGCCTGATGCAGCCATGCCGCGTGTGTGAAGAAGGCCTTCGGGTTGTAAAGCACTTTCAGCGAGGAGGAAGGTGGTGAACTTAATACGTTCATCAATTGACGTTACTCGCAGAAGAAGCACCGGCTAACTCCGTGCCAGCAGCCGCGGTAATACGGAGGGTGCAAGCGTTAATCGGAATTACTGGGCGTAAAGCGCACG
+
GGGGGGGGGGGGGGGGGGGGGGGGGGGGGGGGGGGGGGGGGGGGGGGGGGGGGGGGGFGGGGGGGGGGGGGGGGGFDGGGGGGGGGGGGGGGGGGGGGGGGGFFFDGEFFGGGGGGGGGGGGAFFGGGGGGGGEGGGGGGGGFGGGGGGGGGGGGGGGGFGGGGGGGGE@CFGDGGGGGGGGGCFGGGGGGGEGGGGFFGEEGGGGCEGGGGGEGEFGGGC8CFGFCFFGGGGD=C<D777DGC
@M03364:276:000000000-BLYN8:1:1101:10660:12874 1:N:0:1
ACTCCTACGGGAGGCAGCAGTGGGGAATATTGCACAATGGGCGCAAGCCTGATGCAGCCATGCCGCGTGTGTGAAGAAGGCCTTCGGGTTGTAAAGCACTTTCAGCGAGGAGGAAGGTGGTGAACTTAATACGTTCATCAATTGACGTTACTCGCAGAAGAAGCACCGGCTAACTCCGTGCCAGCAGCCGCGGTAATACGGAGGGTGCAAGCGTTAATCGGAATTACTGGGCGTAAAGCGCACG
+
GGGGGGGGGGGGGGGGGGGGGGGGGGGGGGGGGGGGGGGGGGGGGGGGGGGGGGGGGGGGGGGGGGGGGGGGGGGGGFFGGGGGGGGGGGGGGGGGGGGGGGGGGGGGGGFGGGGGGGGGGGGGGGGGGGGGGGGGGGGGGGGGGGGFGGGGGGGGGGGGGGGGGGGGGDGGGGGGGGGGGGGGGGGFGGGGGGGGGGGGGGGGGGGGGGGGGGGGGGGGGGDGGGGGGGGGGGGGCFGGCDDC
@M03364:276:000000000-BLYN8:1:1101:8636:12884 1:N:0:1
ACTCCTACGGGAGGCAGCAGTAGGGAATCTTCCGCAATGGACGAAAGTCTGACGGAGCAACGCCGCGTGTGTGAAGAAGGTTTTCGGATCGTAAAGCACTGTTGTTAGAGAAGAACACCCACCATAGGAAATGATGGTGGCATGACGGTATCTAACCAGAAAGCCACGGCTAACTACGTGCCAGCAGCCGCGGTAATACGTAGGTGGCAAGCGTTGTCCGGATTTATTGGGCGTAAAGGGAGCG
+
GGGGGGGGGGGGGGGGGGGGGGGGGGGGGGGGGGGGGGGGGGGGGGGGGGGGGGGGGGGGGGGGGGGGGGGGGGGGGGGGGGGGGGGGGGGGGGGGGGGGGGGGGGGGGGGGGGGFGGGGGGGGGGGGGGGGGGGGGGGGGGGGGGGGGGGGGGGGGGGGGGGGFGGGGGGGGGGGGGGGGGGGGGGGFEGGGGCGGGGGGGGGGGGGGGGGGGGDEGGGDGGGFGGGGGGGGDGGGGGGGGGG
@M03364:276:000000000-BLYN8:1:1101:1939:12896 1:N:0:1
ACTCCTACGGGAGGCAGCAGTAGGGAATCTTCGGCAATGGACGAAAGTCTGACCGAGCAACGCCGCGTGAGTGAAGAAGGTTTTCGGATCGTAAAACTCTGTTGGTAGAGAAGAACGTTGGTGAGAGTGGAAAGCTCATCAAGTGACGGTAACTACCCAGAAAGGGACGGCTAACTACGTGCCAGCAGCCGCGGTAATACGTAGGTCCCGAGCGTTGTCCGGATGTATTGGGCGTAAAGCGAGC
+
GGGGGGGGGGGGGGGGGGGGGG9FGGGGGGGFGGGEGGGGGGGGGGGEEFDGGGGGGGGGGGGGGGGCCEGGGGGGGGGGEFGGGGGGGGGGGFGGGGGFFFGGGGGGFGGGGGGGGGGGGGGGGCE<FFFECCGFGEGGGCFGGGGGGFGEFGGGGGGGGGGGGDGGGGGGGFGGFFGGGGGGGDGGGGG>CGEEG9FGFCFDEGGGFCGCCGG=EEGFGDEC*<EGFCC*9):5C***)*1)
@M03364:276:000000000-BLYN8:1:1101:4053:12899 1:N:0:1
ACTCCTACGGGAGGCAGCAGTGGGGAATATTGCACAATGGGCGCAAGCCTGATGCAGCCATGCCGCGTGTGTGAAGAAGGCCTTCGGGTTGTAAAGCACTTTCAGCGAGGAGGAAGGTGGTGAGCTTAATACGCTCATCAATTGACGTTACTCGCAGAAGAAGCACCGGCTAACTCCGTGCCAGCAGCCGCGGTAATACGGAGGGTGCAAGCGTTAATCGGAATTACTGGGCGTAAAGCGCACG
+
GEFFGGGGGGGGGGGGGGGGGGGGGGEGGGGGFGGGGGGGFFGCFGGGGFGGF,FGGGGGGGEFGGGGGC<EFGGGGGGGGGGG9FEG<FE:,EFFGGF@FGGGFCE7CF7?FEFF7BFFFGCF,,:BDD9:A7F:@FBDGGDGFGBFGGGG9:FG7>7,DCFDC<F:C7*1<DBFGGGGD:FCE@CF6B>*8CC@CG98C5CCE;B><CFCCCD8AGGC=C=:C77:+<8:CD=E5CGGGDD7
@M03364:276:000000000-BLYN8:1:1101:21509:12907 1:N:0:1
ACTCCTACGGGAGGCAGCAGTGGGGAATCTTCCGCAATGGGCGAAAGCCTGACGGAGCAACGCCGCGTGCGTGATGAAGGGTTTCGGCTCGTAAAACTCTGTTATTAGGGAAGAACAAATGTGTAAGTAACTGTGCACATCCTGACGGTACCTAATCAAAAAGCAACGGCTAACTACGTGCCAGCAGCCGCGGTAATACGTAGGTGGCAAGCGTTATTCGGAATTACTGGGCGTAAAGCGCGCG
+
FFFDFGCGGGGEGG;E;@FEF,C<FFFFEGGE,8CEEFGG?;C7@C@FFGG@F,7@FG@FFGGFCCF>F,++B7=CFGGC+:BFF@>+BFFGGGGD=EFF,BF,@AA?FFFGGGF8<,833@DF<=@3,@@,>@FC,3,D7,3@>F:FFCGFGCG,,=,,7FGG@FCGGGGGGFGGGGGGGGGGGDFFGGGEEG5:CCGFGCGE428ECGGGGGGG*+2A:?AFC?+2:CFGD9ECCGGG3CDG
@M03364:276:000000000-BLYN8:1:1101:19255:12910 1:N:0:1
ACTCCTACGGGAGGCAGCAGTGGGGAATATTGCACAATGGGCGCAAGCCTGATGCAGCCATGCCGCGTGTATGAAGAAGGCCTTCGGGTTGTAAAGTACTTTCAGCGGGGAGGAAGGGAGTAAGGTTAATAACCTTGCTCATTGACGTTACCCGCAGAAGAAGCACCGGCTAACTCCGTGCCAGCAGCCGCGGTAATACGGAGGGTGCAAGCGTTAATCGGAATTACTGGGCGTAAAGCGCACG
+
GGGGGGGGGGGGGGGGGGGGGGGGGGGGGGGGGGGGGGGGGGGGGGGGGGGGGGGGGGGGGGGGGGGGGGGGGGGGGGGGGGFGGGGGFGGGGGGGGGGGGGGGGFGGGDCGGGGGGGFGGGFGGGGFGGGGGGGFFGGGGGGGGGGGGGDGFGG7FGCFGGGGGFFFGGGGFGGFGGCCGGGCGGGGGGDGGGGDCFGGGGGGGGGDFGFFGEGGG?FGDGGGGGGGGGGGGDEGGGGGGGG5
@M03364:276:000000000-BLYN8:1:1101:21270:12913 1:N:0:1
ACTCCTACGGGAGGCAGCAGTAGGGAATCTTCCGCAATGGACGAAAGTCTGACGGAGCAACGCCGCGTGAGTGAAGAAGGTTTTCGGATCGTAAAGCTCTGTTGTTAGTGAAGAAGAGTGGTAAGAGTAACTGCTTATCATGTGACGGTAGCTAACCAGAAAGCCACGGCTAACTACGTGCCAGCAGCCGCGGTAATACGGAGGGTGCAAGCGTTAATCGGAATTACTGGGCGTAAAGCGCACG
+
GGGGGGGGGGGGGGGGGGGGGGGGGGGGGGGGGGGGGGGGGGGGGGGGGGGGGGGGGGGGGGGGGGGGGGGGGGGGGGGGGGGGGGGGGGGGGGGGGGGGGGGGGGGGGGGGGGGGGGGGGGGGGGGGGGGGGGGGGGGGGGGGGGGGEGGGGGGGGGGGGGGGGGGGGGGGGGFGGGGGGGGGGGGGGGGGGGGGGGGGGGGGGGGGGGGGGGGGGGGGGGGGGGG?CCEGGGGEFGGDGGGC
@M03364:276:000000000-BLYN8:1:1101:16903:12915 1:N:0:1
ACTCCTACGGGAGGCAGCAGTGGGGAATATTGCACAATGGGCGCAAGCCTGATGCAGCCATGCCGCGTGTATGAAGAAGGCCTTCGGGTTGTAAAGTACTTTCAGCGGGGAGGAAGGGAGTAAGGTTAATAACCTTATTCATTGACGTTACCCGCAGAAGAAGCACCGGCTAACTCCGTGCCAGCAGCCGCGGTAATACGGAGGGTGCAAGCGTTAATCGGAATTACTGGGCGTAAAGCGCACG
+
GGGGGGGGGGGGGGGGGGGGGGGGGGGGGGGGGGGGGGGGGGGGGGGGGGGGGGGGGGGGGGGGGGGGGGGGGGGGGGGGGGGGGGGGGGGGGGGGGGGGGGGGGGGGGGGGGGGGGGGGGGGGGGGGGGGGFGGGGGGGGGGGGGGGGGGGGGGGGGGGGGGGGGGGGGFGGGGGFGGFGFEFGGGGGGGGGGGGGGFFE>8?EEGDFGGGGGGGGGGGGGGGGGGGGFEFGGEGGGGDGGG5
@M03364:276:000000000-BLYN8:1:1101:15561:12916 1:N:0:1
ACTCCTACGGGAGGCAGCAGTAGGGAATCTTCCGCAATGGACGAAAGTCTGACGGAGCAACGCCGCGTGTGTGAAGAAGGTTTTCGGATCGTAAAGCACTGTTGTTAGAGAAGAACAAGGATAAGAGTCACTGCTTGTCCCTTGACGGTATCTAACCAGAAAGCCACGGCTAACTACGTGCCAGCAGCCGCGGTAATACGTAGGTGGCAAGCGTTGTCCGGAATTATTGGGCGTAAAGCGCGCG
+
GGGGFFFEFGGGGGGGGGCFG<FC@FGGGGGGFCEEGGG8FGGGEGGEFGFFGG7BFEGGGGDEGGGFF=@FGGEFGGGGFFEFCFEC7>@FG8DGGCGGGFGDAB,FFEFFGFEEGGGFG,<<?FFGFDGGFFGGGG9CFDG?<F7FFCFDGCF,D@CDFFFGCBFC7*@CCFG?7>F:*>,DCGFC7**4818:?;91<:EEGC56CF8//1=8:<CCEGC*2<EF+9877CC5*209<D77
@M03364:276:000000000-BLYN8:1:1101:26196:12951 1:N:0:1
ACTCCTACGGGAGGCAGCAGTAGGGAATCTTCCGCAATGGACGAAAGTCTGACGGAGCAACGCCGCGTGTGTGAAGAAGGTTTTCGGATCGTAAAGCACTGTTGTTAGAGAAGAACACCCACCATAGGAAATGATGGTGGCATGACGGTATCTAACCAGAAAGCCACGGCTAACTACGTGCCAGCAGCCGCGGTAATACGTAGGTGGCAAGCGTTGTCCGGATTTATTGGGCGTAAAGGGAGCG
+
GGGGGGGGGGGGGGGGEGGGGGGGGGGGGGGGGGGGGGGGGGGGDGGGGGFGGGGGGGGGC@CGGGGGGGGGGFGGGGGGGGGGGGGGDEGGGGGGGGGGGGGGGGGGGFGGGGGFEEFGGGEGFEGGGGGGGFGGGGGGGGGFFGEECFGGGGGGGFFFGGGG:CFGGC<CGFGGGEGCCEGGGDFEFCEEGGDG+>9FCGGEB9CGFFCGGEGGGGGECEE59E:FDEG=CDGGGGCDFC37
@M03364:276:000000000-BLYN8:1:1101:25046:12952 1:N:0:1
ACTCCTACGGGAGGCAGCAGTGGGGAATATTGCACAATGGGCGCAAGCCTGATGCAGCCATGCCGCGTGTGTGAAGAAGGCCTTCGGGTTGTAAAGCACTTTCAGCGAGGAGGAAGGTGGTGAACTTAATACGTTCATCAATTGACGTTACTCGCAGAAGAAGCACCGGCTAACTCCGTGCCAGCAGCCGCGGTAATACGGAGGGTGCAAGCGTTAATCGGAATTACTGGGCGTAAAGCGCACG
+
GGGGGGGGGGGGGGGGGGGGGGGGGGGGGGGGGGGGGGGGGGGGGGGGGGGGGGGGGGGGGGGGGGGGGGGGGGGGGGGGGGGGGGGGFGGGGGGGGGGGGGGGGGGGGGGGGGGGGGGGGGGGGGGGGGGGGGGGGGGGGGDFGGGGGGGGGGGGGGGGGGGGGGGGGGGGGGGGGGGGGGGGGGGGGGGGGGGGGFGGGGGGGGGGGGGGG8EEGGGGGGGGFFCFGGGFGGGGGGGGDGG7
@M03364:276:000000000-BLYN8:1:1101:27196:12956 1:N:0:1
ACTCCTACGGGAGGCAGCAGTAGGGAATCTTCCGCAATGGGCGAAAGCCTGACGGAGCAACGCCGCGTGAGTGATGAAGGGTTTCGGCTCGTAAAACTCTGTTATTAGGGAAGAACAAATGTGTAAGTAACTGTGCACGTCTTGACGGTACCTAATCAGAAAGCCACGGCTAACTACGTACCAGCAGCCGCGGTAATACGTAGGTGGCAAGCGTTATCCGGAATTATTGGGCGTAAAGCGCGCG
+
GGGGGGGGGGGGGGGGGGGGGGGGGGGGGGGGGGGGGGGGGGGGGGGGGGGGGGGGDGGGGGGGGGGGGGGGGGGGGGGGGGGGGGGGFEGGGGGGGGGGGGGGFFGGGGGGGGGGGGGGGGGGGGGGGGGGGGGGGGGGFGGGGGGGGGGCFGGFFFFFFGGFGGFCGGDFFGGGGCFGGGGCFGGGGDGGGGGGGD9BGGFGGGGGGGGEE8EEFFGGCE55CC7C7C=EGGGGFCF3DGGC
@M03364:276:000000000-BLYN8:1:1101:29003:12967 1:N:0:1
ACTCCTACGGGAGGCAGCAGTGGGGAATATTGCACAATGGGCGCAAGCCTGATGCAGCCATGCCGCGTGTATGAAGAAGGCCTTCGGGTTGTAAAGTACTTTCAGCGGGGAGGAAGGGAGTAAGGTTAATAACCTTATTCATTGACGTTACCCGCAGAAGAAGCACCGGCTAACTCCGTGCCAGCAGCCGCGGTAATACGGAGGGTGCAAGCGTTAATCGGAATTACTGGGCGTAAAGCGCACG
+
GGGGGGGGGEEGGGGGGGGFGGGGGGGGGGGEGGGGGGGGGGGGGGGGGGGFFEFGGGGGGGGFGGGGEGGGGGCFGGGGGFGGGGGGGGGGGFGGGGGGGGGGGGGGGGGGGGGGGGGGGGGGGGFGGGGFG?FFGFFGGGGGEFGGGGGGGGGGGGGGCGFGGFFGGGGGGGGGGGGGGCGGFGFGGGDGGGGGFGGFGDGGGGGGGFGGGG*A5CD=CEGGGGGGGGGGGGGCGFGG)<D)
@M03364:276:000000000-BLYN8:1:1101:12281:12968 1:N:0:1
ACTCCTACGGGAGGCAGCAGTAGGGAATCTTCGGCAATGGGGGCAACCCTGACCGAGCAACGCCGCGTGAGTGAAGAAGGTTTTCGGATCGTAAAGCTCTGTTGTAAGAGAAGAACGTTGAGTAGAGTGGAAAGTTACTCAAGTGACGGTATCTTACCAGAAAGGGACGGCTAACTACGTGCCAGCAGCCGCGGTAATACGTAGGTCCCAAGCGTTGTCCGGATTTATTGGGAGTAAAGCGAGC
+
GGGGGGGGGGGGGDGGGEFFFGGCCAEGGGGGG>F7FFGDDC:@FFGFGGGGGGGEFGGGGGGGDEFGGGGDAEFA?EF<=FGGGGEDG@FFGFFE9FFGCFGGGGGGGGGE<DFBF=FGGGBD<<D=FGCBEAFGE=DFFD9<3@<@7>FGGGAFGEFFCGG<:*3*5C<CEFEGGG@<FC8CG@E<C>C>E>888BC<822;*++?2CEC8*;8C5CC=CC*/+<CCFGF*7CCF70:C5CD
@M03364:276:000000000-BLYN8:1:1101:27173:12984 1:N:0:1
ACTCCTACGGGAGGCAGCAGTAGGGAATCTTCGGCAATGGACGAAAGTCTGACCGAGCAACGCCGCGTGAGTGAAGAAGGTTTTCGGATCGTAAAACTCTGTTGGTAGAGAAGAACGTTGGTGAGAGTGGAAAGCTCATCAAGTGACGGTAACTACCCAGAAAGGGACGGCTAACTACGTGCCAGCAGCCGCGGTAATACGGAGGGTGCAAGCGTTAATCGGAATTACTGGGCGTACAGCGCAC
+
GGFGFECGGCFCFDGBF7DFEGGGGCFFCFF<FFE:CFGFGGDFCEGF<CFGGDCFC@CCFGGGGGGCC,49FEGG9FGGFAG+<@FFC:FFC8F<FFF9<FCDFFEBFF,=BC<BFFGCFGF?FCDB,D<FGG<,DEF,3>,C=<FDG<DFGGDD7DCFFFF,@FFF>FCB<BFGFFEGFC*?:EFGGGG>>EEC>C9CGEGC8ECEED+38/2;E579:ECEG6<EE+<=DDCC35>FGGG/
@M03364:276:000000000-BLYN8:1:1101:1850:13016 1:N:0:1
ACTCCTACGGGAGGCAGCAGTGGGGAATATTGCACAATGGGCGCAAGCCTGATGCAGCCATGCCGCGTGTGTGAAGAAGGCCTTCGGGTTGTAAAGCACTTTCAGCGAGGAGGAAGGTGGTGAGCTTAATACGTTCATCAATTGACGTTACTCGCAGAAGAAGCACCGGCTAACTCCGTGCCAGCAGCCGCGGTAATACGGAGGGTGCAAGCGTTAATCGGAATTACTGGGCGTAAAGCGCACG
+
GGGGGGGGGGGGGGGGGEGGFGGGGGGGGGGGGGGGGGGGGGGGGGGGGGGGGGGGGGGGGGGGGGGGGGGGGGGGGGGGGGGGGGGGGGGGGGGGGGGGGGFGGGGGGGGGGDFGGGGGGGGGGGGGGFFGGGGGGGFGGGGGGGGGGGGGGGGEEEGGGGGGGGGGGGGGGGGGGGGGGGGGGGGGGGCCGGGGGGGGGGGGGGGGGGGGGGGGGGGGGGGGGGGGGGGGGGGGGGGGGGGC
@M03364:276:000000000-BLYN8:1:1101:3878:13031 1:N:0:1
ACTCCTACGGGAGGCAGCAGTGGGGAATATTGCACAATGGGCGCAAGCCTGATGCAGCCATGCCGCGTGTATGAAGAAGGCCTTCGGGTTGTAAAGTACTTTCAGCGGGGAGGAAGGGAGTAAGGTTAATAACCTTATTCATTGACGTTACCCGCAGAAGAAGCACCGGCTAACTCCGTGCCAGCAGCCGCGGTAATACGGAGGGTGCAAGCGTTAATCGGAATTACTGGGCGTAAAGCGCACG
+
GGGGGGGGGGGGGGGGGGGGGGGGGGGGGGGGGGGGGGGGGGDGGGGGG,CFGGGGGGFGGGGGGGGGGGGGGGGGGFGGGGGGGGGGGDGGGGGGFGFFGGGGGGDGGGGFFGGGDGGGGGGGGFFFFGGGG8FGE9FFGCF9FFFGGGGG:<CFG7FFGGGCFGGGEGGGGCFGFEGFG@CFFGFFEEEGEGGGGGCDGGGCGGGGGGGGGGGGGGCCEDGGGGGG7E5FDCECF>*/9<D9
@M03364:276:000000000-BLYN8:1:1101:3061:13039 1:N:0:1
ACTCCTACGGGAGGCAGCAGTAGGGAATCTTCGGCAATGGACGAAAGTCTGACCGAGCAACGCCGCGTGAGTGAAGAAGGTTTTCGGATCGTAAAACTCTGTTGTTAGAGAAGAACAAGGACGTAAGTAACTGTGCGTCCCCTGACGGTATCTAACCAGAAAGCCACGGCTAATTACGTGCCAGCAGCCGCGGTAATACGTAGGTGGCAAGCGTTGTCCGGATTTATTGGGCGTAAAGCGAGCG
+
[truncated: 29,525,715 more chars]
