# Supplementary material for: Captivity causes taxonomic and functional convergence of gut microbial communities in bats
Source: PeerJ. 2019 Apr 30;7:e6844. doi: 10.7717/peerj.6844 (PMC6499062; doi:10.7717/peerj.6844)
Supplement: Data S59 — Raw data of FVs9. [file peerj-07-6844-s064.gz › D8j5391-FVs9_R2.fq]

@M03364:276:000000000-BLYN8:1:1101:9835:1205 2:N:0:1
GGACTACAAGGGTTTCTAATCCTGTTTGCTCCCCACGCTTTCGCACCTGAGCGTCAGTCTTTGTCCAGGGGGCCGCCTTCGCCACCGGTATTCCTCCAGATCTCTACGCATTTCACCGCTACACCTGGAATTCTACCCCCCTCTACAAGACTCCAGCCTGCCAGTTTCGAATGCAGTTCCCAGGTTGAGCCCGGGGCTTTCACATCCGACTTGACAGACCGCCTGCGTGCGCTTTACGCCCAGTAATTCCG
+
CCCCCGFGGGGGGDFGGGGGGGFGGGGGGGFFGGGGCGGGGGG7@CGGEG<FGGGGGGAFFEGGFGGG,:+@FGEGGGGGGGGDCE@@FCGGC,=FGE8FGBEEDGFFGGGGGGGGGGGGGGGGGFGDCEGGFADFFC6C8>CFGG99DFGGGGCGG+@:DFGGFGGG58>FFGGGGGFG,9:*?ECFFGFGE8=5*BEGGGFC+;*:<DDC:FF7**8:>*88:F9>(<5:DGGFFBGGGEBF>C*)0:0
@M03364:276:000000000-BLYN8:1:1101:9726:1259 2:N:0:1
GGACTACACGGGTTTCTAATCCTGTTTGCTCCCCACGCTTTCGAGCCTCAGTGTCAGTTACAGGCCAGAGAGCCGCTTTCGCCACTGGTGTTCCTCCATATCTCTACGCATTTCACCGCTACACATGGAATTCCACTCTTCTCTCTCGCACTCAAGTCTCCCAGTTTCCAATGACCCTCCCCGGTTGAGCCGGGGGCTTTCACATCAGACTTAAAAGACCACCTGCGCGCGCTTTACGCCCAATAATTCCG
+
CCCCCGGGGGGGGGGGGGGGGGGGGGGGGGGGGGGGGGGGGGGGGGGGGGGGGGGGGGGGGGGGGGGG?GGGGGGGGEGGGGGGGGGGGGGGGCEGGGGGGGFGGGGGGGGGGGGGGGGGGGFFFGGGFFGGGFFGGGGGGGGFGGGDGGGGGFGGGGGGGGGGDFGGFGGGGGGGFAFEG>CGGGGGEGGEGGGGGCGFDGGGFGGDGGG:@FGGGGGGFG353A(:;B7>DGGAF?GCCB?5DGF2:F9
@M03364:276:000000000-BLYN8:1:1101:17428:1275 2:N:0:1
GGACTACTGGGGTTTCTAATCCTGTTTGCTCCCCACGCTTTCGAGCCTCAGCGTCAGTTACAGACCAGAGAGCCGCCTTCGCCACTGGTGTTCCTCCATATCTCTGCGCATTTCACCGCTACACATGGAATTCCACTTTCCTCTTCTGCACTCAAGTTTCCCAGTTTCCAATGACCCTCCACGGTTGAGCCGTGGGCTTTCACATCAGACTTAAGAAACCGCCTACGCGCGCTTTACGCCCAATAATTCCG
+
CCCCCGGGGGCEGGGGGGGGGGGGGGGGGGGGGGGDGGGGGGGGGGGGGGGGGGGGGGGGGGGGGGGFGFEGGGEDGGGGFGGGGGGFGGGGGGGGGGGGGGGGGGGGGGGGAFGGGDGGGGGGGGGCGEGGGGGGGGGGGGGGGFGGGGGGGGD?E;@EGFAEFCEFGGGGGGFDGGGGFGGDFGGGG@FGC5EEGGG,2?FCFGGC>FFGFCB7FDGGDGFD?F=F2>>EGGGFF13BEFFFGGFAG77
@M03364:276:000000000-BLYN8:1:1101:15528:1289 2:N:0:1
GGACTACCGGGGTATCTAATCCTGTTTGATCCCCACGCTTTCGCACATCAGCGTCAGTGACAGACCAGAAAGTCGCCTTCGCCACTGGTGTTCCTCCATATATCTACGCATTTCACCGCTACACATGGAATTCCACTCTCCTCTTCTGCACTCAAGTCTCCCAGTTTCCAATGACCCTCCCCGGTTGAGCCGGGGGCTTTCACATCAGACTTAAGAAACCGCCTGCGCTCTCTTTACGCCCAATAAATCCG
+
CCCCCGG8FEEGGD@EFGAFG<FFGGGGDGGFCDFFF@@FGGGCFEGDFFGGGGG:CF,CA6CEADED@C<CFFGGGGGGGGGGEGGEFGGGGFFGGGFFFGCGCFGG7CF7B<EE9:FGGGGGFGGCACDFEFE=AEGGGGGGC,,@;;E8FCCF,,EE9D,D8;;DDDADFG9EGCFGECBEGE>,@EFCDGGCCCFFF>,:+0;*;CFCF+17@5*:AGED;ABF0>56>7:28:*?5),09C7>7F>
@M03364:276:000000000-BLYN8:1:1101:13751:1301 2:N:0:1
GGACTACTCGGGTTTCTAATCCTGTTTGCTCCCCACGCTTTCGAGCCTCAGCGTCAGTTACAGACCAGAGAGCCGCCTTCGCCACTGGTGTTCCTCCATATATCTACGCATTTCACCGCTACACATGGAATTCCACTCTCCTCTTCTGCACTCAAGTCTCCCAGTTTCCAATGACCCTCCCCGGTTGAGCCGGGGGCTTTCACATCAGACTTAAGAAACCGCCTGCGCTCGCTTTACGCCCAATAAATCCG
+
CCCCCGGGGGGGGGGGGGGGGGGGGGGGGGGGGGFFFGGGGGGGGGGGGGGGGGGGGFFCGGGGGGGGGGGGGGGGGGGGGGGGGGGGGFFGGGGGGCFAFGGGGGGGGGGGGGGGGGDGGGGGGGGGGGFGG9EF,EBFGGGGDG9EFFEGGGFC,,>>FGGGGGGGGGGGGFG8DFGEEEEEGGGFGGGEGDG?CGGGGGGGF4:CGGGFC++3;F6CBCB;?FF)6AFB7DFFFFGGGF0)*:?<F<)
@M03364:276:000000000-BLYN8:1:1101:9202:1336 2:N:0:1
GGACTACCCGGGTTTCTAATCCTGTTTGCTACCCATGCTTTCGAGCCTCAGCGTCAGTTACAGACCAGACAGCCGCCTTCGCCACTGGTGTTCTTCCATATATCTACGCATTTCACCGCTACACATGGAGTTCCACTGTCCTCTTCTGCACTCAAGTTTCCCAGTTTCCGATGCACTTCTTCGGTTGAGCCGAAGGCTTTCACATCAGACTTAAGAAACCGCCTGCGCTCGCTTTACGCCCAATAAATCCG
+
CCCCCGGGGGGGGGGGGGGGGGGGGGGGGGGGFGGGGGGGGGGGGGGGGGGGGGGGGFGGGGGGGGGGGGGGGGGGGDGGGGGGGGGGAFGGG9FGFFGGGGFGGDAFGE:EGAFGGEGC@@FFGGFGC<FFFFGFFCEFGGGFGGGGGGGCCFGGGG9E9DGGDGGGGGGGGGFGGGGGFGGEGGGGGCGGGCEGFGGGGGGGFGGGGG>DCGGCFGG6BDFD=A=4>;AEGGGEC?8*:>@FCG@)@CC
@M03364:276:000000000-BLYN8:1:1101:14008:1340 2:N:0:1
GGACTACCGGGGTTTCTAATCCTGTTTGCTCCCCACGCTTTCGAGCCTCAGTGTCAGTTACAGGCCAGAGAGCCGCTTTCGCCACCGGTGTTCCTCCATATATCTACGCATTTCACCGCTACACATGGAATTCCACTCTCCTCTCCTGCACTCAAGTCTACCAGTTTCCAATGCATACAATGGTTGAGCCACTGCCTTTTACACCAGACTTAATAAACCACCTGCGCTCGCTTTACGCCCAATAAATCCGG
+
CCCCCGGGGGGGGGGGGGGGGGGGGGFGGGGGGGGGGGGGGGGFGGGGGGGGGEGGGGGGGGGGGGGGGGGDCC@FDCDFGGGGGGGGGGGGFGFFGGGGGGEFEGGGGGGGAFGGGGEGEGGFGGGFB5CBEGGG9B>FFFFFGGGFGGGGG8FFGGGGGGGGGCCFAFCDDFDEFGGGGGGC,@8CEGGGCDDGF9FGFGGGF777CFCFC++==FFFFEF=DE285BBFC*CCE?E7A06AFF=C*))
@M03364:276:000000000-BLYN8:1:1101:12151:1353 2:N:0:1
GGACTACACGGGTATCTAATCCTGTTTGCTCCCCACGCTTTCGCACCTCAGCGTCAATACCAGTCCAGTGAGCCGCCTTCGCCACTGGTGTTCTTCCGAATATCTACGAATTTCACCTCTACACTCGGAATTCCACTCACCTCTCCTGGATTCAAGCGATGCAGTCTCAAAGGCAGTTCTGGAGTTGAGCTCCAGGCTTTCACCTCTGACTTACAAACCCGCCTACGTGCGCTTTACGCCCAGTAATTCCG
+
CCCCCGGGGGGGGGGGGGGGGGGGGGGGGGGGGGGGGGGGGGGGGGGGGGGGGGGGGFGGGGGGGGGDFGGGGGGGGGGGGGGGGGGGGGGGGGGGGCCGGGGGGGCFDGGGGGGGGGFGGFGGGGGGGGGF=FEGGGGGGGGGGGGGFGGGGFGGGDGGDGGFG8,CFGGGGGCEGGGGGA,>CCC:C@;8CFFFF6CFFFGDFGCFGGFCDGCF7*=?>CA=DFFF3FFFGGF9AFGGGED4CDACGG;
@M03364:276:000000000-BLYN8:1:1101:13912:1370 2:N:0:1
GGACTACTGGGGTATCTAATCCTGTTTGCTCCCCACGCTTTCGCACCTGAGCGTCAGTCTTCGTCCAGGGGGCCGCCTTCGCCACCGGTATTCCTCCAGATCTCTACGCATTTCACCGCTACACCTGGAATTCTACCCCCCTCTACGAGACTCTAGCTTGCCAGTTTCAAATGCAGTTCCCAGGTTGAGCCCGGGGATTTCACATCTGACTTAACAAACCGCCTGCGTGCGCTTTACGCCCAGTAATTCCG
+
CCCCCGGGGGGGGDGGFGGGGGGGGGGGGGGGGGGGGGDFGGGGGGGGGGGGGGGGGGGGGGGGGGGGGGGDGGGGGGGGGGGGGGGGGGGAFEFFGGFFDEGGGGGGGGGGGGGGGGGGGGGGGGGG?FDGGGGGGGGCGGGGGGGGGGGCEFEFBFFCGGAFGGGGG9DGGCDFGGGGGGGGGFGGGGFFEDGGGDGFFFGFFGGGGGG+@+0+27=FFG:7259::DB@DGFBFFEDEF?FF7@DF>0
@M03364:276:000000000-BLYN8:1:1101:13874:1382 2:N:0:1
GGACTACTGGGGTATCTAATCCTGTTTGCTCCCCACGCTTTCGAGCCTCAGTGTCAGTTACAGGCCAGAGAGCCGCTTTCGCCACCGGTGTTCCTCCATATATCTACGCATTTCACCGCTACACATGGAATTCCACTCTCCTCTCCTGCACTCAAGTCTACCAGTTTCCAATGCATACAATGGTTGAGCCACTGCCTTTTACACCAGACTTAATAAACCACCTGCGCTCGCTTCTCGCCCAATAAATCCGG
+
C@CCCGGGGGGDEGGGGGGGGGGGGGGGGGGGGGGGGGGGGGGGGEGGGGEFGFGGGEGGGCFFGGGGGGFGGGGGFGGGGGGEGGGGFGEGGGGGGGGGGGCEEGGGGDGGGGGGGEGGGGFF@FGGFFFFFGGGFG=FGGGFGGGFGFGFGGG,EFDFGGGGFGGGG9=FGGFGDD=9AG,DFCCFEG:FC4,<FFGFCFEGFFCCGFFGDC@D>FC9?EF=@>A>A4?):*+./-B;7>(;*;;?<C)
@M03364:276:000000000-BLYN8:1:1101:11074:1382 2:N:0:1
GGACTACCGGGGTTTCTAATCCTGTTTGCTCCCCACGCTTTCGCACCTGAGCGTCAGTCTTCGTCCAGGGGGCCGCCTTCGCCACCGGTATTCCTCCAGATCTCTACGCATTTCACCGCTACACCTGGAATTCTACCCCCCTCTACGAGACTCTAGCTTGCCAGTTTCAAATGCAGTTCCCAGGTTGAGCCCGGGGATTTCACATCTGACTTAACAAACCGCCTGCGTGCGCTTTACGCCCAGTAATTCCG
+
B@CCCGF8CEGGCCGGGGFFGGGGGGGGGGFFGBFGEGGCFGGGGGEGGGGGGGGGGGGGDEGGGFB<FGGGGGGGGGGGFGGEGCFGGCE?FG9FFFF9E8EAEFGGGGCCFGFEFEGCFGGG@,AFCFGD9FGFF?DFCECFGFGGGGGGGGGFGGGFFGGGCEFGGGGFCFGGGGGGGGGGGGCFF7CFDCEGGG69CFFF78@C7CDCGFGGGGGFEDFF0:>>:>>35354=:5CE>:?CC=6>77
@M03364:276:000000000-BLYN8:1:1101:16642:1408 2:N:0:1
GGACTACAAGGGTTTCTAATCCTGTTTGCTCCCCACGCTTTCGCACCTGAGCGTCAGTCTTTGTCCAGGGGGCCGCCTTCGCCACCGGTATTCCTCCAGATCTCTACGCATTTCACCGCTACACCTGGAATTCTACCCCCCTCTACAAGACTCCAGCCTGCCAGTTTCGAATGCAGTTCCCAGGTTGAGCCCGGGGATTTCACATCCGACTTGACAGACCGCCTGCGTGCGCTTTACGCCCAGTAATTCCG
+
CCCCCGGGGGGGGGGGGGGGGGGGGGGGGGGCGGGGGGGGGGGGGGGGGGFFGGGGGFFGGGGGGGGGGGGGEFDGGGGFGGGGGGGGGGGGGGGFGGFFFFFFGGGGGGGGDDFFFGGD@FGGGGFGGGGGGGFGEGGGGGGGGGGGFGGGCEEC8FGGGGGGFF9F5*@FFGGGDFAFFGCDFFGGFGGGE>>CEEGD==FCF<FGDDDGFGGGGGG58CA36FBE?FDE<<F4F?CE*5??7:7<D76
@M03364:276:000000000-BLYN8:1:1101:10881:1434 2:N:0:1
GGACTACAAGGGTATCTAATCCTGTTTGCTACCCATGCTTTCGAGCCTCAGCGTCAGTTACAGACCAGACAGCCGCCTTCGCCACTGGTGTTCTTCCATATATCTACGCATTTCACCGCTACACATGGAGTTCCACTGTCCTCTTCTGCACTCAAGTTTCCCAGTTTCCGATGCACTTCTTCGGTTGAGCCGACGGCTTTCACATCAGACTTAAGAAACCGCCTGCGCTCGCTTTACGCCCAATAAATCCG
+
CCCCCGGDEGGGG@FGGGGGGGGGGGGGGGGGGGGGCGGGGGGFFGGFGGGGGGGGGGGGGGGGGGGGFCF<FGGGGGGGGGGCGGGGGGGGGCEGFGFGGGGGGGGGGGDGAGGGGGGGGGGGGGFGGGGGGGGGGF9FEFGGGGF;EGGGGGFFE4=;,EEDGGGFDGGGGGGFEGGGAFGGGGGGGGF6E++:@EEGGGG7+AGGGFFGC78=20<,?C?@BA8)/2)=<CFCFDGGEB<FCCA?GGC
@M03364:276:000000000-BLYN8:1:1101:11096:1440 2:N:0:1
GGACTACTGGGGTATCTAATCCTGTTTGCTCCCCACGCTTTCGAGCCTCAGTGTCAGTTACAGGCCAGAGAGCCGCTTTCGCCACCGGTGTTCCTCCATATATCTACGCATTTCACCGCTACACATGGAATTCCACTCTCCTCTCCTGCACTCAAGTCTACCAGTTTCCAATGCATACAATGGTTGAGCCACTGCCTTTTACACCAGACTTAATAAACCACCTGCGCTCGCTTTACGCCCAATAAATCCGG
+
BCCCCGGGGGGGGDGGGGGDGGGGGGGGGGGGGGGGGGGGGGGGGGGGGGGGGGGGGGGGGGGGGGGGGGGGGGGGGEFGGGGGGGGEGGGGGGGGGGGGGGGGGGGGGGGGGGGGGGGGGGGGGGGGEFGGGGGGGGGGGGGGGGGGGGGGGGFDFGGFFGGGGEFGCGGGGGGFDFGFGGGGGDGGGGGG?CFGGGGGGGGG?7*4C>>8@FGGGG,@A>AEFBBDFABDGF>:5@GGGF@4>GFCC7:
@M03364:276:000000000-BLYN8:1:1101:10509:1472 2:N:0:1
GGACTACCAGGGTTTCTAATCCTGTTTGCTCCCCACGCTTTCGCACCTGAGCGTCAGTCTTTGTCCAGGGGGCCGCCTTCGCCACCGGTATTCCTCCAGATCTCTACGCATTTCACCGCTACACCTGGAATTCTACCCCCCTCTACAAGACTCCAGCCTGCCAGTTTCGAATGCAGTTCCCAGGTTGAGCCCGGGGATTTCACATCCGACTTGACAGACCGCCTGCGCTCTCTTTACGCCCAGTAATCCCG
+
CCCCCGGGGCE7EGGGGGEFGGGEGFGGGGGGGGC:FFGGGFE7@FFGE8@C6FGGGEFFGEFFGEGFGDF7C@@@>CEFFGEGGF7FEEFGGGGGGGGGAEBFGCFGGGE7BFGGGG+8FGGGCFGGFGGGG9FFGCFGGGCFGFGGGGFF?FGFFFEGGGGFGGG9@5DEGGF;FGGFGGGFGGGGGGFGG5EDGG??CGDCAFCDGGG3C>CC6*=EE*:?146>3@)9CGF>F<EGCB:FF*8)*9*
@M03364:276:000000000-BLYN8:1:1101:11555:1481 2:N:0:1
GGACTACTGGGGTTTCTAATCCTGTTTGCTCCCCACGCTTTCGAGCCTCAGCGTCAGTTACAGACCAGAGAGCCGCCTTCGCCTCTGGTGTTCCTCCATATATCTACGCATTTCACCGCTACACATGGAATTCCACTCTCCTCTTCTGCACTCAAGTCTCCCAGTTTCCAATGACCCTCCCCGGTTGAGCCGGGGGCTTTCACATCAGACTTAAGAAACCGCCTGCGCTCGCTTTACGCCCAATAAATCCG
+
CCCCCGFFFGGGGGGGGGGGGGGGGGGGGGGGGGGGGGGGGGGGGGGGGGGGGGGGGGGGGFGGGGGGGGGGGGGGGGGGGGGGGGGGAFFFFGGGGGGGGGGGGGFGGGGGGGEGGGGGGGGGGGGGGFFGFGFGA@FGGGCDGGGGGGFGGGGFGGGGFGGGGAFFGGGGGGGGGFGGEEG>BEDF<EF>EDEE=E5FGCFGFGCG4F<CFF7FFGGC3>BD?FFF6DB>CG*)92EGGE05CG?47FD
@M03364:276:000000000-BLYN8:1:1101:15208:1578 2:N:0:1
GGACTACAGGGGTATCTAATCCTGTTTGCTCCCCACGCTTTCGCACCTGAGCGTCAGTCTTTGTCCAGGGGGCCGCCTTCGCCACCGGTATTCCTCCAGATCTCTACGCATTTCACCGCTACACCTGGAATTCTACCCCCCTCTACAAGACTCCAGCCTGCCAGTTTCGAATGCAGTTCCCAGGTTGAGCCCGGGGATTTCACATCCGACTTGACAGACCGCCTGCGTGCGCTTTACGCCCAATAATTCCG
+
CCCCCGGGGGGGGGGGGGGGGGFGGGGGGGGGGGGGGGGGGGGGGGGGGGGGGGGGGGGGGGFGGGGGGGGGGGGGGGEGGGGGGGGDGGGEGGGGGFFGGGAFGGGGGGCGGGGGFGGGGGGGGGGF8FFGGGGFGGGGGGGGGGGFGGGGGGDEGGGGFFCFFGGGGF>FGGGGGGGGGGGC?9@FEFCFGGEGGGFFC+@FFDGDGGDD7CFGC<FGFGFF<F>FBFBFGCFAF?>EG31FFFF4FF7
@M03364:276:000000000-BLYN8:1:1101:15088:1590 2:N:0:1
GGACTACTGGGGTATCTAATCCTGTTTGCTCCCCACGCTTTCGCACCTGAGCGTCAGTCTTCGTCCAGGGGGCCGCCTTCGCCACCGGTATTCCTCCAGATCTCTACGCATTTCACCGCTACACCTGGAATTCTACCCCCCTCTACGAGACTCTAGCTTGCCAGTTTCAAATGCAGTTCCCAGGTTGAGCCCGGGGATTTCACATCCGACTTGACAGACCGCCTGCGTGCGCTTTACGCCCAGTAATTCCG
+
CCCCCGGGGGGGGGGGGGGGGGGGGGGGGGGGGGGGGGGGGGGGGGGGGGGGGGGGGGGGGGGGGGGGG>GGGGGGGGGGGGGGGGGGGGGGGGGGGGFGGGGGGGGGGGGGGGGGGGGGGGGGGGGGGGGGGGGGGGGGGGGGGGGCGGGGGGFFGGAEGGGGFGGGGGGGGG,EEGGGGGGGGGGGGGGGCGGGGGGGGGGGFGGGGGGGGGGD=7@FFGFFFFFF<B7@DCF<FFGEEF<?>CF>GG<
@M03364:276:000000000-BLYN8:1:1101:14449:1611 2:N:0:1
GGACTACTAGGGTTTCTAATCCTGTTTGCTCCCCACGCTTTCGCACCTGAGCGTCAGTCTTTGTCCAGGGGGCCGCCTTCGCCACCGGTATTACTCCAGATCTCTACGCATTTCACCGCTACACCTGGAATTCTACCCCCCTCTACAAGACTCCAGCCTGCCAGTTTCGAATGCAGTTCCCAGGTTGAGCCCTGGGATTTCACATCCGACTTGACAGACCGCCTGCGTGCGCTTTACGCCCAGTAATTCCG
+
CCCCCGGGGEGGGDFFGACEFF9,CFEF9AAF@,CCCD@CFCEF@CCFFCD,CFGG@;CFEFGGG9,C<C7@:FGCEEGDF@,?=<=:F>CF,BEFE=F,,,4@,C5A=FGCE<FF<=FE7>?FGF8<8?F,,?EGEEDFG>CFCFGDBGGDFCFFFG6D48D,8@,@**337>,7@A7,,3D>7?:A6>,:,1:*A,C98:C+BC?45D7CC7>>F4**2*.3,)38(:5>D**)022:E)200:8AF=2
@M03364:276:000000000-BLYN8:1:1101:8113:1654 2:N:0:1
GGACTACTCGGGTTTCTAATCCTGTTTGCTCCCCACGCTTTCGCACCTGAGCGTCAGTCTTCGTCCAGGGGGCCGCCTTCGCCACCGGTATTCCTCCAGATCTCTACGCATTTCACCGCTACACCTGGAATTCTACCCCCCTCTACGAGACTCAAGCCTGCCAGTATCAGATGCAGTTCCCGGGTTGAGCCCGGGGATTTCACATCTGACTTAACAAACCGCCTGCGTGCGCTTTACGCCCAGTAATTCCG
+
CCCCCFFGGGGGGGGGGGGGGGGGGGGGGGGGGGGGGGGGFFGGGGGGGGGGGGGGGGGGGGGGGGGGGGGGGGGGGGGGGGGGGGGGGDFGGGFGFGGG?FGGGGGGEGGGGGGGGGGGGEGGG?FGGGGGGGGGGGFGGGGGGGG>B+BCGGGGGGGGGGGGGADDFCCFFGGGGCFFFEGGGGECFGGGDDGGD5?CGGECCF+7CFD:C7>CGGGGFGFFFFFFFFFFGDFBF1/:C>??7794DF>
@M03364:276:000000000-BLYN8:1:1101:13099:1659 2:N:0:1
GGACTACCGGGGTTTCTAATCCTGTTTGCTCCCCACGCTTTCGCACCTGAGCGTCAGTCTTCGTCCAGGGGGCCGCCTTCGCCACCGGTATTCCTCCAGATCTCTACGCATTTCACCGCTACACCTGGAATTCTACCCCCCTCTACAAGACTCCAGCCTGCCAGTTTCGAATGCAGTTCCCAGGTTGAGCCCGGGGATTTCACATCCGACTTGACAGACCGCCTGCGTGCGCTTTACGCCCAGTAATTCCG
+
CCCCCGCFGGGGGGGGGGGGGGGGGGCGGGGGGGGGGGGGGGGGGGGGFGGGGGGGGGGGGGGGGGGGGCGGEGGGGGGDGGBFGGGGGGGGGGGGGGGGGGGGGGGGGGEDFAFGFGGG:FFGGGGGFDFGGGGGGGGGGGGGFGG9>FFFCDGGGGGGGEGGGGG91DFFGGGGGGGGFGGGGFCFFF?FEE855CFFFGGGFGFDGGGDGFGDF<FGE=B?BFF@6@ED3CFA7(?1C>0@*:=2C:2
@M03364:276:000000000-BLYN8:1:1101:20342:1705 2:N:0:1
GGACTACTGGGGTTTCTAATCCTGTTCGCTCCCCACGCCTTCGCACCTGAGCGTCAGTCTTCATCCAGGGGGCCGCCTTCGCCACCGGTATTCCGCCAGATATCTACGCATTTCACCGCTCCACCTGGAATTCTACCCCCCTCGACAAGACTCCAGCCTCACAGTGTCGAAGGCGGTTCCCAGTTTGAGCCGCGGGATCTCACACCCTACCTGCCAGACCACCTGCCGTCCCTTTACCCGCAAGAACTCCG
+
6A@B8CF,C-F:6=CFCFFAFFA<@<,BFFGF<@FGGG,CCE<,BFGGF@FF78B6:E9@,6,,9,CCF7@CCG>C:F7?=F=B=AE>+><@DF,C7+84?,9?E,9AF?B=9A,EFEGC::=>FCDF8D<3A,6@E8@:CCE++++5,,3=@6@3@8,,,6,?D,,?*1*1=F***/=CG,8+2?;+/?9**=*8*/*02*2*)*//01*0*09<67**)2.((.(.(..)***.*)<*:7()22).?**
@M03364:276:000000000-BLYN8:1:1101:8409:1707 2:N:0:1
GGACTACTGGGGTTTCTAATCCTGTTTGCTCCCCACGCTTTCGAGCCTCAGTGTCAGTTACAGGCCAGAGAGCCGCTTTCGCCACCGGTGTTCCTCCATATATCTACGCATTTCACCGCTACACATGGAATTCCACTCTCCTCTCCTGCACTCAAGTCTACCAGTTTCCAATGCATACAATGGTTGAGCCACTGCCTTTTACACCAGACTTAATAAACCACCTGCGCTCGCTTTACGCCCAATAAATCAGG
+
CCCCCGFGGGGGGGEGGFFFEDGDFGGGDCCF@FCFGCFGGCGGGG7BFFFFGFGGFGFGGGGGFGFGFCGG?DFFGGDEGBCFEEGC@FGDFGGGGGFEFGGEFGGGDCG=EFGFGGGG>BFFGGGGGGDFFFGGGGFCFFGG8EFFCE,=DFGGFG;;3>8=5CFCFGEFCCFAA8AFFD8@D>8DF7EFFCFCGGEEGCA?@5C*39+<7=FCFGCCF>AEFF24-?>EFFF;)9CEG3=A>FAC*>0
@M03364:276:000000000-BLYN8:1:1101:9861:1725 2:N:0:1
GGACTACACGGGTATCTAATCCTGTTTGCTCCCCACGCTTTCGAGCCTCAGCGTCAGTTACAGACCAGAGAGCCGCCTTCGCCACTGGTGTTCCTCCATATATCTACGCATTTCACCGCTACACATGGAATTCCACTCTCCTCTTCTGCACTCAAGTCTCCCAGTTTCCAATGACCCTCCCCGGTTGAGCCGGGGGCTTTCACATCAGACTTAAGAAACCGCCTGCGCTCGCTTTACGCCCAATAAATCCG
+
CCCCCGFGFGGGGGGGGGGGGFGGGGGGGGGGGGGGDGGGGGGFGEGGGGGGGGGGGGGFGGGGFGGGFGGGGGGGGGGGGGGGGGGGFFGGC?EFFFGFGFFFFGGGGDEGGGGFG:+@FE@FGGGGEFFGCFFF>FFFGGFDG,EDCAFDFGFCF;,DBFFGFFGGGFGGF,=DF=8>ACE6FEGCCGG>ECGD/*,AFCGF@CCGGGGCFFG778CFBC>(=47B;A3;5D3448E5*.8.>FF)0>5
@M03364:276:000000000-BLYN8:1:1101:9676:1740 2:N:0:1
GGACGACCGGGGTATCTAATCCTGTTTGCTCCCCACGCTTTCGAGCCTCAGCGTGAGTTAGAGACCAGTGAGCGGCCTTGGCCACTGGTTTTCCTCCATATATGTACGCATTTCACCGCTACAAATGGAGTTCAACCTTCCGCTTCTGCACTCAATGCTCCCAGTGTCCAATGACGCTATCCGGTTGAGCCGGGGCCTTTCACATGAGACTTAAGAAACTGCCTGCGATCGCTTTACGCCCACTAAAGCCG
+
686C,@@:+C:7F,CFF,@<CF9,C,;,,,C,,B6@F+6,,;,,,66,,96,86,B@9CC,C<,,,:C,,C6,+@++,,,B,,B,B==F<<=F<,,9,,5:FG,C,94@?+B,,,C9?+@=F,,,4,,C,8AF,4,,,73@+BD@+@@=FC?8,,638,,,=,@,,7@F;E9C;;+++**,7@C3>CF9,,***4**1,==C,:+*+;+*0:7:++2*0+2?FF@A(),)).>>C46(;/2>0)*9)-*91
@M03364:276:000000000-BLYN8:1:1101:12680:1744 2:N:0:1
GGACTACACGGGTTGCTAATCCTGTTTGCTCCCCACGCTTTCGCACCTGAGCGTCAGTCTTTGTCCAGGGGGCCGCCTGCGCCACCGGTATTCCTCCAGATCTCTACGCATTTCACCGCTACACCTGGAATCCTACCCCCCTCTACAAGACTCCAGCCTGCCAGTTTCGAATGCAGTCCCCAGGTTCAGCCCGGGGATTTCACATCCGACTTGACAGACCGCCGTCTTGCGCGTGACGCCCAGTAACTCCC
+
C<C<BF8DFFGC@F7C<@EECFEGGC<FFGCGGGGEGGC7@ECE@CCAFFGGDCFGG<ADG@,CEGFEC7CCCGGGGG,?FGGGF8C=8>AEEGFFG,9,:<EG;,,A:F:FCFGAE:7C::=FD,FFG8B3,CCE>F6CEE>F9EFF9,DC,,8D73>4,@D,@A9@EG>C<E;,>,<DG>>>22,5BEFCE*BE*;9CCCC>+2*/*19**2;+75C*55>(-)()-93))1)-01585<4?7**672*
@M03364:276:000000000-BLYN8:1:1101:16820:1774 2:N:0:1
GGACTACCGGGGTTTCTAATCCTGTTTGCTCCCCACGCTTTCGAGCCTCAGTGTCAGTTACAGGCCAGAGAGCCGCTTTCGCCACCGGTGTTCCTCCATATATCTACGCATTTCACCGCTACACATGGAATTCCACTCTCCTCTCCTGCACTCAAGTCTACCAGTTTCCAATGCATACAATGGTTGAGCCACTGCCTTTTACACCAGACTTAATAAACAACCTGCGCTCGCTTTACGCCCAATAAATCCGG
+
CCCCCGGGGGGGGGGGGGGGGGGGGGGGGGGGGGGGGGGGGGGGGGGGGGGDFGGGGGGFGGFGGGGGFGGGGGGGGGGGGGGGGGGGGGGGGGGFFFGGGGGGGGFFGGGGGGGGGG7+:FFGGGGGGGGGGGGG;FBFGGGGFGGGGFFFFGFGGGGGGGGFEGGGFFG9DGGGGGGCEAFGGGGGGGGGGF9DGAFGGGGGFGGFC4CDGGGGGG,:FEABB4255?DAFCFEDFEEEF@6FGFEFC9
@M03364:276:000000000-BLYN8:1:1101:8895:1827 2:N:0:1
GGACTACTGGGGTATCTAATCCTGTTTGCTCCCCACGCTTTCGAGCCTCAGTGTCAGTTACAGGCCAGAGAGCCGCTTTCGCCACCGGTGTTCCTCCATATATCTACGCATTTCACCGCTACACATGGAATTCCACTCTCCTCTCCTGCACTCAAGTCTACCAGTTTCCAATGCATACAATGGTTGAGCCACTGCCTTTTCCACCCGACTTAATAAACCACCTTCGCTCGCTTTAGGCCCAAATAAACCGG
+
CCCCCGGGAFGGGCGGGGGGGGGGGGGGGGGGGGGCEGGG?FGGGGGGGFGCFGGGGFGGGGGFGGGGGAFFGGGG@FGGGGGGG8FGEGGFGFGGCGGGGGGGGGGGGCEGGGFFGGGGGGGGGFCCF<FGGGGGG,@<FG,==EGGFFGFGGGG;,@,CAFCC,>DG,>98DG:,66,@9@@F+@,6,@,5<BC9;EF++,+******3+55BFF28::7;))*)*()/07C+*/(6*=)(*;7+.2>7
@M03364:276:000000000-BLYN8:1:1101:15789:1833 2:N:0:1
GGACTACTGGGGTTTCTAATCCTGTTTGCTCCCCACGCTTTCGCACCTGAGCGTCAGTCTTCGTCCAGGGGGCCGCCTTCGCCACCGGGATTCCTCCAGATCTCTACGCATTTCACCGCTACACCTGGAATTCTACCCCCCTCTACGAGACTCTAGCTGGCCAGCTTCAAATGCAGTCCCCAGGTTGAGCCCGGGGAGTTCACATCTGACTTAACAAACCGCCTGCGTGCTCTTTACACCGCGTAAGTCCC
+
C9<CC8FGE<88@FCFF<@@FGCGFEDC<E<@DGGGD@@FG<FGEEGF,;CC@FFFGGGGFGCCFCCG8,@@+@+>>,B=,,BFC<F++@:B,:=,,A4:,9;<,?,9C@B7EEDG<F:6:>DFFGGGCA<DA,EF,>B=8;E+4B:+3+4+@,7,,@,,34,**4;;DFFFFCGGG,5,1,6*@<F6<CF5?88***3;C7C+@77++3+11;?@74CC)/)4(),),07*2>:AF)38*),07*.60:*
@M03364:276:000000000-BLYN8:1:1101:14223:1835 2:N:0:1
TCCGAGTGTACTTTGGCCCTTGCCTCCAACTTTTTAATTGCGCGACAACTCTTACTCATCGCGTTTTCTCCCCACCCAGGTGGTCTCTTGCGACATTCTCCGGGCTTTGCGCGCCTCCACGGGTGGCCATGCCCCCTGATTCCGTTCCTCTCCCTCCGTTCTCCACATCCCGTGTCCCACTCCACCTTCCTCTTGCGCCCGTACCGAAACTCGACTCCTGTCGCTGTGCGCCGTGCTCATCCCCTCCACTC
+
-8--,+:,,-6-,,,,;,,,,,,,-,;,,6,;<6,,66,6@,+@8+++,,;<C,CC,6,,,,+6@B,,<C,,6,@8,,,,,,,,:,,,,:,++8>,,,9,,8++6:,,,,7++++4+A,6+++64+:6,,8,,,8+++,,8,,+,,,,,3,0,3,::++7,+3,7,,35,66,658DC,<1>,,,6,,,,,,,,,,4***))**2**/))1***)**2>+++2:1)()-).))))()-+++*()01)(***
@M03364:276:000000000-BLYN8:1:1101:10321:1868 2:N:0:1
GGACTACTGGGGTTTCTAATCCTGTTTGCTCCCCACGCTTTCGCACCTGAGCGTCAGTCTTCGTCCAGGGGGCCGCCTTCGCCACCGGTATTCCTCCAGATCTCTACGCATTTCACCGCTACACCTGGAATTCTACCCCCCTCTACGAGACTCTAGCTTGCCAGTTTCAAATGCAGTTCCCAGGTTGAGCCCGGGGATTTCACATCCGACTTGACAGACCGCCTGCGTGCGCTTTACGCCCAGTAATTCCG
+
CCCCCGGAAFGGGEGGGGFGGGGGFGGGGGGFGGGGGGGGGGGGGGGGGFFGGGEGGGFGGFGGGEFGGGGGGGGGGGGGGGGGGGGGGGGG<FFGGGGFGGGGGGGGGGECDGGGGEDGGGGGFGGG8FFFFGGFGFFFGGGFGFGGE>@7EFGGGGGGGGGGGGCFCFFGGGGGGGGGGFGGG,:7C@BFEGGGCEGGFFGCFGCGGGDC77<DCFGGF5>?BF60435)19<<F?885)4):>FAC:2
@M03364:276:000000000-BLYN8:1:1101:12775:1878 2:N:0:1
GGACTACTGGGGTTTCTAATCCTGTTTGATCCCCACGCTTTCGCACATCAGCGTCAGTTACAGACCAGAAAGTCGCCTTCGCCACTGGTGTTCCTCCATATCTCTGCGCATTTCACCGCTACACCTGGAATTCCACTTTCCTCTTCTGCACTCAAGTTTCCCAGTTTCCAATGACCCTCCACGGTTGAGCCGTGGTCTTTCACATCTGACTTAAGAAACCGCCTACGCTCGCTTTAAGCCCAATAATTCCG
+
CCCCCGGGGGGGGGEFFCEEGGGGGGGGGF9EFGGGEGGGGGG@CGGGGGGGGGGGEGGAGGGDFFGGG8DF@,CFGGGGGG@F7,FF9?FEGGGGC?BF9,@DF9,@CFEGGGGFGGGGGGGG,,4ABFGGGGFGGGGGGGGG,EFFDF>?B?@D@4>>EGGGF9=@,>,>?3,,366+3=BEGGGCGGGGGDE+<E,E9FG>+A+;@GGFGF+=C9@F*=?):69?(?6;7FFE+7EGFF08**;7DGD
@M03364:276:000000000-BLYN8:1:1101:23515:1893 2:N:0:1
GGACTACAGGGGTTTCTAATCCTGTTTGCTCCCCACACTTTCGCACCTGAGCGTCAGTCTTTGTCCAGGGGGCCGCCTTCGCCACCGGTATTCCTCCAGATCTCTACGCATTTCACCGCTACACCTGGAATTCTACCCCCCTCTACAAGACTCCAGCCTGCCAGTTTCGAATGCAGTTCCCAGGTTGAGCCCGGGGATTTCACATCCGACTTGACAGACCGCCTGCGTGCGCTTTACGCCCAGTAATTCCG
+
CCCCCFF<C9FGFGGGGFFFFGGGGGGGGGGGG@FE7FFGGGEGG7FEDFEGGGGGG9FAF9<EEAFFGGGGCCFGGDCGGGGGGG@CFGGGGAFF<<FFF<9@EEGFCEGCFFFFEC+@CFGGGDAFEFGGFGFF,@DC+=8DF;BD@F,<FGGF@FCD7D?6>>@EGGGFEGGCC;FFCCFC<:CC?F?CEGGD5C60=CFG=8<33:)*0*6;CFFE3552-59;:EDE39527:8/:)4?77=<7**
@M03364:276:000000000-BLYN8:1:1101:16152:1924 2:N:0:1
GGACTACAAGGGTTTCTAATCCTGTTTGCTCCCCACGCTTTCGCACCTGAGCGTCAGTCTTCGTCCAGGGGGCCGCCTTCGCCACCGGTATTCCTCCAGATCTCTACGCATTTCACCGCTACACCTGGAATTCTACCCCCCTCTACGAGACTCTAGCTTGCCAGTTTCAAATGCAGTTCCCAGGTTGAGCCCGGGGATTTCACATCTGACTTAACAAACCGCCTGCGTGCGCTTTACGCCCAGTAATTCCC
+
CCCCCGGGGGGGGGGFGGGGGGGGGGGGGGGGGGFFGGGGGGGGGGGGGGGGGGGGGFGGGGGGGGDGGGGGGFGGGGGGGGDEGGGGGGFFGGGGGDFGGGFGGGGGGGGGGGFFGGCEEFFGGCFGGFFDFGADFGGGGGECDDFECEEFFFGFDFC8CFECFGGFGGFCCAE;EAFGGGGFGGC6ADGGEEGDEEGCCFCGCFFC+@FGG++;>>C>5C><;F>B?E>)15C27(ACC5(/::BBG7*
@M03364:276:000000000-BLYN8:1:1101:22176:1931 2:N:0:1
GGACTACTGGGGTTTCTAATCCTGTTTGCTCCCCACGCTTTCGAGCCTCAGCGTCAGTTACAGACCAGAGAGCCGCCTTCGCCACTGGTGTTCCTCCATATATCTACGCATTTCACCGCTACACATGGAATTCCACTCTCCTCTTCTGCACTCAAGTCTCCCAGTTTCCAATGACCCTCCCCGGTTGAGCCGGGGGCTTTCACCTCAGACTTAAGAAACCGCCTGCGCTCGCTTTACGCCCAATAAATCCG
+
CCCCCFGGGGGGCGGGGGGGFGGDFGGGGGGGGGGGGGGGGGGGGEGG8F8FGGGGEFFGFEFFGGFGGFGG?FGGGGGGGGGGGGFFDFFFGGGGGFGEGG9ED,,?FGGGGFG<9FGGGGGGFFGCBCEFCEEFGGCFGGGGFGBDE8E?FFGFFGD9,@FFEFGGGGGD,EFD3,6CEC6EGGGFCEGDECE>5CFDF89*97<C**2;FCFDF4@FDE>D;F9E08))*9*-/8C5E::@F:44:97
@M03364:276:000000000-BLYN8:1:1101:17997:1951 2:N:0:1
GGACTACTGGGGTATCTAATCCTGTTTGCTCCCCACGCTTTCGAGCCTCAGTGTCAGTTACAGGCCAGAGAGCCGCCTTCGCCACCGGTGTAACTCCATATATCTCCGCATTTCACCGCTACACATGGAATTCAACTCTCCTCTCCTGCACTCAAGTCTACCAGTTTCCAATGCATACAATGTCTGAGCCACTGCCTTTTACACCAGACTTAATAAACCACCTGCGCTCGCTTTACGCCCACTAAATCCGC
+
C@C<AE<FFF@7C;F<66CFAC9CEA9A9@FGEF?F@:F;@@:@EED@C,,;C@EG9,CECFCGFFD@F,,8,CCG+4BEDFGF@EBEGGG,,:99B8B9F9,CE,?CG748@EGCG7@@EFCFEA<BE5,AA,@F;,@A8@89,>EFGGGGDCEG9BA,6,,6,>E9AC9=DFFDED?9A,3,77=E8D6EF89,<>3@;CGF6995C*BF79B;:FD5?G642?A*)?)/*/28?2:8E)(;**3);5*
@M03364:276:000000000-BLYN8:1:1101:23158:1969 2:N:0:1
TGACTACAAGGGTTTCTAATCCTGTTTGATCCCCACGCTTTCGCACATCAGCGTCAGTTACAGACCAGAAAGTCGCCTTCGCCACTGGTGTTCCTCCATATCTCTGCGCATTTCACCGCTACACATGGAATTCCACTTTCCTCTTCTGCACTCAAGTTTCCCAGTTTCCAATGACCCTTCACGGTTGAGCCGTGGGCTTTCACATCAGCCTGAAGAAACCGCCTACGCGCGCTTTACGCCCAATAATTCCG
+
CC<CCFGF<FFCE<FGAE<EGGGGGAFEDGEGFGG+CFEFGFCGEGGCEEFFECECFGDGA,FCEGCF?DFFGGGEGDGGGGGEE@E8FCFGGGGGGGGA<FFGFGGCFDGEFGGFGDGEG7:<9A=FD9FGGA9?EFFFCAD?=EABFG,=DCFE,,>=,,4@A>D;AFGC8BFF,=,66=@CFGDGFGGG7C867DFGF7,?FF7**4C**2;:*;C,3@EFD62)(:3:C9CEFDG7C>048*1);C7
@M03364:276:000000000-BLYN8:1:1101:21435:2026 2:N:0:1
GGACTACCGGGGTTTCTAATCCTGTTTGCTCCCCACGCTTTCGCGCCTCAGCGTCAGTTGCGAGCCAAAGAGCCGCTTTCGCCACTGGTGTTCCTCCATATCTCTACGCATTTCACCGCTACACATGGAATTCCACTCTTCTCTCTCGCACTCAAGTCTCCCAGTTTCCAATGACCCTCCCCGGTTGAGCCGGGGGCTTTCACAGCAGACTTACAAGACCACCTGCGCGCGCTTTACGCCCAATAATTCCC
+
CCCCCFG<FGGGGGGGGGGGGGFGGEEGGGFEGGGGCFECFGGGGGGGGGFCFGGD:FFFGGFGDCDEFG<<8FCGEGGGGCFGGFGFC,EFG,EFD<EDEF;FGEAGGGGEGGGGGGGGEEGG9EAFC<FFGGFF,DFCDFG?F9BEGDEGGGF9,,73>DGG<>EGCDCGG,,@@G58CEGGGGG6<;>E****::*AFGG=+*25DFGCC+++**;0)271:>(79B3>GGC648C>:<1>6>7):?*
@M03364:276:000000000-BLYN8:1:1101:20429:2050 2:N:0:1
GGACTACTCGGGTATCTAATCCTGTTTGCTCCCCACGCTTTCGCGCCTCAGCGTCAGTTGCGAGCCAAAGAGCCGCTTTCGCCACTGGTGTTCCTCCATATCTCTACGCATTTCACCGCTACACATGGAATTCCACTCTTCTCTCTCGCACTCAAGTCTCCCAGTTTCCAATGACCCTCCCCGGTTGAGCCGGGGGCTTTCACATCAGACTTAAAAGACCACCTGCGCGCGCTTTACGCCCAATAATTCCG
+
CCCCCGGGGGGGGGFFGGGGGGGGGGGGGGGGGGFGGGGGGGGGGGGGGGGGGGGGGGGAAEEGGGGGGFGGGGGGGGGGGGGGGGGFFGGGGGGGGEGG9FGGGGCFFFGGFFGGGGGCFGGGGGGGECFFGGGGGGGGGGG9CEFGGGGGGGGGGGC>=DEFDF,ED9EDGGF6DFGGCGGGGGEGGGGGCEGGGGGGGGGGFFFGGD4CFF:7@35CAEEFEF9>6BBDGGG<@FGEGEBFGFFFGG<
@M03364:276:000000000-BLYN8:1:1101:9427:2064 2:N:0:1
GGACTACAAGGGTTTCTAATCCTGTTTGCTCCCCACGCTTTCGAGCCTCAGTGTCAGTTACAGGCCAGAGAGCCGCTTTCGCCACCGGTGTTCCTCCATATATCTACGCATTTCACCGCTACACATGGAATTCCACTCTCCTCTCCTGCACTCAAGTCTACCAGTTTCCAATGCATACAATGGTTGAGCCACTGCCTTTTACACCAGCCTTAATAAACAACCTTCGCTCGCTTTACGCCCAATAAATCAGG
+
CCCCCGGGGGGGGGGGGFGGGGGGGGGGGGG8FGGECGGGGGGGGGGGGGGGFGGDGGGGGFEGGGGGGGGGGG@FGFFFDDCFD8CFGEFFGGGGGGGGGGGCGGGEFCGDGGGGGD7CEGDEEFCG?A<FFGGFFGFFFFB@FGGGCFGGGGG8CDDCF>D,9DD>EGFC8DGGGGFDFGGFGDD8FC8FG:9DF9ECFGCFA?F*9F*;8FGG7;,1;5**0/5/559D788>B(B8E/(;DFFC*22
@M03364:276:000000000-BLYN8:1:1101:14370:2102 2:N:0:1
GGACTACCCGGGTTTCTAATCCTGTTTGCTCCCCACGCTTTCGCGCCTCAGCGTCAGTTGCGAGCCAAAGAGCCGCTTTCGCCACTGGTGTTCCTCCATATCTCTACGCATTTCACCGCTACACCTGGAATTCTACCCCCCTCTACGAGACTCTAGCTTGCCAGTTTCAAATGCAGTTCCCAGGTTGAGCCCGGGGATTTCACATCTGACTTAACAAACCGCCTGCGTGCGCTTTACGCCCAGTAATTCCG
+
CCCCCGGGGGGGGGGDEGGGGGGGGGGGGGGFGDGGGGGGGGGGGGFEGGGGGGGEGGGGGGGGGGGGGGGGGGDGEGGGGGGGGGGGGGGGEFGG8EGGGGGGGFGGGEGGGGGGGGGDFGGGGGGGGGGGGGEFFFGGGGGFEGG+++>F6BGFGGCFCDFEGGFGGGGG7EFCGGFDCFGGFFGGG,>DCCECCEFGGCCF+0=8CFFGGGFGGGG5>G),6;2><3537*9:FFCEE><:C7BBCF6
@M03364:276:000000000-BLYN8:1:1101:22648:2117 2:N:0:1
GGACTACTGGGGTGTCTAATCCTGTTTGCTCCCCACGCTTTCGAGCCTCAGTGTCAGTTACAGGCCAGAGAGCCGCTTTCGCCACCGGTGTTCCTCCATATATCTACGTATTTCACCGCTACACATGGAATTCCACTCTCCTCTCCTGGACTCAAGTCTACCAGTTTCAAATGCATACAATGGTTGAGCCACGGCCTTTTACACCAGACTTAATAAACCACCTGCGCTCGCTTTACGCTCAATAAATCCGG
+
@CABBF8FGFCEG++;CCAFE9CFEF@DFGGEG7F7@F,B@,BCC,:EEE,EE@@@F@EFFFC@F,@F?<ECFF@C+4,9B:6BFFDGGDECF9EG<,?9EFEGCDEF,5:BF,,C9?:8=BDEE,AFG9C,9EF:EFCGGGGGCF9>,,@=FE@FGGFFEDFDABAE,,,3,;==DD9,,>D,,6@F6DCE+88EG:ECC8<C*;;**3+222+:+*5C9:>>DB()64):4C+/)(*41*);DGF5<DD
@M03364:276:000000000-BLYN8:1:1101:18705:2178 2:N:0:1
GGACTACTGGGGTTTCTAATCCTGTTTGCTCCCCACGCTTTCGAGCCTCAGTGTCAGTTACAGGCCAGAGAGCCTCTTTCGCCACCGGTGTTCCTCCATATATCGACGCATTTCACCGCTACACATGTAATTCCACTCTCCTCTCCTGCACTCAAGCCTACCAGTTTCCAATGCATACAATGGTTGAGCTACTGCCTTTAACACCAGACTTAATAAACCACTTGCGCTCGCTTTACGCCCAATAAATCCGG
+
CCCCCFFEFFFEFEFGGGGGDEFGGFF89,<C@,EFGCGGEGDF87FF<EFGFGF,C@ECFFCG@7E,F@FCFG,E8B<F7@CFC@+CCFBCEG@FB,C95,@5,9+@>++BADGGCFEED+,A=F9,9C9@F<9FFF,E==8=BFGGGFFDFEF8,36D8D?,C=;;@9EFD,7=:9=9,367;8,5C,,@79;8,,,,++,0399*C5>7++?;+4,,3,+.*/-:4?)89*+/)-8C5>@A7CA);))
@M03364:276:000000000-BLYN8:1:1101:10808:2215 2:N:0:1
GGACTACTGGGGTTTCTAATCCTGTTTGCTACCCACACTTTCGAGCCTCAACGTCAGTTACAGTCCAGAAAGCCGCCTTCGCCACTGGTGTTCTTCCATATATCTACGCATTTCACCGCTACACATGGAGTTCCACTTTCCTCTACTGCACTCAAGTCATCCAGTTTCCAAAGCAATTCCTCAGTTGAGCTGAGGGCTTTCACTTCAGACTTAAATAACCGTCTGCGCTCGCTTTACGCCCAATAAATCCG
+
CCCCCGGGGGGGGGGGGGGGGGGGGGGGGGGFGGGGGGGGGGGGGGGGGGFGGGGGGGGGGFFFFGGGGGGGGGGGG7FGGCGGGGGGGGGDFGDFGGGGGGCFGGGGGGGGGGGGGGGGGFGGGGGGGGGGGGFFGGGGGGGGGGGGGFEFGGGGGGGGGGGGGGGGDGGGGGGGGGGFFGF8@EGG8C;DGCFEGDCGGGGG?6CGFGGGGGGGGFGFFC9C5>:*7B>EG47;FFEGG>BFG78>FF)
@M03364:276:000000000-BLYN8:1:1101:7572:2241 2:N:0:1
GGACTACCGGGGTTTCTAATCCTGTTTGCTCCCCACGCTTTCGCACCTGAGCGTCAGTCTTTGTCCAGGGGGCCGCCTTCGCCACCGGTATTCCTCCAGATCTCTACGCATTTCACCGCTACACCTGGAATTCTACCCCCCTCTACAAGACTCCAGCCTGCCAGTTTCGAATGCAGTTCCCAGGTTGAGCCCGGGGATTTCACATCCGACTTGACAGACCGCCTGCGTGCGCTTTACGCCCAGTACTTCCG
+
CCCCCGGGGGGGGGGGGG9FGGGGGGGGGGGGGGGGGGGGGGGGGGGGGGGGGGGGGGGGGGGGGGGGGDFCFGEGDGFGGGGGGGEDGGGGGGGGGGGCFGGGGGGGGGGGCFGGGEGGGGGGGGGGGGGGGGGGGGGGGGGGGGGGGGGGGFCGCFG>GGGGFACG5F>FFGGGGGGFGGCGGF:<,CCCED5C=EF9C>CGFC5<DGGGC:FGDFGG:GF1?F08(755DGFFF(E?:5?FF*9AFF*
@M03364:276:000000000-BLYN8:1:1101:22599:2254 2:N:0:1
GGACTACTGGGGTTTCTAATCCTGTTTGCTCCCCACGCTTTCGAGCCTCAGTGTCAGTTACAGGCCAGAGAGCCGCTTTCGCCACCGGTGTTCCTCCATATATCTACGCATTTCACCGCTACACATGGAATTCCACTCTCCTCTCCTGCACTCAAGTCTACCAGTTTCCAATGCATACAATGGTTGAGCCACTGCCTTTTACACCAGACTTAATAAAGCACCTGCGCTAGCTTTACGCCCAATAAATCCGG
+
CCCCCGFGGGGGEGGGGGGGGCFCGGEGGDGGGGGCFGCGGG7FCGGGG<FGGFCFGGFFGCF@FGEGGGF:F@FG@FBFGGGCGAFGGGGGGD,?AFEF9AEF,<FFGFEGFGFFF@C@FFGGFAFFFGFGEFGG;89<E9DGG@,=EFE?GG88EDF;E8=D?EFFGGC,@C,EC?F39EG=A6@GG?6D?FGGGG,<C7A+0@FFG>CC>CFE8+7CFF*44?9?)86+=7+9?24=5)(6*2;7*::
@M03364:276:000000000-BLYN8:1:1101:15440:2269 2:N:0:1
GGACTACTAGGGTTTCTAATCCTGTTTGCTCCCCACGCTTTCGCACCTCAGCGTCAGTCTTTGTCCAGGGGGCCGCCTTCGCCACCGGTATTCCTCCAGATCTCTACGCATTTCACCGCTACACCTGGAATTCTACCCCCCTCTACAAGACTCCAGCCTGCCAGTTTCGAATGCAGCTCCCAGGTGGAGCCCGGGGATTTCACATCCGACTTGACAGACCGCTTGCGTGCCCTTTACGCCCAGTAATTCCG
+
CCCCCGFFAE@FF8;FCGGEGGGGGDECFFFFGE,@CC7FGFEG>GGG,E8<@FGGGGA<,CFFFGGGF,FEGGGGG>EGCFEG:BCGG4FFGFGGF,B9E,CFGFGFGGGG9EFFGEEEGGGGD,,AFFFFGA9FA8+8BCC=,>,,C,,+>>EFGG,,3DE>@,5,*@D,@D99,,3,5@D*?,81,6:D?=E=5CE,+1:CFGG3*)77>>*+8*=535)-,52)(0).*9*6@:EE5<:@0*0-2*2
@M03364:276:000000000-BLYN8:1:1101:21268:2326 2:N:0:1
GGACTACAAGGGTATCTAATCCTGTTTGATCCCCACGCTTTCGCACATCAGCGTCAGTTACAGACAAGAAAGTCGCCTTCGCCACTGGTGTTCCTCCATATCTCTGCGAATTTCACCGCTACACATGGAATTCCACTTTCCTCTTCTGCACTCAAGGTTCACAGTTTCCAATGACCCTCACCGGTTGAGCCGGGGGCTTTCACATCAGACTTAAGAAACCGCCTGCGCTCGCTTTACGCCCACTAAATCCG
+
CCCCCFGGGFFGFFF<FGGGGGGGDFFC<<FEFD87@FFGGCFGGGGGCFE@GGGEEGGDEAFDGDFFCCDDF<,+@@@ABCCFC8<C<ECF9<E<F8FAEE9BEEGG=+:BFCFF,+:CEFEC9EEDDFF?AA4?@AFCFECFGG;BFFCDFG8D8D99,6@DFDDD:CEA?9E8,DF,=38=FEC8?,:+48*8CEGGFF,512;4**22=8CC+6,=)/5/8F(.65>5C8<<C<C8/0(7*795:47
@M03364:276:000000000-BLYN8:1:1101:16232:2350 2:N:0:1
GGACTACCGGGGTTTCTAATCATGTTTGCTCCCCACGCTTTCGTGCATGCGCGTCGGTGGTATCCAAGGGGGCTGCCTTCGCCATTGGTATTCCTCCACATATATATGCCTTTCACTGCCACACGTGGAATTCTACCCCCCTCTCACCCACTCTAGCTGTGCAGTCACCAATGCAATTCCCCGGTTAAGCCCCGGGTGTTCACATCGGTCTTGCATCACCGCCTGCGCAGGTTTTACGCCCATTCATTC
+
@C9CCF<C+@E+@@@<@,6CA,CEFFCCE,EFCFCF@E@B6CFFDCC@<8::FGG+@FE+,6,,C,66C,=++@?7,E,94,8+?,<<F,<AF,@5=E=,,9C,,9,9:?,ECEFG<F9,,,44>AF+C,C:CE,9C,=>@EED,,3,,+@C:,33>,7@,=,;,,,7D,,6CF,3,2,7,,4458*,2;,**=*8*4=:C7<7+;*7/7CC7+;++2>C3C37()(04)).02*)/(8*/)(0**160
@M03364:276:000000000-BLYN8:1:1101:23942:2357 2:N:0:1
GGACTACAGGGGTTTCTAATCCTGTTTGCTACCCACACTTTCGAGCCTCAACGTCAGTTACAGTCCAGAAAGCCGCCTTCGCCACTGGTGTTCTTCCATATATCTACGCATTTCACCGCTACACATGGAGTTCCACTTTCCTCTACTGCACTCAAGTCATCCAGTTTCCAAAGCAATTCCTCAGTTGAGCTGAGGGCTTTCACTTCAGACTTAAATAACCGTCTGCGCTCGCTTTACGCCCAATAAATCCG
+
CCCCCCFGGGGGGGGGGGGGGGGGFEFGGGGGGGGGGGGGGGGGGGGGGFGGGFGGGGFFGGGFGGGGGGGGGGEG@FEFGGEGGFFEFGAFFGFGGGGGGGGGFGGCGGGGGGGG9CFEGGGGGFFGFGFGGGGGCEFFFGFGGGGDEGFFGGG?FGGGGGGGG9,@=DEF=8DDGGGG8DFGDDFDDDEFGGGGGG,,=CCGAGGGGFC7CFGF9<?<AE50=+8>-:?E4D4>C=8@C?2ACCFCGG)
@M03364:276:000000000-BLYN8:1:1101:24556:2389 2:N:0:1
GGACTACTCGGGTTTCTAATCCTGTTTGCTCCCCACGCTTTCGAGCCTCAGTGTCAGTTACAGGCCAGAGAGCCGCTTTCGCCACCGGTGTTCCTCCATATATCTACGCATTTCACCGCTACACATCGAATTCCACTCTCCTCTCCTGCAATCAAGTCGACCAGTTTCCAATGCATACAATCGTTGATCCACTGCCTTTTACACCAGACTTAATAAACCACCTGCGCCTGTTTTACGCCCAATAAATCCGG
+
CCCCCGGAFFDGGGGD9@<FDAEFGCCEEE<FFGGG+@CFD<C,CFEFFCFF,CFGAEAFGFCFF:9<@E,B7C7@@CFF,::CE,6+@F=:F,=FECE,EB;<:@EFC7CC9AFA,6@@=>FE=E,?B?8AFGC,@,9A,,@3,@4BE?,+@FEE,336@EEC<,;DFGFDFFCEFGC89,@@:,3,BFG<C6D,@,@@>;;860;7;9+++2+52*,;97?))*/?()+++2+7)-*=75();@87C<)
@M03364:276:000000000-BLYN8:1:1101:8948:2405 2:N:0:1
GGACTACAGGGGTTTCTAATCCTGTTTGCTCCCCACGCTTTCGCACCTGAGCGTCAGTCTTCGTCCAGGGGGCCGCCTTCGCCACCGGTATTCCTCCAGATCTCTACGCATTTCACCGCTACACCTGGAATTCTACCCCCCTCTACGAGACTCTAGCTTGCCAGTTTCAAATGCAGTTCCCAGGTTGAGCCCGGGGATTTCACATCTGACTTAACCAACCGCCTGCGTGCGCTTTACGCCCAGTAATTCCG
+
CCCCCGGGGGGDFFGGGGGGGGGGGGGGGGGG@EFEEGGGDAGGGGGFFGGGGGFGGGGGGFCFGCGGGGGGGEGGEGGGDFGGGDGGGGGGGGGGGGGGGGGGGGGGFGGGGGGGGGGGDFGGGGGGGGFGGGGGGGGGGEGGFFCGGG+:CFGDF;;EFGGGGGGFCCDFFFGEGCGC9F?EGGGGGG6*:C5:58B?7CFFFGGG>CFGF7C**9ECDG>?BF0>(7).>DF2B0CE5)30*:*):>C
@M03364:276:000000000-BLYN8:1:1101:11646:2456 2:N:0:1
GGACTACAGGGGTATCTAATCCTGTTTGCTCCCCACGCTTTCGAGCCTCAGCGTCAGTTACAGACCAGAGAGCCGCCTTCGCCACTGGTGTTCCTCCATATATCTACGCATTTCACCGCTACACATGGAATTCCACTCTCCTCTTCTGCACTCAAGTCTCCCAGTTTCCAATGACCCTCCCCGGTTGAGCCGGGGGCTTTCACATCAGACTTAAGAAACCGCCTGCGCTCGCTTTACGCCCAATAAATCCG
+
CCCCCGGGGGGGGGGGGGGGGGGGGGGGGGGGGGGGGGGGGGGGGGGGGGGGGGGGGGGGGGGGGGGGGGGGGGGGGGGGGGGGGGGGGGGGGGGGGGGGGGGGGGGGGGGGGGGGGGGEGGGGGGGGFFFGGGFGGGGGGGGGGGGGGGGGGFGGFGGGGGGGFFGGGGGGGGGGGGGGGGDGGGGGGGFEGGGGGGFGGGGDFGGGC*;@F>++:8FGFGFF0),52>EFGG3<FBGGG:25C>F4FGD
@M03364:276:000000000-BLYN8:1:1101:23912:2489 2:N:0:1
GGACTACTGGGGTTTCTAATCCTGTTTGCTCCCCACGCTTTCGCACCTGAGCGTCAGTCTTTGTCCAGGGGGCCGCCTTCGCCACCGGTATTCCTCCAGATCTCTACGCATTTCACCGCTACACCTGGAATTCTACCCCCCTCTACAAGACTCCAGCCTGCCAGTTTCGAATGCAGTTCCCAGGTTGAGCCCGGGGATTTCACATCCGACTTGACAGACCGCCTGCGTGCGCTTTACGCCCAGTAATTCCC
+
CCCCCGGGGGGGGGGGGGGGGGGGGFGGGGGGGGGGGGGGGGGDFGGGCF?FGGGGGGGGGGGGGGAEGGGGGGGGGGGGGGGGDEGGGGGGDF4EFGGF<FFFGGGGGGGDGCEFC@CGGGGGGGGGFGGFFFGFEF?CEGGFGGG?ECCCGFECCGDFGGF?BFGFEB8>,DFGG7CGFFCFG?8CDFGGGD8CGG,<:@GDACCD3CDDGCCGGGGGFGF<?F>@0>557D*.84C87>BFGG4)::*
@M03364:276:000000000-BLYN8:1:1101:11623:2497 2:N:0:1
GGACTACTAGGGTATCTAATCCTGTTTGCTCCCCACGCTTTCGAGCCTCAGTGTCAGTTACAGGCCAGAGAGCCGCTTTCGCCACCGGTGTTCCTCCATATATCTACGCATTTCACCGCTACACATGGAATTCCACTCTCCTCTTCTGCACTCAAGTCTCCCAGTTTCCAATGACCCTCCCCGGTTGAGCCGGGGGCTTTCACATCAGACTTAAGAAACCGCCTGCGCTCGCTTTACGCCCAATAAATCCG
+
CCCCCGGGGGGGGGGGGGGGGGGGGGGGGGGGGGGGGGGGGGGGGGGGGGGGGGGGGGGGGGGFGGFGGGGGGGGGGGGGGGGGGGGGGEGDGGGGGGGGGGGGGGGFGGGGGGGFGGGGGGGGGGGGECFGFFFGGGGGGGGGGGGGGGGGGGGGGGGFGGGGFDFGFFGGCGG8FGGGGGGGGEGGGGGG>EE5CGGGGGGGFGGGGF4DGFFGGGGGFG3;0AFD1BEFGGGF4:GEGE()7CFAGGD
@M03364:276:000000000-BLYN8:1:1101:12417:2529 2:N:0:1
GGACTACACGGGTTTCTAATCCTGTTTGCTCCCCACGCTTTCGAGCCTCAGCGTCAGTTACAGACCAGAGAGCCGCCTTCGCCACTGGTGTTCCTCCATATATCTACGCATTTCACCGCTACACATGGAATTCCACTCTCCTCTTCTGCACTCAAGTCTCCCAGTTTCCAATGACCCTCCCCGGTTGAGCCGGGGGCTTTCACATCAGACTTAAGAAACCGCCTGCGCTCGCTTTACGCCCAATAAATCCG
+
CCCCCGGGGGGGGGGGGGGGGGGGGGGGGGGGGGGGGGGGGGGGGGGGGGGGGGGGGGGGGGGFFGGGGGGGGGGGGGGGGDGGGGGGGGGGGGGGGGGGGGFFGGGGDGGGGGGFGGGGDGFGFGGGGGGGGGGGGGDGFGGGFGGGGGGGGCFFEGGGFGG?FGGGGGGGGDFFCDGGGGGGGGGGGGGGGGGGGGGFFDGGFGDFFGFF>FFGGFGC:GFFDFFB1=BBG:F9608CC@<FFFFAGF<
@M03364:276:000000000-BLYN8:1:1101:10924:2533 2:N:0:1
GGACTACAGGGGTTTCTAATCCTGTTTGCTCCCCACGCTTTCGCACCTGAGCGTCAGTCTTTGTCCAGGGGGCCGCCTTCGCCACCGGTATTCCTCCAGATCTCTACGCATTTCACCGCTACACCTGGAATTCTACCCCCCTCTACAAGACTCCAGCCTGCCAGTTTCGAATGCAGTTCCCAGGTTGAGCCCGGGGATTTCACATCCGACTTGACAGACCGCCTGCGTGCGCTTTACGCCCAGTAATGCCG
+
CCCCCGGGGGGGGGDFGFGGCGGGGGGGGGGGGGGGGGGGGFGGGGGGGGGFGGGG7EGGGFGGGEGGGGGGGGGGGGGGGGEGFGCGGGGGG9FG<FFFGEEFCEFGDEGGGGGGAFCEGGGGGGGGGG9=,?EF9EFGGEGFFGGFG8@:8DE8@CGGGGGGGGGGCCFGGGGGGGGGGGGG7FGGC7DFEEDGGGGG7CF7;DF8//>DG=*195CCBEEFB)7E?>BFGDGAF?CEC>B4CCF)7<1
@M03364:276:000000000-BLYN8:1:1101:13584:2549 2:N:0:1
GGACTACAGGGGTATCTAATCCTGTTTGCTCCCCACGCTTTCGCACCTGAGCGTCAGTCTTTGTCCAGGGGGCCGCCTTCGCCACCGGTATTCCTCCAGATCTCTACGCATTTCACCGCTACACCTGGAATTCTACCCCCCTCTACAAGACTCCAGCCTGCCAGTTTCGAATGCAGTTCCCAGGTTGAGCCCGGGGATTTCACATCCGACTTGACAGACCGCCTGCGTGCGCTTTACGCCCAGTAATTCCG
+
CCCCCEFFGGGDGGGGGGGGGGGGGGGGGGGGGGGGGGGGGGGGGGGGGGGGGGGGGGFGGGGGGGGGGGGGFGGGGGGCGGEGGGDGGGGGCDEEB<FEGGGGGGGGGGGGGGGFGFEGGEF<EFGGGGG?;CDF9BFGCGGGGGGGCFGGGCCDFGGGGGFGFADFCBFFGFFCFGGGGGGGGGGGGGGGGGGGGGFFGGFFFCCCDCDCFCFF4CGGAE3:B@(<<37DGGCB@??EEB?FGG=::*9
@M03364:276:000000000-BLYN8:1:1101:9754:2563 2:N:0:1
GGACTACACGGGTATCTAATCCTGTTTGCTCCCCACGCTTTCGCACCTGAGCGTCAGTCTTTGTCCAGGGGGCCGCCTTCGCCACCGGTATTCCTCCAGATCTCTACGCATTTCACCGCTACACCTGGAATTCTACCCCCCTCTACAAGACTCCAGCCTGCCAGTTTCGAATGCAGTTCCCAGGTTGAGCCCGGGGATTTCACATCCGACTTGACAGACCGCCTGCGTGCGCTTTACGCCCAGAAATTCCG
+
CCCCCGGGGGGGGGGGGGGGGGGGGDGGGGGFFGGGGGGGGGGGGGGGGGGGGGGGGGGGGGGGGGCGGGGDDGGGGGGC4CFFGFGGGGGGGGFGGCEFGGGGGGGGGGGGFFGFGGGEGGGGGGGGGGGGGGGGGGGGGGGGDCG,88,=ECFGGGF6EFGFFADBEFGGGG,7@=DFFGGGGGFGGFGGGGDEEGGC@FFGFFC3*5CDFGGFGFC5AG@:6F()(5>DGG3)9?EGG@0)*2=6C>2
@M03364:276:000000000-BLYN8:1:1101:18308:2573 2:N:0:1
GGACTACAGGGGTATCTAATCCTGTTTGCTCCCCACGCTTTCGAGCCTCAGTGTCAGTTACAGGCCAGAGAGCCGCTTTCGCCACCGGTGTTCCTCCATATATCTACGCATTTCACCGCTACACTTGGAATTCCACTCTCCTCTCCTGCACTCAAGTCAACCAGTTTTCAATGCATACAATGGTTGAGCCCCTGCCTTTTACACCAGACTTAATAAACCACCTGCGCTCGCTTTACGCCCAATAAATCCGG
+
CCCCCGGFEGGDGGGGGFGFGGGGGGGFGGCGDFEFGGGFFGEEFDFGGFFFGGGGGGFGFGCGGEGDE<FCFEC:+C@FEG@7F<F+FGGGF<@FF,AF<5EE;F<C:CFFG9FGAB7CGGGG99CFGEEGFGCEF89F,@FGGGG?D=EFG8@D,3,39DEGGA,,,7,>EFGFCF89D>8@F8DE?E8>++4@ECCC9CFDAC7DC;F2:7?++=,1376;=?9/55>4CG1*)55B7589DF:?631
@M03364:276:000000000-BLYN8:1:1101:12185:2622 2:N:0:1
GGACTACTGGGGTTTCTAATCCTGTTTGCTCCCCACGCTTTCGCGCCTCAGCGTCAGTTGCGAGCCAAAGAGCCGCTTTCGCCACTGGTGTTCCTCCATATCTCTACGCATTTCACCGCTACACATGGAATTCCACTCTTCTCTCTCGCACTCAAGTCTTCCAGTTTCCAATGACCCTCCACGGTTGAGCCGTGGGCTTTCACATCAGACTTAAGAAACCGCCTACGCGCGCTTTACGCCCAATAATTCCG
+
CCCCCGGGGGGGGDGGGGGGGGGGGGGGGGGGGGGGGGGGGGGGGGGGGGGGGGGGGGG9FGGGGGGGGGGGGGGGGGGGGGGGGGGGGGGGGGGGGGGGGGGFGGGGGGGGGGGGGGGGGGGFGGGGFEFGGGGGFFGGGGGFECFEGGGGGFGGGGGFGGGGGGGGGFFFGGGGGGFGGFDGGGGGGGFCEGGGGGGGF9=>+7CGGFCFGGGFGGGGFDE63F;:()0:CGGAFFGGGF07CF?<FGF
@M03364:276:000000000-BLYN8:1:1101:13139:2658 2:N:0:1
GGACTACACGGGTTTCTAATCCTGTTTGCTCCCCACGCTTTCGCACCTGAGCGTCAGTCTTCGTCCAGGGGGCCGCCTTCGCCACCGGTATTCCTCCAGATCTCTACGCATTTCACCGCTACACCTGGAATTCTACCCCCCTCTACGAGACTCTAGCTTGCCAGTTTCAAATGCAGTTCCCAGGTTGAGCCCGGGGATTTCACATCTGACTTAACAAACCGCCTGCGTGCGCTTTACGCCCAGTAATTCCG
+
CCCCCGGGGGGGGGGGGGGGGGGGGGGGGGGGGGGGGGGGGGGGGGGGGGGGGGGGGGGFGGGGGGGGGGG7FGGGGGCFGGGGGGGGGGGGGGGGG?E9FGGGGGGGGGGGGGGGGGGGGGGGGGGGGGGGGGGGFGGGGGGGFGGEEGGGGGGFGGGGGGGGGGFDE;;E;;;FFGGGF??FGGGGGGGGGGGD5;8FGFGF6FFFFGGGGFGDGGGG):>1,:9>:>@BGCG291EEGD06C7F>FG7
@M03364:276:000000000-BLYN8:1:1101:6724:2675 2:N:0:1
GGACTACTCGGGTTTCTAATCCTGTTTGCTCCCCACGCTTTCGCGCCTCAGCGTCAGTTGCGAGCCAAAGAGCCGCTTTCGCCACTGGTGTTCCTCCATATCTCTACGCATTTCACCGCTACACATGGAATTCCACTCTTCTCTCTCGCACTCAAGTCTCCCAGTTTCCAATGACCCTCCCCGGTTGAGCCGGGGGCTTTCACATCAGACTTAAGAAACCGCCTGCGCTCGCTTTACGCCCAATAAATCCG
+
CCCCCGGGGGGGGGGGGGGGGGGGGGGGGGGGGGGGGGGGGGGGGGGGGGFGGGGGGGGGGGGGGGGGGGGGGGGGGGGGGGGGGGGGGGGGFGGGGGGGGGGF;FGGGGCFAFGGGGGGGGGGGGGGEFFGGG;FFDGFCGFFGGDGGGGGGEGFGGGGGGFGGFGGC9DGGGGGGGGDEEGE@CCFGGGGDGGGGGGCGGGGFGGGGGGGGGGGGF?C:C3:?FBD>EFFCGFBF6CGGF:F<CF4CF<
@M03364:276:000000000-BLYN8:1:1101:15764:2701 2:N:0:1
GGACTACTAGGGTTTCTAATCCTGTTTGCTCCCCACGCTTTCGCACCTGAGCGTCAGTCTTTGTCCAGGGGGCCGCCTTCGCCACCGGTATTCCTCCAGATCTCTACGCATTTCACCGCTACACCTGGAATTCTACCCCCCTCTACAAGACTCAAGCCTGCCAGTTTCGAATGCAGTTCCCAGGTTGAGCCCGGGGATTTCACATCCGACTTGACAGACCGCCTGCGTGCGCTTTACGCCCAGTAATTCCG
+
CCCCCGG<,EGGFGGGGGF<FGGGGGGGGEFGFGGG7FGBFGGGGGGGFGFGGGGGGGEGG9EFGGGGGGGGCGEEGEGGGGFFGFGGGGGGGGGGG88?=EFEGFGGGGFGCGGGGGGGGGGGG:FF?FGGFFC@D8+@CEGG,E=E@DD8E,@:F+@EF788FFGG5*3@<>=DEGGGFEGCFFCCCFGFEC**:BCG7CFFFG*85DD3;DG+27CGFCADF5186::BGGGBF:G57).9FFFAGGC
@M03364:276:000000000-BLYN8:1:1101:7473:2716 2:N:0:1
GGACTACACGGGTTTCTAATCCTGTTTGCTCCCCACGCTTTCGCACCTGAGCGTCAGTCTTTGTCCAGGGGGCCGCCTTCGCCACCGGTATTCCTCCAGATCTCTACGCATTTCACCGCTACACCTGGAATTCTACCCCCCTCTACAAGACTCCAGCCTGCCAGTTTCGAATGCAGTTCCCAGGTTGAGCCCGGGGATTTCACATCCGACTTGACAGACCGCCTGCGTGCGCTTTACGCCCAGTAATTCCG
+
CCCCCGGGGGGGGGGGGGFGGGGGGGFGGGFGGGGGGGGGGGGDEGGGGGGGGGGGGFGGGGDGGFGGGGGGGGGGFGEGGGGGGGGFGEFGGGGGB<FGGFCFGDG<FGGGDFGGGGGGGGGG8FGGGGGGGDGGGGGGGGGFFGFGGFGGFDFCGCGE?,8@FGEFEGGFFC,7@CGGGDGGGGGFGEGGGGDG5EGGGGGGFGGG3CDDGGGDF4FG35.38>0>1>5BC*99?65:5)8?>FBADG*
@M03364:276:000000000-BLYN8:1:1101:11447:2728 2:N:0:1
GGACTACTCGGGTTTCTAATCCTGTTTGCTCCCCACGCTTTCGAGCCTCAGCGTCAGTTACAGACCAGAGAGCCGCCTTCGCCACTGGTGTTCCTCCATATATCTACGCATTTCACCGCTACACATGGAATTCCACTCTCCTCTTCTGCACTCAAGTCCCCCAGTTTCCAATGACCCTCCCCGGTTGAGCCGGTGGCTTTCACATCAGACTTAACAAACCGCCTGCGCTCGCTTTACGCCCAATAAATCCG
+
CCCCCGGGGGGGGGGGGGGGGGGGGGGGGGGFGGGGGGGGGGGCGGGGGGFFGGGGGGGGGFFDF7FFE8FEGGGGGGGGGGGGGGGGGGGGGGGGGFGGGGFGGGGGEDDCFGGGGGGGDEFGGFGFFFFFFFFGGCAFGGGF9EFFF8EGGGGGG;,6>CEEAEGGFFEDGC9=38D>E=>EGGGDFGG*53@8AFFFGCFCFG:CCFGC=F+=CFGFFEFF=44A1B3:C3DEF@GGG5;A6C?AGG5
@M03364:276:000000000-BLYN8:1:1101:11744:2730 2:N:0:1
GGACTACTCGGGTTTCTAATCCTGTTTGCTCCCCACGCTTTCGAGCCTCAGTGTCAGTTACAGGCCAGAGAGCCGCTTTCGCCACCGGTGTTCCTCCATATATCTACGCATTTCACCGCTACACATGGAATTCCACTCTCCTCTCCTACACTCAAGTCTACCAGTTTCCAATGCATACAATGGTTGAGCCACTGCCTTTTACACCAGACTTAATAAACCACCTGCGCTCGCTTTACGCCCAATAAATCCGG
+
CCCCCGGGGGGGGGGGGGGGGGGGGGGGGGGGGGGGGGGGGGGGGGGGGGGFGGGGGGGGGGGGGGGGGGGGGGGGEGGGGGGGGGGGGGGGGGGGGGGGGGFGGGGGGGGGGGGGGGGDDGGGGGGGGFGGGDFGGGGGGGGGGGGCGGGGGGGC;EFFGGGGGGGGFGGGDFFGGGG8FG?EGGGGGGGGGFFFGGGFFGGGFGGGGGGG7FGGGG,@9EF=BF9>AFFFGGDCED>EG>1;FGFFGGC
@M03364:276:000000000-BLYN8:1:1101:7761:2731 2:N:0:1
GGACTACCCGGGTTTCTAATCCTGTTTGCTCCCCACGCTTTCGTGCATGAGCGTCAGTACAGGTCCAGGGGATTGCCTTCGCCATCGGTGTTCCTCCGCATATCTACGCATTTCACTGCTACACGCGGAATTCCATCCCCCTCTACCGTACTCTAGCCATGCAGTCACAAAGGCAGTTCCCAGGTTGAGCCCGGGGATTTCACCTCTGTCTTGCATAACCGCCTGCGCACGCTTTACGCCCAGTAATTCCG
+
CCCCCGGGGGGGGGGGGGGGGGGGGGGGGGGGGGGGGGGGGGGGGGGGGGGGGGGGGGGGGGCFGGGGGGGDGGGGGGGGGFGGGGGGGGGGFFGGGGGGGGGGGGFEE>EFGGGGGGGGGGGFDGGGCGGGGGGGGGGGGGGGFGGGGGGGGGGGGGGGFGGGGFECFFFGGGGGFA7;FGGFGGGCFGGF7>CE58FFFFE7AFGGGFGGGGGGGFFGDGFD?5636>EFGDGA*4;?E3(0:C94CF9
@M03364:276:000000000-BLYN8:1:1101:19117:2756 2:N:0:1
GGACTACTGGGGTTTCTAATCCTGTTTGCTACCCACACTTTCGAGCCTCAACGTCAGTTACAGTCCAGAAAGCCGCCTTCGCCACTGGTGTTCTTCCATATATCTACGCATTTCACCGCTACACATGGAGTTCCACTTTCCTCTACTGCACTCAAGTCATCCAGTTTCCAAAGCAATTCCTCAGTTGAGCTGAGGGCTTTCACTTCAGACTTAAATAACCGTCTGCGCTCGCTTTACGCCCAATAAATCCG
+
CCAACCFGGGGGGGGGGGGGGGGGGGGGGFEGFGGEEGGFG<CDFGGGGFFGGGGGGGGGGGFGGFFGGGGGGGGGEGGGGEGGGGGGGGGGGGEGF9<?FFFFGFGGGDGGGFGGFGDEFGGGDCF@EGGGFGGG;9DFGFCGEGD9EFGFGGGC@D9DFFDEGGGGGGFDDGGGGGG8=;>FFGGGG8,DGGGEGFGGGGGGFGFCDDCCFG+<CFC6*19==@@E=//*/976+(;:CB2AC>8<FF>
@M03364:276:000000000-BLYN8:1:1101:6663:2768 2:N:0:1
GGACTACTCGGGTTTCTAATCCTGTTTGCTCCCCACGCTTTCGAGCCTCAGCGTCAGTTACAGACCAGAGAGCCGCCTTCGCCACTGGTGTTCCTCCATATATCTACGCATTTCACCGCTACACCTGGAATTCTACCCCCCTCTACAAGACTCCAGCCTGCCAGTTTCGAATGCAGTTCCCAGGTTGAGCCCGGGGATTTCACATCCGACTTGACAGACCGCCTGCGTGCGCTTTACGCCCAGTAATTCCG
+
CCCCCGGGGGGGGGGGGGGGGGGGGGGGGGGGGGGGGGGGGGGGGGGGGGGGGGGGGGGGGGGGGGFGGFGGGGGGGGGGGGGGGGGGGGGGGGGGGGGGDCEFGGGGEGGGGGGGGGGGEGGGGGGGGGFGGGGGG8DGGGGGGFGGGGGGGGGDFGGGGGGDFFD;C?F?,,@EGGGGGGGGGGGGGGDFEEGG>EGGGGGGFGGGGGG**:4+;DGDEE>@FFFEF>>:CDG<F?GG*0:6::4<FF*
@M03364:276:000000000-BLYN8:1:1101:24091:2768 2:N:0:1
GGACTACCCGGGTATCTAATCCTGTTTGCTCCCCACGCTTTCGCGCCTCAGCGTCAGTGATGGTCCAGTTGGCCGCCTTCGCCACCGGTGTTCTTGCGAATATCTACGAATTTCACCTCTACACCCGCAGTTCCACCAACCTCTACCACACTCAAGCCAAGCAGTATCGAAGGCAATTCCGTGGTTGAGCCACGGGCTTTCACCCCCAACTTACAAGGCCGCCTACGCGCCCTTTACGCCCAGTGATTCCC
+
CCCCCGGF@FGGFFFGGAFGGFGFGGGGGGGEGGGGGGGGGGGGCEGGGGFGGGGGGGADGAFGGGGGGGGFGGDGGGGGGDGGGGGGGGEGG<E<FC@C@@FGGGGGEGGAFGGGGGGGGGGG8@FCEFF;F@9FG8=CEGGFCFG8,DCDGFFGGEF6>EFBFFGG8+@8C>FCFCCFCDFGGDCF68DGCE58CEGGGGGF47<C33CCGGGD6*8=)=>8?FFD9D@EGG*5=6E>EE1/*285CC*
@M03364:276:000000000-BLYN8:1:1101:9000:2788 2:N:0:1
GGACTACCCGGGTTTCTAATCCTGTTTGCTCCCCACGCTTTCGCACCTGAGCGTCAGTCTTTGTCCAGGGGGCCGCCTTCGCCACCGGTATTCCTCCAGATCTCTACGCATTTCACCGCTACACCTGGAATTCTACCCCCCACTACAAGACTCCAGCCTGCCAGTTACGAATGCAGTTCCCAGGTTGAGCCCGGGGATTTCACATCCGACTTGACAGACCGCCTGCGTGCGCTTTACGCCCAGTAATTCCG
+
CCCCCGGGGGGGGGGGGGGGGGGGGGGGGGGGGGGGGGGGGGGGGGGGGGGGGGGG>FGGGGFGGGGGGGGEGGGGGGGFFGGGGGGGGGGGGGGGFFGGGGGGGGGGGCGFGGFGGGGGGD:FFGFGGCFDGGCF@DGGGCEGFFGF,<@?EFGEGGGGGF8FFBGGC>FFFGGGGFGFCFGEFGGGGGFGEEGGEEGGGDGCFGFDDDCDG>C>4FGFBGF1:>;EBEEFGGGBFFEEGFB@GGFFGG4
@M03364:276:000000000-BLYN8:1:1101:9510:2817 2:N:0:1
GGACTACAGGGGTATCTAATCCTGTTTGCTCCCCACGCTTTCGCACCTGAGCGTCAGTCTTTGTCCAGGGGGCCGCCTTCGCCACCGGTATTCCTCCAGATCTCTACGCATTTCACCGCTACACCTGGAATTCTACCCCCCTCTACAAGACTCCAGCCTGCCCGTTTCGAATGCAGTTCCCAGGTTGAGCCCGGGGATTTCACATCCGACTTGACAGACCGCCTGCGTGCGCTTTACGCCCAGTAATTCCC
+
CCCCCGGFFGGCGEGGGGGGGGGGGGGGGGGGGGGGGGGGGGDGDFGFGFGGGGGDCFDFFGFGGGGGGGGGEGGGGEEGGGEEGGGCFEGFGGGGGGG9EFEGGGGGEGGGGGGGGGGGDC,EFFF88FF>CFDGGGFE8EEGGGGFDFFFFGGGGGGGG3,6CEGGGGGGGGFF9FGGGFGF:EFG7DGGGGGGDEFFGGGCADDDCGGGGGG>=5@=DEEF<F1>3DFF:57<6:GEG>?F:7@:FF*
@M03364:276:000000000-BLYN8:1:1101:17390:2821 2:N:0:1
GGACTACTGGGGTTTCTAATCCTGTTTGCTCCCCACGCTTTCGCACCTGAGCGTCAGTCTTTGTCCAGGGGGCCGCCTTCGCCACCGGTATTCCTCCAGATCTCTACGCATGTCACCGCTACACCTGGAATTCTACCCCCCTCTACAAGACTCCAGCCTGCCAGTTTCGAATGCAGTTCCCAGGTTGAGCCCGGGGATTTCACATCCGACTTGACAGACCGCCTGCGTGCGCTTTACGCCCAGGAATTCCG
+
<C@@,FC<FEFEGGEG9@E9<@CFG<,CCC@F,B,7@@CDF,8@:@CFE,@EFFEEE@FFGAFEGA,E<CFGGDEGGCEFF@,,?=F@=FF,FG;FF,FFGG,FFEAFC7C+CFBFECF>+=E<4A<==FGCAF9C98B73++D3DF?FGF7>FFGGG6BFF8CDGF>5:,@7D9F;E3:CB:>:,47<C?5;CCE51?+++=3;FFD*9DGGCCG*7CEA*7((72863@EGCC241*:CB:3C77)**2
@M03364:276:000000000-BLYN8:1:1101:13124:2826 2:N:0:1
GGACTACTAGGGTTTCTAATCCTGTTTGCTCCCCACGCTTTCGAGCCTCAGTGTCAGTTACAGGCCAGAGAGCCGCTTTCGCCACCGGTGTTCCTCCATATATCTACGCATTTCACCGCTACACATGGAATTCCACTCTCCTCTCCTGCACTCAAGTCTACCAGTTTCCAATGCATACAATGGTTGAGCCACTGCCTTTTACACCAGACTTAATAAACCACCTGCGCTCGCTTTACGCCCAATAAATCCGG
+
CCCCCGGGGGGGGGGGGGGGGGGGGGGGGGGGGGGGGGGGGGGFFGDFGGGGGGGGGGGGGFFGGGGGDGGGGGGGCGGGGGGGGGGGGCGGFGGGGGCFGGGGGGGGGGGGGGGGGGGGGGGGFGGGFFGGGFGGGGFGGGGGGGGFGFFFGGGGGGFFGGGGGGG9@DFGGGGDGGGCDFGGGEGGFGGGGCC,@FGGGGGGFFC>FC78CFGCFDGGFGFFB*0/:95):*48B@ECE416>FF3DDD
@M03364:276:000000000-BLYN8:1:1101:14477:2827 2:N:0:1
GGACTACTCGGGTTTCTAATCCTGTTTGCTCCCCACGCTTTCGCGCGTAAGTGTCAGTTACAGGCCTGCGAGCCGCATTGGCCACCGGAGCCCATCCCTTTGCCTACGCATTTCACGGCTACGCCTGGAATTCTACCCTCCTCTGCTGCATTCCACTCTACCAGTTTCCCATGGATACATTGGGTGAGCCGCTGCCTTTTACCCCAGAGTTTATATACCTCCTCCGACGCCGTCACCCCCAATAAATCG
+
-6--,;CC8F,+C@BC,,,CF6,;CF@FG<,,:,;+@CCF,CB;+@+@+,,<<E<<CFA,,,,,@C<C,++8:FE++,B?FC,,4,++4+++4,9,:,B,,,,,,5:+@F7FE,@F<BF+4,4+4A++BF9B,5D333,+36>=,,@,,,,2@=3,>B9,,,,6,3,@=,@EF,,5,@,,3,,3@**;?,****4,,,?,+2,8)8C7*=+++12+2B,,**0(/),.753):)/(*(**2.(6***-*
@M03364:276:000000000-BLYN8:1:1101:13204:2864 2:N:0:1
GGACTACTAGGGTTTCTAATCCTGTTTGCTCCCCACGCTTTCGTGCATGAGCGTCAGTGTTATCCCAGGGGGCTGCCTTCGCCATCGGTATTCCTCCACATCTCTACGCATTTCACTGCTACACGTGGAATTCTACCCCCCTCTGACACACTCTAGCCGTGCAGTCACCAATGCAATTCCCAGGTTAAGCCCGGGGATTTCACATCGGTCTTGCACAACCGCCTGCGCACGCTTTACGCCCAGCAATTCCG
+
BCCC8FC<FGGFGDGGGGGGGGGGGF<FAEGGGGFEGCFGGGGFFFCF<CEFDEFEG,EFG9FGC8<CCF7FFGGGGFDFGGGGGGGGFFFGDEE,BE<8FGGGGGGGCCF:FAEEFGGGGGGGGGGGGDFD;AEFABECEGEF?,=,DDBFF9EFGFGGDEG,=@9>3B?GGGGGG7DCC9DFCB7FGGCFCEGED56?5+2:9*:97C*=:+;8+0?5)>.:;4::65)85C*69:ECG>0)9**5C*9
@M03364:276:000000000-BLYN8:1:1101:18618:2870 2:N:0:1
GGACTACTCGGGTATCTAATCCTGTTCGCTCCCCACGCTTTCGAGCCTCAGCGTCAGTTACAGACCAGAGAGCCGCTTTCGCCACCGGTGTTCCTCCATATATCTACGCATTTCACCGCTACACATGGAATTCCACTCTCCCCTTCTGCACTCAAGTTGTACAGTTTCCAAAGCACACAATGGTTAAGCCACTGCCTTTTACTTCAGACTTATACAACCGCCTGCGCTCGCTTTACGCCCAATAAATCCGG
+
CCCCCGGGGGGGGGGGGGGGGGGGGGGGGGGGGGGGGGGGGGGGFGGGGGFGGGGGGGGGGGGGFGGGGG?CGGGGGGGGGGGGGGGGGGGGGGGGGGGGGFGGGGGGGGGGGGGGGGGGGGGGCGFGGGGGGGEGGGGGGGGGDFGGGGGGGFGGGGFGGGGF=EFGGG;B@FGFCFGFGGGGGGGGGGGGGGGGGGGGGFGGF>F7CFCGG>FFGGCCDG59BEBDFFEBFG77B?GGGA1)::ACGGG
@M03364:276:000000000-BLYN8:1:1101:16282:2890 2:N:0:1
GGACTACAGGGGTTTCTAATCCTGTTTGCTCCCCACGCTTTCGCACCTGAGCGTCAGTCTTTGTCCAGGGGGCCGCCTTCGCCACCGGTATTCCTCCAGATCTCTACGCATTTCACCGCTACACCTGGAATTCTACCCCCCTCTACAAGACTCCAGCCTGCCAGTTTCGAATGCAGTTCCCAGGTTGAGCCCGGGGATTTCACATCCGACTTGACAGACCGCCTGCGTGCGCTTTACGCCCAGTAATTCCC
+
CCCCCGGGGGGGGGGGGFGGGGGGGGGGGGGGGGGGGGGGGGGGGGGGFGGGGGGGGGGGGGFGGGGGDEDGGGGGGGGGGGGGGGGGGGGGGGGGGGFGGGGGGGCEGGGCFGGGGGDDGFAGFFGGGGGGGGGGEGGGGGGGCFC9@CGGGFGFGGGGGGFGGBGGCGGGGGGGGGGGCFFGGGGFGGGGGCEE5EGGGGGGFGG<5CDGC7<C*;EFBEBBFFBE?F@BGGG<F6EGGFFFFG?4DG*
@M03364:276:000000000-BLYN8:1:1101:15919:2900 2:N:0:1
GGACTACAAGGGTATCTAATCCTGTTTGCTCCCCACGCTTTCGCACCTGAGCGTCAGTCTTTGTCCAGGGGGCCGCCTTCGCCACCGGTATTCCTCCAGATCTCTACGCATTTCACCGCTACACCTGGAATTCTACCCCCCTCTACAAGACTCCAGCCTGCCAGTTTCGAATGCAGTTCCCAGGTTGAGCCCGGGGATTTCACATCCGACTTGACAGACCGCCTGCGTGCGCTTTACGCCCAGTAATTCCT
+
BCCCCFGGFGGGGGGGGGGGGFGEGGG?FGGGGGGCEEGGGGGGGGEFCFGG:CB7CFFGGGGGGGGEF7CEGE@FGEGGGCE,8B>FFGGGDFGGGFF9FE=<E9EFCGFGCGGGF:CE7>EFFFGG8FGFGFFGGGFEEGGGCFBFC8,=:FECFFGFGG?FFCFB*@8FCCEAEGGFFDF5:D87EGGGGDGG=CF,::?B688**7>GGD*+2>8=8C>/(<;>1@75DDG9?:EEE)(/2:4<:>*
@M03364:276:000000000-BLYN8:1:1101:24717:2901 2:N:0:1
GGACTACCGGGGTATCTAATCCTGTTTGCTCCCCACGCTTTCGCACCTGAGCGTCAGTCTTCGTCCAGGGGGCCGCCTTCGCCACCGGTATTCCTCCAGATCTCTACGCATTTCACCGCTACACCTGGAATTCTACCCCCCTCTACGAGACTCCAGCCTGCCAGTTTCGAATGCAGTTCCCAGGTTGAGCCTGGGGATTTCACATCCGACTTGACAGACCGCCTGCGTGCGCTTTACGCCCAGTAATTCCG
+
CCCCCFCGGGEGCEGGGFGFFFFGGG<FGGGGFFEFGEGEFFGGGG7BC<EFGGC:CEFAFGFFGG7F@FC+@6=:FGGFFG,FF=FGEEF9BF=FFFFFGC,,CFDG>++=EFFGGGGDGF:B,8A==,AFGGGDECCGGGGCCCDG8CGFB4DGCF>CEGFGGGGG*>>FFGGGGFDCC9FGGGCFGGG,,4==EEFCFGGGFDF*>CGGGFGFFD=7>E88?>9@<EFFGG3<?BGC=:3@D>=)*00
@M03364:276:000000000-BLYN8:1:1101:14484:2953 2:N:0:1
GGACTACTAGGGTTTCTAATCCTGTTTGCTCCCCACGCTTTCGCACCTGAGCGTCAGTCTTTGTCCAGGGGGCCGCCTTCGCCACCGGTATTCCTCCAGATCTCTACGCATTTCACCGCTACACCTGGAATTCTACCCCCCTCTACGAGACTCTAGCTTGCCAGTTTCAAATGCAGTTCCCAGGTTGAGCCCGGGGATTTCACATCTGACTTAACAAACCGCCGTCGTACGCTTTACGCCCCGTAATTCCC
+
CCCCCFGGGGGGGGGGGGGGGGGGCFGGGGGGGGFGGGGDGGGGGGGGGGGGGGGGGGGGGGGGGCFGGGGGEGGGFGGGGDGGGGGGGGGCCFFGFGGF5=EEFGGGGGGGGGGCFDC8>FGGGGGGCEFGFCGGGGGGCEGGGFGCEGGG8@CEFGEFFGGGFGCFCF9FGFGGGGF7<BFFGFECGCFFGGGGCGG6=@:BACFDG=DF7CD@>*=A)*:((23)(03>DGF<F0;:E)(5C*550:*
@M03364:276:000000000-BLYN8:1:1101:10972:2959 2:N:0:1
GGACTACCGGGGTTTCTAATCCTGTTTGCTCCCCACGCTTTCGAGCCTCAGCGTCAGTTACAGACCAGAAAGTCGCCTTCGCCACTGGTGTTCCTCCATATATCTACGCATTTCACCGCTACACATGGAATTCCACTTTCCTCTTCTGCACTCAAGTGACCCAGTTTCCAATGCCCTTCCACGTTTAAGCCGTGGGCTTTCACATCAACCTTAAGTCACCGCCTGCGCCCCCTTTAGGCCCAATAATTCCG
+
CCCCCGGGGGGGGEGGGGGGGGGGGGGGGGGGGGGEFGGGGGG,,@FGGGGGGGGGGFA9FGG9FGGGF8FBFGGGGGGGGGGGGGGGGGGGGGGGGGGGGGGGGGGGGEEGFGGGGGCGGGGGDEEEFFFGGGGGGCDFGGGG9ECFGGGGGGFG3@,79DFGGFGAAEEGF8,=,6DD,7@+>>@72BF6+@EG*@C67+@FFD>**;?8?88++2>?4E?9()-8(2=)1;*)+)?C*:();71);:;
@M03364:276:000000000-BLYN8:1:1101:23976:2994 2:N:0:1
GGACTACTGGGGTATCTAATCCTGTTTGCTACCCACGCTTTCGAGCCTCAGCGTCAGTTACAGACCAGAAAGTCGCCTTCGCAACTGGTGTTCCTCCATATATCTAAGCATTTCACCGCTACACATGGAATTCCACTTTCCTCTTCCGCACTCAAGTGACCCAGTTTCCACTGCCACTCCAAGGTTAAGCCGTTGGCTTTCACATCAGACTTAAGTCACCGCCTGCGCTCCCTTTACACCCAATAAATCCG
+
CCCCCGG9,CFCGGGGGGGGFFGGGGGGDF,FFGGG+@FGGGGGG7+@FGGCCFEGDF,CFGGEF,CF<@FF@@FGGGGGGG,@@<FFEFFGGDGG,4?FFFGFGG9F=<<FGGGGGEGGGGGGGCFCFEGGFF,=;4@FFGG84>,+BCBDGGGG@,4,88?FDDEG8D,>D,,6E88=D=D6DE8DEAD:1++,5@,@FGGGFF+CC7?GGB+D7CF?5*:459>DBFBFGFGEA*<?58>F<FF3D<9
@M03364:276:000000000-BLYN8:1:1101:15831:3007 2:N:0:1
GGACTACCGGGGTTTCTAATCCTGTTTGCTCCCCCCGCTTTCGAGCCTCAGCGTCAGTTACTGACCAGCCGACCGCCTTCGCCACTTGTCTTCCTCCATCTATCTACGCATTTCACCGCTACACCTGGAATTCCACTCTCCTCTCTTGCACTCAGGTCTACCAGTTTCCAACGCATCCAATGGTTGAGCCACTGCCTTTTCCACACGACTTAATAAACCACCCTCGCTGGCTTTACCCCCACTCAAACCGG
+
@@CCCFC6@CF7FC;EC,CF@<C<FD,,EFGGFC+8@+:CFEF9@C7@C8FFEBB,BFCFG,<CFFGG,,++8>CFGFG,,8=+4,,:C,C@<<=<E@,,?A@,EFF7F:F:EF,<,6++6>=A33<ADDFGG99DEFD@DFDFC,3,C932@,,,86@,3EFFD,,@@;B,4:C88C,:;8,?;C:76D,<9DG8,2,7+;,;)9/)9**+1++++*5*:5)(,.,)(.:;*0+)*(1:5)()2*1,9<)
@M03364:276:000000000-BLYN8:1:1101:14197:3016 2:N:0:1
GGACTACTCGGGTTTCTAATCCTGTTTGATCCCCACGCTTTCGCACATCAGCGTCAGTTACAGACCAGAAAGTCGCCTTCGCCACTGGTGTTCCTCCATATCTCTGCGCATTTCACCGCTACACATGGAATTCCACTTTCCTCTTCTGCACTCAAGTTTCCCAGTTTCCAATGACCCTCCACGGTTGAGCCGTGGGCTTTCACATCAGACTTAAGAAACCGCCTACGCGCGCTTTACGCCCAATAATTCCG
+
CCCCCFGGGGGGGGGGGGGGGGGGGGGGGGGGGGGGGGGGGFGGGGGGFGGGGGGGGGGGGGGGGGGGGGGGGGGGGGGGGGGGGGGGGGGGGGGGGGGGGGGGGGEGGGGGGGGGGDGGGGGGGGGGGGGGGGGGGGGGGFGGGGGGGGGGGGGGGGGGGGGGG>FGGGGG8FFGFFGDGGDEGG6@EGGGGCEEGGGGFFD9??CG7CFGGGFCFFGGFG:@>FF4-?DFGGGFFDGGGFFFGGFFGGD
@M03364:276:000000000-BLYN8:1:1101:9155:3028 2:N:0:1
GGACTACCAGGGTTTCTACTCCTGTTTGCTCCCCACGCTTTCGAGCCTCAGCGTCAGTTACAGGCCAGAGAGCCGCTTTCGCCACCGGTGTTCCTCCATATATCTACGCATTTCACCGCTACACATGGAATTCCACTCTCCTCTCCTGCACTCAAGCCTACCAGTGTCCAATGCATACACTGGTTGAGCCCCTGCCTTTTACACCAGCCTTAATAAACCACCGTCGCTCGCTTTACGCCCAATAACTCCGC
+
@CCC?,FG?9,@EE;FGF,CFGFFEGF66@CFDE<F:FG@@FGDFFG<F<FC7C@6F;C<<@<,CFCFGGFGG<FC+@FGEBF7FGGGGDF@A<,C=EF,55,CE,?DF+:FGG?@FGGE+@:?9:A,AAFFF,6E,@,7EFDFE=D,DD@88@8D,3@,=>D,8,3@9,,3@D=D8,,,,6D;FC,7CF+@@68EF;FF+;:CAD**30*9+++++44=:5//()()8:46**3937ED53,/**;4C5*
@M03364:276:000000000-BLYN8:1:1101:7031:3045 2:N:0:1
GGACTACCCGGGTATCTAATCCTGTTTGCTCCCCACGCTTTCGAGCCTCAGTGTCAGTTACAGGCCAGAGAGCCGCTTTCGCCACCGGTGTTCCTCCATATATCTACGCATTTCACCGCTACACATGGAATTCCACTCTCCTCTCCTGCACTCAAGTCTACCAGTTTCCAATGCATACAATGGTTGAGCCACTGCCTTTTACACCAGACTTAATAAACCACCTGCGCTCGCTTTACGCCCAATAAATCCGG
+
CCCCCFGGGGGGGGGGFGGGGGGGGGGGGGGGGGGGGGGGEGGG?FGGGGGGCGGGGFGFGGGGGGGGGGGDGGGGGGGGGGGGGGEGCFGGFGGGGFGGGGGGGGGGEGGGGGGGFGE>F@EEGCGGGGGGGGGGGFEFGGGGFEGGFFGGGGDGGGGFGGGCFEGFCF>EFGGGGGFCGGCDGCFGGCEFFFGGGGGGGGGD*0*09C2=:FGGGGCCF=9>D*:A@FFDFF84A2=EGF@FCCAEF::
@M03364:276:000000000-BLYN8:1:1101:7608:3052 2:N:0:1
GGACTACAAGGGTTTCTAATCCTGTTTGCTCCCCACGCTTTCGCACCTGAGCGTCAGTCTTTGTCCAGGGGGCCGCCTTCGCCACCGGTATTCCTCCAGATCTCTACGCATTTCACCGCTACACCTGGAATTCTACCCCCCTCTACAAGACTCCAGCCTGCCAGTTTCGAATGCAGTTCCCAGGTTGAGCCCGGGGATTTCACATCCGACTTGACAGACCGCCTGCGTGCGCTTTACGCCCAGTAATTCCG
+
CCCCCGG8CFGGGFGGGGGGGGGGGGGGGGDFGGGCFFGGGGGC,@FGEFFGGGGGGG9,CEFFG<FFFF7FGGGGGGGGGGGGGDEGGCGGGCGGGG8FFFGGGGGGEGGCFGGGGGGEGGGGDFGGGFGGGGGD9DDFGGDGEFE,CDGGG?EGF+D?C@@FGGGGGGFGGGAEFGGE9DFGGGGGGGGGCEG=EEFGGGGGFG4C9<9D7>4D4CFCBDE??F>73B@FDGGFFFGGGE1?FFB<CF*
@M03364:276:000000000-BLYN8:1:1101:17300:3052 2:N:0:1
GGACTACTAGGGTTTCTAATCCTGTTTGCTCCCCACGCTTTCGCACCTGAGCGTCAGTCTTCGTCCAGGGGGCCGCCTTCGCCACCGGTATTCCTCCAGATCTCTACGCATTTCACCGCTACACCTGGAATTCTACCCCCCTCTACGAGACTCTAGCTTGCCAGTTTCAAATGCAGTTCCCAGGTTGAGCCCGGGGATTTCACATCTGACTTAACAAACCGCCTGCGTGCGCTTTACGCCCAGTAATTCCG
+
CCCCCGGGGGGGGGGGGGDFGGGGGGGGGGGGGGGGGGGGGGGGGGGGGGGGGGGGGGGGGGGGGGGGGGGGGGGGGGGGFGGGGGGGGGGGGGGGGGGGGGGGGGGGGGGEFGFFGGGGGGGGGGGGGGGGGGAFEEFGGGGGGGGGDGGGGGGGGGGFGGGGGGGGGGCGCFGG7;EFFGGGG9@FGGGGGGGD5CGGGF7:CC>FCFFDFDCFGCCGDEFF@F9E::>@5D34F:>EG>?FGFFFGG6
@M03364:276:000000000-BLYN8:1:1101:6376:3075 2:N:0:1
GGACTACACGGGTTTCTAATCCTGTTTGCTCCCCACGCTTTCGAGCCTCAGTGTCAGTTACAGGCCAGAGAGCCGCTTTCGCCACCGGTGTTCCTCCATATATCTACGCATTTCACCGCTACACATGGAATTCCACTCTCCTCTCCTGCACTCAAGTCTACCAGTTTCCAATGCATACAATGGTTGAGCCACTGCCTTTTACACCAGACTTAATAAACCACCTGCGCTCGCTTTACGCCCAATAAATCCGG
+
CCCCCGGGGGGGGGGGGGGGGGGGGGGGGGGGGGGGGGGGGGGGGGGGGGDGGGGGGGGGGGGFGGGGGGGGGGGGGGGGGGGGGGGGGGGGGGGGEFGGGGGGGGGGGGGGGGGGGGGEGGGGGGGCEFGGGGGGGGFGGGGGGGGDFDGGGGGGGFGGGFGGDFGGGGGGGGGF:FGGGGGFFG6?CFCGGFGGGEGGGGFGFG5CFFFGF7+B7FDGAG>24ABDFFFFGG7C;@EGGFFF7C6<;:<
@M03364:276:000000000-BLYN8:1:1101:8958:3085 2:N:0:1
GGACTACTAGGGTTTCTAATCCTGTTTGATCCCCACGCTTTCGCACATCAGCGTCAGTTACAGACCAGAAAGTCGCCTTCGCCACTGGTGTTCCTCCATATCTCTGCGCATTTCACCGCTACACATGGAATTCCACTTTCCTCTTCTGCACTCAAGTTTCCCAGTTTCCAATGACCCTCCACGGTTGAGCCGTGGGATTTCACATCCGACTTAAGAAACCGCCTACGCGCGCTTTACGCCCAATAATTCCG
+
--@B8EEEFGFCC@;<FECGGFGGCFFGDFCCEDEFFEGGGFEGGG:<EA9FFGGGE<C<FFGGEFFD,CFFFGGCFEECBCCC:E<EFCECFDA<<?AB,@EGGGG@EGGCFFEGCGCCGEFG@EEC<F,AF9,E;F9EFGFF=>>,@DDFG8F8C@;;EFGG=DEFGG9EFDGDC=@C8F>EG6=,1=>CECC8C8EFGGGG+**33@D>D8+=:FFGAGF=>F(:5A:=<7CCC@GGG33)6*17D>*
@M03364:276:000000000-BLYN8:1:1101:23148:3145 2:N:0:1
GGACTACTCGGGTATCTAATCCTGTTTGCTCCCCACGCTTTCGAGCCTCAGTGTCAGTTACAGACCAGACAGCCGCCTTCGCCACTGGTGTTCTTCCATATATCTACGCATTTCACCGCTACACATGGAGTTCCACTGTCCTCTTCTGCACTCAAGTTTCCCAGTTTCCGATGCACTTCTTCGGTTGAGCCGAAGGCTTTCACATCAGACTTAAGAAACCGCCTGCGCTCGCTTTACGCCCAATAAATCCC
+
CCCCCGGGFGGGGGGGGGGGGGGGGGGGGGGGGGGGGGGGGGGGGGGGGEFGGGGGGFF9FEF,EFGFGGGGGGGGDEFG@7F7EGFGGDGGGGGCF9FGGDEGGGGGGGGGGGGGGGG?FGC<DE@FGFEEFFCG;BEDFGGGFGGEAFFGGCFCG;FGGGGCFGFECE6E8ECEFGF==,8CFEEG6FF8@CEEDE,AFCCFCGG7FGD7=8+++;E1*=?=2A@DFE5)2<53A7EDEF6AGGFEGF*
@M03364:276:000000000-BLYN8:1:1101:6448:3160 2:N:0:1
GGACTACCCGGGTATCTAATCCTGTTTGCTCCCCACGCTTTCGAGCCTCAGCGTCAGTTACAGACCAGAGAGTCGCCTTCGCCACTGGTGTTCCTCCATATATCTACGCATTTCACCGCTACACATGGAATTCCACTCTCCTCTCCTGCACTCAAGTCTACCAGTTTCAAATGCATACAATGGGTTAACCACTGCCTTTTACGCCAGACTTAATAAACCACTCTCCCTTCCCTTTCGCCCAATAAAACCGG
+
CCCCCGFA@FGGG@FGGGGGGGGGGGFGGGDGGGGBEGGEGGGGGGGGGGDGGGGGGGG<FGGF<@FGF@FGCEFGGGGGGGCGFFGGCEGGG,@F8F?EFGGGGGFGGGGGFFGGGGGGGGFGCGGGFDFFGGFG;8@FGGG?BFGG8DFFGGGGGGC9;EFGGGGG,93EGFA=,6,,,>=,@8+,7@B89<9,,@DF7C+*3C50**5+B@F7FCF,*,**)*0*1*/);?*/06EG*83/:@+)*)8
@M03364:276:000000000-BLYN8:1:1101:9883:3201 2:N:0:1
GGACTACAGGGGTTTCTAATCCTGTTTGATCCCCACGCTTTCGCACATCAGCGTCAGTTACAGACCAGAAAGTCGCCTTCGCCACTGGTGTTCCTCCATATCTCTGCGCATTTCACCGCTACACATGGAATTCCACTCTCCTCTCCTGCACTCAAGTCTACCAGTTTCCAATGCATACAATGGTTGAGCCACTGCCTTTTACACCAGACTTAATAAACCACCTGCGCTCGCTTTACGCCAAATAAATCCGG
+
CCCCCGFDGGGGGGGGGFEGFFFFFGGGGGGG<CFGGGGGGFGFGGGFG<FGGGGEGFGGGCFGGGGGGFGGFGGEFGFAFEGGGFGGFBFGGGFFCFGDCCFGFFFGBFEGFGCE<CEG7:ECGGGGF9<FFFGGFGGFGGGGG8FFCD8=@@E93BEFF>@DFG9D@E>DF@EF:,9,@DFG;C@FGGGGFGDFGGG:+;,:*@C*072BCGGG+;@EFE?4559@A>>?94+9?=G**;AF+:;6*>9
@M03364:276:000000000-BLYN8:1:1101:21403:3212 2:N:0:1
GGACTACTAGGGTATCTAATCCTGTGTGCTACCCATGCTTTCGAGCCTCAGCGTCAGTTACAGACCAGACAGCCGCCTTCGCCACTGGTGTTCTTCCATATATCTACGCATTTCACCGCTACACATGGAGTTCCACTGTCCTCTTCTGCACTCAAGTTTCCCAGTTTCCGATGCACTTCTTCGGTTGAGCCGAAGGCTTTCACATCAGACTTAAGAAACCGCCTGCGCTCGCTTTACGCCCAATAAATCCG
+
CCCCCGGGGGGFGGFGGGGDGGGGG,CEGGGFGGGFGGGGFGGGGGGFGFGDFFGGGEFFGGGGGGGGGFGECFGGEGGGGGGGGGGGGCGEGC=DFGFFGG9FEGEGGGGGFGGGGGGGGGGGGGDFGEGGFFGGGGGGFFEGGFG9FA@DD8EFGDFFFGGG<9,@F>EGCEGG8D?DFFGGGGC??@>EEGEGGGGGGGGGAC7DGD?7C>CD7>6E*;BFBFFF=A>>DGGFFDGGGF?FGGFFCC9
@M03364:276:000000000-BLYN8:1:1101:8479:3221 2:N:0:1
GGACTACTGGGGTTTCTAATCCTGTTTGCTCCCCACGCTTTCGCGCCTCAGCGTCAGTTGCGAGCCAAAGAGCCGCTTTCGCCACTGGTGTTCCTCCATATCTCTACGCATTTCACCGCTACACATGGAATTCCACTCTTCTCTCTCGCACTCAAGTCTTCCAGTTTCCAATGACCCTCCCCGGTTGAGCCGGGGGCTTTCACATCAGACTTAAAAGACCGCCTGCGCGCGCTTTACGCCCAATAATTCCG
+
CCCCCGGG@FGGGGGGGGGGGGGGGGGGGGGGGGGGGGGGGGGGGGGGGGGGGGGGGGGGGGFGGGGGFFGFGGGGGCFFGGGGGGGGFFFFGGGGGGGGGGGGGGGGGGGGGGGGGGGDGGFGGC@FFEGGGGFGGF9EGGGFFDFC76CDFFCAFGFFAFGGFDFFFD;E7FGCFCFCEGGGEEG6?FGGGE>EGGGFGCCF8C7=FGGGGGG:C<EDD57?BF>39>@BGDG290?CCD?@GF4-0:>
@M03364:276:000000000-BLYN8:1:1101:15114:3232 2:N:0:1
GGACTACCGGGGTTTCTAATCCTGTTTGATCCCCACGCTTTCGCACATCAGCGTCAGTTACAGACCAGAAAGTCGCCTTCGCCACTGGTGTTCCTCCATATCTCTGCGCATTTCACCGCTACACATGGAATTCCACTTTCCTCTTCTGCACTCAAGTTTCCCAGTTTCCAATGACCCTCCACGGTTGAGCCGCGGGCTTTCACATCAGACTTACGAAACCGCCTACGCGCGCTTTACGCCCTATAATACCG
+
CCCCCGGFEGGGGGGGGCFGGGGGGGGGGGGGGGFGGGGGGGGGGGGGDFCGGEGGGGGGGGFFGGGGGGGGGGGFGGGGGGGGGGGGGGGGGGGGGEFGGA;<EDFFGECGGGFGGGGGDFCFGGGGGGGGFFFGGGCFGFFF9EGGG=FFGGCGAE>DFGFGGGGGDFGGGGFG?1@8,>C6FEGGGGGG*@5?GG>CGGF+48?86CGGG+*79*:=ACA?053>;AD3<DFAFBG/*)(0:*0)291
@M03364:276:000000000-BLYN8:1:1101:24138:3245 2:N:0:1
GGACTACTGGGGTTTCTAATCCTGTTTGCTCCCCACGCTTTCGAGCCTCAGTGTCAGTTACAGGCCAGAGAGCCGCTTTCGCCACCGGTGTTCCTCAATATATCTACGCATTTCACCGCTACACATGGAATTCCACTCTCCTCTCCTGCCCTCAAGTCTACCAGTTTCCAATGCATACAATGGTTGAGCCACTGCCTTTTACACCAGACTTAATAAACCCCCTGCGCTCGCTTTACGCCCAATAAATCCGG
+
9-BCCE<FGFFG:FEEGG9FF,CFGAFDGF<FFGD+@@:FC<FG8FCEEGFGGF<,@CF9FFFFDCF@DGGGGG7@F:FAE,@@7FGGGGGGFGEE,=FDDFGGGCGCFCF@FFG,?C>@EC9A9EFAF,FEG9EC,@D<E,>8=8@EG,8=>DDDF9EG,>@E?DG,@DDB,@ACFG?,AC8DF>C?C,@<689?C,@C2?7CCG>C*9;>F9C+:F@*/=:2:5A;@FE):*=8>2CEE>;;*:756<)
@M03364:276:000000000-BLYN8:1:1101:24443:3272 2:N:0:1
GGACTACTGGGGTTTCTAATCCTGTTTGATCCCCACGCTTTCACACATCAGCGTCAGTAACAGACCAGAAAGTCGCCTTCGCCACTGGTGTTCCTCCATATATCTGCGCATTTCACCGCCACACATGGAATTCCACTTTCCTCTTCTGCACTCAAGTTTCCCATTTTCCAATGACCCTCCACGGTTGAGCCGTGGGCTTTCACATCAGACTTAGGAAACCGCCTACGCGCGCTTTACGCCCAATAATTCCG
+
A<CBC,C,,C<:FGF,EG9,,6C@EEEECFF9FG<B++8B@,,6CC,B,C<F:B@@:F,6<CEEFGG?<FFGGF7C:C,C@@:@:@CDG8FF,,@AAFE<,,C<,,,4:=FECFD<?:++4BAF+ACE<9ED,9CEEE,A9=EF===,;EEG?F8,@D;9EF83A;,69EGDGG8@8FFG8DEDG+=@=CCG7++++,@?8+EC<7+**77@C+*=87E7>E54>)6)58)5CDG3A1;E5=0)00;)++*
@M03364:276:000000000-BLYN8:1:1101:11223:3276 2:N:0:1
GGACTACCGGGGTATCTAATCCTGTTTGCTCCCCACGCTTTCGAGCCTCAGTGTCAGTTACAGGCCAGAGAGCCGCTTTCGCCACCGGTGTTCCTCCATATATCTACGCATTTCACCGCTACACATGGAATTCCACTCTCCTCTTCTGCACTCAAGTCTCCCAGTTTCCAATGACCCTCCCCGGTTGAGCCGGGGGCTTTCACATCAGACTTAAGAAACCGCCTGCGCTCGCTTTACGCCCAATAAATCCG
+
CCCCCGGGGGGGGGGGGGGGGGGGGGGGGGGGGGGGGGGGGGGGGGGGGGGGGGGGGGGGGGGGGGGGGGGGGGGGGGGGGGGGGGGGGGGGGGGGGGGGGGGGGGGGGGGGGGGGGGGGGGGGGGFGFFGGGGGGGGGGGGGGGGGGGGGGGGGGGGAFGGGGGGGGFGGGGGGGGGGGGGGGGGCDFGGGGDGCEGGGGGFC6D>CFGGGGGGGGDCFFGFFFFFE0BDFGGDAF?GGGFFFF7FAGG<
@M03364:276:000000000-BLYN8:1:1101:17536:3284 2:N:0:1
GGACTACCCGGGTTTCTAATCCTGTTTGCTCCCCACGCTTTCGAGCCTCAGCGTCAGTTACAGACCAGAGAGCCGCCTTCGCCACTGGTGTTCCTCCATATATCTACGCATTTCACCGCTACACATGGAATTCCACTCTCCTCTTCTGCACTCAAGTCTCCCAGTTTCCAATGACCCTCCCCGGTTGAGCCGGGGGCTTTCACATCAGACTTAAGAAACCGCCTGCGCTCGCTTTACGCCCAATAAATCCG
+
CCCCCGGGGGGGGGGGGGGGGGGGGGGGGGGGGGGGGGGGGGGGGGGGGGGGGGGGGGGGGFGGGGGGGGGGGGGGGGGGGGGGGGGGGFGGGGGGGGGGGGCFGGGGGGGGGGGGGGGGGGGGGGGGFEEGGGGGGGGGGGGGGFGFGADD8DGFGGFFFFFGFFFFFDFGGGGGGGGGGGGGGGGGGGGGGGGGGGGFC>7CFD8=FGFGGGGGGCF=>EFFFA0>9EFFCCC261CEEF:FGGFBFG9
@M03364:276:000000000-BLYN8:1:1101:21687:3289 2:N:0:1
GGACTACCGGGGTATCTAATCCTGTTTGCTCCCCACGCTTTCGCGCCTCAGCGTCAGTTGCGAGCCAAAGAGCCGCTTTCGCCACTGGTGTTCCTCCATATCTCTACGCATTTCACCGCTACACATGGAATTCCACTCTTCTCTCTCGCACTCAAGTCTTCCAGTTTCCAATGACCCTCCCCGGTTGAGCCGGGGGCTTTCACATCAGACTTAAAAGACCGCCTGCGCGCGCTTTACGCCCAATAATTCCG
+
CCCCCGGGGGGGGGGGGGGGGGGGGGGGGGGGGGGGGGGGGGGGGGGGGGGGGGGCFFFFGGGGGCFGGGGGGFGGGGCGGGDGGGGGFFGGGGGGGFGGGGGFFC?FF:CCFGGGGGGGGGCEFGGFBCFGGGA,DFGGGGGGGGGEGGGGGGGGGGGGGGGGGG>CCEEGGGDGGFEEEGDGGGGFGGGGGG8=ECCFGGGG7*7>F66:7+2;CFDGDE>?6>>FBE:BGGC<??GGDDFFGGFA*:*
@M03364:276:000000000-BLYN8:1:1101:19937:3344 2:N:0:1
GGACTACTGGGGTTTCTAATCCTGTTTGCTCCCCACGCTTTCGCACCTGAGCGTCAGTCTTCGTCCAGGGGGCCGCCTTCGCCACCGGTATTCCTCCAGATCTCTACGCATTTCACCGCTACACCTGGAATTCTACCCCCCTCTACGAGACTCTAGCTTGCCAGTTTCAAATGCAGTTCCCAGGTTGAGCCCGGGGATTTCACATCTGCCTTAACAAACCGCCTGCGTGCGCTTTACGCCCAGTAATTCCC
+
CCCCCGGGGGGGGGGGGGGGGGGGGGGGGGGGGGGGGGGGGGGGEGGGGGGGGGGGGGGGGGGGGGGCCGGGGGGGGGGGGGGGGGGGGGGGGGGGFGGCFGGGGGGGGGGGGGGGGGGGGGGGGGGGFGGGGGGGGGGGGCCFFFFDEGGGGGFCFF98:DEGGGFDGGDFGCAFFGGGGFF5FFFGFFGGDC5C58FC=FGGFGF++*;7FCGGG:F*=EDDDF0>:>@57C*)08EEGD6:*284CF*
@M03364:276:000000000-BLYN8:1:1101:13467:3361 2:N:0:1
GGACTACAGGGGTTTCTAATCCTGTTTGCTCCCCACGCTTTCGAGCCTCAGTGTCAGTTACAGGCTAGAGAGCCGCTTTCGCCACCGGTGTTCCTCCATATATCTACGCATTTCACCGCTACACATGGAATTCCACTCTCCTCTCCTGCACTCAAGTCTACCAGTTTCCAATGCATACAATGGTTGAGCCACTGCCTTTTACACCAGACTTAATAAACCACCTGCGCTCGCTTTACGCCCAATAAATCCGG
+
CCCCCGGGGGGGGGGGGGGGGGGGGGGGGGGGGGGGGGGGGGGGGGGGGGGGGGGGGGGGGGGGGGGGGGGGGGGGGGGGGGGGGGGGGGGGGGGGGGGGGGGGGGDFGGGGGGGGFGGGGGGGGGGGFGGGGGGGGGGGGGGGGGGGGGGGGFGGGGGGGGFGGGGGGGGGGGGFGGGGFFGGGGGGGGGGGGGGGGGGGGFFFFGDFD+5=CGGGGFGFEF=@49>9?EFG48=B>EGG3;FCDFE4C7
@M03364:276:000000000-BLYN8:1:1101:23474:3364 2:N:0:1
GGACTACAAGGGTTTCTAATCCTGTTTGCTCCCCACGCTTTCGAGCCTCAGTGTCAGTTACAGGCCAGAGAGCCGCTTTCGCCACCGGTTTTCCTCCATATATCTACGCATTTCACCGCTATCCATGGAATTCCACCCTCCTCCCCTGCATTCAAGTCTACCAGTTTCCAATGCATACAATGGTTGAGCCACTGCCTTCTACACCAGACTTACTAAACCACCTGCGCTCGCTTTACGCCCAATACTTCCGG
+
CCCCCC@FGE8FFDEGGCE<EFFDGGFGFCEFCCFGGC@C<CFFGGGGGGGFDGGFGGF<FF9CCC,C@F@FFFFG@B7,8@@,@,@FC+,,9CEFCFA<ECC,,9BDD,8,?@,<E7CCF+,:,;AFCG,A?EFF,CEDEGF+>C888,,+7>@ECDA;E98,F=E;EFDFCDDGFGG8EDCDFE,@C,@CC8CGGF,<=EAD>CFFF97:8;;;9CE59EFEB>9*-8;?77+8/6C==:@;*:A9FG9
@M03364:276:000000000-BLYN8:1:1101:15296:3443 2:N:0:1
GGACTACTCGGGTTTCTAATCCTGTTTGCTACCCATGCTTTCGAGCCTCAGCGTCAGTTACAGACCAGACAGCCGCCTTCGCCACTGGTGTTCTTCCATATATCTACGCATTTCACCGCTACACATGGAGTTCCACTGTCCTCTTCTGCACTCAAGTTTCCCAGTTTCCGATGCACTTCTTCGGTTGAGCCGAAGGCTTTCACATCAGACTTAAGAAACCGCCTGCGCTCGCTTTACGCCCAATAAATCCG
+
CCCCCGGGGGGGGGGGGFGGGGGGGGGGGGGGGGGGGGGGGGGGCGGGGGGGGGGGGGGGGGGGGGGGDGGGGGGGGGGGGGGGGGGGFGGGGGGGGGGGGGEFFFGGGGGGGGGGGGGGGGGGGGCF??FGGGGFGGGGGGGFFGGGGGFGCGF?FFGGGFFGFFGGGC3BEGGGGGGGGGGGGGGFGGG67+@@FDFGG979BFGFG?CFFGFF:9DFBGDFFF9DF>;BG5F3@;EGCA?FF7+77<8
@M03364:276:000000000-BLYN8:1:1101:15046:3490 2:N:0:1
GGACTACCCGGGTATCTAATCCTGTTTGCTCCCCACGCTTTCGAGCCTCAGTGTCAGTTACAGACCAGAGAGCCGCCTTCGCCACTGGTGTTCCTCCATATATCTACGCATTTCACCGCTACACATGGAATTCCACTCTCCTCTTCTGCACTCAAGTCTCCCAGTTTCCAATGACCCTCCCCGGTTGAGCCGGGGGCTTTCACATCAGACTTAAGAAACCGCCTGCGCGCGCTTTCCGCCCAATAAATCCG
+
CCCCCGGGGGGGEFFFFGGGGGGGGGGGGGFGGGGEGGEGFGGFDGGFEFGFGGGAFFFE9CEFGCGGE8<CF@FFGGGGGGEGGGFGEDGFGG9FCGFEFGDFG,BDCCGEGFCFEFGCFGGG9EEFFGGF?D,A9FEF>=>DGFADGAEFE,EDED=EFFGGGGCFGCDFF,=E8DFGDEGDEGGG6>EC5CEEGGGGF>GFFG8FGGCF7+3+@CE;AGED;F1)(:5@DDF)68E8E@?4*C4)2*)
@M03364:276:000000000-BLYN8:1:1101:23244:3491 2:N:0:1
GGACTACACGGGTTTCTAATCCTGTTTGCTCCCCACGCTTTCGAGCCTCAGCGTCAGTTACAGACCAGAGAGCCGCCTTCGCCACTGGTGTTCCTCCATATATCTACGCATTTCACCGCTACACATGGAATTCCACTCTCCTCTTCTGCACTCAAGTCTCCCAGTTTCCAATGACCCTCCCCGGTTGAGCCGCGGGCTTTCACATCAGACTTAAGAAACCGCCTGCGCTCGCTTTCCGCCCAATAAATCCG
+
CCCCCCFGFEF>@CEEGGFFFGGGGGGGGGGGGGGEFGGECGGDGGGGF,@FGEGDDFGGGFCFGFFG8,ECFGGGGEG9@=C7CGGGDFFGGDEEFGGFG94CE9FGGCFEFGGGGGC6FFGGGBEFFFF:EFGGGCC,@8DFGGE9ADE8E8>,@FGGGGGEFAEDFF;==ECG88=?6@6+3@8,<BGG5CG55>4A>CFCFGC8FGF7=:CG75FF)7.2(;(>158;<<F2=0EEGF?5>G4<GD1
@M03364:276:000000000-BLYN8:1:1101:24136:3494 2:N:0:1
GGACTACAGGGGTTTCTAATCCTGTTTGCTCCCCACGCTTTCGCACCTGAGCGTCAGTCTTCGTCCAGGGGGCCGCCTTCGCCACCTGTATTCCTCCAGCTCTCTACGCATTTCACCGCTACACCTGGAATTCTACCCCCCTCTACGAGACTCTAGCTTGCCAGTTTCAAATGCAGTTCCCAGGTTGAGCCCGGGTATTGCACATCTTACTTAACAAACCGCCTGCGTGCGCTTTACGCCCAGTAATTCCG
+
88@CCFGGDFG+BFCFE96FCF,CFFGGG,C<FF,@F@EEGGGGGCEF<8CEEGBC7EFGFC,6BC6@FCGCDEGGFGGG7BEDGG8<AFFFAAEEFFD,,9;9EEE+@=FFC?EF9FGEDBG8E=EF=DFCFGGF9DDE@EEDBEEE78CFDAF9BF,,@>@FF=,,,7,@AC9A9<EGDF88>DFGCGC8;***4,61:=FDF6F+4=C>:27;C5C=A=5<?FB>(:A3)/*561AEG@:)2:7)222
@M03364:276:000000000-BLYN8:1:1101:13931:3512 2:N:0:1
GGACTACCCGGGTATCTAATCCTGTTTGCTCCCCACGCTTTCGCACCTGAGCGTCAGTCTTTGTCCAGGGGGCCGCCTTCGCCACCGGTATTCCTCCAGATCTCTACGCATTTCACCGCTACACCTGGAATTCTACCCCCCTCTACAAGACTCCAGCCTGCCAGTTTCGAATGCAGTTCCCAGGTTGAGCCCGGGGATTTCACATCCGACTTGACAGACCGCCTGCGTGCGCTTTACGCCCCGTAATTCCG
+
CCCCCGGFGGGGGGGGGGGGGDGGFGGGGGGDFCFGGGGGGGG@CFFFDGF@EGG>CFGGGGGGGFFGG7EGFGEGGGGGGGGGGGGGGGGGEGGFGFGGFGEA,<EFGCFGGGGGGGGGGG,4@DCG8DFDFGGGFG?FCEGD3>E?>D7+3,3<D8EFCC:CFEFFE5CDGGG9DCEGEFG*DE>CGFG@CCEE5B69:FFFFC5*>GGGGGGC=DGFFG3,1>(<,)75DCG>FFGDG)3@3D;AGG*
@M03364:276:000000000-BLYN8:1:1101:5625:3524 2:N:0:1
GGACTACAGGGGTATCTAATCCTGTTTGCTCCCCACGCTTTCGAGCCTCAGTGTCAGTTACAGGCCAGAGAGCCGCTTTTGCCACCGGTGTTCCTCCATATATCTACGCATTTCACCCCTACACATGGAATTCCACTGTCCTCGCCGGCACTCAAGTCTACCAGTTTCAAATGCATACAATGGTTGAGCCACTGCCTTTTACACCCGACTTAATAAACCACCTGCGCCCGCTTTACCGCAAATAACTCCGC
+
CCCCCCCFFFDB,8EFGA@E6FEAC,@@FEFEDFF+@FGGGFE<F@FCDE@@FE,,C,CC<<F8CFFEFGG@<FFC@@F,@,C<69CFG7BFF?EF@,?FFFF,,CF7+=,C,?,9:,8+A:,,C,F8FGFFAF9EA,4,4,4++@>CGC++,83@@D;B;>FFGGG9,@;,@,=,@@6,@>8>FC,49>D6,3>FG,;,2:,A**0*/;CC7CCDCFGDFEF((:()()8)87:C4(3*20;A;*1)*:/
@M03364:276:000000000-BLYN8:1:1101:9683:3528 2:N:0:1
GGACTACAGGGGTTTCTAATCCTGTTTGCTACCCATGCTTTCGAGCCTCAGCGTCAGTTACAGACCAGACAGCCGCCTTCGCCACTGGTGTTCTTCCATATATCTACGCATTTCACCGCTACACATGGAGTTCCACTGTCCTCTTCTGCACTCAAGTTTCCCAGTTTCCGATGCACTTCTTCGGTTGAGCCGAAGGCTTTCACATCAGACTTAAGAAACCGCCTGCGCTCGCTTTACGCCCAATAAATCCG
+
CCCCCGGGGGGGGGGGGGGGGGGGGGGFGFEFFGGGGGGGGGGGGGGGGFGGGGGGGGGGGGGGGGFFGGGGGGGGGGGGGCFGGGGGGGGGGGFGGGGGGGGGGGGGGGGGGGGGGGGGGGGGGGGGGGGGGGGGGGGGGGGFCGGGGGGGGFGGGGGGGGDFGGGGGCE>EE9FFFGFFG6EGGGGFGG>EGDGF6DCC+@FFGGFFDDGFGCFGGGGFGFFFFFD@DFFGGCCA(BEEFFFCFAEGC9
@M03364:276:000000000-BLYN8:1:1101:9425:3536 2:N:0:1
GGACTACAGGGGTTTCTAATCCTGTTTGCTCCCCACGCTTTCGAGCCTCAGTTTCAGTTACAGGCCAGAGAGCCGCTTTCGCCTCCGGTGTTCCTCCATATATCTACGCCTTTCACTGCTACACATGTAATTCCACTCTCCTCTCCTGCACTCAACGCTACCAGTTTCTAATCCATACAATGTTTGAGCCACTTCCTTTTACACCACAGTTAATTAACCACCTGCGCTCTCTTTACGCCCAATAAATCCGG
+
BCCCC@FC,ECGG@C,E9;ECEA<<FFCF9,FF@@F7+88CC,9C,@F<EEE,@<C9,<@C@@C<FGCF<FCGGEGG7<,CC@BFF7B=@CFA?FE<,EFGEE9C,?F:+,8CF5C,9:@F,C,9A9,:,9C=,44,,@=,9,6@F9=EF@G,4,,++@>+3,3E>;,,7;>66,E8,@9=,36C,,1,,,,4,69E,,2?+,+*0***39BG++?@+,<*1/>@B254**/+128)-*4:)86CFF?F7)
@M03364:276:000000000-BLYN8:1:1101:20320:3588 2:N:0:1
GGACTACAAGGGTTTCTAATCCTGTTCGCTACCCATGCTTTCGCTCCTCAGCGTCAGTAACTGCCCAGTAACCTGCCTTCGCCATCGGTGTTCCTCCTGATATCTGCGCATTCCACCGCTCCACCAGGACTTCCAGTTACCCCTACAGTACTCAAGTTATGCCCGTATCGCCTGCACCCCCGGAGGTAAGCCCCGGAATTTCACAGACGACCCGACAAACCACCTACGAGCTCTTTACGCGCAGTAAATCC
+
<CCCCAFC9CFCCFCEFFACE@CCFFF,F@BCFG,C@FEFCEFD:CF@EFFGEG7:B6C96@A@<,,CCCFFGGFFGCECCEGE:@B:F,8BF9;,BF8EEFFFG9FCGCGE?9?F4+@C+=,AE8AC++9=DCFF;4ECA=E8CFF8F,,=B9EF;EGFGGGF7@8,=>+6=D@8E,+@+>++3*3,,3><AEE**14,+:CC>8*2)):)97))1>**2=:D8)=)28;36*067:2?*8(7***6**0
@M03364:276:000000000-BLYN8:1:1101:9921:3606 2:N:0:1
GGACTACTAGGGTATCTAATCCTGTTTGCTCCCCACGCTTTCGAGCCTCAGTGTCAGTTACAGGCCAGAGAGCCGCTTTCGCCACCGGTGTTCCTCCATATATCTACGCATTTCACCGCTACACATGGAATTCCACTCTCCTCTCCTGCACTCAAGTCTACCAGTTTCCAATGCATACAATGGTTGAGCCACTGCCTTTTACACCAGACTTAATAAACCACCTGCGCTCGCTTTACGCCCAATAAATCCGG
+
CCCCCGGGGGGGGGGGGGGGGGGGGGGGGGGGFGGGGGGGGGGGGGGGGGGGGGGGGGGGGGGGGGGGGGGGGGGGGEGGGGGGGGGGGGGGGGGGGGGGGGGGGGGGGGGGGGGGGGGGGGGGGGGGG9FGGGGGGGGGGGGGGGGGGGGGGGGFGGGGGGGGFAFGADFGGGFFGGGGGGFFDGGCFDGGGGGGGAFGD8EG5FG?FGFGGGGFGGG>>GFFFF>BFFFEFFCEF>GDEFFFGGACDGC
@M03364:276:000000000-BLYN8:1:1101:24772:3620 2:N:0:1
GGACTACAAGGGTTTCTAATCCTGTTTGCTCCCCACGCTTTCGAGCCTCAGTGTCAGTTACAGGCCAGAGAGCCGCTTTCGCCACCGGTGTTCCTCCATATATCTACGCATTTCACCGCTACACTTGGAATTCCACTCTCCTCTCCTGCACTCAAGTCTACCAGTTTCCACTGCATACAATGGTTGAGCCACTGCCTTTTACACACGACTTAATAAACCACCTGCGCTCGCTTTACGCCCAATAAATCCGG
+
CCCCCGG?CFGGGFFGGGGGGGFGGGGGAFAFGGFGDGGGGGGGGGGGGGGGGGGGFFGGGGG,FBFGGGGGG<EE+BFGGGGG@EEE=BFGG<EEA,,AFAFGGGDG@FGGGGGGG>CEGGGG,,,AFFGGGFCFFGGGGGG=,EFGGGGGG,EF,>CDGFGFFDEG8>6>DG99D69,6>FCFD8=88,@,3,59;9@CD7C*+*<**7=+?D7C8:C51;445)*()?5?C+*:@GGC>3FFGA.;78
@M03364:276:000000000-BLYN8:1:1101:11223:3633 2:N:0:1
GGACTACCCGGGTTTCTAATCCTGTTTGCTCCCCACGCTTTCGCACCTGAGCGTCAGTCTTCGTCCAGGGGGCCGCCTTCGCCACCGGTATTCCTCCAGATCTCTACGCATTTCACCGCTACACCTGGAATTCTACCCCCCTCTACGAGACTCTAGCTTGCCAGTTTCAAATGCAGTTCCCAGGTTGAGCCCGGGGATTTCACATCTGACTTAACAAACCGCCTGCGTGCGCTTTACGCCCAGTAATTCCG
+
CCCCCEFEGGGGFGGGGGGGFFGGGGGGGGGGGGGGGGGGGGGGGGGGGGGGGGGGGFGGGGGGDGGGGGDGGGGGGGGGGGGGGGGCFGGGGGFG8FFCFGGGCEGGGGGGGGGGFDEC::DFEGGGFGGGGGFCFGGD7@CGFCF>88@54,@EAEEDG7EEGGCGGGGGGGFEFGGG6CFFEGFGDGGG5CEE=*BFC>FGFGGGG7:@FGGG758FE5DB?F>BFB>B5CD>FFGG55<4>*742:*
@M03364:276:000000000-BLYN8:1:1101:21466:3647 2:N:0:1
GGACTACTAGGGTTTCTAATCCTGTTTGCTCCCCACGCTTTCGCACCTGAGCGTCAGTCTTTGTCCAGGGGGCCGCCTTCGCCACCGGTATTCCTCCAGATCTCTACGCATTTCACCGCTACACCTGGAATTCTACCCCCCTCTACAAGACTCCAGCCTGCCAGTTTCGAATGCAGTTCCCAGGTTGAGCCCGGGGATTTCACATCCGACTTGACAGACCGCCTGCGTGCGCTTTACGCCCAGTAATTCCG
+
CCCCCGGGGGGGGGGFGGGGGGGGGGGGGGGGGGGGGGGGGGGGGGGGGGF<FGGGGEFGGGGGGGFFF@FGGGGGGGGF<FFFGGGGGGGGGGGGGDFGGGFGGGGGGGCFGGFGGGGGGGGGGGGGGGGGGGFD,D6FEGDDEEGDFGGFEEFFGGG6FGGGGGGGGFGFGGGFCCEFFFCFGCCC7CFG7E8=*CCEGGCFFFFG*:DDGCGGGGGGA53;?F0<()<BCG<>FBGEGE(0C>=<GGF
@M03364:276:000000000-BLYN8:1:1101:15965:3653 2:N:0:1
GGACTACTGGGGTTTCTAATCCTGTTTGCTCCCCACGCTTTCGCGCCTCAGCGTCAGTTGCGAGCCAAAGAGCCGCTTTCGCCACTGGTGTTCCTCCATATCTCTACGCATTTCACCGCTACACATGGAATTCCACTCTTCTCTCTCGCACTCAAGTCTTCCAGTTTCCAATGACCCTCCCCGGTTGAGCCGGGGGCTTTCACATCAGACTTAAAAGACCGCCTGCGCGCGCTTTACGCCCAATAATTCCG
+
CCCCCGGEGGGGGGGGGGGGGGGGGGGGGGGGGGGGGGGGGGGGDGGGGGGGGGGGGGG<FGGGGGGGGGGGGGEGGGGGDGGGGGGGGGEFGGFGGGGFFGGGGGGGGDBFGGGGGGEGGGGGGG9FFAAFGGGGGGGGGGGGG9DDCEGGGCFCFGDCGGFFFGGGGGGFCFGGF9FGGGGCGEEFFGGGG5ECGGFFCFFGAGGGGGGGGG+@FCFGBGFFBFBFFFFFGDFAFFEEG>1FGGF9DD9
@M03364:276:000000000-BLYN8:1:1101:12700:3665 2:N:0:1
GGACTACCAGGGTTTCTAATCCTGTTTGCTCCCCACGCTTTCGCACCTGAGCGTCAGTCTTTGTCCAGGGGGCCGCCTTCGCCACCGGTATTCCTCCAGATCTCTACGCATTTCACCGCTACACCTGGAATTCTACCCCCCTCTACAAGACTCCAGCCTGCCAGTTTCGAATGCAGTTCCCAGGTTGAGCCCGGGGATTTCACATCCGCCTTGCCAGACCGCCTGCGTGCGCTTTACGCCCAGTAATTCCG
+
CCCCCGGCEGGGGGGGGGGGGGGGGGGGGGGGGGGGGGGGGGGGGGGGGGGGGGGGGGGGGGGGGGGGGGGGGDGEFGGFGGGGGGGGGGGGGG,FFFEFGFFGGGGGGGGDGGGGGGGGGGGGFEFF@EEGGG9F9EGGEGGF9DFG?DGGG?FEFGGGGGG6@BAAEGC8EGFGGGCF9;DEFG8FGGGGGDGGECCFGGF7AF<*1/>C<*60;CFGEGFFFFBEFF)019C)94>?EEFF779)*:2
@M03364:276:000000000-BLYN8:1:1101:12540:3699 2:N:0:1
GGACTACCAGGGTTTCTAATCCTGTTTGCTCCCCACGCTTTCGAGCCTCAGCGTCAGTTACAGACCAGAGAGTCGCCTTCGCCACTGGTGTTCCTCCACATATCTACGCATTTCACCGCTACACGTGGAATTCCACTCTCCTCTTCTGCACTCAAGTTCTCCAGTTTCCAATGACCCTCCCCGGTTGAGCCGGGGGCTTTCACATCAGACTTAAAGAACCGCCTGCGCTCGCTTTACGCCCAATAAATCCG
+
CCCCCGGGGGGGGGGGGGGGGGGGGGGGGGGGGGGGGGGGGGGFGGGFGFGGGGGGGGGGGGGGGGGGGGGGGGGGGGGGGGGGGGGGGGGGGGGGGGGGGGGGGGGGGGFGGGGGGGGGGGFGGGGGBAFFGDEFFFFFGGGGGFCDFA8=FFGGGGGADGFGGGGGGGFFCGG?EGGGEEECCGCFGGG8CG>EGGGGG7,=BF88*;<FFC=7+5CFFG>0153>@E3:D3D2@<EEEFBFCG46FF<
@M03364:276:000000000-BLYN8:1:1101:10068:3704 2:N:0:1
GGACTACCGGGGTTTCTAATCCTGTTTGCTCCCCACGCTTTCGCACCTGAGCGTCAGTCTTTGTCCAGGGGGCCGCCTTCGCCACCGGTATTCCTCCAGATCTCTACGCATTTCACCGCTACACCTGGAATTCTACCCCCCTCTACAAGACTCCAGCCTGCCAGTTTCGAATGCAGTTCCCAGGTTGAGCCCGGGGATTTCACATCCGACTTGACAGACCGCCTGCGTGCGCTTTACGCCCAGTAATTCCG
+
CCCCCGGGGGGGGGGGGGGGGGGGGGGGGGGFFGGGGGGGGGGGGGGGGGGGGGGGGGGGGGGGFGGGGGGGGGGGGGGFFGGGGGGGGGGGGGGGGFGD@FGGGGGGGEGGGGGGGGGGGGGFGGGGFCFFGGFFDFFGGEGFFAFBFFFGG?FGG>FGGGGDGGGGGG6D6?F9F,>CGGFFGG6F,>8CEGGG=EFGGGGGFF4DDD5DF7FFG5@C3C@?F>9E15>EGDFB*4EEC@49*:BACG*
@M03364:276:000000000-BLYN8:1:1101:21500:3708 2:N:0:1
GGACTACTCGGGTTTCTAATCCTGTTTGCTCCCCACGCTTTCGCACCTGAGCGTCAGTCTTCGTCCAGGGGGCCGCCTTCGCCACCGGTATTCCTCCAGATCTCTACGCATTTCACCGCTACACCTGGAATTCTACCCCCCTCTCCGAGACTCTATCTTGCCAGTTTCAAATGCAGTTCCCAGGTTGAGCCCGGGGATTTCACATCTGACTTAACAAACCGCCTGCGTGCGCTTTACGCCCAGTAATTCCG
+
CCCCCGFFEFFGFEGGGGEGGGGGGGGFGGGFF;FCGGGGCFFDEGFFFCGGGGDEGGGGGGGGGGGGGGGGGGGGGCGGGGGGGDFGGEGGGEAFFGGG9FFGFGFGGECFGFGGF7@C4>EFGGGGGGGGEFGGC8DF>C>F,,@BECGFGF9,,@EFFCGFGGFGDC,@EFGCDEFCGGF>FGGC,D8CGGD=E>GCGGF7+*++3:;@C>7CFGGCBGB<?F>@6@3:CCF2@1??>319CD8)?*2
@M03364:276:000000000-BLYN8:1:1101:14312:3719 2:N:0:1
GGACTACCCGGGTATCTAATCCTGTTTGCTCCCCACGCTTTCGCGCCTCAGCGTCAGTTGCGAGCCAAAGAGCCGCTTTCGCCACTGGTGTTCCTCCATATCTCTACGCATTTCACCGCTACACATGGAATTCCACTCTTCTCTCTCGCACTCAAGTCTTCCAGTTTCCAATGACCCTCCCCGGTTGAGCCGGGGGCTTTCACATCAGACTTAAAAGACCGCCTTCCCGCGCTTTACGCCCAATAATTCCG
+
CCCCCGGGGGGGGGGGGGFGGGGCGGGGGGGGGGGGGGGGGGGGGGGEEGGGGGGGEGGGGDEEGGG@FGGGGGGGGGGGGGGGGGGGG<CFGGFCF8FEFGGGGGGGGCFGGGGGGGGG>FGGFGGGGGGGGGGGFGGGGGGGGGGCEGGDGFD?CDFGGGCG=DEFGGCFGGFFGGGGECEGFGDE?FDGG>E5>EGCG=FGADGGDCFG+C77+*<75=D0(0(0(7<D:GG<@:GGGFBFG7*:FD*
@M03364:276:000000000-BLYN8:1:1101:9796:3784 2:N:0:1
GGACTACCAGGGTTTCTAATCCTGTTCGATACCCATGCTTTCGCTCCTCAGCGTCAGTCATTGCCCAGTAACCTGCCTTCGCCATCGGTGTTCCTCCTGATATCTGCGCATTTCACCGCTACACCAGGAATTCCAGTTACCCCTACAACACTCAAGAAAACCCGTATCGCCTGCACGCCCACAGTTAAGCCATGGGATTCCACAAACAACGTGATCTTCCACCTACAAGCCCTTTACGCCCAGTAAATCCG
+
CCCCCGGGGGGGGGGGGGGGGGG<FGGGGGGGFGGGGGFGGGGGGGGGGGGGGGGGGGGGGGGGFFGGGGFGGGGGGGGGGGGGGGGGGGGGGGGGGGGGGGGGGGGGGGGGGGGGGGGGGGFGGGCGFGGDGGGGGGGGFF8FFGGGGGGGGCGDGGGFFGGGGDGGGGG>6>6@=6DC8CGGGGGAEG6,@EFFF?>CCGGGF59?FGDGG*0C9FEF+:9@3AE=EF>?GGC4=@>E53:6FGFE+>:
@M03364:276:000000000-BLYN8:1:1101:17310:3926 2:N:0:1
GGACTACTAGGGTATCTAATCCTGTTTGCTCCCCACGCTTTCGAGCCTCAGCGTCAGTTACAGACCAGAAAGTCGCCTTCGCCACTGGTGTTCCTCCATATATCTACGCATTTCACCGCTACACATGGAATTCCACTTTCCTCTTCTGCACTCAAGTGACCCAGTTTCCAATGACCCTCCACGGTTAAGCCGTGGGCTTTCACATCAGACTTACGTCACCGCCTGCGCTCCCTTTACGCCCAATAAATCCG
+
CCCCCGGGGGGGGDGGGGGGGGFGGGGGGGGGGGGGGGGGGGGGGGGGGGGGGGGGDGGGGCFDGGGGGGGGGGGGGEEFFGGGEFGGFGGGGGGGGGGGGGGGGGGFGGGGGGGGGGGDEGFFGGGGGFC8EFFGFFGGGGGGGGGGGGG=DC==EFFFGFCFGGGFGGGGGGGGGGGGGG>EGGGGGCFCGDGGGGF6AFFGFGG>*CFGG+0;CDGGFGFFFFFFFAFFGGC=FFGGGFFFGFFFGF<
@M03364:276:000000000-BLYN8:1:1101:15252:3953 2:N:0:1
GGACTACCCGGGTTTCTAATCCTGTTTGCTCCCCACGCTTTCGCACCTGAGCGTCAGTCTTCGTCCAGGGGGCCGCCTTCGCCACCGGTATTCCTCCAGATCTCTACGCATTTCACCGCTACACCTGGAATTCTACCCCCCTCTACGAGACTCTAGCTTGCCAGTTTCAAATGCAGTTCCCAGGTTGAGCCCGGGGATTTCACATCTGACTTAACAAACCGCCTGCGTCCGCTTTACGCCCAGTAATTCCG
+
CCCCCGGGGGGGGGGFGGGGGGGGGGGGGGGGGGGGCGGGGGGGGGGGGGGGGGFFGFAFGGFGGGGGGGGGG=BFGGGGGGGEEDBFFEGGGGGGGGGA<FGGCFFGGGDFFAFGGGGGGGGGGFGGFGGGFEGCCDDFGGGGGGG>E6CFFGGFGGF6D@DFFGGCCDGGGGGFC:DFCFECFFGFGFF8EDGGED6CCFGGAC++++;C77C>F48CEDE?F@(.())8*>5)938:E5:FC*95*79
@M03364:276:000000000-BLYN8:1:1101:7665:3981 2:N:0:1
GGACTACAGGGGTTTCTAATCCTGTTTGATCCCCACGCTTTCGCACATCAGCGTCAGTTACAGACCAGAAAGTCGCCTTCGCCACTGGTGATCCTCCATATCTCTGCGCATTTCACCGCTACACATGGAATTCCACTTTCCTCTTCTGCACTCAAGTTTCCCAGTTTCCAATGACCCTCCACGGTTGAGCCGTGGGCTTTCACATCAGACTTAAGAAACCGCCTACGCGCCCTTTCCGCCCAATAATTCCG
+
CCCCCGGDGFGEGGGGGGGGGGGGGGGGGGGGGGFEF>CFGGGDGGGCEGGGGGGGGGGGGGGGGGGFGCCGEG>CGEGGGGFGCFFGGGFEFGGGGFFAFFFGGG?FGGGGGGGFGGGGGGGGGCEGEFEFGFGGGGGGGGDGGGGGGGGFGGGGFFGCGFFDADGGCFC=@AFD?==>?8ECD>6AFGF6CC+3*@F6+=EF94<CG*C>>F7+B4C?5CA>DFDFBB)8DF4)/(3BEE0)82+.;;;
@M03364:276:000000000-BLYN8:1:1101:12070:3985 2:N:0:1
GGACTACAAGGGTTTCTAATCCTGTTTGCTCCCCACGCTTTCGAGCCTCAGCGTCAGTTACAGACCAGAGAGCCGCCTTCGCCACTGGTGTTCCTCCATATATCTACGCATTTCACCGCTACACATGGAATTCCACTCTCCTCTTCTGCACTCAAGTCTCCCAGTTTCCAATGACCCTCCCCGGTTTAGCCGGGGGCTTTCACATCAGACTTAAGAAACCGCCTGCGCGCGCTTTACGCCCAATAAATCCG
+
CCCCCFGGCGGGDGECFEFFFEGGFFGGGG,;FF<CGCFECDG8EEGFGGG@F@FFGEDGGCGGDFFGGFFF<C+@CC@=FEEFEFGFC,FEFFFFF<EADFGFAEDFFGBCAECGDGCC@FGFCFEFFGFF;FGF>@EF>EGGCEGDCEBD=D=DE;FF6@@FBEFGGFFFFCACD,@EG8CCEE+,@EGE>8C*:E5??D@FFFFFC**=:+=D:***:C:;85:5(=DD5<GFF1EGD3<5*:*-:69
@M03364:276:000000000-BLYN8:1:1101:23830:4088 2:N:0:1
GGACTACAAGGGTATCTAATCCTGTTTGCTCCCCACGCTTTCGCACCTGAGCGTCAGTCTTTGTCCAGGGGGCCGCCTTCGCCACCGGTATTCCTCCAGCTCTCTACGCATTTCACCGCTACACCTGGAATTCTACCCCCCTCTACGAGACTCTAGCTTGCCAGTTTCAAATGCAGTTCCCAGGTTGAGCCCGGGGATTTCACATCTGACTTAACAAACCGCCTGCGTGCGCTCTACGCCCAGTAATTCCG
+
CCCCCFCFFEGGGFDFGGGGFFGFGFFEEGGGGGGGGGFFFDGGG:@FEGFGGGGDGFGGGGFGFF<FDGEGEDFDCFCEFFCEEGG:FFFG@EGFG<F,,9CE9FEE=:=7EFGGGGEEG=4AEGGG@FG8ADEA@FGGEGGGGGG++5C7F,E;EGDF@DFF@EFG:,@CEC,CFGGGFFC>FFG6FF?F5>>8:::,2C@FC6C77::F7@C+;DE/)*80;AB>?D3@G*749?CCCD16*:95C72
@M03364:276:000000000-BLYN8:1:1101:11503:4099 2:N:0:1
GGACTACTCGGGTATCTAATCCTGTTTGCTCCCCACGCTTTCGCACCTGAGCGTCAGTCTTTGTCCAGGGGGCCGCCTTCGCCACCGGTATTCCTCCAGATCTCTACGCATTTCACCGCTACACCTGGAATTCTACCCCCCTCTACAAGACTCCAGCCTGCCAGTTTCGAATGCAGTTCCCAGGTTGAGCCCGGGGATTTCACATCCGACTTGACAGACCGCCTGCGTGCGCTTTACGCCCAGTAATTCCG
+
CCCCCFFGGGGGGGGGGGGGGGGGGGGGGGGGGGGGGGGGGGGGGGGFFGCGGGGGGGGGGGGFGGGGGGGGGGGGGGGGGGGGGGGGGGGFGGGFGF?FGGGGGGGGGGGGGGGGGGGGDEGGGGGGGGGGGGGFFFFGGGGFGGGG9DGGGGGGGGGFGGGGGGGGGDFGFGGFGFGGGGGFGGFGGGCGEGGGDEGGGGGGFGG99CDGC*2:>CGGFGFFFF>>?5))9D::B6EGG319D7?AFG4
@M03364:276:000000000-BLYN8:1:1101:16668:4154 2:N:0:1
GGACTACACGGGTTTCTAATCCTGTTTGCTCCCCACGCTTTCGAGCCTCAGCGTCAGTTACAGACCAGAGAGCCGCCTTCGCCACTGGTGTTCCTCCATATATCTACGCATTTCACCGCTACACATGGAATTCCACTCTCCTCTTCTGCACTCAAGTCTCCCAGTTTCCAATGACCCTCCCCGGTTGAGCCGGGGGCTTTCACATCAGCCTTAAGAAACCGCCTGCGCTCGCTTTACGCCCAATAAATCCG
+
CCCCCGGGGGGGGGGGGGFGGGGGGGGGGGGFGGGEGGGGGGGFFGGGFGGGGGGGGGFGGFGFGGGGGFDFGGGGGGGGCEGGGGFFEGGGGGGGG8FFCFGGEGGCGGGGGGGGGGGGGGGGFGGGFAFGCFGGGGDCFC8DEFGCF,ED>DF?EFGGDGDDFBFDFFGFFEGGGGGEEE++@BEGF7B8CC8C5:C,;DCCFG=D**;**;CFGGGG3CDFFFFFF>7<DGG>F6CEE56FFCF<GG9
@M03364:276:000000000-BLYN8:1:1101:9438:4158 2:N:0:1
GGACTACTAGGGTATCTAATCCTGTTTGCTCCCCACGCTTTCGCACCTGAGCGTCAGTCTTCGTCCAGGGGGCCGCCTTCGCCACCGGTATTCCTCCAGATCTCTACGCATTTCACCGCTACACCTGGAATTCTACCCCCCTCTACGAGACTCTAGCTTGCCAGTTTCAAATGCAGTTCCCAGTTTGAGCCCGGGGATTTCTCATCTGACTTAACAAACCGCCTTCGTGCGCTTTACGCCCAGTAATTTCG
+
C<C@CGCFGFGGGGFDGFGGFGGFGGGGGGGFFCGGDEGGGFGGEE>ECF8DCFEEFG9EGGGGEFDC8:+@:@:BFGGDCGBC?=CFC@GGGGGGDE8FGGGGGGGE=FCCDFGCC@:=::AA,EA@FFFDFFF,,>8==@++@@D6CC8=8EGGGF9,@D9@<ED;:AAC<C,,<<A;:;C22>2=*8,=C5:C5CFGDCFFFGCC+:CC@7CD:*:*:*8((;0A33):7<F)*2CCC@:?7*0:D*0
@M03364:276:000000000-BLYN8:1:1101:19947:4175 2:N:0:1
GGACTACCAGGGTATCTAATCCTGTTTGCTCCCCACGCTTTCGAGCCTCAGCGTCAGTTACAGACCAGAAAGTCGCCTTCGCCACTGGTGTTCCTCCATATATCTACGCATTTCACCGCTACACATGGAATTCCACTTTCCTCTTCTGCACTCAAGTGACCCAGTTTCCAATGACCCTCCACGGTTAAGCCGTGGGCTTTCACATCAGACTTAAGTCACCGCCTGCGCTCCCTTTACGCCCAATAAATCCG
+
CCCCCFGGGGGGGGGGGGGGGGGGGGGGGGGGGGGGGGGGGGGGGGGGGGGGGGGGGGGGGGGGGGGGGGGGGGGGGGGGGGGGGGGFFGFGGGGGGGGGGGGGGGGGGGGGGGGGGGGGGGGGGGGGGEFGGGGGGGGGGFGGCEGCCGGGFGGGGGGGGECGGGFFGGGGGGGFGGGC,DEEGGGGGGFGGGGGGGFGGGGFFCFGGGF>FFDFDGGG>GDDFFAFFFFFFCGEFFGGGE@FF7FEGC7
@M03364:276:000000000-BLYN8:1:1101:8698:4179 2:N:0:1
GGACTACCAGGGTTTCTAATCCTGTTTGCTCCCCACGCTTTCGAGCCTCAGTGTCAGTTACAGGCCAGAGAGCCGCTTTCGCCACCGGTGTTCCTCCATATATCTACGCATTTCACCGCTACACATGGAATTCCACTCTCCTCTCCTGCACTCAAGTCTACCAGTTTCCAATGCATACAATGGTTGAGCCACTGCCTTTTACACCAGACTTAATAAACCACCTGCGCTCGCTTTACGCCCAATAAATCCGG
+
CCCCCGGGGGGGGGGGGGGGGGGGGGGGGGGGGGGGGGGGGGGCGGGGGGGGGGGGGGGGGGGGGGGGFDGGGGGGGGGGGGGGGGGGEGGGGGGGGGGGGGFGGGGGGGGGGGGGGGGGGGGGGGGGGGGGGGGGGGGGGGGGGGFGF8EDFG,9@EGGGGGGGFGGGGCGGGGGGGGGGGGGGGGGGGGGGGGGGFGGGGGGFGGGGGGGGGGGGGFGFGFFFFFAAFFFGCGEB=EGG>@FCFF?8DD
@M03364:276:000000000-BLYN8:1:1101:26440:4253 2:N:0:1
GGACTACCATGGTTTCTAATCCTGTTTGCTCCCCACGCTTTCGCACCTGAGCGTCAGTCTTTGTCCAGGGGGCCGCCTTCTCCACCGGGATTTCTCCAGATCTCTACGCATTTCACCGCTACACCTGGAATTTTACCCCCCTCTACAAGACTCCAGCCTGCTAGTTTCGAATGCAGTTCCCAGGTTCAGACCGGGTATTGCACATCCGACTTGACAGACCGCCTGCGTGCGCTGTACGCCCAGCAACTCCG
+
@@@@,6C,E-CFFA8EDC,@C<DEEFFCFC@<,,<CC@6,,CC7FG7EEFD,+@FFDE9EFF9F9@@C<F@@+@B:+,?,,,C5,,:=+7@,,:9CF<E99A,A,9CA+7+:?,A9,++648,6=E,<,:?@,C=E386@B+++3;>9=,@=@@BCGFE6E,5@@;9EEGG81,,3;,@F6;,*,4,5<,,4;CE*:E,,+4<+=8;/*/)/;7C7C<8*:*:(6A1)/0>)1)1-9(*2:)1)09)(0*1
@M03364:276:000000000-BLYN8:1:1101:21680:4262 2:N:0:1
GGACTACAGGGGTTTCTAATCCTGTTTGCTCCCCACGCTTTCGCGCATCAGCGTCAGTAATGTTCCAGTAGGTCGCCTTCGCAATAAGTATTCCTCTTGATCTCTACGGATTTTACCCCTACACCAAGAATTCCACCTACCTCTCCCATACTCTAGAAAAACAGTTTCAAATGCAGTTCTATGGTTAAGCCATAGGATTTCACATCTGACTTACTTCCCCGCCTACGCGCTCTTTACGCCCAGTGATTCCG
+
CCCCCGGGGGGGEEGGGGGGGGGGGGGGGGGGGGGGGGGGGGGGGGGGGGGGGGGGGGGGGGGGGGGGGGGGGGGGGGGGGGGDGDFFGGGGGGGGGGGGGGGGGGGGDGDGGGGGGGGGGGGGGGGGGGGGGGGGGGGGGGGGGGGGGGGGGGGGGGG8FGGGGGGGGGGGGGGGGGGGGGGGGGGGGGC8F6:CGGFGCFGGFFGGGGGGFGGGGGGGFC5>DFDAB488FGGFF>GEEDDAGCF<>:*
@M03364:276:000000000-BLYN8:1:1101:15409:4283 2:N:0:1
GGACTACTAGGGTTTCTAATCCTGTTTGCTCCCCACGCTTTCGCACCTGAGCGTCAGTCTTTGTCCAGGGGGCCGCCTTCGCCACCGGTATTCCTCCAGATCTCTACGCATTTCACCGCTACACCTGGAATTCTACCCCCCTCTACAAGACTCCAGCCTGCCAGTTTCTAATGCAGTTCCCAGGTTGAGCCCGGGGATTTCACATCTGACTTAACAAACCGCCTGCGTGCGCTTTACGCCCAGTAATTCCG
+
CCCCCGGC9FGGDGGGGGGGFGGGGGGGGGCFGGG:FGGGGGGG7@FGGGGGGGGGGG@@FEGFGGGGG,6CGGEGGGGGGGGDF8FGG@FGGFGGGG,CFFCFGGGGGGGGGGGDGGGGGGGG8FGGG@FFGGGG9,+>@EED,ED9,DGFG,DC86>@EFGGGGGG,3EFDFGGGGCA,,@CF@FDFDF59:CE5EGGGGGDFG=DFGGGGG7@CCFG3C>??A9:,57:D75<F?GCDF<?7>*6DF9
@M03364:276:000000000-BLYN8:1:1101:16417:4286 2:N:0:1
GGACTACCGGGGGTTTCTAATCCTGTTTGCTCCCCACGCTTTCGCACCTGAGCGTCAGTCTTCGTCCAGGGGGCCGCCTTCGCCACCGGTATTCCTCCAGATCTCTACGCATTTCACCGCTACACCTGGAATTCTACCCCCCTCTACGAGACTCTAGCTTGCCAGTTTCAAATGCAGTTCCCAGGTTGAGCCCGGGGATTTCACATCTGACTTAACAACCCGCCTGCGTGCGCTTTACGCCCAGTACTTCC
+
CCCCCFGGGGGGGFEGGG99EDFGGGGGGFEGGFECFGC:FGGGGG>FFG8FGGGD,CFGGGGGGGEDGGGGCFGGGGGGGGGGGGFEGCFGAF;<FE@F9DCGGGFGGG7CFGGFGGGGGGGGFGGFGGGG?<DFFGGGGGECEDFF>:EG9DCECCFGFG,<FEBCCC,??=C?FF9BGG9CCEGGGFE=:8EGG85*97:CF7<7>*>:0:7CFF*17E@34::>8733CD*4*)*85>052?66>FF
@M03364:276:000000000-BLYN8:1:1101:21078:4333 2:N:0:1
GGACTACAAGGGTTTCTAATCCTGTTTGCTCCCCACGCTTTCGAGCCTCAGCGTCAGTTACAGACCAGAGAGTCGCCTTCGCCACTGGTGTTCCTCCACATATCTACGCATTTCACCGCTACACGTGGAATTCCACTCTCCTCTTCTGCACTCAAGTTCTCCAGTTTCCAATGACCCTCCCCGGTTGAGCCGGGGGCTTTCACATCAGACTTAAAGAACCGCCTGCGCTCGCTTTACGCCCAATAAATCCG
+
CCCCCGGGGGGGGGGGGGGGGGFGGGGGGGGGGGGGGGGGGGGGGGGGGGGGGGGGGGGGGGGGG7EGGCDEGGGGDGGGGGGGGGGGGGGGGGGGGFGDFFGGGGGGDG>FFFFFFGGECGGGGGGGFFGGFFGGFGGGGFGGGFGGGEC8DCGGGGGGGGGGFGGGGGGGGGCGGGGGEEEGGGGGGEGEEGGGGEE6?C?:BFDFFGGGC7DFCDGGEDD<?ABA>353<CF2=0CEE;:>F7=:FFG
@M03364:276:000000000-BLYN8:1:1101:10908:4352 2:N:0:1
GGACTACTGGGGTATCTAATCCTGTTTGCTCCCCACGCTTTCGCACCTGAGCGTCAGTCTTTGTCCAGGGGGCCGCCTTCGCCACCGGTATTCCTCCAGATCTCTACGCATTTCACCGCTACACCTGGAATTCTACCCCCCTCTACAAGACTCCAGCCTGCCAGTTTCGAATGCAGTTCCCAGGTTGAGCCCGGGGATTTCACATCCGACTTGACAGACCGCCTGCGTGCGCTTTACGCCCAGTAATTCCG
+
CCCCCGGGGGGGGEFGGGGGFGGGGGGGGGGGGGGCFGGGGGEEEGGGFGGGDGGGGGCADFGGGGGGGGGGDGGGGGGGGGGGGGGGGDGGGGGGGGFGGGGGGFGGGGGGGGGGGGCEGGGGGFGG?GGGGGGGGFCFGGGGEFGFFGGGFCGGCGFGGGGGGGGF5EGCFGGGGGGGCFFGGGFGGGGGDCEEDGGEFGF++;5DDCDGGGGG4*=FBGFFFF976B);DDF271EGEF0@GDFBF70
@M03364:276:000000000-BLYN8:1:1101:22973:4353 2:N:0:1
GGACTACCAGGGTTTCTAATCCTGTTTGCTCCCCACGCTTTCGAGCCTCAGTGTCAGTTACAGGCCAGAGAGCCGCTTTCGCCACCGGTGTTCCTCCATATATCTACGCATTTCACCGCTACACATGGAATTCCACTCTCCTCTCCTGCACTCAAGTCTACCAGTTTCCAATGCATACAATGGTTGAGCCACTGCCTTTTACACCAGACTTAATAAACCACCTGCGCTCGCTTTACGCCCAATAAATCCGG
+
CCCCCGGGGGGGGGGAFCFFAEFGGGGGGGGGGDCGGGGGGDGGGGGGGGGGGFGEGGGGGGGGGGGGGGGGGGGGGFGEEEGGGGGFBFGEFGFGGGGGGEGGGDFGG7F@EGGGCEGEE+=EFGGFGEFGGFGGGGGGCFG?8EFGG88DGGGEFGGGG,,@DBFFFGGDC?GFGGFGFGCDFGGGGGGF6DGGGGCADCFGFF75?CDFGCF7@>8CC5FFF4ABDFEDFDFC5>:CEF@FCFA?GD:
@M03364:276:000000000-BLYN8:1:1101:9841:4359 2:N:0:1
GGACTACTGGGGTATCTAATCCTGTTTGCTCCCCACGCTTTCGAGCCTCAGCGTCAGTTACAGACCAGAGAGCCGCCTTCGCCACTGGTGTTCCTCCATATATCTACGCATTTCACCGCTACACATGGAATTCCACTCTCCTCTTCTGCACTCAAGTCTCCCAGTTTCCAATGACCCTCCCCGGTTGAGCCGGGGGCTTTCACATCAGACTTAAGAAACCGCCTGCGCTCGCTTTACGCCCAATAAATCCG
+
CCCCCGGGGGGGGGGGGGGGGGGGGGGGGGGGGGGGGGGGGGGGGGGGGGGGGGGGGGGGGGGGGGGGGGFGGGGGGGGGGGGGGGGGGGGGGGGGGGGGGGGGGGGGGGGGGGGGGGGGGGGGGGGGFFGGGGGGGGGGGGGGGGGGGGGGGGGGGEFGFGGGGGDAFGGG,@EGFFFDGGGEGEGFDFGDGGGGGGG?CGGGFGFFFGGGGGGGGGGGFGFD?F>D@FBFCFCAFFGEG>BFGG4<FFC
@M03364:276:000000000-BLYN8:1:1101:4955:4362 2:N:0:1
GGACTACTCGGGTTTCTAATCCTGTTTGCTCCCCACGCTTTCGCACCTGAGCGTCAGTCTTTGTCCAGGGGGCCGCCTTCGCCACCGGTATTCCTCCACATCTCTACGCATTTCACCGCTACACATGGAATTCTACCCCCCTCTACAAGACTCTAGCTGACCAGTATCAGATGCAATTCCCGGGTTAAGCCCGGGGATTTCACATCTGACTCAATCAACCGCCTGCGTTCGCTTTACGCCCAGTAATTCCG
+
CCCCCGGGGGGGGGEGGGGGGGGGGGGGGGGGGGGGGGGGFFCGGGGGFFFGGGGGGDFGGGGGGGGGDEGGGGGDGGBFDFCFEDGGGGGGGGF9E<FFGFGGCFDFGGDEGGGGGGGGGGCGGGGGGGF>;FDG9DGFGGGCDGF=GGGGCG,@EGGDGGGGFGGGGGCFFCFCFFGGGG>EGGGDGFGFGGGGGGGGGGGGAFDCFGG7*>DC<CFC:EB?DFFF()0<DG3)/(;EEE60*:@<CD2
@M03364:276:000000000-BLYN8:1:1101:11562:4393 2:N:0:1
GGACTACTCGGGTTTCTAATCCTGTTTGATCCCCACGCTTTCGCACATCAGCGTCAGTTACAGACCAGAAAGTCGCCTTCGCCACTGGTGTTCCTCCATATCTCTGCGCATTTCACCGCTACACATGGAATTCCACTTTCCTCTTCTGCACTCAAGTTTCCCAGTTTCCAATGACCCTCCACGGTTGAGCCGTGGGCTTTCACATCAGACTTAAGAAACCGCCTACGCGCGCTTTACGCCCAATAATTCCG
+
CCCCCGGGFGGGGGGGGFGGGGGGGGGGGGGGGGGGGGGGGFGGGGGGGGGFGGGGGGGGGGGGGGGGGGGGGGGGGGGGGGGGGGGGGGGGGGGGGGGGGGGGGFGGGGGGGGGGGGGGGGGGGGGGGGGGGGFGGGGGGGGGGGGGGGGGGGCGGGGGGGGGGGGGGGGGDAGG8EFCEGGCFC@??FCEGGEGGGGGFFFFAD>C*3;CF8+B87CGFGE=()(:>B:3DGF3;?GGCB<FG7C7CD7
@M03364:276:000000000-BLYN8:1:1101:9905:4403 2:N:0:1
GGACTACCAGGGTTTCTAATCCTGTTTGCTCCCCACGCTTTCGCACCTGAGCGTCAGTCTTCGTCCAGGGGGCCGCCTTCGCCACCGGTATTCCTCCAGATCTCTACGCATTTCACCGCTACACCTGGAATTCTACCCCCCTCTACGAGACTCTAGCTTGCCAGTTTCAAATGCAGTTCCCAGGTTGAGCCCGGGGATTTCACATCTGACTTAACAAACCGCCTGCGTGCGCTTTACGCCCAGTAATTCCG
+
CCCCCGFGGGGGGGGGGGGGGGGGGGGGGGGGGGGGGGGGGGDGGGGGGGGGGGGGGGGGGGGGDFGGGGGGGGGGGGGGGGGGGGGGGGGGGGGGGGGFGGGGGGGGGGGGGGGGGGGGGGGGGFGGF<FGDGGGGGCFGGEF9CFCECGGGGGGGGGGGGGGFGFGGGGGFGGGGGGGGGGGGGGGGG?@EEGGGCFFFFGGFGGGGGGGGDGGGGG=DGF@FF>><0)<3CC9F0CEED6@FFF<FG7
@M03364:276:000000000-BLYN8:1:1101:5812:4417 2:N:0:1
GGACTACAGGGGTTTCTAATCCTGTTTGCTCCCCACGCTTTCGCGCCTCAGCGTCAGTTGCGAGCCAAAGAGCCGCTTTCGCCACTGGTGTTCCTCCATATCTCTACGCATTTCACCGCTACACATGGAATTCCACTCTTCTCTCTCGCACTCAAGTCTTCCAGTTTCCAATGACCCTCCCCGGTTGAGCCGGGGGCTTTCACATCAGACTTAAAAGACCGCCTGCGCGCGCTTTACGCCCAATAATTCCG
+
CCCCCGGGGGGGGGGGGGGGGGGGGGGGGGGGGGGGGGGGGGGGGGGGGGGGGGGDGGGGGGGGGGGGGGGGGGGGGGGFGGGGGFGGGFGDFFGGGGGGGGGGGGGGGGCFFEEA??C6:>EEFGGFFFFGGGGD;EFG;FGGFFGDDGC888FFFG9DDFGGGGGGGGFGGFGGFGGGGGGGFCGDFGGG5CEGGDGGGFGGA77;6FCD+;+;@FFGEGF01@13(5>DGD<<F?GEGF?FGFFBFCC
@M03364:276:000000000-BLYN8:1:1101:24477:4420 2:N:0:1
GGACTACCAGGGTATCTAATCCTGTTTGCTCCCCACGCTTTCGCACCTGAGCGTCAGTCTTTGTCCAGGGGGCCGCCTTCGCCACCGGTATTCCTCCAGATCTCTACGCATTTCACCGCTACACCTGGAATTCTACCCCCCTCTACAAGACTCCAGCCTGCCAGTTTCGAATGCAGTTCCCAGGTTGAGCCCGGGGATTTCACATCCGACTTGACAGCCCGCCTGCGTTCGCTTTACGCCCAGTAATTCCG
+
CCCCCEFFGFEGGGFGAFGFGGGGGGEGAE@FFGGGGGGGG,CFEFDFDFCG7:BFGE<FGGGGGGGGGGGDGCF>CC@F?FGGGFFGGGGGGG9FCFDFFGF9FGGFGGGGA<<EF@F6F:DFCFFCFGGGGGGGGG?:EEGGGGG9EGFDCFCCGGFCF@8?<AFFGFGGF977@<@AFFF5FDGF,;EDGGGE*;E6C@?7+0*3*79>CDG+2*3*:=>1=>(.(87BG554??CEG>?FG7@4FG7
@M03364:276:000000000-BLYN8:1:1101:6989:4445 2:N:0:1
GGACTACTCGGGTTTCTAATCCTGTTTGCTCCCCACGCTTTCGCACCTGATCGTCAGTCTTCGTCCAGGGGGCCGCCGTCGCCACCGGTAGTCCTCCAGATCTCTACGCATTTCACCGCTACACCTGGAATTCTACCCCCCTGTACGAGACACGACCGTGCCAGTTTCAATTTCAGTTCCCCGGTTGAGCCCGGGGACTTCACATCTGACTTAACAAACCGCCTGCGTGCGCTTTACGCCCATTTATGCCG
+
C<-BCGGGCF;+,8,C<F<,6,666CC<@@F,C;<6@FG,DFGG@6:@FC,,9C6@@E,C,<C,86@F8:E+F6@FF+@:CFGCE,4CCB+A5A;,EAE,=FA,4,?+8=B?,,,5A:@E7F9<3,,A<FEGFFFCF,+6>:+3;,4+3+@0:44:C*>5B7>2>;EFGG,2,?9,4=,>F,***=*<02B55:*:**3+1++3;**;*7*:C7CC7**:):>(15,>?D3))1*)9:CGG:(****)**/
@M03364:276:000000000-BLYN8:1:1101:7652:4525 2:N:0:1
GGACTACCAGGGTTTCTAATCCTGTTTGCTCCCCACGCTTTCGCACCTGAGCGTCAGTCTTCGTCCAGGGGGCCGCCTTCGCCACCGGTATTCCTCCAGATCTCTACGCATTTCACCGCTACACCTGGAATTCTACCCCCCTCTACGAGACTCTAGCTTGCCAGTTTCAAATGCAGTTCCCAGGTTGAGCCCGGGGATTTCACATCTGACTTAACAAACCGCCTGCGTGCGCTTTACGCCCAGTAATTCCG
+
CCCCCGGGEGGGGGFGGGGGGGGGGGGGGGGGGGGCGGGGGGGGGGGGEGGGGGGGGGGGGA,CFGEGGGGGGGGGGGGGGGGGGGGDGGGGGGFGEFGGEFF9BFGGGGGGGGDFFDCEGGGGGAGFGGG:FFFFDFFGGGGGCGFE::C8>,>;CEGDEGGDFGGGGFGC7,@;E<FC@CCBFGGGFE8FE*BC5:CGFCGGAFCFGFF:D:D7CFGGEGFF;;BBBF>BGG<446C>CDFFG7BBCGC
@M03364:276:000000000-BLYN8:1:1101:13557:4534 2:N:0:1
GGACTACTAGGGTTTCTAATCCTGTTTGCTCCCCACGCTTTCGAGCCTCAGTGTCAGTTACAGGCCAGAGAGCCGCTTTCGCCACCGGTGTTCCTCCATATATCTACGCATTTCACCCCTACACATGGAATTCCACTCTCCTCTCCTGCACTCAAGTCTACCAGTTTCCAATGCATACAATGGTTGAGCCACTGCCTTTTACACCAGACTTAATAAACCACCTGCGCTCGCTTTACGCCCAATAAATCCGG
+
-6A@BFGFCEFGEGGGD<CFEAEFFFCCEEGFG7CBFCGE86BFEEEGG<CCFFGGGGGGGGGFFEGFFGGGGGGC@FCFFCFC7,@FG@FFF,,9,:?,C?=FECFFF@FGFFA9E,6DFGC8>E@FE<?:FGD:E,EFFGEG8ECGGFFD,,8DFGAB9EEGGGGCC=,@DDE@,@E=,33@FE?C8E==D,63EFFFG7,89?6+0?+2+?7+8:DC?EFF):=>=BFFGGDC>>:*/)-1*+3)*))
@M03364:276:000000000-BLYN8:1:1101:23617:4557 2:N:0:1
GGACTACTGGGGTTTCTAATCCTGTTTGCTCGCCACGCTTTCTGGCCTCCGCGTCAGTTACAGACCAGAAAGTCTCTTTCGCCACTGGTTTACCTCCATATATCTACGCATTTCACCGCTACATATGGAATTCAATTCTTCTCTTTTGCACCCAAGTGACCCAGTTTCCAATGACCCTCCACGGTTAAGCCGCGGCCTTACACATCAGACTCAAGTCACCGCCGGCGCTCACTTTACACCCAATACATCTG
+
B--AC8E6E-,@+6,C<F96,6E<EC<ECE<8+7,,+@B@@FA,@@8BF,+@BC7C:FFCFF9,6D8FE,,:F,6,,@,9:F,B,46CF,,,C<EF=85<<,,9,,<<FF,8<,,,,+4=6+,,49,,B,599,9,4,9,,,9+@,@,,,4++6+6=B,@C,=B<@,@DC,,,@@3,6@C=?++D++7,3D:++@***,23:?7A*;23*2***;+1+50)=)5(>(:2;5AD>*5+.52:>6>C4*);0*
@M03364:276:000000000-BLYN8:1:1101:5839:4557 2:N:0:1
GGACTACACGGGTTTCTAATCCTGTTTGCTCCCCACGCTTTCGAGCCTCAGTGTCAGTTACAGGCCAGAGAGCCGCTTTCGCCACCGGTGTTCCTCCATATATCTACGCATTTCACCGCTACACATGGAATTCCACTCTCCTCTCCTGCACTCAAGTCTACCAGTTTCCAATGCATACAATGGTTGAGCCACTGCCTTTTACACCAGACTCAATAAACCACCTGCGCTCGCTTTACGCCCACTAAATCCGG
+
CCCCCFFGFGGGGGGGGGGGGGGGGFGGGGGGGGGGGGGGGGGGGGGGFGGGGGGFGFGGGGGGGGGGGFFGGGGGGGGGGGGGGGG@FGEDGFDFFGGGDCCEEGGE@B:FGGGGGGGGGGGGG89EFCEFGGFEFC>?8FCGFGGGGGGGFDGFGGG,CEDGGGGGGGGGFFGGDGGCFGGD,@ECCGGGGCCFGEFEDGFC****;C*97CD:DF8CFE9>>4@AFFFD<*+9B518>53A<<+97D7
@M03364:276:000000000-BLYN8:1:1101:5685:4576 2:N:0:1
GGACTACAAGGGTTTCTAATCCTGTTTGCTCCCCACGCTTTCGAGCCTCAGCGTCAGTTACAGACCAGAGAGCCGCTTTCGCCACCGGTGTTCCTCCATATATCTACGCATTTCACCGCTACACATGGAATTCCACTCTCCTCTCCTGCACTCAAGTCTACCAGTTTCCAATGCATACAATGGTTGAGCCACTGCCTTTTACACCAGACTTAATAAACAACCTGCGCTCGCTTTACGCCCAATAAATCCGG
+
CCCCCDFGGGGGG8FG<EGGGGGGGGGGGGFGGCFGGGDG8FCFGGGGGFFGGGGGGEFFGGGGGGGGGGGGGGGGG8<CBFFGGFCFBFEGGGCGGGGGGGFEEGG@@EDGGG<EGCEE:F9FFGG?FFFGFGGGFFFGG8DBFGFGGGGFCFGCGFGCBEFGG;DDGC9FGGGFFGF8@9=DACCFGC8@CGG8,3EAFG:C575*<FDGC@C+=D,1A5944AB>=AD6F486?@E8E>@);++.;51
@M03364:276:000000000-BLYN8:1:1101:18026:4627 2:N:0:1
GGACTACAGGGGTTTCTAATCCTGTTTGCTCCCCACGCTTTCGCACCTGAGCGTCAGTCTTCGTCCAGGGGGCCGCCTTCGCCACCGGTATTCCTCCAGATCTCTACGCATTTCACCGCTACACCTGGAATTCTACCCCCCTCTACGAGACTCAAGCCTGCCAGTTTCGGATGCAGTTCCCGGGTTGAGCCCGGGGATTTCACATCCGACTTGACAGACCGCCTGCGTGCGCTTTACGCCCAGTAATTCCG
+
CCCCCCGGGGGGGGGGGGGFGGGGGGGG<FFFFGGGGGGGGGG>FGGGGGGFGGGGGGGFFGGGGGGGGGGGGCGGGGGGGGGG,=FFGGGGFGGGE<FFC<EFGFEGGGGGGGGGCEEGGGFF8AFED8FGGFEFG,=BEGEFGGCC7CEDGGCAFC,,@CFFG9FCC5>:EF;<EGFGCEGGG5*,,?B*?EEGCEGGC>FG=CD5/)>7CC*:=*CG>=BB?F>;<>)07C<A/4;CED?FG7=<GF*
@M03364:276:000000000-BLYN8:1:1101:8746:4642 2:N:0:1
GGGCTACCGGGGTTTCGATTACTGTTGGCTCCCCACGCTTTCGTGTATGCGCGGTAGTACAGGGCCTGGGGTTTGCCTTCGCAATCGGTGTTCCTCCGCATATCTACGCGTTTCACTGCTACACGCGGAATTCCATCCCCCTCTACCGTACTCTAGCCATTCAGTCACAAAGGCAGTTCCCAGGTTGAGCCCGGGGATTTCACCTCTGTCTTGCATAACCGCCTGCGCACGCTTTACGCCCAGTCATTCCC
+
-C--@,,,86@@+=@E,,,;,,,,C9,E@,C6,,,@@@8B6C@;F6,CE,,,+6++8,6,C<,,,,,:,,@6+6,9,CEBB?=>4,CB,48CE,EFAFCC=+,9,C,A++@+>=,,BF,,9,,,@+8>++>,>,,3383D83+3E3;ECECFFGGGDGGC,@E;CF,2<9,>E,,*5,555?,*,6=,6,2A***=CCBC+2406;F41:7+>70++29<A=B,4@6>6<>DD5CA63***)./*0*-*2*
@M03364:276:000000000-BLYN8:1:1101:7810:4699 2:N:0:1
GGACTACAAGGGTTTCTAATCCTGTTTGCTCCCCACGCTTTCGCACCTGAGCGTCAGTCTTTGTCCAGGGGGCCGCCTTCGCCACCGGTATTCCTCCAGATCTCTACGCATTTCACCGCTACACCTGGAATTCTACCCCCCTCTACAAGACTCCAGCCTGCCAGTTTCGAATGCAGTTCCCAGGTTGAGCCCGGGGATTTCACATCCGACTTGACAGACCGCCTGCGTGCGCTTTACGCCCAGTAATTCCG
+
CCCCCGGGGGGGGGGGGGGGGGGGGGGGGGGGGGGGGGGGGGGGGGGGGGGGGGGGGGFGGGGGGGGGFGGGGGGGGGGGGGGGGGGGGDGFGGGGGGGGGGGGGGGGGGGGGGGGGGGGGGGGGFGGCFGFGGGGGGGDGGGGGGGGGGGGG6DGGGGGGGGGGGGGDCFGGGGGGGGEFGCGGGGFGCFFEEEGEEGCFGGDFGGDGGGDFGGDFFGGFGFFF@FE(>>5CGGFF?GCGF?FGGFFFG*
@M03364:276:000000000-BLYN8:1:1101:26124:4704 2:N:0:1
GGACTACCCGGGTTTCTAATCCTGTTTGCTCCCCACGCTTTCGCGCCTCAGCGTCAGTTACAGACCAGAGAGCCGCCTTCGCCACTGGTGTTCCTCCATATATCTACGCATTTCACCGCTACACATGGAATTCCACTCTCCTCTTCTGCACTCCAGTCTCCCAGTTTTTAGTGACCCTCCTCGGTTGAGCCGAGGGCTTTCACACCCAACTTAAAAGACCGACTGCGCGCGCTTTACGCCCAATAATTCCG
+
CCCCCGFGEGGGCGGGFFGGFFFGGFGGFFGF@FGGGEGFEGGGGGGGGGGGGGGGGCFFGGGFFD8FGFGGFFGDEE@GGGGGGF@FFFGGGGGGG85,AFF<=FFF@F7CFA,<,@FGDEGGGGGFFAEFAA4AEF=F@4,=BFGFC8DA8>DDGDDF9=,><>DF+>BD,ED,@C8C,D6C3>89@8E>E:BE*6D,=FGGFDDGGC<>GDDFGD6,5*:13;:A>EFD3DGFB?CCE5676>?4::*
@M03364:276:000000000-BLYN8:1:1101:14995:4750 2:N:0:1
GGACTACTGGGGTTTCTAATCCTGTTTGCTCCCCACGCTTTCGCACCTGAGCGTCAGTCTTCGTCCAGGGGGCCGCCTTCGCCACCGGTATTCCTCCAGATCTCTACGCATTTCACCGCTACACCTGGAATTCTACCCCCCTCTACGAGACTCAAGCCTGCCAGTATCAGATGCAGTTCCCGGGTTGAGCCCGGGGATTTCACATCTGACTTAACAGACCGCCTGCGTGCGCTTTACGCCCAGTAATTCCC
+
CCCCCGGGGGGGGGGGGGGGGGGGGGGGGGGFGGGGGGGGGGGGGGGFFGGGGGGGGGGGGGGGGGEGGGGGGGGGGGGGGGGGGGGGGGGGGGGGGGGGGGGGGGGGGGGGGGGGGGGG:FFFFGGGGGGGGGGGGGGDGGGGGGGGGGGGGFGGGGGFFGGGGCDF;DDBFGGF9:7DFCGGGGGFGGGGGGGG5EFFGGGD6CCCFGGGGFG7C*=A:CBFB>3>BBFFGGG<@:8E=.8?FCFAGG*
@M03364:276:000000000-BLYN8:1:1101:14700:4767 2:N:0:1
GGACTACAAGGGTATCTAATCCTGTTTGCTCCCCACGCTTTCGAGCCTCAGTGTCAGTTACAGGCCAGAGAGCCGCTTTCGCCACCGGTGTTCCTCCATATATCTACGCATTTCACCGCTACACATGGAATTCCACTCTCCTCTCCTGCACTCAAGTCTACCAGTTTCCAATGCATACAATGGTTGAGCCACTGCCTTTTACACCAGACTTAATAAACCACCTGCGCTCGCTTTACGCCCAATAAATCCGG
+
CCCCCGGGGGGGGGGGGGGGGGGGGGGGGGGGGGGGGGGGGGGGGGGGGGGGGGGGGGGGGGGGGGGGGGGGGGGGGGGGGGGGGGGGGGGGGCFGGGGGGGGGGGGGGGGGGGGGDFGGGGGGGGGGGFGGGGGGGGGGGGGGGGGGGGGGGGGGGGGGGGGGGGGGGGGGGGFFGGGGGGGGGGGGGEFGGCFGGGFGGGGGFGGCFD;<DFGCFF,@C;AEBEBDDFEEGGGFFDGGG>DAGGFFGGG
@M03364:276:000000000-BLYN8:1:1101:25787:4788 2:N:0:1
GGACTACCCGGGTTTCTAATCCTGTTTGCTCCCCACGCTTTCGAGCCTCAGTGTCAGTTACAGGCCAGAGAGCCGGTTTCGCCACCGGTGTTCCTCCATATATCTACGCATTTCACCGCTACACATGGAATTCCACTCTCCTCTCCTGTACTCAAGTCTACCAGTTTCCAATGCATACAATGGTTGAGCCACTGCCTTTTACACCAGACTTAATAAACCACCTGCGCTCGCTTTCCGCCCAATAAATCCGG
+
BCC-@@<,C@F+@F,@@C@CCFFCF,,,,;C@,8,@F7FGDGGFE;@FGGDECEEE<FGG,C6CF:,,:<:@7<C+84,C@FCF,,7@+7B,,595B,CCF5;54,B=7+:+5<F9<C@CE74EEFFGFG,AE<EFFC,E8AD=BFF?6=CD,>89@EFG9DFCAEGDFG;@?8AFGFDCGD?FGGCCFDDFFF?FGGC:>D;DFGCDGCC7B@C7DF69?AFFDB2:=;BEFC+*:>;CC)3=C>FFD39
@M03364:276:000000000-BLYN8:1:1101:8655:4818 2:N:0:1
GGACTACAGGGGTATCTAATCCTGTTTGCTCCCCACGCTTTCGCACCTGAGCGTCAGTCTTTGTCCAGGGGGCCGCCTTCGCCACCGGTATTCCTCCAGATCTCTACGCATTTCACCGCTACACCTGGAATTCTACCCCCCTCTACAAGACTCCAGCTTGCCAGTTTCGAATGCAGTTCCCAGGTTGAGCCCGGGGATTTCACATCAGACTTGAAAGACCGCCTGCGTGCGCTTTACGCCCAGTCATTCCG
+
CCCCCGGEFGGGG7FFGGGGGGGGGGFGGGAFGGG7FGGGGGGC,@FF<FCFGGGGGG9ECCDEFGGGCC@FEGGGGGGGGGGGG<FGG7FGG<FGGGCGG8EFGGGGGGGGFGGGGGGGGGGGFGGGG,EFGF9F,DEGGGEG,D>,,DFGF8EG7,,37DFGGGGG>:8CFGGGGFG;9,DFGE,=9FG8?*:CCEG68FGGFG+;FGGGG**++2CFBGFFDF1B(>)7CDG>48>EE32<*:*6FD9
@M03364:276:000000000-BLYN8:1:1101:23548:4819 2:N:0:1
GGACTACTCGGGTATCTAATCCTGTTTGCTCCCCACGCTTTCGAGCCTCAGTGTCAGTTACAGGCCAGAGAGCCGCTTTCGCCACCGGTGTTCCTCCATATATCTACGCATTTCACCGCTACACATGGAATTCCACTCTCCTCTCCTGCACTCAAGTCTACCAGTTTCCAATGCATACAATGGTTGAGCCACTGCCTTTTACACCAGACTTAATAAACCACCTGCGCTCGCTTTACGCCCAATAAATCCGG
+
<CCCCEFFGGGDFDFFFF<@,FFGEG9ECAACFFFGGGGGCEE88@@@FGGEG6E9FFEFFG9CF7F<CGG@@DCEG@CF@@:@,ECB>:,BEF;9BDFA@A=E,CFCGGC75CCFF+@46@F8,F,FFFFGF5EFG87,EEFGD=F8D8E8DBC?,,>DFB88?,EAGFEDE8=EGGGCDD?E,+6,,@:8,<BEFCB,?F78;9C7?9+=2CF+<?F,/492>>=BADEB4:+*6(=CEFFFGC6?455
@M03364:276:000000000-BLYN8:1:1101:8891:4838 2:N:0:1
GGACTACAGGGGTTTCTAATCCTGTTTGCTCCCCACGCTTTCGAGCCTCAGCGTCAGTTACAGACCAGAGAGCCGCCTTCGCCACTGGTGTTCCTCCATATATCTACGCATTTCACCGCTACACATGGAATTCCACTCTCCTCTCCTGCACTCAAGTCTACCAGTTTCCAATGCATACAATGGTTGAGCCACTGCCTTTTACACCAGACTTAATAAACCACCTGCGCTCGCTTTACGCCCAATAAATCCGG
+
CCCCCGGGGGGGGGGGGGGGGGGGGGGGGGGFGGGGGGGGGGGGGGGGGGGGGGGGGGGGGGGFGGGGGGGGGGGGGGGGGGGGGGGFEGGGGGGGGGGGGGGGGGGGGGGGGGGGGG7CCGGGGGGGFEGGGGGGGGGGGGGGGGGGGGFG8FGCDGFGGGGCFGGCFAFGGGGGGGGGFG8EFCFGGCEGGGGGGGGGGGGGFGFCFGFCFGGGGG8FFGFE@>AEDFFFGGFE:@5CEFDFC@A?CD9
@M03364:276:000000000-BLYN8:1:1101:17614:4852 2:N:0:1
GGACTACAGGGGTTTCTAATCCTGTTTGCTCCCCACGCTTTCGCACCTGAGCGTCAGTCTTCGTCCAGGGGGCCGCCTTCGCCACCGGTATTCCTCCAGATCTCTACGCATTTCACCGCTACACCTGGAATTCTACCCCCCTCTACGAGACTCTAGCTTGCCAGTTTCAAATGCAGTTCCCAGGTTGAGCCCGGGGATTTCACATCTGACTTAACAAACCGCCTGCGTGCGCTTTACGCCCAGTAATTCCG
+
CCCCCGGGGGGGGCGGGGGGGGGGGGGGGGGGGGGGGGGGGGGGGGGGGGGGGGGGGGGGGGGGGGGGGGGGGGGGGGGGGGGGGGGGGGGGGGGGGGGFGGGGGGGGGGGGGDFGGGGGEGFFGGGGGGGGGGGGGGGGGGGGGGGGGGGGGGGGGGGGGGGGFGFGGCFGGGGGGGGGGGGGGGGCFGFGGCEEGDGFFCGG6>FCFGGFG7CGDFGGFDFFFFFFFFFFGGGA??GE5)8FGF=>FGC
@M03364:276:000000000-BLYN8:1:1101:18490:4855 2:N:0:1
GGACTACAGGGGTTTCTAATCCTGTTTGCTACCCACGCTTTCGTGCCTCAGCGTCAGTTAAAGCCCAGCAGGCCGCCTTCGCCACTGGTGTTCCTCCCCATCTCTACGCATTTCACCGCTACACGGGGAATTCCGCCTGCCTCTACTTCACTCAAGCTCTACAGTTTCAAATGCAGTTTATGGGTTGAGCCCATAGATTTCCCATCTGACTTGCAAAGCCGCCTACGCACCCTTTACACCCAGTAAATCCG
+
CCCCCGGGGGGGGGGGGDGGGGGGGGGGGGGGGGGGGGGGGGGGGGGGGGGGGGGGGGGGGGGGGGGGGGGGGGGGGGGGGGGGGGGGGGGGGGFFEEGFFGEFGGGGGGGGGGGGGGGGCCGGGGGGCFGGGGGGGGGGGGGGFGGGGGGGGEFFC8EGGGGGGGFGGGEAAFGGGC@<7;CFGGGC?FGGGGGEC>FFG+@CAGGFFFGGGFGG7*<7?EBD@A@D2:DEGGF465EFEFFFGG+)3*2
@M03364:276:000000000-BLYN8:1:1101:14039:4856 2:N:0:1
GGACTACTCGGGTTTCTAATCCTGTTTGCTCCCCACGCTTTCGCGCCTCAGCGTCAGTTGCGAGCCAAAGAGCCGCTTTCGCCACTGGTGTTCCTCCATATCTCTACGCATTTCACCGCTACACATGGAATTCCACTCTTCTCTCTCGCACTCAAGTCTCCCAGTTTCCAATGACCCTCCCCGGTTGAGCCGGGGGCTTTCACATCAGACTTAAAAGACCACCTGCGCGCGCTTTACGCCCAATAATTCCG
+
CCCCCGGGGGGGGGGGGGFGGGGGGGGGGGGGGGGGGGGGGGGGGGGGGGGGGGGGGGGGGGGGGGGGGGGGGGGGGGGGGGGGGGGGGGGGGGGGGGGGGGGGGGGGGGGGGGGGGDEGGGGGGGGGFAFGGGGGGGGGGGGGGGGGGGGGDEFGGGFGGFGFGGGGGG;DCFGGGGFGGEEGGGEFFGGGGGGCEGGFGGGGFFF4CFDG7DG7C/@CFF:8;ABFFDDEGDG<@(AEG@BF4D?AF**
@M03364:276:000000000-BLYN8:1:1101:12633:4870 2:N:0:1
GGACTACTCGGGTTTCTAATCCTGTTTGCTCCCCACGCTTTCGCACCTGAGCGTCAGTCTTCGTCCAGGGGGCCGCCTTCGCCACCGGTATTCCTCCAGATCTCTACGCATTTCACCGCTACACCTGGAATTCTACCCCCCTCTACGAGACTCTAGCTTGCCAGTTTCAAATGCAGTTCCCAGGTTGAGCCCGGGGATTTCACATCTGACTTAACAAACCGCCTGCGTGCGCTTTACGCCCAGTAATTCCG
+
CCCCCGGGGGGGGGGGGFFGGGGGGGGGGGGGGGGGGGGGGGGGGGGGGFGGGGGGGGGGGGGGGGGGGGGGGGGGGFGGGGGGGGGGGGGGGGGGGGGGFGGGGGGGGGGGGGFGGGGGEGGGGGGGGGGGGGGGGGGGGGGGCGGGG6CCFFGFFFGFGGGGGGFCCGFGGGGGGCGFGGGGGCEGCFGCGGGGCGGGFFGG=>CCCFC+2@>FFGGFBE:;?F9><EFFGD3:F?GGEF09F?@BGG*
@M03364:276:000000000-BLYN8:1:1101:14986:4885 2:N:0:1
GGACTACTGGGGTTTCTAATCCTGTTTGCTCCCCACGCTTTCGAGTCTCAGCGTCAGTTACAGACTAGAGAGCCGCCTTCGCCGCTGGTGTTCCTCTATATATCTACGCATTTCACCGCTACACATTGAATTCCACTTTCCTCTTATGCACTCTACTCTCACCGTCTCCAGTGACACTCCCCTGTTGAGCTGGGGTCTTTCATATCAGACAAATTTCACCGTTTGATCTCGCTTTACCCCCATTAAATT
+
A---6;6;,66+7@,EFG9F6,;,CFGGA9F<CF<+6+66D@@FA,,5,CCF7F,,BFF9FACFG,,:,,,6,6@F@@@EF,,+@CGGE,:8,C,:,,,CAF,FFFA<++++5C<,546=C:F,E:,95559F,C,4,,CE,,+6,4,,@>36,@,,3,,33,+A+@3ED,E,3,,6A,,6+33333@F@,,4+3+*,72+?,?+++?;****5++++,,/1*0:+*+*+*:*91@F*,**)(+2:+)1
@M03364:276:000000000-BLYN8:1:1101:14672:4893 2:N:0:1
GGACTACTAGGGTTTCTAATCCTGTTTGCTCCCCACGCTTTCGCACCTGAGCGTCAGTCTTCGTCCAGGGGGCCGCCTTCGCCTCCGGTCTTCCTCCATATCTCTACGCATTTCACCGCCACACCTGGAATTCTACCCCCCTCTACTGGACTCAAGCTTGCCAGTTTCAAATGCAGTTCCCCGGTTGAGCCCGGGGTTTTCCCATCTGACTTAACAAACCGCCTGCGTGCGCTTTACCCCCAACAATTCCC
+
CCBCB8FG,FFGGGGGGGGGGGGGFGGGFGGGGGCGDGGGGGG,,@FFFEFFGFGGGF<,,,:6FC@GG,@FGGGGGGGFGGFCF8FCE7FFGGGGG,5CF?CFFGGDFC7?EEAFFGE+@EGGGF,DFCDE=,@FDGGGGGGGCF;,43@=,,8,3,3,DE;FF9BE,,53@>,,7<@DF,4BFCE?FFF5CEGG*=8=F*921C:DFGGGFD++;*=F:EFF(),717>><CF<*)2A*)()9*/):0*
@M03364:276:000000000-BLYN8:1:1101:22811:4965 2:N:0:1
GGACTACAAGGGTATCTAATCCTGTTTGCTCCCCACGCTTTCGCGCCTCAGCGTCAGTTGCGAGCCAAAGAGCCGCTTTCGCCACTGGTGTTCCTCCATATCTCTACGCATTTCACCGCTACACATGGAATTCCACTCTTCTCTCTCGCACTCAAGTCTCCCAGTTTCCAATGACCCTCCCCGGTTGAGCCGGGGGCTTTCACATCAGACTTAAAAGACCACCTGCGCGCGCTTTACGCCCACTAATTCCG
+
CCCCCGGGGGGGGGGGGGGGGGFGGGGGGGGGGGGGGGEGGGGGGGGGGGGGGGGGGGGGGGGGGGGGGGFFGGGGFGGGGGGGGGGGGGGGGGGGGGGGGGGGGGGGGGGGGGFGFGGGGGGGGFGGFFGGGGGFGGGGFGGGGGGDGGGGGGGFFFFGGGGFDFFGFGDGGFG@FFGCGGGGGE5FGGGDGGDGGGGFFGGDA9CFGGGGGGDD=3CFFGDDFFBEFF>B5<C>?2:EGE(7CGF<C>0
@M03364:276:000000000-BLYN8:1:1101:13795:4967 2:N:0:1
GGACTACCAGGGTTTCTAATCCTGTTTGATCCCCACGCTTTCGCACATCAGCGTCAGTTACAGACCAGAAAGTCGCCTTCGCCACTGGTGTTCCTCCATATCTCTGCGCATTTCACCGCTACACATGGAATTCCACTTTCCTCTTCTGCACTCAAGTTTCCCAGTTTCCAATGACCCTCCACGGTTGAGCCGTGGGCTTTCACATCAGACTTAAGAAACCGCCTACGCGCGCTTTACGCCCAATAATTCCG
+
CCCCCGGGGGGGGGGGGGGGGGGGGGGGGGGGGGGGGGGGGGGGGGGGGGGGGGGGGGGGGGFGGGGGGGGGGGGGGGGGGGGGGGGGGFGGGGGGGGGGGGGGGGGGGGGGGGGGGGGGGGGGGGGGGGGGGGGGGGGGGGGGGGGFGGGGGGGGGGGGGGGGGGGGGGFGGFGGFDGEFGGGGC=FFGGDEGCEFGCFGCEGC?CFFFFFFCFGGFGFEGE>2A2D@B>ADC*7A1EGDDDFFFFECD4
@M03364:276:000000000-BLYN8:1:1101:13834:4978 2:N:0:1
GGACTACAGGGGTTTCTAATCCTGTTTGATCCCCACGCTTTCGCACATCAGCGTCAGTTACAGACCAGAAAGTCGCCTTCGCCACTGGTGTTCCTCCATATCTCTGCGCATTTCACCGCTACACATGGAATTCCACTTTCCTCTTCTGCACTCAAGTTTCCCAGTTTCCAATGACCCTCCACGGTTGAGCCGTGGGCTTTCACATCAGACTTAAGAAACCGCCTACGCGCGCTTTACGCCCAATAATTCCG
+
CCCCCGGFGGGGGGGGGGGGGGGGGGGGGGFGGGGGFGGGGGGGGGDGFGGGGDGGGGGGDFGDFGGGGFGGGGGGGFGGGGCEGFGGFGGGCGGGGGGGGGGFGGGGGGGGGGGGGGGEGGGGGGGGGGGGGGGGGGGGGGFGGFFGGGGGGGGGGGGGGGGGGGGG8EEE?B==DGGG?FGGGGGGGGGGGGGGGGGG7CGGFGGGGGGCDC:8B9?EEGB@2A@DBFFFGCFEC<EGDE08<765779
@M03364:276:000000000-BLYN8:1:1101:13091:4982 2:N:0:1
GGACTACAAGGGTTTCTAATCCTGTTTGCTCCCCACGCTTTCGCACCTGAGCGTCAGTCTTTGTCCAGGGGGCCGCCTTCGCCACCGGTATTCCTCCAGATCTCTACGCATTTCACCGCTACACCTGGAATTCTACCCCCCTCTACAAGACTCCAGCCTGCCAGTTTCGAATGCAGTTCCCAGGTTGAGCCCGGGGATTTCACATCCGACTTGACAGACCGCCTGCGTGCGCTTTACGCCCAGTAATTCCG
+
CCCCCGGGGGGGGGGGGGGGGGGGGGGGGGGGGGGGGGGGGGGGGGGGGGGGGGGGGGFFGGGGGGGGFGGGGGGGGGGGGGGGGGGGGGGGGGGGGGGGGGGGGFFGGGGGGGGGGGGGGGGGGGGGGGGGGGGGFGFGGGGGFGGCEDFGFEFGGGGGGGGGGGGGGGCFGGGGGGGGGFFGG,<?FGGGGGEG5CGGGGGCFGGGG7:DGF47CDF=5:=3?>9E?@))>DFF@6ECGFFFD7=AGG*
@M03364:276:000000000-BLYN8:1:1101:8742:5032 2:N:0:1
GGACTACCCGGGTTTCTAATCCTGTTTGCTCCCCACGCTTTCGAGCCTCAGCGTCAGTTACAGACCAGAGAGCCGCCTTCGCCACTGGTGTTCCTCCATATATCTACGCATTTCACCGCTACACATGGAATTCCACTCTCCTCTTCTGCACTCAAGTTTCCCAGTTTCCGATGCACTTCTTCGGTTGAGCCGAAGGCTTTCACATCAGACTTAAGAAACCTCCTGCGCTCGCTTTACGCCCAATAAATCCG
+
CCCCCDC@FGGGGG@FGGFGGGGGGGGGGFFEFFGGGGGGGGGFGGGGGGGGGGGGGGGGGGGGGGGGGCDGCFFCFGGCFGGGFGGGGGGDGGGGGGGCGGGGGC<FFEEEFFGGGGGGEGGGFEGGGGGGGFFE,>EFGGGGGGGGEFGDE8DEDEFGAE=FCFGGGGGGGGGGGGFF=ECEGGGE?FFGGGGGGFGG>CECC4DG7FFFFFFGGD6?)=F>)9(8@BEFGGFCFFEEGE(8CG6);CC
@M03364:276:000000000-BLYN8:1:1101:13973:5032 2:N:0:1
GGACTACAGGGGTTTCTAATCCTGTTTGCTACCCATGCTTTCGAGCCTCAGCGTCAGTTACAGACCAGACAGCCGCCTTCGCCACTGGTGTTCTTCCATATATCTACGCATTTCACCGCTACACATGGAGTTCCACTGTCCTCTTCTGCACTCAAGTTTCCCAGTTTCCGATGCACTTCTTCGGTTGAGCCGAAGGCTTTCACATCAGACTTAAGAAACCGCCTGCGCTCGCTTTACGCCCAATAAATCCG
+
CCCCCGGGGGGGGGGGGFEEFGGGGGGGGGDFGG@FGGGGGGGGFEGGGGGGG,CEGFGGGGFFGFGG8FGGGGGEGEGGGGGCFGGGGGFGGGGGGGGGGGGFGGGGGGGGGGGGGGGGGGGGGGGGFFGGGGGGGFCGDFFGGFGCFGDFDDGFEFGG9EDEGG9;EGDB6CEED8FGFGGGGGGGFGGDE@EDFFGGG77;;CFGFCGC<DFG>717@CEA=//?@>BBGCCEFFGDEE;AGGF?DDD
@M03364:276:000000000-BLYN8:1:1101:18320:5035 2:N:0:1
GGACTACCCGGGTTTCTAATCCTGTTTGCTCCCCACGCTTTCGCGCCTCAGCGTCAGTTGCGAGCCAAAGAGCCGCTTTCGCCACTGGTGTTCCTCCATATCTCTACGCATTTCACCGCTACACATGGAATTCCACTCTTCTCTCTCGCACTCAAGTCTCCCAGTTTCCAATGACCCTCCCCGGTTGAGCCGGGGGCTTTCACATCAGACTTAAAAGACCACCTGCGCGCGCTTTACGCCCAATAATTCCG
+
CCCCCGGGGGGGGGGGGGGGGGGGGGGGGGGGFGGGGGGGGGGGGGGEEGGGGGGGGGG9FCBCGGGGGGGGGGGGGGGGGGGGGGGGGGGGGGGGGGGGGGGGGGGGGEGGGGDGGGGGGGGGFFGGGGGGGGGGDCGGGFGGGDGGD=ECGCFGGG9@FGFFFFGGGGGGGGECFGGDGGGDGGGGGEGGGGGGGGGGGGD7AG7F7<C@>G7@C<GGFGFFFFB56>>BGGGA?:EGG31@FFFFGG*
@M03364:276:000000000-BLYN8:1:1101:22151:5085 2:N:0:1
GGACTACTAGGGTATCTAATCCTGTTTGCTACCCACACTTTCGAGCCTCAACGTCAGTTACAGTCCAGAAAGCCGCCTTCGCCACTGGTGTTCTTCCATATATCTACGCATTTCACCGCTACACATGGAGTTCCACTTTCCTCTACTGCACTCAAGTCATCCAGTTTCCAAAGCAATTCCTCAGTTGAGCTTAGGGCTTTCACTTCAGACTTAAATAACCGTCTGCGCTCGCTTTACGCCCAATAAATCCG
+
CCCCCFGGGGGGFCFGGGGGGGGGGGGGGGGGGGGGGGFGGGGGGGGFGDFFGGDGGGGFGGGGGFFGGFGGGGGGGGGGFGGGGDGGGGGDEGGGDGGGGFFGFDDFFGDGGGGGGGGGGGGGGGGC8?FGGGGGGCFFEGFFDEGD,9=8E=EFGEFGGGFGGGGGGGGEFFECF=A@DFGGFGFGC,3,23E8EFGGGGGGDGGGCCGGCF8EFFF?D@D=C>>B=9@BDGGEFAGG:?28FFFFGF5
@M03364:276:000000000-BLYN8:1:1101:5785:5146 2:N:0:1
GGACTACAAGGGTTTCTAATCCTGTTTGCTCCCCACGCTTTCGAGCCTCAGTGTCAGTTACAGGCCAGAGAGCCGCTTTCGCCACCGGTGTTCCTCCATATATCTACGCATTTCACCGCTACACATGGAATTCCACTCTTCTCTCTCGCACTCAAGTCTCCCAGTTTCCAATGACCCTCCCCGGTTGAGCCGGGGGCTTTCACATCAGACTTAAAAGACCACCTGCGCGCGCTTTACGCCCAATAATTCCG
+
CCCCCGGGGGGGGGGGGGGGGGGGGGGGGGGGGGGGGGGGGGGGGGGGGGGGGGGGGGGGGGFGGGGGGGEFDG>FGGGGGCGGGGGGGGGGGGGGGGGGGGFGGGGGGGGFGFFGGGGEEFFFGGGGFAFGGGGGGGGGGGGGGGGGGGGDGGC9CFEFFGFGGGGGGGGGGEEFFGGGGGGGGGG6CGGEEGGGDGC?FGGCFGGDFDGCFDGG=FGFFFEF@FFFBDFDGGD)9:EGGFFFGGF::F*
@M03364:276:000000000-BLYN8:1:1101:21869:5180 2:N:0:1
GGACTACTGGGGTATCTAATCCTGTTTGCTCCCCACGCTTTCGCACCTGAGCGTCAGTCTTTGTCCAGGGGGCCGCCTTCGCCACCGGTATTCCTCCAGATCTCTACGCATTTCACCGCTACACCTGGAATTCTACCCCCCTCTACAAGACTCCAGCCTGCCAGTTTCGAATGCAGTTCCCAGGTTGAGCCCGGGGATTTCACATCCGACTTGACAGACCGCCTGCGTGCGCTTTACGCCCAGCACTTCGG
+
C<-AC<FFFFCFG>DFGDEGGEFFGCE<FDDGGEF+@@E7FAFGDGGG<@CEFFCB@FFGFAGGEG,FFG7FF7C@CF:9BF:C8AB7FFFB<E=?<=B,=FFGGGD7F+??9EFFD?:@+@DE84AFBDE8DB9CE,@EECECCFG,CFGF,DE<CGGG7D?FFFF9CE,DF9;93E;E6,DFF9C?,8:*:CEDC8E6BFF>84C738D*:*;;7FFEFG>614253>@B<C3-*-A*:54)*9?)**1
@M03364:276:000000000-BLYN8:1:1101:18158:5191 2:N:0:1
GGACTACTGGGGTTTCTAATCCTGTTTGCTCCCCACGCTTTCGTGCATGAGCGTCAGTGTTATCCCAGGGGGCTGCCTTCGCCATCGGTATTCCTCCACATCTCTACGCATTTCACTGCTACACGTGGAATTCTACCCCCCTCTGACACACTCTAGCCGTGCAGTCACCAATGCAATTCCCAGGTTAAGCCCGGGGATTTCACATCGGTCTTGCACAACCGCCTGCGCACGCTTTACGCCCAGTAATTCCG
+
CCCCCGGGGGGGGGGGGGGGGGGGGGGGGGFGGGDBFGFGGGGGCCFFFGGGGGGGCFEGFGGFFGGFGGGGGGGGGGGGGGGGGGGGGGFGFGGGGFGGGEGGGGGGGGGGGGGGCFGGFDGGDGGGCGGGGG;FEF=FEGGGEC9>FFGGGGGDGGGGGEG;>,@@9EEFCC7DGGGGGGGGGGGGGDFGGEC*CEFFC@CGFGGGDDGFFCFG8CEE8ED@@41B@E3BD<D96:CE7)46::B<CC2
@M03364:276:000000000-BLYN8:1:1101:18195:5201 2:N:0:1
GGACTACCGGGGTTTCTAATCCTGTTTGCTCCCCACGCTTTCGAGCCTCAGCGTCAGTTACAGACCAGAGAGCCGCCTTCGCCACTGGTGTTCCTCCATATATCTACGCATTTCACCGCTACACATGGAATTCCACTCTCCTCTTCTGCACTCAAGTCTCCCAGTTTCCAATGACCCTCCCCGGTTGAGCCGGGGGCTTTCACATCAGACTTAAGAAACCGCCTGCGCTCGCTTTACGCCCAATAAATCCG
+
CCCCCGGGGGGGGGGGGGFGGGFGGGGGGGGFGGGGGGGGGGGGGGGFEEFGGGGGGGGGGGGGGGGGGGGGGGGGGGGGGGGCGGGGGGGGGGGGGGGGGGGGGGGGDGGGGGGGGGGGGGGGFGGGECEFGFGGGGGGGGGGGGGGGGFGGGGGGGFFGFGDFGFGCFGGGGGGGGGGGGGGGEECFGGGGGGCD8E0?@FGFGGG*6;FFGFFGCCGBGA@6A(5105BGGG)90;E571@4:9:FGC
@M03364:276:000000000-BLYN8:1:1101:13181:5271 2:N:0:1
GGACTACTGGGGTTTCTAATCCTGTTTGATCCCCACGCTTTCGCACATCAGCGTCAGTTACAGACCAGAAAGTCGCCTTCGCCACTGGTGTTCCTCCATATCTCTGCGCATTTCACCGCTACACATGGAATTCCACTTTCCTCTTCTGCACTCAAGTTTCCCAGTTTCCAATGACCCTCCACGGTTGAGCCGTGGGCTTTCACATCAGACTTAAGAAACCGCCTACGCGCGCTTTACGCCCAATAATTCCG
+
CCCCCGGGGGGGGGGGGGGGGFGGGGGGGGGGGGGGGGGGGGGGGGGGGGGGGGGGGGGGGGGGGGGGGGGGGGGGGGGGGGGGGGGGGGGGGGGGGGGGGGGGGGGGGGGGGGGGCFGGGGGGGGGGGGGGGGGGGGGGGGGGGGGGGGGGGGGGGGGGGGFGGGGGGGGGGFDFFDCGFGGGGGCEGGGGGGGGGGGGGGGGAGGGGGGGGGG7FGGGFGFFFF=ABFBDGGC<F<EGGF6A<FFCFGF
@M03364:276:000000000-BLYN8:1:1101:8993:5275 2:N:0:1
GGACTACTAGGGTTTCTAATCCTGTTTGCTACCCATGCTTTCGAGCCTCAGCGTCAGTTACAGACCAGACAGCCGCCTTCGCCACTGGTGTTCTTCCATATATCTACGCATTTCACCGCTACACATGGAGTTCCACTTTCCTCTACTGCACTCAAGTCATCCAGTTTCCAAAGCAATTCCTCAGTTGAGCTGAGGGCTTTCACTTCAGACTTAAATAACCGTCTGCGCTCGCTTTACGCCCAATAAATCCG
+
CCCCCGGGGGGGGGGGGGGGDGGGGGGGGGGFGGGGGGGGGGGGGGGEGGGGGGGGGGGGGGGGGGGGGGGGGGGGGGGGGGGGGGGGGGGGGGGGGGGGGGGDFGGGG>CGGGFGGGGGGGGGGGGGGGGGGGCFFGGFGFGGGGGFGGGGFF8EFGGGGBDGGGFGGGGDGGGGGGGGGGF?DFGCFCBEC8FGC,DFCFGGFGG79CCDGG7C7<EGFE5==FFEFFFFGFGFFFGECE(A6;FEGGD
@M03364:276:000000000-BLYN8:1:1101:23056:5288 2:N:0:1
GGACTACTCGGGTATCTAATCCTGTTTGCTCCCCACGCTTTCGAGCCTCAGTGTCAGTTACAGGCCAGAGAGCCGCTTTCGCCTCCGGTGTTCCTCCATATATCTACGCATTTCACCGCTACACATGGAATTCCACTCTCCTCTCCTGCACTCAAGTCTCCCAGTTTCCAATGCACACAATGGTTGAGCCACTGCCTTTTACATCAGACTTAAGAAACCACCTGCGCTCGCTTTACGCCCAATAAATCCGG
+
CCCCCGGGGGGGGGGGGGGGGGGGGGGGGGGGGGGC7CEGGGGGGGGFGGGGGGGGGGGGGGGGGGGGGGG@CGGGGGGGDEGGFGGGFGGGGGGGGGF<FGGDFGFGGGGGGFFGGGGGGGGGGGGGGGGGGGFGGGGGGGCFEGGGGGGGGGFFFGGGGF8DFGGGGGGGGGGFDGDGFGGGGGFCGGCFGGGGGGGCFGGGFF9>FGCCC>CDF5DCFEF@D5=B5;4;FFCC;>GEGF@FGCCCCGC
@M03364:276:000000000-BLYN8:1:1101:12466:5306 2:N:0:1
GGCTACAAGGGTTTCTAATCCTGTTTGCTCCCCACGCTTTCGAGCCTCAGTGTCAGTTACAGGCCAGAGAGCCGCTTTCGCCACCGGTGTTCCTCCATATATCTACGCATTTCACCGCTACACATGGAATTCCACTCTCCTCTCCTGCACTCAAGTCTACCAGTTTCCAATGCATACAATGGTTGAGCCACTGCCTTTTACACCAGACTTAATAAACCACCTTCGCTCGCTTTACGCCCAATAAATCCGG
+
CCCCCCFFGGGGGGFFEEGFGGGGGGGGGGGGGGDDCFGG9C@E7@FCFGFFGDFAFFFGGGGD8EFGFGEGGGG@FGGGGGGGEFGF:FE9FF9F,EFGCFEGGGGGG7FFFFGGGGCEGCFFFGGGGFDEE,>F8E8E@@ADFA,,6=C=BFGGGDC,C,37C=DEFFFEG9=DFG8DFFGGGGGF88D@<6>9EGGFDGF65CFFGGF29C;:CGGGF>*.:929>>/?CDC5/>*==A=F:FF8CD
@M03364:276:000000000-BLYN8:1:1101:24671:5315 2:N:0:1
GGACTACTAGGGTTTCTAATCCTGTTTGCTCCCCACGCTTTCGTGTATGAGCGTCAGTTGCGTCCCAGGAGGCTGCCTTCGCCATCGGTGTTCTTCCACATATCTACGCATTTCACTGCTACACGTGGAATTCCACCTCCCTCTGACGCACTCTAGCCAAGCAGTCACATATGCGGTTCCCAGGTTAAGCCCGGGGATTTCACATCTGTCTTACTCAGCCGCCTGCACACCCTTTACGCCCAGTAATTCCG
+
@CCCCGFFGFDFFGGGGGGFGGGGAFGGGGGGGGFD:GGGGFGFFCFEECFGGGEEDFGCGGCECGGFGFG>FG<FCCFGGG7FGGGC,=BCFFEEAFGGGGDFGGGGGDGGGGGGGFGFDF@EEFG7BFGGG,;CE@>FGFGGFDACE8E88@=FFGBF88889==ADFFGGG8CEEGFGGGFFFFEFF6EEG5E>8?6:=CFFGDC+++=EFGGG6CFFGA=BFFA<A5>CGGCF(=CEA;FGGFEGG*
@M03364:276:000000000-BLYN8:1:1101:4290:5324 2:N:0:1
GGACTACAGGGGTTTCTAATCCTGTTTGCTCCCCACGCTTTCGAGCCTCAGTGTCAGTTACAGGCCAGAGAGCCGCTTTCGCCACCGGTGTTCCTCCATATATCTACGCATTTCACCGCTACACATGGAATTCCACTCTCCTCTCCTGCACTCAAGTCTACCAGTTTCCAATGCATACAATGGTTGAGCCACTGCCTTTTACACCAGACTGAATAAACACCCTGCGCTCTCTTTACGCCAAATAAATCCGG
+
CCCCCGGGGGGGGGGGGGGFGGGGGGGGGGGGGFGGFEGGFGGGGGGGGGGGGGGGGGGGGGGGGGFGGGEGFGGGEGGGGGGGGGGGGGGGGGGGFGCGGCFGAAFGGGFEEGGGGGGGGGGG?FFFFAFEF9EGFGDGGFGGGGGFGFE+@DFF,E=FGFGGFDFGGGA=FGGGGF8E,>@6>+=@6,>DEFGG6EFG+CFGFFF>9C5CFGGFF:,,3;/-)9@>()*2=>=4BDE**)):>CFFFG3
@M03364:276:000000000-BLYN8:1:1101:5968:5339 2:N:0:1
GGACTACTAGGGTATCTAATCCTGTTTGCTCCCCACGCTTTCGCACCTGAGCGTCAGTCTTTGTCCAGGGGGCCGCCTTCGCCACCGGTATTCCTCCAGATCTCTACGCATTTCACCGCTACACCTGGAATTCTACCCCCCTCTACAAGACTCCAGCCTGCCAGTTTCGAATGCAGTTCCCAGGTTGAGCCCGGGGATTTCACATCCGCCTTGACAGACCGCCTGCGTGCGCTTTACTCCCAGTAATTCCG
+
CCCCCGGGGGGGGGGGGGFGGGGGGGGGGGGGGGGGGGGGGGGGGGGGD8FG@FGGGGGGGGGGGE<FFGGGGEGGGEGGGGGGGFG7FCGGG?@FGFF9FGGGGEGGGGGEFGGGGGGGGGGGGGGG8EEE9AEEGGGGGGGGFGGGGGGGGFGGGGGGG>,@FEGFEFCGCFGAFGGF99D*DFCFGFGFEGGDCCGDGGG7@F49*>GGG7C@F*CGFGFFDF(0(75@GDD2/)<EG4)/*;440:*
@M03364:276:000000000-BLYN8:1:1101:14314:5342 2:N:0:1
GGCTACCAGGGTTTCTAATCCTGTTTGCTACCCATGCTTTCGAGCCTCAGCGTCAGTTACAGACCAGACAGCCGCCTTCGCCACTGGTGTTCTTCCATATATCTACGCATTTCACCGCTACACATGGAGTTCCACTGTCCTCTTCTGCACTCAAGTTTCCCAGTTTCCGATGCACTTCTTCGGTTGAGCCGACGGCTTTCACATCAGACTTAAGAAACCGCCTGCGCTCGCTTTACGCCCAATAAATCCGG
+
CCCCCGGGFGGGGGGGGGGGFGGGGGGGGGGGGGGGGGGGGGEGGGGFGGGGGGGFGGGGGGFGGGGGGGGGGGGGGGGGGGGGGGFGFGGGGGGGGGGGGGFGGGGGGGGGGGGGG@CEGFGGGGGCFGGGDGGGGGGFGFFGGGGGGGGDFGCGGGGFGDGGGGFFGCEGGFGGGFGEGG6EGGGGGEGE+8@EGGGG9EFGF>F799CFDCFGGGF54*65@A@59B>FG379DFGCE)6FG7A?0>C
@M03364:276:000000000-BLYN8:1:1101:15645:5352 2:N:0:1
GGACTACCGGGGTATCTAATCCTGTTTGCTCCCCACGCTTTCGCACCTGAGCGTCAGTCTTCGTCCAGGGGGCCGCCTTCGCCACCGGTATTCCTCCAGATCTCTACGCATTTCACCGCTACACCTGGAATTCTACCCCCCTCTACGAGACTCTAGCTTGCCAGTTTCAAATGCAGTTCCCAGGTTGAGCCCGGGGATTTCACATCTGACTTAACAAACCGCCTGCGTGCGCTTTACGCCCAGTAATTCCG
+
CCCCCGGFGGGGGGGGGFGGGGGGGGGGGGGGGGGGGGGGGGGGBFGGGGDGGGGGGGGGGFGGGFFGGGGGGGGGGGGGGGGGGGGGGGGGGFGGGGGFGGGGGGGGGGGGGGGGGCGGGGGGGGGFCDGGFGFFFDGGGGGGGFGGGGGGGFGGCCEFFFFGGGGGGGGGGFGGGFGGFFFGGGG6FFGGGGEG=EG?FF9CFDCFDFFGG>C@F5EEEGB61)1533>BDGGFF0ACG)4@FC99>F6
@M03364:276:000000000-BLYN8:1:1101:8838:5376 2:N:0:1
GGACTACAAGGGTTTCTAATCCTGTTTGCTCCCCACGCTTTCGCACCTGAGCGTCAGTCTTTGTCCAGGGGGCCGCCTTCGCCACCGGTATTCCTCCAGATCTCTACGCATTTCACCGCTACACCTGGAATTCTACCCCCCTCTACAAGACTCCAGCCTGCCAGTTTCGAATGCAGTTCCCAGGTTGAGCCCGGGGATTTCACATCCGACTTGACAGACCGCCTGCGTGCGCTTTACGCCCAGTAATTCCG
+
CCCCCGGFGGGGGDGGGGGGGGGGGGGGGGFGGGGGGGGGGGGGGGGGFGGGGGGGGGGGGFGGFGGGG>FGGGGGGGGGGGEEGGGGGGGGGGGGGGGGGGGGGGGGGGGGFGGGGGGGGGGGGGFGGGGGGFGGGGGGGGGGGG,>@ECFG8FGG6DFGGGGGGGFEGGGCF;FDFGGGGGGGGGGGGGGGGGGGGGCCCGFFG4<CGGGGDGGGGGGFGB:BF>B:EF>GDFFFBEGG@?FGG46CF>
@M03364:276:000000000-BLYN8:1:1101:14684:5383 2:N:0:1
GGACTACTCGGGTTTCTAATCCTGTTTGATCCCCACGCTTTCGCACATCAGCGTCAGTTACAGACCAGAAAGTCGCCTTCGCCACTGGTGTTCCTCCATATCTCTGCGCATTTCACCGCTACACATGGAATTCCACTTTCCTCTTCTGCACTCAAGTTTCCCAGTTTCCAATGACCCTCCACGGTTGAGCCGTGGGCTTTCACATCAGCCTTAAGAAACCGCCTACGCGCGCTTTACGCCCAATAATGCCG
+
CC@CCGGGGGGGGGGAFGGGGGGGGGGGGGGFFGGGGGGGFGGGEGGGGGGGGGGGGGGGGGGFGGGGGGCGGGGGGGGGGGGGGGGGGGFEFFG9FFFGCFGGGGFBFFCFGGGFGGDGGGGGGGGGGGFGGGG9;=DGGGGGDEF,EFG=7@EGGFGGGGGGFGGGFEFFDBFFGFGD=DCEFCEF6DG61@EE5@8@DFFC+;<;**9**:BCC>FFFGFF@F9B>53:DDDCA(;CEE1F*;@):*)
@M03364:276:000000000-BLYN8:1:1101:16026:5407 2:N:0:1
GGACTACAGGGGTTTCTAATCCTGTTTGCTCCCCACGCTTTCGCGCCTCAGCGTCAGTTGCGAGCCAAAGAGCCGCTTTCGCCACTGGTGTTCCTCCATATCTCTACGCATTTCACCGCTACACATGGAATTCCACTCTTCTCTCTCGCACTCAAGTCTCCCAGTTTCCAATGACCCTCCCCGGTTGAGCCGGGGGCTTTCACATCAGACTTAAAAGACCACCTGCGCGCGCTTTACGCCCAATAATTCCG
+
CCCCCGGGGGGGGGGGGGGGGGGGGGGGGGGGGGGGGGGGGGGGGGGGGGGGGGGGGGGFEGGGGGGGGGGFGGGGGGGGGGGGGGGGGGGGGGFGGGGGGGFGFEFFEGGGGGGGGGGGGGGGGGGGFFGGFGGGGGGGGGGGGGGGGGGD?EFFFGGGGGGGGGGGGGGFGFCFGGFGGDEGGE*@?@EGCEGGGGGCGGG7AFFGGFGGGGGGGFGGFGFFEFFFFFFFGGF<FBGGDF?FFCFFGGC
@M03364:276:000000000-BLYN8:1:1101:10499:5419 2:N:0:1
GGACTACAGGGGTTTCTAATCCTGTTTGCTCCCCACGCTTTCGCGCCTCAGCGTCAGTTGCGAGCCAAAGAGCCGCTTTCGCCACTGGTGTTCCTCCATATCTCTACGCATTTCACCGCTACACATGGAATTCCACCCTTCTCTGTCGCACTCAAGTCTTCAAGTTTCCAATGACCCTCCCCGGTTGAGCCGGGTGCTTTCACATCCGACTTAAAAGACCGCCTGCGCGCCCTTTAAGCCCAATAATTCCG
+
CC9CCFFGGGE:FGFGGG9FG<FFCFGGGGC<FEF@FEDGGGECEDGG7E@FB@:BFGGGGC+@6@EEFGGF8<BFCEFGF@CCC@DFGGGEEEEA=,CA?CC,9ECABE:FFFCGFFDEGGGF@?=EBAEF9AEA,@DF3EF?,6@6@CEDDDD8FFFCC;,,86EDFGGGF;D8DC:A88BE*@*4@;EE551;*?C9++1218*::9:C77++;596):>F(210())))226*)<EC)3;*:/)*2*
@M03364:276:000000000-BLYN8:1:1101:6097:5459 2:N:0:1
GGACTACCAGGGTATCTAATCCTGTTTGCTCCCCACGCTTTCGAGCCTCAGTGTCAGTTACAGGCCAGAGAGCCGCTTTCGCCACCGGTGTTCCTCCATATATCTACGCATTTCACCGCTACACATGGAATTCCACTCTCCTCTCCTGCACTCAAGTCTACCAGTTTCCAATGCATACAATGGTTGAGCCACTGCCTTTTACACCAGACTTAATAAACCACCTGCGCTCGCTTTACGCCCAATAAATCCGG
+
CCCCCGGGGGGGGGGGGGGGGGGGGGGGGGGGGGGGGGGGGGGGGGGGGGGGGGGGGGGGGGGGGGGGFGGGGGEGGGGGGGGGGGGGGGGGGGGGGGGGGGFGGGGGGGGGGGGGGGGGGGGGGDGGFFGGGGGGGGGGGGGDFGGGGC@8FE@FCFGEGGFFGGGGGGFDFCCC8EG?EEFFAEG8DFFGGGGGGGGGFFC7CFC>DGFGCFG>GF@F>EFEFD>DFFEFG47@)2B7EFD;D7@C*:9
@M03364:276:000000000-BLYN8:1:1101:14907:5459 2:N:0:1
GGACTACCAGGGTATCTAATCCTGTTTGCTACCCACACTTTCGAGCCTCAACGTCAGTTACAGTCCAGAAAGCCGCCTTCGCCACTGGTGTTCTTCCATATATCTACGCATTTCACCGCTACACATGGAGTTCCACTTTCCTCTACTGCACTCAAGTCATCCAGTTTCCAAAGCAATTCCTCAGTTGAGCTGAGGGCTTTCACTTCAGACTTAAATAACCGTCTGCGCTCGCTTTACGCCCAATAAATCCG
+
CCCCCGGGGGGGGGGGGGGGGGGGGGGGGGGGFGGGGGGGGGGGGGGGGGGGGGGGGGGGGGGGGGGGFGGGGGGGGGGGGGFGGGGGGGGDFGGGGGGGGGGFFGGGEGGGGGGGGGGGGEGFFGGGGGGGGGGFEFGGGGGGGGGGGGG?FGGGGGFGGGGGGFGGGFEFGGG?FGGGG9BFFFFGCGF8FFGDEGGGGGGGFFGGFFFF?C8CFGGCBEBBDF=BBEEDG7?*B5EEEF288?8*495
@M03364:276:000000000-BLYN8:1:1101:19005:5467 2:N:0:1
GGACTACAAGGGTATCTAATCCTGTTTGCTACCCACACTTTCGAGCCTCAACGTCAGTTACAGTCCAGAAAGCCGCCTTCGCCACTGGTGTTCTTCCATATATCTACGCATTTCACCGCTACACATGGAGTTCCACTTTCCTCTACTGCACTCAAGTCATCCAGTTTCCAAAGCAATTCCTCAGTTGAGCTGAGGGCTTTCACTTCAGACTTAAATAACCGTCTGCGCTCGCTTTACGCCCAATAAATCCG
+
CCCCCGGGGGGGGGGGGGGGGGGGGGGGGGGGFGFGGGGGGGGGGGGGGGGGGGGGGGGGGGGGGFGFFGGGGGGGGGGGGGDGGGGGGGGGGGGGGGGFGGGGGGGGGGGGGGGGGGGGGGGGGGGGDGGGGGGGGGGGGGFGGGGGGGGGGFGGGGGGGGGGGGGGGGC9=EGFGGGGGGGGGGGDGGGGGGGGGGGGGGGGFFGGGGGGGGGGGGGFEG>CDFFFFFFDGGG=AAGGGF2AFFFEFDD
@M03364:276:000000000-BLYN8:1:1101:24570:5498 2:N:0:1
GGACTACTGGGGTTTCTAATCCTGTTTGCTCCCCACGCTTTCGCACCTGAGCGTCAGTCTTTGTCCAGGGGGCCGCCTTCGCCACCGGTATTCCTCCAGATCTCTACGCATTTCACCGCTACACCTGGAATTCTACTCCCCTCTACAAGACTCCAGCCTGCCAGTTTCGAATGCAGTTCCCAGGTTGAGCCCGGGGATTTCACATCCGACTTGACAGACCGCCTGCGTGCGCTTTACGCCCAATAATTCCG
+
CCCCCGGFDGGGGGGGGGGGGGGGGGGGGGGGGGGGGGGGGGGDEGGGFGGGGGGGGG9FGFGGGGGG8FEGGGGCGGGGGGGGGGGGGEFGGGEGGEFGGGGGGGGFGGGGGGGGGGGEGGGGCFFFGGGGGGGG,>@FGGGGFFFF9EGGGFCFGGG6FGFCFGGG8FGGGGGFFG7DFAF5FC@7<FCC*=EG5:FFG@F+B8C4?DGGD>6FGFEFEGE@<F>@(>EFGGG<7(;EE>1<FFFFGGC
@M03364:276:000000000-BLYN8:1:1101:4432:5504 2:N:0:1
GGACTACTGGGGTTTCTAATCCTGTTTGCTCCCCACGCTTTCGAGCCTCAGTGTCAGTTACAGGCCAGAGAGCCGCTTTCGCCACCGGTGTTCCTCCATATATCTACGCATTTCACCGCTACACATGGAGTTCCACTTTCCTCTACTGCACTCAAGTCATCCAGTTTCCAAAGCAATTCCTCAGTTGAGCTGAGGGCTTTCACTTCAGACTTAAATAACCGTCTGCGCTCGCTTTACGCCCAATAAATCCG
+
CCCCCGGGGGGGGGGGGGGGGFGGGGGGGGFFGGGGGGGGGGGGGGGGGGGGGGGGGGGGGGDFGFGGGGGGGGGGGGGGGCGGGGGGCF:FEGGFAFFGGGGDFGGGGGGEFGGFGDGGGGGGGGGGGGFGGGGFGGGFGCFFFCGGGCFFCF8EGGGGGGGGGGGGGFGFGGGGGGGAE;EGG,==DCFGGGGGGGGGFFFGA7FGGGGGDG8FGGGF>EB==9>BBDEFDDC>F>GGGF0FFFFCCDG
@M03364:276:000000000-BLYN8:1:1101:10256:5510 2:N:0:1
GGACTACCCGGGTTTCTAATCCTGTTTGCTCCCCACGCTTTCGAGCCTCAGTGTCAGTTACAGGCCAGAGAGCCGCTTTCGCCACCGGTGTTCCTCCATATATCTACGCATTTCACCGCTACACATGGAATTCCACTCTCCTCTCCTGCACTCAAGTCTACCAGTTTCCAATGCATACATTGGTTGAGCCACTGCCTTTTACCCCAGACTTAATAAACCACCTGCGCTCGCTTTACTCCCAATAAATCCGG
+
CCCCCGG8FGGGGGEGGGGGGGGGGGGGGGGGFGGGGGGGGGGGFGGGGGGGGGGGGGGGGGGGGGGGGAGGGGGGGGGGGGGGGGGGCGFGFGGGGFGGGEFEGGGGGGGGGGGGFGGGGGGG,AEFFFGGGFGGGCFFGGDFCGGGGGFGGFGFDGGGGGGGGGGG,@DGGGGFGGC,,@8FGGFFC78EFE9DGGGF+3,*3;CGGGGG+2=7=>?F>5A2>EFFFBEDFFC=+*?86A84DC6<*9/
@M03364:276:000000000-BLYN8:1:1101:24033:5514 2:N:0:1
GGACTACTGGGGTTTCTAATCCTGTTTGCTCCCCACGCTTTCGCACCTGAGCGTCAGTCTTTGTCCAGGGGGCCGCCTTCGCCACCGGGATTCCTCCAGATCGCTACGCATTTCACCGCGACACCTGGAACTCTACCCCCCTCTACACGACTCCAGCCTGCACGTTTCAAATGCAGTTCCCAGGTTGAGCCCGGGGATTGCACGTCCGACTTGACAGACCGCCTGCGTGCGCTTTACGCCCAGTAATTC
+
CCCC8,CF,@E@:6,C9,,,,66E;@FCFF,CF,<CC:F7@;B@E:FEE,,6@F7@FFE,CCFCF9D@DC@@@FGG+=,5<,4B=4>:+8>,,B;A,,,,,4+8,8>FF@74@F<@,@+++@>78>FF>B,@;BC3,8@+3@C6C;>,6@:*36>D@*>68,,>32,4,6,4,4;,114;>C,6,4,44,231:*C5;C*0+=*;/*9))1***20>5*:5C@:<FFFF@FBC9*)06;E*),90*1):
@M03364:276:000000000-BLYN8:1:1101:11436:5552 2:N:0:1
GGACTACTAGGGTTTCTAATCCTGTTTGCTCCCCACGCTTTCGCGCCTCAGCGTCAGTTACAGGCCAGAGAGCCGCTTTCGCCACCGGTGTTCCTCCATATATCTACGCATTTCACCGCTACACATGGAATTCCACTCTCCTCTCCTGCACTCAAGTCTACCAGTTTCCAATGCATACAATGGTTGAGCCACTGCCTTTTACACCAGACTTAATAAACCACCTGCGCTCGCTTTACGCCCAATAAATCCGG
+
CCCCCGGGGGGGGGGEGGGGGGGGGGGGGGGFGGGGGGGGGFGGGGGGGGGGGGGGGGGGGGGGGGGGGGGGGGGGGGGGGGGGGGGGDFFEGGGGGGFGGGFCEFGFGGGGGGGGGGGGDGGGGGGGEAEGGGGG9BGGGGGGGGGGGGGGGGFGFGFGGBDGGFEGFGGGGFFGFGEGGGGGE>?E6FGGG?FGGGGGGGGGFF5>FF>D79CF>FGGFEABFFF:@A>B?FFEEFGDC:@FGGFEGD9
@M03364:276:000000000-BLYN8:1:1101:16066:5558 2:N:0:1
GGACTACTCGGGTTTCTAATCCTGTTTGCTCCCCACGCTTTCGCACCTGAGCGTCAGTCTTTGTCCAGGGGGCCGCCTTCGCCCCCGGTATTCCTCCAGATCTCTCCGCATTTCACCGCTACACCTGGAATTCTACCCCCCTCTACAAGACTCCAGCCTGCCAGTTTCGAATGCAGTTCCCTGGTTGAGCCCGGGGATTTCACATCTGACTTGACAGACCGCCGTCGTGCGCTTTACGCCCCTTAATTCCG
+
CC9CC8EFGGD>C@BFCD@E@FFGEGGCA@FFFGF7BCEGCCFGDG7@EE<FFFG7FCEFADGEDFFGGF+7@FCEBFE<<F:=FGGGG+<<FGGGFA,C=D;?4,BFGGGGGGFFA+FE7FFGFGFFGFFCDGDF3>D7CCEG,E9,,,8?CFEFCGFEFG6B<B9FE*,>AF7E99,=D,?>,DC?67FCEGDEC>:AD71+;CG+C7C7*;4:7*CD5CD6()-73).59*9)*3E8C)(09C4:>>7
@M03364:276:000000000-BLYN8:1:1101:12261:5560 2:N:0:1
GGACTACCCGGGTTTCTAATCCTGTTTGCTCCCCACGCTTTCGCACCTGAGCGTCAGTCTTCGTCCAGGGGGCCGCCTTCGCCACCGGTATTCCTCCAGATCTCTACGCATTTCACCGCTACACCTGGAATTCTACCCCCCTCTACGAGACTCTAGCTTGCCAGTTTCAAATGCAGTTCCCAGGTTGAGCCCGGGGATTTCACATCTGACTTAACAAACCGCCTGCGTGCGCTTTACGCCCAGTAATTCCG
+
CCCCCGGFFGGGGGGGGGGGGGGGFGGGGGGFFEGGGGGFGGGGGGGGDGGGGGFGGGGGGGGGGGGFCEGGEGGGGGDFGGEGGCGDGCGFEGGGGGGDFEAEFGGGEFGGGGFGGGGGCEFGGGGFFGGGGGFFGGFDGGGGEFG+@EGFFCFFCFGGCFGFGCE;D;;BCECEFG7<92:DFGFFGGFGCGDG5BEFGFGGCC+1:CGFD7C7CFF5>E:<B41;6>58CD34*4EEE>:?7:=<C>0
@M03364:276:000000000-BLYN8:1:1101:16468:5613 2:N:0:1
GGACTACAGGGGTATCTAATCCTGTTTGCTCCCCACGCTTTCGCACCTGAGCGTCAGTCTTCGTCCAGGGGGCCGCCTTCGCCACCGGTATTCCTCCAGATCTCTACGCATTTCACCGCTACACCTGGAATTCTACCCCCCTCTACGCGACTCTAGCTTGCCAGTTTCAAATGCAGTTCCCAGGTTGAGCCCGGGGATTTCACATCTGACTTAACAAACCGCCTGCGTGCGCTTTACGCCCAGTAATTCCG
+
CC9ACFCFCFFEGCFGGGAEEGGGGGGGGGGGGGCCGGGGGDGGEGGECAGG7CGFG@FGGGGFEEFFGE7F>FFCGGGGGGFGG<FEG7BFFFGFFCDCFFFF=BFFECCFFFCGFGGE7>C=8FGCFDFGGG9F>>D:CEEGFFG+@+@CCGF7CCFCFF9>B>BE,5?D@CG7EECC>D?*7<,,<,C55EG=>>*AF7@>7FG:@CDF+:>+*53=5C50059D:>@B9C94=-*:/;:7::960:*
@M03364:276:000000000-BLYN8:1:1101:6837:5615 2:N:0:1
GGACTACTGGGGTTTCTAATCCTGTTTGCTCCCCACGCTTTCGTGCCTGAACGTCGGTGCTGGACCAGGAAGCCGCTTTCGCCACTGGTGTTCCTTCCGATATCTACGCATTTCACCGCTACACCGGAAATTCCGCTTCCCTCTTCCGCACCCTAGCTACGCAGTCTCGAATGCAATTCCCAGGTTGAGCCCGGGGCTTTCACACCCGACTTATGTAACCTTCTACGCACGCTTTACGCCCAGTAATTCCG
+
CCCCCEGGGGGDGGGGGGGF,<FGEEEGCEGGGGGGEGGGGABFFGGGGFGGGGGGEG@CG9@FFDFE@F8EFGGGGC@FGGEDGFFGGGG7EFGGGGGGGGGGGGGGGCCF<FGGGFEGE@FEGGFFFGGGGGFGGDEFGFGGGG9CEEGGG68DEGEFGGG8@CCC6,:86EGDFEFGFFFGGGGFC8DGEECGGEGGG7FGFGDDGDC*CC+1;1C9+28))3=EFFFBG*1)9(;?E>?F*C=4>>2
@M03364:276:000000000-BLYN8:1:1101:13658:5627 2:N:0:1
GGACTACCAGGGTATCTAATCCTGTTTGCTCCCCACGCTTTCGAGCCTCAGCGTCAGTTACAGACCAGAGAGCCGCCTTCGCCACTGGTGTTCCTCCATATATCTACGCATTTCACCGCTACACATGGAATTCCACTCTCCTCTTCTGCACTCAAGTCTCCCAGTTTCCAATGACCCTCCCCGGTTGAGCCGGGGGCTTTCACATCAGACTTAAGAAACGGCCTGCGCTCGCTTTACGCCCCATAAATCCG
+
CCCCCGGG@FGGGGGGGGGGE<FFGGGGCGGGFGFGEECCFEECG@@CGGGGGGGGGGGGGFGFGG?F@E8FGGDGFGG?FEDEGGGGEEGGEFGGFGGGGFGGGGGFDFCFFGGGFFFEGG:FGGGGF9FFA9EFA>EG>EGFDFFGGGEFC84DE,EA9EFFFFGD8;FG?,6=8DD=E>E:FEGGC7FEGEG>5:E,?FCFFFF*6CFDGGFDF4C*.C347FF3(885CFF<F(?EC)4)C4*.CFC
@M03364:276:000000000-BLYN8:1:1101:13177:5635 2:N:0:1
GGACTACAAGGGTTTCTAATCCTGTTTGCTCCCCACGCTTTCGCACCTGAGCGTCAGTCTTTGTCCAGGGGGCCGCCTTCGCCACCGGTATTCCTCCAGATCTCTACGCATTTCACCGCTACACCTGGAATTCTACCCCCCTCTACAAGACTCCAGCCTGCCAGTTTCGAATGCAGTTCCCAGGTTGAGCCCGGGGATTTCACATCCGACTTGACAGACCGCCTGCGTGCGCTTTACGCCCCGTAATTCCG
+
CCCCCGGGFGGGFGGGGGGGGGGGGGGGGGGGGGGGGGGGGGGGGGGGGGFGGGGGGGGGGGGGGGGGGGGFGGGGGGGGGGGGGGGGGGGGGGGGGFGGGGGGGFFGGGGGGGGGGGGGGGGGGGGGGFFGGGGGFGFGGGGGEGGF9DFGGGGGFFGGGFFGGGGGG*@CGGFCFGGGGFGGGGC?FGGGGGGGEGGGGGGFFFFGGGGGG:FDFFGGFGFFBF>B0>>BGDGDFBGGG)75<*54CF2
@M03364:276:000000000-BLYN8:1:1101:12760:5641 2:N:0:1
GGACTACCAGGGTATCTAATCCTGTTCGCTCCCCACGCTTTCGCTCCTCAGCGTCAGTATCGGCCCAGAGACCCGCCTTCGCCACCGGTGTTCCTCCTGATATCTGCGCATTTCACCGCTACACCAGGAATTCCAGTCTCCCCTACCGAACTCAAGCCCGCCCGTATCCACCGCAAGCTGAAGGTTAAGCCTCCAGTTTTCACGGTAGACGCAACGAGCCGCCTACGAGCTCTTTACGCCCAATAATTCCG
+
CCCCCGGFGGGGGFFGGGGFGGGGGGGGGGGGGGGGGGGGGGGGGGGGGGGGGGGGGGGGGGGGGGGGGGGGCFEEGGGGGGGGGGGEFFGGGGFGGGGGGGGGGGGGGGGGGGGGGDFEGGGGGGGGGGGGGGGCFGFFEECGGGGGGGGFFGGGGGFGGGGEGGGGAAECCEGCEGGG,,4?EGFEFGFEFC>EFFGCGFGGF?<5>CGD))9DFGEGEGBB6F?:<3)9>C:)*48CGF:F6*76>:0
@M03364:276:000000000-BLYN8:1:1101:26675:5661 2:N:0:1
GGACGACCGGGGTTTCTAATCCTGTTTGATCCCCACGCTTTCGCACATCAGCGTCAGTTACAGACCAGAAAGTCGCCTTCGCCACTGGTGTTCCTCCATATCTCTGCGCATTTCACCGCTACACATGGAATTCCACTTTCCTCTTCTGCACTCAAGTTTCCCAGTTTCCAATGACCCTCCACGGTTTAGCCGTGGGCTTTCACATCAGACTTAATAACCCGCCTACGCGCGCTTTACTCCCAATAATTCCG
+
@CCC@FEG@@@FEFGGGGGGGGGGGGGGGGDFGGGGGGGGGGGGCGCFFEFGDFGGGFGAFGG9FFGGGGDGGGGGGGGGDFGGEGGFGGGGGGGGG8FFFGGFFFGG7F7BFGGDG+FGECFG@EFGGGGGGGGF9>DF,7;=EF9;,,,3,3DFGD9@=DFGGFFGGGGG8FF6CFGC?FG>CG*,,@DGCEEG*>DFFGE7@;:CD8CG>7+=B*1A>7A=@FF>1))09>:CF)+AC405<:/-:>*
@M03364:276:000000000-BLYN8:1:1101:16975:5699 2:N:0:1
GGACTACTGGGGTTTCTAATCCTGTTTGCTCCCCACGCTTTCGCACCTGAGCGTCAGTCTTTGTCCAGGGGGCCGCCTTCGCCACCGGTATTCCTCCAGATCTCTACGCATTTCACCGCTACACCTGGAATTCTACCCCCCTCTACAAGACTCCAGCCTGCCAGTTTCGAATGCAGTTCCCAGGTTGAGCCCGGGGATTTCACATCCGACTTGACAGACCGCCTGCGTGCGCTTTACGCCCAGTAATTCCG
+
CCCCCGGFGGGGGGGGGGGGGGGGGGGGGGGGGGGGGGGGGGGGGGGGGGGGGGGGGGGGGGGGGGGGGGGGGGGGGGGGFGFDGGGGGGGGGGGGGGGCFGGGGGGGGGGGFGGGGGGGGGGGGGGGGGGGGGGGGDGCGGGGGGGGDFGGGGGGGGDFGG6FGGGGCGECFFGGGGGGGGGGGGGGGGGCECGD5=FGFGGGFGGD33CDGCFFGFFF>EFF:F;@:D:BGDFBB?EC*7(07CBAGG2
@M03364:276:000000000-BLYN8:1:1101:7038:5714 2:N:0:1
GGACTACAAGGGTATCTAATCCTGTTTGCTCCCCACGCTTTCGCGCCTCAGCGTCAGTTACAGACCAGAGAGCCGCCTTCGCCACTGGTGTTCCTCCATATATCTACGCATTTCACCGCTACACATGGAATTCCACTCTCCTCTTCTGCACTCCAGTCTCCCAGTTTTGAGTGACCCTCCTCGGTTGAGCCGAGGGCTTTCACACCCCACTTAAGAAACCGCCTGCGCGCGCTTTCCGCCCAATAATTCCG
+
BCCCCGGGGGGGGGGFFGGGGGCFFFGGGGFEFFFGGGDGGGFDGGGGGGGCFGGEEEFDAFE<8FGGGE<FGGEGGGGGGGEFGGGGFEFC,CEGGGGGGG9,CE5=@=FEGGGGFGC8@:=FGGGGFFFGFDDGFGCFGGGGGG=DCEGFDECDDFEFFGG833ECD66,,@A,D8F?EG8:>@E?FFFE5CCCGGG77B7+9;4*//9CDD7+=*ACDED;0A3:0)089*C)*(21:7(8>77<7>>
@M03364:276:000000000-BLYN8:1:1101:24348:5720 2:N:0:1
GGACTACAGGGGTTTCTAATCCTGTTTGCTCCCCACGCTTTCGCACCTGAGCGTCAGTCTTTGTCCAGGGGGCCGCCTTCGCCACCGGTATTCCTCCAGATCTCTACGCATTTCACCGCTACACCTGGAATTCTACTCTCCTCTACTACACTCCAGCCTGCCAGTTTCGAATGCAGTTCCCAGGTTGAGCCCGGGGATTTCACATCCGACTTGACAGACCGCCTGCGTGCGCTTTACGCCCAGTAATCCCG
+
<CCCC8FCCEGGGGGGGGGGGGAEGGGGGGGGGCFEFGEFGGG7CEEGCFGGGGGGEF9@<,CFFGGGEF+:@E@FFEFGGG7FF,+CFF@EFFGGG8FFF,EGGGGFGCGGGGGGGGEG>FFG8F8FCFGGGC;F,=,ADFGG>E,6,@E?FC888FF6E>@FGGDF+:>@?9,,37@AC9?>FGFCFGGCCCCC*=?CFGGF6;4<DGCC0*2;6*8=)5ADFF>5(75)/77A@<GEED?6:20)291
@M03364:276:000000000-BLYN8:1:1101:7029:5754 2:N:0:1
GGACTACAAGGGTTTCTAATCCTGTTTGCTCCCCACGCTTTCGCACCTGAGCGTCAGTCTTTGTCCAGGGGGCCGCCTTCGCCACCGGTATTCCTCCAGATCTCTACGCATTTCACCGCTACACCTGGAATTCTACCCCCCTCTACAAGACTCCAGCCTGCCAGTTTCGAATGCAGTTCCCAGGTTGAGCCCGGGGATTTCACATCCGACTTGACAGACCGCCTGCGTGCGCTTTACGCCCAGTAATCCCG
+
CCCCCGGGGGFGGGGGGGGGGGGGGGGGGGGGFGGGGGGGGGGGGGEFGGFGGGGGGGGGGGGGGGGGGGGEEFGEGGGGFGCGGGGGGGCFGGGGGGGGGGGGGFGGGGGGGGGGFFFEFGGCEGGEFFGGGGGFC,@FCEGFAFGFFGGGCFGFFFGGGGGDGGGG5DF6ACG7EGCFFFG5?CEFCFFGGD>:CGGEDCCFFF<C5<3:C7F:FDGCBGE<:F>B05>:CDGFFFGGGB?F**8):>*
@M03364:276:000000000-BLYN8:1:1101:15278:5765 2:N:0:1
GGACTACAGGGGTTTCTAATCCTGTTTGATCCCCACGCTTTCGCACATCAGCGTCAGTTACAGACCAGAAAGTCGCCTTCGCCACTGGTGTTCCTCCATATCTCTGCGCATTTCACCGCTACACATGGAATTCCACTTTCCTCTTCTGCACTCAAGTTTCCCAGTTTCCAATGACCCTCCACGGTTGAGCCGTGGGCTTTCACATCAGACTTAAGAAACCGCCTACGCGCGCTTTACGCCCAATAATTCCG
+
CCCCCGGGGGGGGGGGGGGGGGGGGGGGGGGGGGGGGGGGGGGGGGGGFGGGGGGGGGGGGGGGGGGGGGGGGGGGGGGGGGGGGGGGGGGGGGGGGGGGFGGGGGGGGGGEGGGGGGGGGGGGGGGGGGGGGGGGGGGGGGGGGGGGGFGGGGGGGFGGGGGGFFFGGGGGGGGDFFGGGFGGGGGCFEGGDGGGGGCFGCFGFGGGFGGGFGGFGGGGFGBF9F@B@FFFGGCEFFGGGFFFG7CEGGF
@M03364:276:000000000-BLYN8:1:1101:17786:5804 2:N:0:1
GGACTACAAGGGTTTCTAATCCTGTTTGCTCCCCACGCTTTCGCGCCTCAGCGTCAGTTGCGAGCCAAAGAGCCGCTTTCGCCACTGGTGTTCCTCCATATCTCTACGCATTTCACCGCTACACATGGAATTCCACTCTTCTCTCTCGCACTCAAGTCTTCCAGTTTCCAATGACCCTCCCCGGTTGAGCCGGGGGCTTTCCCATCAGATTTAAAAGACCGCCTGCGCGCGCTTTACGCCCAATAATTCCG
+
CCCCCGGFGGGGGGGGGGGGGFGGGGGGGGGGGGGGGGGGGGGGGGGGGGGGGGGGGGGFGGEFGGGGGGDGFGGGGGGGGGGGGGGFGGGGGGGGGGGGGCGGGGGGGGGGGGGGGGGGGGGGGGGGGFGGGGFGFFFEFDF9>9B=EGGGFGGCFEED=FGGFFFGGGGGGD8D?;8CC3:*CCCC,DFEGGGGCGG6+0+:;C;7*+3+7:CFCFGF:=)(-5(045).9C*6@:EEG:()9CF9F>*
@M03364:276:000000000-BLYN8:1:1101:18123:5807 2:N:0:1
GGACTACCGGGGTTTCTAATCCTGTTTGCTCCCCACGCTTTCGAGCCTCAGCGTCAGTTACAGACCAGAGAGCCGCCTTCGCCACTGGTGTTCCTCCATATATCTACGCATTTCACCGCTACACATGGAATTCCACTCTCCTCTTCTGCACTCAAGTCTCCCAGTTTCCAATGACCCTCCCCGGTTGAGCCGGGGGCTTTCACATCAGACTTAAGAAACCGCCTGCGCTCGCTTTACGCCCAATAAATCCG
+
CCCCCGGGGGGGGGGGGGGGGGGGGGGGGGGGGGGGGGGGGGGGGGGGGGGGGGECGGGGGGGGGGGGEGGGGGGGGGGFGGFGGGGFGGGGGGGGGGGGGGFFGGGGGEGGGGGFGGGGGGGGDGGGFFFGGGGGGC9<EE@8E;FGGGGGGCFFGGGGG8EGGA=EFGFGGGFGFFFGGGGGGGGGGGG5CEGDGGGGGGGGFGFFCDGGGGGGGGGGFGF?DFBFFFFFGGGFFBG>EDBFG7FDFD9
@M03364:276:000000000-BLYN8:1:1101:12934:5819 2:N:0:1
GGACTACAGGGGTTTCTAATCCTGTTTGCTCCCCACGCTTTCGCACCTGAGCGTCAGTCTTTGTCCAGGGGGCCGCCTTCGCCACCGGTATTCCTCCAGATCTCTACGCATTTCACCGCTACACCTGGAATTCTACCCCCCTCTACAAGACTCCAGCCTGCCAGTTTCGAATGCAGTTCCCAGGTTGAGCCCGGGGATTTCACATCCGACTTGACAGACCGCCTGCGTGCGCTTTACGCCCAGTAATTCCG
+
CCCCCGGGGGGGGGGGGGGGGGGGGGGGGGGGGGGGGGGGGGGGGGGFGGGGGGGGGGGGGGGGGGGGGGGGGGGGGGGGGGGGGGGGGGGGGGGGGGGGGGGFGGGGGGGGGGGGGGGGGGGGGGGGGGGGGGGGGGGGGGGFCBDGGGGGGGGGGGGGGGGGGGGEEGGGGGGGGGGGGFGGGGGGGGGGGGGGEGGGCDGGFGGGGGGGGGGFGDGGFGFF?FB7:E5;DGF>BBGGEE?F7*@AGG<
@M03364:276:000000000-BLYN8:1:1101:19944:5887 2:N:0:1
GGACTACCGGGGTTTCTAATCCTGTTTGCTACCCATGCTTTCGAGCCTCAGCGTCAGTTACAGACCAGACAGCCGCCTTCGCCACTGGTGTTCTTCCATATATCTACGCATTTCACCGCTACACATGGAGTTCCACTGTCCTCTTCTGCACTCAAGTTTCCCAGTTTCCGATGCACTTCTTCGGTTGAGCCGAAGGCTTTCACATCAGACTTAAGAAACCGCCTGCGCTCGCTTTACGCCCAATAAATCCG
+
CCCCCGGGGGGGGGGGGGGGGGGGGGGGGGGGGGGGGGGGGGGGGGGGGGFGGGGGGGGGGGGFGGFGFCEGGGGGGGGGGGGGGGGGGGGGGGGGGGGGGGGGFBEGGGGGGGGGGGGGGGGGGGGGGGGGGGGFDFGGGGGGGEGGGFGGGGGGGGGGGFGFGGGGGGGGGGFGGGGGGGGGGC+@ECGGGGGGGGGGGFE;FC:9CGGGGGGDCDGDDGFFFA@EFFF>DFD<C?EGGFD;FGAE7FC
@M03364:276:000000000-BLYN8:1:1101:17605:5924 2:N:0:1
GGACTACAAGGGTTTCTAATCCTGTTTGCTCCCCACGCTTTCGCACCTGAGCGTCAGTCTTTGTCCAGGGGGCCGCCTTCGCCACCGGTATTCCTCCAGATCTCTACGCATTTCACCGCTACACCTGGAATTCTACCCCCCTCTACAAGACTCCAGCCTGCCAGTTTCGAATGCAGTTCCCAGGTTGAGCCCGGGGATTTCACATCCGACTTGACAGACCGCCTGCGTGCGCTTTACGCCCAGTAATTCCG
+
CCCCCGDGFFGGGGGGGFGGGDGGGGGGGGGGGGGGGGGGGGGGGGGGGDGGGGGGGGGGGGGGGE9EFGGGGGGGGGGGGGGEGFGGGDGGGGEGGGGEGGGGGGGGFEGGGGGGGDGGGGFCEGGGGGGGCFFFGFGGGGGFCFFFGGGGGGGGGGGGGGFGFGGGGFGGGGGFGGGGGFFGGGGGGGGGGGGGGGGFGGGGFGGDG35CD*>FGDGGFGFFFF98:>@BGDGDFBG?ED?F7>=AGG*
@M03364:276:000000000-BLYN8:1:1101:26382:5943 2:N:0:1
GGACTACACGGGTTTCTAATCCTGTTTGCTCCCCACGCTTTCGCGCCTCAGCGTCAGTTGCGAGCCAAAGAGCCGCTTTCGCCACTGGTGTTCCTCCATATCTCTACGCATTTCACCGCTACACATGGAATTCCACTCTTCTCTCTCGCACTCAAGTCTCCCAGTTTCCAATGACCCTCACCGGTTGAGCCGGGGGCTTTCCCATCAGACTTAAAAGACCACCTGCGCGCGCTTTACGCCCACTAATTCCG
+
CCCCCGGF@FGGGGGGGGGGGGGGGGGGGGGGFGGGGGGGGGGGGGC@FFGGGGFGGGGGGDDGGBFGGGFFGGG:FDED:FC,=B=FFGGGGGGGGGGGGFFEFGFGGDGGGGFFFGDC:FGGGGDGEFCFGGGGFGGGGGGGGCECCC8DGGGGGGGG9FFDFFGEAE9DFGGC@,@,;6C5FE5EGDDCEE>EEGGF>+3:@<7C4DF7:CGC:*0*)2)6.;>.1<55/7C<42EECD:57FFFF;0
@M03364:276:000000000-BLYN8:1:1101:13562:5948 2:N:0:1
GGACTAACCGGGTTTCTAATCCTGTTTGATCCCCACGCTTTCGCACATCAGCGTCAGTTACAGACCATAAAGTCGCCTTCGCCACTGGTGTTCCTCCATATCTCTGCGCATTTCACCGCTACACATGGAATTCTACTTTCCTCTTCTGCATTCAAGTTTACCAGTTTCCAATGACCCTTCACGCTTCAGCCGTGGGCTTTCACATCAGAGTTAAAAAACAGCCTACGCGCGCTTTATGCCCAATAATCCCC
+
CCCCC8,C,6@:7BFEFGFGGC,<CFFD9C,C,,EBFEECFEF6F7@FGGF?@@@@@FFG,CCAC,,,,C99C,BCFGGGGC,,B8CEC,,89,@,,,,CA<E<@F?C:4=B<,ABEC7CFF,A=,CACGFGC,,,@E>ABF96@ECGFF,+448,4>9,387DAEDGD>,@D9988=,@8,3,8@+,@9,+@8C6:>,,<+7?1C8D7*5?@7+5*;:,3A*0)*-?-8))/*:)+1?+0/2;;C8)+2*
@M03364:276:000000000-BLYN8:1:1101:23786:5967 2:N:0:1
GGACTACAGGGGTATCTAATCCTGTTTGCTCCCCACGCTTTCGAGCCTCAGCGTCAGTGACAGACCAGAGAGCCGCCTTCGGCACTGGTGTTCCTCCATATATCTACGCACTTCACCGCTACACATGGAATTCCACTCTCCTCTGCTGCACTCCAGTCTCCCAGTTTTGAGTGACCCTCCTCGGTTGAGCCGAGGGCTTTCACACCCAACTTACAAGACCGCCTGCGCGCGCTTTACGCCCAATAATTCCG
+
CCCCC@EGCECECC,CFFGGGGFGGFFFGGDCEGGG7@FGGGGGFGGG8CFGD:CCFF,CEE9,FFFG<<<F<F7@@FCEC,6>=FC<CBFGCGGF<8F<FEAC,<A=@@+7=FGGG7B64@=:,:EF=<FD;,6CCBFAEEGG,8E?F8,AE,B8E9DC9,@FFFD,,>D>EGGD8?D6,@>EGEGG?,,@@*@**2>9FFF79?9?:D<CF+8:8*4=D*.3;A9E(:0)1199*-*/=5-7***):*2
@M03364:276:000000000-BLYN8:1:1101:13071:5980 2:N:0:1
GGACTACTGGGGTTTCTAATCCTGTTTGCTCCCCACGCTTTCGCACCTGAGCGTCAGTCTTTGTCCAGGGGGCCGCCTTCGCCACCGGTATTCCTCCAGATCTCTACGCATTTCACCGCTACACCTGGAATTCTACCCCCCTCTACAAGACTCCAGCCTGCCAGTTTCGAATGCAGTTCCCAGGTTGAGCCCGGGGATTTCACATCCGACTTGACAGACCGCCTGCGTGCGCTTTACGCCCAGTAATTCCG
+
CCCCCGGFGGGGGGGGGGGGGGGGGGGGGGGGGGGGGGGGGGGGGEGGGGGGGGGGGGGGGGGGDGGGGGGGGGGGFGGGGGGGGGGGGGGAGGGGGGGFGFGGGGGGGGGGGGGGFGGGGGGGDFGGFGGGGGGGGEFFCCEFBEGGG?CFEGGGGGGGGGGGGGGGGGGGGGGGGGGGGGGGGCGGGFG@EGGGGGCEFDGGFFCDDDGCC76@6CF=AGD<B@654BDFGGGFFFCEG7:@7CB9DGC
@M03364:276:000000000-BLYN8:1:1101:16007:5996 2:N:0:1
GGACTACAAGGGTTTCTAATCCTGTTTGCTCCCCACGCTTTCGCACCTGAGCGTCAGTCTTTGTCCAGGGGGCCGCCTTCGCCACCGGTATTCCTCCAGATCTCTACGCATTTCACCGCTACACCTGGAATTCTACCCCCCTCTACAAGACTCCAGCCTGCCAGTTTCGAATGCAGTTCCCAGGTTGAGCCCGGGGATTTCACATCCGACTTGACAGACCGCCTGCGTGCGCTTTACGCCCAGTAATTCCG
+
CCCCCGGGFGGGGEGAFGGGCFGGGGGGGGGGDFFFFGGGGGGGGGGGGGGGGGGGGGGGGGGGGGGGGGEGGGGGDGFGFFCGGGGGGGGGGGGGFGFEFFFFGGGGGGDFFGGGGGGGGGGGFGGGGGFGGGGGGGGDGGGCFGGGGGCFGGGGGGGF@FGGGGGGDGGGGFFD;@DGEAFGCGGGGFGGGGGG=C?E>DGGFFCDCDDDGFGCF5CGE=>(4>>FFFEDDDGAFB5?C38FFG=<>F6
@M03364:276:000000000-BLYN8:1:1101:8704:6013 2:N:0:1
GGACTACAGGGGTTTCTAATCCTGTTTGCTCCCCACGCTTTCGCACCTGAGCGTCAGTCTTCGTCCAGGGGGCCGCCTTCGCCACCGGTATTCCTCCAGATCTCTACGCATTTCACCGCTACACCTGGAATTCTACCCCCCTCTACGAGACTCTAGCTTGCCAGTTTCAAATGCAGTTCCCAGGTTGAGCCCGGGGATTTCACATCTGACTTAACAAACCGCCTGCGTGCGCTTTACGCCCAGTAATTCCG
+
CCCCCGFGGGGGFGGGGGGGGGGGGGGGGGGGFFGGGGGGGGGGDGGDFCEGGGGGGGGGGGG<:FGGGDGCFGGGGGGGGGGGGGGGEE@FGGGGGGFGGGFGGGGGGGDGGGGGFGGEDGGDFGGGFFGGGGGG,DFGEEGGGGGGGGGGCEGGGGGGDGGFDEFGF;CECGFGGFGGFF?CFGGGGGFGEGGECEBFFFF7A7:F7:7C+;>FCFFF>5=08FFFBDFFGGGABFGG*>10:>44FD*
@M03364:276:000000000-BLYN8:1:1101:11676:6033 2:N:0:1
GGACTACAAGGGTTTCTAATCCTGTTTGCTCCCCACGCTTTCGCACCTGAGCGTCAGTCTTTGTCCAGGGGGCCGCCTTCGCCACCGGTATTCCTCCAGATCTCTACGCATTTCACCGCTACACCTGGAATTCTACCCCCCTCTACAAGACTCCAGCCTGCCAGTTTCGAATGCAGTTCCCAGGTTGAGCCCGGGGATTTCACATCCGACTTGACAGACCGCCTCCGTGCGCTGTACGCCCAGTACTCCCG
+
CCCCCFGGGGGGE8FGGFGGGGFFFGGGGGGGGGGGEDGCFGGEEBFGGGGGGCFGGCFFGGEFFGFGFEGGGGGGEC@FGGFCEFGGGGGGGGFFFFGC9FGGGGGGGGGGAECFAFGGGGGDGGGGFCD8=E;FGDFGGGGFFFGFFDCCC@CFGCGBFG6EGGC@EGCGE9DFDCAFG9D>F9DCEFGDECEGDEC61CFC:F<C*)1>:*>CF*8A>EB(()-)-).)/)/5/:C*781)0**)2/)
@M03364:276:000000000-BLYN8:1:1101:25503:6058 2:N:0:1
GGACTACAAGGGTTTCTAATCCTGTTTGCTACCCACACTTTCGAGCCTCAACGTCAGTTACAGTCCAGAAAGCCGCCTTCGCCACTGGTGTTCTTCCATATATCTACGCATTTCACCGCTACACATGGAGTTCCACTTTCCTCTACTGCACTCAAGTCAGCCAGTTTCCAATGCAATTCCTCAGTTGAGCTGAGGGCTTTCACTTCAGACTTAACTAACCGTCTGCGCTCGCTTTACGCCCAATAAATCCG
+
CCCCCGGFGGGGEGGGGGGFGGGGGGFGGGGGGGG@7FFGGGGGFGCFGG<FG<FG@,CC@FFFFDFGGFDFEGGGGGGGGGGGGGGGGGGGGGFFGGGECC4AFGEFDEGGGFECF7@EF>FFG?FGGE=FFCGGF,=FDDEDCGG9EFGGFCFFF9@;,6=8AEFF,3E,=DFFGF,6,7,@FFFAFFG8E,D=EF8FCGGD+=5B7:++<<+++:D,:*088903:DFFGFGFF2:E58>FF788DGG
@M03364:276:000000000-BLYN8:1:1101:16617:6064 2:N:0:1
GGACTACCCGGGTTTCTAATCCTGTTTGCTCCCCACGCTTTCGCACCTGAGCGTCAGTCTTCGTCCAGGGGGCCGCCTTCGCCACCGGTATTCCTCCAGATCTCTACGCATTTCACCGCTACACCTGGAATTCTACCCCCCTCTACGAGACTCTAGCTTGCCAGTTTCAAATGCAGTTCCCAGGTTGAGCCCGGGGATTTCACATCTGACTTAACAAACCGCCTGCGTGCGCTTTACGCCCAGTAATTCCG
+
CCCCCFFGGFGGFBEEFGGGGGGGFADFFFGGGGGGGGGGFGGGGFGGGGGGGGGGGCAEGGGGGGGGGGGGEEGGGGGGGGGGGFGGEDFGGFGFGGGGGGCFGFGFCFGCE9BFGFGGGGGFFGFGGGGGGGGGGG+@ECGCFGGGGDCGGADGGFEGGGFFFG,EFFFFC>DEFGGGGGFFFFFGFC?FGGGGGGFDGGECFC+;:FFFGF>DFGFGAGE<BF>E?)7B3*94=(C?E34?D:64F79
@M03364:276:000000000-BLYN8:1:1101:16436:6080 2:N:0:1
GGACTACTGGGGTTTCTAATCCTGTTTGCTCCCCACGCTTTCGCGCCTCAGCGTCAGTTGCGAGCCAAAGAGCCGCTTTCGCCACTGGTGTTCCTCCATATATCTACGCATTTCACCGCTACACATGGAATTCCACTCTTCTCTCTCGCACTCAAGTCTTCCAGTTTCCAATGACCCTCCCCGGTTGAGCCGGGGGCTTTCACATCAGACTTAAAAGACCGCCTGCGCGCGCTTTACGCCCAATAATTCCG
+
CCBCCGGFFGGGCCF<EEGGGFGGGGGGGGGEFFGCB@:@FAFEEGGGGGGCFGGGGGGGG7:CFGG<EFGGGGFG8B?FGFFF>FGG?F8BE?EGFGFFG,9F,FFGDEGCFDFGGE++@EFCCFFGF5C,CEFGGC,?=FGGG9,@+CGDGFFDB,D;EGGGFFDAFGGFFGFEGC?+;CC>CECCF88191>CEGGFC>:CFG:==G6CFGD+:58=3C511>,81>>FD7/59<>E5)-)0:/6:*9
@M03364:276:000000000-BLYN8:1:1101:8263:6107 2:N:0:1
GGACTACTCGGGTTTCTAATCCTGTTTGCTCCCCACGCTTTCGAGCCTCAGTGTCAGTTACAGGCCAGAGAGCCGCTTTCGCCTCCGGTGTTCCTCCATATATCTACGCATTTCACCGCTACACATGGAATTCCACTCTCCTCTCCTGCACTCAAGTCTCCCAGTTTCCAATGCACACAATGGTTGAGCCACTGCCTTTTACATCAGACTTAAGAAACCACCTGCGCTCGCTTTACGCCCAATAAATCCGG
+
CCCCCGGGGGGGGGGGGGGGGGGGGGGGGGGGGGGGGGGGGGGGGGGGDGGGFGGGGGGGGGGGGGGGGGGGGGGG7FFGGGGGGGGGGGGGGGGGGGGGGGGGGGGGGGGGGGGFFFGGGGGGGGGGGGEGGGGGGGGGGFDFGGGGGGGGGGGGGGGFGGGG@FGFGGGFFFFF8DEGGGGGGGGGGGGGGGGFFGGFDCCFFGGG>DCGGFGGGGGG>EFFB55*:?BEGFC=EFECEF@FDGF)0C:
@M03364:276:000000000-BLYN8:1:1101:21854:6111 2:N:0:1
GGACTACAGGGGTTTCTAATCCTGTTTGCTCCCCACGCTTTCGAGCCTCAGTGTCAGTTACAGGCCAGAGAGCCGCTTTCGCCACCGGTGTTCCTCCATATATCTACGCATTTCACCGCTACACATGGAATTCCACTCTCCTCTCCTGCACTCAAGTCTACCAGTTTCCAATGCATACAATGGTTGAGCCACTGCCTTTTACACCAGACTTAATAAAACACCTGCGCTCGCTTTACGCCCAATAAATCCGG
+
CCCCCGGFGGGGGFGGGGGDG9FFGGGGGGGFGDGCEFGEGFGGGGGG?EFCF<FFFFEEGFGGCEFF<ECFCGGGFEFGGGGGGGGEGGGGGGGGGG,C,A;FGFGGGGCEFGGGGGGGDGGGGGGGGGGGGGGGFDDGGFF?DG9=8D8AFFFG@EC;;E88CEAFAF9DFGG83,@,3@FB;8@FC38@4@D89BEFGGG*0@FG**2=:;CG=+@C@G9=)909A>5)*8C8/5:8A)(/>F6.67D
@M03364:276:000000000-BLYN8:1:1101:6727:6126 2:N:0:1
GGACTACAAGGGTATCTAATCCTGTTTGCTCCCCACGCTTTCGAGCCTCAGCGTCAGTTACAGACCAGAGAGCCGCCTTCGCCACTGGTGTTCCTCCATATATCTACGCATTTCACCGCTACACATGGAATTCCACTCTCCTCTTCTGCACTCAAGTCTCCCAGTTTCCAATGACCCTCCCCGGTTGAGCCGGGGGCTTTCACATCAGACTTAAGAAACCGCCTGCGCTCGCTTTACGCCCAATAAATCCG
+
CCCCCGGGGGGGGGGGGGGGFGGGGGGGGGGFGGGGGGGGGGGGGGGEFGGGGGGGGGGGGGGGGGGGCEGGFGGGGGGGGGC@CFFFGGGGGGGGGGGGGGGFC9EF7FGC?FGGGDGG@E=CEGGEB,CAFFGGDGCDFGGFGFCCDFBFGGGFFF,@9FCGBFCEFFGC?FGFDFGCGGGGCCEGGGDE5CGGGGGCGGGB6C7*889CGFGGGGF6AGFFDF@F::309<9:BBGCEEBFC7@AFFC
@M03364:276:000000000-BLYN8:1:1101:11902:6136 2:N:0:1
GGACTACTCGGGTTTCTAATCCTGTTTGCTCCCCACGCTTTCGTGCCTCAGTGTCAGTAACAGTCCAGCAGGCCGCCTTCGCCACTGGTGTTCCTCCTAATATCTACGCATTTCACCGCTACACTAGGAATTCCGCCTGCCTCTCCTGTACTCTAGCCGTGCAGTTCCAAATGCAGCTCCGGGGTTGAGCCCCGGCCTTTCACATCTCACTTGCACTGCCCCCTACGCACCCTTTACACCCAGTAAATCCG
+
CCCCCGGG,BFGCCFGGGGGGGGGGGGGGGGGGGGGGGGGGGGGGGGF<FG<EEAEDF,,CCF@FGGGGGG7:7CFFGGGGGGGB<CF?=FFGFG9EEAEEFEGCDFGG7FGGGGG<FEEFCAE,?FF8AFFFGD7BC6F,E6=@E,>E;D@=,CFG?E++>DEGD,,3EEEGGF,=EF88EGD<6:@CECF@E:*C:F7C:EF=;C++=:DC+**+*142:?@(;<3,055CC*9A<F855<;>D+)1;8
@M03364:276:000000000-BLYN8:1:1101:26612:6149 2:N:0:1
GGACTACTGGGGTATCTAATCCTGTTTGCTCCCCACGCTTTCGAGCCTCAGTGTCAGTTACAGGCCAGAGAGCCGCTTTCGCCACCGGTGTTCCTCCATATATCTACGCATTTCACCGCTACACATGGAATTCCACTCTCCTCTTCCGCACTCTAGTCTACCAGTTTCCAATGCATACAATGGTTGAGCCACAGCCTTTTACAACAGAATTAATAAACCACCTGCGCTCGCTTTACGCCCAATAAATCCGG
+
C<C@CGFFFFD@F@6E<AEGFFFFF,EEFA,E<FFGEDCBFEGGC,:E8C@@EFEEC@EFFF,,9CCF8F,@,E@F+8DBFCCF7AFFF7CE<EFF??AFG<E?BFGG7FDBFFGFC:+@CECBEF9FF@E8EFEE4>EF8EBD,4,++@CD8,C9CACFGFGGGGF;EFE;,@8=FG8==@,3>+:<6,48,48@1>E7EC:+;?***+5=CFFD7>6;99924?AEFFFFGGF;8(:8CA14C+8)085
@M03364:276:000000000-BLYN8:1:1101:20994:6163 2:N:0:1
GGACTACCCGGGTTTCTAATCCTGTTTGCTCCCCACGCTTTCGCACCTGAGCGTCAGTCTTTGTCCAGGGGGCCGCCTTCGCCACCGGTATTCCTCCAGATCTCTACGCATTTCACCGCTACACCTGGAATTCTACCCCCCTCTACAAGACTCCAGCCTGCCAGTTTCGAATGCAGTTCCCAGGTTGAGCCCGGGGATTTCACATCCGACTTGACAGACCGCCTGCGTGCGCTTTACGCCCAGTAATTCCG
+
CCCCCGGGGGGGGGGGGGGGGGGGGGGGGGGGGGGGGGGGGGGGGGGGGGGGGGGGGDEFGFGGGGGGGGGGGGGGGGGGGGGGGFGGGGGGGGGGGGGGGGFGGGGGGGGGGGGGGGGGGGGGGGGDFGGGGGDF9DGGGGGGFFCFF?8DDFGGGGGGGGGGGFGGCFGGGGCEFGF@FGGCFGGGGCGFGGGGGGCGGFGCFFGGGGGGGFG7D<C=;5D:0>0)(85>DG<<F:58EE??FF?>FG4
@M03364:276:000000000-BLYN8:1:1101:22514:6171 2:N:0:1
GGACTACAAGGGTATCTAATCCTGTTTGCTCCCCACGCTTTCGAGCCTCAGCGTCAGTTACAGACCAGAGAGCCGCCTTCGCCACTGGTGTTCCTCCATATATCTACGCATTTCACCGCTACACATGGAATTCCACTCTCCTCTTCTGCACTCAAGTCTCCCAGTTTCCAATGACCCTCCCCGGTTGAGCCGGGGGCTTTCACATCAGACTTAAGAAACCGCCTGCGCTCGCTTTACGCCCAATAAATCCG
+
CCCCCGGGCFGGGGGGGGGGGGGGGGGGGGGGGGGG@FGGGGGGGGGGGGGGGGGGGGGGGGGGGGGGGGGDGGGGGGDGGGGEGGGGGGGGDDFFFGGGCFGGGGGGGDGGFGGGGGGGGGFFGGGGEAFGFFGG;FDEFFFGGGGCGFFFGFGGGGGGGGDD=DFGFDCFGGGFGGGCGGGGGGGGFDGG*CE*5ECCCFFGFGGGGGDDGGGGGGGFFGF;?F059D5>C*C<6:GGE>B@FGF9?C9
@M03364:276:000000000-BLYN8:1:1101:27535:6178 2:N:0:1
GGACTACCAGGGTTTCTAATCCTGTTTGCTACCCACACTTTCGAGCCTCAACGTCAGTTACAGTCCAGAAAGCCGCCTTCGCCACTGGTGTTCTTCCATATATCTACGCATTTCACCGCTACACATGGAGTTCCACTTTCCTCTACTGCACTCAAGTCATCCAGTTTCCAAAGCAATTCCTCAGTTGAGCTGAGGGCTTTCACTTCAGACTTAAATAACCGTCTGCGCTCGCTTTACGCCCAATAAATCCG
+
CCCCCGGGFGGGGGGFGGGGGGGGGGGGGFFGFGEBFFGGGGGDEFGFCEEFGGFEGFFGGGFCDFG?FF<EE<C77FGFGGCEFEGGGGGGGAFCGGGGGGG<E9EGGEF:DFFAAF@CFCDFEFFGGGEFDGGGC9BFGGGGGGGFFGC==EF?@@DFCFDGEGFCF;@>==8DEF8FF,9DEDA@,,@=8ECEGFEF?CCFF9EFGGGFGGGFC+3@9@?))10@9?A?DCCC>2=EEFF);C+9D8C
@M03364:276:000000000-BLYN8:1:1101:18940:6188 2:N:0:1
GGACTACTGGGGTTTCTAATCCTGTTTGCTCCCCACGCTTTCGCACCTGAGCGTCAGTCTTCGTCCAGGGGGCCGCCTTCGCCACCGGTATTCCTCCAGATCTCTACGCATTTCACCGCTACACCTGGAATTCTACCCCCCTCTACGAGACTCTAGCTTGCCAGTTTCAAATGCAGTTCCCAGGTTGAGCCCGGGGATTTCACATCTGACTTAACAAACCGCCTGCGTGCGCTTTACGCCCAGTAATTCCG
+
CCCCCGGGGGGGGGGGGGFGGGGGGGGGGGGGGGGGGGGGGGGGGGGGGGGGGGGGGGGGGGGGEGGGGGGGGGGEGGGGGGGGEGGGGGGGGGGFGGGGGGGGGGGGGGGEGGGGGEEECFGFGGGGGGGGGGGGGFDGGGGGCGGGGGGGGGGGGGG6FGGGFGGGGFGGGGEEFFFFGGCGGGGGGGG;C8CGGGGGGFGGFGGGG=FG>CGGGGG5>CE?1FFFFFFFGDF<F?EEEF<FCFB2FG4
@M03364:276:000000000-BLYN8:1:1101:3670:6210 2:N:0:1
GGACTACCGGGGTTTCTAATCCTGTTTGCTCCCCACGCTTTCGCGCCTCAGCGTCAGTTGCGAGCCAAAGAGCCGCTTTCGCCACTGGTGTTCCTCCATATCTCTACGCATTTCACCGCTACACATGGAATTCCACTCTCCTCTCCTGCACTCAAGTCTACCAGTTTCCAATGCATACAATGGTTGAGCCACTGCCTTTTACACCAGACTTAATAAACCACCTGCGCTCGCTTTACTCCCAATAAATCCGG
+
CCCCCGG8FGGGFGGGF9CFFGFGGGGGGGFGFEFEGGGGGEFGGGGGGGGFGGEGGGGEGEEEFFGF,CE8EC=FGGGFGGGGGGGGFG<FGGGGG,CEGFFGGFFF@:+FGFCG<FEEFGEG94=E?EEGGFGGGDAFFFF?DFGGGGFFF8DEGDGGGAF8@DFGF;E9CFAC:9?9CF8E;C614D,@<E,32@E7FGGDF7CGGGG++5=+1;,=?G46B)(8;>:BGCD6+15:FA;6>D6377<
@M03364:276:000000000-BLYN8:1:1101:15407:6220 2:N:0:1
GGACTACAAGGGTTTCTAATCCTGTTTGCTCCCCACGCTTTCGAGCCTCAGCGTCAGTTACAGACCAGAGAGCCGCCTTCGCCACTGGTGTTCCTCCATATATCTACGCATTTCACCGCTACACATGGAATTCCACTCTCCTCTTCTGCACTCAAGTCTCCCAGTTTCCAATGACCCTCCCCGGTTGAGCCGGGGGCTTTCACATCAGACTTAAGAAACCGCCTGCGCTCGCTTTACGCCCAATAAATCCG
+
CCCCCGGGGGGGGGGGGGGGGGGGGGGGGGGGGGGGGGGGGGGGGGGGGGGGGGGGGGGGGGGGGGGGGFGGGGGGGGGGGGGEGGGGGGGGGGGGGGGGGFFGGGGGGGDGGGGGGGGGEGGGGGGGFFGGGGGGGGGGGFGGGGGGGGGGGGFGFGGGGGGGAEFGGGGGGGGGGGGGGGGGGGGGFDGDGGGGGGGGGGDCAFCGCGGGGGGGGFGEEGF6@FF>9BDED<F<?BGGGD24>>6)2C9
@M03364:276:000000000-BLYN8:1:1101:8921:6229 2:N:0:1
GGACTACCGGGGTTTCTAATCCTGTTTGCTCCCCACGCTTTCGAGCCTCAGCGTCAGTTACAGACCAGAGAGCCGCCTTCGCCACTGGTGTTCCTCCATATATCTACGCATTTCACCGCTACACATGGAATTCCACTCTCCTCTTCTGCACTCAAGTCTCCCAGTTTCCAATGACCCTCCCCGGTTGAGCCGGGGGCTTTCACATCAGACTTAATAAACCACCTGCGCTCGCTTTACGCCCAATAAATCCG
+
CCCCCGGGGGGGGGGGGGGGGGGGGGGGGGGGGGGGGGGGGGGGGGGGGGGGGGGGGGGGGGGGGGGGGGFEGGGGGGGGGGGGGGGGGGGGGGGGGGGGGGGGGGGGGGGGGGGGGGGGGGGGGGGGFEGGGGGGGGGGGGGGEGGGEGGFFGGGGC,DFGGGFGGGGGFGGGGGGGGGGGGGGGGG6FCGEG5C=8FGC79@A<;6CCFG>+:+:;F65CED8F05;>>:CFFFF?EEGFFFG7@>>D7
@M03364:276:000000000-BLYN8:1:1101:22363:6278 2:N:0:1
GGACTACTGGGGTTTCTAATCCTGTTTGCTACCCATGCTTTCGAGCCTCAGCGTCAGTTACAGACCAGACAGCCGCCTTCGCCACTGGTGTTCTTCCATATATCTACGCATTTCACCGCTACACATGGAGTTCCACTGTCCTCTTCTGCACTCAAGTTTCCCAGTTTCCGATGCACTTCTTCGGTTGAGCCGAAGGCTTTCACATCAGACTTAAGAAACCGCCTGCGTTCGCTTTACGCCCAATAAATCCG
+
CCCCCGGGGGGGGGGGGEGGGGGGGGGGGGFGGGGGGGGGGGGGGGGGGGGDGFGGGGGGGGGFGGGGGEGGGGGGGGGGGGGGGGGGGGGGGGFGGGGGGGGFGGGGGGGGGGGGFDCEGGFGGGFGGF=AFGGGGGGGGGGGFCGFGGFGGGGGGEEGAFDFFFEGFGGGGDFFF8FGGGG+CEEGGGGDEE8>9?8EGGCC9C8**;FGF+?@DD6F>C9)-)()-25?DGG4A;CGGF14*CA<@D9
@M03364:276:000000000-BLYN8:1:1101:26719:6312 2:N:0:1
GGACTACAGGGGTTTCTAATCCTGTTTGCTCCCCACGCTTTCGCACCTGAGCGTCCGTCTTCGTCCAGGGGGCCGCCTTCGCCACCGGTATTCCTCCAGATCTCTACGCATTTCACCGCTACACCTGGAATTCTACCCCCCTCTACGAGACTCAAGCCTGCCAGTATCATATGCAGTTCCCGGGTTGAGCCCGGGGATTTCACATCTGATTTAACAAACCCCCTGCGTGCGCTTTACGCCCCGTAATTCCG
+
@-ABCEG8FGGDG@EGGFEGGG@FGGGGGGFGFGFE7FDEGF:FGDFG8FFGGGG+CFGFCDFGGCCFEFE:@FGGEGGG7FCCFGC:FEGGG,=B,AE?EFGGCFG?F+BFFGGGDCEE:FFFGGGG?CF=FFCGF@DCEEDF,E8++8EFGFFG9CF6EGGFG9B;,,,,=E@,<FFD688CCE5,88<FC5C5:5CFFCGCAF7+++2;:7@C*23A)*.70;>E(<5:<37)8(;C=)4.575AG**
@M03364:276:000000000-BLYN8:1:1101:22912:6313 2:N:0:1
GGACTACAGGGGTTTCTAATCCTGTTTGCTCCCCACGCTTTCGAGCCTCAGTGTCAGTTACAGGCCAGAGAGCCGCTTTCGCCTCCGGTGTTCCTCCATATATCTACGCATTTCACCGCTACACATGGAATTCCACTCTCCTCTCCTGCACTCAAGTCTCCCAGTTTCCAATGCACACATTGGTTGAGCCACTGCCTTTTACATCAGACTTAAGAAACCACCTGCGCTCGCTTTACGCCCAATAAATCCGG
+
CCCCCGGGGGGGGGGGGGGGGGGGGGGGGGFGGGGGGGEGGGGFCEGGFGGEFDFGGGGGGGGGGGGGGFFFGGGG8FFGG:FCGGGGGGGGGFGGGCEFFGCFFGGGGGGGGFGC<FDGDEDGEFGGGFFFGGGGG,>FGFFFG?B,@EGGGGGGGFFG9DGGGGGGFG9BF8,=DF8,3@FCF8@7F,3D,,>:4@F7CFF+++;CFG9C++=:CF8,5CFB=?=>?46?CFGF>@GDGF@AF>=)>D7
@M03364:276:000000000-BLYN8:1:1101:21451:6343 2:N:0:1
GGACTACCGGGGTTTCTAATCCTGTTTGCTCCCCACGCTTTCGCACCTGAGCGTCAGTCTTCGTCCAGGGGGCCGCCTTCGCCACCGGTATTCCTCCAGATCTCTACGCATTTCACCGCTACACCTGGAATTCTACCCCCCTCTACGAGACTCAAGCCTGCCAGTATCAGATGCAGTTCCCGGGTTGAGCCCGGGGATTTCACATCTGACTTAACAGACCGCCTGCGTGCGCTTTACGCCCAGTAATTCCG
+
CCCCCGGGGGGGDGGFFGGGGGGGGGGGGGGGGGGGDGGGGGGGGGGGGGGGGGGGGGFGGGGGGGGGGGGGGGGGGGGGGGGGGGGGGGGGGGGG@FGGGGAFFFFFGGEGGGGFFGGGGGGGGGFG?FGFGGGGGCFGGGGGDEGDEGGFFCE69EFGGGGGG9,?@FGGGFG?<ECCC5EGDGC6EFGEGGCEECFGGGGF6*+C+:CFGGGG=4EG>GFF647B:>EFGGGBF1C8EB16:>42CF7
@M03364:276:000000000-BLYN8:1:1101:23833:6377 2:N:0:1
GGACTACTGGGGTTTCTAATCCTGTTTGCTCCCCACGCTTTCGCACCTGAGCGTCAGTCTTCGTCCAGGGGGCCGCCTTCGCCACCGGTATTCCTCCAGATCCCTACGCATTTCACCGCTACACCTGGAATTCTACCCCCCTCTACGAGACGCTAGCTTGCCAGTTTCAAATGCACATCCCAGGTTGAGCCCGGGGATTGCACAGCGGACTTAACAAACCGCCTGCGTGCGCTGTACGCCCAGTACTGCCG
+
@CCCC8F9<9FE@F;@AFFFEEEGC@,CFCFFGCF@BCGE86BC7+6@E,CFFECCFGGGGF76@CEG8@BCF7:FGCBFEF@FGC7EGC@9EDEFGGF9FF,AEGFGGGG7,?5AECG=F@FBDEF?,A9,CF9@EGGGEEGGGGGGGEC+B>EEFAE?BE<DF;,;D,,6BDC,25:DFG?*@<ECF7,=5C>E***027=7)/)):977*:?7*9CC3EB?FFFF?DB><)CA??CEE>?):*9)*01
@M03364:276:000000000-BLYN8:1:1101:4267:6392 2:N:0:1
GGACTACCAGGGTATCTAATCCTGTTTGCTCCCCACGCTTTCGCACCTGAGCGTCAGTCTTTGTCCAGGGGGCCGCCTTCGCCACCGGTATTCCTCCAGATCTCTACGCATTTCACCGCTACACCTGGAATTCTACCCCCCTCTACAAGACTCCAGCCTGCCAGTTTCGAATGCAGTTCCCAGGTTGAGCCCGGGGATTTCACATCCGACTTGACAGACCGCCTGCGTGCGCTTTACGCCCAGTAATTCCG
+
CCCCCGGGGGGGGGGGGGGGGGGGGGGGGGGGGGGGGGGGGGGGGGGGGGGGGGGGGGGGGGGGGGGFFGGGGGGGGGGGGGGGGGGGGGGGGGGGGGGGGGGGGFFFGGGECGGGGGGGGGGGGGGGFDGGGGGGGGGGGGGGGGFGCDFGGGF?FGFGGGFFGGGG5DDGGCGFGGGGGGFGGGGGGGGGGGGGGGGGG7@FFG;DDGGGGGGDCCGGFGF;(710(0<@GGGFFFGE551?F7*6F:*
@M03364:276:000000000-BLYN8:1:1101:20108:6397 2:N:0:1
GGACTACAAGGGTTTCTAATCCTGTTTGCTCCCCACGCTTTCGAGCCTCAGTGTCAGTTACAGGCCAGAGAGCCGCTTTCGCCTCCGGTGTTCCTCCATATATCTACGCATTTCACCGCTACACATGGAATTCCACTCTCCTCTCCTGCACTCAAGTCTCCCAGTTTCCAATGCACACAATGGTTGAGCCACTGCCTTTTACATCAGACTTCAGAAACCACCTGCGCTCGCCTTACGCCCAATAAATCCGG
+
8C@9A,,,6ECFECF<E,EFF,CFGGGGGF@EFFFGDEGGFCC@E7@F<,C6,;,@,66EFGCFGGD,,9E@CECC+@<FCC@:6BF+868,:,;E<4,FEFGF;<?,@=@7?,CF94+4C@?FFFF,B<,A??EFGGEGFAB=DF9FG4@AB>EE@EDG9,,63CC;@=9DFDAFGD++,ED>D+,62,,51<:,4@ECFGGGF:9592<?CG7C7;DC>CFB994*:62)21?@A98BC>36*CFFGDG
@M03364:276:000000000-BLYN8:1:1101:14354:6400 2:N:0:1
GGACTACTGGGGTATCTAATCCTGTTTGCTCCCCACGCTTTCGAGCCTCAGTGTCAGTTACAGGCCAGAGAGCCGCTTTCGCCACCGGTGTTCCTCCATATATCTACGCATTTCACCGCTACACATGGAATTCCACTCTCCTCTCCTGCACTCAAGTCTACCAGTTTCCAATGCATACAATGGTTGAGCCACTGCCTTTTACACCAGACTTAATAAACCACCTGCGCTCGCTTTACGCCCAATAAATCCGG
+
CCC@CFGGGGGGGGGGGGCGGGGGGGGGGGGGGECCFGCFGGGFGGGGGGGDGGGFGGGGGGGGGGGFGGGGGGGGGGGGGDCCEFGDGGGGGGGGGDFGGGGGGGGGGGGGGGFGGGEGGGCFE:<EE9FGGFGG9=ECFFGDFGGGG,@FGGGC;3@=FG8BF>=FFGFGGGGGC,,9=F>FGDDFGGGDGFDGGFGGGGFFC700079DDC9C+38C>C?@=47B9?4?F*+9)5>852:FF7+6*)/
@M03364:276:000000000-BLYN8:1:1101:11985:6446 2:N:0:1
GGACTACCCGGGTTTCTAATCCTGTTTGCTCCCCACGCTTTCGAGCCTCAGTGTCAGTTACAGGCCAGAGAGCCGCTTTCGCCACCGGTGTTCCTCCATATATCTACGCATTTCACCGCTACACATGGAATTCCACTCTCCTCTCCTGCACTCAAGTCTACCAGTTTCCAATGCATACAATGGTTGAGCCACTGCCTTTTACACCAGACTTAATAAACAACCTGCGCTCGCTTTACGCCCAATAAATCCGG
+
CCCCCGGGGGGGGGGGGGGGGGGGGGGGGGGGGGGGGGGGGGGGGGGGGGGGGGGGGGGGGGGGGGGGGGGGGGGGGGGGGGGGGGGGFGGGGGGGGGGGGGGGGGGGGGGGGGGGGGGGGGGGGGGGFFGGGGGGGGGGGGGGGGGGGGGDEDFGFGGFGGGGGFGGGGA;DGGGGGGCDF8FGGGCCCCFFFGFFFFC+3;CACF7FGCG<FF>DG,7F4945?>E@FF:78:6?FGEE5=F7@=?;D8
@M03364:276:000000000-BLYN8:1:1101:19014:6450 2:N:0:1
GGACTACTAGGGTTTCTAATCCTGTTTGCTCCCCACGCTTTCGAGCCTCAGTGTCAGTTACAGGCCAGAGAGCCGCTTTCGCCACCGGTGTTCCTCCATATATCTACGCATTTCACCGCTACACATGGAATTCCACTCTCCTCTCCTGCACTCAAGTCTACCAGTTTCCAATGCATACAATGGTTGAGCCACTGCCTTTTACACCAGACTTAATAAACCACCTGCGCTCGCTTTACGCCCAATAAATCCGG
+
CCCCCDFGGGGGGGGGGGGGGGGGGGGGGGGGGGGGGGGGGGGGGGEGFGGFGGGGGGGGGGGGGGGGGGGGGGGGEEGGGGGGGGGGGGGGGGGGGGGGGGFGGEEF:CEGGGGGFGGGGGGGGGGGEFFGGGGGGGGGGGGGGGGGGGGGGFFFECFEGGGFDEFFFGGGGGGFEGGCGGFGGG8=DBBFCDFGFGGFCDGGFGF595<C8DFFF?FGFGF==?B>AFD>FGGF>DGGGF@AGGFCFDD
@M03364:276:000000000-BLYN8:1:1101:10482:6450 2:N:0:1
GGACTACTCGGGTTTCTAATCCTGTTTGCTCCCCACGCTTTCGCACCTGAGCGTCAGTCTTTGTCCAGGGGGCCGCCTTCGCCACCGGTATTCCTCCAGATCTCTACGCATTTCACCGCTACACCTGGAATTCTAACCCCCTCTACAAGACTCCAGCCTGCCAGTTTCGAATGCAGTTCCCAGGTTGAGCCCGGGGATTTCACATCCGACTTGACAGACCGCCTGCGTTCGCTTTACGCCCAGTAATTAC
+
C9<CCFFGFCCCCC@FGG9FEEFFGCDEGFCCFG@FCEEGG<@@F:FDFF,ECGDGGF9F<FFFEFGGG76F:FEEGCFGG>4,4ACCF:FGEBEB@FECFDAEDFEEGG7CFGCEAFGG:FA<EFGGFB?FGFF,3,=>=>8=3CDG98,6@8D=>8EFG@CCDCD933:,4@,<FCGCF;8FGCGC?B:4788*=CBF7CG++**9*//:C7CCFDFG>*:7@4-0-7@5*93<*8/25>?:G*9)20
@M03364:276:000000000-BLYN8:1:1101:4272:6497 2:N:0:1
GGACTACAGGGGTTTCTAATCCTGTTTGCTCCCCACGCTTTCGCACCTGAGCGTCAGTCTTCGTCCAGGGGGCCGCCTTCGCCACCGGTATTCCTCCAGATCTCTACGCATTTCACCGCTACACCTGGAATTCTACCCCCCTCTACGAGACTCTAGCTTGCCAGGTTCAAATGCAGTTCCCAGGTTGAGCCCGGGGATTTCACATCCGACTTGACAGACCGCCTGCGTGCGCTTTACGCCCAGTAATTCCG
+
CCCCCGGFFFGDGGGGGGEGGFFGGGGGGDGGGGGDFGGGGFGGGGGGGFGGCCFGEFGGGEGGGC@AFGGGGGGGGDGFDGGFGGGEGGCCGE;FFCGG9EFGGCFGGCGFAEEGGGDE7FGGDFGGFFGFFGFFGGFGC8EGGFGEEEE8DG9DGFGGCGA8*@9DFFG9<C,>D?FFG?FG@FFFG7CF7C5:5CGDC:9>+C23>CDGFDFFG*=EBE>BFFF),)07DGG<9(2?E:1<*:640C7
@M03364:276:000000000-BLYN8:1:1101:8936:6515 2:N:0:1
GGACTACAGGGGTATCTAATCCTGTTTGCTCCCCACGCTTTCGCGCCTCAGCGTCAGTTACAGACCAGAGAGCCGCCTTCGCCACTGGTGTTCCTCCATATATCTACGCATTTCACCGCTACACATGGAATTCCACTCTCCTCTTCTGCACTCCAGTCTCCCAGTTTTGAGTGACCCTCCTCGGTTGAGCCGAGGGCTTTCACACCCAACTTAAAAGACCGCCTGCGCGCGCTTTACGCCCAATACTTCCG
+
CCCCCFGGGGGGGGGGGGGGGGGGGGGGGGGGGGGGGGGGGGGGGGGGGGDGGGGGGFGGGGGGGGGFFG8FGGGGGEGGGGBEEGGCEFGGGGGGFGGGGGGGGGGGEGGEFGGFGGGGGGGGGGGGFAFGFGGGGGGGGGGF99EFFGGG883@DFFG9FGGGGEFGDFGGGGGFGGC@FD6FCEGGGCCEEGE>DGGGGGGF>DFGGCD>FGFFCFF;C:<2=630)5>DDC4=2E5C>(.>**4C7*
@M03364:276:000000000-BLYN8:1:1101:6761:6531 2:N:0:1
GGACTACTCGGGTTTCTAATCCTGTTTGATCCCCACGCTTTCGCACATCAGCGTCAGTTACAGACCAGAAAGTCGCCTTCGCCACTGGTGTTCCTCCATATCTCTGCGCATTTCACCGCTACACATGGAATTCCACTTTCCTCTTCTGCACTCAAGTTTCCCAGTTTCCAATGACCCTCCACGGTTGAGCCGTGGGCTTTCACATCAGACTTAAGAAACCGCCTACGCGCGCTTTACGCCCAATAATTCCG
+
CCCCCGGGGGGGGGGGGGGGGGGGGGGGGGGGGGGGGGGGGGGGGGGGGGGGGGGGGGGGGGGGGGGGGGGGGGGGGGGGGGGGGGGGGGGGGGGGGFFGFGGGFGGGGGGGGGGGGGGGGGGGFGGGGGGGGGGGGGGGGGGGGGGGGGGGGGGGGGGGGGGCFGGGFGFGGGGGFGGD=FGGGGGGGGGEGGGCGGFDGGGGFGFGGGGFGGGCDFGG>EDDFFFFFE>>DGGFF?GGGE6FGGFFGG<
@M03364:276:000000000-BLYN8:1:1101:16872:6532 2:N:0:1
GGACTACTGGGGTTTCTAATCCTGTTTGATCCCCACGCTTTCGCACATCAGCGTCAGTTACAGACCAGAAAGTCGCCTTCGCCACTGGTGTTCCTCCATATCTCTGCGCATTTCACCGCTACACATGGAATTCCACTTTCCTCTTCTGCACTCAAGTTTCCCAGTTTCCAATGACCCTCCACGGTTGAGCCGTGGGCTTTCACATCAGACTTAAGAAACCGCCTACGCGCGCTTTACGCCCACTAATTCCG
+
CCCCCGGGGGGGFGGGGGDGGFGGGGGGGGGGGGGGGGGGGGGGGEGGGGGGGGGGGGGGGGGGGGGGGECFGGGGGGGGGGGGGGFGGGGGGGGGGFFGGGFFGGGGGGGGGGGGGGGGGGGGGGGGFGGGGGGGGGGGGFGGGGGGGG?D?F8FEGGGGGGGGFGGGGGFGCFGGGF>8DGGFGGFGGFEEEGGFBF?FGGGFDFFFFFGCC7CF4EF>CED?FFE9BFFG3*;6?EGGF(8*2@EGG<
@M03364:276:000000000-BLYN8:1:1101:15373:6552 2:N:0:1
GGACTACAGGGGTATCTAATCCTGTTTGCTCCCCACGCTTTCGCGCCTCAGCGTCAGTTACAGACCAGAGAGCCGCCTTCGCCACTGGTGTTCCTCCATATATCTACGCATTTCACCGCTACACATGGAATTCCACTCTCCTCTTCTGCACTCCAGTCTCCCAGTTTTGAGTGACCCTCCTCGGTTGAGCCGAGGGCTTTCACACCCAACTTAAAAGACCGCCTGCGCGCGCTTTACGCCCAATAATTCCG
+
CCCCCGGGGGGGGGGGGGGGGGGGGGGGGGGGGGGGGGGGGGGGGGGGGGGGGGGGGGGGGGGFGGGGGGGGGGGGGDGGGEGGGGGGGGGGGGGGGGGFGGGGGGGGGGGGGGDGGGGGCFGGGGGGF?FGGDGGGGGGFGGGGGGGGGGGGGGGGGGGGGGGGGGGGGGGGGGGGGGGFGE6FEGGGGGCEGGGGGGGGGGGFGGGGGGGCCGFF<FC?CE;?F@FFFFEGDGAF:GGGF6@GC@DGGF
@M03364:276:000000000-BLYN8:1:1101:23732:6580 2:N:0:1
GGACTACCCGGGTTTCTAATCCTGTTTGCTCCCCACGCTTTCGAGCCTCAGTGTCAGTTACAGGCCAGAGAGCCGCTTTCGCCACCGGTGTTCCTCCATATATCTACGCATTTCACCGCTACACATGGAATTCCACTCTCCTCTCCTGCACTCAAGTCTACCAGTTTCCAATGCATACAATGGTTGAGCCACTGCCTTTTACACCAGACTTAATAAACCACCTGCGCTCGCTTTACGCCCAATAAATCCGG
+
CCCCCGGGGGGGGGGGGGFGGGGGGGGGGGEFGGFCGGGGFGGGGGGGGGGEFGGGGGGGGGGGGGGGFGGGGGGGGGFFGGGGGGGG:FGDFEFGGGEFGFDFFGGGGGGGGGGGGDEGFGGGGGGGF=,FFFGF9EBF8DF?ECGFFGGGGGCFDEDGGFCGG;A9DAFAECDFGGGGGGGGGG?EFFCEF?FGGGG,9DGGFGGGFFGGFGGGFF@55CF@BFA;@AD>FC>CB?E8CF;FC>+96C3
@M03364:276:000000000-BLYN8:1:1101:20008:6610 2:N:0:1
GGACTACCGGGGTTTCTAATCCTGTTTGCTCCCCACGCTTTCGCACCTGAGCGTCAGTCTTCGTCCAGGGGGCCGCCTTCGCCACCGGTATTCCTCCAGATCTCTACGCATTTCACCGCTACACCTGGAATTCTACCCCCCTCTACGAGACTCTAGCTTGCCAGTTTCAAATGCAGTTCCCAGGTTGAGCCCGGGGATTTCACATCTGACTTAACAAACCGCCTGCGTGCGCTTTACGCCCAGTAATTCCC
+
CCCCCFGGGGGGFGGGGGFGGGGGGGGGGGGGGGGGGGGGGGGGGGGGGGGGGGGGGGGGGGGGFFEGFEECGGGGGGGGGGGGGGGGGGGGGGGGGGGGGGGGGGGG7?FFCFGFGCFE+>AFGGGGFFGGFAFFE@FFEEEGA;DC@EGGGF9,;FGCCFGGFGGGGGGGGGGGGEEFGGGFGD6ECFCCEGGGGGC9;@FG@<FG7@CD7CFFGGFGEGF??)-76BE:3*9>=?GGG),?*;=ADG*
@M03364:276:000000000-BLYN8:1:1101:13790:6689 2:N:0:1
GGACTACAGGGGTTTCTAATCCTGTTTGATCCCCACGCTTTCGCACATCAGCGTCAGTTACAGACCAGAAAGTCGCCTTCGCCACTGGTGTTCCTCCATATCTCTGCGCATTTCACCGCTACACATGGAATTCCACTTTCCTCTTCTGCACTCAAGTTTCCCAGTTTCCAATGACCCTCCACGGTTGAGCCGTGGGCTTTCACATCAGACTTAAGAAACCGCCTACGCGCGCTTTACGCCCAATACTTCCG
+
CCCCCGGGGGGGGGGGGGGGGGGGGGGGGGGGGGGGGGGGGGGGGGGGGGGGGGGGGGGGGGGGGGGGGGGGGGGGGGGGGGGGGGGGFFFGGGGGGGGGGGGGGFGEGGGGGGGGGGDGGGGGGGGGGGGGGGGGGGGGCFGGGGGGGGGGGGGGEGGGGGGGFEGGFGGGGGGDGGGGGCEEGGGGFGGGGEGGGFGGFGGGA9:CCFGGGC7CCDEGDDDD@FFA@EFFGDGCA@EGDEF57*+9FGD
@M03364:276:000000000-BLYN8:1:1101:4700:6707 2:N:0:1
GGACTACTGGGGTTTCTAATCCTGTTTGCTCCCCACGCTTTCGAGCCTCAGTGTGAGTTACAGGCCAGAGAGCCGCTTTCGCCACCGGTGTTCCTCCATATATCTACGCATTTCACCGCTACACATGGAATTCCACTCTCCTCTCCTGCACTCAAGTCTACCAGTTTCCAATGCATACAATGGTTTAGCCCCTGCCTTTTACACCAGACTTAATAAACCACCTGCGCTCGCCTTACGCCCAATTAATTCGG
+
CCCCCGGGCFGGGGGGFFCGGGGFFGGGGGGGGGGGCFGGGGGFGGGGGGGGGG9EGGGGGCE8DGGGGGGEGGGG7C7?FEFGGGGGGEGGCGEGGGFFGGECFGGFGGGGGGGGGGGGGGGD94FCEFFGGGGFGF9FFGCGGGF88@FFGDF8CEA9=FGGGGGFGEFDGFGGDF,=E,7@F,=,2@,@@EB?9FFG+@EFACF**35=CDDG7:<A?*30<*09554):C4>695@*8/+1;+)2*2
@M03364:276:000000000-BLYN8:1:1101:6406:6718 2:N:0:1
GGACTACTAGGGTTTCTAATCCTGTTTGCTCCCCACGCTTTCGAGACTCAGCGTCAGTTACAGACCAGAGAGTCGCCTTCGCCACTGGTGTTCCTCCATATATCTACGCATTTCACCGCTACACATGGAATTCCACTCTCCTCTTCTGCACTCAAGTTCCCCAGTTTCCAATGACCCTCCACGGTTGAGCCGTGGGCTTTCACATCAGACTTAAGAAACCGCCTGCTCTCGCTTTACGCCCAATAAATCCG
+
CCCCCGGDGGGGGGGGGGGGGGGGGGGGGGGGGGGGGGGGGGGGGGGGGGGGGGGGGGGGGGGGGGGGGGGGGGGGGGGGGGGGGFFGFFFGGGGGGGGGGGGGFGGGGGGGGGGGGGGGGGGGGGGGFEFGFGGGGGGGGGGGGGGGGGGGGGGGGGFGGG?>,,EFCGGDGGGFFGGGDGGGGGGG8DC678EGGGGGGGGFCF>FFFFGGFGGFGGFFGF>DF2A8FB4DCG4+/8CC>?AG7CEFG5
@M03364:276:000000000-BLYN8:1:1101:12067:6724 2:N:0:1
GGACTACCGGGGTTTCTAATCCTGTTTGCTCCCCACGCTTTCGCACCTGAGCGTCAGTCTTTGTCCAGGGGGCCGCCTTCGCCACCGGTATTCCTCCAGATCTCTACGCATTTCACCGCTACACCTGGAATTCTACCCCCCTCTACAAGACTCCAGCCTGCCAGTTTCGAATGCAGTTCCCAGGTTGAGCCCGGGGATTTCACATCCGACTTGACAGACCGCCTGCGTGCGCTTTACGCCCAGTAATTCCG
+
CCCCCGGGGGGGGGGGGGGGGGGGGGGGGGGGGGGGGGGGGGGGGGGGFGGGGGGGGGGGGGGGGGGGGGGGGGGGGGGGGGGGGGGGGDGGGGGGGGGGGGGGGGGGGDGGGGFGGGGGGGGGGGGGFGGGGGGFFFFFGGGGGGGGGGGGGGGGGGGGGGGGFGGGGGGGGGGGGGGGGGGGGGGGGGCGGGGGDEGGGGG78FDDDGGGG>F7CDGGFGFB?FFFBFEDGGGBFFGEGEFFCGFADG9
@M03364:276:000000000-BLYN8:1:1101:8943:6731 2:N:0:1
GGACTACCAGGGTTTCTAATCCTGTTTGCTCCCCACGCTTTCGCACCTGAGCGTCAGTCTTTGTCCAGGGGGCCGCCTTCGCCACCGGTATTCCTCCAGATCTCTACGCATTTCACCGCTACACCTGGAATTCTACCCCCCTCTACAAGACTCAAGCCTGCCAGTTTCGAATGCAGTTCCCAGGTTGAGCCCGGGGATTTCACATCCGACTTGACAGACCGCCTGCGTTCCCTTTACGCCCAGTAATTCCG
+
CCCCCGGFFFGGGGGGGGGGGGGGGGGGGGFGGGGGGGGGGGGECGGGEFFCGGGGGGGGGCGE@FF<@:+FGFEGGGGGGGCEBEFGB@FGGFGGG,F<FCFGGGGGGGGFGDGGGGGGGGGGGGEGGFGGGGDFGFDFEGGGGGGEFGGGG,89FFFCFGCFGCAFED6DFGGFFGFG69>FFGGFGGGGCC>C7CGGGGGGFGD3DGGGFFDF6CFGFDDFFFF)())1::*:F:CGGBBF7:94CG6
@M03364:276:000000000-BLYN8:1:1101:9235:6755 2:N:0:1
GGACTACAAGGGTATCTAATCCTGTTTGCTCCCCACGCTTTCGAGCCTCAGTGTCAGTTACAGGCCAGAGAGCCGCTTTCGCCACCGGTGTTCCTCCATATATCTACGCATTTCACCGCTACACATGGAATTCCACTCTCCTCTCCTGCACTCAAGTCTACCAGTTTCCAATGCATACAATGGTTGAGCCACTGCCTTTTACACCAGACTTAATAAACCACCTGCGCTCGCTTTACGCCCAATAAATCCGG
+
CCCCCGGADFGGGGGGGGGGGGGGGGGGAFCFGGGGGGGGGGGCFGGGGGG<EFGGGGAEFGFCGGEGGGGGGFGG:FFGGGEGFFEGGGGGG,;F<EGGGCFGGCFBFGGGGGFFGDGGGGGG@89=FFFFGGCE,EFGGGGB,EGGGDEDF=EG=,,7EDCDFDFG8D,EFF8DFGG89E8FGDFFEF,@,8D6?FGG9+@CF++9C?>8=BFE>>,,*@A5>?=*:*??CF+*25EEE436>>=?><:
@M03364:276:000000000-BLYN8:1:1101:19123:6759 2:N:0:1
GGACTACTGGGGTATCTAATCCTGTTTGCTACCCACACTTTCGAGCCTCAACGTCAGTTACAGTCCAGAAAGCCGCCTTCGCCACTGGTGTTCTTCCATATATCTACGCATTTCACCGCTACACATGGAGTTCCACTTTCCTCTACTGCACTCAAGTCATCCAGTTTCCAAAGCAATTCCTCAGTTGAGCTGAGGGCTTTCACTTCAGACTTAAATAACCGTCTGCGCTCGCTTTACGCCCAATAAATCCG
+
CCCCCGGGGGGGGGGGGGGGGGGGGGGGGGGGGGGGGGGGGGGGGGGGGGGGGGGGGGGGGGGGGGGGGGGGGGGGGGGGGGGGGGGGGGGGGGGGGGGGGGGGGFGGGGGGGGGGGGGGGGGGGGGGGGGGGGGGGGGGGGGGGGGGGGGGGGGGFGGGGGGGGGGGGGGGFGGGGGGGGGGGGG,EEFGG88EDGGGGGGGGFGGG?FGGGGGGGGGGFCBDDFFFFFEBGCCEF?GGDABFGGFFGGC
@M03364:276:000000000-BLYN8:1:1101:21124:6783 2:N:0:1
GGACTACCGGGGTTTCTAATCCTGTTTGCTCCCCACGCTTTCGTACCTGAGCGTCAGTCATCGTCCAGGGGGCCGCCTTCGCCACCGGTATTCCTCCAGATCTCTACGCATTTCACCGCTACACCTGGAATTCTACCCCCCTCTACAAGACTCCAGCCTGCCAGTTTCGAAAGCAGTTCCCAGGTTGAGCCCGGGGATTTCACTTCCGCCTTCACAGACCGCCTGCGTCCCTTTTACGCCCCGTAAGTCCG
+
@CCCCEFGGGCGGDFFFCEFGGFGGG,CEEEGGGGEGGGGGGG<,CFF<FFFGGGGGGF,<,CCFCFG?,:CEEGGGGDCGGGGD,@BF=<FFGFGGA??=FFFGFFCG7BCA<9EFFFGDGFGDCDG,,EFGAE,E8>GCEGGCG,7>EGGGC@EFECC,@E,>AE;3>8*488D,=FGGD,1C,4,?F:CE*=*:8B9::C++**:*98**22+2*//):>(,02)(0)**0*)/(2C*)(017).:*1
@M03364:276:000000000-BLYN8:1:1101:23695:6799 2:N:0:1
GGACTACAGGGGTTTCTAATCCTGTTTGCTCCCCACGCTTTCGCACCTGAGCGTCAGTCTTTGTCCCGGGGGCCGCCTTCGCCCCCGGTATTCCTCCAGATCTCTACGCATTTCACCGCTACACCTGGAATTCTACCCCCCTCTACAAGTCTCCAGCCTGCCAGTTTCGAATGCAGTTCCCAGGTTGAGCCCGGGGATTTCACATCCGACTTGACAGACCGCCTGCGTCCGCTTTAACCCCAGTAATTCCG
+
CCCCCGG,CEGGBFGGGGGGGGGGGGC@FFGGGGGGGGGGGGGC:@CEEFFGGGGGGGGGE@FFFG,8B+@+CFC+F:FEBB:+@F=F>C<EDGG<F44C<?,A=A5D=+3FGF@<F:68CF,:@:=FCC9FFGD9@:3+BEC>;FF3E,3+>EC:DDGCF8,,7DFGE8=<0;9;C4,>9CGG<C,,<CFF**3:C*B9C7+7+;5*/))9C>F709*:55)(,)-)(0.7CDGF*)+2:)4/:79)0:2
@M03364:276:000000000-BLYN8:1:1101:4458:6844 2:N:0:1
GGCTACTGGGGTTTCTAATCCTGTTTGCTACCCACACTTTCGAGCCTCAACGTCAGTTACAGTCCAGAAAGCCGCCTTCGCCACTGGTGTTCTTCCATATATCTACGCATTTCACCGCTACACATGGAGTTCCACTTTCCTCTACTGCACTCAAGTCATCCAGTTTCCAAAGCAATTCCTCAGTTGAGCTGAGGGCTTTCACTTCAGACTTAAATAACCGTCTGCGCTCGCTTTACGCCCAATAAATCCGG
+
CCCCCGGGGGGGGGGGGGGFGGGGGGGGGGGGGGGGGGGGGGGGGGGGGGGGGGGGGGGGGGGGGGGGGGGGGGGGGGGGGGGGGGGGGGGGGGGGGGGGGGGGGGGGGGGGGFFGGGGGGGGFGGGGGGGGGGGGGGGGGFFGGGFGFGGGFGGGGGGGGGGGGGGGGGGGGG8AFGFGGGFFGGGGGGCFCD>C8FFCDGGGFFFFGG?FGFFFGGCEBCFC@>2>AEFFGGGFFFEBGFBFCFFFGD)
@M03364:276:000000000-BLYN8:1:1101:14646:6916 2:N:0:1
GGACTACACGGGTTTCTAATCCTGTTTGCTCCCCACGCTTTCGCACCTGAGCGTCAGTCTTCGTCCAGGGGGCCGCCTTCGCCACCGGTATTCCTCCAGATCTCTACGCATTTCACCGCTACACATGGAATTCTACCCCCCTCTACAAGACTCTAGCTGACCAGTATCAGATGCAATTCCCGGGTTAAGCCCGGGGATTTCACATCTGACTCAATCAACCGCCTGCGTGCGCTTTACGCCCAGTAATTCCG
+
CCCCCGGGGGGGGGGGGGFGGGGGGGGGGGGGGGGGGGGGGGGGGGGGGFGFFGGGGGGGGGGGGGGGGGGGGGGGGGGGGGGGGGGGGGGGGGGGGGGGGFEGGGGGGGGGGGFFGGGGGGCGGGGGGGGGGGGGGFGGGEDFDGGDGCGGCG9FFGGFGGGGGGGGGGGGGGGGGFGCFGGGGGG7EFGGGG5CEGGFFDFGFFGGFD01;;D7<FGG>CA0:>(7()0<C7*)93CEE>B:*089FC*
@M03364:276:000000000-BLYN8:1:1101:21555:6924 2:N:0:1
GGACTACTGGGGTTTCTAATCCTGTTTGCTCCCCACGCTTTCGCACCTGAGCGTCAGTCTTCGTCCAGGGGGCCGCCTTCGCCACCTGTATTCCTCCAGATCTCTACGCATTTCACCGCTACACCTGGAATTCTACCCCGCTCTACGAGACTCGAGCTTGCCAGTCTCAAATGTAGTTCACAGGTTGAGCCCGGGGATTTCACAACTGACTTAACAAACAGCCTGCGTAAGCTTTACGCCCAGTAATTCCG
+
-9CCB8@C<<C@F7F,E6EEE@F@CEFDAFG<CFGECGGFGFC,BFCF8FGGGG:@FEEFFGDCC66C<:66CC:7:=FGF7CF?E,45CFGA,494,B<F4EF9F9@EFG+A?,<EC+6CFGD,E=F,65,>AD;=FD+BC+D@D86@C+;F+,5+CF@8DFB<,@>AA,5,,7,@,5,@E9,?EC,1>:4:**=*6,422<@*1;0:CF:7+?+****;*8=5).8();6**:)1:1/*7?)***)2*0
@M03364:276:000000000-BLYN8:1:1101:27350:6942 2:N:0:1
GGACTACTGGGGTATCTAATCCTGTTTGCTCCCCACGCTTTCGCACCTGAGCGTCAGGCTTTGTCCAGGGGGCCGCCTTCGCCACCGGTATTCCTCCAGATCTCTCCGCATTTCACCGCTACACCTGGAATTCTACCCCCCTCTACAAGACTCCAGCCTGCCAGTTTCGAATGCATTTCCCAGGTTGAGACCGGGGATTGCACATCCGACTTGACAGACCGCCTGCGTGCGCTGTACGCCCAGTAATTCCG
+
CCCCC8FF@EFG@FGDA,EDECCEGGGGGGGGGGFGGD,@6FBFGGGGG8FEG@FEE6CFGGF,CFGDGGGCBF7FFGGGGDCF:E=>:FFFAFEF,FFC<,9CE,9@C=FFFGFF,@F>+>FGCFFFB8A,9EFGGGGBG+CDFFCCBCFG6BC<FF6CDF687@,,5D,D9@C7,=D7:?>>>6:9,,6;C5CED*<2;DF7@;DD3<DC>FCCFCE=5=3:(54.2.))9/1<F68**02)27*)2:0
@M03364:276:000000000-BLYN8:1:1101:12241:6953 2:N:0:1
GGACTACTAGGGTTTCTAATCCTGTTTGCTCCCCACGCTTTCGAGCCTCAGCGTCAGTTACAGACCAGAGAGCCGCCTTCGCCACTGGTGTTCCTCCATATATCTACGCATTTCACCGCTACACATGGAATTCCACTCTCCTCTTCTGCACTCAAGTCTCCCAGTTTCCAATGACCCTCCCCGGTTGAGCCGGGGGCTTTCACATCAGACTTAAGAAACCGCCTGCGCTCGCTTTACGCCCAATAAATCCG
+
CCCCCFFCEFGGGGGGGGGGFEFGGGGGGGEEFGFGEEEDGFGGGDGFDAEG7FGGGGGGFFFFFFFFFGFGGGGGEFGFGGFEFFFGGGGGGG9<FFFG9,@FGG,DCFGGGGGGGGGGGDGGGCDGEFGGGGGGFGGGGGDFGGGGGC8DDFFFB;,6EFFDFCFDFFDA@FDF=DGGE>8EGGGGGFFGGDEGDG>FGFFFF4C4CFCFDC+CCG6A>C>6@F(:4.>>DGFFFBEC=><FGGFFGCD
@M03364:276:000000000-BLYN8:1:1101:22801:6997 2:N:0:1
GGACTACTCGGGTATCTAATCCTGTTTGCTACCCACACTTTCGAGCCTCAACGTCAGTTACAGTCCAGAAAGCCGCCTTCGCCACTGGTGTTCTTCCATATATCTACGCATTTCACCGCTACACATGGAATTCCACTCTCCTCTTCTGCACTCAAGTCTCCCAGTTTCCAATGACCCTCCCCGGTTGAGCCGGGGGCTTTCACATCAGACTTAAGAAACCGCCTGCGCTCGCTTTACGCCCAATAAATCCG
+
CCCCCGGGGGGGGGGGGGGGGGGGGGGGGGGGGGGGGGGGGGGGGGGGGDGGGGGGGGGGGGGFGEGGGG8EFGGGGGGGGGGGGGGGGGGGGGGGGGGGFCFGGFGGGGGGGGGGGGGGGGGGGGEFFCFGGGDD9>DEGFGGGGGGGGGGGGGD,7@@=EGGFGGGEGFGGFFCFFFGGEEGGGGGGFGGEDCCEEFFGGGGAF7;C6FFFGFDDDCFFGF<<:9A;B>:CGG3A@GDEBB@6:=22>)
@M03364:276:000000000-BLYN8:1:1101:6877:7003 2:N:0:1
GGACTACTAGGGTTTCTAATCCTGTTTGCTCCCCACGCTTTCGAGCCTCAGCGTCAGTTACAGACCAGAGAGCCGCCTTCGCCACTGGTGTTCCTCCATATATCTACGCATTTCACCGCTACACATGGAATTCCACTCTCCTCTTCTGCACTCAAGTCTCCCAGTTTCCAATGACCCTCCCCGGTTGAGCCGGGGGCTTTCACATCAGACTTAAGAAACCGCCTGCGCTCGCTTTACGCCCAATAAATCCG
+
CCCCCGGG@FGGGGGGGGGGGGGGGGEFGGGGGGGDGGGGGGGFGDGGGGGGGGGGGGGGGFFFGGGGGGGGGGGGGGGGGGGGGGGGGGFGGGGGGGFGGGGFGDFGGGGFGGGGGGGGGGGGGGGGGECFDGAGFGFGGGGGGGGGGGGGGGFFDFGGEGG?FB;BEG9FGFDDFFGEGGGGCGGFEGGGDCGEG>F?>CCCFDCF=?FFG88CCFGG35>?@F;).:8359C<FFGCEDBFFDFDGGC
@M03364:276:000000000-BLYN8:1:1101:9479:7013 2:N:0:1
GGACTACAGGGGTTTCTAATCCTGTTTGCTCCCCACGCTTTCGCGCCTCAGCGTCAGTTGCGAGCCAAAGAGCCGCTTTCGCCACTGGTGTTCCTCCATATCTCTACGCATTTCACCGCTACACATGGAATTCCACTCTTCTCTCTCGCACTCAAGTCTTCCAGTTTCCAATGACCCTCCCCGTTTGAGCCGGGGGCTTTCACATCAGACTTAAAAGACCGCCTGCGCGCGCTTTACGCCCAATAATTCCG
+
CCCCCGGGGGGGGGGGGGGGGGGGGGGGGGGFFGGGGGGGGGGGGGGGGGGGGGGGGGGGGGGGGGGGGGGGGGGGGGFGGGGGGGGGGGGGGGGGGGGGGGGGGGGGGGGGGGGGGDGGGGGGGGGGFFGGGGGGGGGGGGGGGGGGG>EGGFGGGGGGGGGGCGGGGGGGFGGEGGGDGGG*,@E,CEFGGGGGGGGGGGGGFGFDCGFGGFGFFGGGFGFF<F>DFFFF)CFDF?GGEB:;F74<>C*
@M03364:276:000000000-BLYN8:1:1101:7075:7036 2:N:0:1
GGACTACCGGGGTTTCTAATCCTGTTTGCTCCCCACGCTTTCGTGCATGAGCGTCAGTACCGGTCCAGGGGATTGCCTTCGCCATCGGTGTTCCTCCGCATATCTACGCATTTCACTGCTACACGCGGAATTCCATCCCCCTCTACCGCACTCTCGCCATGCAGTCACAAAGGCAGTTCCCAGGTTGAGCCCGGGGATTTCACCTCTGTCTTGCATAACCGCCTCCGCACGCTTTACGCCCAGTAATTCCG
+
CCCCCGG<CFGGGGGFGGGGGGFFFFGGGGGGGGGGGGGGGGGCFG8FCCCFGGGGDFA<,BBFGGGGCC:+899CFFGGGGGGGFGEGGGFFGGGD7:CFCEFGGGGGGCFGGGG,AE,CAFF7CGGGGGGGGGA8D8DGEDF9F9E+4CGGF,@@+*@BCGGG:,@9FG,7EGGGFGGD,6BF9,4,?FE**CC5*B?7CG>*;CCCFGGGGCDF+<CAC:0(0-),8)8*93>F(8EG3<@DF?9CF2
@M03364:276:000000000-BLYN8:1:1101:4333:7049 2:N:0:1
GGACTACAAGGGTTTCTAATCCTGTTTGCTCCCCACGCTTTCGAGCCTCAGTGTCAGTTACAGGCCAGAGAGCCGCTTTCGCCACCGGTGTTCCTCCATATATCTACGCATTTCACCGCTACACATGGAATTCCACTCTCCTCTCCTGCACTCAAGTCTACCAGTTTCCAATGCATACAATGGTTGAGCCACTGCCTTTTACACCAGACTTAATAAACCACCTGCGCTCGCTTTCCGCCCAATAAATCCGG
+
CCCCCGGGGGGGGGGGGGGGGGGGGGGGGGGGGGGGGGGGGGGGGGGGGGGGGGGGGGGGGGGGGGGFGGGGGGGGGGGGGGGGGGGGGGGGGGGGGGGFGGGGGGGGGGGGGGGGGGGGGGDFFGGGF<FGGGGGGGGGGGGGFGFFFCGGGGGD=EFGGGFGFGGGFFGF,3EADF?DEDCFGGGGGGGC6<FGGGGF78CGA7?9FF+8BFGFCGFGFGA7B>FEFFFFGG+8?@ECEFD6C>7?*)1
@M03364:276:000000000-BLYN8:1:1101:8217:7050 2:N:0:1
CCCGCGGTGCCGGCTCTCATCCCTTGTCTTCTTCTCGTCTTGCTCCCAGGCTGGTACTCCTGCTTTCCCCCTCCACCTTCGCTTCCGCGCTTCCGTACTCCACCCGGCGACTGCCCCCCCGCCTCGCCCACTTCACTCCCTCTTCGCCTCCCCGCTCCCCCCATTCACGTTTCCACCCCCCCCGCGCGCCCCTCCTCGCGCTACTCACATGCTCCACCCCACCTTCGCACCGCCCGCACACCTCCGCTTAC
+
66-A<+86++;++++,;,;9,,C,E,C,;,6,,,,,,6,,,,6,6,,,;,,,,,,,,6C,6:,6,<,,,,+7BF,@C,54,6,,8=,,+@+,,,,5,8+C,,44+++44+8++:AB<+8@+:3++++33++38<7@,,@,,,3+@*3***,3**4*44=*:***,2+5**3*25++*1**/*/1*/****22********))*/0****022*2**0*/*)*).))()())0)))()(***.(./))(*1*
@M03364:276:000000000-BLYN8:1:1101:11540:7054 2:N:0:1
GGACTACACGGGTTTCTAATCCTGTTTGATCCCCACGCTTTCGCACATCAGCGTCAGTTACAGACCAGAAAGTCGCCTTCGCCACTGGTGTTCCTCCATATCTCTGCGCATTTCACCGCTACACATGGAATTCCACTTTCCTCTTCTGCACTCAAGTTTCCCAGTTTCCAATGACCCTCCACGGTTGAGCCGTGGGCTTTCACATCAGACTTAAGAAACCGCCTACGCGCGCTTTACGCCCAATAATTCCG
+
CCCCCGGGGGGGGGGGGGGGFGGGGGGGGFGGGGGGGGGGGGGGGG7FGGGGGGGGGGGGGGGGGGGGGGGFGGGGGGGGGGGGGFGGGGGGGGGGFGGGGGGGGGFFGEGGGGGGGGGGCEGG@AEFCGGGGGFGGGGGGGGGGFGGGDF=DCFGFGDGGFAGGGGGFGGGGCEGFFEEFGGEGGGFFGGE7?CCGGGGGFD7EG2*;9FGGG77C9:FEGFD>FDD255:DGGFF@DCE31)>CAAFG6
@M03364:276:000000000-BLYN8:1:1101:7362:7068 2:N:0:1
GGACTACACGGGTTTCTAATCCTGTTTGCTACCCATGCTTTCGAGCCTCAGCGTCAGTTACAGACCAGACAGCCGCCTTCGCCACTGGTGTTCCTCCATATCTCTGCGCATTTCACCGCTACACATGGAATTCCACTTTCCTCTTCTGCACTCAAGTTTCCCAGTTTCCAATGACCCTCCACGGTTGAGCCGTGGGCTTTCACATCAGACTTAAGAAACCGCCTACGCGCGCTTTACGCCCAATAATTCCG
+
CCCCCGGGGGGGGGGGGGGGGGGGGGGGGGGGGGGGGGGGGGGGGGGGGGGGGGGGGGGGGGGGGGGGGGGGGGGGGGGGGGGGGGGGGGGGGGGGGGGGGGGGGGGGGGGGGGGGGGGGGGGGGGGGGFGGGGGGGGGGGGGGGGGGGGGGGGGFEGGGGGGGGGGGGGGGGGGGGGGGFGECGGGGFGGGGGGGGGGGGGGGFGGGGGGGGGGGFGGGFGFFFFD4(6;>DDGFFDGGGDFAGGFCGG4
@M03364:276:000000000-BLYN8:1:1101:17591:7116 2:N:0:1
GGACTACTAGGGTTTCTAATCCTGTTTGCTCCCCACGCTTTCGCGCCTCAGCGTCAGTTGCGAGCCAAAGAGCCGCTTTCGCCACTGGTGTTCCTCCATATCTCTACGCATTTCACCGCTACACATGGAATTCCACTCTTCTCTCTCGCACTCAAGTCTTCCAGTTTCCAATGACCCTCCCCGGTTGAGCCGGGGGCTTTCACATCAGACTTAAAAGACCGCCTGCGCGCGCTTTACGCCCAATAATTCCG
+
CCCCCGGGGGGGGGGGGGGGGGGGGGGGGGGGGGGGGGGGGGGGGGGGFGGGGGGGGGGCFCCDGGFC<F8EFGGG7FFGGGFGGFGGGFFGGGGGGFCDFGFGGGGGGGGGGGGGGGGGGGGE,AFGFFGGGGGDE@C<EFGGG@FGGGGDGGGGBEGGGGGGFGGGAFGGGDA=FGFE>ECEGGGGGGGEG5E5CEFGGGG7AD?CCFFG7C:C75CFAEE?;FFFFF:DDDGBF?GGD3(7D*9::?*
@M03364:276:000000000-BLYN8:1:1101:5097:7159 2:N:0:1
GGACTACAGGGGTTTCTAATCCTGTTTGCTCCCCACGCTTTCGCACCTGAGCGTCAGTCTTTGTCCAGGGGGCCGCCTTCGCCACCGGTATTCCTCCAGATCTCTACGCATTTCACCGCTACACCTGGAATTCTACCCCCCTCTACAAGACTCCAGCCTGCCAGTTTCGAATGCAGTTCCCAGGTTGAGCCCGGGGATTTCACATCCGACTTGACAGACCGCCTGCGTGCGCTTTACGCCCATTAATTCCG
+
CCCCCGGGGGGGGGGFFGGGGGGGGGGGGGGG8FGGGGGGGGGGEGGGGGGGGGGGGGGGGGGGGFEFFGEGGGGGGGGGGGGGGGGGGGGGGGGGGGGFCFEGGGGGGGGGGGGGDFFGGGGFFGGGF@FGGGGGGGGGGEGGFGCEEGGGGGGGGGGGGGGCGGGGGFGFGGGGGGFFGFGGGFFGFFFGGEGG5EGFGGGG8C5CCDGGG*67C*=CEGFFB47BBFFFGCD<=8CEG>(/*2=AGG*
@M03364:276:000000000-BLYN8:1:1101:24810:7159 2:N:0:1
GGACTACACGGGTATCTAATCCTGTTTGCTCCCCACGCTTTCGCACCTGAGCGTCAGTCTTCGTCCAGGGGGCCGCCTTCGCCACCGGTATTCCTCCAGATCTCTACGCATTTCACCGCTACACATGGAATTCCACTCTCCTCTTCTGCACTCAAGTCTCCCAGTTTCCAATGACCCTCCCCGGTTGAGCCGGGGGCTTTCACATCAGACTTAAGAAACCGCCTGCGCTCGCTTTACGCCCAATAAATCCG
+
CCCCCGGGGGGGGDGGGGGGGGGGGGGGGGGGGGGGGGGGGGGGGGGGGGFGGGGGGGGGGGGGGGGCGGGGGGGGGGGGGGGGGGGGGCGGGG9DGGGGGGGGGGGGGGGGGGGGGGGGBFCGGGGGFFFGGGGFGGGGGGGGGGGGGGGGGGGFFGAFGGGGGGGFFGDGGGGG>CGGGGGGGGGFGGGGGGEGGD8CFGGGFG+C4**;DGG7DGFEDGF?FFFFFFDBD/7>F:EGGF?FGG?27C)
@M03364:276:000000000-BLYN8:1:1101:9924:7163 2:N:0:1
GGACTACAGGGGTTTCTAATCCTGTTTGCTACCCATGCTTTCGAGCCTCAGCGTCAGTTACAGACCAGACAGCCGCCTTCGCCACTGGTGTTCTTCCATATATCTACGCATTTCACCGCTACACATGGAGTTCCACTGTCCTCTTCTGCACTCAAGTTTCCCAGTTTCCGATGCACTTCTTCGGTTGAGCCGAAGGCTTTCACATCAGACTTAAGAAACCGCCTGCGCTCGCTTTACGCCCAATAAATCCG
+
CCCCCGGGGGGGGGGGGGGGGGGGGGGGGGGGGGGGGGGGGGGGGGGGGGGGGGGGGGGGGGGGGGGFGGGGGGGGGGGGGGGGGGGGGGGGGGGGGGGGGGGGGGGGGGGGGFCFGGGGGGGGGGGGGGGGGGGGGGGGGGGGGGGGGGGGGGGGGGGFGFGGGGGGGGGGGGGGGGGGGGGGGGGGGGGGGCEDGGGGGDG7B7CCCGFGG+BF7CGF*CA2(?BEFA;EGGFFFFGGGE0AFGFFGG>
@M03364:276:000000000-BLYN8:1:1101:7162:7227 2:N:0:1
GGACTACCAGGGTATCTAATCCTGTTTGCTCCCCACGCTTTCGCACCTGAGCGTCAGTCTTTGTCCATGGGGCCGCCTTCGCCACCGGTATTCCTCCAGATCTCGCCGCATTTCACCGCTACACCTGGAATTCTACCCCCCTCTACAAGACTCCAGCCTGCCAGTTTCGAATGCAGTTCCCAGGTGGAGCCCGGGGACTTCACCTCCGACTTGACAGCCCGCCTGCGTGCGGTCTACGCGCAGTAATTCCT
+
@@@-8C<F@@@-C8@EA,<66,,CCFAFF,FG8C<@+@C@FAFGC@@F,E,<+@CC,C,@6CFCF<,,C<7,6+@:::FG=,F@FF678@FFBF9FF,B9,94CE+488@:BFD<5,8>+@:,44,A=,AFF?<;FDF+=C8CF9>@,,@>7D8D,DCBFCFFCC,;E@5DFCFFG7C,=,9F>D?*=E7CF758*/*6=FG,:AFDC3D5DG*67=*A:5CD;071548>)*)/.9:C*:)4)0*0:FC*
@M03364:276:000000000-BLYN8:1:1101:18784:7246 2:N:0:1
GGACTACTGGGGTTTCTAATCCTGTTTGCTCCCCACGCTTTCGCACCTGAGCGTCAGTCTTTGTCCAGGGGGCCGCCTTCGCCACCGGTATTCCTCCAGATCTCTACGCATTTCACCGCTACACCTGGAATTCTACCCCCCTCTACAAGACTCCAGCCTGCCAGTTTCGAATGCAGTTCCCAGGTTGAGCCCGGGGATTTCACATCCGACTTGACAGACCGCCTGCGTGCGCTTTACGCCCAGTAATTCCG
+
CCCCCGGGGGGGGGGGGGGGGGGGGGGGGGGGGGGGGGGGGGGGGGGGGGGGGGGGGGGGGGGGGGGGGGGGGGGGGGGGGGGGGGGGGGGGGGGGGGGGGGGGGGGGGGGEGGGGGGGGEGGGGGGGCGFGFGGGGGGGGGGGGGGCGGGGGFGGGGGGGGGGGGGGDFFGFGGCGGGGGGGGGGGGGGGGC:CEEGGFGGFGFGGGCGGGGGGGFGGGFGF<6F>FBFFFGDGFFBGGGEF?F:=AGG>
@M03364:276:000000000-BLYN8:1:1101:22954:7247 2:N:0:1
GGACTACTGGGGTTTCTAATCCTGTTTGCTCCCCACGCTTTCGAGCCTCAGCGTCAGTTACAGACCAGAGAGCCGCCTTCGCCACTGGTGTTCCTCCATATATCTACGCATTTCACCGCTACACATGGAATTCCACTCTCCTCTTCTGCACTCAAGTCTCCCAGTTTCCAATGACCCTCCCCGGTTGAGCCGGGGGCTTTCACATCAGACTTAAGAAACCGCCTGCGCTCGCTTTACGCCCAATAAATCCG
+
CCCCCEGGGGGGEGGGGDFGG<FFFGGGGGGGGGGDGGGGGGGGGGGGGEGCFGGGGGGGGGGGGGGGGGGGGGGGGGGGGGGGGGFGGGGGGGGGD8CFGFFFGFGGGE@FGGGG9FGGGGF@9BFGEFEGCGC:;FGDGGGGGGG;F8EDDGGGFGFCFFFGGGGGGA9BFGG8D@+@EGGDFGGGGGFDDGCE5CF68CEDFGFGGG<:FCDFDFFGFGFF043>(8)75>*)=3?>C:254:BAGG)
@M03364:276:000000000-BLYN8:1:1101:25157:7251 2:N:0:1
GGACTACTAGGGTTTCTAATCCTGTTTGCTCCCCACGCTTTCGCACCTGAGCGTCAGTCTTTGTCCAGGGGGCCGCCTTCGCCACCGGTATTCCTCCAGATCTCTACGCATTTCACCGCTACACCTGGAATTCTACCCCCCTCTACAAGACTCCAGCCTGCCAGTTTCGAATGCAGTTCCCAGGTTGAGCCCGGGGATTTCACATCCGACTTGACAGACCGCCTGCGTGCGCTTTACGCCCAGTAATTCCG
+
CCCCCGGGFGGGGGGGGGDFGGGGGGGGGGGGGGGG7FGGGGGGGDEGGGGGGGGGGGGGGGGGGGCG8B@FDGGGCC>EFGGGGGEGGDGGGFGGGGGGGBEGGFGGC@FGGGGGGGGGDGGGGFGGGGGGGGGGGGF@EEEFGGGGC8@DGGGFGGGD?CGE<;9DA8BCF99AECGGGDFGGGGGC@FGGGGE*1?,BCFDFGFD3:55CFFDD*CFAEF01@;EFFFFGG3:9:E8/519:*/)*:*
@M03364:276:000000000-BLYN8:1:1101:19630:7257 2:N:0:1
GGACTACTAGGGTTTCTAATCCTGTTTGCTCCCCACGCTTTCGAGCCTCAGCGTCAGTTACAGACCAGAGAGCCGCCTTCGCTACTGGTGTTCCTCCATATATCTACGCATTTCACCGCTACACATGGAATTCCACTCTCCTCTTCTGCACTCAAGTTTCCCAGTTTCCAATGACCCTCCACGGTTGAGCCGTGGGCTTTCACCTCAGACTTAAGAAACCGCCTACGCCCGCTTTACGCCCAATAATTCCG
+
CCBCCCFGDGGGEEGFGGFCFGGGGGGGFGGGGGGGGGGGGGGFFGGGGGGGGGGGDGCGGGEGGFFGGGGGDGGGGGGFGG7BFFGGFFGGGGFGGGGGGFGA9E<FFCFDFGFFGGG8EGGGGGFGGDFGCFAFD@4AEGGGGGFE9AFGGGG8=,=;CFDG@FFGCGGC=EFGF,D+,6B6FGGG7;>++5:*AD>C++2*3*30*9CC8:8CFDFE4?)656()()06<C*)+/::*),220:5D78
@M03364:276:000000000-BLYN8:1:1101:5736:7293 2:N:0:1
GGACTACTCGGGTATCTAATCCTGTTTGCTCCCCACGCTTTCGCACCTCAGTGTCAGTATTAGTCCAGGTGGTCGCCTTCGCCACTGTCGTTCTTCCTTATCTCTACGCTTTTCACCGTCCACCGGGAATTTCCACCACCCTCTACACTACCCTGTCAAGTCAGTTTGCAACGCAGTTCCCAGGTGGTGCCCGGGGTTTTCATGTCAAATTACACAAACCACCACCCCGCGTTCTACGCCCGGTACTTCCG
+
CC-AA,ECFGCGF7@ADCFEGDACEFEFF@<,C,C67+BFCFGG@:@E<<C;ECF,CCEF9EGG9FG<F@FFC@7FGC@BFG7@:F@C,,C,:,9,B,,:?,,5,,,AB?8FFGFCD=,+++,:+4444,9,9,,A8EF7B=8+,,,,,,,+,33@,,,,,67EFCD,,,,,+++=@,,3@,7+83:41=D8CEE*1CE7+5,2==+52+2*2;:***4*)=)(-2(8()))2/*)8,=C*)(0)*/)021
@M03364:276:000000000-BLYN8:1:1101:21029:7302 2:N:0:1
GGACTACCGGGGTTTCTAATCCTGTTCGCTCCCCATGCTTTCGCTCCTCAGCGTCAGTAGCGGCCCAGAGATCTGCCTTCGCCATCGGTGTTCCTCCTGATATCTGCGCATTCCACCGCTACACCAGGAATTCCAATCTCCCCTACCGCACTCTAGCCTGCCCGTACCCACTGCAGGCCCGGGGTTGAGCCCCGGGATTTCACAGCAGACGCGACAAGCCGCCTACGAGCTCTTTACGCCCAATAATTCCG
+
CCCCCGGGGGGGGGGGGGGGGGGGGGGGGGGGGGFGGGGGGGGGGGGGGGGGGGGGGGGGGGGGGGDGGGGGGGGGGGGGGGGGGGGGGGGGGGGGGGGGGGGGGFGGGGGGGGGGGGGG77FFGGGGGGFGGGGGCFGGDEEGGGGGGGEDGD;,EFGGGGGGGDDGGCGGGG7CFCCEGGCCFEGG62?FEGGGCGGFFGGFF**>5FCDC<DGGFGGEG:20)(>:D>FGGG)/(>:C:2;F>@<GF6
@M03364:276:000000000-BLYN8:1:1101:15345:7302 2:N:0:1
GGACTACAGGGGTATCTAATCCTGTTTGCTCCCCACGCTTTCGCACCTGAGCGTCAGTTACAGACCAGAGAGTCGCCTTCGCCACTGGTGTTCCTCCATATATCTACGCATTTCACCGCTACACATGGAATTCCACTCTTCTCTCTCGCACTCAAGTCTTCCAGTTTCCAATGACCCTCCCCGGTTGAGCCGGGGGCTTTCACATCAGACTTAAAAGACCGCCTGCGCGCGCTTTACGCCCAATAATTCCG
+
CCCCCFGGGGGGGGGGGGGGGGGGGGGGGGGGGGGGGGGGGGGGGGGGGGGGGGGGEFGGGGGFGFGGGGFFGGGGGGGGGGEGGGGGGGGGGGGFGEGGGGGGFGGGEGGGGGGGGGGGGGFEEFGGFGGGGGGGGCFGGGGGGGGGGGGGFFGGGGGGGGGGCFGGGGG9DAFGGGG>EEEEGGCFCFGGCCGGGGGGFGFDFGGG4CGGG7@C7FCGFGFFFFFD9355C3<2@?GEGF(47**6?D>
@M03364:276:000000000-BLYN8:1:1101:24415:7333 2:N:0:1
GGACTACTCGGGTTTCTAATCCTGTTTGCTCCCCACGCTTTCGCGCCTCAGCGTCAGTTACAGACCAGAGAGCCGCCTTCGCCACTGGTGTTCCTCCATATATCTACGCATTTCACCGCTACACATGGAATTCCACTCTCCTCTTCTTCACTCCAGTCTCCCAGTTTTGAGTGACCCTCCTCGGTTGAGCCGAGGGCTTTCACACCCAACTTAAAAGACCGCCTGCGCGCGCTTTACGCCCAATAATTCCG
+
CCCCCGGGGGGGGDGGFGEFGGGGGGGGGGGGGGGCGGGGGGGGGGGCGFGGGGGGGGGGGGGGGGGGC8EFGGGEGGGG7FGCFGGGGGGGGGCFGGGGGGGGGGGGGGFGCFGGGGGGGGGGGGGGFFGGGGCFC8@E8DFCEFA,CDFDF8DDFFGGGGFCFFGGEGFGGDD=@=FG,:C6FGEECGGGC>*:CFDFGGGDFCGFDDGGGB:+71:?)=:13F>8(.:BD:C2*(*::56@DFF<DD0
@M03364:276:000000000-BLYN8:1:1101:8939:7348 2:N:0:1
GGACTACCAGGGTATCTAATCCTGTTTGCTCCCCACGCTTTCGCACCTGAGCGTCAGTCTTTGTCCAGGGGGCCGCCTTCGCCACCGGTATTCCTCCAGATCTCTACGCATTTCACCGCTACACCTGGAATTCTACCCCCCTCTACAAGACTCCAGCCTGCCAGTTTCGAATGCATTTCCCAGGTTGAGCCCGGGGATTTCACATCCGACTTGTCAGACCGCCTGCGTGCGCTTTACGCCCAGTAATTCCG
+
CCCCCGGGGGGGGFFAFGGGFFGGGGGGGGGGCCCFFGGGGGGGD7FGGGGGGGGGGGGGGGGGEFGGFGCF@FEGGGGGGGCGGCEEGGGFGGGFDGGFCGGGGGGGGGCFCGGGGGGGGGGFGGGGGGGGFGGGGGGGG6BF,ED,388AF?FDCFD6DCFDGGAF*D6,,,,,,7,@4B,D>,1=EGGGGE>5EEGFC:98+278*<C<C+*3C:FF5E)(67,.2>:@<3C)71CEG38;0*9):C*
@M03364:276:000000000-BLYN8:1:1101:12783:7348 2:N:0:1
GGACTACCGGGGTTTCTAATCCTGTTTGCTCCCCACGCTTTCGCACCTGAGCGTCAGTCTTTGTCCAGGGGGCCGCCTTCGCCACCGGTATTCCTCCAGATCTCTACGCATTTCACCGCTACACCTGGAATTCTACCCCCCTCTACAAGACTCCAGCCTGCCAGTTTCGAATGCAGTTCCCAGGTTGAGCCCGGGGATTTCACATCCGACTTGACAGACCGCCTGCGTGCGCTTTACGCCCAGTAATTCCG
+
CCCCCGGGFGGGGGGGGGGGGGGGGGGGGGGGGGGGGGGGGFGCEGGGGGGFGGGGGGGFGGGGGGGGGGGGGGGGGGGGGGGGGFGGGGGGGGGGFDFE<FFGC<FGGGGGGGAFGGEGGGCGFGGGGGEDFGGGGGFGGDED9ED,9EGGGGGG8>>EFDEFFFGGCFDFG9A7DCFGGGGGGGFFFCE8E5BC=EGGGGGGA<7CDDGC7FGGGFFFBCE?<5>EFB;BGDG<B:8CEF:9C79):F7
@M03364:276:000000000-BLYN8:1:1101:10799:7395 2:N:0:1
GGACTACAGGGGTTTCTAATCCTGTTTGCTCCCCACGCTTTCGCACCTCAGCGTCAGTAATGGTCCAGTGAGCCGCCTTCGCCACTGGTGTTCCTCCGAATATCTACGAATTTCACCTCTACACTCGGAATTCCACTCACCTCTACCATACTCAAGACTTCCAGTATCAAAGGCAGTTCCGGGGTTGAGCCCCGGGATTTCACCCCTGACTTAAAAGTCCGCCTACGTGCGCTTTACGCCCAGTAAATCCG
+
CCCCCGGGGGGGGGGGGGGGGGGGGGGGGGGGGGDGGGGGGGGGGGGGGGGGGGGGGGGGGGFGGGGGGGFGGGGGGGGGGGGGGGGGGFGGGGFGGFEFGGGGGFFGGGGGGGGGGEDFFFGGGFCFFGGGGGGGEGGGGGGGFGGGGFFF?FEEGEDFGFGGGGGGGGGGFGGEFGGGGGGCCCGGFG8DEG5CEEFFFGF>FGF4;6CFGGGFFFG=;E>?6A1;8>DFDCGC=@GG53=;+;?4FG)
@M03364:276:000000000-BLYN8:1:1101:20222:7414 2:N:0:1
GGACTACTCGGGTATCTAATCCTGTTTGCTCCCCACGCTTTCGCGCCTCAGCGTCAGTGATGGTCCAGTTGGCCGCCTTCGCCACCGGTGTTCTTGCGAATATCTACGAATTTCACCTCTACACTCGCAGTTCCACCAACCTCTACCATACTCAAGCGTCCCAGTATCGAAGGCCATTCTGTGGTTGAGCCACAGGCTTTCACCCCCGACTTAAAACGCCGCCTACGCGCCCTTTACGCCCAGTGATTCCG
+
CC<CCFFGGGGGGEGGGGGGGGGGGGGGGGGFGGGGGGEGGGGEEGGGGGGGGGGGGGGGGGGGGGGGGGGGGGGGGGGGGGGGGGGGGFGGGGGFGGGGGGGGFGGGGGGGGGGGGFGGGGGGGGGGGGGGGGGGGGGGGGGGGGGGFFFDFGGGGGGGDG=FFGEF6D6EEGGGFAFGFGEFFF>?GGC@>FFFGDDFGFCDFDCCDD4DFG7FF:EC)=D@<F?D>FFFG444FFGGGF<FFCFFGG6
@M03364:276:000000000-BLYN8:1:1101:11062:7433 2:N:0:1
GGACTACTAGGGTTTCTAATCCTGTTTGCTACCCATGCTTTCGAGCCTCAGCGTCAGTTACAGACCAGACAGCCGCCTTCGCCACTGGTGTTCTTCCATATATCTACGCATTTCACCGCTACACATGGAGTTCCACTGTCCTCTTCTGCACTCAAGTTTCCCAGTTTCCGATGCACTTCTTCGGTTGAGCCGAAGGCTTTCACATCAGACTTAAGAAACCGCCTGCGCTCGCTTTACGCCCAATAAATCCG
+
CCCCCGGGGGGGGGGGGGGGGGGGGGGGGGGGGGGGGGGGGGGGGGGGGGGGGGGGGFFGGGGGGCFGGFGGGGGGGGGGGGEGGGGGFCEGGGGGGGGGGGGGGGGCFGGGGGGGGGGGEGFGGGGGEGGGGGGFGFDGEFADGGGGGGF?EGGGGGGGCGGFGGGGGGGGGGFGGFGGFG?CGGG?FGGEGEGGGGGGGGGGFC8DFFCD7<FDF>8EFGFFBF=:>DEFGGGEFFGGC:=AGGFEFF)
@M03364:276:000000000-BLYN8:1:1101:28489:7460 2:N:0:1
GGACTACAAGGGTTTCTAATCCTGTTTGCTCCCCACGCTTTCGAGCCTCAGTGTCAGTTACAGGCCAGAGAGCCGCTTTCGCCACCGGTGTTCCTCCATATATCTACGCATTTCACCGCTACACATGGAATTCCACTCTCCTCTCCTGCACTCAAGTCTACCAGTTTCCAATGCATACAATGGTTGAGCCACTGCCTTTTACACAAGACTTAATAAACCACCTGCGCTCGCTTTACGCCCAATAAATCCGG
+
A<CCCF?@9FFEFG7FEEFGCGAGCEFFGGCCFB@EEECGFGGCFC7ACF6CFGEGGEAFDGGAECFGG8FGGCFE@F7EFCFEGFG>=FG7CFE<,AFF@@E9@@<FCF7FFFAFFEEGCF9?F8FFG9AF9FBFFC95EAEF7EBF8@E8DEFFAFDD9E,D5,ECDDB>=,@=:2,=E9DFGG8EG,:C?D9@6@;:+2EC*=C9*+5+=799C*@,*@F24AAF)//854:8?2=:E5@4778<2>D
@M03364:276:000000000-BLYN8:1:1101:14463:7541 2:N:0:1
GGAAGGGTTTCTAATCCTGTTTGCTCCCCACGCTTTCGCACCTGAGCGTCAGTCTTTGTCCAGGGGGCCGCCTTCGCCACCGGTATTCCTCCAGATCTCTACGCATTTCACCGCTACACCTGGAATTCTACCCCCCTCTACAAGACTCCAGCCTGCCAGTTTCGAATGCAGTTCCCAGGTTGAGCCCGGGGATTTCACATCCTACTTGACAGACCGCCTGCGTGCGCTTTACGCCCAGTAATTCCGATTA
+
CCCCCGGFGGGGGGGGFGFGGGGGGFGGGFGGGGGGGGGGGGDGGGGGGGCEGGGGGGGGFGGGFGGGGGGF=CFCGGGGGDGGDFFFEGGGGFGGGGAFGGGGGGGFGGEFEEG7FFF8ECFG@FGFFGGFGFGGGGG,E8EFGGG,DGGFGGGGGGGF;=:BFFFCFGGGFFCD9CCGEGFGGGGEG@E?ECC>1>C?FGGGFFGGCGFFDG*25CE555;0:@9><F=FDGC0>2<:7=<F7C3259
@M03364:276:000000000-BLYN8:1:1101:27873:7542 2:N:0:1
GGACTACTGGGGTTTGTAATCCTGTTTGATCCCCACGCTCTTGCTCCTGAGCGGCAGTTTCTGTCCAGGGGGCTGCCTTCGCCACCGGTGTTCCTCATGATCTCTACGCATTTCACCGCTACACCTGGGATTCCTCCTCCCTCTTCGGAACTCCAGGTTGCCAGTTTTGAATGCCATTTTCCGGTTGAGGCCCGGGCTTTTACCACTGAACTAAAAACCCGCCTGGGGGTCCTTTACACCCAGTAAATCCC
+
A@-8,CC,,-CB+@@@6C<@<<<6E,6,,<C<EC<C@+F,C,C@CEF,,CE86+6++,9,,,<,9C,E,,@6++,8EEE,A=CC7?+@4+?F,,9F,,C,,,C,,,,A:+8+EEC?C+@+8+,:48,A<AAD,,,3D@>=+,,+,83+++8=>,,@,6,,,@,4,,35,@;,,,3,,,,,@,68FG>C,,>84**8412,4+,*+*028*0B*6**2***2/880)()().)0:*)/)3:*.(02**)29*
@M03364:276:000000000-BLYN8:1:1101:4727:7545 2:N:0:1
GGACTACCGGGGTTTCTAATCCTGTTTGCTACCCACACTTTCGAGCCTCAACGTCAGTTACAGTCCAGAAAGCCGCCTTCGCCACTGGTGTTCTTCCATATATCTACGCATTTCACCGCTACACATGGAGTTCCACTTTCCTCTACTGCACTCAAGTCATCCAGTTTCCAAAGCAATTCCTCAGTTGAGCTGAGGGCTTTCACTTCAGACTTAAATAACCGTCTGCGCTCGCTTTACGCCCAATAAATCCG
+
CCCCCGGGGGGGGGGGGGGGGGGGGGGGGGGGGGGGGGGGGGGGGGGGGGGGGGGGGGGGGGGGGFCGGGGGGGGGGGGGGGGGGGGGGFFFGGGFGGGGGGGGGGGGGGGGGGGGGGGGGGGGGGFGGGGGFGGGGFGGFFFFGGEGGGGGGFFGGGFFGGGGGGGGFGGFGGGCGGGGFGGGGFAFGGGGGGGGDFGGGFGGF79C>DFGFG>@CCGC?GE94BAEAFFFGC<*86G@EF6FFDFFCD5
@M03364:276:000000000-BLYN8:1:1101:20608:7572 2:N:0:1
GGACTACACGGGTATCTAATCCTGTTTGCTCCCCACGCTTTCGCACCTGAGCGTCAGTCTTTGTCCAGGGGGCCGCCTTCGCCACCGGTATTCCTCCAGATCTCTACGCATTTCACCGCTACACCTGGAATTCTACCCCCCTCTACAAGACTCCAGCCTGCCAGTTTCGAATGCAGTTCCCAGGTTGAGCCCGGGGATTTCACATCCGACTTGACAGACCGCCTGCGTGCGCTTTACGCCCAGTAATTCCG
+
CCCCCGFGFGGGGGGGGGGGGGGGGGGGGGGGGGGGGGGGGGGGGGGGGGGGGGGGGGGGGGGGGGGGGGGGGGGGGGGGGGGGGGGGGGGGGGGGGGGGGGGGGGGGGGGGGGGGGGGGGGGGGGGGFGGGGGGGGGGGGGDGGGGGGGGGGGGGGGGGGGGGGGGGDGGGGGGGGGGGGGGGGGGFGGGGGGGGGGGGGC+CFGGGGGGGGGGGFFF=>=@0:FFFFFF>C>C<FFG?EFF@GGFFGGD
@M03364:276:000000000-BLYN8:1:1101:13730:7585 2:N:0:1
GGACTACCAGGGTATCTAATCCTGTTTGCTACCCATGCTTTCGAGCCTCAGCGTCAGTTACAGACCAGACAGCCGCCTTCGCCACTGGTGTTCTTCCATATATCTACGCATTTCACCGCTACACATGGAGTTCCACTGTCCTCTTCTGCACTCAAGTTTCCCAGTTTCCGATGCACTTCTTCGGTTGAGCCGAAGGCTTTCACATCAGACTTAAGAAACCGCCTGCGCTCGCTTTACGCCCAATAAATCCG
+
BCCCCGGGGGGEGGGGGGGGGGGGGGGGFFC9FG9FFGFGGAFGFGGGGCF8CCCCFEFFCCGFFFGGGGGGGGGGEFEFGG7CFDGGGGGGGGGG9?FG@,CFGFGGGGGGGGGGGGGGGGGGDFGGFGGGFGGGGGGF88DDGFGFEAFAEGGF;E@DCEFGGGGGF>>>E69FFFFGA3DEFGGFFGF6@:C:6BEFCFGF69=FFFGDF+<+C7E7*:9:=FB?-/0/CF4*;7EDEF?)6::.:25
@M03364:276:000000000-BLYN8:1:1101:23487:7587 2:N:0:1
GGACTACACGGGTTTCTAATCCTGTTTGCTCCCCACGCTTTCGCGCCTCAGCGTCAGTTACAGACCAGAGAGCCGCCTTCGCCACTGGTGTTCCTCCATATATCTACGCATTTCACCGCTACACATGGAGTTCCACTGTCCTCTTCTGCACTCAAGTTCCCCAGTTTCCGATGCACTTCTTCGGTTGAGCCGAAGGCTTTCACATCAGACTTAAGAAACCGCCTGCGCTCGCTTTACGCCCAATAAATCCG
+
CCCCCGGGGGGGGGGGGGGGGGGGGGGGGGGGGGGGGGGFGGGGGGGGGGGGGGGGGGGGGGGGGFGGFGGGGGGGGGGGGGGGGGGGGGGGGGGGGGGGGGGGGGGGGGGGGGGGGGGGGGGGGFGFFGGGGGGGGGGGGCGGFCGCGGGGGGFGGGGGFGGGGGGGGGDE8EGCCFCFGGGGGGEGGGGGGGGGFGGGGGG7EFGGG7*B@2=8F<CFFGFFFFFFFFF:C>FEF78EEE;ACGFFFG<
@M03364:276:000000000-BLYN8:1:1101:17886:7594 2:N:0:1
GGACTACTGGGGTTTCTAATCCTGTTTGCTCCCCACGCTTTCGAGCCTCAGTGTCAGTTACAGGCCAGAGAGCCGCTTTCGCCACCGGTGTTCCTCCATATATCTACGCATTTCACCGCTACACATGGAATTCCACTCTCCTCTCCTGCACTCAAGTCTACCAGTTTCCAATGCATACAATGGTTGAGCCACTGCCTTTTACACCAGACTTAATAAACCACCTGCGCTCGCTTTACGCCCAATAAATCCGG
+
CCCCCGGGGGGGGGGGGGGGCGGGGGGGGGGGGGGGGGGGGGGGGGGGGGGGGGGGGGGGGGGGGGGGDGFGGGGGGGGGGGGGGGGGGGGGGGGGGGGGGGGGGGGGGGGGGGGGGGGGGGGGGFGGGGGGGGGGGGGGGGGGGGGFGGFD=DFGGGGGFCGGFGGGGGGGGGGFFGGGGGFGGGGGGG?FGFFGGGGGGGGGFDFGGGGCDGFGFGCEACFFFFAD=>>DF4+9B9CEE3=6>CF549:
@M03364:276:000000000-BLYN8:1:1101:23551:7602 2:N:0:1
GGACTACTGGGGTAGCTAATCCTGTTTGCGCTCCACGCTTTCGAGCCTCAGCGTCAGTTACAGACCAGAGAGCCGCCTTCGCCACTGGTGTTCCCCCATATCCCCACGCATTTCACCGCTCCACATGGAATTCCACTCTCCTCTTCTGCACTCCAGCCTCCCAGGTTCCACTGACCCCCCCCGGTTGAGCCTGGGGCCTTCACATTAGACTTCAGAAACCGCATCCGTCCGCTTTACGCCCAAAAACTCCG
+
---6<,C,CC,:F7,C<,6<,,,6C,;CD+++6@@F,6B,CE@,CFG@EDE<E7F@E,<EFFGA<,@,9EDFFC+@:F,:?F7=?,<EFGGDFD,EC:AFG<,5,A7++++4,A,BECEC+CE8,8?,A7,8AE;FACEEEE,3,CFG9,=+6,6@,DD?DE,>+8@3@,6@,,8:@++*58851186,,,,,/B****32;+++++3+;+1+1+3;7**.5)/64()(.)5*1*)0,**1)()/9))2*1
@M03364:276:000000000-BLYN8:1:1101:20380:7604 2:N:0:1
GGACTACAGGGGTATCTAATCCTGTTTGCTCCCCACGCTTTCGTGCATGACCGTCAGTGTTATCCCAGGCGGCTGCCTTCGCCATCGGGATTCCCCCACATCTCTACGCATTTCACTGCGACACGTCGCATTCCACCCCCCTATGACACACTCTAGCCGTGCATTCACCAATGCAATTACCAGGTTAAGCCCGGGGATTTCACACCGGTGGTGCACAGTCGCCTGTGCACGCTTTACGGCCAGTAATTCCG
+
<@<C@,C,,;,+,,,CFG,C6<CFCAFE9,CA,B,+FFG,FF7C8,6CFG,6@B@B@<CE6E;CD8,9,,8@@6C@FG,<?BF7,,BF+CC8BE,BF+@F<A;F,A<FE+44,55C<C,+4++6@A+@+8C+,,,C@E+3+=+2DACFGD@?CC,38:E**@@,3@,>538,@6=,,,,5;EC5,,,2,5DC5*8?ECE9;7CD)1)):))11+;FG*+35ED0(*)*)97@***)*4*//)40**/6C*9
@M03364:276:000000000-BLYN8:1:1101:3978:7610 2:N:0:1
GGACTACAAGGGTTTCTAATCCTGTTTGCTCCCCACGCGTTCGCACCTTAGCGTCAGTCTTCGTCCAGGGGGCCGCCTTCGCCACCGGTATTCCTCCAGATCTCTACGCATTTCACCGCTACACCTGGAATTCTACCCCCCTCTACGAGACTCTAGCTTGCCAGTTTCAAATGCAGTTCCCAGGTTGAGCCCGGGGATTTCACATCTTACTTAACAAACCGCCTGCGTGCGCTTTACGCCCAGTAATTCC
+
CC<CCGDFEGFEFGG9EFFFGGG9;CEEEFG<@,EC+F+@+,8@FDCA,@@FGGGECG9@C9CFG@FCFC++CFC@ECF<B@FG7<F+C>BFFEFEFE@EA=EFC5FDE+BFF<?FE@EEG7FGEFEF8F<DFGGCEFGGGGGG9=8E>++5@>;=AFCC@GGE7DE;:B9;C?F9,=A;,,48,?DGC78A5C*/=EFG7CF7+*+1;CFGG7>FG4*=.:><2)483:>)1556*,;**0.9:>F4:*
@M03364:276:000000000-BLYN8:1:1101:22398:7614 2:N:0:1
GGACTACTCGGGTTTCTAATCCTGTTTGCTCCCCACGCTTTCGCACCTGAGCGTCAGTCTTCGTCCAGGGGGCCGCCTTCGCCACCGGTATTCCTCCAGATCTCTACGCATTTCACCGCTACACCTGGAATTCTACCCCCCTCTACGAGACTCTAGCTTGCCAGTTTCAAATGCAGTTCCCAGGTTGAGCCCGGGGATTTCACATCTGACTTAACAAACCGCCTGCGTGCGCTTTACGCCCAGTAATTCCG
+
CCCCCGGGGGGGFGGGGGGGGGGGGGGGGGGGGGGGGGGGGGGGGGGGGGGGGGGGGGGGGGGGGGGGGGGGGGGGGGGGGGGGGGGGGGGGGGGGGGGGGGGGGGGGGGGGGGGGGGGGGGGGGGGFFGGGGGFGGGGEGGGGGGGCEEGGGFGGFGGGGGGGGGGFAADFGGGGGGGCEFGGGCGGGGGGGGGGEG*A77FGFGGG77CDGGGGGGGGFGFDFF>E:BFFGGF4@?GC=5<FGCFFCG*
@M03364:276:000000000-BLYN8:1:1101:25097:7615 2:N:0:1
GACTACTGGGGTTTCTAATCCTGTTTGCTCCCCACGCTTTCGCACCTGCGCGTTCGTCATCGTTCTGGGGGCCGCCTTCGCCACCGGGATTCCTCCAGATCTCTACGCATTTTCCCGCTACACCTGGAATTCTACCCCCCTCTACGAGACTCCAACTTGTCATGTTCCAATGCCGTTCCCAGGTTGGGCCCCGGGATTTCCCATCTTAATTAACAAACCGCCCGCCTGCGCTTTACGCCCAGTAATTCCCC
+
C-@A,<C9CFE@F;CE,CC9F96;EF,6,,CFG,@+@,BF6,687F<<,++@+6,8BC,C@F<,:,6C<++6:+CF,C?F=FE+4@F++@F,,5,,,,,,4<;,4<++4+BF,,5B7B:@B,8D,DFDG9FAE,@FC8CG+@>8,+63**73,,,,,@,7@,52@;,,5>2D7,*4;8C:9,=CF6**,6:*/CC**:C9:*+287+++3:+1+3:F*8235)(()(027>3DF747(8:/0(0:*=5***
@M03364:276:000000000-BLYN8:1:1101:19543:7619 2:N:0:1
GGACTACCCGGGTTTCTAATCCTGTTTGCTCCCCACGCTTTCGCGCATCAGCGTCAGTAATGTTCCAGTAGGTCGCCTTCGCAATAAGTATTCCTCTTGATCTCTACGGATTTTACCCCTACACCAAGAATTCCACCTACCTCTCCCATACTCTAGAAAAACAGTTTCAAATGCAGTTCTATGGTTAAGCCATAGGATTTCACATCTGACTTACTTCCCCGCCTACGCGCTCTTTACGCCCAGTGATTCCG
+
CCCCCGGFFGGGGDGGGGEAGCGGGGGGAEFGGGFGGGGGGGGGGDEEGFGGGGGGEF9@C<CFFFGGGFGGCFGGGGGGGGCC?A9EF,EEGCFGGFFGG9FGFE9F7FGEG9BFGGGGGGGG,4AADFFFFG;FGF8AEFGGG>FGGCGGGGGGGCFFGGGGGGGGGGGGGFGGDFDC:EGGGGFGFEF89<FDGGGGGGGGFGFFFGCE>DF>C>EFDGD=>>5?@42?FGGFF(CB::=FFCACGGG
@M03364:276:000000000-BLYN8:1:1101:16931:7638 2:N:0:1
GGACTACTAGGGTTTCTAATCCTGTTTGCTCCCCACGCTTTCGAGCCTCAGCGTCAGTTACAGACCAGAGAGTCGCCTTCGCCACTGGTGTTCCTCCATATATCTACGCATTTCACCGCTACACATGGAATTCCACTCTCCTCTTCTGCACTCAAGTCTCCCAGTTTCCAATGACCCTCCCCGGTTGAGCCGGGGGCTTTCCCATCAGACTTAAGAAACCGCCTGCGCTCGCTTTACGCCCAATAAATCCG
+
CCCCCGGGGGGGFFGGGGGGGGGGGGGGGGGGGGGGGGGGGGGFGGGGFGGGGGGGGGGGGGGGGFGFFD8FGGGGGGGGGGGGGGGGEGGGGGDGGGGGGGGGGGFGFGGGGGFGGGGGGGGGGGGGFFFFGGGG9EFGGGGGGGGGGGFGGGGGGGEDGFGFFGGGGGGGFCFFCAFGDEGDGGGGCGGDGGGGGGGC7+9*=<=F4DFGG7=CFGGGFGD@(8(),>DD**><FFGG5@(<FF*6FG<
@M03364:276:000000000-BLYN8:1:1101:10335:7638 2:N:0:1
GGACTACTGGGGTTTCTAATCCTGTTTGATACCCACACTTTCGAGCCTCAGTGTCAGTTGTAATATAGTGAGCTGCCTTCGCAATCGGAGTTCTTCGTGATATCTAAGCATTTCACCGCTACACCACGAATTCCGCCCACCTCCAGTACACTCAAGACATACAGTATCAACTGCAATTTTACGGTTGCGCCGCAAACTTTCACAACTGACTTATATGTCAACCTACGCTCCCTTTAAACCCAATAAATCCG
+
BCAACFGGEFGGCFE<FEEF,EFFGGGGFGFGEGCFCCCFGGGFGCGGEFFGGGGGGFGEFFFFCGGFGCGGGEFE@FFFDFGGGEFG:@FFFFGGFFGFFFGFFFGD<FFFGGEC?FGECFCFFGFF:FECGEEGCEGEGGGFEGGFGGGG?FGGFFCFEGFFFFADAFC9ADEF:FFGGCEDGGE,1+B8EGGGGGGF>FGGF5;**;CD>FGFGGG7BF>>E6>B?>?;DFC=CE9,*:2AFCFC+71
@M03364:276:000000000-BLYN8:1:1101:14030:7670 2:N:0:1
GGACTACACGGGTATCTAATCCTGTTTGCTCCCCACGCTTTCGAGCCTCAGCGTCAGTTACAGACCAGAGAGCCGCCTTCGCCACTGGTGTTCCTCCATATATCTACGCATTTCACCGCTACACATGGAATTCCACTCTCCTCTTCTGCACTCAAGTCTCCCAGTTTCCAATGACCCTCCCCGGTTGAGCCGGGGGCTTTCACATCAGACTTAAGAAACCGCCTGCGCTCGCTTTACGCCCAATAAATCCG
+
CCCCCGGGGGGGGGGGGGGGGGGGGGGGGGGGGGGGGGGGGGGGGGGGGGGGGGGGGGGGGGGGGGGGGGGGGGGGGGGGGGGGGFGGFFGGGGGGGGGGGGGGGGGGGGGGGGGGGGGGGGGGGFGGFDGGGFGGGGGGGGGGGGGFDGGGGGGGFF;FGGGGGGGGFDEFGGGGG?FGGGGGGGGGGG8EDGGGGGGGGGGGAFGG*2CC@CGGGGGGEGFD0FBF>A>:DGD<B1E87@0>9FF>:FC
@M03364:276:000000000-BLYN8:1:1101:7976:7673 2:N:0:1
GGACTACTCGGGTATCTAATCCTGTTTGCTCCCCACGCTTTCGAGCCTCAGCGTCAGTTACAGACCAGAGAGCCGCCTTCGCCACTGGTGTTCCTCCATATATCTACGCATTTCACCGCTACACATGGAATTCCACTCTCCTCTTCTGCACTCAAGTCTCCCAGTTTCCAATGACCCTCCCCGGTTGAGCCGGGGGCTTTCACATCAGACTTAAGAAACCGCCTGCGCTCGCTTTACGCCCAATAAATCCG
+
CCCCCGGGGGGGGGGGGGGGGGGGGGGGGGGGGGGGGGGGFGGGGGGGGGGGGGGGGGGGGGGGFGF8DFGGGGGGGGGGGGGGEFGGGGGGGGGGGGGGGGGGGGFGEGGGGGFCGGGGGGGGFGGGEEFFGGGGGGGGGGGGGGGGGGGGGGFGGFGGF@DGGGGGGGGGGGGGGDFGDEE6FEGFFGGGDEGGGGGGGGFGFGFFC4;FGGGFGFGGEGFF;;1>@EFFDGCA?2CGGDFFGFF<CD5
@M03364:276:000000000-BLYN8:1:1101:7799:7696 2:N:0:1
GGACTACCAGGGTATCTAATCCTGTTTGCTCCCCACGCTTTCGAGCCTCAGTGTCAGTTACAGGCCAGAGAGCCGCTTTCGCCTCCGGTGTTCCTCCATATATCTACGCATTTCACCGCTACACATGGAATTCCACTCTCCTCTCCTGCACTCAAGTCTCCCAGTTTCCAATGCACACAATGGTTGAGCCACTGCCTTTTACATCAGACTTAAGAAACCACCTGCGCTCGCTTTACGCCCAATAAATCCGG
+
CCCCCGGGGGGGGGGGGFGGGGGGGGGGGGGGGGGGGGGGGGGGGGGGGGGGGGGGGGGGGGGGGGGGGFGGGGGGGGGGGGGGGGGGGGGGGGGGFFGGGGGGGGGGGGGGGGGGGGGGGGGGGGGGGGGGCGGGFFEGGFGGGGGGGGGGGGFGGGGAFGGGFGGGGFGGGFGGDGGGGG,EFGGGG@8FGGGGGGGGFGGGFGGDGGGFGGFFGGFFFGFED4ADFFFFGFFEF9ECEFDFGFAEFD>
@M03364:276:000000000-BLYN8:1:1101:20803:7701 2:N:0:1
GGACTACCCGGGTTTCTAATCCTGTTTGCTCCCCACGCTTTCGAGCCTCAGTGTCAGTTACAGGCCAGAGAGCCGCTTTCGCCACCGGTGTTCCTCCATATATCTACGCATTTCACCGCTACACATGGAATTCCACTCTCCTCTCCTGCACTCAAGTCTACCAGTTTCCAATGCATACAATGGTTGAGCCACTGCCTTTTACACCAGACTTAATAAACCACCTGCGCTCGCTTTACGCCCAATAAATCCGG
+
CCCCCGGGGGGGGGGGGGGGGGGGGGGGGGGGGGGGGGGGGGGGGGGGGGGFGGGGGGGGGGGGGGGGGGGGDFGGGGFGGGGGGGGGFGGGGGGGGGGFGGFGGGGGGGGGGGGGGGGGGGGGGGGGFEGGGGGGGGFGGGGFGGGGGGGGDGGG@EEEGGGGDEE9DEDDGGGGEFCGFFGGGGGGF7>DFGFGFGGGFDFGFFDCFFFGGFF9FGGGFGFFD>>5@DE6CFGFF9EGG33A7+1?<CD
@M03364:276:000000000-BLYN8:1:1101:24473:7705 2:N:0:1
GCTACCGGGGTATCTAATCCTGTTTGCTCCCCACGCTTTCGAGCCTCAGTGTCAGTTACAGACCAGAAAGTCGCCCTCGCCACTGGTGTTCCTCCATATATCTACGCATTTCACCGCTACACATGTAATTCCACTTTCCTCTTCTGCACTCAAGTGACCCAGTTTCCAATGACCCTCCACGGTTAAGCCGTGGGCTTTCACATCCGACTTAAGTCACCGCCTGCGCTCCCTTTACGCCCAATAAATCCTG
+
CCCCCF@+CCFBECF<6EF9F9FFGFGAECCFFGFG7BFA6,FFCDFEFC9EC6C6C,EEFFEF<<<FEGGDCBC,@F:F7,?8C@FDGGC,,,,:<,:@FGGC@FGGGDFFFG,:FCC8=FG894A<FDCG9FFGGFADC8DGGGFFGFG===FFA;,DFGCCF=9BCFD9=888=>,,6+@E+7,9?+6:C*D,:D>,CF,;*0*;*;:C@CC+=C*CBC>@(:-5>00=2++(0.C@5;@FF++/+;
@M03364:276:000000000-BLYN8:1:1101:16887:7707 2:N:0:1
GGACTACTAGGGTTTCTAATCCTGTTTGCTCCCCACGCTTTCGCGCCTCAGCGTCAGTTACAGACCAGAGAGCCGCCTTCGCCACTGGTGTTCCTCCATATATCTACGCATTTCACCGCTACACATGGAATTCCACTCTCCTCTTCTGCACTCCAGTCTCCCAGTTTTGAGTGACCCTCCTCGGTTGAGCCGAGGGCTTTCACACCCAACTTAAAAGACCGCCTGCGCGCGCTTTACGCCCAATAATTCCG
+
CCCCCGGGGGGGGGGGGGGGGGGGGGGGGGGGGGGGGGGGGGGGGGGGGGGGGGGGGGGGGGGGGGGGGGGGGGGGGGGGGGGGGGGGGGGGFGGGGGGGGGGGGGGGGGGGGGGGGGGGGGFGGGGGFFGGGGGGGGGGGGGGGGGGGGGGGGGGD9@FGGGGGGGGGGGGGF8DGDGGGGGGGGGEGGGGEGGGGGGGGG:CACDGGGGGGGG7C*,0?ED;1FFEFFFEGGFF?1EGG3:FGFF<>F6
@M03364:276:000000000-BLYN8:1:1101:14299:7710 2:N:0:1
GGACTACTGGGGTTTCTAATCCTGTTTGCTCCCCACGCTTTCGCACCTGAGCGTCAGTCTTTGTCCAGGGGGCCGCCTTCGCCACCGGTATTCCTCCAGATCTCTACGCATTTCACCGCTACACCTGGAATTCTACCCCCCTCTACAAGACTCCAGCCTGCCAGTTTCGAATGCAGTTCCCAGGTTGAGCCCGGGGATTTCACATCCGACTTGACAGACCGCCTGCGTGCGCTTTACGCCCAGTAATTCCG
+
CCCCCFGGGGGGGGGGGGGGGGGGGGGGGGGGGGGGGGGGGGGGGGGFFFGGGGGGGGGGGGGGGFGGGGGGGGGGGGGGGGGGGGGGGGGGGFGGGGGGGGGGGGGGGGEGGGGFFGFGFEFGFFGGGGGGGGGGGGGDCEEFEDFFGGGGGGGGGGGGGGGGFGGGDG66CAFGGGGGCCFFGGGGGGGGGEECECFGGCGGFGCDGDG3CGGFFFGGFGB::>35?DEED*9A@?/*:::90:@:DF*
@M03364:276:000000000-BLYN8:1:1101:26218:7724 2:N:0:1
GGACTACCCGGGTTTCTAATCCTGTTTGCTCCCCACGCTTTCGTGCATGAGCGTCAGTGTTATCCCAGGGGGCTGCCTTCGCCATCGGTATTCCTCCACATCTCTACGCATTTCACTGCTACACGTGGAATTCTACCCCCCTCTGACACACTCTAGCCGTGCAGTCACCAATGCAATTCCCAGGTTAAGCCCGGGGATTTCACATCGGTCTTGCACAACCGCCTGCGCACGCTTTACGCCCAGTAATTCCG
+
CCCCCGGGGGGG+B@FCF9FGGGGGGGDFGGGGGG7CEGGDFGGGGGGGGGGGEEGEFGGGFGGGEGGGDGDGGGGGGFGGGGGDGGGGFGCCF9FFGG?E8,FFGFFFEGGGC<EGGGGGGGGGEGDGGGFGGG,,@6@CEE6DFGGGDEGFGGGGGEC@@FFCF9BFGGGCDGGGGGDCFCFGFFFEG?E>CBGG5CCF@FDFFGGGGD@FC*6:9E=DDA<6A6E95>B**C<?:5CEB<?CFF>GG9
@M03364:276:000000000-BLYN8:1:1101:10422:7728 2:N:0:1
GGACTACACGGGTTTCTAATCCTGTTTGCTCCCCACGCTTTCGCACCTGAGCGTCAGTCTTTGTCCAGGGGGCCGCCTTCGCCACCGGTATTCCTCCAGATCTCTACGCATTTCACCGCTACACCTGGAATTCTACCCCCCTCTACAAGACTCCAGCCTGCCAGTTTCGAATGCAGTTCCCAGGTTGAGCCCGGGGATTTCACATCTGACTTAACAAACCGCCTGCGTGCGCTTTACGCCCAGTAATTCCG
+
CCCCCGGGGGGGGGGGGGGGGGGGGGGGGGGGGGGGGGGGGGGGGGGGGFGGGGDEFGGGGGGGGGGGGGGGGGGGGGGGGGGDGGGGGGGGGGGGGGGDCFAFFGGGGGGGGGGGGGGGFEGGGGFGGDGGGGGDG8FGGGGGFGGGG?EGFGGGGGGGGGFGFEGGGGFFFFGGGGGGGGGGGGGGF7EFECGG*=CGGGCC8CFGGGGGG+?FF7EF>EB<(;1>1<BBDGF9FFGGD@2FG*9)2:*
@M03364:276:000000000-BLYN8:1:1101:9127:7735 2:N:0:1
GGACTACTGGGGTATCTAATCCTGTTTGCTCCCCACGCTTTCGCACCTGAGCGTCAGTCTTCGTCCAGGGGGCCGCCTTCGCCACCGGTATTCCTCCAGATCTCTACGCATTTCACCGCTACACCTGGAATTCTACCCCCCTCTACGAGACTCTAGCTTGCCAGTTTCAAATGCAGTTCCCAGGTTGAGCCCGGGGATTTCACATCTGACTTAACAAACCGCCTGCGTGCGCTTTACGCCCAGTAATTCCC
+
CCCCCGGGGGGGGGGGGGGGGGGGGGGGGGGGGGGGGGGGGGGGGGGGGGGGGGGGGGGGFGGGGG7FGDEGGGGGGGGGGGGGGGGDGGGGGGGGGGGFGGGGGFGGGGGGFGGGGGGGGGGGGGGGGGGGGGGGGGGGGGGGGGGCEGGGGGGGGGG6@CGGFGGCFFFGGGGGGGGGFFFFGGFFGFCEGDC8*:F6+;ECC7>@FGFF7:>F7DGG>G>?;5(7:@:5DDGBFFGGGE09F7@AG7*
@M03364:276:000000000-BLYN8:1:1101:24760:7739 2:N:0:1
GGACTACCGGGGTTTCTAATCCTGTTTGATCCCCACGCTTTCGCACATCAGCGTCAGTTACAGACCAGAAAGTCGCCTTCGCCACTGGTGTTCCTCCATATCTCTGCGCATTTCACCGCTACACATGGAATTCCACTTTCCTCTTCTGCACTCAAGTTTCCCAGTTTCCAATGACCCTCCACGGTTGAGCCGTGGGCTTTCACATCAGACTTAAGAAACCGCCTACGCGCGCTTTACGCCCAATAATTCCG
+
CCCCCGGGGGGGGGGCFGGGGDGGGDGGGGGGGGGGGGGGGGGGGGGGFGGGGGGGGFGGGGGGGGGGGGGGFFGGGGGGGGGGGGGFGGGGGGC<FGGGFGGGGGGGGGEGGGGGGGGGGGGGGGGGGGGGGGGGGGGGGGGGGFFFGGGGGGGGEGFGAGGGGFCCAFGG?DFGGGGG?GDGGEDFEGGG@>8EF6DFGGGFFGDFGFGGGGG>FFGGFGF==A(/6AAAC<D9FDEGGD(89CFFDC*
@M03364:276:000000000-BLYN8:1:1101:17465:7749 2:N:0:1
GGACTACTGGGGTATCTAATCCTGTTTGCTCCCCACGCTTTCGCGCCTCAGCGTCAGTTGCGAGCCAAAGAGCCGCTTTCGCCACTGGTGTTCCTCCATATCTCTACGCATTTCACCGCTACACCTGGAATTCTACCCCCCTCTACGAGACTCTAGCTTGCCAGTTTCAAATGCAGTTCCCAGGTTGAGCCCGGGGATTTCACATCTGACTTAACAAACCGCCTGCGTGCGCTTTACGCCCAGTAATTCCG
+
CCCCCGGGGGGGGGGGGGGGGGGGGGGGGGGGGGGGGGGGGGGGGGGGGGGGGGGEGGGGGGGGGGGGGGGGGGGGGGGGGGGGGGGGGGGGGGGGGGGGGGGGGGGGGGGGGGGGGGGGGGGGGGGGGGGGGGGGGGGGGGGGGGGGGGGGGGFGGGGFGGGGGGGGGGGGGGGGGGFGGGGGGGGGGGGGGGGGGGGGFCFFFGGFGCCFGDGGGGGG3:BFFFBF1:DEGGFDFBGGGFF:GFF<GGC
@M03364:276:000000000-BLYN8:1:1101:8988:7760 2:N:0:1
GGACTACTCGGGTTTCTAATCCTGTTTGCTACCCATGCTTTCGAGCCTCAGCGTCAGTTACAGACCAGACAGCCGCCTTCGCCACTGGTGTTCTTCCATATATCTACGCATTTCACCGCTACACATGGAGTTCCACTGTCCTCTTCTGCACTCAAGTTTCCCAGTTTCCGATGCACTTCTTCGGTTGAGCCGAAGGCTTTCACATCAGACTTAAGAAACCGCCTGCGCTCGCTTTACGCCCAATAAATCCG
+
CCCCCGCFFCFGGGGGGGGGGGGGGGGGGGGCEFGGGGGGGGGGGGGFGGGGGGGGGFEGGGGGGGGGGGGGGGFCFFGGFG@FGGGGGGGGGGDFGGGGGGGGGGGGGGGGGGGGGGGGGGGGGGGGGFGGGGGFGGGGGGGGGGGGGGGFGGGGGGGGGGGGFEGGGGGEEGGGGGGGGGG6FEGGGGGGGDEEGGGGGGGGFGGGGFGDGFDFGFFC>D>A=F>BBEBBCD3CF?EGGE<AFGFFGFD
@M03364:276:000000000-BLYN8:1:1101:5303:7773 2:N:0:1
GGACTACTCGGGTATCTAATCCTGTTCGCTCCCCACGCTTTCGAGCCTCAGCGTCAGTTACAGACCAGAGAGCCGCTTTCGCCACCGGTGTTCCTCCATATATCTACGCATTTCACCGCTACACATGGAATTCCACTCTCCCCTTCTGCACTCAAGTTGTACAGTTTCCAAAGCACACAATGGTTAAGCCACTGCCTTTTACTTCAGACTTATACAACCGCCTGCGCTCGCTTTACGCCCAATAAATCCGG
+
CCCCCGGGGGGGGGGGGGGGGGGGGGGGGGGGGGGGGGGGGGGGDGGGGGGGGGGGGEFGGGGGGGGGGGGGGGGGGGGGGGGGGGGGGGGGGGGGGGGGGGGGGGGGGGGGGGGGGGGGGGGF=FGGE=?FFGGGCFGGEGDGGGGGGFGGGGGGGGGGGGGDGGGGGGGGGGFGGGG6FGGGG9CFFDFEEFGGGGGGGGFGFGGGGGFCGGCDFFGGFGEFFABFFFFFGGGFEFGGGFFFGF=CFG9
@M03364:276:000000000-BLYN8:1:1101:14989:7799 2:N:0:1
GGACTACTGGGGTATCTAATCCTGTTTGCTCCCCACGCTTTCGAGCCTCAGTGTCAGTTACAGGCCAGAGAGCCGCTTTCGCCACCGGTGTTCCTCCATATATCTACGCATTTCACCGCTACACATGGAGTTCCACTTTCCTCTACTGCACTCAAGTCATCCAGTTTCCAAAGCAATTCCTCAGTTGAGCTGAGGGCTTTCACTTCAGACTTAAATAACCGTCTGCGCTCGCTTTACGCCCAATAAATCCG
+
CCCCCGGGGGGGGGGGGGGGGGGGGGGGGGGGGGGGGGGGGGGGGGGGGGGGGGGGGGGGGGGGGGGGGGGGGGGGGGFGGGGGGGGG@CGGGGFGGGGGGGGGGGGGGGGGGGGFGGGDFGGGGGGGGGGGGFFFGGGGGFGGGGGGGGGGGFGGGGGGGFGGGFGGGGGGFGGCDFFFDAE8CFGADDA?CFFG>DCC7CFFA?CFFCFGGGGCFGG6DEEF2CAD=>DEDGFEFFGEGF;FGFA?CGD
@M03364:276:000000000-BLYN8:1:1101:6865:7802 2:N:0:1
GGACTACTGGGGTATCTAATCCTGTTCGCTCCCCATGCTTTCGCTCCTCAGCGTCAGTTACAGCCCAGAGACCTGCCTTCGCCATCGGTGTTCCTCCTGATATCTGCGCATTTCACCGCTACACCAGGAATTCCAGTCTCCCCTACTGCACTCTAGTCTGCCCGTACCCACTGCAGACCCGGGGTTGAGCCCCGGGCTTTCACAGCAGACGCGACAAACCGCCTACGAGCTCTTTACGCCCAATAATTCCG
+
CCCCCGGGGGGGGGGGGGGGGGGGGGGGGGGGGGGGGGGGGGGG7FGGFGGGGGGGGGGGGGGFFGGGGGGGGGGGGGGGGGGGGGGGGGGGGGGGGGFGGGGGGGGGGGGEGGGGGGGGGGGGGGGGGGGGGGGFFGGGGGGGFGGGGGGGGAFGFGGGGGGGGGGGGFGFGGGGCGGGGGGGG5EGGGGGGGGGGGGGGGGGFGFCFGGGGGGGGGGFFGFD0A?EFF:FGFFFFFGGG>109F7)?7>
@M03364:276:000000000-BLYN8:1:1101:11854:7803 2:N:0:1
GGACTACCAGGGTATCTAATCCTGTTTGATCCCCACGCTTTCGCACATCAGCGTCAGTTACAGACCAGAAAGTCGCCTTCGCCACTGGTGTTCCTCCATATATCTACGCATTTCACCGCTACACATGGAATTCCACTCTCCTCTTCTGCACTCCAGTCTCCCAGTTTTGAGTGACCCTCCTCGGTTGAGCCGCGGGCTTTCACACCCAACTTAAAAGACCGCCTGCGCGCGCTTTACCCCCAATAATTCCG
+
@@BCCGGGGGGGGCFEFFEFFGEFGFGGDGEGGGECFGGC@EEGFGC@FCGFECFGGGGGG9FFGFGDCF@FGGGGGGG,DFGGDAFFGGG::@EAFGGFDCFF9A<FGCEGGCEFEFGGFGGGGGGGEFD=FFG9>FGGGGDFGGDFGG,A@DE,4,,4EGGGAE;>D+=EFGGG,AFCCFEGEGE?CF8C+3>*;8ECDGGGF>DFCDFF7C:1+*=CB5A;?F@F>E:>CGG<?)</C>85*:/67C>
@M03364:276:000000000-BLYN8:1:1101:9847:7803 2:N:0:1
GGACTACTAGGGTTTCTAATCCTGTTTGCTCCCCACGCTTTCGCACCTGAGCGTCAGTCTTCGTCCAGGGGGCCGCCTTCGCCACCGGTATTCCTCCAGATCTCTACGCATTTCACCGCTACACCTGGAATTCTACCCCCCTCTACGAGACTCTAGCTTGCCAGTTTCAAATGCAGTTCCCAGGTTGAGCCCGGGGATTTCACATCTGACTTAACAAACCGCCTGCGTGCGCTTTACGCCCAGTAATTCCG
+
CCCCCGGGGGGGGGGGGGGGGGGGGGGGGGGGGGGGGGGGGGGGGGGGGFGGGGGGGGGGGGGGGGGGGGGGGGGGGGGGGGGGGGGGGGGGGGGGGGGFFGGGGGGGGGGGGGGGFGGEFGGGGGGGGFFFGGGGGGGGGGGGCGD@8:BFGGGCGGF?FGGGCGGFCFFGGF7EDGGGGGGGGGG?CF6EEGGG:EFGDGGCF<>DGF7:FGGGGDFFFEEFFF9BF:>EGG*5@:EGG336C:6>C>*
@M03364:276:000000000-BLYN8:1:1101:26147:7821 2:N:0:1
GGACTACCCGGGTTTCTAATCCTGTTTGCTCCCCACGCTTTCGCACCTGAGCGTCAGTCTTTGTCCAGGGGGCCGCCTTCGCCACCGGTATTCCTCCAGATCTCTACGCATTTCACCGCTACACCTGGAATGCTACCCCCCTCTACAAGACTCCAGCCTGCCAGTTTCGAATGCAGTTCCCAGGTTGAGCCCGGGGATTTCACATCCGACTTGACAGACCGCCTGCGTGCGCTTTACGCCCAGTAATTCCG
+
CCCCCGGG8FEGGEGGGGEGFDGGGGGGGGGGGGGGGGGGGGGGGEGGGCEGG@BFEGGGGGGGGGGFGGGDGGCE7FEFF7BEGGGGGGGGFGEGGGF9EEGGGDGFGGGG9CAC??7=::4EEGGGDGD,,CFGGDF7EEGGFFGGGGGG68>DF?DFGGC8@;9BEFGCFCC?FC:DEFG5FG6,=DC@EGGGGCCCDGC@C;9DGC<*7*;+;0=5.*0((89E03>59CD47<CE*)./:*9):D6
@M03364:276:000000000-BLYN8:1:1101:13281:7839 2:N:0:1
GGACTACTGGGGTTTCTAATCCTGTTTGCTCCCCACGCTTTCGAGACTCAGCGTCAGTTACAGACCAGAGAGTCGCCTTCGCCACTGGTGTTCCTCCATATATCTACGCATTTCACCGCTACACATGGAATTCCACTCTCCTCTTCTGCACTCAAGTTCCCCAGTTTCCAATGACCCTCCACGGTTGAGCCGTGGGCTTTCACATCAGACTTAAGAAACCGCCTGCTCTCGCTTTACGCCCAATAAATCCG
+
CCCCCGGGGGGGGGGGGGGGGGGGGGGGGGGGGGGGGGGGGGGGGGGGGGGGGGGGGGGGGGGGGGGGCFGGGGGGGGFGGGGGGGGGGGGGGGGGGGGGGGGGGGGGGGGGGGGGGGGGGGGGGGGGFEGGFFFFGGGGGGGGGGGGGGGGGF8DFGGGGGGGGGGGGGGGGGGGGGGGCEGGGGGGGGGGGGGGGG>FGGGGFGGGGGGGGGGGGGG6AGFFFFFFEFFFDGFCF@GCG:?FCGFFGG9
@M03364:276:000000000-BLYN8:1:1101:18418:7898 2:N:0:1
GGACTACCCGGGTTTCTAATCCTGTTTGCTCCCCACGCTTTCGCACCTGAGCGTCAGTCTTCGTCCAGGTGGCCGCCTTCGCCACCGGTATTCCTCCAGATCTCTACGCATTTCACCGCTACACCTGGAATTCTACCCGCCTCTACGACACTCAAGCCTGCCAGTTTCTGATGCAGTCCCCGGGTTGAGCCCGGGGATTTCACATGCGACTTGATAGCCCGCCTACGTGCGCTTTACGCCCAGTAATTCCG
+
CCCCCC<<,C:CFFGGFFCFGDFGGGGGGGFCCCF+@FFFGGFC7:FF@EFGEGGGGGGGCFFFCCE,@9,,:EC:CFGGGGC:?,+4>+:@5B,BF,BFF,CFFDFG@FGDFGA?<=4@+@B<,AFEF,CEF9@C9D+@BEDDDFFC+3@=@?8,=8888DC:FGCG,,@>BCEFC,,,5*>CGEC1=BFGEE*=*4CADF97C**:7DDD77+12+5AAE5((8(045))9CF4*8*215(9D*9>FF7
@M03364:276:000000000-BLYN8:1:1101:6715:7899 2:N:0:1
GGACTACAGGGGTTTCTAATCCTGTTTGCTCCCCACGCTTTCGTGCATGAGCGTCAGTACAGGCCCAGGGGATTGCCTTCGCCATCGGTGTTCCTCCGCATATCTACGCATTTCACTGCTACACGCGGAATTCCATCCCCCTCTGCCGTACTCTAGCCTTGCAGTCACAAAGGCAGTTCCCAGGTTGAGCCCGGGGATTTCACCTCTGTCTTGCAAAGCCGCCTGCGCACGCTTTACGCCCAGTAATTCCG
+
CCCCCGGGGGGGGGGGGGGGGGGGGGGGGGGGGGGGGGGGGGGGGGGGGGGGGGGGGGGGGGGGGGGGGGGGGGGGGGGGGGGGGGGGGGGGGGGGG>EGGGFGGGGGGGGGGGGGGGGGGGGFGGGGGGGGGGGGGGGGDGGGGGGGGGGGGGFGGGGFGGGGGGFGFGF6EGGGFGFGGGGGGGGGFGGG5EEEGGFGGGGGFGGFDFGGGFFCCFGGDGEF6A1D;DBFCDFAF?GEE@:?F:@>FF9
@M03364:276:000000000-BLYN8:1:1101:23953:7905 2:N:0:1
GGACTACAGGGGTTTCTAATCCTGTTTGCTCCCCACGCTTTCGCGCCTCAGCGTCAGTTACAGACCAGAGAGCCGCCTTCGCCACTGGTGTTCCTCCATATATCTACGCATTTCACCGCTACACATGGAATTCCACTCTCCTCTTCTGCACTCCAGTCTCCCAGTTTTGAGTTACCCTCCTCGGTTGAGCCGAGGGCTTTCACACCCAACTTAAAAGACCGCCTTCGCGCGCTTTACGCCCAACAATTCCG
+
CCCCCGGEF@CFEGGGAFECFGGFFECCEFGGGEFGGDGCFCEGGGE@FGGGGCBCFDFFGGGDGGGG@FEEFG7FC,?,,,B?CEFCCEFEFFEFGGFEEFFGDFGFCFFGGGGGGGG>@7ECEE=BF:7,CCE9;8EGGCG?GFFCEF83>EFGDGCE9@F8F;F,,3D@,@EDDFDE?F++@++1,4@5*CE>EF>FD7:CF>**/:*+4++281<6)/8((*().=BE<7C)*-1:CD:)15?:GG*
@M03364:276:000000000-BLYN8:1:1101:17631:7952 2:N:0:1
GGACTACTAGGGTTTCTAATCCTGTTTGCTCCCCACGCTTTCGCACCTGAGCGTCAGTCTTTGTCCAGGGGGCCGCCTTCGCCACCGGTATTCCTCCACATCTCTACGCATTTCACCGCTACACATGGAATTCTACCCCCCTCTACAAGACTCTAGCTGACCAGTATCAGATGCAATTCCCGGGTTAAGCCCGGGGATTTCACATCTGACTCAATCAACCGCCTGCGTGCGCTTTACGCCCAGTAATTCCG
+
CCCCCGGGGGGGGGGGGGGGGGGGGGGGGGGGGGGGGGGGGGGGGGGGGFGGGGFGGGGGGGGGGGGGGGGGGGGGGGGGGGGGGDGGGGGGGGGGGGGGGGGGFGGGGDGGGGGGGGGGGGGGGGGGGGGGGGGGGGGGEGGGGGG9FFFFFGGGGGGGGGGGGGGGGGGGGGGFFCFGGGGGGDGG9EGGGGGEGGGGGGGGFGGGGFGGFFGGGGGGFGF<DF@DBFFF<DGFF?DGG3:FFD?AGG<
@M03364:276:000000000-BLYN8:1:1101:16495:7963 2:N:0:1
GGACTACAGGGGTATCTACTCCTGTTTGCTCCCCACGCTTTCGAGCCTCAGTGTCAGTTACAGGCCATAGAGCCGCTTTCGCCACCGGTGTTCCTCCATATATCTACGCATTTCACCGCTACACATGGAATTCCACTCTTCTCTCTCGCACTCAAGTCTCCCAGTTTCCAATGACCCTCCCCGGTTGAGCCGGGGGCTTTCCCCTCAGACGTAACAGCCCACCTGCGCGCGCTTTACCCCCAATAACTCCG
+
6--<B@FF8E,8F;FEFG,<FE9;FFFGFDGFEGDFFGGCF<@,C7FDFE<E9CF9CFFCDF986FF,6EFGGGECC@FGGCFFEGGGEGEGFGGF8A<EF<;9;@FGGGFEEFFGDE=6=C:F9A,E9,AAEFFGA=D<EEFFFGGEGCEDG,,68B;DBDE>,,=E:=;>,@A8@?FC=CE+@>EFGGGG58E5C*BE>+,06777*0)*21*+0**=A5B@1;>E().)97C4/)+;C3(74:*)09/
@M03364:276:000000000-BLYN8:1:1101:20284:7965 2:N:0:1
GGACTACTCGGGTATCTAATCCTGTTTGCTCCCCACGCTTTCGCACCTGAGCGTCAGTCTTCGTCCAGGGGGCCGCCTTCGCCACCGGTATTCCTCCAGATCTCTACGCATTTCACCGCTACACCTGGAATTCTACCCCCCTCTACGAGACTCTAGCTTGCCAGTTTCAAATGCAGTTCCCAGGTTGAGCCCGGGGATTTCACATCTGACTTAACAAACCGCCTGCGTGCGCTTTACGCCCAGTAATTCCG
+
CCCCCGGGGGGGGGGGGGGGGGGGGGGGGGGGGGGGGGGGGGGGGGGGGGGGGGGGGGGGGGGGGGGGGGGGGGGGGGGGGGGGGGGGGGGGGGGGGFFGGGGGGGGGGGGGGGGGGGGGGGGGGGGGGFGGGGGGGFFGEGGGGGG>EGGGGDEFGGGGGGGGGGGGGGGGGGGGGGGGGGGGGGGGGGGGGGGGGGGFGGGGFGGGCDFGGGFFGGG:.>BFFFFF0>BBG<FDF?CEG3(9FDFFGG7
@M03364:276:000000000-BLYN8:1:1101:5227:7981 2:N:0:1
GGACTACAGGGGTATCTAATCCTGTTTGCCCCCCACGCTTTCGCACCTGAGCGTCAGTCTTCGTCCAGGGGGCCGCCTTCGCCACCGGTATTCCTCCAGATCTCTACGCATTTCACCGCTACACCTGGAATTCTACCCCCCTCTACGAGACTCTAGCTTGCCAGTTTCAAATGCAGTTCCCAGGTTGAGCCCGGGGATTTCACATCTGACTTAACAAACCGCCTGCGTGCGCTTTACGCCCAGTAATTCCG
+
CCCCCGGGGGGGGGGGGGGGGGGGGGGGG,FFGGGGGGGGGGGGGGGGGGFGGGGDGGGGGGGGDGGGDEGEEGGGGGGGGGGGGGGGGGGGGGGGGGGGGGGGFGFGGDGDGGGGGEGGGEGGFFGGGGGGGGGGFGGGGGGGFGG>@EGGGAFEGFFGGGGFGGGGDC9EC?F?FCGDGGGGGFG6E?CGGGGGGG6CFGGG@;::CFGFGFGFGGGGFGFF?:9BBFFEGGGA=3ECC>::GFFFGG*
@M03364:276:000000000-BLYN8:1:1101:17588:7991 2:N:0:1
GGACTACAGGGGTTTCTAATCCTGTTTGCTCCCCACGCTTTCGAGCCTCAGTGTCAGTTACAGGCCAGAGAGCCGCTTTCGCCACCGGTGTTCCTCCATATATCTACGCATTTCACCGCTACACATGGAATTCCACTCTCCTCTCCTGCACTCAAGTCTACCAGTTTCCAATGCATACAATGGTTGAGCCACTGCCTTTTACACCAGACTTAATAAACCACCTGCGCTCGCTTTACGCCCAATAAATCCGG
+
CCCCCGGGGGGGGGGGGGFFGGGGGGGGGGGGGGGGGGGGGGGGGGGGGGGGGGGGGGGGGGGGGGGGGGGGGGGGCGGGGGGGGGGGGGGGGGGGGGGGGGGGGGGGGGGGGGGGGGGGGGGGGGGGGGGGGGGGGGGGGGGGGGGGGGGDE>FFGEGGGGGGGGGEFFGGFGGGGGGFGGFGGG8EGFCGGGFGGGGGCGGGFFFGGGGGCGGDFFFGFGA=B>BFFFEBGGFEFDEGG):FFGFEGGD
@M03364:276:000000000-BLYN8:1:1101:4420:8000 2:N:0:1
GGACTACCAGGGTATCTAATCCTGTTTGCTCCCCACGCTTTCGAGCCTCAGCGTCAGTTACAGACCAGAGAGCCGCCTTCGCCACTGGTGTTCCTCCATATATCTACGCATTTCACCGCTACACATGGAATTCCACTCTCCTCTTCTGCACTCAAGTCTCCCAGTTTCCAATGACCCTCCCCGGTTGAGCCGGGGGCTTTCACATCAGACTTAAGAAACCGCCTGCGCTCGCTTTACGCCCAATAAATCCG
+
CCCCCGGGGGGGGGGGGGGGGGGGGGGGGGGGGGGGGGGGGGGGGGGGGGGGGGGGGGGGGGGGGGGGG8EGGGGGGGGGGGGGGFGGGGGGGGFGGGGGFGGGGFFFEGGEFGGGGGGGGGGGGFGGEEFGGGGFGGFGGGGGGGGGGGGGGGGGEGFGGFFGDFGGGGFGGGGGGGGGGGGGGG>@CFFEEEEGGGGGGCFGFGGGGGGGFGGGGFGGFGD2;F>F;EDFGGG<@:E?GFFFGGFFGG>
@M03364:276:000000000-BLYN8:1:1101:21391:8019 2:N:0:1
GGACTACTGGGGTTTCTAATCCTGTTTGCTCCCCACGCTTTCGCACCTGAGCGTCAGTCTTCGTCCAGGGGGCCGCCTTCGCCACCGGTATTCCTCCAGATCTCTACGCATTTCACCGCTACACCTGGAATTCTACCCCCCTCTACGAGACTCTAGCTTGCCAGTTTCAAATGCAGTTCCCAGGTTGAGCCCGGGGATTTCACATCTGACTTAACAAACCGCCTGCGTGCGCTTTACGCCCAGTAATTCCG
+
CCCCCGGGGGGGGGGGGGGGGGGGGGGGGGGGGGGGGGGGGGGGGGGGGGGGGGGGGGGGGGGGGGGGGGGGGGGGGGGGGGGGGGGGGGGGGGGGG?FGGGGGGGGGGGGGGGGGGGGGGGGGEBFGGGGGGGGGGGGGGGGGGGGGC@GGGCFGGGGG@FFGGGGGGGGGGGGGCEGCGGGGGGGGGGGGGGGGGGGGGFGGFGCGGGFGGGGGDGGGDGFFFF9EBE35<DC<F2;ECB:F7FFBGF2
@M03364:276:000000000-BLYN8:1:1101:8190:8035 2:N:0:1
GGACTACCAGGGTATCTAATCCTGTTTGCTACCCACGCTTTCGCACCTGAGCGTCAGTCTTTGTCCAGGGGGCCGCCTTCGCCACCGGTATTCCTCCAGATCTCTACGCATTTCACCGCTACACCTGGAATTCTACCCCCCTCTACAAGACTCCAGCCTGCCAGTTTCGAATGCAGTTCCCAGGTTGAGCCCGGGGATTTCACATCCGACTTGACAGACCGCCTGCGTGCGCTTTACGCCCAGTAATTCCG
+
CCCCCGGGGGGGGGGGGGGGGGGGGGGGGGGGGGGGGGGGGGGGGGGGFGGGGGGGGFGGGGGGGGGGGGGGGGGGGGGGGGGGGGGGGDGGGGGGGGGCFFGGFGGGGGGGGGGGGGGGGGGGGGGGGGGGGGGGGGGGGGGGFGCFFGGGGFFGGGEGGGGGGGGFGGGGGGGGGGGFGGGGGGGGGGGGGE5EEDFGGGGGFGGGGGGGGGGGGGGGEGE61@>:1@EFGGGFF:CEE3?FGGFFGG>
@M03364:276:000000000-BLYN8:1:1101:5218:8052 2:N:0:1
GGACTACTGGGGTTTCTAATCCTGTTTGCTCCCCACGCTTTCGCACCTGAGCGTCAGTCTTCGTCCAGGGGGCCGCCTTCGCCACCGGTATTCCTCCAGATCTCTACGCATTTCACCGCTACACCTGGAATTCTACCCCCCTCTACGAGACTCTAGCTTGCCAGTTTCAAATGCAGTTCCCAGGTTGAGCCCGGGGATTTCACATCTGACTTAACAAACCGCCTGCGTGCGCTTTACGCCCAGTAATTCCG
+
CCCCCFGGGGGGGGGGGGGGGGGGGGGGGGGGGGGGGGGGGGGGGGGGGGGGEGGGGGGGGGGGGGGGGGGGGGGGGGGGDGGGGGGGGGGGGGGGGGGFGFGGGGGGGGEGGGGGGGGGGGGGGGGG<FGGGGGFGCFFGGGGGFGGDGGGGGFGGGGGCGGGGGGGGCE9FDFGGFGGGGGGGGGCGGGGGGGGGGFFC79D+0;FC+:CDFGGG48C>5>;243D<DE:CDFA/:8EGFF?F7@AGC6
@M03364:276:000000000-BLYN8:1:1101:22224:8052 2:N:0:1
GGACTACACGGGTTTCTAATCCTGTTTGCTCCCCACGCTTTCGAGCCTCAGTGTCAGTTACAGGCCAGAGAGCCGCTTTCGCCACCTGTGTTCCTCCATATATCTACGCATTTCACCGCTACACATGGAATTCCACTCTCCTCTCCTGCACTCCAGTCTACCAGTTTCCAATGCATACAAGTGTTGAGCCACTGCCTTTTACCCCAGTCTTAATACACCACCTGCGCTCGCTTTACGCCCAATAAATCCGG
+
CCCCCF@,CFE@F7,FFGFFFFGGGGGGCEFFFEGGGGGGGFG8FEGGGGGFFFGGFFGCEEG?EGGGGE<FFFGCGGGGGFGEGG,EFDF@FCCD,9B?EADFGCEDFFFGGGGGGG7=8@@F94AFFFGGGGFAE=FE,=E?8EEFCFGFD,88,6=3EFCEADD;=>DCFGCDCF8,,7@;,,,18DFFGF?D,@;A+5,+*300+=C7+C<+;C6*3C;=2*:*49*)**2>)2>E*/3)2+;5DD5
@M03364:276:000000000-BLYN8:1:1101:6319:8053 2:N:0:1
GGACTCCTAGGGTTTCTAATCCTGTTTGCTCCCCACGCTTTCGAGCCTCACTGTCAGTTACAGGCCAGTGAGCTGCTTTCGCCACCGGTGTTCCTCCATATATCTACGCATTTCACCGCTACACCTGGAATTCCACTCTCCTCTCCTGCACTCAAGTCTACCAGTTTCCAATGCATCCAATGGTTGAGCCACTGCCTTTTACACCAGCTTTAATAAACCACCAGCGCCCGCTTCACGCCCAATAAATCCGG
+
<B9<C,6,6E6-;E;<@@CC6CFDFD9FEF=CFFDC+@@,9C:FEEGB,C,6;CFD@F@F9<F<E@FC,@,6C,@,,5,AFFCCCFGDF7?B<FDAFFF,:?,5,A9,7@=F?F9,CF++++,9,,?8A,C,A5CAF8=FCF,64@,6,6>=,@,48==BFGGG?BEEGGF9,6D:,,,,3@DFDBD,8=,8836DD9>,++@CA?+++2<=;F9;+=6:*4*)1*)3-9*/2*+7)(==C)(1;+B*2>)
@M03364:276:000000000-BLYN8:1:1101:4209:8059 2:N:0:1
GGACTACAAGGGTTTCTAATCCTGTTTGCTCCCCACGCTTTCGAGCCCCAGCGTCAGTTACAGACCAGAGAGCCGCCTTCGCCACTGGTGTTCCTCCATATATCTACGCATTTCACCGCTACACATGGAATTCCACTCTCCTCTTCTGCACTCAAGTCTCCCAGTTTCCAATGACCCTCCCCGGTTGAGCCGGGGGCTTTCACATCAGACTTAAGAAACCGCCTGCGCTCGCTTTACGCCCAATAAATCCG
+
CCCCCGGGGGGGGGGGGGGGGGGGGGGGGGGFGGGG@FGGGGGGGGGGGGGGGFDGGGGGGGGGGGGGGGGGGGGGDGGGGGGGGGGGGGGECGGGGGG<EFEFGGGGGGGGGGGGGGGG7C:FGGGGEAFCCGGGGGGGGGFC>FGGGGGGGGCFGGFGGGGGGFFGC9EGFGGCFFGGGGGDG6>C?FGGEEGGGGDGF=FGF8FF4?CG=CD>7*=EBGD;0F>D;AABDGD)@:EEGFFFG7@BGGC
@M03364:276:000000000-BLYN8:1:1101:7880:8078 2:N:0:1
GGACTACTAGGGTTTCTAATCCTGTTTGATCCCCACGCTTTCGCACATCAGCGTCAGTTACAGACCAGAAAGTCGCCTTCGCCACTGGTGTTCCTCCATATCTCTGCGCATTTCACCGCTACACATGGAATTCCACTTTCCTCTTCTGCACTCAAGTTTCCCAGTTTCCAATGACCCTCCACGGTTGAGCCGTGGGCTTTCACATCAGACTTACGAAACCGCCTACGCGCGCTTTACGCCCAATAATTCCG
+
CCCCCGGGGGGGGGGGGGGGGGGGGGGGGGEFGGGGGGGGGGGGGGGGGGGGGGGGGGGFGGGFGFGGFGGGGFFGGGGGGGFGGGGGGGGGGFFGFGGGGGGGGGGGDGGGGGGGGGGGGGGGCEFFGGGGGEGGGGDGEGGGGBFGGFGGGGGGG6>,EEFGGGCFFBDGGFDEFFF=DGEEGGGGGGC6133++@DFGGGGFGFDF5;FG+**;9EG>GDDFF=>(?:DDGGFFFGGGFFFGGFCGCC
@M03364:276:000000000-BLYN8:1:1101:10290:8079 2:N:0:1
GGACTACAAGGGTATCTAATCCTGTTTGCTACCCATGCTTTCGAGCCTCAGCGTCAGTTACAGACCAGACAGCCGCCTTCGCCACTGGTGTTCTTCCATATATCTACGCATTTCACCGCTACACATGGAGTTCCACTGTCCTCTTCTGCACTCAAGTTTCCCAGTTTCCGATGCACTTCTTCGGTTGAGCCGAAGGCTTTCACATCAGACTTAAGAAACCGCCTGCGCTCGCTTTACGCCCAATAAATCCG
+
CCCCCFGGGGGGGGGGGGGGGGGGGGGGGGGGGGGGFGGGGGGGGGGGGGGGGGGGGGGGGGGGGGGGGGGGGGGGGGGGGGGGGGGFGGGGGGGGGGGGGFGGGGGGGGGGGGGGGGGGGGGGGGGGCCGGGGGGGGGGGGGGGGGGFGGGFFGGGGGGGGGGGGGGGGGGDGGGGGGFFFFEGGGFFGFDGEGGGGGGGGGGFGG5FGGGG8>GFFGGFGFD=FBB=EEFGGGCFFGGGF?5>FF?CC9
@M03364:276:000000000-BLYN8:1:1101:5780:8088 2:N:0:1
GGACTACCAGGGTATCTAATCCTGTTTGCTCCCCACGCTTTCGCACCTGAGCGTCAGTCTTTGTCCAGGGGGCCGCCTTCGCCACCGGTATTCCTCCAGATCTCTACGCATTTCACCGCTACACCTGGAATTCTACCCCCCTCTACAAGACTCCAGCCTGCCAGTTTCGAATGCAGTTCCCAGGTTGAGCCCGGGGATTTCACATCCGACTTGACAGACCGCCTGCGTGCGCTTTACGCCCAGTCATTCCG
+
CCCCCGGGGGGGGFGGGGGGGGGGGGGGGGGGGGGGGGGG,EFEGGGGGCGFGGGGGGGGGGGGGGGGGGGGGGGGEGFGGGGGGGGGGGGGGGGGGFGFGGGGGGGGGGGGGFFGGGG>FGCEFGDEFGGFFFCFGGGGGEEDEGGCFGGFGGGGGGCGGGGGFFGGGCFFGGGGGGGGFGFFGGGFFGGF7:CEEEECFGGGFGGGGGGCFFGGGGGGFGF;:>6B?>EEDD3<FBCEE)4@*:@AGG9
@M03364:276:000000000-BLYN8:1:1101:18100:8113 2:N:0:1
GGACTACTCGGGTTTCTAATCCTGTTTGCTCCCCACGCTTTCGCACCTGAGCGTCAGTCTTCGTCCAGGGGGCCGCCTTCGCCACCGGTATTCCTCCAGATCTCTACGCATTTCACCGCTACACCTGGAATTCTACCCCCCTCTACGAGACTCTAGCTTGCCAGTTTCAAATGCAGTTCCCAGGTTGAGCCCGGGGATTTCACATCTGACTTAACAAACCGCCTGCGTGCGCTTTACGCCCAGTAATTCCG
+
@<CCCGEG@FGGGEGGGFFGF9FFFFGFGGGGGGGGEGGGGGGDGGGGGGGGGGGEFFGGGFGFEFGF@@FG@FGGGGGGGGGEFGGGECFGGGGGGGGGGGGGGGGGGGGEDFGGFEFC@FGGGGGGGECFGGGGDFF>B>E?FFCEE67:CGGGFGGGGFFFFGGG:>@EFGGGGGGGGGCGGGGGGG6DC5EGGDGGGGGDFGFFFGFFG7CFGFGGF=5??FFF:>3>GGG<FB5EEEB:CD=<7:0
@M03364:276:000000000-BLYN8:1:1101:25379:8136 2:N:0:1
GGACTACTCGGGTTTCTAATCCTGTTTGCTCCCCACGCTTTCGCACCTGAGCGTCAGTCTTCGTCCAGGGGGCCGCCTTCGCCACCGGTATTCCTCCAGATCTCTACGCATTTCACCGCTACACCTGGAATTCTACCCCCCTCTACGAGACTCTAGCTTGCCAGTTTCAAATGCTGTTCCCAGGTTGAGCCCGGGGATTTCACATCTGACTTAACAAACCGCCGGCGTGCGCTGTACGCCCAGTAATTCCG
+
CCCCCGGGGGGGGGEGGGGGFGGGGGGGGGGGGGGGGGGGGGGGGG7E<FGGGGCBFGFCGGGGGGEGD@@FGGGGGB?FFGEEEFG>4FFDCGDFGGFDGGGGGF<FCCCGEFFFFGE=CFGGGFGGGFGGGGG9EFGG+@EGEG>E@CGCGGFGDCFFCG,D,@DFGGCEGG,,@CFFFGG><DC,,4?DG5EGG*:<1+1C=8+1:;C7;FDFGDGGD55(3)4>3D@F5)9441:>C@?:***-:70
@M03364:276:000000000-BLYN8:1:1101:8891:8137 2:N:0:1
GGACTACTGGGGTTTCTAATCCTGTTTGCTCCCCACGCTTTCGCACCTGAGCGTCAGTCTTCGTCCAGGGGGCCGCCTTCGCCACCGGTATTCCTCCAGATCTCTACGCATTTCACCGCTACACCTGGAATTCTACCCCCCTCTACGAGACTCTAGCTTGCCAGTTTCAACTGCAGTTCCCAGGTTGAGCCCGGGGATTTCACATCTGACTTAACAAACCGCCTGCGTGCGCTTTACGCCCAGTAATTCCG
+
CCCCCGGGGGGGGGGGGGGGGGGGGGGGFGGGGGGGGGGGGGGGGGGGGFFGGGGGGGGGGGGGGGGGGGDGGGGGGGGGGGGGGGG>FGGGGFGGGGGGGGDFFEFGGGGGGGGGGGGGEFGGGGGGGGGGGGGFGGGGGGGCDFEEGDGFGGGFGGFGGGGGFFGGGG9;<DFGCEFGFE8DBFGGGGGGGG>ECEGFFGG=AFFFCF=FCCFGGGGGBEDD@FFE?EEB<DGAF?CGG>1?C77<FC6
@M03364:276:000000000-BLYN8:1:1101:26991:8138 2:N:0:1
GGACTACAAGGGTATCTAATCCTGTTTGCTCCCCACGCTTTCGAGCCTCAGCGTAAGTTACAGACCAGAGAGCCGCCTTCGCCACTGGTGTTCCTCCATATATCTACGCATTTCACCGCTACACATGGAATTCCACTCTTCTCTCTCGCACTCAAGTCTCACAGTTTCAAATGACCCTCCCCGGTTGATCCGGGGGCTTTCACATCAGACTTAAAAGACCACCTGCGCGCGCTTTACGCCCATAAATTCCG
+
@CC@CGD<FDFEGCFC9@FG9FGFFDGFAEFCFFCEFDF;C,BFEFGGFGGGD@,8FCFFGGG9<@FAD,CFGFGGGGGFGG7FCE<FGGGGFFE?FEF9FFFFFGGGD7:=?F9@ECC@EFA8,,CFB:CFE,EDFG9,4@=?,4,+8+4=8>,6@,,,,CA,7C>;=EGGFFFGFC=@+@>C+>+1,,,@*:E55C=,8>98=8+;4**4+=:+::<*.=)(()(.()..1*16*,*:*)()227)**2
@M03364:276:000000000-BLYN8:1:1101:15385:8176 2:N:0:1
GGACTACCAGGGTTTCTAATCCTGTTTGCTCCCCACGCTTTCGCACCTGAGCGTCAGTCTTTGTCCAGGGGGCCGCCTTCGCCACCGGTATTCCTCCAGATCTCTACGCATTTCACCGCTACACCTGGAATTCTACCCCCCTCTACAAGACTCCAGCCTGCCAGTTTCGAATGCAGTTCCCAGGTTGAGCCCGGGGATTTCACATCCGACTTGACAGACCGCCTGCGTGCGCTTTACGCCCAGTAATTCCG
+
CCCCCGFFGFGGGGGGGGGGGGGGGGGGGGGGGGGGGGGGGGGGGGGGGGGGGGGGGGGGGGGGGGGGGGGGGGGGCFGGGGGGGGGGGGGGGGGGGGGGFGGGGGGGGGGGGGGGGGGGGGGGGFGGGGGGGGGGGGGGGGGGGGGGFGGGGGGGGGGGGGGGGGGGDGGFGGGGGGGGGGGGGFFGGGGGGGGGGGGGGGGGFCCGDDG3>>F744CEEEE?<@>>0BFFGG39?(8CEE?@C**4DF<
@M03364:276:000000000-BLYN8:1:1101:4334:8180 2:N:0:1
GGACTACCAGGGTTTCTAATCCTATGTGCTCCCGACACTTTCGAGCCTAAGCGTCAGTGATCGCCTAGGTTTTCGACTTCGCCACTGGGGTTACTCCATATCTCTACGCATTTCACCGCTACACATGGAATTCCACCCTTCTCTCTCGCACTAAAGTCTTCCAGTTTCCAATGACCCTCCCCGGTTGCGCCGGGGGGTTTCACATCAGACTTAAAAGACCGCCTGCGCGCCCGTCACGCCCAATAATTCCC
+
BC9@6CCC,-B@@F7CDFC,,,<,CCFAEEFGF+,8@B<CFFG8FFGF8<EGG@:6@,CCF,<:,,,,66,,CF+,,8,,8@F@=,,9,@F44,,FAD<FEFC5@,CFEC:FDGG9B7FE@+,A,AF?E=,4EFA988@=FGA+==D8++@6,,3@EF9,,,3>93=,:DF,@,6@=@E>EEEC<BC,9E*8CE***1:/CC774******2***2*/2C3=5,:)15>3)8)9*(04C@E33)>*=<GC*
@M03364:276:000000000-BLYN8:1:1101:3953:8199 2:N:0:1
GGACTACCGGGGTTTCTAATCCTGTTTGCTCCCCACGCTTTCGCGCCTCAGCGTCAGTTACAGACCAGAGAGCCGCCTTCGCCACTGGTGTTCCTCCATATATCTACGCATTTCACCGCTACACATGGAATTCCACTCTCCTCTTCTGCACTCCAGTCTCCCAGTTTTGAGTGACCCTCCTCGTTTGAGCCGAGGGCTTTCACACCCAACTTAAAAGACCGCCTGCGCGCGCTTTCCGCCCAATAATTCCG
+
CCCCCGGFGGGGGGGGGGGGGGGGGGGGGGGGGGGGGGGGGGGGGGGGGGGGGGGGGFGGGDFGGGGGGGGGGGGGGGGGGGGGGGGGFFGGGGGGGFAEGFGGGGGGGGGGFCFFGEGCBFGGGGGGGCF:BFGGGG9=FGGGFGFFGDGCFGGGGGGFGGGGGFGGFGGFEGFFGFGGG@6+3:CC@FFC7CEDGGGGGGGGFG79CCC>FDFFFGG=;EED;F93()0)95<4=:E?:51>67@)0:*
@M03364:276:000000000-BLYN8:1:1101:15714:8206 2:N:0:1
GGACTACTGGGGTTTCTAATCCTGTTTGCTCCCCACGCTTTCGCACCTGAGCGTCAGTCTTCGTCCAGGGGGCCGCCTTCGCCACCGGTATTCCTCCAGATCTCTACGCATTTCACCGCTACACCTGGAATTCTACCCCCCTCTACGAGACTCTAGCTTGCCAGTTTCAAATGCAGTTCCCAGGTTGAGCCCGGGGATTTCACATCTGACTTACCAAACCGCCTGCGTGCGCTTTACGCCCAGTAATTCCG
+
CCCCCGGGGGGGGDGGGGGGEGGGGGGGFGGGGGGGGGGGGGGGGGGGGFGGGGGGGGGGGGGGGGGGGGGGGGGGGGGGGGG7FGG>FGGGGGGGGGGGGGGGGGGGGDGGGGGCFEGGGGGGFBFGFFGGGGGGGGF+CGGGFGGECEGGGGGGGGGGGFFGFGGGGGGGGGGGGGGD?CFFGFGG6D?FDDGGEGGGGGGCC6FG7+;CG+7DC4E7)*:7;FFF:>EFGGG9FFCEGDF6?*9AGC7
@M03364:276:000000000-BLYN8:1:1101:25045:8208 2:N:0:1
GGACTACCCGGGTATCTAATCCTGTTTGCTCCCCACGCTTTCGCACCTGAGCGTCAGTCTTCGTCCAGGGGGCCGCCTTCGCCACCGGTATTCCTCCAGATCTCTACGCATTTCACCGCTACACCTGGAATTCTACCCCCCTCTACGAGACTCTAGCTTGCCAGTTTCAAATGCAGTTCCCAGGTTGAGCCCGGGGATTTCACATCTGACTTAACAAACCGCCTGCGTGCGCTTTACGCCCAGTAATTCCG
+
CCCCCGGGGGGGGGGGGGGDGGGGGGGGGGGGGGGGGGGEGGGGGGGGGGGGGGGGGGGGGGGGGGGGGEGGGGGGGGEFGGGGGGDGGGGGGGGGGDGFFDFGGGGGGE@FGGGGGGFGGGGDGGGGGGGGGGGFGCFGGGDGGGCCCGG7FGEGGGGFCFFGGGFGGAEG?FGGGGGG6FFGGGFGGFF8?5EDGEGD:CF77DGGC>CFGF>C>*AF3CB??7;BF@FEG39472>?E>(/7:*6772
@M03364:276:000000000-BLYN8:1:1101:9076:8217 2:N:0:1
GGACTACCCGGGTTTCTAATCCTGTTTGATCCCCACGCTTTCGCACATCAGCGTCAGTTACAGACCAGAAAGTCGCCTTCGCCACTGGTGTTCCTCCATATCTCTGCGCATTTCACCGCTACACATGGAATTCCACTTTCCTCTTCTGCACTAAAGTTTCCCAGTTTCCAATGACCCTCCACGGTTGAGCCGTGGGCTTTCACATCAGACTTAAGAAACCGCCTACGCGCGCTTTACGCCCAATAATCCCG
+
CCCCCGGGGGCFEGGGGGGGGGGGGGGGGGGGGGGGGGGGGGGGGGGGGGGGGGGGGGGGGGGGGGGGGGGGGGGGGGGGGGGGGGGGGFFGGGFGGGGGGGGGGFGGDGGGGGGGGGGGGGGGCGGGGGGGDGFAFFBF=DDD9=D=EGFC,DDGGG9DFCADFEEDCC,>@AFGFFGECFGCFE86<DC8AEGC5EGC7FF>+3A7*9AEG72=>7EF>EB22A??5)08D<D48?GGD>;56:B)?9C
@M03364:276:000000000-BLYN8:1:1101:18329:8244 2:N:0:1
GGACTACCCGGGTTTCTAATCCTGTTTGCTCCCCACGCTTTCGCGCCTCAGCGTCAGTTGCGAGCCAAAGAGCCGCTTTCGCCACTGGTGTTCCTCCATATCTCTACGCATTTCACCGCTACACATGGAATTCCACTCTTCTCTCTCGCACTCAAGTCTCCCAGTTTCCAATGACCCTCCCCGGTTGAGCCGGGGGCTTTCACATCAGACTTAAAAGACCACCTGCGCGAGCTTTACGCCCAATAATTCCG
+
CCCCCGGGGGGGGGGGGGGGGGGGGGGGGGGGGGGGGGGGGGGGGGGGGGGGGGGGGGGGGGGGGGGGGGGGGGGGGGGGGGGGGGGGGGGGGGGGGGGGGGGGGGGGGDGGGGGGGGGGGGGGGGGGGFFGGGDGGGGGGGGFFFGGGGGGGGGGGGGGGGGFFFFGGGGGGGGGGGGGGGGGGGGCFGGG>EEGGGDGGGGGF<DFCGGGGGGGGGGG4FEDFF>E>BEFGGGAFBGGDF(<D*/:FF7
@M03364:276:000000000-BLYN8:1:1101:14835:8264 2:N:0:1
GGACTACCAGGGTTTCTAATCCTGTTCGCTACCCACGCTTTCGTGCCTCAGCGTCAGTTTCAGTCCAGTAAGTCGCCTTCGCCACTGGTGTTCCTCCTAATATCTACGCATTTCACCGCTACACTAGGAATTCCACTTACCTCTCCTGTACTCTAGATTAACAGTTCCTTATGCAATCTCAAAGTTAAGCCCTGAGTTTTCACATATGGCTTACTAATCCGCCTACTCACCCTTTACACCCAGTAATTCCG
+
CCCCCGC<EFGGGGGGGFFGGGGGGGGGGGEGGGGGGGGGGEGGGGGGGGGFGGGGGGGGEGGG9FGGGGGGGGGGGGEGGGGGGGGGGGGGGGFGGGGGGGGFFGGGGDGDFFGGGGGGGGFGGGGGGGGGGGGGFFGGEFGGGF=DFGG@FGFF9E9;EGFGGGCDAF9EGCEDCCAEFA9FGGGEGGCFFGGGGGGG++,5?F9?DGDC97+=9DF:?FEAAF@AEFFFGCDEA*4?C*4@C:B5B+?
@M03364:276:000000000-BLYN8:1:1101:9146:8295 2:N:0:1
GGACTACTGGGGTTTCTAATCCTGTTTGCTCCCCACGCTTTCGCACCTGAGCGTCAGTCTTTGTCCAGGGGGCCGCCTTCGCCACCGGTATTCCTCCAGATCTCTACGCATTTCACCGCTACACCTGGAATTCTACCCCCCTCTACAAGACTCCAGCCTGCCAGTTTCGAATGCAGTTCCCAGGTTGAGCCCGGGGATTTCACATCCGACTTGACAGACCGCCTGCGTGCGCTTTACGCCCAGTAATTCCG
+
CCCCCGFGGGGGGGGGGGGGGGGGGGGGGGGGGGGGGGGGGGGGGGGGGGGGGGGGGGGGGGGGGGGGGGGGGGGEGGFGGGGGGGGGGGGGGGGGGGGGGGGGGGGGGGGGGGGGGGGGGGGGGGGGGFFGGGAFGGGGGGGGGGGGFGGGGGFFGGGGGFFGGGGGGGGGGGGGGGGGGGGGGGGGGFFFEEGE=GGGCFFGFGGCDGDGGGGGCGGFEEDF?FFE?EFFGGFDBFGGGE<@7*8)?F*
@M03364:276:000000000-BLYN8:1:1101:7937:8314 2:N:0:1
GGACTACTGGGGTTTCTAATCCTGTTTGCTCCCCACGCTTTCGCACCTGAGCGTCAGTCTTTGTCCAGGGGGCCGCCTTCGCCACCGGTATTCCTCCAGATCTCTACGCATTTCACCGCTACACCTGGAATTCTACCCCCCTCTACAAGACTCCAGCCTGCCAGTTTCGAATGCAGTTCCCAGGTTGAGCCCGGGGATTTCACATCCGACTTGACAGACCGCCTGCGTGCGCTTTACGCCCAGTAATTCCG
+
CCCCCGGGGGGGGGGGGGGGGGGGGGGGGGGGFGGGGGGGGGGGGGGGGGGGGGDGGGGGGGGGGGGGGGGGGGGGGGGGGGGGGGGGGGGGGGGGGGGGGGGGGGGGGGGGGGGGGGGGGGGGGGGGGGFGGGGFGGGGGGGGGGGGFFGGFGGGGGGGGGGGGGGGGGGGGGGGGGGCGFC:FGGGGEGGGGGGGCFGGGGG66CDGDGGGDGGFFGGFGEBFFFEFFFEGCF>@8C>C@BFGFF97:9
@M03364:276:000000000-BLYN8:1:1101:12639:8319 2:N:0:1
GGACTACAAGGGTATCTAATCCTGTTTGCTCCCCACGCTTTCGAGCCTCAGTGTCAGTTACAGGCCAGAGAGCCGCTTTCGCCACCGGTGTTCCTCCATATATCTACGCATTTCACCGCTACACATGGAATTCCACTCTCCTCTCCTGCACTCAAGTCTACCAGTTTCCAATGCATACAATGGTTGAGCCACTGCCTTTTACACCAGACTTAATAAACCACCTGCGCTCGCTTTACGCCCAATAAATCCGG
+
CCCCCGGGGGGGGGGFGGGGGGGGGGGGGGGGGGGGGGGGGGGGGGGGGGGGGGGGGGGGGGGGGGGGGGGGGGGGGGGGGGGGGGGGGGGGGGGGGGGGGGGGGGGGGGGFGGGGGGGGGGGGGGGGGDGGGCFGGGGGFFGGGGGGGGGDFGFGD;DEGGGGGGGGFGDGGGGGGGGGGGGFGGGGGGGGGCGGGGGGFFGGFGGFGGFFCC=FGGFF9EFFFFA@DFE>C*B=B=BEGFD6>7378C7
@M03364:276:000000000-BLYN8:1:1101:7784:8333 2:N:0:1
GGACTACTAGGGTTTCTAATCCTGTTTGCTCCCCACGCTTTCGCACCTGAGCGTCAGTCTTTGTCCAGGGGGCCGCCTTCGCCACCGGTATTCCTCCAGATCTCTACGCATTTCACCGCTACACCTGGAATTCTACCCCCCTCTACAAGACTCCAGCCTGCCAGTTTCGAATGCAGTTCCCAGGTTGAGCCCGGGGATTTCACATCCGACTTGACAGACCGCCTGCGTGCGCTTTACGCCCAGTAATTCCG
+
CCCCCGGGGGGGGGGGGGGGGGGGGGGGGGGGGGGGGGGGGGGGGGGGGGGGGGGGGGGGGGGGGGGGGGGGGGGGGGGGGGGGGGGGGGGGGGGGGGGGGGGGGGGGGGGGGGGGGGGGGGGGGGGGGGGGGGGGFGGGGGGGGGGCFGGGGFFFGGGGGFGGGGGGGGGGGGGGGEFGGGGGGGGGGGFFGGGGGGGGGGGGFGGG39DGGGGFGFGGBEE71@;>,7@FDGC9F6EEG@4@FDF):C*
@M03364:276:000000000-BLYN8:1:1101:16792:8341 2:N:0:1
GGACTACAGGGGTTTCTAATCCTGTTTGATCCCCACGCTTTCGCACATCAGCGTCAGTTACAGACCAGAAAGTCGCCTTCGCCACTGGTGTTCCTCCATATCTCTGCGCATTTCACCGCTACACCTGGAATTCCACTTTCCTCTTCTGCACTCAAGTTTCCCAGTTTCCAATGACCCTCCACGGTTGAGCCGTGGGCTTTCACATCAGACTTAAGAAACCGCCTACGCGCGCTTTACGCCCACTAATTCCG
+
CCCCCGGFGGGGEGGGGGGGGGGGGGGGFGGGGGGGGGGGGGGE@FCFDFGGGGGGGGGFF<FFGGGGFGGFFGGGGGGGGGGGGGGGGGGGGGGGFDCFGDEGGFGGGGGGGGGGGGGGGGCF,AEFGGGGGGFGGGGGGGGGGFGCFGGGGDFG96>FDGGGGGGF8FGDE,,8D@FGF8>EFGGGGGGG98EE5EFGGGGG<??CCFGG87+=F4:7@EF@>F>4(:>><DFEC11:=)(.2>FA*C9
@M03364:276:000000000-BLYN8:1:1101:17717:8350 2:N:0:1
GGACTACAAGGGTTTCTAATCCTGTTTGCTCCCCACGCTTTCGAGCCTCAGCGTCAGTTACAGACCAGAGAGCCGCCTTCGCCACTGGTGTTCCTCCATATATCTACGCATTTCACCGCTACACATGGAATTCCACTCTCCTCTTCTGCACTCAAGTCTCCCAGTTTCCAATGACCCTCCCCGGTTGAGCCGGGGGCTTTCACATCAGACTTAAGAAACCGCCTGCGCTCGCTTTACGCCCAATAAATCCG
+
CCCCCFGFFGGGGGGGGGGGGGGGGGGGGGGFFDEFGGGGGGGGGGGGGFGFGGGGGGGGGGGGGGGGGFGGGGCGGGGGGGGGGGGGGGGGGGGGGGGGGGGGGCGGFGGGFFGGG7C=CFGGGGGGFFGGGFFGCFGGGGFFGFFGFFGGF8FGGGGFGGGGGFGGGGDFFGGGGGGGCBECEG6CGGGGDECEEGGGGFGGFGGGDGGGGDGGDCFG>EA<7FBDFBB:3194@?GGGF<F6>?9F6)
@M03364:276:000000000-BLYN8:1:1101:20204:8362 2:N:0:1
GGACTACAGGGGTTTCTAATCCTGTTTGCTCCCCACGCTTTCGCACCTGAGCGTCAGTCTTCGTCCAGGGGGCCGCCTTCGCCACCGGTATTCCTCCAGATCTCTACGCATTTCACCGCTACACCTGGAATTCTACCCCCCTCTACGAGACTCTAGCTTGCCAGTTTCAAATGCAGTTCCCAGGTTGAGCCCGGGGATTTCACATCTGACTTAACAAACCGCCTGCGTGCGCTTTACGCCCAGTAATTCCG
+
CCCCCGGGGGGGGGGGGFGGGGGGGGFGGGDGGGGGGGGGGGGGEGGGFGGGGGGGGGCDFGGGGGGGDGFGGGGGGGGGGGGGGCEGGEGGGEGGGGFFFGGGGGGGGGGGDGGGGGGGGGFFGGGGCDGGGGGGGG6FGGGGFGF8@EEGG9=AGGDFDGGGEFGGDCFGGGGGGGGGGGGGGGGFGGGGCEGGGGGGGGGGFDFFFFGGGCC@FGFGFGB<:>671:3>5CFFFFGGG>??C7?BGG4
@M03364:276:000000000-BLYN8:1:1101:5710:8368 2:N:0:1
GGACTACTAGGGTTTCTAATCCTGTTTGCTCCCCACGCTTTCGAGCCTCAGTGTCAGTTACAGGCCAGAGAGCCGCTTTCGCCACCGGTGTTCCTCCATATATCTACGCATTTCACCGCTACACATGGAATTCCACTCTCCTCTCCTGCACTCAAGTCTACCAGTTTCCAATGCATACAATGGTTGAGCCACTGCCTTTTACACCAGACTTAATAAACCACCTGCGCTCGCTTTACGCCCAATAAATCCGG
+
CCCCCGGGGGGGGGGGGGGGGGGGGGGGGGGGGGG@FGGGGGGGGGGGGGGGGGGGGGGGGGAFGGGFGGGGGGGGGEFGGGGGGGGGGGGGGGGGGFF?DGFGGGGGGGGGGGGGGGGGGGGGGGGGGFFGGGGGGGGGGGGF8FFGGGGGGGFGGGGGGGFGFFGFCGGGCFCDFFGFCFGFCGG,=FGFFFGGGGGG9DC?FGGFGG@+<EG;FF,AFD6)<@>?=?B>FGGCEDBEGA3)7:ACCDC
@M03364:276:000000000-BLYN8:1:1101:10176:8374 2:N:0:1
GGACTACTCGGGTATCTAATCCTGTTTGCTCCCCACGCTTTCGCGCCTCAGCGTCAGTTACAGACCAGAGAGCCGCCTTCGCCACTGGTGTTCCTCCATATATCTACGCATTTCACCGCTACACATGGAATTCCACTCTCCTCTTCTGCACTCCAGTCTCCCAGTTTTGAGTGACCCTCCTCGGTTGAGCCGAGGGCTTTCACACCCAACTTAAGAAACCGCCTGCGCGCGCTTTACGCCCAATAATTCCG
+
CCCCCGGGGGGGGGGGGGGGGGGGGGGGGGGGGGGGGGGGGGGGGGGEGGGGGGGGGGGGGGGGGGGGGGGGGGGGGGGGGGGGGGGGGGGGGGGGFGGGGGGGGGGGGGGGGGGGGGGGDGGGGGGGFEFGGGGGGGGGGGGGGGGGCGGGGCFG;FGGGGGGGGDGFECFGGGGGGGGGGGGGEDFFGG>ECEGGGGGGGGGFD?FGDFFGG7C>FGGDGFFDFFF;FFFGGG<FBCGGEFFGGF>CF:
@M03364:276:000000000-BLYN8:1:1101:19788:8392 2:N:0:1
GGACTACTAGGGTTTCTAATCCTGTTTGCTCCCCACGCTTTCGCACCTGAGCGTCAGTCTTCGTCCAGGGGGCCGCCTTCGCCACCGGTATTCCTCCAGATCTCTACGCATTTCACCGCTACACCTGGAATTCTACCCCCCTCTACGAGACTCTAGCTTGCCAGTTTCAAATGCAGTTCCCAGGTTGAGCCCGGGGATTTCACATCTGACTTAACAAACCGCCTGCGTGCGCTTTACGCCCAGTAATTCCG
+
CCCCCGGGGGGGGGGGGGGGGGGGGGGGGGGGGGGGGGGGGGGGGGGGG@GGGGGGGGGGGGFGGGGGGGGGGGGGGGGGGGGGGGGGGGGGGGGGGGGGGGFGGGGGDGGGGGGGGGGGGGGFGGGGGCGGGG9DFFFGGGGGFGF:EDGGGFGCGGGGFGFGGGGGGGGCGGGGGGGGGFGGGGGGGGFGGGGGEGG?CDGGFGGGGGFGFGGGGFGGFGFFFFFEFFE>GGGFF:ECGDFFCC=97D7
@M03364:276:000000000-BLYN8:1:1101:20014:8406 2:N:0:1
GGACTACACGGGTTTCTAATCCTGTTTGCTACCCATGCTTTCGAGCCTCAGCGTCAGTTACAGACCAGACAGCCGCCTTCGCCACTGGTGTTCTTCCATATATCTACGCATTTCACCGCTACACATGGAGTTCCACTGTCCTCTTCTGCACTCAAGTTTCCCAGTTTCCGATGCCCTTCTTCGGTTGAGCCGAAGGCTTTCACATCAGACTTAAGAAACCGCCTGCGCTCGCTTTACGCCCAATAAATCCG
+
CCCCC8EFFFGGFGGGFGGGGFGGGGGGGGGGFGGGGGGGGGGGGGGGFGGFGGGGGE9FFEFFGGGGFGGGGGGGGGGGGGGGGFGGGGGGGGFGFFFGGGGGGGGCEEGGGFGGGGGGGGGGFGFG?FFGFCEGGGGFGGGGGFGFFFGGGGEFGGGGGGGDFF9FGD++AC,6@@FGFGGCFGEF7FCE6CCE7FG6?CGGFGF5CFGGGDCCG7D:5592(?=A@D:DDGD9=?GGGF<FGGFEG;7
@M03364:276:000000000-BLYN8:1:1101:9428:8410 2:N:0:1
GGACTACTGGGGTTTCTAATCCTGTTTGCTCCCCACGCTTTCGAGCCTCAGCGTCAGTTACAGACCAGAGAGCCGCCTTCGCCACTGGTGTTCCTCCATATATCTACGCATTTCACCGCTACACATGGAATTCCACTCTCCTCTTCTGCACTCAAGTCTCCCAGTTTCCAATGACCCTCCCCGGTTGAGCCGGGGGCTTTCACATCAGACTTAAGAAACCGCCTGCGCTCGCTTTACGCCCAATAAATCCG
+
CCCCCGGGGGGGGGGGGGGGGGGGGGGGGGGGGGGGGGGGGGGGGGGGGGGGGGGGGFGGGGGGGGGGGGGGGGGGGGGGGGGGGGGGGGGGGGGGGGGGGGGGGGGGGGGGGGGGGGGGGGGGGGGGFFFGGFGGGGGGFFGGGGGGGGGGGGGGGGDGGF?FFA;FFGA9@EGFGGGGEEE>FEGGGGGCEEECEGGGGGGFC8+;6CGGGGC7FCFFAEFD7F6>BB>@DD*6@1EG5:6FGGFFGC5
@M03364:276:000000000-BLYN8:1:1101:2982:8412 2:N:0:1
GGACTACTGGGGTTTCTAATCCTGTTTGCTCCCCACGCTTTCGAGCCTCAGTGTCAGTTACAGGCCAGAGAGCCGCTTTCGCCTCCGGTGTTCCTCCATATATCTACGCATTTCACCGCTACACATGGAATTCCACTCTCCTCTCCTGCACTCAAGTCTCCCAGTTTCAAATGCACACAATGGTTTAGCCACTGCCTTTTACATCATACTTAAGAAACCACCTGCGCTCGCTTTACGCCCAATAAATCCGG
+
CCCCCGGGGCDGGGGGGGGGGGGGGGGGCFGGGGFGGGGGFGGGGGGGGGGGGGGGGGGGGGG?GEFDFGGGGFFG@FGGGGCCFFGGFGGGG,CFA<,FFGFGGG9AFGGGGGGGGGGGGGGGGGE<BFFGGG9E>EEFGGGGGFGGFGGFDFGGGGGCFGGGFGGG,>9@CFD8,@=+6,@@F>@FEE93@D,:CGGG9FE768+2BCF7@++50;DC57/)03)?@DEFFF8:;28CCA=/*;7?D)>
@M03364:276:000000000-BLYN8:1:1101:4467:8412 2:N:0:1
GGACTACCAGGGTATCTAATCCTGTTTGCTCCCCACGCTTTCGCGCCTCAGCGTCAGTTACAGACCAGAGAGCCGCCTTCGCCACTGGTGTTCCTCCATATATCTACGCATTTCACCGCTACACATGGAATTCCACTCTCCTCTTCTGCACTCCAGTCTCCCAGTTTTGAGTGACCCTCCTCGGTTGAGCCGAGGGCTTTCACACCCAACTTAAAAGACCGCCTGCGCGCGCTTTACGCCCAATAATTCCG
+
CCCCCGGGGGGGGGGFGGGGGGGCFGGGGGGGGGGG7FGEGGGCGGGGGGGGGGGGGG9EGFFFGGDGDF@C@EFGDGGGGGGE:EFGFF<=FGGGGGGFGGFGEFGGGGGGGC9FFEG6FECE9:FGEBFFGGGGGGC<89D=DFGFGDGGFGGG99,DFGF>DGGF=CD3,@=DG=EGFEC6C8>GCGGEE8CC>CFGGGF7ACDF>GGGFGG7C76,)4>1(8()6))27CC293EGEFB@C766*:7
@M03364:276:000000000-BLYN8:1:1101:15059:8426 2:N:0:1
GGACTACTGAGGTTTCTGATCTTGTTAGGTCCCCACGCTTTCGCACCTTAGAGTGAAGTGGTAGCCATAGAGCCGCTTTCGCCACGGGTGTTCCTCCATATTTCTACGCATTTAACCGCTACACATGCATTTCGACCTTCCCCTGCATCACTCAAGTTTCCCAGTTCCCAATGAGCTTCGCCAGTTGAACCGGCGGCTGTTATTGCAGTTTCAAAAGCGTACCTTAGCGCGCTTGTCGCCCATTACTTTCG
+
A-B-A,6;@-;C6C6,<,,C,,C6-,,6,C66,,,+@+6@86BC,7@F,6;6C666,,C;;,C,6,,,C,C,,6+++4,:,,B,,+++76@=?E,,6A,@5,,,4,?94,,,5,5C9+@4@4E,,,9,,,,9,,+8++@,446++,44C,434D,333B,EE,>3C,,,6,6,,,6@,,+6>+3@F,,,3@E+*55***0*+1++4:*++41+1+*;***)*).)+)2(5))9**(/4@5*),1**1)0**
@M03364:276:000000000-BLYN8:1:1101:8435:8426 2:N:0:1
GGACTACCGGGGTATCTAATCCTGTTTGCTCCCCACGCTTTCGCACCTGAGCGTCAGTCTTCGTCCAGGGGGCCGCCTTCGCCACCGGTATTCCTCCAGATCTCTACGCATTTCACCGCTACACCTGGAATTCTACCCCCCTCTACGAGACTCTAGCTTGCCAGTTTCAAATGCAGTTCCCAGGTTGAGCCCGGGGATTTCACATCTGACTTAACAAACCGCCTGCGTGCGCTTTACGCCCAGTAATTCCG
+
CCCCCGGGGGGGGGGGGFFEGGGGGGGGGGGGGGGGGGGGGGGGGGGGGFGFGGGGGGGGGGGGGGGFGEGGGGGGGGGGGGGGGGGGGGGGGGGGGGFFGGGGGGGGGGG@FDFEGGGGGGCFGGGGGGGGGGFGGGGGGGGGGGG6EEGGGGFGGGGGGGGGGGFGGGGGF9DGGGGCEFDGGGGCFGGFGEGG*8ECFGG>6;FFGGGGGCGGGGGGEGFFFF>BFF>FGGCAFFGGG3:@FGF4FG4
@M03364:276:000000000-BLYN8:1:1101:28494:8431 2:N:0:1
GGACTACTAGGGTTTCTAATCCTGTTTGCTCCCCACGCTTTCGCACCTGAGCGTCAGTCTTCGTCCAGGGGGCCGCCTTCGCCACCGGTATTCCTCCAGATCCCTACGCATTTCACCGCCACACCTGGAATTCTACCCCCCTCTACGAGACTCTAGCTTGCCAGTTTCAAATGCAGTTCCCAGGTTGAACCCGGGGATTTCACATCTGACTTACCAAACCGCCTGCGTGCGCTTTACGCCCAGTAATTCCC
+
C9CCCGE<EFGGF@FGGDCDGGG9FGGDGF9F<FGG7FDE8ECGGCFGGFFGGGGGGGGGGGFFGEBFA,F@E76+@=FGG@B4CDCCFDGG9D@E@FF9DF,=>BF==@F+9,AFGEC+@C@F@@FDF8?BFFFCDDEFEEGGC;>C88EGFGF,EC;D@FGEGC>ACD;,@93,5=DFCF6*>E8C,6DECEEEC**+++<;AC7@DGCCF+*+2>CGBEA1:49>1>B)/C326<EEC3:?0*=<C70
@M03364:276:000000000-BLYN8:1:1101:11994:8436 2:N:0:1
GGACTACTGGGGTTTCTAATCCTGTTTGCTCCCCACGCTTTCGCACCTGAGCGTCAGTCTTCGTCCAGGGGGCCGCCTTCGCCACCGGTATTCCTCCAGATCTCTACGCATTTCACCGCTACACCTGGAATTCTACCCCCCTCTACGAGACTCTAGCTTGCCAGTTTCAAATGCAGTTCCCAGGTTGAGCCCGGGGATTTCACATCTGACTTAACAAACCGCCTGCGTGCGCTTTACGCCCAGTAATTCCG
+
CCCCCGGGGGGGGGGGGGGGGGGGGGGGGGGGGGGGGGGGGGGGGGGGGGGGGGGGGGGGGGGGGGGGGGGGGGGGGGGGGGGGGGGGGGGGGGGGGGFGGGGGGGGGGGGGGGGGGGGGGGGGGGGGGGGGGGGGGGGGGGGGGGG6CEGGGGGGGGGGGGGFGGGGGGGGGGGGGGGGFGGGGGGGGGGGGGGGGGGGGFGGFGGGFGGGGGGGGGGGBGFDFFFF?EFDGGGFFBGED51?7FF>DG4
@M03364:276:000000000-BLYN8:1:1101:13136:8438 2:N:0:1
GGACTACAAGGGTTTCTAATCCTGTTTGATCCCCACGCTTTCGCACATCAGCGTCAGTTACAGACCAGAAAGTCGCCTTCGCCACTGGTGTTCCTCCATATCTCTACGCATTTCACCGCTACACATGGAATTCCACTCTTCTCTCTCGCACTCAAGTCTCCCAGTTTCCAATGACCCTCCCCGGTTGAGCCGGGGGCTTTCACATCAGCCTTAAAAGACCACCTGCGCGCGCTTTAGCCCCAATAATTCCG
+
CCCCCCGGGGGGGGGGGGGGGGGGGGGGGGFGFFGGGGGGGGGDCGGGGGGFGGGGGGGDFFFEFCGFGFGGGFGGGGGDFGGGGGGGEDGGGGFFGGGGEGGGFFGGDEEFGFFFGGGGGCC?9FGFGCFGAFFGGCDFFGFGG9=+C>GGGG898DDFFGGCD>EFGCFGGFGG,=+AC>EGGGC76B,8@85CEGC,24::8C76*8?CFF7@CFFC;=)6@F63(5)09D9)*)02/.(7DG6:CF*
@M03364:276:000000000-BLYN8:1:1101:13221:8489 2:N:0:1
GGACTACTCGGGTTTCTAATCCTGTTTGCTCCCCACGCTTTCGAGCCTCAGTGTCAGTTACAGGCCAGAGAGCCGCTTTCGCCACCGGTGTTCCTCCATATATCTACGCATTTCACCGCTACACATGGAATTCCACTCTCCTCTCCTGCACTCAAGTCTACCAGTTTCCAATGCATACAATGGTTGAGCCACTGCCTTTTACACCAGACTTAATAAACCACCTGCGCTCGCTTTAAGCCCACTAAATCCGG
+
CCCCCGGGGGGGGGGFGGGGGCGGGGGGCGGGGGFGGGGGGGGGGGGGGGFGGGGGGGGGGGFGGEGGGGGGGGGGGGFGGGGGGGGGGGGGGGGGGGGGGGGGFGGGGGGGGGGGGCFGGGGFCFEFFFGGGGGGFGGGGGGGGG@DGGFFGGGCF9DDEGGGGGGGGGGGGFGGGGGGFGFF7B8@?FF8C?EC@@ED;8,C*7**;9;>79+?+*@75>?@:D)*<5B:FF8*+.>*A)86>F6<4C:
@M03364:276:000000000-BLYN8:1:1101:4598:8502 2:N:0:1
CCGTCAATTCCTTTGAGTTTCAGCCTTGCGGCCGTACTCCCCAGGCGGATTACTTATCGCATTTGCTTCGGCACGGACACTCTTCATGCCCACACCCAGTAATCATCGTTTACGGCTGGGACTACCAGGGTATCTAATCCTGTTTGCTCCCCACGCTTTCGCGCCTCAGTGTCAGTTACAGGCCAAAAAGCCGCCTTCGCCACTGGTGTTCCTCCTAATCCCTACGCATTTCACCGCTACCCTAGGATTTC
+
CCCCCGGGFGCFEFC,CFFGG9FGGEFGG@CGGGGE:DFFFFFGGGECFGG@AD,CF9D7,CCFDGGGFCEC+@B:FFEGGG<AFGCGDFFAFEBGGGGG9AFGFEGGF8FFGCEGGECEGFGCFDF,BFG,AC=,3@FGFFDFC==F,D>+6>E>+BFECGD>>8*@FFFGGGFGDF;@<B>CC8DC7*DFE8CEEF**:9EDA5CFFDDGFGFF6:77+3/715:E03:AD::4)(*2*.57577)*22
@M03364:276:000000000-BLYN8:1:1101:4692:8518 2:N:0:1
GGACTACTAGGGTTTCTAATCCTGTTTGCTCCCCACGCTTTCGCACCTGAGCGTCAGTCTTTGTCCAGGGGGCCGCCTTCGCCACCGGTATTCCTCCATATCTCTGCGCATTTCACCGCTACACATGGAATTCCACTTTCCTCTTCTGCACTCAAGTTTCCCAGTTTCCAATGACCCTCCACGGTTGAGCCGTGGGCTTTCACATCAGACTTAAGAAACCGCCTACGCGCGCTTTACGCCCAATAATTCCG
+
CCCCCGGGGGGGGGGGGGGGGGGGGGGGGGGGGGGGGGGGGGGGGGGGGFGGGGGGGGGGGGGGGGGGGGDGGGGGGGGGGGGGGGGGGGGGGGGGGGGGGGGGGGGGGGGGGGGGFGGGGGGGGGGGGGGGGGGGGGGGGFGCDFGGGGGGGGGGGFGGGGGGGGGGGGGGGGGFFGGGGGGGGGGGGGGGGCGGGGGGGGGGFDGGGGGGGGCGGCGGFGD?;405>EEFGGF2@?GGGF:FFGB):F7
@M03364:276:000000000-BLYN8:1:1101:6760:8519 2:N:0:1
GGACTACTGGGGTTTCTAATCCTGTTTGATCCCCACGCTTTCGCACATCAGCGTCAGTTACAGACCAGAAAGTCGCCTTCGCCACTGGTGTTCCTCCATATCTCTACGCATTTCACCGCTACACATGGAATTCCACTCTTCTCTCTCGCACTCAAGTCTTCCAGTTTCCAATGACCCTCCCCGGTTGAGCCGGGGGTCTTCACATCAGACTTAAAAGACCGCCTGAGCGCGCTTTACGCCCAATATTTCCG
+
@-88BC@FFF@7FE;ECFGDGAEF;@CF,,EFG@FGEGGGFGGE,7+@C6FCFGGCCC@,C@,<:C@A<,,AE9B@F,854BCECFGGEFG7EB,CCDGGCDGFGF?DEGGGG<FFFFEGEFDBFCFGFFFGB?@EAEFEG8B9=EF886@>BFD9=DC=EC@;CFGGFEEFGGGF88DCC>+>F++7,,@:CCEC**4=C1<8B4+;**0==7;C@G673=5;,)/A(5BEDC5<*8C:/)4.**96:?1
@M03364:276:000000000-BLYN8:1:1101:27640:8540 2:N:0:1
GGACGACCAGGGTTTCTAATCCTGTTTGCTCCCCACGCTTTCGAACCTGAGCGTCAGTTTCCGTCCAGGGGGCCGCCTTCGCCACCGGTATTCCTCCCGATCTCTACGCATTTCACCGCTACACCTGGAATTCTACCCCCCTCTCCCAGACTCAAGCTTGCCAGTTTCGGATTCAGTTCCTGGGTTTAGCCCGTGGATTTCACTAGTGACTTGCCACACCGCCTCCCTACCCTTTCTACCCAGTAAGCCCG
+
<CCC,@FCCCCFGFGFFFGCFGGFFFEEGGGGGGGG7FGGGGE,;CFF,C,<CCF@CG,@9CFCFDFCD,6@=FFGEGGFFEC,BF:FC+4FFF;9B+>CC+,9CA9F=FDEGGGGGGGEECFFF88D=<FFGE=FD,8CC+@7,8,,,5@7D,,@,3,3*><DFGGG*4**1?2,2=>,,6?*68*,4;,0*4***5<E77<++*12311:*+2?*5CE3C>?25(0).))222)*)33:=?60C*)9>5
@M03364:276:000000000-BLYN8:1:1101:10409:8546 2:N:0:1
GGACTACTAGGGTTTCTAATCCTGTTTGCTCCCCACGCTTTCGCACCTGAGCGTCAGTCTTCGTCCAGGGGGCCGCCTTCGCCACCGGTATTCCTCCAGATCTCTACGCATTTCACCGCTACACCTGGAATTCTACCCCCCTCTACAAGACTCCAGCCTGCCAGTTTCGAATGCAGTTCCCAGGTTGAGCCCGGGGATTTCACATCCGACTTGACAGACCGCCTGCGTGCGCTTTACGCCCAGTAATTCCG
+
CCCCCGGGGGGGGGGGGGGGGGGGGGGGGGGGGGGGGGGGGGGGGGGGGGGGGGGGGGGGGGGGGGGGGGGGGGGGGGGGFGGGDGGGEGGGGGGGGGGGGGGGGGGGGGGGGGGGGGGGGGGGGGGGGGGGGGGFFGGGEGGGGGGCGFFG?FGFGFGGFGGGGGGGGG6:?A9DGEGGGGFFGFGGGGGFDGGGGGGGCCFGFGF<CGDGGGGGGGGG:EEF?F>FB>BDG3FAB:85E;?FFDFAFF7
@M03364:276:000000000-BLYN8:1:1101:10989:8563 2:N:0:1
GGACTACCGGGGTTTCTAATCCTGTTTGCTCCCCACGCTTTCGAGCCTCAGTGTCAGTTACAGGCCAGAGAGCCGCTTTCGCCACCGGTGTTCCTCCATATATCTACGCATTTCACCGCTACACATGGAATTCCACTCTCCTCTCCTGCACTCAAGTCTACCAGTTTCCAATGCATACAATGGTTGAGCCCCTGCCTTTTACACCAGACTTAATAAACCACCTGCGCTTGCTTTACGCCCAATAAATCCGG
+
B<@CCEF@CFGGGGG@FGGGGGGGGGGGGGFEF@@FGGGGGGGGGGGGGGGGFGGGGGGGGGGGFGFGFGGGGGGEGCFCGGGGD<>:CF:BFDFGGGGF9<9EE9F7FFECGF<9FGGGG7FFFFGGGFDEGE,=EEFCGF,=DDG?F88A,88D=,ED;AFFGGGFGGGFFFFG8=<EFG,EFC,17D+@9EECFGD7C8C>5***/9+282:+2?6C5C*(04>D(8AF>FDC>;E*:)5;7::)272
@M03364:276:000000000-BLYN8:1:1101:21874:8584 2:N:0:1
GGACTACTGGGGTTTCTAATCCTGTTTGCTCCCCACGCTTTCGCGCCTCAGCGTCAGTTGCGAGCCAAAGAGCCGCTTTCGCCACTGGTGTTCCTCCATATCTCTGCGCATTTCACCGCTACACATGGAATTCCACTTTCCTCTTCTGCACTCAAGTTTCCCAGTTTCCAATGACCCTCCACGGTTGAGCCGTGGGCTTTCACATCAGACTTAAGAAACCGCCTACGCGCGCTTTACGCCCAATAATTCCG
+
CCCCCGGGGGGGGGGGGGGGGGGGGGGGGGGGGGGGGGGGGGGGGGGGGGGGGGGGGGGGGGGGGGGGGGGGGGGGGGGGGGGGGGGGGGGGGGGGGGGGGGGGGGGGGEGGGGGGGGGGGGGFFGGGGGGGGGGGGGGGGGGGEFGGGGGGGGGFFGGGGGGGFGGGDFFFFGGCFGGGGGGGGGGGGGGGGGGGGGGGGGGGFGFG47FCCFGGGGGGBGFDDF0B0:BFGGGEF:EGC)35DGFBFF7
@M03364:276:000000000-BLYN8:1:1101:16308:8584 2:N:0:1
GGACTACTAGGGTTTCTAATCCTGTTTGCTCCCCACGCTTTCGCACCTGAGCGTCAGTCTTTGTCCAGGGGGCCGCCTTCGCCACCGGTATTCCTCCAGATCTCTACGCATTTCACCGCTACACCTGGAATTCTACCCCCCTCTACAAGACTCCAGCCTGCCAGTTTCGAATGCAGTTCCCAGGTTGAGCCCGGGGATTTCACATCCGACTTCACAAACCGCCTGCGTGGGCTTGACGCCCAGTAATTCCC
+
CCCCCCGG<FCEFF@FFGGGGFEGFF9EEFDF@F,@FCFGGFGCG+CFD<DFEF@@FFFAFFF<E<<FCEC7F:F:FFEFF7:FE4:+7>C<<FFA,,,,:=CAEDFF@+?CFGFEDEEG+C,EDFEAF8FDAD=FDF6B=E88BDGCFGGFFCFGCGFCBCDC>DDGEC,,<E79;2@D9EFF7,,<1BFC**CC5*BCGC1:A75*:)59+32;FGGF35;0=A05:0)07C/8:?E5=:100:9)0**
@M03364:276:000000000-BLYN8:1:1101:12718:8625 2:N:0:1
GGACTACAGGGGTATCTAATCCTGTTCGCTACCCATGCTTTCGCTCCTCAGCGTCAGTTACTGCCCAGAGACCTGCCTTCGCCATCGGTGTTCCTCCTGATATCTGCGCATTTCACCGCTACACCAGGAATTCCAGTCTCCCCTACAGCACTCAAGTTATGCCCGTATCGCCTGCACGCCCGGAGTTAAGCCCCGGGATTTCACAGACGACGCGACAAACTACCTACGAGCTCTTTACGCCCAGTAATTCC
+
CCCCCGGGGGGGGGGGGGGGFFGGGGGGGGGGGGGGGGGGGGGGGGGGGGGGGGGDFGGGGGFFGGGGGGGGGGDGFGGGGGGGGGGGGGGGFGGGGGGGGGGGGGGGGGGGGGGGGGGGGGGGGGGGGFGGGGGGGGGGCFGGGGGGGF8DGGGGFGGGGGGGGGGGGG6=EGG?EFGGGGGGGGGGGGGCFGGGD4>CCDFGFGFFDGGGGG3CDG@F*36=@F@ADB>5CFDAFDGGC>B477*6:CF
@M03364:276:000000000-BLYN8:1:1101:3327:8628 2:N:0:1
GGACTACAAGGGTATCTAATCCTGTTTGCTCCCCACGCTTTCGAGCCTCAGTGTCAGTTACAGGCCAGAGAGCCGCTTTCGCCACCGGTGTTCCTCCATATATCTACGCATTTCACCGCTACACATGGAATTCCACTCTCCTCTCCTGCACTCAAGTCTACCAGTTTCCAATGCATACAATGGTTGAGCCACTGCCTTTTACACCAGACTTAATAAACCACCTGCGCTCGCTTTACGCCCAATAAATCCGG
+
CCCCCGGGFDFGGGGGGGGGGFGGGGGGGFGGDCEFEGGEGGGGFCCEEFGEGGGGGGGAEFG8FEGG@D8FGGGGGGGGGGGGGGGGGGGGGEGGGGAFGGFGGGGGGGGGGGFFGGGGGGGG,FFGGFGGCBF=>EFGEFGGFFA,4DBDGEGGGGCDFGGFDFGGGEAD8EE3DEDGGFG,EC,68BEG<8@C6;EF?CFGF76CCG;CDFGGCCCFFCF225=A2@48CGG4B@=CG43/;@FFGG:
@M03364:276:000000000-BLYN8:1:1101:17173:8631 2:N:0:1
GGACTACCGGGGTTTCTAATCCTGTTTGATACCCACACTTTCGAGCCTCAATGTCAGTTGCAGCTTAGCAGGCTGCCTTCGCAATCGGAGTTCTTCGTGATATCTAAGCATTTCACCGCTACACCACGAATTCCGCCTGCCTCAACTGCACTCAAGATATCCAGTATCAACTGCAATTTTACGGTTGAGCCGCAAACTTTCACAACTGACTTAACAACCCATCTACGCTCCCTTTAAACCCAATAAATCCG
+
CCCCCGGGGGGGGGGGGGGGGGGGGGGGGGGGGGGGGGGGGGGGGGGGGGGGGGGGGGGGGGGGGGGGGGGGGGGGGGGGGGGGFGGGCGGGGGGGGGGGGGGGGGGGGC<FGGGGGGGGDFGGGGGGG>FGGGGGGGGGGFGGGGGGGFFFFFDGFGGGFFFGGGGGFGGGGGGGGFFGGGGGGGGGGGGGGGGDDFGGGGGGFGGGGGGDFCCGFFEGFGFFC=9>=EFFFFG=ACGGDF6FGGFEFF9
@M03364:276:000000000-BLYN8:1:1101:13254:8633 2:N:0:1
GGACTACAAGGGTTTCTAATCCTGTTTGCTCCCCACGCTTTCGAGCCTCAGTGTCAGTTACAGGCCAGAGAGCCGCTTTCGCCACCGGTGTTCCTCCATATATCTACGCATTTCACCGCTACACATGGAATTCCACTCTCCTCTCCTGCACTCAAGTCTACCAGTTTCCAATGCATACAATGGTTGAGCCACTGCCTTTTACACCAGACTTAATAAACCACCTGCGCTCGCTTTACGCCCAATAAATCCGG
+
CCCCCGGGGGGGGGGGGGGGGGGGGGGGGGGGGGGGGGGGGGGGGGGGGGGGGGGGGGGGGGGGGGGGGGGEGGGGGGFGGGGGGGGGGGGFFGGGGFGGGGGGGGGGGGGGGGGGGGGGGGGGEFGGGGGGGGGGFFGGGGGGGGGDGGGGGGGGGGGGGFGGGGGGGGGGGGFGDFFGGGDGGGEDGG6DCEDEFGDGFCCDFGGDC5;8>FGG>FCGF5AE294*:5BDGFCE49CEG>@AFFF5>58
@M03364:276:000000000-BLYN8:1:1101:12130:8637 2:N:0:1
GGACACCGGGGTTTCTAATCCTGTTTGCTCCCCACGCTTTCGCACCTGAGCGTCAGTCTTCGTCCAGGGGGCCGCCTTCGCCACCGGTATTCCTCCAGATCTCTACGCATTTCACCGCTACACCTGGAATTCTACCCCCCTCTACAAGACTCCAGCCTGCCAGTTTCGAATGCAGTTCCCAGGTTGAGCCCGGGGATTTCACATCCGACTTGACAGACCGCCTGCGTGCGCTTTACGCCCAGTAATTCCG
+
CCCCCFGGGGGGGGGGGGGGGFGGGGGGGGGGGGGGGGGGFEGGGGGGGGGGGGGGGGGGGGGCFGFGGGGGGGGGGGGGGGGGGGGGGGGGFDGGCFFGGGGGGGGGGGGGGGGGGGGCGGGGGGDFFGGGGGGAFFGGGAFGG9CEFGGGGGGGFGGGGGGGGGGDGGGGCFGGGFFGGD5:FFGG?FGGGGDEEGGGGGGGFGGGGGGG7;DGGGE555724>?@B>>>DGGFE6/:*84@7>@BGG
@M03364:276:000000000-BLYN8:1:1101:8971:8670 2:N:0:1
GGACTACCGGGGTTTCTAATCCTGTTTGCTCCCCACGCTTTCGAGCCTCAGTGTCAGTTACAAGCCAGAGAGCCGCTTTCGCCACCGGTGTTCCTCCATATATCTACGCATTTCACCGCTACACATGGAATTCCACTCTCCTCTCCTGCACTCAAGTCTACCAGTTTCCAATGCATACAATGGTTGAGCCACTGCCTTTTACACCAGACTTAATAAACCACCTGCGCTCGCTTTACGCCCAATAAATCCGG
+
CCCCCFGFGGGGGEGGGGCFFGDFFGAFCDGGCGFGGGCFDFFFGGDFGEDFAGFF9FGGFG,EFGGGEGFCFGGEE@FFECECGGGECC?EGGGGGGGFGGGGGGGFGGEGFFFAFGGG:EGG9FFGGGFGGFGGGGGEGGGG8FG,=DGGGGGG3ED>FB=8,CAGGGDEGDFFFG89,96>,@<?CCFGG6FFFGGGFGGFFCGCF;>+:EF7CF,=FGF@44>>9DFFFD+.)(3BE356F+192:/
@M03364:276:000000000-BLYN8:1:1101:2937:8677 2:N:0:1
GGACTACTAGGGTTTCTAATCCTGTTTGATCCCCACGCTTTCGCACATCAGCGTCAGTTACAGACCAGAAAGTCGCCTTCGCCACTGGTGTTCCTCCATATCTCTGCGCATTTCACCGCTACACATGGAGTTCCACTTTCCTCTACTGCACTCAAGTCATCCAGTTTCCAAAGCAATTCCTCAGTTGAGCTGAGGGCTTTCACTTCAGACTTAAATAACCGTCTGCGCTCGCTTTACGCCCAATAAATCCG
+
CC@CCGGGGGGGGGGGGGGGGGGGGGGGGGGFGGGGGGGGGGGGGGGGFGGGGGEGGGGGGGGGGGGGGFFGGFGCGGDFGGGGGGFDFFFGGGGGFGGGGGGGGCGGGGGEGGGGFFGGGGFGGFFGGGGGDGGDEFGAFGFCCE,@>DFDGGGGGGAFG98FAFGGFGGGFCGGFGGGGGGCBEFC8,,=DFF6AGFE8FC9CGGCFFCFGG>+BFGGBCADFFAFBEA>DDCEFDGEEADFGGFC>67
@M03364:276:000000000-BLYN8:1:1101:10477:8688 2:N:0:1
GGACTACTGGGGTATCTAATCCTGTTTGCTCCCCACGCTTTCGAGCCTCAGTGTCAGTTACAGGCCAGAGAGCCGCTTTCGCCACCGGTGTTCCTCCATATATCTACGCATTTCACCGCTACACATGGAATTCCACTCTCCTCTCCTGCACTCAAGTCTACCAGTTTCCAATGCATACAATGGTTGAGCCACTGCCTTTTACACCAGACTTAATAAACCACCTGCGCTCGCTTTACGCCCAATAAATCCGG
+
CCCCCGGGGGGGGGGGGGGGGGGGGGGGGGGGGGGGGGGGGGGGGGGGGGGGGGGGGGGGGGGGGGGGGGGGGGGGGGGGDGGGGGGGGGGGGGGGGGGGGGGGGGGGGGEGGGGGGGGGGGGGGGGGGFGGGGGGGGGGGGGDEGGGGGGGFFFFGGGGGGGGGGGCFGGGGGFFDGG89F,E;CFCGGGGGFFGGGGGFGEFAFGDGG>FFGGGFGFC>;F4>>AD=>DFGFGF:@EEG)3/7C:?*C7
@M03364:276:000000000-BLYN8:1:1101:21951:8715 2:N:0:1
GGACTACCGGGGTTTCTAATCCTGTTTGCTCCCCACGCTTTCGAGACTCAGCGTCAGTTACAGACCAGAGAGTCGCCTTCGCCACTGGTGTTCCTCCATATATCTACGCATTTCACCGCTACACATGGAATTCCACTCTCCTCTTCTGCACTCAAGTTCCCCAGTTTCCAATGACCCTCCACGGTTGAGCCGTGGGCTTTCACATCAGACTTAAGAAACCGCCTGCTCTCGCTTTACGCCCAATAAATCCG
+
CCCCCGGGGGGGGGGGGGGGGGGGGGGGGGGGGGGGGGGGGGGGGGGGGGGGGGGGGGGGGGGGGGGGGGGGGGGGGGGGGGGGGGGGGGFEGGGGGFGGGGGGFFGGGCGGGG9EFGGGGGFGGGGFE=AEFGGGGGFGGGGFGGGGGGGGGGGGFGGGGGGGGGGGGGGGGGGGGGFGGGGGGGEGGGGEGEECGGGGGGGGFGFGGGGCFGFGCCCGFGD@FFBFFFFEDG3/@@EGEF<F9FC5@D9
@M03364:276:000000000-BLYN8:1:1101:22977:8742 2:N:0:1
GGACTACTCGGGTATCTAATCCTGTTTGCTCCCCACGCTTTCGAGCCTCAGTGTCAGTTACAGGCCAGAGAGCCGCTTTCGCCACCGGTGTTCCTCCATATATCTACGCATTTCACCGCTACACATGGAATTCCACTCTCCTCTCCTGCACTCAAGTCTACCAGTTTCCAATGCATACAATGGTTGAGCCACTGCCTTTTACACCAGACTTAATAAACCACCTGCGCTCGCTTTACGCCCAATAAATCCGG
+
CCCCCGGGGGGGGGGGGGGGGGGGGGGGGGGGGGGGGGGGGGDGGGGGGGGGGGGGGGGGGGGGGGGGGGGGFGGGCGGCFGGGGGGGGGGGDFGFGGGGGGGGGGGGGGGGGGGGGGGGGGGGGEGCEFGGGGGFGGGF>8DFGGGGGGGGFFG8CFGGGGC8CDFG8EGC8DFGG9@FFCCGGGGGGFFGFG?GGGFFCGGGFDFDFGGGCC><DG6;FGFEFB95AABAFGGFD@GCE3;FGDFFGGC
@M03364:276:000000000-BLYN8:1:1101:7123:8781 2:N:0:1
GGACTACACGGGTATCTAATCCTGTTTGCTCCCCACGCTTTCGCACCTGAGCGTCAGTCTTTGTCCAGGGGGCCGCCTTCGCCACCGGTATTCCTCCAGATCTCTACGCATTTCACCGCTACACCTGGAATTCTACCCCCCTCTACAAGACTCCAGCCTGCCAGTTTCGCATGCAGTTCCCAGGTTGAGCCCGGGGATGTCACATCCGACTTGACAGACCGCCTGCGGTCGCTTTACGCCCAGTAATTCCG
+
CCCCCDFFGGGGGG8FCFGGG9EFGGCFGDGGEGFFGGEGGCCE:FGGFGGGGGGDCFG9CEFFEFFGCF7FGGGFGEEFEFEGGFFCFEFFGG9FF8F,,A9CEGFGEEGGG,?F<FC=FCEGF=EGEFGFFFGFFEGFEGGFA9,@CCFGFGF?>@F6,4,DGEFF>*3:CG6D2CCFFDC5FFG6?7DC=EEDEG*=@+12@CF57DD<FCF=D*A:):)4(7()(.))1*9568CEG),/::*):?*
@M03364:276:000000000-BLYN8:1:1101:27379:8807 2:N:0:1
GGACTACAGGGGTTTCTAATCCTGTTTGCTCCCCACGCTTTCGAGCCTCAGTGTCAGTTACAGGCCAGAGAGCCGCTTTCGCCACCGGTGTTCCTCCATATATCTACGCATTTCACCGCTACACATGGAATTCCACTCTCCTCTCCTGCACTCAAGTCTACCAGTTTCCAATGCATACAATGGTTGAGCCACTGCCTTTTACACCAGACTTAATAAACCACCTGCGCTCGCTTTACGCCCACTAAATCCGG
+
CCCCCGFGGGDGGGGGGGFGFGGGGGGFGGGGGGDCEGFEGGFFCCGFGGGCDFGGFGGF9E<FFCFCF8FCGFEEGGGEFCGGGG:CFCFGGEFGGGGC?@FFFGGGGDGGGGGCFGCEGGDGFG<FFGGGG9EFFC9AEF8=DFD8,DEGGGGG@FFCD=D8AEFFDC9B8=8:,9,3=B@DE+@,@,3:CC9,<BECFC2C5>79D>=:+?CFCF,=@C*:)5)*058?4FFEF2*BE)66*0;675:
@M03364:276:000000000-BLYN8:1:1101:4903:8807 2:N:0:1
GGACTACCAGGGTTTCTAATCCTGTTTGCTACCCACACTTTCGAGCCTCAACGTCAGTTACAGTCCAGAAAGCCGCCTTCGCCACTGGTGTTCTTCCATATATCTACGCATTTCACCGCTACACATGGAGTTCCACTTTCCTCTACTGCACTCAAGTCATCCAGTTTCCAAAGCAATTCCTCAGTTGAGCTGAGGGCTTTCACTTCAGACTTAAATAACCGTCTGCGCTCGCTTTACGCCCAATAAATCCG
+
CCCCCGGGGGGGGGGGGGGGGGGGGGGGGGGGGGGGGGGGGGGGGGGGGGGGGGGGGFFGGGGGGGGGGGGGGGGGGGGGGGGGGGGGFGGGGGGGGGGGFEFGGGGGGGGGGGFGGGGGGGGGGGGGGGGGGGGGGGGGGGGGGGGGGGFDFEGGFGGGGGGFGCFGGGF>=FGGGGGA=DFGFGFGGGCEFGDEGGGGGGGDFG7+?7CDCGGFFGGGB:BCFFF5ABFFDGGFFFEEGB(ADFCEGGD
@M03364:276:000000000-BLYN8:1:1101:28977:8837 2:N:0:1
GGACTACACGGGTTTCTAATCCTGTTTGCTCCCCACGCTTTCGCGCCTCAGCGTCAGTTGCGAGCCAAAGAGCCGCTTTCGCCACTGGTGTTCCTCCATATCTCTACGCATTTCACCGCTACACATGGAATTCCACTCTTCTCTCTCGCACTCAAGTCTCCCAGTTTCCAATGACCCTCCCCGGTTGAGCCGGGGGCTTTCACATCAGACTTAAAAGACCACCTGCGCGCGCTTTACGCCCAATAAATC
+
CCCCCFFGGGGGGGGGGGGGFGGGFFGGGGGGGGGC7@FGCFGC:CEGGGGFGGGGG<FAEGECGGGFGCFGFFGC+C=FGC7?BFDE?FGCEFD<FFGGF,EFGGGGGGGGFG9E<@FGECFGG8AFFCFFFGFEGFGEFFEGFFFGGEC+DG8D;EFGGFEFFGDFGGGFCC,@FGGGDGBGCCC@,8DCE5:EEGCGFCFCF4:C=<C+;:7@7CF65EFF;F9EFD>>C*95=?GGE>B>FF*.7
@M03364:276:000000000-BLYN8:1:1101:10108:8845 2:N:0:1
GGACTACAAGGGTTTCTAATCCTGTTTGCTCCCCACGCTTTCGAGCCTCAGCGTCAGTTACAGACCAGAGAGCCGCCTTCGCCACTGGTGTTCCTCCATATATCTACGCATTTCACCGCTACACATGGAATTCCACTCTCCTCTTCTGCACTCAAGTCTCCCAGTTTCCAATGACCCTCCCCGGTTGAGCCGGGGGCTTTCACATCAGACTTAAGAAACCGCCTGCGCTCGCTTTACGCCCAATAAATCCG
+
CCCCCGGGGGGGGGGGGGGGGGGGGGGGGGGGGGGGGGGGGGGGGGGGGGGGGGGGGGFGGGGGGGGFGGGGGGGGGGGGGGGGGGGGFFGGGGGGGGGGGGGGGGGGGGEGGGGGGGGGGGGGGGGGFFGGGGGGGGGGGGGGGGGGGFGGGFGGGGAFGGGGGGGGGGGGDGGGCDGEGEGGGDEGFGGGGDGGGGFGGGGGFGDCGFDGGGGGDFGGAG814:43(::EGGG>62CGGF(5DGFACFC
@M03364:276:000000000-BLYN8:1:1101:5416:8858 2:N:0:1
GGACTACACGGGTATCTAATCCTGTTTGATCCCCACGCTTTCGCACATCAGCGTCAGTTACAGACCAGAAAGTCGCCTTCGCCACTGGTGTTCCTCCATATCTCTGCGCATTTCACCGCTACACATGGAATTCCACTTTCCTCTTCTGCACTCAAGTTTCCCAGTTTCCAATGACCCTCCACGGTTGAGCCGTGGGCTTTCACATCAGACTTAAGAAACCGCCTACGCGCGCTTTACGCCCAATAATTCCG
+
CCCCCFGFFFDGGCGGGDFGGGGGGGGGCFGGGGFGGGGGGGGGGGDFFGGGGCGEGGGEEEGGGGGGFFGFGGGGGGGGGGGCFFGGGGGGG9EFDGGGGCF9;A=F@F@GGGGGGGGGGGGGGGGGGGGGGCFFFEGGGGEGFFAFGFGGGGGGFGED@DF?=EB;DC3E,EFFGGGD8EEGFGDD7@FGEEGGGGGFGFGGFFC5DCC:D>CDGDFD5ED5(;54>?35D7D4A@GE5>;)02@7CGC
@M03364:276:000000000-BLYN8:1:1101:20769:8861 2:N:0:1
GGACTACAAGGGTTTCTAATCCTGTTTGCTCCCCACGCTTTCGAGCCTCAGTGTCAGTTACAGGCCAGAGAGCCGCTTTCGCCTCCGGTGTTCCTCCATATATCTACGCATTTCACCGCTACACATGGAATTCCACTCTCCTCTCCTGCACTCAAGTCTCCCAGTTTCCAATGCACACAATGGTTGAGCCACTGCCTTTTACATCAGACTTAAGAAACCACCTGCGCTCGCTTTACGCCCAATAAATCCGG
+
CCCCCEF8FGGGGDEFGFFEEGFGGGGGGEGFCFGGEFFGGGGF<@FDCFGGFGDFGGGACFGGGGGEFGGGGFC:FF@<CFCEGGGG=FEEGGGGGGGCGFFEGGGGGGEED9FGGGGGGGFFGGFFEABCFGGFGG9AFFGGGGGGG8=3@DE8@FDFCFFFG9EFGGEGGGGGGGGFFFGGGGGDG88:,,>ECGF7<CEFFFGFFD9:FGGCFGGGF59<>FBDFDEF*8:C4>EGG5@A:FF3*9/
@M03364:276:000000000-BLYN8:1:1101:11828:8864 2:N:0:1
GGACTACACGGGTTTCTAATCCTGTTTGCTCCCCACGCTTTCGCGCCTCAGCGTCAGTTGCGAGCCAAAGAGCCGCTTTCGCCACTGGTGTTCCTCCATATCTCTACGCATTTCACCGCTACACATGGAATTCCACTCTTCTCTCTCGCACTCAAGTCTTCCAGTTTCCAATGACCCTCCCCGGTTGAGCCGGGGGCTTTCACATCAGACTTAAAAGACCGCCTGCGCGCGCTTTACGCCCAATAATTCCG
+
CCCCCGGGGGGGGGGGGFGGGGGGGGGGGGGFGGGGGGGGGGGGGGGGGGGGGGGGGGGGGGGGGGGGGGGGGGGGGGGGGGGGGGGGGGGGGGGGGFFGGGGGGGFGDGGGGGGGGFGGFEFGGGGGECFGGFGGGGGGGGGGGGGGGGECFFD8EGGGGGGGGGGGGGDFFFGGGGGGGGGGGGGGGGGGDGGGGGGGGC:;FFFFC<FGFGG:CGGGFGFFFFBFFFFFGGGA4:CCDFBFGDFFGGD
@M03364:276:000000000-BLYN8:1:1101:9200:8912 2:N:0:1
GGACTACTGGGGTTTCTAATCCTGTTTGCTCCCCACGCTTTCGAGCCTCAGTGTCAGTTACAGGCCAGAGAGCCGCTTTCGCCACCGGTGTTCCTCCATATATCTACGCATTTCACCGCTACACATGGAATTCCACTCTCCTCTCCTGCACTCAAGTCTACCAGTTTCCAATGCATACAATGGTTGAGCCACTGCCTTTTACACCAGACTTAATAAACCACCTGCGCTCGCTTTACGCCCAATAAATCCGG
+
CCCCCGGGGGGGGGGGGGGGGGGGGGGGGGGGGGGGGGGGGGGGGGGGGGGGGGGGGGGGGGGGGGGGGGGGGGGGGGGFGGGGGGGGGGGGGGFGGGGGFGGGGGGGGGGGGGGGGGGGGGGGGGGGGGGGGGGGGGGGGGGFGFGGGGGFFGGGFGCFGGFFFFGGGGGGGGGGGGGCFGCECCEGFGGGFGGGGGGG7CGGFGG5CF;F>FGGFF679=A2>>A>AEFFGFCCF?EEG33FCFF?DD8
@M03364:276:000000000-BLYN8:1:1101:21286:8921 2:N:0:1
GGACTACCGGCGTTTCTAATCGTGTTTGATCCCCACGGCTTCGCACCTGAGCGTCTGTCTTTGTCCAGCGAGCCGCTTTCGCCACCCGTGTTCCCCCATATCACTACGCACTACACCGCCACACCTGGAAATCCACTCTCCTCTCCTGCACACAAGTCGACCAGGCTGCAACGCATACAATCGTTGCGCACCGGCCTCTGCCACCAGACCGAATAAAACACCTCGGCTCGCATCACGCTCACTAAATCCGG
+
CC<CC,,6@:+6@F+E,,CCE,6CFFEG<,,6CF,FG++6+CFE7684,,:9+@F7FF@C,C6<@FFG,+@F++@:F,?,B,448,+@F+B=B,,:++44C5,,99,?FE+=,,,,BF73@@::+,A,BA3C3@==E=>,3,,2@85DFD8+@++@3>+*3B58**,,1,,,*4*=:EF,,,*2,,445**=***3**2+*2+*.>F*:*)))*9***0*71)((0,)(8;)*)*.)3*;5*)1976)0//
@M03364:276:000000000-BLYN8:1:1101:19154:8948 2:N:0:1
GGACTACTGGGGTTTCTAATCCTGTTTGCTCCCCACGCTTTCGAGCCTCAGTGTCAGTTACAGGCCAGAGGGCCGCTTTCGCCACCGGTGTTCCTCCATCTATCTACGCATTTCACCGCTACACATGGAATTCCACTCCCCTCTACTGCACTCAAGTCTACCAGTTTCCAATGCATCCAATGGTTGAGCCACTGCCTTTTACACCAGACTTAATAAACCACCTGCGCTCGCTTTACGCCCACGAAATCCGG
+
CCCCCDDGGGGGGGGGGGGGFGGGGGFFGGGGGGGDGGGGGGE,CFEFC<FFGGFGGGAE,EFGGEGG8E,8B@FC:FGGGGGG>FEDG7FFFFFGDFE,<,C,@?BAFFEGGF9,FFGGGC:F,EFGGGGGG5@FFG,8CC+6,8@9,E@?6=DEDEFFGGGGGA=EADGFG8=D,,,6=EG;@CF,ACFC,3:8,EFG7C;F;DD>5C+5:FF982,,9=A@)5(82)8)97+7=?88=)()1/;4CDD
@M03364:276:000000000-BLYN8:1:1101:20721:8959 2:N:0:1
GGACTACAGGGGTTTCTAATCCTGTTTGCTCCCCACGCTTTCGAGCCTCAGTGTCAGTTACAGGCCAGAGAGCCGCTTTCGCCACCGGTGTTCCTCCATATATCTACGCATTTCACCGCTACACATGGAATTCCACTCTCCTCTCCTGCACTCAAGTCTACCAGTTTCCAATGCATACAATGGTTGAGCCACTGCCTTTTACACCAGACTTAATAAACCACCTGCGCTCGCTTTACGCCCAATAAATCCGG
+
CCCCCGGFGGGGGGGFGGGGGGGGGGGGGGGGGGGGGGGGGGGGGGGGFFGGGGGGGGGGGGGGGGGGGGGGGGGGGGGGGGGGGGGGGGGGFGGGGGDGGGFGFDGGGDGGGGGGFGGGGGGGGGGGFFGGGGGGGEDEFGGF?CDGGGGGGFFDDGDGGGF8FEDG,DFGGGGGGGGDGF8FGG?EEGG?9FCFGGGG?FAFFD9FGGEGFGGFGGGGA5F:BE)9>B;>FGGFB@E@7>@FGCAEFCC
@M03364:276:000000000-BLYN8:1:1101:11779:8970 2:N:0:1
GGACTACACGGGTTTCTAATCATGTTTGCTCCCCACGCTTTCGTGCCTCAGTGTCAGTAACAGTCCAGCAGGCCGCCTTCGCCACTGGTGTTCCTCCTAATATCTACGCATTTCACCGCTACACTCGGAATTGCGCCTGCCTCTCCTGTAATCTAGCCGAGCAGTTTCTAATGCAGCTCCGGGGTTGAGCCCCGGCCTTTCACATCTGACTTGCACTGCCACCTACGCCCCCTTTCCACCCCGTAAATCCG
+
6A@6A<;@6FDFF;@,C<,CF,ECFGGGF,F<,BE+CGG@E@FGG7,BC,C@<CEEFGGAF<F<CFC,E<E@7@FG7@FDFFF,8?CF6FEFF?BGA=E?,CADE<,A+FF,<ACE<++6FF@EE,=++4A=,?>=>EEGGGG?E,@DF,,?3@D9A>C+>E6@@E,@,@9E2>3EF73<EEG>>C8@7@,@:>>>E*60+4BF=C7++1:+;+8*:CG,/0):;)65(5>>)*9)+7<@C)(.9*))295
@M03364:276:000000000-BLYN8:1:1101:15647:8981 2:N:0:1
GGACTACAGGGGTATCTAATCCTGTTTGCTACCCACACTTTCGAGCCTCAACGTCAGTTACAGTCCAGAAAGCCGCCTTCGCCACTGGTGTTCTTCCATATATCTACGCATTTCACCGCTACACATGGAGTTCCACTTTCCTCTACTGCACTCAAGTCATCCAGTTTCCAAAGCAATTCCTCAGTTGAGCTGAGGGCTTTCACTTCAGACTTAAATAACCGTCTGCGCTCGCTTTACGCCCAATAAATCCG
+
CCCCCGGGGGGGGGGGGGGGGGGGGGGGGGGGFGGGGGGGGGGGGGGGGGGGGGGGGGGGGGGGGGGGGGGGGGGGGGGGGGGGGGGGGGGGGGCGGGGGGGGEFGGGFGGGGGGGGGGGGGGGGGGGGGGGGGGGGGGGGGGGGGGGFGGDFGGGGCFFFGGGGGGGGGGGGGGGGGGGGGGGGG,:ECAFG8EGEGGGG9FGA7@FFGGFFGDGGDFGFGFFFFFFFFD>GGGCF>EEGF>FGG=CGGC
@M03364:276:000000000-BLYN8:1:1101:3317:8992 2:N:0:1
GGACTACAAGGGTATCTAATCCTGTTTGCTCCCCACGCTTTCGCACCTGAGCGTCAGTCTTTGTCCAGGGGGCCGCCTTCGCCACCGGTATTCCTCCAGATCTCTACGCATTTCACCGCTACACCTGGAATTCTACCCCCCTCTACAAGACTCCAGCCTGCCAGTTTCGAATGCAGTTCCCAGGTTGAGCCCGGGGATTTCACATCCGACTTGACAGACCGCCTGCGTGCGCTTTACGCCCAGTAATTCCG
+
CCCCCGGGGGGGGGGGGGGGGGGGGGGGGFEFGGGGGGGGGGGGGGGGGGGGGGGGGGGFGGGGGGGG<FGGGGGGGGGGGGGGGGGGGGGGGGGGGGGGGGGGGGGGGGGGGGGGGGDGGGGGDFGGGFFGFGGGGGGGGGGGGGGGFCFFGCGFGGGGGGGGFGGGEFGF?EGGGGGGGGGGGGGG?FGGGEE:CEFGGGGGFGGG3DGDCFG7*5FCDCE?BF;;8B>3<D3283?EEB1@GDFDGG*
@M03364:276:000000000-BLYN8:1:1101:13254:9013 2:N:0:1
GGACTACTGGGGTATCTAATCCTGTTTGCTCCCCACGCTTTCGAGCCTCAGTGTCAGTTACAGGCCAGAGAGCCGCTTTCGCCACCGGTGTTCCTCCATATATCTACGCATTTCACCGCTACACATGGAATTCCACTCTCCTCTCCTGCACTCAAGTCTACCAGTTTCCAATGCATACAATGGTTGAGCCACTGCCTTTTACACCAGACTTAATAAACCACCTGCGCTCGCTTTACGCCCAATAAATCCGG
+
CCCCCGGGGGGGGGGGGGGGGGGGGGGGGGGGGGGGGGGGGGGGGGGGGGGGGGGGGGGGGGGGGGGGGGGGGGGGGGGGGGGGGGGGGGGGGGAFFGGGFGGGGGGGGGGGGGGGGGGGGGGGGGGGGFGGGGGGG8FGDFGGFGGGGFGGGGGGFDFGGGGGGGGGGGGGGF=DFGEFGG?FGGGG8DFGGGGGGGGGFFGGFGGGGFFFCFFFGFGGFGFEF52?>>EBCG8949G>EFDAGGFEFG5
@M03364:276:000000000-BLYN8:1:1101:13054:9025 2:N:0:1
GGACTACTGGGGTTTCTAATCCTGTTTGCTCCCCACGCTTTCGCGCCTCAGCGTTAGTTGCGAGCCAAAGAGCCGCTTTCGCCACTGGCGTTCCTCCATATCTCTACGCACTTCACCGCTACCCACGGAATTCCACTCTTCTCAGTCGGCCTCAAGACTACCAGTTTCCAATGACCCTTCCCGGTTCGGCCGGGGGCTTGAACATTCGACTTAAAAAACCCCCTGCGCCCGCTCTACGCCCAATAATTCCG
+
CC@C8,E<,-C:+@,CF9,<CF<,;C,,C<F,C8,+@7C,9F,,++6,B<,,@6,8,FAFGF+F>F,,@6,6,CF76FFEC,B=F8EF,8BC:B;,9,5,5@,C;F,F7B++,,C,,+8+8+,A=+@:@:+F=<E,,8,?EC9+,87B++3+,@@D,,73,8<3=EGG7E99<;74,,,@DG>55**4;@E/?:*8*3=***23;+++1******2*)2:)2.-(02>(07<))*.138C*)()***):?*
@M03364:276:000000000-BLYN8:1:1101:3772:9031 2:N:0:1
GGACTACTAGGGTATCTAATCCTGTTTGCTCCCCACGCTTTCGAGCCTCAGTGTCAGTTACAGGCCAGAGAGCCGCTTTCGCCACCGGTGTTCCTCCATATATCTACGCATTTCACCGCTACACATGGAATTCCACTCTCCTCTCCTGCACTCAAGTCTACCAGTTTCCAATGCATACAATGGTTGAGCCACTGCCTTTTACACCAGACTTAATAAACCACCTGCGCTCCCTTTACGCCCAATAAATCCGG
+
CCCCCGGGGGGGGGGGGGGGGGGGGGGGGGGGGGGGGGGGGGGGGGGGGGGGGGGGGGGGGGGGGGGGGGEGGGGGFFGGGGGGGGGDFGGEGGGGGGGGGGGGGGFGGGGGGCFGGEGGG@EGGGGGEEFGFGGGGFCDGGGGGFGGG88=DGGGAEGGGGG8FGCFGGFGFFFFGGGFFFDFGGG8=F,@CCFCECCFC7AFFF?79C>F:@F@CF8CFEFEFD=B)**9:;DCAD:EG>BFGGFE45:
@M03364:276:000000000-BLYN8:1:1101:19782:9038 2:N:0:1
GGACTACTGGGGTTTCTAATCCTGTTTGCTCCCCACGCTTTCGCACCTGAGCGTCAGTCTTTGTCCAGGGGGCCGCCTTCGCCACCGGTATTCCTCCAGATCTCTACGCATTTCACCGCTACACCTGGAATTCTACCCCCCTCTACAAGACTCCAGCCTGCCAGTTTCGAATGCAGTTCCCAGGTTGAGCCCGGGGATTTCACATCCGACTTGACAGACCGCCTGCGTTCGCTTTACGCCCAGTAATTCCG
+
CCCCCGGGGGGGGGGGGGGGFGGGGGGGCFFGGGGGGDGGGGGGGGGGGGGGGGGDGGGGGGGGDAFFFGGDGGGGGGGGGGGEGGGGGGGGGFGG8FF9DGFGGGGGGGGGGGGFFGGGGGGGGGGGBFGGGGGFGGGGGEGGF9,>F?CC@B86CCEF7FGGGGGFGFCE7E,<DFGFG?CFFGGGGGGGGGDC5EGGGGGFC6CDGGGGGGGGFFGFED366FF>()))79D4=<CEGB:F*095CF*
@M03364:276:000000000-BLYN8:1:1101:6553:9046 2:N:0:1
GGACTACAGGGGTTTCTAATCCTGTTTGCTACCCATGCTTTCAAGCCTCAGCGTCAGTTACAGACCAGACAGCCGCCTTCGCCACTGGTGTTCTTCCATATATCTACGCATTTCACCGCTACACATGGAGTTCCACTGTCCTCTTCTGCACTCAAGTTTCCCAGTTTCCGATGCACTTCTCCGGTTGAGCCGAAGGCTTTCACATCAGACTTAAGAAACCGCCTGCGCTCGCTTTACGCCCAATAAATCCG
+
B@9CCG<CFGEGFEFADEADGDA9CFFGGGFFFFFF86F@CFCEEAC8;,6<@CF:F@F<C,CCEC8C<6FFGCF+F@C<DBFD:8@@@<FEFGECF9F9ACA<ECFFFEG7EFAEEFC6744EF89?EFEFFFFFCGGFGF;?EF9B9==?4@=EEDGG=,@DFGGG,+>=C+33EFGG,3@CC8=?D3:@+:687C,4+5,DFC77CCGFDF78FCFFD5>A)65A(20)/*19+;8*>B158::6C*:
@M03364:276:000000000-BLYN8:1:1101:25608:9054 2:N:0:1
GGACTACACGGGTATCTAATCCTGTTTGCTCCCCACGCTTTCGAGCCTCAGCGTCAGTTACAGTCCAGAGAGTCGCCTTCGCCACTGGTGTTCCTCCATATATCTACGCATTTCACCGCTACACATGGAATTCCACCCTCCTCTACTGCACTCAAGTCCCCCAGTTTCTAATGCCCCTCCCCGGTTGAGCCGTGGGCTTTCACATCCGACTTAAGAAACCGCCTGCGCTCGCTTTACGCCCAATAAATCCG
+
CCCCCGGD8FGGG7FGGGGGFGGGGGGGGGGGGGGGGDFEGGG,@,@E@FFGGGGGG@<E,6F<FFGG,<,B,CFGGGEGGGEEG8EFGDFEGGGGGFEAFEAFGFCDCEFFGGFFGGGGGGGGF8FFFGFGD?BF,>+4CFFG,C,,44@DF,==,,638C3@=BDD7,@FG9,,+6CED+5+@CEGFGG>9C>EGGGGGGGGFCFDDGGG+8+=C*,0)4=D?F1).=5AGGFFF?GGC5()9:*6DF)
@M03364:276:000000000-BLYN8:1:1101:25834:9060 2:N:0:1
GGACTACTGGGGTTTCTAATCCTGTTTGCTCCCCACGCTTTCGCGCCTCAGCGTCAGTTGCGAGCCAAAGAGCCGCTTTCGCCACTGGTGTTCCTCCATATCTCTACGCATTTCACCGCTACACATGGAATTCCACTCTTCTCTCTCGCACTCAAGTCTTCCAGTTTCCAATGACCCTCCCCGGTTGAGCCGGGGGCTTTCACATCAGACTTAAAAGCCCGCCTGCGCGCGCTTTACGCCCAATAATTCCG
+
CCCCCGGGGGGDF7FGGGGGGGGGGGGGGGGGGGGGGGGCFGEFGEGGGGGGGGGGGGGGGGDGCFGGGGGF8CEGGGGGGGGGGGGGFGE@EFGGCGG9FGFGAADCFEFGFGGGGGGGGGGGGGGGFAFGGGGGGGGGFDGGGCGGGGGGGGGGDFF=EFF9<BCDDFGG6AF8@C?E>EGGEB5@CFFEGGGGGCF++:@7@DF*>FGFGCG7:*3/>CA@?F0)()8573>>F?EGGF:5FC?<C>7
@M03364:276:000000000-BLYN8:1:1101:17883:9062 2:N:0:1
GGACTACCGGGGTTTCTAATCCTGTTTGCTCCCCACGCTTTCGCACCTGAGCGTCAGTCTTTGTCCAGGGGGCCGCCTTCGCCACCGGTATTCCTCCAGATCTCTACGCATTTCACCGCTACACCTGGAATTCTACCCCCCTCTACAAGACTCCAGCCTGCCAGTTTCGAATGCAGTTCCCAGGTTGAGCCCGGGGATTTCACATCCGACTTGACAGACCGCCTGCGTGCGCTTTACGCCCAGTAATTCCG
+
CCCCCGGGGGGGGGGGGGGGGGGGGGGGGGGGGGGGGGGGGGGGGGGGGFGGGGGGGGFGGGGGGGFGGGGGGGGGGGGGGGGGGGGGGGGGGGGGGGGFEFGGGGGGGDGGGGGGGGGGGGGGGGGGGGGGGGGGFGGGGGGGGGGGGGGGGGGGGGGGGGFF,EFGGGGGGGGFDGGGGCGFGGGFGGGGGCGGEGGGGFF>FG5CDGGGGFFCFFGG>*<<BF>E()).)7C9*,ACEB:?C*=5FC2
@M03364:276:000000000-BLYN8:1:1101:4686:9065 2:N:0:1
GGACTACTCGGGTATCTAATCCTGTTTGCTCCCCACGCTTTCGCGCCTCAGCGTCAGTTGCGAGCCAAAGAGCCGCTTTCGCCACTGGTGTTCCTCCATATCTCTACGCATTTCACCGCTACACATGGAATTCCACTCTTCTCTCTCGCACTCAAGTCTCCCAGTTTCCAATGACCCTCCCCGGTTGAGCCGGGGGCTTTCACATCAGACTTAAAAGACCACCTGCGCGCGCTTTACGCCCAATAATTCCG
+
CCCCCGGGGGGGGGGGGGGGGGGGGGGGGGGGGGGGGGGGGGGGGGGGGGGGGGGGGGGGGGGGGGGGGGGGGGGGGGGGGGGGGGGGGGGGGGGGGGGGGGGGGGGGGGGGGGGGGGGGGGGGGGGGFEFGGGGGGFGGGDFCFFGDGGGGGGDGFGGGFDGFGGGGGGGGGGFG?CGGGGGGGGGGGGGG5EEGGDGGGGGGFGGFFGGGGGGFGCG=5FFF;F@FBFFFGGGFFFGGG38FGDF47D<
@M03364:276:000000000-BLYN8:1:1101:28768:9076 2:N:0:1
GGACTACAGGGGGATGTAATCCTGTTTGCTCCCCACGATTTCGCACCTGAGCGTCAGCCTTCGTCCAGGGGGCCGCCGTCGCCACCGGTATTCCTCCAGCTCTCTACGCATTTCACCGCTACACCTGGAATTCTAGCCCCCTCTACGAGACTGTAGCTTGCCAGTTTCAAATGCAGTTCCCAGGTTGAGCCCGGGGATCTCACATCTGACCTAACAAACCGCCTGCGTGCGCCGCACGCCCAGTAAGTCTG
+
CCC<CEA<CFDC+:B,=,,<FCA9C,,CA,C,D,C@7+,;CE@FCB@@C,CEG6:@B,,,:C<6BB,9E@::7>+@B+8@FCF=C,4=@C<5C5,,BAF?AF,,,9A<77B+,:A,<@:+FF:FDBAD,@,,CBF3,@DC+@CFGGGD@C*?,EE7C,7@@8@DGG,,5?9>9>A<2=::A?FCC,A,<C:CC5=5*1*+:7C43*+3;+*:CCCF7C5=>G>18F95,).7*))(732*1)8)***.:*2
@M03364:276:000000000-BLYN8:1:1101:19743:9077 2:N:0:1
GGACTACTGGGGTTTCTAATCCTGTTTGCTCCCCACGCTTTCGAGCCTCAGCGTCAGTTACAGACCAGAGAGCCGCCTTCGCCACTGGTGTTCCTCCATATATCTACGCATTTCACCGCTACACATGGAATTCCACTCTCCTCTTCTGCACTCAAGTCTCCCAGTTTCCAATGACCCTCCCCGGTTGAGCCGGGGGCTTTCACATCCGACTTAAAAGACCACCTGCGCGCGCTTTACGCCCAATAATTCCG
+
CCCCCFGGGGGGGGGGGFFFGGGGGGGGGGGGGGGGGGGGGGG8FGGGGGG@FEGGGGFEGGGCFGGGGF<FFGGGEGGGGGGGGGGGGGGGGGGGGGGGGGGDFGGGGGGGGGFGGGGG7FF@FFGGFDGFGGGGGGGFGGGGFGDF,@FGGG?FDD7@=DEFFGGGCE;DFDGGFGGEEEGGGGGGGGG>EGEGCGGGGGGDBF4<DCCGGCCF@*=F;FB;1A@>>EBF39D)9<GGGF()9:@6CCC
@M03364:276:000000000-BLYN8:1:1101:26521:9101 2:N:0:1
GGACTACCAGGGTATCTAATCCTGTTTGCTCCCCACGCTTTCGAGCCTCAGTGTCAGTTACAGGCCAGAGAGCCGCTTTCGCCACCGGTGTTCCTCCATATATCTACGCATTTCACCGCTACACATGGAATTCCACTCTCCTCTCCTGCACTCAAGTCTACCAGTTTCCAATGCATACAATGTTTGAGCCACTGCCTTTTACACCAGACATAATAAACCACCTGCGCTCGCTTTACGCCCAATAAATCCGG
+
CCCCCC<F@FEEGFEEE<EFGGGCFGGFGFG@CFC++@@FGFCFGG:FG8FDFGGG<C@FFFD,C@FG@EFGGDGGGGGGGGGDCEC@@FEEGGGFCCD,@F9EEEFGEC4FFEED,?:87:FGEFCFEFEEFDAGAE9FGGG8DF,=EFDFFGGGF9,@=EG8,CEF@EEFC8EDFGGFFG,,C@,6@DF??,DDEFFGDCFFFC659*2=<CF7FGFFFE6:>*5/)3?B88F@BDCEG>D67@+7C)9
@M03364:276:000000000-BLYN8:1:1101:18181:9122 2:N:0:1
GGACTACAGGGGTTTCTAATCCTGTTTGCTCCCCACGCTTTCGCGCCTCAGCGTCAGTTGCGAGCCAAAGAGCCGCTTTCGCCACTGGTGTTCCTCCATATCTCTACGCATTTCACCGCTACACATGGAATTCCACTCTTCTCTCTCGCACTCAAGTCTCCCAGTTTCCAATGACCCTCCCCGGTTGAGCCGGGGGCTTTCACATCAGACTTAAAAGACCACCTGCGCGCGCTTTACGCCCAATAATCCCG
+
CCCCCGGGGGCGGGGGGGGGGGGGGGGGGGGGGGGGGGGGGGGGGGGGGGGGGGGGGGGCFEGGGGGGGGGGGGGGGGGGGGGGGGGGGFGGGGGGGGGFAFGGGGGGGGGFGGGGGGGEGGGGDDFFFFFGGGGFGDGGGGGFGGGGGGGGG8DFGGFGGGGGGGGGGGGGG9FDGGGGGGGGGGC6@BE5C5>GGGGGG7FG6;D4>CGFFG+@CFEFFGDF8F6BB3DBDDG2??EEGFFFFG?)267
@M03364:276:000000000-BLYN8:1:1101:2718:9126 2:N:0:1
GGACTACCGGGGTATCTAATCCTGTTTGCTCCCCACGCTTTCGCACCTGAGCGTCAGTCTTTGTCCAGGGGGCCGCCTTCGCCACCGGTATTCCTCCAGATCTCTACGCATTTCACCGCTACACCTGGAATTCTACCCCCCTCTACAAGACTCCAGCCTGCCAGTTTCGAATGCAGTTCCCAGGTTGAGCCCGGGGATTTCACATCCGACTTGACAGACCGCCTGCGTGCGCTTTACGCCCAGTAATTCCG
+
CCCCCFGGGGGGGGGGGGGGGGGGGGGGGGGGGGGGGGGGGGGGGGGGFFGGGGGGGGGGGGGGGGGGGDGGGGGGGGGFGGGGGGGGGGGGGGGGGGGGGGGGGFGGGGGGGGGGGGGGGGGG@FGFGGGGGGGGGCF@CEGGGGGGGGGFG6FFGGGGGGGGGGGGGGGFCCGFGFGGFFGGFGGGGFGGGGGGEC:9CFGGFGGGGGGGGGGFGGFFFEBFF@>EF>DFGGD2FBGGGEBFG*75>C7
@M03364:276:000000000-BLYN8:1:1101:5573:9131 2:N:0:1
GGACTACTGGGGTATCTAATCCTGTTTGCTCCCCACGCTTTCGAGCCTCAGCGTCAGTTACAGACCAGAGAGCCGCCTTCGCCACTGGTGTTCCTCCATATATCTACGCATTTCACCGCTACACATGGAATTCCACTCTCCTCTTCTGCACTCAAGTCTCCCAGTTTCCAATGACCCTCCCCGGTTGAGCCGGGGGCTTTCACATCAGACTTAAGAAACCGCCTGCGCTCGCTTTACGCCCAATAAATCCG
+
CCCCCGGGFGGGGGGGGGGGGGGGGGGGGGGGGGGGGGGGGGGGGGGGGGGGGGGGGGGGGGGGGGGGGGGGGGGGGGGGGGGGGGGGGGGGGGFGGGGFGGGGFGGGGGGGGGGGGEGGGGFFGGGGEEEFFFFGGGGGGGGGGGGGGGGGGGGGGGGGGGGGFCFGGGGGGCFGGGGGGGGGGGEGGGGCCECDEEFCFGGGFG+28CFCFGGGGGGGFEA?FFFFFFEBCG54=?GEEF:FF*94DG9
@M03364:276:000000000-BLYN8:1:1101:10826:9139 2:N:0:1
GGACTACCCGGGTATCTAATCCTGTTTGCTCCCCACGCTTTCGCACCTGAGCGTCAGTCTTCGTCCAGGGGGCCGCCTTCGCCACCGGTATTCCTCCAGATCTCTACGCATTTCACCGCTACACCTGGAATTCTACCCCCCTCTACGAGACTCTAGCTTGCCAGTTTCAAATGCAGTTCCCAGGTTGAGCCCGGGGATTTCACATCTGACTTAACAAACCGCCTGCGTGCGCTTTACGCCCAGTAATTCCG
+
CCCCCGGGGGGGGGGGGGGGGGGGGGGGGGGGGGGGGGGGGGGGGFGGGGGGGGGGGGGGGGGGGGGGGGGGGGGGGGGGGGGGGGGGGGGGGGGGGGGGGGGGGGGGGGGDFGGGGGGGGGGGGGGGGGGGGGGGGGGGGGGGGGGGGDECFDGGGGGGGGGGGGFGGGGGGGGGGGGGGFGGGGGGGGGCGGGGGGGF:FGFFGGGFGGGGGGGG:CFEEFF?FFFFFFFDGFBB?GCCE?FGCFA7FC
@M03364:276:000000000-BLYN8:1:1101:14561:9142 2:N:0:1
GGACTACTGGGGTTTCTAATCCTGTTTGCTACCCATGCTTTCGAGCCTCAGCGTCAGTTACAGACCAGACAGCCGCCTTCGCCACTGGTGTTCTTCCATATATCTACGCATTTCACCGCTACACATGGAGTTCCACTGTCCTCTTCTGCACTCAAGTTTCCCAGTTTCCGATGCACTTCTTCGGTTGAGCCGAAGGCTTTCACATCAGACTTAAGAAACCGCCTGCGCTCGCTTTACGCCCAATAAATCCG
+
CCCCCGGGGGGGGGGGGGGGGGGGGGGGGGGGGGGGGGGGGGGGGGGGGGGGGGGGGGGGGGGGGGGGGFGGGGGGGGGGGGGGGGGGGGGGGGGGGGGGGGGGGGGGGGGGGGGGGGGGGGGGGGGGGGGGGGGGGGGGGGGGGGGFGGGGGGGGGGGGGGFGGGGGGGGGGEFGGCEFFGGGGGCFGGGGDGGGGGGGGGGGFGGGDGGGGGGCFGGGFGAAFFBF=;BEDFGCADGEC31AFGFFGF5
@M03364:276:000000000-BLYN8:1:1101:6927:9144 2:N:0:1
GGACTACTAGGGTTTCTAATCCTGTTTGCTCCCCACGCTTTCGCGCCTCAGCGTCAGTTGCGAGCCAAAGAGCCGCTTTCGCCACTGGTGTTCCTCCATATCTCTACGCATTTCACCGCTACACATGGAATTCCACTCTTCTCTCTCGCACTCAAGTCTCCCAGTTTCCAATGACCCTCCCCGGTTGAGCCGGGGGCTTTCACATCAGACTTAAAAGACCACCTGCGCGCGCTTTACGCCCAATAATTCCG
+
CCCCCGGGGGGGGGGGGGGGGGGGGGGGGGGGGGGGGGGGGGGGGGGGDGGGGGGGGGGGGGGGGGGGFGGGGGGGGGGGGGGGGGGGGGGGGGGGGGGGGGGGGGGGDGGGGGGGGGGGGGGGGGGGFGGGGGGGCFGGGGGGGGGEGGG>FFFGGGGGGG8E=9;FGGFDGFFGGFGCEGGGB>;7FGGGGGGGGEGF>7?DAFFCFGFFFFFFGGGC5EEF;F;D;B@>GGGAFFGGGFFFFFFAGDD
@M03364:276:000000000-BLYN8:1:1101:26614:9151 2:N:0:1
GGACTACAGGGGTTTCTAATCCTGTTTGCTCCCCACGCTTTCGCACCTGAGCGTCAGTCTTCGTCCAGGGGGCCGCCTTCGCCACCGGTATTCCTCCAGATCTCTACGCATTTCACCGCTACACCTGGAATTCTACCCCCCTCTACGGCACTCTAGCTTGCCAGTTTCAAATGCAGTTCCCAGGTTGAGCCCGGGGATTTCACATCTGACTTAACAAACCGCCTGCGTGCGCTTTACGCCCAGTAACTCCG
+
CCCCCGG<<FFGGEGCFCFGGGGGGG@FGGGGGGGGGEGGGGG76@FF8<EGGGGGGF<C@FGGGGGG8B@CCGFBCFGGGGGGG@GGEBFGG9EGG84?F,EFGGGGGGGGGGGGGGGGGGGGGFGFGGGGFCCF,=+C@CEGAE+++5B:CEGGGG;,:EFGFFF;@;FGGGGGGGGCC,?DGEGDCEGGD5CEEGDFFGGGFD+:7:C@DGC+:78EBEDF:>>.25>E<DF47?ECEF0@CG*6:41
@M03364:276:000000000-BLYN8:1:1101:15138:9155 2:N:0:1
GGACTACAGGGGTTTCTAATCCTGTTTGCTCCCCACGCTTTCGCACCTCAGTGTCAGTATTAGTCCAGGTGGTCGCCTTCGCCACTGGTGTTCCTTCCTATATCTACGCATTTCACCGCTACACAGGAAATTCCACCACCCTCTACCATACTCTAGTCAGTCAGTTTTGAATGCAGTTCCCAGGTTGAGCCCGGGGATTTCACATCCAACTTAACACACCACCTACGCGCGCTTTACGCCCAGTCATTCCG
+
CCCCCGFGGGGGGGGGGGGGGGGGGGGGGGGGGGGGGGGGGGGGGGG8AECFFFGGGFAFFGGGGGGFDFGGGCEEGGGGGGGGGGGGGGGGGGFFGGGGGFFGGFGFGGG=FGFG<FEG7FEFGFEEEGFGGGFGD8DGGG6DD=9EGGGGGGGCAFC9@DGCFDGGGGFGDFGGGGGGGGGGGGGGGGGDE6CCECDCGGFC@7FF*9>>F+2B**4;*995@8645):A<D:E=;E8:)/66+:.:C2
@M03364:276:000000000-BLYN8:1:1101:14083:9169 2:N:0:1
GGACTACTGGGGTTTCTAATCCTGTTTGCTCCCCACGCTTTCGCACCTGAGCGTCAGTCTTTGTCCAGGGGGCCGCCTTCGCCACCGGTATTCCTCCAGATCTCTACGCATTTCACCGCTACACCTGGAATTCTACCCCCCTCTACAAGACTCCAGCCTGCCAGTTTCGAATGCAGTTCCCAGGTTGAGCCCGGGGATTTCACATCCGACTTGACAGACCGCCTGCGTGCGCTTTACGCCCAGTAATTCCG
+
CCCCCGGGGGGGGGGGGGGGGGGGGGGGGGGGGGGGGGGGGGGGGGGGGGGGGGGGGGGFGGGGGAFGCFGGGGGGGGGGGGGGGGGGGEGGGGGGGGGGGGGGGGGGGGGGGGGGGGGDEDEFFGGGGGGGGGGGFFCGGGGGGGGFFFGGG,DFGG??FGGGGGGECFGGGGGGGGGGGGGGGGGGFGGGGGGGGGGGGG9FFGGGGGGGCFFGD7EFBGFB?F>>BE5:DGC>FFGGG:?FC7?AGF7
@M03364:276:000000000-BLYN8:1:1101:21048:9194 2:N:0:1
GGACTACTAGGGTATCTAATCCTGTTTGCTCCCCACGCTTTCGAGCCTCAGTGTCAGTTACAGGCCAGAGAGCCGCTTTCGCCACCGGTGTTCCTCCATATATCTACGCATTTCACCGCTACACATGGAATTCCACTCTCCTCTCCTGCACTCAAGTCTACCAGTTTCCAATGCATACAATGGTTGAGCCACTGCCTTTTACACCAGACTTAATAAACCACCTGCGCTCGCTTTACGCCCAATAAATCCGG
+
CCCCCGGGCAFGGGGGGGGGGGGGGGGGGGGGGGGGGGGGGGGGGGGGGGGGGGGGGGGGGGGGGGGGGGGGGGGGGGGGDGGGGGGGGGGGGGGGGGGFGGGGGGGGGGGDGGGGGGGGGGGGGGGGFFGGGGGGGGGGFGGGGGGGGFGFGGGGGGGGGGGGGFFGGGGGGGGGFFGGGG,EDGGGGFFFGGCGGGFGGGGGFGDDFGGGGGGGGFGGFGFFFFAB9?45CFGEFFCCGFF6>>AEDD9
@M03364:276:000000000-BLYN8:1:1101:20689:9196 2:N:0:1
GGACTACCAGGGTTTCTAATCCTGTTTGCTCCCCACGCTTTCGCGCATCAGCGTCAGTAATGTTCCAGTAGGTCGCCTTCGCAATAAGTATTCCTCTTGATCTCTACGGATTTTACCCCTACACCAAGAATTCCACCTACCTCTCCCATACTCTAGAAAAACAGTTTCAAATGCAGTTCTATGGTTAAGCCATAGGATTTCACATCTGACTTACTTCCCCGCCTACGCGCTCTTTACGCCCAGTGATTCCG
+
CCCCCGGGGGGGGGGGGGGGGGGGGGGGGGGGGGGGGGGGGGGGGGGGGGGGGGGGGGGGGGGGGGGGGGGGGGGGGGGGGGGGGGGGGGGGGGGGGGGGGGGGGGGGGDGGGGGGGGGGGGGGGGGFGGGGGGGGGGGGGGGGGGGGGGGGCDGGGGGFFGGGGGGGGGGGGGAAFGGGGGGGGGGGGGGGGFGGGGGGGGGGFGGGGFGGGGGGGFGGEG>DFFDFFFDEGGGEFFGGGFFFGGFFGG>
@M03364:276:000000000-BLYN8:1:1101:4390:9232 2:N:0:1
GGACTACTGGGGTATCTAATCCTGTTTGCTCCCCACGCTTTCGCACCTGAGCGTCAGTCTTTGTCCAGGGGGCCGCCTTCGCCACCGGTATTCCGCCAGATCTCTACGCATTTCACCGCTACACCTGGAATTCTACCCCCCTCTACAAGACTCCAGCCTGCCAGTTTCGAACGCAGTTCCCAGGTTGAGCCCGGGGATTTCACATCCGACTCGACAGACCGCCTGCGTACGCTTCACGCCCGGTAATTCCG
+
@<6BCEFACCFEFE<FECGGD96@<CE8<@FEDF86FEC@C9@,,6@FC8E<C:7@F;CEFDFFG<<A,,8@FGCEGGGGGGGGEFG+4+?@EE,?+4@,:,@5=@FG@CBFA<EF5?F6>CFBDC:<BF<F;DE=3,6C>8>DEFF,,57CDGGG?F?3>7D8<=,@*:@,4*=:C9>7D>DDD,,AC8CCE85C***<7CC78>*12:<***)1)08E5=B61>;@()55>**-*(8;5),7)*9):F*
@M03364:276:000000000-BLYN8:1:1101:19628:9244 2:N:0:1
GGACTAAGGGGTTTCTAATCCTGTTTGCTCCCCACGCTTTCGCGCCTCAGCGTCAGTTACAGACCAGAGAGCCGCCTTCGCCACTGGTGTTCCTCCATATATCTACGCATTTCACCGCTACACATGGAATTCCACTCTCCTCTTCTGCACTCCAGTCTCCCAGTTTTGAGTGACCCTCCTCGGTTGAGCCGAGGGCTTTCACACCCAACTTAAAAGACCGCCTGCGCGCGCTTTACGCCCAATAATTCCGG
+
CCCCCGGGGGGGGGGGFGGFGGGGGGGGGGGGGGGGGGGGGDGGGGGGGGGGGGGDGFGGGGGFGGGFGCGGGGGGGGGGGGGGGGGGGGGGGGGGGGGGGGGGGGGGGGGGGGGGGGEGGCGGGGGFFFGFGGGDFGGGGGGGGGFGGGGGFGFFFFFGGGGGGGEFGCGGGEGFGGGFGGCCEGCGF7*@@EEGGGFFGFGGFDGGGGGGG7C>4D8CBEB@F>959:D>GGGFE0?E5:<FGFF2CGD
@M03364:276:000000000-BLYN8:1:1101:19681:9245 2:N:0:1
GGACTACCGGGGTATCTAATCCTGTTTGCTCCCCACGCTTTCGCACCTGAGCGTCAGTCTTTGTCCAGGGGGCCGCCTTCGCCACCGGTATTCCTCCAGATCTCTACGCATTTCACCGCTACACCTGGAATTCTACCCCCCTCTACAAGACTCCAGCCTGCCAGTTTCGAATGCAGTTCCCAGGTTGAGCCCGGGGATTTCACATCCGCCTTGACAGACCGCCTGCGTGCGCTTTACGCCCAGTAATTCCG
+
CCCCCGFFGEEGGGGGFAFFCGGGGGGGGGGGGFGGGGGEGGGGGGGGFFGGGGGGGGAFGGGFFGGGGGGGGGGGGGGGGDGGGGGGGGGCGFGGG?FCEFFGGGGGGGGEFGGGGEGC@GC<DFGGFGGGFGFCFGGGEGGGFGFBEGGFG8>,8DGGGDFGGG;FD5DGGGF?GGGGGGGGGGG?GDFFEGGG5EFGGGFCADFG****2:DFC5*:>G>?:FF>1>3))77<FFG5C)4)*:B>:>0
@M03364:276:000000000-BLYN8:1:1101:22018:9265 2:N:0:1
GGACTACTGGGGTTTCTAATCCTGTTTGATCCCCACGCTTTCGCACATCAGCGTCAGTTACAGACCAGAAAGTCGCCTTCGCCACTGGTGTTCCTCCATATCTCTGCGCATTTCACCGCTACACCTGGAATTCCACTTTCCTCTTCTGCACTCAAGTTTCCCAGTTTCCAATGCCCCTCCACGGTTGAGCCGTGGGCTTTCACAACCGACTTAATCACCCGCCTACGCCCGCTTTACGCCCAATAATTCCG
+
CCCCCGGGGGGGCGGGFGGFEGGGGGGG9FGGGFGG@FGGGFG7:F+BFGFGGGGGGGGGFGGFGGGGGGGGGGGGGGGGGGGGGGGGGFGDGGGGG8,@F5@FF,AEG@EFFGGGGGGGEGGE,AFGGCFCFGCF;FGFGGGG,ED;9CFFGGGG=4,3,8@E>EA,,76DD8883ACEDF6>DEE6CFGGCG6CCFGGGGG>33<*/*;7D7+++*5A?5?@2ADE(5)8CDFEF@DGG:?ACC=5D77
@M03364:276:000000000-BLYN8:1:1101:13355:9288 2:N:0:1
GGACTACAAGGGTTTCTAATCCTGTTTGCTCCCCACGCTTTCGCACCTGAGCGTCAGTCTTCGTCCAGGGGGCCGCCTTCGCCACCGGTATTCCTCCAGATCTCTACGCATTTCACCGCTACACCTGGAATTCTACCCCCCTCTACGAGACTCTAGCTTGCCAGTTTCAAATGCAGTTCCCAGGTTGAGCCCGGGGATTTCACATCCGACTTGACAGACCGCCTGCGTGCGCTTTACGCCCAGTACTTCCG
+
CCCCCGGGGGGGGGGGGGGGGGGGGGGGGGGGGGGGGGGGGGGGGGGGFGGGGGGGGGGGGGGGGEGGGGGGGGGGGGGGGGGGGGGGGGGGGGGGGGGGGGGGGDEFGGGGGGGGGGGGGGGGGGGFFFGGGGGGGGEGGGGGCFGGGGGGGGGGGGGGGGABBFFGGGFAFCFFEGGGFGGFGGCDFCBFGEGE=CG?CGGGFGGGDCGDGGF:;FGGDGEFFFFDB@DBGDF29?EE73:FG*0<7*/
@M03364:276:000000000-BLYN8:1:1101:2319:9293 2:N:0:1
GGACTACCGGGGTTTCTAATCCTGTTTGCTCCCCACGCTTTCGCACCTGAGCGTCAGTCTTTGTCCAGGGGGCCGCCTTCGCCACCGGTATTCCTCCAGATCTCTACGCATTTCACCGCTACACCTGGAATTCTACCCCCCTCTACAAGACTCCAGCCTGCCAGTTTCGAATGCAGTTCCCAGGTTGAGCCCGGGGATTTCACATCCGACTTGACAGACCGCCTGCGTGCGCTTTACGCCCAGTAATTCCG
+
CCCCCGFFFEFGFEGFGGGCFGGGGGGGGGDGGGGGGGGGGGGGGEGGGGGGGGGGGGGFGGGGGGGGGGGGGGGGEEGGGGFEFFGGGDGGFGGFCFFGGGGGGGGGGDGEGFGGGGGGGGGGGGGG8FFGGG9=EG?CEGGFGFFFCFDCFDF,8EFG@FCFFGFGGGGGFGFGGGGFFBFGGGGGGGGGEGDGGGGGFFFFFF*C<DGGGGGDG4F:5>B12F>EFED7CC9<F6GEEFBFFGFAGD<
@M03364:276:000000000-BLYN8:1:1101:15064:9312 2:N:0:1
GGACACTGGGGTTTCTAATCCTGTTTGCTCCCCACGCTTTCGCGCATCAGCGTCAGTAATGTTCCAGTAGGTCGCCTTCGCAATAAGTATTCCTCTTGATCTCTACGGATTTTACCCCTACACCAAGAATTCCACCTACCTCTCCCATACTCTAGAAAAACAGTTTCAAATGCAGTTCTATGGTTAAGCCATAGGATTTCACATCTGACTTACTTCCCCGCCTACGCGCCCTTTACGCCCAGTGATTCCG
+
CCCCCGGGGGGGGGGGGGGGGGGGGGGGGGGGGGGGGGGGGGGGGGGGFFGGGGGGCGGGGGGGFFDGGGGGGGGGGFGGGFGGGGEGGGGGGG,FGGGGGGGGGGGGGGDGGGGEGGGGGGGGGGGCGFFFGGGCFGG899@6DFFGFFGGGGFGGCE?E8DFGGGFG9FGGGGGGGGFGGDGGCDGGG8DEGGGABFDFGEC6B79CGGGGGFCFCCCAGDDFDAEF)0:?DGEDFGG=548>DFCF4
@M03364:276:000000000-BLYN8:1:1101:19290:9332 2:N:0:1
GGACTACTCGGGTTTCTAATCCTGTTTGCTCCCCACGCTTTCGCACCTGAGCGTCAGTCTTCGTCCAGGGGGCCGCCTTCGCCACCGGTATTCCTCCAGATCTCTACGCATTTCACCGCTACACCTGGAATTCTACCCCCCTCTACGAGACTCTAGCTTGCCAGTTTCAAATGCAGTTCCCAGGTTGAGCCCGGGGATTTCACATCTGACTTAACAAACCGCCTGCGTGCGCTTTACGCCCAGTAATTCCG
+
CCCCCGGGGGGGGGGGGGGGGGGGGGGGGGGGGGGGGGGGGGGGGGGGGGGGGGGGGGGGGGGGGGGGGGGGGGGGGGGGGGGGGGGGGGGGGGGGGGGGGGGGGGGGGGGGGGGGFGGGGGGFGGGGGGGGGGGGFGGGGGCFFGGGGGGGGGGGGGGGGGGGGGGGGGGGGGGGFGGCFGGGGGGGCGGGGGGGGGGGGGGDCGF7>CFGGGGGFGGCDED?FFBFFEFFDGFBF?GGGFFFFD@2DF7
@M03364:276:000000000-BLYN8:1:1101:24257:9344 2:N:0:1
GGACTACAGGGGTTTCTAATCCTGTTTGCTCCCCACGCTTTCGCACCTGAGCGTCAGTCTTTGTCCAGGGGGCCGCCTTCGCCACCGGTATTCCTCCAGATCTCTACGCATTTCACCGCTACACCTGGAATTCTACCCCCCTCTACAAGACTCCAGCCTGCCAGTTTCGAATGCAGTTCCCAGGTTGAGCCCGGGGATTTCACATCCGACTTGACAGACCGCCTGCGTGCGCTTTACGCCCAGTAATTCCG
+
CCCCCGGEEGFGGFFGGGGGGGGGGGGGGGGGGGGGGGGGGGG@FFCFFGGGGGGGEGCC<<FFFFDFGG7FEGGGGGGGGGGG@FEGGEGGGGGGF<FGG@DEGGGGGGGGGGCGGGGGGEGFG8AF8FFGGDFGB8@FGGGGGGF,><FFFFGGFFDFGGGGGGGGGGFGGGGCF72DEFFGGGGCGGG5:CEG*1?FG=FGFG*9*1:CG>C7*;EGFEB<(<6>?E:7DCG>F?EEEB:FDDF<DC*
@M03364:276:000000000-BLYN8:1:1101:23692:9389 2:N:0:1
GGACTACCAGGGTTTCTAATCCTGTTTGATCCCCACGCTTTCGCACATCAGCGTCAGTTACAGACCAGAAAGTCGCCTTCGCCACTGGTGTTCCTCCATATCTCTGCGCATTTCACCGCTACACATGGAATTCCACTTTCCTCTTCTGCACTCAAGTTTCCCAGTTTCCAATGACCCTCCACGGTTGAGCCGTGGGCTTTCACATCAGACTTAAGAAACCGCCTACGCGCGCTTTACGCCCAATAATTCCG
+
CCCCCGGGGGGGGGGGGGFFGGFFGGGGGGGGGGGCFFGGGGGGGGCGGG?EGGGG:FFGGGGGGGGGGGGGGFGGGGGGGGGGGGG?AAFGGGGGGCFGGG9FFGGGGGGGGFGGGGCEECFF@FGFGGGGGFFGCGFGGFFGGGGGGGGGGGGGGDFFGGG8>EGGGGGG=E=@FGGD?DGDGB>8@DCEGCCEGGGGGGGGFGC5;FFE8C?F+@FGBGADDF@B(?3:DDDEF?GC*815C>8.@C9
@M03364:276:000000000-BLYN8:1:1101:24488:9409 2:N:0:1
GGACTACAGGGGTATCTAATCCTGTTTGCTCCCCACGCTTTCGCACCTGAGCGTCAGTCTTCGTCCAGGGGGCCGCCTTCGCCACCGGTATTCCTCCAGATCTCTACGCATTTCACCGCTACACCTGGAATTCTACCCCCCTCTACGAGACTCTAGCTTGCCAGTTTCAAATGCAGTTCCCAGGTTGAGCCCGGGGATTTCACATCTGACTTAACAAACCGCCTGCGTGCGCTTTACGCCCAGTAATTCCG
+
CCCCCGFGGGGGGGGGGGGGGGGGGGGGGGGGGGGGGGGGGGGGGGGGGGGGGGGGGGGGGGFGGGGGGGGGGGGGGGGGGGGGGGGGGGGGFGGGGGFGGGGGGGGGGGG7EGGGGGGG7@EGGGGG,FGGGGGFGGGDGGGGGGGGG6CGGGGGGGGGGGGGDGGGGGGFEGGGGGGGGGG5FDGGGGFF*?>EDEGFGGGGFGGGGGGFGGGGFGGC>EE;<FFFBF3B<<FBF1;8E@?6F7=AFG>
@M03364:276:000000000-BLYN8:1:1101:17441:9430 2:N:0:1
GGACTACTGGGGTATCTAATCCTGTTTGCTCCCCACGCTTTCGCACCTGAGCGTCAGTCTTTGTCCAGGGGGCCGCCTTCGCCACCGGTATTCCTCCAGATCTCTACGCATTTCACCGCTACACCTGGAATTCTACCCCCCTCTACAAGACTCCAGCCTGCCAGTTTCGAATGCAGTTCCCAGGTTGAGCCCGGGGATTTCACATCCGACTTGACAGACCGCCTGCGTGCGCTTTACGCCCAGTAATTCCG
+
CCCCCGGGGGGGGGGGGGGGGGGGGGGGGGGGGGGGGGGGGGGGGGGGGGGGGGGGGGGGGGGGGGGGGGGGGGGGGGGGGGGGGGGGGGGGGGGGGGGGGGGGGGGGGGGGGGGGGGGGGGFGGGGGGGGGGGGGGGGGGGGGGGGEFGGGGGGGGGDGGGGGGGGGGGFGGGGGFFG7FFGGGGGGGGGGDCGGGGGGGGGGFDFGGGGGGGGGGFG=>EA?FF;EFBDF:DGA4:E5EFFFGGF<:D*
@M03364:276:000000000-BLYN8:1:1101:13453:9443 2:N:0:1
GGACTACCCGGGTATCTAATCCTGTTTGCTCCCCACGCTTTCGAGCCTCAGTGTCAGTTACAGGCCAGAGAGCCGCTTTCGCCACCGGTGTTCCTCCATATATCTACGCATTTCACCGCTACACATGGAATTCCACTCTCCTCTTCTGCACTCAAGTTCCTCAGTTTCCAATGACCCTCCCCGGTTAAGCCGGGGGCTTTAACATCAGACTTAAGAAACCGCCTGCGCTCGCTTTACGCCCAATAAATCCG
+
CCCCCFEGCF@BFEEGGGGGFGGGGGGGGFGFGGG@F+BEG<F8DF:E<EFFFGGF@FFFEGGGFGCG8EFDFGGGDEGGE7CCFGGG:@?FGGAFGGGGDF95CEGCGGEEGGGGG7CECF?AE8,EF,?FE?EFFFFGGDEDFGGGCFDGGGCEFD;FGGGG@CCDEB9D,EG8@@=CGDG6FCEGGG?EGGGG*=C6++<+=C7**?67+C>CCGGF>5>@@5.5>E5>5C7<B(*2>>059:@ACC1
@M03364:276:000000000-BLYN8:1:1101:2824:9449 2:N:0:1
GGACTACAAGGGTATCTAATCCTGTTTGCTCCCCACGCTTTCGCACCTGAGCGTCAGTCTTTGTCCAGGGGGCCGCCTTCGCCACCGGTATTCCTCCAGATCTCTACGCATTTCACCGCTACACCTGGAATTCTACCCCCCTCTACAAGACTCCAGCCTGCCAGTTTCGAATGCAGTTCCCAGGTTGAGCCCGGGGATTTCACATCCTACTTGACAGACCGCCTGCGTGCGCTTTACGCCCAGTAATTCCG
+
CCCCCGGGFFGGGGGGGGGFGGGGGGGGGGGGGGGGGGECGGGGGGGGGGGGGGGGGGGGGGGGGGGFDCG7FGGGGGGFGGGGDFGGGGCFGGGGGGGGGGGGGGGGGGCGGGGGGDEGEEFGFGGGGGFGGGGGGG=CE6B8EFFGGGCFFGFFGCGC7F?:FGGGGGGD,DCFGEGCFGGGGGGGGGGGDGE**=CGGGFFFGG*:CFDGG7CFGGGFGB0;A>EBFFDCGGAFBGGE34@77/:>>*
@M03364:276:000000000-BLYN8:1:1101:27109:9463 2:N:0:1
GGACTACCGGGGTTTCTAATCCTGTTTGCTCCCCACGCTTTCGCACCTGAGCGTCAGTCTTTGTCCAGGGGGCCGCCTTCGCCACCGGTATTCCTCCAGATCTCTACGCATTTCACCGCTACACCTGGAATTCTACCCCCCTCTACAAGACTCCAGCCTGCCAGTTTCGAATACAGTTCCCAGGTTGAGCCCGGGGATTTCACATCCGACTTGACAGACCGCCTGCGTGCGCTTTACGCCCAGTAATTCCG
+
CCCCCGEGFGFGGGGGGGFAFGGGGGGGGGGGGGCFGGGGF<FEGCCFG?FGFGGGG,CEFGGGGGGDAEFGGEEEEGGGGGGGGFFFGEDFDFGCGGFCFGGGGGGGGGDGG?FFGGGGGCCFEFGGGGG,BFFAEGG@EEGCEDFF9E7<6:E8EFG:8FC8FCEGDGGG*>CGGFGFFGGCFGFGGGGGGECE=>*=@FGFFDCDC73/07CFGGGF3E)((73@65)77*16FB5CC)80CFF2:D0
@M03364:276:000000000-BLYN8:1:1101:15028:9482 2:N:0:1
GGACTACTGGGGTTTCTAATCCTGTTTGCTCCCCATGCTTTCGCTCCTCAGCGTCAGTAACTGCCCAGAGACCTGCCTTCGCCATCGGTGTTCCTCCTGATATCTGCGCATTTCACCGCTACACCAGGAATTCCAGTCTCCCCTACAGTACTCAAGTTATGCCCGTATCGCCTGCACGCCCGGAGTTAAGCCCCGGAATTTCACAGACGACGTGACAAACCACCTACGAGCTCTTTACGCCCAGTAATTCC
+
CCCCCGGGGGGGGGGGGGGGGGGGGGGGGGGGGGGGGGGGGGGGGFGGGGGGGGGGGGGGGGGGGGGGGGGGGGGGGGGGGGGGGGGGGGGGGGGGGGGGGGGGGGGGGGGGGGGGGGGGGGGGGGGGGGGGGGGGFGAFG8EFFGG?FGGGGCFGGGGGGGGGDEDDE>6EEGFCFCEFGGGGGGEEGDFGFGGGGGG?CGGGCCFGDGDDGC<<>CFFFC5634;>;B)2;C7?F<CGE:?>CC@<*:F
@M03364:276:000000000-BLYN8:1:1101:14400:9499 2:N:0:1
GGACTACAAGGGTTTCTAATCCTGTTTGCTCCCCACGCTTTCGAGCCTCAGCGTCAGTTACAGACCAGAAAGTCGCCTTCGCCACTGGTGTTCCTCCATATATCTACGCATTTCACCGCTACACATGGAATTCCACTTTCCTCTTCTGCACTCAAGTGACCCAGTTTCCAATGACCCTCCACGGTTAAGCCGTGGGCTTTCACATCAGACTTAAGTCACCGCCTGCGCTCCCTTTACGCCCAATAAATCCG
+
CC@CCGGGGGGGGGGGGGGGGGGGGGGGGGGGGGGGGGGGGGGGGGGGGGGGGGGGGGGGGGGGGGGGGGGGGGGGGGGGGGGGGGGGGGGGGGGGGGGGGGGGGGGGGGGGGGGGGGGGGGGGGGGGFEFGGGGGGGGFGGGGGGGGGGGGGGFCFFGGGGGGGFGGGGGGGFGGGFGGFGGDGGGGGGGGGGGGGGGDCGGGFGGFDCFGDGG@DGCGDGFD>FFEFDFFGGGFF?CCE3(;DF6?G<>
@M03364:276:000000000-BLYN8:1:1101:18371:9512 2:N:0:1
GGACTACCGGGGTATCTAATCCTGTTTGCTCCCCACGCTTTCGAGCCTCAGCGTCAGTTACAGACCAGAGAGCCGCCTTCGCCACTGGTGTTCCTCCATATATCTACGCATTTCACCGCTACACATGGAATTCCACTCTCCTCTTCTGCACTCAAGTATCCCAGTTTCCAATGACCCTCCCCGGTTGAGCCGGGGGCTTTCACATCAGACTTAAGAAACCGCCTGCGCTCGCTTTACGCCCACTAAATACG
+
CCCCCGG8CECEGGGGCEFGGFFFFGFGGFFGGGG:CEGGDGE?EFGFCFDFGGGGGGFFFDEFGGFC@FFG?FGEF7FGGGDGGGGGC,CFGFFGGGA?FEEE;FGGGFEGG9EFDGGG@FGGGGFGFFDGFEFFEBGFGGG?CDGGFFGC?FCCF,6@6@FGA;CECDFA6>,=8=+4CEEGGGEGGD647:CG*BCEG=9FAC7>C7>FF@F=C<G655><14,:9EFFGCGFFBGEGE?4<<?>**1
@M03364:276:000000000-BLYN8:1:1101:11315:9514 2:N:0:1
GGACTACTGGGGTTTCTAATCCTGTTTGCTCCCCACGCTTTCGAGCCTCAGTGTCAGTTACAGGCCAGAGAGCCGCTTTCGCCACCGGTGTTCCTCCATATATCTACGCATTTCACCGCTACACATGGAATTCCACTTTCCTCTTCTGCACTCAAGTTTCCCAGTTTCCAATGACCCTCCACGGTTGAGCCGTGGGCTTTCACATCAGACTTAAGAAACCGCCTACGCGCGCTTTACGCCCAATAAATCCG
+
CCCCCGGGGGGGGGGGGGGGGGGGGGGGGGGGGGGGGGGGGGGGGGGGGGGGGGGFGGGGGGGGGGGGFGGGGGGGGGGGGGGGGGGGGGGGGGGGGGCFFGGGGGFFGGGGDGGGGCECFFGGFGGGF,CFG?EEGGGFGGGGGGGGGGGGGF8EEGGGGGGGGGGGFGFFCGGGGFFCEFE6FEGGGGGGGDGGGGFGGGGGCGCF4>CD@C8@DC,;9E8>>)65()8BGGGFFFGDG>,8CGF<GF<
@M03364:276:000000000-BLYN8:1:1101:28518:9533 2:N:0:1
GGACTACTAGGGTTTCTAATCCTGTTTGCTACCCACACTTTCGAGCCTCAACGTCAGTTACAGTCCAGAAAGCCGCCTTCGCCACTGGTGTTCTTCCATATATCTACTCATTTCACCGCTACACATGGAGTTCCACTTTCCTCTACTGCACTCAAGTCATCCAGTTTCCAAAGCAATTCCTCAGTTGAGCTGAGGGCTTCCACTTCAGACTTAAATAACCTTCTGCGCTCGCTTTACGCCCAATAAATCCG
+
9BCCCGF9CEFGGGEGGGGGGFAFFFF@FGF9FE@;C7@EEEC@F@CG,F@CBDDEDGFC@6@F,FFCFEFDFGGGGGGG77@@7<FD,,:BF<=EFGGGF9@EBEA5EEGFGD,C,,4@FFGG9A=,9<EC=C=FFDD<EABF,,;,C@EGG?FDFF,ECE?9E>==DF@>?F8EFF9@E=98=@==1=3=,@63+@,,69E=8D+B7?FC7++5+=9,+,50*+85)<55CC;EFFGDC>2)*4=5>01
@M03364:276:000000000-BLYN8:1:1101:4066:9534 2:N:0:1
GGACTACTGGGGTTTCTAATCCTGTTTGATCCCCACGCTTTCGCACATCAGCGTCAGTTACAGACCAGAAAGTCGCCTTCGCCACTGGTGTTCCTCCATATCTCTGCGCATTTCACCGCTACACATGGAATTCCACTTTCCTCTTCTGCACTCAAGTTTCCCAGTTTCCAATGACCCTCCCCGGTTGAGCCGGGGGCTTTCACATCAGACTTAAGAAACCGCCTGCGCTCGCTTTACGCCCAATAAATCCG
+
CCCCCGGGGGGGGGGGGGGGGGGGGGGGGGGGGGGGGGGGGGGDDGGGGGGGGGGDGGGGGGGGGGGGGGGGGGGGGGGGGGGGGGFGFGFEGGGGGGGGGGGFGGGFGGGGGGGGGGGGGGGCBFFGFFGEGGGGGGGGGGGGFFFGCGGGGCEEE>E>AFGGGGFGGGGGGFFGDFFCEGGGGGGGGGGGGEDGDGGFGGGGFGGCCC?CCFCGG6F:;EF0(=0BFFFFGD<<B1C?E>BF:C?4FG7
@M03364:276:000000000-BLYN8:1:1101:11729:9547 2:N:0:1
GGACTACTGGGGTTTCTAATCCTGTTTGCTCCCCACGCTTTCGAGCCTCAGTGTCAGTTACAGGCCAGAGAGCCGCTTTCGCCACCGGTGTTCCTCCATATATCTACGCATTTCACCGCTACACATGGAATTCCACTCTCCTCTCCTGCACTCAAGTCTACCAGTTTCCAATGCATACAATGGTTGAGCCACTGCCTTTTACACCAGACTTAATAAACCACCTGCGCTCGCTTTACGCCCAATAAATCCGG
+
CCCCCGGGGGGGGGGGGGGGGGGGGGGGGGGGGGGGGGGGGGGGGGGGGGGGGGGGGGGGGGGGFGGGGFGGGGGGGGGGGGGGGGGGGGGGGGGGGGGDFGFFGGGFGGGGGGGGGGGGGGGGGGGGGGGFGGGGDEFGGGGGGGGGGGGGGGGGGGFF;FGGFFGF8FGGGFGGGGG=DFFDFEGDCGGGGGFC?F>E?FGGAFGGGGD>CDGFCFFG>>AEFEADFEB?<FCC>@EC=3@A>FF3<C3
@M03364:276:000000000-BLYN8:1:1101:21180:9551 2:N:0:1
GGACTACTGGGGTTTCTAATCCTGTTTGCTCCCCACGCTTTCGAGCCTCAGCGTCAGTTACAGACCAGAGAGCCGCCTTCGCCACTGGTGTTCCTCCATATATCTACGCATTTCACCGCTACACCAGGAATTCCAGTTACCCCTACAGTACTCAAGTTATGCCCGTATCGCCTGCACGCCCGGAGTTAAGCCCCGGAATTTCACAGACGACGCGACAAACCCCCTACGAGCTCTTTACGCCCAGTAAATCC
+
CCCCCGGGGGGGGGGGGGGGGGGGGGGGGGGGGGGGGGGGGGGGGGGGGGGGGGGGGGGGGGGGGGGGGGGGGGGGGGGGGGGGGGGFFGCFGGGGGGFGGGFFGGGGGGGEGGGGGGGGGGGGGGGGGGGGGGGDF=FGG,@F8EGGGGGGGGGGFGGGGGFFEGGFFCEE=FFFF?EFEGGCCC:FF9CCGGG5CECGGG:FFGGGC4CDD<5CC)0:5*:99F?>:5:5>*2<4<8?GF:>7:@A7:F
@M03364:276:000000000-BLYN8:1:1101:24758:9560 2:N:0:1
GGACTACCAGGGTTTCTAATCCTGTTTGCTCCCCACGCTTTCGCGCCTCAGCGTCAGTTGCAGGCCAAATAGCCGCTTTCGCCACTGGTGTTCCTCCATATCTCTACGCATTTCACCGCTACACATGGACTTCCACTCCTCTCTCCCGCACTCAAGTCACCCAGTTTCCAATGCCCCTCCCCGGTTGAGCCGGTGGCTTTCACATCAGACTTAAAAGACCACCTGCGCGCGCTTTACGCCCAATAACTCCG
+
CCCCCGG,@FGGFGDGFGGFFGGGGG<FGGEFGGGGGG7CGFG,@7@CCGFFCFFEGGGGF,,::7E8,,6@FFGGFEFFGGGDGGGFGGGGG9CFG@FFG,CEDGEGGGGC9?FGCEGECGGGGGGGF,,AFFDFG8,5@EFG9,,>7=>DEGGG,@,63@FGFDFGA,7;D,,=61+5ACE5FG@FGG?5**4;?5DC89=CFGF=DDCFG+C++?F;):B;@A9F93)5>5569?C5C@6F*:*-:9/
@M03364:276:000000000-BLYN8:1:1101:25142:9568 2:N:0:1
GGACTACTGGGGTATCTAATCCTGTTTGCTCCCCACGCTTTCGAGCCTCAGTGTCAGTTACAGGCCAGAGAGCCGCTTTCGCCACCGGTGTTCCTCCATATATCTACGCATTTCACCGCTACACATGGAATTCCACTCTCCTCTCCTGCACTCAAGTCTACCAGTTTCCAATGCATACACTGGTTGAGCCACTGCCTTTTACACCAGACTTAATAAACCACCTGCGCTCGCTTTACGCCCAATAAACCCGG
+
CCCCCGGFGGGGGGGGGGGGGGGGEFGGGGGGGGGGGGGGGGGCGGGGFGGFGGGGGGGGGGGGGGGGGG<FGGGG+BFGEEGGGGGGGGGGGGGGGGGGGGGGGFGGGGG7FGGGGGEGGGFCFGAEE?F8FFFGGGGFDFG@@EFGFGGG8@,@F>@=DCFGF9DFFG,,DDF8,@9,7@DGGC8=@DDEDGDEGGCGGCFGA55*;CFC89CF7CFF>EFED49?A8?):D7>B(=EE)(/2:B;G:D
@M03364:276:000000000-BLYN8:1:1101:5041:9582 2:N:0:1
GGACTACTGGGGTTTCTAATCCTGTTTGCTCCCCACGCTTTCGTGCATGAGCGTCAGTACAGGTCCAGGGGATTGCCTTCGCCATCGGTGTTCCTCCGCATATCTACGCATTTCACTGCTACACGCGGAATTCCATCCCCCTCTACCGTACTCTAGCCATGCAGTCACAAAGGCAGTTCCCAGGTTGAGCCCGGGGATTTCACCTCTGTCTTGCATAACCGCCTGCGCACGCTTTACGCCCAGTGATTCCG
+
<C<<CGGG9EGGCFF<FCG<E<9CEEE,;CFF<FE+7@CF<,C6CFFFAFGGGGGDEF<,C,F,,:CAFCFF:E@C<EE9FCBBB,BFFGGGDAEGF+,@BCG9=D9FFGEFGFFGGG9EGGGGGDGGFFGGGGGDC=,8CEGGFG,CGFGGFGDG9D?9DCDFGG;>FGDGGGGDGGFF?9DGGGGFGEFEED8E5CCF8@C*;CGF==FG748+=F,7;EEF(;(:1;BEDDGAF(A?:;(0*:4)::2
@M03364:276:000000000-BLYN8:1:1101:15320:9582 2:N:0:1
GGACTACCAGGGTTTCTAATCCTGTTTGCTCCACACGCTTTCGCACCTGAGCGTCAGTCTTTGTCCAGGGGGCCGCCTTCGCCACCGGTATTCCTCCAGATCTCTACGCATTTCACCGCTACACCTGGAAGTCTACCCCCCTCTACACGACTCCAGCCTGCCAGTTTCGCATGCAGTTCCCAGGTCGAGCCCGGGGATTTCACATCCGACTTGACATACCGCCTGCGTGCGCTTTCCGCCCAGTAATTCCG
+
C9CCCD@FFG7CEDGGFC<EE<CFFGGFGA@F,C8F+:FFCGGEGFFGFF?<+C,CCCE9EFFGGGGF,6+CF7@FED7<D@FGCE:@FE@<<9=CFEF9FC,9,@,=7?=FFFC,CCGDGE,FFFFCE,,AFFGGFD++>=8+DEF8+@CC+@C:8:,,4DDC:@E;**@BCFC,5=2D@?C*,24:5**@/*13**3+++=++;>CDGC72;77+:9?;5>00),7:5@B7D:)*4E;7:297*1:CD6
@M03364:276:000000000-BLYN8:1:1101:5440:9585 2:N:0:1
GGACTACTAGGGTTTCTAATCCTGTTTGCTCCCCACGCTTTCGAGCCTCAGCGTCAGTTACAGACCAGAGAGCCGCCTTCGCCACTGGTGTTCCTCCATATATCTACGCATTTCACCGCTACACATGGAATTCCACTCTCCTCTTCTGCACTCAAGTCTCCCAGTTTCCAATGACCCTCCCCGGTTGAGCCGGGGGCTTTCACATCAGACTTAAGAAACCGCCTGCGCGCGCTTTACGCCCAATAATTCCG
+
CCCCCGGGGGGGGGGGGGGGGGGGGGGGGGGGGGGGGGGGGGGGGGGGGGGGGGGGGGGGGGGGGGGGGGGGGGEGGGGGGGGGGGGGGGGGGGGGGGGGGEGFFGGGGGGGGGGFFGGGGGGGGGGGGFGGGGGGGGFGGFGGFAFCGAEFGGGGFF,@EGGG<C>EGF=DD9,=EGGGGGGGGGGCFGGEGGGGGGGC:+4=8*+0;8FDGGFCD*<EAG>((;4=(857DGGFF0>CC34:F*9)7**
@M03364:276:000000000-BLYN8:1:1101:19438:9598 2:N:0:1
GGACTACTAGGGTTTCTAATCCTGTTTGCTCCCCACGCTTTCGAGCCTCAGTGTCAGTTACAGGCCAGAGAGCCGCTTTCGCCACCGGTGTTCCTCCATATATCTACGCATTTCACCGCTACACATGGAATTCCAGCCTCCTCTCCTGCACTCAAGGCTACCAGTTTCCAATGCATACAATGGTTGAGGCACTGCCTTTGACACCAGCCTTAAAAAACCACCTCCCCTCGCTTTACGCCCAATAAATCCGG
+
-<<<A8AG9E,E6;;,CCEFF<6CF,CFF9EF@;@F7@@;CFFE<7:FEF<FFCFDC<E,F,,6@:@C@E<FFGFC+B,CFE,B:@7C@CB@F<AF8EDFCAEGC<F7C,?:,C,5ECGEGDGD,,CEFGFC4A=,,+,A==,=DG,DF8E+DE@,,>>,,,3DC>;;ED;,@,=:,@=DADGF9B8D,++51D9FF,>,+:,*3*;*****2++**311:?*))/265A/8*/+/)(C*/:,)*+1/;<9
@M03364:276:000000000-BLYN8:1:1101:11587:9607 2:N:0:1
GGACTACTGGGGTTTCTAATCCTGTTTGCTCCCCACGCTTTCGCACCTGAGCGTCAGTCTTCGTCCAGGGGGCCGCCTTCGCCACCGGTATTCCTCCAGATCTCTACGCATTTCACCGCTACACCTGGAATTCTACCCCCCTCTACGAGACTCTAGCTTGCCAGTTTCAAATGCAGTTCCCAGGTTGAGCCCGGGGATTTCACATCTGACTTAACAAACCGCCTGCGTGCGCTTTACGCCCAGTAATTCCC
+
CCCCCGGGGGGGGGGGGGGGGGGGGGGGGGGGGG@GGGGGGGGGGFGGGGGGGGGGGGGGGGGGGGGGGGGGGGGGGGGGGGGGGGGGGGGGGGGGGGGDGGGGGGGGGGGGGGGGGGGGGGGGGGGGFGGGGGGGGFGGGGGGGGGGC+>?FGGFGGGGFCAD:FFGGG;FGFGFGGGGGGGGGGCFGCCGGGEE*;8CFDE7A6CCCCGF7>FGGGGGF556<4(82<B>DG<>FFGGG58?CF4>CF*
@M03364:276:000000000-BLYN8:1:1101:3851:9638 2:N:0:1
GGACTACCAGGGTTTCTAATCCTGTTTGCTCCCCACGCTTTCGCGCCTCAGCGTCAGTTGCGAGCCAAAGAGCCGCTTTCGCCACTGGTGTTCCTCCATATCTCTACGCATTTCACCGCTACACATGGAATTCCACTCTTCTCTCTCGCACTCAAGTCTTCCAGTTTCCAATGACCCTCCCCGGTTGAGCCGGGGGCTTTCACATCAGACTTAAAAGACCGCCTGCGCGCGCTTTACGCCCAATAATTCCG
+
CCCCCGGGGGGGGCGGGGGGGGFGGGGFFGEGGGGEGGGGGGG7FGGGGGGGGGGGGGGCGEGCEGGGCCFGGGGG7FGGGGGGCGGGGGGGGGGGGGGGGGGFFGGGGGGGGGGGFCEGGGGGFGD?FFGGGGGGGEFEEFEFEBEGGGGGGGGGGFC;CDGGGGAFGGDC89EG,@ECEECGGGGGGGGG9:>EEGGCFGGGFGGFCCFCDCC>+:FGAGEFBF(>>FBDDGGFFBGCE@?FG7/.::*
@M03364:276:000000000-BLYN8:1:1101:24525:9652 2:N:0:1
GGACTACTAGGGTTTCTAATCCTGTTTGCTCCCCACGCTTTCGCACCTGAGCGTCAGTCTTTGTCCAGGGGGCCGCCTTCGCCACCGGTATTCCTCCAGATCTCTACGCATTTCACCGCTACACCTGGAATTCTACCCCCCTCTACAAGACTCCAGCCTGCCAGTTTCGAATGCAGTTCCCAGGTTGAGCCCGGGGATTTCACATCCGACTTGACAGACCGCCTGCGTGCGCTTTACGCCCAGTAATTCCC
+
CCCCCGGGGGGGGGGGGGFGGGGGGGGGGGGGGGGGGGGGGFGGGGGFCFGGGGGGGGGGGGGGGGGGGGGGGGGGGGGGGGGGGGGGGGGGGGGGGGGGGGGGGGGGGGGDFGGGGGGGGGGGGGGGGGGGGGGGGGGGGGGFGGGGFGGGGGGGGGGGGGGFGGGGGGGGGGGGGGGGGGGCBBFG68F>EEGGDEFFGGGGFGGGDGCDGGGGGGGGFGB;64;FBEDBGGGFFBGGC>??*:?5CF2
@M03364:276:000000000-BLYN8:1:1101:2408:9655 2:N:0:1
GGACTACAGGGGTTTCTAATCCTGTTTGCTCCCCACGCTTTCGAGCCTCAGTGTCAGTTACAGGCCAGAGAGCCGCTTTCGCCACCGGTGTTCCTCCATATATCTACGCATTTCACCGCTACACATGGAATTCCACTCTCCTCTCCTGCACTCAAGTCTACCAGTTTCCAATGCATACAATGGTTGAGCCACTGCCTTTTACACCAGACTTAATAAACCACCTGCGCTCGCTTTACGCCCAATAAATCCGG
+
CCCCCGGGGGGGGGGGGGGGGGGGGGGGGGGGGGGGGGGEGGGGGGGGGGGGGGGGGGGFGGGFGGFGGGGGGDGGG7FEGGGGGCGGGGGGFGGGGGFGGGGGGGGGGGGGFGFGGGGGGGGGGCGGF?DFEFGGF=,EFGGGGGGGGGGGGFFGFGGGGGGGFFGFAFGFGGGGFG?FDFEGGG,CCFFFCCE@FGFG7CC:AGGDFDFG+BCF8CECFGFBDFBF2:ADFFFEE2CCE>@FFGFEGGC
@M03364:276:000000000-BLYN8:1:1101:28180:9657 2:N:0:1
GGACTACAAGGGTTTCTAATCCTGTTTGCTCCCCACGCTTTCGCACCTGAGCGTCAGTCTTCGTCCAGGGGGCCGCCTTCGCCACCGGTATTCCTCCAGATCTCTACGCATTTCACCGCTACACCTGGAATTCTACCCACCTCTACGAGACTCTAGCTTGCCAGTTTCAAATGCAGTTCCCAGGTTGAGCCCGGGGATTTCACATCTGACTTAACAAACCGCCTGCGTACGCTTTACGCCCAGTAATTCCG
+
CCCCCGFCFECGGGGGGFGGGGGGFGGGGGGD<CFGD:EEFGE@FE@F8FGGCFGBFG9FEFGFF@CFGGD@FC7@F,4A@,=FEFGDFCFC<F=B<AF9?D@E9?,9>BFFFFG<<@C+@EDDEFFG<FEGE@DF9D,83=D=EAF+++66DFG9=@FCCC@EFCEG:AFGFDFGGGCA6,DD@4<FG,D19?C?:E,A+=BD64CFG72@FCCCDC=F55:(/)(2(0.7<*9<F?;/C)8@*:*5:**
@M03364:276:000000000-BLYN8:1:1101:6071:9663 2:N:0:1
GGACTACTGGGGTTTCTAATCCTGTTTGCTCCCCACGCTTTCGAGCCTCAGTGTCAGTTACAGGCCAGAGAGCCGCTTTCGCCACCGGTGTTCCTCCATATATCTACGCATTTCACCGCTACACATGGAATTCCACTCTCCTCTCCTGCACTCAAGTCTACCAGTTTCCAATGCATACAATGGTTGAGCCACTGCCTTTTACACCAGACTTAATAAACCACCTGCGCTCGCTTTACGCCCAATAAATCCGG
+
CCCCCGGGGGGGGGGGGGGGFGGGGGGGGGGGGGGGGGGGGGGGGGGGGGGGGGGGGGGGGG<FGGGGGFFEGGGGGGFGGGGGGGGGGGGGGGGGG@FGGG;FFGGGGGGGGGGGGGGGGGFGGDGGFEFGGGDFFGDGGGGGGGGGGGGGFGGGGGDFGGDGGFFGGGCDFG88DGGFGFGGGEFFFC>87DGGGGFGGGFG69F*<C>CGGGGFGGGFGFBDDFEFFFFGGFFFFGDGFFFFGFF4DD
@M03364:276:000000000-BLYN8:1:1101:9844:9673 2:N:0:1
GGACTACAGGGGTTTCTAATCCTGTTTGCTACCCACACTTTCGAGCCTCAACGTCAGTTACAGTCCAGAAAGCCGCCTTCGCCACTGGTGTTCTTCCATATATCTACGCATTTCACCGCTACACATGGAGTTCCACTTTCCTCTACTGCACTCAAGTCATCCAGTTTCCAAAGCAATTCCTCAGTTGAGCTGAGGGCTTTCACTTCAGACTTAAATAACCGTCTGCGCTCGCTTTACGCCCAATAAATCCG
+
CCCCCGGGGGGGGGGGGGG9FGGGGFFGGCEGGGGGGGFGCFGGGGDFGGGGGGGGGGDGFFGCFGDE<F,<EGGGGGGGGFGD@EFGFCGGGGGGGGGFD9EFGGGGGGGGGFGDF=>CEGGGGFDAE8F=EEDGC,EF9FF?DE9DFA,A8>FDFFFCFC8D@ECF=C;,@DGGGGDDFFGGG;,7@BD8EFGG6D:6<=CCAF+8CFFC@8@9E+<65;AD=8=>94?9>C4*48CC=A2AFF+9>CC
@M03364:276:000000000-BLYN8:1:1101:28311:9691 2:N:0:1
GGACTACAAGGGTATCTAATCCTGTTTGCTCCCCACGCTTTCGCACCTGAGCGTCAGTCTTCGTCCAGGGGGCCGCCTTCGCCACCGGTATTCCTCCAGATCTCTACGCATTTCACCGCTACACCTGGAATTCTACCCCCCTCTACGAGACTCTAGCTTGCCAGTTTCAAATGCAGTTCCCAGGCTGCGCCCGGGGATTTCACATCTGACTGAACAAACCGCCTGCGTGCGCTTTACGCCCAGTAATTCCC
+
AC-BBCFC9EGGFCCFAAF9@FFGC<E@CFFDG;<+6+8B<CFCCG+BC@FFG@BFFGGACCCE@FGGF7@7C@CCCCFEFGGGG?7CCEB:FEEA<8EAEAEFD,5ACFC=F<F<FE@+@:A<86EFFEF8F?DA,@+@CE>D9C+8BCE7F9BDCFF38D,3@3>;;>D;EFFF3;,@,6DG*,1*1*>*:*4:**2=77:++;C>1;:+*;777C8=AEE??>07()0))*75??>:7)46*0/:FG0
@M03364:276:000000000-BLYN8:1:1101:28660:9715 2:N:0:1
GGACTAAAGGGGCTTCTAATCCTGTTTGCTCCCCACGCTTTCGCACCTGAGCGTCAGTCTTTGTCCAGGGGGCCGCCTTCGCCACCGGTATTCCTCCACATCTCTACGCATTTCACCGCTACACATGGACTTCTACCCCCCTCTACAAGACTCGAGCTGACCAGTATCAGATGCACTTCCCGGGTTAAGCCCGGGGATTTCACATCTGACTCAATCAACCGCCTGCGTGCGCTTTACGCACAGTAATTCCG
+
CC<<C8,;CFGG+@@EEC<EDEFFFCE8,EFC<CF:7CFEGF:FEG@FGFDDEGG7FGCGGGG9FGE8E7FC7F>>>=FG<F?CFFFG+C+AFFE,,AEFGGCFDGFFC:F?D,EF,4+@+>7FDEFF8,A=AFGG98D+@+8=EFFG9,>+,+@@CCFG7FGCFFECE99DGGG7;CCEDE>E5>@99,8:?E**2;*01@?C66C:DC7:66:+;CFE5C:::F0>:<>FGCCAFFE*77:**294>F*
@M03364:276:000000000-BLYN8:1:1101:18610:9717 2:N:0:1
GGACTACTGGGGTTTCTAATCCTGTTTGCTACCCATGCTTTCGAGCCTCAGCGTCAGTTACAGACCAGACAGCCGCCTTCGCCACTGGTGTTCTTCCATATATCTACGCATTTCACCGCTACACATGGAGTTCCACTTTCCTCTACTGCACTCAAGTCATCCAGTTTCCAAAGCAATTCCTCAGTTGAGCTGAGGGCTTTCACTTCAGACTTAAATAACCGTCTGCGCTCGCTTTACGCCCAATAAATCCG
+
CCCCCGGGGGGGGGGGGGGGGGGGGGGGGGGGGGGGGGGGGGGGGGGGGGGGGGGGGGGGGGGGGGGGGGGGGGGGGGGGGGGGGGGGGGGGGGGGGGGGGGGGGGGGGGGGGGGGGGGGGGGGGGGGGGGGGGGGGGGGGGGGFGGGGGGGGGGGGGGGGGGGGGGGGGGGFGGGGGGGGGGGGFGFD8DDF8FEGG?CFFGGFGGGGGGGGGG79FGGACEBDFFF2*95DGG4A@GGGFBFGCFFGGD
@M03364:276:000000000-BLYN8:1:1101:25537:9730 2:N:0:1
GGACTACACGGGTTTCTAATCCTGTTTGCTCCCCACGCTTTCGAGCCTCAGTGTCAGTTACAGGCCAGAGAGCCGCTTTCGCCACCGGTGTTCCTCCATATATCTACGCATTTCACCGCTACACGTGGAATTCCACTCTCCTCTTCTGCACTCAAGTCTCCCAGTTTCCAATGACCCTCCACGGTTGAGCCGTGGGCTTTCACATCAGACTTAAAAAACCGCCTGCGAGCGCTTTACGCCCAATAATTCCG
+
CCCCCGGGGGGGGGGGGGCFFGFGGGGGGGGGGGGGGGGGGFGGGGGGGDFGGGGFFGGGGGGGGGGGGGGGGGGGGC@DFFGEGGGGEGGDGGGGGGGGCGGGGGGGGGDCFGGGGGGEEFGFGGGGF<FGGFGGFCFDFDGGGGGGGGCAD8@FEGGGGGGGFGFGFGFAFAFCFGFGGGGDC>ECFFEE>EGGGGGC::FFA78C*9CCFGFGFD=G4CA@>F9>BEFFGDCCCFGGGF?FGGFAFGC
@M03364:276:000000000-BLYN8:1:1101:18744:9732 2:N:0:1
GGACTACAGGGGTTTCTAATCCTGTTTGCTACCCACACTTTCGAGCCTCAACGTCAGTTACAGTCCAGAAAGCCGCCTTCGCCACTGGTGTTCTTCCATATATCTACGCATTTCACCGCTACACATGGAGTTCCACTTTCCTCTACTGCACTCAAGTCATCCAGTTTCCAAAGCAATTCCTCAGTTGAGCTGAGGGCTTTCACTTCAGACTTAAATAACCGTCTGCGCTCGCTTTACGCCCAATAAATCCG
+
CCCCCGGGGGGGGGGGGGGGGGGGGGGGGGGGGGGGGGGGGGGGGGGGGGGGGGGGGGGGGGGGGGGGGGGGGGGGGGGGGGGGGGGGGGGGGGGGGGGGGGGGGGGGGGGGGGGGGGGGGGGGGGGGGGGGGGGGGGGGGGGGGGGGGGGGGGCFGGGGGGGGGGGGFGF9DFFGFGGGGCFGGGCGGGGGGFGGGGGGGGGGFGGF@CGFGGGGGDFGF:5@DFABFFFFGGG=F@GGGFFFGGFEGGD
@M03364:276:000000000-BLYN8:1:1101:14605:9736 2:N:0:1
GGACTACCAGGGTTTCTAATCCTGTTTGCTCCCCACGCTTTCGAGCCTCAGTGTCAGTTACAGGCCAGAGAGCCGCTTTCGCCACCGGTGTTCCTCCATATATCTACGCATTTCACCGCTACACTTGGAATTCCACTCTCCTCTCCTGCACTCAAGTCTAACAGTTTCCAATGCATACAATGGTTTAGCCACCGCCTTTTACACCAAGCTTAATAAAACACCTGAGCCCGCTTTACCCCCAATAAATCCGG
+
CCCCCFAF<-@FFGGGGFCFEFFGFGGGGGEGGCFGEFGGGGGG8@CECF,EFGCDFFGGCEG8@FG7,,CFGCGE+@FFEGGGG@FEGEGGGGGBFEFGGGGFCFCFGGGGGFFFGGGGGGGG,=?FCBFFGG@F;,4=BFGGGEDBFFEFFCFFD,733CEE,@DDGDGGGD8::8@3=E8DC,@=ED,:1@+;E8E<+=:*3****458+?C7++>,**;))*)*)24/:D78*0;E*>1)C:+77):
@M03364:276:000000000-BLYN8:1:1101:28815:9745 2:N:0:1
GGACTACTGGGGTTTCTAATCCTGTTTGCTACCCATGCTTTCGAGCCTCAGCGTCAGTTACAGACCAGACAGCCGCCTTCGCCACTGGTGTTCTTCCATATATCTACGCATTTCACCGCTACACATGGAGTTCCACTGTCCTCTTCTGCACTCAAGTTTCCCAGTTTCCGATGCACTTCTTCGGTTGAGCCGAAGGCTTTCACATCAGACTTAAGAAACCGCCTGCGCTCGCTTTACGCCCAATAAATCCG
+
CCCCCGGGGGFGFGGGGGGGGGFGGCGFGFFGGGGGGGGGGGGGGDCFGGGGGGGGGFFCGG@EGGEGCFGGGFEG@7FEEFFGGGGG,E<FF9ECEGGGGGGGGGGGGGGGGGGGG7>CBCFA44=FFGGGFFACEGFFGFDFGFD9ECGGGGGGC>=FGF8=CECGAECECCEGG8EGGGGGGEEGGGE>C6CEFGGFGGGG>FGGDFFGGGGCGGF7AGBAFFBD@;B>7D<>F0EEE>@FFGF?F41
@M03364:276:000000000-BLYN8:1:1101:21802:9780 2:N:0:1
GGACTACAAGGGTATCTAATCCTGTTTGCTCCCCACGCTTTCGCACCTGAGCGTCAGTCTTTGTCCAGGGGGCCGCCTTCGCCACCGGTATTCCTCCAGATCTCTACGCATTTCACCGCTACACCTGGAATTCTACCCCCCTCTACGAGACTCAAGCCTGCCAGTTTCGGATGCAGTTCCCGGGTTGAGCCCGGGGATTTCACATCCGACTTGACAGACCGCCTGCGTGCGCTTTACGCCCAGTAATTCCC
+
CCCCCGGGGGGGGGGGGGGGGGGGGGFGGGGGGGGGGGGGGGGGGFGGGGGGGEGGGGGGGGGGGGGGFGGGGDGGGGGGGGGGGGGGGGGGGGGGGGGGGGFFGGGGFCGGGGGEFGGGGGGGGGGGGGGGFGGG9FGGGGGGGGGGGGGGDGGGGGGGGGGFGGGGGGEEEGGGGGGGGGGGGGDGDFFFG58E=8BFG>CDFGGGGGDGGCC>*;8CDGFF<F9:<EEFGGD:??EEGB?FCF=27D*
@M03364:276:000000000-BLYN8:1:1101:22005:9780 2:N:0:1
GGACTACTCGGGTTTCTAATCCTGTTTGCTCCCCACGCTTTCGCACCTGAGCGTCAGTCTTTGTCCAGGGGGCCGCCTTCGCCACCGGTATTCCTCCAGATCTCTACGCATTTCACCGCTACACCTGGAATTCTACCCCCCTCTACAAGACTCAAGCCTGCCAGTTTCGAATGCAGTTCCCAGGTTGAGCCCGGGGATTTCACATCCGACTTGACAGACCGCCTGCGTGCGCTTTACGCCCAGTAATTCCG
+
CCCCCGGGGGGGGGGGGGGGGGGGGGGGGGGGGGGGGGGGGGGGGGGGGGGGGGGGGGGGGGGGGGGGFEGGGGGGGGGGGGGGGGGGGGGGGGGGGGGGGCGGGGGGGGGGGGGGGGGEGGGGGGGGFGGGFGGGGGG@EDGGGGGGGGEFG,@99FFGGGGGGGGFGF8DGGFCEFGGDDFFG9EFGGG>CCBEE5FGGGGFAFF55CDGGGGGGGG=>GB<?F001>77)9FFFBGGGFF@7>@):C*
@M03364:276:000000000-BLYN8:1:1101:22617:9782 2:N:0:1
GGACTACTGGGGTTTCTAATCCTGTTTGCTCCCCACGCTTTCGCGCCTCAGCGTCAGTTGCGAGCCAAAGAGCCGCTTTCGCCACTGGTGTTCCTCCATATCTCTACGCATTTCACCGCTACACATGGAATTCCACTCTTCTCTCTCGCACTCAAGTCTCCCAGTTTCCAATGACCCTCCCCGGTTGAGCCGGGGGCTTTCACATCAGACTTAAAAGACCACCTGCGCGCGCTTTACGCCCAATAATTCCG
+
CCCCCGGGGGGGFGGGGGGGGGGGGGGGGGGGGGGGGGGGGGGGGGGGGGGGGGGGGEE<FGEGFGFG,<EGGGGGD=BFGGGGGGCFEFCEGGGGGGFFFGGFGGGGGGGGGGGGGGGGGGFGGD<@FGGGFGFGGFFEFFGGGGFEGGGGGDGGGGFGGGGFFGCFGFGGFFFDEFGGGDE>@CGGGG?EGGGGEEC?CC@DFGG*=CCGFFF7F5F=8=DDFF086>EFGGGAF<GGGF<FGFF:7D*
@M03364:276:000000000-BLYN8:1:1101:16947:9795 2:N:0:1
GGACTACTAGGGTTTCTAATCCTGTTTGCTACCCACGCTTTCGAATCTCAGTGTCAATATTATGCCAGGAAGCTGCCTTCGCCATCGGTATTCCTCCAGATCTCTACGCATTTCACCGCTACACCTGGAATTCTACTTCCCTCTCACATATTCTAGCACCACCAGTATCACATGCAGTTCCCAGGTTAAGCCCGGGGATTTCACATGTGACTTAATGAGCCACCTACACTCGCTTTACGCCCAGTAATTCC
+
CCCCCGGGGGGGGGGGGGGGGGGGGGG@FFGGGGGGGGGGGGGGGGGGGGGGGGGGGGGGGGGGGGGGGGGGGGGGGGGGGGGGGGGGGGGGGGGGGGGGGGGGGGGGGGGGGGGGGGGGGGGGGGGGGGGGGGGGGCGGGFFGGGGGGGGGGGGGGGGGGGEGFEGGGGGFFGFFEGGGGFGGFGGECFFF+@EGG6BFCFGGAGGGGGGGGGGFFGFGCGFBBA=CDCFFGDG21*1CEB?A8F6?8C@
@M03364:276:000000000-BLYN8:1:1101:20762:9811 2:N:0:1
GGACTACTGGGGTTTCTAATCCTGTTTGCTCCCCACGCTTTCGCTCCTCAGCGTCAGTTACAGACCAGAGAGTCGCCTTCGCCACTGGTGTTCCTCCACATCTCTACGCATTTCACCGCTACACGTGGAATTCCACTCTCCTCTTCTGCACTCAAGTCTCCCAGTTTCCAATGACCCTCCACGGTTGAGCCGTGGGCTTTCACATCAGACTTAAAAAACCGCCTGCGAGCGCTTTACGCCCAATAATTCCG
+
CCCCCGGGGGGGGGGGGGGGGGGGGGGGGGGGGGGGGGGGGGGGDGGGGGGGGGGGGGGGGGGGGGGGGGGGEGGGGGDFGGGCEFGGGGGGGGGGGGGGGGGGGGGGGGGGGGGGGGGGGGGGGGGGGFGGGGGGGGGGGEFGGGGGFFGGGGGGDGGGGGGGFFFGGGGGGGGGGGGGGGGGFGGGGGGGC65CCFGG79FGFGGGGGGGDGCF4DEEEG;@DFFF;EF>DCF<63C:ED@4F794DC6
@M03364:276:000000000-BLYN8:1:1101:20177:9832 2:N:0:1
GGACTACCAGGGTATCTAATCCTGTTTGCTCCCCACGCTTTCGCGCCTCAGCGTCAGTTACAGACCAGAGAGCCGCCTTCGCCACTGGTGTTCCTCCATATATCTACGCATTTCACCGCTACACATGGAATTCCACTCTCCTCTTCTGCACTCCAGTCTCCCAGTTTTGAGTGACCCTCCTCGGTTGAGCCGAGGGCTTTCACACCCAACTTAAAAGACCGCCTGCGCGCGCTTTACGCCCAATAATTCCG
+
CCCCCGGGGGGGGGGGGGGGGGGGGGGGGGGGGGGGGGGGGGGGGGEGGGGGGGGGGGGGGGGGGGGGGGGGGGGGGGGGGGGGGGGGFFEFCGGGFGGGGGGGGGGGGGGGGGFFGGGGDGGGGFEGFFDFEGGGGGACFGGGFFDGGGGGFGGGGGGGGGGGGF;FEGGGGFFGGGFGGGGGGGGFGGGGGCECEGFGGGGFFGGGGGGFGGFD+7F=;GEDDF>FFFBBDGFBF?DEGFFF:>6<FGD
@M03364:276:000000000-BLYN8:1:1101:28535:9866 2:N:0:1
GGACTACCGGGGTTTCTAATCCTGTTTGCTCCCCACGCTTTCGCACCTCAGCGTCAGTCTTCGTCCAGGGGGCCGCTTTCGCCACCGGTATTCCTCCAGATCTCTACGCATTTCACCGCTACACCTGGAATTCTACCCACCTCTACGAGACTCTAGCTTGCCAGTTTCAAATTCAGGTCACAGGTTGTGAACGGGCATATAACATCTAACGTAACAAACATCTAGCGTGATCTTACTGCCCAGTATTCCCG
+
<CCC,<F,+6@:FFEFDGFF9<F,C,F8<6CE<;@++7,8CED,,@:F,,C<C8B@CF,<C,668,8C@7+++8:F+=B,:BCEGFFGCG+59EE9:?,<,AE9,?,?7FFEAAFFEBFEG7F,,,A=,D<FGGGA,=3@8ECD=33@++@7DEFCFFFFD7D6@EA,:;E;,@EE,,5,5>D,<2,1*,,54***44,,11,*80+++4*29*:7*/***2+)/+,81).3:1+)1)++2780;**.761
@M03364:276:000000000-BLYN8:1:1101:3868:9890 2:N:0:1
GGACTACTAGGGTTTCTAATCCTGTTTGCTCCCCACTCTTTCGCACCTGAGCGTCAGTCTTTGTCCAGGGGGCCGCCTTCGCCACCGGTGTTCCGCCAGATCTCTACGCATTTCACCGCTACACCTGGAATGCTACCCCCCTCTACAATACGCCAGCCTGCCAGTTTCTAATGCAGTTCCCAGGTGGAGCCCGGGGCTTTGACATCCGACTGGATGGACCGCTCGCGTGCCCTTGACGCCCAGTAATTCCC
+
@--8C@,C,C@-;CFE66CF,<<FGGAFG@6C,,;@6FFG@,BFG@@F6C66+8,BF6,6CCFFC,@E<@@C76@C@=??F@,?8,++8+?,@@+B=@F8,AE9EFABFG+=9C<F,?:>+C:,4,AA<37,,5,98>?FCEEF9==,83,+>+8@EG?:C88,@,;E,3,,@CGG;EG,2,8*:,*;=71=CE>E*1;6*++210*297C)<C+**25*):)((04>9>))7**)91CECB:62:@)002
@M03364:276:000000000-BLYN8:1:1101:4333:9908 2:N:0:1
GGACTACCAGGGTTTCTAATCCTGTTTGCTCCCCACGCTTTCGAGCCTCAGCGTCAGTTACAGACCAGAGAGCCGCCTTCGCCACTGGTGTTCCTCCATATAGCTACGCATTTCACCGCTACACATGGAATTCCACTCTCCTCTTCTGCACTCAAGTCTTCCAGTTTCCAATGACCCTCCCCGGTTGAGCCGGGGGCTTTCACATCAGACTTAAAAGACCCCCTGCGCGCGCTTTACGCCCAATAATTCCG
+
CCCCCGGGGGGGGGGGGGGGGGGGGGGGGGGGGGG@FEGGC9CFFEDG@8C@CFCEEGFG9FGGGFEFEFDF7FGGDFE9DFFGCFGC<<EEGDGGG<,A<9,5CFFGGDGGGGFFFGGGCF?<EEGCECFGGFEG=F9ECGFGGGF9FGFFEEEGDDF;DCF;FE3;,@,@=FGG3A==E>EEGEGCGF8E>EG54=8F+:CF=CGG*;CFGGF+2:C=)/891)(04BB37D3A?3EGED?FGGF>F>4
@M03364:276:000000000-BLYN8:1:1101:16985:9909 2:N:0:1
GGACTACTGGGGTATCTAATCCTGTTTGCTCCCCACGCTTTCGAGCCTCAGTGTCAGTTACAGGCCAGAGAGCCGCTTTCGCCACCGGTGTTCCTCCATATATCTACGCATTTCACCGCTACACATGGAATTCCACTCTCCTCTCCTGCACTCAAGTCTACCAGTTTCCAATGCATACAATGGTTGAGCCACTGCCTTTTACACCAGACTTAATAAACCACCTGCGCTCGCTTTACGCCCAATAAATCCGG
+
CCCCCGGGGGGGGGGGGGGGGGGGGGGGGGGGGGGGGGGGGGGGGGGGGGGGGGGGGGGGGGGGGGGGGGGEGGGGGGGGGGGGGGGGGGGGGGGGGGGGGGFGGGGGGGGGGGGGGGGGGGGGGGGGFFCFGGGGGGGGGCFDFGGGGGGGGGGGFGGGGGGCFDGGFGGGFGGGGGGGGGGFDGGGGGFG?FGGGGFCDFGGAGGGGGFG>7BDGGGGFGFEDFBDDBEFGCCCDDEGGF@FFCFFGGC
@M03364:276:000000000-BLYN8:1:1101:25689:9920 2:N:0:1
GGACTACAGGGGTTTCTAATCCTGTTTGCTCCCCACGCTTTCGCGCCTCAGCGTCAGTTGCGAGCCAAAGAGCCGCTTTCGCCACTGGTGTTCCTCCATATCTCTACGCATTTCACCGCTACACATGGAATTCCACTCTTCTCTCTCGCACTCAAGTCTTCCAGTTTCCAATGACCCTCCCCGGTTGAGCCGGGGGCTTTCACATCAGACTTAAAAGACCGCCTGCGCGCGCTTTACGCCCAATAATTCCC
+
CCCCCGGGFGGGGGGGGGGGG<FFFGGGGGGGGGGGGGGGGGGGGGG,@FGGGGCCGGGGGGDGGGG8FEFGGGGGGEFFEGGGGGFF<EGGGGGGGGGGGFBAFCGGGEFEGGCGGGGEGGGGGGGGEEEFFGGGGGGGAFGGGFFEGGC=8DFFG9E;,E,EADFG8;E9?EAFGGFCGE>>FGGCFCGDC**8=C5FGG?FFGG4=CCFCCCCGGCF:=>?BFB@13>3<CF961CEG::FG*9<CD*
@M03364:276:000000000-BLYN8:1:1101:14537:9926 2:N:0:1
GGACTACTCGGGTTTCTAATCCTGTTTGCTCCCCACGCTTTCGAGCCTCAGCGTCAGTTACAGACCAGAGAGCCGCCTTCGCCACTGGTGTTCCTCCATATATCTACGCATTTCACCGCTACACATGGAATTCCACTCTCCTCTTCTGCACTCAAGTCTCCCAGTTTCCAATGACCCTCCCCGGTTGAGCCGGGGGCTTTCACATCAGACTTAAGAAACCGCCTGCGCTCGCTTTACGCCCAATAAATCCG
+
CCCCCGGGGGGGGGGFGGFGGGGGGGGGGGGGGGGGGGGGGGGGGGGGGGGGGGGGGGGGGGGGGGGGGGGGGGGGGGGGGGGGGGGGGGGGCFFGGFGGGGGGGGGFEGGGGGGGGGGD@GGGGGGGFCFGGFFGGGFGGFFFFF;DGGGGGGGGFGGGGGGFGFGGGGGGGGGG8EGGGGGDGGGC?F8CGGGGGEGFCC?=AGGGFGG7CF@7CGG6):B@;FFFFF>DGFGDFFGGGF35CF4.:7/
@M03364:276:000000000-BLYN8:1:1101:4683:9938 2:N:0:1
GGACTACCAGGGTTTCTAATCCTGTTTGCTCCCCACGCTTTCGAGCCTCAGCGTCAGTTACAGACCAGAGAGCCGCCTTCGCCACTGGTGTTCCTCCATATATCTACGCATTTCACCGCTACACATGGAATTCCACTCTCCTCTTCTGCACTCAAGTCTCCCAGTTTCCAATGACCCTCCCCGGTTGAGCCGGGGGCTTTCACATCAGACTTAAGAAACCGCCTGCGCTCGCTTTACGCCCAATAAATCCG
+
CCCCCGGGGGGGGGGGGGGGGGGGEGGGGGGGGGGGDGGGGGGGGGGGGGGGGGGGGGGGGGGGGGGG@FGGGGGGGGGGGGGGGGGGGGGGGFGGGGGGGGGGGGGGGGGGGGGGGGGGEGGGGGGGGGGGGDGGCFGGGGGGFGGGCFGGGGGDEGGFGGGGFG9@FGF9?FDFFGGEEDEGGGGGGGGGGGGGGGGC8+=@FG7CGFGGGGGGGCFFAGBD0A>893:>DGG<FBGGGDFFFGFFGG7
@M03364:276:000000000-BLYN8:1:1101:17598:9948 2:N:0:1
GGACTACTGGGGTTTCTAATCCTGTTTGATCCCCACGCTTTCGCACATCAGCGTCAGTTACAGACCAGAAAGTCGCCTTCGCCACTGGTGTTCCTCCATATCTCTGCGCATTTCACCGCTACACATGGAATTCCACTTTCCTCTTCTGCACTCAAGTTTCCCAGTTTCCAATGACCCTCCACGGTTGAGCCGTGGGCTTTCACATCAGACTTAAGAAACCGCCTACGCGCGCTTTACGCCCAATAATTCCG
+
CCCCCFFGGGFGGGGGFGGGGGGGGGGGGGGGGGGGGGGGGGGGGGGGGGGGEGGDGGGGDGGGGGGGGGGGFGG>FGGGGGGGGGGGGFGGGGGGGGGGGEFGGGGGGGGEGGGGG7FEGGGGFFFGGGGGGGGGGGGGGGGGGGGGFAEFGGGGGGGGADDDDEF;DFFGCFADCFGGGGGGCEGFGGG>?8EEGGGGGGGGFDCC59>GF7B:DCF,:EF@2A9D=AEFCD<>F0CCGB6AFFFCGG4
@M03364:276:000000000-BLYN8:1:1101:18940:9966 2:N:0:1
GGACTACCCGGGTTTCTAATCCTGTTTGCTACCCACACTTTCGAGCCTCAACGTCAGTTACAGTCCAGAAAGCCGCCTTCGCCACTGGTGTTCTTCCATATATCTACGCATTTCACCGCTACACATGGAGTTCCACTTTCCTCTACTGCACTCAAGTCATCCAGTTTCCAAAGCAATTCCTCAGTTGAGCTGAGGGCTTTCACTTCAGACTTAAATAACCGTCTGCGCTCGCTTTACGCCCAATAAATCCG
+
CCCCCGGGGGGGGGGGGGGGGGGGGGGGGGGGGGGGGGGGGGGGGGGGGGGGGGGGGGGGGGGGGGGGGFGGGGGGGGGGGGGGGGGGGGGGGGGGGGGGGGGFGGGGGGGGGGGGGGGGGGGGFGFGGGGGGGGGGGGGGGGGGGGFGGGGGGGGGGGGGF8=EFFGGGGGGGG8EF8FFGDFFF9DDFA8DGFCEDF??FGGFG?FGGGGGGGGGGGGFGFF5BAE49@DGGGFFDDGGEFF4DAEFGD
@M03364:276:000000000-BLYN8:1:1101:21301:9967 2:N:0:1
GGACTACTCGGGTTTCTAATCCTGTTTGCTCCCCACGCTTTCGCACCTGAGCGTCAGTCTTTGTCCAGGGGGCCGCCTTCGCCACCGGTATTCCTCCAGATCTCTACGCATTTCACCGCTACACCTGGAATTCTACCCCCCTCTACAAGACTCCAGCCTGCCAGTTTCGAATGCAGTTCCCAGGTTGAGCCCGGGGATTTCACATCCGACTTGACAGACCGCCTGCGTGCGCTTTACGCCCAGTAATTCCG
+
CCCCCGGGGGGGGGGGGGGGGGGGGGGGGGGGGGGGGGGGGGGGGGGGGGGGGGGGGFGFGGGGGGGGGGGGGGGGGGGGGGGGGGGGGGEFFGFGGGGGFGGGGGGGDGGGGGGGGGGGGGGGGGGGGGGGGGGFG8DGGGGGGGGGFFGGGDGCGGGGGGFFCGGGGGGGCECFGGFFCDFGFGGGDC:FCECECEF6FGGGFGGGGGDGFDFF85CFDG>:?FBFF::@<DGBF18?EB1<?FF2DF7
@M03364:276:000000000-BLYN8:1:1101:20200:9986 2:N:0:1
GGACTACTGGGGTATCTAATCCTGTTTGATCCCCACGCTTTCGCACATCAGCGTCAGTTACAGACCAGAAAGTCGCCTTCGCCACTGGTGTTCCTCCATATCTCTGCGCATTTCACCGCTCCACATGGAATTCCACTTTCCTCTTCTGCACTCAAGTTTGCCAGTTTCCAATGACCCTCCACGGTTGAGCCGTGGGCTTTCACATCAGACTTAAGAAACCGCCTACGCGCGCTTTACGCCCAACAATTCCG
+
8-C-B<CEFG@:F,C,6,CFF@@,;;CFCFCFDFEEEE@@F9CFCFGEGFCF7@FGGGFAF@9,CCFCCE,6<9FGG:FFGGG:FBEFGFEE5EF9FEFF?FAG,A96B+?=@FFEF@C>+4A<,9F<FCGGG<E?@9,AE4@=DF=D,=E=EC@A,,@,,66,AFD,@3,,@=EE@,++@ECEG>=,,83:?EGCGG8<89A<B52**7*;B+=@+3,,:7@55)(:=>))):>EFFG7*)6)*/*.;79
@M03364:276:000000000-BLYN8:1:1101:3221:10024 2:N:0:1
GGACTACTCGGGTTTCTAATCCTGTTTGCTCCCCACGCTTTCGCACCTGAGCGTCAGTCTTTGTCCAGGGGGCCGCCTTCGCCACCGGTATTCCTCCAGATCTCTACGCATTTCACCGCTACACCTGGAATTCTACCCCCCTCTACAAGACTCCAGCCTGCCAGTTTCGAATGCAGTTCCCAGGTTGAGCCCGGGGATTTCACATCCGACTTGACAGACCGCCTGCGTGCGCTTTACGCCCAGTAATTCCG
+
CCCCCFFGGGGGGGGGGGGGGGGGGGGGGGGGGGGGGGGGGGGGGGGGFGGGGGGGGGGGGGGGGGGGGGFGGGGGGGGGGGGGGGGGGGGGGGGGGGGGDFGGGFGGGGGGGGGGGGGGGGGGGGG?CGFFFGGGGGGDGGGGGGGGCCFGGDGGGGGGGCFGGGGGGGGGGGGGGGGGGGGGCGDGFGGGD5C:*BEGGGGGFGGGGGGGFGGGGFGGDGDFFF>B?>5@GGFBF0?CE@?FGDFAGF9
@M03364:276:000000000-BLYN8:1:1101:10120:10026 2:N:0:1
GGACTACAAGGGTTTCTAATCCTGTTTGCTCCCCACGCTTTCGCACCTGAGCGTCAGTCTTCGTCCAGGGGGCCGCCTTCGCCACCGGTATTCCTCCAGATCTCTACGCATTTCACCGCTACACCTGGAATTCTACCCCCCTCTACGAGACTCTAGCTTGCCAGTTTCAAATGCAGTTCCCAGGTTGAGCCCGGGGATTTCACATCTGACTTAACAAACCGCCTGCGTGCGCTTTACGCCCAGTAATTCCG
+
CCCCCGGGGGGGGGGGGGGGGGGGGGGGGGGGGGGGGGGGGGGGGGGGGGGGGGGGGGGGGGGGGGEGGEGGGGGGGGGGGGEGEGGGGGGGF<FGGGGGGGGGGGGGGGDGGGEFEFGGGGFGGGGGFGGGGGGGGGGG7CEFFGGCC68ADBFFFGGGGGGGGGGFFDCFGFGGGGGGFGGGFFGGGGGG>8CGEG?FFGGGAGFFFCG7FGGGGGGGFGB;0AB86DFF3<F9FFGCEFF?DCF2>C*
@M03364:276:000000000-BLYN8:1:1101:19208:10069 2:N:0:1
GGACTACACGGGTTTCTAATCCTGTTTGCTCCCCACGCTTTCGCACCTGAGCGTCAGTCTTTGTCCAGGGGGCCGCCTTCGCCACCGGTATTCCTCCAGATCTCTACGCATTTCACCGCTACACCTGGAATTCTACCCCCCTCTACAAGACTCCAGCCTGCCAGTTTCGAATGCAGTTCCCAGGTTGAGCCCGGGGATTTCACATCCGACTTGACAGACCGCCTGCGTGCGCTTTACGCCCAGTAATTCCG
+
CCCCCGGGGGGGGGGGGGGGGGGGGGGGGGGGGGGGGGGGGGGGGGGGGGGGGGGGGGGGGGGGGGGGGGGGGGGGGGGGGGGGGGGGGGGGGGGGGGGFFGGGGGGGGGGGGGGGGGGGGGGGGFGGGGGGGGGGGGFEEGGGGGGGCDGGGGGGGGGFGGFGGGGGGGGGFDFGGGGGGGGGGGGGDGGGGGEGGGGGGGGGFGGGGGGGGD<7FGGGFGFFFFFDBFEFGDDAF?CEEB:?FFF<GG7
@M03364:276:000000000-BLYN8:1:1101:24810:10083 2:N:0:1
GGACTACTCGGGTATCTAATCCTGTTTGCTCCCCACGCTTTCGCACCTGAGCGTCAGTCTTCGTCCAGGGGGCCGCCTTCGCCACCGGTATTCCTCCAGATCTCTACGCATTTCACCGCTACACCTGGAATTCTACCCCCCTCTACGAGACTCTAGCTTGCCAGTTTCAAATGCAGTTCCCAGGTTGAGCCCGGGGATTTCACATCTGACTTAACAAACCGCCTGCGTGCGCTTTACGCCCAGTAATTCCG
+
CCCCCGGGGGGGGGGGGGGGGGGGGGGGGGGGGGGGGGGGGGGGCFGGFGFGGGGGG<<EGGGGGGGG8FEGGGGGDGGFF>FGGDFCGGGGGGGGGF8FGGDDFFGGDEGGGGFGGGGGGGGGGGDFFGGDFGGGGGFFCEGGFGB>B3BCGCGGC9;D@FCGGGFFG9FFFFGC,<;:EC>>FCC?CCEGDG8=5CG+CCC>+;CD>+:@7CD7F<FG:EBDDF;72B)<DDFBF?C8>>?677F2**2
@M03364:276:000000000-BLYN8:1:1101:10020:10097 2:N:0:1
GGACTACAGGGGTTTCTAATCCTGTTTGCTCCCCACGCTTTCGAGCCTCAGTGTCAGTTACAGGCCAGAGAGCCGCTTTCGCCACCGGTGTTCCTCCATATATCTACGCATTTCACCGCTACACATGGAATTCCACTCTCCTCTCCTGCACTCAAGTCTCCCAGTTTCCAATGCATACAATGGTTGAGCCACTGCCTTTTACACCAGACTTAATAAACCACCTGCGCCCGCTTTACGCCCAATAAATCCGG
+
CCCCCGG<FGGGGGGGGGGGGGGGGGGGGGGGGGGGGGGGGGGDFGGGGGGFGGGGGGGGFGGAEGGGGCDGGGGG:FFGGGGGGCGEGDGGGGGGG8FFFGGCE9CFFECGGGGGGGGGGGGG,:EFEFGGGGGG,,,AEFGG,EDFGGGGCCFFCB9,CFFGGGGG=F,>,3@=@=,,7DB@FD6<,D,3,,@8@FGCCFFGFGC>9*<+8+<9+86,9E>>495*(2848C+4)9GEG:;FGGCCG3C
@M03364:276:000000000-BLYN8:1:1101:11430:10104 2:N:0:1
GGACTACACGGGTTTCTAATCCTGTTTGCTCCCCACGCTTTCGAGCCTCAGTGTCAGTTACAGGCCAGAGAGCCGCTTTCGCCACCGGTGTTCCTCCATATATCTACGCATTTCACCGCTACACATGGAATTCCACTCTCCTCTCCTGCACTCAAGTCTACCAGTTTCCAATGCATACAATGGTTGAGCCACTGCCTTTTACACCAGACTTAATAAACCACCTGCGCTCGCTTTACGCCCAATAATTCCGG
+
CCCCCGGGGGGGGGGGGGFFGGGGGGGGGGGGGGFGGEGGGGGFGGGEFCFEGGGGGGGGGGGGGGGGGGGG@FGFGCFGGFGGGGGGGGGGFGGGGGGGGGGGGGGGGGGGGFGGGGGGGGGGGGGGFFGGGGGGGGGGGGGC8EFGGGGFGDGGGGGGGGGGGGGGGEFGF8EFGDFGCE8EGCE62DDGCE9CCFGGGGGG5DDCC>EG7FFGGG6FFEFFBDBDFFFFGCDCDD>8EF@;>FA);<5
@M03364:276:000000000-BLYN8:1:1101:7463:10109 2:N:0:1
GGACTACTCGGGTTTCTAATCCTGTTTGCTCCCCACGCTTTCGCACCTGAGCGTCAGTTTCCGTCCAGGGGGCCGCCTTCGCCACCGGTGTTCCTCCAGATCTCTACGCATTTCACCGCTACACCTGGAATTCTACCCCCCTCTACGAGACTCTAGCTTGCCAGTTTCAAATGCAGTTCCCAGGTTGAGCCCGGAGATTTCACATCTGACTTAACAACCCGCCTTCCTGCGCTTTACGCCCAGTAATTCCG
+
C@@CCFG9AFGGGEEGFDFFGFGGGGFGCEC,FFFFBB@FGGGGC:CA,C6<@@F:FF,<,<CEFCGF8BEFEGFEGGGFGGGGG8@EG:CFGGGG?4,<=FEFFFBDC7:FF9FDGD@EGG,F8,DFE,F@F,,7,86@CG87,3++34BFG9=CCA,3*>EDDFACF>9E;D,,,,,5,,?DCGGCGFFC5C*:C:EFCC?F6C7C7DGG71;77*=EACB0(/(14;>377><B(*2>>397C440*0
@M03364:276:000000000-BLYN8:1:1101:6244:10126 2:N:0:1
GGACGACTGGGGTTTCTAATCCTGTTTGCTCCCCACGCTTGCGAGCCTCAGTGTCAGTTACAGGCCAGAGAGCCGCTTTCGCCACCGGTGTTCCTCCATATATCTACGCATTTCACCGCCACACATGGAAGTCCACTCGCCTCCCGTGCACTCAAGTCTACCAGTTGCCAATGGAGACAAGGGTGGCGCCACGGCCTTTTACACCAGACTTAATAAACCACCTGCGATCGCTTCACGCCCAATAAATCCGG
+
-@CB,++6C<<C6+@FF6<,FG9F@,C<@,;;6F6@FF@F,6@@C:F8,CF@ECEC@<6FAFG@@F8C8FE,76@B@,?FCC:F:FEF+88,B<,5B=EE9,@EE<FF:7B+959E<@F+4?,@8FECF9?89?=F,@++@=>+6+@++@=8E=,6@=636=8685,7;,@3,,,,5:3:,:5@3*,;A7EC5::E5E9<DF786/;85*;++1+3+*02)/)(,:()(.8):**.0(1C*)4)**0.2/9
@M03364:276:000000000-BLYN8:1:1101:25094:10148 2:N:0:1
CCGGTTGGGCTAGAAGTTCCCATGTTGGATCGTCTTGTTTTAGTACCGCTGGTGTTACTCCCTTTGGCTGCTCTATCTCTCCACACTCCCCTCGCGGCGCCTTGCCGCACACAGTACTGCCCCCTTGTCTTTCTCTCTATCTCTATTCACTATCATCCTACAACTCCCTCTCCTATTCACCCCTCCTTCCTCTCTGTACCCTTCTCCTATATCGCCTCCCCTCCTTACGCGCTACACGCTCCGTCCTTCCT
+
--A-A+++8-,-,66,66,,,,,,-,,,,,;,,,,:,6,,,6,,<6,,++8@C,,,,<,<,,;CC,69CBB,:96C69AC,,,,9,,66,8,,++++8+++++,,478+++:+,:,,74,,:+6@64C,A,,,,6=,,,9,,7+>,,,,,8+3,,,,,,,,,,,,,,,,467:;,@,@,,3,*433,,7,,7,:,3,,,,4*,*32523+2++*2*2:,*0,2-0+*),.)83))))(***)(./)0)*2*
@M03364:276:000000000-BLYN8:1:1101:9297:10163 2:N:0:1
GGACTACACGGGTTTCTAATCCTGTTTGCTCCCCACGCTTTCGCACCTGAGCGTCAGTCTTCGTCCAGGGGGCCGCCTTCGCCACCGGTATTCCTCCAGATCTCTACGCATTTCACCGCTACACCTGGAATTCTACCCCCCTCTACGAGACTCTAGCTTGCCAGTTTCAAATGCAGTTCCCAGGTTGAGCCCGGGGATTTCAAATCTGACTTAACAAACCGCCTGCGTTCGCTTTACGCCCCGTAATTCCG
+
CCCCCGFGGECEB@FFGGAFGD<FGFGCFCAFFGFFEEGGGG>CGGGGD@<DFGGGDFFGGGGGDGGFEFGGDGGGGGGGCDFGGGG7FEFEDGGA<AE9,AEFDFGGGGGGGGGGGDGDGGGGDCGGGGGFGFGGG88BE6BFFFDECEECGFGCEFG>BFCFG,BCEGCG,6>FGGG?A>DFFF8E7,?*?CCE=C?FC+++1*;C7CF1+;:CGF=*=CB2<F1535>>C3C28<EG:3(.9*<>FF7
@M03364:276:000000000-BLYN8:1:1101:23225:10164 2:N:0:1
GGACTGCTAGGGTTTCTGATCCGGTTTGCTCCCCACGCTTTCGCACCTGAGCGTCAGTCTTCGTCCAGGGGGCCGCCTTCGCCACCGGTATTCCTCCAGATCTCTACGCATTTCACCGCTACACCTGGAATTCTACCCCCCTCTACAAGACTCCAGCCTGCCAGTTTCTAATGCAGTTCCCAGGTTGAGCCCGGGTATTTCACATCCGACTTGACAGACCGCCTGCGTGCGCTTTACGCCCAGTAATTC
+
C9<CC,,CCAFEFGC<F,,,<,,+6+6,6,9,,8C@B7,B<@F@7F:@EFFC7::C,C@,96,C,BC,<,FFGGCFG:FDFG=F@<FEFCFGFFG,BFG9C?CAEE?@::E:FFD9F:FGG@9<DDF?AAF=FFG=,,>FEEGFGEF?CFG7,D7EF5EFG8:6,7;F,@,3@;EFG7>FG9EGG9:,<F8@EGC*4?;77+4:@D*::>3C>FFGGGCFDE:13@9>:B>>C3*6*(:*:53622=27
@M03364:276:000000000-BLYN8:1:1101:20237:10179 2:N:0:1
GGACTACAGGGGTATCTAATCCTGTTTGCTCCCCACGCTTTCGAGCCTCAGTGTCAGTTACAGGCCAGAGAGCCGCTTTCGCCACCGGTGTTCCTCCATATATCTACGCATTTCACCGCTACACATGGAATTCCACTCTCCTCTTCTGCACTCAAGTCTCCCAGTTTCCAATGACCCTCCCCGGTTGAGCCGGGGGCTTTCACATCAGACTTAAGAAACCGCCTGCGCTCGCTTTACGCCCAATCAATCCG
+
CCCCCFGFGFFFGGGFGGGGEGGGGGGGGGFCDGGCEEFGFGGFGGGGFFGFFGGDEEFGGGCFGEGGGGFGGGGGGGCFGGGGGGGGEGEGGGGGGGGGGFFFEBEFF:+BFGGGGGGGGGFGCFGGFEFGGFGGFGAFEDFGGGGGGGGGGGGGDEFEEGGGEFFGFFGCFEFG8EGGGGGGFGDGGCGGGCEGGGGCFFGG=*?F*;<FFGFFFGGGDGFDFA0833=DGGGFFFGGGEF@*76:FG5
@M03364:276:000000000-BLYN8:1:1101:4932:10182 2:N:0:1
GGACTACAAGGGTTTCTAATCCTGTTTGATCCCCACGCTTTCGCACATCAGCGTCAGTTACAGACCAGAAAGTCGCCTTCGCCACTGGTGTTCCTCCATATCTCTGCGCATTTCACCGCTACACATGGAATTCCACTTTCCTCTTCTGCACTCAAGTTTCCCAGTTTCCAATGACCCTCCACGGTTGAGCCGTGGGCTTTCACATCAGACTTAAGAAACCGCCTACGCGCGCTTTACGCCCAATAATTCCG
+
CCCCCGGGGGGGGGGGGGGGGGGGGGGGGGGGGGGGGGGGGGGGGGGGGGGGGGGGGGGGGGGGGGGGGGGGGGGDGGGGGGGGGGGGGGGGGGGGGGGGDGGGGGGGGGEGGGGGGGGGCCCGGGGGGGGGGGGGGGGGGGGGGGGGGFCADCFGGGFGCGGGDFEGFG9FFGGGFGGGGGE6>8@FFGGGGGGDGGFGGCEFFFGG>*9DG78CFGGGDGBA26@F98:>GGF3C6CEEE6;6DF5CDD
@M03364:276:000000000-BLYN8:1:1101:2581:10184 2:N:0:1
GGACTACCGGGGTATCTAATCCTGTTTGCTCCCCACGCTTTCGCGCCTCAGCGTCAGTTGCGAGCCAAAGAGCCGCTTTCGCCACTGGTGTTCCTCCATATCTCTACGCATTTCACCGCTACACATGGAATTCCACTCTTCTCTCTCGCACTCAAGTCTCCCAGTTTCCAATGACCCTCCCCGGTTGAGCCGGGGGCTTTCACATCAGACTTAAAAGACCACCTGCGCGCGCTTTACGCCCAATAATTCCG
+
CCCCCGGCFGGGGFGGGGGGGGGGGGGGGGGGGGGGGGGGGGGGGGGGGGGGGGGGGGAADFEGGGGCFFFFGGGG:FGGGGGGGGGGGGGGGAFGGGFGGGGGGGGGGGGGGGGGGGGGEGGG9EGGGFGGGGGGDEE5EFFFGF?EEGDGGGGC@DDACGGGFGGG:DAFEGGG6@>AEGGGGCCC9FFEDGGGGGGGGFF7ADFFGFGGG7:;@<FFFGFFBF4:3.)7CDCAFBGGGFF@G=*):C9
@M03364:276:000000000-BLYN8:1:1101:3610:10202 2:N:0:1
GGACTACTAGGGTTTCTAATCCTGTTTGCTCCCCACGCTTTCGAGCCTCAGCGTCAGTTACAGACCAGAGAGCCGCCTTCGCCACTGGTGTTCCTCCATATATCTACGCATTTCACCGCTACACATGGAATTCCACTCTCCTCTTCTGCACTCAAGTCTCCCAGTTTCCAATGACCCTCCCCGGTTTAGCCGGGGGCTTTCACATCAGACTTAAGAAACCGCCTGCGCTCGCTTTACGCCCAATACATCCG
+
CCCCCGGGGGGGGGGGGGGGGGGGGGGGGGGGGGGGGGGGGGGGGGGGGGGFGGGGGGFFGGGGGGGGGGGGGGGGGGGGGGGGDGGGGGGGGGGGGFDFGGDGGGGGGGDGFGGGGDGGGGGGGGGCB?FGFGFFFGEFGG8DFD94EGGGGGGGAFGGFGGGGGGGGGGGGAFGFF?EGDGGGG+1;EGECDEGGGGFG7E>A9?CCFGGGGFGCFGGFGFDFFFF>:A>CFC4=:EGGFFFG*?AGG5
@M03364:276:000000000-BLYN8:1:1101:19226:10223 2:N:0:1
GGACTACTAGGGTTTCTAATCCTGTTTGCTACCCATGCTTTCGAGCCTCAGCGTCAGTTACAGACCAGACAGCCGCCTTCGCCACTGGTGTTCTTCCATATATCTACGCATTTCACCGCTACACATGGAGTTCCACTGTCCTCTTCTGCACTCAAGTTTCCCAGTTTCCGATGCACTTCTTCGGTTGAGCCGAAGGCTTTCACATCAGACTTAAGAAACCGCCTGCGCTCGCTTTACGCCCAATAAATCCG
+
CCCCCGGGGGGGGGGGGGGGGGGGGGGGGGGGGGGGGGGGGGGGGGGGGGGGGGGGGGGGGGGGGGGGGGGGGGGGGGGGGGGGGGGGGGGGGGGGGGGGGGGGFGGFEGGGGGGGGGGGGGGGGGCGGFGGGGGGGGGGGGFGGGGGGGGGGGGGGGGGGGGGGGGGGDEGGEGGGGFGGGGGGGGGGGGGGGGGGGGGGGGGFGGG5CFGFGDFGGFGE*@24A=EB?BEGGDEF@GGGFFFFFFFDF:
@M03364:276:000000000-BLYN8:1:1101:27602:10271 2:N:0:1
GGACTACCGGGGTTTCTAATCCTGTTTGCTCCCCACGCTTTCGAGCCTCAGTGTCAGTTACAGGCCAGAGAGCCGCTTTCGCCACCGGTGTTCCTCCATATATCTACGCATTTCACCGCTACACATGGAATTCCACTCTCCTCTCCTGCACTCAAGTCTACCAGTTTCCAATGCATACAATGGTTGAGCCACTGCCTTTTACACCAGACTTAATAAACCACCTGCGCTCGCTTTACGCCCAATCAATCCGG
+
CCCCCGGGGGGGGEGFFGGGGGGGGGGGGGGGGGGGGGGGGGGGGGGGFGGGGGGFGFGFGGFCGFGGGGGGGGCEGGFGCFEEGGEGFFGGGGGGGEEFGGGFDFGCFEEDFG9FFGE=FGGGGDCFFAFFFG=FGFGGGGGGGGG?@EE8BFGGGGGGFG8FGGGGGGC,,DF:FFG6CCFFGGGG6>C:FC??,@DCGFGGAF57CGGGFCDGGG,1:;A:B5=AD48?9*74>DCEEFD)>C1)8C)
@M03364:276:000000000-BLYN8:1:1101:7905:10283 2:N:0:1
GGACTACCAGGGTTTCTAATCCTGTTTGCTCCCCACGCTTTCGAGACTCAGCGTCAGTTACAGACCAGAGAGTCGCCTTCGCCACTGGTGTTCCTCCATATATCTACGCATTTCACCGCTACACATGGAATTCCACTCTCCTCTTCTGCACTCAAGTTCCCCAGTTTCCAATGACCCTCCACGGTTGAGCCGTGGGCTTTCACATCAGACTTAAGAAACCGCCTGCTCTCGCTTTACGCCCAATAAATCCG
+
CCCCCGGGGGGGGGGGGGGGGGGGGGGGGGGGGGGGGGGGGGGGGFGGGGGGGGGGGGGGGGGGFGGGGGGGEFGGGGGGGGGGGGGGGGGGGGGGGDFGGGGGGGGGEGGGGGGGGGGGGGFFGGGGFFGGGGGGGGGGGGGGCGCEGGGGGG8,EFGDFFCEFFGGGG9FGCGG8DFE88EEGGGF6FGGGCGDFGGGGGGGFGGGGFFBCF7CD4EDAEB>DF3F<F)?DGGCF?EBEFFFGGF5:C5
@M03364:276:000000000-BLYN8:1:1101:18451:10305 2:N:0:1
GGACTACCGGGGTTTCTAATCCTGTTTGCTCCCCACGCTTTCGTGCATGAGCGTCAGTGTTATCCCAGGGGGCTGCCTTCGCCATCGGTATTCCTCCACATCTCTACGCATTTCACTGCTACACGTGGAATTCTACCCCCCTCTGACACACTCTAGCCGTGCAGTCACCAATGCAATTCCCAGGTTAAGCCCGGGGATTTCACATCGGTCTTGCACAACCGCCTGCGCACGCTTTACGCCCAGTAATTCCG
+
CCCCCGGGGGGGGDGGGGGGGGGGGGGGGGGGGGGGGGGGGGGGGGGGGGGGGGGGGGGGGEGGGGGGGGGGGGGGGGGGGGGGGGGGGGGGGGGGGGGDFGGGGFGGEEFFFFFGGFGGFGGGG:<CCGGGGGGGGGCFGGGGGGGGGGGGGGGGFGEGGGCCGGGGGGGGGGGFFGGGGGFFGGDGGGGGDGGGCE?FGFGFFGDDCCD@>FCFGGGGDGA@DA>E9B@:D*94=3CG=3307:*5CF<
@M03364:276:000000000-BLYN8:1:1101:5336:10306 2:N:0:1
GGACTACCAGGGTTTCTAATCCTGTTTGATCCCCACGCTTTCGCACATCAGCGTCAGTTACAGACCAGAAAGTCGCCTTCGCCACTGGTGTTCCTCCATATCTCTGCGCATTTCACCGCTACACATGGAATTCCACTTTCCTCTTCTGCACTCAAGTTTCCCAGTTTCCAATGACCCTCCACGGTTGAGCCGTGGGCTTTCACATCAGACTTAAGAAACCGCCTACGCGCGCTTTACGCCCAATAATTCCG
+
CCCCCGGGGGGGGGGGGGGGGGGGGGGGGGGGGGGGGGGGGGGGGGGGGGGGGGGGGGGGGGGGGGGGGGGGGGGGGGGGGGGGGGGGGGGGGGGGGGGGGGGGGGGGGGGGGGGGGGGGGGGGGGGGGGGGGGGGGGGGGGGGGGGGGG8=DFFFFGGGGGGGGGDFGGGGGGGFFGGEF?E>FGGGFGGGGDEEGGG?7<EGFGGG9CGGGGGGGDGGEC42>FFE=:BDGGGFFDGGEB0A4DFEGGD
@M03364:276:000000000-BLYN8:1:1101:11119:10306 2:N:0:1
GGACTACTGGGGTTTCTAATCCTGTTTGCTCCCCACGCTTTCGCACCTGAGCGTCAGTCTTCGTCCAGGGGGCCGCCTTCGCCACCGGTATTCCTCCAGATCTCTACGCATTTCACCGCTACACCTGGAATTATACCCCCCTCTACGAGACTCAAACCTGCCAGTTTCGGCTGAAGTTCCCGGGTTGAGCCCGCGGATTTCACATCCGACTTGACAGACCGCCTGCGTCCGCGTTACGCCCAGTAATACCG
+
CCCC8@@F,CFEFEG@F9F<CFFGF@FFDFCCFCECGGGFG<FGGGCBCEF,:CF7EC@EDCFCCFGG<@CFGGGCEEG=D:@FFFGGGDFGGCEFFDGCFGGDGEGEEGF7FFEF9CFEFFFGGGGGGGFG95@;=8@:@E>D9=8BCDGCGG8,8@>DFGGFDFE@>**1*>,<5=F7?8*:4**,4?C;***:=C8C7+++37D<*577DGF79*/*)7>8?4;7(7)))/18@:EG55:/0:95*2*
@M03364:276:000000000-BLYN8:1:1101:3380:10309 2:N:0:1
GGACTACTCGGGTTTCTAATCCTGTTTGCTCCCCACGCTTTCGAGCCTCAGTGTCAGTTACAGGCCAGAGAGCCGCTTTCGCCACCGGTGTTCCTCCATATATCTACGCATTTCACCGCTACACATGGAATTCCACTCTCCTCTCCTGCACTCAAGTCTACCAGTTTCCAATGCATACAATGGTTGAGCCACTGCCTTTTACACCAGACTTAATAAACCACCTGCGCTCGCTTTACGCCCAATAAATCCGG
+
CCCCCCGGGGGGGGGGGGGGGGGGGGGGGGFGGGGGGGGGGGGGGGGGGGGGGGGGGGGGGGG8FGGGGGFCGGGGE7FGGGGGGGGGGGGGGGGGGFFGGDFGGGGGGGGGGGGGGGGGGGGGGFG8B=CFGGGGGGGCGGCGGGGFFFGGGGGGFGGF;EF8CDDEFADFGGGGGCFDEF,EG+,,@BFEE6EFGFGC7C7?A9CFGFCF+2;F>F@79CF=>?ADADD>F<C:DD58C38A>FFFFGG
@M03364:276:000000000-BLYN8:1:1101:22729:10326 2:N:0:1
GGACTACCGGGGTTTCTAATCCTGTTTGCTACCCATGCTTTCGAGCCTCAGCGTCAGTTACAGACCAGACAGCCGCCTTCGCCACTGGTGTTCTTCCATATATCTACGCATTTCACCGCTACACATGGAGTTCCACTGTCCTCTTCTGCACTCAAGTTTCCCAGTTTCCGATGCACTTCTTCGGTTGAGCCGAAGGCTTTCACATCAGACTTAAGAAACCGCCTGCGCTCGCTTTACGCCCAATAAATCCG
+
CCCCCGFFGGGGCGGGGGFFFGGGGGGGGFGGGGGGGGGGGGGGGFGDGGGGGGGGGGGGGGGDFGGG8DEFDFFGEDDGGGGGGG@FFFGGG?ECFGGGFGGGGAFFEEGDGFGGGGGGGGGGGGGGFFGFG9;FF@DFEGGGEFFFGFGFGGGGG;C9E99EGCAFA>8CEECFGGGF6@DEEEEG7DFG588EDFFGGGGGCGDGGGGGFGGGF7?CDGF=DFFF=DFFGD54A@EGDEFFFG65;CC
@M03364:276:000000000-BLYN8:1:1101:3288:10329 2:N:0:1
GGACTACAAGGGTTTCTAATCCTGTTTGCTCCCCACGCTTTCGAGCCTCAGTGTCAGTTACAGGCCAGAGAGCCGCTTTCGCCACCGGTGTTCCTCCATATATCTACGCATTTCACCGCTACACATGGAATTCCACTCTCCTCTCCTGCACTCAAGTCTACCAGTTTCCAATGCATACAATGGTTGAGCCACTGCCTTTTACACCAGACTTAATAAACCACCTGCGCTCGCTTTACGCCCAATAAATCCGG
+
CCCCCGGGGGGGGGGGGGGGGGGGGGGGGGGGGGGGGGGGGGGGGGGGGGGGGGGGFGGGGGG@FGGGGGGGGGGGGDGGGGGGGGGGGDFGGGGGGGGFFGGGGGGGGGGEFGGGGGFGGGGGGGFGG9FGGGGGGGFFGGGGGGGGGGGGGGGGDGGGGGGGFFFGFGGGGF88=FFGFFGGGGGGGGGGC?CEFGGGGGGGAFFFGGG>>FCFFF69>EF;BEA5@>46FGGFFDCED338DGFCDDD
@M03364:276:000000000-BLYN8:1:1101:10581:10334 2:N:0:1
GGACTACTGGGGTATCTAATCCTGTTTGCTACCCACACTTTCGAGCCTCAACGTCAGTTACAGTCCAGAAAGCCGCCTTCGCCACTGGTGTTCTTCCATATATCTACGCATTTCACCGCTACACATGGAGTTCCACTTTCCTCTACTGCACTCAAGTCATCCAGTTTCCAAAGCAATTCCTCAGTTGAGCTGAGGGTTTTAACTTCAGACTTAAATAACCGTCTGCGCTCGCTTTACGCCCAATAAATCCG
+
CCCCCGGGGGGGGGGGGGGGGGGGGGGGGGFGFGGGDGGGGGGCFEGGGGFGGGGGGGGF,CEFGGFGGGGGFGGGGEGGGGGGGFGGGGGGDGGGGGFGGGGGGFFGDGGGGFGGGGGGGGGGGGGGGFGGGGGEGGGGFGGG9EDFGGGGGGGGFGCCFGGGGGGGFGA>8E?@F8F8AFGEFC@8DD,6@FFC+@EG+A@CC72877:9+5=9=8:C?7*)14897:A4;7;88=GG*8>FGC+9C6C
@M03364:276:000000000-BLYN8:1:1101:6366:10335 2:N:0:1
GGACTACCAGGGTTTCTAATCCTGTTTGCTCCCCACGCTTTCGAGCCTCAGCGTCAGTTACAGACCAGAGAGCCGCCTTCGCCACTGGTGTTCCTCCATATATCTACGCATTTCACCGCTACACATGGAATTCCACTCTCCTCTTCTGCACTCAAGTCTCCCAGTTTCCAATGACCCTCCCCGGTTGAGCCGGGGCCTTTCCCATCAGACTTAAGAAACCGCCTCCGCCCGCTTTACGCCCAATAAATCCG
+
CCCCCGGGGGGGGGGGGGGGGFGGGGFGGGGGGGGGGGGGGGGGGGGGGGGFGGGGGGGGFF,@FGGGGGGGEF@FD7FGGGGGGGGG6FFDGGFFFFFGGGGG;@EFGGGGGGFGG7FCFGFGFFFGFBFFGGCFFGGGFEGF94EDD,@FGF8@EA,@AF,DF,3;=E>FCFGFF?F6?EG83@679B@3@@B*4>BC>+=?>**23ADCFBC8F*=:?E;5(24:(88:5CC<66EGG)-.*:B4CF)
@M03364:276:000000000-BLYN8:1:1101:23750:10337 2:N:0:1
GGACTACTGGGGTTTCTAATCCTGTTTGCTCCCCACGCTTTCGCACCTGAGCGTCAGTCTTCGTCCAGGGGGCCGCCTTCGCCACCGGTATTCCTCCAGATCTCTACGCATTTCACCGCTACACCTGGAATTCTACCCCCCTCTACGAGACTCTAGCTTGCCAGTTTCAAATGCAGTTCCCAGGTTGAGCCCGGGGATTTCACATCTGACTTAACAAACCGCCTGCGTGCGCTTTACGCCCAGTAATTCCG
+
CCCCCGGGGGGGGGGGGGGGGGGGGGGGGGGGGGGGGGGGGGGGGGGGGGGGGGGGGGGGGGGGGGGGGGDGGGGGGGGGGGGGGGGGGDGGGGGGGGGDFFGGGGGGGGGGGGGGGGGGGGGGGFGGGGFGGGFGGGGGGGGGGGGGEGGFGGGGGGEGFD7DFG9DDGFGGGGGFCCC?GGFGGGGGGGGGGGG=EG?CGGG6*:@CFC+@DDD>DGGFGADDF9E:>DED/>4@(;85539*0@4>:9
@M03364:276:000000000-BLYN8:1:1101:24724:10356 2:N:0:1
GGACTACTAGGGTTTCTAATCCTGTTTGCTCCCCACGCTTTCGCACCTGAGCGTCAGTCTTTGTCCAGGGGGCCGCCTTCGCCACCGGTATTCCTCCAGATCTCTACGCATTTCACCGCTACACCTGGAATTCTACCCCCCTCTACAAGACTCCAGCCTGCCAGTTTCGAATGCAGTTCCCAGGTTGAGCCCGGGGATTTCACATCCGACTTGACAGACCGCCTGCGTGCGCTTTACGCCCAGTAATTCCG
+
CCCCCGGGGGGGGGGGGGGGGGGGGGGGGGGGGGGGGGGGGGGGGGGGGGGGGGGGGGGGGGGGGGGGGGGGGGGGEGGGGGGGGGGGGGGGGGGGGGG,CFFCDFGFCEFGGGFGGFGGEGGGGGGGFGGGDGGGGGFEEEEGGGGGGGGGGFGCFGGGGGGGGGG9*DGGFFEFFGGGGGGGGGGFGFFFGGDGD5:AFGDFFGF<DGGGGDGGC78F:C>?B>6BFFEDCGDA??EEGEFFFFFFF:*
@M03364:276:000000000-BLYN8:1:1101:26890:10360 2:N:0:1
GGACGACTAGGGTTTCTAATCCTGTTTGCTCCCCCCTCTTTCGCACCTGAGCGTCAGTCTTTGTCCAGGGGGCCGCCTTCGCCACGTGTATTCCTTCAGATCTCTACGCATTTCACCGCTACACCTGGAATCCTACCTCCCTCTTAAAGATTCCTCCCTGCCAGTTTCGATCGCATTTCCCAGGTTCTGCCCGGGGACTTCACATCCGCTTTGACAGACCGCCTGCGTGCCTTGTCGATCCAGCATTTCCG
+
-<CC,+@,@C@6EFG<FEAE6;<@FAFFFGFFD,+@+,CCEGC7@BCF8F8ECF,,@C,E<E<CCFECG,++C7>F+FGDD::F:+4,9,C,C,,,59,,CAE9,:,+44=B,C:<E4+67>F48A=8,,,,8,,A,,3D+=8F=,,,67,6,,,,8@D8F7@@>>,5:D,,*35*@,@<<9,6F,,,,2>D>*****6,4+<8+*29*:C>:7+12**=)251,86@:;0**2:2)-2*:*)/2*1)2*/
@M03364:276:000000000-BLYN8:1:1101:22138:10363 2:N:0:1
GGACTACCAGGGTTTCTAATCCTGTTTGCTCCCCACGCTTTCGAGCCTCAGCGTCAGTTACAGACCAGAGAGCCGCCTTCGCCACTGGTGTTCCTCCATATATCTACGCATTTCACCGCTACACATGGAATTCCACTCTCCTCTTCTGCACTCAAGTCTCCCAGTTTCCAATGACCCTCCCCGGTTGAGCCGGGGGCTTTCACATCAGACTTAAGAAACCGCCTGCGCTCGCTTTACGCCCAATAAATCCG
+
CCCCCGGGGGGGGGGGGGGGGGGGGGGGGGGGGGGGGGGGGGGGGGGGGGGGGGGGGGGGGGGGGFGGFGGDGGGGGGGGGGGGGGGGGGGGGGFFFGGGGGGGGGGGGGGGGGGGGGGGGGGGFGGGBCAFFGGGGGGGDFGGGGGGGDGGGGFGGGGGGGGGGGDEGGGGGGGGGGGGGGGGGGGF6FGGGGGGGGGGGGGFFGGGFGGGGD7DCDCGDEDFFFFFFFEDGGF2@6EGG>:@GGFAGG)
@M03364:276:000000000-BLYN8:1:1101:5502:10366 2:N:0:1
GGACTACCGGGGTTTCTAATCCTGTTTGCTCCCCACGCTTTCGCACCTGAGCGTCAGTCTTTGTCCAGGGGGCCGCCTTCGCCACCGGTATTCCTCCAGATCTCTACGCATTTCACCGCTACACCTGGAATTCTACCCCCCTCTACAAGACTCCAGCCTGCCAGTTTCGAATGCAGTTCCCAGGTTGAGCCCGGGGATTTCACATCCGACTTGACAGACCGCCTGCGTGCGCTTTACGCCCAGTAATTCCG
+
CCCCCGGGGGGGGCFGGGGGFGGGGGGGGGGGGGGGGGGGGGGGGGGGFFGGGGGGGGGGGGGGFGCGGGGGGGGGEGGGEFCCEFGGGGGGGG9FGGGFFGGGGGGGFGGGGGGGDEGDFGGGGGGGGGG:FGCF98DCGGGGGGGG9FGGG,DCGGFCGGGGGGFGGGBFG?7EDEGGCGGGGGCCGGFGGEGGEGCGGCFFFGFCGD35;70:;5FGFGFF:@F>2@DDDDF<B<EGGE6FC765::0
@M03364:276:000000000-BLYN8:1:1101:6989:10384 2:N:0:1
GGACTACAAGGGTATCTAATCCTGTTTGCTCCCCACGCTTTCGCACCTGAGCGTCAGTCTTTGTCCAGGGGGCCGCCTTCGCCACCGGTATTCCTCCAGATCTCTACGCATTTCACCGCTACACCTGGAATTCTACCCCCCTCTACAAGACTCCAGCCTGCCAGTTTCGAATGCAGTTCCCAGGTTGAGCCCGGGGATTTCACATCGGACTTGACAGACCGCCTGCGTGCGCTTTACGCCCAGTAATTCCC
+
CCCCCGCECFCGGGGGGGGGGGGGGGGGGGGFGGGGGGGEGGGGGCGFGGFGGGGG7EEGGGGGGGFGGGG@FGGGGGGGGGGGGFGGGGGGGGGFEEFCCGDFFC?FFCCFGGGGFEC>GGGFGGGGCFGGGGGGGGDEEGEGGGFCFGGFGGFFGGGGDGGFGFGFEFDGF;CGG7;EGGG5FGGDGFFGDGGGGGGGGGGCFG**:DGGG>FGG*3=DGD;?>;E?:)8DDFA4(;CE@067:9-:>*
@M03364:276:000000000-BLYN8:1:1101:3587:10420 2:N:0:1
GGACTACTGGGGTATCTAATCCTGTTTGCTCCCCACGCTTTCGCGCCTCAGCGTCAGTTGCGAGCCAAAGAGCCGCTTTCGCCACTGGTGTTCCTCCATATCTCTACGCATTTCACCGCTACACATGGAATTCCACTCTTCTCTCTCGCACTCAAGTCTTCCAGTTTCCAATGACCCTCCCCGGTTGAGCCGGGGGCTTTCACATCAGACTTAAAAGACCGCCTGCGCGCGCTTTACGCCCAATAATTCCG
+
CCCCCFGGGGGGGGGGGGGGGGGGGGGGGGGGGDGGGGGGGGGGGGGGGGGGGGGGEFGGGGGDFGGGGGGGGGGGGGGGGGGGGGGGF8FFFGGGGGFGGGGGGGGGGGGGGGFGGCFGGGGGGGFGFDDFGG9FFCDDGGEDGFGGGGDCEF8EDCF;;;EGFFGGFGGGGGGGGGGEGCC5FEGC,DEEECGGGEG+;FG=F4+6>FGGFGF7@*CFBGF62F(5>>>EGGGAFFGDGD6:C>6:FG4
@M03364:276:000000000-BLYN8:1:1101:5202:10461 2:N:0:1
GGACTACTCGGGTATCTAATCCTGTTTGCTCCCCACGCGTTCGCGCCTCAGCGTCAGTTGCGAGCCAAGGAGCCGCTCTCGCCACTGGTGTGCCTCCATATCTCTACGCATTTCACCCCTACAAATGGAATTTCACTCTGCTCTCTCGCACTCAAGTCTCCCAGCTTCCAAGGACCCTCCCCGGTGTGGCCGGGGGCTTTCACATCAGACTCAAAACACCACCTCCGCGCGCTTTCCGCCCAATAATTCCG
+
C<C@B<C<,@F+F@G,@;@FFAC,C<C<<6EGFGDGEE+@688@F++,,,CCF8@:@FG<,@+8++CF,6CFCFGE++45C:>,?=FCE8A+CA,BF8,,C5E,E9FFG7@+5,9FA,@+:F,,,,C,:A?,,98D,>>,CAF+=9EEEC88D,@8EG9=9E,@,,458EE,43@D+,@E>58E:***4>DG5C5?E=8+;+=F+>+8*200*;*:*7*:5C5.(<>)4753/*1)148CG>(5*:74CC*
@M03364:276:000000000-BLYN8:1:1101:27729:10470 2:N:0:1
GGACTACTCGGGTTTCTAATCCTGTTTGCTCCCCACGCTTTCGAGCCTCAGTGTCAGTTACAGGCCAGAGAGCCGCTTTCGCCACCGGTGTTCCTCCATATATCTACGCATTTCACCGCTACACATGGAATTCCACTCTCCTCTCCTGCACTCAAGTCTACCAGTTTCCAATGCATACAATGGTTGAGCCACTGCCTTTTACACCAGACTTAATAAACCACCTGCGCTCGCTTTACGCCCAATAAACCCTG
+
CCCC8EGG@CFGFECFGGF@C<EFGCGGGFCF@CF@FCFGGCEE@@@@EFFFGGD<FGGAFG,FGGGGGGGCFFGGDG,?:,@:CCC+CFC7?AFFEEGFGG,?@?,DFGDGEFEFCGGDB:ACFFCCAEEFAEEAFGGGFADFG?9>8EE+>=,=ECCFCF?DFGEFFEFD83==E??86D=E,B?F6DFCEF9@ECC998:C*<;DGF>8<EGFFF:,9*;<2:492846DCC:B=:EG3@):7*(1**
@M03364:276:000000000-BLYN8:1:1101:6016:10491 2:N:0:1
GGACTACTGGGGTATCTAATCCTGTTTGCTCCCCACGCTTTCGAGCCTCAGTGTCAGTTACAGGGCAGAGAGCCGCTTTCGCCACCGGTGTTCCTCCATATATCTACGCATTTCACCGCTACACATGGAATTCCACTCTCCTCTCTTGCACTCAAGTCTACCAGTTTCCAATGCATACAATGGTTGAGCCACTGCCTTTTACACCAGACTTAATAAACCACCTGCGCTCGCTTTACGCCCAATAAATCCGG
+
CCCCCGGGGGGGGGGGGGGGGGGGGGGGGGGGGGGGGGGGGGGGGGGGGGGGGGGGGGGGGGGG,CFGGGGGGGGGGGFGGGGGGGGGGGGGGGGGG8FGGGGGGGEFGGGGGGGGGGGGGGGGGGGGFFGGGFGGGGGGGGGGGGGGGGGGGGGGGGGFGGFGGGGGCFFGGFCAFGG8FGFGGGFGGGGGGGGGGFFFGGGGFGC5CF>C8@FGGG8EFGF2=A=59DFEGGGEE@EEEFF4D7AC<DD
@M03364:276:000000000-BLYN8:1:1101:18275:10495 2:N:0:1
GGACTACTCGGGTATCTAATCCTGTTTGCTCCCCACGCTTTCGAGCCTCAGCGTCAGTTACAGACCAGAGAGCCGCCTTCGCCACTGGTGTTCCTCCATATATCTACGCATTTCACCGCTACACATGGAATTCCACTCTCCTCTTCTGCACTCAAGTCTCCCAGTTTCCAATGACCCTCCCCGGTTGAGCCGGGGGCTTTCACATCAGACTTAAGAAACCGCCTGCGCTCGCTTTACGCCCAATAAATCCG
+
CCCCCGGGGGGGGGGGGGGGGGGGGGGGGGGGGGGGGGGGGGGFGGGGGGGGGGGGGGGGGGGGGGGGGGGGGGGGGGGGGGGGGGGGGGGGGGGGGGGGGGGGGGGGGGGGGGGGGGGGGGGGGGGGGFGGGGGGGGGGGGGGGGGGGGGGGGGGGGFGGGGGGGGGGGCGFGGGGFGGGGGGGGGGCFGGGGGGGGGGGGGFFGFF4DGGGGGGFGGGFG813FBFFFFFGGGFFFGGGFFFGG?<76/
@M03364:276:000000000-BLYN8:1:1101:3716:10506 2:N:0:1
GGACTACTGGGGTTTCTAATCCGGTTTGCTCCCCACGCTTTCGCGCCTCAGCGTCACGGGTGGACCAGGTGGCTGCCTTCGCCATCGGCGTTCCTCCCGGTATCTGCGCATTTCACCGCTACTCCGGGAATTCCACCACCCGCTCCCACCGTCTAGCCTGAGCGTATCCCACGCTCCCCCCCGGTTGAGCCGTGGTCTTTCACATGGGACGCCCCAGGCCGCCTCCACGCCCTTTACGCCCAGGGAATCCG
+
CCCCCGGCDGGGGGEGGGGGGGGGGGGGGGGGGGGGGGGGGGGGGGGGGGGGGGGGGGDCCBFDEGGGGCGGGGGGGGGGGGGGGGGGGGGGCFFGGGGG@:7FGGGGGGEGGGGFCEGGGGDAFGGGGGFGGGGGGGGGG+8>BECGGDGFCFGGGGGGG8DEGGDCCFFFCC5=EFGG*BEE:8CF6CGGGGG5EFFGD*<:?F<FG*/77CD*75C=)*>(()172>5;<4644(:C75()*95(965
@M03364:276:000000000-BLYN8:1:1101:10744:10518 2:N:0:1
GGACTACAAGGGTTTCTAATCCTGTTTGCTCCCCACGCTTTCGAGCCTCAGTGTCAGTTACAGGCCAGAGAGCCGCTTTCGCCACCGGTGTTCCTCCATATATCTACGCATTTCACCGCTACACATGGAATTCCACTCTCCTCTCCTGCACTCAAGTCTACCAGTTTCCAATGCATACAATGGTTGAGCCACTGCCTTTTACACCAGACTTAATAAACCACCTGCGCTCGCTTTACGCCCAATAAATCCGG
+
CCCCCGGGGGGGGGGGGGGGGGGGGGGGGGGGGGGGGGGGGGGGGGGGGGGGGGGGGGGGGGGGGGGGGGGGGGGGGGGGEGGGGGGGGGGGGGGGGGGGGGGGGFGGGEGGGGGGGGGGGGGGFGGGGGGGGGGGGGGGGGGFGGGGFGGGFGFGGGGGGGGGGGGGGGGGF?8,,6=EFGEGFCFGGGGGGGGEFFGGCCFGFFFFGGGG8<<@<F6FFC6)):ABAE>DFCC4)8ECEA@FG7+?CD7
@M03364:276:000000000-BLYN8:1:1101:22744:10534 2:N:0:1
GGACTACCGGGGTTTCTAATCCTGTTTGATCCCCACGCTTTCGCACATCAGCGTCAGTTACAGACCAGAAAGTCGCCTTCGCCACTGGTGTTCCTCCATATCTCTGCGCATTTCACCGCTACACATGGAATTCCACTTTCCTCTTCTGCACTCAAGTTTCCCAGTTTCCAATGACCCTCCACGGTTGAGCCGTGGGCTTTCACATCAGACTTAAGAAACCGCCTACGCGCGCTTTACGCCCAATAATTCCG
+
CCCCCGGGGGGGGGGGGGGGGGGGGGGGGGGGGGGGGGGCGGGGGGGGGGGGGGGGGGGGGGFGGGFGGGGGGGGGGGGGGGGGGGGGGGGGGGGGGGFFFCEFGGGGGGGGGFEGGGGGGGGGGGGGGDGGGGGGGGGGGGGGGGFCFFGGFFFFGGGGGFFGFFGGGGAFGGGFFGGCFGGGGGEGGGGGECE>FFFGGFE7>CFFGFFGGGGFGGCFADEFFFFFFF>BGDGCFDGGG3?FC>647**
@M03364:276:000000000-BLYN8:1:1101:12162:10568 2:N:0:1
GGACTACCCGGGTTTCTAATCCTGTTTGCTCCCCACGCTTTCGCGCCTCAGCGTCAGTTGCGAGCCAAAGAGCCGCTTTCGCCACTGGTGTTCCTCCATATCTCTACGCATTTCACCGCTACACATGGAATTCCACTCTTCTCTCTCGCACTCAAGTCTTCCAGTTTCCAATGACCCTCCCCGGTTGAGCCGGGGGCTTTCACATCAGACTTAAAAGACCGCCTGCGCGCGCTTTACGCCCAGTAATTCCG
+
CCCCCGGGGGGGFGGGGGGGGGGGGGGGGGGGGGGGGGGGGGGGGEGEGGGGGGGGGGGGGGGGGGGFGGGGGCEGGGFFFGGGGGGGGDGGGGGGGGGFFGGGGGGGGGGGGGGGGEGDGGGGGGGGFFFGGGGGGGGGGFGGFFGGGGGGGGGGFGDGGGGGGFFGDGGGGGGGGGGGGEGCFGGGFGGGGGGGCGFGGGGDFGGGGCCGGGCFGDFGFG:??>0>BD;)17D4@BEDGF?67>FAGG0
@M03364:276:000000000-BLYN8:1:1101:26976:10571 2:N:0:1
GGACTACCCGGGTTTCTAATCCTGTTTGCTACCCATGCTTTCGAGCCTCAGCGTCAGTTACAGACCAGACAGCCGCCTTCGCCACTGGTGTTCTTCCATATATCTACGCATTTCACCGCTCCACATGGAGTTCCACTGTCCTCTTCTGCACTCAAGTTTCCCAGTTTCCGATGCACTTCTTCGGTTGAGCCGAAGGCTTTCACATCAGACTTAAGAAACCGCCTGCGCTCGCTTTACGCCCAATAAATCCG
+
A@ACCFEFFC@EGG7CFFGGAFFGGGGCFGGGDF<EFCGEEC@FAFEG@GGGGB@:,CFFFGFCGFF8EFFFGFGGGDGGFEGGGGGFF@FCGGGGGGGAFFF9EGFGGCGGGGACE:CG+4=E,EFG8EFDFA,ADFDGGECFGAE9E;>DFGFGGGA;EFG,8>FG,C+=1CADEFFD9@D>CC+@,BFGDC6*1@>C<+@CA9+4*C7=++++=*<,3*/52)5)8)8):*:7A;5=CB0AFD63@C)
@M03364:276:000000000-BLYN8:1:1101:12969:10598 2:N:0:1
GGACTACAGGGGTATCTAATCCTGTTCGCTACCCATGCTTTCGCTCCTCAGCGTCAGTTACTGCCCAGAGACCTGCCTTCGCCATTGGTGTTCCTCCTGATATCTGCGCATTTCACCGCTACACCAGGAATTCCAGTCTCCCCTACAGCACTCAAGTTATGCCCGTATCGCCTGCACGCCCGGAGTTAAGCCCCGGAATTTCCCAGACGACGCGACAAACCACCTACGAGCTCTTTACGCCCAGTAATTCC
+
CCCCCGGGGGGGGGGGGGGGGGGGGGGGGGGGGGGGGGGGGGGGGGGGGGGGGGGGGGGGGGGGGGGGFGGGGGGGGGGGGGGEGGGGGGGGGFGGGGGGGGGGGGGGGGGGGGGGGGGGDEGGGGGFGGGGGGGGFGGGGFCFFGGGGCGGGGCDEFGGFGGGGGGGGGGGGGGGFFGGGGEB:EGGGDFGGGGGGGGGF9,;A97FDDD)77/CDGCFFDF;1A;)6>F3<::6=ACEGB:)0:=>CFF
@M03364:276:000000000-BLYN8:1:1101:14726:10605 2:N:0:1
GGACTACAGGGGTTTCTAATCCTGTTTGCTCCCCACGCTTTCGCACCTGAGCGTCAGTCTTCGTCCAGGGGGCCGCCTTCGCCACCGGTATTCCTCCAGATCTCTACGCATTTCACCGCTACACCTGGAATTCTACCCCCCTCTACGAGACTCTAGCTTGCCAGTTTCAAATGCAGTTCCCAGGTTGAGCCCGGGGATTTCACACCTGACTTAACAAACCGCCTGCGTGCGCTTTACGCCCAGTAATTCCG
+
CCCCCGGGGGGGGGGFGGGGGGGGGGGGGGGGGGGGGGGGGGGGGGGGGGGGGGGGGGGGDGGGGGGGGGGGGGGGGGGGGEGGGGGGGGGGGGGGGGGGGGGGGCDGGGDCGGGGGGGGGGGGGGGGGEGGGGGFDFDDEGGGFDFGCCEGGCGGGGFFGGGFGGGGGFFFFGGGGGGGGGGGEGGGGGGFGEGEGG*<7FF7)1;FFGGGFGGGGGGF>G)4::>FFFFFGGG9*38EED?FG7?27*2
@M03364:276:000000000-BLYN8:1:1101:16616:10650 2:N:0:1
GGACTACCGGGGTTTCTAATCCTGTTTGCTCCCCACGCTTTCGCACCTGAGCGTCAGTCTTCGTCCAGGGGGCCGCCTTCGCCACCGGTATTCCTCCAGATCTCTACGCATTTCACCGCTACACCTGGAATTCTACCCCCCTCTACGAGACTCTAGCTTGCCAGTTTCAAATGCCGTTCCCAGGTTGAGCCCGGGGATTTCACACCTGACTTAACAAACCGCCTGCGTGCGCTTTACGCCCAGTAATTCCC
+
CCCCCGGGGGGGGGGGGGGGGGGEGGGGGGGGGGGGGGGGGGG>CGGGDFFGGGGGGGAEGGG6FGGGA,+@+=:FGGGGGGGGG,@CFCGGGGFFG<<FGDAGGGGGGGGGGGGGGGGEGGGG,AFECFGGG,@F,,+@BEGGCGFG8@EFGAFDG;363>FGGGGFF;DCGG,41;FC?FC5F:@<6E,==8C/*=9+;FFF)*005*:+:77D**;*)7)-282),58>GCGFF2EE5>(6*C=)*0*
@M03364:276:000000000-BLYN8:1:1101:22909:10665 2:N:0:1
GGACTACCCGGGTATCTAATCCTGTTTGCTCCCCACGCTTTCGAGCCTCAGTGTCAGTTACAGGCCAGAGAGCCGCTTTCGCCACCGGTGTTCCTCCATATATCTACGCATTTCACCGCTACACATGGAATTCCACTCTCCTCTCCTGCACTCAAGTCTACCAGTTTCCAATGCATACAATGGTTGAGCCACTGCCTTTTACACCAGACTTAATAAACTACCTGCGCTCGTTTTACGCCCAATAAATCCGG
+
CCCCCGGGFGGGGDGGCFGGGCFCFFGGGGGGFFGGGGDGGGGGGGGGGGGEFGFFFGC@FFGCGGGGGGGGGGGGEGFGGGGGGGGGEECGGGGGB8FCDBECDFGGGGC8FFFGGGGGGGFGC8EFFGFGGGGGGG9AEFGGG@9>FCCFF?8EC,DCDGGC9BAF8FFGGGGADF83,EF;D6@F,>@ECGGG?CGCFDE:ACC9*;5<CC>@:C,=AF6*):A>D>))29CB?-*4:536>C+)958
@M03364:276:000000000-BLYN8:1:1101:22166:10671 2:N:0:1
GGACTACTCGGGTTTCTAATCCTGTTTGCTCCCCACGCTTTCGCACCTGAGCGTCAGTCTTCGTCCAGGGGGCCGCCTTCGCCACCGGTATTCCTCCAGATCTCTACGCATTTCACCGCTACACCTGGAATTCTACCCCCCTCTACGAGACTCTAGCTTGCCAGTTTCAAATGCAGTTCCCAGGTTGAGCCCGGGGATTTCACATCCGACTTGACAGACCGCCTGCGTGCGCTTTACGCCCAGTAATTCCG
+
CCCCCGGGGGGGGDGGGGGGFGGGGGGGGGGGGGGGGGGGGGGGGFGGGGGDFGGGGGGGGGGGGGDGGGGGGGGGGGGGGGEGGGGGGEGGGGFGGGGCFGGGGGFFFGGGFEF<FGGDGGGGGFGGGGGGGGGGGGGGGGGGAFGEGDE?CGGGF;BFGGFF>EE;DFCFGGFGGGEGFGCEFGGGFGGGGGGGEGFFFDG7AD4>38DDCFFGG5CGFGB:?F>D?BDFGGGAFFEEGE:F>7857>*
@M03364:276:000000000-BLYN8:1:1101:18473:10675 2:N:0:1
GGACTACCCGGGTTTCTAATCCTGTTTGCTCCCCACGCTTTCGCACCTGAGCGTCAGTCTTTGTCCAGGGGGCCGCCTTCGCCACCGGTATTCCTCCAGATCTCTACGCATTTCACCGCTACACCTGGAATTCTACCCCCCTCTACAAGACTCCAGCCTGCCAGTTTCGAATGCAGTTCCCAGGTTGAGCCCGGGGATTTCACATCCGACTTGACAGACCGCCTGCGTGCGCTTTACGCCCAGTAATTCCG
+
CCCCCGGCFGGGGEFGGGGGGGGGGGGGGGGGFGGGEGGGGGGGGGGGCFEFFGGGGGGGGGGGGGGGGEGGCGFGGGGGGGFGGGGGGEGGGGGGGGEGFGGGGGGGGGGGG9@FAFFGGCGGCFGCFFGGGFGGGFE:EGGGGGGGFGGGG8FGGFFGGGGGGFGFGGGGGGGEGGG?GGGGGGFGGGGGGGGGGGGC+@CFFGGDDGGGFDCC78F5;CD?0595<EB3C<FABBCGGFBFGGF>GF9
@M03364:276:000000000-BLYN8:1:1101:3353:10678 2:N:0:1
GGACTACAGGGGTATCTAATCCTGTTTGCTCCCCACGCTTTCGCACCTGAGCGTCAGTCTTTGTCCAGGGGGCCGCCTTCGCCACCGGTATTCCTCCAGATCTCTACGCATTTCACCGCTACACCTGGAATTCTACCCCCCTCTACAAGACTCCAGCCTGCCAGTTTCGAATGCAGTTCCCAGGTTGAGCCCGGGGATTTCACATCCGACTTGACAGACCGCCTGCGTGCGCTTTACGCCCAGTAATTCCG
+
CCCCCGGGGGGGGDGGGGFCGGGGGGGGGGGGGGGGGGGGGGGGGGGFCFGGGGGEGGGGGGGGGGGG8C+6CCFGGGGGGGGGDFGGGGGGGGGGDFGGGGGG;DGGGEEEGGGGGDEGEGGFFGGGGCGGGGFGGGGGGDGGGGGGGC@FGGGFFGGFEFGFFGGG>FGGFGF9ECFCECFCGFGDEGGGD5C57:BCCGGGFGFDGGGGGGGF45CFEDB(3FB@6B>FGGG2@1E::5:FFFFFGF*
@M03364:276:000000000-BLYN8:1:1101:4555:10699 2:N:0:1
GGACTACTCGGGTTTCTAATCCTGTTTGCTCCCCACGCTTTCGCACCTGAGCGTCAGTCTTCGTCCAGGGGGCCGCCTTCGCCACCGGTATTCCTCCAGATCTCTACGCATTTCACCGCTACACCTGGAATTCTACCCCCCTCTACGAGACTCTAGCTTGCCAGTTTCAAATGCAGTTCCCAGGTTGAGCCCGGGGATTTCACATCTGACTTAACAAACCGCCTGCGTGCGCTTTACGCCCAGTAATTCCG
+
CCCCCGGGGGGGGGGGGGGGGGGGGGGGGGGGGGGGGGGGGGGGGGGGFGGGGGGGGGGGGGGGGGGGGEGGGGGGGGGGGGGGGGGGGGGGGGGGGGGGGGGGGGGGGGGGGGGGGGGGGGFGGGGGGGDFGGGGGGGGGGGGGGGEGGEGGGGFGGGGFFAFGGGGGGGGFAADDEGG6EFGGGFGGGGGGCED?EGFFCFG=<777DGFFDFDCGGF5:)3?FFF:>))CD5)9:EGC>1@G=FAFF0
@M03364:276:000000000-BLYN8:1:1101:13496:10745 2:N:0:1
GGACTACAGGGGTATCTAATCCTGTTTGCTCCCCACGCTTTCGCGCCTCAGCGTCAGTTGCGAGCCAAAGAGCCGCTTTCGCCACTGGTGTTCCTCCATATCTCTACGCATTTCACCGCTACACATGGAATTCCACTCTTCTCTCTCGCACTCAAGTCTTCCAGTTTCCAATGACCCTCCCCGGTTGAGCCGGGGGCTTTCACATCAGACTTAAAAGACCGCCTGCGCGCGCTTTACGCCCAATAATTCCG
+
CCCCCGGGGGGGGGGGGGGGGGGGGGGGGGGGGGGGGGGGGGGGGGGGGGGGGGGGGGGGGGGGGGGGGGGFGGGGGGGCEGGGGGGGGGGGGGGGGGGGFGGGGGGGGGGGGGGGGGGGGGGFGGGGEFFFFGGGGGGGGGGGGGGGGGGGGFGGGFFFGGGACEFGGGGGGGGGGGDECEGGEGGCFGGGGDGGDCFGGGGG6FGGFGG7@DDGFGGGAGFF?@9BBFFFGGGFFFGGGFFF4CFDCG7
@M03364:276:000000000-BLYN8:1:1101:19867:10760 2:N:0:1
GGACTACTGGGGTTTCTAATCCTGTTTGCTCCCCACGCTTTCGCACCTGAGCGTCAGTCTTCGTCCAGGGGGCCGCCTTCGCCACCGGTATTCCTCCAGATCTCTACGCATTTCACCGCTACACCTGGAATTCTACCCCCCTCTACGAGACTCTAGCTTGCCAGTTTCAAATGCAGTTCCCAGGTTGAGCCCGGGGATTTCACATCTGACTTAACAAACCGCCTGCGTGCGCTTTACTCCCAGTAATTCCG
+
CCCCCGGGGGGGGGGGGGGGGGGGGGGGGGFEFGGGGGGGGGGGDFGGCFFGEGGGGGGGGGGGEGGFGGGEGGGGGGGGGGGGGGGGFEGGGGGGGGGEEGGFFGGGEGGGGGGGFGGGGG@,@=DFFGGGGGBGGFGG@EGGGGGGGEGGFFGFFGGGGGFFG9DADCGGGFGCGFGFCFCCFGGFGDC*5?5E5:E67:EFA<FGGDF=FFGGGGGFE5B0=FBF?BFEDDFFF)2<5>?6C:@4DG*
@M03364:276:000000000-BLYN8:1:1101:16356:10772 2:N:0:1
GGACTACACGGGTTTCTAATCCTGTTTGCTACCCACACTTTCGAGCCTCAACGTCAGTTACAGTCCAGAAAGCCGCCTTCGCCACTGGTGTTCTTCCATATATCTACGCATTTCACCGCTACACATGGAGTTCCACTTTCCTCTACTGCACTCAAGTCATCCAGTTTCCAAAGCAATTCCTCAGTTGAGCTGAGGGCTTTCACTTCAGACTTAAATAACCGTCTGCGCTCGCTTTACGCCCAATAAATCCG
+
9A@CCGGGGGGGGGGFDEEDFGGGGGGGGGGGGF<FGGGFGGGGGGGFGGEDFFGGGGGGGGGGGGGGFGGGFGGGGGCFGGGEGEGGEEEGGEAEFFGGCDECFGG<+@C7ECGGGEGGGG9=EEFF@FGGCFFFCFCGGGGGEGD9FGF88DFFGGFGGGFGGF>FAFGG88=D8EFADAD8@;EDEFFGGFE+@C,ACDFFFFGG7FD;<CC@FC?E*45888)9A>9@DGGFA@GGGF26C8CEGC5
@M03364:276:000000000-BLYN8:1:1101:18113:10794 2:N:0:1
GGACTACTAGGGTTTCTAATCCTGTTTGCTCCCCACGCTTTCGCACCTGAGCGTCAGTCTATGTCCAGGGGGCCGCCTTCGCCACCGGTATTCCTCCAGATCTCTACGCATTTCACCGCTACACCTGGAATTCTGCCCCCCTCTACAAGACTCCAGCCTGCCAGTTTCGAATGCAGTTCCCAGGTTGAGCCCGGGGATTTCACATTCGACTTGACAGACCGCCTGCGTGCGCTTTACGCCCAGTAATTCCG
+
CCCCCGGEFGGGGGGGGGGGGGGGGGGGGGGGGGGGGGGEGGGGGGGGGGGGGGGGGGAFGFFGGGGGGGGGGDDFCGGGGEGGGGGGGGGGGGGGGGFGG,CFGGCCFEGGGGGGGGGGGGFGGGGGGGGGGGGGGGGGE>EGFGGGGGGGF8CFFEGDFDGFFCGGDGGGGGGEGGGGGFGGGGGGGGDF>5>C5EECCD?+@@FGFGGGFFGC*CGC;CA0?F9)(7))5>F4@28?GFFFGGFFGFC
@M03364:276:000000000-BLYN8:1:1101:20346:10804 2:N:0:1
GGACTACCGGGGTTTCTAATCCTGTTTGCTCCCCACGCTTTCGCGCCTCAGCGTCAGTTGCGAGCCAAAGAGCCGCTTTCGCCACTGGTGTTCCTCCATATCTCTACGCATTTCACCGCTACACATGGAATTCCACTCTTCTCTCTCGCACTCAAGTCTTCCAGTTTCCAATGACCCTCCCCGGTTGAGCCGGGGGTTTTCACATCAGACTTAAACGACCGCCTGCGCGCGCTTTACGCCCAATAATTCCG
+
CCCCCFF<FEGGGEFGGFFFGGFGGGGGGFGFGGGGGGEGFGGGGGGGDGGGDGGGGFFGGGGGEFD<DFFGFFFGEE@EEFGEGGGGGGEEDFGGFGGGBFGDGCAFEGGDGFFFGGGGCFGGGGGGE=?EGGGG9=FFFGGGGGGGGGG6>FGGGGGG;EFGA>C,@E,@EFGG@:8CGEEGFGEFGGGGGGGGCEGFGCFF+229;<FGC7@*1757>ED0:@;D;007D*94FBGEE>6>F7@B776
@M03364:276:000000000-BLYN8:1:1101:3991:10809 2:N:0:1
GGACTACTGGGGTATCTAATCCTGTTTGATCCCCACGCTTTCGCACATCAGCGTCAGTTACAGACCAGAAAGTCGCCTTCGCCACTGGTGTTCCTCCATATCTCTGCGCATTTCACCGCTACACATGGAATTCCACTTTCCTCTTCTGCACTCAAGTTTCCCAGTTTCCAATGACCCTCCACGGTTGAGCCGTGGGCTTTCACATCAGACTTAAGAAACCGCCTACGCGCGCTTTACGCCCAATAATTCCG
+
CCCCCGFGFGGGGGGGGGGGGGGGGGGGGGGFGGGCGGEGGGGGGGGGGGGGGGGGGGGGGGGGGGGGGGGGGGGGGDGFGGFGGFFGGGGDFGFGGGGG9FGGGGGGGGGGGGGGFGGDFDGGGEFGGGGGFGDFGGFGGGGGGGGGGGFFGGGGG;DGGG88FF;EGA;,,EFGGGGGGFGGGDGGGGGDE6CECG>?DFFF>DG>DGFG7CFGGGGGDCEF?A9>@EFFGGGFFFGC5A;FGGACC:F
@M03364:276:000000000-BLYN8:1:1101:5343:10810 2:N:0:1
GGACTACAAGGGTTTCTAATCCTGTTTGCTCCCCACGCTTTCGAGCCTCAGTGTCAGTTACAGGCCAGAGAGCCGCTTTCGCCTCCGGTGTTCCTCCATATATCTACGCATTTCACCGCTACACATGGAATTCCACTCTCCTCTCCTGCACTCAAGTCTCCCAGTTTCCAATGCACACAAGGGTTGAGCCACTGCCTTTTACATCAGACTTAAGAAACCACCTGCGCTCGCTCTACGCCCAATAAATCCGG
+
@@CCCFGECCFD<6BFAAEECEGGGG<,<FEDEGGEEEGGG<C@EEFDAFEDF;EAEFFAGCFEG7FFEFGGDFC@7@DFFGEEEFGE@FG7@AFAFEA,A,@EE<A7C,BCFGGGGGGGC>:E@FGFGAABFGGGG89FGEF8=ED8EFGFGGGCGA,@EEGG<DFBC;D9,@=@==C?,,6@,+@@F,,,54>DCE,@?FF+?+2*222+5?88;DDC>CFFFFFEFFFD*9+85>=BEF@4DG6);9)
@M03364:276:000000000-BLYN8:1:1101:3165:10816 2:N:0:1
GGACTACCGGGGTTTCTAATCCTGTTTGCTCCCCACGCTTTCGAGCCTCAGCGTCAGTTACAGACCAGAGAGTCGCCTTCGCCACTGGTGTTCCTCCATATATCTACGCATTTCACCGCTACACATGGAATTCCACTCTCCTCTTCTGCACTCAAGTCTCCCAGTTTCCAATGACCCTCCCCGGTTGAGCCGGGGGCTTTCACATCAGACTTAAGAAACCGCCTGCGCTCGCTTTACGCCCAATAAATCCG
+
CCCCCGGGGGGGGGGGGGGGGGGGGGGCGGGGGGGGGGGGGGGGGGGGGGGGGGGGGGGGGGGGGGGGGGGGGGCGGGGGGGGGGGGGGGGGGGGGGGGGG9FGGGGGGGGGGGGGGGGGGGGGGGGGBEFGFGGGACEGFGGGGGGFGGGGDGGGFFGGGG8F@DFFDGCFGGGGFGFGDGCGGGDGGGGCEGGGGGFGF7CFAFGGGGGGFGGGG4CFEG30(A3>6>3;GFG9F?GGGBBF*>6<>F9
@M03364:276:000000000-BLYN8:1:1101:17016:10817 2:N:0:1
GGACTACTAGGGTATCTAATCCTGTTTGCTCCCCACGCTTTCGCACCTGAGCGTCAGTCTTTGTCCAGGGGGCCGCCTTCGCCACCGGTATTCCTCCAGATCTCTACGCATTTCACCGCTACACCTGGAATTCTACCCCCCTCTACAAGACTCCAGCCTGCCAGTTTCGAATGCAGTTCCCAGGTTGAGCCCGGGGATTTCACATCTGACTTAACAAACCGCCTGCGTGCGCTTTACGCCCAGTAATTCCG
+
CCCCCGGGGGGGGGGGGGGGGGGGGGGGGGGGGGGGGGGGGGGGGGGGGGGGGGGGGGGGGGGGGGGGGGGGGGGGGGGGGGGGGGGGGGGGGGGGGGGGGGGGGGGGGGGGGGGGGGGGGGGGGGGGGGGGGGGGGGGGGGGGGGFGGGGGGGGGGGGGGGGGGGA;EGDFCGGGGGGFCEFGGGGGFGGGECCE:EGFC@FGFFD7DCFFGCF7:DGC85>DFFFF0:@DDGGBB6EGDFBFGGFAG=*
@M03364:276:000000000-BLYN8:1:1101:25913:10822 2:N:0:1
GGACTACAGGGGTATCTAATCCTGTTTGCTCCCCACGCTTTCGCACCTGAGCGTCAGTCTTCGTCCAGGGGGCCGCCTTCGCCACCGGTATTCCTCCAGATCTCTACGCATTTCACCGCTACACCTGGCATTCTACCCCCCTCTACGAGACTCTAGCTTGCCAGTTTCAAATGCAGTTCCCTGGTTGAGCCCGGGGATTACACATCTGACTTAACAAACCGCCTGCGTGAGCTTTACTCCCAGTCATTCCC
+
CCCCCGF8@C@@FFD<FF9FFGGFFFGEGF<EDFEEFGGGFDEG:@FEGF88@FEGEFFGG9<ECB,CFF::@@F=@FE9,,B4=,>:>>B,?FEGE8FGDDCFFFFG+?F+EA,<5++6>+,6EEAA,>773EG,EFFC>@88EDE6C+@::;>CGGF?8FACF>F9A,@CD,,,>:>22,6*6?*=9,>*CE58:*<+;7?89FFG777DGDGFFF5=DG3;()(0:))0:00.7)++2),)0;46CD*
@M03364:276:000000000-BLYN8:1:1101:23341:10823 2:N:0:1
GGACTACCCGGGTATCTAATCCTGTTCGCTCCCCACGCTTTCGAGCCTCAGCGTCAGTTACAGACCAGAGAGCCGCTTTCGCCACCGGTGTTCCTCCATATATCTACGCATTTCACCGCTACACATGGAATTCCACTCTCCCCTTCTGCACTCAAGTTGTACAGTTTCCAAAGCACACAATGGTTAAGCCACTGCCTTTTACTTCAGACTTATACAACCGCCTGCGCTCGCTTTACGCCCAATAAATCCGG
+
C@CCCGGFGGGGGDGGGGGGGGGFFGGGGGGGFGGDGGGGGGGG?FGGGGGGGGGGGGGGGGGGGGGGGGGGGGGG7=DGGGEECFGGGGGGGGGGGGGGGGFFGGGGGGFFGGGEFDGGDGGGGAFCECFGGGFGDC9FCDEGGFFFFDFGGGFFEGGGGGGGFCDD8F9DFCFGGEEFGF?FFEECGG6,7DFGGGFGGGGGFGG>4*+BFGFFCF:C8?8BD428/=AB897>82CEEF8)>DF?*:D
@M03364:276:000000000-BLYN8:1:1101:17620:10827 2:N:0:1
GGACTACTGGGGTTTCTAATCCTGTTTGATCCCCACGCTTTCGCACATCAGCGTCAGTTACAGACCAGAAAGTCGCCTTCGCCACTGGTGTTCCTCCATATCTCTGCGCATTTCACCGCTACACATGGAATTCCACTTTCCTCTTCTGCACTCAAGTTTCCCAGTTTCCAATGACCCTCCACGGTTGAGCCGTGGGCTTTCACATCAGACTTAAGAAACCGCCTACGCGCGCTTTACGCCCAATAATTCCG
+
CCCCCGGGGGGGGGGGGGGGGGGGGGGGGGGGGGGGGGGGGGGGGGGGGGGGGGGGGGGGGGGGGGGGGGGGGGGGGGGGGGGGGGGGFGGGGGGGGGGGGGGGGGGGGGGGGGGGGGGGGGGGGGGGGGGGGGGGGGGGGGGGGGGGGGGGGGGGFGGGFFGEFGAFDFFFC9=FDFGGGGGGGGGGGGGGGGGGGGGGF2EGFGGGGGGGGGGGGGGGFEEFFF?BBFB>3DFFF@GGGFDFGG66CFC
@M03364:276:000000000-BLYN8:1:1101:13980:10830 2:N:0:1
GGACTACTCGGGTTTCTAATCCTGTTTGCTCCCCACGCTTTCGCACCTGAGCGTCAGTCTTTGTCCAGGGGGCCGCCTTCGCCACCGGTATTCCTCCAGATCTCTACGCATTTCACCGCTACACCTGGAATTCTACCCCCCTCTACAAGACTCCAGCCTGCCAGTTTCGAATGCAGTTCCCAGGTTGAGCCCGGGGATTCCACATCCGACTTGACATACCGCCTGCGTTCCCTTTACGCCCAGTAATTCCG
+
CCCCCGGGFGGGFGGGGGGGGGGGGGGFGGGGGGGGGGGGGGGG7FEG8C<F@FGGGG;<6,CEEGGG8F7CFGGGGGGGGGGGG@GGG7FGGGGGGE=BE@FGGGGGEEGGGGGGGGGCGGGGFGGFGGGGG9DF9=6CEDEGFGD>=@D?FEFFCCFG7DGGCEGG*>DGGFFECFCFGFFEAFFFFCGCCCEG5EG,1;FFFG*:>5737;*++2>;3CDF(<280<)9CGGFFFGEGB:FC77<GGC
@M03364:276:000000000-BLYN8:1:1101:6106:10848 2:N:0:1
GGACTACCGGGGTTTCTAATCCTGTTTGCTCCCCACGCTTTCGCGCCTCAGCGTCAGTTGCGAGCCAAAGAGCCGCTTTCGCCACTGGTGTTCCTCCATATCTCTACGCATTTCACCGCTACACATGGAATTCCACTCTTCTCTCTCGCACTCAAGTCTCCCAGTTTCCAATGACCCTCCCCGGTTGAGCCGGGGGCTTTCACATCAGACTTAAAAGACCACCTGCGCGCGCTTTACGCCCAATAATTCCG
+
CCCCCGGGGGGGGGGGGGEFGGGGGGGGGGGGGGGGGGGGGGGGGGGGGGGGGGGGGGGFGGDGGGGGGGGGGFGGDGGGGGGGGFGGGFGGGGGGGGGGGGGGGGGGGGGGFGGGGGGGGGGGGGGGGFGGGAFGGGGFGGGGGGGGGGGGGFFGFAEGGGCFFEGGGGGG?FGG6:CGGEGEEGDFGGGCCEGGGGF?CFFFF40C=CCFGGFGGGGGFD@<746)1>D>7DC9FBGGG38><795CCC
@M03364:276:000000000-BLYN8:1:1101:13188:10859 2:N:0:1
GGACTACCAGGGTATCTAATCCTGTTTGATCCCCACGCTTTCGAGCCTCAGTGTCAGTTACAGGCCAGAGAGCCGCTTTCGCCACCGGTGTTCCCCCATATATCTACGCATTTCACCGCTACACATGGAATTCCACTCTCCTCTCCTGCACTCAAGTCTACCAGTTTCCAATGCATACAATGATTGAGCCACTGCCTTTTACACCAGACTTAATAAACCACCTGCGCTCGCTTTACGCCCAATCAATCCTG
+
C@9CCFFE<FGGEFFDF9@FEFGGCFEE,;@FFD@CFC@@FEF8EFGGFGGFFDCEEFFGGGGGG:FGFGCFGA7FCC@9FG:CCFCC>>?7EF,:@C8?FF=F;EFGCC@CFGCFE@EEDFFFGCDFBAEAC,4A4E,A8AC?8>E,>@==?3,3EFCDGEAD?;EF8E9=?8EDA?=8DE,3CFCAEB8CC?FGC,>92=,C*:;7C5+:+?DD78E,*=?B=>2*:AE)*2C>FFG*:>;);016*+0
@M03364:276:000000000-BLYN8:1:1101:14263:10865 2:N:0:1
GGACTACTGGGGTATCTAATCCTGTTTGCTACCCACACTTTCGAGCCTCAACGTCAGTTACAGTCCAGAAAGCCGCCTTCGCCACTGGTGTTCTTCCATATATCTACGCATTTCACCGCTACACATGGAGTTCCACTTTCCTCTACTGCACTCAAGTCATCCAGTTTCCAAAGCAATTCCTCAGTTGAGCTGAGGGCTTTCACTTCAGACTTAAATAACCGTCTGCGCTCGCTTTACGCCCAATCAATCCG
+
CCCCCGGGFGGGGGGGGGGGGGGGGGGGGGGGGGGGGGGGGGGGGCFFFGGGGGGGGGGGGGGGGGGGGGGGGGGGGGGGGGGGGGGGGGGGGGGGFGGGGGFFGGGGGGGGGGGGFGG>FFDGGGGFF<FGGGGGGGCG9EFGDFGGGGGGGGGDGFGGEGGGGGGGDGGCFGGGFFEDE;EFFFGGCG98=CGGECCGGGFGFGGGGGGGF7CFG??95EBB=FB>>59*@FGFFFGCEE>F*;FEFC5
@M03364:276:000000000-BLYN8:1:1101:12830:10871 2:N:0:1
GGACTACAAGGGTTTCTAATCCTGTTTGCTCCCCACGCTTTCGAGCCTCAGTGTCAGTTACAGGCCAGAGAGCCGCTTTCGCCACCGGTGTTCCTCCATATATCTACGCATTTCACCGCTACACATGGAATTCCACTCTCCTCTCCTGCACTCAAGTCTACCAGTTTCCAATGCATACAATGGTTGAGCCACTGCCTTTTACACCAGACTTAATAAACCACCTGCGCTCGCTTTACGCCCAATAAATCCGG
+
CCCCCGGGGGGGGGGGGGGGGGGGGGGGGGGGGGGGGGGGGGGGGGGGGGGGGGGGGGGGGGGGGGGGGGGGGGGGGFGGGGGGGGGGGGGGGGGGGGGGGGGGGGGGGGGGGGGGGGGGGGGGGGGGEFFGGGGGFGGFGGGGGGGGGGGGGGGGGGFGG>FGGCFGGG9EGGGGGGG?EGFGFDGGGDGGCFFGGDGGGGGGFGGGGGC8@DGGFGFFFGFFFFFFDFEFCFGFE>BEGFDAFGFCFG:
@M03364:276:000000000-BLYN8:1:1101:6520:10912 2:N:0:1
GGACTACTAGGGTTTCTAATCCTGTTTGCTCCCCACGCTTTCGAGCCTCAGCGTCAGTTACAGACCAGAGAGCCGCCTTCGCCACTGGTGTTCCTCCATATATCTACGCATTTCACCGCTACACATGGAATTCCACTCTCCTCTTCTGCACTCAAGTCTCCCAGTTTCCAATGACCCTCCCCGGTTGAGCCGGGGGCTTTCACATCAGACTTAAGAAACCGCCTGCGCTCGCTTTACGCCCAATAAATCCG
+
CCCCCGGGGGGGGGGGGGGGGGGGGGGGGGGGGGGGGGGGGGGGGEGGCFGGGGGGGGGGGFGGGGGGGGFGGGGGGGGGFGGGGGGGGGGGGGGGGGGGGGGGGGGGGGGEGFFFGGDEGGGGGGGGFFCFGFGGGFGGGF89>EDBFFGFGFFGFE3EDFGGGGGGGGGGG=DFGEDE>ED6FC>CCGFGGCCEEEGGGFGGFGGC6?CFGC7=CGGGED)8/89>1AB>GCF9@6EG*.8FFC=AGG9
@M03364:276:000000000-BLYN8:1:1101:9361:10918 2:N:0:1
GGACTACACGGGTTTCTAATCCTGTTTGCTCCCCACGCTTTCGCACCTCAGCGTCAGTAATGGTCCAGTGAGCCGCCTTCGCCACTGGTGTTCCTCCGAATATCTACGAATTTCACCTCTACACTCGGAATTCCACTCACCTCTACCATACTCAAGACTTCCAGTATCAAAGGCAGTTCCGGGGTTGAGCCCCGGGATTTCACCCCTGACTTAAAAGTCCGCCTACGTGCGCTTTACGCCCAGTAAATCCG
+
CCCCCGGGGGGGGGGGGGGGGGGGGGGGGGGGGGGGGGGGGGGGGGGGGGGGGGGGGGGGGGGGGGGGGDGGGGGGGGGGFGGGGGGGGGGGGGGGGGGGGGGGGGGGGGGGGGGFGGGGGGGGGGGGGGGGGGGGGGGGGGGGGGGGGGFGGGFGFGGFGGGGGGGGAFGFGGGGGGGGGGEE<CGGGGGGGGGDGGGGGFGGFGGCFCFDGGGGDCFCAGFFFFFF@FFFGGGEF0CGGFFF>FFF=G1
@M03364:276:000000000-BLYN8:1:1101:22621:10927 2:N:0:1
GGACTACCGGGGTTTCTAATCCTGTTTGATCCCCACGCTTTCGCACATCAGCGTCAGTTACAGACCAGAAAGTCGCCTTCGCCACTGGTGTTCCTCCATATCTCTGCGCATTTCACCGCTACACATGGAATTCCACTTTCCTCTTCTGCACTCAAGTTTCCCAGTTTCCAATGACCCTCCACGGTTGAGCCGTGGGCTTTCACATCAGACTTAAGAAACCGCCTACGCGCGCTTTACGCCCAATAATTCCG
+
CCCCCGGGGGGGGGGGGGGGGGGFGGGGGGGGGGGGGGGGGGGGGGGGGGGGGGGGGGGGGGGGGGGGGGGGGGGGGGGGGGGGGGGGEFGGGFFGGGGGGGGGGGGGGGGEGGGGGGGGGGGGGGGGGGGGGGGGGGGGGGGGGGGGGGGGGGGFEFFGGGFFFFGGA;FGGGGEGGGEGGDGGGGGGGGGGGGGFFG6FCFFFGF>GGGGGGGG>CFF>G4==FDF>A>AGCGCFDEGGF0;FGFACG4
@M03364:276:000000000-BLYN8:1:1101:23786:10929 2:N:0:1
GGACTACAGGGGTTTCTAATCCTGTTTGCTCCCCACGCTTTCGAGCCTCAGTGTCAGTTACAGGCCAGAGAGCCGCTTTCGCCACCGGTGTTCCTCCATATATCTACGCATTTCACCGCTACACATGGAATTCCACTCTCCTCTCCTGCACTCAAGTCTACCAGTTTCCAATGCATACAATGTTTGAGCCACTGCCTTTTACACCAGACTTAATAAACCACCTGCGCTCGCTTTACGCCCAATAAATCCGG
+
CCCCCGGGGGEC;FGGF<<FFGGGGGGGGGGGDFFFEGGGFDFFFGGGGGGGGGF9@FFFGFFFGEGGGGEGGCFGGEEFGDGFGGCGGGG7?FEFGFGFGFGGFGCGGDGEDGGG9FEGGGGGGFCFFFFFGFFGGGGGGGFGGFFCDFFFFEGGGG9ED>DGG9C,@>@DGGGG898=3E,@D>87CEG6EEC?C>>AC8EFFFF*;CFGCCGCFF3;FCF=BB>B=64A*5>:)5E858367783*):
@M03364:276:000000000-BLYN8:1:1101:14991:10941 2:N:0:1
GGACTACAGGGGTTTCTAATCCTGTTTGCTCCCCACGCTTTCGCACCTGAGCGTCAGTCTTTGTCCAGGGGGCCGCCTTCGCCACCGGTATTCCTCCAGATCTCTACGCATTTCACCGCTACACCTGGAATTCTACCCCCCTCTACAAGACTCCAGCCTGCCAGTTTCGAATGCAGTTCCCAGGTTGAGCCCGGGGATTTCACATCCGACTTGACAGACCGCCTGCGTGCGCTTTACGCCCAGTAATTCCG
+
CCCCCGGGGGGGGGGGGGGGGGGGGGGGGGGGGGGGGGGGGGGGGGGGGGGGGGGGGGGGGGGGGGGGGGGGGGGGGGEGGGGGGGGGCFGGGGGGGGGGGGFGGGGGGGGGGGGGGGGGGGGGFGGGGGGGGGGGGGGGGGGGGGGGGGGGGGGGGGGGGGGGGGGG>5FGGGGGGGGGEFFGGGGGGGGGG8BE5;CGFDFGFGGGDDC5>CGGGGGCDGFF640>BFE3CGFFFFEGGF?FF:@4DD*
@M03364:276:000000000-BLYN8:1:1101:3268:10957 2:N:0:1
GGACTACCAGGGTTTCTAATCCTGTTTGATCCCCACGCTTTAGCACATCAGCGTCAGTTACAGACCAGAAAGTCGCCTTCGCCACTGGTGTTCCTCCATATCTCTGCGCATTTCACCGCTACACATGGAATTCCACTTTCCTCTTCTGCACTCAAGTTTCCCAGTTTCCAATGACCCTCCACGGTTGAGCCGTGGGCTTTCACATCAGACTTAAGAAACCGCCTACGCGCGCTTTACCCCCAATAATTCCG
+
CCCCCGFEC@7FGGGGGGGGGGGFGGGCFFFGGGGGGGGGF99F9FFFGG9FGGGGDGGFFFFCFGFFCFGDFGGGGGGGGEEGGGEGGFFF9EEEA8BFG9AFFEEGGGGG9<EEDCE6+CFFFF,,EBFFGGGCAFFCCEFFAFGGFGFGFEE,E,E4E@FGFEFF8EBA,,3@,=3C888+@CC?8DF6++:>+DE@=+;+<5?;**;>7B+++;:,9E4=@F2:2555<DG4:4B8*)(;CCF3:20
@M03364:276:000000000-BLYN8:1:1101:6896:10958 2:N:0:1
GGACTACAAGGGTATCTAATCCTGTTTGCTACCCATGCTTTCGAGCCTCAGCGTCATTTACAGACCAGACAGCCGCCTTCGCCACTGGTGTTCTTCCATATATCTACGCATTTCACCGCTACACATGGAGTTCCACTGTCCTCTTCTGCACTCAAGTTTCCCAGTTTCCGATGCACTTCTTCGGTTGAGCCGAAGGCTTTCACATCAGACTTAAGAAACCGCCTGCGCTCGCTTTACGCCCAATAAATCCG
+
CCCCCFGGGGGDFFFDFG9FFGGDFGEEACFC8FFGFGF<FEGGGGGGGGGGCGGG,ECFGGGGFGFFDFFGGGGGGECFGFCFGGCFGGFFGCFFGGGGGFGGGGGGGGGGGGCCAFDG:FCFGGGC<EE8FFFFGGFFGFF9D;@FGGGGGGGFEF;DEFGGGGGGGGGGGDGFCDDAC>FCCED8,,,@CCGGGGGGC9EEF;FC7FFGG8D8FC8E5E>ABA)?2?DE<CFFF;EGEFF5CD6<FC2
@M03364:276:000000000-BLYN8:1:1101:4190:10976 2:N:0:1
GGACTACTAGGGTTTCTAATCCTGTTTGCTCCCCACGCTTTCGCACCTGAGCGTCAGTCTTTGTCCAGGGGGCCGCCTTCGCCACCGGTATTCCTCCAGATCTCTACGCATTTCACCGCTACACCTGGAATTCTACCCCCCTCTACAAGACTCCAGCCTGCCAGTTTCGAATGCAGTTCCCAGGTTGAGCCCGGGGATTTCACATCCGACTTGACAGACCGCCTGCGTGCGCTTTACGCCCAATAAATCCG
+
CC@CCGGGGGGGFGGGGGGGFGGGGGGGFGGGGGGGGGGGGGGGGGGGGGGGGGGGGGGGGF9F,FFGGGGGGGGGGGGGGGFCFGGGGGGGGFGGGGGGGFGGGGGGGGDGGGGGGED>FGGGFGGGFFGGGGGFGGDFG6C?CFGGFFFGGGGGGGGGGGGGEEGCEFCFGGGF;9DEGGGGGGGGCCGCCEGGGGGGGGGGFC4C5DDGG>FCGGGGFGF<BF970BFF5CF2F<E>C@0FFGFBG:C
@M03364:276:000000000-BLYN8:1:1101:22016:10986 2:N:0:1
GGACTACCAGGGTTTCTAATCCTGTTTGCTCCCCACGCTTTCGAGCCTCAGCGTCAGTTACAGACCAGAGAGCCGCCTTCGCCACTGGTGTTCCTCCATATATCTACGCATTTCACCGCTACACATGGAATTCCACTCTCCTCTTCTGCACTCAAGTCTCCCAGTTTCCAATGACCCTCCCCGGTTGAGCCGGGGGCTTTCACATCAGACTTAAGAAACCGCCTGCGCTCGCTTTACGCCCAATAAATCCG
+
CCCCCGGGGGGGGGGGGGGGGGGGGGGGGGGGGGGGGGGGFGGGGGGGGGGGGGGGGGGGGGGGGGGGGGGGGGGGGGGGGGGGGGGGGGGGGGGGFGGGGGGGGGGGGGGGGGCFFGEGGGGGFGGGFFFGFFDFGGGGGGGGGGG9EAE8DGFFCF=EFGGGGGFGGGGGGGGGFFGGGGGGGGGGGGGGDGGGGGGGGGGC888DFF8DCFGGGD*;;EF@?4(8(:55*9C<F6ECE>?FCGFACF3
@M03364:276:000000000-BLYN8:1:1101:24312:10989 2:N:0:1
GGACTACAGGGGTTTCTAATCCTGTTTGCTACCCACACTTTCGAGCCTCAACGTCAGTTACAGTCCAGAAAGCCGCCTTCGCCACTGGTGTTCTTCCATATATCTACGCATTTCACCGCTACACATGGAGTTCCACTTTCCTCTACTGCACTCAAGTCATCCAGTTTCCAAAGCAATTCCTCAGTTGAGCTGAGGGCTTTCACTTCAGACTTAAATAACCGTCTGCGCTCGCTTTACGCCCAATAAATCCG
+
CCCCCGGGGGGGGGGGGGGGGGGGGGGGGGGGGGGGGGGGGGGGCFGFEEFGGGGGGGGGGGGGGGFGGGGGGGGGEGGGGGGGGGGGGGFGGDGGGGGGGGGGGGGGGGGDEFFGGGGGGGGGGGGGGGGGGGGGGGGGGGGGGGGGGGFFGGGGGGGGGGGGGGGGFFGGGGGGDGGGFGG?CFACEGGFGGGGGGFGFCFGFGFGFFGGGGGGGGGGFEFDFFBFFFFFGGGFFFGGGDBFDF=CGG9
@M03364:276:000000000-BLYN8:1:1101:6765:10993 2:N:0:1
GGACTACCCGGGTTTCTAATCCTGTTTGCTCCCCACGCTTTCGCACCTGAGCGTCAGTCTTCGTCCAGGGGGCCGCCTTCGCCACCGGTATTCCTCCAGATCTCTACGCATTTCACCGCTACACCTGGAATTCTACCCCCCTCTACGAGACTCTAGCTTGCCAGTTTCAAATGCAGTTCCCAGGTTGAGCCCGGGGATTTCACATCTGACTTAACAAACCGCCTGCGTGCGCTTTACGCCCAGTAATTCCG
+
CCCCCGGGGGGGGGGGGGGGGGGGGGGGGGGGGGGGGGGGGGGEGGGGGGGGGGGGGGGGGGGGGGGGGGDGGFGGGGGGGGGGGGGGGGGGGGGGGFGGGGGGGGGGGGGGGGGGGGGGGGGGFGGGGGGGGGGGCFFEGGGG;FGGEDGGGGFFGGGGGGGGGGGGGGF;FGFGGGFGFGGGGGGGGGGGGGGGGGGGGGGGCFCFGGGGGGGGGGGGEGE:(70><F>EGGGAF0EGGFFFGGFAGG4
@M03364:276:000000000-BLYN8:1:1101:2562:11014 2:N:0:1
GGACTACTGGGGTATCTAATCCTGTTTGCTCCCCACGCTTTCGAGCCTCAGTGTCAGTTACAGGCCAGAGAGCCGCTTTCGCCTCCGGTGTTCCTCCATATATCTACGCATTTCACCGCTACACATGGAATTCCACTCTCCTCTCCTGCACTCAAGTCTCCCAGTTTCCAATGCACACAATGGTTGAGCCACTGCCTTTTACATCAGACTTAAGAAACCACCTGCGCTCGCTTTACGCCCAATAAATCCGG
+
CCCCCGGFGGGGGEGGGGGGGGGGGGGGGGGGGGGGGGGGGGGGGGGGGGGGGGGGGGGFGGGFCGGGGGGGGGGGGGGGGGCFGGGGGGGGGGGGGGGGGGGGGGGGGGGGGGGGGGGGGGGGGGGGGGGGGFCCFGGGGFGGDGFGGGGGEDEGGGG,@FGGGDGFGGGGGGCEFGGGGFFFG68?FGGF6DFGGGGCFGCFFGGFFFFD8C8DGG,:FGFFBE=D2?EDGGGFF@EEE)/8DFFFGGD
@M03364:276:000000000-BLYN8:1:1101:17200:11043 2:N:0:1
GGACTACTGGGGTTTCTAATCCTGTTTGCTACCCATGCTTTCGAGCCTCAGCGTCAGTTACAGACCAGACAGCCGCCTTCGCCACTGGTGTTCTTCCATATATCTACGCATTTCACCGCTACACATGGAGTTCCACTGTCCTCTTCTGCACTCAAGTTTCCCAGTTTCCGATGCACTTCTTCGGTTGAGCCGAAGGCTTTCACATCAGACTTAAGAAACCGCCTGCGCTCGCTTTACGCCCAATAAATCCG
+
CCCCCGFGGFGGGGGGGGFGGGGGGGGGGGGGGGGGGGGGGGG@<FGGFGGGGGGGGGFGGGFFFGGGGFFFGGEGGGGGGGFCEFGGGGGGGFGFGGG<FGDEGGDEGEG@EFGGGGG=FGGGGGGFGG,AEFGGGGGFFGGGAEGFEFGGGGGGFGFGGC8DFGGGGGG+@BADGGGGAGG8F>+=DFD>EG6CGGFFGF@2BFG*7?FG7DFF74D75CBA=FFF-?5?D<D>62CCG>=F7C6<FG5
@M03364:276:000000000-BLYN8:1:1101:4421:11057 2:N:0:1
GGACTACCGGGGTTTCTAATCCTGTTTGCTCCCCACGCTTTCGCACCTGAGCGTCAGTCTTTGTCCAGGGGGCCGCCTTCGCCACCGGTATTCCTCCAGATCTCTACGCATTTCACCGCTACACCTGGAATTCTACCCCCCTCTACAAGACTCCAGCCTGCCAGTTTCGAATGCAGTTCCCAGGTTGAGCCCGGGGATTTCACATCCGACTTGACAGACCGCCTGCGTGCGCTTTACGCCCAGTAATTCCG
+
CCCCCGGGDGGGCFGGGGFGGGFGGGGGGGGGGGGGGGGGGGGGEGGGGGGGGGGGGGGGGFFFGGGGGGGGDGGGGE7FFGGGGGGGGGGGGGA<EFEFEEFGG,<FEGGGGGGGGGGCFGGGGGGGGGGGGDGFCF8FGEGGFGCF9DEGG6CEGGFECGGGCBEED5DECFGF;BFCF9FGGGFGG@FGEEGGD>GG>>EFA<F*/>GC7CFGGGDGFGF6?FB5(>:BCD3)7:EEEE0FC7=9GF9
@M03364:276:000000000-BLYN8:1:1101:14000:11090 2:N:0:1
GGACTACTGGGGTTTCTAATCCTGTTTGCTCCCCACGCTTTCGCGCCTCAGCGTCAGTTGCGAGCCAAAGAGCCGCTTTCGCCACTGGTGTTCCTCCATATCTCTACGCATTTCACCGCTACACATGGAATTCCACTCTTCTCTCTCGCACTCAAGTCTCCCAGTTTCCAATGACCCTCCCCGGTTGAGCCGGGGGCTTTCACATCAGCCTTAAAAGCCCACCTGCGCGCGCTTTACGCCCAATAATTCCG
+
CCCCCGGGGGGGGDFFFGGGGGGGGGGGGGGGGGGGGGGFGGGCEGGGGGGGGGGGGGGGGGGGGGG8FFGEFGGG@FGGGGGGGGFGGGGGGGCGGGGGFFCFFGGGGGGDFGGGGGGGGGGGGGGGGFGGGF,?;EEDE:E89,6CG>EDDFGCFC3ECFGGFGGGGGGAE;EE8;EAEGBEEGEC6EFGDGGDGCFEGFFD=DFC***2;;7:1*<CFCDF;F9E>37>DD3:?:EECF:FFG*<DG6
@M03364:276:000000000-BLYN8:1:1101:8764:11096 2:N:0:1
GGACTACTGGGGTTTCTAATCCTGTTTGCTCCCCACGCTTTCGCGCCTCAGCGTCAGTTGCGAGCCAAAGAGCCGCTTTCGCCACTGGTGTTCCTCCATATCTCTACGCATTTCACCGCTACACATGGAATTCCACTCTTCTCTCTCGCACTCAAGTCTCCCAGTTTCCAATGACCCTCCCCGGTTGAGCCGGGGGCTTTCACATCAGACTTAAAAGACCACCTGCGCGCGCTTTACGCCCAATAATTCCG
+
CCCCCGGGGGGGGGGGGGGGGGGGGGGGGGGGFGGGGGGGGGGFGGGGEDFFEFECBFFCFC@FGGG8<EGGGGGGGGGGGGGGGGF8,BFGGGGGGGGFCF@EFFGGGGGGGGCFFFGGCGGGGGGFFFFGGGGGFGGGFG9DFFDEGGGGGDFF@EGGDDDFFGGGGGGGC,@8@CFCGC8CFGGCGFGGEG5:EEGGGFGGFD7CCCGGGGGGGCFGFGBF;A9BFDBE3CGAF:E5C)4>F7BADFC
@M03364:276:000000000-BLYN8:1:1101:26846:11112 2:N:0:1
GGACTACACGGGTATCTAATCCTGTTTGCACCCCACGCTTTCGCACCTGAGCGTCAGTCTTCGTCCAGGGGGCCGCCTTCGCCACCGGTATTCCTCCAGATCTCTACGCATTTCGCCGCTACACCTGGAATTCTACCCCCCTCTACGAGACTCTAGCTTGCCAGTTTCAAATGCAGTTCCCAGGTTGAGCCCGGGGATGTCACATCTGATTTAACAACCCGCCTGCGTGCGCTTTACACCCGGTCATTCCC
+
@AC-A,,;<@::+@C,CCF<EE9EE9F<@,C@F+6+@FEGGEBFGCCC<@FCFF@EEGF@@<<CCC:,@FED@:CC+BCE<F4F7F:FFGG,E?FB,AF?B84,9EA=8@?FE,,BCC>=@:,,8ADB3FFGGGC,CD6FCC3:CEF+3*5*,@;<;D;D7,3,7>,D2>EFGGC7>9<C,>?F<CG?,,2;**48=**3:+4+8*;:+1+1+3:17*87>57(2@0)(.85>DDA6)28*)-7)1942**
@M03364:276:000000000-BLYN8:1:1101:10632:11125 2:N:0:1
GGACTACTAGGGTTTCTAATCCTGTTTGCTACCCACACTTTCGAGCCTCAACGTCAGTTACAGTCCAGAAAGCCGCCTTCGCCACTGGTGTTCTTCCATATATCTACGCATTTCACCGCTACACATGGAGTTCCACTTTCCTCTACTGCACTCAAGTCATCCAGTTTCCAAAGCAATTCCTCAGTTGAGCTGAGGGCTTTCACTTCAGACTTAAATAACCGTCTGCGCTGGCTTTACGCCCAATAATTCCG
+
CCCCCGGGAFFGGGGGGFFFGGFGGGDGGGFFFGGGCFGGDGG8FGGGCF<FFGGGGGDEGGFGGGGGF,,@FGCFEGDDGGGECGFCFDFCBFGFGGGGGFFFFGGGGE@FFGGGGGGGGGFGDGGG,,A:FFFCFGA<EGGGFG9BGFGGGGFGFFGCGGGGGFFDG;=@D?F8=E9F:;,@@>3,@E,,,@+=@DDFFFFGF?2=C?7+=@+9D7EG51:5>FF>=*:49CFEF2>:C?=A8;+/B:*
@M03364:276:000000000-BLYN8:1:1101:20440:11147 2:N:0:1
GGACTACCAGGGTTTCTAATCCTGTTTGCTCCCCACGCTTTCGAGCCTCAGTGTCAGTTACAGGCCAGAGAGCCGCTTTCGCCTCCGGTGTTCCTCCATATATCTACGCATTTCACCGCTACACATGGAATTCCACTCTCCTCTCCTGCACTCAAGTCTCCCAGTTTCCAATGCACACAATGGTTGAGCCACTGCCTTTTACATCAGACTTAAGAAACCACCTGCGCTCGCTTTACGCCCAATAAATCCGG
+
CCCCCGGGGGGGGGGGGGGGGGGGGGGGGGGGGGGGGGGGGGGGGGGGGGGGGGGGGGGGGGGGGGGGGGGGGGGGGGFGGGGGGGGDGGGGGGGGGGGGGGGGGGGGGGGGGGGGGGGGGGGGGGGGGGFGGGGGGGGGGGGGGGGGGGGGGFCGFGA@EGGGGGGGGGCGGGGGGGGGGFFDFECFG>8D6FGGFFGGGGGGFGGGGGGGGGGFFG,7>CF@>DAFFFFEGGFFF@GEGF@):++66CD
@M03364:276:000000000-BLYN8:1:1101:6709:11154 2:N:0:1
GGACTACAAGGGTTTCTAATCCTGTTTGCTCCCCACGCTTTCGCACCTGAGCGTCAGTCTTTGTCCAGGGGGCCGCCTTCGCCACCGGTATTCCTCCACATCTCTACGCATTTCACCGCTACACATGGAATTCTACCCCCCTCTACAAGACTCTAGCTGACCAGTATCAGATGCAATTCCCGGGTTAAGCCCGGGGATTTCACATCTGACTCAATCAACCGCCTGCGTGCGCTTTACGCCCAGTAATTCCG
+
CCCCCGGGFGGGGGGGGGGGGFGFFCEFGAFGFGGGDGCGGGGGGGGGGGEFGGGGCGGGGGGGGCGFCDGDGGCGGGGGFGFFCDGDGGGGFGGGGGGG<<EEFDGGGGCCGGGGFGGGGGGGGGGGGGGGGGGGFGGEEGGGGGGGGGGFGGGGGGGGGGGCFFGGGGFCFEGAFGGGFGGGGEEFGGGGGDEEEGCCC>FGFGF7:>>FGGFF<DGGDG5;;FF5()08CGGFFFDCE@B@FFFFDG0
@M03364:276:000000000-BLYN8:1:1101:28573:11156 2:N:0:1
GGACTACAAGGGTTTCTAATCCTGTTTGCTCCCCACGCTTTCGAGCCTCAGCGTCAGTTACAGACCAGAAAGTCGCCTTCGCCACTGGTGTTCCTCCATATATCGACGCATTTCACCGCTACACATGGAATTCCACCTTCCTCTTCTGCACTCAAGTGACCCAGTTTCCAATCACCCTCCACGGTTGAGCCGTGGGCTTTCACATCAGACTTAAGAAACCGCCTACGAGCGCTTTACGCCCAACAATTCCG
+
CCC<CC,CEFEEEEEC9FFGGGFGGAFGFGF<<FDFG@CF<6C8FFGGGCFGGEEGCCFFGGGGG<FFG<FGGG@FEGGCDF@FGGCF9FEC<FEFEFGGGGGG,4=>4>=FGDFA?C++8CEFGGDFEEFEACFF,>DF@FBFCFG=9DC8=FC9@FGGAFGEAEFGDFB@,@==FGDE?88E>+@1@@6@>:EEG6EFC+=C9>D7*4;5@F::8C@CDCA--?@)(8:DG3C<@;EC=D0):<A37F>
@M03364:276:000000000-BLYN8:1:1101:22861:11157 2:N:0:1
GGACTACTGGGGTTTCTAATCCTGTTTGCTCCCCACGCTTTCGCACCTGAGCGTCAGTCTTTGTCCAGGGGGCCGCCTTCGCCACCGGTATTCCTCCAGATCTCTACGCATTTCACCGCTACACCTGGAATTCTACCCCCCTCTACAAGACTCCAGCCTGCCAGTTTCGAATGCAGTTCCCAGGTTGAGCCCGGGGATTTCACATCCGACTTGACAGACCGCCTGCGTGCGCTTTACGCCCAGTAATTCCG
+
CCCCCGGGGGGGFGGGGGGGGGGGGGGGGGGGGGGGGGGGGGGGGGGGGGGGGGGGGGGGGGGGGGGGGGGGGGGGGEGGGGGGGGGGGGGFGFGGGFGGFGGGGGGGGGGGGGGFGGGGGGGGGGFGGGGCGGGFGGGGEDGGGGGGGGGFGCGEGGGGGGGGFGGGGGGGGGFGGGGGGGGGGGGGGGCGGEGGGGGGGGGGACGGGGGGF>CFGGGGFGFFFF>>?DEFGCF<FFGGGDF?G7@AGG7
@M03364:276:000000000-BLYN8:1:1101:3136:11178 2:N:0:1
GGACTACTAGGGTTTCTAATCCTGTTTGCTCCCCACGCTTTCGAGCCTCAGCGTCAGTTACAGACCAGAGAGCCGCCTTCGCCACTGGTGTTCCTCCATATATCTACGCATTTCACCGCTACACATGGAATTCCACTCTCCTCTTCTGCACTCAAGTTTCCCAGTTTCCAATGACCCTCCACGGTTGAGCCGTGGGCTTTCACATCAGACTTAAGAAACCGCCTACGCGCGCTTTACGCCCAATAATTCCG
+
CCCCCGGGGGGGGGGGGGGGGGGGGGGGGGGGGGGGGGGCFGGDFGGGGGGGGGGGGGGGGGGFGGGGFFGGGGGGGGGGGGGGGGGGGGGGGGGGGCFGGGGGGGGGGGGGGGGGGGGGEGGGGGGGFGGGGGGGGGGGGGGGGGGFGGGGGCG?;EFGGGFG>C,@@EEFGGGGDFGGGGGGGCGGCFD3AECECFGG>CFGFGF5C9><>@:FGGGGBGFFFFFFBFFDGGGCFFGDGEDF*CFEGG6
@M03364:276:000000000-BLYN8:1:1101:5926:11194 2:N:0:1
GGACTACAGGGGTATCTAATCCTGTTTGCTCCCCACGCTTTCGAGCCTCAGTGTCAGTTACAGGCCAGAGAGCCGCTTTCGCCACCGGTGTTCCTCCATATATCTACGCATTTCACCGCTACACATGGAATTCCACTCTCCTCTCCTGCACTCAAGTCTACCAGTTTCCAATGCATACAATGGTTGAGCCACTGCCTTTTACACCAGACTTAATAAACCACCTGCGCTCGCTTTACGCCCAATAAATCCGG
+
CCCCCGGGGGGGGGGGGGGGGGGGGGGGGGGGGGGGGGGGGGGGAGGGGGGGGGGGGGGGGGGGGGGGGGGGGGDGGGGGGGGGGGGGGGGGGGGGGGGFGGGGGGGGGGGGGGGGGGGGGGGGGGFGGGGFAGGGGGFFFFGDGGG?FGGGGGGGGGGGGGGGGGGGFGGGCGGDFGF?FG,@FG8DCFGGF:EGGGFEFGGGFGG5CGFGDGDG>D3,?EFBBFFE:;5?GGCEB9E8E)(;>;CCFG8
@M03364:276:000000000-BLYN8:1:1101:15904:11209 2:N:0:1
GGACTACAGGGGTATCTAATCCTGTTTGCTCCCCACGCTTTCGCACCTGAGCGTCAGTCTTTGTCCAGGGGGCCGCCTTCGCCACCGGTATTCCTCCAGATCTCTACGCATTTCACCGCTACACCTGGAATTCTACCCCCCTCTACAAGACTCCAGCCTGCCAGTTTCGAATGCAGTTCCCAGGTTGAGCCCGGGGATTTCACATCCGACTTGACAGACCGCCTGCGTGCGCTTTACGCCCAGTAATTCCG
+
CCCCCGGGGGGGGGGGGGGGGGFGGGGGGGGGGGGGGGGGGGGGGGGGGGGGGGGGGGGGGGGGGGGGGGGGGGGGGGGGGGGGGGGDGGGGGGGGGGFGGGGGGGGGDGGGGGGGGGGGGGGGGGGGGGGGGGGGFGGGGEGGGGGGEGGGGGFGGGGGGGGGGGGGGG6FGGCCFGGGCFGGGGCFFG?CEGGGGGGGGGGGFGGDGDGDDGGGGFGFBGDFFFFFBBBFDGF<FFEGGF:FGGFBGG>
@M03364:276:000000000-BLYN8:1:1101:24246:11252 2:N:0:1
GGACTACCGGGGTATCTAATCCTGTTTGCTCCCCACGCTTTCGAGCCTCAGTGTCAGTTACAGGCCAGAGAGCCGCTTTCGCCACCGGTGTTCCTCCATATATCTACGCATTTCACCGCTACACATGGAATTCCACTCTCCTCTCCTGCACTCAAGTCTACCAGTTTCCAATGCATACAATGGTTGAGCCACTGCCTTTTACACCAGACTTAATAAACCACCTGCGCTCGCTTTACGCCCAATAAATCCGG
+
CCCCCFGGGGGGGGGGGGGGGGGGGGGFGGGGGGGGGGGGGGGFGGGGGGGGGGGGGGGGGGGGGGGGGGGGGGGGGGFFGGGGGGGGGGGGGGEAFGDFGG9FGGFGGGGGGCCGGGGGGGGGFFGGFFFGGGEFFFCAFFGGGGGGGGGGFGDCGGGGGGGGFFGGGGDAFGGGGGGGGGGGCEGGGFCFGGGEGGGGCCFGFF795DCDGGGGGG6,/CFF=AFBD>DFFGGFFFDEGFD4>77?*1>
@M03364:276:000000000-BLYN8:1:1101:12142:11271 2:N:0:1
GGACTACCAGGGTTTCTAATCCTGTTTGCTCCCCACGCTTTCGAGCCTCAGTGTCAGTTACAGGCCAGAGAGCCGCTTTCGCCACCGGTGTTCCTCCATATATCTACGCATTTCACCGCTACACATGGAATTCCACTCTCCTCTCCTGCACTCAAGTCTACCAGTTTCCAATGCATACAATGGTTGAGCCACTGCCTTTTACACCAGACTTAATAAACCACCTGCGCTCGCTTTACGCCCAATAAATCCGG
+
CCCCCGGGGGGGFGGGGGGGGGGGGGGGGGGGGGGGGGGGGGGGGGGGGGGGGGGGGGGGGGGFGFGGGGGGGGGGFEGGGGGGGGGGGGGGGGFGFCAFGGGGGGGGGGGGGFFGGGGGGGGGGGGGGFGGGGGGGGGGGGGGGGGGGGGGGGFCFFGGGGGGFGGGGFGGGGFGGGG?FA8F98FGGDGDCCCGGGGGGGGGFCFGGGFF>FGCCFFFF7FEFFFFFE45FGF@B@=@EFDFGCFEFD<
@M03364:276:000000000-BLYN8:1:1101:3963:11289 2:N:0:1
GGACTACTAGGGTTTCTAATCCTGTTTGCTCCCCACGCTTTCGAACCTCAGCGTCAGTCACAGACCAGAGAGCCGCCTTCGCCACTGGTGTTCCTCCATATATCTACGCATTTCACCGCTACACCTGGAATTCTACTCTCCTCTACTAGACTCAAGTCTTCCAGTTTCAAATGCAATTCCTCAGTTGAGCCCGGGGCTTTCACTTCAGACTTAACTAACCGCCTGCGCTCGCTTTACGCCCAATAAATCCG
+
CCCCCGGG9FGGF@FGGCGGGGGGGGGGGGGGFGGGEEGGGGG8,;:F<FFGGGGGGG,,666,EFGD@C8FFGGGGGGG?GCCG8<EFBFGGGGGGDCEEFGGFFFFD:CDFEGCFFGGEFCE,EFGGGGGF,CF,@,5@FGGEG,7,4,?DEF@E,,,,3=;A>BE,,73@DE67@EG8,,>FFCFGF,++5@E5CGG>CG+3;;<7?DFGG+2BCCGF74>5A@)():8DFCEC;E87>2)8C+9FFD
@M03364:276:000000000-BLYN8:1:1101:13421:11314 2:N:0:1
GGACTACCGGGGTTTCTAATCCTGTTTGCTCCCCACGCTTTCGCGCCTCAGCGTCAGTTGCGAGCCAAAGAGCCGCTTTCGCCACTGGTGTTCCTCCATATCTCTACGCATTTCACCGCTACACATGGAATTCCACTCTTCTCTCTCGCACTCAAGTCTCCCAGTTTCCAATGACCCTCCCCGGTTGAGCCGGGGGCTTTCACATCAGACTTAAAAGACCACCTGCGCGCGCTTTACGCCCAATAATTCCG
+
CCCCCGGGGGGGGGGGGGGGGGGGGGGGGGGGGGFGGGGGGGGGGGGGGGGGGGGGGGGAC@@FGGGGDFGGGGGGDEFFGGGGGDG@FFFEGGFFGGGFGGGGGDCFCEGGGACFGGCECG9<EEGGBCFFFGGGGGGEEFGGG9@BECEDDFGCEECGFGGGEFFDFG9CFAEGG?DC5EEGGGCFFG?5EDGGGGGGGFGFFG+*;CC:FF>:7*:CFGE07F07,7:BGG3AF6CE=51:C7BADD7
@M03364:276:000000000-BLYN8:1:1101:4598:11333 2:N:0:1
GGACTACTCGGGTTTCTAATCCTGTTTGCTCCCCACGCTTTCGCACCTGAGCGTCAGTCTTCGTCCAGGGGGCCGCCTTCGCCACCGGTATTCCTCCAGATCTCTACGCATTTCACCGCTACACCTGGAATTCTACCCCCCTCTACGAGACTCTAGCTTGCCAGTTTCAAATGCAGTTCCCAGGTTGAGCCCGGGGATTTCACATCTGACTTAACAAACCGCCTGCGTGCGCTTTACGCCCAGTAATTCCG
+
CCCCCGGGGGGGGGGGGGGGGGGGGGGGGGGGGGGGGGGGGGGGGGGFGGGGGGGGGGGGGGGGGGGGGGGGGGGGGGGGGGGGGGGGGGGGGGGGGGGFGFGGGGGGGGGGGGGGGGGGFGGGGGGGG?FGGGGGGGFFGEEFGGGGGGDGGGGGGGGGGGGGGGG9FGGGGGGGGGGGGGGFG9DGGGFGGGGGGGGGGGGGFGDCCG=FFGGGGFGGFGB@6FFF?FEFG:FBFFGGGB?F77@<FG9
@M03364:276:000000000-BLYN8:1:1101:20011:11351 2:N:0:1
GGACTACAGGGGTTTCTAATCCTGTTTGCTCCCCACGCTTTCGCGCCTCAGCGTCAGTTGCGAGCCAAAGAGCCGCTTTCGCCACTGGTGTTCCTCCATATCTCTACGCATTTCACCGCTACACATGGAATTCCACTCTTCTCTCTCGCACTCAAGTCTCCCAGTTTCCAATGACCCTCCCCGGTTGAGCCGGGGGCTTTCACATCAGACTTAAAAGACCACCTGCGCGCGTTTTACGCCCAATAATTCCG
+
CCCCCGGGGGGGGGGGGGGGGGGGGGGGGGGGGGGGGGGGGGGGGGGGGGGGGGGGGGGGGGGGGGGGGGGGGGGGGGGGGGGGGGGGGGGGGGGGGGGGGGGGGGGGGGGGGGGGGGGGGGGGFGGGEEFGGGGGGGGGGGGGGGGGGGGGGGGGFGGGFGGGFGGGGGGGGGGFGFGGGGGGGGGGGGGGGGDGGGGGGGGGFG7CFF<FCGGGGGGGFGF;;F>F>FDBGGGFFFDGGFFFGGFFFGD
@M03364:276:000000000-BLYN8:1:1101:9426:11355 2:N:0:1
GGACTACAGGGGTTTCTAATCCTGTTTGCTCCCCACGCTTTCGCACCTGAGCGTCAGTCTTCGTCCAGGGGGCCGCCTTCGCCACCGGTATTCCTCCAGATCTCTACGCATTTCACCGCTACACCTGGAATTCTACCACCCTCTACGAGACTCTAGCTTGCCAGTTTCAAATGCAGTTCCCAGGTTGAGCCCGGGGATTTCACATCTGACTTAACAAACCGCCTGCGTGCGCTTTACGCCCAGTAATTCCG
+
CCCCCGDCGGGGGGGGGGGGGGGGGGGFGGFFGGGGGGG@FFGGEGGGGGGGGGGGGFFGGGGGGGGGD@FGGGGGGGGGGGFFFGGGGGGFGGDCFGGGFFFGGGGGGDGCFGGGGGGEC@FECGFGFGG@FFGGG,DFGGG+@F=EEGGGFCGCEEECEGGGGGGGFCGGCFC7FCF7FGGFGGFFCGGG7CC8*:C9CFG>8CF7;D7:C7:;CFGGDDD@@:68;D3BD<FBF:CGGFB?GFF<C*2
@M03364:276:000000000-BLYN8:1:1101:26521:11372 2:N:0:1
GGACTACAGGGGTTTCTAATCCTGTTTGCTCCCCACGCTTTCGCACCTGAGCGTCAGTCTTTGTCCAGGGGGCCGCTTTCGCCACTGGTGTTCCTCCATATCTCTACGCATTTCACCGCTACACATGGAATTCCACTCTTCTCTCTCGCACTCAAGTCTTCCAGTTTCCAATGACCCTCCCCGGTTGAGCCGGGGGCTTTCACATCAGACTTAAAAGACCGCCTGCGCGCGCTTTACGCCCAATAATTCCG
+
CCCCCGGGGGGGGGGGGGGGGGGGGGGGGGGFGGGGGGGGGGGGEEGFGGGGGGGCGGGGGGGGGGGGGGGGGGGGG@FGGDGGGGGGGGGGGFEGGGGAFGGGGGGGGGGGGGGGGGGEGC9ECFGGFFGDFFGGGGGGGGGGGGG>D8EGGF??EE9DFGGGC;FG7C9EFGGGGGGCGEEEFCGCCC6:C5CEDGCFFGGF64CCFFGG7C77:FGGDDFFF>6B>DFFGG3)/4CCC31@4CF2>C0
@M03364:276:000000000-BLYN8:1:1101:25536:11380 2:N:0:1
GGACTACAAGGGTATCTAATCCTGTTTGCTCCCCACGCTTTCGCACCTGAGCGTCAGTCTTCGTCCAGGGGGCCGCCTTCGCCACCGGTATTCCTCCAGATCTCTACGCATTTCACCGCTACACCTGGAATTCTACCCCCCTCTACGAGACTCTAGCTTGCCAGTTTCAAATGCAGTTCCCAGGTTGAGCCCGGGGATTTCACATCTGACTTAACAAACCGCCTGCGTGCGCTTTACGCCCCGTAATTCCG
+
CCCCCFGGGGGGGFGGGGGGGGGGGGGGGGGGGGGDGGGGGGGGGEGGFGGGGGDGGGGGGGGGGGGGGGGGGGGGGGGGGGGGGGGGGEGGGGGGGGGGGGGGGGGGGGGEFGGGGGFGGGGFFGGGGGGGGGGEBFGGGGGGGGGGG6BFGGGGFGGGFGGGGGGGGGGGGGGGFGFCEFGGGGG?FFGGGGGGGGGGGGGGFGCDGFGGGGGGGGG=5EE;0):D05>>D3CAF?::C)7>5<5:F>9
@M03364:276:000000000-BLYN8:1:1101:17108:11382 2:N:0:1
GGACTACTGGGGTATCTAATCCTGTTTGCTCCCCACGCTTTCGCACCTGAGCGTCAGTCTTCGTCCAGGGGGCCGCCTTCGCCACCGGTATTCCTCCAGATCTCTACGCATTTCACCGCTACACCTGGAATTCTACCCCCCTCTACGAGACTCTAGCTTGCCAGTTTCAAATGCAGTTCCCAGGTTGAGCCCGGGGATTTCACATCTGACTTAACAAACCGCCTGCGTGCGCTTTACGCCCAGTAATTCCG
+
CCCCCGGGGGGGGGGGGGGGGGGGGGGGGGGGGGGGGGGGGGGGGGGGGGGGGGGGGGGFGGGGGGGGGGGGGGGGGGGGGGGGGGGGGGGGGGGGGGGGGGGGGGGGGGGFGGGGGGEGGGGGGGGGGGGGGGGGGGGGGCEGAEGEGGGGGGGGFGGFGGGGGGGGGGDGGGFGGFGGGGGCGCFFGGGGGGGGGEGGGGGFADGCDGGGG7CGCFGDDGFFFFFB6BDEGGFBFFGGGBBFGGF>FG*
@M03364:276:000000000-BLYN8:1:1101:6467:11387 2:N:0:1
GGACTACCAGGGTTTCTAATCCTGTTTGCTACCCATGCTTTCGAGCCTCAGCGTCAGTTACAGACCAGACAGCCGCCTTCGCCACTGGTGTTCTTCCATATATCTACGCATTTCACCGCTACACATGGAGTTCCACTGTCCTCTTCTGCACTCAAGTTTCCCAGTTTCCGATGCACTTCTTCGGTTGAGCCGAAGGCTTTCACATCAGACTTAAGAAACCGCCTGCGCTCGCTTTACGCCCAATAAATCCG
+
CCCCCGGGGGGGGGGGFGGGGGGGGGGGGGGGGGGGGGGGGGGGGGGGGGGGGGGGGGGGGFGFGGGGFGGGGGGGGGGGGGGGGFGGGGGGGGGGGGCGGGGGGGGGGGGGGGGGGGDEGGGGGGDDFDGGGGGGGGGGGGGGGFFCFGGGGGGGFGFGGGGGGGGGGGCGGGGGGGGFCGGDFDGGFGFG>CEGGGGGFFGGFDGCFGGFFGFGGFGGEGFDFF@BBFFAGGGEA@GGCB=FGGFEGD3
@M03364:276:000000000-BLYN8:1:1101:15371:11393 2:N:0:1
GGACTACACGGGTTTCTAATCCTGTTTGCTCCCCACGCTTTCGCACCTGAGCGTCAGTCTTTGTCCAGGGGGCCGCCTTCGCCACCGGTATTCCTCCAGATCTCTACGCATTTCACCGCTACACCTGGAATTCTACCCCCCTCTACAAGACTCCAGCCTGCCAGTTTCGAATGCAGTTCCCAGGTTGAGCCCGGGGATTTCACATCCGACTTGACAGACCGCCTGCGTGCGCTTTACGCCCAGTAATTCCG
+
CCCCCGGGGGGGGGGGGGGGGGGGGGGGGGGGGGGGGGGGGGGGGGGGGGGGGGGGGGGGGGGGGGGGGCFGGGGGGGGGGGGGGGGGGGGGGGGGGGGGGGGGGGGGGGGGGGGGGGGGGGGGGGGGGGGGGGGGFDFFGGGGGGGGGGGGGCGFGGGGGGGGGGGGGGGGGGGGFGGDGGGGGGGGGGGGGGGGEGGEFGGGFGGGGGGGGFGGGGGGFGFF?FFFFDFFGCGBF:EEGD?FFGFFGG>
@M03364:276:000000000-BLYN8:1:1101:29078:11408 2:N:0:1
GACTACTAGGGTTTCTAATCCCGTTTGCTCCCCACGCTTTCGAGCCCCAGTGTCAGTTACAGGCCAGAGAGCCGCCTTCGCCACCGGTGTTCCCCCATATATCTACGCATTTCACCGCTACACACGGAGTTCCTCTTTCCTCTACTGCACTCATGTCATACAGTTTCCAAAGCCATTCCCCAGTTGAGCTGAGGGCTTTTACCTCAGACTTAAATAACCCTCTGCGCTCGCTTTACTCCCAATAAATTCCG
+
AC--8,,6CFFDGGG9FF,6C,@6CFE<,,CFEC7:@:FG,,,,8C,,,6;CF,C<CCC,;@<@F8<,C<@BC66+8B59,C,,C:C6+8B,C5,7+A,<<,959<BCFCFGFF,F@C=48CF,++@+64A,C,484;EG9=3+389,C@8@B,,,87,,CD8,E=,@F,73=,@DFD:,@,3DF3=@7,>:@FE@CDGC+*4+4;?>C*2+=+258*4,*=>33)682)/)29+7:4BF*55)0;7);+2
@M03364:276:000000000-BLYN8:1:1101:11841:11437 2:N:0:1
GGACTACTAGGGTTTCTAATCCTGTTTGCTCCCCACGCTTTCGCACCTGAGCGTCAGTCTTCGTCCAGGGGGCCGCCTTCGCCACCGGTATTCCTCCAGATCTCTACGCATTTCACCGCTACACCTGGAATTCTACCCCCCTCTACGAGACTCTAGCTTGCCAGTTTCAAATGCAGTTCCCAGGTTGAGCCCGGGGATTTCACATCTGACTTAACAAACCGCCTGCGTGCGCTTTACGCCCAGTAATTCCG
+
CCCCCGGGGGGGGGGGGGGGGGGGGGGGGGGGFGGGGGGGGGGGGGGGGGGGGGGGGGGGGGGGGGGGGGGGGGGGGGGGGGGGGGGGGGGGGGGGGGGFGGGGGGGGCFGGGGGGGGGGGGGGGGGGGGGGGGGG=DFFGGGGGGGGGGGGGGFGGGGGGGGGGGFGGGGGG9FGGGGGGFGGGGGGGGGFGGCEGGFGGGGGFGGGGGGFGFD:FCG7AEBD?FFFFD>>CDGAF08E5)4FFCF<FC2
@M03364:276:000000000-BLYN8:1:1101:13558:11444 2:N:0:1
GGACTACCCGGGTATCTAATCCTGTTTGCTCCCCACGCTTTCGAGCCTCAGTGTCAGTTACAGGCCAGAGAGCCGCTTTCGCCTCCGGTGTTCCTCCATATATCTACGCATTTCACCGCTACACATGGAATTCCACTCTCCTCTCCTGCACTCAAGTCTCCCAGTTTCCAATGCACTCAATGGTTGAGCCACTGCCTTTTCCAACAGACTTAAGAAACCACCTGCGCTCCCTTTACGCCCAATAAATCCGG
+
CCCCCGG<C@FGGGGGGGGGGGGGGGGGGG9FGGGGGGGGGGGGCGGGGGGGGEGGGGGGGGGCGGGGGGGGGGGGGGGGGGGCC8FGGGGGG<CFGGGGGGGGGGGGGGGGGGGGGGGGEGGGGGGGGFGGGFGGGGGGGGGG,@FFGGGGGEGGGGGGEGGGGGGF:ADFGGGG,=8,,7>EC+@@6BEC,@F6@BFG+4,+3933*3DFGFFD>4:9:EA=)*)2:)0/:8=445CEGA1;DGA3822
@M03364:276:000000000-BLYN8:1:1101:27218:11460 2:N:0:1
GGACTACCGGGGTTTCTAATCCTGTTTGCTCCCCACGCTTTCGCGACTCAGCGTCAGTTGCGGGCCAAAGCGTCGCTTTCGCCACTGGTGTTCCTCCATATATCTACGCATTTCACCGCTACACATGGAATTCCACTATTCTCTCCCGCACTCAAGTCTTCCAGTTTCCAATGACTCTCCCCGGTTGAGCCGGGGGCTTTACCACAAGACTTAAAGGCCGCCCGTCGCGCCCTTTCCGCCAATTAATTCCG
+
CCCCCGG<CFGGGGGGGGGGGGGCFGGGGGFF<FFCEGGGGGG:F++@6CEGGGGGGGGGFD+6=F@,E,4@,B=C+BFGGGEGGGGGGGGGGGGGGGFFF,CBFGGGCFFFGGGFCC7CECFGFFFDF9FGFAFG,,7,EECF,>,@8>GGG,DCDFCCDF,3@@EBAF9,9@;,,,>,,*>:F:/,6,6/*C>**=F677FD64***20>*2******0:)-(0(0,.))1**)/(2;/<(*:*@47**
@M03364:276:000000000-BLYN8:1:1101:27481:11465 2:N:0:1
GGACTACAAGGGTTTCTAATCCTGTTTGCTACCCACACTTTCGAGCCTCAATGTCAGTTACAGTCCAGAAAGCCGCCTTCGCCACTGGTGTTCTTCCATATATCTACGCATTTCACCGCTACACATGGAGTTCCACTTTCCTCTACTGCACTCAAGTCATCCAGTTTCCAAAGCAAATCCTCAGTTGAGCTGAGGGCTTTCACTTCAGACTTAAATACCCGTCTGCGCTCGCTTTACGCCCAATACATCCG
+
CCCCCGGE<FGGGGGGGFFGGGGGFCDGFG9EEFGGGGGGGA,8,6:FGEE,EFEFEGGGGGGGEEFFFEFGGGGC7FF9@CC@F8FEFGGEGFGGGFGGFFFGFGGGFDGGAF?E9FEEGGG89E9EF?BF4FFGC,>EGAFGCGF9DGC=EFFGEFA;=EFFF=DCFGG,@FF,,,,,@E9,DE9=,D;,=D6=C@FGCD,2+3+++2=?F+=+=+3,3*00=B)950//9C*>:-14/88;F**9@92
@M03364:276:000000000-BLYN8:1:1101:22625:11466 2:N:0:1
GGACTACTGGGGTTTCTAATCCTGTTTGCTCCCCACGCTTTCGCGCCTCAGCGTCAGTTGCGAGCCAAAGAGCCGCCTTCGCCACTGGTGTTCCTCCATATCTCTACGCATTTCACCGCTACACATGGAATTCCACTCTTCTCTCTCGCACTCAAGTCTCCCAGTTTCCAATGACCCTCCCCGGTTGAGCCGGGGGCTTTCACATCAGACTTAAAAGACCACCTGCGCGCGCTTTACGCCCAATAATTCCG
+
CCCCCGGGGGGGGGGGGGGGGGGGGGGGGGGGGGGGGGGGGGGFGGGGEGGGGGGGGGGGGGEEGGFFFFEGFFGG+FFGGGGGGGGGGGGCFGGGGGDCFD@FGGGGGGGGGGGGGGCG=:AFFGGGFGGGGGG9FGGGGGGGG99CGGGGGGFG@DAF9DGGGCGGFGCCFGGCDFFECEEEGGC,@EF59?GDGGG7FGGGFG+2*CFFF=CCFCFFFG>3(;(8(0).15<<=:CEGE04*7@4CCC
@M03364:276:000000000-BLYN8:1:1101:3250:11474 2:N:0:1
GGACTACCAGGGTATCTAATCCTGTTTGCTCCCCACGCTTTCGAGCCTCAGCGTCAGTTACAGACCAGAGAGCCGCCTTCGCCACTGGTGTTCCTCCATATATCTACGCATTTCACCGCTACACATGGAATTCCACTCTCCTCTTCTGCACTCAAGTCTCCCAGTTTCCAATGACCCTCCCCGGTTGAGCCGGGGGCTTTCACATCCGACTTAAGAAACCGCCTGCGCTCGCTTTACGCCCAATAAATCCG
+
CCCCCGGGFGEGGGGGGGGGGGGGGGGGGGGGGGGGGGGGGGG?,@FGGGGGDGGGGGGGGGGGGGGFFGGGGGGGGGGGDEGEFGGGGGGGGFFGGGGGGGGGGGGGGGGGGGCGGGGGGGGGFCGGE<EFFFGGEEDFGG8DFGGFGFEGGGGFFAEFFF8EDGFGEGAAD;DFGGGDG6C6CC87?F6+7EECGGGGGGGDFF**1/7<FGG@@FDC>C33;FFE9EFFG<5A7(1?CE()*2@<GFD
@M03364:276:000000000-BLYN8:1:1101:24658:11502 2:N:0:1
GGACTACCCGGGTATCTAATCCTGTTTGCTCCCCACGCTTTCGCGCCTCAGCGTCAGTTGCGAGCCAAAGAGCCGCTTTCGCCACTGGTGTTCCTCCATATCTCTACGCATTTCACCGCTACACATGGAATTCCACTCTTCTCTCTCGCACTCAAGTCTTCCAGTTTCCAATGACCCTCCCCGGTTGAGCCGGGGGCTTTCACATCAGACTTAAGAAACCGCCTGCGCTCGCTTTACGCCCAATAAATCCG
+
CCCCCGGGGGGGGGGGGGGGGGGGGGGGGGGGGGGGGGGGGGGGGDFGGGGGGGGGGGGGGGGGGGGGGGGGGGGGGDFGGGGGGGGGGGGGGGGGCFEEEGGGGGGGGGGDFFGGDEDGGGGGGGGFBCCFGGCFGGGGFCFGGGGEGGGDGGGF;EGGGGGGCFGGGFGGGFG,<CGEGGGEGGGGGGG*@EDEGGGGGCCGADCCCCFCFD++2CFG3CEF:F>39;8>DCFA62CEE)3>DGFFGGC
@M03364:276:000000000-BLYN8:1:1101:18307:11503 2:N:0:1
GGACTACTCGGGTTTCTAATCCTGTTTGCTCCCCACGCTTTCGAGCCTCAGCGTCAGTTACAGACCAGAGAGCCGCCTTCGCCACTGGTGTTCCTCCATATATCTACGCATTTCACCGCTACACATGGAATTCCACTCTCCTCTTCTGCACTCAAGTCTCCCAGTTTCCAATGACCCTCCCCGGTTGAGCCGGGGGCTTTCACATCAGACTTAAGAAACCGCCTGCGCTCGCTTTACGCCCAATAAATCCG
+
CCCCCGGGGGGGGGGGGGGGGGGGGGGGGGGGGGGGGGGGGGGGGGGGGGGGGGGGGGGGGGGGGGGGGGGGGGGGGGGGGGGGGGGGGGGGGGGGGGGGGGGGGGGFGGGGGGGGGGGGGGGGGGGGFFFFGGGGGGGGGGGGGGGGGGDCEFGGGGGGGGGG>FGGGGGGGGGFGGGGGEGGGCECFFGGGCEEDGGDCFGGFGFGGGGGGGGCGFGFFGFFFFFB9B>EGGG9F?EEEE:FFGFAFDD
@M03364:276:000000000-BLYN8:1:1101:10240:11528 2:N:0:1
GGACTACCGGGGTATCTAATCCTGTTTGCTCCCCACGCTTTCGCACCTGAGCGTCAGTCTTCGTCCAGGGGGCCGCCTTCGCCACCGGTATTCCTCCAGATCTCTACGCATTTCACCGCTACACCTGGAATTCTACCCCCCTCTACGAGACTCTAGCTTGCCAGTTTCAAATGCAGTTCCCAGGTTGAGCCCGGGGATTTCACATCTGACTTAACAAACCGCCTGCGTGCGCTTTACGCCCAGTAATTCCG
+
CCCCCGGGGGGGGGGGGGGGGGGGGGGGGGGGGGGGGGGGGGGGGGGGGGGGGGGGDFFEGGGGGGGGGGGGGGGGGGGGGGGGGGGGGGGGGGGGGGGGGGGGGGGGGGGGGGGGGGGGGGGGGGGGGGGGGGGGCFGGGGGGGGGGEEGGGGGGGGGGGGGGGGGGGFGGFGGGGGGGGGGGGGGGGGGGGGDG*8CFFGGGFGGGGGGGGGGGG<*7;E>:BFFFBFFB<DFAFBGG=>BF77@AGG6
@M03364:276:000000000-BLYN8:1:1101:13614:11547 2:N:0:1
GGACTACTAGGGTTTCTAATCCTGTTTGCTCCCCACGCTTTCGAGCCTCAGCGTCAGTTACAGACCAGAGAGCCGCCTTCGCCACTGGTGTTCCTCCATATATCTACGCATTTCACCGCTACACATGGAATTCCACTCTCCTCTTCTGCACTCAAGTCTCCCAGTTTCCAATGACCCTCCCCGGTTGAGCCGGGGGCTTTCACATCAGACTTAAGAAACCGCCTGCGCTCGCTTTACGCCCAATAAATCCG
+
CCCCCGGGGGGGGGGGGGGGGGGGGGGGGGGGGGGGGGGGGGGGGGGGFGGGGGGGGGGGGGGGGGGGGGGGGGGGGGGGGGGGGGGGGGGGGGGGGGGGGGGFGGGGGGGGGGGGGGGGGGGGGGGFFFGGGGGGGGCFGGGFGGGGGGGGGFGFGGGGGGGGDDGGGGGGCGGGGDFGGGGDGG6CGGGGD>CCC*BEGGGGFCDF4DCGFGG>CGGGAGEFFF>>9DDFGGFFFFGEGB1>FFFFGG5
@M03364:276:000000000-BLYN8:1:1101:29163:11557 2:N:0:1
GGACTACTGGGGTTTCTAATCCTGTTTGCTCCCCACGCTTTCGCGCCTCAGCGTCAGTTGCGAGCCAAAGAGCCGCTTTCGCCACTGGTGTTCCTCCATATATCTACGCATTTCACCGCTACACATGGAATTCCACTCTCCTCTCCTGCACTCAAGTCTACCAGTTTCCAATGCATACAATGGTTGAGCCACTGCCTTTTACACCAGACTTAATAAACCACCTGCGCTCGCTTTACGCCCAATAAATCCGG
+
CCCCCGGFGGGGGCGGGGGFDFGFFGGGGGGGGGGGGGGGGGGGGGGGGGGFGGGEGGGCFGGGGGGFFECFFGGGFGGGGDGGGGG<FGGEG,=EFGGGGGFGFGGG+:BEGGGGAC:8FGCFGFFFFFEFGFEC98FGDEEDFG9,=@CCGF89CDCFF,DDBDGFG9FGGGGAEGGG7EFFDGGGGFDC,3@:FGCF97BF***;9D7C+2::=88FFEF2>?>6=EF;C<+954*:5FDF7::);<8
@M03364:276:000000000-BLYN8:1:1101:10659:11596 2:N:0:1
GGACTACTAGGGTTTCTAATCCTGTTTGCTCCCCACGCTTTCGAGCCTCAGTGTCAGTTACAGGCCAGAGAGCCGCTTTCGCCACCGGTGTTCCTCCATATATCTACGCATTTCACCGCTACACATGGAATTCCACTCTCCTCTCCTGCACTCAAGTATACCAGTTTCCAATGCATACAATGGTTGAGCCACTGCCATTTCCACCAGACTTAATAAACCACCTGCGCGCGCCTTACGCCCAATAATTCCGG
+
CCC@CD<FEEFG@FGGF<,CCFGG@EFFGF,C<@DFEDFE<F>,CF+;6@;<CCFGFEEF,6@CFEGG8EECF87@@F,:BCFGGCCFFF:?<<EFGFFEFE,AE??FFCCFC9A,A?>CB@E=9EFFGCCFEEAE,@E8=E8DFEDG,,==,,8@D,>D,,98,83;,3@DEGGG,6@,=,=,7B8EDF,D7ECG,@FA+?EF6?F69CC>FC+22AFC>C>>2:)3))))298=AD5B5)//77AC7FC
@M03364:276:000000000-BLYN8:1:1101:16366:11607 2:N:0:1
GGACTACAGGGGTTTCTAATCCTGTTTGCTCCCCACGCTTTCGCACCTGAGCGTCAGTCTTCGTCCAGGGGGCCGCCTTCGCCACCGGTATTCCTCCAGATCTCTACGCATTTCACCGCTACACCTGGAATTCTACCCCCCTCTACAAGACTCCAGCCTGCCAGTTTCGAATGCAGTTCCCAGGTTGAGCCCGGGGATTTCACATCCGACTTGACAGACCGCCTGCGTGCGCTTTACGCCCAGTAATTCCG
+
CCCCCGGGGGGGGGGGGGGGGGGGGGGGGGGGGGGGGGDGGGGGGGGGFFGGGGGGGGGGGGGCGEGGGGGGGGGGGGGGGGGDGGGGGGGGFGFCFFFGGGGGCFGDB:FFGGGGGGDGGGGGGGGCFFFFGGGFG8EFGGGGCECFGGG?FCFFFFGC7FFGFGGGGG8EEFGGGGGCCFGFCFGCFGC8E=E8EGG?FG9CFGFGGDCDFGGF=DCFAE3:BFFF?>D:<7558<EEG30/:*9>GGD
@M03364:276:000000000-BLYN8:1:1101:12203:11616 2:N:0:1
GGACTACCCGGGTTTCTAATCCTGTTTGCTCCCCACGCTTTCGAGCCTCAGTGTCAGTTACAGGCCAGAGAGCCGCTTTCGCCACCGGTGTTCCTCCATATATCTACGCATTTCACCGCTACACATGGAATTCCACTCTCCTCTCCTGCACTCAAGTCTACCAGTTTCCAATGCATACAATGGTTGAGCCACTGCCTTTTACACCAGACTTAATAAACCACCTGCGCTCGCTTTACGCCCAATAAATCCGG
+
CCCCCGGGGGGGGGGGGGGGGGGGFGGGGGGGGGGGGGGGGGGFGGGGGGFGGGGGGGGGGGGGGEGGGGGGGGGGGGGGGGGGGGGGEGGEGGFGGGGGGGGGGGGF@F:FFGGFGEGGGGGGGGGGFFGFGGGGFGFGFGGGBEFGGGGGGGF?=EFFGGGGGGGGGGDDFFFGDCGCFGFGGE,<ECGGGGGGGGGGGGCGACFFGF9FDGGGGGFGFEA=594;>A>;FCC>)58*A>3A7FAEFD:
@M03364:276:000000000-BLYN8:1:1101:7088:11627 2:N:0:1
GGACTACAAGGGTTTCTAATCCTGTTTGCTCCCCACGCTTTCGCACCTGAGCGTCAGTCTTCGTCCAGGGGGCCGCCTTCGCCACCGGTATTCCTCCAGATCTCTACGCATTTCACCGCTACACCTGGAATTCTACCCCCCTCTACGAGACTCTAGCTTGCCAGTTTCAAATGCAGTTCCCAGGTTGAGCCCGGGGATTTCACATCTGACTTAACAAACCGCCTGCGTGCGCTTTACGCCCAGTAATTCCG
+
CCCCCGGGGGGGGGGGGGGGGGGGGGGGGGGGGGGGGGGGGGGGGGGGGGGGGGGGGGGGGGGGGGGGGGGGGGGGGGGGGGGGGGGGGGGGGGGGGGGGGGGGGGDGGGGGGGGGGGGGEGGGGGGGGGGGGGGGGFGGGGGGGGGCGGGGGGGGGGGGGGGGFFGGGGCCGGFGGFGFGG,>??FGFGDFGDEGGGGGGGGGAFGGGGGGGGGGGGGGFCD?<ABD?EBDC3DAF<GCCBB7C7B>FG0
@M03364:276:000000000-BLYN8:1:1101:27140:11665 2:N:0:1
GGACTACTAGGGTTTCTAATCCTGTTTGCTCCCCACGCTTTCGAGCCTCAGTGTCAGTTACAGGCCAGAGAGCCGCTTTCGCCACCGGTGTTCCTCCATATATCTACGCATTTCACCGCTACACATGGAATTCCACTCTCCTCTCCTGCACTCAAGTCTACCAGTTTCCAATGCATACAATGGTTGAGCCACTGCCTTTTACACCAGACTTAATAAACCACCTGCGCTCGCTTTACGCCCAGTAAATCCGG
+
CCCCCGGGGGGGGGGGGFGGGGGGGGAFGGGGGGGEGGG;FGGFGDGGGGDFFGGGDCFFGGF?DCFFFG@:DFFGC,B,BFEEE@@CFGG>FDE<EFGCCCFDFGFGGGGDFFGAECEGGGGFF8F,EEGFGFGFFFGFFGGGFGGGF,,6DFE9;DGGGGGGGFFED9;@,>=DFGFED98DCGDGFFFGGGFFG>B@FDCFACFGGCCG>7@C7A,@@GFE:DBFFBFBFGGEBDEGDF@FCDAC*))
@M03364:276:000000000-BLYN8:1:1101:18083:11669 2:N:0:1
GGACTACACGGGTTTCTAATCCTGTTTGCTCCCCACGCTTTCGCGCCTCAGCGTCAGTTACAGACCAGAGAGCCGCCTTCGCCACCGGTGTTCCTCCATATATCTACGCATTTCACCGCTACACATGGAATTCCACTCTCCTCTTCTGCACTCCAGTCTCCCAGTTTTTAATGCCCCCCCTCGGTTAACCCCAGCCCTTTACCACCCACCTTAAAAGACCCCTGCCCGCCGTTTTCTGCCCAATACTTCCG
+
<@CCC@F8,BCDG,CFEFGFGFFGGGGFGFGF@;EFCFFCGGGCFGGCG@EDGEFEGE<FF<,,C,9EF,,B@F@FCF,A=7FE@,>FFB=BFGGGGGGGC,;FAFFGGGFF,A?FGCGEFEGF9EAEB<,4=FFG9@,A=8>C,CAFFEDCD8,6,@9DF888<3>=+,,@:,3:@6+5@C>*6**,,?58*4,**:B<1=,2275***0*+0@@+*<6)=)/3)(),)))/2*)*)3<*),.7*/)22*
@M03364:276:000000000-BLYN8:1:1101:14617:11710 2:N:0:1
GGACTACTGGGGTATCTAATCCTGTTTGCTCCCCACGCTTTCGCACCTGAGCGTCAGTCTTTGTCCAGGGGGCCGCCTTCGCCACCGGTATTCCTCCAGATCTCTACGCATTTCACCGCTACACCTGGAATTCTACCCCCCTCTACAAGACTCCAGCCTGCCAGTTTCGAATGCAGTTCCCAGGTTGAGCCCGGGGATTTCACATCCGACTTGACAGACCGCCTGCGTGCGCTTTACGCCCAGTAATTCCG
+
CCCCCGGGGGGGGDGGGGGGGGGGGGGGGGGGGGGGGGGGGGGGGGGGGGGGGGGGGGGGGGGGGGGGFGGGGGGGGGGGGGGGEGGGGGGGGGGGGGGFFFGFFGGGGGGGFGGGGGGGFGGGGGGGGGGGGGGGGGGGGGGGGGGG??FFGGGGGGGGGGGGGGFE>GGGGGGGGGGGGGGFF9<FCGFFGGEEEEFFGGGGFGGGGGGGF=F7=CGGDGF?FFFF?:3>)>CDF?GGEF09D**-:7*
@M03364:276:000000000-BLYN8:1:1101:10716:11713 2:N:0:1
GGACTACTGGGGTTTCTAATCCTGTTTGCTCCCCACGCTTTCGCACCTGAGCGTCAGTTTTTGTCCAGGGGGCCGCCTTCGCCACTGGTATTCCTCCAGATCTCTACGCATTTCACCGCTACACCTGGAATTCTACCCCCCTCTACAAGACTCCAGCCTGCCAGTTTCGAATGCAGTTCCCAGGTTGAGCCCGGGGATTTCACATCCGACTTGACAGACCGCCTGCGCTCGCTTTACGCCCAGTAATTCCG
+
CCCCCGG,EDGGG7FFGGGGGGGGGGGGGGGGGGGGGGGGGGGC,@FGAEGGGGGGGG9,,,@6CFGGCE:FGGGGGGGGGGGGG8FGG,EFGGGGGGFGG<EFGGGGGGEGGGGGGGGGGGGG8FGGGGGGG<EFEG+CGGGG9EA,36DDC,@E,DF,@DEFGGGG5CGFG9C,7BFGG9EGGGGGGGG*@EEG:EGGGDGGFG*9DG<D77*:*;8FFGF?FFF)()8@GFFA?:GGGB0?FGFAFF*
@M03364:276:000000000-BLYN8:1:1101:17643:11740 2:N:0:1
GGACTACTCGGGTTTCTAATCCTGTTTGATCCCCACGCTTTCGCACATCAGCGTCAGTTACAGACCAGAAAGTCGCCTTCGCCACTGGTGTTCCTCCATATCTCTGCGCATTTCACCGCTACACATGGAATTCCACTTTCCTCTTCTGCACTCAAGTTTCCCAGTTTCCAATGACCCTCCACGGTTGAGCCGTGGGCTTTCACATCAGACTTAAGAAACCGCCTACGCGCGCTTTACGCCCAATAATTCCG
+
CCCCCGGGGGGGGGGGGGGGGGGGGGGGGGGGGGGGGGGGGGGGGGGGGGGGGGGGGGGGGGGGGGGGGGGGGGGGGGGGGGGGGGGGEFGGGGGGGGGGGGGGGGGGGGGGGGGGGGGGGGGGGGGGGGGGGGGGGGGGGGGGGGGGGGGGGGGGGGEFGGGFGGGGGGGGGFFGGGGGGGGDFGGGGGGGGGGGGFGFGGGGF>CFGGGGGGGFGGGGFGFF@A5?@FFFGD348;GG=:;FCFFFGG4
@M03364:276:000000000-BLYN8:1:1101:22892:11768 2:N:0:1
GGACTACAAGGGTTTCTAATCCTGTTTGCTCCCCACGCTTTCGAGCCTCAGTGTCAGTTACAGGCCAGAGAGCCGCTTTCGCCACCGGTGTTCCTCCATATATCTACGCATTTCACCGCTACACATGGAATTCCACTCTCCTCTCCTGCACTCAAGTCTACCAGTTTCCAATGCATACAATGGTTGAGCCACTGCCTTTTACACCAGACTTAATAACCCACCTGCGCTCGCTTTACGCCCAATAAATCCGG
+
CBCCCFGGFGGGFGGGGGGEFE9<EFFGGGCFFGGC:FE7CFF?CFGGFFDG,;CE<FF<FFF8@FDGFFGG?F:FGEFFGGDEF@C:F76CEFGEGGGGFFCD@AFFGGF7FFG@<CFC7@9F9,=EFFBFGFGA=EFC=FG8D@FDFF88D>E83@FDGFG8?EFGFDFFF88DCFDGF93@F6DF8EFGG698,@EGCC;D?:97C>FG8CC+*4,@>CA.>99>@B:;FC+6)5*B=:;);763DCD
@M03364:276:000000000-BLYN8:1:1101:26284:11786 2:N:0:1
GGACTACCGGGGGTTCTAAGCCTGTTTGCTCCCCACGCTTCCGCGCCTCAGCGTCAGTTGCGAGCCAAAGCGCCGCTTTCGCCACTGGCGTTCCTCCATCTCGCTACGCGTTTCTCCGCTACACATCGAATTCCACTCTTCTCCCTCGCACTCAAGTCTTCCAGTTGCCACTGACCCTCCCCGGTTAAGCCGGGGGCTTTCACCTCAGTCTTAACCGACCCCCTGCGCGCGCTTTACGCCCAATACTTCCG
+
CC9C,6C<BF7F+@@,6@E,@C<F6,C<F,,C6F<FE>CF,6BFEFEG:FEC@@FCFF9EEE7:++:,:C,+@C:7B7FFEG++8,,B,@:4BBEECFF9?D,@EC3@@+63+,,C=C++++7,,,,8@7,>;F=F,B,EB,@7>8:EGEE4FE,,6?CF;,,4,,,24,,2<,>:@CCECEE**:*+++5?=/18588?CFF76C6C*:*:7:**1>5/)/)4()(895)8775)92C::)4@4*1)C7*
@M03364:276:000000000-BLYN8:1:1101:14138:11796 2:N:0:1
GGACTACAGGGGTATCTAATCCTGTTTGCTCCCCACGCTTTCGTGCATGAGCGTCAGTACAGGTCCAGGGGATTGCCTTCGCCATCGGTGTTCCTCCGCATATCTACGCATTTCACTGCTACACGCGGCATTCCATCCCCCTCTACCGTACTCTAGCCATGCAGTCACAAAGGCAGTTCCCAGGTTGAGCCCGGGGATTTCACCTCTGTCTTGCATAACCGCCTGCGCACGCTTTACGCCCAGTAATTCCG
+
CCCCCGGGGGGGGGGGGGGGGGGGGGGGGGGGGGGCGGGGGGGGGGGGGGGGGGEFGGGGGGGGGGGGGCGGGGGGGGGCFGGGDGGGGGGGGGGGCFGGGGGGGGGGGGGGGGFFFDFGGGFEEGGG7>:FGGGGECFGGEEDGGFEGC8DEDFFGGFGFGGCFGFCFGG?FGGGGFGGGFGGGGGGCDGGGGCE5=FFG8FGF4=*=FF+:CFGFFGG358;<A2:>FDFGGGBFFGG5)29:FF97D*
@M03364:276:000000000-BLYN8:1:1101:15172:11797 2:N:0:1
GGACTACTCGGGTATCTAATCCTGTTTGCTCCCCACGCTTTCGAGCCTCAGTGTCAGTTACAGGCCAGAGAGCCGCTTTCGCCACCGGTGTTCCTCCATATATCTACGCATTTCACCGCTACACATGGAATTCCACTCTCCTCTCCTGCACTCAAGTCTACCAGTTTCCAATGCATACAATGTTTGAGCCACTGCCTTTTACACCAGACTTAATAAACCACCTGCGCTCGCTTTACGCCCAATAAATCCGG
+
CCCCCGGGFGGGFGGGGFEFGGFGFGGGGGGGGGGGGEFFFGGFGGGGGGGGGGGGFGGGGG<FGGGGGGGCGG7@GEFFGGCEGGGGCEGGGGGGGGGGGGCFGGFGGGGGGGGFFFCCDGGGG,FFFGGF,E@E;==FFC89DFF?E88+83@FECFGGGG89E,>:=CAFGF:,6D@FG,@;@D6DGGDC,@DCDFGC?EGF*;9FFFF:7+2CC8;5C6.7/:>58;>FFCCB@>:A)64>FFCFD/
@M03364:276:000000000-BLYN8:1:1101:8038:11797 2:N:0:1
GGACTACAGGGGTTTCTAATCCTGTTTGCTCCCCACGCTTTCGCGCCTCAGCGTCAGTTGCGAGCCAAAGAGCCGCTTTCGCCACTGGTGTTCCTCCATATCTCTACGCATTTCACCGCTACACATGGAATTCCACTCTTCTCTCTCGCACTCAAGTCTCCCAGTTTCCAATGACCCTCCCCGGTTGAGCCGGGGGCTTTCACATCAGACTTAAAAGACCACCTGCGCGCGCTTTACGCCCAATAATTCCG
+
CCCCCGGGGGGGGGGGGGGGGFGGGGFGGGGGGGGGGGGGGGGGGGGGGGGGGGGGGGGGGGGDG@FEFGGGGGGGGGGGGGGGGGGGGGDFGGGGGGGGGGGGGGGGGGGGGGGGGGGGGGGGGGGGFCFFGGGGGGGGGGGGGGGEGGGGDEFFFCCFGGGGFDGGGGGFGGGGGGGGDGGGGGGGGGGEEEE5EEGGGGGGFGFGGGGFFGCCGGGDFGF@EF>B1>DFGCDA*3EGEB?;C:BAC:C
@M03364:276:000000000-BLYN8:1:1101:14829:11803 2:N:0:1
GGACTACAAGGGTTTCTAATCCTGTTTGCTCCCCACGCTTTCGCACCTGAGCGTCAGTCTTCGTCCAGGGGGCCGCCTTCGCCACCGGTATTCCTCCAGATCTCTACGCATTTCACCGCTACACCTGGAATTCTACCCCCCTCTACGAGACTCTAGCTTGCCAGTTTCAAATGCAGTTCCCAGGTTGAGCCCGGGGATTTCACATCTGACTTAACAAACCGCCTGCTTGCGCTTTACGCCCACTAATTCCG
+
C9CCCEGDCEDGGGGGGGFGGGGGGGGGGFGFGGGGGGGGGGGGGGEFGFC<FGFGCFGFGGGGGFGGGGFECFGGGGGGGGGGGFGGGDGGGGGGFGGFCFFGCFABFGGGGGG,EGDDGGGGGGGG8DCGGGG9E,DF@=CDGGGGEE@FGGGGGGGGGGFGGCDFCADF7FFCG<D;,,?C>9@EGFECEDEGGGCEFGG>AGGF71;@F7++><EGDGF?04(12>BF3*9<F1EEGB(8CDF<CC*
@M03364:276:000000000-BLYN8:1:1101:17787:11804 2:N:0:1
GGACTACTAGGGTATCTAATCCTGTTTGCTCCCCCCGCTTTCTAGCCTCAGTGTCAGTTACAGGCCAGAGAGCCGCTTTCGCCACCGGTGTTCCTCCATTTATCTACGCATTTCACCGCTACACATGGAATTCCACTCTCCTCTTCTGCACTCCAGTCTCCAAGTTTTGAGTGACCCTCCTCGGTTGAGCCGAGGGCTTTCACACCCAACTTAACACACCCCCTGCGCGCGCTTTACGCCCAATCATTCCG
+
BCCCCE,C<EG?FA,C9<E,CFFGFGFGC6FGGF7:CEEG8<,CFFFG<,CFACF<FF,CACF@DFFE<EFE<@ECFEGFGGF@,=CC:FG,C,,C<,A,:?,@,A?B7+BF@<,5A4>=E+,A4:F@FC<FFEFF9E4FECFG9EE;C,6?D88,CB==D,,>5,7,,@E,=FG88=FG?,@+@6;<7DFE*@C**>E6+=C+@DG>9*;::C+=*;EC)=?9;F@E25)8<D5261CE:)15**94D>0
@M03364:276:000000000-BLYN8:1:1101:20631:11811 2:N:0:1
GGACTACTGGGGTATCTAATCCTGTTTGCTCCCCACGCTTTCGCACCTGAGCGTCAGTCTTTGTCCAGGGGGCCGCCTTCGCCACCGGTATTCCTCCAGATCTCTACGCATTTCACCGCTACACCTGGAATTCTACCCCCCTCTACAAGACTCCAGCCTGCCAGTTTCGAATGCAGTTCCCAGGTTGAGCCCGGGGATTTCACATCCGACTTGACAGACCGCCTGCGTGCGCTTTACGCCCAGTAATTCCG
+
CCCCCGGGGGGGGGGGGGGGGGGGGGGGGGGGGGGGGGGGGGGGGGGGGGGGGGGGGGGGGGGGGGGGGGGGGGGGGGGGGGGGGGGGGGGGFGGGGGGGGGGGGGGGGGGGGGGGCEGGGGGGGGGGGFFFGGGGGGCFGGGGGGGGGGGGCCGGDFGGGGGGGGGGGGGGGGGGGGGGGGGGGGGGGGFGGDEGEEGCFDGGFGGGGGGGGFGGGGGGFGFFFFFFFFFDGG3<F?GEE><FG>FFGGG
@M03364:276:000000000-BLYN8:1:1101:5498:11813 2:N:0:1
GGACTACTGGGGTTTCTAATCCTGTTTGCTCCCCACGCTTTCGCACCTGAGCGTCAGTCTTTGTCCAGGGGGCCGCCTTCGCCACCGGTATTCCTCCAGATCTCTACGCATTTCACCGCTACACCTGGAATTCTACCCCCCTCTACAAGACTCCAGCCTGCCAGTTTCGAATGCAGTTCCCAGGTTGAGCCCGGGGATTTCACATCCGACTTGACAGACCGCCTGCGTGCGCTTTACGCCCAGTAATTCCG
+
CCCCCGGGGGGGGGGGGGGGGGGGGGGGGGGGGGGGGGGGGGGGGGGGGGGGGGGGGGGGGGGGGDGFGGGGGGGGGGGGGGGGGGGGGGGGGGGGGGGGGGGGGGGGGDGGGGGGGGGGEEGGGGGGGGGGGGGGGGDEGGGGGGGCECGGGGGGGGGGGGGFGGGGCGGGDGGGGGGGFFFGFF8??FGGGDGG*:EFFGGGFGGG<DGGCFFGDGGC5E>??F;E175BDCF96?GG58<FG*74:F7
@M03364:276:000000000-BLYN8:1:1101:12372:11819 2:N:0:1
GGACTACCGGGGTTTCTAATCCTGTTTGCTCCCCACGCTTTCGAGCCTCAGCGTCAGTTACAGACCAGAAAGTCGCCTTCGCCACTGGTGTTCCTCCATATATCTACGCATTTCACCGCTACACATGGAATTCCACTTTCCTCTTCTGCACTCAAGTGACCCAGTTTCCAATGACCCTCCACGGTTAAGCCGTGGGCTTTCACATCAGACTTAAGTCACCGCCTGCGCTCCCTTTACGCCCAATAAATCCG
+
CCCCCGGGGGGGGGGGGGGGGGGGGGGGGGGGGGGGGGGGGGGGGGGGGGGGGGGGGGGGGGGGGGGGGGGGGGGGGGGGEGGGGGGGFFGGGGGGGGGGGGFGGFFGGGGGGGGGFGGGGGGGEGGDBCFGGGGGGGGGGFGGGGGCGEGGGGGGDGGFGGGGGGGGGGGGGGGGFFGGGGGGGGGGGGGC?EEGGFGGGGGG>GDC*?FGG7+2BFFFBGFFBF>F@EFFGGGFFFGGGF6AFGCEGG)
@M03364:276:000000000-BLYN8:1:1101:24592:11827 2:N:0:1
GGACTACAGGGGTTTCTAATCCTGTTTGCTCCCCACGCTTTCGCACCTGAGCGTCAGTCTTTGTCCAGGGGGCCGCCTTCGCCACCGGTATTCCTCCAGATCTCTACGCATTTCACCGCTACACCTGGAATTCTACCCCCCTCTACAAGACTCCAGCCTGCCAGTTTCGAATGCAGTTCCCAGGTTGAGCCCGGGGATTTCACATCCGACTTGACAGACCGCCTGCGTGCGCTTTACTCCCAGTAATTCCG
+
CCCCCGGGFGGGGGGGGGGGGGGGGGCFGGGFGGGGGGGGFGD;BFGGGGGGGGGDGGCGGGGGFFDFCFEGGGGGGGCFGGFGGGGGG7FGGGGFGDGFGGG9EFFGDEGDGFGGGGGGGGGGGGGGGGFGGGGGFGGGGGGCFGGF9CGGGFGGGGGGGGGGGGCFEE>FGF7FFFF;E,?F<DFGGGFGGGGE5CE6>FFCFFGGGGGGG:CC84;CEGFFFF>E::BDDDGF?)2AC>4/*00)*:7
@M03364:276:000000000-BLYN8:1:1101:24221:11847 2:N:0:1
GGACTACTCGGGTTTCTAATCCTGTTTGCTCCCCACGCTTTCGAGCCTCAGTGTCAGTTACAGGCCAGAGAGCCGCCTTCGCCTCCGGTGTTCCTCCCTATATCTACGCATTTCACCGCTACACTTGGAATTCCACTCTCCTCTCCTGCACTCAAGTCTCCCAGTTTCCAATGCACTCAATGGTTGAGCCACTGCCTTTTACATCAGCCTTATGAAACCACCTGCGCTCGCTTTACGCCCAATAAATCCGG
+
CCCCCGGGFGGGGGGGGGGGGGGGGGFFGGCGGGGEGGGGGGGCFDFGGGGFGGGGGFGGGGG8FFGG86FFDFGG@CFGGGGCFAFCFGGGGGGGG,:FFFFGFGGGGGEEFFCGGGEGGGGG,CFGGGGGGG9EEEGGGGGGGGG>EFFGFFGG@;E9>DFGGGA,=EGGGGG,,@DDFGGGFG,,,D8D63D<CFGC7CFC12;**;CG7:C++;:EFEF)>5>BD):?7<CE4DGEGFDFGGF?GD:
@M03364:276:000000000-BLYN8:1:1101:25476:11857 2:N:0:1
GGACTACCAGGGTATCTAATCCTGTTTGCTCCCCACGCTTTCGCACCTGAGCGTCAGTCTTTGTCCAGGGGGCCGCCTTCGCCACCGGTATTCCTCCAGATCTCTACGCATTTCACCGCTACACCTGGAATTCTACCCCCCTCTACAAGACTCCAGCCTGCCAGTTTCGAATGCAGTTCCCAGGTTGAGCCCGGGGATTTCACATCCGACTTGACAGACCGCCTGCGTGCGCTTTACGCCCAGTAATTCCG
+
CCCCCGGGGGGGGGGGGGGGGGGGGGGGGGGGGGGGGGGGGGGGGGGGEGGGEGGGGGGGGGGGGGGGC:EGGGGGGGGGGGGGGGGGGGGGGGGGGFFFGGGGGGGGGGGGGGGGGGGGGGGGGGGGGGGGDFFFG8EGEDGCEGGF9DFGG:@:88DGGGFGGGGFDGGGCGEAFEFGFFCGGGEGGG6D>EGGGGGGGGGGFDGGGGGGFFGFFGFF>GDFFFFE?E3@DGG>43E8EB1;7CB<FG>
@M03364:276:000000000-BLYN8:1:1101:3028:11861 2:N:0:1
GGACTACTCGGGTATCTAATCCTGTTTGCTCCCCACGCTTTCGAGCCTCAGCGTCAGTTACAGACCAGAGAGCCGCCTTCGCCACTGGTGTTCCTCCATATATCTACGCATTTCACCGCTACACATGGAATTCCACTCTCCTCTTCTGCACTCAAGTCTCCCAGTTTCCAATGACCCTCCCCGGTTGAGCCGGGGGCTTTCACATCAGACTTAAGAAACCGCCTGCGCTCGCTTTACGCCCAATAAATCCG
+
CCCCCFGGGGGGGGGGGGGGGGGGGGGGGGGGGGGGGGGGGGGGGGGGGGGGGGGGGGGGGGGGGGGGGGGGGGGGGGGGGGGGGGGGGGGGGGGGGGGGGGGGAFGGGGDGGGGGGGGGGGGGCFGGGGGGGGGGGGGGGGGGGGFGGGGGGGGGGGGGGFGGFFGGGGAEDFGGGGGGGGGDGGGGGGGGG*BEGGGC8@FGFGGFGGGGGCFGGGGGFGFFFFFF0>E><<F9B1EGG>?FGGF>GC/
@M03364:276:000000000-BLYN8:1:1101:28874:11865 2:N:0:1
GGACTACTGGGGTTTCTAATCCTGTTTGCTCCCCACGCTTTCGCACCTGAGCGTCAGTCTCTGTCCAGGGGGCCGCCTTCGCCACCGGTATTCCTCCAGATCTCTACGCATTTCACCGCTACACCTGGAAGTCTACCCCCCTCTACAAGACTCCAGCCAGCCAGTTTCGAATGCAGTTCCCAGGTTGAGCCCGGGGATTTCACATCCGACTGAACAGACCGCCTGCGTGCGCTTTACTCCCAGTAATTCCG
+
CCCCCGGGDGGGF@FGGGFGGGGGGGGCFFFGGCFCEEGEFGFDCFGG,EF@FFGDGG<F,CFGGGGGC:EFEEFGDGGGGGGGDCGGGGGGGDFG88B<F,CAFFFFCEGGGGGGGG7EGCEF8:FG8<,A>AAFF8DCG6BFGGFG,@:DG?EFFF,@+@FGCFGFGGCDFFGFGGGGGGCFF9,,=8DG=:EGG8*<7+=FFGGDCDC)*0;+*7:F>*73644>6>>7CD*)*)<CCF??D70)::9
@M03364:276:000000000-BLYN8:1:1101:10352:11869 2:N:0:1
GGACTACTCGGGTTTCTAATCCTGTTTGCTCCCCACGCTTTCGAGCCTCAGCGTCAGTTACAGACCAGAGAGCCGCCTTCGCCACTGGTGTTCCTCCATATATCTACGCATTTCACCGCTACACATGGAATTCCACTCTCCTCTTCTGCACTCAAGTCTCCCAGTTTCCAATGACCCTCCCCGGTTGAGCCGGGGGCTTTCACATCAGACTTAAGAAACCGCCTGCGCTCGCTTTACGCCCAATAAATCCG
+
CCCCCGGGGGGGGGGGGGGGGGGGGGGGGGGGGGGGGGGGGGGGFGGGGGGGGGGGGGGGGGGGGGGGGGGGGGGGGGGGGGGGGGGDGGGGGGGGGGGGGGFGGGGGGGGGGGGGGGGGGGGGCGGGFEFFGGGGGGGGGGGGFGFGG;FGGGGGFGGGGFFFFGGGDEGGGFGGGGGGGGGGFEGGGGGEEGGGGGGGGGGGFGFGDGFCFFGG75FGFGEFFFFFFFFFGGGAF?G?E>:5FF4<FGC
@M03364:276:000000000-BLYN8:1:1101:8434:11871 2:N:0:1
GGACTACTGGGGTTTCTAATCCTGTTTGCTCCCCACGCTTTCGCACCTGAGCGTCAGTCTTTGTCCAGGGGGCCGCCTTCGCCACCGGTATTCCTCCAGATCTCTACGCATTTCACCGCTACACCTGGAATTCTACCCCCCTCTACAAGACTCCAGCCTGCCAGTTTCGAATGCAGTTCCCAGGTTGAGCCCGGGGATTTCACATCCGACTTGACAGACCGCCTGCGTGCGCTTTACGCCCAGTAATTCCG
+
CCCCC@F9FFGGGGGGGGGGFCCFFF@EEF@FGGGEGGGGGCEFGGGGGGGGGGGGEFFGGGCCFGDGE@@FEEBFGGDDEGGGF=FCF:A<FFFGC,B<FGGGFGEDGGCGGGGGGEGGGGGGF@FFDEFFFGCFG=D:EGGGGFGF,DFCF,@,,@:8:D::FDFAEG,>,@F9<ECF>,D>FF8CGGDFCECCEEF?>>C7A675*8C3>7*1*2;F:C3:17(.453)15>)*4*81)8?7DF<:>D
@M03364:276:000000000-BLYN8:1:1101:8739:11919 2:N:0:1
GGACTACCGGGGTTTCTAATCCTGTTTGATCCCCACGCTTTCGCACATCAGCGTCAGTTACAGACCAGAAAGTCGCCTTCGCCACTGGTGTTCCTCCATATCTCTGCGCATTTCACCGCTACACATGGAATTCCACTTTCCTCTTCTGCACTCAAGTTTCCCAGTTTCCAATGACCCTCCACGGTTGAGCCGTGGGCTTTCACATCAGACTTAAGAAACCGCCTACGCGCGCTTTACGCCCAATAATTCCG
+
CCCCCGGGGGGGGGGGGGGGGGGGGGGGGGGGGGGGGGGGGGGGGGGGGGGFGGGGGGGGGGGGGGGGGGGGGGGGGGGGGGGGGGGGGGGGGGGFGGGGEGGGGGGGGGGGGGGGFEGGDGGGGGGDGFGGGGGGGGGGGGGGGGGGGFGFG?FFFGGGGGGFEGGGGGGGG;EDFFFDCFEGGGGGGGGGGGEGCFGGGGGGFGGD*;FGFFF7CCGDB=A>D;=A;D5>GGGFFFGGGD:>F7@>FF6
@M03364:276:000000000-BLYN8:1:1101:24812:11949 2:N:0:1
GGACTACCCGGGTTTCTAATCCTGTTTGCTCCCCACGCTTTCGCACCTGAGCGTCAGTCTTCGTCCAGGGGGCCGCCTTCGCCACCGGTATTCCTCCAGATCTCTACGCATTTCACCGCTACACCTGGAATTCTACCCCCCTCTACGCGACTCTAGCTTGCCAGTTTCAAATGCAGTTCCCAGGTTGAGCCCGGGGATTTCACATCTGACTTAACACACCGCCTGCGTGCGCTTTACGCCCAGTAATGCCG
+
CCCCCGGGGGGDCBFGGFFGGFGGEFGGFGGGGGGGGGGGGGGGGGGGCC8FCGGGGGGGC@<EFEGFGDEDGGGGGGEGGGGGGGGGG7EGGG;EEA?EFGFGGAFGGCGCGGAFGCBCEGGGGFDFFFAE;FDDBD=88CGGGG8+@CE5CG;9CA?CFGC:>;,2,>?FFGGG;CFG6>E*?,=C?CFGGGEC2BB9@FF::C7>FGGGCG7F*>*257)((5171>BFCGC)@?G>EF09C:4)*9)
@M03364:276:000000000-BLYN8:1:1101:16067:11965 2:N:0:1
GGACTACTGGGGTTTCTAATCCTGTTTGCTCCCCACGCTTTCGAGCCTCAGCGTCAGTTACAGACCAGAGAGCCGCCTTCGCCACTGGTGTTCCTCCATATATCTACGCATTTCACCGCTACACATGGACTTCCACTCTCCTCTTCTGCACTCAAGTCTCCCAGTTTCCAATGACCCTCCCCGGTTGAGCCGGGGGCTTTCACATCAGACTTAAGAAACCGCCTGCGCTCGCTTTACGCCCAATAAATCCG
+
CCCCCF8EDEFGGGGGFGGFFFGFEGGCFGFGFGGGGGGDGGFCCBFFFFG@CFGGGGFGGDGFC@CFCFCFGGGG@FEGGGGGGFE=EFC=<B,F8FFFGGGFFGGGGDGEFGFGGGGGC:ECEFD?B,9EFGGFGGGGGGF=DEGG,;ED8DFGCFDE9DCGEDAEEGGFFGGDF=FCE6BCGDEFGF6E5CEGGGG6DDCDFGF4;?*3:+11;<FE:GE<;FB).)=E75DABBEGE>:>FC=):7)
@M03364:276:000000000-BLYN8:1:1101:24909:11972 2:N:0:1
GGACTACCGGGGTTTCTAATCCTGTTTGCTCCCCACGCTTTCGCGCCTCAGCGTCAGTTGCGAGCCAAAGAGCCGCTTTCGCCACTGGTGTTCCTCCATATCTCTACGCATTTCACCGCTACACATGGAATTCCACTCTTCTCTCTCGCACTCAAGTCTTCCAGTTTCCAATGACCCTCCCCGGTTGAGCCGGGGGCTTTCACATCAGACTTAAAAGACCGCCTGCGCGCGCTTTACGCCCAATAATTCCG
+
CCCCCGGGGGGGGGGGGGGGGGGGGGGGGGGGGGGGGGGGGGGGGGGGGGGGGGGGGGGFGGGGGGGGGGGGGGGGGGGGGGGGGGGGGFGGGGGGGGGGGGGGGGGGGGGDGGGGGDEECFGGGGGGFFEGGGGGDFFGEEFDEGGGGGGDGGGGFGGGGGFGDF;CGGCFFGG?CCGGGEGCFEGDGGGGGGDC*:>CFGGGFGGCCGGG7@D7CC<C@7@BBF9B>>3>GG3AFFCEGB(5C7B>G7*
@M03364:276:000000000-BLYN8:1:1101:19715:11973 2:N:0:1
GGACTACCCGGGTTTCTAATCCTGTTTGCTCCCCACGCTTTCGCACCTGAGCGTCAGTCTTTGTCCAGGGGGCCGCCTTCGCCACCGGTATTCCTCCAGATCTCTACGCATTTCACCGCTACACCTGGAATTCTACCCCCCTCTACAAGACTCTAGCTTGCCAGTTTCAAATGCAGTTCCCAGGTTGAGCCCGGGGATTTCACATCTGACTTAACAAACCGCCTGCGTGCGCTTTACGCCCAGTAATTCCG
+
CCCCCGGGGGGGGGEGGGGGGGGGGGGGGGGGGGGGGGGGGGGGGGGGFGGGGGGGGGGGGDGGGGGGGGGGGGGGGGGGGGGGGGGGGGGGGGGGGGGGDFGGGGGGGGGGGGGGGGGGGGGGGGGGGGGGGGGGGGGGGGGGGGGGGGGGGGGGGGGGGGGGGGGGGGGGGGGGGGGGGGGGFGEGFGGGG5EEGDGFGGGGFGGGGGGGGGGGDGGGFGFFFF9B:3<BGGGFFFGGGF:?GGFBF*0
@M03364:276:000000000-BLYN8:1:1101:25834:11975 2:N:0:1
GGACTACAAGGGTTTCTAATCCTGTTTGCTCCCCACGCTTTCGAGCCTCAGTGTCAGTTACAGGCCAGAGAGCCGCTTTCGCCACCGGTGTTCCTCCATATATCTACGCATTTCACCGCTACACATGGAATTCCACTCTCCTCTTCTGCACTCAAGTCTCCCAGTTTCCAATGACCCTCCCCGGTTGAGCCGGGGGCTTTCACATCAGACTTAAGAAACCGCCTGCGCTCGCTTTACGCCCAATAAATCCG
+
CCCCCGGGGGGGGGGGGGFGGGGGGGGGGGGGGGGGGGGGGGGGGGGFGGGFGGGGGGGGGGG,FFGGGGCGGGGGEGGGGGGGGGGGGGGGGGGGGGG<FFFDDFFGEDGGGGGGGGGGGGGGGGGFFEBFGGGGGGGGDGFG9EFFFDGGGGFG;B;>@DE,8C=DFC9DDAF,38DE6BEGFGGGGGG89:BEGEGFFGGGFGF=FC4BCCCC@>?F>CB?DF@FFFFFGG*6F:;EG:?4CGF>CF7
@M03364:276:000000000-BLYN8:1:1101:16288:11985 2:N:0:1
GGACTACCAGGGTATCTAATCCTGTTTGCTCCCCACGCTTTCGAGCCTCAGCGTCAGTTACAGACCAGAGAGCCGCCTTCGCCACTGGTGTTCCTCCATATATCTACGCATTTCACCGCTACACATGGAATTCCACTCTCCTCTTCTGCACTCAAGTCTCACAGTTTCCAATGACCCTCCCCGGTTGAGCCGGGGGCTTTCACATCAGACTTAAGAAACCGCCTGCGCTCGCTTTACGCCCAATAAATCCG
+
CCCCCGGGGGEGGGGFGGGGGGGGGGGGGGFGFGGGGGGGGGGGG@CFGGGGGGGGGFGGGGGGGDGGFGDGGGGGGGGGGFGGCGGGGGGGGGGCFGGGGGGGGGGGGGGGGGGGGGGGGGGGFGFCEEFDGGGGAEGGGFGGEA9FFGGGGGGGFDGG,CEFDFFGGFGGGGC?8=DCEG6EGGGFGGFC68:>EGEGDFGFFGGCGGGGDGGGGGG*)>>?05:DFDFD539<*,AE5><FGGFAGDC
@M03364:276:000000000-BLYN8:1:1101:7391:12048 2:N:0:1
GGACTACAAGGGTATCTAATCCTGTTTGCTCCCCACGCTTTCGCACCTGAGCGTCAGTCTTTGTCCAGGGGGCCGCCTTCGCCACCGGTATTCCTCCAGATCTCTACGCATTTCACCGCTACACCTGGAATTCTACCCCCCTCTACAAGACTCCAGCCTGCCAGTTTCGAATGCAGTTCCCAGGTTGAGCCCGGGGATTTCACATCTGACTTATCAAACCGCCTGCGTGCGCTTTACGCCCAGTAATTCCG
+
CCCCCGGGGGGGGEGGGGGGGGGGGGGGGGFGGGGGGGGGGGGEGGEGDGGGCFGGGGFFGGGGGFGGGGGGGGGGGGGGGGGGGGGGGGGGGGFGGGGGGFFGFGGGDEFFGCGGGCGGGGGCFGFGGGGGGGCDCBGGGGE6EFF9,DGGG?FGG6DEGGDGGFFGECFFGGFEGEGF?9DFGGGGGGG5;EGECGGFDGGC66::@FFC@+++:?GFFGE<;FBE<E>>CDFDF6EGGD6?7:=<DG9
@M03364:276:000000000-BLYN8:1:1101:2091:12066 2:N:0:1
GGACTACTGGGGTTTCTAATCCTGTTTGCTACCCACACTTTCGAGCCTCAACGTCAGTTACAGTCCAGAAAGCCGCCTTCGCCACTGGTGTTCTGCCATAGATCTACGCATTTCACCGCTACACATGGAGTTCCACTTTCCTATACTGAACTCAAGTCATCCAGTTTCCAAAGCAATTCCTCAGTTGAGCTGAGGGCTTTCACTTCAGACTTAAATAACCGTCTGCGCTCGCTTTACGCCCAATAAATC
+
CCCCCGCAFFFGFGGGEC<FFGGGFGEAC9<@EFCB:@FE,<BCEC@FCE<FFG<BFGGGFGGF9CFFFFGFFFECB@7<DG@FDFFGCF,CFF,EFEGC,,,,4@BFBEFFGEEF<7@C@@=F9AFC<,9:9,E,;9FCA,,?9EGG,=>@FGCF,,@44@=BE9>E,@DFF8=@DFAE=993,,9E8,,@,@@>EGGGCC:+?++5=CCCFC?C9<57@ED@8+897*3*9*:>=@EEE>2?4CA8:
@M03364:276:000000000-BLYN8:1:1101:16534:12068 2:N:0:1
GGACTACACGGGTTTCTAATCCTGTTTGCTCCCCACGCTTTCGAGCCTCAGTGTCAGTTACAGGCCAGAGAGCCGCTTTCGCCACCGGTGTTCCTCCATATATCTACGCATTTCACCGCTACACATGGAATTCCACTCTCCTCTCCTGCACTCAAGTCTACCAGTTTCCAATGCATACAATGGTTGAGCCACTGCCTTTTACACCAGACTTAATAAACCACCTGCGCTCGCTTTACGCCCAATAAATCCGG
+
CCCCCGGGGGGGEGGGGGGGGGGGGGGGGGGGFGGGGGGGGGGGGGGGGGGGGGGGGGGGGGGCFFGGGGGGGGGGEGGGEGGGGGGGGGGGGGGGGGGGGGEFGGGGGGGGGGGGGGGGGGGGGGGGF@GGGGGGGGGGGGGGGGGGGGGGGFGE@>FFGGGGGGGGGGCFFGGGGGGGGGGEGGEFFGGGGEFFFGGEGGA8FFG*CFCFGGGGGGC>>7AB)9AD@:BFFGFE49CGG3=FG77?FD5
@M03364:276:000000000-BLYN8:1:1101:14291:12078 2:N:0:1
GGACTACTCGGGTTTCTAATCCTGTTTGCTCCCCATGCTTTCGCACCTCAGCGTCAGTCTTCGTCCAGGGGGACGCCTTCGCTACCGGTATTCTTCCAGATCTCTACGCATTTCACCGCTACACATGGAATTCTACTCTCCTCTCCGCGACTCTAGCATGCTAGTTTCAAATGCAGTTCCCAGGTTGAGCCCGGGGAATTCACATCTGACTTATCACACCGCCTGCGTGCGTATTACACCCACTAATTCCT
+
-88BC8<F6FCCG7,FAE,;6;C,6C,,,,,6,BF,C8FG@,6,8+64,6;,@FCF,E,,<,<C8,BE,,6++8@F+BF=,,,,+,++8:F,954,,<,,CAE?=EDFDF++5EFFA+@+++C<,,A,EF?FG944,,,,,7>=,6++@8@C+,3,@,,38,7,3,,8,>>35ED7DCF:,,,*,,@,1DD59;****24=:C+=*4++20+1121+;+*)2:0,.7.,)))*/9)*)3;*0(097*)2C*
@M03364:276:000000000-BLYN8:1:1101:23243:12089 2:N:0:1
GGACTACCAGGGTTTCCAATCCTGTTTGATCCCCACGCTTTCGCACATCAGCGTCAGTTACAGACCAGAAAGTCGCCTTCGCCACTGGTGTTCCTCCATATCTCTGCGCATTTCACCGCTACACATGGAATTCCACTTTCCTCTTCTGCACTCAAGTTTCCCAGTTTCCAATGACCCTCCACGGTTGAGCCGTGGGCTTTCACATCAGACTTAAGAAACCGCCTACGCGCGCTTTACGCCCAATAATTCCG
+
CCCCCGGGGGGGGGGGGGGGGFGGGGGGGGGGGGGGGGGGGGGGGGGGGFGGGGGGGGGFGGGGGGGGGGGGGGGGGGGGGGGGGGGFD@GGGGGGGGGGFGGGGGGGGGGGGGGGGGD8FGGGFGGGGGGGGGGGGGCDFGGGGGGGGGGGGGGGCCFGGG8DF;EFGGGGGGFDFCFDGFGGGG6FGGGG7;CEGGGFFCFGFFFG>FFCFFGGDF?CBE*7=;58(5::D<5<=<GEG:?;C*87FF6
@M03364:276:000000000-BLYN8:1:1101:8114:12118 2:N:0:1
GGACTACAAGGGTTTCTAATCCTGTTTGCTCCCCACGCTTTCGCACCTGAGCGTCAGTCTTTGTCCAGGGGGCCGCCTTCGCCACCGGTATTCCTCCAGATCTCTACGCATTTCACCGCTACACCTGGAATTCTACCCCCCTCTACAAGACTCCAGCCTGCCAGTTTCGAATGCAGTTCCCAGGTTGAGCCCGGGGATTTCACATCCGACTTGACAGACCGCCTGCGTGCGCTTTACGCCCAGTAATTCCG
+
CCCCCGGGGFGGFGGGGGGGGGGGGGGGGGGGGEGGGGGGGGGGGGGGGGGGGGGGGGGGGGGGFGGGAFEEGGGGGGGGDGGGGGDGGGGGGGFGGGGGGF9FGGGFFGGGGGGGCFGGGGGGGCF@FGGGGGGGGFGGGDGGGGGGGFGGGFFCFGGFGGGGGF;;>FGGGGGGACGAEGGFGGGGGGGGDDEEEGFGGGGGCFCDGGGGGD<FGGCGBC5?0:>F0))5<<CAF?GEE:1@:7@<CF*
@M03364:276:000000000-BLYN8:1:1101:20259:12129 2:N:0:1
GGACTACTAGGGTTTCTAATCCTGTTTGCTCCCCACGCTTTCGCGCCTCAGCGTCAGTTGCGAGCCAAAGAGCCGCTTTCGCCACTGGTGTTCCTCCATATCTCTACGCATTTCACCGCTACACATGGAATTCCACTCTTCTCTCTCGCCCTCAAGTCTTCCAGTTTCCAATGACCCTCCCCGGTTGAGCCGGGGGCTTTCACATCAGACTTAAAAGACCGCCTGCGCGCGCTTTACGCCCAATAATTCCG
+
CC@ACCEEFGGGGGGAFCDC<DCFEEFGGGGG8FEE:7FG8FGGGGGGGGFGFCF,FFFDDCCCGGF<@F,BEFFGECF<?FF@@EFFAF<=FD9FEGF9,E@FE,?FGGDBCGGGGGFGEC:EFFFGFB,AE?EE;EGGGGGDC9EEG6E6B?8FDFEGGFGG<@ECF>;DG=EFF7DCEGCD*@CFFFGG5CG==C8EDGGGFD7=86C>FF+;@F*;:CDF?:>E>53)C*7)*,A:E>35<7@DGG4
@M03364:276:000000000-BLYN8:1:1101:21374:12132 2:N:0:1
GGACTACCGGGGTTTCTAATCCTGTTTGCTCCCCACGCTTTCGCGCCTCAGCGTCAGTGTCGGACCAGTTGGCCGCCTTCGCCACCGGTGTTCTTGCGAATATCTACGAATTTCACCTCTACACTCGCAGTTCCACCAACCTCTTCCGAACTCAAGTCTCCCAGTATCGAAGGCAATTCTGTGGTTGAGCCACAGGCTTTCACCCCCGACTTAAAAGACCGCCTACGCGCCCTTTACGCCCAGTGATTCCG
+
CCCCCGGGGGGGGGGGGGGGGGGGGGGGGGGGGGGGGGGGGGGGGFFGGGGGEGGGGGGGGDGEGGGGGGGGGGGDGDGGGGGGGGGGGECFGGGGGGGGGGGGGGFGGGGGGGFGGFGGGGGGGGGGDEEGGGD:BC>:EGGGGGGGEGDFFFEC;EFG=ECDFGGEE5DEGFG58CGG@CGGGGGGGGF6FGCEFFBFGG7C;DCC)CCDFCDDF5?F3C:8BF?F>@FFGGGAFFGGGFFFFC69:F0
@M03364:276:000000000-BLYN8:1:1101:23359:12142 2:N:0:1
GGACTACAGGGGTATCTAATCCTGTTTGCTCCCCACGCTTTCGCGCCTCAGCGTCAGTTGCGAGCCAAAGAGCCGCTTTCGCCACTGGTGTTCCTCCATATCTCTACGCATTTCACCGCTACACATGGAATTCCACTCTTCTCTCTCGCACTCAAGTCTTCCAGTTTCCAATGACCCTCCCCGGTTGAGCCGGGGGCTTTCACATCAGACTTAAAAGACCGCCTGCGCGCGCTTTACGCCCAATAATTCCG
+
CCCCCGGGGGGGGGGGGGGGGGGGGGGGGGGGGGGGGGGGGGGGGGGGDGGFGGGGGGGGGGGGGGGGGGGGGGGGGEEFGGGGGGGGGGFFGGFGGGGG9EGGGGGGDGGCFCEGGGGGGGGGGGGGF<EFGGFGGGGGGGGGGFGGGGGGGGFG;DGGGGGGFGAFGG;FFGGGGCF?EGGGGGGGGGGGCEDGE>8EGFGGFGGGCDGDFGGGGGGGFGD?FF;>9).;<CFAB2E>EE?FC>FFGGC
@M03364:276:000000000-BLYN8:1:1101:25241:12154 2:N:0:1
GGACTACTCGGGTTTCTAATCCTGTTTGCTCCCCACGCTTTCGCGCCTCAGCGTCAGTTGCGAGCCAAAGAGCCGCTTTCGCCACTGGTGTTCCTCCATATCTCTACGCATTTCACCGCTACACATGGAATTCCACTCTTCTCTCTCGCACTCAAGTCTCCCAGTTTCCAATGACCCTCCCCGGTTGAGCCGGGGGCTTTCACATCAGACTTAAAAGACCACCTGCGCGCGCTTTACGCCCAATAATTCCC
+
CC@BCFGGGGGGGGCCFFEG9FEFFGGGGGG8FGGGGGGGGGECGGGGGFGGGGCFGEEGGGGEGFFGGGGDGGCG@=FFGDCFGGGGGGGGGGGGGGFGFFGFFGGFEGGGGFFGFGDEGEFGGGGGB:<EFEFGGGGFF8ECEFFEGGEGGGFFF,@EGGF8@E,,7E>AFAFFF9@+@ECCCCCF6@FGG5EEG5>6D+CF@CC46CF@F+C7@58CA7=33F0>0@7@3*>4@8EGC@(.7>*):C*
@M03364:276:000000000-BLYN8:1:1101:27635:12158 2:N:0:1
GGACTACCCGGGTTTCTAATCCTGTTTGCTCCCCACGCTTTCGAGCCTCAGTGTCAGTTACAGGCCAGAGAGCCGCTTTCGCCACCGGTGTTCCTCCATATATCTACGCATTTCACCGCTACACATGGAATTCCACTCTCCTCTCCTGCACTCAAGTCTACCAGTTTCCAATGCATACAATGGTTGAGCCACTGCCTTTTACACCAGACTTAATAAACCACCTGCGCTCGCTTTACGCCCAATAAATCCGG
+
CCCCCDE@FFEFFGGGGGGGGGGGGGGFGFGGGGGEDGGFFFCDAFFGF8EEAECEF@FEA,CCF>EFFEGGGFGGDG7FFDFGGFG>F@F>FFB?D@FGFFECAFFGGGGGGCDFACEE@FGC9FFFFFFEEFGGGGFFFGGCFGFFGGGGF=@?3@>;EDCD9@>=CFG9,,,7,@D=DE8D=E6CFFGGFGGDGFDDCFF8A5759CC+=9F7CFFEF>F@79>568??5<7>45==*536>;754>9
@M03364:276:000000000-BLYN8:1:1101:24805:12175 2:N:0:1
GGACTACTGGGGTTTCTAATCCTGTTTGCTCCCCACGCTTTCGCACCTGAGCGTCAGTCTTTGTCCAGGGGGCCGCCTTCGCCACCGGTATTCCTCCAGATCTCTACGCATTTCACCGCTACACCTGGAATTCTACCCCCCTCTACAAACCTCCAGCCTCCCGCTTCTGAATGCATTTCCCGGGTGGACCCCGGGGATTCCACTTCGGCCTGGACAGCCGCCCTGCGTCCGCTTTAGGCCCGGTAATTCGG
+
CCCCCGGGGGGGGGGGGGGGGGGGGGGGGGGGGGGEGGGGGGGGGGGGGFGGGGGGGGGGGGGGGGGFGGDDGGGGGGGGGGGGGGGGGGGG9FEFEGGGGGFGGGGFGGGGGFCFGCEGGE=FGGGGGGGFG9CFFGGG7+36,3D9,,++@,,3:@:,>>**5B3,3,,5,,,,;,>D,*>*5***,4=*4C5**=8++:<+9D*/)2:**0767***):5,8420()0.9C3)*)<<*.(01*0)0*2
@M03364:276:000000000-BLYN8:1:1101:23046:12202 2:N:0:1
GGACTACAAGGGTTTCTAATCCTGTTTGCTCCCCACGCTTTCGAGCCTCAGTGTCAGTTACAGGCCAGAGAGCCGCTTTCGCCACCGGTGTTCCTCCATATATCTACGCATTTCACCGCTACACATGGAATTCCACTCTCCTCTCCTGCACTCAAGTCTACCAGTTTCCAATGCATACAATGGTTGAGCCACTGCCTTTTACACCAGACTTAATAAACCACCTGCGCTCGCTTTACGCCCAATAAATCCGG
+
CCCCCGGGGGGGGGGGGGGGGGGGGGGGGGGGGGGGGGGGGGGGGGGGGGGGGGGGGGGGGGGGGGGGGGGGGGGGGGGGGGGGGGGGFFGGGGGGGGGGGGGGGGGGGGGGGGGGGGDEGGGGGGGGFFFFGGGGGGGGGGGGGGGFGFFGGDFGGGGGGGGGFFGGGGGGGGGGGGGGGGGGFGFGGF,@EGCFGGGGGGGGFGGGG5FG>DFGFGGFFGFF=>AEAEE>FFGFFFGCEF@FGFFEGG:
@M03364:276:000000000-BLYN8:1:1101:12846:12223 2:N:0:1
GGACTACAAGGGTTTCTAATCCTGTTTGCTCCCCACGCTTTCGCACCTGAGCGTCAGTCTTTGTCCAGGGGGCCGCCTTCGCCACCGGTATTCCTCCAGATCTCTACGCATTTCACCGCTACACCTGGAATTCTACCCCCCTCTACAAGACTCCAGCCTGCCAGTTTCGAATGCAGTTCCCAGGTTGAGCCCGGGGTTTTCACATCCGACTTGACAGCCCGCCTGCGTGCGGTTTACGCCCAGTAATTCCG
+
CCCCCGGGFGGGGGGGGGGGFFGGGFGGGGCGGDGGGGGGGGGCCGGEEFFFGGGGGGGGGEFFGGGFGGD7EGGGGGFEGGGGGGGGGGFGGGGGGGFFGGGG9FGGGGGGGGGGGGGGGCGGFCCCAEFEFGFG9DCFGGGG9EFF9DFGGGGGF>DGGGDFGGBFCBBFEF7EF;EFFCCFGGGDCDGDEEG=*4:CFGGGAC**/87C:*;+**;*)5=(67>B?B>)1)1,9?GEG>:60>?<FG*
@M03364:276:000000000-BLYN8:1:1101:18705:12233 2:N:0:1
GGACTACCGGGGTATCTAATCCTGTTTGCTACCCATGCTTTCGAGCCTCAGCGTCAGTTACAGACCAGACAGCCGCCTTCGCCACTGGTGTTCTTCCATATATCTACGCATTTCACCGCTACACATGGAGATCCACTGTCCTCTTCTGCACTCAAGTTTCCCAGTTTCCGATGCACTTCTTCGGTTGAGCCGAAGGCTTTCACATCAGACTTAAGAAACCGCCTGCGCTCGCTTTACGCCCAATAAATCCG
+
CCCCCGGGGGGGGGGGGGGGGGGGGGGGGGGGGGGFGGGGGGGGGGGGGGGGGGGGGGGGGGGGGGGGGFFGGGGGGGGGGGGGGGGGGGGGGGGGGDGGFGFFFGGGGGDFGGGGGGGGGGGGDGGGFE<FFG9FCDFGGGGFDFDGGGGGGGGGEEGGGGG8F;FGFE6@EEFGGFGGGGGBFC8<,@FEE8EGGCEEFGGGFG+3@;7=D+=+=CGG4CEF>F@B9?5ADDC9F18CE>;FCGF?GG3
@M03364:276:000000000-BLYN8:1:1101:4843:12249 2:N:0:1
GGACTACTAGGGTTTCTAATCCTGTTTGCTCCCCACGCTTTCGCACCTGAGCGTCAGTCTTCGTCCAGGGGGCCGCCTTCGCCACCGGTATTCCTCCAGATCTCTACGCATTTCACCGCTACACCTGGAATTCTACCCCCCTCTACGAGACTCTAGCTTGCCAGTTTCAAATGCAGTTCCCAGGTTGAGCCCGGGGATTTCACATCTGACTTAACAAACCGCCTGCGTGCGCTTTACGCCCAGTAATTCCG
+
CCCCCCGGGGGGGGGGGFGGGGGGGGGGGGGGGGFFGGGGGGGGGGGFDAFGFGCCCGGGGGGGGGGGGG7FCEGEE7FFEGEGGGCEGGGGGGGGGFGFGGFGGGGFGGGDFF9E<+@EEGGGFBEC,AFGG9;C9EFGEGGGFF?>EGGGGCFGDE>DCCFGGGGGG933CFGGGG7AFFGFC,8<6C8EGCEG*6,=CG7+;8CFC>F:@DGC*8;58C3(1A>DB>BFGGGFF?*8=)4)*09<*:0
@M03364:276:000000000-BLYN8:1:1101:2058:12262 2:N:0:1
GGACTACTGGGGTATCTAATCCTGTTTGCTCCCCACGCTTTCGAGCCTCAGTGTCAGTTACAGGCCAGAGAGCCGCTTTCGCCACCGGTGTTCCTCCATATATCTACGCATTTCACCGCTACACATGGAATTCCACTCTCCTCTCCTGCACTCAAGTCTACCAGTTTCCAATGCATACAATGGTTGAGCCACTGCCTTTTACACCAGACTTAATAAACCACCTGCGCTCGCTTTACGCCCAATAAATCCGG
+
CCCCCGGGGGGGGGGGGGGGGGGGGGGGGGGGGGGGGFGGGGGGGGGGGGGGGGGGGGGGGGGGGGGGGGGGGGGGGGGGGGGGEFGGGGGGGGGGGGGGGGGGGGGGGGGGGGGGGGFGGGGGGGGGFFFGFGGGGGGGGGGGGGGGFFGFGCGGFGGGGGFFCEFGFFGFCGFGGGGGGGGGGGGGGGGGGFGFGGGGGGGGFGGGGGGGGGFFGGGGFEFEFFAD9BDFFGFE>@GGE3(8DGFECG:
@M03364:276:000000000-BLYN8:1:1101:13679:12295 2:N:0:1
GGACTACAGGGGTTTCTAATCCTGTTTGCTCCCCACGCTTTCGAGCCTCAGTGTCAGTTACAGGCCAGAGAGCCGCTTTCGCCACCGGTGTTCCTCCATATATCTACGCATTTCACCGCTACACATGGAATTCCACTCTCCTCTCCTGCACTCAAGTCTACCAGTTTCCAATGCATACAATGGTTGAGCCACTGCCTTTTACACCAGACTTAATAAACCACCTGCGCTCGCTTTACGCCCAATAAATCCGG
+
CCCCCGGGGGGGGGGGGGGGGGGGGGGGGGGGGGGGGGGEGGGGGGGGGGGGGGGGGGGGGGFGGGGGGGGGGGGGGGGGGGGGGGGDGGGGGGGGGGGGGGGGFGGGGGGFGGCGGGGGEGGFGGGGFFAEFFGGGGGGFGGCFFGGGGGGGGFCEECFGGGGFGGG,E=ECFGFGGG8EGDGGD=9C@CFFDFGGGGGGGGG59>0*3+5+?C7CF6C>>A:BE>4@655?5F=)(:8E:8FFFF?CG9
@M03364:276:000000000-BLYN8:1:1101:23938:12323 2:N:0:1
GGACTACTAGGGTATCTAATCCTGTTTGCTCCCCACGCTTTCGAGACTCAGCGTCAGTTACAGACCAGAGAGTCGCCTTCGCCACTGGTGTTCCTCCATATATCTACGCATTTCACCGCTACACATGGAATTCCACTCTCCTCTTCTGCACTCAAGTTCCCCAGTTTCCAATGACCCTCCACGGTTGAGCCGTGGGCTTTCACATCAGACTTAAGAAACCGCCTGCTCTCGCTTTACGCCCAATAAATCCG
+
CCCCCGGGGGGGGGGGGGGGGGGGGGGGGGGGGGGGGGGGGGGGGGGGGGGGGGGGGGGGGGGGGGGGGGGGGGGGGGGGGGGGGGGGGGGGGGGGGGGGGGFGGGGGGGGGGGGGGGGGGGGGGCGGFFGGGGGFFGGGGGGGGGGGGGGGGGGGGDGGGGFGGGGGGGGG?FGF?DFGGGGGGGCFGGGD9C6EGGGFGGGGFGGGGGCFDC+CFDFGFGF99A=FEA4?8FF=F?EGGF0;CFFEFGC
@M03364:276:000000000-BLYN8:1:1101:20356:12332 2:N:0:1
GGACTACAAGGGTTTCTAATCCTGTTTGCTCCCCACGCTTTCGAGCCTCAGTGTCAGTTACAGGCCAGAGAGCCGCTTTCGCCACCGGTGTTCCTCCATATATCTACGCATTTCACCGCTACACATGGAATTCCACTCTCCTCTCCTGCACTCAAGTCTACCAGTTTCCAATGCATACAATGGTTGAGCCACTGCCTTTTACACCAGACTTAATAAACCACCTGCGCTCGCTTTACGCCCAATAAATCCGG
+
CCCCCGGGGGGGFGGGGGGGGGGGGGGGGGGGGGGGGGGGGGGGGGGGGGGGGGGGGGGGGGGGGGGGGGFGGGGGGGGGGGGGGGGGGGGGGGGGGGGGGGGGGGGGGGGGGFFGGGGGGGGGGGGGFFFGGGGGGGGGGGGGGFGGGGFGGGGFEF=E>EGGGGGE=EGGGGGGGG?9=E,@F>F?FF6DE3:EGGGGGGGFFDDFGFGGGF>CFFE>@*;2)/)3:?B;<C+/:9C:CF@FCGFEFDD
@M03364:276:000000000-BLYN8:1:1101:3093:12350 2:N:0:1
GGACTACCAGGGTTTCTAATCCTGTTTGCTCCCCACGCTTTCGCACCTGAGCGTCAGTCTTCGTCCAGGGGGCCGCCTTCGCCACCGGTATTCCTCCAGATCTCTACGCATTTCACCGCTACACATTGAATTCCACTCGCCTCTCCTGCACTCACTTCTACCAGTGTCCAATTCATACAATGGTTGAGCCACTGCCTTTTACACCAGACTTAATAACCCACCGGCGCTCGCTTTACGCCCAGTAAATCCGG
+
C9-A<C6;<-,BFC;CFFGD<FEFEF<<F<C@FG<@+6,BFG:C:7FEGAFC@6B7FECF9FE,BFFF@E:++@B:>@F??C=,,97+4@FFGEGGGCFCG8@@E9?+4?FGGGFDG+4++@,69=,C?,CDFGGF,,+@C++6@6,@D=,+3>,,5EB9D9,,3,37<CF9,@,3,,3@A9,>;CGGFC,=<:?:9?9A>CCF>*;*/81=++18*2:*::2(.=;31>A:G*265:EGG)5**29<D)1
@M03364:276:000000000-BLYN8:1:1101:18582:12351 2:N:0:1
GGACTACTGGGGTTTCTAATCCTGTTTGCTCCCCACGCTTTCGCGCCTCAGCGTCAGTTACAGACCAGAGAGCCGCCTTCGCCACTGGTGTTCCTCCATATATCTACGCATTTCACCGCTACACATGGAATTCCACTCTCCTCTTCTGCACTCAAGTCTCCCAGTTTTGAGTGACCCTCCTCGGTTGAGCCGAGGGCTTTCACACCCAACTTAAAAGACCGCCTGCGCGCGCTTTACGCCCAATAATTCCG
+
CCCCCGGGGGGGGGGGGGGGGGGGGGGGGGFGGGGGEGGGGGG@FGGGGGGGGGGGGGGGGGG9C7FF<@@FGGGGGGGGGGCEFGGG<FGGGDFGGFCFGGGGGGGGGGGGGFGGGGGGGGGF99ECFFDGCE9FFFCGGGGGFGGGGGGGG,@E@FFFCFFGGAE9,=8DAF,73@F8,@C6F6@EFGGG5@CEEGGFGGGCAD*;CGG7C=>@C<FFD*:;1:;>(5):CCFA76>EGFF@F>6<FGC
@M03364:276:000000000-BLYN8:1:1101:28937:12353 2:N:0:1
GGACTACTAGGGTTTCTAATCCTGTTTGCTCCCCACGCTTTCGCACCTGAGCGTCAGTCTTCGTCCAGGGGGCCGCCTTCGCCACCGGTATTCCTCCAGATCTCTACGCATTTCACCGCTACACCTGGAATTCTACCCCCCTCTACAAGACTCCAGCCTGCCAGTTTCGAATGCAGTTCCCAGGTTGAGCCCGGGGATTTCACATCCGACTTGCCAGACCGCCTGCGTGCGCTTTACGCCCAGAAATTCCC
+
CCCCCGDGFFFGFDFFDFFCFG<FCEFFGFGGFGFGF>F@FG@FG+CEAFFF7CC@@6FG<FDEFCGGC:6F7FE7=C@AF:F>:EF7:CFGGGFFGFGGFFGEFCFDE:?EGGGGFG7@>CFG@EFC@F9,C?@FFGFGD6CDGBAFGGGGE,,583>6CFG6F9D,3*3,<E,<9AEE69FGGC,?F>6FG5EE*4<9CFGG+0;5*2)**+*;C5FCEGFF6:()-))09D*:*1*2=5()*29-:0*
@M03364:276:000000000-BLYN8:1:1101:2387:12361 2:N:0:1
GGACTACTCGGGTATCTAATCCTGTTTGCTCCCCACGCTTTCGAGCCTCAGTGTCAGTTACAGGCCAGAGAGCCGCTTTCGCCACCGGTGTTCCTCCATATATCTACGCATTTCACCGCTACACATGGAATTCCACTCTCCTCTCCTGCACTCAAGTCTACCAGTTTCCAATGCATACAATGGTTGAGCCACTGCCTTTTACACCAGACTTAATAAACCACCTGCGCTCGCTTTACGCCCAATAAATCCGG
+
CCCCCGGGGGGGGGGGDFGFGFGFGGGGGGGGGGFGGGGGGGGGGGGGGGGGGGEGGGGFGGGCGFGGGFGGGGGGGGGGGDFGECFGGGGCFF;FFDGGGGGGGGFGGGGGGFG<FFEGGGGGFGGGGE,FFFFGDGFGGGFFGCDGFGFGGGFGFGCEGGGGDDCFGBEFCFCF8?FGGC8ECGGFGCGFGFDGGGGGGGGGFFF>FGFGGGGF<CCG>>FFFDAE):):CFDEEFCEG>8AGGFF4>:
@M03364:276:000000000-BLYN8:1:1101:2652:12364 2:N:0:1
GGACTACAGGGGTTTCTAATCCTGTTTGATCCCCACGCTTTCGCACATCAGCGTCAGTTACAGACCAGAAAGTCGCCTTCGCCACTGGTGTTCCTCCATATCTCTGCGCATTTCACCGCTACACATGGAATTCCACTTTCCTCTTCTGCACTCAAGTCTCCCAGTTTCCAATGACCCTCCCCTGTTGAGCCGGGGGCTTTCACATCAGACTTAAGAAACCGCCTGCGCTCGCTTTACGCCCAATAAATCCG
+
C@CCCGGGGFEGGGDFGGFFGGGGGGGGGGGGGGGGGGGEFGGGDGGGGFGGGGGGCE9FGGGGGGGGGGGGGFGGGGDGGGGGGGGGGGGGGGGGGFGGGFGGFGGEGGGGCFGEGGGGGGGCEFG8EFGGGEGGGFCFGGCCGGGGDGGGGGFFEDFG9EF?ADGGFGGGCFFFGDE>CE8DEBAF?GCG>6C8>EGFGGGGFGF6CFGFGDG=>CEFEEFF=A@B0):>8CFE=68E*0357*9<7C9
@M03364:276:000000000-BLYN8:1:1101:19835:12364 2:N:0:1
GGACTACCCGGGTTTCTAATCCTGTTTGCTCCCCACGCTTTCGAGCCTCAGTGTCAGTTACAGGCCAGAGAGCCGCTTTCGCCACCGGTGTTCCTCCATATATCTACGCATTTCACCGCTACACATGGAATTCCACTCTCCTCTCCTGCACTCAAGTCTACCAGTTTCCAATGCATACAATGGTTGAGCCACTGCCTTTTACACCAGACTTAATAAACCACCTGCGCTCGCTTTACGCCCAATAAATCCGG
+
CCCCCGG8DFGGGGGGGGGFGFGGGGGGGGGGGGFFFFFFGGEGGGGGGGEFGGGGGGDGGGFCGGGG<FFGGGDGF,DFFGGGFGGGGG=CFAEF,AFGFGGGFGGGGGBFFGGE9EGDGGFGGGGGFFFFGFGGGGFGGC?DGGFGGGGFC8DD=FFEEFFF,DFCDG9DGGGGGGG8EF8@FE,C,D8,,,,DFFCFFFCFFGG>>C>CCFGGF:6CFG6)09@B@:A>FC+/?58ECF;A>77?GGD
@M03364:276:000000000-BLYN8:1:1101:3687:12381 2:N:0:1
GGACTACTGGGGTTTCTAATCCTGTTTGCTCCCCACGCTTTCGCACCTGAGCGTCAGTCTTTGTCCAGGGGGCCGCCTTCGCCACCGGTATTCCTCCAGATCTCTACGCATTTCACCGCTACACCTGGAATTCTACCCCCCTCTACAAGACTCCAGCCTGCCAGTTTCGAATGCAGTTCCCAGGTTGAGCCCGGGGATTTCACATCCGACTTGACAGACCGCCTGCGTGCGCTTTACGCCCAGTAATTCCG
+
CCCCCGGGGGGGGGGGGGGGFGFFFGGGGGFGGGGGGGGGFGGGGGGFGFFFGEGGGGFGFFFGGGGGGGGGGGGGGGGGDEFGGGGGGGFGDGCFGGGCFFGGGGGGGEG+EFEGEEDC:@DGGGGFGGGGGGGFGCDFGGEFFDFG9FCDFGF6EGGGGFGCFGGGGGG8EFEFGGGFFFGGGGFFFGGGGCEGGEF9CFGFFGGGGGDGCFGGGGGFD53:?FF5:)0.)/9442CCCE?FCF=22:9
@M03364:276:000000000-BLYN8:1:1101:8969:12388 2:N:0:1
GGACTACCCGGGTTTCTAATCCTGTTTGCTCCCCACGCTTTCGCACCTGAGCGTCAGTCTTTGTCCAGGGGGCCGCCTTCGCCACCGGTATTCCTCCAGATCTCTACGCATTTCACCGCTACACCTGGAATTCTACCCCCCTCTACAAGACTCCAGCCTGCCAGTTTCGAATGCAGTTCCCAGGTTGAGCCCGGGGATTTCACATCCGACTTGACAGACCGCCTGCGTGCGCTTTACGCCCAGTAATTCCG
+
CCCCCGGGGGGGGGGGGGGGGGGGGGGGGGGGGGGGGGGGGGGGGGGGGGGGGGGGGGGGGGGGGGGFFGGGGGGGGGGGGGGGGGEGGGGGGGGGGDGAFGGGGGGGGGGGGGGGGGGGGGCGGGGGGGGGGGGGGGGGGGGGGGG?9EGGGGGGFFGFGGGGGGGGCFGGGGGGGGGGGDGCFDFGGGGGGGGGGGGFGGGGFGGGGGGGGGGDC4FFFGFFFFF>:>5<5DG<F?GGGF0?FFF>GG*
@M03364:276:000000000-BLYN8:1:1101:18093:12393 2:N:0:1
GGACTACTGGGGTTTCTAATCCTGTTTGCTCCCCACGCTTTCGAGCCTCAGTGTCAGTTACAGGCCAGAGAGCCGCTTTCGCCACCGGTGTTCCTCCATATATCTACGCATTTCACCGCTACACATGGAATTCCACTCTCCTCTCCTGCACTCAAGTCTACCAGTTTCCAATGCATACAATGGTTGAGCCACTGCCTTTTACACCAGACTTAATAAACCACCTGCGCTCGCTTTACGCCCAATAAATCCGG
+
CCCCCGGGGGGGGGGGGGGGGGGGGGGGGGGGGGGGGGGGGGGGGGGGGGGGGGGGGGGGGGGGGGGGGGGGGGGGGGGGGGGGGGGGGGGGGGGGGGGGGGGGGGGGGGGGGGGGGGGGGGGGGGGGFFGGGGGGGGGGGGGGGGGGGGGGGGGGGGGGGGGGF9EGFGGGGGFGGGGFGGGGFGGGGGFGGGGGGGGGGGGGFGGGGFGGFGGGGGEFFDFFF>BFAEFFGFGCFFGGGFFFDGFFGGD
@M03364:276:000000000-BLYN8:1:1101:27256:12398 2:N:0:1
GGACTACTAGGGTTTCTAATCCTGTTTGATCCCCACGCTTTCGCACATCAGCGTCAGTTACAGACCAGAAAGTCGCCTTCGCCACTGGTGTTCCTCCATATCTCTGCGCATTTCACCGCTACACATGGAATTCCACTTTCCTCTTCTGCACTCAAGTTTCCCAGTTTCCAATGACCCTCCACGGTTGAGCCGTGGGCTTTCACATCAGACTTAAGAAACCGCCTACGCGCGCTTTACGCCCACTAATTCCG
+
CCCCCGGGCGFGGGGGGGGGGGGGGGGGDGGGGGGGGGGGGGG7@FGG6FGGGGGGGGCFACFAFGGG8@@EGGEGGGGGGGGG:<EFGGGGGGGFG8,EFEDFGDFGGGGGF9FG,@FGGGGGF:ECFGGFEGG9@9@9EFGGDFDE,EFGGFFGED,64EFGA;EF8FFFGGG83DFG8,BEGGCDFG,++@C86BFF>7EFFDC**;CCG:++=9D,:5?=>F?E2?EFGDGF68GCEA(.*;FECC9
@M03364:276:000000000-BLYN8:1:1101:6371:12435 2:N:0:1
GGACTACTGGGGTTTCTAATCCTGTTTGCTCCCCACGCTTTCGAGCCTCAGCGTCAGTTACAGACCAGAGAGCCGCCTTCGCCACTGGTGTTCCTCCATATATCTACGCATTTCACCGCTACACATGGAATTCCACTCTCCTCTTCTGCACTCAAGTCTCCCAGTTTCCAATGACCCTCCACGGTTAAGCCGTGGGCTTTCACATCAGACTTAAGTCACCGCCTGCGCTCCCTTTACGCCCAATAAATCCG
+
CCCCCGGGGGGGGGGGGGGGGGFGGFGGGGGFGGGGGGGGGGGGGGGGFGGGCEGGGGGGGGGFGGFFGGGGGGGGGGGGGGDEGGGGGGGGGGGGGGFFFGGGGGFFGGGGGGGGGGGGGGGGGGGGFCFGGGGGFCFGGGGFFCCAFGGGGGGGFFEGGGGEFGGGGG;FGGFG?DECFGGGGGGGGGFGGGGGGGD?77BFFGGGGGGGGGCF7CFGEDE2(;(?>B>FDGGFF?ECEF;FFGFFGG:
@M03364:276:000000000-BLYN8:1:1101:10608:12449 2:N:0:1
GGACTACTCGGGTTTCTAATCCTGTTTGCTCCCCACGCTTTCGCACCTGAGCGTCAGTCTTTGTCCAGGGGGCCGCCTTCGCCACCGGTATTCCTCCACATCTCTACGCATTTCACCGCTACACATGGAATTCTACCCCCCTCTACAAGACTCTAGCTGACCAGTATCAGATGCAATTCCCGGGTTAAGCCCGGGGATTTCACATCTGACTCAATCAACCGCCTGCGTGCGCTTTACGCCCAGTAATTCCG
+
CCCCCGGGFGGGGGGGGGGGGGGGGGGGGGGGGGGGGGGGGGGGGGGGGGGGGGGGGGGGGGGGGGGGGGGGGGGGGGGGGGGGGGGGGGGGGGGGGCGGGGGGGGGGGGGDGAFGGGGGGGGGGGGGGGGGGGGGGGGGGGG?DGFDFGGGGGGGGFEGGGGGGFGGFFFGGGGGGGGFFGGGEGGGGGFC9CEEGGGGGGGG=DCDGGGGGGGGGGFGFGFF<FFD0<DFGGG>FFECC@1?FFFFGF7
@M03364:276:000000000-BLYN8:1:1101:24728:12460 2:N:0:1
GGACTACCGGGGTTTCTAATCCTGTTTGCTCCCCACGCTTTCGCACCTGAGCGTCAGTCTTTGTCCAGGGGGCCGCCTTCGCCACCGGTATTCCTCCACATCTCTACGCATTTCACCGCTACACATGGAATTCTACCCCCCTCTACAAGACTCTAGCTGACCAGTATCAGATGCAATTCCCGGGTTAAGCCCGGGGATTTCACATCTGACTCAATCAACCGCCTGCGTGCGCTTTACGCCCAGTAATTCCG
+
CCCCCGGGGGGGGGGGGGGGGGGGGGGGGGGGGGGGGGGGGGGGGGGGGGGGGGG>FGGGGGGGGGGFGDGGDGGGGGGGGGGGGGGGGGGGGGGGGGGGGGGGGGGGGGGGGGGGGGGGGGGGGGGGGGGGGGGGGCFGGGEDGGFCFFGGGGGACDFGGGGGGGGGGGGGGGGFCFGCEGEEGGGDEFGDEGGGD5FGGGGGFCC7DGGGFCFGGGGE>EDFFF>F:EFEGDF9@BGGGFFFG=B97C0
@M03364:276:000000000-BLYN8:1:1101:24575:12469 2:N:0:1
GGACTACTGGGGTTTCTAATCCTGTTTGCTCCCCACGCTTTCGCACCTGAGCGTCAGTCTTCGTCCAGGGGGCCGCCTTCGCCACCGGTATTCCTCCAGATCTCTACGCATTTCACCGCTACACCTGGAATTCTACCCCCCTCTACGAGACTCTAGCTTGCCAGTTTCAAATGCAGTTCCCAGGTTGAGCCCGGGGATTTCACATCTGACTTAACAAACCGCCTGCGTGCGCTTTACGCCCAGTAATTCCG
+
CCCCCGGGGGGGGGGGGGGGGGGGGGGGGGGGGGGGGGGGGGGGGGGGGGGGGGGGGGGGGGFGGGGGFGGGGGGGGGGGGGGGGGGGGGGGGGGGGGGDFGGGGGFGGGGGGGFGFCGGGGGFGGGGCFCFGGFGGGGGGGGGGGGGG6EGGGFGGGGGGGGGGGGGGFFGEGGGGGGGFGFCFGGGGGEFGGDGGGGGGGGGFGGFGGGGFGDCFDG=DGEF@FFEF>@:39DAF3ECGF6F7D@2:79
@M03364:276:000000000-BLYN8:1:1101:10953:12475 2:N:0:1
GGACTACCGGGGTTTCTAATCCTGTTTGCTCCCCACGCTTTCGAGCCTCAGCGTCAGTTACAGACCAGAGAGCCGCCTTCGCCACTGGTGTTCCTCCATATATCTACGCATTTCACCGCTACACATGGAATTCCACTCTCCTCTTCTGCACTCAAGTCTCCCAGTTTCCAATGACCCTCCCCGGTTGAGCCGGGGGCTTTCCCATCAGACTTAAGAAACCGCCTGCGCTCGCTTTACGCCCACTAAATCCG
+
CCCCCGGGGGGGGGGGGGGGGGGGGGGGGGGGGGGGGGGGGGGGGGGGGGGGGGCGGGGGGGGGGGGGGGGGGGGGGGGGGGGGGGGGGGFGGGFGGFGGGGGGGGGFGGGGGGGGGGGDEGGGGGGGFFDFFGGGGGCGFGGFGGGGAFGGGGGFBFAFCDDFDFAFDDGDGFGGGGGGDGGCEEC,,,D>EGGGGGGC7+3;ACC8=DCF=:CG+88C57;?@FFFFFFFG3<5FFG?EB(8DG?AGG9
@M03364:276:000000000-BLYN8:1:1101:15180:12486 2:N:0:1
GGACTACTGGGGTATCTAATCCTGTTTGCTCCCCACGCTTTCGCACCTGAGCGTCAGTCTTCGTCCAGGGGGCCGCCTTCGCCACCGGTATTCCTCCAGATCTCTACGCATTTCACCGCTACACCTGGAATTCTACCCCCCTCTACGAGACTCTAGCTTGCCAGTTTCAAATGCAGTTCCCAGGTTGAGCCCGGGGATTTCACATCTGACTTAACAAACCGCCTGCGTGCGCTTTACGCCCAGTAATTCCG
+
CCCCCGGGGGGGGGGGGGGGGGGGGGGGGGGGGGGGGGGGGGGGDGGGGGGGGGGGGGGGGGGGGGGGGCC:EGGGGGGGGGGGGGGGGGGGGGGGGGGGGGFGGGGGGGGGGGGGDGGGG@FGGFGGGGGGGGGGGGGGGGGGGGGGE>EFFC9CFGF88FGGGGGGGGGGGGGGGCEFGDEGGGFFGF8@ECCEEGGGGGGCFGGGGGGGGG7CFFGGFGF@6A6B<EFFDDD4=:EGGE?FGGFAF:2
@M03364:276:000000000-BLYN8:1:1101:16110:12491 2:N:0:1
GGACTACTGGGGTTTCTAATCCTGTTTGATCCCCACGCTTTCGCACATCAGCGTCAGTTACAGACCAGAAAGTCGCCTTCGCCACTGGTGTTCCTCCATATCTCTGCGCATTTCACCGCTACACATGGAATTCCACTTTCCTCTTCTGCACTCAAGTTTCCCAGTTTCCAATGACCCTCCACGGTTGAGCCGTGGGCTTTCACATCAGACTTAAGAAACCGCCTACGCGCGCTTTACGCCCAATAATTCCG
+
CCCCCGGGGGGGFGGGGGGGGGGGGGGGGGGGGGGGGGGGGGGGGGGGGGGGGGGGGGGGGGGGGGGGGGGGFGGGGGGGGGGGGGGGGGGGGGGGGGGGGGGGGGGGGGGGGGGGGGGGGGGGG?ECFGGGGGGGGGGGGGGGGGGGGFGGFGGG@FGGGGGGEGGGGGGGGGGGDFGDGGGGGGGGGGGGGGGGGGGGGFGGFFGG5FCGGGGGGGGGFGED9ADF@ED>DDC)@;EBE:6FDFACGF6
@M03364:276:000000000-BLYN8:1:1101:8440:12493 2:N:0:1
GGACTACAAGGGTTTCTAATCCTGTTTGCTCCCCACGCTTTCGCACCTGAGCGTCAGTCTTCGTCCAGGGGGCCGCCTTCGCCACCGGTATTCCTCCAGATCTCTACGCATTTCACCGCTACACCTGGAATTCTACCCCCCTCTACGAGACTCTAGCTTGCCAGTTTCAAATGCAGTTCCCAGGTTGAGCCCGGGGATTTCACATCTGACTTAACAAACCGCCTGCGTGCGCTTTACGCCCAGTAATTCCG
+
CCCCCGGGGGGGGGGGGGGGGGGGGGGGGGGGGGGGGGGGGGGGGGGGGGGGGGGGGGGGGGGGGGGGGGGGGGGGGGGGGGGGGGGGGGGGFGGGGGGGGGGGGGGGGGGGGGGGGGGGGGGGGGGGGGGGGGGGGGGGGGGGGGGGGGGGGGGGGFGGGGGGFGFFGF;FCGGGGGGGGGGGGFGGGGGGGGGGEGGGGGGGFGGGC>FCDGGGGGGGFGF@?FFEFEFFGGGFFFGGGF?FG*96DF*
@M03364:276:000000000-BLYN8:1:1101:3112:12499 2:N:0:1
GGACTACAGGGGTATCTAATCCTGTTTGCTCCCCACGCTTTCGCACCTGAGCGTCAGTCTTTGTCCAGGGGGCCGCCTTCGCCACCGGTATTCCTCCAGATCTCTACGCATTTCACCGCTACACCTGGAATTCTACCCCCCTCTACACGACTCCAGCTTGCCAGTTTCGAATGCAGTTCCCAGGTTGAGCCCGGGGATTTCACTTCCGACTTGACAGACCGCCTGCGCACGCTTTACCCCCAGTAATTCCG
+
C<C@CFGFGFCC,,CF<@FFGGFEFCDGGGCGGGG7@FF,<FG76@FF8EDF7@F:BEC<6,,99E<FG,+@CE@7=FCF<=B,B,4CFC<<EG;FF8,9EAFGFEGGEE7F<FFG,=>@>FGGG:?FC8FFAFGGF88@@>+ADF;,+@EGE678,,7,*3@B:@3;8>>:CD9EFCG769D8CC@C,DFGE5CCG>8?CCF+;;219DDDC79C09;CED>6(;>)(05>59729)0AE@?/:>64:C9
@M03364:276:000000000-BLYN8:1:1101:7771:12537 2:N:0:1
GGACTACCGGGGTTTCTAATCCTGTTTGCTCCCCACGCTTTCGCACCTGAGCGTCAGTCTTCGTCCAGGGGGCCGCCTTCGCCACCGGTATTCCTCCAGATCTCTACGCATTTCACCGCTACACCTGGAACTCTACCCCCCTCTACGAGACTCTAGCTTGCCAGTTTCAAATGCAGTTCCCAGGTTGAGCCCGGGGATTTCACATCTGACTTAACAAACCGCCTGCGTGCGCTTTACGCCCAGTAATTCCG
+
CCCCCGGGGGGGGGGGGGGGGGGGGGGGGGGGGGGGGGGGGGGGGGGGGGGGGGGGGGGGGGGGGGGGGGGGGGGGGGGGGGGGGCEGGGGGGGGGGGGGGGGGGGGGGGGGGGGGGGGGGGGGGGGGGGGGGGGGGGFGGGGGGGGDCEGGF,DAFGGGGGGGGGGGFGDGGGGGGGGGGGGGGGGGGGGGGGGG5EGGGGGGFGGGGGCDG+:C>GGCAEF?BF>BFFEEG<CA=0*?EDFFGGFBGG*
@M03364:276:000000000-BLYN8:1:1101:17953:12557 2:N:0:1
GGACTACCAGGGTTTCTAATCCTGTTTGCTCCCCACGCTTTCGCACCTGAGCGTCAGTCTTTGTCCAGGGGGCCGCCTTCGCCACCGGTATTCCTCCAGATCTCTACGCATTTCACCGCTACACCTGGAATTCTACCCCCCTCTACAAGACTCCAGCCTGCCAGTTTCGAATGCAGTTCCCAGGTTGAGCCCGGGGCTTTAACATCCGACTTGACAGACCGCCTGCGTGCGCTTTACGCCCAGTAATTCCG
+
C9<C@EGGGGGCEEFGGDGFGGGGEGGGGGGGGEGGGGGGFGG@EEFGEFFGGGGGGFGG9CDFF9@EEGDE7FFEGGEGGDGGGGEGGGGAF<E<FDGG9AAFCFFDFEGCGGGGGG@E7FFFGG,FGFGFFGCFFGFGGGGF,EFD,DFFGGGDEFCFGFF>FFGFGF6>?,@7A7,<DGG5>>,=9F?CEGD8*4,0+7::3>CDD))***2;CDFF:EE13>3:2@B<D3C:B4/:E5:F=D7<FD4
@M03364:276:000000000-BLYN8:1:1101:18198:12574 2:N:0:1
GGACTACAAGGGTATCTAATCCTGTTTGCTCCCCACGCTTTCGCGCCTCAGCGTCAGTTGCGAGCCAAAGAGCCGCTTTCGCCACTGGTGTTCCTCCATATCTCTACGCATTTCACCGCTACACATGGAATTCCACTCTTCTCTCTCGCACTAAAGTCTCCCAGTTTCCAATGACCCTCCCCGGTTGAGCCGGGGGCTTTCACATCAGACTTAAAAGACCACCTGCGCGCGCTTTACCCCCAATAATTCCG
+
<C-@CGFGGC8FFGGGGGG<@FEFFFFGGGGGGGGGCGGGGGGGGGGDEFGGG:FFEGCEGDC@FFG<EFGGGGGGGGGGGGGGCFFCCFFGGD;BFEFCCFFGGGGGGGGGGGGGFGGCCGGGCCGGFFFGGGGGEGGFGGGGF,@>7>ED,=DD,3,=>DGG@EDFF9AFGGGGFFC8CGGGGGGFFG:8*858C8C7CFGGCCC4FFDCCFCCC<FFFGFD8F1>3><@DD<9/)0C:)1;*:=ADC6
@M03364:276:000000000-BLYN8:1:1101:9659:12577 2:N:0:1
GGACTACTAGGGTTTCTAATCCTGTTTGCTCCCCACGCTTTCGCACCTGAGCGTCAGTCTTCGTCCAGGGGGCCGCCTTCGCCACCGGTATTCCTCCAGATCTCTACGCATTTCACCGCTACACCTGGAATTCTACCCCCCTCTACGAGACTCTAGCTTGCCAGTTTCAAATGCAGTTCCCAGGTTGAGCCCGGGGATTTCACATCTGACTTAACAAACCGCCTGCGTGCGCTTTACGCCCAGTAATTCCG
+
CCCCCGGGGGGGGGGGGGGGGGGGGGGGGGGGGGGGGGGGGGGGGGGGGGFGGGGGGGGGGGGGGGGGGGGGGGGGGGGGGGGGGGGGGGGGGGGGGGGGGGGGGGGGGGGGGGGGGGFGCGGGGGGGGGGGGGGGGGGGGGGGGGGGGGGGGGGFFGGGGGGGGGGGGGFGGGGGGGGGGGGFFGGGGGGFGGGGCGGGGGGGFGGGGGGGGCGGGGGG>EB?7F@E?EFFGGD9FBEGGF?FGDB>>F>
@M03364:276:000000000-BLYN8:1:1101:12897:12580 2:N:0:1
GGACTACTGGAGTATCTAATCCTGTTTGATCCCCACGCTTTCGCACATCAGCGTCAGTTACAGACCAGAAAGTCGCCTTCGCCACTGGTGTTCCTCCATATCTCTGCGCATTTCACCGCGACACATGGAATTCCACTTTACTCTTCTGCACTCAAGTTTCCCAGTTTCCAATGACCCTCCACGTATGAGCTGCGGGCTTTCACATCAGACTTAAGAAACCGCCTACACGCGCTTTACGCCCAACAACTCCG
+
@-@CCG<F<<,CFGG<96@FFG<FF9C<E<6C,DE++@FFFA,7@@@E89FEFBFFEDFFFADFCF6,66CFF9:7,BF<FG:B:8F@E,C,C9=F@8EB?,@C,9,4+@,BF,,55@F+@:7FF@@=,:9AF,4AE,,,CAE+7>4EFGGFG?FG;,@,8DC8>,@=8C;BC,=,6=+==,=D,@@:CD,4,++**@,@2B:9+3:*;?F>C+8BC4=8)*25()()(.8AD**)1(8BCA;)**),0C*
@M03364:276:000000000-BLYN8:1:1101:13755:12619 2:N:0:1
GGACTACCGGGGTATCTAATCCTGTTTGATCCCCACGCTTTCGCACATCAGCGTCAGTTACAGACCAGAAAGTCGCCTTCGCCACTGGTGTTCCTCCATATCTCTGCGCATTTCACCGCTACACATGGAATTCCACTTTCCTCTTCTGCACTCAAGTTTCCCAGTTTCCAATGACCCTCCACGGTTGAGCCGTGGGCTTTCACATCAGACTTAAGAAACCGCCTACGCGCGCTTTACGCCCAATAATTCCG
+
CCCCCGGGCFCCC@FGCFE@<EEFGGGGEEFAFF@@FG7CFG:FC:@FADED7C:,FC,CFEGGG7@FDAE@FDECFFGGE,BFGEGGGGCEGGDFGEDFCFFC;??CFG:BEAAEF:FGFCEDFFG8@FGAA,CFGGGGGGGF9>;,=EECFGFE=D3DC>,DA=ED,@DFF9D8DEF>FG6+@ECCC@CE7C*8CCFCGFGFF48CCDFFG8@CFF?F4E>95;>>0)5>DG/9FFG7C@<F**9<*:*
@M03364:276:000000000-BLYN8:1:1101:13430:12654 2:N:0:1
GGACTACTCGGGTATCTAATCCTGTTTGCTCCCCACGCTTTCGCACCTGAGCGTCAGTCTTTGTCCAGGGGGCCGCCTTCGCCACCGGTATTCCTCCAGATCTCTACGCATTTCACCGCTACACCTGGAATTCTACCCCCCTCTACAAGACTCCAGCCTGCCAGTTTCGAATGCAGTTCCCAGGTTGAGCCCGGGGATTTCACATCCGACTTGACAGACCGCCTGCGTGCGCTTTACGCCCAGTAATTCCG
+
CCCCCGGGGGGGGGGGGGGGGGGGGGGGGGGGGGGGGGGGGGGGGGGGGFGGGGGGGGGGGGGGGGGGGGGEGGGGGGGGGGGGGGGGGGGGGFEGGGGGGGGGFGGGGGGGGGGGGGGDGGGGGGGGGGGGGGGGGGGGGEEGGGGGFFC?GFDGFGGGGGGGGGGGGGGGGGGGGGGGFFGFGGFFGGGCEGGG5EGGGGGGFGGG3CDGCFFCGGGGFGFFFFFF?>DEGGG>?(;EGFFFG76AGG7
@M03364:276:000000000-BLYN8:1:1101:7770:12659 2:N:0:1
GGACTACAAGGGTTTCTAATCCTGTTTGATCCCCACGCTTTCGCACATCAGCGTCAGTTACAGACCAGAAAGTCGCCTTCGCCACTGGTGTTCCTCCATATCTCGACGCATTTCACCGCTACACCTGGAATTCTACCCCCCTCTACAAGACTCCAGCCTGCCAGTTTCGAATGCAGTTCCCAGGTTGAGCCCGGGGATTTCACATCCGACTTGACAGACCGCCTGCGTGCGCTTTACGCCCAGTAATTCCG
+
CCCCCGGGGGGGGGGGGGDGCAFFGGGGGGGFGGGGGGGGGFGEGGGGGGGGGGEGG<FFG9EFGGGGGFGGFDGGCEGGGGGGDGFGGGGGGGFFDGCFAFDF,AFFCFGFFGGGGGGGGGGGGGGGGGGGGGGGFGGGGGGDGGGFFGGGGGFGGGGGGGGGFF>FGGGGCDFGECGCFCFCFFCEGCFGDGGGGCE?FGGG>FDDCDDDGG;76CFGDGDD@F@E@DFAD3DAF-*:C5(9>D=);7>
@M03364:276:000000000-BLYN8:1:1101:3522:12659 2:N:0:1
GGACTACTAGGGTATCTAATCCTGTTTGCTCCCCACGCTTTCGTGCATGAGCGTCAGTACAGGTCCAGGGGATTGCCTTCGCCATCGGTGTTCCTCCGCATATCTACGCATTTCACTGCTCCACGCGGAATTCCATCCCCCTCTACCGTACTCTAGCCATGCAGTCACACAGGCAGTTCCCAGGTTGAGCCCGGGGATTTCACCTCTGTCTTGCATAACCGCCTGCGCACGCTTTACGCCCAGTAACTCCC
+
@@<AC@8F@FFFFEGFFEEF,<66EE<,C,,6CFECFFGEDFCGFGGGCFCFCCGGCFDFA,CFEDEAFC7F:<EFGCEGGGCF,B:CCGGEDGGEGC,@F7,?,EFDF:??FED,,C,=,B=A=+8@FEDCF9,4@,4ACEGC9;>8DFGFC9B8E8>=3@FFDF,,3,@F,D8A,5<CFGF?C,,@,DCG>C>CC>69C@F8*229==DC7CC+14<=):>?DFFD(05>77<)13EGGF?/2:*):C1
@M03364:276:000000000-BLYN8:1:1101:7637:12703 2:N:0:1
GGACTACTAGGGTATCTAATCCTGTTTGCTCCCCACGCTTTCGAGCCTCAGTGTCAGTTACAGGCCAGAGAGCCGCTTTCGCCTCCGGTGTTCCTCCATATATCTACGCATTTCACCGCTACACCTGGAATTCCACTCTCCTCTCCTGCACTCAAGTCTCCCAGTTTCCAATGCACACAATGGTTTAGCCACTGCCTTTTACATCAGACTTAAGAAACCACCTGCGCTCGCTTTACGCCCAATAAATCCGG
+
CCCCCGFGAFGGEEFFGGGGGGGGGGGGGGGCGGGGGGGGFFGFFGGGGGGFGGGGGGGGGGG8FFGGGEFGGGGGEGFFEG@CFBFGE@CEGGGCFGGGFGFFGGGGGDGGFFGGGGGGGGGG,EFFGGFGGFGG;,,<>8DDDGFFFFGGGGGGGEFFFGGCFDFG8DCGGGGGGA8DFFE@;,@9ED,D@8?54@9CFFDCF++2*2=CF88CF5D1:>954?A>A:;;C57*09EE=F@8*@=);5<
@M03364:276:000000000-BLYN8:1:1101:23752:12709 2:N:0:1
GGACTACCGGGGTATCTAATCCTGTTTGCTCCCCACGCTTTCGAGCCTCAGTGTCAGTTACAGGCCAGAGAGCCGCTTTCGCCACCGGTGTTCCTCCATATATCTACGCATTTCACCGCTACACATGGAATTCCACTCTCCTCTCCTGCACTCAAGTCTACCAGTTTCCAATGCATACAATGGTTGAGCCACTGCCTTTTACACCAGACTTAATAAACCACCTGCGCTCGCTTTACGCCCAATAAATCCGG
+
CCCCCGGGGGGGGGGGGGGGGGGGGGGGGGGGGGGGGGGGGGGGGGGGGGGGGGGGGGGGGGGGGGGGGGGGGGGGGGGGGGGGGGGGGGGGGGGGGGGGGGGGGGGGGGGGGGGGGGGGGGGGCFFFGGGGGGGGGGGGGGGGGGGGGGGGGG?FFGGFFFEFFFGGCE9;88FGGGGGGGGGFGGGGGGGGGGGGGGGFGGGAFGFGGGGGGGGGG6AFGFFFEF>@DDBGGGFFFGGGFFFGGFECG:
@M03364:276:000000000-BLYN8:1:1101:21971:12711 2:N:0:1
GGACTACCAGGGTTTCTAATCCTGTTTGCTCCCCACGCTTTCGCGCCTCAGCGTCAGTTGCGAGCCAAAGAGCCGCTTTCGCCACTGGTGTTCCTCCATATCTCTACGCATTTCACCGCTACACATGGAATTCCACTCTTCTCTCTCGCACTCAAGTCTCCCAGTTTCCAATGACCCTCCCCGGTTGAGCCGGGGGCTTTCACATCAGACTTAAAAGACCACCTGCGCGCGCTTTACGCCCAATAATTCCG
+
CCCCCGFGGGGGGGGGGGGGGGGGGGGGGGGGGGGGGGGGGGGGGGGGGGGGGGGGGGGGGGGGGGGGGGGGGGGGGGGGGGGGGGGGGGGGGGGGGGGGGGGGGGGGGGGGGGGGGGGGGG:FGGGGGGGGGFGGGGGGGGGGGGFGEGGGFFEFFGGGGG8EFFFGGGFGGGGGF6?EEGGGGGGGGGGGGGGGGGGGGGGGFFDC6CFFGGFFG5@FFFF8;F176DFFGDFBFFGG75:>FG72CF9
@M03364:276:000000000-BLYN8:1:1101:11193:12717 2:N:0:1
GGACTACAAGGGTTTCTAATCCTGTTTGCTCCCCACGCTTTCGCACCTGAGCGTCAGTCTTCGTCCAGGGGGCCGCCTTCGCCACCGGTATTCCTCCAGATCTCTACGCATTTCACCGCTACACCTGGAATTCTACCCCCCTCTACGAGACTCTAGCTTGCCAGTTTCAAATGCAGTTCCCAGGTTGAGCCCGGGGATTTCACATCTGACTTAACAAACCGCCTGCGTGCGCTTTACGCCCAGTAATTCCC
+
CCCCCGGGGGGGGGGGGFGGGEGGGGGGGGGGGGGGGGGGGGGGGGGGEFFGGGGGGGGGGGFGGGCGGGGGGGGGGGGGGGGGGFGGGGGGGGGGGGGGDFGGGGGGGGGGGGGGGGGGGGFGGGGGGGGGGGGFGGFGGGGGA9D88@EGGG9CFGGGGGGGGGFGGFGGGGCFGGGFGFGGGGGGGGGCECG=*=FGFGGGFGFGGGGGGGGGGGGGFGFD;F076>B>GGG)*4>:5),?>CFFFF*
@M03364:276:000000000-BLYN8:1:1101:9097:12726 2:N:0:1
GGACTACCCGGGTATCTAATCCTGTTTGCTCCCCACGCTTTCGCACCTGAGCGTCAGTCATTGTCCAGGGAGCCGCCTTCGCCACCGGTATTCCTCCAGATATCTACGCATTTCACCGCTACACCTGGAATTCTACCCCCCTCTCCAAGACTCCAGCCTGCCAGTTTCAAATGCAGTCCCCAGGTTAACCCCGGCGATTCCCCACCGGACTTGACAAACCGCCTCCCACCGCTTTCCCCCCAGCATTCCCG
+
CCCCCGG8,CGGGGGGGGGGGGGGGGGGGGGGGGGGGGGGGGG@:FGG,FFFEGGGGG9,@,CFGGGG8:,BFGGGGGGGGG7FEGGGGGGGGGGGG,=FGCFGGGGGGGEGGGGGFEGGGGGGF8AFFGGGG9EFFG+CEGGDCG9@,=DGF,DE,@E,@8@FGFGG,CE;A97,51,,@3>*@9,,,6>1*;4*4=C,+2A8)12)9/:2*0221*=C)>:1()(0(8))>D5)/);CE)()9*9)221
@M03364:276:000000000-BLYN8:1:1101:12564:12770 2:N:0:1
GGACTACCGGGGTTCCTAACCCGTTTTACTCCCAAGGCTTCGGAACCTAAGCGTCAGTCTAGGTCAGGAAGGCCGCTTTCCCCACGGGTATTCCCCCAATTCTCGAGGATTTTACCGCCTACACTGGAATTTCTACTCCCCTCTACGAACCCCAGTTTTGCCAGTTCCAAAGACAGTTCCCGGGTTGAGCGCGGGGTTTCAACATATGCTTTAAAAACCCACCAGCGTGCCTTTTACCCCCATAAATCCGG
+
CCCCCG,,@FG76+,6,C;,C,+,;F7,66CFG,,,,,;E,6,,,+,4,,,,+,,,,C,6,,,6<,,,,,C,C8@C+B,,,C,,++@78+C<F@,B+++,,5,,+5+4@,CF,,5E:++++44,,,A,B,A,C,,,,3@F8,+=9,D6,++033+,,@,34,,4DE,@CF93,@<,E,7@98C*C**,,4**7CG5*:E+++1*)+1+++3+;77:D55/):.((0(0())*2C:)*)<CGB()9*9)2/1
@M03364:276:000000000-BLYN8:1:1101:23604:12770 2:N:0:1
GGTCTACCGGGGTTTCTAACCCTGTTTGCTCCCCCCGCTTTCGCACCTGAGCGTCAGTCTTCGTCCTGGGTGCCGCCTTCGGCACCGGTATTCCTCCACATCTCTACGCATGTCACGGCTACACCTGCGATTCTACCCCCCTCTACGATACTCTAGCTTGCCAGTTTCCGATGCACTTACCAGGTTGAGACAGGGGATTTCACATCTGACTTAACAAACCGCCTGCGTGCGCTTTACGTACAGTAATTCCG
+
8---,,,,@@77@+B,C,@,;;CFED,CEE96C,+6@FFG@6FCF++:6,,9:+,8,C,C,FFGG7,6,,,BCAF7+,?,A,+4=+7++@+,:,45,,,4:F,5C,E@ECC+AECF+:@++3,A8:B,+++8,88,6DEGCE+=,B+3*5@CG,,,57,@8,>:>D,,5**6=1D,;<,5,<,*2,0,,,<?EFCCG59+7;9:+6;+++;++++1:5@*.:><?4371:>35/96F0*+:>4*2*1):0*
@M03364:276:000000000-BLYN8:1:1101:10624:12776 2:N:0:1
GGACTACTGGGGTTTCTAATCCTGTTTGCTCCCCACGCTTTCGCACCTGAGCGTCAGTCTTCGTCCAGGGGGCCGCCTTCGCCACCGGTATTCCTCCAGGTCTCTACGCATTTCACCGCTACACCTGGAATTCTACCCCCCTCTACAAGACTCCAGCCTGCCAGTTTCGAATGCAGTTCCCAGGTTGAGCCCGGGGATTTCACATCCGACTTGACCGACCGCCTGCGTGCGCTTTACGCCCAGTAATTCCG
+
CCCCCFGFGFFDCCFGGGGFGGGFGGGGGGGFGGGGGGGGGGGDEGEFEFFGGEGGGDFFGACGGGGFGGGFFGGD>FGFFEGEGGGGGEGGGGGG<9EFGGGG;EFGGGCCFGGGFGGGDGG8,6AF8FFFGGDFFG8FEEEFC;EGGGG7D?BFG6FGGGGGGGGDCFFGG,@,2,2>D?FGGF>EFG?FC*BC7C?9DFECF;FDDDD37:**)/C7)=>?,57<::.8555466AC5)497;8<G72
@M03364:276:000000000-BLYN8:1:1101:8225:12787 2:N:0:1
GGACTACTCGGGTTTCTAATCCTGTTTGCTACCCACACTTTCGAGCCTCAACGTCAGTTACAGTCCAGAAAGCCGCCTTCGCCACTGGTGTTCTTCCATATATCTACGCATTTCACCGCTACACATGGAGTTCCACTTTCCTCTACTGCACTCAAGTCATCCAGTTTCCAAAGCAATTCCTCAGTTGAGCTGAGGGCTTTCACTTCAGACTTAAATAACCGTCTGCGCTCGCTTTACGCCCAATAAATCCG
+
CCCCCGGGGGGGGGGGGGGGGGGGGGGGGGGGGGGGGGGGGGGGGGGGGGGGDGGGGGGFGGGGGGGGFGGGGGGGGGFGGGGDGFGGFGGGGGGGGGGGFGGGGGGGGGGGGGGGGGGGGGGGGGGGGGGGGGFGGGCGGGGGGGGGGGGGGGGGGGGGDGGGGGGGGGGGFCF8AFGFFFFGGGGGGGGG8?GGEGFGFGGC8FFFCGGGGCGGGGGGE@?@=FFFB9?DGFGFFFGGEE(8FF6>D48
@M03364:276:000000000-BLYN8:1:1101:2870:12800 2:N:0:1
GGACTACCGGGGTTTCTAATCCTGTTTGCTCCCCACGCTTTCGAGCCTCAGTGTCAGTTACAGGCCAGAGAGCCGCTTTCGCCACCGGTGTTCCTCCATATATCTACGCATTTCACCGCTACACATGGAATTCCACTCTCCTCTCCTGCACTCAAGTCTACCAGTTTCCAATGCATACAATGGTTGAGCCACTGCCTTTTACACCAGACTTAATAAACCACCTCCGCTCGCTTTACGCCCAATAAATCCGG
+
CCCCCGGGGGGGGGGGGGGGGGGGGGGGGGGGGGGCCGGGGGGGGGGFFFGGGGDFGGFFG9FGGGGG8FEFGFFEEGGGGG7FBEGG7CFEGFGGCCDGFFGCGGGFEGGGGGGGGGGGEEGG9:FEECFGGGGG,@EGGGGDF3=D8FGGGGGGDGGDGGGGGGGF8=>;?@DC899@,34>>>8?98,,13:34@DF7:ED***43CDG+2+B7C,,*1;)))(255>DGG7/22B8=38AFGF)0C:
@M03364:276:000000000-BLYN8:1:1101:21752:12803 2:N:0:1
GGACTACCAGGGTATCTAATCCTGTTTGCTCCCCACGCTTTCGAGCCTCAGTGTCAGTTACAGGCCAGAGAGCCGCTTTCGCCACCGGTGTTCCTCCATATATCTACGCATTTCACCGCTACACATGGAATTCCACTCTCCTCTCCTGCACTCAAGTCTACCAGTTTCCAATGCATACAATGGTTGAGCCACTGCCTTTTACACCAGACTTAATAAACCACCTGCGCTCGCTTTACGCCCAATAAATCCGG
+
CCCCCF8CCFEGGGGGGGGFGFCEGGGGGGFFDCFF@EFFG9FGGGEFCFCGGGGGGEFDCA@FFFGFFCFFFGFG:FFAFCFEFGGDFGGGGFF,BFGGGGFFCEFFGGGGGGFFGGGGCDGECF@DFF9EFA=?EEFGGGFGGG>>,D=FDE8=CFGGEGGGFFGG,EEBDFGFF?8=DG8@FGGGDDGGGGGG6EFFFGGGAFF>FC+:8<+DFF@591A@=DA>@>:AFGGFA2C*5>5AGGF?<D5
@M03364:276:000000000-BLYN8:1:1101:26137:12811 2:N:0:1
GGACTACTGGGGTTTCTAATCCTGTTTGCTCCCCACGCTTTCGCACCTGAGCGTCAGTCTTCGTCCAGGGGGCCGCCTTCGCCACCGGTATTCCTCCAGATCTCTACGCATTTCACCGCTACACCTGGAATTCTACCCCCCTCTACGAGACTCTAGCTTGCCAGTTTCAAATGCAGTTCCCAGGTTGAGCCCGGGGATTTCACATCTGACTTAACAAACCGCCTGCGTGCGCTTTACGCCCAGTAATTCCG
+
CCCCCGGGGGGGGGGGGGDFGGGGGGGGGGGGGGGGGGGGGGGGGGGGGGGGDGGGGGGGGGGGGGGGGDGEGGGGGGGGGGGGGGGGEGGGGGGGGFFFBF9FGGGGGGGGGGGGGGGGGGGGGGGGDCFDDGGGFGFFGDGDGGG6:@ECFGGFGGFEGGFF@DEFGA;EFGGGFFGFGF,>FFGGGF,;CEEGGGEGFGG7:<FGGD>GFGFFFGGCA=>D;FFFBFFEGGGFFFGGGF3?G:9<FG>
@M03364:276:000000000-BLYN8:1:1101:13670:12821 2:N:0:1
GGACTACTGGGGTTTCTAATCCTGTTTGCTCCCCACGCTTTCGCGCCTCAGCGTCAGTTACAGACCAGAGAGCCGCCTTCGCCACTGGTGTTCCTCCATATATCTACGCATTTCACCGCTACACATGGAATTCCACTCTCCTCTTCTGCACTCCAGTCTCCCAGTTTTGAGTGACCCTCCTCGGTTGAGCCGAGGGCTTTCACACCCAACTTAAGAAACCGCCTGCGCGCGCTTTACGCCCAATAATTCCG
+
CCCCCGFFGGGGG>FFFGGFGGGGGGGGGGGG@FGEEGGGGGGEGGGGGGGGGGGEFFFGGGG9DGGGGGGGGGGGGDEEGGEGGGFGGGCFGGDGGGGGCGGGGGFGGEC:FGGGGGGGCFGGGC@GFCAFGFGGFGFFGGCFDFFDFGF8F?DFE9EFGGGGG9>;DEGGGGGGGE?EGGGGGED6EFB:7CCEGFCFCFGFFDCFFCDFFGDDGGGGEEADFFFFFFFFDGF2@6CCGFF4CCF<DFC
@M03364:276:000000000-BLYN8:1:1101:6017:12840 2:N:0:1
[truncated: 30,294,284 more chars]
