# Supplementary material for: Captivity causes taxonomic and functional convergence of gut microbial communities in bats
Source: PeerJ. 2019 Apr 30;7:e6844. doi: 10.7717/peerj.6844 (PMC6499062; doi:10.7717/peerj.6844)
Supplement: Data S60 — Raw data of FVs10. [file peerj-07-6844-s065.gz › D8j5392-FVs10_R2.fq]

@M03364:276:000000000-BLYN8:1:1101:11580:1203 2:N:0:1
GGACTACTCGGGTATCTAATCCTGTTTGCTCCCCACGCTTTCGCACCTGAGCGTCAGTCTTCGTCCAGGGGGCCGCCTTCGCCACCGGTATTCCTCCAGATCTCTACGCATTTCACCGCTACACCTGGAATTCTACCCCCCTCTACAAGACTCTAGCCTGCCAGTTTCGAATGCAGTTCCCAGGTTGAGCCCGGGGATTTCACATCCGACTTGACAGACCGCCTGCGTGCGCTTTACGCCCAGTAATTCCG
+
CCCCCGGGGGGGGGGGGGGGGGGGGGGGGGGGGGGGGGGGGGGGGGGGGGGGGGGGGGGGGGGGGGGGGGGGGGGGGGGGGGGGGGGGGGGGGGGGGGGGGGGGGGGGGGGGGGGGGGGGGGFGGGGGGGGGGGGGGGGGGGGGGGGGGGGGGGGFGGGGFGG?FGGGGGGGGGGGGGGGGGGGGGFGGGFGGGGGGGGGGGGGFGGGDDGG>F4:CFGCBGFFFF071;BBDGGBFBEGGFF?F:FBGG*
@M03364:276:000000000-BLYN8:1:1101:22219:1237 2:N:0:1
GGACTACACGGGTTTCTAATCCTGTTTGCTCCCCACGCTTTCGAGCCTCAGTGTCAGTTACAGGCCAGAGAGCCGCTTTCGCCTCTGGTGTTCCTCCATATATCTACGCATTTCACCGCTACACATGGAATTCCACTCTCCTCTCCTGCACTCAAGTCTCCCAGTTTCCAATGCACACAATGGTTTAGCCACTGCCATTTACATCAGACTTAAGAAACCACCTTCGCTCGCTTTACGCCCAATAAATTCGG
+
CCCCCGGFGGGGGGGGFGGGFGGGGGG8FGGGGDGGGGGGGFGFGGGGGGF,EFGGGGGGGGGFGGGGGEFGEGGGBCFGGGGDC,CFGGGGGGGGGCCFEFGGCGCFDGGGGGGFGGGGGEGG9AFGGFGGFGGGGGGGGFGGDGFFGFGGEFGGFC>B,DDFGGGEC9,E?89DF1@+@BFFF8D9DFD8CFGE,EFDFC,?CG6+3*=2=@7B9C8?9E9)49)*)3?5CF7*/(=B58();CC);/9
@M03364:276:000000000-BLYN8:1:1101:12050:1241 2:N:0:1
GGACTACTCGGGTTTCTAATCCTGTTTGATCCCCACGCTTTCGCACATCAGCGTCAGTTACAGACCAGAAAGTCGCCTTCGCCACTGGTGTTCCTCCATATCTCTACGCATTTCACCGCTACACATGGAATTCCACTCTTCTCTCTCGCACTCAAGTCTCCCAGTTTCCATTGACCCTCCCCGGTTGAGCCGGGGGCTTTCACATCAGACTTAAAAGACCACCTTCGCGCGCTTTACGCCCCATAATTCCG
+
@CB<,@EEGGGGG7;FFCGF9CEF<EF8EFFGGGGDGGCFGFEEGG+CC,CF@@FGE@FFC<C,8FC6,ECFFGCEGEFGGGG7FCF?C=,?A?EGGGA<9FBFGGGGGG:FFF,<ECE6++CFGGGG<FFFFGAFCE9FG,D+4,6B7CC8@DF9DEDFFGFG<EFDDF,3@,@EC=FGG8+@@++4@FGC@EGGGGFCCFCGFDDC?C<CFDFC+5CCAG3()//).8>))1*)18GDG)855686:F*
@M03364:276:000000000-BLYN8:1:1101:8487:1250 2:N:0:1
GGACTACTAGGGTTCCTAATCCTGTTTGCTCCCCACGCTTTCGCACCTCAGTGTCAGTATCAGTCCAGGTGGTCGCCTTCGCCACTGGTGTTCCTTCCTATATCTACGCATTTCACCGCTACACAGGAAATTCCACCACCCTCTACCGTACTCTAGCTCAGTAGTTTTGGATGCAGTTCCCAGGTTGAGCCCGGGGATTTCACATCCAACTTGCTGAACCACCTACGCGCGCTTTACGCCCAGTAATTCCG
+
CCCCCGGGGGGGGGEGGGGGGGGGGGGGGGGGGGGGGGGGGGGFEGGGGGGGGGGGGGDAEGGGGGGGGDGGEGGGGEGGFGGGGGFGGGGGGGFFFFGGGGGGGGG7FGGGGFGGGGGGGGGGGGGGGGGGG?@9==DFGGGGGGGGGGGGGDFFGEGFG=FFFGFCFEDFCFGCFFG,@EGGEFGGFGGGGEGGGGCFG95+=*3;3;FC@++;CFC5*=9BBFFFFFFEGDGEA(::>D;FFCCEGG;
@M03364:276:000000000-BLYN8:1:1101:20305:1279 2:N:0:1
GGACTACCGGGGTATCTAATCCTGTTTGCTCCCCACGCTTTCGCACCTCAGTGTCAGTATCAGTCCAGGTGGTCGCCTTCGCCACTGGTGTTCCTTCCTATATCTACGCATTTCACCGCTACACAGGAAATTCCACCACCCTCTACCGCACTCTAGCTCAGTAGTTTTCGATGCAGTTCCCAGGTTGAGCCCGGGGATTTCACATCCAACTTGCTGAACCACCTACGCGCGCTTTACGCCCAGTAATTCCG
+
CCCCCGGDGGGGGGGGGGGGGGGGGGGGGGGGGGGGGGGGGGGECFGGGEG6FGGGGGC9CFFGGGGGGFCF@FGGGGGGGGGGGGGGGGGEGGG,CAFFGGEFGGGGGGGGGGGGGGGGGGGGDFGFFGGCEEDG@8EFGGGGGGEE+@EGGGGD,3,>6@EGGDGG,6DFGGGC@EGGFGGGGGGFGGGGGEGG*CFGGGGGF4;7CFGFGF@>CC6FFGAD(8=B1;8=C<CC83CEGE06C794:>9
@M03364:276:000000000-BLYN8:1:1101:20801:1307 2:N:0:1
GGACTACACGGGTTTCTAATCCTGTTTGCTCCCCACGCTTTCGAGCCTCAGCGTCAGTTACAGACCAGAGAGCCGCCTTCGCCACTGGTGTTCCTCCATATATCTACGCATTTCACCGCTACACATGGAATTCCACTCTCCTCGTCTGCACTCAAGTCTCCCAGTTTCCAATGACCCCCCCCGGTGGAGCCGGGGGCTTTCACACCAAACTTAAGAAACCGCCTGCGCTCGCTTTACGCCCAAAAAATCGG
+
CCCCCGGGGGGGGCFGGFFGGGGFGG9FGGGGGGGDEGGF@FG8ABFCFFFFC:7CGGCC9,C<<7EE<F<FGGG>@CFEGECFG=FGFFC:@FGAF8?FFDFGGGGGGGGGGGGGGGGGGGFFGGGGFFGFGGGFEEDFFGC06@FDFDGGCGGGAFGGGG?D3EDG,C=EGGGE,+68:CEGF*49>FEC**1:>8F+2:FF)9:*9377>77**0;*):.1,)(03)..757)9:GE5>0)*18:D55
@M03364:276:000000000-BLYN8:1:1101:10736:1307 2:N:0:1
GGACTACCAGGGTATCTAATCCTGTTTGCTCCCCACGCTTTCGCACCTGAGCGTCAGTCTTTGTCCAGGGGGCCGCCTTCGCCACCGGTATTCCTCCAGATCTCTACGCATTTCACCGCTACACCTGGAATTCTACCCCCCTCTACAGGACTCTAGCCTGCCAGTTTCGATTGCAGTCCCCAGGTTGACCCCGGGGATTCCACATCCGACTTGACAGACCGCCTGCTTCCCCTTTACGCCAGTCAATTCC
+
C9CCCGEFGGGGGGGGGFFGGGGGGGGGGGGGGGGGGGGGGFGEEFGGFGGGGGGGGGGGGGGGGGGGGECFGGGGGGGGGGGGGGGGGGGGGGGGGGDFDGGGGGGGGGGGGGGFG7FEEGGGFFGGGGGFGGGG,,6@>@G0=,E,8@3+6,8,@DEE?8F,@DEF8B,,1,5,;,:,881DGC=<,?>1;C***4B+21286;>*1:<C7**36*=*)*5(()47)))09<*)*(2**))*2294C*
@M03364:276:000000000-BLYN8:1:1101:15759:1332 2:N:0:1
GGACTACCGGGGTATCTAATCCTGTTTGCTCCCCACGCTTTCGAGCCTCAGTGTCAGTTACAGGCCAGAGAGCCGCTTTCGCCTCCGGTGTTCCTCCATATATCTACGCATTTCACCGCTACACATGGAATTCCACTCTCCTCTCCTGCACTCAAGTCTCCCAGTTTCCAATGAACACAATGGTTGAGCCACTGCCTTTTACATCAGACTTAACAAACCACCTGCGCTCGCGTTACCCACAATTAATCCGG
+
@<-BCFFFEEG>G@8EFGCGC,C<@FF<FCCDFFF@FGEGG9@CFEGGGGGFGDGGFFCFFF@FGGCEGGF7DFEE6BDFF@FG@E@FGGGDCEFG,<FCE,EFGGFGGGCGCAFGCFGGGGFG,A,AFCFGGFEDECFFEFGFGGGEGGGFGD8A8@BFFFFFF9DFCFFCF,3@9D,:D9@CFGGFGF68959@9DGGFDA@FG5***2<8+5C*/:,3=62))-/(2))2)18+(+4A:3+;F63C52
@M03364:276:000000000-BLYN8:1:1101:13344:1343 2:N:0:1
GGACTACAGGGGTTTCTAATCCTGTTTGCTCCCCACGCTTTCGCACCTGAGCGTCAGTCTTCGTCCAGGGGGCCGCCTTCGCCACCGGTATTCCTCCAGATCTCTACGCATTTCACCGCTACACCTGGAATTCTACCCCCCTCTACGAGACTCAAGCCTGCCAGTTTCGGATGCAGTTCCCGGGTTGAGCCCGGGGATTTCACATCCGACTTGACAGACCGCCTGCGTGCGCTTTACGCCCAGTAATTCCG
+
CCCCCFFFCEFGF7FFFGGGGGGFGCACEFGGGGFGGGG@DFGGDF:FGFFGGGGCFCFFE6CCF@FFFCFGGFGGGGEGFBCFGFGGCFDAFEFGFEF?EE9EE<EEGG7@EGDAFECGE@?AFFFGFEF,C<@CDFEFE83=EGFC:8CCGGG9CFF,@@@:F=@EGGE5CF?,2=@EDEECC8:?FGF87*==51B+7+::FC493)79779709E7.C)(,7>5()07D7*64(*2:5:/:**6>7*
@M03364:276:000000000-BLYN8:1:1101:20977:1394 2:N:0:1
GGATACAAGGGTTTCTAATCCTGTTTGCTCCCCACGCTTTCGCACCTGAGCGTCAGTCTTTGTCCAGGGGGCCGCCTTCGCCACCGGTGTTCCTCCGCATATCTACGCATTTCACTGCTACACGCGGAATTCCATCCCCCTCTACCGTACTCTAGCCATGCAGTCACAAAGGCAGTTCCCAGGTTGAGCCCGGGGCTTTCACCTCTGTCTTGCATAACCGCCTGCGCACGCTTGACGCCCAGCTAGTCCGG
+
C@@CCGFFFEF<CFDFFGFCFGGGCEGGGGGGGGGCEDC<FGGEGGGG@EGGCCGGGGDECCDFGGGFGGDEDEGGGDGFCFCFFEF@F?FEE9>FFG@+F9E<;<D@C7?FCFFAFCFGGG:CG+=FCGGFDCFGGDFEGEGGGGCDFGFGGGGGGF96DCFEDC;CCCBECCE?FGGFCBFEBF6C6C>?EEE8**?FFGG4FDGGGDF7D*;@79FC>E5<6),04@>)795))(2?5>6):*0:DC)
@M03364:276:000000000-BLYN8:1:1101:22795:1402 2:N:0:1
GGACTACTCGGGTATCTAATCCTGTTTGCTCCCCACGCTTTCGCACCTGAGCGTCAGTCTTTGTCCAGGGGGCCGCCTTCGCCACCGGTATTCCTCCAGATCTCTACGCATTTCACCGCTACACCTGGAATTCTACCCCCCTCTACGAGACTAAAGCCTGCCAGTTTCGGATGCAGTTCCCGGGTTGAGCCCGGGGATTTCACATCCGACTTGACAGACCGCCTGCGTGCGCTTTACGCCCAGTAATTCCG
+
CCCCCGFGFFGGGGGFFGFGFGGGGGGGGGGGGGGGGGGGGGDGGGGGFCG@FEGGGGGGGFGFGDFFG>FGFGEGBCEGGGFEGDCCFEGGGGGGGGDFGGGECFF+CEGGGFGFF@@EFGGGGFFFFFGGGGGGGF+@@CED9F+=3@E86,DF9@FFGGGGFDG9CCEGGGF@<=:?CEG*4;C?682=:E>=5BC<7++2+87<*/:877CCCCG5<*812>0)())0CC5:F?DE5<(/:D?<>*0
@M03364:276:000000000-BLYN8:1:1101:8219:1417 2:N:0:1
GGACTACCAGGGTTTCTAATCCTGTTTGCTCCCCACGCTTTCGCACCTGAGCGTCAGTCTTTGTCCAGGGGGCCGCCTTCGCCACCGGTATTCCTCCAGATCTCTACGCATTTCACCGCTACACCTGGAATTCTACCCCCCTCTACAAGACTCTAGCTGACCAGTTTCAAATGCAGTTCCCAAGTTAAGCTCGGGGATTTCACATCTGACTTAATCAACCGCCTGCGTTCGCTTTACGCCCAGTAATTCCG
+
CCCCCGFGGGGGGGGGGGGGEFGGDFFFGGGGGGGGGGGGGGDDGGGGGGGGDFGGGGGGGGGGGGCFEGEFGGGGFFGGGDGGGGGGGGGGGGGGGGGGFGGFFGGFEGGGGGGGGGGEG@EECFGFGGGGAEGGGDFGGGC?FGFFD8ECFGECDDGG?EGGGGGGGGGFEGGGGGGGGGCFG,3DFGDG>GEGEEGGFGGGFGFGCFC:CDF7CCCF5CED;A6B(8;AG*>41-ACE)4F>FFAFFC
@M03364:276:000000000-BLYN8:1:1101:17922:1443 2:N:0:1
GGACTACACGGGTTTCTAATCCTGTTTGCTCCCCACGCTTTCGAGCCTCAGTGTCAGTTACAGGCCAGAGAGCCGCTTTCGCCTCCGGTGTTCCTCCATATATCTACGCATTTCACCGCTACACATGGAATTCCACTCTCCTCTCCTGCACTCAAGTCTCCCAGTTTCCAATGCACACCATGGTTGAGCCACTGCCTTTTACATCAGACTTAAGAAACCACCTGCGCTCGCTTTTCGCCCAATAAATCCGG
+
CCCCCGGGGGGGGGGGGGGGGGFGGGGGGGGGGGECEGGGGGGGGGGGGGFFGGGGGGGGGGGGGGGGGGGGGGGG7FFGEGG7F,FEGGGGGGGGG@9?FGGGGGGGGGGGGGGGGGGG@FFFEGGGFFFGGFFGGGFGGGGGFGGGGGGFGGGGGGDFEGGCF=FGGGGGFGGGFF+6,>BF9+@CCD8:FGGCFGGGF7=DC7DFC9=:+;B299F>FG9)59A42/85C**/)5EC5>@AC7;)*)2
@M03364:276:000000000-BLYN8:1:1101:9343:1472 2:N:0:1
GGACTACAAGGGTATCTAATCCTGTTTGATCCCCACGCTTTCGCACATCAGCGTCAGTTACAGACCAGAAAGTCGCCTTCGCCACTGGTGTTCCTCCATATCTCTGCGCATTTCACCGCTACACATGGAATTCCACTTTCCTCTTCTGCACTCAAGTTTCCCAGTTTCCAATGACCCTCCACGGTTGAGCCGTGGGCTTTCACATCAGACTTAAGAAACCGCCTACGCGCGCTTTACGCCCCATAATTCCG
+
CCCCCGGGGGGDGGGGFFGGGGGGGGGGGGGFGGGFGGGGGGGGGECGGGGGGGGGGGGGGGGGGGGGGGGGGGGGGGGGGGGGGGGGGGGGGGGGGFFFCFGGGGGEGGGGGGGGGG@=FFEDGFFGGGGEFFDGGGGGGGGFFGGFFGGGGGGGEGCEFEAFFGFFGFFDF9EFGGGDFFCEGGDDGG6EEGG8+@ECDCFGFFFC5CFGG7>D@FGFD5>@DFFF>?>FGGF9A0EGE)6FG=15C>;
@M03364:276:000000000-BLYN8:1:1101:9891:1482 2:N:0:1
GGACTACTCGGGTTTCTAATCCTGTTTGATCCCCACGCTTTCGCACATCAGCGTCAGTTACAGACCAGAAAGTCGCCTTCGCCACTGGTGTTCCTCCATATCTCTGCGCATTTCACCGCTACACATGGAATTCCACTTTCCTCTTCTGCACTCAAGTTTCCCAGTTTCCAATGACCCTCCACGGTTGAGCCGTGGGCTTTCACATCAGACTTAAGAAACCGCCTACGCGCGCTTTACGCCCAATAATTCCG
+
CCCCCGGGGGGGFGGGGGGGGGGGGGGGGGGGGGGGGGGGGGGGGGGGGGGGGGGGGGGGGGGFGGGDFGFFFGGGGGGG?FFGGGGGGGGGGGGGGGGGGGGGGGGGCGGGGGGGGGGGEGGGGGGGGGGGGGGGGGGFGGGGGAFFGGGGGCEFGFCGGGGCEFFGGGF,@=FGFFGGGGGGGGDGGGGGGCEE>E5?DGGGFGGGGGGGGGGGFFFGBG>@=A@B2;)0CD<)81CGGE<)2*+7D@9
@M03364:276:000000000-BLYN8:1:1101:11123:1505 2:N:0:1
GGACTACTGGGGTTTCTAATCCTGTTTGCTCCCCACGCTTTCGAGCCTCAGTGTCAGTTACAGGCCAGAGAGCCGCTTTCGCCTCCGGTGTTCCTCCATATATCTACGCATTTCACCGCTACACCTGGAATTCCACTCTCCTCTCCTGCACTCAAGTCTCCCAGTTGCCAATGCACACAATGGTTGAGCCACTGCCTTTTACATCAGCCTTAAGAAACCCCCTGCGCTCGCTTTACGCCCAATACATCCGG
+
CCCCCGGFFGGGGFDGGGGGGGGGGGGGFGGGFGGGGEDFGGGGFGGGG8FFGEGGGFGGGGGCGDFGGGGGGGGGGGGGGGDCGF>FCFFGFFGGGGGGG9@FGF9DCCCCCGCE?FGGGGG<,AA<EAEFEGGGFF>FEEFFFGGGGGGGGEDF3@9@9EDFFE,E=>EFGDED9DE+9F8DF>ECCG6E65@<C@>CFF7@F=C**34*<C@+*414***0-*6/-/85:5+9)(3**0:F6*+92C)
@M03364:276:000000000-BLYN8:1:1101:14436:1521 2:N:0:1
GGACTACCAGGGTTTCTAATCCTGTTTGCTCCCCACGCTTTCGCACCTGAGCGTCAGTCTTCGTCCAGGGGGCCGCCTTCGCCACCGGTATTCCTCCAGATCTCTACGCATTTCACCGCTACACCTGGAATTCTACCCCCCTCTACGAGACTCAAGCCTGCCAGTTTCGGATGCAGTTCCCGGGTTGAGCCCGGGGATTTCACATCCGACTTGACAGACCGCCTGCGTGCGCTTTACGCCCAGTAATTCCG
+
CCBCCGGGGGGGGGGGGGGGGGGGGGGGGGGGGGGGGGGGGGGGGGGGGGGGGGGGGGFFGGGGGGGGGGGGGGGGGGGGGGGGGGGEGGGGGGGGGGFDFFGGGFGGGGGDGGGGGDGGGGGGFGGG8FAFGGFGGGGGGGGDFGGCCEGFGGCDGF?8DFGFGGGGEEGGEGFGGGGGGGDEEG5C?FGGEEGD5EGGGGGF+9CCCDGG=FGDDGGGFGF20;;7:B;BDGG9?0CEGF?FF76<FF*
@M03364:276:000000000-BLYN8:1:1101:16137:1529 2:N:0:1
GGACTACCGGGGTTTCTAATCCTGTTTGCTCCCCACGCTTTCGAGCCTCAGCGTCAGTTACAGACCAGAGAGCCGCCTTCGCCACTGGTGTTCCTCCATATATCTACGCATTTCACCGCTACACATGGAATTCCACTCTCCTCTTCTGCACTCAAGTCTCCCAGTTTCCAATGACCCTCCCCGGTTGAGCCGGGGGCTTTCACATCAGACTTAAGAAACCGCCTGCGCTCGCTTTACGCCCAATAAATCCG
+
CCCCCGGGGGGGGGGGGGGGGGGGGGGGGGGGGGGGGGGGGGGGGGGGGFFFGGGGGGGGGGGGFFFGGGGGGGGGGGGGGGGGGGGGGGGGGGGGGGFGGGGGGGGGGGGGGGGGGGGGGGGGGGGGBCEFGGGGGGGGGGGGGGGGGGGGGGGGEGGGFGFGFGAFFGFGGGGGGEFGGGGDGCEGFGGGGGGGGGGFGGCFFGGFFGGGGDGGG4?EAEFF0ABF15).933)@?GGGB3@GFFFGG5
@M03364:276:000000000-BLYN8:1:1101:13405:1559 2:N:0:1
GGACTACACGGGTATCTAATCCTGTTTGCTCCCCACGCTTTCGCACCTGAGCGTCAGTCTTTGTCCAGGGGGCCGCCTTCGCCACCGGTATTCCTCCAGATCTCTACGCATTTCACCGCTACACCTGGAATTCTACCCCCCTCTACAAGACTCTAGCTGACCAGTTTCAAATGCAGTTCCCAAGTTAAGCTCGGGGATTTCACATCTGACTTAATCAACCGCCTGCGTGCGCTGTACTCCCAGTAATTCCG
+
CCCCCGGGGGGGGGGGGGGGGGGGGGGGGGGGGGGGGGGGGGGGGGGGGGGGGGGGGGGGGGGGGGGGGGGGGGGGGGGGGGGGGGGGGGGGGGGGGGGGGGGGGGGGGDGGGFFAFFGGGGGGGCEFGGGGFGFGGG6FEEEGGGGGGGGGGGGGGGCFGGGGFGGGGGFGGGGFGGGG?9CFFDFGGG9FGGGGGGGGGGGGFGGGFGF>CCFGGFGDFG3<1A95;EF5C)9<7)<CGFBFGGF<GC9
@M03364:276:000000000-BLYN8:1:1101:18250:1562 2:N:0:1
GGACTACTGGGGTTTCTAATCCTGTTTGCTCCCCACGCTTTCGCACCTGAGCGTCAGTCTTTGTCCAGGGGGCCGCCTTCGCCACCGGTATTCCTCCAGATCTCTACGCATTTCACCGCTACACCTGGAATTCTACCCCCCTCTACAAGACTCTAGCCTGCCAGTTTCGAATGCAGTTCCCAGGTTGAGCCCGGGGATTTCACATCCGACTTGACAGACCGCCTGCGTGCGCTTTACGCCCAGTAATTCCG
+
CCCCCGGGGGGGGGGGGGGGGGGGGGGGGGGGGGGGDGGGGGGGGGGGGGGGGGGGGGGGGGGGGGGGGGGGGGGGGGGGFGGGGGGGGGGGGGGGGGGGGGFGGGGGGGGGGGGGGGGGGGGGBFGFFGGGGGGGGGGGGGGGFGGGGGFFFGGGAFGGFGGGGGGGGGGGGGGA<FFGGGGGGGGGGGGFGGGGGGGGGGGGFFGCDGGGGCDGGGGGEGBB?>>>137<DDGF41CEG>:97765DG>
@M03364:276:000000000-BLYN8:1:1101:11594:1641 2:N:0:1
GGACTACTGGGGTTTCTAATCCTGTTTGCTCCCCACGCTTTCGCGCCTCAGCGTCAGTTGCGAGCCAAAGAGCCGCGTTCGCCACTGGTGTTCCTCCATACCTATACGCAGTTCACCGCTACACATGGAATGCCACTCTTCTCTCTCGCACTCTAGTCTCCCAGTTTCCAATGACCCTCCCCGGTTGAGCTGGGGGCTTTCACATCGAACTTAACAGACCACCTGCGGGCGCGGTACGCCCATTAATTCCG
+
<CC@CF<,,-;@F@,6C6,CFF9FF9@EFFCG@6<+@FEF,;,8@:F7,CFGECE7FGF@A:CEGCF?@8FE88@7+4=:FF,4,B,CCFEGGC,5EEE9,:;,,,CE74+49AF?<6==FCF,,4E=FDF,CAF,>875C=>CE>FC7=8=D9=A3,,,,,,@>C9;,,,@C9,,37:48B*@58:7,2,,9**/:*=6;+1C+C*****101++22=C)7:/65>).5:))1/2)(?*:5(90**)**2
@M03364:276:000000000-BLYN8:1:1101:19053:1688 2:N:0:1
GGACTACTGGGGTTTCTAATCCTGTTTGCTCCCCACGCTTTCGAGCCTCAGTGTCAGTTACAGGCCAGAGAGCCGCTTTCGCCTCCGGTGTTCCTCCATATATCTACGCATTTCACCGCTACACATGGAATTCCACTCTCCTCTCCTGCACTCAAGTCTCCCAGTTTCCAATGCACACAATGGTTGAGCCACTGCCTTTTACATCAGACTTAAGAAACCACCTGCGCTCGCTTTACGCCCAATAAATCCGG
+
CCCCCGGGGGGGGGGGGGGGGGGGGGGFGGGFGGGGDGGGGGGGGGGGGFGGGGGGGGGGGGGGGGGFFGGGGGGGGGGGCGGGGGGGGGGGGGGGGGGGFGGGGDF7FGGGGGCFGEGEGGGGGGGDFGFGGGGGGGGGGGGGGGGGGEFGGGDFGF9,>8DGGDBEFFFFFGGGGGG+@DFGGG6EC>CFG6FGGGGGGG7CB>F5CGGGFFGGGGCGFGF)>B@BAEEFGFGED@GEE516C>F?*)2
@M03364:276:000000000-BLYN8:1:1101:15160:1704 2:N:0:1
GGACTACCCGGGTTTCTAATCCTGTTTGCTCCCCACGCTTTCGCACCTGAGCGTCAGTCTTCGTCCAGGGGGCCGCCTTCGCCACCGGTATTCCTCCAGATCTCTACGCATTTCACCGCTACACCTGGAATTCTACCCCCCTCTACGAGACTCAAGCCTGCCAGTTTCGGATGCAGTTCCCGGGTTGAGCCCGGGGATTTCACATCCGACTTGACAGACCGCCTGCGTGCGCTTTACGCCCAGTAATTCCG
+
CCCCCGGGGGGG@FEGGGGGGGAEGGGGGGGGEFFGDFGCGGGGGGGGGGGGGGGGGGGGGGGGGGGGGGGGGGGGGGGGGGFGGGGGGG<FFFFGEFFE=FCFEBFF7+FFGGGF9=FGEGFGGGFFGGGGFGGGF8DECGGDDFFGGGGGGGGGF>CCFGGFCFFGGG>8EG?CCEF:DEGGGGG6EGGGGCCGEG?<D@9CFG4C<DDDGFFFFFGG>EB?BF052>E@3*1:*1CC:)(0:*9<FC*
@M03364:276:000000000-BLYN8:1:1101:23605:1709 2:N:0:1
GGACTACAGGGGTTTCTAATCCTGTTTGCTCCCCACGCTTTCGAGCCTCAGTGTCAGTTACAGGCCAGAGAGCCGCCTTCGCCTCCGGTGTTCCTCCATATATCTACGCATTTCACCGCTACACATGGAATTCCACTCTCCTCTCCTGCACTCAAGTCTCCCAGTTTCCAATGCACACAATGGTTGAGCCACTGCCTTTTACATCCGACTTAAGAAACCACCTGCGCTCGCTTTACGCCCAATAAATCCGG
+
CCCCCGG,EFFGGGGGGGGGGGGGGGGGGFGGGGGDEGGGGGGGGGGGGGG,FFFGGGGGGGGGGGGGGGGGGGGG7FFEGGG:F8CFFGGGGGGGGGGGFGGGGGGFGGGGFFFGGGGGGGGGGEFAFFEGGGGGGDCGGGFF8FFGFGGGD8DCDGDD,>D8DEFGGEFCFGG,D88DDFGBFD?7CGCF,@DFCDFFGGGGF*3;;CDDFGFGG7FFFG9.<>2?2??BFGGF>?GGG36AF7AED37
@M03364:276:000000000-BLYN8:1:1101:10925:1721 2:N:0:1
GGACTACTAGGGTTTCTAATCCTGTTTGCTCCCCACGCTTTCGCACCTGAGCGTCAGTCTTTGTCCAGGGGGCCGCCTTCGCCACCGGTATTCCTCCAGATCTCTACGCATTTCACCGCTACACCTGGAATTCTACCCCCCTCTACAAGACTCTAGCCTGCCAGTTTCGAATGCAGTTCCCAGGTTGAGCCCGGGGATTTCACATCCGACTTGACAGACCGCCTGCGTGCGCTTTACGCCCAGTAATTCCG
+
CCCCCGGGGGGGGGGGGGGGGGGGGGGGGGGGGGGGGGGGGGGGGGGGGGFGGGGGGGGGGDGGGGGGGGGGGGGGGGGGGGGGGGGCGGGGGGGGG8B<EDEGGGGCCGGGGGGGGCFGGGGFGGGGG8FDDFGGGFDFGGGGGGCF9EGGGFDACBFGGFGGGGAFC8CFGGG;FGFGGD6DDFF66D8C?EEGGGFGFFF>@DDG*)2:7*2+*28CAEFDDF9>(<3<DC<9@?GGD:()*21-0:0
@M03364:276:000000000-BLYN8:1:1101:20222:1776 2:N:0:1
GGACTACTGGGGTATCTAATCCTGTTTGCTCCCCACGCTTTCGCACCTGAGCGTCAGTCTTCGTCCAGGGGGCCGCCTTCGCCACCGGTATTCCTCCAGATCTCTACGCATTTCACCGCTACACATGGAATTCTACCCCCCTCTACGAGACGCAAGCCTGCCAGTTTCGGATGCAGTTCCCGGGTTGAGCCCGGGGATTTCCAATCCGACTTGACAGACCGCCCGCGTGCGCTTTACGCCCAGTAATTCCG
+
CCCCCFGGGGGGGGGGGFFGGGGFEFFEFF<FGGG:F7CFGEFGDGEFGGFFGGGGGEFGGGGGGEGGDFGGCCCF:BCCEG7FGCG7::=E9,EFF8FFGG9,@,EEGGGFGGGGGGGGCFGG,:FEG9C3AFEG,DFE7C>6DFD88:8+33@:@*DCFGCCFECDEG*:C>7>>2,5>*5*41:0<6BCE5CG*=*02+4+;4DGGDD<D7*:7F**0:5(432>().8D334*,*2/5(?77920C0
@M03364:276:000000000-BLYN8:1:1101:8814:1819 2:N:0:1
GGACTACTCGGGTTTCTAATCCTGTTTGCTCCCCACGCTTTCGCACCTGAGCGTCAGTCTTCGTCCAGGGGGCCGCCTTCGCCACCGGTATTCCTCCAGATCTCTACGCATTTCACCGCTACACCTGGAATTCTACCCCCCTCTACAAGACTCTAGCTGACCAGTATCAGATGCAATTCCCGGGTTAAGCCCGGGGATTTCACATCTGACTCAATCAACCGCCTGCGTGCGCTTTACGCCCAGTAATTCCG
+
CCCCCGGGGGGGGGGGGGGGGGGGGGDGGGGGGGGGGGGEGGGGGGGGGGGGGGGGGFGGGGGFGGGGG7FEGGGGGG:EFGFEGGGGGGGGGGGGGGGGG?,AECFGGDGEGGGFGGGGEGGGGGGGGFFGBAEGGFGGGGGGGGGFGGGGGGGDGGGGGGGCFCFGGGGGCGG7EFF5DGGGGGFGGGGGGGGDEEGGFGGG=6FGGF>:>FGGGFGGFGFFFFF5(85>D9C-/8ECEBB?GC*5CC*
@M03364:276:000000000-BLYN8:1:1101:18420:1855 2:N:0:1
GGACTACTAGGGTTTCTAATCCTGTTTGATCCCCACGCTTTCGCACATCAGCGTCAGTTACAGACCAGAAAGTCGCCTTCGCCACTGGTGTTCCTCCAGATCTCTACGCATTTCACCGCTACACATGGAATTCCACTCTTCTCTCTCGCACTCAAGTCTCCCAGTTTCCAATGACCCTCCCCGGTTGAGCCGGGGGCTTTCACATCAGACTTAAAAGACCACCTGCGCGCGCTTTACGCCCAATAATTCCG
+
CCCCCGGGGGGGGGGGGFGAFFGGGGGGGGGGGGGCBFEGGGGGGGGGGGGGGGGGGDFGGGEGGDFGFGGGGGGGEGGGGGGGGGGCFFGGFFAFF8=FDFFGGGGGDGGGGGGGFGGGGGGGGGGGFFFFGGGGGGEGGGGGGFGEGGGGGGGGFFFGG=DGF9DFCFFDDFGGGDFGGGGCGGDFFFEGDCGGGG8EG>G++2;CFGGFC7C::CGFFGFF@57:0>E@3D5>F0CEEFFFGGF5CC7
@M03364:276:000000000-BLYN8:1:1101:22002:1865 2:N:0:1
GGACTACTGGGGTATCTAATCCTGTTTGCTCCCCACGCTTTCGCACCTGAGCGTCAGTCTTCGTCCAGGGGGCCGCCTTCGCCACCGGTATTCCTCCAGATCTCTACGCATTTCACCGCTACACCTGGAATTCTACCCTCCTCTACGAGACTCAAGCTTGCCAGTTTCGGATGCAGTTCCCGGGTTGAGCCCGGGGATTTCACATCCGACTTGACAGACCGCCTGCGTGCGCTTTACGCCCAGTAATTCCG
+
CCCCCGF@FGGGFGGGGGGGGGGGGGFFGGEFGGGGCCGGGGGGGGCGGDFGGGGGGGCFF,DEFGGGFGDFGEGEGGGFGGCEGEGGE7FEGFAFGFEFGFGGFGGGGGGGGGGGGGGGGGGGFCCGDEGGGGGGGG,ACDFF=ECC>EGGFFGCC,3,8BDEGGDF63*@7E7AFAC:EGGDGG8EFGGF=EGGGDGG>FFFFF**:CGC**7+8*==BGF??5()->3BDGC49,:EEE(0?C=6FF*
@M03364:276:000000000-BLYN8:1:1101:21265:1878 2:N:0:1
GGACTACAGGGGTATCTAATCCTGTTTGATCCCCACGCTTTCGCACATCAGCGTCAGTTACAGACCAGAAAGTCGCCTTCGCCACTGGTGTTCCTCCATATCTCTGCGCATTTCACCGCTACACATGGAATTCCACTTTCCTCTTCTGCACTCAAGTGTCCCAGTTTCCAATGACCCTCCACGGTTGAGCCGTGGGCTTTCACACCAGACTTAAGAAACCGCTTACGCGCGCTTTACGCCCAATAATCCCG
+
CCCCCFGGGG7FGDFGGFDGGGGGGGGGDGGGGGGGEGGGGGGGDG:FDFGGGGEEFGGFGGGGGGGGGFGGFFCGGDEGFG,:B8EFGGGGGGB?E,CFGGGGBEGGGGEC9FFGGGGGGGGGG?FG@FGGGGGGGGFGGDGGGGEFGGGGGCGGC46,@EFGGGGGGGGGGGEECGG6@FG>>8EGEGGEGGGE7>E6C9AC**03*099+8=C8CF6>C*(58(2(8558/1>F6EGGFFAF7C);67
@M03364:276:000000000-BLYN8:1:1101:15390:1884 2:N:0:1
GGACTACAAGGGTTTCTAATCCTGTTTGCTCCCCACGCTTTCGCACCTGAGCGTCAGTCTTTGTCCAGGGGGCCGCCTTCGCCACCGGTATTCCTCCAGATCTCTACGCATTTCACCGCTACACCTGGAATTCTACCCCCCTCTACAAGACTCTAGCCTGCCAGTTTCGAATGCAGTTCCCAGGTTGAGCCCGGGGATTTCACATCCGACTTGACAGACCGCCTGCGTGCGCTTTACGCCCAGTAATTCCC
+
CCCCCGGGGGGGFGDGGGGGGGGGGFFGGGGGGGGGGGGGGGGDGFDEEGGGGGGGGGGGGGGGGGGFGGGGGG7FGGGGGGGFGGGEGGGGGGGGFEFFCFFCFGGG@FGGGFGGGGGGGGF<8AFFFGGDGGGGGGCCEEEFA;FFBCCCFGGDBFFCGGGGGFGC*DD67EDFAAD7:>FFGGGFGGCCGGGGCBFFDCGGFGF<5C<DG=6+6CEGFCB6(74>(7:>CCD24(;EGF0)2*/-:C*
@M03364:276:000000000-BLYN8:1:1101:21004:1888 2:N:0:1
GGACTACTAGGGTTTCTAATCCTGTTTGCTCCCCACGCTTTCGCACCTGAGCGTCAGTCTTCGTCCAGGGGGCCGCCTTCGCCACCGGTATTCCTCCAGATCTCTACGCATTTCACCGCTACACCTGGAATTCTACCCCCCTCTACGAGACTCAAGCCTGCCAGTTTCGGATGCAGTTCCCGGGTTGAGCCCGTGGATTTCACATCCGACTTGACAGACCGCCTGCGCGCGCTTTACGCCCAGTAATTCCG
+
CCCCCGGFGGFGGGGGGGGGGGGFGGGGGGGGGGG@FEGEGGGGGEGG<AFGGGFGGGG,@@FCBFE@<CCGGGGGGGGGGGGGG8FGGD<C?CEGGGGFGGGGGCFGGGGGGGAFG7FE7>FGFAFFGGGFCDFGC8+@EGGGGGG6@CEGFGGGGCFBFC??FFG;8*@CEFGFGF722>>BFEGGF?FF**=?:9EGFGF+1>5DDGGGG7<D=5@FFGF6<F;)(85>DGGFFF5?EFFFFGB<***
@M03364:276:000000000-BLYN8:1:1101:11050:1895 2:N:0:1
GGACTACCCGTGTTTCTAATCCTGTTTGCTCCCCACGCTTTGGAGCCTCAGTGTCAGTTACAGGCCATAGAGCCGCTGTCGCCTCCGGTGTGCCTCCTTATATCGCCTCATTTCACCTCTCGACATGGAATTCCACTCTCCTCTCCTGCACTCAATTCCCCCAGTTTCCAATTCACAGAATGGTTCAGCCCCTACCTTTTCCCTCCGACTCAAGACACCACCTTAGCTCGCCTTACGCCCAATAACTCCCG
+
8-A6,C<FG+,=;,6CF96,CFGAC<96C<,,,B@C+@FF<,,,;<CF<66,,66,,<C,C<E<CC@,,,,,,C++++8A@F,4@,@@@BC?EFC8B,9,5,,,4,,,8=,,,A,C,C4@,+4@B+,,:,,9EDEBF8,5EDDDDDB8E=EC8,4@;;,68=8+8,,,@;E,,@@AE,33,,@3,,,2=@+;:+D8CA9@++,=*+;*****;7:*33*4:*;)***11/)?G2*0/-1=/)(/**3/9*/
@M03364:276:000000000-BLYN8:1:1101:10251:1911 2:N:0:1
GGACTACTGGGGTTTCTAATCCTGTTTGCTCCCCACGCTTTCGCGCCTCAGCGTCAGTTGTCGTCCAGAAAGTCGCCTTCGCCACCGGTGTTCTTCCTAATCTCTACGCATTTCACCGCTACACTAGGAATTCCACTTTCCTCTCCGATACTCCAGCCTCCCAGTTTCCATCCCATTACGGGGTTAAGCCCCGCACTTTTAAGATGGACTTAAGAAGCCGCCTGCGCGCGCTTTACGCCCAATAATTCCGG
+
CCCCCFFGGGGG@FGGGGGGGGGGGGGGGFGFGGGGGGGGGGGGGGGGGGGGGFGGGGGGGFGGCGGGGGGGGGGGGGGGGGBFGGGGGGGGGGGGGGGGGGGGGGGGGGGGGGGGGEGGGGFGGDFFGGGGGGGGGGGGFCFFFGG68CEDFGGGGGFGFGGGGGGGGFFA6DFGD7EFGGGGGGGGGGFGG5*;E?EFFGF:BFF<FGC+BDCDDFEE>EE;13059:7><DFFEFGGG31?>DFBC<C
@M03364:276:000000000-BLYN8:1:1101:11029:1931 2:N:0:1
GGACTACTCGGGTATCTAATCCTGTTTGCTCCCCACGCTTTCGAGCCTCAGTGTCAGTTACAGGCCAGAGAGCCGCTTTCGCCTCCGGGGTTCCTCCATATATCTACGCATTTCACCGCTACACATGGAATTCCACTCTCCTCTCCTGCACTCAAGTCTCCCAGTTTCCAATGCACACAATGGTTGAGCCACTGCCTTTTACATCAGACTTAAGAAACCACCTGCGCTCGCTTTACGCCCACTAAATCCGG
+
CCCCCDFFGG7@FGGGGGGGGGGEFGGGGGGGGGG7FGEFGGGGGGGGGGGGFGGFEFGFGGGGGGGGGGGEEGEDGGGGGGGG@GCC+@FFEFGGGDFAFFF<EFGGGEGGGG9FGE7E>FFFCGGGGGGGGGCFEFFF8DF+D@E8FCGFFDBDFG,,=D8=FGGDGAE;1DDFGGEG9;FG9EG6FGGCEG9FF,49C8A7?:97?7C7=DCCGFCCFGFBDFF;25)):?FFD?*BG)36F<=?FGC
@M03364:276:000000000-BLYN8:1:1101:10631:1977 2:N:0:1
GGACTACTGGGGTATCTAATCCTGTTTGCTCCCCACGCTTTCGCACCTGAGCGTCAGTCTTCGTCCAGGGGGCCGCCTTCGCCACCGGTATTCCTCCAGACATCTACGCATTTCACCGCTACACCTGGAATTCTACCCCCCTCTACGAGACTCCATCCTGCCAGTTTCGGATGCAGTTCCCGGGTTGAGCCCGGGGATTTCACATCCGACTTGACAGACCGCCTGCGTGCGCTTTACGCCCTGTAATTCCG
+
CCCC8A@DGG8FF@ECDAFDFGFDEFF8DFFFD@FGCECGGCGFECGFGDGGGFFCGCFA9@FG7F7F8C7CE@>F:,BFDF:FFECCFDFGGBFGF,EA+,,9;9?EGGEC9FEGC@B?CFGF8>=AF8FGFGFGG8+FEE=FGA66B+4+@,>5;EFFEFGD,,3,5*64;D,52::DFE5=FE8,4,B@GEGC=8E+:@GC8*;**/8**:C*69*:>CB(4F673>.5>73)12***)(00:74:C6
@M03364:276:000000000-BLYN8:1:1101:9968:2020 2:N:0:1
GGACTACTCGGGTATCTAATCCTGTTTGCTCCCCACGCTTTCGCACCTGAGCGTCAGTCTTCGTCCAGGGGGCCGCCTTCGCCACCGGTATTCCTCCAGATCTCTACGCATTTCACCGCTACACCTGGAATTCTACCCCCCTCTACGAGACTCAAGCCTGCCAGTTTCGGATGCAGTTCCCGGGTTGAGCCCGGGGATTTCACATCCGACTTGCCAGACCGCCTGCGTGCGCTTTACGCCCAGTAATTCCG
+
CCCCCGGGGGGGGGGGGGGGGGGGGGGGGGGGGGGGGGGGGGGGGGGGFGGGGGGGGGGGGGFGGGGGFGGGGGGGGGGGFGFCGGGGGGGFGGGGGGGGGGGGGGGGGGGGGGGGFCFEDGGGGFGDGGGGGGGGC>FEGGGGFGGGEEGG?EGFGGGG>FFGFGGGGCGEEGFFCGGGGDGGGGEGGGGGGEEG5EGGGDEGF<FGGDDCG*2*94;A5E:1?F0<?DF>CCGFFFGGGD0/*:76:C9
@M03364:276:000000000-BLYN8:1:1101:22987:2035 2:N:0:1
GGACTACCAGGGTATCTAATCCTGTTTGCTACCCATGCTTTCGCACCTGAGCGTCAGTCTTCGTCCAGGGGGCCGCCTTCGCCACTGGTATTCGTCCAGATATCTACGCATTTCACCGCTACACCTGGAATTCTACCCCCCTCTACGAGACTCAAGCCTGCCAGTTTCGGATGCAGTTCTGGGGTTGAGCCCGGGGATTGCACATCAGACTTGACAGACCGCCTGCGTGCGCTTTACGCCCAGTAATTCCG
+
CCCCCGG,6CFEGFFCAFFDGFDFFGGGGG,CFFF,CDDFFEG6:@CF,F@FF@@CEEFAA,C,:7@@E@++@@7CGCFFFGECF,C=C,C<F,@CFG@G?,CE=FFF+77CFFFGE7+@>CGE,8AFF<E,,8@E,466=@EG9>>CEC+=BFGF,3>@FGGGFCFF+*6BEGG9EEG,,,@5F5*<77?85=ED5EFF7C9CCG76**;1*:*:008*.=54:49713>DG5>47:E2:>?;7C/)022
@M03364:276:000000000-BLYN8:1:1101:8453:2039 2:N:0:1
GGACTACCGGGGTTTCTAATCCTGTTTGCTCCCCACGCTTTCGAGCCTCAGTGTCAGTTACAGGCCAGAGAGCCGCTTTCGCCTCCGGTGTTCCTCCATATATCTACGCATTTCACCGCTACACATGGAATTCCACTCTCCTCTCCTGCACTCAAGTCTCCCAGTTTCCAATGCACACAATGGTTGAGCCACTGCCTTTTACATCAGACTTAAGAAACCACCTGCGCTCGCTTTACGCCCAATAAATCCGG
+
CCCCCGGGEGGGGGGGGGGGFGGGGGGGGGGGGDGCFDGGGGGGGGGGGG8F@FGGGGGGGGGGGGGGFGGGGGGGGGGGGGGGDDGGEEGGGFGGGGGGGGFDECGFGDGGGGGGGGGGDFGGGGGGGGGFGGGGGC=FGGGGGFGCEFGCF=BFGGGDGGGGGFD9EFGGCGGGGCEFFGGFGGGGFGGFGD?FCCGCGGFCCGGGCFGGDG+:9F61::A@BB=4>>EBCC+>B?G**0(=>@AED37
@M03364:276:000000000-BLYN8:1:1101:11470:2048 2:N:0:1
GGACTACCGGGGTTTCTAATCCTGTTTGCTCCCCACGCTTTCGAGCCTCAGTGTCAGTTACAGGCCAGAGAGCCGCCTTCGCCTCCGGTGTTCCTCCATATATCTACGCATTTCACCGCTACACATGGAATTCCACTCTCCTCTCCTGCACTCAAGTCTCCCAGTTTCCAATGCACACAATGGTTGAGCCACTGCCTTTTACATCAGACTTAAAAAACCACCTGACCTCCCTTTACGCCCAATAAATCCGG
+
CCCCCGG<FGGGGGGGGGGGGGGGGGGGGGGGGGGGGGGGGGGGDGGGGGGEGGGGGGEG,CE,FFGG,CFFGGGG:FGGGGGGGFGGGGGGGGGGGFAEGGGGGGGGGGGGFGFGGCFG@FGGFEFGF?CFGGGGGG9FGFGFEGF?DGGGGGGG;DFDCFGFFFFGAFFGGGGA;C8:9EFGG8,42@,<7@G6EDGG+*,2?+5;>*52=+=?CCG,:E)(()0:5):24C+/)6EEGF@8CF+/;)1
@M03364:276:000000000-BLYN8:1:1101:10967:2052 2:N:0:1
GGACTACAGGGGTTTCTAATCCTGTTTGCTCCCCATGCTTTCGAGCCTCAGTGTCAGTTACAGGCCAGAAAGTCGCCTTCGCCACTGGTGTTCCTCCATATCTCTGCGCATTTCACCGCTACACATGGAATTCCACTTTCCTCTTCTGCACTCAAGTTTCCCAGTTTCCAATGACCCTCCACGGTTGACCCGTGGGCTTTCCCATCAGACTTAAGAAACCGCCTACGCGCGCTTTACCCCCAATAATTCCG
+
CCCCCGGGGGEGGGGGGGGGFGGGGFGFGGGGFGG,CFGGGGGGCGGGGGGEFD9FFFGGGGFGGEGGGGAEFEGGGGGGGGGGGFECFFGFFFFGGEGGA<EFFA<=FFFFGGCCFEECGGGGGGEGGGGGGGGGGGGGC89D,>;DA,=8@F8DFEDFFGGGGG9AEFGGFFDG?8DEGFG6FDGG,CBEEEGD+,DE7+,ACGCCDFFGCFF7F5DF*=?95AAE=>)=CD*)+)5B58(;;7A?:CC
@M03364:276:000000000-BLYN8:1:1101:16642:2057 2:N:0:1
GGACTACACGGGTTTCTAATCCTGTTCGCTCCCCACGCTTTCGAGCCTCAGCGTCAGTTACAGACCAGAGAGTCGCCTTCGCCACTGGTGTTCCTCCATATATCTACGCATTTCACCGCTACACATGGAATTCCACTCTCCTCTTCTGCACTCAAGTCTACCAGTTTCCAATGACCCTCCCCGGTTAAGCCGGGGGCTTTCACATCAGACTTAATAAACCGCCTGCGCTCGCTTTACGCCCAATAAATCCG
+
CCCCCGGGGGGGGGGGGGGGGGGGGGGGGGGGGDGGGGGGGGGGGGGGGGGGGGGGGFGGGGGGGGGGGGGGGGGGGGGGGGGGGGGGGGGEGGGGFGGGGGGAFGGGGGGGGGGGGGGEGFGGGGGGFEFGGGFGFGAGGGGGGCFFGGGGGGGGGGGCGGFGGGGGFGGFEGGCEDGGGGGGGGGGGGGGGGDEGGFFGGGGFGDF4CGGGGGGGGFGFDAF?A;BFFFFCFG2=0AEGF0FFFF2FG<
@M03364:276:000000000-BLYN8:1:1101:22374:2064 2:N:0:1
GGACTACTAGGGTTTCTAATCCTGTTTGCTCCCCACGCTTTCGCACCTGAGCGTTAGTCTTTGTCCAGGGGGCCGCCTTCGCCACCGGTATTCCTCCAGATCTCTACGCATTTCACCGCTACACCTGGAATTCTACCCCCCTCTACAAGACTCTAGCCTGCCAGTTTCGAATGCAGTTCCCAGGTTGAGCCCGGGGATTTCACATCCGACTTGACAGACCGCCTGCGTGCGCTTTACGCCCAGTAATTCCG
+
CCCCCCCCFGGGFGGGG<6EF,CEGFEGGGGFEFCFGG@GGGGGGGGFG<E<CF,8FF<EFGGGG9EFE:CCCF7:7BEFGC7FEGGGC@ECFGF9F?FEDFFDDA9FFGGGGGGD<B@CE7FGFFFDFFFEFGG99@+>8CEGGECFGG,AFFGG9BFG7F6DFG,5:@F6@DEAFAAFCEFGFG>?F8E5CEE5**?C7@ECCG**/785>:CGFGCFFD:27FFEBFFEGG*-=15:7337FCF2C*0
@M03364:276:000000000-BLYN8:1:1101:14664:2064 2:N:0:1
GGACTACAGGGGTTTCTAATCCTGTTTGCTCCCCACGCTTTCGAGCCTCAGTGTCAGTTACAGGCCAGAGAGCCGCTTTCGCCTCCGGTGTTCCTCCATATATCTACGCATTTCACCGCTACACATGGAATTCCACTCTCCTCTCCTGCACTCAAGTCTCCCAGTTTCAAATGCACACAATGGTTGAGCCACTGCCTTTTACATCAGACTTAAGAAACCACCTGCGCTCGCTTTACGCCCAATAAATCCGG
+
CCCCCGGGGGGGGGGGGGGGGGGGGFGGGGGGGGGGGGGGGGGGGGEF@FFGGGGGFGGGGGGGGGGGGFFGGGGGGGGGGGGGGGGGFGGGGGGGGGGFEFFGAAEGGGGGGGGGGGCCGGGGGGGGEEFFG9EEFGFGGGD8DFFDGGGG8DB,,,@DGC3>DEFG,@DDFGGG8EGGGG?EFG6CFE6:,@F6<CFD<::CF7FCGFC8:+<:*@F7?EFFF9A*5??E5FFE45EGE>@6FGF<<C)
@M03364:276:000000000-BLYN8:1:1101:19644:2070 2:N:0:1
GGACTACTAGGGTTTCTAATCCTGTTTGCTCCCCACGCTTTCGCACCTGAGCGTCAGTCTTCGTCCAGGGGGCCGCCTTCGCCACCGGGATTCCTCCAGATCTCTACGCATTTCACCGCTACACCTGGAATTCTACCCCCCTCTACGAGACTCAAGCCTGCCAGCTTCGGATGCAGTTCCCGGGTTGTGCCCGGGGATTTCACCTCCGGCTTGACAGACCGCCGGCGTGCGCTTTACGCCCAGCAATTCCT
+
CCCCCGGGGGGG<FBFEGG<FGGGGACE,FFGCCFBFGGGGGG@FFFB@<FCEFECCGGGGGGGD:CFG7:B7FECG,:<4BF@F,@F+>C,CE;CF,BB@CCA,9BFGG74A<FGGCFE7F,EDFF?=3EEFFD9,,63>C8+;BECG6CCF6CF?>6D>FGG*@93@*:**,>,>2,>::*:C=:*:C4<788**=*+32<*/>>3)19<37**9C=1)/)(,)3<>E:7)>F</,*2:5:)09?)*;*
@M03364:276:000000000-BLYN8:1:1101:17439:2072 2:N:0:1
GGACTACCCGGGTTTCTAATCCTGTTTGCTCCCCACGCTTTCGAGCCTCAGTGTCAGTTACAGGCCAGAGAGCCGCTTTCGCCTCCGGTGTTCCTCCATATATCTACGCATTTCACCGCTACACATGGAATTCCACTCTCCTCTCCTGCACTCAAGTCTCCCAGTTTCCAATGCACACAATGGTTGAGCCACTGCCTTTTACATCAGACTTAATAAACCACCTGCGCTCGCTTTACGCCCAATAAATCCGG
+
<CCCCGG<FFGGCECGE9FGGGFFGGGGGGGGGCFBFGDGDGGGDGEGGGGGFGCFGEFFFGGGGGFFFFGEGFGGGGGGGGGEEFGDGGGG9EEFF8FFGDEG9EFGGG++CEFGFDGEGGGGCE,AF=FFCGFF9>DFED?DFEA,8@E8>DFDFD,,38DF<FGF8DAA,3=,DFGFGGGGDCE76E:FGDCF?E9998E@FDFFGGGC>7>F+8:7*AA2<9:;@FF>CD+;>?E8*83FC77CDGD
@M03364:276:000000000-BLYN8:1:1101:10002:2101 2:N:0:1
GGACTACTGGGGTATCTAATCCTGTTTGCTCCCCACGCTTTCGCACCTGAGCGTCAGTCTTCGTCCAGGGGGCCGCCTTCGCCACCGGTATTCCTCCAGATCTCTACGCATTTCACCGCTACACCTGGAATTCTACCCCCCTCTACGAGACTCAAGCCTGCCAGTTTCGGATGCAGTTCCCGGGTTGAGCCCGGGGATTTCACATCCGACTTGACAGACCGCCTGCGTGCGCTTTACGCCCAGTAATTCCG
+
CCCCCGEGGGGGGGGGGGAFGGGGGGGFGGGFCFGCGGGGGGGGGGGGGGGFGGGGGGGGGGGGGGGGGDEGGGGGGGGGGGC:FGGGEC@EDFGGGGGGGGGGGGGGGCGGGGGGGGGGGGGFC8DEBFFDFGFGGGGGGGGFGGFEGGGGGGGGGGGCFFGGGGGGGGEGGG??DFGGGDGCEE5?6?8@CC8CEDEFGF7C=FGDD3):CC<>F<CE@G@B:53@:@5>DDG<718CC:0)::BA>F*
@M03364:276:000000000-BLYN8:1:1101:15294:2111 2:N:0:1
GGACTACCAGGGTTTCTAATCCTGTTCGCTCCCCACGCTTTCGTTCATCAGCGTCAATAAATACGTAGTAACCTGCCTTCGCAATTGGTATTCCATGTAATATCTAAGCATTTCACCGCTACACTACATATTCTAGTTACTTCCATATTATTCAAGCTCTGCAGTATCAATGGCAGTGTCCTAGTTAAGCTAGGAAATTTCACCACTGACTTACAAAGCCGCCTACGAACCCTTTAAACCCAATAATTCCG
+
CCCCCGGGGGGGGGGGGGGGGGGGGGGGGGGGGGGGGGGGGGGFGGGGFFGGGGGGFGGGGGGGGGGGEGGGGGGGGGGGGGGGGGFGGGGGGGGGGGGGGGGGGGFGGGGGGGGGGGGGGGGGFGGGGGGGGGGGGGGGGGGGGGGGGDG9FCGGG>FCFFGGGCFGGGGGGGGGGGGGGGFGGGFGGGGGGGFFGGFGGGFDFGGGGGG?F?DGFFFCEGF>DFFDDFEBGFGA+:FGGEFFGGFEFGG
@M03364:276:000000000-BLYN8:1:1101:13936:2133 2:N:0:1
GGACTACCAGGGTTTCTAATCCTGTTTGCTCCCCACGCTTTCGAGCCTCAGCGTCAATTACAGACCAGAGAGTCGCCTTCGCCACTGGTGTTCCTCCATATATCTACGCATTTCACCGCTACACATGGAATTCCACTCTCCTCTTCTGCATTCAAGTTTCCCAGTTTCCAATGACCTTCCTCGGTTGAGCCGAGGGCTTTCACATCAGACTTAAGAACCCGCCTGCGCTCGCTTTACGCCCAATAAATCCG
+
CCCCCGGGGGGGGGGGGGGGGGGGGGGGGGGGGGGGGGGGGGGGGGGGGGGGGGGGGGGGGGGGGGGGGGGGGGFGGGGGGGGGGGGFGGGFFGGGGGGGGFFF;FF@FGGGGGGGGDGGGG9EGGGGBAFFFGCDFGFGDGGG>EGGGGGGGGGFEGGEFGGGGGGGGGGGG9FGGFGFFGGGGGGGFFEGGGGGGGGGGG7+B577C9C:+=@>F*=EBE6@9FFF=A>3CGGEFDGGGF;FCG6CFG3
@M03364:276:000000000-BLYN8:1:1101:11927:2145 2:N:0:1
GGACTACCCGGGTTTCTAATCCTGTTTGCTCCCCACGCTTTCGAGCCTCAGTGTCAGTTACAGGCCAGAGAGCCGCTTTCGCCTCCGGTGTTCCTCCATATCTCTACGCATTTCACCGCTACACATGGACTTCCACTCTTCTCTGTCGCACTCAATTCTCCCAGTTTGTAATGACCCTCGCGGGTTGAGCCGGGGGCTTTCACCTCAGGCTTAAAAGACCACCTGCTCGCGCTTTACGCCCAAAAATTCCG
+
CCCCCGCFC7FFGC,;C@<EGFGGGGGGGG<EC@CCCEF@DFGFF7+;FEFF<FFCEFGFECC8<:8@@EGGGEF7+FD<@6BECFECGGGD,,,EFFFF<,C9;<AC+CGFGGFCCFCCCEF<FA9AB,9FE<,,>ED9;=D+,4,6====8>@,8,,@=B,D>ED,,6@CFDF,,,3+++5BF5*,,,6****4>EFFCF+26>***028C>F+3*:*)57,2@./8>@FG*>AF:8:C:0)1504:*0
@M03364:276:000000000-BLYN8:1:1101:7605:2183 2:N:0:1
GGACTACTCGGGTTTCTAATCCTGTTTGCTCCCCACGCTTTCGAGCCTCAGTGTCAGTTACAGGCCAGAGAGCCGCTTTCGCCTCCGGTGTTCCTCCATATATCTACGCATTTCACCGCTACACATGGAATTCCACTCTCCTCTCCTGCACTCAAGTCTCCCAGTTTCCAATGCACACAATGGTTGAGCCACTGCCTTTTACATCAGACTTAAGAAACCACCTGCGCCCGCTTTACGCCCAATAAATCCGG
+
CCCC@EFFGGGEG@FGGGGGGGGGGCAFGGGGGGGGFDFGGFECCGBFGGEFGDFDFGEE<<FFGGG?DC<CDE+F:FGGGGGG7B@:@@CFFGFFFF<FGFEGGGGGD7FGEFGGGDGCEEC4,,,AF<FGGG9E,EEAEDGDCFGGGC=DFDGFFGEE3DFC36=DGGGCGFAD8,+@9F8,CBCFGFGGFCFFG;DCFFG@C8*;>CEGGGGFC>F>?EF@B45*)//):C+*)/BEGFFFF7+6F5>
@M03364:276:000000000-BLYN8:1:1101:16297:2202 2:N:0:1
GGACTACAAGGGTTTCTAATCCTGTTTGCTCCCCACGCTTTCGCACCTGAGCGTCAGTCTTTGTCCAGGGGGCCGCCTTCGCCACCGGTATTCCTCCAGATCTCTACGCATTTCACCGCTACACCTGGAATTCTACCCCCCTCTACAAGACTCCAGCCTGCCAGTTTCGAATGCAGTTCCCAGGTTGAGCCCGGGGATTTCACATCCGACTTGACAGACCGCCTGCGTGCGCTTTACGCCCAGTAATTCCG
+
CCCCCGGGFGGGGGGGGGGGGGGGGGGGGGGGGGGGGGGGGGGGGGGGGGGGGGGGGGGGGGGGGGGGCGGGGGGGGGGGGGGGGGGGGGGGGGGGGGGFGGGGGCDGGEGGGGGFGGGGGGFFGGGGGGGGGGGFGGGGGGGGGDA9>EGGGGGFFGGGGFGG@EEFEGGGGGCDFEGFGGGGGGGGFG?CCECGGGF9FGGGFGG:DDG570;>8<FF3C>1:F>F?E::DGC498EEE3(?776<CG<
@M03364:276:000000000-BLYN8:1:1101:15748:2259 2:N:0:1
GGACTACTGGGGTTTCTAATCCTGTTTGCTCCCCACGCTTTCGCACCTGAGCGTCAGTCTTCGTCCAGGGGGCCGCCTTCGCCACCGGTATTCCTCCAGATCTCTACGCATTTCACCGCTACACCTGGAATTCTACCCCCCTCTACGAGACTCAAGCCTGCCAGTTTCGGATGCAGTTCCCGGGTTGAGCCCGGGGATTTCACATCCGACTTGACAGACCGCCTGCGTGCGCTTTACGCCCAGTAATTCCG
+
CCCCCGGGGGGGGGGGGGGGGGGGGGGGGGGGGGGGGGGDGGGDGGGGGGGGGGGGGGCGGGGGGGGGGGGGGGGGGFGGGGGGGGGGEGGGGGGGGGGGGGGGGGGGGGGGGGGGGGGGGGGGGGGFGGGGGGFGGGGGGGGGGGFEGGGGGGGCGGGFGFGGGGGGDGEGGGFFFFGFG5EE@CEGGGGGDGDGG>9?FFCDFGG3*9CD7:F7C<FG>EBFFF6)(8>>55F5B?CEED?7FGFAGC7
@M03364:276:000000000-BLYN8:1:1101:14728:2311 2:N:0:1
GGACTACCGGGGTTTCTAATCCTGTTTGCTCCCCACGCTTTCGAGCCTCAGCGTCAATTACAGACCAGAGAGTCGCCTTCGCCACTGGTGTTCCTCCATATATCTACGCATTTCACCGCTACACATGGAATTCCACTCTCCTCTTCTGCATTCAAGTTTCCCAGTTTCCAATGACCTTCCTCGGTTGAGCCGAGGGCTTTCACATCAAACTTAAGAAACCTCCTGCCCTCGCTTTACCCCCAATAAATCCG
+
CCCCCGGFGGGGGFFGGFGGGGGGGGFFGGGGGGGGEGGGGGGGGGGGGGGGGGGGCFGGGGGGGGGGF,EFGGGGGGGGGGGGGGFGGGGGG9FGGGGGGGGGGGGGGGGGGGGFGGGGGGGGGGGGFFFGGGGGGEFGGGGGGGGGGFGGGGCFGAFGCFFGGGGGGGGGGDDGF98EGEECF++4AGF>7C:@*@>7F+2=+;+*+4;C8=+::0AC)4)-68(2(2:>DFFFF)?C=>756:8/CGD
@M03364:276:000000000-BLYN8:1:1101:9152:2313 2:N:0:1
GGACTACTAGGGTTTCTAATCCTGTTTGATCCCCACGCTTTCGCACATCAGCGTCAGTTACAGACCAGAAAGTCGCCTTCGCCACTGGTGTTCCTCCATATCTCTGCGCATTTCACCGCTACACATGGAATTCCACTTTCCTCTTCTGCACTCAAGTTTCCCAGTTTCCAATGACCCTCCACGGTTGAGCCGTGGGCTTTCACATCAGACTTAACAAACCGCCTCCCCGCGCTTTACCCCCAATACTTCCC
+
CCCCCGGGGGGGGFGGDGGGGDFGGCFGCGFFGGFGGGGGGGGGGGGGGGGGGGGGGDGGGGFGGGGGGGGGGGGGGGGG7@FGGGGGGGGGGGGGCGG9DCFGGGGGGGGGGGGGGGGGGGGGGGGGGGGGGFFDFGCEADFFFCFDGGGCF8FGFAEGEEF88>DFG9ED8DFFFEGG,DEC:B8?,8D6CC+@E??,D+@7+;>;*;*=2B+?*/DG?EEA)6(2(8)))9*18)5=E)(8**+/;>0
@M03364:276:000000000-BLYN8:1:1101:9368:2317 2:N:0:1
GGACTACTGGGGTTTCTAATCCTGTTTGCTCCCCACGCTTTCGCACCTGAGCGTCAGTCTTCGTCCAGGGGGCCGCCTTCGCCACCGGTATTCCTCCAGATCTCTACGCATTTCACCGCTACACCTGGAATTCTACCCCCCTCTACGAGACTCAAGCCTGCCAGTTTCGGATGCAGTTCCCGGGTTGAGCCCGGGGATTTCACATCCGACTTGACAGACCGCCTGCGTGCGCTTTACGCCCAGTAATTCCG
+
CCCCCFGGGGGGFGGGFGCFGGGGGGAFGGGGGGGGCFEGFFGGDGGGGGGFFGGGGGGGGGGFGGG?FG@EGGGGGDFGFGGGGGGGGGGGGGCGFGGFFG;BFGGFGECBFGCFGC+@CEFGGGGFFGGGGGGG8D8FEGGGFGGGDC@DDFG,E5:DCGG8DC9D*C>C5>97<FGGGGDGGE:6C:?FEDGGEC893;EFCF<D55DDGCFDGDGF>E:::>0.-85>)*9>??GGD73?>*9>GF0
@M03364:276:000000000-BLYN8:1:1101:14945:2335 2:N:0:1
GGACTACAGGGGTTTCTAATCCTGTTTGCTCCCCACGCTTTCGCGCCTCAGCGTCAGTTGCGAGCCAAAGAGCCGCTTTCGCCACTGGTGTTCCTCCATATCTCTACGCATTTCACCGCTACACATGGAATTCCACTCTTCTCTCTCGCACTCAAGTCTCCCAGTTTCCAATGACCCTCCCCGGTTGAGCCGGGGGCTTTCACATCAGACTTAAAAGACCACCTGCGCCCGCTTTACGCCCAATAATTCCG
+
CCCCCGGGGGGGGGGGFGFGGGGGGGGGGGGGGGGGGGGGGGGGGGGGGGGGGGGGGGGFGGGGGGGGGGGGGGGGGGGGGGGGGGGGGGGGFFDGGGGGAFEFGGGGGGGGFFCGGFCEGGGG9FGGECFFEFGGFGGGGGGGGBGGGGGDGFFFGGGGGGGGGGGGGGGGFGGFF,DEEEE*@CCFFGG>EGCGGGG+0+4;@FGGGGGFFGFFGGGGFGEF;A0)(8>EGGGFF:CGEF15CFFFGG7
@M03364:276:000000000-BLYN8:1:1101:11785:2351 2:N:0:1
GGACTACTAGGGTTTCTAATCCTGTTTGCTCCCCACGCTTTCGCACCTGAGCGTCAGTCTTCGTCCAGGGGGCCGCCTTCGCCACCGGTATTCCTCCAGATCTCTACGCATTTCACCGCTACACCTGGAATTCTACCCCCCTCTACGAGACTCAAGCCTGCCAGTTTCGGATGCAGTTCCCGGGTTGAGCCCGGGGATTTCACATCCGACTTGACAGACCGCCTGCGTGCGCTTTACGCCCAGTAATTCCG
+
CCCCCGGFFGGGGGGGGGGGGGGGGGGGGGGGGGGGGGGGGGGGGGGGFGGGGGGGGGGGGGGGGGGGGGGGGGGGGGGGGGGGGGGGGGGFGGGGGGGGFGGGGGGGGGGGGGGGGGGGGGGGGGGGFGFGGGGGGGGGGGGGGGFGGGGFGCFGGFFGGGGGGGGGGGEGGFFGFGGGGGGGGEGGGGFFEGGGGGG6CFFGCC2>CCDDCGGCFG;>EGFFFFFEFF>DGGFAB1*:E3:FGFF9*:2
@M03364:276:000000000-BLYN8:1:1101:10954:2373 2:N:0:1
GGACTACTAGGGTATCTAATCCTGTTTGCTCCCCACGCTTTCGCACCTGAGCGTCAGTCTTCGTCCAGGGGGCCGCCTTCGCCACCGGTATTCCTCCAGATCTCTACGCATTTCACCGCTACACCTGGAATTCTACCCCCCTCTACGAGACTCAAGCCTGCCAGTTTCGGATGCAGTTCCCGGGTTGAGCCCGGGGATTTCAGATCCGACTTGACAGACCGCCTGCGTGCGCTTTACGCCCAGTAATTCCG
+
CCCC?FGGFFGFGGGGG9AFFG9CFFGDD<FFGGGCFGGGGGGCFC7EEFCGGGG:F<FEFDCCFFFFCGG>@FGGGCEFGG::FFGGGGGGGGA<FFFCEGGGGGG+:FC:FFCF,46CFGGCFGCGG8D@FGGG,DDEEEEDFGC8C6BFCGCFG?FFG8DFGG9;8>58C6;<>C7E9>BEFGG6?@2*:5:CG*<CC++3;FFG*//77*;CFGGFEDE6:FFEFDFFGG*56,2:5).0::7)::2
@M03364:276:000000000-BLYN8:1:1101:14568:2396 2:N:0:1
GGACTACACGGGTATCTAATCCTGTTTGCTCCCCACGCTTTCGAGCCTCAGTGTCAGTTACAGGCCAGAGAGCCGCTTTCGCCTCCGGTGTTCCTCCATATATCTACGCATTTCACCGCTACACATGGAATTCCACTCTCCTCTCCTGCACTCAAGTCTCCCAGTTTCCAATGCACACAATGGTTGAGCCACTGCCTTTTACATCAGACTTAAGAAACCACCTGCGCTCGCTTTACGCCCAATAAATCCGG
+
CCCCCGGGGGGGGGGGGGGGGGGGGGGGGGGGGGGGGGGGGGGGGGGGGGEFGGGGGGGGGGGGGGGGGGGCGGGGGGGGDGGEGEFGCGGGGGGFFFFGGGGFDGFFFE>FGGFGGGGCCGGGCGGGFFGGCFGGCFGGGGGGBEFGGGGGGGGGGGGGGGFGGGGDDGFGGG9FDGGGGGGG>EGCC78@GFCGGGGGFFFFFFGFGGGFFDGGGG,=5*;@BEFE@>>AG<CCFD:BE5@F>DF<CC<
@M03364:276:000000000-BLYN8:1:1101:16866:2402 2:N:0:1
GGACTACACGGGTTTCTAATCCTGTTTGCTCCCCACGCTTTCGCACCTGAGCGTCAGTCTTCGTCCAGGGGGCCGCCTTCGCCACCGGTATTCCTCCAGATCTCTACGCATTTCACCGCTACACCTGGAATTCTACCCCCCTCTACGAGACTCAAGCCTGCCAGTTTCGGATGCAGTTCCCGGGTTGAGCCCGGGGATTTCACATCCGACTTGACAGACCGCCTGCGTGCGCTTTACGCCCAGTAATTCCG
+
CCCCCFGGGGEGGGGGGGFGGFGGGGGGGGGGGGGGGGGGGGGGGGDFF?FFCFGEEGFFFF@F@FGGGDGGGGGGGGGFFGFGDGGGGEFGGGGGGFGFFFEEDFGGGGGEFCFGF@7CFE4DEFGGFGGGGGGCGGGCEGGGGG+3@@ECDFGFFGG,@DECFGGGGGGGDGGGGGGGGD>EBEEFDF6:E8*?*1?EFF?7AC5D<3>DFFD=F<CF>GE:?F;E6>>5D*5:@6E>E3(0::64C>*
@M03364:276:000000000-BLYN8:1:1101:19401:2501 2:N:0:1
GGACTACCGGGGTTTCTAATCCTGTTTGCTCCCCACGCTTTCGAGCCTCAGTGTCAGTTACAGGCCAGAGAGCCGCTTTCGCCTCCGGTGTTCCTCCATATATCTACGCATTTCACCGCTACACATGGAATTCCACTCTCCTCTCCTGCACTCAAGTCTCCCAGTTTCCAATGCACACAATGGTGTAGCCACTGCCTTTTACATCAGACTTAAGAAACCACCTGCGCTCGCTTTACGCCCAATAAATCCGG
+
BCCCCGFFFGGGGFFFFFFGGGGFGGGGGGGGGGGGCGGGGGGGGGGGG?FF9FGGGGGGGGGGGGGGEFFDEGGG+CFGDE=CCCBC:FGGGGG9FFFFFFGGGGGGGGCEGGFFGGCGDGGGDFGGF@E:FGGGG8EGFGGGFF9>FF8DDFDF,,3>EEFGEGG;DA,E?FFFG,3:AF?F,4,,@ECD9EGGGGGGFGGG;8*CF5=@+2+=;?8C>59;B65?@EDBCF+603EC5>,6*;C3FG9
@M03364:276:000000000-BLYN8:1:1101:7527:2569 2:N:0:1
GGACTACTAGGGTTTCTAATCCTGTTTGCTCCCCACGCTTTCGAGCCTCAGTGTCAGTTACAGGCCAGAGAGCCGCTTTCGCCTCCGGTGTTCCTCCATATATCTACGCATTTCACCGCTACACATGGAATTCCACTCTCCTCTCCTGCACTCAAGTCTCCCAGTTTCCAATGCACACAATGGTTGAGCCACTGCCTTTTACATCAGACTTAAGAAACCGCCTGCGCTCGCTTTACTCCCAATAAATCCGG
+
CCCCCGGGGGGFGGGGGGGGGGGGGGGGGGGGGGGGEGGGGGGGGGGGGGGGGGGGGGGGGGGGGGGGGGGGFGGGDGGGGGGGGGGGGGFGGGGGGGGFGGGGGGGGG>FFFGGGGFGEFGGGEGFGFGAFGFFGGGC8FGGFFGGGGGCFGGGGGG9EFGGGFFGGGGC98FGG=@CFGGDGGEC8DF,@@E9DFAFGGG7CFC+;DGCF+?D>FGGEDCA2BFA>?BFBGGFE+42=FA88>FFFGD<
@M03364:276:000000000-BLYN8:1:1101:6835:2574 2:N:0:1
GGACTACCCGGGTTTCTAATCCTGTTTGCTCCCCACGCTTTCGCACCTGAGCGTCAGTCTTTGTCCAGGGGGCCGCCTTCGCCACCGGTATTCCTCCAGATCTCTACGCATTTCACCGCTACACCTGGAATTCTACCCCCCTCTACAAGACTCTAGCCTGCCAGTTTCTAATGCAGTTCCCAGGTTGAGCCCGGGGATTTCACATCCGACTTGACAGACCGCCTGCGTGCGCTTTACGCCCAGTAATTCCG
+
CCCCCGGGGGGGGGGCFGGGFGGGGFGFGGGGGGGGGGGGGGGGEGGGGGFGGGGGGGGGGGAFGFGGFEEEFGGGGGGGFGFFGGGGGGGGGGGGGGGGECGGGGGGGGGGGGGGGEGGGEGGFFGDFGGF9B;DF8EFGECFGGGGGFG:CGGGGGFGGGGGGDFC,@AFGGGGGFEFGDGFFCDFGGFFG5ECGEFGGGGGFGGGGGGGGGG7FGGGFGE(3F>FBFF>GCFAFBGGGD06C*94CF9
@M03364:276:000000000-BLYN8:1:1101:18279:2581 2:N:0:1
GGACTACTAGGGTATCTAATCCTGTTTGCTCGCCACGCTTTCGCACCTGAGCGTCAGTCTTTGTCCAGGGGGCCGCCTTCGCCCCCGGTATTCCTCCAGATCGCTACTCATCTCACCGCTACACCTGGAATTCTACCCCACTCTACACGACTCTAGCCTGCCAGTTTCGAATGCAGTTCCCAGGTTGAGCCCGGGGACTTCACATCCGACTTGACAGACCGCCTGCGAGCGCTCGACGCCCAGTAATTCCC
+
--8-,;CCCFF-C,,6,C,;C,,;;6CCC9F,7+7;@+,,96B6:@F,,,;CF:66FEGGG9F<@6CAE@77+8CF+=,:B::,44+=48+:,:,54<B,,A+?8++,B9,,CFG,,F7@4@9=DGA,:AFDFF,,6,636DFC,,@,33B7B;,,@85,3,,47,73@*3,<9,,2<,59,>8,,:C,2>D*8B5**23;:9776<3*))22:91>D8*55><6.(),05BC*)()-8?*5:?>79<CC*
@M03364:276:000000000-BLYN8:1:1101:24645:2638 2:N:0:1
GGACTACCCGGGTATCTAATCCTGTTTGCTCCCCACGCTTTCGCACCTGAGCGTCAGTCTTCGTCCAGGGGGCCGCCTTCGCCACCGGTATTCCTCAAGATCTCTACGCATTTCACGGTTACACCTGGAATTCTACCCCCCTCTACGAGCCTCAACCCTGCCAGTTTCGGATGCAGTTCCCGGGTTGAGCCCGGGGATTTCACATCCGACGTGACAGACCGCTGCCGTGCGCTTTACGCCCGGTAATTCCG
+
C<BBCFGGGGGGGGGGGGDFGGFGFGFGGGGGGGGGGGGDFC:CGGDF@FG,CFCCFGGGGGGGG>CFFGGGGEC7+B::,F=:FFC7@FF9<BEC,=A,AFECFG9<EE@FA,7F,4+6@E,?FGGF,<B:=,6EFF=>+@ECBCC+8+@C>D8,@EGD>8<:@@333*6B5C4D@9FGFCEC:8C6CFEFE*:=*;*3;7++36*8DD3C57<**>C5)*)(()-<().)95DB438:C.(0><*):2*
@M03364:276:000000000-BLYN8:1:1101:23265:2638 2:N:0:1
GGACTAAGGGGTTTCTAATCCTGTTTGCTCCCCACGCTTTTGCACCTGAGCGTCAGTCTTCGTCCAGGGGGCCGCCTTCGCCACCGGTATTCCTTCCGATCTCCACGCATTTCACCGCTACACCTGGAATTCTCCCCCCCTCTACGAGACTCCAGCCCTCACGTTTCGAATGCAGGTCCCGGGTTGAGCCCGGGGCTTTCACATCCTACTTTACAGACCGCCTGCTAGCGCTTTACGCCCAGTAATTCCG
+
CCCCCG9F6CF-CFFD,E,,;,,;CF,C,6CFF,:BFEEG,C@FCEAEE8CCE@76@,E,EDF@@CFC7C++FC7FGG9A7F77FF7F=DG9E,,:,@+8:B,,,,8F+?=E9EFGF7>@:,,4,AF,:<<>F<>=38CG@EC+E>>>BC>5,@,,:*4D,48>FFE8*>,89C9,=C?8:E>8**><+<B*=C5*2BC97@+2;C*:*2*0*209:*ACDGF?0))*.)<)*9D<>:E8*).7:*1):*
@M03364:276:000000000-BLYN8:1:1101:13808:2653 2:N:0:1
GGACTACCAGGGTTTCTAATCCTGTTTGCTCCCCACGCTTTCGCGCCTCAGCGTCAGTTGCGAGCCAAAGAGCCGCTTTCGCCACTGGTGTTCCTCCATATCTCTACGCATTTCACCGCTACACATGGAATTCCACTCTTCTCTCTCGCACTCAAGTCTTCCAGTTTCCAATGACCCTCCCCGGTTGAGCCGGGGGCTTTCACATCAGACTTAAAAGACCGCCTGCGCGCGCTTTACGCCCAATAATGCCG
+
CCCCCGGGFGGGGFGGGGGGGG9FGGGGGGGGGGGGGGGGGGGGGGGGGGGGGGGGGGGGGGGGGGGGGGGGGGGGGGFGGGGGGGGGGGGGGGGGGGGGFGGGGGGGGGEGGGGGGDGCGGGGGGGGFGGGFGGGGGGGGGGGGGGGGGGGGFGGGGGGFGGFFDEGGGFG?9<DFGGEGGG5FCEGGGGGCGGGGDF?DFD784+;CCDGGGGGC5CCBEFF?FFFFFFFGDD9@0;EE)4@CGF)099
@M03364:276:000000000-BLYN8:1:1101:21814:2703 2:N:0:1
GGACTACCGGGGTTTCTAATCCTGTTCGCTCCCCACGCTTTCGAGCCCCAGCGTCAGTTACAGTCCAGAGAGTCGCATTCGCCACTGGTTTTCTTCCTAACCTCTCCGCATTTCACCGCTACACTAGGAATTCCACTCTCCTCTCCTGCACTCTAGTTACCCAGTTTGGAATGCAGTCCTCGGGTTGAGCCCAAGTATTTCACATCCCACTTAAGTATCCGCCTACGCTCCCTTTACGCCCAATAAATCCG
+
CCCCCGGD@FFGGGGGFEFFFEGGGF<FFCAFF,,+8+B:<6,@@FC,,8@,@@,@FFCE9FFAF,99:CFF@,6>+B?F97?@?9CF,,C49EDF<5C?,,@F,,:=::FGGFFG9FC>F:9D,,:?F?F@F9F=4,=F,3D9=,,@3,=33333,@33,,3@FEFDE,74<C,75,,73:8+@>CCF7>@;3,,,?F@CDFDCGD>4*;DG>82++>75*252?(8>?E>CFD31;CE*),;6C+97*2
@M03364:276:000000000-BLYN8:1:1101:9368:2714 2:N:0:1
GGGCTACCGGGGTTTCTTATCCTGTTTTCTCCCCCCCCTTTCGCACCTGAGCGTCAGTCTTCGTCCAGGGGGCCGCCTTCTCCACCGGTATTCCTCCAGATCTCTACGCCGTTCCCCCCTACACCTGGAATTCTACCCCCCTCTACGAAACTCAAACCTGCCCGTTTTCGATGCAGTTCCCGGGGTGAGGCCGGGGGTTTCCCATTCGCCTTTACAGACCGCCTGGGTTCGCGTTACCGCCCGGCAGTTCC
+
BC-8A@<F7BEF@CG,C,,,;C,@CEF<<EEFGG+C+6+CE,,,6@@<,,@9@@:,,CC<FE<<6C:,:CEG7C=>F@C5,:E,:F:CC@DF,C=?F8?,,:47@,C<+++8C,3=F+3+3:,<D,,@,@B@=F,7>FGGG8E>9CD8,4*5>CF5::,6=C,*488*,1*++33+5<1<C*8**3**/*;E58CG52*:7*<*9*:***19******2A527-()(0()).)1)(52*:E7()))).*20
@M03364:276:000000000-BLYN8:1:1101:24390:2730 2:N:0:1
GGACTACAGGGGTTTCTAATCCTGTTTGCTCCTCACGCTTTCGCTCCTCAGCGTCAGTTACAGACCAGAGAGTCGCCTTCGCCACTGGTGTTCCTCCACATCTATACGCATTTCACCGCTACACGTGGAATTCAACTCTCATCTCCTGCATTCAAGTCTCCCTGTTGCCAATGACCCTCCACGGTTGAGCCGTGGGCTTTCACATCAGCCTTAAAAAACATCCTGCGAGCGCTTTACGCCCCATAATGCCG
+
6A6-AF8CEFEEBFC,;CFFGG,6;E,<EFG@,C<FFGFFF9FC:<:FEFC<FF,,,C,@EFAEF<<,EEDFEE@+88BE@E:FF,CF<EF,BFD9,ABAGGE,,C?EC,B4,,,,:C=C@C@,8?=@FDA@E,@A99=E,4,6,4>8@8,?4,@CC,==>8,,,C,>DD868@3@DF6+6@E6@=+,5,64138EG6B98E:+?3<**9**;:22**1,*,)0*)8?9/5)*98;+/**=)()227)10)
@M03364:276:000000000-BLYN8:1:1101:24289:2750 2:N:0:1
GGACTACTGGGGTTTCTAATCCTGTTCGCTCCCCACGCTTTCGTTCATCAGCGTCAATAAATACGTAGTAACCTGCCTTCGCAATGGGTATTCCATGTAATATCTAAGCATTTCACCGCTACACTACATATTCTAGTTACTTCCATATTATTCAAGCTCTGCAGTATCAATGGCAGTGTCCTAGTTAAGCTAGGAAATTTCACCACTGACTTACAAAGCCGCCTACGAACCCTTTAAACCCAATAATTCCG
+
CCCCCFGCGGFGGDEFFFF9CFGGGGCEGGGGGGFGEFGGGCFEFGGGGGGFG@ECFGGGGGGFFFFGGGGGGGFGFFGGGGGCE,C8CFDGFGGFGGFGGGGGGFFGGGGDEDFGGEGGGGGFFFFEGGFGG9ADDEGGGFGGCCFGGGGC,;ECC8DDDFD8FGGFFFFGGG8@4@EEFDFFFAF:9AFD?FGGGGGF7D6=66+AFGGGGGGG6C?7*+95AFFFFFF>C7FFFF>ECADFDG69B89
@M03364:276:000000000-BLYN8:1:1101:11929:2757 2:N:0:1
GGACTACTCGGGTTTCTAATCCTGTTTGCTCCCCACGCTTTCGCACCTGAGCGTCAGTCTTCGTCCAGGGGGCCGCCTTCGCCACCGGTATTCCTCCAGATCTCTACGCATTTCACCGCTACACCTGGAATTCTACCCCCCTCTACGAGACTCAAGCCTGCCAGTTTCGGATGCAGTTCCCGGGTTGAGCCCGGGGATTTCACATCCGACTTGAAAGACCGCCGGCGTCCGCTTTACGCCCAGTAATTCCG
+
CCCCCGGGGGGGGGGGGGGGGGGGGGGGGGGGGGGGGGGGGGGGGGGGCGGGGGGGGGGGGGGGGGGGGGDGGGGGGGGGGGGGGGGGGGGGGGGGGGFFGCFFGGGGGGGGGGGGGGGGGGGEFGGGCEGGGFGGGGGGGGGGGGGC@EGGFGF6;EFFGFGGFFGCC>EGGGGEDFGGCG5CFGC6=CEEE58C1=FGFF?:+>C<*>DGC***:CF6;CE(()->(..)/>3>*,8CE53FG*=9GC*
@M03364:276:000000000-BLYN8:1:1101:22521:2761 2:N:0:1
GGACTACCAGGGTTTCTAATCCTGTTTGCTCCCCACGCTTTCGCACCTGAGCGTCAGTCTTCGTCCAGGGGGCCGCCTTCGCCACCGGTATTCCTCCAGATCTCTACGCATTTCACCGCTACACCTGGAATTCTACCCCCCTCTACGAGACTCAAGCCTGCCAGTTTCGGATGCAGTTCCCGGGTTGAGCCCGGGGATTTCACATCCGACTTGACAGACCGCCTGCGTGCGCTTTACGCCCAGTAATTTCG
+
CCCCCGFFGGGGGGGGGGGGGGGFGGGCFFGGGGGGGGGGGGGGGGGGGGGGGGGGGGGGGGFEFGDGDGDGGCCCGGGGD:CF,8FCGGGGGGGGGGGD9ACFFGF7FCCFGGGGCFGGGGGGGFGGFFGGGGCFFGGDGGGFFGF+B8BDFDFCCCGGGGGGGGCFEE>CEGGFGGGAFGG>@CEC,78CGDE5*=C?C+=DFF;DCC>DFGDGF4CF5C@6:F0)().0/95<*-2:=827:784*:*
@M03364:276:000000000-BLYN8:1:1101:9207:2772 2:N:0:1
GGACTACACGGGTTTCTAATCCTGTTTGATCCCCACGCTTTCGCACATCAGCGTCAGTTACAGACCAGAAAGTCGCCTTCGCCACTTGTGTTCCTCCATATCTCTGCGCATTTCACCGCTACACATGGAATTCCACTTGCCTCTTCTGCACTCAAGTGTCCCAGTTTCCAATGACCATCCACGGTTGAGCCGTGGGCTTTCACATCAGACTTAAGAAACCGCCTACGCGCGCTTTACGCCCAATATTTCCG
+
@@-BCGG?FCFEGBCF<,CCAFDFGA<,6CFEF<@6@77;<;@F:FFGGFGA@CFD,CFFDFGGFF<CFEF8FFG>:FFFGGC:CD9CCFF=FCEG<BF,5ABA,,CFCC,C<FAFG7CEGGGG98F?F,E:CF,=EF,A,@?+9=9BFD8=BFGDG,6EFF9?<E9EF9,@DDDD,23=DD86+3@7,>DC+;+:9D,12+7+?DFCDGGFGD7::>:EEGFFDFFE26))/**)+(31=AD;2+19771
@M03364:276:000000000-BLYN8:1:1101:9983:2796 2:N:0:1
GGACTACCAGGGTTTCTAATCCTGTTTGCTCCCCACGCTTTCGCACCTGAGCGTCAGTCTTTGTCCAGGGGGCCGCCTTCGCCACCGGTATTCCTCCAGATCTCTACGCATTTCACCGCTACACCTGGAATTCTACCCCCCTCTACAAGACTCTAGCCTGCCAGTTTCGAATGCAGTTCCCAGGTTGAGCCCGGGGATTTCACATCCGACTTGACAGACCGCCTGCTTGCGCTTTACGCCCAGTAATGCCG
+
CCCCCFFGGGGGGGGGGGGGGGGGGGGGGGGGFGGGGGGFGFGGGGGFFF8FEEFGEFFFGGGGAFCFFGDGGGGGGGGG7FGCFDFEGBBFGFGGGGGFDGGEGGGGEG@FFEFGGEGCFGGGGGFGGGGGGGGGCGFCGGGGGGGF98>:BFG,DFGFGGCFAFGGEG>FGFGGCGGGC9DF,9DFFGGGG5CGGGGGCGGGFGGDCGGDGCFFGCCFDD>(453*)07>75>AF0CE5)8@*?F):91
@M03364:276:000000000-BLYN8:1:1101:10263:2806 2:N:0:1
GGACTACAAGGGTTTCTAATCCTGTTTGCTCCCCACGCTTTCGCACCTGAGCGTCAGTCTTTGTCCAGGGGGCCGCCTTCGCCACCGGTATTCCTCCAGATCTCTACGCATTTCACCGCTACACCTGGAATTCTACCCCCCTCTACAAGACTCTAGCCTGCCAGTTTCGAATGCAGTTCCCAGGTTGAGCCCGGGGATTTCACATCCGACTTGACAGACCGCCTGCGTGCGCTTTACGCCCAGTAATTCCG
+
CCCCCGGGGGGGGGGGGGGGGGGGGFGGGGGGGGGGGGGGGGGGGGGGGGGGGGGGGGFGGGGGGGFGG@CE7FFEGGGFFDEEGFGGG7CFEFGGGCGA<FCFFGDFGGEGGGGGGEGCFGC8E:FGGEGGCFGFA=BFGDGG9>ECFDCCGGGCCFFFG7EGGFG9:FGGGGGGGGGGGGGFFGFGGCFGGGGC5CC6FGFG=DGDD)):DGFF6<CC>GBF<F>>:))0)9F9=BGCED:;F7@BF>7
@M03364:276:000000000-BLYN8:1:1101:11800:2841 2:N:0:1
GGACTACAAGGGTATCTAATCCTGTTTGCTCCCCACGCTTTCGCACCTGAGCGTCAGTCTTCGTCCAGGGGGCCGCCTTCGCCACCGGTATTCCTCCAGATCTCTACGCATTTCACCGCTCCACCTGGAATTCTACCCCCCTCTACGAGACTCAAGCCTGCCAGTTTCGGACGCAGTTCCCGGGTTGAGCCCGGGGATTTCACATCCGACTTGACAGACCGCCTGCGTGCGCTTTACGCCCAGTAATTCCG
+
CCCCCGGGGGGGGGGGGGFGGGGGGGGGGGGGGGGGGEGEGFGGGGGGGGGGGGGGGGGGGGGGGGGGGG7FGGGGGGGGGGGGGGGGGDGGGGGGGDFGGG;FGFGGGDEEGGFFGGGG+>8FEFFGGDFGGC@FGGFGGGGGFGFCEGG8:EBFGGFFGGFCEFFC8EG*;E:CCGGGGE*=C>CECCFCEGE=>8FCC:ECFDFD<7)17*>7FCEF3=><1<0)4>B>G<7:??DGE>162:F)2:*
@M03364:276:000000000-BLYN8:1:1101:21042:2872 2:N:0:1
GGACTACAGGGGTTTCTAATCCTGTTTGCTCCCCACGCTTTCGAGCCTCAGTGTCAGTTACAGGCCAGAGAGCCGCTTTCGCCTCCGGTGTTCCTCCATATCTCTACGCATTTCACCGCTACACATGGAATTCCACTCTCCTCTCCTGCACTCAAGTCGCCCAGTTTCCAATGCACACAATGGTTGAGCCACTGCCTTTTACATCAGACTTAAGAAACCACCTGCGCTCGCTTTACGCCCCATAAATCCGG
+
CCCCCFF6F9FGE7CGGFGFGFFAEEFGGGGGFGGDFGGGGGG8F7FGGGGCEFFGGFFFGFGCFEEFFDC@DFGEEECGG7B7?8>@FFEGCC9FF@FGG,=EFGGGGE:+FA9F9+CGGDEFCFGFF?FGFGFFAEB<EGG+@,,,8@FFFG8E8,+6@E>D8E,EFGF98,7,=1++34DEGG6CC83:?8E89BGF7F;C6+*29*+=@@2=99,,3;*.-*2?()/29C7404::5:()*++)011
@M03364:276:000000000-BLYN8:1:1101:14076:2879 2:N:0:1
GGACTACTAGGGTTTCTAATCCTGTTTGCTCCCCACGCTTTCGCACCTGAGCGTCAGTCTTCGTCCAGGGGGCCGCCTTCGCCACCGGTATTCCTCCAGATCTCTACGCATTTCACCGCTACACCTGGAATTCTACCCCCCTCTACGAGACTCAAGCCTGCCAGTTTCGGATGCAGTTCCCGGGTTGAGCCCGGGGATTTCACATCCGACTTGACAGACCGCCTGCGTGCGCTTTACGCCCAGTAATTCCC
+
CCCCCGGGGGGGGGGGGGGGGGGGGGFGGGGGGGGGGGGGGGGGGGGGGGGGGGGGGGGFGGGGGGGGGGGGGGGGGGGFGGG@FGGGGGGGGGGGGGGC@FEFFDAEGGGGGGGGGGGGGGFGGGGGGGGGGGGGGGGGGGGGGGGDCGGC?FGCEFEGGGGGGGGGEG5CEGGGGGGGGGGGGGGGGGGG=CEECEGCFGGDFFFGGGGDGFFCC*;CEGF??49BF>>@C3C)1,ACEDFF>>B47C*
@M03364:276:000000000-BLYN8:1:1101:13483:2899 2:N:0:1
GGACTACTGGGGTTTCTAATCCTGTTTGCTCCCCACGCTTTCGCACCTGAGCGTCAGTCTTTGTCCAGGGGGCCGCCTTCGCCACCGGTATTCCTCCAGATCTCTACGCATTTCACCGCTACACCTGGAATTCTACCCCCCTCTACAAGACTCTAGCCTGCCAGTTTCGAATGCAGTTCCCAGGTTGAGCCCGGGGATTTCACATCCGACTTGACAGACCGCCTGCGTGCGCTTTACGCCCAGTAATTCCG
+
CCCCCFGGFGFGGGGGGGGGGGGGGGFGGGGGGGGGGGGGGGGGGGGGGGGGGGGGGGGGGGGGGGGGGGGGGGGGGGGGGGGGGGEGGGGFGGGGGFGGGGGGGGGGGGGGGGGGGDGDGGGGGFGGGGGGGGGGFGGGGGGGGGG9BEGDDCGCGGGFFGFGGGGGGGGGFGGGGGGGGGGFGGFCGGGGGGGGGGFGFFGGFGGGC35CGGCC67CE8E><BFFE?FFFDGGFF?GGGFFFF>@<FF9
@M03364:276:000000000-BLYN8:1:1101:17334:2919 2:N:0:1
GGACTACTAGGGTATCTAATCCTGTTTGCTCCCCACGCTTTCGAGCCTCAGCGTCAGTTACAGACCAGAGAGCCGCCTTCGCCACTGGTGTTCCTCCATATATCTACGCATTTCACCGCTACACATGGAATTCCACTCTCCTCTTCTGCACTCAAGTCTCCCAGTTTCCAATGACCCTCCCCGGTTGAGCCGGGGGCTTTCACATCAGACTTAAGAAACCGCCTGCGCTCGCTTTACGCCCAATAAATCCG
+
CCCCCGGGGGGGG?FGGGGGGGGGGGGGGGGGGGGGGGGGGGGGGGGGGGGGGGGGGFGGGGGGGGGGGFGGGGGGGGGGGGGGGGGGGGGGGGGGGFGGGGGGGGGGGGGGCGGGGGGGGGGGGGGGF,CFFGGGGGGGFGGFGGFGGGGGGCEGGFGGGFCFGFFGGG9=FFGGGGFGGGGDGDEFGGGCEGGEGGGCF8FGFGFG4<FFGGGGGGGG>EB06A>:2>D>D<D4=0EEEFBF<FF)>6C
@M03364:276:000000000-BLYN8:1:1101:9130:2924 2:N:0:1
GGACTACAGGGGTTTCTAATCCTGTTTGCTCCCCACGCTTTCGAGCCTCAGCGTCAGTTACAGACCAGAGAGCCGCCTTCGCCACTGGTGTTCCTCCATATATCTACGCATTTCACCGCTACACATGGAATTCCACTCTCCTCTTCTGCACTCAAGTCTCCCAGTTTCCAATGAACCTCCCCGGTTGAGCCGGGGGCTTTCACATCAGACTTAAGAAACCGCCTGCGCTCGCTTTACGCCCAATAAATCCG
+
CCCCCGGGGGGGGGGGGGGGGGGGGGGGGGGGGGGGGGGGGGGGGGGGGGGGGGGGGGGGGGGGGGGGGGGGGGGGGGGF,CFGGGGGGFGGGGGGGGGGGGGGGGGGGGGGGGGGGGGGDGGGGGGGEEFGGGGGGG9@GGGGGFGGGGGGDFGGGGGGGCFGGGGGFFEFFCGGGGGGGDGGGGGGGGGGGGDGGGGGGGGGFGD6CCFGFGGGFCGFFGFFDFBD>3=DGFGFF<EGEF:FG:BDGGC
@M03364:276:000000000-BLYN8:1:1101:24804:2933 2:N:0:1
GGACTACCGGGGTTTCTAATCCTGTTTGCTCCACACGCTTTCGCACCTGAGCGTCAGTCTTCGTCCAGGGGGCCGCCTTCGCCACCGGTATTCCTCCAGATCTCTACGCATTTCACAGCTACACCTGGACTTCTACCCCACTCTACGAGACTCACGCCTGCCAGGTTCGGATGCAGTTCCCGGCTTGAGCCCGGGGCTCTCATATCCGACTTGACAGACCTCCTGCGTGAGCTTCACGCCCAGTACTTCCC
+
CCCCC8<,+@CC@:FFFD,;FEA@EFGGC,CF,EE,@FGDG,6BFE7@FE<FEFE,8@CCFEFF,B6<,,C+6>F7CF79<?7FCFB+@F+CEFE9FCCDGFCEEFG<=@:+9E,?A,4=,,E<@,><,,A33,3,=EF+@,6+@;>+6@CDEC,,DEB?D86,*4,6:C>@;EECF,<DDBE*4*/0,<<E*4*8/=*37;+1;CG9*CD3*297*9A7)<>0))(030)):9*-*(;8*.(0***)::7
@M03364:276:000000000-BLYN8:1:1101:7864:2965 2:N:0:1
GGACTACCAGGGTATCTAATCCTGTTTGCTCCCCACGCTTTCGCACCTGAGCGTCAGTCTTGGTCCAGGGGGCCGCCTTCGCCACCGGTATTCCTCCTGATCTCTCCGCATTTCACCGCTACACCTGGAATTCTACCCCCCTCTACAAGACTCAAGCCTGCCAGTTTCGGATGCAGTTCCCGGGTTGAGCCCGGGGATTTCACATCCGACTTGACAGACCGCCTGCGTGCGCTTTACGCCCATGAATTCCG
+
CCCCCGC,,CFEGGFGGDEEFGFGGE@FCFFEF7FGEE7@F<@;8FFF,CFFG@FGG@EE,,CFCFCEDFCGGGGGD@?<DFEGC@FEG:DFEGD<,,:,9F=@,,:CFGG79:C9FCF=CFGFGGGG<,,,CA;FF=DEC6C+9>,6,8:+@,3<DE,@CDF6@;>CC>@*4>99D,,228:CF:EFCG6CGG5C7CC6+1CCFG**/):*::4CGFCC@DB(4@6B0@7>7<*)*-;C*)()*2*6*70
@M03364:276:000000000-BLYN8:1:1101:24011:2980 2:N:0:1
GGACTACCCGGGTATCTAATCCTGTTTGCTCCCCACGCTTTCGAGCCTCAGTGTCAGTTACAGGCCAGAGAGCCGCTTTCGCCTCCGGTGTTCCTCCATATATCTACGCATTTCACCGCTACACATGGAATTCCACTCTCCTCTCCTGCACTCAAGTCTCCCAGTTTCCAATGCACACAATGGTTGAGCCACTGCCTTTTACATCAGACTTAAGAAACCACCTGCGCTCGCTTTACGCCCAATAAATCCGG
+
C9CCCGGGG7@F:BFGGFGGGGC;FGGGGGGGGEFGGGGFC9CFFGGDCFCFAEFGGGGGGGCADFGGGGGG7FEDFDD<FGGGEGDD=F:7EA,CD=FGGFGGFGG7FGGCEFGFGDGEG+?EFFF8BCA,AACGFFFG8D=9EGA?88DD8FF8EGAEG>@,,,7>DDFFGFGGGGGFF9C@=EFGG@,34@EGCFFCGGGCA>FGGG7+=<@=FF6EFCA2:?B>>EBBC<CE5@GEDFFA>>7?F)7
@M03364:276:000000000-BLYN8:1:1101:17804:2987 2:N:0:1
GGACTACTGGGGTTTCTAATCCTGTTTGCTCCCCACGCTTTCGCACCTGAGCGTCAGTCTTCGTCCAGGGGGCCGCCTTCGCCACCGGTATTCCTCCAGATCTCTACGCATTTCACCGCTCCACCTGGAATTCTACCCCCCTCTACGAGACTCAAGCCTTCCAGTTTCGGATGCAGTTCCCGGGTTGAGCCCGGGGGTTTCACATCGGACTTGACAGACGGCCTGCGTGCGCTTTACGCCCAGTAATTCCC
+
CCC-@E<FGGG@F@EA<,,C<<FFEDFCEEADEFDFC@:FF@:CBGFEG@F8@@@CFG9CCCFGGGF<CEGC7>=>7CE5=:C::,>FC7FFGCEFCFF<,AEG9<FFGGGDGGGA<7@C+C8<FDEC8ADAA<,CDD8=EGGFGGGE7?8+@F79>8,,6@A,@DFG8E*>EFGCC,25,65:FBC68<C5:/88C*:7CFD*77**//)9:DFF*0:*)171147045<0)*5:8(;/20.670/6FF*
@M03364:276:000000000-BLYN8:1:1101:18295:3031 2:N:0:1
GGACTACAGGGGTTTCTAATCCTGTTTGCTCCCCACGCTTTCGCACCTGAGCGTCAGTCTTCGTCCAGGGGGCCGCCTTCGCCACCGGTATTCCTCCAGATCTCTACGCATTTCACCGCTACACCTGGAATTCTACCTCCCTCTACGAGACTCAAGCCTGCCAGTTTCGGATGCAGTTCCCGGGTTGAGCCCGGGGATTTCACATCCGACTTGACAGACCGCCTGCGTGCGCTTTACGCCCAGTAATTCCG
+
CCCCCGG8FFGGG@FGGGGGGGCDGGGGGGGGGG<:FFGGGGGGD@EGCFG8FGGGGGGGC<FCFEEGEFFE+@FFEFGGGGG77:@EG:FGGAFCF,EEGGGGGGGGGGGGGGGFGGGG7>EDG8<AFDFFG993D,6AC,@DFGFC+=EGG?FFGCGF88DGFGGGD8*4;>,;;@?E6ECEGDGGGF8F*?>C7BCF+@E++;7C<CDD=FC7*0;C)5>B?F9<0@EEGDF2?B>EGF6F7CFF*?*
@M03364:276:000000000-BLYN8:1:1101:13902:3039 2:N:0:1
GGACTACCAGGGTTTCTAATCCTGTTTGCTCCCCACGCTTTCGCACCTGAGCGTCAGTCTTCGTCCAGGGGGCCGCATTCGCCACCGGTATTCCTCCAGATCTCTACGCATTTCACCGCTACACCTGGAATTCTACCCCCCTCTACGAGACTCAAGCCTGCCAGTTTCGGCTGCAGTTCCCGGGTTGAGCCCGGGGATTTCACATCCGACTTGACAGACCGCCTGCGTGCGCTTTACGCCCAGTAATTCCG
+
CCCCCGFGGGGGGGGGGFFGGGGEGGGGGGGGGGGGGGGGGGGGGGGGGGGGGGGGGGGGGGGGGGGGGDEGGGGGGFGGGGGDGGGGEGGGFGGGGGGGGGGGGGGGGGGCFFAGGGDG>EGGGGGGEFFGGGGCFFGGGGGFGGGEBCEFGGGGGGGGGGCGGFC;ED**=CGGG?DGGE5BFB=FGGGGGGCG5CGFGGGGFGGGDGDC7FGGFFGGBEFFBF>>?BFFGGG9BB?CC3(9C77ADC*
@M03364:276:000000000-BLYN8:1:1101:14006:3041 2:N:0:1
GGACTACTGGGGTATCTAATCCTGTTTGCTCCCCACGCTTTCGCACCTGAGCGTCAGTCTTCGTCCAGGGGGCCGCCTTCGCCACCGGTATTCCTCCAGATCTCTACGCATTTCACCGCTACACCTGGAATTCTACCCCCCTCTACGAGACTCAAGCCTGCCAGTTTCGGATGCAGTTCCCGGGTTGAGCCCGGGGATTTCACATCCGACTTGACAGACCGCCTGCGTGCGCTTTACGCCCAGTAATTCCG
+
CCCCCGGGGGGGGGGGGGGGGGGGGGGGGGGGGGGGGGGGGGGGGGGGGGGGGGGGGGGGGGGGGGGGGGGGGGGGGGGGGGFGGGGGGGGGFGGGGCFEGGFGGGGGGGGGGGGGGGGGGEGGGGGGGGGGGGGGFGGGGGG6,D?EGGGGGGGDGGGFGGGGGGGGGGCEGGGGGGGGGGEGGGGGGGFGGGEGEGGGGGGGFGGGGDD<FDGDF:GGEGF<6>>><D>>DCGBF:D5C@?@D*74:>2
@M03364:276:000000000-BLYN8:1:1101:8950:3043 2:N:0:1
GGACTACTCGGGTTTCTAATCCTGTTTGCTCCCCACGCTTTCGCACCTGAGCGTCAGTCTTCGTCCAGGGGGCCGCCTTCGCCACCGGTATTCCTCCAGATCTCTACGCATTTCACCGCTACACCTGGAATTCTACCCCCCTCTACGAGACTCAAGCCTGCCAGTTTCGGATGCAGTTCCCGGGTTGAGCCCGGGGATTTCACATCCGACTTGACAGACCGCCTGCGTGCGCTTTACGCCCAGTAATTCCG
+
CCCCCGGGGGGGGGGGGGGGGGGGGGGGGGGFGGGGGGGGGGGGGGGGGGGGGGGGGGGGGGGGGGGGGGGGGGGGGGGGGGGGGGGGGGGFGGGGGGGGGGGGGGGGGEGGGGGGGGGGDEEGGGGGFFGGGGFFGGGGGGGG9CGGGGGCFFGFGC8DFGF:FFGGEG>EGGGF,=D:FEEDCECC?F8EEED8CG?FFGGGFF75CDGGGFGDDDGGFGFFFF(08:DECDGBFFGGGFFFG**)*:2
@M03364:276:000000000-BLYN8:1:1101:24832:3093 2:N:0:1
GGACTACACGGGTATCTAATCCTGTTTGCTCCCCACGCTTTCGCACCTGAGCGTCAGTCTTCGTCCAGGGGGCCGCCTTCGCCACCGGTATTCCTCCAGATCTCTACGCATTTCACCGCTACACCTGGAATTCTACCCCCCTCTACGAGACTCAAGCCTGCCAGTTTCGGATGCAGTTCCCGGGTTGAGCCCGGGGATTTCACATCCGACTTGACAGACCGCCTGCGTGCTCTTTACGCCCAGTACTTCCG
+
CCCCCFGG<FFGGEFFFEECFGFGGGGGGGGG@EFGGGGGGGGGGGDG?F8CCC@EGGFFCFG@FF>FGCCECC>+@@FGDGDEGGGEE@GFGFFGFECCFGGGGGFGGEGGFFFFDBFEGG?F,AA=DFFGGGGGGFFFCEG?DF+:8ECDFFGGDCCF@8<FCFGGCCCBEFGGFC?CF8*B@EDCGGFFD5:C5CE+7:CGFG<<C7D97FDC*78*)7@BBF0>?:)*:>*6@6/:1)490*9)CD7
@M03364:276:000000000-BLYN8:1:1101:23834:3094 2:N:0:1
GGACTACACGGGTTTCTAATCCTGTTTGATCCCCACGCTTTCGCACATCAGCGTCAGTTACAGACCAGAAAGTCGCCTTCGCAACTGGTGTTCCTCCATATCTCTGCGCATTTCACCGCTACACATGGAATTCCACTTCCCTCTTCTGCACTCAAGCTTCCCAGCTTCCAATGACCCTCCACGGTTGAGCCGTGGGCTTTCACATCAGACTTAAGAAACCGCCTACGCGCGCTTTACGCCCACTAATTCCT
+
-BCCCFFGFEGD@CFGGAGE,C@@;FEFGGGGGGGGGDGGGCFG77FEFF@87BB@@EEGFFGFGGFG8FAFGGGGG:FDFG,+8<F<CE,BE9@FFGC9E<E?@C9=>CGGGCEE,6@>FC,?,?FFD,EFGGGG,8,8,EF69BDF,74+>8=,,6,,6DFG8@,,6,DFGFGG,6@E?>C6:>E@?,3:@CCC>>@A7<,;@729;FGG+5=78FCC9CD-/)/4()8)2**;FDCE=>34**1.CD*
@M03364:276:000000000-BLYN8:1:1101:17574:3115 2:N:0:1
GGACTACTGGGGTTTCTAATCCTGTTTGCTCCCCACGCTTTCGAGCCTCAGCGTCAGTTACAGACCAGAGAGCCGCCTTCGCCACTGGTGTTCCTCCATATATCTACGCATTTCACCGCTACACATGGAATTCCACTCTCCTCTTCTGCACTCAAGTCTCCCAGTTTCCAATGACCCTCCCCGGTTGAGCCGGGGGCTTTCACATCAGACTTAAGAAACCGCCTGCGCTCGCTTTACGCCCAATAAATCCG
+
CCCCCGGGGGGGFGGGGGGGGGGGGGGGGGGGGGGGGGGGGGGCFGGGGCFGGGGDFGGGGGGFGGGG<FCEGGGGGGGGGGGGGGGGGGGDGGGGGEGGGGGGGGDCECEGGGGGGGGGEFFDFEGFECF@=F9EE@DFGGGGGGGGGGGGGGGG3@>99BFGFFGGGGGGGGGFC=DE63@8FE??7CCE>CG5CGBFFGGG6<78**2:7CD>C**:=C:;;FBFFFFFDC<)/-CEG325CG*):F)
@M03364:276:000000000-BLYN8:1:1101:22499:3130 2:N:0:1
GGACTACCGGGGTTTCTAATCCTGTTTGCTCCCCACGCTTTCGAGCCTCAGTGTCAGTTACAGGCCAGAGAGCCGCTTTCGCCTCCGGTGTTCCTCCATATATCTACGCATTTCACCGCTACACATGGAATTCCACTCTCCTCTCCTGCACTCAAGTCTCCCAGTTTCCAATGCACACAATGGTTGAGCAACTGCCTTTTACATCAGACTTAAGAAACCACCTGCGCTCGCTTTACGCCCAATAAATCCGG
+
CCCCCGGGGCCGGGGGGGGGCFFGGGGFGGGAF;FGGGGGGGGGGDGFGGGGGGGGGGGGGGCGFD8DEEGGGGGGGGGGGG,C@FCFGGGGGGGGF8FGGGGGGCGF>:FGF9<<,CFE==FGGGGGGGFGGEFFGCDFGCDDGGGGG8,=DCCEFGGGADGFFGF9EFGGGGGGGGGFGGEFGGF6<,4@CFEGGGGCFGCGFGGGGGGGF+:CCGEEFEFE9BBB=6B?FG7>:?5CE)()2+37FD)
@M03364:276:000000000-BLYN8:1:1101:7883:3130 2:N:0:1
GGACTACAGGGGTTTCTAATCCTGTTTGATCCCCACGCTTTCGCACATCAGCGTCAGTTACAGACCAGAAAGTCGCCTTCGCCACTGGTGTTCCTCCATATCTCTGCGCATTTCACCGCTACACATGGAATTCCACTTTCCTCTTCTGCACTCAAGTTTCCCAGTTTCCAATGACCCTCCACGGTTGAGCCGTGGGCTTTCACATCAGACTTAAGAAACCGCCTACGCGCGCTTTACGCCCAATAATTCCG
+
CCCCCGGGGGGGGGGGGGGGGGGGGGGGGGGGGGGGGGGGGGGGGGGGGGGGGGGGGGGGGGGGGGGGGGGGGGGGGGGGGGGGGGGGGGGGGGGGGGGGGFGFGGGGGGEGGGGGGGGDGGGGGGGGGGGGGGGGGGGGGGGGGGCFGGGGGGGGGFFFFGGGGGFGGGGGGGF?@FGGGFGGGEGGGGGGGGGCGGCCCFGGFFFGGGGGGGGGGGGGFGFFFFFFFFEFD<FFFFGGG535FGFEGFC
@M03364:276:000000000-BLYN8:1:1101:16940:3155 2:N:0:1
GGACTACAAGGGTATCTAATCCTGTTTGCTCCCCACGCTTTCGCACCTGAGCGTCAGTCTTTGTCCAGGGGGCCGCCTTCGCCACCGGTATTCCTCCACATCTCTACGCATTTCACCGCTACACATGGAATTCTACCCCCCTCTACAAGACTCTAGCCTGCCAGTTTCGAATGCAGTTCCCAGGTTGAGCCCGGGGATTTCACATCCGACTTGACAGACCGCCTGCGTGCGCTTTACGCCCAGTAATTCCG
+
CCCCCDGFGGGGGGGGGGGGGGGGGGGGGGGGGGGGGGGGGGGGGGGGFGGGGGGGGGGGGGGGGGGGGGGGGGGGGGGGGGGGGGGGGGGGGGGFFCFGFG9<EGGGGGGGGGGGGDDEGGGGEFGG8?FGGGGGGGGGGGGGGGGG98FGCEAFFGGGFGGGGGGGDGGGCCGGGGGGGGGGGGGGGGGGGGGGDCCGGGGFFFFD5CD3*:4@CCFG>GFD?F9><EDEGGGFFFGDG3?:CFF>FG0
@M03364:276:000000000-BLYN8:1:1101:17287:3159 2:N:0:1
GGACTACTAGGGTATCTAATCCTGTTTGCTCCCCACGCTTTCGCACCTGAGCGTCAGTCTTTGTCCAGGGGGCCGCCTTCGCCACCGGTATTCCTCCAGATCTCTACGCATTTCACCGCTACACCTGGAATTCTACCCCCCTCTACAAGACTCTAGCCTGCCAGTTTCGAATGCAGTTCCCAGTTTGAGCCCGGGGATTTCACATCCGACTTGACAGACCGCTACCGTGCGCTTTACGCCCAGTAATCCCG
+
CCCCCGGGFGGGGGGGGGGGGGGGGGGGGGGGGG8FGGGGGGGGGGGGGCFGGGGGGCFDEGGGGGGGGDEDBFFFGGGGGGGGGCEGGGGGGGGGFFFDGGGGGGGGGGGGGGGGGGGGGGGG8:FGCCGGGGGGG8DGGGGGAF9@E8FGGFGGGGGGG:,@FGGGG5:?CF7DD=CFCAD37EF,=EGGC:C5C>EFGC7@FGFG3)C37:CFGGG::C)(,)(...<:D5<<63EC5)(/;C@):D>
@M03364:276:000000000-BLYN8:1:1101:13525:3159 2:N:0:1
GGACTACCAGGGTTTCTAATCCTGTTCGCTCCCCACGCTTTCGAGCCTCAGCGTCAGTTACAGACCAGAGAGCCGCTTTCGCCACCGGTGTTCCTCCATATATCTACGCATTTCACCGCTACACATGGAATTCCACTCTCCCCTTCTGCACTCAAGTTGTACAGTTTCCAAAGCACACAATGGTTAAGCCACTGCCTTTTACTTCAGACTTATACAACCGCCTGCGCTCGCTTTACGCCCACTAAATCCGG
+
CCCCCGGGGGGGGGGFFFEFGGGGGGFGGGGGGGGGGGGGGGGGGGGGGGGGGGGGGGGGCGDCEGGGGGGGGGDGGEFFGGFGGFEGGGGGGGGGFFFGFFGFGGGGGGGGGGGGGGGGGEDF,,=AEFFGFGGGGGGGGGGGGGGGGGFF8DFGGGGGGGGGGGGGGGFFGGGGGGGGGF:D>BEFG@C:9DFFDGFGGGGGFDF79C9FGFGFG>C?*=?>FF9B2B>>DFC<D;=CC)6AFF@57D:
@M03364:276:000000000-BLYN8:1:1101:24990:3162 2:N:0:1
GGACTACCAGGGTATCTAATCCTGTTTGCTCCCCACGCTTTCGCACCTGAGCGTCAGTCTTCGTCCAGGGGGCCGCCTTCGCCACCGGTATTCCTCCAGATCTCTACGCATTTCACCGCTACACCTGGAATTCTACCCCCCTCTACGAGACTCAAGCCTGCCAGTTTCGGATGCAGTTCCCGGGTTGAGCCCGGGGATTTCACATCCGACTTGACAGACCGCCTGCGTGCGCTTTACGCCCAGTAAGTCCG
+
CCCCCGG8EFGGGGGGGGGGGGGGGGGGGGCFGGGGGGGGGGGGGGGG<FGGGGGCGGFGGCE,CFGF8@B@EGDF@CCFFGGGGDGGGDGFGGGGGFFGGFGGGGGGGGGG,C<FGCGGGGGGDGGFGGGGGCFF9F?GGGGGCE+B+:CFGGCEFG8@8DFGGGAF5BEEGG?DF@E?D*BGGD5?GGG==EGG*=BFGGGFFG47DDDG=7;:*7;=BGFB?F>B0>EFGGGFF?GGGF:?C7*.:F>
@M03364:276:000000000-BLYN8:1:1101:10808:3202 2:N:0:1
GGACTACTAGGGTATCTAATCCTGTTTGCTCCCCACGCTTTCGAGCCTCAGTGTCAGTTACAGGCCAGAGAGCCGCTTTCGCCTCCGGTGTTCCTCCATATATCTACGCATTTCACCGCTACACATGGAATTCCACTCTCCTCTCCTGCACTCAAGTCTCCCAGTTTCCAATGCACACAATGGTTGAGCCACTGCCTTTTACATCAGACTTAAGAAACCACCTGCGCTCGCTTTACGCCCAATAAATCCGG
+
CCCCCFGGGGGGGGGGGGGGGGGGGGGGGGGGGGGGGGGGGGGGGGGGGGGGGGGGGGGGGGGGFGGGGGGGGGGGGGGGGGGGGGGGGGGGGGGGGGGGGGGGGGGFGGGGGGGGGGGGGGGGGGGGGFGGGGGFGGGGGGGGGGFGGFD8DFGGGGGGGGGGGGGGGGFFEFFGGFEGGG8EAEFGFEGGD<EGGFGGGGGD9CF+?C=788BDCF>FF@C@=B2/>DBB47+9BDG7E/=AFGFE*>:
@M03364:276:000000000-BLYN8:1:1101:6359:3220 2:N:0:1
GGACTACAAGGGTTTCTAATCCTGTTTGCTCCCCACGCTTTCGAGCCTCAGCGTCAATTACAGACCAGAGAGTCGCCTTCGCCACTGGTGTTCCTCCATATATCTACGCATTTCACCGCTACACATGGAATTCCACTCTCCTCTTCTGCACTCAAGTTTCCCAGTTTCCAATGACCCTCCACGGTTGAGCCGTGGGCTTTCACATCAGACTTAAGAAACCGCCTACGCGCGCTTTACGCCCAATAATTCCG
+
CCCCCGGGGGGGGGGGGGGGGGGGGGGGGGGGGGGGGGGGGGGGGGGGGGGGGGGGGGGGGGGGGGGGGFGGGGGGGGGGGGGGGGGGGGGGGGGGGGGGGGGGGGGGGDGEGGGGGGGGGGGGGFFFF?EGGGGGGGGGGGGGGGGGGGGGGFGGGGGGGGGGFGGGGFGGCFCGCDEGFGC6FGDCFGG6EGCG5BFGCDFGFGC>*;FD7<@F>FGG>EAA@FFE(?A:<DC3A0EGGF(8CFFC77;
@M03364:276:000000000-BLYN8:1:1101:10944:3224 2:N:0:1
GGACTACCAGGGTATCTAATCCTGTTTGCTCCCCACGCTTTCGAGCCTCAGTGTCAGTTACAGGCCAGAGAGCCGCTTTCGCCTCCGGTGTTCCTCCATATATCTACGCATTTCACCGCTACACATGGAATTCCACTCTCCTCTCCTGCACTCAAGTCTCCCAGTTTCCAATGCACACAATGGTTGAGCCACTGCCTTTTCCATCAGACTTAAGAAACCACCTGCGCTCGCTTTACGCCCAATAAATCCGG
+
CCCCCGGFGGGGGGGGGGEGCAAFGGGGGGGGFGGDCFDGGGGFFGGGGGFFFGGGCFGFGEGAFGGGDFCEEEFFGGGGGGGGCBFGGGGGGGEAFFGCFGGGC,EA:FEEGFAEA:@CCG@B,FGFGFGFF9EC4>F<EFFG@8E4E?BDEFDD@B;;9,=FGFDGDFE98D,,,6=DFGGDFDF18,,@?FFGGG,<+==;++7*47EFG@G7CFCGF7A):/:*-/8?F*48558E5558::+962/
@M03364:276:000000000-BLYN8:1:1101:13999:3266 2:N:0:1
GGACTACTAGGGTTTCTAATCCTGTTTGCTCCCCACGCTTTCGCACCTGAGCGTCAGTCTTTGTCCAGGGGGCCGCCTTCGCCACCGGTATTCCTCCAGATCTCTACGCATTTCACCGCTACACCTGGAATTCTACCCCCCTCTACAAGACTCTAGCCTGCCAGTTTCGAATGCAGTTCCCAGGTTGAGCCCGGGGATTTAACATCCGACTGGACAGACCGCCTTCGTGCGCTTTACGCCCAGTAATTCCG
+
BC@CCEDGGGGFFGGGGGGGGGGGFGGGGGGGGGFGGGGGGGDGGGEFGGGFFGGGGC9CFGGGFDEGGGGGFEF7+?B97C=CFFG@EGFF9B9EEBDFG<EFFGGGGEDEGCAFD7CCED9FECGGGFGGG<DCDEFDGG>DGGGDFCFGGGGGGGGGGGGCFGGGGG6DFGGGGC7;<968DEFFFFGCECC87BB,+2B:BFGD3CC)*;CC**=C:*:0,7<51DEF)9*6@18>*0();2*4::*
@M03364:276:000000000-BLYN8:1:1101:7432:3277 2:N:0:1
GGACTACTAGGGTTTCTAATCCTGTTTGATCCCCACGCTTTCGCACATCAGCGTCAGTTACAGACCAGAAAGTCGCCTTCGCCACTGGTGTTCCTCCATATCTCTGCGCATTTCACCGCTACACATGGAATTCCACTTTCCTCTTCTGCACTCAAGTTTCCCAGTTTCCAATGACCCTCCACGGTTGAGCCGTGGGCTTTCACATCAGACTTAAGAAACCGCCTACGCGCGCTTTACGCCCAATAATTCCG
+
CCCCCGGGGGGGGGGGGGGGGGGGGGGGGGGGFGGGGGGEGGGGGGGGGGGGGGGGGGGGGGGGGGGGGGGGGGGGGGGGGGGGGGGGEFGGGGGGGGGGGGGGGGGGGGGGFGGGGGGEGGGGGGGCFGGGGGGGGGGGGGFGGGGGGGF8FGGG9>9EEGGGGFGGGGGGFAA8@FGGGGGCGGEFFFGGGGGGFGFGGGGGFGCC7>FGGGGGGGGFDG4A9ADEFFFFGGCCADEGGFFF6:76CC>
@M03364:276:000000000-BLYN8:1:1101:7996:3277 2:N:0:1
GGACTACTGGGGTTTCTAATCCTGTTTGCTCCCCACGCTTTCGAGCCTCAGTGTCAGTTACAGGCCAGAGAGCCGCTTTCGCCTCCGGTGTTCCTCCATATATCTACGCATTTCACCGCTACACATGGAATTCCACTCTCCTCTCCTGCACTCAAGTCTCCCAGTTTCCAATGCACACAATGGTTGAGCCACTGCCTTTTACATCAGACTTAAGAAACCACCTGCGCTCGCTTTACGCCCAATAAATCCGG
+
CCCCCFGGGGGGGGGGGGGGGGGGGGGGGGGGGGGGGGGGGGGGGGGGGGGGGGGGGGGGGGCFGGGGGGGGGGGGGGGGGGGGGGGGGGGGGGGGGGGGGGGGGGGGGGGGFGFFGGGGDGGGGGGGFDGGCFFGGDCFGGFGGGGGGGGGGGGF3;@FGGGGDFFFGGGGGGGGFFEGGGGGCEC7FGGGGGGGGGGGFGCFCDFGCDFGGGGCGGFGFGFFFFFFFFFBG5DEB=EGGF@AG+A<7DC
@M03364:276:000000000-BLYN8:1:1101:24704:3296 2:N:0:1
GGACTACTAGGGTATCTAATCCTGTTTGCTCCCCACGCTTTCGAGCCTCAGGGTCAGTTACAGGCCAGAGAGCCGCTTTCGCCTCCGGTGTTCCTCCATATATCTACGCATTTCACCGCTACACATGGAATTCCACTCTCCTCTCCTGCACTCAAGTCTCCCAGTTTCCAATGACACTCCCCGGTTGAGCCGGGGGCTTTCACATCAGACTTAAGAAACCGCCTGCGCTCGCTTTACGCCCAATAAATCCG
+
C@BCC8AAEFGGGGGGGGCDEGEGFGGGGGFGFGFCFCFEFGGFGGGGDFG8FEFG8FCGGGCGC@@FFFF@C<FF@FFCCEE,@E=F=FFCAFF<EFFGGG9,,9EFG:B7FEDGAFCG:FGGFGGGE=?:=ECFGG9FFGGG8FGGGGGFG8,AEFGGCFGGA9BD8,DC,>D,@FF,@8C>FEEFGGDG5>C8C4;?>+4B:4C*?C<CDC+++2@*8=)(/.:B6;38/*96=<E:C>144>*):0)
@M03364:276:000000000-BLYN8:1:1101:18632:3310 2:N:0:1
GGACTACTAGGGTTTCTATTCCTGTTTGCTCCCCACGCTTTCGCACCTGAGCGTCAGTCTTCGTCCAGGGGGCCGCCTTCGCCACCGGTATTCCTCCAGATCTCTACGCATTTCACCGCTACACCTGGAATTCTACCCCCCTCTACGAGACTCAAGCCTGCCAGTTTCGGCTGCAGTTACCGGGTTGAGCCCGGGGAGTTCACATCCGACTTGCCAGACTGCCTGCGTGCGCTTTACGCCCAGTTAGTCCC
+
868@,EGGGGG-FGGGFF,CFC;<CCFGG<EFGE@::@CFEFC;@FCEFC<D:FEF@FFGAF,C@FEEDEG>CEGGD7,<DC=?=A::FCE,@FD9FEF5=<EFEFCFGC7BEGA<BF>+4@FF8A=83:?BFGGGC@>FEGGF9DF>:8ECGF7FFBF,DEFG>BCGCE*6*>8DF22>;C*1==*=EF?C55BE**30@+2+;CDD3)/10*0:6<8+)27?<F;:65)3)116B05CED:/***6***
@M03364:276:000000000-BLYN8:1:1101:12127:3315 2:N:0:1
GGACTACACGGGTTTCTAATCCTGTTTGCTCCCAACGCTTTCGCACCTGAGCGTCAGTCTTCGTCCAGGGGGCCGCCTTCGCCACCGGTATTCCTCCAGATCTCTACGCATTTCACCGCTACACCTGGAATTCTACCCCCCTCTACGAGAATCAAGCCTGCCAGTTTCGGATGCAGTTCCCGGGTTGAGCCCGGGGATTTCACATCCGACTTGACAGACCGCCTTCGTGCGCTTTACGCCCCGTACTTCCG
+
@CCC,CDFCFFGGG7CE<EF99<CC,,FF<E,C,C@6@F,C@F;,+@,@FFDGGG7@E<F,,,:7@F<F@EECGGFGGGGGGGGGCCEGGCFFAF9AFFFFDAEFGFFDBFGGGBDEEEC+8FCFD8=8FFFA8DDDE8B76CCFCG>:C++73>6;DFGF8@8F9;;CCECEFC7;CG?9:ECG8E6CF,*=CEEGG?+++4+;0;5*/:**:CFD4*/7E>1(*(0(8.))19-8(/1/)-))*0)0*1
@M03364:276:000000000-BLYN8:1:1101:15767:3316 2:N:0:1
GGACTACCAGGGTTTCTAATCCTGTTTGCTCCCCACGCTTTCGAGCCTCAGTGTCAGTTACAGGCCAGAGAGCCGCTTTCGCCTCCGGTGTTCCTCCATATATCTACGCATTTCACCGCTACACATGGAATTCCACTCTCCTCTCCTGCACTCAAGTCTCCCAGTTTCCAATGCACACAATGGTTGAGCCACTGCCTTTTCCATCAGACTTAAGAAACCACCTGCGCTCGCTTTACGCCCAATAAATCCGG
+
CCCCCFGGGGGGGGGGGGGGGGGGGGGGGGGGGGGGGGGGGGGGGGGGGGGGGGGGGGGGGGGGGGGGGGGGGGGGGGGGGGGGGGGDFDGGGGGGGGGGGGGGGFGFGGGGGGFGGGGGGGGGGGGGFFGGGGGGGGGGGGGGGGGGGCFGFFD=FFDGGGGGGGGGFEFFGGGGFGD6=FGGGGGGGGFGGGF?EGGG+AFGFGGCFGCD>7D8FFFCFGFEDDAEFFF>GGFE4>E@556):7A?F38
@M03364:276:000000000-BLYN8:1:1101:13705:3336 2:N:0:1
GGACTACTGGGGTATCTAATCCTGTTTGCTCCCCACGCTTTCGCACCTGAGCGTCAGTCTTTGTCCAGGGGGCCGCCTTCGCCACCGGTATTCCTCCAGATCTCTACGCATTTCACCGCTACACCTGGAATTCTACCCCCCTCTACAAGACTCTAGCCTGCCAGTTTCGAATGCAGTTCCCAGGTTGAGCCCGGGGATTTCACATCCGACTTGACAGACCGCCTGCGTGCGCTTTACGCCCAGTAATTCCG
+
CCCCCFFGGGGGGGGGGGGGGGGGGGGGGGGGGGGGGGGGGGGEDCFFFGGGGDGGGGGGGGGGGGGGGDGGGGGGGGGGGGGGGGGGGGGGFGGGGGGFGGFGGGFFEGGGGGGGFCDGDGGGCGGFCGGGFGGGFGGGGGGGCGGGGGGGGGGGGGGGGF?FGGGGGGCFGGGGGGFGGGFGGGGGGGGGGGG55BCGF@F:A*>DGGGGGGG=C<C5AGDF?>BFFFEB3CG29<GGGE:FC29<FG*
@M03364:276:000000000-BLYN8:1:1101:23641:3357 2:N:0:1
GGACTACCGGGGTTTCTAATCCTGTTTGCTCCCCACGCTTTCGAGCCTCAGCGTCAGTTACAGGCCAGAGAGCCGCCTTCGCCACCGGTGTTCTTCCTTATATCTACGCATTTCACCGCTACACATGGAATTCCACTCTCCTCTCCTGCACTCAAGTCTCACAGTTTCCAATGCACTTCATCGTTTAGCCCCTGGCTTTTACATCCTACATAAGAAACCACCTGCGCTCGCTTTTCGCCCAATAAATCCCG
+
CCCCCGG8FGGGGFGGGGGGGGGGGGGGGGGFGGGE+CFGGGG8CFFGGGF,CFGGGGGGG<F,CEFFG,CFFGGG@FGGGGG,B<=FGGGGG,CFG,:EFGGGGGGGGGGGGGGGGGGGGGGGF:FGGGGGGGCFG8EFGAGG,D=ECEGGGGGG;=>>,6@DFFGD=9,@?CG9,,,5@,66D+@7<D6**@*41DFG9*55+0;E2*=++++23*=,)/003)(:2)0):5*))(3:/8(/CGA)2*2
@M03364:276:000000000-BLYN8:1:1101:24186:3366 2:N:0:1
GGACTACCAGGGTTTCTAATCCTGTTTGCTCCCCACGCATTCGCACCTGAGCGTCAGTCTTCGTCCAGGGGGCCGCCTTCGCCACCGGTATTCCTCCAGATCTCTACGCATTTCACCGCTACACCTGGAATTCTACCCCCCTCTACGAGACTCAAGCCTGCCAGTTTCGGATGCAGTTCCCGGGTTGAGCCCGGGGATTTCACATCCGACTTGACAGACCGCCTGCGTGCGCTTTACGCCCAGTAATTCCG
+
CCCCCGGGGGGGGGGGGFGGGGGGGGGGGGFGGGGGGGDGGGGGGGGGFFGGGGGGGGGGGGCFFGGGCFGGE@CFGGGGGGGEC@EEFFGGEAFCFFGGGGGGGGGGGGGGGGGGGGGGGGG8EFEF<DFGGGC,EFCFGGGGFGC+@EEGCEGGGGGGGGFCFGGG5@CE7FFFGGCG68CGGGGGGGFCEGGDGE8?7:EFFGGGGG)>:7C7DCGGF5;?FFF>1B3;DGGAF?CEE)3@7F@9F20
@M03364:276:000000000-BLYN8:1:1101:21997:3371 2:N:0:1
GGACTACTCGGGTATCTAATCCTGTTTGCTCCCCACGCTTTCGCACCTCAGTGTCAGTATCAGTCCAGGTGGTCGCCTTCGCCACTGGTGTTCCTTCCTATATCTACGCATTTCACCGCTACACAGGAAATTCCACCACCCTCTACCGTACTCTAGCTCAGTAGTTTTGGATGCAGTTCCCAGGTTGAGCCCGGGGATTTCACATCCAACTTGCTGAACCACCTACGCGCGCTTTACGCCTAGTAATTCCG
+
C@CCCGCFGGGGGGGGFCGEDEFFGGGGGGCFGGGGCFGGCAGGGGGGGCFGFGEGFGDEF@FGGFCGFEGGCFGGGGCFF7CCG<6,9BFGGGGGGGECGGFFGFDFGCFD9FGGFCC+:FFGF8,ABAAF,C;FFGG+@DDF,8>C6++0=;@FGEAE>D:;FEDD=C8EFF,=D9EFFGD>F9D,DG?8>CBEEDGF++@7=F*79CDF>>FCFGF13C5@FF=BBFFFD*/4@;EE*066CF6);+*
@M03364:276:000000000-BLYN8:1:1101:15522:3374 2:N:0:1
GGACTACCGGGGTATCTAATCCTGTTTGCTCCCCACGCTTTCGAGCCTCAGTGTCAGTTACAGGCCAGAGAGCCGCTTTCGCCTCCGGTGTTCCTCCATATATCTACGCATTTCACCGCTACACATGGAATTCCACTCTCCTCTCCTGCATTCAAGTTCCCCAGTTTCCAATGACCTTCCTCGGTTGAGCCGAGGGCTTTCACATCAGACTTAAGAAACCGCCTGCGCTCGCTTTACGCCCAATAAATCCG
+
CCCCCFGGGGGGGGGGGGGGGGGGGGGGGGGGGGGGGGGGGGGGGGGGGGGGGGGGGGGGGGGGGGGGGGGGGGGGGGFGGGGEGGGGGGGGGGGGGGGGGGGGGFGGGGGGGGGGGGGGGGGGGGGGFFGGFGGGGGGGGGGGGGGGGGGGGF=EGFGGGGGGGGGGFC;FGAFFDFFECFGEGGCGGGFE*@EGGGGGG9FFFGGGFGGF::7DFFGGEGFFFF>D>EFFGGGFFFGGGFFFGF6AFF3
@M03364:276:000000000-BLYN8:1:1101:7740:3392 2:N:0:1
GGACTACATGGGTATCTAATCCTGTTTGCTCCCCACGCTTTCGAGCCTCAGTGTCAGTTACAGGCCAGAGAGCCGCTTTCGCCTCCGGTGTTCCTCCATATATCTACGCATTTCACCGCTACACATGGAATTCCACTCTCCTCTCCTGCACTCAAGTCTCCCAGTTTCCAATGCACACAATGGTTGAGCCACGGCCTTTTACATCAGACTTAAGAAACCACCTGCGCTCGCTTTACGCCCACTAAATCCGG
+
CCCCCGGGGGGGGGGGGGGGGGGGGGGGGGGGD;FFGCGGGFGGGGGFGGGGGGGGFGGGGFGGGGGGGGGGGGGGGGFGGGFGFGGGGGGGGGFGGGG9FGGC=ABDFCFGGGGGGDCEGGGGGGGGFGDGAFCEGFFG,=DGGFGGGGG+6@8A,,@FCEFGAFA,=9DA88=88=EDADFGGGGGGDF8+@>EEGGGGGGGFGDFGC9>8D7=CC,:?CFFFA=A(2?5CGFEEFEEE)/28C6);D<
@M03364:276:000000000-BLYN8:1:1101:10688:3403 2:N:0:1
GGACTACCGGGGTAGCTAATCCTGTTTGCTCCCCACGCTTTCGCACCTGAGCGTCAGTCTTCGTCCAGGGGGCCGCCTTCGCCACCGGTATTCCGCCAGTTCTCTACGCATTTCACCGCTACACCTGGAATTTTACCCCCCTCTACGAGACTCAAGCCTGCCAGTTTCGGACTCAGTTCCTGCGGTGAGGCCGGGGATTTCACATTCTACTGTACAGACCGCCTGCGTGCGCTTTACGCCCAGTAATTCCG
+
@A8B<@<6@:@FFG,,E,66;FF@F,E<,CF86F@+8FCCF9FG:@+;6CC@FGC@@F,E<9CC@,@C,FFE+++@FEGFFG+CCCF7>+4??A,+88+,,5CFF,CA+?CFCFF,8@+@+@,3,8A<,333,,,388+6@:>F9;883;>>887,,@8,,8D8FFGC5B***,141,>C,?,=**32/*3/**8=5C*02+<?**0*:::*2*270:11>C3::4(78@)7//94=(8:C3(0*0*6*:0
@M03364:276:000000000-BLYN8:1:1101:18771:3404 2:N:0:1
GGACTACCGGGGTTTCTAATCCTGTTTGCTCCCCACGCTTTCGAGCCTCAGCGTCAGTTACAGACCAGAGAGCCGCCTTCGCCCCTGGTGTTCATCCATATATCTACGCATTTCACCGCTACACATGGAATTCCTCTCTCCTCTTCTGCACTCGAGTCTCCCAGGTTCCAATGACCCTCCCCGGTTGAGCCGGGGGCTTTCACATCAGACTTACGAAACCGCCTGCTCTCGCTTTACGCCCAATAAATCCG
+
CCCCC<<,@@FGFG7C96<FEF<EEA9FGCEEDGFGGGC;D9B<CC+,C@CDEFC,@EE9CFG9,C<F,CC:DC::CFCFD,6,+9:DFD,BF,4EEEFAFEF<9EF@4C=CEFC,C=:6F:CFFBE8<,C=;F,4,@DGGGF8F;;,>=F8,+,+66;E9DD>+@9,3@,@C9EFG9F63+@*>:*@@EDC*1>=55*+;CCCF<>*2207:+*1CGEE>75(,)(/:77B5>3)9:>85)-)*09)*95
@M03364:276:000000000-BLYN8:1:1101:7567:3407 2:N:0:1
GGACTACAGGGGTATCTAATCCTGTTTGCTCCCCACGCTTTCGAGCCTCAGCGTCAGTTACAGACCAGAAAGTCGCCTTCGCCACTGGTGTTCCTCCATATATCTACGCATTTCACCGCTACACATGGAATTCCACTTTCCTCTTCTGCACTCAAGTGACCCAGTTTCCAATGACCCTCCACGGTTAAGCCGTGGGCTTTCACATCAGACTTAAGTCACCGCCTGCGCTCCCTTTACGCCACATAAATCCG
+
CCCCCGGGGGGGGGCGGGGGGGFGGGFGGGGGGGGGDGGGGFGGGGGGGGGGGGGGGGGGGGGGGGGGGGGGGGGGGGCFFDGGGGGGGGGGGGEDGFDGFDEFGGGGGGGFFGGGGGEGGGFFFGGGGGGGGGGGGGGGFGGGGGGGFGGGGGGDFCFGGGFFEFDDGGGAD9FFEDGDFEGC@E>EDEFGE++++@DFGGGGFFGGGGF9::+=C+,2/9@D9A=D(:8;FFD489CE*)/;D@67CC:
@M03364:276:000000000-BLYN8:1:1101:23732:3433 2:N:0:1
GGACTACTAGGGTATCTAATCCTGTTTGCTCCCCACGCTTTCGCACCTGAGCGTCATTCTTCGTCCAGGGGGCCGCCTTCGCTACCGGTATTCCTCCAGATCTCTTCGCTTTTCACCGCTACACCTGGAATTCTACCCCTCTCTACGAGATTCAACCCTGCCAGTTTAGGATGCAGTTCCCGGGTTGAGACCGGGGATCTCAAATCCGACTTTACAGACCGCCTGCGTGCGCTTTACGCCCAGTAATTCCC
+
AA-6C8,C,6CE<<@,CEFFE<E<FFGFF,,;CF@:6@C@FGGGE7FFFDFDC@,B,CFGG,C@::FFCEGE+CC+FF7AB:,?@F7=:7F<?@9?FDFE<EEDF,E@7++BE,EF?+8?+@,,,8E,:E<ADGADGG6++6@AADE6==+=;,@,@>??,@,,33@,3D;,,@,,@CF:9ECC<1?,=,?878BEGG*=@++*;*;)*)1*++2+;+*185:?0:>7:B3>)916*42/25,7**/.*:2
@M03364:276:000000000-BLYN8:1:1101:14142:3434 2:N:0:1
GGACTACAAGGGTTTCTAATCCTGTTTGCTCCCCACGCTTTCGAGCCTCAGCGTCAGTTACAGACCAGAAAGTCGCCTTCGCCACTGGTGTTCCTCCATATATCTACGCATTTCACCGCTACACATGGAATTCCACTTTCCTCTTCTGCACTCAAGTGACCCAGTTTCCAATGACCCTCCACGGTTAAGCCTTGGGCTTTCACATCAGACTTAAGTCACCGCCTGTGCCCCCTTTACGCCCAATAAATCCG
+
CCB@CFGF9FCFFGGGDC<ED@FFGGA<F,CEFEGGGGGGGGGEGDFGGGFGEFEGG,CFGFGGGGGGGGGFGAFFFGGGGEEDGGFGCEFGGDFFGGGFGGGGGG94FF@:FAFD,+4=CC9F@F<FC9FGEAFGGGGG9D989=,@;==FGGFCFG,DFF?FGGGC,D,3=,6=,,@C,3>+@+C,E9D,2@:,96:CGCGGF6D2;97?@>2?C9AFAED4)4)+*3:BCFDEF(=85)//9?C):*2
@M03364:276:000000000-BLYN8:1:1101:9335:3442 2:N:0:1
GGACTACACGGGTTTCTAATCCTGTTTGCTCCCCACGCTTTCGCACCTGAGCTTCAGTCTTCGTCCAGGGGGCCGCCTTCGCCACCGGTATTCCTCCAGATCTCTACGCATTTCACCGCTACACCTGGAATTCTACCCCCCTCTACGAGACTCAAGCCTGCCATTTCCGGATGCAGTTCCCGGGTGGAGCCCGGGGATTTCACACCCGCCTTGACAGACCACCTGCGCTCGCTTTCCGCCCATTAAATCCG
+
CC9CCGCEEGGGGGGGGFGGGFGFGAEFGAGG8F<+C7FG@CC,BFEE;<CC,C@6F<<CCC8,8@CFECG@EC::FECCBE7,CFGG=+4,CB;F=,:C<FEFE,,9@C?FFF<FDE@E7+EFF8E8,,C,,,,8CDCCEDEC9DG38+826:B,>33:D,<>A9,,*43@CE9FD?7D9B5CC*4:=,B5?EG=5B6EFDF7)9)2)1>***222*;5):),453:()).9DF-*-AE5>(1::*-:67
@M03364:276:000000000-BLYN8:1:1101:17931:3454 2:N:0:1
GGACTACTGGGGTATCTAATCCTGTTTGCTCCCCACGCTTTCGCACCTGAGCGTCAGTCTTCGTCCAGGGGGCCGCCTTCGCCACCGGTATTCCTCCAGATCTCTACGCATTTCACCGCTACACCTGGAATTCTACCCCCCTCTACGAGACTCAAGCCTGCCAGTTTCGGATGCAGTTCCCGGGTTGAGCCCGGGGATTTCACATCCGACTTGACAGACCGCCTGCGTGCGCTTTACGCCCAGTAATTCCG
+
CCCCCGGGGGGGGGGGGGGGGGGGGGGGGGGFGGGEGDGGGGGGGGGGGGGGGGGGGGGGGGGGGGGGGGGGGGGGGGGGGGGGGGGGGGGGGGGGGGGGGGGGGGGGGG:FGGGGGGDEEGGGGGGGG@EFGDEGGGFGGGGGGGGGG>EDGGGGGGGGGGGGDFGGDECGEGGGGGGGG5EEGDGGGFGF5EGDGEGGGGGGFCGGGGGGGGGGGGGFFEEFFFFFBFFFDCCAF?CGGF?0:?FFGF*
@M03364:276:000000000-BLYN8:1:1101:19215:3465 2:N:0:1
GGACTACTGGGGTTTCTAATCCTGTTTGCTCCCCACGCTTTCGCACCTGAGCGTCAGTCTTCGTCCAGGGGGCCGCCTTCGCCACCGGTATTCCTCCAGATCTCTACGCATTTCACCGCTACACCTGGAATTCTACCCCCCTCTACGAGACTCAAGCCTGCCAGTTTCGGATGCAGTTCCCGGGTTGAGCCCGGGGATTTCACATCCGACTTGACAGACCGCCTGCGTGCGCTTTACGCCCAGTAATTCCG
+
CCCCCGGGGGGGGGGGGGGGGGGGGGGGGGGGGGGGGGGGGGGGGGGGGGGGGGGGEGGGGGFGGGGGEGGGGGGDGGGGFGGGGGGGGGGGGGGGGGGGFGGGGGGGGGGGGGGAFCGGGGGFGGGGGGGGGGGGFFDGGGGGGCFEECC?FDGFGGG6BFGFEFFFGGDEEFGGFFFCDEDGGGGGGGFGGGDGEG?C@FF=AFGDDDDD*:CCF<EGBEF0->>B<FD>DC3)6:EE534F77@AGG*
@M03364:276:000000000-BLYN8:1:1101:25671:3492 2:N:0:1
GGACTACTGGGGTTTCTAATCCTGTTTGCTCCCCACGCTTTCGCACCTGAGCGTCAGTCTTTGTCCAGGGGGCCGCCTTCGCCACCGGTATTCCTCCACATCTCTACGCATTTCACAGCTACACATGGAATTCTACCCCCCTCTACAAGACTCTAGCCAAACAGTTTCAGATGCAATTCCCAAGTTAAGCTCGGGGCTTTCACATCTGACTTAATTGACCGCCTGCGTGCGCTTTACGCCCAGTAATTCCG
+
CCCCCGGFGFFGGGGGG9<FFGGGDFGCGDGGGGDGGDE7FGGGGEGFFGGGCF@7BCEFFDGG9FFGGGG+CFEECEGFGGCFG<=+@CFFG?EDDCGDA,EFGGGGGG@FEEFF,4,6F==FBCFFEGGGGFGD9D+3@EEC=BCF=D=DCCAF9DE,,8DC,@CFCC;DG,<EGGGCFGFEF;CGGGFFE>*;*=,,2+4=8CGGGDFGFGF+=+<+>E>DFFBE1)):C<548<EGGE6@FGF9C*2
@M03364:276:000000000-BLYN8:1:1101:19780:3502 2:N:0:1
GGACTACAGGGGTTTCTAATCCTGTTTGCTCCCCACGCTTTCGCGCCTCAGCGTCAGTTGCGAGCCAAAGAGCCGCTTTCGCCACTGGTGTTCCTCCATATCTCTACGCATTTCACCGCTACACATGGAATTCCACTCTTCTCTCTCGCACTCAAGTCTCCCAGTTTCTAATGACCCTCCCCGGTTGAGCCGGGGGCTTTCACATCCGACTTAAAAGACCACCTGCTCGGGCTTTACGCCCAATAATTCCG
+
CC@CCFCFFF7FF7FFFEFGGCFGFCFGGFEGCFGGGGGGGGFGGGGCFFGGDECGGEGGGC+@+@C<,CCFGG@EG?FFCFGCCEFDCF@FAFFGGGGGCA@FFFGGEEEDGGAFF:F=7=9FGG9@FDFCA?EGGFGFGGG93BEGGCB8,=DD@FF99DEFFCCD=;F;7DCGF?E:8CGGFED6,BCC5>5CGEC6:@:++8*:DCDCG+2C:<FFAGEFFF09<)0777C)/,85:53>97B>7*0
@M03364:276:000000000-BLYN8:1:1101:17367:3503 2:N:0:1
GGACTACAAGGGTTTCTAATCCTGTTTGATCCCCACGCTTTCGCACATCAGCGTCAGTTACAGACCAGAAAGTCGCCTTCGCCACTGGTGTTCCTCCATATCTCTGCGCATTTCACCGCTACACATGGAATTCCACTTTCCTCTTCTGCACTCAAGTTTCCCAGTTTCCAATGACCCTCCACGGTTGAGCCGTGGGCTTTCACATCAGACTTAAGAAACCGCCTACGCGCGCTTTACGCCCAATAATTCCG
+
CCCCCGGAFEGGFGGGGGCEFGGGGFGGGGGG@FGGGGGGGGGCFC@FGGGGGG7FEFGGGGG9EFGGFGGGGGGGGGGGGGGGGGGGCFGGGGGGGFGGG9EFGGFGGGGGGGGGGGGGDCEGFDGGFGGGGFGGFGFGGGGGDGFGGGGGGDFG4@9@EGGDFGFFGGGGGE8D@?FGFFECFE>GGGGC;CEGGGGGGGGGFDCFFDFFD@7C83:;9E>>@F@E(855<C<9F<GEG:3AF7A5@>D
@M03364:276:000000000-BLYN8:1:1101:17248:3511 2:N:0:1
GGACTACTCGGGTTTCTAATCCTGTTTGCTCCCCACGCTTTCGAGCCTCAGCGTCAGTTGTGAGCCAAAGAGCCGCTTTCGCCACTGGTGTTCCCCCATTATCTACGCCTTTTCCCGGTACCATAGGAATTTCCACTCCCCTCCCGCCACCTCAAGCCGCCCGCTTCCAAATGCGCACCGGGGTTGAGCCCCTGGCTTTCACATCAGACTTACGAAACCACCTGCGCTCGCTTTACTCCCAATAAATCCGG
+
CCCCCGG<,B7FGGGGFFGGGGGGGGGGGGGGFEGEGGGGGGG,C@FFGFF@FGGGGG,C666,CEF,,6C8CEFG+BFGGGGGGGGGGGGGCF,E+8,55,4,,,4++,BE5,:F++66+B;,,,A,:,A,C<,44,,,8,++6++++=,6=E,99DECEC++@E+@,,,,,,4;CE**4>EE>C:,AC*A*;*,=;,9BDFD)+>FFFC7>9*/*)0*8CAEDFFFF)>@CGGF*6<C6)4@GG4>GGG
@M03364:276:000000000-BLYN8:1:1101:18291:3530 2:N:0:1
GGACTACCGGGGTATCTAATCCTGTTTGCTCCCCACGCTTTCGAGCCTCAGTGTCAGTTACAGGCCAGAGAGCCGCTTTCGCCTCCGGTGTTCCTCCATATATCTACGCATTTCACCGCTACACATGGAATTCCACTCTCCTCTCCTGCACTCAAGTCTCCCAGTTTCCAATGCACACAATGGTTGAGCCACTGCCTTTTACATCAGACTTAAGAAACCACCTGCGCTCGCTTTACGCCCAATAAATCCGG
+
CCCCCGGGGGGGGGGGGGGGGFFGGGGGGGGGGCFGGGGGGGGFFGCFFCGGGGD@FGGGGGGGGC@FFGFGGGGGDEGGGGGGGFGGGGGGFGGGGGGEGG,@A,CFGGGGGGGGGGGGG7DGDFGGFFGGFFGGGGGG8DFFG8F8DGGGGGGGGGGFGGGGGGFGGGGGGGGGGGGGGG6EFGG6FBCCFGGFGGFG7DC99:7DFG7@>FGGCG6F?=AB@DFFFFF>FFGE:?GDG>@;C>FFDCD
@M03364:276:000000000-BLYN8:1:1101:15779:3548 2:N:0:1
GGACTACTGGGGTATCTAATCCTGTTTGCTCCCCACGCTTTCGAGCCTCAGTGTCAGTTACAGGCCAGAGAGCCGCTTTCGCCTCCGGTGTTCCTCCATATATCTACGCATTTCACCGCTACACATGGAATTCCACTCTCCTCTCCTGCACTCAAGTCTCCCAGTTTCCAATGCACACAATGGTTGAGCCACTGCCTTTTACATCAGACTTAAGAAACCACCTGCGCTCGCTTTACGCCAAATAAATCCGG
+
CCCCCGGGGGGGGGGGGGGGGGGGGGGGGGGGGGGGGGGGGGGGGGGGGGGGFGGGGGGGGGGGGGGGGEGGGGGGGEFGGGGGEFGGGGGGGGGGFFGGGGGGGGGGGGGGGGAFCFGGEGGGGGGGF<FFFGGGGGGGGGGGGGGGGG8DFGGGFFGGFGGGGGGCGFFFFGGGG?>@AADGGGCC?DEFC,@DFEGGGGGGF727CFFG>7+=7;<>FEFFFAA5A?>BGFDEDDE**8<AGGFC<D7
@M03364:276:000000000-BLYN8:1:1101:11918:3555 2:N:0:1
GGACTACTGGGGTTTCTAATCCTGTTTGCTCCCCACGCTTTCGCACCTGAGCGTCAGTCTTTGTCCAGGGGGCCGCCTTCGCCACCGGTATTCCTCCAGATCTCTACGCATTTCACCGCTACACCTGGAATTCTACCCCCCTCTACAAGACTCTAGCCTGCCAGTTTCGAATGCAGTTCCCAGGTTGAGCCCGGGGATTTCACATCCGACTTGACAGACCGCCTGCGTGCGCTTTACGCCCAGTAATTCCG
+
CCCCCGGGGGGGGGGGGGGGGGGGGGGGGGGGGGGGGGGGGGGGGGGGGGFGGGGGGGGGGGGGGGGGGDGGGGGGGGGGGGGGGGGGGGGGGGGGGGGGGGGGGGGGGGGGGGGGGGGG7FFGGGGGFFGGGGGGGGFGGGGGGGGGGGGGGGGGGGGGGGGGGAFFGGGGGGGGGGGGGFGGGGFGGFGGGGGGEEFGGGGGFGGG33DDFFGCG;CEBGE:<@>FFBEDDDG)9<CEGD:FDGF9GG2
@M03364:276:000000000-BLYN8:1:1101:9324:3556 2:N:0:1
GGACTACAGGGGTATCTAATCCTGTTTGCTCCCCACGCTTTCGCACCTGAGCGTCAGTCTTCGTCCAGGGTGCCGCCTTCGCCACCGGTATTCCTCCAGATCTCTACGCATTTCACCGCTACACCTGGAATTCTACTCCCCTCTACGATACTCAAGCCTGCCAGTTTCGGATGCAGTTCCCGGGTTGAGCCCGGGGATTTCACATCCGACTTGACAGACCGCCTGCGTGCGCTTTACGCCCAGTAATTCCG
+
CCCCCGFCFGGDG7FGFFGGGDGFGG9CCF@CEGFGGG@FGG:F7+@FCC<8:FE7FF<CFC7CFGDG?7,BFFGD@FGGGGEFGGG7F:FGBFDFG8AAFF;FFFBD+CCEFAEGGCFCFBFGGG88FFGGGGGG,8DFEGGGFE3++@CDGFF9DFG?ED8DFGFA+B6ECF,3@,,,36*3@BE,@F,8::CEE:C6BCCFFFGGCDGGDF<7=*3*.1>;DF>E(>:5C354?(;?E@BF7*9<>D*
@M03364:276:000000000-BLYN8:1:1101:15118:3557 2:N:0:1
GGACTACACGGGTTTCTAATCCTGTTCGCTCCCCACGCTTTCGTTCATCAGCGTCAATAAATACGTAGTAACCTGCCTTCGCAATTGGTATTCCATGTAATATCTAAGCATTTCACCGCTACACTACATATTCTAGTTACTTCCATACTATTCAAGCTCTGCAGTATCAATGGCAGTGTCCTAGTTAAGCTAGGAAATTTCACCACTGACTTACAAAGCCGCCTACGAACCCTTTAAACCCAATAATTCCG
+
CCCCCGGGGGGGGGGGFFGGGGGGGGFFGGGGGGGGGGGGGGGGGGGGGGGGGGFG7FGGFGGFFGGGGGGGGGGGGGGGGGGGGGGGFGGGGGGGGFFGGFEGFGGGGGGGGGGGGGGGGGGGGFCFGGGFGGGGGGGGGGGGGGGGGGGGFGGGGDFGGGFGGGG9FAFFFGGCGGGGCGGGFGGGG9FGGGFGGGGGGGGFFGGFFFGGGGDF77EFFG@A=FAF@E>4DGG4FCGGEE9FGGF4FD4
@M03364:276:000000000-BLYN8:1:1101:12786:3593 2:N:0:1
GGACTACCGGGGTTTCTAATCCTGTTTGATCCCCACGCTTTCGCACATCAGCGTCAGTTACAGACCAGAAAGTCGCCTTCGCCACTGGTGTTCCTCCATATCTCTGCGCATTTCACCGCTACACATGGAATTCCACTTTCCTCTTCTGCACTCAAGTTTCCCAGTTTCCAATGACCCTCCACGGTTGAGCCGTGGGCTTTCACATCAGACTTAAGAAACCGCCTACGCGCGCTTTACGCCCAATAATTCCG
+
CCCCCGGGGGGGGGGGGGGGGGGGGGGGGGGGGGGGGGGGGGGGGGGGGGGGGGGGGGGGGGGGGGGGGGGGGGGGGGGGGGGGGGGGGGGGGGGGGGGGGGGGGGGGGGGGGGGGGGGGGGGFGGGGGGGGGGGGGGGGGGGGGGGGGGGGGGGFDFCFEGGGGGGGEDGGGDGFGGFCEFGDFGGGGGFGGDGGFGGGFFG7AFCF4CFCFDFC7?FF8C?2(/6)(58BDC>CFFGGGFBFG7@DGG:
@M03364:276:000000000-BLYN8:1:1101:17306:3610 2:N:0:1
GGACTACCAGGGTTTCTAATCCTGTTTGCTCCCCACGCTTTCGTGCATGAGCGTCAGTACAGGTCCAGGGGATTGCCTTCGCCATCGGTGTTCCTCCGCATATCTACGCATTTCACTGCTACACGCGGAATTCCATCCCCCTCTACCGTACTCTAGCCATGCAGTCACAAAGGCAGTTCCCAGGTTGAGCCCGGGGATTTCACCTCTGTCTTGCATAACCGCCTGCGCACGCTTTACGCCCAGTAATTCCG
+
CCCCCGGGGGGGGGCFGGGGCFFGGGGGGGGGGGGFFGGGGGGGGGGEFDFGGGGGGGGCGE8FFGGGGGGGGGGDFGGGGGGGGGGGGGGGGGGFGGGGGGGFFGGGGDGEGGCGGGGGGGGG8EFEEGGGFGGGGGGCEGGG,>DEGFGFGFFGG??EFGGGG8E;,,DFGGFE@CFGD,4DF>EEGGFCGGGGG58?+1=:?FGGGGGG=CFGGDFGEEFF@F@F9EEBDD3;A:5855:F>FB4CGD
@M03364:276:000000000-BLYN8:1:1101:11398:3622 2:N:0:1
GGACTACCGGGGTTTCTAATCCTGTTTGCTCCCCACGCTTTCGCACCTCAGTGTCAGTATCAGTCCAGGTGGTCGCCTTCGCCACTGGTGTTCCTTCCTATATCTACGCATTTCACCGCTACACAGGAAATTCCACCACCCTCTACCGTACTCTAGCTCAGTAGTTTTGGATGCAGTTCCCAGGTTGAGCCCGGGGATTTCACATCCAACTTGCTGAACCACCTACGCGCGCTTTACGCCCAGTAATTCCG
+
CCCCCGGGGGGGGGGGGGGGGGGGGGGGGGGGGGGGGGGGGGGGEGEGGGGGGGGGGEDGGGGGGGGGGGGGEGGGGGGGGGGGGGGGF8EFGGGGGGGGGGGGGGGGGEGGG9EGGGGGG=DFGFFCFGFGFGGGGGGGGDFGBE9CF6EGDFDDFAFF@FGGGGEGFECFGFGGGEFG,,D6FGF?FGGGGDGG5CGCDFGGFGFGGCFGFGGGFDFCAFEBEFF>(=>:CDFC605CG52?GCB>DCC
@M03364:276:000000000-BLYN8:1:1101:14409:3647 2:N:0:1
GGACTACTGGGGTTTCTAATCCTGTTTGCTCCCCACGCTTTCGCACCTGAGCGTCAGTCTTTGTCCAGGGGGCCGCCTTCGCCACCGGTATTCCTCCAGATCTCTACGCATTTCACCGCTACACCTGGAATTCTACCCCCCTCTACAAGACTCTAGCCTGCCAGTTTCGAATGCAGTTCCCAGGTTGAGCCCGGGGATTTCACATCTGACTTGCCAGACCGCCTGCGTGCGCTTTACGCCCAGTAATTCCG
+
CC<CCGGGGGGGGGGGGGGGGGGGGGGGGGGGGGGGGGGGGGGGGGGGGGGGGGGGGGGGGGGGGGGGGGDGGGEGGGGGGGGGGGGGGDGGFFGGGFEA=E;FGFGGGGGDGGFGGGGG@GDFFFFGGFGGGGCFFFGGG>CDEC9EE6FFGDGGGGGGGG@CGGGGD>>DFFGFGGFFC9DGGGGGG7D=EGDG58F6@@F+;>1+:FFC*+20>4FGA5:03FBFBED@DG3-1,*:::(977@4FC*
@M03364:276:000000000-BLYN8:1:1101:13639:3680 2:N:0:1
GGACTACCAGGGTTTCTAATCCTGTTTGCTCCCCACGCTTTCGCACCTGAGCGTCAGTCTTTGTCCAGGGGGCCGCCTTCGCCACCGGTATTCCTCCAGATCTCTACGCATTTCACCGCTACACCTGGAATTCTACCCCCCTCTACAAGACTCTAGCCTGCCAGTTTCGAATGCAGTTCCCAGGTTGAGCCCGGGGATTTCACATCCGACTTGACAGACCGCTTGCGTGCGCTTTACGCCCAGTAATTCCG
+
CCCCCFCEGGGGFGGGGGGGGGGFGGGGGGGGGGGCFGGGGGGGGGGGGGGGGGDCFGEFGGGGGGGGGDGGGDFGGGGGDFFFGEGGB7BAFFGFFC@,EFGCGFCFCEEGGCFFFEEE=@FGCFFGCFGGGFGG9D?@EGEGCFCE@,,=8CF@DFFG7DC>FFGGD5:,@D79ECGGF9>EF9,<?FEFGEGD5EGGFCCC=;;53377:CFFFFF=AC)(/59@00))9*9AB18EE>:@=*64C79
@M03364:276:000000000-BLYN8:1:1101:22812:3693 2:N:0:1
GGACTACCGGGGTTTCTAATCCTGTTTGCTCCCCACGCTTTCGCACCTGAGCGTCAGTCTTTGTCCAGGGGGCCGCCTTCGCCACCGGTATTCCTCCACATCTCTACGCATTTCACCGCTACACATGGAATTCTACCCCCCTCTACAAGACTCTAGCTGACCAGTATCAGATGCAATTCCCGGGTTAAGCCCGGGGATTTCACATCTGACTCAATCAACCGCCTGCGTGCGCTTTACGCCCAGTAATTCCG
+
CCCCCGFGGGGGGGGDGGGGGFGGGGGGGGGGGGGGGGGGGGGCGGGGGDGGGEGDGGGGGGGGGGG<FEEGGGGGGGGGGGGGGDG:ECFGFFGGGFGGGFEFD?FGGGG>FGGGGGGGGGFGFGGGGGGGGGGGGGGGDED7EGA:FGGGGGGGGGGCBFC>FCFFGGGGGGGFGFEC<CEEGGG7,><8C5EG5CCGGGGFAFFGGGDFCDFGG*=FDG>(4@9>,>BDGCCAF:GCE)30:FF4:C9
@M03364:276:000000000-BLYN8:1:1101:19339:3694 2:N:0:1
GGACTACTGGGGTTTCTAATCCTGTTTGCTCCCCACGCTTTCGAGCCTCAGCGTCAGTTACAGACCAGAGAGTCGCCTTCGCCACTGGTGTTCCTCCATATATCTACGCATTTCACCGCTACACATGGAATTCCACTCTCCTCTTCTGCACTCAAGTCTCCCAGTTTCCAATGACCCTCCCCGGTTGAGCCGGGGGCTTTCACATCAGACTTAAGAAACCGCCTGCGCTCGCTTTACGCCCAATAAATCCG
+
CCCCCGGGGGGGGGGGGGGGGGGGGGGGGGGGGGGGGGGGGGGFFGGGGGGGGEGGGFGGGGGDGGGGGGGGGGGGGGGGGGGGGGGGGGGGGFGGGGGGGGGGGGGGGGGGGGGGGGGGGGGG9FFAFFFGFGGGFFGGCFGGCEFGGGFGGGGGGGGGFFGFGGGFGGGGGFFFGGGGEGGGEEGG6FEGEGGGECC,;C:+4CFGGGGGGGG7FDFF>E:(()(84>AEDFD>F0?C*):777@<G6)
@M03364:276:000000000-BLYN8:1:1101:12994:3696 2:N:0:1
GGACTACTGGGGTATCTAATCCTGTTTGCTCCCCACGCTTTCGAGCCTCAGTGTCAGTTACAGGCCAGAGAGCCGCTTTCGCCTCCGGTGTTCCTCCATATATCTACGCATTTCACCGCTACACATGGAATTCCACTCTCCTCTCCTGCACTCAAGTCTCCCAGTTTCCAATGCACACAATGGTTGAGCCACTGCCTTTTACATCAGACTTAAGAAACCACCTGCGCTCGCTTTACGCCCAATAAATCCGG
+
CCCCCGGGGGGGGGGGGGGGGGGGGGGGGGGGGDGEEGGGGGGGGGGGGFGGGGGGGGGGGGFGGGGGGGGGGFFGEEDGGGGGGGDGGGGGGGDFFGGGGFAFDFGGGGGGGGCDFGGGGGGGFGGGF@FGGGGGGGGGGGGGFGGGGGGGC?FGGGDFFGGFGGGGFGGF8FGGGGGF8BFFGGGGGGGGGGGGGGFF?C7E68**4;>FFF@FCFF5:E>5=?)*:?A5CFD6?=EGE>@FFFFFG<<
@M03364:276:000000000-BLYN8:1:1101:15959:3696 2:N:0:1
GGACTACTCGGGTATCTAATCCTGTTTGCTCCCCACGCTTTCGCACCTGAGCGTCAGTCTTTGTCCAGGGGGCCGCCTTCGCCACCGGTATTCCTCCAGATCTCTACGCATTTCACCGCTACACCTGGAATTCTACCCCCCTCTACGAGACTCAAGCCTGCCAGTTTCGGATGCAGTTCCCGGGTTGAGCCCGGGGATTTCACATCCGACTTGACAGACCGCCTGCGTGCGCTTTACGCCCAGTAATTCCG
+
CC?CCGGGGGGGGGGGFFFGGGGGGGGFGGEFGDFEEGGGGGGGGGGGFGFGGGGDGGGGGGFGGCFGGDGGGGGGGGGGGGGGDFGDGGGGGGFFGGGFGGGGGGGFE@FGGGGGGGGGEGFGGGGGGGFFGGFGFGGGGGGG9FDCEDGFFCGFGDCGGDGGGGGGGGDCGGGGG@DFFDECFGCGCGGGGDGCCEG6:CC+;85CDGGC**;CF:FGEDDF?F>D:EDFGDDA=(8CED66>CF<G>2
@M03364:276:000000000-BLYN8:1:1101:18094:3717 2:N:0:1
GGACTACAGGGGTTTCTAATCCTGTTTGCTCCCCACGCTTTCGAGCCTCAGTGTCAGTTACAGGCCAGAGAGCCGCTTTCGCCTCCGGTGTTCCTCCATATATCTACGCATTTCACCGCTACACATGGAATTCCACTCTCCTCTCCTGCACTCAAGTCTCCCAGTTTCCAATGCACACAATGGTTGAGCCACTGCCTTTTACATCAGACTTAAGAAACCACCTGCGCTCGCTTTACGCCCAATAAATCCGG
+
CCCCCGGGGGGGEEGGGDGGGGGGFFFFGGGFDEGGGGGGGGGF@FEFDCCFGGGGGFFFFFGGGBEFGGCFFGGGDGGGGGFGEGGGFFGG9FGGGGFCFFGGFDGGECFGGAFGGGGGGEGGGGGCFF<EF?=F9EFGGGGFGFF?FGGGGG?EEFAFGGDGFGGG8EDGGGDGDGDFGGGGF6,9C@,3@FFF6EF7FGGGFCCFGG;:D>CFCF:CFCA4=92>@>E>F<CED9EGE55FGGFCD:)
@M03364:276:000000000-BLYN8:1:1101:8129:3718 2:N:0:1
GGACTACCCGGGTATCTAATCCTGTTTGCTCCCCACGCTTTCGAGCCTCAGTGTCAGTTACAGGCCAGAGAGCCGCTTTCGCCTCCGGTGTTCCTCCATATATCTACGCATTTCACCGCTACACATGGAATTCCACTCTCCTCTCCTGCACTCAAGTCTCCCAGTTTCCAATGCACACAATGGTTGAGCCACTGCCTTTTACATCAGACTTAAGAAACCACCTGCGCTCGCTTTACGCCCAATAAATCCGG
+
CCCCCFEFFGGGGD8EFFGGGGGGG9CEC@;CCC<+@F@FGGGFFGCFGGGGAFFC9FFGFC,<DFEGFFDBF8:F7,@FG764,BF@CFFCGGAFGGF9A<,A;FAC7:B+5?FGGGGCF:AE9=FFFE,AA?,EGGDFFGFGGGFFGEFG88DDFGGGGGG?DFGFFF9D8@DFC=8FF9,@;8CCFC8F6D?D?BDCCFC<F+?7DCFFG778FG>79A6==>AAD>;B*919ADE85>@;CGFFCGC
@M03364:276:000000000-BLYN8:1:1101:19433:3731 2:N:0:1
GGACTACTCGGGTTTCTAATCCTGTTTGCTCCCCACGCTTTCGCATCTGAGCGTCAGTCTTCGTCCAGGGGTCCGCCTTCGCCACCGGTATTCCTCCAGATCTCTACGCATTGCACCGCTACACCTGGAATTCTACCCCCCTCTACGAGACTCAAGCCTTCCAGTTTCGGATGCAGTTCCCCGGTTGAGCCCTTGGATTTCACATCCGACTTGACCGACCGCCTGCGTGCGCATTACGCCCAGTCATTCCG
+
CCCCCDF,,8BBGGE9FF,E,C<F@E<E<FGEFG6@7@FEGG,,@,@F99CC@FDEEG@<,,:C7:FDD@76:@F+@,CDBE,4?A@FFCEGF,@FEFD,A,;,C,EBF+:B,,,,AF=+>FF,>AFD=,CE,@@;A,4@7@BFFFFE7C>+,DDCF+,,,4,,8,,,5:C8C:AFFG3,@,@*5>C,?7B@6,:8CG9,88<++;4C?C/9**;*))3=)=5?67()(.7))/*-8<*:773)*2*5F**
@M03364:276:000000000-BLYN8:1:1101:13184:3732 2:N:0:1
GGACTACACGGGTTTCTAATCCTGTTTGCTCCCCACGCTTTCGCACCTCAGTGTCAGTATCAGTCCAGGTGGTCGCCTTCGCCACTGGTGTTCCTTCCTATATCTACGCATTTCACCGCTACACAGGAAATTCCACCACCCTCTACCGTACTCTAGCTCAGTAGTTTTGGATGCAGTTCCCAGGTTGCGCCCGGGGATTTCACATCCAACTTGCTGAACCACCTACGCGCGCTTTACGCCCAGTAATTCCG
+
CCCCCGGGGGGGGGGGGGGGGGGGGGGGGGGGGGGGGGGGGGGGGGGGGGGDGGGFFGGGGGFGGGGGGGFGGGGGGGGGGGGGEGG?FGGGGFGGFAFGGGFGGGGGGGGGGGFFGGEDFG:FFFC?FGGGGCFGCB?GGGGGGGGGGFEGFG;FGCFFFGCGGGGGG+DDDDFCFGFG,,>=F?D,@EEGDGGG>CB?CFFCAFGGGGGGGFGFC66:ACEDFF=)(>:DDGG<=1=CC:?FGGFAFG4
@M03364:276:000000000-BLYN8:1:1101:6120:3733 2:N:0:1
GGACTACAGGGGTTTCTAATCCTGTTTGCTCCCCACGCTTTCGAGCCTCAGTGTCAGTTACAGGCCAGAGAGCCGCTTTCGCCTCCGGTGTTCCTCCATATATCTACGCATTTCACCGCTACACATGGAATTCCACTCTCCTCTCCTGCACTCAAGTCTCCCAGTTTCCAATGCACACAATGGTTGAGCCACTGCCTTTTACATCAGACTTAAGAAACCACCTGCGCTCGCTTTACGCCCAATAAATCGGG
+
@CCCCGGGGGGGGCFGFGDFFGGGCFFEFEFCFFGGGCCGGGFFCGGFGFCGGGDGGGFFGGDFGGGFFG8F<DECFCGG:FFECFEC:BFDGG9?<AFG<E,C95B@FFG>EFGGGGECFE9EFF9FEFFGGFG96EDFGFFGG8>DGGGG,,,=@=D9,@8DGGGG8E9A8B8EGFCFC9@DFG6@?D6,<D,DFBFAFF:EF+*799+B77+<7CEF479))944(56;F47@BF***:56CFCF**7
@M03364:276:000000000-BLYN8:1:1101:6936:3800 2:N:0:1
GGACTACCGGGGTATCTAATCCTGTTTGCTCCCCACGCTTTCGAGCCTCAGCGTCAGTTACAGACCAGAGAGCCGCCTTCGCCACTGGTGTTCCTCCATATATCTACGCATTTCACCGCTACACATGGAATTCCACTCTCCTCTCCTGCACTCAAGTCTCCCAGTTTCCAATGCACACAATGGTTGAGCCACTGCCTTTTACATCAGACTTAAGAAACCCCCTGTGCTCGCTTTACGCCCAAACAAGCCGG
+
9CCCCGGFGGGGGCFGGGGGGGGGGCGGGGCFGGGGEE,BCFGGFFCEFGGGGGGGGFGFFFGGGDFGAFGCGFFGGGGGF7BFGGGDCFDFGGFGGGGGGFAFE<FFFCF:CFGGG@FGGG?FGFGGF,,FAFDGGG9FFGG9BFFDECGG8E,DEBEGFF83@A9>8ECFFDFFCFGCGFF@BE6CE88D,,@4,ED,BF75?+;FC*+5B7+=9C6**1:())*4*):8**+*22E*/.()*1.3*)1
@M03364:276:000000000-BLYN8:1:1101:8724:3821 2:N:0:1
GGACTACACGGGTTTCTAATCCTGTTTGCTCCCCTCGCTTTCGAGCCTCAGCGTCAGTTACAGACCAGAGAGCCGCCTTCGCCACTGGTGTTCCTCCATATATCTACGCATTTCACCGCTACACATGGAATTCCACTCTCCTCTTCTGCACTCAAGTCTCCCAGTTTCCAATGACCCTCCCCGGTTGAGCCGGGGGCTTTCACATCAGACTTAAGAAACCGCCTGCGCTCGCTTTACTCCCATTAAATCCG
+
CCCCCGFGGGGGGGGGGGGGGGGGGGGGGGGGGGGGGGGGGGGGGGGGGGGGGGGGGGGGGGGGGGFFGCDFGGGGGGGGGGGGGGGGFGGGFEGGGFGGFFFGDDGGDEGGGGGGGGGGGGGGGGGGFFGGGGGGGCCGGGGGGGGGGGGGDGFGGGGGGGG?AFGGFEFFFGGGGGGGGGG>FEGGGGFCCCEGDEFGFFG8@<>FDGFFGFGGGGGGEGBD?A9BFD53<7C26):857)0077>GFD
@M03364:276:000000000-BLYN8:1:1101:21442:3832 2:N:0:1
GGACTACCAGGGTTTCTAATCCTGTTTGCTCCCCACGCTTTCGCACCTGAGCGTCAGTCTTCGTCCAGGGGGCCGCCTTCGCCACCGGTATTCCTCCAGATCTCTACGCATTTCACCGCTACACCTGGAATTCTACCCCCCTCTACGAGACTCAAGCCTGCCAGTTTCGGATGCAGTTCCCGGGTTGAGCCCGGGGATTTCACATCCGACTTGACAGACCGCCTGCGTGCGCTTTACGCCCAGTAATTCCG
+
CCCCCGGGGGGGGGGGGGFGGGGGGGGGGGGGGGGGGGGGGGGGGGGGGGGGGGGGGGGGGGGGGGGGGGGGGGGGGGGGGGGGGGGGGGGGGGGGGGGGGGGGGCFFGGEGGGFGFGGGFGGGGGGGGGGGGGDF>FFGGGGGGGGGGGGGGD7DFGGFGGGGGGGGGGGG*>CFFFFFGGGGGD8FFGGGDEGG5EGGGGGGFGGCDGGGGGGGC5CGFG@?:)6B?7@DGGFAFFCGGFFFG>FACG<
@M03364:276:000000000-BLYN8:1:1101:11228:3836 2:N:0:1
GGACTACTGGGGTATCTAATCCTGTTTGCTCCCCACGCTTTCGAGCCTCAGTGTCAGTTACAGGCCAGAGAGCCGCTTTCGCCTCCGGTGTTCCTCCATATATCTACGCATTTCACCGCTACACATGGAATTCCACTCTCCTCTCCTGCACTCAAGTCTCCCAGTTTCCAATGCACACAATGGTTGAGCCACTGCCTTTTACATCAGACTTAAGAAACCACCTGCGCTCGCTTTACGCCCAATAAATCCGG
+
CCCCCGGGGGGDFGGGGGGGGGGGGGGGGGGGGGGGGGGGGGGGGGGGGGGGGGGGGGGGGGGGGGGGGGGGGGGGGGGGGGGGGGGGGEGGGGGGGGGGFGFFGGGGGGGGGGGGGGGGEFGGGGGGGFC:9EFGGGFFGGFDFDFGGFGGGGGGGG>FFFGGGGGGGGGGGGGFCGGF,@>@;8FGGGFGCCFGGGG9@FGGFDD5CGGGGGGFC5:FFC44@D=?2):BGGFFF(==E>36>FAEGDD
@M03364:276:000000000-BLYN8:1:1101:15239:3838 2:N:0:1
GGACTACCAGGGTTTCTAATCCTGTTTGCTCCCCACGCTTTCGCGCCTCAGCGTCAGTTGCGAGCCAAAGCGCCGCTTTCGCCACTGGTGTTCCTCCATATATCTACGCATTTCACCGCTACACATGGAATTCCACTCTCCTCTCTCGCACTCAAGTCTCCCGGTTTCTATTGACCCTCCCCGTTTGGGCCGGGGGCTTTCCCACAAGCCTCAAACGCCCCCCGCCGCGCGCTTTACCCCAACAAATCCGG
+
CCCCCGG@,CFGF,BCFGGGGAC9FFCGGGGGGGG@CFGGGGG,@++8,CFGGGGGGGG<F+6@FEG<EF,C@FGG>EEGGG7FGFFGFGGGGD,CFGGAE,,AEGGGGEDEGAFG<F@6=FGG?FFGGFGGFFGF;DD5DF8+6,3+=EG>@3>F,,,,CF8CGGB>,@,,7,,,5,**5CC><C***,1*;C**:B3++22:8***2>C4***0/)25;E)((5(8(..)97/-*-3@*)()1/7)9)1
@M03364:276:000000000-BLYN8:1:1101:24465:3840 2:N:0:1
GGACTACTGGGGTTTCTAATCCTGTTTGCTACCCATGCTTTCGAGCCTCAGCGTCAGTTACAGACCAGACAGCCGCCTTCGCCACTGGTGTTCTTCCATATATCTACGCATTTCACCGCTACACATGGAGTTCCACTGTCCTCTTCTGCACTCAAGTTTCCCAGTTTCCGATGCACTTCTTCGGTTGAGCCGAAGGCTTTCACATCAGACTTAAGAAACCGCCTGCGCTCGCTTTACGCCCAATAAATCCG
+
<ACCCGGGGGGGGGGGGGGGGGGGGGGGGGGGGGGGGGGGGGDGGGGGGG8FE,BFGGGGGGGGGGGCEGGGGGGGFFGGFDGGGGGGFGFFDGGG,<FGGGAAFFFC>FEEGGGGGGGGGGGG9EGFGGEGGFFGA8DFDAFG9FEGGGGGGGG8@=FGFGFFFFFFCEGGED=DDFEEDAF6>CEGGGGGGC>CGFFGGFGGFGG>FGGGF:CG@>CF>EDF=FFF@4):5<FEA<CEGA?FF7=CF6:
@M03364:276:000000000-BLYN8:1:1101:12559:3845 2:N:0:1
GGACTACCAGGGTTTCTAATCCTGTTTGCTCCCCACGCTTTCGCACCTGAGCGTCAGTCTTTGTCCAGGGGGCCGCCTTCGCCACCGGTATTCCTCCAGATCTCTACGCATTTCACCGCTACACCTGGAATTCTACCCCCCTCTACAAGACTCTAGCCTGCCAGTTTCGAATGCAGTTCCCAGGTTGAGCCCGGGGATTTCACATCCGACTTGACAGACCGCCTGCGTGCGCTTTACGCCCAGTAATTCCG
+
CCCCCGGFGGGGGGGGGGGGGGGGGGGGGGGGGGFGGGGGGGGGGGGGGGGGGGGGGGGGGGGGGGGGGGGGGGGGGGGGGGGGGGGGGGGGGGGGGGGGGGGGGGGGGGGGGGGGGGGGDFGGGGGGGGGGGGGGGFGDGGGGFGGFGDGFGGGGGGGGGGGGGGGGGGGGGFFGGFEGGGGGGDECFGGCGGGGGGGGCF7:CFGGDDG3**0379=FDGF@BFFFFFB>DG3<F?GGG:6?:C64:C2
@M03364:276:000000000-BLYN8:1:1101:19902:3855 2:N:0:1
GGACTACAGGGGTTTCTAATCCTGTTTGCTCCCCACGCTTTCGAGCCTCAGCGTCAGTTACAGACCAGAGAGCCGCCTTCGCCACTGGTGTTCCTCCATATATCTACGCATTTCACCGCTACACATGGAATTCCACTCTCCTCTTCTGCACTCAAGTCTCCCAGTTTCCAATGACCCTCCCCGGTTGAGCCGGGGGCTTTCACATCAGACTTAAGAAACCGCCTGCGCTCGCTTTACGCCCAATAAATCCG
+
CCCCCGGGGGGGGGGGGGGGGGGGGGGGGGGGGGGGGGGGGGGGGGGGFGCFGGGGGGGGGGGGGGGGGGGGGGGGGGGFGGGGGGGGGDFGGGGGGGGGFGGGFGGGGGGGGGGGGGGGGGGGGGGGFFGGGGGGGGGGFGGGGGGGGGGGGGEGDFGGGGGGGFFGGGGGGFCCGGGGGGGC@EEFGGGGGGGGGGFGGGGGF4+?4DF>FC=CFFGGFGFF0=@F6DBFDFFAFFGGGFBFGF4>GG<
@M03364:276:000000000-BLYN8:1:1101:15358:3869 2:N:0:1
GGACTACTGGGGTTTCTAATCCTGTTTGCTACCCATGCTTTCGAGCCTCAGCGTCAGTTACAGACCAGACAGCCGCCTTCGCCACTGGTGTTCTTCCATATATCTACGCATTTCACCGCTACACATGGAGTTCCACTGTCCTCTTCTGCACTCAAGTTTCCCAGTTTCCGATGCACTTCTTCGGTTGAGCCGAAGGCTTTCACATCAGACTTAAGAAACCGCCTGCGCTCGCTTTACGCCCAATAAATCCG
+
CCCCCGGGGGGGGGGGGGGGGGGGGGGGGGFGGGGGGGGGGGGGGGGGGGGGGGGGGGGGGGGGGGGGGGGGGGGGGGGGGGGGGGGGGGGGGGGGGGGGGGGGGGGGGGGGGGGGGGGGGGGGGGGGGGGGGGGGGGGGGGGGGGGGGGFFGGGFEFGGGGGFGGGGGGGGGGGGGGGGGGGGGGGDCFGGGGGGGGDEFGFF6><*;D5CFDC7DGGFEGE>DABE>BFEGGGEF<GGGFFFGGFFGG9
@M03364:276:000000000-BLYN8:1:1101:8465:3894 2:N:0:1
GGACTACTGGGGTTTCTAATCCTGTTTGCTCCCCACGCTTTCGCACCTGAGCGTCAGTCTTCGTCCAGGGGGCCGCCTTCGCCACCGGTATTCCTCCAGATCTCTACGCATTTCACCGCTACACCTGGAATTCTACCCCCCTCTACGAGACTCAAGCCTGCCAGTTTCGGATGCAGTTCCCGGGTTGAGCCCGGGGATTTCACATCCGACTTGACAGACCGCCTGCGTGCGCTTTACGCCCAGTAATTCCG
+
CCCCCDFGGGGGGGGAFGDDGGGGGGGGGGGGF7FFFFGGGGGGGGGFFGGFCCCFGGFDFGGGGGGGFEGGCFFGCCC?FGGGGGGGGGFFGCEGFEFGFFE<EDFFEBFGFGCGG7CE7:EFFFF8A@CCDFGFE=BFGG>?DFG>E68CC6FFGGFDED?FFEGFED5CEGGCD,;DGGD8CC*4AFGCEGGCGGGGGGGD7F<CCGDGGCC>FCCG):>6(01>:>@BDCC:@:EGG32?C7=52C7
@M03364:276:000000000-BLYN8:1:1101:16610:3910 2:N:0:1
GGACTACCGGGGTTTCTAATCCTGTTTGCTCCCCACGCTTTCGCACCTGAGCGTCAGTCTTTGTCCAGGGGGCCGCCTTCGCCACCGGTATTCCTCCAGATCTCTACGCATTTCACCGCTACACCTGGAATTCTACCCCCCTCTACAAGACTCTAGCTGACCAGTTTCAAATGCAGTTCCCAAGTTAAGCTCGGGGATTTCACATCTGACTTAATCAACCGCCTGCGTGCGCTTTACGCCCAGTAATTCCG
+
CCCCCGGGGGGGGGGGGGGGGGGGGGGGGGGGGGGGGGGGGGDGGGGGGGGGGGGGGGGGGGGGGGGGGGGGGCFEDGGGGGGGGGGGGGGFGGGGGGGGGGGGGGGGGGGGGGGGGGGEFGGGGGDGGGGGGGGGFGFEEGGGGGGGFGGG?EGGGGGGGGGGGFFGGGGGGGGGGFGGGFFFGGFGGG>FGCGGGEFGGGGCA6CGGGFGGGGCGFGGECA6;4(01@>EGGGBFBEGC@BFGFFAGG7
@M03364:276:000000000-BLYN8:1:1101:20927:3960 2:N:0:1
GGACTACTGGGGTTTCTAATCCTGTTTGCTCCCCACGCTTTCGCGCCTCAGCGTCAGTTGCGAGCCAAAGAGCCGCTTTCGCCACTGGTGTTCCTCCATATCTCTACGCATTTCACCGCTACACATGGAATTCCACTCTTCTCTCTCGCACTCAAGTCTCCCAGTTTCCAATGACCCTCCCCGGTTGAGCCGGGGGCTTTCACATCAGACTTAAAAGACCACCTGCGCGCGCTTTACGCCCAATAATTCCG
+
CCCCCGGGGGGGGGGGGGGGGGGGGGGFGGGGGGGGGGGGGGGGGGGGGGGGGGGGGGGGGGGGGGGGGGGGGGGGGGGGGGDGGGFGGGGGGGGGGGGAFFGGFGGGGDGGGGGGGGGGEGGGCGGGFAEFGGGGGGEFCGGGGCF>EGGGGGFGGGGGGGFGFGGGGGGGGCCGGGGGEGDE7C*AEGG>ECEECEGFFFFGFGGGCDGGGG7CF3FFFGFDFF;B;E>EDDF<FFGGGFFF47@BDF9
@M03364:276:000000000-BLYN8:1:1101:22698:3971 2:N:0:1
GGACTACTGGGGTTTCTAATCCTGTTTGCTCCCCACGCTTTCGAGCCTCAGCGTCAGTTACAGACCAGAGAGCCGCCTTCGCCACTGGTGTTCCTCCATATATCTACGCATTTCACCGCTACACATAGAATTCCACTCTCCTCTTCTGCACTCAAGTCTCCCAGTTTCCAATGACCCTCCCCGGTTGAGCCGGGGGCTTTCACATCAGACTTAAGAAACCGCCTACGCGCGCTTTACGCCCAATAATTCCG
+
CCCCCFGGGGGGGGGGGGGGGGGGGGGGGGGGGGGGGGGGGGGGGGGGGGGGGGGGEGGGGGGGGGGGGFGGGGGGGGGGGGGGGGGGGGGGGGFGGGFGGFGGGGGGGGGGGGGGFGGGDFFG@DEDF?FGGGGGGGGFGGGGDGGGGGGGGGGG@EDFGFGEFGAFGFFB8CGGGFGGGEGGGDGG6EGGECCCCEFCGCEDFGFC68FGCFFFF7CE>G>1;A;:6>5>GG*6@6EGC@BFGC7)CF7
@M03364:276:000000000-BLYN8:1:1101:11433:4012 2:N:0:1
GGACTACCGGGGTTTCTAATCCTGTTTGCTCCCCACGCTTTCGCACCTGAGCGTCAGTCTTTGTCCAGGGGGCCGCCTTCGCCACCGGTATTCCTCCAGATCTCTACGCATTTCACCGCTACACCTGGAATTCTACCCCCCTCTACGAGACTCAATCCTGCCAGTTTCGGATGCAGTTCCCGGGTTGAGCCCGGGGATTGCACATCGGACTTGACAGACCGCCTGCGTGCGCTTTACGCCCAGTAATTCCG
+
CCCCCGGGFGGDGGGGGGGGGGGGGGGGGGGGGGGGGGGGGGGGGGGGGGGGGGGGGGGGGGGGGGGGGDEGGGGGGGGG7FFFGGGGGGGGGGGGGGGGGGGGGFGGGGGGGGGCFEGGGGGCDGGGCGFFGGGFFDGCEEGFDEEEG>EFGGG7@:3DFGDGFGFDC***@F,,>9;>:;>EF>CC8CFGGGGEEEG**:?DF***279DG79*>FGC@=><68(88B)8C<FD4?EG=),?>*7:>D*
@M03364:276:000000000-BLYN8:1:1101:12461:4024 2:N:0:1
GGACTACTGGGGTATCTAATCCTGTTTGATCCCCACGCTTTCGCACATCAGCGTCAGTTACAGACCAGAAAGTCGCCTTCGCCACTGGTGTTCCTCCATATCTCTGCGCATTTCACCGCTACACATGGAATTCCACTTTCCTCTTCTGCACTCAAGTTTCCCAGTTTCCAATGACCCTCCACGGTTGAGCCGTGGGCTTTCACATCAGACTTAAGAAACCGCCTACGCGCGCTTTACGCCCAATAATTCCG
+
CCCCCGGGGGGGGGGGGGGGGGGGGGGGGGGGGGGGGGGGGGGGGGGGGGGGGGGGGGGGGGGGGGGGGGGGGGGGGGGGGGGGGGGGGGGGGGGGGGGFFGGGGFGGGGGGGGGGGGGCGGGGGGGGGGGGGGGGGGGGGGGGGGGGGGGGGGGGGGGGGGGGFGGGGGGGGGGGGGGGGGGGGGGGGGGGGGGGGGFGGGF>FFFGCCDFGGDF7CFFFGFFFFFD@FFFGGGFFFGGGE6FGFFCCC<
@M03364:276:000000000-BLYN8:1:1101:11125:4060 2:N:0:1
GGACTACTGGGGTTTCTAATCCTGTTTGCTCCCCACGCTTTCGCACCTGAGCGTCAGTCTTTGTCCAGGGGGCCGCCTTCGCCACCGGTATTCCTCCAGATCTCTACGCATTTCACCGCTACACCTGGAATTCTACCCCCCTCTACAAGACTCTAGCTTGCCAGTTTCAAATGCAGTTCCCAAGTTAAGCTCGGGGATTTCACATCTGACTTAACAAACCGCCTGCGTGCGCTTTACGCCCAGTAATTCCG
+
CCCCCFGGGGGGGGGGGGGGFGGGGGGGGGGGGGGGGGGGGDFGGGGGGFGGGGGGGGGGGGGGGGFGGGGGGGGGGGGGGGEGGGGGGGGGGGGGFGGGGGGGGGGGGGGGGGGGGGGGGGFGGGGGGFGGFGGGGGFGGGGGFFGBC,DFEEFEGGGGGGGGGGGGGGCGFFGGGGGGDGFFEFGGGFEGGGGC5CECFGGDCFGG7+;DD+>DGGFGDGF@@F65().7<7DA48ECE>?FG*=4FC0
@M03364:276:000000000-BLYN8:1:1101:5333:4066 2:N:0:1
GGACTACCGGGGTTTCTAATCCTGTTTGATCCCCACGCTTTCGCACATCAGCGTCAGTTACAGACCAGAAAGTCGCCTTCGCCACTGGTGTTCCTCCATATCTCTGCGCATTTCACCGCTACACATGGAATTCCACTTTCCTCTTCTGCACTCAAGTTTCCCAGTTTCCAATGACCCTCCACGGTTGAGCCGTGGGCTTTCACATCAGACTTAAGAAACCGCCTACGCGCGCTTTACGCCCAATAATTCCG
+
CC<CCGGFGCGGGDFCAFD<CGFGGGG<EFGEDGGGGDFGFCGGGGGDFGGGEGGGGDFGGGGFF7DDCEDFEEGCGCFFG>FFCGAAFFFGGCDGDFGGC,9CEFGE=FF@EE<AAFCE>FGGGGF8=@CE;E9=E9DFA,=9A=;D,=8?8DEGGADF,3@8DFGF8DEGGGDGGDF6DFEEGD+@CF6EE>EGFGGFDG:B6>?4CCFGG>F7DFFG;??25F=;;)85><*6A@>8=)(86>/4:C6
@M03364:276:000000000-BLYN8:1:1101:6279:4096 2:N:0:1
GGACTACTGGGGTTTCTAATCCTGTTTGCTCCCCACGCTTTCGCACCTGAGCGTCAGTCTTCGTCCAGGGGGCCGCCTTCGCCACCGGTATTCCTCCAGATCTCTACGCATTTCACCGCTACACCTGGAATTCTACCCCCCTCTACGAGACTCAAGCCTGCCAGTTTCGAATGCAGTTCCCAGGTTGAGCCCGGGGATTTCACATCCGACTTGACAGACCGCCTGCGTGCGCTTTACGCCCAGTAATTCCG
+
CCCCCGGGGGGGGGGGGGGGGGGGGGGGGGGFGGFGGGGGGGGGGGGGGGGGGGGGGGGGGGGGGGGGGGGGGGGGGGGGGGGGGGGGGDGGGGCGGGGGGFAE9FGFGGDGGGFGGGGGGGGGGGGGFDGGGGGGGGFEGGGFACGEEGEGFGGGGGGGGFFFGFE9CCFGCECDFGG?DCDFGGGFFFGGGGGDG>FFGGFGFCFGD3CGGGGGGFGGFGB:0.4>?EBFGGGFFFGGG3<@F>?<FG0
@M03364:276:000000000-BLYN8:1:1101:10406:4097 2:N:0:1
GGACTACTGGGGTTTCTAATCCTGTTTGCTCCCCACGCTTTCGAGCCTCAGCGTCAGTTACAGACCAGAGAGCCGCCTTCGCCACTGGTGTTCCTCCATATATCTACGCATTTCACCGCTACACATGGAATTCCACTCCCCTCTCCTGCACTCAAGTCTCCCAGTTTCCAATGCACACAATGGTTGAGCCACTGCCTTTTACATCCGACTTACGAAACCACTTGCGCTCGCTTTACGCCCAATAACGCCGG
+
A<<B,CFFGDGEGFDFFCEFFGG9EACFFFGFEFFCGCEGF9C,CCGGGFFGG7FCFAFGFFDGGGFG8EAEFGGGGGECFECCGGFGFGF:FGGGGC?9EAEGGGFFGGGGGGFGGGDCFDFGFGGGEF,,C,;F9E4,@8B?,=@,8D@883DFGFGGGG88,,@>=@,,,@,3,6=3,7DE;@E6CFFF??F6CACG>FE+?**99*;B+;>C79@7910*955)-:?DFG76B6BCC5(AG*)(2C7
@M03364:276:000000000-BLYN8:1:1101:17391:4106 2:N:0:1
GGACTACCCGGGTATCTAATCCTGTTTGCTCCCCACGCTTTCGAGCCTCAGTGTCAGTTACAGGCCAGAGAGCCGCTTTCGCCTCCGGTGTTCCTCCATATATCTACGCATTTCACCGCTACACATGGAATTCCACTCTCCTCTCCTGCACTCAAGTCTCCCAGTTTCCAATGCACACAATGGTTGAGCCACTGCCTTTTACATCAGACTTAAGAAACCACCGGCGCTCGCTTTACGCCCAATAAATCCGG
+
A<@CCGGAFFE@@FGGGGCEFFGGFGGGGGGFGEGECDFFGGCFGGGGGGGGFFGGFEDCFGCFGG@@FGFGGGEE:FFGGGDGGGC@:CFFG,@EDEGGG9=FFFGGGEGEFFE@?F>CFF:=EEDEFGGFGF944>EFGGGFG@FG8?CFFECD=33,=DGC<E9EGDA,6@E89DE+DD,7>BEC7,3:4D9DFGA@+:BCFFGDF5<BDF7797D,@**):59?53>.29+))6BCE:3);++1;<)
@M03364:276:000000000-BLYN8:1:1101:15169:4109 2:N:0:1
GGACTACAGGGGTTTCTAATCCTGTTTGCTCCCCACGCTTTCGCACTTGAGCGTCAGTATATTCCCAAGGGGCTGCCTTCGCCTTCGGTATTCCTCCACATCTCTACGCATTTCACCGCTACACGTGGAATTCTACCCCTCCCTAAAATACTCTAGCGACCCAGTATGAAATGCTATTCCTAGGTTAAGCCCAGGGCTTTCACATCCCACTTAAGTCACCGCCTGCGTGCCCTTTACGCCCAGTCATTCCG
+
CCCCCGGGGGGGGGGFDDFFGGGGFGFGGGGGGGGGGGGGGGGGGGGGGCCFGGDGGGAF@FGFGGFGGGGGGGGGGGGGGGGGGGGGGGGGGGGGGGGGGGGGGGGGG7CFGGGGGEGGCF?FGF8F7,CFCFFFGGGE8CGGFFDFG8DF>@EF9C+@BEFFEDBEGFGGADEGGD;D:CD6FFGGG9B57:FE5DEFGG,;BGCF7CCCC:CGCF9C>555>F=DDF>FDGC3=(;:E8,/*+19@F*
@M03364:276:000000000-BLYN8:1:1101:11319:4119 2:N:0:1
GGACTACTGGGGTTTCTAATCCTGTTTGCTCCCCACGCTTTCGCACCTCAGTGTCAGTTTCAGTCCAGGTGGTCGCCTTCGCCACTGGTGTTCCTTCCTATATCTACGCATTTCACCGCTACACATGAAATTCCACTACCCTCTACAGTACTCTAGCTCAGCAGTTTTGGATGCAGTTCCCAGGTTGAGCCCGGGGATTTCACATCTAACTTGCTGAACCACCTACGCGCGCTTTACGCCCAGTAATTCCG
+
CCCCCCF,CFFGG+@CFFCGFFGGFFGFAEF<CCGDGCFGGGGG:@CFFCF@EGFGGF<6F,C@FGFD,:C,BFEGEC@FDEFC@EFGGGGGGGF9E,B,AFEC@?<FEFGEGGFGGGGG::FFE,C,99FGG,,A,,,AE=>D9E4@E8>DG9EC,4@9>,@FEFG98+@BD?9=D9D88@=@FGG8EF,@E+8C9>D6FCCF6*252AFDFCFGCCDD9>@D4/7>>>)>GG34A7C@ED?/;+A1:C;
@M03364:276:000000000-BLYN8:1:1101:15236:4131 2:N:0:1
GGACTACTAGGGTTTCTAATCCTGTTTGCTCCCCACGCTTTCGAGCCTCAGCGTCAGTTACAGACCAGAGAGCCGCCTTCGCCACTGGTGTTCCTCCATATATCTACGCATTTCACCGCTACACATGGAATTCCACTCTCCTCTTCTGCACTCAAGTCTCCCAGTTTCCAATGACCCTCCCCGGTTGAGCCGGGGGCTTTCACATCAGACTTAAGAAACCGCCTGCGCTCGCTTTACGCCCAATAAATCCG
+
CCCCCGEFFGGGFDEFGGGG9FGGGGGGGGGGGGGGDDGGGGGCGGDFFFFGGGGGGGGGGGGGGGEGGFFGFF@DEGGGCFGGGGGGGGGGGGECFDFGGFF<DFFGD,FFGEGGGGGGGCCGGFCFFCFGGFFFFGGGGGGGGGGCEFGDGDGGC,,7@DGGFFGGGGG9,,,@DCFGCECEFEE?FGGGGCEGDGGGGGGG+6:8FFGGCCFGGCFG>5)((;:>;>DFGF*)/:EED>(8>C4);>7
@M03364:276:000000000-BLYN8:1:1101:5267:4147 2:N:0:1
GGACTACTAGGGTTTCTAATCCTGTTTGCTCCCCACGCTTTCGAGCCTCAGCGTCAGTTACAGACCAGAGAGCCGCCTTCGCCACTGGTGTTCCTCCATATATCTACGCATTTCACCGCTACACATGGAATTCCACTCTCCTCTTCTGCACTCAAGTCTCCCAGTTTCCAATGACCCTCCCCGGTTGAGCCGGGGGCTTTCACATCAGACTTAAGAAACCGCCTGCGCTCGCTTTACGCCCAATAAATCCG
+
CCCCCGGGGGGGGGGGGGGGGGGGGGGGGGGGGGGDGGGGGGGGGGEFFGGEFGFGGCFGGGGGGFGGGGGGGGGGGGGGGGGGGGGGGGGGGDGGGGFGGGGGGGGGGGGGGGGFGCGGGDFGGGGGE?EFGFGGFFEGGGGFGFFG;DF?8,EFGCGGEF?EFGFG=DGGGC8?8@@=?EEC>EGGFGFGC>EGEEGGGGFFF<C98DFFDGFF7DGGBCA@?=@FBEFECGGB??EGGFBF4C=9:9<
@M03364:276:000000000-BLYN8:1:1101:6296:4150 2:N:0:1
GGACTACAAGGGTTTCTAATCCTGTTTGCTCCCCACGCTTTCGAGCCTCAGCGTCAGTTACAGACCAGAGAGCCGCCTTCGCCACTGGTGTTCCTCCATATATCTACGCATTTCACCGCTACACATGGAATTCCACTCTCCTCTTCTGCACTCAAGTCTCCCAGTTTCCAATGACCCTCCCCGGTTGAGCCGGGGGCTTTCACATCAGACTTAAGAAACCGCCTGCGCTCGCTTTACGCCCAATAACTCCG
+
CCCCCGGGGGGGGGGGGGGGGGGGGGGGDFGGGGCFGGGGGGGGGGGGGGGGGGGGGGGFFGGGGGGGGGGGGGGGFEGGGGGGGGGGGGGGGGCFGGGGGGGGGGGGGGGEFCDGGFGGGGGGGGFFEBFFGGGG9FFGGGGGGGGGGGFFGGGGEFFFEGFGFG9;,6@E,@EFFFGGGGGDCEGGGGGGGGEGGDE,CC9FFGGGFGGFF7+;@<C6=EFF@A;E(5>EG59)*4CE=5()7>*):*1
@M03364:276:000000000-BLYN8:1:1101:21400:4159 2:N:0:1
GCACGCCATTAATTCTTTCCTATCTTTTTTCGTTCCTAGGATTCCCCTGATTGTTATTCTTTTTCCCCTTCTCGCTCTCCTCCCCCGTTGTTCTTCTTCTTATTGTGGTCCTCTTCCGCCCCCCGTCTCCTGCCGCCTCCCCCCTCTTCTCACGCCATTCACCTGCGTTCCACACGTCCTACGATGTCGCCTATCACGCTGTTATGCTGTCTTCCGTCCCGTAGCTGCCTGTCGTCCTCCCTCAATCTGTT
+
-8-6,+6+,66-,6,,,,,,,,,,<CF,,76+;,CE66,,,<,;,,,,,;,<,,6,,;,,C@FF,,,,,6,;E,,,,,5,,6,B,++8:,8,9,,,,,5:9,,5,5,,:5,5,,,,9,6,8+@>+84,<,,,,,++466?+++6=C,,8,,+,,,6++,@,3,,,,3433,,,6++,***,,**3*3,4****,,,,4,***0++++=+4*++++20***2*)/(1/)(//2*22()(5+:)()*20)*2*
@M03364:276:000000000-BLYN8:1:1101:20472:4163 2:N:0:1
GGACTACAGGGGTATCTAATCCTGTTTGCTCCCCACGCTTTCGCACCTGAGCGTCAGTCTTTGTCCAGGGGGCCGCCTTCGCCACCGGTATTCCTCCACATCTCTACGCATTTCACCGCTACACCTGGAATTCTACCCCCCTCTACAAGACTCTAGCCTGCCAGTTTCGAATGCAGTTCCCAGGTTGAGCCCGGTGATTTCACATCCGACTTGACAGACCGCATGCGTGCGCTTTACTCCCAGTAATTCCG
+
CCCCCGGGGFGGGGGGGGGGG9FGGFGGGGGGGBFEEGGGGGGGCC@FG?FGGGGGFFGGGGGGFFGEGCFGGCE>@ECCF@=FEGGGGDGGGFFGGGGGG84E@<FFGCEGGGGGGGDCBFD8E=FG8AF,,DF;BE+@EGGGGFFFG67=6EFFC@DFFGFGGGG;CDFFCFGGEFCC?CDD>FFE6>,=*/*=:>CCF8ECACF7C9/5>*;+;5*7>E3(:A>B(0.79C<)*)+35<2)***.?C2
@M03364:276:000000000-BLYN8:1:1101:15166:4189 2:N:0:1
GGACTACACGGGTTTCTAATCCTGTTTGCTCCCCACGCTTTCGAGCCTCAGTGTCAGTTACAGGCCAGAGAGCCGCTTTCGCCTCCGGTGTTCCTCCATATATCTACGCATTTCACCGCTACACATGGAATTCCACTCTCCTCTCCTGCACTCTAGTCACCCAGTTTCCAATGACCTTCCCCGGTTGAGCCGGGGGCTTTCACATCCGACTTAAGAAACCGCCTACGCTCGCTTTACGCCCAATAAATCCG
+
CCCCCGGGGGGGGGGGGGGGGGGGGGGGGGGGGGGGGGGGGGG?<FGGGGGGGGGGGGF@FGG,FGGGEDCFDGGGCGFGGGG7F=FGGGGGGGGFGEGFFFGGGGGGGGGGGGGGGGGGEGGGG,=EEFGGGGGG98>FGGGC==98,@FGF,@FGG,,,@EGGGG9,>EFF9,3,@EGG8EEGDG6EFGEGGGGDGGFGFC7CG*/?5C>FGF>@CGF)>D?(=@B1BBBCGFAFFGGGF(7CC*<FG5
@M03364:276:000000000-BLYN8:1:1101:6770:4191 2:N:0:1
GGACTACAGGGGTATCTAATCCTGTTTGCTCCCCACGCTTTCGCACCTGAGCGTCAGTCTTTGTCCAGGGGGCCGCCTTCGCCACCGGTATTCCTCCAGATCTCTACGCATTTCACCGCTACACCTGGAATTCTACCCCCCTCTACAAGACTCTAGCCTGCCAGTTTCGAATGCAGTTCCCAGGTTGAGCCCGGGGATTTCACATCCGACTTGACAGACCGCCTGCGTGCGCTTTACGCCCAGTAATTCCG
+
CCCCCGGGGGGGGDGGGFFGF<DFGGFGGGGGGGFGG7FGGGGDGEGCGGGGFGEGGGFFGCGGCEFFGGGGG@FBEFGGGGGGGGGGGGGGGD;FFFF<=AEFEFGGGGGEFFEAF?+@BFFFGEGFBFGFGGFFDEDF@CEFGGG?EFCDFGCFGCFCGGGGGFEG>D:BFGCAFFG,@9C5@B<9CD8@EGGE*C69CC:7AF>DCCDGG=FDCCGEBGD??47@<DF33DD9*8>?1)4<7:*6:F7
@M03364:276:000000000-BLYN8:1:1101:14108:4210 2:N:0:1
GGACTACAGGGGTTTCTAATCCTGTTTGCTCCCCACGCTTTCGCACCTGAGCGTCAGTCTTCGTCCAGGGGGCCGCCTTCGCCACCGGTATTCCTCCAGATCTCTACGCATTTCACCGCTACACCTGGAATTCTACCCCCCTCTACGAGACTCAAGCCTGCCAGTTTCGGATGCAGTTCCCGGGTTGAGCCCGGGGATTTCACATCCGACTTGACAGACCGCCTGCGTGCGCTTTACGCCCAGTAATTCCG
+
CCCCCGGGGGGGGGGGGGGGGGGGGGGGGGGGGGGGGGGGGGGGGGGGGGGGGGGEGGGGGGGGGGGGGGGGGGGGGGGGGGGGGGGGGEGGGGGGGGGGFGGGGGGGGDGGGGGGGGGE7BFGGGGGGDFDGGFF9EEGGGGGCFGGGEGGGGGGGEGGGGGGFGGFEGGG>FEGGGGGGGGCGDEGFBF5CEGGGGGGGGG>+;DGDGGGCDDG40/*):>(4>>E?EF:DGC<FBG5:B1?F7/-:C*
@M03364:276:000000000-BLYN8:1:1101:9472:4215 2:N:0:1
GGACTACAGGGGTTTCTAATCCTGTTTGCTCCCCACGCTTTCGAGCCTCAGTGTCAGTTACAGGCCAGAGAGCCGCTTTCGCCTCCGGTGTTCCTCCATATATCTACGCATTTCACCGCTACACATGGAATTCCACTCTCCTCTCCTGCACTCAAGTCTCCCAGTTTCCAATGCACACAATGGTTGAGCCCCTGCCTTTTACATCAGACTTAAGAAACCACCTGCGCTCGCTTTACGCCCAATAAATCCGG
+
CCCCCGGFGGGGGGGGGFDFFGGGGGGGGGGGGGGGGGGGGGGFGGGGGGGGGGGGGFFFGGGGGGGGGGGGGGGGGGFGGGGGGGGGGGGGGGFGGGGGGFGGGGGGGDGEGGGGGGGEGGGGGGGGGFAEFFFGGGGGGG?8DFGFGGGGF8FGD9=FGGGGFC>DFGAFFFGGFGED998EFGGG?@+;FGGGGGGGGGCFA+;*9@GFGGFGDGFC4AF@DEFFFE:5CCCC>@GGE>86>CA?69:
@M03364:276:000000000-BLYN8:1:1101:24976:4226 2:N:0:1
GGACTACTCGGGTTTCTAATCCTGTTTGCTCCCCACGCTTTCGCACCTGAGCGTCAGTCTTCGTCCAGGGGGCCGCCTTCGCCACCGGTATTCCTCCAGATCTCTACGCATTTCACCGCTACACCTGGAATTCTACCCCCCTCTACGAGACTCAAGCCTGCCAGTTTCGGATGCAGTTCCCGGGTTGAGCCCGGGGATTTCACATCCGCCTTGACAGACCGCCTGCGTGCTCTTTACGCCCAAGAATGCCG
+
CCCCCGGGGGGGGGG9EFGGGFGGGGGG,FFGGGGGGDGGFGGGCFGGG,EFGGGGEGGGGGFGGGGGG>C7FFGGGDCF7BFDG8FGECFGG<E9BFFA,EAGGAEFFGGCFGFFGGGGGG9FGGGCFFDFGFFFGGGGDGGGGGGGG6++,38,@8>>,@@6FAAFEC>>7>79EF?FG>5EGGD?GGBFC5C=E5CF7>+@FCF3**2CFFGGCCF*)*.-1>9D1))9*:>>F6EG756)0*9)*97
@M03364:276:000000000-BLYN8:1:1101:9902:4242 2:N:0:1
GGACTACCCGGGTTTCTAATCCTGTTTGCTCCCCACGCTTTCGCACCTGAGCGTCAGTCTTCGTCCAGGGGGCCGCCTTCGCCACCGGTATTCCTCCAGATCTCTACGCATTTCACCGCTACACCTGGAATTCTACCCCCCTCTACGAGACTCAAGCCTGCCAGTTTCGGATGCAGTTCCCGGGTTGAGCCCGGGGATTTCACATCCGACTTGACAGACCGCCTGCGTGCGCTTTACGCCCAGTAATTCCG
+
CCCCCDFFGGGGEGGGGGGGDGGGGGGGGGGGGGFGGGGGGGGGGGGGGGFGGGGGGGGGGGGGGGGGGGGEEGGGGGGGGGGGCFGGG:FFGGGGGGGGGGGGFGGFFFEGGGGGG7FGEFGGGGGGGGFAAFA9EFGGGGGGGGGDE>EGGFGGGGGGFEGGGFADEECEGGFEFCCFFGEGGDGGGEFGGGGGC5BF>CFGFGFGGCGGGGG=FGGG@EEFFF6D07:>)<F)*4EEG>30:2*5:>6
@M03364:276:000000000-BLYN8:1:1101:20418:4276 2:N:0:1
GGACTACTAGGGTTTCTAATCCTGTTTGCTCCCCACGCTTTCGCACCTGAGCGTCAGTCTTTGTCCAGTGGGCCGCCTTCGCCACCGGTATTCCTCCAGATCTCTACGCATTTCACCGCTACACCTGGAATTCTACCCCCCTCTACAGGACTCTAGCTGACCAGTTTCAAATGCAGTTCCCAAGTTAAGCCCTGGGATTTCACATCTGACTTAATCTACCGCCTGCGTTCGCTTTACGCCCAGTAATTCCG
+
CCCCCGGGGGGGGGGGGEFGGFGGGGGGGGGGGGGGGGGGGGGDCEGG@F,CEGGGGGE<,6EFGGGGCF<@FGGGGGGGGGDGGFGGGCFFFGGGGFGGGGGGGGGGGGGGGGGGGGGGGGGG84ACFFFGG9@FE,+>CEGGCFF,88DFD9FGGG,,,@DEFFFE<;EDCFGGE,=,9EDFGGFCAF6D,DGF?FGGGG?=9C>CC8DG8:B:+2>75C>@2A@8(:8BG<F<=0EGGAFFGGC?FGC
@M03364:276:000000000-BLYN8:1:1101:10996:4290 2:N:0:1
GGACTACACGGGTTTCTAATCCTGTTTGCTCCCCACGCTTTCGCACCTGAGCGTCAGTCTTCGTCCAGGGGGCCGCCTTCGCCACCGGTATTCCTCCAGATCTCTACGCATTTCACCGCTACACCTGGAATTCTACCCCCCTCTACGAGACTCAAGCCTGCCAGTTTCGGATGCAGTTCCCGGGTTGAGCCCGGGGATTTCACATCCGACTTGACAGACCGCCTGCGTGCGCTTTACGCCCCGTAATTCCG
+
CCCCCGGGFGGGGGGGGGGGGGGGGGFGGGGGGGGEGGGEGGGGGGGGGGGGGGGGGGGGGGGGGGGGGGDGGGEGGGGGGCEGGGGGGGGGDGEGGGGGFFFGFGGCEGGGFGGGGGGGGGGGGGGGG8FD=EFGGGGCEGDFGGGCCEGFDB:,9>FGGGGGGGFEEEGGGD7AFF?C6B5CE5E??7CEGGGC=EGGDGF7@<C5D<G3C*97FDG17=EF<F0@BEFFGD>)=?CE*.47D>0)::0
@M03364:276:000000000-BLYN8:1:1101:20935:4309 2:N:0:1
GGACTACCGGGGTTTCTAATCCTGTTTGCTCCCCACGCTTTCGCACCTGAGCGTCAGTCTTTGTCCAGGGGGCCGCCTTCGCCACCGGTATTCCTCCAGATCTCTACGCATTTCACCGCTACACCTGGAATTCTACCCCCCTCTACAAGACTCTAGCCTGCCAGTTTCGAATGCAGTTCCCAGGTTGAGCCCGGGGATTTCACATCCGACTTGACAGACCGCCTGCGTGCGCTTTACGCCCAGTAATTCCG
+
CCCCCGGGGGGGGGGGGGGGGGGGGGGGGGGGGGGGGGGGGGGGGGGGGGGGGGGGGGGGGGGGGGGGGGGGGGGGGGGGGGGGGGGGGGGGGGFGGGFGGGGGFFGGGGGGGGGGGGGGGGGGGGGGGGGGGGGGGCFGEGGGGGGFFGGGGGGGGGGF7CC8FEFGGGGFGFGGGGGGGGGGGG8FEGFGGCCG5EG?FGGGF<FDDDDGFGF+6<CCECDFFF;DFFFE:7C>F<EE=B<FFC=<GG6
@M03364:276:000000000-BLYN8:1:1101:9247:4324 2:N:0:1
GGACTACTGGGGTTTCTAATCCTGTTTGCTACCCATGCTTTCGAGCCTCAGCGTCAGTTACAGACCAGACAGCCGCCTTCGCCACTGGTGTTCTTCCATATATCTACGCATTTCACCGCTACACATGGAGTTCCACTGTCCTCTTCTGCACTCAAGTTTCCCAGTTTCCGATGCACTTCTTCGGTTGAGCCGAAGGCTTTCACATCAGACTTAAGAAACCGCCTGCGCTCGCTTTACGCCCAATAAATCCG
+
CCCCCGGGGGGGGGGGGGGGGGGGGGGGGGGGGGGGGGGGGGGGGDGGGGGGGGGEEFFFGGGGGGGGGGGGGGGGGDGGFGEGGGGGGGEFGGGGGGGGGGGGFFGGDGGGGGGGGGGGGGGGFGGG8FFGGGGGGGGGGGGGF9DCFGGGGGGGGEGGGGGCFGGGGGDGCC8FGGCFFA6CGGGGEFGGDEGGGGGGGGGDCFG5CC>CFGGGGGDG>GFFDFFFF5;?DFFEF@GEG>D4CCAC:F:
@M03364:276:000000000-BLYN8:1:1101:18900:4328 2:N:0:1
GGACTACTAGGGTTTCTAATCCTGTTTGATCCCCACGCTTTCGCACATCAGCGTCAGTTACAGACCAGAAAGTCGCCTTCGCCACTGGTGTTCCTCCATATCTCTGCGCATTTCACCGCTACACATGGAATTCCACTTTCCTCTTCTGCACTCAAGTTGCCCAGTTTCCAATGACCCTCCACGGTTGAGCCGTGGGCTTTCACATCAGACTTAAGAAACCGCCTACGCGCGCTTTACGCCCAATCATTCCG
+
@CCCCEGFFGFFGGEGGFGGGGGFEFGGGGGGGGF7FFFGFFGGCCCAEGFGGGGGGGGGGGGGGGFGGGFGGGGEGGGGGGEGGGGGFGGGGGGGGGGGCCFGFGFGGGGGG9FFGGGGGGGGFGGGGFGGF<@FFGGGFFDFFFGFFA@FGGDGCF,=EFFG8D,6:EGGGFCFEFGGGFCCF>EG?EFGEE>EDCFGC>@DFCG>**;7FDDFGGFC5CEADF5BBB>5C35>F68B=3;A*>86DC<
@M03364:276:000000000-BLYN8:1:1101:24525:4339 2:N:0:1
GGACTACCGGGGTTTCTAATCCTGTTTGCTCCCCACGCTTTCGCACCTGAGCGTCAGTCTTCGTCCAGGGGGCCGCCTTCGCCACCGGTATTCCGCCAGATCTCTACGCATTTCACCGCTACACCTGGAATTCTACCCCCCTCTACAAGACTCTAGCCTGCCAGTTTCGAATGCTGTTCCCAGGTTGAGCCCGGGGATTTCACATCCGCCTTTACAGACCGCCTGCGTGCGCTTTACGCCCAGTAATTCCG
+
CCCCCGGGEECE@@FG,CCDFGFFFFGGGFCFGDDCGGG>FEFCFGGFFFAFC+BFFGCEGGGGGG7DFDGCC::FCCCF7CEEGGEGGGFGGG,4++@,CFFFGFCFFF7F,CFFD=FG@EFEFFEGFCDFGF9=@8DFGEC?ECE9D,@C?,@9AFAFGF6D>D>;CF,??9,524DCFG85296A?GCCECC558FFFCG+1947***9*++0208*):@-()(84@F@)17<F??EGF<4>794CG*
@M03364:276:000000000-BLYN8:1:1101:12405:4348 2:N:0:1
GGACTACCGGGGTTTCTAATCCTGTTTGCTCCCCACGCTTTCGCACCTGAGCGTCAGTCTTTGTCCAGGGGGCCGCCTTCGCCACCGGTATTCCTCCAGATCTCTACGCATTTCACCGCTACACCTGGAATTCTACCCCCCTCTACAAGACTCTAGCCTGCCAGTTTCGAATGCAGTTCCCAGGTTGAGCCCGGGGATTTCACATCCGACTTGACAGACCGCCTGCGTGCGCTTTACGCCCAGTAATTCCG
+
CCCCCGGGGGGGGGGGGGGGGGGGGGGGGGGGGGGDGGGGGGGGGGGGGGGGGGGGGGGGGGGGGFFFGGGGGGGGGGGGGEFDGGEGGGGGGGGGGGGGGFGGGGGGGGGGGGGGGGGGGGGGCGGGFGGGGGGEFEGGEGGGGGGGGGGGGGGGGGGGGGGGGGGGGFGGGGGGGGGFGGGFGGGFC8CFGGGGEEGFFDFGFGGGGCCDFC*:FF=5<EBFFFFEF>FFGGGFFBGCE>?@FC4AFFF
@M03364:276:000000000-BLYN8:1:1101:11459:4374 2:N:0:1
GGACTACAAGGGTTTCTAATCCTGTTTGATCCCCACGCTTTCGCACATCAGCGTCAGTTACAGACCAGAAAGTCGCCTTCGCCACTGGTGTTCCTCCATATCTCTGCGCATTTCACCGCTACACATGGAATTCCACTTTCCTCTTCTGCACTCAAGTTTCCCAGTTTCCAATGACCCTCCACGGTTGAGCCGTGGGCTTTCACATCCGACTTAAGAAACCGCCTACGCGCGCTTTACGCCCAATAATTCCG
+
CCCCCGGGGGGGGGGGGGGGGGGGGGGGGGGGFGCCGGGGGGGGGGGGGGGGGGGGGGGGGGGFGGGGGGGGGGGGGFGGGGGGGGGGGGGGGGGGGGGGGGGGGGGGGGGDGFGGGGGGGGDF9FGFGGGGCFFGFGFGGGGGFGGGG;8=@8EGGGCFGGFFFDDCDDGGGGGFGGCC?F6EF6EG?FFEGGGGGGGF>7,+?CC7707/+:DCD78C4>?=2A@>>FFECG:7A1BEGE646:0-:DF
@M03364:276:000000000-BLYN8:1:1101:24835:4408 2:N:0:1
GGACTACTCGGGTTTCTAATCCTGTTTGCTCCCCACGCTTTCGCACCTGAGCGTCAGTCTTCGTCCAGGGGGCCGCCTTCGCCACCGGTATTCCTCCAGATCTCTACGCATTTCACCGCTACACCTGGAATTCTACCCCCCTCTACGAGACTCAAGCCTGCCAGTTTCGGATGCAGTTCCCGGGTTGAGCCCGGGGATTTCACATCCGCCTTGACAGACCGCCTGCGCCCGCTTTACGCCCAATAAATCCG
+
@C@CCGFGCFGGGFDGGG9EGFDFEFF8FFFFCFGGGGGGGGGGDGGF,CFFGGCFEFDFGGFGDF:DEEEGGFGGGGEGGGGGGFGCF@DFFFEDF8E,AFFGGFDGG@FGGGGGGCFECF@FD,<<DBEF9,,8@,>+@CEDBFC>@68:EF>@,@DGEF,@BCFGD>8B;FD,>=CFGG**CEG,=<?FEC>*7E*=FDFFCCDD*18CCFGG*2*/)27,,.4)()0>C3*)*,2:C)-7>>*6C*)
@M03364:276:000000000-BLYN8:1:1101:9000:4414 2:N:0:1
GGACTACTGGGGTTTCTAATCCTGTTTGCTCCCCACGCTTTCGAGCCTCAGTGTCAGTTACAGGCCAGAGAGCCGCTTTCGCCTCCGGTGTTCCTCCATATATCTACGCATTTCACCGCTACACATGGAATTCCACTCTCCTCTCCTGCACTCAAGTCTCCCAGTTTCCAATGCACACACTGGTTGAGCCACTGCCTTTTACATCAGACTTAAGAAACCACCTGCGCTCGCTTTACGCCCAATAAATCCGG
+
CCCCCGGGGGGGEEGGGGGGGGGGGGFGGGGGGGGGGGGGGGGGGGGGGGGGGGGGGGGFGGGGGGGGFGGGGGGGGGGGGFGGGGGGGGFCFG,CDGGGGAEEFFGGGGGGG9FFEEGGGEGGGGGGGFCFGGFFGGF8>E?DGCEGGCBFGCFC=F=DFGF8FFE;FG>9=899DFG+6>CFFGGGEG,DCCGEFGGGGGCDFDF5CCF7DGC79C89F>A@>4=BFFEA4CCCFDEEG5@6CFF3*12
@M03364:276:000000000-BLYN8:1:1101:14531:4450 2:N:0:1
GGACTACCGGGGTTTCTAATCCTGTTTGCTCCCCACGCTTTCGCACCTGAGCGTCAGTCTTTGTCCAGGGGGCCGCCTTCGCCACCGGTATTCCTCCAGATCTCTACGCATTTCACCGCTACACCTGGAATTCTACCCCCCTCTACAAGACTCTAGCCTGCCAGTTTCGAATGCAGTTCCCAGGTTGAGCCCGGGGATTTCACATCCGACTTGACAGACCGCCTGCGTGCGCTTTACGCCCAGTAATTCCG
+
CCCCCGGGGGGGGGGGGGGGGGGGGGGGGGGGGGFCFGGGGGGGGGDFFGGCFGGG:EFGGGGGGGFGGGGDGFGGGGGFFGGGGFGGGGGGGGFGFGGAFGGGGGGGCCFGGGGGFGGGGGCFFGFGFFFCFFGGGGGGGDGFGGG?FFFGFGAEGGGGGGGGGGGG;>,>CGDGG?FG?9DCFFEGCFGFGGGG*=CFGGFCFGGDDGG3;CGFGGGF:CDBFFFD0:)79C7<@1CEGFB?CC64C>*
@M03364:276:000000000-BLYN8:1:1101:17162:4459 2:N:0:1
GGACTACAGGGGTTTCTAATCCTGTTTGCTCCCCACGCTTTCGCGCCTCAGCGTCAGTTGCGAGCCAAAGAGCCGCTTTCGCCACTGGTGTTCCTCCATATCTCTACGCATTTCACCGCTACACATGGAATTCCACTCTTCTCTCTCGCACTCAAGTCTTCCAGTTTCCAATGACCCTCCCCGGTTGATCCGGGGGCTTTCACATCAGACTTAAAAGACCGCCTGCGCGCCCTTTACGCCCAATACTTCCG
+
@@CCC@FGGGDDG@FGGCFGGF,<FFFFGGGA,BEC@FGEGGG7FGC@@CFFGG7BFGGC9F7CGGG?EAFGFGE>FFFGEE::CFGGFCFDGGGG8FGGGGGGGGGFED:CCFGC9FFGGEEGGGGGFCFE;AECADEFFFGG9BF>76E>=3D=FFG,38@DGGGG,>,@@CCFG6C:C8+*C*5<,@FC5C>?*=CCF++;7*;64<CGCFF7+/6=55.31)6)())0>9C<6(A8C>05F**6:D5
@M03364:276:000000000-BLYN8:1:1101:12048:4485 2:N:0:1
GGACTACCGGGGTTTCTAATCCTGTTTGCTCCCCACGCTTTCGCACCTGAGCGTCAGTCTTCGTCCAGGGGGCCGCCTTCGCCACCGGTATTCCTCCAGATCTCTACGCATTTCACCGCTACACCTGGAATTCTACCCCCCTCTACGAGACTCAAGCCTGCCAGTTTCGGATGCAGTTCCCGGGTTGAGCCCGGGGATTTCACATCCGACTTGACAGACCGCCTGCGTGCGCTTTACGCCCAATAATTCCG
+
CCCCCGGGGGGGFGGGGGGGGGFGGGGGGGGGGGGGGGGGCFGGGGGGGGGGGGGGGGGGGGGGGGGGGGGGGGGGGGGGGGEGDFGGGGGGGGFGGGGC,EEDGGGGGGGGGGGGGCGGGGCGGGGGGGGGGGEFGGFGGEDFGGGGGCEFGGGFDGG6CFGCFFGFEEBC7DFGFECFCEDEGGDFGFF57EGG*=EG>CFCFF5*17CCF**0*9EFBDFFF@>E:).7CGGB?2CCED159C=:0:6
@M03364:276:000000000-BLYN8:1:1101:18883:4489 2:N:0:1
GGACTACTGGGGTTTCTAATCCTGTTTGCTCCCCACGCTTTCGCACCTGAGCGTCAGTCTTCGTCCAGGGGGCCGCCTTCGCCACCGGTATTCCTCCAGATCTCTACGCATTTCACCGCTACACCTGGAATTCTACCCCCCTCTACGAGACTCAAGCCTGCCAGTTTCGGATGCAGTTCCCGGGTTGAGCCCGGGGATTTCACATCCGACTTGACAGACCGCCTGCGTGCGCTTTACGCCCAGTAATTCCG
+
CCCCCGGGCFGGGGGGGFFGGGGGGGGGGG9CFGGGGGGGGGGGGGGFEGFGEGGGDGGFGCGGGEGGGGDGGFGGDGGGGGGGEGGC>FDE9,CFAEFGGFEFFGGFCEEGGGGGGGGGCFCGDFFFGGCFGCBFGG?EGEGFAFC8+@C??F,EDGGC@FGGGGGGDGDEG6?CEFGGFDGGGGGGGGGFCC5?=CEFFGGGFGCDGGGD:CFCD*8=DGB:6FFEFF>DDCF46?CCCB097:7<GF4
@M03364:276:000000000-BLYN8:1:1101:23998:4490 2:N:0:1
GGACTACAGGGGTATCTAATCCTGTTTGCTCCCCACGCTTTCGCACCTGAGCGTCAGTCTTCGTCCAGGGGGCCGCCTTCGCCACCGGTATTCCTCCAGATCTCTACGCATTTCACCGCTACACCTGGAATTCTACCCCCCTCTACGAGACTCAAGCCTGCCAGTTTCGGATGCAGTTCCCGGGTTGAGCCCGGGGATTTCACATCCGACTTGACAGACCGCCTGCGTGCGCTTTACGCCCAGTAATTCCG
+
CCCCCGFFG<CGGGGGGGGFFGFAFDCDFGGGGGGGGEFGGGGGGGGGDFFFGGGGGGGGCGGGG7CGCC@CFGGGE@GCCGCGGG:FF@DGFGGEFGFFEB9F=<FFCFGGGEFBAEEGGGGDCFFFBCFFGGG;9DECGGGGG9++@:EG6DF6;8,>FFGF>3EFGGDGE6FGD,:,DEE5<8?6?7C**=B=*=E+@@771;CD<D)>7:DF44EC5C>((8()(.<:C3D)*88:7><F7:?>*:*
@M03364:276:000000000-BLYN8:1:1101:7117:4500 2:N:0:1
GGACTACTAGGGTTTCTAATCCTGTTTGCTCCCCACGCTTTCGCGCCTCAGCGTCAGTTGCGAGCCAAAGAGCCGCTTTCGCCACTGGTGTTCCTCCATATCTCTACGCATTTCACCGCTACACATGGAATTCCACTCTCCTCTTCTGCACTCAAGTCTCCCAGTTTCCAATGACCCTCCCCGGTTGAGCCGGGGGCTTTCACATCAGACTTAAGAAACCGCCTGCGCTCGCTTTACGCCCAATAAATCCG
+
CCCCCGGGGGGGGGGGGGGGGGGGGGGGGGGGGGGGGGGGGGGGGGGGGGGGGGGGGGGGGGGGGGGGCFGGGGGGGGGGGGGGGGGGGGGGGGGFG@FFEGGGGDFGGDEGFFGGGGGGGGGGCEFFBFGGGGGGAFFGGGGGGGGGFGGDFGCD;FFFGGGGDGDDGGCGFCGD=63ACCEGGGG6CGGEGGGGGGGGGGGGFGFG6FGGCGCGGGGGFGFFFA9>9:BDGFGAF?DEEF:FFGF>CGD
@M03364:276:000000000-BLYN8:1:1101:5776:4507 2:N:0:1
GGACTACTCGGGTTTCTAATCCTGTTTGCTCCCCACGCTTTCGCACCTGAGCGTCAGTCTTCGTCCAGGGGGCCGCCTTCGCCACCGGTATTCCTCCAGATCTCTACGCATTTCACCGCTACACCTGGAATTCTACCCCCCTCTACGAGACTCAAGCCTGCCAGTTTCGGATGCAGTTCCCGGGTTGAGCCCGGGGATTTCACATCCGACTTGACAGACCGCCTGCGTGCGCTTTACGCCCAGTAATTCCG
+
CCCCCGGGGGGGGGGGGGGGGGGGGGGGGGGGGGGGGGGGGGGGGGGGGGGGGGGGGGGGGGGGGGGGGGGGGGGGGGGGGGGGGGGGGGGFFGGGGGGGGGGGGGGGGGGGGGGGGDGGD@9FFGGGGGGGGGGGGGFGEEGGDGGDGCGGFGFGGCEEFGGFFGFGEE8CEGGGGGGGCEGGGGGCFFG=EEGE=EGGGCF77DFD353<709:C4FF):703@;@:>D))C59=?GGGF?FGCF27F4
@M03364:276:000000000-BLYN8:1:1101:7071:4510 2:N:0:1
GGACTACTCGGGTTTCTAATCCTGTTTGCTCCCCACGCTTTCGCACCTGAGCGTCAGTCTTCGTCCAGGGGGCCGCCTTCGCCACCGGTATTCCTCCAGATCTCTACGCATTTCACCGCTACACCTGGAATTCTACCCCCCTCTACGAGACTCAAGCCTGCCAGTTTCGGATGCAGTTCCCGGGTTGAGCCCGGGGATTTCACATCCGACTTGACAGACCGCCTGCGTGCGCTTTACGCCCAGTAATTCCG
+
CCCCCGGGGGGGGGGGGGFGGGGGGGGGGGGGGGGGGGGGGGGGGGGGGGGGGGGGGGGGGGGGGGGGGDGGGGGGGGGGGGGGGGGGGGGGGGGGGGGGGGFFGGGGGGGGGGGGGGGGGGFGGGGGGGGGGGGGGGGGGGGGGGG6BDECFGF?9>BCFGGGGGGGGGEGGGDGGGGGFEDCGC:EFFGGGGGG5*CFGCFGFGC<DGGGGGGGGFGGFG>,4:>>:BFFGGFBF?>EE)397>F2CF0
@M03364:276:000000000-BLYN8:1:1101:19808:4558 2:N:0:1
GGACTACAGGGGTATCTAATCCTGTTTGCTCCCCACGCTCTCGAGCCTCAGTGTCAGTTACAGGCCAGAGAGCCGCTTTCGCCTCCGGTGTTCCTCCATATATCTACGCATTTCACCGCTACACATGGAATTCCACTCTCCTCTCCTGCACTCAAGTCTCCCAGTTTCCAATGCACACAATGGTTGAGCCACTGCCTTTTACATCAGACTTAAGAAACCACCTGCGCTCGCTTTACGCCCAATAAATCCGG
+
CCCCCFFGGGGGGGGGGGFFGGGDGGGGFGGGGGGGGGGGGGG8FGGGGF@FDFGGGGGGGGGCGGGGGDFDGGBFEGGGECGG@FGCFGGGGGGGGFFFGC@,C,FFF@GGGGGGGCF>EFGG9F<EFFGGAFFGGGGGGFGFGGG,@,>DFG,=EFGGGGFGGDFFEFCD8DFGFGE6E>6EFGFGGGFG?FGC6;DF;CFFFGDC;C@>DGG7*CCFFEFFBF>EFDF4CDFEDFEGG8;FG7@?GGD
@M03364:276:000000000-BLYN8:1:1101:20988:4560 2:N:0:1
GGACTACCGGGGTTTCTAATCCTGTTTGCTCCCCACGCTTTCGAGCCTCAGTGTCAGTTACAGGCCAGAGAGCCGCTTTCGCCTCCGGTGTTCCTCCATATATCTACGCATTTCACCGCTACACATGGAATTCCACTCTCCTCTACTGCACTCAAGTCTCCCAGTTTCCAATGCACACAATGGTTGAGCCACTGCCTTTTACATCAGACTTAAGAAACCACCTGCGCTCGCTTTACGCCCAATAAATCCGG
+
CCCCCFGGGGGGGGGGGGGGGGGGGGFGFGGFFGGGGGGGGGFFGFGGGDEFGGGGGGFGGGGGCEGGFEEGGDEGGGGGGDFGGGGGGGGGGGGGGGGGG9EGCDDFGGGGGGGGGCFGGG:FCFGGGFDGFGAFFGEFFEGGGGGGGCFGFFD,@EGGGGGGFGGGGFGFGGGGCFGCACFGE:D@C,3DFFD:EEGGGGFCA+;CCG=DFFFDGG>CAEAEBABDFFF>4CFC:7E7C>@6C+;?6<>
@M03364:276:000000000-BLYN8:1:1101:7395:4563 2:N:0:1
GGACTACCGGGGTATCTAATCCTGTTTGCTCCCCACGCTTTCGCGCCTCAGCGTCAGTTGTCGTCCAGAAAGTCGCCTTTGCCACCGGTGTTCTTCCTAATCTCTACGCATTTCACCGCTACACTAGGAATTCCACTTTCCTCTCCGATACTCCAGCCTCCCAGTTTCCATCCCATCACGGGGTTAAGCCCCGCACTTTTAAGCTGGACTTAAGAAGCCGCTCGCGCGCGCTTTACGCCCAATAATTCCGG
+
CCCCCGGGFGGGGGGGGGGGGFGGGGGGGGGGGGGGGGGGGGGGDGGGGGGGGFGGGGGGGGGFGGFGGGGGGGGGDGGGGFGGGFGGGGGGGGFEFF9FGFGFGGGGGEFGGFGGGGGGGGCEFFGGFFGGGGAB;FGGGGGCD3@8BEGGGG?DFF8E8EGFGGFF7>>EFGGGGFGGGG5*<8<;CEF>7*8CEGGGGGG+BC6*;C;CFFD+0;*:=*).1)17,7>@DCFA:0?E5F?F7C@909>
@M03364:276:000000000-BLYN8:1:1101:11171:4585 2:N:0:1
GGACTACAAGGGTTTCTAATCCTGTTTGCTCCCCACGCTTTCGCACCTGAGCGTCAGTCTTCGTCCAGGGGGCCGCCTTCGCCACCGGTATTCCTCCAGATCTCTACGCATTTCACCGCTACACCTGGAATTCTACCCCCCTCTACGAGACTCAAGCCTGCCAGTTTCGGATGCAGTTCCCGGGTTGAGCCCGGGGATTTCACATCCGACTTGACAGACCGCCTGCGTGCGCTTTACGCCCAGTAATTCCG
+
CCCCCGGGGGGGGGGGGGGGGGGGGGGGGGGGGGGGGGGGGGGGGGGGGGGGGGGGGGGGGGGGGGGGGGGGGGGGGGGGGGGGGGGGGGGGGGGGGGGFGGGGFGGGGGGGGGGGGGGGGGGGGGGGGGGGGGGFGFFGGGGGGGGEGGGGGFGDDGGGGGGGGGGGGDEGGFFGGGGGGGGGGGGGGFCG=EGGGGGGGGGGFGDDDD<GGGGFG:F*<EFBBFFFFFBFGGGFFFGEGD<FGFFAGG4
@M03364:276:000000000-BLYN8:1:1101:8251:4585 2:N:0:1
GGACTACCAGGGTTTCTAATCCTGTTTGCTCCCCACGCTTTCGCACCTGAGCGTCAGTCTTTGTCCAGGGGGCCGCCTTCGCCACCGGTATTCCTCCACATCTCTACGCATTTCACCGCTACACGTGGAATTCTACCCCCCTCTACAAGACTCTAGCCAACCAGTTTCAGATGCAATTCCCAAGTTAAGCTCGGGGCTTTCACATCTGACTTAATTGACCGCCTGCGTGCGCTTTACGCCCAGTAATTCCG
+
CCCCCGGGGGGGGGGGGGGGGGGGGGGGGGGFGEFEEGGEGGGGGGGGGFGGGGGGGGGGGGGG9<FGGDFGGGGGGGGGGFECGGGFGFGGFFFEFGGGGFG9EFFFCFGGGGG9EECECFG@7FEGGDFGGGGGGGGGGEGGG9DDGFFGGGGGG?9DFDEGGGGGFFGGG9;,@@9DFDGGGGFGFG9FG8BEGGGFFGGGF;@7:CCCC+@C7+>?A5317),8;;B:C7FDF:88C@B?C7@B7C0
@M03364:276:000000000-BLYN8:1:1101:5685:4600 2:N:0:1
GGACTACTAGGGTATCTAATCCTGTTTGCTCCCCACGCTTTCGCACCTGAGCGTCAGTCTTTGTCCAGGGGGCCGCCTTCGCCACCGGTATTCCTCCAGATCTCTACGCATTTCACCGCGACACCGGGAATTCTACCCCCCTCTACAAGACTCTAGCCTGCCAGTTTCGACTGGAGTTCCAAGGTTGATCGCGGGGATTTAACATCCGACTTGACAGACCGCCTGCTTGCCCTTTACGCCCACGAATTCCG
+
<BACCAFFGGG?E6CE,6CCC<F<CF@E9C@FGC@CFGG7CF,,BFC@CF@ECFGCFC9<FCC6CE<EE7@++7@FC?:EAC:,FG+7@FDFFGG<FE8F?EF<@?FFE7:=,,:BF:F+>FCG8+3>3+,@,,@F9>+:CEG9D,,@EC:+6,,35DE>CGFC,>;>C5*6*,114,5C,,652>A,4?*=*?8E***0*00:8CC557)7:*9DFG8C>E3,(5(*)))027D482E:*.()))0(*2*
@M03364:276:000000000-BLYN8:1:1101:6519:4639 2:N:0:1
GGACTACTGGGGTATCTAATCCTGTTTGCTCCCCACGCTTTCGCGCCTCAGCGTCAGTTGCGAGCCAAAGAGCCGCTTTCGCCACTGGTGTTCCTCCATATCTCTACGCATTTCACCGCTACACATGGAATTCCACTCTTCTCTCTCGCACTCAAGTCTCCCAGTTTCCAATGACCCTCCCCGGTTGAGCCGGGGGCTTTCACATCAGACTTAAAAGACCACCTGCGCGCGCTTTACGCCCAATAATTCCG
+
CCCCCGGGGGGGGGGGGGGGGGGGGGGGGGGGGGGGGGGGGFGGGGECGFGGGGGGGGGGGGGDGGGFCFGGFFEGFGGG@BCGEGFGFGGGGFGGG8?EGGFG9EFFGEGEFGGGGGGGGGCGGGGGFE<EGGGGGG,EFGGCG9=>CGGGFD,DEGGGFGGGDFGFGGGFCAEFGGG>ECEEGEE6,@DGGGGGGG>FGFF7;FFCGGGGFG+@CFFGFGFFEF@DF:7>)7*5F?G:ED:57FFFGGC
@M03364:276:000000000-BLYN8:1:1101:15395:4641 2:N:0:1
GGACTACCGGGGTTTCTAATCCTGTTTGCTCCCCACGCTTTCGCACCTGAGCGTCAGTCTTTGTCCAGGGGGCCGCCTTCGCCACCGGTATTCCGCCAGATCTCTACGCATTTCACCGCTACACCTGGAATTCTACCCCCCTCTACAAGACTCTAGCCTGCCAGTTTCGAATGCAGTTCCCAGGTTGAGCCCGGGGCTTTCACATCCGACTTGACAGACCGCCTGCGTGAGCTTTACGCCCAGTAATTCCG
+
CCCCCGEFFGGGGGGFFGFGGGGGGGGGGGFGGGGGGGGGGGGCFGCFGFGGEGGGGGGGGGGGGGGFF7CGGEGGGGFGFEGGGGGGGCFGGF,+CFGGGFGGGGGGDFGCFF9FGEEEFGGGCFFFGGGGGGGGGDFCCGGGGGGBDGG?DECEECFGF7FFGGGEGGFGGGGGGCCACCFFGGGGFGFGEEGC*CFGGFFGFGDDDDC**02**0;*):)22>>D0).);DGABBEGG>?<0064*:0
@M03364:276:000000000-BLYN8:1:1101:16415:4657 2:N:0:1
GGACTACCCGGGTTTCTAATCCTGTTTGCTCCCCACGCTTTCGAGCCTCAGCGTCAGTTACCGACCAGAGAGCCGCCTTCGCCACTGGTGTTCCTCCATATATCTACGCATTTCACCGCTACACATGGAATTCCACTCACCTCTTCTGCACTCCAGTCTCCCAGTTTCCAATGCCCCTCCCGGGTTGAGCCGGGGGCTTTCCCTTCAGACTTAAGTACCCGCCTGCGCTCGCTTTACGCCCAGTAAATCCG
+
CCCCCFGECFFGG,FGDGGGGGGGGGGGGGFGGGGFFGFGGGGGGGGGGGGGGGGGGFGGC,B6@FGG,,6BFGGGGGGGGGFFFGFGGGGGGGGGG8F<FGGGGFGGGGGGFGGFGGGGGGGGE,EFGGGGGG;FF84<EGFG,DFACFFFC,@8,E9,>F@FBEGFGGGBF,,,+4@+3++3C88CFGF8**>=CGG?F+07=F=CGCDG7++33+>ADCEFFFBEBF)7DGG473?CEE()*0*6CFC
@M03364:276:000000000-BLYN8:1:1101:21195:4675 2:N:0:1
GGATACTAGGGTTTCTAATCCTGTTTGCTCCCCACGCTTTCGCACCTGAGCGTCAGTCTTTGTCCAGGGGGCCGCCTTCGCCACCGGTATTCCTCCAGATCTCTACGCATTTCACCGCTACACCTGGAATTCTACCCCCCTCTACGAGACTCAAGCCTGCCAGTTTCGGATGCAGTTCCCGGGTTGAGCCCGGGGATTTCACATCCGACTTGACAGACCGCCTGCGTGCGCTTTACGCCCAGTAATTCCG
+
CCCCCFCEFGGGGDFFGFGFFGGGGGGGGGFGGGEGGGGGGGGGGGGGFGGGGGEEFEFGGGGGGGGGGGGGGGGEF=FEGCBFGGDFGF,EFFGG@F9EFFGGCFFEFFBFFGGGEGGGGGG@FGG?FGDDFFGFGFEGGGGGGGB+B@CFFGGGGG?FGG6@F=DC533BCFGC2=D9EBEGCGGFGGFCEGGD=FFCGCFGFFGGGGGF=FGGGGAEB>B:FD<>?EFDCF7<:<G55547*:@<DG
@M03364:276:000000000-BLYN8:1:1101:13941:4688 2:N:0:1
GGACTACCCGGGTTTCTAATCCTGTTTGCTCCCCACGCTTTCGCACCTGAGCGTCAGTCTTCGTCCAGGGGGCCGCCTTCGCCACCGGTATTCCTCCAGATCTCTACGCATTTCACCGCTACACCTGGAATTCTACCCCCCTCTACGAGACTCAAGCCTGCCAGTTTCGGATGCAGTTCCCGGGTTGAGCCCGGGGATTTCACATCCGACTTGACCGACCGCCGGCGTGCGCTTTACGCCCAGCAATTCCG
+
CCCCCGGGGGGGGGGGGGFGGGGGGGGGGGGGGGGGGGGGGGGGGGGGG8EGGGGDGGGGGGGGGGGGGGGGGGGGGGGGGGGGGGGGGGGGGGGGGGFFGGGGGDGGGGGGGGCFGEGGGGGGGGGGGEGGGGGGGGGGGGGGGGGCEGGGGGGGGGGGFGDFGGGGGG5>EFFGGC@FFEGGGE=F?DF*5CEC:>E?@CGCFF499DD3C7F*9):57EF(076DFFFFGDGA?1EGGF()926.200
@M03364:276:000000000-BLYN8:1:1101:13232:4692 2:N:0:1
GGACTACCGGGGTTTCTAATCCTGTTTGCTCCCCACGCTTTCGCACCTGAGCGTCAGTCTTTGTCCAGGGGGCCGCCTTCGCCACCGGTATTCCTCCAGATCTCTACGCATTTCACCGCTACACCTGGAATTCTACCCCCCTCTACAAGACTCTAGCCTGCCAGTTTCGAATGCAGTTCCCAGGTTGAGCCCGGGGATTTCACATCCGACTTGACAGACCGCCTGCGTGCGCTTTACGCCCAGTAATTCCG
+
CCCCCGGGGGGGGGGGGGGGFGGGGGGGGGGGGGGGGGFGGGGGGGGGGDGGGGGGGGGGGGGGGGGGGGGGGGGGGGGGGGFGGFGGGGGGGGGGGGF9FAFFFDFFGGGGGGGGGGGDGGGGGGGGGGFFFGFFEFFCCCCGCFGGGGGGDCGGGDFFG>FFGGGGGGFGGGGGGGGGGGG>FFGGGGGGGGGG=CFFGGG=AFGD*):8FCCCCCFE:EB?:F>EFFFE3DFFFFGGG>:FG7FFGG7
@M03364:276:000000000-BLYN8:1:1101:18681:4720 2:N:0:1
GGACTACTCGGGTATCTAATCCTGTTTGCTCCCCACGCTTTCGCACCTGAGCGTCAGTCTTCGTCCAGGGGGCCGCCTTCGCCACCGGTATTCCTCCAGATCTCTACGCATTTCACCGCTACACCTGGAATTCTACCCCCCTCTACGAGACTCAAGCCTGCCAGTTTCGGATGCAGTTCCCGGGTTGAGCCCGGGGATTTAACATCCGACTTGACAGACCGCCTGCGTGCGCTTACGCCCAGTATTTCCG
+
CCCCC,FFEFGGGGCEFEGDFGGGGGGGCFGFGEFFCFFGGC766FEFF<CFFGGGCFFFFCFGGGEGGGDGGDFC@FCFGGDFCFFCEGGGGGGGFGF9C,CEGGFFG7FEGGGGE7FEC@:FGGGF,FF8FGGGG8FE88ECCCEEB+C?FDG@EGGGG@DCDF,3@8>CE62>EFCFGGG*44C8CGGFCE8CC*BC+1=7ACC<*:C**09**087.C:?:F>54B>ED**)02>E5>84*:*.27
@M03364:276:000000000-BLYN8:1:1101:22012:4725 2:N:0:1
GGACTACCGGGGTATCTAATCCTGTTTGCTCCCCACGCTTTCGCACCTGAGCGTCAGTCTTTGTCCAGGGGGCCGCCTTCGCCACCGGTATTCCTCCAGATCTCTACGCATTTCACCGCTACACCTGGAATTCTACCCCCCTCTACAAGACTCTAGCCTGCCAGTTTCGAATGCAGTTCCCAGGTTGAGCCCGGGGATTTCACATCCGACTTGACAGACCGCCTGCGTGCGCTTTACGCCCAGTAATTCCG
+
CCCCCGGGGGGGGFGGGGGGGGGGGGGGGGGGGGGGGGGGGGGDGGGGGFGGGGGDGGCFFFGGGGGF?FEEGGGGGGGGGGGGGGGGGGGAFGGGGGGFGGGGFDGCGGE+E?EF9FGEGGGGFGGGGFGCFFGGD8EEGGEFFG;:,DGFFGGGGGGGFDFGGFAFGGGGG99D,=D,D,>EGGGGGGG5C8EG5CFG77CGA*28DGDDFGCG=CE:.*80:@>>:B>BDCDFFBG?>BBFGGFFG7*
@M03364:276:000000000-BLYN8:1:1101:26514:4765 2:N:0:1
GCACTACCGGGGTATCTAATCCTGTTTGCTCCCCACGCTTTCGCACCTGAGCGTCAGTCTTCGTCCAGGGGGCCGCCTTCGCCACCGGTATTCCTCCAGATCTCTACGCATTTCACCGATACACCTGGAATTCTACCCCCCTCTACGAGCCTCAAGCCTGCCAGTTTCGGTGGCAGTTCCCGGGTTGAGCCCGGGGAGTTCACATCCGACTTGACAGACCGCCTGCGTGTGCTTTACGCCCAGGAATTCCC
+
@-6AC,CC+@++7@CCFEF9FFFDEDF8F9FFF;FC@FF@FD,CEB7EE86@7@F6BE<<DFCCC7@AEC>7@7CC@BCFDCCFEG>788:,:C,?F==5A?CC45C@@@7F@@FCA:+++83FF@3,BDF,@@EBD@CGDECCBFGG7**4@,3,,4@,,6>,,,?DCE***6:8@C?C:C*=C8=F67E*>:*C5*3*:*?:B7CDDGD**097*2;*)256?F;>F)0/00C99:C8:7:)*2<)*00
@M03364:276:000000000-BLYN8:1:1101:20833:4775 2:N:0:1
GGACTACCAGGGTTTCTAATCCTGTTTGCTCCCCACGCTTTCGCACCTGAGCGTCAGTTTTTGTCCAGGGGGCCGCCTTCGCCACCGGTATTCCTCCAGATCTCTACGCATTTCACCGCTACACCTGGAATTCCACCTCCCTCTACATGACTCTAGACTGCCAGTTTCGAATGCAGTTCACAGGTTGAGCCCGGGGATTTCACCTCCGACTTGACAGTCCGCCTGCGTGCGCTTTACGCCCAGTAACTCCG
+
CCCCCGGDGGGGGFGGGGGGGGGGGGGGGGGGGGGGGGGGGGGGEGGG8E@A7CFGGG,6<DFFGFFG8,@FGGGGGGGGGGFGG<C:F=FGGGFGG8EFF8EFGGGGGGGGGGGFGGGG@CEF=,EAFGGGC,,EF88FGGGGGGF,,@DFG9DF,E,,8@FFFGGFEF,,4DDEFC7,33@>FG,@7F6E>*1;5EF?DCF78FFCGC<DF*>7C*>CFEA?;FF3(8)<DGFFF(CC554?GG*6>C5
@M03364:276:000000000-BLYN8:1:1101:17022:4786 2:N:0:1
GGACTACAGGGGTATCTAATCCTGTTTGATCCCCACGCTTTCGCACATCAGCGTCAGTTACAGACCAGAAAGTCGTCTTCGCCTCTGGTGTTCCTCCATATCTCTGCGCATTTCACCGCTACAAATGGAATTCCACTTTCCTCTTCTGCACTCAAGTTTCCCAGTTTCCAATGACCCTCCACGGTTGAGCCGTGGGCTTTCAACTCGGACTTAAGAAACCGCCTACGCGCGCTTTACGCCCACTAATTCCG
+
C-8@@,<<CEF:8CF@A<F9,EEFFFFE,CCFAC<CB:BFCE@GCG7E<,EGG@FCCFDE@,C@F7F<E8C,C,,,CFGGG@@,69,@9B==@BEGF,BC,,,?,CFFGEGEEB@5:F7CFCF,@EF9BEC=F9;AF9EGGAA@,,4,C,,?=D89;DE>=FDG3>F;,,,@8=F8E8888,=6@CC8EB8+@+@>C83C8B,+3:*33*32=>F++4D1?C)(-8=D2?;)/*/)1(3BEF()*0+.::*
@M03364:276:000000000-BLYN8:1:1101:6826:4790 2:N:0:1
GGACTACACGGGTTTCTAATCCTGTTTGCTCCCCACGCTTTCGCACCTGAGCGTCAGTCTTCGTCCAGGGGGCCGCCTTCGCCACCGGTATTCCTCCAGATCTCTACGCATTTCACCGCTACACCTGGAATTCTACCCCCCTCTACGAGACTCAAGCCTGCCAGTTTCGGATGCAGTTCCCGGGTTGAGCCCGGGGATTTCACATCCGACTTGACAGACCGCCTGGGTGCGCTTTACGCCCAGTAATGCCG
+
CCCCCGGGGGGGGGGGGFGGGGGGGGGGGGGGGGGFGGGGGGGGGGGGFGGGGGGGGGGGGGFGGGGGGGGGGGGGGGGGGGGGGGGGEDGGGGGGGGGGGGGGGGGGGGGGGGGGGGGG>@FGF:FGGGGGGGFGFGCFGGGGGGGEDGGCC6C:DGGGGGGG:FGGG5:EEGGF<CFFGG5B<E=FFCE=EG5C5CFFG+CD16288CDCCC600*;:>GFFF)(.3BE)/CC9=68?E@66:*9):CC
@M03364:276:000000000-BLYN8:1:1101:25094:4812 2:N:0:1
GGACTACAAGGGTTTCTAATCCTGTTTGCTCCCCACGCTTTCGAGCCTCAGTGTCAGTTACAGGCCAGAGAGCCGCCTTCGCCACTGGTGTTCCTCCATATATCTACGCATTTCACCGCTACACATGGAATTCCACTCTCCTCTTCTGCACTCAAGTCTCCCAGTTTCCAATGACCCTCACCGGTTGAGCCGGGGGCTTTCACATCAGACTTAACAAACCGCCTGCGCTCGCTTTACGCCCAATAAATCCG
+
AC-ACFF,CC8CFGGGFFEC9FGGFCEEGFGGGGFD@7BFDGE8FGDGGGFCGFGGGGGGCCADDGDCDADCFGGGGGGG7FEC7,CCCFGFGGGGFFGCGFGGGGGGEEGGGGFFG:78:F,A=A?FF9A=AE,E9E><EF8=7EC;ACFCC=EGADE9B>,@A,6E@,,7@,EFG8=,6,6=FEC6,DF8+@C*@E5?FCE8+209*821=++=*/=*)*81(8(=6:)28*:.;<C:*)(0>F*:769
@M03364:276:000000000-BLYN8:1:1101:18494:4826 2:N:0:1
GGACTACTGGGGTTTCTAATCCTGTTTGCTACCCATGCTTTCGAGCCTCAGCGTCAGTTACAGACCAGACAGCCGCCTTCGCCACTGGTGTTCTTCCATATATCTACGCATTTCACCGCTACACATGGAGTTCCACTGTCCTCTTCTGCACTCAAGTTTCCCAGTTTCCGATGCACTTCTTCGGTTGAGCCGAAGGCTTTCACATCAGACTTAAGAAACCGCCTGCGTGCGCTTTACGCCCAGTAATTCCG
+
CCCCCGGGGGGGGGGGGGGGGGGGGGGGGGCFGGGGGGGGGGGGGGGGGGGGGGGGGGGGGGGCGGGGGGGGGGGGGGGGGGGGGDGGGGGGGGGGGFGGGGGGGGFGGGGGGGGGGGGGGGGGGGGGGGGGGGFGGGGFGGGGFGGFCGGGGGGGGGDEGGGGGGFEFG+@=EGGCGFGGGGCGGGFGGFG+@E:9EFFGC:CFFC55CFD>DFFGCFD9EEFFF@D@485CDCCF6CGGD?FFFACGG;
@M03364:276:000000000-BLYN8:1:1101:5057:4829 2:N:0:1
GGACTACCAGGGTTTCTAATCCTGTTTGCTCCCCACGCTTTCGAGCCTCAGTGTCAGTTACAGGCCAGAGAGACGCTTTCGCCTCCGGTGTGCCTCCATATATCTACGCATTTCACCGCTACACATGGAATTCCACTCTCCTCTCCTGCACTCAAGTCTCCCAGTTTCCAATGCACACAAGGGTTGAGCCACTGACTTTTACATCAGACTTATGAAACCACCTGCGCTCGCTTTCCGCCCCATAAATCCCG
+
C@CC,CF<,CFC@,BF9CF,EF@C-<CFFGAE<BCFE7@7<CFGGG+4CCECFEFGGGGG9F@ED:CDFF<7,CFF7@DCE:FEEDEF@FGC9?BECFFCFCEF9,CFE=BFGGFCA@C@F:,<,EFFFBE@,?=F,@9A,@4=8E,>E8@=,4@E;@DGD8=DFFGFC,@@E?,,,,3+,6B,:BF?,3DC7<,,5E;;++,+4<;7*3+++59+5*DF?=*<:?B>ABDD4*2*)51**)/;=785**:
@M03364:276:000000000-BLYN8:1:1101:5018:4838 2:N:0:1
GGACTACAAGGGTTTCTAATCCTGTTTGCTCCCCACGCTTTCGCACCTGAGCGTCAGTCTTCGTCCAGGGGGCCGCCTTCGCCACCGGTATTCCTCCAGATCTCTACGCATTTCACCGCTACACCTGGAATTCTACCCCCCTCTACGAGACTCAAGCCTGCCAGTTTCGGATGCAGTTCCCGGGTTGAGCCCGGGGATTTCACATCCGACTTGACAGACCGCCTGCGTGCGCTTTACGCCCAGTAATTCCG
+
CCCCCGGGGGGGGGGGGGGGGGGGGGGGGGGGGGGGCGGGGGGGGGGFFFGGDGGGDFEFGGGGGG7EFGGGGGGGEGGGGGGGD<EFGG7FFFGGGGGGGGFGGGGGGGGGGGGGGEGGGGGGGGFFGGFGFGGGGGGDGGGFGFFG+@CGGDFCGGF6CF6?FGGG55CGEGGGGGFGFCCGGGDGGGGGGGDGDCFFCDFFFGDD5CDGCGGGC<CFE=),4>07:FFFCD5<F2>:CBB67C4AD>*
@M03364:276:000000000-BLYN8:1:1101:8035:4849 2:N:0:1
GGACTACTCGGGTTTCTAATCCTGTTTGATCCCCACGCTTTCGCACATCAGCGTCAGTTACAGACCAGAAAGTCGCCTTCGCCACTGGTGTTCCTCCATATCTCTGCGCATTTCACCGCTACACATGGAATTCCACTTTCCTCTTCTGCACTCAAGTTTCCCAGTTTCCAATGACCCTCCACGGTTGAGCCGTGGGCTTTCACATCAGACTTAAGAAACCGCCTACGCGCGCTTTACGCCCAATAATTCCG
+
CCCCCGGGGGGGGGGGGGGGGGGGGGGGGGGGGGGGGGGGGGGGGGGGGGGGGGGGGGGGGGGGGGGFGGFGGGGGGGGGGGGGGGGGFGGGGGGGGGGGGGGGGFGGGGGGGGGGGGGGGGGGGGGGGFGGGGGGGGGGGGGGGGGGGFGFGGGGGCFGGGGGGGGGGGGGGGGGGGGGCGGGGGGGGGGGGDGGGGGGGGGGFGGGGGGGGGGGGGGGFGFFFF?EFFFFGGGFF@GGGF?FGGFFGGF
@M03364:276:000000000-BLYN8:1:1101:20732:4852 2:N:0:1
GGACTACCGGGGTTTCTAATCCTGTTTGCTCCCCACGCTTTCGCACCTGAGCGTCAGTCTTCGTCCAGGGGGCCGCCTTCGCCACCGGTATTCCTCCAGATCTCTACGCATTTCACCGCTACACCTGGAATTCTACCCCCCTCTACGAGACTCTAGCTTGCCAGTTTCAAATGCAGTTCCCAGGTTGAGCCCGGGGATTTCACATCTGACTTAACAAACCGCCTGCGTGCGCTTTACGCCCAGTAATGCCG
+
@CCCCGFGGGDGEFGGGGFGFEFGGGGGGFFGGGGGGGGGGG@BCG@FGCFGGGGGEGGGGFGG7FGGGGGGGGDGGGGGGGCFEGGGGGGGGGGGFGGGC=EC,AFFDFGGFGGGAFC>CGBFFGGGGGGGGGGGDGCGEEGGFFG8CEGD699EGCEDCB;CBFGD@CFFCFFGF??GGGGFCCFFECCFEE>E58FGGGGGFGD>FGGGGFFGCGGFFGF?BFF:0;@DC3D9F08EC3<:>C7)7*1
@M03364:276:000000000-BLYN8:1:1101:21952:4868 2:N:0:1
CCCCTAGTGGCTGTGCGTCACGTGTTTGCTATTCCTCTTGTACTACTCCGGTGTCTGATACATTTCTTTCGCTACCCTTTCGCGCTCCTTCTTCTCTCTCACTCACCAGTGTCTATTTCGCCCCTTGTTGTTTCCCTGCTCTCTTCTCATTTCACTCCTTGCATTTGGATTTCTACTACTTCTTTGTTACTCTAGTTTGTAACCTTGCATTGCTGCATTGCGTAGTAGACCGACTACCTCACGTATCACCT
+
-8--8,,;,-,-,,,,,8+,,,6;C,@,6<<,<@EA,C;,,;,,,6<<,,6@@C8,,,C,,,,<,,,;<C,,,,+,::,:5,,8+4,+,,,:,,,,,,,,,,9,,9,,,,5,5,,,,,,,4++++4,5:,9,9,4C9,,44,,6999,,,,6,,,44,,,,,,,,,,,46,,,,,,6,,,7667,,7,,3,3,77,7,,1++723+6+++++++++++7,++*013;+*+*3**3)3):,,*(0*+8*+;2
@M03364:276:000000000-BLYN8:1:1101:13541:4920 2:N:0:1
GGACTACCGGGGTTTCTAATCCTGTTCGCTCCCCACGCTTTCGTTCATCAGCGTCAATAAATACGTAGTAACCTGCCTTCGCAATTGGTATTCCATGTAATATCTAAGCATTTCACCGCTACACTACATATTCTAGTTACTTCCATACTATTCAAGTCAAACAGTATCAATGGCCGTGTCTTAGTTAAGCTAAGAAATTTCACCACTGACTTATCTGACCGCCTACGAACCCTTTAAACCCAATAATTCCG
+
CCCCCGGGGGGGGGGGGGGGGGGGGGGGGGGGGGGGGGGGGGGGFCFGGGGGGGGGEGGFGGGGGGGGGGGGGGGGGGGGGGGGGGGGGGGGGGGGGGGFGGGGGGFGGGGGGGGEGGGDFGGGGGFGGGGGGGGGGGFGGGGGGGFFEGGGGGFG;DFGGGGCEAFCAFFGFGGGG6DCFF;BFGGGCGGEEGGFDFGGCFGFFGGGGGGGFGGG@>FGFDDFFF25>5B4FGGEFFGG5?2ACCFEG72
@M03364:276:000000000-BLYN8:1:1101:13091:4927 2:N:0:1
GGACTACTCGGGTTTCTAATCCTGTTTGCTCCCCACGCTTTCGAGCCTCAGCGTCAGTTACAGACCAGAGAGCCGCCTTCGCCACTGGTGTTCCTCCATATATCTACGCATTTCACCGCTACACATGGAATTCCACTCTCCTCTTCTGCACTCAAGTCTCCCAGTTTCCAATGACCCTCCCCGGTTGAGCCGGGGGCTTTCACATCAGACTTAAGAAACCGCCTGCGCTCGCTTTACGCCCAATAAATCCG
+
CCCCCGGGGGGGGGGGGGGGGGGGGGGGGGGGGGGGGGGGGGG?FGGGGGGGGGGGGGGGGGGGGGGGFECEGGGGGGGGGGFEGGGGGFGGGGGGGGGFFAFGGGGGDGEGFFGGGGGGGGGF?FGGEEFGGGGGGGGGGGFGGFFDFGFDGGFCGGGGFGFGGGGGEAFGGF8D,8DEE68CGGGGGGGGEGGG**;?C+=FFGD48CDC+77DG4CFB5>;@A@F958DGC3)=:EGGD<FGGFAFG)
@M03364:276:000000000-BLYN8:1:1101:17569:4933 2:N:0:1
GGACTACTAGGGTTTCTAATCCTGTTTGCTCCCCACGCTTTCGAGCCTCAGTGTCAGTTACAGGCCAGAGAGCCGCTTTCGCCTCCGGTGTTCCTCCATATATCTACGCATTTCACCGCTACACATGGAATTCCACTCTCCTCTCCTGCACTCAAGTCTCCCAGTTTCCAATGCACACAATGGTTGAGCCACTGCCTTTTACATCAGACTTAAGAAACCACCTGCGCTCGCTTTACGCCCAATAAATCCGG
+
CCCCCFGG9FGGGGGGGFGGGGGGGGGGGGGGGGGGGGGGGCCCFGGGGGGGGGGGGGGGGGGGGGGGGGGGGGGGGECGGGGGEGGEFFGGGGGGGGGGGGGGGGGGGGEGGGGGGGGGDGGFGGGFF=CEG9AFF84?>EF?DFCDEGGGGCCFGEGGC?=8DEFG8;>FDF9@,=@6DD,@FGGFGGGGGFFFFCF<??F7++3*;CF7C7<CGF:59>ABFDBDF44)1?+8?9C**)(/*:8?FGC
@M03364:276:000000000-BLYN8:1:1101:14444:4967 2:N:0:1
GGACTACTCGGGTTTCTAATCCTGTTTGCTCCCCACGCTTTCGCGCCTCAGCGTCAGTTGCGAGCCAAAGAGCCGCTTTCGCCACTGGTGTTCCTCCATATCTCTACGCATTTCACCGCTACACATGGAATTCCACTCTTCTCTCTCGCACTCAAGTCTTCCAGTTTCCAATGACCCTCCCCGGTTGAGCCGGGGGCTTTCACATCAGACTTAAAAGACCGCCTGCGCGCGCTTTACGCCCAATAATTCCG
+
CCCCCGGGGGGGGGGGGGFGGGGGGGGGGGGGGGGGGGGGGGGGGGGGGGGGGGGGGGGFGGGGGGGGGGGGGGGGGGGGGGGGGGGGGGGGGGGGGGGGGGGFGGGGGGGGGGGGGGGGGGGGGGGGFFFGGGGGCFGGFGGGGGFGGDGGGGGGDGGEFGGFGGGGFGGGFCFGG?FGCCECFEEFEGGGGGGGGGGGGGGGFGGGGGGGGFC++5CFEGFF?F>F>>DDGGGFFBE?C>1@G*9>GF4
@M03364:276:000000000-BLYN8:1:1101:20938:4976 2:N:0:1
GGACTACTGGGGTTTCTAATCCTGTTTGCTCCCCACGCTTTCGAGCCTGAGTGTCAGTTACAGGCCAGAGAGCCGCTTTCGCCACCGGTGTTCCTCCATATATCTACGCATTTCACCGCTACACATGGAATTCCACTCTCCTCTCCTGCACTCAAGTCTCCCAGTTTCCAATGCACACAATGGTTGAGCCACTGCCTTTTCCATTAGGCCTAAGAAACCACCCGCGCTGCCTTTACGCCCAATCAATACGG
+
CCCCCDG9DGGGGGGGGGGFEEFFGGGGGGGGGEGGGGGGGGGD@FGG,C<C<<DEGGF,,6C,CFFGEFE,CF7@:@DGGGD7FE@FGEFGGFFGGG9AC?;<EFEFFC:FGGGGFFDGGGGFCFGCCFFFGC9A,84?EGGGF84,,@E=EFGF,>E,E=@DA9@E8FGGCFGEF,++,6,3C6,,,8@@43E82@FC+*7+++++**475**=7A>,*4*)06(8())2=C+95(BCG3;)9>A)2/9
@M03364:276:000000000-BLYN8:1:1101:24050:4977 2:N:0:1
GGACTACTGGGGTTTCTAATCCTGTTTGCTCCCCACGCTTTCGAGCCTCAGCGTCAATTACAGACCAGAGAGTCGCCTTCGCCACTGGTGTTCCTCCATATATCTACGCATTTCACCGCTACACATGGAATTCCACTCTCCTCTTCTGCATTCAAGTTCCCCAGTTTCCAATGACCTTCCTCGGTTGAGCCGAGGGCTTTCACATCAGACTTAAGAAACCGCCTGCGCTCGCTTTACGCCCAATAAATCCG
+
CCCCCGGGGGGGGGGGGDGGGGGGGFGGGGEGGGGGGGDGGFGGGGGGGGGDGGGGGGGGGGGGGGGGGGGGGGGGGGGAGGGGGGGGGGDGAFFGGGGGFFEDGGGGGGGGGGGGGGGGGGGGGGGGEEFGGGGG>EGGGGGGGFFGGGGGGGGGGGGGGG8CDDFD8=FGGFFFGFCFFCE6FEGFFFFG>ECEGGGGG7EF>FDDFGGGGGG7DF?FFGFFF6@D>FFFGGGFFFGEGF;4DGFFG6/
@M03364:276:000000000-BLYN8:1:1101:10889:5001 2:N:0:1
GGACTACTAGGGTTTCTAATCCTGTTTGCTCCCCACGCTTTCGCACCTGAGCGTCAGTCTTCGTCCAGGGGGCCGCCTTCGCCACCGGTATTCCTCCAGATCTCTACGCATTTCACCGCTACACCTGGAATTCTACCCCCCTCTACGAGACTCAAGCCTGCCAGTTTCGGATGCAGTTCCCGGGTTGAGCCCGGGGATTTCACATCCGACTTGACAGACCGCCTGCGTGCGCTTTACGCCCAGTAATTCCG
+
CCCCCGGGGGGGGGGGGGGGGGGGGGGGGGGGGGGGGGGGGGGGGGGGGFGGGGGGGGGGGGGGGGCGFEEGGEGGGEGGGGGGGGGGGGGGGGGGGGGFFGGGGGFGGGGGGGGGGGEEGGDFEEFGGDGFGGGGGGGGGEEGGGGGEGGGGGGFCFGGGGCCGFGGGGCGGFGGFGDFGG>EGGGGFFGGGGGGCGGG7C@CFF*9<DGG**6:79CFEGEBF>076D50<DGBF?EEGF(/:0@<DC9
@M03364:276:000000000-BLYN8:1:1101:26657:5039 2:N:0:1
GGACTACAGGGTTATCTAATCCTGTTTGCTCCCCACGCTTTCGTGCCTCAGCGTCAGTTAATGTCCAGCAGGCCGCCTTCGCCACTGGTGTTCCTCCGTATATCTACGCATTTCACCGCTACACACGGAATTCCGCCTGCCTCTCCATCTCTCAAGACCAGCAGTGTTGAAAGCAGTTGGGGGGTTAAGCCACCGGATTTCACTTCCAACTTGCCGGCCCGCCTGCGCGCCCTTTACACCCAGTAATTCCG
+
BCCC@<<,;-;-CFFDEF,CFFGGGGGCA@FCFFCFCFGCF9F,C,CE@FCEBFGDCE@FCFGGGGFGGGF7::@CEEGGFGCCGEGGFFGG<5C<FGGCFC,AEF,9FCCG,EF,?F++@+9<B77>:CF8E<@C++@,==?=DEFEG,3+@DEF,=8DB,,@B,@,=,3>,,,6E83,;:C5FEG++++*28:?CG*9>*0**2*:*95:FF*1)7//5:5(,0(5(75>GC<576EFE)(00>*-?C4
@M03364:276:000000000-BLYN8:1:1101:8499:5043 2:N:0:1
GGACTACTAGGGTTTCTAATCCTGTTCGCTCCCCACGCTTTCGTTCATCAGCGTCAATAAATACGTAGTAACCTGCCTTCGCAATTGGTATTCCATGTAATCTCTAAGCATTTCACCGCTACACTACATATTCTAGTTACTTCCATATTATTCAAGCTCTGCAGTATCAATGGCAGTGTCCTAGTTAAGCTAGGAAATTTCACCACTGACTTACAAAGCCGCCTACGAACCCTTTAAACCCATTAATTCCG
+
CCCCCGGGGGGGGGGGGGGGFGGGGGGGGGGGGGGGGGGGGGGFEGGFFGGGGGGGGGGFGGFGGGGGGGDEGGGGGGGGGGDEGGGGGGGGGGFGBFGGF,EFGGAFDGGGGGGGGGGGEGGGGFGDECGGGEFCFGGGGGGFFD;F9FEDCFGGGFFBBFFGG9>DFBEAGGGEE=@C,,,EFFGGFC;,@8D8=FGGD7A=+=DFF6D++++6ACCFAGFFFFFBDFA>FGGEA/DCEB)0:C>AGG7
@M03364:276:000000000-BLYN8:1:1101:20557:5045 2:N:0:1
GGACTACTCGGGTATCTAATCCTGTTTGCTCCCCACGCTTTCGAGCCTCAGTGTCAGTTACAGGCCAGAGAGCCGCTTTCGCCTCCGGTGTTCCTCCATATATCTACGCATTTCACCGCTACACATGGAATTCCACTCTCCTCTCCTGCACTCAAGTCTCCCAGTTTCAAATGCAATCAATGGTTGAGCCACTGCCTTTTCCATCATACTTAAAAAACCACCTGCGCTCGCTTTACCCCCAATAAATCCGG
+
CCCCCGGGGGGGGFGGGGGGGGGGGGGGGGGGGGGGGGGGGGG8<FGGGGGEGGGGGGFG,,EA8:CEEECFGFGE:FGGGGG:@EGDFFGGG,;FFFBFGGGGGGGFGGGGGGGGGGGGGGGG=FFFGGGGG?EG9E9FGGGC8EFEFGF88BFF@=,3EF8DFGGG=DD,@;,,,,3,7CDDGGCD,@6@F6,:9@FG++22=7+++5=BF+8C555,3=9))*)955?)?F=4*(:8CE;6:F76F71
@M03364:276:000000000-BLYN8:1:1101:15079:5052 2:N:0:1
GGACTACAGGGGTTTCTAATCCTGTTTGCTCCCCACGCTTTCGAGCCTCAGTGTCAGTTACAGGCCAGAGAGCCGCTTTCGCCTCCGGTGTTCCTCCATATATCTACGCATTTCACCGCTACACATGGAATTCCACTCTCCTCTCCTGCACTCAAGTCTCCCAGTTTCCAATGCACACAATGGTTGAGCCACTGCCTTTTACATCAGACTTAAGAAACCACCTGCGCTCGCTTTACGCCCAATAAATCCGG
+
CCCCCGGGGGGGGGGGGGGGGGGGGGGGGGGGGGGGGGGGGGGGFGDGGGGGGGGGGGGGGGGGGGGGGGGGGGGGGGGFGGGGGGGGGGGGGGGGGGGFGGGGGGGGGGGGGGFGGEGGGGGGGGGGFEEFGFFGEEGGGGFFGGGGGGGGGGGGGGGGGGGFFGGGGGGG??FGGGGGGGGGGGCFFDGGG6DFGGGGFCFFFFFDGC9CFGFFGGFGFGFEB5>?DBDFGGGFF?G7C5;AGGFE*79
@M03364:276:000000000-BLYN8:1:1101:22816:5056 2:N:0:1
GGACTACTAGGGTTTCTAATCCTGTTTGCTCCCCACGCTTTCGCACCTGAGCGTCAGTCTTTGTCCAGGGGGCCGCCTTCGCCACCGGTATTCCTCCAGATCTCTACGCATTTCACCGCTACACATGGAATTCCACTCTCCTCTCCTGCACTCAAGTCTCCCAGTTTCCAATGCACACAATGGTTGAGCCACTGCCTTTTACATCAGACTTAAGAAACCACCTGCGCTCGCTTTACGCCCAATAAATCCGG
+
CCCCCGGGGGGGGGGGGFGGGGGGGGGGGGFGGGGGGGGGFFEEEFGGGGGGGGGGDGGGGGGGFFGGGDGGGEGGGGGGGGGGGGGGGGGGGGGGGGGDEFFGGGGGGGGGGGGGGGGGGGGGDFG8EAFFGFGEGGGFGGGGGGGGGGGGGFGFEFGGGGGGG=DG7FFGGGGGGGDFGGGGGEGFGFFFFFGGGDFFGFGGFG4*AFCGGGGGGGFGFGFF@FBFF:3AGGC>A@GCGF@6DGFEG<C
@M03364:276:000000000-BLYN8:1:1101:4384:5078 2:N:0:1
GGACTACAAGGGTTTCTAATCCTGTTTGCTCCCCACGCTTTCGCACCTCAGCGTCAGTCTTCGTCCAGGGGGCCGCCTTCGCCACCGGTATTCCTCCAGATCTCTACGCATTTCACCGCTACACCTGGAATTCTCCCCCCCTCTACGAGACTCTAGCTTGCCAGTTTCAAATGCAGTTCCCAGGTTGAGCCCGGGGATTTCACATCCGACTTGACAGACCGCCTGCGTCCGCTTTACGCCCAGTAATTCCG
+
CCCCCGG8@FGGGGGGGGGGGGGAFGGGGGGGGGGCCFGGGGGC7CFG,CF8FGGGGG@F@CF@FGGG,,@CFCFGCFGFGGGCCEEGG7FGGGGFF?FGF<FGGGGGGGGGGGGGGGGGDGFGG8FGGGGGGF,>@3+@CCEGEGFB+@EGF9BGCFGGGFGGGGGGGGGDEGG7DFGG,6?FGGGGGGGGG=EGGDGGGGG7+;*/CDGGC7<D74CFFC:B?F>B(>35C9C>F0EGG>0F*;FFGG7
@M03364:276:000000000-BLYN8:1:1101:21410:5085 2:N:0:1
GGACTACTCGGGTTTCTAATCCTGTTTGCTCCCCACGCTTTCGCACCTCAGTGTCAGTATCAGTCCAGGTGGTCGCCTTCGCCACTGGTGTTCCTTCCTATATCTACGCATTTCACCGCTACACAGGAAATTCCACCACCCTCTACCGTACTCTAGCTCAGTAGTTTTGGATGCAGTTCCCAGGTTGAGCCCGGGGATTTCACATCCAACTTGCTGAACCACCTACGCGCGCTTTACGCCCAGTAATTCCC
+
CCCCCGGGGGGGGGGGGGGGGFGGGGGGGGGGGGGGGGGGGGGGGGGGGGFGGGECFFGGGGGGGGGGGGGGGGGGEDFFGGFG>FGGGGGGGGGGGGGGGFGGGAFGEGGGGGFGGGGGGGG?FGGGGGGFGGGGCFGDGGGGGGFDFC@FGGGGGFGG8DAFGGFCF>FGGFGFFF8EAFGGGCDDF?FGGDGGGGGGGGGGC7CCGGC8CCFFGFGCAGBFEFDFFFEEGCDEF;EGEFDFF>FC>F*
@M03364:276:000000000-BLYN8:1:1101:18479:5086 2:N:0:1
GGACTACTGGGGTATCTAATCCTGTTTGCTCCCCACGCTTTCGAGCCTCAGTGTCAGTTACAGACCAGAGAGCCGCCTTCGCCACTGGTGTTCCTCCATATATCTACGCATTTCACCGCTACACATGGAATTCCACTCTCCTCTTCTGCACTCAAGTCTCCCAGTTTCCAATGACCCTCCCCGGTTGAGCCGGGGGCTTTCACATCAGACTTAAGAAACCGCCTGCGCTCGCTTTACGCCCAATAAATCCG
+
CCCCCGGGGGGGGGGGGGGGGFGGGGGGGGGGGGGGGGGGGGGGGGGGGGGGGGGGGGFGGGGGGGGGGGFGGGGGGGGGGGGGGGGGGGGGGGGGGGGGGGGGGGGGGGGEGGGDGGGGGGGGGGGFFEFGGGGGGGGGGGGGFEGGGGGGGGGGB9>DGGGGFCFGGGGGFCFGFDGGGGCEGGGGGGGGGGGGGGGGCFGGFGCGGG4>FGGGGFGG:EFFFFBEBDDDDGF2@?GGGFFFC:6AGG)
@M03364:276:000000000-BLYN8:1:1101:4930:5091 2:N:0:1
GGACTACCGGGGTATCTAATCCTGTTTGCTCCCCACGCTTTCGCACCTGAGCGTCAGTCTTCGTCCAGGGGGCCGCCTTCGCCACCGGTATTCCTCCAGATCTCTACGCATTTCACCGCTACACCTGGAATTCTACCCCCCTCTACGAGACTCAAGCCTGCCAGTTTCGGATGCAGTTCCCGGGTTGAGCCCGGGGATTTCACATCCGACTTGACCGACCGCCTGCGTGCGCTTTACGCCCAGTAATTCCG
+
@BCCCFE<BFGGGDDFGFGG,CEDFFGGGCEFD@FFDFECFGGC7FGGGGG<FEGDG,CEFFEFGGGGGGGGGGGGGGGG?FGGGGEDGGGGGGCFGGGGGGGGGGGGGGGGGGGGGGDGECF8FFGGFGGGGGGGGFGGGGGGGGFCGG>DFFGCGFGFG7:DFFGGCCBCEGFGGGGGGGDCCEEC6EFCCCCC*BFF7CFCAFFG:DC5**6*)/:E:EB:B>9EB3>:GCGFFFDEC>:F>78)?F*
@M03364:276:000000000-BLYN8:1:1101:26255:5094 2:N:0:1
GGACTACCAGGGTATCTAATCCTGTTTGCTCCCCACGCTTTCGAGCCTCAGTGTCAGTTACAGGCCAGAGAGCCGCTTTCGCCTCCGGTGTTCCTCCATATATCTACGCATTTCACCGCTACACATGGAATTCCACTCTCCTCTCCTGCACTCAAGTCTCCCAGTTTCCAATGCACACAATGGTTGAGCCACTGCCTTTTACATCAGACTTAAGAAACCACCTGCGCTCGCTTTACGCCCAATAAATCCGG
+
CCCCCGGGGGGGGGGFCEDFGGGGGGGGGGGEGGGGGGGGGGFGGGGGGGFGGGGGFEFGGGFCFCGC8EA:FFGGGFFGG7FEEGG7F:C:B,EF<FEFFFGGGGGGDG7FGGFCE?FCF7,,9FGFGGFGGFFFFGGGGGG8?8BD8=EGGG?=CF;DDGG?A;D;CEGGFDFFCEE+,,@DAEFGF,@@1@CGGF9EFGAGF7DD5*+=DDCF553@FCAE2?AFFAB;8?7;B2EGG>@A7+37DD5
@M03364:276:000000000-BLYN8:1:1101:10451:5100 2:N:0:1
GGACTACAGGGGTATCTAATCCTGTTTGATCCCCACGCTTTCGCACATCAGCGTCAGTTACAGACCAGAAAGTCGCCTTCGCCACTGGTGTTCCTCCATATCTCTGCGCATTTCACCGCTACACATGGAATTCCACTTTCCTCTTCTGCACTCAAGTCTCCCAGTTTCCAATGCACACAATGGTTGAGCCACTGCCTTTTACATCAGACTTAAGAAACCACCTGCGCTCGCTTTACGCCCAATAAATCCGG
+
CCCCCGGGGGGGGGGFGGFFGGGGGGGGGGGGFGFFGDGGGGGGGGGGGGGGGGGGGGGGGGGFGGGGGGGFGFFGGGGGFGGDDFFFFGGGGGGEGGGGGGGGGGGGGGGGGGGGGGEGGGGGGGGGGEFGEFGGGGGGGGFFGFGGFCFGFGFDGGGGGFGGGGGAFGGFFGGGGGGFFGEGAC8EF8EGGGGGGEFGFGGGFFGCFGB@FGGCFF6FFGF@)@2>>D4?FG=EF28BEFBA>:+70:9
@M03364:276:000000000-BLYN8:1:1101:8540:5104 2:N:0:1
GGACTACTGGGGTTTCTAATCCTGTTTGCTCCCCACGCTTTCGCACCTGAGCGTCAGTCTTCGTCCAGGGGGCCGCCTTCGCCACCGGTATTCCTCCAGATCTCTACGCATTTCACCGCTACACCTGGAATTCTACCCCCCTCTACAAGACTCTAGCTGACCAGTTTCAAATGCAGTTCCCAAGTTAAGCTCGGGGATTTCACATCTGACTTAATCAACCGCCTGCGTGCGCTTTACGCCCAGTAATTCCG
+
CCCCCGGGGGGGGGGGGGGFGGGGGGGGGGGGGGFGGGGGGGGGGGCFFGGGGGGGGGGGGGGGGGGGGGGGGGGDGGGGGGGGGGGGGGGGGDFFGGGABFGGGGGGCGGGGGGGGGGG@FGGGGGGGGGGFGF;EFDEGGGGGGFG@FGDGGGGGGGGGGGGGGGGCCFGGGFGGGGGGGGFGGG7CFGGDDGEGGGGCDCCFFGGGGGGG=CGFGGCADEDDFBF@FBED734@:>EGE:F:DFAGF7
@M03364:276:000000000-BLYN8:1:1101:16299:5115 2:N:0:1
GGACTACCGGGGTTTCTAATCCTGTTTGCTCCCCACGCTTTCGAGCCTCAGTGTCAGTTACAGGCCAGAGAGCCGCTTTCGCCTCCGGTGTTCCTCCATATATCTACGCATTTCACCGCTACACATGGAATTCCACTCTCCTCTCCTGCACTCAAGTCTCCCAGTTTCCAATGCACACAATGGTTGAGCCACTGCCTTTTACATCAGACTTAAGAAACCACCTGCGCTCGCTTTACGCCCAATCAATCCGG
+
CCCCCGFGGGGGGGGFFFFGGGGGGGGGGGGGGGGGGGGGGGGGFGGGGFGGGGGGGGGGGGGGGGGGGGGGGGGGGGGGGGGGGGGGGGGGGGGGGGGCFGGGGGGGGGGGGFGGGGGEGGGGGGGGGGGGGGGGGGGGFGGGGGGCCCGFGGGFGGGGGGGGGGGGGGGGGFGCFGGGGFFFGGFC7FGGDFFGGGCGCCFFFDGCGGFGC7C7FGGGFEFFBDFEFFBFDCCEBFEEGA();D76>D:
@M03364:276:000000000-BLYN8:1:1101:19850:5119 2:N:0:1
GGACTACCCGGGTTTCTAATCCTGTTTGCTCCCCACGCTTTCGAGCCTCAGTGTCAGTTACAGGCCAGAGAGCCGCTTTCGCCTCCGGTGTTCCTCCATATATCTACGCATTTCACCGCTACACACGGAATTCCACTCTTCTCTCCTGCACTCAAGTCTCCCAGTTTCCAATGCACACAATGGTTGAGCCACTGCCTTTTACATCATACTTAAGAAACCCCCTGCGCCCGCTTTACGCCCAATAATTCCGG
+
AC<-B<CFEFCF+BF,66C<<FGGEAFGGGFCCCDCF@6BDFGFF7CBE@FFFEEAFFED,,@8F@F@FE,,,C:7@,DEGEEGCDCEGECEE9E,B8C,ABEEEF9F>F+8,C:CF+B=+>9F9+8@FC7FE?ECEE9,4,496==,>EDD@EBFEGAEGCF>FC9FFGFA=8GC8=C8,,>EFC?,2,7D,,@,,,,@CC,?97+5=8B++2=CCC,*:CEB@;=)():?D3C/=6E8*),0*++.;*2
@M03364:276:000000000-BLYN8:1:1101:15750:5122 2:N:0:1
GGACTACAGGGGTTTCTAATCCTGTTTGCTCCCCACGCTTTCGCACCTGAGCGTCAGTCTTCGTCCAGGGGGCCGCCTTCGCCACCGGTATTCCTCCAGATCTCTACGCATTTCACCGCTACACCTGGAATTCTACCCCCCTCTACGAGACTCAAGCCTGCCAGTTTCGGATGCAGTTCCCGGGTTGAGCCCGGGGATTTCACATCCGACTTGACAGACCGCCTGCGTGTGCTTTACGCCCAGTAATTCCG
+
C@@CCEGGGGEGFCECE,;CC<FGFGGGGA,CCB@FG7FEFFEC@FFAG?E,@FGGDFCCFGCE,6,CF@FGFEE@FCGGGEFEFFGGGCEFGGGGFF=B<FFGEA?F+=FG9EG9ECEEEGDG8BEFF8FG9CFGFFG7@CEGGF:+43@8D?FC9B,:ECCFFCFGGC>ECGFCG9DF6EE8<;*,=?CEECCEE5C97+<>+*;*1>DCDD62CCCF55;?<5>5608F>FGAF0>*:),9:D*)*2*
@M03364:276:000000000-BLYN8:1:1101:19425:5130 2:N:0:1
GGACTACCGGGGTTTCTAATCCTGTTCGCTCCCCACGCTTTCGAGCCTCAGCGTCAGTTACAGACCAGAGAGCCGCTTTCGCCACCGGTGTTCCTCCATATATCTACGCATTTCACCGCTACACATGGAATTCCACTCTCCCCTTCTGCACTCAAGTTGTACAGTTTCCAAAGCACACAATGGTTAAGCCACTGCCTTTTACTTCAGACTTAAAAAACCGCCTGCGAGCGCTTTACGCCCAATAATTCCGG
+
CCCCCFDFGGGGGEGFGGGGGGGGGGGGGGGGGEGGGGG7FGGGG>FGGGGGGGGGGGAFGGGGGGGGGGGGGGGGGGGGGGEGGFGGGFGGGGGGGGGGGGGGGGGGGGGGGGGGGGGGGGGGGGGGFEGGGGGGFGGGGDGGGDGGG8D8DGDGGGGGFFAFFGGFFC9DFECEGGD6EGGFGC,EFFFGGGGG6@;FFCGF9@DDGGFDGCCGDG*7)=?B;:956>BBGGFF)(:CC:1?:C?4>FC
@M03364:276:000000000-BLYN8:1:1101:14759:5151 2:N:0:1
GGACTACTCGGGTATCTAATCCTGTTTGCTCCCCACGCTTTCGCACCTGAGCGTCAGTCTTTGTCCAGGGGGCCGCCTTCGCCACCGGTATTCCTCCAGATCTCTACGCATTTCACCGCTACACCTGGAATTCTACCCCCCTCTACAAGACTCTAGCCTGCCAGTTTCGAATGCAGTTCCCAGGTTGAGCCCGGGGATTTCACATCCGACTTGACAGACCGCCTGCGTGCGCTTTACGCCCAGTAATTCCG
+
CC9BCFGFFGDGGGGGGGCFGGGGGGGGGGFGDFGGDDGGGGGGGGGFC,,CEFCCFG9FEFGFGGGGGGGGGGGEEEFCGGGGG8CEG:F<F?EFGGG9EE9FEFGGDGCED<E9A:E=BCFFFEE8B>EFDCDECF?CCE>D9D9@>:FCCFFGGDDGFCGFGGGGGD::CBCFFGD;@,4DFFG??F8FGDCC7CGG=8C>+**:9DGDC**+2*315CBFB:(.-5001CFAFBEE:@6:0:@):C9
@M03364:276:000000000-BLYN8:1:1101:11661:5152 2:N:0:1
GGACTACCCGGGTTTCTAATCCTGTTTGCTCCCCACGCTTTCGCACCTGAGCGTCAGTCTTCGTCCAGGGGGCCGCCTTCGCCACCGGTATTCCTCCAGATCTCTACGCATTTCACCGCTACACCTGGAATTCTACCCCCCTCTACGAGACTCAAGCCTGCCAGTTTCGGATGCAGTTCCCGGGTTGAGCCCGGGGATTTCACATCCGACTTGACAGACCGCCTGCGTGCGCTTTACGCCCAGTAATTCCG
+
CCCCCGGGGGGGGGGAFGGGGGGGGGGGGGGGGGGGGGGGGGGGGGGGFFGFGGGGGGGDFGGGGGGGGGDEEGGGGGGGGGGGGGGGGGGGGGGGGGGGECGGGGGGGGGGGGGGGGGGGGEFFGGGGGGGGGGGGEGGGGGGCFGG7CGFFFDGGF,>FGGGGFFACGCEEGGGGGGG,*:ECBEGGGGGDDGGGEGGGGDGFGGD*8<DFCFGGGCFDGFFFFFEFFEFGGGFFFGGG>?FFGFFGF9
@M03364:276:000000000-BLYN8:1:1101:25805:5160 2:N:0:1
GGACTACAGGGGTATCTAATCCTGTTTGCTCCCCACGCTTTCGAGCCTCAGCGTCAGTAATCGTCCAGTAAGCCGCCTTCGCCACCGGTGTTCCTCCTAATATCTACGCATTTCACCGCTACACTAGGAATTCCACTTACCCCTCCGACACTCTAGTCCGACAGTTTCCAATGCAGTACCGGGGTTGAGCCCCGGGATTTCACATCAGACTTGCCGTACCGCCTGCGCTCCCTTTACACCCAGTAAATCCG
+
CCCCCGGGGGGCFGEGGGGGGCEC6FDFGGGGFGC7@FGGGGGGGGGGGGGFGGCE@FGCEE<FFGGFFGFGGGCFEFEF7CFE7,8F@=FGG9EEEDGGFGEFGG9DFGGGGGGGGG+8CFEFGFGGGGGGGGFEEGGGGF+0@88CGG@+,@EDG;ECCGGEFFA,EE9E7BADAC,5CEGC:C??,4>*?E585BGFGGEFB?+;*0>C*+*:85:5B=)(,)652.)8CC64/)0;C)4?*:69GG3
@M03364:276:000000000-BLYN8:1:1101:5541:5176 2:N:0:1
GGACTACTGGGGTATCTAATCCTGGTTTCTCCCCACGCTTGCGCACCTGAGCGTCAGTCTTCGGCCAGGGGGCCGCCTTCGCCACCGGTATTCCTCCAGATCCCTACGCATTTCACCGCTACACCTGGAATTCTACCCCCCTCTACGATACTCAAGCCTGCCAGTTTCGGATGCAGTTCCCGGGTTGAGCCCGGGGATTTCACATCCGACGTGACAGACCGCCTGCGTGCGCTTTACCCCCAGGAATTCCG
+
BCCCCF<FDF@FGC<EEFG9FE<<-;EEFGG9FE8FC:C@,C@:F:FF8EF<7FEGG,EC,CC,@FGFGG+F@FEG@=?AFFGG7?+@8:=F<?@E=FF?,A,94?FGGCCEFGAFFCC+8=FF8ADD8=FGGFFFFGFCE6CFFAF8+++:EG8,@:B@8F667EC>58684,<D9=FCGGGEG5*648,=EEEE*1:CG+A>@CGGC)))17FFGGE:@G53:527?B@>5<*69)<CC33)/06.*2*
@M03364:276:000000000-BLYN8:1:1101:14653:5188 2:N:0:1
GGACTACCAGGGTATCTAATCCTGTTTGCTCCCCACGCTTTCGAGCCTCAGTGTCAGTTACAGGCCAGAGAGCCGCTTTCGCCTCCGGTGTTCCTCCATATATCTACGCATTTCACCGCTACACATGGAATTCCACTCTCCTCTCCTGCACTCAAGTCTCCCAGTTTCCAATGCACACAATGGTTGAGCCACTGCCTTTTACATCAGACTTAAGAAACCACCTGCGCTCGCTTTACGCCCAATAAATCCGG
+
CCCCCGGEFGGGGFGFFGFGGGGGGGGGAFGGGGGGGCGGGGGGGCEGG<CEFGEGGGDCCE@FGEGFGGGDGCFEGEGGGGGGGGGGGGEEFFFFGE9@FAFGGEGFCF@FCFGGCCCEGGGDF?FFFGFGGGEFFG9EG=@@DGGE88E=DD@F@>>;>FF8FGFG==;BF,,=,1@+@FGG,+,18@,,@,>8@EE79+,=++24;D7C8CF>>C6,*:A)-3)355):DF+//5:EG)//>7A<C3)
@M03364:276:000000000-BLYN8:1:1101:17055:5204 2:N:0:1
GGACTACTGGGGTATCTAATCCTGTTTGCTCCCCACGCTTTCGCGCCTCAGCGTCAGTTGTCGTCCAGAAAGTCGCCTTCGCCACCGGTGTTCTTCCTAATCTCTACGCATTTCACCGCTACACTAGGAATTCCACTTTCCTCTCCGATACTCCAGCCTCCCAGTTTCCATCCCATTACGGGGTTAAGCCCCGCACTTTTAAGATGGACTTAAGAAGCCGCCTGCGCGCGCTTTACGCCCAATAATTCCGG
+
CCCCCGGGFGGGGGGGGGGGGGGGGGGGGGGGGGGGGGGGGGGDGGGGGFFFGGGEGGGGGGGGGGGGFGGGGGGGGGGGFGGGEFGGEGGGFGGGGGGGGGGGGGGFGGGGFGFGGGGGCFGG,AEGEGGGGFFGGGGGFEFGGFEGGGGGGFCFGG8DGGGDFFGGGGFFG?CACCGFGGGGGFCG78DEEGDGGFCCGFFC>DFCCFC>F8+=CFGGE*:37;6D>DFFCCG<>3E5=F?FGGF6*9/
@M03364:276:000000000-BLYN8:1:1101:26520:5218 2:N:0:1
GGACTACAGGGGTTTCTAATCCTGTTTGCTCCCCACGCTTTCGTGCATGAGCGTCAGTACAGGTCCAGGGGATTGCCTTCGCCATCGGTGTTCCTCCGCATATCTACGCATTTCACTGCTACACGCGGAATTCCATCCCCCTCTACCGTACTCTAGCCATGCAGTCACAAAGGCAGTTCCCAGGTTGAGCCCGGGGATTTCACCTCTGTCTTGCATAACCGCCTGCGCACGCTTTACGCCCAGTAATTCCG
+
CCCCCFGFGGGGGGGGGGGGEGGGGGGGGGGGGGGC@CFFGGGGGGGFGGCFGCCGGGGGFEFGFFFGGGGGGG8EEFFGGGFEEFGGGCBFGGGGGGGCGGFGCEFCCCCCDGGDFF:DFFG8EE@F+CFGGGGEFEFFDEG8D=AE8=CDGFGGAFGFCG8DFCFGA?8BEFGGGGEGF9C8>BFG?@F8*1*:9=C?@CFFAFG6:CCCCC?CFGG6AEB@;FBD1=BBCD:AF:EE5),77**-2:*
@M03364:276:000000000-BLYN8:1:1101:5833:5237 2:N:0:1
GGACTACTAGGGTATCTAATCCTGTTTGCTCCCCACGCTTTCGCACCTGAGCGTCAGTCTTCGTCCAGGGGGCCGCCTTCGCCACCGGTATTCCTCCAGATCTCTACGCATTTCACCGCTCCACATGGAATTCCACTCTCCTCTCCTGCACTCAAGTTTCCCAGTTTCCAATGCACACAATGGTTGAGCCCTTGCCTTTTACATCAGACTTAAAAAACCACCTGCGCTCGCTTTACGCCCAATAAATCCGG
+
CCCCCGGGGGGGGGGGGGFGGGGGGGGGGGGGGG8@FGGGGA@;@FGG,6CF@FEE@FDFEC8CF>CFFGDFGGCGFGGEEGGGGGG7CFFGGGFGGGCF<=EE=FEFEGGGF,AFA:BC+>FGFGGEF=FFGCAB;>>FGF,6,>F8EC8=,D@93,3@EFD:CFFG,@,@9,,4;@+343>FG86?FC3,73?1=FGCCF:BF?**4A+DC++08C56?C45:>0.30=)C*+1)688>3(9*:@A7)1
@M03364:276:000000000-BLYN8:1:1101:5518:5240 2:N:0:1
GGACTACTAGGGTTTCTAATCCTGTTTGCTCCCCACGCTTTCGAGCCTCAGTGTCAGTTACAGGCCAGAGAGCCGCTTTCGCCTCCGGTGTTCCTCCATATATCTACGCATTTCACCGCTACACATGGAATTCCACTCTCCTCTCCTGCACTCAAGTCTCCCAGTTTCCAATGCACACAATGGTTGAGCCACTGCCTTTTACATCAGACTTAAGAAACCACCTGCGCTCGCTTTACGCCCAATAAATCCGG
+
CCCCCGGGGGGGGGGGGGGGGGGGGGGGGGGFGGGGGGGGGGGGGGGGGGGGGGGGGGGGGGGGGGGGGGGGGGGGGGGGGFGGEFGGGGGGGGGGGFGGGGGGGFFFGGGGGGGGG@FEGEGGDEGGGFGGGGGFCFGGGEEFDFGGGGGGGGGFGGFGFFGGGGGGC9DAFGGGDF6FGGFGGGGGD7DEFGGDGGGGFG7CFGF5CGEGCFGFGGCFFEA=BFFDFFFEGGGFD@C8=F@FDGFFFG:
@M03364:276:000000000-BLYN8:1:1101:21497:5250 2:N:0:1
GGACTACTCGGGTATCTAATCCTGTTTGCTCCCCACGCTTTCGCACCTGAGCGTCAGTCTTCGTCCAGGGGGCCGCCTTAGCCACCGGTATTCCTCCAGATCTCGACGCATTTCACCGCCACACCTGGAATTCTACCCCCCTCTACGAGACTCAAGCCTGCCAGTTTCGGCTGCAGTTCCCGGCTTGAGCCCGGGGATTTCACCTCCGAGCTGCCAGACCGCCTGCGTGCGCTTTACTCCCAGTAGTTCCG
+
C@<<@,;@FC@:CCFEC9C,C6EF@9FGA<FAFFGD>F:CF<CG,::EG?<CF@@@C<EC6CFG,C@@,BF+:F=:7BF,,9=?,B4>F:7<EFAFF=E<,,9,,,+8:F++AFF<ECC+4=63+8,33AF,3,,7,3>CE>87EE64@+3::>,@D*DD7,,@<>;E::*1;>515=9FCCB*=1?,6CG5:EEC*8*<+1=**2*))1)190**2*2*)/.2(),045)7)*1)9)<C*)4?**1)2:*
@M03364:276:000000000-BLYN8:1:1101:24616:5264 2:N:0:1
GGACTACAAGGGTTTCTAATCCTGTTTGCTCCCCACGCTTTCGCACCTGAGCGTCAGTCTTTGTCCAGGGGGCCGCCTTCGCCACCGGTATTCCTCCAGATCTCTACGCATTTCACCGCTACACATGGAATTCCACTCTCCTCTTCTGCACTCAAGTCTCCCAGTTTCCAATGACCCTCCCCGGTTGAGCCTGGGGCTTTCACATCAGACTTAAGAAAACGCCTGCGCTCGCTTTACGCCCAATAAATCCG
+
CCCCCDGGGGGGGGGGGGGGGGGGGGGGGGGGGGGGGGGGGGGGEGGGGGGGGGGDGGGCE9FGGGGFGGGGGGDGFGGGGGGEGFDGGGGGGFFGGGGGGECGGFGGGDDEGGGEGGGGGGGGGGFGGGGGGGGGGGGFGFGGGGGGGGGGFG8AFFGGGGGGFFF9=CGGGGCFGGFGGGG*CE>F7EG,,=BCEGGF8+=CCFG44CGF>C7FG4,:)*:6()(8;EFBGGD<F(8E*5<FG74:C97
@M03364:276:000000000-BLYN8:1:1101:13601:5286 2:N:0:1
GGACTACTGGGGTATCTAATCCTGTTTGCTCCCCACGCTTTCGAGCCTCAGTGTCAGTTACAGGCCAGAGAGCCGCTTTCGCCTCCGGTGTTCCTCCATATATCTACGCATTTCACCGCTACACATGGAATTCCACTCTCCTCTCCTGCACTCAAGTCTCCCAGTTTCCAATGCACACAATGGTTGAGCCACTGCCTTTTACATCAGACTTAAGAAACCACCTGCGCTCGCTTTACGCCCAATCAATCCGG
+
CCCCCFEGGGGGGCFGGGGGGGGGGGGGGGGGGEGGGGGGGGGGGGGGFFGGGGGGGGGFFGGGGGGGGGGEGGGGGGGGGGGGGFGGGGGGGGFAFFGGGGGFFGEGGFGGG<FCAFGGGGGFFGGGFFCFCGFGGFGGFEGGGFGGGGGGGGGGGGGG9EF?CBFD8FFGGGEFGGEG,EFGAEEFGGED,,9DFGGGGFFFFGC*;D;CCFF7CD6@A5@==>AA9B?;DFFEF=G7CFF);C6.*::
@M03364:276:000000000-BLYN8:1:1101:5462:5300 2:N:0:1
GGACTACAAGGGTTTCTAATCCTGTTTGCTCCCCACGCTTTCGAGCCTCAGCGTCAGTTACAGACCAGAGAGTCGCCTTCGCCACTGGTGTTCCTCCATATATCTACGCATTTCACCGCTACACATGGAATTCCACTCTCCTCTTCTGCACTCAAGTTCCCCAGTTTCCAATGACCTTCCCCGGTTGAGCCGGGGGCTTTCACATCAGACTTACTCAACCGCCTGCGTGCGCTTTACGCCCATTAATTCCG
+
CCCCCCFCDGCCGGGFFCGGGCE9FF@FFGGCFGFGGGGG?FCCFCCCEEFFGFGGGE<<FF@CCCFF@D,BCFEGGGGGFGEDDE<FGGGGGFFDFEEFGGFG,@EEGDFCFG9FFCD=FFFG9=EDF@FFGFGGGG9B8@DFCFFGGG>34@E?;;>EFF8CAD9D=BCDC9FGGGEFFGGCFE+9AGF@CECEGGGEG>FGFC>FCFGCG+==>DGFDGF(,A2>?>5=3C8<828C5>(1:C=AF:9
@M03364:276:000000000-BLYN8:1:1101:19075:5330 2:N:0:1
GGACTACCAGGGTTTCTAATCCTGTTTGCTCCCCATGCTTTCGAGCCTCAGTGTCAGTTACAGGCCAGAGAGCCGCTTTCGCCTCCGGTGTTCCTCCATATATCTACGCATTTCACCGCTACACATGGACTTCCACTCTCCTCTTCTGCACTCAAGTCTCCCAGTTTCCAATGACCCTCCCCGGTTGAGCCGGGGGCTTTCACATCAGCCTTAAGAAACCTCCTGCGCTCCCTTTACGCCCAATACATCCG
+
CCCCCFEFGGGGGCCGGGDFEGGEEFGGECGGFGFEFFGGGAFFE@FGGFFFFGFGDGGFEG,CFFGF8FCGGGGCFGF,BCFFEGGGGGEGGGGGGFFFG<,9EF,AFEDGDEGGGEGEC:,A9E?FF,9AEFGGGFCGFGGGGFGF>;EGD>EEEGGGGGDFFGGG8,DE8DEEC=+@ECE6=BEGG8,@CDGD*4:,0+4:8*+0*24C6+++48<,)0;:;)33()))2;C360BC=5()>*=<25*
@M03364:276:000000000-BLYN8:1:1101:24075:5332 2:N:0:1
GGACTACTAGGGTTTCTAATCCTGTTTGCTCCCCACGCTTTCGAGCCTCAGTGTCAGTTACAGGCCAGAGAGCCGCTTTCGCCTCCGGTGTTCCTCCATATATCTACGCATTTCACCGCTACACATGGAATTCCACTCTCCTCTCCTGCACTCAAGTCTCCCAGTTTCCAATGCACACAATGGTTGAGCCACTGCCTTTTACATCAGACTTAAGAAACCACCTGCGCTCGCTTTACGCCCAATAAATCCGG
+
CCCCCGGGGGGGFGGGGGGGGGGGGGGGGGGGGGGGGGGGGGGGGGCFGGGGGGGGFGGGGGGGGGGGGGGGGGGGGGGGE7FGGFEGGGGGGGGGFGGGGG;FFGGGGGGGGGGGGGGGGDGGGFGFFFGGGGGGGGGGGGGGGGGFGGGGGGGGGGGF9EDFFGGDGF;EGGFEEGGFGGCGGGFCF,DFF6FGGFGGGGGGFC63AFDC7C>>CGGGFGFFFFFF9AF>F*:CEFEGGFFFDFFEGGD
@M03364:276:000000000-BLYN8:1:1101:16819:5343 2:N:0:1
GGACTACAGGGGTATCTAATCCTGTTTGATCCCCACGCTTTCGCACATCAGCGTCAGTTACAGACCAGAAAGTCGCCTTCGCCACTGGTGTTCCTCCATATCTCTGCGCATTTCACCGCTACACATGGAATTCCACTTTCCTCTTCTGCACTCAAGTTTCCCAGTTTCCAATGACCCTCCACGGTTGAGCCGTGGGCTTTCACATCAGACTTAAGAAACCGCCTACGCGCGCTTTACGCCCACTAATTCCG
+
CCCCCGGGGGGGGEGGGGGGGGGGGGGGFFFFGGFGDEGGGGGGGGGGGCGFFGGGGGFGGGGGGGGGDDFGGGDGEGGGGGGDGFFGGGGGCEGGGGG<FFGDGGGGEGEGGGGGGDFGEGGFFGGGFGGGFGC9EGFGECFGGFGGGGGGGGGGGGFGGG,D3EBGGGACDGGGGGGGGGEDFCECGFGDCEDGGCGGGGG>?;?DG5F7C@F8:CFG?EDF?;2>95A>CDF3F0=*>B3;6*;37:7
@M03364:276:000000000-BLYN8:1:1101:12191:5347 2:N:0:1
GGACTACTCGGGTTTCTAATCCTGTTTGCTCCCCACGCTTTCGCACCTGAGCGTCAGTCTTCGTCCAGGGGGCCGCCTTCGCCACCGGTATTCCTCCAGATCTCTACGCATTTCACCGCTACACCTGGAATTCTACCCCCCTCTACGTGACTCAAGCCTGCCAGTTTCGGACGCAGTTCCCGGGTTGAGCCCGGGGATTTCACTTACGACTTGACCGACGCCCTGGGTGCGCTTTACGCCCAGTAATTCCC
+
6A-6ACFFEGG7CCFC<<,CEFFGGGGGGF9;66,@@FCGGFGEFFGC8<CE7CCC@@F9FCF<@FEF<6+@:+@F+=F9=??:FFG7FFFGF?C?,AF,:,45E@FG7++CE,,<5=78+8AEFFFGDABFGGFDCEF:B@E?DFG,4,@+E,@,4+8,8,,@:@C9EC**45*11:,B68:5*:?,<C6;*:*3>EFGGCF+++0//>DDGC<7))**)*0-()(83)))1994@688CB<6:CF9?D*
@M03364:276:000000000-BLYN8:1:1101:25872:5374 2:N:0:1
GGACTACTCGGGTATCTAATCCTGTTTGCTCCCCACGCTTTCGAGCCTCAGTGTCAGTTACAGGCCAGAGAGCCGCTTTCGCCTCCGGTGTTCCTCCATATATCTACGCATTTCACCGCTACACATGGAATTCCACTCTCCTCTCCTGCACTCAAGTCTCCCAGTTTCCAATGCACACAATGGTTGAGCCACTGCCTTTTACATCAGACTTAAGAAACCACCTGCGCTCGCTTTACGCCCAATAAATCCGG
+
CC9CCFFFGGGGGDGGGGGGFAFGGGFGGGG<DCFFCEGGGGGGGCGEGGGGG<AFG<FGGGDGFCECFFFEGGGGGGCGGDGGGGGGFEGGGGGF?EFCGGGDGGAFE@:C<FFG<CFEGCFGGGG?FF<E9BEFGFGFGFGDD@GFGGF+=DDGGGF;>=DFFDGFFCCFCFGGDGDFGGGFGGGGG:EGGCF6CFEFGFGFFFCFGGDGGF7DGF6CAGFEFEF>AEFD<FFCA(1=5)6;:CC<2>8
@M03364:276:000000000-BLYN8:1:1101:15644:5389 2:N:0:1
GGACTACCCGGGTATCTAATCCTGTTTGCTCCCCACGCTTTCGCACCTGAGCGTCAGTCTTTGTCCAGGGGGCCGCCTTCGCCACCGGTATTCCTCCAGATCTCTACGCATTTCACCGCTACACCTGGAATTCTACCCCCCTCTACAAGACTCTAGCCTGCCAGTTTCGAATGCAGTTCCCAGGTTGAGCCCGGGGATTTCACATCCGACTTGACAGACCGCCTGCGTGCGCTTTACGCCCAGTAATTCCG
+
CCCCCGGGGGGGGGGGGGGGGGGGGGGGGGGGGGGGGGGGGGGGGGGGGEGGGGGGGGGGGGGGGGGGGGGGGGGGGGGGGGGGGGGGGGGGGGGGGGGGGGGGGGGGGGGGGGGGGGGGGGGGGGGGFGGGFGGGGGGGGGGGGGGCGGGDGGGDGCGGFG:FGGGGGC>DFEFGGGGGGGGGGGGGGFGGGGGGEEFFFGGGFGGGGDGGGCFDGGGGFGF<:4>FFFFFGGGFFBGCE3<?7FBBGG7
@M03364:276:000000000-BLYN8:1:1101:4446:5437 2:N:0:1
GGACTACACGGGTTTCTAATCCTGTTTGCTCCCCACGCTTTCGCACCTGAGCGTCAGTCTTCGTCCAGGGGGCCGCCTTCGCCACCGGTATTCCTCCAGATCTCTACGCATTTCACCGCTACACCTGGAATTCTACCCCCCTCTACGAGACTCTAGCTTGCCAGTTTCAAATGCAGTTCCCAGGTTGAGCCCGGGGATTTCACATCTGACTTAACAAACCGCCTGCGTGCGCTTTACGCCCAGTAATTCCG
+
CCCCCGGGGGGGGEGGFGGGGGGGGGGGGGGFGGGGGGGGGGGGGGGGGGGGGGDGGGGGGFFGGGGGGGGGGGGGGGGGFFFGGGGGGGGGGGGGGGGGGGGGGGGGGGEGGGGGGGG>FGEGGGGGGGGGGGFGGGGGGGGGGGGGCEGDGGGGGGGFGGGGFFGFEFGGCGGGGGGGGGGGGGG6CGFFCEGG=GGFFGGGCGGGGGGFCGGGGCGG>GD??FFF:BF>GG5<F:EGDB0/CCF<G>9
@M03364:276:000000000-BLYN8:1:1101:18059:5456 2:N:0:1
GGACTACTGGGGTATCTAATCCTGTTTGCTCCCCACGCTTTCGAGCCTCAGTGTCAGTTACAGGCCAGAGAGCCGCTTTCGCCTCCGGTGTTCCTCCATATATCTACGCATTTCACCGCTACACTTGGAATTCCACTCTCCTCTCCTGCACTCAATTCTCCCAGTTTCCAATGCACACACTGGTTGAGCCACTGCCTTTTACATCAGACTTAAGAAACCACCTGCGCTCGCTTTACGCCCATTAAATCCGG
+
@<-6CF@FGGGGG7FDFC,CEAFFGGFEFGD8F@EC:FFGEFGGGF@FF8FDFF9,CCFECFG8D@F7EFDFGCFC@FFEFF@FF86@>+CF?EDFDDEGG<;?E<,D@EGEF<?F9:+6@:E=,CAFFEEF9?E,,=D=,44648D88=,6@?8,C,7@8,,3ADCDF;A;88FG8E?+D=8DC+@9@D>6789DF9CE+5CCCG55772:CDF8*7,@9=F@:BAD4??BGFDE>25*7)4++1+);CD
@M03364:276:000000000-BLYN8:1:1101:13034:5466 2:N:0:1
GGACTACAAGGGTTTCTAATCCTGTTTGCTCCCCACGCTTTCGCACCTGAGCGTCAGTCTTTGTCCAGGGGGCCGCCTTCGCCACCGGTATTCCTCCAGATCTCTACGCATTTCACCGCTACACCTGGAATTCTACCCCCCTCTACAAGACTCTAGCCTGCCAGTTTCGAATGCAGTTCCCAGGTTGAGCCCGGGGATTTCACATCCGACTTGACAGACCGCCTGCGTGCGCTTTACGCCCAGTAATTCCG
+
CCCCCFGFDGGGGGGGGFGGGFGGGGGGGGGGGGGGGGGGGGDEGGEFGFGFCFGGGGFGGGGGGGFFGGGGGGGGGGGGGGGGGGGGGCGGDFGGGGGEFGGGGGFFFGGEFFGGAFGGGGGGGGGGGGGGFGDFF8DCEEGGGCFGGGGFGGGGGGGGFGGGGGCG>DGGGGGGGGGGGGGGGGGGGFFGGGGGGGGGGF7@AFCDDDG3>DCC6*CC=7>@:@9@?:BFGG5444EDE:69?:@AG7*
@M03364:276:000000000-BLYN8:1:1101:15046:5474 2:N:0:1
GGACTACTGGGGTTTCTAATCCTGTTTGCTCCCCACGCTTTCGCACCTCAGCGTCAGTAATGGTCCAGTGAGCCGCCTTCGCCACTGGTGTTCCTCCGAATATCTACGAATTTCACCTCTACACTCGGAATTCCACTCACCTCTACCATACTCAAGACTTCCAGTATCAAAGGCAGTTCCGGGGTTGAGCCCCGGGATTTCACCCCTGACTTAAAAGTCCGCCTACGTGCGCTTTACGCCCAGTAAATCCG
+
CCCCCGGGGGGGGGGGGGGGGGGGGGGGGGGGGFGGFGGGGGGGGGGGFFGGGGGGGGDFGGGGGGGG96<EFGGGGGGGGGCFGGGGGGGGGGFFGGGEGFGGGGFGEEFGGGG9FECEFFGGGFGGGGGGCFAAFFGGGGGFGGGFGGDDEACGGGGGFGGFGGCF8CD9F8DEGE8EGGEC>EC,A@BFEEDGGGCCGCF?ADFFDCFCCFD>CFGGBGF@?;;A(5=BGDF3A2CGC:6AGFF>:C1
@M03364:276:000000000-BLYN8:1:1101:21068:5476 2:N:0:1
GGACTACTCGGGTTTCTAATCCTGTTTGCTCCCCACGCTTTCGCACCTGAGCGTCAGTCTTCGTCCAGGGCGCCGCCTTCGCCGCCGGTATTCCTCCAGATCTCTACGCATTGCACCGCTACACCTGGAATTCTACCCCCCTCTACGTGACTCAATCCTGCCAGTTTCCGACGCAGTTCCCGGGTTGAGCCCGGGGGTTTCACATCCGACTTGACAGACCGCCGGCGTGCGCTTTACCCCCAGGACTTCCG
+
<CCCCF8FGGGEF@;EF,CAF,6CF9ECEGGCDC<@CFF;,CB;C+@A6;C<C8BBC,EFFF7FFGG8EC,+6CEC@FEGGGG+CC@C@FF9,E,A,?9,,,9@,CED:+BBAE<E<+8CCG9,=:3B,A?8;F,3636::EG+EEG,344?E?,,7DC;C6,>>733,>4*=B5:=FFG?C5**3*+0+5CG**/*2:=:FG7B<C5*7C5C*9*9*/*7C3((),0-0.<)>/)9)387)(.**0)22*
@M03364:276:000000000-BLYN8:1:1101:17040:5478 2:N:0:1
GGACTACTAGGGTTTCTAATCCTGTTTGATCCCCACGCTTTCGCACATCAGCGTCAGTTACAGACCAGAAAGTCGCCTTCGCCACTGGTGTTCCTCCATATCTCTGCGCATTTCACCGCTACACATGGAATTCCACTTTCCTCTTCTGCACTCAAGTTTCCCAGTTTCCAATGACCCTCCACGGTTGAGCCGTGGGCTTTCACAGCAGACTTAAGAAACCGCCTCCGCGCGCTTTACGCCCAATAATTCCG
+
CCABCFGGGGGGFGGGFGGGGGGGGGGGGFFEGGGCCFGGGGGCFGGFDAFDGGGGGGGGGFF9FDGGCEFGGGGG7CFCGG7::FDFG8=FFGGFFGDGG9FGGGGGGGGGGCFGFFEEFFFGFFGGGGGGG,@FGGGCCFG=FEGGGFGGFFDFGGFDE=9DFADGGG;E=EA,=FFDGFGGGEGG?@F>A?>6+D8F57:++009D;*;CFGFGGGFDCB2()/26:88939;+2*B5A();*162+;
@M03364:276:000000000-BLYN8:1:1101:15763:5501 2:N:0:1
GGACTACTAGGGTTTCTAATCCTGTTTGCTCCCCACGCTTTCGCACCTGAGCGTCAGTCTTCGTCCAGGGGGCCGCCTTCGCCACCGGTATTCCTCCAGATCTCTACGCATTTCACCGCTACACCTGGAATTCTACCCCCCTCTACGAGACTCAAGCCTGCCAGTTTCGGATGCAGTTCCCGGGTTGAGCCCGGGGATTTCACATCCGACTTGACAGACCGCCTGCGGTCGCTTTACGCCCAGTAATTCCG
+
CCCCCGGGGGGGGGGGGGGGGGGGGGGGGGGGGGGGGGGGGGGGGGGGGFFGGGGGGGGFGGGGGGGGGGGGGGGGGGGGGGGGGGGGGGGGFGGFGFAFGCEGFGGGGGGEGG9FFEFGGGGGFGGG8FGGGGGGGGGGGGGGGGGGD@CFEGFCFEFECF?FFFAF*BCCCCFCFG7DF*:*=C/8EF?FDC>E5*CGF7?CACFGGCGGG:FGGFG55C>?BF>),.>DG3>4F:GEE5(/:*8-*;*
@M03364:276:000000000-BLYN8:1:1101:4797:5502 2:N:0:1
GGACTACTAGGGTATCTAATCCTGTTTGCTCCCCACGCTTTCGAGCCTCAGTGTCAGTTACAGGCCAGAGAGCCGCTTTCGCCTCCGGTGTTCCTCCATATATCTACGCATTTCACCGCTACACATGGAATTCCACTCTCCTCTCCTGCACTCAAGTCTCCCAGTTTCCAATGCACACAATGGTTGAGCCACTGCCTTTTACATCAGACTTAAGAAACCACCTGCGCTCGCTTTACGCCCAATAAATCCGG
+
CCCCCGGGGGGGGGGGGGGGGGGGGGGGGGGGGGGGGGGGCGGGGGGGGGGGGGGGGGGGGGGGGGGGGGGGGGGGEE@FGGGGGGGGGGGGGGGGGGGGGGGGGGGGGGGGGGGGGGGEGGGGCGGGFGGGGGGGCCDFGGGGGGGGGGGGGFFCFDFGGGGGGFGGGGGGGGGGGGGGGGGGGECGGGGGGGGGGG9FGGGG7++7?CCC=8@CG>6CFEFFFEFFFFEDG47@B>GEEFF;DGFC<D>
@M03364:276:000000000-BLYN8:1:1101:18722:5562 2:N:0:1
GGACTACTGGGGTTTCTAATCCTGTTTGCTCCCCACGCTTTCGCACCTGAGCGTCAGTCTTCGTCCAGGGGGCCGCCTTCGCCACCGGTATTCCTCCAGATCTCTACGCATTTCACCGCTACACCTGGAATTCTACCCCCCTCTACGAGACTCTAGCTTGCCAGTTTCAAATGCAGTTCCCAGGTTGAGCCCGGGGATTTCACATCTGACTTAACAAACCGCCTGCGTGCGCTTTACGCCCAGTAATTCCG
+
BC<CCFGGGGGGGGG@EGGFGCFGGGFGGGDFFGGG+FEGFDGGGGEFEEEFGGG@FGGGGGGGGGCEFGEGGDGC7@FFGCC:FFFFF:FFCEBEFG=CFFA<E@GGGDCFGGGGG7FE7=:AEGDFC@<FGGFGGGGGGGGGFGGGBEGD8DDGGGDFGFGBDEFFAFEEGECFG?,>CGGDGCGCEF2DCGCE*BFGGGGGFCGC@FC7FCFGGCFCBGF@;F1<?@>335CBFF*?5>?6::=AGD2
@M03364:276:000000000-BLYN8:1:1101:10145:5563 2:N:0:1
GGACTACTGGGGTTTCTAATCCTGTTTGCTCCCCACGCTTTCGAGCCTCAGTGTCAGTTACAGGCCAGAGAGCCGCTTTCGCCTCCGGTGTTCCTCCATATATCTACGCATTTCACCGCTACACATGGAATTCCACTCTCCTCTCCTGCACTCAAGTCTCCCAGTTTCCAATGCACACAATGGTTGAGCCACTGCCTTTTACATCAGACTTAAGAAACCACCTGCGCTCGCTTTACGCCCAATAAATCCGG
+
CCCCCGGGGGGGGGGGGGGGGGGGGGGGGGGGGGGGGGGGGGGGGGGGGGGGGGGGGGGGGGGGGGGGGGGGGGGGGGGGGGGGGGGGGGGGCGGGGGGGGGGGGGGGGGGFGGGGGGGGGGGGGGGGGGGGGGGFFGGFGGGGGGGGGGGGGF8DFFDFGGGGGGGGGGGGGGGGGGEGGGGGGGGGGGFFFGGGGGGGFGAFFFFDGGGGGGGDGG>EAEF==D=>@BFFGG=CA>GGEFDADCACCDD
@M03364:276:000000000-BLYN8:1:1101:15982:5568 2:N:0:1
GGACTACAAGGGTTTCTAATCCTGTTTGCTCCCCACGCTTTCGCACCTGAGCGTCAGTCTTTGTCCAGGGGGCCGCCTTCGCCACCGGTATTCCTCCAGATCTCTACGCATTTCACCGCTACACCTGGAATTCTACCCCCCTCTACAAGACTCTAGCCTGCCAGTTTCGAATGCAGTTCCCAGGTTGAGCCCGGGGTTTTCACATCCGACTTGACCGACCGCCGGCGTTCGCTTTACGCCCAGTAATTCCG
+
CCCCCFGCDFGGGGGGGGGGGGGGGGGGGGGGGGGGGGGGGGGGGGGGFGGGGGGGGGGGGFGGGGGG8FFGGGGGFFGGGGGGG8FGGEGGGGGGGFGCGFFGGGGFCGGGGGGGGGGGGGGGGGGGGGGGGGGG9DDCGEGGDFB?BFDGGGGGGGGGGGGDGFEFGGFBCGFADAFFFAD>FG6?CCFFG5EE*=:CFFGGFG29*93C>74*:5EE3C)((02@(7>BGFG972EEG>(0*:9):79
@M03364:276:000000000-BLYN8:1:1101:8488:5587 2:N:0:1
GGACTACAAGGGTATCTAATCCTGTTTGCTCCCCACGCTTTCGAGCCTCAGCGTCAGTTACAGACCAGAGAGCCGCCTTCGCCACTGGTGTTCCTCCATATATCTACGCATTTCACCGCTACACATGGAATTCCACTCTCCTCTTCTGCACTCAAGTCTCCCAGTTTCCAATGACCCTCCCCGGTTGAGCCGGGGGCTTTCACATCAGACTTAAGAAACCGCCTGCGCTCGCTTTACGCCCAATAAATCCG
+
CCCCCDGGGGGGGGGGGGGGGGGGGGGGGGGFGGGGGGGGGGGGGGGGGCG?FGGGDFFGGGFGGGGGGCGDEGGEGGGFGGGDGGGGGGGGFGGGFGGGGGGGGFGGGGGGGGGAFFGGGGGG@FGFFCGDFGGCFGFG8EFGGFFGGGGGGGFGFGGFCEF?FGGGGGFGFGGGGG=EGGGGGGGGDFGGGGGGGGGFFCGGFDFC8CCFFGF7DC6FEG:(6A1>9DDADGGFFFGGG>6>F74<7DC
@M03364:276:000000000-BLYN8:1:1101:9760:5596 2:N:0:1
GGACTACTGGGGTTTCTAATCCTGTTTGCTCCCCACGCTTTCGCACCTGAGCGTCAGTCTTCGTCCAGGGGGCCGCCTTCGCCACCGGTATTCCTCCAGATCTCTACGCATTTCACCGCTACACCTGGAATTCTACCCCCCTCTACGAGACTCAAGCCTGCCAGTTTCGGATGCAGTTCCCGGGTTGAGCCCGGGGATTTCACATCCGACTTGACAGACCGCCTGCGTGCGCTTTACGCCCAGTAATTCCG
+
CCCCCGGGGGGGGGGGGGFGGGGGGGGGGGGGGGGGGGGGGGGGGGGGGGGGGGGGGGGGGGGGGFGFGGEGGGGGGGGGGGGGGGGGGGGGGGGGGGGFFGGGGGGGGGGGGGGGGGGGGGGGGFFFGCGGGGGGGGGGGGEGFFGGGGGGGGFFE8DFGGGBFFGEEGGGGGGFCFFGGGCGGGGGGGGGGGGG=EGGFFGGFGFD<GGGGGGGGGGEBGFFFF>EFDFFDCFA??E8C56?F7=AGG2
@M03364:276:000000000-BLYN8:1:1101:21263:5694 2:N:0:1
GGACTACAAGGGTATCTAATCCTGTTTGCTCCCCACGCTTTCGCACCTGAGCGTCAGTCTTCGTCCAGGGGGCCGCCTTCGCCACCGGTATTCCTCCAGATCTCTACGCATTTCACCGCTACACCTGGAATTCTACCCCCCTCTACGAGACTCAAGCCTGCCAGTTTCGGATGCAGTTCCCGGGTTGAGCCCGGGGATTTCACATCCGACTTGACAGACCGCCTGCGTGCGCTTTACGCCCAGTAATTCCG
+
CCCCCGG<FFGGG@FGGGGGGGGGGGGGGGGGGGGGGGGGGGGGGCGGFFGGGGGGGGGGGFGGGGGGGDGGGGGGGGGGGGGGGGGGGGGGGGGGGGGGGGGGGGGGGGGGGGGGGGGGGGGGFGGGGGGGGGGFFFGGGGGGGGDCEGGGG,:FFGGGGGGGGGGGG8CCGGGGGGGGG5CEGGDGGGGGGG>CCCCCFDGFFGGGGGGGGGFGG4=FFGF<6F1>2BEFGDFFF:EGGFBFGCFFGG4
@M03364:276:000000000-BLYN8:1:1101:14633:5732 2:N:0:1
GGACTACTGGGGTTTCTAATCCTGTTTGCTCCCCACGCTTTCGCACCTGAGCGTCAGTCTTTGTCCAGGGGGCCGCCTTCGCCACCGGTATTCCTCCAGATCTCTACGCATTTCACCGCTACACCTGGAATTCTACCCCCCTCTACAAGACTCTAGCCTGCCAGTTTCGAATGCAGTTCCCAGGTTGAGCCCGGGGCTTTCACATCCGACTTGACAGACCGCCTGCGTGCGCTTTACGCCCAGTAATTCCG
+
CCCCCGGGGGGGGGGGGGGGGGGGGGGGGGGFGGGGGGGGGGGGGGGGGFGGGGGGGGGGGGGGGGGGGGGGGGGGGGGGGGGGGGGGGGGGGGGGGGGGGGGGGGGGGGGGGGGGGGGGGGGGGGGGGGGGGGGGGGDGGGGGGGFGGGGGFFGCGGGGGGGGGGGGG5CGGGGGGGGGFFFCGGGGGGGGGGGG*=FFGFGFFGGGDGGDFFG>DFGF>CD?FFFFBEFFDDFFFFGGG@:F::FAGF2
@M03364:276:000000000-BLYN8:1:1101:5502:5743 2:N:0:1
GGACTACAGGGGTATCTAATCCTGTTCGCTCCCCACGCTTTCGAGCCTCAGCGTCAGTTACAGACCAGAGAGCCGCTTTCGCCACCGGTGTTCCTCCATATATCTACGCATTTCACCGCTACACATGGAATTCCACTCTCCCCTTCTGCACTCAAGTTGTACAGTTTCCAAAGCACACAATGGTTAAGCCACTGCCTTTTACTTCAGACTTATACAACCGCCTGCGCTCGCTTTACGCCCAATAAATCCGG
+
CCCCCGGGGGGGGGGGGGGGGGGGGGGGGGGGGGGGGGGGGGGGGGGGGGGGGGGGGGGGGGGGGGGGGFGGGGEGGGGGGGGGGGGGGGGGGGGGGGGGGGGGGGGGGEGGGGGGGGGGG7EFF@DGFAFGGFGGGDDFGGDG8CFGGGGGGFGGDDFGGFGF@EGGAFGGGGGGGGGGGGGFGGGFACFFGGFFGGGGFFFFFDCFGGFFGGGGCFDEEGFFFA=A@BDDGDDFE?DCCF@FGGFFGD7
@M03364:276:000000000-BLYN8:1:1101:18247:5749 2:N:0:1
GGACTACACGGGTTTCTAATCCTGTTTGATCCCCACGCTTTCGCGCATCAGCGTCAGTTACAGACCAGAAAGTCGCCTTCGCCACTGGTGTTCCTCCATATCTCTGCGCATTTCACCGCTACACATGGAATTCCACTTTCCTCTTCTGCACTCAAGTTTCCCAGTTTCCAATGACCCTCCACGGTTGAGCCGTGGGCTTTCACATCAGACTTAAGAAACCGCCTACGCGCGCTTTACGCCCAATAATTCCG
+
CCCCCGGGGGGGGGGGGGGGGGGGGGGGGGGGGGGGGGGGGGGGGGGGGGGGGGGGGGGGGGGGGGGGGGGGGGGGGGGGGGGGGGGGGGGGGGGGGGGGGCFGGGGGGGGGGGGGGGGGGGGGGFFCCGGGGECGGGGFGGGGFFGGGGGGGFGGGGCFGGGGFFFGGE,@FFFGGFG>8@CEGGGCFF?EGEGGCFGGGGGFAF8D7CC=@C7FGCFFDGB?9FFEBEEFGGG;CFGGG>:FGGF<FGC
@M03364:276:000000000-BLYN8:1:1101:10948:5797 2:N:0:1
GGACTACAGGGGTTTCTAATCCTGTTTGCTCCCCACGCTTTCGCGCCTCAGCGTCAGTTGCGAGCCAAAGAGCCGCTTTCGCCACTGGTGTTCCTCCATATCTCTACGCATTTCACCGCTACACATGGAATTCCACTCTTCTCTCTCGCACTCAAGTCTCCCAGTTTCCAATAACCCTCCCCGGTTGAGCCGGGGGCTTTCACATCAGACTTAAAAGACCACCTGCGCGCGCTTTACGCCAAATAATTCCG
+
@ACCCFGGGGGGGDGGGGGGFGGGGGGGGGF<CCDGDGGGGGGG7F@FGGGFEGFEGGFGCFGEGG88EFFFFFEDFFGECD7=FGGDCEFGGGGGCFFFDEFFE?FFFGGGGGGGGGGED@FGGGGGFEAFGEGDF8FFFFG?FFGCCEGDD8D?3,EDFFEG<D,>,EEF,,,,5CCE+3>*@B>C,D8*48>=*=C<D7@CFC+*;7<C+;:+@***)=)844()455;DDG9F(:8*72*:C@6CF2
@M03364:276:000000000-BLYN8:1:1101:24358:5816 2:N:0:1
GGACTACTCGGGTTTCTAATCCTGTTTGCTCCCCACGCTTTCGCACCTCAGCGTCAGTAATGGTCCAGTGAGCCGCCTTCGCCACTGGTGTTCCTCCGAATATCTACGAATTTCACCTCTACACTCGGAATTCCACTCACCTCTACCATACTCAAGACTTCCAGTATCAAAGGCAGTTCCGGGGTTGAGCCCCGGGATTTCACCCCTGACTTAAAAGTCCGCCTACGTGCGCTTTACGCCCAGTAAATCCG
+
CCCCCGGGGGGGEGGGGFGGGGGGGGGGGGGGGGGGGGGGGGCGGGGGGGGGGGGGGGGFGGGGGGGGGGGGGGGGGGGG@EFGGGGGGGGGGGGGGDE7FBAFFGFGGGGGGGGGGFEFECGGGGGGGGGGGGEFFGGGGGGGGGGGGGE@DFFFDGGCFFGGGGGGGGGFGGGGGFGFGGG>FG>GGGGGGGGGEEFFFGGGFDCCFGGGGGGGGGFCEEEFFF65(=3>DDGFF?GGGE1AF:AEGG3
@M03364:276:000000000-BLYN8:1:1101:14859:5833 2:N:0:1
GGACTACTCGGGTTTCTAATCCTGTTTGCTCCCCACGCTTTCGAGCCTCAGTGTCAGTTACAGGCCAGAGAGCCGCTTTCGCCTCCGGTGTTCCTCCATATATCTACGCATTTCACCGCTACACATGGAATTCCACTCTCCTCTCCTGCACTCAAGTCTCCCAGTTTCCAATGCACACAATGGTTGAGCCACTGCCTTTTCCATCAGACTTAAGAAACCACCTGCGCTCGCTTTACGCCCAATAAATCCGG
+
CCCCCGGGGGGGGGGGGGGGGGGGGGFGGGGGGGFGGGGGGGGFGGGGGGGGGGGGGGGFGGGGGGGGGGCFGGGGGGFGGGEGGGGGGGGGGGFGGGGGGCGGGGGGEGGGGGGGFGGGGGGGGGGGGFFFCF9?BFGGGFDDE8ECFCFD,DFGFEFFGGGGGGGGGGGGFGGGAFC6,@8DEEEFGGCD,,@ECGGG++=FF7CCFGCG@C:87>EGF:6>B>=BAE:?GGGF>@EGG3567CFFCGD
@M03364:276:000000000-BLYN8:1:1101:13438:5836 2:N:0:1
GGACTACTGGGGTTTCTAATCCTGTTTGCTCCCCACGCTTTCGCACCTCAGTGTCAGTATCAGTCCAGGTGGTCGCCTTCGCCACTGGTGTTCCTTCCTATATCTACGCATTTCACCGCTACACAGGAAATTCCACCACCCTCTACCGTACTCTAGCTCAGTAGTTTTGGATGCAGTTCCCAGGTTGTGCCCGGGGTTTTCACATCCACCTTGCTGACCCACCTACGCGCCTTTTAGCCCAGGTATTTCCG
+
CCCCCDGGGGGGGGEFFCFFGEGGGGGGGG9E@F<CFGFGDFEGGECFGGFFGG<,EGCFGGGGGCCFCGF?GDFE6:@AD::@@EGGFGGGG9CF?EA@AF@<4,FEFCECGFBFDE@+>FFFGGCGGGGDF,EFF8=FGGFGGGF+DF=DFFFGF9;98EFFFDDCF=,,6D896@:E=>E+@D@++@,@:>EC*3BFFC7+1**9*3;4@7:8+*>1*/)((25)-))0/;D54)+?742)3+397:/
@M03364:276:000000000-BLYN8:1:1101:6302:5840 2:N:0:1
GGACTACCAGGCTGTCTAATCCTGTTAGCCCCCCACGCTTTCGCACCTCAGTGTCCGTATCCGTCCGGGTGGTCGGCTTCGCCACGGGTCTTCCACGCTATATCTACGCATATCACCGCTACACAGGAAAGTCCACCACCCTCTACCGTCCTCTAGCTCAGTAGATTGGGATGCAGCTCCCACGTAGACCCCTGGGATTCGACATCCACCTCGCTGAACCACCGACGCGCCCTCTCCGCGCCCTCATACCG
+
A@--,,6C,-8-;,;,,,<,;,,,=;,C,,,,@@C@++,,,CCB,+@F@C,C,<,,BF,,,<@C8F++@+7C,9@+>DFGD>7,84C:++4,C,,,+7+++59C,,,4++4+,CFEFFFE+:>CFCCF,D,3,7,8,@+++6D+,>E>8+>CF9B,3,>BFC,,,7,,3,,>5,5@,,5D*2,**,,*,,6;*:846,<C*+/*)2*2*0;*/)1>768*)28(65>B>))0C*23F(2**)(0***):*1
@M03364:276:000000000-BLYN8:1:1101:23879:5872 2:N:0:1
GGACTACTCGGGTTTCTAATCCTGTTTGCTCCCCACGCTTTCGCACCTGAGCGTCAGTCTTCGTCCAGGGGGCCGCCTTCGCCACCGGTATTCCTCCAGATCTCTACGCATTTCACCGCTACACCTGGAATTCTACCCCCCTCTACGAGACTCAAGCCTGCCAGTTTCGGATGCAGTTCCCGGGTTGAGCCCGGGGATTTCACATCCGACTTGACAGACCGCCTGCGTGCGCTTTACGCCCAGTAATTCCG
+
CCCCCGGGGGGGGGGGGGGGGGGGGGGGGGGGGGGGGGGGGGGGGGGGGGFGGGGGGAGGGGGGGGGGGGGGGGGGGGGGGGGGGGGGGGGGGGGGGGGDFGGGFCGGGGGGGGGFBFGEGGGGGGGGGGGGGGGGGGGDGGGGGGGGGGGCFGGFGGFGGGGGGGGFGEEEGGGFFCCGGDEEEGG68CCCEGGGDEC6+:@D76FG7CD<D>D7C4CEDGBFFFBDBFEEGDG<FFGGGF?:CGF9FG9
@M03364:276:000000000-BLYN8:1:1101:25449:5885 2:N:0:1
GGACTACTCGGGTTTCTAATCCTGTTTGATCCCCACGCTTTCGCACATCAGCGTCAGTTACAGACCAGAAAGTCGCCTTCGCCACTGGTGTTCCTCCATATCTCTGCGCATTTCACCGCTACACATGGAATTCCACTTTCCTCTTCTGCACTCAAGTTTCCCCGTTTCCAATGACCCTCCACGGTTGAGCCGTGGGCTTTCACATCAGACTTAAGAAACCGCCTCCGCGCGCTTTACGCCCAATAATTCCG
+
CC@CCFGGGGGGGGGGGGGGGGGGGGGFGGGGC<F7FEGG8FGGG7CEEFGGGGDGGFGGFA9FEFGFDEGFGGGGGGGFGG:@FFFGFGGGC<EFFF<FAF,,@FFEFCC=FFCEFDEEGGGFEF?GGBGEF?EA=EGGGGGGGGGGFAFF8FCEGG9DD=,>6@=8==EEGGCDGGGGGG>EFGG6,@?;9CCEFGGG8C7BA5<;*99BCGFG+;FGFCD=(2(594>)929E6188C:;F4CAEGGG
@M03364:276:000000000-BLYN8:1:1101:13883:5892 2:N:0:1
GGACTACTGGGGTTTCTAATCCTGTTTGCTCCCCACGCTTTCGCACCTGAGCGTCAGTCTTCGTCCAGGGGGCCGCCTTCGCCACCGGTATTCCTCCAGATCTCTACGCATTTCACCGCTACACCTGGAATTCTACCCCCCTCTACGAGACTCAAGCCTGCCAGTTTCGGATGCAGTTCCCGGGTTGAGCCCGGGGATTTCACATCCGACTTGACAGACCGCCTGCGTGCGCTTTCCGCCCAGTAATTCCG
+
CCCCCDGGGGGGGGGGGGGGGGGGGGGGGGGGGGGGGGGGGGGGGGGGGGGGGGGGGGGGGGGGGGGGGGGGGGGGGGGGGGGGGGGGGGGGGGGGGGG9,EFGGFFGGGGEDFCFFGEEGGFFGGGDGCFGFGFGGGGGGGGGGGG6CD82>DCCEGCEGGGFFGGG>EEGEGGDG?:F685CGGGGGGGGGGGG*3?CD>FGFF78*79CFCFFF:FGEGD:3;;::>EFDGG)6(8:E),9*:B4>D0
@M03364:276:000000000-BLYN8:1:1101:8411:5919 2:N:0:1
GGACTACACGGGTTTCTAATCCTGTTTGCTCCCCACGCTTTCGCACCTGAGCGTCAGTCTTTGTCCAGGGGGCCGCCTTCGCCACCGGTATTCCTCCAGATCTCTACGCATTTCACCGCTACACCTGGAATTCTACCCCCCTCTACGAGACTCAAGCCTGCCAGTTTCGGATGCAGTTCCCGGGTTGAGCCCGGGGATTTCACATCCGACTTGACAGACCGCCTGCGTGCGCTTTACGCCCAGTAATTCCG
+
CCCCCGGGGGGGGGGGGGGGGGGGGGGGGGGGGGGGGGGGGGGGGGGGGGGGGGGGGGGGGGGGGGGGFGGGGGGGGGGGGGGGGGGGGGGGGGGGGGGGGGGGGGGGGGGGGGGGGGGGGGGGGGGGGGGGGGGGGFGGGGGGGGG6EEGGGGGGGGFGGFGGGGGD5CEGGGGGFGGGGGGGGGEDGGFFGEGGDGGGGGGDF4<3CCGDG77CFGGGFGEFBFFF0>>>DGGBFFDGGFBFGCFFGG7
@M03364:276:000000000-BLYN8:1:1101:15242:5930 2:N:0:1
GGACTACTCGGGTTTCTAATCCTGTTTGCTCCCCACGCTTTCGCACCTGAGCGTCAGTCTTCGTCCAGGGGGCCGCCTTCGCCACCGGTATTCCTCCAGATCTCTACGCATTTCACCGCTACACCTGGAATTCTACCCCCCTCTACGAGACTCTAGCTTGCCAGTTTCAAATGCAGTTCCCAGGTTGAGCCCGGGGATTTCACATCTGACTTAACAAACCGCCTGCGTGCGCTTTACGCCCAGTAATTCCG
+
CCCCCGGGFFGGGGGGGGFGGGGGGGGGGGGGGGGGGGGGGGGGGGGGGGGGGGGGGGGGGGGGGGGGFEGGGGGGGGGGGGFGFFGGGGGGFFGGGFGAFEFEFCGGGGGGGGGGFGGGEGGGGGGGGGGGGGGGGGGGGGGGFGGEGGGGFGEFCFGGGGCEFGGGFGDFGG79FGGGGFFCFGGGGGGGGGGGEGGC>7+1;6:CFGGGGCFGFGGG:*5;@FFF?FFEGGFA625CC@?@GFB>FF9
@M03364:276:000000000-BLYN8:1:1101:16849:5935 2:N:0:1
GGACTACTAGGGTATCTAATCCTGTTTGATCCCCACGCTTTCGCACATCAGCGTCAGTTACAGACCAGAAAGTCGCCTTCGCCACTGGTGTTCCTCCATATCTCTGCGCATTTCACCGCTACACATGGAATTCCACTTTCCTCTTCTGCACTCAAGTTTCCCAGTTTCCAATGACCCTCCACGGTTGAGCCGTGGGCTTTCACATCAGACTTAAGAAACCGCCTACGCGCGCTTTACGCCCAGTAATTCCG
+
CCCCCGGGGGGGGGGGGGGGGGGGGGGGGGGFGGGGGGGGGGGGGGGGGGGGGGGGGGGGGGGGGGGGGGGGGGDGGGGGGGGGGGGGFFGGGGGGGGGGGGGGGGGGECFFAFFFGGGGGGGGGGGGGCFGFGCGGGGGGGGGGGGGGGGGGGGGGGGGGGGGGFGGGGGGGFFGFGGE8DEDFGGGGGGGGGDGGGGGGGGGFGGGGGGGGGGG>FGGFGFFFFFF>?DEDDG<63CEGDFFGFFFFFF
@M03364:276:000000000-BLYN8:1:1101:20638:5947 2:N:0:1
GGACTACAGGGGTTTCTAATCCTGTTTGATCCCCACGCTTTCGCACATCAGCGTCAGTCTTCGTCCAGGGGGCCGCCTTCGCCACCGGTATTCCTCCAGATCTCTACGCATTTCACCGCTACACCTGGAATTCTACCCCCCTCTACGAGACTCAAGCCTGCCAGTTTCGGATGCAGTTCCCGGGTTGAGCCCGGGGATTTCACATCTGACTTAATCAACCGCCTGCGTGCGCTTTACGCCCAGTAATTCCG
+
CCCCCGGGGGGGGGGGGGFGGGGGGGGGFFGGGGGGGGGGGGGGDGG,FGGGGGGGGGGGGGGGGDGGG>EGGGFGGGGGGGGGGGGGGGGGGGGGGFGGGGGGGGGGGGGG9FFGGGGGGGGGGGGDFGFGG9EFFF+CEGGGFGGE@EEFCFCGFGGGCFGGGGGGD>EGGG7<D95<DECGGGEGGFDC/CCE*;CGGGCF8CD7>F>FFC@F7CGE3E@<?:9E?FD3CDGAB6EGEBBFGFFA*C*
@M03364:276:000000000-BLYN8:1:1101:21568:5958 2:N:0:1
GGACTACACGGGTATCTAATCCTGTTTGCTCCCCACGCTTTCGCACCTGAGCGTCAGTCTTCGTCCAGGGGGCCGCCTTCGCCACCGGTATTCCTCCAGATCTCTACGCATTTCACCGCTACACCTGGAATTCTACCCCCCTCTACGAGACTCAAGCCTGCCAGTTTCGGATGCAGTTCCCGGGTTGAGCCCGGGGATTTCACATCCGACTTGACAGACCGCCTGCGTGCGCTTTACGCCCAGTAATTCCG
+
CCCCCGGGGGGGGGGGGGGGGGGGGGGGGGGGGGGGGGGGGGGGGGGGGGGGGGGGGGGGGGGGGGGGGGGGGGGGGGGGGGGGGGGGGEGGGGGFGGGFGGGGGFGGGGGGGGGFGGGGGGGGGGGGGGGGGGGGFGGGGGGGGGG>88EGGGF69DFFGGGGGGGGDGEDDFGGGGFGGGGGGGGG6FFGGGDGGGGGGGGGFCGGGGGGGFGFGGCGDGEF:;0>?FEFCGFAFBGGGFFF>FBBGF4
@M03364:276:000000000-BLYN8:1:1101:12197:5974 2:N:0:1
GGACTACTCGGGTTTCTAATCCTGTTTGCTCCCCACGCTTTCGCACCTGAGCGTCAGTCTTCGTCCAGGGGGCCGCCTTCGCCACCGGTATTCCTCCAGATCTCTACGCATTTCACCGCTACACCTGGAATTCTACCCCCCTCTACGAGACTCAAGCCTGCCAGTTTCGGATGCAGTTCCCGGGTTGAGCCCGGGGATTTCACATCCGACTTGACAGACCGCCTGCGTGCGCTTTACGCCCAGTAATTCCG
+
CCCCCGGFGEGGGGCFDGGGGGGGEFFGGGGGGGGGGGGGGGGGGGGGGFGGGGGGEGGGGGGGGGCCGGGGGGGDGGGGGGGGGGGGGGGGGGGGGGGFFFGGGGGGGGGGGGGGGGGGGGGGGGGFFGFGGGGGGGGGCCEGCFFECEGGGGGGGGGGGDFFGGGGG5EGGGFGCCCGGGEEF*4C<8BEEGGGEGEGFCCFADFGDGGDGGG79CG5>EBBBFF@63>BDDGBFFGGG3:?7:B47:*
@M03364:276:000000000-BLYN8:1:1101:6354:5974 2:N:0:1
GGACTACCAGGGTTTCTAATCCTGTTTGCTCCCCACGCTTTCGCACCTGAGCGTCAGTCTTTGTCCAGGGGGCCGCCTTCGCCACCGGTATTCCTCCAGATCTCTACGCATTTCACCGCTACACCTGGAATTCTACCCCCCTCTACAAGACTCTAGCCTGCCAGTTTCGAATGCAGTTCCCAGGTTGAGCCCGGGGATTTCACATCCGACTTGACAGACCGCCTGCGTGCGCTTTACGCCCAGTAATTCCG
+
CCCCCGGGGGGGGGGGGGGGGGGGGGFGFGGGFGGGGGGGGFGGGGEFEF@FGGGGGFGGFGGGGGGGGGGGGGGGGGGGGGEGGGGGGGGGGGFGGGGGGGFGGGGGG:8CEFGGGGGGGGGGGFGGGGGFGGGGCFGGGEGGGGGFFCFGGGGFGGGGGFFGGGGGGGGCFFFAFGGGGGGFFFGG6EFGG58?5E?FGGGDA*;DGGD3C*;:FF=CBCEF6),>1>@EGGGAFFGGGFF?FGF4FG*
@M03364:276:000000000-BLYN8:1:1101:14984:6029 2:N:0:1
GGACTACTAGGGTTTCTAATCCTGTTTGCTCCCCATGCTTTCGTACCTCAGCGTCAGTATTAGGCCAGATGGCTGCCTTCGCCATCGGTGTTCCTCCAGATCTCTACGCATTTCACCGCTACACCTGGAATTCTACCATCCTCTCCCATACTCTAGCTTCCCAGTATCGAATGCAATTCCTAAGTTAAGCCCAGGGATTTCACATCCGACTTAAGAAGCCGCCTACGCACGCTTTACGCCCAGTAAATCCG
+
CCCCCGGCEGGGGGGGGGGGGGGGGFFGGCEFGGGFFFGGFGGECFFGGGGGGGGGGFCFCFFGGGGGG9CBFEFFCFCGGGDB,BFGG,BF<FBFGGGGGGDGFGGGGGCG<FGGFEGGGGGGDGGGGGGGGFFG9EGCFGGGGGGE;FGCGFGGA,@EEEFGEB,CCE8FGFFC8A9,,@,@FGG:DC=+=D>8888=++5;C?==DDD6CCFGG78FEG>4)3:B49>EDC**48EEGFF8CC+)@C<
@M03364:276:000000000-BLYN8:1:1101:18193:6031 2:N:0:1
GGACTACTGGGGTTTCTAATCCTGTTTGCTCCCCACGCTTTCGAGCCTCAGCGTCAGTTACAGACCAGAGAGCCGCCTTCGCCACTGGTGTTCCTCCATATATCTACGCATTTCACCGCTACACATGGAATTCCACTCTCCTCTTCTGCACTCAAGTCTCCCAGTTTCCAATGACCCTCCCCGGTTGAGCCGGGGGCTTTCACATCAGACTTAAGAAACCGCCTGCGCTCGCTTTACGCCCAATAAATCCG
+
CCCCCGGGGGGGEGGGGGGGEGGGGGGGGGGGGGGGGGGGGGGGGGGGGFGGGGGGGFGGGGGGGGFGGGGGGGGGGGGGGGGGGGGGGGGGGGGGGGGGGGFGGGGGGGGGFGGGGGGGGGGGGFGGECEFEGGGGGGGGGGGGGGGGGFGGGGGAGEGGGGGGFGGCFGGGGGGGGGGGGGGGGGGGGGGGGGGGECFGDFG6CCCFFFFGGGGFGGGFGFF?A>FFDBEGGFAFFGGGBFF>F?)>C7
@M03364:276:000000000-BLYN8:1:1101:11592:6054 2:N:0:1
GGACTACTCGGGTTTCTAATCCTGTTTGCTCCCCACGCTTTCGAGCCTCAGCGTCAGTTACAGACCAGAGAGCCGCCTTCGCCACTGGTGTTCCTCCATATATCTACGCATTTCACCGCTACACATGGAATTCCACTCTCCTCTTCTGCATTCAAGTTCCCCAGTTTCAAATGACCGTCCTCGGTTGAGCCGAGGGCTTTCACATCAGACTTAAGAACCCGCCTGCGCTCGCTTTACGCCCATTAAATCCG
+
CCCCCGGGFFGGFGCFFFGGGGGGFGGGGGGGGGFGGGGDGGG8FECFFGGGGGGDGEGGAEE@FGGG,9FBFGGGGGGGGGFGGGGGGGGGGGFGG,BFGGGGF9FFGGGGGFGGGGGGGGGFG=FGGGGGGGCAGF,EFGGG7E;DFGAFGGGG9=F=BFGGAAFGECFGGEF,88?CEFEGGGGDF?,31:8@*@BECCG9+;+;4CFF++:C@*=EBEED(?2>(88BC38>62EG78(+2;:?GCD
@M03364:276:000000000-BLYN8:1:1101:18562:6055 2:N:0:1
GGACTACTCGGGTTTCTAATCCTGTTTGCTCCCCACGCTTTCGAGCCTCAGTGTCAGTTACAGGCCAGAGAGCCGCTTTCGCCTCCGGTGTTCCTCCATATATCTACGCATTTCACCGCTACACATGGAATTCCACTCTCCTCTCCTGCACTCAAGTCCCCCAGTTTCCAATGCACACAATGGTTGAGCCACTGCCTTTTACATCAGACTTAAGAAACAACCTGCGCTCGCTTTACGCCCAATAAATCCGG
+
CCCCBGGGFGGGFDG9FGGGF,CEFF<FFGGGDGFFFGG>FCEDFGGGGCE<EF<FGGCEGFGGGEGGFFGGGGGE7F@FGGGGCFFFCFGGFBD<EE<FFFE9EGFEEEECAADFACFEGDGGGFGFFEFFFCGG9EA<8D8DFGCF?8EFFCFGFF,6,B>CF=EFCGGC8DG8DEC8,EEFGCFGFDFGCDGGGFGFGFC+B7?CFCDFDF>>9C8?FG45:B=?95BFC5:8A@G7E8@4FGFCGD<
@M03364:276:000000000-BLYN8:1:1101:22618:6057 2:N:0:1
GGACTACAGGGGTTTCTAATCCTGTTTGCTCCCCACGCTTTCGAGCCTCAGTGTCAGTTACAGGCCAGAGAGCCGCTTTCGCCTCCGGTGTTCCTCCATATATCTACGCATTTCACCGCTACACATGGAATTCCACTCTCCTCTCCTGCACTCAAGTCTCCCAGTTTCCAATGCACACAATGGTTGAGCCACTGCCTTTTACATCAGACTTAAGAAACCACCTGCGCTCGCTTGACGCCCAATAAATCCGG
+
CCCCCGGFGGGGFGGFEEF9FFGFGGFGGGGGCEFFCFGGGFCFGF@<AFFAFFGGGEFFGGGGGFGGGGGGGGGG7FDGGGCGGGGGFEFGGGFG8FFFAF9FEFFFFGF:F9CFACGGGGFGGFFFFFFFGEF9ECGC@AEFGGGGGFGFFGGGGFEGGGGGDDDAFGGFGGGGDGDFGGGBFGDF6>DFGFBFFE9,?FGGFGGGFC7DCGFCFGFFF5AE=E9?9D48F*8>E@GGGF89:C+);C:
@M03364:276:000000000-BLYN8:1:1101:6635:6072 2:N:0:1
GGACTACCAGGGTTTCTAATCCTGTTTGCTCCCCACGCTTTCGCACCTGAGCGTCAGTCTTTGTCCAGGGGGCCGCCTTCGCCACCGGTATTCCTCCAGATCTCTACGCATTTCACCGCTACACCTGGAATTCTACCCCCCTCTACGAGACTCAAGCCTGCCAGTTTCGGATGCAGTTCCCGGGTTGAGCCCGGGGATTTCACATCCGACTTGACAGACCGCCTGCGTGCGCTTTACGCCCAGTAATTCCG
+
CCCCCGGGGGGGFGGGGGGGGGGGGGGGGGGGGGGGGGGGGGGGGGGGGGGGGGGGGGCGGFGGGGGGGGGGGGDGGGGGGGGGGGGGGGGGGGGGGGDGGGGGGGGGGGGGFGFGGGGGGGGGGGGGGGGGGGGGGDFGGGGGGGGGDCGGGGGGGGGGGFGGGGGGE8EGGGGGGGGGGGGGGGDFGGGGG=ECC>FFFFFGFGGGG:DDGGGGGFFGFGDFFF>>?FEFD<C9=:;EG3?FGC?DGG>
@M03364:276:000000000-BLYN8:1:1101:8134:6073 2:N:0:1
GGACTACTAGGGTATCTAATCCTGTTTGCTCCCCACGCTTTCGAGCCTCAACGTCAGTTACTGTCCAGTAAGCCGCCTTCGCCACCGGTGTTCCTCCTAATATCTACGCATTTCACCGCTACACTAGGAATTCCGCTTACCTCTCCAGCACTCTAGTTAAACAGTTTCCAAAGCAGTCCCGGGGTTGAGCCCCGGGCTTTCACTTCAGACTTGCTTTACCGTCTACGCTCCCTTTACACCCAGTAAATCCG
+
CCCCCGGGGGGGGGGGGGGGGGDFGFGGGGGGGGGGGGEEFGGDFGGFGG8FGFGGFGGGGEGDGGGGGGGFFFGGGGGFGGGGE,@FGGFFGGGGGG9FGCAEGGGGGGGDFGGGGGGGGGGGGGGGGGGGGGGGGGGGGGGGFGD88DEDFGGGGEGGGGGGGGGGGFGGGGFDF,6=66CEFC>FFGGG*@EC5B,<?GGGFD9:D<8=:++4=CFC?:ABBA;:;BBFG=CCFFGGEF(=DGFFGFG
@M03364:276:000000000-BLYN8:1:1101:7762:6103 2:N:0:1
GGACTACAAGGGTTTCTAATCCTGTTTGCTCCCCACGCTTTCGTGCATGAGCGTCAGTGTTATCCCAGGGGGCTGCCTTCGCCATCGGTATTCCTCCACATCTCTACGCATTTCACTGCTACACGTGGAATTCTACCCCCCTCTGACACACTCTAGCCGTGCAGTCACCAATGCAATTCCCAGGTTAAGCCCGGGGATTTCACATCGGTCTTGCACAACCGCCTGCGCACGCTTTACGCCCAGTAATTCCG
+
CCCCCGGGGGGGGGGGGGGGGGGGGGGGGGGGGGGGGGGGGGGFGGGGGGGGGGGGGFGGFGGGGGGGGGGGGGGGGGGGGGGGGGGGGGGFFGGFGGGGGGGGGGGGGGGGGGGGGFGGGGGGGFGGGGGGGGGGGGG7CGGGGGGGGGGGGGGGGGGGGGFDDFEFCGGGGGGGGGGFFFGGGGGGGFGGGGGGEGCFGGGGFDGGGGDDGGGGGGGCBED??F>EBD>:DGCBFFGG*)47CCF):C9
@M03364:276:000000000-BLYN8:1:1101:25754:6105 2:N:0:1
GGACTACTCGGGTATCTAATCCTGTTTGCTCCCCACGCTTTCGCACCTGAGCGTCAGTCTTCGTCCAGGGGGCCGCCTTCGCCACCGGTATTCCTCCAGATCTCTACGCATTTCACCGCTACACCTGGAATTCTACCCCCCTCTACGAGACTCAAGCCTGCCAGTTTCGGATGCAGTTCCCGGGTTGAGCCCGGGGATTTCACATCCGACTTGACAGACCGCCTGCGTGGGCTTTACGCCCAGTAATTCCG
+
CCCCCGFF8FCFFGFFGGCDG9CE@FFGGGGFGEE8FF7FDFGGFFGFGGGGGGCFG,@@FCFGCFGGG@EGGECCFGGGGC:CBFEEFGF,,E;9EFEFGG9,=EFFGG77FFGD9FG6:CFGFDBFGGG?FFEFFDFE@3BDAEFEEEGDFFFF9D?D@FFF:DBCEEC>;,>E<,<,>>::F*:F?F?CEE>C=EG6C7<F+2>9*8)80CFF=C=*.*8<BF1@0)07*9C94:>C50,9**=4*:2
@M03364:276:000000000-BLYN8:1:1101:12231:6107 2:N:0:1
GGACTACCCGGGTTTCTAATCCTGTTTGCTCCCCACGCTTTCGCGCCTCAGCGTCAGTTGCGAGCCAAAGAGCCGCTTTCGCCACTGGTGTTCCTCCATATCTCTACGCATTTCACCGCTACACATGGAATTCCACTCTTCTCTCTCGCACTCAAGTCTTCCAGTTTCCAATGACCCTCCCCGGTTGAGCCGGGGGCTTTCACATCAGACTTAAAAGACCGCCTGCGCGCGCTTTACGCCCAATAATTCCG
+
CCCCCGGGDFGGGFGGGGGGGGGEEFGGGGGGCGGGGGGGGGGGECGGGGGEFGGGGGGG<:@FEFGF8F6BFGGE+BDFFDFGGEGGGGCGGGGEGGCGGCFGGGGGCEEGGGGGGGGGDGGGGGGGFFEGGGGC,>B,CDGGG9,B8CEGGGGGAFGGDGGG8EEGCCDGC,3D,4DEGGGG7:CFFGGGEGGGCEFCFFCGF60;C<FG7>77;9C78C>?,0(7;)7<<C*68:AEGF0>GGFA7CC
@M03364:276:000000000-BLYN8:1:1101:19233:6120 2:N:0:1
GGACTACTCGGGTTTCTAATCCTGTTTGCTCCCCACGCTTTCGAGCCTCAGCGTCAGTTACAGACCAGAGAGCCGCCTTCGCCACTGGTGTTCCTCCATATATCTACGCATTTCACCGCTACACATGGAATTCCACTCTCCTCTTCTGCACTCAAGTCTCCCAGTTTCCAATGACTCTCCCCAGTTGAGCCGGGGGCTTTCACATCAGACTTAAGAAACCGCCTGCGCTCGCTTTACGCCCAATAAATCCG
+
CCCCCGGGGGGGGGGGGFGGGGGGGGGGGFGGGGGGGGGGGGGGGGGGGGDFGGFGGGGGGGGGFGGGGGGGGGGGGGGGGGGGGGGGGGGGGGGGFFGGGGFGGGCFGEGGGFFGGGGGGGGGGGGGFFFGGGGGFGDFGGGGGGGGGGGGGEFDGGGGGFDFBA;@=FGEFGG8DEGGGGGGGEGFGCGEGECGCEGGGGGFFGFG4<4FGGFGCFFF>DBFDF>>(5=B<37;CFE>EFFFGGF97CD
@M03364:276:000000000-BLYN8:1:1101:13135:6130 2:N:0:1
GGACTACTGGGGTATCTAATCCTGTTTGCTCCCCACGCTTTCGAGCCTCAGTGTCAGTTACAGGCCAGAGAGCCGCTTTCGCCTCCGGTGTTCCTCCATATATCTACGCATTTCACCGCTACACATGGAATTCCACTCTCCTCTCCTGCACTCAAGTCTCCCAGTTTCCAATGCACACAATGGTTGAGCCACTGCCTTTTACATCAGACTTAAGAAACCACCTGCGCTCGCTTTACGCCCAATAAATCCGG
+
CCCCCGGGGGGGGGGGGGGGGGGGGGGGGGGGGGGGGGGGGGGGGGGGGGGGGGGGGGGGGGGGGGGGGGGGGGGGGGGGGGGGGGGGGGGGGGGGGGGGGGGGGGGGGGGGGGGGGGGGGGGGCGGGFFFGGAFGFGFGGGFFGGGGGGGFGGGGDGGGGGGGGGGGGG9FGFFFGGGG8EGGA@,4@,,:5,9:CFFFCFCCFGFGGG7F7CGGFFE74CA4:9>>9AFDFFCE;=E8>)6F::+<DDC
@M03364:276:000000000-BLYN8:1:1101:9923:6151 2:N:0:1
GGACTACTGGGGTATCTAATCCTGTTTGCTCCCCACGCTTTCGAGCCTCAGTGTCAGTTACAGGCCAGAGAGCCGCTTTCGCCTCCGGTGTTCCTCCATATATCTACGCATTTCACCGCTACACATGGAATTCCACTCTCCTCTCCTGCACTCAAGTCTCCCAGTTTCCAATGCACACAATGGTTGAGCCACTGCCTTTTACATCAGACTTAAGAAACCACCTGCGCTCGCTTTACGCCCAATAAATCCGG
+
CCCCCGGGGGGGGGGGGGGGGGGGGGGGGGGGGG<CGGGGGGG@FGGGGGGGGGGGGGGGGGGGGGGGGGFGGGGGGGGGGGGGGGGGGGFGGCEGGGGGGGFGGGGGGEGGGFGGEGGGGGGG?FGGGEFGGGGF=FGGGFGGGFGGGFCFGGGEGG;>BFFGGGGGFGGGGGC=9FGGGGFGGGGC6@FFFGGFGGGGFFCFFC79CD+BDFFGGGCEFGFEDEBFFFFFDFGF:@5BC:;FFG7?FCG
@M03364:276:000000000-BLYN8:1:1101:7921:6154 2:N:0:1
GGACTACTCGGGTTTCTAATCCTGTTCGCTCCCCACGCTTTCGTTCATCAGCGTCAATAAATACGTAGTAACCTGCCTTCGCAATTGGTCTTCCATGTAATATCTAAGCATTTCACCGCTACACTACATATTCTAGTTACTTCCATATTATTCAAGCTCTGCAGTATCAATGGCAGTGTCCTAGTTAAGCTAGGAAATTTCACCACTGACTTACAAAGCCGCCTACGAACCCTTTAAACCCAATAATTCCG
+
<C9A6;CC,BF@F@@FDF9F,;FFEEFEGDEGF@C7@C@;FEC@666CFA@,CGGDBE@@<FCEFF<EGDGAFF8FCFGGFE:EG<FFD,CF<FA,<E9AF<E<=E<FGGGGGCFG9:F@CF@FFBB??EFGGGG9EFAFED;DBEFFFFFDFCF;9>8>EFEFGCCD,@FDCDGGF8==,3>DC@,,=D9=9DCF=AGGGGADFD==+=F?FGF+++,@@6A98>A*:@<DCCCAA=FFC4>6?*=*=B*
@M03364:276:000000000-BLYN8:1:1101:27031:6217 2:N:0:1
GGACTACCCGGGTTTCTAATCCTGTTTGCTCCCCACGCTTTCGCACCTGAGCGTCAGTCTTTGTCCAGGGGGCCGCCTTCGCCACCGGTATTCCTCCCGATATCTACGCATTTCACCGCTACACATGGAATTCTACCACCCTCTACAAGACTCTAGCCAGTCAGTTTCGAATGCAGTTCCCAGGTTGAGCCCGGGGATTTCACATCCGACTTGACTGACCGCCTGCGTGCGCTTTACGCCCAGTAATTCCC
+
CCCCCDF;FECFG;,CFFFFAFGG<FGGGAGCGGGGGGEEFC7BF:FG<EE8@F@@FFDFE,@FE9CCC,@++@>CFEGGFC@FE?=CF7B9FEF<,++++4>AEFGGDE+CC,??,@+==FCB9D=8F9DD;@DA>>D:E?F6E9,>@FGGFD9,,6,@,@FDADFDC5EGG9DCE<,=@CEFFFG,AE6*9CE=GGGC7@CFFGC**):CF>6+:C5C8CE<(7(.-5>BDCF96(;C:..0:774>F*
@M03364:276:000000000-BLYN8:1:1101:13728:6228 2:N:0:1
GGACTACAGGGGTATCTAATCCTGTTTGCTCCCCACGCTTTCGAGCCTCAGTGTCAGTTACAGGCCAGAGACCCGCTTTCGCCTCCGGTGTTCCTCCATATATCTACGCATTTCACCGCTACACATGGAATTCCACTCTCATCTCCTGCACTCAAGTCTCCCAGTTTCCAATGCACACAATGGTTGAGCCACTGCCTTTTACATCAGACTTAAGAAACCACCTGCGCTCGCTTTACGCCCAATAAATCCGG
+
CCCCC@FGGGCFGGGGFECFGGGGGGGFGGGGGEGGECFGGGGGGGGGGGFGGGGGFGGDEGFCFEGGGCFBFFGGGG@FGGGBFFEEEFCEFGFGGGGFCFGGGGGGEGGGFGFGFF:8FGGGGGGGGDC??,@=F89F,E9DGFGGGDFGF8F=33@DDF=FGGFGFGGGGCAAEFGGGGGFFD8CCCG8@DEDGGFGFFG79?FDFC;FGFGG>DGGF54):?)3:BF5?5+9A2B85;;;C78?CD2
@M03364:276:000000000-BLYN8:1:1101:3914:6242 2:N:0:1
GGACTACCGGGGTATCTAATCCTGTTTGCTCCCCACGCTTTCGCACCTGAGCGTCAGTCTTTGTCCAGGGGGCCGCCTTCGCCACCGGTATTCCTCCAGATCTCTACGCATTTCACCGCTACACCTGGAATTCTACCCCCCTCTACAAGACTCTAGCCTGCCAGTTTCGAATGCAGTTCCCAGGTTGAGCCCGGGGATTTCACATCCGACTTGACAGACCGCCTGCGTGCGCTTTACTCCCACTAATTCCG
+
ACCCC@F8FGG@@;<CFGAFEEFFGGFG<EDGGGC@FFGGFGEGCCF8C8FFFGGGGE9F9FFGGGFGGGGGGCE:FE:<B:4C=FFGG+BFFD9A88EB<<EGD??<:F7BA@EEFBC8B=9DFFFFFGFFDGGG,EBBBE>FCF;DDFCF?9DECFGGFFD6CF9D*B:FF99;DF:FD;BDFFC,=CF:*8:8*1:<@:+@FG*/:CDC>*0+*0=5>GF12),),57))9<9?)30C;(.2CF9C>9
@M03364:276:000000000-BLYN8:1:1101:17411:6248 2:N:0:1
GGACTACAGGGGTTTCTAATCCTGTTTGCTCCCCACACTTTCGCGCCTCAACGTCAGTTTTGGTCCAGAAAGCCGCCTTCGCCACTGGTGTTCCTCCTAATATCTACGCATTTCACCGCTACACTAGGAATTCCGCTTTCCTCTCCCATACTCAAGCTAAGCAGTTTTGGTTGCAGTTCCTAAGTTGAGCCTAGGGATTTCACAACCAACTTGCTATGCCGTCTACGCGCCCTTTACACCCAATAAATCCG
+
CCCCCGGGGGGGGGGGGGGGGGGGGGGGGGGGGGGGGGGGGGGGGGGGGGGGGGGGGEGGGGGGGGGGGGGGGGGGGGGGGGGGGGGGGGGGGGGGGGGAFGGGGGFGGGGGGGGGGGGGEGGG;FFGGDFGGF8+@EFGGGGGGDGCFFGFGGGGGGFDGGFGGGFF,CFGGGGGGGGGGG@FGCGGGGGGFGGGFFGGG9AFFGDDFGFDFC>9E8FFDGFFFFBF>DEEGGCEFEDGDF?FCGCCG49
@M03364:276:000000000-BLYN8:1:1101:16672:6257 2:N:0:1
GGACTACAAGGGTTTCTAATCCTGTTTGCTCCCCACGCTTTCGCACCTGAGCGTCAGTCTTTGTCCAGGGGGCCGCCTTCGCCACCGGTATTCCTCCAGATCTCTACGCATTTCACCGCTACACCTGGAATTCTACCCCCCTCTACAAGACTCTAGCCTGCCAGTTTCGAATGCAGTTCCCAGGTTGAGCCCGGGGATTTCACATCCGACTTGACAGACCGCCTGCGTGCGCTTTACGCCCAGTAATTCCG
+
CCCCCGGGGGGGGGGGGGGGGGGGGGGGGGGGGGGGGGGGGGGGGGGGGGGGGGFGEFGGGGGGGGGGGGGGGGGGGGGGGGGGGGGGGGGGGGGGGGGCEGGFGFGGGGGGGGGGGGGGGGGGGGGGGGGGGGGGGGGCGGGGGGGGFGGFGDGGGGGGGGGGGGGGECGGFGGGGGGGGFGGGGGGGGGGGDGG=CFGGFDFFGGGGDGGGG<>FFGGFGF;6F>D0@FFDDGFFFGGGFFFGFF<FG*
@M03364:276:000000000-BLYN8:1:1101:24671:6277 2:N:0:1
GGACTACAAGGGTATCTAATCCTGTTCGCTCCCCCCGCTTTCGTTCATCAGCGTCAATAAATACGTAGTAACCTGCCTTCGCAATTGGTATTCCATGTACTATCTAAGCATTTCACCGCTACACTACATATTCTAGTTACTTCCATATTATTCAAGCTCTGCAGTATCACTGGCAGTGTCCTAGTTAAGCTAGGAAATTTCACCACCGACTTACAAAGCCGCCTACGAACCCTTTCAACCAAATAATTCCG
+
A@@@@FG8EFGDF8EF<EFGFGGFFGGGGGGCFF7CCC6FE<FFFCEFGEECCFEBCCC<FF,EF@E6,<,6E<FGFFGGGG=FEEF8E9FGGGGCFF<,?AEFGGCD8F<ECFFFF7>CFFGGGGGGGGGGFGFG===FDFFCD=DDFGGGDD,;E8DD,@=,5@DEF,@;,@DEGG=CF999AD8EFGCD?C8,@BFG=FDF*+++000=DFFGGGCEBE95)*)95A?)98**47,6*)(;1?C5F>8
@M03364:276:000000000-BLYN8:1:1101:7437:6286 2:N:0:1
GGACTACTCGGGTATCTAATCCTGTTTGCTCCCCACGCTTTCGCACCTGAGCGTCAGTCTTTGTCCAGGGGGCCGCCTTCGCCACCGGTATTCCTCCAGATCTCTACGCATTTCACCGCTACACCTGGAATTCTACCCCCCTCTACAAGACTCTAGCTTGCCAGTTTCAAATGCAGTTCCCAAGTTAAGCTCGGGGATTTCACATCTGACTTAACAAACCGCCTGCGTGCGCTTTACGCCCAGTAATTCCG
+
CCCCCFGEFGGGGGGGGGGGFFEFGGF@FGGGDGFGGG@FGGGGGGGGFGGGGGGGGCFF<CE<FEFFGCGGGCFCGDGFGGGGGGGEFCFGGCCGGGGGGFGFGGGGGCGEFGDGFFGGGGGFGGGEBFG:FGCDFGDGGG6=BFC?DCGGGGFFGFCGGGDBF=FGGFFEGC9FGGGCGGEEC?DGGC9C>EGG5CFFFFF7=DCFGGGG7CFFGCGG35>;;F953>A359C9BFGEC30?77F4>C*
@M03364:276:000000000-BLYN8:1:1101:9489:6303 2:N:0:1
GGACTACCCGGGTATCTAATCCTGTTCGCTCCCCACGCTTTCGTTCATCAGCGTCAATAAATACGTAGTAACCTGCCTTCGCAATTGGTATTCCATGTAATATCTAAGCATTTCACCGCTACACTACATATTCTAGTTACTTCCATATTATTCAAGCTCTGCAGTATCAATGGCAGTGTCCTAGTTAAGCTAGGAAATTTCACCACTGACTTACAAAGCCGCCTACGAACCCTTTAAACCCAATAATTCCG
+
CCCCCGGGGGGGGGGGGGGGGGGGGGGGGGGGGGGGGGGGGGGGGGGGFFGGGGGGGGGGGGGGGFGGGGGGGGGGGGGGGGGGGGGGGGGGGGGFGFFGGGGGGGFFFGGGGGGGGDGGGGGGGGGFDFGGGEEGFGGGGGGGGGAFFCGGDEGCCFEGGGGGGFAFGDGDFGGGGGGGFDFGFFFFFGGGGGGDGGGGGGGGDGGGGG?FFDFF?GGGAGBDFFFFFFFEGGGFF;FFGFBFGGFFGF*
@M03364:276:000000000-BLYN8:1:1101:24704:6316 2:N:0:1
GGACTACCAGGGTTTCTAATCCTGTTTGCTCCCCACGCTTTCGCACCTGAGCGTCAGTCTTTGTCCAGGGGGCCGCCTTCGCCACCGGTATTCCTCCAGATCTCTACGCATTTCACCGCTACACCTGGAATTCTACCCCCCTCTACGAGACTCAAGCCTGCCAGTTTCGGATGCAGTTCCCGGGTTGAGCCCGGGGATTTCACATCCGACTTGACAGACCGCCTGCGTGCGCTTTACGCCCAGTAATTCCG
+
CCCCCGG,@FGGGGGGGGGGGGGGFGGGGGGGGGGGGGEGGFCCFGGGG<CCGGGCFGAFAAGGGGGGGGGGGGGGGFEFFGGGG@FGG7FGGFGGGGFFGGGGGGGGGGGDGGGGGGGGEGAFFCFF<BFCGGGGFGBFE6EGFEC68@CFFDCFGGGGGGFGGGFG*@>CEGGGGGCGF5B>EGCFGGGG=CE8=EDFGGGDF<CDGGGG7CGGCCGGFG@?BF>>(7B@DCF>?6EEE>:F779:F>*
@M03364:276:000000000-BLYN8:1:1101:4710:6344 2:N:0:1
GGACTACAGGGGTTTCTAATCCTGTTTGCTCCCCACGCTTTCGCACCTGAGCGTCAGTCTTCGTCCAGGGGGCCGCCTTCGCCACCGGTATTCCTCCAGATCTCTACGCATTTCACCGCTACACCTGGAATTCTACCCCCCTCTACGAGACTCAAGCCTGCCAGTTTCGGATGCAGTTCCCGGGTTGAGCCCGGGGATTTCACATCCGACTTGACAGACCGCCTGCGTGCGCTTTACGCCCCGTAATTCCG
+
CCCCCGGGGGGGC@FFGGGGGGGGGGGGGGGGGGGGGGGGF9FGGDGGFGGFFGEGGGGGGGFGGGGGEFCFEGGFFFEECGEEEEFFG:FFGGGGG?GG=FFEGEFGGEGGFFGGGGGGGGGCEGGG=FEFGGGFCDGGGGGFGGGGGDGGGC@EFECCFGF?F>;EGG>C?6;;DFGGGEDGGDEGGG8FGGGG5CFGFGECAF5CC<DGGGGFFCC*<55(17(845D>9*14@?GEE)-07C>9*:7
@M03364:276:000000000-BLYN8:1:1101:13781:6350 2:N:0:1
GGACTACCGGGGTTTCTAATGGACTGCTGCCTCCCGTAGGAGTTCTGTAC
+
CCCCCGGGGGGGGGGGGGGGGGGGGGGGGGGGGGGGFGGGGGGGGGGGCE
@M03364:276:000000000-BLYN8:1:1101:12053:6351 2:N:0:1
GGACTACCAGGGTTTCTAATCCTGTTTGCTCCCCACGCTTTCGAGCCTCAGCGTCAGTTACAGACCAGAGAGCCGCCTTCGCCACTGGTGTTCCTCCATATATCTACGCATTTCACCGCTACACATGGAATTCCACTCTCCTCTTCTGCACTCAAGTCTCCCAGTTTCCAATGACCCTCCCCGGTTGAGCCGGGGGCTTTCACATCAGACTTAAGAAACCGCCTGCGCTCGCTTTACGCCCAATAATTCCG
+
CCCCCGGGGGGGGGGGGGGGGGGGGGGGGGGGGGGGGGGGGGGGGGGGGGGGGGGGGGGGGGGGGGGGGGFGGGGGGGGGGGGGGGGGGGGGGGGGGGGGGGFGFGGGGGCGGGFGGGDGGGGGGGGGF?FGGGGFDGEFGFGGGFFDFGGGGGGGGFCFGGFGGGGGGGGGGGGGG?FGGGGGGGG6EGGGGGGCEG8EGFGGFGGGCFCGGFFDGCFGFGF;;ABD>B>EGG3<?BGGGE:4C7=AFFC
@M03364:276:000000000-BLYN8:1:1101:16883:6364 2:N:0:1
GGACTACCAGGGTATCTAATCCTGTTTGCTCCCCACGCTTTCGAGCCTCAGTGTCAGTTACAGGCCAGAGAGCCGCTTTCGCCTCCGGTGTTCCTCCATATATCTACGCATTTCACCGCTACACATGGAATTCCACTCTCCTCTCCTGCACTCAAGTCTCCCAGTTTCCAATGCACACAATGGTTGAGCCACTGCCTTTTACATCAGACTTAAGAAACCACCTGCGCTCGCTTTACGCCCAATAAATCCGG
+
CCCCCGGGGGGGGGGGGGGGGGGGGGGGGGGGGGGGGGGGGGGGGGGGGGGGGGGGGGGGGGGGGGGGGGGGGGGGGGGGGGGGGGGGGGGGGGGGGGGGGGGGGGGGGGGGGGGGGGGGGGFGGGGFFCFGGGGGGGGGGFGGGFGFGGGGGGGGGGGGGGGGGGGGCFFDFGGGFGG6DGFGGGGGGC8EFFE?FGGGGGGGFFFCGF@CFFCGDDGGFGF=FEFD9D:BGG=CDFGGEF@ADGFCDGD
@M03364:276:000000000-BLYN8:1:1101:21895:6366 2:N:0:1
GGACTACCCGGGTATCTAATCCTGTTTGCTCCCCACGCTTTCGAGCCTCAGTGTCAGTTACAGGCCAGAGAGCCGCTTTCGCCTCCGGTGTTCCTCCATATATCTACGCATTTCACCGCTACACATGGAATTCCACTCTCCTCTCCTGCACTCAAGTCTCCCAGTTTCCAATGCACACAATGGTTGAGCCACTGCCTTTTACATCAGACTTACGAAACCACCTGCGCTCGCTTTACGCCCAATAAATCCGG
+
CCCCCFFCCGGGG7FFGGGGGGGGGGGGGGGFGGGGGGGGGGGFG@FGGGGGGGGGGGGGGGGGGGGGGGGGFGFF7FGGGFGF:FFGFFGGGGGGGGGCGGGGGGGGG7CGGGGCCF>EGG9EFFGGEFGGGGGGGFFFEEGGGGGGF?FFGGGGGGGGCFFGGGGGGGGGGGGDFGGCAD?FF6DFDFGGGGFFC9BC+*59B<FGD>GF+*@D*/DGFGF:26=?2BEFGG7CFFGCE3()0:AC<CC
@M03364:276:000000000-BLYN8:1:1101:11585:6372 2:N:0:1
GGACTACCAGGGTTTCTAATCCTGTTTGCTCCCCACGCTTTCGCACTTGAGCGTCAGTATATTCCCAAGGGGCTGCCTTCGCCTTCGGTATTCCTCCACATCTCTACGCATTTCACCGCTACACGTGGAATTCTACCCCTCCCTAAAATACTCTAGCGACCCAGTATGAAATGCTATTCCTAGGTTAAGCCCAGGGCTTTCACATCCCACTTAAGTCACCGCCTGCGTGCGCTTTACGCCCAGTCATTCCG
+
CCCCCGGGGGGGGGGGGGGGGGGGGGGGGGGGGDFGGGGGGGGGGGGGGGGGGGGDGGGGGGGFGGGGGGGDGGGGGGGGGEGGGGGDGGGGGGGGGGGFCGGGGGGGGGGGGGGGGGGGDGGGGFGGFFGFFGGGGGGGGGGGGGGGG84CEGGGGGGGEGGGGAFGGGGGGGGGCEGGGDGGGGGG79>:CGG>EG,@DCFGF>FGG7FGGGGC@@FFEDD9BFFF?E)88DG<@8EGGFF4*2;CGF*
@M03364:276:000000000-BLYN8:1:1101:4954:6411 2:N:0:1
GGACTACTAGGGTTTCTAATCCTGTTTGCTCCCCACGCTTTCGAGCCTCAGTGTCAGTTACAGGCCAGAGAGCCGCTTTCGCCTCCGGTGTTCCTCCATATATCTACGCATTTCACCGCTACACATGGAATTCCACTCTCCTCTCCTGCACTCAAGTCTCCCAGTTTCCAATGCACACAATGGTTGAGCCACTGCCTTTTACATCAGACTTAAGAAACCACCTGCGCTCGCTTTACGCCCAATCAATCCGG
+
CCCCCGGGGGGGGGGGGGGGGGGGGGGGGGGGGGGGGGGGGGGGGGGGGGGGGGGGGGGGGGFGGGGGGGGGGGGGGGFGGGGGGGGGGGGGGFGGGGGGGGGGGFGGGGGEGGGGGGGGGGGGGGGGE9FGGGGG9EFGGGFGGGFFGGGGGGGGGGGFEGGGGGGGDF9FGGDFGGG6=FCGGGGCFGDFGGGFGGFGGGGFFFGGFGGGGGGGGGGGF56:=ABFDAABCFF=EDEGGF@.>CFEFC<
@M03364:276:000000000-BLYN8:1:1101:18836:6455 2:N:0:1
GGACTACAAGGGTTTCTAATCCTGTTTGCTCCCCACGCTTTCGAGCCTCAGTGTCAGTTACAGGCCAGAGAGCCGCTTTCGCCTCCGGTGTTCCTCCATATATCTACGCATTTCACCGCTACACATGGAATTCCACTCTCCTCTCCTGCACTCAAGTCTCCCAGTTTCCAATGCACACAATGGTTGAGCCACTGCCTTTTACATCAGACTTAAGAAACCACCTGCGCTCGCTTTACGCCCAATAAATCCGG
+
CCCCCGGGGGGGGGGGGFGGGGGGGGGGGGGGGGGGGGGGGGGGGGGGGGGGGGGGGGGGGGGGGGGGGGGGGGGGGGGGGGGGGGGGGGGGGGFGGGGGGGGGFGFFGGGGGGGGGGGGGGGGFGGGGGGGGGFGGGGGGGGGGGGGGGGGGGGCGGGGGGGGGGGGGGGGGGGFDFGGGGFGGGDFFGGGGGGF6EFFFFFGFGGGGGG>DG7CGGGGFGF2@A@5@EFFGF8CBFGECFDADFFCDD<
@M03364:276:000000000-BLYN8:1:1101:16104:6504 2:N:0:1
GGACTACACGGGTTTCTAATCCTGTTTGCTCCCCACGCTTTCGCGCCTCAGCGTCAGTTGCGAGCCAAAGAGCCGCTTTCGCCACTGGTGTTCCTCCATATCTCTACGCATTTCACCGCTACACATGGAATTCCACTCTTCTCTCTCGCACTCAAGTCTCCCAGTTTCCAATGACCCTCCCCGGTTGAGCCGGGGGCTTTCACATCAGACTTAAAAGACCACCTGCGCGCGCTTTACGCCCAATAATTCCG
+
CCCCCGGGGGGGGGGGGGGGGGGGGGGGGGGGCFGGGGGGGGGGGGGGGGGGGGGGGGGGGDGGGGGGGGGGGGGGGGGGGGGGGGGGGGGGGGGGGGGDGGGGGGGGGGGGGGGGGGGGGGGGFGGGFEGGGGGGGGGGGGGGGFGDGGGGGCFGGG9DDGGGDFGGFFGFGGGGGGGGDGGGGGDGGGGGDDGGDGFGGCCFFDCCF<8DCFD>CFGGAFDD;FBF;F@>DGG<B?EGGF?FGCFFFGC
@M03364:276:000000000-BLYN8:1:1101:12147:6526 2:N:0:1
GGACTACTGGGGTTTCTAATCCTGTTTGCTCCCCACGCTTTCGCACCTGAGCGTCAGTCTTTGTCCAGGGGGCCGCCTTCGCCACCGGTATTCCTCCAGATCTCTACGCATTTCACCGCTACACCTGGAATTCTACCCCCCTCTACGAGACTCAAGCCTGCCAGTTTCGGATGCAGTTCCCGGGTTGAGCCCGGGGATTTCACATCCGACTTGACAGACCGCCTGCGTGCGCTTTACGCCCAGTAATTCCG
+
CCCCCGGGGGGGGGGGGGGGGGGGGGGGGGGGGGGEGGGGGGGGGGGGGGGGEF:FGFGFGGGGGFFGGGGGGGGGGGGGGGCGGGGGGGGGGGGGGGGGGGFGC9AFFGGGGGGGDBFGGGCFGGGGFGGGGGGGGGGEGGGGGGGGED@CCFFFGGGGFGGFGGGGGGGGCFFFFG?CFGGGGCCFGGGFG=CEC5:FGGGGFCFCCGGDFDC*708:B*58<F;EFFFF3*95=6;8E)8F7CF>FD9
@M03364:276:000000000-BLYN8:1:1101:27201:6529 2:N:0:1
GGACTACTGGGGTTTCTAATCCTGTTCGCTCCCCACGCTTTCGTTCATCAGCGTCAGTAAGTACGTAGTAATCTGCCTTCGCCATTGGTATTCCATGTAATATCTAAGCATTTCACCGCTACACTACAAATTCCAGTTACCTCTACAGTATTCAAGTTTAACAGTATCAACGGACATTCCACGGTTAAGCTGCGAGATTTCACAACTGACTGACTAAACCGCCTACGAACCCTTTACACCCAATAATTCCG
+
CCCCCGGFFGGGGGGGGGGGGGGGGGCFGCCFGGGGGGGGFGG6FG,CFGGGGGEG,CCF,6,C,6@F@,C,E<EGGFGGGG,F:EGGGAFFAA,,,9:CFFFFGC,CFGGG?FGGGGCEGGGGG8,,,CFFF,4,9@4F4=E6@,,,,9,=DFGCE94,,9,@FC>E4D,6@+++6@,@FF+>FEDFGG,3A+3?+@@CFFG99D???FF:7A?+CFGGDGBFAFF>4@95C48E=4CF5?2AGG68DG6
@M03364:276:000000000-BLYN8:1:1101:27786:6530 2:N:0:1
GGACTACCCGGGTTTCTAATCCTGTTTGCTCCCCACGCTTTCGCACCTGAGCGTCAGTCTTCGTCCAGGGGGCCGCCTTCGCCACCGGTATTCCTCCAGATCTCTACGCATTTCACCGCTACACCTGGAATTCTACCCCCCTCTACGAGACTCAAGCCTGCCAGTTTCGGATGCAGTTCCCGGGTTGAGCCCGGGGATCTCACATCCGACTTGACAGACGGCTTGCGTGCGCTTTACGCCCAGTAATTCCG
+
CCCCCDFFFCGDGGGCFC@<,,<CCCEFF9,C@;F+@@:FF,B@FCFF86F8CFDGGFE9EFCCF7@CE7FFECC:+BBA7,,4B,@EGCGGE9;,4=B<F<;<EFE<+@=FEFC9,8=E=F,,@D,=,,CFCGGFF=?FG66+6D+CE@:+@D,@>EC>,@:3@EEGCE:C>B;FD7:D9C>><EG,8,4=E8CDEG*=+;<6AC79<)/9:D*749F*)*)(,09>?)<)/57)0,//*.()*7@)20*
@M03364:276:000000000-BLYN8:1:1101:23593:6536 2:N:0:1
GGACTACTGGGGTTTCTAATCCTGTTTGCTCCCCACGCTTTCGAGCCTCAGTGTCAGTTACAGGCCAGAGAGCCGCTTTCGCCTCCGGTGTTCCTCCATATATCTACGCATTTCACCGCTACACATGGAATTCCACTCTCCTCTCCTGCACTCAAGTCTCCCAGTTTCCAATGCACACAATGGTTGAGCCACTGCCTTTTACATCAGACTTAAGAAACCACCTGCGCTCGCTTTACGCCCAATAAATCCGG
+
CCCCCGGGGGGGGGGGGGGGGGGGGGGGGGGGGGGGGDGGGGGGGGGGGGGGGGGGGGGGGGGGGGGGGGGGGGGGGGGGGGGCEC@E6@FEGGFFGGGGGGGGGGGGG>EGGGFGGGGGGGFFDGGGECFGGGGGGGGGFGGGF8FGGFFGGGGGGGGGGG?CFFGGGGGGGGGGGGDFGGGGGEGGGGGGGGGGCFGGGG7CFGGGGGFGGGGGFGFGFGFF=E29<BFFGDFFE=EGDF@4:DF<DC8
@M03364:276:000000000-BLYN8:1:1101:20070:6543 2:N:0:1
GGACTACAGGGGTATCTAATCCTGTTTGCTCCCCACGCTTTCGAGCCTCAGTGTCAGTTACAGGCCAGAGAGCCGCTTTCGCCTCCGGTGTTCCTCCATATATCTACGCATTTCACCGCTACACATGGAATTCCACTCTCCTCTTCTGCACTCAAGTCTCCCAGTTTCCAATGACCCTCCCCGGTTGAGCCGGGGGCTTTCACATCAGACTTAAGAAACCGCCTGCGCTCGCTTTACGCCCAATAAATCCG
+
CCCCCGGGGGGGGGGGGGGGGGGGGGGGGGGGGGGGGGGGGGGGGGGGGGGGGGGGGGGGGGGFGEGFFGGGGGGGFGGGGGGGGFGGGGGGGFGGGGGGGGGGGGGGGGGGGGGGGGGGGGGGFFGGGGGGGGGGGGGGGGGGFGGGGGGGGGFFGGFFFGGGDGGFGGGGGFGFGGGEEGEGGEGGGFGGGGGGGCDGGGGGFFGF*8FFGGGFGGGGBGFFFFB30>EEGGGFFBECGF<FCF4>GGD
@M03364:276:000000000-BLYN8:1:1101:22859:6545 2:N:0:1
GGACTACGGGGGTATCTAATCCTGTTTGCTCCCCATGCTTTCGCACCTGAGCGTCAGTCTTCGTCCAGGGGGCCGCCTTCGCCACCGGTATTCCTCCAGATCTCTACGCATTTCACCGCTACACCGGGAATTCTGCCTCCCTCTACGTGACTCAAGCTTGCCAGTTTTGGCTGCAGTTCCCGGGTTGAGCCCGGGGGTTTCACCTCGCACTTGACGGCCCGCCTGCGTGCGCGTTACGCCCAGTATTTCCG
+
@C<@A8,,BCC:66@FF9FECE,EFEFFGG9FGGG,,C@FCFGD,@FF,,:,@FGGGG9E<,D<CB:F,BFEEFC7CE4ADEGGDFG:F=DG<<4,:<FFGFCE;,<<FFCF,?D,CFGG@F=8@+3:B7<B=3,EF,,DC,:CFE*,7,4;C8BD9,,?D8;BFGG,=*2?A8C6>7CE14*BFBC6FF6FE5C8*CEE0C7**9*)1/9*:77*/1:EDGB?<>97(50519)-0(;8EBB?>*9-?7*
@M03364:276:000000000-BLYN8:1:1101:14783:6550 2:N:0:1
GGACTACACGGGTATCTAATCCTGTTTGCTCCCCACGCTTTCGCACCTGAGCGTCAGTCTTTGTCCAGGGGGCCGCCTTCGCCACCGGTATTCCTCCAGATCTCTACGCATTTCACCGCTACACCTGGAATTCTACCCCCCTCTACAAGACTCTAGCTTGCCAGTTTCAAATGCAGTTCCCAAGTTAAGCTCGGGGATTTCACATCTGACTTACCAAACCGCCTGCGTGCGCTTTACGCCCAGTAATTCCG
+
CCCCCGGF8CFGGEGGGGGGGGGGGGGGGGGGGGGGGGGGGGGGGCFF8FFGGGGGGGGE@EFGGGGGGGG7FGGGGGGGGGGGGGGGGEGGGGGGGGFGGGGGGGGGGGGGGGGGGGGGGGGGGGGGGGGGGAFG9DFGGGGG9EDE9@FGGFGGGFGFFFGFGGCFFGAEFGG7E,;:,@3,@FFCFGCGGGG5?EFFC+,=8FFCFGFDG+8DG*AE5EFF0A>:35.8CDF9835?5>??7C6:F:2
@M03364:276:000000000-BLYN8:1:1101:16755:6560 2:N:0:1
GGACTACTCGGGTTTCTAATCCTGTTTGCTCCCCACGCTTTCGTGCATGAGCGTCAGTGTTATCCCAGGGGGCTGCCTTCGCCATCGGTATTCCTCCACATCTCTACGCATTTCACTGCTACACGTGGAATTCTACCCCCCTCTGACACACTCTAGCCGTGCAGTCACCAATGCAATTCCCAGGTTAAGCCCGGGGATTTCACATCGGTCTTGCACAACCGCCTGCGCACGCTTTACGCCCAGTAATTCCC
+
CCCCCGGGGGGGGGGGGGGGGGGGGGGGGGGGGGFGGGGGGGGGGGGGGGGGGGGGGGGGGGGGGGGGGDGEGGGGGGGGGGGEEGGGGGGGGGGGGFGGGGGGFGGGGGGGGGGGGGGGGGGGGEFGFFGGGGGGGGFGGGGGGGGGGDGFFDGFFGGGEGGCFFFFGGGF?FGEGGGGGGFFGECCGGGGGGGGG5DFF7:+:FGDDGGGGG6FGCEC:EA?0A0:>FFE3DC94(*::58FCF?BGG4
@M03364:276:000000000-BLYN8:1:1101:6598:6606 2:N:0:1
GGACTACTAGGGTATCTAATCCTGTTTGATCCCCACGCTTTCGCACATCAGCGTCAGTTACAGACCAGAAAGTCGCCTTCGCCACTGGTGTTCCTCCATATCTCTGCGCATTTCACCGCTACACATGGAATTCCACTTTCCTCTTCTGCACTCAAGTTTCCCAGTTTCCAATGACCCTCCACGGTTGAGCCGTGGGCTTTCACATCAGACTTAAGAAACCACCTGCGCTCGCTTTACGCCCAATAAATCCG
+
CCCCCGGGGGGGGGGGGGGGGGGGGGGGGGGGFGGGGGGGGGGGGGGGGGGGGGGGGGGGGGGGGGGGGGGGGGGGGGGGGGGGGGGGGGGGGGGGGGGGGGGGGCFFFGGGGGGGGGGGGGGGGGGGFGGGGGGGGGGGGGGGGGGGGGGGGGGGEEAFGGFGDFGGGGGGGGGGGFGD8DCGGDDF?F?CEEGEEFG?DGGGFC8799FCCGFDGGGFACDFE>2*-0:BGG:4B@GGE5?FFF66C6/
@M03364:276:000000000-BLYN8:1:1101:20799:6608 2:N:0:1
GGACTACAGGGGTTTCTAATCCTGTTTGCTCCCCACGCTTTCGCACCTGAGCGTCAGTCTTTGTCCAGGGGGCCGCCTTCGCCACCGGTATTCCTCCAGATCTCTACGCATTTCACCGCTACACCTGGAATTCTACCCCCCTCTACAAGACTCTAGCCTGCCAGTTTCGAATGCAGTTCCCAGGTTGAGCCCGGGGATTTCACATCCGACTTGACAGACCGCCTGCGTGCGCTTTACGCCCAGTAATTCCG
+
CCCCCGGGGGGGGGGGGGGGGGGGGGGGGGGGGGGGGGGGGGGGGGGGGGGGGGGGGGGGGGGGGGGGFDGGGGGGGGGGGGGGGGGGGGGGGGGGGFGGGGGGGGGGGGGGGGGGGGGGGGGGGGGGGGGGGGGGGGDGGGGGEGGGGGGGGGGGGGGDGGGGGGGGGGGGGGGGGGGGGFGGGGGGGGGGGCCGGGGFCFGFFFGDGGGGGGGGGGCFED>BFFFFFF>BDD<A?<GGDE?FFFBAGF6
@M03364:276:000000000-BLYN8:1:1101:16669:6616 2:N:0:1
GGACTACTGGGGTTTCTAATCCTGTTTGCTCCCCACGCTTTCGCGCCTCAGCGTCAGTTGTCGTCCAGAAAGTCGCCTTCGCCACCGGTGTTCTTCCTAATCTCTACGCATTTCACCGCTACACTAGGAATTCCACTTTCCTCTCCGATACTCCAGCCTCCCAGTTTCCATCCCATCACGGGGTTAAGCCCCGCACTTTTAAGATGGACTTAAGAAGCCGCCTGCGCGCGCTTTACGCCCAATAATTCCGG
+
CCCCCGFGGGGGGGGGGGGGGGGGGGGGGGGGGGFGGGGGGGGGGGGGGGGGGGGGGGGGGGGGGGGGGGGGGGGGGGGGGGGGGGGGFGGGGGGGGGGFFGGGGGGGGGGGGGGGGGGGGEGGGGGFGGGGGGFFGGGGGGGGGGDCGGGGGGGGGGFGGE?FGFCGGGGFGFGGF6EG>EGGGGGGGFGGEECDCECCC*,=BDDFGGFFGFGGGG6>DEA@;BF).5>@DF7<D0CGG3:FGC45:FC
@M03364:276:000000000-BLYN8:1:1101:13558:6621 2:N:0:1
GGACTACAAGGGTTTCTAATCCTGTTTGCTCCCCACGCTTTCGAGCCTCAGCGTCAGTTACAGACCAGAGAGTCGCCTTCGCCACTGGTGTTCCTCCATATATCTACGCATTTCACCGCTACACATGGAATTCCACTCTCCTCTTCTGCACTCAAGTTCCCCAGTTTCCAATGACCTTCCTCGGTTGAGCCGAGGGCTTTCACATCAGACTTAAGAAACCGCCTGCGCTCGCTTTACGCCCAATAAATCCG
+
CCCCCGGGGGGGGGGGGGFGGGGGGGGGGGGGGGGGGGGGGGGGGGGGGGGGGGGDGGFGGFGFGFFG<FGGGGGGGGGGGGGDGGGGGGGGGFF?FAEFDGGGGGFGGGGGGEFGGGGGEGGGFGGGGGGGGGGDCFGGGGGGGGGGGGGGGGFGFBDGDFGGGGGGGD,@EBA88AD=,@EEGGE88FGGGGGD?EGC++2DBC+2*;C>7C>>DGGF>EFF=F555508D7<C=7CE=E;FFGA5:89
@M03364:276:000000000-BLYN8:1:1101:9184:6623 2:N:0:1
GGACTACCGGGGTATCTAATCCTGTTTGATCCCCACGCTTTCGCACATCAGCGTCAGTTACAGACCAGAAAGTCGCCTTCGCCACTGGTGTTCCTCCATATCTCTGCGCATTTCACCGCTACACATGGAATTCCACTTTCCTCTTCTGCACTCAAGTTTCCCAGTTTCCAATGACCCTCCACGGTTGAGCCGTGGGCTTTCACATCAGACTTAAGAAACCGCCTACGCGCGCTTTACGCACAATAATTCCG
+
CCCCCGGGGGGGGGGGGGGGGGGGGGGGGGGGGGGFEGGGGGGGGGGGFGGGGGGGGGGGGGGGGGGGGGFFGGGGGGGGGGGGGG8FEGGGGGGGGGGGGGGFEFEGGGGGGGGGGGGGGGFFGGGGGGGGGFGFGGGGFFGGGGGGGCCGGGGGGAFFGGDFFGGGGGGGGGGGF8@EGGGGGGDGDGG6E>E5FGFFGGGGFGGGGGGGGGFG+;DFBCEFFFDFBE>:DCDCF@E*=<0?:CF9*:7
@M03364:276:000000000-BLYN8:1:1101:20644:6636 2:N:0:1
GGACTACACGGGTTTCTAATCCTGTTTGCTCCCCACGCTTTCGAGCCTCAGCGTCAGTTACAGACCAGAGAGCCGCCTTCGCCACTGGTATTCCTCCAGATCTCTACGCATTTCACCGCTACACCTGGAATTCTACCCCCCTCTCCAAGACTCTAGCTGCCCAGTTTCAAATGCAGTTCCCAAGTTAAGCTCGGGGCTTTCACATCTGACTTAATCAACCGCCTGCGTGCGCTTTACGCCCAGTAATTCCG
+
CCCCCGGFGGGGGGGGFGGGGFFGGGGGGGCFFGGGGGGEGGGEFGGGGFGGGGGGGGGC9AE9EGG8DEGC7EFGCF:FGGGDEFGDF<AFGGGGFFGCAD@?EEGFGGGGGGGGGCCECCGGEFFFFAFGGGGG=86@CEECF=B8F8DFG9FGGFC,DFGGGABD,,,@,><C;9EFDC8DCF;2,@;@C@>5*>,<FFFDF4CDC:CFCCFGCFFGEDD935(=<DFFGG*7+,3BE33)::6>F72
@M03364:276:000000000-BLYN8:1:1101:10147:6639 2:N:0:1
GGACTACAGGGGTATCTAATCCTGTTTGCTCCCCACGCTTTCGCACCTGAGCGTCAGTCTTCGTCCAGGGGGCCGCCTTCGCCACCGGTATTCCTCCAGATCTCTACGCATTTCACCGCTACACCTGGAATTCTACCCCCCTCTACGAGACTCAAGCCTGCCAGTTTCGGATGCAGTTCCCGGGTTGAGCCCGGGGATTTCACATCCGACTTGACAGACCGCCTGCGTGCGCTTTACGCCCAGTAATTCCC
+
CCCCCGGGGGGCFCFGFGDGGGGGGGGGGGGGGGGEGGGGGGGGGGGGFFEG@FFEFGCGFGGGGG7FGGGGGEFGGGGGGGGGFGCCF@FGCGGGGGG<FGECF<E?F7?FFGFGGEGD@@FFGGGCFG9FFFCCFG+FCGGGFEFEDCECF:FFGGDF7CG6FEGGGGCCCC,5>FCCGE:1CEC,AFCGGG55:CGGGF?77>*97D)8CCFGFGGGBEBFF49><D5B)>34=(;1:33/:7*.0**
@M03364:276:000000000-BLYN8:1:1101:10396:6644 2:N:0:1
GGACTACTGGGGTTTCTAATCCTGTTTGCTCCCCACGCTTTCGAGCCTCAGTGTCAGTTACAGGCCAGAGAGCCGCTTTCGCCTCCGGTGTTCCTCCATATATCTACGCATTTCACCGCTACACATGGAATTCCACTCTCCTCTCCTGCACTCAAGTCTCCCAGTTTCCAATGCACACAATGGTTGAGCCACTGCCTTTTACATCAGACTTAAGAAACCACCTGCGCTCGCTTTACGCCCAACAAATCCGG
+
CCCCCFGGFGGGGGGGGGGGGGGGGGGGGGGGGGGGGGGGGGGGGGGGGGGFGGGGGGGEFFGFEGGGGGGGGGEGGGGGGGGEFGGGGGGGGDGGGGGGGGGGGGGGG@GGGGGGCFGEGGGGFGGGGGGGGGFGEFGGFGGGDGGGGGGFGEGGGGG;DGGGGGGGADEFFEFFGGC6EF?DGG6777,DFF9EGGGGGGGGFGGF7*2B7CDGCFDGFDA:B*:3>??6C4+@AD*B75()28=<6<7
@M03364:276:000000000-BLYN8:1:1101:21177:6652 2:N:0:1
GGACTACTAGGGTTTCTAATCCTGTTTGCTCCCCACGCTTTCGCACCTGAGCGTCAGTCTTCGTCCAGGGGGCCGCCTTCGCCACCGGTATTCCTCCAGATCTCTACGCATTTCACCGCTACACCTGGAATTCTACCCCCCTCTACGAGACTCAAGCCTGCCAGTTTCGGATGCAGTTCCCGGGTTGAGCCCGGGGATTTCACATCCGACTTGACAGACCGCCTGCGTGCGCTTTACGCCCAGTAATTCCG
+
CCCCCGGGGGGGFGGGGGGGGGGGGGGGGGGGGGGGGGGGGGGGGGGGGFGGGGGGGGGGGGGGGGGGGGGGGGGGGGGGGGGGGGGGGGGGGGGGGGGGGGGGGGGGGGGGGGFGGGGGGGGGGGGGDCGGGGGGGGGGEGGGCFFC@CGGGGGGGGGGDEFGGGGGGDDGGFGC<EGFGG>EFEGCG?FFEEG=GGFGGGGGFCFG:CCD7CC**>FGFGFFFF;@6DF>DDCABFGGEDFFGCFFGF7
@M03364:276:000000000-BLYN8:1:1101:24535:6654 2:N:0:1
GGACTACTAGGGTTTCTAATCCTGTTTGCTCCCCACGCTTTCGAGCCTCAGTGTCAGTTACAGGCCAGAGAGCCGCTTTCGCCTCCGGTGTTCCTCCATATATCTACGCATTTCACCGCTACACATGGAATTCCACTCTCCTCTCCTGCACTCAAGTCTCCCAGTTTCCAATGCACACAATGGTTGAGCCACTGCCTTTTACATCAGACTTAAGAAACCACCTGCGCTCGCTTTACGCCCAATAAATCCGG
+
CCCCCFFGFEGGGGGGGFFGGGGGGGGGGFEGGGGGGGGGGGGGGGGGGGGGGGGCFGGGGGCFFFGFGGFCGGGGFGGGFGGGGGCFGGGGGGGGGGGGGDGEFFGGGEG7FGGGFDGGGEFGGGGGGGGGGGGGGGGFEFGGFGGGG?EGFEF?FGFGAFGCFFGGGGGGGGGGGG>FGGFAFG8D?@EGC6EFGGCFGGFGFGFGGCC8+D8F*AFG5CAEBBBFADDEGC7>A>CE:A@FCFF?FC:
@M03364:276:000000000-BLYN8:1:1101:20016:6660 2:N:0:1
GGACTACTGGGGTTTCTAATCCTGTTTGCTCCCCACGCTTTCGCACCTGAGCGTCAGTCTTCGTCCAGGGGGCCGCCTTCGCCACCGGTATTCCTCCAGATCTCTACGCATTTCACCGCTACACCTGGAATTCTACCCCCCTCTACGAGACTCAAGCCTGCCAGTTTCGGATGCAGTTCCCGGGTTGAGCCCGGGGATTTCACATCCGACTTGACAGACCGCCTGCGTGCGCTTTACGCCCAGTAATTCCG
+
CCCCCGGGGGGGGGGFGGGGGGGGGGGGG9FGGGGGGGGGGGGGGGGGGGGGGGGGGGGGGGGGGGGGGGGGGGGGGGGGGGGGGGGGGGGGGGGGGGGGGGGGGGGGGGGGGGGGFGGGGGGFCGGGGGGGGGGGGGGGGGGGGGGGGGGGGGG6FGGGGGGFGGGGGD*>CEFGGGGGGGGGGGGGC,BFGGGGCEGGGGGFFGGCDGGGGFGGGFGGFGFF?>0BFFEFGGFBFBGGGFFFCGF<GC7
@M03364:276:000000000-BLYN8:1:1101:5340:6661 2:N:0:1
GGACTACTAGGGTATCTAATCCTGTTCGCTCCCCACGCTTTCGTTCATCAGCGTCAATAAATACGTAGTAACCTGCCTTCGCAATTGGTATTCCATGTAATATCTAAGCATTTCACCGCTACACTACATATTCTAGTTACTTCCATATTATTCAAGCTCTGCAGTATCAATGGCAGTGTCCTAGTTAAGCTAGGAAATTTCACCACTGACTTACAAAGCCGCCTACGAACCCTTTAAACCCAATAATTCCG
+
CCCCCGGGGGGGGGGGGGGGGGGGGGFFGGGGGGGGGGGGGGGFDFCF9FGGGGGGGGGGDFCGGGGGGGG<CEGGFFGGGG:CCEFGGGGGGGGCFGGGGGGGGG9EGGGGGGGGGGGGGGGGGFFEFGGGGFFFGGGGGGG=4EDGGGGGGGGG?,,49EFGGGGGGGFGGGGDDFCF;DFGGFG8AFADGG8=DBDFGGF8FGGCFFFCF=DFFGGGFGF5);8BD>B5DGGFFFGGGE4?FGA*=2;
@M03364:276:000000000-BLYN8:1:1101:27826:6666 2:N:0:1
GGACTACTGGGGTTTCTAATCCTGTTTGCTCCCCACGCTTTCGCACCTCAGCGTCAGTATCAGTCCAGGTGGTCGCCTTCGCCACTGGTGTTCCTTCCTATATCTACGCATTTCACCGCTACACAGGAAATTCCACCACCCTATACTGTACTCTAGCTCAGTAGTTTTGGATGCAGTTCCCAGGTTGAGCCCGGGGATTTCACATCCAACTTGCTGACCCACCTCCGCGCGCTTTACGCCCAGAAATTCCG
+
CCCCCG?,CFFB@CEFFDC@FFEFFGGGGGGGGGGGDEGGFGEEGGGG8EFGGCGC@C@F,,CFGGGGGGGGFGF+@FFEF:B?F,CCC,C7EAEE9AAFG,@EFDFFEGEEFGGGF@CC@GG@E@8FFCA,C,9FEED==E,6BF,=6CFGF,C=99>=,8DFEBEE?EFGCDCGG9@DDDF?BECC7DCGGGGDGE6@>FFC6**2**9;+8@:C*>E*=?2(265(885CDFC+(3=/8()0*3)::*
@M03364:276:000000000-BLYN8:1:1101:23285:6689 2:N:0:1
GGACTACTGGGGTTTCTAATCCTGTTTGCTCCCCACGCTTTCGAGCCTCAGTGTCAGTTACAGGCCAGAGAGCCGCTTTCGCCTCCGGTGTTCCTCCATATATCTACGCATTTCACCGCTACACATGGAATTCCACTCTCCTCTCCTGCACTCAAGTCTCCCAGTTTCCAATGCACACAATGGTTGAGCCACTGCCTTTTACATCAGACTTAAGAAACCACCTGCGCTCGCTTTACGCCCAATAAATCCGG
+
CCCCCGGGGGGGGGGGGGGGGGGGGGGGGGGGGGGGGGGGGGGGGGGGGGGGGGGGGGGGGGCFGFFGGGGGGGGGGGGGGGGFGGEGGGGGGGGGGGGGGGGGGGGGGGGGGGGGGGGGGGGGGGGGFEFFGGGGGGGGGDGDGGGGGGGGGGFFGGGGGGGGGGGGGGCGGFGG8D8FEGGGGGFGGGGG6?FGGGGGGGGFFCFGGFCGGGGGGCCFFGFFFBBDFFEFGGGFFDBCE)36:FAC*5:
@M03364:276:000000000-BLYN8:1:1101:17294:6699 2:N:0:1
GGACTACTAGGGTTTCTAATCCTGTTTGATCCCCACGCTTTCGCACATCAGCGTCAATTACAGACCAGAGAGTCGCCTTCGCCACTGGTGTTCCTCCATATATCTACGCATTTCACCGCTACACATGGAATTCCACTCTCCTCTTCTGCATTCAAGTTCCCCAGTTTCCAATGACCTTCCTCGGTTGAGCCGAGGGCTTTCACATCAGACTTAAGAAACCGCCTGCGCGCGCTTTACGCCCAATAATTCCG
+
CCCCCGGGGGGGGGGGGGGGGGGGGGGGGGGGGGGGGGGGGGGGGGGGGGGGGGGGDGGGGGGGGGGGGGGGGGGGGGGGGGGGGGGGGGGGGGGGGGGGGGGGGGGGGGGGGGGGGGGGGGGGGGGGFAFGGGGGFGGGGGGGGGGGGGADDFFGGGCGGGGGGGGGGGGGFGGGGGGG@DGGGGCFDFGEDEEGGGGGGGGGFGGCGFGGGGGGGGGGFGFFDF=4@DBBGDF>FFGDGFFFGGF6@>9
@M03364:276:000000000-BLYN8:1:1101:21908:6713 2:N:0:1
GGACTACAAGGGTTTCTAATCCTGTTTGCTCCCCACGCTTTCGAGCCTCAGTGTCAGTTACAGGCCAGAGAGCCGCTTTCGCCTCCGGTGTTCCTCCATATATCTACGCATTTCACCGCTACACATGGAATTCCACTCTCCTCTCCTGCACTCAAGTCTCCCAGTTTCCAATGCACACAATGGTTGAGCCACTGCCTTTTACATCCGACTCAAGAAACAACCTGCGCTCGCTTTACGCCCAATAAATCCGG
+
CCCC<E6EAFGD6CFGF,EFGGFFGGGFGGGGGDG:FFGE8<@@FCFGGGGGGFEFFGGGEGDGFCGGGADFDFGGC4,FFE:FDFFCF7F:,,9CE<9@FGEEFF?FGD7CFGAAF7:CFGG8,A?DFFCFFDCFFGAD@9B=8EFGDCF8EGG?F,,78,6>D=A9,,3=8,DAGGC@9B,>9BC8C,@E68E,@>EC98,25**<C5**03**;?44@7FDFA2)/8;)?4B=5(34:>@FF7F567C
@M03364:276:000000000-BLYN8:1:1101:15908:6715 2:N:0:1
GGACTACAGGGGTTTCTAATCCTGTTTGCTCCCCACGCTTTCGAGCCTCAGTGTCAGTTACAGGCCAGAGAGCCGCTTTCGCCTCCGGTGTTCCTCCATATATCTACGCATTTCACCGCTACACATGGAGTTCCACTGTCCTCTTCTGCACTCAAGTTTCCCAGTTTCCGATGCACTTCTTCGGTTGAGCCGAAGGCTTTCACATCAGACTTAAGAAACCACCTGCGCTCGCTTTACGCCCAATAAATCCG
+
CCCCCGGGGGGGGGGGGGGGGGGGGGGGGGGGGGGGGGGGGGGGGGGGGGGGGGGGGGGGGGGGGGGGGGFGFGGGGFGGGGGGGGGGGGGGGGGGGGGGGGGGGGGGGGGGGGGGGGDEGGGGCFGGGGGGGG9FGGGGGGGGGFFGGGGGGGGGGAFFGGGFFEGGGGCGGG8ADA@FGGGGGGECCGCCEGGGGGGGGGGGFGGD>F>CFGGGG7FCAGEBFFFFBEFFDCCEF1EGCB047DFEGGC
@M03364:276:000000000-BLYN8:1:1101:10713:6731 2:N:0:1
GGACTACTCGGGTTTCTAATCCTGTTCGCTCCCCACGCTTTCGAGCCTCAGCGTCAGTTACAGACCAGAGAGCCGCTTTCGCCACCGGTGTTCCTCCATATATCTACGCATTTCACCGCTACACATGGAATTCCACTCTCCCCTTCTGCACTCAAGTTGTACAGTTTCCAAAGCACCCAATGGTTAAGCCACTGCCTTTTCCTTCAGACTTATACAACCGCCTGCGCCAGCTTTACGCCCAATAACTCCGG
+
CCCCCF@D<@FCAFGGFEFGF,EEEEAEEGGDFCF7CCFFFGD,CCCFG,EFC,B:@CFC<6CCFCDECEFGGGCGD7FCGGGGGFEGE@F7EECCFDEAEDCFFEEFG7C:FAFGGEG6>@FFGFFGGCFF9F;F9@AFFFE??CFFFFDF8,@=D,EFCFFFF3=BFGCG=8DC,:8+,@@FE,3@C7,@FDBFG;,4+3,5<7=CCGC89BC9*;854:4(2)()(0:6*+;EF@EEE336D66)7<C
@M03364:276:000000000-BLYN8:1:1101:17476:6740 2:N:0:1
GGACTACCCGGGTATCTAATCCTGTTTGCTCCCCACGCTTTCGCACCTGAGCGTCAGTCTTCGTCCAGGGGGCCGCCTTCGCCACCGGTATTCCTCCAGATCTCTACGCATTTCACCGCTACACCTGGAATTCTACCCCCCTCTACGAGACTCAAGCCTGCCAGTTTCGGATGCAGTTCCCGGGTTGAGCCCGGGGATTTCACATCCGACTTGACAGACCGCCTGCGTGCGCTTTACGCCCAGTAATTCCG
+
CCCCCGGGGGGGGGGGGGFGGGGGGGGGGGGGGGGGGGGGGGGGGGGGFFGGGGGGGGDFGGGGGGGGGGGGGGGGGGGGGGGGGGGGGEGGGGGGGGCFGFGGGGGGGEGGGGGGGGGGGFGGGGGGGGFGGGGFGGGGGGGGGGGCEGGGGDECFGGGGGGCCGGF>ECG>FGGGGGGGG5BFEG?FFGGGCGD5;BFFFGG6FGDDGG3*>FGFCFFECEBFF>EFFE>DDGAFFGGGE?F=F?4?F0
@M03364:276:000000000-BLYN8:1:1101:25127:6755 2:N:0:1
GGACTACTCGGGTTTCTAATCCTGTTTGCTCCCCACGCTTTCGAGCCTCAGTGTCAGTTACAGGCCAGAGAGCCGCTTTCGCCTCCGGTGTTCCTCCATATATCTACGCATTTCACCGCTACACATGGAATTCCACTCTCCTCTCCTGCACTCAAGTCTCCCAGTTTCCAATGCACACAATGGTTGAGCCACTGCCTTTTACAGCAGACTTAAGAAACCACCTGCGCTCGCTTCACTCCCATTAAATCCGG
+
CCCC8E<@CCCEFGGGGG9FGFGGGFEFFGFGFGFGGEGCFGDGGGGGGGGGGFGCDFEFGFCCFCFGGGACFCFFG@BFGCFGCFGECCFFF<FCFFGGGGGGFFDD7??F<FFGFGGEDEFGGGGFF<BFEDGFDFGGFGGFFFGGGGGFCFGGGFFGGGGGF3>=CFA>E,@DCD=+=D=D;B,14DFGGGGGGGF7FC,*03;599+=:;:8DC@E>EFE4?@D=;;;C*2>+.:CG+7F>7A<DD)
@M03364:276:000000000-BLYN8:1:1101:22580:6761 2:N:0:1
GGACTACTCGGGTTTCTAATCCTGTTTGCTCCCCACGCTTTCGAGCCTCAGTGTCAGTTACAGGACAGAGAGCCGCTTTCGCCTCCGGTGTTCCTCCATCTATCTACGCATTTCACCGCTACACATGGAATTCCACTCTCCTCTCCTGCACTCGAGTCTCCCAGTTTCCACTGCACACACTGGTTGATCCACTGCCTTTTTCACCAGACTCAAGCAACCACCCTCGCTCGCTTTACGCACAATAACTCCGG
+
CCCBCEEA,BCGCFGFFGECEEEFEE<EFGCFGGDC7FC7FE@CC@@FEF@CCFECFEFACE@E,,;:C,6@F,@F+B<E,F,48BE::6BFF<=?E,A,E9,5@@<?BC,FAF9FGG>C:FFGFGG,BFC:FA;A,4,EDF8BFGG8@FD8F+==FG9;,@??F,6E,=,DDG,6=D++==,@,+4,@>>4,@>,@;@9*4,20299*;**;>*;*9>C4;*)0*84(0:8**19)3**1;)+**17<>:
@M03364:276:000000000-BLYN8:1:1101:21622:6777 2:N:0:1
GGACTACCAGGGTTTCTAATCCTGTTTGCTCCCCACGCTTTCGCACCTGAGCGTCAGTCTCCGTCCAGGGGGCCGCCTTCGCCACCGGTATTCCTCCAGATCTCTACGCATTTCACCGCTACACCTGGAATTCTACCCCCCTCTACGAGACTCAAGCCTGCCAGTTTCGGATGCAGTTCCCGGGTTGAGCCCGGGGATTTCACATCCGACTTGTCAGACCTCCTGCGTGCCCTTTACCCCCCGTAATTCCG
+
CCCCCGGGGGGGGCFGGGFGGGGFFGGGGGGGGGGGGGGGGGDGDGGG,;CFGGGCFF9,,:@FEF7F,C@FCFFGGGEGGGGEGGGGGDGGGGGGG8F<EFGGGFGFGGGGGGGFG:FECGCFEFF?G<FAFBFGCGCFGGGGADD+@+3AE@CGGGGE,D6CGGGGG85CD><,5,5<DCE*<C=F,:6=7C5*=E8<C>F+;6;5*)/:2*2:7FG*)30(.675())0><6>6)2;:),)99;9CF*
@M03364:276:000000000-BLYN8:1:1101:7940:6802 2:N:0:1
GGACTACTGGGGTTTCTAATCCTGTTTGCTCCCCACGCTTTCGCACCTGAGCGTCAGTCTTTGTCCAGGGGGCCGCCTTCGCCACCGGTATTCCTCCAGATCTCTACGCATTTCACCGCTACACCTGGAATTCTACCCCCCTCTACAAGACTCTAGCCTGCCAGTTTCGAATGCAGTTCCCAGGTTGAGCCCGGGGATTTCACATCCGACTTGACAGACCGCCTGCGTGCGCTTTACGCCCAGTAATTCCC
+
CBCCCFF<@FFGGGEFGGGGGGGGGFGGGFGFGGFGGDFGGGDCEG7EGFFGEGFFGGGF9FEEAFF?FGGGGG7CC::A@CCFCGGG@+FBFGGGGFFFEEFFGFFFEGGGGGGGGGGC:CGG8FGGFGGGGGGD9>DCGGGGGGGEF,D?EFFGGGE,@CC:FFFGGGDCEGG7E9;<DEGGGDCCGG,DC5CEEEG9BG?CF60:C838>FC:67CG:55<B>>EFB))99<:4(;:=52677@>>C2
@M03364:276:000000000-BLYN8:1:1101:10243:6803 2:N:0:1
GGACTACTGGGGTATCTAATCCTGTTTGCTCCCCACGCTTTCGCGCCTCAGCGTCAGTTGCGAGCCAAAGAGCCGCTTTCGCCACTGGTGTTCCTCCATATCTCTACGCATTTCACCGCTACACATGGAATTCCACTCTTCTCTCTCGCACTCAAGTCTCCCAGTTTCCAATGACCCCCCCCGGTTGAGCCGGGGGCTTTCACATCAGACTTAAGACACCGCCTACGCGCGCTTTACGCCCCATAATTCCG
+
C-A<CEEEFFGCFDFFFF9FFGFGDDEFGFCFGCEFGG@CCEFCCGGCG@EFGEGEFFCFGGDGGC<<CEG<FGEGF@DE7FC:=?9EFFGCFFGGE<FEAFGGGEGGGGD:EFFGCEFE:FE<EGGCFDCFFEFG9F>,CDD=E,=BEEEGGE838@DGFG8=FF;FFGC;9;ED6+3@CED8FEG66@FE=EE5ECC+CCF+8C>F469**:CF*0CC5E3?:F?3,<7BDD*-1,*:E)(5*2*)209
@M03364:276:000000000-BLYN8:1:1101:9261:6828 2:N:0:1
GGACTACAAGGGTTTCTAATCCTGTTTGCTCCCCACGCTTTCGAGCCTCAGCGTCAATTACAGACCAGAGAGTCGCCTTCGCCACTGGTGTTCCTCCATATATCTACGCATTTCACCGCTACACATGGAATTCCACTCTCCTCTTCTGCATTCAAGTTTCCCAGTTTCCAATGACCTTCCTCGGTTGAGCCGAGGGCTTTCACATCAGACTTAAGAAACCGCCTGCGCTCGCTTTACGCCCAATAAATCCG
+
CCCCCGGGGGGGGGGGGGGGGGGGGGGGGGGGGGGGGGGGGGGGGGGGGGGGGGGGGGGGGGGGGGGGGGGGGGGGGGGGGGGGGGGGGGGGGGGGFGGGGGGGGGGGGGGGGGGGGDGGGGGGGGGGECAFFGGGFGGGGGGGGGGGGFGGEGGGGGGGGGGGGGDFGGGGGGGGFGGGGGGCGGGGGGGGGGGGGGGGF+;CFGGCDGDGFGGG7F?CEGB@FF@FFF>BG7DEFDGGGD<FG7C?FG7
@M03364:276:000000000-BLYN8:1:1101:12999:6841 2:N:0:1
GGACTACTAGGGTATCTAATCCTGTTTGCTCCCCACGCTTTCGCACCTGAGCGTCAGTCTTTGTCCAGGGGGCCGCCTTCGCCACCGGTATTCCTCCAGATCTCTACGCATTTCACCGCTACACCTGGAATTCTACCCCCCTCTACAAGACTCTAGCCTGCCAGTTTCGAATGCAGTTCCCAGGTTGAGCCCGGGGATTTCACATCCGACTTGCCAGACCGCCTGAGTGCGCTTTACGCCCAGTAATTCCC
+
CCCCCGGGGGGGGGGGGGGGGGGGFFGGFGGC<FGGGGGGGGGGGDEGGGGGEFGEGFCFGGGEFGEFG:FGGGGGGGEGGGGGGGGGG7CFFGEGGGFGGG99EAFCCFGGGGFFFGD@CBFFC8FFEFFGG9B;FGGGGEGF9DF9F?EFCGA9FGG?C,8DGFECEF6DF997DADAFC3*@DD,18DFG>GCEEFFFFFC>?C*15>DC+;FG*:C:E>06).9)/7@5<C>=:G:E317**=<CC*
@M03364:276:000000000-BLYN8:1:1101:26092:6847 2:N:0:1
GGACTACCGGGGTTTCTAATCCTGTTTGCTCCCCACGCTTTCGAGCCTCAGTGTCAGTTACAGGCCAGAGAGCCGCTTTCGCCTCCGGTGTTCCTCCATATATCTACGCATTTCACCGCTACACATGGAATTCCACTCTCCTCTCCTGCACTCAAGTCTCCCAGTTTCCAATGCACACAATGGTTGAGCCACTGCCTTTTACATCAGACTTAAGAAACCACCTGCGCTCGCTTTACGCCCAATAAATCCGG
+
CCCCCGF@FGGGGGGGGGFGGGFGGFGGGGGGGGGGGGGGGGGGGGGGGGGGGGGGGGEFFGGGGGCFFG@FGGGG@EGGGGGGFFGGGGGGGF9FGGG9EF9FCFGGGEGEGGGGGE>=FGGGGGGGGGGGGGEFGGGFCFGF,@DGECECCDFFC@=FGGGGGGDFFFGGFGFGFGGGGGCFFCCFGGGGGGGGGGGGGFC+9<952?+=C75CGG>FFGFFBF@F():89CDE>;:CGF3;FFFE*5:
@M03364:276:000000000-BLYN8:1:1101:5918:6865 2:N:0:1
GGACTACCGGGGTTTCTAATCCTGTTTGCTACCCATGCTTTCGAGCCTCAGCGTCAGTTACAGACCAGACAGCCGCCTTCGCCACTGGTGTTCTTCCATATATCTACGCATTTCACCGCTACACATGGAGTTCCACTGTCCTCTTCTGCACTCAAGTTTCCCAGTTTCCGATGCACTTCTTCGGTTGAGCCGAAGGCTTTCACATCAGACTTAAGAAACCGCCTGCGCTCGCTTTACGCCCAATAAATCCG
+
CCCCCGGGGGGGGGGGGGGGGGGGGGGGGGGGGGGGGGGGGGGGFGGGGGGGGGGGGGGGGGGGGGGGGGGGFGGGGGGGGGGGGGGGGGFGGGGGGGGGGGGGGFGFGGGGGGGGGGGGGGGEGGGGGGGGGGGGGGGGGGGFGGGGGFGFGGGGGGFFDFGFGGGGF>EGGEAEGGGGGGGGGGGG?FGGECEGGGGGGGGGFGFG*;CGGG+8=CGGECFFFF@E@EFFDGGFFFGGG>2=DFFEF79
@M03364:276:000000000-BLYN8:1:1101:14725:6883 2:N:0:1
GGACTACAGGGGTTTCTAATCCTGTTCGCTCCCCACGCTTTCGTTCATCAGCGTCAATAAATACGTAGTAACCTGCCTTCGCAATTGGTATTCCATGTAATATCTAAGCATTTCACCGCTACACTACATATTCTAGTTACTTCCATACTATTCAAGTCAAACAGTATCAATGGCCGTGTCTTAGTTAAGCTAAGAAATTTCACCACTGACTTATCTGACCGCCTACGAACCCTTTAAACCCAATAAATCCG
+
CCCCCGGGGGGGGGGGGFFGGGGGGGGGGGGGGGDFEGGGGGGGGGGGGGGGGGGGGGGGGGGGGGGGGGGGFEGGGGGGGGGGGGGGGGGGGGCCGGCFGGGGGGGGFCFFGGGFGGDGGGGGGGGGGGGGGGFDFFFGGGGGGGFFGGGGGGFGGGGCGGGGGFGGGGGGGFGCCGGGFGGFGGGFGGGGGGFGGGGGGGGGFGGGGGGGCFFGGGGGFGFFFFDFDFA>FGGFFFGGG>(/?CFCFFD
@M03364:276:000000000-BLYN8:1:1101:17415:6887 2:N:0:1
GGACTACTAGGGTTTCTAATCCTGTTTGATCCCCACGCTTTCGCACATCAGCGTCAGTTACAGACCAGAAAGTCGCCTTCGCCACTGGTGTTCCTCCATATCTCTGCGCATTTCACCGCTACACATGGAATTCCACTTTCCTCTTCTGCACTCAAGTTTCCCAGTTTCCAATGACCCTCCACGGTTGAGCCGTGGGCTTTCACATCAGACTTAAGAAACCGCCTACGCGCGCTTTACGCCCAATAATTCCG
+
CCCCCGGGGGGGGGGGGGGGEGGGGGGGGGGGGGGGGGGGGGGGGGGGGGGGGGGGGGGGGDGGGGGGGGGGGGGGGGGGGGGGGGGGGGGGGGGGFFGGFFFGGGGGFGGDFGGGGGGGGGGGGGGGGGGGGGGGGGGGGGGGGDBFG8EFGGGGGGFF6CAFDFGGGGGGGGG8ECFGGGGDGGDFGGG>EEEDFGGGGG7++3+*?DFCCGG7C967@EDDFF=>@BDFD53CA?GC*5=AFGAEGCF
@M03364:276:000000000-BLYN8:1:1101:13847:6892 2:N:0:1
GGACTACCCGGGTATCTAATCCTGTTTGCTCCCCACGCTTTCGCACCTGAGCGTCAGTCTTCGTCCAGGGGGCCGCCTTCGCCACCGGTATTCCTCCAGATCTCTACGCATTTCACCGCTACACCTGGAATTCTACCCCCCTCTACGAGACTCAAGCCTGCCAGTTTCGGATGCAGTTCCCGGGTTGAGCCCGGGGATTTCACATCCGACTTGACAGACCGCCTGCGTGCGCTTTACGCCCAGTAATTCCG
+
CCCCCGEFGGGGGGGGGGGGGGGGGGGGGGGGGGGGGGGGGGGGGGGGGGGGGGGGGGGGGGGGGGGGGGGGGGGGGGGGGGGGGGGGGGGGGGGGGGGFGGGGGFGGDGGGGGGGGGGGGGGGGGGGGGGGGGGGGGGGGGEFCFCEEGGGGGGGGGGFFD,:DCGGGGCGG>CFGGGCGEDGEDG,6CC8EDGGC>FFFGFGFFF55DDGGDF>6CFF77>8053B(5>EGCFDFFGGGF?FGF4<GF*
@M03364:276:000000000-BLYN8:1:1101:14647:6936 2:N:0:1
GGACTACAAGGGTTTCTAATCCTGTTTGCTCCCCACGCTTTCGAGCCTCAGTGTCAGTTACAGGCCAGAGAGCCGCTTTCGCCTCCGGTGTTCCTCCATATATCTACGCATTTCACCGCTACACATGGAATTCCACTCTCCTCTCCTGCACTCAAGTCTCCCAGTTTCCAATGCACACAATGGTTGAGCCACTGCCTTTTACATCAGACTTAAGAAACCACCTGCGCTCGCTTTACGCCCAATAAATCCGG
+
CCCCCGGGGGGGGGGGGGGGGGGGGGGGGGGGGGGGGGGGGGGGGGGGGGGGGGGGGGGGGGGGGGGGGGGGGGGGGGGGGGGGGGGGGGGGGGGGGGGGGGGGGGGGGGGGGGGGGGGGGGGGFFGGGGFGFGGGGGGGGGGGGGGGGGGFGFGFDFGGGGGGFFGGGGGGGGGGGGGGGGGFGGGGGGFGGFGGGGGGFGGGFDD7FFGD@CFGGGGGFGFFB92AFFBDGGCEFDEGGA8FG>7C*97
@M03364:276:000000000-BLYN8:1:1101:22165:6942 2:N:0:1
GGACTACTCGGGTATCTAATCCTGTTTGCTCCCCACGCTTTCGCACCTGAGCGTCAGTCTTCGTCCAGGGGGCCGCCTTCGCCACCGGTATTCCTCCAGATCTCTACGCATTTCACCGCTACACCTGGAATTCTACCCCCCTCTACGAGACTCAAGCCTGCCAGTTTCGGATGCAGTTCCCGGGTTGAGCCCGGGGATTTCACATCCGACTTGACAGACCTCCTGCGTGCGCTTGACGCCCAGTAATTCCG
+
CCCB@ECF,FCF@@@CFDEGGGE<CE<EADCE,BCFGDGDFFEF7@FC6@;ECCFGGFGFEFFC@F:D,,6FGGGGGCCE4,B:FEC774DFA5@,A,<B<FE5C@FGGGEFCGGGDGE6CF4:@8AD8,5,=FE,@=+=C68D9;++3+@8,63,,@@CFFF?,@EFDC>5>FDC2=@F,1*141/8?GGFD85*2*2<@@C>10;>8)>C>*>***;A)38(5?270)7B35*4)-2?E@6F777:>>*
@M03364:276:000000000-BLYN8:1:1101:21308:6950 2:N:0:1
GGACTACAGGGGTTTCTAATCCTGTTTGCTCCCCACGCTTTCGCACCTGAGCGTCAGTCTTCGTCCAGGGGGCCGCCTTCGCCACCGGTATTCCTCCAGATCTCTACGCATTTCACCGCTACACCTGGAATTCTACCCCCCTCTACGAGACTCAAGCCTGCCAGTTTCGGATGCAGTTCCCGGGTTGAGCCCGGGGATTTCACATCCGACTTGACAGACCGCCTGCGTGCGCTTTACGCCCAGTAATTCCG
+
CCCCCGGFFGGGGGGGGGGGGGGGGGGGGGGGGGGGGGGGGGGGGGGGGGGGGGGGGGGGGGGGGGGGGGDEGGGGGGGGGGGGGGGGGGGGGGGGGGFGGGFGGGGGGGDGGGGGGGGGDGGGGGGGGFGGGGGGGGGGGGGGFGGGGEGGGGGGGGGGGGGGGGGGG>*CEGFFGFGCGEEDE>E6CFGG=ECEE88CGGFGAC;D<D3>D><?F4;E3EE0:>>E:3>E5CFAF0CGGEFFGF4AFC>
@M03364:276:000000000-BLYN8:1:1101:17598:6978 2:N:0:1
GGACTACCAGGGTTTCTAATCCTGTTTGCTCCCCACGCTTTCGAGCCTCAGTGTCAGTTACAGGCCAGAGAGCCGCTTTCGCCTCCGGTGTTCCTCCATATATCTACGCATTTCACCGCTACACATGGAATTCCACTCTCCTCTCCTGCACTCAAGTCTCCCAGTTTCCAATGCACACAATGGTTGAGCCACTGCCTTTTACATCAGACTTAAGAAACCACCTGCGCTCGCGTTACGCCCAATAAATCCGG
+
@CCCCF<CFFECAFFCFGEGGFEFFEFGFFEEEFE:FCFCFGGFE@C@CFEEAFFGDFFGFEC@FEFGGGGGGGD:+CFCCGCFGGGGG+BCGGGFGFGGFA=FAFFFGFFECFFGGDEC@CFG,EFGF=??FGEGFDGGGGGCG=DF8DGDG?FGD,,D9DDDG=BDC>FDDGGFFCCGGCCF,+,=AEFG6D,,43@F7DGCF>FFGG9D<CG80;FF9=6.:B=448>5194@EFCC5>@F7CF);>5
@M03364:276:000000000-BLYN8:1:1101:19568:6981 2:N:0:1
GGACTACTAGGGTATCTAATCCTGTTTGCTCCCCACGCTTTCGAGCCTCAGTGTCAGTTACAGGCCAGAGAGCCGCTTTCGCCACCGGTGTTCCTCCATATATCTACGCATTTCACCGCTACACATGGAATTCCACTCTTCTCTCTCGCACTCAAGTCTTCCAGTTTCCAATGACCCTCCCCGGTTGAGCCGGGGGCTTTCACATCAGACTTAAAAGACCGCCTGCGCGCGCTTTACGCCCAATAATTCCG
+
CCCCCGGGGGGGGGGGGGGGGGGGGGGGGGGGGGGGGGGGGGGGGGGGGGGGGGGGGGGGGGGGGGGGGGGGGGGGGGGGGGGGGGGGGGGGGGGGGGGGGGGFGGGGGGGGGGGGGGGGGGGGGGGGGFGGGG9DGGGGGGGGGGGGGGGGGGCFDGGGGGGGGGGGGGFFGGGGGGGGGGGGGGGGC?DCEGGGGGGGGGGGFGCFGGGGGGGGGGGGFGE;DF@FFF>DGGC<B?GGGFBFGFF<::*
@M03364:276:000000000-BLYN8:1:1101:14328:7028 2:N:0:1
GGACTACTAGGGTTTCTAATCCTGTTTGCTCCCCACGCTTTCGCACCTGAGCGTCAGTCTTCGTCCAGGGGGCCGCCTTCGCCACCGGTATTCCTCCAGATCTCTACGCATTTCACCGCTACACCTGGAATTCTACCCCCCTCTACGAGACTCAAGCCTGCCAGTTTCGGATGCAGTTCCCGGGTTGAGCCCGGGGATTTCACATCCGACTTGACAGACCGCCTGCGTGCGCTTTACGCCCAGTAATTCCG
+
CCCCCGGGGGGGFGGGGGFGGGGGGGGGGGGGFGGGGGGGGGGGGECF<EGFCFGGGGFGGGGGG7CFGDDFCGGGGGGGGGGGGGGGGGGG9EFE<=?FDFGGGGGGGGGGGGGGGGGGGGGGGGGGG?FGGGGFFFGEGCEFFGGGC8EF?FGCBFGGGGGGGGFGED*>;:AF?FFGGCBCEEGEGGGGE=*3/CGGF74;FFCC3DDCGGGFD:G5@GD(:497(;@@D*C:415::34?7F4<FG*
@M03364:276:000000000-BLYN8:1:1101:12985:7050 2:N:0:1
GGACTACACGGGTATCTAATCCTGTTTGCTCCCCACGCTTTCGAGCCTCAGTGTCAGTTACAGGCCAGAGAGCCGCTTTCGCCTCCGGTGTTCCTCCATATATCTACGCATTTCACCGCTACACATGGAATTCCACTCTCCTCTCCTGCACTCAAGTCTCCCAGTTTCCAATGCACACAATGGTTGAGCCACTGCCTTTTACATCAGACTTAAGAAACCACCTGTGCTCGCTTTACGCCCAATAAATCCGG
+
CCCCCGGGGGGGGGGGGGGGGGGGGGGGGGGGGGGGGGGGGGGGGGGGGGGGGGGGGGGGGGGGGGGGGGGGGGGGGGGGGGGGGGGGGGGGGGGGGGGGGGGGGGGGEGGGGGGGGGGGGGGGGGGGGGGGGGGGGGGFGGFGGGGGGGGGGGGGGGC9FGFGGGGGGGGGGGGGGGGFFGGGFGGGGG,<96DFGGGF7@FDFGGFGFFFFFGF5CGGFGFFEAEA:9?EGGFEDFEEG:B);:;CFGC
@M03364:276:000000000-BLYN8:1:1101:12954:7070 2:N:0:1
GGACTACTGGGGTTTCTAATCCTGTTCGCTCCCCACGCTTTCGAGCCTCAGCGTCAGTTACAGACCAGAGAGCCGCTTTCGCCACCGGTGTTCCTCCATATATCTACGCATTTCACCGCTACACATGGAATTCCACTCTCCCCTTCTGCACTCAAGTTGTACAGTTTCCAAAGCACACAATGGTTAAGCCACTGCCTTTTACTTCAGACTTATACAACCGCCTGCGCTCGCTTTACGCCCAATAAATCCGG
+
CCCCCGGGGGGGGGGGGGGGGGGGGGFGGGGCGEGGGGGGGGGGGGGFGGGGGGGGGGGGGGGGGGGGGGGGGGGGGGGGGDGGGGGGGGGGFGGGGGGGGGEFGGGGGGGGGGGGGGGGGGGGGGGGGFGGGGGG9>FGGGGGGGGGCGGFFGGGGGGGGGGGGGGGGGFGFFGGGGGGGGGGDEFGCF?GGGGGFGGGGGFGFFCCFGCGG+99CG8CDGBBD62BF::>GGGFB<G7=>8FGFC3DG:
@M03364:276:000000000-BLYN8:1:1101:21945:7085 2:N:0:1
GGACTACTAGGGTATCTAATCCTGTTTGCTCCCCACGCTTTCGAGCCTCAGTGTCAGTTACAGGCCAGAGAGCCGCTTTCGCCTCCGGTGTTCCTCCATATATCTACGCATTTCACCGCTACACATGGAATTCCACTCTCCTCTCCTGCACTCAAGTCTCCCAGTTTCCAATGCACACAATGGTTGAGCCACTGCCTTTTACATCAGACTTAAGAAACCACCTGCGCTCGCTTTACGCCCAATAAATCCGG
+
CCCCCGGGGGGGGGGGGGGGGGGGGGGGGGGGGGGGGGGGGGGGGGGGGGGGGGGGGGGGGGGGGGGGGGGGGGGGDGEGGGGGGFGGFGGGGGGGGGGGGGGGGGGGEGGGGGGFGGGGGGGGFGGGFFEGGGGGGGGGGGGGGCGGGGGGGGGGFGGFFGGGGGGGFGGGFDGFGGGGGGDFFEFGGGGGGGGGGGGGGGGGFCFCFGGFGGGGGGGGFGF@DFAFFFFF9FGFFFGGGF@4:CFEGGG
@M03364:276:000000000-BLYN8:1:1101:7321:7095 2:N:0:1
GGACTACTGGGGTATCTAATCCTGTTTGCTCCCCACGCTTTCGAGCCTCAGTGTCAGTTACAGGCCAGAGAGCCGCTTTCGCCTCCGGTGTTCCTCAATATATCTACGCATTTCACCGCTACACATGGAATTCCACTCTCCTCTCCTGCACTCAAGTCTCCCAGTTTCCAATGCACCCAATGGTTGAGCCACTGCCTTTTACATCAGACTTAAGAAACCACCGGCGCTCGCTTAACGCCCCATAAATCCGG
+
<<<<A<FGFFFDFDFCEC<CEFFEFEGGGFFGGEGGDDGCGGFGDCEFFEFEE<DEGGGGFGG8F,,CFG@FFGCE:CBBCC6C8B=FEDGGGG,E,A<<FG9FEGBBFGFGD,EEF?FCGEEFGE,,BFEG,CFF=E9E8=DDGE==>DFGG,@9C>=9DB,68>D;8;DDFC,6,=8DFG,>>8DFGC8CC?,@,@EF?F75;:>5*;98<BF=9*:95**))):)5?)0**1/56EB*88)*387CD5
@M03364:276:000000000-BLYN8:1:1101:7761:7096 2:N:0:1
GGACTACCGGGGTTTCTAATCCTGTTTGCTCCCCACGCTTTCGAGCCTCAGTGTCAGTTACAGGCCAGAGAGCCGCTTTCGCCTCCGGTGTGCCTCCATATATCTACGCATTTCACCGCTACACATGGAATTCCACTCTCCTCTCCTGCACTCAAGTCTCCCAGTTTCCAATGCACCCAATGGTTGAGCCACTGCCTTTTACATCAGACTTAAGAAACCACCTCCCCCCGCTTTACGCCCAATAAATCCGG
+
@CCCCGGGGEDEFFDGFGGGGGGFFEEGFCFEFE<FFFGGFGDCCCGGFFFEFEGGGGGFGD@<FFFGFFCFGGGGCFGGEGGEGGGG:FG,AEECF?CA?FEAEGDFG:FCGGGGGCF>EDFG9AEGEFA:FFGGGFEFG9@CFGG?EFGG?CFG;A;CGEGGGGCC:D,=88,=,@+D,@6E9>FGGG?EEFGGCCA<+*,+=22*9*D++5:D>?D7?EF(-)/)8)>8**7>DDGGC53;7:7C*7C
@M03364:276:000000000-BLYN8:1:1101:17620:7097 2:N:0:1
GGACTACTGGGGTATCTAATCCTGTTTGCTCCCCACGCTTTCGAGCCTCAGTGTCAGTTACAGGCCAGAGAGCCGCTTTCGCCTCCGGTGTTCCTCCATATATCTACGCATTTCACCGCTACACATGGAATTCCACTCTCCTCTCCTGCACTCAAGTATCCCAGTTTCCAATGCACACACTGGTTGAGCCACTGCCTTTTACATCAGAATTAGGCAACCACCTGCGCTCGCTTTACGCCCAATAAATCCGG
+
CCCCCGGGFDGDFCFGGGFGGGGGFFFFFGGGGGFBFDGGGCCCFFFGGGGGGGGDAFFFGGGGGEGG8ECFCC@E7FFFFE@CFGGGEGGGGGDDGA<FGGFGGFFDDC=CFEDFGDD+CC:E=:FCCEFFFFEFF8=EFDFGGGGGGC8=FGGF;,3>,@=DFGG9DF9BFFGGGFG+=9DFACFFFF8D,DBECFFCFGGEFGD9+?2+*+*3;C>CA>9>459B9A>)?<@=4>EGG>@FFG=CFG/
@M03364:276:000000000-BLYN8:1:1101:14617:7100 2:N:0:1
GGACTACCGGGGTTTCTAATCCTGTTCGCTCCCCACGCTTTCGAGCCTCAGCGTCAGTTACAGTCCAGAGAGTCGCCTTCGCCACTGGTGTTCTTCCTAATCTCTACGCATTTCACCGCTACACTAGGAATTCCACTCTCCTCTCCTGCACTCTAGATACTCAGTTTGGAATGCAGTACTCGGGTTGAGCCCACGTATTTCACATCCCACTTAAGTATCCGCCTACTCTCCCTTTACGCCCAATACATCCG
+
CCCCCGGGGGGGCGGGG9FGGGGGGDCEGGGGGGFGGGGCGGG@FBFGGGGGGCGGGGGCF9EF,F,FF8FEGGGGGGFGFGGDGGFFEGFGGEEFGGGFGF;FFGGGGGGGFGFGGGGGGGDF9FFFGG@FGF9AE@@FGFFC8FD,@DFGGG,=EE,;CDF?FFGGGGGG8E,@FFFGGGCE>EEGGGGGG5CFGGGGCFFGFD*;DGG8@CDG++>B4C?5-)*)7;AFFGG:C<GGDA(;C*87:;:
@M03364:276:000000000-BLYN8:1:1101:21167:7115 2:N:0:1
GGACTACCCGGGTTTCTAATCCTGTTTGCTCCCCACGCTTTCGCACCTGAGCGTCAGTCTTCGTCCAGGGGGCCGCCTTCGCCACCGGTATTCCTCCAGATCTCTACGCATTTCACCGCTACACCTGGAATTCTACCCCCCTCTACGAGACTCAAGCCTGCCAGTTTCGGATGCAGTTCCCGGGTTGAGCCCGGGGATTTCACATCCGACTTGACAGACCGCCTGCGTGCGCTTTACGCCCAGTAATTCCG
+
CCCCCGGFGGGGGGGGGGGGGGGGGGGGGGGGGGGGGGGGGFGGGGGEFGGGGGDEGGGGGGGFGGGGFEGGGGGGGGGFGGEEGGGGGEGFGFCGGGGGGGFGCDFGGGGGGFGGGGGGGGGGGGGGDGGGGGGGGGGDEGGGGGGGGGGGGGGFFFEFCFCCGGFF5>EG9DGGGGGGGDEGGEGDGGG=CGCEGDGGGFGGFGGGGGGGDFGGGCFGFGF0(>>:(>EFGDCBF?GEC)(97>F>FC*
@M03364:276:000000000-BLYN8:1:1101:19402:7140 2:N:0:1
GGACTACCCGGGTTTCTAATCCTGTTTGCTCCCCACGCTTTCGCACCTGAGCGTCAGTCTTTGTCCAGGGGGCCGCCTTCGCCACCGGTATTCCTCCAGATCTCTACGCATTTCACCGCTACACCTGGAATTCTACCCCCCTCTACAAGACTCTAGCTGACCAGTTTCAAATGCAGTTCCCAAGTTAAGCTCGGGGATTTCACATCTGACTTAATCAACCGCCTGCGTGCGCTTTACGCCCAGTAATTCCG
+
CCCCCGGGFGGGGGGGGGGGGGGGGGGGGGGGGGGGGGGGGGGGGGGGGGGGGGGGGGGGGGGGGGGGCEGGGGGGGGGGGGGGGGGGGGGGGGGGGGGGGGFGGGGGGGEGGGGGFGGGGGGGGGGGGGGGGGGGGGGGGGGGGGGGGGGDFF9DGGGGGGGGGGFGFGGGGCFFFGGGGG6DFEG@FFGFGE5=EGGGGGGGFGFFFGFG77CCFFGGFG>;?F@FFD@EGDDAF?D?E::6F7=-?70
@M03364:276:000000000-BLYN8:1:1101:13545:7144 2:N:0:1
GGACTACTGGGGTTTCTAATCCTGTTTGCTCCCCACGCTTTCGAGCCTCAGTGTCAGTTACAGGCCAGAGAGCCGCTTTCGCCTCCGGTGTTCCTCCATATATCTACGCATTTCACCGCTACACATGGAATTCCACTCTCCTCTCCTGCACTCAAGTCTCCCAGTTTCCAATGCACACAATGGTTGAGCCACTGCCTTTTACATCAGACTTAAGAAACCACCTGCGCTCGCTTTACGCCCAATAAATCCGG
+
CCCCCGGGGGGGGGGGGGGGGGGGGGGGGGGGFGGGGGGGGGGGGGGGGGGGGGGGGGGGGGGGGDFCGFFGGGGGGGGGDGEGGGGGGGGGGDFGGGGGGGGGFGGGGGGGGGA9FFGGGGGGGGGGFFGGGGGFFGGGGGFGGC9FGGFDFFDGGAFGGGCCDEEFFGGGG?9DGFG6ACGDFEFGGGGGGGGGGDGG;8:CFFFGGGGG>@F7FFFFF5>2:9994);?DF=;?@G*=5=40:FC088
@M03364:276:000000000-BLYN8:1:1101:4315:7148 2:N:0:1
GGACTACTCGGGTATCTAATCCTGTTTGCTCCCCACGCTTTCGCACCTGAGCGTCAGTCTTCGTCCAGGGGGCCGCCTTCGCCACCGGTATTCCTCCAGATCTCTACGCATTTCACCGCTACACCTGGAATTCTACCCCCCTCTACGAGACTCAAGCCTGCCAGTTTCGGATGCAGTTCCCGGGTTGAGCCCGGGGATTTCACATCCGACTTGACAGACCGCCTGCGTGCGCTTTACGCCCAGTAATTCCG
+
CCCCCGGGGGGGGGGGGGGFGGGGGGGGGGGGGGGGGGGGGGGGDGGG@FGGGGGGGGFGFGGFGGGGFGFFGGDGGCFGFDGGGGGGGGGGGCEFGGGGGGGGGGGGGGGGGGGFFFGGEFGGDGGGGGGGGGGF9DDFGG>8AE?B+CEFGGGFCGGGGGGGFGGG5EGGGGGG@@FFFGGGGGGFGGGFGEGEC>*<CDCFFG<CC3DD>79>C4E=>GFFBFFF0>BFDGFBFB8EED1FFG4<FG7
@M03364:276:000000000-BLYN8:1:1101:4872:7172 2:N:0:1
GGACTACTGGGGTTTCTAATCCTGTTTGCTCCCCACGCTTTCGAGCCTCAGCGTCAGTTACAGACCAGAGAGCCGCCTTCGCCACTGGTGTTCCTCCATATATCTACGCATTTCACCGCTACACATGGAATTCCACTCTCCTCTTCTGCACTCAAGTCTCCCAGTTTCCAATGACCCTCCCCGGTTGAGCCGGGGGCTTTCACATCAGACTTAAGACACCGCCTCGGCTCCCTTTACGCCCAACAAATCCG
+
CCCCCGGGGGGGGGGGGGGGGGGGGGGGGGGGGGGGGGGGGGGFGGGGGGGGGGGGGFFFGGFFGGGGGFGEGGEGEGGGGG?=CFGGGGGGGGGGGGGGGFFGGGGFGGGGGGGGGGGGGGFFGCGGFFGGGGCGFGFCFDFG9ADFGGEFG88@6@FDDEF?F;DF,,,@@FF@E@@CCEG+FE+9<FFGC58***B6CCC7BCDC***=+;:>***=8EE<0)(:2A))2;CB71EEGB6)1974DF9
@M03364:276:000000000-BLYN8:1:1101:6865:7193 2:N:0:1
GGACTACCGGGGTATCTAATCCTGTTTGCTCCCCACGCTTTCGAGCCTCAGTGTCAGTTACAGGCCAGAGAGCCGCTTTCGCCTCCGGTGTTCCTCCATATATCTACGCATTTCACCGCTACACATGGAATTCCACTCTCCTCTCCTGCACTCAAGTCTCCCAGTTTCCAATGCACACAATGGTTGAGCCACTGCCTTTTACACCAGACTTAATAAACCACCTGCGCTCGCTTTACGCCCAATAAATCCGG
+
CCCCCGGGGGGGGGGGGGGGGGGGGGGGGGGGGGGGGGGGGGGGGGGGGGGGGGGGGGGGGGGGGGGGEGGGGGGGGGGGGGGGGGGGGGGGGGGGGGGGGGGGGGGGGGGGGGGGGGGGGGGGGGGGFFGGGGGGGGGGFGGGGGGGGGGGGFGGGFFGFGGGGGGGFGGG?F=FGGGCGGCFFGEGGGFGGGFGGGGGGGGGFGGFGFFFGFGG7FCFFDFFFDFEDEFFFGGEFFD7E3=):@@?FG>
@M03364:276:000000000-BLYN8:1:1101:26455:7204 2:N:0:1
GGACTACTAGGGTATCTAATCCTGTTTGCTCCCCACGCTTTCGCACCTGAGCGTCAGTCTTTGTCCAGGGGGCCGCCTTCGCCACCGGTATTCCTCCAGATCTCTACGCATTTCACCGCTACACCTGGAATTCTACCCCCCTCTACAAGACTCTAGCCTGCCAGTTTCGAATGCAGTTCCCAGGTTGAGCCCGGGGATTTCACATCCGACTTGACAGACCGCCTGCGTGCGCTTTACGCCCAGTAATTCCG
+
CCCCCGFAFGGGGGFGGGGGGGGGGDFGGGGGGGGFGGDGGGGGEGGGGGGGGGGGGGGGGGGGGGGGGGGDGGGGGGGGGG:CFDGCFGGGFGGGDGGFGGGGGGGGDGGCFFFGGGGGGGF,@FGGGGGGGGDGGGGGGGGGGGGDEFF+=@FCGFDGCFGG<FGGE*:DFGGGCC7;EAFGGCFEFFFF5CGG51?6++:BFGGC3)9*>7CGFFCE3EB?@F>:(57:7D<AFBG5>>:9C*9<>;0
@M03364:276:000000000-BLYN8:1:1101:25020:7205 2:N:0:1
GGACTACCAGGGTTTCTAATCCTGTTTGCTCCCCACGCTTTCGCACCTGAGCGTCAGTCTTTGTCCAGGGGGCCGCCTTCGCCACCGGTATTCCTCCAGATCTCTACGCATTTCACCGCTACACCTGGAATTCTACCCCCCTCTACAAGACTCTAGCCTGCCAGTTTCGAATGCAGTTCCCAGGTTGAGCCCGGGGATTTCACATCCGACTTGACAGACCGCCTGCGTGCGCTTTACGCCCAGTAATTCCG
+
CCCCCGGGGGGGGFFGGGGFGGGGGAFGGGGGGGGGGGFEFGEGGGGGFFGGGGGGGGGGGFGGGGGGGDE:FGGGGGGGGGFGGGCGGGCGGGGGGGFAFFFCGGGGGDCGFFFGGGFEFGFG8FGGGEGBDGGGGGGEGDGFGGGGGEGFGGGCFGAEFGGGFGAA>FGGFCE7DFFGFADGGGGGGGGEGGDEE8F6CFGGF69CDCCDFFGFGGGGF=51?F>>:D5@D3C<B:>?EF1?7:@2CC9
@M03364:276:000000000-BLYN8:1:1101:24815:7234 2:N:0:1
GGACTACCGGGGTTTCTAATCCTGTTTGCTCCCCACGCTTTCGCACCTGAGCGTCAGTCTTCGTCCAGGGGGCCGCCTTCGCCACCGGTATTCCTCCAGATCTCTACGCATTTCACCGCTACACCTGGAATTCTACCCCCCTCTACGAGACTCAAGCCTGCCAGTTTCGGATGCAGTTCCCGGGTTGAGCCCGGGGATTTCACATCCGACTTGACAGACCGCCTGCGTGCGCTTTACGCCCAGTAATTCCG
+
CCCCCGGGGGGGGEGGGGGGGGGGGGGGGGFGGGGGGGGGGGDGGGGGGGGGGGGGGGGGGGGGEGGGDF>@DGGGGGGGGGGGGGGGGGGGGAFGGGGGGGGGGGGGGGGGGGGGGEEGDDGGGGFGGGGGGGGAD6D7CEGGGGGDGGGGGGGGGGD>FGGGGGGGGGGGGGGGFGGGFGGDGGCFGGFGGGGGGCGFGGGGA*CDCDGGGCGFG4FFDEE0(515<BBDG3<BFF>EGD?@GF?>CC7
@M03364:276:000000000-BLYN8:1:1101:3243:7236 2:N:0:1
GGACTACAAGGGTTTCTAATCCTGTTTGCTACCCATGCTTTCGAGCCTCAGCGTCAGTTACAGACCAGACAGCCGCCTTCGCCACTGGTGTTCTTCCATATATCTACGCATTTCACCGCTACACATGGAGTTCCACTGTCCTCTTCTGCACTCAAGTTTCCCAGTTTCCGATGCACTTCTTCGGTTGAGCCGAAGGCTTTCACATCAGACTTAAGAAACCGCCTGCGCTCGCTTTACGCCCAATAAATCCG
+
CCCCCGGGGFGGGGGGGFFGGGGGGGGGGGGGGGGGGGGGGGGGGGGGGGGGGGGGGFFFGGGGGGGFGGGGGGGGGEDGGGGGGGGGCFGGGGGGGGGGGGGGGGGGGGGGFFGGGGGGEGGGGGGFD<FFGGGGGGGDGGGGGFFCEFGGGGGGG9FGGGCFFGGGGGG6?EGGGGCEFDFEGGEG?DBEGEEE7:CFGGFGFGFFGGGGGGGGGGG>A5@>=A245AFEGG4*;;GGEE?F>FACG;>
@M03364:276:000000000-BLYN8:1:1101:8368:7256 2:N:0:1
GGACTACCGGGGTTTCTAATCCTGTTTGCTCCCCACGCTTTCGAGCCTCAGTGTCAGTTACAGGCCAGAGAGCCGCTTTCGCCTCCGGTGTTCCTCCATATATCTACGCATTTCACCGCTACACATGGAATTCCACTCTCCTCTCCTGCACTCAAGTCTCCCAGTTTCCAATGCACACAATGGTTGAGCCCCTGCCTTTTACATCAGACTTAAGAAACCACCTGCGCTCCCTTTACGCCCAATAAATCCGG
+
CCCCCGGEFGGGGGGGGGGGGGGGGGGGGGGGGGGFEEEGGGGGGGGGGGGGGGGGGGGGGGGGGGGGED@EFGGGFFGGGGGGGDGGGGGGGGGGGCFFGGGGGGGGGGGGGGGFGCGCFGGGGCFFGGGGFFFF=>EGFDGGFFDGGGGGGGGGG;>BAFCGGGGGGGGGCCFAAF>ED9CGCC39@F+CFFFD?GGGCFCG6?>*7;EC>D789>E7FGFFF:2)()2);2+;B;GGGFF;DFFFGC5
@M03364:276:000000000-BLYN8:1:1101:3336:7260 2:N:0:1
GGACTACAGGGGTTTCTAATCCTGTTTGCTCCCCACGCTTTCGCACCTGAGCGTCAGTCTTTGTCCAGGGGGCCGCCTTCGCCACCGGTATTCCTCCAGATCTCTACGCATTTCACCGCTACACCTGGAATTCTACCCCCCTCTACAAGACTCTAGCCTGCCAGTTTCGAATGCAGTTCCCAGGTTGAGCCCGGGGATTTCACATCCGACTTGACAGACCGCCTGCGTGCGCTTTACGCCCAGTAATTCCG
+
CCCCCGGGGGGGGGGGGGGGGGGGGGGGGGGFGGGGGGGGGGCEGGGGGGGGGGGGGGGGGGGGGGGGGGGGGGGGGGGFGGFFGGGGGGGGGGGGGGGGGGGGFFGGGGGGGGFGGGGGGGGGGGGGGGGGGF9CFGGGGGGGGGGGFCGCGFGGFGGCGGFGGGGGGGGGGGGGGGFFGGGGGGGGGGGGGEGGG*BCFGGCFGF3CGGGG>GGGFFFFG@?FFB>BFFFDGGAFFGEGB<FGGF<FGC
@M03364:276:000000000-BLYN8:1:1101:13448:7261 2:N:0:1
GGACTACTGGGGTATCTAATCCTGTTTGCTCCCCACGCTTTCGAGCCTCAGCGTCAATTACAGACCAGAGAGTCGCCTTCGCCACTGGTGTTCCTCCATATATCTACGCATTTCACCGCTACACATGGAATTCCACTCTCCTCTTCTGCATTCAAGTTCCCCAGTTTCCAATGACCTTCCTCGGTTGAGCCGAGGGCTTTCACATCAGACTTAAGAAACCGCCTGCGCTCGCTTTACGCCCAATAAATCCG
+
CCCCCGGGGGGGGGGGGGGGGGGGGGGGGGGGGGGGGGGGGGGGFGGGGGGGGGGGGGGGGGGGGGGGFFGGGGGGGGGGGGGGGGGGGGGGGGFFGGGGGGGGGGGGCGGGGGGGGGGGGGGGGGGGFAFGGFGGGGGGGGGGGGGGGGGGGGGGGGGGGGGEGGGFGGGGGGGFGGGFFGDGGGGGGCE668EEGGGGGGGGFGGGGGGC+=CFDGGGBG)-()/?>A>>9DF36?GG*.3ACFC?DF7
@M03364:276:000000000-BLYN8:1:1101:26631:7262 2:N:0:1
GGACTACTGGGGTTTCTAATCCTGTTTGCTCCCCACGCTTTCGAGCCTCAGTGTCAGTTACAGGCCAGAGAGCCGCTTTCGCCTCCGGTGTTCCTCCATATATCTACGCATTTCACCGCTACACATGGAATTCCACTCTCCTCTCCTGCACTCAAGTCTCCCAGTTTCCAATGCACACAATGGTTGAGCCACTGCCTTTTACATCAGACTAAAGAAACCACCTGCGCTCGCTTTACGCCCAATAAATCCGG
+
CCCCCGGGGGGCCGGGGGGGGGGGGGGGGGGGGGGGGGGGGGECGGGGGGGGGGGFGFCFGGFFGGGG@CD7CFEGGDFF7FGDGGGGGGGGFFGAF<BEFGGGFFFFGGGGCGGGDGGGGGGG,AFGEFCGGGGGF89FEDGGFFGGGGFCDFFFDFDCGGGGFGG,6=,7,6@AEGE?8>DGG669<D6,,@EC,@C79+,?@F*95?***4:*9F@E*A>))3/9(2:8?C+0:=58508AFGAEC)/
@M03364:276:000000000-BLYN8:1:1101:6405:7280 2:N:0:1
GGACTACAGGGGTTTCTAATCCTGTTTGCTCCCCACGCTTTCGCACCTGAGCGTCAGTCTTCGTCCAGGGGGCCGCCTTCGCCACCGGTATTCCTCCAGATCTCTACGCATTTCACCGCTACACCTGGAATTCTACCCCCCTCTACAAGACTCTAGCCTGCCAGTTTCGAATGCAGTTCCCAGGTTGAGCCCGGGGATTTCACATCCGACTTGACAGACCGCCTGCGTGCGCTTTACGCCCAGTAATTCCG
+
CCCCCGGGGGGGGGGGGGGGGGGGGGGGGGGGGGGGGGGGGGGGGGGGGGGGGGGGGGGGGGGGGGGGGGGGGGGGGGGGGGGEGGGGGGGGGGGGGGGFFGGGGGGGGGGGGGGGGGGGDGGGGGGGGGGGGGGGGGGGGGGGGGGGG6FFGGGGFCFFGGGGGGGGGFGGGGGCFFGGGGGDGGGGGGGGGGGGGGGGGGGGFGGGGGDGG7CCGCFFFGFFFFF>0BBEGGG>F?GGGFFF*?BAGF7
@M03364:276:000000000-BLYN8:1:1101:14212:7280 2:N:0:1
GGACTACAGGGGTATCTAATCCTGTTTGATCCCCACGCTTTCGCACATCAGCGTCAGTTACAGACCAGAAAGTCGCCTTCGCCACTGGTGTTCCTCCATATCTCTGCGCATTTCACCGCTACACATGGAATTCCACTTTCCTCTTCTGCACTCAAGTTTCCCAGTTTCCAATGACCCTCCACGGTTGAGCCGTGGGCTTTCACATCAGACTTAAGAAACCGCCTACGCGCGCTTTACGCCCAATAATTCCG
+
CCCCCGGGGGGGGGGGGGGGGGGGGGGGGGGGFGGGGGGGGGGGGGGGGGGGGGGGGGGGGGGGGGGGGGCFGGGGGGGGGGFGGGGFFGGGGGGGFGGGGGGDGGGFGGGGGEGGFGGEGEGGGGGGGGGGGFFFGGFGEFGGFE,>FGGGGGFFEFFCCGGGGGGGGGFGFGGGGFGGGDEGGEDC?;DEGGG85DFGFEFGAGGG*;>CCC8FFFG>5C?@?FFE@BB>GDD9CFGEGF=FG>F5@:D
@M03364:276:000000000-BLYN8:1:1101:13074:7290 2:N:0:1
GGACTACCAGGGTTTCTAATCCTGTTTGCTCCCCACGCTTTCGCACCTGAGCGTCAGTCTTCGTCCAGGGGGCCGCCTTCGCCACCGGTATTCCTCCAGATCTCTACGCATTTCACCGCTACACCTGGAATTCTACCCCCCTCTACCAGACTCTAGCTTGCCAGTTTCGAATGCAGTTCCCAGGTTGAGCCCGGGGATTTCACATCCGACTTGACAGACCGCCTGCGTGCGCGTTACGCCCTGTAATCCCG
+
CCCCCGFGDEFEGFC,EFGGFGGGFFC<CD<FEEAFEGGEFGGGG+C@FFEFGCEDGEFGGGGFGGGFG7F:@7FGGG:<FDFGE8BF>CFFGG,FCDG,C,EFA5EFFE@FF<?55?:EFGGGG?AFDDFGFA@AEDG@88EFGF,,,,+5:D9=>DEFGEF>FCCCEF,>99,3@A73:,>DD,=?9FFF::>=5=FFF;:DFG55DDGCF7*+208555>1(7>@:D3))/147?EG*),02*9)**/
@M03364:276:000000000-BLYN8:1:1101:8423:7293 2:N:0:1
GGACTACCAGGGTTTCTAATCCTGTTTGCTCCCCACGCTTTCGAGCCTCAGCGTCAATTACAGACCAGAGAGTCGCCTTCGCCACTGGTGTTCCTCCATATATCTACGCATTTCACCGCTACACATGGAATTCCACTCTCCTCTTCTGCACTCAAGTCTCCCAGTTTCCAATGACCCTCCCCGGTTGAGCCGGGGGCTTTCCCATCAGACTTAAGAAACCGCCTGCGCTCGCTTTACGCCCAATAAATCCG
+
CCCCCGGGGGGGGGGGGGGGGGGGGGGGGGGGGGGGGGGGGGGGGGGGGGGGGGGGFGFGGGG9FGGGGCGGGGGGGGGGGGGGGGGGGGGGGGGGGEFDGGGGGGGGGGGGGGGGGGGGGGGGGGGGFGGGGGGGFGGGGGGG4=EFGGGGF8EFFF,@@EFGGGGGGGFGF,,@DEFEGDGGEG6<,@FCEEGGGGFGG7C8A89FCGG1BFFFD487.CEF;F9DBBBFGGFBFBGDGF6FC74):61
@M03364:276:000000000-BLYN8:1:1101:9693:7313 2:N:0:1
GGACTACCAGGGTTTCTAATCCTGTTTGCTCCCCACGCTTTCGAGCCTCAGCGTCAGTTACAGACCAGAGAGCCGCCTTCGCCACTGGTGTTCCTCCATATATCTACGCATTTCACCGCTACACATGGAATTCCACTCTCCTCTCCTGCACTCAAGTCTCCCAGTTTCCAATGCACACAATGGTTGAGCCACTGCCTTTTACATCAGACTTAAGAAACCACCTGCGCTCGCTTTACGCCCAATAAATCCGG
+
CCCCCGGGGGGGGGGGGGGGGGGGGGGGGGGGGGGGGGGGGGGFFGGGGGGGGGGGGGGGGGGGGGGGGGGGGGGGEGGGGGGGGGGGGGGGGGGGGGGGG,EEGGGGGGGGGGGGGCGGGGGGGGGGF?FFGFGGFGGGGGGGGGGGGGGGGGEGGGFFGGEFFFGGGGCGFGCGGGDD,BEED>D69DBC7EFGGGGG?FFFCCF7>>5++?C7?C,@?CAED>249>AF:D+*8@GGE88=>C=E>CC
@M03364:276:000000000-BLYN8:1:1101:21655:7318 2:N:0:1
GGACTACTGGGGTTTCTAATCCTGTTTGCTCCCCACGCTTTCGCACCTGAGCGTCAGTCTTCGTCCAGGGGGCCGCCTTCGCCACCGGTATTCCTCCAGATCTCTACGCATTTCACCGCTACACCTGGCATTCTACCCCCCTCTACGAGACTCAAGCCTGCCAGTTTCGGATGCAGTTCCCGGGTTGAGCCCGGGGATTTCACATCCGACTTGACCGACCGCCTGCGTGCCATTTACGCCCAGTAATTCCC
+
CC9BCFGGGGFGGGGGGFCFGFDFGG@FGEEGGGGGGGGGGGGECGEFDGGGGGGEGFGEFFGE:@FE@,@FCFGGGGCFGGG7BFGGGCFCG<,CBFE9FFGGGGFBFGE+EG9FGGGGGGFGF8FF,<DDFGADFE?FEGGD,@6+++@;?E7EFFFCCFFFF;EC8C**@FGGC7,>,CE>C1*AECFE5:5//3<F7FGDFGF*>DG<**0*15=C>G)3()()-7)*22:4B1;EG)(0***-220
@M03364:276:000000000-BLYN8:1:1101:15328:7337 2:N:0:1
GGACTACCCGGGTTTCTAATCCTGTTTGCTCCCCACGCTTTCGCACCTGAGCGTCAGTCTTCGTCCAGGGGGCCGCCTTCGCCACCGGTATTCCTCCAGATCTCTACGCATTTCACCGCTACACCTGGAATTCTACCCCCCTCTACGAGACTCAAGCCTGCCAGTTTCGGATGCAGTTCCCGGGTTGAGCCCGGGGATTTCACATCCGACTTGACAGACCGCCTGCGTGCGCTTTACGCCCAGTAATTCCG
+
CCCCCGGFGGGGGGGGGGGGGGGGGGGGGGGGGGGGGGGGGGGGGGGGGGGGGGGGGGGGGGGGGGGGGGGGGGGGGGGGGGGGGGGGGGGGGGGGGGGGGGGGGGGGGGGGGGGGGGGGGGGGGGGGGGGGGGGGGGGGGGGGGGGGGGGGGGGGGGGGGGGGGGFA8EEGGGGGGGGGGGGGGGGGGGFFGGGG=GGGGFGGFDFGC<DCFFGFF>*ABEB:?FF53>D>GDGFFFGGGB?@*;=AGG*
@M03364:276:000000000-BLYN8:1:1101:20140:7349 2:N:0:1
GGACTACCCGGGTTTCTAATCCTGTTTGCTCCCCACGCTTTCGCACCTGAGCGTCAGTCTTCGTCCAGGGGGCCGCCTTCGCCACCGGTATTCCTCCAGATCTCTACGCATTTCACCGCTACACCTGGAATTCTACCCCCCTCTACGAGACTCAAGCCTGCCAGTTTCGGATGCAGTTCCCGGGTTGAGCCCGGGGATTTCACATCCGACTTGACAGACCGCCTGCGTGCGCTTTACGCCCAGTAATTCCC
+
CCCCCGGGGGGGGGGGGGGGGGGGGGGGGGGGGGGGGGGGGGGGGGGGGGGGGGGGGGGGGGGGGGGGGGGGGGGGGGGGGGGGGGGGGGGGGGGGGGGGGGGGGGGGGGGGGGGGGGGGGGGGGGGGFGGGGGGGGGGGGGGGGGGGGGGGGGGFGGGGGGGGGGGGGGGGGGGGGGGGGGGGGEEFGFGGGGDGGDFDDFG7AFGD*)9DGFGFGFEGFGFFFF9745@B)7D<FFGEG>247*@<>C*
@M03364:276:000000000-BLYN8:1:1101:15784:7381 2:N:0:1
GGACTACTGGGGTTTCTAATCCTGTTTGCTCCCCACGCTTTCGAGCCTCAGTGTCAGTTACAGGCCAGAGAGCCGCTTTCGCCTCCGGTGTTCCTCCATATATCTACGCATTTCACCGCTACACATGGAATTCCACTCTCCTCTCCTGCACTCAAGTCTCCCAGTTTCCAATGCACACAATGGTTGAGCCACTGCCTTTTACATCAGACTTAAGAAACCACCTGCGCTCGCTTTACGCCCAATAAATCCGG
+
CCCCCGGGGGGGGGGGGGGGGGGGGGGGGGGGGGFGDGGGGGGGGGGGGGGGGGGGGGGGGGGGGGGGGGGGGGGGGGGGGGGGGGGGGGGGGGGGGGGGGGGGGGGGGGGGGG9FGGGGGGGGGGGGGFGGGGGGGF9FFGGGGGGGGGGGGG@@EGGGFGGGGGGFGGGGGF9==CEDFGGGGGGGGGGGGGGGGGGG7CCBE7*;CFFCGGGGF>CEAEFB:?BA28AFGGGEF2EEGF;F*:+79CC
@M03364:276:000000000-BLYN8:1:1101:24058:7387 2:N:0:1
GGACTACACGGGTATCTAATCCTGTTTGCTCCCCACGCTTTCGCACCTGAGCGTCAGTCTTTGTCCAGGGGGCCGCCTTCGCCACCGGTATTCCTCCAGATCTCTACGCATTTCACCGCTACACCTGGAATTCTACCCCCCTCTACAAGACTCTAGCCTGCCAGTTTCGAATGCAGTTCCCGGGTTGAGCCCGGGGATTTCACATCCGACTTGACAGACCGCCTGCGTGCGCTTTACGCCCAGTAATTCCG
+
CCCCCGGGGGGGGGGGGGGGGGGGGGGGGGGGGGGDCGGGGFGGGGGFFGGGGCEGGFGGGFGDGFGFGGGGGGGGGGGGGE:BEGG@CFGFGGGFGGGGGGGGGGGGGGGGFGGGGGGGGGFGFFCG@DFGDDGEFGFGGGGFEGGGGFGGCC=9FGGG?F6?>CGFC5:FCDGGEGCGGGDGG>*<F<FGGGGGDDG6:7<CFFFDDGGGGFGGFF@F)*><F@>D1>>5)7DAF?EGG38F**=9CG6
@M03364:276:000000000-BLYN8:1:1101:20175:7400 2:N:0:1
GGACTACTGGGGTTTCTAATCCTGTTTGATCCCCACGCTTTCGCACATCAGCGTCAGTTACAGACCAGAAAGTCGCCTTCGCCACTGGTGTTCCTCCATATCTCTGCGCATTTCACCGCTACACATGGAATTCCACTTTCCTCTTCTGCACTCAAGTTTCCCAGTTTCCAATGACCCTCCCCGGTTGAGCCGGGGGCTTTCACATCAGCCTTAAGAAACCGCCTGCGCTCGCTTTACGCCCAATAAATCCG
+
CCCCCGGGGGGGGGGGGCGGGGGGGGGGEGGGGGGGGGGGGGGGGGCCGGGGGGGGGGGGFFGFGGGGGGGFGGGGGGGGGDFGGEFGGGGGGGGGGGGGGGGGFAFGGGGGGGGGGGGGGGGGGGGGGFFCGFEFGGGGGFEDFBFEGFGGG8EDFFGFGDDCEFGGCFAGGGGFFDGGCEGEGEGDGGGEG>5CGGGF:CC8@FGG**8DF8=8B*<68CE<0=9A>>))9<5<@?EGG::57F44CF7
@M03364:276:000000000-BLYN8:1:1101:5122:7402 2:N:0:1
GGACTACTAGGGTTTCTAATCCTGTTCGCTCCCCACGCTTTCGAGCCTCAGCGTCAGTTACAGACCAGAGAGCCGCTTTCGCCACCGGTGTTCCTCCATATATCTACGCATTTCACCGCTACACATGGAATTCCACTCTCCCCTTCTGCACTCAAGTTGTACAGTTTCCAAAGCACACAATGGTTAAGCCACTGCCTTTTACTTCAGACTTATACAACCGCCTGCGCTCGCTTTACGCCCAATAAATCCGG
+
CCCCCGGGGGGGGGGGGGGGGGGGGGFGGGGGGGGDEGGGGGGGGGGGGGGGGGGGGGGGGGGGGGFGGGDGGGGGGGGGGGGGGGGCFGGGGFGGGGGGGGGGGGGGGEGEGGGGGGGGGGGGFGGGGGGGGGFGCFFFGD6DFGGGGGGGGGGGGGGGGGGGGFFDGFG9FGGFDGG?DE6EFG9CFC8FF8E6EGGGGFGF6C+<FGDGG7>FFG8**=ABDDBDDBEFGG7C>?GGC>;FGGFFGGC
@M03364:276:000000000-BLYN8:1:1101:17313:7409 2:N:0:1
GGACTACCAGGGTTTCTAATCCTGTTTGCTCCCCACGCTTTCGCACCTGAGCGTCAGTCTTTGTCCAGGGGGCCGCCTTCGCCACCGGTATTCCTCCAGATCTCTACGCATTTCACCGCTACACCTGGAATTCTACCCCCCTCTACGAGACTCTAGCTTGCCAGTTTCAAATGCAGTTCCCAGGTTGAGCCCGGGGATTTCACATCTGACTTAACAAACCGCCTGCGTGCGCTTTACGCCCAGTAATTCCG
+
CCCCCGCGGGGGGGGGGG9EGGGGGGGGGGGGGGGGGGGGGGGGGGGGGGGGGGGGGGGGGGGGGGGGGGGGGGGGGGGGGGGGGGGGGGGGGGGGGFGGGGGGGGGGGGGGGFDFGGGGGGGGFDFGGGGGGGGGGGGGGGGGFFGG>+>DGGCFGGCFGGGGGGGGGCGGGGGGGGGGG9EGGFFFGFFFGGGGEGGGFFFFFGGGCGFGCFGGGGGGFD31(;6>:BDBDGGFF?GGGD3?GGB>DF7
@M03364:276:000000000-BLYN8:1:1101:6254:7410 2:N:0:1
GGACTACAAGGGTTTCTAATCCTGTTTGCTCCCCACGCTTTCGCACCTGAGCGTCAGTCTTCGTCCAGGGGGCCGCCTTCGCCACCGGTATTCCTCCCGATCTCTACGCATTTCACCGCTACACCTGGAATTCTACCCCCCTCTACGAGACTCAAGCCTGCCAGTTTCGGATGCAGTTGCCGGGTTGAGCCCGGGGATTTCACCTCCGACTTGACAGACCGCATGCGTGCGCTGTACGCCCAGTAATTCCG
+
CCCCCFGDFCEGGGDE<FFGGGFFGGGGGGGGGGGGEDEFE9B@F@FFGGGECFGGGG9F,<DEGFGFGGCCGE@G7=B<FEFGG8FCFG@ACFGFG+@+C78FFFGFGDEEFGGFG=FE::,DFG===>?BEC,A=FDEECGGCF>8ECCFF6CFGGGGGGAF7EFCEGCC?>C2>=,<<EECF5?8EFG=/=88*15AFDCCACCDC3)1>>CC=78/7/),(/77:B:53)1-*2?EG).)*2*5CCC
@M03364:276:000000000-BLYN8:1:1101:9054:7415 2:N:0:1
GGACTACTGGGGTTTCTAATCCTGTTTGCTCCCCACGCTTTCGCACCTGAGCGTCAGTCTTCGTCCAGGGGGCCGCCTTCGCCACCGGTATTCCTCCATATATCTACGCATTTCACCGCTACACATGGAATTCCACTCTCCTCTCCTGCACTCAAGTCTCCCAGTTTCCAATGCACACAATGGTTGAGCCACTGCCTTTTACATCAGACTTAAGAAACCACCTGCGCTCGCTTTACGCCCAATAAATCCGG
+
CCCCCFGGGGGGGGGGGGGGGGGGGGGGGGGGGGGGGGGGGGGGGGGGGFGGGGGGGGGGGGGGGGGGGGGGGGGGGGGGGGGGGGGGGGGGGGGGGGGGGFGGGGGGGGGGGGGGGGGGGGGGFGGGFGGGGGGGCDEFGGGGGGGGGGCD@DFGGGGGGGCFFGFGGGFGGGCGGG*DFGGGFGGFFEGGGGGGFGGGFFGGFGGGGGFFGGGCGGCF?EFBBBF><EFDGGGFFFGC=FF4CFFFGGD
@M03364:276:000000000-BLYN8:1:1101:3024:7435 2:N:0:1
GGACTACTGGGGTTTCTAATCCTGTGTGCTCCCCACGCTTTCGCACCTGAGCGTCAGGCTTCGTCCAGGGGGCCGCCTTCGCCACCGGTATTCCTCCAGGTCTCTACGCAGTTCACCGCTACACCTGGAATTCTACCCCCCTCTACGAGACTCAAGCCTGCCAGTTTCGGATGCAGTTCCCGGGTTGACCCCGGGGATTTCACATCCGACTTTGCAGACCGCCTGCGTGCGCTTGACCGCCAGTAATTCCG
+
@<-8AEGFG@FCGGGGGF<<D9E6C,CF9FC<F;,+@FG,6;B6F7FFGDF8CFGGE8EGGFEGGF,CFGC+CFDGGDC9FDG:CFGGFECF<<@ED,B,A?>AEFGGGC+BF<EF??>4@FGGGGEE<ABDFFDD>FG7==+;3E+8@+3=8F,5@EGCDC,47>;;C>E5*,2,59A?268BC>/,,6,AE=EG5BFFC+1+1;457))1**2***8:@5.((8>)(0759**.))**:5(9**/)2:*
@M03364:276:000000000-BLYN8:1:1101:15388:7469 2:N:0:1
GGACTACACGGGTTTCTAATCCTGTTTGCTCCCCACGCTTTCGAGCCTCAGTGTCAGTTACAGGCCAGAGAGCCGCTTTCGCCTCCGGTGTTCCTCCATATATCTACGCATTTCACCGCTACACATGGAATTCCACTCTCCTCTCCTGCACTCAAGTCTCCCAGTTTCCAATGCACACAATGGTTGAGCCACTGCCTTTTACATCAGACTTAAGAAACCACCTGCGCTCGCTTTACGCCCAATAAATCCGG
+
CCCCCFGGGGGGGGGGGGGGGGGGGGGGGGGGGGGGGGGGGGGGGGGGGGGGGGGGGGGGGGGGGGGGGGGGGGGGGGGGGGGGGGGGGGGGGGGGGGGGGGGGGGGGGGGGGGGGGDGGGGGGGGGGGDGGGFGGGGGGGGFGGGGGGFGGGFFCDGEGGGGGGGGGGGGGGGGGDGGDCGGGGGGCFFGGGGFGGGGGFGGC6+97FCFFFGFGFD89>EFFFFFA=DFDDGFCFFGGG:;FGGF?<DC
@M03364:276:000000000-BLYN8:1:1101:9607:7471 2:N:0:1
GGACTACCGGGGTTTCTAATCCTGTTTGCTCCCCACGCTTTCGCGCCTCAGCGTCAGTTGCGAGCCAAAGAGCCGCTTTCGCCACTGGTGTTCCTCCATATCTCTACGCATTTCACCGCTACACCTGGAATTCTACCATCCTCTCCCATACTCTAGCTTCCCAGTATCGAATGCAATTCCTAAGTTAAGCTCAGGGATTTCACATCCGACTTAAAAAGCCGCCTAGGCACGCTTTACGCCCATTAAATCCG
+
CCCCCGGGGGGGGGGGGGGGGGGGGGGGGGGGGGGGGGGGGGGGGGGGGGGGDGGGGGGGGGGGGGGGGGGGGGGGGGGGGGGGGGGGFGGGGGGGGGGGGGGGGGGGGGGGGGGGGGGGGGGGGGGGGGGGGGGGGGGGGGGGGGGGGGGGGGGGGGGGGF8,8@@CEC:CFDGAECGDCEADGCFCEF;CGDGDEFGGGFF9CGFCCDGGGCF845@FBC;0()(0);)=DGFEFDGG5)(2CGF4FD1
@M03364:276:000000000-BLYN8:1:1101:25948:7474 2:N:0:1
GGACTACTGGGGTTTCTAATCCTGTTTGCTCCCCACGCTTTCGCACCTGAGCGTCAGTCTTTGTCCAGGGGGCCGCCTTCGCCACCGGTATTCCTTCAGATCTCTACGCATTTCACCTCTACACCTGGAATTCTACCCCCCTCTACAAGACTCTAGCCTGCCAGATTCGAATGCAGTTCCCAGGTTGAGCCCGGGGATTGCACATCCGACGTGACAGACCGACTTCGTGCGCTTTACGCTCAGTAATTCCG
+
CCCCCFCGGGG7:F@FGCECGDGFFFFG9FG8CC8@C@FG@D@FE+@AA8<EFFGDCFFGCGGF9@FF8,C7:@CCGC7EF>:,?,@@FFGFFGG,?,A<FAEAFAACFGGDC?,5,,46FFF=,,:A<F?E;AED9DF7BEGFCFGFFFFGCC,9E3DF:3,6,87,:;,,@C,@@,@,:C,8@3,@,BFFEC:C*:C,*40+1*9*9))2C**1;*375*)((0(.(.73)*>AFF**10,9*:@42:9
@M03364:276:000000000-BLYN8:1:1101:5836:7477 2:N:0:1
GGACTACACGGGTTTCTAATCCTGTTTGCTCCCCACGCTTTCGAGCCTCAGTGTCAGTTACAGGCCAGAGAGCCGCTTTCGCCTCCGGTGTTCCTCCATATATCTACGCATTTCACCGCTACACCTGGAATTCTACCCCCCTCTACAAGACTCTAGCCTGCCAGTTTCGAATGCAGTTCCCAGGTTGAGCCCGGGGATTTCACATCCGACTTGACAGACCGCCTGCGTGCGCTTTACGCCCAGTAATTCCG
+
CCCCCGGGGGGGGGGGGGGGGGGGGGGGGGFFGGGGDGGGGGGGGGDGGGGGGGGGGGGGGGGGFEGGGFFFGGGGDGGGGGGGGGGGEGGGGGGFCCFFFGGGGGGGGEDEGGGFGGGGDGGGGGGGGGGGCGCFGGGEEGGGGGG9=,D?EGGFGCGGGFC8FGGGGCGGGCGFFCGFGGGGG9FGFGFG7CCG7C?EGGGGFGGCCGGGGGGFGCFEEG:;;A9E?DFFGDG)91?EG@<;FFFAG=0
@M03364:276:000000000-BLYN8:1:1101:16892:7479 2:N:0:1
GGACTACCGGGGTTTCTAATCCTGTTTGCTCCCCACGCTTTCGAGCCTCAGCGTCAGTTACAGACCAGAAAGTCGCCTTCGCCACTGGTGTTCCTCCATATATCTACGCATTTCACCGCTACACATGGAATTCACTTTCCTCTTCTGCACTCAAGTGACCCAGTTTCCAATGACCCTCCACGGTTAAGCCGTGGGCTTTCACATCAGACTTAAGTCACCGCCTGCGCTCCCTTTACGCCCAATAAATCCGG
+
CCCCCGGGGGGGFGGGGGGGGGGGGGGGGGGGGGGGGGGGGGGGGGGGGGGGGGGGGGGGGGGGGGGGGGFGGGGGGGGGGGGCGGGGGGGGGGGGGGGGGGGGGGGGGGGGGF,FGGGGGGGGGGGFFGGGGGGGGGGFGGGGGGGGGGGGGG@EGGGGGGGGGGGGGGGGGGGFGGGGGCGGGGEFFE>8EEGGGFGGFGGGFGGFGGGFGGF9+=DEBGFD>DF>@FFFGGGEE6EGDFDFG77<CDC
@M03364:276:000000000-BLYN8:1:1101:10545:7516 2:N:0:1
GGACTACAGGGGTTTCTAATCCTGTTTGCTCCCCACGCTTTCGCACCTCAGTGTCAGTATCAGTCCAGGTGGTCGCCTTCGCCACTGGTGTTCCTTCCTATATCTACGCATTTCACCGCTACACAGGAAATTCCACCACCCTCTACCGTACTCTAGCTCAGTAGTTTTGGATGCAGTTCCCAGGTTGAGCCCGGGTATTTCACATCCAACTTGCTGAACCACCTACGAGCGCTTTACGCCCAGTAATTCCG
+
CCCCCGGGFGGGGGGGGGGGGGGGGGGGGGGGGDFCFGGGGGG7CCFGGGGGGGGGGGG9FGGGGGGGCGCGGGGGGGGGGGGGGGGGGGGGG9=EG@FEFGGGGGGGGGGGFFAFGGGGGGGGGGGGGDFFEG9,E86F7@FF@EBECGGF>BEDEFGGFGFFFFGGD>EDGCGGFGEADFCFGG8CFGGD6CG*9DFGGFGGFGDFGGGGG7CFFCGGFG54BA2)-8??GGG=A;ECEBDFGGA)@F2
@M03364:276:000000000-BLYN8:1:1101:5854:7582 2:N:0:1
GGACTACCGGGGTATCTAATCCTGTTTGCTCCCCACGCTTTCGAGCCTCAGCGTCAGTTACAGACCAGAGAGCCGCCTTCGCCACTGGTGTTCCTCCATATATCTACGCATTTCACCGCTACACATGGAATTCCACTCTCCTCTTCTGCACTCAAGTCTCCCAGTTTCCAATGACCCTCCCCGGTTGAGCCGGGGGCTTTCACATCAGACTTAAGAAACCGCCTGCGCTCGCTTTACGCCCAATAAATCCG
+
CCCCCGGGGGGDGGGGGGGGGGGGGGGGGGGGGGGGGGGGGGGGGGGGGGGGGGGGGGGGGGGGG@FGGGGGGGGGGGGGGGGGGGG8CFGGGGGGGGGGGGGGGGGGGGGFGGGGGGGGGGGGGGGGGGGGGGGGGGGGGGGGGFGGGGGGGGGGFGAFFGGGGGGGGGGGGGGGGGGEEGGDGGGGGGFGCGGGGGGGGGGGFGGG4*;FGGGGGGGGB*=;1:0:9E@BGFGFFFGGGF<FGGFFGGC
@M03364:276:000000000-BLYN8:1:1101:25560:7593 2:N:0:1
GGACTACTGGGGTTTCTAATCCTGTTTGCTCCCCACGCTTTCGCACCTGAGCGTCAGTCTTCGTCCAGGGGGCCGCCTTCGCCACCGGTATTCCTCCAGATCTCTACGCATTTCACCGCTACACCTGGAATTCTACCCCCCTCTACGAGACTCAAGCCTGCCAGTTTCGGATGCAGTTCCCGGGTTGAGCCCGGGGATTTCACATCCGCCTTGACATACCGCCTGCGTGCGCTTTACGCCCAGTAATTCCG
+
CCCCCFFEFGGGGGGGGAFGGGGGGGGGFGFGGGGGDGGCDFGDEDGGC8FGGGGDGGGGGGFFGCFGGEC7EEGEDEGGGGGGGDGDGEFGFGGGGG8EFGFFGFG7FGGGC<FFFDF?FCFG@=DF<ACFADCGF,DFGGGDDFEGGGE76D,@FGGC7D:@C9,E**6>?67@;7D7DEC*<8866,6:CEE5CEGDC+<C=DFC*:CCGGGF7:FFBG@08>BD075BG:GB=?DE*5()2>F2>>0
@M03364:276:000000000-BLYN8:1:1101:25001:7593 2:N:0:1
GGACTACTGGGGTTTCTAATCCTGTTTGATCCCCACGCTTTCGCACATCAGCGTCAGTTACAGACCAGAAAGTCGCCTTCGCCACTGGTGTTCCTCCATATCTCTGCGCATTTCACCGCTACACATGGAATTCCACTTTCCTCTTCTGCACTCAAGTTTCCCAGTTTCCAATGCCCCTCCACGGTTGAGCCGTGGGCTTTCACATCAGACTTACGAAACCGCCTACGCGCGCTTTACGCCCAATACTTCCC
+
CCCCCGGG?CEGGGGGGFGGGGGGGFGGGGGGCGGGGGGGGGDGGGGGGGGGGGGGG,EGGGGGGFFGGGGGGGGDGGFGGGGGGGFGGDFCAFEGFFGG<FGGGGGDDE,FFGGGGGG=EGGGGGGGGGGEGGGGFGGGGGG9FGGGGGGGG8E44;D,@DDF>ECFG9DFC,8@FDGG8FE+@C8F6;DEEEG5;3DFGFGDEF>F>FGFG7C*@*?G>CBDFF>D6:05<*:)@4EGGB;FF*=4:D*
@M03364:276:000000000-BLYN8:1:1101:17572:7596 2:N:0:1
GGACTACCAGGGTATCTAATCCTGTTTGCTCCCCACGCTTTCGCACCTGAGCGTCAGTCTTTGTCCAGGGGGCCGCCTTCGCCACCGGTATTCCTCCAGATCTCTACGCATTTCACCGCTACACCTGGAATTCTACCCCCCTCTACGAGACTCAAGCCTGCCAGTTTCGGATGCAGTTCCCGGGTTGAGCCCGGGGATTTCACATCCGACTTGACAGACCGCCTGCGTGCGCTTTACGCCCAGTAATTCCG
+
CCCCCGGGGGGGGGGGGGGGGGGGGGGGGGGGGGGGGGGGGGGGGGGGGGGGGGGGGGGGGGGGGGGGGGGGGGGGGGGGGGGGGGGGGGGGFGGGGFGFGGGGGGGGGGGGGGGGGGGGDGGGGGGGGGGGGGGGGGGGGGGGGGGGGGGGGGGGGGGGGGGGGGGGGGDGGGGGGGFGGGGGGGGGGGGGGGGGCECFGGGGFGGGGGGDGGF7=7CFE=B18@>F:BFBGGFDFFGGDEFFGC?<CG*
@M03364:276:000000000-BLYN8:1:1101:27787:7629 2:N:0:1
GGACTACCCGGGTTTCTAATCCTGTTTGCTCCCCACGCTTTCGCACCTGAGCGTCAGTCTTCGTCCAGGGGGCCGCCTTCGCCACCGGTATTCCTCCAGATCTCTACGCATTTCACCGCTACACCTGGAATTCTACCCCCCTCTACGAGACTCAAGCCTGCCAGTTTCGGATGCAGTTCCCGGGTTGAGCCCGGGGATTTCACATCCGACTTGACAGACCGCCTGCGTGCGCTTTACGCCCAGTAATTCCG
+
CCCCCGGFCCGEGGGGGGGGGGGGGGGGGGGFFGFG:FGGGGGGGGGGFGCCFGGDEGGDGGGGGGGGGGGGGGGGGGGG@FCFGCGGGGGGGGGGGGGC9DGFFGGGGGGGGGGGFGGGGGG8B,AF8DFFGGFFG,@FCCEFGG?+@>CFG,DFGFFFFGGFCGFGG>*BCGGCFF?:E855FCG?6<B***=5CEC9;@FFCD*:CDGDFF4749CGBEFF6F>@()8>D9DDFFGEEB<):*94:D*
@M03364:276:000000000-BLYN8:1:1101:22812:7650 2:N:0:1
GGACTACCGGGGTATCTAATCCTGTTTGATCCCCACGCTTTCGCACATCAGCGTCAGTTACAGACCAGAAAGTCGCCTTCGCCACTGGTGTTCCTCCATATCTCTGCGCATTTCACCGCTACACATGGAATTCCACTTTCCTCTTCTGCACTCAAGTTTCCCAGTTTCCAATGACCCTCCACGGTTGAGCCGTGGGCTTTCACATCAGACTTAAGAAACCGCCTACGCGCGCTTTACGCCCAATAATTCCG
+
CCCCCGGGGGGGGGGGGGGGGGGGGGGGGGGGGGGGGGGGGGGGGGGGGGGGGGGEGGGGGGGGGGGGGGGGGGGGGGGGGGGGGGGGGGGGGFGGFGGGGGGGGGGGGGGGGGGGGCFGGGGGGGGGGFGFFGFGGGGGGGGGGGGGGFGGGGG?FGFFCFFGGGGGGG9FGGGCGGGGGGGGGGGGGGGEEEGGFGGGGGGGFGGGCGGGGGGGDFG:?G>@FF?FF3>AD39>FFGG=B?FGG?AGGF
@M03364:276:000000000-BLYN8:1:1101:10027:7659 2:N:0:1
GGACTACCGGGGTTTCTAATCCTGTTTGATCCCCACGCTTTCGCACATCAGCGTCAGTTACAGACCAGAAAGTCGCCTTCGCCACTGGTGTTCCTCCATATCTCTGCGCATTTCACCGCTACACATGGAATTCCACTTTCCTCTTCTGCACTCAAGTTTCCCAGTTTCCAATGACCCTCCACGGTTGAGCCGTGGGCTTTCACATCAGACTTAAGAAACCGCCTACGCGCGCTTTACGCCCAATAATTCCG
+
CCCCCGGGGGGGGGGGGGGGGGGGGGGGGGGGGGGGGGGGGGGGGGGGGGGGGGGGGGGGGGGGGGGGGGGGGGGGGGGGGGGGGGGGGGGGGGGGGGGGGGGGGGGGGGGGGGGGGGGGGGGGGGGGGGGGGGGGGGGGGGGGGGGGGGGFEFGGGGGGFGGGGFEGGGGGGGGEFFGGGGGGGGGGGGGGGGGGGGGGGGGGFC8FGGGGGCGGGFGGFGFF>FFFFFFFDDFFFDDEGFBFGCFBGGF
@M03364:276:000000000-BLYN8:1:1101:4176:7660 2:N:0:1
GGACTACAGGGGTTTCTAATCCTGTTTGCTCCCCACGCTTTCGAGCCTCAGTGTCAGTTACAGGCCAGAGAGCCGCTTTCGCCTCCGGTGTTCCTCCATATATCTACGCATTTCACCGCTACACATGGAATTCCACTCTCCTCTCCTGCACTCAAGTCTCCCAGTTTCCAATGCACACAATGGTTGAGCCACTGCCTTTTACATCAGACTTAAGAAACCACCTGCGCTCGCTTTACGCCCAATAAATCCGG
+
CCCCCFGGGGGGGGGGGGGGGGGGGGGGGGGGGGGGGGGGGGGGGGGGGGGGGGGGGGGGGGGGGGGGGGGGGGGGGGGGGGGGGGGGGDGGGGGGGGDGGGDGGGGGGGGGGGGGGGGGGGGFFGGGGGGGGGGGGGGGGGGGGGGGGGGGFFFDGGGGGFGGGGGGGGGGGGEGGGGGFGCEGC6CF,,DCFGGGDFACFGFF<FDGFFGCFGGCFFCF5A@D>@>28;?G5+85>:1::8FC>FEFD/
@M03364:276:000000000-BLYN8:1:1101:17642:7683 2:N:0:1
GGACTACTAGGGTTTCTAATCCTGTTTGCTCCCCATGCTTTCGTGCATCAGCGTCAGTAATGTTCTAGTAAGTCGCTTTCGCAATGAGTATTCCTCTTGATCTCTACGGATTTTACCCCTACACCAAGAATTCCACCTACCTCTCCCATACTCATAGAATGACAGTTTCAAATGCAGTTATATGGTTAAGCCATAGGATTTCACATCTGACTTGTCACTCCGCCTACGCACTCTTTACGCCCAGTAATTCC
+
CCCCCFGGDGGGGGGGGGGGGGGGGGGGGGGGGGGGGGGGGGGGGGGGGCFFEGGGGGF9FFGGGGGGGGFGGGGGGGGGGGEGGGDFGFGGGGGGGGGGGDEFGGGGDGGGGFGGGDFFFGGFFGGGGGFDGFCFGGFFGGGGGCDFGGGGGGGGFFGGGGGGGFFGGGGEGGGCFGCFFDEACGFFGGG8FGDGGGGCGFDFDFGDG?CD?7DFGGGGFG*5=BF5=5?5FFCEFE5E797ACFAA@+=
@M03364:276:000000000-BLYN8:1:1101:18765:7690 2:N:0:1
GGACTACTGGGGTTTCTAATCCTGTTTGCTCCCCACGCTTTCGCACCTGAGCGTCAGTCTTCGTCCAGGGGGCCGCCTTCGCCACCGGTATTCCTCCAGATCTCTACGCATTTCACCGCTACACCTGGAATTCTACCCCCCTCTACGAGACTCAAGCCTGCCAGTTTCGGATGCAGTTCCCGGGTTGAGCCCGGGGATTTCACATCCGCCTTGCCAGACCGCCTGCGTGCGCTTTACGCCCAGTAATTCCG
+
CCCCCCGGGGGGGGGGGGFGGGGGGGGGGGGGGGGFGGGGGGGGGGGGFEGGGGGGGGGGGGGGGGGGGGGGGGGGGGGGGGGGGFGGGDFFGGGGGEFDFGGFFGGGGDFFGGGGGGGGGGGGGFGGGGFGFFFF98DGGGGGGG+3@6BFFGGGGFFGCGFGFGGG>>1>EF,D<C>FGGG5<CECCCEG5CB:/;<C7+2+1>55*2:5**029*;5.:@B15;F0;537*5<B?*?E:(/729-:>0
@M03364:276:000000000-BLYN8:1:1101:6842:7692 2:N:0:1
GGACTACAGGGGTTTCTAATCCTGTTTGATCCCCACGCTTTCGCACATCAGCGTCAGTTACAGACCAGAAAGTCGCCTTCGCCACTGGTGTTCCTCCATATCTCTGCGCATTTCACCGCTACACATGGAATTCCACTTTCCTCTTCTGCACTCAAGTTTCCCAGTTTCCAATGACCCTCCACGGTTGAGCCGTGGGCTTTCACATCAGACTTAAGAAACCGCCTACGCGCGCTTTACGCCCAATAATTCCG
+
CCCCCGGGGGGGGGGGGGGGGGGGGGGGGGGGGGGGGGGGGGGGGGGGGGGGGGGDGGGGGGGGGGGGGGGGGGGGGGGGGGGGGGGGGGGGGGGGGGGGGGGGGGGGGGGGGGGGGGGGGGGGGGGGGGGGGGGGGGGGGGGGGGGFFGGGGGGGGGGGGGGGGGGGGGGGGGGFGFGDFGGGGGGGGGGGGDGGGGGGGGGGFCGGFGGGGGFGG*D7BGFFFFFF@FFFGGG3A@EGGF0AFGFFGFG
@M03364:276:000000000-BLYN8:1:1101:28006:7696 2:N:0:1
GGACTACAGGGGTATCTAATCCTGTTTGCTCCCCACGATTTCGCACCTGAGCGTCAGTCTTTGTCCATGGGGCCGCCTTCGCCACCGGTATTCCTCCAGATCTCTACGCATTTCACCGCTACACATGGAATTCTACCCCCCTCTACAAGACTCTAGCCTGCCAGTTTCGAATGCAGTTCTCAGTTTGAGCCAGGGGATTTCACTTCCGACTTGACAGAACGACTGAGTGTGCTTTACGCTCAGTTATTCCG
+
-8CCCEEFFDCE@C@,EFGGGCC<FF9,CEE89;8F@:CCFCG,B@C8C,6<@:::FCE9<FFGG9,,<,,,88@+@FGGC,846B7=FGC9F,E:?4BAEEFFFDFDFFECF<A,E:+@F7,A,AE,B@,A,9,CE8=7@6CFGD3@9@=??BD=D?FFGGGF8DF93@DF,@,<E9D,,@F3@DEF7@,,433*;C6C9+,+1;:CC/?4*00+*9,,0*.,3)6A3+177@+)1,1*/:=A++8?FG4
@M03364:276:000000000-BLYN8:1:1101:7598:7697 2:N:0:1
GGACTACCCGGGTTTCTAATCCTGTTTGCTCCCCACGCTTTCGCACCTGAGCGTCAGTCTTTGTCCAGGGGGCCGCCTTCGCCACCGGTATTCCTCCACATCTCTACGCATTTCACCGCTACACATGGAATTCTACCCCCCTCTCCAAGACTCTAGCTGACCAGTATCAGATGCAATTCCCGGGTTAAGCCCGGGGATTTAACATCCGACTCAATCAACCGCCTGCGTGCGCTTTACGCCCAGTAATTCCG
+
CCCCCGGGGGGGGGGGGGGGGGGGGGGGGGGGGGGGGGGGGGGGGGGGGDGGGGGGGGGGGGGGGGGGGGGGGGGGG?FGGGGCGFGGGCFCGFFGGFGGDFFGGGGEEFGGC@FGGGGGDGGGFGGGGGGGGCGG9FGGGGDF,@CDCDDCF,@D,@>,@:DCFGGGGFDG7,EEFFGF6CE5FEGGGGG=GGG=EGG9+1<CC4CGGGCCD4@7CCFGBEE26FBEFEF3DDF296ECGD()2:92DD9
@M03364:276:000000000-BLYN8:1:1101:20076:7697 2:N:0:1
GGACTACACGGGTATCTAATCCTGTTTGCTCCCCACGCTTTCGCACCTCAGTTTCAGTATCAGTCCAGGTGGTCGCCTTCGCCACTGGTGTTCCTTCCTATATCTACGCATTTCACCGCTACACAGGAAATTCCACCACCCTCTACCGTACTCTAGCTCAGTAGTTTTGGATGCAGTTCCCAGGTTGAGCCCGGGGATTTCACATCCAACTTGCTGAACCACCTACGCGCGCTTTACTCCCAGTAATTCCC
+
CCCCCGGGGGGGGGGGGGGGGGGGGGGGGGGGGGGGGGGGGFGGGEGGGGGGGGGGGGGGGGGFGGGGG8EFEFGGGGGGGGB@FAFFFFFGFFGCDFGGGGDFGGGGGGGGGGGGGGGGG>FGGGG8FFFFFFDFGGGGGGGGGFFGFFGCEGGGGGGGGGGGGGGFFCGGGGGGDGCGGFGGGCCFC8FCEG>EGG6@FDGCEGGFD;7=DCGDF>D4;E8B9;DD23)87DCE6)3CFA;=>+@CGG*
@M03364:276:000000000-BLYN8:1:1101:13917:7710 2:N:0:1
GGACTACAAGGGTATCTAATCCTGTTTGCTCCCCACGCTTTCGCACCTGAGCGTCAGTCTTTGTCCAGGGGGCCGCCTTCGCCACCGGTATTCCTCCAGATCTCTACGCATTTCACCGCTACACCTGGAATTCTACCCCCCTCTACAAGACTCTAGCTGACCAGTTTCAAATGCAGTTCCCAAGTTAAGCTCGGGGATTTCACATCTGACTTAATCAACCGCCTGCGTGCGCTTTACGCCCAGTAATTCCG
+
CCCCCGGGGGGGGGGGGGGGGGGGGGGGGGGGGGGGGGGGGGGGGGGGGGGGGGGGGGGGGGGGGGGGGGGGGGGGGGGGGGGGGGGGGGGGGGGGGGGGGFFGGGGGGGGGGGGGGGGGGGGGGGGGGGGGGGGGGGFGGGGGFGGGGGGCFCCFGGGGGGGGGGGGGGGGGGGGGGGGGGFGGGGGGGG6CEGGGGGGGGGGFGGGGGGGGCFGGFGGDDE@FF>B15>ADDGFFF>GGB?FG*=<GG9
@M03364:276:000000000-BLYN8:1:1101:25109:7730 2:N:0:1
GGACTACTAGGGTTTCTAATCCTGTTTGCTCCCCACGCTTTCGCACCTGAGCGTCAGTCTTCGTCCAGGGGGCCGCCTTCGCCACCGGTATTCCTCCAGATCTCTACGCATTTCACCGCTACACCTGGAATTCTACCCCCCTCTACGAGACTCAAGCCTGCCAGTTTCGGATGCAGTTCCCGGGTTGAGCCCGGGGATTTCACATCCGACTTGACAGACCGCCTGCGTGCGCTTTACGCCCAGCAATTCCG
+
CCCCCGGAFGGGGFGGGGGGFGGGGGGGGGGGGGGGGGGGGGECFGGG8FFGGGEGGGFA,;DEGGGG87CFGGGDEGGGGGEGG<F7FCDFGGGGG<<EGEE9FGGGGGGGGGGGGGGGFGGFEEGGGGGGG<ED3D+FCEGG,CDB+4CFGGGG>DF,3:DEFGGG**6@>,25,=CCFEGGGGC?EGG57EEEEE8?FDGGFF*9<DGG7:>CC5=17EFFF43)(877CCF<F<EGE)()22/)0;*
@M03364:276:000000000-BLYN8:1:1101:12075:7737 2:N:0:1
GGACTACCGGGGTATCTAATCCTGTTCGCTCCCCACGCTTTCGAGCCTCAGCGTCAGTTACAGACCAGAGAGCCGCTTTCGCCACCGGTGTTCCTCCATATATCTACGCATTTCACCGCTACACATGGAATTCCACTCTCCCCTTCTGCACTCAAGTTTGACAGTTTCCAAAGCGAACTATGGTTGAGCCACAGCCTTTAACTTCAGACTTATCAAACCGCCTGCGCTCGCTTTACGCCCAATAAATCCGG
+
CCCCCGGFGGGGGEGGGGGGGGGGGGGGGGGGGGGGGGGGGGGGGGGGGGGGGGGGGGGGGGGGGGGGGG8FGGGGGGGGGGDGGGGGGGGGGGGGGGGGGGGGFGGGGGGGGGGGGGGGGGGGGGGGGFGGGGGGFGFGGGCFFFGGGFGFFGFGGFGGFGGGGGGGGGGFGCE>EGGGGGFGFEGFGFCFDGGGGGGDFGGDFC@CGFFFG=CGGCGEFGF9?BB>DEEA<C7>B;G8C>@FG>BBGC>
@M03364:276:000000000-BLYN8:1:1101:11256:7743 2:N:0:1
GGACTACTAGGGTTTCTAATCCTGTTTGCTACCCATGCTTTCGAGCCTCAGCGTCAGTTACAGACCAGACAGCCGCCTTCGCCACTGGTGTTCTTCCATATATCTACGCATTTCACCGCTACACATGGAGTTCCACTGTCCTCTTCTGCACTCAAGTTTCCCAGTTTCCGATGCACTTCTTCGGTTGAGCCGAAGGCTTTCACATCAGACTTAAGAAACCGCCTGCGCTCGCTTTACGCCCAATAAATCCG
+
CCCCCGGGGGGGGGGGGGGGGGGGGGGGGGGGGGGGGGGGGGGGGGGGGFGGGGCGGGGGGGGGGGGGGGGGGGGDGGGCGGGGGGGGGGGGGGGGFGGGGGGFGFFGGGGGGGGGGGGGGGGGGGGGGGGGGGGGCCGGGGGFGGGGGGGGGGGGGGGGGGGGGGGGGG+8>>,6@FFGGGFGGGGGFGFGG>6@CFGGFGGGFGDFGFGGGGGG77DFBGE@>FFF=BFFGGGFF6>EGB0ACGCCFFG
@M03364:276:000000000-BLYN8:1:1101:16462:7773 2:N:0:1
GGACTACTGGGGTTTCTAATCCTGTTTGCTCCCCACGCTTTCGCACCTGAGCGTCAGTCTTTGTCCAGGGGGCCGCCTTCGCCACCGGTATTCCTCCAGATCTCTACGCATTTCACCGCTACACCTGGAATTCTACCCCCCTCTACAAGACTCTAGCCTGCCAGTTTCGAATGCAGTTCCCAGGTTGAGCCCGGGGATTTCACATCCGACTTGACAGACCGCCTGCGTGCGCTTTACGCCCAGTAATTCCG
+
CCCCCGGGGGGGGGGGGFGGGGGGGGGGGGGGGG8FGGGGGGGGGGGGGFGFCGGGGGGGGGGGGGGGGGGGGGGGGGGGGGGGGGGGGGGGGGGGGGGFGGGFGGGGGGGGGGGGGGGGGGGGGGFGGGGFGGGGGG?EGGGGCFGDGCFGGGGGGGGGGGGGGGGGG>FFFGGGGGGGGGGFGCGCGGFFCEEGGDGGGGGGFGGGGGGDFCFC64E55EB6:42BFEFEGDGFFBC>EB:<D77>7>7
@M03364:276:000000000-BLYN8:1:1101:10978:7799 2:N:0:1
GGACTACACGGGTTTCTAATCCTGTTTGCTCCCCACGCTTTCGCACCTGAGCGTCAGTCTTCGTCCAGGGGGCCGCCTTCGCCACCGGTATTCCTCCAGATCTCTACGCATTTCACCGCTACACCTGGAATTCTACCCCCCTCTACGAGACTCTAGCTTGCCAGTTTCAAATGCAGTTCCCAGGTTGAGCCCGGGGATTTCACATCTGACTTAACAAACCGCCTGCGTGCGCTTTACGCCCAGTAATTCCG
+
CCCCCGGGGGGGGGGGGGGGGGGGGGGGGGGGGGGGGGGGGGGGGGGGGGGGGGGGGGGGGGGGGGGGGGGGGGGGGGGGGGGGGGGGGGGGGEFFGGGEGFEAFGGGGDGGGGGGGGGGGGGGGGGGGGGGGGGGGGGEGGGGFFF>EGGGECEFGGGGGGGGGGGGFGFACFGGGGFFC?FGFGGGGGGGGGGGGGFFCFGFACFGGGGFF7CDGGGGAGFF?>;EFEFEGGGF46>EE@??7*9<FD*
@M03364:276:000000000-BLYN8:1:1101:15489:7800 2:N:0:1
GGACTACAGGGGTTTCTAATCCTGTTTGCTCCCCACGCTTTCGCACCTGAGCGTCAGTCTTCGTCCAGGGGGCCGCCTTCGCCACCGGTATTCCTCCAGATCTCTACGCATTTCACCGCTACACCTGGAATTCTACCCCCCTCTACGAGACTCAAGCCTGCCAGTTTCGGATGCAGTTCCCGGGTTGAGCCCGGGGCTTTCACATCCGACTTGACAGACCGCCTGCGTGCGCTTTACGCCCAGTAATTCCG
+
CCCCCGGGGGGGFGGGGGFGGGGGGGGGGGGGGGGGGGGGGGGGGGGGGGGGGGGGGGGGGGGGGGEGGGGGGGGDGGGGGGGGGGGDGEGGGGGGGGGFGGGGGGGGGGGGGGEGGFGGEGGGGGGGGGGGGGGGGFGGGGGFCFGEGGGGGGFGGGGGGFGGGGGGGDCGGGGGGGGFFGEGGGGGGFCCGGGD>GFGGGG7;DFGGGGGGGGCC<F:>E362:1)(.8;DDDBF<GEE36?*:=<GG*
@M03364:276:000000000-BLYN8:1:1101:18496:7802 2:N:0:1
GGACTACTAGGGTATCTAATCCTGTTTGCTCCCCACGCTTTCGCGCCTCAGCGTCAGTTGCGAGCCAAAGAGCCGCTTTCGCCACTGGTGTTCCTCCATATCTCTACGCATTTCACCGCTACACATGGAATTCCACTCTTCTCTCTCGCACTCAAGTCTTCCAGTTTCCAATGACCCTCCCCGGTTGAGCCGGGGGCTTTCACATCAGACTTAAAAGACCGCCTGCCCGCGCTTTACGCCCAATAATTCCG
+
CCCCCGGGGFGGGGGGFGGGGGGGGGGGGGGGGGGGGGGGGGGGGGGGGGGGGGGGGGGCGGGGGGGGGGGGGGGGDEFGGGGFGGGGGGGGGGGFGGGGFGED9FFFECEFGGAGGGGGCEFGGGGGFE<FCFFGGGGGGGGF9EFGGGGGGFGGFFGGGGGFDFGFGGEGDGGCG6@CGG>CFGCFGGGEGGDEEGGGD7?FFFFCDDFGCFGFGFGFB=>1=F(5:B).93CA?<8EC@0>FGFAGG6
@M03364:276:000000000-BLYN8:1:1101:10151:7811 2:N:0:1
GGACTACAGGGGTTTCTAATCCTGTTTGCTCCCCACGCTTTCGCACCTGAGCGTCAGTCTTTGTCCAGGGGGCCGCCTTCGCCACCGGTATTCCTCCAGATCTCTACGCATTTCACCGCTACACCTGGAATTCTACCCCCCTCTCCAAGACTCTAGCTTGCCAGTATCAAATGCATTTCCCAAGTTAAGCTCGGGGCTTTCACATCTGACTTAACAACCCGCCTGCGTCCGCTTTACGCCCAGTAATTCCC
+
CCCCCGG8FGGGGGGGGG<FGGGGGGGGGFFFFGFGEFGGGGGCBCCFAFFFGFGC@FC,CAFFFFGGGGCFGEGGEGGGGGDEFGGDF+DFG<EFEAFE=4;FC,,AFFGGGGGGGGGG@CGGGC4833FFF,@F,@DFGGG6,3>:,3@C6@DDCC;,>@;8,,,7DC93ECF,@FGGGFCFFB7FEF,5*****4;?7CED@C=C8DGF>D7+79**.=B@DF62(.)599C2@:GGG>?6C>?)::*
@M03364:276:000000000-BLYN8:1:1101:16966:7839 2:N:0:1
GGACTACAAGGGTTTCTAATCCTGTTTGCTCCCCACGCTTTCGCGCCTCAGCGTCAGTTGCGAGCCAAAGAGCCGCTTTCGCCACTGGTGTTCCTCCATATCTCTACGCATTTCACCGCTACACATGGAATTCCACTCTTCTCTCTCGCACTCAAGTCTCCCAGTTTCCAATGACCCTCCCCGGTTGAGCCGGGGGCTTTCACATCAGACTTAAAAGACCACCTGCCTGCGCTTTACGCCCAATAATTCCG
+
CCCCCFFGGGGGGGGGGGGG9FGGGGGGGGGGGGGGGGGGGGGGGGGGGGGGGGGGGGGCCGEGGGGGDGGGGGGGGEFGGGGGGGGGGFGGGGGGGGGCFGGGGCGGGCFGGGGGGGGGGGGGGGGGEFFGDF99>EGGGGGFGGGGGGGGGGGGGG9=DF?8F;EGGGGCGGGGGFGGGEEDFBCE?7EEGGDG7CFCCCEFFGFFFGGGGDGGF3@6)=>@@F10.0.))9C2948:*)-7C*/-:*2
@M03364:276:000000000-BLYN8:1:1101:25874:7888 2:N:0:1
GGACTACCAGGGTTTCTAATCCTGTTTGCTCCCCACGCTTTCGAGCCTCAGTGTCAGTTACAGGCCAGAGAGCCGCTTTCGCCTCCGGTGTTCCTCCATATATCTACGCATTTCACCGCTACACATGGAATTCCACTCTCCTCTCCTGCACTCAAGTCTCCCAGTTTCCAATGCACACAATGGTTGAGCCACTGCCTTTTACATCAGACTTAAGAAACCACCTGCGCTCGCTTTACGCCCAATAAATCCGG
+
68@<@CD8<@F;C<;FF,<CFFGGGDGFFEFCFCCGGG>EFF@FDGEFF@CFGGE,C<@FGGGGGFFGFCECFFEG+BFFGGGEFCEGGGGGGFFGGGGG<FFDEFFG7:4BEFCGFGG>EFAFGGGGFA,FGA,?EG4FE@EFGGGGGGGGCF,EEB;,,@=DF9FFFFFFGGF9FE>EGFD>=8=DFCFGGFFGC,>:CFGCA:CCGFGG2<>BF;@FF=*)5*5A)/:57/8C5-BEG586>7F3>5<
@M03364:276:000000000-BLYN8:1:1101:8790:7894 2:N:0:1
GGACTACCGGGGTTTCTAATCCTGTTTGCTCCCCACGCTTTCGAGCCACAGCGTCAGTTACAGACCAGAAAGTCGCCTTCGCCACTGGTGTTCCTCCATATATCTACGCATTTCACCGCTACACATGGAATTCCACTTTCCTCTTCTGCACTCAAGTGACCCAGTTTCCAATGACCCTCCACGGTTAAGCCGTGGGCTTTCACATCAGACTTAAGTCACCGCCTGCGCTCCCTTTACGCCCAATAAATCCG
+
CCCCCGGGGGGGFGGGGGGGGGGGGGFGGGFGGGGGGGGGGGGGGGGGGGGGGGGDGGGGGGGGGGGGGGGGGGGGGGGGGGGGGGGGGGGGGGGGGGGGGGGGGGGGGGGGGGGGGEGGGGGGGGGGGGGGGGGGGCGGGGGGGFGGGGGG8EFGGGGGGGGGGGGGGGGGGGGGGGGGGGGGGGGFGGGDGGEGGGGGGGGFFDFGGGGGC8FGGGGGDGFFFFBBFFFFG7C)8;CEGFDFFGAEG8:
@M03364:276:000000000-BLYN8:1:1101:15691:7914 2:N:0:1
GGACTACTGGGGTTTCTAATCCTGTTTGCTCCCCACGCTTTCGAGCCTCAGTGTCAGTTACAGGCCAGAGAGCCGCTTTCGCCTCCGGTGTTCCTCCATATATCTACGCATTTCACCGCTACACATGGAATTCCACTCTCCTCTCCTGCACTCAAGTCTCCCAGTTTCCAATGCACACAATGGTTGAGCCACTGCCTTTTACATCAGACTTAAGAAACCACCTGCGCTCGCTTTACGCCCAATAAATCCGG
+
CCCCCFGGGGGGGGGGGFGGGGGGGGGGGGGGGGGGGEGGGGGEFDGGGGGGGGGGGGGGGFGGGGGGGGGGGGGGGGGGGGGGGGGGGGGGGFEFGGGGGGGFGGGGGGGGGGGGFEG>:FGGEGGGFEEFGGGGGGGGGFGGGGGFG,EFFFGGGGGGEGGGGGGDGGADGGGGGGGDAEDFGEGGGGGFFGGGGGGGGGGGFG9DFFCCCCGFGGDG?E>EFFBFFEBDGFGEA@EE558ADCC?GGD
@M03364:276:000000000-BLYN8:1:1101:23343:7915 2:N:0:1
GGACTACAAGGGTTTCTAATCCTGTTTGCTCCCCACGCTTTCGCACCTGAGCGTCAGTCTTTGTCCAGGGGGCCGCCTTCGCCACCGGTATTCCTCCAGATCTCTACGCATTTCACCGCTACACCTGGAATTCTACCCCCCTCTACGAGACTCAAGCCTGCCAGTTTCGGATGCAGTTCCCGGGTTGAGCCCGGGGATTTCACAACCGACTTGACAGACCGCCTGCGTGCGCTTTACGCCCAGGAATTCCG
+
C@CCCGFGCFD@FGDGFGGGGGGGFGGGGGGGGGGD@EGGGGGCCEBFGFGGGCFEFEAFGGGGGGGFGDE7BFFG7FEGFF:CEDGGEEGFA@CF=<8<EF,AFFGCFE@CEFAFA+=8FCFFD8,E8AFFGGGDGDDEGEEGGGGC7>EFG8EF9DFFFGDG>F9F8>:E7C<,55D:E*>:CBEDFGFGD8**=5CFFDF7*/155<DDGCGGG***0*0,8F(.(07)1**)*,2:*0()/26)2:*
@M03364:276:000000000-BLYN8:1:1101:26717:7917 2:N:0:1
GGACTACCAGGGTTTCTAATCCTGTTTGCTCCCCACGCTTTCGAGCCTCAGTGTCAGTTACAGGCCAGAGAGCCGCTTTCGCCTCCGGTGTTCCTCCATATATCTACGCATTTCACCGCTACACATGGAATTCCACTCTTCTCTCTCGCACTCAAGTCTCCCAGTTTCCAATGACCCTCCCCGGTTGAGCCGGGGGCTTTCACATCAGACTTAAACGACCACCTGCGCGCGCTTTACGCCCAATAATTCCG
+
C9@CCGFFGFGDGGGGGGEGGGGGGGGCFGGGGGCFGGEGGGCGGGGGDFAFGGGFGGGGGCFGGGD,E8FBFG:FECFGGGGFFGBFGDEGFGFEGFGAFFFFGDFFGEEGGGFGF+@@EGFGGGFGE5EDDFGGGGGGGGG8DDE8EGGGGGCGGFFGGGC?FGGGGGFED9DFFGGG>E8:F>E?EFF*@85EC5B0:BFGFGDG*2<7CCF**)3>BGF;EA6D(>EDGD7AFBGGED0>G7=ADF*
@M03364:276:000000000-BLYN8:1:1101:8827:7928 2:N:0:1
GGACTACCGGGGTTTCTAATCCTGTTTGCTCCCCACGCTTTCGCACCTGAGCGTCAGTCTTTGTCCAGGGGGCCGCCTTCGCCACCGGTATTCCTCCAGATCTCTACGCATTTCACCGCTACACCTGGAATTCTACCCCCCTCTACAAGACTCTAGCCTGCCAGTTTCGAATGCAGTTCCCAGGTTGAGCCCGGGGATTTCACATCCGACTTGACAGACCGCCTGCGTGCGCTTTACGCCCAGTAATTCCG
+
CCCCCGGGGGGGGGGGGGGGGGGGGGGGGGGFFGGGGGGGGGGGGGDFGGGGGGGGGGGFGDGGFGGGGGGGCFFGGGGGGGEGGGFGECFGFFFGGGG<EFGGFFGGGGEEFGGGGC7EBCFGGGGGGGGGGFGGFFGGGGG?FGGG@FGGG9CCCGGGGGGGGGGFGGCFFGFFGGGG,4DFGFFGGGGGGGGGGGGF>DFFFG89>DGGFFGFG*C:7:><?FF>?FFFGGGFFFGGGF?):>?)*:9
@M03364:276:000000000-BLYN8:1:1101:9949:7937 2:N:0:1
GGACTACAAGGGTTTCTAATCCTGTTTGCTCCCCACGCTTTCGAGCCTCAGTGTCAGTTACAGGCCAGAGAGCCGCTTTCGCCTCCGGTGTTCCTCCATATATCTACGCATTTCACCGCTACACATGGAATTCCACTCTCATCTCCTGCACTCAAGTCTCCCAGTTTCCAATGCCCACAATGGTTGAGCCACTGCCTTTTACATCAGCCTTAAGAAACCACCTGCGCCCCCTTTACGCCCAATAAATCCGG
+
CCCCCGG?GGGGGGEGGFGGGGGGGFFFAF9FFGCEGDEGGGGECFGGGGG,CFGGGEFFGAFGGGFDDCDFGC@F+BFGGGC,,BFF@CFGFFGGCF<FEGGGGGCFGGECFGGGGGGEEGGGC8AAFFEGCFDFA,4E,7=3DFFFCDEDEGFFEF,=DFDFG9EDEGC9833@3A+=93@B,+6=8F,@?,,@@FGGFFC;7+;**0;;++++4;8,09*):3)/-)8AGFGEFDGE5;,)CGF?FD5
@M03364:276:000000000-BLYN8:1:1101:7766:7941 2:N:0:1
GGACTACTAGGGTTTCTAATCCTGTTTGCTCCCCACGCTTTCGCACCTGAGCGTCAGTCTTTGTCCAGGGGGCCGCCTTCGCCACCGGTATTCCTCCACATCTCTACGCATTTCACCGCTACACATGGAATTCTACCCCCCTCTACAAGACTCTAGCTGACCAGTATCAGATGCAATTCCCGGGTTAAGCCCGGGGATTTCACATCTGACTCAATCAACCGCCTGCGTGCGCTTTACGCCCAGTAATTCCG
+
CCCCCFGGGFFGGGCEFEFGFCFGGFGGFECCDFFC@FGCGGC@F:FG8EEFDGFGGGCFGGGGFA<@FEFFG@:CFGGG,FFGGGGGFECDFFDFGGGGG?DGFDFGGGCGECFFGGGG@C?F9FGFGDFC>EFFDGG:@=EGGGFD9DFDDED,,E9EGGG,7>A;,,@EFF7EF9EE9*5>C8DFF9DFEGGDDGCEGF,@8GGGD7:+>4CGG4*75E>60A9.1<>BDDGFF6*8:)80:CFBGG*
@M03364:276:000000000-BLYN8:1:1101:17242:7952 2:N:0:1
GGACTACTGGGGTTTCTAATCCTGTTTGCTCCCCACGCTTTCGAGCCTCAGCGTCAGTTACAGACCAGAGAGCCGCCTTCGCCACTGGTGTTCCTCCATATATCTACGCATTTCACCGCTACACATGGAATTCCACTCTCCTCTTCTGCACTCAAGTCTCCCAGTTTCCAATGACCCTCCCCGGTTGAGCCGGGGGCTTTCACATCAGACTTAAGAAACCGCCTGCGCTCGCTTTACGCCCAATAAATCCG
+
CCCCCFGFGGGGGGGGGGGGGGGGGGGGGGGGGGGGGGGGGGGGGGGGGGGGGGGGGFFGGGGGGGGGFFGGGGGGGGGGGGGDEGGCFFGGGFGGGGGGFGGFGEDFGDGGGGGGGGGGGGGGGFGGECFGFGGGGGGGFAFGEEGACAEDGG8,EGGGGGGFFGFGGGGGGG9FGDFEGGGDGEGFGGGGGGGGGGGFGGGCFGGGGCCGCGGGGC?FEGFF@F9B@);:D<DAFBGEGFBF6CFFGG9
@M03364:276:000000000-BLYN8:1:1101:7414:7953 2:N:0:1
GGACTACGAGGGTTTCTAATCGTGTTTGCTCCCCACGCTTTCGCACCTGAGCGTCAGTATTGGTCCAGGGGGCCGCCTGCGCCACCGGTATTACTCCAGGTCTCTACGCATTTCACCGCTACACCTGGAATTCTACCACCCTCTACGAGACTCAAGCCTGCAAGTTTCGGATGCAGTTCCCGGGTTGAGCCCGGGGATTTCACATCCGACTTGCCAGACCGCCTGCGTGCGCTGTACGCCCAGTAATTCC
+
---6A,,,,8C7@<,F9<CCF,6C66,,,,C,,B,8++B6,,8,8@+B,CEFGFGC6,,CF,C6,,CC,BF7>:@>+,,,844+B,+FFF=,9:EF<,B,:A;5,9AD+CFFCAFEDF:8C::F>,=DFG9,E9=F3,@@8DEFD,>+@E@DGGFECDD6F,@47,@,*@BC*B7DCCE:E1**418<<F,4=******++31+8;*>DCDD*+2709*:):7(8F>5:B@B3)1)9(*2/736:27:F7
@M03364:276:000000000-BLYN8:1:1101:15103:7959 2:N:0:1
GGACTACTAGGGTTTCTAATCCTGTTTGCTCCCCACGCTTTCGCGCCTCAGCGTCAGTTGCGAGCCAAAGAGCCGCTTTCGCCACTGGTGTTCCTCCATATCTCTACGCATTTCACCGCTACACATGGAATTCCACTCTTCTCTCTCGCACTCAAGTCTTCCAGTTTCCAATGACCCTCCCCGGTTGAGCCGGGGGCTTTCACATCAGACTTAAAAGACCGCCTGCGCGCGCTTTACGCCCAATAATTCCG
+
CCCCCGGGGGGGGGGGGGGGGGGGGGGGGGGGGGGGGGGGGGGGGGGGGGGGGGGGGGGGGGGGGGGGGGFGGGGGGGGGGGGDGGGGGGGGGGGGGFGGFGFGGGGGGDGGGFGGGGGGGGGGGGGGE=FGGGGGGGGGGGGGGGGGGGGGFGDFGGGGGGGGFGGGGGFFGFGFGGGGGGGEGGEEGFEGGGGGGGGGGCFGFGGG=CFF7FG>CFGGFGB?<517;E>>G334=6EGC3:FFFFFGGC
@M03364:276:000000000-BLYN8:1:1101:4785:7964 2:N:0:1
GGACTACTAGGGTATCTAATCCTGTTTGCTCCCCACGCTTTCGCACCTGAGCGTCAGTCTTCGTCCAGGGGGCCGCCTTCGCCACCGGTATTCCTCCAGATCTCTACGCATTTCACCGCTACACCTGGAATTCTACCCCCCTCTACGAGACTCAAGCCTGCCAGTTTCGGATGCAGTTCCCGGGTTGAGCCCGGGGATTTCACATCCGACTTGACAGACCGCCTGCGTGCGCTTTACGCCCAGTAATTCCG
+
C9CCCGGGGGGGGGGGGGGGGGGGGGGGGGGGGGFGGGGGGGGGGGGGFGGGGGGGGGCGGDFGDGEGGDEGGGGGGGGGFGGGGGGGGGGGGGGGGGGGCFGGGGGGG@+FGGFGEEEGDGGFGGFEFGGGFGGGGCEEGGGGGGDCEGGGGGCGFGC67>6DFGFF>C8ECEGCE9F7EE>CFGGFGGGGGGGCC5CEFGGFFGCD3CD3*:67F4CADC704FFFB3)7D3D)91A8CD6FG>74FD7
@M03364:276:000000000-BLYN8:1:1101:20516:7974 2:N:0:1
GGACTACAAGGGTATCTAATCCTGTTTGCTCCCCACGCTTTCGAGCCTCAGCGTCAGTTACAGACCAGAGAGCCGCCTTCGCCACTGGTGTTCCTCCATATATCTACGCATTTCACCGCTACACATGGAATTCCACTCTCCTCTTCTGCACTCAAGTCTCCCAGTTTCCAATGACCCTCCCCGGTTGAGCCGGGGGCTTTAACATCAGACTTAAGAAACCGCCTGCGCTCGCTTTACGCCCAATAAATCCG
+
CCCCCGGGGGGGGFFGGGGGGFGGGGGGGGGFGGGGGDGGFFGGGGGGFGGGGFGGGGGGGGGGGGGGGCFGGGGGGGGGGGEFGCFGFGGGGGGGGGGGGGGGGGEF=FCEGGGGGGGGGGGCGGGGFFDFGDEFGGGGGGFFGAECAFC?DEE9EEFFGFGGGGGG8DDDGCEEFFC>EGEDGGGGFCEEGGEC*CCFFGGGFGGF6FFG87@C7CFFEGB;?FFF;>50>FG<F?5E7>?FGFFFGD<
@M03364:276:000000000-BLYN8:1:1101:3485:7980 2:N:0:1
GGACTACTCGGGTTTCTAATCCTGTTTGCTCCCCACGCTTTCGCACCTGAGCGTCAGTCTTCGTCCAGGGGGCCGCCTTCGCCACCGGTATTCCTCCAGATCTCTACGCATTTCACCGCTACACCTGGAATTCTACCCCCCTCTACGAGACTCTAGCTTGCCAGTTTCAAATGCAGTTCCCAGGTTGAGCCCGGGGATTTCACATCTGCCTTAACAAACCGCCTGCTTGCGCTTTACGCCCAGTAATTCCT
+
CCCCCGGGGGGGGGGGGGGGGGGGGFGGGGGGGGGGDGGGGGGGGGGGGFGGGGGGGGFFGGGGGGGGGEG7CFGGGGGGGGGGGGG7FGFGGGGGGGGFGGGGGGGGGGGGGGCGGGGE@EGGGGF@D<FF9FCFGFGGGGGGCF++8:ECFCCFGFGCGCFEFFCE7EEFGGGGGGGGGGF5@BDC?EC>5CEG5><E:7:+377:+;9CFFGGGGGGFG)38;(6)07BG3D<FBG8>7:@DC=<CG2
@M03364:276:000000000-BLYN8:1:1101:6469:8008 2:N:0:1
GGACTACAAGGGTTTCTAATCCTGTTTGCTCCCCACGCTTTCGCGCCTCAGCGTCAGTTGCGAGCCAAAGAGCCGCTTTCGCCACTGGTGTTCCTCCATATCTCTACGCATTTCACCGCTACACATGGAATTCCACTCTTCTCTCTCGCACTCAAGTCTTCCAGTTTCCAATGACCCTCCCCGGTTGAGCCGGGGGCTTTCACATCAGACTTAAAAGACCGCCTGCGCGCGCTTTACGCCCAATAATTCCG
+
CCCCCGGGGGGGFGGGGGGGGGGGGGGGGGGFGGGGGGGGGGGGGGGGGGGGGGGGGGGGGGEGGGGGFGFGGGGGGGGGEGGGGGGGGGGGGGGGGGGGFGGFFGFGGGGGFFFFGGGGGGGGGGGGFFFGGGGGGGGGGGGGGGGGGCGGGGGGGGDGGGGGGGGFGGGGGGGGGGGGGDECFDGFCGGGGCGGGGGGGGGGFGGGFFGGGGFF+7CF55:?:41@6DDDGGGFF?GGE3:FD78<FF9
@M03364:276:000000000-BLYN8:1:1101:20434:8021 2:N:0:1
GGACTACTGGGGTTTCTAATCCTGTTCGCTCCCCACGCTTTCGAGCCTCAGCGTCAGTTACAGACCAGAGAGCCGCTTTCGCCACCGGTGTTCCTCCATATATCTACGCATTTCACCGCTACACATGGAATTCCACTCTCCCCTTCTGCACTCAAGTTGTACAGTTTCCAAAGCACACAATGGTTAAGCCACTGCCTTTTACTTCAGACTTATACAACCGCCTGCGCTCGCTTTACGCCCAATAAATCCGG
+
CCCCCGGGGGGGGGGGGGGFGGGGGGGGGGGGGGGGGGGGGGGGGDGGGGGGGGGGGGGGGGGGGGGGGGGGGGGGGGGGGGGGGGGGGGGGGGGGGGGGGFFGGGFCEEDGGGGGGEGGGGGFEGGGFGDFGGGGFGGFEFEGGGGGGGGGGGGGGFFGGGGGGGGGGGCGGGFFFGGGGGGGGGDGF:EFGGGGDFFFGFGGFGGFGGGGGGGGGGGDFGFFFF@FFF>DGD=CB?C1=:;/>CFEFG3
@M03364:276:000000000-BLYN8:1:1101:11977:8029 2:N:0:1
GGACTACACGGGTTTCTAATCCTGTTTGCTCCCCACGCTTTCGCACCTGAGCGTCAGTCTTCGTCCAGGGGGCCGCCTTCGCCACCGGTATTCCTCCAGATCTCTACGCATTTCACCGCTACACCTGGAATTCTACCCCCCTCTACAAGACTCTAGCCTGCCAGTTTCGAATGCAGTTCCCAGGTTGAGCCCGGGGATTTCACATCCGACTTGACAGACCGCCTGCGTGCGCTTTACGCCCAGTAATTCCG
+
CCCCCGGGGGGGGGGGGGGGFGGGGGGGGGGGGGGGGGGGGGGGGGGGGGGGGGGGDGFGGGGGGGGGGGGGGGGGGGGGGGGGGGGGGGGGGGGGGGGGGGGGGGGGGGGGGGGGGGGGGGGGGGGGF@FGGGGFGGGGGGGGGGGGGGFAFGCAFGGCGGGGGGGGGG,DFEEECGGGGGGGGGFGGGGGGG>C/;FCGGGGF<CGGGGGG*6@FGGGFGFFFF>;<E57CCD4FBGGGF?FCGFAG7*
@M03364:276:000000000-BLYN8:1:1101:13706:8035 2:N:0:1
GGACTACTGGGGTTTCTAATCCTGTTTGCTCCCCACGCTTTCGAGCCTCAGTGTCAGTTACAGGCCAGAGAGCCGCTTTCGCCTCCGGTGTTCCTCCATATATCTACGCATTTCACCGCTACACATGGAATTCCACTCTCCTCTTCTGCACTCAAGTCTCCCAGTTTCCAATGACCCTCCCCGGTTGAGCCGGGGGCTTTCACATCAGACTTAAAAGACCGCCTGCGCGCGCTTTACGCCCAATAATTCCG
+
CCCCCFGGGGGGGGGGGGGGGGGGGGGGGGGGGGGGGGGGGGGGGGGGGGGFGGGGGGGGGGGGGGGGGGGGGGGGGGGGGGGGGGGEGGGGGGGGGGGGGGGGGGGGGGGGGGGGGGGGGGGGGGGGGGGGFGGGGGGGGGGGFEGGGGGGGFCGFGF;FGGGFCFGGGEGGGGGGGGGGGGGEGGGGGGGGGGGGGGGGDFCFCFD4FFGGFGGGG?FFGF@@F>>6:@>DDFAFFGGG>?:FGFBGG7
@M03364:276:000000000-BLYN8:1:1101:24460:8044 2:N:0:1
GGACTACACGGGTTTCTAATCCTGTTTGCTCCCCACGCTTTCGCACCTGAGCGTCAGTCTTTGTCCAGGGGGCCGCCTTCGCCACCGGTATTCCTCCAGATCTCTACGCATTTCACCGCTACACCTGGAATTCTACCCCCCTCTACGAGACTCAAGCCTGCCAGTTTCGGACGCAGTTCCCGGGTTGAGCCCGGGGATTTCACATCCGCCTGGACAGCCCGCCTGCGTGCGCTTTACGCCCAGTAATTCCG
+
CCCCCFGGGGGCF;7F<@EFGGGGGGGGFGGGGGGEGGGGDF@GGFCFG@FFGGGECFGGGGFGCFGGGCGGEG@CGG@9AC7FGGG7@>FGGGA9F@EF9FFFF<EDFGGGEG9FFFF6@:EF8FFFCA?8FFFGGGG:8@EGGGG>7@EGFC8:CF68>@D6>;F;@CC**488;44BFEE5<EGF67CFCCE=5;E97C++32>5**9**99*9*;*)5732)-)(00))*1)*(2:*)4):*8);7*
@M03364:276:000000000-BLYN8:1:1101:17934:8050 2:N:0:1
GGACTACCAGGGTTTCTAATCCTGTTCGCTCCCCACGCTTTCGTTCATCAGCGTCAATAAATACGTAGTAACCTGCCTTCGCAATTGGTATTCCATGTAATATCTAAGCATTTCACCGCTACACTACATATTCTAGTTACTTCCATATTATTCAAGCTCTGCAGTATCAATGGCAGTGTCCTAGTTAAGCTAGGAAATTTCACCACTGACTTACAAAGCCGCCTACGAACCCTTTAAACCCAATAATTCCG
+
CCCCCFFFFGGGGGGGGGGGGGGGGGAFDGGGGGGEFGGGGGGGGGGGGGGGGGGGEGGGGGGGGGGGGDGGGFGG<FFDDFGGGGGGGGGGGGCDFGGFGFFBFFGGGGGGEFDGGGGGGFGGGGFFFFFGGFFGGGG<FGFGGGGGGGGGGGGGGGGGAFGGGGGGFFGGGGGCFGGGFG,DFGGFFDFE,8=DDGGGFGADFFDDFG7=?F?7+=D69CDFFAAFDFFFFGGFFFFC*:26F7B8+80
@M03364:276:000000000-BLYN8:1:1101:16928:8055 2:N:0:1
GGACTACCCGGGTTTCTAATCCTGTTTGCTCCCCACGCTTTCGCACCTGAGCGTCAGTCTTCGTCCAGGGGGCCGCCTTCGCCACCGGTATTCCTCCCGATCTCTACGCATTTCACCGCTACACCTGGAATTCTACCCCCCTCTACGAGACTCAAGCCTGCCAGTTTCGGATGCAGTTCCCGGGTTGAGCCCCGGGATTTCACATCCGACTTGACCGACCGCCTGCGTGCGCTTTACGCCCAGTAATTCCG
+
CCCCCDGGGFGEGGGGGDF@FEEFFCFGFGFFFG@FGGGGGGGC7@CFEDEDCFFB7FEFFDGGGGGG?:@:=CFEGGGG<F,BFFGG:7BFGGGF<+>CFCDFGGGFEFFG<FAFC=>CCEGG?,AFF,CFFGFCFG>CCEE76=D++@CGGD:69B8>,><DG>5,4**1=CFC<99,>C>CB;EFCG?F*:8*=CGGCFFC60*2*75C7*0*//*/55>3:F>D(.)>D3D26(AEGF1F>7*6:C*
@M03364:276:000000000-BLYN8:1:1101:16436:8069 2:N:0:1
GGACTACTAGGGTTTCTAATCCTGTTTGATCCCCACGCTTTCGCACATCAGCGTCAGTTACAGACCAGAAAGTCGCCTTCGCCACTGGTGTTCCTCCATATCTCTGCGCATTTCACCGCTACACATGGAATTCCACTTTCCTCTTCTGCACTCAAGTTTCCCAGTTTCCAATGACCCTCCACGGTTGAGCCGTGGGCTTTCACATCAGACTTAAGAAACCGCCTACGCGCGCTTTACGCCCAATAATTCCG
+
CCCCCGGGGGFGFGGGGGGGGGGGGGGGFGGGGGGGGGGGGGGGGGGGGGGGGGGGGGGGGGGGGGGGGGGGGGGGGGGGGGGGGGGGGGGGFGFGGGGGGGGGGGGGGGGGGGGGGGGGFGGGGGGGGGGGGGGGGGGGGFGGGGGGGGGGGFFGG=FEGGGGFGGGGGGGGGGGGGGGGGGGGGEFFFGGGGGGFFFGGGGGFGGFFFGGGGGGGDCFAGFFFFFFFFB:DGG<F?EGGA7A67C3CFC
@M03364:276:000000000-BLYN8:1:1101:19676:8075 2:N:0:1
GGACTACAGGGGTTTCTAATCCTGTTTGCTCCCCACGCTTTCGCACCTGAGCGTCAGTCTTTGTCCAGGGGGCCGCCTTCGCCACCGGTATTCCTCCAGATCTCTACGCATTTCACCGCTACACCTGGAATTCTACCCCCCTCTACAAGACTCTAGCCTGCCAGTTTCGAATGCAGTTCCCAGGTTGAGCCCGGGGATTTCACATCCGCCTTGACAGACCGCCTGCGTGCGCTTTACGCCCAGTAATTCCG
+
CCCCCGGGGGGGGGGGFFFGGGGGGGGGGGGGGGGGGGGGGGGGGGGGGGGGGGGGGGGGGGGGFGGGGGGGGGGGGGGGGGGGGGGGGGGGGGGGGGGGGGGGGCGGG7@FGGCGGGEG7FFGGGGFFGGGGFFGGGGEEGGGGGG9;DGGGGFFFGGGGDDFGGGGGGFGGGGFFCC:CFEGEFCCFGGF75E5?5B9DGGG+2CG*:DGDF;7D<FFAGF::@>>(8>@CGFD?1*?E>2FCGF>DG4
@M03364:276:000000000-BLYN8:1:1101:3688:8095 2:N:0:1
GGACTACAAGGGTTTCTAATCCTGTTTGATCCCCACGCTTTCGCACATCAGCGTCAGTTACAGACCAGAAAGTCGCCTTCGCCACTGGTGTTCCTCCATATCTCTGCGCATTTCACCGCTACACATGGAATTCCACTTTCCTCTTCTGCACTCAAGTTTCCCAGTTTCCAATGACCCTCCACGGTTGAGCCGTGGGCTTTCACATCAGACTTAAGAAACCGCTGACGCGCGCTTTACGCCCAATAATTCGG
+
CCCCCGGGDGGGGGGGGGGGGGGFGGGGAFGGGGGGGGGGGGGC:FGG8FGGGGDGGG9FC<E@FGGGDA@FGAFGGGGGGGGGG8FFCGGGGGGGGFFGEAFGGCGGGGEGGGGGGEGEGGGGDAFGGGGGGGGGG,@FFFFGEGGGGGGGFGGGF,EFFGGGGCFGAFGGGGAFDFFGFEG>B8@11>8@EGDGFGGG++@;FC:*?FGFDC8=FGG,3@*)/;54():>D39)22EG7B();DFCD*2
@M03364:276:000000000-BLYN8:1:1101:17121:8103 2:N:0:1
GGACTACAGGGGTTTCTAATCCTGTTTGCTCCCCACGCTTTCGCGCCTCAGCGTCAGTTGCGAGCCAAAGAGCCGCTTTCGCCACTGGTGTTCCTCCATATCTCTACGCATTTCACCGCTACACATGGAATTCCACTCTTCTCTCTCGCACTCAAGTCTCCCAGTTTCCAATGACCCTCCCCGGTTGAGCCGGGGGCTTTCACATCAGACTTAAAAGACCACCTGCGCGCGCTTTACGCCCAATACTTCCG
+
CCCCCGGGGGGGGGGGGGGGFFGGGGGGGGCFFGGGGGGGGGGGGGGGGGGGGGGGGGGGGGGGGGGGGGGGGGGGEGFFGGGDFEGGGGGGFGGGG8FGDFCGGFGGGGGGGGGFGGGGGGGGGGGGEBEFFGGGGFFGGGGCF>ECEGGGGGFGGGGGGG,DFAFGF9FGGCEGFFGGEGGEGGEFGGGGEGGGGGGGGDFFFGCF=46C:DFGFGGGFFF;EF>D6>))9*9AFFGGG325F**6>D5
@M03364:276:000000000-BLYN8:1:1101:10547:8119 2:N:0:1
GGACTACCAGGGTTTCTAATCCTGTTTGCTCCCCACGCTTTCGCACCTGAGCGTCAGTCTTCGTCCAGGGGGCCGCCTTCGCCACCGGTATTCCTCCAGATCTCTACGCATTTCACCGCTACACCTGGAATTCTACCCCCCTCTACGAGACTCTAGCTTGCCAGTTTCAAATGCAGTTCCCAGGTTGAGCCCGGGGATTTCACATCTGACTTAACAAACCGCCTGCGTGCGCTTTACGCCCAGTAATTCCG
+
CCCCCGGGGGGGGGGGGGGGGGGGGGGGGGGGGGGGDGGGGGGGGGGGGGGGGGGGGGGGGGGGGGGGGGGGGGGGGGGGGGGGGGGGGGGGGGGGGGGFGGGGGGGGGGGGGGGGGDGGGGGGGGGGGGGGGGGGGFFGGEGGFGGGGGGGGGGGGGGGGGGGGGGGGGGGGGGGGGGGGGFGGGGGGGFGGGGGGGGGGGGGFFGGFGGGGGGGGGGGDGEFFFFF0:BFGG5<FFGEGFBFGCBACC>
@M03364:276:000000000-BLYN8:1:1101:13222:8133 2:N:0:1
GGACTACCAGGGTTTCTAATCCTGTTTGCTCCCCACGCTTTCGCACCTGAGCGTCAGTCTTCGTCCAGGGGGCCGCCTTCGCCACCGGTATTCCTCCAGATCTCTACGCATTTCACCGCTACACCTGGAATTCTACCCCCCTCTACGAGCATCAAGCCTGCCAGTTTCGGATGCAGTTCCCGGGTTGAGCCCGGGGATTTCACATCCGACTTGACAGACCGCCTGCGTGCGCTTTCCGCCCAGTAATTCCG
+
CCCCCGGGGGGGGGGGGGCFFFGGGGGGGGGGFGFFEGGGGFEGGGGEGFF?@FGEGFGGFCF@FEGCFGGGEGGGGGGGGG7,BFGDGGGGGE=FBFB?FGGGGGEFGDFGGAACFGGG7FGGGGGG8<F8,A9FEFGEGGGC=DGE7++3DFGGG6:CGDGGGGGG>3>:EFFCGEEDCCCCFGEGG7E:CE>EC>FGFFF7+2*9*>DGG*9CG4EFEGD??47>?@>5757)9:EEC0097:B>GG0
@M03364:276:000000000-BLYN8:1:1101:17631:8146 2:N:0:1
GGACTACTGGGGTATCTAATCCTGTTTGATCCCCACGCTTTCGCACATCAGCGTCAGTTACAGACCAGAAAGTCGCCTTCGCCACTGGTGTTCCTCCATATCTCTGCGCATTTCACCGCTACACATGGAATTCCACTTTCCTCTTCTGCACTCAAGTTTCCCAGTTTCCAATGACCCTCCACGGTTGAGCCGTGGGCTTTCACATCAGACTTAAGAAACCGCCTACGCGCGCTTTACGCCCAATAATTCCG
+
CCCCCFFGGGGGGGGGGGGGGGGGGGGGGGGGGGGGGGGGGGGGGGGGGGGGGGGGGGGGGGGGGGGGGGGGGGGGGGGGGGGGGGGGGGGGGGGGGGGGGFGGGGGGGGGGGGGGGGGGGGGGGGGGGGGGGGGGGGGGGGGGCEGFGGGFGG?FEGGG9EGGGFGGGGGGGGGFCGG88@C6FGDGGGDDGGGGGFG?8FF>FDFGGGGGF7CGCDGGFGE=@F2A@EABGC31@(:EG>@4*>FEGDC
@M03364:276:000000000-BLYN8:1:1101:20440:8146 2:N:0:1
GGACTACACGGGTTTCTAATCCTGTTTGCTCCCCACGCTTTCGAGCCTCAGTGTCAGTTACAGGCCAGAGAGCCGCTTTCGCCTCCGGTGTTCCTCCATATATCTACGCATTTCACCGCTACACATGGAATTCCACTCTCCTCTCCTGCACTCAAGTCTCCCAGTTTCCAATGCACACAATGGTTGAGCCACTGCCTTTTACATCAGACTTAAGAAACCACCTGCGCTCGCTTTACGCCCAATAAATCCGG
+
CCCCCGGGGGGGGGGGGGGGGGGGGGGGGGGGGGGGGGGGGGGFGGGGGGGGGGGGGGGGGGGGGGGGGGGGGGGGGGFFGGGGGGGGGGGGGGGGG<FDGGGFGGGGGGGGGGGGGGGGGGGGGGGGGCGGGGGGGGGGGD?FEFGGGGGGGGGGGGGGFGGGGGGGGGGGDCCGGGGGGGGGGGFGFFGGFCFGGGG<FGGG6279FGCCFFFGGGGGFGFFFEFFDEFFGFDEF@=EEF@6DFFCFDC
@M03364:276:000000000-BLYN8:1:1101:13940:8160 2:N:0:1
GGACTACTAGGGTATCTAATCCTGTTTGCTCCCCACGCTTTCGCACCTCAGTGTCAGTATCAGTCCAGGTGGTCGCCTTCGCCACTGGTGTTCCTTCCTATATCTACGCATTTCACCGCTACACATGGAATTCCACTCTTCTCTCTCGCACTCAAGTCTCCCAGTTTCCAATGACCCTCCCCGGTTGAGCCGGGGGCTTTCACATCAGACTTAAAAGACCCCCTGCGCGCGCTTTACGCCCAATAATTCCG
+
CCCCCFGGGGGGGGGGGGGGGGGGGGGGGGGGGGGGGGGGGGGGGGGGGGGGGGGGGGGGGGGGGGGGGFGGGGGGGGGGGGGGGGGGGGGGGGGGGGGGGGFDGGGGGGGGGGGGGGGGEGGGGGGGFFGGGGCFEEDEGGGGF9D6CGECG?8@4@DDG@FGGGGGGGD;EGGGCGEGGC6BCGDFGGFEGG>EGGGFF+=+18+8CF871=:=C<F6.*837),.3.27>*9)81CEG>:FG78<D:*
@M03364:276:000000000-BLYN8:1:1101:14320:8165 2:N:0:1
GGACTACAGGGGTATCTAATCCTGTTCGCTCCCCACGCTTTCGTTCATCAGCGTCAATAAATACGTAGTAACCTGCCTTCGCAATTGGTATTCCATGTAATATCTAAGCATTTCACCGCTACACTACATATTCTAGTTACTTCCATATTATTCAAGCTCTGCAGTATCAATGGCAGTGTCCTAGTTAAGCTAGGAAATTTCACAACTGACTTACAAAGCCGCCTACGAACCCTTTAAACCCAATAATTCCG
+
CCCCCGGGGGGGGDGGGGGGGGGGGGGGGGGGFGGGGGGGGGGFGGGGGGFFFGCFEGGFGGGGGGGGGGGGGGGGGGGGGGGGGCFFGGGGGGGGGGGGGGGFGGGGGGGGGGFGGGGGGGFGGGGCFCFFFFFGGFGGGGGCGGGGGGGGGGGGGFDGFGGGFDFGGCGGFFFEGGGGGGFGDDFFG9;DE8FCDGGG7CF+:DFDFGGD@DFGCGGFDD?=AFDFFFEFGGCA9AG@EE@>F7B*11;
@M03364:276:000000000-BLYN8:1:1101:14857:8177 2:N:0:1
GGACTACTCGGGTATCTAATCCTGTTTGCTCCCCACGCTTTCGCACCTGAGCGTCAGTCTTCGTCCAGGGGGCCGCCTTCGCCACCGGTATTCCTCCAGATCTCTACGCATTTCACCGCTACACCTGGAATTCTACCCCCCTCTACGAGACTCTAGCTTGCCAGTTTCAAATGCAGTTCCCAGGTTGAGCCCGGGGATTTCACATCTGACTTAACAAACCGCCTGCGTGCGCTTTACGCCCAGTAATTCCG
+
CCCCCGGGGGGG<FGGGGGGGGGGGGGGGGGGGGGGGGGGGGGFGGGGGGGGGGFGGG9EGGGGGGGGGGGGGFGGGGGGGGGGGGGGGGGGGGGGGGGGGGGGGGGGEFGGGGGGFGGGGGGDF8FFGGGGDFGFEGDGEEGGGGGGG>CFGGGGGGGGG8D?FEFF7CGGGGGGGFFFGGGGGEFGGGGFEEEDGGGFGGGGFGGC7:C7FF>FGFFGEGE?0A>:355@GGFDFFDEE56FCFF<GD9
@M03364:276:000000000-BLYN8:1:1101:4269:8181 2:N:0:1
GGACTACTCGGGTATCTAATCCTGTTTGCTACCCATGCTTTCGAGCCTCAGCGTCAGTTACAGACCAGACAGCCGCCTTCGCCACTGGTGTTCTTCCATATATCTACGCATTTCACCGCTACACATGGAGTTCCACTGTCCTCTTCTGCACTCAAGTTTCCCAGTTTCCGATGCACTTCTTCGGTTGAGCCGAAGGCTTTCACATCAGACTTAAGAAACCGCCTGCGCTCGCTTTACGCCCAATAAATCCG
+
CCCCCGGGGGGGDGGGGGGGGGGGGGGGGGGGFGGGGGGGGGGGGGGGGGFGGGGGGFGGGGGGGGGGGGGGGGGGGGGGGGGGGGGGGGGGGGGGGGGGGGGGGGGGGGGGGGGGGGGGEGFGGGGGGGGGGGGGGGGFGFGGFGGGGGGGGGGGG9EFGGGCGGGGGGGG>88DFGGFFGGGGDGFGGGDGGGGGGGGGGFG>FGGFGGGGGGGGGGGEEFADF@>>8?B*?DEF@EE:=DAFGFE+CC
@M03364:276:000000000-BLYN8:1:1101:8745:8187 2:N:0:1
GGACTACTGGGGTTTCTAATCCTGTTTGCTCCCCACGCTTTCGAGCCTCAGTGTCAGTTACAGGCCAGAGAGCCGCTTTCGCCTCCGGTGTTCCTCCATATATCTACGCATTTCACCGCTACACATGGAATTCCACTCTCCTCTCCTGCACTCAAGTCTCCCAGTTTCCAATGCACACAATGGTTGAGCCACTGCCTTTTACATCAGACTTAAGAAACCACCTGCGCCTGCTTTACGCCCAATAATTCCGG
+
CCCCCGGGEGGGGGGFGGGFFGGGGGGGGGFFGGGGGGEFFFGFGGGGDFDEEGFGGFFGGGGCFEGGFGFGGGGCFGFGGGDBCG:FFEFGGGFGGFGFFFGFGGGGGGGGGFGGCFGGCFGGGGFGGDGGGGGGEFFGGGGGCFGFGFGGGGGF;@BF9DGFFGACGGGFGGGGCGD6DB8>ACCFFE,:EFGGGFGGFFE+BFDGGFF+5DCCGG>7?1*))99*)0;?FGGCE=E@E>=AG78<78<
@M03364:276:000000000-BLYN8:1:1101:24218:8187 2:N:0:1
GGACTACTGGGGTTTCTAATCCTGTTTGCTCCCCACGCTTTCGCACCTGAGCGTCAGTCTTCGTCCAGGGGGCCGCCTTCGCCACCGGTATTCCTCCAGATCTCTACGCATTTCACCGCTACACCTGGAATTCTACCCCCCTCTACGAGACTCAAGCCTGCCAGTTTCGGATGCAGTTCCCGGGTTGAGCCCGGGGATTTCACATCCGACTTGACCAACCGCCTGCGTGCGCTTTACGCCCAGTAATTCCG
+
CCCCCGGF@FGGGGGGGGAFFGGGGGGGGGGGCCFFCDEGGFGEGGGGEGGGGGGGGGCFGGGGGGGGFCFEGG@FGGGGGGGGGFGGFFGAEEDGFFE,?AEFGGGGG>FFGGGGCCCGGGGGGGGGCGGGGGGGGFGGGGC?DGC+>++5DGFDF8E8@EF6D;BF*>*8?CFGG7A>CCCGGG866C4;5:>CECGGFFGG6*5CCCGDF****1A55*.4<FFF6BDEGGGFF?>::>?FF*9):72
@M03364:276:000000000-BLYN8:1:1101:25682:8207 2:N:0:1
GGACTACCCGGGTTTCTAATCCTGTTTGCTCCCCACGCTTTCGAGCCTCAGCGTCAATTACAGACCAGAGAGTCGCCTTCGCCACTGGTGTTCCTCCATATATCTACGCATTTCACCGCTACACATGGAATTCCACTTTCCTCTTCTGCACTCAAGTTTCCCAGTTTCCAATGACCCTCCACGGTTGAGCCGTGGGCTTTCACATCAGACTTAAGAAACCGCCTACGCGCGCTTTACGCCCAATAATTCCG
+
CCCCCGG,CFGGGGGGGGGGGGGGGGGGGGGGGGGGGGGGGGEGGGGGGFGGGGGGEGGGGGGGGGGGFGFEFGGGGGGGGGDGGGFGGGGGGGGGGCGGGGGGGGGGGGGGGGGGGGGGDEFG9AEEGFFFFFGGGFAFGGGGDFGFFGGFGGGGGADF9CFGGGGA=DGG8,6=,88CDEEGGGGGDFGGECEGGGGGGGG7BF:CGCFC>CF+23=E>DEF?FFD@FF3)2><FFEEGB0AF*76FF4
@M03364:276:000000000-BLYN8:1:1101:16016:8227 2:N:0:1
GGACTACTAGGGTTTCTAATCCTGTTTGATCCCCACGCTTTCGCACATCAGCGTCAGTTACAGACCAGAAAGTCGCCTTCGCCACTGGTGTTCCTCCATATCTCTGCGCATTTCACCGCTACACATGGAATTCCACTTTCCTCTTCTGCACTCAAGTTGTACAGTTTCCAAAGCACACAATGGTTGAGCCACTGCCTTTTACATCAGACTTAAGAAACCACCTGCGCTCGCTTTACGCCCAATAAATCCGG
+
CCCCCGGGGGGGGGGGGGGGGGGGFFGG<FCEFFFGGGGEDGGGGGGGFEGGFGDGEFGGGEGGGGDGGGFFGGGGCF@FFGGGGGGGGGFFFGGGGGGGGGGGGGGGGGGGGGGGGGGE:FGGGGG8F?<FCEGGFGGFGGFGFAFGGEGGGG,EEGFGGG8EFGFF:F9DGG8,,@@EAE8ECEGGFFGGFG96,39ECFGG7+:6CCFFGGGF>F,@CCF@5?AFFFF4@CFEE9:EG)-;8+1**)1
@M03364:276:000000000-BLYN8:1:1101:13162:8253 2:N:0:1
GGACTACCAGGGTTTCTAATCCTGTTTGCTACCCATGCTTTCGAGCCTCAGTGTCAGTTACAGGCCAGAGAGCCGCTTTCGCCTCCGGTGTTCCTCCATATATCTACGCATTTCACCGCTACACATGGAATTCCACTCTCCTCTCCTGCACTCAAGTCTCCCAGTTTCCAATGCACACACTGGTTTAGCCACTGCCTTTTCAATACGACTTAAGAAACCCCCTTACACCGCCTTTCGCCCAATAAAATCCG
+
CCCCCGG<@FGGGGGGGGGGGGGGGGGGGG<FGGGFGGGGGGGGGGGGGGG,EGGGGGGGFFG8FGGGFDGG?GGG:FGGGGG7C,@FGGGGGGGGGC9FF9EGGGCFEDGGGGGGGGGGGGGGGFFGGFGGGGGGG8=FGGGGGGEGGGGGGGGG@,,,,8@EGGG;,,3==8D,=,++=EF3E,@,,@,,6@,59@FG++,5+233;79C>+C7CCE****-)*./)/:):D**)(:;C5:9C7+)2*1
@M03364:276:000000000-BLYN8:1:1101:22026:8277 2:N:0:1
GGACTACTGGGGTTTCTAATCCTGTTTGCTCCCCACGCTTTCGCACCTGAGCGTCAGTCTTTGTCCAGGGGGCCGCCTTCGCCACCGGTATTCCTCCAGATCTCTACGCATTTCACCGCTACACCTGGAATTCTACCCCCCTCTACAAGACTCTAGCCTGCCAGTTTCGAATGCAGTTCCCAGGTTGAGCCCGGGGATTTCACATCCGACTTGACAGACCGCCTGCGTGCGCTTTACGCCCAGTAATTCCG
+
CCCCCFGGGGGGGGGGGGGGGGGGGGGGGGGGGGGGGGGGGGGGGGGGGGGGGGGGGGGGGGGGGGGGGGGGGGGGGGGGGGGGGGGGGGGGGGGGGFGGGFGGGGGGGGGGGGGGGGGGGGGFGGGGGGGGGGGGGFGGGGGGFGGGCEGGGGGGGGFGGF6FGGGGGGGGGAFGGGGGGGGGGGDFGGGFD5:CGEFGGGGGFGGGGGGGGGGGCCGCEGFBB>>FFFFEGGG>FBEGC>BFDGFBGG>
@M03364:276:000000000-BLYN8:1:1101:3182:8282 2:N:0:1
GGACTACTAGGGTTTCTAATCCTGTTTGCTCCCCACGCTTTCGAGCCTCAGTGTCAGTTACAGGCCAGAGAGCCGCTTTCGCCTCCGGTGTTCCTCCATATATCTACGCATTTCACCGCTACACATGGAATTCCACTCTCCTCTTCTGCACTCAAGTCTCCCAGTTTCCAATGACCCTCCCCGGTTGAGCCGGGGGCTTTCACATCAGACTTAAGAAACCGCCTGCGATCGGTTTACGCCCAATAAATCCG
+
BCC66CAFE9EC;,,C<FFGCCFAE9E<<@E<F;FCFFB;C,B6CCFCA<C6CFFFFFE,FCFCFFFGFG<B@FDFC779@B:EFFDC+@FGAEFF<AFGA9@5,<?FEEGGGFE9EFFE@>=ADFEGFEFEE<EEEF9<8D?9B;DA=CE+@>8,,6@9@DEF=EGFFFG98,@@,@8@C6+@8@CC7DCEE5B::1CC8+41=8+;462=C8:415=7>*),/)(),0=)/:/:41**751:C**)229
@M03364:276:000000000-BLYN8:1:1101:7044:8286 2:N:0:1
GGACTACAGGGGTTTCTAATCCTGTTTGCTCCCCACGCTTTCGAGCCTCAGCGTCAGTTACAGACCAGAGAGCCGCCTTCGCCACTGGTGTTCCTCCATATATCTACGCATTTCACCGCTACACATGGAATTCCACTCTCCTCTCCTGCACTCAAGTCTCCCAGTTTCCAATGCACACAATGGTTGAGCCACTGCCTTTTACATCAGACTTAAGAAACCGCCTACGCGCGCTTTACGCCCAATAATTCCGG
+
CCCCCGGGGGGGGGGGGGGGGGGGGGEGGGGGGDGGGGGGGFGGG@FGGGGGGGGGGGGGGFFGGGGGGGGGGGGGGGCGGGEBFGEFGGGGGFFGGGGGEFFGGGFFEGGGGGGGGGGGGEGGGGGF?CEGGBCFDGCGGDGGGGGFGGGCDFGGGGCGGGGGGGGGFGFB8BCDCGG?FB8DFG6ACB6DGGGGD;;@FGGGFCC>FGGGDD+=CFCGB5>ABE(/2?B:CDCCA;CEG)36*;+/:>:
@M03364:276:000000000-BLYN8:1:1101:13549:8325 2:N:0:1
GGACTACCAGGGTTTCTAATCCTGTTTGCTCCCCACGCTTTCGAGCCTCAGTGTCAGTTACAGGCCATAGAGCCGCTTTCGCCTCCGGTGTTCCTCCATATAACTACGCCTTTCACCGCTACACATGGAATTCCACTCTCCTCTCCTGCACTCAAGTCCCCCAGTTTCCAATGCACACAATGGGTGAGCCACTGCCTTTTACATCAGACTTAATAAACCACCTGACCTCGGTTTAAGCCCAATTAAATCGG
+
C@C9CA<FFFGGEEFF,CFEE9FFGGFFGFGG@CF@F@FFGGDCGC:<CC;CFGDFG6,,CD9CDBF,CEEG9E@FFG7FFDFFCGEGCGGGG<,9A,9FAF,5EF8C:+B?E5F<<77@CCEE9A?FGFGFFFF,,9,AFFFFEFDC8=E?8BFCC;,,8>@CADD;,@,D,=D,,,@+,7,,6@8,,48@CF,@FFFF7C7+=CC*99C+=++;=*34*=A2)*)+.:*)19**00,4:)(1411*229
@M03364:276:000000000-BLYN8:1:1101:27810:8336 2:N:0:1
GGACTACTGGGGTTTCTAATCCTGTTTGCTCCCCACGCTTTCGCACCTGAGCGTCAGTCTTTGTCCAGGGGGCCGCCTTCGCCACCGGTATTCCTCCAGATCTCTACGCATTTCACCGCTACACATGGAATTCCACTATCCTCTTCTGCACTCAAGTCTCCCAGTTTCCAATGACCCTCCCCGGTTGAGCCGGGGGCTTTCACATCCGACTTAAGAAACCGCCTGCGCTCGCTTTACGCCCAATAAATCCG
+
CCCCCGGGFGGGFFGGGGGGGGFGGGGGGGGFGGGEGGGGGGGGGGGG<FGGGEGGDFEA<EF@FFG8F>@FCFFFGGGGGGGGG8FF>FFFGEGGGFGGGGGF=<FFCEGGGGGGGGGGECEGGGCFFCDFADGG9,7FFGDFGEFGGECFGGGGD,>EADGGFDFFDAFGFDEEFFG:CEDCGG5?EFF>*=C5=GGD+7@DFC*:>DDGGCCG70C*7CEFFFF),8BDGCGA7<>:E>?FGG4:FG7
@M03364:276:000000000-BLYN8:1:1101:24020:8337 2:N:0:1
GGACTACTGGGGTATCTAATCCTGTTTGCTCCCCACGCTTTCGCACCTGAGCGTCAGTCTTTGTCCAGGGGGCCGCCTTCGCCACCGGTATTCCTCCAGATCTCTACGCATTTCACCGCTACACCTGGAATTCTACCCCCCTCTACAAGACTCTAGCCTGCCAGTTTCGAATGCAGTTCCCAGGTTGAGCCCGGGGATTTCACATCCGACTTGACAGACCGCCTGCGTTCGCTTTACGCCCAGTAATTCCG
+
CCCCCGGDCFGGGGGGGGGGGGGGGGGGGGGGGGGGGGGGGGEGGGGGGGGGGGGGGGGGGGGGGGGCFGGGGGGGDGGGGGGGGGGGGEFFFGFGGGGGGGGGGGGGGCFGGGFGGGGGGGFGGGGFGGGGGGGGFFCFGGGGFGGG9=FFFFCFGGGFFGGGGBAFC8BGGGGGGGGGGGGDGGGE?FGDEEGGE5E67BF+AFDC<DGGG*8@CFGFAEDF?F>3(85BGC3>F6?C:33<>>84:C9
@M03364:276:000000000-BLYN8:1:1101:24387:8359 2:N:0:1
GGACTACCAGGGTTTCTAATCCTGTTTGCTCCCCACGCTTTCGCACCTGAGCGTCAGTCTTCGTCCAGGGGGCCGCCTTCGCCACCGGTATTCCTCCAGATCTCTACGCATTTCACCGCTACACCTGGAATTCTACCCCCCTCTACGAGACTCAAGCCTGCCAGTTTCGGATGCAGTTCCCGGGTTGAGCCCGGGGATTTCACATCCGACTTGACAGACCGCCTGCGTGCGCTTTACGCCCAGTAATTCCC
+
CCCCCGGGGGGGGGGGG9FGGGGGGGGGGGGFGGGGGGGGGG:BCFGGGFGGGGGGGGGGGGGGGGDGF:BCEGGGGGGGGGGGGGGGGGGGGDGGGGGGGGGGGGGGGEG+CFFGGGGGGGGEFGGGFGGGFGGGD8EGGGGGGGGGD>EFGCFECGG>DFGFGCGEE*:BCEGGGGGFG5>EGGDC0CBG=CE=CGGCFCFF=DGG*):<GFGGCFFFBE5:?F0>:BDBG3F2F6>CEF:4DF?>7F*
@M03364:276:000000000-BLYN8:1:1101:23483:8363 2:N:0:1
GGACTACTCGGGTTTCTAATCCTGTTTGCTCCCCACGCTTTCGAGCCTCAGCGTCAGTTACAGACCAGAGAGCCGCCTTCGCCACTGGTGTTCCTCCATATATCTACGCATTTCACCGCTACACATGGAATTCCACTCTCCTCTTCTGCACTCAAGTCTCCCAGTTTCCAATGACCCTCCCCGGTTGAGCCGGGGGCTTTCACATCAGACTTAAGAAACCGCCTGCGCTCGCTTTACGCCCAATAAATCCG
+
CCCCCGGGFGGGFGGGGGFGGGGGGGGGGGGGGGGGGGGGGGGGGGGGGGFGGGGGGGGGGGGGGGGGFGGEGGGGGGGGGGGGGGGGGGGGGGGGGGGGGGGGGGGGGGGGGFFGFGGGGGGGGFGGFFEFGGGGGGGGGGGGGGGGGGFGGGFGFGGGCF8EFGGGAEAAFFGGGGGGGG+CFGEFGGGEGGGGGGGGFCGGFGGGDFGGGFC+;7?EBEEFFFFFFFFFGFFAF0;EG3?FFF/):C)
@M03364:276:000000000-BLYN8:1:1101:24715:8379 2:N:0:1
GGACTACCCGGGTTTCTAATCCTGTTTGCTCCCCACGCTTTCGAGCCTCAGCGTCAGTTACAGACCAGAGAGCCGCCTTCGCCACTGGTGTTCCTCCATATATCTACGCATTTCACCGCTACACATGGAATTCCACTCTCCTCTTCTGCACTCAAGTCTCCCAGTTTCCAATGACCCTCCCCGGTTGAGCCGGGGGCTTTCACATCAGACTTAAGAAACCGCCTGCGCTCGCTTTACGCCCAATAAATCCG
+
CCCCCDGFFGGEFGGGGGGGGGGGGGGGGGGGGGGGGGGGGGGGGGGGGGGGGGGGGGGGGGGGGGGGGGGGGGGGGEGGFGGGGGGGGGGGGGGGGGGGGGGFFFFGGGGCFGDFGDEEGGGGGCGGFFGGGGGGGGGGGGGDFEGFGGGGGGDECE@=DGGFDFCFGGGGFGAEEFGGEGCEGGGF6;F5CEE5CGGFGCGG=6?FGGGGGDCGFFGGFGF67A>FFFFEGFFBF?GGG>?FFCF>DGC
@M03364:276:000000000-BLYN8:1:1101:16851:8389 2:N:0:1
GGACTACTGGGGTTTCTAATCCTGTTTGCTCCCCACGCTTTCGCACCTGAGCGTCAGTCTTCGTCCAGGGGGCCGCCTTCGCCACCGGTATTCCTCCAGATCTCTACGCATTTCACCGCTACACCTGGAATTCTACCCCCCTCTACGAGACTCAAGCCTGCCAGTTTCGGATGCAGTTCCCGGGTTGAGCCCGGGGATTTCACATCCGACTTGACAGACCGCCTGCGTGCGCTTTACGCCCAGTAATTCCG
+
CCCCCGGGGGGGGGGGGGGGGGGGGGGGGGGGGGGGGGGGGGGGGGGGGFGFGGGGGGGGGGGGGGGGGGGGGGGGGGGGGGGGGGGGGGGGGGGGGGGFGGGGGGGGGGDDGGGGGGGGCGGEFGGGGGGGGGGGGGGGGGGGGGFGGGG?FF7<EGEEGGGGGGGGGE5BEEGGGECGGGGGGGGGGGGGGDGGGEGGGGFGFFCDCCGGGCFFGGGGFGDFFFFBBED3CDFDF0C8:54?>7@>GF9
@M03364:276:000000000-BLYN8:1:1101:3187:8397 2:N:0:1
GGACTACTAGGGTTTCTAATCCTGTTTGCTCCCCATGCTTTCGTGCATCAGCGTCAGTAATGTTCTAGTAAGTCGCTTTCGCAATGAGTATTCCTCTTGATCTTTACGGATTTTACCCCTACACCAAGAATTACACCTACCTCTCCCATACTCATAGAATGACAGTTTCAAATGCAGTTATATGGTTAAGCCATAGGATTTCACATCTGACTTGTCACTCTGCCTACGCACTCTTTACGCCCAGTAATTCC
+
CCCCCGGFGFFFGGFEFEFGCFFGGGGGFGFFEGGG<,CGGGGGGGFF<<F@FCCGGFGGGGGGFF9<FG@,,CC@FC@?C@@@E,<FFGFGECEGGGGGGFE,9@FED@F7E,CEF8,9,BF48FGCFGGC,,CEDFECDFFG8EBEEGGGC,C,CE>C9>AE,8;ED;E>FGGGG,64EFGGGFGDAA>@DFF8=9DFGFGGFF6B+6BF92B7=+@E+7?@@A8A)9@5?+;;=8*>@*:9;>9E+::
@M03364:276:000000000-BLYN8:1:1101:18383:8404 2:N:0:1
GGACTACTGGGGTTTCTAATCCTGTTTGCTCCCCACGCTTTCGAGCCTCAGTGTCAGTTACAGGCCAGAGAGCCGCTTTCGCCTCCGGTGTTCCTCCATATATCTACGCATTTCACCGCTACACATGGAATTCCACTCTCCTCTCCTGCACTCAAGTCTCCCAGTTTCCAATGCACACAATGGTTGAGCCACTGCCTTTTACATCAGACTTAAGAAACCACCTGCGCTCGCTTTACGCCCAATAAATCCGG
+
CCCCCGGGGGGGGGGGGGGGGGGGGGGGGGGGGGGGGGGGGGGGGGGFGGGGGGFGGGGGGGGGGGGGGGGGGGGGEGGGGGGGGGGGGGGGGGGGGGGGGGGGGFGGGGGGGFGGGGGGEGGGGGGGGFGGGGFFGFBDFGGGGGGGGGGGGGFGGCFGAF?EFFFG8AD>DFFG8FDGAD8>DGFFGGGGCGGFEFGGGGFF@CFFFC98C8:C>CDC>EA:B>BEDEFFGG>>?2CCG>@477+5>D)
@M03364:276:000000000-BLYN8:1:1101:8976:8412 2:N:0:1
GGACTACTGGGGTATCTAATCCTGTTTGCTCCCCACGCTTTCGAGCCTCAGTGTCAGTTACAGGCCAGAGAGCCGCTTTCGCCTCCGGTGTTCCTCCAGATCTCTACGCATTTCACCGCTACACCTGGAATTCTACCCCCCTCTACGAGACTCAAGCCTGCCAGTTTCGGATGCAGTTCCCGGGTTGAGCCCGGGGATTTCACATCCGACTTGACAGACCGCCTGCGTGCGCTTTACGCCCAGTAATTCCG
+
CCCCCGGGGGGGGGGGGGGGGGGGGGGGGGGGGGGGGGGGGGGGGGGGGGGGGGGFGGGGGGGGGGDGCGGGGGGGGGGGGGGGGGGGGGGGGGGGGFGFGGGGGGGGGGEGGGGGGEGGGEFGGGGGGFECFA9,CEF7C>EGGGGGGDGGGGG?FGFFFD?CGFFGG6B:CFFGGGGGGGGD7CGDFCFFGEDDGGGGGFF78?FDDGGD>:CC*;FC>GF;@F>D::5BGC<AF<GGE>?4::B<DC0
@M03364:276:000000000-BLYN8:1:1101:17772:8418 2:N:0:1
GGACTACAAGGGTTTCTAATCCTGTTTGCTCCCCACGCTTTCGCACCTGAGCGTCAGTCTTCGTCCAGGGGGCCGCCTTCGCCACCGGTATTCCTCCAGATCTCTACGCATTTCACCGCTACACCTGGAATTCTACCCCCCTCTACGAGACTCAAGCCTGCCAGTTTCGGATGCAGTTCCCGGGTTGAGCCCGGGGATTTCACATCCGACTTGACAGACCGCCTGCGTGCGCTTTACGCCCAGTAATTCCG
+
CCCCCGGGGGGGGGGGGGGGGGGGGGGGGGGGGGGGGGGGGGGGGGGGGGGGGGGGGGGGGGGGGGGGGGGGGGGGGGGGGGGGGGGGGGGGGGGGGGGEGGGFGGGGGGGGGGGGGGGGGGGGGGGGGGGGGGGGGGCFGGGGEGGGGGGGGFGGGGGGGGGGFGGGGGGG5DEGGGGGGGGGGGEGGGGGGGGGDGGGGGGGFGGCGDGGGCFGFGGGFGFF?FFFFF>@DGGFFFG8E@BFGGFFG79
@M03364:276:000000000-BLYN8:1:1101:12897:8444 2:N:0:1
GGACTACCGGGGTTTCTAATCCCGTTTGCTCCCCTGGCTTTCGCGCCTCAGTGTCAGTTGTCGTCCAGAAAGCCGCTTTCGCCACTGTTGTTCCGCCTAATATCTACGCATTTCACCGCTATACTAGGAATTCCGCTTTCTACTCCGATCCATTAGTCTCCCTGTTTCCGTCACCTCACGTGGTTACGCCCCGCCCTTTTAAGACAGCCTTACGCACTCACCTTCGCGCACTTTATGCCCATTAATTCTGG
+
6A--6,,6@@+@7@,,E6EFEE6@;,6B9EE,,8CCF,CFCE7,8:FG,CF,EFE9@C<,9,,:CBF,,CF,EFC+68,9BF7,CF<,,:CB,B,,8?=FGG;AFG?A7CCEFA<F,77=++49=,,,,5A4;A@7+>@D,,33>D8B=6++,76,C;CC9,,6@DD;D>F,+6,@D?@@,>CF:9,*@>E***1*488912<:/88*7C8****1)20*/*A)(.(:1)0)**:-*)<*<)./77=)*2:
@M03364:276:000000000-BLYN8:1:1101:21966:8449 2:N:0:1
GGACTACCGGGGTATCTAATCCTGTTTGCTCCCCACGCTTTCGCACCTGAGCGTCAGTCTTTGTCCAGGGGGCCGCCTTCGCCACCGGTATTCCTCCAGATCTCTACGCATTTCACCGCTACACCTGGAATTCTACCCCCCTCTACAAGACTCTAGCCTGCCAGTTTCGAATGCAGTTCCCAGGTTGAGCCCGGGGATTTCACATCCGACTTGACAGACCGCCTGCGTGCGCTTTACGCCCAGTAATTCCG
+
CCCCCGGGGGGGGDGGGGGGGGGGGGGGGGGGGGGGGGGGGGGGGGGGGGGGGGGGGGGGGGGGGGGGGGGGGGGGGGGGGGGGGGGGGDGGGFGGGGGEGGGGGGGGGGGGGGGGGGGGGGGGGGGGGGGGGGGGGGGGGGGGGGDCFGGGFGGFFFGGFFGGGGGGGGGFGGGGGGGFFFFGGGGFGGGGGECEEGFEFGGCFGFDGGGGGGGGGGGDEGFB<F97,<BBGGCDFFGGGFFFGGFDCG*
@M03364:276:000000000-BLYN8:1:1101:12155:8464 2:N:0:1
GGACTACTGGGGTTTCTAATCCTGTTTGCTCCCCACGCTTTCGCACCTCAGTGTCAGTATCAGTCCAGGTGGTCGCCTTCGCCACTGGTGTTCCTTCCTATATCTACGCATTTCACCGCTACACAGGAAATTCCACCACCCTCTACCGTACTCTAGCTCAGTAGTTTTGGATGCAGTTCCCAGGTTGAGCCCGGGGATTTCACATCCAACTTGCTGAACCACCTACGCGCGCTTTACGCCCAGTAATTCCG
+
CCCCCFGGGGGGGGGGGGGGFGGGGGGGGGEAFGGGEGGGGGGGGGGGGGGFGGGFGGGGGGGGFGGGGGGGGGGGGGGEFFEGGGGGFGGGGGCGGGGGGFGGGGGGGGGGGEFGGGGGGGGGGGGGGEFGDFGGFCGGGGGGAEFBDFGGGGGGF9DEEEEFGGGD86=9FC8EGGGGCFGGG?DFGGEFGGGG?EFF79FGFFGGFFGDC>8;F7FCFGDB=)5A>4ABGGC7:1>E=;1/CFFCGD>
@M03364:276:000000000-BLYN8:1:1101:8074:8480 2:N:0:1
GGACTACTAGGGTTTCTAATCCTGTTTGCTCCCCACGCTTTCGAGCCTCAGTGTCAGTTACAGGCCAGAGAGCCGCTTTCGCCTCCGGTGTTCCTCCATATATCTACGCATTTCACCGCTACACATGGAATTCCACTCTCCTCTCCTGCACTCAAGTCTCCCAGTTTCCAATGCACACAATGGTTGAGCCACTGCCTTTTACATCAGACTTAAGAAACCACCTGCGCTCGCTTTCCGCCCAATAAATCTGG
+
CCCCCGGGGGCFFGGGGAFFFGGGGGGGGGDGGGGGGDGGGGGGGGGGGGGGGGGGGGGGGGGFCCFDGGGGGGGG7@BDEGGGGFDEGGGGFGGGFGFFGGGGGGGFFGGGGGDFFEGGGDFG=FGGFFGGGGFGF8DGFGGFGGGGGGGG,@EEFGFFGGG?GFGGGGCFFFGGDDGGGF8@DE8FC,,@CDECFFGGGGF77:6CCC9FF7+:;5:F>1*.7@5?)//)81+.6(*4/35=CFFE+:;
@M03364:276:000000000-BLYN8:1:1101:22676:8525 2:N:0:1
GGACTACTCGGGTTTCTAATCCTGTTTGCTCCCCACGCTTTCGCACCTGAGCGTCAGTCTTCGTCCCGGGGGCCGCCTTCGCCACCGGTATTCCTCCAGATCTCTACGCATTTCACCGCTACACCTGGAATTCTACCCCCCTCTACGAGTCTCAAGCCTGCCAGTTTCTGATGCAGTTCCCGTGTTGAGCCCGGGGATTTCACATCCAGTTTGACAGTCCGTCTTCGTCCGCTTTACGCCCAGTCATTCCT
+
B<-AC@EAEBGBGE;FFC<F<CFFCEDEEFCCFFGGG@@FGF7,B@CG,;CFGGE:@EECF,CCFG,@@F:@7C::7=:F++?BE@>C>+BEG,EFG=85=?EFEFGFGGEEFGFFGGGG7@BFF>FG8>CFF3=F>,@+@CG5D9546*@=D;@<DF6EDC6D3>>>5;,>,9CFA=9B:*6*<B,:CCB@EG>E*CFF7:F7+25**++377C***2<72>0,=:;(0))9C*6*-;?:B</*:94:7*
@M03364:276:000000000-BLYN8:1:1101:21341:8529 2:N:0:1
GGACCACAAGGGTATCTAATCCTGTTTGCTCCCCACGCTTTCGCACCTGAGCGTCAGTCTTCGTCCAGGGGGCCGCCTTCGCCACCGGTATTCCTCCTGATCTCTACGCATTTCACCGCTACACCTGGAATTCTACCCCCCTCTATGAGACTCCAGCCTGCCAGTTTCGGACGCAGTTCCCGGGTTGAGCCCGGGGATCTCACATCCGACTTGACCGACCGCCTGCGTGCTCTTTACGCCCAGTCATTGCC
+
A8CC,,,;,6C;F<E6@FAF<@@,;CEDC<F8CFG7@F@,DFGG@C:DFG<F77FCEECF,FGGGG7<<,CEBF==FDCFF,,8FF7@F+9C,,@?<,B,<F9<=E9FF7F:F<,,:FCED:AF?8FDB8F,>F=DFGG7E=CF9,@,8,>C@>BDD88C7D:@FFF;5*>**14;4,,>E1CE7CE,0<6;=CC5EE*<:+1*;4775D5C*02*)1:C555:8@9)8))*0:0.608/>>?)**/)*0*
@M03364:276:000000000-BLYN8:1:1101:7704:8586 2:N:0:1
GGACTACTGGGGTTTCTAATCCTGTTTGCTCCCCACGCTTTCGAGCCTCAGTGTCAGTTACAGGCCAGAGAGCCGCTTTCGCCTCCGGTGTTCCTCCATATATCTACGCATTTCACCGCTACACATGGAATTCCACTCTCCTCTCCTGCACTCAAGTCTCCCAGTTTCCAATGCACACAATGGTTGAGCCACTGCCTTTTACATCAGACTTAAGAAACCACCTGCGCTCGCTTTCCGCCCAATCAATCCGG
+
CCCCCFGGGGGG7FEFGFFGGGFFGGGGGFGGG@FGGGGGGGFFDEGGGAFFCGGFFF<<F<CFGEGGGA<CF@:C@BFFGGG@FFGG:BF?FG9FCA?EFF9FFFGE7C+?5CFGEDE+@C:A,9C,?,C:EE@=>EFG8@B9BFGGGGGFGFCDFEGGGGGGFF,,E9>>,7=DCF6EFEEEDEF6CF6:ECGGF,9ACFG@E:*;C?F7++=C*CCC5CF45?>*-5))/*+882;BE3()7;+9*))
@M03364:276:000000000-BLYN8:1:1101:8300:8596 2:N:0:1
GGACTACTCGGGTTTCTAATCCTGTTTGCTCCCCACGCTTTCGCACCTGAGCGTCAGTCTTCGTCCAGGGGGCCGCCTTCGCCACCGGTATTCCTCCAGATCTCTACGCATTTCACCGCTACACCTGGAATTCTACCCCCCTCTACGAGACTCTAGCTTGCCAGTTTCAAATGCAGTTCCCAGGTTGAGCCCGGGGATTTCACATCTGACTTAACAAACCGCCTGCGTGCGCTTTACGCCCAGTAATTCCG
+
CCCCCGGGGGGGGGGGGGGGGGGGGGGGGGGGGGGGGGGGGGGGEGGGGGGGGGGGGGGGGGGGGGGGGGGGGGGGDCFGGGGGGGGGGGGGFGGGGGGGGGGGGGGGGGGGGGGGGGGEGGGGGGGGGGFBFFGGGGGGGGGGGGGDCEGCFEF;BFGGGFGGGGG9,@;C,@EC,=DGF9F>GGGGGGGGGEGECGGGG=@+7;CF@>>FG@++>CFFBCEF@A>EBFFF3DF>F?>?EF?FCF?<FC7
@M03364:276:000000000-BLYN8:1:1101:16837:8613 2:N:0:1
GGACTACTAGGGTATCTAATCCTGTTTGCTCCCCACGCTTTCGCGCCTCAGCGTCAGTTTCGGGCCAAAGGGCCGCCTTCGCCACTGGTGTTCCTCCATATCTCTACGCATTTCACCGCTACACATGGAATTCCACTCTTCTCTCCCGCACTCAAGTCTCCCAGTTTCGAATGACCCTCCCCGGTTGAGCCGGGGGATTTCACATCAGACTTAAATGACCACCTGCGCGCGCTTTACGCCCAATCATTCCG
+
CCCCCCE,,CFGGGGFGFGGGGGGGGGGFGGGDE@CFGGEGCCC7+CF@FG<FFGFGGC,C,+6FBF,,6,8,6@C+CEGGGGFFGGGEFFEGAB,=,A5::@FFEBFG:FEF9AFGGGGEEGGC,C,BB?F=FFE,@,,CEGF9,=+@EGGG,DE,>,33BFD@EED++6:CACG61@5ECCC*>8<CGG57CGC*CEFFDCF;C+2;CDF+;D++;EGFGEF0>;>15>B3572BBEGG>(8**9<FD*
@M03364:276:000000000-BLYN8:1:1101:12606:8627 2:N:0:1
GGACTACTGGGGTTTCTAATCCTGTTCGCTCCCCACGCTTTCGTTCATCAGCGTCAATAAATACGTAGTAACCTGCCTTCGCAATTGGTATTCCATGTAATATCTAAGCATTTCACCGCTACACTCCATATTCTAGTTACTTCCATATTATTCAAGTCAAACAGTATCAATGGCCGTGTCTTAGTTAAGCTAAGAAATTTCACCACTGACTTATCTTACCGCCTACGAACCCTTTAAACCCAATAATTCCG
+
AB8CCGFFFFGGGGGEFGGGCEFGGGCEFE8FGGCCF@CF<CCG?<6,CFF,@C,@FG,CC9CFGFCFF9<6CEF@FCEGGGC7BEGGFFGCA9,:F??FGGGGGGEGGFFGC@?EFFCGGGGGG,,AFDFC9FFGGC9<EAF+4@;,@=F8@DE8=;;=ECFGF=;EF,;,A,,@3@D=EC;DFCDDGC=DFCG88;DDFCE+:DF+=C<C8CF?+?999:>=DFFF=DB*0C749>F7*/5?FGC8B=*
@M03364:276:000000000-BLYN8:1:1101:8364:8629 2:N:0:1
GGACTACCAGGGTTTCTAATCCTGTTTGATCCCCACGCTTTCGCACATCAGCGTCAGTTACAGACCAGAAAGTCGCCTTCGCCACTGGTGTTCCTCCATATCTCTGCGCATTTCACCGCTACACATGGAATTCCACTTTCCTCTTCTGCACTCAAGTTTCCCAGTTTCCAATGACCCTCCACGGTTGAGCCGTGGGCTTTCACATCAGACTTAAGAAACCGCCTACGCGCGCTTTACGCCCAATAATTCCG
+
CCCCCGGGGGGGGGGGGGGGGGGGGGGGGGGGGGGGGGGGGGGGGGGGGGGGGGGGGGGGGGGGGGGGGGGGGGGGGGGGGGGGGGGGGGGGGGGGGGGGGGGGGGGGGDGGGFFG9FGGDEGGGGGFGFGGGGGGGGGGGGGG9EGGGGGGGDGCGDGGGGGGGGGGGGDGGGGFFFFGGGGGGG>F8;FCE+BE?FGGCFEFAF>5CFGF7=@FCCGCEGFFFFFFFEDFGGF4F1EEE:0.C:+9::6
@M03364:276:000000000-BLYN8:1:1101:14093:8631 2:N:0:1
GGACTACTCGGGTTTCTAATCCTGTTTGCTCCCCACGCTTTCGAGCCTCAGCGTCAGTTACAGACCAGAGAGCCGCCTTCGCCACTGGTGTTCCTCCATATATCTACGCATTTCACCGCTACACATGGAATTCCACTCTCCTCTTCTGCACTCAAGTCTCCCAGTTTCCAATGACCCTCCCCGGTTGAGCCGGGGGCTTTCACATCAGACTTAAGAAACCGCCTGCGCTCGCTTTACGCCCAATAAATCCG
+
CCCCCGGGGGGGGGGGGGGGGGGGGGGGGGGGGGGGGGGGGGGGDGGGGFGGGGGGGGGGGGGFGGGGGGFGGGGGGGGGGGGGGGGGGGGFGGGGGGGGGGCFGGGGGGGGGGGGGGGGGGGGGGDGFFEGGGGGGGFFGGGGGGGFGGGGD8DFEFCFGGGFFGGGGFGGGFG?FGGGGGGGGGEFGGFGGGGDGGGGGGGGFGFGFGGGG=+@DGGF)C>?;F>D;EFBCCF>F(;EE>:>FC44CF<
@M03364:276:000000000-BLYN8:1:1101:18203:8651 2:N:0:1
GGACTACCAGGGTTTCTAATCCTGTTTGCTCCCCACGCTTTCGCACCTGAGCGTCAGTCTTCGTCCAGGGGGCCGCCTTCGCCACCGGTATTCCTCCAGATCTCTACGCATTTCACCGCTACACCTGGAATTCTACCCCCCTCTACGAGACTCAAGCCTGCCAGTTTCGGATGCAGTTCCCGGGTTGAGCCCGGGGATTTCACATCCGACTTGACAGACCGCCTGCGTGCGCTTTACGCCCAGTTAGTCCG
+
CCCCCGGGGGGGGGGGGGFGGGGGGGGGGGGGGGGGGGGGGGGGGGGGGGGGFGGGGGGGGGGGGGGGGGFCGGGGGGGGGGGGGGGGGGGGGGGGGFGGGGGGGGGGGGGGGGGGGGGGGGGGGGGG@8FGGGGGGGGGGDGGGGGGEGGGGGGGGGFFGGGGGGGGGG5CEGGGGGFDFCECGGEGDGGGCCE5CE8CFGG7@FGDDGCDF>FGFGGGBEFF<>>FB>EEGGF<62;ECEFF*:*.2:*
@M03364:276:000000000-BLYN8:1:1101:6876:8653 2:N:0:1
GGACTACTGGGGTTTCTAATCCTGTTTGCTCCCCACGCTTTCGCACCTGAGCGTCAGTCTTCGTCCAGGGGGCCGCCTTCGCCACCGGTATTCCTCCAGATCTCTACGCATTTCACCGCTACACCTGGAATTCTACCCCCCTCTACGAGACTCAAGCCTGCCAGTTTCGGATGCAGTTCCCGGGTTGAGCCCGGGGATTTCACATCCGACTTGACAGACCGCCTGCGTGCGCTTTACGCCCAGTAATTCCG
+
CCCCCGFGGGGGGGGGGFGGGGGGGGGGGGGGGGGGGGGGGFGGGGGGGGGGGGGGGEFFFGGGGGGGGGGGGGGGGGGGGGGGGGGGGGGGGGGGGGFFDFCFGGGGGDGGGGGGGGGGGGGGGGGGFGGGGGGGGGGGGDCGGGGDE8CGGGG@GDFGGGGGGGGGDEGECGGGFFGGGDEGGGGG?@FFG5EGDB?FGCGGFFGGGGGGGGGFCFGG:EB:?F073)755D<)9:GGD5497*96CG0
@M03364:276:000000000-BLYN8:1:1101:22142:8658 2:N:0:1
GGACTACCCGGGTTTCTAATCCTGTTTGCTCCCCACGCTTTCGCACCTGAGCGTCAGTCTTCGTCCAGGGGGCCGCCTTCGCCACCGGTATTCCTCCAGATCTCTACGCATTTCACCGCTACACCTGGAATTCTACCCCCCTCTACGAGACTCAAGCCTGCCAGTTTCGGATGCAGTTCCCGGGTTGAGCCCGGGGATTTCACATCCGACTTGACAGACCGCCTGCGTGCGCTTTACGCCCAGTAATTCCG
+
CCCCCGGGGGGGGGGGGGGGGGGGGGGGGGGGGGGGGGGGGGGGGGGGFGGGGGGGGGGGGGGGGGGGGEGGGGGG@CFGGGGGGGGGGGGGGGGGGGEFFGGGGGGGGGGGGGGGGGGGGGGGGGGGG?FGGGGGGGGGGGGGGGG6CEGDGFGFGGGGGGGGGGGGGGGDDGGGGGCDGGG5<EDGGGGGGDGGCEGGGCFFFGGGGGGGGGGFGGGGBGF?:>>FFEFFGGGBF?C8CDF6CC?AFG4
@M03364:276:000000000-BLYN8:1:1101:27715:8666 2:N:0:1
GGACTACAGGGGTTTCTAATCCTGTTTGCTCCCCACGCTTTCGAGCCTCAGTGTCAGTTACAGGCCAGAGAGCCGCTTTCGCCTCCGGTGTTCCTCCATATATCTACGCATTTCACCGCTACACATGGAATTCCACTCTCCTCTCCTGCACTCAAGTCTCCCAGTTTCCAATGCACACAATGGTTGAGCCACTGCCTTTTACATCAGACTTAAGAAACCACCTTCGCTCGCTTTACGCCAAATAAATCCGG
+
CCCCCGGEFGGGGGGGGGGGGGGGGGGGGGGGGGGGCGGGGGG8CCGGGGFFGGFGGGGGGCFGGG8FGGGGG8F76BFGGGGGG8BFGGEEGGGGGGEFGACEEFGGGGGGGGGG9FEGEGGFCFDEFFGGGGDE;8DDCEGGFGECGFGGGE8EFAEE3>@EGGA=DFGGGGGGGG6EFF,=,@DEGCEC7EGGGGGGDFF@9:CD**5=8+B7*;1C?C4)7>DB9DB4CFF4?=8*:))1;7+<<19
@M03364:276:000000000-BLYN8:1:1101:12350:8705 2:N:0:1
GGACTACTGGGGTATCTAATCCTGTTTGCTCCCCACGCTTTCGCACCTGAGCGTCAGTCTTCGTCCAGGGGGCCGCCTTCGCCACCGGTATTCCTCCCGATCTCTACGCATTTCACCGCTACACCTGGAATTCTACCCCCCTCTACAAGACTCTAGCCTGCCAGTTTCGAATGCAGTTCCCAGGTTGAGCCCCGGGCTTTCACATCCGACTTGACCGACCGCCTGCGTGCGCTTTACGCCCAGTAATTCCC
+
CCCCCGGGGGGGGFFGGGGGGGGGGGGGGGGGGGGGGGGGGGGGGEGG8FFGEGGGGGFEFFG@FGGGC::BFFGGGGGGGGGEE,>EE+BFGGGGG+4+F:>EDFFGGGGGFGGGGGGGCGGG@=BFDGGGGCFGD38FG>EGFG;9,,@?FCGGGF9B,@<DFFGG@>FGGGGGGFGFC9>>D?CC7FCC*=CC*=86CFG+:FFDDGGGG*6*1):EBDBF1>BE17.7DC*-@:EGGF0)*00)??2
@M03364:276:000000000-BLYN8:1:1101:7316:8718 2:N:0:1
GGACTACTGGGGTATCTAATCCTGTTTGCTCCCCATGCTTTCGAGCCTCAGTGTCAGTTACAGGCCAGAGAGCCGCTTTCGCCTCCGGTGTTCCTCCATATATCTACGCATTTCACCGCTACACATGGAATTCCACTCTCCTCTCCTGCACTCAAGTCTCCCAGTTTCCAATGCACACAATGGTTGAGCCACTGCCTTTTACATCAGACTTAAGAAACCACCTGCGCTCGCTTTACGCCCAATAAATCCGG
+
CCCCCGFGGGGGGGGGGGGGGGGGGGGGGGGGGGGGGGGGGGGGGGGGGGGGGGGGGGGGGGGGGGGGGGGGGGGGGGGGGGGGEGGGGGGGGGGGGGGGGGGGGGGGGGGGDGGGGEGGGGGGGGGGGGGGFGGGGGGGGGGGGGGGGGGG?FFGGGGGGGGGGGGGGGGGGGGGGGGGGGGFGGGGFFFGGGGGGGGGGFGGFGGGGFCFDFGDGGGGFGFFFF=BFFFFFGGFFF5:75:A8FFFFDC
@M03364:276:000000000-BLYN8:1:1101:10134:8767 2:N:0:1
GGACTACTCGGGTTTCTAATCCTGTTTGATCCCCACGCTTTCGCACATCAGCGTCAGTTACAGACCAGAAAGTCGCCTTCGCCACTGGTGTTCCTCCATATCTCTGCGCATTTCACCGCTACACATGGAATTCCACTTTCCTCTTATGCACTCAAGTTTCCCAGTTTCCAATGACCCTCCACGGTTGAGCCGTGGGCTTTCACATTAGACTTAAGCAACCGCCTAAGCGCGCTTTACGCCTAATCATTCCG
+
@AACCGFCFGCEF7C<FEC<=CEFGGGGGGCAFGG7++CGFGGGGGGG8EFGGGCE7EGFDGGGFFFDFFGFGC7F74B<D@:C7F,CF<FEG<@ECFGGFGCFGGD:@7,?FGGF,?:C>+=FDFFFFD9?FD9FEGCGFGF@9,@96=9D8DFGECFGC9A8AEG,6=EGGGE8E?DE8CEGDEEGGG?GECEEGGFDF7,?A+22BC87F8++57:9>;@99)0)-?85/9*)2(*:*..+0:193+2
@M03364:276:000000000-BLYN8:1:1101:22853:8767 2:N:0:1
GGACTACAAGGGTATCTAATCCTGTTTGCTCCCCACGCTTTCGCACCTGAGCGTCAGTCTTCGTCCAGGGGGCCGCCTTCGCCACCGGTATTCCTCCAGATCTCTACGCATTTCACCGCTACACCTGGAATTCTACCCCCCTCTACGCGACTCAAGCCTGCCAGTTTCGGATGCAGTTCCCGGGGTGCGCCCGGGGAGTTAACAGCCGACTTGACAGACCGCCGGCGTGCGCTTTACGCCCAGTAATGCCG
+
AC@B<,,,CFA@6CFFGGGFGGFGGGGDG,EFGGFEEFB,DFCEGGEGF<EE::C,B6CFGGCE:F7CFDFD@FDGG=,C<FGG7=CCGGGGFGGG,,,CD=;FGBGBF:+B<E9EFE7=>FGGGF,4:ABD9DFAFGFGDGGG9;D+:+8;>,,9,>88EF6:F;;DG*6*;E75,4BC>85C*4:**=*=CC****2***<**9*/97)*222*2C=/)/0(,)(7;EE>)9947(222)29*2*)*2)
@M03364:276:000000000-BLYN8:1:1101:15021:8797 2:N:0:1
GGACTACAGGGGTTTCTAATCCTGTTTGCTCCCCACGCTTTCGCACCTGAGCGTCAGTCTTCGTCCAGGGGGCCGCCTTCGCCACCGGTATTCCTCCAGATCTCTACGCATTTCACCGCTACACCTGGAATTCTACCCCCCTCTACGAGACTCAAGCCTGCCAGTTTCGGATGCAGTTCCCGGGTTGAGCCCGGGGATTTCACATCCGACTTGACAGACCGCCTGCGTGCGCTTTACGCCCAGTAATTCCG
+
CCCCCGGFFGGGGGGGGFGGGGGGGGGGGGGGGGGGGGGGGGGGEGGGGFGFGGGGGEFFFGGGGGGGFGCEGGGGGGGGGGGGGGGGGGGGGGGGGGGGGGGDFGGGGGGGGGGGGGGGGGGGGGGGGGGGGGGGGGGGGGGGCCFGGGGGGGGGG:8DFGFFGFAEGDCEGGGGGGGGFGGGEGGGGGGGGGGDEEGGG7C=AFGGGGGCG*CDD:FGDEDBB@951:BEGGGFFFEEGE697CFAGF7
@M03364:276:000000000-BLYN8:1:1101:18619:8803 2:N:0:1
GGACTACCGGGGTATCTAATCCTGTTTGCTCCCCACGCTTTCGCACCTGAGCGTCAGTCTTTGTCCAGGGGGACGCCTTCGCCACCGGTATTCCTCCAGATCTCTACGCATTTCACCGCTACACCTGGAATTCTACCCTCCTCTACAAGACTCTAGCCTGCCAGTTTCGAATGCAGTTCCAAGGTTGAGCCCGGCGATTCCATATCCTACTTGACAGCCCGCCTGCGTGCGCTTTACGCCCAGTACTTCCT
+
B9A@C6=@@FCE@;C,@6EC6,6C<ECFEFDFCE<F@FEGGGE7,86BC,6667FFCG,EC<<F<9F@,,++7@C+@EF,4C,,8E:+FCFGGF,EF8FEF8E,@,59F@:+<EF<FGG6F=FDF@=<,=?=FG,7,3,663>D@=3@9,6=7@,76,@,,DFDGCBF+@B,1,7<,7EF,;,*7,@E,,6=9***4=8,+4,1=8:+=60;:><:6*3/)7)(().:(8;)157<F2*1*.,00*1:C7*
@M03364:276:000000000-BLYN8:1:1101:8225:8806 2:N:0:1
GGACTACAGGGGTATCTAATCCTGTTTGCTCCCCACGCTTTCGCACCTCAGTGTCAGTATCAGTCCAGGTGGTCGCCTTCGCCACTGGTGTTCCTTCCTATATCTACGCATTTCACCGCTACACAGGAAATTCCACCACCCTCTACCGTACTCTAGCTCAGTAGTTTTGGATGCAGTTCCCGGGTTGAGCCCGGGGATTTCACATCCGACTTGACAGACCGCCTGCGTGCGCTTTACGCCCAGTAATTCCG
+
CCCCCGGGGGGGGEGGGGGGGGGGGGGGGGGGCFGGGGGGGGGGGGGGGGGFGGGGGGGGGGGGFGGFGGGFGGFFEGGGGGGEGFGGGFFFGGFCCFGGGGEFGFGGGGGGGF,?FGCGGGFGGGGGGGGFFGGGEGFFDG?DGGGGFGEDDGGGGGGGGGCFCFGGGG8EFGGGGGDGGGGGG>87CGFGGGDCCCE6FGC+BF>C7;D9C;FFGGFGFGEDFABB65>ED<9)1/;8C:,0:C@>FC9
@M03364:276:000000000-BLYN8:1:1101:19827:8838 2:N:0:1
GGACTACTGGGGTTTCTAATCCTGTTTGATCCCCACGCTTTCGCACATCAGCGTCAGTTACAGACCAGAAAGTCGCCTTCGCCACTGGTGTTCCTCCATATCTCTGCGCATTTCACCGCTACACATGGAATTCCACTTTCCTCTTCTGCACTCAAGTTTCCCAGTTTCCAATGACCCTCCACGGTTGAGCCGTGGGCTTTCACATCAGACTTAAGAAACCGCCTACGCGCGCTTTACGCCCAATAATTCCG
+
CCCCCGGGGGGGGGGGGGGGGGGGGGGGGGGGGGGGGGGGGGGGGGGGGGGGGGGGGGGGGGGGGGGGGGGGGGGGGGGGGGGGGGGGGGGGGGGGGGGGGGGGGGGGGGGGGGGGGGGGGGGGFGGGGGGGGGGGGGGGGGGGGGGGGGGGGGGGGGGGGGGFFFGGGGGGGGGGGGGGGGGGGGGGGDG6CGGG>FCFD9FFFGCGDGGFGGGFGGGGEG>@@F@A@FFFDD8CA?EEGD0ADDFCFGD
@M03364:276:000000000-BLYN8:1:1101:15141:8840 2:N:0:1
GGACTACAGGGGTTTCTAATCCTGTTTGCTCCCCACGCTTTCGAGCCTCAGTGTCAGTTACAGGCCAGAGAGCCGCTTTCGCCTCCGGTGTTCCTCCATATATCTACGCATTTCACCGCTACACATGGAATTCCACTCTCCTCTCCTGCACTCAAGTCTCCCAGTTTCCAATGCACACAATGGTTGAGCCACTGCCTTTTACATCAGACTTAAGAAACCACCTGCGCTCGCTTTACGCCCAATAAATCCGG
+
CCCCCGGGGFGGEGGGGGGGGGGGGGGGGGGGGGGGGGGGGGGGGGGGGGGGGGGGGGGGGGGGGGGGGGGGGGGGGGGGGGGGGGGGGGGGGGGGFFGGGGGGGGGGGGGGGGGGGGGGGGGGGGGGGGGGGGGGCEEDFFFGGDGGGGGG>E=FFCFGGGGGGGGGD=FF?ECGGFGFFGCFGGGD?DFGGGGFFGFGGGGGFGGCCCDGGGGGC9DFFEFEB>299;?DG*:4?=G8*8:FGGFECD:
@M03364:276:000000000-BLYN8:1:1101:14845:8844 2:N:0:1
GGACTACCGGGGTATCTAATCCTGTTTGCTCCCCACGCTTTCGAGCCTCAGTGTCAGTTACAGGCCAGAGAGCCGCTTTCGCCTCCGGTGTTCCTCCATATATCTACGCATTTCACCGCTACACATGGAATTCCACTCTCCTCTCCTGCACTCCAGTCTCCCAGTTTCCAATGCACACAATGGTTGAGCCACTGCCTTTTACATCAGACTTAAGAAACCACCTGCGCTCGCTTTACGCCAAATAAATCCGG
+
@@@ACG8CFCGGG7EGGEFF,FFGGGGGCGG<@FE:FFF@F<FD,:@E<<ECCFGC,<ECEFGF?FFGGGFEGGGEFFF?BECF:?>>FFGG<,CEEEFGCDA?,EEFFDFGGFGGF@C>F+9,=F9AEFEFFFGCEFGGGGGGG8@FGGGF,,@,EFF9D@FGGGGGA;EFGGGGGFGFGFGFFECGCFGGGGD@EFFFFGGGFGFC5?C+8DF8CG879*3))28?2?:?FDDC3;E*553@FGF<;D9
@M03364:276:000000000-BLYN8:1:1101:24676:8854 2:N:0:1
GGACTACACGGGTTTCTAATCCTGTTTGCTCCCCACGCTTTCGCACCTGAGCGTCAGTCTTCGTCCAGGGGGCCGCCTTCGCCACCGGTATTCCTCCAGATCTCTACGCATTTCACCGCTACACCTGGAATTCTACCCCCCTCTACGAGACTCAAGCCTGCCAGTTTCGGATGCAGTTCCCGGGTTGAGCCCGGGGATTTCACATCCGACTTGACAGACCGCCTGCGTGCGCTTTACGCCCAGTAATTCCG
+
CCCCCGGGGGGGGGGGGDEGGGGGGGGGGGGGGGFGGGGGGGGGGGGGGDGGGGGGGGGGGGGGGGGGGGDGGGGGGGGGGGGGGGGGGGGGGGGGGGGDGGGGGGGGGGGGGGGGGGGGGGGGGGGGDFGGGGGGGGGGGGGGGGGDEDGC:?FGGGGGGFGGFFGGGGGGDGGGGGGGGGGGGGGGGGGGGGGGGDG6DFFG6CFDDDDGGFGGGCFGEC>:?FB>(77<DD<<=(;EGB6F7D7:DG9
@M03364:276:000000000-BLYN8:1:1101:28516:8856 2:N:0:1
CTACTACGCTCGGATGGCCTGCAGTTTGCTCCTCCTTCTTTACCACCTCCGCTTATGTGTCTGTTTAGATGCCCCCCTTCGGCGCCGCTGACCCCTCAGATATCAACCCATTCCCCCTCCACACTGCCTATTCTTTCCTCCCATCTCACACGCCACCCTACCTATGTCATACCACGCTCCTCTTCTGCTCCACGCGCTTCTCCTGCTCAATTAACTGCAGTCGCACCGTCCCTCGTCTCCCAACACACTCC
+
--66A,,,6C,+++88,,,;,C,,C,,6C<;,,;C,CFA,,,,,<,8;,,88@B,,66,<,,6,,,,9,,66EE6+@@,:@,@+6+++87+,4B+9+,9,5,C<,,,,48,,,:,4+8++,4,44,,,:,C,,,,,,3,5,+,3,3,,3,,0++3+,6+,8@,,33@;,3,,,,,++**533;3F,@,,,38E>8****4+2,+)**+1*1+++2+10++23)(()()/5:;*0)()(*0*)()*/),**2
@M03364:276:000000000-BLYN8:1:1101:8664:8874 2:N:0:1
GGACTACCGGGGTTTCTAATCCTGTTTGCTCCCCACGCTTTCGAGCCTCAGCGTCAATTACAGACCAGAGAGTCGCCTTCGCCACTGGTGTTCCTCCATATATCTACGCATTTCACCGCTACACATGGAATTCCACTCTCCTCTTCTGCATTCAAGTTTCCCAGTTTCCAATGACCTTCCTCGGTTGAGCCGAGGGCTTTCACATCAGACTTAAGAAACCGCCTGCGCTCGCTTTACGCCCAATAAATCCG
+
CCCCCGGFGGGGGGGGGGGGGGGGGGGGGGGGGGGGGGGGGGGFGGGGFGGGGGGGGFGGFDGCGGGGFGFFFGGGGGGGGGGGGFGGGGGGGGGGGGGGGAGGGGGFFGGGGGGGGGGGGGGGCGGGGFGGGFGGGGGGGGGGFFGGGGGFGGGGFGGFGGGGGGGGCFGGGC9DEFFGCEGEGGGGGGFGCEGGCFFGGGGGFFCFGGGGFG7FFFFGFDFFDFBBB:DDDGGEFDGGGEFFGG*6FF<
@M03364:276:000000000-BLYN8:1:1101:10897:8922 2:N:0:1
GGACTACCGGGGTATCTAATCCTGTTTGCTCCCCACGCTTTCGCACCTGAGCGTCAGTCTTTGTCCAGGGGGCCGCCTTCGCCACCGGTATTCCTCCAGATCTCTACGCATTTCACCGCTACACCTGGAATTCTACCCCCCTCTACAAGACTCTAGCCTGCCAGTTTCGAATGCAGTTCCCAGGTTGAGCCCGGGGATTTCACATCCGACTTGACAGACCGCCTGCGTGCGCTTTACGCCCAGTAATTCCG
+
CCCCCFFGGGGGGEGFFGGGGFGGGGGGFGGGGGGGGGGGGGGGGGGGGGGGGGFGGGGGGGGGFGGGGEGGGGGGGGGGGGGGGGGGGDGGGGGGGGGGGGFGGGGGGGGGGGGGGEGGGGGGGGGGGGGGGGGGGGFGEGEGGGGGG6:CFGGGGFGGGGGGGGGGGF6FGGGGGGGGGGGGGCFGFGF=CEGGGGGGGGDGFGGCCCDDGGGFGGGG>DDF<:60(<5>DGGB=?EGEFFFGCFAFG2
@M03364:276:000000000-BLYN8:1:1101:5447:8941 2:N:0:1
GGACTACTCGGGTATCTAATCCTGTTTGCTCCCCACGCTTTCGCACCTGAGCGTCAGTCTTTGTCCAGGGGGCCGCCTTCGCCACCGGTATTCCTCCAGATCTCTACGCATTTCACCGCTACACCTGGAATTCTACCCCCCTCTACAAGACTCTAGCCTGCCAGTTTCGAATGCAGTTCCCAGGTTGAGCCCGGGGATTTCACATCCGACTTGACAGACCGCCTGCGTGCGCTTTACGCCCAGTAATTCCG
+
CCCCCGGGGGGGGGGGGGGGGGGGGGGGGGGGGGGGGGGGGGGGGGGGGGGGGGGGGGGGGGGGGGGGGGGGGGGGGGGGGGGGGGDGGGGGGGGGGGGGFGFGFGGGGGGEGGGGGGGGGGGGGGGGFFDFFGGGFGGEGGDGGGGGGGGGGGGGGGFGFGGGDFGGGGDEGC7FGGFFGDFFGGGGGGGFGEEE*8CFFDCGCGGC<DGGGGGGGFGGFGFFFFFFB>@BGGC>61EEGF?FGCF9:76
@M03364:276:000000000-BLYN8:1:1101:23882:8953 2:N:0:1
GGACTACTGGGGTTTCTAATCCTGTTTGCTCCCCACGCTTTCGCACCTGAGCGTCAGTCTTTGTCCAGGGGGCCGCCTTCGCCACCGGTATTCCTCCAGATCTCTACGCATTTCACCGCTACACCTGGAATTCTACCCCCCTCTACAAGACTCTAGCCTGCCAGTTTCGACTGCACTTCCCAGGTTGAGCCCGGGGATTTCCAATCCGACTTGACAGACACCCTGCGTGCGCTTTACGCCCAGTAATCCCG
+
CCCCC@FGE9,@@C;FFGEFGFFEEAFGGGGGGGGGGGGGGGGGGGGG8EEGGGFEDFGGGGGGGFGGGEGDG:FEEECCGGGCEGEFGGGFFG,EFCF9E<AFFAFGGE7:FGGGF?F=+@EF@EE8,3CCFAFGGGCEGCEC,D@,9,@8E9DAFGG?EGCFFGFF5**@9?<,,4:7E,?*F,,4,?8D5C54*3:9++++3;C3*9C***;77*=*)/)((8(7(7)7DD95=2:8CB(0::B)?>5
@M03364:276:000000000-BLYN8:1:1101:11547:8957 2:N:0:1
GGACTACTCGGGTATCTAATCCTGTTTGCTCCCCACGCTTTCGAGCCTCAGTGTCAGTTACAGGCCAGAGAGCCGCTTTCGCCTCCGGTGTTCCTCCATATATCTACGCATTTCACCGCTACACATGGAATTCCACTCTCCTCTCCTGCACTCAAGTCTCCCAGTTTCCAATGCACACAATGGTTGAGCCACTGCCTTTTACATCAGACTTAAGAAACCACCTGCGCTCGCTTTACGCCCAATAAATCCGG
+
CCCCCGGGGGGGGGGGGGGGGGGGGGGGGGGGGGGGGGGGGGGGGGGGGGGGGGGGGFGGGGGGGGGGGGGGGGGGGGGGGGGGGGGGGGGGGGGGGGGGGGGGGGGGGGGGGGGGGGGGGGGGGGGGGGGGGGFGFCGGGGGGGGGGGGGGGGGGGGGGGGGGGGGGGF9DDCFGGGGEGGGGGGFFFG?CFGGGGGGGGGGGFGGFGGCFGFGCGG6CFEFFFFFEFFFFGGCCE=C:E>@FFCF?CG<
@M03364:276:000000000-BLYN8:1:1101:11133:8968 2:N:0:1
GGACTACTAGGGTTTCTAATCCTGTTCGCTCCCCACGCTTTCGAGCCTCAGCGTCAGTTACAGACCAGAGAGCCGCTTTCGCCACCGGTGTTCCTCCATATATCTACGCATTTCACCGCTACACATGGAATTCCACTCTCCCCTTCTGCACTCAAGTTGTACAGTTTCCAAAGCACACAATGGTTAAGCCACTGCCTTTTACTTCAGACTTATACAACCGCCTGCGCTCGCTTTACGCCCAATAAATCCGG
+
CCCCCGGGFGGGGGGGGGGGGGGGGGGGGGGGGGGGGGGGGGGGGGGFGGGGGGGGGGGGGGGGGGGGGGFEGGGGGGGGGGGGCGGGGGGGGGFGGGGGGFGGGGGGGGCFGGGGGGGGGGGGGGGGGFGGGGGGGGGGGGGGGDGGGGGGG8EDFGGGGEGGGGGGAFFGGGGGGGGGGGCGGGFFFFFFCFFGGGDG9CGGFGFGGGGGG>FGGG>EBGBF>BBFFFFFGGGFFDCEE5=FDCF3CG:
@M03364:276:000000000-BLYN8:1:1101:13198:8975 2:N:0:1
GGACTACAGGGGTATCTAATCCTGTTTGCTCCCCACGCTTTCGCACCTGAGCGTCAGTCTTCGTCCAGGGGGCCGCCTTCGCCACCGGTATTCCTCCAGATCTCTACGCATTTCACCGCTACACCTGGAATTCTACCCCCCTCTACGAGACTCTAGCTTGCCAGTTTCAAATGCAGTTCCCAGGTTGAGCCCGGGGATTTCACATCTGACTTAACAAACCGCCTGCGTGCGCTTTACGCCCAGTAATTCCG
+
CCCCCGGGGGGGGGGGGGGGGGGGGGGGGGGGGGGGGGGGGGGGGGGGGGGGGGGGGGGGGGGGGGGGGGGGGGGGGGGGGGGGGGGGGGGGGGGGGGGFEFGGGGGGGGGGGFGGGGGGGGGFFGGGFGGGGGFGGGGGGGEGFGGEGDEFGFFGGGGGGGGGGGGGFGFGGFGAGFGGGGGGGDFGGFGGGDGGGGGGGFFG67CFDCGG:FGGGGG5>EE<?F>FBFF>DCGA7<GGGD?FGFF4>:2
@M03364:276:000000000-BLYN8:1:1101:3590:9010 2:N:0:1
GGACTACCGGGGTATCTAATCCTGTTCGCTCCCCACGCTTTCGTTCATCAGCGTCAATAAATACGTAGTAACCTGCCTTCTCAATTGGTATTCCATGTAATATCGAAGCATTTCACCGCTACACTACATATTCTAGTTACTTCCATATTATTCAAGCTCTGCAGTATCAATGGCAGTGTCCTAGTTAAGCTAGGAAATTTCACCACGGACTTACAAAGCCGCCTACGAACCCTTTAAACCCAATAATGCCG
+
CCCCCAE,F7+@@,C<,<9<6,<6F,CF@C8@C,FFFGD,C<@FE,,@E<9FGFEECFAFEFGGGFEGGGGEGFB,6,CF,@<@@FGC6?F,CF,,CFDF9AFG,<,=:E9ECFGCEF4=>>E@E8FGCCFFGFFFFGAFECFGF9FACFGD=AFGGGFGFFGGGFDDFFEGGFGDFGFGFG;F;@FGG,3,=8EF8BDEFF,A60+3=D7FF7+=;9FC?E5A469D=D>BCFG*86CF5?(/?CA*C4:
@M03364:276:000000000-BLYN8:1:1101:24609:9017 2:N:0:1
GGACTACAGGGGTTTCTAATCCTGTTTGCTCCCCACGCTTTCGCACCTGAGCGTCAGTCTTCGTCCAGGGGGCCGCCTTCGCCACCGGTATTCCTCCAGATCTCTACGCATTTCACCGCTACACCTGGAATTCTACCCCCCTCTACGAGACTCAAGCCTGCCAGTTTCGGATGCAGTTCCCGGGTTGAGCCCGGGGATTTCACATCCGCCTTGACAGACCGCCTGCGTGCGCTTTACGCCCAGTAATTCCG
+
CCCCCGGGGGGGGDGGGGGGGGGGGGGGGGGGGGGGGGGEFGGGGGGGGGGGGGGGGGGGGGGGGGGGGGGGGGGGGGGGGGGGGGGGGGGGGGGGGGGGGGGGGGGGGDGGFFGGGGGGGGGG88FFGGFGGGGGGGGGGGGGFG6CCEEFGGGGGGGGGGGGGGDGGEGGGGGFGGGGGGDEFGGGGBF**CGGECFGGGGCFGCD*>DDGGG=74CFEGEFB43<:DEBGG3AFBEGGF<?7DFFGGG
@M03364:276:000000000-BLYN8:1:1101:12088:9023 2:N:0:1
GGACTACCAGGGTTTCTAATCCTGTTTGCTCCCCACGCTTTCGAGCCTCAGTGTCAGTTACAGGCCAGAGAGCCGCTTTCGCCTCCGGTGTTCCTCCATATATCTACGCATTTCACCGCTACACATGGAATTCCACTCTCCTCTCCTGCACTCAAGTCTCCCAGTTTCCAATGCACACAATGGTTGAGCCACTGCCTTTTACATCAGACTTAAGAAACCACCTGCGCTCGCTTTACGCCCAATAAATCCGG
+
CCCCCGGGGGGGGGGGGGGGGGGGGGGGGGGGGGGGGGGGGGGGGGGFGGGGGGGGGGGGGGGGGGGGGGGGGGGGGGGGGEGGGGGGGGGGGGGGGGGGGDGGGGGGGGGGGGGGCGGGGGGGGGGGGGGGFGGGGGGGFFFGGCDGG?8?FGGGGGGGFGFEFGGGGFFFFGGGGGGFGGDGGGFFGGGFF6?CFFGG9?CCAFGFFDC7<;GG578FF7A==BBF>EDEFG+18=EBE>D)>C:?6C3
@M03364:276:000000000-BLYN8:1:1101:7623:9058 2:N:0:1
GGACTACAAGGGTTTCTAATCCTGTTCGCTCCCCACGCTTTCGTTCATCAGCGTCAATAAATACGTAGTAACCTGCCTTCGCAATTGGTATTCCATGTAATATCTAAGCATTTCACCGCTACACTACATATTCTAGTTACTTCCATATTATTCAAGCTCTGCAGTATCAATGGCAGTGTCCTAGTTAAGCTAGGAAATTTCACCACTGACTTACAAAGCCGCCTACGAACCCTTTAAACCCAATAATTCCG
+
CCCCCGGGGGGGGGGGGGGGGGGGGGFGGGGGGGGGGGGGGGGGGGGGGGGGGGGG>FGGGGFGGGFGGGGGGGGGGGGGGGGGGGGGGGGGGGGGGGGGGGGGGGCEFGGGGGGGGGGGDGGGGGGGGGGGGGGGGGGGGGGGGGFFEGGGGGGGGGGGGGGGGGGFGFGFGGGGGGFFGDFGFGGGCDEFFGDGFGGGGGGGFFGGGGGGGGDFFGGGFGFFDFAA5AA>FGGFF4;DEFFFDGFEG@C
@M03364:276:000000000-BLYN8:1:1101:23828:9090 2:N:0:1
GGACTACCCGGGTTTCTAATCCTGTTTGCTCCCCACGCTTTCGAGCCTCAGTGTCAGTTACAGGCCAGAGAGCCGCTTTCGCCTCCGGTGTTCCTCCATATCTCTACGCATTTCACCGCTACACATGGAATTCCACTCTCCTCTCCTGCACTCAAGTCTCCCAGTTTCCAATGCACACAATGGTTGAGCCACTGCCTTTTACATCAGACTTAAGAAACCACCTGCGCTCGCTTTACGCCCAATAAATCCGG
+
CCCCCGGCCGGGGGGGGGGGGGGGGGGGGGGGGGGDGGGGGGG?EFGFGEGEFGGGGGGGGFCDGCFFGGFEFGGGBFCGGGGGGFGGGGGGGGGGFGGGG,CFG9FGGGGGGGGGGEGEGGGG9E@CF?FGFGGG=8AFFGGGGGGGGGFCE=FGCGDGGGGFGGFDFCDF?FGGADE+AFDFEEFFF@:F6EGGGC99ECCFF7FFG>@CB>FG4C65@>9>=D=AFF>?4<768?DGGF@FF+@<FCC
@M03364:276:000000000-BLYN8:1:1101:10133:9097 2:N:0:1
GGACTACTGGGGTTTCTAATCCTGTTTGCTCCCCACGCTTTCGCACCTGAGCGTCAGTCTTCGTCCAGGGGGCCGCCTTCGCCACCGGTATTCCTCCAGATCTCTACGCATTTCACCGCTACACCTGGAATTCTACCCCCCTCTACGAGACTCAAGCCTGCCAGTTTCGGATGCAGTTCCCGGGTTGAGCCCGGGGATTTCACATCCGACTTGACAGACCGCCTGCGTGCGCTTTACGCCCAGTAATTCCG
+
CCCCCGGGGGFGGGGGGGGGCGGGGGGGGGFFGGGGGGGGGGGGGGGGGGGGGGECGGGGGGGGGGGGGGGGGGGGGGGGGGGGGGGGGDGGGGGGGGGGGGGGGGGGGEDFGGGGGEEGGGGGGGFGGGGGGGADCGFGGGGGFF8CEDGGGFGFGGGGGFFGGGFGGDEGGGGGGGGGGGDGGGGGGGGGGGGG=CFFGGF7AFF:<CDCG7CFGCGGFGF?F4>5<BEFGDC)=?GEC::?F**6DF6
@M03364:276:000000000-BLYN8:1:1101:19706:9128 2:N:0:1
GGACTACTGGGGTATCTAATCCTGTTTGCTCCCCACGCTTTCGAGCCTCAGTGTCAGTTACAGGCCAGAGAGCCGCTTTCGCCTCCGGTGTTCCTCCATATATCTACGCATTTCACCGCTACACATGGAATTCCACTCTCCTCTCCTGCACTCAAGTCTCCCAGTTTCCAATGCACACAATGGTTGAGCCACTGCCTTTTACATCAGACTTAAGAAACCACCTGCGCTCGCTTTACGCCCAATAAATCCGG
+
CCCCCGGGGGGGGGGGGGGGGGGGGGGGGGGGGGGGGGGGGGGGGGGGGGGGGGGGGGGGGGGGGGGGGGGGGGGGGGGGGGGGGGGGGGGGGGGGGGGGGGGGFGGGGGGGGGGGGGGGGDGFCFGGGGGGGGGGGGGFGFGGGGGGGGGGGD89FGGGGGGGGGGGGGGGGGGGGGG8FGGCFGGGGGGGGGGGGFGGGGGGFGFGGGGGGGGCGGCEAGFFDFB>)?BEGGFFF?EGGFFFFGFCDDD
@M03364:276:000000000-BLYN8:1:1101:4843:9153 2:N:0:1
GGACTACTAGGGTTTCTAATCCTGTTTGATCCCCACGCTTTCGCACATCAGCGTCAGTTACAGACCAGAAAGTCGCCTTCGCCACTGGTGTTCCTCCATATCTCTGCGCATTTCACCGCTACACATGGAATTCCACTTTCCTCTTCTGCACTCAAGTTTCCCAGTTTCCAATGACCCTCCACGGTTGAGCCGTGGGCTTTCACATCAGACTTAAGAAACCGCCTACGCGCGCTTTACGCCCAATAATTCCG
+
CCCCCGGGGGGGGGGGGGGGGGGGGGGGGGGGGGGGGGGGGGGGGGGGGGGGGGGGGGGGGGGGGGGGFGGGGGGGGGGGGGGGGGGGGGGGGGGGGGGGGGGGGGGGGGGGGGGGGGGGGGGG9FGFGGGGGGGGGGGFGGGGGFGFG;8DGGFGGGGGGGGGGGDFCFGGGGGGGGGGFGGGGGGGGGGGGCGGGGGGFCFD6F7D*?CGGGGGGGDF?GFA565?/8DFDGCEF@GGGF08D7+7CF6
@M03364:276:000000000-BLYN8:1:1101:16363:9162 2:N:0:1
GGACTACTGGGGTTTCTAATCCTGTTCGCTCCCCACGCTTTCGTTCATCAGCGTCAATAAATACGTAGTAACCTGCCTTCGCAATTGGTATTCCATGTAATATCTAAGCATTTCACCGCTACACTACATATTCTAGTTACTTCCATACTATTCAAGTCAAACAGTATCAATGGCCGTGTCTTAGTTAAGCTAAGAAATTTCACCACTGACTTATCTGACCGCCTACGAACCCTTTAAACCCAATAATTCCG
+
CCCCCGGGGGGGGGGGGGGGGGGGGGGGGGGFGGGGGGGGGGGGGGGGGGGGGGGGGGFGGGGGGGGGGGGGGGGGGGGGGGGGGGGGGGCGGFGGGFGFGGGGGGGGGGGGFGGGGGGGGGGGFGFGFGGGGGGGGGGGGGGGFGFFGGGGCGGGEFGGGGGFAFGGGGGGFFGEGGGGGGGCFGGGFGCGGGGGGGGFGFGDDGGGGGDGGGGFCGGGFGAA=FDFFFF>C>AAC=F@ED)6?DFFGGD
@M03364:276:000000000-BLYN8:1:1101:20177:9169 2:N:0:1
GGACTACCGGGGTTTCTAATCCTGTTTGCTCCCCACGCTTTCGCACCTGAGCGTCAGTCTTCGTCCAGGGGGCCGCCTTCGCCACCGGTATTCCTCCAGATCTCTACGCATTTCACCGCTACACCTGGAATTCTACCCCCCTCTACGAGACTCAAGCCTGCCAGTTTCGGATGCAGTTCCCGGGTTGAGCCCGGGGATTTCACATCCGACTTGACAGACCGCCTGCGTGCGCTTTACGCCCAGTAATTCCG
+
CCCCCGGGGGGGGGGGGGFGGGFGGGGGGGGGGGGGGGGGGGGGGGGGGGGGGGGGGFFGGGGGGGGGGGGGGGGGGGGGGGGGGGGGGGGGGFFGFGGGGGGGGGGGGGGGGFFFGGGGEEGGGG?D3CDFGGD,EFGGGGGG9EF>EGGF6EGGGGFGGGGGGGGFCEC8EGGGGGGGGGGGGDGCECGGGGGEEGFF=7CFFGGDCD)9FGGGGGGGFEF?FF;DFEEE5<5AFFEEGF:4*:1.2:2
@M03364:276:000000000-BLYN8:1:1101:26149:9178 2:N:0:1
GGACTACACGGGTTTCTAATCCTGTTTGCTCCCCACGCTTTCGCACCTGAGCGTCAGTCTTCGTCCAGGGGGCCGCCTTCGCCACCGGTATTCCTCCAGATCTCTACGCATTTCACCGCTACACCTGGAATTCTACCCCCCTCTACGAGACTCAAGCCTGCCAGTTTCGGATGCAGTTCCCGGGTTGAGCCCGGGGATTTCACATCCGACTTGACAGACCGCCTGCGTGCGCTTTACGCCCAGTAATTCCG
+
CCCCCGGGDGGGGGGGGGGGGGGGGGGGGGGGGGGGGGGGGGGGEGFFCGGGGGDGGGGGGGFGGGEGE7FFCFGGGGGGGGGGG8FGFGGGGGGGGDGGGGGGGGGGGGGGGGGGGGGGGGFFDDFGGGGGGGGGGFC@EEG6AFFG7CEFCCC69BEEGFGGCEGGGGDGGGGGGGGGDDEGGG5ACGFCEECEGGF6F@FG+9;5CD7DCFF7C4@CBCB:<FBB(>B@DDFBFFEGD:?FG*9<FG7
@M03364:276:000000000-BLYN8:1:1101:17075:9190 2:N:0:1
GGACTACTGGGGTATCTAATCCTGTTTGATCCCCACGCTTTCGCACATCAGCGTCAGTTACAGACCAGAAAGTCGCCTTCGCCACTGGTGTTCCTCCATATCTCTGCGCATTTCACCGCTACACATGGAATTCCACTTTCCTCTTCTGCACTCAAGTTTCCCAGTTTCCAATGACCCTCCACGGTTGAGCCGTGGGCTTTCACATCAGACTTAAGAAACCGCCTACGCGCGCTTTACGCCCAATAATTCCG
+
CCCCCGGGGGGGGGGGGGGGGGGGGGGGGGGGGGGGGGGGGGGGGGGGGGGGGGGGGGGGGGGGGGGGGGGGGGGGGGGGGGGGGGGGGGGGGGGGGGGGGGGGGGGGGGGGGGGGGGGGGGGGCCFDFGGGGGGGGFEFFGGGGGGGGGGGFGGGGGGGGGGGGGGGGGFGGGGGGGGGDGGCFGGGGGGGGGGGGGGGFGGGFGGGGGGGGGGGGGGGFGF>DFFFFFEFGGGFFFGGGFFFGF+?CF4
@M03364:276:000000000-BLYN8:1:1101:7514:9207 2:N:0:1
GGACTACCAGGGTTTCTAATCCTGTTTGCTCCCCACGCTTTCGCACCTGAGCGTCAGTCTTCGTCCAGGGGGCCGCCTTCGCCACCGGTATTCCTCCAGATCTCTACGCATTTCACCGCTACACCTGGAATTCTACCCCCCTCTACGAGACTCAAGCCTGCCAGTTTCGGATGCAGTTCCCGGGTTGAGCCCGGGGATTTCACATCCGACTTGACAGACCGCCTGCGTGCGCTTTACGCCCAGTAATTCCG
+
CCCCCGGGGGGGGGGGGGGGGGGGGGGGGGGGGGGGGGGGGGGGGGGGGGGGGGGGGGGGGGGGGGGGGGGGGGGGGGGGGGGGGGGGGGGGGGGGGGGGGGFGGGGGGGGGGGGGGGGGGGGGGGGGGGGGGGGGGGGGGGGGGGGGGGGCFGGGGGGGGGCFFFGGGGGGGGGGGGGGGGGGGGGGGGGGGGGGGGGGGGGG=FGGCDDGGGGGGCFGFGFFFF6@BFFFGGGAF?EGG)(9:CFFGG7
@M03364:276:000000000-BLYN8:1:1101:12283:9214 2:N:0:1
GGACTACCCGGGTTTCTAATCCTGTTTGATCCCCACGCTTTCGCACATCAGCGTCAGTTACAGACCAGAAAGTCGCCTTCGCCACTGGTGTTCCTCCATATCTCTGCGCATTTCACCGCTACACATGGAATTCCACTTTCCTCTTCTGCACTCAAGTTTCCCAGTTTCCAATGACCCTCCACGGTTGAGCCGTGGGCTTTCCCATCAGACTTAAGAACCCGCCTACTCGCGCTTTACCCCAAATAATTCCG
+
CCCCC<F@EFFCGGDF9FACE<,EGGFCDAFGGC<@@@FGG,:,@@:ACF@FGC@@EGFAFDFFF78,6<FFFFCF7BCA<FBC@@ECCCFGGFCF@F9E<FF<4ECF@7FFE,CFFF7CE:FEG,EFGCE,F,,,C>9EED;D,8@E;,438BD=@>=FF,@FGGGF,E,D8EF,@DE@3>C+@B@C?FCC4@B:CFG77+9C@FFGG9F++5+++*49*=)(56*)/5?ADDGF6)5=*)(*30A5D>F
@M03364:276:000000000-BLYN8:1:1101:13775:9215 2:N:0:1
GGACTACCCGGGTATCTAATCCTGTTTGCTCCCCACGCTTTCGCACCTGAGCGTCAGTCTTCGTCCAGGGGGCCGCCTTCGCCACCGGTATTCCTCCAGATCTCTACGCATTTCACCGCTACACCTGGAATTCTACCCCCCTCTACGAGACTCAAGCCTGCCAGTTTCGGATGCAGTTCCCGGGTTGAGCCCGGGGATTTCACATCCGACTTGACAGACCGCCTGCGTGCGCTTTAGGCCCAGTAATTCCG
+
CCCCCGGGGGGGGGGGGGGGGGGGGGGGGGGGGGGGGGGGGGGGGGGGGGGGGGGGGGGGGGGGGGGGGGGGGGGGGGGGGGGGGGGGGGGGGGGGGDGGGGGGGFGGGGGGGGGGGGGGDGGGGGGGGFGFFGGGGGGEGGGGFFFEDCGGGGGCF8CFDCFFFGGFGG*BEGFGGGGGFEGEGCCCGGGFEGGGGGGGGGGGFGGGDGGGGGGGDDFFBCD:::9@(<@<CDC2*)<EG::6CCF<GF0
@M03364:276:000000000-BLYN8:1:1101:9587:9217 2:N:0:1
GGACTACTGGGGTTTCTAATCCTGTTTGCTCCCCATGCTTTCGTGCATCAGCGTCAGTAATGTTCTAGTAAGTCGCTTTCGCAATGAGTATTCCTCTTGATCTCTACGGATTTTACCCCTACACCAAGAATTCCACCTACCTCTCCCATACTCATAGAATGACAGTTTCAAATGCAGTTATATGGTTAAGCCATAGGATTTCACATCTGACTTGTCACTCCGCCTACGCACCCTTTACGCCCAGTAATTCC
+
CCCCCGGCGGGGGFGGGGGGGGGGGGGGGGGGGGGGGGGGGGGGGGGGGDFGGGGGGCAEGFGGGGEGGGFGEFFGGGGGGEGGDGEFGGGGGFF<FGGFAFGGGE9FCGEGGFFDFBFGGFEGGG@ECFFGACEGFGGGG?FFGF8DFGGFD9CFAEDFEDFGGEFDFDFDGFFDDFFGFC9FFGGGGGAFGFGE,>EGGGGGBDFF+9DG=7=+?=;E:+5)095?>A?**<CEFF5*9*:97CFE+:=
@M03364:276:000000000-BLYN8:1:1101:7565:9226 2:N:0:1
GGACTACTAGGGTTTCTAATCCTGTTTGCTCCCCACGCTTTCGCACCTCAGTGTCAGTATCAGTCCAGGTGGTCGCCTTCGCCACTGGTGTTCCTTCCTATATCTACGCATTTCACCGCTACACAGGAAATTCCACCACCCTCTACCGTACTCTAGCTCAGTAGTTTTGGATGCAGTTCCCAGGTTGAGCCCGGGGATTTCACATCCAACTTGCTGAACCACCTACGCGCGCTTTACGCCCAGTAATTCCG
+
CCCCCGGGGGGGGGGGGGGGGGGGGGGGGGGGGGGGGGGGGGGGGGGGGGGGGGGGGGGGGGGGGGGGGGGGGGGGGGGGGGGGGGGGGGGGGGGGGGGGGGGGGGGGGGGGGGGGGGGEFGGGCGGGGGGGGGGGGGGGGGGGGGGGGFGGGGGGGGG?ECFGGGFFFECGGGGGGFGGGG8BGGG8?FGGGGGGGGGGGGFDFGF>CGGGFGF7CFGGFGDDFF9?@DABGDG<C@GGG:(6+;AEFG*
@M03364:276:000000000-BLYN8:1:1101:8632:9232 2:N:0:1
GGACTACAGGGGTTTCTAATCCTGTTTGCTCCCCACGCTTTCGAGCCTCAGCGTCAGTTACAGACCAGAGAGCCGCCTTCGCCACTGGTGTTCCTCCATATATCTACGCATTTCACCGCTACACATGGAATTCCACTCTCCTCTTCTGCACTCAAGTCTCCCAGTTTCCAATGACCCTCCCCGGTTGAGCCGGGGGCTTTCACATCAGACTTAAGAAACCGCCTGCGCTCGCTTTACGCCCAATAAATCCG
+
CCCCCGGGFGGGGGGGGGGGFGGGGGGGGGGGGGGGGGGGEFGGGGGGGGGFGGGGGFGGGGGFEFFFGFGGGGDGGEFGGGGGGGGGFC<@FFGGGGGGGGAEFGF7>FCBFFGGGGGGGGGGGGGGDAFFCFFCFGDGGGFFGEGGCFF8DFCFGGGFF@FGFGCGCFGGFGGGG?=@EGCEGGCE7EFG>EEEGGGGGGGG>48*;DFDGGCGC48:)==<?5>>3>A5DGGFFBEGGFB>FFF:*2)
@M03364:276:000000000-BLYN8:1:1101:22514:9235 2:N:0:1
GGACTACAAGGGTATCTAATCCTGTTTGCTCCCCACGCTTTCGCACCTGAGCGTCAGTCTTCGTCCAGGGGGCCGCCTTCGCCACCGGTATTCCTCCAGATCTCTACGCATTTCACCGCTACACCTGGAATTCTACCCCCCTCTACGAGACTCAAGCCTGCCAGTTTCGGATGCAGTTCCCGGGTTGAGCCCAGGGATTTCACATCCGACTTGACAGACCGCCTGCGTGCGCTTTACGCCCAGTAATTCCG
+
CCCCCFFFGGGGGGGGGGGGGFGGGCFGGGGGGGFCFGEGGGGGGCGGGGGGGGDFGFGGGGGGGFFGGDEGGGGGGGGGGGGGGGGGGGGGFF@<FGG9DFEGGGGGGGG@C<AAFGGGEGGFGGFDF<D:DGG;DCBFGGG+,,6@EGG+DGFFFGGGF7AFGDCFEGGGEFGGFFE::5CGFEGGGCCEGDFD*=CC+7+;@<F*<>CGGG*2C78CEGB(4.4>(7;BD37>FBEG=5,9:>?BGG*
@M03364:276:000000000-BLYN8:1:1101:13664:9244 2:N:0:1
GGACTACTGGGGTTTCTAATCCTGTTTGCTCCCCACGCTTTCGAGCCTCAGCGTCAGTTCAGGTCCGAGGGCCGCCTTCCGCCACGGGGTTCCTCCTTATTTATACGCAATTTACCGCTCCACCTGGAATTCCCATCTCCCCTTCTGCACCTCAGTCCCCCAGTTTTCAATGAACCTCCCCGGTTGAGCCCAAGGCTTTCCCATTCGAACTAAGAAAACGCCTGCCGTGGGCTTTAGCCCCATAAATTCGG
+
<CCBCDG9CFGCF@CFG@CCFGGGGGFGFGGFGGC@F7BEFEFFGCFGGFCCEC:BCEA9,,,,9,@@@++@7+6@7C,,8,,+,+7+:++,,:4B,,,,,,,9,,B:F+B,9<,C=+@8@,,,8,6,F,A3;,8,8,,7,@866,3,C8,03>8@8,36B3+,3@,5=E;,,5@D81,@*@BC<5,,,6*,4:C*0?,,+*0+++41;*/*;02@<*=*)25;()()(0))01*)*)<877(0>F=-:*0
@M03364:276:000000000-BLYN8:1:1101:9738:9272 2:N:0:1
GGACTACCGGGGTATCTAATCCTGTTTGCTCCCCACGCTTTCGAGCCTCAGCGTCAGTTACAGACCAGAGAGCCGCCTTCGCCACTGGTGTTCCTCCATATATCTACGCATTTCACCGCTACACATGGAATTCCACTCTCCTCTTCTGCACTCAAGTCTCCCAGTTTCCAATGACCCTCCCCGGTTGAGCCGGGGGCTTTCACATCAGACTTAAGAAACCGCCTGCGCTCGCTTTACGCCCAATAAATCCG
+
CCCCCGGGGGGGGGGGGGGGGGGGGGGGGGGGGGGGGGGGDFGGGGGGGGGGGGGGGGGGGGGGGGGGGGGGGGGGGGGGGGGGGGGFFGGGGGGGGGGGFGGGGGGGGECFGGGGGDGGGGGGGGGGBFEGGGGGGGGGGGGGGGGFGGGGGFGGGGGFGGGGFFGGGGGGGGGGFCFCGGGGGGGFGGGGGGG=EGGGGGGDCGGGGGGGGCCGGGGGFGA@?A931;EFG<F2F?EGGFBFCF?AGG<
@M03364:276:000000000-BLYN8:1:1101:14794:9294 2:N:0:1
GGACTACCGGGGTTTCTAATCCTGTTTGATCCCCACGCTTTCGCACATCAGCGTCAGTTACAGACCAGAAAGTCGCCTTCGCCACTGGTGTTCCTCCATATCTCTGCGCATTTCACCGCTACACATGGAATTCCACTTTCCTCTTCTGCACTCAAGTTTCCCAGTTTCCAATGACCCTCCACGGTTGAGCCGTGGGCTTTCACATCAGACTTAAGAAACCGCCTACGCGCGCTTTACGCCCAATAATTCCG
+
CCCCCGGGGGGGGGGGGGGGGGGGGGGGGGGGGGGGGGGGGGGGGGGGGGGGGGGGGGGGGGGGGGGGGGGGGGGGGGGGGGGGGGGGGGGGGGGGGGGGGGGGGGGGGGGGGGGGGGGGGGGGGGGGGGGGGGGGGGDGGGGGGGGGGGGGGGGGGGGGGFGGGGGGGGFGGGGGGGGGCGGGGGGG?DGGGGGGGGGGGGGGF>8@FGGFGGFGGGGGFGEFFF@E9DEFGGG<6<GGGF0FGFFFGGC
@M03364:276:000000000-BLYN8:1:1101:17157:9306 2:N:0:1
GGACTACAGGGGTTTCTAATCCTGTTTGCTCCCCACGCTTTCGCACCTGAGCGTCAGTCTTTGTCCAGGGGGCCGCCTTCGCCACCGGTATTCCTCCAGATCTCTACGCATTTCACCGCTACACCTGGCATTCTACCCCCCTCTACAAGCCTCTAGCCTGCCAGTTTCGAATGCCGTTCCCAGGTTGAGCCCGGGGAGTTCACATCCGACTTGACAGACCTCCCGCGTGCGCTGTACGCCCAGTAATGCCC
+
C@@B<EFCEFDGG@@@6EFDA,,;C6CF<E@FEF?@FG@FG9FFFCC<6CF8@@@C7FFC@C<FFFF<ECGGGGGGGC7F,8BCFG7C+C=E9@C5<?,??F9<9FFG:+B=,C,,EFGDCFFGFGF3,>F9F@@36D6>BCED,CFG@8+=>6,E;E,,38@E<;9@;5,41;,344=E6D2176DFFGCGE*:CE83=+:C>AFGGCDGGFCC78*;1)00,4>67()055776=4*/:)49C7*)29*
@M03364:276:000000000-BLYN8:1:1101:28703:9329 2:N:0:1
GGACTACTGGGGTATCTAATCCTGTTTGCTCCCCACGCTTTCGCACCTGAGCGTCAGTCTTCGTCCAGGGGGCCGCCTTCGCCACCGGTATTCCTCCAGATCTCTACGCATTTCACCGCTACACCTGGAATTCTACCCCCCTCTACGAGACTCAAGCCTGCCAGTTTCGGATGCAGTTCCCGTGTTGAGCCCGGGGATTTCACATCCGACTTGACAGACCGCCGGCGTGCGCTTTACGCCCAGTAATTCTG
+
CCCCCGGDDGGGGGGGGGGGGGGGFF9C9@<FG78:@FG;DEEDECGGCFFGGGCFGGFGDGGGGDGGGCEGGEFEEGGFGGGDFFGGGGGGGEFFG<FFFGGGGGGGGDCGCCDFE:C>FGGGGGGDFGFFGGG9D8D7=CGC=F3CC>EFDGG?C6@,8EFDFCGFC5B::CGG@7;F6>,*=6,=CE?@E5*:5CBCDFCD66;>575*CCFF45/CDG5(-59B2>)73CC2618CC)39>7967*0
@M03364:276:000000000-BLYN8:1:1101:21442:9337 2:N:0:1
GGACTACTCGGATTTCTAATCCTGTTTGCTCCCCACGCTTTCGCACCTGAGCGTCAGTCTTCGCCCAGGGGGCCGCCTTCGCCACCGGTATTCCTCCAGATCTCTACGCATTTCACCGCTACACCTGGAATTCTACCCCCCTCTACGAGACTCAAGCCTGCCAGTTTCGGATGCAGTTCCCGGGTTGAGCCCGGGGATTTCACATCCGACTTGACAGACCGCCTGCGTGCGCTTTACGCCCAGTAATTCCG
+
CCCCCGGGGGG+CFGGGGGGGGGGGGGGGGGGGGGGGGGGGGGGGGGGGGGGGGGGGGGGGGGGGGGGGGGGGGGGGGGGGGGGGGGGGGGGGGGGGGGGGGGGGGGGGGFGGGGGGGGGGGGGGGGGGGGGGGGGGGGGGGGGGGGGGGGGGGGGGGGCGGGFGGGFEGGDCCEGGGGFFC>CGGGFFGGGGGGGDEFGGGGGFF<5DDGGGGGC6CGGFGFF?FFFBF>:39*6@BEGEBFFGFF>GG4
@M03364:276:000000000-BLYN8:1:1101:6389:9350 2:N:0:1
GGACTACTGGGGTTTCTAATCCTGTTCGCTCCCCACGCTTTCGTTCATCAGCGTCAATAAATACGTAGTAACCTGCCTTCGCAATTGGTATTCCATGTAATATCTAAGCATTTCACCGCTACACTACATATTCTAGTTACTTCCATATTATTCAAGCTCTGCAGTATCAATGGCAGTGTCCTAGTTAAGCTAGGAAATTTCACCACTGACTTACAAAGCCGCCTACGAACCCTTTAAACCCAATAATTCCG
+
CCCCCGGGGGGGGGGGGGGGGGGGGGGGGGGGGGGGGGGGGGGGGGGGGCGGGGGGCGGGGGGGGGGGGGGGGGGGGGGGGGDGGGGGGGGGGGGGGGGGGGGGGGGGGGGGGGFGGGGCFGGGGGGGGGGGGGGGGGGGFFGGFGFGGGGGGGADGGFGGGGGFGDCFFG9FGDDEDCDFGGGGGGGGGGGDFCFGGGGFFGGFG?GGFF?DFG76:DFEGFA)3>5=B@BFGGFFEFGGF=A98CCGG8
@M03364:276:000000000-BLYN8:1:1101:24343:9350 2:N:0:1
GGACTACCGGGGTATCTAATCCTGTTTGCTCCCCACGCTTTCGCACCTGAGCGTCAGTCTTCGTCCAGGGGGCCGCCTTCGCCACCGGTATTCCTCCAGATCTCTACGCATTTCACCGCTACACCTGGAATTCTACCCCCCTCTACGAGACTCAAGCCTGCCAGTTTCGGATGCAGTTCCCGGGTTGAGCCCGGGGATTTCACATCCGACTTGACAGACCGCCTGCGTGCGCTTTACGCCCAGTAATTCCG
+
CCCCCFFGGGGGGGGGF<FGGGGGGGGGGGFGGGGEGGGGGGEECGECDCFFGGGEGGGGGGGGCF@FCEEGG7FFGGFFFGGGFGFGGCEGG9FGCFGFGGCGGCEDDEFGGDFGGGGGDGG@EEGGD8?DF9EDFGDE@EEGGGG6E*CFGGG?FGGGGFGGGGGGGDCEGGGFGFDFG8EDBGCFGG8CGGCGGG69:>EGFGGG3CDCGFGFCGG*>E71:FFFFFFFG7F<71E*::17FCB>DG>
@M03364:276:000000000-BLYN8:1:1101:26436:9364 2:N:0:1
GGACTACAGGGGTATCTAATCCTGTTTGATCCCCACGCTTTCGCACATCAGCGTCAGTTACAGACCAGAAAGTCGCCTTCGCCACTGGTGTTCCTCCATATCTCTGCGCATTTCACCGCTACACATGGAATTCCACTTTCCTCTTCTGCACTCAAGTTTCCCAGTTTCCAATGACCCTCCACGGTTGAGCCGTGGGCCATCACATCAGACTTGAGAAACCGCCTACGCGCGCTTTACGCCCAATAACTCCG
+
@CCCCF8EEFF@FFGGF,CEF@FGG9EFE9<FE8FGE@,@CFEFCFGFFGFEG@FGGFFF9EGFGCGFGG8FEECFGCEFFGF@B,ECFC,C9CCF,:B@<BFFG9=FGGC7AF9?DC@8EE9=,9,<,=,:FE;9,9>CEGD+>,@>EAE86@8=6@,78C,6,8,>3=;B,=,==DEGGFCEF+CFGGG61::?7**,**2;CCCC?DCC*3;@79E7*C552?=D>?))8>74@@EC5)6A4>89**1
@M03364:276:000000000-BLYN8:1:1101:17454:9368 2:N:0:1
GGACTACTAGGGTTTCTAATCCTGTTTGCTCCCCACGCTTTCGAGCCTCAGCGTCAGTTACAGACCAGAGAGCCGCCTTCGCCACTGGTGTTCCTCCATATATCTACGCATTTCACCGCTACACATGGAATTCCACTCTCCTCTTCTGCACTCAAGTCTCCCAGTTTCCAATGACCCTCCACGGTTGAGCCGTGGGCTTTCACATCAGACTTAAGAAACCGCCTACGCGCGCTTTACGCCCAATAATTCCG
+
CCCCCGGGGGGGGGGGGGGGGGGGGGGGGGGGGGGGGGGGGGGGGGGGGGGGGGGGGGGGGGGGGGGGGGCEGGGGGGGGGGGGGGGGGGGGGGGGGGGGGGGGGGGGGGGGGGGGGGGGGGGGGGGGGGGGGGGGGGGGGGGGGGGGGGGGGGGGGGGGGGGGGFGGGGFGGGGGGGGGGGGGGDGGGGGGDCGGGGGGFGGGFGF>>GCFGGGGGGGC>GFFFFFFFFEFGGGCFFGGGF?AFGFFGG<
@M03364:276:000000000-BLYN8:1:1101:8003:9374 2:N:0:1
GGACTACACGGGTTTCTAATCCTGTTTGCTCCCCACGCTTTCGAGCCTCAGTGTCAGTTACAGGCCAGAGAGCCGCTTTCGCCTCCGGTGTTCCTCCATATATCTACGCATTTCACCGCTACACATGGAATTCCACTCTCCTCTCCTGCACTCAAGTCTCCCAGTTTCCAATGCACACAATGGTTGAGCCACTGCCTTTTACATCAGACTTAAGAAACCACCTGCGCTCGCTTTACGCCCAATAACTCCGG
+
CCCCCGGGGGGGGGGGGGGGGGGGGGGGGGGGGGGGGGGGGGGGGGGFGCFGGGGGGGGGGGGGGGCEFGCBFGGGFEGGGGGGGGGGGGGGGGGGGCGGGG9EFGFGGGGGGFGGFG>>FGGGDDFGGEFGGG9FGGGFFFFGGGFFGGGGGGFF;DFFGGGG8EFFGCFA88FFFG6DDEFGGGCFGG8DFGGFGGGGFGGGF+7DFFGDDF+B**1=>GF4<5@?@BB)98C469E75>@4>*3;>D:
@M03364:276:000000000-BLYN8:1:1101:22091:9385 2:N:0:1
GGACTACTAGGGTTTCTAATCCTGTTTGCTCCCCACGCTTTCGAGCCTCAGTGTCAGTTACAGGCCAGAGAGCCGCTTTCGCCTCCGGTGTTCCTCCATATATCTACGCATTTCACCGCTACACATGGAATTCCACTCTCCTCTCCTGCACTCAAGTCTCCCAGTTTCCAATGCACACAATGGTTGAGCCACTGCCTTTTACATCATACTTATGAAACCACCTGCGCTCTCTTTACGCCCAATAAATCCGG
+
CCCCCGGGGGGGGGGGGFGGFGGGGGGGGC<FGEGGGGGGGGG,6CFGGGGFGGGGGFGCFCF@FGGEFFFGDFFGCFEFGGEEGGGGGEGGGGGGG8,<EFGGGGGGGGGGGGGFGECGGGGGGGGGGFGGGFGGF8EGGGGGF@9,@FFFE,EFGGGEGGGGGGGG,;;=?G=DD,@=D9,E>+6,6:FG6@9C9EFGGGFG7++9+B;=+<<ECCFC?56<>@@D=**/::CC458EG)()8BF@CDD
@M03364:276:000000000-BLYN8:1:1101:9469:9386 2:N:0:1
GGACTACTGGGGTTTCTAATCCTGTTTGCTCCCCACGCTTTCGCACCTGAGCGTCAGTCTTCGTCCAGGGGGCCGCCTTCGCCACCGGTATTCCTCCAGATCTCTACGCATTTCACCGCTACACCTGGAATTCTACCCCCCTCTACGAGACTCTAGCTTGCCAGTTTCAAATGAAGTTCCCAGGTTGAGCCCGGGGATTTCACATCTGACTTAACAAACCGCCTGCGTGCGCTTTACGCCCAGTAATTCCG
+
CCCCCFEFDFGGGGGGGGGGGGGGGGGGGGGGEGGECBEEFGGGGGGGGGGGGGGG,FFFFGGGGGGGFGGGGGGGGGCEDGEDGGGGECDFECGGGFGF=FFGGGGGF:F@FFGFBCEGGEC=FGGCEFFGGGFF9DDCECEFDBCEGE7;DGGGGGGFFGGGGGGF@DGF9,7,>2DF9;DFGGGGGGC:E*:8:EF6:CCFA*;CFGGFFGFDCCEG3E5(,72:?EFFD*54?2?EGF?)?*94>0*
@M03364:276:000000000-BLYN8:1:1101:23444:9408 2:N:0:1
GGACTACCGGGGTATCTAATCCTGTTTGCTCCCCACGCTTTCGCACCTGAGCGTCAGTCTTCGTCCAGGGGGCCGCCTTCGCCACCGGTATTCCTCCAGATCTCTACGCATTTCACCGCTACACCTGGAATTCTACCCCCCTCTACGAGACTCTAGCTTGCCAGTTTCAAATGCAGTTCCCAGGTTGAGCCCGGGGATTTCACATCAGACTTAAGAAACCGCCTGCGCTCGCTTTACGCCCAATAAATCCG
+
@CCCCFFFGGGGGGGGGFFFFGGGGGGGGGGFGGGGGGGGFFFFEGGGGGGGGGGGGGGFGGG@C@FGGDGGGGGGGDCFGGGGGGGGECFFGGGGGGGG=FABFGGGGEGDF<EEFFGGGGGGGGGGGDGCFGGGCFGGGCGGGGGCEEGGGGGGGGGGGGGG<FFGFGFGGGGGGGGGGGGFGF8EF@GFEGGGGGGGGGGGFGF4>CFGG7FDFGGDDEFBBF0>>DEFGDGFF?G8E5256CBAGG>
@M03364:276:000000000-BLYN8:1:1101:20435:9412 2:N:0:1
GGACTACCGGGGTTTCTAATCCTGTTTGCTCCCCACGCTTTCGCACCTGAGCGTCAGTCTTTGTCCAGGGGGCCGCCTTCGCCACCGGTATTCCTCCAGATCTCTACGCATTTCACCGCTACACCTGGAATTCTACCCCCCTCTACAAGACTCTAGCTGACCAGTTTCAAATGCAGTTCCCAAGTTAAGCTCGGGGATTTCACATCTGACTTAATCAACCGCCTGCGTGCGCTTTACGCCCAGTAATTCCG
+
CCCCCGGGGGGGGGGGFGGGGGGGGGGGGGGGGGGGGGGDGGGGDGGGGGGGGGGGGGGGGFGGGGGGG>CEEGGGGFGGGGGEGGGGGGGFFGFGC?EFGGGGFGGGGGGGGGGGGGGGGGGGEGGGGGGGGGGFDGGGGGGGFGGCGGGGGGGGGGFFDEGGGGGGGGGGGGFGGGGFF?2D:FC@EF;D=C5CEGCGFGGGC4CDFGFG>CC7+8EEEGE?<AFB6@>DDGCBF0C8EEFFDFF<FC*
@M03364:276:000000000-BLYN8:1:1101:15948:9427 2:N:0:1
GGACTACCGGGGTATCTAATCCTGTTTGCTCCCCACGCTTTCGCACCTGAGCGTCAGTCTTCGTCCAGGGGGCCGCCTTCGCCACCGGTATTCCTCCAGATCTCTACGCATTTCACCGCTACACCTGGAATTCTACCCCCCTCTACGAGACTCAAGCCTGCCAGTTTCGGATGCAGTTCCCGGGTTGAGCCCGGGGATTTCACATCCGACTTGACAGACCGCCTGCGTGCGCTTTACGCCCAGTAATTCCC
+
CCCCCGGGGGGGGGGGGGGGGGGGGGGGGGGGGGGGGGGGGGGGGGGGGGGGGGGGGGGGGGGGGGGGGGGGGGGGGGGGGGGGGGGGGGGGGGGGGGGGGGGGGGGGGGGGGGGGGGGGGGGGGGGGGGGGGGGGGGGGGGGGGFGGGGGGGGGGGGGGGGGGGGGGGGGGGGFGGGGGCEGGG5*<EFFFDGGGEGFFGFC@ACGGC5C5*:<0>FFFEGFF?FFB().85DGAF?GGE>06:CF<FC*
@M03364:276:000000000-BLYN8:1:1101:3497:9433 2:N:0:1
GGACTACCGGGGTTTCTAATCCTGTTTGCTCCCCACGCTTTCGCACCTGAGCGTCAGTCTTTGTCCAGGGGGCCGCCTTCGCCACCGGTATTCCTCCAGATCTCTACGCATTTCACCGCTACACCTGGAATTCTACCCCCCTCTACAAGACTCTAGCCTGCCAGTTTCGAATGCAGTTCCCAGGTTGAGCCCGGGGATTTCACATCCGACTTGACAGACCGCCTGCGTGCGCTTTACGCCCAGTAATTCCC
+
CCCCCGGGGGGGGGGGGGGGGGGGGGGGGGGGGGGGGGGGGGGGGGGGGGGGGGGGGGGGGGGGGGGGGGGGGGGGGGGGGGGGGGGGGC@FFFGGGGGCFGCGGGGGGGGGGGGGGGGGCGGGGGGGGGGGGGGGGGGGGGGGGGGGGFGGGGGFFGGGGFGFGGGGGGGGGGGGGGGGGGGGGGGGGEGCC=E5CEGG+@EGFGG3<DDGDGGGGGGGFGF?FFF>:BDD:DC<@BGGG30?7>B2CF*
@M03364:276:000000000-BLYN8:1:1101:4992:9433 2:N:0:1
GGACTACAAGGGTTTCTAATCCTGTTTGCTCCCCACGCTTTCGAGCCTCAGTGTCAGTTACAGGCCAGAGAGCCGCTTTCGCCTCCGGTGTTCCTCCATATATCTACGCATTTCACCGCTACACATGGAATTCCACTCTCCTCTCCTGCACTCAAGTCTCCCAGTTTCCAATGCACACAATGGTTGAGCCACTGCCTTTTACATCAGACTTAAGAAACCACCTGCGCTCGCTTTACGCCCAATAAATCCGG
+
CCCCCGGGGGGGGGGGGGGGGGGGGGGGGGGGGGGGGGGGGGGGGGGGGGGGGGGGGGGFGGGGGGGGGGGGGGGGGGFGGGGGGGGGGGGGGGFGGGGGGGGGGGGGGGGGGFGGGGGGCE,=EF=DEFEFDFGGFCGGGGFFGGGGGFFFGGGGF;DF98DGGGGGDFFAEGGGGGCFFF8,CCCDC>8ECFDF6DGFGFGGA=CFGG9D++BFGGFGFDFFFFFFF?BF45CE49E8E33;:+164<<
@M03364:276:000000000-BLYN8:1:1101:7361:9454 2:N:0:1
GGACTACCGGGGTTTCTAATCCTGTTTGCTCCCCACGCTTTCGCACCTCAGTGTCAGTATCAGTCCAGGTGGTCGCCTTCGCCACTGGTGTTCCTTCCTATATCTACGCATTTCACCGCTACACAGGAAATTCCACCACCCTCTACCGTACTCTAGCTCAGTAGTTTTGGATGCAGTTCCCAGGTTGAGCCCGGGGATTTCACATCCAACTTGCTGAACCACCTACGCGCGCTTTACGCCCAGTAATTCCG
+
CCCCCGFFGGGGGFGGGGGGGGGGGGGGGGGGGGGGGGGGGGGGGGGGGGGGGGGGGGGGGGGGGGGGGGGFEGGGGFGFD:FFGGGGGGGGGGGGDGAFGGGGGGGGGGEGGGGGGGGGGGGGGGGGGGGGGFGGFFGFGGDGGFEGGGGGGGGFFFDGGGGGGFFD8>D9=>FCFDGGFGDDG?FD?E?C>EGGDGGFGGGFFGCFGGGGGGGGGCGGFGFF9F2A6585D37CFFGGC:?FG7*6?F2
@M03364:276:000000000-BLYN8:1:1101:5540:9467 2:N:0:1
GGACTACTGGGGTATCTAATCCTGTTCGCTCCCCACGCTTTCGTTCATCAGCGTCAATAAATACGTAGTAACCTGCCTTCGCAATTGGTATTCCATGTAATATCTAAGCATTTCACCGCTACACTACATATTCTAGTTACTTCCATATTATTCAAGCTCTGCAGTATCAATGGCAGTGTCCTAGTTAAGCTAGGAAATTTCACCACTGACTTACAAAGCCGCCTACGAACCCTTTAAACCCAATAATTCCG
+
CCCCCGGGGGGGGGGGGGGGGGGGGGGGGGGGGGGGGGGGGGGGGGGGGGGGGGGGGGGGGGGGGGGGGGGGGGGGGGGGFGEGECFFGGGGGGGGGGGGGFFGGGGGGGGGGGGGFFGDGGGGGGGGGGGGGGFGGGGGGFFFFFFGGGGGGGGGGGGGGGGGGFGDEEGFGGGCGGGGGGGGGGFGGGGGFGGGFGE9DFDFFGGFFFG7DDGGFGGGFGFF56=E@FDFGDFEFFFFGF=AFCFECF?
@M03364:276:000000000-BLYN8:1:1101:9364:9467 2:N:0:1
GGACTACAGGGGTATCTAATCCTGTTTGCTCCCCATGCTTTCGTGCATCAGCGTCAGTAATGTTCTAGTAAGTCGCTTTCGCAATGAGTATTCCTCTTGATCTCTACGGATTTTACCCCTACACCAAGAATTCCACCTACCTCTCCCATACTCATAGAATGACAGTTTCAAATGCAGTTATATGTTTAAGCCATAGGATTTCACATATGACTTGTCACTCCGCCTACGCACTCTTTACGCCCAGTATTTCC
+
CCCCCGGGGGGGGGGGGGGGGGGGGGGGGGFGGGGFFGGGGGGFGGGGGGGGGGGGDGDGFAEFGGGGGFGGGFCGFGGGGGECGFCFGGGGGGGGFE9FFFFGGFGGEGGGGFGGG8@DFGGGGFAFFFDEGEGGCGGGFGGGGG8=EGGG=94E==,;C=,>=FDCE;E9,6=AF=4@FGGD,@=FAD9@88F8,,7E+=EFD2+?++=+2+++2B,,;CA58?C*):9@5D8A;7*8792*0=+/+==
@M03364:276:000000000-BLYN8:1:1101:15321:9486 2:N:0:1
GGACTACAAGGGTTTCTAATCCTGTTTGCTCCCCACGCTTTCGCACCTGAGCGTCAGTCTTTGTCCAGGGGGCCGCCTTCGCCACTGGTATTCCTCCACATCTCTACGCATTTCACCGCTACACATGGAATTCTACCCCCCTCTACAAGACTCTAGCCAACCAGTTTCAGATGCAATTCCGAAGTTAAGCCCGGGGCTTTCACATCTGACTTACTTGACCGCCTGCGTGCGCTTTAGCCCCAGTAATTCCG
+
CCCCCGGGD@GGGFGGGGGGGGGGGGGGGGGGGGGGGGGGGGGC@@FG<FGGGGGGGGFDACDGGGGG8B6FGGGEF7FGGGGGGGGGG9FGG9EEFFFFG<EGGAFGGGGGGGGGGGGGGGGG==F8FGGGGCDGE=3@CEGGDGAD@FGFFEGGGFDGGDGFGGGFFGCACFD,;,=E,@*5DECA@F,85*1::5;EGGCFFD+:+=;FF+2;C7C<>E:012(:;>5)9*1)*-0;*8?077@<F*2
@M03364:276:000000000-BLYN8:1:1101:27775:9510 2:N:0:1
GGACTACTAGGGGTTCTAATCCTGTTTGCTCCCCACGCTTTCGCACCTGAGCGTCAGTCTTTGTCCAGGGGGCCGCCTTCGCCACCGGTATTCCTCCAGATCTCTACGCATTTCACCGCTACACCTGGAATTCTACCCCCCTCTACAAGACTCTAGCCTGCCAGTTTCGAATGCAGTTCCCAGGTTGAGCCCGGGGATTTCACATCCGACTTGACAGACCGCCTGCGTGCGCTTTACGCCCAGGAATGCCG
+
CCCCCFCEDGGG+FEDGGGGGGGFFGAFGFG<EGGG7EGGGFGGDDGGDFDFGGGGGF9FGFGGGGGFGGDGGGGDGEEGFDC=FG7FGGGEFG9,4AE?,A,9,:FFC?7BEGEE94=8>BAGGGGGCFEGADFFGF?FGGGGGGGGFFCFG9DFGGGGGGGGGGGDEG>EGGGDFF,@@FFEFFFG67DGG5CEE5,,=BFFFGG9*7:D:CFFGGG=DG3,2>1.()))9735=?C:E3()/*9)227
@M03364:276:000000000-BLYN8:1:1101:13951:9516 2:N:0:1
GGACTACTAGGGTTTCTAATCCTGTTTGCTCCCCACGCTTTCGCACCTGAGCGTCAGTCTTTGTCCAGGGGGCCGCCTTCGCCACCGGTATTCCTCCAGATCTCTACGCATTTCACCGCTACACCTGGAATTCTACCCCCCTCTACAAGACTCTAGCCTGCCAGTTTCGAATGCAGTTCCCAGGTTGAGCCCGGGGATTTCACATCCGACTTGACAGACCGCCTGCGTGCGCTTTACGCCCAGTAATTCCG
+
CCCCCCFGGGGGGFGGGGFGGGGGGGGGFGGGGGEGGGGGGGGGGGGGFGGFGGGGGGGGGGGGGGFGGGGDGGGGGEGGGGGGGGGGGGFFFGGFDFG9FFGGGGGGGGGDGGGGGGGGCCEFGF<FGGGGGGGGGGGGGGGGCFDGGGGDFAFFEFGGGFGGGGGFGGGGGGGFGGGGFCEGGGGFGGGGGGGGEGFFGCGGFGGG39DCFCDC6;FGFGFFFFFFFB@EGDGFFFGGGFF4FFFAFC0
@M03364:276:000000000-BLYN8:1:1101:4860:9524 2:N:0:1
GGACTACTGGGGGTTCTAATCCTGTTTGCTCCCCACGCTTTCGCACCTGAGCGTCAGTCTTCGTCTAGGTGGCCGCCTTCGCAACCGGTATTCCTCCAGATCTCTGCGCATTTCACCGCTACACTTGCAATTCTACCCCCCTCTACGAGACTCAAGCCTGCCAGTTTCGTATGCAGTTCCCTGGTTGAGCCCGGTGATTTAACATCAGGCTTGACAGACCGCCGTCGTGCGCTATCCGCCCCGTACTTCCG
+
@--8B@C9,6CF+FC,F,,CEFGCC<FFDC,CC7<:C+8CF<B@:6+ECF86:+6B79,,,C,:F,:,,,,@<,@>F,CF@,,@FF7BF@<E,5=F<=<F=FG,=,:>:FCG?E?F,=7+8FGF9BE,A5538@DCE,+3@?B+@,+>:?+7DC8F,@DCF88,,,,@*3,,1,<,2D@?F,2*6DC61>DFE51=*B;,=:FG6;+2*280)**@FGGGA*5(.)-74)8)9)/(/4CC55()/*8>:*1
@M03364:276:000000000-BLYN8:1:1101:4745:9525 2:N:0:1
GGACTACCCGGGTATCTAATCCTGTTTGCTCCCCACGCTTTCGCACCTGAGCGTCAGTCTTCGTCCAGGGGGCCGCCTTCGCCACCGGTATTCCTCCAGATCTCTACGCATTTCACCGCTACACCTGGAATTCTACCCCCCTCTACGGGACTCAAGCCTGCCAGTTTCGGATGCCGTTCCCGGGTTGCGCCCGGGGATTTCACATCCGACTTTACAGACCGCCTGCGTGCCTTTTACGCCCAGTAATCCCG
+
CCCCCGGF<@FGGCFGGGGGGGGGEFFGFGDGGGGGGCGGGGGEGCGG,C@FGGGEG,F96<DFFGGGFEGEE7FFGDGGGDGFGC7@F7FFGFEAEBF5AFGGFGFGGDGDCEFGFFDGC::FCDFGEG?FGCFGC@CE8+B99>3++:@78D7DGGGFGGGCFG;B?*>>?F,*=:CFFCE>FE8*:7==E:8*:*?2?7:F4C*77)9**0:>**:*5EB224(0,))**::261?85.3FD76)*2*
@M03364:276:000000000-BLYN8:1:1101:22690:9527 2:N:0:1
GGACTACTCGGGTTTCTAATCCTGTTTGCTCCCCACGCTTTCGCACCTGAGCGTCAGTCTTCGTCCAGGGGGCCGCCTTCGCCACCGGTATTCCTCCAGATCTCTACGCATTTCACCGCTACACCTGGAATTCTACCCCCCTCTACGAGACTCAAGCCTGCCAGTTTCGGATGCAGCTCCCGGGTTGAGCCGGGGGATTTCACATCCGACTTGACAGACCGCCTGCGCGCGCTTTACGCCCAGTAATTCCG
+
CCCCCGGGGGGGGGGGGGGGGGGGGG9EFGEGGGGCGGGGGGGD7FGG<EFGGGGGEGEAECF,CFFG,B:C@FGGGGGGGGCFG8FDE@FGDDGGGGGGG<EGGGGGGGDGGGGFGGGGCEGG,FG8,ABFFAFG9>DGGDEF9E+++@CFGFGF,@E,DFCEFGFG*3*CE,42,4>DEGEEGGGE?7:**/C8*8AFGGFF=F57<D39>F6C7<F*)CD:652)(8)./>*6@:5?=5(9:7*.:CC
@M03364:276:000000000-BLYN8:1:1101:12711:9542 2:N:0:1
GGACTACAGGGGTATCTAATCCTGTTTGCTCCCCACGCTTTCGCGCCTCAGCGTCAGTTGCGAGCCAAAGAGCCGCTTTCGCCACTGGTGTTCCTCCATATCTCTACGCATTTCACCGCTACACATGGAATTCCACTCTTCTCTCTCGCACTCAAGTCTTCCAGTTTCCAATGACCCTCCCCGGTTGAGCCGGGGGCTTTCACATCAGACTTAAAAGACCGCCTGCGCGCGCTTTACGCCCAATAATTCCG
+
CCCCCGGGGGGGGGGGGGGGGGGGGGGGGGGGGGGGGGGGGGGGGGGGDGGGGGEGGGGGGGGGGGGGGGGGGGGGGGGGGGGGGGGGGGGGGGGGGGGDEFGGGGGGGGGGGGGGGCGGEGFGGEFGEFFFGGGGGGGGDGGGGGGCGGCDGGDFFGGGGGGGGGGGFCFCFGGDDFGGGGEEGG8FGGDEGGGDEGGGGGFFFGGGGGGGGGGGGFFG3C>FFFFF;DFEGGGFFF5EGFFFG7?BGFF
@M03364:276:000000000-BLYN8:1:1101:16026:9547 2:N:0:1
GGACTACCGGGGTTTCTAATCCTGTTTGCTCCCCACGCTTTCGCACCTGAGCGTCAGTCTTCGTCCAGGGGGCCGCCTTCGCCACCGGTATTCCTCCAGATCTCTACGCATTTCACCGCTACACCTGGAATTCTACCCCCCTCTACGAGACTCAAGCCTGCCAGTTTCGGATGCAGTTCCCGGGTTGAGCCCGGGGATTTCACATCCGACTTGACAGACCGCCTGCGTGCGCTTTACGCCCCGTAATTCCG
+
CCCCCDFGGGGGGGGGGGGGGGGGGGGGGGGGGGGGGGGGGGGGGGGFFGGFGGGGGGGFGFFGGGDGGGGGGGGGGGGCFFGDGGGGCGGGGGGGGGGGGGGGGGGGGGGGGGFGGEGGGGGGGGGGGGGGGGGF9EFGGGDGGFGGGDGGGGGDG>FFGFGGGGGG*C*BCFGGFGC<>EC54CEGGGGGGGGGGGGEGGD7CF;<*9DC7DFGCCD5:EFFFF>)(775C<F)*4CEE)77597<*:2
@M03364:276:000000000-BLYN8:1:1101:16666:9551 2:N:0:1
GGACTACTAGGGTTTCTAATCCTGTTTGCTCCCCACGCTTTCGAGCCTCAGCGTCAGTTACAGACCAGAGAGCCGCCTTCGCCACTGGTGTTCCTCCATATATCTACGCATTTCACCGCTACACATGGAATTCCACTCTCCTCTTCTGCACTCAAGTCTCCCAGTTTCCAATGACCCTCCCCGGTTGAGCCGAAGGCTTTCACATCAGACTTAAGAAACCGCCTGCGCTCGCTTTACGCCCAATAAATCCG
+
CCCCCGGGGGGGFGGGFFGGF9FFFGGGGAEFGGGEEGGEGGGGGDGGGGGGGDG,CFDFGGGGFGGGGGGGGGE7:@BAD:C>FGGGFG<FGGC9EF9EEFFG=FDGGG7FCEEFGEEGGGGGGGCF?CEF;9EEGGGF8=BFFGGGGGFGFF@=47;DE>DGFEFF=DDE,=FCFGGGGGGGGGECGEFD7*@EGFCGGGGFAF7CDGCFFGGGGGCEBE>FB?@F2858CG<4C@CEEEDAC>CEFCC
@M03364:276:000000000-BLYN8:1:1101:18928:9609 2:N:0:1
GGACTACAAGGGTATCTAATCCTGTTTGCTCCCCGCGCTTTCGCGCCTCAGCGTCAGTTGCGAGCCAAAGAGCCGCTTTCGCCACTGGTGTTCCTCCATATCTCTACGCATTTCACCGCTACACATGGAATTCCACTCTCCTCTCCCGCACTCAAGTCTTCCAGTTTCCAATGCCCCTCCCCGGTTGAGCCGGGGGCTTTCACATCAGACTTAAAAGACCGCCTGCGCGCGCTTTACGCCCAATAATTCCG
+
CCCCCGGGDGGGG<FGGGGGGGGGGGGGGGGGGG+CFGGGGGGG:FGGEGGGGGGGGGA,C+++@FC,6E8FFGGGCEDFGGGGGGGGGCFGGGGGF,5EFGGGGGGGGGGGGGGGGGGDGGGG9EFFGGGGGGGF9EC,DFFD,6,++3>CGGFG,@E,EFGFCFGG,DFFF,<,@@CGGDGEFGGGGGG*4=CG:EGC777:AF7=FGGGG+:CC*:>BEF:(01)375@35<9B?GGD)4>CC?AGC7
@M03364:276:000000000-BLYN8:1:1101:23177:9624 2:N:0:1
GGACTACGCGGGTTTCTAATCCTGTTTGCTCCCCACGCTTTCGCACCTGAGCGTCAGTCTTCGTCCAGGGGGCCGCCTCCGCCACCGGTATTCCTCCAGATCTCTACGCATTTCACCGCTACACCTGGAATTCTACCCCCCTCTACGAGACTCAAGCCTGCCAGTTTCGGATGCAGTTCCCGGGTTGAGCCCGGGGATTTCACATCCGACTTGACAGACCGCCTGCGTGCGCTTTACGCCCCGTAATGCCG
+
-A-AAEE,@@F@:@@FG<<CEGGGF9@FFFGC,C<@@7@@D@BFC@@AC,6ECFGBFFFD,CDECF@F?CC@:@=:@?+A@:+@89>F+@FBF,=<BDF,5AECAFGG7FF+EF<BFEC=>FAFGCF8F,CEBGGFG>C+>*@7;3DE>EB>CFGFFG8EFFGC3?;>;>>GGGFDGGGG6C>5CGCFGGFGEG5C*;C6>FGGFFCD3CDDG*9:CGC*)*),(86>0>EEGG3473?85)4015>4>F5
@M03364:276:000000000-BLYN8:1:1101:7619:9645 2:N:0:1
GGACTACCGGGGTTTCTAATCCTGTTTGCTCCCCACGCTTTCGAGCCTCAGTGTCAGTTACAGGCCAGAGAGCCGCTTTCGCCTCCGGTGTTCCTCCATATATCTACGCATTTCACCGCTACACATGGAATTCCACTCTCCTCTCCTGCACTCAAGTCTCCCAGTTTCCAATGCACACAATGGTTGAGCCCCTGCCTTTTACATCAGACTTAAGAAACCCCCTGCGCCCGCTTTACGCCCAATAAATCCGG
+
CCCCCGGGGGGGGGGGGGGGGGGGGGGGGGGGGGGGGGGGGGGGGGGGGGGGGGGGGGGGGGGGGGGGGGGGGGGGGGGGGGGGGGGGGGGGGGGGGGGGGGGGGGGGGEGGFAFEGGGGGC,F9DFFFGGGGGGGGGGGGGGGGFFFGFGGGDGFGGDFGG?CCFDGGGGFFG,=,CE6;ACEFC8CFG+:;;EGG;DCFFFFFC74C;:+=:F@79:**=;9=>9)-)=5>F:C3?EG*=3;7@+<FC)
@M03364:276:000000000-BLYN8:1:1101:10876:9655 2:N:0:1
GGACTACAGGGGTTTCTAATCCTGTTTGCTCCCCACGCTTTCGCACCTGAGCGTCAGTCTTTGTCCAGGGGGCCGCCTTCGCCACCGGTATTCCTCCAGATCTCTACGCATTTCACCGCTACACCTGGAATTCTACCCCCCTCTACAAGACTCTAGCCTGCCAGTTTCGAATGCAGTTCCCAGGTTGAGCCCGGGGATTTCACATCCGACTTGACAGACCGCCTGCGTGCGCTTTACGCCCAGTAATTCCG
+
CCCCCGGGGGGGGGGGGGGGGGGGGGGGGGGGGGGGGGGGGGGGGGGGGGGGGGGGGGGGGGGGGGGGGGGGGGGGGGGGGGGGGGGGGGGGGGGGGGGGGGGGGGGGGGGGGGGGGGGGEFDFGGGGFGGGGGGFCFGGGGGGGGGGGGFG?CFGGGGGGGGGGGGGCDGGGGGGGGFGCCFDGFCFGGFGGGGGGGGGGFGFFGGGGGGGGGGGGGGG3C>FF56@BDBFCDGBF6EEG><FC76<GG<
@M03364:276:000000000-BLYN8:1:1101:25248:9681 2:N:0:1
GGACTACCGGGGTTTCTAATCCTGTTTGCTCCCCACGCTTTCGCACCTGAGCGTCAGTCTTCGTCCAGGGGGCCGCCTTCGCCACCGGTATTCCTCCAGATCTCTACGCATTTCACCGCTACACCTGGAATTCTACCCCCCTCTACGAGACTCAAGCCTGCCAGTTTCGGATGCAGTTCCCGGGTTGAGCCCGGGGATTTCACATCCGACTTGACAGACCGCCTGCGTGCGCTTTACGCCCAGTAATTCCG
+
CCCCCGGGGGGGEEDGGGGGGGFGGGGGGGGGGGFGGGGG?EEGFEGGGGGGGGGGDGGGGGGGFGEGGGGGGFGGGGGGGDFGGGGGGGGFGGCFFGG,EEFFGGGGGGGGGGGGGGGGGGGGGGGGFFGFCCEFFGFGDGGGGGGGE*B>CFBCFFGGGGGGGGFFGGGGGGGGGGG>CGGGGG5EGCFGGGGGGGGGGFFGF4CCCC<CFG<>FGGF>E)4:FFFF>>>GDFFF:C>CD??DC6:7*2
@M03364:276:000000000-BLYN8:1:1101:10184:9685 2:N:0:1
GGACTACCGGGGTATCTAATCCTGTTTGCTCCCCACGCTTTCGCACCTGAGCGTCAGTCTTTGTCCAGGGGGCCGCCTTCGCCACCGGTATTCCTCCAGATCTCTACGCATTTCACCGCTACACCTGGAATTCTACCCCCCTCTACAAGACTCTAGCCTGCCAGTTTCGAATGCAGTTCCCAGGTTGAGCCCGGGGATTTCACATCCGACTTGACAGACCGCCTGCGTGCGCTTTACGCCCAGTAATTCCG
+
CCCCCGGGGGGGGGGGGGGGGGGGGGGGGGGGGGGGGGGGGGGGGGGGGGGGGGGGGGGGGGGGGGGGGGGGGGGGGGGGGGGGGGGGGGGGGGGGGGFGGGGGGGGGGGGGGGGGGGGGGGGGGGGGGGGGGGGGGGGGGGGGGGGGGGGGGGGGGGGGGGGGGGGGGGGGGGGGGGGGFFGFGGGGGGGGGDGGGGGFDDFDFGCDDGGGGC<FFGGGFGFFBFBF05>DGD*68?EGGDFFCFF2*:9
@M03364:276:000000000-BLYN8:1:1101:15907:9701 2:N:0:1
GGACTACTGGGGTTTCTAATCCTGTTTGCTCCCCACGCTTTCGCACCTGAGCGTCAGTCTTTGTCCAGGGGGCCGCCTTCGCCACCGGTATTCCTCCAGATCTCTACGCATTTCACCGCTACACCTGGAATTCTACCCCCCTCTACAAGACTCTAGCCTGCCAGTTTCGAATGCAGTTCCCAGGTTGAGCCCGGGGATTTCACATCCGACTTGACAGACCGCCTGCGTGCGCTTTACGCCCAGTAATTCCG
+
CCCCCGGGGGGGGGGGGGGGGGGGGGGGGGGGGGGGGGGGGGGGGGGGGGGGGGGGGGGGGGGGGGGGGGGDGGGGGGGGGGGGGGGFGGGGGGGGGGGCGGGGGGGGGGGGGGGGGGGDGGDGGGGGGGGGGGGGGGGGGGGGGGGCCGGFGGGGGGGGGGGCGGGGGGFGFGGGGGGGFGGGGGGGGG2DE=EGEGFGDGGGFGGGGGGG7DDFFG=F>EFFFFF>FFFFCD3AB?C:EB:??DF2CF7
@M03364:276:000000000-BLYN8:1:1101:24557:9703 2:N:0:1
GGACTACACGGGTTTCTAATCCTGTTTGCTCCCCACGCTTTCGAGCCTCAGTGTCAGTTACAGGCCAGAGAGCCGCTTTCGCCTCCGGTGTTCCTCCATATATCTACGCATTTCACCGCTACACATGGAATTCCACTCTCCTCTCCTGCACTCAAGTCTCCCAGTTTCCAATGCACACAATGGTGGAGCCACTGCCTTTTACATCAGACTTAAGAAACCACCTGCGCTCGCTTTACGCCCAATAAATCCGG
+
CCCCCGGGGGGGGGDGC@FGGGGGGA@<EGGGCFGEF:CFGGG@CEEEGGGGGGGGFGGFGGFGGGG7DGGGGF@C@EGF:8BFBFGDCFECFGFGGGGGGD4<EF?DE@F4CEFFGEGGCFDFDFCFECEGCFFEFD,AEGG+,@FFF=>8=DDF=BFGFDFGG9E;DD,@A8DFGGG?CF>B,+5,@3:8EFGGGEGCFFCFFCF7?*=CF>DCFGGGF*9==DA)2A>)7CGE49C7C856DFFC>D9
@M03364:276:000000000-BLYN8:1:1101:19160:9711 2:N:0:1
GGACTACCCGGGTTTCTAATCCTGTTTGCTCCCCACGCTTTCGCACCTGAGCGTCAGTCTTCGTCCAGGGGGCCGCCTTCTCCACCGGTATTCCTCCAGATCTCTACGCATTTCACAGCTACACCTGGAATTCTACCCCCCTCTACGAGACTAAAGCCTTCCAGTTTCGGATGCAGTTCCCGGGTTGAGCCCGGGGATTTCACATCCGACTTGACAGACCGCCGGCGTACGCTGTACGCCCTGTAATTCCG
+
<-A@C@FC,:@@:6C@,@EFFFFDF<<<9,,;,BE@@@FF?F6CCB+B6<,CFGEEGGFFCFG,6@,C<FGGG=@EEGE=,CC?,BF7B:FFG?,AF8E55FCG@,9AC:C=FFEF,448=,8AE8<,F<<A;<A3E8D+CC8+>33+@EE+,773=,3@F3@EE,>;*@*@7,@,,=DCF>>5FC8A68,=*:*?E89<C7CCA**1*127*:;D6*//8=B((82>())09*9)9(/22).9:*0.:*2
@M03364:276:000000000-BLYN8:1:1101:5475:9718 2:N:0:1
GGACTACTCGGGTTTCTAATCCTGTTTGCTCCCCACGCTTTCGAGCCTCAGCGTCAGTTACAGACCAGAGAGCCGCCTTCGCCACTGGTGTTCCTCCATATATCTACGCATTTCACCGCTACACATGGAATTCCACTCTCCTCTTCTGCACTCAAGTCTCCCAGTTTCCAATGACCCTCCCCGGTTGAGCCGGGGGCTTTCACATCAGACTTAAGAAACCGCCTGCGCTCGCTTTACGCCCACTAAATCCG
+
CCCCCGGGGGGGGGGGGGGGFGGGGGGGGGGGGGGGGGGGGGGDGGGGGGGG@FGDGGGGGGGGGGGGGGGGGGGGGGGGGGDGGGGGGGGGGGGGGGGGGGGGGGGGGGEGGFDFGGEGGGGGGGGCFFGGGFFGFFGGGGGGGGGGCGGGGGGDEEFGGGGGCEEGDGGGC,D?F?D>=CEC>CECGGGG5EGGGGGGGDD>AFFCFFDCFF:@CFGGFGB77FFA>FDBD5FFFFGGGB(<C4:4CC7
@M03364:276:000000000-BLYN8:1:1101:8314:9731 2:N:0:1
GGACTACCGGGGTTTCTAATCCTGTTTGCTCCCCACGCTTTCGCACCTGAGCGTCAGTTTTTGTCCAGGGGGCCGCCTTCGCCACCGGTGTTCCTCCAGATCTCTACGCATTTCACCGCTACACCTGGAATTCTACCCCCCTCTACAAGACTCTAGCTGCCCAGTTTCAAATGCAGTTCCCAAGTTAAGCTCGGGGATTTCACATCTGACTTAATCAACCGCCTGCGCGCGCTTTACGCCCAGTAATTCCG
+
CCCCCGG@+CCECGEFGFGGGGGCGGGGGF<F@GFGGGGCGGG7CBFFCFGFGGCEGG,9,,@@FGFC8F+@:FGGGGGEFGGGG,@FG+B=FA@FEF@CF<,EFGGGGGGGGGGGGGGGEGGG8ADFFFGFFEFG,>8FEEECDGC>3:EDF9EGGGG,@EFGGGFE,,2>@CC7>CC7,,4>7?9C7BC?5CEDC5E97+=>CC+C+;FGFC>DCGG=>EBDBF9),875DDDAF?GEG33<CGFBGGD
@M03364:276:000000000-BLYN8:1:1101:22212:9731 2:N:0:1
GGACTACTAGGGTTTCTAATCCTGTTTGCTACCCATGCTTTCGAGCCTCAGCGTCAGTTACAGACCAGACAGCCGCCTTCGCCACTGGTGTTCTTCCATATATCTACGCATTTCACCGCTACACATGGAGTTCCACTGTCCTCTTCTGCACTCAAGTTTCCCAGTTTCCGATGCACTTCTTCGGTTGAGCCGAAGGCTTTCACATCAGACTTAAGAAACCGCCTGCGCTCGCTTCACGCCCAATAAATCCG
+
CCCCCF<FGG?FFGGGGEEGGGGGGGGGGGGDGGGGGGFGAEFFFGFGGFF?@B::FFGGGGGDGFGGDF<FE@+@CFCGGEGGDGGFGGFCEGGGGFGGGG9,E<A,7?FFGGCCE,@=FGGG9AE8,,,9CCFGGGGFFAFFGGGD==EFGCCD@,@FEC,=A;EADC6B66D9AEGG9EGG@E6EFF3@+4BCCBF,=CF76?+;>D>FGFDF>C:EE549)6:>B>B>GG*.8;*B:325<7@?7D:
@M03364:276:000000000-BLYN8:1:1101:7102:9736 2:N:0:1
GGACTACAAGGGTTTCTAATCCTGTTTGCTCCCCACGCTTTCGAGCCTCAGCGTCAATTACAGACCAGAGAGTCGCCTTCGCCACTGGTGTTCCTCCATATATCTACGCATTTCACCGCTACACATGGAATTCCACTCTCCTCTTCTGCATTCAAGTTCCCCAGTTTCCAATGACCTTCCTCGGTTGAGCCGAGGGCTTTCACATCAGACTTAAGAAACCGCCTGCGCTCGCTTTACGCCCAATAAATCCG
+
CCCCCGGGGGGGEGDGGGGGGCGGGGGGGGGGGGGGDDGGGGGGGGGGGGGGGGCFEGGFGGGGGGGGGGGGGGGGGGGGGGGGGFFGGEGDGGFFGGGGFGGGGGGGCFGGGGGGGGGGGGGFGGFGFEFDFGGGGGGGG9?FGGDDGGGGGGGGGGGGGGFGGGGGGGC9@FCFFFGGGGGECEGFFFFEG+8>CCFC8+@@FFGFFGGGFFFGCF,7:C)9=F2ABDBEDGGFA(*==A<A6>@EGG:
@M03364:276:000000000-BLYN8:1:1101:17820:9744 2:N:0:1
GGACTACAAGGGTTTCTAATCCTGTTTGATCCCCACGCTTTCGCACATCAGCGTCAGTTACAGACCAGAAAGTCGCCTTCGCCACTGGTGTTCCTCCATATCTCTGCGCATTTCACCGCTACACATGGAATTCCACTTTCCTCTTCTGCACTCAAGTTTCCCAGTTTCCAATGACCCTCCACGGTTGAGCCGTGGGCTTTCACATCAGCCTTAAGAAACCGCCTACGCGCGCTTTACGCCCAATAATTCCG
+
CCCCCGGGGGGGGGGGGGGGGGGGGGGGGGGGGGGGGGGGGGGEGGGGGGGGGGGGGGGGGGGGGGGGGGGGGGGGGGGGGGFGGGFGGGGGGGGGGGGGGGGGGGGFEGGGGGGGGGGGGGGGGGFGGGGGGGGGGGGGGGGGGGFFGGGGGGGGGGGGGGFF>DFGGGGGDGGGG@?ECCCGGGGGFGGGGGGGGGGGGDGGACD9*7;8F+8@F7=CAGFF@FFFBA55CDGF6,=CEE?FGGFFFCC
@M03364:276:000000000-BLYN8:1:1101:8572:9780 2:N:0:1
GGACTACCAGGGTATCTAATCCTGTTTGCTCCCCACGCTTTCGCACCTGAGCGTCAGTCTTTGTCCAGGGGGCCGCCTTCGCCACCGGTATTCCTCCAGATCTCTACGCATTTCACCGCTACACCTGGAATTCTACCCCCCTCTACAAGACTCTAGCCTGCCAGTTTCGAATGCAGTTCCCAGGTTGAGCCCGGGGATTTCACATCCGACTTGACAGACCGCCTGCGTGCGCTTTACGCCCAGTAATTCCG
+
CCCCCGGGGGGGGGGGGFGGGGGGGGGGGGGGGGFGGGGGGGGGGGGGGGGGGGGGGGGGGGGGGGGGGGGGGGGGGGGGGGEGGGGGGGGGGGGGGGGGGGGGGGFGGGEGGGGGGGGGGGFGGGGGFGGGGGGGGGGGGGGGFGGGGFGGGGGGGGGGGGGGGGGFEGGFFGGGGGGGGDGGGGGGGGGGGGGGEGGGGFGFAC<DDGGGGGGGGGGGFGFF;FFFBEFDGGGFB<CGGE:FGFFAGG7
@M03364:276:000000000-BLYN8:1:1101:27471:9783 2:N:0:1
GGACTACCAGGGTTTCTAATCCTGTTTGCTCCCCACGCTTTCGCACCTGAGCGTCAGTCTTCGTCCAGGGGGCCGCCTTCGCCACCGGTATTCCTCCAGATCTCTACGCATTTCACCGCTACACCTGGAATTCTACCCCCCTCTACGAGACTCTAGCTTGCCAGTTTCAAATGCAGTTCCCAGGTTGAGCCCGGGGATTTCACATCTGACTTAACAAACCGCCTGCGTGCGCTTTACGCCCAGTAATTCCG
+
CCCCCGGGGGGGGGGGGGGGGGGGGGGGGGGGGGGGGGGGGGGGGGGGGGGGGGGGGGGGGGGGGGGGGDEGGGGGGGGGGGGGGGGGGDG9FFGGFGGGGGFFGGGGGGGGFGGGGGGGGDGGGGGGGGGGGGGGGGGGGGDGGGGCGDEGGGGGGGGG7EFFFGAFGFCGGGGGGGGGGGGGGGGG6CGGEEGGGGGCFCC>A<FGGGGG77+CFFGGFD>;@FBF3@FFGGG2@:EGED66C>?AGC9
@M03364:276:000000000-BLYN8:1:1101:15567:9786 2:N:0:1
GGACTACCAGGGTTTCTAATCCTGTTTGCTCCCCACGCTTTCGAGCCTCAGTGTCAGTTACAGGCCAGAGAGCCGCTTTCGCCTCCGGTGTTCCTCCATATATCTACGCATTTCACCGCTACACATGGAATTCCACTCTCCTCTCCTGCACTCAAGTCTCCCAGTTTCCAATGCACACAATGGTTGAGCCACTGCCTTTTACATCAGACTTAAGAAACCACCTGCGCTCGCTTTACGCCCAATAAATCCGG
+
CCCCCGGGGGGGGGGGGGGGGFGGGGGGGGGGGGGGGGGGGGGGGGGGGGGGGGGGGGGGGGGGGGGGGGGGGGGGGGFFGGGGGGGGGGGGGGGGGGGGGGGGGGGG77CFGGGFGGGGDGGGFFGGFGCFGGGCFGFGGGFGF=FFGGGGGGGFGGGGFGGGGGGGGGFF8BFGGGGGGGGGGGGGGC6FGGFGGCFG7=EFCCFFGCG>FG7FGGGG>EFFFFFFF>AFF*=CF?CCCF;F>>7?7C5
@M03364:276:000000000-BLYN8:1:1101:11165:9787 2:N:0:1
GGACTACAGGGGTTTCTAATCCTGTTTGCTCCCCACGCTTTCGAGCCTCAGTGTCAGTTACAGGCCAGAGAGCCGCTTTCGCCTCCGGTGTTCCTCCATATATCTACGCATTTCACCGCTACACATGGAATTCCACTCTCCTCTCCTGCACTCAAGTCTCCCAGTTTCCAATGCACACAATGGTTGAGCCACTGCCTTTTACATCAGACTTAAGAAACCACCTGCGCTCGCTTTACGCCCATTAAATCCGG
+
CCCCCFGGGGGGFGGGG@FGEGFGGGGGGGGGGGGGGGGGGGGGGGGGGGGFGGGGGGGGGGGGGGGGGGGGGGGGGGGDGGGEFCFGGEEGGGGGFEGGGGGGGGFFGGGGG?<FFGGEEEGGGGGDFGGGGGGGGFGCGFGGFGGFGGGGGGGFFEGGGFFGGGGGGG9B,DFGDFG+EF,EFEGCGE?D?<CCFGGE?F;FF>?CGG+5<<BC5C8:54;4@AAF@DFFDGD4?=58A)/:>:A6*>8
@M03364:276:000000000-BLYN8:1:1101:13739:9801 2:N:0:1
GGACTACCGGGGTTTCTAATCCTGTTTGCTCCCCACGCTTTCGCACCTGAGCGTCAGTCTTTGTCCAGGGGGCCGCCTTCGCCACCGGTATTCCTCCAGATCTCTACGCATTTCACCGCTACACCTGGAATTCTACCCCCCTCTACGAGACTCAAGCCTGCCAGTTTCGGATGCAGTTCCCGGGTTGAGCCCGGGGATTTCACATCCGACTTGACAGACCGCCTGCGTGCGCTTTACGCCCAGTAATTCCG
+
CCCCCGGGGGGGFGGGGGGGGGGGGGGGGGGGGGGGGGGGGGGGGGGGGGGGGGGGGGGGGGGGFGGFFGGGGGDGGGGGGGGGGG>FGGGFFGGGGGGGCCEGGGGGGEGGGGFGGGGGGGGGGGGGGCFGGGGGA8FFGCGGGGGGGGGGCFEGGCC:@E6FGFGGGG*>>6<AAEGFGCEEGC*,8CCGGDCC5BFFGGGGFFG:DDG3>F<CCF@C5C:(8F;@:D>BD794?6EGG38)?:=<F*2
@M03364:276:000000000-BLYN8:1:1101:8999:9829 2:N:0:1
GGACTACCCGGGTTTCTAATCCTGTTTGCTCCCCACGCTTTCGCACCTCAGTGTCAGTATCAGTCCAGGTGGTCGCCTTCGCCACTGGTGTTCCTTCCTATATCTACGCATTTCACCGCTACACAGGAAATTCCACCACCCTCTACCGTACTCTAGCTCAGTAGTTTTGGATGCAGTTCCCAGGTTGAGCCCGGTGATTTCACATCCAACTTGCTGAACCACCTACGCGCGCTTTACGCCCAGTAATTCCG
+
CCCCCGGFGGGGGGGGGGGGGGGGGGGGGGGGGGGEEGGGGGGGGEGGGGGGGGGGGGGGGGGGGGGGFE@FEGGGGGDGGGGGGGGGGGGGFGFFGFFGGGGGGGGGGGGDGGGGGGG64=FGGGAE8FGFGGGG8@EGGGGFAGGGGGGGG;FGGDABGDDGGCFFFC?FAFGGEFGGFGD?@DGGDGGGE83@CFG7?EC7+*;CFFFCFFGCF4:>6*:@5A@>2A5AGGCCF;BEG3(0:C@CFC2
@M03364:276:000000000-BLYN8:1:1101:15714:9832 2:N:0:1
GGACTACACGGGTATCTAATCCTGTTTGCTCCCCACGCTTTCGCACCTGAGCGTCAGTCTTCGTCCAGGGCGCCGCCTTCGCCACCGGTATTCCTCCAGATCTCTACGCATTTCACCGCTACACCTGGAATTCTACCCTCCTCTACGAGACTCAAGCCTGCCAGTTTCGGATGCACTCCCCGGGTAGAGCCCGGGCATTTCACATCCGACTTTACAGCCCGCCTCCGTGCGCTTCACGCCCAGTAATTCCG
+
CCCCCGGG8FE@FBFCEFF9FFCFFG,CFFGGGGGGGDGGFGGC7FFGCFGGGGGEFC,,<@C,CFGG8F,@EGGGEEFG@CFGGGECF+B<FGGGF?,AF=EGE9FGGG77FFGGGGEDCCFG@BF@F@FFF5DF9>,AC,=@6=+6+6CFFFGC,+,,,@F6FFGG:*@CGC97,,,,*BC*>4;,,22=**:::F;C+14+1*0*97:*+;C+0*=:.7@((04)(.)0)95<71>F=B(6:27)?72
@M03364:276:000000000-BLYN8:1:1101:14076:9833 2:N:0:1
GGACTACAGGGGTTTCTAATCCTGTTTGCTCCCCACGCTTTCGCACCTGAGCGTCAGTCTTTGTCCAGGGGGCCGCCTTCGCCACCGGTATTCCTCCAGATCTCTACGCATTTCACCGCTACACCTGGAATTCTACCCCCCTCTACAAGACTCTAGCTGACCAGTTTCAAATGCAGTTCCCAAGTTAAGCTCGGGGATTTCACATCTGACTTAATCAACCGCCTGCGTGCGCTGTACGCCCAGTAATTCCG
+
CCCCCGGGGGGGGGGGGGGGGGGGGGGGGGGGGGGGGGGGGGGGGGGGGFGGGGGGGGGGGGGGGGGGGGGGGGGGGGGGGGGGGGGCEGGGGGGGGGGGGGGGGGGGGGGGGGGGGGGGEGGGGGGGGGGGGGGGGGGGGGGGGGGFGGE7:>AAFEG9DFGGFGGGGGBFAEGGGFGGGGGGGGGGFGDCEDEGGCFGGFGGAFCDGGGGGG7>FGE6;EFFFF95:EEFG)C<FFGGGB?FG>FAGG4
@M03364:276:000000000-BLYN8:1:1101:9096:9861 2:N:0:1
GGACTACAAGGGTATCTAATCCTGTTTGCTCCCCACGCTTTCGCACCTCAGTGTCAGTATCAGTCCAGGTGGTCGCCTTCGCCACTGGTGTTCCTTCCTATATCTACGCATTTCACCGCTACACAGGAAATTCCACCACCCTCTACCGTACTCTAGCTCAGTAGTTTTGGATGCAGTTCCCAGGTTGAGCCCGGGGATTTCACATCCGACTTGACCGACCGCCTGCGTGCGCTTTACGCCCAGTAATTCCG
+
CCCCCGGGGGGGGGGGGGGGGGGGGGGGGGGGGGGGGGGGGGGGGGGGGGGGGGGGGGGGGGGGGGGGGGGGGGGGGGGGGGGGGGGCFGGGGGGGGFGGGGGGGGGGGGGGGGGGGGGGGGGGGGGGGGGGGGGGFFGGGGGGGGGGGGGGGGGGGEFGGGGGGGGGGGGFDFGGGGGGGGGGGFFGGGGGGGGGGGGGGGGGFGFCGGGGFG>*7:CEEGFF?FB>(5BDGGC<CDGCE306D>F2DF9
@M03364:276:000000000-BLYN8:1:1101:12413:9879 2:N:0:1
GGACTACTGGGGTTTCTAATCCTGTTTGCTCCCCACGCTTTCGCACCTGAGCGTCAGTCTTCGTCCAGGGGGCCGCCTTCGCCACCGGTATTCCTCCAGATCTCTACGCATTTCACCGCTACACCTGGAATTCTACCCCCCTCTACGAGAATCAAGCCTGCCAGTTTCGGCTGCAGTTCCCGGGTTGAGCCCGGGGATTTCACATCCGACTTGACAGACCGCCTGCGTTCGCTTTACGCCCAGTAATTCCG
+
BB9-6EACEEEE@@CAEFGAEFGCGFFGFGGFFFFEE:,BF<:B7CFFC@EEFCGEGCFA<E6E@CF<EC@:F=7>B:?=FE==:FBCFFDE?<EE,E<<F8EE9F?DF@:CFEGFGGEECE9FGGFF8=AF>FEF9EGG@3@?C@C6::+=EE,3,@,@7DFE:E3E5C*4=BFGFGGFG14*1:*<066=:C>E=86AFFC+;FGD*C7>D762*>FC5*7:2)(0(8)8797-=8EEG>(/**1.:D*
@M03364:276:000000000-BLYN8:1:1101:9759:9897 2:N:0:1
GGACTACAAGGGTTTCTAATCCTGTTTGCTCCCCACGCTTTCGTGCATGAGCGTCAGTGCAGGCCCAGGGGATTGCCTTCGCCATCGGTGTTCCTCCGCATATCTACGCATTTCACTGCTACACGCGGAATTCCATCCCCCTCTGCCGCACTCCAGCGATGCAGTCACGAATGCAGTTCCCAGGTTGAGCCCGGGGATTTCACATCCGTCTTACATCACCGCCTGCGCACGCTTTACGCCCAGTAATTCCG
+
CCCCCGGGGGGGGGGGGGGGGGGGGGGGGGGGGGGGGGGGGGGGGGGGGGGGGGGGGGGFGGCGGDGGGGGGGGGGGGGGGGGGGGGGGGGGGGGGGGGGGGGGGGFGGGGGGGGGGGGFGGCGGGGGGGGFGGFFGGGFGGGG8F9ED=EGGFGGGGGFGEGGGGGGGGGFGFGGGFGGGGGGGGGFGGGGGGDGGGCGGFCGFF<DGGFC77;::FG:8CFF;:>3(8>BDGG4*,CGC;?FGDFFGF6
@M03364:276:000000000-BLYN8:1:1101:15291:9914 2:N:0:1
GGACTACTAGGGTTTCTAATCCTGTTTGCTCCCCACGCTTTCGAGCCTCAGTGTCAGTTACAGGCCAGAGAGCCGCTTTCGCCTCCGGTGTTCCTCCATATATCTACGCATTTCACCGCTACACATGGAATTCCACTCTCCTCTCCTGCACTCAAGTCTCCCAGTTTCCAATGCACACAATGTTTGAGCCACTGCCTTTTACATCAGACTTAAGAAACCACCTGCGCTCGCTTTACGCCCAATAAATCCGG
+
CCCCCGGGGGGGGGGGGGGGGGGGGGGGGGGGGGGGGGGGGGGGGGGGGGGGGGGGGGGCFGGGGGGGGGFGGGGGGGGGGFGGGCGEEGGGGGGGGGGGGGGGGGGGGDFGGFGFFGGGDCEDFG,AFFGGG?;4,E9FECFFGFFFGGGGFDFCEFEDDF?FGGCEGGFDEFD8A@6DFG,ECGCFGFCF9DE8FCFACFC@FD9DGGG+=CDD77,;FEF)):7*4@EFG<FCE?GGGFFACC=CFD:
@M03364:276:000000000-BLYN8:1:1101:11773:9936 2:N:0:1
GGACTACTAGGGTATCTAATCCTGTTTGCTCCCCACGCTTTCGCACCTGAGCGTCAGTCTTTGTCCAGGGGGCCGCCTTCGCCACCGGTATTCCTCCAGATCTCTACGCATTTCACCGCTACACCTGGAATTCTACCCCCCTCTACAAGACTCTAGCCTGCCAGTTTCGAATGCAGTTCCCAGGTTGAGCCCGGGGATTTCACATCCGACTTGACAGACCGCCTGCGTGCGCTTTACGCCCAGTAATTCCG
+
CCCCCCFGGGGGGGGGGGGGGGGGGGGGGGGGGGGGGGGGGGGGGGGGGGGGGGGGGFAFGGGGGGGGGGGGGGGGGGGGGGGGGFGGGGGGGGGGGGGGGGGGGFGGCEGGGGGGGGFEGGGFGGGGGGGGGGGGGGFGGGGFFGG9D?FFGGGGGE96DGGGGGGGEGFCCFFGFGGGGGGCFGGGGFGGGGGGGDGDCGGFFGGGDDCDFGG>7CGGEGFF@FFFFEFFD*5-9:EG=)4<C*6<FG9
@M03364:276:000000000-BLYN8:1:1101:14815:9942 2:N:0:1
GGACTACCGGGGTTTCTAATCCTGTTTGCTCCCCACGCTTTCGCACCTGAGCGTCAGTCTTTGTCCAGGGGGCCGCCTTCGCCACCGGTATTCCTCCACATCTCTACGCATTTCACCGCTACACAGGAAATTCCACCACCCTCTACCGTACTCTAGCTCAGTAGTTTTGGATGCAGTTCCCAGGTTGAGCCCGGGGATTTCACATCCAACTTGCTGAACCACCTACGCGCGCTTTACGCCCAGTAATTCCC
+
CCCCCGGGGGGGGGGGGGGGGGGGGGGGGGGGGGGGGGGGGGGGGGGGGCGGGGGGGGGGGGGGGGGGFEGGGGGGGGGGGGCFGGGGGGGGGGGGGGGGGGGGGGGGGGGGGGGGGGGGGGGGDFGGGGGGGGGGGFFGGGGGGGGEDFGGGGGGGGG?8EFGGGGGCCGGGGGGGGGFGGGGGEGGGGGGGGGGGGGGGGGGFGFFGGG>7D7?7FCEFGA@FF@3(05@GGFFFFGGGFFFG7=AGG*
@M03364:276:000000000-BLYN8:1:1101:13516:9964 2:N:0:1
GGACTACCCGGGTTTCTAATCCTGTTCGCTCCCCACGCTTTCGTTCATCAGCGTCAATAAATACGTAGTAACCTGCCTTCGCAATTGGTATTCCATGTAATATCTAAGCATTTCACCGCTACACTACATATTCTAGTTACTTCCATACTATTCAAGTCAAACAGTATCAATGGCCGTGTCTTAGTTAAGCTAAGAAATTTCACCACTGACTTATCTGACCGCCTACGAACCCTTTAAACCCAATAATTCCG
+
CCCCCGGGGGGGGGGGGGGGGGGGGGGGGGGGGGGGGGGGGGGCFGGGGGGGGGEGGGGGGGGGGGGGGGGGGGGGGGGGGGGGGGGGGGGGGGGGGGGGGGGGGGGGGGGGGGGGGGGGGGGGCGFFFFGGGGFFGGDFGGGGGGGGGGGGGGGGDCFGGGGGGGFGGGGGGGGGGGGGGGGGGGGGGGFFFGGGGGGFFFGDF7FGGGGEFGGGGGGFECDDFFFFFFFFGGGFFEGGGE>FFGFCFF8
@M03364:276:000000000-BLYN8:1:1101:23342:9976 2:N:0:1
GGACTACAGGGGTTTCTAATCCTGTTTGCTCCCCACGCTTTCGCACCTGAGCGTCAGTCTTTGTCCAGGGGGCCGCCTTCGCCACCGGTATTCCTCCAGATCTCTACGCATTTCACCGCTACACCTGGAATTCTACCCCCCTCTACAAGACTCTAGCCTGCCAGTTTCGAATGCAGTTCCCAGGTTGAGCCCGGGGATTTCACATCCGACTTGACAGACCGCCTGCGTGCGCTTTACGCCCAGTAATTCCC
+
CCCCCGGGGGGGGGGGGGGGGGGGGGGGGGGGGGGGGGGGGGGGGGGGGGGGGGGGGGGGGGGGGGGGGGGGGGGGGGGGGGGGGGGGGGGGGFGGGGGEGGGFCEFFDGGGGGGGGGGDGGGGGGG?EFCGGGGGGGDFGGBFGGGFFGGGGFGFGGGGGGGGFEGE*@B??FCEAFGGFGGCFFGGGGGGDGGGCGGGGGGGACFGCDGGGGGGDFGGFGF(,7>>1<@DDC7AF<EGG33/::@AGG*
@M03364:276:000000000-BLYN8:1:1101:26264:9982 2:N:0:1
GGACTACTGGGGTTTCTAATCCTGTTCGCTCCCCACGCTTTCGTTCATCAGCGTCAATAAATACGTAGTAACCTGCCTTCGCAATTGGTATTCCATGTAATATCTAAGCATTTCACCGCTACACTACATATTCTAGTTACTTCCATATTATTCAAGCTCTGCAGTATCAATGGCAGTGTCCTAGTTAAGCTAGGAAATTTCACCACTGACTTACAAAGCCGCCTACGAACCCTTTAAACCCAGTAATTCCG
+
CCCCCGGGGGGGGGGGGGGGGGGGGGEFGGGGGGGGGGGGGGG@<F@FGGGGGGGGCGGFFEFFGE@FGGGGGAFGGGGGGGBFC<FGGGGGGEDFFFGGGFF9FFFGGGGGGGGGGGGGGGGGGGF=FFGGGGGGDFFG;;F=F;FFGFECD;@FC=EEGGFFGCGGFGF;FGGDFDFGGE=FGGCFFGFF88D813EEGDF++=FGGGGGCC?C++<E5CDF=F>A9DDFGGGFAAGGGF29DFFFGG4
@M03364:276:000000000-BLYN8:1:1101:7417:10003 2:N:0:1
GGACTACCAGGGTTTCTAATCCTGTTTGCTCCCCACGCTTTCGCACCTGAGCGTCAGTCTTCGTCCAGGGGGCCGCCTTCGCCACCGGTATTCCTCCAGATCTCTACGCATTTCACCGCTACACCTGGAATTCTACCCCCCTCTACGAGACTCAAGCCTGCCAGTTTCGGATGCAGTTCCCGGGTTGAGCCCGGGGATTTCACATCCGACTTGACAGACCGCCTGCGTGCGCTTTACGCCCAGTAATTCCG
+
CCCCCGGGGGGGGGGGGFEEGGGGGGGGGGGGGGGGGGGGGGGGGGGFGGFGGGGGGGGGGGGGGGGGGGGGGGGGGGGCGGGGDGGGGDGGGGGGGGGGGGGGGGGGGGGGGGGGG@FGEGGGGGGGFGGGGGGGGGGGGDGGGGGGGGGGGGGFFGGGGGGCGGFFGG>CEGGGGGGGGGGGGGGFFGGFE5B8C8EGDFGGFGGDDDGCFGF7*0AFBEBFFFBD:>>ECDFAFFCEC51)2:=9FD*
@M03364:276:000000000-BLYN8:1:1101:5241:10004 2:N:0:1
GGACTACTAGGGTATCTAATCCTGTTTGCTCCCCACGCTTTCGCACCTGAGCGTCAGTCTTTGTCCAGGGGGCCGCCTTCGCCACCGGTATTCCTCCAGATCTCTACGCATTTCACCGCTACACCTGGAATTCTACCACCCTCTACGAGACTCTAGCTTGCCAGTTTCAAATGCAGTTCCCAGGTTGAGCCCGGGGATTTCACATCTGACTTAACAAACCGCCTGCGTGCGCTTTACGCCCAGTAATTCCG
+
CCCCCFDCFGGGGGFGGGGGGGCFECGFDDEGF;CFFDGGGGGGGGGGGGGGGCE@CF9FGCDG9EFFGGGGGDGGGDGGGGFGGGGGFGDGGCGAFGGGFGAF9A?CFCFG9FFGDGGGGGED84EBFGGCGGGFG8D@CFGGGGFCGGGGGGGGGGGGGFCFFFGDFFFCFAFGGCGGEF?5FFGGGGGGGGGCE*?C7DCC>FDFGGGFGGF>FCFFFGBFFF@DFFEFDGGF@:EGG:()*26):*0
@M03364:276:000000000-BLYN8:1:1101:10592:10020 2:N:0:1
GGACTACTCGGGTATCTAATCCTGTTTGCTCCCCACGCTTTCGCACCTGAGCGTCAGTCTTTGTCCAGGGGGCCGCCTTCGCCACCGGTATTCCTCCAGATCTCTACGCATTTCACCGCTACACCTGGAATTCTACCCCCCTCTACAAGACTCTAGCCTGCCAGTTTCGAATGCAGTTCCCAGGTTGAGCCCGGGGATTTCACATCCGACTTGACAGACCGCCTGCGTGCGCTTTACGCCCAGTAATTCCG
+
CCCCCGGGGGGGGGGGGGGGGGGGGGGGGGGGGGGGGGGGGGGGGGGGGGGGGGGGGGGGGGGGGGGGGGGGGGGGGGGGGGGGGGGGGGGGGGGGGGGGGFGGGGGGGGGCFGGGGGGGGG9EGFGGGGGGGGGGGGGGGDGGFGG,CDGGGGGGGGDGGGGGGGGGGGGGGGGEGGGCFFFGGGGGGGGGE5EGGGGGGGGGFGGDGGDDGGGGFGGGFGDBF>BB?BBFDC<<FBGGGFFFDFFBGGC
@M03364:276:000000000-BLYN8:1:1101:14747:10026 2:N:0:1
GGACTACAAGGGTATCTAATCCTGTTTGCTCCCCACGCTTTCGCACCTGAGCGTCAGTCTTTGTCCAGGGGGCCGCCTTCGCCACCGGTATTCCTCCAGATCTCTACGCATTTCACCGCTACACCTGGAATTCTACCCCCCTCTACAAGACTCTAGCCTGCCAGTTTCGAATGCAGTTCCCAGGTTGAGCCCGGGGATTTCACATCCGACTTGACAGACCGCCTGCGTGCGCTTTACGCCCAGTAATTCCG
+
CCCCCGGGGGGGGGGGGGGGGGGGGGGGGGGGGGGGGGGGGGGGGGGGGGGGGGGGGGGGGGGGGGGGGGGGGGGGGGGGGGGGGGGGGGGGGGGGGGGGGGGGGGGGGGGGGGGGGGGG:CGGGGGGGGGGFGFGGGGGGGGGGGGGFFGGGGGGGFFDFGGGGGGFCGGGGGGG9@<EGGGGGGGGGGGGGGD=CEGGFGGGCFGGGGGGFCFFFFFDEDFFDF>:6EEFGCC<FFEGGEF?:FFA7C9
@M03364:276:000000000-BLYN8:1:1101:9848:10026 2:N:0:1
GGACTACACGGGTATCTAATCCTGTTTGATCCCCACGCTTTCGCACATCAGCGTCAGTTACAGACCAGAAAGTCGCCTTCGCCACTGGTGTTCCTCCATATCTCTGCGCATTTCACCGCTACACATGGAATTCCACTCTCCTCTTCTGCACTCAAGTCTCCCAGTTTCCAATGACCCTCCCCGGTTGAGCCGGGGGCTTTCACATCAGACTTAAGAAACCGCCTGCGCTCGCTTTACGCCCAATAAATCCG
+
CCCCCGGGGGGGGGGGGGGGGGGGGGGGGGGGGGGGGGGGGGGGGGGGGGGGGGGGGGGGGGGGGGGGGGGGGGGGGGGGGGGGGGGGGGGGGGGGGGGGGGGEGGGGGGGGGGGGGGGEGGGGGGGGFFFGFFGGGGGGCFGGGGGGGGGGEFGFEDFGGGGGGGGGAGGGGFGGGGGGGGGGGGDCFGGGCEGGGGGGGGGGF*:CDGGGDCFFCGGGFGF@FFFA>:5@DCFFFFGGGFF4CFF9*>C
@M03364:276:000000000-BLYN8:1:1101:14486:10036 2:N:0:1
GGACTACCCGGGTTTCTAATCCTGTTTGCTCCCCACGCTTTCGGGCCTCAGTGTCAGTTACCGTCCAGAGAGCCGCTTTCGTCACTGGTGTTCCTCCATATATCTACGCATTTCACCGCTACACATGGAATTCCACTCCCCTCTCCTGCACTCAAGTCTCCCAGTTCCGAATGCACCCAATGGTTGAGCCAACGCGTTTTACATCAGAAGTCAGCAACCCCCTGCGCTCCCTTTACGCCCACTAAATCCGG
+
CC--@,,,C:F7768,6;CD<FEFF9,;E<,CF;@@FE,@FFE+7@6,;EC,CE<,CF@@,,B6@+6C9F,FFECE::7F7,8,B,,<F?FF9@,5BDFGFFGDC9<A7+?=5@EFGDGGGGD?,49=F<FFFG9F9=,84=EFD,,,@DF8DFDF;,,,,83D>,,7+63+@DFE,63@4@,>,3:66@,,**5*@*>C9DFC9:;*+*5+5=*4CF6*)=2(067)2):)+0:>:?ECEB5A*989<D7
@M03364:276:000000000-BLYN8:1:1101:26240:10052 2:N:0:1
GGACTACTGGGGTATCTAATCCTGTTTGCTCCCCACGCTTTCGCACCTGAGCGTCAGTCTTCGTCCAGGGGGCCGCCTTCGCCACCGGTATTCCTCCAGATCTCTACGCATTTCACCGCTACACCTGGAATTCTACCCCCCTCTACGAGACTCAAGCCTGCCAGTTTCGGATGCAGATCCCGGTTTGAGCCCGGGGATTTCACAACCGCATTGACAGACAGCCTGCGTGCGCTTTACGCCCAGTAATTCCG
+
CCCCCF<6CCEFGEGGGFGD@CEFFAC<FFGGGGGGGGDGGG:FGEGGAFE,@FBB@FCGCF7FGEEGCFDDEFCECFBFFFG7CEE=FFGGCGGGGAF9EEDEFFDGG=CEGGGGFDG6EFGGBFGGDFCBFGFGC>D3+@EG,C+@::>CFCE?,33,@D8,D@;>3:*17BE9,2551>>1<441*,2:7C*85*C+++4+**1)))279C0:6CE*)271:7,80>35CG74?4C>/7(0>FB)*00
@M03364:276:000000000-BLYN8:1:1101:25891:10071 2:N:0:1
GGACTACAGGGGTTTCTAATCCTGTTTGATCCCCACGCTTTCGCACCTCAGCGTCAGTTTCAGACCAGAAAGTCGCCTTCGCCACTGGTGTTCCTCCATATCTCTGCGCATTTCACCGCTACACATGGAATTCCACTTACCTCTTCTGGACTCTAGTTTCACAGCTTCCACTGACCCTCCACGAGTGAGCCGTGGGCTTTCACATCAGACTTAAGAAACCGCCCACGCGCGCTTTACGCCCAATAATTCCG
+
CCCCCEGDCFGGGGGAFFGGGFFGEFGG,CFGGGGCFGGDCGGGDG+@A<FGGGGGGG9,9FF9FDFGC@<ACE@@FE@ADEGGGGFGG<FGGF;FG<,@FFGGFADFGCFGFGGGGGGGDEGF,4<E<EFGGA,?44,CEGGGEG;A,4=DD,EF@,@E,83,,@933=,,6,6,@DGGFDB+6@+,@3@+AEEC*,@?8CF>AC+*3;A@+55=+;67?E8(-6(/28:B:576A?*:*),597*6*:0
@M03364:276:000000000-BLYN8:1:1101:27515:10075 2:N:0:1
GGACTACCGGGGTTTCTAATCCTGTTTGCTCCCCACGCTTTCGCACCTGAGCGTCAGTCTTCGTCCAGGGGGCCGCCTTCGCCACCGGTATTCCTCCAGATCTCTACGCAGTTCACCGCTACACCTGGAATTCTACCCCCCTCTACGAGCCTCAAGCCTGCCAGTTTCTGATGCAGTTCCCGGGTTCAGCCCGGGGCTTTCACATCCGACTTGTCAGACCGCCTGCGTGCGCTTTACGCCCAGTAATTCCC
+
CCCCCGGFGGGGGCFFGGGGEDC@FGFCECFCCBC+CFGGGGG>,@C,CE,CCFGGDGGCFD,CFGEGGE:FEE@CFGGGDGDC:EE+@CBFEEEG@EGFGC=@@9E@FC+BEFGGFGGGEGGGFGDGFCCFFCE,,8@FG6EF9C+6**@;BD,ECFC>FD,,7?C,,2?><>75,25>A:8CE>,01,?*:=*:*3;EFFF7;899CDDDC*:C7*C5)*.18>(8()))19D:?1CE5)(<CG*6C7*
@M03364:276:000000000-BLYN8:1:1101:15880:10096 2:N:0:1
GGACTACAAGGGTTTCTAATCCTGTTTGCTCCCCACGCTTTCGCACCTGAGCGTCAGTCTTCGTCCAGGGGGCCGCCTTCGCCACCGGTATTCCTCCAGATCTCTACGCATTTCACCGCTACACCTGGAATTCTACCCCCCTCTACGAGACTCAAGCCTGCCAGTTTCGGATGCAGTTCCCGGGTTGAGCCCGGGGATTTCACATCCGACTTGACAGACCGCCTGCGTGCGCTTTACGCCCAGTAATTCCG
+
CCCCCGGGGGGGGGGGGGGGFGGGGGGGGGGFFGGGGGGGGGGGGGGGFGGGGGGGDGGGGGGGGGGGGGGGGGGGGGGGGGGGGGGGGGGGGGGGGGGGGDEDFGGGGGGGGGGGGGGGGGGGGGGGGGGGGGGGFGGGGGGGGGGDECGGGGGGFGGGGGGGGGFFGGEEGGGGGFDECGEGFGEG6B8CCECGGDGGGGGGFGGDGC<DFFGFFCGGEGE61:9BFB:>)9C9F?GGGD?6F7BBCD*
@M03364:276:000000000-BLYN8:1:1101:18083:10097 2:N:0:1
GGACTACTCGGGTTTCTAATCCTGTTTGCTCCCCACGCTTTCGCGCCTCAGCGTCAGTAATGGTCCAGTTGGCCGCCTTCGCCACCGGTGTTCTTGCGAATATCTACGAATTTCACCTCTACACTCGCAGTTCCACCAACCTCTACCATACTCAAGCGTCCCAGTATCGAAGGCCATTCTGTGGTTGAGCCACAGGCTTTCACCCCCGACTTAAAACGCCGCCTACGCGCCCTTTACGCCCAGTGATTCCG
+
CCCCCGGGGGGGGGGGGGGGGGGGGGGGGGGGGGGGGGGGGGGGGGGGGGGGGGGGGGGGFDFGGGGGCCF<FGGGGGGGGGGGGGGGGEGGGGGFGGGGGFGGGGGGGGGGGGGGGGGGGGGGCFGGGGGGGGGGGGGGGGGFGGGGFGGGGGGGG>EGEEFGGGGGCDFGGGCCFGGGGFGGGGGFCGGGGGGGFGGFD>EC*9?DGGGGFGDDG3CEACBDFFFBBF3BDGGFFFGGG:?F**9<GG0
@M03364:276:000000000-BLYN8:1:1101:12270:10131 2:N:0:1
GGACTACTGGGGTTTCTAATCCTGTTTGCTCCCCACGCTTTCGCACCTGAGCGTCAGTCTTCGTCCAGGGGGCCGCCTTCGCCACCGGTATTCCTCCAGATCTCTACGCATTTCACCGCTACACCTGGAATTCTACCCCCCTCTACGAGACTCAAGCCTGCCAGTTTCGGATGCAGTTCCCGGGTTGAGCCCGGGGATTTCACATCCGACTTGACAGACCGCCTGCGTGGGCTTTTCGCCCGGTAATTACG
+
CCCCCFFGGGGGGGEFFGGGGFGGGGGGGGFFGGGDEEGGGGGGEGGGGDEEBFB:FEGGDECE6FF<FGGG:FGDFGGAFGGGGGGGGEFGCGGG8F,BEFFGFGGGBCGGF<FABF>6+FFGBFFDDFGF9F=,CD8FG8BDFFGC7+++6@>4>5DCEGECGCC;>5*>7B99D@EF6***=**,<7C=EGD=5*9?C7:::*>7*))1:*6:**;*75>08@(0()0)29*)13EAE)(09D*)*21
@M03364:276:000000000-BLYN8:1:1101:18362:10135 2:N:0:1
GGACTACCGGGGTTTCTAATCCTGTTCGCTACCCATGCTTTCGCTCCTCAGCGTCAGTAACTGCCCAGTAACCTGCCTTCGCCATCGGTGTTCCTCCTGATATCTGCGCATTCCACCGCTACACCAGGAATTCCAGTTACCCCTACAGTACTCAAGTTATGCCCGTATCGCCTGCACGCCCGGAGTTAAGCCCCGGAATTTCACAGACGACGCGACAAACCACCTACGAGCTCTTTACGCCCAGTAAATCC
+
CCCCCGGGGGGGGGGGGGGGGGGGGGGGGGGGGGGGGGGGGGGGGGGGGGGGGGGGGGGGGGGGGGGGGGGGGGGGGGGGGGGGGGGGGGGGGGGGGGGGGGGGGFFGGGGGGGGGGGGGGGGGGGGGGGGGGGGGGGGGGGGGFGGGGFGGGGGGGGGGGGGGGGGGGGGGG?FCCFGGGEGEFEDGFCF?FGGGG5FFGGCG6CFGGGGGGGDD):EGFGFFF?:BB3@>DGGABA>AEB?5DFF97:D
@M03364:276:000000000-BLYN8:1:1101:15778:10137 2:N:0:1
GGACTACTGGGGTATCTAATCCTGTTTGCTCCCCACGCTTTCGAGCCTCAGTGTCAGTTACAGACCAGAAAGTCGCCTTCGCCACTGGTGTTCCTCCATATCTCTGCGCATTTCACCGCTACACATGGAATTCCACTTTCCTCTTCTGCACTCAAGTTTCCCAGTTTCCAATGACCCTCCACGGTTGAGCCGTGGGCTTTCACATCAGACTTAAGAAACCGCCTACGCGCGCTTTACGCCCAATAATTCCG
+
CCCCCGGGGGGGGGGGGGGGGGGGGGGGGGGGGGGGGGGGGGGGGGGGGGGGGGGGGGGGGGGGGGGGGGGGGGGGGGGGGGGGGGGGGGGGGGGGGGGGGGGGGGGGGGGGGGGGGGGGGGGGGGGGGFGGGGGGGGGGGGGGGGGGGGGGGGGGFGGGFFGGFFGGGGGGGGGGGGGGGGGDFECFGGGGGGGGGGCGGGA>6>DCFGGGGGFFDGGGFG42<F5A=BFEGCFFF;GGGDFFF7ACFG9
@M03364:276:000000000-BLYN8:1:1101:2424:10143 2:N:0:1
GGACTACAAGGGTTTCTAATCCTGTTTGCTCCCCACGCTTTCGAGCCTCAGTGTCAGTTACAGGCCAGAGAGCCGCTTTCGCCTCCGGTGTTCCTCCATATATCTACGCATTTCACCGCTACACATGGAATTCCACTCTCCTCTCCTGCACTCAAGTCTCCCAGTTTCCAATGCACACAATGGTTGATCCACTGCCTTTTACATCAGACTTAAGAAACCACCTGCGCTCGCTTTACGCCCAATAAATCCGG
+
CCCCCGGGGGGGGGGGGFFGGGGGGGGGGGGGGGGGGGGCGGGGGGGGGGGGGGDGGGGGGGGDGGGGGGGGGGGGGDFGGDGGGCFEGGGGGGGEGGGGGGGGGGGGGGGDGGGGGGGGGGGEFGGGFFAFFGGGGGGGFGGGF8ECD4EFGGGGFCCF9DDGFGGGFGFCFFAFCGGGGDGGC+=,=;BF7F?CGCFCF7CCF8CFGGGCCFD7>FEEFGFE2ABDA>BEGCFE?@*=CAFFC7FFGGD
@M03364:276:000000000-BLYN8:1:1101:18961:10162 2:N:0:1
GGACTACACGGGTTTCTAATCCTGTTTGCTCCCCACGCTTTCGCGCCTCAGCGTCAGTTGCGAGCCAAAGAGCCGCTTTCGCCACTGGTGTTCCTCCATATCTCTACGCATTTCACCGCTACACATGGAATTCCACTCTTCTCTCTCGCACTCAAGTCTTCCAGTTTCCAATGACCCTCCCCGGTTGAGCCGGGGGCTTTCACATCAGACTTAAAAGACCGCCTGCGCGCGCTTTACGCCCAGTAATTCCG
+
CCCCCGGGGGGGGGGGGGGGGGGGGGGGGGGGGGGGGGGGGGGGGGGGGGGGGGGGGGGCEFGGGGGF<FGGGFGECGGGGGGGGGGGGGGGGGGGGGGGGGGGGGGGGGGGGGGGGGGGGGGGGGGGFGGFGGGGGGGGGGGGGGDCGGGGDEGGG99EGGGGGFGGEFFGG9@DDFGGGGGGGGGGFGFEGGDGGGCFGGGGFFGFDGCCCFGGFGGGBG>:0;45>@:;DGGFF?GEG32FGC4:FG7
@M03364:276:000000000-BLYN8:1:1101:4170:10179 2:N:0:1
GGACTACCCGGGTTTCTAATCCTGTTTGATCCCCACGCTTTCGCACATCAGCGTCAGTTACAGACCAGAAAGTCGCCTTCGCCACTGGTGTTCCTCCATATCTCTGCGCATTTCACCGCTACACATGGAATTCCACTTTCCTCTCCTGCACTCAAGTCTCCCAGTTTCCAATGCACACAATGGTTGAGCCACTGCCTTTTACATCAGCCTTAAGAAACCACCTGCGCTCGCTTTACGCCCAATAAATCCGG
+
CCCCCGGCFGEGGGGGGGGGGGFGGGGGFGGGGGFFGG,FFGGGDFGGGGGGGGGGGGAEGFGCFFG@FGGGGGGEGGGGGGGGGGGGFFGGGGFGFGFGDAEFG?F:@EGGGGCFECEECGGG9FFGGGGEECFEEAEGGGGGGDFE@FGGGECGDF;9BFFCFAFGGFDDFFDC9DC+3@?DF6@FFGGFGGCD9BFGC+C7@+9*0*47:;7+;7DC>;>>=?A4)06?C4:>59GGG33)2;:77)/
@M03364:276:000000000-BLYN8:1:1101:21646:10194 2:N:0:1
GGACTACGGGGTATCTAATCCTGTTTGCTCCCCACGCTTTCGCACCTGAGCGTCAGTCTTCGTCCAGGGGGCCGCCTTCGCCACCGGTATTCCTCCAGATCTCTACGCATTTCACCGCTACACCTGGAATTCTACCCCCCTCTACGAGACTCAAGCCTGCCAGTTTCGGATGCAGTTCCCGGGTTGAGCCCGGGGATTTCACATCCGACTTGACAGACCGCCTGCGTGCGCTTTACGCCCAGTAATTCCGG
+
CCCCCGGGGGGGGGGGGGGCFGGGGGGGGGGGGGGGGGGGGGGGEGGGGGGGGEGGGGGGGGGGGGGGDGGGGGDFGGGGGGGGGGGGGGGAFFGGGFGFGGGGGFGGGGGGGGCEFGGE7=DGGGFFGGGGGGGF8FEGEEGGGGGCGGGGGGFGGDEFEEGGGC9E8>>*=,DGGGGGCE5EEGDC?C5:EGG85CB97DG@69<C))9FGG=FCDCE3CDF?>:B<E3)95CA::8:*72@:79<GG)
@M03364:276:000000000-BLYN8:1:1101:12406:10198 2:N:0:1
GGACTACTCGGGTTTCTAATCCTGTTTGCTACCCATGCTTTCGAGCCTCAGCGTCAGTTACAGACCAGACAGCCGCCTTCGCCACTGGTGTTCTTCCATATATCTACGCATTTCACCGCTACACATGGAGTTCCACTGTCCTCTTCTGCACTCAAGTTTCCCAGTTTCCGATGCACTTCTTCGGTTGAGCCGAAGGCTTTCACATCAGACTTAAGAAACCGCCTGCGCTCGCTTTACGCCCAATAAATCCG
+
CCCCCGGGGGGGGGGGGGGGGGGGGGGGGGCGGGGGGGGGGGGDFGGGGGGGGEGGGGGGGGGGGGGFGGGGGGGGFGGGGGGGGFGGGGGGGFGGGGGGGGGGGGCGDGGGGGGGGGGGGGGGGGG?<FFGFGGG9EFGGGFGGGGGGGGGGDFGFGFD;EFFGGGG7CCC6>FGGGGGGGGDGGGGGGGGG68CFFGFGGCGADFGGGGGFFFGGGGGFG4AFFB458?>DF<3:?EB5)8FFGFEGGD
@M03364:276:000000000-BLYN8:1:1101:16311:10202 2:N:0:1
GGACTACTGGGGTATCTAATCCTGTTTGCTCCCCACGCTTTCGCGCCTCAGCGTCAGTTGCGAGCCAAAGAGCCGCTTTCGCCACTGGTGTTCCTCCATATCTCTACGCATTTCACCGCTACACATGGAATTCCACTCTTCTCTCTCGCACTCAAGTCTCCCAGTTTCCAATGACCCTCCCCGGTTGAGCCGGGGGCTTTCACATCAGACTTAAAAGCCCACCTGCGCGCGCTTTACGCCCAATAATTCCG
+
CCCCCGGGGGGGGGGGGGGGGGGGGGGGGGGGGGGGGGGGGGGGGGGGGGGGGGGGGGGGGGGGGGGFGGGGGGGGGGGGGGGGGGGGGGGGGGGGFGGGGGGGGGGGGGDGGGGGGGGGGGGGGGGGFFFGGGGGGGGGGGGGGCFGGGGGGGFGFGDFGGG?@FGGGGGGGFCF?,DEEGGGGGC6FFFGGGGGGGFFGD9:AFGFGGFGGGGGF*=CFGF@1A9BFFDEGG:>F?GGGF059DFBGGC
@M03364:276:000000000-BLYN8:1:1101:27802:10202 2:N:0:1
GGACTACCAGGGTTTCTAATCCTGTTTGCTCCCCACGCTTTCGCGCCTCAGCGTCAGTTGCGAGCCAAAGAGCCGCTTTCGCCACTGGTGTTCCTCCATATCTCTACGCATTTCACCGCTACACATGGAATTCCACTCTTCTCTCTCGCACTCAAGTCTTCCAGTTTCCAATGACCCTCCCCGGTTGAGCCGGGGGCTTTCACATCAGACTTAAAAGACCGCCTGCGCACGCTTTACGCCCAATAATTCCG
+
88CCC8E,6FGFFEGGGGGGGGDAFGGACCCFEEFGEFEGGGGDEGBFCFGGECFECFCC,@7:@:,,:FCFGF@F:FGGGGGGGFG?EEFE999<=A,BEFFE;FGGDCC:?CAEFG7CGGFGC,EFF@FCGEEFDEF,=EGGGE=+3+>CB88EEGE,,8@DDGGGGG,3=3@D6785@>CG5851<;DEEEEGGGCGF>GGF<F=FFG:F+2+38E6;*5;?FF>(8@:C<34F?G*:.(84CB2D>*
@M03364:276:000000000-BLYN8:1:1101:24533:10207 2:N:0:1
GGACTACTCGGGTATCTAATCCTGTTTGCTCCCCACGCTTTCGAGCCTCAGTGTCAGTTACAGGCCAGAGAGCCGCTTTCGCCTCCGGTGTTCCTCCATATATCTACGCATTTCACCGCTACACATGGAATTCCACTCTCCTCTCCTGCACTCAAGTCTCCCAGTTTCCAATGCACACAATGGTTGAGCCACTGCCTTTTACATCAGACTTAAGAAACCACCTGCGCTCGCTTTACGCCCAATAAATCCGG
+
CCCCCGGGGGGGGGGGGGGGGGGGGGGGGGGGGGGGGGGGGGGGFGGGGGGGGGGGGGGGGGGGGGGGGGGGGGGGGGGGGGGGGGGGGGGGGGGGGGGGGGFGGGGGGGGGGGGGGGGGGGGGGGGGFFGGGGGGGGGGGGGGGGGGGGGGGGGGGGGGFFGGGGGGGGGFFGGGFDEDAFFGGGGCGFDECGFGGGGGGGGGFG>CFFGCGGGGGGGGFGFFBAFFAEEFGGGFB>E>C)6F*:@CFGG
@M03364:276:000000000-BLYN8:1:1101:28506:10230 2:N:0:1
GGACTACTGGGGTTTCTAATCCTGTTTGCTCCCCACGCTTTCGCACTTGAGCGTCAGTATATTCCCAAGGGGCTGCCTTCGCCTTCGGTATTCCTCCACATCTCTACGCATTTCACCGCTACACGTGGAATTCTACCCCTCCCTAAAATACTCTAGCGACCCAGTATGAAATGCTATTCCTAGGTTAAGCCCAGGGCTTTCACATCCCACTTAAGTCACCGCCTGCGTGCCCTTTACGCCCAGTCGTTCCG
+
CC9@CEEGGFGG:CFFFGDFDEGGGGGGGGGGDCFFGGGGGGGC7FGGGFFCFGGGDGAF<EGGGGGCGFGGGGG7@<EFGCGDGGFGGGGGBFGGGFGGGGA,CEDF7F,BFEBFE7FCCFFF7EA@CFAAFFG99EFDEECDFGGEGFGG?FF9EEGGCEDB@FGFGGFF,>DCFAFFFFGFGFGFFCFGGF5CEGG<8C<+<*;CFC>F7FGDC@CCEGFFFF>DDF;F<F<CF?CCEA18F>:1<DC
@M03364:276:000000000-BLYN8:1:1101:21917:10243 2:N:0:1
GGACTACCGGGGTATCTAATCCTGTTTGCTCCCCACGCTTTCGAGCCTCAGTGTCAGTTACAGGCCAGAGAGCCGCTTTCGCCTCCGGTGTTCCTCCATATATCTACGCATTTCACCGCTACACATGGAATTCCACTCTCCTCTCCTGCACTCAAGTCTCCCAGTTTCCAATGCACACAATGGTTGAGCCACTGCCTTTTACATCAGACTTAAGAAACCACCTGCGCTCGCTTTACGCCCAATACATCCGG
+
CCCCCFFGGGGGGGGGGGGGGGGGGGGGGGGGGGGGGGGGGGGGGGFGGGGGGGGGGGGGGGGGGCGFGGGGGGGGGGGGGDFGGGGGGGGGFDEGGGGGGGFFFGGGGGGGGGGGGGGGGGGG9CFGGGGGFFCFGGGGGGGGFGFDFGGGGDGGGGGGGGGGGGGGGGGFFFGFGGEGGGGFGGGGGGGGGGCDE3DCFGFFFF>5;59:82=+?GFGFGFB=A9)2?DE<FFEE?E85F;A*7;5CG9
@M03364:276:000000000-BLYN8:1:1101:2707:10259 2:N:0:1
GGACTACCCGGGTTTCTAATCCTGTTTGCTCCCCACGCTTTCGAGCCTCAGCGTCAGTTACAGACCAGAGAGCCGCCTTCGCCACTGGTGTTCCTCCATATATCTACGCATTTCACCGCTACACATGGAATTCCACTCTCCTCTTCTGCACTCAAGTCTCCCAGTTTCCAATGACCCTCCCCGGTTGAGCCGGGGGCTTTCACATCAGACTTAAGAAACCGCCGTCGCTCGCTTTACGCCCAATAAATCCG
+
CCCCCFFFGFGGBFEFGGGFGGGGGGGGGGGGGGGDGGGEGCFGGGGGGGGGGGGGGGGGGGGGGFFFGGGGGGGGGGGGGFGF7EFDEDFGFGFGGGGGGGFGGGGGGGGCFGGFD@:>EBFGG8EFEEFE9FCF;EG8DGGCFGF=EG@DDFGF,,>,C,DFGGGGFCC@8FAFFE88EEGCF8CFCGG*9@*:5C5,:C?::4CGDFGGFD:+@C*=5C5(.51B?:35CDD2F18EGD?F:>FB*69
@M03364:276:000000000-BLYN8:1:1101:5263:10294 2:N:0:1
GGACTACAAGGGTTTCTAATCCTGTTTGCTCCCCACGCTTTCGAGCCTCAGTGTCAGTTACAGGCCAGAGAGCCGCTTTCGCCTCCGGTGTTCCTCCATATATCTACGCATTTCACCGCTACACATGGAATTCCACTCTCCTCTCCTGCACTCAAGTCTCCCAGTTTCCAATGCACACAATGGTTGAGCCACTGCCTTTTACATCAGACTTAAGAAACCACCTGCGCTCGCTTTACGCCCAATAAATCCGG
+
CCCCCGGGGGGGGGGGGGGGGGGGGGGGGGGGGGGGGGGGGGGGGGGGGGGGGGGGGGGGGGGGGGGGGGGGGGGDGGGCEGGGGGGGGEGGGGGGGGGGGGGGGGGGGGGGGGGGGGGGGGGGGGGGGFEFGGGCFGGGGGGGGFGGGCCFGGGGGGGGDFEF<EGGGGFCFGGFFGG6ECDGFGCDG8FFGGGGGGGGCFFFFFGCGFFGGGG>FG>FFGFFF>A?A:DDFGGFFFEGEFDFFGA?6DC
@M03364:276:000000000-BLYN8:1:1101:17140:10306 2:N:0:1
GGACTACCGGGGTATCTAATCCTGTTTGCTCCCCACGCTTTCGCGCCTCAGCGTCAGTTGCGAGCCAAAGAGCCGCTTTCGCCACTGGTGTTCCTCCATATCTCTACGCATTTCACCGCTACACATGGAATTCCACTCTTCTCTCTCGCACTCAAGTCTTCCAGTTTCCAATGACCCTCCCCGGTTGAGCCGGGGGCTTTCACATCAGACTTAAAAGACCGCCTGCGCGCGCTTTACGCCCAATAATTCCG
+
CCCCCGGGGGGGGGGGGGGGGGGGGGGGGGGGGGGGGGGGGGGGGGGGGGGGGGGGGGGGGGGGGGGGGGGGGGGGGGGGGGGGGGGGGGGGGGGGGGGGGGGGGGGGGGGGGGFGGGGGGGGGGGFGFFFGGGGGGGGGGGGGGGGGGGGGGFGGGGCFGFGGFGGGGGGGGGGGGGGDGGGGGG>FGGGG>EGGGGGGGFGGFGGGGFFFGFGGGDGFFGFBFF9EFDFFGDGBF-;CEFFFGFFFDFC
@M03364:276:000000000-BLYN8:1:1101:3464:10308 2:N:0:1
GGACTACAAGGGTTTCTAATCCTGTTTGCTCCCCACGCTTTCGCGCCTCAGCGTCAGTTGCGAGCCAAAGAGCCGCTTTCGCCACTGGTGTTCCTCCATATCTCTACGCATTTCACCGCTACACATGGAATTCCACTCTCCTCTCCTGCACTCAAGTCTCCCAGTTTCCAATGCACACAATGGTTGAGCCACTGCCTTTTACATCAGACTTAAGAAACCACCTGCGCTCGCTTTACGCCCAATAAATCCGG
+
CCCCCGGGGGGGGGGGGGGGGGGGGGGGGGGGGGGGGGGGGGGGDGGGGGGGGGGGEGGGGGGGGGGGGGGGGGGGGGFGDGGGGGGGGGGGGGGGGGGGGGGGGGGGGGGGGGGGGGGGGGGGGGGGFGGFGGGGGDCFGGGFGGGFGGGGGFGGGG9EC8?DGGGGGGGGGGGFGGGGGGGFF>EFGGGGGGGGGFGGFFGGF7CGGGGGGFG7;DFFFGFE@>FFDFDFGGGCEFEGG3@FCGFFGG9
@M03364:276:000000000-BLYN8:1:1101:3418:10325 2:N:0:1
GGACTACCCGGGTTTCTAATCCTGTTTGCTCCCCACGCTTTCGAGCCTCAGTGTCAGTTACAGGCCAGAGAGCCGCTTTCGCCTCCGGTGTTCCTCCATATATCTACGCATTTCACCGCTACACATGGAATTCCACTCTCCTCTCCTGCACTCAAGTCTCACAGTTTCCAGTGCACACAATGGTTGAGCCACTGCCTTTTACATCAGACTTAAGAAACCACACGCGCTCGCTTTACGCCCAATAAATCCGG
+
CCCC8FFFCC@GGGGCGFGGFGGGGGGGGFGGGECEG@BCFC@@EFFGGGGGGGFFFFGGGGFDGGFGGGGGCFFG7EFGCCECGFGGE:8:FGGGF,?FAFGGCGGGGGGGFEFA??>C+8AD,9F8F?,AFCA:E8FGGGGGF8@>EFFFGGF==9CF,@DGGGGG8,,@?ADE==+69>,EG+,@4>8CCC9:CGGFD?A@B+*AF>;55++5*ACGF,*)))-)()285*+.8(:8CF3;:::?G35
@M03364:276:000000000-BLYN8:1:1101:19363:10329 2:N:0:1
GGACTACTGGGGTTTCTAATCCTGTTTGCTCCCCACGCTTTCGAGCCTCAGTGTCAGTTACAGGCCAGAGAGCCGCTTTCGCCTCCGGTGTTCCTCCATATATCTACGCATTTCACCGCTACACATGGAATTCCACTTTCCTCTTCTGCACTCAAGTTTCCCAGTTTCCAATGACCCTCCACGGTTGAGCCGTGGGCTTTCACATCAGACTTAAGAAACCGCCTACGCGCGCTTTACGCCCAATAATTCCG
+
CCCCCGGGGGGGCGGGGGGGGGGGGGGGGGGGGGGGGGGGGGGGGGGGGFGGGGGGGGGGGGGGGGGGGGGGGGGGGGGGGGGGGGGGGGGGGGGGGGGGGGGCGGGGGGGGGGGGGGGGGGGGGFGGGGGGGGGGGGGGGFFGEDGGFGGGE?EGGGGGGGGDGGGGDGGGCD8FGGGGFEGGGGGGGGFGGDGECGGGGGG>B5:DFFCECCCGGGGGFGDDFFFBFFFFGGFEF?GGGF@;C>B27C6
@M03364:276:000000000-BLYN8:1:1101:18047:10351 2:N:0:1
GGACTACTAGGGTATCTAATCCTGTTTGCTCCCCACGCTTTCGAGCCTCAGCGTCAGTTACAGACCAGAGAGCCGCCTTCGCCACTGGTGTTCCTCCATATATCTACGCATTTCACCGCTACACATGGAATTCCACTCTCCTCTTCTGCACTCAAGTCTCCCAGTTTCCAATGACCCTCCCCGGTTGAGCCGGGGGCTTTCACATCAGACTTAACAAACCCCCTGCGCTCGCTTTACGCCCAATAAATCCG
+
CCCCCGGG9FGGGGGGGGGGGGGGGGGGGGGGGGGGGGGGGGG8CFGGCFGGGGGGGD9C@CF9FGGG<FEFGGGGGGGGGGGGGFGGG8FGGGFGG?,EFFGGGGGGGGGGGGGGGGGGGGGG9??DDGGGGGGGBF9FGGGG@F9DEFGFGGGG6,>DGGGGG;=EF;>EG99@,@=EGGGGGGCFFGGCEGGG5CFGGGDGAG>FGGCGGG7CFCGC)/=><F930>DFGFGFFFGGGE4>FFF2>C)
@M03364:276:000000000-BLYN8:1:1101:23794:10364 2:N:0:1
GGACTACTGGGGTTTCTAATCCTGTTTGCTCCCCACGCTTTCGCGCCTCAGCGTCAGTTGCGAGCCAAAGAGCCGCTTTCGCCACTGGTGTTCCTCCATATCTCTACGCATTTCACCGCTACACATGGAATTCCACTCTTCTCTCTCGCACTCAAGTCTCCCAGTTTCCAATGACCCTCCCCGGTTGAGCCGGGGGCTTTCACATCAGACTTAAAAGACCACCTGCGCGCGCTTTACGCCCACTAATTCCG
+
CCCCCGGGGGGGGGGGGGFGGGGGGGGGGGGGCGGGGGGGGGGGGGGGGGGGGGGGGGG<FDGGGGGGFGGFGGGGGGGGGGEGGGGGFGGGGGGGGGGGGGGGGFGFGGGGGGGFGGGEECGFFC9FBC9EFGGGGGGGFDEGGFFGGE@>FBDFFGFGGGGGFGFGGGGGGF,@CA+@E>CCCECFFGGEC?EGGGGGGGGG:C>D=6<>FGCFFDFFFGFFEF>)4>:><CF9@:EE5;()9C46?>6
@M03364:276:000000000-BLYN8:1:1101:11766:10389 2:N:0:1
GGACTACAAGGGTTTCTAATCCTGTTTGATCCCCACGCTTTCGCACATCAGCGTCAGTTACAGACCAGAAAGTCGCCTTCGCCACCGGTATTCCTCCAGATCTCTACGCATTTCACCGCTACACCTGGAATTCTACCCCCCTCTACAAGACTCTAGCCTGCCAGTTTCGACTGCATTTCCCAGGTTGAGCCCGGGGATTTCACATCCGACTTGACAGACCGCCTGCGTGCGCTTTACGCCCAGTAATTCCG
+
CCCCCGGGGGGGGGGGEGGGGGGGGGGGGGGGGGGGGGGGGGGGGGDGGGDGGFG@FFFGGGGGGGGGGGGGGGGGGCFF?@EECGGGGGGGAEDGGGGG9EFGGGGGGGGGGAAGGGGGGEGGG@FGGGGGGGGGGGGGGGGGFEF93@D?FGGAAFGFFGGFGGGFEG+BEEF,;C7AE9DFGFFGGG6FGGGGGGG65:FGFGGDDCC58CCCGGG=5C=;3F(26>..87C9FB>EEF(70:BAGG9
@M03364:276:000000000-BLYN8:1:1101:21435:10404 2:N:0:1
GGACTACCGGGGTTTCTAATCCTGTTTGCTCCCCACGCTTTCGAGCCTCAGTGTCAGTTACAGGCCAGAGAGCCGCTTTCGCCTCCGGTGTTCCTCCATATATCTACGCATTTCACCGCTACACATGGAATTCCACTCTCCTCTCCTGCACTCAAGTCTCCCAGTTTCCAATGCACACCATGGTTGAGCCACTGCCTTTTACATCAGACTTAAGAAACCACCTGCGCTCGCTTTACGCCCAATAAATCCGG
+
CCCCCGGGGGGGFFGDFCFGGFGFGGGGGGFGGGGGGGGGGGGGGGGGGGGGFGFGGGGGGDGGFGGGC@FGGFCFCFGGGFFFGEEEGGCCFAEGGF<FFEAFGGGFB@@FDCGGGEGE@FFF9EFFFGFFEGGFG8,AE=@DGGA@8=DFFDD8EG9@FFEGFGGGC9D>ECEDDF8:ADFBEG,1CF,,,5EF,@;,?8;C>+23**25:DC>FF:7>EAB20()(/))8>;787EGGF()7CF<FGG
@M03364:276:000000000-BLYN8:1:1101:3922:10404 2:N:0:1
GGACTACAGGGGTATCTAATCCTGTTTGCTCCCCACGCTTTCGCACCTGAGCGTCAGTCTTCGTCCAGGGGGCCGCCTTCGCCACCGGTATTCCTCCAGATCTCTACGCATTTCACCGCTACACCTGGAATTCTACCCCCCTCTACGAGACTCAAGCCTGCCAGTTTCGGATGCAGTTCCCGGGTTGAGCCCGGGGATTTCACATCCGACTTGACAGACCGCCTGCGTGCGCTTTACGCCCAGTAATTCCG
+
CCCCCGFFGGGGGGGGGGGGGGGGGGGGGGGGGGGGGGGGGGGGGGGGGGGGGGGGGGGGGGGGGGGGGGGGGGGGGGGGGGEGGGGGGGGGGGGGGGGGFGGGGGGGGGGGGGGGGGGGGGGFGGGGFGGGGGGGGGGGGGGGGGFGGGGGGGGGGGGGGGGGFFGGGG5:CGGFCGGGGGGGGGG6?EFG=ECECCFGGGGGFGGGGGGGF7CF6DGGE*83:F>B?BBBDGFDFFGGC@BF=C8:7*0
@M03364:276:000000000-BLYN8:1:1101:24239:10428 2:N:0:1
GGACTACTGGGGTTTCTAATCCTGTTTGCTCCCCACGCTTTCGCACCTGAGCGTCAGTCTTCGTCCAGGGGGCCGCCTTCGCCACCGGTATTCCTCCAGATCTCTACGCATTTCACCGCTACACCTGGAATTCTACCCCCCTCTACGAGACTCAAGCCTGCCAGTTTCGGATGCAGTTCCCGGGTTGAGCCCGGGGATTTCACATCCGACTTGACAGACCGCCTGCGTGCGCTTTACGCCCAGTAATTCCG
+
CCCCCGFGGGGGGGGGGGGGGGGGGGGGGGGGFFFGGGGGGGGGGDGGGGGGGGGGGGGGGGGGGFGGGGGGGGGGGGGGCFFEGGGGGGGGGGGFEGGGGGDFGGGGDGGGGGGGGGGGGGGGGGGGFGGGGGGGGGGGGGGGGGGGGGGGGGGGGGGCFGGFGGGGEGGGGGGGGGGGGGGGGDGGGGGGGGGGCECFFGFGFGGGGGG:7CGFGGGFEGBBFFFF:@E@DDGA@BDGGF0?FCBAFG9
@M03364:276:000000000-BLYN8:1:1101:10641:10428 2:N:0:1
GGACTACCAGGGTTTCTAATCCTGTTTGCTCCCCACGCTTTCGAGCCTCAGTGTCAGTTACAGGCCAGAGAGCCGCTTTCGCCTCCGGTGTTCCTCCATATATCTACGCATTTCACCGCTACACATGGAATTCCACTCTCCTCTCCTGCACTCAAGTCTCCCAGTTTCCAATGCACACAATGGTTGAGCCACTGCCTTTTACATCAGACTTAAGAAACCACCTGCGCTCGCTTTACGCCCAATAAATCCGG
+
CCCCCGGGGGGGGGGFFGGGGGGGGGGGGGGGGGGGGGGGGGGGGGGGGGGGGGGGGGGGGGGGGGGGGGGGGGGGGGGGGGFGGGGGGGGGGEFGGGGGGGGGGGDGGGGDGGGGGDGGGGGGGGGFFFGGGGGGFGGFGCGGGGGGGGGGGGGGGG9EGGFGGGDGGGFFGGGGGGG6AFCGGEGGFC:@FGFGGGGGFFGGFGG5CF9:FGGGGGFGFGFFBEBE2BEBGFGFFF8:CFDA7DFE<<D
@M03364:276:000000000-BLYN8:1:1101:27151:10440 2:N:0:1
GGACTACAGGGGTTTCTAATCCTGTTTGCTCCCCATGCTTTCGTGCATCCGCGTCAGTAATGTTCTAGTAAGTCGCTTTCGCAATGAGTATTCCTCTTGATCTCTACGGATTTTACCCCTACACCAAGAATTCCACCTACCTCTCCCATACTCATAGAATGACAGTTTCAAATGCAGTTATATGGTTAAGCCATAGGATTTCACATCTGACTTGTCACTCCGCCTACGCACTCTTTACGCCCAGTAATTCC
+
CCCCCGGDCGGGGCFFGGCDEAEFGGDGFGGDGGGGGGGGGGGFEFFGE,,CFFGEFGC,@@EDEGCGFDG<EFF+@<FFGGDGFEEEGGGGGGGGGGGFGB;?EC<<:CFGGGFCEFD@ED:FE79FEFGFFGCF,@@F4E9+,@DCFFFFFDGG9EAF;9DE<>D,7;ED,>DEG9AAD=>;FFAE,>DFFFFEF9DF8+,C9EFGGGGGGGGFC+3<;?E=A>85@EDD>DD694:E95<6;717:CC
@M03364:276:000000000-BLYN8:1:1101:7602:10454 2:N:0:1
GGACTACTAGGGTTTCTAATCCTGTTTGCTCCCCACGCTTTCGCACCTGAGCGTCAGTCTTTGTCCAGGGGGCCGCCTTCGCCACCGGTATTCCTCCAGATCTCTACGCATTTCACCGCTACACCTGGAATTCTACCCCCCTCTACGAGACTCAAGCCTGCCAGTTTCGGATGCAGTTCCCGGGTTGAGCCCGGGGATTTCACATCCGACTTGACAGACCGCCTGCGTGCGCTTTACGCCCAGTAATTCCG
+
CCCCCGGGGGGGGGGGGGGGGGGGGGGGGGGGGGGGGGGGGGGGGGGGGGGGGGGGGGGGGGGGGGGGGGGGGGGGGGGGGGGGGGGGGGGGGGGGGGFFFGGGGGGGGGGGGGGGFFGGGGGGGGGGGGGGGGGGGGGGGGGGGFDGGGGGGGGGGFGGGGGGGGGGGGGGEGGGGGGGGGGDGGGFGFGGGGGEGEGFFGGGFGGGGGGGG=FGGGGGFGF?BF>@BFFFGGGFFFEGGFFFCFFAG><
@M03364:276:000000000-BLYN8:1:1101:28466:10467 2:N:0:1
GGACTACAAGGGTTTCTAATCCTGTTTGCTCCCCACGCTTTCGCACCTGAGCGTCAGTCTTTGTCCAGGGGGCCGCCTTCGCCACCGGTATTCCTCCAGATCTCTACGCATTTCACCGCTACACCTGGAATTCTACCCCCCTCTACAAGACTCTAGCCTGCCAGTTTCGAATGCAGTTCCCAGGTTGAGCCCGGGGATTTCACATCCGACTTTACAGACCGCCTGCGTGCGCTTTACGCCCAGTAATTCCG
+
CCCCCFGGGGGGFG>FGFFGGGGGGGGGGGGGGEEFGGGGGGGFGGGGGGGGGGGGGGFFGGG9FEGGGGGD@CFGCFGGDGGGGGGGGGFEE?EEFCFGFFGEGGGGEGGGAFDGGGGGGGGGCGGGGGGGFGGGGGFGGGGGFGFGFGGGGDAF;EFFFCCFCFGGCC,D6BFGFFGGEAGGGGGGGFCGE8CDCGGGFGGGFC>CCCDD7+2:*;CFFDEFFFFFFD3:D5><FBGGGF?F7CF27D>
@M03364:276:000000000-BLYN8:1:1101:6334:10470 2:N:0:1
GGACTACTGGGGTTTCTAATCCTGTTTGCTCCCCACGCTTTCGAGCCTCAGTGTCAGTTACAGGCCAGAGAGCCGCTTTCGCCTCCGGTGTTCCTCCATATATCTACGCATTTCACCGCTACACATGGAATTCCACTCTCCTCTCCTGCACTCAAGTTTCCCAGTTTCCGATGCACTTCTTCGGTTGAGCCGAAGGCTTTCACATCAGACTTAAGAAACCGCCTGCGCTCGCTTTACGCCCAATAAATCCG
+
CCCCCGGGGGGGGGGGGGGGGGGGGGGGGGGGGGGGGGGGGGGGGGGGGGGGGGGGGGGGGGGGGGGGGGGGGGGGFFGGGGGGGGGGGGGGGGGGGGGGGGGGGGGGGGGGGGGGFGEGGGGGGGGGGGGGGGGGA=DFGGGGGGGGGGGGGGGGGGFGGGGCFGGGFGGGGGAEGGGFEEGGGGGGGGGGGGGGGGGGGGGFFGCGGGFGG>7D:DGFBGFDDFFFFBEFGGGFFFGGGB04>FA9@D:
@M03364:276:000000000-BLYN8:1:1101:27862:10484 2:N:0:1
GGACTACACGGGTTTCTAATCCTGTTTGCTCCCCACGCTTTCGCACCTGAGCGTCAGTCTTTGTCCAGGGGGCCGCCTTCGCCACCGGTATTCCTCCAGATCTCTACGCATTTCACCGCTACACCTGGAATTCTACCCCCCTCTACAAGACTCTAGCCTGCCAGTTTCGAATGCAGTTCCCAGGTTGAGCCCGGGGATTTCACATCCGACTTGACAGACCTCCTGCGTGCGCTTTACGCCCATTAATTCCC
+
CCCCCGGGGGGGGGGGGGAFGGGGGGGGGGGGGGFFGGEGGGGGGGDGGGGGGGEGGGFFGGGGGGGFFGEGGGGGGGGGGGGGCFGGGGGGGGGGGFGC@FECF9FFDGGGGGGGCFG>CGGF@FFGGGGGGGFGGDGGGEEFGGGC9DCFDFFCFCF?F@8C3EFGGGGG,@FG9FFFDBCFGGFGF,DECCGGDCCC7+2:;8CCC5DCDFGGFGG*)=FFEFB:<E>DDDC>?BGGGE(*0:76DF*
@M03364:276:000000000-BLYN8:1:1101:21536:10493 2:N:0:1
GGACTACAAGGGTTTCTAATCCTGTTTGATCCCCACGCTTTCGCACATCAGCGTCAGTTACAGACCAGAAAGTCGCCTTCGCCACTGGTGTTCCTCCATATCTCTGCGCATTTCACCGCTACACATGGAATTCCACTCTCCTCTCCTGCACTCAAGTCTCCCAGTTTCCAATGCACACAATGGTTGAGCCACTGCCTTTTACATCAGACTTAAGAAACCACCTGCGCTCGCTTTACGCCCAATAAATCCGG
+
CCCCCFGFFFGEFEBGGFGGGGFGGGDGGCGGEFFGGDFGFFEEGGEGGCF<FCGDE<EFFGFGGDGFGCEGGDCGGGGGGGDCGCGFFGG:EEFEGFGFEEFG9EFEGGGGGGFG,=FE@FFGGGDFFEEFGGGEAFGGGG?FGCGGGG8FGDFFGF;DGGCD3EEGFGDFFDEFGGDCDGGG9EFGGFFGGGFFDCFCFFGFFC?7:FDDFGFGGGFGFGFFFFFFFFDEFGGCDFEGGF2=FCF39<D
@M03364:276:000000000-BLYN8:1:1101:23470:10505 2:N:0:1
GGACTACTGGGGTTTCTAATCCTGTTTGCTCCCCACGCTTTCGCACCTGAGCGTCAGTCTTTGTCCAGGGGGCCGCCTTCGCCACCGGTATTCCTCCATATATCTACGCATTTCACCGCTACACATGGAATTCCACTCTCCTCTCCTGCACTCAAGTCTCCCAGTTTCCAATGCACACAATGGTTGAGCCACTGCCTTTTACATCAGACTTAAGAAACCACCTGCGCTCGCTTTACGCCCAATAAATCCGG
+
CCCCCGGGGGGGGGGGGGGGGGGGGGGGGGGGGGGGGGGGGGGGGGGGGGGGGGGGGGGGGGGGGGGGFEGGGGGGGGGGGGGGGGGGGGGGGGGGGGGGGGGGGGGGGGGGGGGGGGGGGGGGFGGEFDFGGGGGGGGGGEGGFFGGGGGGGGGFFG,;9DFGFGCFGGGGGGGGGGGGGGGGGGGGE,8DCGDGGCFGGGGG@8;FFFGGCFFCFG,,?EAEDE@EDFF>F5+7=38CEFDF*;=E7<<
@M03364:276:000000000-BLYN8:1:1101:20430:10508 2:N:0:1
GGACTACCCGGGTTTCTAATCCTGTTTGCTCCCCACGCTTTCGAGCCTCAGCGTCAGTTACAGACCAGAGAGCCGCCTTCGCCACTGGTGTTCCTCCATATATCTACGCATTTCACCGCTACACATGGAATTCCACTCTCCTCTTCTGCACTCAAGTCTCCCAGTTTCCAATGACCCTCCCCGGTTGAGCCGGGGGCTTTCACATCAGACTTAAGAAACCGCCTGCGCTCGCTTTACGCCCAATAAATCCG
+
CCCCCGGGGGGGGGGGGGGGGGGGFGGGGGGGGGFGGGGGGGGGGGGGFGGGGGGGGFFGGGGGFFGGGGGGGGGGGGGGGGGGGGGGGGGGGGGGGFFGGG;EEGGGGGGGGGGGGGGGGGGGFFGGEFFFEGGF>@EFGGGGGGGEGFGGGGGFFF;DGGGGGGGG8;EGFGGGGGGGGGG+FEEFFFGDGGGGGEGGFGGGFGFGG8C+:@DGGGGGBGD@;A>FBEFFDG3AF<EGGFFFCDF<7F5
@M03364:276:000000000-BLYN8:1:1101:26364:10555 2:N:0:1
GGACTACAGGGGTTTCTAATCCTGTTTGCTCCCCACGCTTTCGCACCTGAGCGTCAGTCTTTGTCCAGGGGGCCGCCTTCGCCACCGGTATTCCTCCACATCTCTACGCATTTCACCGCTACACATGGAATTCTACCCCCCTCTACAAGACTCTAGCCAACCAGTTTCAGATGCAATTCCCAAGTTAAGCTCGGGGCTTTCACATCTGACTTAATTGACCGCCTGCGTGCGCTTTACGCCCAGTAATTCCC
+
<@CCCFGDGGGGGGGGGGGGGFGGGGGGGGGGGGGGGGGGGFGGGCGGGGGGDGGDEECEGGGGGEDGGGGGGGGGGGDGGGGGGGGGFG7FGGGGF@FGGGGFCBFFDGB=5EEEFEC6FGGGGGGGGGGGGGGGGGDFEGGGGGGGGGGGGGGFE?>FEGE>>F9,@FGGGGGFGGGAFGGFG9DFFFFF>>E*518EFGGGFGFF7@FGGGGGDGCFAEF08A(=?>EEG:FAF:EEC3:)C78<FC*
@M03364:276:000000000-BLYN8:1:1101:17944:10563 2:N:0:1
GGACTACCGGGGTTTCTAATCCTGTTTGCTCCCCACGCTTTCGAGCCTCAGTGTCAGTTACAGGCCAGAGAGCCGCCTTCGCCTCCGGTGTTCCTCCATATATCTACGCATTTCACCGCTACACATGGAATTCCACTCTCCTCTCCTGCACTCAAGTTTCCCAGTTTCAAATGCACACCATGGTTGAGCCACTGCCTTTTACACCAGACTTAAGAAACCACCTGCGCTCGCTTTACGCCCACTAAATCCGG
+
CCCCCGF<@CFGGGGGFFFGGGCFGGGGGGFF8FDFGGGFGGGGGDGGEGFFFFGFG<C@EFEEFGGDCFFCFDFG+@:=7BCC=<FG>=CFEFDEAFGGGFBFF<BDFECFC<@FFGCG>F=EFEFFF9EAGGDFGEFFEDD+,8@E@CBFGEFG;,3,,C==6@DD,,@FFGG89,+3,>,5;8,5@8:6684:933E+4B*9*99F7=>2+2230174C)72>@E(88395+>>;CEG)3/*;C34/)
@M03364:276:000000000-BLYN8:1:1101:15872:10579 2:N:0:1
GGACTACTGGGGTTTCTAATCCTGTTTGCTCCCCACGCTTTCGAGCCTCAGCGTCAATTACAGACCAGAGAGTCGCCTTCGCCACTGGTGTTCCTCCATATATCTACGCATTTCACCGCTACACATGGAATTCCACTCTCCTCTTCTGCATTCAAGTTCCCCAGTTTCCAATGACCTTCCTCGGTTGAGCCGAGGGCTTTCACATCAGACTTAAGAAACCGCCTGCGCTCGCTTTACGCCCAATAAATCCG
+
CCCCCGGGGGGGGGGGGGGGGGGGGGGGGGGGGGGGGGGGGGGGGGGGGGGGGGGGGGGGGGGGGGGGGGGGFGGGGGGGGGGGGGFGGGGGFGGGGGGFGGGGGGGGGGG>FGGGGGGGGGGGGGGGFGGFGGGFFG9FGGGGGFDFFFA?FFEFEFCDFGGC6@9DGGGF?DFGF8D=9DEEFED?CGCCEEEE7B:C>>,++2<AF>CGCCCFGCF,9C4>>F@4(8=BDGD<A21CCA@FFFF);;7
@M03364:276:000000000-BLYN8:1:1101:20402:10591 2:N:0:1
GGACTACCAGGGTTTCTAATCCTGTTTGCTCCCCACGCTTTCGCACCTGAGCGTCAGTCTTTGTCCAGGGGGCCGCCTTCGCCACCGGTATTCCTCCAGATCACTACGCATTTCACCGCTACACCTGGAATTCTACCCCCCTCTACAAGACTCTAGCCTGCCAGTTTCGAATGCAGTTCCCAGGTTGAGCCCGGGGATTTCACATCCGACTTGACAGACCGCCTGCGTGCGCTTTACGCCCAGTAATTCCG
+
CCCCCGGFGGGGGGGGGGGGGGGGGGGGGGGGGGGGGGGGGGGGGGGFFGGGGGGGGGGGGGGGGGGGGGGGGGGGGGGGGGGGGGGGGGGGGGGGGGGGGFFGGGGGGGGGGGGGGGGGGGGGGGGGGGGFGGGGGDGGGGGGGGFGGGGGGGGGGGGGGGGGGGFGGGGDGGGFGGGGGGGCFFF6EGGGGGGD5EGGGGFGFFGGDGGDGFGGGFGGDGFB?FBF:BFFGDFFF?DEGD:9FGF)022
@M03364:276:000000000-BLYN8:1:1101:7107:10611 2:N:0:1
GGACTACTAGGGTTTCTAATCCTGTTCGCTCCCCACGCTTTCGAGCCTCAGCGTCAGTTACAGACCAGAGAGCCGCTTTCGCCACCGGTGTTCCTCCATATATCTACGCATTTCACCGCTACACATGGAATTCCACTCTCCCCTTCTGCACTCAAGTTGTACAGTTTCCAAAGCACACAATGGTTAAGCCACTGCCTTTTACTTCAGACTTATAAACCGCCTGCGCTCGCTTTACGCCCAATAAATCCGG
+
CCCCCGGGGGFGGGGGGGGGGGGGGGFGGGGGGDGDCFFEGGGCEGGGGGGGGGGGGGGGGGGGGGGGGGGGGGGGGGGCFGGGGGGGGDGGCFDGFFGGGGGGGGGGGGGGGGGFDGEECE9<EGGGGFGG9E9E>FAFFGGGG89,8:DFGGGGGG,EEGGFGGGFFGGFGGGGF8>EGFFGGFFGG73D,@:CEGGGGGFDFFGGDF@>DGGGCCE5?7AB@B>B=>D;D>C?E9*:CAEAF@C;DG
@M03364:276:000000000-BLYN8:1:1101:27187:10630 2:N:0:1
GGACTACTAGGGTATCTAATCCTGTTTGCTCCCCACGCTTTCGAGCCTCAGTGTCAGTTACAGGCCAGAGAGCCGCTTTCGCCTCCGGTGTTCCTCCATATATCTACGCATTTCACCGCTACACATGGAATTCCACTCTCCTCTCCTGCACTCAAGTCTCCCAGTTTCCAATGCACACAATGGTTGAGCCACTGCCTTTTACATCAGACTTAAGAAACCACCTGCGCTCGCTTTACGCCCAATAAATCCGG
+
CCCCCFGGGGGGEFFGGFGA<FGGGGGGGGGGGGGGFFEGGGFGGGGGGGGGGGGGGGGGGGGGGGGCFFFGFGGGDEGGGGGE@ECECGGGGFGGGGGGGGGGEFFGGGCGGGGGGDFGCFFGDEE8E<?FGGGGGGGGGGC@=EFGGGGGC?F,8@FGGFGGGGGFDGAGDGGFC?C?FGFDGEG,=DF??EFCGFGGCFGGFGG?CG+==FGGCDCGF5A4295?>?DE9FD8;2CEE>86:CFFGGC
@M03364:276:000000000-BLYN8:1:1101:9716:10640 2:N:0:1
GGACTACACGGGTTTCTAATCCTGTTTGCTCCCCATGCTTTCGTGCATCAGCGTCAGTAATGTTCTAGTAAGTCGCTTTCGCAATGAGTATTCCTCTTGATCTCTACGGATTTTACCCCTACACCAAGAATTCCACCTACCTCTCCCATACTCATAGAATGACAGTTTCAAATGCAGTTATATGGTTAAGCCATAGGATTTCACATCTGACTTGTCACTCCGCCTACGCACTCTTTACGCCCAGTAATTCC
+
CCCCCGGGGGGGGGGGGGGGGGGGGGGGGGGGGGGGGGGGGGGGGGGGGGGGGGGGGGGGGFGGGGGGGGGGGGGGGGFGGGCGGGGGGGGGGGGGGGGGGGFGGGGGDGGGGGGGGFGGGGGGGGGGGGGGGGGGGGGGGGFGGGGGGGGGGFGGGGFGFFGGGEFFGGFFGGFGGGGGGGGGGGGGFFGEFGGGG9DAFGGGCFGGFGGGGGGGFGGCACE95?CDAFD?FGGEFFGDGBFFGCCE=9C
@M03364:276:000000000-BLYN8:1:1101:28264:10650 2:N:0:1
GGACTACAAGGGTATCTAATCCTGTTTGCTCCCCACGCTTTCGCACCTGAGCGTCAGTCTTCGTCCAGGGGGCCGCCTTCGCCACCGGTATTCCTCCATATATCTACGCATTTCACCGCTACACATGGAATTCCACTCTCCTCTTCTGCACTCAAGTCGCCCAGTTTCCAATGACCCTCCCCGGTTGAGCCGGGGGCTTTCACATCAGACTTAACAAACCGCCTGCGCTCGCTTTACGCCCAATAAATCCG
+
9BBCCGGCFFGEGEGGGFGGCGFGGGGDCECCCCE+C:FEFFG@@FEFFCFGGGGGGGGGG9DFEGGGGGGGGGG7BFGGDG,FFDGGGFGGGEE<AFGFFCGGGGEFFG7?FFFEGGGGFEGGGFFGDFFGGFG9,@6FFFGFFGFG98DFGCFGF,+++3+@CEF;,@FFFAD,,@@CE8C8FEECCC6E7=BCEG*<:DD++*+0;FG7D7+2;*;E>G31859>9>>>C*94@88CEEF>4>*<FG5
@M03364:276:000000000-BLYN8:1:1101:4343:10654 2:N:0:1
GGACTACCAGGGTTTCTAATCCTGTTTGCTCCCCACGCTTTCGAGCCTCAGTGTCAGTTACAGGCCAGAGAGCCGCTTTCGCCTCCGGTGTTCCTCCATATATCTACGCATTTCACCGCTACACATGGAATTCCACTCTCCTCTCCTGCACTCAAGTCTTCCAGTTTCCAATGCACACAATGGTTGAGCCACTGCCTTTTACATCAGACTTAATAAACCACCTGCGCTCGCTTTACGCCCAATACATCCGG
+
CCCCCGGGDGGDGGGGGGGGGGGGGGGGFCFCFGGGEGGGGGGGGGGGGGGGFGGGC@EFGGFGGDGFGGFGGGGGGGGFGGGGGGGG>CFGFD;FFFDGGGACE<?FGGGGFDGGFE+@FEE8EEGFFFGGGFGFFGGGGG8B?EGGGGGGCFGGFGG,EAFFGGGGFBFGGGGGGGG?DDDDFCFCGCCD?6ECF9AFFF;CF89FFF>8++?@FG6CF7?=B45A<4?DCFGC;(=:C:@8*:17*::
@M03364:276:000000000-BLYN8:1:1101:19321:10658 2:N:0:1
GGACTACTGGGGTTTCTAATCCTGTTTGCTCCCCACGCTTTCGAGCCTCAGTGTCAGTTACAGGCCAGAGAGCCGCTTTCGCCTCCGGTGTTCCTCCATATATCTACGCATTTCACCGCTACACATGGAATTCCACTCTCCTCTCCTGCACTCAAGTCTCCCAGTTTCCAATGCACACAATGGTTGAGCCACTGCCTTTTACATCAGACTTAAGAAACCACCTGCGCTCGCTTTACGCCCAATAAATCCGG
+
CCCCCCFGGGGGGGGGGGGGGGGGGGGGGGGGGGGGGGGGGGGGGGGGGGGGGGGGGGGGGGFFCEEFDGFGGGGGEFGGGGGGGGGGGGGGGGGGGGCGGGGGGGGGGGGGGGGGGGGGGGGGDEEGFFGGGGCGGGFEFGEDGGGGGGGGGGGGE;DFFGGGGGGGGGGGGGGGGGGFFDFGGGGFCEBFGF?CCGG7?CAC6+*CD7DGGGGGGC379*3))3:*)85;8<86?=GGG33;>C8<GD:
@M03364:276:000000000-BLYN8:1:1101:12588:10693 2:N:0:1
GGACTACACGGGTTTCTAATCCTGTTTGATCCCCACGCTTTCGCACATCAGCGTCAGTTACAGACCAGAAAGTCGCCTTCGCCACTGGTGTTCCTCCATATCTCTGCGCATTTCACCGCTACACATGGAATTCCACTTTCCTCTTCTGCACTCAAGTTTCCCAGTTTCCAATGACCCTCCACGGTTGAGCCGTGGGCTTTCACATCAGACTTAAGAAACCGCCTACGCGCGCTTTACGCCCAATAATTCCG
+
CCCCCGGGGGGGGGGGGGGGGGGGGGGGGGGGGGGGGGGGGGGGGGGGGGGGGGGGGGGGGGGGGGGGGGGGGGGGGGGGGGGGGGGGGGGGGGGGGGGGGGGGGGGGGGGGGGGGGGGGGGGGGGGGGGGGGGGGGGGGGGGGGGFGGGGGGGGGGGDGFGGGGGFGGGGGGGGGGDFC?FGGGGGGGGGGGGGGF6EFFFFGFC>GGGGGGGGGGGGGFGFFFFFFFFFEGDCEFFGGEEFAFCFFGGC
@M03364:276:000000000-BLYN8:1:1101:14595:10708 2:N:0:1
GGACTACTGGGGTTTCTAATCCTGTTTGCTCCCCACGCTTTCGAGCCTCAGTGTCAGTTACAGGCCAGAGAGCCGCTTTCGCCTCCGGTGTTCCTCCATATATCTACGCATTTCACCGCTACACATGGAATTCCACTCTCCTCTCCTGCACTCAAGTCTCCCAGTTTCCAATGCACACAATGGTTGAGCCACTGCCTTTTACATCAGACTTAAGAAACCACTTGCGCTCGCTTTACGCCCAATAAATCCGG
+
CCCCCGGGGGGGGGGGGGGGGGGGGGGGGGGGGGGGGGGGGGGGGGGGGGGGGGGGGGGGGGGGGGGGGGGGGGGGGGGGGGGGGGGGGGGGF<EGGGGGGGGGGGGGGGGGGGAFFGGGGGGGGGGGGGGGGGGGGGFFEGGDGDGGGGGGGGGGGGFGDFGGGFGGDGGGGGGGGG8DFG8DFGFGGGFC7:E6EACE7CEGFC9CFGFG7D=27CCFF,+.**/*0):?G4+/:6BCEFFFFC@6*>7
@M03364:276:000000000-BLYN8:1:1101:14129:10746 2:N:0:1
GGACTACAAGGGTTTCTAATCCTGTTTGCTCCCCACGCTTTCGAGCCTCAGCGTCAGTTACAGACCAGAGAGCCGCCTTCGCCACTGGTGTTCCTCCATATATCTACGCATTTCACCGCTACACATGGAATTCCACTCTCCTCTTCTGCACTCAAGTCTCCCAGTTTCCAATGACCCTCCCCGGTTGACCCGGGGGCTTTCACATCAGACTTAAGAAACCGCCTGCGCTCGCTTTACGCCCAATAAATCCG
+
CCCCCGGGGGGGGGGGGGFGGGGGGGFGGFGGGGGGEGGEGFGGGGGGGGGGGGGGGEFGFGGGGGGFGFGDGFDGGGGGGGGGGGGFFFGGGGGGGGFGGGEGCFGGGGG:FGGGGGEGGGGGGGGGFFFFGGGGG@,AFGFGCFGFGGF?GG,DEFEFGFGGGFGEGGFGF9FGGGGGGGGEGG:E,>D@CGGGGGGGG+98+;CFFGGGFC@FFFGG5*=?0;;B>D5>3F*<FBGGC33)>>B>C>9
@M03364:276:000000000-BLYN8:1:1101:16296:10747 2:N:0:1
GGACTACTGGGGTTTCTAATCCTGTTTGATCCCCACGCTTTCGCACATCAGCGTCAGTTACAGACCAGAAAGTCGCCTTCGCCACTGGTGTTCATCCATATCCCTGCGCATTTCACCGCTACACATGGAATTCCACTTTCCTCTTCTGCACTCAAGTTTCCCAGTTTCCAATGACCCTCCACGGTTGAGCCGTGGGCTTTCACATCAGACTTAAGAAACCGCCTACGCGCGCTTTACGCCCAATAATTCCG
+
CCCCCEGGG-<BFF@F,<EEF9FFFGGGGFGF<D@CFGGGEFGC7FFCFGFGGBCGGGGDEDEFGDGG@FGGFGGGGGGFGBEGGGGFFGGGG,@AF<<FD<,A=<F@@CF:?FFGF=F=BGGGGGFGGGGGBF;E;EDFCAD+7E7=E,@ADEG?FE;@EEGG=BFGG;@DFFF888==,@ECECEGGGG+15>8@FFG7CFGFFCC77;FFCGFCFGGBGEFF4(8>>):</9.@DGEE)/060137:C
@M03364:276:000000000-BLYN8:1:1101:14086:10757 2:N:0:1
GGACTACTGGGTTTTCTAATCCTGTTTGCTCCCCACGCTTTCGAGCCTCAGCGTCAGTTACAGACCAGAAAGTCGCCTTCGCCACTGGTGTTCCTCCATATATCTACGCATTTCACCGCTACACATGGAATTCCACTTTCCTCTTCTGCACTCAAGTCTCCCAGTTTCCAATGACCCTCCCCGGTTGAGCCGGGGGCTTTCACATAAGACTTAAAAACCCACCTGCGCGCGCTTTACGCCCAATAAATCCG
+
CCCCCGFFF<F;CCFGGGGGGGGFGGGGGC@EGGGFCFFFGG>EFEGGGGF,FC:FGGGCGGGGGFGFEGGGCFGGCEF,FGBFGGGGGGGGGGGGEGFGFGGCFGGGDFFFFD9FFGGGCBFG@4AFF9CEFEFGD@@FFFF?DAFCEFF8DDDC@B;;9EFGF;DD:@EFG=E,=?DEGGGGGGGCCCFGCCEEGGFC::,=@+=8?CFCGFFG6*;*5CB8@A(51>58D3C)=?GGGFF5<**)001
@M03364:276:000000000-BLYN8:1:1101:16834:10760 2:N:0:1
GGACTACCGGGGTTTCTAATCCTGTTTGCTCCCCACGCTTTCGCGCCTCAGCGTCAGTTGCGAGCCAAAGAGCCGCTTTCGCCACTGGTGTTCCTCCATATCTCTACGCATTTCACCGCTACACATGGAATTCCACTCTCCTCTCCTGCACTCAAGTCTCCCAGTTTCCAATGCACACAATGGTTGAGCCACTGCCTTTTACATCAGACTTAAGAAACCACCTGCGCTCGCTTTACGCCCAATAAATCCGG
+
CCCCCFFFGDGEGGGGGGGGGFGEFFFGAEGGFGCF@GGFGEGGGGGGGEFFGFGGGGFGGCFGGDDCGFFFF8FGCFFGGGGGCFFGGGGGGGFGGGGGCFFFFGGFCCFD<E9FAFGGECCF9BFGFF<FGCE9,DCFG@>FGGGGGGGC?FG?=DDFGF8EGGGGGGGGGGFEGGGGGCCFGGDFGGGFGGGGGGCE>FE:@>74>C:CCF8CGGEFFGFFBF=:?FFFCC7;5;>855@);:6<4CC
@M03364:276:000000000-BLYN8:1:1101:26360:10760 2:N:0:1
GGACTACAGGGGTTTCTAATCCTGTTTGCTACCCATGCTTTCGAGCCTCAGCGTCAGTTACAGACCAGAGAGCCGCCTTCGCCACTGGTGTTCTTCCATATATCTACGCATTTCACCGCTACACAAGGAGTTCCACTGTCCTCTTCTGCACTCAAGTTTCCCAGTTTCCGATGCACTGCTTCGGTTGAGCCGAAGGCTTTCACATCAGACTTAAGAAACCGCCTGCGCGCCCTTTACGCCCAATAAATCCG
+
CCCCCE8C<@E:,7@E@@CE,C,ECFDFG96FFF<,<,,,<C:,CFFG8C8C:FGCFFGFGGC,6FDE,,CC7@7+6FCF,BEFGGG8FFE4FF9@F9AEDE9AEGGGGECEFFGF<FGDG=EF99AFA<AFDEFCBE49@,>?4E@D;88+6,6@,@E,,9E=A,6,,+@++@E8,,,,33B>=C;,4>F6++4@9FFF+9,=+9+4C>;7C7887*=,9C*55085(8)22;6<67E8C;(0;C+);7)
@M03364:276:000000000-BLYN8:1:1101:9960:10799 2:N:0:1
GGACTACTCGGGTTTCTAATCCTGTTTGATCCCCACGCTTTCGCACATCAGCGTCAGTTACAGACCAGAAAGTCGCCTTCGCCACTGGTGTTCCTCCATATCTCTGCGCATTTCACCGCTACACATGGAATTCCACTTTCCTCTTCTGCACTCAAGTTTCCCAGTTTCCAATGACCCTCCACGGTTGAGCCGTGGGCTTTCACATCAGACTTAAGAAACCGCCTACGCGCGCTTTACGCCCAATAATTCCG
+
CCCCCGGGGGGGGGGGGGGGGGGGGGGGGGGG?FGGGGGGGGGGGGGGGGGGGGGGGFGGGGGGGGGGGGGGGGGGGGGGGGGGGGGGGGGGGGFFGGGGGFFGGGGGGGGGGGGGGGGGGGGGGGGGGGGGGGGGGGGGGGGGGGGGGGGGGGGGFGGGGGGGFFGGGGDFGGGGGGG>GGEGGGGGGGGGGGGGGGGDDDFG>7?>CFFGGCFCCCFG>ED@F4>A@FFFGGGFCDDEGB;FGCF3:F4
@M03364:276:000000000-BLYN8:1:1101:14416:10805 2:N:0:1
GGACTACCGGGGTTTCTAATCCTGTTTGCTCCCCACGCTTTCGAGCCTCAGTGTCAGTTACAGGCCAGAGAGCCGCTTTAGCCTCCGGTGTTCCTCCATATATCTACGCATTTCACCGCTACACATGGAATTCCACTCTCCTCTCCTGCACTCAAGTCTCCCAGTTTCCAATGCACACAATGGTTGAGCCACTGCCTTTTACATCAGACTTAAGAAACCACCTGCGCTCGCTTTACGCCCAATACATCCGG
+
CCCCCGGGGGGGGGGGGGGGGGGGGGGGGGGGGGGGGGGGGGGGGGGGGGGGGGGGGGGGGGGGGGGGGGGGGGGGEGFCGFGGGGGGGGGGGGGCGGGGGGGGDGGGGGFGGGGGGGGGDGGGGCFGFFG@B9,,6@DGDGGFGGFCGGGFGGGGGGGG9FGCFEEFDFGGGGGGCFGGGG6FGE@,@83@?DCDGGGFGGGGFCCFFCDBCCFGGG>,@EFFFD>EF>86FGFC53CEE5@A4>@CCC:
@M03364:276:000000000-BLYN8:1:1101:21876:10807 2:N:0:1
GGACTACACGGGTATCTAATCCTGTTTGCTCCCCACGCTTTCGCACCTGAGCGTCAGTCTTTGTCCAGGGGGCCGCCTTCGCCACCGGTATTCCTCCAGATCTCTACGCATTTCACCGCTACACCTGGAATTCTACCCCCCTCTACGAGACTCAAGCCTGCCAGTTTCGGATGCAGTTCCCGGGTTGAGCCCGGGGATTTCACATCCGACTTGACAGACCGCCTGCGTGCGCTTTACGCCCAGTAATTCCG
+
CCCCCFGGGGGGGDGGGGGGGFFGGGGGGGGGGDGGGGGGGGGGGGGGGGG?CFGGGGGGGGGGGGGGGGGGGGGGGGGGGGGGGGGGCFGGGGGFGGGFFGFGGGGGGGGDGGFFFGG6+CGGGGGGGGGGGGDGGGCFGGEGFGFGCCC7EEGGGGGGGGCFGGGGEECEGCFGGGFFGEGGFE5AFGGFGGGGGGGFCFGGFG<3CD5DCDG>FCCGEEE01FBD?DEFD3C<@?EEG54?*:@9FF*
@M03364:276:000000000-BLYN8:1:1101:23976:10813 2:N:0:1
GGACTACCGGGGTTTCTAATCCTGTTTGCTCCCCACGCTTTCGAGCCTCAGCGTCAATTACAGACCAGAGAGTCGCCTTCGCCACTGGTGTTCCTCCATATATCTACGCATTTCACCGCTACACATGGAATTCCACTCTCCTCTTCTGCATTCAAGTTCCCCAGTTTCCAATGACCTTCCTCGGTTGAGCCGAGGGCTTTCACATCAGACTTAAGAAACCGCCTGCGCTCGCTTTACGCCCAATAAATCCG
+
CCCCCGG<FGGGGGGGGGGGGGGGGGGGGGGGGGGGGGGGGGGGGGGGGGGGGGGGGGGGGGCGGGGGGGGGGGGGGGGGGGGGGGGGGDGGGGGGGGGGGGGGGGEEFGGGGGGGGGCGGGGGGGGGE75FFGGFFFGGGGFFGGGGGGGGGAFGGDAFGGGGFGGGGGGDFGGGGGGGGGDGGGGGGGGG5CEEGGGGGGGGFGFFGGG:8:CFGFGCDE?2=;()..8)9*9>FFGGGFFAG7F>CF9
@M03364:276:000000000-BLYN8:1:1101:15944:10814 2:N:0:1
GGACTACCAGGGTTTCTAATCCTGTTTGCTACCCATGCTTTCGAGCCTCAGCGTCAGTTACAGACCAGACAGCCGCCTTCGCCACTGGTGTTCTTCCATATATCTACGCATTTCACCGCTACACATGGAGTTCCACTGTCCTCTTCTGCACTCAAGTTTCCCAGTTTCCGATGCACTTCTTCGGTTGAGCCGAAGGCTTTCACATCAGCCTTAAGAAACCGCCTGCGCTCGCTTTACGCCCACTAAATCCG
+
CCCCCGGFGGGGGGEGFGGGGGGGGGGGGGAFGGGFFGGGGGGGFEGGGGGGGGGGEEFFGFGGGGGGGGGGGGGGGGGGGGGGGGGGGGGEGGGGG9<FGGGGGGGGGGGGGGGGGGGGGGGGF8FGGGGGGGFFECDGGGGG9==,EFGGGGGD,@=F9EFFGGG,D68CCEC,D8DEE,>6C>3DFGF8@;C>:?CCDFGGFGCF*9CFF+;@=4DD?>B)<F9BBD>BG<C)@7CGD>(;>CFEGC1
@M03364:276:000000000-BLYN8:1:1101:15523:10836 2:N:0:1
GGACTACAAGGGTTTCTAATCCTGTTTGCTCCCCACGCTTTCGAGCCTCAGTGTCAGTTACAGGCCAGAGAGCCGCTTTCGCCTCCGGTGTTCCTCCATATATCTACGCATTTCACCGCTACACATGGAATTCCACTCTCCTCTCCTGCACTCAAGTCTCCCAGTTTCCAATGCACACAATGGTTGAGCCACTGCCTTTTACATCCGACTTAAGAAACCACCTGCGCCTGCTTTACGCCCAATAAACCCGG
+
CCCCCGGGGGGGGGGGGGGFGGGGGGGGGGGGGGGGGGGGGGGGFGGFGFGGGGGGGGGGGGGGGGGGGGFEGGGG>EGGGGGGEGGGGEEGGGGGG89FEFDFGGGGGGGGGGGGGGGDEEGGECGGGGCFGGGF=E=FFGGFD8E8>DFCFGGDBDADFGG?DFGADFGFCCGGFGE?CEFG96=8@,3D9EFCC;EEFFF7?*9C9D*B88FG5FC,9;9)0*))();/1=+9)(4:5),0:C*(1)2
@M03364:276:000000000-BLYN8:1:1101:18179:10842 2:N:0:1
GGACTACCCGGGTATCTAATCCTGTTTGCTCCCCACGCTTTCGAGCCTCAGTGTCAGTTACAGGCCAGAGAGCCGCTTTCGCCTCCGGTGTTCCTCCATATATCTACGCATTTCACCGCTACACATGGAATTCCACTCTCCTCTCCTGCACTCAAGTCTCCCAGTTTCCAATGCACACAATGGTTGAGCCACTGCCTTTTACATCAGACTTAAGAAACCACCTGCGCTCGCTTTACGCCCAATAAATCCGG
+
CCCCCGGDFGGGGDGGGGGGGGFGFGGGGGGGGGGGGGGGGGGGGGGFGGGGGFGFGGGGGGFFGGGGGGGGGGGGGGFGGGGGGGGFGGGGGGGGGGGFGGEFFCFGGGGGGGGGGDGGFDGGGGGEB=FFGGGGGGCFGGGGGGGGGGGFFFFFGGFCGFCGFGGGGGFGC8FGGG>EGGGGGE89AEGGGFGGDGGC@GGFFFCGGG92DDF7>FFG>EF=D?)59>>/C<>:4=EGE3(6CFF?FC:
@M03364:276:000000000-BLYN8:1:1101:17974:10870 2:N:0:1
GGACTACTCGGGTATCTAATCCTGTTTGCTCCCCACGCTTTCGCACCTGAGCGTCAGTCTTTGTCCAGGGGGCCGCCTTCGCCACCGGTATTCCTCCAGATCTCTACGCATTTCACCGCTACACCTGGAATTCTACCCCCCTCTACAAGACTCTAGCCTGCCAGTTTCGAATGCAGTTCCCAGGTTGAGCCCGGGGATTTCACATCCGACTTGACAGACCGCCTGCGTGCGCTTTACGCCCAGTAATTCCG
+
CCCCCGGGGGGGGGGGGGGGGGGGGGGGGGGGGGGGGGDGGGGGGGGGGGGGGGGGGGCGGGGGGGGGGGGGGGGGGGGGGGGGEGGGGGGGGGGGGGG9CE;FGGGGGGGDEGGGGGGGGGGGGGGG8=<FFGGGGGGGEGGGGFEFFFDDFGGECFFGGGGGGGGGGFGCFGGGGGGGGF:DFGGGC7FFCE*=:;8?=CGGFG<<DDCDFF4+**3ABGE??F0),<BEGDGFFFGGG::F*?6<FC7
@M03364:276:000000000-BLYN8:1:1101:28940:10877 2:N:0:1
GGACTACCGGGGTTTCTAATCCTGTTTGCTCCCCACGCTTTCGAGCCTCAGTGTCAGTTACAGGCCAGAGAGCCGCTTTCGCCACCGGTGTTCCTCCATATATCTACGCAATTCACCGCTACACATGGAATTCCACTCTCCTCTCCTGCACTCAAGTCTACCACTTTCCAATGCATACAATGGTTGAGACACTGCCTTTTACACCAGACTTAATAAACCACCTGCGCTCGCTTTACGCCCAATAAAGCCGG
+
CCCCCGFDGE+@@+,CEC<C9@EFGGFGCFEFFEF7+66B6EEGGD+B@D<FFFFGCFCGGC<FGFFGGFFGCFEEE7,CCC6BFFFCCECC,ABFF?<ED9;,9F<DEG:7<E9?5::ECGFG,AFF<E,8;,EA;EFGGGFGGFCGGGGGGGG8ECAEGGG,3>,@EF>BDD,EG?DGFG8>,+@96,:DC9FEC9E<7CFGFGF9F*22:+=E7C67A>*(782:(8>6C*+783:8EF@;C7;);)2
@M03364:276:000000000-BLYN8:1:1101:3890:10881 2:N:0:1
GGACTACCAGGGTTTCTAATCCTGTTTGCTCCCCACGCTTTCGAGCCTCAGTGTCAGTTACAGGCCAGAGAGCCGCTTTCGCCTCCGGTGTTCCTCCATATATCTACGCATTTCACCGCTACACATGGAATTCCACTCTCCTCTCCTGCACTCAAGTCTCCCAGTTTCCAATGCACACAATGGTTGAGCCACTGCCTTTTACATCAGACTTAAGAAACCACCTGCGCCCGCTTTACGCCCAATAAATCCGG
+
CCCCCGFGGGGGGGGGGGGGGGGGGGGGGGGGGGGGGGGDGFEGGGGGGGGFAFGGGGGGGGGGGEFGGGGFGGGGGGGGGGEGGGGGG@FGGGGGGFGGGGGGFGGGGGGGGGGGGDGGGGGFGG9EEAFFGGGGDFG?E9DFGGGGGGGGGGGGDDEGGGGGGGGGGGGGGGGGGGEF8E,ECEGGGGGF6,>?FFFEFCFGC7C5>99+CFGGGGCFFEF9:?2*0:A595+9;@5:CFFFF>:?>DD
@M03364:276:000000000-BLYN8:1:1101:24062:10889 2:N:0:1
GGACTACCAGGGTTTCTAATCCTGTTTGCTCCCCACGCTTTCGAGCCTCAGTGTCAGTTACAGGCCAGAGAGCCGCTTTCGCCTCCGGTGTTCCTCCATATATCTACGCATTTCACCGCTACACATGGAATTCCACTCTCCTCTCCTGCACTCAAGTCTCCCAGTTTCCAATGCACACAATGGTTGAGCCACTGCCTTTTACATCAGACTTAAGAAACCACCTGCGCTCGCTTTACGCCCAATAAATCCGG
+
CCCCCGFGGGGGGGGGGGEGCGGGGGGGGGGGGGGGGGGGDFGFGEGFGGCFGGGCFGGGGGGGGGFGGGGGGGGGDGGGGD@F>EGGGGGGGGGGGGGFGGDFCGGFGGGGGGGAEFDGEG949F9FE=AFGGFGGGGG8ED36@FF8DFGDGGGGGFFGF=FFCFDFFGGGGGGGGGGG9EFFGGGFGGGDFFFGGGEFCFGFF9FFF>FFFFG>>85*A*):?9>=BDEDC+4)21CG)(6>FACFGD
@M03364:276:000000000-BLYN8:1:1101:24245:10895 2:N:0:1
GGACTACTGGGGTTTCTAATCCTGTTTGCTCCCTACGCTTTCGCACCTGAGCGTCAGTCTTCGTCCAGGGGGCCGCCTTCGCCACCGGTATTCCTCCAGATCTCTACGCATTTCACCGCTACACCTGGAATTCTACCCCCCTCTACGAGACTCAAGCCTGCCAGTTTCGGATGCAGTTCCCGGGTTGAGCCTGGGGTTTTCACATCCGCCTTGACAGACCGCCTGCGTTCGCTGTACCCCCAGTAATTCCG
+
CCCCC<CFAFGGGGGGGGDC6CFDGGAEAE<ED,;CCFEFGE,CFG@EF8<,6@@CBFFGG97EFF,C8C:CE:@@EFGFFGG@FGGDCEF,999:A4,,9AEFGF<F@:FFFFGA5@+@CFF84AFG@FGGGDFFG@F@+@EFGGGGG+CCBD,,@6@FCDCDFF9,@E5*=FGC2,>5>C*=F;EGF,B,0CF5**=CF79FF*;C/*/96C;+2;E7>C)-45()()05<*94=)3*20()*:4.::*
@M03364:276:000000000-BLYN8:1:1101:27345:10895 2:N:0:1
GGACTACTAGGGTTTCTAATCCTGTTTGCTCCCCACGCTTTCGCGCCTCAGCGTCAGTTGCGAGCCAAAGAGCCGCTTTCGCCACTGGTGTTCCTCCATATCTCTACGCATTTCACCGCTACACATGGAATTCCACTCTCCTCTCCTGCACTCAAGTCTCCCAGTTTCCAATGCACACAATGGTTGATCCACTGCCTTTTACATCAGACTTAAGAAACCACCTGCGCTCGCTTTACGCCCAATAAATCCGG
+
CCCCCGGGGGGGGGGGGGGGGGGGGGGGGGGGGGGCGGGGGGGGGGGGGFGGEGGGGGGGGCCEGGGGGDFGGGGGGGGGGGGDGGGGGGGGGGDGGGGFFFFGFFGGGCGGGGGGGGGGGGGGGGGGGGGGGGFFEFDEEGGGGFGGGGGGGGCF==CD,@8?@ED;8DFGGGGFG8;FFFFBF66,7E:FCGD?FGGGC7;FA7FFFGGD8:FFGG6CFGF==>@EDE4)9<7CB;BGGFFF*:ACD5<
@M03364:276:000000000-BLYN8:1:1101:1916:10902 2:N:0:1
GGACTACCCGGGTTTCTAATCCTGTTTGCTCCCCACGCTTTCGAGCCTCAGTGTCAGTTACAGGCCAGAGAGCCGCTTTCGCCTCCGGTGTTCCTCCATATATCTACGCATTTCACCGCTACACATGGAATTCCACTCTCCTCTCCTGCACTCAAGTCTCCCAGTTTCAAATGCACACAATGGTTGAGCCACTGCCTTTTACATCAGACTTAAGAAACCACCTGCGCTCGCTTTACGCCCAATAAATCCGG
+
CCCCCFDE8+=FFE,CCFGGA9EDFGGAFGGGGCFEGDFEFEFFGEGGFFDFGGGGGEFGCEFD@FGDC<F@FGCG7FEDFCCCG@F@FGEGGGD9BE9<FEEF;EBDCGGGFFGFFEG6:FEE=F,EFFFFG,ECDF>EFGC?DFB,8D8A8DCDB9,@B,,@DCFD,@=9=E,,D,++6DE;ECECGFG,A69DCFGC+2,??C*9>?9828DGGG695C>)<@AA28:/*:CE421:*83A>FF)2:8
@M03364:276:000000000-BLYN8:1:1101:16780:10909 2:N:0:1
GGACTACCAGGGTTTCTAATCCTGTTTGCTCCCCACGCTTTCGAGCCTCAGCGTCAGTTACAGACCAGAGAGCCGCCTTCGCCACTGGTGTTCCTCCATATATCTACGCATTTCACCGCTACACATGGAATTCCACTCTCCTCTTCTGCACTCAAGTCTCCCAGTTTCCAATGACCCTCCCCGGTTGAGCCGGGGGCTTTCACATCAGACTTAAGAAACCGCCTGCGCTCGCTTTACGCCCAATAAATCCG
+
CCCCCGGGGGGGGGGGGGGGGGGGGGGGGGGGGGGGGGGGGGGGGGGGGGGGGGGGGGGGGGGGGGGGGGGGGGGGGGGGGGGGGGGGGGGGGGGGGGGGGGGGGGDGGGGGGGGGGGGGGGGGGGGGFEFGGGGGGGGGGGGGGGGGGGGGGGGGGGGGGGGGFGGGGGGGGGGGGGGGGGGGGGGGGGGGCEGGGGGGGGGGFDCFFDGGGGGGGGGGFGFDDF9A9EFEGGGFF(;EGE:FGGFFGF)
@M03364:276:000000000-BLYN8:1:1101:13580:10928 2:N:0:1
GGACTACAGGGGTTTCTAATCCTGTTTGCTCCCCACGCTTTCGCGCCTCAGCGTCAGTTGCGAGCCAAAGAGCCGCTTTCGCCACTGGTGTTCCTCCATATCTCTACGCATTTCACCGCTACACATGGAATTCCACTCTTCTCTCTCGCACTCAAGTCTCCCAGTTTCCAATGACCCTCCCCGGTTGAGCCGGGGGCTTTCACATCAGACTTAAAACACCACCTGCGCGCGCTTTACGCCCAATAATTCCG
+
CCCCCGGGGGGGGGGGGGGGGGGGGGGGGGGGGGGGGGGGGGGGGGGGGGGFGGGGGGGGGGGGGGGGGGGGGGGGGFFGGGGGGGGGFGGGGGGGGGGGGGDFFGGGCFGGGGGGGGGGDGGFGGGFFFFGFFEGFGFFGCF+@FFGGGGGGFGGD>3EGGG8>EFFGGFGGGGGGFCGGGGGGGGGGFGGGGG5E>E?F+9++>>8=F;DGFCF*;CEFGFDFF(70>BEGGFAFFGEE5:FGGFAGD2
@M03364:276:000000000-BLYN8:1:1101:12997:10943 2:N:0:1
GGACTACTGGGGTATCTAATCCTGTTTCCTACCCATGCTGTCGAGCCTCAGCGTCAGTTACAGACCAGCCAGCCGACTTCGCCACTGGTGTTCTACCATATATCTACGCATTTCACCGCTACACATGGAGTTCAACTTTCCTCTTCTGCCATCAAATTTCACAGTTTCCGCTGCAGTTTGTCGGTTCAGCCGAAGGCTTTCACATCAGACTTTAGTAACAACCTGCGTCCGCGTTAGGCCCCTTAATGCCT
+
@C@-CEC6EC,67@C@EC<6CFG9;;,,C;EF,,6F<;;,;C<CF;:@CC,CFCGGG,CF<,CF8FF8,@,,C@7+@+B,:FGDCE,CE,C4C9,:F8,5,:,,9C?<:,BFDC9CDC@E7>:4@,A==4,,9,C,4,@F9EG+99E;,,@6@6E,=D,,,C;,84E9E8+6+@8,6E,,@63BF++2@CD6+33+,,4,29A+1*2*2;22+5=++25,*C9>);)/)))))2:5):F@5)(;C:@)+0+
@M03364:276:000000000-BLYN8:1:1101:18251:10950 2:N:0:1
GGACTACTAGGGTATCTAATCCTGTTTGCTCCCCACGCTTTCGCACCTGAGCGTCAGTCTTCGTCCAGGGGGCCGCCTTCGCCACCGGTATTCCTCCAGATCTCTACGCATTTCACCGCTACACCTGGAATTCTACCCCCCTCTACGAGACTCAAGCCTGCCAGTTTCGGATGCAGTTCCCGGGTTGAGCCCGGGGATTTCACATCCGACTTGACAGACCGCCTGCGTGCGCTTTACGCCCAGTACTTCCG
+
CCCCCGGGGGGGGGGGGGGGFFGGGGGGGGGGGGGGGGGGGGGGGCFGGGGGGGGEGGGGGGGGGGGG8EFGGGDGGGGGGGGGGGGGGGGGGGGGGGGGGGGGGGGGGGFEGGGGGGGGGGGGGGGGGGGGGGGGGGDFEEGGGFGGCCEGG6CFGGG6,@EFAAGGGGCCGGGCFGGGGGG5FEGFGC<;EE*C58??FFGGCG4*5C5C>DDFFDGGFGE0:FB>(7BEG3<A=:E8=>:FF7B)?C*
@M03364:276:000000000-BLYN8:1:1101:11099:10953 2:N:0:1
GGACTACTGGGGTTTCTAATCCTGTTTGCTCCCCACGCTTTCGAGCCTCAGTGTCAGTTACAGGCAAGAGAGCCGCTTTCGCCTCCGGTGTTCCTCCATATATCTACGCATTTCACCGCTACACATGGAATTCCACTCTCCTCTCCTGCACTCAAGTCTCCCAGTTTCACATGCACACAATGGTTGAGACACTGCCTTTTAAATCAGACTTAAAAAACCACATGAGCTGGCTTTACCCCCACTAAAACCGG
+
CCCCCG8FGFFDF7FCEFGGC,@F<FFGGGDC,@6FFGGG86BCC,+BFFGEGEFFGGGGGFGGG,:DEFCG6CEF7F7FCEB,@EG7=FF7FGGGG,,9C?9<EF<FCFE:ECF9EFB+8+=E>FFFGEFEDC;AE=E@C9EGGGA8EGFGFF?8CD,E>>==F=;=,,@,=,,6@FE+,68BFE,5,4,@?@9,@C@9++7C9>*4*2+52++**/19/,37*/3@)/:)**21*0B*:)(274*.*//
@M03364:276:000000000-BLYN8:1:1101:23942:10955 2:N:0:1
GGACTACAGGGGTTTCTAATCCTGTTTGCTCCCCACGCTTTCGCACCTGAGCGTCAGTCTTCGTCCAGGGGGCCGCCTTCGCCACCGGTATTCCTCCAGATCTCTACGCATTTCACCGCTACACCTGGAATTCTACCCCCCTCTACGAGACTCAAGCCTGCCAGTTTCGGATGCAGTTCCCGGGTTGAGCCCGGGGATTTCACATCCGACTTGACAGACCGCCTGCGTGCGCTTTACGCCCAGTAATTCCC
+
CCCCCGGGGGGGGGGGGGGGGGGGGGGGGGGGGGGGEGGGGGGGGGGGGGGGGGGGGGGGGGGGGGGGGGGGGGGGGGGGFGGGGGGGGGGGGGGGGGGFFGGGGGGEGGGGGGGGGGGG+C@<FFGGGGGGGGDGGFGGGGGGCGGGGGGGGGGFGGGFGGFFGGGGCEDC7FG?EFGGGGGG@EGGGGGGGDGGECFF7:9:CG>D<DG:FFDCFFGGFG>(4F;@0573)>FDB?GGGE6?GGFFGG*
@M03364:276:000000000-BLYN8:1:1101:21738:10966 2:N:0:1
GGACTACAGGGGTTTCTAATCCTGTTTGCTCCCCACGCTTTCGCGCCTCAGCGTCAGTTGTCGTCCAGAAAGTCGCCTTCGCCACCGGTGTTCTTCCTAATCTCTACTCATTTCACCGCTACACTAGGAATTCCACTTTCCTCTTCTATACTCAAGCCTCCCAGTTTCCATCCCATTACGCTGTTAAACCCCGCACTTTTAAGATGGACTTAAGGAGCCGCCGGCGCTCGCTTTACGCCCAATAATTCCGG
+
CCCCCGA<F@FGFGEGGFGGECEFGGGFDFGGDFFGEF:EFEE7@BCFFFFGGEEGGGGA6,B,:BFE<EDFCFGD@FEFG@@::<FCFGFBD<9FGGEGF?FGGGC,:EE?A<99?@FEGE,?@,AEEGGGEEA,=9EGGFBD,6,6,@FF9,>EFGCFGEFCFGGGA,,,16,,6@,6++66<>;,2,3+:3*3*D4E>F9+=+*9**25++*4****)4)(6),8()))2:76<1C55)(/***)275
@M03364:276:000000000-BLYN8:1:1101:22799:10969 2:N:0:1
GGACTACAGGGGTATCTAATCCTGTTTGCTCCCCACGCTTTCGCACCTGAGCGTCAGTCTTTGTCCAGGGGGCCGCCTTCGCCACCGGTATTCCTCCAGATCTCTACGCATTTCACCGCTACACCTGGAATTCTACCCCCCTCTACAAGACTCTAGCCTGCCAGTTTCGAATGCAGTTCCCAGGTTGAGCCCGGGGATTTCACATCCGACTTGACAGACCGCCTGCGTGCGCTTTACGCCCAGTAATTCCG
+
CCCCCGGGGGGGGGGGGGGGGFGGGGGGGGGGGGGGGGGGGGGGGGGGGGGGGGGGGGGGGGGGGGGGGGGGGGGGGGGGGGGGGGGGGGGGGGGGGGDGCFGGGGGGGGGGGGGGGGGGGGGGGGGGDGGGGGGGGGGGGGCFGFCDGGGFGGGFGGGGGGGGGGGGDGCECFGGGGGGGGGFGGGGGGDFGCEGEGGGGGGGFGGGDGGGGGGG=DGDEEEFFFBB:EDBGGGBFFGEGFFF7*/:CF<
@M03364:276:000000000-BLYN8:1:1101:20983:10970 2:N:0:1
GGACTACAAGGGTTTCTAATCCTGTTTGCTACCCATGCTTTCGAGCCTCAGCGTCAGTTACAGACCAGACAGCCGCCTTCGCCACTGGTGTTCTTCCATATATCTACGCATTTCACCGCTACACATGGAGTTCCACTGTCCTCTTCTGCACTCAAGTTTCCCAGTTTCCGATGCACTTCTTCGGTTGAGCCGACGGCTTTCACATCAGACTTAAGACACCACCTGCGCTCGCTTTACGCCCAATAAATCCG
+
CCCCCFGFGGFGGC@EFFFGGFFDGGGF<CFE<FFG8FGGGGGG,C@FG?FCEC,CFFAEF9FFGGFGGFFGFGGCGGGFFGGDGGGG9FFEDFFGGG9FFFFGADF@EGGEGFGGFGG6FGFGGGC8,,AFFGAFEFGGG89=FFGAGGF=@@EFEFFG=@F8?,4EE>6=CECCGFD:DD86@EEFDBC>C+8>>>E6C>CCA9CCCFDGG7+B20:=>EEFFF@)-)?5C3:>=;8E5B0;C*6<D<9
@M03364:276:000000000-BLYN8:1:1101:10979:10974 2:N:0:1
GGACTACCAGGGTATCTAATCCTGTTTGCTCCCCACGCTTTCGCACCTGAGCGTCAGTCTTCGTCCAGGGGGCCGCCTTCGCCACCGGTATTCCTCCAGATCTCTACGCATTTCACCGCTACACCTGGAATTCTACCCCCCTCTACGAGACTCTAGCTTGCCAGTTTCAAATGCAGTTCCCAGGTTGAGCCCGGGGATTTCAAATCAGACTTAACAAACCGCCTGCGTGCGCTTTACGCCCAGTAATTCCG
+
CCCCCGGFGGGGGGGGGGGGGGGGGGGGGGGGGGGGGGGGGGG>GGGGGGGGGGGGEGFFEGGGG@FGGGGGGGGGGGGGGGGGGGGEGGGGGGGGGGGFGGFGGGGGGC@EGGGGGGGGGGGGGCFFGGGFCFGGGG?FEGG83=?CCE@DCFGF9DE:BGFGFGFGGFGGGCA<FGGGFCCFGC@?9BCCCEGGGGGC+:+2;*;DC<FD7CFGGFGGDDA0=4;5,.5>DG:<*(;EG)3?FFF9:D4
@M03364:276:000000000-BLYN8:1:1101:23465:10985 2:N:0:1
GGACTACCCGGGTTTCTAATCCTGTTTGCTCCCCACGCTTTCGCGCCCAAGCGTCAGTTGTTGTCCAGACAGTCGCCTTCGCCACCGGTGTTCTTCCTAATCTCTACGCATTTCACCGCTGCACTAGCACTTCCACTTTCCTCTCCGATACTCCAGCGTCCCCGTTTCCATCCCGTTACGGGGTACAGCCCCGCCCTTTTACGATGGGCTGAACAACACGCCTGTGTGCGCACTACGCCCAACAATTCAGG
+
6-BC8EFF,@@C+,,=CEGDF<,,CFFFFGGG@FD+6@CFDCF@C76+,:@@,BC,,996<,96<EC,C,9BFEC::,,9,BB:C,@CCFCGA,,,EF,C?9;?E9E@F7+BFGCF,C:E+4,,,8,,,:8,A<>:>9>C,@;@DG+++++6,3@@,+33>+,3@DD8,3>,,,*55*3;*48>*,,,,*1*4*4//,,,=***:>3*;<D*0*12*132)*;;.).)1))))1*(0(/*1)(07*/6*:*
@M03364:276:000000000-BLYN8:1:1101:17409:10991 2:N:0:1
GGACTACCGGGGTTTCTAATCCTGTTTGCTCCCCACGCTTTCGAGCCTCAGTGTCAGTTACAGGCCAGAGAGCCGCTTTCGCCTCCGGTGTTCCTCCATATATCTACGCATTTCACCGCTACACATGGAATTCCACTCTCCTCTCCTGCACTCAAGTCACCCAGTTTCCAATGCACACAATGGTTGAGCCACTGCCTTTTACATCAGACTTAAGAAACCACCTTCGCTCGCTTTACGCCCAATAAATCCGG
+
CCB<CFFGGGGGFFGGGGGGGGGDGGGGGGGGGG8FEGGGGGGFGGGAEEFEGGGGFFGGGGGDGGGGCF8FGF@F@CDGGGGD?FEEGDGGEGFGG<?FGGGGF9FFECFGGGGGF7FEEGGGFFGGGGF=CFGGAFGGGGG?>D9DFGCDFE,@@D,3CFCGGGGFGGGCE89=AECFCEGGFEGGGGFC6FCDFFGG7CCFCGC79F7>78+DCFFGA5A)(/66=556CCDEDFGEG>;40::?D35
@M03364:276:000000000-BLYN8:1:1101:19741:10996 2:N:0:1
GGACTACTGGGGTGTCTAATCCTGTTTGCTCCCCACGCTTTCGAGCCTCAGTGTCAGTTACAGGCCAGAGAGCCGCTTTCGCCTCCGGTGTTCCTCCATATATCTACGCATTTCACCGCTACACATGGAATTCCACTCTCCTCTCCTGCACTCACGTCTCCCAGTTTCCAATGCACACAATGGTTGAGCCACTCCCTTTTACATCAGACTTAAGAAACAACCAGCGCTCGCTTTACGCCCAATAAATCCGG
+
CBCCCGGFF9FEF+=6EEEGG,CCFGGCCEGFEFGG@::CFGGCGGGG?EFEFG9CFGFFGFEFGGGFCCFGGGGC7,BFGGGGCGCG==FGG@CFCF9,E<EA,AFFCFGEG,CE,?@E=F:,4:,AF?BDGFFFEFG8,=,3DE9EEFE8D8,@36>>FD,@=EDDE9CF86DF8@3@79,@=E,1@33DC,,::D:C+35@AG*;CDGF7+5:C>,;??*<BDFB208/**16)61*=5();1+)*)2
@M03364:276:000000000-BLYN8:1:1101:16460:11008 2:N:0:1
GGACTACCGGGGTTTCTAATCCTGTTTGCTCCCCACGCTTTCGAGCCTCAGTGTCAGTTACAGGCCAGAGAGCCGCTTTCGCCTCCGGTGTTCCTCCATATATCTACGCATTTCACCGCTACACATGGAATTCCACTCTCCTCTCCTGCACTCAAGTCTCCCAGTTTCCAATGCACACAATGGTTGAGCCACTGCCTTTTACATCAGACTTAAGAAACCACCTGCGCTCGCTTTACGCCCAATAAATCCGG
+
CCCCCGGGGGGGFGGGGGGGGGGGGGGGGGGGGGGGGGGGGGGGGGGGGGGGFGGGGGGGGGGGGGGGGGGGGGGGGGGGGGGGGGGGGGGGGGGGGGGGGGGGGGGGGGGGGGGGGGGGGGGGGGGGFGGGGGGGGGGGGGGGGGGGGGGGGGEFFGGGGGGGGGGGGGGGGGGGFGGCFFCFGGGGGGGGGGGGGGGGFGGGAFC>GGFFCCDGGGFGFEFFFB>5>DFBGGGEE<G>EF@FGGAEGG>
@M03364:276:000000000-BLYN8:1:1101:5455:11010 2:N:0:1
GGACTACAGGGGTTTCTAATCCTGTTTGCTCCCCACGCTTTCGCACCTGAGCGTCAGTCTTCGTCCAGGGGGCCGCCTTCGCCACCGGTATTCCTCCAGATCTCTACGCATTTCACCGCTACACCTGGAATTCTACCCCCCTCTACAAGACTCTAGCCTGCCAGTTTCGAATGCAGTTCCCAGGTTGAGCCCGGGGATTTCACATCCGACTTGACAGACCGCCTGCGTGCGCTTTACGCCCAGTAATTCCG
+
C?CCCFGFGGGGGGGGGGGGGGGGGGGGGGGGGGGGGGGGGGGGGGGGGGFGGGGGGGGGGGGGGGGGGGGGGDFGGGGG,BFGGFGGGGGGGGGGFFGGFGGGGGGDCGGGGGGGGGGGEFFGGGGGGGGFEGDCFGGGGEEGGGGGCFGGGGGGGCF67DEGGFFGEEFGGGCFGGGGD?EFGGGGGGGGGGCGEGGGGDGGFGDD3DDGFFFGFGGGFGFFBF>E2>3>DD3<FFGEE:197>@<*:6
@M03364:276:000000000-BLYN8:1:1101:14450:11013 2:N:0:1
GGACTACTCGGGTTTCTAATCCTGTTCGCTCCCCACGCTTTCGTCCATCAGCGTCAGTTAAGTCTTTGTAACCTGCCTTCGCTATCGGTGTTCTGAGTAATATCTATGCATTTCACCGCTACACTACTCATTCCAGCTACATCAAACTTACTCAAGACTAACAGTTTCAACGGCACGTTTATAGTTAAGCTATAACATTTCACCGCTGACTTGAAAGCCCGCCTACGGACCCTTTAAACCCAATAAATCCG
+
CCCCCGGGGGGGGGGGGGGGGGGGGGFGGGGGGEFGGGGDGGGGGGGGGFGGGGGGGGGGFFFFGGGGDGGGGGGGGGGGGGGGGGGGCF@FGGGGGGGGGGGGGGGGGGGFGGGGGGGGGGGGGFGF@FGFGGGGGDGGGGGGGGFGGGGGGFF=>>DEDFGGGF=DF9>EEGGGGGGGGFF,7>FECA9,CFC=2EF;EFF+:C6C7CFFGGF+5;DGDE*))/)*)2??<C46@EGGC>26<FACG49
@M03364:276:000000000-BLYN8:1:1101:19955:11016 2:N:0:1
GGACTACTGGGGTATCTAATCCTGTTTGATCCCCACGCTTTCGCACATCAGCGTCAGTTACAGACCAGAAAGTCGCCTTCGCCACTGGTGTTCCTCCATATCTCTGCGCATTTCACCGCTACACATGGAATTCCACTTTCCTCTTCTGCACTCAAGTTTCCCAGTTTCCAATGACCCTCCACGGTTGAGCCGTGGGCTTTCACATCAGACTTAAGAAACCGCCTACGCGCGCTTTACGCCCAATAATTCCG
+
CCCCCGFFCFGGG7EGGGGFA<FGGGGGGCGGFGGCFGGGFFECFEC@EFGGDGGGGGGGGGGGGGGGGG8FGFCFGGGGGGGGEDCFGFFDFGGGGGCFAFCFCAGGGGDGGGGEEFGGGGGE@EGGGGG=F<,=EFDFFGGFGGF9;8EA,DB9@@=EFFGGDFGFGF9>,EDFCGG6?EEC=CCFGGGCEGCEG>EE7+@9BF8C*??D85+BCFFCBCD>@;>;(::>787C60C8CB254:+7C@*
@M03364:276:000000000-BLYN8:1:1101:17477:11044 2:N:0:1
GGACTACACGGGTTTCTAATCCTGTTTGCTCCCCACGCTTTCGCACCTGAGCGTCAGTCTTCGTCCAGGGGGCCGCCTTCGCCACCGGTATTCCTCCAGATCTCTACGCATTTCACCGCTACACCTGGAATTCTACCCCCCTCTACGAGACTCAAGCCTGCCAGTTTCGGATGCAGTTCCCGGGTGAGCCCGGGGATTTCACATCCGACTTGACAGACCGCCTGCGTGCGCTTTACGCCCAGTAATTCCG
+
CCCCCGGGGGGGGGGGGGGGGGGGGGGGGGGGGGGGGGGGGGGGGGGGGGGGGGGGGGGGGGGGGGGGGGGGGGGGGGGGGGGGGGGGGGGGGGGGGGGGGFGGGGGGGGGGGGGGGGGGGGGGGGGGGGGGGGGGGGGGGGGGGGGGGGGGGGGGGGGGGGGGGGGGGGGGGGGGGGGGGGGGGGGGGGGDGGGGGFCFFFGGFGG3<DGGGGGGFFFGEGF??EFEBF@>DCCBDBGGGFFFFG?ACG
@M03364:276:000000000-BLYN8:1:1101:13629:11050 2:N:0:1
GGACTACTAGGGTTTCTAATCCTGTTTGCTCCCCACGCTTTCGCACCTGAGCGTCAGTCTTTGTCCAGGGGGCCGCCTTCGCCACCGGTATTCCTCCAGATCTCTACGCATTTCACCGCTACACCTGGAATTCTACCCCCCTCTACAAGACTCTAGCCTGCCAGTTTCGAATGCAGTTCCCAGGTTGAGCCCGGGGATTTCACATCCGACTTGACAGACCGCCTGCGTGCGCTTTACGCCCAGTAATTCCG
+
CCCCCGGGGGGGGGGGGGDGGGGGGGGGGGGGGGGGGGGGGGGGGGGGGGGGGGGGGGGGGGGGGGGGGDGGGGGGGGGGGGGGGGGGGGGGCCGGGGGG?FGGFGGGGGGGGGGFGGGGGGGDGFGGFDGGGFFGGGFGG8BDAFFGGGGGGGGGAFGDGF?CFEGGGGGFCDFFFGGGGGG5DFGCCF8DEGDE5CEFGGGGFGGGGGGGFGGFGGGGFGFFFFBE?FFFGDGDFFGGGFFFGGFFF>9
@M03364:276:000000000-BLYN8:1:1101:12201:11052 2:N:0:1
GGACTACTGGGGTTTCTAATCCTGTTTGCTCCCCACGCTTTCGCACCTGAGCGTCAGTCTTCGTCCAGGGGGCCGCCTTCGCCACCGGTATTCCTCCAGATCTCTACGCATTTCACCGCTACACCTGGAATTCTACCCCCCTCTACGAGACTCAAGCCTGCCAGTTTCGGATGCAGTTCCCGGGTTGAGCCCGGGGATTTCACATCCGACTTGACAGACCGCCTGCGTGCGCTTTACGCCCAGTAATTCCG
+
CCCCCGGGGGGGGDGGGGGGGGGGGGGGGGFGGGGFGGGGGGGGGGGGFFFFGGGGEGGGGGGGGGGGGGGGGGGGGGGGGGGGGGC7FGGGGGGGGGGGGGGGGGGGGGGGGGGGGGGEGGGGGGEDFGGGGGGGC8FGGGEFD@EEEEGGGGGFGGGGGGGFGGGGGGGGC,2;FE@D>BEE:EGFGGFGGGGGGGGGGCCC=FGC<DDGGGGF47FG>GF(1>>FFFB@3<F)*(;CGE<FG*8<FG7
@M03364:276:000000000-BLYN8:1:1101:2512:11056 2:N:0:1
GGACTACTAGGGTTTCTAATCCTGTTTGCTCCCCACGCTTTCGCACCTGAGCGTCAGTCTTTGTCCAGGGGGCCGCCTTCGCCACCGGTATTCCTCCAGATCTCTACGCATTTCACCGCTACACCTGGAATTCTACCCCCCTCTACAAGACTCTAGCCTGCCAGTTTCGAATGCAGTTCCCAGGTTGAGCCCGGGGATTTCACATCCGACTTGACAGACCGCCTGCGTGCGCTTTACGCCCAGTAATTCCG
+
CCCCCGGGGGGGFFGGGGGGCGGGGGGGGFGGGGGGGGGGGGGGGGGGGGGGGGGGGFGGGGGGGGGGGEGGGGGGGGGGGGGGDGGEGDGGGGGGGGGGGGGGGGGGGGGGGGGFGDGEGGFGGGGGDGG,=FGGGGBCEGGGFGG,88EFGGGCFGFGGGE?FGFG5DFFCFGGGGGGGGGDFGGGGGGGGDECEG?F789=BGFDGCDCGGF+08F5.C>@FFFE<:5)7CGABB5EG53<7D74DC7
@M03364:276:000000000-BLYN8:1:1101:21971:11062 2:N:0:1
GGACTACCAGGGTATCTAATCCTGTTTGCTCCCCACGCTTTCGCACCTGAGCGTCAGTCTTCGTCCAGGGGGCCGCCTTCGCCACCGGTATTCCTCCAGATCTCTACGCATTTCACCGCTACACCTGGAATTCTACCCCCCTCTACGAGACTCAAGCCTGCCAGTTTCGGATGCAGTTCCCGGGTTGAGCCCGGGGATTTCACATCCGACTTGACAGACCGCCTGCGTGCGCTTTACGCCCAGTAATTCCG
+
CCCCCGGGGGGGGGGGGGGGGGGGGGGGGGGGGGGGGGGGGGGGEGGGGGGGGGGGGGFGGGGGGGGGGGGGGGGGGGGGGGGGGGGGGGGGGGGGGGGGGGGGGGGGGDEE<FFFGGGGGGGGGGGGFGGGGGGGGGGGD=EGGGGDG>EGGGGGFFGFGGGGGGFGGGGGGFFGGGDFGGGDGGDGGGGGGGGG=5CEFGGGCFFGGGGGGGGGGGGGFGFF0F;EFFFBDDG>FFE?EFF@DD=97D4
@M03364:276:000000000-BLYN8:1:1101:9527:11065 2:N:0:1
GGACTACCAGGGTTTCTAATCCTGTTTGCTCCCCACGCTTTCGAGCCTCAGCGTCAGTTACAGACCAGAGAGCCGCCTTCGCCACTGGTGTTCCTCCATATATCTACGCATTTCACCGCTACACCTGGAATTCTACCCCCCTCTACAAGACTCTAGCCTGCCAGTTTCGAATGCAGTTCCCAGGTTGAGCCCGGGGATTTCACATCCGACTTGACAGACCGCCTGCGTGCGCTTTACGCCCAGTAATTCCG
+
CCCCCGGGGGGGGGGGGGGGGGGGGGGGGGGGGGGGGGGGGGGGGGGGGGGGGGGGGGGGGGGGGGGGGGGGGGGGGGGGGGGGGGGGGGGGGG9FGGGCGGFGGGGGGDGGGGGGGGGEGGGGGFGGCGGGGGGGGFFGGGGGGGGGG?CFCFGGGGFFEFCGGGFGGFFGGGFGG=DFGFGGGGGGGGFGGGGGDGGGDFGGFGGG<5C***;:6CGGFGFFFF;B;EFEDGGFFBGGD>89>D6:DG4
@M03364:276:000000000-BLYN8:1:1101:6708:11080 2:N:0:1
GGACTACCAGGGTTTCTAATCCTGTTTGATCCCCACGCTTTCGCACATCAGCGCCAGTTACAGACCAGAAAGTCGCCTTCGCCACTCGTGTTCCTCCATATCTCTGCGCATTTCACCGCTACACATGGAGTTCCACTGTCCTCTTCTGCACTCAAGTTTCCCAGTTTCCGATGCACTTCTTCGGTTGAGCCGAAGCCTTTCACATCAGACTTAAGAACCCGCCTGCGCGCGCTTTACGCCCAATAAATCCG
+
CCCCCEF<C9FEGCFGF9C<<C,E6@FG,,@FFGCG7FFGGGG>F:@BGGFFE+@@F;6<CAFEFGF@C6C8F,6CC:BFGGGGG8,C6BCFGDFG<,,C,E@EE,5C:68B?EFGGGGD7CFFFGAD,F,AF,9C,,@FEFFGFCC,>=E8DB=8C;D;@ECEGGG,=3+@EGFA8AFDD>EGGG>64DFE+;C*@>,25BEFACGC59*B@+==C*,;*5)52;2)():>79<4A@GG5)/8CC6)**/
@M03364:276:000000000-BLYN8:1:1101:18950:11081 2:N:0:1
GGACTACCGGGGTATCTAATCCTGTTTGCTCCCCACGCTTTCGAGCCTCAGCGTCAGTTACAGACCAGAGAGTCGCCTTCGCCACTGGTGTTCCTCCATATATCTACGCATTTCACCGCTACACATGGAATTCCACTCTCCTCTTCTGCACTCAAGTCTCCCAGTTTCCAATGACCCTCCCCGGTTGAGCCGGGGGCTTTCACATCAGACTTAAGAAACCGCCTGCGCTCGCTTTACGCCCAATAAATCCG
+
CCCCCGGGGGGGGGGGGGGGGGGGGGGGGGGGGGGGGGGGGGGGGGGGGGGGEGGGGGGGGGGGGGGGGGGGGGGGGGGGGGGGGGGGGGGGGFGGGGGGGGGGGGGGGGGGFGGGGGGGGGFFGGGGBCCEFGGGGFFGGGGGGGGFGGGGGGGGGGGGGGGGFFGGGGGGGGGGGGGGGGGGGGGGGGGGGGGGGGFGGGGGFGGGGFFGGFGGGGGGFDFFD:;D@B5)7DFFFFGGGF04*>F>GF9
@M03364:276:000000000-BLYN8:1:1101:10271:11083 2:N:0:1
GGACTACAGGGGTTTCTAATCCTGTTTGCTCCCCACGCTTTCGCACCTGAGCGTCAGTCTTCGTCCAGGGGGCCGCCTTCGCCACCGGTATTCCTCCAGATCTCTACGCATTTCACCGCTACACCTGGAATTCTACCCCCCTCTACAAGACTCTAGCCTGCCAGTTTCGAATGCAGTTCCCAGGTTGAGCCCGGGGATTTCACATCCGACTTGACAGACCGCCTGCGTGCGCTTTACGCCCAGTAATTCCG
+
CCCCCGFFGGGGGEGFGGGGGFGGGGGGGGGGFGGGGGGGGGGGGGGFFGGGGGGGGGGGGGGGGGGGGGGGGCCG>FGGGGGDFGDGGGGGGGGFEEGGFDEFFGGDGGGEGGCFGEDCC=:FGFFF@FFFGGCCF?DF8=BF,EFCGGGFGCGGGB>BFGGGGGGFEE6DEDFGGGGG:DDGGFG?FFG5/?E5=EGFGG+3@FFDCGGGD7CF=85C>*78?F6503)85CDAB?EGED<FFG?4*:2
@M03364:276:000000000-BLYN8:1:1101:25198:11087 2:N:0:1
GGACTACAGGGGTTTCTAATCCTGTTTGCTCCCCACGCTTTCGCACCTGAGCGTCAGTCTTCGTCCAGGGGGCCGCCTTCGCCACCGGTATTCCTCCAGATCTCTACGCATTTCACCGCTACACCTGGAATTCTACCCCCCTCTACGAGACTCAAGCCTGCCAGTTTCGGATGCAGTTCCCGGGTTGAGCCCGGGGATTTCACATCCGACTTGACAGACCGCCTGCGTGCGCTTTACGCCCAGTAATTCCG
+
CCCCCFGGGGGGGGGGGGGFGGGGGGGGGGGGGGFGEGGGGFGGGGGGGGGGGGGGGGGGGFGGGGGGGGGGGGGGGGGGGGGGGGGGGGGGGFGGFFGGGGGGGGGGGGGGGGGGGGGGGGGGGGGGGGGCD<EFFGCGGGGGGGGGGGGFGGG6CCFGG7EGGGGGGE>ECFGGGGEGGGGEFE8FFGGGGGGG5CEGGFGGFCGGDCDCFFGGGFCC3>5:?>9B<@))/7C<7?GG:5:FF*9<FF*
@M03364:276:000000000-BLYN8:1:1101:10712:11089 2:N:0:1
GGACTACCGGGGTTTCTAATCCTGTTTGCTCCCCACGCTTTCGCGCCTCAGCGTCAGTTGCGAGCCAAAGAGCCGCTTTCGCCACTGGTGTTCCTCCATATCTCTACGCATTTCACCGCTACACCTGGAATTCTACCCCCCTCTACGAGACTCAAGCCTGCCAGTTTCGGATGCAGTTCCCGGGTTGAGCCCGGGGATTTCACATCCGACTTGACAGACCGCCTGCGTGCGCTTTACGCCCAGTAATTCCG
+
CCCCCGFGGGGGGGGGGGGGGGGGGGGGGGFGGGGGGGGDGFGGGGGGGGGGGGGGGGGGGGGGGGGGGGGGGGGGGGGGGGGGGGGGGGFGGGGGGGGGFFGGGGGFGGGGGGGGGGGGGGGGGGGGGGGFGGGGGGFGGGGGGGG>CEDDFDFGGGGGGGGGGGGGGEDEGGGGGGFGGGGGEGGGCFFGGGGGEGEGFDF>7CGGCGGGG=6CFGGGBG@<BFFFB5BFDDC2?0/:>B??F*@ACFC
@M03364:276:000000000-BLYN8:1:1101:8694:11096 2:N:0:1
GGACTACAAGGGTTTCTAATCCGGTTTGCTCCCCACGCTTTCGCGCCTCAGCGTCACGGGTGGACCAGGTGGCTGCCTTCGCCATCGGCGTTCCTCCCGGTATCTGCGCATTTCACCGCTACTCCGGGAATTCCACCACCCTCTCCCACCGTCTAGCCTGCGCGTATCCCACGCTCCCCCACGGTTGAGCCGTGGTCTTTCACATGGGACGCCCCAGGCCGCCTACACGCCCTTTACGCCCAGTGAATCCG
+
CCCCCGGGGGGGGGGGGGGGGGGGGGGGGGGGGGGGGGGGGGGGGGGGGGGGGGGCFGGGGGGGGGGGGG8FGGGGGGGGCGGDGGFCGDFGGGGGGGGGGGGFFGGGGDGGFGGGGDGGGGGGGGGGGGDGFFGGGGG+@EGGGGGFGGGFCGDCEFGG,*=8FEGGGGFGGGGGGGGGDEG*<:C6CGGGGGDGFFCCC7C7@CDGCD)9CDDG59CE3E3-(<:FFFFDGFF9?08EGE6?=>BBC>5
@M03364:276:000000000-BLYN8:1:1101:11656:11117 2:N:0:1
GGACTACCCGGGTTTCTAATCCTGTTTGATCCCCCCGCTTTCGCACATCAGCGTCAGTTACAGACCAGAAAGTCGCCTTCGCCACTGGTGTTCCTCCATATCTCTGCGCATTTCACCGCTACACATGGAATTCCACTTTCCTCTTCTGCACTCAAGTTTCCCAGTTTCCAATGACCCTCCACGGTTGAGCCGTGGGCTTTCACATCAGACTTAAGAAACCGCCTACGCGCGCTTTAAGCCCACTAATTCCG
+
CCCC@FFEECCCGGGGFECCFGGGGCAF9DG9FF+7@BFCFGGGCFC@FGCDGC7BFGFFE@<<FEGGFF<FGF@GCEG9F@FGGGGFE8CFFGGACA95<<AFAEFCGGGEGCE@FFG6>FECDGC?8,AFFC=EE@D,CD9BFGG;C=>DFGGGGFF,@,@DF9,@D99EE,6=D6D6@DEGG6CF,DEGGCCC4DEGFGGGFGGF4**=7+4=1?FGFG>925()(8>ACD<>+7+0:)(7>FFBGGF
@M03364:276:000000000-BLYN8:1:1101:2658:11119 2:N:0:1
GGACTACTGGGGTATCTAATCCTGTTCGCTCCCCACGCTTTCGTTCATCAGCGTCAATAAATACGTAGTAACCTGCCTTCGCAATTGGTATTCCATGTAATATCTAAGCATTTCACCGCTACACTACATATTCTAGTTACTTCCATATTATTCAAGCTCTGCAGTATCAATGGCAGTGTCCTAGTTAAGCTAGGAAATTTCACCACTGACTTACAAAGCCGCCTACGAACCCTTTAAACCCAATAATTCCG
+
CCCCCE<CFGGGGGFGGGGGGGGGGG9FGGGGGCFGGGGFFGGGGFFG,CFGGGGGGGFFEF6CFCFFEGG<@FFGGGG?FD,FEGFGGCFGGGA<AF@FGGGGCFFFGGGGGAFFGGGDGGGGEFFCE5,CFEEFGGGCFFG?EDAGGGFD=DGG9>8DFGGGGG9EDDC,=D?EGDDCD@9FGFGFFFFAFGGGFGGGFCG896DGGGFFGFGGGGGG?GEFFF=5@>*@FGGEF;DFE5-6;*+6C8*
@M03364:276:000000000-BLYN8:1:1101:14441:11122 2:N:0:1
[truncated: 34,933,483 more chars]
