# Supplementary material for: Captivity causes taxonomic and functional convergence of gut microbial communities in bats
Source: PeerJ. 2019 Apr 30;7:e6844. doi: 10.7717/peerj.6844 (PMC6499062; doi:10.7717/peerj.6844)
Supplement: Data S61 — Raw data of FVs10. [file peerj-07-6844-s066.gz › D8j5392-FVs10_R1.fq]

@M03364:276:000000000-BLYN8:1:1101:11580:1203 1:N:0:1
ACTCCTACGGGAGGCAGCAGTGGGGAATATTGCACAATGGGCGCAAGCCTGATGCAGCCATGCCGCGTGTATGAAGAAGGCCTTCGGGTTGTAAAGTACTTTCAGCGAGGAGGAAGGCATTAAGGTTAATAACCTTAGTGATTGACGTTACTCGCAGAAGAAGCACCGGCTAACTCCGTGCCAGCAGCCGCGGTAATACGGAGGGTGCAAGCGTTAATCGGAATTACTGGGCGTAAAGCGCACG
+
GGGGGGGGGGGGGGGGGGGGGGGGGGGGGGGCGFGGGGGGGGGGGGGGGGGGGGGGGGGGGGGGGGGGGGGGGGGGGGGGGGGGGGGGGGGGGGGGGGGGGGGGGGGGGGGGGGGGGGGGGGGGGGGGGGGGGGGGGGGGGGGGGGGGGGGGGGGGGGGGGGGGGGGDGGGGGGFGGGGGGGGGGGGGFGGGGGGGDFFGGGGGGCGGGGGGGGGGGGGGGGGGGGGGGGGGGGGGFFGGGGG<
@M03364:276:000000000-BLYN8:1:1101:22219:1237 1:N:0:1
ACTCCTACGGGAGGCAGCAGTAGGGAATCTTCGGCAATGGGGGCAACTCTGACCGAGCAACGCCGCGTGAGTGAAGAAGGTTTTCGGATCGTAAAACTCTGTTGGTAGAGAAGAACGTTAAGTAGAGTGGAAAGTTACTTAAGTGACGGTATCTAACCAGAAAGGGACGGCTAACTACGTGCCAGCAGCCGCGGTAATACGTAGGTCCCAAGCGTTGTCCGGATTTGTTGGGCGTAAAGCGTGC
+
GGGGGGGGGDEGGGGGGGGGGGGGGGCGCFGECFGGGFFG<FG@FGG<FGGGG<@EG7FFGGGGGGGGD?CCFGGGGGGGFGGGGGGGGCFGGGG9EDGGGGGG,8EEEGGGGGG=:3B,CDFFDEGGFGFGFG99FF<FF,D37<,>:>D<FFGFGGG?CGFF7FGCFGE@1FCCA8FFFCBEC*,<,,4=CD8*8;C9ECC7=B5B*5CFCEEEG:A?C88=E?++::EC*5:/*9:C<*9*
@M03364:276:000000000-BLYN8:1:1101:12050:1241 1:N:0:1
ACTCCTACGGGAGGCAGCAGTAGGGAATCTTCCGCAATGGACGAAAGTCTGACGGAGCAACGCCGCGTGAGTGAAGAAGGTTTTCGGATCGTAAAGCTCTGTTGTTAGTGAAGAAGAGTGGTAAGAGTAACTGCTTATCATGTGACGGTAGCTAACCAGAAAGCCACGGCTAACTACGTGCCAGCAGCCGCGGTAATACGTAGGTGGCAAGCGTTGTCCGGAATTATTGGGCGTAAAGCGCGCG
+
GGGGGFFECGE;@FGGGGGGEAEFCFFFGCGEFGGGGGGGGGGGEGEEF,EGGGGEGCFFGGGGGGGGGGDFGGGGGFGGFGGGGGGFGCGGGGGGF9F,BFGGFFGGGGGGCFGGGFDFGGFGCEGGFDFAEDFGGAFGGFG9FG@FGGGGGGEGGFFGGGGFGGGGDDCFFG9EFDGCFGFFBCBFGGGGECCEGC?CFDCGEF89CEGGGGD*7CFEGGG787AFFDA=DGGEC*:<DDG5
@M03364:276:000000000-BLYN8:1:1101:8487:1250 1:N:0:1
ACTCCTACGGGAGGCAGCAGTGGGGAATATTGGACAATGGGCGAAAGCCTGATCCAGCCATGCCGCGTGTGTGAAGAAGGTCTTCGGATTGTAAAGCACTTTAAGTTGGGAGGAAGGGCAGTAAGTTAATACCTTGCTGTTTTGACGTTACCAACAGAATAAGCACCGGCTAACTTCGTGCCAGCAGCAGCGGTAATACGAAGGGTGCAAGCGTTAATCGGAATTACTGGGCGTAAAGCGCGCG
+
GGGGGGGGGGGGGGGGGGGGGGGGGGGGGGGGGGGGGGGGGGGGGGGGGGGGGGGGGGGGGGGGGGGEGGGGGGGGGGGGGGGGGGGFGGGGGGGGDGGGGGGGGFGGGGGGGGGGGEEGGGGGGGGGGGGGGGEFGGFDEGGGGGGGGC=FGFGGEGCCFGGDFGCGEGGGGGGCGDGGGGGGGFC@,>CEEGGGGGGGFGGGD<BEGGFGGGGGFFGGGGCFFGFGGGFGDDGECCFDCDDD
@M03364:276:000000000-BLYN8:1:1101:20305:1279 1:N:0:1
ACTCCTACGGGAGGCAGCAGTGGGGAATATTGGACAATGGGCGAAAGCCTGATCCAGCCATGCCGCGTGTGTGAAGAAGGTCTTCGGATTGTAAAGCACTTTAAGTTGGGAGGAAGGGCAGTAAGTTAATACCTTGCTGTTTTGACGTTACCAACAGAATAAGCACCGGCTAACTTCGTGCCAGCAGCCGCGGTAATACGAAGGGTGCAAGCGTTAATCGGAATTACTGGGCGTAAAGCGCGCG
+
GGGGGGGGGGGGGGGGGGCFGGGGGGGGGGGGGGGGGGGGGGGGGGGGGGGGG9FFGGFF,CEGGGGGG:FFGGGGGGGCF,EFGGG@C@FGGGGGGDGF,FFFGF,EGGGEGGGFGCEECFDDGG?<CDF?ECFDEFC?DG<FCCE7=>FFGA@F@GFCGG@DFFFGGG73FFGGGGFFG7;DCBFCF5C*=4:=2?;5C,=EEBEECGG5CCCGFCEEEEEF6CC?@?F579CEFFFD)959
@M03364:276:000000000-BLYN8:1:1101:20801:1307 1:N:0:1
ACTCCTACGGGAGGCAGCAGTAGGGAATCTTCGGCAATGGACGAAAGTCTGACCGAGCAACGCCGCGTGAGTGAAGAAGGTTTTCGGATCGTAAAACTCTGTTGTTAGAGAAGAACAAGGACGTTAGTAACTGAACGTCCCCTGACGGTATCTAACCAGAAAGCCACGGCTAACTACGTGCCCGCAGCCGCGGTAATACGTAGGGGGCAAGCGTTGTTCGGAGTTATTGGGCGTAAAGCGAGCG
+
GD<CFGGGGGGEGGGGGGGFGGGGGGGGFGGGGG7FGGGGGGFEFG:CEFFGGFGDGGGGGGGGGGGCFGGEGFGGGGGGFGECAFCFGGGGGGGGGCGGGGGGGGGGGGGGGFGGFEB,F<>8+BFFFDD,E?<3<FF:BF@+==CGEBCBCAFGG?CFGGC,@,@:FGDECEFG7B5,>B,:7B5C2:8BGEEGBEC8?C887CDG>E5CE8C*:*3/>C//;70<+AFFDD:CF7CD7D</
@M03364:276:000000000-BLYN8:1:1101:10736:1307 1:N:0:1
ACTCCTACGGGAGGCAGCAGTGGGGAATATTGCACAATGGGCGCAAGCCTGATGCAGCCATGCCGCGTGTATGAAGAAGGCCTTCGGGTTGTAAAGTACTTTCAGCGAGGAGGAAGGCATTAAGGTTAATAACCTTAGTGATTGACGTTACTCGCAGAAGAAGCACCGGCTAACTCCGTGCCAGCAGCCGCTGTAATACGGAGGGTGCAAGCGTTAATCGGAATTACTGGGCGTAAAGCGCACG
+
GGGFGGGGGGDGGGGGGG@,CDGGGGGGGG<EFFGG8FEEDGCGGGGGGDGGGGGGGGGGGGGGGGGGGGC9DFF<FGGGGGGFG<C7EBCFFGGGGFGGGGGGDCGGDGCGGG@EGFGGGCE9A?FEEFCCFFBFCGF?DFF9FGGCFD7FC7=:=FFCF7<FFFFG:CFFCFFGE7*>*>DCFFGGCE**:EFFGFGEE:5E71=CEGGGC*?87C=CCGGG69+0+</C)):57C77)9D)
@M03364:276:000000000-BLYN8:1:1101:15759:1332 1:N:0:1
ACTCCTACGGGAGGCAGCAGTAGGGAATCTTCGGCAATGGGGGCAACCCTGACCGAGCAACGCCGCGTGAGTGAAGAAGGTTTTCGGATCGTAAAACTCTGTTGTTAGAGAAGAACGTTAAGTAGAGTGGAAAATTACTTAAGTGACGGTATCTAACCAGAAAGGGACGGCTAACTACGTGCCAGCAGCCGCGGTAATACGTAGGTCCCAAGCGTTGTCCGGATTTATTGGGCGTAAAGCGAGC
+
GGGGGGGGGGGGGGGGGGGGGDFGDGGGGGGFGCFGFCFG<FFFEFGGGGGGGGGFCGDGGGGGGGDFG@CEGGFDFGGGG9BFFGGGGEEGGGDGFFFFFGG9<EFGFGGGGGF>=BDFGFC<DFF,>DFCAABFGFGFG9DFFFFEGGGFDGGFCFFFDFDCGGGGEGGG7ADFCFDFGGGGGGGFCCEGG5EDC9BFF:FFDGCG*@FCDCE*:=9?ED=:;FEGDCC5DDGGC9CGDDD3
@M03364:276:000000000-BLYN8:1:1101:13344:1343 1:N:0:1
ACTCCTACGGGAGGCAGCAGGGGGGAATATTGCACAATGGGCGCAAGCCTGATGCAGCCATGCCGCGTGTATGAAGAAGGCCTTCGGGTTGTAAAGTACTTTCAGCGGGGAGGAAGGGATGAGCCTTAATACGGTTCGTCATTGACGTTACCCGCAGAAGAAGCACCGGCTAACTCCGTGCCAGCAGCCGCGGTAATACGGAGGGTGCAAGCGTTAATCGGAATTACTGGGCGTAAAGCGCACG
+
GGGGCGGGGDCGFGGGGGGGGGGGGGDGGGGFGGGGGGGFGGGGGEGGFFGFFFGFGFFGGGGGGGCGCFGGGGDFFFGGGGD<FGEGG+CFGGGGGGGGFGGGGGGGGGDFGG>GGG:FG8FFGFGGFFFGCFGGGG7FGGGGGCG:FGGGE58C5:CCFGFCGGGGGGGGFGG+<E8@55CGGFGCFGEEECGGGGGE5ECGGGGGGGGFD?EGGGGGGGG58EGCCECCC7C5FCFGGGC5
@M03364:276:000000000-BLYN8:1:1101:20977:1394 1:N:0:1
ACTCCTACGGGAGGCAGCAGTGGGGAATTTTGGACAATGGGCGCAAGCCTGATCCAGCCATGCCGCGTGCGGGAAGAAGGCCTTCGGGTTGTAAACCGCTTTTGTCAGGGAAGAAAAGGTTCTGGCTAATACCTGGGACTCATGACGGTACCTGAAGAATAAGCACCGGCTAACTACGTGCCAGCAGCCGCGGTAATACGTAGGGTGCAAGCGTTAATCGGAATTACTGGGCGTAAAGCGTGCG
+
GGGGFGGGGGGGGGGGGGGGFGGGGGGFGGEFGGGGGCGGGGGGG@FGGFGCGGGGGGGGGGGFEEFGGGEGGGEEECFBFFGC=FEGGGGGACE?BBEEGGGGGGCEGGFGGGDEGGGF9ACCFFEGGGFGGDAFFGG@,D9BFFGGGGDG9FCCFCEGGFFGGGGGGGGGGGGGGGGGGGFFGGGGGGGGG>8EGGGG25*=CGGGGGGGGGEGGGGGGGCGGGGG?FGCGGCEFD7D7DG<
@M03364:276:000000000-BLYN8:1:1101:22795:1402 1:N:0:1
ACTCCTACGGGAGGCAGCAGTGGGGAATATTGCACAATGGGCGCAAGCCTGATGCAGCCATGCCGCGTGTATGAAGAAGGCCTTCGGGTTGTAAAGTACTTTCAGCGGGGAGGAAGGGATGAGCCTTAATACGGTTCGTCATTGACGTTACCCGCAGAAGAAGCACCGGCTAACTCCGTGCCAGCAGCCGCGGGAATACGGAGGGTGCAAGCGTTAATCGGAATTACTGGGCGTAAAGCGCACG
+
GGGGGGGGGGGGGGFGGGGGGGGGGEGGDFGEFFGGGFGGGGGGGGBFGGGGGFEFGGFG<EGGGGGGGF<FECGGFGGGF8FFFGGGG:FGGGGFB@FGGG9F<,@FBBE:FGG8C:,8=,=<3>DFD=FGFGGG=>F@FF9,@>FC77>3,<*C:*@FGGGFF,,F7BCFE7;6,664*;92*4BFG88CC*/:C@ECE55C5/*;CGEE5A*/5?F7E=C5FG?C:C8CC)*:7**95<79
@M03364:276:000000000-BLYN8:1:1101:8219:1417 1:N:0:1
ACTCCTACGGGAGGCAGCAGTGGGGAATATTGCACAATGGGCGCAAGCCTGATGCAGCCATGCCGCGTGTATGAAGAAGGCCTTCGGGTTGTAAAGTACTTTCAGCGAGGAGGAAGGCATTAAGGTTAATAACCTTGGTGATTGACGTTACTCGCAGAAGAAGCACCGGCTAACTCCGTGCCAGCAGCCGCGGTAATACGGAGGGTGCAAGCGTTAATCGGAATTACTGGGCGTAAAGCGCACG
+
GGGGGGGGGEGGGGGEGGGGGGGGGGGGGGGGGGGGGGGGGCEFGGGGGGGGGG9FGGGGGGGGGGGEGGFGGGGGGGGGGFGGGGGDGGGEFGFCGGGGGGC<?F@FCEGGGGGGGGGFGGGGGGGGGAF?FFGGGGFGGG9FFFG@DFCGGGGGEGGDGGFFGFGDEDGGGGG9FEGGGGGGGGF:FB5:EEGGGEGFE>EGGGGGFGF5E8E5:CFGDG*:EGGGGGGGGC5*9CFG:DC7
@M03364:276:000000000-BLYN8:1:1101:17922:1443 1:N:0:1
ACTCCTACGGGAGGCAGCAGTAGGGAATCTTCGGCAATGGGGGCAACCCTGACCGAGCAACGCCGCGTGAGTGAAGAAGGTTTTCGGATCGTAAAACTCTGTTGTTAGAGAAGAACGTTAAGTAGAGTGGAAAATTACTTAAGTGACGGTATCTAACCAGAAAGGGACGGCTAACTACGTGCCAGCAGCCGCGGTAATACGTAGGTCCCAAGCGTTGTCCGGATTTATTGGGCGTAAAGCGAGC
+
GGGGGGGGGGGGGGGGGGGGGGGGGGFG@FGGGGGGGGGGGGGGGGCEEGGGGGGGGGGGGGGGGGGGCCEFGGGGGGGGGGGGGGGGGGGGGGFGGGGGCFDEGFGGFFFFFGGGGGGGGGFFGGGCGFE@FFGCEFGAFFGFFFCFBFGFFFFEGDFGGGGGGGGGGGGGGGCFGGGFGGGGGGGFGFGDGGGCEFGDF?+;8CFFFFGGDEG*>5CFC=C*8+?C++<FFD5:D3:CCDD3
@M03364:276:000000000-BLYN8:1:1101:9343:1472 1:N:0:1
ACTCCTACGGGAGGCAGCAGTAGGGAATCTTCCGCAATGGGCGAAAGCCTGACGGAGCAACGCCGCGTGAGTGATGAAGGTCTTCGGATCGTAAAACTCTGTTATTAGGGAAGAACAAATGTGTAAGTAACTGTGCACGTCTTGACGGTACCTAATCAGAAAGCCACGGCTAACTACGTGCCAGCAGCCGCGGTAATACGTAGGTGGCAAGCGTTATCCGGAATTATTGGGCGTAAAGCGCGCG
+
GFGFGGGGGGGEGGGGGGGGGGGGGGGGGGGCGEGGGGGGGGGGGGGGGGG8FGGGGGGGGGGGGGGFGGGGGGGGGGGGGFFGFGGGGGGGGGGGGGGGGGGGGGGGGGGGGGGGGGFGGFGGGGGGGGGGGGGCFGFGGGGGGGGGGGGGFGGGGGGGGGGGGGGGGGGGGGGGGGGGGFGGGGGGFGGGGGGGGGGGGGGGGGGGGCFGGGDGGGGGG?CGGGGFGGG=CDGGGGGGGC<C
@M03364:276:000000000-BLYN8:1:1101:9891:1482 1:N:0:1
ACTCCTACGGGAGGCAGCAGTAGGGAATCTTCCGCAATGGGCGAAAGCCTGACGGAGCAACGCCGCGTGAGTGATGAAGGGTTTCGGCTCGTAAAACTCTGTTATTAGGGAAGAACAAACGTGTAAGTAACTGTGCACGTCTTGACGGTACCTAATCAGAAAGCCACGGCTAACTACGTGCCAGCAGCCGCGGTAATACGTAGGTGGCAAGCGTTATCCGGAATTATTGGGCGTAAAGCGCGCG
+
GGGGGGGGGGGGGGGGGGGGGGGGGGGGGGGGGGGGGGGGGGGGGGGGGGGGGGDGGGFGGGGGGGGGGGGGGGGGGGGGGGGGGGGGGGGGGGGFGGGGGGGGGGFGGGGGGGGGGGGDGGFGGGGGGGGGGGGFFGGGGGGGGGGGGGGGGGGGGGGGGGGGGGGGGGGGGGGFGGGGGGGGGGFGGDGGGGGGGGGGGCFGGGGFFEEFGGEDGGGDG=CFGGGGGGGGGGGGGFGGCGD5
@M03364:276:000000000-BLYN8:1:1101:11123:1505 1:N:0:1
ACTCCTACGGGAGGCAGCAGTAGGGAATCTTCGGCAATGGGGGCAACCCTGACCGAGCAACGCCGCGTGAGTGAAGAAGGTTTTCGGATCGTAAAACTCTGTTGTTAGAGAAGAACGTTAAGTAGAGTGGAAAATTACTTAAGTGACGGTATCTAACCAGAAAGGGACGGCTAACTACGTGCCAGCAGCCGCGGTAATACGTAGGTCCCAAGCGTGGTCCGGATTTATTGGGCGTAAAGCGAGC
+
GGGGGGGGGGGGGGGGGGGGGGGGGGGGGGGGCGGGGGGGGCFFGGFGGGGGGGGGGGGFGGG>EGGFGGGGGGGGGGGGGGGGGGGGGDGGGGGFGGFGGGGGGGDGGGFGGGDDFCF8DEDFFDF@C7F9FCFGGGGFGGGGAFGGGGGGGGGGGGGGGGGGG*>FCGG:CGGGGGGFGGCEGGGGGCE5EGCCGCGGDGDGGE?FGG9@5>:*:CCCE:?C8FFFGGFFGCGGGF>:/955
@M03364:276:000000000-BLYN8:1:1101:14436:1521 1:N:0:1
ACTCCTACGGGAGGCAGCAGTGGGGAATATTGCACAATGGGCGCAAGCCTGATGCAGCCATGCCGCGTGTATGAAGAAGGCCTTCGGGTTGTAAAGTACTTTCAGCGGGGAGGAAGGGATGAGGCTTAATACGGCTCGTCATTGACGTTACCCGCAGAAGAAGCACCGGCTAACTCCGTGCCAGCAGCCGCGGTAATACGGAGGGTGCAAGCGTTAATCGGAATTACTGGGCGTAAAGCGCACG
+
GGGGGGGGGGGGGGGGGGGGGGGGGGGGGGGGGGGGGGGGGGGGGGGGGGGGGGGGGGGGGGGGGGGGGGGGGGGGGGGGGGGGGGGGGGGGGGGGGFGGGGFFGGGGGGGGGD<FGGGFEFGGGGCFGGGGGGGGGGEFFGGGGGGGGGGGGGGDGGGGGGGGGGGGGGGGGGF<FGGGGGFGGGGGGGDGGGDGGGCFEEDGGEGCFFFGGGGGGGGGGGGFGDGGGGGCDDGGGGGGGGG)
@M03364:276:000000000-BLYN8:1:1101:16137:1529 1:N:0:1
ACTCCTACGGGAGGCAGCAGTAGGGAATCTTCGGCAATGGACGAAAGTCTGACCGAGCAACGCCGCGTGAGTGAAGAAGGTTTTCGGATCGTAAAACTCTGTTGTTAGAGAAGAACAAGGACGTTAGTAACTGAACGTCCCCTGACGGTATCTAACCAGAAAGCCACGGCTAACTACGTGCCAGCAGCCGCGGTAATACGTAGGTGGCAAGCGTTGTCCGGATTTATTGGGCGTAAAGCGAGCG
+
GGGGGGGGGGGGGGGGGGGGGGGGGGGGGGGGGGGGGGGGGGGGGGGGGGGGGGGGGGGGGGGGGGGGGGGGGGGGGGGGGGGGGGGGGGGGGGGGGGGGGGGGGGGGGGGGGGGGGGFGGGGGGGGGGGGGGGGGGGGGGGGGGGGGGGGGGGGGFGGGGGGGGGGGGGGGGGGGGGGGGGGGGGGGGGGGGGGGGGGGGGGGGGGGFCGGGGCGEFCEECAEFDFGGGGGGGGGGGGGGGGC
@M03364:276:000000000-BLYN8:1:1101:13405:1559 1:N:0:1
ACTCCTACGGGAGGCAGCAGTGGGGAATATTGGACAATGGGCGGAAGCCTGATCCAGCCATGCCGCGTGTGTGAAGAAGGCCTTTTGGTTGTAAAGCACTTAAGCGAGGAGGAGGCTCTCTTAGTTAATACCTAAGATGAGTGGACGTTACTCGCAGAAGAAGCACCGGCTAACTCCGTGCCAGCAGCCGCGGTAATACGGAGGGTGCAAGCGTTAATCGGAATTACTGGGCGTAAAGCGCACG
+
GGGGGGGGGGGGGGGGGGGGGGGGGGEGFFGGGGGGGGGGGGGGGEGGGGGGGGGGGGGGGGGGGGGGGGGGGGGGGGGGGGGGGFGGGGGGGGGGGGGGGGGGGGGGGGGGGDGGGGGGGGGGDEGGGGGGFGG8BFCFFFFGGGGFFGGGGDGGGGGGGGCCFGGGGGGGGFGGGGFGGGGGGGGGGDEGGGGGGGGGDGGGG>CEGFCFEEGGGGCFDEGGGECEC+:=7C5EGGGGDDD3
@M03364:276:000000000-BLYN8:1:1101:18250:1562 1:N:0:1
ACTCCTACGGGAGGCAGCAGTGGGGAATATTGCACAATGGGCGCAAGCCTGATGCAGCCATGCCGCGTGTATGAAGAAGGCCTTCGGGTTGTAAAGTACTTTCAGCGAGGAGGAAGGCATTAAGGTTAATAACCTTAGTGATTGACGTTACTCGCAGAAGAAGCACCGGCTAACTCCGTGCCAGCAGCCGCGGTAATACGGAGGGTGCAAGCGTTAATCGGAATTACTGGGCGTAAAGCGCACG
+
GGGGGGGGGGGGGGGGGGGGGGGGGGGGGGGGGGGGGGGGGGGGGGGGGGGGGGGGGGGGGGGGGGGGGGGGGGGFGGGFGGGGGGGGGGGGGGGGGGGGGGGGGGGGGGGGGGGGGGGGGGGGGGGGGGGGGFGGGGGGGGFGGGGGGGGGGGGGEGGGGGGGGGGGGGGEFCFF7CFCGGGGGGGGGGGGGEGGGGGGGGGGGGGGGGGGGD88CGGGGGGGGF9CGF5FDDGDDFGGGGG3
@M03364:276:000000000-BLYN8:1:1101:11594:1641 1:N:0:1
ACTCCTACGGGAGGCAGCAGTAGGGAATCTTCCGCAATGGACGAAAGTCTGACGGATCAACGCCGCGTGAGTGAAGAAGGTTTTCGGATCGTAAAGCTCTTTTGTGTGTGAAGAAGAGGGGGAAGAGTAACTGCTTATCATGTGATGGTAGCTAACGATAAAGCCACGGCTAACTACGTGCCAGCAGCCGCGGTAATACGTAGGTGGCAATCGTTGTCCGGAATTATTGGGCGTAAAGCGCGCG
+
@<FEFCDE@FCC:7FFGGGGGGG,@EFGGGF9,@EG@GGG,CF@F,CCF@FEF@FC:+EFC,@FCGG@C:FEDG<,C,CFCCFGFE7+=CFGC<FGG5AE,5CFF,,:BEFF,54?B,<+8+=+BBFB,BEEF93B@,7,:>@<,,@:,7,3EE,D+3+<FDFEG:FC*7*17>9DFB>7@8,>FFC:CEEGGG88FF9C<C:;C?ECCC+>5B*<=++AEE858C7+++;=3)>CFF:DGG33
@M03364:276:000000000-BLYN8:1:1101:19053:1688 1:N:0:1
ACTCCTACGGGAGGCAGCAGTAGGGAATCTTCGGCAATGGGGGCAACCCTGACCGAGCAACGCCGCGTGAGTGAAGAAGGTTTTCGGATCGTAAAACTCTGTTGTTAGAGAAGAACGTTAAGTAGAGTGGAAAGTTACTTAAGTGACGGTATCTAACCAGAAAGGGACGGCTAACTACGTGCCAGCAGCCGCGGTAATACGTAGGTCCCAAGCGTTTTCCGGATGTATTGGGCGTAAAGCGAGC
+
GGGGGGGGGGGGGGEGGGGGGGGGGGGGGGGGGGGGGGGGGGCEGGGGGGGGGGGDGGCEGDFEGEFEEEG<BEFFGGGGFGGFFEGGGGGGGGGGGGGGGGGGGGGGFGGGGGGGGFGEGGGGGGGGFGGGGCFGGGGGGGGGGGFGGGCFFGGGFCGGGGFFGCFDF7@@EFGGGDGGGFCCCGG8FB:EEGGDCBCCDE9=EFEDGGGGGGGG*:CCEEEE*ACCC+<*9DGCD3*:DCC<
@M03364:276:000000000-BLYN8:1:1101:15160:1704 1:N:0:1
ACTCCTACGGGAGGCAGCAGTGGGGAATATTGCACAATGGGCGCAAGCCTGATGCAGCCATGCCGCGTGTATGAAGAAGGCCTTCGGGTTGTAAAGTACTTTCAGCGGGGAGGAAGGGATGAGCCTTAATACGGTTCGTCATTGACGTTACCCGCAGAAGAAGCACCGGCTAACTCCGTGCCAGCAGCCGCGGTAATACGGAGGGTGCAAGCGTTAATCGGAATTACTGGGCGTAAAGCGCACG
+
GGGGGGGGGGGGGGGGGGGGFGGGGGGGGGGCFGGGGGGGGGGEGGGGGGGGGGGGGGGGGGGGEGGGGGGGGGGGGGCFGFFGGGGGGGG:EFGGGGGGGGFGGGGGGGGGGGGGGGGGGGGGGGGGGGGGGDGEGDGGGGGGDFGGG7EFGGGGGGGGCGGGGGGCCGEGFGGCFGGGGGGGGGGGGGGDDE*8+AECEGGGG5CCFGFGGGGGC+CCC=CGG7:?FGGCD9EE<07CDGG3
@M03364:276:000000000-BLYN8:1:1101:23605:1709 1:N:0:1
ACTCCTACGGGAGGCAGCAGTAGGGAATCTTCGGCAATGGGGGCAACCCTGACCGAGCAACGCCGCGTGAGTGAAGAAGGCTTTCGGATCGTAAAACTCTGTTGTTAGAGAAGAACGTTAAGTAGAGTGGAAAATTACTTAAGTGACGGTACCTAACCAGAAAGGGACGGCTAACTACGTGCCAGAAGCCGCGGTAATACGTAGGTCCCAAGCGTGGCCCGGATTGATTTGGCGGAAAGCGAGC
+
GGGGGGGGGGGGGGGGGGGDFGGGGGGGGGGF@CGGGGCFGGDGGGDFEGFGGD:FFGGGGEGDGGGFECEFGGGFGGGG,E<FFFGCEE@FGGEECFGGGFGAF?FDCFGGGGGFGGFCGAC9<CCF9DC=F@F,E@F,FC93=FFBF@F+7@@FC7:BGG7::*@F7:>@F78,,,=<@FGE72,4<BC:E>C88+;9F+<;EG+>*>CC;EE***::C=C*/*+<30<?GD*/9395/7C)
@M03364:276:000000000-BLYN8:1:1101:10925:1721 1:N:0:1
ACTCCTACGGGAGGCAGCAGTGGGGAATATTGCACAATGGGCGCAAGCCTGATGCAGCCATGCCGCGTGTATGAAGAAGGCCTTCGGGTTGTAAAGTACTTTCAGCGAGGAGGAAGGCATTAAGGTTAATAACCTTAGTGATTGACGTTACTCGCAGAAGAAGCACCGGCTAACTCCGTGCCAGCAGCCGCGGTAATACGGAGGGTGCAAGCGTTAATCGGAATTACTGGGCGTAAAGCGCACC
+
GGGGGGGGGGGGGGGGGGGGGGGGGGGGGGGGGGGGGGGGGGGGGGGGGGGGGGGGGGFGGGGGGGGGGGFGGGGGGGGGGGGGGGGGGGGGGGGGGFGGGGGGGGGG@FFCCCCEGGGGGGGGGGGGGGGGGGGGGFGG9AF9EGGEGGFFGGEEGGGGGGGGGGGGGGGGGFFGG7>FEGFFFFGGGGGGGGGGGGGGGGGGGCB>FF75CEEG5<FGGD8EFFGGGGGGGGGGG7*175))
@M03364:276:000000000-BLYN8:1:1101:20222:1776 1:N:0:1
ACTCCTACGGGAGGCAGCAGTGGGGAATATTGCACAATGGGCGCAAGCCTGATGCAGCCATGCCGCGTGTATGAAGAAGGCCTTCGGGTTGTAAAGTACTTTCAGCGGGGAGGAAGGGGTGAGCCTTAATACGGTTCGTCATTGACGTTACCCGCAGAAGAAGCACCGGCTAACTCCGTGCCAGCAGCCGCGGTAATACGGAGGGTGCAAGCGTTAATCGGAATTACTGGGCGTAAAGCGCACG
+
GFGGGGGGGGGGGGDGGDGGFCFGGGEGGGGGF9FG<FGGGGGGGGGFFGGF,FGGCFFFG?,FGGGEGGGFFGGFGGCGC@GAECCGEGGGGGGFGGGGGGFGGGGEGE:FG:FFFGGGGDGCEFEGGGGFGGFGDEE@<F9AFGGGGGGDEGD7FFCGGGF@FG7<FGGGGGGG?EC@EEGGCFGGCGDGGGGGGCCF>C>>>EDDEEG=CEEECDFDEG8FGGC++<ECD75CFGC37DG9
@M03364:276:000000000-BLYN8:1:1101:8814:1819 1:N:0:1
ACTCCTACGGGAGGCAGCAGTGGGGAATATTGCACAATGGGCGCAAGCCTGATGCAGCCATGCCGCGTGTATGAAGAAGGCCTTCGGGTTGTAAAGTACTTTCAGTCGGGAGGAAGGTGTCAAGGTTAATAACCTTGGCAATTGACGTTACCGACAGAAGAAGCACCGGCTAACTCCGTGCCAGCAGCCGCGGTAATACGGAGGGTGCAAGCGTTAATCGGAATTACTGGGCGTAAAGCGCACG
+
GGGGGGGGGGGGGGGGGGGGGGGGGGGGGGGGFGGGGGGGGGGGGGGGGGGGGGGGGGGGGGGGGGGGGGGGGGGGGGGGGGGGGGGGGGGEGFGFFGGGGGGGGGGGGGDGGGGGGGGGGGGGGGGGGGFFGDFGGGG9FGGGGGGG<F7@FFGEGCFGFGGGGGGGGGGGFF;FCEGGGGFGDGFFGGGGGGGGGGGGGEEDGGGDCCGCGGGGGGFGG=E5?GFGGGGG3):EFFGGCCD3
@M03364:276:000000000-BLYN8:1:1101:18420:1855 1:N:0:1
ACTCCTACGGGAGGCAGCAGTAGGGAATCTTCCGCAATGGACGAAAGTCTGACGGAGCAACGCCGCGTGAGTGAAGAAGGTTTTCGGATCGTAAAGCTCTGTTGTTAGTGAAGAAGAGTGGTAAGAGTAACTGCTTATCATGTGACGGTAGCTAACCAGAAAGCCACGGCTAACTACGTGCCAGCAGCCGCGGTAATACGTAGGTGGCAAGCGTTGTCCGGAATTATTGGGCGTAAAGCGCGCG
+
GGGGGGGGGGGGGGGGGGGGGGGGGGGGGGGGGGGGGGGGGGGGGGGGGGGGGGGGGGGGGGGGGGGGGGGGGGGGGGGCGGGGGGGGGEFFFFGGGGGGGGGGGGGGGGGGGGGGGGGGGGGGGGGGGGGGGGGGGFGGFGGG<FFGGGGGGCGDEGGGGGGGGGG7CEGGGGGGGGGGGGGGGGGGCCECCEGGGGGGGGGGGG5EGCFGEGC5CFGGGEGGGGFEF9FGGGEE*:DGGGG5
@M03364:276:000000000-BLYN8:1:1101:22002:1865 1:N:0:1
ACTCCTACGGGAGGCAGCAGTGGGGAATATTGCACAATGGGCGCAAGCCTGATGCAGCCATGCCGCGTGTATGAAGAAGGCCTTCGGGTTGTAAAGTACTTTCAGCGGGGAGGAAGGGATGAGCCTTAATACGGCTCGTCATTGACGTTACTCGCATAAGAAGCACCGGCTAACTCCGTGCCAGCAGCCGCGGTAATACGGAGGGTGCAAGCGTTAATCGGAATTACTGGGCGTAAAGCGCACG
+
GGGGGGGGGGGGGGGGGGGFGGGDGGGGFGGFFGDGGGFGDGE7CGDDFGGGGGEEFG<EEDFFFGGGGGFGGGGGGGGGF<FFFGGGGGGGFGGCGGDGGGGGG9CCGGGGGGG,B:B=FDF<>>ADCFGFFG><+>FCCFBFGGECBDF,F7C@*>FBFGF@<,,>FGGGGGG9AEFFECGGGGGGGG>EGGGCFDFGCGCCEEEGGGGGG5C8CG?CCE;CGF9<E?FCDGGGCCC7)1)1
@M03364:276:000000000-BLYN8:1:1101:21265:1878 1:N:0:1
ACTCCTACGGGAGGCAGCAGTAGGGAATCTTCCGCAATGGGCGAAAGCCTGACGGAGCAACGCCGCGTGAGTGATGAAGGGTTTCGGCTCGTAAAACTCTGTTATTAGGGAAGAACAAATGTGTAAGTAACTGTGCACGTCTTGACGGTACCTAATCAGAAAGCCACGGCTAACTACGTGCCAGCAGCCGCGGTAATACGTAGGTGGCAAGCGTTATCCGGAATTATTGGGCGTAAAGCGCGCG
+
EGGGGGGGGGGGGGGGGGGGGGGGGGGGFGGAFGGGGGGGGGGGGGGGGGCCAEFGGGGGGGGGGGGGGGGGGGGGGGGGGGGGGGGGGGGGCEGFGDGGGFDGF?EGFFGGGGGGG@,?BFGGFDFGGFFFGFG9FGDFFGGGG@EFCF7FCCFFFDGGDGFG>FFEGGGGCCFFGGGFGGGCFFCFCEGEGB88B9CC2<EGGGFG8CDFEGEDC:?GG5EECGFFGG==<CGEGG=C<DCC
@M03364:276:000000000-BLYN8:1:1101:15390:1884 1:N:0:1
ACTCCTACGGGAGGCAGCAGTGGGGAATATTGCACAATGGGCGCAAGCCTGATGCAGCCATGCCGCGTGTATGAAGAAGGCCTTCGGGTTGTAAAGTACTTTCAGCGAGGAGGAAGGCATTAAGGTTAATAACCTTAGTGATTGACGTTACTCGCAGAAGAAGCACCGGCTAACTCCGTGCCAGCAGCCGCGGTAATACGGAGGGTGCAAGCGTTAATCGGAATTACTGGGCGTAAAGCGCACG
+
DGGGGGGGG7CGGGGGGGGGGGGGGGGGGGGGGGGGGGGGGGGGGGGGGGGGGGGGGGGGGGGGGGGGGGGGGGGGGGGGGFGGGGGGGGGGGGDGGGGGGGGGGGGCFGFGGGGGGGGGGFFGGGGGGGGGGGGGGGGGGGGGGFGGGGGGFGG>FEGGGGGGFFFEFGGGGGGGGGGGGGGGGGGGGGGGGGGDGGGGGGGGGD5EFGFFC*A;ECFFGEGGGCFGGGGGG)>EDCCDDGG)
@M03364:276:000000000-BLYN8:1:1101:21004:1888 1:N:0:1
ACTCCTACGGGAGGCAGCAGTGGGGAATATTGCACAATGGGCGCAAGCCTGATGCAGCCATGCCGCGTGTATGAAGAAGGCCTTCGGGTTGTAAAGTACTTTCATCGGGGAGGAAGGGATGAGCCTTAATACGGCTCGTCATTGACGTTACCCGCAGAAGAAGCACCGGCTAACTCCGTGCCAGCAGCCGCGGTAATACGGAGGGTGCAAGCGTTAATCGGAATTACTGGGCGTAAAGCGCACG
+
GGGGGGGGGGGFGGGCGGGGFFFGGGGGGGGGGGGGGGGGFGGCEFGGGGGGG9DFGGGGGGGGGGGGDGGFDFGGGGGGGGGGGGGGGCFFFGGFGFGGGGGG,5?CGGGGGGFGCCGFFGGF8<FFGGGGG7C:7FEGFGDCFDCFFDCFCFGGGGGCFGCFFGGG>*>CFG9FGCFFDFGGGGGF:8*8CCED9FC5=EG7E:CEFC<=EEDEFCGC==?=C?0<FCGGD<5CFFC5CDC9
@M03364:276:000000000-BLYN8:1:1101:11050:1895 1:N:0:1
ACTCCTACGGGAGGCAGCAGTAGGGAATCTTCGGCAAGGGGGTCAACCCTGACCGAGCAACGCCGCGTGAGTGAAGAAGGTTTTCGGATCGTACAACTCTGTTGTTAGAGAAGAACGTTAAGTAGAGTGGACATTTACTTAAGGGACGGTATCTAACCAGCAAGCGACGGCTAACTACGTGCCATCAGCCTCGGGAAGACGTAGGTCCCAAGCGTTGTCCGGATTGATTGTGCGTAAATCGAGC
+
GF@EEFGGBFD-C@FCEDGGC,CFGG?FF<FCF,@:@6DF>C6@FG<FCG8<FE7@F7+6,6+:64+@FGC?A5,,:,,4A,,9E+F+8=FF<+8,5BFFFBFFB,<E9553B3,>33,B=F5CD9,,C@,,3,,C@3:3CBF,3,+8+53FGF,,EC9,,,,7*1>FF7CFDC@EC7:,,*=++?9++5*3***4***5B;8EEFG9EC*1;ECC>EG?*?/**0+<A9+<*9:>7C7:/***
@M03364:276:000000000-BLYN8:1:1101:10251:1911 1:N:0:1
ACTCCTACGGGAGGCAGCAGTGGGGAATCTTCCGCAATGGACGAAAGTCTGACGGAGCAACGCCGCGTGAGTGATGACGGCCTTCGGGTTGTAAAGCTCTGTGATCGGGGACGAATGGCTGGTATGCTAATACCATATCAGAGTGACGGTACCCGAATAGCAAGCCACGGCTAACTACGTGCCAGCAGCCGCGGTAATACGTAGGTGGCAAGCGTTGTCCGGAATTATTGGGCGTAAAGCGCGC
+
GGGGGGGGGGGGGGGGGGGGGGGGGGGGGGGGGGGGGGGGGGGEGGGFGGGGGGGGGGGGGGGGGGGGGGGGGGGGGGGGGGGGGGGGGGGGGGGGGGGGGGGGGGGGDGGDGGGGGGG@FGGGGGGGGGGGGFGFGFGGGGDGFGGGGGGEGGGGDCFGGGGGGGGFGGGGGGGGGGGGGGGGGGGGGGGGGGEGGGGGG?FGGGGGGGGGGGGGCCGGEGD58EFFGFGGGGGGGGGGG3D)
@M03364:276:000000000-BLYN8:1:1101:11029:1931 1:N:0:1
ACTCCTACGGGAGGCAGCAGTAGGGAATCTTCGGCAATGGGGGCAACCCTGACCGAGCAACGCCGCGTGAGTGAAGAAGGTTTTCGGATCGTAAAACTCTGTTGTTAGAGAAGAACGTTAAGTAGAGTGGAAAATTACTTAAGTGACGGTATCTAACCAGAAAGGGACGGCTAACTACGTGCCAGCAGCCGCGGTAATACGTAGGTCCCAAGCGTTGTCCGGATTTATTGGGCGTAAAGCGAGC
+
GGGGGGGGGGGGGGGGDGGGGGGGGFGGGGGGGGGGGGGGGGGGGGGGGGGGGGGGGCFGGGGGGGG4@BFGGGGGGGGFEGGGGGGGGGGGGGGCDFGGGGGGFGGGFGGGGGGDFFFFBGFFEDFGGFFFGGGGGDFGGGFFGGGGEFCFFGGGGGCGFGGFGEGGEEGFGGGGCF*@FGFFECB8CFEGGGD88BCCCFDBECFGGGGFFE;CGEEG=85CCEFGGGGFGGG=35:797<)
@M03364:276:000000000-BLYN8:1:1101:10631:1977 1:N:0:1
ACTCCTACGGGAGGCAGCAGTGGGGAATATTGCACAATGGGCGCAAGCCTGATGCAGCCATGCCGCGTGTATGAAGAAGGCCTTCGGGTTGTAAAGTACTTTCAGCGGGGAGGAAGGGATGAGCCTTAATACGGCTCGTCATTGACGTTACCCGCAGAAGAAGCACCGGCTAACTCCGTGCCAGCAGCCGCGGTAATATGGAGGGTGCAATCGTTAATCGGAATTACTGGGCGTAAAGCGCACG
+
GGGGGGGGGE@CGDEGCEFGGGGGGGGGGGGFFGGGFGEFDGECFCEGGGGFCEGGGFGFGFCFFGD:BFEAFGGGGGGGGFGGGGGGFGGGGGGGGGFFGGFGGACFGGE@FGGFGGGFGGCGGGGGDFCFFEFGGGGGGGC<FFGGGGGGCCE7FGB:,>FFGC,B<FEBCFGG7EG@EFFCF<CFDE8ECEG5<E+<FFFDG5*;A:+<EGD*5C7C=CC50+9<F6;5CDGG**2)9>D)
@M03364:276:000000000-BLYN8:1:1101:9968:2020 1:N:0:1
ACTCCTACGGGAGGCAGCAGTGGGGAATATTGCACAATGGGCGCAAGCCTGATGCAGCCATGCCGCGTGTATGAAGAAGGCCTTCGGGTTGTAAAGTACTTTCAGCGGGGAGGAAGGGGTGAGCCTTAATACGGTTCGTCATTGACGTTACCCGCAGAAGAAGCACCGGCTAACTCCGTGCCAGCAGCCGCGGTAATACGGAGGGTGCAAGCGTTAATCGGAATTACTGGGCGTAAAGCGCACG
+
GGGGGGGGGGGGGGGGGGGGGGGGGGGGGGGFGGGGGGFGGGGGGGGGGGGGGGGGGGGGGFGFGGFGGGGFGGGGFGGGGGGFGGGGGDEGGGFCFGGGGGGGGGDGGGGGGGGGGGGGGGGGGGGGGGGGGGGGFCFGCGFGGAFGGFGGFGGGGDFGFCFFGGGGGGGGFGFGGDGGGG@EGGGGFGGGGEECCG?8>;?EC8CCE@C=EGGGGGFFEE5FFFCFC6CCDDE5CFDDCDG3
@M03364:276:000000000-BLYN8:1:1101:22987:2035 1:N:0:1
ACTCCTACGGGAGGCAGCAGTGGGGAATATTGAACAATGGGCGCAAGCCTGATGCAGCCATGCCGCGTGTATGAAGAAGGCCTTCGAGTTGTAAAGTACTTTCAGCGGGGAGGAAGGGGTGAGCCTTAATACGGTTCGTCATTGCCGATACGCGCAGAAGAAGCACCGGCTTACTCCGTGCCAGCAGCCGCGGTAATAAGGAGGGCGCAAGCGTTAATCGGTATTACTTGGGGTAAAGCGCACG
+
DA,CFECFCGC;@+-86,CE@@EF77FF<F<<;@AE,CFC@8FFG+FF,CCDFGGGC,6EE8@<CGGC+BC6C?,CCDF8E,CCCD7,FG9,CEEGG9,F99,,5E:+4668::<<FCC>+=,3=,,CFFE<CCGCF@>+DBFF,,@*333**175>:,<<C:<?A,<@7B*?,+5,*4111+5889+2**2*/8?@F+<9E*85***/:?5EE88F+31***:<+2<0++*)1:07C7)93)C
@M03364:276:000000000-BLYN8:1:1101:8453:2039 1:N:0:1
ACTCCTACGGGAGGCAGCAGTAGGGAATCTTCGGCAATGGGGGCAACCCTGACCGAGCAACGCCGCGTGAGTGAAGAAGGTTTTCGGATCGTAAAACTCTGTTGTTAGAGAAGAACGTTAAGTAGAGTGGAAAATTACTTAAGTGACGGTATCTAACCAGAAAGGGACGGCTAACTACGTGCCAGCAGCCGCGGTAATACGTAGGTCCCAAGCGTTGTCCGGATTTATTGGGCGTAAAGCGAGC
+
GGGGGGGGGGGGGGGGGGGGGGGGGGGGGGGGGGGGGGGGGGGGGGGGGGGGGGGGGGGGGGGGGGGGGGGFGGGGGGGGGEEGGGGGGGGGGGGGGGGGGGGGGGGGGGGGGGGGGGCDEGGGGFGGGGFGGGGGFGGGGFGGGGGGGGGGGGFGGGGGGGGGFGGGDEGGGCFEGGGGGFGGGGGGGGGG*CECEGGGGC?GGCE:*>EFFEEGEGGGGGDGCC?CFFG5CDCGGGGGGGC)
@M03364:276:000000000-BLYN8:1:1101:11470:2048 1:N:0:1
ACTCCTACGGGAGGCAGCAGTAGGGAATCTTCGGCAATGGGGGCAACCCTGACCGAGCAACGCCGCGTGAGTGAAGAAGGTTTTCGGATCGTAAAACTCTGTTGTTAGAGAAGAACGTTAAGTAGAGTGGAAAGTTACTTAAGTGACGGTATCTAACCAGAAAGGGACGGCTAACTACGTGCCAGCAGCCGCGGTAATACGTAGGTCCCAAGCGTTGTCCGGATTTATTGGTAGTAAAGCGAGC
+
FGGGGGGGGGGGGGGGGGGGGFGGGGGG<FGGGCGGGGGGG>GGGGGGGGGGGGFGGGEGFGGGGGGGGEGGGGGDFGGGFABFFGGGG+FFGGGGGGGGGGCFE,AF?EGGGG<8=>FG=F@<<FA8DGGCGCFDGFFEDCFB<<=FBC<<BF<FG7>7C@<FG75F:1*CFABBFCGFGEGF7*,B,;C5B>ECEFC;B<<EG?F:BAF8**;*1*23:=*:8<<9E+9+*:20:D>7C<C)
@M03364:276:000000000-BLYN8:1:1101:10967:2052 1:N:0:1
ACTCCTACGGGAGGCAGCAGTAGGGAATCTTCCGCAATGGGCGAAAGCCTGACGGAGCAACGCCGCGTGAGTGATGAAGGGTTTCGGCTCGTAAAACTCTGTTATTAGGGAAGAACAAATGTGTAAGTAACTGTGCACGTCTTGACGGTACCTAATCAGAAAGCCACGGCTAACTACGTGCCAGCAGCCGCGGTAATACGTAGGTGGCAAGCGTTATCCGGAATTATTGTGCGTAAAGCGCGCG
+
GGGGGGGGGGGGGGGGGGGGFGFGGGGGGGGCFGGGGGGDGGGGGGGGGGGGGGGGGGGGGGGGGGGFGEGFGGGGGGGGGGGGGEGFGGGGDFGGGGGGGFFFGGGGG8FGD8FFFGGDAFCFDGGGGGGGFGGGGFGGGGGGFG>7FFGGGGEGFC=FFCACCFGGGGG:FFFFGE7DFGGGFFGDEG*:EGC8CGGGF9EEGGFGGF*@;88:AFEEC=5=@:9+<+<?CD5:CC7C333C
@M03364:276:000000000-BLYN8:1:1101:16642:2057 1:N:0:1
ACTCCTACGGGAGGCAGCAGTAGGGAATCTTCGGCAATGGACGAGAGTCTGACCGAGCAACGCCGCGTGAGTGAAGAAGGTTTTCGGATCGTAAAACTCTGTTGTTAGAGAAGAACAAGGATGAGAGTAGAATGTTCATCCCTTGACGGTATCTAACCAGAAAGCCACGGCTAACTACGTGCCAGCAGCCGCGGTAATACGTAGGTGGCAAGCGTTGTCCGGATTTATTGGGCGTAAAGCGAGC
+
GGGGGGGGGGGGGGGGGGGGGGGGGGGGGGGGGGGGGGGGGGGFGGGGGGGGGGGGGGGGGGGGGGGGGGGGGGGGGGGGGGGGGGGGGGGGGGGGGGGGGGGGGGGGGGGGGGGGGGGGGGGGGGGGGGGGGGGGGGGGGFGGCGGGGGGGGGGGGGGGGGGGGGGGGGGGGGGGGGGGFGGGGGGGGGGGGGGGGGGGGGGGGGGGGGGGGGGGDGGGGGDEGGGGGCFGGGGGGGGGGGG3
@M03364:276:000000000-BLYN8:1:1101:22374:2064 1:N:0:1
ACTCCTACGGGAGGCAGCAGTGGGGAATATTGCACAATGGGCGCAAGCCTGATGCAGCCATGCCGCGTGTATGAAGAAGGCCTTCGGGTTGTAAAGTACTTTCAGCGAGGAGGAAGGCATTAAGGTTAATAACCTTAGTGATTGACGTTACTCGCAGAAGAAGCACCGGCTAACTCCGTGCCAGCAGCCGCGGTAATACGGAGGGTGCAAGCGTTAATCGGAATTACTGGGCGTAAAGCGCACG
+
GGGEFGGGEE7FFCFGGGGGGGGGGGGGGGCEFG9FGGGGGGD>FGGGGGGGGGGG9FGDFGGFGGGG7FGGGGGGGGGGFF8EGF@FCFGGGGGFGGGGFGGFG<ECFGEGFEEFDFFGGGGGGGFFGGDDFFFGGGFG?EDFGAFGGGGGDF7=CFFFGG7CFAF@CGCFGGFGCECFF8FGGCFGFDGGEBCEFGFFCCEGGGGDF?FGG8CGGG7C5CGGGGGC+<CFGGGGGGGG9CGC
@M03364:276:000000000-BLYN8:1:1101:14664:2064 1:N:0:1
ACTCCTACGGGAGGCAGCAGTAGGGAATCTTCGGCAATGGGGGCAACCCTGACCGAGCAACGCCGCGTGAGTGAAGAAGGTTTTCGGATCGTAAAACTCTGTTGTTAGAGAAGAACGTTAAGTAGAGTGGAAAGTTACTTAAGTGACGGTATCTAACCAGAAAGGGACGGCTAACTACGTGCCAGCAGCCGCGGTAATACGTAGGTCCCAAGCGTTGTCCGGATTTATTGGGCGTAAAGCGAGC
+
GGGGGGGGGDGGGGGGGGGGGGGGGGGGGGGGGGGGGGGGGGGGGGGGGFGGGGGGGGGGGGGGGGGGDGGGGGGGGGGGGGGGGGGGGGGGGGGGGGGGGGGGGGGGGGGGGGGGGGGGEGGGGGFGFGGDFGFFGGGGGGGGGGGGGGGGGGGGGGGGGGGGGGGGGGEGGGGGGGGGGGGGGGGGGGGGGGEGEGFGGGGGGC?CEFCFGGGGDGGGGGGGCFFCDGGFGGCEGCDGGGGD
@M03364:276:000000000-BLYN8:1:1101:19644:2070 1:N:0:1
ACTCCTACGGGAGGCAGCAGTGGGGAATATTGCACAATGGGCGCAAGCCTGATGCAGCCATGCCGCGTGTATGAAGAAGGCCTTCGGGTTGTAAAGTACTTTCAGCGGGGAGGAAGGGATGAGCCTTAATACGGTTCGTCATTGACGTTACCCGCAGAAGAAGCACCGGCTAACTCCGTGCCAGCAGCCGCGGTAATACGGAGGGTGCAAGCGTTAATCGGAATTACTGGGCGTAACGCGCACG
+
GGFFEFGGGDGGGGGGDD@FAECFCGGGGGGGGGGGFFGFGGGG7F@FF<FFGGGGFGFGFDFC@:CFGGCE?E,6FEGDCEF8FECF=,C=,?FG9FAFFGGCFFE7+>>FGGCFEFGGG<FAFC9=D,:FGDGEGGGGGFA<FFFFGGGFGDDC:FGGG7DFGG7CFFED7CCEGEFGGCGC@CGGGGGGGGG8+2<F5/:CEGGCGFDGD>CGFGFGCDEGG799?<FGGCGC**11>5D7
@M03364:276:000000000-BLYN8:1:1101:17439:2072 1:N:0:1
ACTCCTACGGGAGGCAGCAGTAGGGAATCTTCGGCAATGGGGGCAACCCTGACCGAGCAACGCCGCGTGAGTGAAGAAGGTTTTCGGATCGTAAAACTCTGTTGTTAGAGAAGAACGTTAAGTAGAGTGGAAAGTTACTTAAGTGACGGTATCTAACCAGAAAGGGACGGCTAACTACGTGCCAGCAGCCGCGGTAATACGTAGGTCCCAAGCGTTGTCCGGATTTATTGGGCGTAAAGCGAGC
+
GGGGGGGGGGGGGGGGGGGGGGGGGGGGGFGGGGGGGGGGGGGEGGGGGGFGGFGGGGGGGGG7=FGGG7CFGGGDGGGGGGGGGGE>BEGFGGGGGGFGGGGGGGGGGFGGGGGGGFG<FGGGGGGFGFGGGGGGGGGGGGGGFAFGDEF@CFFCFFGGGDG7@ECFCGGEGFCFFDEFGFCECGFFGGGEGDCDE+B?8>FGGGGGGGFFCE5CDCCFCE8CCC++<?F555CGGDGG:C<)
@M03364:276:000000000-BLYN8:1:1101:10002:2101 1:N:0:1
ACTCCTACGGGAGGCAGCAGTGGGGAATATTGCACAATGGGCGCAAGCCTGATGCAGCCATGCCGCGTGTATGAAGAAGGCCTTCGGGTTGTAAAGTACTTTCAGCGGGGAGGAAGGGATGAGCCTTAATACGGCTCGTCATTGACGTTACCCGCAGAAGAAGCACCGGCTAACTCCGTGCCAGCAGCCGCGGTAATACGGAGGGTGCAAGCGTTAATCGGAATTACTGGGCGTAAAGCGCACG
+
GGGGGGGGGGGGGGGGGGGGGGGGGGGGGGGGGGGGGGGGGGGGGGGGGGGGGGGGGGGGGGGGGGGGGGGGGGGGGGGGGFGGGGGGFGGGGGFGGGFGGGGFGGGGGGGGGGGGGGGGGGGFGGGGAAFFGGGGGG<FGGGGDEGGGGGGGGGGGEFGGGGGGGGGGGGGGGFFGG<<FGGGGGGGGGGGGEGGGGGCEEEEGE?E??FGGGDGFGGGGGCFCGGGFGGFGG5C3>7C355)
@M03364:276:000000000-BLYN8:1:1101:15294:2111 1:N:0:1
ACTCCTACGGGAGGCAGCAGTGAGGAATATTGGTCAATGGAGGCAACTCTGAACCAGCCATGCCGCGTGCAGGATGACGGTCCTATGGATTGTAAACTGCTTTTGTACAGGAAGAAACCTCCCTACGAGTAGGGACTTGACGGTACTGTAAGAATAAGGATCGGCTAACTCCGTGCCAGCAGCCTCGGTAATACGGAGGATCCGAGCGTTATCCGGAATTATTGGGTTTAAAGGGTTCGTAGGG
+
GGGGGGGGGGGGGGGGGGGGGGGGGGGGGGGGGGGGGGGGGGGGGGGGGGGGGGGGGGGGGGGGGGGGGDGGGGGGGCFGFGEGDCFGGG<FFGGGGGGGGGGGGGGGGGGGGGGGFGGGGGGGGGGGGGGGGGGGDFGFDGG@CGGGGGDGGGGGGGGG9FGGGGGGGGGGGF7>FFFGFFGGFFGGGGGGGGGGGGECGGGGGGGGGGGGGGGGGDCFCCGGFG=E=CGGGGG=GGGDFFG*
@M03364:276:000000000-BLYN8:1:1101:13936:2133 1:N:0:1
ACTCCTACGGGAGGCAGCAGTAGGGAATCTTCCGCAATGGGCGAAAGCCTGACGGAGCAACGCCGCGTGAGTGATGAAGGGTTTCGGCTCGTAAAACTCTGTTATTAGGGAAGAACAAACGTGTAAGTAACTGTGCACGTCTTGACGGTACCTAATCAGAAAGCCACGGCTAACTACGTGCCAGCAGCCGCGGTAATACGTAGGTGGCAAGCGTTGTCCGGATTTATTGGGCGTAAAGCGAGCG
+
GGGGGGGGGGGGGGGGGGGGGGGGGGGGGGGGGGGGGGGGGGGGGGGGGGGGGGGGGGGGGGGGGGGFGGGGGGGGGGGGGGGGGGGGGGGGGGGGGGGGGGGGGGGGGGFGGGGGGGGGGEGGGGGGGGGGGGGGAFFGGGGGGGGGGGGGGGGGGGGGGGGGGGGGGGGGGGGGGGGGGGGGGGGGGGCEEGGEGCFFGGGGGGGGGGGGGGGGGFEGGD;CF?EGGGGGGGCGGGGGGDG7
@M03364:276:000000000-BLYN8:1:1101:11927:2145 1:N:0:1
ACTCCTACGGGAGGCAGCAGTAGGGAATCTTCCGCAATGGACGAAAGTCTGACGGAGCAACGCCGCGTGAGTGAAGAAGGTTTTCGGATCGTAAAGCTCTGTTGTTAGTGAAGAAGAGTGGTAAGAGTAACTGCTTATCATGTGACGGTAGCTAACCAGAAAGCCACGGCTAACTACGTGCCAGCAGCCGCGGTAATACTTAGGTGGCAAGCGTTGTCCGGAATTATTGGGCATAAAGCGCG
+
GGGGGGEDGGGEFCFGGGGGA<FEFGGGFFGG9BFGEEGGCGGD@FE9C@EFGE>FE7FEGEGDGCEG>F:5CECE,CFAFGCFEE=:BCFEFFGGGG8FFFFFGGEGGCFGDFG8<FEEGFCFFF,CFFEGGDFGCFFGFGFF,,3=FD+CFGG@GF8>CFCD,<FF@EFGFGGC,*7@F@C@*?D,,4>*:ECE,;,,,5+?C?FGGGEFC1C?EFGGGD:75+3<09EC*9?7:*0>35
@M03364:276:000000000-BLYN8:1:1101:7605:2183 1:N:0:1
ACTCCTACGGGAGGCAGCAGTAGGGAATCTTCGGCAATGGGGGCAACCCTGACCGAGCAACGCCGCGTGAGTGAAGAAGGTTTTCGGATCGTAAAACTCTGTTGTTAGAGAAGAACGTTAAGTAGAGTGGAAAGTTACTTAAGTGACGGTATCTAACCAGAAAGGGACGGCTAACTACGTGCCAGCAGCCGCGGTAATACGGAGGTCCCAAGCGTTGTCCGGATTTATTGGGCGTAAAGCGAGC
+
GGGGGGGGGGGGGGGGGGGGGGGGGGGGCGGGGGGGGGGGGGGGGGG@GGFGGGEGECEGGGDFGGG@=CFGGGGGGGGFGFFFGGCGE:CGGFGCFFGGFGGGGGGGAFGGGGGGCBF<=FFFGFGBFDFGGGGCEFGFDDC,E<FFGGGDGGGGAFGGGGGGGGG7FEDG7BF;;DGGGB@CG7?FFEGGGDEEGC9+1*=8CEFCCEEDEGE5CGFGEGA*/+<<7?EF<3:5CD*:CDD)
@M03364:276:000000000-BLYN8:1:1101:16297:2202 1:N:0:1
ACTCCTACGGGAGGCAGCAGTGGGGAATATTGCACAATGGGCGCAAGCCTGATGCAGCCATGCCGCGTGTATGAAGAAGGCCTTCGGGTTGTAAAGTACTTTCAGCGGGGAGGAAGGCGATAAGGTTAATAACCTTGTCGATTGACGTTACCCGCAGAAGAAGCACCGGCTAACTCCGTGCCAGCAGCCGCGGTAATACGGAGGGTGCAAGCGTTAATCGGAATTACTGGGCGTAAAGCGCACG
+
GGGGGGGGGGGGGGGGGGGGGGGGGGGGGGGGGGGGGGGGGGGGGGGGGGGGGGGGGGGGGGGGGGGGGGGGGGGGGGGGGGGGGGGGGGGGGGGGGGGGGGGGGGGGGGGGGGGGGGDGGGGGGGGGGGGGGGGGGGGGGGGCGGGGGGGGGGDGGGGGGGGGGGGGGGGGGGGGGGGFGGGGGFFGGGGGGGGGGGGGGECEGGGGGGGGGGGGGGFGDDEGGGGGGGGGGDGGGGGGGGD<
@M03364:276:000000000-BLYN8:1:1101:15748:2259 1:N:0:1
ACTCCTACGGGAGGCAGCAGTGGGGAATATTGCACAATGGGCGCAAGCCTGATGCAGCCATGCCGCGTGTATGAAGAAGGCCTTCGGGTTGTAAAGTACTTTCAGCGGGGAGGAAGGGATGAGCCTTAATACGGTTCGTCATTGACGTTACCCGCAGAAGAAGCACCGGCTAACTCCGTGCCAGCAGCCGCGGTAATACGGAGGGTGCAAGCGTTAATCGGAATTACTGGGCGTAAAGCGCACG
+
GGGGGGGGGGGGGGGGGGGGGGGGGGGGGGGGGGGGGGGGGGGGGGGGGGGGGGGGGGGGGGGGGGCEGGGGGGGGGGGGGGEGGGGGGGGGGGGGGGGGGGGGGGGGGGFGGGGGGGGGGGGGAFC9FGGGGGGGGGGGGGCEFCEFGGGGGGCEGGGGGGCGGGCGGGFGGFGGGGGGGGGGGGGGGGGGG1BEGFCCEGGGGCCEGGG**2?CCFGGGGGGFGGGGGGGGDE5CFFDGGG<
@M03364:276:000000000-BLYN8:1:1101:14728:2311 1:N:0:1
ACTCCTACGGGAGGCAGCAGTAGGGAATCTTCGGCAATGGACGAAAGTCTGACCGAGCAACGCCGCGTGAGTGAAGAAGGTTTTCGGATCGTAAAACTCTGTTGTTAGAGAAGAACAAGTGGGAGAGTAACTGTTCCCACCTTGACGGTATCTAACCAGAAAGCCACGGCTAACTACGTGCCAGCAGCCGCGGTAATACGTAGGTGGCAAGCGTTGTCCGGATTTATTGGGCGTAAAGCGAGCG
+
GGGGGGGGGGGGGEGDFGGFGGGGGFFGGGGFGGGGGGGGGFFFG7@FGGDEFFEEEDFGGGGGGGGFFFGGGGG9CFF8EGFFGCGGGCCDDGGGGGGFGGGGGGGGGGGFGFECFFGGFGGGGFGGGACFGGGGFDFGGGCAGGGGGGGGFGGFGCFGGGGGGGGG>FCGGGCDFEGGDCCGGGGGFEEGGGG7;FFFG+*8?9CC6<CFEE=C5CEEGGGGGF7FG?GFGGG570:7<739
@M03364:276:000000000-BLYN8:1:1101:9152:2313 1:N:0:1
ACTCCTACGGGAGGCAGCAGTAGGGAATCTTCCGCAATGGGCGAAAGCCTGACGGAGCAACGCCGCGTGAGTGATGAAGGGTTTCGGCTCGTAAAACTCTGTTATTAGGGAAGAACATATGTGTAAGTAACTGTGCACATCTTGACGGTACCTAATCAGAAAGCCACGGCTAACTACGTGCCAGCAGCCGCGGTAATACGTAGGTGGCAAGCGTTATCCGGAATTATTGGGCGTAAAGCGCGCG
+
GGGGGGGGGGGGGGGGGGGGGGGGGGGGGGGGGGGGGGGGGGGGGGGGGGGGGGGGGGGGGGGGGGGGFFEGGFGGGFGGGEGGGGGGGGGCGGGGFGGGGGGDFAFGGGCFEDFECGGGGGGGFFFGGGGGFGFFGGGGGGFCGFGGEGEGGGFGFGGGGGGGGGGEEGGGGGGGGGGGGGGGGFGGFGGDECEGGFGGFGGGGGFGGGGGGGDGGDGC=EGG6CFGGGGGDDEEGGGGDDD<
@M03364:276:000000000-BLYN8:1:1101:9368:2317 1:N:0:1
ACTCCTACGGGAGGCAGCAGTGGGGAATATTGCACAATGGGCGCAAGCCTGATGCAGCCATGCCGCGTGTATGAAGAAGGCCTTCGGGTTGTAAAGTACTTTCAGCGGGGAGGAAGGGATGAGCCTTAATACGGCTCGTCATTGACGTTACCCGCAGAAGAAGCTCCGGCTAACTCCGTGCCAGCAGCCGCGGTAATACGGAGGGTGCAAGCGTTAATCGGAATTACTGGGCGTAAAGCGCACG
+
GGGGGGGGGGEGGGGGGGGGGGGGGGGGGGGGGGGGGGGGGGGGGGGGGFGGGGGGGGGGGGGGGGGGGGGGGGFGGGGGGDGGGGGGGGGCFGGGGGGGGGGGGGGGGGEGGGFGGGGGGGGGGGGGGGGGGGGGECFB<FFGGGGGGGGGGGGEGEGCGGGGGCFGDGGGFFFGGGF>FGGGGGGGGGG>EEGGGC?FEDCGGGGD@9CFGGGGFGGGGGGGGGGGGGGGGGGGGDFGGGG)
@M03364:276:000000000-BLYN8:1:1101:14945:2335 1:N:0:1
ACTCCTACGGGAGGCAGCAGTAGGGAATCTTCCGCAATGGACGAAAGTCTGACGGAGCAACGCCGCGTGAGTGAAGAAGGTTTTCGGATCGTAAAGCTCTGTTGTTAGTGAAGAAGAGTGGTAAGAGTAACTGCTTATCATGTGACGGTAGCTAACCAGAAAGCCACGGCTAACTACGTGCCAGCAGCCGCGGTAATACGTAGGTGGCAAGCGTTGTCCGGAATTATTGGGCGTAAAGCGCGCG
+
GGGGGGGGGGGGGGGGGGGGGGGGGGGGGGGGGGGGGGGGGGGGGGGGGGGGGGGGGGGGGGGGGGGGGGGGGGGGGGGGGGGGGGGGGGGGFGGGGGFGGGGGGGGGFGGGGGGGFFGGGGGG9FFGGGGGGGFGGAFGGGGGGGGGGGGGGGGFGGGGGGGGGGGGGGGGGGGGGGGGGGGGFDFGGGGDGECEGGGGGGGGGDGCGGGGGCGGGFGGGEDGGGGG?FCFC)*7CFGGGDG<
@M03364:276:000000000-BLYN8:1:1101:11785:2351 1:N:0:1
ACTCCTACGGGAGGCAGCAGTGGGGAATATTGCACAATGGGCGCAAGCCTGATGCAGCCATGCCGCGTGTATGAAGAAGGCCTTCGGGTTGTAAAGTACTTTCAGCGGGGAGGAAGGGATGAGCCTTAATACGGTTCGTCATTGACGTTACCCGCAGAAGAAGCACCGGCTAACTCCGTGCCAGCAGCCGCGGTAATACGGAGGGTGCAAGCGTTAATCGGAATTACTGGGCGTAAAGCGCACG
+
GGGGGGGGGGGGGGGGGGGGGGGGGGGGGGGGGGGGGGGGFGGGGGGGGGGGGGGGGGGGGGGGGGGGGGGGGGGGGGGGGGGGGGGGFGGGGGGGGGGGGGGGGGGGGGGGGGGGGDDFGFGC8<CFGGGGGGGGGG@FGGGGGGGFGGGFGGGGGGFDGGGGGGGGGGGGGGGGGGGGGGC?FFGGGE>EEGDGGGFGGGGGDGGG6ECFGCGDGGGGGDEFFEGGFGGGGGGGGFGGGGC/
@M03364:276:000000000-BLYN8:1:1101:10954:2373 1:N:0:1
ACTCCTACGGGAGGCAGCAGTGGGGAATATTGCACAATGGGCGCAAGCCTGATGCAGCCATGCCGCGTGTATGAAGAAGGCCTTCGGGTTGTAAAGTACTTTCAGCGGGGAGGAAGGGGTGAGCCTTAATACGGTTCGTCATTGACGTTACCCGCAGAAGAAGCACCGGCTAACTCCGTGCCAGCAGCCGCGGTAATACGGAGGGTGCAAGCGTTAATCGGAATTACTGGGCGTAAAGCGCACG
+
FGFFGGFGG@FGDCFEBFGFFGCDEEE<E9FGGGGGGGGGGGGGEGGGFFFGGGGGGGGGGGFFGEG7@FC?F9FGGGG8<CEFFGGGGEGGABFGGGGGGFGGGGGDEGEGGCBDDCF77+FFCFGGGGFGGGGGGGGGGFFGGFGF:FCGFGGGDEFGGFGGGGGGDGGGC,CFGDFGDC9:FGGFCEGGG5?>FFCFE>CCCCCGFDEF:CGCFGGGGGG76@FG?FFF)/>=CFC))9/)
@M03364:276:000000000-BLYN8:1:1101:14568:2396 1:N:0:1
ACTCCTACGGGAGGCAGCAGTAGGGAATCTTCGGCAATGGGGGCAACCCTGACCGAGCAACGCCGCGTGAGTGAAGAAGGTTTTCGGATCGTAAAACTCTGTTGTTAGAGAAGAACGTTAAGTAGAGTGGAAAGTTACTTAAGTGACGGTATCTAACCAGAAAGGGACGGCTAACTACGTGCCAGCAGCCGCGGTAATACGTAGGTCCCAAGCGTTGTCCGGATTTATTGGGCGTAAAGCGAGG
+
GGGGGGGGGGGGGGGGGGGGGGGGGGGGGGGGGGGGGGGGGGGGGGFGGGGGGGGGGGGGGGGGGGGGGGGGGGGGGGGGFGGGGGGGGGGGGGGGGGGGGGGGGGGGGGGGGGGGGFFGGGEGGGGGFFFGGGGGGFGGGGG<FFGGGCFGGGGGFFFGGGGGGGFGGGGDGGGFGF76FFGFFGCFFGGGGG5EGGFGGGGCEGGGFC6;CEEGDGEGGGGC?E?F7??F:DGGGFFGGDG)
@M03364:276:000000000-BLYN8:1:1101:16866:2402 1:N:0:1
ACTCCTACGGGAGGCAGCAGTGGGGAATATTGCACAATGGGCGCAAGCCTGATGCAGCCATGCCGCGTGTATGAAGAAGGCCTTCGGGTTGTAAAGTACTTTCAGCGGGGAGGAAGGGATGAGCCTTAATACGGTTCGTCATTGACGTTACCCGCAGAAGAAGCACCGGCTAACTCCGTGCCAGCAGCCGCGGTAATACGGAGGGTGCAAGCGTTAATCGGAATTACTGGGCGTAAAGCGCACG
+
GGGGGGGGGGGGGGGGGGGGGGGGGGGGGGGGGGGGGCFGGGGGGGGGGFGGGGGGGGFFGGGGGGGGGGGFGGGGGGGGGGGGGGGGGGGGGGGGGGGGGGFGGGGGGGGGGG8EEFGGGFGGGGGCGGGGGGGGDGGGGGGGFCGGGGGGGGGGGDFGGGGGGGGGGGGGG7FGGGGGGGGGGGGGGGGEGGGGGGGGGGGGGGGGGG7FGGDE*++AEGGGGGGGGGGGGGGDD7CGDDG3
@M03364:276:000000000-BLYN8:1:1101:19401:2501 1:N:0:1
ACTCCTACGGGAGGCAGCAGTAGGGAATCTTCGGCAATGGGGGCAACCCTGACCGAGCAACGCCGCGTGAGTGAAGAAGGTTTTCGGATCGTAAAACTCTGTTGTTAGAGAAGAACGTTAAGTAGAGTGGAAAATTACTTAAGTGACGGTATCTAACCAGAAAGGGACGGCTAACTACGTGCCAGCAGCCGCGGTAATACGTAGGTCCCAAGCGTTGTCCGGATTTATTGGGCGTAAAGCGAGC
+
GGGGGGGGGGGGGGGGGGGGGGGGGGGGGGGGFGGFGFGGGGGGGGGEEGFGGGGGGG@FFEGGGGGGGDG<FFGGGGGGGGGGGGGGGGGGGGGGGGFGGGGGGGGCGGGGGGGGGDFF7FFGGFGGF7DFGGGDFGG9FFGGGGG>CFGGGGGGG?FCDCFGGDGGGGDFGGGGDFGGGGGGDDGGGGGGCE58CG9?C9+;B;BB>E6CGC/;CEF?EG558@?9CCFG5CEGC<FCCGG9
@M03364:276:000000000-BLYN8:1:1101:7527:2569 1:N:0:1
ACTCCTACGGGAGGCAGCAGTAGGGAATCTTCGGCAATGGGGGCAACCCTGACCGAGCAACGCCGCGTGAGTGAAGAAGGTTTTCGGATCGTAAAACTCTGTTGTTAGAGAAGAACGTTAAGTAGAGTGGAAAGTTACTTAAGTGACGGTATCTAACCAGAAAGGGACGGCTAACTACGTGCCAGCAGCCGCGGTAATACGTAGGTCCCAAGCGTTGTCCGGATTTATTGGGCGTAAAGCGAGC
+
GGGGGGGGGGGGDEGGGGGGGGGGGGGGGGGGGGGGGFGGGGGGGGGGGGGGGGGGGGGGGGGGGGGEGGGGGGGGGGGGFGGGGGGGGGGGGGGGGGGGGGGGGGGGGGGGGGGGG<FGGGAFGGGGGGGGGGGGGGGGGGGGGGGGGGGGGGGGGGGGGGGGF:@BFCFGGGGFGGEGG7CGFDGFGGGDEDEEGGGGGEGGDFCFFGGDFE5EGEGGGDECCFFDGGGFGGEEDGFCGGG)
@M03364:276:000000000-BLYN8:1:1101:6835:2574 1:N:0:1
ACTCCTACGGGAGGCAGCAGTGGGGAATATTGCACAATGGGCGCAAGCCTGATGCAGCCATGCCGCGTGTATGAAGAAGGCCTTCGGGTTGTAAAGTACTTTCAGCGAGGAGGAAGGCATTAAGGTTAATAACCTTAGTGATTGACGTTACTCGCAGAAGAAGCACCGGCTAACTCCGTGCCAGCAGCCGCGGTAATACGGAGGGTGCAAGCGTTAATCGGAATTACTGGGCGTAAAGCGCACG
+
GGGGGGGGGGGGGGGGGGGGGGGGGGGGGGGGGGGGGGGGGGGGGGGGGGGGGGGGGGGGGGGGGGFGEGGGGGGGFGGGGGGFGGGGGGGGGGGGGGGGGGGGGGDGGGGGGGGGEGGGGGGGGGGFFGFFFDGGCFGGGFFGGGGGGGCFGGGGGGGGGGFGGFGGGGGGGGGGGGDFGGGGGGGGGGGGGGGGGGGFGGGGCEEDGGGGGGGGCCFGGGEGGGGCCCGGGGEE37CDGGGC
@M03364:276:000000000-BLYN8:1:1101:18279:2581 1:N:0:1
ACTCCTACGGGAGGCAGCAGTGGGGAATATTGCACAATGGGCGCAAGCCTGATGCAGCCATGCCGCGTGTATGAAGAAGGCCTTCGGGTTGTAAAGTACTTTCAGCGAGGAGGAAGGCATTAAGGTTAATAACCTTAGTGATTGACGTTACTCGCAGAAGAAGCACCGGCTAACTCCGTGCCAGCAGCCGCGGTAATACGGAGGGTGCAAGCGTTAATCGGAATTACTGGGCGTAAAGCGCACG
+
FFFDAA<FGDGEFEEEFGCFF<FGG;FGFFEAFF9FGGGG<CFC@BFE@AEFFG<EG?F<<<FFCCFB:C<?E?EF<CD8DFDGFDC74CFFEC,5CEEGGGGC9ACBEGE:FFDFFE@EAFEDF?B<5BEFG?C<FFFGF<A9<?C3DFEGG+:+CC7BFF<<:FFF<773:>;E:>>BF8;;EC8BBEGGEG18BCFG53*=EGG*+1+3/B:8>ECG5?E*<EGG7CF=39>5**7C3<)1
@M03364:276:000000000-BLYN8:1:1101:24645:2638 1:N:0:1
ACTCCTACGGGAGGCAGCAGTGGGGAATATTGCACAATGGGCGCAAGCCTGATGCAGCCATGCCGCGTGTATGAAGAAGGCCTTCGGGTTGTAAAGTACTTTCAGCGGGGAGGAAGGGATGAGCCTTAATACGGTTCGTCATTGACGTTACCCGCAGAAGAAGCACCGGCTAACTCCGTGCCAGCAGCCGCGGTAATACGGAGGGTGCAAGCGTTAATCGGAATTACTGGGCGTAAAGCGCACG
+
GGG<8FFCFEEFCG>GGGCEECFFGGEFGDGGGGGGGGGFFGGGGGGGGGGFGA@9CFEEFGGDCGEE+B<FF9EFFFGGEGFGGFGG,?FGFGGGGGGGFGACGFFCG74FFGAFE7FGGGGFGGGFGGGGEEFEFFGGGF,@CFGFGG*EFGGGGCFGGGGFGGGD@@FGGFFBFEGGFG?FGGGC7CEEGEDD9@FFG5:EGGGGGGGGGGDCECGGGGGGC?00AFCFG55=CFF7<DD3
@M03364:276:000000000-BLYN8:1:1101:23265:2638 1:N:0:1
ACTCCTACGGGAGGCAGCAGTGGGGAATATTGCACAATGGGCGCAAGCCTGACGCAGCAATGCCGCGTGTATGAAGAAGGCCTTCGGGTTGTAAAGTACTTTTAGCGGGGAGGAAGGGATGAGCCTTAATACGGCTCGTCATTGACGTTACCCTCAGCAGAAGCACCGGCTAACTCCGTGCCAGCAGCCGTGGTAATACGGAAGGTGCAAGCGTTAATCTGAATTACTGGGTGCAAAGCGCACG
+
EFGGGGGGGGGGGGGGGGGGGGGGGGGGFGGFE9FGFGGGGGGGGGGGGGGG,,BFGG,F,EFGGDGGG@FGGFGGGGGGG@FFGFGEGEGGGGG9FCGGGG,A,E+CFFEDGGG<C:BDFGC98=8,,C<,+@:>C<@*36,,37*@FC*,>,1363DCE7355F<*=*4CCF9E7*4<78EE8:8+=B:*1=2++++3=*2/C@?@+:3**1;/:9<7A+<+<+++0<*27*3<>6C5)C5C
@M03364:276:000000000-BLYN8:1:1101:13808:2653 1:N:0:1
ACTCCTACGGGAGGCAGCAGTAGGGAATCTTCCACAATGGACGCAAGTCTGATGGAGCAACGCCGCGTGAGTGAAGAAGGGTTTCGGCTCGTAAAGCTCTGTTGTTAAAGAAGAACGTGGGTAAGAGTAACTGTTTACCCAGTGACGGTACCTAACCAGAAAGCCACGGCTAACTACGTGCCAGCAGCCGCGGTAATACGTAGGTGGCAAGCGTTGTCCGGAATTATTGGGCGTAAAGCGCGCG
+
GGGGGGGGGGGGGGGGGGGGGGGGGGGGGGGGGGGGGGGGGGGGGGGGGGGGGGGGGGGGGGGGGGGGGGGGGGGGGGGGGGGGGGGGGGGGGFGGGCFGGGGGGGGGFGGFGGGFGGGGGGGFGGGGGGGGGGGCFFGGGGGGGGGGGGGGGGGGGGGGGGGGEGGGGDGGGGGGGGGGGGGGGGGGGGGGGGGGDGGGGGGGFGGGGGGGGGGCGGGGGGGCGGGCCCFGGGGGGGGDGGGD
@M03364:276:000000000-BLYN8:1:1101:21814:2703 1:N:0:1
ACTCCTACGGGAGGCAGCAGTAGGGAATCTTCGGCAATGGACGAAAGTCTGACCGAGCAACGCCGCGTGAGTGAAGAAGGTTTTCGGATCGTAAAACTCTGTTGTTAGAGAAGAACAAGGACGTTAGTAACTGAACGTCCCCTGACGGTATCTAACCAGAAAGCCACGGCTAACTACGTGCCAGCAGCCGCGGTAATACGTAGGTGGCAAGCGTTATCCGGATTTATTGGGCGTAAAGGGAGCG
+
GGGGGGGGDGEBFEG7F7FFGGGGGGGGGGGGGGGGGGGGGGGGGCCFGFGG,C@F7::FGGEGGGGB=,B5?FFFECFGGGAGF>FDEGC=EFGGGG@GGGGGFGCFGFDF=EF8FFDGGFEGGFGGGCFGGGGGGGCCFFGGG8FGGGGFFAFFGGGFFFCDGGGGGCCFGFFGGGGGFGGGGECFBEEEGGGGFDCGGGFDGGGGGCGGGGGGGCFGGCDE6CF?7?EF<CEEFGCD47CG
@M03364:276:000000000-BLYN8:1:1101:9368:2714 1:N:0:1
ACTCCTACGGGAGGCAGCAGTGGGGAATATTGCACAATGGGCGCAAGCCTGATGCAGCCATGCCGCGTGTATGAAGAAGGCCTTCGGGTTGTAAAGTACTTTCAGCGGGGAGGAAGGGATGAGCCTTAATACGGTTCGTCATTGACGTTACCCGCAGAAGAAGCACCGGCTAACTCCGTGCCAGCAGCCGCGGTAATACGGAGGGTGCAAGCGTTAATCGGAATTACTGGGCGTAAAGCGCACG
+
GGGGGGGGGGGGGGGGGGGGGGGGGGGGGGGGGGGGGGGGGGGGGGGGGGGGGGGGGGGGGGGGEGGGGGGGGGGGGGGGGGGGGGGGGGGGFGGGGGGGGGGGGGGGGEGGGGGGGGGGGGGGGGGGGGGGGGGGGGCGGGGGGGGGGGGGGGGGGGGGGGGGGGGGGGGGGGGGGGFGGGGGGGGFCEGDGGGGGGGGGGGGGGGDGGGGGGGGGGGGGGGGGGGGGGGGGGEGGGGGGGGC
@M03364:276:000000000-BLYN8:1:1101:24390:2730 1:N:0:1
ACTCCTACGGGAGGCAGCAGTAGGGAATCTTCCGCAATGGACGAAAGTCTGACGGAGCAACGCCGCGTGAGTGATGAAGGCTTTCGGGTCGTAAAACTCTGTTGTTAGGGAAGAATAAGTACCGTTCGAATAGGGCGGTACCGTGACGGTACCTAACTAGAAAGCCACGGCTAACTACGTGCCAGCAGCCGCGGTAATACGTAGGTGGCAAGCGTTATCCGGAATTATTGGGCGTAAAGCGCTC
+
EA,,CCFC;7C@FGGGGG9FC,CEG,EFEGEGGGCECBE8,,@CGEEF6@C@FFEGGG7EECC@FE6@+?FFCECCFFFGGA,CC+FF?FGFGFG,,BB?9@FGGG?EFFFFGGGFFG9F<EDF=>FGA,BB,<<DFGGGGF7F<BFG7FFCFFC,6>FFC<>FCFFCCG71:<CFEGEEF*1<+*?=CFGGCEC*;CFFC@GF5<@C>8CCFE;E55<+::*:*8:AC795FGG*3*27)>3*
@M03364:276:000000000-BLYN8:1:1101:24289:2750 1:N:0:1
ACTCCTACGGGAGGCAGCAGTGAGGAATATTGGTCAATGGAGGCAACTCTGAACCAGCCATGCCGCGTGCAGGATGACGGTCCTATGGATTGTAAACTGCTTTTGTACAGGAAGAAACCTCCCTACGAGTAGGGACTTGACGGTACTGTAAGAATAAGGATCGGCTAACTCCGTGCCAGCAGCCGCGGTAATACGGAGGATCCGAGCGTTATCCGGAATTATTGGGTTTAAAGGGTTCGTAGGC
+
EFEFGCGFGGGGGGGGGGGGGFCFGGG8FGGGCFGGGGGGGFFGGGGGGGGGFFFGGFCFGGGGGGGGGGGGGGGAFGGGE7C96?FEEFFGGGGGGGGG,EFFGGGGFGFGGGGGGFCFAEEEFGG7FF8EAFG78AFGFGGGGCGGGGGGGGGDFFDDFGCCEGGGEGDFECDCF;F7AF7FECEGBEEGF9D8CEE>?8CF>EGGGGGFF?=877F6CFE?AE58:FFFCG:=CF5*297*
@M03364:276:000000000-BLYN8:1:1101:11929:2757 1:N:0:1
ACTCCTACGGGAGGCAGCAGTGGGGAATATTGCACAATGGGCGCAAGCCTGATGCAGCCATGCCGCGTGTATGAAGAAGGCCTTCGGGTTGTAAAGTACTTTCAGCGGGGAGGAAGGGGTGAGCCTTAATACGGTTCGTCATTGACGTTACCCGCAGAAGAAGCACCGGCTAACTCCGTGCCAGCAGCCGCGGTAATACGGAGGGTGCAAGCGTTAATCGGAATTACTGGGCGTAAAGCGCACG
+
GGGGGGGGGGGGGGGGGGGGGGGGGGGGGGGGGGGGGGGGGGGGGGGGGGGGGGGGGGFFGGGGGGGGGGGFGGGGGGGGGGFGGGGGGGGGGGGGGGGGGGGGGGGGGGGGGGGGGGGGGGGGGGGGGGGGGGGG@FGGEG99AFGGCFGGGDGDFGGGGGGGGGGGGCFGGGGGGGGFGGGGGFGGGGGEGEGGGFGGGGEGGGGGGGGGGGGGGGGGGGGGGGGGGGGCDGGGFGGGGGD5
@M03364:276:000000000-BLYN8:1:1101:22521:2761 1:N:0:1
ACTCCTACGGGAGGCAGCAGTGGGGAATATTGCACAATGGGCGCAAGCCTGATGCAGCCATGCCGCGTGTATGAAGAAGGCCTTCGGGTTGTAAAGTACTTTCAGCGGGGAGGAAGGGGTGAGCCTTAATACGGTTCGTCATTGACGTTACCCGCAGAAGAAGCACCGGCTAACTCCGTGCCAGCAGCCGCGGTAATACGGAGGGTGCAAGCGTTAATCGGAATTACTGGGCGTAAAGCGCACC
+
GGGGGGGGGGGGGEGEGGGGGGGGGGGFFGGGGGGGGGG8FGGGGGGGFGFFGGGFGGGFGGGGGGGGGGCEFGGGF8AFFGCFCDEEFEGGGGGGGGGGGGGCFCGGDFGGGGGGGGGBFFFGGGGGGDFFGGFCCGGCFGAFFGFFGGGCDFE7:<FFFGGGGCFGG7:FGFFGGCFFGGGGGGGGGCG>8ECEFEFFEEGGD88*8EC5CEG=CCEFEC=FF++<FFF5C7****?C)1))
@M03364:276:000000000-BLYN8:1:1101:9207:2772 1:N:0:1
ACTCCTACGGGAGGCAGCAGTAGGGAATCTTCCGCAATGGGCGAAAGCCTGACGGAGCAACGCCGCGTGAGTGATGAAGGGTTTCGGCTCGTAAAACTCTGTTATTAGGGAAGAACATATGTGTAAGTAACTGTGCACATCTTGACGGTACCTAATCAGAAAGCCACGGCTAACTACGTGCCAGCAGCCGCGGTAATACGTAGGTGGCAAGCGTTATCCGGAATTATTGGGCGTAAAGCGCGCG
+
FGGGCEFDCGGDGGGGGF<FFCFGCFGCGDGGGGGGECFFGGD:@CFE<@F,EFCC:C6ECF:+77@BF:BFCCGGDAFGCFGCF+@++8CF:EDEG,=FA@E<BF@FFGE<BF?D8,CCFGGFG9FAFCFGGFFG,CFGG<DFGE7F@F7FGGGFDCFGGGGGG@FEE@BEGGFFDEC<7C,,>DGF,*8:ECEEE?CFBBEE2:*9B9885385C@CGE8/CEEF7CFCGGDD57F7D55>9
@M03364:276:000000000-BLYN8:1:1101:9983:2796 1:N:0:1
ACTCCTACGGGAGGCAGCAGTGGGGAATATTGCACAATGGGCGCAAGCCTGATGCAGCCATGCCGCGTGTATGAAGAAGGCCTTCGGGTTGTAAAGTACTTTCAGCGAGGAGGAAGGCATTAAGGTTAATAACCTTAGTGATTGACGTTACTCGCAGAAGAAGCACCGGCTAACTCCGTGCCAGCAGCCGCGGTAATACGGAGGGTGCAAGCGTTAATCGGAATTACTGGGCGTAACGCGCACG
+
GGGGGGGGGGGGGGGGGGGGGGCFGGGGGCGGGGGGGF<EFGGGGGGGGGGGGGGGGGGFGGGGGGDGGGGGGFFFGFFGGDEGGGGGGGGFFGGGDFFGGFGGGGG:FGDGGEECGGGGGGGGGGGGGGGGGGGGEFFGFGGGGGGEFFEFGCFGGGC7AFGGGGCFFGCFFGGGGGGFGGGFFCGGFGGGGGGGFDFGGGGGGCEGGGCGGGGGGFGGGGGCFGGGG6CG3>7A35CGDDG<
@M03364:276:000000000-BLYN8:1:1101:10263:2806 1:N:0:1
ACTCCTACGGGAGGCAGCAGTGGGGAATATTGCACAATGGGCGCAAGCCTGATGCAGCCATGCCGCGTGTATGAAGAAGGCCTTCGGGTTGTAAAGTACTTTCAGCGAGGAGGAAGGCATTAAGGTTAATAACCTTAGTGATTGACGTTACTCGCAGAAGAAGCACCGGCTAACTCCGTGCCAGCAGCCGCGGTAATACGGAGGGTGCAAGCGTTAATCGGAATTACTGGGCGTAAAGCGCACG
+
GGGGGGGFGGGGGGGGGGGGGGGGGGGGGGGGGGGGFGFGGGGGGGGGGGGGGGGGGGGGGGGGGGGFEEGGGGGGGFGGGGGGGGGGGGGGGGGGGGGGGGGFGGGGGGGG>FGGDGGFGFFGGGGFGGAFGGFCGGGF9DCCFGGGGGGG9FEGGGGGGGGFFGFGGGGGFGGGGGFGDFFGGGGFFGGGGEGGGCE>CCGGGGGGG7CDGGGCFCF5CE8FFG7C:CFFDCEEGGGGGGG5
@M03364:276:000000000-BLYN8:1:1101:11800:2841 1:N:0:1
ACTCCTACGGGAGGCAGCAGTGGGGAATATTGCACAATGGGCGCAAGCCTGATGCAGCCATGCCGCGTGTATGAAGAAGGCCTTCGGGTTGTAAAGTACTTTCAGCGGGGAGGAAGGGGTGAGCCTTAATACGGTTCGTCATTGACGTTACCCGCAGAAGAAGCACCGGCTAACTCCGTGCCAGCAGCCGCGGTAATACGGAGGGTGCAAGCGTTAATCGGAATTACTGGGCGTAAAGCGCACG
+
GGGGGGGGGGGGGGGGGGGGGGGGGGGGGGGGGGGGGGGGGGGGGGGGGGGGGGGGGGGGGGGGGGGGGGGGGGGGGGGGGFGGGGGGGGGGGGGGGGGGGGGGGGGGGGEGGGFGGGGGGGDGGGGFGGGGGDFGGGGGGCGDGGGEGGGGC>:CGGGGGFGGGGGGGGGGGGC9CCFGGGGFDCF9EGGBEGEEFFGGGEEGGGGCFGGGG>EGGGGGD8;CCCGGGGGGDDGGGGFG<D3)
@M03364:276:000000000-BLYN8:1:1101:21042:2872 1:N:0:1
ACTCCTACGGGAGGCAGCAGTAGGGAATCTTCGGCAATGGGGGCAACCCTGACCGAGCAACGCCGCGTGAGTGAAGAAGGTTTGCGGATCGTAAAACTCTGTTGTTAGAGAAGAACGTTAAGTAGAGTGGAAAATTACTTAAGTGACGGTATCTAACCAGAAAGGGACGGCTAACTACGTGCCAGCAGCCGCGGTAATACGTAGGTCTCAAGCGTGGTCCGGATTGATTGGGCGTAAAGCGAGC
+
FCCCFGGGF7FDGG@;BBFGEDG,,@FEDCFF?CFEDADGG:ECC,FFG8FFFC:B@CGGGGFG>7>CE?C5<FBF9A<EAE,+:CE@+CFBCFGCGFGGG,CF?AAF9FFEDFGFGC<,<<,3:CF=F+>FFGGF9F99FFF@CGFG7+:+8@9>,@FFCF<@B7AF:@F7*FG;CD76CCFFG7?7C2:85>:E8CCFG+<8E9;++5+96CE*576CGE5CC*2<9C6AF<>EC**0977)
@M03364:276:000000000-BLYN8:1:1101:14076:2879 1:N:0:1
CCCTACGGGAGGCAGCAGTGGGGAATATTGCACAATGGGCGCAAGCCTGATGCAGCCATGCCGCGTGTATGAAGAAGGCCTTCGGGTTGTAAAGTACTTTCAGCGGGGAGGAAGGGGTGAGCCTTAATACGGTTCGTCATTGACGTTACCCGCAGAAGAAGCACCGGCTAACTCCGTGCCAGCAGCCGCGGTAATACGGAGGGTGCAAGCGTTAATCGGAATTACTGGGCGTAAAGCGCACGC
+
GGGGGGGGGGGGGGGGGGGGGGGGGGGGGGGGGGGGGGGGGGDEGGGGGGGGGGGGCGGGGGGGGCGGGGGGGGGGGGGFDGFGFGFGGGGGGDGGGGGGG<FGGGGGEGGDFGGGGEG@<FGGGDFGGGGGGGGGGGGGG=CGGFFFGGGGGGDCFGGGGGGGGGGGGGGFFFCEFGGGFGG7@FGGGEGE5EGGFGGCGGGEECDGECG=E>GC9FC5EGFFGFFF==E=<DGGGGGGC<7
@M03364:276:000000000-BLYN8:1:1101:13483:2899 1:N:0:1
ACTCCTACGGGAGGCAGCAGTGGGGAATATTGCACAATGGGCGCAAGCCTGATGCAGCCATGCCGCGTGTATGAAGAAGGCCTTCGGGTTGTAAAGTACTTTCAGCGAGGAGGAAGGCATTAAGGTTAATAACCTTAGTGATTGACGTTACTCGCAGAAGAAGCACCGGCTAACTCCGTGCCAGCAGCCGCGGTAATACGGAGGGTGCAAGCGTTAATCGGAATTACTGGGCGTAAAGCGCACG
+
GGGGGGGGGGGGGGGGGGGGGGGGGGGGGGGGGGGGGGGGGGGGGGGGGGGGGGGGGGGGGGGGGGGGGGGGGGGGGGGGGGGGGGGGGGGGGGGGFGGGGGGGGGGFGGGEGGGGGGGGGGGGGGGGGGGGGGGGGGGGGGGGGGGGGGGGGGGGGGGGGGGGGGGGGGEGGGGGGGGGGGGGGGGGGGGGG:EGGGGGGCGGGGGDGGFGGGGGGGGGGGGGFGGGGGGGGGDGGGFDCDG)
@M03364:276:000000000-BLYN8:1:1101:17334:2919 1:N:0:1
ACTCCTACGGGAGGCAGCAGTAGGGAATCTTCGGCAATGGACGAAAGTCTGACCGAGCAACGCCGCGTGAGTGAAGAAGGTTTTCGGATCGTAAAACTCTGTTGTTAGAGAAGAACAAGGACGTTAGTAACTGAACGTCCCCTGACGGTATCTAACCAGAAAGCCACGGCTAACTACGTGCCAGCAGCCGCGGTAATACGTAGGTGGCAAGCGTTGTCCGGATTTATTGGGCGTAAAGCGAGCG
+
GGGGGGGGGGGEGGGGGGGGGGGGGGGGGGGGGGGGGGGGGGGGGGGGGGGGGGGGGGGGGGGGGGGGGGGGGGFDFGGGFGFGGGGGGGGGGGGGGGGGGGGGGGGGGGGGGGGGGGGGGGGFGGGGGGGGGGGGGGGGGGGGGGGGGGFGGGGGGGGGGGGCCGGGGGGGGGGGGGGGGGGGGGGGGGGGGGGGFGGGGGGGGGGGGGFFGGGGGGGGGC;CFGGGGGGGGGGGDCGGGGGD
@M03364:276:000000000-BLYN8:1:1101:9130:2924 1:N:0:1
ACTCCTACGGGAGGCAGCAGTAGGGAATCTTCGGCAATGGACGAAAGTCTGACCGAGCAACGCCGCGTGAGTGAAGAAGGTTTTCGGATCGTAAAACTCTGTTGTTAGAGAAGAACAAGGACGTTAGTAACTGAACGTCCCCTGACGGTATCTAACCAGAAAGCCACGGCTAACTACGTGCCAGCAGCCGCGGTAATACGTAGGTGGCAAGCGTTGTCCGGATTTATTGGGCGTAAAGCGAGCG
+
GGGGGGGGGGGGGGGGGGGGGGGGGGGGGGGGGGGGGGGGGGGGGGGGGGGGGGGGGGGGGGGGGGGGGGGGGGGGGGGGGGGGGGGGGGGGGGGGGGGGGGGGGGGGGGGGGGGGGGFGGGGGGGGGGGGGGGGGGGGGGGGGGGGGGGGGGGGGGGGGGGGGGGGGGGGGGGGGGGGGGFGGGGGGGGGGGGGGGGGGFGGGGGGGGGGGGGGGGGGGGGGGGGGGGGGGGGGGGGGGGGD)
@M03364:276:000000000-BLYN8:1:1101:24804:2933 1:N:0:1
ACTCCTACGGGAGGCAGCAGTGGGGAATATTGCACAATGGGCGCAAGCCTGATGCAGCCATGCCGCGTGTCTGAAGAAGGCCTTCGGGCTGTAAAGTACTTTCAGCGGGGAGGAAGGGATGAGCCTTAATACGGTTCGTCATTGCCGTTACCCGCAGAAGAAGCACCGGCTAACTCCGTGCCAGCAGCCGCGGTAATACGGAGGGTGCAAGCGTTAATCGGAATTACTGGGCGTAAAGCGCACG
+
FG9;E<CE76B@+CCD7FEG-FEGGD,;C,6<EDFGGGFGGFGDF7+CCFGGFFACF<EF,9EFF8@:@F6?E<A=<,C=EEE,CF,F+@:=F99A<<EF,@E<FFGGGD7CGCF,B@@F:,>EGC<CF<DF7=D@FE:@FG<3,3C*:CF><:>F:F2<7<,CC,>CFG7B7<CCGC<FEGG+4C6E;8CCC*:80CFGC*:*/1AC:<A5?*;C*<+/:88CFFFFCEDFGDEC7FFGGDDD
@M03364:276:000000000-BLYN8:1:1101:7864:2965 1:N:0:1
ACTCCTACGGGAGCCAGCAGTGGGGAATATTGCACAATGGGCGCAAGCCTGAGGCAGCCATGCCGCGTGTAGGAAGAAGGCCTTCGGGTTGTAAAGTACTTTCAGCGGGGAGGAAGGGATGAGCGTTAATACGGTTCGTCATTGACGTTACCCGCAGAAGAATCACCGGCTAACCCCGTGCCAGCAGCCGCGGTAATACGGAGGGTGCAAGCGTCAACCGGAATTAGTGGGCGTAAAGCGCACG
+
EFEFGC9FBFCFG+8C<<FCEEGGD,@,C<6<<CFCCGGFFGG+@FF,,,C6,CFEGDE@,,,9:FFF:FC,CFCD89C<A,CGGDCEG+:4FFGGF,F9,,9?AEECGC+FE7B==+B83,>=+83C<C3><+@:C+@<FGF=9,@F:AC::F:*><FGGG>BFF<FCC*<FF,*=81<C79BGCCDB8CE5*28+:+;;EEC:;:>82<@8/*//+2>5?C*20+0+**/>5*11>*9))9)
@M03364:276:000000000-BLYN8:1:1101:24011:2980 1:N:0:1
ACTCCTACGGGAGGCAGCAGTAGGGAATCTTCGGCAATGGGGGCAACCCTGACCGAGCAACGCCGCGTGAGTGAAGAAGGTTTTCGGATCGTAAAACTCTGTTGTTAGAGAAGAACGTTAAGTAGAGTGGAAAGTTACTTAAGTGACGGTATCTAACCAGAAAGGGACGGCTAACTACGTGCCAGCAGCCGCGGTAATACGTAGGTCCCAAGCGTTGTCCGGATTTATTGGGCGTAAAGCGAGC
+
GGGGGGGGGGGGCCF@FFFGGGGFFGGGFGCFGGGGG@EFGGGGEFGGGGFFFGGGEGDCFGGCC>@FEECFFGGGGGGGFBF7EFGD@@CFFGGGGGGGGGFGEF@FGGGGGGGGGEGGGGGGCCGCFGGGGGGGGGGCFGBA<DFGDGEFGGGDCFG@7FCFCBFFGGG*FFFFFGGGGGGGGGGGGCCGEECGG9FCFCCCECCC>CF5EGGDEGC:EG8E5CFGGGFGG<5=DF>>CGD)
@M03364:276:000000000-BLYN8:1:1101:17804:2987 1:N:0:1
ACTCCTACGGGAGGCAGCAGTGGGGAATATTGCACAATGGGCGCAAGCCTGATGCAGCCATGCCGCGTGTATGAAGAAGGCCTTCGGGTTGTAAAGTACTTTCAGCGGGGAGGAAGGGATGAGCCTTAATACGGCTCGTCATTGACGTTACCCGCAGAAGAAGCACCGGCTAACTCCGTGCCAGCAGCCGCGGTAATACGGAGGGTGCAAGCGTTAATCGGAATTACTGGGCGTAAAGCGCACG
+
GGGFGGCF@FECFGGGGEGGDFGGGGEFGGGFGGG9DFFFFG:CGG7@FF8D<FEFGFGFG?DGDDGC@F=FGG,CEACEEFGGG7FGFGGGGGGCGGFFEGGGG9@CCEGCFFF<CFCFGDDFEFF9FFFGEEG7:<FCFGEFFGD:EGECFGECG7FC:FGGGG7=FGDECFGGGGFGEG?CEFGGCGEGCG>5CGGGGGE5ECCE?F?CEEGC=FCGEG=:F?7:?+CFCCCCCGCDGDD)
@M03364:276:000000000-BLYN8:1:1101:18295:3031 1:N:0:1
ACTCCTACGGGAGGCAGCAGTGGGGAATATTGCACAATGGGCGCAAGCCTGATGCAGCCATGCCGCGTGTATGAAGAAGGCCTTCGGGTTGTAAATTACTTTCAGCGGGGAGGAAGGGATGAGCCTTAATACGGTTCGTCATTGACGTTACCCGCAGAAGAAGCACCGGCTAACTCCGTGCCAGCAGCCGCGGTAATACGGAGGGTGCAGGCGTTAATCGGAATTACTGGGCGTAATGCGCACG
+
CEEFGGAFGGFEGEEE@@E,<@CFC6@EEFDEF@FECEE8EFG@GG@C<F<AEGGF,C<FGFF@++CF@C,CFF,,69C,,C,CFGGFC?F=FGF,,?FEEFDE,EFC=B++@8FFFF8BF<F9=,>F<<<FFC3=F@F+>FG9,@@FC:>,3@F*>>7FFG7C<FFDECC<FCCC:*41:C98E7*428885B5;<CCC*;CC5*888+;8=A*;*<7C**;7+09+37:579CC*C:77)/1
@M03364:276:000000000-BLYN8:1:1101:13902:3039 1:N:0:1
ACTCCTACGGGAGGCAGCAGTGGGGAATATTGCACAATGGGCGCAAGCCTGATGCAGCCATGCCGCGTGTATGAAGAAGGCCTTCGGGTTGTAAAGTACTTTCAGCGGGGAGGAAGGGATGAGCCTTAATACGGCTCGTCATTGACGTTACCCGCAGAAGAAGCACCGGCTAACTCCGTGCCAGCAGCCGCGGTAATACGGAGGGTGCAAGCGTTAATCGGAATTACTGGGCGTAAAGCGCACG
+
GGGGGGGGGGGGGGGGGGGGGGGGGGGGGGGGGGGGGGGGGGGGGGGGGGGGGGGGGGGGGGGGGGGGGGGGGFGGGGGGGGGGGGGGGGGGGDFGGGGGGGGGGGGGGGGGGGGGGGGGGGGGFGGGGGGGGGGGGGGGGGGGGGGGGGGGGGGCCEGGDFGGGGGGGGDGGGGGGGGGGGGGGGGGGGGGGGGGGGGGGGGGGGG58CE5EG*;=FCFGGGGGGGGGGGFGGCEGGGDCDD<
@M03364:276:000000000-BLYN8:1:1101:14006:3041 1:N:0:1
ACTCCTACGGGAGGCAGCAGTGGGGAATATTGCACAATGGGCGCAAGCCTGATGCAGCCATGCCGCGTGTATGAAGAAGGCCTTCGGGTTGTAAAGTACTTTCAGCGGGGAGGAAGGGATGAGGCTTAATACGGCTCGTCATTGACGTTACCCGCAGAAGAAGCACCGGCTAACTCCGTGCCAGCAGCCGCGGTAATACGGAGGGTGCAAGCGTTAATCGGAATTACTGGGCGTAAAGCGCACG
+
GGGGGGGGGGGGGGGGGGGGGGGGGGGGGGGGGGGGGGGGGGGGGGGGGGGGGGGGGGGGGGGGGGGGGGGGGGGGGGGGGGGGGGGGGGGGGGGGGGGGGGGGGGGGGGGGGGGGGGGGGGGGGGGGGGGGGGGGGGGGGGGGGGGGGGGGGGGGGGGGGGGGGGGGGGGGGGG@FGGGGGGGGGGGGGGGGGGGGFFGGGGGC>CEGGGGGGGGGGGGGGGGGGFFGGGGGGGGGGGGGGG5
@M03364:276:000000000-BLYN8:1:1101:8950:3043 1:N:0:1
ACTCCTACGGGAGGCAGCAGTGGGGAATATTGCACAATGGGCGCAAGCCTGATGCAGCCATGCCGCGTGTATGAAGAAGGCCTTCGGGTTGTAAAGTACTTTCAGCGGGGAGGAAGGGATGAGCCTTAATACGGTTCGTCATTGACGTTACCCGCAGAAGAAGCACCGGCTAACTCCGTGCCAGCAGCCGCGGTAATACGGAGGGTGCAAGCGTTAATCGGAATTACTGGGCGTAAAGCGCACG
+
GGGGGGGGGGGGGGGGGGGGGGGGGGGGGGGGGGGGGGGGGGGGGGGGGGGGGGGGGGGGGGGGGGGGGGGGGGGGGGGGGGGGGGGGGGGGFG9DGGGGDGGGGGGGGGGGGEGGGGFFGGGGGGGGGGGGG7FGGGGGGGGGGGGGGGGGGGGGGDGGGGGGGGGGGGGGGGGGGGGCEGGGGGGGGGGGGE5EFCFGGCCEDGGGGFGGEEGGGGGF=CGGFFGGGGGGGGGGGC7CDGG5
@M03364:276:000000000-BLYN8:1:1101:24832:3093 1:N:0:1
ACTCCTACGGGAGGCAGCAGTGGGGAATATTGCACAATGGGCGCAAGCCTGATGCAGCCATGCCGCGTGTATGAAGAAGGCCTTCGGGTTGTAAAGTACTTTCAGCGGGGAGGAAGGGATGAGCCTTAATACGGTTCGTCATTGACGTTACCCGCAGAAGAAGCACCGGCTAACTCCGTGCCAGCAGCCGCGGTAATACGGAGGGTGCAAGCGTTAATCGGAATTACTGGGCGTAAAGCGCACG
+
FGCGGGGEFDGG>EEGGGFGFFGGGGGGGGGGGFFGGGCFG8@FEGGGF8FGGG9FFE8FGGCFGGGCEGGGGEEGGFGGGDFG9FGCF@FGFAFGGFFGGGGGG<CCEGGGGE?FGGF<F8<A8<A@EEFGGGFGGD7F7FGG9FFFGFCCGG:***CC<FFGCC7F<F@@:7F,FEGGCDGGCFFGG5EGEEE7EGGFCGG>EEDDF9@8CEG5=FFGDG8CGFEEDCGFGGG577FCCDG5
@M03364:276:000000000-BLYN8:1:1101:23834:3094 1:N:0:1
ACTCCTACGGGAGGCAGCAGTAGGGAATCTTCCGCAATGGGCGCAAGCCTGACGGAGCAACGCCGCGTGAGTGATGAAGGGTTTCGGCTCGTAAAACTCTGTTATTAGGGAAGAACAAACGTGTAAGTAACTGTGCACGTCTTGACGGTACCTAATCAGAAAGCCACGGCTAACTACGTGCCAGCAGCCGCGGTAATACGTAGGTGGCAAGCGTTATCCGGAATTATTGGGCGTAAAGCGCGCG
+
GGGFFFGGGGGDBFCCCFGGGGCGGCFFG9EEGGCFFEGGFGG+6@FFGGGFGGCDEGGGGGFGGGGFEDG?ECGFGGGGGGGGGEG77+FG7?=9=EFF<FFFG?@FFG<FFGGFFFFC@FGGGFDFG9@FGAFF9DGGCGGF9D:<:@+@<>7AB<EFF,<FFFGG>EC7>DGFGG,CCC;FFG,:CEGEGG8B+;;E+<CE>CB6CCCGGGG5CGGGGCEDCFF9C?CCCCGEGGGGDG37
@M03364:276:000000000-BLYN8:1:1101:17574:3115 1:N:0:1
ACTCCTACGGGAGGCAGCAGTAGGGAATCTTCGGCAATGGACGAAAGTCTGACCGAGCAACGCCGCGTGAGTGAAGAAGGTTTTCGGATCGTAAAACTCTGTTGTTAGAGAAGAACAAGGACGTTAGTAACTGAACGTCCCCTGACGGTATCTAACCAGAAAGCCACGGCTAACTACTTGCCAGCAGCCGCGGTAATACGTAGGTGGCAAGCGTTGTACGGAGTTAGTGGGCGTAAAGCTAGCG
+
FGGGGGGGGGGGGGGGGGGGGGGGGGGFGGGGGGGGGGGGFGGGGGGCFGGGEDFGGGCFGGGGGGGGGGGEGGGGG,CEFAFGGGGGGGGGGFFCGGGGGGFFGGFFDGGGFGGGFG@,AAFCFC@FCBDGGGGDGE7@CFGF@DE@FGGGFFFGFDGFE<C@FACEG>FGGFG?C,>F>BFGGGGGGG58EGGDC;9:C9EBFGG689@8EC*3*0<CE5**2<+30:FFD5CG*077:77<
@M03364:276:000000000-BLYN8:1:1101:22499:3130 1:N:0:1
ACTCCTACGGGAGGCAGCAGTAGGGAATCTTCGGCAATGGGGGCAACCCTGACCGAGCAACGCCGCGTGAGTGAAGAAGGTTTTCGGATCGTAAAACTCTGTTGTTAGAGAAGAACGTTAAGTAGAGTGGAAAGTTACTTAAGTGACGGTATCTAACCAGAAAGGGACGGCTAACTACGTGCCAGCAGCCGCGGTAATACGTAGGTCCCAAGCGTTGTCCGGATTTATTGGGCGTAAAGCGAGC
+
GGGGGGGGGGGGGGGGGGGGGGGGGGGGGGGGGGGGGGGGGGGGGGGGGGGGGDGGGGDGGGGGGGGGFCGGGGGGFCFGFGGFFGGGGGGGGGGGGGGGGGFGGGCGCFFGGFFFGGGGFGGGGGGGGGFGGGGGGFGGGGGGGCGGGGGGGFD=FCGGGFFGGGGFEGGGGGFGFFGGGGGGFGGGGGGCED:EC99?>GGCGGGGGGCC=CE55:CFGGEEECCFGDFGGGGGG:F=75C9
@M03364:276:000000000-BLYN8:1:1101:7883:3130 1:N:0:1
ACTCCTACGGGAGGCAGCAGTAGGGAATCTTCCGCAATGGGCGAAAGCCTGACGGAGCAACGCCGCGTGAGTGATGAAGGGTTTCGGCTCGTAAAACTCTGTTATTAGGGAAGAACAAATGTGTAAGTAACTGTGCACGTCTTGACGGTACCTAATCAGAAAGCCACGGCTAACTACGTGCCAGCAGCCGCGGTAATACGTAGGTGGCAAGCGTTATCCGGAATTATTGGGCGTAAAGCGCGCG
+
GGGGGGGGGGGGGGGGGGGGGGGGGGGGGGGGGGGGGGGGGGGGGGGGGGGGGGGGGGGGGGGGGGGGGGGGGGGGGGGGGGGGGDGGGGGGGGGGGGGGGGGGGGGGGGGGDGGGGGGFFGGGGGGGFGGGGGGGGGGGGGGGGGGDGGGGGGGGGGGGGGGGGGGGGGGGGGGGGGGGGGGGGGGGEGGGGGGGGGGGGGGGFGGCGFFGGGGDGFFEGDGFGGGGGGCFCDEGGGGC<D<5
@M03364:276:000000000-BLYN8:1:1101:16940:3155 1:N:0:1
ACTCCTACGGGAGGCAGCAGTGGGGAATATTGCACAATGGGCGCAAGCCTGATGCAGCCATGCCGCGTGTATGAAGAAGGCCTTCGGGTTGTAAAGTACTTTCAGCGAGGAGGAAGGCGTTGTGGTTAATAACCGCAGCGATTGACGTTACTCGCAGAAGAAGCACCGGCTAACTCCGTGCCAGCAGCCGCGGTAATACGGAGGGTGCAAGCGTTAATCGGAATTACTGGGCGTAAAGCGCCCG
+
GGGGGGFGGGGGGGGEGGGGGGGGGGGGGGGFGGGGGGFFGGGGGGGGGFGGGGGGG?FGGGFFFGGGEEGGGGGDGGFGGGGGGGGGGGEGDCGAEEGGGGGGGGGGGGDGGECFEGGGGGGGGGGGGGFGGGGGEGDGGGGGGGGFGGGGFGEEGDGGG73F<FEGGDGGGGGGGEFDEFEFFC6C*13CE*8CFGFGEGDCECEDF7+/;:EEG9<C==EGFCF7C?FGGGGDCF75C)))
@M03364:276:000000000-BLYN8:1:1101:17287:3159 1:N:0:1
ACTCCTACGGGAGGCAGCAGTGGGGAATATTGCACAATGGGCGCAAGCCTGATGCAGCCATGCCGCGTGTATGAAGAAGGCCTTCGGGTTGTAAAGTACTTTCAGCGAGGAGGAAGGCATTAAGGTTAATAACCTTAGTGATTGACGTTACTCGCAGAAGAATCACCGGCTAACTCCGTGCCAGCAGCCGCGGTAATACGGAGGGTGCAAGCGTTAATCGGAATTACTGGGCGTAAAGCGCACG
+
GGGGGGGGGGGGGGDGGGGGGGGGGEEGGGGGGGGGGGGGGGGGGGGGFGGFGGGGFGFGGEFGGGGGGFGFGGFCFGGG?FFGGGGGFGDGGGGGGGGGGGGGGGGGGGGFGGFGGGFGGGGGGGFGGGGGGCFGCDFGGFFGGGGGGFEFEC7BCCFGGG,@CFFGGE7<FGDFFGF*>C9D:2BFGEGGGGGGGGGGG8CEEGGC+;@E:BE8AFGCEG85FFCGGGGFGGCEGGCDDGGG
@M03364:276:000000000-BLYN8:1:1101:13525:3159 1:N:0:1
ACTCCTACGGGAGGCAGCAGTAGGGAATCTTCGGCAATGGGGGCAACCCTGACCGAGCAACGCCGCGTGAGTGAAGAAGGTTTTCGGATCGTAAAGCTCTGTTGTAAGAGAAGAACGTTGAGTAGAGTGGAAAGTTACTCAAGTGACGGTATCTTACCAGAAAGGGACGGCTAACTACGTGCCAGCAGCCGCGGTAATACGTAGGTCCCAAGCGTTGTCCGGATTTATTGGGCGTAAAGCGAGC
+
GGGGGGGGGGGGGGGGGGGGGGGGGGGGGGGGGGGGGGGGGGGGGGGGGGGGGGGGGGGGGGGGGGGGGGGGGGGGFGGGGGGGGGGGGGGGGGGGGGGGGGGGGGGGGGGGGGGGGGGGEGGGGCFGGGGG9FGGGGGGGCGGGGGGGGGGGGGGGFGGGGGGFGFFGGGGGGFFGGGGGGFGGGGFGGGGGEGGGGDEGCFFGGFGCGGGGGEEGCCFCG:E:EGGGGFF4DGGGGFFDGG<
@M03364:276:000000000-BLYN8:1:1101:24990:3162 1:N:0:1
ACTCCTACGGGAGGCAGCAGTGGGGAATCTTGCACAATGGGCGCAAGCCTGATGCAGCCATGCCGCGTGTATGAAGAAGGCCTTCGGGTTGTAAAGTACTTTCAGCGGGGAGGAAGGGGTGAGCCTTAATACGGTTCGTCATTGACGTTACCCGCAGAAGAAGCACCGGCTAACTCCGTGCCAGCAGCCGCGGTAATACGGAGGGTGCAAGCGTTAATCGGATTTACTGGGCGTAAAGCGCATG
+
GGGGGGGGGGGGGGGGGGGGGGGGGGGG<FGFGGGGGGGGFGG@FGG<FGGGGGGGFGGG<FGGGGGGGG<ECFGGGGGF<FGGGGGGGGGGGGGGBFGGGGCEFC>C:FGEGGGGG77+CGE<,DF,FFGDFGGDE+@F7>D,>FGEGGG9,3111CFGGGGGGGG:BGEGGGG9FDGFEGGGGGGGGGGG>CGGG7:8A:>851AECFFGGGE57?F*=E5*<CFEFGFFGDGGGGDDG3**
@M03364:276:000000000-BLYN8:1:1101:10808:3202 1:N:0:1
ACTCCTACGGGAGGCAGCAGTAGGGAATCTTCGGCAATGGGGGCAACCCTGACCGAGCAACGCCGCGTGAGTGAAGAAGGTTTTCGGATCGTAAAACTCTGTTGTTAGAGAAGAACGTTAAGTAGAGTGGAAAGTTACTTAAGTGACGGTATCTAACCAGAAAGGGACGGCTAACTACGTGCCAGCAGCCGCGGTAATACGTAGGTCCCAAGCGTTGTCCGGATTTATTGGGCGTAAAGCGAGC
+
GGGGGGGGGGGGGGGGGGGGGGGGGGGGGGGGGGGGGGGGGGGEGGGGGGGGGGGGGGGGGGGGGGGGGGGGGGGGGGGGGGGGGGGGGGGGGG@FGGDFGGGGGGGGGGGGGGGGGGGFFGGCFGGGGGG?AFFGGGGGGGGGGGGGGFGGGGGGGGGGFGGGGEGGGGGC>>FGGGGGGGGGGGGGGGGGGGGGGGGGGCFGGGG98CEGFGGGGGGGGG5*CCEGGGGGGDE=DFGCGDD7
@M03364:276:000000000-BLYN8:1:1101:6359:3220 1:N:0:1
ACTCCTACGGGAGGCAGCAGTAGGGAATCTTCCGCAATGGACGAAAGTCTGACGGAGCAACGCCGCGTGAGTGAAGAAGGTTTTCGGATCGTAAAGCTCTGTTGTTAGGGAAGAATAGTGATAAGAGTAACTGATTATCATGTGACGGTACCTAACCAGAAAGCCACGGCTAACTACGTGCCAGCAGCCGCGGTAATACGTAGGTGGCAAGCGTTGTCCGGAATTATTGGGCGTAAAGCGCGCG
+
GGGGGGGGGGGGGGDGGGFGGGGGGGGGGGGGGGGGGGGGGGGGGGGGGGGGGGGGGGGGGGGGGGGEGGGGGGGGFGGGEGCFGGGGGCFGGGGGGGGGGGGGGGGGGGGGGGGGGGGGCFGGGGGGGGGGGGFGGGGGGFGGGGGGGFCGGGGGGGFGGGGGFGGGGGGGGGGCFEFGGGGGD7FG@CEGGGGGGGGG?FDEFGGGGGGGGE==CCCEGGGGGG?CFGGGGGEEGGGGDDD5
@M03364:276:000000000-BLYN8:1:1101:10944:3224 1:N:0:1
ACTCCTACGGGAGGCAGCAGTAGGGAATCTTCGGCAATGGGGGCAACCCTGACCGAGCAACGCCGCGTGAGTGAAGAAGGTTTTCGGATCGTAAAACTCTGTTGTTAGAGAAGAACGTTAAGTAGAGTGGAAAGTTACTTAAGTGACGGTATCTAACCAGAAAGGGACGGCTAACTACGTGCCAGCAGCCGCGGTAATACGTAGGTCCCAAGCGTTGTCCGGATTTATTGGGCGTAAAGCGAGC
+
GGGGGGGGGGGGGGGGGGGGGGGGGGGGGGGGGGGGGGGGGGGGGGGGGGGGGGGGGDEFGGGGGGGGGGFGGGEGGGGGGGGGGGGGGGGGGG7EFGGGGGGG@FGGGGFGGGF@FFEFFGGGGGGGGGGGGGGGG<FGDDFFGG<FGFGGGGGGGGFFFFCGCGFGEFGGDGGFCGG<<CGFGGGFGD>EEDCCEGGGGGCFGGEFFGFGGGGDGGGGGGGGGGFGFGG5FGGGG<CFCDD)
@M03364:276:000000000-BLYN8:1:1101:13999:3266 1:N:0:1
ACTCCTACGGGAGGCAGCAGTGGGGAATATTGCACAATGGGCGCAAGCCTGATGCAGCCATGCCGCGTGTATGAAGAAGGCCTTCGGGTTGTAAAGTACTTTCAGCGAGGAGGAAGGCGTTGTGGTTAATAACCGCAGCGATTGACGTTACTCGCAGAAGAAGCACCGGCTAACTCCGTGCCAGCAGCCGCGGTAATACGGAGGGTGCAAGCGTTAATCGGAATTACTGGGCGTAAAGCGCACG
+
GGGGGFFGGGGGGGGGGGGGGGFGGGGGGGGAFGFGGGFGGGGGGGGGFFGGGGGGGGGGGDFFDDDFEGGGGG9FFGFGGGGGGGGGGGGGGGGGGFGGGGGFCF@FEGGCEGGGCFEGGE=FGGGE<EGFGGGGGDDFEGG7FGFGGFGG@:7>CFGG>FFFDF7FFGGGGGG?:8=FGFCGG8FGGGGGGGGG9FGGGEGGEEEGFCGGEEGE5CE57EGGGCFFFFF*7>5CFGCDGCD)
@M03364:276:000000000-BLYN8:1:1101:7432:3277 1:N:0:1
ACTCCTACGGGAGGCAGCAGTAGGGAATCTTCCGCAATGGGCGAAAGCCTGACGGAGCAACGCCGCGTGAGTGATGAAGGGTTTCGGCTCGTAAAACTCTGTTATTAGGGAAGAACAAATGTGTAAGTAACTGTGCACGTCTTGACGGTACCTAATCAGAAAGCCACGGCTAACTACGTGCCAGCAGCCGCGGTAATACGTAGGTGGCAAGCGTTATCCGGAATTATTGGGCGTAAAGCGCGCG
+
GGGGGGGGGDGGGGGGGGGGGGGGGGGGGGGGGGGGGGGGGGGGGGGGGGGGFEGGGGGGGGGGGGGFGGGGGGGGGGGGGGGGGGGCFGGFGGGGGGGGGGGGGGGGGGFAFGGDGFGFFGGGGGGDFDGGGGGGGGGFGGGGGGGFGGGGGGGGGGGGGGGGGGGGGGGGGGGGGGGFCGCFDFFCFGGGGGGGGFGGGDGDGGGFEGFGGGGGGGGGGGEGGGGGG6FGDDEGGGGGGGDG
@M03364:276:000000000-BLYN8:1:1101:7996:3277 1:N:0:1
ACTCCTACGGGAGGCAGCAGTAGGGAATCTTCGGCAATGGGGGCAACCCTGACCGAGCAACGCCGCGTGAGTGAAGAAGGTTTTCGGATCGTAAAACTCTGTTGTTAGAGAAGAACGTTAAGTAGAGTGGAAAGTTACTTAAGTGACGGTATCTAACCAGAAAGGGACGGCTAACTACGTGCCAGCAGCCGCGGTAATACGTAGGTCCCAAGCGTTGTCCGGATTTATTGGGCGTAAAGCGAGC
+
GGGGGGGGGGGGGGGGGGGGGGGGGGGGGGGGGGGGGGGGGGGGGGGGGGGGGGDGGGGGGGGGGGGGGGGGGGGGGGGGGGGGGGGGGGGGGGGGGGGAFGGGGGGGGGGGGGGDGFGGGGGGGGGGGGGGGGGDFGGGGGGGGGGGGGGGGGGGGGGGGGGDGGFGFGGGGGGGGGGGGGGGGFFGGGGGGGGGGGGGGGGGGGFGGGGGGGGGGGGGGGGGGCGGGGGGGDEGGGGGGGG)
@M03364:276:000000000-BLYN8:1:1101:24704:3296 1:N:0:1
ACTCCTACGGGAGGCAGCAGTAGGGAATCTTCGGCAATGGACGAAAGTCTGACCGAGCAACGCCGCGTGAGTGAAGAAGGCTTTCGGATCGTACAACTCTGTTGTTAGAGAAGAACAAGGACGCTAGTAACTGAACGTCCCCTGACGGTATCTAACCAGAAAGCCACGGCTAACTACGTGCCAGCAGCCGCGGTAATACGTAGGTGGCAAGCGTTGTCCGGATTTATTGGGCGTAAAGCGAGCG
+
FGGGD@AC@FFFEG7-CCFF@FGGGF?EEA<FFF:CF,C@EFE@BEGGFFCCCGGFFDE@F@@FEFG7F,BE?FFFFG8A,B,=F@CFEGGB=+BFGGGGFGGG@F<A9?5E8EFGGGC<FGE+B>CFGGGGFGGGGEGEEG?@@FF7:+DACFGCGGGC,@C,DFGF7*C:FD;;FG,=EFFGFFGGGDGGGEGD9CEC:F5C9ECGGF588*;C7<22:A8AC+09CFGFD)::7>CD3CD<
@M03364:276:000000000-BLYN8:1:1101:18632:3310 1:N:0:1
ACTCCTACGGGAGGCAGCAGTGGGGAATATTGCACAATGGGGGGAACCCTGATGCAGCCATGCCGCGTGAATGAAGAAGGCCTTCGGGATGTAAAGTTCTTTCATTGGCGAGGAAGTTATTTGCTTAAATAGGGTAAGTAATTGACGTTAACCAAAGAAGAAGCACCGGCTAACTCCGTGCCAGCAGCCGCGGTAATACGGAGGGTGCAAGCGTTAATCGGAATAACTGTGCGTAAAGCGCACG
+
GFGGGGDGEGGGGGGGGGGCFEGFC,8CCDFGGFG9CFFCF7FEGC<DEFDCFGGFEGFGFGF@FGGGCBGGGFED,>>,B=CGGGGE+<C3FFGECEAFC9@CFGA:FCFEC:8FGDGGGGF?FCCE;CCFGGFGGGAFCGGDGFGGGGFFCCGGFBFFG,::FG*=7FFGGGGFGECFG8CFCGGG5CECCEEEEF7FDGGGDEGGCFGDE*;;5E?=7*/:@??C70<FD9=CGGGGGGGC
@M03364:276:000000000-BLYN8:1:1101:12127:3315 1:N:0:1
ACTCCTACGGGAGGCAGCAGTGGGGAATATTGCACAATGGGCGCAAGCCTGATGCAGCCATGCCGCGTGTATGAAGAAGGCCTTCGGGTTGTAAAGTACTTTCAGCGGGGAGGAAGGGATGAGCCTTAATACGGTTCGTCATTGACGTTACCCGCAGAAGAAGCACCGGCTAACTCCGTGCCAGCAGCCGCGGTAATACGGAGGGTGCAAGCGTTAATCGGAATTACTGGGCGTAAAGCGCACG
+
GGGGGGCGG>@;@CEGGGEFF8FC7CEFCCDGFGEGGCF,CEFFGGGG7F8@FEADECFFFF,EB7@FFGFGGFGCFGGG8F@FGGEGG7CFFG9FGGGGFGGG9AF:EEGCGC<FFC8BFC@EDGF<AAFGGGGGFFF7FFFA9FEGGGCFGGGDFEGCGG7EFFFGGGGCF,;C,:F:FGGGG79E*BCBEEGGGFF;*1:EEGEEGG78E?EGE+<>E=*:EEFFGGGGDGEC7*:73C<9
@M03364:276:000000000-BLYN8:1:1101:15767:3316 1:N:0:1
ACTCCTACGGGAGGCAGCAGTAGGGAATCTTCGGCAATGGGGGCAACCCTGACCGAGCAACGCCGCGTGAGTGAAGAAGGTTTTCGGATCGTAAAACTCTGTTGTTAGAGAAGAACGTTAAGTAGAGTGGAAAATTACTTAAGTGACGGTATCTAACCAGAAAGGGACGGCTAACTACGTGCCAGCAGCCGCGGTAATACGTAGGTCCCAAGCGTTGTCCGGATTTATTGGGCGTAAAGCGAGC
+
GGGGGGGGGGGGGGGGGGGGGGGGEGGGGGGGGGGGGGGGGGGGGGGGGGGGGGGGGGGGGGGGGGGGGGGGGGGGGGGGGGGGGGGGGGGGGGGGGGGGGGGGGGGGGGGGGGGGGFGGGGGGGGGCFFFGGGGGGGGGGGGGAFGGGGGGGGGGGGGFGFGGGGGGGGGGGGGGGGGG7CEGGGGGGGGGGGGGGGGGGGGGGGCFF7EF5EGGGGGGGGDEGFGGGGGCGGGGGGGGCDG5
@M03364:276:000000000-BLYN8:1:1101:13705:3336 1:N:0:1
ACTCCTACGGGAGGCAGCAGTGGGGAATATTGCACAATGGGCGCAAGTCTGATGCATCCATGCCGCGTGTATGAAGAAGGCCTTCGGGTTGTAAAGTACTTTCAGCGAGGAGGAAGGCATTAAGGTTAATAACCTTAGTGATTGACGTTACTCGCAGAAGAAGCACCGGCTAACTCCGTGCCAGCAGCCGCGGTAATACGGAGGGTGCAAGCGTTAATCGGAATTACTGGGCGTAAAGCGCACG
+
GGGGGGGGGGGGGGGGGGGGGGGGGGGGGGGGGGGGGGGGGGGGGGGGGGGGGGGGGGGGGGG8FGGGGGGGGGGGGGGGGGGGGGGGGGGGGGGGFGGGGGGGGGGEGGGGGGGGGGGGGGGGGGGGGGGGGGGGGGGGGGGGGGGGGGGFFFDGGGGGGGGGGGDEGGGGGGGGGGGFGGGGGFGGGGGGGGGGGGGGGGECECCGGGGGEGGGGGGFG5CGGCFGFGGGGGGGGGGGCGG7
@M03364:276:000000000-BLYN8:1:1101:23641:3357 1:N:0:1
ACTCCTACGGGAGGCAGCAGTAGGGAATCTTCGGCAATGGGGGCAACCCTGACCGAGCAACGCCGCGTGAGTGAAGAAGGTTTTCGGATCGTAAAACTCTGTTGTTAGAGAAGAACGTTAAGTAGAGTGGAAAGTTACTAACGTGACGGTATCTAACCAGAAAGGGACGGCTAACTACTTGCCAGCAGCCGCGGTAATACGTAGGTCCCAATCGTTGTCCGGATTTATTGGGCGTAAAGCGAGC
+
GGGGGGGGGGGGGGGGGGGGGFGGGGGG9FG@CFGGGGGGGGGEGGGFGGGGG<FEGC+FGGGGGGGGG,4<EFGGGGGGFFGGGGGGG@CFGGGCF8EFDG?F48FD9FGBFGG?C=:BBF@,?8DCFF<<BB<BFBD,:,3,+,+5>:F+,3@==33@F:7<E:,35CEGGFE;C7,,@,:BFFF,:EE8EEEC*332BC9=:E9+3<:**12CF*0+/:**/02A+<65*1:CGC**)*))
@M03364:276:000000000-BLYN8:1:1101:24186:3366 1:N:0:1
ACTCCTACGGGAGGCAGCAGTGGGGAATATTGCACAATGGGCGCAAGCCTGATGCAGCCATGCCGCGTGTATGAAGAAGGCCTTCGGGTTGTAAAGTACTTTCAGCGGGGAGGAAGGGATGAGGCTTAATACGGCTCGTCATTGACGTTACCCGCAGAAGAAGCACCGGCTAACTCCGTGCCAGCAGCCGCGGTAATACGGAGGGTGCAAGCGTTAATCGGAATTACTGGGCGTAAAGCGCACG
+
FFGGGGGGGGGGGGGGGGGGGGGGGGGGGGGGGGGGGGGGGGGGGGGGGGGGGGGGGGGGGGGGGGGGGGGGGGGGGGGFFGGFGGGDGGGGGGGAFGGGGGGGGGGGGGGCEC<BFGGECFGFGGGGFGGGGEEEGGFECFGGGFGGGGGGGDGEGEFFCFFFGGFGGGGDFFFGGGGGGGGGGGGFCEGGGGGDGGGGGGGGGGGGGFFGGGGECCF=EG8CCCGGGGGGGCEGGGGCD3>7
@M03364:276:000000000-BLYN8:1:1101:21997:3371 1:N:0:1
ACTCCTACGGGAGGCAGCAGTGGGGAATATTGGACAATGGGCGAAAGCCTGATCCAGCCATGCCGCGTGTGTGAAGAAGGTCTTCGGATTGTAAAGCACTTTAAGTTGGGAGGAAGGGCAGTAAGTTAATACCTTGCTGTTTTGACGTTACCAACAGAATAAGCACCGGCTAACTTCGTGCCAGCAGCCGCGGTAATACGAAGGGTGCAAGCGTTAATCGGAATTACTGGGCGTAAAGCGCGCG
+
DGGGGGFCEGGE7EGGGC<FGGFGGDGGFGEFF@FFGGGGGGGGGGEGCGCAECFF9F7FFFG?@FE>FF@FGGGGCFG8FAF,?FGGGG8FG9AF9FCFFFGGGFFFFGGEE7EFEFGGGGGGGGG,CECF?EFGGFGGDEF,>DCFGFG,ECFGF@FFGGAFCEFGGEGEGGGGGD@FG7CC7C8CGGGE8E>EGGGCFG87EGDEFF@FEC;CGGGCC8=EGCGGGC5CCCG5FG7CD:DC
@M03364:276:000000000-BLYN8:1:1101:15522:3374 1:N:0:1
ACTCCTACGGGAGGCAGCAGTAGGGAATCTTCGGCAATGGACGAAAGTCTGACCGAGCAACGCCGCGTGAGTGAAGAAGGTTTTCGGATCGTAAAACTCTGTTGTTAGAGAAGAACAAGTGGGAGAGTAACTGTTCCCACCTTGACGGTATCTAACTAGAAAGCCACGGCTAACTACGTGCCAGCAGCCGCGGTAATACGTAGGTGGCAAGCGTTGTCCGGATTTATTGGGCGTAAAGCGAGCG
+
GGGGGGGGGGGGGGGGGGGGGGGGGGGGGGGGGGGGGGGGGGGGGGGFGGGGGGGGGGGGGGGGGGGGGFGGGGGGGGGGGGGGGGGGGGGGGGGGGGGGGGGGGGGGDFGGGGGGGGGGGGGGGGGGGGGGGGGGGGGGGGGGGGGGGGGGGFGGGGGGFGGGGGGGGGGDGGGGGGGGGGFFGGGGGGGGGGGGGGFGFGGGGFFGGGCGGEGEGFGGGDEGGFFFGGGFGGEGGGGGGGGD
@M03364:276:000000000-BLYN8:1:1101:7740:3392 1:N:0:1
ACTCCTACGGGAGGCAGCAGTAGGGAATCTTCGGCAATGGGGGCAACCCTGACCGAGCAACGCCGCGTGAGTGAAGAAGGTTTTCGGATCGTAAAACTCTGTTGTTAGAGAAGAACGTTAAGTAGAGTGGAAAGTTACTTAAGTGACGGTATCTAACCAGAAAGGGACGGCTAACTACGTGCCAGCAGCCGCGGTAATACGTAGGTCCCAAGCGTTGTCCGGATTTATTGGGCGTAAAGCGAGC
+
GGGGGGGGGGGGGGGGGGGGGGGGGGGGGGGGFGGGGGGGGGGGGGGGGGGGGGGGGGGGGGGGGGGFGGGGGGGGGFGGGGGGGGGGGEGGDGGGGGGGGGGGGGFGFGGGGGGGGGGGGGGGGGGGGGGGGGGGFFGGGGGGGGFFGGGGGGGGGGGGGGGGGGGGGGGGGGFGGGEGFGGGFFGGGGGGGGGDGGGGCCGGGGGGGGGGGGGGGDGFGGC*;CF?FCGGGGGGGGDFGGG3
@M03364:276:000000000-BLYN8:1:1101:10688:3403 1:N:0:1
ACTCCTACGGGAGGCAGCAGTGGGGAATATTGCACAATGGGCGCAAGCCTGATGCAGCCATGCCGCGTGTATGAAGAAGGCCTTCGGGTTGTAAAGTACTTTCAGCGGGGAGGAAGGGATGAGGCTTAATACGGCTCGTCATTGACGTTACCCGCAGAAGAAGCACCGGCTAACTCCGTGCCAGCAGCCGCGGTAATACGGAGGGTGCAAGCGTTAATCGGAATTACTGGGCGTAAAGCGCACG
+
GGGGFGFGGGGEECEGGGFAFGGGEFGGGGGEGGGFFFAEG8F:@FGGFGGEFGGGFC<@FFGGDEGEGCCDFF<F<FGGG8EDGG7FEFGGFDCEFGGGFFGFGAFEEG+FCGF<:F<DFFFFDGF8=EFFGG@G+CC++5=FFFGGGAC:>CEFGDGFF:<:C,<C<CFGCF;C<CFGCBC8*CF9*188CEEEE:EGG*:>CCEEGG@*/;/;7?+:CEDF?7:@<6==3<*:30:DD)97
@M03364:276:000000000-BLYN8:1:1101:18771:3404 1:N:0:1
ACTTCTACGGGAGGCAGCAGTAGGGAATCTTCGGCAATGGACGAAAGTCTGACCGAGCAACGCCGCGTGAGTGAAGAAGGTTTTCGGATCGTAAAACTCTGTTGTTAGAGAAGAACAAGGACGTTAGTAACTGAACGTCCCCTGACGGTATCTAACCAGAAAGCCACGGCTAACTACGTGCCAGCAGCCGCGGTAATACGTAGGTGGCAAGCGTTGTCCGGATTTATTGGGCGTAAAGCGAGCG
+
GGGGF9FCFGGBEGGGEEDFGFGGGGCFCFGGGCCFGGGGCFCFECEA,CFGGG:C@FGGGGGCGGGFGGGEGGECFDEFFFFFGGGDD7:FEGFF<FFCFEBFBEGGGGGGEACFFGGGFFGCGGGGGFFGGF9<>FE:C8F@8,3@F3DFFFCFFFBFGCCBFBFCEGGGFGGCBEGFCF9,1B,8C>EGGGGGCCC>CFCGGFGGGGGGGGEG=FCGE5EEFFGGGCGGGGEGGCG<5DC)
@M03364:276:000000000-BLYN8:1:1101:7567:3407 1:N:0:1
ACTCCTACGGGAGGCAGCAGTAGGGAATCTTCCGCAATGGACGAAAGTCTGACGGAGCAACGCCGCGTGTGTGAAGAAGGTTTTCGGATCGTAAAGCACTGTTGTTAGAGAAGAACACCCACCATAGGAAATGATGGTGGCATGACGGTATCTAACCAGAAAGCCACGGCTAACTACGTGCCAGCAGCCGCGGTAATACGTAGGTGGCAAGCGTTGTCCGGATTTATTGGGCGTAAAGGGAGCG
+
GGGGGGGGGGDGGGGGGGGGGGGGGGGGGGGGGGGGGGGGGGGGGGGGGGGGGGGGGGGGGGGGGGGGGGGGGGGGGGGGGFGGGGGGGGG@FGGGGGGGGGGGGGGGCFGGGFGGGGGGGGGGGGGGGGEGFGGGGGGGGG<=@FGGGGDDCGGGGGGGGGGGGGGGEEEG7@DGGGGGGFG?CFGGFC5BGGGGCFFGGGGGGGGGGGD5?BC=7FCCC;CCFDCGGGFCDC579C7CC<D7
@M03364:276:000000000-BLYN8:1:1101:23732:3433 1:N:0:1
ACTCCTACGGGAGGCAGCAGTGGGGAATATTGCACAATGGGCGCAAGCCTGATGCAGCCATGCCGCGTGTATGAAGAAGGCCTTCGGGTTGTACAGTACTTTCAGCGGGGAGAAAGGGATGAGCCTTAATACGGCTCGTCATTGACGTTACCCGCAGAAGAAGCAGCGGCTAACTCCGTGCCAACAGCCGCGGTAATACGGAGGGTGCAAGCGTTAATCGGAATTACTGGGCTGACAGCGCACG
+
FCEF@C,ECEF;7+-6,CFGCEFF7FEGCFF,,,<E@@C6CC7B@7C,CFF8CDFDF,CFF,8@F+@7+8CCF9C6:C,CFEAF9<BFDF>=,,5CF9,CDCA?E9:7+6:@+,33B+BFEGCCCEAF<DC>+B+@+@+@+DFFAA<F@C>F7@7>>F?D:>>7,,,4<FCEC7;<7BFGE*2+41<2*:5BECECF7<@E5?E>*/?C9C*;E=8=7+2:?1*<2+<9+@F**22C6*99D51
@M03364:276:000000000-BLYN8:1:1101:14142:3434 1:N:0:1
ACTCCTACGGGAGGCAGCAGTAGGGAATCTTCCGCAATGGACGAAAGTCTGACGGAGCAACGCCGCGTGTGTGAAGAAGGTTTTCGGATCGTAAAGCACTGTTGTTAGAGAAGAACACCCACCATAGGAAATGATGGTGGCATGACGGTATCTAACCAGAAAGCCACGGCTAACTACGTGCCAGCAGCCGCGGTAATACGTAGGTGGCAAGCGTTGTCCGGATTTATTGGGCGTAAAGGGAGCG
+
GGGGFFGGGGGGGGGGGGGGGGGGGGGGGGGGGGGGGGGGGGGGGGGGGGGGGGGGGGGGGGGGGGGGGGGGGFGGGGGGFGGGGGGGGGGGGGGGFGGGGGGGGGGGGGGGGGGFFDFC<FG?FFGGGGFGFEFGGGG7FGGGFG:FGGGGGGGGGFGGGGGGGGGDEDGGGFGFFEGGGGGGFCFFCGGGGGG7?+BFEFGGGEGGGFGFGEGGEGGGGGGEGGGGGF5C<CE=>FGDGGD9
@M03364:276:000000000-BLYN8:1:1101:9335:3442 1:N:0:1
ACTCCTACGGGAGGCAGCAGTAGGGAATCTTCGGCAATGGGGGCAACCCTGACCGAGCAACGCCGCGTGAGTGAAGAAGGTTTTCGGATCGTAAAACTCTGTTGTTAGAGAAGAACGTTAAGTAGAGTGGAAAATTACTTAAGTGACGGTATCTAACCAGAAAGGGACGGCTAACTACGTGCCAGCAGCCGCGGTAATACGTAGGTCCCAAGCGTTGTCCGGATTTATTGGGCGTAAAGCGAGC
+
GGGGGGFGGGGGGGGGGGGGGGFGGGGGGGGGGGGGGGGGFGEDGGGFGGGGGGGGGGGGGGGGGGGCGG@FCFCFGGGDFFFDGGGE@EEGFFEGGGGGFGFFGCCF,CFAFGGGGGGFGGGGGGGGGGGGGCGGFGGFEAAFGDFGGGGFGGEFGGGGFGGGGEF@BFG*>CFGCFGGGGGGCFGGGFGDE588>FGG5B9CCFFG5CEFGDE**:C0:CEECEEFCFGGGG:EDCFGGGG7
@M03364:276:000000000-BLYN8:1:1101:17931:3454 1:N:0:1
ACTCCTACGGGAGGCAGCAGTGGGGAATATTGCACAATGGGCGCAAGCCTGATGCAGCCATGCCGCGTGTATGAAGAAGGCCTTCGGGTTGTAAAGTACTTTCAGCGGGGAGGAAGGGGTGAGCCTTAATACGGTTCGTCATTGACGTTACCCGCAGAAGAAGCACCGGCTAACTCCGTGCCAGCAGCCGCGGTAATACGGAGGGTGCAAGCGTTAATCGGAATTACTGGGCGTAAAGCGCACG
+
GGGGGGGGGGGGGGGGGGGGGGGGGGGGGGGGGGGGGGGGGGGGGGGGGGGGGGGGGGGGGGGGGGGGGGGGGGGGGGGGGGCGGGGGGGGGGGGGGGGGGGGGGGGGGGGGGGGGDGGGGGGGGGGGGGGGGGGGEEBFFGGGGGECFDGGGGGFFFGGGGGGGGGGGGGDGGGGGGGGGFGGGGGFGGGGGGGGGGGGGGGGEGGGGGGFGGEGGGFGGGGGCCF7CFFFGGGEGD7CDDGD
@M03364:276:000000000-BLYN8:1:1101:19215:3465 1:N:0:1
ACTCCTACGGGAGGCAGCAGTGGGGAATATTGCACAATGGGCGCAAGCCTGATGCAGCCATGCCGCGTGTATGAAGAAGGCCTTCGGGTTGTAAAGTACTTTCAGCGGGGAGGAAGGGGTGAGCCTTAATACGGTTCGTCATTGACGTTACCCGCAGAAGAAGCACCGGCTAACTCCGTGCCAGCAGCCGCGGTAATACGGAGGGTGCAAGCGTTAATCGGAATTACTGGGCGTAAAGCGCACG
+
GGGGGGGGGGGGGGGGGGGGGGGGGGGGGGGGGGGGGGGGGGGGGGGGGGGGGGGGGGGGGGGGGGGGGGGGGGGGGGGGGGGGGGGGGGGGGGGGGGGGGGGGGGGGGGGGGGGGGGGGGGGGGGGGGGGGGGGGGGGGGGGFGGGGGGGGGGGGGGGGGGGGGGGGGGGGGGGGGGGGGD?FGGGGGGGGGGGGGGGGG*:CG:EEFFGGGGGGGGGGGDGGFFGGFGGGCCEGGGGD3)1/
@M03364:276:000000000-BLYN8:1:1101:25671:3492 1:N:0:1
ACTCCTACGGGAGGCAGCAGTGGGGAATATTGCACAATGGGCGCAAGCCTGATGCAGCCATGCCGCGTGTATGAAGAAGGCCTTAGGGTTGTAAAGTACTTTCAGCGGGGAGGAAGGTGATAAAGTTAATACCTTTATCAATTGACGTTACCCGCAGAAGAAGCACCGGCTAACTCCGTGCCAGCAGCCGCGGTAATACGGAGGGTGCAAGCGTTAATCGGAATTACTGGGCGTAAAGCGCACG
+
EGGGGGGGGGDGGGGGGGGGGGGGGGGGGGFFEGGGGGGGGGGGGGGGGGF?A@EGGGC,9FFG7FF@EEGGF9EFGGGEGEF8FFGGGGGGGGGG<?EFGG9EAF7FEGGGGGGG7B8?DF9<DDF<FFCAF9FBF9DFDFCDDF7FBFCFEEGEGG,>>,@@>FC*<>CFG@@CCE4<:CC@FGGGGGGGGG*;BC<EG5:EGGGCCFF**/*A:ECFE=8=FC9FF68*917:5:D955CD
@M03364:276:000000000-BLYN8:1:1101:19780:3502 1:N:0:1
ACTCCTACGGGAGGCAGCAGTAGGGAATCTTCCGCAATGGACGAAAGTCTGACGGAGCAACGCCGCGTGAGTGAAGAAGGTTTTCGGATCGTAAAGCTCTGTTGTTAGTGAAGAAGAGTGGTAAGAGTAACTGCTTATCATGTGACGGTAGCTAACCAGAAAGCCACGGCTAACTACGTGCCAGCAGCCGCGGTCATACGTAGGTGGCAAGCGTTGTCCGGAATGATTGGGCGTAAAGCGCGCG
+
FGGGDGEFGDDCCFGGGGGGGGGFGGGGGFGGGGGGGGGGGGGGGGGGGFGAFGGGGGGGGGDDFGGFG7FFGGFGGFEGFGGGFGGCFGFGGFGFG<@FFGGGGFEFCB<ECFGFFGGGGGGGGGGGGAFGGGGGFCDDAFFGFFECGFGGGFDGGFGGGGGGGGFGGGGGGGGGGGGGCCFGFCFDGGGGGE*=FFFGGCFEEGGG*>:CCGGDEFFGG;CG++2C:EFGGD5*9CCD<DG5
@M03364:276:000000000-BLYN8:1:1101:17367:3503 1:N:0:1
ACTCCTACGGGAGGCAGCAGTAGGGAATCTTCCGCAATGGGCGAAAGCCTGACGGAGCAACGCCGCGTGAGTGATGAAGGGTTTCGGCTCGTAAAACTCTGTTATTAGGGAAGAACAAATGTGTAAGTAACTGTGCACGTCTTGACGGTACCTAATCAGAAAGCCACGGCTAACTACGTGCCAGCAGCCGCGGTAATACGTAGGTGGCAAGCGTTATCCGGAATTATTGGGCGTAAAGCGCGCG
+
GGGGGGGGGGGGGGGGGGFGGGGGGGGGCGGFFGGGGGGGGGGGGDGFFFGGGEGGGGGGGGGGGGGGGGGGGFFFFGGGCEFEF@FCBCFGCFEFFF?DFGGFGFFEFGGFGGGGGGGCF<<D9ADEGC9?BFCEF<EFFFGFGEGGGGFGGGCFGGGGGGGG:CFEGGCCF7D@FEEGGG9DCFG@FGG:E*1;FG9FFGCDFFDFGFGFDGEEGGFEGCE5+AFGG6CFDGE=FDFDD5DD
@M03364:276:000000000-BLYN8:1:1101:17248:3511 1:N:0:1
ACTCCTACGGGAGGCAGCAGTAGGGAATCTTCGGCAATGGGGGAAACCCTGATCGAGCGACGCCGCGTGAGCGAAGAAGGTTTTCGGATCGTAAAACTCTGTCGGTAGAGAAGAAGATTGAGTATAGTTGAAAGATACGCAAGGGATGGTAACTAGCCAGCAAGGGACGGCTAACTACGTGTCAACACCCGCTGTAATACGTAGGTGTCTAGCGTGGGCCCGAGCTATTGGGCGTAACTCGAGC
+
GGGGGGGGGGGGGGGGGGGGG9EGGGGG9FGC@CEGGGGGGGG7FFFGGGGG,,6BFE6@FGGGGGGFEGG,CFGGGGG84CFGFGG7++BFGGGAEGGG<F,+++BB,EEGGGG<,3:,C,8,,C388CC,,,,,@9++8++3@,,*>337@@,,@FCG*D:,1C:DF**1*?E;74<<C+22++211*1:*3*2++++*++2=5+2++3++:/**/1**21***+<3+35>9>71***1*1*
@M03364:276:000000000-BLYN8:1:1101:18291:3530 1:N:0:1
ACTCCTACGGGAGGCAGCAGTAGGGAATCTTCGGCAATGGGGGCAACCCTGACCGAGCAACGCCGCGTGAGTGAAGAAGGTTTTCGGATCGTAAAACTCTGTTGTTAGAGAAGAACGTTAAGTAGAGTGGAAAGTTACTTAAGTGACGGTATCTAACCAGAAAGGGACGGCTAACTACGTGCCAGCAGCCGCGGTAATACGTAGGTCCCAAGCGTTGTCCGGATTTATTGGGCGTAAAGCGAGC
+
GGGGGGGGGGGGGGGGGGGGGGGGGGGGGGGGGGGGGGFGGGGGGGGGGGGGGGGGGGGGGGGGGGGGGGGGGGGGGGGGGFGGGGGGFGGGGGGGGGGGGGGGGGGGGGGGGGGGGBFF@FFFGGFFGGGGGGGGGGGGGDGGGGGGGGGGGGGGGGGGGCFGGGGGGGGGGFGGGGGGGGFGGGGGGGGGGGGCEGFGGGFGGGGGCCFFGDEGDEGGGGDCEFGGC:F5DDCGGGGGGGG)
@M03364:276:000000000-BLYN8:1:1101:15779:3548 1:N:0:1
ACTCCTACGGGAGGCAGCAGTAGGGAATCTTCGGCAATGGGGGCAACCCTGACCGAGCAACGCCGCGTGAGTGAAGAAGGTTTTCGGATCGTAAAACTCTGTTGTTAGAGAAGAACGTTAAGTAGAGTGGAAAGTTACTTAAGTGACGGTATCTAACCAGAAAGGGACGGCTAACTACGTGCCAGCAGCCGCGGTAATACGTAGGTCCCAAGCGTTGTCCGGATTTATTGGGCGTAAAGCGAGC
+
GGGGGGGGGGGGGGGGGGGGGGGGGGGGGGGGGCGGGGGGGGGGGGGGGGGGGGGGGGDFGGGGGDGGGGGGGGGGGG?EFGGGGGGGGGGGGG7FGGGGGFGGGGFGAFGGCFGFEGGGFGGDGGGGGGGGGGGGGGGGGGGGGGGGGGGGGGGGACFFGGGG7FCF*>7:FGGGGGFGGGEFGBFFCF>EGGGGCFFF>CGFEGGGGFG5EEGE5EGGGG5C=E?F7+<5DC5>*>0>CDGC
@M03364:276:000000000-BLYN8:1:1101:11918:3555 1:N:0:1
ACTCCTACGGGAGGCAGCAGTGGGGAATATTGCACAATGGGCGCAAGCCTGATGCAGCCATGCCGCGTGTATGAAGAAGGCCTTCGGGTTGTAAAGTACTTTCAGCGAGGAGGAAGGCGTTGTGGTTAATAACCGCAGCGATTGACGTTACTCGCAGAAGAAGCACCGGCTAACTCCGTGCCAGCAGCCGCGGTAATACGGAGGGTGCAAGCGTTAATCGGAATTACTGGGCGTAAAGCGCACG
+
GGGGGGGGGGGGGGGGGGGGGGGGGGGGGGGGGGGGGGGGGGGGGGGGGGGGGGGGGGGGGGGGGGGGGGGGGGGGGGGGGGGGGGGGGGGGGGGGGGGGGGGGGGGFGGFGGGGGGGGGGGGGGGGGGGGGGGGGGGGGGGGGGGGGGGGGGGGGGGGGGGGGGGGGGGGGGGGGGGGCEGGGGGFGEEGGDEGGGGGGGGGGGCCCFGGFGGGGGGGGGGEGGGGGGGCFD>=ECF7CDC7/
@M03364:276:000000000-BLYN8:1:1101:9324:3556 1:N:0:1
ACTCCTACGGGAGGCAGCAGTGGGGAATATTGCACAATGGGCGCAAGCCTGATGCAGCCATGCCGCGTGTATGAAGAAGGCCTTCGGGTTGTAAAGTACTTTCAGCGGGGAGGAAGGGATGAGCCTTAATACGGCTCGTGATTGACGTTACCCGCAGAAGAAGCACCGGCTAACTCCGTGCCAGCAGCCGCGGTAATACGGAGGGTGCAAGCGTTAATCGGAATTACTGGGCGTAAAGCGCACG
+
GGGGGGGGGGGGGGGGGGGGGGGGGGGGGGGFGGGGGGGGGGGEGGG7FGGFGGGGGGFGDGGGEGGFEGGGGGGAFGG8<DEGGGGGGGGGGGGGGGGGGG9FGFC+@CFGGGGGG7,D7,>83BFGFGG,BC@++@@,@DFC@FGFGFC,3*CEEEFCFFGGGGGGGDGGG7@FGGGFC7EFGGGFFGDGGE>>ECFFEEEEGEG*AFGGEGG*AC<E5ECFG?9CFFFFD9*AF>*15)7)
@M03364:276:000000000-BLYN8:1:1101:15118:3557 1:N:0:1
ACTCCTACGGGAGGCAGCAGTGAGGAATATTGGTCAATGGAGGCAACTCTGAACCAGCCATGCCGCGTGCAGGATGACGGTCCTATGGATTGTAAACTGCTTTTGTACAGGAAGAAACCTCCCTACGAGTAGGGACTTGACGGTACTGTAAGAATAAGGATCGGCTAACTCCGTGCCAGCAGCCGCGGTAATACGGAGGATCCGAGCGTTATCCGGAATTATTGGGTTTAAAGGGTTCGTAGGC
+
GGGGGGGGGGGGGGGGGGGGGGGFGGGGGGGGGGGGGGGGGFGGGGGGGGGGGGGFGFGGFGFGGGGGCEGGGGGGGGGGGGGGGGGGDFFFGGGGGGCGGGGGGGGFGGGGGGGGGGGGGGGGGGGFGGGGGGGGGGGGGGGGGGGGGGGGGGGGCGF9<FEGGGCFGGFGGEFDGGGGGGGGGGGGGGGGGGGGGGGGG6CF7CGDGGEGGGCEC**7AFEGGG=E5C+:DCGCFFGC5FD2
@M03364:276:000000000-BLYN8:1:1101:12786:3593 1:N:0:1
ACTCCTACGGGAGGCAGCAGTAGGGAATCTTCCGCAATGGGCGAAAGCCTGACGGAGCAACGCCGCGTGAGTGATGAAGGGTTTCGGCTCGTAAAACTCTGTTATTAGGGAAGAACAAATGTGTAAGTAACTGTGCACATCTTGACGGTACCTAATCAGAAAGCCACGGCTAACTACGTGCCAGCAGCCGCGGTAATACGTAGGTGGCAAGCGTTATCCGGAATTATTGGGCGTAAAGCGCGCG
+
GGGGGGGGGGGGGGGGGGGGGGGGGGGGGGGGGGGGGGGGGGGGGGGGGGGGGGGGGGGGGGGGGGGGGDGGGGGGGGGGGGGGGGGGGGGGGGGGGGGGGGGCFGGGGGGFGGGGGGGGGGGGCGGGGGGGGGGGGGGGGGFGGGGGGGGGGGGGGGGGGGGGGGGGGGGDFFGGGGGGGGGGGGGGGGGGGGGGGGGGGGGGGGGGGGGGGGGGFGCEG=EGGGGGGGGGGGEGGGGDGGDD
@M03364:276:000000000-BLYN8:1:1101:17306:3610 1:N:0:1
ACTCCTACGGGAGGCAGCAGTGGGGAATTTTGGACAATGGGCGCAAGCCTGATCCAGCCATGCCGCGTGCGGGAAGAAGGCCTTCGGGTTGTAAACCGCTTTTGTCAGGGAAGAAAAGGTTCTGGCTAATACCTGGGACTCATGACGGTACCTGAAGAATAAGCACCGGCTAACTACGTGCCAGCAGCCGCGGTAATACGTAGGGTGCAAGCGTTAATCGGAATTACTGGGCGTAAAGCGTGCG
+
GGGGGGGGGGGGGGGGGGGGGGGGGGGGGGGGDFGGGGGGGGGDGGGGGGGGFGGGGGGFG<FGGGGGGGGGGGGGGGGGGGGGGGGGGGGFGFGCFGEGCDGGGGGGGGFFGGGGGGGGGGGGFGGDDGGFGGGGGF@=DFGGFGGGGG7FGGF7DBFGGCFGG>FGG7<FFGFGGDFCCCCGGGGGGGGGGG>EBCEFEFFGGGGGFCC:CECEFCFGEECFGC9097@FDDDGGCFDDC95
@M03364:276:000000000-BLYN8:1:1101:11398:3622 1:N:0:1
ACTCCTACGGGAGGCAGCAGTGGGGAATATTGGACAATGGGCGAAAGCCTGATCCAGCCATGCCGCGTGTGTGAAGAAGGTCTTCGGATTGTAAAGCACTTTAAGTTGGGAGGAAGGGCAGTAAGTTAATACCTTGCTGTTTTGACGTTACCAACAGAATAAGCACCGGCTAACTTCGTGCCAGCAGCCGCGGTAATACGAAGGGTGCAAGCGTTAATCGGAATTACTGGGCGTAAAGCGCGCG
+
GGGGGGGGGGGGGGGDGGEGGGGGGGGGGGGGGGGGGGGGGGGGDGGGGGGGGGGGGGGGGGGGGGGGGGGGGGFGDEFAFGGGGGGGGGGGGGGGGGGG?FDGGGGGGGGGGGFFGGGGGGGGGFGGGGGGGGGGGGG<DCFGEEFGGGGGGGGGGGFGGDG9CFFGGGGGGGGGFCFGDGC@EGGFCEGGGGGGGG;FGC58CFGEG9+AEEEECGGGGE=G6E9@FFDC3//797:>5>9C
@M03364:276:000000000-BLYN8:1:1101:14409:3647 1:N:0:1
ACTCCTACGGGAGGCAGCAGTGGGGAATATTGCACAATGGGCGCAAGCCTGATGCAGCCATGCCGCGTGTATGAAGAAGGCCTTCGGGTTGTAAAGTACTTTCAGCGAGGAGGAAGGCATTAAGGTTAATAACCTTAGTGATTGACGTTACTCGCAGAAGAAGCACCGGCTAACTCCGTGCCAGCAGCCGCGGTAATACGGAGGGTGCAAGCGTTAATCGGAATTACTGGGCGTAAAGCGCACG
+
GGGGGGGGGGGGGGGGGGGGGGGGGGGGGGGGGGGGGGGGGGGGGGGGGGGGGGGGGGGGGGGGGGGGGGGGGGGGGGGGGGGGGGGGGGGGGGGGGGGGGGGGGGGGGGGDGGGGGGGGGGGGGGGFGGGGFGGGGGGFFGGGGGGGGGGGFGGGDGGGGGGGGFFGDGGGGGGFGGGGGGGGGGDGCEGGGGDGGFGGGGGGEGGGCEGGGGGCCGFGGGGGGGGGGGG=DGEGFFGGGGGC
@M03364:276:000000000-BLYN8:1:1101:13639:3680 1:N:0:1
ACTCCTACGGGAGGCAGCAGTGGGGAATATTGCACAATGGGCGCAAGCCTGATGCAGCCATGCCGCGTGTATGAAGAAGGCCTTCGGGTTGTAAAGTACTTTCAGCGAGGAGGAAGGCATTAAGGTTAATAACCTTAGTGATTGACGTTACTCGCAGAAGAAGCACCGGCTAACTCCGTGCCAGCAGCCGCGGTAATACGGAGGGTGCAAGCGTTAATCGGAATTACTGGGCGTAAAGCGCACG
+
GGGGGGGGGGGGGGGGGGGGGGGGGGGGGGGGGGGGGGGGGGGGGGGGGGGGGGGGGGGGGGGGGGG=CBFFGGGFGGGGGGGGFGGGGFGGGGGGGGGGGF9FFFG7>FGGDGECGCFFGGGGGGGGGGGGGGGGGGGGGGGGGGGGCFGGD:FG7<ACGGGGGGGGGDGGGFGGGGGGEFGGGGGGGGGGGGGGGG9CCEGE8CCGFFFGGCEGGGGGCEG=E9:CCFGGGGGGGGGDDC<7
@M03364:276:000000000-BLYN8:1:1101:22812:3693 1:N:0:1
ACTCCTACGGGAGGCAGCAGTGGGGAATATTGCACAATGGGCGCAAGCCTGATGCAGCCATGCCGCGTGTATGAAGAAGGCCTTCGGGTTGTAAAGTACTTTCAGCGGGGAGGAAGGGATGAGCCTTAATACGGTTCGTCATTGACGTTACCCGCAGAAGAAGCACCGGCTAACTCCGTGCCAGCAGCCGCGGTAATACGGAGGGTGCAAGCGTTAATCGGAATTACTGGGCGTAAAGCGCACG
+
GGGGGGGGGGGGGGGGGGGGGGGGGGGGGGGGGGGGGGGGGFGGGGGGGGGGGGGGGGGGGGGGGGGEGGGGGGGGGGGGGGGGGGGGGGGGGGGGGGGGFGGGFGGGGGDGGGFCFGFFFFD9FGFGGGGGGDGGGF>:>FFGFFGGGCF9FGGGGGGGGGGGGGGGGGGGG@FGGGGFEFG?FFGGGGGGGEGGGFGGGEGEG>GGFFCFGCEGGGGDCCGFGGFGFGGGGCCE3C=DDGD<
@M03364:276:000000000-BLYN8:1:1101:19339:3694 1:N:0:1
ACTCCTACGGGAGGCAGCAGTAGGGAATCTTCGGCAATGGACGAAAGTCTGACCGAGCAACGCCGCGTGAGTGAAGAAGGTTTTCGGATCGTAAAACTCTGTTGTTAGAGAAGAACAAGGGTGAGAGTAACTGTTCACCCCTTGACGGTATCTAACCAGAAAGCCACGGCTAACTACGTGCCAGCAGCCGCGGTAATACGTAGGTGGCAAGCGTTGTCCGGATTTATTGGGCGTAAAGCGAGCG
+
GGGGGGGGGGGGGGGGGGGGGGGGGGGGGGGGGGGGGGGGGGGGGGGFGGGGGGGGGGGGGGGGGGGGGCGGGGGGGGGGGGGGGGGGGGGGGGGFGGGGGGGGGGGGFGGGGGGGGGGGGGGGFGGGGGGGGGGGGGFGGGGGGGGGGFFGGGGGGGGGGGCCGGGGGDGGGDFFGGGGFDGGCEGFCGCGGGGGCF?CFEFGGGGG>FFGEGGGGGGGGAE5CCGF9CFCGGDEGFFDDG:<
@M03364:276:000000000-BLYN8:1:1101:12994:3696 1:N:0:1
ACTCCTACGGGAGGCAGCAGTAGGGAATCTTCGGCAATGGGGGCAACCCTGACCGAGCAACGCCGCGTGAGTGAAGAAGGTTTTCGGATCGTAAAACTCTGTTGTTAGAGAAGAACGTTAAGTAGAGTGGAAAATTACTTAAGTGACGGTATCTAACCAGAAAGGGACGGCTAACTACGTGCCAGCAGCCGCGGTAATACGTAGGTCCCAAGCGTTGTCCGGATTGATTGGGCGTAAAGCGAGC
+
GGGGGGGGGGGGGGGGGGFFGGGGGGGGGGGGGGGGGGGGGGGGGGGGGGGGGGGGGGGGGGGGGGGGGGGGGGGGGGGGFGDGGGGGGGGGGGGGGGGGGGGGGGFGFGGGGFGGGGGGGGGGGGGGGGFGGGGGGGGGGGGGGGGGGGGGGGGGGGGGGGFGGGGCGGGGGGFGFFGGGGGGGGFGGFGGGGGGGGGCFF9CEGGGGGGGGGGGG:EGGGEGG*9@FGCFGGGGG:F:DDG3
@M03364:276:000000000-BLYN8:1:1101:15959:3696 1:N:0:1
ACTCCTACGGGAGGCAGCAGTGGGGAATATTGCACAATGGGCGCAAGCCTGATGCAGCCATGCCGCGTGTATGAAGAAGGCCTTCGGGTTGTAAAGTACTTTCAGCGGGGAGGAAGGGATGAGCCTTAATACGGTTCGTCATTGACGTTACCCGCAGAAGAAGCACCGGCTAACTCCGTGCCAGCAGCCGCGGTAATACGGAGGGTGCAAGCGTTAATCGGAATTACTGGGCGTAAAGCGCACG
+
GGGGGGGGGGGGGGGGGGGGGFGGGGGGGGGGGGGGGG9FGGGGGGGGGGGGGGGGGGGGGGGGGGGGGGGGGGGFGFGGGGGGGGGGGGGGGGGGGGGGFGGGGGGGGGEGGGGGGGGGGFFGGGGGFGGGGGGGGGGGGGGGGGGGGGGGGGGCFGF?CFGCGG:BEGGGGGGGGGGGGGGGGGGGGGGGDGGGGGGGGC5CGGGGGGG5EGEGGGGGGGGGGFFD?FFCDGCCGFFDGGG:
@M03364:276:000000000-BLYN8:1:1101:18094:3717 1:N:0:1
ACTCCTACGGGAGGCAGCAGTAGGGAATCTTCGGCAATGGGGGCAACCCTGACCGAGCAACGCCGCGTGAGTGAAGAAGGTTTTCGGATCGTAAAACTCTGTTGTTAGAGAAGAACGTTAAGTAGAGTGGAAAATTACTTAAGTGACGGTATCTAACCAGAAAGGGACGGCTAACTACGTGCCAGCAGCCGCGGTAATACGTAGGTCCCAAGCGTTGTCCGGATTTATTGGGCGTAAAGCGAGC
+
GGGGGGGGGGGGGGGGGGGGGCGGGGGGGGGGGGGGGGGGGDGGGGG?FGGGGGGGGGEGGGGGGGGGG>FGGGCFGGGGGGGGGGG>?FEGGGGGGGGGGGGGFGGGGGGGGGGFGFGGGFFFGGGGGGGGGEFFFDGGEFFFFGGEGGGGGGGGGCFGFFGGCFGGGG>FGGGGGGGGGGGGGCCFFGGGGGG7CBBFFGGFCGBCEDGFEEEDGEFGCGCCC6C?FGGGGGGGG57CD<<>
@M03364:276:000000000-BLYN8:1:1101:8129:3718 1:N:0:1
ACTCCTACGGGAGGCAGCAGTAGGGAATCTTCGGCAATGGGGGCAACCCTGACCGAGCAACGCCGCGTGAGTGAAGAAGGTTTTCGGATCGTAAAACTCTGTTGTTAGAGAAGAACGTTAAGTAGAGTGGAAAGTTACTTAAGTGACGGTATCTAACCAGAAAGGGACGGCTAACTACGTGCCAGCAGCCGCGGTAATACGTAGGTCCCAAGCGTTGTCCGGAGTTATTGGGCGTAAAGCGAGC
+
GGGGGGGGEGGGGGGGGGGGGFGGGGGGGGG9DCGGGGDGGGGGGGGFFGGGGGGGGGDEGGGGGGCFFEEEEFGFFGFFFF?FGECFFGGGCAFFGGGGFEGFBFFGGFEDEFGGGFFFDFDFF<?5C7FGGGGGG9FFGFEFGGGGGGGGFGGFGGDGGGFFG@E:C:FEG7DECFGEFC*CCCCCFGEGE8BEGGG9CEGGGGF+=CCCFGE=CCFFED**;CCGGCF74CEECGGDCC3/
@M03364:276:000000000-BLYN8:1:1101:19433:3731 1:N:0:1
ACTCCTACGGGAGGCAGCAGTGGGGAATATTGCACAATGGGCGCAAGCCTGATGCAGCCATGCCGAGTGTATGAAGAAGGCCTTCGGGTTGTAAAGTACTGTCAGCGGGGAGGAAGGGATGGGGCTTAATACGGCTCGTCATTGACGTTACCGGCAGAAGAAGCACCGGCTAACTCCGTGCCAGCAGCGGCGGTAATATGGAGGGTGCAAGCGTTAATCGGAATTACTGGGCGTACAGCGCACG
+
FDEGCDGGGGGCEFE;CFDFGGFGGECFEGGGG9FFGGGCC@FF@FGG<C@@FGD@<C@EE<,FG+@FFGCEFDFECFFG8,CFFDE+,BFCECEGGGGG<5??EFCD7F@EG:,8+B,DC+B+>3>B9FA,++@77C@C+,3EC3<FF:*@*5<>FF,:D<F@BF2CC7F7CCC>CBGF7:EE7+3<**:*:E*/A+++:02CG52*C@FEEE=?5FF7CE8:8+<C?68=395*/**1))9)
@M03364:276:000000000-BLYN8:1:1101:13184:3732 1:N:0:1
ACTCCTACGGGAGGCAGCAGTGGGGAATATTGCACAATGGGCGCAAGCCTGATGCAGCCATGCCGCGTGTATGAAGAAGGCCTTCGGGTTGTAAAGTACTTTCAGCGGGGAGGAAGGGATGAGCCTTAATACGGTTCGTCATTGACGTTACCCGCAGAAGAAGCACCGGCTAACTCCGTGCCAGCAGCCGCGGTAATACGGAGGGTGCAAGCGTTAATCGGAATTACTGGGCGTAAAGCGCGCG
+
GGGGGGCGGGGGGGGGGGGGGGGGGGGGGGGGGGGGGGGGGGGGGGGFGGGGGGGGGGGGGGGGGGGGGGFGGGGGGGGGGGGGGGGGGGGGGGGGGGGGGGGGGGGGGGCFGFDGGGFGGGGGGGGGGGGFFGGGEGGGGGGGGGGGGGDFFGGGEGGF@FFGCBFGGGGGGGGGGGGGGGGGGGGGDEGGGGEGGFGGGGGGGGGGGFGGGGGGGGGGGGDGGC7CFFFCD9CCGGDGDGGG
@M03364:276:000000000-BLYN8:1:1101:6120:3733 1:N:0:1
ACTCCTACGGGAGGCAGCAGTAGGGAATCTTCGGCAATGGGGGCAACCCTGACCGAGCAACGCCGCGTGAGTGAAGAAGGTTTTCGGATCGTAAAACTCTGTTGTTAGAGAAGAACGTTAAGTAGAGTGGAAAATTACTTAAGTGACGGTATCTAACCAGAAAGGGACGGCTAACTACGTGCCAGCAGCCGCGGTAATACGTAGGTCCCAAGCGTTGTCCGGATTTATTGGGCGTAAAGCGAGC
+
FGFDFGGFGCGGGGGEGGGGGGD<FGGGGGGGGGGGGGGGGGDGGGGGGGGGGGGGGGGGGGEGEGGFGEGGGGGGGGGGGGGGGGGGGGGGCGGAFGFGGGGGFGGGFFFGGGGGE>FDFFFGGCFCFGGFGGGGGGFFG,DDFGGEGGGGGG,@FFFGGGGGGGGFGGGG7>FGCFGGGGGGFGGGG;EGGBEEGGGGGGGGGGGGDF*35CE8EC?EC==C*AFGGGGGGGGCCFFFD*>)
@M03364:276:000000000-BLYN8:1:1101:6936:3800 1:N:0:1
ACTCCTACGGGAGGCAGCAGTAGGGAATCTTCGGCAATGGGGGCAACCCTGACCGAGCAACGCCGCGTGAGTGAAGAAGGTTTTCGGATCGTAAAACTCTGTTGTTAGAGAAGAACGTTAAGTAGAGTGGAAAGTTACTTAAGTGACGGTATCTAACCAGAAAGGGACGGCTAACTACGTGCCAGCAGCCGCGGTAATACGTAGGTCCCAAGCGTTGTCCGGATTTATTGGGCGTAAAGCGAGC
+
GGGGGGGGGGGGGGGGGGGGGGGGGGGGGGGGGGGGGGGGGGGGGGGGGGGGGGGGGGGGGGGGGGGGGGGFGGGGGGGGFGGGGGGGGGGGGGGGGGGGGGGGGGGGFGGFGGGGGGGGCFFGGGGDFGGGFFGGGGGGGFGGGGGGGCFGGFFCFDDGFDGGGGGCGCGEGGG@FFDCFFDGFGGGGGGGGGGGGGGGGGFGGGGGGGGGGGEEEGGGGE8CECFCGFD*9<>E<FCF)*9)
@M03364:276:000000000-BLYN8:1:1101:8724:3821 1:N:0:1
ACTCCTACGGGAGGCAGCAGTAGGGAATCTTCGGCAATGGGGGCAACCCTGACCGAGCAACGCCGCGTGAGTGAAGAAGGTTTTCGGATCGTAAAACTCTGTTGTTAGAGAAGAACGTTAAGTAGAGTGGAAAGTTACTTAAGTGACGGTATCTAACCAGAAAGGGACGGCTAACTACGTGCCAGCAGCCGCGGTAATACGTAGGTGGCAAGCGTTGTCCGGATTTATTGGGCGTAAAGCGAGC
+
FGGGGGGGGGGGGGGGGGGGGGGGGGGGGGGGGGGGGGGGGGGGGGGGGGGGGGGGGGGGGGGGGGGFFFFFGGGGGGGGGGGGFGGGGGGGGFGGGGGGGGGGGGGGFGGGGGGGGGGGGGGGGGGGGGGGGGFGFGGGGGGGGGGGGGGCEFGGGGGGGCFGGGGGGDGGGGGGGGGGGGGGGGFGGGGGGGGGGGFGGGGGGGGGGGDGGGEGGGGGGECEECGGGGGGGGGGDCFGGGG)
@M03364:276:000000000-BLYN8:1:1101:21442:3832 1:N:0:1
ACTCCTACGGGAGGCAGCAGTGGGGAATATTGCACAATGGGCGCAAGCCTGATGCAGCCATGCCGCGTGTATGAAGAAGGCCTTCGGGTTGTAAAGTACTTTCAGCGGGGAGGAAGGGATGAGCCTTAATACGGTTCGTCATTGACGTTACCCGCAGAAGAAGCACCGGCTAACTCCGTGCCAGCAGCCGCGGTAATACGGAGGGTGCAAGCGTTAATCGGAATTACTGGGCGTAAAGCGCACG
+
GGGGGGGGGGGGEGDGGGGGGGGGGGGGFGGGGGGGGGGGGGGGGGGGGGGGGGGGGGGGGGGFGGGGGGGGGGGGGGGGGGGGGGGGGGGGGGGGGGGGGGGGGGGGGGGGGGGGGGDFGGGFGGGGGGGGGGGGGGGGGGGGGGGGGGEFGGGGGGGGGGGFGGGGGGGGGGGGGGGCCFG7BEFGGGGGGGGGGGGGGGEGG>8>EFGGDEDGGGGGGEGGGGGGGGGGGGGGFGFDGGG3
@M03364:276:000000000-BLYN8:1:1101:11228:3836 1:N:0:1
ACTCCTACGGGAGGCAGCAGTAGGGAATCTTCGGCAATGGGGGCAACCCTGACCGAGCAACGCCGCGTGAGTGAAGAAGGTTTTCGGATCGTAAAACTCTGTTGTTAGAGAAGAACGTTAAGTAGAGTGGAAAGTTACTTAAGTGACGGTATCTAACCAGAAAGGGACGGCTAACTACGTGCCAGCAGCCGCGGTAATACGTAGGTCCCAAGCGTTGTCCGGATTTATTGGGCGTAAAGCGAGC
+
GGGGGGGGGGGGGGGFGGGGGGGGGGGGGGGGGGGGGGGGGGGGGGGGGGGGGGGGGGGGGGFGGGGGGCFGGGFGGGGGGGGGGGGCGGGGGGGGGGFGGGGGGGGGFGGGGGGGGGGGGGFGGFFFFGGGGGGGGGGGGGGGGGGGGGGGGGGGGGGGGGGGGGGGGGGGGGGGGGGGGF@FGGGGGGGGGGGGEGGGGGGGGGGGGGFGGGEGGGGGGGGGGFGGG?FFGG5EGGGGGGG)
@M03364:276:000000000-BLYN8:1:1101:15239:3838 1:N:0:1
ACTCCTACGGGAGGCAGCAGTAGGGAATCTTCGGCAATGGACGAAAGTCTGACCGAGCAACGCCGCGTGAGTGAAGAAGGTTTTCGGATCGTAAAACTCTGTTGTTAGAGAAGAACAAGGAGGTAAGTAACGGAGCGGCCCCTGACGGTATCTAACCAGAAAGCCACGGCTAACTTCGTTGCAGCAGCCGCGGTAATACGTAGGTGGCAAGAGTTGTCCGGAATTATTGGCGGTAAAGCGCGCG
+
EFGGGGGGGGGGEGGGEGGGG,FDGGGG<FF9F;FGGGGG,6@FEE:CFFGC,C@FFG7FFGGGGGGGGGG5EFGGGGGFGGGGGGGEG:FFGGGFFGGGGGAAE8,C,BFAFFB4E=F,4,BF,5,,,5,+3+++6++<+@+@<,@*35*7;7,3FGGFGC<B<C:F:<@7CF9,,=22,*22<B6+43**31**3BC829*=<E5**<E*;<+9+3AC=*2:++2+<9+*1)*5**:C3<7>
@M03364:276:000000000-BLYN8:1:1101:24465:3840 1:N:0:1
ACTCCTACGGGAGGCAGCAGTAGGGAATCTTCCACAATGGACGAAAGTCTGATGGAGCAACGCCGCGTGAGTGAAGAAGGTTTTCGGATCGTAAAACTCTGTTGTTGGAGAAGAACGTATTTGATAGTAACTGATCAGGTAGTGACGGTATCCAACCAGAAAGCCACGGCTAACTACGTGCCAGCAGCCGCGGAAATACGTAGGTGGCAAGCTGTGGCCGGATTTATTGGGCGTAAAGCGAGCG
+
GGGGGGGGGEG@@C@CCEGFGGGGGGGGGFFCFGGGGGG8CFGGGFGFFG9FGGGG<<FFGDG7@CFCFCGFCEE99FGFCC,CF=FFGF+BFFGGGGGFGGFDGCF8FGDE4BB8@FG,BFFG9FC?AFFGFFFCF,AFDEFFDEE=B@DF@F=,@FFCFGFFGGGCEE7+D7DFFEFFGG9BFC8FFGCG>**4BF9FBF*8<B>CF6CG++3+**0=*3856C9:+<EF<)*:9CFGGD39
@M03364:276:000000000-BLYN8:1:1101:12559:3845 1:N:0:1
ACTCCTACGGGAGGCAGCAGTGGGGAATATTGCACAATGGGCGCAAGCCTGATGCAGCCATGCCGCGTGTATGAAGAAGGCCTTCGGGTTGTAAAGTACTTTCAGCGAGGAGGAAGGCGTTGTGGTTAATAACCGCAGCGATTGACGTTACTCGCAGAAGAAGCACCGGCTAACTCCGTGCCAGCAGCCGCGGTAATACGGAGGGTGCAAGCGTTAATCGGAATTACTGGGCGTAAAGCGCACG
+
GGGGGGGGGGDGGGGGGGGGGGGGGGGGGGGGGGGGGGGGGGGGGGGGGGGGGGGGGGGGGGGGGGFGGGGGGGGGGGGGGGGGGGGGGGGGGGGGGGGGGGGGGGGDGGGGGGCFGGGGGGGEEFFGGGGGGGGGGGGGGGGGGGFFGGGGGGGGGGGGGGGGGGGGGGGGGGGGGGGGGGGGGGGGGGGGGGGGGGFFGEEGGGGEGGGGG8CEEGGGGGGGGGGGGGGCD<ECFGGGGGGC
@M03364:276:000000000-BLYN8:1:1101:19902:3855 1:N:0:1
ACTCCTACGGGAGGCAGCAGTAGGGAATCTTCGGCAATGGGGGCAACCCTGACCGAGCAACGCCGCGTGAGTGAAGAAGGTTTTCGGATCGTAAAACTCTGTTGTTAGAGAAGAACGTTAAGTAGAGTGGAAAGTTACTTAAGTGACGGTATCTAACCAGAAAGGGACGGCTAACTACGTGCCAGCAGCCGCGGTAATACGTAGGTGGCAAGCGTTGTCCGGATTTATTGGGCGTAAAGCGAGC
+
GGGGGGGGGGGGGGGGGGCFGGGGGGGGGGGGGGGGGGGGGGGGGGGGGGGGGGGGGGGGGGGGGGGGGGGGGGGGGGGGGGGGGGGGGGGGGGGGGGGGGGGGGGGGGGGGGGGGGGGGFFGGGGEDFFGGGGGGGGGGFFGFFGGGGGGGFGGGGGGGGGGGGGGGGGGGGGGGGGGGGCFFFGGGGFGGDGGGGGG+=CFGGGGGGFFGFGGGGGGFGGGEEGGGGGGGFGGGGGGGGGG)
@M03364:276:000000000-BLYN8:1:1101:15358:3869 1:N:0:1
ACTCCTACGGGAGGCAGCAGTAGGGAATCTTCCACAATGGACGAAAGTCTGATGGAGCAACGCCGCGTGAGTGAAGAAGGTTTTCGGATCGTAAAACTCTGTTGTTGGAGAAGAACGTATTTGATAGTAACTGATCAGGTAGTGACGGTATCCAACCAGAAAGCCACGGCTAACTACGTGCCAGCAGCCGCGGTAATACGTAGGTGGCAAGCGTTGTCCGGATTTATTGGGCGTAAAGCGAGCG
+
GGGGGGGGGGGGGGGGGGGGGGGGGGGGGGGGGGGGGGGGGGGGGGGGGGGGGGGGGGGGGGGGGGGGGEGGGGGGGGGGGGGGGGGGGGGGGGGGGGGGGGGGGGGGGGGGFGFGGGFGGFGGGGGGGGGGGGGGGGGGGGGFGGGDGGGFGGGGGGGGGFGGFGGGGGGGGGGGGGGGGGGGGGGG>CCGGGGGGGGE>ECEFGGGGGGGGGGGGGGGGGGGGF7EGGGGGGGGGGGCDDDC
@M03364:276:000000000-BLYN8:1:1101:8465:3894 1:N:0:1
ACTCCTACGGGAGGCAGCAGTGGGGAATATTGCACAATGGGCGCAAGCCTGATGCAGCCATGCCGCGTGTATGAAGAAGGCCTTCGGGTTGTAAAGTACTTTCAGCGGGGAGGAAGGGATGAGCCTTAATACGGCTCGTCATTGACGTTACCCGCAGAAGAAGCACCGGCTAACTCCGTGCCAGCAGCCGCGGTAATACGGAGGGTGCAAGCGTTAATCGGAATTACTGGGCGTAAAGCGCACG
+
GGGFGGGGGGGGGGGGGGGGGGGGGEGGFFEFEFGGGGGCFGGGGGGGDFGGGCFGGFGFGGGGGEGGGEGGGCGGGGGG8AFFFFGGGGGGGFGGGFGGGGFFGGGGGG:FGGGGGGGGGGGGGFFGGGGCFG7+@FFCFEGGFFGCCF:FCFGCEFGGFGCFBE@GGFGGGFG9CEFGGEGGGGGGGGGGGGGEGGGGEGGCGEGED?@CEEEGGGFFEEEFGFGGGFGDD<E55>FGDGGC
@M03364:276:000000000-BLYN8:1:1101:16610:3910 1:N:0:1
ACTCCTACGGGAGGCAGCAGTGGGGAATATTGCACAATGGGCGCAAGCCTGATGCAGCCATGCCGCGTGTATGAAGAAGGCCTTCGGGTTGTAAAGTACTTTCAGCGAGGAGGAAGGCATTAAGGTTAATAACCTTGGTGATTGACGTTACTCGCAGAAGAAGCACCGGCTAACTCCGTGCCAGCAGCCGCGGTAATACGGAGGGTGCAAGCGTTAATCGGAATTACTGGGCGTAAAGCGCACG
+
GGGGGGGGGGGGGGGGGGGGGGGGGGGGGGGGGGGGGGGGGGGGGGGGGGGGGGGGGGGGGGGGGGGGGGGGGGGEGFGGGGGGCGGGGGGGGGGGGGGGGGGGGGGGGGGGGGGGGFGGGGDGGGGGGGGGFGFGFGGFGGGDFGGGG8:@,@FGGDFGGGGGGGGGGGGEGGGGGGGGDGCFDE>FGGGGGGGDGGGGGGGGGGGGC?FGDCGGCGFGGGGG?9CFGFC5C7CCGGGGGGGC
@M03364:276:000000000-BLYN8:1:1101:20927:3960 1:N:0:1
ACTCCTACGGGAGGCAGCAGTAGGGAATCTTCGGCAATGGGGGCAACCCTGACCGAGCAACGCCGCGTGAGTGAAGAAGGTTTTCGGATCGTAAAGCTCTGTTGTTAGTGAAGAAGAGTGGTAAGAGTAACTGCTTATCATGTGACGGTAGCTAACCAGAAAGCCACGGCTAACTACGTGCCAGCAGCCGCGGTAATACGTAGGTGGCAAGCGTTGTCCGGAATTATTGGGCGTAAAGCGCGCG
+
GGGGGGGGGGGGGGGGGGGGGGGGGGGGGGGGGGGGGGGGGGGGGGGGGGGGGGGGGGGGGGGGGGGGGGGGGGGGGGGGGGGGGGGGGGGGGGGGGGGGGGGGGGGGGGGGGGGGGGGGGGGGGGGGGGGGGGGGGGGGGGGGGGGGGGGGGGGGFGGGGGGGGGGGGGGGGGGGGGFCGFGGGGGGGGDGGGGGGGGGGGGGGGGGGGGCEGGGGGGGGECFGGGG?FGGGGEGGFGCC<37
@M03364:276:000000000-BLYN8:1:1101:22698:3971 1:N:0:1
ACTCCTACGGGAGGCAGCAGTAGGGAATCTTCCGCAATGGGCGAAAGCCTGACGGAGCAACGCCGCGTGAGTGATGAAGGGTTTCGGCTCGTAAAACTCTGTTATTAGGGAAGAACAAATGTGTAAGTAACTGTGCACGTCTTGACGGTACCTAATCAGAAAGCCACGGCTAACTACGTGCCAGCAGCCGCGGTAATACGTAGGTGGCAAGCGTTATCCGGAATTATTGGGCGTAAAGCGCGCG
+
GGGGGGGGGGGGEFGGGGGGGGGGGGGGGGGGGGGGGGGGGGGGGGGGGGGGGGGGGGGGGGGGGGGGGGGFGGGGGGGGDFGGGGGGGGGGGGFGFGGGGGGGGGGGGGCFFGGGGCFGG9FGGGFGGGGGGGFGGGGGGGGGCGGFGGGGFDDFGGGGFFGGEGFGGGG:FGGGDEFFGFGGGGFGF**8CGGGCFFGEEFGGGGGGGGGGGGGGGGCGGEE6CFGGGDFGGGGGGCGGGGD
@M03364:276:000000000-BLYN8:1:1101:11433:4012 1:N:0:1
ACTCCTACGGGAGGCAGCAGTGGGGAATATTGCACAATGGGCGCAAGCCTGATGCAGCCATGCCGCGTGTATGAAGAAGGCCTTCGGGTTGTAAAGTACTTTCAGCGGGGAGGAAGGGGTGAGCCTTAATACGGTTCGTCATTGACGTTACCCGCAGAAGAAGCACCGGCTAACTCCGTGCCAGCAGCCGCGGTAATACGGAGGGTGCAAGCGTTAATCGGAATTACTGGGCGTAAAGCGCACG
+
GGGGGGGGGGGGGGGGGGGGGGGGGGGGGGGGGGGGGGGGGGGGGGGGGGGGGGGGGGGGGGGGGGGGGGGGGGGGGGGGGGGGGGGGGGGGGGGGGGGGGGGGGGGGECCGGGGGGGGGGGG8FFFGGGGGGGGGGGGGFGGGGFGGGGGFFFGGGGGGGGGGGGGGG>FDEGGGGGGFCGGGGGGGGGGGGGDGGGGGGGGGGGC58?CFEE=EGGGGGGGGGGGC+<FGG57EGGFGGC37
@M03364:276:000000000-BLYN8:1:1101:12461:4024 1:N:0:1
ACTCCTACGGGAGGCAGCAGTAGGGAATCTTCCGCAATGGGCGAAAGCCTGACGGAGCAACGCCGCGTGAGTGATGAAGGGTTTCGGCTCGTAAAACTCTGTTATTAGGGAAGAACAAACGTGTAAGTAACTATGCACGTCTTGACGGTACCTAATCAGAAAGCCACGGCTAACTACGTGCCAGCAGCCGCGGTAATACGTAGGTGGCAAGCGTTATCCGGAATTATTGGGCGTAAAGCGCGCG
+
GGGGGGGGGGGGGGGGGGGGGGGGGGGGGGGGGGGGGGGGGGGGGGGGGGGGGGGGGGGGGGGGGGGGGGGGGGGGGGGGGGGGGGGGGGGGGGGGGGGGGGGGGGGGGGFGGGGGGGGGGGGGGGGGGGGGGGGGGGGGGGGGGGGGGGGGGGGGGGGGGGGGGGGGGGGGGGGGGGGGGGGGGGGGGGGGGGDGGGGGGGGGGGGGGGGGGGGEGGGGGGGGGGGGGGGGGGGGGGGGGGGG
@M03364:276:000000000-BLYN8:1:1101:11125:4060 1:N:0:1
ACTCCTACGGGAGGCAGCAGTGGGGAATATTGCACAATGGGCGCAAGCCTGATGCAGCCATGCCGCGTGTATGAAGAAGGCCTTCGGGTTGTAAAGTACTTTCAGCGAGGAGGAAGGCATTAAGGTTAATAACCTTGGTGATTGACGTTACTCGCAGAAGAAGCACCGGCTAACTCCGTGCCAGCAGCCGCGGTAATACGGAGGGTGCAAGCGTTAATCGGAATTACTGGGCGTAAAGCGCACG
+
GGGGGGGGGGGGGGGGGGGGGGGGGGGGGGGGFGGGGGGGGGGGGGGGGGGGGGGGGGGGGGGGGGGGGGGGGGGGGGGGGGGGGGGGGGGGGGGGGGGGGGGGGGGEGGEEEEFGGGGGGGGGGGGGGGGGGGGGGGGGGGGGGGGGGGGFGGGGGGGCGGGFGFGEGGGGGGGGGGGGEFGGGGGGGGGGGGGGGGGGCCEDGGGEGGGFEGGGGGGGC=8EFGGGGGGGGGDGGF7C3DGC
@M03364:276:000000000-BLYN8:1:1101:5333:4066 1:N:0:1
ACTCCTACGGGAGGCAGCAGTAGGGAATCTTCCGCAATGGGCGAAAGCCTGACGGAGCAACGCCGCGTGAGTGATGAAGGGTTTCGGCTCGTAAAACTCTGTTATTAGGGAAGAACAAATGTGTAAGTAACTATGCACGTCTTGACGGTACCTAATCAGAAAGCCACGGCTAACTACGTGCCAGCAGCCGCGGTAATACGTAGGTGGCAAGCGTTATCCGGAATTATTGGGCGTAAAGCGCGCG
+
GGGGGGGGGGGGGGGGEGGFGGGGGGGGGGGGGGGGGGGGGGGFGGFEGGGGGGGGGGGGGGDGGGGGGGGFFCGGFFGFEGGGGEGGGGGGG?FGGFFGGGGGGFGFGGCGEGGGGGGGGFG<EDGGGGGGDEGDDG@FF8FFGGGGEGDFFFFGGGGGFFGGGGG7CGGGCFDFGDFGFGFFGGGGFGGGGGEGFGGGGGGGCCFGGFGGGGECGFGGG58C<@FF?EDGDCEGGGFDDGDD
@M03364:276:000000000-BLYN8:1:1101:6279:4096 1:N:0:1
ACTCCTACGGGAGGCAGCAGTGGGGAATATTGCACAATGGGCGCAAGCCTGATGCAGCCATGCCGCGTGTATGAAGAAGGCCTTCGGGTTGTAAAGTACTTTCAGCGGGGAGGAAGGGATGAGGCTTAATACGGCTCGTCATTGACGTTACCCGCAGAAGAAGCACCGGCTAACTCCGTGCCAGCAGCCGCGGTAATACGGAGGGTGCAAGCGTTAATCGGAATTACTGGGCGTAAAGCGCACG
+
GGGGGGGGGDGGGGGGGGGGGGGGGGGGGGGFGGGGGGGGGGGGGGGGGGGGGGGGGGGGGGGGGGGGGGGGGGGGGGGGGGGFGGGGGGGGFFGGGGFGGGGGGGGGGGFEGGGGGGGGGGGGGGFEGGGGFGGGGGFFFDGGGGGGGFGGGGGGDGGGGAFGGFFEEGBFFGGCCEGGGGGGGGGGGGGGGGEEFGFGGGGGDGGGGGGGGGGDGGGGGGGGFFGGGG*/7CEGGF7DDDG3
@M03364:276:000000000-BLYN8:1:1101:10406:4097 1:N:0:1
ACTCCTACGGGAGGCAGCAGTAGGGAATCTTCGGCAATGGGGGCAACCCTGACCGAGCAACGCCGCGGGAGTGAAGAAGGTTTTCGGATCGTAAAACTCTGTTGTTAGAGAAGAACGTTAAGTAGAGTGGAAAGTTACTTAAGTGACGGTATCTAACCAGAAAGGGACGGCTAACTACGTGCCAGCAGCCGCGGTAATACGTAGGTCCCAAGCGTTGTCCGGATTTATTGGGCGTAAAGCGAGC
+
FGGGFGGGGGGGGGGGEG9EEFGGGFFGFFFGGGGGGGGGGGGGGGGGGGGGGGGDGGGGGGGEEGG+8FFGGFGGGGGGGGFGGGGGGGGGGGG<EFFGGGGGGGCFGGGGGGGGEGGGDFDDFCFF,FFG9FFGGGGFGFGGGGFDGGGFGFGGGCGFE,>FFDFGGD@<CGGGGGGGFGGGGFFFGCGEEG>CGGCFFF?FGFF98@*;*C*;EE+:CCC5?FGGGGFCFCEGG<FCDGD5
@M03364:276:000000000-BLYN8:1:1101:17391:4106 1:N:0:1
ACTCCTACGGGAGGCAGCAGTAGGGAATCTTCGGCAATGGGGGCAACCCTGACCGAGCAACGCCGCGTGAGTGAAGAAGGTTTTCGGATCGTAAAACTCTGTTGTTAGAGAAGAACGTTAAGTAGAGTGGAAAGTTACTTAAGTGACGGTATCTAACCAGAAAGGGACGGCTAACTACGTGCCAGCAGCCGCGGTAATACGTAGGTCCCAAGCGTTGTCCGGATTTATTGGGCGTAAAGCGAGC
+
GGGFGGGFGGGGEGGGGG@FGGGGGFFGGGFGGGGGGGGGFGGGGGGGGAAGE@FCCFGGGGEGGDCFGGGGGGGGG8FFAFDF@FE>@FGFGGDGF@DFGGGGFFFFAEGGGGGGGAFFCFGGG9FFFGGFFGGGFDFGGGGFFCGGGFGFGFEA9,>FEFFGCGFCEGGDCFGGFG>BFGGGGGGCEFCGGG>:=CFEFG?FDGG<C?*=@CCE5CCGGG=E89CGG7F*9<:CGCFG37DD
@M03364:276:000000000-BLYN8:1:1101:15169:4109 1:N:0:1
ACTCCTACGGGAGGCAGCAGTAGGGAATCTTCCACAATGGACGAAAGTCTGATGGAGCAACGCCGCGTGAGTGAAGAAGGTTTTCGGATCGTAAAACTCTGTTGTTGGAGAAGAACGTATTTGATAGTAACTGATCAGGTAGTGACGGTATCCAACCAGAAAGCCACGGCTAACTACGTGCCAGCAGCCGCGGTAATACGTAGGTGGCAAGCGTTAATCGGAATGACTGGGCGTAAAGGGCACG
+
GGGGGGGGDGGGGGGGGDGGGGGGGGGGGGGGGGGGGGGGGGGGGGGGGGGGGGGGGGGGGGGGGGGGGGGGGFGGGGGGGGGGGGGDGGGGFFGGGGGGFFGGGGGGGGGGGGFGGGGGGGGFFFGGDGGGGGGGGGGGGGGGGGGGGGGDGGGFGGGGG8FGGGGGGGG7DFGGGGGGGFGGGFGGGGGGGGGGGGGGCFE7CFGGG6FFGGGCFGGGGEGFGGGGGFFGG<*7CFGGGFG<
@M03364:276:000000000-BLYN8:1:1101:11319:4119 1:N:0:1
ACTCCTACGGGAGGCAGCAGTGGGGAATATTGGACAATGGGCGAAAGCCTGATCCAGCCATGCCGCGTGTGTGAAGAAGGTCTTCGGATTGTAAAGCTCTTTAAGCAGGGAGGAAGGGCAGTAAGTTAATACCTTGCTGTTTTGACGTTACCAACAGAATAAGCACCGGCTAACTTCGTGCCAGCAGCGGCGGTAATACGAAGGCTGCAAGCGTTAATCGTAATTACTGGGCGTAAAGCGCGCG
+
GGFGGFGGGGGECGGGGEGEFGGGG@EFGGGG@DCFGGGFG,FBFGDGFGGGG9FGGGCE<FGGGGGGE,6:,EFFFEEGCFGGGFG,CFGG<9F9,,:BFF,FA,,B<FF::FE<CE+DCFGE<,BB,EF,:E<9,FED95B8=<FFFD3E9FC+@=CFF;3,,@FG<+@@FFGFFDFC:CFFF8>7*>>883::9+2;5=5**?=*2<C3/3/*:?CG50*2+2A+AF8E)9=E3>*1)917
@M03364:276:000000000-BLYN8:1:1101:15236:4131 1:N:0:1
ACTCCTACGGGAGGCAGCAGTAGGGAATCTTCGGCAATGGACGAAAGTCTGACCGAGCAACGCCGCGTGAGTGAAGAAGGTTTTCGGATCGTAAAACTCTGTTGTTAGAGAAGAACAAGGACGTTAGTAACTGAACGTCCCCTGACGGTATCTAACCAGAAAGCCACGGCTAACTACGTGCCAGCAGCCGCGGTAATACGTAGGTGGCAAGCGTTGTCCGGATTTATTGGGCGTAAAGCGAGCG
+
GGGGGGGGGEGGGGGDGGGGGGGGGDFGGGGGGGGGGGGGGGGGGDGGGGGGFGGDGGGGGGGGDEGFGDGGGGGGGGGGFGGGGGGGECFFGGGGGGGGGGFGFGGGFGGGGGGGGFFDFGG7BDFGGGGGGGG?DECEGGGGGGGFGDGGGGF=FFGGGGCGGCFDEDFEFGGGFGFFF7BFGGGGGGDGGCEEG9CFFGGGGCFC69CFGGGGG7?EG5*AGCFG79*:CDCEGD=5C<D7
@M03364:276:000000000-BLYN8:1:1101:5267:4147 1:N:0:1
ACTCCTACGGGAGGCAGCAGTAGGGAATCTTCGGTAATGGACGAAAGTCTGACCGAGCAACGCCGCGTGAGTGAGGAAGGTTTTCGGATCGTAAAACTCTGTTGTTAGAGAAGAACAAGGACGTTAGTAACTGAACGTCCTCTGACGGTATCTAACCAGAAAGCCACGGCTAACTACGTGCCAGCAGCCGCGGTAATACGTAGGTGGCAAGCGTTGTCCGGATTTATTGGGCGTAAAGCGAGCG
+
GGGGGGGGGGGGGGGGGGGGGGGGGGGGGGGGGG,CFFGGGGGEGGGGGGFFGGGGGGGGGGGGGGGGE@GFFFEFGGGGGGGGGGDGCFD<FGGGGGFGFFAEFFCFGGGGGGGGGGGGGGGCGGGGGGFFGGGGFGGGGFFFGEFGECCAFG9D,,@FFGGGGGGEGGGGGA;EC8FGGGGDF?CGGGDDEGCCGGG>5?>CFFGGF9@CEGEGGGFGGC*CEC?:?FG5<GDEFGGGD<DC
@M03364:276:000000000-BLYN8:1:1101:6296:4150 1:N:0:1
ACTCCTACGGGAGGCAGCAGTAGGGAATCTTCGGCAATGGACGAAAGTCTGACCGAGCAACGCCGCGTGAGTGAAGAAGGTTTTCGGATCGTAAAACTCTGTTGTTAGAGAAGAACAAGGACGTTAGTAACTGAACGTCCCCTGACGGTATCTAACCAGAAAGCCACGGCTAACTACGTGCCAGCAGCCGCGGTAATACGTAGGTGGCAAGCGTTGTCCGGATTTATTGGGCGTAAAGCGAGCG
+
GGGGGGGGGGGGGGGGGGGGGGGGGGGGGGGGGGGGGGGGGGGGGGGGGGGGGGGGGGGGGGGGGGGGEFGGGGGGGGGFFGGGGGCF@FGGGGGGGGGGFFGFGGGGGGGGGGGGGGGGGGGCFGGGGGGGGGFGGGGGGGGGGGCGGFFG9FGGGGFFGGGGGGGGGGGGGGGFG:FFGFGGGCGGGGGGGGGGGGGGEGFGEDGGGGG5CG/1AFGDGG=CF9FG+A5EG<EGGGGCGGG<
@M03364:276:000000000-BLYN8:1:1101:21400:4159 1:N:0:1
ACTCCTACGGGAGGCAGCAGTGGGGAATATTGCACAATGGGCGCAAGCCTGATGCAGCCATGCCGCGTGTATGAAGAAGGCCTTCGGGTTGTAAAGTACTTTCAGCGGGGAGGAAGGGATGAGCCTTAATACGGCTCGTCATTGACGTTACCCGCAGAAGAAGCACCGGCTAACTCCGTGCCAGCAGCCGCGGTAATACGGAGGGTGCAAGCGTTAATCGGAATTACTGGGCGTAAAGCGCACG
+
GGGGGGGGGGGGGGGGCGGGGGGGG@FGGGGGGGGGGGGGGGGGGGGGGGGGGGGGCGFFEFFGGGGGGGFGGGGGGGGGF8FGCGGEGGGGGGGGGGAFGFGGGGGGGGGGGGGGGGFGD?,FDEDFGGFGGD@+@CFGGGGGCDGGC<CDFE>FCBFGGGGGGG7FFGGDGGG@CEFGG@CGGDFGGDEGGEGGG7ACGDGGC*8?FFF=/*;C5C?FGEGGGGGGGFGFGCCCFGGGGGG3
@M03364:276:000000000-BLYN8:1:1101:20472:4163 1:N:0:1
ACTCCTACGGGAGGCAGCAGTGGGGAATATTGCACAATGGGCGCAAGCCTGATGCAGCCATGCCGCGTGTATGAAGAAGGCCTTCGGGTTGTAAAGTACTTTCAGCGAGGAGGAAGGCATTAAGGTTAATAACCTTAGTGATTGACGTTACTCGCAGAAGAAGCACCGGCTAACTCCGTGCCAGCAGCCGCGGTAATACGGAGGGTGCAAGCGTTAATCGGAATTACTGGGCGTAAAGCGCACG
+
GGGFGGFGGEEGGEGGGGGGGFGGGEGFGGGGGCGGCFGFGG@FGGGCFGFFFFDFGGGDGGGG::CFGGGFAFGGGGGGGGGGGGGGFCFGGGGGFGGGGFGFGGGDFGCGGGEGGGGFGFFCGGG9FG9FFFGGAFFGAFGCD?FGGGGGGDEGGGGGGGGFGFGGDFEC:DFFGGGGCC@C*DFGGGGGGEGDGFFFGEG@CG5CFFCGGEE*ACCFGCCF8CF@CFG*99=>CFGGGGC)
@M03364:276:000000000-BLYN8:1:1101:15166:4189 1:N:0:1
ACTCCTACGGGAGGCAGCAGTAGGGAATCTTCGGCAATGGACGAAAGTCTGACCGAGCAACGCCGCGTGAGTGAAGAAGGTTTTCGGATCGTAAAACTCTGTTGTTAGAGAAGAACAAGGACGTTAGTAACTGAACGTCCCCTGACGGTATCTAACCAGAAAGCCACGGCTAACTACGTGCCAGCAGCCGCGGTAATACGTAGGTGGCAAGCGTTGTCCGGATTTATTGGGCGTAAAGCGAGCG
+
FFDGGGFGGGGGGEECGDGGGAFGGFF<FFA<FGGEGGGFGGGEGGEGFEFGDFG@FCGGGEFGGGGGGEFGG9FFGFGGCE<FFGGGGDFEGGGFGGGGGGGGGGGGFFCDEEFFGGGGGGE>=FCFFF<B??FDEGF+>DDFGGGDGFFCB9@D7>FFGGGD7CFEG7C@ECFFFDFFFFFGGCEGCC>:5B58CFCF9CFECGFFF6CGGC=CCF?>5;C799+<+9**9DC73CGDDCCD
@M03364:276:000000000-BLYN8:1:1101:6770:4191 1:N:0:1
ACTCCTACGGGAGGCAGCAGTGGGGAATATTGCACAATGGGCGCAAGCCTGATGCAGCCATGCCGCGTGTATGAAGAAGGCCTTCGGGTTGTAAAGTACTTTCAGCGGGGAGGAAGGGATGAGCCTTAATACGGTTCGTCATTGACGTTACCCGCAGAAGAAGCACCGGCTAACTCCGTGCCAGCAGCCGCGGTAATACGGAGGGTGCAAGCGTTAATCGGAATTACTGGGCGTAAAGCGCACG
+
GGGGGGGFGCGGGGGGGGGGGGFGGFDGGGGGGGGGGGA8EFFCGGDFGGGGGCGFF@FGGGGGGGGGGGGGGCGGGGGGGF@FFGGGEFFG<FFGG9FGFGGFGGGGDGGGGGGGGGGGGFGGFGGGGGGGGGGGGGGGCF=3>FFE7:FGFGD7B@CFGFBCFGCEEGGGGGGGGGGGGGGGGGG78CEGDEEE9@<:88CCEEEGGFEGD;CG*<95:EGC<CFGGGF5DGGG*:>DGGG5
@M03364:276:000000000-BLYN8:1:1101:14108:4210 1:N:0:1
ACTCCTACGGGAGGCAGCAGTGGGGAATATTGCACAATGGGCGCAAGCCTGATGCAGCCATGCCGCGTGTATGAAGAAGGCCTTCGGGTTGTAAAGTACTTTCAGCGGGGGGGAAGGGGTGAGCCTTAATACGGTTCGTCATTGACGTTACCCGCAGAAGAAGCACCGGCTAACTCCGTGCCAGCAGCCGCGGTAATACGGAGGGTGCAAGCGTTAATCGGAATTACTGGGCGTAAAGCGCACG
+
GGGGGGGGGGGGGGGGGGGGGGGGGGGGGGGGGGGGGGGGGGGGGGGGGGGGGGGGGGGGGGGGGGGGGGGGGGGGGGGGGGGFGGGGGGDGGGGGGGGGGGGGGGGGGG+CEGGGGGGCEFGGGGGGGFGGGGGGGGGGGGGGGGGGFGGGGGGGGGGGGGGGGGGGGGGCGGGGGGGGDGFGGGGGGEGGGEEGGF?FDGGGGGGGGCCFGGGGGG7FGGGGGGGGGGFFDDGEGGGGD<<)
@M03364:276:000000000-BLYN8:1:1101:9472:4215 1:N:0:1
ACTCCTACGGGAGGCAGCAGTAGGGAATCTTCGGCAATGGGGGCAACCCTGACCGAGCAACGCCGCGTGAGTGAAGAAGGTTTTCGGATCGTAAAACTCTGTTGTTAGAGAAGAACGTTAAGTAGAGTGGAAAGTTACTTAAGTGACGGTATCTAACCAGAAAGGGACGGCTAACTACGTGCCAGCAGCCGCGGTAATACGTAGGTCCCAAGCGTTGTCCGGATTTATTGGGCGTAAAGCGAGC
+
GGGG?FFGGGGGGGGGGGGGGGGGGGGGGGGGGGGGGGGGGGGGGGGGGGGGGGGGGGGGGGGGGGGGGEGGGGGGGGFGFGGGGGGDGEGGGGGGGGGGGGGGGGGGGGGGGGGGGGGGGGGFFFGGGGGGGGGGGGGGGFGGGGGGGGGGGGGGGGGGFGCGGGFGGGGGGGGGGGDGGGGGGGGGGGGGGGEGGGFGGGFGGGG9EFGGGGEGDEFFEG5EGF9CCGGGGGGGDFFDGGG3
@M03364:276:000000000-BLYN8:1:1101:24976:4226 1:N:0:1
ACTCCTACGGGAGGCAGCAGTAGGGAATCTTCCGCAATGGGCGAAAGCCTGACGGAGCAACGCCGCGTGAGTGATGAAGGGTTTCGGCTCGTAAAACTCTGTTATTAGGGAAGAACATATGTGTAAGTAACTGTGCACATCTTGACGGTACCTAATCAGAAAGCCACGGCTAACTACGTGCCAGCAGCCGCGGTAATACGTAGGTGGCAAGCGTTATCCGGACTTATTGGGCGTAAAGCGCACG
+
GGGGFGGFGGGCEE-;BEGGE<EF;FGGGGGFGGEGGCCD8E:FC@CFC,CFFGGDGGFGGEGC7FGGFBFAF<FG9,EEGGDFGG7F@FGF@G7CEGGGFEF9EB<F9<=ACC<>FE<?FFGGGGFGEFGGFF9DG=FEGGGGAFE+@CCEGGFFGGBC>CFF@ECG@FD7>CDFCEEGGGGGFCFG8CEEEGBE;FCECECEG9*=*>88=EG==<<EG=*1AFFF+0*5C)C5CD7DGGC1
@M03364:276:000000000-BLYN8:1:1101:9902:4242 1:N:0:1
ACTCCTACGGGAGGCAGCAGTGGGGAATATTGCACAATGGGCGCAAGCCTGATGCAGCCATGCCGCGTGTATGAAGAAGGCCTTCGGGTTGTAAAGTACTTTCAGCGGGGAGGAAGGGATGAGCCTTAATACGGCTCGTCATTGACGTTACCCGCAGAAGAAGCACCGGCTAACTCCGTGCCAGCAGCCGCGGTAATACGGAGGGTGCAAGCGTTAATCGGAATTACTGGGCGTAAAGCGCACG
+
GGGGGGGGGGGGGGGGGGGGGGGGGGGGGGGGGGGG?FGGGGGCFGGGGGGGGGGGGGGGGGGGGGGGGGGGGGGGGGGGGGGGGGGGFGGGGGGGGGGGGGGGGFGEGGDGGGF8CGGGGGGGGGGGFFCFGC7CFGEGFG<FFGGGGGFF?FDGDC:FGGDCGGGGGGGDGGGGGGGGGGGFFFFGGGGGGGGGG?FCGC:EEEGGGFFGEGGGFFGGGG=FFGCGGDC5CGCCGGFDCDC7
@M03364:276:000000000-BLYN8:1:1101:20418:4276 1:N:0:1
ACTCCTACGGGAGGCAGCAGTGGGGAATATTGCACAATGGGCGCAAGCCTGATGCAGCCATGCCGCGTGTATGAAGAAGGCCTTCGGGTTGTAAAGTACTTTCAGCGAGGAGGAAGGCATTAAGGTTAATAACCTTGGTGATTGACGTTACTCGCAGAAGAAGCACCGGCTAACTCCGTGCCAGCAGCCGCGGTAATACGGAGGGTGCAAGCGTTAATCGGAATGACTGGGCGTAAAGGGCACG
+
FGGGGGGGGGGGGGGGGGGGGGGGGGGGGGGGGGGGGFGGF,FGEGCFGGGGGFGGGGCGFGGGGGGEGF@EFGFGGGGGGEGGGFG7CFGEFGGFFDGFEFGGGGDFFGGGGGGG7<,AEEAD=BF,8C<5:=?A5<7A,,5C>?@@>>FE,+6@FE,8@:<A<DCC7CEEGG9@,BFFF8FCFFGF88C*4::1<B;8;*=CG88C6CCCEG8=/2<5C:*7+<A<EFFGC>/*57*/*19D
@M03364:276:000000000-BLYN8:1:1101:10996:4290 1:N:0:1
ACTCCTACGGGAGGCAGCAGTGGGGAATATTGCACAATGGGCGCAAGCCTGATGCAGCCATGCCGCGTGTATGAAGAAAGCCTTCGGGTTGTAAAGTACTTTCAGCGGGGAGGAAGGGATGAGCCTTAATACGGCTCGTCATTGACGTTACCCGCAGAAGAAGCACCGGCTAACTCCGTGCCAGCAGCCGCGGTAATACGGAGGGTGCAAGCGTTAATCGGAATTACTGGGCGTAAAGCGCACG
+
GGGGGGGGGGGGGGGDGGFGGGGGGGGGGGGGGFGGGGGGGGGGGGGGGGGDGFGGGGGFGGFGGGGFGGGGGGGGGGGGGGGGGGGGGGGGGFFGGGGGGGGGGGGGGGGGGGGGGGGGGGGDGFGGGGGGGGDGGGGCFG,ECCGGGGDGGGGGGCFFGGGGGGFEGCCEFGGGGGGGCCCG@FFGGGGEEGGGGGGGGCEGGGGEG?FCEGGGGGGGGGDGGGGGGGFGDD553:7<<DGC
@M03364:276:000000000-BLYN8:1:1101:20935:4309 1:N:0:1
ACTCCTACGGGAGGCAGCAGTGGGGAATATTGCACAATGGGCGCAAGCCTGATGCAGCCATGCCGCGTGTATGAAGAAGGCCTTCGGGTTGTAAAGTACTTTCAGCGAGGAGGAAGGCATTAAGGTTAATAACCTTAGTGATTGACGTTACTCGCAGAAGAAGCACCGGCTAACTCCGTGCCAGCAGCCGCGGTAATACGGAGGGTGCAAGCGTTAATCGGAATTACTGGGCGTAAAGCGCACG
+
GGGGGGGGGGGGGGGGGGGGGGGGGGGGGGGGGGGGGGGGGGGGGGGGGGGGGGGGGGGGGGGGGGGGGGGGGGGGGGGGGGGGGGGGGGGGGGGFGGGGGGGGGGGFGFFGGGGGGGGGGFGGGGGGGFGGGGGGGGFGFGFGGGGGGGGGGDFGGGGGGGGGGGGGGDGGGGFGGGGGGGGGGGGGGGGGGGGGGGFFDEGGGGGGGGGGGGGDGFGFGGDGFGFGGGFCGGGGGGGGGDD5
@M03364:276:000000000-BLYN8:1:1101:9247:4324 1:N:0:1
ACTCCTACGGGAGGCAGCAGTAGGGAATCTTCCACAATGGACGAAAGTCTGATGGAGCAACGCCGCGTGAGTGAAGAAGGTTTTCGGATCGTAAAACTCTGTTGTTGGAGAAGAACGTATTTGATAGTAACTGATCAGGTAGTGACGGTATCCAACCAGAAAGCCACGGCTAACTACGTGCCAGCAGCCGCGGTAATACGTAGGTGGCAAGCGTTGTCCGGATTTATTGGGCGTAAAGCGAGCG
+
GGGGGGGGGGGGGGGGGGGGGGGGGGGGGGGGGGGGGGGGGGGGGEGGGGGGGGGFGGGGGGGGGGGGGGGGGGGGGGGGGGGGGGGGGGGGGGGGGGGGGGGGGGGGGGGGGGGGGGGGGGGFFGGGGGGGGFGGGGGGGGGGGGGGGGGGGGGGGGGGGGGGGGGDGGGGGGGGGGGGFGGGGGGGGGGGGGGGGCBFFEECEFGGGGFDGGGGGGGGGGGGGGGFGGGGDDEGGGGGGGG:
@M03364:276:000000000-BLYN8:1:1101:18900:4328 1:N:0:1
ACTCCTACGGGAGGCAGCAGTAGGGAATCTTCCGCAATGGGCGAAAGCCTGACGGAGCAACGCCGCGTGAGTGATGAAGGGTTTCGACTCGTAAAACTCTGTTATTAGGGAAGAACAAATGTGTAAGTAACTGTGCACGTCTTGACGGTACCTAATCAGAAAGCCACGGCTAACTACGTGCCAGCAGCCGCGGTAATACGTAGGTGGCAAGCGTTATCCGGAATTATTGGGCGTAAAGCGCGCG
+
GGGGGGGGGGGGDGGEGGGGGGGGGGDGGGGFGGGGGGGGGGGGGGGFGGGGGGGGGGCEGGEGGGGGGGGGGGGGGGGDGGFFGGGGGGGGGGGGGGGGFGGFGCFFGGGGG?FGGGGGGGGGFGGGGGGGGGGGGGGGGGGGGGDGGFFGGGFGGGGGGGGGFFGGBFFCBDFGFEFGGFGGGGFGFGGGGGGGGGGGGGFGCGGGG?EFGEEGFGECGCCFGFGGGGGGGGGGGFCDGGGD
@M03364:276:000000000-BLYN8:1:1101:24525:4339 1:N:0:1
ACTCCTACGGGAGGCAGCAGTGGGGAATATTGCACAATGGGCGCAAGCCTGATGCAGCCATGCCGCGTGTATGAAGAAGGCCTTCGGGTTGTAAAGTACTTTCAGCGGGGAGGAAGGCGTTGTGGTTAATAACCGCAGCGATTGACGTTACTCGCAGAAGAAGCACCGGCTAACTCCGTGCCAGCAGCCGCGGTAATACGGAGGGTGCAAGCGTTAATCGGAATTACTGGGCGTAAAGCGCACG
+
FFGFEF@FGGEFGGGCFCEFFFC8EFGGFFGGGGGGEEGFCFGGEEGGGGG@C<FF,,C@EDFGC:FEFF8EFE<E9<EFFFGGGGEGDEGCE<FGGFGGFG9EFFFGGGEGGGFFGDGEF@F+BBFC<<CE@3@:>CFCCC<FFFE>CFC@,>**61:FG,@FFC,=FCCBCFFF,BFFD7CEG7E7CCEGGGGGF@C5EEC*5CEGFG95CE*85+A5CGE=E??FCF8CC>5=FGFDDDD9
@M03364:276:000000000-BLYN8:1:1101:12405:4348 1:N:0:1
ACTCCTACGGGAGGCAGCAGTGGGGAATATTGCACAATGGGCGCAAGCCTGATGCAGCCATGCCGCGTGTATGAAGAAGGCCTTCGGGTTGTAAAGTACTTTCAGCGAGGAGGAAGGCATTAAGGTTAATAACCTTAGTGATTGACGTTACTCGCAGAAGAAGCACCGGCTAACTCCGTGCCAGCAGCCGCGGTAATACGGAGGGTGCAAGCGTTAATCGGAATTACTGGGCGTAAAGCGCACG
+
GGGGGGGGGGGGGGGGGGGGGGGGGGGGGGGGGGGGGGGGGGGGGGGGGGGGGGGGGGGGGGGEGGGEGEGGGGGGGGGGGGGGGGGGGGGGGGGGGGGGGGGGGGGEGGGGGGCFGGGGGGGGGGGGGGGGGGGGGGGGAFGGGGGGGGGGFFFGGGGGGGGGGGGGGGGGGGGGGGGGGFCFGGGGEGGGGGDGGGGG>EEEGGGGGFGGGGGGCFGFEGCFGGGFGGGGDGGGCDFGGDC<
@M03364:276:000000000-BLYN8:1:1101:11459:4374 1:N:0:1
ACTCCTACGGGAGGCAGCAGTAGGGAATCTTCCGCAATGGGCGAAAGCCTGACGGAGCAACGCCGCGTGAGTGATGAAGGGTTTCGGCTCGTAAAACTCTGTTATTAGGGAAGAACAAACGTGTAAGTAACTATGCACGTCTTGACGGTACCTAATCAGAAAGCCACGGCTAACTACGTGCCAGCAGCCGCGGTAATACGTAGGTGGCAAGCGTTATCCGGAATTATTGGGCGTAAAGCGCGCG
+
GGGGGGGGGGGGGGGGGGGGGGGGGGGGGGGGGGGGGGGGGGGGGGGGGGGGGGGGGGFGGGGGGEGGGEGGGGGGGGGGGGGGGGGGGGGGGGGGGGGGGGGGGGGGGGGGGGGGGGGGGGGGFAAFGGGGGGGGGGGGGGGGGGGGGGGGGFGGGGGFGGGGCCFGGGGGGGGGGGGCFGGGFGGFGGGGGGDGFGGGGGGGGGGCCFGGGGGGGGGGG5EGGGGGGFGGGGEGGGGGGGGC
@M03364:276:000000000-BLYN8:1:1101:24835:4408 1:N:0:1
ACTCCTACGGGAGGCAGCAGTAGGGAATCTTCCACAATGGACGAAAGTCTGATGGAGCAACGCCGCGTGAGTGAAGAAGGTTTTCGGATCGTAAAACTCTGTTGTTGGAGAAGAACGTATTTGATAGTAACTGATCAGGTAGTGACGGTATCCAACCAGAAAGCCACGGCTAACTACGTGCCAGCAGCCGCGGTAATACGTAGGTGGTAAGCGTTTTCCGGATTTATTGGGCGTAAAGCGAGCG
+
FGGFFGFEGGGGGGGDGGGGAFFGG<EFGGGGGGGGFEECECCCGE@FFFGGGGGFFGCE8FGEFGGGGGGGGFGGGGGGFGGFEEEB=FGGEFCEFGEEFFGGGG8==FGDFFEFCFG9FFG,CAFFDE,<,?BFECF<FDBFFGCGG+D=FGG8=F@FGGGFCFCFF@B+@:A9C7CEFFDCF,:D8*::BEC:C@FC:?EDE9C*3+9@8CG*:@F5C=8*<<CGG6EC<CG:*2:>D731
@M03364:276:000000000-BLYN8:1:1101:9000:4414 1:N:0:1
ACTCCTACGGGAGGCAGCAGTAGGGAATCTTCGGCAATGGGGGCAACCCTGACCGAGCAACGCCGCGTGAGTGAAGAAGGTTTTCGGATCGTAAAACTCTGTTGTTAGAGAAGAACGTTAAGTAGAGTGGAAAGTTACTTAAGTGACGGTATCTAACCAGAAAGGGACGGCTAACTACGTGCCAGCAGCCGCGGTAATACGTAGGTCCCAAGCGTTGTCCGGATTTATTGGGCGTAAAGCGAGC
+
GGGGGGGGGGGGGGGGGGGGGGGGGGGGGGGGGGGGGGGGGGGGGGGGGGGGGGGGGGGGGGGGGGGGGGGGGGGGGGGGGGCFFGGGGGGGGGGGGGGGGGGGGGGGGGGGGGGGGGGG7FFADFF9DFGGGGGGFGGGGGGGGGGGGGFGGGGGGGGGCGGGCGGGGGDGGGGGCEFGGGGGGFGGGGGGGGGE5CGGGGGGGGGGGGGGGG5CGGGGGGE58+CFGGGGGGGEGC77CCG)
@M03364:276:000000000-BLYN8:1:1101:14531:4450 1:N:0:1
ACTCCTACGGGAGGCAGCAGTGGGGAATATTGCACAATGGGGGGAACCCTGATGCAGCCATGCCGCGTGAATGAAGAAGGCCTTCGGGTTGTAAAGTACTTTCAGCGAGGAGGAAGGCATTAAGGTTAATAACCTTAGTGATTGACGTTACTCGCAGAAGAAGCACCGGCTAACTCCGTGCCAGCAGCCGCGGTAATACGGAGGGTGCAAGCGTTAATCGGAATTACTGGGCGTAAAGCGCACG
+
GGGGGGGGGGGGGGGGGGGGGGGGGGGGGGGGGGGGGGGGGGGGEGGGGGGGGGGGGGGGGGGGGGGGGGFEGGGGGGGGGGGGGGGGGGGGGGGGGGGGGGGGGGGGEGGGGGEFGFGGGFGGFGGGGGGGFGGGGGCEFGGGGGGGGGGGGGGEEEGGGGGGGGGGGGGGGGGGGGGFGGGGGGGGGGGGGGDDGGGGGGGGGGGGGFFGEGGGGGGGGDGGGFFGGGGGGGEEFFGGGGGD
@M03364:276:000000000-BLYN8:1:1101:17162:4459 1:N:0:1
ACTCCTACGGGAGGCAGCAGTAGGGAATCTTCCGCAATGGACGAAAGTCTGACGGAGCAACGCCGCGTGAGTGAAGAAGGTTTTCGGATCGTAAAGCTCTGTTGTTAGGGAAGAATAGTGATAAGAGTAACTGATTATCATGTGACGGTACCTAACCAGAAAGCCACGGCTAACTACGTGCCAGCAGCCGCGGTAATACGTAGGTGGCAAGCGTTGTCCGGAATTATTGGGCGTAAAGCGGGCC
+
GGGGGGGGDGGGGGGGGGCFGGGGGDGGGGGGGGGGGDGGFGGGGDFFFAFGG:@@FGGG@F:FGGECFFEGGGFFGGFGGGGGGGGGCFGGGGGGGGDGAFFGGGEFGC=FCFGGGGGGGGGGGGGAFEFD<FFGFFFGGGGCFDCFCGCFFGFGGG,>F@@@FGGGGDGFGG;;<BFEGGGGGGFF@EEDE8144,,:>:8CFFGFG?EEGGGGGGGGG8?F<9?FGGCG79757CFG3)))
@M03364:276:000000000-BLYN8:1:1101:12048:4485 1:N:0:1
ACTCCTACGGGAGGCAGCAGTGGGGAATCTTCCGCAATGGGCGAAAGCCTGACGGAGCAACGCCGCGTGAGTGATGAAGGGTTTCGGCTCGTAAAACTCTGTTATTAGGGAAGAACATATGTGTAAGTAACTGTGCACATCTTGACGGTACCTAATCAGAAAGCCACGGCTAACTACGTGCCAGCAGCCGCGGTAATACGTAGGTGGCAAGCGTTATCCGGAATTATTGGGCGTAAAGCGCACG
+
GGGGGGGGGGGGGGGGGGGGGGGGGGGGGGGGGGGGGGGGGGGGGGGGGGGGGGGGGGGGGGGGGGGGGGGGGGGGGGGGGGGGGGGFGGGGGGGFGGGGGGGCFGGGFGGGGGGGGGGGGFFFGGGGGGGGGGGGGGGGGGGGGGGGGGGGGGGGFFGGGGGGDEGGGGGGGGGEFGGGGGGGGGGGGGEGGGGGGGGGGFGGGGGGGGGGGGGGGGGGG=EGFGFDFGGGGGGEFFFGDGGD
@M03364:276:000000000-BLYN8:1:1101:18883:4489 1:N:0:1
ACTCCTACGGGAGGCAGCAGTGGGGAATATTGCACAATGGGCGCAAGCCTGATGCAGCCATGCCGCGTGTATGAAGAAGGCCTTCGGGTTGTAAAGTACTTTCAGCGGGGAGGAAGGGATGAGGCTTAATACGGCTCGTCATTGACGTTACCCGCAGAAGAAGCACCGGCTAACTCCGTGCCAGCAGCCGCGGTAATACGGAGGGTGCAAGCGTTAATCGGAATTACTGGGCGTAAAGCGCACG
+
GGGGGGGGGGGGGGGGGGGGGGGGGGGGGGGFEFGGGGGGGGG7CFGGGGGGGGGGGGGGGGG8FGGGGGGGGGDGGGGGGFFFGFGGGGDEDGGGFCGFGGFFGGGFGG@FGCFGGG@AF@FFFGGFFFCF7FEGGGEGGGFBFGGBFGE=,@<FGFCGGGGFF<<CEGDG7BCGGDEFDCB7B@FCCEGGC8CEGGFGGECEGGG5C:CCEGGGFFGGGDDCF7<@F6CFGDGGFDFDGD<5
@M03364:276:000000000-BLYN8:1:1101:23998:4490 1:N:0:1
ACTCCTACGGGAGGCAGCAGTGGGGAATATTGCACAATGGGCGCAAGCCTGATGCAGCCATGCCGCGTGTATGAAGAAGGCCTTCGGGTTGTAAAGTACTTTCAGCGGGGAGGAAGGGGTGAGCCTTAATACGGTTCGTCATTGACGTTACCCGCAGAAGAAGCACCGGCTAACTCCGTGCCAGCAGCCGCGGTAATACGGAGGGTGCAAGCGTTAATCGGAATTACTGGGCGTAAAGCGCACG
+
FGGF,CCEFGDEEGGGEEF8EFGGG7BEEAFGGGCFGCF8<FGGGGGG@FGGGGCFFCF<FFGGGEE:>FDDGGFCGGGGGFGFFFDGEGEEFGGDGGGGGGGG9ACEGDE:FF8,=:FCFBD88F<CF<FG@7@+@FFC7F9FFGG:F7FGGGGGDGFGGCFGFFGG7:*<CFF9<EFGC*>BEGGFGE5CEGEE9EC**12C8***<@+/8::*1ACCC5CFF9EFFCFGDGDGGCFDDC37
@M03364:276:000000000-BLYN8:1:1101:7117:4500 1:N:0:1
ACTCCTACGGGAGGCAGCAGTAGGGAATCTTCGGCAATGGACGAAAGTCTGACCGAGCAACGCCGCGTGAGTGAAGAAGGTTTTCGGATCGTAAAACTCTGTTGTTAGAGAAGAACAAGGACGTTAGTAACTGAACGTCCCCTGACGGTATCTAACCAGAAAGCCACGGCTAACTACGTGCCAGCAGCCGCGGTAATACGTAGGTGGCAAGCGTTGTCCGGATTTATTGGGCGTAAAGCGAGCG
+
GGGGGGGGGGGGGGGGGGGGGGGGGGGGGGGGGGGGGGGGGGGGGGGFFGGGGGGGGGGGGGGGGGGGGGGGGGGGGGGGGGGGGGGGGDGGGGGGGGGGGGGGGGGGGGGGFGGGGGEFFGGGGGGGGGGGGGGGGGGGGGGGGGGGGGFGGGGGGGGFGGGGFGGGFGGC7FGGGGGGGGGGGGGGGEGGGGCGGGGGFFGDGGGGGGGGGGGGGGFGGG5=C9CFCFGFGGGGF7F37CD<
@M03364:276:000000000-BLYN8:1:1101:5776:4507 1:N:0:1
ACTCCTACGGGAGGCAGCAGTGGGGAATATTGCACAATGGGCGCAAGCCTGATGCAGCCATGCCGCGTGTATGAAGAAGGCCTTCGGGTTGTAAAGTACTTTCAGCGGGGAGGAAGGGGTGAGCCTTAATACGGTTCGTCATTGACGTTACCCGCAGAAGAAGCACCGGCTAACTCCGTGCCAGCAGCCGCGGTAATACGGAGGGTGCAAGCGTTAATCGGAATTACTGGGCGTAAAGCGCACG
+
GGGGGGGGGGGGGGGGGGGGGGGGGGGGGGGGGFGGGGGGGGGGGGGGGGGGGGGGGGGGGGGGGGGGGGGGGGGGGGGGGGGGGGGGGGGGGGGGGGGGGGGGGGGGGGGGGGGGGGGFGGGGGGGGGGGGGGGGGGEGGGGGGGGFGGGGDFGGGGGGGGGGGGGGGGGGGGGGGGGGGGGGGGGGGGGGGGGGGGGGGGGGGEGGGGGGGGGGC:7CEEEGCFGGGGGGGGGGGGGGGGC1
@M03364:276:000000000-BLYN8:1:1101:7071:4510 1:N:0:1
ACTCCTACGGGAGGCAGCAGTGGGGAATATTGCACAATGGGCGCAAGCCTGATGCAGCCATGCCGCGTGTATGAAGAAGGCCTTCGGGTTGTAAAGTACTTTCAGCGGGGAGGAAGGGGTGAGCCTTAATACGGTTCGTCATTGACGTTACCCGCAGAAGAAGCACCGGCTAACTCCGTGCCAGCAGCCGCGGTAATACGGAGGGTGCAAGCGTTAATCGGAATTACTGGGCGTAAAGCGCACG
+
GGGGGGGGGGGGGGGGGGGGGGGGGGGGGGGGGGGGGGGGGGGGGGGGGGGGGGGGGGGGGGGGGGGGGGGGGGDGGGGGGGGGGGGGGGGGGGGGGGGGGGGGGGGGGGGGGGGGGGGEGGGGGGGGGFGGGGGGGGGGGFDGGGGEFGGGGGGGGGGGGGGGGGGGGGGGGGGGGGGGG>FGGGGGGGGGGGGGGGGGGGGGGGGGGGGEGGGGGGGGGEGGGGFGGFGGD7>EGGGGGGG<
@M03364:276:000000000-BLYN8:1:1101:19808:4558 1:N:0:1
ACTCCTACGGGAGGCAGCAGTAGGGAATCTTCGGCAATGGGGGCAACCCTGACCGAGCAACGCCGCGTGAGTGAAGAAGGTTTTCGGATCGTAAAACTCTGTTGTTAGAGAAGAACGTTAAGTAGAGTGGAAAGTTACTTAAGTGACGGTATCTAACCAGAAAGGGACGGCTAACTACGTGCCAGCAGCCGCGGTAATACGTAGGTCCCAAGCGTTGTCCGGATTTATTGGGCGTAAAGCGAGC
+
GGGGGGGGGGGGGGGGGGGFGFGGGGGGGGGGGGGGGGGGGGGGGGGGGGGGGGGGGGGGGGGGGGGEFCFGFGGGGGGGGFGGGGEFGGGGFFFFGFGGFGGGGGFFGGGFGGGGGGGFFGGGGFFFGGGGFGGGGGGGGGGGGGGGGGGGGG9CFDFFFGDGGCCEFFGDGGGGCDCCFGGFGFGGGFGDGGEGGGE9CFGGDFGGGGGGGG:CEC?CCE8C*<CFCF?DFDC=DGGGGGGD
@M03364:276:000000000-BLYN8:1:1101:20988:4560 1:N:0:1
ACTCCTACGGGAGGCAGCAGTAGGGAATCTTCGGCAATGGGGGCAACCCTGACCGAGCAACGCCGCGTGAGTGAAGAAGGTTTTCGGATCGTAAAACTCTGTTGTTAGAGAAGAACGTTAAGTAGAGTGGAAAGTTACTTAAGTGACGGTATCTAACCAGAAAGGGACGGCTAACTACGTGCCAGCAGCCGCGGTAATACGTAGGTCCCAAGCGTTGTCCGGATTTATTGGGCGTAAAGCGAGC
+
GGGGGGGGGGGGGGGGGGGGGGGGGGGGGGGGGGGGGGGGGGGGGGGGGGGGGGGGGGGGGGCFGDGGGDEGGFGGGGGGGGFGGGGGGGGGGGGGGGGGGGGGGGGGCCGGGGGGGGGGGGFGGGGFGGGGGCGGGFGGGCFFGGGGGGGGGGGGFFGGGGGGGCFGGGDGFGGGGGGGGG@CFGGGGCCGGGGGGGGFGFFGGFFFFGGGDGEEGGFGDGGEGGGGGGGGGGGGDGGGGGGD
@M03364:276:000000000-BLYN8:1:1101:7395:4563 1:N:0:1
ACTCCTACGGGAGGCAGCAGTGGGGAATCTTCCGCAATGGACGAAAGTCTGACGGAGCAACGCCGCGTGAGTGATGACGGCCTTCGGGTTGTAAAGCTCTGTGATCGGGGACGAATGGCTGGTATGCTAATACCATATCAGAGTGACGGTACCCGAATAGCAAGCCACGGCTAACTACGTGCCAGCAGCCGCGGTAATACGTAGGTAGCAAGCGTTGTCCGGAATGATTGGGCGTAAAGCGCGC
+
GGGGGGGGGGEGGGGGGGGGGGGGGGGGGGGGGGGGGGGGGGGGCGGFGGGFFGGGGGGGGGGGGGGGGGEGGGGGGGGGGGGGGGGGGGGGGGGGGGGGFFFGGGGGGGGGGGGDGGGGGGGFFFGGDFGGFFFFGCFFFGGFFFAFFGECCGF@FGFGGFGGGGGGGGGGGFGGGCGGFGGGGGGGGGGGGC8CGGFFGFEFGGGGGGFF*;2;::C?E=:*A+:CFGGG4CEC*7>FDD<1
@M03364:276:000000000-BLYN8:1:1101:11171:4585 1:N:0:1
ACTCCTACGGGAGGCAGCAGTGGGGAATATTGCACAATGGGCGCAAGCCTGATGCAGCCATGCCGCGTGTATGAAGAAGGCCTTCGGGTTGTAAAGTACTTTCAGCGGGGAGGAAGGGATGAGCCTTAATACGGTTCGTCATTGACGTTACCCGCAGAAGAAGCACCGGCTAACTCCGTGCCAGCAGCCGCGGTAATACGGAGGGTGCAAGCGTTAATCGGAATTACTGGGCGTAAAGCGCACG
+
GGGGGGGGGGGGGGGGGGGGGGGGGGGGGGGGGGGGGGGGGGGGGGGGGGGGGGGGGGGGGGGGGGGGGGGGGGGGGGGGGGGGGGGGGGGGGGGGGGGGGGGGGGGGGGFGGGGGGGGFEGGFGGGGCFGGGGGGGGCFCFGGGGGGGGGGGFGGGGGGGGFGGGGGGGGGFGGGGGGGCCGGGGFGGGGGGGGGG9CFGGEEGEGEF9CFGGGDGGGGGGGFFGFGGGGGGGEGGGFGGGG<
@M03364:276:000000000-BLYN8:1:1101:8251:4585 1:N:0:1
ACTCCTACGGGAGGCAGCAGTGGGGAATATTGCACAATGGGCGCAAGCCTGATGCAGCCATGCCGCGTGTATGAAGAAGGCCTTCGGGTTGTAAAGTACTTTCAGCGAGGAGGAAGGCATTAAGGTTAATAACCTTAGTGATTGACGTTACCCGCAGAAGAAGCACCGGCTAACTCCGTGCCAGCAGCCGCGGTAATACGGAGGGTGCAAGCGTTAATCGGAATTACTGGGCGTAAAGCGCACG
+
GGGGGGGGGGGGGGGGGGGGGGGGGGGGGGGFGGGGGGGGGGGGGGGGGGGGGGGGGGGGGGGGGGGFEGGGGGGGGGGFFGGGGGGGGGGGGGGGGGGGGGGGGGGGGGGGGGGGGGGGGGGGGGGGGGGGGGGGGGFFGGGFGGGGGGGGGGGGCGGGFGGGGGGGGGGGFDGG>CGGGGGGGGGGGGGGGGGGGGGGGGGGGGGGGGGGGGGDGGGGGDEGGGFGG?@EDDEG7FGGGGGC
@M03364:276:000000000-BLYN8:1:1101:5685:4600 1:N:0:1
ACTCCTACGGGAGGCAGCAGTGGGGAATATTGCACAATGGGCGCAAGCCTGATGCAGCCATGCCGCGTGTATGAAGAAGGCCTTCGGGTTGTAAAGTACTTTCAGCGAGGAGGAAGGCGTTGTGGTTAATAACCGCAGCGATTGACGTTACTCGCAGAAGAAGCACCGGCTAACTCCGTGCCAGCAGCCGCGGTCATACGGAGGGTGCAAGCGTTAATCGGAATTACTGGGCGTAAAGCGCACC
+
EECFAFEGFDG7FGGGG@ECCFFGGGDGGCGDGGC@EGGFGGGGGGG7F8,:,C9F@C:6EC<DEGGGGGGGCF<FEFFF=ECD,CCE4,>F,EFGFGAAFG<FA,@+:F+4+:8<+,=B@F:F=FDD9FFA9FEG>+:C+,5@ACFGCDGACEFFGDCEGB:@@:FED<@ECGGEG7=F@CC,*4B8C58C>8**+5CFGC1:E8?CGG7EGE58EEFCC?=5CE+<CF*1))*//2?D<)7)
@M03364:276:000000000-BLYN8:1:1101:6519:4639 1:N:0:1
ACTCCTACGGGAGGCAGCAGTAGGGAATCTTCCGCAATGGACGAAAGTCTGACGGAGCAACGCCGCGTGAGTGAAGAAGGTTTTCGGATCGTAAAGCTCTGTTGTTAGTGAAGAAGAGTGGTAAGAGTAACTGCTTATCATGTGACGGTAGCTAACCAGAAAGCCACGGCTAACTACGTGCCAGCAGCCGCGGTAATACGTAGGTGGCAAGCGTTGTCCGGAATTATTGGGCGTAAAGCGCGCG
+
GGGGGGGGGGGGGGGGGGGGGGGGGGGGGGGGGGGGGGGGFGGGGGGGGGGGGGGGGGGGGGGGGGGFEGGGGGGGGGGGFGGGGGGGFGGGGGGGGFGGGGGGGGAFGGGFGGGFFGFGGGGGGGGGGGFFGGGGGFGGFCFGGGGG>FEGFFGGGGGGGGGGFGGGGGGGGGFGGGCFGCFFGFGGGGGGGEGGGFGFGG5CGGCC9FECGGD8AGGGG5?E?CGFGFGF<DGGF=CDDGGD
@M03364:276:000000000-BLYN8:1:1101:15395:4641 1:N:0:1
ACTCCTACGGGAGGCAGCAGTGGGGAATATTGCACAATGGGCGCAAGCCTGATGCAGCCATGCCGCGTGTATGAAGAAGGCCTTCGGGTTGTAAAGTACTTTCAGCGAGGAGGAAGGCATTAAGGTTAATAACCTTAGTGATTGACGTTACTCGCAGAAGAAGCACCGGCTAACTCCGTGCCAGCAGCCGCGGTAATAAGGAGGGTGCAAGCGTTAATCGGAATTACTGGGCGTAAAGCGCACC
+
GGGGGGGGGGGGGGGGGGGGGGGGGGGGGGGGGGGGFGGGFFFGGGGGGFGGGGGGGGGGGGGGGFDGDFGGGGFGGGGGGGGGGDCGGGGGGGGGGGGFGG9AEFGGGGGGEEGGGGGGGGFGGGFEGGGGGGGGDGFFGFFGGGGGGGGGFGGGD7FEFGF7>DFGGGGCG7,>FGGGGGGGGGGGGGGGGEGGGF+2><FECEGDFFD**=CE=@FFGGEFGF+<FECFD<EEC7*9DCD)
@M03364:276:000000000-BLYN8:1:1101:16415:4657 1:N:0:1
ACTCCTACGGGAGGCAGCAGTAGGGAATCTTCCACAATGGGGGCAACCCTGATGGAGCGACGCCGCGTGAGTGAAGAAGGTTTTCGGATCGTAAAACTCTGTTGTTAGAGAAGAACAAGGACGTTAGTAACTGAACGGCCCCTGACGGTATCTAACCAGAAAGCCACGGCTAACTACGTGCCAGCAGGCGCTGTAATACGTAGGTGGCAAGCGTTGTCGGGATGTATGGGGCGTAACTCGAGCG
+
GGGGGGGGGGGGGGGGGGGGG9FGGCGG9FG9,,CFGGGGFGG+CFGEGGGGD,@FGG+@FGGGGGGGGGGFGGGGGEFFFCGGGGGFC+CFGGG<FGGGFG,B?EFF,EFGGGGED@D,,,@F+A:DDF,B<9>,,+CCFG@@<,8+5>67@,,@DDC:C7:FC,,5>*CCFCE@C*<C**,?@,2*1:5*=;;+;+?*?+**4C8*3<:*;8/?*0/:C***3+++:CEGD5CC**0/9C7D
@M03364:276:000000000-BLYN8:1:1101:21195:4675 1:N:0:1
ACTCCTACGGGAGGCAGCAGTGGGGAATATTGCACAATGGGCGCAAGCCTGATGCAGCCATGCCGCGTGTATGAAGAAGGCCTTCGGGTTGTAAAGTACTTTCAGCGGGGAGGAAGGGATGAGCCTTAATACGGTTCGTCATTGACGTTACCCGCAGAAGAAGCACCGGCTAACTCCGTGCCAGCAGCCGCGGTAATACGGAGGGTGCAAGCGTTAATCGGAATTACTGGGCGTAAAGCGCACG
+
GGGGGGGGGGGGGGGGGGCFGGGGGGGGGGGGGGGGGGGGGGGGGGGGGGFFFGGGGGGGGF8FFCFGGGGGGGGGGGGGGGGGGGGGGGGG@AFFGGGGGGGGGGGGGGGGGGGGGG<FEFGCGGGFGFGGGFGGGDFGGGGDGGGGGGGGGGGGGDGGGGGGGFFGGGGG7FEFGGGGGF?FGGGGFEGGGCECBFGGGGGCEEECFGGGGEGCCFGGGGGGGFFGGGGGGGGGGGGGGGGC
@M03364:276:000000000-BLYN8:1:1101:13941:4688 1:N:0:1
ACTCCTACGGGAGGCAGCAGTGGGGAATATTGCACAATGGGCGCAAGCCTGATGCAGCCATGCCGCGTGTATGAAGAAGGCCTTCGGGTTGTAAAGTACTTTCAGCGGGGAGGAAGGGATGAGCCTTAATACGGCTCGTCATTGACGTTACCCGCAGAAGAAGCACCGGCTAACTCCGTGCCAGCAGCCGCGGTAATACGGAGGGTGCAAGCGTTAATCGGAATTACTGGGCGTAAAGCGCACG
+
GGGGGGGGGGGGGGGGGGCFGGGGGGGGGGGGGGGGGGGGGGGGGGGGGGGGGGGGGGGGGGGGGGGGGGGGGGGGGGGGGGGAEDFGGGGGGGGGGGGGGGGGGFFGGGFFGFGGGGGGGGGGGGGGGGGGGGGGGGFC@FGGCGGGGGGGGGEGG@FGGGFGGGGGGGGG7CEGFEFGGG9F77=CGE51BC5?FCCEE88EGGGGCE7/?E52>:FGGEDGGFDE:FGFD):=CF7CDCD)
@M03364:276:000000000-BLYN8:1:1101:13232:4692 1:N:0:1
ACTCCTACGGGAGGCAGCAGTGGGGAATATTGCACAATGGGCGCAAGCCTGATGCAGCCATGCCGCGTGTATGAAGAAGGCCTTCGGGTTGTAAAGTACTTTCAGCGGGGAGGAAGGGATGAGGCTTAATACGGCTCGTCATTGACGTTACCCGCAGAAGAAGCACCGGCTAACTCCGTGCCAGCAGCCGCGGTAATACGGAGGGTGCAAGCGTTAATCGGAATTACTGGGCGTAAAGCGCACG
+
GGGGGGFGGGGGGGGGGGGGGGGGGGGGGGGGGGGGGGGGGGGGGGGGGGGGGGGGGGGGGGGGGGGGGGGGGGGGGGGGGFGGGGGGGGGGGGGGGGGGGGGGGGGGGGFGGEGGGGFFGGGGGGGGGGGGGGGECFGFFGGGGGGGGGGGGGGGGGGGGGGGGGGGDGGGCGGGGGGFGGGGGGGGGGGGGGGGGGGGGGGGGGGGGGGGGGGGGGGGGEGGGGGGGGGGGGGGGGGGGGGC
@M03364:276:000000000-BLYN8:1:1101:18681:4720 1:N:0:1
ACTCCTACGGGAGGCAGCAGTGGGGAATATTGCACAATGGGCGCAAGCCTGATGCAGCCATGCCGCGTGTATGAAGAAGGCCTTCGGGTTGTAAAGTACTTTCAGCGGGGAGGAAGGGATGAGCCTTAATACGGTTCGTCATTGACGTTACCCGCAGAAGAAGCACCGGCTAACTCCGTGCCAGCAGCCGCGGTAATACGGAGGGTGCAAGCGTTAATCGGAATTACTGGGCGTAAGCGCACGC
+
GGGGGGGGGGGGGGGGGGGGGGFGGGGGGGGEFFGGGGGGGGGCFGGGGGGFGGFGGGGG<FGGGGGGGEGGGC?FGGGGGGFGGGGGGGGGGAEFG9FGGGGGGGGGGGGGGFE<FG8FFFGGCFFFFGEFGFBFCGGGFGGG9,>>@:7,>FCF><7DFG772>,FBCGCE@,,2=<1*8+>18BB8CECGCCECE+:CAEEGGD*:@+8::C:7FGFGC5*A+:CG6F551/A<*C7<DGC
@M03364:276:000000000-BLYN8:1:1101:22012:4725 1:N:0:1
ACTCCTACGGGAGGCAGCAGTGGGGAATATTGCACAATGGGCGCAAGCCTGATGCAGCCATGCCGCGTGTATGAAGAAGGCCTTCGGGTTGTAAAGTACTTTCAGCGGGGAGGAAGGGATGAGCCTTAATACGGTTCGTCATTGACGTTACCCGCAGAAGAAGCACCGGCTAACTCCGTGCCAGCAGCCGCGGTAATACGGAGGGTGCAAGCGTTAATCGGAATTACTGGGCGTAAAGCGCACG
+
GGGGGGGGGGGGGGGGGGGGGGFGGGGGFGGDAFGGGGGFGGGGGGGGGGGGGFFFGGGGGAGGGGGGGGGGFFGGGFGGEEGGGFGGGCFGGGGGGGGGGGFG9EFEGDGEGGGGGDBFE@FGCDFFGGGGFCF@+<8<>FGFFGGGGGCGFGEG7FFCGGGGGCFCFEG>CGGCGGGCEGGGGGGGGGGGGGGGGGGGGGGGGGDDFGGGGGDCFGG5A885CCFC7CE55CEGGGGGGDGC
@M03364:276:000000000-BLYN8:1:1101:26514:4765 1:N:0:1
ACTCCTACGGGAGGCAGCAGTGGGGAATATTGCACAATGGGCGCAAGCCTGCTGCAGCCATGCCGCGTGTATGAAGAAGGCCTTCGGGTTGTAAAGTACTTTCAGCGGGGAGGAAGGGATGAGCCTTAATACGGCTCGTTATTGACGTTACCTGCAGAAGAAGCACCGGCTAACTCTGTGCCAGCAGCCGCGGTAATACGGAGGGTGCAAGCGTTAATCGGAATTACTGGGCGTAAAGCGCACG
+
G9FF6;@CCEGG7FCGGD@FFE9<FCE@FFFGC@FGFCEFG8FCF7FFE<E,CF9EGFGG9<<EF78@:?6??9?C<FE,4CF8FGDFGG:=?,@<@,CBFFCGGDB@7FCE7:FGG+ADFGGGCDD@CFDAF+=7B+8++@FFG,@3DFG,,@7F:CCFAFEGGCFCE7F:FCE9,<<@FGCFF76CF>=*:CE@FDC8C>GDEE>CE?C85/***03:CGGGCC?<9<C5<7E5C7759<<)
@M03364:276:000000000-BLYN8:1:1101:20833:4775 1:N:0:1
ACTCCTACGGGAGGCAGCAGTGGGGAATATTGCACAATGGGCGCAAGCCTGATGCAGCCATGCCGCGTGTATGAAGAAGGCCTTCGGGTTGTAAAGTACTTTCAGCGGGGAGGAAGGAATGAGCTTTAATACGGCTCGTCATCGGCTTTCCCCGCACCAGAAGCACCGGCTATCCCCGTGCCACAAGCCGCGGTAATATGTAGGGTGCATGCGTGAATCGGAGTCACTCGGCGTAATGCGCACG
+
FGGGGGGGGGGGGGGGGGGGGGGGGGGGGGGGG9FGGGGGGCFGGGEGGGGG9FGGGCEF,CFGGGGGG:EFGGGGGGGGGGGGGGGGGGGGGGGFFCFGGG9E,E+>FFGGGGGG>,358AF?,,3,,8@,>+>F+++@3@,5+>**,,,,6C****@F7FFG73<FG**=,,+21*4=<8+++4BG*****2**+<+++<+0;0A*++++***//<CG*A*2+3+++2A5/):**0:919))
@M03364:276:000000000-BLYN8:1:1101:17022:4786 1:N:0:1
ACTCCTACGGGAGGCAGCAGTAGGGAATCTTCGGCAATGGGGGCAACCCTGACCGAGCAACGCCGCGTGAGTGAAGAAGGTTTTCGGATCGTAAAACTCTGTTGTTAGAGAAGAACGTTAAGTAGAGTGGAAAGTTACTTAAGTGACGGTATCTAACCAGAAAGCCACGGCTAACTACGTGCCAGCAGCCGCGGTAATACGTAGGTGGCAAGCGTTATCCGGAATTATTGGGCGTAAAGCGCGC
+
GGGGG9EFGGEFEGGEGGGFEFCFEGF8FEGGGGG@CFGGGGGGGGGGGGGFGFGGGG+C@@EEGGGGG7?FGCD<FEFGGEFFAFCCECFGGGGGGGGGGFGGGGGGGGFGGGGFFDFEGFFFGF<<>DF=DBF<FAFFFDGFDGFGGGGGFFCFFFG7:DCFFFCC<BEGGFFFFG@G7E8;FGFFGGCGGGEEE?9+:CGGGGGGGC<8CGEGEFG:EGC**<EEC7F*7CEEDF7>93DC
@M03364:276:000000000-BLYN8:1:1101:6826:4790 1:N:0:1
ACTCCTACGGGAGGCAGCAGTGGGGAATATTGCACAATGGGCGCAAGCCTGATGCAGCCATGCCGCGTGTATGAAGAAGGCCTTCGGGTTGTAAAGTACTTTCAGCGGGGAGGAAGGGGTGAGCCTTAATACGGTTCGTCATTGACGTTACCCGCAGAAGAAGCACCGGCTAACTCCGTGCCAGCAGCCGCGGTAATACGGAGGGTGCAAGCGTTAATCGGAATTACTGGGCGTAAAGCGCACG
+
GGGGGGGGGGGGGGGGGGGGGGGGGGGGGGGGGGGGGGGGGGGGGGGGGFGGFGGGGGGGGGGGGGGGGGGGGGGGGGGGGGGFGGGGGGGGGGGGGGGGGGGGGGGCFGGDGGGFFGGD@FFGGGGGGGGGGGFFGG<CGG=CFGGGGGGGGGC*>FCDFFGFFFFGGGCGGGGFGGGGGGDGDEFF7*8EG585CGGGD5EGDGGGDFC=E>8ECCFFEGEGFFCFGGGCGD=ECCFGGDCC
@M03364:276:000000000-BLYN8:1:1101:25094:4812 1:N:0:1
ACTCCTACGGGAGGCAGCAGTAGGGAATCTTCCACAATGGACGAAAGTCTGATGGAGCAACGCCGCGTGAGTGAAGAAGGTTTTCGGATCGTAAAACTCTGTTGTTGGAGAAGAACGTATTTGATAGTAACTGATCAGGTAGTGACGGTATCCAACCAGAAAGCCACGGCTAACTACGTGCCAGCCGCCGCGGTAATACGTAGGTGGCAAGTGTTGTTCGGATTTATTGGGCGTAAAGCGAGCG
+
F<@EFGGGGEEGCCGCFDFGGGCDFFFFGCGG,EEE@FGGCGGGGEGFGF<FGCFF@F,C<CFGGEF@BEGGFG9F9C<CEE<F,+@??FCFGGFGGGFAFGGGGDFD?BFC<E8E@B<,:<EE9,EFGGCFBGGFAFFDFG?,DACGGG@EF=83@C8FFDFC>,3@>7C:FC;,@EFF7>,@*3>888EGDEGGGF+13+*=?+B9BCC5525;>/+/*/3A+9+<9EFCD5CC>7*93C3C
@M03364:276:000000000-BLYN8:1:1101:18494:4826 1:N:0:1
ACTCCTACGGGAGGCAGCAGTGGGGAATATTGCACAATGGGCGCAAGCCTGATGCAGCCATGCCGCGTGTGTGAAGAAGGCCTTCGGGTTGTAAAGCACTTTCAGCGAGGAGGAAGGTGGTGAGCTTAATACGTTCATCAATTGACGTTACTCGCAGAAGAAGCACCGGCTAACTCCGTGCCAGCAGCCGCGGTAATACGGAGGGTGCAAGCGTTAATCGGAATTACTGGGCGTAAAGCGCACG
+
GGGGGGFGGGGGGGGGGGGGGGGGGGGGGGGGGGGGGGGGGGGGGGGGGGGGGGGGGGGGGGGGGGGGGGGGGGGGGGGGGGGGGGGGGGGGGGGGGGGGGGGGGGGCGGGGGGGGGGGGGGGGGCFGGGGGGGGGGGGGGGGGGGGGGGGGGGGGGGGGGGGGFGGGGGGDFGGGFGGFGGGGGGGGGGGGGGGECFFGG>EGGGGGFGGGGEEGGGGGE:EGGGFGGGGGGGGGGGGGGGG5
@M03364:276:000000000-BLYN8:1:1101:5057:4829 1:N:0:1
ACTCCTACGGGAGGCAGCAGTAGGGAATCTTCGGCAATGGGGGCAACCCTGACCGAGCAACGCCGCGTGAGTGAAGAAGGTTTTCGGATCGTAAAACTCTGTTGTTAGAGAAGAACGTTAAGTAGAGTGGAAAGTTACTTAAGTGACGGTATCTAACCAGAAAGGGACGGCTACCTACGTGCCAGCAGCCGCGGTAATACGGAGGTCCCAAGCGTTGTCCGGATTTATTGGGCGTAAAGCGAGC
+
FGGGCGGGGGG8CFCFGGGGGFGGG8FGGGGGGGGGGGGGGGGCFGGGGGCDFFGFGGEFGGGGGGDCF@FGGGGGGGGGGGGGGGGFBFFGGGGGGGGCGC?FGGGGFG9FGGGGGBF8+C5CFDEFGG9FFGADFFF<F9CCFGFFFGG@=FF<FFDFG,75@FFGGGDFE,:DC,<CBF7CFF8FCGGGGGGDGD?CC55BB*=9C+@8C*;*::<FCC221<+<AC6C5<C=35:*/*9)
@M03364:276:000000000-BLYN8:1:1101:5018:4838 1:N:0:1
ACTCCTACGGGAGGCAGCAGTGGGGAATATTGCACAATGGGCGCAAGCCTGATGCAGCCATGCCGCGTGTATGAAGAAGGCCTTCGGGTTGTAAAGTACTTTCAGCGGGGAGGAAGGGATGAGGCTTAATACGGCTCGTCATTGACGTTACCCGCAGAAGAAGCACCGGCTAACTCCGTGCCAGCAGCCGCGGTAATACGGAGGGTGCAAGCGTTAATCGGAATTACTTGGCGTAAAGCGCACG
+
GGGGGGGGGGGGGGGGGGGGEGGGGGGGGGGGGGGGGD9FGGGGGGGGGGGGGGGGGGGGGGGGGGGGGGGGGGGGGGGGGGGGGGGGGGGFGAAFGGGGGGGGGFGGGGEEGGGGGGGGGGGGGGGGGGGGFGGGGGGGGGG9;FGGGGGGGGGEDFFFGGGGEGGGGGGGGGGFF@:CFGGDGF>FGG5BCGGGGGGGGGGGG?>EGGGGGGGDGGGFECE=CGGG+:8?CDGGFFGDCDG7
@M03364:276:000000000-BLYN8:1:1101:8035:4849 1:N:0:1
ACTCCTACGGGAGGCAGCAGTAGGGAATCTTCCGCAATGGGCGAAAGCCTGACGGAGCAACGCCGCGTGAGTGATGAAGGGTTTCGGCTCGTAAAACTCTGTTATTAGGGAAGAACATATGTGTAAGTAACTGTGCACATCTTGACGGTACCTAATCAGAAAGCCACGGCTAACTACGTGCCAGCAGCCGCGGTAATACGTAGGTGGCAAGCGTTATCCGGAATTATTGGGCGTAAAGCGCGCG
+
GGGGGGGGGGGGGGGGGGGGGGGGGGGGGGGGGGGGGGGGGGGGGGGGGGGGGGGGGGGGGGGGGGGEGGGGGGGGGGGGGGGGGGGGGGGGGGGGGGGGGGGGGG9FGGGGGGGGGGGGGGGGGGGGGGGGGGGGGGGGGGGGGGGGGGEGGGGGFFFGGGGGGGGGGGGGGGGGFGGGGGGGGGCFGGGGGGGGGGGGGGGGFFGGGG=FGGGGFGGGGDCGGCFGCFFGGGEGGFC<DDGC
@M03364:276:000000000-BLYN8:1:1101:20732:4852 1:N:0:1
ACTCCTACGGGAGGCAGCAGTGGGGAATATTGCACAATGGGCGCAAGCCTGATGCAGCCATGCCGCGTGTGTGAAGAAGGCCTTCGGGTTGTAAAGCACTTTCAGCGAGGAGGAAGGTGGTGAACTTAATACGTTCATCAATTGACGTTACTCGCAGAAGAAGCACCGGCTAACTCCGTGCCAGCAGCCGCGGTAATACGGAGGGTGCAAGCGTTAATCGGAATTACTGGGCGTAAAGCGCACG
+
GGGGGGGGGGGGGGGGGGGGGGGGGGGGGGGGGGGGGG9FGGGGGGGGFGGGGGGGG?ADGGFFGGGFFGFGGGGGGGGGCAEFGGGGGCGGGGGGGGGGGGDFGGGCGGGGGGGGGGGGGGGFADGGGGGGCBGGGGGGGGGGGGGGGGGGGGDEGGF:FEGGGGFDGGGCGGGGGGGGGG?FGGGG78CEGGG7CGFGGG>GGGGGGGGGGGDECFGFGGGGGFFFF?FGDG=E3CFGGGGC
@M03364:276:000000000-BLYN8:1:1101:21952:4868 1:N:0:1
ACTCCTACGGGAGGCAGCAGTGGGGAATATTGCACAATGGAGGAAACTCTGATGCAGCAACGCCGCGTGAGCGATGAAGGTCTTCGGATCGTAAAGCTCTGTCTTTAGGGATGATAATGACAGTACCTAAGGAGGAAGCCACGGCTAACTACGTGCCAGCAGCCGCGGTAATACGTAGGTGGCGAGCGTTATCCGGATTTATTGGGCGTAAAGGGAGCGTAGGCGGATACTTAAGTGGGATGTG
+
GGGGGGGGGGGGGGGGGGGGGGGGGGGGGGGGGGGGGGGGGGGGGGGGGGGGGGGGDGGG8FGGGGGGGGGGDGGGGGFGGGGGG@7CFGGGGGGGGGGGGGFGGGFGGGGCFGGGGGGGGGFEGGGGGGGGGGDGCFFFGGEGGGGGGGGGGGGG@F:CF7<DFGGGGGGGGFFGGFEFGFFCEGDGGD>CGFDGD;CCGGGGGGGEGGGG?F=@=E5:CCEGGGDEGCGGDGGGFGGGC5<C
@M03364:276:000000000-BLYN8:1:1101:13541:4920 1:N:0:1
ACTCCTACGGGAGGCAGCAGTGAGGAATATTGGTCAATGGAGGCAACTCTGAACCAGCCATGCCGCGTGCAGGATGACGGTCCTATGGATTGTAAACTGCTTTTGTACAGGAAGAAACCTCCCTACGAGTAGGGACTTGACGGTACTGTAAGAATAAGGATCGGCTAACTCCGTACCAGCAGCCGCGGTAATACGGAGGATCCGAGCGTTATCCGGAATTATTGGGTTTAAAGGGTTCGTAGGG
+
GGGGGGGGGGGGGGGGGGGGGGEFGGGGGGGGFGGGGGGGGGGGGGGGGGGGGGGGGGEGGGGGGGGGGGGGGGGGGGGGGGGGGGGG9FGGGGGGGGGGGGGGGGGGGGGGGGGFGGGFFFGGGGGGGGGGGGGGGGGGGGGGFGGGGGGGFGGFCGGFFGGGGGDGGFGGGG,@CFGGGGGGGGGGGDEGGGGGGGGGGDCFEEGGGGDFGGGEGGDF?FGGGGGGGFGGGGGGGGDGGGD*
@M03364:276:000000000-BLYN8:1:1101:13091:4927 1:N:0:1
ACTCCTACGGGAGGCAGCAGTAGGGAATCTTCGGCAATGGACGAAAGTCTGACCGAGCAACGCCGCGTGAGTGAAGAAGGTTTTCGGATCGTAAAACTCTGTTGTTAGAGAAGAACAAGGACGTTAGTAACTGAACGTCCCCTGACGGTATCTAACCAGAAAGCCACGGCTAACTACGTGCCAGCAGCCGCGGTAATACGTAGGTGGCAAGCGTTGTCCGGATTTATTGGGCGTAAAGCGAGCG
+
GGGGGGGGGGGGGGGGGGGGGGGGGGGGGGGGGGGGGGGGGGGGGEFGGGGGGFGGGGGGGGGGGGGGGGEFGGGGGGGGGGGGGGGGGGGGGGGGGGGGGGGGGCGGGGGGGGGGGGGGGGGGGGGGGGGGGGGGGGGGGGFGGGGGGGGGGGGFGGGGGGGGGGGGGGGGGGGGGGGGGGGGGGGGGGGGEGGGGGGGFEGGGGGGG?FGGGGDGGFGGGGGGGCFGFFGDGGGGGFGDGGD
@M03364:276:000000000-BLYN8:1:1101:17569:4933 1:N:0:1
ACTCCTACGGGAGGCAGCAGTAGGGAATCTTCGGCAATGGGGGCAACCCTGACCGAGCAACGCCGCGTGAGTGAAGAAGGTTTTCGGATCGTAAAACTCTGTTGTTAGAGAAGAACGTTAAGTAGAGTGGAAAGTTACTTAAGTGACGGTATCTAACCAGAAAGGGACGGCTAACTACGTGCCAGCAGCCGCGGTAATACGTAGGTCCCAAGCGTTGTCCGGATTTATTGGGCGTAAAGCGAGC
+
GGGGGGFGEGGGGGGCFGGGGFGGGGGGGGGGGGGGGGGGGGGGGGGGEGGGGGGGGGGGGGGGGGGGGGGGGGGGGGGGGGGGGGGGGGGGGDFGGGGGGGGGGGGGGGGGGGGGGGGGGGGGGGFFGGGGGGGGGGGGFGEGGFGGGGGGGGGFGGGGGG7CCCFGGDGGGGGF;8@G7CEGGBFCDCGGGGGGDGGGGCGF@F9FGGDF=EEGEEG?EEE5*<CFFG?FCCE=<3*:>*11
@M03364:276:000000000-BLYN8:1:1101:14444:4967 1:N:0:1
ACTCCTACGGGAGGCAGCAGTAGGGAATCTTCCGCAATGGACGAAAGTCTGACGGAGCAACGCCGCGTGAGTGAAGAAGGTTTTCGGATCGTAAAGCTCTGTTGTTAGGGAAGAATAGTGATAAGAGTAACTGATTATCATGTGACGGTACCTAACCAGAAAGCCACGGCTAACTACGTGCCAGCAGCCGCGGTAATACGTAGGTGGCAAGCGTTGTCCGGAATTATTGGGCGTAAAGCGCGCG
+
GGGGGGGGGGGGGGGGGGGGGGGGGGGGGGGGGGGGGGGGGGGGEGGGGGGGGGGGGGGGGGGGGGGGGGGGGGGGFGGGGGGGGGGGGGGGGGGGGGGGGGGGGGGFGGGGGGGGGGGGGGGFGGGGGGGGGGGGGGGGGGGGGGGGGGGGGGGGFGGGGGGGEGGGGGGGGGGGGGGGGGGGGGGGGGEGGGGGGGGGGGGGFGGGGFFDEGGGGGGGGCEGGGGGFCFGCDECFFFGGG37
@M03364:276:000000000-BLYN8:1:1101:20938:4976 1:N:0:1
ACTCCTACGGGAGGCAGCAGTAGGGAATCTTCGGCAATGGGGGCAACCCTGACCGAGCAACGCCGCGTGAGTGAAGAAGGTTTTCGGATCGTAAAACTCTGTTGTTAGAGAAGAACGTTAAGTAGAGTGGAAATTTACTTAAGTGACGGTATCTAACCAGAAAGGGACGGCTAACTACGTGCCAGCAGCCGCGGTAATACGTAGGTCCCAAGCGTTGTCTGGATTTATTGGGCGTAAAGCGAGC
+
DDDGGFEFFGD@F7CFGEG@CFEFG@D,;C6C<@B:+C,C<7@CGEFG78@E,CFC7BFGDE@:C>CFC7FFFCA?,?<FF?AFCGGGG@@,EEDCGGGGGGEFGGCFACC8EFG@:FA8FFFFCDGFFF9<,<FC<FF<<9=@,,,+8@@3=9=,DEFCF7,7D:FGG@CCGCG9C8FFFF8;CC8BFCGD88B@5?EEFFFC8CD9:7:A=C=E5C7++03A7<+<<9A5CD77<C>GG755
@M03364:276:000000000-BLYN8:1:1101:24050:4977 1:N:0:1
ACTCCTACGGGAGGCAGCAGTAGGGAATCTTCGGCAATGGACGAAAGTCTGACCGAGCAACGCCGCGTGAGTGAAGAAGGTTTTCGGATCGTAAAACTCTGTTGTTAGAGAAGAACAAGTGGGAGAGTAACTGTTCCCACCTTGACGGTATCTAACCAGAAAGCCACGGCTAACTACGTGCCAGCAGCCGCGGTAATACGTAGGTGGCAAGCGTTGTCCGGATTTATTGGGCGTAAAGCGAGCG
+
GGGGGGGGGGGGGGGGGGGGGGGCGGGGGGGGGGGGGGGGGGGGGGGGGGGGGGGGGGGGGGGGGGGGGGGGGGGGGGGGGGGGGGGGGGGGGGGGGGGGGGGGFGGCGGGGGGGGGFGGGGGGGGGGGGGGGFGGGGGGGGGGGGGGGGGGGGGGGFGGGGGGGGGGGGGGGGGGGCG7FFFFGGGGGGDGGGGGGFGGGGGGGGFGGGFGGGGGEGGGGG5:@FGCCFGDC>EGGGGGGGG3
@M03364:276:000000000-BLYN8:1:1101:10889:5001 1:N:0:1
ACTCCTACGGGAGGCAGCAGTGGGGAATATTGCACAATGGGCGCAAGCCTGATGCAGCCATGCCGCGTGTATGAAGAAGGCCTTCGGGTTGTAAAGTACTTTCAGCGGGGAGGAAGGGATGAGCCTTAATACGGTTCGTCATTGACGTTACCCGCAGAAGAAGCACCGGCTAACTCCGTGCCAGCAGCCGCGGTAATACGGAGGGTGCAAGCGTTAATCGGAATTACTGGGCGTAAAGCGCACG
+
GGGGGGGGGGGGGGGGGGGGGGGGGGGGGGGGGGGGGGGGGFGGGGGGGCGGGGGGGGFGGGGGGGGGGGGGGGGGGGGGGGGGGGGGGGGGGGFGGGFGGGGFGGGGGGFGGGGGGGGFGFCG@FGGGGGGGGGGFGGGGGGGCFGGGGGGGGGGGGGGGGGCGGFFGGDGGFEFFGFGGGGGGGGGGGGGGGGGGDFGE8EGDGEEFFGGG/A=CFCFGGGG8CECCFGFGGDGGGGG379/
@M03364:276:000000000-BLYN8:1:1101:26657:5039 1:N:0:1
AAACAGAGGGGAGGAAGAAGGAGGGAAGCGTAGGCAATGGAAGAAAGTCTGACCGAGCAACGCCGCGTGAGTGAAGAAGGTTTTCGGATCGTAAAACTCTGTTGTTAGAGAAGAACAAGGACGGTAGTAACTGAACGTCCCCTGACGGTATCTAACCAGAAAGCCACGGCTAACTACGTGCCAGCAGCCGCGGTAATACGTAGGGAGCAAGCGTTATCCGGATTTACTTGGTGTAAAGGGCGCG
+
-;,6,;,66;::@C8-6;66-,6B:FG66@C,67CE<FCE<6,;CAEC<FCCC<@:@C@EGFFCFEGEBDGGGGGFDFFG<A,B,4@@C7FGGGFGFC=FGGGCF@FECCGFECFFGGFGGFF+BD7=CFAFGG<DC=FFFFFFFDF7><@<@,7:DC7,:>A,3@FC<<>@FF,?B:=,=FFGDG,88*=>C=>C++<8?+*8C88CF8**2;*:C?EEEG5CFC+++2<+919+:*7C*>99
@M03364:276:000000000-BLYN8:1:1101:8499:5043 1:N:0:1
ACTCCTACGGGAGGCAGCAGTGAGGAATATTGGTCAATGGAGGCAACTCTGAACCAGCCATGCCGCGTGCAGGATGACGGTCCTATGGATTGTAAACTGCTTTTGTACAGGAAGAAACCTCCCTACGAGTAGGGACTTGACGGTACTGTAAGAATAAGGATCGGCTAACTCCGTGCCAGCAGCCGCGGTAATACGGAGGATCCGAGCGTTATCCGGAATTATTGGGTTTAAAGGGTTCGTAGGG
+
GGGGGGGGGGGGGGDGGGGGGGGGGCFGGGGGGGGGGGGGGGGGGGGGGGGGGGGGGGGGGGGGGGGGGGGFGGGGGGGGGGGGGGGGFG,CFGGGGGGGGGGGGGFFGF8EEFGGGGGGGGEGFEBFGGGGFGFGGGGAFGG@FGGGGDDFFAFFGGGGDFGE>FGGGGGGGFF>FGGCGGGFGDEGGGCEDGGGGGGEGGFF=BEGGGGGGGGDECG6FFG?E=CEECC1+;EGGCDDGG3*
@M03364:276:000000000-BLYN8:1:1101:20557:5045 1:N:0:1
ACTCCTACGGGAGGCAGCAGTAGGGAATCTTCGGCAATGGGGGCAACCCTGACCGAGCAACGCCGCGTGAGTGAAGAAGGTTTTCGGATCGTAAAACTCTGTTGTTAGAGAAGAACGTTAAGTAGAGTGGAAAGTTACTTAAGTGACGGTATCTAACCAGAAAGGTACGGCTAACTACGTGCCAGCAGCCGCGGTAATACGTAGGTCCCAAGCGTTGTCCGGATTTATTGGGCGTAAAGTGAGC
+
GGGGGGGGGGGGGGGGGGGGG<FFGGGG,EF@F7FGGGGG?:FFCGDFGGGG8E@FGG:F<FEGGGG@FCFFDGDGGGGGGGGGGCE:=BB4EFGGGFDA5EFGFGGF9FGGG@FFG@F<BE?FFAFFGDF<<DFG<FCGGCFG<FG7@3+<<FCGFEFGFG:E7,@;BFECFCCFC@FCCCEFGFEG7,:C:5:CEC9+;EGFGGCECCEFFEGE5C9AE*AEC++<E?F:7/*2C>C*7:F4
@M03364:276:000000000-BLYN8:1:1101:15079:5052 1:N:0:1
ACTCCTACGGGAGGCAGCAGTAGGGAATCTTCGGCAATGGGGGCAACCCTGACCGAGCAACGCCGCGTGAGTGAAGAAGGTTTTCGGATCGTAAAACTCTGTTGTTAGAGAAGAACGTTAAGTAGAGTGGAAAGTTACTTAAGTGACGGTATCTAACCAGAAAGGGACGGCTAACTACGTGCCAGCAGCCGCGGTAATACGTAGGTCCCAAGCGTTGTCCGGATTTATTGGGCGTAAAGCGAGC
+
GGGGGGGGGGGGGGGGGGGGGGGGGGGGGGGGGGGGGGGGGGGGGGGGGGGGGGGGGGGGGGGGGGGGGGGGGGGGGGGGGGGGGGGGGGGGGGGGGGGGGGGGGGGGGGGGGGGGGGGFGGGGGGGGGGGGGGGGGGGGGGGGGGGGGGGGGGGEFGGGFFGGGGGGGGGGGGGGGGGGGGGGGGCFGGGGGGGDGGGGGGGGGGGGGGG=FGEGGGFGGGGGEFCGGGGGGCEGDGGDGGG)
@M03364:276:000000000-BLYN8:1:1101:22816:5056 1:N:0:1
ACTCCTACGGGAGGCAGCAGTAGGGAATCTTCGGCAATGGGGGCAACCCTGACCGAGCAACGCCGCGTGAGTGAAGAAGGTTTTCGGATCGTAAAACTCTGTTGTTAGAGAAGAACGTTAAGTAGAGTGGAAAGTTACTTAAGTGACGGTATCTAACCAGAAAGGGACGGCTAACTACGTGCCAGCAGCCGCGGTAATACGTAGGTCCCAAGCGTTGTCCGGATTTATTGGGCGTAAAGCGAGC
+
GGGGGGGGGGGGGGGGGGGGGGGGGGGGGGGGGGGGGGGGGGGGGGGGGGGGGGGGGGGGGGGGGGGGGGGGGGGGGGGGGGGGGGGGGGGGGGGGGGGGGGGGGGGGGGGGGGGGGGGFGGGGDFFGGGGGFGGGGGGGGGG<DGGGGGGGGFGGDFGGGGGGDGGGG>FGDGFGGGGGGGGGGGGGGGEEGGGGGGGGGGEFGG?EC9CFCCEGGGGGGG5CEFFFGGGGG37EDDCGGDD9
@M03364:276:000000000-BLYN8:1:1101:4384:5078 1:N:0:1
ACTCCTACGGGAGGCAGCAGTGGGGAATATTGCACAATGGGCGCAAGCCTGATGCAGCCATGCCGCGTGTATGAAGAAGGCCTTCGGGTTGTAAAGTACTTTCAGCGGGGAGGAAGGGATGAGCCTTAATACGGTTCGTCATTGACGTTACCCGCAGAAGAAGCACCGGCTAACTCCGTGCCAGCAGCCGCGGTAATACGGAGGGTGCAAGCGGTAATCGGACTTACTGGGCGTAAAGCGCACG
+
GFFGGGGGGGGEGGGGGGGGGGFGGDGGGGGDGFGGGGGGCFF7FG@D@FGGGGGGGG,ECAFCCGGGGEFGGGGGGGGGCGGGGGG7FEEFGGGAF5FEFCG9<EFEGGD7FFD8:7:8+,>9=B3D9@F=:B=>F:CFFGGGF,F@*,3DFEDC<FFGFFGG7FFGDECCFGF<CC<:7BFDC+BCCCCB*:::+:+;/5*:8***0<+/8*2?*0A*/;*29<F7<ECF5):5C7>3))1/
@M03364:276:000000000-BLYN8:1:1101:21410:5085 1:N:0:1
ACTCCTACGGGAGGCAGCAGTGGGGAATATTGGACAATGGGCGAAAGCCTGATCCAGCCATGCCGCGTGTGTGAAGAAGGTCTTCGGATTGTAAAGCACTTTAAGTTGGGAGGAAGGGCAGTAAGTTAATACCTTGCTGTTTTGACGTTACCAACAGAATAAGCACCGGCTAACTTCGTGCCAGCAGCCGCGGTAATACGAAGGGTGCAAGCGTTAATCGGAATTACTGGGCGTAAAGCGCGCG
+
GGGGGGGGGGGGGGCEGGGGGGGGGGGGGGGGGGGGFGGGGGGGGGGDGGGGGGGGGGFDGGGGGGGGGGGGGGFGGGGGGFGGGGGGGGGGGGGGGCFGGFFGGGGGGGGGGFFGGGGGGGGGGDFGFGGGGFGGGGGGGGGGGGGGGFGGGGGGGGDFFGGGGGGGGGGGGGGGGGGGGGGGGGGGGGGGGEGGFF?5B:CEEFGGD?FGEGGGFGFGGDGGG7@CF6EFGGGGFCFGGGDD
@M03364:276:000000000-BLYN8:1:1101:18479:5086 1:N:0:1
ACTCCTACGGGAGGCAGCAGTAGGGAATCTTCGGCAATGGACGAAAGTCTGACCGAGCAACGCCGCGTGAGTGAAGAAGGTTTTCGGATCGTAAAACTCTGTTGTTAGAGAAGAACAAGGACGTTAGTAACTGAACGTCCCCTGACGGTATCTAACCAGAAAGCCACGGCTAACTACGTGCCAGCAGCCGCGGTAATACGTAGGTGGCAAGCGTTGTCCGGATTTATTGGGCGTAAAGCGAGCG
+
GGGGGGGGGGGGGGGGGGGGGGGGGGGGGGGGGGGGGGGGGGGGGGGGGGGGGGGGGGGGGGGGGGGGGGGGGGGGGGGGGGGGGGGGGGGGGGGGGGGGGGGGGGGFGGGGGGGGGGGGGGGGGGGGGGGGGGGGGGGGGGGGFGGGGGGGGGGGGGGGGGGGGGGGGGGGGGGGGGGGGFGGGGGGGGGGGGGEGGGGGFCGGGGFGGGGGGGGGGGGGGGEFGGGGGGFGGGGGGFGGG:9
@M03364:276:000000000-BLYN8:1:1101:4930:5091 1:N:0:1
ACTCCTACGGGAGGCAGCAGTGGGGAATATTGCACAATGGGCGCAAGCCTGATGCAGCCATGCCGCGTGTATGAAGAAGGCCTTCGGGTTGTAAAGTACTTTCAGCGGGGAGGAAGGGATGAGGCTTAATACGGCTCGTCATTGACGTTACCCGCAGAAGAAGCACCGGCTAACTCCGTGCCAGCAGCCGCGGAATACGGAGGGTGCAAGCGTTAATCGGAATTACTGGGCGTAAAGCGCACGC
+
GGGGEGGGGGGGGGGGGGGGGCGGGGGGGGGGGGGGDGFGGGGGGGGGGG@FGFGGGGGGGG8EF@FEFFDGGGGGGGGFEGFGGGG>FFEGGGGEGFGGGGGGGGGGGGGGGGFGGGGGGFFGGGGGFGGGGGCFGGGGGGFGGGGGGCFFGGGCEDF7FFACFGGGG7FFGCFFFGFGCGDGGFGGCEGEG58CCFG5CECCCCEFFF5EEEEFGGGGCEGGFCF7FGGGDCEFGCDGGCDC
@M03364:276:000000000-BLYN8:1:1101:26255:5094 1:N:0:1
ACTCCTACGGGAGGCAGCAGTAGGGAATCTTCGGCAATGGGGGCAACCCTGACCGAGCAACGCCGCGTGAGTGAAGAAGGTTTTCGGATCGTAAAACTCTGTTGTTAGAGAAGAACGTTAAGTAGAGTGGAAAGTTACTTAAGTGACGGTATCTAACCAGAAAGGGACGGCTAACTACGTGCCAGCAGCCGCGGTAATACGTAGGTCCCAAGCGTTGTCCGGATTTATTGGGCGTAAAGCGAGC
+
GGGGGGGGGGGGGGGGGGGGGGGGGGGGGGGGGGGGCCGGGGGGGGGGGGGGGGG7FGEGGGDEEDCGGFFGGGGGGGGGGG,B?FGGGGGEGGGGCGGFGCFGGFGGDGGGFGG8:FFGGFGFA<DFFFEFGGFGAFFGGGGDFGGGGGDGGGGGDFFGGGGGGGGGGGGD::DFFGGGGGGGFDFF>CEEEGG7BGGGGGDFCBEECFGGFEE=5*3:CG5CEGGGGGGFGGEEC**;C<D)
@M03364:276:000000000-BLYN8:1:1101:10451:5100 1:N:0:1
ACTCCTACGGGAGGCAGCAGTAGGGAATCTTCGGCAATGGGGGCAACCCTGACCGAGCAACGCCGCGTGAGTGAAGAAGGTTTTCGGATCGTAAAACTCTGTTGTTAGAGAAGAACGTTAAGTAGAGTGGAAAGTTACTTAAGTGACGGTATCTAACCAGAAAGGGACGGCTAACTACGTGCCAGCAGCCGCGGTAATACGTAGGTCCCAAGCGTTGTCCGGATTTATTGGGCGTAAAGCGAGC
+
GGGGFGGGGGGGGGGGGGGGGGGGGFFGGGGGGGGGGGGGGGGGGGGGGGGGFGGGGGGGGGGGGGGGGGGGGGGGGGGGGGGGGGGGGGGGGGGFFGGGGGGGGFEGGGGGGGGFFFGGFGGGGBDGGGGGGGGGFGGGGGGGGGGGGGGGGGDGGGGGGGGFDGGGGD7FEFFFGGEGGDFFFFGGGGGDGGGGDGGFGGGGGCFFC+9E5CEC/:?G5ECGGGGGGGGGFGGGGGGGGDG9
@M03364:276:000000000-BLYN8:1:1101:8540:5104 1:N:0:1
ACTCCTACGGGAGGCAGCAGTGGGGAATATTGCACAATGGGCGCAAGCCTGATGCAGCCATGCCGCGTGTATGAAGAAGGCCTTCGGGTTGTAAAGTACTTTCAGCGAGGAGGAAGGCATTAAGGTTAATAACCTTGGTGATTGACGTTACTCGCAGAAGAAGCACCGGCTAACTCCGTGCCAGCAGCCGCGGTAATACGGAGGGTGCAAGCGTTAATCGGAATTACTGGGCGTAAAGCGCACG
+
GGGGGFGGGGGGGGGGGGGGGGGGGGGGGGGGGGGGGGGGGGGGGGGGGGGGGGGGGGGGGGGGGGGGGGGGGGGGGGGGGGGGGGGGGGGGGGGGGGGGGGGGGGGGGGFGG>FGGGGGGGGGGGGGDFGGGGGGGGGGFFGGFGGGGGGGGGGFGDGGGGGGGGGGGGGGGGGFCEGFGGG?CFFG7EGGGCGGGGCFGEGGGGGGGGGGGGGCFGGGGGGGGGGGGGGGDGDDFFFGGCD<
@M03364:276:000000000-BLYN8:1:1101:16299:5115 1:N:0:1
ACTCCTACGGGAGGCAGCAGTAGGGAATCTTCGGCAATGGGGGCAACCCTGACCGAGCAACGCCGCGTGAGTGAAGAAGGTTTTCGGATCGTAAAACTCTGTTGTTAGAGAAGAACGTTAAGTAGAGTGGAAAATTACTTAAGTGACGGTATCTAACCAGAAAGGGACGGCTAACTACGTGCCAGCAGCCGCGGTAATACGTAGGTCCCAAGCGTTGTCCGGATTTATTGGGCGTAAAGCGAGC
+
GGGGGGGGGGGGGGGGGGGGGGGGGGGGGGGGGGGGGGGGGGGGGGGGGGGGGGGGGGGGGGGGGGGGGGGGGGGGGGGGFGGGGGGGGGGGGGGGGGGFFGGGGGGGGGGGGGGGGGGGGGFGGGGFFGGGGGGGGGGGGGGGGFFFGGFFFGGGGGGGGGGGGGGGGGGGGGGGDGGGGG>FGGGGGGGDGGGGGGGDG?FGGGGGGFFGGGGGGEFGEGEGCFGGG+CCGGGGGGFGGDC)
@M03364:276:000000000-BLYN8:1:1101:19850:5119 1:N:0:1
ACTCCTACGGGAGGCAGCAGTAGGGAATCTTCGGCAATGGGGGCAACCCTGACCGAGCAACGCCGCGTGAGTGAAGAAGGTTTTCGGATCGTAAAACTCTGTTGTTAGAGAAGAACGTTAAGTAGAGTGGAAAGTTACTTAAGTGACGGTATCTAACCAGAAAGGGACGGCTAACTACGTGCCAGCAGCCGCGGTAATACGTAGGTCCCAAGCGTTGTCCGGATTTATTGGGCGTAACGCGAGC
+
FFEE<EFEECGGGGGGGGFFGCC6;EFFGGG9FC:CCGGGGGDCEGGF,C8FCDC7FCEFEGGGGCFGGGGGGGGGGGGGFCGGGEGGGGGGG8=FFGGGFGDBFGCE9FCFFD8,@BD8=FFFGFGDDFG9FDDFFGGGCBDFGADCFGCGFGGFA7FFDAFFFCFGDE*:FFFGGGGGGFGGGGGFGGEGG5C7CC+3BFCCE+9CCFCFCEEGGGFGDE;5*9+CCCF=CGGGG*7C33C5
@M03364:276:000000000-BLYN8:1:1101:15750:5122 1:N:0:1
ACTCCTACGGGAGGCAGCAGTGGGGAATATTGCACAATGGGCGCAAGCCTGATGCAGCCATGCCGCGTGTATGAAGAAGGCCTTCGGGTTGTAAAGTACTTTCAGCGAGGAGGAAGGCATTAAGGTTAATAACCTTGGTGATTGACGTTACTCGCAGAAGAAGCACCGGCTAACTCCGTGCCAGCAGCCGCGGTAATACGGAGGGTGCAAGCGTTAATCGGAATTACTGGGCGTAAAGCGCACG
+
FFDEFGAEF-FFEFGGGG@A6CAFBFEGGGGGGGCFGGGFE<FFGGGFGFGFGGGGGGFGGGGAC@FEGGGGGCFFDGC=CFFEFFECFGGGDFFCFDFGEGGGGFGFGGGFFEFAC8FFFFGGGFGGFGGGGFAFFGGGCG<FCFEGGGGGGG=FGGGFF7FGFCFGGGEGCF;EGGGG>CCBECF,>:EEBCBEECEDC>EGGE5CF@FEEEDGGGGDE*CFG?CGGGGFDC5E3F7<DDDD
@M03364:276:000000000-BLYN8:1:1101:19425:5130 1:N:0:1
ACTCCTACGGGAGGCAGCAGTAGGGAATCTTCCGCAATGGACGAAAGTCTGACGGAGCAACGCCGCGTGAGTGATGAAGGCTTTCGGGTCGTAAAACTCTGTTGTTAGGGAAGAATAAGTACCGTTCGAATAGGGCGGTACCGTGACGGTACCTAATTAGAAAGCCACGGCTAACTACGTGCCAGCAGCCGCGGTAATACGTAGGTGGCAAGCGTTATCCGGAATTATTGGGCGTAAAGCGCTC
+
GGGGGGGGGGGGGGGGGGFGGGGGGGGGGFGFGGDEGGGGGGGGGGGGGGGGGGGGGGGGGGC:FGGCFFGGGGGGFGDGGDGGGGGGGGGGGGGFGGGGGGGGGFGGGGGGGGGGGGFGFGGGGGFEG8FFGGGGGGGGGGGGGGGDGGGGGGGFGGGGGAC7F7FGGGGGDC:EF7CFFFCGFDC@F5CEEGGGCGG?>C6CGGFCGGGGGGGGGGG75EECCCGCFGGGGGGGGG>DD<*/
@M03364:276:000000000-BLYN8:1:1101:14759:5151 1:N:0:1
ACTCCTACGGGAGGCAGCAGTGGGGAATATTGCACAATGGGCGCAAGCCTGATGCAGCCATGCCGCGTGTGTGAAGAAGGCCTTCGGGTTGTAAAGCACTTTCAGCGAGGAGGAAGGCATTATGGTTAATAACCTTAGTGATTGACGTTACTCGCAGAAGAAGCACCGGCTAACTCCGTGCCAGCAGCCGCGGTAATACGGAGGGTGCAAGCGTTAATCGGAATTACTGGGCGTAAAGCGCACG
+
GGGGGGFGGGGGGGGGGGGGGGGGGGGGGGGG9FGGGGGGGGGGGGGGGFGGGGGGGGGGGGGGGGGGGGGGGGFFFGGGGGGGGGGGGGGGGGGGGFGGGGGGGGGEGGGGGGGGGGGGGGGGGGGFDFGGG8AFGGFGGF?FFGGGGECFFGG7CGCCFFGGG?EGGGGGGGGGFGGGG*,D@CGGGGGGDGDCFEGGGDCEGCCEF9?5CE=*CCFCGGEFG9EEGGGCDDGGFFGGDDD5
@M03364:276:000000000-BLYN8:1:1101:11661:5152 1:N:0:1
ACTCCTACGGGAGGCAGCAGTGGGGAATATTGCACAATGGGCGCAAGCCTGATGCAGCCATGCCGCGTGTATGAAGAAGGCCTTCGGGTTGTAAAGTACTTTCAGCGGGGAGGAAGGGATGAGCCTTAATACGGTTCGTCATTGACGTTACCCGCAGAAGAAGCACCGGCTAACTCCGTGCCAGCAGCCGCGGTAATACGGAGGGTGCAAGCGTTAATCGGAATTACTGGGCGTAAAGCGCACG
+
GGGGGGGGGGGGGGGGGGGGGGGGGGGGGGGGGGGGGGGGGGGGGGGGGGGGGGGGGGGGGGGGGGGGGGGGGGAFFFGGFGGGGGGGGGGGGGGGGGGGFGGGGGGGGGGGGGGGGGA=F@FGGGGGGGFGGFGGCGGGGGGGGGGGGGGGGGG7BFGGGGGCGGDGGGGGG@EGGGGCFG9CEEFG7>EEGGGGGGGGGGGGCEG5+9C58*;CCCCF5;AFFCFGGGFFGDGGFFGGGGGD
@M03364:276:000000000-BLYN8:1:1101:25805:5160 1:N:0:1
ACTCCTACGGGAGGCAGCAGTGGGGAATATTGCACAATGGGGGAAACCCTGATGCAGCGACGCCGCGTGAGCGAAGAAGTATTTCGGTATGTAAAGCTCTATCAGCAGGGAAGAAGAATGACGGTACCTGACTAAGAAGCACCGGCTAAATACGTGCCAGCAGCCGCGGTAATACGTATGGTGCAAGCGTTATCCGGATTTACTGGGTGTAAAGGGAGCGCAGGCGGTACGGCAAGTCTGATGT
+
GGGGFGGGGGGG@:@BFGGGGGGGEGEGGGFFFDGGGGGDDGGGGGGGGGGGFCFG9DGEGGC7EGGGGGGGGGG@CFFFCFFGFFEGEF@EFFCFFGFFGGGGFGGGGCF?+4FFGFGGFGGEFGGDGGGGGGDG9=FGGGEGDCGCFFFCFFGG7FCFFGGGFGGGGGG>FGGCFFGDDFGGGCFG*=*C8B>E5CC5?>E9C?EG8E7+<CFECEGGCE8ECE5?5EDEDGCFFGFFGGF:
@M03364:276:000000000-BLYN8:1:1101:5541:5176 1:N:0:1
ACTCCTACGGGAGGCAGCAGTGGGGAATATTGCACAATGGGCGCAAGCCTGATGCAGCCATGCCGCGTTTATGAAGAAGGCCTTCGGGTTGTAAAGTACTTTCAGCGGGGAGGAAGGGATGAGGCTTAATACGGCTCGTCATTGACGTTACCCGCAGAAGAAGCACCGGCTAACTCCGTGCCAGCAGCCGCGGTAATACGGAGGGTGCAAGCGTTAATCGGAATTACTGGGCGTAAAGCGCACG
+
FGGFFGGGGGGEGGEGGDGF<FGGGEGFGGFGEGFGDCFFEEFE@EGFFCGGGGGGDFC8FEGFC7CF+>CFFCC<,CCEFDCFGGFCE@+4E<EF,FFGGGGFGGGCFE>BB7,DB:FFC8=B+DFDCFD<+8F+FFG:+@CFC9BFFFB=@:1>:BEGCGFGFDGCECCGEGGCAEC7CF9<CFGGFEGGG>C>E7C>81:*:CECF7CGCGEGFGF5:=CFGGFE+<@*9CEC*209DDG5
@M03364:276:000000000-BLYN8:1:1101:14653:5188 1:N:0:1
ACTCCTACGGGAGGCAGCAGTAGGGAATCTTCGGCAATGGGGGCAACCCTGACCGAGCAACGCCGCGTGAGTGAAGAAGGTTTTCGGATCGTAAAACTCTGTTGTTAGAGAAGAACGTTAAGTAGAGTGGAAAGTTACTTAAGTGACGGTATCTAACCAGAAAGGGACGGCTAACTACGTGCCAGCAGCCGCGGTAATACGTAGGTCCCAAGCGTTGTCCGGATTTATTGGGCGTAAAGCGAGC
+
GGGGGGGGGGGGGGGGGGGGGGGGGGGGFGGGGGGGGGGGGGGGGGGGGGGGGGGGGGGGGGGGGGGGGGGGGGGGGGGGGGGGGGGGGGGGFGGGGGFGGGGGGGGGCGGGGGGFFGGGGGFGGGGGFFFGGGGGGGGGGCGGGCFCGGGGGFCFGGGGGGGGFEGGGGGGGGFGGCFFGGGGGGGGFGGGGGGG59CC>?FGCG?CCFGGGGG=C=7CCCCGGGCFGGG=FDGDGCFFGGG5
@M03364:276:000000000-BLYN8:1:1101:17055:5204 1:N:0:1
ACTCCTACGGGAGGCAGCAGTGGGGAATCTTCCGCAATGGACGAAAGTCTGACGGAGCAACGCCGCGTGAGTGATGACGGCCTTCGGGTTGTAAAGCTCTGTGATCGGGGACGAATGGCTGGTATGCTAATACCATATCAGAGTGACGGTACCCGAATAGCAAGCCACGTCTAACTACGTGCCAGCAGCCGCGGTAATACGTAGGTGGCAAGCGTTGTCCGGAATTATTGGGCGTAAAGCGCGC
+
GGGGGGGGGGGGEGGGGGGGGGGGGGGGGGGGGGGGGGGGGGGGGGGGGGGGGGGGGGGGGGGGGGGGGGGGGGGGGGGGGGGGGGGGGGGGGGFGGGGGCGGFFGDGGGGGGGEGGGGGGGGGGGGGGGGGGGGGGGGGGGGGGGGGGGGCFGGDFGGGGGFEGGGGGGGGGGGGGGGGGGC@FGGGGGGGGGGGGG9BFGGFGGGG6*@FFGGCGGCCEGCEEGDGGFGGGDEGGF7FGGG3
@M03364:276:000000000-BLYN8:1:1101:26520:5218 1:N:0:1
ACTCCTACGGGAGGCAGCAGTGGGGAATTTTGGACAATGGGCGCAAGCCTGATCCAGCCATGCCGCGTGCGGGAAGAAGGCCTTCGGGTTGTAAACCGCTTTTGTCAGGGAAGAAAAGGTTCTGGCTAATACCTGGGACTCATGACGGTACCTGAAGAATAAGCACCGGCTAACTACGTGCCAGCAGCCGCGGTAATACGTAGGGTGCAAGCGTTAATCGGAATTACTGGGCGTAAAGCGTGCG
+
GGGGGGGGGGC6@EGEEGFGG@EFEEGGFFGGGFGFDGGGGGGGGGDGGGFGFGCFGGGGGGFFGGGGE:>@CEFDGGFGGGDFCGDEFFGGGGGGGGGGGGGFE<EFGAFGGDFGFCGGGCFGGGGGGEFEFGGFGFFGGGGGGGGGGGCFF<FGCFCEFGGGFGCCFGGGG?FC,B<BFGGFGCGCGGDEGGDCFGGGGGFEG?CEG9ACEG8ECFFGGGECCF?:FGF=DCG5>DFDGGG7
@M03364:276:000000000-BLYN8:1:1101:5833:5237 1:N:0:1
ACTCCTACGGGAGGCAGCAGTAGGGAATCTTCGGCAATGGGGGCAACCCTGACCGAGCAACGCCGCGTGAGTGAAGAAGGTTTTCGGATCGTAAAACTCTGTTGTTAGAGAAGAACGTTAAGTAGAGTGGAAAGTTACTTAAGTGACGGTATCTAACCAGAAAGGGACGGCTAACTACGTGCCAGCAGCCGCGGTAATACGTAGGTCCCAAGCGTTGTCCGGATTTATTGGGCGTAAAGCGAGC
+
GGGGGGGGGGGGGGGGGGGGGGGGGGGGGGGGGGGGGGGGGGGGGGGGGGGGGGGGGGGGGGGGGGGGGGGGGGGGGGGGGGGGFGGGGGGGGGGGGGGGGGGGGGGGGGGGGGGGGGGGFGGGGGGGGGGGGGGGGGGGGGGGGGGGGGGGGGGGGGGGFGGGGGFGGGEGGGGGGGGGGGGGGGFFGGGGGGGGGGGGGGGGGGG9FGGGGGGG=CFGGDEEGGGGGGGGFGGGC<DFGDG3
@M03364:276:000000000-BLYN8:1:1101:5518:5240 1:N:0:1
ACTCCTACGGGAGGCAGCAGTAGGGAATCTTCGGCAATGGGGGCAACCCTGACCGAGCAACGCCGCGTGAGTGAAGAAGGTTTTCGGATCGTAAAACTCTGTTGTTAGAGAAGAACGTTAAGTAGAGTGGAAAATTACTTAAGTGACGGTATCTAACCAGAAAGGGACGGCTAACTACGTGCCAGCAGCCGCGGTAATACGTAGGTCCCAAGCGTTGTCCGGATTTATTGGGCGTAAAGCGAGC
+
GGGGGGGGGGGGGGGGGGGGFGGGGGGGGGGGGEGGGGGGGGGGGGGGGGFGFGGGGEEFDGGGGGGGEGGGGGGGFGGGGGGGGGGGGGGGGGGGGGGGGGGGGGGFEGGGGGGGGFFDFGFGGFFGGGFGGGGGGFGFGGFGGGGGGGFG9FGGFGGGGCFGGDDFDGGGGF>FFFGGGGGGGGGGGFGCGGGGEGGGGGGGGGGF5FGGGEGCGGGGGEC7EFGGGGFGF57=DGG7CDG)
@M03364:276:000000000-BLYN8:1:1101:21497:5250 1:N:0:1
ACTCCTACGGGAGGCAGCAGTGGGGAATATTGCACAATGGGCGCAAGCCTGATGCAGCCATGCCGCGTGTATGAAGAAGGCCTTCGGGTTGTAAAGTACTTTCAGCGGGGAGGAAGGGATGAGCCTTAATACGGTTCGTCATTGACGTTACCCGCAGAAGAAGCACCGGCTAACTCCGTGCCAGCAGCCGCGGTAATACGGAGGGTGCAAGCGTTAATCGGAATTACTGGGCGTAAAGCGCACG
+
GGGGGGEECCEGGGFGCE9FFEFGGGGGGGGGGGG,FEE@FF>EFGGFGGFFFCGGGGGGGGFA+@FBFGGEFFGG9ACEGGGFGFGGG=BFFCFGGFGFFFDFCFGGGGDGDFCDGFFGG8EFGG9<FFF<FEFCCC::<<@,@FE<FG7F:FE<FFGCECGFC::F:FFCGG9C,=F:=CEFC7CEGEGGDGG*?CE8E*:EGGCD?FCCCCEEDFFGG58ACGGGGGFDDDEG3CFDG3<5
@M03364:276:000000000-BLYN8:1:1101:24616:5264 1:N:0:1
ACTCCTACGGGAGGCAGCAGTGAGGAATATTGGTCAATGGAGGCAACTCTGAACCAGCCATGCCGCGTGCAGGATGACGGTCCTATGGATTGTAAACTGCTTTTGTACGGGAAGAAATGTAATTACGTGTAATTATTTGACGGTACCGTAAGAATAAGGATCGGCTAACTCCGTGCCAGCAGCCGCGGTAATACGTAGGTGGCAAGCGTTGTCCGGATTTATTGGGCGTAAAGCGAGCGCAGGC
+
GGGGGGGGGGGGGGGGDGGGFGFGGGGGGGGGGGGGFFGGGGCGGGGGGGEFGGCGGGFGGGGGGGGGGGGGFG@FGGDGGGGGGGGGCGGGGGGGGGGC9FFGGGGGFDGGCFGF8DGFGGGFGGGG@EEAAFGGG,?FF7CGGGFEF<:FGGGFCFDFGGCCEGGG?FFGGGGDCFGGG7@CBEEGGGDGC9FDF,>>F>,49C>**4=:FFDE55*=F+;C+=FGGEGF7>GCC:DDGGC3
@M03364:276:000000000-BLYN8:1:1101:13601:5286 1:N:0:1
ACTCCTACGGGAGGCAGCAGTAGGGAATCTTCGGCAATGGGGGCAACCCTGACCGAGCAACGCCGCGTGAGTGAAGAAGGTTTTCGGATCGTAAAACTCTGTTGTTAGAGAAGAACGTTAAGTAGAGTGGAAAGTTACTTAAGTGACGGTATCTAACCAGAAAGGGACGGCTAACTACGTGCCAGCAGCCGCGGTAATACGTAGGTCCCAAGCGTTGTCCGGATTTATTGGGCGTAAAGCGAGG
+
GGGGGGGGGGGGGGGGGGGGGGGGGGGGGGGGGGGGGGGGGGGDGGGGGGGGGGGGGGGGGGGGGGGGGGGFGGGGGGGGGGGGGGGGGGGGGGGGGGGGGGGGGGGGCFGGGGGGGGGGGGGEFFGFGGGGGGGGGGGGFGGGGGGFGGGGGGGGGFGGGGGFGGGGGGDGGGGGG7FFGGGGGGGGGGGCEGGGGGGGGGGFGFGGGFGGGGGEDGFGGDEGGDFFGGGGGGGGD<>*975)
@M03364:276:000000000-BLYN8:1:1101:5462:5300 1:N:0:1
ACTCCTACGGGAGGCAGCAGTGGGGAATATTGCACAATGGGCGCAAGCCTGATGCAGCCATGCCGCGTGTATGAAGAAGGCCTTCGGGTTGTAAAGTACTTTCAGCGGGGAGGAAGGGGTGAGCCTTAATACGGTTCGTCATTGACGTTACCCGCAGAAGAAGCACCGGCTAACTCCGTGCCAGCAGCCGCGGTAATACGGAGGGTGCAAGCGTTAATCGGAATTACTGGGCGTAAAGCGCACG
+
GGGGGGGGGFGGGGGGGGGGEGGGGFGGGGGGGGGGDFGGFFFGEECGGGGGGGGGGFGGFGGGGGGGGGGGGGGGGGGGDFGFGGGGGGEGGGFGGCFGGGCGGGGGGGDGGCCFECCFFCBF==FCGGGGG7@:FGGGGGGGGFG:FCC=FE@FEEGGGFFGCEFGCDEGFGGGGGGGGGFGGGGGGGGEGD*;FGFEGEGGGGGGFGGGGGGGGFDCGGGCFFFGGGGFGGEEGFGGD)C7
@M03364:276:000000000-BLYN8:1:1101:19075:5330 1:N:0:1
ACTCCTACGGGAGGCAGCAGTAGGGAATCTTCGGCAATGGACGAAAGTCTGACCGAGCAACGCCGCGTGAGTGAAGAAGGTTTTCGGATCGTAAAACTCTGTTGTTAGAGAAGAACAAGGACGTTAGTAACTGAACGTCCCCTGACGGTATCTAACCAGAAAGCCACGGCTAACTACGTGCCAGCAGCCGCGGTAATACGTAGGTGGCAAGCGTTGTCCGGATTTATTGGGCGTAAAGCGAGCG
+
GGGGGGFFGGGGGGCEGGGFGCFGGGGGFFGGFGGGEFGGFGGGGGGGGGFGFGGGGGGGGGEEGDEFF,CFGFGGFGFGFFFFFGG7CFGGFCFGGGGGGGGGGGFGGGGFGGGGGGEGGGECDFEGFFDFG?FGDGGFCFGGGGEGGGGGGDGAFGGGGFGGFEGGGGGGFCGGGDFFGG;FGGGGGGDEEG*=FFFFFFCCFFGGGCEFGG=CECCCG5CEF?CFDGGCGGEEGGF:CD57
@M03364:276:000000000-BLYN8:1:1101:24075:5332 1:N:0:1
ACTCCTACGGGAGGCAGCAGTAGGGAATCTTCGGCAATGGGGGCAACCCTGACCGAGCAACGCCGCGTGAGTGAAGAAGGTTTTCGGATCGTAAAACTCTGTTGTTAGAGAAGAACGTTAAGTAGAGTGGAAAGTTACTTAAGTGACGGTATCTAACCAGAAAGGGACGGCTAACTACGTGCCAGCAGCCGCGGTAATACGTAGGTCCCAAGCGTTGTCCGGATTTATTGGGCGTAAAGCGAGC
+
GGGGGGDGGGGGGGGGGGGGGGGGGGGGGGGGGGGGGGGGGGGGGGGGGGGGGGGGGGCFGGGEGGGGGGGGGGGGGGGGFFFGGGGDGGGGGGGGGGGGGGGGGGGGGGGGGGGGGGGGGGGGGGGGGGGGGGGGGGGGGEGGGGGGGGGGFGGFFGGGGGGGGDGGGGGGGGGGGGGGGGGGGGGGGGGGGGGGGGGGGGGGGGCGGGGGGGGGGGGGGGGGGEGGGGGFGGEGGGGGGGG)
@M03364:276:000000000-BLYN8:1:1101:16819:5343 1:N:0:1
ACTCCTACGGGAGGCAGCAGTAGGGAATCTTCCGCAATGGGCGAAAGCCTGACGGAGCAACGCCGCGTGAGTGATGAAGGGTTTCGGCTCGTAAAACTCTGTTATTAGGGAAGAACAAATGTGTAAGTAACTGTGCACGTCTTGACGGTACCTAATCAGAAAGCCACGGCTAACTACGTGCCAGCAGCCGCGGTAATACGTAGGTGGCAAGCGTTATCCGGAATTATTGGGCGTAAAGCGCGCG
+
GGGGGGFGGGGGGGGGGGEGGGFGGGGGGGGGGGDCFGGGGGGEGGGGGGGGGGGGGGGGGGGGGGGGGGCGGGGGGFFGGGFGGGGGGGGG@EFGGGGGGGGGGGGGGGGGGFGGGGGGGGGGGFGGGGGGGGGGGGGGFFGGGGGGGGGGGFGGFGGGGGGGGGGGGGGGGGGGGGGGGGGGGGFGGGGGCCC7CFGGFFEEFGGGFFGGGGGDGGGEEEGGGFGGGGGGDGG=<D7<DGGG
@M03364:276:000000000-BLYN8:1:1101:12191:5347 1:N:0:1
ACTCCTACGGGAGGCAGCAGTGGGGAATATTGCACAATGGGCGCAAGCCTGATGCAGCCATGCCGCGTGTATGAAGAAGGCCTTCGGGTTGTAAAGTACTTTCAGCGGGGAGGAAGGGATGAGGCTTAATACGGCTCGTCATTGACGTTACCCGCGGAAGAAGCACCGGCTAACTCCGTGCCAGCAGCCGCGGTAATACGGAGGGTGCAAGCGTTAATCGGAATTACTGGGCGTAAAGCGCACG
+
FGGFDEFGGGGGEGGGFE@EEDFGGDG<CFFCCF@GC<AFGFGDG>FGFGAFEECACFFCEFGGGEEGGGFFFGDF?FGGF8CEGGDDGEFCGFAEFFGGGGGCFFDEGG>>7+=<:CFFG>F<DDGEFAFGGDGGGGFG<FF,EA@<CBBCCCE*1<BECCF7,<C<<1*=CGF9CEBFG7+78C2BF>GEGC5C9@:8E/8>E;8;8::88EGEFGFFGE8CFFGGFFGFD11:777>DCD5
@M03364:276:000000000-BLYN8:1:1101:25872:5374 1:N:0:1
ACTCCTACGGGAGGCAGCAGTAGGGAATCTTCGGCAATGGGGGCAACCCTGACCGAGCAACGCCGCGTGAGTGAAGAAGGTTTTCGGATCGTAAAACTCTGTTGTTAGAGAAGAACGTTAAGTAGAGTGGAAAATTACTTAAGTGACGGTATCTAACCAGAAAGGGACGGCTAACTACGTGCCAGCAGCCGCGGTAATACGTAGGTCCCAAGCGTTGTCCGGATTTATTGGGCGTAAAGCGAGC
+
GGGGFGGEGGGGGGC@EEFFF9FGDFFFGGGGGGGGGGGGGGGGEGGGGGGGGGGGGGGGGGGGEGGGDCFGGGGGGGGGGGGGGGGGEEGF@FGGGFGGGFGGFGGGGGGGGGFFGFGGGGGGGCFFGGGGCGGGGGGGGGGFGGGGGGGGFGGGDGGCFGGGGGGGCGGGGGGGGGGGGGGGGGGG:FE>CEGGEGGGGGGGGGGGGGGGGGAEEE7E5?;5ECGGGFGGGG5:55:7CCD)
@M03364:276:000000000-BLYN8:1:1101:15644:5389 1:N:0:1
ACTCCTACGGGAGGCAGCAGTGGGGAATATTGCACTATGGGCGCAAGCCTGATGCAGCCATGCCGCGTGTATGAAGAAGGCCTTCGGGTTGTAAAGTACTTTCAGCGAGGAGGAAGGCGTTGTGGTTAATAACCGCAGCGATTGACGTTACTCGCAGAAGAAGCACCGGCTAACTCCGTGCCAGCAGCCGCGGTAATACGGAGGGTGCAAGCGTTAATCGGAATTACTGGGCGTAAAGCGCACG
+
GGGGGGGGGGGGGGGGGGGGGGGGGGGGGGGGGGGGGGGGGGGGGGGGGGGGGGGGGGGGGGGGGGGGGGGGGGGGGGGGGGGGGGGGGGGGGGGGGGGGGGGGGGGGGGGGGGGGGGGGGGGGGFGGGGGGGGGGGGGGDGGGGGGGGGGGGGGGGCCFGGGGGGGGGGGGGGGCFGGGGGGGGGDGGGGGGGGGGGGGGEGGGGGGGGGGGGGGGGFGGGDGGGGGGDFGGGGCDCGGGGGD
@M03364:276:000000000-BLYN8:1:1101:4446:5437 1:N:0:1
ACTCCTACGGGAGGCAGCAGTGGGGAATATTGCACAATGGGCGCAAGCCTGATGCAGCCATGCCGCGTGTGTGAAGAAGGCCTTCGGGTTGTAAAGCACTTTCAGCGAGGAGGAAGGTGGTGAACTTAATACGTTCATCAATTGACGTTACTCGCAGAAGAAGCACCGGCTAACTCCGTGCCAGCAGCCGCGGTAATACGGAGGGTGCAAGCGTTAATCGGAATTACTGGGCGTAAAGCGCACG
+
GGGGGGGGGGGGGGGGGGGGGGGGGGGGGGGGGGGGGGGGGGGGGGGGGGGGGGGGGGGFGGGGGGGGGGGGGFGGGGGGGGGGGGGGGGGGGFGGGGGGGGGGAFGFGGGGGGGGGGGGGGFGGCFGGGGGGGGGGGGGGGGGGGGG?FFGGGDEGGGGGGGGGGGGGGGDGGGGGGGGGGGGGGGGFGGGGGGGGFGGGGGD8;:EFGGCGEGGGGGGDCEGGGGGGFGFGDGGD>>DGGG7
@M03364:276:000000000-BLYN8:1:1101:18059:5456 1:N:0:1
ACTCCTACGGGAGGCAGCAGTAGGGAATCTTCGGCAATGGGGGCAACCCTGACCGAGCAACGCCGCGTGAGTGAAGAAGGTTTTCGGATCGTAAAACTCTGTTGTTAGAGAAGAACGTTAAGTAGAGTGGAAAATTACTTAAGTGACGGTATCTAACCAGAAAGGGACGGCTAACTACGTGCCAGCAGCCGCGGTAATACGTAGGTCCCAAGCGTTGTCCGGATTTATTGGGCGTAAAGCGAGC
+
GGGGGGGFGGGGGGGCGGGGGEGGGGGG<FFGGFEGEGFFDGGFEGGGGGGGCFFEFDGFFGGGGGGGG7FGGFGGGGGFGFGGGGGGGGGGGDGGCFGFGGGGFFGGEGEGGGDDGE<BGGGGFGFBFGG<=@FGGGGGGGGGCGGGGGGGGFFFEGFC7FFCFGGG7FGDEGGGCFEGFCFFFGEC7FG>>E8EGGG?FFEFEGG+=968EGGGGE7<=5EE:<CGC9C5<DG59CFDG*>7
@M03364:276:000000000-BLYN8:1:1101:13034:5466 1:N:0:1
ACTCCTACGGGAGGCAGCAGTGGGGAATATTGCACAATGGGCGCAAGCCTGATGCAGCCATGCCGCGTGTATGAAGAAGGCCTTCGGGTTGTAAAGTACTTTCAGCGAGGAGGAAGGCGTTGTGGTTAATAACCGCAGCGATTGACGTTACTCGCAGAAGAAGCACCGGCTAACTCCGTGCCAGCAGCCGCGGTAATACGGAGGGTGCAAGCGTTAATCGGAATTACTGGGCGTAAAGCGCACG
+
GGGGGGGGGGGGGGGGGGGGGGGGGFGFFGGGGGGGGGGGGGGGGGGGGGGGGGGGGGGGGGGGGGGFGGFGGGFGGFGGGGGGGGGGGGGGGGGGGGGGGGGGGGGFGGGGGGFGGGGGGGGGGGGGGGGGGGGGGGGGGGGGFGEEFGGGGGGGGFGGGGGGFFGDGDG7FGGGGGGFGGGGGGGGFGGGGGGGGGGGCEEGGGGGGGGGGGGGGGGGGG5FGGGCCFGGGD=EGFGGGGD9
@M03364:276:000000000-BLYN8:1:1101:15046:5474 1:N:0:1
ACTCCTACGGGAGGCAGCAGTGGGGAATATTGGACAATGGGCGCAAGCCTGATCCAGCCATGCCGCGTGAGTGATGAAGGCCCTAGGGTTGTAAAGCTCTTTCACCGGTGAAGATAATGACGGTAACCGGAGAAGAAGCCCCGGCTAACTTCGTGCCAGCAGCCGCGGTAATACGAAGGGGGCTAGCGTTGTTCGGATTTACTGGGCGTAAAGCGCACGTAGGCGGACTTTTAAGTCAGGGGTG
+
GGGGGGGGGDGGGGGGGGDGGGGGGGGGGGGGGGGGGGGGGGGGGGGGGGGGGFGGGGGGGGGGGGGGGGGGGGGGGGFGGGGGGGGGGGGGGGGGFGGGGGGGGGGGGGGFGGGGGGGGGGGGGGGGGGGGGGGFFGGFGDGGDGGGGGGGGGGFGGGGGGGGGGGGEGGGGGGDFEGEFEGGGGGGGGGGGGGCEGGGGGGGGGGGGGGGGGGGGGGGGGGFGGEDGGGGF4?+:CGFGGDG
@M03364:276:000000000-BLYN8:1:1101:21068:5476 1:N:0:1
ACTCCTACGGGAGGCAGCAGTGGGGAATATTGCACAATGGGCGCAAGCCTGATGCAGCCATGCCGCGTGTATGAAGAAGGCCTTCGGGTTGTAAAGTACTTTCAGCGGGGAGGAAGGGATGAGCCTTAATACGGTTCGTCATTGACGTTACCCGCAGAAGAAGCACCGGCTAACTCCGTGCCAGCAGCCGCGGTAATACGGAGGGTGCAAGCGTTAATCGGAATTACTGGGCGTAAAGCGCACG
+
@FF9EGGDFGGEGGGGDFGGGGGGDDDFEFGGGGGGCGGGGGGGDEEC7@@<EEF@D,CFGGGFGGGGGCFG?<FAFEFGGGGGGGGGGCG@EE<EFAEG,A<AFGC@EGFE@EDG>FBDG,BFCFGDCGGGFGGGGGGGF<,@>FC7:DFGGGDFGEGGGGCFGGF:FDGGFFFGGGFFGGFFFGGGGGGDGE>=FGGGDGGGGGGDFFGDE:;87<CCEE=CF9CGGGGGD<CGGDGGGGG3
@M03364:276:000000000-BLYN8:1:1101:17040:5478 1:N:0:1
ACTCCTACGGGAGGCAGCAGTAGGGAATCTTCCGCAATGGGCGAAAGCCTGACGGAGCAACGCCGCGTGAGTGATGAAGGGTTTCGGCTCGTAAAACTCTGTTATTAGGGAAGAACAAACGTGTAAGTAACTGTGCACGTCTTGACGGTACCTAATCAGAAAGCCACGGCTAACTACGTGCCAGCAGCCGCGGTAATACGTAGGTGGCAAGCGTTATCCGGAATTATTGGGCGTAAAGCGCGCG
+
GGGGGGGGGGGGGGGGGGGGGGGGGGFGGGGGEGDFGGGCGGCGGCFGGGGGGGGGGGGGGGGGGGGGEEGF<FGGFGG?FGGGGGGGGG7FGGGGGGFEFGGGGGD9FFFD+BFFGCFGGB<FFGE?<EFFGGGCD<@@CFG,CFGGEGCAFFGGC9FFFFFG:FCEDGGEGGGGG@F7DFC7C@EFG>EGGG>EGG+32<FGGFCCFC@*=:E8:?GGG*1A67CFGGGCD/:EFG73DGGD
@M03364:276:000000000-BLYN8:1:1101:15763:5501 1:N:0:1
ACTCCTACGGGAGGCAGCAGTGGGGAATATTGCACAATGGGCGCAAGCCTGATGCAGCCATGCCGCGTGTATGAAGAAGGCCTTCGGGTTGTAAAGTACTTTCAGCGGGGAGGAAGGGATGAGCCTTAATACGGTTCGTCATTGACGTTACCCGCAGAAGAAGCACCGGCTAACTCCGTGCCAGCAGCCGCGGTAATACGGAGGGTGCAAGCGTTAATCGGAATTACTGGGCGTAAAGCGCACG
+
GGGGGGFGGGGGGGGGGGGGGGGGGGGGGGGFGGGGGGGGGGGGGDGGGGGGGFGGGGGGGGGGGGGGGGGGGCGGGGGFGGGGGGGGGGGG5EEFGGGGGGGGGGGEGG@FGFFGGGGGGGGGGGGGGGGG7>FGEGEGGGGGGG>FGGGGGGGGGGGFFGGGGGGGGGGDGGGGGGG@GGGGGGGFGGGGGGGGGGGGGDGGGGGGFGCFDE5CDFFGGDGGGFGGGGGFDDCEGFFDCGDD
@M03364:276:000000000-BLYN8:1:1101:4797:5502 1:N:0:1
ACTCCTACGGGAGGCAGCAGTAGGGAATCTTCGGCAATGGGGGCAACCCTGACCGAGCAACGCCGCGTGAGTGAAGAAGGTTTTCGGATCGTAAAACTCTGTTGTTAGAGAAGAACGTTAAGTAGAGTGGAAAGTTACTTAAGTGACGGTATCTAACCAGAAAGGGACGGCTAACTACGTGCCAGCAGCCGCGGTAATACGTAGGTCCCAAGCGTTGTCCGGATTTATTGGGCGTAAAGCGAGC
+
GGGGDGGGGGGGGGGGGGGGFGGGGGGGGGGGGGGGGGGGGGGGGGGGGGGFGGGGGGGGFGGGGGGGGFGGGGGGGGGGGGGGGGGGGGGGGGGGGGGGGGGGGGGGGGGGGGGGGGGGGGFGGGGGFGGGGGGGGFGGGGGGGGFGGFGGGGGGGDGGGGGGGGGGGGGGGGGGGFD<FGGFGGGGGFGGGGGGDGGGGFEGGGGGGGGGGGGEGGGCEGGGGGGGGGGFCGGGGGGGGDG5
@M03364:276:000000000-BLYN8:1:1101:18722:5562 1:N:0:1
ACTCCTACGGGAGGCAGCAGTGGGGAATATTGCACAATGGGCGCAAGCCTGATGCAGCCATGCCGCGTGTGTGAAGAAGGCCTTCGGGTTGTAAAGCACTTTCAGCGAGGAGGAAGGTGGTGAGCTTAATACGTTCATCAATTGACGTTACTCGCAGAAGAAGCACCGGCTAACTCCGTGCCAGCAGCCGCGGTAATACGGAGGGTGCAAGCGTTAATCGGAATTACTGGGCGTAAAGCGCACG
+
GGGFGGGFGGGGGGGGGGGGFGGGGGGGGGGGFG9FFGFGGGGGGEEGGFGGGGGGGGGGGGGFEGGCGGGGGGEGFGGGGGGGFFGGGGGGGFFGFGGGGGGGGGGGEGGGG+FFGGGGGGGFGFDGGGFGGGGGFGFF9FFGGGGGGGGGGGGGE7FFFGGGDFEGGGEGGGGGF8FGGGGGGGGCGGGGGEGEGGGGGEGGGGGGFFGGGGGGGFGFGGGGGGGGGC8FDGG=GDDDCD55
@M03364:276:000000000-BLYN8:1:1101:10145:5563 1:N:0:1
ACTCCTACGGGAGGCAGCAGTAGGGAATCTTCGGCAATGGGGGCAACCCTGACCGAGCAACGCCGCGTGAGTGAAGAAGGTTTTCGGATCGTAAAACTCTGTTGTTAGAGAAGAACGTTAAGTAGAGTGGAAAGTTACTTAAGTGACGGTATCTAACCAGAAAGGGACGGCTAACTACGTGCCAGCAGCCGCGGTAATACGTAGGTCCCAAGCGTTGTCCGGATTTATTGGGCGTAAAGCGAGC
+
GGGGGGGGGGGGGGGGGGGGGGGGGGGGGGGGGGGGGGGGGGGGGGGGGGGGGGGGGGGGGGGGGGGGGGGGGGGGGGGGGGGGGGGGGGGGGGGGGGGGGGGGGGGGGGGGGGGGGGGGGGGGGGGBFGGGGGGGGGGGGGFFGGGGGGGGGGGGGGGGGGGGGGGGGGGGGGGGGGGGGGFGGGGGGGGGGGGGGGGGGGGGGGGGGGGGGGGGGGGGGG87EGGGGGGGGGGGGGGGGGG3
@M03364:276:000000000-BLYN8:1:1101:15982:5568 1:N:0:1
ACTCCTACGGGAGGCAGCAGTGGGGAATATTGCACAATGGGCGCAAGCCTGATGCAGCCATGCCGCGTGTATGAAGAAGGCCTTCGGGTTGTAAAGTACTTTCAGCGAGGAGGAAGGCGTTGTGGTTAATAACCGCAGCGATTGACGTTACTCGCAGAAGAAGCACCGGCTAACTCCGTGCCAGCAGCCGCGGTAATACGGAGGGTGCAAGCGTTAATCGGAATTACTGGGCGTAAAGCGCACG
+
GGGGGGGGGGGGGGGGGGGGGGGGGGGGFGGDFGGGGGGGGGGGGGGGGGGGGGGGGGGGGFGGGGGGGFGGGGGGGFGGGGGGGGGGGGGGGGGGGFGGGGEFFGGDGGGEEGGGGFDEFGGGGDFAFADDCFFFGBEE@FEFFFGGGFGFGGCEEFGGGGFACFFGEFEFFGD?CEGGCFFGGGGGGEGCC:BEE9+:E*:CCGEC?FFCC>E;CFGGGEEGG@CF+<5:9CCEGD>D<C3/
@M03364:276:000000000-BLYN8:1:1101:8488:5587 1:N:0:1
ACTCCTACGGGAGGCAGCAGTAGGGAATCTTCCGCAATGGGCGAAAGCCTGACGGAGCAACGCCGCGTGAGTGATGAAGGGTTTCGGCTCGTAAAACTCTGTTATTAGGGAAGAACAAATGTGTAAGTAACTGTGCACGTCTTGACGGTACCTAATCAGAAAGCCACGGCTAACTACGTGCCAGCAGCCGCGGTAATACGTAGGTGGCAAGCGTTGTCCGGATTTATTGGGCGTAAAGCGAGCG
+
GGGGGGGGGGGEGGGGGGGGGGGGGGGGGGGGGGGGGDFGGGGGGGGGGGGGGGGGGGGGGGGGGGGGGGGGGFFGGGGGGGGGGGGGGGGGGFFGFGGGGGGGGGGGGGGGGGGGGGGGCGGGCDFGFGGGGGGGGGGGFGFGGGGGGGGCFFFGFFGGFGFG:CCGDGEGGGGGGCFGGGGGGGCFGE5CEEGGG?FGGGGEGGGEGFGDEGDGGG?:7;=CFGGGDDEFGGDE<CFG3DCC
@M03364:276:000000000-BLYN8:1:1101:9760:5596 1:N:0:1
ACTCCTACGGGAGGCAGCAGTGGGGAATATTGCACAATGGGCGCAAGCCTGATGCAGCCATGCCGCGTGTATGAAGAAGGCCTTCGGGTTGTAAAGTACTTTCAGCGGGGAGGAAGGGGTGAGCCTTAATACGGTTCGTCATTGACGTTACCCGCAGAAGAAGCACCGGCTAACTCCGTGCCAGCAGCCGCGGTAATACGGAGGGTGCAAGCGTTAATCGGAATTACTGGGCGTAAAGCGCACG
+
GGGGGGGGGGGGGGGGGGFGGGGGGEGGGGGGGGGGGGGGGGGGGGGGGGGGGGGGGGFGGGGGGGGGGGGFGGGGFGGGGFFGGGGGGGGGGGGGGGGGGGFGGFGGDGGGGDGGGGGGCFGGGGGGGGGGGGGGGGGGGGGGGGGGGGGGGGGEGGGGGGGGGGGGGGGGGGGGDCFGGGGGGGGGGGGGGGGGGGGGGCEGDGGGGEGFGGGGGGGGDEEGGGGGGGGGGGEGGGGC93C5
@M03364:276:000000000-BLYN8:1:1101:21263:5694 1:N:0:1
ACTCCTACGGGAGGCAGCAGTGGGGAATATTGCACAATGGGCGCAAGCCTGATGCAGCCATGCCGCGTGTATGAAGAAGGCCTTCGGGTTGTAAAGTACTTTCAGCGGGGAGGAAGGGATGAGCGTTAATACGGCTCGTGATTGACGTTACCCGCAGAAGAAGCACCGGCTAACTCCGTGCCAGCAGCCGCGGTAATACGGAGGGTGCAAGCGTTAATCGGAATTACTGGGCGTAAAGCGCACG
+
FGGGGGGGGGGGGGGGGGGGGGGGGGGGGGGGGGGGGGGGGGGEGGGGGGGGGGGGGGGGGGGGGGGGGDGGGGFFGGGGGGGGGGGGGGGGGGGGGGGGGGGFFGGGEGGGGGFGECFF=BD,+@FGGGGA=C@>+@<,@FFFGGGGGGG:CFFGDGGFGGGGGGGGGDGGGCGFCEG7=FGGGGGGGGGGGGGGGGGGGEEEGGGGCF78EEG5EFGGGCGGGGCFFGGDDCC57C7C:CC5
@M03364:276:000000000-BLYN8:1:1101:14633:5732 1:N:0:1
ACTCCTACGGGAGGCAGCAGTGGGGAATATTGCACAATGGGCGCAAGCCTGATGCAGCCATGCCGCGTGTATGAAGAAGGCCTTCGGGTTGTAAAGTACTTTCAGCGAGGAGGAAGGCATTAAGGTTAATAACCTTAGTGATTGACGTTACTCGCAGAAGAAGCACCGGCTAACTCCGTGCCAGCAGCCGCGGTAATACGGAGGGTGCAAGCGTTAATCGGAATTACTGGGCGTAAAGCGCACG
+
GGGGGGGGGGGGGGGGGGGGGGGGGGGGGGGGGGGGGGGGGGGGGGGGGGGGGGGGGGGGGGGGGGGFGGGGGGGGGGGGGFGGGGGGGGGGGGGGGGGGGGGGGGGGGGGGGFGGGGGGGGGGGGGGGGGGGGGGGGGGGGGGGGGGGGGGFGGGGGGGGGGGGGGGGGGGGGGGGGGGGGGGGGGFFGGGGEGGGGDGGGGGEGGGGGGGEGGGGGGGGCGGGGGGGGGGG5CEGGGGGGGC
@M03364:276:000000000-BLYN8:1:1101:5502:5743 1:N:0:1
ACTCCTACGGGAGGCAGCAGTGGGGAATATTGCACAATGGGCGCAAGCCTGATGCAGCCATGCCGCGTGTATGAAGAAGGCCTTCGGGTTGTAAAGTACTTTCAGCGGGGAGGAAGGGATGAGCCTTAATACGGCTCGTCATTGACGTTACCCGCAGAAGAAGCACCGGCTAACTCCGTGCCAGCAGCCGCGGTAATACGTAGGTCCCAAGCGTTGTCCGGATTTATTGGGCGTAAAGCGAGCG
+
GGGGGGGGGGGGGGGGGGGGGGGGGGGGGGGGGGGGGGGGGGGGGGGGGGGGGGGGGGGGGGGGGGGGGGGGGGGGGGGGGGFGGGGGGGGGGGGGGGGGGGGGEGGDGGGGGGGGGGGGGGGFDFGGGGGGGGGGEFGGFCGFFGGGGGGGGGGGGGGGGGGGGGDCGFGGGGGGGCGGGGGGGGGGGGGGGGGGGGGGGGFGGGGGGGGGGEEGGF?ECG8:CCC9CFGGGGGGGFGGDGGD
@M03364:276:000000000-BLYN8:1:1101:18247:5749 1:N:0:1
ACTCCTACGGGAGGCAGCAGTAGGGAATCTTCCGCAATGGGCGAAAGCCTGACGGAGCAACGCCGCGTGAGTGATGAAGGGTTTCGGCTCGTAAAACTCTGTTATTAGGGAAGAACAAATGTGTAAGTAACTGTGCACGTCTTGACGGTACCTAATCAGAAAGCCACGGCTAACTACGTGCCAGCAGCCGCGGTAATACGTAGGTGGCAAGCGTTATCCGGAATTATTGGGCGTAAAGCGCGCG
+
GGGGGGGGGGGGGGFGGGGGGGGGGGGGGGGGGGGGGGGGGGGGGGGGGGGGGGGGGGGGGGGGGGGGGGGGGGGGGGGGGGGGGGGGGGGGGGFGGGGGGBFGGGFGGGGGGGGGGGGGGGGGGGGGGGGGDGGGFFGGGGGFGGGGGGGGGGGGGGGGGFGGGGGGGGGGGGGGGGGGGGGFGGGGGGGGGEGGGGGGGFFGGGGGGGGGGGGCFFGGGECEGFGGGGGGGGGEGGGGGGDD
@M03364:276:000000000-BLYN8:1:1101:10948:5797 1:N:0:1
ACTCCTACGGGAGGCAGCAGTAGGGAATCTTCCGCAATGGACGAAAGTCTGACGGAGCAACGCCGCGTGAGTGAAGAAGGTTTTCGGATCGTAAAGCTCTGTTGTTAGTGAAGAAGAGTGGTAAGAGTAACTGCTTATCATGTGACGGTAGCTAACCAGAAAGCCACGGCTAACTACGTGCCAGCAGCCGCGGTAATACGTAGGTGGCAAGCGTTGTCCGGAATTATTGGGCGTAAAGCGCGCG
+
FGFDEFGGGGGGGEGGGGFGEFCFE8FD<FFAEGGFEGGGEFFGGGGF<FEFCFF7@EFFFEC@EGGFFGGGGGEFDFFGGGGFFCCGGFEC,EFFGE<FEGGCFGGGF<FGGFGEFGGAFGGGFAFGDA5CFFEG,??DFDFGF,C:FG@DFGDBAF=,8DB<FG:7B7FG@CE9@*553>@>8CGFBEEECEE8?EC;9C8:FE5*<CC;81=8C7<**;8CFFF7:9=5>3C*57CCCC3)
@M03364:276:000000000-BLYN8:1:1101:24358:5816 1:N:0:1
ACTCCTACGGGAGGCAGCAGTGGGGAATATTGGACAATGGGCGCAAGCCTGATCCAGCCATGCCGCGTGAGTGATGAAGGCCCTAGGGTTGTAAAGCTCTTTCACCGGTGAAGATAATGACGGTAACCGGAGAAGAAGCCCCGGCTAACTTCGTGCCAGCAGCCGCGGTAATACGAAGGGGGCTAGCGTTGTTCGGATTTACTGGGCGTAAAGCGCACGTAGGCGGACTTTTAAGTCAGGGGTG
+
GGGGGGGGGGGGGGGGGGGGFGGGGGEGGGGGGGGGGGGGGGGGGGGGGGGGGGGGGGGGGGGGGGGGGGGGGGGGGGGGGGGGGGGGGGGGGGGGGGGGGGGGGGCEFGGFGGGGGGGGGGGGGGGGGGGDGFGGGGGGGGGGGGGGGGGGEG7EF9FGGGGFEGCGGGGGGGGGGGGGGGGGGGFGGGGGGGGDGGGFGGGGGGGGGGGGGFGDGGGGF=EGGGG8CFGGGGFGGGGGGGGC
@M03364:276:000000000-BLYN8:1:1101:14859:5833 1:N:0:1
ACTCCTACGGGAGGCAGCAGTAGGGAATCTTCGGCAATGGGGGCAACCCTGACCGAGCAACGCCGCGTGAGTGAAGAAGGTTTTCGGATCGTAAAACTCTGTTGTTAGAGAAGAACGTTAAGTAGAGTGGAAAGTTACTTAAGTGACGGTATCTAACCAGAAAGGGACGGCTAACTACGTGCCAGCAGCCGCGGTAATACGTAGGTCCCAAGCGTTGTCCGGATTTATTGGGCGTAAAGCGAGC
+
GGGGGGGFFGGGGGFFGGGGGGGGGGGGGGGGGGGGGGGGGGGGGGGGGGGGGGGGGGGFGGEGGGGGGEFGGGGGGGGGGGGGGGGGEGGGGG7FGGGGGGGGGGGGGGGGGGGGGGGF>FGFFFGGGGGGGGGGFGGFGCFFGFGGGGGGGGGGGGGGFGGGGGGGGGGGGGFFGFGGGEGGGGGGGGGEGGGGDGFGGGGGGGGGGGGGGGGGGGGGGG5E=@7CFGGGGGG5DGGGCDG)
@M03364:276:000000000-BLYN8:1:1101:13438:5836 1:N:0:1
ACTCCTACGGGAGGCAGCAGTGGGGAATATTGGACAATGGGCGAAAGCCTGATCCAGCCATGCCGCGTGTGTGAAGAAGGTCTTCGGATTGTAAAGCACTTTAAGTTGGGAGGAAGGGCAGTAAGTTAATACCTTGCTGTTTTGACGTTACCAACAGAATAAGCACCGGCTAACTTCGTGCCAGCAGCCGCGGTAATACGAAGGGTGCAAGCGTTAATCGGAATTACTGGGCGTAAAGCGCGCG
+
GGGGGGCEGGGGGGGGGF9FFGGGGGGGGGGGGGGGGGFGGGGGGGGFGFGGGGGGGGGGGGGGFCFGGGGGGGFGFCFFGGGFGGGDGGGGDE<FGEFGGFCFE?EFGGFGGGGGGGDGGGGFFGGGGGGGCFGGGGGGGCGGCFEGGGGGGGGFFGGGGGGGGGGGGGGGGFGGGGFFEFEGGGG7>:EEGGGEGFCFFGGGGGGGGGGGGGGGGGFGGGGGGCGGG?E=CD=EGFCC3DCC
@M03364:276:000000000-BLYN8:1:1101:6302:5840 1:N:0:1
ACTCCTACGGGAGGCAGCAGGGGGGAATATTGGACAATGGGCGAAAGCCTGATCCAGCCATGCCGCGTGTGTGAAGAAGGTCTTCGGATTGTAAAGCACTTTAAGTTGGGAGGAAGGGCAGTAAGTTAATACCTTGCTGTTTTGACGTTACCAAAAGAAGAAGCACCGGCTAACTCCGTGCCAGCAGCCGCGGTAATACGACGGGAGCAAGCGTTAATCGGAATTACTGGGCGTAAAGCGCGCG
+
@<CEDFFGGG+FFCF;FFF<-@77FECFC,,?95BE,,C4,=CC+@CEFFGFC,C<E??FEFG,FCB3@FCDCAFD,,BC><<,<C+@+@FF<,DE8,8,8,3,@,<@:*@CB18,*>*1>F<9CC;C,,@;883?73,7?3CF><FFG>F9,?*4+1+,5<FF@F<CG5CCFCC++*2;*;+@FG8F*/:E8*:5C9FDG*?C**/***2;?;;C7C+/:C;7C?7<:AC*)/2>*::C<7C7
@M03364:276:000000000-BLYN8:1:1101:23879:5872 1:N:0:1
ACTCCTACGGGAGGCAGCAGTGGGGAATATTGCACAATGGGCGCAAGCCTGATGCAGCCATGCCGCGTGTATGAAGAAGGCCTTCGGGTTGTAAAGTACTTTCAGCGGGGAGGAAGGGATGAGCCTTAATACGGCTCGTCATTGACGTTACCCGCAGAAGAAGCACCGGCTAACTCCGTGCCAGCAGCCGCGGTAATACGGAGGGTGCAAGCGTTAATCGGAATTACTGGGCGTAAAGCGCACG
+
GGGGGGGGGGGGGGGGGGGGGGGGGGGGGFGGGGGGGGGGGGGGGGGGGGGGGGGGGGGGGGGGGGGGGGGGGGGGGGGGGGGGGGGGGGGGGGGGGGGGGGGGGGGGGGGGGGGGGGGGGGFFGGGGGGGGGGGGGGGGGGGGGGGGGGFGFGGGGGGGGGGGGGGGGGGGGGGGGGGGGGGGGGGGGGGGGGEGGGGGGGGGGGGGGGGGGCEEFFGGGDGGGGGGGGGGGGGGGGGDDGG<
@M03364:276:000000000-BLYN8:1:1101:25449:5885 1:N:0:1
ACTCCTACGGGAGGCAGCAGTAGGGAATCTTCCGCAATGGGCGAAAGCCTGACGGAGCAACGCCGCGTGAGTGATGAAGGGTTTCGGCTCGTAAAACTCTGTTATTAGGGAAGCACAAACGTGTAAGTAACTGTGCACGTCTTGACGGTACCTAATCAGAAAGCCACGGCTAACTACGTGCCAGCAGCCGCGGTAATACGTAGGTGGCAAGCGTTATCCGGAATTATTGGGCGTAAAGCGCGCG
+
GGGGGGGGGGGGDGGGGGGGGGGGGGGDGGGGGG7FGGGGGGCGGGGGFGGGGGGCGGFFFGGGGGGGGCGGGFGGDCGFGFFGGEGGGCGGGGEFCFGGGGEEFFEFC@CFE,BEGFGGGGGGFGGGGGFGGGGGFFGFFDGCFGEEGC:3@FGGGFGFFCFFFCFGGECFEFDGGGFCFGGFGGGGGGGGGG5EFGGE>BEEF9>FFFDGGGE*:C+/=*2>FGGGGFDD)C=CCFFDGGGC
@M03364:276:000000000-BLYN8:1:1101:13883:5892 1:N:0:1
ACTCCTACGGGAGGCAGCAGTGGGGAATATTGCACAATGGGCGCAAGCCTGATGCAGCCATGCCGCGTGTATGAAGAAGGCCTTCGGGTTGTAAAGTACTTTCAGCGGGGAGGAAGGGATGAGCCTTAATACGGTTCGTCATTGACGTTACCCGCAGAAGAAGCACCGGCTAACTCCGTGCCAGCAGCCGCGGTAATACGGAGGGAGCAAGCGTTAATCGGAATTACTGGGCGTAAAGCGCACG
+
GGGGGGGGGGGGGGGGGGGGGGGGGGGGGGGGGGGGGGGGGGGGGGGGGGGGGGGGGGGGGGGGGGGGGGGGFGGGGGGGGGGGGGGGGGGGGGGGGGGGGGGGGGGGGGGGGDGFGGFFGGGGGGGGGGGGGGGGEGGGGGGGGGGGGGEGGECGGEGGFGGGGGGGGGGDGGGGGGGGGGGGGGGGCGGGGGGGGGGGGGGGD*;EFGGGEGGGGGGGGGGGGFEGFGG=CDGEGGGGGDD7
@M03364:276:000000000-BLYN8:1:1101:8411:5919 1:N:0:1
ACTCCTACGGGAGGCAGCAGTGGGGAATATTGCACAATGGGCGCAAGCCTGATGCAGCCATGCCGCGTGTATGAAGAAGGCCTTCGGGTTGTAAAGTACTTTCAGCGGGGAGGAAGGGATGAGCCTTAATACGGCTCGTCATTGACGTTACCCGCAGAAGAAGCACCGGCTAACTCCGTGCCAGCAGCCGCGGTAATACGGAGGGTGCAAGCGTTAATCGGAATTACTGGGCGTAAAGCGCACG
+
GGGGGGGGGGGGGGGGGGGGGGGGGGGGGGGGGGGGGGGGGGGGGGGGGGGGGGGGGGGGGGGGGGGGGGGGGFGGGGGGGFGGGGGDGGGGGGGGGGGGGGGGGGGGGGGGGGGGGGGGGGGGGGGGGGGGGGGGGGGGGGGGGGGGGGFGGGGGGGGGFGGGGGGGGGGGGGGGGGGGGGGGGGGGGGGGGGGGGGGGGGGGGGGGGGGGGGGGFGGGEGGGGGGGGFGFGGCEGGGGGGGD
@M03364:276:000000000-BLYN8:1:1101:15242:5930 1:N:0:1
ACTCCTACGGGAGGCAGCAGTGGGGAATATTGCACAATGGGCGCAAGCCTGATGCAGCCATGCCGCGTGTGTGAAGAAGGCCTTCGGGTTGTAAAGCACTTTCAGCGAGGAGGAAGGTGGTGAGCTTAATACGTTCATCAATTGACGTTACTCGCAGAAGAAGCACCGGCTAACTCCGTGCCAGCAGCCGCGGTAATACGGAGGGTGCAAGCGTTAATCGGAATTACTGGGCGTAAAGCGCACG
+
GGGGGGGGGGGGGGGGGGGGGGGGGGGGGGGGGGGGGGGGGGGGGGGGGGGGGGGGGGGGGGGGGGGGGGGGGFGGGGGGGGGGGGGGGGGGGGGGAEGGGGGGGGGGGGFEGFGGGGGGGGGGGGGGGGGFGFGGGGGGGGGFGGGGGGGGGGGGGGGGGGGGGGGGGGGGG7FDGGGGGGGGGGGGFDGGGGGGGGGGGGGGGGGGGGGFEGEGGGGGGEGGGGGGGGGGGGGDGF7DGGG<
@M03364:276:000000000-BLYN8:1:1101:16849:5935 1:N:0:1
ACTCCTACGGGAGGCAGCAGTAGGGAATCTTCCGCAATGGACGAAAGTCTGACGGAGCAACGCCGCGTGAGTGAAGAAGGTTTTCGGATCGTAAAGCTCTGTTGTTAGTGAAGAAGAGTGGTAAGAGTAACTGCTTATCATGTGACGGTAGCTAACCAGAAAGCCACGGCTAACTACGTGCCAGCAGCCGCGGTAATACGGAGGGTGCAAGCGTTAATCGGAATTACTGGGCGTAAAGCGCGCG
+
GGGGGGGGGGGGGGGGGGGGGGGGGGGGGGGGGGFGGGGGGGGGGGGGGGGGGGGDGGGGGGGGGGGGGGGGGGGGFGGGGGGGGGGGGGGGGGGGGGGGGGGGGGGGFGGFGFGF=FFGGGFFGGGGGGGGGGGGGGGGGGGGGGGGGCFFGGGGGGGGGGGGGGGGGGGGGFFFGGGGGGGGGGGGGGGGGGGGGGGGGCGEEGGDGGGGGGGGGGGGGGGGGGGGGGGGGGGGGCGGGGGG
@M03364:276:000000000-BLYN8:1:1101:20638:5947 1:N:0:1
ACTCCTACGGGAGGCAGCAGTGGGGAATATTGCACAATGGGCGCAAGCCTGATGCAGCCATGCCGCGTGTATGAAGAAGGCCTTCGGGTTGTAAAGTACTTTCAGCGAGGAGGAAGGCATTAAGGTTAATAACCTTGGTGATTGACGTTACTCGCAGAAGAAGCACCGGCTAACTCCGTGCCAGCAGCCGCGGTAATACGGAGGGTGCAAGCGTTAATCGGAATTACTGGGCGTAAAGCGCACG
+
GGGGGGGGGGGGGGEGGGGGGGGGGGGGGGGGFGGGGGGGGFGGGFGGGGFGGGGGGGFGGGGGGGGGGGGGGGFGGGGGFEFFCFGGGGGGGGGGGGGGGGGGDGGCFGGGGGDGG8EFF<FGCEAF9F,B<=FFGFFDFCFAAFGFFGGGCGDGEFGFGGFGGGGGG>FCFCGGGGGGDGGGGGGGCEGGGG5ECFGGGECGGGGGGFGGGGGG=F7CGD5ECC?CCCG5CG==CFFDDDGD
@M03364:276:000000000-BLYN8:1:1101:21568:5958 1:N:0:1
ACTCCTACGGGAGGCAGCAGTGGGGAATATTGCACAATGGGCGCAAGCCTGATGCAGCCATGCCGCGTGTATGAAGAAGGCCTTCGGGTTGTAAAGTACTTTCAGCGGGGAGGAAGGGATGAGCCTTAATACGGCTCGTCATTGACGTTACCCGCAGAAGAAGCACCGGCTAACTCCGTGCCAGCAGCCGCGGTAATACGGAGGGTGCAAGCGTTAATCGGAATTACTGGGCGTAAAGCGCACG
+
GGGGGGGGGGGGGGGGGGGGGGGGGGGGGGGGGGGGGGGGGGGGGGGGGGGFFFGGDGGGGGGGGGGGGGGGFAEFFGGGGGGGGGECGFGGGFGGGGGGGGGGGGECEDFGGGGGCGFF@FFGFGG<FFGGGEGEGGGGGGGFFGGGGGGGCEGEGDGGGGGGGGGGGGGEGGGGGCGFGGCCCEFGGC>ECGEEFC<5EGGGCGE5?@GDGEGGDGGGDEEG+7<CGGGGGGEECFGGGGGC
@M03364:276:000000000-BLYN8:1:1101:12197:5974 1:N:0:1
ACTCCTACGGGAGGCAGCAGTGGGGAATATTGCACAATGGGCGCAAGCCTGATGCAGCCATGCCGCGTGTATGAAGAAGGCCTTCGGGTTGTAAAGTACTTTCAGCGGGGAGGAAGGGATGAGCCTTAATACGGTTCGTCATTGACGTTACCCGCAGAAGAAGCACCGGCTAACTCCGTGCCAGCAGCCGCGGTAATACGGAGGGTGCAAGCGTTAATCGGAATTACTGGGCGTAAAGCGCACG
+
GGGGGGGGGGGGGGGGGGGGGGGGGGGGGGGGGGGGGGGGGGGGGGGGGGGGGGGGGGGGGGGGGGG@FFGGGGGGGGGGGGGGGGGGFGGGFGFGGGGGGGGGGGGGGGGGGGGGGG8FGFC<FFGCFGGGDGFFCFBCFGGGGGG>FGGGFEDGGGGGGGGGFFGEGGGGGGGGGGC@EGGGGGGGGGDGGGGCCFGGGCEGGGGDDCC5C8CGGGFCECCFC7:<CGGFGGGGFFFG:>D5
@M03364:276:000000000-BLYN8:1:1101:6354:5974 1:N:0:1
ACTCCTACGGGAGGCAGCAGTGGGGAATATTGCACAATGGGCGCAAGCCTGATGCAGCCATGCCGCGTGTATGAAGAAGGCCTTCGGGTTGTAAAGTACTTTCAGCGAGGAGGAAGGCATTAAGGTTAATAACCTTAGTGATTGACGTTACTCGCAGAAGAAGCACCGGCTAACTCCGTGCCAGCAGCCGCGGTAATACGGAGGGTGCAAGCGTTAATCGGAATTACTGGGCGTAAAGCGCACG
+
GGGGGGGGGGGGGGGGGGGGGGGGGGGGGGGGGGGGGGGGGGGGGGGGGGGGGGGGGGGGGGGGGGGGGGGGGGGGGGGGGGGGGGGGGGGGGGGGGGGGGGGGFGGGGGGGGGGGGGGGGGGGGGGGGGGFFGAFGGGGGGGGGGGGGGFFGGGGGGGGGGGGGGGGGGGGGGGFGGGGGGGGGGGGCEGGGGGGGGGGEC>CEC5>FGC5EGGG5A?CGGGGC?FFFGGGGDCCFGGGGGD7
@M03364:276:000000000-BLYN8:1:1101:14984:6029 1:N:0:1
ACTCCTACGGGAGGCAGCAGTGGGGAATATTGGACAATGGGCGAAAGCCTGATCCAGCCATGCCGCGTGTGTGAAGAAGGCCTTTTGGTTGTAAAGCACTTTAAGCGAGGAGGAGGCTACTTAGATGAATACTCTAGGATAGTGGACGTTACTCGCAGAATAAGCACCGGCTAACTCTGTGCCAGCAGCCGCGGTAATACAGAGGGTGCGAGCGTTAATCGGATTTACTGGGCGTAAAGCGTGG
+
GGGGGGGGGGGGGGGGGGGGGFGGGGGG@FGEGFGGGGGGG8FCGGGFGGGGDG9FFG7F,FFGGGGGG?FFGGGGGGGGECFG<,C:FDFGGGGDGFGG@FFEEC@4>FF=FGE788=8,<?FCE,CE<FC,=FFFGFGGFBFGGGF:>FGGF=B>>@FFFFGFG?FFGE7FFGFFGGFGGGGGGGGGGGGGGCECFFGCDGGFCC8E:EEGGC85CFGAEEGGFG77CGGGGGGGFG7CDD)
@M03364:276:000000000-BLYN8:1:1101:18193:6031 1:N:0:1
ACTCCTACGGGAGGCAGCAGTAGGGAATCTTCCGCAATGGACGAAAGTCTGACGGAGCAACGCCGCGTGAGTGAAGAAGGTTTTCGGATCGTAAAGCTCTGTTGTTAGAGAAGAACAAGGACGTTAGTAACTGAACGTCCCCTGACGGTATCTAACCAGAAAGCCACGGCTAACTACGTGCCAGCAGCCGCGGTAATACGTAGGTGGCAAGCGTTGTCCGGATTTATTGGGCGTAAAGCGAGCG
+
GGGGGGGGGGGGGGGGGGGGGGGGGGGGGGGGGGGGGGGGFGGGGFGGGGGGGGGGGGGGGGGGGEGFFGFFGFGGGGGGFCFFGEGGGGGGGGGGFFGGGGFGFFEGFGGGGGGGGGGGGGG=ABFGGGGGGGGGGFECFGGFFCEFGGFGGGGGGGGGGGGGGGGGGGGGGGGGGGGGGGGGGGGGGEEGGGGGGGFGFGGGBFGGGGGFGCEEE7FEG5;5@E+<EGGGG<EGGGGGGG<D
@M03364:276:000000000-BLYN8:1:1101:11592:6054 1:N:0:1
ACTCCTACGGGAGGCAGCAGTAGGGAATCTTCGGCAATGGACGAAAGTCTGACCGAGCAACGCCGCGTGAGTGAAGAAGGTTTTCGGATCGTAAAACTCTGTTGTTAGAGAAGAACAAGTGGGAGAGTAACTGTTCCCACCTTGACGGTATCTAACTAGAAAGCCACGGCTAACTACGTGCCAGCAGCCGCGGTACTACGTAGGTGGCAAGCGTGGTCCGGATGTATTGGGCGTAAAGCGAGCG
+
FGGGGGGGGGGGGGGGGGGGGFGGGGGGFGGDGGGGGGFG@FG7FGGCFGGGGGEGGGGGGGGGGGGGGEE5CFGFGGGG9EFGGGG:F>FFGGGGEFFGGGGGG<FF,EG<FGGCFGCEFE@>C+>=FF99?<DC?FF,CD>>D<3:3F+3@DA=<CFF9DC,@,,5@*>>D:,,DECG*>;D8:C,;C:B::E*++5=E+=C<<C9=+;==>*=:CC:EEG*0+<@CFGFD):C5FG<9957
@M03364:276:000000000-BLYN8:1:1101:18562:6055 1:N:0:1
ACTCCTACGGGAGGCAGCAGTAGGGAATCTTCGGCAATGGGGGCAACCCTGACCGAGCAACGCCGCGTGAGTGAAGAAGGTTTTCGGATCGTAAAACTCTGTTGTTAGAGAAGAACGTTAAGTAGAGTGGAAAGTTACTTAAGTGACGGTATCTAACCAGAAAGGGACGGCTAACTACGTGCCAGCAGCCGCGGTAATACGTAGGTCCCAAGCGTTGTCCGGATTTATTGGGCGTAAAGCGAGG
+
GGGGGGGGGGGGGGGGGGGGGGGGGGGGGGGGGGGGGGGGGGGGGGGGDGFCFGGGGGGGGGDGGGGCEFEFGGGGGGGGFAEGGGGGGGEGGGGGCGGGGGGGFGGGGGGGGGFGGFGGGGGCGGGDFGGDGGGGGGGGGGGEFGFFGGGGGGGGGFGGGGGGGGGGGGEFGGGGFGGFFFFGGGG>7>EGGGE@GGGGG9?FGGBECCFGGGEECCCFEGC:;+<?EGGGGGGE3CFGGDD)
@M03364:276:000000000-BLYN8:1:1101:22618:6057 1:N:0:1
ACTCCTACGGGAGGCAGCAGTAGGGAATCTTCGGCAATGGGGGCAACCCTGACCGAGCAACGCCGCGTGAGTGAAGAAGGTTTTCGGATCGTAAAACTCTGTTGTTAGAGAAGAACGTTAAGTAGAGTGGAAAGTTACTTAAGTGACGGTATCTAACCAGAAAGGGACGGCTAACTACGTGCCAGCAGCCGCGGTAATACGTAGGTCCCAAGCGTTGTCCGGATGTATTGGGCGTAAAGCGAGC
+
GGGGGGGGGGGGGGGGGGGGGGGGGGGGGGGGGGGGFGFGGGGGGGGGGGGGGFFGGEGGGGG7FCFFGGFFEGFGGGGGFFFGGGEGEGEGGGGGGGGGFGAFFEGGGGGGGGGGG=FFGFCFGDGFGGEFGGFFFFGGGGGGFAFEGBCFFGGGGGCFGGGGGGGDGGBFCFGCF@E<CGFFGEGGGGGCEG8CEGGGFCCFGGFCGFGGGG8ACCFGEGG:*3C?FCEG:DEEDGGGGGG<
@M03364:276:000000000-BLYN8:1:1101:6635:6072 1:N:0:1
ACTCCTACGGGAGGCAGCAGTGGGGAATATTGCACAATGGGCGCAAGCCTGATGCAGCCATGCCGCGTGTATGAAGAAGGCCTTCGGGTTGTAAAGTACTTTCAGCGGGGAGGAAGGGATGAGGCTTAATACGGCTCGTCATTGACGTTACCCGCAGAAGAAGCACCGGCTAACTCCGTGCCAGCAGCCGCGGTAATACGGAGGGTGCAAGCGTTAATCGGAATTACTGGGCGTAAAGCGCACG
+
GGGGGGGGGGGGGGGGGGGGGGGGGGGGGGGGGGGGGGGGGGGGGGGGGGGGGGGGGGGGGGGGGGGFGFGGGGGGGGGGGGGGGGGGGGGGGGGGFGGGGGGGGGGGGGGGGGGGGGGFEGFGFGGGGGGGGGFEFFCFCCCFGGGFDGGGGFGGGGGGGGGGGGGGGGGGGGGFGGEGGGGGGGGGGEEDGCEGGFGGEEGGGEEEGGGFGG=EGGGGGGGGGGGCCGGGGDGGGGFDCDDD
@M03364:276:000000000-BLYN8:1:1101:8134:6073 1:N:0:1
ACTCCTACGGGAGGCAGCAGTGGGGAATATTGCACAATGGGGGAAACCCTGATGCAGCGACGCCGCGTGAGTGAAGAAGTATTTCGGTATGTAAAGCTCTATCAGCAGGGAAGAAAATGACGGTACCTGACTAAGAAGCCCCGGCTAACTACGTGCCAGCAGCCGCGGTAAAACGGAGGGGGCAAGCGGTATCCGGAGTTACTGGGTGTAAAGGGAGCGTAGACGGTAAAGCAAGGCTGAAGGG
+
GGGGGGGGGGGGGGGGGGGGGGGGGGGGGGGGGGGGGGGGGGGGGGF@FGGGGGGGGGGGGGGGGGGCGFEEFGGGGGG5AFDGGFG:EFGFGGGFD,BF<FBBAGDFGGGGGGCFGCFEBF:FD3DDA,BBAFFEGCDGDCCG:FEFF9<><<F@F,,3353@<<:F1*=,@,:*48FECE8=BC*8*CC5;@CEE*;CCF@EFEAE/@CFFFG;/*:*:/*28E/*:+0379F**295*96D
@M03364:276:000000000-BLYN8:1:1101:7762:6103 1:N:0:1
ACTCCTACGGGAGGCAGCAGTGGGGAATTTTGGACAATGGGGGCAACCCTGATCCAGCAATGCCGCGTGTGTGAAGAAGGCCTTCGGGTTGTAAAGCACTTTTGTCCGGAAAGAAATCGCACTTACTAATATTAGGTGTGGATGACGGTACCGGAAGAATAAGGACCGGCTAACTACGTGCCAGCAGCCGCGGTAATACGTAGGGTCCAAGCGTTAATCGGAATTACTGGGCGTAAAGCGTGCG
+
GGGGGGGGGGGGGGGGGGGGGGGGGGGGGGGGGGGGGGGGGGGGGGGGGGGGGGGGGGGGGGGGGGGFGGGGGGGGGGGGGGCGGGGGGGGGGGGGGGGGGGGGGGGGGGGGGGGGFGGGGGGG9FGGGGGGGGGGGGGGGBFFFGEGGGGGFG:BFGGFGGGGGGFGGEGGGGGGGGGGGGGGGGGGGGCEGEEEGGFGBFFGGEEEGGGGEC8AGFFGGGGGGGGCGG**9DGDFGFGGGGG
@M03364:276:000000000-BLYN8:1:1101:25754:6105 1:N:0:1
ACTCCTACGGGAGGCAGCAGTGGGGATTATTGCACAATGGGCGCAAGCCTGATGCAGCCATGCCGCGTGTATGAAGAAGGCCTTCGGGTTGTAAAGTACTTTCAGCGGGGAGGAAGGGATGAGCCTTAATACGGTTCGTCATTGACGTGACCCGCAGAAGAAGCACCGGCTAACTCCGTGCCAGCAGACGCGGTAATACGGAGGGTGCAAGCGTTAATCGGAATTACTGGGCGTAAAGCGCACG
+
DGGGGGGGGDEGDEGGECGEGFDGGCFGGGGGGGGGGGGFGGEGGGGFGEFGGGAEGG@CFGGGGEF@F8EEFGGGGGGGFEFCFFCGCB@+BFGFEFFFEF9A<FFGCC=FFGFFFCE<FGGG88FDG=F=FCFCF>F+:,@BFFGE*@>A@FFGGGGGGGFAFG,CF7<FECG97;FGG7CCCGF+9CCC5*:C9CC8CCCCGEECGGGG8*;=CGFC=C==F?7:CFG*9):CDF:<DD35
@M03364:276:000000000-BLYN8:1:1101:12231:6107 1:N:0:1
ACTCCTACGGGAGGCAGCAGTAGGGAATCTTCCGCAATGGACGAAAGTCTGACGGAGCAACGCCGCGTGAGTGAAGAAGGTTTTCGGATCGTAAAGCTCTGTTGTTAGGGAAGAATAGTGATAAGAGTAACTGATTATCATGTGACGGTACCTAACCAGAAAGCCACGGCTAACTACGTGCCAGCAGCCGCGGTAATACGTAGGTGGCAAGCGTTGTCCGGAATTATTGGGCGTAAAGCGCGCG
+
GGGGGGGGGGGGGGGGGGGGGFGGGGGGGGGGGGGGGGGGGGGEGGGFGGGGGGGGGGFGGGGGGGGFF=FFFGFGGGGGFCFEFGG@F@FFGGGGG<FGGGGF,BABEFE<?FFFFGDFCAFGGFF:FE<BB<CFFF<AFFAFFGGGGGGEFFGGF=FGGGGF?<:CFFGE7,>;7BCFGFCFGCFGFCEGGCGEGGGF+?;E;FGBFGGGGG=ECFEA::=:@<F?FGG=C7EE3DFD39)9
@M03364:276:000000000-BLYN8:1:1101:19233:6120 1:N:0:1
ACTCCTACGGGAGGCAGCAGTAGGGAATCTTCGGCAATGGACGAAAGTCTGACCGAGCAACGCCGCGTGAGTGAAGAAGGTTTTCGGATCGTAAAACTCTGTTGTTAGAGAAGAACAAGGACGTTAGTAACTGAACGTCCCCTGACGGTATCTAACCAGAAAGCCACGGCTAACTACGTGCCAGCAGCCGCGGTAATACGTAGGTGGCAAGCGTTGTCCGGATTTATTGGGCGTAAAGCGAGCG
+
GGGGGGGGGGGGGGGGGGGGGGGGGGGGGGGGGGGGGGGGGGGGGGGGGGGGFGGGGGGGGGGGGGGGGGGEFGGGGGGGGGGGGGGGCFGGGGGGGFGFGGGGGGGGGFFGGEGGGGGGGGGFCEGGGGGGGFGGGGGCDFGGGGGGGGGGEGGGFFGGGGGFGFFFGGGGGGG;:BFGGGGGGFGGGGGEGGGGCCFFCCBE;CFCECGGGG*2/<EGGDGGGCFFDFFGGGEGGDGGDG:7
@M03364:276:000000000-BLYN8:1:1101:13135:6130 1:N:0:1
ACTCCTACGGGAGGCAGCAGTAGGGAATCTTCGGCAATGGGGGCAACCCTGACCGAGCAACGCCGCGTGAGTGAAGAAGGTTTTCGGATCGTAAAACTCTGTTGTTAGAGAAGAACGTTAAGTAGAGTGGAAAGTTACTTAAGTGACGGTATCTAACCAGAAAGGGACGGCTAACTACGTGCCAGCAGCCGCGGTAATACGTAGGTCCCAAGCGTTGTCCGGATTTATTGGGCGTAAAGCGAGC
+
GGGGGGGGGGGGGGGGGGGGGGGGGGGGGGGGGGGGGGGGGGGGGGGGGGGGGGGGGGGGGGGGGGGFGGGGGGGGGGGGGEGGGGGGFGGFGGGGGGGGGGGGGGGGGGGGGGGGGFFFGGGGGGGGGGGGGGGGGGGGGGGGGGGGGGGGGGGGGGGGFGGGGGGGGGGGGGGGGGGBFGGGGFCFGCC8CECGGGFGCECEGGGGGGGGGGGGGGFGEGDEDFGGGGGFGGGGG:>FDDG)
@M03364:276:000000000-BLYN8:1:1101:9923:6151 1:N:0:1
ACTCCTACGGGAGGCAGCAGTAGGGAATCTTCGGCAATGGGGGCAACCCTGACCGAGCAACGCCGCGTGAGTGAAGAAGGTTTTCGGATCGTAAAACTCTGTTGTTAGAGAAGAACGTTAAGTAGAGTGGAAAATTACTTAAGTGACGGTATCTAACCAGAAAGGGACGGCTAACTACGTGCCAGCAGCCGCGGTAATACGTAGGTCCCAAGCGTTGTCCGGATTTATTGGGCGTAAAGCGAGC
+
GGGFGGGGGGGGGGGGGGGGGGGGGGGGGGGGGGGGGGGGGGGGGGGGGGGGGGGGGGGGGGGGGGGFGGGGGGGGGGGGGGGGGGGGGDGGGGGGGGGGGGGGGGGGGGGGGGGGGGGGGGGGGFGGGGGGGGGGGFGGGGGGGGGCEFGGGFGGGGGGGGGGGGGGGGGGGGGGGCEGGGGGGGGGFGGGGGEGGGGGGGGGGGFGGGGGGGGGGGGGGGGGG?GGEFCFGGGDGFGGGGG3
@M03364:276:000000000-BLYN8:1:1101:7921:6154 1:N:0:1
ACTCCTACGGGAGGCAGCAGTGAGGAATATTGGTCAATGGAGGCAACTCTGAACCAGCCATGCCGCGTGCAGGATGACGGTCCTATGGATGGTAAACTGCTTTTGTACAGGAAGAAACCTCCCTACGAGTAGGGACTTGACGGTACTGTAAGAATAAGGATCGGCTAACTCCGTGCCAGCAGCCGCGGTAATACGGAGGATCCGAGCGTTATCCGGAATTATTGGGTTTAAAGGGTTCGTAGGC
+
GG9EEFGGG>FGEBFFGEGGFFGGFFGECFFFGFGGGGGFGDGGC8DFGFGGGGGGGFGGGGGGGGGGG@FGFGFGFFGEGGEGFECDFD,CFGGGFFGGGGGGEGGGC<FG<EGGGGGFGGGF<FEBGFGFAFEFGGGGGDGCDGGFGGGG9FGGDGFG=FFGGGGFFF9F:@EEGDFFCFGGGGGCEC>C9DEDEGEGGGGCEGGGGGDGGGGGGGGFGC;9CFGD*?+4CDC*949D4C30
@M03364:276:000000000-BLYN8:1:1101:27031:6217 1:N:0:1
ACTCCTACGGGAGGCAGCAGTGGGGAATATTGGACAATGGGCGCAAGCCTGATGCAGCCATGCCGCGTGTATGAAGAAGGCCTTCGGGTTGTAAAGCACTTTAAGAGAGGAGGAAGGCGTTGTGGTTAATAACCGCTGCGATTGACGTTACCGGCAGAATAAGCACCGGCTAACTCTGTGCCAGCAGCCGCGGTAATACGGAGGGTGCAAGCGTTAATCGGAATTACTGGGCGTAAAGCTCACG
+
FFFFGGGEF7@FBFGGEEGDFCGGGFGFGGFFCECFFFGC@FGBFGCFGGGGG9EFDEFGDDFFE+@=BFCA,FFGGGGD4C<FCFGCFFGGGCFF9F<,FF9AF,,9CFGG:FGGC8@88+B=:>FDACFF,B++++83++++C<CFFFF<++@@:F:;@DFFGFFFGD<FFFGCCGGGGC9BCFGGFGGGG3BC?FF8=88CC;ECCF785;CC=CFF=E=/0ACFGGGCDG*:<C=0**21
@M03364:276:000000000-BLYN8:1:1101:13728:6228 1:N:0:1
ACTCCTACGGGAGGCAGCAGTAGGGAATCTTCGGCAATGGGGGCAACCCTGACCGAGCAACGCCGCGTGAGTGAAGAAGGTTTTCGGATCGTAAAACTCTGTTGTTAGAGAAGAACGTTAAGTAGAGTGGAAAGTTACTTAAGTGACGGTATCTAACCAGAAAGGGACGGCTAACTACGTGCCAGCAGCCGCGGTAATACGTAGGTCCCAAGCGTTGTCCGGATTTATTGGGCGTAAAGCGAGG
+
GGGGGGGGGGGEGGGGGGDFGGGGGGGGGGGGGGGGGGGGGGGDGGDGGGGGGGGGGGGGFGGGGGGCCGGGGGGFGGGGGGGGGGGGGGGGGGGGFGGGGFFGGGGGGGGGGGGGGGGGGGDGGFGFGGGGGGGGGGGGGGGGGGGGGGGGGGGGGGGGCFGGGGGC@FGDGGGGGGGGGGGGG78ECFGGGGGGGGGGGGGGGGGGGGFGGGGGC:9CEG5:?FGGGFGGGGGED*:FDGG)
@M03364:276:000000000-BLYN8:1:1101:3914:6242 1:N:0:1
ACTCCTACGGGAGGCAGCAGTGGGGAATATTGCACAATGGGCGCAAGCCTGATGCAGCCATGCCGCGTGTATGAAGAAGGCCTTCGGGTTGTAAAGTACTTTCAGCGAGGAGGAAGGCGTTGTGGTTAATAACCGCAGCGATTGACGTTACTCGCAGAAGAAGCACCGGCTAACTCCGTGCCAGCAGCCGCGGTAATACGGAGGGTGCAAGCGTTAATCGGAATTACTGGGCGTAAAGCGCACG
+
FGGGGGGGGFDGG>CGGGGGGGFGGDGGGGGGGFGGFGDFGDGG@FFFGGGGAFGGGGGGGGGFGGGFFF<EE?CFGGGFG8,CEFGG<@FGE9CCFEAFGGGGGDCEGG+8CBFFEGGGGEB@EBFC9,CFFCCCCEEGF@DF9=CFFFGFFGDGGCFCFGFGCDGGFFGGG7C<:C=FFGGGCGFG8C*CEEGGGGGEG5>CEG8CF7FFECEG=FGFEGE5++<CGFG551>CC773))))
@M03364:276:000000000-BLYN8:1:1101:17411:6248 1:N:0:1
ACTCCTACGGGAGGCAGCAGTCGGGAATATTGCACAATGGAGGAAACTCTGATTCAGTGACGCCGCGTACAGGAAGAAGGTCCTCTGGATTGTAAACTGTTGTCGAAGGGGAAGAAACAAGACAGTACCCTTGGAGGAAGCTCCGGCAAACTACGTGCCAGCAGCCGCGGTAATACGTAGGGAGCAAGCGTTATCCGGATTTATTGGGTGTAAAGGGCGCGTAGACGGCATAGCAAGTTGGTTG
+
GGGGGGGGGGGGGGGGGGGGGGGGGGGGGGGGGGGGGGGGFGGGGGGGGGGGGGGGGGGGGGGGGGGG@FDGGGGGGGGGGGCFGGGGGGGGGGGGGGGGGGGFGGGGGGGGDGGGGGGGGGGGGGGGGGGGGGGGGGGFGFGGFGGGGGGGGGGGGGGGGGGGGGGGGGGGGGGGGGFGGGGGECFFGGEGGGGGEGC8CFCFFFGGGGGGC9AFGCG5CGGGGGGGD=5FGGFFGGGGGDDC
@M03364:276:000000000-BLYN8:1:1101:16672:6257 1:N:0:1
ACTCCTACGGGAGGCAGCAGTGGGGAATATTGCACAATGGGCGCAAGCCTGATGCAGCCATGCCGCGTGTATGAAGAAGGCCTTCGGGTTGTAAAGTACTTTCAGCGAGGAGGAAGGCATTAAGGTTAATAACCTTAGTGATTGACGTTACTCGCAGAAGAAGCACCGGCTAACTCCGTGCCAGCAGCCGCGGTAATACGGAGGGTGCAAGCGTTAATCGGAATTACTGGGCGTAAAGCGCACG
+
GGGGGGGGGGGGGGGGGGGGGGGGGGGGGGGGGGGGGGGGGGGGGGGGGGGGGGGGGGGGGGGGGGGGGGGGGGGGGGGGGGGGGGGGGGGGGGGGGGGGGGGGGGGGGGGGGGGGGGGGGGGGGGGGGGGGGGGGGGGGGGGGGGGGGGGGGGGGGGGGGGGGGGGGGGGDGGGGGGGGGGGGFFGGGGGGGGGGGGGGGGGGGGGGGGGGGGGDGGGGGGGGGGGGFGGGGGEGGGGDCDG5
@M03364:276:000000000-BLYN8:1:1101:24671:6277 1:N:0:1
ACTCCTACGGGAGGCAGCAGTGAGGAATATTGGTCAATGGAGGCAACTCTGAACCAGCCATGCCGCGTGCAGGATGACGGTCCTATGGATTGTAAACTGCTTTTGTACAGGAAGAAACCTCCCTACGAGTAGGGACTTGACGGTACTGTAAGAATAAGGATCGGCTAACTCCGTGCCAGCAGCCGCGGTAATACGGTGGATCCGAGCGTTATCCGGAATTCTTGGGGTTAAAGGGTTCGTCGGC
+
CCFFGFGGGGG;FCDFGGGGGGGGGGGC,CCFGFGAFFFCCFFGGFGGGGGGGGGFEFFGGGGFGFCF@BD<F,CEFGGDGGGG9E<EE,CEC<F9CFFCFCCCFCF,CFC,BED=FG8F88?=E@++CCFDGGGGGGGF@:F=FGG<FGGC,<FF,CBFG,C@CF>8DA9,>FC+@EFFCFGFC7B*C5*6DGF*,1**68BC=:EEC8E81<5C5=*++5>CCF78CEC?70*29*9>11))
@M03364:276:000000000-BLYN8:1:1101:7437:6286 1:N:0:1
ACTCCTACGGGAGGCAGCAGTGGGGAATATTGCACAATGGGCGCAAGCCTGATGCAGCCATGCCGCGTGTATGAAGAAGGCCTTCGGGTTGTAAAGTACTTTCAGCGAGGAGGAAGGCATTAAGGTTAATAACCTTAGTGATTGACGTTACTCGCAGAAGAAGCACCGGCTAACTCCGTGCCAGCAGCCGCGGTAATACGGAGGGTGCAAGCGTTAATCGGAATTACTGGGCGTAAAGCGCACG
+
DGGGGGGGGFEFEGEGGGGGFDGGGGGGGGFGGAFGGGFDCCFEGGGGGGGGGFFFGGGGGGGGGGGFDGFGFEFGGGGGGGGGGGGGFFGFGGGGGGGGGGGGGGGDGGCFGGC@FGGGFEFGGGGDEGGGF=<FGFGGCFGGFCFGGGGGFGGGGGGCGGGGGGGGGGGGGCGGGEGGGF9EF7DFDEGGGGGGG?EEEBCBEGGGGGGGCGG5E?FGGGCGGG9<?CFFGGGGGFGGDD97
@M03364:276:000000000-BLYN8:1:1101:9489:6303 1:N:0:1
ACTCCTACGGGAGGCAGCAGTGAGGAATATTGGTCAATGGAGGCAACTCTGAACCAGCCATGCCGCGTGCAGGATGACGGTCCTATGGATTGTAAACTGCTTTTGTACAGGAAGAAACCTCCCTACGAGTAGGGACTTGACGGTACTGTAAGAATAAGGATCGGCTAACTCCGTGCCAGCAGCCGCGGTAATACGGAGGATCCGAGCGTTATCCGGAATTATTGGGTTTAAAGGGTTCGTAGGC
+
GGGGGGGGGGGGGGGGGGGGGGGGGGGGGGGGGGGGGGGGGGGGGGGGGGGGGGGGGGGGGGGGGGGGGGGGGGGGGGGGGGGGGGGGFGGGGGGGGGGGGGGGGGGGGGGGGGGGGGGGGGGGGGGEEGGGGGGGFFCEGGDGFGGGGGCGCEGGGGGGFEFFDFGGGGGGCDCEGGFGGGGGC>ECGGGCEFG8>EGCGFEFEDCGEE8EGFEGDDGGFGC+0@EGCEGG>D5ADDCGGFD4
@M03364:276:000000000-BLYN8:1:1101:24704:6316 1:N:0:1
ACTCCTACGGGAGGCAGCAGTGGGGAATATTGCACAATGGGCGCAAGCCTGATGCAGCCATGCCGCGTGTATGAAGAAGGCCTTCGGGTTGTAAAGTACTTTCAGCGGGGAGGAAGGGATGAGCCTTAATACGGTTCGTCATTGACGTTACCCGCAGAAGAAGCACCGGCTAACTCCGTGCCAGCAGCCGCGGTAATACGGAGGGTGCAAGCGTTAATCGGAATTACTGGGCGTAAAGCGCACG
+
FGGGGGGGGGGGGGGGGGGGGGGGDEFF@FGGGGGGGGGGGGGDGGGGGGGGGGGGGGGFGGFGGGGGGGFFFFGGGGGGGGGGGGGGGGGGGGGGFGGGD<FFGGEGEGGGDGGCEC8DC=FFGGFGFGGAFCFFFGFEGCFGGFEFGGDFDGDC7FFFFF?FFGGGGGGGGGGCGEGGGGGGGEC@FGGGGGGGGGGGG5CGGGGGGCC=CCEEFEFGGGCFGGFFGCFGGC5CFGG<CGGD
@M03364:276:000000000-BLYN8:1:1101:4710:6344 1:N:0:1
ACTCCTACGGGAGGCAGCAGTGGGGAATATTGCACAATGGGCGCAAGCCTGATGCAGCCATGCCGCGTGTATGAAGAAGGCCTTCGGGTTGTAAAGTACTTTCAGCGGGGAGGAAGGGATGGGCCTTAATACGGTTCGTCATTGACGTTACCCGCAGAAGAAGCACCGGCTAACTCCGTGCCAGCAGCCGCGGTAATACGGAGGGTGCAAGCGTTAATCGGAATTACTGGGCGTAAAGCGCACG
+
GGGGGGGGGGGGGGGDGEGGGGGGGEGGFGGGGGGGGGGGGGGGGGGGGGGGGGGGGGDFGGGGGGGGGFGFGGEGGEGGGGGGGGGGGGGEAFGGGGGGGGGGGGGGGGGEGGG8FEGGG<<CFGGFGGGGGGGGFGFGGGGDFFGGGFDGGGG>FEGGGGGGCF:FFCFGCFFGGGGGGGFGFGGGGGGGGGGGGFFEC?CEGGGDFCE5CGGCFGC5CEE=FGGGFGGGGGGGFGFGDDC5
@M03364:276:000000000-BLYN8:1:1101:13781:6350 1:N:0:1
ACTCCTACGGGAGGCAGCAGTCCATTAGAAACCCCGGTAGTCC
+
GGGGGGGGGGGGGGGGGGGGGGGGGGGGGGGGGGGGGGGGGGG
@M03364:276:000000000-BLYN8:1:1101:12053:6351 1:N:0:1
ACTCCTACGGGAGGCAGCAGTAGGGAATCTTCCGCAATGGACGAAAGTCTGACGGAGCAACGCCGCGTGAGTGATGAAGGCTTTCGGGTCGTAAAACTCTGTTGTTAGGGAAGAATAAGTACCGTTCGAATAGGGCGGTACCGTGACGGTACCTAACTAGAAAGCCACGGCTAACTACGTGCCAGCAGCCGCGGTAATACGTAGGTGGCAAGCGTTATCCGGAATTATTGGGCGTAAAGCGAGC
+
GGGGGGGGGGGGGGGGGGGGGGGGGGGGGGGGGGGGGGGGGGGGGGGGGGGGGGGGGGGGGGGGGGGGGGGGGGGGGGGGGGGGGGGGGGGGGGGGGGGGGGGGGGGGGG?FGGGGGGGGGGGGGGGGGGGGGGGGGGGGGGGGGGGGGGFGGGFGGGGGGGGGG>FGGGGGGGGGGGGGGGGGGGGGGGGGGGGGGGGGGGCFEGGGGGFGGGGDG5EGGGDGFCFGGGGCFDE=DC>FDGD3
@M03364:276:000000000-BLYN8:1:1101:16883:6364 1:N:0:1
ACTCCTACGGGAGGCAGCAGTAGGGAATCTTCGGCAATGGGGGCAACCCTGACCGAGCAACGCCGCGTGAGTGAAGAAGGTTTTCGGATCGTAAAACTCTGTTGTTAGAGAAGAACGTTAAGTAGAGTGGAAAGTTACTTAAGTGACGGTATCTAACCAGAAAGGGACGGCTAACTACGTGCCAGCAGCCGCGGTAATACGTAGGTCCCAAGCGTTGTCCGGATTTATTGGGCGTAAAGCGAGC
+
GGGGGGGGGGGGGGGGGGGGGGGGGGGGGGGGGGGGGGGGGGGGGGGGGGGGGGGGGGGGGGGGGGGGGGGGGGGGGGGGGGGGGGGGGGGGGGGGGGGGGGGGGGGGFGGGFGGGGGGGGGGGGGFGGGGGGGGGGGGGGFGFFDGGGGGGGFGGGGGGGGGGGGGGDGGGGGGGGGGGGFGGGGGGGGGGGDBEECFFGGGGGGDDGGGGGGGEGGGGG=C=EFGGGFGG<DEGGGGGD*C5
@M03364:276:000000000-BLYN8:1:1101:21895:6366 1:N:0:1
ACTCCTACGGGAGGCAGCAGTAGGGAATCTTCGGCAATGGGGGCAACCCTGACCGAGCAACGCCGCGTGAGTGAAGAAGGTTTTCGGATCGTAAAACTCTGTTGTTAGAGAAGAACGTTAAGTAGAGTGGAAAGTTACTTAAGTGACGGTATCTAACCAGAAAGGGACGGCTAACTACGTGCCAGCAGCCGCGGTAATACGTAGGTCCCAAGCGTTGTCCGGATTTATTGGGCGTAAAGCGAGC
+
GGGGGGGGGGGFFGGGGGGGGGGGGGGGGGGGGGGGGGGGGGGGGGGGGGGGGGGGGGGGGGGGGGGGGEG?FGGGGFFGGGGGCGEFGGGGGGGGGGGGGGGGGGGGGGGGGGGFFFGGCGFGGFFGGFGGGGGGGGGGGGGGGGGGGGCGGGGFGCGFGGGFGGGGGG<FEGGGG7CF7EGGGGGGGGGGGGGGCGGGGGGGGGCEGGGGGGGDEGFEEG5CGGDFGGGFGGGGGGGGGGG5
@M03364:276:000000000-BLYN8:1:1101:11585:6372 1:N:0:1
ACTCCTACGGGAGGCAGCAGTGGGGAATATTGCACAATGGGGGGAACCCTGATGCAGCCATGCCGCGTGAATGAAGAAGGCCTTCGGGTTGTAAAGTTCTTTCGGTGATGAGGAAAACTGGGGTGTTAATAGCACTTTAGGTTGACGTTAGTTACAGAAGAAGCACCGGCTAACTCCGTGCCAGCAGCCGCGGTAATACGGAGGGTGCAAGCGTTAATCGGAATGACTGGGCGTAAAGGGCACG
+
GGGGGGGGGGGGGGGGGGGGFGGGGGGGGGGGGGGGGGGGGGGGGGGGGGGGGGGGGGGGGGGGGGGGGGGGGGGGGGGGGFGGGGGGFGGGGGGGGGGGGGGGGGGFGGGGGGGFGGGGGGGGGGGGGGFGGGGGGGGFGGGGGGGGGFGGGGFFGGFGGGGFGGGGEGGGGGGGGGGGDGGGFGGGGGGGGGGGGGGGGGGGGGGGGF?CEGGC=FGGGGDGGGGGFGGGGGGEGGGGGGD3
@M03364:276:000000000-BLYN8:1:1101:4954:6411 1:N:0:1
ACTCCTACGGGAGGCAGCAGTAGGGAATCTTCGGCAATGGGGGCAACCCTGACCGAGCAACGCCGCGTGAGTGAAGAAGGTTTTCGGATCGTAAAACTCTGTTGTTAGAGAAGAACGTTAAGTAGAGTGGAAAGTTACTTAAGTGACGGTATCTAACCAGAAAGGGACGGCTAACTACGTGCCAGCAGCCGCGGTAATACGTAGGTCCCAAGCGTTGTCCGGATTTATTGGGCGTAAAGCGAGC
+
GGGGGGGGGGGGGGGGGGGGGGGGGGGGGGGGGGGGGGGGGGGGGGGGGGGGGGGGGGGGGGGGGGGGGGGGGGGGGGGGGGGGGGGGGGGGGGGGGGGGGGGGGGGGGGGGGGGGGGGGGGGGGGGFFCGGDGFGGGGGGGGGGGGGGGGGGGGGGGGGGGGGGGGGGGGGGGGGC>FGGGFGGFGGGGGGGGGGGGGGGGGGGGGGGGGF5E8CGGGCGGGGGGGGDCFGGGEGGGGGGGG)
@M03364:276:000000000-BLYN8:1:1101:18836:6455 1:N:0:1
ACTCCTACGGGAGGCAGCAGTAGGGAATCTTCGGCAATGGGGGCAACCCTGACCGAGCAACGCCGCGTGAGTGAAGAAGGTTTTCGGATCGTAAAACTCTGTTGTTAGAGAAGAACGTTAAGTAGAGTGGAAAGTTACTTAAGTGACGGTATCTAACCAGAAAGGGACGGCTAACTACGTGCCAGCAGCCGCGGTAATACGTAGGTCCCAAGCGTTGTCCGGATTTATTGGGCGTAAAGCGAGC
+
GGGGGGGGGGGGGGGGGGGGGGGGGGGGGGGGGGGGGGGGGGGGGGGGGGGGGGGGGGGGGGGGGGGGGGGFGGGGGGGGGGGGGGGDGGGGGFGGGGGGGGGGGGGGGGGGGGGGGGGGGGGGGGGGGGGGGGGGGGGGGGFGGGGGGGGGGGGGGGGGGGGGGGGGGGCGGGGGGGGGCFGFGGGGGGGGGGGGDGGGGGGGGGGGGGGGGGEGGGGGGGEG:+CGGGFGGGGGGGGGDGG3
@M03364:276:000000000-BLYN8:1:1101:16104:6504 1:N:0:1
ACTCCTACGGGAGGCAGCAGTAGGGAATCTTCCGCAATGGACGAAAGTCTGACGGAGCAACGCCGCGTGAGTGAAGAAGGTTTTCGGATCGTAAAGCTCTGTTGTTAGTGAAGAAGAGTGGTAAGAGTAACTGCTTATCATGTGACGGTAGCTAACCAGAAAGCCACGGCTAACTACGTGCCAGCAGCCGCGGTAATACGTAGGTGGCAAGCGTTGTCCGGAATTATTGGGCGTAAAGCGCGCG
+
GGGGGGGGGGGGGGGGGGGGGGGGGGGGGGGGGGGGGGGGGGGGGGGGGGGGGGGGGGGGGGGGGGGGGGGGGGGGGGGGGGGGGGGGGGGGFGGGGGGGGGGGGGGGGGGGGGFGGGGGGGGFGGGGGGGGGGGGGGGGGGGGGGGGGGGGGGGGGGGGGGGGGGGGGGFGGGGGGGGGGGGFGFFGGGGGGGGGGCCGGGGGCEFGFC:58EEEGGGEECEGC<9FGGGGGDGGCFFGGGD3
@M03364:276:000000000-BLYN8:1:1101:12147:6526 1:N:0:1
ACTCCTACGGGAGGCAGCAGTGGGGAATATTGCACAATGGGCGCAAGCCTGATGCAGCCATGCCGCGTGTATGAAGAAGGCCTTCGGGTTGTAAAGTACTTTCAGCGGGGAGGAAGGGATGAGCCTTAATACGGCTCGTCATTGACGTTACCCGCAGAAGAAGCACCGGCTAACTCCGTGCCAGCAGCCGCGGTAATACGGAGGGTGCAAGCGTTAATCGGAATTACTGGGCGTAAAGCGCACG
+
GGGGGGGGGGGGGGDGGGGGGGGGGGGGGGGGGGGGGGGGGGGGGGGGGGGGGGGGGGGGGGGGGGFGGGGGGGFGGGGGGGGGCGGGGGGGGGGGGGGGGGGGGGGGGGGEGEGGGGGGGGGGGGGGGGGGGGGEGGFGGGGGGGGGGGGAFGDEFEGGGGGGGGGGGGGGGGGGGGGGGGGGGGGGGGG>GEG5?CEGGEGGGGGGGGGGGGDGGCCGGGGGFGFGDDGGDDGGGCGDDCD5
@M03364:276:000000000-BLYN8:1:1101:27201:6529 1:N:0:1
ACTCCTACGGGAGGCAGCAGTGAGGAATATTGGTCAATGGAGGCAACTCTGAACCAGCCACGCCGCGTGCAGGATGAAGGTCTTATGGATTGTAAACTGCTTTTGTAGGGAAAGAAAAGGAATTAAGTGAAATAATGTGTCGGTACCGTATAAATACGGATCGGCTCACTCCGTGACAGCAGCCGAGCTAAGACGAAAGATCCGTGCGTTACGCGGAATGATTGGGTTGAGAGGGTTCGTAGGG
+
CFFGGGGGGGDGGGGGGGGGGD-EDFGGFGGGF,EFFGGG@@F,BF8CFGGG9F,CFG,C,CFCGGEGG7,?FGFCA9EGC?,C,,:89<,,5<CFFF,,,CE,,B?5AB,9B,A4B,,+B,5=,9CF,,:9<,8?,A,,5+++8CEFFF<,,9A<,A+B::==B+3,9C9,3>D+<E9,83,,@*@**4,,,41****,6,2=****;*****385**++131**=**3+*2*1:*7)7C5**
@M03364:276:000000000-BLYN8:1:1101:27786:6530 1:N:0:1
ACTCCTACGGGAGGCAGCAGTGGGGAATATTGCACAATGGGCGCAAGCCTGATGCAGCCATGCCGCGTGTATGAAGAAGGCCTTCGGGTTGTAAAGTACTTTCAGCGGGGAGGAAGGGGTGAGCCTTAATACGGTTCGTCATTGACGTTACCCGCAGAAGAAGCACCGGCTAACTCCGTGCCAGCAGCCGCTGTAATACGGAGGGTGCAAGCGTTAATCGGAATTACTGGGCGTAAAGCGCACG
+
6@FFFC<9F@@FDCGEGGCCEFGC@@FGCFGGGGGGD9,F,;F7FCCCDCFFFG9<ADF<EE8DG7CFECFFFCFFFGFGF?FAF4BFCFFGGGF,EA5EGGDAFF>F:FD@E7DDCGGEDCE,BFA<>EEEFGBFF>CGGCA<,,CFD7:>>F:><CB2:><FFFCGDC1<::C;>C<BF8CGG78BCGD*3=<9?9+=C5EE>CEGFGCCEGG*:+A5==EC+C700<*/9/>**:*19DG5
@M03364:276:000000000-BLYN8:1:1101:23593:6536 1:N:0:1
ACTCCTACGGGAGGCAGCAGTAGGGAATCTTCGGCAATGGGGGCAACCCTGACCGAGCAACGCCGCGTGAGTGAAGAAGGTTTTCGGATCGTAAAACTCTGTTGTTAGAGAAGAACGTTAAGTAGAGTGGAAAGTTACTTAAGTGACGGTATCTAACCAGAAAGGGACGGCTAACTACGTGCCAGCAGCCGCGGTAATACGTAGGTCCCAAGCGTTGTCCGGATTTATTGGGCGTAAAGCGAGC
+
GGGGGGGGGGGGGGGGGGGGGGGGGGGGGGGGGGGGGGGGGGGGGGGGGGGGGGDFEGGGGGGGGGGGGGGGGFGGGGGGGGGGGGGGGGGGGGGGGGGGGGGGFGGGGGGGGGGGGGGGGGGGGGGGGGGGGGGGGGGGGGGGGGGGGGGGGGGGGGGGGGGGGGGGGGGDFGGGGGGGGGGGGGGGGGGGGGGGGGGGGFGGDFGGGGFGGGGGGGGGGGGGGFGGG?GGGCCEGGGGG*5)
@M03364:276:000000000-BLYN8:1:1101:20070:6543 1:N:0:1
ACTCCTACGGGAGGCAGCAGTAGGGAATCTTCGGCAATGGACGAAAGTCTGACCGAGCAACGCCGCGTGAGTGAAGAAGGTTTTCGGATCGTAAAACTCTGTTGTTAGAGAAGAACAAGGACGTTAGTAACTGAACGTCCCCTGACGGTATCTAACCAGAAAGCCACGGCTAACTACGTGCCAGCAGCCGCGGTAATACGTAGGTGGCAAGCGTTGTCCGGATTTATTGGGCGTAAAGCGAGCG
+
GGGGGGGGGGGGGGGGGGGGGGGGGGGGGGGGGGGGGGGGGGGGDGGFGGGGGGGGGGGGGGGGGGGGGGGGGGGGGGGGGGGGGGGGGGGGGGGGGGGGGGGGGGGGGGGGGGGGGGGFGGFFGGGGGGFGGGGGGGGGGGGGGGGGGFFGGGDCGGFFGGGGGGGGGCEGGFFGG>CCCFFGGGGGGEGEGGEGGCEFCCBEFFGFGGGGEEEGGGGEGGGGG9CFGFFGGDEGGGGGCDC5
@M03364:276:000000000-BLYN8:1:1101:22859:6545 1:N:0:1
ACTCCTACGGGAGGCAGCAGTGGGGAATATTGCACAATGGGCGCAAGCCTGATGCAGCCATGCCGCGTGTATGAAGAAGGCCTTCGGGTTGTAAAGTACTTTCAGCGGGGAGGAAGGCATTAAGGTTAATCACCTTAGTGATTGACGTTACTCGCAGAAGAAGCACCGGCTAACTCCGTGCCAGCAGCCGCGGTAATACGGCGGGTGCAAGCGTTAATCGGAATTACTGGGCGTAAAGCGCACG
+
FFFGFGGGFGDC@FFGGGFGGGGGGFGGCFC6CCFGFGGGGFEEGD:F@FFGGG<E9AFGCGDFGGGEEGGCFGFFGGGFGGG@FFGGGGGGGGGGGFGGDGFFEF:+@FF:C>,8B8A,<,8,,:B<=D,CFE9DBE@<F<FFF<C++3@9F:3<*>F7@A:D<FGG*1>FFGG9BEGD7CF:ECF:88B8CE*:BE?G>**:>**;@C7CC:C8C+<:5C5:EC:9CF=F377/5:CGGG35
@M03364:276:000000000-BLYN8:1:1101:14783:6550 1:N:0:1
ACTCCTACGGGAGGCAGCAGTGGGGAATATTGCACAATGGGCGCAAGCCTGATGCAGCCATGCCGCGTGTATGAAGAAGGCCTTCGGGTTGTAAAGTACTTTCAGCGGGGAGGAAGGGGTGAGCCTTAATACGGTTCGTCATTGACGTTACCCGCAGAAGAAGCCCCGGCTAACTCCGTGCCAGCAGCCGCGGTAATACGGCAGGTGCAAGCGTTAATCGGAATTACTGGGCGTAAAGCGCACG
+
GGGGGGGGGGGGGGGGCEGFCFFGGCEGGGGGGGGGFFGFGGGEGGGGGFFDFGGGGGGGGG8@FGGGGEDFGGGCCFGGFGGGGGGGGGGGGGGGF<,@FGGFFFDGFCGDE==B@FGGGFC,>FFGGGGFFDGGDGCE@F<BGGGGCFE:3CFCGCGCFFGG,*CFGFFF:FE9BEGDDCCCCBFDFGGGGGD8CCC*A**28/:<FEFCCEG5*3::E5?=?7+3++;77C:*7?CDGDC3
@M03364:276:000000000-BLYN8:1:1101:16755:6560 1:N:0:1
ACTCCTACGGGAGGCAGCAGTGGGGAATTTTGGACAATGGGGGCAACCCTGATCCAGCAATGCCGCGTGTGTGAAGAAGGCCTTCGGGTTGTAAAGCACTTTTGTCCGGAAAGAAATCGCACTTACTAATATTAGGTGTGGATGACGGTACCGGAAGAATAAGGACCGGCTAACTACGTGCCAGCAGCCGCGGTAATACGTAGGGTCCAAGCGTTAATCGGAATTACTGGGCGTAAAGCGTGCG
+
GGGGGGGGGGGGGGGGGGGGGGGGGGGGGGGGGGG@FGGGGGGGGGGGGGGGFGGGGGGGGGGGGGGGGGGGGGGGGGGGGGGGGGGGGGGGGGGGGGGGGGGGGGFFGGGGGGGGGGGE7BFG9FGFFGGGGGGFDFGGGGGGGGGEGGGGGBFGEGGGGGGGGGGGGGGGGGGGGGGGGGGGGGGGGGGGGGGGGGGCCGGGGGFFGFGGGEEEGGGGEDGGGGFGGGGFGGGEFGFGDCGC
@M03364:276:000000000-BLYN8:1:1101:6598:6606 1:N:0:1
ACTCCTACGGGAGGCAGCAGTAGGGAATCTTCGGCAATGGGGGCAACCCTGACCGAGCAACGCCGCGTGAGTGAAGAAGGTTTTCGGATCGTAAAACTCTGTTGTTAGAGAAGAACGTTAAGTAGAGTGGAAAGTTACTTAAGTGACGGTATCTAACCAGAAAGGGACGGCTAACTACGTGCCAGCAGCCGCGGTAATACGTAGGTCCCAAGCGTTGTCCGGATTTATTGGGCGTAAAGCGAGC
+
GGGGGGGGGGGGGGGGGGGGGGGGGGGGGGGGGGGGGGGGGGGGGGGGGGGGGGGGGGGGGGGGGGGGGGGFFGGGGGGGGGGGGGGGGGGGGGGGGGGGGGGGGGGGGFGGGGGGGGGGGGGGFFGGGGGGG@GGGGFGFGGGFGGGDFCFGGGGGCGGGGGGGGGGGEEGGFGGGGGGFFGGGGGFGGCEEGGGGGGGGGGGGGGGGGGFGGGEEGGGGEEGEGGGGGGFGGEGGGGGDGG3
@M03364:276:000000000-BLYN8:1:1101:20799:6608 1:N:0:1
ACTCCTACGGGAGGCAGCAGTGGGGAATATTGCACAATGGGCGCAAGCCTGATGCAGCCATGCCGCGTGTATGAAGAAGGCCTTCGGGTTGTAAAGTACTTTCAGCGAGGAGGAAGGCATTAAGGTTAATAACCTTAGTGATTGACGTTACTCGCAGAAGAAGCACCGGCTAACTCCGTGCCAGCAGCCGCGGTAATACGGAGGGTGCAAGCGTTAATCGGAATTACTGGGCGTAAAGCGCACG
+
GGGGGGGGGGGGGGGGGGGGGGGGGGGGGGGGGGGGGGGGGGGGGGGGGGGGGGGGGGGGGGGGGGGGGGGGGGGGGGGGGGGGGGGGGGGGGGGGGGGGFGGGGGG@FGGGGGGGGGGGGGGGGGGGFFFGGGGGGGGGGGGGGGGGGGGGGGGGGGGGGGGGFGGGEGGGGGGGGGGGGGGGGGGGFEGGGGGGGGGGGGGGGGGDGGGGGGGGGGGGGGEGGGGGGGGGDC5CFGGGGGGC
@M03364:276:000000000-BLYN8:1:1101:16669:6616 1:N:0:1
ACTCCTACGGGAGGCAGCAGTAGGGAATCTTCGGCAATGGGGGCAACCCTGACCGAGCAACGCCGCGTGAGTGAAGAAGGTTTTCGGATCGTAAAACTCTGTTGTTAGAGAAGAACGTTAAGTAGAGTGGAAAGTTACTTAAGTGACGGTATCTAACCAGAAAGGGACGGCTAACTACGTGCCAGCAGCCGCGGTAATACGTAGGTGGCAAGCGTTGTCCGGAATTATTGGGCGTAAAGCGCGC
+
GGGGGGGGGGGGGGGGGGGGGGGGGGGGGGGGGGGGGGGGGGGGGGGGGGGGGGGGGGGGGGGGGGGGGGGGGGGGGGGGGGGGGGGGGGGGGGGGGGGGGGGGGGGGFGGCGGGGGGGGGGGGGGGGGGGGGGGGGGGGGGGGGGGGGGFFGGGGGGGGGGGGGCGGGGDGGGGGGGGG:FGGGGGGGGGGGGGGGGGGGGGGGFGGGGGFGGCECEGGGGGGGGGGGGGGGGGEGGGGGGG5
@M03364:276:000000000-BLYN8:1:1101:13558:6621 1:N:0:1
ACTCCTACGGGAGGCAGCAGTAGGGAATCTTCGGCAATGGACGAAAGTCTGACCGAGCAACGCCGCGTGAGTGAAGAAGGTTTTCGGATCGTAAAACTCTGTTGTTAGAGAAGAACAAGTGAGAGAGTTACTGTTCTCACCTTGACGGTATCTAACCAGAAAGCCACGGCTAACTACGTGCCAGCAGCCGCGGTAATACGTAGGTGGCAAGCGTTGTCCGGATTTATTGGGCGTAAAGCGAGCG
+
GGGGGGGGGGGGGGGGGGGGGGGGGGGGGGGGGEGGGGGGGGGGGFGFFGGGGGGGGGGGGGGGGGGFGGGGEFGGGFGGGGGGGGGGGGGGGGGGGGGGGGFGGGGFGGGGGGFFFEFFFFGDGEFGCGDGGFECGGGGGGGGFGGGGGCFGGGGGGGEGFD7<<FFGDG7FFF9?BGGCFCFGGGGDEGGGGCGFFFGGGGGGGGGGGGGG*=*AC+:5CEGFC9EEFF*7/:C*:>DDCCG
@M03364:276:000000000-BLYN8:1:1101:9184:6623 1:N:0:1
ACTCCTACGGGAGGCAGCAGTAGGGAATCTTCCGCAATGGGCGAAAGCCTGACGGAGCAACGCCGCGTGAGTGATGAAGGGTTTCGGCTCGTAAAACTCTGTTATTAGGGAAGAACATATGTGTAAGTAACTGTGCACATCTTGACGGTACCTAATCAGAAAGCCACGGCTAACTACGTGCCAGCAGCCGCGGTAATACGTAGGTGGCAAGCGTTATCCGGAATTATTGGGCGTAAAGCGCGCG
+
GGGGGGGGGGGGGGGGGGGGGGFGGGGGGGGGGGGGGGGGGGGGDGGGGGGGGGGGGGGGGGGGGGGGGGGGGFGGGGGGGGGGGGGGGGGGGGGFGGGGGGGGGGGGGGFGGGGGGGGGGGGGGGFGGGGGGFFGGGGGGGGGGGGGGGGFGGGGGGGGGGGGGGGGGGEG?FGGGGGGCGGF@FFGFGGGEGDGGFFGGFFCF?FGGGGGGGGG=GGGDEGG6<C<+9FGGDGG:CGGDG<C
@M03364:276:000000000-BLYN8:1:1101:20644:6636 1:N:0:1
ACTCCTACGGGAGGCAGCAGTGGGGAATATTGCACAATGGGCGCAAGCCTGATGCAGCCATGCCGCGTGTATGAAGAAGGCCTTCGGGTTGTAAAGTACTTTCAGCGAGGAGGAAGGCATTAAGGTTAATAACCTTGGTGATTGACGTTACTCGCAGAAGAAGCACCGGCTAACTCCGTGCCAGCAGCCGCGGTAATACGGAGGGTGCAAGCGTTAATCGGAATTACTGGGCGTAAAGCGCACG
+
FGGGGGGGGGGGGG@FGGGGGGGGGGGGCGGCGFGGGGGG8DGGGGGGGGGGFGGGGGGGDGGGGGGGG@=FGGFGG<FGGGGGGG7FFGFGGGGGGGGGGGGGGFD7EEGGGGGGGDGFGGGGFCFAEGFF=,EFFFDF9<FFGGGGGGDGGGGGGGGGGGGGGGCCEEGDCGGGGGG*FECFGGGGGGGGGGEGGGCFGDDCEGGDGGFGG8CC=AFGGECFGGGGCC5CCGGGGFGGGDG5
@M03364:276:000000000-BLYN8:1:1101:10147:6639 1:N:0:1
ACTCCTACGGGAGGCAGCAGTGGGGAATATTGCACAATGGGCGCAAGCCTGATGCAGCCATGCCGCGTGTATGAAGAAGGCCTTCGGGTTGTAAAGTACTTTCAGCGGGGAGGAAGGGATGAGGCTTAATACGGCTCGTCATTGACGTTACCCGCAGAAGAAGCACCGGCTAACTCCGTGCCAGCAGCCGCGGTAATACGGAGGGTGCAAGCGTTAATCGGAATTACTGGGCGTAAAGCGCACG
+
GGGGGGGGGGGGGGGGGGGGGGGGGGGGGGGGGGGGGGGGGGGGGGGGGFGGGGGGGGGGGGGGGDFGGGGGGGGGGGGGGGGGGGGGGGGGGGGGGGGGGGGGGDGGGGGGG>FGGGGGGGGGC@FFFGGGGDGDGGGGGGGGGGGGGGGGGGGGGGDGGGGGFGGGDGGGGGG,CE@FGGFFGGFGGGGGGGGGGGFGGDCGGGGGGGGFGEG=FFGGGEGGGGC7+CGGGGGC7FCGGDD5
@M03364:276:000000000-BLYN8:1:1101:10396:6644 1:N:0:1
ACTCCTACGGGAGGCAGCAGTAGGGAATCTTCGGCAATGGGGGCAACCCTGACCGAGCAACGCCGCGTGAGTGAAGAAGGTTTTCGGATCGTAAAACTCTGTTGTTAGAGAAGAACGTTAAGTAGAGTGGAAAGTTACTTAAGTGACGGTATCTAACCAGAAAGGGACGGCTAACTACGTGCCAGCAGCCGCGGTAATACGTAGGTCCCAAGCGTTGTCCGGATTTATTGGGCGTAAAGCGAGC
+
GGGGGGGGGGGGGGGGGGGGGFGGGGGGGGGGGGGGGGGGGGGGGGGGGGGGGFGGGGGGGGGGGGGGGEGGGGGGGFGGGFGGGGGGGGGGGGGGGGGGGGGGFGGGFGGGGGGGGGGF<DFGFFFDFGGDGGGGGGGGGGFEFGGGGGGGGFGGFFDGGGFGG7CFEGGGGFGGFFGGFGGGGGGFGGGGGGGGEFGGGCGGGGD9FG?FFGGGGEGGGGG5CG?FGGGGGDGD3DGGGGG<
@M03364:276:000000000-BLYN8:1:1101:21177:6652 1:N:0:1
ACTCCTACGGGAGGCAGCAGTGGGGAATATTGCACAATGGGCGCAAGCCTGATGCAGCCATGCCGCGTGTATGAAGAAGGCCTTAGGGTTGTAAAGTACTTTCAGCGGGGAGGAAGGTGATAAAGTTAATACCTTTATCAATTGACGTTACCCGCAGAAGAAGCACCGGCTAACTCCGTGCCAGCAGCCGCGGTAATACGGAGGGTGCAAGCGTTAATCGGAATTACTGGGCGTAAAGCGCACG
+
GGGGGGGGGGGGGGGGGGGGGGGGGGGGGGGGGGGGGGGGGGGGGGGGGGGGGGGGGGFFGGGGGGGGGGGGGGGGGGGGGGGGGGGGGGGGGGGGGGGGGGGGGGGGGGGGGGFDGGGGGGGGGFGGGGGGGFGGGGGGGGGGGGGGGGGGGGEGGGGFGGGGGGGGGGGGGGGGGGGGGGGGGGGGGGGGGGGGGGGGGGGDGGGGGGGGCGGEGGGGGGGGGGFFFFGGGGGGGGGGGGGC
@M03364:276:000000000-BLYN8:1:1101:24535:6654 1:N:0:1
ACTCCTACGGGAGGCAGCAGTAGGGAATCTTCGGCAATGGGGGCAACCCTGACCGAGCAACGCCGCGTGAGTGAAGAAGGTTTTCGGATCGTAAAACTCTGTTGTTAGAGAAGAACGTTAAGTAGAGTGGAAAATTACTTAAGTGACGGTATCTAACCAGAAAGGGACGGCTAACTACGTGTCAGCAGCCGCGGTAATACGTAGGTCCCAAGCGTTGTCCGGATTTATTGGGCGTAAAGCGAGC
+
GGGGGGGGGDFFGGGGGGGGGGGGGGGGGGGGGGGGGGGGGGGGGGGGGGGGGGGGGGGGGGGGGGDGGGGGGGGGGGGGGGFFGGGGGGEGGGGGGGGGGGGGGGGFGGGGFGGGGGGGGFGGGFGFFGGGGGGGGGGGGFGGGGGGGGGGGGGGGGGDFFFGGGGGGGGGCGGGCGGGG2CFGGGGGGGGEGEEDGCFFGGGGGGGGGGGGDGDGGDGGGG5EDGGGFGGFGEGCFGFDDD3
@M03364:276:000000000-BLYN8:1:1101:20016:6660 1:N:0:1
ACTCCTACGGGAGGCAGCAGTGGGGAATATTGCACAATGGGCGCAAGCCTGATGCAGCCATGCCGCGTGTATGAAGAAGGCCTTCGGGTTGTAAAGTACTTTCAGCGGGGAGGAAGGGATGAGGCTTAATACGGCTCGTCATTGACGTTACCCGCAGAAGAAGCACCGGCTAACTCCGTGCCAGCAGCCGCGGTAATACGGAGGGTGCAAGCGTTAATCGGAATTACTGGGCGTAAAGCGCACG
+
GGGGGGGGGGGGGGGGGGGGGGGGGGGGGGGGGGGGGGGGGGGGGGGGGGGGGGGGGGGGGGGGGGGGGGGGGGGGGGGGGGGGGGGGFGGGGGGGGGGGGGGGGGGGGGFGGDGGGGFGGGGGGGGGGGGGGGGGGGFGFGGFGGGGGGEGGGGGGGGGGGGGGGFGGGDGGGGGGGGGGGGGGGGGGGGGGGGGGGGGGGGGGGGGGGGGGGGDGGDGGGGGGGEGGGGGGGGGGGGGGGGC
@M03364:276:000000000-BLYN8:1:1101:5340:6661 1:N:0:1
ACTCCTACGGGAGGCAGCAGTGAGGAATATTGGTCAATGGAGGCAACTCTGAACCAGCCATGCCGCGTGCAGGATGACGGTCCTATGGATTGTAAACTGCTTTTGTACAGGAAGAAACCTCCCTACGAGTAGGGACTTGACGGTACTGTAAGAATAAGGATCGGCTAACTCCGTGCCAGCAGCCGCGGTAATACGGAGGATCCGAGCGTTATCCGGAATTATTGGGTTTAAAGGGTTCGTAGGC
+
GGGGGGGGGGGGGGGGGGGGGGFGGGGGGGGCFGGGGGGGGGGGGGGFGGGGGGDCFGCFADFGGGGGGGGGGGGFGGGGEGFGGGGGFEGFDFDGGGEFFGG=FGGGGGEGGGGGGGF8FEEGGGGFGFGGGGGGGFCEG:CGGGGFGGGGDA?FEGG9D,FCFGGGGGGGGGGGGFGFDEFGGCC7CCEF9;CCGGGGGCFGCEGC*3*8CBCCECCG79CFGGGGGGFFDGDGGFDCDCG4
@M03364:276:000000000-BLYN8:1:1101:27826:6666 1:N:0:1
ACTCCTACGGGAGGCAGCAGTGGGGAATATTGGACAATGGGCGCAAGCCTGATCCAGCCATGCCGCGTGTGTGAAGAAGGTCTTCGGATTGTAAAGCACTTTAAGCTGGGAGGAAGGGCAGTAAGTTAATACCTTGCTGTTTTGACGTTACCAACAGAATAAGCACCGGCTAACTCCGTGCCAGCAGCCGCGGTAATACGAAGGGTGCAAGCGTTAATCGGAATTACTGGGCGTAAAGCGCGCG
+
FGGGGGGGGGGGG@FDGGGFCFGFGGEGGGGG@FGFGCEGGGG+CCC7<FEGC9EEFGFEGF?FGGGGEGFGGGGAECEGCCF,CFDEGGFFFEFG,BEGGF<<E,9FFEGGGGGG7++=CFGGGGGGFGGCFGFG<DGEBFGG7FEFGDEGFDFFGGGDFGGGGGFEEG7CFGF9@ECDFBFGFGC8@EEGDGDEGGGBBEECBCCGFGGGGECE5?FGDEGGGGGGFFGC377C<C*75)59
@M03364:276:000000000-BLYN8:1:1101:23285:6689 1:N:0:1
ACTCCTACGGGAGGCAGCAGTAGGGAATCTTCGGCAATGGGGGCAACCCTGACCGAGCAACGCCGCGTGAGTGAAGAAGGTTTTCGGATCGTAAAACTCTGTTGTTAGAGAAGAACGTTAAGTAGAGTGGAAAATTACTTAAGTGACGGTATCTAACCAGAAAGGGACGGCTAACTACGTGCCAGCAGCCGCGGTAATACGTAGGTCCCAAGCGTTGTCCGGATTTATTGGGCGTAAAGCGAGC
+
GGGGGGGGGGGGGGGGGGGGGGGGGGGGGGGGGGGGGGGGGGGGGGGGGGGGGGGGGGGGGGGGGGGFGGGFGGGGGGGGFGGGGGGGGGGGGGGGGGGGGGGGGGGGGGGGGGGGGDGGGGFGGFCCFFGGGGGGGGG9FGGGGGGGGGGDGGGGGGGGGGGGGGGGGEG7FGFGGGGGGGGGGGGFFGDGGDEGGGGGGGGGGEGDGGGGGGGGGGGFECCEGGGGGGGGGGGGGGGGGGC)
@M03364:276:000000000-BLYN8:1:1101:17294:6699 1:N:0:1
ACTCCTACGGGAGGCAGCAGTAGGGAATCTTCCGCAATGGACGAAAGTCTGACGGAGCAACGCCGCGTGAGTGAAGAAGGTTTTCGGATCGTAAAGCTCTGTTGTTAGGGAAGAATAGTGATAAGAGTAACTGATTATCATGTGACGGTACCTAACCAGAAAGCCACGGCTAACTACGTGCCAGCAGCCGCGGTAATACGTAGGTGGCAAGCGTTGTCCGGAATTATTGGGCGTAAAGCGCGCG
+
GGGGGGGGGGGGGGGGGGGGGGGGGGGGGGGGGGGGGGGGGGGGGGGGGGGGGGGGGGGGGGGGGGGGGGGGGGGGGGGGGGGGGGGGGGGGGGGGGGGGGGGGGGGGGGGGGGGGGGGGGGGGGGGGGGGGGGGGGGGGGCGGGGGGGGGGGGGGGGGGGGGGGGGGGGGGGGGGGGGGGGGGGGGGGEGGGGGGGFGFCGGGGGGGGGGFGGGGGGGGGEGFFGGGCGGGGGGGGGGGGGG<
@M03364:276:000000000-BLYN8:1:1101:21908:6713 1:N:0:1
ACTCCTACGGGAGGCAGCAGTAGGGAATCTTCGGCAATGGGGGCAACCCTGACCGAGCAACGCCGCGTGAGTGAAGAAGGTTTTCGGATCGTAAAACTCTGTTGTTAGAGAAGAACGTTAAGTAGAGTGGAAAGTTACTTAAGTGACGGTATCTAACCAGAAAGGGACGGCTAACTACGTGCCAGCAGCCGCGGTAATACGTAGGTCCCAAGCGTTGTCCGGATTTATTGGGCGTAAAGCGAGC
+
DGEGGGGFGGGGGGGGGGFGGFGGGGGGFGGGGGGGGGGGGEE7F@<F@FGGFFGGGGDGGGGGGGEFGCGFFGFFFFFGFGGGFGGDGGGGGFFFGFFGGGGGFGGGGFGFFFGGGFGGCABFF,CDFFFDDFGFDDFFGAFFFGFEGGCCAFEGCD9F::F>>C7FEDGGGGGGGGGGGGFGCGFGGGGGGGG*=CGGG<EGGCFEFGFCGGCGCEEGGGGDG6CFF9FGGGGGGFC:DGD3
@M03364:276:000000000-BLYN8:1:1101:15908:6715 1:N:0:1
ACTCCTACGGGAGGCAGCAGTAGGGAATCTTCGGCAATGGGGGCAACCCTGACCGAGCAACGCCGCGTGAGTGAAGAAGGTTTTCGGATCGTAAAACTCTGTTGTTAGAGAAGAACGTTAAGTAGAGTGGAAAGTTACTTAAGTGACGGTATCTAACCAGAAAGGGACGGCTAACTACGTGCCAGCAGCCGCGGTAATACGTAGGTCCCAAGCGTTGTCCGGATTTATTGGGCGTAAAGCGAGC
+
GGGGGGGGGGGGGGGGGGGGGGGGGGGGGGGGGGGGGGGGFDGGGGGGGGGGGGGGGGGGGGGGGGGGG7FGFGGCFGGGGGGGGGGGGGGGGGGGGGGGGGGGGGGGGGGGGGGGFDGAFGFDFGGGGGGGGGGGGEGGGGGGGGGFDGGGGFGGGFGGGGGGGGGGGGGGGGGGGGDFGGGGGC6:CFEGGGGGGGGGFFGGCGGFGFFG5?EEGEG97E5=EFFGGGGGGGGGGGFGGGG5
@M03364:276:000000000-BLYN8:1:1101:10713:6731 1:N:0:1
ACTCCTACGGGAGGCAGCAGTAGGGAATCTTCGGCAATGGGGGCAACCCTGACCGAGCAACGCCGCGTGAGTGAAGAAGGTTTTCGGATCGTAAAGCTCTGTTGTAAGAGAAGAACGTTGAGTAGAGTGGAAAGTTACTCAAGTGACGGTATCTTACCAGAAAGGGACGGCTAACTACGTGCCAGCAGCCGCGGTAATACGTAGGTCCCAAGCGTTGTCCGGATTTATTGGGCGTAAAGCGAGC
+
GGFGFCFFEGFGEGGFGCEFFEFF>FFEGGGGFGG@CECGGFFDCFDGFCEGFGGGGG>FFEECEGGFEFFFGGGGGFFFFGFFGGG>EGFG@?FGFGGGGGGGGFGGEGG,EFEGGFE>BDDDFBFGGGFCF@FFGGGGGGGFFCFGGCCGGGFCFFFGCFCE@CGGGGGFEGCDDC<FGFFGGGGBF5C5ECEEEGGCGGGGGGGG5CEGGGG8*1<E5CGGG69CF7<CFGGGGC>FDCD7
@M03364:276:000000000-BLYN8:1:1101:17476:6740 1:N:0:1
ACTCCTACGGGAGGCAGCAGTGGGGGATATTGCACAATGGGCGCAAGCCTGATGCAGCCATGCCGCGTGTATGAAGAAGGCCTTCGGGTTGTAAAGTACTTTCAGCGGGGAGGAAGGGGTGAGCCTTAATACGGTTCGTCATTGACGTTACCCGCAGAAGAAGCACCGGCTAACTTCGTGCCAGCAGCCGCGGTAATACGGAGGGTGCAAGCGTTAATCGGAATTACTGGGCGTAAAGCGCACG
+
GGGGGGGGGGGGGGGGGGGGFGGGGGGGGGGGGGGGGGGGGGGGGGGGGGGGGGGGGGGGGGGGGGGGGGFGGGGGGGGGGGGGGGGGGGGGFGGGGCEGGGGGGGGGGGGGGGGGGGGGEFGGGGGGGGGGGGGGGGGGGGGGGGGGGFGGGGGGGGGGGGGGGGGGGGGGGGGGGGGGGCFGGGGGFGGGGGGGGGGGG5>EECEGG?GCECEGGGEGGGGGGGGGGGGCCDE7FFGGGGG7
@M03364:276:000000000-BLYN8:1:1101:25127:6755 1:N:0:1
ACTCCTACGGGAGGCAGCAGTAGGGAATCTTCGGCAATGGGGGCAACCCTGACCGAGCAACGCCGCGTGAGTGAAGAAGGTTTTCGGATCGTAAAACTCTGTTGTTAGAGAAGAACGTTAAGTAGAGTGGAAAGTTACTTAAGTGACGGTATCTAACCAGAAAGGGACGGCTAACTACGTGCCAGCAGCCGCGGTAATACGTAGGTCCCAAGCGTTGTCCGGATTTATTGGGCGTAAAGCGAGC
+
G@GCFGGGGGGGGG7;@CGGGAFGGGGFGGGGGGGGGGGDFGDGGGGGDFGG@EFGGEDFF@EFEEE=FGGFEDFGAFFDEFABECFG7BCEEGFFDFD9AFGFFGGGAGEFGFGFGC<=>AFGGF98CFF9FFFGGGFFCFFF,CFEGGFGGGGGGFEEGGGG>GFGGGGDGGGGFFEFGGGFGGFFF58CEGE@EFFGGGGEDGFFGGFG=EE?579<>EEE8F7CGEGFGDGGDC77DD)5
@M03364:276:000000000-BLYN8:1:1101:22580:6761 1:N:0:1
ACTCCTACGGGAGGCAGCAGTAGGGAATCTTCGGCAATGGGGGCAACCCTGACCGAGCAACGCCGCGTGAGTGAAGAAGGTTTTCGGATCGTAAAACTCTGTTGTTAGAGAAGAACGTTAAGGAGAGTGGAAAGTTACTTAAGTGACGGTATCTAACCAGAAAGGGACGGCTAACTACGTACCAGCAGCCGCGGGAATACGTAGGTCCCTATCGTTGTCCGGAGTTATTGGGCGTAAAGCGAGG
+
GGGGGFGEGGGGDGGGGGGFG9<FFFGGFGGGF7FGEGGGDEG7BEG@CFE8<FEGFG+C<FCCCECFGG7,CEE,FBFGECGG9=F+=+4BFFBEFA99,EFEAFEG9A,BEFG8F=C>DD,>,8BFFC9,,BFD=,@@FBEFCFFDD><+>=@=A,33@,3>7@FFGGGC<:>;F7:<,6:,BC?C,,**=:*1=F9+::9@8C?@*+3+3A@*2/::=8**1*32+3+AF57C3777C7<)
@M03364:276:000000000-BLYN8:1:1101:21622:6777 1:N:0:1
ACTCCTACGGGAGGCAGCAGTGGGGAATATTGCACAATGGGCGCAAGCCTGATGCAGCCATGCCGCGTGTATGGAGAAGGCCTTCGGGTTGTAAAGTACTTTCAGCGGGGAGGAAGGGATGAGCCTTAATACGGTTCGTCATTGACGTTACCCGCAGAAGAAGCACCGGCTAACTCTGTGCCAGCAGCCGCGGTAATACGGAGGGTGCAAGCGTTAATCGGACTTACTGGGCGTATAGCGCACG
+
GGCFGGGGGGGDFGGCGGGGGFFGGCFGFAFCF<EFCFFGADBEFEFGGEECGGGDG8CFEFEFGDE>:F8FE,9<FGGDGGGGGGGGF4@FFGGGAF?EGCFAFGGGGBFGGCGFEGCCEC8,<><,3@DBDEGGGG@@FFFAACCFF,F:3CCBC>BFG@FFA:7CCEFB7F;;,?27?<EF8CF88CEGDGEEC<?5?*:8EGGE80<AEE=:5+<:C;*/A<EG7?55D>=**2:)997)
@M03364:276:000000000-BLYN8:1:1101:7940:6802 1:N:0:1
ACTCCTACGGGAGGCAGCAGTGGGGAATATTGCACAATGGGCGCAAGCCTGATGCAGCCATGCCGCGTGTATGAAGAAGGCCTTCGGGTTGTAAAGTACTTTCAGCGAGGAGGAAGGCATTAAGGTTAATAACCTTAGTGATTGACGTTACTCGCAGAAGAAGCACCGGCTAACTCCGTGCCAGCAGCCGCGGTAATACGGAGGGTGCAAGCGTTAATCGGAATTACTGGGCGTAAAGCGCACG
+
FGGGGGGGGGGGGGGGGEGFFGGGDCGGGGGGGGGGGGGGGFFGGGGGGGGGGGFGGGGGGGFGGEGGGFGGGGGGGGGGGGDGGGEGGGEGGFGFFGGGEFGGGGG:CC+BCCFGGGGFGFGGGGGFFFFGGGGGAF7FFGFFGGGGGGEFGFGGGGGGGFFGGGGGGGCEGGGGFEGGGGGGGGFFGECEGG5CFFFGGEGGGGGG6?FGGEGGCDGDGGGGCFGGFFFGG7*7*CGGDGC5
@M03364:276:000000000-BLYN8:1:1101:10243:6803 1:N:0:1
ACTCCTACGGGAGGCAGCAGTAGGGAATCTTCCACAATGGACGAAAGTCTGATGGAGCAACGCCGCGTGAGTGAAGAAGGTTTTCGGATCGTAAAACTCTGTTGTTGGAGAAGAACGTATTTGATAGTAACTGATCAGGTAGTGACGGTATCCAACCAGAAAGCCACGGCTAACTACGTGCCAGCAGCCGCGGTAATACGTAGGTGGCAAGCGTTGTCCGGAATTATTGGGCGTAAAGCGCGCG
+
GGGGGGGGGEGGGGGGGGGGGGGEFGGGGFGGGGGG8FGGFGGD+FFCFFFGGGGGDG@DFGGGGGG@FGGFDCFGGDFFFFDF9CFEDGGGGGFGFFFGGGFGFGDD<DFFGDF8FB,FFGGFGGGGFFFFFFGEEFGGC@FGGGFGF7DFFGFDE7FFGFGGGGGGGGGCFGGGGGGGFGACC7DFGGGGG8*;B;,6,?C8CFFFCFCFEGGEEGFGGC*=+<A;EGF=3>E5/:7DGD)/
@M03364:276:000000000-BLYN8:1:1101:9261:6828 1:N:0:1
ACTCCTACGGGAGGCAGCAGTAGGGAATCTTCGGCAATGGGGGCAACCCTGACCGAGCAACGCCGCGTGAGTGAAGAAGGTTTTCGGATCGTAAAACTCTGTTGTTAGAGAAGAACAAGTGGGAGAGTAACTGTTCCCACCTTGACGGTATCTAACCAGAAAGCCACGGCTAACTACGTGCCAGCAGCCGCGGTAATACGTAGGTGGCAAGCGTTGTCCGGATTTATTGGGCGTAAAGCGAGCG
+
GGGGGGGGGGGGGGGGGGGGGGGGGGGGGGGGGGGGGGGGGGGGGGGGGGGGGGGGGGGGGGGGGGGGGGGGGGGGGGGGGGGGGGGGGGGGGGGGGGGGGGGGGGGGGGGGGGGGGGGGGGGGGGGGGGGGGGGGFFGGGGGGGGDGGGGGGGGGGGGGGGGGFGGGGGGGGGGGGDGGGGGGGFGGGGGGGGGGGGGGGGGDGGGGGGGGGGGCEFGGG==EEGGGGCGGDGGGFGGGGGGC
@M03364:276:000000000-BLYN8:1:1101:12999:6841 1:N:0:1
ACTCCTACGGGAGGCAGCAGTGGGGAATATTGCACAATGGGCGCAAGCCTGATGCAGCCATGCCGCGTGTATGAAGAAGGCCTTCGGGTTGTAAAGTACTTTCAGCGGGGAGGAAGGGATGAGCCTTAATACGGTTCGTCATTGACGTTACTCGCAGAAGAAGCACCGGCTAACTCCGTGCCAGCAGCCGCGGTAATACGGAGGGTGCAAGCGTTAATCGGAATTACTGGGCGTAAAGCGCACG
+
GGGGGGGGGGGGGGGGGGGGGGGGGGGGGGGGGGGGGGGGGFGGGGGGGGGGGGGGGGGGGGGGGGGGGGGGGGFFGGGGGGGGGGGGGGGGGGGGGGGGGGGGGGGGGGFGGEFGGGGGGGGGGGGGGGGGGGGGGGGGGGGGGGGGGGGGFGGGGGGGGGGGGGGGGGGG@FFGGGGGGGGGGGGGGGGG>EGGGGGGGEDGGGG>6<7EEEE=FGGECEGGGGGGGGFCGGGC37*9CGG3
@M03364:276:000000000-BLYN8:1:1101:26092:6847 1:N:0:1
ACTCCTACGGGAGGCAGCAGTAGGGAATCTTCGGCAATGGGGGCAACCCTGACCGAGCAACGCCGCGTGAGTGAAGAAGGTTTTCGGATCGTAAAACTCTGTTGTTAGAGAAGAACGTTAAGTAGAGTGGAAAATTACTTAAGTGACGGTATCTAACCAGAAAGGGACGGCTAACTACGTGCCAGCAGCCGCGGTAATCCGTAGGTCCCAAGCGTTGTCCGGATTTATTGGGCGTAAAGCGAGC
+
FCGGFGGGGGGGEGGD@FDFGFGGGGGGGGGGFGGEGGGGFGGGGFFFCGGFFGGGGGGDGGGGGGE@F7FGGGGCFGGGFFGGGGGEGGGGGGGGGGGGGGFGGCFGGGGGFGGFGG8FGGDDFGGGGGGFFFFGGFFDFFFFGGFE@@7FGGGGG<:FFF@@CFFFGGGGGFCFGGGCB*=BBEFEGGEGGGC:B9+<CFFEGG9CGCFEGEE5CG?FGGEECCCFFFGCCGGG3CCFDDDC
@M03364:276:000000000-BLYN8:1:1101:5918:6865 1:N:0:1
ACTCCTACGGGAGGCAGCAGTAGGGAATCTTCCACAATGGACGAAAGTCTGATGGAGCAACGCCGCGTGAGTGAAGAAGGTTTTCGGATCGTAAAACTCTGTTGTTGGAGAAGAACGTATTTGATAGTAACTGATCAGGTAGTGACGGTATCCAACCAGAAAGCCACGGCTAACTACGTGCCAGCAGCCGCGGTAATACGTAGGTGGCAAGCGTTGTCCGGATTTATTGGGCGTAAAGCGAGCG
+
GGGGGGGGGGGGGGGGGGGGGGGGGGGGGGGGGGGGGGGGGGGGGGGGGGGGGGGGGGGGGGGGGGGFFFGGGGFGGGGGGGGGGGGGGDEGGGGGGFGGGGGGGGFGGGGGGGGGGCGGGGGGGGGGGGGGGGGGGGGGGGA<DGGGGGGG,FGGGGGFGGGG,DFGGGGGGGGGDEGGGGFFG?FGGGGGGEGGCFGF9FG>BEFGGGG5=8C*=:+=CEGEGGGGGGGC3>EGF7*9<DGC
@M03364:276:000000000-BLYN8:1:1101:14725:6883 1:N:0:1
ACTCCTACGGGAGGCAGCAGTAGGGAATCTTCGGCAATGGGGGCAACCCTGACCGAGCAACGCCGCGTGAGTGAAGAAGGTTTTCGGATCGTAAAACTCTGTTGTTAGAGAAGAACGTTAAGTAGAGTGGAAAGTTACTTAAGTGACGGTATCTAACCAGAAAGGGACGGCTAACTACGTGCCAGCAGCCGCGGTAATACGTAGGTCCCAAGCGTTGTCCGGATTTATTGGGTTTAAAGGGTTC
+
GGGGGGGGGGGGGGGGGGGGGGGGGGGGGGGGGGGEGGGGGGGGGGGGGGGGGGGGGGGGGGGGGGEGGGGGGGGGGGGGGGGGGGGGGGGGGGGGGGGGGGGGGGGFGGGGGGGGGGGGGGGGGGGGGGGGGGGGGGGGGGGGGGGGGGGGGGGFFFGGGGGGGGGGGGGGGGGGGGGGGC@CGGGGGGGGGGGGGGGFGGFGGGGGGGGGFEG==EFCEEC5EGGGFGGC>DEGGGGGGGG4
@M03364:276:000000000-BLYN8:1:1101:17415:6887 1:N:0:1
ACTCCTACGGGAGGCAGCAGTAGGGAATCTTCCGCAATGGGCGAAAGCCTGACGGAGCAACGCCGCGTGAGTGGTGAAGGGTTTCGGCTCGTAAAACTCTGTTATTAGGGAAGAACAAATGTGTAAGTAACTGTGCACATCTTGACGGTACCTAATCAGAAAGCCACGGCTAACTACGTGCCAGCAGCCGCGGTAATACGTAGGTGGCAAGCGTTATCCGGAATTATTGGGCGTAAAGCGCGCG
+
GGGGGGGGGGGGGGGGGGGGGGGGGGGGGGGGGGGGGGGGGGGGGGGGGGGGGGGGGGGGGGGGGGGGGEGGGGGGGGGGGGGGGGGGGGGGGGGGGGGGGGGGGGGGGGGGGGGGGGGGGGGGGGGGGGGGGGGGGGGGGGGGGGGGGGGGGGGGGFGGFFGGGGGGGGGGGGGGGGGGGGGGGGGGGGGGGGGGGGGGGGGGGGGGGGFGGGGEGGGEGGGGGGGGGGGGGGGGGFGDCGGG
@M03364:276:000000000-BLYN8:1:1101:13847:6892 1:N:0:1
ACTCCTACGGGAGGCAGCAGTGGGGAATATTGCACAATGGGCGCAAGCCTGATGCAGCCATGCCGCGTGTATGAAGAAGGCCTTCGGGTTGTAAAGTACTTTCAGCGGGGAGGAAGGGATGAGCCTTAATACGGTTCGTCATTGACGTTACCCGCAGAAGAAGCACCGGCTAACTCCGTGCCAGCAGCCGCGGTAATACGGAGGGTGCAAGCGTTAATCGGAATTACTGGGCGTAAAGCGCACG
+
GGGGGGGGGGGGGGGGGGGGGGGGGGGGGGGGGGGGGGGGGGGGGGGGGGGGGGGGGGGGGGGGGGGGGGGGGGGGGGGGGGGGGGGGGGGGGGGGGGGGGGGGGGGGGGGGGGGGGGGGGGGGGGGGGGGGGGGGGGGGGGGGGGGGGGGGGGGGGGGGGGGGGGGGDGGGGGGGGGGGGGGGGGGGGGGGGGGGGGGGGEGGGGGGFGGGGCEGFGFGGGGFEE<CFGGGGDGGGGGGGDC5
@M03364:276:000000000-BLYN8:1:1101:14647:6936 1:N:0:1
ACTCCTACGGGAGGCAGCAGTAGGGAATCTTCGGCAATGGGGGCAACCCTGACCGAGCAACGCCGCGTGAGTGAAGAAGGTTTTCGGATCGTAAAACTCTGTTGTTAGAGAAGAACGTTAAGTAGAGTGGAAAATTACTTAAGTGACGGTATCTAACCAGAAAGGGACGGCTAACTACGTGCCAGCAGCCGCGGTAATACGTAGGTCCCAAGCGTTGTCCGGATTTATTGGGCGTAAAGCGAGC
+
GGGGGGGGGGGGGGGGGGGGGGGGGGGGGGGGGGGGGGGGGGGGGGGGGGGGGGGGGGGGGGGGGGGGGGGFGGGGGGGGGGGGGGGGGGGGGGGGGGGGGGGGGGGGGGGGGGGGGGGGGGFGGGGFFFFGGGGFFGGGGGGGGGGGGGGGGGGFGGG>>FFGGGGGEEGGGGGGGGGGFGGGGGGGGGGGGGEGGGGGGGGGGGFFGGGGFEG=EGGGGGECGGGGGGGGGC:CDFGGGGG3
@M03364:276:000000000-BLYN8:1:1101:22165:6942 1:N:0:1
ACTCCTACGGGAGGCAGCAGTGGGGAATATTGCACAATGGGCGCAAGCCTGATGCAGCCATGCCGCGTGTATGAAGAAGGCCTTCGGGTTGTAAAGTACTTTCAGCGGGGAGGAAGGGATGAGCCTTCATACGGTTCGTCATTGACGTTACCCGCAGAAGAAGCACCGGCTAACTCCGTGCCAGCAGCCGCGGTAATACGGAGGGTGCAAGCGTTAATCGGAATTACTGGGCGTAAAGCGCACG
+
FFGGGGDGFCFGGGGGGEEFFF@FCFGGGGGGFFEFEFGEC<FEF7FFGE@EFGGFA,6F<EGEEGGGGG<C6C<?EDGFG,F=EFGGDC:F?@<FE,<EDAFGGF@FCFEC7C,BC:8DBDFFGG=,CDFFG7DFCE@FEFFG9ECCF7FFFGGCFCCFGGGGG7EEBFE1<FFGFGGCEB9+4+<<EG5E>:*8CEFGDGG*:CGGF<E:C8**:<EFCD5EFCCC+<FFG<=CF7CD)7))
@M03364:276:000000000-BLYN8:1:1101:21308:6950 1:N:0:1
ACTCCTACGGGAGGCAGCAGTGGGGAATATTGCACAATGGGCGCAAGCCTGATGCAGCCATGCCGCGTGTATGAAGAAGGCCTTCGGGTTGTAAAGTACTTTCAGCGGGGAGGAAGGGATGAGGCTTAATACGGCTCGTCATTGACGTTACCCGCAGAAGAAGCACCGGCTAACTCCGTGCCAGCAGCCGCGGTAATACGGAGGGTGCAAGCGTTAATCGGAATTACTGGGCGTAAAGCGCACG
+
GGGGGGGGGGGGGGGGGGGGGGGGGGGGGGGGGGGGGGGGGGGGGGGGGGGGGGGGGGGGGGGGGGGGGGGGGGGGGGGGGGGGGGGGGGGGGGGGGGGGGGGGGGGGGGFGGEGFGGCGGCF@FGGGCGGGFGGGGGGGGCC=@FGGGGGGGGGGGDFGGGGGGGGGGGECFFCCFEGGGGGGGGDGGGGGGCGGG9CFGGGGGGDE8FFCE*ACFGGGGGEGGFGG9EFGGGCGGGGGGGG9
@M03364:276:000000000-BLYN8:1:1101:17598:6978 1:N:0:1
ACTCCTACGGGAGGCAGCAGTAGGGAATCTTCGGCAATGGGGGCAACCCTGACCGAGCAACGCCGCGTGAGTGAAGAAGGTTTTCGGATCGTAAAACTCTGTTGTTAGAGAAGAACGTTAAGTAGAGTGGAAAATTACTTAAGTGACGGTATCTAACCAGAAAGGGACGGCTAACTACGTGCCAGCAGCCGCGGTAATACGTAGGTCCCAAGCGTTGTCCGGATTTATTGGGCGTAAAGCGAGC
+
GGGFGGGGGGGGGGGGGGGGFFGGG<FFFFGGF>FFEEGDGDGGGGGGGGG<CFGGGGGGGGEEFFFFGFFGGCFEFCGGGFGGGGG7+@FFGFFGGGGGGFGGGEFFGGGFCFDFGGGGGGGFGGGFFGAGGFGGGGGFGGGFF<FFGF@>CFCFGGGGEG@EGEGFGDDFEGGGGGGFGGCFFF6C7:CEEEGCDGGFGFCFGE?FC9CF5CEE=7FGEE=58CFFGGG=4<**9CGCDGGC
@M03364:276:000000000-BLYN8:1:1101:19568:6981 1:N:0:1
ACTCCTACGGGAGGCAGCAGTAGGGAATCTTCCGCAATGGGCGAAAGCCTGACGGAGCAACGCCGCGTGAGTGATGAAGGGTTTCGGCTCGTAAAACTCTGTTATTAGGGAAGAACAAATGTGTAAGTAACTGTGCACGTCTTGACGGTACCTAATCAGAAAGCCACGGCTAACTACGTGCCAGCAGCCGCGGTAATACGTAGGTGGCAAGCGTTGTCCGGAATTATTGGGCGTAAAGCGCGCG
+
GGGGGGGGGGGCFGGGGGGGGGGGGGGGGGGGGGGGGGGGGGGGGGGGGGGGGGGGGGGGGGGGGGGGGGGGGGGGGGGGGGGGGGGGGGGGGGGGGGGGGGGGGGGGGFGGGGGGGGGGGGGGDFGGGGGGGGGGGGGGFGGGGGGGGGGGGGGGGGGGGGGGGGGGGGGGGGGGGGGGGGGGGGGGGGGGGGGDGGGGGGGGGG>GGFCGGGGGGDEGGGGGGGGGGFGGGGGGGGGGGGG<
@M03364:276:000000000-BLYN8:1:1101:14328:7028 1:N:0:1
ACTCCTACGGGAGGCAGCAGTGGGGAATATTGCACAATGGGCGCAAGCCTGATGCAGCCATGCCGCGTGTATGAAGAAGGCCTTCGGGTTGTAAAGTACTTTCAGCGAGGAGGAAGGCATTAAGGTTAATAACCTTAGTGATTGACGTTACTCGCAGAAGAAGCACCGGCTAACTCCGTGCCAGCAGCCGCGGTAATACGGAGGGTGCAAGCGTTAATCGGAATTACTGGGCGTAAAGCGCACG
+
GGGGGGGGGGGGGGGGGEGGGGGGGGCFFGGGGGGEGGGGGGGGGGGGGGGGGGGGGGGGGGCFGGEGGFGGGGGGGGGGGCFGGGGGGGGGGFGGGGGGGGGGGGGCFGGGGGGGGGGGGGFGGGGFGGFGCCCFGGGCGGGGCGGGGGGGGGGGGGFFCFGGGGGGGGGGGGGFGGGGEGFFFFFCBEEGGGGGGGGFGCGGGGDGF?FGGGG5FFGEEGGGGGGGGG8=DDCE37CGDGG3
@M03364:276:000000000-BLYN8:1:1101:12985:7050 1:N:0:1
ACTCCTACGGGAGGCAGCAGTAGGGAATCTTCGGCAATGGGGGCAACCCTGACCGAGCAACGCCGCGTGAGTGAAGAAGGTTTTCGGATCGTAAAACTCTGTTGTTAGAGAAGAACGTTAAGTAGAGTGGAAAGTTACTTAAGTGACGGTATCTAACCAGAAAGGGACGGCTAACTACGTGCCAGTAGCCGCGGTAATACGTAGGTCCCAAGCGTTGTCCGGATTTATTGGGCGTAAAGCGAGC
+
GGGGGGGGGGGGGGGGGGGGGGGGGGGGGGGGGGGGGGGGGGGGGGGGGGGGGGGGGGGGGGEGGGGGGGGGGGGGGGGGGGGGGGGGGGGGGGGGGGGGGGGGGGGGGGGGGGGCFGGGGGFGGGGGGGGGGGGGGGGGGFGGGGGGGGGGGGGGGGGGGGGGGGGGGGGGGGGGGGGGF:FGGGGGGFCEGGGGGDCFFFFGGGGF5FGGGGGEGGGGGGCEDGFGGGGFGGGEGGFDDDG3
@M03364:276:000000000-BLYN8:1:1101:12954:7070 1:N:0:1
ACTCCTACGGGAGGCAGCAGTAGGGAATCTTCGGCAATGGGGGCAACCCTGACCGAGCAACGCCGCGTGAGTGAAGAAGGTTTTCGGATCGTAAAGCTCTGTTGTAAGAGAAGAACGTTGAGTAGAGTGGAAAGTTACTCAAGTGACGGTATCTTACCAGAAAGGGACGGCTAACTACGTGCCAGCAGCCGCGGTAATACGTAGGTCCCAAGCGTTGTCCGGATTTATTGGGCGTAAAGCGAGC
+
GGGGGGGGGGGGGGGGGGGGGGGGGGGGGGGGGGGGGGGGGGGGGGGGGGGGGGGGGGGGGGGGGGGGGGGGGGGGGGGGGGGGGGGGGGGGGGGGGGGGGGGGGFGGGGGGGGGGGGGGCFGGGGGGGGGGGGGGGGGGGGGGGGGGGGGGGGGGGGGGGGGGGGFFFGGGGGGGGFGGGGGGGCFGGGGGGGGGEFFFFEC*C9CEG@FFCECGGEGGGGCEGGFCFGGGGGECDGGGGG:)
@M03364:276:000000000-BLYN8:1:1101:21945:7085 1:N:0:1
ACTCCTACGGGAGGCAGCAGTAGGGAATCTTCGGCAATGGGGGCAACCCTGACCGAGCAACGCCGCGTGAGTGAAGAAGGTTTTCGGATCGTAAAACTCTGTTGTTAGAGAAGAACGTTAAGTAGAGTGGAAAGTTACTTAAGTGACGGTATCTAACCAGAAAGGGACGGCTAACTACGTGCCAGCAGCCGCGGTAATACGTAGGTCCCAAGCGTTGTCCGGATTTATTGGGCGTAAAGCGAGC
+
GGGGGGGGGGGGGGGGGGGGGGGGGGGGGGGGGGGGGGGGGGGGGGGGGGGGGGGGGGGGGGGGGGGGGGGGGGGGGGGGGGGGGGGGGGGGGGGGGGGGGGGFFGGGDGGGGGGGG@FGGGFGFGGGFFFFFFGGGGGGGGGGGGGGGGGFGGGFGGFGGGGGGGGGGGGGGGGGGGGGFGG;CFEGGFGGEGEECGFGGGGGGGGGFFF5FEGGGGGGGG5>EGCGGFGGGG57D57CCGG)
@M03364:276:000000000-BLYN8:1:1101:7321:7095 1:N:0:1
ACTCCTACGGGAGGCAGCAGTAGGGAATCTTCGGCAATGGGGGCAACCCTGACCGAGCAACGCCGCGTGAGTGAAGAAGGTTTTCGGATCGTAAAACTCTGTTGTTAGAGAAGAACGTTAAGTAGAGTGGAAAGTTACTTAAGTGACGGTATCTAACCAGAAAGGGACGGCTAACTACGTGCCAGCAGCCGCGGTAATACGTAGGTCCCAAGCGTTGTCCGGATTTATTGGGCGTAAAGCGAGG
+
GGGGGGGGGGGEGGGGGGGGGGGGGFFFEEGGGGGGGGGGCEGGGGGGGGG8FFGGGGDFGGGGGGGFG7FGFGGGGGGGG<,:EGGCGGGGFFGFGGGGGDFFGGGGGGG<=FGDG<==+FFGGGAFGGGGGFFFGGGFGA,:@FGEGEEFGGGGGCECCFGGGDFGGGGGGFGGCGGGGGFF7FGF@6BCEGB7CF9F*+?F8;FGCA=E=E*;CEFGGGEGGA<CFGCE:D5C35>7CCC)
@M03364:276:000000000-BLYN8:1:1101:7761:7096 1:N:0:1
ACTCCTACGGGAGGCAGCAGTAGGGAATCTTCGGCAATGGGGGCAACCCTGACCGAGCAACGCCGCGTGAGTGAAGAAGGTTTTCGGATCGTAAAACTCTGTTGTTAGAGAAGAACGTTAAGTAGAGGGGAAAATTACTTAAGTGACGGTATCTAACCAGAAAGGGACGGCTAACTACGTGCCAGCAGCCGCGGTAATACGTAGGTCCCAAGCGTTGTCCGGATTTATTGGGCGTAAAGCGAGC
+
GGGGGGGGGEGGGGGGGGGGGFFGGC@F@FEF<BFGDFAGFEFEEFG@GGGGDFD@EG:EFGGGGGDGGFF5CFGGGFFFFEGFG>>CFGFGGGF9BFFGGGGGGGDF?FGCFGC,FFF?=FA,?AC,BB=F8DFFFAFGGEGGGECFDFGGFFGAGGGGCC@CGGGGGD>FCB:CFGDGGGGGGGFGFFGEEDCEEGGFGECEE;9CFGGGDE=CECFFGG5:8+CCFCFF<DGEDFFGGGG)
@M03364:276:000000000-BLYN8:1:1101:17620:7097 1:N:0:1
ACTCCTACGGGAGGCAGCAGTAGGGAATCTTCGGCAATGGGGGCAACCCTGACCGAGCAACGCCGCGTGAGTGAAGAAGGTTTTCGGATCGTAAAACTCTGTTGTTAGAGAAGAACGTTAAGTAGAGTGGAAAGTTACTTAAGTGACGGTATCTAACCAGAAAGGGACGGCTAACTACGTGCCAGCAGCCGCGGTAATACGTAGGTCCCAAGCGTTGTCCGGATTTATTGGGCGTAAAGCGAGC
+
FGGGGGGGGGGDGGGGGGGGGDFFGGGGEGGAC;FFEGFFDGGGGGGGGGGGGG>FGGCFGGGGGDGBFBEBEG9EF8EFFF?FEGGGGGGGGGFFFFGGGFCFEFGEFGGFGGGFG@DE7FC9C99CDC9=FF=FFFGFA9FBF9,@FFFGFFFFFGFGGFGGGGCFGD7>FFGGCFGCGF:CFGGGFFGC>>E@BB;C5FCFGGGCCE688E;/5*<?=E5//<+99<CG4CEEGGGFDDG<
@M03364:276:000000000-BLYN8:1:1101:14617:7100 1:N:0:1
ACTCCTACGGGAGGCAGCAGTGGGGAATATTGCACAATGGAGGAAACTCTGATGCAGCAACGCCGCGTGAGCGATGAAGGTCTTCGGATCGTAAAGCTCTGTCTTTAGGGATGATAATGACAGTACCTAAGGAGGAAGCCACGGCTAACTACGTGCCAGCAGCCGCGGTAATACGTAGGTGGCGAGCGTTATCCGGATTTATTGGGCGTAAAGGGAGAGTAGGCGGATACTTAAGTGGGATGTG
+
GGGGGGGGGGGGGGGGGGGGGGGGGGGGGGGGGGGGGGGGGGGDGGGGGGGGGGGGGF@GGGGGGGGGGGCGGGGGFCGGFGFGGGGGGGGGGGGGGFGGGGGGGGCFGGFFGGGGGGGGGGGGGGGDFFGGGGGGGGGG<EFGGDGGGGFFGGDFDCFFFFCFGGGGGGEGGGGGGFGGGGCCEDCEEG5CGDDGGG*??FGDGGGGGCEFCEDFEEGFCFG6EGEECE9C7>E9FFGFFGGF
@M03364:276:000000000-BLYN8:1:1101:21167:7115 1:N:0:1
ACTCCTACGGGAGGCAGCAGTGGGGAATATTGCACAATGGGCGCAAGCCTGATGCAGCCATGCCGCGTGTATGAAGAAGGCCTTCGGGTTGTAAAGTACTTTCAGCGGGGAGGAAGGGGTGAGCCTTAATACGGTTCGTCATTGACGTTACCCGCAGAAGAAGCACCGGCTAACTCCGTGCCAGCAGCCGCGGTAATACGGAGGGTGCAAGCGTTAATCGGAATTACTGGGCGTAAAGCGCACG
+
GGGGGGGGGGGGGGDGGGFGGGGGGGGGGGGGGGGGGGGGGGGGGGGGGGGGGGGGGGGGFGGFGGCGGEDGGGGGGGGGGGGGGGDGGGGGGGGGGGGGGGGGGFGGGGGGGGGGDGGGGGGGGGGGGGGG@FGG:FFEC@FGF9FFCFFFFGGDGGFGGGGGGGGGGGGGGGCGFGGGGGGGGGGGGGGGGGGGFFGGG5*:8A5CFGGGGGGGFDFFGGGGGGFGGGGGGGGGFFF<DDG<
@M03364:276:000000000-BLYN8:1:1101:19402:7140 1:N:0:1
ACTCCTACGGGAGGCAGCAGTGGGGAATATTGCACAATGGGCGCAAGCCTGATGCAGCCATGCCGCGTGTATGAAGAAGGCCTTCGGGTTGTAAAGTACTTTCAGCGAGGAGGAAGGCATTAAGGTTAATAACCTTGGTGATTGACGTTACTCGCAGAAGAAGCACCGGCTAACTCCGTGCCAGCAGCCGCGGTAATACGGAGGGTGCAAGCGTTAATCGGAATTACTGGGCGTAAAGCGCACG
+
GGGGGGGGGGGGGGGEGGGGGGGGGGGGGGGGGGGGGGGGGGGGGGGGGGGGGGGGGGG8FGGGEGGGGGGGGGGGGGGGGGGGGFGDGFEFGGGGGGGGGGGGGGGEGDEGGDGGGGGGGGGGGGGGA?FGG@FFGFFGGGGCCFFGGFGGCGGGGGGGCBFGGGGGGGGDGGEFGEGGGGGGGGGGGGGDEEEDB+<:ECEGGGGGGGGGGEGGFGGGDGGE?C:EGFFGGGGGGGGG3CG<
@M03364:276:000000000-BLYN8:1:1101:13545:7144 1:N:0:1
ACTCCTACGGGAGGCAGCAGTAGGGAATCTTCGGCAATGGGGGCAACCCTGACCGAGCAACGCCGCGTGAGTGAAGAAGGTTTTCGGATCGTAAAACTCTGTTGTTAGAGAAGAACGTTAAGTAGAGTGGAAAGTTACTTAAGTGACGGTATCTAACCAGAAAGGGACGGCTAACTACGTGCCAGCAGCCGCGGTAATACGTAGGTCCCAAGCGTTGTCCGGATTTATTGGGCGTAACGCGAGG
+
GGGGGGGGGGGGGGGGGGGGGGGGGGGGGGGGGGGGGGGGGGGGGGGGGGGGGGGGGGGGGGGGGGGGGGGFGGGGGGGGGGGGGCFFFGFGGGGGGGGGGGGGGGGGGGGGGGGGGGFFFGFGGGGGGGGGGGGGGGGGGGGGGGGGGGGGGGGGFDFGGGGGGGGGGGGGGGGGGGGGGGEFGGGGGGGGGGGEGGGGGGGGGGFFGGGGGGGGGEGGEGCEGCCFFGGGGGGEG*>9CCD)
@M03364:276:000000000-BLYN8:1:1101:4315:7148 1:N:0:1
ACTCCTACGGGAGGCAGCAGTGGGGAATATTGCACAATGGGCGCAAGCCTGATGCAGCCATGCCGCGTGTATGAAGAAGGCCTTCGGGTTGTAAAGTACTTTCAGCGGGGAGGAAGGGATGAGCCTTAATACGGCTCGTCATTGACGTTACCCGCAGAAGAAGCACCGGCTAACTCCGTGCCAGCAGCCGCGGTAATACGGAGGGTGCAAGCGTTAATCGGAATTACTGGGCGTAAAGCGCACG
+
GGGGGGGGGGGGGGGGGGGGGGGGGGGGGGGGGGGGGGGGGFGDFGGGGGGGGGGGGEFFGGGFCGG>FGGGGGGGGGGGCF,EFFGEFGGGGGGGGFGGGGFGCE>CEE+@FGGGGCDDFGF<BAGGGGGFG==FGGGCGGFFCCF*>,*>DGGGGG7FDE<7<:CFEGG7FC,?:EC@EGCGCC>FGGGCG?*/:9<@EEEEEEC*:9<8CCG*:CEF=*;5E?<C9<*:C<*7C>C<DGD/
@M03364:276:000000000-BLYN8:1:1101:4872:7172 1:N:0:1
ACTCCTACGGGAGGCAGCAGTAGGGAATCTTCGGCAATGGACGAAAGTCTGACCGAGCAACGCCGCGTGAGTGAAGAAGGTTTTCGGATCGTAAAACTCTGTTGTTAGAGAAGAACAAGGACGTTAGTAACTGAACGTCCCCTGACGGTATCTAACCAGAAAGCCACGGCTAACTACGTGCCAGCAGCCGCGGTAATACGTAGGTGGCAAGCGTTGTCCGGATTTATTGGGCGTAAAGCGAGCG
+
GGGGGGGGGGGGGGGGGGGGGFCFFGGGGGGGGGGGGGGGFGGGGFEEGGGGGGGGGGGGGGGGGGGGEGGGGGGGGGGGFFCGGGGFGCFFGGGGGGGGCGGGFFGGFGGGGGGFFGFGGFGG7<:FFGGCFDFFFGGCGGGGGEFGGGGGFGCCGFDFFGFCFFFGEFCCFFGGGGGGG*;EF7=CF:*::**1BEFFFGGGGGGGFGGD5EGG5::CEE?E+<CCFEGF5CED<CD5<5D>
@M03364:276:000000000-BLYN8:1:1101:6865:7193 1:N:0:1
ACTCCTACGGGAGGCAGCAGTAGGGAATCTTCGGCAATGGACGAAAGTCTGACCGAGCAACGCCGCGTGAGTGAAGAAGGTTTTCGGATCGTAAAACTCTGTTGGTAGAGAAGAACGTTGGTGAGAGTGGAAAGCTCATCAAGTGACGGTAACTACCCAGAAAGGGACGGCTAACTACGTGCCAGCAGCCGCGGTAATACGTAGGTCCCGAGCGTTGTCCGGATTTATTGGGCGTAAAGCGAGC
+
GGGGGGGGGGGGGGGGGGGGGGGGGGGGGGGGGGGGGGGGGGGGGGGGGGGGGGGGGGGGGGGGGGGGGGGGGGGGGGGGGGGGGGGGGGGGGGGGGGGGGGGGGGGGGGGGGGGGGFGGGGGGGGGGGGGGGGGGGGGGGGGGGGGGGGGGGGGGGFGGGGGGGGGGGGGGGGGGGGGFGGGGGGGGGGGGGGGGGGGGGGGGGGGGGGDGGGGGEGGGGGDE=FGGGGGGGGGGGGGGGGG5
@M03364:276:000000000-BLYN8:1:1101:26455:7204 1:N:0:1
ACTCCTACGGGAGGCAGCAGTGGGGAATATTGCACAATGGGCGCAAGCCTGATGCAGCCATGCCGCGTGTATGAAGAAGGCCTTCGGGTTGTAAAGTACTTTCAGCGAGGAGGAAGGCATTAAGGTTAATAACCTTAGTGATTGACGTTACTCGCAGAAGAAGCACCGGCTAACTCCGTGCCAGCAGCCGCGGTAATACGGAGGGTGCAAGCGTTAATCGGAATTACTGGGCGTAAAGCGCACG
+
GGGGGGGGGCGGGGGGGGGGCEFGGGGGGGGGGGGGGFFGGGGGGGDFFGGGGGDGGFGGGGGGGGE@FEFGFFFGGGGGGGGGGGGGGGGGGGGFGGGGGGGGGGGFDDFGDFGGGGGGGGGGGGGGGGGGGGGDDG<FFFFGFGG@FGDGGGGGGDGGGEFFFGGGDGGGGCCGGEGFGFGGGGG7:EEEGGGGCFGGGGGGGGGEGGGGG=CCCGGGDG*A?FGGG6CFGD5CGGGGGGGG
@M03364:276:000000000-BLYN8:1:1101:25020:7205 1:N:0:1
ACTCCTACGGGAGGCAGCAGTGGGGAATATTGCACAATGGGCGCAAGCCTGATGCAGCCATGCCGCGTGTATGAAGAAGGCCTTCGGGTTGTAAAGTACTTTCAGCGGGGAGGAAGGGATGAGCCTTAATACGGTTCGTCATTGACGTTACCCGCAGAAGAAGCACCGGCTAACTCCGTGCCAGCAGCCGCGGTAATACGGAGGGTGCAAGCGTTAATCGGAATTACTGGGCGTAAAGCGCACG
+
GGGGGGGGGGGGGGGGGGGFGGGGGGGGGCFGGGGGGGFGGGGGGGGGGGGGGGGGGGGGFFGDCGGFG:EGGGGGGGGGGGFGGGGGFCCGGGGGGGGGGGGGGGGGDGEFGGGGGGGFGGGGGCFGGGGGFGFGGGEGGCFFFGGGGGGGFGGGGDFGGGDFGGGGGGGGGGGGG:FFGGGGGGGGGGGGGGGGGGGGGC55EEGGFFGGDCE*AEGGGGDGGGGGGGCFDGGGGGGGG<)1
@M03364:276:000000000-BLYN8:1:1101:24815:7234 1:N:0:1
ACTCCTACGGGAGGCAGCAGTGGGGAATATTGCACAATGGGCGCAAGCCTGATGCAGCCATGCCGCGTGTATGAAGAAGGCCTTCGGGTTGTAAAGTACTTTCAGCGGGGAGGAAGGGATGAGCCTTAATACGGTTCGTCATTGACGTTACCCGCAGAAGAAGCACCGGCTAACTCCGTGCCAGCAGCCGCGGTAATACGGAGGGTGCAAGCGTTAATCGGAATTACTGGGCGTAAAGCGCACG
+
GGGGGGGGGGGGGGGGGGFG<EFFGGGGGGGGGGGGGGFGGGGGGDGG?FGGGGGGGGEGGFGFGGGGGEGGGGGGGGGGGGGGGGGGFGGGGGGGGGGGGGGGGGGGGGGGGGGGGGCFGGGG,DFCFGGGDFGGGEGGGGFGGGGGGGGGGGGGE7FGGGGGGGGGGDGGGGGFGGGGGGGGGGGGGGGGGEGGGCAFGGGG5EGGGGGGGGEGCFGFGGGGEFGGGGGFDGGGGGGGGGC5
@M03364:276:000000000-BLYN8:1:1101:3243:7236 1:N:0:1
ACTCCTACGGGAGGCAGCAGTAGGGAATCTTCCACAATGGACGAAAGTCTGATGGAGCAACGCCGCGTGAGTGAAGAAGGTTTTCGGATCGTAAAACTCTGTTGTTGGAGAAGAACGTATTTGATAGTAACTGATCAGGTAGTGACGGTATCCAACCAGAAAGCCACGGCTAACTACGTGCCAGCAGCCGCGGTAATACGTAGGTGGCAAGCGTTGTCCGGATTTATTGGGCGTAAAGCGAGCG
+
GGGGDGFGGGGGGGGGGGGGGGGGGGGGGGGGGGGGGGGGGGGGGGGGGGGGGGGGGGGGGGGGGGGFGCGGGGGGGGGGGGGGGGGGGGGGGGGGGGGGGGGGGGGGGGFGGGGGGFFGGGGGGFGGGGGFGCCGGGGGFCDFGGGGGGGGGGGGGGGFGGGGGGGGGGGGGGGGDGGGGGGGFGGGGGGGGGGGGGGGGGFGGGGGGFGGGGDEGCFGGCEG6CGGGGFGGDEGGGGGGDD<
@M03364:276:000000000-BLYN8:1:1101:8368:7256 1:N:0:1
ACTCCTACGGGAGGCAGCAGTAGGGAATCTTCGGCAATGGGGGCAACCCTGACCGAGCAACGCCGCGTGAGTGAAGAAGGTTTTCGGATCGTAAAACTCTGTTGTTAGAGAAGAACGTTAAGTAGAGTGGAAAGTTACTTAAGTGACGGTATCTAACCAGAAAGGGACGGCTAACTACGTGCCAGCAGCCGCGGTAATACGTAGGTCCCAAGCGTTGTCCGGATTTATTGGGCGTAAAGCGAGG
+
GGGGGGGGGGGGGGGGGGGGGGGGGGGGGGGGGGGGGGGGGGGEGGGGGGGGGGGGGGGGGGGGGGGGGGGGGGGGGGGGGGGGGGGGGGGGGGGGGGGGGGGGGGGGGF<CEG8,@FG<FFEGFGGGGF<FCFFFFFGGCGGFGFGGEGGGGGGEFGCFGGGGGGG7FCFCFGFGGGGGGFGGGGGGGGGGGGGEGGGFCB?FGGCCCCFFFCCEGGG7EE?5CCFFDFFGFGGEGFFF7*C)
@M03364:276:000000000-BLYN8:1:1101:3336:7260 1:N:0:1
ACTCCTACGGGAGGCAGCAGTGGGGAATATTGCACAATGGGCGCAAGCCTGATGCAGCCATGCCGCGTGTATGAAGAAGGCCTTCGGGTTGTAAAGTACTTTCAGCGAGGAGGAAGGCATTAAGGTTAATAACCTTGGTGATTGACGTTACTCGCAGAAGAAGCACCGGCTAACTCCGTGCCAGCAGCCGCGGTAATACGGAGGGTGCAAGCGTTAATCGGAATTACTGGGCGTAAAGCGCACG
+
GGGGGGGGGGDGGGGGGGGGGGGGGGGGGGGGGGGGFGGGGGGGGGGGGGGGGGGGGGFGGGGGGGGGGGGGGGGGGGGGGGGGGGGGGGGGGGGGGGGGGGGGGGGFGGGGGGGGGGGGGGGGGGFFGGGGGGGGFF<FFGGGGGGGGGGGGGGGGGGGGGGGCFGGGGGCFGGGFGGGGCCGGGGGGGGGGGGGGFFGE*CGGGGDEDFFDGGCFCGGCGGGG?FGGGGGGDGEFGGGCDG3
@M03364:276:000000000-BLYN8:1:1101:13448:7261 1:N:0:1
ACTCCTACGGGAGGCAGCAGTAGGGAATCTTCGGCAATGGACGAAAGTCTGACCGAGCAACGCCGCGTGAGTGAAGAAGGTTTTCGGATCGTAAAACTCTGTTGTTAGAGAAGAACAAGTGGGAGAGTAACTGTTCCCACCTTGACGGTATCTAACCAGAAAGCCACGGCTAACTACGTGCCAGCAGCCGCGGTAATACGTAGGTGGCAAGCGTTGTCCGGATTTATTGGGCGTAAAGCGAGCG
+
GGGGGGGGGGGGGGGGGGGGGGGGGGGGGGGGGGGGGGGGGGGGGGGGGGGGGGGGGGGGGGGGGGGGGGGGGGGGGGGGGGGGGGGGGGGGGGGGGGGGGGGGGGGGGGGGGGGGGGGGGGGGGGGGGGGGFGGGGGGGGGGGGGGGEFGGGGGGGGGFGGGGGGGGGGGGGGGGGGGGGGFGFGGGGGDGGGGGGGGGGGGGGGGGGGGGGGDEGG?EEEGGGCFGGGCFGGGGGGGGGGG5
@M03364:276:000000000-BLYN8:1:1101:26631:7262 1:N:0:1
ACTCCTACGGGAGGCAGCAGTAGGGAATCTTCGGCAATGGGGGCAACCCTGACCGAGCAACGCCGCGTGAGTGAAGAAGGTTTTCGGATCGTAAAACTCTGTTGTTAGAGAAGAACGTTAAGTAGAGTGGAAAGTTACTTAAGTGACGGTATCTAACCAGAAAGGGACGGCTAACTACGTGCCAGCAGCCGCGGTAATACGTAGGTCCCAAGCGGTGTCCGGATTTATTGGGCGTAAAGCGAGC
+
<FFGGGGGGGDGGGGGGGGGGCFGGGGGGFGAFGGGGGGGGGGGGGGEFGGGGGGGGGGGGGGGGGGGGGGGGGGGGGGGGGFGGGGGGEEGGGGGGGGG9CE?B:8ECFGGGGG,=+,,+C,A,8BCF>FFF@,CF=@<CBFGGCCCE+@<>FGDFFFGGCC@GGGCGGDFGGGG?CFCFGCCFFCEDFGC8>E7C9ECGG?CCF+<*+8*=52;CE7CCE=*;+<977+:CCEEG*7*9C<3
@M03364:276:000000000-BLYN8:1:1101:6405:7280 1:N:0:1
ACTCCTACGGGAGGCAGCAGTGGGGAATATTGCACAATGGGCGCAAGCCTGATGCAGCCATGCCGCGTGTATGAAGAAGGCCTTCGGGTTGTAAAGTACTTTCAGCGAGGAGGAAGGCATTAAGGTTAATAACCTTAGTGATTGACGTTACTCGCAGAAGAAGCACCGGCTAACTCCGTGCCAGCAGCCGCGGTAATACGGAGGGTGCAAGCGTTAATCGGAATTACTGGGCGTAAAGCGCACG
+
GGGGGGGGGGGGGGGGGGGGGGGGGGGGGGGGGFGGGGGGGGGGGGGGGGGGGGGGGGGGGGGGGGGGGGGGGGGFGGGGGGGGGGGDGGEFGGGGGGGGGGGGGGGGGGGGGGGGGGGGGGGGGGGGGGGGGGGGGGGGGGDDGGGGGGGGGGGGGGGGGGGGGGGGGGGGGGGGGGGCFGGGGGGGGGG>E=CEEGGGGGEDGGGGGGGFGGGGGGGGGGGGGGGFFGFGGDEGGGGGGDD3
@M03364:276:000000000-BLYN8:1:1101:14212:7280 1:N:0:1
ACTCCTACGGGAGGCAGCAGTAGGGAATCTTCCGCAATGGGCGAAAGCCTGACGGAGCAACGCCGCGTGAGTGATGAAGGGTTTCGGCTCGTAAAACTCTGTTATTAGGGAAGAACAAATGTGTAAGTAACTGTGCACGTCTTGACGGTACCTAATCAGAAAGCCACGGCTAACTACGTGCCAGCAGCCGCGGTAATACGTAGGTGGCAAGCGTTATCCGGAATTATTGGGCGTAAAGCGCGCG
+
GGGGGGGGGGGGGGGGGGGGGGGGGGGGGGGGGGGGGGGGGGGGGGGGGGGGGGGGGGGGGGGGGGGGGGGFGGGGGGGGGGGGGGGGGGGGGGGGGGGGGGGGGGGGGGGGGGGGGGGGGGGGGGGGGGGGGGGGGGGGGGGGGGGGGGGGGFGGGGGGGGGGGGGGGGGGGGGGGGGGGGGGGGDFGGGGGG5EGGGGGGGGGGGGGGGGEGGGFF9CGEGGGGGGGGGGGGGGGGGGGGGG
@M03364:276:000000000-BLYN8:1:1101:13074:7290 1:N:0:1
ACTCCTACGGGAGGCAGCAGTGGGGAATATTGCACAATGGGCGCAAGCCTGATGCAGCCATGCCGCGTGTATGAAGAAGGCCTTCGGGTTGTAAAGTACTTTCAGCGGGGAGGAAGGCATTAAGGTTAATAACCTTAGTGATTGACGTTACTCGCAGAAGAAGCACCGGCTAACTCCGTGCCAGCAGCCGCGGTAATACGGAGGGTGCAAGCGTTAATCGGAATTACTGGGCGTAAAGCGCACG
+
FGGGGGGGGGGGGGGGGFFGGCFGGEGGFGGGGGGGGGGGGGGGGCGGGFGFGGFFGGGFGGGGGGGFGGFGGDFCFFFGGGGGGFGDGGGGFFFGGGGGGFGGGDC+CFGGGGD@FGF,EDGGGCDFGFFFGCA=FFC<DGGGGGGFFDFFFEGDGGF:>:FGFF:CFDGGGGGFFCGGDGGGGGCCGGDGGEGGG9BFE5:8CEEEG?C5AECCFDCF55;C<CG7+<8CD9E=DGGDCD)5
@M03364:276:000000000-BLYN8:1:1101:8423:7293 1:N:0:1
ACTCCTACGGGAGGCAGCAGTAGGGAATCTTCGGCAATGGACGAAAGTCTGACCGAGCAACGCCGCGTGAGTGAAGAAGGTTTTCGGATCGTAAAACTCTGTTGTTAGAGAAGAACAAGGACGTTAGTAACTGAACGTCCCCTGACGGTATCTAACCAGAAAGCCACGGCTAACTACGTGCCAGCAGCCGCGGTAATACGTAGGTGGCAAGCGTTGTCCGGATTTATTGGGCGTAAAGCGAGCG
+
GGGGGGGGGGGGGGGGGGGGGGGGGGGGFGGGGDGGGGGGGFGGGGGFGGGGGGGGGGGGGGGGGGGGGGGGGGGGG8FGGGGGGGGDDGGGGGGGGGFGGGGGGGGGGGGGGGGGGFFG,DFFFFGGGGDGGGGGGGGEG?FCCGEGGGGGGGGFGGGGGGGGGGGGGGGGGGGGFDEFGGGGGGGGGGGE>8EGGGGGGGGGCGGGGGGGGEGGGGGGGEECGGGGCFECDGGGGGCDGC37
@M03364:276:000000000-BLYN8:1:1101:9693:7313 1:N:0:1
ACTCCTACGGGAGGCAGCAGTAGGGAATCTTCCGCAATGGACGAAAGTCTGACGGAGCAACGCCGCGTGAGTGAAGAAGGTTTTCGGATCGTAAAGCTCTGTTGTTAGGGAAGAATAGTGATAAGAGTAACTGATTATCATGTGACGGTACCTAACCAGAAAGCCACGGCTAACTACGTGCCAGCAGCCGCGGTAATACGTAGGTCCCAAGCGTTGTCCGGATTTATTGGGCGTAAAGCGAGCG
+
GGGGGGGGGGGGGGGGGGGGGGGGGGGGGGGGGGGGGGGGGFGGGGGGGGGGGGGGGGGGGGGGGGGGGGGGGGGGGGGGGGDGGGGGEFGGGGGFGGGGGGGGGGFGGGCFGGGGGGGGGGGGFGGGGGGFGFGGGGGFCFGGGGGGGGGGGGGGGGGFGGGGGGGGGGGGFEGGGGFC7BFFGGGGGGGDGCGGGGGGGGGGGGGGCFGGEGGGGGGEGC879+CGC?EG7>EGGFFC<DC5
@M03364:276:000000000-BLYN8:1:1101:21655:7318 1:N:0:1
ACTCCTACGGGAGGCAGCAGTGGGGAATATTGCACAATGGGCGCAAGCCTGATGCAGCCATGCCGCGTGTATGAAGAAGGCCTTCGGGTTGTAAAGTACTTTCAGCGGGGAGGAAGGGGTGAGCCTTAATACGGTTCGTCATTGACGTTACCCGCAGAAGAAGCACCGGCTAACTCCGTGCCAGCAGCCGCGGTAATACGGAGGGTGCAAGCGTTAATCGGAATTACTGGGCGTAAAGGGCACG
+
GGFGGGFGGFGGEGGGGGGGGGGGGF;EFGGGGFGFEGGGGGGGEGDFGGGGGGGGGGGGGGGGGGGGGCDFGDEFGGGGF@<FFDGGGGEB,CEGGGDGGGFFF<FE=B+@C+DEGCGGG?B8<=C==DF,BF8CCFEEFC<@9=@FFFDAFG7CD1:BCFFFGC,4<@7B<<;97=FE@CFEG7=E8EC*8/8;@@CGG*:E>EC/<@+;E*;*:CC=CC;5C+<77+C=C)*7*0*177**
@M03364:276:000000000-BLYN8:1:1101:15328:7337 1:N:0:1
ACTCCTACGGGAGGCAGCAGTGGGGAATATTGCACAATGGGCGCAAGCCTGATGCAGCCATGCCGCGTGTATGAAGAAGGCCTTCGGGTTGTAAAGTACTTTCAGCGGGGAGGAAGGGATGAGCCTTAATACGGCTCGTCATTGACGTTACCCGCAGAAGAAGCACCGGCTAACTCCGTGCCAGCAGCCGCGGTAATACGGAGGGTGCAAGCGTTAATCGGAATTACTGGGCGTAAAGCGCACG
+
GGGGGGFGGGGGGGGGGGGGGGGGGGGGGGGGGGGGGGGGGGGGGGGGGGGGGGGGGGGGGGGGGGGGGGGGGGGGGGGGGGGGGGGGGGGGGGGGGGGGGGGGGGGGGGGGGGGGGGGGGGFGGGGGGGGGGGGGGGGGGGGGGGGGGGGGGGGGGGGGGGGGGGGGGGGGFGGGGGGGGGFEFGGGGGEEGGGGGGFFGE>EEGGGF?GFEGGGGGGGGGGGGGFGFCEEGGGGFGGGGGG:
@M03364:276:000000000-BLYN8:1:1101:20140:7349 1:N:0:1
ACTCCTACGGGAGGCAGCAGTGGGGAATATTGCACAATGGGCGCAAGCCTGATGCAGCCATGCCGCGTGTATGAAGAAGGCCTTCGGGTTGTAAAGTACTTTCAGCGGGGAGGAAGGGATGAGCCTTAATACGGTTCGTCATTGACGTTACCCGCAGAAGAAGCACCGGCTAACTCCGTGCCAGCAGCCGCGGTAATACGGAGGGTGCAAGCGTTAATCGGAATTACTGGGCGTAAAGCGCACG
+
GGGGGGGGGGGGGGGGGGGGGGGGGGGGGGGGGGGGGGGGGGGGGGGGGGGGGGGGGGGGGGGGGGGGGGGGGGGGGGGGGGGGGGGGFGGGGGGGGGGGGGGGGGGGGGGGGGGGGGGGGFGGGGGGFFFGGGGGGGEGGGGGGGGGGGGGGGGDCEGDGGGGGGGGGGGGGGGGGGGGGGGFGGFGGGEEGGGGGGGGGCEGGGGGGGGGGCGE5CEGDEGCFGGGDFGGGDEGGGGGGGD)
@M03364:276:000000000-BLYN8:1:1101:15784:7381 1:N:0:1
ACTCCTACGGGAGGCAGCAGTAGGGAATCTTCGGCAATGGGGGCAACCCTGACCGAGCAACGCCGCGTGAGTGAAGAAGGTTTTCGGATCGTAAAACTCTGTTGTTAGAGAAGAACGTTAAGTAGAGTGGAAAGTTACTTAAGTGACGGTATCTAACCAGAAAGGGACGGCTAACTACGTGCCAGCAGCCGCGGTAATACGTAGGTCCCAAGCGTTGTCCGGATTTATTGGGCGTAAAGCGAGC
+
GGGGGGGGGGGGGGGGGGGGGGGGGGGGGGGGGGGGGGGGGGGGGGGGGGGGGGGGGGGFFGGGGGG@FFGGGGGGGGGGGGGGGGGGGGGGGGGGGGGGGGGGGGGGGGGGGGGGGGFGGGGFGGGGGGGGGGGGGGGGGGGGGGGGGGGGGGGGGGGGGGGFGGGFGGGGGGGGGGGGGGGGGGGFFGGGDGGGGFGGGGFGGGGGGGGGGGGGCGGGGG8*CEFGGGGGGGGGGGFGGGG3
@M03364:276:000000000-BLYN8:1:1101:24058:7387 1:N:0:1
ACTCCTACGGGAGGCAGCAGTGGGGAATATTGCACAATGGGCGCAAGCCTGATGCAGCCATGCCGCGTGTATGAAGAAGGCCTTCGGGTTGTAAAGTACTTTCAGCGGGGAGGAAGGGATGAGCCTTAATACGGTTCGTCATTGACGTTACCCGCAGAAGAAGCACCGGCTAACTCCGTGCCAGCAGCCGCGGTAATACGGAGGGTGCAAGCGTTAATCGGAATTACTGGGCGTAAAGCGCACG
+
GGGGGGFGGGGGGGGGGGFGGGGGGGGGGGGGGGGGGGGGGGGGGGGGGGGGGGGGGGGGGGGGGGGGGGGGGGGFGGGGGGGGGGGGFFFFGGGGGGGFFFGGGGGGGGDDEGGGGGGGGGGGGGGGGGGGGGGGGGGGGFGFFGGGGGGGGGGEFFGCGFGGGGGGGGGGGCGFGGGGGGGGFGCGGGGGGGGGGGGGGDGGGCCEFGGGGGGGFFGGGGGGGGGGGGGFGGGGGFCDGDC5
@M03364:276:000000000-BLYN8:1:1101:20175:7400 1:N:0:1
ACTCCTACGGGAGGCAGCAGTAGGGAATCTTCGGCAATGGACGAAAGTCTGACCGAGCAACGCCGCGTGAGTGAAGAAGGTTTTCGGATCGTAAAACTCTGTTGTTAGAGAAGAACAAGGATGAGAGTAACTGTTCATCCCTTGACGGTATCTAACCAGAAAGCCACGGCTAACTACGTGCCAGCAGCCGCGGTAATACGTAGGTGGCAAGCGTTGTCCGGATTTATTGGGCGTAAAGCGAGCG
+
GGGGGGGGGGGGGGDGGGGGGGGGGGGGGGGFGGGGGGGGEGGGGGGGGGGGGGGGGGGGGGGGGGGGGFGGGGGGGGGGGGGGGGGGGGGGGGGGGGGGGGGGGGGGGGGGFFGGGGGGDGGGGFEFFFGFGGGFGGGGGGGFGGGCFGGGGGGE>3DFGGGGFGFFGGGGDFGGGGGGGGGGGG>GGDEGGGG7FGD5?BFCFF5CF@*=C:=GGGGGGEE*0<CCFFDFGGGGFGFC3955
@M03364:276:000000000-BLYN8:1:1101:5122:7402 1:N:0:1
ACTCCTACGGGAGGCAGCAGTAGGGAATCTTCGGCAATGGGGGCAACCCTGACCGAGCAACGCCGCGTGAGTGAAGAAGGTTTTCGGATCGTAAAGCTCTGTTGTAAGAGAAGAACGTTGAGTAGAGTGGAAAGTTACTCAAGTGACGGTATCTTACCAGAAAGGGACGGCTAACTACGTGCCAGCAGCCGCGGTAATACGTAGGTCCCAAGCGTTGTCCGGATTTATTGGGCGTAAAGCGAGC
+
GGGGGGGGGGGGGGGGGGGGGGGGGGGGGGGGGGGGGGGGGGGGGGGGGGGGGGGGGGGGGGGGDGGGGDEGGGGGGGGGFGGGGGGGGGGGGGGGGGGGGGGGGGAFGGGGGGGGGGGGGGGGGGGGGGGGGGGGGGGFGFFGGGGGGGGGGGGGGGGGGGGGGEFGGGDGGGFGGGGGDGGGGGGGGGGGGGCEGFFCCEGFGGGGGGGGGGG8EEFGGGE*AFFGGGGGFGGGGGGCDGG)
@M03364:276:000000000-BLYN8:1:1101:17313:7409 1:N:0:1
ACTCCTACGGGAGGCAGCAGTGGGGAATATTGCACAATGGGCGCAAGCCTGATGCAGCCATGCCGCGTGTGTGAAGAAGGCCTTCGGGTTGTAAAGCACTTTCAGCGAGGAGGAAGGTGGTGAGCTTAATACGTTCATCAATTGACGTTACTCGCAGAAGAAGCACCGGCTAACTCCGTGCCAGCAGCCGCGGTAATACGGAGGGTGCAAGCGTTAATCGGAATTACTGGGCGTAAAGCGCACG
+
GGGGGGGGGGGGGGGGGGGGGGGGGGGGGGGGGGGGGGGGGGGGGGGGGGGGGGGGGGGGGGGGGGGGGGGGGGGGGGGGGFGGGGGGGGGGDGGGGGGGFGFGGGGBFGGGGGGFGGGGGGCFGGGGGGGGGFGGGGGGGGGGGGGGGGGGGGGGECGGGGGGGGGGGGGGGGGGGGGGFFGGGGGGGGGGGGDGGDFGGGGGEGGGGCCCGGGDFGGGGGGGGGGGGFFGGGGGFGGGGGGD
@M03364:276:000000000-BLYN8:1:1101:6254:7410 1:N:0:1
ACTCCTACGGGAGGCAGCAGTGGGGAATATTGCACAATGGGCGCAAGCCTGATGCAGCCATGCCGCGTGTATGAAGAAGGCCTTCGGGTTGTAAAGTACTTTCAGCGGGGAGGAAGGGGTGAGCCTTAATACGGTTCGTCATTGACGTTACCCGCAGAAGAAGCACCGGCTAACTCCGTGCCAGCAGCCGCGGTAATACGGAGGGTGCAAGCGTTAATCGGAATTACTGGGCGTAAAGCGCACG
+
GGGGGGGGDGGGGGGGGGFGFGGGGGCGGGGGFCFGGGGGGGGGGGGGGGFCG,FFGGGGGGGGGGGFFCEFEFGDFGGGF8FFGGGGFGGGFFGGGGGFGGFGGFEGGGCFGC8=FGDFGGG8A<BDAFFFGGGC<FFEFG,@FFCFFFGGGGGGGGGGGGGGGFGGGGGGGGFEGGCFDFGCFGB8CG5EE?>EFFGFECGGD?EGGGEGGCECEF?CCC?CFGGGEFFGDCEEGGGGC3C3
@M03364:276:000000000-BLYN8:1:1101:9054:7415 1:N:0:1
ACTCCTACGGGAGGCAGCAGTAGGGAATCTTCGGCAATGGGGGCAACCCTGACCGAGCAACGCCGCGTGAGTGAAGAAGGTTTTCGGATCGTAAAACTCTGTTGTTAGAGAAGAACGTTAAGTAGAGTGGAAAGTTACTTAAGTGACGGTATCTAACCAGAAAGGGACGGCTAACTACGTGCCAGCAGCCGCGGTAATACGTAGGTCCCAAGCGTTGTCCGGATTTATTGGGCGTAAAGCGAGC
+
GGGGGGGGGGGGGGGGGGGGGGGGGGGGGGGGGGGGGGGGGGGGGGGGGGGGFGGGGGGGGGGGGGGFGEGFGGGGGGGGGGGGGGGGGGGGGGGGGGGGGGGGGGGGGGGGGGGGGGGGGGGGGGGGGGGGGGGGGGGGGGGGGGGGGGGGGGGGGGGGFGGGGGGGGGGGGGGGGGGGGGGGGGGGGGGGGGGGGGGGFGGGGGGGGGGGGGGGGGFGCG8ECFGGGGGGGGGGGGGGGGGD
@M03364:276:000000000-BLYN8:1:1101:3024:7435 1:N:0:1
ACTCCTACGGGAGGCAGCAGTGGGGAATATTGCACAATGGGCGCAAGCCTGATGCAGCCATGCCGCGTGTATGAAGAAGGCCTTCGGGTTGTAAAGTACTTTCAGCGGGGAGGAAGGGGTGAGCCTTAATACGGTTCGGCATTGACGTTACCCGCAGAAGAAGCACCGGCTAAATCCGTGCCAGCAGCCGCGGTAATACGGAGGGTGCAAGCGTTAATCGGAGTTACTGGGCGGACAGCGCACG
+
GCEG<FEGGEFGGGGGGGFGFEGFGGC8EEFGFEFD,EFCFGGCC:BFGGCF9EGGGGG8FGG8BEGGCF,CFG9,9CAFG=,9F<CF9C:BBF<F9FFDDGDEFEFEED:CC+<FF==FG7D,=BDFF<FFFGG:>F+@F:>9CCEC*D7=3>FGF*?F,,><,=<:=*<<F,;CFECEGGFC8BFF2=5*::8CF9<>**/::/;*<CF@8*2*/3A=:8*:F+++0<CFG3C*9CGGC3)/
@M03364:276:000000000-BLYN8:1:1101:15388:7469 1:N:0:1
ACTCCTACGGGAGGCAGCAGTAGGGAATCTTCGGCAATGGGGGCAACCCTGACCGAGCAACGCCGCGTGAGTGAAGAAGGTTTTCGGATCGTAAAACTCTGTTGTTAGAGAAGAACGTTAAGTAGAGTGGAAAGTTACTTAAGTGACGGTATCTAACCAGAAAGGGACGGCTAACTACGTGCCAGCAGCCGCGGTAATACGTAGGTCCCAAGCGTTGTCCGGATTTATTGGGCGTAAAGCGAGC
+
GGGGGGGGGGGGGGGGGGGGGFGGGGGGGGGGGGGGGGGGGGGGGGGGGGGGGGGGGGGGGGGGGGGGGGGGGGGGGGGGGGGGGGGGGGGGGGGGGGGGGGGGGGGGGGGDGGGGGGGGEGGGGGGGGGGGGGGGGGGGGGGDEGGGGGGGGGGFCFGGDGGGGGGGGGGGGGGGGGGGGGGGGFGGGFEBCG>CGGGGGGGGGGFFFDGGDEGGGGGGGG82AFEGGGG*1>EGGGG75<D)
@M03364:276:000000000-BLYN8:1:1101:9607:7471 1:N:0:1
ACTCCTACGGGAGGCAGCAGTGGGGAATATTGGACAATGGGCGCAAGCCTGATCCAGCCATGCCGCGTGTGTGAAGAAGGCCTTTTGGTTGTAAAGCACTTTAAGCGAGGAGGAGGCTACCGAGATTAATACTCTTGGATAGTGGACGTTACTCGCAGAATAAGCACCGGCTAACTCTGTGCCAGCAGCCGCGGTAATACAGAGGGTGCGAGCTTTAATCGGATTTACTGGGCGTAAAGCGTGC
+
GGGGGGGGGGGGGGGGGGGGGGGGGGGGGGGGGGGGGGGGGGGGGGGGGGGGGGGGGGGGGGGGGGGGGEGGGGGGGGGGGGGGGGGGGGGGGGGGGGGGGGGGGGGEGGGGGGCGGGGGGGGGGGGGGGGGGGGGGFGGGGFGGGGGGGGGGGGGGGGGGGGGGGGGGGGGGGGGGGGGGGGGGGGGGGGGGGEEGGGGGGGGGGGGGGCEEGGGCGGGGGGGDGGGGGGGGGGGGGGGDGGC
@M03364:276:000000000-BLYN8:1:1101:25948:7474 1:N:0:1
ACTCCTACGGGAGGCAGCAGTGGGGAATATTGCACAATGGGCGCAAGCCTGATGCAGCCATGCCGCGTGTATGAAGAAGGCCTTCGGGTTGTAAAGTACTTTCAGCGAGGAGGAAGGCATTAAGGTTAATAACCTTAGTGATTGACGTTACTCGCAGAAGAAGCACCGGCTAACTCCGTGCCAGCAGCCGCGGTAATACGGAGGTTGCAAGCGTTAATCGGAATTACTGGGCGTAAAGCGCACC
+
<FEFGGCG@F7FCFGGGGGGGGAEC@E8EEGF9FC,;ECFFG:@FFED@<<FFF9FC,CF<<<E+@FGEFGF<FFCEEGGFG,FCFD7,8+BBF<9<@B@FDE<5?:FFEFBCED?+<FFFCDCEF<F<FEFGD,?F,75,:@FG<BGDFCD<+=:@+3,,@,C:,8<:FGGCFF,3@@F*>;;7,6>BC58EEGCGG+;E>58****5A<8;E==CCFGE5EEEG+3++**97:5C7C3D5))
@M03364:276:000000000-BLYN8:1:1101:5836:7477 1:N:0:1
ACTCCTACGGGAGGCAGCAGTGGGGAATATTGCACAATGGGCGCAAGCCTGATGCAGCCATGCCGCGTGTATGAAGAAGGCCTTCGGGTTGTAAAGTACTTTCAGCGAGGAGGAAGGCGTTGTGGTTAATAACCGCAGCGATTGACGTTACTCTCAGAAGAAGCACCGGCTAACTCCGTGCCAGCAGCCGCGGTAATACGGAGGGTGCAAGCGTTAATCGGAATTACTGGGCGTAAAGCGCACG
+
GGGGGGGGGGGGGGGGGGGGGGGGGGGGGGGGGGGGGGGGGGGGGGGGGGGGGGGGGGGGGGGGGGGGGGGGGGGGGGGGGGGGGGGGGGGGGGGGGGGGGGGGGGGGGGGGGGGGGGGGGGGGGGGGGGGGGGGGGGGGGGGGGGGGGGGGGGGGGGGGGGGGGGGGGDEGGGGGGGGGEGGGGGGGGGGGGGGGGGGGGGGGGGGGGGGGGGGGGGGGGGGGGGGGGGGGGGCGGGGGGGG5
@M03364:276:000000000-BLYN8:1:1101:16892:7479 1:N:0:1
ACTCCTACGGGAGGCAGCAGTAGGGAATCTTCCGCAATGGACGAAAGTCTGACGGAGCAACGCCGCGTGTGTGAAGAAGGTTTTCGGATCGTAAAGCACTGTTGTTAGAGAAGAACACCCACCATAGGAAATGATGGTGGCATGACGGTATCTAACCAGAAAGCCACGGCTAACTACGTGCCAGCAGCCGCGGTAATACGTAGGTGGCAAGCGTTGTCCGGATTTATTGGGCGTAAAGGGAGCG
+
GGGGGGGGGGGGGGGGGGGGGGGGGGGGGGGGGGGGGGGGGGGGGGGGGGGGGGGGGGFGGGGGGGGGGGGGGGGGGGGGGGGGGGGGGGGGGGGFGGGGGGGGGGGGCDGGGGGGGGGGGGGGGGGGFGFGGGGGGGG7EGGGCFGGGGGGGGGGGGGGGGGGGGGFFGGGGGGGGGGFGGGGGGGGGGCEGGGDGGCE:BFGGGGGGGGGGCE5EG?ECCCE?FGGG?FGGDEGGGGGGGDD
@M03364:276:000000000-BLYN8:1:1101:10545:7516 1:N:0:1
ACTCCTACGGGAGGCAGCAGTGGGGAATATTGGACAATGGGCGAAAGCCTGATCCAGCCATGCCGCGTGTGTGAAGAAGGTCTTCGGATTGTAAAGCACTTTAAGTTGGGAGGAAGGGCAGTAAGTTAATACCTTGCTGTTTTGACGTTACCAACAGAATAAGCACCGGCTAACTTCGTGCCAGCAGCCGCGGTAATACGAAGGGTGCAAGCGTTAATCGGAATTACTGGGCGTAAAGCGCGCG
+
GGGGGGGGGGGGGGGGGGGGGGGGGGGGGGGGGGGGGGGGGGGGGGGGGGGGGGGGGGFGGGGGGGGGGCFGGGGGGGGGGGGGGGGEFFGGGGGGDCGG=DFEEA<AFGGGGGGGGGGGGGGFGFFFGFFFGGGFGGGGGGFGGCFGGGGGFGDGFGFFC>C<FBDFGD>:FGGGGGGGGGGGFGFGFGGEDCCEGGCCCFDGEGDEFGF5?CGGGGGGGGGFGGGFEFCEDGGE37795D)9
@M03364:276:000000000-BLYN8:1:1101:5854:7582 1:N:0:1
ACTCCTACGGGAGGCAGCAGTAGGGAATCTTCCGCAATGGACGAAAGTCTGACGGAGCAACGCCGCGTGAGTGAAGAAGGTTTTCGGATCGTAAAGCTCTGTTGTTAGGGAAGAATAGTGATAAGAGTAACTGATTATCATGTGACGGTATCTAACCAGAAAGCCACGGCTAACTACGTGCCAGCAGCCGCGGTAATACGTAGGTGGCAAGCGTTGTCCGGATTTATTGGGCGTAAAGCGAGCG
+
GGGGGGGGGGGGGGGGGGGGGGGGGGGGGGGGGG7FGGGGGGGGGGGGGGGGGGGGGGGGGGGGGGGGGGGGGGGGGFGGFGGGGGGGGGGGGFGGGGGGGGGGGGGGGGGGGGGGGGGGGGGGGGGGGGGGGGGGGGGGGGGGGGGGGFGGGGGGGGGGGGGGDFGGGGGDGFGGGGGGFGGGGGGGGGGGGGGGGGGGGGGGGGGGGGGGGEGDGGGGGGEEGGGGEFGGGGGGGGGGGGGD
@M03364:276:000000000-BLYN8:1:1101:25560:7593 1:N:0:1
ACTCCTACGGGAGGCAGCAGTGGGGAATATTGCACAATGGGCGCAAGCCTGATGCAGCCATGCCGCGTGTATGAAGAAGGCCTTCGGGTTGTAAAGTACTTTCAGCGGGGAGGAAGGGATGAGCCTTAATACGGCTCGTCATTGACGTTACCCGCAGAAGAAGCACCGGCTAACTCCGTGCCAGCAGCCGCGGTAATACGGAGGGTGCAAGCGTTAATCGGAATTACTTGGCGTAAAGCGCACG
+
GGGGGGGGGGGG7CGEGGFGGGGGGGGGGGGGGGGGGGGGGGGGGGGFEGGGGDCEGGCCFGFFGGGGG=FFGFFGFGGGGGGGGGGGGEGGGGGGGGGGGGGACFGE7FEGG+DFG7>B=DGGGGGGGGGGGGEGGG@FGFFFFD<@FFGGG@7@FFGGGGGGF@@FEEGGGGG;CEF*<CC7CGGGFGGDDEEEG798?*2:CC58@CCFGGEGGGGGGECGGFG77?FGGGEGGGGGG5C>
@M03364:276:000000000-BLYN8:1:1101:25001:7593 1:N:0:1
ACTCCTACGGGAGGCAGCAGTGGGGAATATTGGACAATGGGCGAAAGCCTGATCCAGCCATGCCGCGTGTGTGAAGAAGGCCTTTTGGTTGTAAAGCACTTTAAGCGAGGAGGAGGCTACCGAGATTAATACTCTAGGATAGTGGACGTTACTCGCAGAATAAGCACCGGCTAACTCTGTGCCAGCAGCCGCGGTAATACAGAGGGTGCGAGCGTTATCCGGAATTATTGGGCGTAAAGCGCGC
+
GGGGGGGGGGGEGGGGGGGGGGGGGFGGGGGFDDGGGGGGGGGGGGGGGGG8FFFGGGGGGGGGGGG=FGGGGGGGEGFGGFGFGGGGGGGGGGGGFDFGGGGFGGDCGCCGDEGGCFFGGGCEEGGGGGGGGG9FGG@<CFGG8F8CEGGGGFGGDGGGFAEGGGCCFGCFDFCFDFGGGGGGFGGGGGGGGCGEEGFGF?EGGDED>E*8CEGGGGGGGG=EGGG7<C+:5):CDGG7<<D5
@M03364:276:000000000-BLYN8:1:1101:17572:7596 1:N:0:1
ACTCCTACGGGAGGCAGCAGTGGGGAATATTGCACAATGGGCGCAAGCCTGATGCAGCCATGCCGCGTGTATGAAGAAGGCCTTCGGGTTGTAAAGTACTTTCAGCGGGGAGGAAGGGATGAGCCTTAATACGGCTCGTCATTGACGTTACCCGCAGAAGAAGCACCGGCTAACTCCGTGCCAGCAGCCGCGGTAATACGGAGGGTGCAAGCGTTAATCGGAATTACTGGGCGTAAAGCGCACG
+
GGGGGGGGGGGGGGGGGGFGGGGGGDGGGGGGGGGGGGGGGGGGGGGGGGGGGGGGGGGGGGGGGGGGGGGGGGGGGGGGGGGGGGGGGGGGGGGGGGGGGGGGGGGGGGGGGGGGGGGGGGGGGGGGGGGGGGGGGGGGGGGGGGGGGGGGGGGGGGFGFGFGGGGGGGGGGGGGGGGGGGGGGGGGGGGGGGEGGGCGGGGGGEGGGGGGGGGGGGGGGEGFGGGGFGGGDDGDGCCDGGGC
@M03364:276:000000000-BLYN8:1:1101:27787:7629 1:N:0:1
ACTCCTACGGGAGGCAGCAGTGGGGAATATTGCACAATGGGCGCAAGCCTGATGCAGCCATGCCGCGTGTATGAAGAAGGCCTTCGGGTTGTAAAGTACTTTCAGCGGGGAGGAAGGGGTGAGCCTTAATACGGTTCGTCATTGACGTTACCCGCAGAAGAAGCACCGGCTAACTCCGTGCCAGCAGCCGCGGTAATACGGAGGGTGCAAGCGTTAATCGGAATTACTGGGCGTAAAGCGCACG
+
FGGGGGGGGGGGGGGGGGGGGGGGGGGGGGG<FGGGGG98FGEGFGGGGGGGGGGGGGFCGGGGGGGGGGGGGGGGGGFCFGGADDGG<CEGGGGGGGGFGGGGGGG+@C7FGEGGC=+8>FDCDFGCFCFFGCFG7FG7<<AFFG@FFGG,DG7CFDGGGGGGGGGG@FGDFF?;FGGGGGGGGGDF:CEG>8CEG7CC5?EGDEE5C<AFGE5EF7CG*:EEFGGGGECDC):CCFCDGGD5
@M03364:276:000000000-BLYN8:1:1101:22812:7650 1:N:0:1
ACTCCTACGGGAGGCAGCAGTAGGGAATCTTCGGCAATGGACGAAAGCCTGACGGAGCAACGCCGCGTGAGTGATGAAGGGTTTCGGCTCGTAAAACTCTGTTATTAGGGAAGAACAAATGTGTAAGTAACTGTGCACGTCTTGACGGTACCTAATCAGAAAGCCACGGCTAACTACGTGCCAGCAGCCGCGGTAATACGTAGGTGGCAAGCGTTATCCGGAATTATTGGGCGTAAAGCGCGCG
+
GGGGCFGGGGGGGGGGGGEGGGGGGGGGGGGGGGGGGGGGGGGGGGGGGGGGGGGGGGGGGGGGGGGGGGGGGGGGGGGGGGGGGGGGGGGGGGGGGGGGGGGGGGGGGGGGGGGGGGGGGGGGGFGGGGGGGGGGGGGFGGGGGGGGGGGGGGGGGGGGGGGGGGGGGGGGGGGGGGGGGGGGGGGGGGGGGGDGGGGGGFFCGGGC>EGGGGDGGGGGGEGGGFGGGGGGGGGEGGCGGGGG
@M03364:276:000000000-BLYN8:1:1101:10027:7659 1:N:0:1
ACTCCTACGGGAGGCAGCAGTAGGGAATCTTCCGCAATGGGCGAAAGCCTGACGGAGCAACGCCGCGTGAGTGATGAAGGGTTTCGGCTCGTAAAACTCTGTTATTAGGGAAGAACAAATGTGTAAGTAACTGTGCACGTCTTGACGGTACCTAATCAGAAAGCCACGGCTAACTACGTGCCAGCAGCCGCGGTAATACGTAGGTGGCAAGCGTTATCCGGAATTATTGGGCGTAAAGCGCGCG
+
GGGGGGGGGGGGGGGGGGGGGGGGGGGGGGGGGGGGGGGGGGGGGGGGGGGGGGGGGGGGGGGGGGGGGEGGGGGGGGGGGGGGGGGGGGGGGGGGGGGGGGGGGGGGGGGGGGGGGGGGGGGGGGGGGGGGGGGGGGFGGGGGGGGGGGGGGGGGGGGGGGGGFGGGDGEFGGGGGGGGGGGGGGGGFGGGGGGGGGGGFDGGGGGGGGGGGGGGGG7CCGGGGGFEGCGGGGGCCFGGGDCD
@M03364:276:000000000-BLYN8:1:1101:4176:7660 1:N:0:1
ACTCCTACGGGAGGCAGCAGTAGGGAATCTTCCGCAATGGGCGAAAGCCTGACGGAGCAACGCCGCGTGAGTGATGAAGGGTTTCGGCTCGTAAAACTCTGTTATTAGGGAAGAACAAATGTGTAAGTAACTGTGCACGTCTTGACGGTACCTAATCAGAAAGCCACGGCTAACTACGTGCCAGCAGCCGCGGTAATACGTAGGTCCCAAGCGTTGTCCGGATTTATTGGGCGTAAAGCGAGCG
+
GGGGGGGGGGGGGGGGGGGGGGGGGGGGGGGGGGGGGGGGGGGGGGGGGGGGGGGGGGGGGGGGGGGGGGGGGGGGEFGGGGGGGGGGGGGGGGGGGGGGGGGGGGGGGGGGGGGGGGGGGGGGGGGGGGGGGGGGGGGGGGGGGGGGGGGGGFGGGGGGGGGG<:FGGGGGGGGGGGGGGGGGEFFGGGGEGGGGGCFGGGGGGGGGGGGGGGG5AFGDEEGGGGGGGGGGGGGGGGGGGDG)
@M03364:276:000000000-BLYN8:1:1101:17642:7683 1:N:0:1
ACTCCTACGGGAGGCAGCAGTAGGGAATATTGCTCAATGGGCGAAAGCCTGAAGCAGCACCGCCGCGTGGAGGATGAAGGTTTTAGGATTGTAAACTCCTTTTCTAAGAGAAGATTATGACGGTATCTTAGGAATAAGCACCGGCTAACTCCGTGCCAGCAGCCGCGGTAATACGGAGGGTGCAAGCGTTACTCGGAATTACTGGGCGTAAAGAGTGCGTAGGCGGAGTGACAAGTCAGATGTG
+
GGGGGGGGGGGGGGGGGGGGGGGGGGGGCGGGFGGGGGGGGGGGGGGGGGGGGGFGGGG,FGGGGGGGGGFGEGGGDGGGGGGGGGGGGGGGGGGGGGGGGGGCFFEGGGGGGGGGGGGGFEGGGGFGGGGGGGFGGGGGGGGGGGEGEGGGGGFGGGGGGGFFEGGGG7FGGGGCCGGGGGGGGFCEGGGGGGGDGEGGGGGGGGGGCGGGFFGGGGGGGGGGEGGGGGGGGGGGCCCFFGGG
@M03364:276:000000000-BLYN8:1:1101:18765:7690 1:N:0:1
ACTCCTACGGGAGGCAGCAGTGGGGAATATTGCACAATGGGCGCAAGCCTGATGCAGCCATGCCGCGTGTATGAAGAAGGCCTTCGGGTTGTAAAGTACTTTCAGCGGGGAGGAAGGGATGAGGCTTAATACGGCTCGTCATTGACGTTACCCGCAGAAGAAGCACCGGCTAACTCCGTGCCAGCAGCCGCGGTAATACGGAGGGTGCAAGCGTTAATCGGAATTACTGGGCGTAAAGCGCACG
+
GGGGGGGGGGGGGGGGGGGGGGGGGFGGGGGGGGGGGGGGGFGGGGGGGGGGGGGGGGGGGGGGGGGGGGFGGGGGGGGGFGGGGGGGGGGGGGGGGGGGGGGGGACGDGGGGGGGGGFEFGGGFDGFFGGGGGGGGGEGGCGGGCCFFA>FFEF7FFDFGFCFCG7FGDGGGGGFCEE7CCCCCFE7CE>5E?>8<C@@>1?EG8/*<?+CEEGG=F7CCEEFGG?FFGGDC9C:5:7C3<7)
@M03364:276:000000000-BLYN8:1:1101:6842:7692 1:N:0:1
ACTCCTACGGGAGGCAGCAGTAGGGAATCTTCCGCAATGGGCGAAAGCCTGACGGAGCAACGCCGCGTGAGTGATGAAGGGTTTCGGCTCGTAAAACTCTGTTATTAGGGAAGAACAAATGTGTAAGTAACTGTGCACGTCTTGACGGTACCTAATCAGAAAGCCACGGCTAACTACGTGCCAGCAGCCGCGGTAATACGTAGGTGGCAAGCGTTATCCGGAATTATTGGGCGTAAAGCGCGCG
+
FGGFGGGGGGGGGGGGGGGGGGGGGGGGGGGGGGGGGGGGGGGGGGGGGGGGGGGGGGGGGGDFGGGGGGGGGGGGGGGGEGGGGGGGGGGGGGGGGGGGFGGGGGGGGGGGGGGGGGGGGGGGGGGGGGGGGGGGGGGGGGGGFGGGGGGGGGGGFGGGGGGG:FGGGGGGGGGGGGGGGGGGGGGGGGGGGGGGFFFGGGGGGGGFGGGGGGGGGGGGGGG5?+?FGGGGGGGGG>CDGGGG
@M03364:276:000000000-BLYN8:1:1101:28006:7696 1:N:0:1
ACTCCTACGGGAGGCAGCAGTGGGGAATATTGCACAATGGGCGCAAGCCTGATGCAGCAATGCCGCGTGTATGAAGAAGGCCTTCGGGTTGTAAAGTACTTTCAGCGAGGAGGAAGGCATTAAGGTTAATAACCTTAGTGATTGACGTTACTCGTAGAAGAAGCACCGGCTAACTCCGTGCCAGCAGCCGCGGTAATAAGGAGGGTGCAAGCGTTAATCGGAATTACTGGGCGTAAAGCGCACG
+
G9FD@FF9@F:@:FGCBCFFF8FGD;;EDFF9,EFCFGCC<,@CEGCFGGGGGF9FC866EFF,@++@CFFG9FE96FFF8,CC,CCFFCGFFAECF<FGFGGGGCEG7@@FFE8EDF,BF<E,9FFD<E<,B,5C<9@?ADF9F9=F=E>F>+,6<FCFGCFAF3,>:CF7<,,,7CFF@*>>>,>8DEGDE8*:CF,<C9>EG88C6FC8CE58*=@5:CCF6CCG7CCFDDDEF77/5C59
@M03364:276:000000000-BLYN8:1:1101:7598:7697 1:N:0:1
ACTCCTACGGGAGGCAGCAGTGGGGAATATTGCACAATGGGCGCAAGCCTGATGCAGCCATGCCGCGTGTATGAAGAAGGCCTTCGGGTTGTAAAGTACTTTCAGTCGGGAGGAAGGTGTCAAGGTTAATAACCTTGGCAATTGACGTTACCGACAGAAGAAGCACCGGCTAACTCCGTGCCAGCAGCCGCGGTAATACGGAGGGTGCAAGCGTTAATCGGAATTACTGGGCGTAAAGCGCACG
+
GGGGGGGGGGGGGGGGGGGGGGGGGGGGGGGGGGGGGGGGGGGGGGGGGGGGGGGGGGGGGGGGGGGGEFFGGGGGGGGGGGGGGGGDGGGGGGGGGGGGGGGGGFGGGGEGGCGGGGGGGGGGGGGGFFGGGGGGGFGGGGGGGGGGGGGGGGGGGGFGFFGGGGGGGGGGGGFGGGGGGGGGGGGGGGGGGGGGGGFGGGGGGGGGGGGCEGEDFGCGGDGFGGGG?CFGGGGGGCFGGGGC
@M03364:276:000000000-BLYN8:1:1101:20076:7697 1:N:0:1
ACTCCTACGGGAGGCAGCAGTGGGGAATATTGGACAATGGGCGAAAGCCTGATCCAGCCATGCCGCGTGTGTGAAGAAGGTCTTCGGATTGTAAAGCGCTTTAAGTTGGGAGGAAGGGCAGTAAGTTAATACCTTGCTGTTTTGACGTTACCAACAGAATAAGCACCGGCTAACTTCGTGCCAGCAGCCGCGGTAATACGAAGGGTGCAAGCGTTAATCGGAATTACTGGGCGTAAAGCGCGCG
+
GGGGGGGGGGGGGGGGGGFFGGGGGFGGGGGGGGGGGGGGGGGGGGGGGFFGGGGGGCGGGGGGGGGGGGGGGGGGGGGGGCGGGGGEGEGGGGGGGGGGGGGGFFGGGG<FGFGGGGGGGGGGGFFFFEFG<FGGGFGGGGGGGGGGGFGGEFEGGGGGGGGGGGGGGGGDGGFGGGGGGGGGGGGGGGGGGGGGGG;FGGEGGGGEGGGGGGGGGGGFGGGGFFCFF6CFGGGGCCFGCGGD
@M03364:276:000000000-BLYN8:1:1101:13917:7710 1:N:0:1
ACTCCTACGGGAGGCAGCAGTGGGGAATATTGCACAATGGGCGCAAGCCTGATGCAGCCATGCCGCGTGTATGAAGAAGGCCTTCGGGTTGTAAAGTACTTTCAGCGAGGAGGAAGGCATTAAGGTTAATAACCTTGGTGATTGACGTTACTCGCAGAAGAAGCACCGGCTAACTCCGTGCCAGCAGCCGCGGTAATACGGAGGGTGCAAGCGTTAATCGGAATTACTGGGCGTAAAGCGCACG
+
GGGGGGGGGGGGGGGGGGGGGGGGGGGGGGGGGGGGGGGGGGGGGGGGGGGGGGGGGGGGGGGGGGGGGGGGGGGGGGGGGGGGGGGGGGGGGGGGGGGGGGGGGGGGGGGGGGGGGGGGGGGGGGGGGGGGGGGGGGGGGGGGGGGGGGGGGGGGGGGGGGGGGGGGGGGGGGGFGGGGGGGGGGGGFGGGGGGGGGFGGGGGGGGGGGGGGGDEGGGGGGGFGGGGGGGGGGGGGGGGCGGD
@M03364:276:000000000-BLYN8:1:1101:25109:7730 1:N:0:1
ACTCCTACGGGAGGCAGCAGTGGGGAATATTGCACAATGGGCGCAAGCCTGATGCAGCCATGCCGCGTGTATGAAGAAGGCCTTCGGGTTGTAAAGTACTTTCAGCGGGGAGGAAGGGGTGCGCCTTTAAACGGACCGTCATTGACGTTACCCGACGAAGAAGCAACGGCTAACTACGTGCCAGCAGCCGCGGTAATACGGAGGGTGCAAGCGTTAATCGGAATTACTGGGCGTAAAGCGCACG
+
GGGGGGGGGGGGGGEGGGGFGCFGGGGG@FG<,;CFGGGG8FG7B@F,FGGGC<CFGG,E,EFF@EGGGCCFGGGGCGGG?CEFGFG7F:CFGGG9B,CFDFB9,54:+@C+FEGG++@33+@833+,:,33>++++*6@*,7DCGEEFD<D:::>*=1*=CFG,,@FGGFEFFG9FGFGGGGGGFFGGGGEGCEGCGGGDEGGGGGGGGFGGGE8CEAFG=5CFG9FGGGGCG5EGG7D))9C
@M03364:276:000000000-BLYN8:1:1101:12075:7737 1:N:0:1
ACTCCTACGGGAGGCAGCAGTAGGGAATCTTCGGCAATGGGGGCAACCCTGACCGAGCAACGCCGCGTGAGTGAAGAAGGTTTTCGGATCGTAAAGCTCTGTTGTAAGTCAAGAACGAGTGTGAGAGTGGAAAGTTCACACTGTGACGGTAGCTTACCAGAAAGGGACGGCTAACTACGTGCCAGCAGCCGCGGTAATACGTAGGTCCCGAGCGTTGTCCGGATTTATTGGGCGTAAAGCGAGC
+
GGGGGGGGGGGGGGGGGGGGGGGGGGGGGGGGGGGGGGGGGGGGGGGGGGGGGGGGGGGGGGGGGGGGGGGGGGGGGGGGGGGGGGGGGGGGGGGGGGGGGGGGGGGGGGGGGGGGGGGGGGGGGGGGGGGGGGGGGGGGGGFGGGFGGGGGGGGGGGGGGGGGGEDFGGGGGGGFEGDGGGGGGGGGGDEGGGGEGGGGGF9FGG9C8C=CGGGGGGGGCC*5CFFF?CGGFC5>DGG:D3C/
@M03364:276:000000000-BLYN8:1:1101:11256:7743 1:N:0:1
ACTCCTACGGGAGGCAGCAGTAGGGAATCTTCCACAATGGACGAAAGTCTGATGGAGCAACGCCGCGTGAGTGAAGAAGGTTTTCGGATCGTAAAACTCTGTTGTTGGAGAAGAACGTATTTGATAGTAACTGATCAGGTAGTGACGGTATCCAACCAGAAAGCCACGGCTAACTACGTGCCAGCAGCCGCGGTAATACGTAGGTGGCAAGCGTTGTCCGGATTTATTGGGCGTAAAGCGAGCG
+
GGGGGGGGGGGGGGGGGGGGGGGGGGGGGGGGGGGGGGGGGGGGGGGGGGGGGGGGGGGGGGGGGGGGGGGGGGGGGGGGGGGGGGGGGGGGGGGGGGGGGGGGGGGGGGGGGGGGGFFGGGGGGGGGGGGGGGGGGGGGGGGGFGGGGGGFGGGGGGGGGGGGGGGGGGGGGGGGGGGGGGGGGGGGGGGGGGGGGGGGGGGGGGGGGGGGGGGGGFFGGGEGGGGGGGGGGGGGGGGGGGD<
@M03364:276:000000000-BLYN8:1:1101:16462:7773 1:N:0:1
ACTCCTACGGGAGGCAGCAGTGGGGAATATTGCACAATGGGCGCAAGCCTGATGCAGCCATGCCGCGTGTATGAAGAAGGCCTTCGGGTTGTAAAGTACTTTCAGCGAGGAGGAAGGCATTAAGGTTAATAACCTTAGTGATTGACGTTACTCGCAGAAGAAGCACCGGCTAACTCCGTGCCAGCAGCCGCGGTAATACGGAGGGTGCAAGCGTTAATCGGAATTACTGGGCGTAAAGCGCACG
+
GGGGGGGGGGGGGGGGGGGGGGGGGGGGGGGGGGGGGGGGGGGGGGGGGGGGGGGGGGGGGGGGGGGFFGGGGGGGGGGGGGGGGGGGGGGGFGGGG<FGGGGGGGGGGGFGGFGGGGGGGGFGEGGFFFGGGGGGGGGGGGFFGGDFFGGGFGGGGGFFGGGGGGGGGGGGGGGGGGGGDGGGGGGGGGGGGGDGGGGGG*=EGGGGGGGGGGGGGGGGGEGGGGGGGGGGGDEGGGGDGGGD
@M03364:276:000000000-BLYN8:1:1101:10978:7799 1:N:0:1
ACTCCTACGGGAGGCAGCAGTGGGGAATATTGCACAATGGGCGCAAGCCTGATGCAGCCATGCCGCGTGTGTGAAGAAGGCCTTCGGGTTGTAAAGCACTTTCAGCGAGGAGGAAGGTGGTGAGCTTAATACGTTCATCAATTGACGTTACTCGCAGAAGAAGCACCGGCTAACTCCGTGCCAGCAGCCGCGGTAATACGGAGGGTGCAAGCGTTAATCGGAATTACTGGGCGTAAAGCGCACG
+
GGGGGGGGGGGGGGGGGGGGGFGGGGGGGGGGGFGGGGGGGGGGGGGGGGGGGGGGGGGGGGGGGGGGGGGGGGGGGGGGGGGGGGGGGCFCGGGGGGGGGGGGGGGEFGEGGGGGDGGFGGGGGGGGGGGGGGGGFGGFGGGGGGGGGGGGGGGGGGGGDCGGGGGGGGGGGGGGGGGGDGGGGGGFGDGGGGCGGGFGGDGGGGGGGGGCGEGEFGFGG*;FGFCGCGGGGGGGCGFGGGD5
@M03364:276:000000000-BLYN8:1:1101:15489:7800 1:N:0:1
ACTCCTACGGGAGGCAGCAGTGGGGAATATTGCACAATGGGCGCAAGCCTGATGCAGCCATGCCGCGTGTATGAAGAAGGCCTTCGGGTTGTAAAGTACTTTCAGCGGGGAGGAAGGGGTGAGCCTTAATACGGTTCGTCATTGACGTTACCCGCAGAAGAAGCACCGGCTAACTCCGTGCCAGCAGCCGCGGTAATACGGAGGGTGCAAGCGTTAATCGGAATTACTGGGCGTAAAGCGCACG
+
GGGGGGGGGGGGGGGGGGGGFFGGGGGGGGGGGGGGGGGGGGGGGGGGGGGGGGGGGGGGGGGGGGGGGGGGGGGGGGFGGGGFFGGGGGGGGGGGGGGGGGGGGGGGGGGGGGGGGGGGGFGFGFGGGGGGGGGGEGGGCFGGGGGGGGEFFGGGDFFGGGGGGGGGGEGGGGGCFGGGGGGGGGGGGCCEGGGCFGCFE;?EGEEEGFGGGGGGFGFFGGGGGGGGGGGGGGGGGGGGGGG5
@M03364:276:000000000-BLYN8:1:1101:18496:7802 1:N:0:1
ACTCCTACGGGAGGCAGCAGTAGGGAATCTTCCGCAATGGACGAAAGTCTGACGGAGCAACGCCGCGTGAGTGAAGAAGGTTTTCGGATCGTAAAGCTCTGTTGTTAGGGAAGAATAGTGATAAGAGTAACTGATTATCATGTGACGGTACCTAACCAGAAAGCCACGGCTAACTACGTGCCAGCAGCCGCGGTAATACGTAGGTGGCAAGCGTTGTCCGGAATTATTGGGCGTAAAGCGCGCG
+
GGGGGGGGGGGGGGGGGGGGGGGGGGGGGGGGGGGGGGGGGGGGGGGGGGGGGGGGGGGGGGGGGGGGGGGGGGGGGGGGGGGGGGGGGGGGGGGGGGGGGFGGGGFGGGGGGGGGGGGGGGGGGGGGGGGGGGGGGFGGGGGGGGGGGGEGGFGGGFFGGGFFEGGGGGGGFGGCFGGGGGGGF?GGGGGGGGDGGFGGGGGGGGGFFCEGGGGGGGCEEGGGGGGG7CEFDGGGGGGGGGD)
@M03364:276:000000000-BLYN8:1:1101:10151:7811 1:N:0:1
ACTCCTACGGGAGGCAGCAGTGGGGAATATTGCACAATGGGCGCAAGCCTGATGCAGCCATGCCGCGTGTGTGAAGAAGGCCTTCGGGTTGTAAAGCACTTTCAGCGAGGAGGAAGGGTTCAGTGTTAATAGCACTGTTCATTGACGTTACTCGCAGAAGAAGCACCGGCTAACTCCGTGCCAGCAGCCGCGGTAATACGGAGGGTGCAAGCGTTAATCGGAATTACTGGGCGTAAAGCGCACG
+
FGGGGGGGGGGGGGGGGGGGGGFGGGGGGGGGGGGGGGGGGGGG7FGGGGGGGFGGGGGGGGCEFGGGGEFGGGDFGGGGFGGGDDFGGGGEFGGFGDGFGGGCFFG@FG7F7BFFEGGGGGFGGDFCFFGGGFFFGGAFFG<FDFFFGGGGGDEGGGCCEGGG7DG::@<BFFFFGCC**D;B>EDDGGGGGGDCE9?CE*=CC388B99C?8E5=FEFE5A=GGGGGDFDGG5E3C*5CDC)
@M03364:276:000000000-BLYN8:1:1101:16966:7839 1:N:0:1
ACTCCTACGGGAGGCAGCAGTAGGGAATCTTCCGCAATGGACGAAAGTCTGACGGAGCAACGCCGCGTGAGTGAAGAAGGTTTTCGGATCGTAAAGCTCTGTTGTTAGTGAAGAAGAGTGGTAAGAGTAACTGCTTATCATGTGACGGTAGCTAACCAGAAAGCCACGGCTAACTACGTGCCAGCAGCCGCGGTAATACGTAGGTGGCAAGCGTTGTCCGGAATTATTGGGCGTAAAGCGCGCG
+
GGGGGGGGGGGGGGG@FGGGGGGGGGGGGGGGGGGGGGGGGGGGGDGGGGGGGGGGGGGGGGGGGGGGGGGGGGGGGGGGGGGCFEGGGGGGGFDECF<FEGAFFFGFFGGGGGGGFECFFGFGFGGGGGFGGGGFFGCFGGGGGGGDGGGGGGGGGGGGGGG7FEGGD@F7DFFBGGFGGGGGEFGGG>>EGGG7EGFGGCC8FFFFD+CF5CE57EFGGEEGGGCEFFFGGG=CFFGG3C)7
@M03364:276:000000000-BLYN8:1:1101:25874:7888 1:N:0:1
ACTCCTACGGGAGGCAGCAGTAGGGAATCTTCGGCAATGGGGGCAACCCTGACCGAGCAACGCCGCGTGAGTGAAGAAGGTTTTCGGATCGTAAAACTCTGTTGTTAGAGCAGAACGTTAAGTAGAGTGGAACGTTACTTAAGTGACGGTATCTAACCAGAAAGGGACGGCTAACTACGTGCCAGCAGCCTCGGTAATACGTAGGTCCCAAGCGTTGTCCGGATTTATTGGGCGTAAAGCGAGC
+
GFAFFFGCCGF@FCGGCGGGG<CFGGGGFCFGFGD@CFFGCGGG7FFCGFGGGGGGCFEGFGC7BCFFGD@EF9BFFGFGGGGFGEC+BFCGGGDEGCGC9FFGCAFGFG,B<@3AFFFCDBBCFF<<<=FF,BBDF7<9,>DF=<CEGGGGGECFFDFEGGGGF7<DGGGDDFFCF:*6:6=9B:F,C5,,31=**?++3<2=EGFCF90*=*A/>70<CED/;E7FGFF*7CEEC3DGDCD/
@M03364:276:000000000-BLYN8:1:1101:8790:7894 1:N:0:1
ACTCCTACGGGAGGCAGCAGTAGGGAATCTTCCGCAATGGACGAAAGTCTGACGGAGCAACGCCGCGTGTGTGAAGAAGGTTTTCGGATCGTAAAGCACTGTTGTTAGAGAAGAACACCCACCATAGGAAATGATGGTGGCATGACGGTATCTAACCAGAAAGCCACGGCTAACTACGTGCCAGCAGCCGCGGTAATACGTAGGTGGCAAGCGTTGTCCGGATTTATTGGGCGTAAAGGGAGCG
+
GGGGGGGGGGGGGGGGGGGGGGGGGGGGGGGGGGGGGGGGGGGFGGGGGGGGGGGGGGGGGGGGGGGGGGGGGGGGGGGGFFGGGGGGGGGGGGGGGGGGGGFGGGGGGGGGGGGGGGGGGGGGGGGGGGGFFGGGGGGGGGGGGGGGGGGGGGGGGFGGGGGFFGGGGGGGGGGGGGGGGGGGFGGGGGGGGGGGGGGGGGGGGGGGGGGGGGGGGGFEGEE5<FFGGFGGGDCEGFGGGCCC
@M03364:276:000000000-BLYN8:1:1101:15691:7914 1:N:0:1
ACTCCTACGGGAGGCAGCAGTAGGGAATCTTCGGCAATGGGGGCAACCCTGACCGAGCAACGCCGCGTGAGTGAAGAAGGTTTTCGGATCGTAAAACTCTGTTGTTAGAGAAGAACGTTAAGTAGAGTGGAAAGTTACTTAAGTGACGGTATCTAACCAGAAAGGGACGGCTAACTACGTGCCAGCAGCCGCGGTAATACGTAGGTCCCAAGCGTTGTCCGGATTTATTGGGCGTAAAGCGAGC
+
GGGGGGGGGGGGGGGGGGGGGGGGGGGGGGGGGGGGGGGGGGGGGGGGGGGGGGGGGGGGGGGGGGGFGGGGGGGGGGGGFGGGGGGGGGGGGGGGGGGGGGGGGGGGGGGGGGGGGGGFGGGGGFGGGGGGGGGGGGGGGGGGGGGGGGGGGGGGGGGGGGGFGCGFGGGGGGGGGGGGGGGGGGFFGGGGGGEGDGGGGGGGGGGGGGGFDEGCEGGFGGEGCFGFGGGGGGGGGGGGGGG3
@M03364:276:000000000-BLYN8:1:1101:23343:7915 1:N:0:1
ACTCCTACGGGAGGCAGCAGTGGGGAATATTGCACAATGGGCGCAAGCCTGATGCAGCCATGCCGCGTGTATGAAGAAGGCCTTCGGGTTGTAAAGTACTTTCAGCGGGGAGGAAGGGGTGAGCCTTAATACGGTTCGTCATTGACGGTACCCGCAGAAGAAGCACCGGCTAACTCCGTGCCAGCAGCCGCGGTAATACGGAGGGTGCAAGCGTTAATCGGAATTACTGGGCGTAAAGCGCACG
+
CGGGGFFGEDGGDGD@EEFFGGGGGGGGFGGGFGFAGGFGGGEGEGC<FGGG9CCFGEGGC@GGGGGGGGGGFFGFFGFGFFFFDGGGGGGG9@EGGFGGGFGFGCFEEGGEGGGGGGG@FGFCGGBFF9<,DEFGCGGGGF9,=FF7F::,3**>FF:>FGGGGG7FGDEEFGF?FG@**=9FFCCBEE5CE?:>EFFC>E*8:EGGFGE88/?85<CFGC==8:?F9CC5CGEDG7><591/
@M03364:276:000000000-BLYN8:1:1101:26717:7917 1:N:0:1
ACTCCTACGGGAGGCAGCAGTAGGGAATCTTCCGCAATGGACGAAAGTCTGACGGAGCACCGCCGCGTGAGTGAAGAAGGTTTTCGGATCGTAAAGCTCTGTTGTTAGTGAAGAAGAGTGGTAAGAGTAACTGCTTATCATGTTACGGTAGCTAACCAGAAAGCCACGGCTAACTACGTGCCAGCAGCCGCGGTAATACGTAGGTGGCAAGCGTTGTCCGGAATTATTGGGCGTAAAGCGCGCG
+
GGGGGGGGGGGGGDGGGGGGGGGGGFGFGGGGGGGGGGGGFGGGG>FGGGGGGCECGD7,CCGGGGGGG7FGGGGGG8FGCF<FGGGGGFGGGGGGCEFFGGGGGCGFGA@EF9FFF<FGGGGGGFGGGGGGFFGGFGGGGGG,CFGFGGCFGFGGG?::FGGGGGGGGGGGGGGGFEG7CD@ECFGCFGGE8E5:;;CGCFE@FFGGCFGGGEGGG7?:C=CGD7?C?9CFGD=5/C>CGDG5
@M03364:276:000000000-BLYN8:1:1101:8827:7928 1:N:0:1
ACTCCTACGGGAGGCAGCAGTGGGGAATATTGCACAATGGGCGCAAGCCTGATGCAGCCATGCCGCGTGTATGAAGAAGGCCTTCGGGTTGTAAAGTACTTTCAGCGAGGAGGAAGGCATTAAGGTTAATAACCTTAGTGATTGACGTTACTCGCAGAAGAAGCACCGGCTAACTCCGTGCCAGCAGCCGCGGTAATAGGGAGGGTGCAAGCGTTAATCGGAATTACTGGGCGTAAAGCGAACG
+
GGGGGGGFGGGGGGGGGGGGGGGFFGGGGGGGGGGGGGGGGGGGGGGGGFGGGGGGGGGGGGGGGGGGGGGGGGFGEGGGGFFFGGGGFG@C@FGEGGFGGGFGGFGCFD>FCCFGEGGFDFGGGFGFFFFFGGCFFG,A<FFGGGG:FGGGGGDEC:7<CCFC@C@FDEEDFGGCFEC1:DG,*:>FBC*BEEECFG+?E68CB18*:EF*3B8EGGFFG5*/<:CGGFGGGC7CFF:5/1/)
@M03364:276:000000000-BLYN8:1:1101:9949:7937 1:N:0:1
ACTCCTACGGGAGGCAGCAGTGGGGAATATTGGACAATGGGCGAAAGCCTGATCCAGCCATGCCGCGTGTGTGAAGAAGGTCTTAGGATTGTAAAGCACTTTAAGTCGGGAGGAAGGGCAGTAAGTTAATACCTTGCTGTTTTGACGTTACCAACAGAATAAGCACCGGCTAACTTCGTGCCAGCAGCCGCGGTAATACGTAGGTCCCAAGCGTTGTCCGGATTTATTGGGCGTAAAGCGAGCG
+
FGGGGGGGGGGGGGGGGGGGGGGGGGGGGGGGG?FGGGGGGGGGGGGGGGGG<FGGGGGGGGFGEGGGGFFFGGFGGFGGAF<F,CF<EDF?,CD<D8A?FF,<EA,BFG:::BFEBFGCEGDGGG9AFGGGFDCBFFFFGGFGGGCFFFFF=FEGCF=FGGC=FEG@7>F*@@ECGG,5CEA8FG:DDC5EEE5BC9BFGGGG;FFGC:@CEBEC2=2/=C=E9@CFFFE5D9:55CFGDGCD
@M03364:276:000000000-BLYN8:1:1101:7766:7941 1:N:0:1
ACTCCTACGGGAGGCAGCAGTGGGGAATATTGCACAATGGGCGCAAGCCTGATGCAGCCATGCCGCGTGTATGAAGAAGGCCTTCGGGTTGTAAAGTACTTTCAGTCGGGAGGAAGGTGTTAAGGTTAATAACCTTGGCAATTGACGTTACCGACAGAAGAAGCACCGGCTAACTCCGTGCCAGCAGCCGCGGTAATACGGAGGGTGCAAGCGTTAATCGGAATTACTGGGCGTAAAGCGCACG
+
GGGGGGGGGGGG@FGEEGGGGEGGGGGGGGGGGGGGGGGGGGGGGGGGGGGGGGGGF?FGGGGGCEGGGDGGGGFGFFGGGDFFGGG:FFGEGGGGGGGEGGDF9BFGGGEGGCCGGGGGGGGGGFDCDFGGGFFG9F8FFGFDGGGCFGGGDGGGGGGGGCGFDFGECEGGGGFGGEFFFF;DFGGGGGGGGGE7CFC8*3=CCEDGGGC=CEEEGGGF58EFF?FGEFFD5CEGG>2)7>G)
@M03364:276:000000000-BLYN8:1:1101:17242:7952 1:N:0:1
ACTCCTACGGGAGGCAGCAGTAGGGAATCTTCGGCAATGGACGAAAGTCTGACCGAGCAACGCCGCGTGAGTGAAGAAGGTTTTCGGATCGTAAAACTCTGTTGTTAGAGAAGAACAAGGACGTTAGTAACTGAACGTCCCCTGACGGTATCTAACCAGAAAGCCACGGCTAACTACGTGCCAGCAGCCGCGGTAATACGTAGGTGGCAAGCGTTGTCCGGATTTATTGGGCGTAAAGCGAGCG
+
GGGGGGGGGGGGGGGGGGGGGGGGGGGGGGGGGGGGGGGGGGGGGGEFGGGGGFGGGGGGGGGGGGGGGGGGGGGGGGGGGGGGGGGEGGGGGGGGGGGGGGGGGGGGGGGGGGGGGGGGGGGEGGGGGGGGGGGGGGGGGGGGGGGGGFGGGFGGGFGGGGGGGGGGGGGGGGGGGGGGGGGGGGGGGGGEGGEGGGGGGGGGGGGGGGGGGEEGGGFGGEGGFGFGGGGGGGGGGGGGGGDG
@M03364:276:000000000-BLYN8:1:1101:7414:7953 1:N:0:1
ACTCCTACGGGAGGCAGCAGTGGGGAATATTGCACAATGGGCGCAAGCCTGATGCAGCCATGCCGCGTGTATGAAGAAGGCCTTCGGGTTGTAAAGTACTTTCAGCGGGGAGGAAGGGGTGAGCCTTAATACGGTTCGTCATTGACGTTACCCGCAGAAGAAGCACCGGCTAACTCCGTGCCAGCAGCCGCGGTAATACGGCGGGTGCAAGCGTTAATCGGAATTACTGGGCGTAAAGCGCACG
+
CFDDEFF@CE7@CCFE;;FFCEEFE7,@CCCFFE@<6,CFGGF:@F76CFFGG9<9F@FFCFGGCFGGGGCF<AFFCCEC<FEC=DG7,8@FDE,FFGF9EC9A@<FFEGEEG=EECCC:FGG,>DFFGGGFEFFGFGGGGGGGGGGCGGCF7:CEGGGGGGFGGGGGGGGGGGGGGGGGGGGG79CGGG>EGE>CEFCEG**?E:/5<9@FGCD*:9+2:E=FEC70AFG55CCGD7?DGD57
@M03364:276:000000000-BLYN8:1:1101:15103:7959 1:N:0:1
ACTCCTACGGGAGGCAGCAGTAGGGAATCTTCCGCAATGGACGAAAGTCTGACGGAGCAACGCCGCGTGAGTGAAGAAGGTTTTCGGATCGTAAAGCTCTGTTGTTAGGGAAGAATAGTGATAAGAGTAACTGATTATCATGTGACGGTACCTAACCAGAAAGCCACGGCTAACTACGTGCCAGCAGCCGCGGTAATACGTAGGTGGCAAGCGTTGTCCGGAATTATTGGGCGTAAAGCGCGCG
+
GGGGGGGGGGGGGGGGGGGGGGGGGGGGGGGGGGGGGGGGGGGGGGGGGGGGGGGGGGGGGGGGGGGGGGGGGGGGGGGGGGGGGGGGGGGGGGGGGGGGGGGGGGGGGGGGGGGGGGGGGGGGGGGGGGGGGGGGFGGGGGGGGCGGGGGGGFGGGGGGGGGFGGGGGGGGGFEFGGGGGGGGGGGGFGGGGGGGGGGGGGFEGGC6CGGGGGGEGGGGGCGGGGGGCFGF3DGDGGGGDDD7
@M03364:276:000000000-BLYN8:1:1101:4785:7964 1:N:0:1
ACTCCTACGGGAGGCAGCAGTGGGGAATATTGCACAATGGGCGCAAGCCTGATGCAGCCATGCCGCGTGTATGAAGAAGGCCTTCGGGTTGTAAAGTACTTTCAGCGGGGAGGAAGGGATGAGCCTTAATACGGCTCGTCATTGACGTTACCCGCAGAAGAAGCACCGGCTAACTCCGTGCCAGCAGCCGCGGTAATACGGAGGGTGCAAGCGTTAATCGGAATTACTGGGCGTAAAGCGCACG
+
GGGGGGGGGGGDGGGGGGGGGGGGGGGGGGGGGGGGGGGGGGGGGGGGGGGGGGGGGGFGGFGGGGGGGFGGGGFGGGGGGGGGGGGGFGGGGGGGGGGGGGGGGGGGGGGGGEGFGGGFEGGFGGGGGGGGGDGGGCFC<FFFFGG<BFCGGGGGGGGFGGGGGGCEFGGEGGGGGGFCGGGGGGGGGGGGGGCEG7CFDEGEEGGGGFGGEGGGGG?FGGGGGGGFGFGGDCEEGGGGDGD3
@M03364:276:000000000-BLYN8:1:1101:20516:7974 1:N:0:1
ACTCCTACGGGAGGCAGCAGTAGGGAATCTTCGGCAATGGACGAAAGTCTGACCGAGCAACGCCGCGTGAGTGAAGAAGGTTTTCGGATCGTAAAACTCTGTTGTTAGAGAAGAACAAGGACGTTAGTAACTGAACGTCCCCTGACGGTATCTAACCAGAAAGCCACGGCTAACTACGTGCCAGCAGCCGCGGTAATACGTAGGTGGCAAGCGTTGTCCGGATTTATTGGGCGTAAAGCGAGCG
+
GGGGFGGGGGGGGGGGGGGGGGGGGGGGGGGGGGGGGGGGGGGGGGGFGGGFGGGGGGGFGGGGGGGGGGGGGGGGGGGGGGGGGGGGGGGGGGGGGGEGGGGGGGGGGGGGGGGGGGFGGGGGCGGGGGGGFFGGGGGFGGGGGGCGGGGGGGGGGGGGGGGGGFGGGGGGFGGGGGGGGGGGGGGGGCGGGGGDGFGGGGGGGGGGCCF5EGGGG?FEGDEGG?FFGGGGGGGGGGGGGGGD
@M03364:276:000000000-BLYN8:1:1101:3485:7980 1:N:0:1
ACTCCTACGGGAGGCAGCAGTGGGGAATATTGCACAATGGGCGCAAGCCTGATGCAGCCATGCCGCGTGTGTGAAGAAGGCCTTCGGGTTGTAAAGCACTTTCAGCGAGGAGGAAGGTGGTGAACTTAATACGTTCATCAATTGACGTTACTCGCAGAAGAAGCACCGGCTAACTCCGTGCCAGCAGCCGCGGTAATACGGAGGGTGCAAGCGTTAATCGGAATTACTGGGCGTAAAGCGCACC
+
GGGG8FGGGGGGGGGGGGGGGGGDFGGGGGGFGGGGGGGDFGGGGGGGGGGGGGGEGGGGGGGGGGGGGGFGGGGGCFGGGGGGGGGGFGGGDGGGGGGGGGGGGGGGGGGGCEGEGGGGGGGGGGGGGGGGGGGFAFFGGGGGGGGGGGGGGGGGDGGGGGGGGFGGCEFFGGFGGGGGGFFGGGGFGDGGGGGGGGGG>CEEEGGGGGCCGGGEFEFGDG=FGGGGGGFGDGGGGGFGDDD)
@M03364:276:000000000-BLYN8:1:1101:6469:8008 1:N:0:1
ACTCCTACGGGAGGCAGCAGTGGGGAATATTGCACAATGGGCGCAAGCCTGATGCAGCCATGCCGCGTGTGTGAAGAAGGCCTTCGGGTTGTAAAGCACTTTCAGCGAGGAGGAAGGTGGTGAACTTAATACGTTCATCAATTGACGTTACTCGCAGAAGAAGCACCGGCTAACTCCGTGCCAGCAGCCGCGGTAATACGTAGGTGGCAAGCGTTGTCCGGAATTATTGGGCGTAAAGCGCGCG
+
GGGGGGGGGGGGGGGGGGGGGGGGGGGGGGGGGGGGGGGGGGGGGGGG?FGDGGGGGGGGGGGGGGGGGGGGGGGGGGGGGGGGGGGGGGGGGGGGGGGGGGGGGFGGGGGGGGGGGFGGGGGGGGGGGGGGGFFGGGGGGGGGGGGEGGGGGGGGGGGGGGGGFGGGGGGGGGGGGGGGGGGGGFGGGGGGGGGGGGGGGGGGGGGGGGGGDCEGGFGGGGEC<CGGGGGGGGGGGGGGDGGD
@M03364:276:000000000-BLYN8:1:1101:20434:8021 1:N:0:1
ACTCCTACGGGAGGCAGCAGTAGGGAATCTTCGGCAATGGGGGCAACCCTGACCGAGCAACGCCGCGTGAGTGAAGAAGGTTTTCGGATCGTAAAGCTCTGTTGTAAGAGAAGAACGTTGAGTAGAGTGGAAAGTTACTCAAGTGACGGTATCTTACCAGAAAGGGACGGCTAACTACGTGCCAGCAGCCGCGGTAATACGTAGGTCCCAAGCGTTGTCCGGATTTATTGGGCGTAAAGCGAGC
+
GGGGGGGGGGGFGGGGGGGGGGGGGGGGGGGGGGGGGGGGGGGGGGGGGGGGGGGGGGGGGGGGGGGGGGGGGGGGGGGGGGGGGGGGGGGGGGGGGGGGGGGGGGGGGGGGGGGGGGGGGGGGGGGGGGDGFFGGGGGGGGGGGGGGGGGGGGGGGGGGGGGGGGGGGGGGGGGGGGGGGGGGGGGGGGGGGGGGGGGGGFGGGGGGGGFDGGGG5CGGGGCEGGGGGGGGCDG5DFGGGGGD
@M03364:276:000000000-BLYN8:1:1101:11977:8029 1:N:0:1
ACTCCTACGGGAGGCAGCAGTGGGGAATATTGCACAATGGGCGCAAGCCTGATGCAGCCATGCCGCGTGTATGAAGAAGGCCTTCGGGTTATAAAGTACTTTCAGCGAGGAGGAAGGCATTAAGGTTAATAACCTTAGTGATTGACGTTACTCGCAGAAGAAGCACCGGCTAACTCCGTGCCAGCAGCCGCGGTAATACGGAGGGTGCAAGCGTTAATCGGAATTACTGGGCGTAAAGCGCACG
+
GGGGGGGGGGGGGGGGGGGGGGGGGGGGGGGGGGGGGGFGGGGGGGGGGGGGGGGGGGGGGGGGGGGFGGGGGGGGGGGGGGGGGGGGGGGGGGGGGGGGGGGGGGGGGGGGGCGGGGGGGGGGGGGGGGGGGGGGGGGGGGGGGGGGFGEGGGGGGGGFGGGGGGGGGGGEGGGGGGGGGGGGGGGGGGGGGGGGGGGGGGGGEGGGGFGGGGGGGGGGGGDGGGGGFFDFGC=CFGGGGGC)
@M03364:276:000000000-BLYN8:1:1101:13706:8035 1:N:0:1
ACTCCTACGGGAGGCAGCAGTAGGGAATCTTCCGCAATGGACGAAAGTCTGACGGAGCAACGCCGCGTGAGTGAAGAAGGTTTTCGGATCGTAAAGCTCTGTTGTTAGGGAAGAATAGTGATAAGAGTAACTGATTATCATGTGACGGTACCTAACCAGAAAGCCACGGCTAACTACGTGCCAGCAGCCGCGGTAATACGTAGGTGGCAAGCGTTGTCCGGAATTATTGGGCGTAAAGCGCGCG
+
GGGGGGGGGGGGGGGGGGGGGGGGGGGGGGGGGGGGGGGGGGGGGGGGGGGGGGGGGGGGGGGGGGGGGGGGGGGGGGGGGGGGGGGGGGGGGGGGGGGGGGGGGGGGGGGGGGGGGGGGGGGGGGGFGGGGGGGGGGGGGGGGGGGGGGGGGGGGGGGGGGGGGGGGGGGGGGGCECGFGGGGGGGGGGGGGGGECE;8ECFCCFGGGGGGGGGGGGGGGDEGGGGFCCE5CDGGFGGGGGGD
@M03364:276:000000000-BLYN8:1:1101:24460:8044 1:N:0:1
ACTCCTACGGGAGGCAGCAGTGGGGAATATTGCACAATGGGCGCAAGCCTGATGCAGCCATGCCGCGTGTATGAAGAAGGCCTTCGGGTTGTAAAGTACTTTCAGCGGGGAGGAAGGGATGAGGCTTAATACGGCTCGTCATTGACGTTACCCGCAGAAGAAGCACCGGCTAACTCCGTGCCAGCAGCCGCGGTAATACGGAGGGTGCAAGCGTTAATCGGAATTACTGGGCGTAAAGCGCACC
+
GGGGGGGFEEGD@CFEGGGGGGGGGGGFGGGGDGGGGGGFGFGGGGGGGGFFGGFGGGGGGGDFGDEECGGGFEGGFG8FCEE<FDED,?EGGGG9@9DF<F<?EFEDGD+@F:FFDC8DF8FFG8AGGGGGGDGGEEEEGGGGGGGGGGGGFGGGGGGFFG@FF:C**CF@FGGEFGCFGD;ECFE7;EEE*2*19CCFGGG>EGEDGD?=CEEGGG7=CECF?FE3:C*A)1**7*79DDG)
@M03364:276:000000000-BLYN8:1:1101:17934:8050 1:N:0:1
ACTCCTACGGGAGGCAGCAGTGAGGAATATTGGTCAATGGAGGCAACTCTGAACCAGCCATGCCGCGTGCAGGATGACGGTCCTATGGATTGTAAACTGCTTTTGTACAGGAAGAAACCTCCCTACGAGTAGGGACTTGACGGTACTGTAAGAATAAGGATCGGCTAACTCCGTGCCAGCAGCCGCGGTAATACGGAGGATCCGAGCGTTATCCGGAATTATTGGGTTTAAAGGGTTCGTAGGC
+
GGGGGGGGGGGGGGGGGGGGGGEGGGGGCGGGGGGGGGGGGGGGGGGGGGGGGGGGGGFGGGGGGGGGGGGGGGGGGGGGGGGGGGGGGGGFGEGGGGGGGGGGGGGGGGGFDGGGGGGGGGGGGGG@FGGGFGGGGFGFFGGGGGGGGGGGGFGGGGGGGGGGDGDGGGGGDGGGGGGGGGFCEGGGGGCFGGGGDGGGGGGGGGGGGGGGGFGGGGCGGGGGFGG=EGFGD75CDGGG4D5*
@M03364:276:000000000-BLYN8:1:1101:16928:8055 1:N:0:1
ACTCCTACGGGAGGCAGCAGTGGGGAATATTGCACAATGGGCGCAAGCCTGATGCAGCCATGCCGCGTGTATGAAGAAGGCCTTCGGGTTGTAAAGTACTTTCAGCGGGGAGGAAGGGATGGGCCTTAATACGGTTCGTCATTGACGTTACCCGCAGAAGACGCACCGGCTAACTCCGTGCCAGCAGCCGCGGTAATACGGAGGGTGCAAGCGTTAATCGGAATTACTGGGCGGAAAGCGCACG
+
GGGGGGFGGGGGGGGGGGCGGGGGGFCFFGGFCFGFGGGGGCFFFGGGGGGGGFGFGFGGGGGFGDGGGGGGGDFFGGGGGFGGFGGGDF@FF9ADGFGCGGGGGG:FFGF@7=DGGGDDC+BD7CFGC<A=<CFE+BFGGGGGEGDFGGCF7F@:**,,3,6<BBFECEE<BCCGGE:44;<E@ECCEE5E58:*<+<CE*:CEC5C8C:8C;5?CCFFEDEFFCFGFGFFD):C3>FG39<5
@M03364:276:000000000-BLYN8:1:1101:16436:8069 1:N:0:1
ACTCCTACGGGAGGCAGCAGTAGGGAATCTTCCGCAATGGGCGAAAGCCTGACGGAGCAACGCCGCGTGAGTGATGAAGGGTTTCGGCTCGTAAAACTCTGTTATTAGGGAAGAACAAATGTGTAAGTAACTGTGCACGTCTTGACGGTACCTAATCAGAAAGCCACGGCTAACTACGTGCCAGCAGCCGCGGTAATACGTAGGTGGCAAGCGTTATCCGGAATTATTGGGCGTAAAGCGCGCG
+
GGGGGGGGGGGGGGGGGGGGGGGGGGGGGGGGGGGEGGGGGGGGGGGGGGGGGGGGGGGGGGGGGGGGGGGGGGGGGGGGGGGGGGGGGGGGGGGGFGGGGGGGGGGGGGGGGGGGGGGGGGGGGFGGGGGGGGGGGGGGGGGGGGGGGGGGGGGGGGGGGGGGGGGGGGGGGGGGGGGGGGGGGGGGGGGGGGGGGGGGGFGGGFFGDGGGGGGGGGGGGGGGGGGGGGGGGGGGGFFGCDDG
@M03364:276:000000000-BLYN8:1:1101:19676:8075 1:N:0:1
ACTCCTACGGGAGGCAGCAGTGGGGAATATTGCACAATGGGCGCAAGCCTGATGCAGCCATGCCGCGTGTATGAAGAAGGCCTTCGGGTTGTAAAGTACTTTCAGCGAGGAGGAAGGCATTAAGGTTAATAACCTTAGTGATTGACGTTACTCGCAGAAGAAGCACCGGCTAACTCCGTGCCAGCAGCCGCGGTAATACGGAGGGTGCAAGCGTTAATCGGAATTACTGGGCGTAAAGCGCACG
+
GGGGGGGGGGGGGGGGGGGGGGGGGGGGGGGGGGGGGGGGGGGGGGGGGGGGGGGGGGGGGGGFGGGGGGFGGGGGGGGGGGGGGGGGGGGGGGGGGGGGGGFCFGD7FGEGGDFGGGGGGGDGGGGGGGGGGGGGGGGGGGFGGGGGGGGCGGGGGGFCFFFGGGGGGGGGGGGGGGGGGGGGGGGG>EEGGG>EFGGGGEEGGGDGGGGGEECGFFFFGGGGGGGGCFFDDDEDGGGGGGGG
@M03364:276:000000000-BLYN8:1:1101:3688:8095 1:N:0:1
ACTCCTACGGGAGGCAGCAGTAGGGAATCTTCCGCAATGGGCGAAAGCCTGACGGAGCAACGCCGCGTGAGTGATGAAGGGTTTCGGCTCGTAAAACTCTGTTATTAGGGAAGAACAAACGGGTAAGTAACTGTGCACGTCTTGACGGGACCTAATCAGAAAGCCACGGCTAACTACGTGCCAGCAGCCGCGGTAATACGTAGGGGGCAAGCGTTATCCGGAATTATTGGGCGTAAAGCGGGCG
+
GGGGGGGGGGGGGGGGGGGGGGGGGGGGGGGG,BFGGGGGG?FEGGFGGGGGGEGGFGGGGEGGGGGFG:FFFGFGGGGGGGGGGGG7BFGGGGGGGAFFFFG,EFEGEGGGGCFD,<BDB3BF@8F,<333>FCFGGGGG,3>,,3>+>@*:>F,@E9>FGFC<:<5F7FEGFGG,BCFBCFF*BC2=C8CE8CGCE+;2<3:*BEG8F88=/CC=?F:E8CGGFCCCEG73)*:C7:))195
@M03364:276:000000000-BLYN8:1:1101:17121:8103 1:N:0:1
ACTCCTACGGGAGGCAGCAGTAGGGAATCTTCCGCAATGGACGAAAGTCTGACGGAGCAACGCCGCGTGAGTGAAGAAGGTTTTCGGATCGTAAAGCTCTGTTGTTAGTGAAGAAGAGTGGTAAGAGTAACTGCTTATCATGTGACGGTAGCTAACCAGAAAGCCACGGCTAACTACGTGCCAGCAGCCGCGGTAATACGTAGGTGGCAAGCGTTGTCCGGAATTATTGGGCGTAAAGCGCGCG
+
GGGGGGGGGGGGGGGGGGFGGGGGGGGGGGGGGGGGGGGGGGGGGGGGGGGGGGGGGGGGGGGGGGGGGGGGGGGGGGGGGGGGGGGGGGGGGGGGGGGGGGGGGGGGGGFGGCGGDFFGGGGGGGGGGGGGFGGGGGGGGCGGGGGGGGGFGCFGGGGGGGGGGGGGG>FGGGGGGGGGGFGGGGGG,BEGDGGEG9EGGGGGGGGGCEFGGGCEGGGGGGGGGGGGGGGCDDD=DG*9<DDD
@M03364:276:000000000-BLYN8:1:1101:10547:8119 1:N:0:1
ACTCCTACGGGAGGCAGCAGTGGGGAATATTGCATAATGGGCGCAAGCCTGATGCAGCCATGCCGCGTGTGTGAAGAAGGCCTTCGGGTTGTAAAGCACTTTCAGCGAGGAGGAAGGTGGTGAGCTTAATACGCTCATCAATTGACGTTACTCGCAGAAGAAGCACCGGCTAACTCCGTGCCAGCAGCCGCGGTAATACGGAGGGTGCAAGCGTTAATCGGAATTACTGGGCGTAAAGCGCACG
+
GGGGGGGGGGGGGGGGGGGGGGGGGGGGGGGGGGGGGGGGGGGGGGGGGGGGGGGGGGGGGGGGGGGGGGGGGGFGGGGGGGGGGGGGGGGGGGGGGGGGGGGGGGGCFGGGGGGGGGGGGGGGGGGGGGGGGGGGGGGGGGGGGGGGGGGGGGGGGGGGGGGGGGGGGGGGGGGGGGGGGGGGGGGGGGGGGGGGGGGFGGGGGGGGGGGGGGGGGGGGGGGGGGGGGGGGGGGGCGFGGGG:
@M03364:276:000000000-BLYN8:1:1101:13222:8133 1:N:0:1
ACTCCTACGGGAGGCAGCAGTGGGGAATATTGCACAATGGGCGCAAGCCTGATGCAGCCATGCCGCGTGTATGAAGAAGGCCTTAGGGTTGTAAAGTACTTTCAGCGGGGAGGAAGGTGATAAAGTTAATACCTTTGTCAATTGACGTTACCCGCAGAAGAAGCACCGGCTAACTCCGTGCCAGCAGCCGCGGTAATACGGAGGGTGCAAGCGTTAATCGGAATTACTGGGCGTAAAGCGCACG
+
GGGGGGGGGGGGGGGGGGGGGGGGGGGGGGGGGGGGGGGGGGGGGGGGGGGGGGGGGGGGGGGGGGGGGGGGGFGGGGGGGGGGGGGGGGGGGGFFGGGGGGGGGFEGGGGGGGFCFGGGGGGGGGGGGGGGGGFGACFF9FGGFGGGGGGGGGGEGGGGGGGGGFGGGGGGGGGGDGGGDFFGGFFGCECEECGGGGDFECDEGECGGGGGGGEEFFGGDEGGGFCCF?C5CDGGGGGGDGG5
@M03364:276:000000000-BLYN8:1:1101:17631:8146 1:N:0:1
ACTCCTACGGGAGGCAGCAGTAGGGAATCTTCGGCAATGGGGGCAACCCTGACCGAGCAACGCCGCGTGAGTGAAGAAGGTTTTCGGATCGTAAAACTCTGTTGTTAGAGAAGAACGTTAAGTAGAGTGGAAAATTACTTAAGTGACGGTATCTAACCAGAAAGGGACGGCTAACTACGTGCCAGCAGCCGCGGTAATACGTAGGTGGCAAGCGTTATCCGGAATTATTGGGCGTAAAGCGCGC
+
GGGGGGGGGGGGGGGGGGGGGGGGGGGGGGGGGGGGGGGGGGGGGGGGGGGGGGGGGGGGGGGGGGGGGGGGGGGGGGGGGGGGGGGGGGGGGFGGGGGGGGGGGGGGGGGGGGGFGGGGGGFGGGGGGGGGGGGGGGGGGGGGGGGGCGGFFGFGGGCGGGGGFCGGGGGGG?FGGGGGGFFFGGGGFFEDGGGCGGGDGFGGGGGGGGGFCEGGGGGGGG8CFGCGGGGGGGGGGGGGGGG)
@M03364:276:000000000-BLYN8:1:1101:20440:8146 1:N:0:1
ACTCCTACGGGAGGCAGCAGTAGGGAATCTTCGGCAATGGGGGCAACCCTGACCGAGCAACGCCGCGTGAGTGAAGAAGGTTTTCGGATCGTAAAACTCTGTTGTTAGAGAAGAACGTTAAGTAGAGTGGAAAGTTACTTAAGTGACGGTATCTAACCAGAAAGGGACGGCTAACTACGTGCCAGCAGCCGCGGTAATACGTAGGTCCCAAGCGTTGTCCGGATTTATTGGGCGTAAAGCGAGC
+
GGGGGGGGGGGGGGGGGGGGGCFGGGGGGGGGGGGGGGGGGGGGGGFGGGGGGGGGGGGGGGGGGGGGGGGGGGGGGGGGGGGGGGGGGGGGGGGGGGGGGGGGGGGGGGGGGGGGGGGGFGGGDGFGGGGGGGGGGGGGGGGGGGGDGGGGGGGGGGGGGGGGGGGGGDGGGFFFFGEFGGGGGGGGGGGGGGGGGGGGGGGGGGCFFGGGGGEGGGGGGGGGGGGGFGGGGGGGGGGDGGG)
@M03364:276:000000000-BLYN8:1:1101:13940:8160 1:N:0:1
ACTCCTACGGGAGGCAGCAGTAGGGAATCTTCCGCAATGGACGAAAGTCTGACGGAGCAACGCCGCGTGAGTGATGAAGGCTTTCGGGTCGTAAAACTCTGTTGTTAGGGAAGAATAAGTACCGTTCGAATAGGGCGGTACCGTGACGGTACCTAACTAGAAAGCCACGGCTAACTACGTGCCAGCAGCCGCGGTAATACGTAGGTGGCAAGCGTTGTCCGGAATTATTGGGCGTAAAGCGCGC
+
GGGGGGGGGGGGGGGGGGGGGGGGGGGGGGGGGGGGGGGGFGGGCGGGGGGGGGGGGGGGGGGGGGGGGGGGGGGGGGGGGGGGGGGGGGGGGGGGGGGGGGGGFGGGGFFFGGGGGGGGGFGEDGFGGGGGGFCFGGGGGGDGGGGEFGGGGGGGGGFGGGGGFGGGGGGGGGGGFGGGGFGGGGGGGGGEGGGCGGGGGFCECE?ECFFF*:CGDEFECE8=GGFDCCC5<<CGGG77DDD)
@M03364:276:000000000-BLYN8:1:1101:14320:8165 1:N:0:1
ACTCCTACGGGAGGCAGCAGTGAGGAATATTGGTCAATGGAGGCAACTCTGAACCAGCCATGCCGCGTGCAGGATGACGGTCCTATGGATTGTAAACTGCTTTTGTACAGGAAGAAACCTCCCTACGAGTAGGGACTTGACGGTACTGTAAGAATAAGGATCGGCTAACTCCGTGCCAGCGGCCGCGGTAATACGGAGGATCCGAGCGTTATCCGGAATTATTGGGTTTAAAGGGTTCGTAGGG
+
GGGGGGGGGGGGGGGGGGFFGGGGGGGGGGGGGGGGGGGGGGGGGGGGGGGGFFGGGGGGGGGGGGGGGGGGGGGGGFGGGGGGGGFGGFGGGGGGGGGGGGGCGGGGGGCGFEGGGG8EFF7=?<FC8BEFFE,BA?C9?FCCF:<<?FAAG,?F?FA9=>F:==CF8=F8+@@CFA<++5C@EGGDC:CFC9C7:88*4>*=;EC8E888C9C=C5FFCC9CGFE5=FG:?F=E559<CFD3
@M03364:276:000000000-BLYN8:1:1101:14857:8177 1:N:0:1
ACTCCTACGGGAGGCAGCAGTGGGGAATATTGCACAATGGGCGCAAGCCTGATGCAGCCATGCCGCGTGTGTGAAGAAGGCCTTCGGGTTGTAAAGCACTTTCAGCGAGGAGGAAGGTGGTGAGCTTAATACGCTCATCAATTGACGTTACTCGCAGAAGAAGCACCGGCTAACTCCGTGCCAGCAGCCGCGGTAATACGGAGGGTGCAAGCGTTAATCGGAATTACTGGGCGTAAAGCGCACG
+
GGGGGGGGGGGGGGGGGGGGFFGGGGGGGGGGGGGGGGFGGGGGGGGGGGGGGGGGGGGGGGGGGGGGGGGGGFGGFGGGGGGGGGGGGGGDFGGGGGGGGGGGGGGGGGDGGGGGGGGGGGFGGGGGGGGGGEGGGGGDGGCFGGGFGFFFGGEGGGGGGGGGGGGGGGGGGGGFGGGGGGGFGGGGGGGGGGG89;<EGCEDGGGGGEFFGGGEGGGGGGG=CFGFG?FFGGGGCFFGDG<5
@M03364:276:000000000-BLYN8:1:1101:4269:8181 1:N:0:1
ACTCCTACGGGAGGCAGCAGTAGGGAATCTTCCACAATGGACGAAAGTCTGATGGAGCAACGCCGCGTGAGTGAAGAAGGTTTTCGGATCGTAAAACTCTGTTGTTGGAGAAGAACGTATTTGATAGTAACTGATCAGGTAGTGACGGTATCCAACCAGAAAGCCACGGCTAACTACGTGCCAGCAGCCGCGGTAATACGTAGGTGGCAAGCGTTGTCCGGATTTATTGGGCGTAAAGCGAGCG
+
GGGGGGGGGGGGGGGGGGGGGGGGGGGGGGGGGGGGGGGGGGGGGCFGGGGGGGGGGGGGGGGGGGGCFDGGGGGGGGGGFGGGGGGGGGGGFGGGGGGGGGGGFGGGFGGGGGGGGGGFFGGGGGGGGGFGGGFGGGGGGGGGGGGGGGGGGGGGGGGGGGGGGGGGGGGEFCFGGGGGFGGGGGGGGEGGGGGGGGGGGGGGCFGGFGGGGGGGGGGGGGG=EFGGGGGGC9EGGGGGDDG3
@M03364:276:000000000-BLYN8:1:1101:8745:8187 1:N:0:1
ACTCCTACGGGAGGCAGCAGTGGGGAATCTTCCGCAATGGGCGAAAGCCTGACGGAGCAACGCCGCGTGAACGATGAAGGTCTTAGGATCGTAAAGTTCTGTTGTTAGGGACGAAGGGTAAGAATCATAATAAGGTTTTTATTTGACGGTACCTAACGAGGAAGCCACGGCTAACTACGTGCCAGCAGCCGCGGTAATACGTAGGCGGCAAGCGTTGTCCGGAATTATTGGGCGTAAAGCGAGC
+
GGGGGGGGGGGGGGGGGGGGGGGGGGGGFGEFFEGGGGGGGGGGBGGGGGGGGGDGGGFGGGGDEGGGGGGGFFGGGGGGGGGGGCCDFCFE8FFGGGFFFFGFFGGGGGFGGEGGGGGFFF9EFGGGFGFCFGGGF9DGFGGGGGGGGGGGGGGGFFFGGGFGDBFCGEGG@<DGGGGGGFF;<FFGGBEGD8C7CEFGGFGGBFGGGDG=FGGCGGGGGEGCC@CFFGFGGGGGGGGDGGG3
@M03364:276:000000000-BLYN8:1:1101:24218:8187 1:N:0:1
ACTCCTACGGGAGGCAGCAGTGGGGAATATTGCACAATGGGCGCAAGCCTGATGCAGCCATGCGCGGGTATGAAAGAGGGCTTCGGGGTGGAAAGTACTTTTAGCGGGGAGGAAGGGATGAGCCGTAATTCGGTTCGCCATTGACGTTACCCGCCGGAGAAGCCACGGCTAACCCCGTGGCAGCCGCCGCGGTAATACCGAGGGGGCAAGGGTTAAACCGAATTACTGGGCGGTAAGCGCACGC
+
G9E9EGEFGGEGGGGGGGGG;FFGGGEFGGGGGGGGGGGGGGGGGGDGGGGGGGGGCF8FFGGEC:C:665CCF,,C,C,B:F,+?F=@7=+CF?E,,<CF9,:,4@:E++C+BD@FF,@,3,3+88@*,,88*@*3***1F,>,*6>,*?F**44*<B<F+,2+4*<***?,42;8/**22;***2:*2*:C>E++++1***1***2:8**28/<++*2*/*:+30+<=;:<):=**1)97))
@M03364:276:000000000-BLYN8:1:1101:25682:8207 1:N:0:1
ACTCCTACGGGAGGCAGCAGTAGGGAATCTTCCGCAATGGGCGAAAGCCTGACGGAGCAACGCCGCGTGAGTGATGAAGGGTTTCGGCTCGTAAAACTCTGTTATTAGGGAAGAACAAATGTGTAAGTAACTGTGCACGTCTTGACGGTACCTAATCAGAAAGCCACGGCTAACTACGTGCCAGCAGCCGCGGTAATACGTAGGTGGCAAGCGTTATCCGGAATTATTGGGCGTAAAGCGCGCG
+
FFGGGGGGGGGGGGGGGGGGGFGGGGGGGGGFGFGGGGGGGGGGGGGGGGGG8FFEFGFGGGGGGGGGGGGGGG9EFFFGGGGGGGGGGFGGGGGGGGGGGGGGFFGGGFGDCFF<FBDGGGGGGFGGGFFAFGG,=<FCFFDGDDDGFFGCFFFGGGFGFGGGC:DGGEGGGGGGC@F7FGGGG7EFFECEEGGDCGG5CFG7FGD8C?8EGGGGGGGGG=:C8?7CFFGF5CE=5*27)7C7
@M03364:276:000000000-BLYN8:1:1101:16016:8227 1:N:0:1
ACTCCTACGGGAGGCAGCAGTAGGGAATCTTCGGCAATGGGGGCAACCCTGACCGAGCAACGCCGCGTGAGTGAAGAAGGTTTTCGGATCGTAAAACTCTGTTGTTAGAGAAGAACGTTAAGTAGAGTGGAAAGTTACTTAAGTGACGGTATCTAACCAGAAAGGGACGGCTAACTACGTGCCAGCAGCCGCGGTAATACGTAGGTCCCAAGCGTTGTCCGGATTTATTGGGCGTAAAGCGAGC
+
GGGGGGGGGGGDGGGGGGGGGGGGDDFGGGGFGGGGGGGGGGGGGGGGGGGFGGGGGGGGGGGCFDGGG@FGGGGGGGGGGGGGGGGGGGGGGGGGGGGGGGGGGGGGDFGGGGGGGEGDGGGGCFFGGGFGGFGGGG9FFGGGGGGGDGGGGGCGCGGGC7FGGGFFGGGGGGGGGGGGGGGGF>EGGGGGGGEGDGFCF9CGGGDGGG6EFEEGGGGCC8=18CE9FGGGCGGDGFGGDCD7
@M03364:276:000000000-BLYN8:1:1101:13162:8253 1:N:0:1
ACTCCTACGGGAGGCAGCAGTAGGGAATCTTCGGCAATGGGGGCAACCCTGACCGAGCAACGCCGCGTGAGTGAAGAAGGTTTTCGGATCGTAAAACTCTGTTGTTAGAGAAGAACGTTAAGTAGAGTGGAAAATTACTTACGTGACGGTATCTAACCAGAAAGGGACGGCTAACTACGGGCCAGCAGCCGCGGTAATACGTAGGTCCTAAGCGTTTTCCGGATTTATTGGGCGTAAAGCGAGC
+
GGGGGGGGGGGGGGGGGGGGG9FGGGGGFFGA<@FGGGGGFGGCEGGDGGGGCC+@F7FFGGGGGGGGGGDFFGGGGGGGGGGGGGGGG+FFDGGE=FGGFF,FBFGG,FGGGGD,CF8<DDA5BFA@ED@DDFDGGGG,7,@>F<:@:FCEFG=EGFGGCGC<,@@CC***1DFC,2C*=*44::?EF8C5:8::C++5;+3*;++233<+:?A5*/<+**2/8+0<++2:995*9***715/
@M03364:276:000000000-BLYN8:1:1101:22026:8277 1:N:0:1
ACTCCTACGGGAGGCAGCAGTGGGGAATATTGCACAATGGGCGCAAGCCTGATGCAGCCATGCCGCGTGTATGAAGAAGGCCTTCGGGTTGTAAAGTACTTTCAGCGAGGAGGAAGGCGTTGTGGTTAATAACCGCAGCGATTGACGTTACTCGCAGAAGAAGCACCGGCTAACTCCGTGCCAGCAGCCGCGGTAATACGGAGGGTGCAAGCGTTAATCGGAATTACTGGGCGTAAAGCGCACG
+
GGGGGGGGGGGGGGGGGGGGGGGGGGGGGGGGGGGGGGGGGGGGGGGGGGGGGGGGGGGGGGGGGGGGGGGGGGGGGGGGGGGGGGGGGGGGGGGGGGGGGGGGGGGGGGGGGGGGGGGGGGGGGGGGGGGGGGGGGGGGGGGFGGGGGGGGGGGGGGFGGGGGGGFGGGGGGGGGGGGGGGGGGGGGGGGGGGGGGGGGGEGGGGEDGGGGGGGGGGGGGDGGGGGGG6CFGGGGGGGGGGGC
@M03364:276:000000000-BLYN8:1:1101:3182:8282 1:N:0:1
ACTCCTACGGGAGGCAGCAGTAGGGAATCTTCGGCAATGGACGAAAGTCTGACCGAGCAACGCCGCGTGAGTGAAGAAGGTTTTCGGATCGTAAAACTCTGTTGTTAGAGAAGAACAAGGGTGAGAGTAACTGTTCACCCCTTGACGGTATCTAACCAGAAAGCCACGGCTAACTACGTGCCAGCAGCCGCGGTAATACGTAGGTGGCAAGCGTTGTCCGGATTTATTGGGCGTAAAGCGAGCG
+
E@EFCCF-BFFGG@GGEDFFF9ECCEGFGCFAFGG7CEFFCFFC@@@FEGGGGGG7FGCFEGGFGFEF@:FGGF,EF8F<EFGGGGGEGGGGDGGDDFGGGGCGCFGFGCFGG,E=FGGGGFGGGGFGGGGGGGGFFGGGD@FGGGGGFGEBFGCCFGG@CFGGFDFGDGFGGGGDDEGGGD9DEFGF@:8EEEGDGCFGC?FGEDGGGGGGGCGGGGGEED57+9?C?FFGGDC5CGGGG<CD
@M03364:276:000000000-BLYN8:1:1101:7044:8286 1:N:0:1
ACTCCTACGGGAGACAGCAGTAGGGAATCTTCCGCAATGGACGAAAGTCTGACGGAGCAACGCCGCGTGAGTGAAGAAGGTTTTCGGATCGTAAAGCTCTGTTGTTAGGGAAGAATAGTGATAAGAGTAACTGATTATCATGTGACGGTACCTAACCAGAAAGCCACGGCTAACTACGTGCCAGCAGCCGCGGTAATACGTAGGTGGCAAGCGTTATCCGGAATTATTGGGCGTAAAGCGCGCG
+
GGGGGGGGGGGGGGGGGGGGGGGGGGGGGGGGGGGEGGGGGGGGGGGGGGGGGGGGGDGGGGGGGGGGEGGGGGGGGGGGFGGGGGGGGGGGGGGGGGGGGGGGGFGFGGGGEFGGGGFGCFGGGGGGGGGGGFGGGGGGGGGGGGGGGGGGGGGGGGGGGGGGGGGGGGGGGGGGGDGFGGGGCFGGFGGGGGGGGGGGGGGDGGGGGGFFEG=EGGFGGGGC@FGGGGGGGGG=FG=CDD37
@M03364:276:000000000-BLYN8:1:1101:13549:8325 1:N:0:1
ACTCCTACGGGAGGCAGCAGTAGGGAATCTTCGGCAATGGGGGCAACCCTGACCGAGCAACGCCGCGTGAGTGAAGAAGGTTTTCGGATCGTAAAACTCTGTTGTTAGAGAAGAACGTTAAGTAGAGTGGAAAGTTACTTAAGTGACGGTATCTAACCAGAAAGGGACGGCTAACTACGTGCCAGCAGCCGCGGTAATACGTAGGTCCCAAGCGTTGTCCGGATTTATTGGGCGTAAAGCGAGC
+
GGGGGGGGGGGEGGGGGGGGGFGGGGGGGGGGGGGGEGGGGGGGGGGGGGGGGGGGGGGGGGGGGGGEGGGGGGGGGFGGFFFGGGG@EEFGGGFGFGGGGGGGFGGGGGGGGGGGGGGGGGFGGGGDFGGGGGGGGGAFGFGD<DEEGGGGGGFFGFFFFCFBFGCGEGGGGGGFFGGEFCGGGGGGFFEGGGGGGGCGFFF7CF9?FGGGGGGGGG+<=E*:CCFFGGGFGDGGCCDFGGD)
@M03364:276:000000000-BLYN8:1:1101:27810:8336 1:N:0:1
ACTCCTACGGGAGGCAGCAGTAGGGAATCTTCGGCAATGGACGAAAGTCTGACCGAGCAACGCCGCGTGAGTGAAGAAGGTTTTCGGATCGTAAAACTCTGTTGTTAGAGAAGAACAAGGACGTTAGTAACTGAACGTCCCCTGACGGTATCTAAACAGAAAGCCACGGCTAACTACGTGCCAGCAGCCGCGGTAATACGTAGGTGGCAAGCGTTGTCCGGATTTATTGGGCGTAAAGCGAGCG
+
GGGGGFFGFEGGGEGGGGGGGGFGGG<FGGGGFGGGGGCGFGGDGGGGGGGG9E:FGGEGEEFEGGEFFGGCFFFFD,=FEFFFFGGGGD7FEFGFGGFFGFGFCFGGFEEFCCF8EE8AFFE:<FCFGGGGGGG8F<+8+<BFFGDGFCFCCGF,33>B,CC,FF>*B<7C:5?F>>FGCDF7:BFGDD5>EG>8CF9C2?CEFD>><9FFGGC5C?EE588:C<70+?FE57EC*277*1)9
@M03364:276:000000000-BLYN8:1:1101:24020:8337 1:N:0:1
ACTCCTACGGGAGGCAGCAGTGGGGAATATTGCACAATGGGCGCAAGCCTGATGCAGCCATGCCGCGTGTATGAAGAAGGCCTTCGGGTTGTAAAGTACTTTCAGCGAGGAGGAAGGCATTAAGGTTAATAACCTTAGTGATTGACGTTACTCGCAGAAGAAGCACCGGCTAACTCCGTGCCAGCAGCCGCGGTAATACGGAGGGTGCAAGCGTTAATCGGAATTACTGGGCGTAAAGCGCACG
+
GGGGGGGGGGGGGGGGGGGGGGGGGGGGGGGGGFGGGGGGGGGGGGDGGGGGGGGGGGGGFGGGGGGGGGGGGFDFGGGGGGGGGGGGGGGGGGGFGGGGGGGGGGGGGGGEGGGBFFGGGGGGGFFGFGAEGGGGGGDGDFGGGGDFFCGFFGGCFEGEGGC<FGGGGGG*@FGGGGGGGGGGD7>CGGGGGGG7EGGFEBEGGGGDFGGGGGGEGGFFDEGGGGCGE6EGGG5C<DFGDGC5
@M03364:276:000000000-BLYN8:1:1101:24387:8359 1:N:0:1
ACTCCTACGGGAGGCAGCAGTGGGGAATATTGCACAATGGGCGCAAGCCTGATGCAGCCATGCCGCGTGTATGAAGAAGGCCTTCGGGTTGTAAAGTACTTTCAGCGGGGAGGAAGGGGTGAGCCTTAATACGGTTCGTCATTGACGTTACCCGCAGAAGAAGCACCGGCTAACTCCGTGCCAGCAGCCGCGGTAATACGGAGGGTGCAAGCGTTAATCGGAATTACTGGGCGTAAAGCGCACG
+
GGGGGGFGG>FGGGGGGGGGGGGGGGGGGGGGGGGGGGGGGGGGGDGGGGGGGGGGGGGGGGGGGGGGGEFFGGGGGGGGGDGGGGGGGGGFGGGGGGGGGGGGDGGGCGGGG:<FGGGCFCFGEFG9DGGGGGGGGECFCFGGGCEGGGFGGGGGGGG@FGFGGGGGGGGEGGGGFGGGGGGGGGGGGGGGGGGGGGCFEEEDEGGGGGGGGCGG5FGGDGDGGGGGGGGGGGGGGGGGDGG7
@M03364:276:000000000-BLYN8:1:1101:23483:8363 1:N:0:1
ACTCCTACGGGAGGCAGCAGTAGGGAATCTTCGGCAATGGGGGCAACCCTGACCGAGCAACGCCGCGTGAGTGAAGAAGGTTTTCGGATCGTAAAACTCTGTTGTTAGAGAAGAACGTTAAGTAGAGTGGAAAGTTACTTAAGTGACGGTATCTAACCAGAAAGCCACGGCTAACTACGTGCCAGCAGCCGCGGTAATACGTAGGTGGCAAGCGTTGTCCGGATTTATTGGGCGTAAAGCGAGC
+
GGGGGGGGGGGGGGGGGGGGGGGGGGGGGGGGGGGGGGGGGGGGGGGGGGGGGGGGGGGGGGGGGGGGGGGGGGGGGGGGGGGGGGGGGGGGGFGGGGGGGGGGGGGGGGGGGGGGGFFFGGGFFGGGGGGGGGDEGGGGGGGGGGGGEGGFGFGGGGGGGGGGGGGGGGGGGGGGGGGGGGCFCFGGGFGGGGGGGGG98?CGDFGCFGGFGGEGGGGGDEE5CCFGGGGGGCEGGG77DGG5
@M03364:276:000000000-BLYN8:1:1101:24715:8379 1:N:0:1
ACTCCTACGGGAGGCAGCAGTAGGGAATCTTCGGCAATGGACGAAAGTCTGACCGAGCAACGCCGCGTGAGTGAAGAAGGTTTTCGGATCGTAAAACTCTGTTGTTAGAGAAGAACAAGGACGTTAGTAACTGAACGTCCCCTGACGGTATCTAACCAGAAAGCCACGGCTAACTACGTGCCAGCAGCCGCGGTAATACGTAGGTGGCAAGCGTTGTCCGGATTTATTGGGCGTAAAGCGAGCG
+
GGGGGGGGGDGGGGGGGGGGGGGGGGGGGGGGGGGGGGGGGGGGGGGGGGGGGGGGGGGGGGGGGGGGGGGGGGGGGGGGGGGGGGGGGGGGGGGGGGGGGGGGGGGFGGGGGGGGGGFEFGGFFFEGGGGGGGGGGGGGGGGGGGGDFGFGGGGGGDGG@GGGGGGGGGGGGGGGGGGGCGGGGG6EFEGGGGGGGGGGGGGGGFFGGGGCEGGGGGGGGGG5<@FFFDGGCC=EGGGGGGGC
@M03364:276:000000000-BLYN8:1:1101:16851:8389 1:N:0:1
ACTCCTACGGGAGGCAGCAGTGGGGAATATTGCACAATGGGCGCAAGCCTGATGCAGCCATGCCGCGTGTGTGAAGAAGGCCTTCGGGTTGTAAAGCACTTTCAGCGAGGAGGAAGGTGGTGAACTTAATACGTTCATCAATTGACGTTACTCGCAGAAGAAGCACCGGCTAACTCCGTGCCAGCAGCCGCGGTAATACGGAGGGTGCAAGCGTTAATCGGAATTACTGGGCGTAAAGCGCACG
+
GGGGGGGGGGGGGGGGGGGGGGGGGFGGGGGGGGGGGGGGGGGGGGGGGGGGGGGGGGGGGGGGGGGGGGGGGGGGGGGGGGGGGGGGGGGGGGGGGGGGGGGGGGGGGGGGGGGGGGGGGGFGGGGGGGGGGGGGFGGGGGGGGGGGGGGGFGGGGGGGGGGGGGGGGGGGGGGGGGGGGGGGGGGGGGGGGGGGGGGGGGGGGGGDGGGGGGGGDGGGGGCFGGGGGGGGGGGGFFGGGGGD
@M03364:276:000000000-BLYN8:1:1101:3187:8397 1:N:0:1
ACTCATACGGGAGGCAGCAGTAGGGAATATTGCTCAATGGGCGAAAGCCTGAAGCAGCAACGCCGCGTGGAGGATGAAGGTTTTAGGATTGTAAACTCCTTTTCTAAGAGAAGATTATGACGGTATCTTAGGAATAAGCACCGGCTAACTCCGTGCCAGCAGCCGCGGTAATACGGAGGGTGCAAGCGTTACTCGGAATTACTGGGCGTAAAGAGTGCGTAGGCGGAGTGACAAGTCAGATGTG
+
GGGG9FFFGGGGGGGGGGFGGEEFGGFGGGGGGGGGFGFG@E:FEFGGGGGGGGGFDGDFFGEFEGGGGEEFGCFCFFFGGFGGGEF,CFGGGFGFGF=FFGGCFFEAEECFCFDF?F<EF7:BFGAFFFG9EFGDGFGGGGEEGGGGGCADFD@CFGC7FFGGGGGCFGB;EBFGG@BCFE*>FCGGG>CG,4C7CGFGCFF9BG5C:CCGG9FGGGEGGECFEGCEGGFGGGFFGGGGFGF:
@M03364:276:000000000-BLYN8:1:1101:18383:8404 1:N:0:1
ACTCCTACGGGAGGCAGCAGTAGGGAATCTTCGGCAATGGGGGCAACCCTGACCGAGCAACGCCGCGTGAGTGAAGAAGGTTTTCGGATCGTAAAACTCTGTTGTTAGAGAAGAACGTTAAGTAGAGTGGAAAATTACTTAAGTGACGGTATCTAACCAGAAAGGGACGGCTAACTACGTGCCAGCAGCCGCGGTAATACGTAGGTCCCAAGCGTTGTCCGGATTTATTGGGCGTAAAGCGAGC
+
GGGGGFGGGGGGGGGGGGGGGGGGGGGGGGGGGGEGGGGGGGGGGGGGGGGGGGGGGGGGGGGGGGGGGCFGGGGGFGGGGGGGGGGEEGGGGGGGGGGGGGGGGGGGGGGGGGGGGGGGGGGGGGGGGGGGGGGGFGGGGGGGGGGGGGGGFGGGGGGGGGGGGGGGGGGGDFGCC7FGGGGGGFGGGGGDCECGEGFGGGG@CFFFGGGG=EG5C=F?EEGGG?9FGGGDGGGDDGGGGG:)
@M03364:276:000000000-BLYN8:1:1101:8976:8412 1:N:0:1
ACTCCTACGGGAGGCAGCAGTGGGGAATATTGCACAATGGGCGCAAGCCTGATGCAGCCATGCCGCGTGTATGAAGAAGGCCTTCGGGTTGTAAAGTACTTTCAGCGGGGAGGAAGGGATGAGCCTTAATACGGTTCGTCATTGACGTTACCCGCAGAAGAAGCACCGGCTAACTCCGTGCCAGCAGCCGCGGTAATACGGAGGGTGCAAGCGTTAATCGGAATTACTGGGCGTAAAGCGCACG
+
GGGGGGGGGGGGGGGGGGGGGGGGGGGGGGGGGGGGGGGGGGGGGGGGGGGGGGGGGGGGGGGGGGGGGGGGGGGGGGGGGGGGGGFEFEGFFFFGGCGGGGGGGDGGGGGGGGGGEFGGGGGGFGGGGGFGGGGEFF<FGF<FGGGGGGGGGFGGGGGGGFGGGGGGGGGGCCFGFGGGGG?FGGGGGGGCEGDEGFEFGDGGDECEF7<FEGGDGGD=EGGGGGGGGGGGGG5CFFGGGGG5
@M03364:276:000000000-BLYN8:1:1101:17772:8418 1:N:0:1
ACTCCTACGGGAGGCAGCAGTGGGGAATATTGCACAATGGGCGCAAGCCTGATGCAGCCATGCCGCGTGTATGAAGAAGGCCTTCGGGTTGTAAAGTACTTTCAGCGGGGAGGAAGGGGTGAGCCTTAATACGGTTCGTCATTGACGTTACCCGCAGAAGAAGCACCGGCTAACTCCGTGCCAGCAGCCGCGGTAATACGGAGGGTGCAAGCGTTAATCGGAATTACTGGGCGTAAAGCGCACG
+
GGGGGGGGGGGGGGGGGGFGGFGGGGGGGGGGGGGGGGGGGGGGGGGGGGGGGGGGGGGGGGGGGGGGGGGGGGGGGGGGGGGGGGGGGGGGGGGGGGGGGGGGGGGGGGGGGGGGGGGGGFGGGGGGGGGGGGGGGGGGGGGDFGGEFGGGGGG@FGFGGGGGGGGGGDGGGGGGGGGGGGGGGGGGGGGGGGGGFCFGGD5EEGGGG9CFGGG5CCFFGGGGGGGGGGGFGGDGGGGGGGG3
@M03364:276:000000000-BLYN8:1:1101:12897:8444 1:N:0:1
ACTACTACGGGAGGCAGCAGTGGGGAATCTTCCGCAATGGACGAAAGTCTGACGGAGCAACGCCTCTTGAGTGATGACGGCCTTCGGGTTGTACAACTCTGTTATAAGGGACGAATGGACGAGAGGTCAATACCCTCTCGCTGTGACGGTACCGTAAGAGAAAGCCACGGCTAACTACGTGCCAGCAGCCGCGGTAATACGTAGGTGGCAAGCGTATTCTGGAATTCTTGGGCGTAAAGGGCGC
+
FGGFGFG--;CCFFBFG7CEF@FCEE7@<EFF@;FFGGGF9@:7FCE@ADFCEFCGEEFGFD+F,B,CEFG?F,CE?FGGG@C,C<7+:CBF9,C<5B,C??5E?,,C<<<CF+FF@A,,88CEGD=A<DDFG<,,@D=:+++@,9,8@C+>>:@>FA;CFCFG:3<<FG::*>DD;,>FF8:9C:FC@5::BCEEGGG+;++*=>C>8=F=*=E**30++2003++3+++:*97>**2:5*))
@M03364:276:000000000-BLYN8:1:1101:21966:8449 1:N:0:1
ACTCCTACGGGAGGCAGCAGTGGGGAATATTGCACAATGGGCGCAAGCCTGATGCAGCCATGCCGCGTGTATGAAGAAGGCCTTCGGGTTGTAAAGTACTTTCAGCGAGGAGGAAGGCGTTGTGGTTAATAACCGCAGCGATTGACGTTACTCGCAGAAGAAGCACCGGCTAACTCCGTGCCAGCAGCCGCGGTAATACGGAGGGTGCAAGCGTTAATCGGAATTACTGGGCGTAAAGCGCACG
+
GGGGGGGGGGGGGGGGGGGGGGGGGGGGGGGGGGGGGGGGGGGGGGGGGGGGGGGGGGGGGGGGGGGGGGGGGGGGGGGGGGGGGGGGGGGGGGGGGGGGGGGGGGGGGGGGGGGGGGGGGGGGGGGGGGGGGGGGGGGGGFGGGGGGGGGGGGGGGGGGGGGGGGGGGGGGGGGGGGGGGGGGGGGGGGGGGGGGGGGGGGGGGGGEFGGGGCGGGFFGGEGGGGGGGGGGGGDEGGGGGDG<
@M03364:276:000000000-BLYN8:1:1101:12155:8464 1:N:0:1
ACTCCTACGGGAGGCAGCAGTGGGGAATATTGGACAATGGGCGAAAGCCTGATCCAGCCATGCCGCGTGTGTGAAGAAGGTCTTCGGATTGTAAAGCACTTTAAGTTGGGAGGAAGGGCAGTAAGTTAATACCTTGCTGTTTTGACGTTACCAACAGAATAAGCACCGGCTAACTTCGTGCCAGCAGCCGCGGTAATACGAAGGGTGCAAGCGTTAATCGGAATTACTGGGCGTAAAGCGCGCG
+
GGGGGGGGGGGGGGGGGGGGGGGGGGGGGGGGGGGGGGGGGGGGGGGGGGGGGGGGGGGFGGFGGGGGGGGGGGGGFGGGGDGGGGGGGGGGGGGGGGGGGGGFGFGGGGFGGGGGGGCFGGGGGGGGGGFFGGGGGGGGGGGGGGGGGGGGGFFGGGGGGGGCFGGGGGGGGGGGGGGGGGGGGFGGGGDGGGGGGGGGGGGGGGGGGGGGGGGGFGFC:?ECGGGGGGGGGGDGGGFGGGGG
@M03364:276:000000000-BLYN8:1:1101:8074:8480 1:N:0:1
ACTCCTACGGGAGGCAGCAGTAGGGAATCTTCGGCAATGGGGGCAACCCTGACCGAGCAACGCCGCGTGAGTGAAGAAGGTTTTCGGATCGTAAAACTCTGTTGTTAGAGAAGAACGTTAAGTAGAGTGGAAAGTTACTTAAGTGACGGTATCTAACCAGAAAGGGACGGCTAACTACGTGCCAGCAGCCGCGGTAATACGTAGGTCCCAAGCGTTGTCCGGATTTATTGGGCGTAAAGCGAGC
+
GGGGGGGGGGGGGGGGGGGGGGGGGGGGGGGGGGGGGGGGGGGGGGGGGGGGGGGGGGGGGGGGGGGGGGGGGGGGGGGGGGGGGGDFGGGGGGGFGGGGGGGGGFFF9EFGGGGGGDGGFGFFGGGGFGGGGGGGGGGFGDFDCFGGEGGGFGGGGFF7BFGGGGGGGGGCEGGGGGGFGGGGGFFFEFGGGGGGGGGGGEFFGGGGCEGGGGGGGGGGEG5CECGGGGGGGGGGGGG=<5D)
@M03364:276:000000000-BLYN8:1:1101:22676:8525 1:N:0:1
ACTCCTACGGGAGGCAGCAGTGGGGAATATTGCACAATGGGCGCAAGCCTGATGCAGCCATGCCGCGTGTATGAAGAAGGCCTTCGGGTTGTAAAGTACTTTCAGCGGGGAGGAAGGGATGAGGCTTAATACGGCTCGTCAGTGACGTTACCCGCAGAAGAAGCACCGGCTAACTCCGTGCCAGCAGCCGCGGTAATACGGAGGGGGCAAGCGTTAATCGGAATTACTGGGCGTAATGCGCACG
+
GGGGGGGGFGGGEGGGGFGGGGGFCFEG@GGGGGCFCFDGCFGGGGDGGGGGFFGD<FCCCFGFFGEGGGGGGGGGGEFC,F<CFFGGGGDFGEE<FDEGGGGGG<C@FGGGD:>8F7FGGGC,+<B,C=<BEGDE::8CD>@A>FC@DED=3@7CE*@D:FFG7FGEFGGGGC9<FEG*::<:788CGGDD>>CE+<7*;*:?5***:CC@:*;2:9C=CGGGG+<9<68=D<EE*20>5DC)
@M03364:276:000000000-BLYN8:1:1101:21341:8529 1:N:0:1
ACTCCTACGGGAGGCAGCAGTGGGGAATATTGCACAATGGGCGCAAGCCTGATGCAGCCATGCCGCGTGTATGAAGAAGGCCTTCGGGTTGTAAAGTACTTTCAGCGGGGAGGAAGGGATGAGCCTTAATACGGTTCGTCATTGACGTTACCCGCAGAAGAAGCACCGGCTAACTCCGTGCCAGCAGCCGCGGTAATACGGAGGGTGCAAGCGTTAATCGGAATTACTGGGCGTAAAGCGCACG
+
GGGGGGFGGGGG:F77@BFE6EFFGGCFGGGGFFFDFG9FCFGGECEGFAFGFGGGGFGFCGG@CGEGEEGCF?FGFADF<FFCCCDEGCGGCFCGGGGGGFGFGGGGGGCBC:FFGGGGGFFFCDDGFGGGGGGGCFFC<DFFFF@FG:@FFGD*<<A?F7BF@FFGGCCGGGG9FCFFGGGGDCFCFD5ECC8CF:CCE5C88CEC89@*;EECC?9*/:CC6FGGGEFFCCECF7DCGGDG
@M03364:276:000000000-BLYN8:1:1101:7704:8586 1:N:0:1
ACTCCTACGGGAGGCAGCAGTAGGGAATCTTCGGCAATGGGGGCAACCCTGACCGAGCAACGCCGCGTGAGTGAAGAAGGTTTTCGGATCGTAAAACTCTGTTGTTAGAGAAGAACGTTAAGTAGAGTGGACAGTTACTTAAGTGACGGTATCTAACCAGAAAGGGACGGCTAACTACGTGCCAGCAGCCGCGGTAATACGTAGGTCCCAAGCGTTGTCCGGATTTATTGGGCGTAATGCGAGC
+
FGGGGGGCF>FECEGEEGGGGGGGGGGGGGGAC@CEEFGGFGGEGGGFGGGGGGGGGGGFGGGEGGGGFCE?CFGGCGFGA,<B9CE?CCEGGGGFGGFFFGGG=EFGDGDAFGGFGEG<<F@CFGGGFFF,>FDFGGGCADADFFCEGFC@BEGABFFF7@<CEGDGGGG>CCCFFCEGGGGGGGGGFEGGCEC7C9+BFB+BCGCCECFFGGGEGCGGGGC**0<CF9FGG5=C<*2:)>D)
@M03364:276:000000000-BLYN8:1:1101:8300:8596 1:N:0:1
ACTCCTACGGGAGGCAGCAGTGGGGAATATTGCACAATGGGCGCAAGCCTGATGCAGCCATGCCGCGTGTGTGAAGAAGGCCTTCGGGTTGTAAAGCACTTTCAGCGAGGAGGAAGGTGGTGAACTTAATACGTTCATCAATTGACGTTACTCGCAGAAGAAGCACCGGCTAACTCCGTGCCAGCAGCCGCGGTAATACGGAGGGTGCAAGCGTTAATCGGAATTACTGGGCGTAAAGCGCACG
+
GGGGGGGGGGGGGGGGGGFFGGGGGGGGGGGGGGGGGGGGGGGGGGGGGGGGGGGGGGFGGGGGGGGGGGGGGGGGGGGGFGGGGGGGGGGGGGGGGGGGGGGGGGFFGGGEGEGGGGGGGGEGGGGGGGGGGGGGGGGGGGGGGGGGGGGGGGGGGGGGGGGGGGCGCGEGGGFGGGGGGGGGGGGGGGGGGGGGCFGGGDGGGGGGGGGG5?CEF?FFGGECCFFGGEGGDGGGGGGGDCC7
@M03364:276:000000000-BLYN8:1:1101:16837:8613 1:N:0:1
ACTCCTACGGGAGGCAGCAGTAGGGAATCTTCGGCAATGGGGGCAACCCTGACCGAGCAACGCCGCGTGAGTGAAGAAGGTTTTCGGATCGTAAAACTCTGTTGTTAGAGAAGAAGGTTAAGTAGAGTGGAAAGTTACTTAAGTGACGGTATCTAACCATAAAGGGACGGCTAACTACGTGCCAGCAGCCGCGGTAATACGTGGGTCCCAAGCGTTGTCCGGAATTATTGGGCGCAAAGGGCGC
+
FGGGGGGGGGGGGGGGGDGGGDFGGGFFCFG<FBGGCGGGGGGDGGCGGGGFGG7FGC+@@FCGEGGGGCFGGFGGDGGGGFGGGGGGGEGGGFEAFFGGGFBFDFFGBEF,?DG,F>?F,,C@,,CED+C9CFGF9=@F93,3,,>+BFC+,@,@3>C,>F;=,*3*@:**6,2>7;*,,>722128@,48B:3:8B+3=<*=CG8CCG6;5/::5>7AE58:@<+3+A6*//*2976*1*))
@M03364:276:000000000-BLYN8:1:1101:12606:8627 1:N:0:1
ACTCCTACGGGAGGCAGCAGTGAGGAATATTGGTCAATGGAGGCAACTCTGAACCAGCCATGCCGCGTGCAGGATGACGGTCCTATGGATTGTAAACTGCTTTTGTACAGGAAGAAACCTCCCTACGAGTAGGGACTTGACGGTACTGTAAGAATAAGGATCGGCTAACTCCGTGCCAGCAGCCGCGGTAATACGGAGGATCCGAGCGTTATCCGGAATTATTGGGTTTAAAGGGTTCGTAGGG
+
GGGFGGGGCGGGGGFGGGFGFGCFFEFGFCF9EEFGGGGGGGGGGGGGGGGGGGGGGFGGGGGFGFDFGGGGG>FGGGGGEEEFFGGGGGGGGGGGGGGGFFGGGGGGGFGGGGGGGGFGFFFE9,=FGGFG?FFDEFF9AFEFFFFFGGDGFGGGCCFGFGGGGGGG8CFGGGFGFFGGGGGGGGGGGG>B;FGCCEGC?,?FGD>E8;CE7?C=5*AFFGEFGFEEE6FCCF==C<CCDGD*
@M03364:276:000000000-BLYN8:1:1101:8364:8629 1:N:0:1
ACTCCTACGGGAGGCAGCAGTAGGGAATCTTCCGCAATGGGCGAAAGCCTGACGGAGCAACGCCGCGTGAGTGATGAAGGGTTTCGGCTCGTAAAACTCTGTTATTAGGGAAGAACATATGTGTAAGTAACTGTGCACATCTTGACGGTACCTAATCAGAAAGCCACGGCTAACTACGTGCCAGCAGCCGCGGTAATACGTAGGTGGCAAGCGTTATCCGGAATTATTGGGCGTAAAGCGCGCG
+
GGGGGGGGGGGGGGGGGGGGGGGGGGGGGGGGGGGGGGGGGGGGGGGGGGGGGGGGGGGGGGGGGGGGGGGGGGGGGGGGGGGGGGGGGGGGGGGGGGGGGGGGGFGGGGGGGGGGGGGGGGGGGCGGGGGGGGGGGGFFGGGGGGGEGGGGGFGGGGGCGGGGGGGEDBFGGGGGFEGGGGFFGGGFGEGGGGDEFF9CFGGGGGGGGCFFGGGGFCCEGCGGGFGDFGGGGGGGDFGGGGGG
@M03364:276:000000000-BLYN8:1:1101:14093:8631 1:N:0:1
ACTCCTACGGGAGGCAGCAGTAGGGAATCTTCGGCAATGGACGAAAGTCTGACCGAGCAACGCCGCGTGAGTGAAGAAGGTTTTCGGATCGTAAAACTCTGTTGTTAGAGAAGAACAAGGACGTTAGTAACTGAACGTCCCCTGACGGTATCTAACCAGAAAGCCACGGCTAACTACGTGCCAGCAGCCGCGGTAATACGTAGGTGGCAAGCGTTGTCCGGATTTATTGGGCGTAAAGCGAGCG
+
GGGGGGGGGGGGGGGGGGGGGGGGGGGGGGGGGGGGGGGGGGGGGGGGGGGGGGGGGGGGGGGGGGGGGGGFGGGGGGGGGGGGGGGGDGGGGGGGGGGGGGGGGGGGGGGGGGGGGGGGGGGGGFGGGGGGGGGGGGGGFGGGGGGGGGGGGGCFGGGGGGGGGGGGGGGGGGGGGGGGGGGGGGGGGGGGGGECGGCCEFGD@FFFFGGGGGGGGGCEG5CECFFGFGGGGDGGFGGGGGD7
@M03364:276:000000000-BLYN8:1:1101:18203:8651 1:N:0:1
ACTCCTACGGGAGGCAGCAGTGGGGAATATTGGACAATGGGCGAAAGCCTGATCCAGCCATGCCGCGTGTGTGAAGAAGGTCTTCGGATTGTAAAGCACTTTAAGTTGGGAGGAAGGGCAGTAAGTTAATACCTTGCTGTTTTGACGTTACCAACAGAATAAGCACCGGCTAACTTCGTGCCAGCAGCCGCGGTAATACGAAGGGTGCAAGCGTTAATCGGAATTACTGGGCGTAAAGCGCACG
+
GGGFGGGGGGGGGGGGGGFGGGGGGGGGGGGGGGGGGFGGGGGGGGGGGGGEGFGFFGGGGGGGGGGGGGGGGGGGDFGGGGGGGGGCFGGGFFFGGGGGGGGGGGGGGGGGGGDGGGGGGGFGGGGGGGGGGGGGGFGGGGGCEGGGGGGGGGGGGGGGGFFGGGGGGGGDGGGFGGGGGGFGGFGGFGDGGGGGGFGFGFEGGGGGGGGCEEG=FCFGGGGGGGGGGGGFDGEEFFGGGGGG
@M03364:276:000000000-BLYN8:1:1101:6876:8653 1:N:0:1
ACTCCTACGGGAGGCAGCAGTGGGGAATATTGCACAATGGGCGCAAGCCTGATGCAGCCATGCCGCGTGTATGAAGAAGGCCTTCGGGTTGTAAAGTACTTTCAGCGGGGAGGAAGGGATGAGCCTTAATACGGCTCGTCATTGACGTTACCCGCAGAAGAAGCACCGGCTAACTCCGTGCCAGCAGCCGCGGTAATACGGAGGGTGCAAGCGTTAATCGGAATTACTGGGCGTAAAGCGCACG
+
GGGGGGGGGGGGGGGGGGGGGGGGGGGGGGGGGGGGGGGGGGGGGGGGGGGGGGGGGGGGGGGGGGGGGGGGGGGGGGGGGGGGGGGGGGGGGGGGGGGGGGGGGGGGGGGGGGGGGGGGGGGGGGGGFGGGGGGGGGGGGGGFGGGGGGGGGGGGGGGGGGGGGGGGGGGGGGG9CGGGGFFFGGGGGGGGGGGDGFGGGGGGGGGGFGFFGGGGGGGGGGGGGGGCFFGGGGGGGG=CGGG3
@M03364:276:000000000-BLYN8:1:1101:22142:8658 1:N:0:1
ACTCCTACGGGAGGCAGCAGTGGGGAATATTGCACAATGGGCGCAAGCCTGATGCAGCCATGCCGCGTGTATGAAGAAGGCCTTCGGGTTGTAAAGTACTTTCAGCGGGGAGGAAGGGATGAGCCTTAATACGGCTCGTCATTGACGTTACCCGCAGAAGAAGCACCGGCTAACTCCGTGCCAGCAGCCGCGGTAATACGGAGGGTGCAAGCGTTAATCGGAATTACTGGGCGTAAAGCGCACG
+
GGGGGGGGGGGGGGGGGGGGGGGGGGGGGGGFGGGGGGGGGGGGGGGGGGGGGGGGGGGGGGGGGGGGGGGGGGGGGGGGGGGGGGGGGGGGGGGGGGGGGGGGGGGGGGGGGGGGGGGGGGGGGGGGGGGGGGGGGGGGGGGGGGGGGGGGDGGGGEGGGGGGGGGGGGGGGGGGGGGGGGGGGGGGGGGCGGGGGF?CGEEGGGGDGCCFGGGGGGGGGGGGFGGGGGGGGGGGGGGGGGG5
@M03364:276:000000000-BLYN8:1:1101:27715:8666 1:N:0:1
ACTCCTACGGGAGGCAGCAGTAGGGAATCTTCGGCAATGGGGGCAACCCTGACCGAGCAACGCCGCGTGAGTGAAGAAGGTTTTCGGATCGTAAAACTCTGTTGTTAGAGAAGAACGTTAAGTAGAGTGGAAAGTTACTTAAGTGACGGTATCTAACCAGAAAGGGACGGCTAACTACGTGCCAGCAGCCGCGGTAATACGTAGGTCCCAAGCGTTGTCCGGATTTATTGGGCGTAAAGCGAGC
+
GGGGGGGGGGDGGGGGGGFFG<FGGFFGGFGGGGGGGGGGGGGGGGGAFGGGGFCEEFCFGGGGGGGGC=CFGGGGGGGGGGGGFGGGDGGGGGGGFGGGGGFGFDGGGAFGGGFCFGGGBFFDDFAFGGGGGGGGGGGGC9AFDC9CGGGGGGGFG<FFFGF<DEGGGFC7CFCGGDGFC7CF:;67B>5E*=EEGGG9BGCFGGCCEFGGGGEGE5?FGGG5E?FFF+9*9)/*9*?FDCC7
@M03364:276:000000000-BLYN8:1:1101:12350:8705 1:N:0:1
ACTCCTACGGGAGGCAGCAGTGGGGAATATTGCACAATGGGCGCAAGCCTGATGCAGCCATGCCGCGTGTATGAAGAAGGCCTTCGGGTTGTAAAGTACTTTCAGCGAGGAGGAAGGCATTAAGGTTAATAACCTTAGTGATTGACGTTACTCGCAGAAGAAGCACCGGCTAACTCCGTGCCAGCAGCCGCGGTAATACGGAGGGTGCAAGCGTTAATCGGAATTACTGGGCGTAAAGCGCACG
+
GGGGGGGGGGGGGGGGGGGGGGGGGGGGGGGGGGGGGGGGG<FCFGGGGGGGGGGGGGFG<FGGGGGGGCFFGGGGGGGGC8FGGGGE=FGGGGGGF<FG<FGGGGG8CFGCFGGG+<B<F9?E9C5?EFFFG=FDGGF?FDFDFFGCFF+EEFGG:BFGCCCGFGGGGGDDAGGEGCGG*:F7:DCF>1CEC:8*;92=EB>CE1:B8C9=EE?5CGFFCE5CC7+CGGGGGCCEGGCD3))9
@M03364:276:000000000-BLYN8:1:1101:7316:8718 1:N:0:1
ACTCCTACGGGAGGCAGCAGTAGGGAATCTTCGGCAATGGGGGCAACCCTGACCGAGCAACGCCGCGTGAGTGAAGAAGGTTTTCGGATCGTAAAACTCTGTTGTTAGAGAAGAACGTTAAGTAGAGTGGAAAGTTACTTAAGTGACGGTATCTAACCAGAAAGGGACGGCTAACTACGTGCCAGCAGCCGCGGTAATACGTAGGTCCCAAGCGTTGTCCGGATTTATTGGGCGTAAAGCGAGC
+
GGGGGGGGGGGGGGGGGGGGGGGGGGGGGGGGGGGGGGGGGGGGGGGGGGGGGGGGGGGGGGGGGGGFFGGGGGGGGGGGFGGGGGFFGGGGGGGGGGGGGGGGGGGGGGGGGGGGGGGGGGGGGGGGGGGGGGGGGGGGGGGGGGGGGGGGGGGGGGGGGGGGFEGGGGEGGGGFGGDGFGCFGGGGGGEEGGGGGGGGGEGGGGGGGGGGGGGGGGCFGECEGGGFGGGFFGE5CCDFGGD5
@M03364:276:000000000-BLYN8:1:1101:10134:8767 1:N:0:1
ACTCCTACGGGAGGCAGCAGTAGGGAATCTTCCGCAATGGGCGAAAGCCTGACGGAGCAACGCCGCGTGAGTGATGAAGGGTTTCGGCTCGTAAAACTCTGTTATTAGGGAAGAACAAATGTGTAAGTAACTGTGCACGTCTTGACGGTACCTAATCAGAAAGCCACGGCTAACTACGTGCCAGCAGCCGCGGTAATACGTAGGTGGCAAGCGTTATCCGGAATTATTGGGCGTACAGCGCGCG
+
GGG<,EF<C7FEGGGGGGDGGGGGGGGGFGGFFF;@@CEFG,@FFGDCFGGFCFGGDCECFEE@7FC7@?=EEEFGGGFGEGGGFEE>BEGGGGFGGGFEGGGFGFCDFCEFGGGGGG@FEFFF9,EFCFA@FFGGGGCFB@DFG@FGGC:<FCGGGGFCF:F7BCC@CF7*?FBCGEGGCGG?DBFGCGGGD8:EEGCEF9C*B<*2*>8**=8CC?GEC*2><9?9C?**/9>*>7FCDC39
@M03364:276:000000000-BLYN8:1:1101:22853:8767 1:N:0:1
ACTCCTACGGGAGGCAGCAGTGGGGAATATTGCACAATGGGCGCAAGCCTGATGCAGCCATGCCGCGTGTATGAAGAAGGCCTTCGGGTTGTAAAGTACTTTCAGCGGGGAGGAAGGGATGAGCCTTAATACGGCTCGTCATTGACGTTACCCGCAGAAGAAGCACCGGCTAACTCCGTGCCAGCAGCCGCGGTAATACGGAGGGTGCAAGCGTTAATCGGAATTACTGGGCGTAAAGCGCACG
+
GGGGGGGGGGEGEEGGGGGGGGGGGGED<AFC<FGGFFGGGDGGGGGGGFEGGGGFFGDEFCFFGGGGGEDCG9FGGGG?EGGCEDFGG@FEGGFFEFGFGCGGFFGGGGEFE7C<FEGGGAFCE=FCDFF93BE:FCCEC@C,BCF@FGCCFBC7C:FFGGG7FGFDGE7F:FGG,444=C9CFGGG@BEGDEEC?0@FEGGGDGGGGFCC;;C*:7<FDCGG++0<??FGG):CGFGG335<
@M03364:276:000000000-BLYN8:1:1101:15021:8797 1:N:0:1
ACTCCTACGGGAGGCAGCAGTGGGGAATATTGCACAATGGGCGCAAGCCTGATGCAGCCATGCCGCGTGTATGAAGAAGGCCTTCGGGTTGTAAAGTACTTTCAGCGAGGAGGAAGGCATTAAGGTTAATAACCTTAGTGATTGACGTTACTCGCAGAAGAAGCACCGGCTAACTCCGTGCCAGCAGCCGCGGTAATACGGAGGGTGCAAGCGTTAATCGGAATTACTGGGCGTAAAGCGCACG
+
GGGGGGGGGGGGGGGGGGGGGGGGGGGGGGGGGGGGGGGGGGGGGGGGGGGGGGFGFFGGGGGGGGGGGGGGGGGGGGGGGGGGGGGGGGGGGGGGGGGGFGGGGGGFFEGGGGGGGGGGGFFGGGGFGGGGGGGGEG<DFDFADBFGFGGGGGGEGGGGGGFFFGGGFGGFGGGFGGGGGGGGGGGGGGGGGGGGGGFFEGGGGGGGGGGGGGGDFGGGGGGGGGGGGGG5DDEGGG>DGGD3
@M03364:276:000000000-BLYN8:1:1101:18619:8803 1:N:0:1
ACTCCTACGGGAGGCAGCAGTGGGGAATATTGCACAATGGGCGCAAGCCTGATGCAGCCATGCCGCGTGTATGAAGAAGGCCTTCGGGTTGTAAAGTACTTTCAGCGAGGAGGAAGGCGTTGTGGTTAATAACCGCAGCGAGCGACGTTACTCGCAGACGAAGCACCGGCTAACTCCGTGCCAGCAGCCGCGGTAATACGGAGGGTGCAAGCGTTAATCGGAATTACTGGGCGTAAAGCGCACG
+
GGGG@FFGECFDEEE7F@-CCFG<C;@@CEA,C@CF8FGGCDGG@B:669EFDE<FFAE<@<F,7@:6@F8F?F,FCC,,4F=CFFE>C,@CFCFCF9FGDF<EF<++@FC==7,ECECF@:B+F==B?A<<<=+++6+=6++++3CCF,*,,6*5*>,1CF7CG<F@CCF1>5;CBCF@*1?8882CF>8C>EE8CFGE5**8:88/<9<88C/*20:*28CC8C7+++*/77*****1/CC9
@M03364:276:000000000-BLYN8:1:1101:8225:8806 1:N:0:1
ACTCCTACGGGAGGCAGCAGTGGGGAATATTGCACAATGGGCGCAAGCCTGATGCAGCCATGCCGCGTGTATGAAGAAGGCCTTCGGGTTGTAAAGTACTTTCAGCGGGGAGGAAGGGATGAGCCTTAATACGGCTCGTCATTGACGTTACCCGCAGAAGAAGCACCGGCTAACTCCGTGCCAGCAGCCGCGGTAATACGGAGGGTGCAAGCGTTAATCGGAATTACTGGGCGTAAAGCGCACG
+
GGGGGGGFGGGGECGGGGAFGGGGGGGGGFGGFGGGGGGGGGGGGGGGGGDFFFGGGGGGGGGGGGGGGGGGGGGGGGGGGGGFEEGF<CFGFGFGGFGGGGGGF9>FGG7FGE>EGECFGFF9BFEGCDBFGGGEEG>+<FGGDGDGFDFGF7@FEGC<CF:,,@FFEGEC<FFGGGDC@BFEGGGGGEEGGEG8@CFGDDDEGE58@?<;C8AE=FGGGG85CGCFGGFGGC=55CDG35</
@M03364:276:000000000-BLYN8:1:1101:19827:8838 1:N:0:1
ACTCCTACGGGAGGCAGCAGTGGGGAATATTGCACAATGGGCGCAAGCCTGATGCAGCCATGCCGCGTGTGTGAAGAAGGCCTTCGGGTTGTAAAGCACTTTCAGCGGGGAGGAAGGCGGTGAGGTTAATAACCTCACCGATTGACGTTACCCGCAGAAGAAGCACCGGCTAACTCCGTGCCAGCAGCCGCGGTAATACGTAGGTGGCAAGCGTTATCCGGAATTATTGGGCGTAAAGCGCGCG
+
GGGGGGGGGGGGGGGGGGFGGGGGGGGGGGGGGGGGGGGGGGGGGGGGGGGGGGGGGGGGGGGGGGGGGGGGGGGGGGGGGGGGGGGGGGGGGGGGGGGGGGGGGGGGGGGGGGGGGGGGGGGGGGGGGGGFGFCCGGGDDGGGGGGGGGGGGGGGGGFGGFGGFGGGDGGGGGGGGGGGGGGGGGGGGGGGGGGDGGGGGGFEGGGGGGFFGEGEFFGGGGGGFGGGFFGGGGDGFGGGGGGG
@M03364:276:000000000-BLYN8:1:1101:15141:8840 1:N:0:1
ACTCCTACGGGAGGCAGCAGTAGGGAATCTTCGGCAATGGGGGCAACCCTGACCGAGCAACGCCGCGTGAGTGAAGAAGGTTTTCGGATCGTAAAACTCTGTTGTTAGAGAAGAACGTTAAGTAGAGTGGAAAGTTACTTAAGTGACGGTATCTAACCAGAAAGGGACGGCTAACTACGTGCCAGCAGCCGCGGTAATACGTAGGTCCCAAGCGTTGTCCGGATTTATTGGGCGTAAAGCGAGC
+
GGGGGGGGGGGGGGGGGGGGGGGGGGGGGGGGGGGGGGGGGGGGGGGGGGGGGGGGGGGGGGGGGGGGGGGGGGGGGGGGGGGGGGGGGGGGGGGGGGGGGGGGGGGFGGGGGGGGGGGFGGGGGGGGGGGGGGGGGGFGFFFGFCGGGGGGGGGGGGFGGGGGGGGGGGGGGGGGGGGGGGFGGGGGGGGGGGGDEGGGGGGGGGG9CGFGGGGGGGGGGEDEGGGGGGGGGGEGDFGFDGG)
@M03364:276:000000000-BLYN8:1:1101:14845:8844 1:N:0:1
ACTCCTACGGGAGGCAGCAGTAGGGAATCTTCGGCAATGGGGGCAACCCTGACCGAGCAACGCCGCGTGAGTGAAGAAGGTTTTCGGATCGTAAAACTCTGTTGTTAGAGAAGAACGTTAAGTAGAGTGGAAAGTTACTTAAGTGACGGTATCTAACCAGAAAGGGACGGCTAACTACGTGCCAGCAGCCGCGGTAATACGTAGGTCCCAAGCGTTGTCCGGATTTATTGGGCGTAAAGCGAGC
+
GFGGGGGGGGGEGGGGGGGGGGGGDFFFGGGGGGDCEGGGGGGGEFGFGGAFFGGE@CGFGCCEF>C4>FGGGGGGGGGGGGGGFGEGGEGGFFGGFGGGGGGGFGFFDAFGGFFGGDFGGGGGGGDFFGG9FGGGGGGGGGGGGGGGGGGGGGFGGGGGGGGGGGGGGGGGGGGGGFGGGGGGG7,<F5EEGGEGGGGFGGGCEGGGGGGG=EEGGGGCCE5:5CFGGFC:CDGGGGGGGDG3
@M03364:276:000000000-BLYN8:1:1101:24676:8854 1:N:0:1
ACTCCTACGGGAGGCAGCAGTGGGGAATATTGCACAATGGGCGCAAGCCTGATGCAGCCATGCCGCGTGTATGAAGAAGGCCTTCGGGTTGTAAAGTACTTTCAGCGGGGAGGAAGGGATGAGGCTTAATACGGCTCGTCATTGACGTTACCCGCAGAAGAAGCACCGGCTAACTCCGTGCCAGCAGCCGCGGTAATACGGAGGGTGCAAGCGTTAATCGGAATTACTGGGCGTAAAGCGCACG
+
GGGGGGGGGGGGGGGGGGGGGGGGGGGGGGGGGGGGGGGGGGGGGGGGGGGGGGGGGGGGGGGGGGGGGGGGGGGGGGGGGGGGGGGGGGGGCFGGGGGGGGGGGGGGGGGGGGGGGGGGGGGGGGGGGGGGGGGEEGEGGGGGGGDGGGGGGGGGGGGGFGGGGGGGGGGGGGGGGGGGGGGGGFGGGGGGGGDG?FGGGEGGGGGGGGGCGGGGGGGGEEEDFFCGFGFGGGGGGGGGGGGC
@M03364:276:000000000-BLYN8:1:1101:28516:8856 1:N:0:1
ACTCCTACGGGAGGCAGCAGTGGGGAATATTGCACAATGGGGGGAACCCTGATGCAGCCATGCCGCGTGAATGAAGAAGGCCTTCGGGTTGTAAAGTTCTTTCGGTGATGAGGAAAGCTTGGGTGTTAATAGCACTTTAGCTTGACGTTAGTTACAGAAGAAGCACCGGCTAACTCCGTGCCAGCAGCCGCGGTAATACGGAGGGTGCAAGCGTTGTCCGGAATTATTGGGCGTAAAGCGCGCG
+
DGGGGGGGGGGGG>CGGGGGGGFFDGGGGGGGGGGFGFGGGGGGGGGGGGGG9EFGGGGGFGGGEFGGGDFFEGGFFGGFFGGCGGGGGDFFEFF<FFGGGFGGG@EFCCFGFFFDGC9BFDC*>>:CBFECCGDGF@FF,=CCFGCC:FFB,2?FC<CGCGGG?CFFEEGGGGFG:CCCEGGGFGG>FGGDGGGECFG>5EDEDCEGG99C8C8:/ACGGGCF6CFFC9*CCD557CDGDGG9
@M03364:276:000000000-BLYN8:1:1101:8664:8874 1:N:0:1
ACTCCTACGGGAGGCAGCAGTAGGGAATCTTCGGCAATGGACGGAAGTCTGACCGAGCAACGCCGCGTGAGTGAAGAAGGTTTTCGGATCGTAAAACTCTGTTGTTAGAGAAGAACAAGTGGGAGAGTAACTGTTCCCACCTTGACGGTATCTAACCAGAAAGCCACGGCTAACTACGTGCCAGCAGCCGCGGTAATACGTAGGTGGCAAGCGTTGTCCGGATTTATTGGGCGTAAAGCGAGCG
+
GGGGGGGGGGGGGGGGGGGGG9FGGGGGFGGDDEGGGGGGEFGGGGGGGGGGGFEGGG7FFGGGGGGGGCFGGGGGGGGGGFGGGGG7FEFGGGGDGGGGGGGGFGGFEFF8FGGFGFFFGGGC@CBDFDEFGGGDFGFGGGGGGGGGGGG9BCCFFGG7D@GG:>FGGGGGGGG@FGGGGGGGGGGGGGGGGGGGGGDG?CFE2BFGGGGGGEGGGGGEGCC=EFGGGGGGGGGGGGGGGGGD
@M03364:276:000000000-BLYN8:1:1101:10897:8922 1:N:0:1
ACTCCTACGGGAGGCAGCAGTGGGGAATATTGCACAATGGGCGCAAGCCTGATGCAGCCATGCCGCGTGTATGAAGAAGGCCTTCGGGTTGTAAAGTACTTTCAGCGAGGAGGAAGGCATTAAGGTTAATAACCTTAGTGATTGACGTTACTCGCAGAAGAAGCACCGGCTAACTCCGTGCCAGCAGCCGCGGTAATACGGAGGGTGCAAGCGTTAATCGGAATTACTGGGCGTAAAGCGCACG
+
GGGG@FFGGGGGGGGGGGGGGGGGGGGG@FGGGGGGGGGGGGGGGGGGGGGGGGGGGGGGGGGGGGGGGGGGGGFGGGGGGGGGGGGGGGGGGGGGGFGGGGGFGGG7FGDGEGGGGGGFGEGGGGFC9FGGFGGGGGGGCGGGGGGGGGGGGGE@EGGGG:FF7FGEGGGGGGCDFE:DFGF@>ECGFGG5CGEGGD+31*3=1BECGFG8=BE==FFGEGD7FG9@EFGF3):5CFC<3DC7
@M03364:276:000000000-BLYN8:1:1101:5447:8941 1:N:0:1
ACTCCTACGGGAGGCAGCAGTGGGGAATATTGCACAATGGGCGCAAGCCTGATGCAGCCATGCCGCGTGTATGAAGAAGGCCTTCGGGTTGTAAAGTACTTTCAGCGAGGAGGAAGGCGTTGTGGTTAATAACCGCAGCGATTGACGTTACTCGCAGAAGAAGCACCGGCTAACTCCGTGCCAGCAGCCGCGGTAATACGGAGGGTGCAAGCGTTAATCGGAATTACTGGGCGTAAAGCGCACG
+
GGGGGGGGGGGGGGGGGGGGGGGGGGGGGGGGGGGGGGGGGGGGGGGGGGGGGGGGGGGGGGGGGGGGGGGGGGGGGGGGGGGGGGGGGGGGGGGGGGGGGGGGGFGGGGGGGGGGGGGGGGGGGFGGGGGFGGGGGGGGGGGGGGGGGGGGGGGGGGGGGGGGGGGGGGGGGGGGGGGGGGGGGGGGGGGGGGGGGGGGGGGGGGGGGGGGGGG8FGGGGDGGGGFGGGGGGGGGGCCDCGG5
@M03364:276:000000000-BLYN8:1:1101:23882:8953 1:N:0:1
ACTCCTACGGGAGGCAGCAGTGGGGAATATTGCACAATGGGCGCAAGCCTGATGCAGCCATGCCGCGTGTATGAAGAAGGCCTTCGGGTTGTAAAGTACTTTCAGCGGGGAGGAAGGCATTAAGGTTAATAACCTTAGTGATTGACGTTACTCGCAGAAGAAGCACCGGCTAACCCCGTGCCAGCAGCCGCGGGAATACGGAGGGTGCAAGCGTTAATCGGAATTACTGGGCGTAAAGCGCACG
+
FGGGGGGGGGGGGGGGGGGGGEFGGGGG,@EC<6EFGGGEGGEDBF:FGGGGDC9AFFGGGGGGGGGGEECFGGGGGGFGGGGGGGGGD:FGFGGD?5FD,CABEE:+>FGC7FF,BB<D9?A9FF9E98<FF@EAD=FBFG,E,>F>+3@FGD>@7:FFFFFFE,,5F:>*?F,;=:1<<FC@C7BBBBC8>*:CEG?FE*2:CGCE?FC*18C=*AE:ECGFDEGG7+AFC95EGGC<<D))
@M03364:276:000000000-BLYN8:1:1101:11547:8957 1:N:0:1
ACTCCTACGGGAGGCAGCAGTAGGGAATCTTCGGCAATGGGGGCAACCCTGACCGAGCAACGCCGCGTGAGTGAAGAAGGTTTTCGGATCGTAAAACTCTGTTGTTAGAGAAGAACGTTAAGTAGAGTGGAAAGTTACTTAAGTGACGGTATCTAACCAGAAAGGGACGGCTAACTACGTGCCAGCAGCCGCGGTAATACGTAGGTCCCAAGCGTTGTCCGGATTTATTGGGCGTAAAGCGAGC
+
GGGGGGGGGGGGGGGGGGCGGGGGGGGGGGGGGGGGGGGGGGGGGGGGGGGGGGGGGGGGGGGGGGGGGGGGGGGGGGGGFGGGGGGGGGGGGGGFDFGGGGGGGGGGFGGFGGGGGGGGGGGGGGGGGGGGGGGGGGGGGGGFGGGGGGFGGGGGGGGGGGGGGGGGGGDGGGGGGGGGGGGGGGGGGGGGGGGGGGGGGGGGGGGFGGGGGGGGGGGGGGGGDGGFGGFGGGEGGGGGGGGD
@M03364:276:000000000-BLYN8:1:1101:11133:8968 1:N:0:1
ACTCCTACGGGAGGCAGCAGTAGGGAATCTTCGGCAATGGGGGCAACCCTGACCGAGCAACGCCGCGTGAGTGAAGAAGGTTTTCGGATCGTAAAGCTCTGTTGTAAGAGAAGAACGTTGAGTAGAGTGGAAAGTTACTCAAGTGACGGTATCTTACCAGAAAGGGACGGCTAACTACGTGCCAGCAGCCGCGGTAATACGTAGGTCCCAAGCGTTGTCCGGATTTATTGGGCGTAAAGCGAGC
+
GGGGGGGGGGGGGGGGGGGGGGGGGGGGGGGGGGGGGGGGGGGGGGGGGGGGGGGGGGGGGGGGGGGGGFGGGFGGGGGGGGGGGGGGGGGGGFGGGGGGGGGGGGGGGGGGGGGGGGGGGGGGGDGGGGGGDGGGGGGGGGFFGGGGGGGGGGGGGGGGGGGGFGGGGGGGGGGGGGGGGGGGGGGGGGEGGGGCEEGGGGGGGGDCFFFGGGGGGGGGGG?EGDFGGGGGGGGEG:FGGGG3
@M03364:276:000000000-BLYN8:1:1101:13198:8975 1:N:0:1
ACTCCTACGGGAGGCAGCAGTGGGGAATATTGCACAATGGGCGCAAGCCTGATGCAGCCATGCCGCGTGTGTGAAGAAGGCCTTCGGGTTGTAAAGCACTTTCAGCGAGGAGGAAGGTGGTGAGCTTAATACGTTCATCAATTGACGTTACTCGCAGAAGAAGCACCGGCTAACTCCGTGCCAGCAGCCGCGGTAATACGGAGGGTGCAAGCGTTAATCGGAATTACTGGGCGTAAAGCGCACG
+
GGGGGGGGGGGGGGGGGGGGGGGGGGGGGGGGGGGGGGGGGGGGGGGGGGGGGGGGGGGGGGGGGGGGGGGGGGGGGGGGGGGGGGGGGGGGGGGGGGGGGGGGGFGGGGGGGGGGGGGGGGGGGGGGGGGGGGGGGGGGGGGGGGGGGGGGCFGEGGGGGGGCFFGGGGGGGGGGGGGFGGGGGGGGGGGGGGGGGGGGGGGGGEGEFGGGGGGGGGGGGGGGGGFFGGGCDGEGGGGGGGG<
@M03364:276:000000000-BLYN8:1:1101:3590:9010 1:N:0:1
ACTCCTACGGGAGGCAGCAGTGAGGAATATTGGTCAATGGAGGCAACTCTGAACCAGCCATGCCGCGTGCAGGATGACGGTCCTATGGATTGTAAACTGCTTTTGTACAGGAAGAAACCTCCCTACGAGTAGGGACTTGACGGTACTGTAAGAATAAGGATCGGCTAACTCCGTGCCAGCAGCCGCGGTAATACGGAGGATCCGAGCGTTATCCGGAATCATTTGGTTTAAAGGGTTCGTAGGG
+
FA<@CFFFG7FEEFGGEG@FEFCGF@FEFGAFFGGF@FFFGG7C:FG@<@FGGGGGGGGGFEGGGG>CFC@FCCF@FEGGCCCEGCEFDFGGCCEFGGGGFFGGFGGGDFGF<FGFCDGGGEEGFGGGEGEGGGFFGGGGGGG:DFFFGGG<?DFFGFDCG8F7CF7FE,::FBEEFGG<FDCFGG5>C*45;BF8EGGEFEGG>8CE=8C@FCE?*:C+<<++3>2@C?1+1>CF*9)1>57*
@M03364:276:000000000-BLYN8:1:1101:24609:9017 1:N:0:1
ACTCCTACGGGAGGCAGCAGTGGGGAATATTGCACAATGGGCGCAAGCCTGATGCAGCCATGCCGCGTGTATGAAGAAGGCCTTCGGGTTGTAAAGTACTTTCAGCGGGGAGGAAGGGGTGAGCCTTAATACGGTTCGTCATTGACGTTACCCGCAGAAGAAGCACCGGCTAACTCCGTGCCAGCAGCCGCGGTAATACGGAGGGTGCAAGCGTTAATCGGAATTACTGGGCGTAAAGCGCACG
+
GGGGGGGGGGGGGGGGDGGGGGGGGGGGGGGGGGGGGGG8FGGGGGGGGGGCGGGCGGGGGGGGGDGGGGGGGGGGGGGGGGG@FGDGGGGGDEGFGGGGGGGGGGGGGGGGGGGDGDGGGGGDAFGGGGGGGGFGGGGGGFGGGGGEFFCFGGGEGGGFGGGGGGGGGGGGFEGGFGGGGG?C@88EFGGGGCEGGGGGGDEGGEEEGFFGGGDEFGGGGDE=EFGGGGGGGGDGGFFC3CC5
@M03364:276:000000000-BLYN8:1:1101:12088:9023 1:N:0:1
ACTCCTACGGGAGGCAGCAGTAGGGAATCTTCGGCAATGGGGGCAACCCTGACCGAGCAACGCCGCGTGAGTGAAGAAGGTTTTCGGATCGTAAAACTCTGTTGTTAGAGAAGAACGTTAAGTAGAGTGGAAAATTACTTAAGTGACGGTATCTAACCAGAAAGGGACGGCTAACTACGTGCCAGCAGCCGCGGTAATACGTAGGTCCCAAGCGTTGTCCGGATTTATTGGGCGTAAAGCGAGC
+
GGGGFGGGGGGGGGGGGGFGGGGGGGGGGGGGGGGGGGGGGGGGGGGGGGGGGGGGGGGGGGGGGGGGGGGGGGGGGGGGGGGGGGGGGGGGGGGGGGGGGGGGGGGGGGGFGGGGGGGFGGGGGGGGGGGGGGGGGFGGGGGGGGGGGGGGGGGGGGGGGGGGGGGGGGGGGGGGGGGGGGFGFGFGGGGCEGGGEGGGGGGGGGF?CFGGGGGGGGCFEEEGAEGGGGGGGGEGGGGGGDD)
@M03364:276:000000000-BLYN8:1:1101:7623:9058 1:N:0:1
ACTCCTACGGGAGGCAGCAGTGAGGAATATTGGTCAATGGAGGCAACTCTGAACCAGCCATGCCGCGTGCAGGATGACGGTCCTATGGATTGTAAACTGCTTTTGTACAGGAAGAAACCTCCCTACGAGTAGGGACTTGACGGTACTGTAAGAATAAGGATCGGCTAACTCCGTGCCAGCAGCCGCGGTAATACGGAGGATCCGAGCGTTATCCGGAATTATTGGGTTTAAAGGGTTCGTAGGG
+
GGGGGGGGGGGGGGGGGGGGGGFGGGGGGGGGGGGGGGGGGGGGGGGGGGGGGGGGGGGGGGGGGGGGGGGGGGGGGGGGGGGGGGGGGGGGGGGGGGGGGGGGGGGGGGGGGGGGGGGGGGGGGGGGGGGGGGGGGGGGGGGGGGGGGGGGGFGGGGGGGGGGCFEGGGGGGGGCGGGGGGGGGGGGGGEGGGGGGGGGGG6CCEGGE8:C9FGG*:=EGGGGFFE5=7@@GFEGG*)1>FG3
@M03364:276:000000000-BLYN8:1:1101:23828:9090 1:N:0:1
ACTCCTACGGGAGGCAGCAGTAGGGAATCTTCGGCAATGGACGAAAGTCTGACCGAGCAACGCCGCGTGAGTGAAGAAGGTTTTCGGATCGTAAAACTCTGTTGTTAGAGAAGAACGTTAAGTAGAGTGGAAAATTACTTAAGTGACGGTATCTAACCAGAAAGGGACGGCTAACTACGTGCCAGCAGCCGCGGTAATACGTAGGTCCCAAGCGTTGTCCGGATTTATTGGGCGTAAAGCGAGC
+
GGGGGGGGGGGGGGGGGGGGGGGGGGGGGGGGFGGGGGGGGGGGGGGFGGGGFFGGDCFGCGGGGGGGGCCFGGGGGGGGGDFFGGGDGGGGGFGGGGGGGGGGGGGGGGGGGGGCGGGGFGDFGCGFCGGGGCGGGGGGGF9FEEGGGGGGFGAFFGGGGGGGEGGGGGGGGCGGGGGGGGGCFGGGGCGGGGGGGFFGGGGGGGGG5FGGGGCEGGGGGGGGGG9FCCGGGGGGDGGFGGG<
@M03364:276:000000000-BLYN8:1:1101:10133:9097 1:N:0:1
ACTCCTACGGGAGGCAGCAGTGGGGAATATTGCACAATGGGCGCAAGCCTGATGCAGCCATGCCGCGTGTATGAAGAAGGCCTTCGGGTTGTAAAGTACTTTCAGCGGGGAGGAAGGGGTGAGCCTTAATACGGTTCGTCATTGACGTTACCCGCAGAAGAAGCACCGGCTAACTCCGTGCCAGCAGCCGCGGTAATACGGAGGGTGCAAGCGTTAATCGGAATTACTGGGCGTAAAGCGCACG
+
GGGGGGGGGGGGGGGGGGGGGGGGGFGGGGGGGGGGGGGGGGGGGGGGGGGGGGGGGGGGGGGGGGGGGGGGGGGGGGGGGGGGGGGGGGGGGGGGGGGGGGGGGGGGGGGGGGGGGGGGGDGGGGGGGGGGGGGGGGFGGGGGGGGGGGGGGGEGGGGGFGGGGGGGGGGGGGGGFEGGDGFGGGGGGGGGEGDGGGGGGEGGGGGGGGGGGGGGGGGGGGGGGFFGGGGGGGGGGFGGDCD5
@M03364:276:000000000-BLYN8:1:1101:19706:9128 1:N:0:1
ACTCCTACGGGAGGCAGCAGTAGGGAATCTTCGGCAATGGGGGCAACCCTGACCGAGCAACGCCGCGTGAGTGAAGAAGGTTTTCGGATCGTAAAACTCTGTTGTTAGAGAAGAACGTTAAGTAGAGTGGAAAATTACTTAAGTGACGGTATCTAACCAGAAAGGGACGGCTAACTACGTGCCAGCAGCCGCGGTAATACGTAGGTCCCAAGCGTTGTCCGGATTTATTGGGCGTAAAGCGAGC
+
GGGGGGGGGGGGGGGGGGGGGGGGGGGGGGGGGGGGGGGGGGGGGGGGGGGGGGGGGGGGGGGGGGGGGGGGGGGGGGGGGGGGGGGGGGGGGGGGGGGGGGGGGGGGGGGGGGGGGGGGGGGGFGGGGGGGGGGGGGGGGGGGGGGGGGGGGGGGGGGGGGGGGGGGGGGGGGGGGGGGGGGGGGGGGGGGGGGGGGGGGGGGGGGGGGGFDEEGGGGFGGD58CFGGGGGGGGGGGGGGGG3
@M03364:276:000000000-BLYN8:1:1101:4843:9153 1:N:0:1
ACTCCTACGGGAGGCAGCAGTAGGGAATCTTCCGCAATGGGCGAAAGCCTGACGGAGCAACGCCGCGTGAGTGATGAAGGGTTTCGGCTCGTAAAACTCTGTTATTAGGGAAGAACAAATGTGTAAGTAACTGTGCACATCTTGACGGTACCTAATCAGAAAGCCACGGCTAACTACGTGCCAGCAGCCGCGGTAATACGTAGGTGGCAAGCGTTATCCGGAATTATTGGGCGTAAAGCGCGCG
+
GGGGGGGGGGGGGGGGGGGGGGGGGGGGGGGGGGGGGGGGGGGGGGGGGGGGDGGGGGGGGGGGGGGGGFGGGGGGGGGGGGGGGGGGGGGGGGGGGGGGGGGEGGGGGGGGGGGFGGGGGGGGGGGGGGGGGGGGGGGGGGGGGGG@CFGGGGFGFGGGGGGGGGGGGGGGGGGGGDFFGGGGGGGGGGDCCGGGGGGGDFGGGGGFGGGGGGGGGGGGGEGGGGGGGGGGGGGGG77D<CDD
@M03364:276:000000000-BLYN8:1:1101:16363:9162 1:N:0:1
ACTCCTACGGGAGGCAGCAGTGAGGAATATTGGTCAATGGAGGCAACTCTGAACCAGCCATGCCGCGTGCAGGATGACGGTCCTATGGATTGTAAACTGCTTTTGTACAGGAAGAAACCTCCCTACGAGTAGGGACTTGACGGTACTGTAAGAATAAGGATCGGCTAACTCCGTGCCAGCAGCCGCGGTAATACGGAGGATCCGAGCGTTATCCGGAATTATTGGGTTTAAAGGGTTCGTAGGC
+
GGGGGGG@FGGGGGGGGGGGGGGGGGGGGGGFGGGGGGGGGGGGGGGGGGGGGGGGGGGGGGGGGGGGGGGGGGGGGGGGFGEEGGGGGGGGGGGGGGGGGGGGGGGGGGGGGGGGGGGGGGGGGGGFGGGGGGGGGGGFGGGGGGGGGGGGGGGGGGGGFGEDCFGGGGGGGGGGGGGGGFEGGGGDGDGGGGGGGEGGGGGGEGDEGGGGDFG=CEGGGGGCFGGGGGGC77EFDGG5CF<0
@M03364:276:000000000-BLYN8:1:1101:20177:9169 1:N:0:1
ACTCCTACGGGAGGCAGCAGTGGGGAATATTGCACAATGGGCGCAAGCCTGATGCAGCCATGCCGCGTGTATGAAGAAGGCCTTCGGGTTGTAAAGTACTTTCAGCGGGGAGGAAGGGATGAGCCTTAATACGGCTCGTCATTGACGTTACCCGCAGAAGAAGCACCGGCTAACTCCGTGCCAGCAGCCGCGGTAATACGGAGGGTGCAAGCGTTAATCGGAATTACTGGGCGTAAAGCGCACG
+
GGGGGGGGGGGGGGGGGGGGGGGGGGGGGGGGGGGGGGGGGGGGGGGGGGGGGGGGGGGGGGGGGGGGGGGGGGGGGGGGGGGGGGGGGDGFGGGGGGGGGGGGGGGGGGGGGGGGGGGGGGGGFGGGGGGGGGGGGGGGGGGGGGGGGGGGGGGGGGDGGGGCFGGGGGGGGGGGGGGGGGGGGFGGGGGGG>EGFGGGGCCCGC?8EGGGGCEGGGGGGGGGGG?FFGGFCDGGFGGGGDG<
@M03364:276:000000000-BLYN8:1:1101:26149:9178 1:N:0:1
ACTCCTACGGGAGGCAGCAGTGGGGAATATTGCACAATGGGCGCAAGCCTGATGCAGCCATGCCGCGTGTATGAAGAAGGCCTTCGGGTTGTAAAGTACTTTCAGCGGGGAGGAAGGGGTGAGCCTTAATACGGTTCGTCATTGACGTTACCCGCAGAAGAAGCACCGGCTAACTCCGTGCCAGCAGCCGCGGTAATACGGAGGGTGCAAGCGTTAATCGGAATTACTGGGCGTAAAGCGCACG
+
GGGFGGGGDDGGGGGGGGGGFFGGGGGGGGGGGGGGGGGGFGGGEGGGGGGGGGGGGGGGCGFGGG>FDGGFFFFGGGGGGDF<FFGGGGGGGGGGGGGGGGFGGGGGGFFGGGGGGGGGGGGGCFCFF<FGFGGGDGGGGGGGFGGGFGGGGGCE@EFFGGCEFGGGCGGGFGGGGGF<CGGGGFCGGGEEGGDG?CC58CECCCE8@ACFGE8?7+?FGGCCCFFGGFE5DDGGFFDC3CC9
@M03364:276:000000000-BLYN8:1:1101:17075:9190 1:N:0:1
ACTCCTACGGGAGGCAGCAGTAGGGAATCTTCCGCAATGGGCGAAAGCCTGACGGAGCAACGCCGCGTGAGTGATGAAGGGTTTCGGCTCGTAAAACTCTGTTATTAGGGAAGAACATATGTGTAAGTAACTGTGCACATCTTGACGGTACCTAATCAGAAAGCCACGGCTAACTACGTGCCAGCAGCCGCGGTAATACGTAGGTGGCAAGCGTTATCCGGAATTATTGGGCGTAAAGCGCGCG
+
GGGGGGGGGGGGGGGGGGGGGGGGGGGGGGGGGGGGGGGGGGGGGGGGGGGGGGGGGGGGGGGGGGGGGFGGGGGGGGGGGGGGGGGGGGGGGGGGGGGGGGGGGGGGGGGGGGGGGGGGGCFGGGGGGGGGGGGGGGGFGGGGGGGGGGGGGGGGGGFGGGGGGGGGGGGGGGGGGGGGGGGGGGGGGGGGGGGGGGGGCFGGFGGGGGGFECEGGGGGGGGGGGGGGGGGGGGGGGFGGGGG
@M03364:276:000000000-BLYN8:1:1101:7514:9207 1:N:0:1
ACTCCTACGGGAGGCAGCAGTGGGGAATATTGCACAATGGGCGCAAGCCTGATGCAGCCATGCCGCGTGTATGAAGAAGGCCTTCGGGTTGTAAAGTACTTTCAGCGGGGAGGAAGGGATGAGCCTTAATACGGTTCGTCATTGACGTTACCCGCAGAAGAAGCACCGGCTAACTCCGTGCCAGCAGCCGCGGTAATACGGAGGGTGCAAGCGTTAATCGGAATTACTGGGCGTAAAGCGCACG
+
GGGGGGGGGGGGGGGGGGGGGGGGGGGGGGGGGGGGGGGGGGGGGGGGGGGGGGGGGGGGGGGGGGGGGGGGGGGGGGGGGGGGGGGGGGGGGGGGGGGGGGGGGGGGGGGGGGGGGGGGGGGGGGGGGGGGGGGGGGGGGGGGGGGGGGGGGGGGDEGGGGGGGGGGDEGGGDGGGGGGGGGGGGGGGGGCEEGGGFFGGGGEGEGGGGFGGCEGGFFGGGGGGGGGGGGGGGD5D>:73DG<
@M03364:276:000000000-BLYN8:1:1101:12283:9214 1:N:0:1
ACTCCTACGGGAGGCAGCAGTAGGGAATCTTCCGCAATGGGCGAAAGCCTGACGGAGCAACGCCGCGTGAGTGATGAAGGGTTTCGGTTCGTAAAACTCTGTTATTAGGGAAGAACAAATGTGTAACTAACTGTGCACGTCTTGACGGTACCTAATCAGAAAGCCACGGCTAACTACGTGCAAGCAGCCGCGGTAATACGTAGGTGGCAAGCGTTATCCGGAATTATTGGGCGTAAAGCTCGTG
+
GGFGGFGFGGGGGG;FEGGGG,EF@DGGCFGCC,BFGEFG?6CCCC+,CFGG@CECG@,CCFECGGGGGE7CFFFGGGFF+BFEGDE4B+@FGGF??BAFFGFG,,BFC==AC@F8<E,:ECFDF,,CAFDFBB?FBE+:=3=FFD@+6D8F=F,,>,,7@33@,@,@7C**@B,,,>>>:*2,*>8:7**1***1+<9*<+2:2BCC6A8*;;;C*41/**/:8E?7<CFGD/*2**2**1)9
@M03364:276:000000000-BLYN8:1:1101:13775:9215 1:N:0:1
ACTCCTACGGGAGGCAGCAGTGGGGAATATTGCACAATGGGCGCAAGCCTGATGCAGCCATGCCGCGTGTATGAAGAAGGCCTTCGGGTTGTAAAGTACTTTCAGCGGGGAGGAAGGGATGAGCCTTAATACGGTTCGTCATTGACGTTACCCGCAGAAGAAGCACCGGCTAACTCCGTGCCAGCAGCCGCGGTAATACGGAGGGTGCAAGCGTTAATCGGAATTACTGGGCGTAAAGCGCACG
+
GGGGGGGGGGGGGGGGGGGGGGGGGGGGGGGGGGGGGGGGGGGGGGGGGGGGGGGGGGGGGGGGGGGGGGGGGGGGGGGGGGGGGGGGGGGGGGGGGGGGGGGGGGGGGGGGGGGGGGGGGGGGGGGGGGGGGGGGGGGDGGGGGGGGGGGGGGGGGGGGGGGGGGGGGGDFGGGGGGGFGGGGF8FGGGGGGEGGGGGGGGGGGGGGGGGGGEEGGGGGGGGGGGGGGGGGGGGEFGGDGGGD
@M03364:276:000000000-BLYN8:1:1101:9587:9217 1:N:0:1
ACTCCTACGGGAGGCAGCAGTGGGGAATATTGCACAATGGGCGCAAGCCTGATGCAGCCATGCCGCGTGTATGAAGAAGGCCTTCGGGTTGTAAAGTACTTTCAGCGGGGAGGAAGGGATGAGGCTTAATACGGCTCGTCATTGACGTTACCCGCAGAAGAAGCACCGGCTAACTCCGTGCCAGCAGCCGCGGTAATACGGAGGGTGCAAGCGTTACTCGGAATTACTGGGCGTAAAGAGTGCG
+
GGGGGGGGGGGGGGGGGGGGGGGGGGGGGGGGGAFGGGGGFGGGGGGGGGGGC<FGGGGGGGGGGGGGGGGGGG<FGCGGGGFGFCGGGGGGFGGGGGGGGGFDFFGGGE=FGGGGDG<FGGFFCGDEFGGGG@FGGGEFC79,ECFCGGGDDEDGGEGFGFGGFCF*1CC7FECFGGC@FG@EFEGG8>C>>?5>CCEG5>C>E;8>8CFGGGGEEGFECEE5+<CGFGC*>D52>D74>F*9
@M03364:276:000000000-BLYN8:1:1101:7565:9226 1:N:0:1
ACTCCTACGGGAGGCAGCAGTGGGGAATATTGCACAATGGGCGCAAGCCTGATGCAGCCATGCCGCGTGTATGAAGAAGGCCTTCGGGTTGTAAAGTACTTTCAGCGGGGAGGAAGGGGTGAGCCTTAATACGGTTCGTCATTGACGTTACCCGCAGAAGAAGCACCGGCTAACTCCGTGCCAGCAGCCGCGGTAATACGGAGGGTGCAAGCGTTAATCGGAATTACTGGGCGTAAAGCGCGCG
+
GGGGGGGGGGGGGGGGGGGGGGGGGGGGGGGGGGGGGGGGGGGGGGGGGGGGGGGGGGGGGGGGGGGGGGGGGGGGGGGGGGGGGGGGGGGGGGGGGGGGGGGGGGGGGGCGGGGGGGGGGGGGGGGGGGGGGGGGGGGGGGGGGGGGGGGGGGGGGGGGGGGGGGGGGGGGGGGGGGGGGGGGGGGGGGGEGEGGGGCCEGGGGGGGGGGGEEEGEGGFGEGCF9CF7FGGGGGGGGGGGGGG
@M03364:276:000000000-BLYN8:1:1101:8632:9232 1:N:0:1
ACTCCTACGGGAGGCAGCAGTAGGGAATCTTCGGCAATGGACGAAAGTCTGACCGAGCAACGCCGCGTGAGTGAAGAAGGTTTTCGGATCGTAAAACTCTGTTGTTAGAGAAGAACAAGGACGTTAGTAACTGAACGTCCCCTGACGGTATCTAACCAGAAAGCCACGGCTAACTACGTGCCAGCAGCCGCGGTAATACGTAGGTGGCAAGCGTTGTCCGGATTTATTGGGCGTAAAGCGAGCG
+
GGGGGGGGGGGGGGGGGGGGGGGGGGGGGGGGGGGGGGGGGGGGGGGGGGGGGGGGGGGGGGGGGGGGGGEGGGGGGGGGGGGGGGGGGEGGGGGGGGGGGGGGGGGGDGFFFGGGGGGGGFDFFGGGGGFGGGGGGGGGEGFGGGG>CFGGGGGGDGGGGGFGGGGGGGGGG7FGGGGGGGGGGGGGGGGGGG5EEC+1BFGGCFGGCCC=EEGGGGGGG=8E???EFFE*/>EGGDFGGGDC
@M03364:276:000000000-BLYN8:1:1101:22514:9235 1:N:0:1
ACTCCTACGGGAGGCAGCAGTGGGGAATATTGCACAATGGGCGCAAGCCTGATGCAGCCATGCCGCGTGTATGAAGAAGGCCTTCGGGTTGTAAAGTACTTTCAGCGGGGAGGAAGGGGTGAGCCTTAATACGGTTCGTCATTGACGTTACCCGCAGAAGAAGCACCGGCTAACTCCGTGCCAGCAGCCGCGGTAATACGGAGGGTGCAAGCGTTAATCGGAATTACTGGGCGTAAAGCGCACG
+
GGGGDGGGGGGGGGGGGGGGGGGGGGGGGGGGGGGGGGGGGGGGGGGGGGGGGGGGGGCGFGGGGGGGGGGGGGGGGGFGGGGGGGGGGGGGGGGGGGGGGGFGFGGGGGGBFGGGGGGCGDGGGGGGGGGGGGGEGGGGGGFGGGGGGGGFFGGGGGGGGGGGGGGGGGGGGGG?CGGEB89FFGGGGGGGGGGGGGGGGGC8EGGGGGGGGGGGGGGGECEGGGGGGFGGGGGGGGGGGGGD
@M03364:276:000000000-BLYN8:1:1101:13664:9244 1:N:0:1
ACTCCTACGGGAGGCAGCAGTAGGGAATCTTCCACAATGGACGAAAGTCTGATGGAGCAACGCCGCGTGAGTGAAGAAGGTTTTCGGATCGTAAAACTCTGTTGTTGGAGAAGAACGTATTTGATAGTAACTGATCAGGTAGTGACGGTATCCAACCAGAAAGCCACGGCTAACTACGTGCCAGCAGCCGCGGTAATACGTAGGTGGCAAGCGTTGTCCGGATTTATTGGGCGTAAAGCGAGCG
+
CCFFFGGFFGGFEEGGGGGGGAFFEGGGFGGGGGGGFFGFGFF@FGGC<FFGGGGGGG7<<@FFCCG=B@FFCGCFAFEFEFDFDCGGEGDF=?FEF<BFGG9F=FF8?EGFFGF8FE<,BE9EFG,CFECGGFDGGBF,E9FFGGD@CFEGGGFGGGGGGFGG:BAFGGGGGGGGGGGGGGGGGGGGGGGGGGGGGGGGGGGG<:>CCFGGGGGGC+<ECE*=9?CGGGGGGGGG5DGCDDDD
@M03364:276:000000000-BLYN8:1:1101:9738:9272 1:N:0:1
ACTCCTACGGGAGGCAGCAGTAGGGAATCTTCGGCAATGGACGAAAGTCTGACCGAGCAACGCCGCGTGAGTGAAGAAGGTTTTCGGATCGTAAAACTCTGTTGTTAGAGAAGAACAAGGACGTTAGTAACTGAACGTCCCCTGACGGTATCTAACCAGAAAGCCACGGCTAACTACGTGCCAGCAGCCGCGGTAATACGTAGGTGGCAAGCGTTGTCCGGATTTATTGGGCGTAAAGCGAGCG
+
GGGGGGGGGGGGGGGGGGGGGGGGGGGGGGGGGGGGGGGGGGGGGGGGGGGGGGGGGGGGGGGGGGGGGGGGGGGGGGGGGGGGGGGGGGGGGGGGGGFGGGGGGGGGGGGGGGGGGGGGGGGGGGGGGGGGGGGGGGGGGFGGGGGGGGGGGGGGFGGGGGGGCGGGGGGGGGGGGGGGGGGGFGGGEGGGGGGGGGGGGGGGGGGGGGGGGGGGGGGGGGG5ECFGGGGGGGGGGGGGGGGC
@M03364:276:000000000-BLYN8:1:1101:14794:9294 1:N:0:1
ACTCCTACGGGAGGCAGCAGTAGGGAATCTTCCGCAATGGGCGAAAGCCTGACGGAGCAACGCCGCGTGAGTGATGAAGGGTTTCGGCTCGTAAAACTCTGTTATTAGGGAAGAACAAATGTGTAAGTAACTATGCACGTCTTGACGGTACCTAATCAGAAAGCCACGGCTAACTACGTGCCAGCAGCCGCGGTAATACGTAGGTGGCAAGCGTTATCCGGAATTATTGGGCGTAAAGCGCGCG
+
GGGGGGGGGGGGGGGGGGGGGGGGGGGGGGGGGGGGGGGGGGGGGGGGGGGGGGGGGGGGGGGGGGGGGGGGGGGGGGGGGGGGGGGGGGGGGGGGGGGGGGGGGGGGGGGGGGGGGGGGGGGGGGGGGGGGGGGGGGGGGGGGGGGGGGGGGGGGGGGGGGGGGGGGGGGGGGGGGGGGGGGGGGGGGGGGGGGGGGGGGGGGGGGGGGGGGG=EDGGGGGGGGGGG7CFGGGGGGGGGGGGG
@M03364:276:000000000-BLYN8:1:1101:17157:9306 1:N:0:1
ACTCCTACGGGAGGCAGCAGTGGGGAATATTGCACAATGGGCGCAAGCCTGATGCAGCCATGCCGCGTGTATGAAGAAGGCCTTCGGGTTGTAAAGTACTTTCAGCGAGGAGGAAGGCGTTGTGGTTAACAACCGCAGCGATTGACGTTACTCGCAGAAGAAGCACCGGCTAACTCCGTGCCAGCAGCCGCGGTAATACGGAGGGTGCAAGCGTTAATCGGAATTACTGGGCGGAAAGCGCACG
+
FGGFFG@@F;CFGCFDEDE8@F9F7;,@A9C,CFG<<FEFFFGGGG+@FFGDDD9FFGGGFFG@CFG>FCEFGAFGDGGGAFEFFCFEFGGGFCCFBAF9<<FAEEFFCD@:??,:CFGG:FFGDF7F5,:CFEE7+3CC+,5@,>F<BFFGCFCFC:ACFFFGFCE*5**<<FGGGGF7<@FC8C9C:BC8*1**55BBC**8*/2;C+<**2A*20?F=*C=69<FG7F5C)5:CF:3C)9<
@M03364:276:000000000-BLYN8:1:1101:28703:9329 1:N:0:1
ACTCCTACGGGAGGCAGCAGTGGGGAATATTGCACAATGGGCGCAAGCCTGATGCAGCCATGCCGCGTGTATGAAGAAGGCCTTAGGGTTGTAAAGTACTTTCAGCGGGGAGGAAGGGATGAGCCTTAATACGGTTCGTCATTGACGTTACCCGCAGAAGAAGCACCGGCTAACTCCGTGCCAGCAGCCGCGGTAATACGGAGGGTGCAAGCGTTAATCGGAATTACTGGGCGTAAAGCGCACG
+
GGGCFGGGGEGGGDGGGGGGGGGGGDEGGGGGCDFGGGGGGGGGG>EFGGFGGGGGGG,EFFGGD>FGGGGGFGDFGGGGGGGGGGGGEC:FGGFGGGGGGG9FGAF@CEGGGGGAFC<FFGGCA8B<<FD9+BFG+C:>CFGG,,38FF7FA<C7F:?FFCDEFC@<FFGGG7<BFGFFGCB@C7=+;BEG**3=CGGGEE8EGCEEFC9*AEEGFGGFEGGGGF+<?68:CCECDFF)9D<)
@M03364:276:000000000-BLYN8:1:1101:21442:9337 1:N:0:1
ACTCCTACGGGAGGCAGCAGTGGGGAATATTGCACAATGGGCGCAAGCCTGATGCAGCCATGCCGCGTGTATGAAGAAGGCCTTCGGGTTGTAAAGTACTTTCAGCGGGGAGGAAGGGGTGAGCCTTAATACGGTTCGTCATTGACGTTACCCGCAGAAGAAGCACCGGCTAACTCCGTGCCAGCAGCCGCGGTAATACGGAGGGTGCAAGCGTTAATCGGAATTACTGGGCGTAAAGCGCACG
+
GGGGGGGGGGGGGGGGGGGGGGGGGGGGGGGGGGGGGGGGGGGGGGGGGGGGGGGGGGGGGGGGGGGGGGGGGGGGGGGGGGGGGGGGGGGGGGGGGGGGGGGGGDGGGGGGGGGGGGGGGGGGGGFGFCGGGGGGGGGGGGGGGGGGGGGGGGGGGGGGGGGGGGGGGGEEGGGGGGGGGGGGGGGGGGGGGGGGGGGGGGGGGGGGGGGGGGGGGGGGGGGGGGGFFFFFGGGGG>>DGGG7
@M03364:276:000000000-BLYN8:1:1101:6389:9350 1:N:0:1
ACTCCTACGGGAGGCAGCAGTGAGGAATATTGGTCAATGGAGGCAACTCTGAACCAGCCATGCCGCGTGCAGGATGACGGTCCTATGGATTGTAAACTGCTTTTGTACAGGAAGAAACCTCCCTACGAGTAGGGACTTGACGGTACTGTAAGAATAAGGATCGGCTAACTCCGTGCCAGCAGCCGCGGTAATACGGAGGATCCGAGCGTTATCCGGAATTATTGGGTTTAAAGGGTTCGTAGGG
+
GGGGGGGGGGGGGGGGGGGGGGGGGGGGGGGGGGGGGGGGGGGGGGGGGGGGGGGGGGGGGGFGGGGGGGGGDFGGGGGGGDGGGGGGGGGGGGGGGGGGGGGGGGGGGGGGCGGGGGGGGGGGGGGGGGGGGGGGGGGGGGGGGGGGGGGGGGGGGGGGFFGEDGGGGGGGGGGGGGGFGGGGGGDGGEDFECGECGGECB?FEGGGEGG5+CGC=CCCFGGGGFECCGGC>GGFFGG59CD*
@M03364:276:000000000-BLYN8:1:1101:24343:9350 1:N:0:1
ACTCCTACGGGAGGCAGCAGTGGGGAATATTGCACAATGGGCGCAAGCCTGATGCAGCCATGCCGCGTGTATGAAGAAGGCCTTCGGGTTGTAAAGTACTTTCAGCGGGGAGGAAGGGATGAGGCTTAATACGGCTCGTCATTGACGTTACCCGCAGAAGAAGCACCGGCTAACTCCGTGCCAGCAGCCGCGGTAATACGGAGGGTGCAAGCGTTAATCGGAATTACTGGGCGTAAAGCGCACG
+
GGGGGGFGGGGGFGGGGGFGGFGGGCFGFGG<EFGGGGGGCGEGFGGGGGGGGGGGGGGFGGGFFE:FGGFGGGGGGGGGGGGGGGGGGCFGGGGG9AFFG99EFEGGGGDGECFFGGD<F8<FFCGCFEGGGGG7FCC7<CGGGCEEGGG9BEF7FCC<FGG7><C:CFEGGGGGCEGFCFGGGGGGGGG5CGGGGGGGDC8CCEGGFG+;;E=EGGGC5E5*<CA79FFC35CEFDFDD)))
@M03364:276:000000000-BLYN8:1:1101:26436:9364 1:N:0:1
ACTCCTACGGGAGGCAGCAGTGGGGAATATTGCACAATGGGCGCAAGCCTGATGCAGCAATGCCGCGTGTATGAAGAAGGCCTTCGGGTTGTAAAGTACTTTCAGCGGGGAGGAAGGGATGAGGCTTAATACGGCTCGTCATTGACGTTACCTGCAGAAGAAGCACCGGCTAACTACGTGCCAGCAGCCGCGGTAATACGTAGGTGGCAAGCGTTATCCGGAAGTATTGGGCGTAAAGCGCGCG
+
ECCFGGGGC@EECGDGGGFFFCFGGGG8<EF,FCAE8EGG?<FE:CECFGGF,6,:CF9E,CFG+FE>6FDFFGGGGCEG?FGGGGGEEFEFGGFA@FF9,C?F9<+6:FFCECF<::,D>,,,BA>=DF,FF7FEGDFGGC@CFF@<*BC9,@CEDFGG,<C:BCF@@F<C@F<;7:2<FFG7*?EGDC5CC:B@9CFG<988CFF@CGCCEGE*5C?*7=*/<<:7C6AFG9C5DGGG)C)1
@M03364:276:000000000-BLYN8:1:1101:17454:9368 1:N:0:1
ACTCCTACGGGAGGCAGCAGTAGGGAATCTTCCGCAATGGGCGAAAGCCTGACGGAGCAACGCCGCGTGAGTGATGAAGGGTTTCGGCTCGTAAAACTCTGTTATTAGGGAAGAACAAATGTGTAAGTAACTGTGCACGTCTTGACGGTACCTAATCAGAAAGCCACGGCTAACTACGTGCCAGCAGCCGCGGTAATACGTAGGTGGCAAGCGTTATCCGGAATTATTGGGCGTAAAGCGCGCG
+
GGGGGGGGGGGGGGGGGGGGGGGGGGGGGGGGGGGGGGGGGGGGGGGGGGGGGGGGGGGGGGGGGGGGGDGGGGGGGGGGGGGGGGGGGGGGGGGGGGGGGGGGGGGGGGGGGGGDGGGGGGGGGGGGGGGGGGGGGGGGGGGGGGGGGGGGGGGGGGGGGGGGGGGGGGGGGGGGGGGGGGGGGGGGGGGGGGGGGGGGFCGGGGGGGGGGGGGGGGGGGGGGGGGGGGGGGGGGGGGDDGGG
@M03364:276:000000000-BLYN8:1:1101:8003:9374 1:N:0:1
ACTCCTACGGGAGGCAGCAGTAGGGAATCTTCGGCAATGGGGGCAACCCTGACCGAGCAACGCCGCGTGAGTGAAGAAGGTTTTCGGATCGTAAAACTCTGTTGTTAGAGAAGAACGTTAAGTAGAGTGGAAAGTTACTTAAGTGACGGTATCTAACCAGAAAGGGACGGCTAACTACGTGCCAGCAGCCGCGGTAATACGTAGGTCCCAAGCGTTGTCCGGATTTATTGGGCGTAAAGCGAGC
+
GGGGGGGGGGGGGGGGGGGGGGGGGGGGGGGGGGGGGGGGGGGGGGGGGGGGGGGGGGGGGGGGGGGGGGGGGGGGGGGGGGGGGGGGGGGGGGGGGGGGGGGGGGGGGGGGGGGFGGGGGGFFGGGGGGGGGGGGGGGGGGGGGGGGGGGGGGGGFGGGGGGGGGGGGGGDGGGGGGGGGGGGGGGGGGGGGGGGGFGGGFGGGGGGGGGGGGCGGGC9EGECEGGGFCGGGGGGGGGGD3D)
@M03364:276:000000000-BLYN8:1:1101:22091:9385 1:N:0:1
ACTCCTACGGGAGGCAGCAGTAGGGAATCTTCGGCAATGGGGGCAACCCTGACCGAGCAACGCCGCGTGAGTGAAGAAGGTTTTCGGATCGTAAAACTCTGTTGTTAGAGAAGAACGTTAAGTAGAGTGGAAAGTTACTTAAGTGACGGTATCTAACCAGAAAGGGACGGCTAACTACGTGCCAGCAGCCGCGGTAATACGTAGGTCCCAAGCTTTGTCCGGATTTATTGGGCGTAAAGCGAGG
+
GGGGGGGGGGGGGGGGGGGGGFFGGGGGGGGGGGGGGGGGGFGGGGGGGGGGGEGGGGGGGGGGGGGGGGGGGGGGGGGGGGGGGGGCCFFGGGGDGGGGFGGGGGGAEFGFGGGGGCF?FDB<AFFFACFFGFD,EADGFGFGGGGGGGGGGGGGGFGGGFCFGGECGGGGFFFGGGGFCFCF7FCFGGDBCGEGEGFGGGFGGGFFC@FF5+<CFFFGGGGEG697<C95>3CGGGGGGGC)
@M03364:276:000000000-BLYN8:1:1101:9469:9386 1:N:0:1
ACTCCTACGGGAGGCAGCAGTGGGGAATATTGCACAATGGGCGCAAGCCTGATGCAGCCATGCCGCGTGTGTGAAGAAGGCCTTCGGGTTGTAAAGCACTTTCAGCGAGGAGGAAGGTGGTGAGCTTAATACGTTCATCAATTGACGTTACTCGCAGAAGAAGCACCGGCTAACTCCGTGCCAGCAGCCGCGGTAATACGGAGGGTGCAAGCGTTAATCGGAATTACTGGGCGTAAAGCGCACG
+
GGGG<FFCFGGGGGGGGGFGGFGG>FEGGFGGGGGFGGFFGGGGGGDGFFGGGGGGGGFGFGFGDEB@FGGEGGGFDFFGGGGCDCFEFGGGGGGFAFCFFG9FFGC+=EEGCEEGDA<@GFGGGGGGGGGGGGEFGDFGGGFDFCFGGGGGA@+@C7B,FFGGGGGG>FEEGFGGCEFGCCFCCE:CFEGC>B>:?FE88**8BEECGE@;C;C*5CECEG*7899:CCECGGG59FGG3CD3
@M03364:276:000000000-BLYN8:1:1101:23444:9408 1:N:0:1
ACTCCTACGGGAGGCAGCAGTAGGGAATCTTCGGCAATGGACGAAAGTCTGACCGAGCAACGCCGCGTGAGTGAAGAAGGTTTTCGGATCGTAAAACTCTGTTGTTAGAGAAGAACAAGGACGTTAGTAACTGAACGTCCCCTGACGGTATCTAACCAGAAAGCCACGGCTAACTACGTGCCAGCAGCCGCGGTAATACGTAGGTGGCAAGCGTTGTCCGGATTTATTGGGCGTAAAGCGAGCG
+
GGGGGFGGGGGGGGGGGGGGGGGGGGGGGGGGGGGGGGGGGGGGEEGGGGGGGGGDEGGGGGGGGGGGGGGGGGGGGGGGGGGGGGGGGGGGGGGGGFGGGGGGGGGGGGGGGGGGGGFCFGGGGGGGGCFGGGGGGGGGGGGGGGGGGGGFGGGGGGGGGGGGGGGFGDGEFGFFGGGFCFGGGGGGGGGCEGGGGGGGGGGGGGGFGGGFGGGGD9CGGE;=FFGGGGFGGGGGGGGGGGGG
@M03364:276:000000000-BLYN8:1:1101:20435:9412 1:N:0:1
ACTCCTACGGGAGGCAGCAGTGGGGAATATTGCACAATGGGCGCAAGCCTGATGCAGCCATGCCGCGTGTATGAAGAAGGCCTTCGGGTTGTAAAGTACTTTCAGCGAGGAGGAAGGCATTAAGGTTAATAACCTTAGTGATTGACGTTACTCGCAGAAGAAGCACCGGCTAACTCCGTGCCAGCAGCCGCGGTAATACGGAGGGTGCAAGCGTTAATCGGAATTACTGGGCGTAAAGCGCACG
+
GGGGGGGGGGGGGGGGGGGGGGGGGGGGGGGGGGGGGGGGGGGGGGGGGGGGGGGGGGGGGGGGGGGGGGGGGGGGGGGGGGFFGGGGGFGGGGGGGGGGGGGGGEGC@FGGGGGGGGGGGGGGGCFFGGGGGFFGGGGGGGDFGGDCGGGGGF7FGGFGGGGGGGGD:FFGGGFGFGGGGCCFCFGGGGGGGGGEGFGGGGGGGCGEGGG5EEEEGGGGGGD*6<FGF?=*CDCGGCCDCD3)
@M03364:276:000000000-BLYN8:1:1101:15948:9427 1:N:0:1
ACTCCTACGGGAGGCAGCAGTGGGGAATATTGCACAATGGGCGCAAGCCTGATGCAGCCATGCCGCGTGTATGAAGAAGGCCTTCGGGTTGTAAAGTACTTTCAGCGGGGAGGAAGGGGTGAGCCTTAATACGGTTCGTCATTGACGTTACCCGCAGAAGAAGCACCGGCTAACTCCGTGCCAGCAGCCGCGGTAATACGGAGGGTGCAAGCGTTAATCGGAATTACTGGGCGTAAAGCGCACG
+
GGGGGGGGGGGGGGGGGGGGGGGGGGGGGGGGGGGGGGGGGGGGGGGGGGGGGGGGGGGGGGGGGGGGGGGGGGGGGGGGGGGGGGGGGGGGGGGGGGGGGGGGGGGGGGGGGGGGGGGGGCFGGGGGGGGGGGGGGDFEGGCFGGGGGGGGGGDDGGGGGGGGGGGGGGGGGGGGFGGGGGGGGGGGGGGGGGEGGGFGGGGGGGGDFGGFGGGG=FGGGGGGGGGGGGGGDGGGGGGDDGD<
@M03364:276:000000000-BLYN8:1:1101:3497:9433 1:N:0:1
ACTCCTACGGGAGGCAGCAGTGGGGAATATTGCACAATGGGCGCAAGCCTGATGCAGCCATGCCGCGTGTATGAAGAAGGCCTTCGGGTTGTAAAGTACTTTCAGCGAGGAGGAAGGCGTTGTGGTTAATAACCGCAGCGATTGACGTTACTCGCAGAAGAAGCACCGGCTAACTCCGTGCCAGCAGCCGCGGTAATACGGAGGGTGCAAGCGTTAATCGGAATTACTGGGCGTAAAGCGCACG
+
GGGGFGFGGGGGGGGGGGGGGGGGGGGGGGGFGGGGGGGGGGGGGGGGGGGGGGGGGGGGGGGGGGGGGGGGGGGGGGGGGGGFGGGGGGGGGGGGGGGGGGGGGGGGGGGGGGGGGGGGGGGGDGGGGGGGGGGGGGGGGGGGGGGGGGGGGGGGGGGGGGGGGGGGDEGGGGGGGGGGGGGGGGGGGGGGGGGGGGGGGEEGGGGGGGFGGGGGGGGFEGCCFF?FGGCFGGEGGGGGGGG5
@M03364:276:000000000-BLYN8:1:1101:4992:9433 1:N:0:1
ACTCCTACGGGAGGCAGCAGTAGGGAATCTTCGGCAATGGGGGCAACCCTGACCGAGCAACGCCGCGTGAGTGAAGAAGGTTTTCGGATCGTAAAACTCTGTTGTTAGAGAAGAACGTTAAGTAGAGTGGAAAATTACTTAAGTGACGGTATCTAACCAGAAAGGGACGGCTAACTACGTGCCAGCAGCCGCGGTAATACGTAGGTCCCAAGCGTTGTCCGGATTTATTGGGCGTAAAGCGAGC
+
GGGGGGGGGGEFGGGGGGGGGGGGGGGGGGGGGGGGGGGGGGGGGGGGGGGGGGGGGGGGGGGGGGGGGGGGGGGGGGGGGGGGGGGGGGGGGGGGGFGGGGGGGGGGGFGFGGGGGFGGGGFGGFGGGGGGGGGGGGGGGDCFGGGGGGGGGGGGGGGGGGGGGGGGGGGGGGGGGGG7<CCGFGGGGFGDGGEEEFFCGCCGEFFFGGGFGGEGCEECECE5?EFEGGGFGGEGD32:D5C)
@M03364:276:000000000-BLYN8:1:1101:7361:9454 1:N:0:1
ACTCCTACGGGAGGCAGCAGTAGGGAATCTTCCGCAATGGACGAAAGTCTGACGGAGCAACGCCGCGTGAGTGAAGAAGGTTTTCGGATCGTAAAGCTCTGTTGTTAGGGAAGAATAGTGATAAGAGTAACTGATTATCATGTGACGGTACCTAACCAGAAAGCCACGGCTAACTCCGTGCCAGCAGCCGCGGTAATACGGAGGGTGCAAGCGTTAATCGGAATTACTGGGCGTAAAGCGCGCG
+
GGGGGGGGGGGGGGGGGGGGGGGGGGGGGGGGGGGGGGGGGGGGGGGGGGGGGGGGGGGGGGGGGGGGGEFGGGGGGGGGGGGGGGGGGGGGGGGGGGGGGGGGFGGGGGGFGGGGGGGGGGGGGGGGGGGGGGGGGGGGGGGGGGEGGGGGGGGGGGFGGGGGFFGGGGGGGGGGGGGGGGGGGGGGGGGGGGGGFFGGDGGGGGGGGGFFGGGGGFGGGGEGGGGGGCGGGGGG:FFGCGGD
@M03364:276:000000000-BLYN8:1:1101:5540:9467 1:N:0:1
ACTCCTACGGGAGGCAGCAGTGAGGAATATTGGTCAATGGAGGCAACTCTGAACCAGCCATGCCGCGTGCAGGATGACGGTCCTATGGATTGTAAACTGCTTTTGTACAGGAAGAAACCTCCCTACGAGTAGGGACTTGACGGTACTGTAAGAATAAGGATCGGCTAACTCCGTGCCAGCAGCCGCGGTAATACGGAGGATCCGAGCGTTATCCGGAATTATTGGGTTTAAAGGGTTCGTAGGC
+
GGGGGGGGGGGGGGGGGGGGGGGGGGGGGGGGGGGGGGGGGGGGGGGGGGGGGGGGGGGGGGGGGGGGGGGGGGGGGGGGFGGGGGGGGGGGGGGGGGGGGGGGGGGGGGGGGGGGGGGGGGGGGGGGGFFFGGGGGGGGGGGGGGGGGGGGFGGGGGGGGGGGGGGGGGGGGGGGGGGG7EGGGEGGGGGGGGGGGGGGGGGGGCDEGGGGGGGGGGGGGGGC6FGGGGGCDGGGFGDGGGG*
@M03364:276:000000000-BLYN8:1:1101:9364:9467 1:N:0:1
ACTCCTACGGGAGGCAGCAGTAGGGAATATTGCTCAATGGGCGAAAGCCTGAAGCAGCAACGCCGCGTGGAGGATGAAGGTTTTAGGATTGTAAACTCCTTTTCTAAGAGAAGATTATGACGGTATCTTAGGAATAAGCACCGGCTAACTCCGTGCCAGCAGCCGCGGTAATACGGAGGGTGCAAGCGTTACTCGGAATTACTGGGCGTAAAGAGTGCGTAGGCGGAGTGACAAGTCAGATGTG
+
FGGGGGGGGGGGGGGGGGGGGGGGGGGGFGGGFEGGFGGGGGGCGGGGGGGGGFEGGGGGGGGGGGGGGG==FEGGGGGGGGGGGGGGGGGGGGGF<FGGAFGFGGGGGGGGGGAEFGFGGGE?448FD9E<FGGAF9,C>CFDC=FD>FEE7FD@FGEGFC75<+@B<7FCG977CGG7*=CFC9*=:B8E,>8*C*:+29+>CEGEGGG=@+0CFE5:/?;+/*=5EG?CG7><*:7*:77?
@M03364:276:000000000-BLYN8:1:1101:15321:9486 1:N:0:1
ACTCCTACGGGAGGCAGCAGTGGGGAATATTGCACAATGGGCGCAAGCCTGATGCAGCCATGCCGCGTGTATGAAGAAGGCCTTAGGGTTGTAAAGTACTTTCAGCGGGGAGGAAGGTGATAAAGTTAATACCTTTATCAATTGACGTTACCCGCAGAAGAAGCACCGGCTAACTCCGTGCCAGCAGCCGCGGTAATACGGAGGGTGCAAGCGTTAATCGGAATTACTGGGCGTAAAGCGCACC
+
FGGGGGGGGGGGGGGGGGGGGGGGGGGG@FGGFGGGGGGF<FGDGGGFGGGGGGAFGGCF9FGGGGGGGGDGGGCFGFGGGGFGAEGGGGECFGGGGGGGGGCE,FGGGGGCFGCFEDFFFGAC?A?,B?CBDEGFGGGGGD9,9,+@B>CGGGEG<FG7FE,>3FC:*>*1D,29<*16*=;CB,22=8:CEGGG9CC8>=8CCGEC?F:8CCCECCFEDECCG+0<CFCGDDEGGC7737C)
@M03364:276:000000000-BLYN8:1:1101:27775:9510 1:N:0:1
ACTCCTACGGGAGGCAGCAGTGGGGAATATTGCACAATGGGCGCAAGCCTGATGCAGCCATGCCGCGTGTATGAAGAAGGCCTTCGGGTTGTAAAGTACTTTCAGCGAGGAGGAAGGCATTAAGGTTAATAACCTTAGTGATTGACGTTACTCGCAGAAGAAGCACCGGCTAACTCCGTGCCAGCAGCCGCGGTAATACGGAGGGTGCAAGCGTTAATCGGAATTACTGGGCGTAAAGCGCACG
+
GGGGGGGGGGDG7FDGGGFGGGGGGGGCGGGGGGGGGGGGGFDGGGGGGGGGGGGGGGGGGFG@FGGFGGGGGGGGGGGGGG<FFFEGEGGGFGGGGGGGGGGGGGGDGGGGGGGGGGGFGGGGGGGFGGGGGG?FGGGGGGCFGGGGGFG<DFDEGGFCEFFCFGGGGG>FF@FGGGGGFGGGCFEGFGGGDCCE9EGGGGGGDGEDGDFGGEG8CFEEEEGG6CFGGGGGG7CEFGGGCGD)
@M03364:276:000000000-BLYN8:1:1101:13951:9516 1:N:0:1
ACTCCTACGGGAGGCAGCAGTGGGGAATATTGCACAATGGGCGCAAGCCTGATGCAGCCATGCCGCGTGTATGAAGAAGGCCTTCGGGTTGTAAAGTACTTTCAGCGAGGAGGAAGGCGTTGTGGTTAATAACCGCAGCGATTGACGTTACTCGCAGAAGAAGCACCGGCTAACTCCGTGCCAGCAGCCGCGGTAATACGGAGGGTGCAAGCGTTAATCGGAATTACTGGGCGTAAAGCGCACG
+
GGGGGGGGGGEGGGGGGGGGGGGGGGGGGGGFGGGGGGGGFGGGGGGGGGGGGGGGGGGGGFGGGGGGGGGGGGGGGGGGGGGGGGGGGGGGGGGGGGGGGGGGGGGGGGGGGGGFGGGGGGGGGGGGGGGGGGGGDGGGGGGGGGGGGGGGGGGGGGGGGGGGGGGGDGGGGCE9FDFFGFGGGGGGGEGGDGCEGGGGGGGGGGGGGGGFDGEGGCFGGGGGGGGGGGGGGGGGGGGGGGG<
@M03364:276:000000000-BLYN8:1:1101:4860:9524 1:N:0:1
ACTCCTACGGGAGGCAGCAGTGGGGAATATTGCACAATTGGCGCAAGCCTGATGCAGCCATGCCGCGTGTATGAAGAAGGCCTTCGGGATGTAAAGTACTTTCAGCGGGGAGGAAGGGATGAGCCTTAATCCGGCTCGTCTGTGACGTTACCCGCAGAAGAAGCACCGTCTAACTCCGGGCCAGCAGCCGCGGGAATACGGAGGGTGCAAGCTTTAATCGGAAGTACTGGGCGTAAAGCGCACG
+
EEAEFF<F7-@BE:@F@FACFC98@@;E96@,CFFDGE96C8@,@+8CD8CFGFC<,9,ECF<C@C+@@F,C6E9FFG8,CF,5:C7:+844<5AAAAE<?C,9<F+>74+@:>AF+B=DFCF,,>>,F=,83+>FCFG:,+::=356@<CC,@:1**5,,5,355:C2=AC;>B9C1=*:BECFFBF*=**:*21;F9C*;C*8C8/0+3*+<C:+<95AE**<+3+07:*99>*9*:5))17
@M03364:276:000000000-BLYN8:1:1101:4745:9525 1:N:0:1
ACTCCTACGGGAGGCAGCAGTGGGGAATATTGCACAATGGGCGCAAGCCTGATGCAGCCATGCCGCGTGTATGAAGAAGGCCTTCGGGTTGTAAAGTACTTTCAGCGGGGAGGAAGGGATGAGCCTTAATACGGTTCGTCATTGACGTTACCCGCAGAAGAAGCACCGGCTAACTCCGTGCCCGCAGCCGCGGTAATACGGAGGGTGCAAGCGTTAATCGGAATTACTGGGCGGTAAGGGCACG
+
FFGGGGGGGGGGGGGGGGGGEGFGGGGGFGGGGGGGGGGG8FGGG@FFGGGGGFFFFFGDEEGGGGGGGB<FGGEFFGGG,99<FGGEGGGGGGCG@FGG9FFFGGGG7FEFG7BFEEDEEFFB@DF<FFD>FGD:>FF@EGFGCA<>F:<CFGDC<@BFCGEG<,><CCFDGGG@FCEFFF+1*8CCF5:EG8:C:9+;ECCGD*:88:@*2/;52<?5>*8A?++++A;*/)*:50****/*
@M03364:276:000000000-BLYN8:1:1101:22690:9527 1:N:0:1
ACTCCTACGGGAGGCAGCAGTGGGGAATATTGCACAATGGGCGCAAGCCTGATGCAGCCATGCCGCGTGTATGAAGAAGGCCTTCGGGTTGTAAAGTACTTTCAGCGGGGAGGAAGGGATGAGCCTTAATACGGTTCGTCATTGACGTTACTCGCAGAAGAAGTAACGGCTAACTCCGTGCCAGCAGCCGCGGTAATACGGAGGGTGCAAGCGTTAATCGGAATTACTGGGCGTAAAGCGCACG
+
GGGGGGGGGGGGGGGGGGGGC@FFGGGGCFGGGGGGGGGG?FGGGGGCGFGGGFDFGGAE,CFEEGGGGG@FFGEFFGGG8,CFGGGGGGGGGGGGAFGG,FE@F9@FCGGEEGG@FEC8FFGC,=3,:,:3DC>C=+8+5<FCGGG7FC<,,33**@>:FFG,7,7>CFEGGCFEGGGGGGFFFGFGG>ECEE>EGGGG>EGDCCEEEFFGGGGC=:EFGGEFF?CGGGCFDGGGCFGGDD3C
@M03364:276:000000000-BLYN8:1:1101:12711:9542 1:N:0:1
ACTCCTACGGGAGGCAGCAGTAGGGAATCTTCCGCAATGGACGAAAGTCTGACGGAGCAACGCCGCGTGAGTGAAGAAGGTTTTCGGATCGTAAAGCTCTGTTGTTAGGGAAGAATAGTGATAAGAGTAACTGATTATCATGTGACGGTACCTAACCAGAAAGCCACGGCTAACTACGTGCCAGCAGCCGCGGTAATACGTAGGTGGCAAGCGTTGTCCGGAATTATTGGGCGTAAAGCGCGCG
+
GGGGGGGGGGGGGGGGGGGGGGGGGGGGGGGGGGGGGGGGGGGGGDGDGGGFECGGGGGGGGGGGGGGGGGGGFGGFGGGGGGGGGGGGGGGGGGGGGGGGGGGGGGFGGFGGGGGGGGGGGGGGGGGGGGGGGGGGCCFGGFGGDGGGGGGGFGGGGGGGGGGGGGGGGGGGFGGGGGGGGGGGGGGGGGEGGGGGGGGGGGGGGGFGC=GDGGGGGGGGCGDFC9CFG=CDDGGGGGGCCC5
@M03364:276:000000000-BLYN8:1:1101:16026:9547 1:N:0:1
ACTCCTACGGGAGGCAGCAGTGGGGAATATTGCACAATGGGCGCAAGCCTGATGCAGCCATGCCGCGTGTATGAAGAAGGCCTTCGGGTTGTAAAGTACTTTCAGCGGGGAGGAAGGGATGAGCCTTAATACGGTTCGTCATTGACGTTACCCGCAGAAGAAGCACCGGCTAACTCCGTGCCAGCAGCCGCGGTAATACGGAGGGTGCAAGCGTTAATCGGAATTACTGGGCGTAAAGCGCACG
+
GGGGGGGGGGGGGGGGGGGGGGGGGGGGGGGGGGGGGGFGGGGDGGGFGGG8FGGGGGGGFGGGGGGGGGGGGGGGGGGGGFGDFGGGGGGGGGGGGFCEEFGGGGGGGGGGGGGGGGGGGCCGGGFGGGGGGGGE7FFCFGGGGGGGGGGGGGE7FGGGGFGGGFCGGGGEGGFGGGFFGCFGGDFGGGGGGGGGGDGGG5?EGGGGGGG*;/;EGGGGGEE5CCGGGGGGGCEGGFGGGGD)
@M03364:276:000000000-BLYN8:1:1101:16666:9551 1:N:0:1
ACTCCTACGGGAGGCAGCAGTAGGGAATCTTCGGCAATGGACGAAAGTCTGACCGAGCAACGCCGCGTGAGTGAAGAAGGTTTTCGGATCGTAAAACTCTGTTGTTAGAGAAGAACAAGTGGGAGAGTAACTGTTCCCACCTTGACGGTATCCAACCAGAAAGCCACGGCTAACTACGTGCCAGCAGCCGCGGTAATACGTAGGTGGCAAGCGTTGTCCGGATTTATTGGGCGTAAAGCGAGCG
+
GGGGGGGGGGEGGGGGGGGGGGGGGGGGGGGGGGGGGGGGGGGGGGGGGGGGGGGGGGGGGGGGGGGFGGGGGGGGGGGGCFGGGGGGGGGGGGGGGGGGGEFGGGGGGGGGGGGGGAFFCFGGGGGGGGGGGGGGGGGGGGGADGGGGGGGGGGCFGGGGGGGGGGGGEFGCGGGGGGCGGGGGGGGGGGEGGGGGGGGEGGGGGGGGGDGEG=EGGGEG5EGFF97?FAFGGGGGGGG3755
@M03364:276:000000000-BLYN8:1:1101:18928:9609 1:N:0:1
ACTCCTACGGGAGGCAGCAGTAGGGAATCTTCCGCAATGGACGAAAGTCTGACGGAGCAACGCCGCGTGAGTGAAGAAGGTTTTCGGATCGTAAAGCTCTGTTGTTAGGGAAGAATAGTGATAAGAGTAACTGATTATCATGTGACGGTACCTAACCAGAAAGCCACGGCTAACTACGTGCCAGCAGCCGCGGTAATACGTAGGTGGCAAGCGTTGTCCGGAATTATTGGGCGTAAAGCGCGCG
+
FGGGGGGGGGGGGGGGGGGGGEGCEGGGEGG@FEGGGGGG9FEFGGG6FGGGGGEGGG7FEGGGGGGGGF:EFGGGGGGGA,EFGGGFG:FGGGGG,BFG<FA,:B<9FEFFGGG9<FADFGFDG9,:BB9<?,CFA,AFFAFGGGGGEGGGGFF8=FCFGFFFC7,@FGGGGGGGGGGGGGFGGGFDFEGGGGGGCCCC3BFGB:CFGGGCCEEEE9CCEGD5CC:<EDGDGGGGGG*9DCDD
@M03364:276:000000000-BLYN8:1:1101:23177:9624 1:N:0:1
ACTCCTACGGGAGGCAGCAGTGGGGAATATTGCACAATGGGCGCAAGCCTGATGCAGCCATGCCGCGTGTATGAAGAAGGCCTTCGGGTTGTAAAGTACTTTCAGCGAGGAGGAAGGCATTAAGGTTAATAACCTTAGTGATTGACGTTACTCGCAGAAGAAGCACCGGCTAACTCCGTGCCAGCAGCCGCGGTAATACGGAGGGTGCAAGCGTTAATCGGAATTACTGGGCGTAAAGCGCACG
+
FEGCGGG@@FCEGGGGCFD@FEFGGGDFGGGGGGGGF<EEFFGGEGGG<FFFEGFFFGGGCGGFCFGFG=FGGGGGGGFFGFFFEGGGFFEEEFFGGGGGGGGGGGDGE@FGEBFEGGGGGCFGGFFACEFFFFGFCFAEGGGGGGEFGGCGGGGGGGEGGFFGGGGGGDEG7FFGGGGGGGGGGGGCCEGGGGGGGGGGG5EEGGGGFGGGGGGGCGGGGGCFEGGGGG5CDDGGGGGGGGG3
@M03364:276:000000000-BLYN8:1:1101:7619:9645 1:N:0:1
ACTCCTACGGGAGGCAGCAGTAGGGAATCTTCGGCAATGGGGGCAACCCTGACCGAGCAACGCCGCGTGAGTGAAGAAGGTTTTCGGATCGTAAAACTCTGTTGTTAGAGAAGAACGTTAAGTAGAGTGGAAAGTTACTTAAGTGACGGTATCTAACCAGAAAGGGACGGCTAACTACGTGCCAGCAGCCGCGGTAATACGTAGGTCCCAAGCGTTGTCCGGATTTATTGGGCGTAAAGCGAGC
+
GGGGGGGGGGGGGGGGGGGGGGGGGGGGGGGGGGGGGGGGGGGGGGGGGGGGGGGGGGGGGGGGGGGFFGGGGGGGGGGGGGGGGGGGGGGGGGGGGGGGGGGGGGGGGGGGGGGGGFGG7FFGGGGFGGGGGGGGGGGCFGGGGGGGGGGGGGGGGGGGGGGGGDFGGGGGGGGGGFGGGGFGD:CFDGGGDEGGGGGGGFGGGGGGGGGGFDGGEE?FC=;AGEGFGGGGGC=CDC>CCCD)
@M03364:276:000000000-BLYN8:1:1101:10876:9655 1:N:0:1
ACTCCTACGGGAGGCAGCAGTGGGGAATATTGCACAATGGGCGCAAGCCTGATGCAGCCATGCCGCGTGTATGAAGAAGGCCTTCGGGTTGTAAAGTACTTTCAGCGAGGAGGAAGGCGTTGTGGTTAATAACCGCAGCGATTGACGTTACTCGCAGAAGAAGCACCGGCTAACTCCGTGCCAGCAGCCGCGGTAATACGGAGGGTGCAAGCGTTAATCGGAATTACTGGGCGTAAAGCGCACG
+
GGGGGGGGGGGGGGGGGGGGGGGGGGGGGGGGGGGGGGGGGGGGGGGGGGGGGGGGGGGGGGGGGGGGGGGGGGGGGGGGGGGGGGGGGGGGGGGFFFFFFGGGGGGFFGGGGGGGGGGGGGGGDFGGGGGGGGGGGGGGDGGGGGGGGGGGGGGGGGFGGGG?FGGGGGEEFFGGGGGGGGGGFGGG8ECGGGGGGGDGGDEGEEGGGGGGDGGGGG?FEEEGG7++<E85<DGGC>CGGGD3
@M03364:276:000000000-BLYN8:1:1101:25248:9681 1:N:0:1
ACTCCTACGGGAGGCAGCAGTGGGGAATATTGCACAATGGGCGCAAGCCTGATGCAGCCATGCCGCGTGTATGAAGAAGGCCTTCGGGTTGTAAAGTACTTTCAGCGAGGAGGAAGGCATTAAGGTTAATAACCTTAGTGATTGACGTTACTCGCAGAAGAAGCACCGGCTAACTCCGTGCCAGCAGCCGCGGTAATACGGAGGGTGCAAGCGTTAATCGGAATTACTGGGCGTAAAGCGCACG
+
G@FGDFFGDGGGEGEGGGGGGGGFGEGFGGGGGGFFGFFGGGGGGGGGGGGGGGGGGGGGFGGGEGGGGGGGGFFEG@FGGGG8FGGGGGFFFGGFFGCFGGGGGGD7FFGGG@FGCFFFGGGG9CFDGGGGGGGGGGGGGG9FGGGGGGGGDGGGDGGGGGGGFFGGGGGGGGGGGGGGGGGGGGGCGGGGGEGGGGGGGGGGGGEGGFFGGGDEG?:=EG5CFCGG?CEGDDGCF7DDGG<9
@M03364:276:000000000-BLYN8:1:1101:10184:9685 1:N:0:1
ACTCCTACGGGAGGCAGCAGTGGGGAATATTGCACAATGGGCGCAAGCCTGATGCAGCCATGCCGCGTGTATGAAGAAGGCCTTCGGGTTGTAAAGTACTTTCAGCGAGGAGGAAGGCATTAAGGTTAATAACCTTAGTGATTGACGTTACTCGCAGAAGAAGCACCGGCTAACTCCGTGCCAGCAGCCGCGGTAATACGGAGGGTGCAAGCGTTAATCGGAATTACTGGGCGTAAAGCGCACG
+
GGGGGGGGGGGGGGGGGGGGGGGGGGGGGGGGGGGGGGGGGGGGGGGGGGGGGGGGGGGGGGGGGGGGGGGGGGGGGGGGGGGGGGGGGGGGGGGGGGGGGGGGGGDCGGGGGGGGGGGGGGGGGGGGGGGGGGGGGGGGGGGGGGGGGGGGGGGGGGGGGGGGGGGGGGGGGGGGGGGGGGGGGGGGGGGGGGGGGFFGGGGGGGGGGGGGGGGGGGGGGGGGGGGGGGGGGGGGGGGGGGG5
@M03364:276:000000000-BLYN8:1:1101:15907:9701 1:N:0:1
ACTCCTACGGGAGGCAGCAGTGGGGAATATTGCACAATGGGCGCAAGCCTGATGCAGCCATGCCGCGTGTATGAAGAAGGCCTTCGGGTTGTAAAGTACTTTCAGCGAGGAGGAAGGCGTTGTGGTTAATAACCGCAGCGATTGACGTTACTCGCAGAAGAAGCACCGGCTAACTCCGTGCCAGCAGCCGCGGTAATACGGAGGGTGCAAGCGTTAATCGGAATTACTGGGCGTAAAGCGCACG
+
GGGGGGGGGGGGGGGGGGGGGGGGGGGGGGGGGGGGGGGGGGGGGGGGGGGGGGGGFGGGGGGGDGGGGGGGGGGGGGGGGGGGGGGGGGGGGGGGGGGGGGGGGGGGGGGGGGGGGFGGGGGGGGGFGGGGGGGGGEFGGGGGCDFGGGGGFGGGEEFFFGGGGGFFGGGGGCFGGGFGGGGGGGGGGECEGEGGEFGGGGEGGGGGFFF5EGGGFGGGEGGGGCGGGDGGG<EGGGGGDGG3
@M03364:276:000000000-BLYN8:1:1101:24557:9703 1:N:0:1
ACTCCTACGGGAGGCAGCAGTAGGGAATCTTCGGCAATGGGGGCAACCCTGACCGAGCAACGCCGCGTGAGTGAAGAAGGTTTTCGGATCGTAAAACTCTGTTGTTAGAGAAGAACGTTAAGTAGAGTGGAAAGTTACTTAAGTGACGGTATCTAACCAGAAAGGGACGGCTAACTACGTGCCAGCAGCCGCGGTAATACGTAGGTCCCAAGCGTTGTCCGGATTTATTGGGCGTAAAGCGAGC
+
GGGGGGGGGGGEGGGDGGGGGFGFGFFGGGEFFGGGEGGGGEGGGGGGGGFGFGGGCECGFGDEGDEGGGDGAFGGGGGGDFGGGFE7CGGGGGGGGGGDFGFGEFFGCFGGGFGGGGGGGFGGGGGGGGGGGGGGG@@FGGGGGFCGGGFGGGGGGGG<F@FFFCFEGGGGGGGGG7FCEGFGFGGGGGGDCECDEFGGFGFFECEGGGGCDGGG=7:CEECEGDGFFFGC<DEGCCCFCCC5
@M03364:276:000000000-BLYN8:1:1101:19160:9711 1:N:0:1
ACTCCTACGGGAGGCAGCAGTGGGGAATATTGCACAATGGGCGCAAGCCTGATGCAGCCATGCCGCGTGTATGAAGAAGGCCTTCGGGTTGTAAAGTACTTTCAGCGGGGAGGAAGGGGTGAGCCTTAATACGGTTCGTCATTGACGTTACCCGCAGAAGAAGCACCGGCTAACTCCGTGCCAGCAGCCGCGGTAATACGGAGGGTGCAAGCGTTAATCGGAATTACTGGGCGTAAAGCGCACG
+
GFGDFGGGG>FE@@F;FCAEFF9FEGEGGDFEFGGGGGCFGGDGGFEGGFCFGGGCFFEFFGGGGEGGGGGG,FC<CFCE8FFFEGGGFEGFGGG9FDGBAEFGGFGGGGCCCFGGC@EGGGFCFGFFFGGGGGGCEEECEGGGGGGG7C@BFG77FGGGGG7FGGG>EEGGGGCCEDGGDFFGFGFGGGGGDGGDCE7FEGGGGEGGECC8C?C51<?CGGGC@EFG7ECFDGGGDCFDDG:)
@M03364:276:000000000-BLYN8:1:1101:5475:9718 1:N:0:1
ACTCCTACGGGAGGCAGCAGTAGGGAATCTTCGGCAATGGACGAAAGTCTGACCGAGCAACGCCGCGTGAGTGAAGAAGGTTTTCGGATCGTAAAACTCTGTTGTTAGAGAAGAACAAGGACGTTAGTAACTGAACGTCCCCTGACGGTATCTAACCAGAAAGCCACGGCTAACTACGTGCCAGCAGCCGCGGTAATACGTAGGTGGCAAGCGTTGTCCGGATGTATTGGGCGTAAAGCGAGCG
+
GGGFGGGGGGGGGGGGGGGGGGGGGGGGGGGGGGGGGGGGGGGGGGGGGFGGGGGGGGGGGGGGGGGGDGGGGGFGFGGGGGGGGGG>FFGGGGGFGGCFGGGGFFGGGGFGFGGGGGFFGGGGGGGGGGFGGGGGGGGCCFGGGGGGGGGGGGGGGGGGGGFGCGGGDEGGGGGCGCFEGFFGGGGCFEGGGGGGGGGGFCFGGGGGGGGGGGGGEGFGCGG*<77:<FGGGGGGGFGDGDG7
@M03364:276:000000000-BLYN8:1:1101:8314:9731 1:N:0:1
ACTCCTACGGGAGGCAGCAGTGGGGAATATTGCACAATGGGCGCAAGCCTGATGCAGCCATGCCGCGTGTATGAAGAAGGCCTTCGGGTTGTAAAGTACTTTCAGCGAGGAGGAAGGCATTAAGGTTAATAACCTTAGTGATTGACGTTACTCGCAGAAGAAGCACCGGCTAACTCCGTGCCAGCAGCCGCGGTAATACGGAGGGTGCAAGCGTTAATCGGAATTACTGGGCGTAAAGCGCACG
+
AEFGGGGGCGG@GGDFEGGCFFF<7B@ECFFF9,EDFGGC@FF:F:CGFGFEFFGGGD@F9@,9CGGFGFC,CD?FDFEG8CFGGGG7FEGGGGGGGGGGEGAAFG@FGGGDGFGGGGFFFF9EFFFGFGFE9,B??,EFG<EF,DFFGFDFGGGGGEGFFGGFGGCCGGCEGFG9>8>FE8D@DDFFGEDGEGEEGGFG>GE71=>EFGGGGE8EFGGGGECE8E+<FGG=7>C=FGFGDC59
@M03364:276:000000000-BLYN8:1:1101:22212:9731 1:N:0:1
ACTCCTACGGGAGGCAGCAGTAGGGAATCTTCCACAATGGACGAAAGTCTGATGGAGCAACGCCGCGTGAGTGAAGAAGGTTTTCGGATCGTAAAACTCTGTTGTTGGAGAAGAACGTATTTGATAGTAACTGATCAGGTAGTGACGGTATCCAACCAGAAAGCCACGGCTAACTACGTGCCAGCAGCCGCGGTAATACGTAGGTGGCAAGCGTTGTCCGGATTTATTGGGCGTAAAGCGAGCG
+
GGGGGGGGGGGGGGFGGGGGGGGGGGGGGGGGFGGGFGGGG,@F@FC;EFGGGDFC8FGCGGDGDGFGGCFGGGGFGGGGGGGCGGGGCCFB<EFGEFGGFFGGGGGGGGGGGGGFFGGGEFGGAFC<FGGFF9?,FFGEEGGGGFGGEGGFAFGGECCGGFGGFG@E:FDGGGGGGCFDGGGGGDGGGGGGGGGC;ECFF9;CE?CFGGF5**;?EGD=5/;*>99@EGFG<CGGG7DCDDGC
@M03364:276:000000000-BLYN8:1:1101:7102:9736 1:N:0:1
ACTCCTACGGGAGGCAGCAGTAGGGAATCTTCGGCAATGGACGAAAGTCTGACCGAGCAACGCCGCGTGAGTGAAGAAGGTTTTCGGATCGTAAAACTCTGTTGTTAGAGAAGAACAAGTGGGAGAGTAACTGTTCCCACCTTGACGGTATCTAACTAGAAAGCCACGGCTAACTACGTGCCAGCAGCCGCGGTAATACGTAGGTGGCAAGCGTTGTCCGGATTTATTGGGCGTAAAGCGAGCG
+
GGGGGGGGGGGGGGGGGGGGGGGGGGGGGGGGGGGGGGGGGGGGGGGGGGGGGGGEGGGGGGGGGGGGGGGFGCFGGGGGGGGGGGGGGGGGGGGGFGGGGGGGFFGGGGGGGGGGGGGGGGGGGGGCFGGGGGGGFGGGGGGGGGGGGGFGGGGGGGGGGGGGFFGGGGGGGFGGGEGGCFG7EF>@EGGGGGGGGGGDCCFGGGGGCFGGGGGGGCFDGC85CGGGGGFFCDEGGG*>DGDD
@M03364:276:000000000-BLYN8:1:1101:17820:9744 1:N:0:1
ACTCCTACGGGAGGCAGCAGTAGGGAATCTTCCGCAATGGGCGAAAGCCTGACGGAGCAACGCCGCGTGAGTGATGAAGGGTTTCGGCTCGTAAAACTCTGTTATTAGGGAAGAACAAACGTGTAAGTAACTATGCACGTCTTGACGGTACCTAATCAGAAAGCCACGGCTAACTACGTGCCAGCAGCCGCGGTAATACGTAGGTGGCAAGCGTTATCCGGAATTATTGGGCGTAAAGCGCGCG
+
GGGGGGGGGGGGGGGGGGGGGGGGGGGGGGGGGGGGGGGGGGGGGGGGGGGGGGGGGGGGGGGGGGGGGGGGGGGGGGGGGGGGGGGGGGGGGGGGGGGGGGGFGGGGGGFGGGGGGGGGGGGGGGGGDGGGGGGGGGGGGGGGGGGGGGGGGGGGGGGGGGGGGGGGDGGGGGGGGGGDGGGGGGGGGGGGGGGGGGFC<CEGGGGGGFGGGGGCCFFDGCGGGGGGGGGGDGGGFGGDG735
@M03364:276:000000000-BLYN8:1:1101:8572:9780 1:N:0:1
ACTCCTACGGGAGGCAGCAGTGGGGAATATTGCACAATGGGCGCAAGCCTGATGCAGCCATGCCGCGTGTATGAAGAAGGCCTTCGGGTTGTAAAGTACTTTCAGCGAGGAGGAAGGCATTAAGGTTAATAACCTTAGTGATTGACGTTACTCGCAGAAGAAGCACCGGCTAACTCCGTGCCAGCAGCCGCGGTAATACGGAGGGTGCAAGCGTTAATCGGAATTACTGGGCGTAAAGCGCACG
+
GGGGGGEGGGGGGGGGGGGGGGGGGGGGGGGGGGGGGGGGGGGGGGGGGGGGGGGFGGGGGGGGGGGGGGFGGGGGGGGGGFGGGGGGGGGGGGGGGGGGGGGGGGGGGGGGGCFGGGGGGGGGGGGGGGGGGGGGGGCFGGGGGGGGGGGGGGGGGGFGGDGGGGGGGGGGGFGGGGGGGCGFGGGGFGGGGGGGGGGFEGGGGGGGGGGGG1;;CCFFGGGGGGGGGGD55CEGGGGGGGGC
@M03364:276:000000000-BLYN8:1:1101:27471:9783 1:N:0:1
ACTCCTACGGGAGGCAGCAGTGGGGAATATTGCACAATGGGCGCAAGCCTGATGCAGCCATGCCGCGTGTGTGAAGAAGGCCTTCGGGTTGTAAAGCACTTTCAGCGAGGAGGAAGGTGGTGAACTTAATACGTTCATCAATTGACGTTACTCGCAGAAGAAGCACCGGCTAACTCCGTGCCAGCAGCCGCGGTAATACGGAGGGTGCAAGCGTTAATCGGAATTACTGGGCGTAAAGCGCACG
+
GGGGGGGGGGGGGGGGGGFEGGGGGGGGGGFDGGGGGGCGGGGGGGGGGGGGGGGGGGGGGGGGGGEGGGGGGGGGGGFGGGGGGGGGGGGGEGFGGGGGGGGGGGGGGGGGGGFGGGG?FFGGF?FGGFGGGGGDFGGGGGGGGGGGGGGGCEFGGGGGGGGGGGGGGGGGFDFGFGGGGGGGGGGGGGGGGGGGGGGFGGDGGGGGFGGGGGGGGGCGGGGGGGGGGGCFGGGDGGGGGGGC
@M03364:276:000000000-BLYN8:1:1101:15567:9786 1:N:0:1
ACTCCTACGGGAGGCAGCAGTAGGGAATCTTCGGCAATGGGGGCAACCCTGACCGAGCAACGCCGCGTGAGTGAAGAAGGTTTTCGGATCGTAAAACTCTGTTGTTAGAGAAGAACGTTAAGTAGAGTGGAAAATTACTTAAGTGACGGTATCTAACCAGAAAGGGACGGCTAACTACGTGCCAGCAGCCGCGGTAATACGTAGGTCCCAAGCGTTGTCCGGATTTATTGGGCGTAAAGCGAGC
+
GGGGGGGGGGGGGGGGGGGGGGGGGGGGGGGGGGGGGGGGGGGGGGGGGGGGGGGGGGGGGGGGGGGGGGGGGGGGGGGGGGGGGGGGGGGGGGGGFGGGGGGGGFGGGGGGGGGGGGGGGGGGEDFFGGGGGGGGGGGGGFGGGGGGGGGGGGGGGGGGGGGGGGGGGGGGGGGGGGGCFGGGGGGGG>EEGGC8CGGGGGGGGGGGGGGFFG58>EGGEEGCE++<?CFFGGGGGGGFC3C9
@M03364:276:000000000-BLYN8:1:1101:11165:9787 1:N:0:1
ACTCCTACGGGAGGCAGCAGTAGGGAATCTTCGGCAATGGGGGCAACCCTGACCGAGCAACGCCGCGTGAGTGAAGAAGGTTTTCGGATCGTAAAACTCTGTTGTTAGAGAAGAACGTTAAGTAGAGTGGAAAGTTACTTAAGTGACGGTATCTAACCAGAAAGGGACGGCTAACTACGTGCCAGCAGCCGCGGTAATACGTAGGTCCCAAGCGTTGTCCGGATTTATTGGGCGTAAAGCGAGC
+
GGGGGGGGGGGGGGGGGGGGGGGGGGGFGGGGGGGGGGGGGGGGGGDGGGGGGGGEGGGGGGGGGGGGGGGFGGGGGGGGGGGGGGGGGGGGGGGFFGGGGGGGGGGGGFGGGGGGGFGGGGGGGGGGGGGGGGGGGFDGFFGGGGGGGBF<FGGGFGGFFFGGGGGGGGGGGGGGGGGGGCFGGGGGFGEEEGEGDGGFGGGFGFFGGGGGDEGGGGGGGDEGGGGGGGGGGGGGGGGGG:D5
@M03364:276:000000000-BLYN8:1:1101:13739:9801 1:N:0:1
ACTCCTACGGGAGGCAGCAGTGGGGAATATTGCACAATGGGCGCAAGCCTGATGCAGCCATGCCGCGTGTATGAAGAAGGCCTTCGGGTTGTAAAGTACTTTCAGCGGGGAGGAAGGGATGAGCCTTAATACGGTTCGTCATTGACGTTACCCGCAGAAGAAGCACCGGCTAACTCCGTGCCAGCAGCCGCGGTAATACGGAGGGTGCAAGCGTTAATCGGAATTACTGGGCGTAAAGCGCACG
+
GGGGGGGFGGGGGGGGGGGGGFGGGGGGGGGGGGGGGGGGGGGGGGGGGGGGGGGGGGGGGGGGGGGGGGGGGGGGGGGGGGGGDGGGGGGGGGGGGGGGGGGFGFEGGGGGGGGGGGGDEFGGGGGGGGGGGGFFFG:>FFGFCFGGGGDFGGGGGGGGGGGGGGGGC@EGGFGGGGGFGCFFFEGFFGCEEGGGGGGGGGGGGGGGC?EEEEGGGGGGEGGGGGF7068CG<EGGGGGGGCC
@M03364:276:000000000-BLYN8:1:1101:8999:9829 1:N:0:1
ACTCCTACGGGAGGCAGCAGTGGGGAATATTGGACAATGGGCGAAAGCCTGATCCAGCCATGCCGCGTGTGTGAAGAAGGTCTTCGGATTGTAAAGCACTTTAAGTTGGGAGGAAGGGCAGTAAGTTAATACCTTGCTGTTTTGACGTTACCAACAGAATAAGCACCGGCTAACTTCGTGCCAGCAGCCGCGGTAATACGAAGGGTGCAAGCGTTAATCGGAATTACTGGGCGTAAAGCGCGCG
+
GGGGGGGGGGGGGGGGGGGGGGGGGGGGGGGGGGGGGGGGGGGGGGGGGGGGGGGGGGGGGGGGGGGFGGGGGGGGGGG8CEFEFGGGGGGGGGGGGGGGGGGGGFCFGGGGGGGGGGGFCEFE?:BEFFGGEGFGGFGF9?FBFGGCDGGGGFEFGGGGGGG9DF,<CCGGGEGGGGFCCFACGG6F>*8BE:EEGGCFF8:8EF58FF@@EGGGC2+5=EEGGGGG?G55DDGGG**9>CD9
@M03364:276:000000000-BLYN8:1:1101:15714:9832 1:N:0:1
ACTCCTACGGGAGGCAGCAGTAGGGAATATTGGACAATGGGCGCAACCCTGATCGAGCAATGCCGCGTGAATGAAGAAGGTCTTCGGGTTGTAAAGTACTTTCGGCAGGGAGGAAGGGGGGCGCCTGAGTACGGTTAGTCATGTGCGTGACTCGTAGCAGAAGCGCCCGTCTAATTCGTGGCCGCAGCCGCGGGAATACGGAGGGTGCCAGCGTTCGTCGGAATTTCTTGGCGGAAAAGCCACC
+
GGGGGGGGGGGGGGGGGGFGG9FFGGGGFGG,,,CFGGGGG<FDEG:FFGGG,6,BDF+CC@FFGGGEG7,CFGFGGGFG,5CEGGG+F=CGFGGG?<EG,F,++7+@6@D7C+E,C@7+****11*,,28:<FCC*+7F2,,+++*****23**2:*2CFG++**/*:***2++++22**:*1*1/?;8?8E**?*09*2*/:EE;E*A+*218**2ACE*;EF++0+<9+))*:3****29*
@M03364:276:000000000-BLYN8:1:1101:14076:9833 1:N:0:1
ACTCCTACGGGAGGCAGCAGTGGGGAATATTGCACAATGGGCGCAAGCCTGATGCAGCCATGCCGCGTGTATGAAGAAGGCCTTCGGGTTGTAAAGTACTTTCAGCGAGGAGGAAGGCATTAAGGTTAATAACCTTAGTGATTGACGTTACTCGCAGAAGAAGCACCGGCTAACTCCGTGCCAGCAGCCGCGGTAATACGGAGGGTGCAAGCGTTAATCGGAATTACTGGGCGTAAAGCGCACG
+
GGGGGGGGGGGGGGGGGGGGGGGGGGGGGGGGGGGGGGGGGGGGGGGGGGGGGGGGGGGGFGGGGGGGGGGGGGGGGGGGGGGGGGGGGGGGGGGGFGGGGGGGGGFFGGGGGGGGGGGGFAFGGGGGGGGGGGGFFGD9BFFGGGCCFGDEFG7FGGGGGGFGGGGGGGGGFGCGFEGGGGGGFCCGGGGGGGEGGGGGG58CE=EDFCF=EGGGGGGGGGEGFFGGGGGGGGGE3:C<37D3
@M03364:276:000000000-BLYN8:1:1101:9096:9861 1:N:0:1
ACTCCTACGGGAGGCAGCAGTGGGGAATATTGCACAATGGGCGCAAGCCTGATGCAGCCATGCCGCGTGTATGAAGAAGGCCTTCGGGTTGTAAAGTACTTTCAGCGGGGAGGAAGGGATGAGGCTTAATACGGCTCGTCATTGACGTTACCCGCAGAAGAAGCACCGGCTAACTCCGTGCCAGCAGCCGCGGTAATACGGAGGGTGCAAGCGTTAATCGGAATTACTGGGCGTAAAGCGCACG
+
GGGGGGGGGGGGGGGGGGGGGGGGGGGGGGGGGGGGGGGGGGGGGGGGGGGGGGGGGGGGGGGGGGGGGGGGGGGGGGGGGGGGGGGGFGGGGGGGGGGGGGGGGGGGGGGGGGGGGGGGGGGGGGGGGGGGGGGGGGGGGGGGGGGGGGGGGGGGGGGGGGGGFGGGGGGGGGGGGGGGGFG@FCGGGGGGGCCEGGDF>*CEGGGGGGFFGEGGGGGGGDGGFGGGFGFGGGEGDFGGGGG3
@M03364:276:000000000-BLYN8:1:1101:12413:9879 1:N:0:1
ACTCCTACGGGAGGCAGCAGTGGGGAATATTGCACAATGGGCGCAAGCCTGATGCAGCCATGCCGCGTGTATGAAGAAGGCCTTCGGGTTGTAAAGTACTTTCAGCGGGGAGGAAGGGATGAGCCTTAATACGGCTCGTCATTGACGTTACCCGCAGAAGAAGCACCGGCTAACTCCGTGCCAGCAGCCGCGGTAATACGGAGGGTGCAAGCGTTAATCGGAATTACTGGGCGTAAAGCGCACG
+
GGGGGGGEGGGGGGGGGGGGGGGGGEGGGGFGFDFFDGCGAGGGGGGGGGGDFGGFFGF@EGFFGFGGGFGGGGGGGGGGGGGGCGGGFFGEGGDGGDFFFFGDGGGGGGECGEDGCCGGGFGFEGGGGGFGGG7FGEFECCBF<FFFG@C=>FCBFCFFFC@7FFFEDE:FFFGGGCGFGGGGGGFGGGDEGC8EGFFEGGDEE:CCCCC888?CGEFF=EEGFCCCFGFGD7CGG*29<<D)
@M03364:276:000000000-BLYN8:1:1101:9759:9897 1:N:0:1
ACTCCTACGGGAGGCAGCAGTGGGGAATATTGCACAATGGGCGCAAGCCTGATGCAGCCATGCCGCGTGTATGAAGAAGGCCTTCGGGTTGTAAAGTACTTTCAGCGAGGAGGAAGGCGTTGTGGTTAATAACCGCAGCGATTGACGTTACTCGCAGAAGAAGCACCGGCTAACTCCGTGCCAGCAGCCGCGGTAATACGGAGGGTGCAAGCGTTAATCGGAATTACTGGGCGTAAAGCGTGCG
+
GGGGGGGGGGGGGGGGGGGGGGGGGGGGGGGGGGGGGGGGGGGGGGGGGGGGGGGGGGGGGGGGGGGGGGGGGGGGGGGGGGGGGGGGGGGGGGGGGGGGGGGGGGGGGGGGGGGGGGGGGGGGGGGGGGGGGGGGGGGGGGGGGGGGGGGGGGGGGGGGGGGGGGGGGGGGGGGGGGGGGGGGGGGGGEGGGGGGGDFGGGGGGGGGGGGGECEGGGGGGGEFGGGGFGGFGCCGGGFD55C7
@M03364:276:000000000-BLYN8:1:1101:15291:9914 1:N:0:1
ACTCCTACGGGAGGCAGCAGTAGGGAATCTTCGGCAATGGGGGCAACCCTGACCGAGCAACGCCGCGTGAGTGAAGAAGGTTTTCGGATCGTAAAACTCTGTTGTTAGAGAAGAACGTTAAGTAGAGTGGAAAATTACTTAAGTGACGGTATCTAACCAGAAAGGGACGGCTAACTACGTGCCAGCAGCCGCGGTAATACGTAGGTCCCAAGCGTTGTCCGGATTTATTGGGCGTAAAGCGAGC
+
GGGGGGGGGGGDGGGGGGGGGGGGGGGGGGGGGGGGGGGGGGGGGGGGGGGGGGGGGGGGGGGGGGGFGGDEGGGGGGGGGGGGGGGGGGGGGGGGGGGGGGGGGGGGGFGGGFGGGGGGGGGGGGGGGGGFFGGFGGGGGDGGDFGGGGGGGGGFDFGGG?GG7CFEGGGGGGGGGGGFFGGEGFFGGGGGEEGGGGGEFEFGGGGCFCFFGGGGGGGGEEEC8EGCCFCCFGGGGCCFGGC>
@M03364:276:000000000-BLYN8:1:1101:11773:9936 1:N:0:1
ACTCCTACGGGAGGCAACAGTGGGGAATATTGCACAATGGGCGCAAGCCTGATGCAGCCATGCCGCGTGTATGAAGAAGGCCTTCGGGTTGTAAAGTACTTTCAGCGAGGAGGAAGGCATTAAGGTTAATAACCTTAGTGATTGACGTTACTCGCAGAAGAAGCACCGGCTAACTCCGTGCCAGCAGCCGCGGTAATACGGAGGGTGCAAGCGTTAATCGGAATTACTGGGCGTAAAGCGCACG
+
GGGGGGGGGGGGGGGGGGGGGGGGGGGGGGGGGFGGGGGGGGGEGGGFCFGGGGGGGGGGGGGGGGGEFFGGGGGGGGGGGGGGGGGGDFGFCFGGGGGGGGCEFCFGGGDGGGGGGG8FFGGGFGGGFFFGGAFFGGGGGGGFFFEE+@CGFG7CF>FGGGGGGGGGF>FCDEFAFGGGGGGGGGGGDEEEEGECDGG5CEGGG8EEGGF=E>8CGGFCEGGGGGFGFFG=CDECGCDGDGG<
@M03364:276:000000000-BLYN8:1:1101:14815:9942 1:N:0:1
ACTCCTACGGGAGGCAGCAGTGGGGAATATTGGACAATGGGCGAAAGCCTGATCCAGCCATGCCGCGTGTGTGAAGAAGGTCTTCGGATTGTAAAGCACTTTAAGTTGGGAGGAAGGGCAGTAAGTTAATACCTTGCTGTTTTGACGTTACCAACAGAATAAGCACCGGCTAACTTCGTGCCAGCAGCCGCGGTAATACGAAGGGTGCAAGCGTTAATCGGAATTACTGGGCGTAAAGCGCGCG
+
GGGGGGGGGGGGGGGGGGGGGGGGGGGGGGGGGGGGGGGGGGGGGGGGGGGGGGGGGGGGGGGGGGGGGGGGGGGGGGGGGGFGGGGGEGGGGGGGGGGGGFGGGGGGGGGGGGGGGGGGGGGGGGGGGGGGGGGGGGGGFGGGGGGGGGGFDGGGGGGGGFFGGGGGGGGGGGGGGGGGGGGGGGGGGGGGGGGGGGGGGGGGGGGGGGGGGGGGGGGGGGGGFGGGGGGGGGGDFFFGDGGD
@M03364:276:000000000-BLYN8:1:1101:13516:9964 1:N:0:1
ACTCCTACGGGAGGCAGCAGTGAGGAATATTGGTCAATGGAGGCAACTCTGAACCAGCCATGCCGCGTGCAGGATGACGGTCCTATGGATTGTAAACTGCTTTTGTACAGGAAGAAACCTCCCTACGAGTAGGGACTTGACGGTACTGTAAGAATAAGGATCGGCTAACTCCGTGCCAGCAGCCGCGGTAATACGGAGGATCCGAGCGTTATCCGGAATTATTGGGTTTAAAGGGTTCGTAGGC
+
GGGGGGGGGGGGGGGGGGGGGGGGGGGGGGGGGGGGGGGGGGGGGGGGGGGGGGGGGFGGGGGGGGGGGGGGGGGGGGGGGGGGGGGGGG9FGFGGGGGGGGGGGGGGGGGGGGGGGGGGGGGGGGGGGGGGGGGGGGGGGGEGGGGGGGGGGGGGGGCFGGGGGGGGGGGGGGGGGGGGGGGGGGGGGGGGFGGDGGGGGGGGGGEEEDGGGGGDEGGFGGGFFGEGGGGGGG=6FDGDFGG*
@M03364:276:000000000-BLYN8:1:1101:23342:9976 1:N:0:1
ACTCCTACGGGAGGCAGCAGTGGGGAATATTGCACAATGGGCGCAAGCCTGATGCAGCCATGCCGCGTGTATGAAGAAGGCCTTCGGGTTGTAAAGTACTTTCAGCGAGGAGGAAGGCGTTGTGGTTAATAACCGCAGCGATTGACGTTACTCGCAGAAGAAGCACCGGCTAACTCCGTGCCAGCAGCCGCGGTAATACGGAGGGTGCAAGCGTTAATCGGAATTACTGGGCGTAAAGCGCACG
+
GGGGGGGGGGGGGGGGGGGGGGGGGGGGGGGGGGGGGGGGGGGGGGGGGGGGGGGGGGGGGGGGGGGGGGGGGGGGGGGGGGGGGGGGGGGGGGGGGGGGGGFGGFGGG7FGGGGFEFGGDGGGGCCFGGGGGGGGGGGGEFGGGGGFFGGFGGGGGGGGGGGGGGGGGGGGGGGGGGGFGGGGGGGGFGGGGGGGGGGGGEGGGGGGGGD5EGEGGGGFGGGGGGGGGFGFGDGCGFFCGGG<
@M03364:276:000000000-BLYN8:1:1101:26264:9982 1:N:0:1
ACTCCTACGGGAGGCAGCAGTGAGGAATATTGGTCAATGGAGGCAACTCTGAACCAGCCATGCCGCGTGCAGGATGACGGTCCTATGGATTGTAAACTGCTTTTGTACAGGAAGAAACCTCCCTACGAGTAGGGACTTGACGGTACTGTAAGAATAAGGATCGGCTAACTCCGTGCCAGCAGCCGCGGTAATACGGAGGATCCGAGCGTTATCCGGAATTATTGGGTTTAAAGGGTTCGTAGGC
+
GGGGGGGGGGGGGGGGGGGGGGEGGGGGGGGGGFGGGGGGFGGEGGGGGGGGCEGGGGFGGGGGGGGGG:FFGGCGGAFFFG:FF9FFCE<4,CFFFFGGGGGGGGGGGGFF8=FGGFG,B?BFEGDGGGGGDC@GGGFGGDEEGGGGGGGGCF,FFDBD<FGDGF>EFF98<38CFEFFCFGEE7B7EBCF;?>CGD58:EBC7**=888;@CCCE=FGF7>CG5*8*0<:FDE77DD5F<D4
@M03364:276:000000000-BLYN8:1:1101:7417:10003 1:N:0:1
ACTCCTACGGGAGGCAGCAGTGGGGAATATTGCACAATGGGCGCAAGCCTGATGCAGCCATGCCGCGTGTATGAAGAAGGCCTTCGGGTTGTAAAGTACTTTCAGCGGGGAGGAAGGGATGAGGCTTAATACGGCTCGTCATTGACGTTACCCGCAGAAGAAGCACCGGCTAACTCCGTGCCAGCAGCCGCGGTAATACGGAGGGTGCAAGCGTTAATCGGAATTACTGGGCGTAAAGCGCACG
+
GGGGGGGGGGGGGGGGGGGGGGGGGGGGGGGGGGGGGGGFGGGGGGGGFFGGGGGGGGFGGGGGFGGGGGGGGGGGGGGGGGGGGGGGGGGGGGGGGGGGGGGGGGGGGGGGGFFGGGFGGGGGGGGGGGGFGGGGGEGGGFCGGFGGGGGGGGGGGGGGGGGEGGGGGGGGGGGGGGGGDGGGGGGGGGGGGGEDCFGGGGGGGGGGGGGGGGGGGGGGGGGGGGGGGGGGGGGGC7FGGGGD
@M03364:276:000000000-BLYN8:1:1101:5241:10004 1:N:0:1
ACTCCTACGGGAGGCAGCAGTGGGGAATATTGCACAATGGGCGCAAGCCTGATGCAGCCATGCCGCGTGTGTGAAGAAGGCCTTCGGGTTGTAAAGCACTTTCAGCGAGGAGGAAGGTGGTGAGCTTAATACGCTCATCAATTGACGTTACTCGCAGAAGAAGCACCGGCTAACTCCGTGCCAGCAGCCGCGGTAATACGGAGGGTGCAAGCGTTAATCGGAATTACTGGGCGTAAAGCGCACG
+
GGGGGGGGGGGEGGGGGGGGGGGGGGGFGGGGGGGGGGGGGGGGGGGGGGGGGGGGGGGGGGGGGGGFGGGGGGGGGGGGGGGGGGGGCFGGGGGGGGGGGGGGGGGGGDDGGGGGGGGGGGGGGGCGGGGGDGGGGGGGGGGGGGGFFGEGGGDC7CFGFGGGGCFFEGGGGGGFGGFGGGGFCFCGGGGGGE*BFGGGEEGEGGGGGGGEGCGCFGGCGGGGGGGGGGGG:DGG:FGGGGD5
@M03364:276:000000000-BLYN8:1:1101:10592:10020 1:N:0:1
ACTCCTACGGGAGGCAGCAGTGGGGAATATTGCACAATGGGCGCAAGCCTGATGCAGCCATGCCGCGTGTATGAAGAAGGCCTTCGGGTTGTAAAGTACTTTCAGCGAGGAGGAAGGCATTAAGGTTAATAACCTTAGTGATTGACGTTACTCGCAGAAGAAGCACCGGCTAACTCCGTGCCAGCAGCCGCGGTAATACGGAGGGTGCAAGCGTTAATCGGAATTACTGGGCGTAAAGCGCACG
+
GGGGGGGGGGGGGGGGGGGGGGGGGGGGGGGGGGGGGGGGGGGGGGGGGGGGGGGGGGGGGGGGGGGGGGGGGGGGGGGGGGGGGGGGGGGGGGGGGGGGGGGGGGGGGGGGGGGGGGGGGGGGGGGGGGGGGGFGGGGGGGGGGGGGGGGGGGGGGGGGGGGGGGGGGGGGGGGGGGGGGGGGFGGGGGGGEGGGGGGGGGGGGGGGFDGGGGGGGGGGGGGGGGGGGGGFGGGGGGGGGGGD
@M03364:276:000000000-BLYN8:1:1101:14747:10026 1:N:0:1
ACTCCTACGGGAGGCAGCAGTGGGGAATATTGCACAATGGGCGCAAGCCTGATGCAGCCATGCCGCGTGTATGAAGAAGGCCTTCGGGTTGTAAAGTACTTTCAGCGAGGAGGAAGGCGTTGTGGTTAATAACCGCAGCGATTGACGTTACTCGCAGAAGAAGCACCGGCTAACTCCGTGCCAGCAGCCGCGGTAATACGGAGGGTGCAAGCGTTAATCGGAATTACTGGGCGTAAAGCGCACG
+
GGGGGGGGGGGGGGGGGGGGGGGGGGGGGGGGGGGGGGGGGGGGGGGGGGGGGGGGGGGGGGGGGGGGGGGGGGGGGGGGGGGGGGGGGGGGGGGGGGGGGGGGGGGGGGGGGGGGGGGGGGGGGGGGGGGGGGGGGGGGGGGGGGGGGGGGGGGGGGGGGGGGGGFGGGGGGGGGGGGGGGGGGGGGGGGGGGGGGGGGGGGGGGGGGGGGGGGGGGGGGGGGGGGGD?FGGGGECGCDGGG5
@M03364:276:000000000-BLYN8:1:1101:9848:10026 1:N:0:1
ACTCCTACGGGAGGCAGCAGTAGGGAATCTTCGGCAATGGACGAAAGTCTGACCGAGCAACGCCGCGTGAGTGAAGAAGGTTTTCGGATCGTAAAACTCTGTTGTTAGAGAAGAACAAGGACGTTAGTAACTGAACGTCCCCTGACGGTATCTAACCAGAAAGCCACGGCTAACTACGTGCCAGCAGCCGCGGTAATACGTAGGTGGCAAGCGTTGTCCGGATTTATTGGGCGTAAAGCGAGCG
+
GGGGGGGGGGGGGGGGGGGGGGGGGGGGGGGGGGGGGGGGGGGGGGGGGGGGGGGGGGGGGGGGGGGGGGGGGGGGGGGGGGGGGGGGGGGGGGGGGGGGGGGGGGGGGGGGGGGGGGGFGGGGGGGGGGGGGGGGGGGGGGFGCGDGGGGGGGGGGGGGGGGGGGGGGGGGGFGGGGGGGFGGGFFGGGCEGGGGGGGGGGFGFGGGGGGFGGGGGGGGGGGGGGGGGGGGGGGGGGGGGGGD
@M03364:276:000000000-BLYN8:1:1101:14486:10036 1:N:0:1
ACTCCTACGGGAGGCAGCAGTAGGGAATATTCGGCAATGGGGGCAACCCTGACCGAGCAACGCCGCGTGAGTGAAGAAGGTTTTCGGATCGTAAAACTCTGTTGTTAGAGAAGAACGTTAAGTAGAGTGGAAAGTTACTTAAGTGACGGTATCTAACCAGAAAGGGACGGCTAACTACGTGCCAGCAGCCGCGGTAATACGTAGGTCCCAAGCGTTGTCCGGATTTATTGGGCGTAAAGCGAGC
+
FGGGGGGGGGGGGGGGGGGGD@EFGGG8,CCC@,@@G@@FF:@76CC<@<6<FCC7F@GGGDFE+FFE@DGGGAFGC<<,:CA@,:=EFCEGGGFGGGGE<EEEFGEDCFGFCEFF7=<FFEFFG9FFF=@FGC=,DD@FFGG<DFCCEGGDFGFFG7DBFGFFFF>C7B*<FCF9FG*,,4*?CF67,B>588*:EGG?*?FFCFFC5@C5FGEEC/+0/:825+2+AFD*CG5C<**0)/11
@M03364:276:000000000-BLYN8:1:1101:26240:10052 1:N:0:1
ACTCCTACGGGAGGCAGCAGTGGGGAATATTGCACAATGGGCGCAAGCCTGATGCAGCCATGCCGCGTGTATGAAGAAGGCCTTCGGGTTGTAAAGTACTGTCAGCGGGGAGGAAGGGGTGAGCCTTAATACGGTTCGTCATTGACGTTACCCGCAGAAGAAGCACCCGCTAACTCCGTGCCAGCAGCCGCGGTAATACGGAGGGTGCAAGCGGTAATCGGAATTACTGGGCGTAAATCGCACG
+
FGGGGGGGDGGGGGDGGG9FF,9E:BFGEGCC9FFCGGGGG87@FG>GGGGCFEGGGGGGG8EF7BFF+8EFG9FGGDGGC<FFAFE7FECC<EGF@EFF,?,??EEGEG>EE7DFDC+3==8FD<=C9BFDFEFG:<FGFC,3;,*6>7<:>CCE:7FF,,6?:,=*<B<7C:>;F*4*4CFG>+<8*=3*:*:?C9C8CEGDCC5EGGC***28=C7575A=<+<CG+A5))1:5**/15))
@M03364:276:000000000-BLYN8:1:1101:25891:10071 1:N:0:1
ACTCCTACGGGAGGCAGCAGTAGGGAATCTTCCGCAATGGGCGAAAGCCTGACGGAGCAACGCCGCGTGAGTGATGAAGGGTTTCGGCTCGTAAAACTCTGTTCTTAGGGAAGAACATATGTGTGAGTAACTGTGCACATCTTGACGGTACCTAATCAGAAAGCCACGGCTAACTACGTGCCAGCAGCCGCGGTAATACGTAGGCGGCAAGCGTTATCCGGAATTACTGGGCGTAAAGCGCGCG
+
FGDGGGFGDGGEGEGDEGGGGFFFCFGG9FFFCFGGGGGGGGGD>FDGGGGGGG77FEGGDCCECC@FE7F5E,5FEGDG:FFGGGG+48CFFFGCGGFG,@?,,AEFG@FBF=F8,CD,@F?8,AF,,?FGFF=9,3=D>,7<93@+@>@FFGF,:,,,>>,8,3@F:5**7>D9FG:,5>;D@86,,11::**4+;+=<<>7+*3**:CG8AC87C9=E8*:@9+<<FE:7C*/>FC>)9/5
@M03364:276:000000000-BLYN8:1:1101:27515:10075 1:N:0:1
ACTCCTACGGGAGGCAGCAGTGGGGAATATTGCACAATGGGCGCAAGCCTGATGCAGCCATGCCGCGTGTATGAAGAAGGCCTTCGGGTTGTAAAGTACTTTCAGCGGGGAGGAAGGGATGAGCCTTAATACGGTTCGTCATTGACGTTACCCGCAGAAGAAGCACCGGCTAACTCCGTGCCAGCAGCCGCGGTAATACGGAGGGTGCAAGCGTTAATCGGAATTACTGGGCGTAAAGCGCACG
+
FFGGGGGGGGGGGGGGGGGGGGGGGGGGGGGGGGGGGGGGGGGGGGGGGGGGGGGGGGGGGGGGGGGGGCGGGGGGGGGGGGFGGGGGGGCGGGGGGGGGGGGGGGGGGGGGGGGGGGFGGGGFFGGFGGGGGGGGGGEECFGGGGGDGFGGGGGEGGDGGGGGFGGGGEGGGGGGGD<<FGGGGGGGGGGGGGGDGGGGGGGGGGGGGDGGGEGDGFGGGGGGGGGGGG=FGGG5DDDGDGG5
@M03364:276:000000000-BLYN8:1:1101:15880:10096 1:N:0:1
ACTCCTACGGGAGGCAGCAGTGGGGAATATTGCACAATGGGCGCAAGCCTGATGCAGCCATGCCGCGTGTATGAAGAAGGCCTTCGGGTTGTAAAGTACTTTCAGCGGGGAGGAAGGGGTGAGCCTTAATACGGTTCGTCATTGACGTTACCCGCAGAAGAAGCACCGGCTAACTCCGTGCCAGCAGCCGCGGTAATACGGAGGGTGCAAGCGTTAATCGGAATTACTGGGCGTAAAGCGCACG
+
GGGGGGGGGGGGGGGGGGGGGGGGGGGGGGGGGGGGGGGGGGGGGGGGGGGGGGGGGGGGFGGEEGGGGGGGGGGGGGGGGGGGGGGGFDEFGGGGGGGGGGGGGGGGGGGGGGGGGGGGGGFGGGGGCGGGGGEFGGEGGGGGCFFGFGGGGGGGGGGGGGGGGGGGGGGGGGGFCEGGGGG?FGGGFGGGGGGGDGCFECEGGGGGCCCGGG=EFGFGGDGGGG7FEGGGGDGGGGGGGGG<
@M03364:276:000000000-BLYN8:1:1101:18083:10097 1:N:0:1
ACTCCTACGGGAGGCAGCAGTGGGGAATATTGGACAATGGGCGCAAGCCTGATCCAGCCATGCCGCGTGAGTGATGAAGGCCTTAGGGTTGTAAAGCTCTTTTATCCGGGACGATAATGACGGTACCGGAGGAATAAGCCCCGGCTAACTTCGTGCCAGCAGCCGCGGTAATACGAAGGGGGCTAGCGTTGCTCGGAATCACTGGGCGTAAAGGGCGCGTAGGCGGCGTTTTAAGTCGGGGGTG
+
GGGGGGGGGGGGGGGGGGDFFGGGGGGGGGGGGGGGGGGGGGGGEGGGGGGGGGGGGFGGGGGGGGGGGGGGGGGFEGGGGGGDGGGGGGGGGGGGGGGGGGGGGGGGGDEGGGGGGGGGFGGGGGGGGFGGDDFGGEFDGGGGGGGGGGGGGGGGGGFGGGGGGGGGGGGGFFFFGGGGGGGGGGGGEGEEFGEGGGFGGGGFGFGGCEGGGGDEGGCEECGGGEGGCCGGDGGFFGGGGGDD
@M03364:276:000000000-BLYN8:1:1101:12270:10131 1:N:0:1
ACTCCTACGGGAGGCAGCAGTGGGGAATATTGCACAATGGGCGCAAGCCTGATGCAGCCATGCCGCGTGTATGAAGAAGGCCTTCGGGTTGTAAAGTACTTTCAGCGGGGAGGAAGGGATGAGCCTTAATACGGTTCGTCATTGACGTTACCCGCAGAAGAAGCACCGGCTAACTCCGTGCCAGCAGCCGCGGTAATACGGAGGGTGCAAGCGTTAATCGGAATTACTGGGCGTAAAGCGCACG
+
GGGGGGGGGGGGEGGGGGGGGGGGGGGGGCFGGGGGGGGGFGGDFGGGGGGGGGGGGGGGGGFFGGGGEGGFGGGGGGGGGCFFFGGDGGGGGGGGGGGGGGGGGGGGGGGGGGGGEEGGGFFGADFFCGGGGGGGGGGGGGGGCFGC>CBCGCGGGGGGGGGGGGGGGE7FFFEFDGGGGGGGGGGGCEGGGGGGGGFFGGGGGG5EGGFFEEEGGGGGGGGGGGGGGG8CDDGGGGGGDD5)
@M03364:276:000000000-BLYN8:1:1101:18362:10135 1:N:0:1
ACTCCTACGGGAGGCAGCAGTGGGGAATATTGCACAATGGGCGCAAGCCTGATGCAGCGACGCCGCGTGGGGGATGACGGCCTTCGGGTTGTAAACTCCTTTCGCATGGGACGAAGCCTTTCGGGGTGACGGTACCGTGAGAAGAAGCACCGGCTAACTACGTGCCAGCAGCCGCGGTAATACGTAGGGTGCGAGCGTTGTCCGGATTTACTGGGCGTAAAGAGCTCGTAGGTGGTTTGTCGCG
+
GGGGGGGGGGGGGGGGGGGGGGGGGGGGGGGGGGGGGGGGGGGGGGGGGGGGGGGGGGGGGGGGGGGGGGGGGGGGGGGGGGGGGGGGGGGGGGGGGGGGGGGGGGGGGGGGGGGGGGGGGGGGGGGGGGGGGGGGGGGGGGGGGGGGGGGGGGGGGGGGGGGGGGGGGGGGGGGGGGGGGGGGGGGGGGGDGGGDEEGGGGGEGEG5FGGGGGGGGGGGGGGGGGGGEGGGGGGGGGGGGGGD
@M03364:276:000000000-BLYN8:1:1101:15778:10137 1:N:0:1
ACTCCTACGGGAGGCAGCAGTAGGGAATCTTCCGCAATGGGCGAAAGCCTGACGGAGCAACGCCGCGTGAGTGATGAAGGGTTTCGGCTCGTAAAACTCTGTTATTAGGGAAGAACAAATGTGTAAGTAACTGTGCACGTCTTGACGGTACCTAATCAGAAAGCCACGGCTAACTACGTGCCAGCAGCCGCGGTAATACGTAGGTGGCAAGCGTTATCCGGAATTATTGGGCGTAAAGCGCGCG
+
GGGGGGGGGGGGGGGGGGGGGGGGGGGGGGGGGGGGGGGGGGGGGGGGGGGGGGGGGGGGGGGGGGGGGGGGGGGGGGGGGGGGGGGGGGGGGGGGGGGGGGGGGGGGGGGGGGGGGGGGGGGGGGGGGFGGGGGGGGGGGGGGGGGGGGGGGGGGGGGGGGGGFGGGEGGGFGGGGDGGGGGGGGGGGGGGGDGEFGGEBFGGGGGGGGGGGGGGGFGGGGGFFGGGGGGGGGGGGFGGGGDC
@M03364:276:000000000-BLYN8:1:1101:2424:10143 1:N:0:1
ACTCCTACGGGAGGCAGCAGTAGGGAATCTTCGGCAATGGGGGCAACCCTGACCGAGCAACGCCGCGTGAGTGAAGAAGGTTTTCGGATCGTAAAACTCTGTTGTTAGAGAAGAACGTTAAGTAGAGTGGAAAGTTACTTAAGTGACGGTATCTAACCAGAAAGGGACGGCTAACTACGTGCCAGCAGCCGCGGTAATACGTAGGTCCCAAGCGTTGTCCGGATTTATTGGGCGTAAAGCGAGC
+
GGGGGGGGGGGGGGGGGGGGGGGGGGGGGGGGGEFCGGGGGGGGGGGGGGGGGGGGGGGGGGGGGGGFGGGGGGGGGGGGGFGGGGGGGGGGGGGGGGGGGGGGGFGGGFGGGGGGGGGGGGEEFFFGFFFGGGGGGGGDFGGFGFGGGGGGGGGGGGGGGGGDGG<FEEGGEFEFGGGGGGGGGGGFFGE>EEGGGEFGGFFGGGGGGCCGFGGGGGGGGGGGGFGGGGGGGGGGGGGG3<D)
@M03364:276:000000000-BLYN8:1:1101:18961:10162 1:N:0:1
ACTCCTACGGGAGGCAGCAGTGGGGAATATTGCACAATGGGCGCAAGCCTGATGCAGCCATGCCGCGTGTATGAAGAAGGCCTTCGGGTTGTAAAGTACTTTCAGCGAGGAGGAAGGCATTAAGGTTAATAACCTTAGTGATTGACGTTACTCGCAGAAGAAGCACCGGCTAACTCCGTGCCAGCAGCCGCGGTAATACGGAGGGTGCAAGCGTTAATCGGAATTACTGGGCGTAAAGCGCGCG
+
GGGGGGGGGGGGGGGGGGGGGGGGGGGGGGGGGGGGGGGGGGGGGGGGGGGGGGGGGGGGGGGGGGGGGGGGGGGGGGGGGGGGGGGGGGGGGGGGGGGGGGGGGGGGGGGGGGGGGGGGGGGGGGGGGGGGGFFGGGGGGGGGGGGGGGGGGGGGDGGDFGGGGGGG@FFGGGGGGGGGGGGGGGGGGGGDGGDGGGGGGGGGCGGGFGGGGGGGGGGGGGGGGGGGGG575DEGGGGGGD37
@M03364:276:000000000-BLYN8:1:1101:4170:10179 1:N:0:1
ACTCCTACGGGAGGCAGCAGTAGGGAATCTTCGGCAATGGGGGCAACCCTGACCGAGCAACGCCGCGTGAGTGAAGAAGGTTTTCGGATCGTAAAACTCTGTTGTTAGAGAAGAACGTTAAGTAGAGTGGAAAGTTACTTAAGTGACGGTATCTAACCAGAAAGGGACGGCTAACTACGTGCCAGCAGCCGCGGTAATACGTAGGTCCCAAGCGTTGTCCGGATTTATTGGGCGTAAAGCGAGC
+
GGGGGGGGGGGGGGGGGGGGGGGAEGGGGGGGEEGGGGGGGGGGGGGGGGGGFFGGEGEFGGGGGGGGGDCEGFGFFGGGFFGGGGGGGDFGGGGFCDFGGGC9EF5EEFGG8FGFCFGGGEG,,E9?>DBFGGFGFGGGGAF@,@B@BFFG9CFFCDD,DCFGCBFCE*1>*78DFFF<<CCGGGG>FGC5B*14CCGCF9?FGCFG8@9C55*;**<9CC8>EE+<FG+7597CD57>3*9)
@M03364:276:000000000-BLYN8:1:1101:21646:10194 1:N:0:1
ACTCCTACGGGAGGCAGCAGTGGGGAATATTGCACAATGGGCGCAAGCCTGATGCAGCCATGCCGCGTGTATGAAGAAGGCCTTCGGGTTGTAAAGTACTTTCAGCGGGGAGGAAGGGGTGAGCCTTAATACGGTTCGTCATTGACGTTACCCGCAGAAGAAGCACCGGCTAACTCCGTGCCAGCAGCCGCGGTAATACGGAGGGTGCAAGCGTTAATCGGAATTACTGGGCGTAAAGCGCACG
+
GGGGGGGGGGGGGGGGGGGGGGGGGGGGGFEFGGGGGGGGGGGGGGGGGGGGGGGGGGGGGGGGGGGGGGGGGGGGGGGGGGGGGGGGGGGGGGGGGGGGGGGGGGGGGGGGGGGCGGGGGGGGGGGFFGDFGGGGGGGGCEGGGGGGGGGGGGGGGGGGGGGGGGGGGGEGGGGGGGGGGGGGGGGGGGGGGGGGGGGGGGGGGGGGGGGGGCGEFGGFG5CGGGGGFGGGGGGGGGGGGGGD
@M03364:276:000000000-BLYN8:1:1101:12406:10198 1:N:0:1
ACTCCTACGGGAGGCAGCAGTAGGGAATCTTCCACAATGGACGAAAGTCTGATGGAGCAACGCCGCGTGAGTGAAGAAGGTTTTCGGATCGTAAAACTCTGTTGTTGGAGAAGAACGTATTTGATAGTAACTGATCAGGTAGTGACGGTATCCAACCAGAAAGCCACGGCTAACTACGTGCCAGCAGCCGCGGTAATACGTAGGTGGCAAGCGTTGTCCGGATTTATTGGGCGTAAAGCGAGCG
+
GGGGGGGGGGGGGGGGGGGGGGGGGGGGGGGGGGGGGGGGGGGGGGGEFGGEEFGGGGGGFGGGGGGGGGGGGGGGGGGGGGGGGGGGGGGGGGGGGGGGGGGGGGGGGGGGGGGGGGFGGFGGGGGGGGGGGGGGGGGGGGGGGGGGEGGGGGGGGGGFGGGGGGGGGGGGGGGGGGGGGGGGGGFFGGDEGGGGGGGGGGGGGGGGGGGGGGCEEGGGGGEEGGGG?FDGGGGGGGGG:CDD
@M03364:276:000000000-BLYN8:1:1101:16311:10202 1:N:0:1
ACTCCTACGGGAGGCAGCAGTAGGGAATCTTCCGCAATGGACGAAAGTCTGACGGAGCAACGCCGCGTGAGTGAAGAAGGTTTTCGGATCGTAAAGCTCTGTTGTTAGTGAAGAAGAGTGGTAAGAGTAACTGCTTATCATGTGACGGTAGCTAACCAGAAAGCCACGGCTAACTACGTGCCAGCAGCCGCGGTAATACGTAGGTGGCAAGCGTTGTCCGGAATTATTGGGCGTAAAGCGCGCG
+
GGGGGGGGGGGGGGGGGGGGGGGGGGGGGGGGGGGGGGGGGGGGGGGGGGGGGGGGGGGGGGGGGGGGGGGGGGGGGGGGGGGGGGGGGGGGGGGGGGGGGGGGGGGGGGGGGGGGGGGGGGGGGGGGGGGGGGGGGGGGGGGGGGGGGGGGGGGGGGGGGGGGGGGGGGGGGGGGGGGGGGGGGGGGGGGGGGGGGGGGFGGGGGGGGGGGGGGGGGGGGEGGEGGG?FG5DGGGGGGGGGGD
@M03364:276:000000000-BLYN8:1:1101:27802:10202 1:N:0:1
ACTCCTACGGGAGGCAGCAGTAGGGAATCTTCCGCAATGGACGAAAGTCTGACGGAGCAACGCCGCGTGAGTGAAGAAGGTTTTCGGATCGTAAAGCTCTGTTGTTAGGGAAGAATAGTGATAAGAGTAACTGATTATCATGTGACGGTACCTAACCAGAAAGCCACGGCTAACTACGTGCCAGCAGCCGCGGTAATACGTAGGTGGCAAGCGTTGTCCGGTATTATTGGGCGTAAAGCGCGCG
+
FGCGGEDEGGGGGGGECF<CF<FDEFG?@FEFFDGGGFFC9FFCF@CGGGACEFEGEGGGDCGGGGGGG7FFFFGGGCFF:EFGFEGGGCB<?FGGGGGCFGGEF<ECGF?FGGGCFGGAE<FCGCEG9<B?FG9FGG9FGG<FF,CEGFEGGCCFEFF@E:CFGG:FF><FBDCFGC<::E9D@8D78BEGEBEBCE212+*14C58*0=CEGGGG+:55*3:++CF:9*:CD5><C:<97))
@M03364:276:000000000-BLYN8:1:1101:24533:10207 1:N:0:1
ACTCCTACGGGAGGCAGCAGTAGGGAATCTTCGGCAATGGGGGCAACCCTGACCGAGCAACGCCGCGTGAGTGAAGAAGGTTTTCGGATCGTAAAACTCTGTTGTTAGAGAAGAACGTTAAGTAGAGTGGAAAGTTACTTAAGTGACGGTATCTAACCAGAAAGGGACGGCTAACTACGTGCCAGCAGCCGCGGTAATACGTAGGTCCCAAGCGTTGTCCGGATTTATTGGGCGTAAAGCGAGC
+
GGGGGGGGGGGGGGGGGGGGGGGGGGGGGGGGGGGGGGGGGGGGGGGGGGGGGGGDFGFGGGGGGGGGGEGEGGGFGGGGGGGGGGGGGGGGGGGGGGGGGGGGGGGDAFFGGGGGGGGGGGGGGGGFGGGGGGGGGGGCGGGGGGGGGGGGGGGGFFGGGGGGGGGGGGGGGGGGGGDGGGGGGFG7@GGGGGGGGGGGGGGGGGGGECFGGGGGGGGGGG=EGGG7A?EGGGGGGGGGGGG3
@M03364:276:000000000-BLYN8:1:1101:28506:10230 1:N:0:1
ACTCCTACGGGAGGCAGCAGTGGGGAATATTGCACAATGGGGGGAACCCTGATGCAGCCATGCCGCGTGAATGAAGCAGGCCTTCGGGTTGTAAAGTTCTTTCGGTGATGAGGAAGACTGGGGTGTTAATAGCACTTTAGGTTGACGTTAGTTACAGAAGAAGCACCGGCTAACTCCGTGCCAGCAGCCGCGGTAATACGGAGGGTGCAAGCGTTAATCGGAACGACTGGGCGTAAAGGGCACG
+
GGGCFGGGGEGGGECE;F9EFEFFGGGFCFFCCFFGGGGGGGGEGEFGGGE,?A9FG8FFFGGEFGGFGGCFGGG3,BDFCFF,>=FFFGGGGF3@FG@BFGGGGGCGC9FFGGFFFCGGFFGGGGGGCFBEGGGGGGGGGG;CCGGGGGCFFC:<CE77<CCEGFGGGDEGGFFGEEGFDGGFDFFGEGGEGEG5CFFGE*8?5/A>?FGGGGG=C9FFEGC=EEEEECCFGGC7>CGG:<D5
@M03364:276:000000000-BLYN8:1:1101:21917:10243 1:N:0:1
ACTCCTACGGGAGGCAGCAGTAGGGAATCTTCGGCAATGGGGGCAACCCTGACCGAGCAACGCCGCGTGAGTGAAGAAGGTTTTCGGATCGTAAAACTCTGTTGTTAGAGAAGAACGTTAAGTAGAGTGGAAAGTTACTTAAGTGACGGTATCTAACCAGAAAGGGACGGCTAACTACGTGCCAGCAGCCGCGGTAATACGTAGGTCCCAAGCGTTGTCCGGATTTATTGGGCGTAAAGCGAGC
+
GGGGGGGGGGGGGGGGGGGGGGGGGGGGGGGGGGGGGGGGGGGGGGGGGGGGGGGGGGGGGGGGGGGGGGGGGGGGGGGGGFGGGGGGGGGGGGGGGGGGGGGGGGGGGGGGGGGGGGGGGG<EFFGGGGGGGGGGGGGFGGGGGGGGGEGFGGGGGGGGGGGGGGGGGGGGGGGGGGGFGGGGGGGGGGGGGGGGGGGGGGDFGGGGGGGGGGGGGGGGGEGGEFCFGGGGGCEDGGGGDGG)
@M03364:276:000000000-BLYN8:1:1101:2707:10259 1:N:0:1
ACTCCTACGGGAGGCAGCAGTAGGGAATCTTCGGCAATGGACGAAAGTCTGACCGAGCAACGCCGCGTGAGTGAAGAAGGTTTTCGGATCGTAAAACTCTGTTGTTAGAGAAGAACAAGGACGTTAGTAACTGAACGTCCCCTGACGGTATCTAACCAGAAAGCCACGGCTAACTACGTGCCAGCAGCCGCGGTAATACGTAGGTGGCAAGCGTTGTCCGGATTTATTGGGCGTAAAGCGAGCG
+
GGGGGGGGEEGGGGGGCGGGGGGGGGGGGGGFGGGGGGGGGGGGGGGFFGFGGCFGGGGGGGGGEGGFGGGFAFGGGGGGFGGGGGGGGGGEFGGGGGGFGGFGGGGGGGGG@FGGGGGFGGGFFDEGCFFFGGDFFFGCEGGGGGGGGFFF9FFFFFGGGGGGGGGGFDCFGGGGC@FGGGCFC8:C@EEEEEEGF?9FFGGGGGGGCCFG8C8?1++:EGG=EF7CCGGEDGGGGGGDGDDC
@M03364:276:000000000-BLYN8:1:1101:5263:10294 1:N:0:1
ACTCCTACGGGAGGCAGCAGTAGGGAATCTTCGGCAATGGGGGCAACCCTGACCGAGCAACGCCGCGTGAGTGAAGAAGGTTTTCGGATCGTAAAACTCTGTTGTTAGAGAAGAACGTTAAGTAGAGTGGAAAGTTACTTAAGTGACGGTATCTAACCAGAAAGGGACGGCTAACTACGTGCCAGCAGCCGCGGTAATACGTAGGTCCCAAGCGTTGTCCGGATTTATTGGGCGTAAAGCGAGC
+
GGGGGGGGGGGGGGGGGGGGGGGGGGGGGGGGGGGGGGGGGGGGGGGGGGGGGGGGGGGGGGGGGGGGGGGGGGGGGGGGGGGGGGGGGGGGGGGGFGEGGGGGGGGGGGGGGGGFGGGGGGGGGFGGGGGGGGGGGGGGGGGBAGGGGGGGGGGGGGGGGGGDGGGGGGGGGGGGGFGGFGGGGGGGGGGGGGGGGGGGFFGGDGG9FG?FGGGEEECFD?8=ECGGFFGGGGGGG:>CDGD3
@M03364:276:000000000-BLYN8:1:1101:17140:10306 1:N:0:1
ACTCCTACGGGAGGCAGCAGTAGGGAATCTTCCGCAATGGACGAAAGTCTGACGGAGCAACGCCGCGTGAGTGAAGAAGGTTTTCGGATCGTAAAGCTCTGTTGTTAGGGAAGAATAGTTAAGGGAGTAACTGCCCTTGATGTGACGGTACCTAACCAGAAAGCCACGGCTAACTACGTGCCAGCAGCCGCGGTAATACGTAGGTGGCAAGCGTTGTCCGGAATTATTGGGCGTAAAGCGCGCG
+
GGGGGGGGGGGGGGGGGGGGGGGGGGGGGGGGGGGGCCGGGGGGGGGFGGGGGGGGGGGFGGGGGGGGGFEGGGGGGGGGGGGGGGGGFGGGGGGGGGGEDGGFGGGGGGGGGGGGGFGGGFGGGFGGGGGGGGGGGFGDD<FFFGGGFGGGFGFGGGGGGGGGFGGGCGGGGGGFCEGGGGFC@FGGFGGGGGGEFFGGCFFCFGGGGGFFGGGGGGGGEGGGCGGGGGGGCCGGC*:CDD:)
@M03364:276:000000000-BLYN8:1:1101:3464:10308 1:N:0:1
ACTCCTACGGGAGGCAGCAGTAGGGAATCTTCGGCAATGGGGGCAACCCTGACCGAGCAACGCCGCGTGAGTGAAGAAGGTTTTCGGATCGTAAAACTCTGTTGTTAGAGAAGAACGTTAAGTAGAGTGGAAAGTTACTTAAGTGACGGTATCTAACCAGAAAGGGACGGCTAACTACGTGCCAGCAGCCGCGGTAATACGTAGGTCCCAAGCGTTGTCCGGATTTATTGGGCGTAAAGCGAGC
+
GGGGGGGGGGGGGGGGGGGGGGGGGGGGGGGGGGGGGGGGGGGGGGGGGGGGGGGGEGGGGGGGGGGFGGGGGGFGFGGFGGGGGGGGGGGGGGGGGGGGGGGGGGGGGGGGGGGFGGGGGGCFFGGGGGGGGGGFGGGGGGGGGGGGGGGGGGGGGGGGGGGGDGGGGGGGGGGGGGGGGGGGFGGGGGGGGGGGGGGGGGGGGGGFGGFGG>CEEGGGGGGEGGGGGCFFFGGEGGGGGGG<
@M03364:276:000000000-BLYN8:1:1101:3418:10325 1:N:0:1
ACTCCTACGGGAGGCAGCAGTAGGGAATCTTCGGCAATGGGGGCAACCCTGACCGAGCAACGCCGCGTGAGTGAAGAAGGTTTTCGGATCGTAAAACTCTGTTGTTAGAGAAGAACGTTAAGTAGAGTGGAAAGTTACTTAAGTGACGGTATCTAACCAGAAAGGGACGGCTAACTACGTGCCAGCAGCCGCGGTAATACGGAGGTCCCAAGCGTTGGCCGGAGTTATTGGGCGTACAGCGAGG
+
GGGG8FGGGDGGGGGGGGGGGFGFGGGC9FG,CFGGGGGGEEG>FGGEEGGGGFFGGGGGGGGCGGGGGEEEGGGGGGGGGGGGFGEGGGGGDGDA9E9FFGGGGFEGGGGGGGGF7BF<<DFF<<F?F+CF9=FFDFABFGFGG9DFB5<<FGFFGGGGFGF<FE@CFG7FCCFDC77,CCCGFGCF,4*:5C:8C?;C**1:@E8CGFG:*?AEC*<C*8/*2;9+AE?*9>CC57F*9)1)
@M03364:276:000000000-BLYN8:1:1101:19363:10329 1:N:0:1
ACTCCTACGGGAGGCAGCAGTAGGGAATCTTCCGCAATGGGCGAAAGCCTGACGGAGCAACGCCGCGTGAGTGATGAAGGGTTTCGGCTCGTAAAACTCTGTTATTAGGGAAGAACAAATGTGTAAGTAACTGTGCACGTCTTGACGGTACCTAATCAGAAAGCCACGGCTAACTACGTGCCAGCAGCCGCGGTAATACGTAGGTGGCAAGCGTTATCCGGAATTATTGGGCGTAAAGCGCGCG
+
GGGGGGGGGGGGGGGGGGGGGGGGGGGGGGGGGGGGGGGGGGGGGGGGGGGGGGGGGGGGGGGGGGGGGGGGGGGGGGGGGGGGGGGGGGGGGGGGGGGGGGGGGFFGGGGGGGGGGGGGGFGGGGGGGGGGGGGGGGGGGGGGGGGGGGGGGGGGFFFFGGGGGGGGGGGGGGGGGGGGGGGGGGGGGC5EGGGGGGGGGGFDGGGGDGFGGGEGGGGGGCEGGGGGGGGGGGGGGGFCDGGD
@M03364:276:000000000-BLYN8:1:1101:18047:10351 1:N:0:1
ACTCCTACGGGAGGCAGCAGTAGGGAATCTTCGGCAATGGACGAAAGTCTGACCGAGCAACGCCGCGTGAGTGAAGAAGGTTTTCGGATCGTAAAACTCTGTTGTTAGAGAAGAACAAGGACGTTAGTAACTGAACGTCCTCTGACGGTATCTAACCAGAAAGCCACGGCTAACTACGTGCCAGCAGCCGCGGTAATACGTAGGTGGCAAGCGTTGTCCGGATTTATTGGGCGTAAAGCGAGCG
+
FGGGGGGGGGGGGGGGGGGGGCGGGGGGEGGGCCFGGGGGDFGCFGGEFGGGFEEGGGEGEGGGGGGCFD@FFGGGGGGGF<FGGGG7FBFGGGGGFFGGDG@FGGFF<FGGGGG<4=FC<FGB+=3CEDAFGDGEFFDC+@FGGGGCCF7DA@FG7DF:DGGGFGGGDGGGGGGGGGGGGGGGGGGGGGGGGGGGGGGG<CCGE9CFGGGFGGG*:<FEGG*:EGFFGGFGGGGGGGDC7177
@M03364:276:000000000-BLYN8:1:1101:23794:10364 1:N:0:1
ACTCCTACGGGAGGCAGCAGTAGGGAATCTTCCGCAATGGACGAAAGTCTGACGGAGCAACGCCGCGTGAGTGAAGAAGGTTTTCGGATCGTAAAGCTCTGTTGTTAGTGAAGAAGAGTGGTAAGAGTAACTGCTTATCATGTGACGGTAGCTAACCAGAAAGCCACGGCTAACTACGTGCCAGCAGCCGCGGTAATACGTAGGTGGCAAGCGTTGTCCGGAATTATTGGGCGTAAAGCGCGCG
+
GGGCEFGGGGGGGGGGDGGGGGGGGGGGGGGGGGGGGGGGGGGGGGGGGGGGGGGGGGGGGGGEGGGFF,FFEF<EFCFEDGGGGGGGDEGGGFGGGGGGGGGG=FDFGGGGGGFGDGFGGGCFFGGGGGGGGFGCFGDGGGGGGGGGEDGDGGGGFFGGGGGGGGGGGGGGGGFFGGGGFGGGGGGGFGGGGEDCCFCEFGFGEGFCGGGDGGG5=FGGGCC5A77@FEDCDGGGG>GDGGGD
@M03364:276:000000000-BLYN8:1:1101:11766:10389 1:N:0:1
ACTCCTACGGGAGGCAGCAGTGGGGAATATTGCACAATGGGCGCAAGCCTGATGCAGCCATGCCGCGTGTATGAAGAAGGCCTTCGGGTTGTAAAGTACTTTCAGCGAGGAGGAAGGCGTTGTGGTTAATAACCGCAGCGATTGACGTTACTCGCAGAAGAAGCACCGGCTAACTCCGTGCCAGCAGCCGCGGTAATACGGAGGGTGCAAGCGTTAATCGGAATTACTGGGCGTAAAGCGCACG
+
GGGGGGGGGEGGGGGGGGGGGFGGGGGGGGGGGGGGGGGGFGGGCGGGGGGGGGGGGGGGGGDFFFGGGFGGGDFGGGGGGGGGGGGGFGGGGGGGGGGGGGGGGGGGGGGEGGGGEGGGGDGGGGGGGGGGCFGDGGGGGG77FG:FGGGFACEGGGGGF,FGGFGDGE1<<,,6:*<<F@FGCFD@CGD5C8EE?+9*:;C5?EE;?ECFE8=ED:CDCC==FDFF9F*57DEEFFF577D<
@M03364:276:000000000-BLYN8:1:1101:21435:10404 1:N:0:1
ACTCCTACGGGAGGCAGCAGTAGGGAATCTTCGGCAATGGGGGCAACCCTGACCGAGCAACGCCGCGTGAGTGAAGAAGGTTTTCGGATCGTAAAACTCTGTTGTTAGAGAAGAACGTTAAGTAGAGTGGAAAGTTACTTAAGTGACGGTATCTAACCAGAAAGGGACGGCTAACTACGTGCCAGCAGCCGCGGTAATACGTAGGTCCCAAGCGTTGTCCGGATTTATTGGGCGTAAAGCGAGG
+
GGGGGGGGGGGGGGGGGGGGGFGGGGGGGGGGCFGGGFGGGGGGGGFGGGGGGGGGGGEGFGGGGGGFGGGGGGGGGGGGDFGGGGGGGGGGGGGGGGGGGGGGEBFGGFFGGGGGD8DFGGDCFFGGFFGGGFGGGFGFAEGGGFEEEGGGGGGFGEFFGGGGFCEFGGGGGGGGGGCEFFGGGGGGGGGGGG8EEGEGGGGEEEGECEGGGDC:CEE77EE5C+<EGGFGFCCC5<CGGGG)
@M03364:276:000000000-BLYN8:1:1101:3922:10404 1:N:0:1
ACTCCTACGGGAGGCAGCAGTGGGGAATATTGCACAATGGGCGCAAGCCTGATGCAGCCATGCCGCGTGTATGAAGAAGGCCTTCGGGTTGTAAAGTACTTTCAGCGGGGAGGAAGGGATGAGCCTTAATACGGTTCGTCATTGACGTTACCCGCAGAAGAAGCACCGGCTAACTCCGTGCCAGCAGCCGCGGTAATACGGAGGGTGCAAGCGTTAATCGGAATTACTGGGCGTAAAGCGCACG
+
GGGGGGGGGGGGGGGGGGGGGGGGGGGGGGGGGGGGGGGGGGGGGGGGGGGGGGGGGGGGGGGGGGGGGGGGGGGGGGGGGGGGGGGGGGGGGGFFGGGGGGGGGGGGGGGFGCGGGGGGGGGGDFGGFGEFFGFGCGGGGGGGGGGGGGGDCCEGEGGGGGGGGFGGDFFGGGGGGGGFGGFGGFDGGGGGGGGGGGFF5CEGGGGEGGGGGEDGGGGGGGGGGFFGFGGFDDGGGGGGGGG<
@M03364:276:000000000-BLYN8:1:1101:24239:10428 1:N:0:1
ACTCCTACGGGAGGCAGCAGTGGGGAATATTGCACAGTGGGCGCAAGCCTGATGCAGCCATGCCGCGTGTATGAAGAAGGCCTTCGGGTTGTAAAGTACTTTCAGCGGGGAGGAAGGGATGAGCCTTAATACGGTTCGTCATTGACGTTACCCGCAGAAGAAGCACCGGCTAACTCCGTGCCAGCAGCCGCGGTAATACGGAGGGTGCAAGCGTTAATCGGAATTACTGGGCGTAAAGCGCACG
+
GGGGGGGGGGGGGGGGGGGGGGGGGDGGGGGGGGGG8FFGGGGGGGGGGGGGGGFGGGGGGGGGGGGGGGGGGGGGGGGGGGGGDGGGGGGGGGGGGGGGGGGGGGEGGGGGGGDGGGGGGGGGGGGGGGGGGGGGFGGGGFGGFFGGGGGFDGGGGGGGGGGGGGGGGGGGGGGCFGGGGGGGGGGGGGGGGGGGGGGGGGGGGGGDGGGGEGGGFGGGGGECFGCFGGGGGGGGFGGGGGG3
@M03364:276:000000000-BLYN8:1:1101:10641:10428 1:N:0:1
ACTCCTACGGGAGGCAGCAGTAGGGAATCTTCGGCAATGGGGGCAACCCTGACCGAGCAACGCCGCGTGAGTGAAGAAGGTTTTCGGATCGTAAAACTCTGTTGTTAGAGAAGAACGTTAAGTAGAGTGGAAAGTTACTTAAGTGACGGTATCTAACCAGAAAGGGACGGCTAACTACGTGCCAGCAGCCGCGGTAATACGTAGGTCCCAAGCGTTGTCCGGATTTATTGGGCGTAAAGCGAGC
+
GGGGGGGGGGGGGGGGGGGGGGGGGGGGGGGGFGGGGGGGGGGGGGGGGGGGGGGGGGGGGGGGGGGGGGGGGGGGGGGGGGGGGGGGGGGGGGGGGGGGGGGGGGGGFGGGGGGGGGGGGGGGGGGGGGGGGGGGGGFGGGGGGGGGGGGGGGGGCGGGGGGGGGGGGGGGGGGGGFGGGFFGGFGGGGGGGGGGDFFFGGDGGGGGGGGGGGGGGGGGEGGEEG7FCGDGGDGGGGGGDGG7
@M03364:276:000000000-BLYN8:1:1101:27151:10440 1:N:0:1
ACTCCTACGGGAGGCAGCAGTAGGGAATATTGCTCAATGGGCGAAAGCCTGAAGCAGCAACGCCGCGTGGAGGATGAAGGTTTTAGGATTGTAAACTCCTTTTCTAAGAGAAGATTATGACGGTATCTTAGGAATAAGCACCGGCTAACTCCGTGCCAGCAGCCGCGGTAATACGGAGGGTGCAAGCGTTACTCGGAATTACTGGGCGTAAAGAGTGCGTAGGCGGAGTGACAAGTCAGATGTG
+
GGDGGGGGGGDF@GFBBFGGGGGGGGGFGGGGGFGGFGGGGGGCC7FF8FEFGGGGGGD@FGC+@FGGGGEGFFFG,CFFGGGGGGGFGFC5,<EFGG8FFFGGGEFGGGFCEFGGGGDGCGGGGGGFGFEF9FEEFCGG8=FEDGEFCFFFEFGEF9FFC7CFFGGGGGGGGGG*>CFDFC8FDFGGGGGGGFGGGGG?FEEFEFFGG=E8?FFFFGGGGG=<EE*?:C:7**:?*:D:C>F:
@M03364:276:000000000-BLYN8:1:1101:7602:10454 1:N:0:1
ACTCCTACGGGAGGCAGCAGTGGGGAATATTGCACAATGGGCGCAAGCCTGATGCAGCCATGCCGCGTGTATGAAGAAGGCCTTCGGGTTGTAAAGTACTTTCAGCGGGGAGGAAGGGGTGAGCCTTAATACGGTTCGTCATTGACGTTACCCGCAGAAGAAGCACCGGCTAACTCCGTGCCAGCAGCCGCGGTAATACGGAGGGTGCAAGCGTTAATCGGAATTACTGGGCGTAAAGCGCACG
+
GGGGGGGGGGGGGGGGGGGGGGGGGGGGGGGGGGGGGGGGGGGGGGGGGGGGGGGGGGGGGGGGGGGGGGGGGGGGGGGGGGGGGGGGGGGGGGGGGGGGGGGGGGGGGGGGGGGGGGGGDGGGGGGGGGGGGGGGGGGGGGGGGGGFFGGGGGGGGGGGGGGGGGGGGGGGGGGGGGGGGGGGGGGGFGGGGGGGGFFGGDGGGGGGGGGGGGGGGGGG=ECFFGGGGGGGGGGGGGGGGGG5
@M03364:276:000000000-BLYN8:1:1101:28466:10467 1:N:0:1
ACTCCTACGGGAGGCAGCAGTGGGGAATATTGCACAATGGGCGCAAGCCTGATGCAGCCATGCCGCGTGTATGAAGAAGGCCTTCGGGTTGTAAAGTACTTTCAGCGAGGAGGAAGGCATTAAGGTTAATAACCTTGGTGATTGACGTTACTCGCAGAAGAAGCACCGGCTAACTCCGTGCCAGCAGCCGCGGTAATACGGAGGGTGCAAGCGTTAATCGGAATTACTGGGCGTAAAGCGCACG
+
GGGGGGGGGGGGGGGGGGGGGGGGGGGGGGGGGGGGGGGGGFFEE@GGGGGGGGGGGGFDFGGGGGGGGGGGGGGFGFFGGGGGGGGGFEEFCGGGGGGGFGGGGFGEE7FECGGGDFGFGGGFF<<FGFFGD,CFGGFGGFGGFGGGGDCFFG7FF>CEFEDFGFGGDECFFFGGFCFDGGGFGEGGCEGGGGCEGGGGGG8CC8CEF9>CEEGECFGG5C5CC7?GGFCFGGG=DFFGGGGD
@M03364:276:000000000-BLYN8:1:1101:6334:10470 1:N:0:1
ACTCCTACGGGAGGCAGCAGTAGGGAATCTTCCACAATGGACGAAAGTCTGATGGAGCAACGCCGCGTGAGTGAAGAAGGTTTTCGGATCGTAAAACTCTGTTGTTGGAGAAGAACGTATTTGATAGTAACTGATCAGGTAGTGACGGTATCCAACCAGAAAGCCACGGCTAACTACGTGCCAGCAGCCGCGGTAATACGTAGGTGGCAAGCGTTGTCCGGATTTATTGGGCGTAAAGCGAGCG
+
GGGGGGGGGGGGGGGGGGGGGGGGGGGGGGGGGGGGGGGGGGGGGGGGGGGGGGGGGGGGGGGGGGGGFGGGGGGGGGGGGGGGGGGGGGGGGGGGGFGGGGGGGGGGGGGGGGGGGGGGGGGGGGGGGGGGGGGFFGGGGGGGGGGGGGGGGGGGDGGGGGGCGGGD:CFGGGGGGGGGGF9DEFGGGGGGGGGGGGFGFGGGGGGGGGGGECEGEGGGC*CEGGFGGG5CDGGGGGGDGDG7
@M03364:276:000000000-BLYN8:1:1101:27862:10484 1:N:0:1
ACTCCTACGGGAGGCAGCAGTGGGGAATATTGCACAATGGGCGCAAGCCTGATGCAGCCATGCCGCGTGTATGAAGAAGGCCTTCGGGTTGTAAAGTACTTTCAGCGAGGAGGAAGGCATTAAGGTTAATAACCTTAGTGATTGACGTTACTCGCAGAAGAAGCACCGGCTAACTCCGTGCCAGCAGCCGCGGTAATACGGAGGGTGCAAGCGTTAATCGGAATTACTGGGCGTAAAGCGCACG
+
GGGGGGGFFFGGGGGGGGGGGGGGGGGGGGGGGGGGGGDGGGGGGGGGGGGGGGGEFFFCGGGGGGGGGGGGGGGGGGGGGGGGGGDEEFGGGGGGGGGGGGGGGGGEEE@CGGF8FFGGGGGGGGGGEFGGFGGGGGGGGFFGGGGFFGG99CCFGGGFGFGGGGGGGEFGFFGGGGGGGGGGGGGGGGEGCGGGGGGFC588EBEGG9CFGGCECFFGGGGGCFFCGGCED>EEGGGGCDDD
@M03364:276:000000000-BLYN8:1:1101:21536:10493 1:N:0:1
ACTCCTACGGGAGGCAGCAGTAGGGAATCTTCGGCAATGGGGGCAACCCTGACCGAGCAACGCCGCGTGAGTGAAGAAGGTTTTCGGATCGTAAAACTCTGTTGTTAGAGAAGAACGTTAAGTAGAGTGGAAAGTTACTTAAGTGACGGTATCTAACCAGAAAGGGACGGCTAACTACGTGCCAGCAGCCGCGGTAATACGTAGGTCCCAAGCGTTGTCCGGATTTATTGGGCGTAAAGCGAGC
+
GGGGGGDGGGGGDGGCEGFFGGGGGGGGGGGGGGGGGGFGGGGEGGGGGGGGGGGGGGDGGGGGGCGGG@FEFGGGGGGGGFEFCGGEGEGGGDGGGGGFCFEFGCGGGGGCGFGGGFGGGGFAEFFGGGGGGGGGGGGFG9FEGFGGGGDFGGAFFFFGGGEGGGGGCGG:FGGGGFCGDF:,<CCFGFEGCE:CEF9CC9CFGFFGCGGFGGECEGEFGG*/;CCF?76EFCE5><FGGD<)
@M03364:276:000000000-BLYN8:1:1101:23470:10505 1:N:0:1
ACTCCTACGGGAGGCAGCAGTAGGGAATCTTCGGCAATGGGGGCAACCCTGACCGAGCAACGCCGCGTGAGTGAAGAAGGTTTTCGGATCGTAAAACTCTGTTGTTAGAGAAGAACGTTAAGTAGAGTGGAAAGTTACTTAAGTGACGGTATCTAACCAGAAAGGGACGGCTAACTACGTGCCAGCAGCCGCGGTAATACGTAGGTCCCAAGCGTTGTCCGGATTTATTGGGCGTAAAGCGAGC
+
GGGGGGGGGGGGGGGGGGGGGGGGGGGGGGGGGGGGDGGGGGGGGGGGGGGGGGGDGGGGGGGGGGGGGGGGGGGGGGGGGGGGGGGGGGGGGFGGGGGGGGGGGGGGGGGGGGGGGGGGGGGGGGGGGGGGGGGGGGGGGFGGGGGGGGGGGGFFGGGGGGGGFGGFGGGGGGGGGGGGGGGGGGGGGGGGGGGGGGGGGGGGGGGGGGGFEGGGGGGGGGGGEGGGGGGFFGGGGGGGGGG3
@M03364:276:000000000-BLYN8:1:1101:20430:10508 1:N:0:1
ACTCCTACGGGAGGCAGCAGTAGGGAATCTTCGGCAATGGACGAAAGTCTGACCGAGCAACGCCGCGTGAGTGAAGAAGGTTTTCGGATCGTAAAACTCTGTTGTTAGAGAAGAACAAGGACGTTAGTAACTGAACGTCCCCTGACGGTATCTAACCAGAAAGCCACGGCTAACTACGTGCCAGCAGCCGCGGTAATACGTAGGTGGCAAGCGTTGTCCGGATTTATTGGGCGTAAAGCGAGCG
+
GGGGGGGGGGGGGGGGGGGGGGGGGGGGGGGGGGGGGGGGGGGGGGGGGGGGGGGGGGGGGGGGGGGGGGGGGGGGGGGGGGGGGGGGGGGGGGGGGGGGGGGGGGGGGGGGGGGGGGGGGGGGGGGGGFFFGGGGGGGGGGGGGGGGGGGGGGGGGGGGGGGGGGGGGGGGGGGGGGGGFGGGGGGGGGGGGGGGGGGGGGGGGGGGGGG=EGGGGGGGGEECFGGGGGGCDGGGGGFDGGDC
@M03364:276:000000000-BLYN8:1:1101:26364:10555 1:N:0:1
ACTCCTACGGGAGGCAGCAGTGGGGAATATTGCACAATGGGCGCAAGCCTGATGCAGCCATGCCGCGTGTATGAAGAAGGCCTTAGGGTTGTAAAGTACTTTCAGCGGGGAGGAAGGTGATAAAGTTAATACCTTTATCAATTGACGTTACCCGCAGAAGAAGCACCGGCTAACTCCGTGCCAGCAGCCGCGGTAATACGGAGGGTGCAAGCGTTAATCGGAATTACTGGGCGTAAAGCGCACG
+
GGGFFGGGGDECFDGGGGGGGGGGGGGGGDCFGGGGF<FFGGGGGGGGGGGGGGGFFEFGGGGFGGGGGGGGGFGGGGGGGGGGGGFGFGGGGFGGGEFGGGGGGGGGGGGGGGGGEGGFGGGGGGGGFGGFG<CGFEGGGGDFFGGG@<@F<F7EGGGGGGGGGGGGGGEFGFGGCCC<FFGGGGGGGGGGGGDC+;CFGE5CGE5EGGFGGCEGGGGGGG==CGGGDFGGGGGGGGGGGGGD
@M03364:276:000000000-BLYN8:1:1101:17944:10563 1:N:0:1
ACTCCTACGGGAGGCAGCAGTAGGGAATCTTCGGCAATGGGGGCAACCCTGACCGAGCAACGCCGCGTGAGTGAAGAAGGTTCTCGGATCGTAAAACTCTGTTGTTAGAGAAGAACGTTAAGTAGAGTGGAAAGTTACTTAAGTGACGGTATCTAACCAGAAAGGGACGGCTAACTACGTGCCAGCAGCCGCGGTAATACGTAGGTCCCAAGCGTTGTCCGGATTTATTGGGCGTAAAGCGAGG
+
F@EFGGGGGEGGEGCFGGGGGGEGGGGDGGGGF7@FEEFGGGEDFCEDEGGFE@CFEGGGGGGGGGGGGDCF?ECEGGGGGF<FFFFGGGGFGGGF,EFCEFGG?EGGGGFGGGGCG=DFFFDFADC<?FG9DAFGGGFDEFFGGGGEDEFGFGGFFCGGGG?FGCF*C@FGEGDFG@F>FCCC:FFGDCE8C8*==?CFF9<;GCC+*><CAECE5CGE****20:C<FC*15CG<5>DGCD)
@M03364:276:000000000-BLYN8:1:1101:15872:10579 1:N:0:1
ACTCCTACGGGAGGCAGCAGTAGGGAATCTTCGGCAATGGGGGCAACCCTGACCGAGCAACGCCGCGTGAGTGAAGAAGGTTTTCGGATCGTAAAACTCTGTTGTTAGAGAAGAACGTTAAGTAGAGTGGAAAGTTACTTAAGTGACGGTATCTAACCAGAAAGGGACGGCTAACTACGTGCCAGCAGCCGCGGTAATACGTAGGTGGCAAGCGTTGTCCGGATTTATTGGGCGTAAAGCGAGC
+
GGGGGGGGGGGGGGGGGGGGGGGGGGGGGGGGGGGGGGGGGGGGGGGGGGGGGGGGGGGGGGGGGGGGGGGGGGGGGGGGGGGGGGGGGGGGFGGGGGGGGGGGGGFCGGGGGGGGGFGGGGFGGGGFGGGGGGGGGGGGGGGGGGGGGGGGGGGGGGGGGGGGGDGGGDGEEGGGCC>FGGGGGGGGDCGGDEEGGGGGGGFGG+?>FFCC8C;EGECGGGGEEGGGGGG57<GGGGC73CD3
@M03364:276:000000000-BLYN8:1:1101:20402:10591 1:N:0:1
ACTCCTACGGGAGGCAGCAGTGGGGAATATTGCACAATGGGCGCAAGCCTGATGCAGCCATGCCGCGTGTATGAAGAAGGCCTTCGGGTTGTAAAGTACTTTCAGCGAGGAGGAAGGCATTAAGGTTAATAACCTTAGTGATTGACGTTACTCGCAGAAGAAGCACCGGCTAACTCCGTGCCAGCAGCCGCGGTAATACGGAGGGTGCAAGCGTTAATCGGAATTACTGGGCGTAAAGCGCACG
+
GGGGGGGGGGGGGGGGGGGGGGGGGGGGGGGGGGGGGGGGGGGGGGGGGGGGGGGGGGGGGGGGGGEEGGGGGGGGGGGGGGGGGGGGFGGGDGGGGGGFGGGGGGEFGGGGGEFGDGGGGGGFGGGGGGGGGCGFGGFFGGGGGGGGGGGGGGGGGGGGGGGGGGGGGGGGEFGFGGGGGGFFGGGGGGGGGGGGGGFGG5CCEGGGGFDGGGGGGGGGGGEFFGGGFCEFGDGCFFGGCDDC
@M03364:276:000000000-BLYN8:1:1101:7107:10611 1:N:0:1
ACTCCTACGGGAGGCAGCAGTAGGGAATCTTCGGCAATGGGGGCAACCCTGACCGAGCAACGCCGCGTGAGTGAAGAAGGTTTTCGGATCGTAAAGCTCTGTTGTAAGAGAAGAACGTTGAGTAGAGTGGAAAGTTACTCAAGTGACGGTATCTTACCAGAAAGGGACGGCTAACTACGTGCCAGCAGCCGCGGTAATACGTAGGTCCCAAGCGTTGTCCGGATTTATTGGGCGTAAAGCGAGC
+
GGGGGGGGGGGGGGGGGGGGGGGGGGGGGGGGGGGGGGGGGGGGGGGGGGGGFGEGGGGGGGGGGGGGGGGGGFGGGGGGGGGGGGGGGGGGGGGGGGGGGGGGGGGGFCEFGGGGGGGGGFGGGFDFGGFGGGGGGGFGGGGGGGGGGGGGGEFGGGGGGGG?E@CFGGGGGGFFFGGGGGCF@FGGGGGGGGGEEGFGGGGDEGGGFFGGGGGGGGGGGGECGEGGGGG5FDGGGGGGGGG5
@M03364:276:000000000-BLYN8:1:1101:27187:10630 1:N:0:1
ACTCCTACGGGAGGCAGCAGTAGGGAATCTTCGGCAATGGGGGCAACCCTGACCGAGCAACGCCGCGTGAGTGAAGAAGGTTTTCGGATCGTAAAACTCTGTTGTTAGAGAAGAACGTTAAGTAGAGTGGAAAGTTACTTAAGTGACGGTATCTAACCAGAAAGGGACGGCTAACTACGTGCCAGCAGCCGCGGTAATACGTAGGTCCCAAGCGTTGGCCGGATTTATTGGGCGTAAAGCGAGC
+
GGFGFFGGEGGGGGGGGGGGGGGGGGGGGGGGGGGGDGGGGGGGGGGGGGFGGGGGGDFFGGGGGGGGGGGGG9EGGGGGGGF+<CEGGGGGGGGGGGGGGGGGGDFGFGGGGGGGGGGGCFGGFGGGGGGC<FCEGFGGGGCDFGGDGGFGGGGGGGGGFGGFGEGGGGGGGFGGGGGGFCFF7C88BCCGGGGDGGGGGGFGD?CCGG8CGGGG**<C5E:C8CFF?E+:CD*/9>FG)>D3
@M03364:276:000000000-BLYN8:1:1101:9716:10640 1:N:0:1
ACTCCTACGGGAGGCAGCAGTGGGGAATATTGCACAATGGGCGCAAGCCTGATGCAGCCATGCCGCGTGTATGAAGAAGGCCTTCGGGTTGTAAAGTACTTTCAGCGGGGAGGAAGGGATGAGCCTTAATACGGCTCGTCATTGACGTTACCCGCAGAAGAAGCACCGGCTAACTCCGTGCCAGCAGCCGCGGTAATACGGAGGGTGCAAGCGTTACTCGGAATTACTGGGCGTAAAGAGTGCG
+
GGGGGGGGGGGGGGGGGGGGGGGGGGGGGGGGGGGGGGGGGGGGGGGGGGGGGGGGGGGGGGGGGGGGGGGGGGGGGGGGGGGGGGGGGGGGGGGGGGGGGGGGGGGGGGGGGGGGGGGGGGGGGGGGGGGGGGGGGGGGGGGGGGGGGGGGGGGGGGGGGGGGGGGGGGGGGGGFFGF@GGGFFGGDFGGGGGGGGGGGGGGGGGGGGGGGEEGGEFGDGGCDEFCGGGFGGDGGG=:>DFGG
@M03364:276:000000000-BLYN8:1:1101:28264:10650 1:N:0:1
ACTCCTACGGGAGGCAGCAGTAGGGAATCTTCGGCAATGGACGAAAGTCTGACCGAGCAACGCCGCGTGAGTGAAGAAGGTTTTCGGATCGTAAAACTCTGTTGTTAGAGAAGAACAAGGATGAGAGTAGAACGTTCATCCCTTGACGGTATCTAACCAGAAAGCCACGGCTAACTACGTGCCAGCAGCCGCGGTAATACGTAGGTGGCAAGCGTTGTCTGGATTTATTGGGCGTAAAGCGAGC
+
FGGDGGGGGGGGGDGGGDFFG<FGGGGDAFFEFDGGGFFGFFGCECFFDFGGCEGGGG7FFG7+CFGFFG7?EGFGFEGGGFGG?FCC?+B=EFDFGGGE<FGFFFFC?FFGGG,8A<FFD<EGFGFFGGGGG@+B<FFE=C<=D,:@EGC>EFGFGDCFGG@FF77:CCECF,2DECFFGCCFFGGG@CE*:1B:CC9+3CCFG99E6=A@=E?5CC?+3A<9++3<39@*7CEGGCGF5*>)
@M03364:276:000000000-BLYN8:1:1101:4343:10654 1:N:0:1
ACTCCTACGGGAGGCAGCAGTAGGGAATCTTCGGCAATGGGGGCAACCCTGACCGAGCAACGCCGCGTGAGTGAAGAAGGTTTTCGGATCGTAAAACTCTGTTGTTAGAGAAGAACGTTAAGTAGAGTGGAAAGTTACTTAAGTGACGGTATCTAACCAGAAAGGGACGGCTAACTACGTGCCAGCAGCCGCGGTAATACGTAGGTCCCAAGCGTTGTCCGGATTTATTGGGCGTAAAGCGAGC
+
GGGGGGGGGGGGGGGGGGGGGGGGGGGGGGGGGGGGGGGGGGGGGGGGGGGGGGGGGGGGGGCGGGGGGGGGGGGGFGGGFFGGGGGGECEGDGGGGFGGGGFFEGCCE9FCGGD@:FFEFFFFFGFFFCFDFGEDGA9,DFGGCAEFCFGGGFGFGGGFGGFFDGGFCFGDGGGDGDF:FDFCF7<CF5EGGGBEGGFGGFEGGGGCGFFF@CCGGGGGEGGGGG7CFGGGFD5CC<GFDDG<
@M03364:276:000000000-BLYN8:1:1101:19321:10658 1:N:0:1
ACTCCTACGGGAGGCAGCAGTAGGGAATCTTCGGCAATGGGGGCAACCCTGACCGAGCAACGCCGCGTGAGTGAAGAAGGTTTTCGGATCGTAAAACTCTGTTGTTAGAGAAGAACGTTAAGTAGAGTGGAAAGTTACTTAAGTGACGGTATCTAACCAGAAAGGGACGGCTAACTACGTGCCAGCAGCCGCGGTAATACGTAGGTCCCAAGCGTTGTCCGGATTTATTGGGCGTAAAGCGAGC
+
GGGGGGGGGGGGGGFGGGGGGGGGGGGGGGGGGGGGGGGGGGGGGGGGGGGGGGGGGGGGGGGGGGGGGGGGGGGGGGGGBFFGGGGCGGGGGGGGGGGGGGGGGGGGGGGGGGGGGFG<EGFFGGGFG?FGGGGGGGGGGGFGDFGGGGGGGGGGGGGGGGFGFCGGECGGGGGGGGGFFFGGGGGGGGGGGGGGGGGFGGGGGGGGGGFGGGGGGGGG=EC5CEFGGGGGGG=EGFGFGGG)
@M03364:276:000000000-BLYN8:1:1101:12588:10693 1:N:0:1
ACTCCTACGGGAGGCAGCAGTAGGGAATCTTCCGCAATGGGCGAAAGCCTGACGGAGCAACGCCGCGTGAGTGATGAAGGGTTTCGGCTCGTAAAACTCTGTTATTAGGGAAGAACATATGTGTAAGTAACTGTGCACATCTTGACGGTACCTAATCAGAAAGCCACGGCTAACTACGTGCCAGCAGCCGCGGTAATACGTAGGTGGCAAGCGTTATCCGGAATTATTGGGCGTAAAGCGCGCG
+
GGGGGGGGGGGGGGGGGGGGGGGGGGGGGGGGGGGGGGGGGGGGGGGGGGGGGGGGGGGGGGGGGGGGGGGGGGGGGGGGGGGGGGGGGGGGGGGGGGGGGGGGGGGGGGGGGGGGGGGGGGGGGGFGGGGGGGGGGGGGGGGGGGGGGGGGGGGGGGGGGGGGGGGGGGGGFEGGGGGCGGGGGGGGGGGGGGGGGGGGGGGGGGGGGGGGGGGGGGDGGEGGGGGGFGGGGGGGGGGGDGDG
@M03364:276:000000000-BLYN8:1:1101:14595:10708 1:N:0:1
ACTCCTACGGGAGGCAGCAGTAGGGAATCTTCGGCAATGGGGGCAACCCTGACCGAGCAACGCCGCGTGAGTGAAGAAGGTTTTCGGATCGTAAAACTCTGTTGTTAGAGAAGAACGTTAAGTAGAGTGGAAAGTTACTTAAGTGACGGTATCTAACCAGAAAGGGACGGCTAACTACGTGCCAGCAGCCGCGGTAATACGTAGGTCCCAAGCGTTGTCCGGATTTATTGGGCGTAAAGCGAGC
+
GGGGGGGGGGGGGGGGGGGGGGGGGGGGGGGGGGGGGGGGGGGGGGGGGGGGGGGGGGGGGGGGGGGGGGGGGGGGGGGGGGGGGGGGGGGGGGGGGGGGGGGGGGGGGGGGGGGGGGGGGGGGGGGFGGGFGGFFGGGGGGGGGGGDGGGGGGGGGGGGGFGGGGGGGGGGGFFFGDGGGGGGGGGGGGGGGGBEEFGGGGGGGFGGGGGGDEEGGGGCEGGECE?CCCFGCGEED3:C7CD7
@M03364:276:000000000-BLYN8:1:1101:14129:10746 1:N:0:1
ACTCCTACGGGAGGCAGCAGTAGGGAATCTTCCGCAATGGGCGAAAGCCTGACGGAGCAACGCCGCGTGAGTGATGAAGGGTTTCGGCTCGTAAAACTCTGTTATTAGGGAAGAACATATGTGTAAGTAACTGTGCACATCTTGACGGTACCTAATCAGAAAGCCACGGCTAACTACGTGCCAGCAGCCGCGGTAATACGTAGGTGGCAAGCGTTGTCCGGATTTATTGGGCGTAAAGCGAGCG
+
GGGGGGGGGGGGGGGGGGGGGGGGGGGGGGGGGGGGGGGGGGGGGGGGGGGGGGGGGGGGGGGGGGGGGGGGGGGGGGGGGGGDGGFGGGGGGGGGGGGGGGGFGGGGGGGGGGGGGGGGGGGGGGGGGGGGGGGGGGGAFGGFFGFFGGGGFGFG,@FGGGGGGGGGEFEGGGCEGGG@7FFFGGFGFCGGDCEEG9E59<CEEFGFF@E58EGDGGGGCGGDEFF@CGF5DGGGF7:)CCD)
@M03364:276:000000000-BLYN8:1:1101:16296:10747 1:N:0:1
ACTCCTACGGGAGGCAGCAGTAGGGAATCTTCGGCAATGGACGAAAGTCTGACCGAGCAACGCCGCGTGAGTGAAGAAGGTTTTCGGATCGTAAAACTCTGTTGTTAGAGAAGAACAAGGACGTTAGTAACTGAACGTCCCCTGACGGTATCTAACCAGAAAGCCACGGCTAACTACGTGCCAGCAGCCGCGGTAATACGTAGGTGGCAAGCGTTATCCGGAATTATGGGGCGTAAAGCGCGCG
+
GGGGG<AFGGGGGGCCEECEGFFFG@FGGGGGGGGGG,CDGFFF:BEFFFGGG@FEGGGGG@FGGGGCE@FFFGCFGFFF<5EEFGGCC:FGGGGGGFDFFGGGFFGGGGGGGGGGGGF<8=F=@FEGGGGDDADFGFD7BFF+<DEGEG<=AFFGGGGGFE@,D:BCEGG@G:F9FEG,>>;E8CGFFCCE:3C*BGFFFGC*4CBC6A*3*38?*A<C7:*:+<E+0:?CGDECDF=DDGG<
@M03364:276:000000000-BLYN8:1:1101:14086:10757 1:N:0:1
ACTCCTACGGGAGGCAGCAGTAGGGAATCTTCCGCAATGGACGAAAGTCTGACGGAGCAACGCCGCGTGAGTGAAGAAGGTTTTCGGATCGTAAAGCTCTGTTGTTAGTGAAGAAGAGTGGTAAGAGTAACTGCTTATCATGTGACGGTAGCTAACCAGAAAGCCACGGCTAACTACGTGCCAGCAGCCGCGGTAATACGTAGGTGGCAAGCGTTGTCCGGAATTATTGGGCGTAAAGCGCGCG
+
GGGGGGGEEGEEFCGGGGFC-CE9@FGGCFF9ECFEGGFGD<FEGFGC@EFGFEFGFGGGDFGC@:F>CC?,CFGAEGFAFEGGG@CCFBCFGGGCFEFEAFFFGGEEGFEG<EEFCGCFCFFGC99@CDGGGGF?FFF<AFD9@?F+F@FGGGGFFFEGGGCC7BCFEE7C:CEFFGGGGFGGGGGG7BECBBC@;CFC+B2;<+*23>5C5:*=*<<C*3C:C7CC0<*:59>/97:5<55C
@M03364:276:000000000-BLYN8:1:1101:16834:10760 1:N:0:1
ACTCCTACGGGAGGCAGCAGTAGGGAATCTTCGGCAATGGGGGCAACCCTGACCGAGCAACGCCGCGTGAGTGAAGAAGGTTTTCGGATCGTAAAACTCTGTTGTTAGAGAAGAACGTTAAGTAGAGTGGAAAGTTACTTAAGTGACGGTATCTAACCAGAAAGGGACGGCTAACTACGTGCCAGCAGCCGCGGTAATACGTAGGTCCCAAGCGTTGTCCGGATTTATTGGGCGTAAAGCGAGC
+
GGGGGGGGGGGGGGGGGGGGGFFGEGGGGFFGGGGGGGGGGGGGGGGGGGGGGGGGGGDCEFFGGGGGGGGFGGFFGGGGEFFGGGGGGGGGGGGGGGGGGGGGGGGGGGGGFGGGGGGGGGGGGGGFGFFGGGGGGGGGGGGGGGGGEGGGGGGGG@CGGGGDGDFGGDGGGFGGGGGGGGGGGEFEFGGGEGGGEGG?FGFGGGGGGGGGGEE8EGGGGGG5?CFGGGGFGGEGGGGGGGG3
@M03364:276:000000000-BLYN8:1:1101:26360:10760 1:N:0:1
ACTCCTACGGGAGGCAGCAGTAGGGAATCTTCCACAATGGACGAAAGTCTGATGGAGCAACGCCGCGTGAGTGAAGAAGGTTTTCGGATCGTAAAACTCTGTTGTTGGAGAAGAACGTATTTGATAGTAACTGATCAGGTAGTGACGGTATCCAACCAGAAAGCCACGGCTAACTACGTGCCAGCAGCCGCGGTAATACGTAGGTGGCAAGCGTTGTCCGGATATATTGGGCGTAAAGCGAGCG
+
EGCFE<FGDGGEGEFFGEGGG9CE@FE<DGC@FFGGG9EF,,86:8@<CEFFAEFFGFDGGGGCGGEGG>7CAEFGF=FG<CAFA@FC@>CFF,B,<?F?<?<,:E<B:B8BBE<F@:B,,,55,C<,,BC,,:,5CDA555:,C?FFFC7A7@,D=FCCCFDF7FFEC7FFGGGFCGF7F>D87BDF8CCCGEGC;CFCCCFC,9CF89F=E;CC5<+=CCC*>+A@C+=CD5:E<FFCDC)9
@M03364:276:000000000-BLYN8:1:1101:9960:10799 1:N:0:1
ACTCCTACGGGAGGCAGCAGTAGGGAATCTTCCGCAATGGGCGAAAGCCTGACGGAGCAACGCCGCGTGAGTGATGAAGGGTTTCGGCTCGTAAAACTCTGTTATTAGGGAAGAACAAATGTGTAAGTAACTGTGCACGTCTTGACGGTACCTAATCAGAAAGCCACGGCTAACTACGTGCCAGCAGCCGCGGTAATACGTAGGTGGCAAGCGTTATCCGGAATTATTGGGCGTAAAGCGCGCG
+
GGGGGGGGGGGGGGGGGGGGGFGGGGGGGGGGGGGGGGGGGGGGGGGGGGGGGGGGGGGGGGGGGGGGGGGGGGGGGGGGGGGGGGGGGGGGGGGGGGGGGGGGGGGGGGGGGGGGGGGGGFGGGGGGGGGGGGGGGGGGGGGGGGGGGGGGGGGGGGGGGGGGGGFGGGGGGGGGGGGGGGGGGGGGGGGEGGGGGGGGGGGGGGGGGGGGGGGGGGGGGGGGFGGGGGFFGGGGFFGGGGGC
@M03364:276:000000000-BLYN8:1:1101:14416:10805 1:N:0:1
ACTCCTACGGGAGGCAGCAGTAGGGAATCTTCGGCAATGGGGGCAACCCTGACCGAGCAACGCCGCGTGAGTGAAGAAGGTTTTCGGATCGTAAAACTCTGTTGTTAGAGAAGAACGTTAAGTAGAGTGGAAAATTACTTAAGTGACGGTATCTAACCAGAAAGGGACGGCTAACTACGTGCCAGCAGCCGCGGTAATACGTAGGTCCCAAGCGTTGTCCGGATTTATTGGGCGTAAAGCGAGC
+
GGGGGGGGGGGGGGGGGGGGGGGGGGGGGGGGGEGGGGGGGGGGGGGGGGGGGGGGGGGG<FFGGGGGGGGGGGGGGGFFEFGGGGDGGGGFGGGFGGGGGGGGGGGGDGGGGGGGGGGGGCCAFDFGG?=DGDGGGGGGFEFF9FA@EFGGGGGGGFFBFCC@A*5>FG7BEGDGG7@FFGFFFCGGGGGDGGGGGGGCF:CGDC+>*>E=F>EEEGGGDGC=CEC7CGGGFGC5CFF:5<D5
@M03364:276:000000000-BLYN8:1:1101:21876:10807 1:N:0:1
ACTCCTACGGGAGGCAGCAGTGGGGAATATTGCACAATGGGCGCAAGCCTGATGCAGCCATGCCGCGTGTATGAAGAAGGCCTTCGGGTTGTAAAGTACTTTCAGCGGGGAGGAAGGGATGAGGCTTAATACGGCTCGTCATTGACGTTACCCGCAGAAGAAGCACCGGCTAACTCCGTGCCAGCAGCCGCGGTAATACGGAGGGTGCAAGCGTTAATCGGAATTACTGGGCGTAAAGCGCACG
+
GGFGGGGGGGGGGGGGGGGGGGGGGGGGGGGGGGGGGGGGGGGDGGGGGGGGGGGGGGFGGGGGGGGGGGGGGGGGGGGGG@FCGGGGGGGGGGGGGGGGGGGGGGGGGGFGGGGGGGGGGGGGGGGGGGGG@=CCEFGGGGG9FGGGGGGGGGGGGDFGGGGGGGDFEDGEGGGGGGFGGFGFFGGGGGGGGGGGGGGGDEEGGEGGGCFDG;EGGGGCEE=FFF9F?FGGGGGGGGGGGGD3
@M03364:276:000000000-BLYN8:1:1101:23976:10813 1:N:0:1
ACTCCTACGGGAGGCAGCAGTAGGGAATCTTCGGCAATGGACGAAAGTCTGACCGAGCAACGCCGCGTGAGTGAAGAAGGTTTTCGGATCGTAAAACTCTGTTGTTAGAGAAGAACAAGTGGGAGAGTAACTGTTCCCACATTGACGGTATCTAACTAGAAAGCCACGGCTAACTACGTGCCAGCAGCCGCGGTAATACGTAGGTGGCAAGCGTTGTCCGGATTTATTGGGCGTAAAGCGAGCG
+
GGGGGGGGGGGGGGGGGGFGGGGGGGGGGGGGGGGGGGGGGGGDGGGGGGGGFGGGGGGGGGGGGGGGGGGGGGGFGGGGFGGGGGGGGGGGGGGGGGGGGGGGGGGG9AFGGGGGGGGGGGGGDGGGGGGGGFGGCFGGGGGGGGGGGGGGGGGFFGGGGFGGFGGDGCGGFGGGCGFFDDFCGGGDCEEGEGGGGGGGGGGEFGGGGGC*AEGG5CGGGGGGGGGGGGGGGGGGGGGGGGGC
@M03364:276:000000000-BLYN8:1:1101:15944:10814 1:N:0:1
ACTCCTACGGGAGGCAGCAGTAGGGAATCTTCGGCAATGGGGGCAACCCTGACCGAGCAACGCCGCGTGAGTGAAGAAGGTTTTCGGATCGTAAAACTCTGTTGTTAGAGAAGAACGTTAAGTAGAGTGGAAAGTTACTTAAGTGACGGTATCTAACCAGAAAGGGACGGCTAACTACGTGCCAGCAGCCGCGGTAATACGTAGGTCCCAAGCGTTGTCCGGATTGATTGGGCGTAAAGCGAGG
+
GGGGGGGGGGGGGGGGGGGGGGGGGGGGGGGGF7FGGGGGGGGGGGGGGGGGGGEGGGGGGGGGGGGGGGGGGGGGGGGGFGGGGGGGGGGGGGGEEGGGGGEFG<FGDGGGFGG8CGGG<FD<?5BDFEDEFGGGGA=DG9FG9<3<>CFGFGGFGGGGGECFGEC:<F*CFAFGGFGGGCFGCC:8FCGGG*1=BFDGCFEGGGC+2;E8=E8?GE7?7E8***+3<CCF495>CGGGGDD)
@M03364:276:000000000-BLYN8:1:1101:15523:10836 1:N:0:1
ACTCCTACGGGAGGCAGCAGTAGGGAATCTTCGGCAATGGGGGCAACCCTGACCGAGCAACGCCGCGTGAGTGAAGAAGGTTTTCGGATCGTAAAACTCTGTTGTTAGAGAAGAACGTTAAGTAGAGTGGAAAGTTACTTAAGTGACGGTATCTAACCAGAAAGGGACGGCTAACTACGTGCCAGCAGCCGCGGTAATACGTAGGTCCCAAGCGTTGTCCGGATTTATTGGGCGTAAAGCGAGC
+
GGGGGGGGGGGGGGGGGGGGGGGGGGGGGGGGGGGGGGGGGGGGGGGGGGGGGGFGGGGGGGGGGGGGGGGGGGGGGGGGAFGGGGGGGDGGGGGFGEGGGGGGGGGGGGGGGGGGGGGGGC<FFBFFGFGGGGGGGGGFGGGGGFCCGGGGGGGGGF@GFGGGGEGGGGG7CFGFGGGF7CFGGGGFGCGDCE:EGGGGGBFGGGGGFFGCCCGED=FGGGECCFCFCFF:*CCEGGDD)*/)
@M03364:276:000000000-BLYN8:1:1101:18179:10842 1:N:0:1
ACTCCTACGGGAGGCAGCAGTAGGGAATCTTCGGCAATGGGGGCAACCCTGACCGAGCAACGCCGCGTGAGTGAAGAAGGTTTTCGGATCGTAAAACTCTGTTGTTAGAGAAGAACGTTAAGTAGAGTGGAAAGTTACTTAAGTGACGGTATCTAACCAGAAAGGGACGGCTAACTACGTGCCAGCAGCCGCGGTAATACGTAGGTCCCAAGCGTTGTCCGGATTTATTGGGCGTAAAGCGAGC
+
GGGGGGGGGGGGGGGGGGGGGGGGGGGGGGGGGGGGGGFGGGGGGGGGDFGGGGGGGGGGGGGGGGGGGGGGFGGGGGGGFEGGGGGGGGGGGGGGGGGGGGGGGGGGGGGGGGGGGFGGFGGGGGGGGGGFEFGGGGGGGGGGGGFGGGGGGGGGGGGGGGGCDGGGGGGGGGGGFCGGGGFGFGGGGCCEGGGGGGGGCEGGGGGEFFEGGGC:CGGGGDC>CFGGGGGGFGD=DGGGGDG7
@M03364:276:000000000-BLYN8:1:1101:17974:10870 1:N:0:1
ACTCCTACGGGAGGCAGCAGTGGGGAATATTGCACAATGGGCGCAAGCCTGATGCAGCCATGCCGCGTGTATGAAGAAGGCCTTCGGGTTGTAAAGTACTTTCAGCGAGGAGGAAGGCATTAAGGTTAATAACCTTAGTGATTGACGTTACTCGCAGAAGAAGCACCGGCTAACTCCGTGCCAGCAGCCGCGGTAATACGGAGGGTGCAAGCGTTAATCGGAATTACTGGGCGTAAAGCGCACG
+
GGGGGGGGGGGGGGGGGGGGGGGGGGGGGGGGGGGGGGGGGGGGGGGGGGGGGGGGGGGGGGGGGGGGGGGGGGGGGGGGGGGGGGGG8FGGGGGGGGGGGGGGGGGGGGGGGGGGGGGGGGGGCFGGGGGFFFGGFGGGGGGGGGGGGGGGGGGGGGGGGGGGGDFGGGGGGGGGGDEGGGGGGGGGGGGGGGGGGGGGGGGEGGEGGGGGGEGDFF?FGGDGGGGGGCFDC>GGGGGGCDG)
@M03364:276:000000000-BLYN8:1:1101:28940:10877 1:N:0:1
ACTCCTACGGGAGGCAGCAGTAGGGAATCTTCGGCAAGGGACGAAAGTCTGACCGAGCAACGCCGCGTGAGTGAAGAAGGTTTTCGGATCGTAAAACTCTGTTGGTAGAGAAGAACGTTGGTGAGAGTGGAAAGCTCATCAAGTGACGGTAACTACCCAGAAAGGGACGGCTAACTACGTGCCAGCAGCCGCGGTAATACGTAGGTCCCGAGCGTTGTCCGGATTTATTGGGCGTAAAGCGAGC
+
GGAEE<@-BFGGCBFGDFGGFFGGGGG?CEFGGGDFG,C@F?FEGGGG9FGGGGGGGGGGFEGEGECGGGGDFGDFG?DFFE<7B@F:FDGGCFCFEFFFGG9EG+<EFGCFGGGF7+BFGGGGGGGFGGFGGGGGG9FFGGFGGGGGG@<FF9<F<FCGGFEFFGGGD>FCFGGGFG*=:CF;FGGBCCEEE51C5CBCFEGFD9CFGCGGGGG87:<9*CEC8EF7<?CCFGEGG3?FDGGC
@M03364:276:000000000-BLYN8:1:1101:3890:10881 1:N:0:1
ACTCCTACGGGAGGCAGCAGTAGGGAATCTTCGGCAATGGGGGCAACCCTGACCGAGCAACGCCGCGTGAGTGAAGAAGGTTTTCGGATCGTAAAACTCTGTTGTTAGAGAAGAACGTTAAGTAGAGTGGAAAGTTACTTAAGTGACGGTATCTAACCAGAAAGGGACGGCTAACTACGTGCCAGCAGCCGCGGTAATACGTAGGTCCCAAGCGTTGTCCGGATTTATTGGGCGTAAAGCGAGC
+
GGGGGGGGGGGGGGGGGGGGGGGGGGGGGGGGGGGGGGGGGDGGGGGGGGGGGGGGGGGGGGGGGGGGGGGGGGGGGGGGGGGGGGGGGGGGGGGGGGGGGGGGGGGFGGGGGGGGGGGGGGFFGGGGGGFGGGGGGGGGGCGGGGGGCFGGGGGGGGGGGGGGGGGGG7FEGGGGGGGGGGGGGGDGFGGDGGCEEGEGGGGGGGGGGGFGGGC5=CF<EEGGDGEEGGGEGGGGD<*:7CG5
@M03364:276:000000000-BLYN8:1:1101:24062:10889 1:N:0:1
ACTCCTACGGGAGGCAGCAGTAGGGAATCTTCGGCAATGGGGGCAACCCTGACCGAGCAACGCCGCGTGAGTGAAGAAGGTTTTCGGATCGTAAAACTCTGTTGTTAGAGAAGAACGTTAAGTAGAGTGGAAAATTACTTAAGTGACGGTATCTAACCAGAAAGGGACGGCTAACTACGTGCCAGCAGCCGCGGTAATACGTAGGTCCCAAGCGTTGTCCGGATTTATTGGGCGTAAAGCGAGC
+
GGGGGGGGGC@GGGGGGGGGGFGGGGGGGGGGGGGGGGGGGGGGGGFFFGGGGGCCEGGGGGGGGGG@FEGGGGGGGGGGGGFGGGGDGDGGGGGGFGGFFGFFDFGGGGGGGFGGGFGFGGFE?DFDGFGGGGFGGGG9FGGGGGGGGEGGFGFGGGGGGGGFDCFDGDGGGGGGDGDGGGGGFGGGGGGGDGGC>FGFG9CC7C9BEGGGGGGEGE:CEGG5EGGGGGFGGGGGGGGGGGD<
@M03364:276:000000000-BLYN8:1:1101:24245:10895 1:N:0:1
ACTCCTACGGGAGGCAGCAGTGGGGAATATTGCACAATGGGCGCAAGCCTGATGCAGCCATGCCGCGTGTATGAAGAAGGCCTTCGGGTTGTAAAGTACTTTCAGCGAGGAGGAAGGCATTAAGGTTAATAACCTTGGTGATTGACGTTACTCGCAGAAGAAGCACCGGCTAACTCCGTGCCAGCAGCCGCGGTAATACGGAGGGTGCAAGCGTTAATCGGAATTACTGGGCGTAAAGCGCACG
+
FGG9FFFEGGGGGGGGGGGGFGGGGGEGGFFFGFGGDGGFGEFGGGGGFGGGF<FGGDFEFG8CFECFCGCFGFGGAGFGGEFFFC:FGGGGF,CEEEGFGFF@<FF7CF@CDC,BF8FCFGGGCFFE?FGGDGGGGGFGF<?5CFGEFGGG9F>CF+DFGGFBFGG7CFGG7@CEFGFBFFFGGG>D7EGGDECGFCC8EBEDC;85+1;CEGDEGGGGGGECFCFGGGGGGDGDCDGGGGD3
@M03364:276:000000000-BLYN8:1:1101:27345:10895 1:N:0:1
ACTCCTACGGGAGGCAGCAGTAGGGAATCTTCGGCAATGGGGGCAACCCTGACCGAGCAACGCCGCGTGAGTGAAGAAGGTTTTCGGATCGTAAAACTCTGTTGTTAGAGAAGAACGTTAAGTAGAGTGGAAAATTACTTAAGTGACGGTATCTAACCAGAAAGGGACGGCTAACTACGTGCCAGCAGCCGCGGTAATACGTAGGTCCCAAGCGTTGTCCGGATTTATTGGGCGTAAAGCGAGC
+
GGGGGGGGGGGGGGGGGGGGGGGGGGGGGGGGGGGGGGGGGGGCGGGDGGGGGGEGGGGGGGGGGGGGGGGGGFGGGGGGFFGFGGGDGGGGGGGGGGGGGGGGGEGGGGGGGGGGGBFB<FD<FE<DCGFAFGGFGDFFGGGGGGGDGGECFFGFCCFGGFF:FGGGDEGGGGFGGGGGG7BFGGGGGGGGGDGGEFFFGGFCDG9?:FFF=EA*5*<EEG5*/<<EGG6C*957CFDFGGG)
@M03364:276:000000000-BLYN8:1:1101:1916:10902 1:N:0:1
ACTCCTACGGGAGGCAGCAGTAGGGAATCTTCGGCAATGGGGGCAACCCTGACCGAGCAACGCCGCGTGAGTGAAGAAGGTTTTCGGATCGTAAAGCTCTGTTGTAAGAGAAGAACGTTGAGTAGAGTGGAAAGTTACTCAAGTGACGGTATCTAACCAGAAAGGGACGGCTAACTACGTGCAAGCAGCCGCGGTAATACGTAGGGCCCAAGCGTTGTCCGGATTGATGGGGCGTAAAGCGAGC
+
GGGGGEFFGGGGG7FGGEGGGGGEGGGGGGGGG>GGEGGCF@+@@FFFCGGFCCGGGG:FEC+FEGGGDFGFFGGFCFGG@FGFFGGG7FCEGFGGGDEGFGGGGFG9D@FF<DFF:DF,DDBDFF9F<7FCD<BFC<FGFDCFGFFEG3DFAFFFGGFGGGC::6>7F*F7FGGGGFFGFF*;?*,<8=:5B*3=C;CG*52=1**3:AFF*;;;5>F+::=EG*<7+9857):ECCD*)19)
@M03364:276:000000000-BLYN8:1:1101:16780:10909 1:N:0:1
ACTCCTACGGGAGGCAGCAGTAGGGAATCTTCGGCAATGGACGAAAGTCTGACCGAGCAACGCCGCGTGAGTGAAGAAGGTTTTCGGATCGTAAAACTCTGTTGTTAGAGAAGAACAAGGACGTTAGTAACTGAACGTCCCCTGACGGTATCTAACCAGAAAGCCACGGCTAACTACGTGCCAGCAGCCGCGGTAATACGTAGGTGGCAAGCGTTGTCCGGATTTATTGGGCGTAAAGCGAGCG
+
GGGGGGGGGGGGGGGGGGGGGGGGGGGGGGGGGGGGGGGGGGGGGGGFGGGGGGGGGGGGGGGGGGGGGGGGGGGGGGGGGGGGGGGGGGGGGGGGGGGGGGGGGGGGGGGGGGGGGGGGGGGGGGGGGGGGGGGGGGGGGGGGGGGGGGGGGGGGGGGGGGGGFGGGGGGGGGGGGGGGGGGGFGGGFGGGGGGGGGGGGGGGGGGGGGGGGGGGGGGGGGGGGGGGGGGGGGGGGGGGGGGD
@M03364:276:000000000-BLYN8:1:1101:13580:10928 1:N:0:1
ACTCCTACGGGAGGCAGCAGTAGGGAATCTTCCGCAATGGACGAAAGTCTGACGGAGCAACGCCGCGTGAGTGAAGAAGGTTTTCGGATCGTAAAGCTCTGTTGTTAGGGAAGAATAGTGATAAGAGTAACTGATTATCATGTGACGGTACCTAACCAGAAAGCCACGGCTAACTACGTGCCAGCAGCCGCGGTAATACGTAGGTGGCAAGCGTTGTCCGGAATTATTGGGCGTAAAGCGCGCG
+
GGGGGGGGGGGGGGGGGGGGGGGGGGGGGGGGGGGGGGGGGGGGGGGGGGGGGGGGGGGGGGGGGGGGGGGGGGGGGGGGGGGGGEGGGGGGGGGGGGGGGGGGGFGGGGGGGGGGGGFFGGGGGGGGGGGADGGFGGGGGFGGGGGGGGGGGCCFFFFFFGGGGGGGCGGGGGGGGGGGGGGGGGGGFGGGGGGGGGGGGGGGGCFGGGGGGGGDEGGG=EGGGFGGCGGGGGDGGGGGGGG5
@M03364:276:000000000-BLYN8:1:1101:12997:10943 1:N:0:1
ACTCCTACGGGAGGCAGCAGTAGGGAATCTTCCGCAATGGGCGAAAGCCTGACGGAGCAACGCCGCGTGAGTGATGAAGGGTTTCGGCTCGTAAAACTCTGTTATTAGGGAAGAACAAATGTGTAAGTAACTGTGCACGTCTTGACGGTACCTAATCAGAAAGCCACGGCTAACTACGTGCCAGCAGCCGCGGTAATACGTAGGTGGCAAGCGTCATCCGGAATTATTGGGCGTAAAGCGAGCG
+
GGF<FFGD@CFGCEGDEGEGGGGC7EFCEACF9;FGGGD?FE:@CECGFEDFFEFECEGGDC@FEFCBF7CEDGGGGF<F+4BBF:C7=+CGGEDFGCGEEC<E<D@FE=8F:BDFGG@,5EFEFGEGFGF<FFD9=3@:@D<FGEGG>BEA@FGFGDDFCF<DBFEGC@CF,D>EG76:::E,>E>FGG5CGGG7?;<*358B>:8**<8C=E*=0C9C5EDF6:2<:F57CD5CDFFD>C))
@M03364:276:000000000-BLYN8:1:1101:18251:10950 1:N:0:1
ACTCCTACGGGAGGCAGCAGTGGGGAATATTGCACAATGGGCGCAAGCCTGATGCAGCCATGCCGCGTGTATGAAGAAGGCCTTCGGGTTGTAAAGTACTTTCAGCGGGGAGGAAGGGATGAGCCTTAATACGGTTCGTCATTGACGTTACCCGCAGAAGAAGCACCGGCTAACTCCGTGCCAGCAGCCGCGGTAATACGGAGGGTGCAAGCGTTAATCGGAATTACTGGGCGTAAAGCGCACG
+
GGGGGGGGGGGGGGGGGGGGGGGGGGGGGGGGGFGGGGFGGGGGDGDGGGFFEGCFGGGGGFFGGGGGGGGGDFFGGGFGGGGGGGGGGGGGGGFFGGGGGGGGGGGGGGCCFGGGGGGGGGGGFGGFGGGFGGGGGGGGGGGDCGGGGGEGGGGGGDEGGGGGGGGGGGGGGGGCFGGDFGGGGFGGGGGGGEGGFFGGGDEEGGGG6EGFGGEGGGGGGCEFGGFG+AFGGDGGFFC<DGG5
@M03364:276:000000000-BLYN8:1:1101:11099:10953 1:N:0:1
ACTCCTACGGGAGGCAGCAGTAGGGAATCTTCGGCAATGGGGGCAACCCTGACCGAGCAACGCCGCGTGAGTGAAGAAGGTTTTCGGATCGTAAAACTCTGTTGTTAGAGAAGAACGTTAAGTAGAGTGGAAAGTTACTTAAGTGACGGTATCTAATCAGAAAGGGACGGCTAACTACGTGCCAGCAGCCGCGGTAATACGTAGGTCCCAAGCGTTGTCCGGATTTATTGGGCGTAAGGCAGGG
+
FGGGGGFGGGC@FGGGGGGGGGGGGGGGGGFGGGEGGGGCEEGGGGGFGGGE<CCFGGDGGGDFGGGGGDFGGGGFGGGGFFGGFFGGG>EGFDFFCGGGGGGGGGFGGGGFGFG8CFFGGGFCC,?@F7FFEGGGGGFGDBFFFFGEECGFG<F9,8B,F@:FFCBCF7*>BCGGGEGGGFFCEBCGG>8*CEB7C9C;CC9CE+<:CEDEGG8CEEF+:8CG*AFGFGGEG):C3*****1)
@M03364:276:000000000-BLYN8:1:1101:23942:10955 1:N:0:1
ACTCCTACGGGAGGCAGCAGTGGGGAATATTGCACAATGGGCGCAAGCCTGATGCAGCCATGCCGCGTGTATGAAGAAGGCCTTCGGGTTGTAAAGTACTTTCAGCGGGGAGGAAGGGGTGAGCCTTAATACGGTTCGTCATTGACGTTACCCGCAGAAGAAGCACCGGCTAACTCCGTGCCAGCAGCCGCGGTAATACGGAGGGTGCAAGCGTTAATCGGAATTACTGGGCGTAAAGCGCACG
+
GGGGGGGGGGGGGGGGGGGGGGGGGGGGGGGGGGGGGGGGGGDDGGGGGGGGGGGGGGGGGGGGGGGGGGGGGGGGGGGGGFGGGGGGGFGGGGGGGGGGFGGGGGGGGGGGGGGGGGGGGGG8FGGGGGGGGGGGGGGGFFGGGGGGGGGGGGDEGGGGGGGGGGFFFGGGGGFGGDGGGGGGFGGFGDGDGGGGGGGGGGGGGD>EGGG=8/CEFGGGEGEFGGGGGGFGGCCEGGGGGGGD
@M03364:276:000000000-BLYN8:1:1101:21738:10966 1:N:0:1
ACTCCTACGGGAGGCAGCAGTGGGGAATCTTCCGCAATGGACGAAAGTCTGACGGAGCAACGCCGCGTGAGTGATGACGGCCTTCGGGTTGTAAAGCTCTGTGATCGGGGACGAATGGCTGGTATGCTAATACCATATCAGAGTGACGGTACCCGAATAGCAAGCCACGGCTACTACGTGCCAGCAGCCGCGGTAATACGTAGGTGGCAAGCGTTGTCCGGAATTATTGGGCGTAAAGCGCGCG
+
FGGGGGGFFGDGFDFGDGGGGGEGGGGEFGFG9@FGCFGCEEFFFGGGGGGGGGEGGGGGGDGCFGGGGGFGGGGGGCED7+BFFGGEFDEGGGF<FGGGGG9,C,:F7FC+>FFE,3<<>@=F<D,3FFF,88>,@CF<F<9=B99F>3>>,,**5>D,>F;DB*>>:**1CFFGGGGGGGGGGFGGGDGEGDEGGG?FGFFGGGGG698FG8CEGGGDEC**@FFGFGFGGGGEGGGG5DD5
@M03364:276:000000000-BLYN8:1:1101:22799:10969 1:N:0:1
ACTCCTACGGGAGGCAGCAGTGGGGAATATTGCACAATGGGCGCAAGCCTGATGCAGCCATGCCGCGTGTATGAAGAAGGCCTTCGGGTTGTAAAGTACTTTCAGCGAGGAGGAAGGCATTAAGGTTAATAACCTTAGTGATTGACGTTACTCGCAGAAGAAGCACCGGCTAACTCCGTGCCAGCAGCCGCGGTAATACGGAGGGTGCAAGCGTTAATCGGAATTACTGGGCGTAAAGCGCACG
+
GGGGGGGGGGGGGGGGGGGGGGGGGGGGGGGGGGGGGGGGGGGGGGGGGGGGGGGGGGGGGFGGGGGGGGGGGGGGGGGGGGGGGGGGGGGGGGGGGGGGGGGGGGGGGGGGGGGGGGGGGGGGGGGGGGGGGGGGGGGFFGGGFGGGGGGGGGGGGGGGGGGGGGGGEGGGGGGGGGGGGGGGGGGGGGGGGGGGGGGGG5EGGGGGGEFGGGGGGGGGGDEGGGGFCFGGGCCEGGGGGGC)
@M03364:276:000000000-BLYN8:1:1101:20983:10970 1:N:0:1
ACTCCTACGGGAGGCAGCAGTAGGGAATCTTCGGCAATGGGGGCAACCCTGACCGAGCAACGCCGCGTGAGTGAAGAAGGTTTTCGGATCGTAAAACTCTGTTGTTAGAGAAGAACGTTAAGTAGAGTGGAAAATTACTTAAGTGACGGTATCTAACCAGAAAGGGACGGCTAACTACGTGCCAGCAGCCGCGGTAATACGTAGGTCCCAAGCGTTGTCCGGATTTATTGGGCGTAAAGCGAGC
+
GGGFGGGGGGGGGGGGGGGGGGGGGGGGGGGGGGGGGGGGGGDGGGGGGGGGCGGGGGGGGGDEGDGCGEGGGGGGGFGGEFEGGDGGEGGGGGGGCFEFGGGGGGGGGGGGGGGGGFGGGGCFFGFGGGGGFFGGGGGGGGGGGGGGGGGGGGGGGFGGGGCGGGGGGGDGGGGGGFGGCGGGGGGGGGEGGGCGGGGGGGGGGGFFGGGGGGCCG5E?EGC*?CFFGGGGGDGG:GFGD3C7
@M03364:276:000000000-BLYN8:1:1101:10979:10974 1:N:0:1
ACTCCTACGGGAGGCAGCAGTGGGGAATATTGCACAATGGGCGCAAGCCTGATGCAGCCATGCCGCGTGTGTGAAGAAGGCCTTCGGGTTGTAAAGCACTTTCAGCGAGGAGGAAGGTGGTGAGCTTAATACGTTCATCAATTGACGTTACTCGCAGAAGAAGCACCGGCTAACTCCGTGCCAGCAGCCGCGGTAATACGGAGGGTGCAAGCGTTAATCGGAATTACTGGGCGTAAAGCGCACG
+
GGGGGGGGGGGGGGGGGGGGGGGGGGGGGGGGGGGGGGGGGGGGGGGGGGGGGGGGGGGGGGGGGGGGGGGGGGGGGGGGGFGGGGGGGGGGGGGGGGGGGGFFGGGGGGGGGGGGGGGGGGGGGFGGGGGGGFGCDFGGGGGGGGGGGGFGGGDGGGGGGGGGGGGGGGGGFGGGGGGFDFGGGGGGGGGGGGGGGGGGGGGGGGDDGGGCEGGCGCGGGEGGGCFFGFGGGGGD57DG<5>7
@M03364:276:000000000-BLYN8:1:1101:23465:10985 1:N:0:1
ACTCCTACGGGAGGCAGCAGTGGGGAATCTTCCGCAATGGACGAAAGTCTGACGGAGCAACGCCGCGTGAGTGATGACGGCCTTCGGGTTGTAAAGCTCTGTGATCGGGGACGAATGGCTGGGATGCTAATACCATATCAGAGTGACGGTCCCCGAATAGCAAGCCACGGCTAACTACGTGCCAGCAGCCGCGGTAATACGTAGGTGGCAAGCGTTGTCCGCAATTATTGGGCGTAAAGCGGGC
+
FGGG8FEFGGGGGGGGFFDFEGGGGEGFGEFGG7FGGDEFGGGGEGC<AFFEEFGCCEGFFGGEGGEGGGGFFFGGC97+@FGGGFDCEBCFGGGGFFDGC<<AFECCC:CF7C+>B<@F:C+CD:FFGC,8@3DFG==,,><>FGGGCF*C,3C:C@CCFFC>FECGGCF@7:ECCFEGFDC+?*B7C5C8CEE>:CF?*+2;*<FC*098;8;/570<7**2/+03++<547****27))1/
@M03364:276:000000000-BLYN8:1:1101:17409:10991 1:N:0:1
ACTCCTACGGGAGGCAGCAGTGGGGAATATTGCACAATGGGCGCAAGCCTGATGCAGCCATGCCGCGTGTATGAAGAAGGCCTTCGGGTTGTAAAGTACTTTCAGCGGGGAGGAAGGGATGAGCCTTAATACGGTTCGTCATTGACGTTACCCGCAGAAGAAGCACCGGCTAACTCCGTGCCAGCAGCCGCGGTAATACGTAGGTCCCAAGCGTTGTCCGGATTTATTGGGCGTAAAGCGAGCG
+
GGGGGGGGGGGGGGGGGGGGGGGGGGGGGGGGGGGGGGGGGGGGGGGGGGGGGGGGGGGGGGGGGGGGGGGGGGGGGGGGGGGGGGGGGGGGGGGGGGGGGGGGGGGGGGGEGGGGGGGDCGGGGGGGGGGG7CGGEFGGGGGGGGD@FCGGGGGGGGGGGECFCGGFGGEGDGGGGGGGGD9CGGGGGGEEG8EGFFGFFG>EGG?FGGG5:A8CEGGC5*;CCGF?7CFG5)*AFGGGD5))
@M03364:276:000000000-BLYN8:1:1101:19741:10996 1:N:0:1
ACTCCTACGGGAGGCAGCAGTAGGGAATCTTCGGCAATGGACGAAAGTCTGACCGAGCAACGCCGCGTGAGTGAAGAAGGTTTTCGGATCGTAAAACTCTGTTGTTAGAGAAGAACAAGGACGTTAGTAACTGAACGTCCCCTGACGGTATCTAACCAGAAAGCCACGGCTAACTACGTGCCAGCAGCCGCGGTAATACGTAGGTCCCAAGCGTTGTCCGGATTTATTGGGCGTAAAGCGAGCG
+
GGGGGGGGGGGGGGGGGGGGGGGGGGGGFGGGGEGGGGGGGGG7FFFEGGGGFFGCFGEFGGFDGGGECFFCF9CGGGFGGAEF9FEGGEEGGGFGGGGGGGGGGFGGFFGGFGGGCE?=EFG=B<=FFF98DFGGDGGGGGFE?FCFGGGGGGFG?FGFGGGGGGGGGGGGGGGGGC><CBFGGCBCEGEGGGGGGGF>F9CGGGDCFGG=EEGGGGEGGCECF9A79?*:DGGEDG775DC5
@M03364:276:000000000-BLYN8:1:1101:16460:11008 1:N:0:1
ACTCCTACGGGAGGCAGCAGTAGGGAATCTTCGGCAATGGGGGCAACCCTGACCGAGCAACGCCGCGTGAGTGAAGAAGGTTTTCGGATCGTAAAACTCTGTTGTTAGAGAAGAACGTTAAGTAGAGTGGAAAGTTACTTAAGTGACGGTATCTAACCAGAAAGGGACGGCTAACTACGTGCCAGCAGCCGCGGTAATACGTAGGTCCCAAGCGTTGTCCGGATTTATTGGGCGTAAAGCGAGC
+
GGGGGGGGGGGGGGGGGGGGGGGGGGGGGGGGGGGGGGGGGGGGGGGGGGGGGGGGGGGGGGGGGGGGGEGGGGGGGGGGGGGGGGGGGGGGGGGGGGGGGGGGGGGGGGGGGGGGGGGGGGGGGGGGGGGGGGGGGGGGGGGGGGGGGGGGGGGGGFGGGGGGGDGGGGGDGGGGGGGFGGGGGGGGGGGGGGGGGGGGGGGGGGGGGGGGGGEEGGFGGGGDEGGGGGDEDDGGGGGGGGG5
@M03364:276:000000000-BLYN8:1:1101:5455:11010 1:N:0:1
ACTCCTACGGGAGGCAGCAGTGGGGAATATTGCACAATGGGCGCAAGCCTGATGCAGCCATGCCGCGTGTATGAAGAAGGCCTTCGGGTTGTAAAGTACTTTCAGCGAGGAGGAAGGCATTAAGGTTAATAACCTTAGTGATTGACGTTACTCGCAGAAGAAGCACCGGCTAACTCCGTGCCAGCAGCCGCGGTAATACGGAGGGTGCAAGCGTTAATCGGAATTACTGGGCGTAAAGCGCACG
+
GGGGGGGGGGGGGGGGGGGGGGGGGGGGGGGGCFGGGGGGGGGGGGGGGGGGGGGGGGGGGGGGGGGGGGGGGGGGGGGGGGGGGGGGGGGGGGGGGGGGGFGGGGGCGGDDGGGGGGGGGGGGGGGGA<EFGGGFGGGGGGGGGGGEFGEGFGGGGGGGGGGGGGGGGDFGGDFFGGGGGGGFGGGGGGDEGGCEGGGGGGGEGGGGGGGGGGGGGGGGGGGG@FFGGC=EGDGGGGGGGGD7
@M03364:276:000000000-BLYN8:1:1101:14450:11013 1:N:0:1
ACTCCTACGGGAGGCAGCAGTGAGGAATATTGGACAATGGGTTAGCGCCTGATCCAGCCATCCCGCGTGCAGGAAGAATGCCCTATGGGTTGTAAACTGCTTTTAGACAGGGGTAAACCTACCTACGTGTTAGGTAGCTGAAAGTACTGTCAGAATAAGCACCGGCTAACTCCGTGCCAGCAGCCGCGGTAATACGGAGGGTGCAAGCGTTATCCGGATTTATTGGGTTTAAAGGGTCCGTAGG
+
FGGGGGGGGGGDGGGGGGFGGGGGGGGGGGGFFGGGGGGGFGGGGGEGGGGGGGGGGGGDFCGGGGGGGGGGGGGGGGFGGGGGGGGGGGGGGGGGGGGGGGGGGGGGGGGGGGGGGGGGGGGGFGGEGEFGGGGDGGFGFEFFGGGGGFGGGGGGGGGGGGGGGGGGGFAFGGGGGGGGGGGGGGGGCGGGCGGGGGGGGGGDFEFGGE=CFGGGEGCECCGGFFFED=CCFGFEGGCDGGGG
@M03364:276:000000000-BLYN8:1:1101:19955:11016 1:N:0:1
ACTCCTACGGGAGGCAGCAGTAGGGAATCTTCCGCAATGGGCGAAAGCCTGACGGAGCAACGCCGCGTGAGTGATGAAGGGTTTCGGCTCGTAAAACTCTGTTATTAGGGAAGAACAAACGTGTAAGTAACTATGCACGTCTTGACGGTACCTAATCAGAAAGCCACGGCTAACTACGTGCCAGCAGCCGCGGTAATACGTAGGTGGCAAGCGTTATCCGGAATTATTGGGCGTAAAGCGCGCG
+
FFGGGFGGGGGGGGGGGGGGGFGGGGGGGGGC<FF7FEFFFGGGGGGGGGGGGGCFGGGGGGGGGGGFEGGEEGGGGGGGGGFCGGGGGEEGGGGFGG?FGGGGGGGFGGGGGGGGGGG8FGDBFFFGFGGGEGFDGGGGGGGGGGGGGG>GGGC<=FCFGGGGG,@FDEGGGGGGGGGGC7,BFGGCGGDGECEC?FFCBBCG<FFFGGFC*1;5EFGGGGCCCFGG7FFFGGGGGGGDGGGD
@M03364:276:000000000-BLYN8:1:1101:17477:11044 1:N:0:1
ACTCCTACGGGAGGCAGCAGTGGGGAATATTGGACAATGGGCGAAAGCCTGATGCAGCCATGCCGCGTGTATGAAGAAGGCCTTCGGGTTGTAAAGTACTTTCAGCGGGGAGGAAGGGATGAGCCTTAATACGGTTCGTCATTGACGTTACCCGCAGAAGAAGCACCGGCTAACTCCGTGCCAGCAGCCGCGGTAATACGGAGGGTGCAAGCGTTAATCGGAATTACTGGGCGTAAAGCGCACG
+
GGGGGGGGGGGGGGGGGGGGGGGGGGGGGGGGGGGGGGGGGGGGGGGGGGGGGGGGGGGGGGGGGGGGGGGGGGGGGGGGGGGGGGGGGGGGGGGGGGFGGGGGGGGGGGGGGGGGGGGGGGGGGGGGGGGGGGGGGGGGGGGGGGGGGGGGDGGGGGGGGGGGGGGGGGGGGGGGGGGGGGGGGGGGGGGGGGGGGGGGGDEGGGGDFECGGGGDGGGFDEEFGFGGGGGGGGGGFD7DDGGC
@M03364:276:000000000-BLYN8:1:1101:13629:11050 1:N:0:1
ACTCCTACGGGAGGCAGCAGTGGGGAATATTGCACAATGGGCGCAAGCCTGATGCAGCCATGCCGCGTGTATGAAGAAGGCCTTCGGGTTGTAAAGTACTTTCAGCGAGGAGGAAGGCGTTGTGGTTAATAACCGCAGCGATTGACGTTACTCGCAGAAGAAGCACCGGCTAACTCCGTGCCAGCAGCCGCGGTAATACGGAGGGTGCAAGCGTTAATCGGAATTACTGGGCGTAAAGCGCACG
+
GGGGGGGGGGGGGGGGGGGGGGGGGGGGGGGGGGGGGGGGGGGGGGGGGGGGGGGGGGGGGGGGGGGGGGGGGGGGGGGGGGGGGGGGFGGGGGGGGGGGGGGGGFGFGGEGGGGGGGGGGGGGGGGGCGFFGFGGGGGGGFGGGGGGGGGGGGGGGGGGGGGGGGGCCGEEGGGGGGGGGGGGGGGGGGGGGGGGGGGFCGGGDGGGGGGGGEGDGGGGGGGGGGFGGGGGGGGDFGGGGGG)
@M03364:276:000000000-BLYN8:1:1101:12201:11052 1:N:0:1
ACTCCTACGGGAGGCAGCAGTGGGGAATATTGCACAATGGGCGCAAGCCTGATGCAGCCATGCCGCGTGTATGAAGAAGGCCTTCGGGTTGTAAAGTACTTTCAGCGGGGAGGAAGGGATGAGCCTTAATACGGCTCGTCATTGACGTTACCCGCAGAAGAAGCACCGGCTAACTCCGTGCCAGCAGCCGCGGTAATACGGAGGGTGCAAGCGTTAATCGGAATTACTGGGCGTAAAGCGCACG
+
GGGGGGGGGGGGGGGGGGGGGGGGGGGGGGGGGGGGGGGGGGGGGGGGGGGGGGFGGGGGGGGGGGGGGGGGGGGGGGGGGGGGGGGGGGGGGGGGGGGGGGGGGGGGG:FGGGGGGGGGGGGGGGGGGGGGGGGEGGGGGGGGGGGGGGGGGGGGGEGGGGGGGGGGEDCFGGGGGGGGGCGGGGGGGGGGEEEGFGGFGEEGGGGGGGC=ECEEGGGGGGGDFGGGGGGC)9>EFGFGGGG3
@M03364:276:000000000-BLYN8:1:1101:2512:11056 1:N:0:1
ACTCCTACGGGAGGCAGCAGTGGGGAATATTGCACAATGGGCGCAAGCCTGATGCAGCCATGCCGCGTGTATGAAGAAGGCCTTCGGGTTGTAAAGTACTTTCAGCGAGGAGGAAGGCGTTGTGGTTAATAACCGCAGCGATTGACGTTACTCGCAGAAGAAGCACCGGCTAACTCCGTGCCAGCAGCCGCGGTAATACGGAGGGTGCAAGCGTTAATCGGAATTACTGGGCGTAAAGCGCACG
+
GGGGGGGGGGGGGGGGGGGGGGGGGGGGGGGCGGGGGGGGGGGGGGGFGGGGGGGGGGGGGGGGGGGGGCFGGGGGGGGGGGFDGGGGGGGGGFGGGGGGGGGGGGGGGGGGGEGGGGGGC7FGGGGGGGGGGGCGEGGGGGCFGGDGGGGGGGGGGGGGGGGGGGGGGGGGGGGGGGGGC@EGGGGGGGGGGGGGGGCFGGGGGGGGGGGGGEGGGGGGGGGGGGGGFFGGG<ECF>FGGDG5
@M03364:276:000000000-BLYN8:1:1101:21971:11062 1:N:0:1
ACTCCTACGGGAGGCAGCAGTGGGGAATATTGCACAATGGGCGCAAGCCTGATGCAGCCATGCCGCGTGTATGAAGAAGGCCTTCGGGTTGTAAAGTACTTTCAGCGAGGAGGAAGGCATTAAGGTTAATAACCTTAGTGATTGACGTTACTCGCAGAAGAAGCACCGGCTAACTCCGTGCCAGCAGCCGCGGTAATACGGAGGGTGCAAGCGTTAATCGGAATTACTGGGCGTAAAGCGCACG
+
GGGGGGGGGGGGGGGGGGGGGGGGGGGGGGGGGGGGGGGGGGGGGGGGGGGGGGGGGGGGGGGGGGGGGGGGGGGGGGGGGGGGGGGGGGGGGGGGGGGGGGGGGGGGGGGGGGGGGGGGGGGGGGGGGGGGGGGGGGGGGGGGGGGGGGGGGGGGGGGGGGGGGGGGGGGGGGGGGGGGGGGGGGGGGEGGGGGGGGGGGGGGGGGGGGGGGGGGGGGGGGGGGGGGGGGGGGGGGGGGGGG5
@M03364:276:000000000-BLYN8:1:1101:9527:11065 1:N:0:1
ACTCCTACGGGAGGCAGCAGTGGGGAATATTGCACAATGGGCGCAAGCCTGATGCAGCCATGCCGCGTGTATGAAGAAGGCCTTCGGGTTGTAAAGTACTTTCAGCGAGGAGGAAGGCATTAAGGTTAATAACCTTAGTGATTGACGTTACTCGCAGAAGAAGCACCGGCTAACTCCGTGCCAGCAGCCGCGGTAATACGGAGGGTGCAAGCGTTAATCGGAATTACTGGGCGTAAAGCGCACG
+
GGGGGGGGGGGGGGGGGGGGGGGGGGGGGGGGGGGGGGGGGGGGGGGGGGGGGGGGGGGGGGGGGGGGGGGGGGGGGGGGGGGGGGGGFGGGFGGGGGGGGGGGGGGEGGGGGGGGGGGGGGGGGFGGGGGGGGGGGGGGGGCFGGGGGGGGGGGGGGGGGGGGGGGGGGGGGGGGGDGFGGGGGGGGCEGEGGGGGC<BC=CEEEGGGGGGGGGGGGGGGGCGGGGGGGGGGGGGGFGGDGD7
@M03364:276:000000000-BLYN8:1:1101:6708:11080 1:N:0:1
ACTCCTACGGGAGGCAGCAGTAGGGAATCTTCCACAATGGACGAAAGTCTGATGGAGCAACGCCGCGTGAGTGAAGAAGGTTTTCGGATCGTAAAACTCTGTTGTTGGAGAAGAACGTATTTGATAGTAACTGATCAGGTAGTGACGGTATCCAACCAGAAAGCCACGGCTAACTACGTGCCAGCAGCCGCGGTAATACGTAGGTGGCAAGCGTTGTCCGGATTTATTGGGCGTAAAGCGAGCG
+
FGGGGGGGGGGFGGGGGGGGCGFDGGGEFGGGGGGGFGGGGGGEGEGGGGGFFGFGGGGFGGGGEGGFGEEGGG9A?FEFFFGFFFG>BE+9BEFFGFGFGGGGGGGGGFCGF8,ECGFGFGGGGGGGGFGEGF9EFGF9,,CFFF:FGDFGGFFGGG8B<>AFGFGEGDEFCFF;@:FFCB938BECGE>*14C7B9,*?C,CF98:EGGG5E8/7?FE58;5C;9;CCEC5DCGD7CD*9)1
@M03364:276:000000000-BLYN8:1:1101:18950:11081 1:N:0:1
ACTCCTACGGGAGGCAGCAGTAGGGAATCTTCGGCAATGGACGAAAGTCTGACCGAGCAACGCCGCGTGAGTGAAGAAGGTTTTCGGATCGTAAAACTCTGTTGTTAGAGAAGAACATGGGTGAGAGTAACTGTTCACCCCTTGACGGTATCTAACCAGAAAGCCACGGCTAACTACGTGCCAGCAGCCGCGGTAATACGTAGGTGGCAAGCGTTGTCCGGATTTATTGGGCGTAAAGCGAGCG
+
GGGGGGGGGGGGGGGGGGGGFGGGGGGGGGGGGGGGGGGGGGGGGGGGGGGGGGGGGGGGGGGGGGGGGGGGGGGGGGGGGFGGGGGGGGGGGGGGGGGGGGGGGGGGGGGGGGGGGGGGGGGGGGGGGGGGGGGGGGGGGGGGGGGGGGGGGGGGGGGGGFGGFGGGGGGGGGGGGGGGGGGGGGGGGGEGGGGGGGGGFGGDGGGGGGGGGGGGGGGGGGGDGGGFCGCFGGGGGGGGDGD<
@M03364:276:000000000-BLYN8:1:1101:10271:11083 1:N:0:1
ACTCCTACGGGAGGCAGCAGTGGGGAATATTGCACAATGGGCGCAAGCCTGATGCAGCCATGCCGCGTGTATGAAGAAGGCCTTCGGGTTGTAAAGTACTTTCAGCGGGGAGGAAGGCATTAAGGTTAATAACCTTAGTGATTGACGTTACTCGCAGAAGAAGCACCGGCTAACTCCGTGCCAGCAGCCGCGGTAATACGGAGGGTGCAAGCGTTAATCGGAATTACTGGGCGTAAAGCGCACG
+
GGGGGGGFGGGGGGGGGGGGGGGGGGGGGGGGGGGGGGGGGGGGGGGGGFGGGGGGGGGGGGGGGGGGGGGGGGGGGGGGFGGGGGDGGGGGGGGGGGGGGGGGGGGGGGGGGGGGGGCFGGGGGGFGGGGGG?FFFGGFGGGGDGGGGGGGFGGEGECGGFGGFDFEDGGGGGGGDEFDGGGGGFGGGGDEGGGGGGGGGCEGCEGECGGGGEGGFFCCECEFGGGGGDFGGGGGFG7CDCDC
@M03364:276:000000000-BLYN8:1:1101:25198:11087 1:N:0:1
ACTCCTACGGGAGGCAGCAGTGGGGAATATTGCACAATGGGCGCAAGCCTGATGCAGCCATGCCGCGTGTATGAAGAAGGCCTTCGGGTTGTAAAGTACTTTCAACGGGGAGGAAGGGATGAGGCTTAATACGGCTCGTCATTGACGTTACCCGCAGAAGAAGCACCGGCTAACTCCGTGCCAGCAGCCGCGGTAATACGGAGGGTGCAAGCGTTAATCGGAATTACTGGGCGTAAAGCGCACG
+
GGGGGGGGGGGGGGGGGGGGGGGGGGGGGGGGGGGGGGGGGGGGGGGGGGGGGGGGGGGGGGGGGGGGGGGGGGGGGGGGGGGGGGGGFGGGGGGGGGGGGGGGGGGGGGGGGGGGGGGGGGGGGGGGGGGGGEGGGGGGGGFFGGGEGGFF,@CCFDFGGGGGGFGGGGGGGFF@FGGGGGGGGGGGGGGGGGGGGGGGGGGGGGGGGGGGGGEGFGGGGGGGGGGGGGE5DGGE<FGGGGC7
@M03364:276:000000000-BLYN8:1:1101:10712:11089 1:N:0:1
ACTCCTACGGGAGGCAGCAGTGGGGAATATTGCACAATGGGCGCAAGCCTGATGCAGCCATGCCGCGTGTATGAAGAAGGCCTTCGGGTTGTAAAGTACTTTCAGCGGGGAGGAAGGGATGAGGCTTAATACGGCTCGTCATTGACGTTACCCGCAGAAGAAGCACCGGCTAACTCCGTGCCAGCAGCCGCGGTAATACGGAGGGTGCAAGCGTTAATCGGAATTACTGGGCGTAAAGCGCACG
+
GGGGGGGGGGGGGGGGGGGGGGGGGFGGGGGGGGGGGGGGGGGGGGGGGGGGGGGGGGGGGGGFGGGGGGGGGGGGGGGGGEGGGGGGGGGGGGGGGGGGGGGGGGGGGGGGGGFGGGGGGGGGGGGGGGGGGGGGGGGGGGGGACFGGGGGGGGGGGGGGGGGGGEGGGGGGGGGGD@CFGGFFGGGGGEGGGGGGGGGEEGGGCEGGGGGECCGGGGGGCGGGGGGGGGGD7=5CC:DGGDD
@M03364:276:000000000-BLYN8:1:1101:8694:11096 1:N:0:1
ACTCCTACGGGAGGCAGCAGTGGGGAATATTGCACAATGGGCGCAAGCCTGATGCAGCCATGCCGCGTGTATGAAGAAGGCCTTCGGGTTGTAAAGTACTTTCAGCGAGGAGGAAGGCATTAAGGTTAATAACCTTAGTGATTGACGTTACTCGCAGAAGAAGCACCGGCTAACTCCGTGCCAGCAGCCGCGGTAATACGGAGGGCGCGAGCGTTACCCGGATTCACTGGGCGTAAAGGGCGTG
+
GGGGGGGGGGGGGGGGGGGGGGGGGGGGGGGGGGGGGGGGGGGGDGGGGGGGGGGGGGGGGGGGGGGGGGGGGGGGGGGGGGGGGGGGGGGGGGGGGGGGGGFGGGGGGGGGGGEFGGGGGGGGGGGGGFGGGGGGGGFGGGGGGGGGGGGGGGGGGGGGGGGGGGGGGGGGGGGGGGGGGGGGGGGGGGGGGGGGGGGGGGGGGGGGGCEEGGGDEGGGGGGGGGGGGGGGGDEGGGFGGGGG
@M03364:276:000000000-BLYN8:1:1101:11656:11117 1:N:0:1
ACTCCTACGGGAGGCAGCAGTAGGGAATCTTCCGCAATGGGCGAAAGCCTGACGGAGCAACGCCGCGTGAGTGATGAAGGGTTTCGGCTCGTAAAACTCTGTTATTAGGGAAGAACAAATGTGTAAGTAACTGTGCACGTCTTGACGGTACCTAATCAGAAAGCCACGGCTAACTACGTGCCAGCAGCCGCGGTAATACGTAGGTGGCAAGCGTTATCCGGAATTATTGGGCGTAAAGCGCGCG
+
GGGGGGGGGEGGGGGGGGGGGGGGCCFGGGGAFGGGEEGGGGGGGGGGGGGF6BFBFFGGGGGGGGGGGGGGGFGFGDCG=FGGGGG=BEFFFGGGGGGGDFGGFGGGFGFGGGGGFGGGGGGGDDFGFFFGAD9DFGGGGGGGGGF@FFFFGGCFFGGGGGEGCGGECEFGGGGFGDGFEGGGGGGGGGGGGBEGGDFGC9CEEFGGFFGGGGECFFFEE88FF<FCGFGGGGGCFFF55<C<
@M03364:276:000000000-BLYN8:1:1101:2658:11119 1:N:0:1
ACTCCTACGGGAGGCAGCAGTGAGGAATATTGGTCAATGGAGGCAACTCTGAACCAGCCATGCCGCGTGCAGGATGACGGTCCTATGGATTGTAAACTGCTTTTGTACAGGAAGAAACCTCCCTACGAGTAGGGACTTGACGGTACTGTAAGAATAAGGATCGGCTAACTCCGTGCCAGCAGCCGCGGTAATACGGAGGATCCGAGCGTTATCCGGAATTATTGGGTTTAAAGGGTTCGTAGGC
+
GGGGGGGGGGGGGGGGEGGGGGCFGGGGGGGGFGGGGGGCEDEGGGGGGGGGGFGGGGGGGGFGGGGGGGFCGGGGGGGGFGGG<FGGFGGFFGEFGGA9FGGGGGFFFFDFFFFGFG8FGGGGAEFEFFGAC7FFF,AFFD7FFG9?FGGFGCG9??DFGCF:C3>F8D,@FGGGGGGFDGG7CCCEGEEFFG5>CEECGFB,*:E*=8EF<F587=F?FFCFFGEE5+A+;CD6DFGD<C**
@M03364:276:000000000-BLYN8:1:1101:14441:11122 1:N:0:1
ACTCCTACGGGAGGCAGCAGTGGGGAATATTGCACAATGGGCGCAAGCCTGATGCAGCCATGCCGCGTGTATGAAGAAGGCCTTCGGGTTGTAAAGTACTTTCAGCGGGGAGGAAGGGATGAGGCTTAATACGGCTCGTCATTGACGTTACCCGCAGAAGAAGCACCGGCTAACTCCGTGCCAGCAGCCGCGGTAATACGGAGGGTGCAAGCGTTAATCGGAATTACTGGGCGTAAAGCGCACG
+
GGGGGGGGGGGGGGGGGGGGGGGGGGGGGGGGGGGGGGGGGGGGGGGGGGGGGGGGGGGGGGGGGGGGGGGGGGGGGGFGGGGGGGGGGGGGGGGGGGGGGGGGGGGGGGGDGGGGGGGGGGGGGGGGGGGGGGGGGGGGGGGGGGGGGGGGGGGGGGGGGGGGGCFGDGGGGGGGGGGGGGGGGGGGGDGGGGGGGGGGGGGGGGGGGGFGGGGGGGGFEGGGGGGGGGGGGGGGGGGGDGGC
@M03364:276:000000000-BLYN8:1:1101:19602:11131 1:N:0:1
ACTCCTACGGGAGGCAGCAGTGGGGAATATTGCACAATGGGCGCAAGCCTGATGCAGCCATGCCGCGTGTATGAAGAAGGCCTTCGGGTTGTAAAGTACTTTCAGCGAGGAGGAAGGCATTAAGGTTAATAACCTTAGTGATTGACGTTACTCGCAGAAGAAGCACCGGCTAACTCCGTGCCAGCAGCCGCGGTAATACGGAGGGTGCAAGCGTTAATCGGAATTACTGGGCGTAAAGCGCACG
+
GGGGGGGGGGGGGGGGGGGGGGGGGGGGGGGGGGGGGGGGGGGGGGGGGGGGGGGGGGGGFGGGGGGGGGGGGGGGGGGGGGGGGGGGGGGGGGGGGGGGGGGGGGGGGGGGGGGGGGGGGGGGGGGGGGGGGGGGGGFGGGEEFGGGGGGGGGGGGGGGGGGGGGGGGGGGGGGGGGGGGGGGGGGGGGGGGGGGGGGGGGGGGGGGGGGGGGGGGGGGGGDGGGGGGGGGGGGGGGGGGGGD
@M03364:276:000000000-BLYN8:1:1101:15281:11168 1:N:0:1
ACTCCTACGGGAGGCAGCAGTGGGGAATCTTCCGCAATGGACGAAAGTCTGACGGAGCCACGCCGCGTGAGTGAAGACGGCCTTCGGGTTGTAAAGCTCTGTGAGCGGGGACGAATGTCTGGTATGCTAATACCATATCAGATTGACGGTACCCGAATAGCAAGACACGGCTAACTACGTGCCAGCAGCCGCGGTAATACGTAGGTGGCAAGCGTTGTCCGGAATTATTGGGCTTAAAGCGCGC
+
GGGGGGGGGGGGGGGGGGFFGGGGGGGGFGGDG;FGGGGG<FG+CFG<EFGG<F:FGG,F,FGGGGGGGCFGGG,FG<FGGGGGGGGGGGGGGGGGG,EF,C,C,BC:FGG=FGG,F,38,@=F<,,,@<,:38,8@EFG9,,3,37****1?,1>:*DF3F;<,=<CE*11F<:9,5<C<EE9<;82=>*:E5*C>000AA+A5CF**20***;**:C0:*?*;+<FGGG5***AF7**/)))
@M03364:276:000000000-BLYN8:1:1101:12388:11172 1:N:0:1
ACTCCTACGGGAGGCAGCAGTAGGGAATCTTCGGCAATGGACGAAAGTCTGACCGAGCAACGCCGCGTGAGTGAAGAAGGTTTTCGGATCGTAAAACTCTGTTGTTAGAGAAGAACAAGGACGTTAGTAACTGAACGTCCCCTGACGGTATCTAACCAGAAAGCCACGGCTAACTACGTGCCAGCAGCCGCGGTAATACGTAGGTGGCAAGCGTTGTCCGGATTTATTGGGCGTAAAGCGAGCG
+
GGGGGGGGGGGGGGGGGGGGGGGGGGGGGGGGGGGGGGGGGGGGGGGGGGGGGGGGGGGGGGGGGGGGGGGGGGGGGGGGGGGGGGGGGGGGGGGGGGGGGGGGGGGGGGGGGGGGGGGGGGGGGGGGGGGGGGGGGGGGGGFGGGGDGGGGGGGGGGGGGGGGCGGGGGGCFGGGGEGGGGGGGGGGGGGGGGDEEBFGFGGGGGGGGGGGGGGGGGGGGDGGGGGGGGGGGGGGGGGGGGGD
@M03364:276:000000000-BLYN8:1:1101:21314:11180 1:N:0:1
ACTCCTACGGGAGGCAGCAGTAGGGAATCTTCGGCAATGGACGAAAGTCTGACCGAGCAACGCCGCGTGAGTGAAGAAGGTTTTCGGATCGTAAAACTCTGTTGTTAGAGAAGAACAAGGACGTTAGTAACTGAACGTCCCCTGACGGTATCTAACCAGAAAGCCACGGCTAACTACGTGCCAGCAGCCGCGGTAATACGTAGGTGGCAAGCGTTGTCCGGATTTATTGGGCGTAAAGCGAGCG
+
GGGGGGGGGGGGGGGGGGGGGGGGGGGGGGGGGGGGGGGGGGGGGGGGGGGGGGGGGGGGGGGGGGGGGGGGGGGGGGGGGGGGGGGGGGGGGGGGGGGGGGGGGGGGGGGGGGGGGGGGGGGGGGGGGGGGGGGGGGGGGGGGGGGGGGGGGGGGGGGGGGGGGGGGGGGGGGGGGGGGGGGGGGGGGGGGGGGGGGGGGGGGFGGGGGGGGGEGGGGGGGGEFGGGGGGGGGGGGGGGDGGD
@M03364:276:000000000-BLYN8:1:1101:13790:11187 1:N:0:1
ACTCCTACGGGAGGCAGCAGTGGGGAATATTGCACAATGGGCGCAAGCCTGATGCAGCCATGCCGCGTGTGTGAAGAAGGCCTTCGGGTTGTAAAGCACTTTCAGCGAGGAGGAAGGTGGTGAGCTTAATACGCTCATCAATTGACGTTACTCGCAGAAGAAGCACCGGCTAACTCCGTGCCAGCAGCCGCGGTAATACGGAGGGTGCAAGCGTTAATCGGAATTACTGGGCGTAAAGCGCACG
+
GGGGGGGGGGGGGGGGGGGGGGGGGGGGGGGGGGGGGGGGGGGGGGGGGGGGGGGGGGFGGGGGGGGGGGGGGFGGGGGGGGGGGGGGGDGGGFGCFGGGGGGGAFEFGGGGGGGGGFFGG7,B=FBFCGGGDGEGGGGGFFGGGFFFFGEGGGGGGGGGGGGGGGGGGGGGGGGGGGGGGGGCFFCFGGGGGGGGGFGGCEGEGGEGGGGGGGEGFGGFEGDGGGGG76CFDDGGGCFDG55)
@M03364:276:000000000-BLYN8:1:1101:4006:11188 1:N:0:1
ACTCCTACGGGAGGCAGCAGTAGGGAATCTTCGGCAATGGGGGCAACCCTGACCGAGCAACGCCGCGTGAGTGAAGAAGGTTTTCGGATCGTAAAACTCTGTTGTTAGAGAAGAACGTTAAGTAGAGTGGAAAGTTACTTAAGTGACGGTATCTAACCAGAAAGGGACGGCTAACTACGTGCCAGCAGCCGCGGTAATACGTAGGTCCCAAGCGTTGTCCGGATTTATTGGGCGTAAAGCGAGG
+
GGGGGGGGGGGGGGGGGCGGGGGGGGGGGGGGGGDGGGGGGGGGGGGGGGGGGGGGGGGGGGGGGGGGGGGGGGGGGGGGGGGGGGGDGGGGGGGGGGGGGGGGGFGGGGFGGGGGGFGGGGGGGGGFF@CFFGGGGGGGGGGGGGGF:BFFGGGGGGGGCFFGGGGG7FFGEFGGGGGGGGFGGGGGGGGGGGGG>B9C8CGGGGGGGGFFG8E;ECGGGECEE?FGFGDCFDGED7CFGC<)
@M03364:276:000000000-BLYN8:1:1101:19229:11201 1:N:0:1
ACTCCTACGGGAGGCAGCAGTAGGGAATCTTCGGCAATGGACGAAAGTCTGACCGAGCAACGCCGCGTGAGTGAAGAAGGTTTTCGGATCGTAAAACTCTGTTGTTAGAGAAGAACAAGGACGTTAGTAACTGAACGTCCCCTGACGGTATCTAACCAGAAAGCCACGGCTAACTACGTGCCAGCAGCCGCGGTAATACGTAGGTGGCAAGCGTTGTCCGGATTTATTGGGCGTAAAGCGAGCG
+
GGGGGGGGGGGGGGGGGGGGGGGGGGGGGGGGGGGGGGGGGGGGGGGGGGGGGGGGGGGGGGGGGGGGGGGGGGGGGGGGGGFFGGGGGGGGGGGGGGGGGGGGGGGGGGGGGGGGGGFGGGGFGGGGG?FFGGGGGGGGFGGGGGGGGGGGGGGGGGGGGGGGGGGGGGGGGGGGGGGGGGGGGGGGGGGGGGGGGGGGGGGGGGGGGGGGGGGGGGGGGD=ECCGGGGFCDCGEGGGGGGGC
@M03364:276:000000000-BLYN8:1:1101:9461:11206 1:N:0:1
ACTCCTACGGGAGGCAGCAGTGAGGAATATTGGTCAATGGAGGCAACTCTGAACCAGCCATGCCGCGTGCAGGATGACGGTCCTATGGATTGTAAACTGCTTTTGTACAGGAAGAAACCTCCCTACGAGTAGGGACTTGACGGTACTGTAAGAATAAGGATCGGCTAACTCCGTGCCAGCAGCCGCGGTAATACGGAGGATCCGAGCGTTATCCGGAATTATTGGGTTTAAAGGGTTCGTAGGC
+
GGGGGGGGGGGGGGGGGGGGGGGGGGGGGGGGGGGGGGGGGGGGGGGGGGGGGGGGGGGGGGGGGGGGGGGGGEGGGGGGGGGGGGFGFGGGFGGGGGGGGGGGGGGGFGGGFGGGGGGGGGGGGGGEGGGGGGGGGG9AFGGGGGGGGGGGG?FGGGGGGGGGGGDFGGGGEGGGGF@@FGGFGGGGG5BF9DGGDGGGGGGGGGGGEEGGGFG57EGG7CC<9FCEEC7CCFGGGFDG4DDD
@M03364:276:000000000-BLYN8:1:1101:26925:11231 1:N:0:1
ACTCCTACGGGAGGCAGCAGTAGGGAATCTTCGGCAATGGGGGCAACCCTGATCGAGCAACGCCGCGTGAGTGAAGAAGGTTTTCGGATCGTAAAACTCTGTTGGTAGAGAAGAACGTTAAGTAGAGTGGAAAGTTACTTAAGTGACGGTATCTAACCAGAAAGGGACGGCTAACTACGTGCCAGCAGCCGCGGTAATATGTAGGGTCCAAGCGTGGACCGGAGTTATTGGGCGTAAAGCGAGC
+
@FGEFGGGGGGGGCDGGGGGGCGGGFFGCEGDG,@FGGGGGFGGGGGGGGGG,99BCBCFCFCGGGGGGGGEFGGGGFGC,<FFFFGG+8FEGGGFGGFGDGGF8CDFDGFGGGG4>+,38A:@<DF8<+5FFGCD@,<=FGGGGCCF@@DFA<A=3@F7CFGFFDFGEGC*>::;;6*,,>>2:CCGF>EC1**4*2>++BF<C***3<03=8/***+2>E57C*29++9=C7*111**775)
@M03364:276:000000000-BLYN8:1:1101:8035:11247 1:N:0:1
ACTCCTACGGGAGGCAGCAGTAGGGAATCTTCGGCAATGGACGAAAGTCTGACCGAGCAACGCCGCGTGAGTGAAGAAGGTTTTCGGATCGTAAAACTCTGTTGTTAGAGAAGAACAAGGACGTTAGTAACTGAACGTCCCCTGACGGTATCTAACCAGAAAGCCACGGCTAACTACGTGCCAGCAGCCGCGGTAATACGTAGGTGGCAAGCGTTGTCCGGATTTATTGGGCGTAAAGCGAGCG
+
GGGGGGGGGGGGGGGGGGGGGGGGGGGGGGGGGGGGGGGGGGGGGGGGGGGGGGGGGGGGGGGGGGGFGGGGGGGGGGGGGGGGGGGGGEGGGGGGGGGGGGGGGGGGGGGGGGGGGGGGGGGGGGGGGGFFGGGGGGGFGGGGGGGGGGGAFGGGFFGGGGGGGGGGE>FEGFGFFEGGGCEFGGGGGGGGGGGGGGGGFEFGGGGGGGGGGGGGGGGGG==CFGGF7FGGGGGGGGCDDGG3
@M03364:276:000000000-BLYN8:1:1101:4024:11248 1:N:0:1
ACTCCTACGGGAGGCAGCAGTGGGGAATATTGCACAATGGGCGCAAGCCTGATGCAGCCATGCCGCGTGTGTGAAGAAGGCCTTCGGGTTGTAAAGCACTTTCAGCGAGGAGGAAGGTGGTGAACTTAATACGTTCATCAATTGACGTTACTCGCAGAAGAAGCACCGGCTAACTCCGTGCCAGCAGCCGCGGTAATACGGAGGGTGCAAGCGTTAATCGGAATTACTGGGCGTAAAGCGCA
+
GGGGGGGGGGGGGGGGGGEFGGGGGGGGGGGGGGGGGGC8EF@CEEFGGGGGGGGGGGGGGGGGGGGEGGGGCFGGGFGGGGGGCGGD@:CGFFCBEGGGGA9<FGGGGGEG7FEFGGGGGC?<FG9FEEGFCF8FCFDFGGAFGGGGGGGF<FC@>CG7C:DGGCFE*CFCCFFGCCGCEG;DCFGGFGGG>E*8BF?5*3BEE*BC<+3**:;1/<?C=E?FGDCC06*7797*1:FGG3
@M03364:276:000000000-BLYN8:1:1101:17800:11290 1:N:0:1
ACTCCTACGGGAGGCAGCAGTGGGGAATATTGCACAATGGGCGCAAGCCTGATGCAGCCATGCCGCGTGTATGAAGAAGGCCTTCGGGTTGTAAAGTACTTTCAGCGAGGAGGAAGGCATTAAGGTTAATAACCTTAGTGATTGACGTTACTCGCAGAAGAAGCACCGGCTAACTCCGTGCCAGCAGCCGCGGTAATACGGAGGGTGCAAGCGTTAATCGGAATTACTGGGCGTAAAGCGCACG
+
GGGGGGGGGGGGGGGGGGGGGGGGGGGGGGGGGGGGGGGGGGGGGGGGGGGGGGGGGGGGGGGGGGGGGGGGGGGGGGGGGGGGGGGGGGGGGGGGGGGGGGGGGGGGGGGGGGGGGGGGGGGGGFFFGGGGGFGGGGDGGGGGGGGGGGGGGG7FEGGGGGGGGGGGGDGGGGGGGGGGGGGGGGGGGGGGGGGGGGFGCGGGEGEGGGGGGGGGGGGGGGGGGFGGGFGGGGGGGGGGGGG<
@M03364:276:000000000-BLYN8:1:1101:14876:11306 1:N:0:1
ACTCCTACGGGAGGCAGCAGTAGGGAATCTTCGGCAATGGGGGCAACCCTGACCGAGCAACGCCGCGTGAGTGAAGAAGGTTTTCGGATCGTAAAACTCTGTTGTTAGAGAAGAACGTTAAGTAGAGTGGAAAGTTACTTAAGTGACGGTATCTAACCAGAAAGGGACGGCTAACTACGTGCCAGCAGCCGCGGTAATACGTAGGTCCCAAGCGTTGTCCGGATTTATTGGGCGTAAAGCGAGC
+
GGGGGGGGGGGGGGGGGGGGGGGGGGGGGGGGGGGGGGGGGGGGGGGFGGGGGGGGGGGGGGGGGGGGGGGGGGGGGGGG4EFGGGGGGGGGGGGGGGGGGGGGGGGGFGGGGGGFGFFCFGFGGGGGGGGGGGGFDFGGGGGGGGGGGEGFFFGFFGFGGGFGGEGGGGGGGGGC;DCFCGGE@EGGGGGGGGGG5FGGGFEGGGGGGGGGEEGGGGGGGGCGEFGFFEFFGGDGGGCFDDG7
@M03364:276:000000000-BLYN8:1:1101:18656:11310 1:N:0:1
ACTCCTACGGGAGGCAGCAGTAGGGAATCTTCGGCAATGGACGAAAGTCTGACCGAGCAACGCCGCGTGAGTGAAGAAGGTTTTCGGATCGTAAAACTCTGTTGTTAGAGAAGAACGTTAAGTAGAGTGGAAAGTTACTTAAGTGACGGTATCTAACCAGAAAGGGACGGCTAACTACGTGCAAGCAGCCGCGGTAATACGTAGGTCCCAAGCGTTGTCCGGATTTATTGGGCGTAAAGCGAGC
+
GFG<FCFF@@EFCFGGGGGCEFFDCGGDCFGFGGGGGGGF<<CEE7FFGGGFF,@FC7CEFCFEEGEEEFEGGG9FFGGG,?FFE@:+B@CEGGGG9=<<FGF9A=ACFFFGGGGBFFF=+,CFACGDFFC:ECB5A?CED,<C,,38++3>CFA,>,@<FFB<F:A>777FC:B;>>:,,**6>::2=E**:>1BE9F;*++2:9+520<8*3=8*=+<:CEE*0+<+0<FF):C75*:9*))
@M03364:276:000000000-BLYN8:1:1101:9130:11325 1:N:0:1
ACTCCTACGGGAGGCAGCAGTAGGGAATCTTCGGCAATGGGGGCAACCCTGACCGAGCAACGCCGCGTGAGTGAAGAAGGTTTTCGGATCGTAAAACTCTGTTGTTAGAGAAGAACGTTAAGTAGAGTGGAAAGTTACTTAAGTGACGGTATCTAACCAGAAAGGGACGGCTAACTACGTGCCAGCAGCCGCGGTAATACGTAGGTCCCAAGCGTTGTCCGGATTTATTGGGCGTAAAGCGAGC
+
GGGGGGGGGGGGGGGGGGGGGGGGGGGGGGGGGDGGGGGGGGGGGGGGGGGGGGGGGGGGGGGGGGGFGGGGGGGGGGGGGGGGGGGGGGGGGGGGGGGGGGGGGGGGGGGGGGGGGGGGGGFGGGGFGGGGGGGGGGGFGGGFFGGDGEGGGGGGGCEFGGDDGGGGGGGGGGGGGGGFFEFGGGGGFDGGGC=8CFGGGGGGGGGGGGGGGGGGGEGGGEEG*AFGG7AFGGEGDCFGDGD5
@M03364:276:000000000-BLYN8:1:1101:19950:11327 1:N:0:1
ACTCCTACGGGAGGCAGCAGTAGGGAATCTTCCGCAATGGACGAAAGTCTGACGGAGCAACGCCGCGTGTGTGAAGAAGGTTTTCGGATCGTAAAGCACTGTTGTTAGAGAAGAACACCCACCATAGGAAATGATGGTGGCATGACGGTATCTAACCAGAAAGCCACGGCTAACTACGTGCCAGCAGCCGCGGTAATACGTAGGTGGCAAGCGTTGTCCGGATTTATTGGGCGTAAAGGGAGCG
+
GGGGGGGGGGGGGGGGGGGGGGGGGGGGGGGFFGGGGGGGGGGGGGGGGGGGGGGGGGGGGGGGGGGGGGGGGGGGGGGGGGGGGGGGGGGGGGGGGGGGGGGGGGGGFGGGGGGGGGGGGGGGGGGFCGGGGGGGGGGDGGGGGGGGGGGGGGGGGGGGGGGGGGGGGGGGGGGGGGGGGGGGGGGGFGGGGGDGGGGGGGGGGGGGGGGGGGGGEGGGGGGGGGFGGGFGGGGGFGGGGGGG
@M03364:276:000000000-BLYN8:1:1101:20015:11331 1:N:0:1
ACTCCTACGGGAGGCAGCAGTGGGGAATATTGCACAATGGGCGCAAGCCTGATGCAGCCATGCCGCGTGTATGAAGAAGGCCTTCGGGTTGTAAAGTACTTTCAGCGGGGAGGAAGGGATGAGGCTTAATACGGCTCGTCATTGACGTTACCCGCAGAAGAAGCACCGGCTAACTCCGTGCCAGCAGCCGCGGTAATACGGAGGGTGCAAGCGTTAATCGGAATTACTGGGCGTAAAGCGCACG
+
GGGGGFGGGGGGGGGGGEGGGDGGFFGG9CFFFFGGGGGG?FG7FDGGGGFGAECFGG8FE,CFCGGGGGGGGGGCFEFGDEAFFFGGFGGBEAFGGGGG9FG99FFFEFE@FGGGGGG8C<F@FFCFAFGGGGD<>CFGGG9FCF:>:3F,@FGCFEFGGGC,,<,=C71=FG;CCGGDGGG+;@CEEGCEG5CG7F?@?G>5CECCC:<8C?EEFGGFGEGGGF+<C0CFCCGGGGFCGG<)
@M03364:276:000000000-BLYN8:1:1101:19073:11345 1:N:0:1
[truncated: 34,051,612 more chars]
