# Supplementary material for: Captivity causes taxonomic and functional convergence of gut microbial communities in bats
Source: PeerJ. 2019 Apr 30;7:e6844. doi: 10.7717/peerj.6844 (PMC6499062; doi:10.7717/peerj.6844)
Supplement: Data S62 — Raw data of WFHa1. [file peerj-07-6844-s067.gz › ZTPSN18AB883-WFHa1_R1.fq]

@M04650:207:000000000-C238N:1:1101:14544:2234 1:N:0:19
ACTCCTACGGGAGGCAGCAGTGGGGAATATTGCACAATGGGCTAAAGCCTGTTGCAGCGACGCCGCGTTAGGGAAGAAGTTTTTCTTATTTTAAACCTCTTTCTTCGGGGACGATAATGACGGTACCCGAGGAGGAAGCCACGGCTACCTCCTTGCCACCAGCCGCGTTAAAACGTAGTTGGCAAGCTTTTTCCGGAATTCCTTGTTTTAATGGGATCGCAGGCGGGATGGTAAGTTGAATGTGAAAACTATGGTCTCAACCCTTTCACTGCGTTTCAAACTATTGTTCTTGTT
+
FGGGFGGGGGGGEGGGEGG8F<8<:@;FEGG<F9E9,C<-@@,,,<,66E,,C,@6,C++8:@@7C6C+B,,,,C4,,=CFFGFF9,,C<,C9,,C9EFG<F?EFEA7+6+@:+?:+C,,5++8+8,A+++3>6++,,,@,3>+8>@,,>,6,@,,<=,56,2**>**4*6,7?*:6,17+++?2**:<F6>:24***3?+2>+22?6?+++2+**+/****/7****:**A=+2<>7**9*96****)0*2:**/19**20**0**)*1**578)))**04**1*14-8@).)
@M04650:207:000000000-C238N:1:1101:11133:2357 1:N:0:19
ACTCCTACGGGAGGCAGCAGTGGGGAATATTGCACAATGGGGGAAACCCTGATGCAGCGACGCCGCGTGAGCGAAGAAGTATTTCGGTATGTAAAGCTCTATCAGCAGGGAAGAAAATGACGGTACCTGACTAAGAAGCCCCGGCTAACTACGTGCCAGCAGCCGCGGTAATACGTAGGGGGCAAGCGTTATCCGGATTTACTGGGTGTAAAGGGAGCGTAGACGGCATGGTAAGTTTGAAGTGAAATCCCAGGGCTCAACCCTGGGACTGCTTTGAAAACTATCAAGCTAG
+
GGGGGGGGGGGGGGGGGGGGGGGGGGGGGGGGFGGGGGGGGGGGGGGGGGGGGGGGGGGGGGGGGGGFGGGGGGGGGGGGGGGFFGGGGGGGGGGGGGGGGCGGGGGGFGGGGGGFGGGGGGGGGGGGDGGGGGGGGG@FFGFGGGGFGGGGGGGGGGGGGGGGGGGGGGGGGGGGGGGGGGGGGGGGG5CFFGGGGG50<CGFGGGG>9CFCFGGGGGGGGCEGGGGDGFGF<CCF7FGFG?FD7CGFFFFGGGF@>FFFFGGFGGFFFFFFFFFFAGFF07*7BB<BFF<
@M04650:207:000000000-C238N:1:1101:20905:2369 1:N:0:19
ACTCCTACGGGAGGCAGCAGTGGGGAATATTGCACAATGGGGGAAACCCTGATGCAGCGACGCCGCGTGAGCGAAGAAGTATTTCGGTATGTAAAGCTCTATCAGCAGGGAAGAAAATGACGGTACCTGACTAAGAAGCCCCGGCTAACTACGTGCCAGCAGCCGCGGTAATACGTAGGGGGCAAGCGTTATCCGGATTTACTGGGTGTAAAGGGAGCGTAGACGGCATGGTAAGTTTGAAGTGAAATCCCAGGGCTCAACCCTGGGACTGCTTTGAAAACTATCAAGCTAG
+
GGGGGGGGGGGGGGGGGGGGGGGGGGGGGGGGGGGGGGGGGGGGGGGGGGGGGGGGGGGGGGGGGGGGGGGGGGGGGGGGGGGGGGGGGGGGGGGGGGGGGGGGGGGGGGGGGGGGGGGGGGGDGGGGGGGGGGGGGGGEGGGGGGGGGGGGGGGGGGGGGGGGGGGGGGEGGGGGFGGGGGGGGGGGGGGGGGGGGGGGGGGGGGGGGGGGGGGGGDGGGGGGGGGGEGGGFFG<CGFGFGFFGFGGFGCGGGGDFFFF6<5>FFFBF:F?FBFFA<G??:CFFF*45?B>
@M04650:207:000000000-C238N:1:1101:21298:2387 1:N:0:19
ACTCCTACGGGAGGCAGCAGTAGGGAATCTTCGGCAATGGACGAAAGTCTGACCGAGCAACGCCGCGTGAGTGAAGAAGGTTTTCGGATCGTAAAACTCTGTTGTTAGAGAAGAACAAGGATGAGAGTAGAATGTTCATCCCTTGACGGTATCTAACCAGAAAGCCACGGCTAACTACGTGCCAGCAGCCGCGGTAATACGTAGGTGGCAAGCGTTGTCCGGATTTATTGGGCGTAAAGCGAGCGCAGGCGGTTTCTTAAGTCTGATGTGAAAGCCCCCGGCTCAACCGGGG
+
GGGGGGGGGGGGGGGGGGGGGGGGGGGGGGGGGGGGGGGGGGGGGGGGGGGGGGGGGGGGGGGGGGGGGGGGGGGGGGGGGGGGGGGGGGGGGGGGGGGGGGGGGGGGGGGGGGGGGGGGGGGGGGGGGGGGGGGGGGGGFGGGGGGGGGFGGGGGGGGGGGGGGGGGGGGGGGGGGGGGGGGGFFGGGGGGGGGGGGGGG9@FGGGGGGGGGGGGGGGGGGGGCFGFGGGGFGGGGGFFEDEFGGGGFGGG5CDFFBFFFFGCFFCAFFFFFFFF??C>:><5*9??BFFF
@M04650:207:000000000-C238N:1:1101:16795:2483 1:N:0:19
ACTCCTACGGGAGGCAGCAGTGGGGAATATTGCACAATGGGGGAAACCCTGATGCAGCAACGCCGCGTGAGTGATGACGGTCTTCGGATTGTAAAGCTCTGTCTTCGGGGACGATAATGACGGTACCCGAGGAGGAAGCCACGGCTAACTACGTGCCAGCAGCCGCGGTAAAACGTAGGTGGCAAGCGTTGTCCGGAATTACTGGGTGTAAAGGGAGCGCAGGCGGGATGGTAAGTTGAATGTGAAAACTATGGGCTCAACCCATAGACTGCGTTCAAAACTACTGTTCTTG
+
GGGGGGGGGGGGGGGGGGGGGGGGGGGGGGGGGGGGGGGGGGGGGGGGGGGGGGGGGGGGGGGGGGGGGGGGGGGGGGGGGGGGGGGGGGGGGGGGGGGGGGGGGGGGGGGGGGGGGGGGGGGGGGGGGFGGGGGGGGGGGGGGGGGGGGGGGGGGGGGGGGGGGGGGGGGGGGGGGGGGGGGGGGGGGGGGGGGGGGFGGGGGGGGECGGGGCEGGGDGGGGGGGGGDGGFFGGGCFFGFGFFGGGGFFGFGFGF>FFFGFGGFFGFFF@@BFFE:<GFF>CF?FBAAFFA
@M04650:207:000000000-C238N:1:1101:18422:2585 1:N:0:19
ACTCCTACGGGAGGCAGCAGTGGGGAATATTGCACAATGGGCGAAAGCCTGATGCAGCGACGCCGCGTGAGGGAAGAAGGTTTTCGGATTGTAAACCTCTGTCTTCGGGGACGATAATGACGGTACCCGAGGAGGAAGCCACGGCTAACTACGTGCCAGCAGCCGCGGTAAAACGTAGGTGGCAAGCGTTGTCCGGAATTACTGGGTGTAAAGGGAGCGCAGGCGGGATGGTAAGTTGAATGTGAAAACTATGGGCTCAACCCATAGACTGCGTTCAAAACTACTGTTCTTG
+
GGGGGGGGGGGGGGGGGGGGGGGGGGGGGGGGGGGGGGGGGGGGGGGGGGGGGGGGGGGGGGGGGGGGGGGGGGGGGGGGGGGGGGGGGGGGGGGGGGGGGGGGGGGGGGGGGGGGGGGGGGGGGGGGGGGGGGGGGGGGGGGGGGGGGGGGGGGGGGGGGGGGGGGGGGGGGGGFGGGGGGGGGGGGGGGGGGGGGGGGGGGGGGGGEFGGGGDGGGGGGGGGGGGGGGGGFGGG>FFGFGFFGGGGFGGGGGGFFFFFGFGGFGGFFFFFFF:BBFGF@?GFFFFFF*@A
@M04650:207:000000000-C238N:1:1101:10055:2632 1:N:0:19
ACTCCTACGGGAGGCAGCAGTAGGGAATCTTCGGCAATGGGGGCAACCCTGACCGAGCAACGCCGCGTGAGTGAAGAAGGTTTTCGGATCGTAAAACTCTGTTGTTAGAGAAGAACGTGTGTGGGAGTGGAAAATCCATGCAGTGACGGTATCTAACCAGAAAGGGACGGCTAACTACGTGCCAGCAGCCGCGGTAATACGTAGGTCCCAAGCGTTGTCCGGATTTATTGGGCGTAAAGCGAGCGCAGGTGGTTTCTTAAGTCTGATGTAAAAGGCAGTGGCTCAACCATTGTG
+
GGGGGGGGGGGGGGGGGGGGGGFFGGGGGGGGFEGGGGGGGGGGGGFFGFGGGGGDGGDG8F@GGGGFGGGGGFFGGGGGG9FDGGGGGGGGGGGGGGGGGGGGGGGGGGGGDFGGGGGFFDFGGGGGGGGGCFGGGGGGGGGGGGGGGGGGGGGGGDEGGGGGGGDD@EG7FGGCFGGGGGGGGGFGGFEEGGEGCCCFGEGGGGGGGGGG=EC=E5CDED5E89CFGGGG@EDGD<FGFGFFGGDC>FGGDFGF4FF?GF=797:A=B*674<>(:9:?69?FFF(3/994-
@M04650:207:000000000-C238N:1:1101:12210:2702 1:N:0:19
ACTCCTACGGGAGGCAGCAGTGGGGAATTTTGCGCAATGGGCGAAAGCCTGACGCAGCAACGCCGCGTGCGGGATGACGGCCTTCGGGTTGTAAACCGCTTTCAGCAGGGATGATAATGACAGTACCTGCAGAAGAAGCTCCGGCTAACTACGTGCCAGCAGCCGCGGTAATACGTAGGGAGCAAGCGTTATCCGGATTTATTGGGCGTAAAGCGCGCGTAGGCGGTTTGTTAAGCGGAATCTCTAATCTGAGGGCTCAACCCCCAGCCGGATTCCGAACTGGCAGACTCGAGT
+
GGGGGGGGGGGGGGGGGGGGGGGGGGGGGGGGGGGGGGGGGGGGGGGGGGGGGGGGGGGGGGGGGGGGGGGGGGGGGGGGGGGGGGGGGGGGGGGGGGGGGGGGGGGGGGGGGGGGGGGGGGGGGFGGGGGGGFGGGGGGGGGGGGDFGGGGGGGGGGGGCGGGGGGGGGGGFGGGGGGGGC8ECFF@:EEFGGGGECCFFGFGFGGGGGGGGGGGGGGDEDGGGGEG5DEGFF>CGG>GFD68DGGGFC:7:CDEFFFFGFGGFDGFFDF557=BBFCDF<7))5),2076?,
@M04650:207:000000000-C238N:1:1101:23230:2776 1:N:0:19
ACTCCTACGGGAGGCAGCAGTAGGGAATCTTCGGCAATGGACGAAAGTCTGACCGAGCAACGCCGCGTGAGTGAAGAAGGTTTTCGGATCGTAAAGCTCTGTTGTAAGAGAAGAATGTGTGTGAGAGTGGAAAGTTCACACAATGACGGTAACTTACCAGAAAGGGACGGCTAACTACGTGCCAGCAGCCGCGGTAATACGTAGGTCCCGAGCGTTGTCCGGATTTATTGGGCGTAAAGCGAGCGCAGGTGGTTTGATAAGTCTGAAGTTAAAGGCTGTGGCTCAACCATAGT
+
GGGGGGGGGGGGGGGGGGGGGGGGGDFGGGGFGGGGGGGGGGGGGGGGGGGGGGGGGGGFGGGGGDGGGDGGGGGGCFFGGGGGGGGGGGGG,<BFGGGGGGGGGCCFDGGCFGGGGGGGGGGGGGGGGGFFGGFGGFGGGGGGGGGGGGGGGGGGGGGGGGGGGGGGGGGGGFFGCDEGGGGGGGGGGGGGGCEGGGFGGGGGGGGGGGGCEECEDGGFGGGGGGGCFGGGFGGEGG?7BG3BDD7CD7>37/CDFFFFGF>CB7><FFFFFF?F?BGF?6F@FF@B(*/55
@M04650:207:000000000-C238N:1:1101:16743:2799 1:N:0:19
ACTCCTACGGGAGGCAGCAGTGGGGAATATTGCACAATGGGCGAAAGCCTGATGCAGCGACGCCGCGTGAGGGAAGAAGGTTTTCGGATTGTAAACCTCTGTCTTCGGGGACGATAATGACGGTACCCGAGGAGGAAGCCACGGCTAACTACGTGCCAGCAGCCGCGGTAAAACGTAGGTGGCAAGCGTTGTCCGGATTTATTGGGCGTAAAGCGAGCGCAGGCGGTTTCTTAAGTCTGATGTGAAAGCCCCCGGCTCAACCGGGGAGGGTCATTGGAGACTGGGAAACTTGGG
+
GGGGGGGGGGGGGGGGGGGGGGGGGGGGGGGGGGGGGGGGGGGGGGDGGGGGGGGGGGGGGGGGGGGGGGGFGDF@FGGGBFGGGGGGDGGFGGGGGCGGGGGCEGGGGGGGGGGEGFGGGGGGGGGGCFE7:FGGGGGG7FECEGGGGGGGGGGGFFFCGGGGGGGGEEGGGGECGGGGGGGGGGGGEECEGGEGGGECCCF?9F5:?EGGC:>CE39CEG=EEE=CEF+:FFCAFFFFFGBFGDFGFG5757)57@??FF355C)3>>@F>?6*.)*077C@5>?<?*96)(
@M04650:207:000000000-C238N:1:1101:23155:2811 1:N:0:19
ACTCCTACGGGAGGCAGCAGTGGGGAATATTGCACAATGGGCGAAAGCCTGATGCAGCGACGCCGCGTGAGGGAAGAAGGTTTTCGGATTGTAAACCTCTGTCTTCGGGGACGATAATGACGGTACCCGAGGAGGAAGCCACGGCTAACTACGTGCCAGCAGCCGCGGTAAAACGTAGGTGGCAAGCGTTGTCCGGAATTACTGGGTGTAAAGGGAGCGCAGGCGGGATGGTAAGTTGAATGTGAAAACTATGGGCTCAACCCATAGACTGCGTTCAAAACTACTGTTCTTG
+
GGGGGGGGGGGDGGGGGGGGGGGGGGGGGGGGGGGGGGGGGGGGGGGGGGGGGGGGGGGGGGGGGGGGGGGGGGGGGGGGGGGGGGGDGGGGGGGGGGGGGGGGGGGGGGGGGGGGDGGGGGGGGGGGGDEEGFGGGGGGGGGGGGGGGGFGGGGGGGGGFGGGGGGGGGGFDGGGGFGGGGGGGGFG8CGGGGDGGGGGGGGGGGGEGCEFGGGGGGGGGDGDGGGCEGGFFCCEFFFGFGFFGGCFFGGGGGGFFFFFGF335CGBFFFFFFFFFBFFFFGFF4BAAFFB
@M04650:207:000000000-C238N:1:1101:18115:2811 1:N:0:19
ACTCCTACGGGAGGCAGCAGTGGGGAATATTGCACAATGGGCGAAAGCCTGATGCAGCGACGCCGCGTGAGGGAAGAAGGTTTTCGGATTGTAAACCTCTGTCTTCGGGGACGATAATGACGGTACCCGAGGAGGAAGCCACGGCTAACTACGTGCCAGCAGCCGCGGTAAAACGTAGGTGGCAAGCGTTGTCCGGAATTACTGGGTGTAAAGGGAGCGCAGGCGGGATGGTAAGTTGAATGTGAAAACTATGGGCTCAACCCATAGACTGCGTTCAAAACTACTGTTCTTG
+
GGGGGGGGGGGGGGGGGGGGGGGGGGGGGGGGGGGGGGGGGGGGGGGGGGGGGGGGGGGGGGGGGGGGGGGGGGGGGGGGGGGGGGGGGGGGGGGGGGGGGGGGGGGGGGGDGGGGGGGGGGGGGGGGGGGGEGGGGGGGGGGDGCFGGGGGGGGFGGGGFGGGGGGGGGGGGGGFGGGEGGGGGGGGCECEFGGGGGGGGGGGGG;CCGGGGGGGGGGGEGGGDEGECGGFFGGGDGF7@GFFDFGGFFDC7>D>FFFFFFGD;474@?F?@D@DBFGFF3*?6@F<9?*:
@M04650:207:000000000-C238N:1:1101:14334:2957 1:N:0:19
ACTCCTACGGGAGGCAGCAGTAGGGAATCTTCGGCAATGGACGAAAGTCTGACCGAGCAACGCCGCGTGAGTGAAGAAGGTTTTCGGATCGTAAAACTCTGTTGTTAGAGAAGAACAAGGATGAGAGTAGAATGTTCATCCCTTGACGGTATCTAACCAGAAAGCCACGGCTAACTACGTGCCAGCAGCCGCGGTAATACGTAGGTGGCAAGCGTTGTCCGGATTTATTGGGCGTAAAGCGAGCGCAGGCGGTTTCTTAAGTCTGATGTGAAAGCCCCCGGCTCAACCGGGG
+
GGGGGGGGGGGGGGGGGGGGGGGGGGGGGGGGGGGGGGGGGGGGGGGGGGGGGGGGGGGGGGGGGGGGGGGGGGGFGGGGGGGGGGGGGGGGGGGGGGGGGGGGGGGGGGGGGGGGGGGGGGGGGGGFFFGGDFGGGGGGGGGGFGGGGGGGGGGGGGGGGGGGGGGGGGGGGGFGGGGGGGGFGGGGGGGGGGGGDFGGFGGGGFGGGGGGGGGCGGGGGGGDE6FGGGGGFGGGGGFGFGFFGGGGFGGGDGGFFFFFGFCGFFGF?FFFFFF>BFGBEF35?=@?>FFF
@M04650:207:000000000-C238N:1:1101:15754:2977 1:N:0:19
ACTCCTACGGGAGGCAGCAGTAGGGAATCTTCGGCAATGGACGAAAGTCTGACCGAGCAACGCCGCGTGAGTGAAGAAGGTTTTCGGATCGTAAAACTCTGTTGTTAGAGAAGAACAAGGATGAGAGTAGAATGTTCATCCCTTGACGGTATCTAACCAGAAAGCCACGGCTAACTACGTGCCAGCAGCCGCGGTAATACGTAGGTGGCAAGCGTTGTCCGGATTTATTGGGCGTAAAGCGAGCGCAGGCGGTTGCTTAAGTCTGATGTGAAAGCCCCCGGCTCAACCGGGG
+
GGGGGGGGGGGGGGGGGGGGGGGGGGGGGGGGGGGGGGGGGGGGGGGGGGGGGGGGGGGGGGGGGGGEFCFFGGGGGGGGGGGGGGGGGGGGGGGGGGGGGGGGGGGGGGGGGGGGGGGGGFGGGGGGGGGGGGGFGGGGGGGGGGGGGGGGGGFGGGGGGGGGFFGGGGGGGGGGGGEGGGGGGGGFGGGGGGGGGGGGG9EEGFFGGGGGGGEDGDGFGGGGGCFGFGGGFGDECCBDFGFFGGGGFCGG<<)86F=FC9?FFF>4/6@F4@F4:?3>B>)06FF?>B@B
@M04650:207:000000000-C238N:1:1101:18868:3063 1:N:0:19
ACTCCTACGGGAGGCAGCAGTAGGGAATCTTCGGCAATGGACGAAAGTCTGACCGAGCAACGCCGCGTGAGTGAAGAAGGTTTTCGGATCGTAAAACTCTGTTGTTAGAGAAGAACAAGGATGAGAGTAGAATGTTCATCCCTTGACGGTATCTAACCAGAAAGCCACGGCTAACTACGTGCCAGCAGCCGCGGTAATACGTAGGTGGCAAGCGTTGTCCGGATTTATTGGGCGTAAAGCGAGCGCAGGCGGTTTCTTAAGTCTGATGTGAAAGCCCCCGGCTCAACCGGGG
+
GGGGGGGGGGGGGGGGGGGGGGGGGGGGGGGGGGGGGGGGGGGGGGGGGGGGGGGGGGGGGGGGGGGGGGGGGGGGGGGGFGGGGGGGGGGGGGGGGGGGGGGGGGGGGGGGGGGGGGGGGGGGGGGGGGGGGGFGFGGGGGGGGGGGGGGGGGGGGGGGGGGGFGGGGGGGGGGGGGGGGGGGGGGGGGGGGGGGDGGGGGGGGGGFFGGGGGGGGGGGGG;:EFFF?FGGFGGGGGFGFGFFGGDD>/>D9CGF?4@=GFGDFFGFBFFFFFFF0<DEBFCEFFFFFFB>
@M04650:207:000000000-C238N:1:1101:20143:3075 1:N:0:19
ACTCCTACGGGAGGCAGCAGTAGGGAATCTTCGGCAATGGACGAAAGTCTGACCGAGCAACGCCGCGTGAGTGAAGAAGGTTTTCGGATCGTAAAACTCTGTTGTTAGAGAAGAACAAGGATGAGAGTAGAATGTTCATCCCTTGACGGTATCTAACCAGAAAGCCACGGCTAACTACGTGCCAGCAGCCGCGGTAATACGTAGGTGGCAAGCGTTGTCCGGATTTATTGGGCGTAAAGCGAGCGCAGGCGGTTTCTTAAGTCTGATGTGAAAGCCCCCGGCTCAACCGGGG
+
FGGGGGGGGGGGGGGGGGGGGGGGGGGGGGGGGGGGGGGGGGGGGGGGGGGGGGGGGGGGGGGGGGGGGGG<FGGGGGGGGGGGGGGGGGGGGGGGGGGGGGGGGGGGGGGGGGGGGGGGGGGEFGGGGGGGGGGGGGGGGGGGGGGGGGGGGGGGGGFGGGGGGFGGGGGGGEGGF7FFGGGGGGGGGGGGE*=EGGGGGGGGGGGGGGGGGGGGGGGGGGEGGGFGFGGFFGGGGGFGFGFFGGGDDGGDD<DF4?FFGF7CF77<FF=@@F?@:?C@3075@FFFF3>6
@M04650:207:000000000-C238N:1:1101:14152:3088 1:N:0:19
ACTCCTACGGGAGGCAGCAGTGGGGAATATTGGACAATGGGCGCAAGCCTGATCCAGCCATGCCGCGTGAGTGATGAAGGCCTTAGGGTTGTAAAGCTCTTTCGGCGGGGACGATAATGACGGTACCCGCAGAAGAAGCCCCGGCTAACTTCGTGCCAGCAGCCGCGGTAATACGAAGGGGGCTAGCGTTGCTCGGAATCACTGGGCGTAAAGGGCGCGTAGGCGGCCGTATAAGTCGGGGGTGAAAGCCTGTGGCTCAACCACAGAATTGCCTTCGATACTGTATGGCTAG
+
GGGGGGGGGGGGGGGGGGGGGGGGGGGGGGGGGGGGGGGGGGGGGGGGGGGGGGGGGGGGGGGGGGGGGGGGGGGGGGGGGGGGGGGGGGGGGGGGGGGGGGGGGGGGGGGGGGGGGGGGGGGGGGGGGGGGGGGGGGGGGGGGGGGGGGGGGGGGGGGGGGGGGGGGEGGGGGGFGGGGGGGGGGGGEGGGCFGGGGGFFFCFGGGGGGEGFGGGGGGD=DGGGGCGGGGGF?CCD<DGFG>D3D7>5FFF*7C:4<FFGFGGFG*5FF=6?@FF?F*)75F=?FF?<5B:
@M04650:207:000000000-C238N:1:1101:22100:3121 1:N:0:19
ACTCCTACGGGAGGCAGCAGTGGGGAATATTGCACAATGGGGGAAACCCTGATGCAGCAACGCCGCGTGAGTGATGACGGTCTTCGGATTGTAAAGCTCTGTCTTTGGGGACGATAATGACGGTACCCAAGGAGGAAGCCACGGCTAACTACGTGCCAGCAGCCGCGGTAATACGTAGGTCCCAAGCGTTGTCCGGATTTATTGGGCGTAAAGCGAGCGCAGGTGGTTTCTTAAGTCTGATGTAAAAGGCAGTGGCTCAACCATTGTGTGCATTGGAAACTGGGAGACTTGAGG
+
GGGGGGGGGGGGGGGGGGGGGGGGGGGGGGGGGGGGGGGGGGGGGGGGGGGGGGFCFGGGGGGGGGGGGGGGGGGGGGGGGGGFFGGGGGGGGGGGGGGGGGGGGGGGGGGGGGGGGGGGGGGGGGGGGGGGGGGGGGGGGGGGGGGGGGGGGGGGGGGGGGGGEGGGEGGGGGFGGGGEGGGGGGGGE5EEGGGGGGEGGDGGGGGEGGGGGGGGGGGGGGGGGGEGGGFGFGDCGC=DBFFFDFFGDGGGGGFFFFFFGFDDFFFBFFF4B6FFFFGFFFGFFFFFFFFA?(
@M04650:207:000000000-C238N:1:1101:23195:3294 1:N:0:19
ACTCCTACGGGAGGCAGCAGTAGGGAATCTTCGGCAATGGACGAAAGTCTGACCGAGCAACGCCGCGTGAGTGAAGAAGGTTTTCGGATCGTAAAACTCTGTTGTTAGAGAAGAACAAGTGGGAGAGTAACTGTTCCCACCTTGACGGTATCTAACCAGAAAGCCACGGCTAACTACGTGCCAGCAGCCGCGGTAATACGTAGGTGGCAAGCGTTGTCCGGATTTATTGGGCGTAAAGCGAGCGCAGGCGGTTTCTTAAGTCTGATGTGAAAGCCCTCGGCTCAACCGAGGA
+
GGGGGGGGGGGGGGGGGGGGGGGGDGGGGGGGGGGGGGGGGGGGGGGFGFFGGGGGGGGGGGGGGGGGGGEFGGGGGGGGGGGFFGGGGDGGGGGGGGGGGGGGGGGGGGGGFGGFGGGGGGGFGGGGGGGGGGGGGGGGGGGFFGEGGGGGGGGGEFGGGGGGGGGGGGGGGGDGGGGGGGGGGGEFGGGGGGGGGGGGGGGGGGGGGFFGGGEEGCCCCDCC?CG?FGFGFGDGCFFDEGDFGGGGFGGD3DDF?FFFC=7C*?F6FFF?FF7F:0C:E:DFFFFFBFFB
@M04650:207:000000000-C238N:1:1101:17451:3322 1:N:0:19
ACTCCTACGGGAGGCAGCAGTAGGGAATCTTCGGCAATGGACGAAAGTCTGACCGAGCAACGCCGCGTGAGTGAAGAAGGTTTTCGGATCGTAAAACTCTGTTGTTAGAGAAGAACGTGTGTGGGAGTGGAAAATCCATGCAGTGACGGTATCTAACCAGAAAGGGACGGCTAACTACGTGCCAGCAGCCGCGGTAATACGTAGGTCCCGAGCGTTGTCCGGATTTATTGGGCGTAAAGCGAGCGCAGGTGGTTTATTAAGTCTGGTGTAAAAGGCAGTGGCTCAACCATTGT
+
GGGGGGGGGGGGGGGGGGGGGGGGGGGGGGGGGGGGGGGGGGGGGGGGGGGGGGGGGGGGGGGGGFGGGEFGGGGGGGGFE9FGGGGGGGGGGGGGGGGGGGGGGGGGGGGGGGGGGFGBF>FGG@FEGGFGGGGGGGGGGGGDFGGGGEGFGGGGGGGGFGGGGGGGGGGBFGGFFFGGG7CCGFGGGGEGGGGGGGGGC>F:C?FGFECE=ECCCDFGGGG5E6FF7:CF:7DGCGFGF*7>DDGGF5>D9*0<BBBFFBFCBG7:7?7BFFFF?F7:F?G4??F:0//6<
@M04650:207:000000000-C238N:1:1101:25115:3363 1:N:0:19
ACTCCTACGGGAGGCAGCAGTAGGGAATCTTCGGCAATGGACGAAAGTCTGACCGAGCAACGCCGCGTGAGTGAAGAAGGTTTTCGGATCGTAAAACTCTGTTGGTAGAGAAGAACGTTGGTGAGAGTGGAAAGCTCATCAAGTGACGGTAACTACCCAGAAAGGGACGGCTAACTACGTGCCAGCAGCCGCGGTAATACGTAGGTCCCGAGCGTTGTCCGGATTTATTGGGCGTAAAGCGAGCGCAGGTGGTTTATTAAGTCTGGTGTAAAAGGCAGTGGCTCAACCATTGT
+
GGGGGGGGGGGGGGGGGGGGGGGGGGGGGGGGGGGGGGGGGGGGGGGGGGGGGGGGGGGGGGGGGGGGGGGGGGGGGGGGGGGGGGGGGGGGGGGGGGGGGGGGGGGGGGGGGGGGGGFGGGGGGGGGGGGGGGGGGGGGGGGGGGGGGGGFGGGGGGGGGGGGGGGFEEGGGGGGGGGGGGGGGGGGGGDGGGGCEGGGGGGGGGGFFEGGGGCCEDGGGGGG=?CG9>6EFGGGGGFGFGFFGGGGF5FGGCC?FFFFGFC>FD>:FFFFFFFF?:49F?GFFFF::?F<<
@M04650:207:000000000-C238N:1:1101:11945:3390 1:N:0:19
ACTCCTACGGGAGGCAGCAGTGGGGAATATTGCACAATGGGCGCAAGCCTGATGCAGCCATGCCGCGTGTATGAAGAAGGCCTTCGGGTTGTAAAGTACTTTCAGCGGGGAGGAAGGGAGTGAGGTTAATAACCTTATTCATTGACGTTACCCGCAGAAGAAGCACCGGCTAACTCCGTGCCAGCAGCCGCGGTAATACGGAGGGTGCAAGCGTTAATCGGAATTACTGGGCGTAAAGCGCACGCAGGCGGTCTGTCAAGTCGGATGTGAAATCCCCGGGCTCAACCTGGGA
+
FGGGGGGGGGGGGGGGGGGGGGGGGGGGGGGGGGGGGGGGGFG+@F7FGGGGGGGGGGGGGGGGGGGGG@EFGGGGGGGGCFDGGGGGGGGGGGGG@<EGFGGGGGGGGGGDFCFAC7CEFFCDADDGCGC<>DG9FC<FFC,7;<C@7FCF7FFC:>,,@EBCEGFGD7<C<F,C8C<CE*BF7FE@*=*888B*+39C>C=E8?E=6<97E7*;5:79*98C6+3<EFGGE*92*2*9)/059CDGFCC/)/9=BFFF?8CC)9<:686*76?F027:@(**=?552<>0
@M04650:207:000000000-C238N:1:1101:23601:3396 1:N:0:19
ACTCCTACGGGAGGCAGCAGTAGGGAATCTTCGGCAATGGACGAAAGTCTGACCGAGCAACGCCGCGTGAGTGAAGAAGGTTTTCGGATCGTAAAACTCTGTTGTTAGAGAAGAACAAGGATGAGAGTAGAATGTTCATCCCTTGACGGTATCTAACCAGAAAGCCACGGCTAACTACGTGCCAGCAGCCGCGGTAATACGTAGGTGGCAAGCGTTGTCCGGATTTATTGGGCGTAAAGCGAGCGCAGGCGGTTTCTTAAGTCTGATGTGAAAGCCCCCGGCTCAACCGGGG
+
GGGGGGGGGGGGGGGGGGGGGGGGGGGGGGGGGGGGGGGGGGGGGGGGGGGGGGGGGGGGGGGGGGGFGGGGGGGGGGGGGGGGGGGGGGGGGGGGGGGGGGGGGGGGGGGGGGGGGGGGGGGGGGGGGGGGGGGGGGGGGGGGGGGGGGGGGGGGGGGGGGGGGGGGGGGGGGGGGGGGGGGGGGGGGGGGGGGGGGGGGGGGGGGGGGGGGGGGGGGGGGGEEGGGGGGFFGGGGGFGFGFFGGGGFGDC9CDFFFFFGFGGFDG>BBFFFFF4:6DEDB)<FFFFFFFF
@M04650:207:000000000-C238N:1:1101:15309:3406 1:N:0:19
ACTCCTACGGGAGGCAGCAGTAGGGAATCTTCGGCAATGGACGAAAGTCTGACCGAGCAACGCCGCGTGAGTGAAGAAGGTTTTCGGATCGTAAAACTCTGTTGGTAGAGAAGAACGTTGGTGAGAGTGGAAAGCTCATCAAGTGACGGTAACTACCCAGAAAGGGACGGCTAACTACGTGCCAGCAGCCGCGGTAATACGTAGGTCCCGAGCGTTGTCCGGATTTATTGGGCGTAAAGCGAGCGCAGGTGGTTTATTAAGTCTGGTGTAAAAGGCAGTGGCTCAACCATTGT
+
GGGGGGGGGGGGGGGGGGGGGGGGGGGGGGGGGGGGGGGGGGGGGGGGGGGGGGGGGGGGGGGGGGGGGGGGGGGGGGGGGGGGGGGGGGGGGGGGGGGGGGGGGGGGGGGGGGGGGGGGGGGGGGGGGGGGGGGGGGGGGGGGGGGGGGGGGGGGGGGGGGGGGGGGGGGGGGGGGGGGGGGGGGGGGGGGGGGGGGGGGGGGGGGGGGGGGGEGGGGGGGDEGFGGGFGGFGGGGGFGFGFFGGCDFFFGGFGFFFF?FFGGFF>?FFFFF?BFBF4FFFF:FFFFFFFAA
@M04650:207:000000000-C238N:1:1101:25445:3481 1:N:0:19
ACTCCTACGGGAGGCAGCAGTAGGGAATCTTCGGCAATGGACGAAAGTCTGACCGAGCAACGCCGCGTGAGTGAAGAAGGTTTTCGGATCGTAAAACTCTGTTGTTAGAGAAGAACAAGGATGAGAGTAGAATGTTCATCCCTTGACGGTATCTAACCAGAAAGCCACGGCTAACTACGTGCCAGCAGCCGCGGTAATACGTAGGTGGCAAGCGTTGTCCGGATTTATTGGGCGTAAAGCGAGCGCAGGCGGTTTCTTAAGTCTGATGTGAAAGCCCCCGGCTCAACCGGGG
+
GGGGGGGGGGGGGDGGGGGGGGGGGGGGGGGGFGGGGGGGGGDEGGGGGGGGFGGCFGGGGGGGGGGGGGGGGGGGDGGFAGGGGGGGGGGGGGGGGGEDGGGGGGGGGGGGGGGGFFFFECFGGFGCFFGGGGGGGGGGGGGGGGGGG@FGGGGGGGGGGGGGGGGGGGGGGGCAGGGGGGGGGGGDGGCCCEEGEGGGDEF87CGGFGFFGG*=EGDFG3==CGGD9*A5>EGGG<=>DG3>3<DDEGC<<C374=*@F9>*9*?<?7B6?B@44?<)56/0=6483;>;
@M04650:207:000000000-C238N:1:1101:23381:3515 1:N:0:19
ACTCCTACGGGAGGCAGCAGTGGGGAATATTGCACAATGGGGGAAACCCTGATGCAGCAACGCCGCGTGAGTGATGACGGTCTTCGGATTGTAAAGCTCTGTCTTTGGGGACGATAATGACGGTACCCAAGGAGGAAGCCACGGCTAACTACGTGCCAGCAGCCGCGGTAATACGTAGGTGGCGAGCGTTGTCCGGATTTACTGGGCGTAAAGCGCACGCAGGCGGTCTGTCAAGTCGGATGTGAAATCCCCGGGCTCAACCTGGGAACTGCATTCGAAACTGGCAGGCTGG
+
GGGGGGGGGGGGGGGGGGGGGGGGGGGGGGGGGGGGGGGGGGGGGGGGGGGGGGGGGGGGGGGGGGGGGGGGGGGGGGGGGGGGGGGGGGGFFGGGGGGGGGGGGGGGGGGGGGGGGGGGFGGGDGGGGGGGGGGGGGGGGGEGGCEGGGGGGGGGFGGGGGGGGGGGGGGGGGGGGGGFGGGGGGDGEGE8CFGGGGDGGGGGGGGGEGGGGFGCEGGG=DCEGG7=EGGGFCF?CGFDFDFFCF>F4CFGGGG:BF?FGFDG59*:7FFF?FFF2<G@:4:6<<B>FFF?
@M04650:207:000000000-C238N:1:1101:8136:3590 1:N:0:19
ACTCCTACGGGAGGCAGCAGTGGGGAATATTGCACAATGGGCGCAAGCCTGATGCAGCCATGCCGCGTGTATGAAGAAGGCCTTCGGGTTGTAAAGTACTTTCAGCGGGGAGGAAGGGAGTGAGGTTAATAACCTTATTCATTGACGTTACCCGCAGAAGAAGCACCGGCTAACTCCGTGCCAGCAGCCGCGGTAATACGGCGGGTGCAAGCGTTAATCGGAATTACTGGGCGTAAAGCGCACGCAGGCGGTCTGACAAGTCGGAAGTGAAATCCCCGGGCTCAACCTGGGAAC
+
-CCEFGCD@GEGGG@FGGGECE,CC6BFFGD<C@FF8CF@6CFGGCGCFFCEFEGGCCF<DEC<FFGGGFGGFFGEGFCA<FFGGGEGCEBC?E<A@<D<BE9<CFGGGGGG@FFGGGFGGGC>BDFFEFFFEFGDFFGGFEFGFFGG@F:>FF:FGGGGG8FCGC7FCEE8CFGGG7FGGEFCFFGF@*=@>BCE9BFCE*:EGGGG8EGGE=ECFFGCCC878?7C7C5*7>):<0*>:753))9C:GGG5*5*19FFG4C)7*95?F44=*9??F35735=?47:?F31>4
@M04650:207:000000000-C238N:1:1101:23045:3643 1:N:0:19
ACTCCTACGGGAGGCAGCAGTGGGGAATCTTGCACAATGGGGGGAACCCTGATGCAGCAACGCCGCGTGAGTGATGACGGTCTTCGGGTTGTAAAGCTCTTTCTTTGGGGACGATAATGACGGTACCCAAGGAGGAAGCCACGGCTAACTACGTGCCAGCAGCCGCGGTAATACGTAGGTGGCGAGCGTTGTTCGGATTTACTGGGCGTAAAGGGTGCGTAGGCGGTTCTTTAAGTGCGATGTGAAATACCCGGGCTCAACCTGGGTGCTGCACTCCAAACTGGGATTCTGG
+
EGGGGGGGGGGGGGGGGGGGGGGGGGGG<FGGGGGGGGGGGGG7@FFGGGGGGGGGGG,=FGGGGGGGGGGDGFGGG9F=>FGGGGG+3@FGAGGGGGGG9FF9>,>FGEGGGGGGGGGGGGGGGGGG9*2=F7F7CFG7:FGGGEGGGGGGGGCCC9CFGGGGGGGGGDGF7EGGGGGC+CF8EEGG:CEG*AED>*;E<7C9CFGGGGDFG9E0A3<DCCEGGG5**:2CFCFG7*<*.>)*:*0C4*CF7CDEBF=FF)*7>FC<)9@F))*),.9FF2DFF)/4?F42
@M04650:207:000000000-C238N:1:1101:23231:3656 1:N:0:19
ACTCCTACGGGAGGCAGCAGTGGGGAATATTGCACAATGGGCGAAAGCCTGATGCAGCGACGCCGCGTGAGGGAAGAAGGTTTTCGGATTGTAAACCTCTGTCTTCGGGGACGATAATGACGGTACCCGAGGAGGAAGCCACGGCTAACTACGTGCCAGCAGCCGCGGTAAAACGTAGGTGGCAAGCGTTGTCCGGAATTACTGGGTGTAAAGGGAGCGCAGGCGGAATGCCAAGTTGAATGTGAAAACTATGGGCTCAACCCATAGACTGCGTTCAAAACTGGCGTTCTTG
+
GGGGGGGGGGGGGGGGGGGGGGGGGGGGGGGGGGGGGGGGGGGGGGGGGGGGGGGGGGGEGGGGGGGGGGGGGGGGGGGGGGGGGGGGGGGGGGGGGGGGGGGGGGGGGGGGGGGGGGGGGGGGGGGGGGGGGGGGFGGGGGGCGGGGGGGGGGFGGGGGGGGGGGGGGGGGGGGGGGGGGGGFFGFGGGGGGGGGEGGGGGFGGGFEEGGGGGGGGGGGEGGGGGGGGGCFFFGECGFDFGFFGGGGFG=FFGGFFFFFG>DGFFGAFFFFFEEEBDG?48C;>DF02>4>
@M04650:207:000000000-C238N:1:1101:19009:3703 1:N:0:19
ACTCCTACGGGAGGCAGCAGTGGGGAATATTGCACAATGGGCGAAAGCCTGATGCAGCGACGCCGCGTGAGGGAAGAAGGTTTTCGGATTGTAAACCTCTGTCTTCGGGGACGATAATGACGGTACCCGAGGAGGAAGCCACGGCTAACTACGTGCCAGCAGCCGCGGTAAAACGTAGGTGGCAAGCGTTGTCCGGAATTACTGGGTGTAAAGGGAGCGCAGGCGGGATGATAAGTTGGGCGTGAAATCTATGGGCTTAACCCATAGCGTGCGTTCAAAACTATTGTTCTTG
+
GGGGGGGGGGGGGGGGGGGGGGGGGGGGGGGGGGGGGGGGGGGGGGGGGGGGGGGGGGGGGGGGGGGGGGGGGGGGGGGGGGGGGGGGGGGGGGGGGGGGGGGGGGGGGGGGGGGGGGGGGGGGGGGGGGGGGGGGGGGGGGGGGGGGGGGGGGGGGGGGGDFGGGGGGGGGGGG@CCGGGGGGGGGGGGGGGGGGGGGGGGGGGGGGGGGGGFGGGGCDGGGDGGGGEDFGFGGFGGFGFGFFGGGGFGGGGGGFF@FFGFGGFGG?FFFFFFFE:<FFFFGF4*@AD@FA
@M04650:207:000000000-C238N:1:1101:7099:3713 1:N:0:19
ACTCCTACGGGAGGCAGCAGTAGGGAATCTTCGGCAATGGACGAAAGTCTGACCGAGCAACGCCGCGTGAGTGAAGAAGGTTTTCGGATCGTAAAACTCTGTTGGTAGAGAAGAACGTTGGTGAGAGTGGAAAGCTCATCAAGTGACGGTAACTACCCAGAAAGGGACGGCTAACTACGTGCCAGCAGCCGCGGTACTACGTAGGTCCCGAGCGTTGTCCGGATTTATTGGGCGTAAAGCGAGCGCAGGTGGTTTATTAAGTCTGGGGTAAAAGGCAGTGGCTCAACCATTGTT
+
GGGGGGGGGGGGGGGGGGGGGAFGGGGGGGGGGGGGGGGGGGGEFGGGGGGGGGGGGGCGFGGGGGGGGGGFGGGDGGGGFEGGGGGGGGGGGGGGGGGGGGGGGGGGFGGGGGGGGFGGGGGGGGGGGGFFGFGGGGGGGGGGGGGGGEFGGGGGCGGGGGFEGGGGGGGGGFGGC8FFFGGEGGFFGFGCGCCE*<FF8CFFGGGGFCC5EC?A=7:>CCC=*<CFGGGGFGGCDGFGFGEFDDGG@CFG<C46@FBFC9C>?D*(55?=BF@::?F6?6/9?F??<F?4<)
@M04650:207:000000000-C238N:1:1101:22244:3750 1:N:0:19
ACTCCTACGGGAGGCAGCAGTAGGGAATCTTCGGCAATGGACGAAAGTCTGACCGAGCAACGCCGCGTGAGTGAAGAAGGTTTTCGGATCGTAAAACTCTGTTGTTAGAGAAGAACAAGGATGAGAGTAGAATGTTCATCCCTTGACGGTATCTAACCAGAAAGCCACGGCTAACTACGTGCCAGCAGCCGCGGTAATACGTAGGTGGCAAGCGTTGTCCGGATTTATTGGGCGTAAAGCGAGCGCAGGCGGTTTCTTAAGTCTGATGTGAACGCCCCCGGCTCAACCGGGG
+
GGGGGGGGGGGGGGGGGGGGGGGGGGGGGGGGGGGGGGGGGGGGGGGGGGGGGGGGGGGGGGGGGGGGGGGGGGFGGGGGGGGGGGGGGGGGGGGGGGGGGGGGGGGGGGGGGGGGGGGGGGGGGCGGGGGGGGGGGGGGGGGGGGGGGGGGGGGGGGGGGGGGGGGGGGGGGGGGGGGGGGGGGGGGGGGGGGGGGGGGGFGGGGGGGGGGGGGGGGGFGGGGGGGGGGGGFGGGGCBG@G>DDCDGFGDGD<DFBFBFGFGGFGGFFF==*7;EFFGEDBDBFFFFF)<9
@M04650:207:000000000-C238N:1:1101:7284:3754 1:N:0:19
ACTCCTACGGGAGGCAGCAGTGGGGAATATTGCACAATGGGCGCAAGCCTGATGCAGCCATGCCGCGTGTATGAAGAAGGCCTTCGGGTTGTAAAGTACTTTCAGCGGGGAGGAAGGGAGTGAGGTTAATAACCTTATTCATTGACGTTACCCGCAGAAGAAGCACCGGCTAACTCCGTGCCAGCAGCCGCGGTAATACGGAGGGTGCAAGCGTTAATCGGAATTACTGGGCGTAAAGGGAGCGTAGGCGGATTTTTAAGTGGGATGTGAAATACCCGGGCTCAACCTGGGTGC
+
GGGGGGGGGGGGGGGGGGGGFGGGGGGGGGGGGGGGFGGGGGGGGGGGGGGGGGGGGGGGGGGGGGGGGGGGGGGGGGGGGGGGGFGGGGGGGGGGGGGGGGGGGGGGGGGGGCFGGGGGGGGGGGGGGGGGGGGGGGGGGFGGGGGGGGGGGGGGGGGFGGGGGGGGGGGGGGGGGGGGGGGGGFGGFDGGGGGEGGGGEDEEGGGGGGGGGGGGCDFGECEGGGGGFGGGFC5CFGFGFGFFGGGGFGGGDGGFFFFFGFGFFGGFF4@@FFF?B>GFFFGFFFF:?FF?F(
@M04650:207:000000000-C238N:1:1101:18740:3754 1:N:0:19
ACTCCTACGGGAGGCAGCAGTGGGGAATTTTGCGCAATGGGCGAAAGCCTGACGCAGCAACGCCGCGTGCGGGATGACGGCCTTCGGGTTGTAAACCGCTTTCAGCAGGGATGATAATGACAGTACCTGCAGAAGAAGCTCCGGCTAACTACGTGCCAGCAGCCGCGGTAATACGTAGGTCCCGAGCGTTGTCCGGATTTATTGGGCGTAAAGCGAGCGCAGGTGGTTTATTAAGTCTGGTGTAAAAGGCAGTGGCGCAACCATTGTATGCATTGGAAACTGGTAGACTTGAGT
+
GGGGGGGGGGGGGGGGGGGGGGGGGGGGDGGGGGGGGGGGGGGDGGGGGGGGGGGGGGGGGGGGGGGGGGGGGGGGGCGGGGGGGGGGGGGGGGGGDGGGGFGGGGGGGGGAFGFFGDGFGGGGEFGFGGGGGGGGGGG@,DF:EFC:>FFGDFF7FGFFGGGGGGGGGGGGGGF5?FG9C@CEEEC7/;EE9C>C8>*+<E?EGGDE8:EFFFEGEGGD8C*2<=1:*99+97>:F*9F9D.0?CFC>CDGGGGB)7>@EFC>6:FBBFFFFFFF7975@AD48F?267?A7)
@M04650:207:000000000-C238N:1:1101:8527:3780 1:N:0:19
ACTCCTACGGGAGGCAGCAGTAGGGAATCTTCGGCAATGGACGAAAGTCTGACCGAGCAACGCCGCGTGAGTGAAGAAGGTTTTCGGATCGTAAAACTCTGTTGTTAGAGAAGAACAATGATGAGAGTAGAATGTTCATCCCTTGACGGTATCTAACCAGAAAGCCACGGCTAACTACGTGCCAGCAGCCGCGGTAATACGTAGGTGGCAAGCGTTGTCCGGAGTTATTGGGCGTAAAGCGAGCGCAGGCGGTTTCTTAAGTCTGATGTGAAAGCCCCCGGCTCAACCGGGG
+
GGGGGGGFGGGFGGGGGGGFFGCG>FGCGGGGGGGGDGGFGGGFFGGGGGGGGGGGGGGFGGGGGGGGGGGGGGGGGGGGFFGDFFEGCEFFGCGGGEGGGGFEGFGCFFGGGGGGGGGGGGGEGCDDFDGGGGAD<FGGGGCDD@FC:@C>FC,,@FFGCF>FF:CBECGCCF,3,>FDED@,DCC8D>=@>8:EE9CFGGFGG+BCEG?C8C=EG3:DECE*/ACC97CG>CGGGFBC>7)<DDGG>GDG7<59*96=EFFDFDFDBFFF?FF@82D:BB7B=@FFF>39
@M04650:207:000000000-C238N:1:1101:25099:3786 1:N:0:19
ACTCCTACGGGAGGCAGCAGTAGGGAATCTTCGGCAATGGACGAAAGTCTGACCGAGCAACGCCGCGTGAGTGAAGAAGGTTTTCGGATCGTAAAACTCTGTTGGTAGAGAAGAACGTTGGTGAGAGTGGAAAGCTCATCAAGTGACGGTAACTACCCAGAAAGGGACGGCTAACTACGTGCCAGCAGCCGCGGTAATACGTAGGTCCCGAGCGTTGTCCGGATTTATTGGGCGTAAAGCGAGCGCAGGTGGTTTATTAAGTCTGGTGCAAAAGGCAGTGGCTCAACCATTGTT
+
GGFFGGGGGEFCGGGEGGFFGFGGEFCGGGCGGGGGGGGGFGE7FGGGGGGGGGGGGDEGGGGGGGGGE:CFFEGGGGGGGGGGGGGGGGGGGGG9FGGGGGGGGGGFGGGGGGGGGFFCFFFGGFGDGGFFGGGFGGGGG9CAFGGCCB@FGGGGGGFGGGGGGEGGECGGGGGGGGEGC@FGGGGCFGGGGGEEGGGDGGGGGF2AFG5:EE:CCCGC*>*C;?EC<7EGFGGGGGFGFGD@DGC7B<FG51>)9FF@FFFDFC2(*/9B?FBFB:*6<?CFFF@?BFF<>-
@M04650:207:000000000-C238N:1:1101:21415:3809 1:N:0:19
ACTCCTACGGGAGGCAGCAGTAGGGAATCTTCGGCAATGGACGAAAGTCTGACCGAGCAACGCCGCGTGAGTGAAGAAGGTTTTCGGATCGTAAAACTCTGTTGGTAGAGAAGAACGTTGGTGAGAGTGGAAAGCTCATCAAGTGACGGTAACTACCCAGAAAGGGACGGCTAACTACGTGCCAGCAGCCGCGGTAATACGTAGGTCCCGAGCGTTGTCCGGATTTATTGGGCGTAAAGCGAGCGCAGGTGGTTTATTAAGTCTGGTGTAAAAGGCAGTGGCTCAACCATTGT
+
GGGGGGGGGGGGGGGGGGGGGGGGGGGGGGGGGGGGGGGGGGGGEGGGGGGGGGGGGGGGGGGGGGGGGGGGGGGGGGGGGGGGGGGGGGGGGGGFGGGGGGGGGGGGGGGGGGGGGFGGGGGGGFFGGGGGGGGGGGGGGGGGGGGGGGGGGGGFGGGGGGGFGGGGGGGGGGGFGGGGGGGGGGGGGGGDEEGGGGGGGGDEEGFGGG5EGGCEEGFDCDE7=FFFGGGGFGDEGGFGFGFFGGDD:9CGCDG6FFFFGFGGFGG:F?FFF?>F?BFFFBFFFFFFF=BAF
@M04650:207:000000000-C238N:1:1101:7122:3819 1:N:0:19
ACTCCTACGGGAGGCAGCAGTAGGGAATCTTCGGCAATGGACGAAAGTCTGACCGAGCAACGCCGCGTGAGTGAAGAAGGTTTTCGGATCGTAAAACTCTGTTGTTAGAGAAGAACAAGGATGAGAGTAGAATGTTCATCCCTTGACGGTATCTAACCAGAAAGCCACGGCTAACTACGTGCCAGCAGCCGCGGTAATACGTAGGTGGCAAGCGTTGTCCGGATTTATTGGGCGTAAAGCGAGCGCAGGCGGTTTCTTAAGTCTGATGTGAAAGCCCCCGGCTCAACCGGGG
+
GGGGGGGGGGGFGGGGGGGGGGGGGGGGGGGGGGGGGGGGGFGGGGGGGGGGGGGGGGGGGGGGGGGGGGGGGGGGGGGGGGGGGGGGGGGGGGGGGGGGGGGGGGGGGGGGGGDFGGGGGFGDFFGGGGGGGGFG9FGGFGGGGCGEGGGFGGGGGGGGGGFGGFGFGGGGGGGGGGGGCGGGGGGGGGGGGGEGGGGGGFCGGFFEGGGGGGGGGDGCEC;7CCFGGGGGFGGEGGFGFGB7>DDGFDDD1/C6@?F4<F>FF0>AFFF4BF?@?0C>>;C>=@??0::>
@M04650:207:000000000-C238N:1:1101:13602:3840 1:N:0:19
ACTCCTACGGGAGGCAGCAGTAGGGAATCTTCGGCAATGGACGAAAGTCTGACCGAGCAACGCCGCGTGAGTGAAGAAGGTTTTCGGATCGTAAAACTCTGTTGTTAGAGAAGAACAAGGATGAGAGTAGAATGTTCATCCCTTGACGGTATCTAACCAGAAAGCCACGGCTAACTACGTGCCAGCAGCCGCGGTAATACGTAGGTGGCAAGCGTTGTCCGGATTTATTGGGCGTAAAGCGAGCGCAGGCGGTTTCTTAAGTCTGATGTGAAAGCCCCCGGCTCAACCGGGG
+
GGFFGGGGGGGGGEGGGGGGGGGGGGGGGGGGGGGGGGGGGGGGGEGGGGFGGGGGEFGGGGGGGGGGGGGFGGGGGGGGGGGGGGGGDFEGFGFGGGGGGGFGGGGGGGGGGGGGGGFFFFFFFGGGGGGGGGGGGGFGGGGGGGGGEGGGGGGGGGGGGGGG7CFGGGGGCCCGFGGGGGGGGGGGGGGGGCEGGDFFGGGGGEFDBCFGGG8CEGGGGGEECFGC9FGGFG3EGGFFBGEFDDDGFGGC>)778BFFD4CCFGFF7F?48FF>?BGFF>5>F?:(9FFF
@M04650:207:000000000-C238N:1:1101:20513:3940 1:N:0:19
ACTCCTACGGGAGGCAGCAGTGGGGAATATTGCACAATGGGGGAAACCCTGATGCAGCGACGCCGCGTGAGCGAAGAAGTATTTCGGTATGTAAAGCTCTATCAGCAGGGAAGAAAATGACGGTACCTGACTAAGAAGCCCCGGCTAACTACGTGCCAGCAGCCGCGGTAATACGTAGGGGGCAAGCGTTATCCGGATTTACTGGGTGTAAAGGGAGCGTAGACGGCATGGTAAGTTTGAAGTGAAATCCCAGGGCTCAACCCTGGGACTGCTTTGAAAACTATCAAGCTAG
+
FGGGGGGGGGGGGGGGGGGGGGGGGDGGGGGGGGGGGGGGGGGGGGG<FGGGGFGGGGGFGGGGGGGGGGGGGGGGGGGGGFFFGFGCEFGGGGDGGGGF<AFGGGGGGGGGGGGGGGGGGGGGGCFGGGGFEFGFGGGGGCCEFEGGGGGGGGGGGGGGFGFGGGGGFGEFG?EFGFGGGGGGGGGGECE7BFEEEEEFFGGEFFFEEFFGGGGGGC9CC3:9?EGGGGGGFGG?DCFGFGFFGGGGFGGGFGDFFF?FC>7>@GGFFFFFF6@FFFGFF?FBBBFFF??<
@M04650:207:000000000-C238N:1:1101:21577:3943 1:N:0:19
ACTCCTACGGGAGGCAGCAGTGGGGAATATTGCACAATGGGCGAAAGCCTGATGCAGCGACGCCGCGTGAGGGAAGAAGGTTTTCGGATTGTAAACCTCTGTCTTCGGGGACGATAATGACGGTACCCGAGGAGGAAGCCACGGCTAACTACGTGCCAGCAGCCGCGGTAAAACGTAGGTGGCAAGCGTTGTCCGGAATTACTGGGTGTAAAGGGAGCGCAGGCGGAATGCCAAGTTGAATGTGAAAACTATGGGCTCAACCCATAGACTGCGTTCAAAACTGGCGTTCTTG
+
GGGGGGGGGGGGGGGGGGGGGGGGGGGGGGGGGGGGGGGGGGGGGGGGGGGGGGGGGGGEGGGGGGGGGGGGGGGGGGGGGGGGGGGGGGGGGGGGGGGGGGGGGGGGGGGGGGGGGGGGGGGGGGGGGGGGGGGGGGGGGGGGGGGGGGGGGGGGGGGGGGGGGGGGGDGGGGGGGGGGGGGGGGGGGGGGGGGGGGGGGGGGGFFEGDGGGGGGGGGGGGGGGGGGGGGGFCFF7>FGFGFFGGGGFGGGGGGFFFFFGFGDFGFAFFFFBEEEFFGFFFGFFDFFFFFF
@M04650:207:000000000-C238N:1:1101:21359:4004 1:N:0:19
ACTCCTACGGGAGGCAGCAGTGGGGAATATTGCACAATGGGCGCAAGCCTGATGCAGCCATGCCGCGTGTATGAAGAAGGCCTTCGGGTTGTAAAGTACTTTCAGCGGGGAGGAAGGGAGTGAGGTTAATAACCTTATTCATTGACGTTACCCGCAGAAGAAGCACCGGCTAACTCCGTGCCAGCAGCCGCGGTAATACGGAGGGTGCAAGCGTTAATCGGAATTACTGGGCGTAAAGCGCACGCAGGCGGTCTGTCAAGTCGGATGTGAAATCCCCGGGCTCAACCTGGGAAC
+
GGGGGGGGGGGGGGGGGGGGGGGGGGGGGGGGGGGGGGGGGGGGGGGGGGGGGGGGGGGGGGGGGGGGGGGGGGGGGGGGGGGGGGGGGGGGGGGGGGGGGGGGGGGGGGGGGEGFGGGGGGGGGGGGGGGGGGGGGFGGGGGGGGGGGGGGGGGGGDGFGGGGGGGGGGGGGGGGGGGGGGGGGGGGGGGGGGGGGGGGGBEEGEGGGGGGGGDGGGGGGGEFGGGGGGGGFGGGGGFGFGFFDGD3>CGCD:F==F@FGFGGD<78FFFFF7F@BBGFF;DFFFF:?FFFF1
@M04650:207:000000000-C238N:1:1101:21837:4044 1:N:0:19
ACTCCTACGGGAGGCAGCAGTGGGGAATATTGCACAATGGGCGAAAGCCTGATGCAGCGACGCCGCGTGAGGGAAGAAGGTTTTCGGATTGTAAACCTCTGTCTTCGGGGACGATAATGACGGTACCCGAGGAGGAAGCCACGGCTAACTACGTGCCAGCAGCCGCGGTAAAACGTAGGTGGCAAGCGTTGTCCGGAATTACTGGGTGTAAAGGGAGCGCAGGCGGGATGGTAAGTTGAATGTGAAAACTATGGGCTCAACCCATAGACTGCGTTCAAAACTACTGTTCTTG
+
FGEGGFFECCGGEGECFGGGGGFFGGEFGGGGGGGGGGGGFCFGGGGGDGDFFGGGGGGGEGGGGGG7FGGGGGGGGGGGGGDFGGGGCGGGGGGGGGGGGGGGGGGGGGGFCEGGGGGFFGGGGGGGGGGFGGGGG:<AFCFCCGGGG9CFGGGGFFFGGFGGGGGGEEGGGFGGGCFFCCFFG=CGGE:;FGGGGGG6F9FGC80:C7AFF?>CGCD5:DE5:CE=CDGCFGC0:7@G4C@BFFGFFCG**9*7>F??C>3<44<9?*6)77;>?4*953:?4@*).9=<
@M04650:207:000000000-C238N:1:1101:9768:4075 1:N:0:19
ACTCCTACGGGAGGCAGCAGTAGGGAATCTTCGGCAATGGACGAAAGTCTGACCGAGCAACGCCGCGTGAGTGAAGAAGGTTTTCGGATCGTAAAACTCTGTTGTTAGAGAAGAACAAGGATGAGAGTAGAATGTTCATCCCTTGACGGTATCTAACCAGAAAGCCACGGCTAACTACGTGCCAGCAGCCGCGGTAATACGTAGGTGGCAAGCGTTGTCCGGATTTATTGGGCGTAAAGCGAGCGCAGGCGGTTTCTTAAGTCTGATGTGAAAGCCCCCGGCTCAACCGGGG
+
FGGGGGGGGGGGGGGGGGGGGGGGGGGGFGGGGGGGGGGGGGGGGGGGGGGGGGGGGGGGFGGGGGGFGGGFGG<FGGGGGGGGGGGGGGGGFGGGGGGGGGGGGGGGGGGGGGGGGGGCFCGFGF=BFFCA9FDFCGGGFDFAFGGGGGFGGAEGAEGFGGGGGGGDGDCCFG@FFGGGFCFGFCFFFGG7CGEGDECGG9>CECGFGGFCFG88CG7CGGGGGGFGG7A:@EDCGGBD:D3BGDGGFGGCCDG4BBFFGFF>F:*-9=7@@?FF:BGF>B)7?*8?BFF0
@M04650:207:000000000-C238N:1:1101:19910:4085 1:N:0:19
ACTCCTACGGGAGGCAGCAGTGGGGAATATTGCACAATGGGCGAAAGCCTGATGCAGCGACGCCGCGTGAGGGAAGAAGGTTTTCGGATTGTAAACCTCTGTCTTCGGGGACGATAATGACGGTACCCGAGGAGGAAGCCACGGCTAACTACGTGCCAGCAGCCGCGGTAAAACGTAGGTGGCAAGCGTTGTCCGGAATTACTGGGTGTAAAGGGAGCGCAGGCGGGATGGTAAGTTGAATGTGAAAACTATGGGCTCAACCCATAGACTGCGTTCAAAACTACTGTTCTTG
+
GGGGGGGGGGGGGGGGGGGGGGGGGGGGGGGGGGGGGGGGGGGGGGGGGGGGGGGGGGGGGGGGGGGGGGGGGGGGGGGGGGGGGGGGGGGGGGGGGGGGGGGGGGGGGGGGGGGGGGGGGGGGGGGGGGGGGGGGGGGGGGGGGGGGGGGGGGGGGGGGGGFGGGGGGGFGGGGGGGGGGGGGGGGG;EGGGGGGGGGGGGGGGGFGGGFGGGGGGDGGGGEEDEGECCFCFFFE7C@FFGFFGGGGFGGFFGFF@5@FGFGG@GGAFF?FFEFFFFGFFFGFFFBDFFFD
@M04650:207:000000000-C238N:1:1101:7942:4113 1:N:0:19
ACTCCTACGGGAGGCAGCAGTAGGGAATCTTCGGCAATGGACGAAAGTCTGACCGAGCAACGCCGCGTGAGTGAAGAAGGTTTTCGGATCGTAAAACTCTGTTGGTAGAGAAGAACGTTGGTGAGAGTGGAAAGCTCATCAAGTGACGGTAACTACCCAGAAAGGGACCGCTAACTACGTGCCAGCAGCCGCGGTAATACGTAGGTGGCAAGCGTTGTCCGGAATTACTGGGTGTAAAGGGAGCGCAGGCGGGGTGCCAAGTTGGGTGTGAAAACTATGGGCTCAACCCAG
+
GGGGGGFFEFGCEGEGEGGGGGGGGGGFGF<ECFEGGFGGGGGGGGGGGGGGGGGCCFGGFCGCEDGCGGGGGGGGGGGGFFGDF=FGGGEGCFFFG8CEGEEBFGGEGFGGGGGGG<FGGGGFGGGCBGGGFGFGGGFEGFGFGGGGGGFGGGGGGGGGDFCFFGGGDGGDEGFGGGGGC@FGGGGGFGGGGGEGCFGGGFFFGGGGGGGGGGEGGGGF=CEGGGGFGFGGFGGGFFFFF4@EDDGG>DDDCCDFBFFFG@7>6DDFFFFFFF@@44:FFB<FFFF?6:)
@M04650:207:000000000-C238N:1:1101:22588:4132 1:N:0:19
ACTCCTACGGGAGGCAGCAGTAGGGAATCTTCGGCAATGGGGGCAACCCTGACCGAGCAACGCCGCGTGAGTGAAGAAGGTTTTCGGATCGTAAAGCTCTGTTGTAAGAGAAGAATGTGTGTGAGAGTGGAAAGTTCACACAATGACGGTAACTTACCAGAAAGGGACGGCTAACTACGTGCCAGCAGCCGCGGTAATACGTAGGTCCCGAGCGTTGTCCGGATTTATTGGGCGTAAAGCGAGCGCAGGTGGGTTGATAAGTCTGAAGTTAAAGGCTGTGGCTCAACCATAGT
+
GGGGGGGGGGGGGGGGGGGGGFGGGGGGGGGGGEGGGGGGGGGGGGGGGGGGGGGGGGGGGGGGGGGGGEGGGGGGGGGGGGGGGGGGGGGGGGGGGGCFGGFGGGGGGGGGGGGGGGGGGGGGCGGGCEFFFFGGGGGGGGGCDCCFGEDFFAFGGGGGGGGFGDGFE@FGGGGGGGEFGFGFGGGFFFGD>:=CEGG9FGFDGGGGGD=C8C?CCGG7/9:**+<CFFEGFGGDDGFGEGF>D:C7;9FF)9D>@FFFFFFGFG>29@F?464:(89@?0FF=F@B:?=::
@M04650:207:000000000-C238N:1:1101:24655:4158 1:N:0:19
ACTCCTACGGGGGGCAGCAGTGGGGAATATTGCACAATGGGCGAAAGCCTGATGCAGCGACGCCGCGTGAGGGAAGAAGGTTTTCGGATTGTAAACCTCTGTCTTCGGGGACGATAATGACGGTACCCGAGGAGGAAGCCACGGCTAACTACGTGCCAGCAGCCGCGGTAAAACGTAGGTGGCAAGCGTTGTCCGGAATTACTGGGTGTAAAGGGAGCGCAGGCGGGATGGTAAGTTGAATGTGAAAACTATGGGCTCAACCCATAGACTGCGTTCAAAACTACTGTTCTTG
+
GGG<EFGGGEEGGGGEFEAFEEGGGCEGFGGGGGGGGAEFGGDGGGGGGGGGGGGGGGGEGGGDGGGGDGGDCDGGDFGDFFGGGGGGGD:FFGFGGFCEFGGGGGGDCCFCEECCGGCGGEFGDGGFGGGGCC8EG6EFG6>?GGGGG?9E8F8C8CEDGGGGGGGGGGG???CCEGGG?FCCEFCGEEGGGCEGGGFFGGGGGGG=8++<CC8:7DDGEDE5:CE=5CCE=<=<FC=D?GFFGGGD?FGGC47)8)99:;975CC<FFFFF5>50<:F4:CFFF=><*9A
@M04650:207:000000000-C238N:1:1101:13723:4171 1:N:0:19
ACTCCTACGGGAGGCAGCAGTGGGGAATATTGCACAATGGGCGAAAGCCTGATGCAGCGACGCCGCGTGAGGGAAGAAGGTTTTCGGATTGTAAACCTCTGTCTTCGAGGACGAAGAAGTGACGGTACTCGAGGAGGAAGCCACGGCTAACTACGTGCCAGCAGCCGCGGTAAAACGTAGGTGGCAAGCGTTGTCCGGAATTACTGGGTGTAAAGGGAGCGCAGGCGGGATGCCAAGTTGGACGTGAAATCTATGGGCTCAACCCATAGCGTGCGTTCAAAACTGGCGTTCTTG
+
GGGGGGGGGGGGGGGGGGGGGGGGGGGGGGGGGGGGGGGGGGGGGGGGGGGGGGGGGGGGGGGGGGGFGGGGGGGGGGGGGGGGGGGGGGGGGGGGGGGGGGGGGGGGGGGGGGGGGGGGGGGGGGGGGGGGGGGGGGGGGGGGGGGGGGGGGGGGGGGGFFFGGGGGGGGGGGGGGBFGGGGGGGGGGGGGGGGGGGGGGGGGGGGGGGGFGGGGGGGGGGGGGGGGGGGCFEGCGDFGFFFF<GFGFGDGGFGFFFFFGFCGFGG:FFFEF>EF?BFFF<C?FFFFB>B:A<
@M04650:207:000000000-C238N:1:1101:16121:4176 1:N:0:19
ACTCCTACGGGAGGCAGCAGTGGGGAATATTGCACAATGGGGGAAACCCTGATGCAGCAACGCCGCGTGAGTGATGACGGTCTTCGGATTGTAAAGCTCTGTCTTTGGGGACGATAATGACGGTACCCAAGGAGGAAGCCACGGCTAACTACGTGCCAGCAGCCGCGGTAATACGTAGGTGGCAAGCGTTGTCCGGATTTACTGGGCGTAAAGGGAGCGTAGGCGGATTTTTAAGTGGGATGTGAAATACCCGGGCTCAACCTGGGTGCTGCATTCCAAACTGGGAATCTAG
+
GGGGGGGGGGGGGGGGGGGGGGGGGGGGGGGGGGGGGGGGGGGGGGGGGGGGGGGGGGGGGGGGGGGGGGGGGGGGGGGGGGGGGGGGGGGGGGGGGGGGGGGGGGGGGGGGGGEGGGGGGGGGGGGGGGGGGGGEGGGGGGGGGGDGGGGGGGGGGFGGGGGGGGGGFGGGGGGGGGGGGGGGGGGGGGGGGFGGDECCFGGGGGGGEGGGFGEGGGG)CDEGGGGGEFFC@<FGGGFFFD7=FGGGFG*9)5CBDFFFGFGGF3D?EFF@FFFF>DGFFFGF)7;1?*9<
@M04650:207:000000000-C238N:1:1101:24963:4197 1:N:0:19
ACTCCTACGGGAGGCAGCAGTGGGGAATATTGCACAATGGGCGCAAGCCTGATGCAGCCATGCCGCGTGTATGAAGAAGGCCTTCGGGTTGTAAAGTACTTTCAGCGGGGAGGAAGGGAGTGAGGTTAATAACCTTATTCATTGACGTTACCCGCAGAAGAAGCACCGGCTAACTCCGTGCCAGCAGCCGCGGTAATACGGAGGGTGCAAGCGTTAATCGGAATTACTGGGCGTAAAGCGCACGCAGGCGGTCTGTCAAGTCGGATGTGAAATCCCCGGGCTCAACCTGGGAAC
+
GGGGGGGGGGGGGGGGGGGGGGGGGGGGGGGGGGGGGGGGGGGGGGGGGGGGGGGGGGGGGGGFEGGGGGGGGGGGGGGGGGGGGGGGGGGGGGGGGGGGGGGGGFEGGGGGGCFGGGFGGGGGGGGGGGGGGGGGGGGGGFFGGGGGGGGGGGGGGGGGGGGGFGGGGGGGGGGGGGGGGFGGGGGCFGGGGGGGGGGGGGGGGGGGGGGGGGEGGGGGEGGGGGGGGGGGFGGEGG=DFDFFGGGDFGGDGDGFBFFFCFGGFDD?FFFFF=;??FGF5>GFFFF::FFFB1
@M04650:207:000000000-C238N:1:1101:18173:4221 1:N:0:19
ACTCCTACGGGAGGCAGCAGTAGGGAATCTTCGGCAATGGACGAAAGTCTGACCGAGCAACGCCGCGTGAGTGAAGAAGGTTTTCGGATCGTAAAACTCTGTTGGTAGAGAAGAACGTTGGTGAGAGTGGAAAGCTCATCAAGTGACGGTAACTACCCAGAAAGGGACGGCTAACTACGTGCCAGCAGCCGCGGTAATACGTAGGTGGCGAGCGTTGTCCGGATTTACTGGGCGTAAAGGGAGCGTAGGCGGCTTTTTAAGTGGGATGTGAAATACCCGGGCTCAACATGGGTG
+
GGGGGGGGGGGGGGGGGGGGGGGGGGGGGGGGGGGGGGGGGGGGGGGGGGGGGGGGGGGGGGGGGGGCGGGGGGDFGGGGGGGGGGGGGGGGGFGGGGGGGGGGGGGGGGGGGGGGGFFFGGGGGGGGGGGGGGGFGGGGGFGDGGGGGGGGGGGGGGGGGGGGGGGGGGGGCGGGGGGGGGCFGDGFGGGGGGEGCEFFGFGFGGGF65CEGGGGGGGGGGG=GGGGGGFFFGDGDFB7<FEEGCGGF=DC)17?==>6F?CGF96<FFFFFFFB:?D>E;57=FF)(9763:
@M04650:207:000000000-C238N:1:1101:13710:4222 1:N:0:19
ACTCCTACGGGAGGCAGCAGTGGGGAATATTGCACAATGGGGGAAACCCTGATGCAGCAACGCCGCGTGAGTGATGACGGTCTTCGGATTGTAAAGCTCTGTCTTTGGGGACGATAATGACGGTACCCAAGGAGGAAGCCACGGCTAACTACGTGCCAGCAGCCGCGGTAATACGTAGGTGGCGAGCGTTGTCCGGATTTACTGGGCGTAAAGGGAGCGTAGGCGGATTTTTAAGTGGGATGTGAAATACCCGGGCTCAACCTGGGTGCTGCATTCCAAACTGGAAATCTAG
+
GGGGGGGGGGGGGGGGGGGGGGGGGGGGGGGGGGGGGGGGGGGGGGGGGGGGGGGGGGGGGGGGGGGGGGGGGGGGGGGGGGGFGGGFGGGGGGGGGGGGGGGGGGGGGGGGGGGDFGGGGGGFG@FGGGGGGGGGGGGGGGGGGDGGGGGGGGFFGGGGGGG>:@CFGGGGGGGGFGGGGGFGGGGGECEEGGGGGEGGGFGGGG>EGGGGGGG8EGGGEGGGGGGGD=CCFCFCFGFCFD?FF=FGFGFGG:<@B)9@C>CFFGG?BFF@FFFF2-:8@AGFFF?2<9=4
@M04650:207:000000000-C238N:1:1101:21359:4238 1:N:0:19
ACTCCTACGGGAGGCAGCAGTAGGGAATCTTCGGCAATGGACGAAAGTCTGACCGAGCAACGCCGCGTGAGTGAAGAAGGTTTTCGGATCGTAAAACTCTGTTGGTAGAGAAGAACGTTGGTGAGAGTGGAAAGCTCATCAAGTGACGGTAACTACCCAGAAAGGGACGGCTAACTACGTGCCAGCAGCCGCGGTAATACGTAGGTCCCGAGCGTTGTCCGGATTTATTGGGCGTAAAGCGAGCGCAGGTGGTTTATTAAGTCTGGTGTAAAAGGCAGTGGCTCAACCATTGT
+
GGGGGGGGGGGGGGGGGGGGGGGGGGGGGGGGGGGGGGGGGGGGGGGGGGGGGGGGGGGGGGGGGGGGGGGGGGGGGGGGGGGGGGGGGGGGGGGGGGGGGGGGGGGGGGGGGGGGFFFGGGGGGGGFGGFGGGGGGGGGGGGAFGGGGGGGFGGGGGGGEFGGGGGGGGGGGGGGGGGGGGGGGGGGGFGGGGGGGGGGGGGGGGGGGGEGEG5:=DGGGDC:EEGGGGGFFGGGCFFFD35>GGGGFCFGC<<4@F?@EFGGFGF:>?@6@F:5<?7FFF<FFFFFFF4><
@M04650:207:000000000-C238N:1:1101:11570:4253 1:N:0:19
ACTCCTACGGGAGGCAGCAGTGGGGAATTTTGCGCAATGGGCGAAAGCCTGACGCAGCAACGCCGCGTGCGGGATGACGGCCTTCGGGTTGTAAACCGCTTTCAGCAGGGATGATAATGACAGTACCTGCAGAAGAAGCTCCGGCTAACTACGTGCCAGCAGCCGCGGTAATACGTAGGGAGCAAGCGTTATCCGGATTTATTGGGCGTAAAGCGCGCGTAGGCGGTTTGTTAAGCGGAATCTCTAATCTGAGGGCTCAACCCCCAGCCGGATTCCGAACTGGCAGACTCGAGT
+
GGGGGGGGGGGGGGGGGGGGGGGGGGDGGGGGGGGGGGGGGGGGGGGGGGGGGGGGGGGGGGGGGGGGGGGGGGGGGGGGGGGGGGGGGGGGGDFGGGGGGGGGGGGGGGGFGGGGGGGGGGFFGGGGGGGDGGGGGGG7FGGGGGGGGGGGGGGGGFGDGGGGGGDGGGGGCGGGGDFEGGEFFFEB;88EGGGGDGCG7<9:C5FGEGGCE7855<DDEGEGGC:C5DGFFGGGGG>GFDFFFGFGFGG77DCDFFFFGFDD:9><FDB3>5=?::*7)3CFFBF?7FF?6)
@M04650:207:000000000-C238N:1:1101:21382:4310 1:N:0:19
ACTCCTACGGGAGGCAGCAGTAGGGAATCTTCGGCAATGGACGAAAGTCTGACCGAGCAACGCCGCGTGAGTGAAGAAGGTTTTCGGATCGTAAAACTCTGTTGGTAGAGAAGAACGTTGGTGAGAGTGGAAAGCTCATCAAGTGACGGTAACTACCCAGAAAGGGACGGCTAACTACGTGCCAGCAGCCGCGGTAATACGTAGGTCCCGAGCGTTGTCCGGATTTATTGGGCGTAAAGCGAGCGCAGGTGGTTTATTAAGTCTGGTGTAAAAGGCAGTGGCTCAACCATTGTT
+
GGGGGGGGGGGGGGGGGGGGGGGGGGGGGGGGGGGGGGGGGGGGGGGGGGGGGGGGGGGGGGGGGGGGGGGGGGGGGGGGGGGGGGGGGGGGGGGGGGGGGGGFGGGGGGGGGGGGGGGGGEFCGGGGGGGGGGGGGGGGGFGGGGGGGGGGGGGGGGGGGGGGGGGGGGGGGGGGGGGGGGGGGGGGGGGGGC7CEGGGGGGGGGFGGGGGGG/:CGG>EDE5CCDGGGGGFGGGGGF>>C:BGGGGB19D**94@BFFGFGGFGGF56=7F*7FBFGFF?<:FFFB?FFA>)
@M04650:207:000000000-C238N:1:1101:11100:4319 1:N:0:19
ACTCCTACGGGAGGCAGCAGTGGGGAATATTGCACAATGGGCGCAAGCCTGATGCAGCCATGCCGCGTGTATGAAGAAGGCCTTCGGGTTGTAAAGTACTTTCAGCGGGGAGGAAGGGAGTGAGGTTTATAACCTTATTCATTGACGTTACCCGCAGAAGAAGCACCGGCTAACTCCGTGCCAGCAGCCGCGGTAATACGGAGGGTGCAAGCGTTAATCGGAATTACTGGGCGTAAAGCGCACGCAGGCGGTCTGTCAAGTCGGATGTGAAATCCCCGGGCTCAACCTGGGAAC
+
GGGGGGGGGGGGGGGGGGGGGGGGGGGGGGGGGGGGGGGGGGGGGGGGGGGGGGGGGGGGGGGGGGGGGGGGGGGGGGGGGGGGGGGGGGGGGGGGGGGGGGGGGGGGGGGGGGGGGGGGGGGGGGGCGGGGGGGGGGGGGGGGGGGGGGGGDEGGGGGGGGGGGGGGGGEEFGGGGGGGGGGGGGGGFGGGGGGGGGGGGGGGGGGGGFGGGGGGFGGGGGEEFGGFGGGGFG:EGFFGFGFFGGGGDGGDGGGFFFFFGFGGBDD?FFFFFFFFFFG@DBGFFF>?F::1:4
@M04650:207:000000000-C238N:1:1101:15628:4337 1:N:0:19
ACTCCTACGGGAGGCAGCAGTAGGGAATCTTCGGCAATGGGGGCAACCCTGATCGAGCAACGCCGCGTGAGTGAAGAAGGTCTTCGGATCGTAAAGCTCTGTTGTTAGGGAAGAATGTGTGTGAGAGTGGAAAGTTCACATAGTGACGGTAACTTACCAGAAAGGGAGGTCAAACTACGTGCCAGCACGCGGGGGTATAGGTAGGGCCCGAGCGTAGTCCAGTTTTAGTGGGTGTAACGCGAGTGGAGGGGGTGTGATAAGGCTTATGTTATCGGCGGGGTCTCCACGGTAGTT
+
FGGGGGGGGGGGGGGGGGGGGFGGGGGGCGG,F,FGGGGGGCGGGG@FGGGG9EFEFGGG8CCEGGGGG7F<EGGGGGGG<,?5EFG7F:FGGGFGGADG,F@FG,EE,B@<CEF5B?B,6,:9D?FD<+C,53FD<,,,,3,,8,,3+663,FD<@,;B:8,34@3*34@,,3@EA,C,2*7>84,,*>8****/;+<0+<+0**;**:5E**2*110*+0390++*+2*75/)<7*.C))8)***18))/C7))8**/0*0*)**.0*9**0).,2).)(01*0.((0<67)
@M04650:207:000000000-C238N:1:1101:5370:4340 1:N:0:19
ACTCCTACGGGAGTCAGCAGTGGGGAATATTGCACAATGGGCGAAAGCCTGACGCAGCGACGCCGCGTGAGGGAAGAAGGTTTTCGGATTGTAAACCTCTGTCTTCGGGGACGATAATGACGGTACCCGAGGAGGAAGCCACGGCTAACTACGTGCCAGCAGCCGCGGTAAAACGTAGGTGGCAAGCGTTGTCCGGAATTACTGGGTGTAAAGGGAGCGCAGGCGGGATGGTAAGTTGAATGTGAAAACTATGGGCTCAACCCATAGACTGCGTTCAAAACTACTGTTCTTG
+
GGGGGGGGGGGCFGFGGGGGFFGGGGGFFGGGGAFGGGGGGGGGGGGGGFGG8FGGGGGGGGDGGGGFEEGGGGGGGGGCGGGGGGGGDGGGGGGGGGGGGGGGGGGGCGGEGGGGGFGFGGCFFGGGGGGGGGGGGGGGGFGGGGGGGFGGGGGGGGGGGGGFG>EEGGDFGFEGGCFG9FGGGGGGGGGGGC8EGGDCDGGGGGGD*9?FGCEFGGGGEGGGGGG=EDF:=7C<>F?>FGBF>:77@DGDFGG>F:F4F5*9?779@FF:DD>EBFG4)8DFBFFBD?FD
@M04650:207:000000000-C238N:1:1101:20032:4355 1:N:0:19
ACTCCTACGGGAGGCAGCAGTAGGGAATCTTCGGCAATGGGGGCAACCCTGACCGAGCAACGCCGCGTGAGTGAAGAAGGTTTTCGGATCGTAAAACTCTGTTGTTAGAGAAGAACGTGTGTGGGAGTGGAAAATCCATGCAGTGACGGTATCTAACCAGAAAGGGACGGCTAACTACGTGCCAGCAGCCGCGGTAATACGTAGGTCCCGAGCGTTGTCCGGATTTATTGGGCGTAAAGCGAGCGCAGGTGGTTTATTAAGTCTGGTGTAAAAGGCAGTGGCTCAACCATTGTT
+
GGGGGGGGGGGGGGGGGGGGFGGGGGGGGGGGGGGGGGGGGGGGGGGGGGGGGGGGGGGGGGGGGGGGGGGGGGGGGGGGGGGGGGGGGGGGGGGGGGGGGGGGGGGGGGGGGGGGGGGGGGGGGGGGGGGGGGGGGGGGGGGFGGGGGGGGGGGGGGGGGGGGGGGGDEGGGGG?CGGGFEGGGGGFGDGGGGGGDGGGGFFGGGFEEEEEGGCEGGGGGGGAE97+0>FE>E5CDC?GFGFFGGD<;1>F7CCF49@FE?FGFGGBFF4FFFEF:69?F?GFFFF?1?*)-)
@M04650:207:000000000-C238N:1:1101:24497:4440 1:N:0:19
ACTCCTACGGGAGGCAGCAGTAGGGAATCTTCGGCAATGGGGGCAACCCTGACCGAGCAACGCCGCGTGAGTGAAGAAGGTTTTCGGATCGTAAAACTCTGTTGTTAGAGAAGAACGTTAAGTAGAGTGGAAAATTACTTAAGTGACGGTATCTAACCAGAAAGGGACGGCTAACTACGTGCCAGCAGCCGCGGTAATACGTAGGTCCCAAGCGTTGTCCGGAATTATTGGGCGTAAAGAGCTCGTAGGCGGTTTGTCGCGTCTGCTGTGAAAACTCGAGGCTCAACCTCGGGC
+
GGGGGGGGGGGGGGGGGGGGGGGGGGGGGGGGGGGGGGGGGGGGGGGGGGGGGGGGGGGGGGGGGGGGGGGGGGGGGGGGGGGGGGGCFGGGGGGGGGGGGGGGGGGGGGGGGGGGGGGGGGGGGGGGCGFGGGGGGGGGGGGGGGGGGGGGGGGGGGGGGGGGGGGGGGGGGGGGGGGGGGGGGFGGGGGGGGGGGGGGGGCFGCEGGFGCDEEEEDFD=D:CFGGGGG6CFEG5DGFFFGFFDDCC:GGGDGGFFFFFGFGGFGGF?7@BFFF@<1D>@BCF??FFFFB?>1
@M04650:207:000000000-C238N:1:1101:19952:4459 1:N:0:19
ACTCCTACGGGAGGCAGCAGTGGGGAATATTGCACAATGGGCGAAAGCCTGATGCAGCGACGCCGCGTGAGGGAAGAAGGTTTTCGGATTGTAAACCTCTGTCTTCGGGGACGATAATGACGGTACCCGAGGAGGAAGCCACGGCTAACTACGTGCCAGCAGCCGCGGTAAAACGTAGGTGGCAAGCGTTGTCCGGAATTACTGGGTGTAAAGGGAGCGCAGGCGGGATGGTAAGTTGAATGTGAAAACTATGGGCTCAACCCATAGACTGCGTTCAAAACTACTGTTCTTG
+
GGGGGGGGGGGGGGGGGGGGGGGGGGGGGGGGGGGGGGGGGGGGCGGGGGGGGGGGGGGGGGGGGGGGGGGGGGGGGGGGGGGGGGGGGGGGGFGGGGGGGGGGGGFGGGGGGGGGCGCGGGGGGGG@FEEGGGGGGGGGGGGCEGGGGGGGGGGGGGGGGGGCGGGGGGGGGFE8EGGGGFGFGF*8CDGGFCCEGD>FDCEEDGGG1?F7EFCCEDGGGGGCEEEEGGGGFEGGGG?7=C6BFFGFF4>7>D*<>FFFFFGGFG<<?B?FF5:@BFGB57>?B4=)4F?4
@M04650:207:000000000-C238N:1:1101:18325:4472 1:N:0:19
ACTCCTACGGGAGGCAGCAGTAGGGAATCTTCGGCAATGGGGGCAACCCTGACCGAGCAACGCCGCGTGAGTGAAGAAGGTTTTCGGATCGTAAAACTCTGTTGTTAGAGAAGAACGTTAAGTAGAGTGGAAAATTACTTAAGTGACGGTATCTAACCAGAAAGGGACGGCTAACTACGTGCCAGCAGCCGCGGTAATACGTAGGTCCCAAGCGTTGTCCGGATTTATTGGGCGTAAAGCGAGCGCAGGTGGTTTCTTAAGTCTGATGTAAAAGGCAGTGGCTCAACCATTGTG
+
GGGGGGGGGGGGGGGGGGGGGGGGGGGGGGGGGGGGGGGGGGGGGGGGGGGGGGGGGGGGGGGGGGGGGGGGGGGGGGGGGGGGGGGGGGGGGGGGGGGGGGGGGGGGGGGGGGGGGFGGGGGGGGGGGGGGGGGGGGGGGGGGGGGGGGGGGGGGGGGGGGGGGGGGGGGGGGGGGGGGGGGGGGGGGGGGGGGGGGGGGGCEEGGFGGGGGGEGGGGGGGDGGGGGGGGGFGGDGGFGEDEFGGGGFDGGGGFF?FFFGFGCFGGFFFFFFFBFBFGF@B4FF?F?FFFFF4
@M04650:207:000000000-C238N:1:1101:19831:4482 1:N:0:19
ACTCCTACGGGAGGCAGCAGTGGGGAATATTGCACAATGGGCGAAAGCCTGATGCAGCGACGCCGCGTGAGGGAAGAAGGTTTTCGGATTGTAAACCTCTGTCTTCGGGGACGATAATGACGGTACCCGAGGAGGAAGCCACGGCTAACTACGTGCCAGCAGCCGCGGTAAAACGTAGGTGGCAAGCGTTGTCCGGAATTACTGGGTGTAAAGGGAGCGCAGGCGGGATGGTAAGTTGAATGTGAAAACTATGGGCTCAACCCATAGACTGCGTTCAAAACTACTGTTCTTG
+
GGGGGGGGGGGGGGGGGGGGGGGGGGGGGGGGGGGGGGGGGGGGGGGGGGGGGGGGGGGGGGGGGGGGGGGGGGGGGGGGGGGGGGGGGGGGGGGGGGGGGGGGGGGGGGGGGGGGGGGGGGGGGGGGGGGGGGGGFCGGGGGGGGGGGGGGGGCFGGGGGGGGGGGGFGGGGGGFGGGGGGGGGGGGEGGGGGGGGGGG?EGGGF;CCFGGGGGGGGGGGGGGGGE5EDGGFFGFCF?GFGFFGGGGFGGGGGFFFFFFFFGGFG<24=@F>BFFFFGFF?C@BFFB>FF>
@M04650:207:000000000-C238N:1:1101:26534:4487 1:N:0:19
ACTCCTACGGGAGGCAGCAGTGGGGAATATTGCACAATGGGCGAAAGCCTGATGCAGCGACGCCGCGTGCGGGAAGAAGGCCTTCGGGTTGTAAACCGCTTTTGTCAGGGAAGAAAAGGTTCTGGCTAATACCTGGGACTCATGACGGTACCTGAAGAATAAGCACCGGCTAACTACGTGCCAGCAGCCGCGGTAATACGTAGGTGGCAAGCGTTGTCCGGATTTATTGGGCGTAAAGCGAGCGCAGGCGGTTTCTTAAGTCTGATGTGAAAGCCCCCGGCTCAACCGGGGAGG
+
GGGGGGGGGGGGGGGGGGGGGGGGGGGGGGGGGGGGGGGGGGGGGGGGGGGGGGGGGGGGGGGGGGGGDGGGGGDGGGGGFFGGGGGGFGGGGGGGGGGGGGGGGGGGGGGGGGGGGGGGGGGGGGGGGGGGGGGGGGGGGFGFGGGGGGFGGGGGGCGGGGGGGGGGGGGGGGGGFGGGGGGGGGGFGGGGGGCEGGGGGGGGGGGGGFGGGEGGGGGGEDGEFGGGGGGGFGGGGC=DEGFFGGGC@)979CFFFFFBCFG=FC:<@4@FF?FFF;DD:7>F@FFF>EF9>F
@M04650:207:000000000-C238N:1:1101:10744:4513 1:N:0:19
ACTCCTACGGGAGGCAGCAGTGGGGAATATTGCACAATGGGCGCAAGCCTGATGCAGCCATGCCGCGTGTATGAAGAAGGCCTTCGGGTTGTAAAGTACTTTCAGCGAGGAGGAAGGCGTTGTGGTTAATAACCGCAGCGATTGACGTTACTCGCAGAAGAAGCACCGGCTAACTCCGTGCCAGCAGCCGCGGTAATACGGAGGGTGCAAGCGTTAATCGGAATTACTGGGCGTAAAGCGCACGCAGGCGGTCGGTAAAGTCGGATGTGAAATCCCCGGGCTCAACCTGGGAAC
+
GGGGGGGGGGGGGGGGGGGGGGGGGGGGGGGGGGGGGGGGGGGGGGGGGGGGGGGGGGCFGGGGGGGGGGGGGGGGGGGGGGGFGGGGGGGGGGGGGGGGGGGGGGGEGEGGGGGGGCGG:CCGGFGGGGGGGFGE7FGGG8FGGGGEGGGGGG@FGGGGGGGGGGGGGGGGFFGGGGGGGGGGGGGGGGGGGGGGGGGGGGGCEEGGGGGGGGDGGGGGEDEFGFFF?CFGFGGEGGFGFGFEGGGGFGGGG)97)5@@FFC<:CD?FFF==BFF?FD@BB5=@F58<FFFF-
@M04650:207:000000000-C238N:1:1101:11161:4515 1:N:0:19
ACTCCTACGGGAGGCAGCAGTAGGGAATCTTCGGCAATGGACGAAAGTCTGACCGAGCAACGCCGCGTGAGTGAAGAAGGTTTTCGGATCGTAAAACTCTGTTGTTAGAGAAGAACAAGGATGAGAGTAGAATGTTCATCCCTTGACGGTATCTAACCAGAAAGCCACGGCTAACTACGTGCCAGCAGCCGCGGTAATACGTAGGTGGCAAGCGTTGTCCGGATTTATTGGGCGTAAAGCGAGCGCAGGCGGTTTCTTAAGTCTGATGTGAAAGCCCCCGGCTCAACCGGGG
+
GGGGGGGGGGGFGGGGGGGGGGGGGGGGGGGGGGGGGGGGGGGGGGDGGGGGGGGCEGG@FCFGGGGEGGGGGGGGGGGGFFGGGGGGGGGGGGGGGGGGGGGGFGGGGGGGFGGGGGGGGCFFGGGGGFGGGGGGGGGGGGGGGGGGEGGFGGGGGGGGGFGGGFGC7EGGFGGGGG>FFGGGGGGC7CEGGGGGGCFGG9CCGGCCC6EG558CEGFFEDE*AFGGGGGGFGG5DGFGFGFFGGGC5DDDCDDF?FFFGFGGB*:)7@@@F4?4:?DFFFDEFFFFFFF9
@M04650:207:000000000-C238N:1:1101:14232:4552 1:N:0:19
ACTCCTACGGGAGGCAGCAGTGGGGAATATTGCACAATGGGCGAAAGCCTGATGCAGCGACGCCGCGTGAGGGAAGAAGGTTTTCGGATTGTAAACCTCTGTCTTCGGGGACGATAATGACGGTACCCGAGGAGGAAGCCACGGCTAACTACGTGCCAGCAGCCGCGGTAAAACGTAGGTGGCAAGCGTTGTCCGGAATTACTGGGTGTAAAGGGAGCGCAGGCGGGATGGTAAGTTGAATGTGAAAACTATGGGCTCAACCCATAGACTGCGTTCAAAACTACTGTTCTTG
+
GGGGGGGGGGGGGGGGGGGGGGGGGGGGGGGGGGGGGGGGGGGGGGGGGGGGGGGGGGGGGGGGGGGGGGGGGGGGGGGGGGGGGGGGGGGGGGGGGGGGGGGGGGGGGGGGGGGGGGGGGGGGGGGGGGEGGGGGGGGGGGGGGGGGGGGGGGGGGGGGGGGGGGGGGGGGGGGGGGGGGGGGGFGGEGGGGGGCGGGFGGEGGGFGGGGGGGGGDDGGGDCGGGGEC*CFF9FFFGFG6:9FGGGGFFFGGGGFFFFFFF3CFF4<FFFF>D3@?BCFFDGFFFFFFBFF
@M04650:207:000000000-C238N:1:1101:12521:4579 1:N:0:19
ACTCCTACGGGAGGCAGCAGTGGGGAATATTGCACAATGGGGGAAACCCTGATGCAGCAACGCCGCGTGAGTGATGACGGTCTTCGGATTGTAAAGCTCTGTCTTTGGGGACGATAATGACGGTACCCAAGGAGGAAGCCACGGCTAACTACGTGCCAGCAGCCGCGGTAATACGTAGGTGGCGAGCGTTGTCCGGATTTACTGGGCGTAAAGGGAGCGTAGGCGGATTTTTAAGTGGGATGTGAAATACCCGGGCTCAACCTGGGTGCTGCATTCCAAACTGGAAATCTAG
+
GGGGGGGGGGGGGGGGGGGGGGGGGGGGGGGGGGGGGGGGGGGGGGGGGGGGGGGGGGGFGGGGGGGGGGGGGGGGGGGGGGGGGGGGGGGGGGGGGGGGGGGGGGGGGGGGGGGGGGGGGGGGGGGGGGFCBFGGGGGGGGGGGGFGGGGGGGGGGGGGFGDGGGGGGGGGGFGFGEFGGGGGGE5EEGGGGBCG5EGGGGGGGGGGDEEEF7CCCDG3CDGCG=5:ECDF>EGGGGFG?G)9C:CCFGG<DDGFEFFFGFCFFGGFF?FFFFF?<<CFF20<?FF9:@64
@M04650:207:000000000-C238N:1:1101:23034:4623 1:N:0:19
ACTCCTACGGGAGGCAGCAGTGGGGAATATTGCACAATGGGGGAAACCCTGATGCAGCAACGCCGCGTGAGTGATGACGGTCTTCGGATTGTAAAGCTCTGTCTTTGGGGACGATAATGACGGTACCCAAGGAGGAAGCCACGGCTAACTACGTGCCAGCAGCCGCGGTAATACGTAGGTGGCGAGCGTTGTCCGGATTTACTGGGCGTAAAGGGAGCGTAGGCGGATTTTTAAGTGGGATGTGAAATACCCGGGCTCAACCTGGGTGCTGCATTCCAAACTGGAAATCTAG
+
GGGGGGGGGGGGGGGGGGGGGGGGGGGGGGGGGGGGGGGGGGGGGGGGGGGGGGGGGGGGGGGGGGGGGGGGGGGGGGGGGGGGGGGGGGGGGGGGGGGGGGGGGGGGGGGGGGGGGGGGGGGGGGGGGGGGGGGGGGGGGGGGGGGGGGGGGGGGGGGGGGGGGGGGGGGGGGGGGGGGGGGGGGGGGGGGGGGGGGGGGGGGGGGGGGGGFGGGGGGGGGGGGGGGGGGGFGGGGGFGFGFFGFGGFGFF3DDFFFFFGFGGFGGFFFFFFFFFFFGFFFGF?FFFFFFF
@M04650:207:000000000-C238N:1:1101:5132:4639 1:N:0:19
ACTCCTACGGGAGGCAGCAGTGGGGAATTTTGCGCAATGGGCGAAAGCCTGACGCAGCAACGCCGCGTGCGGGATGACGGCCTTCGGGTTGTAAACCGCTTTCAGCAGGGATGATAATGACAGTACCTGCAGAAGAAGCTCCGGCTAACTACGTGCCAGCAGCCGCGGTAATACGTAGGGAGCAAGCGTTATCGGGATTTATTGGGCGTAAAGCGCGCGTAGGCGGTTTGTTAAGCGGAATCTCTAATCTGAGGGCTCAACCCCCAGCCGGATTCCTAACTGGCAGACTCGCGG
+
FFD<CAFFCCFCFE7C@CCFEEEFE;CEFF9F,@FGGGGGCGGCFCCFF@EC@FGCFCDGGGDFGGG@FGGGDFGGGGGEGDGGFGG:BCGGGGGGGG7@++BDC<F=FB>,@DFGGAD9@FFBE<FFG<EFGFF@FGC,>3@:@FFCF9<BFB:7>FGGGGCFGCEGGG<+?9C?BEGGGE7:FFEC48C:C*:::*2+<AGEGGFEE*=CEC>8:DG55<E68>:EEGGG7+:0><>)<=4@CFG7=*::CFG3>)960)/77CD<:B:@E37B).77@>C:::71?:@0;(
@M04650:207:000000000-C238N:1:1101:14591:4651 1:N:0:19
ACTCCTACGGGAGGCAGCAGTGGGGAATATTGCACAATGGGCGAAAGCCTGATGCAGCGACGCCGCGTGAGGGAAGAAGGTTTTCGGATTGTAAACCTCTGTCTTCGGGGACGATAATGACGGTACCCGAGGAGGAAGCCACGGCTAACTACGTGCCAGCAGCCGCGGTAAAACGTAGGTGGCAAGCGTTGTCCGGAATTACTGGGTGTAAAGGGAGCGCAGGCGGAATGCCAAGTTGAATGTGAAAACTATGGGCTCAACCCATAGACTGCGTTCAAAACTGGCGTTCTTG
+
GGGGGGGFGGGGEEGGGGDGGGGGGGGGGGGGGGGGGGGGGGGGGGGGGGGGGGGGGGGGGG>FGGGGGGGGGGGGGGGGGGGFGGGGGGGGGGGGGGGGGGGGGGGGGGGEGGCGGGGGGGGGGGGGGDEG:FGGFGGGGGGGGFEGGGGAFGGGGGGGGGGGGGEE@CFFGGGFGCEFGFCFGGGGEEEEGGGGGG8FGGGGGF:5:CFFFC>FG375CDDEGGCCCFCC?6CCGGFDBG8FGGCFFFFF7C<FF>49C>D55<9<F??FF535(6CF>:C?>@@065/)
@M04650:207:000000000-C238N:1:1101:8517:4676 1:N:0:19
ACTCCTACGGGAGGCAGCAGTGGGGAATATTGCACAATGGGGGAAACCCTGATGCAGCAACGCCGCGTGAGTGATGACGGTCTTCGGATTGTAAAGCTCTGTCTTTGGGGACGATAATGACGGTACCCAAGGAGGAAGCCACGGCTAACTACGTGCCAGCAGCCGCGGTAATACGTAGGTGGCGAGCGTTGTCCGGATTTACTGGGCGTAAAGGGAGCGTAGGCGGATTTTTAAGTGGGATGTGAAATACCCGGGCTCAACCTGGGTGCTGCATTCCAAACTGGGAATCTCA
+
GGGGGGGGGGGGGGGGGGGGGGGGGGGGGGGGGGGGFGGGGGGGGGGGGGGGGGGGGGGCGGGGGGGGGGGGGGGGGGGGGGGGGGGGGGGGGGGGGGGGGGGGGGGGGGGGGGGGGGGGGGGGGGGGGGGGGFFGGGFGFEFFGGGGGGGGDB7FGGGGGFGGGGGGGG:FGGGGGGGGGFCEEGGGGGGGFFEGEGGGGGGGGGFEEG5=FG>FCDGGGGEGG==EE=EGFGGGDDFFFDFFGGGGFGGGGG3).>=?FFC<4C<03B=F?FFF:9>F:AGFFFF??F*)
@M04650:207:000000000-C238N:1:1101:17238:4677 1:N:0:19
ACTCCTACGGGAGGCAGCAGTAGGGAATCTTCGGCAATGGGGGCAACCCTGACCGAGCAACGCCGCGTGAGTGAAGAAGGTTTTCGGATCGTAAAACTCTGTTGTTAGAGAAGAACGTGTGTGGGAGTGGAAAATCCATGCAGTGACGGTATCTAACCAGAAAGGGACGGCTAACTACGTGCCAGCAGCCGCGGTAATACGTAGGTCCCGAGCGTTGTCCGGATTTACTGGGCGTAAAGGGAGCGTAGGCGGATTTTTAAGTGGGATGTGAAATACCCGGGCTCAACCTGGGTG
+
GGGGGGGGGGGGGGGGGGGGGGGGGGGGGGGGGGGGGGGGGGGGGGGGGGGGGGGGGGGGGGGGGGGGGGGGGGGGGGGGFGGGGGGGGGGGGGGGGGGGGGGGGGGGGGGGGGGGGGGGGGGGGGGGGGGGGGGGGGGGGGGGGGGGGGGGGGGGGGGGGGGGGGGGGGGGGGGGGGGFGGGGGGGGGGGGGGGGGGGGGGGGGCGCFGGGGGGGGGGGGGGECFGGGGGGFGDGGGFGFFFBGDDGEGGGGDC?=?FFGFGGF4>?6=*@=FBB2:D@@B3>?FF??FFF:B
@M04650:207:000000000-C238N:1:1101:20365:4716 1:N:0:19
ACTCCTACGGGAGGCAGCAGTAGGGAATCTTCGGCAATGGACGAAAGTCTGACCGAGCAACGCCGCGTGAGTGAAGAAGGTTTTCGGATTGTAAAACTCTGTTGTTAGAGAAGAACGTTAAGTAGAGTGGAAAATTACTTAAGTGACGGTATCTAACCAGAAAGGGACGGCTAACTACGTGCCAGCAGCCGCGGTAATACGTAGGTCCCAAGCGTTGTCCGGATTTATTGGGCGTAAAGCGAGCGCAGGTGGTTTCTTAAGTCTGATGTAAAAGGCAGTGGCTCAACCATTGTG
+
GGGGGGGGGEDGGGGGGGGGGCFGGGGDFGGGFCFGGFGGGGGEGGGFGGGGGGGGGGGFGGGFGGGGGGGFGGGGGGGGGGFGGGGGGGFGGFGGGFGGGGFGFFGGGGGGGGGFFDFFGG<FEFGFGGFGFCFFFGFGGDGF3DGGGGGGGGGGGGGGGGGGCCEFGEGGGGGGGGEFGGGFCDFEC,=7EC:EEGGEFCEGGF9C8CGGCECCE<D+:DGG5+CGGGGG4ECECFFGFGEFC5CD)*9<CFGF==F=F@FC=>7>FB67=F35,4C@FF5F=008:4*-64
@M04650:207:000000000-C238N:1:1101:7640:4722 1:N:0:19
ACTCCTACGGGAGGCAGCAGTGGGGAATATTGCACAATGGGCGAAAGCCTGATGCAGCGACGCCGCGTGAGGGAAGAAGGTTTTCGGATTGTAAACCTCTGTCTTCGAGGACGAAGAAGTGACGGTACTCGAGGAGGAAGCCACGGCTAACTACGTGCCAGCAGCCGCGGTAAAACGTAGGTGGCAAGCGTTGTCCGGAATTACTGGGTGTAAAGGGAGCGCAGGCGGGATGCCAAGTTGGACGTGAAATCTATGGGCTCAACCCATAGCGTGCGTTCAAAACTGGCGTTCTTG
+
GGGGGGGGGGG7FGGGGGGGGGGGGGGGGGGGGGGGGGGGGGGGGGGGGGGGGGGGGFGGEGGGGGGGGGGGGGGGGGGGGGGGGGGGGGGGGGGGGGGGGGGGGGGGGGGGEGGGGGGGGGGGGGGGGGGGGGGGGGGGGGGGGGGGGGGGGGGGGGGGGGGGGFGGGGFGGGGGGGGGGGGGGGGGGGEGGGGGGGGGGGGGGGGGFEGFFGGGGGGGGGGGGGGGGGGGFGGCGGFC?CFFGGC/9CGG=FC@FFFF?7DG>GF?F?D>>@B>?FG?F>GFFFFF?E5<<4
@M04650:207:000000000-C238N:1:1101:16365:4759 1:N:0:19
ACTCCTACGGGAGGCAGCAGTGGGGAATATTGCACAATGGGCGAAAGCCTGATGCAGCGACGCCGCGTGAGGGAAGAAGGTTTTCGGATTGTAAACCTCTGTCTTCGGGGACGATAATGACGGTACCCGAGGAGGAAGCCACGGCTAACTACGTGCCAGCAGCCGCGGTAATACGTAGGTCCCGAGCGTTGTCCGGATTTATTGGGCGTAAAGCGAGCGCAGGTGGTTTATTAAGTCTGGTGTAAAAGGCAGTGGCTCAACCATTGTATGCATTGGAAACTGGTAGACTTGAGT
+
GGGGGGGGGGGGGGGGGGGGGGGGGGGGGGGGGGGGGGGGGGGGGGGGGGGGGGGGGGGGGGGGGGGGGGGGGGGGGGGGGGGGGGGGGGGGGGGGGGGGGGGGGGGGGGGGGGGGGGGGGGGGGGGGGGGGGGGGGGGGGGGGGGGGGGGGGGGGGGGGGGGGGGGGGGGGGGGGGGGGGGGGGGGGEGGGGGGGGGGGGGGGGGGGGGGGGGGGGGGGGGGFGG:EGGGGFGGGGGFFFGFFGGGGFGGGGGGFFFFFGFGGBCCAFFFFFFFFFFFFFFGFFFFAAFFFF)
@M04650:207:000000000-C238N:1:1101:18584:4831 1:N:0:19
ACTCCTACGGGAGGCAGCAGTGGGGAATATTGCACAATGGGCGAAAGCCTGATGCAGCGACGCCGCGTGAGGGAAGAAGGTTTTCGGATTGTAAACCTCTGTCTTCGGGGACGATAATGACGGTACCCGAGGAGGAAGCCACGGCTAACTACGTGCCAGCAGCCGCGGTAAAACGTAGGTGGCAAGCGTTGTCCGGAATTACTGGGTGTAAAGGGAGCGCAGGCGGGATGGTAAGTTGAATGTGAAAACTATGGGCTCAACCCATAGACTGCGTTCAAAACTACTGTTCTTG
+
GGGGGGGGGGGGGGGGGGGGGGGGGGGGGGGGGGGGGGGGGGGGGGGGGGGGGGGGGGGGGGGGGGGGGGGGGGGGGGGGFGGGGGGGGGGGGGGGGGGGGGGGGGGGGGGGGGGGGGGGGGGGGGGGGGGGGGGDGGGGGGGGGGGGGGGGGGFGGGGGGGGGGGGGGGGGGGGGGGGGGGGGDFDEE8=G:CGGEGGGGG9CFFCECCCEGGGGGG<3:DEEGGGEGDG<=EFCDFFC4:=FGGGG@CFGGGG40;FFGFGD)>F>?FF:BFEFFFG?>?GF?F7>AF?A
@M04650:207:000000000-C238N:1:1101:18873:4834 1:N:0:19
ACTCCTACGGGAGGCAGCAGTGGGGAATATTGCACAATGGGGGAAACCCTGATGCAGCAACGCCGCGTGAGTGATGACGGTCTTCGGATTGTAAAGCTCTGTCTTTGGGGACGATAATGACGGTACCCAAGGAGGAAGCCACGGCTAACTACGTGCCAGCAGCCGCGGTAATACGTAGGTGGCGAGCGTTGTCCGGATTTACTGGGCGTAAAGGGAGCGTAGGCGGATTTTTAAGTGGGATGTGAAATACCCGGGCTCAACCTGGGTGCTGCATTCCAAACTGGGAAGCTAG
+
GGGGGGGGGGGGGGGGGGGGGGGGGGGGGGGGGGGGGGGGGGGGGGGGGGGGGGGGGGGGGGGGGGGGGGGGGGGGGGGGGGGGGGGGGGGGGGGGGGGGGGGGGGGGGGGEGGGGGGGGGGGGGGGFGGGGGGGGGGGGGGGGGGGGGGGGGGGGGGGGGGGGGGGGGGGGGGGGGGGFGGGGGGGGGGGGGGEEGEGGGGGGGGGGGGGGGGGGGGGGGGGGGG=EGGGDFGGGGGF:/>@F>GGGFGFGGGGE@F?FGF<F@C9?:BFF49?7-)2@FAGFFFF(47/5
@M04650:207:000000000-C238N:1:1101:21252:4842 1:N:0:19
ACTCCTACGGGAGGCAGCAGTGGGGAATATTGCACAATGGGCGAAAGCCTGATGCAGCGACGCCGCGTGAGGGAAGAAGGTTTTCGGATTGTAAACCTCTGTCTTCGGGGACGATAATGACGGTACCCGAGGAGGAAGCCACGGCTAACTACGTGCCAGCAGCCGCGGTAAAACGTAGGTGGCAAGCGTTGTCCGGAATTACTGGGTGTAAAGGGAGCGCAGGCGGGATGGTAAGTTGAATGTGAAAACTATGGGCTCAACCCATAGACTGCGTTCAAAACTACTGTTCTTG
+
GGGGGGGGGGGGGGGGGGGGGGGGGGGGGGGGGGGGGGGGGGGGGGGGGGGGGGGGGGGGGGGGGGGGGGGGGGGGGGGGGGGGGGGGGGGGGGGGGGGGGGGGGGGGGGGGGGGGGGGGGGGGGGGGGGGGGGGGGGGGGGGGGGGGGGGGGGGGGGGGGGGGGGGGGGGFGGGGGGGGGGGGGGGGGGGGGGGGGGFGGGGGGGEEECFFGGGGGGGGGGGGGGGDGGGFFGGC:FFFFGFFGGGGFGGFGGGFF>FFCFGDFGFA?7@FFDFDBFGFFFC48?@<AF?<
@M04650:207:000000000-C238N:1:1101:17699:4865 1:N:0:19
ACTCCTACGGGAGGCAGCAGTGGGGAATATTGCACAATGGGCGCAAGCCTGATGCAGCCATGCCGCGTGTATGAAGAAGGCCTTCGGGTTGTAAAGTACTTTCAGCGGGGAGGAAGGCATTGTGGTTAATAACCACAGTGATTGACGTTACCCGCAGAAGAAGCACCGGCTAACTCCGTGCCAGCAGCCGCGGTAATACGGAGGGTGCAAGCGTTAATCGGAATTACTGGGCGTAAAGCGCACGCAGGCGGTCTGTCAAGTCGGATGTGAAATCCCCGGGCTCAACCTGGGAAC
+
GGGGGGGGGGGGGGGGGGGGGGGGGGGGGGGGGGGGGGGGGGGEGGGGGGGGGGGGGGGGGGGGGGGGGGGGGGGGGGGGGGGGGGGGGGGGGGGGGGGGGGGGGGGGGGGGGGGGGGGGGGGGGGGGGGGGFGGGGCGGGGFGFGGGGGGGGGGGGGGFGGGGGGGDFGGGGGCFCGGGEGGGGGGGFGGGGGGGGGGGGGGGGGGGGGGGG5EGGGGGCDGGFGFDG4FG@:CGDGFGFGFFGGGGFDGGGGF8=FFF?7CDFGG:FFFF*9?<(7<5@9FFFFF:7F>:>3
@M04650:207:000000000-C238N:1:1101:6508:4867 1:N:0:19
ACTCCTACGGGAGGCAGCAGTGGGGAATATTGCACAATGGGCGAAAGCCTGATGCAGCGACGCCGCGTGAGGGAAGAAGGTTTTCGGATTGTAAACCTCTGTCTTCGAGGACGAAGAAGTGACGGTACTCGAGGAGGAAGCCACGGCTAACTACGTGCCAGCAGCCGCGGTAATACGTAGGGAGCAAGCGTTATCCGGATTTATTGGGCGTAAAGCGCGCGTAGGCGGTTTGTTAAGCGGAATCTCTAATCTGAGGGCACAACCCCCAGCCGGATTCCGAACTGGCAGACTCGG
+
GGGGGGGGGGGFGGGGGGGGGGGGGGGGGGGGGGGGFGGGGGGGGGGGGGGGGGGGGGGGGGGGGGGGGGGGGGGGGGGGGGGGGGGDGGGGGGGGGGGGGGGGGGGFGGGGGGGGGGGGGGGGGGGGGGGGGGDDGGGGGGGGGGGDGGGGGGGGGGGGGGGGF7EGFGG7FGGGG9FFG8+BEGGGGGGG>FGGGGEECFDEF?FGGGG5EFGGE:DGGGEGGGGGGGDE>FF+?CDDFGF?GFGFFGGGF>FFD@5<>@CG:DGBFF>B@BEE):FE:>*=@:)4:F64:(
@M04650:207:000000000-C238N:1:1101:17143:4920 1:N:0:19
ACTCCTACGGGAGGCAGCAGTGGGGAATATTGCACAATGGGGGAAACCCTGATGCAGCAACGCCGCGTGAGTGATGACGGTCTTCGGATTGTAAAGCTCTGTCTTTGGGGACGATAATGACGGTACCCAAGGAGGAAGCCACGGCTAACTACGTGCCAGCAGCCGCGGTAATACGTAGGTGGCGAGCGTTGTCCGGATTTACTGGGCGTAAAGGGAGCGTAGGCGGATTTTTAAGTGGGATGTGAAATACCCGGGCTCAACCTGGGTGCTGCATTCCAAACTGGGAATCTAG
+
GGGGGGGGGGGGGGGGGGGGGGGGGGGGGGGGGGGGGGGGGGGGGGGGGGGGGGGGGGGGGGGGGGGGGGGGGGGGGGGGGGGGGGGGGGGGGGGGGGGGCFGGGGGGGGGGGGGGGGGGGGGGGGGGGGGGFGGGGFGGEFDGGGGGGGGGGFGGGGGGGGGGGGEGFDEGGGGGGGGGFFGGGGGEEEGGC9EEGG5EGGGGGGGGGDEFGFEFGGG<EDCCGGEGG*A7@CFFGG@FFD4BFGF7@CGGGGGFFFFFGF*CFFFFFFF4;?BFAAGFF3C?F44(5FB4
@M04650:207:000000000-C238N:1:1101:7396:4935 1:N:0:19
ACTCCTACGGGAGGCAGCAGTGGGGAATATTGCACAATGGGCGAAAGCCTGATGCAGCGACGCCGCGTGAGGGAAGAAGGTTTTCGGATTGTAAACCTCTGTCTTCGGGGACGATAATGACGGTACCCGAGGAGGAAGCCACGGCTAACTACGTGCCAGCAGCCGCGGTAAAACGTAGGTGGCAAGCGTTGTCCGGAATTACTGGGTGTAAAGGTAGCGCAGGCGGGATGGTAAGTTGAATGTGAAAACTATGGGCTCAACCCATAGACTGCTTTCAAAACTACTGTTCTTGCG
+
EGFGDFFFGEG@FGGEEEF@FGGGC7FFEFEFGGGGGGGG8F@CGGGGGGGCFGG<FFEGGGGGGGGGG7FE@FGGBFBFGFGGGDDEGGGEFGGGGGGGGGGGGGGGGD@GDEEDGGFFFFGGGGADF@FCE<7C<F7FGGGGGGGGGGGGEEFFFGGDGC@FGGGGGCFG9<:FGGGGGFGGGGGGGCEGGGG>CCFGGGFFFGCGCFFGGG0<?FDGCD=EGGGDCGGGF7CF7C6F?FF4>CGGFC>7:D7>7>FFG:3C@C74?7;4*0/06:>F@?748FFAF?84)(
@M04650:207:000000000-C238N:1:1101:13904:4975 1:N:0:19
ACTCCTACGGGAGGCAGCAGTAGGGAATCTTCGGCAATGGGGGCAACCCTGACCGAGCAACGCCGCGTGAGTGAAGAAGGTTTTCGGATCGTAAAACTCTGTTGTTAGAGAAGAACGTTAAGTAGAGTGGAAAATTACTTAAGTGACGGTATCTAACCAGAAAGGGACGGCTAACTACGTGCCAGCAGCCGCGGTAATACGTAGGTCCCAAGCGTTGTCCGGATTTATTGGGCGTAAAGCGAGCGCAGGTGGTTTCTTAAGTCTGATGTAAAAGGCAGTGGCTCAACCATTGTG
+
GGGGGGGGGGGGGGGGGGGGGGGGGGGGGGGGGGGGGGGGGGGGGGGGGGGGGGGGGGGGGGGGGGGGGGGGGGGGGGGGGGGGGGGGGGGGGGGGGGGGGGGGGGGGGGGGGGGGGGGGGGGGGGGGGGGGGGGGGFGGGFGGGGGGDGGGGGGGGGGGGGFGGGGGDGEGGGGGGGGFGGGCFDCGGGEGGGGGGGGGGGGGGFCCFGGGGGGC*>FGGG5>E6EGGGFA:C):>F=FFGFFD3DGF>GGGGG?FFFFGFGGB:7-*96B4@)>?F<F4:*6?FF:BF@A4)
@M04650:207:000000000-C238N:1:1101:16465:4998 1:N:0:19
ACTCCTACGGGAGGCAGCAGTGGGGAATTTTGGACAATGGGCGCAAGCCTGATCCAGCCATGCCGCGTGCGGGAAGAAGGCCTTCGGGTTGTAAACCGCTTTTGTCAGGGAAGAAAAGGTTCTGGCTAATACCTGGGACTCATGACGGTACCTGAAGAATAAGCACCGGCTAACTACGTGCCAGCAGCCGCGGTAATACGTAGGGTGCAAGCGTTAATCGGAATTACTGGGCGTAAAGCGTGCGCAGGCGGTTATGCAAGACAGAGGTGAAATCCCCGGGCTCAACCTGGGAAC
+
GGGGGGGGGGGGGGGGGGGGGGGGGGGGGGGGGGGGGGGGGGGGGGGGGGGGGGGGGGGGGGGGGGGGGGGGGGGGGGGGGGGGGGGGGGGGGGGGGGGGGGGGGGGGGGGGGGGGGGGGGGGGGGGGGGGGGGGGGGGGGGGGGGGGGGGGGGGGGGGGGGGGGGGGGGGGGGGGGGGGGGGGGGGGGGGGGGGGGGGGEFGGGGGGGGGGGGGGGGDGGGGGGGGCECEGDEGGCFFGFGFFGGGGDGG)7DFFFFFFGFCFFGF)7BF?F4?FBFGFE>C?FFFB?FFFF0
@M04650:207:000000000-C238N:1:1101:13989:5007 1:N:0:19
ACTCCTACGGGAGGCAGCAGTAGGGAATCTTCGGCAATGGACGAAAGTCTGACCGAGCAACGCCGCGTGAGTGAAGAAGGTTTTCGGATCGTAAAACTCTGTTGTTAGAGAAGAACAAGGATGAGAGTAGAATGTTCATCCCTTGACGGTATCTAACCAGAAAGCCACGGCTAACTACGTGCCAGCAGCCGCGGTAATACGTAGGTGGCAAGCGTTGTCCGGATTTATTGGGCGTAAAGCGAGCGCAGGCGGTTTCTTAAGTCTGATGTGAAAGCCCCCGGCTCAACCGGGG
+
GGGGGGGGGGGGGGGGGGGGGGGGGGGGGGGGGGGGGGGGGGGGGGGGGGGGGGGGGGGGGGGGGGGGGGGGGGGGGGGGGGGGGGGDGGGGGGGGGGGGGGGGGGGGGGGGGGFGGGGGGGGGGGGGGGGGGGGGGGGGGGGCFGGGGEGFGGGGGGGGGGGGGGGGGGGGGGGGGGFGCGGGGGGCGGGGGGGGGGGGGGCGGGGGGGGGGGG=EGGGGGCECFFGGGGGFGGGGGFGFGFFGC5CDGGGC75BFFFFF=D>F77<??BFFFFFF:DFFF)7?FF<>E37
@M04650:207:000000000-C238N:1:1101:23099:5018 1:N:0:19
ACTCCTACGGGAGGCAGCAGTGGGGAATATTGCACAATGGGCGCAAGCCTGATGCAGCCATGCCGCGTGTATGAAGAAGGCCTTCGGGTTGTAAAGTACTTTCAGCGGGGAGGAAGGGAGTGAGGTTAATAACCTTATTCATTGACGTTACCCGCAGAAGAAGCACCGGCTAACTCCGTGCCAGCAGCCGCGGTAATACGGAGGGTGCAAGCGTTAATCGGAATTACTGGGCGTAAAGCGCACGCAGGCGGTCTGTCAAGTCGGATGTGAAATCCCCGGGCTCAACCTGGGAAC
+
GGGGGGGGGGGGGGGGGGGGGGGGGGGGGGGGGGGGGGGGGGGGGGGGGGGGGGGGGGGGGGGGGGGGGGGGGGGGGGGGGGGGGGGGGGGGGGGGGGGGGGGGGGGGGGGGGGGGGGGGGGGGGGGGGGGGGGGGGGGGGGGGGGGGGGGGGGGGGGGGGGGGGGGGGGGGGGGGGGGGGGGGGGGGGGGGGGGGGGGGGGGGGGGGGGGGGDGCFGGGDGGGGFGGGGGG@CDEGGFGFGFFGGGG>GDGDCFFFFFFGFGGDDGFFFFFF?:@F>GEF>G??FFBFFFFF1
@M04650:207:000000000-C238N:1:1101:13933:5087 1:N:0:19
ACTCCTACGGGAGGCAGCAGTAGGGAATCTTCGGCAATGGACGAAAGTCTGACCGAGCAACGCCGCGTGAGTGAAGAAGGTTTTCGGATCGTAAAACTCTGTTGTTAGAGAAGAACAAGGATGAGAGTAGAATGTTCATCCCTTGACGGTATCTAACCAGAAAGCCACGGCTAACTACGTGCCAGCAGCCGCGGTAATACGTAGGTGGCAAGCGTTGTCCGGATTTATTGGGCGTAAAGCGAGCGCAGGTGGTTTATTAAGTCTGGTGTAAAAGGCAGTGGCTCAACCATTGT
+
GGGGGGGGGGGGGGGGGGGGGGGGGGGGGGGGGGGGGGGGGGGGGGGGGGGGGGGGGGGGGGGGGGGFGGGGGGGGGGGGGGGGGGGDGGGGGGGGGGGGGGGGGGGGGGGGGGGGGGGGGGGFGGGGGGGGGGGGGGGGGGGFGGFFCFGGGGGGGGGCFGGGGGGGGGGGGGGGGGGGFGGGFGGGGGGGGGGGGGGGGGGGGGFGGGGCDGGEECGGGGGGGGGGGGGGFGGGGGFGFGEEGGGGF5CFDGGFFFFFCFGGFFF?FFFFF=DF??C@F?9?6??7BF*4:
@M04650:207:000000000-C238N:1:1101:14869:5150 1:N:0:19
ACTCCTACGGGAGGCAGCAGTGGGGAATATTGGGCAATGGGGGAAACCCTGACCCAGCAACGCCGCGTGAAGGAAGAAGGCTTTCGGGTTGTAAACTTCTTTGACCAGGGAAGAAAAAAATGACGGTACCTGGAAAACAAGCCACGGCTAACTACGTGCCAGCAGCCGCGGTAATACGTAGGTGGCAAGCGTTATCCGGATTTACTGGGTGTAAAGGGCGTGTAGGCGGGCATACAAGTCAGATGTGAAATATCGAGGCTCAACCTCGAGGGGTCATTTGAAACTGTATGTCTT
+
GGGGGGGGGGGGGGGGGGGGGGGGGGGGGGGGGGGGGGGGGGGGGGGGGGGGGGGGGGGGGGGGGGGGGGGGGGGGGGGGGGGGGGGGGGGGGGGGGGGGGGGGGGGGGGGGGGGGGGGGGGGGGGGGGGGGEGGGGGGGGGGGGGGGGGGGGGGGGGGGGCFGFGGGGGGGGGGGGGGGGGGGGGGGGFGGGGGGGGGGGGGGGGGGGGGGGGGGFDD:EDGFG?EGGGGGFGGGGGFFFGFFGGGGFCFFGGGF>B@7C@4D@<F?FFB3>DB><<7=?D7BBFB>AFFFFA
@M04650:207:000000000-C238N:1:1101:22924:5161 1:N:0:19
ACTCCTACGGGAGGCAGCAGTGGGGAATATTGCACAATGGGGGAAACCCTGATGCAGCGACGCCGCGTGAAGGACGAAGTATTTCGGTATGTAAACTTCTATCAGTAGGGAAGACAATGACGGTACCTGACTAAGAAGCCCCGGCTAACTACGTGCCAGCAGCCGCGGTAATACGTAGGGGGCAAGCGTTATCCGGATTTACTGGGTGTAAAGGGAGCGTAGACGGAAGAGCAAGTCTGATGTGAAAGGCTGGGGCTTAACCCCAGTACTGCATTGGAAACTGTTGTGCTAG
+
FFDF@FFDC@CCCFGGGGGGFG88@CECEFGCGGFFGGFG?ECGGGGFGG@FGGFGG8FGGECFG::FCE<FCEFGGGDF@F?FFF7FGG<FFEAFGGDGGG9EFF,BFEGGEGGGGGCFF7=CF@DEFE8FGC8=<@F,@BFFCFEFG<FGE>@FGF7@FCFGGG8FFGFFFCECFGDGD@CEFEGGCEGG9+=CEGGFG?<CC8;::<<EGFGF=D3)*980/*:CEF**<CCFG7@*7:9FGDGG><**9*)5>7F??FC5>3*.0/944=**.47=FA:9967()**)
@M04650:207:000000000-C238N:1:1101:7960:5177 1:N:0:19
ACTCCTACGGGAGGCAGCAGTGGGGAATATTGCACAATGGGGGAAACCCTGATGCAGCAACGCCGCGTGAGTGATGACGGTCTTCGGATTGTAAAGCTCTGTCTTTGGGGACGATAATGACGTTACCCAAGGGGGAAGCCACGGCAAACTACGTGCAAGCAGCCGCGGTATTACGTAGTGGGCGAGCGTTTTCCGGATTTACTGGGCGTAAAGGGAGCGTAGGCGGATTTTTAAGTGGGAGTGGAAATACCGGGGCTCAACCTGGGTGCTGCATTCCAAACTGGGAATCATGGG
+
GGGGGGGGGGGDGGGGGGGGGGGGGGGGGGGGGGGGGGGGGGGGGGGGGGGGGGGGGGGGGGGGGGGGGGGGGDFCFGGGGGGGGGGGGGGGGGGGGGGFGGGGGGCGGGGGGEGG>FF<FG:+:BF8FDA++@8C33><,5@>**@3<33@*@:D*77*6,<>8*:@1B*6<,;92;*,;21***18C**/<+;*1AGD97CGG**::>E=<0//1))1/9*+27C5CFE<><0:>*.*0/)074*0*:2*1C7:))1/A5*9@3>:)07*)988<AGFF2:6>F)()*1))-
@M04650:207:000000000-C238N:1:1101:25764:5183 1:N:0:19
ACTCCTACGGGAGGCAGCAGTGGGGAATATTGCACAATGGGGGAAACCCTGATGCAGCAACGCCGCGTGAGTGATGACGGTCTTCGGATTGTAAAGCTCTGTCTTTGGGGACGATAATGACGGTACCCAAGGAGGAAGCCACGGCTAACTACGTGCCAGCAGCCGCGGTAATACGTAGGTGGCGAGCGTTGTCCGGATTTACTGGGCGTAAAGGGAGCGTAGGCGGATTTTTAAGTGGGATGTGAAATACCCGGGCTCAACCTGGGTGCTGCATTCCAAACTGGAAATCTAG
+
GGGGGGGGGGGGGGGGGGGGGGGGGGGGGGGGGGGGGGGGGEGGGGGGGGGGGGGGGGGGGGGGGGGGGGGGGGGGGGGGGGGGGGGGGGGGGGGGGGGGGGGFGGGGGGGGGGGGGGGGGGGGGGGGGGGGGGGGGGGGGGGGGGGGGGGGGGGGGGGGGGGGGGDGGGGGGGGGGGGFEFGGDEGGGGGGGGGGGGGGGGGGFGGGGGGGGGGGGGDDEGGGGG=C7CFGFGGC*>FGFGFFGGGFFGFGGGD3>FFFGF<FFGGF36F?6@B?A>GFFAFF@?769*1-
@M04650:207:000000000-C238N:1:1101:20002:5184 1:N:0:19
ACTCCTACGGGAGGCAGCAGTGGGGAATATTGCACAATGGGCGAAAGCCTGATGCAGCGACGCCGCGTGAGGGAAGAAGGTTTTCGGATTGTAAACCTCTGTCTTCGGGGACGATAATGACGGTACCCGAGGAGGAAGCCACGGCTAACTACGTGCCAGCAGCCGCGGTAAAACGTAGGTGGCAAGCGTTGTCCGGAATTACTGGGTGTAAAGGGAGCGCAGGCGGGATGGTAAGTTGAATGTGAAAACTATGGGCTCAAACCATAGACTGCGTTCAAAACTACTGTTCTTG
+
FGGFGGGGGGGGGC@FGGGGGGGGG7FCFGGGGGGGGGGGGGGGGEGGFGGGGGGGGGDEGGGDGGGGGCFGGGFGGGGFFGGGGGGGGFGGGGGFGCGGFFGGD9FGGGGGGGEEGFGGGGFEEGGGGGEGGGGGGGGGGFGGGGGCFG@FGGGC7FFGGGGGGGGGFGCFGGG=2=FFFFGFGGGGGEGG7CGCE5>FGFGGGG8CG?F7EGEGGC3CEGG:C*>77CFFFC9<:D6CFGFFGF=7?4>C>4F44>=*+11*/0><7/?:55<@7:C6)8>?*9F))*7:
@M04650:207:000000000-C238N:1:1101:6050:5215 1:N:0:19
ACTCCTACGGGAGGCAGCAGTAGGGAATCTTCGGCAATGGACGAAAGTCTGACCGAGCAACGCCGCGTGAGTGAAGAAGGTTTTCGGATCGTAAAACTCTGTTGTTAGAGAAGAACAAGGATGAGAGTAGAATGTTCATCCCTTGACGGTATCTAACCAGAAAGCCACGGCTAACTACGTGCCAGCAGCCGCGGTAATACGTAGGTGGCAAGCGTTGTCCGGATTTATTGGGCGTAAAGCGAGCGCAGGCGGTTTCTTAAGTCTGATGTGAAAGCCGCCGGCTCAACCGGGG
+
GGGGGGGGGGGGGGGGGGGGGGGGGGGGGGGGGGGGGGGGGGEGGGGGGGGGFGGGGFFFFGGCFGGGGGGFGGGGGGGFGGFGGGGGGGGGGGGGGGGGGGGGGGGGGGG?FGGFGGGGGGGGGGFFGGGGGGGGGGGGGGGGGGGGGGGDGGGGGGGGGGGGGGGGGGGGGGGGGGDGGGGGGGGGGGGGGGGEEGFC>BFFGGGGGGGGGECEEGGCGG;*CFCE+*<CFEGGGGF>@GFFGGGGBDGG7<DFF?F?GFG7@C::FFF@FF45(-95>B7>FF579>DF
@M04650:207:000000000-C238N:1:1101:13926:5225 1:N:0:19
ACTCCTACGGGAGGCAGCAGTGGGGAATATTGCACAATGGGCGAAAGCCTGATGCAGCGACGCCGCGTGAGGGAAGAAGGTTTTCGGATTGTAAACCTCTGTCTTCGGGGACGATAATGACGGTACCCGAGGAGGAAGCCACGGCTAACTACGTGCCAGCAGCCGCGGTAAAACGTAGGTGGCAAGCGTTGTCCGGAATTACTGGGTGTAAAGGGAGCGTAGGCGGTATGACAAGTCAGATGTGAAAACCCAGGGCTCAACCCTGGGACTGCATTTGAAACTGTCAAACT
+
GGGGGGGGGGGGGGGGGGGGGGGGGGGGGGGGGGGGGGGGGGGGGGGGGGGGGGGGGGGGGGGGGGGGGGGGGGGGFGGGGGGGGGGGGGGGGGGGGFGGGGGGGGGGGGGGEEGGGGGGGGGGGGGGGG:EGGGGGGGGGFFGGGEGGG;FGGGGGGGGGGGGGGGCFEG@FGGGGGGGFGGGGGGG=E=EFGDGGGGGFFFFGGGCGGGGGGGGGGGGGGGFGEGGGGGFFDGFGGFGFF?FGFGC4<DGFGGFFFFFD4DDF9F1)0>FFF?F<AGFFFGFFFF>DF
@M04650:207:000000000-C238N:1:1101:9680:5244 1:N:0:19
ACTCCTACGGGAGGCAGCAGTAGGGAATCTTCGGCAATGGACGAAAGTCTGACCGAGCAACGCCGCGTGAGTGAAGAAGGTTTTCGGATCGTAAAACTCTGTTGTTAGAGAAGAACAAGGGTGAGAGTAGAATGTTCACCCCTTGACGGTATCTAACCAGAAAGCCACGGCTAACTACGTGCCAGCAGCCGCGGTAATACGTAGGTGGCAAGCGTTGTCCGGATTTATTGGGCGTAAAGCGAGCGCAGGCGGTTTCTTAAGTCTGATGTGAAAGCCCCCGGCTCAACCGGGG
+
GGGGGGGGGGGGGGGGGGGGGGGGGGGGGGGGGGGGGDGGGGGGFGGGGGGGGGGGEGGGGGGGGGG=FGGGGGFFGCGGCGFGGGGGGGGGGGGGGGGGGGGGGGGGGGGGGGGGGGGGGFGGGGGGGGGGGGGGGGGGGGGGGGGGGGGGGGGGGGGGGGG<FFGGGGGGGGGGGGGGGGGGGGCGFFEGGGGGEGGGGCGGEGFFGGGGGGEEEDFFGGEGE6CGGGGGFGDEGCFG>DEFGGDGFGGG>7DF6BB9FF=C@GFF=BFFFFFF:<5BF>CEFF@39BEF
@M04650:207:000000000-C238N:1:1101:25369:5246 1:N:0:19
ACTCCTACGGGAGGCAGCAGTGGGGAATATTGCACAATGGGCGAAAGCCTGATGCAGCGACGCCGCGTGAGGGAAGAAGGTTTTCGGATTGTAAACCTCTGTCTTCGGGGACGATAATGACGGTACCCGAAGAGGAAGCCACGGCTAACTACGTGCCAGCAGCCGCGGTAACACGTAGGTGGCAAGCGTTGTCCGGAATTACTGGGTGTAAAGGGAGCGCAGGCGGGATGGTAAGTTGAATGTGAAAACTATGGGCTCAACCCATAGACTGCGTTCAAAACTACTGTTCTTG
+
GGGGGGGGGDEGGGGGGGGGGDFGEGGGGGGGGGGG?FFFGGGGGGGGGGGGGFGCFGGGGGGGEGGGE:FGEGGD8FGGGGFGGGDGGGGG9FFGFGGGGGFGGGG:FGGGGDEGDGF<DGGGCFGGGCGG7FGGGFGGCEGGGG@FCFGG7F:C:;BF7FGGGGGGGGD+<FEFF@FGF@F>@CGDEC5EGGDCG5CFFGFGGGCCGEFGFCGGGG<DEC85CCC5CD8F?FC?>FB*9CFBFF7CFFCGGCFFF@F6::CD5C7<FFFFF@>E>27?FFGFF@FF2B*6
@M04650:207:000000000-C238N:1:1101:6564:5261 1:N:0:19
ACTCCTACGGGAGGCAGCAGTAGGGAATCTTCGGCAATGGGGGCAACCCTGACCGAGCAACGCCGCGTGAGTGAAGAAGGTTTTCGGATCGTAAAACTCTGTTGTTAGAGAAGAACGTGTGTGGGAGTGGAAAATCCATGCAGTGACGGTATCTAACCAGAAAGGGACGGCTAACTACGTGCCAGCAGCCGCGGTAATACGTAGGTCCCGAGCGTTGTCCGGATTTATTGGGCGTAAAGCGAGCGCAGGTGGTTTATTAAGTCTGGTGTAAAAGGCAGTGGCTCAACCATGGT
+
GGGGGGGGGGGGGGCFGGGGGGGGGGGGGGGGGGGEGGGGGGGGGGGGGGGGGGFFGGGGGGFFEGGFFGGGGGGGGGGGGGGGFGGGG>FGGGGGGFGGFFFGGGGGGFGGGGGCF=FAFFFGGGGGGG<FGGFCFGGGGGGFGGGGGEGCFGGGGGGGGGGGGGGGEGGGGGGGGGGFGGGGGGGGFFE7EEGEGDGGG+>CEF9<FEGGCCC5CDCDEGE:=?FFGGGG>G5EDFFGBCE3>79DE*CC*57@FFFBC/;:9>:<)9=?*9<)8?*/?87)??F006*1)
@M04650:207:000000000-C238N:1:1101:19445:5282 1:N:0:19
ACTCCTACGGGAGGCAGCAGTAGGGAATCTTCGGCAATGGACGAAAGTCTGACCGAGCAACGCCGCGTGAGTGAAGAAGGTTTTCGGATCGTAAAACTCTGTTGTTAGAGAAGAACAAGGATGAGAGTAGAATGTTCATCCCTTGACGGTATCTAACCAGAAAGCCACGGCTAACTACGTGCCAGCAGCCGCGGTAATACGTAGGTGGCGAGCGTTGTCCGGATTTACTGGGCGTAAAGGGAGCGTAGGCGGATTTTTAAGTGGGATGTGAAATACCCGGGCTCAACCTGGGTG
+
GGGGGGGGGGGGGGGGGGGGGGGGGGGGGGGGGGGGGGGGGGGGGGGGGGGGGGGGGGGGGGGGGGGGGGGGGGGGGGGGGGGGGGGGGGGGGGGGGGGGGGGGGGGGGGGGGGGGGGGGGCGGGGGGGGGGGGGGGGGGGGGGGGGGGGGGGGGGGGGGGGGGGGGGGGGGGGGGGGGFGGGFGGGGGGGGGGGGGGGGGGGGGGGGGGGGGGGGGGFGGGGGDFGGGGGCFGGGDGFGFD>>DDGGFGGGDDG@FFFFGFCF49DBFFFFFFFF>?GDDF>>FFF:>FFFB?
@M04650:207:000000000-C238N:1:1101:6480:5328 1:N:0:19
ACTCCTACGGGAGGCAGCAGTGGGGAATATTGCACAATGGGGGAAACCCTGATGCAGCGACGCCGCGTGAAGGACGAAGTATTTCGGTATGTAAACTTCTATCAGCAGGGACGAAAATGACGGTACCTGACTAAGAAGCCCCGGCTAATTACGTGCCAGCAGCCGCGGTAATACGTAAGGGGCAATCGTTATCCGGATTTACTGGGTGTAAAGGGAGCGTAGACGGCAGTGTAAGTCAGATGTGAAAGGCAGGGGCTCAACCCCAGGACGGCATTTGAAACTATGCAGCTAG
+
GGGGGGGGGCFGFGGDG@FFFGFGGGEG9FFGGEGGGDGGFDE@CGF8CFGGGFGFEEFGGGGGGGGGG,=FGFDEEC@=?@FFFGG:4FFFGGGGEAFGFGFA9E<E=FG8FFG7BFFBF:+BBEFC9,><FF8FFCC>F>F:*@7@;,7357>CF?F@CC:F*>BFF8*,@FC+4BF29CG58++==C*4+;8E>C8:792:<EFEGG++<+8*/C>D;</<C==*29C9*:>EFF6:*:=?:**:)>*/7DC)8)9?*.5*)7*4>)7))77*)6>*=47**19AD0*5
@M04650:207:000000000-C238N:1:1101:23088:5357 1:N:0:19
ACTCCTACGGGAGGCAGCAGTGGGGAATTTTGCGCAATGGGCGAAAGCCTGATGCAGCAACGCCGCGTGAGTGATGACGGTCTTCGGATTGTAAAGCTCTGTCTTTGGGGACGATAATGACGGTACCCAAGGAGGAAGCCACGGCTAACTACGTGCCAGCAGCCGCGGTAATACGTAGGTGGCGAGCGTTGTCCGGATTTACTGGGCGTAAAGGGAGCGTAGGCGGATTTTTAAGTGGGATGTGAAATACCCGGGCTCAACCTGGGTGCTGCATTCCAAACTGGAAATCTAG
+
GGGGGGCFFEEGGGGGGGGGGGGGGGGGGGGGGGGGGGGGGGGEGGGGGGFCGFGGGGGGGGGGGGGGGGGGGGGGGGGGGGGGGGGGGGGGGGGGGGGGDGGFGGGGGGGGGE>+BDFGGGDGGGGGFGGCGGGGGCCGFGGGGGG@FGGGGGGGFGFGGGGGDEDGGGCFGG*BFGGGGGGG@88EEGGGGCEDGGGGFFFCGGGG5CEEFFEGE3))*9C6:E=EGGGC5<7<*CFFFD46>CF:77<6)9D@E@FFGF**77*(09@F@4699)*9))*77?4))**)
@M04650:207:000000000-C238N:1:1101:16953:5399 1:N:0:19
ACTCCTACGGGAGGCAGCAGTGGGGAATATTGCACAATGGGCGAAAGCCTGATGCAGCGACGCCGCGTGAGGGAAGAAGGTTTTCGGATTGTAAACCTCTGTCTTCGGGGACGATAATGACGGTACCCGAGGAGGAAGCCACGGCTAACTACGTGCCAGCAGCCGCGGTAAAACGTAGGTGGCAAGCGTTGTCCGGAATTACTGGGTGTAAAGGGAGCGCAGGCGGAATGCCAAGTTGAATGTGAAAACTATGGGCTCAACCCATAGACTGCGTTCAAAACTGGCGTTCTTG
+
GGGGGGGGGGGGGGGGGGGGGGGGGGGGGGGGGGGGGGGGGGGGGGGGGGGGGGGGGGGGGGGGGGGGGGGGGGGGGGGGGGGGGGGGGGGGGGGGGGEGGGGGGGGGGGGGGDGGGGGGGGGGGGGGGGGGGGGGGGGGGGGGGGGGGGGGGFFGGGGGGGGGGGGGGGDFFGEFGGEGGGGGGGGGGGGGGGEGGGGGGGGGFGGGGGGGFFE=EGDGGGGGGGDEFGGGFGFFGGFGFGFFDFGGFCCFCFGFFFFFFFGGFCCAFF?FF5DFFFFFFF7:FE79BF=>
@M04650:207:000000000-C238N:1:1101:23873:5444 1:N:0:19
ACTCCTACGGGAGGCAGCAGTAGGGAATCTTCGGCAATGGACGAAAGTCTGACCGAGCAACGCCGCGTGAGTGAAGAAGGTTTTCGGATCGTAAAACTCTGTTGTTAGAGAAGAACAAGGATGAGAGTAGAATGTTCATCCCTTGACGGTATCTAACCAGAAAGCCACGGCTAACTACGTGCCAGCAGCCGCGGTAATACGTAGGTGGCAAGCGTTGTCCGGATTTATTGGGCGTAAAGCGAGCGCAGGCGGTTTCTTAAGTCTGATGTGAAAGCCCCCGGCTCAACCGGGG
+
GGGGGGGGGGGGGGGGGGGGGGGGGGGGGGGGGGGGGGGGGGGGGGGGGGGGGGGGGGGGGGGGGGGGGGGGGGGGGGGGGGGGGGGGGGGGGGGGGGGGGGGGGGGGGGGGGGGGGGGGGGGGGGGGGGGGGGGGGGGGGGGGGGGGGGGGGGGGGGGGGGGGGGGGGGGGGGGGGGGGGGGGGGGGGGGGGGGGGGGGGGGGGGGGGGGGGGGDEGGGGGDGGFGGGGGGFGGGGGFGFGDEGGGGDGGGGGGFFFFFGFGF?F7>FFFFFFFF<?GFFFGFFFFFFBFF
@M04650:207:000000000-C238N:1:1101:4024:5579 1:N:0:19
ACTCCTACGGGAGGCAGCAGTAGGGAATCTTCGGCAATGGGGGCAACCCTGACCGAGCAACGCCGCGTGAGTGAAGAAGGTTTTCGGATCGTAAAGCTCTGTTGTAAGAGAAGAATGTGTGTGAGAGTGGAAAGTTCACACAATGACGGTAACTTACCAGAAAGGGACGGCTAACTACGTGCCAGCAGCCGCGGTAATACGTAGGTCCCGAGCGTTGTCCGGATTTATTGGGCGTAAAGCGAGCGCAGGCGGTTTCTTAAGTCTGATGTGAAAGCCCCCGGCTCAACCGGGG
+
GGGGGGGGEGGGGGGGGGGGGGGGGGFGGGGGGECGGGGGGGGGGGGGGGGGGGGGGGGGGGGGGDGGGGGGGGGGGGGGGGGGGGGGGGGGGGGGGGGGGGGGGGGGGGGGGGGGGGGGGGGGGGGGGGGGGGGGGFGGG@FGGGGEGEGEGGFGGCGFFGGGGGGGGGGGEGGGGFEGFGGGGGGGGGGGGGGGEGGGGGGCEGECFGGGGGEGCGGGGGEGGCGGGGGGFGGGDGFG3*7>GGGGEGGD7<3=FBFFGFGGF?FFFFBF99?>:?DEDFG@FFF7>FF>
@M04650:207:000000000-C238N:1:1101:23281:5600 1:N:0:19
ACTCCTACGGGAGGCAGCAGTAGGGAATCTTCGGCAATGGACGAAAGTCTGACCGAGCAACGCCGCGTGAGTGAAGAAGGTTTTCGGATCGTAAAACTCTGTTGGTAGAGAAGAACGTTGGTGAGAGTGGAAAGCTCATCAAGTGACGGTAACTACCCAGAAAGGGACGGCTAACTACGTGCCAGCAGCCGCGGTAATACGTAGGTCCCGAGCGTTGTCCGGATTTATTGGGCGTAAAGCGAGCGCAGGTGGTTTATTAAGTCTGGTGTAAAAGGCAGTGGCTCAACCATTGT
+
GGGGGGGGGGGGGGGGGGGGGGGGGGGGGGGGGGGGGGGGGGGGGGGGGGGGGGGGGGGGGGGGGGGFGGGGGGGGGGGGGGGGGGGGGGGGGGGGGGGGGGGGGGGGGGGGGFGGGFGGFFGGGFGFGGGGGGGDFGGGGGGFGGGGGGGGGGGGGGGGGGGGGDGGGGGGGGGGGGGGGGGFGGGGGGE>>EEGGGGGG?GGGFFFGGDEEGEG55DFGG=GG6EEGFFGFGDGGGFGEDBEDGGGE*9DC3F:@*@4EF*797>:@?FFFFEFB?<FF?9@@FF3:F?24
@M04650:207:000000000-C238N:1:1101:5834:5621 1:N:0:19
ACTCCTACGGGAGGCAGCAGTGGGGAATATTGCACAATGGGCGCAAGCCTGATGCAGCCATGCCGCGTGTATGAAGAAGGCCTTCGGGTTGTAAAGTACTTTCAGCGGGGAGGAAGGGAGTGAGGTTAATAACCTTATTCATTGACGTTACCCGCAGAAGAAGCACCGGCTAACTCCGTGCCAGCAGCCGCGGTAATACGGAGGGTGCAAGCGTTAATCGGAATTACTGGGCGTAAAGCGCACGCAGGCGGTCTGTCAAGTCGGATGTGAAATCCCCGGGCTCAACCTGGGAA
+
GGGGGGGGGGGCGGGGGGGGGGGGGGGGGGGGGGGGGGGGGGEGGGGGGGGGGGGGGDGGDFGGGEGGGGGGAAFFGGGGGGGGGCGGGGGGGFFFCGFGFFFGGGGCFGGFGCAFFGGGGGGGG<FGGFGGGGGGGGGGGGGGFFFEDGGCFFCFGGGGGGGGGGFCFGGGCGGEFCGG>FGG*:EDF85BCEGGGC?;CGGGGEGGFCGGGCEGCFC5=7;F+<+:?C8=>CDGFF4D:DDEGGGG@GCDDGGF=7@@:@DGBGG?F?F@F4?@(2CDF9FFFFF?B>F.5
@M04650:207:000000000-C238N:1:1101:10639:5639 1:N:0:19
ACTCCTACGGGAGGCAGCAGTAGGGAATCTTCGGCAATGGACGAAAGTCGGACCGAGCAACGCCGCGTGAGTGAAGAAGGTTTTCGGATCGTAAAACTCTGTTGTTAGAGAAGAACAAGGATGAGAGTAGAATGTTCATCCCTTGACGGTATCTAACCAGAAAGCCACGGCTAACTACGTGCCAGCAGCCGCGGTAATACGTAGGTGGCAAGCGTTGTCCGGATTTATTGGGCGTAAAGCGAGCGCAGGCGGTTTCTTAAGTCTGATGTGAAAGCCCCCGGCTCAACCGGGG
+
D<EEFDEDCCC@F@;FGCDFGFEGCFG86C@<CE@FGFFGGGCC@@7FF,@FFGEG+7@ECECC>+=CFGGFDGGFDGC8,:,B?==CFFCECA4BFE=FFF9FG=FFDFFGGF=<F8333,BFFFGBFCFGGGG,<BFBD,<,83@BFGCFFGGGC,EFCFFGFFGCCCF7FGG@EC@F7D8BF5C,8CC*3CGCCFC9C?<;:FB=8=<EG5BEEG7:/)*:*2<:CCFC::DCGFF=3575<CG35/>3)91=*96*2000**:<@=6@@=)),(15>2D5?F04,579
@M04650:207:000000000-C238N:1:1101:15875:5721 1:N:0:19
ACTCCTACGGGAGGCAGCAGTAGGGAATCTTCGGCAATGGACGAAAGTCTGACCGAGCAACGCCGCGTGAGTGAAGAAGGTTTTCGGATCGTAAAACTCTGTTGTTAGAGAAGAACAAGGATGAGAGTAGAATGTTCATCCCTTGACGGTATCTAACCAGAAAGCCACGGCTAACTACGTGCCAGCAGCCGCGGTAATACGTAGGTGGCAAGCGTTGTCCGGATTTATTGGGCGTAAAGCGAGCGCAGGCGGTTTCTTAAGTCTGATGTGAAAGCCCCCGGCTCAACCGGGG
+
GGGGGGGGGGGGGGGGGGGGGGGGGGGGGGGGGGGGGGGGGGGGGGGGGGGGGGGGGGGGGGGGGGGGGGGGGGGGGGGGGGGGGGGGGGGGGGGGGGGGGGGGGGGGGGGGGGGGGGGGGGGGGGGGGGGGGGGGGGGGGGGGGGGGGGGGGGGGGGGGGGGGGGGGGGGGGGGGGGGGGGGGGGGGGGGGGGGGGGGGGGGGGGGGGGGGGGGGGGGGGGGGGGGGGGGGFGGGGGFGFGFFGGGGFGGGCG5F@FFFGFG7FGFBFFFFFFFFFFGFFF<BF?@BFFEB
@M04650:207:000000000-C238N:1:1101:18864:5730 1:N:0:19
ACTCCTACGGGAGGCAGCAGTAGGGAATCTTCGGCAATGGACGAAAGTCTGACCGAGCAACGCCGCGTGAGTGAAGAAGGTTTTCGGATCGTAAAACTCTGTTGGTAGAGAAGAACGTTGGTGAGAGTGGAAAGCTCATCAAGTGACGGTAACTACCCAGAAAGGGACGGCTAACTACGTGCCAGCAGCCGCGGTAATACGTAGGTCCCGAGCGTTGTCCGGATTTATTGGGCGTAAAGCGAGCGCAGGTGGTTTATTAAGTCTGGGGTAAAAGGCAGTGGCTCAACCATTGT
+
GGGGGGGGGGGGGGGGGGGGGGGGGGGGGGGGGGGGGGGGGGGGGGGGGGGGGGGGGGGGGGGGGGGFGGGGGGGGGGGGFGGGGGFEGGGGGGGGGGGGGGGGGGGGGGGGGGGGGFFGGGGGGGGGFGGGGGFAFGGGGGGGGGGGGGGGGFGGGGGGGGFGGGGGGGGGGGGGGGGGGGGGGGGGGGGGGGGGGFGGGGGGGGC9FGGGGG8CGGGGGG5CE6EFCFGGFGGGGF6C>DEFGG<<B197777;*88709D:BF*75>@FFFEF?B5?4?*9?*<?<9FFF
@M04650:207:000000000-C238N:1:1101:23363:5763 1:N:0:19
ACTCCTACGGGAGGCAGCAGTAGGGAATCTTCGGCAATGGGGGCAACCCTGACCGAGCAACGCCGCGTGAGTGAAGAAGGTTTTCGGATCGTAAAGCTCTGTTGTAAGAGAAGAATGTGTGTGAGAGTGGAAAGTTCACACAATGACGGTAACTTACCAGAAAGGGACGGCTAACTACGTGCCAGCAGCCGCGGTAATACGTAGGTCCCGAGCGTTGTCCGGATTTATTGGGCGTAAAGCGAGCGCAGGTGGTTTGATAAGTCTGAAGTTAAAGGCTGTGGCTCAACCATAGT
+
FGGGGGGGGGGEFGGGGGGGGFGGGGGGGFGGGCEBFGGGGGGGGGGDFEFGFGGGGEGGGGGEGGGGGGEGGGGGGFEGGGDGGGGDGGGGGGGEFGFGGGGGGGGGGGDFGGGGGGGGG>DGFGGGGGGGFGGGGGGFGGGGGGGGGGGGGGGGGGGGGGGGGGGGGGGGGGGFGEGGGCFFGGGBCFCEGEGGGGGGG9EFDF?FGEG5=:C=:7CFCG;CGC70A:FFFGGGGGFGDG:5DGGD8*9C/5*7=@FF?FDDFDG?FFFFF@6>(49FFFCFFFFF:94)6
@M04650:207:000000000-C238N:1:1101:7182:5769 1:N:0:19
ACTCCTACGGGAGGCAGCAGTGGGGAATATTGCACAATGGGCGAAAGCCTGATGCAGCGACGCCGCGTGAGGGAAGAAGGTTTTCGGATTGTAAACCTCTGTCTTCGGGGACGATAATGACGGTACCCGAGGAGGAAGCCACGGCTAACTACGTGCCAGCAGCCGCGGTAAAACGTAGGTGGCAAGCGTTGTCCGGAATTACTGGGTGTAAAGGGAGCGCAGGCGGGATGGTAAGTTGAATGTGAAAACTATGGGCTCAACCCATAGACTGCGTTCAAAACTACTGTTCTTG
+
GGGGGGGGGGGGGGGGGGGGGGGGGGGGGGGGGGGGGGGGFGGGGGGGGGGGGGGGGGGGGGGGGGGGGGGGGGGGGGGGGGGGGGGGGGGGGGGGGGGGGGGGGGGGGGGGGGGGGGGGGGGGGGGGGGGEGGGEGGGGGGGGGGGGGGGGGGGGGGGGGGGGGGGGGGGGGGGFGGGGGGGGGGFGEECEGFGC8EGFGG?@FGFCEGGFGGGGGDGGGGEGGGGGGGGGFGG977?CFFFFG*:FFGGFDFGF5@F@G7DGFGGFF?6:D<BFF2FF>DGFF@FF2FFF
@M04650:207:000000000-C238N:1:1101:22823:5797 1:N:0:19
ACTCCTACGGGAGGCAGCAGTGGGGAATATTGCACAATGGGCGAAAGCCTGATGCAGCGACGCCGCGTGAGGGAAGAAGGTTTTCGGATTGTAAACCTCTGTCTTCGGGGACGATAATGACGGTACCCGAGGAGGAAGCCACGGCTAACTACGTGCCAGCAGCCGCGGTAAAACGTAGGTGGCAAGCGTTGTCCGGAATTACTGGGTGTAAAGGGAGCGCAGGCGGGGTGCCAAGTTGGGTGTGAAAACTATGGGCTCAACCCATAGATTGCACTCAAAACTGGCGCTCTTG
+
GGGGGGGGGGGGGGGGGGGGGGGGGGGGGGGGGGGGGGGGGGGGGGGGGGGGGGGGGGGGGGGGGGGGGGGGGGGGGGGGGGGGGGGGGGGGGGGGGGGGGGGGGGGGGGGGGGGGGGGGGGGGGGFGGDGGGGDGGGGGGGGGGGGGGGGGGGGGGGGGGFFGEEGGDEFGGGGCGGGGGGGGGGGGGEEGGGGGGGGGGGGGGGGG5EGFFCGGGGGGEGGGGGGGGGGG?GGGGGFGFGF:FDFFFGGGFGGFFFFFFFGGFGGD==@FFFFFFFGFFDFFFEB9<>FF
@M04650:207:000000000-C238N:1:1101:7124:5906 1:N:0:19
ACTCCTACGGGAGGCAGCAGTGGGGAATATTGCACAATGGGGGAAACCCTGATGCAGCAACGCCGCGTGAGTGATGACGGTCTTCGGATTGTAAAGCTCTGTCTTTGGGGACGATAATGACGGTACCCAAGGAGGAAGCCACGGCTAACTACGTGCCAGCAGCCGCGGTAATACGTAGGTGGCGAGCGTTGTCCGGATTTACTGGGCGTAAAGGGAGCGTAGGCGGATTTTTAAGTGGGATGTGAAATACCCGGGCTCAACCTGGGTGCTGCATTCCAAACTGGAAATCTAG
+
GGGGGGGGDGGGGGGGGGGGGGGGGGGGGGGGGGGGGGGGGGGGGGGGGGGGGGGGGGGGGGGGGGGGGGGGGGGFGGGGGGGGGGGGGGGGGGGGGGGGGGGGGGGFGGGGGGGGGGGGGD:BDGGGGFFGGDCGCFGGGGGGGGGGGGGGGGGGGGGGGGGGGDGGGGGGGGGGGGGGGGGGGGGGGGGGGGGGGGGGGGGGGGGGGGG=FCCCGDDGEDGGGGGGGGGGFFCEGG5C?GFFGGCC@FGGGGGB@FFFGFCC>391>FFF?6BF9AC6FDG9:F4):=1.
@M04650:207:000000000-C238N:1:1101:7641:5923 1:N:0:19
ACTCCTACGGGAGGCAGCAGTAGGGAATCTTCGGCAATGGGGGCAACCCTGACCGAGCAACGCCGCGTGAGTGAAGAAGGTTTTCGGATCGTAAAACTCTGTTGTTAGAGAAGAACGTTAAGTAGAGTGGAAAATTACTTAAGTGACGGTATCTAACCAGAAAGGGACGGCTAACTACGTGCCAGCAGCCGCGGTAATACGTAGGTCCCGAGCGTTGTCCGGATTTATTGGGCGTAAAGCGAGCGCAGGTGGTTTATTAAGTCTGGTGTAAAAGGCAGTGGCTCAACCATTGT
+
GGGGGGGGGGGGGGGGGGGGGGGGGGGGGGGGGGGEGGGGGGGGGGGGGGGGGGGGGGGGGGGGGGGGGGGGGGGGGGGGCGGGGGGGGGGGGGGGGGGGGGGGGGGGGGGGGGGGGGGGGGGGGGGFGGGGGGGGGGGGGGGCFGGGGGGGGGGGGGGGGGGGGDGGGGGGGGGGGGGGFGGGGGGGGGGGGGEEEGGGGGGGGGGGGGGGGGE5EGGGGGGGGDGGGGGGFGGGGFFGDGFFGGGGE5CGG37?4@FFFFGGFD:?FFFF44@5:?<F?(96??F0466<4
@M04650:207:000000000-C238N:1:1101:9706:5944 1:N:0:19
ACTCCACGGGAGGCAGCAGTGGGGAATATTGCACAATGGGGGAAACCCTGATGCAGCAACGCCGCGTGAGTGATGACGGTCTTCGGATTGTAAAGCTCTGTCTTTGGGGACGATAATGACGGTACCCAAGGAGGAAGCCACGGCTAACTACGTGCCAGCAGCCGCGGTAAAACGTAGGTGGCAAGCGTTGTCCGGAATTACTGGGTGTAAAGGGAGCGCAGGCGGGATGGTAAGTTGAATGTGAAAACTATGGGCTCAACCCATAGACTGCGTTCAAAACTACTGTTCTTGAGG
+
GGGGGF@FFGFGGGGGGGGGGGGGGGGGGGGGGGGGEGGGGGGGGGGFGGGDGCFEGGGFGGDGGGEGGGGGGGC<FGGCFGGGGGGGEGGEFGGG9FFGGGGGGGCFGGGGGECFGGG9@FEGDGGGCFFCGGEFGD8FGGGDGGGGGGGGGFFGGB:FGGDGEGGFGEGGGGCFGGCFGFGGGCE8CEEGGGGDEGGGGFGGGGG*<FE7CC>;CDDDCD8CGE5=EF9EFG*+:C4CB7FFGGGC?GFCFGFF>@FF6>3DFGG2BF::>@E?6<CFFFC@F?@AA?6>?(
@M04650:207:000000000-C238N:1:1101:6757:5955 1:N:0:19
ACTCCTACGGGAGGCAGCAGTAGGGAATCTTCGGCAATGGACGAAAGTCTGACCGAGCAACGCCGCGTGAGTGAAGAAGGTTTTCGGATCGTAAAACTCTGTTGTTAGAGAAGAACAAGGATGAGAGTAGAATGTTCATCCCTTGACGGTATCTAACCAGAAAGCCACGGCTAACTACGTGCCAGCAGCCGCGGTAATACGTAGGTGGCAAGCGTTGTCCGGATTTATTGGGCGTAAAGCGAGCGCAGGCGGTTTCTTAAGTCTGATGTGAAAGCCCCCGGCTCAACCGGGG
+
GGGGGGGGGGGGGGGGGGGGGFGGGGGGGGGGGGGGGGGGGGGGGGGGGGGGGGGGGGGGGGGGGGGEGGGGGGGGGGGGGGGGGGGGGGGGGGGGGGGFFGGFGGGGGGGGGGGGGGGGGGG@FGGGGGGGGGGGGGGGGGGGGGGGGGGGGGGGGGGGGGGGGGGGGGGGGGGGGGGGDGGGGGGG>FDEGGCBCFGGGCFCGGGDGGGGGGGGGGFGGGGGGGGGGGGD@EDEGC?FEGD37<D<>DGGD<DFFFFFG?GFFGFFFFF?BFF<??C>>19>FFF?FFFF
@M04650:207:000000000-C238N:1:1101:16381:5974 1:N:0:19
ACTCCTACGGGAGGCAGCAGTAGGGAATCTTCGGCAATGGACGAAAGTCTGACCGAGCAACGCCGCGTGAGTGAAGAAGGTTTTCGGATCGTAAAACTCTGTTGTTAGAGAAGAACAAGGATGAGAGTAGAATGTTCATCCCTTGACGGTATCTAACCAGAAAGCCACGGCTAACTACGTGCCAGCAGCCGCGGTAATACGTAGGTGGCAAGCGTTGTCCGGATTTATTGGGCGTAAAGCGAGCGCAGGCGGTTTCTTAAGTCTGATGTGAAAGCCCCCGGCTCAACCGGGG
+
GGGGGGGGGGGGGGGGGGGGGGGGGGGGGGGGGGGGGGGGGGGGGGGGGGGGGGGGGGGGGGGGGGGGGGGGGGGGGGGGGGGGGGGGGGGGGGGGGGGGGGGGGGGGGGGGGGGGGGGGGGGGGGGGGGGGGGGGGGGGGGGGGGGGGGGGGGGGGGGGGGGGGGGGGGGGGGGGGGGGGGFGGGGGGGGGGGGGGGGGGGGGGGGGGGGFGGGEGGGGGGGC8EGGGGGFF=DGGGFGFG:>DGGGFGGDDD5@?BFF9@F7@C7:=FFFFFFF:?GFFFDDFFFFFFF0
@M04650:207:000000000-C238N:1:1101:5678:5991 1:N:0:19
ACTCCTACGGGAGGCAGCAGTGGGGAATATTGCACAATGGGCGAAAGCCTGATGCAGCGACGCCGCGTGAGGGAAGAAGGTTTTCGGATTGTAAACCTCTGTCTTCGGGGACGATAATGACGGTACCCGAGGAGGAAGCCACGGCTAACTACGTGCCAGCAGCCGCGGTAAAACGTAGGTGGCAAGCGTTGTCCGGAATTACTGGGTGTAAAGGGAGCGCAGGCGGGATGGTAAGTTGAATGTGAAAACTATGGGCTCAACCCATAGACTGCGTTCAAAACTACTGTTCTTG
+
GGGGGGGGGGFGGGGGGGGGGGGGGGGGEGGGGF9FGGGGGGDGGGGGGGGGGGFGGGEGGGGGGGG@C@@FGGGGGGGGEFGGGGGGGGGGGGGGGGGGGGGGGGGGGDGEDGGGGGGGGGGGGGGGCCEFCFDDFFFFGDFFGGGGGGGGGGGDGGCFCGGGGGGG@CCGGGGGGGGFCEFGGGCGGGDCEFGCE8FF:FGFFG*:?EFGGGGGDCDCEGEEGDD*:CF99AFCC>?FFGFFGGGGFGFFGGGF>FFF65DDF4*648?FFDFFFF>F40*<=?F:<FF)
@M04650:207:000000000-C238N:1:1101:15919:5991 1:N:0:19
ACTCCTACGGGAGGCAGCAGTGGGGAATTTTGCGCAATGGGCGAAAGCCTGACGCAGCAACGCCGCGTGCGGGATGACGGCCTTCGGGTTGTAAACCGCTTTCAGCAGGGATGATAATGACAGTACCTGCAGAAGAAGCTCCGGCTAACTACGTGCCAGCAGCCGCGGTAATACGTAGGGAGCAAGCGTTATCCGGATTTATTGGGCGTAAAGCGCGCGTAGGCGGTTTGTTAAGCGGAATCTCTAATCTGAGGGCTCAACCCCCAGCCGGATTCCGAACTGGCAGCCTCGAGT
+
GGGGGGGGGGGGGGGGGGGGFGGGGGGGGGGGGGGGGGGGGGDGGGGGGGGGGGGGGGGGGGGGGGGGDGGGGGGGGGGGGGGGGGGGGGGGGGGGGGDGGGGGGGGGGGGGGGGGGGGGGGGDGGGGGGGGGGGGGGGGGGGGEGGGGFGFGGGGGGGGGGGGGGGGGGGFGGGGGGGGGG8FGFFGGGGGGGGEGGEGGG?CGGGGCEGFCDGGGGGGGGGGGG5EGDFFFFGGDDFG>GFFCFGGFFGGGGGFFF?FGFGD>GDBFEFBEEFFFFGFFBGFF3),35@::)
@M04650:207:000000000-C238N:1:1101:9294:6042 1:N:0:19
ACTCCTACGGGAGGCAGCAGTGGGGAATATTGCACAATGGGCGAAAGCCTGATGCAGCGACGCCGCGTGAGGGAAGAAGGTTTTCGGATTGTAAACCTCTGTCTTCGGGGACGATAATGACGGTACCCGAGGAGGAAGCCACGGCTAACTACGTGCCAGCAGCCGCGGTAAAACGTAGGTGGCAAGCGTTGTCCGGAATTACTGGGTGTAAAGGGAGCGCAGGCGGAATGCCAAGTTGAATGTGAAAACTATGGGCGCAACCCATAGACTGCGTTCAAAACTGGCGTTCTGG
+
GGGGGGGGGGGGGGGGGGGGGGDGGGGGGGGGGGGGGGGGGGGGGGGGGGGGGGGGGGGGGGGGGGGGGGGGGGGGGGGGGGFGGGGGGGGGGGGGGGGGGFGGGGGGGGGGGGGGGGGGGGGGGGGGGGGGBFGGGGGGGGEGGGGGGGGGDGGFGG7CGDGFGGGGGGGGGGGGGGGGGGGGGGFEEGGGCGGGGGGGGGGGGF8E>EGGFF>CEGGGG<ECEE5CCC@FFGGG*:FD4FFFFFFF?FC7DCC)))8>E45C50*)19?FEF5)45DFFB76>>>(4@*4
@M04650:207:000000000-C238N:1:1101:7670:6108 1:N:0:19
ACTCCTACGGGAGGCAGCAGTGGGGAATATTGCACAATGGGCGAAAGCCTGATGCAGCGACGCCGCGTGAGGGAAGAAGGTTTTCGGATTGTAAACCTCTGTCTTCGGGGACGATAATGACGGTACCCGAGGAGGAAGCCACGGCTAACTACGTGCCAGCAGCCGCGGTAAAACGTAGGTGGCAAGCGTTGTCCGGAATTACTGGGTGTAAAGGGAGCGCAGGCGGGATGGTAAGTTGAATGTGAAAACTATGGGCTCAACCCATAGACTGCGTTCAAAACTACTGTTCTTG
+
GGGGGGGGGGGGGGGGGGGGGGGGGGGGGGGGGEGGGGGGGGGGGGGGGGGGGGGGGGCGGGGGGGGGGGGGGG8FGGGGGGGGGGGGGGGGGFGGGGGGGGGGGFGGGGGGGGGGGGGGGGGGGGGGCGGGGGGGGGGGGGGGGGGGGGGGGGGGGGGGGGGGGGGGGGGFGGGGGGGGGGGGGGFGGGDGGGGGG5@6CGGGGFCEEGGGGCE*179DECEGGGGEGGCFFCCACCB7BCFFFGFGFGDGGGGFFFFFGF9D:<49?BF)77@EB4C9F7;6==*6A6FA
@M04650:207:000000000-C238N:1:1101:15272:6110 1:N:0:19
ACTCCTACGGGAGGCAGCAGTGGGGAATATTGCACAATGGGCGAAAGCCTGATGCAGCGACGCCGCGTGAGGGAAGAAGGTTTTCGGATCGTAAAACTCTGTTGTTAGAGAAGAACGTTAAGTAGAGTGGAAAATTACTTAAGTGACGGTATCTAACCAGAAAGGGACGGCTAACTACGTGCCAGCAGCCGCGGTAATACGTAGGTCCCAAGCGTTGTCCGGATTTATTGGGCGTAAAGCGAGCGCAGGTGGTTTCTTAAGTCTGATGTAAAAGGCAGTGGCTCAACCATTGTG
+
GGGGGGGGGGGGGGGGGGGGFGGGGDGGGGGGGGGGGGGGGGGGGGGGGGGGGGGGGGGGGGGGGGGEGEFGGGGGGGGGFABFFGGGGGGGGGGGGGGGGGGGGGFGGGGGGGGGGFGGGGFGGGGFGGGGGGFFGFCFGGGGDGGGGEFGGGGGGGGGGGGGGGGGGCECFGGGGGGGGGGFGGFEGGGGGGGGEGGGGGGFG99ABFGGFG8EDGGFGG5A:?ECGGGGFEGGG3=G@775>CDGF7DF5<FB*=@4C=CFF?7A7@?B*977??*9??C?79@02@FF9)
@M04650:207:000000000-C238N:1:1101:18599:6133 1:N:0:19
ACTCCTACGGGAGGCAGCAGTAGGGAATCTTCGGCAATGGACGAAAGTCTGACCGAGCAACGCCGCGTGAGTGAAGAAGGTTTTCGGATCGTAAAACTCTGTTGTTAGAGAAGAACAAGGATGAGAGTAGAATGTTCATCCCTTGACGGTATCTAACCAGAAAGCCACGGCTAACTACGTGCCAGCAGCCGCGGTAATACGTAGGTGGCAAGCGTTGTCCGGATTTATTGGGCGTAAAGCGAGCGCAGGCGGTTTCTTAAGTCTGATGTGAAAGCCCCCGGCTCAACCGGGG
+
GGGGGGFGGGCFEGFGGGGGCCGGGGGGGFGGGGGCFFGD@FGFGFFEFGGGGGGGEEGGGGGGGGGCFCFGGGFGCFFF=BFGGGEDGGGFGGGFGGGGFGGGGGGG9DEF<FEFFFFGGCFGFGFGGFFGGABFGGGGGGFFDFFGGGGFGGGGGGGGGG7,DFGFGEGGGGGCEFEGGGGGGGGGGGGG>>EEGGGGCF6BCFFGGGFFGC;/>DFGGGGEE+<7EFCFFGG5C76>7/3>CGCGFGGGD59**/8=C@>F?*269698*=453195597)9*7(9)73
@M04650:207:000000000-C238N:1:1101:20906:6174 1:N:0:19
ACTCCTACGGGAGGCAGCAGTGGGGAATATTGCACAATGGGGGAAACCCTGATGCAGCAACGCCGCGTGAGTGATGACGGTCTTCGGATTGTAAAGCTCTGTCTTTGGGGACGATAATGACGGTACCCAAGGAGGAAGCCACGGCTAACTACGTGCCAGCAGCCGCGGTAATACGTAGGTGGCGAGCGTTGTCCGGATTTACTGGGCGTAAAGGGAGCGTAGGCGGATTTTTAAGTGGGATGTGAAATACCCGGGCTCAACCTGGGTGCTGCATTCCAAACTGGAAATCTAG
+
GGGGGGGGGGGGGGGGGGGGGGGGGGGGGGGGGGGGGGGGGGGGGGGGGGGGGGGGGGGGGGGGGGGGGGGGGGGGGGGGGGGGGGGGGGGGGGGGGGGGGGGGGGGGGGGGGGGGGGGGGGGGGGFGGCGGGGGGGGGGGGGGGGGGGGGGGGGGGGGGGGGGGGGGGGGGGGGGGGGGGGGGGGDGGGEGGGGGEGGGFGGGGGGGGGGGGGGGGGGGGG*?EG5CCFGGFGGGGFFGFGFFGGFF4:CFGGGFFF?FFFFFFGG:EFFFF?FFFF*=FFCF???FFFF9
@M04650:207:000000000-C238N:1:1101:15969:6232 1:N:0:19
ACTCCTACGGGAGGCAGCAGTGGGGAATATTACACAATGGGCGAAAGCCTGATGCAGCGACGCCGCGTGAGGGAAGAAGGTTTTCGGATTGTAAACCTCTGTCTTCGGGGACGATAATGACGGTACCCGAGGAGGAAGCCACGGCTAACTACGTGCCAGCAGCCGCGGTAAAACGTAGGTGGCAAGCGTTGTCCGGAATTACTGGGTGTAAAGGGAGCGCAGGCGGGATGGTAAGTTGAATGTGAAAACTATGGGCTCAACCCATAGACTGCGTTCAAAACTACTGTTCTTG
+
GGGGGGGGGGGGGGGGGGGGGGGGGGGGGGGGGGGGGGGGGGGGGGGGGGGGGGGGGGGGGGGGGGGGGGGGGGGGGGGGGGGGGGGGGGGGGGGGGGGGGGGGGGGGGGGGGGGGGGGGGGGGGGFGGGGGGGGGGGGGGGGGGGGGGGGGGFGGGGGGGCBFGGGGGGGGGGGDGGGGGGGGGFFGGGGGGGGGGGGGGGGGGGGGEGGGGGGGGGGGGGEGGGGGGDF?FFC<CFFGFGFFGGGGFGGGGGGF@FFFGFGGFGGFFF?;DFFFFF=FFFGFFFF2<FBD
@M04650:207:000000000-C238N:1:1101:21044:6249 1:N:0:19
ACTCCTACGGGAGGCAGCAGTGGGGAATATTGCACAATGGGCGAAAGCCTGATGCAGCGACGCCGCGTGAGGGAAGAAGGTTTTCGGATTGTAAACCTCTGTCTTCGGGGACGATAATGACGGTACCCGAGGAGGAAGCCACGGCTAACTACGTGCCAGCAGCCGCGGTAAAACGTAGGTGGCAAGCGTTGTCCGGAATTACTGGGTGTAAAGGGAGCGCAGGCGGAATGCCAAGTTGAATGTGAAAACTATGGGCTCAACCCATAGACTGCGTTCAAAACTGGCGTTCTTG
+
FFECFGGGGGGCGGDGGEFGCFGGGGEFDGGGGGGGGGGGGGGGGGGGGGGGGGGGFFDEGGGGGGG7F@FFBGGGGGGFGGGGGGGDBCFFGGGGGGGGGGGGGFGGGGGGGGGGGGGGGG7FGGGFGGDGBFGGGGGGGGDGGDGGGGGGGGFGGGFGGGGGGGGGGGEFGGGFDGGFGGGGGGGGEGGGGGGGG>FGFCGFGGFGGGF?FGEFGGGGEDEGEGGGGGC?F69<CF?FFGFFGG*>?4:;>F<>FFFFGFGGFGGFF=?FD>DE?FGFFFGFF37(4FFF
@M04650:207:000000000-C238N:1:1101:5087:6254 1:N:0:19
ACTCCTACGGGAGGCAGCAGTGGGGAATATTGCACAATGGGCGAAAGCCTGATGCAGCGACGCCGCGTGAGGGAAGAAGGTTTTCGGATTGTAAACCTCTGTCTTCGGGGACGATAATGACGGTACCCGAGGAGGAAGCCACGGCTAACTACGTGCCAGCAGCCGCGGTAAAACGTAGGTGGCAAGCGTTGTCCGGAATTACTGGGTGTAAAGGGAGCGCAGGCGGAATGCCAAGTTGAATGTGAAAACTATGGGCTCAACCCATAGACTGCGTTCAAAACTGGCGTTCTTG
+
GGGGGGGGGGGCCGCEEGGGGGGGDEGGGGGGGGGF<FCGFFGFF7FGGGGGGG9FFFGGEFDBC@GG7BGFGGFGFGGGGGGGGGEGGCGFFGFGFGGGGGGGGGGGGGGDGGG>FGGFGDGEFEFGGDGG:FFGFGGCFGGGGDEGGFFCFGCFC>FGGGGGGGGGGGC+FCGGGGGGGGGGGGGDEDGEFGGC5C88FGGG:;0>EF?EFG>8:)1C8C8ECE5=5DGFFCC:7FFGFGFF7:CF:FGGGF4)50*96FG:F42<FFFFBFEFBA7?>27<F>B98>F)
@M04650:207:000000000-C238N:1:1101:19623:6263 1:N:0:19
ACTCCTACGGGAGGCAGCAGTGGGGAATATTGCACAATGGGGGAAACCCTGATGCAGCAACGCCGCGTGAGTGATGACGGTCTTCGGATTGTAAAGCTCTGTCTTTGGGGACGATAATGACGGTACCCAAGGAGGAAGCCACGGCTAACTACGTGCCAGCAGCCGCGGTAATACGTAGGTGGCGAGCGTTGTCCGGATTTACTGGGCGTAAAGGGAGCGTAGGCGGATTTTTAAGTGGGATGTGAAATACCCGGGCTCAACCTGGGTGCTGCATTTCAAACTGGGAATCTAG
+
GGGGGGGGGGGGGGGGGGGGGGGGGGGGGGGGGGGGGGGGGGGGGGGGGGGGGGGGGGGGGGGGGGGGGGGGGGGGGGGGGGGGGGGGGGGGGGGGGGGGGGGGGGGGGGGGGGGGFGGFGGGGGGGGGGGGGGGGGGGGGGGGGDGFGGGGGGGGGGGGGGGGGGGGGGGGGGGGGGGGGGGGGGGGGGGGGGGEEGGFGGGGGFEGGEGGGGGGGDGGGGGGDG7ECGGGFG:CFGFC?DFFGGGGFF:FC<DB@FFFGF69>35:DFFFFFF6AA>@FF??FF427==B
@M04650:207:000000000-C238N:1:1101:12418:6296 1:N:0:19
ACTCCTACGGAGGCAGCAGTGGGGAATATTGCACAATGGGCGAAAGCCTGATGCAGCGACGCCGCGTGGAGGAAGAAGGTTTTCGGATTGTAAACTCCTGTCTTCGGGGACGAAACAAATGACGGTACCCGAGGAGGAAGCCACGGCTAACTACGTGCCAGCAGCCGCGGTAAAACGTAGGTGGCAAGCGTTGTCCGGAATTACTGGGTGTAAAGGGAGCGCAGGCGGGACGGCAAGTTGGGTGTGAAATCTATGGGCTCAACCCATAGCGTGCATTCAAAACTGCTGTTCTTG
+
GGGGGGGGGG;FGGGGGGGGGGGGGGGGGGGGGGGGGGGGGGGGGGGGGGGGGGGGGGGGGGGGGGGGGGGGGGGGFGGGGGGGGG7FGGGGGGGGGGGGGGGGGGGGGGGGGGGGGGGGGGGGGGGGGGGDDGGGGGGGGGGGGGGGGGGGGGGGGGGGGGGGGGGGGGGGGGGGGGGGGGGGGGGGGGGGGGGGGGGGGGGGGGFGEGGGGGGGGGGGGGGGEDGGGGGGFGGDGFFGFD5@<GGG=FGGGGGF@F:F?FGC@DDBFFEEF@FF4AGFFAGFFFFFFFFFB<
@M04650:207:000000000-C238N:1:1101:20787:6328 1:N:0:19
ACTCCTACGGGAGGCAGCAGTGGGGAATATTGCACAATGGGGGAAACCCTGATGCAGCAACGCCGCGTGAGTGATGACGGTCTTCGGATTGTAAAGCTCTGTCTTTGGGGACGATAATGACGGTACCCAAGGAGGAAGCCACGGCTAACTACGTGCCAGCAGCCGCGGTAATACGTAGGTGGCGAGCGTTGTCCGGATTTACTGGGCGTAAAGGGAGCGTAGGCGGATTTTTAAGTGGGATGTGAAATACCCGGGCTCAACCTGGGTGCTGCATTCCAAACTGGGAATCTAG
+
GGGGGGGGGGGGGGGGGGGGGGGGGGGGGGGGGGGGGGGGGGGGGGGGGGGGGGGFGGGGGGGGGGGDFGEGGGGGGGGGGGGGGGGGGGGGGGGGGGGGGGGGGGGDFGGGGGGGGGGCGDEGGGGGGFGGGGGGGFGGGGGGGGFGGFGGGGGGGGGGGGGFG7>CFEGGGGGGDFDGGFGG7EGGGGGGGG@EECEGFGGGFGCEEEEFFGGCEGGDEGEGGGGG=499;<*<CFF495?FG>7CFGGGGGGFFFF4?>6C>FGBE486649=>:D@))?::4)(48?A
@M04650:207:000000000-C238N:1:1101:22671:6346 1:N:0:19
ACTCCTACGGGAGGCAGCAGTGGGGAATATTGCACAATGGGGGAAACCCTGATGCAGCAACGCCGCGTGAGTGATGACGGTCTTCGGATTGTAAAGCTCTGTCTTTGGGGACGATAATGACGGTACCCAAGGAGGAAGCCACGGCTAACTACGTGCCAGCAGCCGCGGTAATACGTAGGTGGCGAGCGTTGTCCGGATTTACTGGGCGTAAAGCGAGCGCAGGTGGTTTATTAAGTCTGGTGTAAAAGGCAGTGGCTCAACCATTGTATGCATTGGAAACTGGTAGACTTGAGT
+
GFGGGGGGGGGCEGGGGGGGGGGFEGGGGGGGGGEGFGGGGGGDGGGGGGGGGGGFGGGFGGGGEEGFGGGGGFGGGGGGFFGEGGGGGDFGGGGGGGGGGGGGGGEEEEGGGGGGGGGGGGGGGGGDFGBCEDGGGGGFGGGGCEF7FFCGEFFGGGGGFGGFGGGGGGGGFGGGGDGG9;ECEGGGEEECCFECCGGGFGG7CFF=>EE5FFE8*1<<C<E7@5:5EFCGF9CCFDF4*55=CGGG)>*9CGGFFFFFGFDGF7>:*69*=F/?24CF*-<FF?4:A?*87)
@M04650:207:000000000-C238N:1:1101:27047:6370 1:N:0:19
ACTCCTATGGGAGGCAGCAGTGGGGAATATTGCACAATGGGCGAAAGCCTGATGCAGCGACGCCGCGTGAGGGAAGAAGGTTTTCGGATTGTAAACCTCTGTCTACGGGGACGAAGAAGTGACGGTAACCGTGGAGGAAGCCACGGCTAACTACGTGCCAGCAGCCGAGGTAAAACGTAGGTGGCAAGCGTTGTCCGGAATTACTGGGTGGAAAGGGTGCGCAGGCGGGGTGCCAAGTTGGGTGTGAAATCTATGGGCTCAACGCATAAATTGCACTCAAAACTTGCGCTGTTT
+
FGGGGGG66;<9BFGGCGGGGGGGGGGGGGGGGGGGGGFGDFGGGGGGGGGGGGGGGG7FGC7FGGGGGGGAGGFEGGFG???FFGGD@E8BBFGGGGCE<FDFFAFGGGGFGDG7+BFGFGGGGGF+:8FFFDGG+>BDG7F>:*@FEGCGG@*>7FFG7DCGGB***16,<7BCCBFC7BB5CFD7*:CGGCFFGGEGGGFGGGDFG***<0*@C*97?<EC*>C5*7CG@6*+*2/2<<55)1:CFGGGGGG)75@FD?5*0972=4@*09*1).0)*5<F*9690))())
@M04650:207:000000000-C238N:1:1101:20929:6386 1:N:0:19
ACTCCTACGGGAGGCAGCAGTAGGGAATCTTCGGCAATGGGGGCAACCCTGACCGAGCAACGCCGCGTGAGTGAAGAAGGTTTTCGGATCGTAAAACTCTGTTGTTAGAGAAGAACAAGGATGAGAGTAGAATGTTCATCCCTTGACGGTATCTAACCAGAAAGCCACGGCTAACTACGTGCCAGCAGCCGCGGTAATACGTAGGTGGCAAGCGTTGTCCGGATTTATTGGGCGTAAAGCGAGCGCAGGTGGTTTATTAAGTCTGGTGTAAAAGGCAGTGGCTCAACCATTGT
+
GGGGGGGGGGGGGGGGGGGGGGGGGGGGGGGGGGGGGGGGGGGGGGGGGGGGGGGGGGGGGGGGGGGEGGGGGGGGGDGGDGFGGGGDGGGGGF<FGGGGGGGGGGGGFGGGGGGGGGGGGFGFGGFGGGGGGGGGGGGGGGGGGGGGGGGGGGGGGGFGGGGGGGGGGEGGGGGGGGGGGGGGGGGGGGGGGGGGGGFGGFGGGFCFFGFGGGGGGGGFGGCEGDGGGGGGFGGGGFFGF3>>DCDG319C9FGF@@F6EFGGFG::>FFF4FF>B?GFFFGF49?7(76>F
@M04650:207:000000000-C238N:1:1101:5997:6448 1:N:0:19
ACTCCTACGGGAGGCAGCAGTAGGGAATCTTCGGCAATGGACGAAAGTCTGACCGAGCAACGCCGCGTGAGTGAAGAAGGTTTTCGGATCGTAAAACTCTGTTGTTAGAGAAGAACAAGGATGAGAGTAGAATGTTCATCCCTTGACGGTATCTAACCAGAAAGCCACGGCTAACTACGTGCCAGCAGCCGCGGTAATACGTAGGTGGCAAGCGTTGTCCGGATTTATTGGGCGTAAAGCGAGCGCAGGCGGTTTCTTAAGTCTGATGTGAAAGCCCCCGGCTCAACCGGGG
+
GGGGGGGGGGGEFGGGGGGGGGGGGGGGGGGGGGGGGGGGGGGGGEGGGGGGGGGGGGGFGGGGGGGGGGGGGGGGGGGGGGGGGGGCGGGGGFCFGGGGGGGGGGGGGGGGGGGGGGGGGGGFGGGGGGGGGGGGGFCGGGGGGGGGGGGGGGGGGGGGGGGGGGGGGEGGEFGG9EGGGGGGFGGGGGGGGGGGGGGGG?FFGGGGGGGGGGGGE<CFCD5/89F?EFGGFGGGGDFFEGB@3CD5:CGGCDGFFFFFFFGDF7*6@F=FFF?4::7>B>3>F@FFFFFF
@M04650:207:000000000-C238N:1:1101:10559:6451 1:N:0:19
ACTCCTACGGGAGGCAGCAGTGGGGAATATTCCACAATGGGGGAAACCCTGATGCAGCAACGCCGCGTGAGTGATGACGGTCTTCGGATCGTAAAGCTCTGTCTTTGGGGACGATAATGCCGGTACCCAAGGAGGAAGCCCTTGCTAACTCTGTGTCAGAAGCCCCGGTATTACGTAGGTGGCGCGCCTTGTCCGGATTTACTGGGCGAAAAGGGTGCGTAGATGGCTTTTTACGTGTGCTGTGAAATCCCCGGGCTCAACCCGGGTGCCGCCTTCCCAACTGGACACCTGGCG
+
@@FGGGFGGDECGCGGGGFEFCFGGG@F,CC,EFGGFGFCC:@FGG,CFFEFGGGGGGGGGGGGGGEBF:4EA,CFC9CFG:F<@FG:F:=B?EF,9FFF,CF<F,?84>+FBEFEDGG,,3+3++,,,+:B,:+@,,33+,,8@F@,>,,,,,73,@;,73>F*FE:CC*,,,>,?,1?2*,1*48*4BAFF?***1;B?9++>8CE*:*:+*;*2>59=)*+0+*2C<<?5+**2*7***19*2*>**29)95)8>9?FF35<3)())).)7)/((*078*).)/.-))(((
@M04650:207:000000000-C238N:1:1101:25255:6487 1:N:0:19
ACTCCTACGGGAGGCAGCAGTAGGGAATCTTCGGCAATGGGGGCAACCCTGACCGAGCAACGCCGCGTGAGTGAAGAAGGTTTTCGGATCGTAAAACTCTGTTGTTAGAGAAGAACGTTAAGTAGAGTGGAAAATTACTTAAGTGACGGTATCTAACCAGAAAGGGACGGCTAACTACGTGCCAGCAGCCGCGGTAATACGTAGGTCCCGAGCGTTGTCCGGATTTATTGGGCGTAAAGCGAGCGCAGGTGGTTTGATAAGTCTGAAGTTAAAGGCTGTGGCTCAACCATAGT
+
GGGGGGGGGGGGGGGGGGGGGGGGGGGGGGGGGGGGGGGGGGGGGGGGGGGGGGGGGGGGGGGGGGGGGGGGGGGGGGGGGGGGGGGGGGGGGGGGGGGGGGGGGGGGGGGGGGGGGGGGGGGGGGGGGGGGGFGGGGGGGFGGGGGGGGGGGGGGGGGGGGGGGGGGGGGGGGGGFGGG7FGGGGGGGGDGGGGGGGGGGGFGGFGGGGGGGGGGGGGGGG5CCEFGGGGGFGDEDGFGFDBBGGD3@9DGDGGFFFFFFFGGFGF?FFFFFFFFBFGFFFGFFFFF<FFFF
@M04650:207:000000000-C238N:1:1101:10295:6502 1:N:0:19
ACTCCTACGGGAGGCAGCAGTGGGGAATATTGCACAATGGGCGAAAGCCTGATGCAGCGACGCCGCGTGAGGGAAGAAGGTTTTCGGATTGTAAACCTCTGTCTTCGGGGACGATAATGACGGTACCCGAGGAGGAAGCCACGGCTAACTACGTGCCAGCAGCCGCGGTAAAACGTAGGTGGCAAGCGTTGTCCGGAATTACTGGGTGTAAAGGGAGCGCAGGCGGAATGCCAAGTTGAATGTGAAAACTATGGGCTCAACCCATAGACTGCGTTCAAAACTGGCGTTCTTG
+
GGGGGGGGGGGGGGGGGGGGGGGGGGGGGGGGGGGGGGGGGGGGGGGGGGGGGGGGGGGEGGGGGGGGGGGGGGGGGGGGGGGGGGGGGGGGGGGGGGGGGGGGGGGGGGGGGGGGGGGGGGGGGGGGGGGGGGGGGGGGGGGEEFGGGGGGGGGGGGGGGGGGGGGGFEGGGGGGGGGFGGGGGFGGGGGGGGGGGGGGGGGGGG6>?EGGGGGGGGGGGGGDGGGGGGGCFEFGC>BGFGF?FGGGFGGGGGGFFFFFGFG<FCFAFFFFFF>>?FFFF:DFFF39<:@A
@M04650:207:000000000-C238N:1:1101:23792:6502 1:N:0:19
ACTCCTACGGGAGGCAGCAGTAGGGAATCTTCGGCAATGGACGAAAGTCTGACCGAGCAACGCCGCGTGAGTGAAGAAGGTTTTCGGATCGTAAAACTCTGTTGGTAGAGAAGAACGTTGGTGAGAGTGGAAAGCTCATCAAGTGACGGTAACTACCCAGAAAGGGACGGCTAACTACGTGCCAGCAGCCGCGGTAATACGTAGGTGGCAAGCGTTGTCCGGATTTATTGGGCGTAAAGCGAGCGCAGGCGGTTTCTTAAGTCTGATGTGAAAGCCTTCGGCTCAACCGCGGA
+
GGGGGGGGGGGGGGGGGGGGGGGGGGGGGGGGGGGGGGGGFGGGGGGGGGGGGGGGGGGGGGGGGGGGG:FEFGGGGGGGF<FGGGGEGGGGGGG9AEFGGGGGDFAFEFGGGGGCFG88>FG<FGCB?BCBFDCFGGFDC=FB;BFFEGFCEGCGGGC>CEFEF<BC:45BF<CEGFGF2CGEGG6FFCEDE8:*BCF<C:9EGGFGGGGGGGEGCCF>:58/;<:FG>CC4CD5*9?C:<@DGGGG@G3)/9>6=@6@FFG7@:::FF4@78:7(5*.56C7667:9370(
@M04650:207:000000000-C238N:1:1101:20906:6504 1:N:0:19
ACTCCTACGGGAGGCAGCAGTGGGGAATATTGCACAATGGGCGCAAGCCTGATGCAGCCATGCCGCGTGTATGAAGAAGGCCTTCGGGTTGTAAAGTACTTTCAGCGGGGAGGAAGGGAGTGAGGTTAATAACCTCATTCATTGACGTTACCCGCAGAAGAAGCACCGGCTAACTCCGTGCCAGCAGCCGCGGTAATACGGAGGGTGCAAGCGTTAATCGGAATTACTGGGCGTAAAGCGCACGCAGGCGGTCTGTCAAGTCGGATGTGAAATCCCCGGGCTCAACCTGGGAAC
+
GGGGGGGGGGGGGGGGGGGGGGGGGGGGGGGGGGGGGGGGGGGGGGGGGGGGGGGGGGGGGGGGGGGGGGGGGGGGGGGGGGGGGGGGGGGGGGGGGGGGGGGGGGGGGGFGGGGGGGGGGGGGGGGGFGGGGGCFGGGGGGGGGGGGGGGGGGGGGGGGGGGGGGGGGGGGGGGGGGGGGGGGGFGGGGGEGGGGGGGFEGGGGGDGGGGGGGGGGGG<EDEGGGGGGGGG@CCGGGFGF:>>GGDGFGGGGGGFFFFFGFGD@D5?FFFFFFFF<9DDEBGFFFF:7>:?>4
@M04650:207:000000000-C238N:1:1101:4350:6529 1:N:0:19
ACTCCTACGGGAGGCAGCAGTAGGGAATCTTCGGCAATGGACGAAAGTCTGACCGAGCAACGCCGCGTGAGTGAAGAAGGTTTTCGGATCGTAAAACTCTGTTGGTAGAGAAGAACGTTGGTGAGAGTGGAAAGCTCATCAAGTGACGGTAACTACCCAGAAAGGGACGGCTAACTACGTGCCAGCAGCCGCGGTAATACGTAGGTCCCGAGCGTTGTCCGGATTTATTGGGCGTAAAGCGAGCGCAGGGGGTTTATTAAGTCTGGTGTAAAAGGCAGTGGCTCAACCATTGT
+
GGGGGCGGGGGGGGFGEGGGGGGGGGGGGGGGGGGGGGGGGGGGEGFFGGGGGGGGGGGGGGGGGGGFFGGGGGGGGGGGEFGGGGGGGGGGGGGGGGGGGFFGGGGGGGGGGGGGGFGGGFGGGCABFFFGGGFAFFFFGGCDFFFGGEFEGGGF?CFFGFFFGGGFGGEEGGGDFEE:EFFGGFGGCGGGEGG>ECGFGEFFGGGCCCEGEG8*:DFFD<?5/AFECDFGFGGGGGFGFGB5D)19>5CG3)96@FFFG?FFFGGF:*1@FF::?F4@FB*/?FFB<FF<<
@M04650:207:000000000-C238N:1:1101:13487:6550 1:N:0:19
ACTCCTACGGGAGGCAGCAGTAGGGAATCTTCGGCAATGGACGAAAGTCTGACCGAGCAACGCCGCGTGAGTGAAGAAGGTTTTCGGATCGTAAAACTCTGTTGTTAGAGAAGAACAAGGATGAGAGTAGAATGTTCATCCCTTGACGGTATCTAACCAGAAAGCCACGGCTAACTACGTGCCAGCAGCCGCGGTAATACGTAGGGAGCAAGCGTTATCCGGATTTATTGGGCGTAAAGCGCGCGTAGGCGGTTTGTTAAGCGGAATCTCTAATCTGAGGGCTCACCCCCCAGC
+
FGFEFF9FECEBCFGGEGEFGC@FGGGFDFEGDF:@@F<E<FFFE@FCAEF9EF7FGEFG?F+@FCFGEGEGGGGC?FFGGAFG9EGGGC:FCGGFGEAC?FGGFGGGFFGG@DEEEGGCFF<,,,BD@FCF<FGFFF<FCA>,,EBC7=@ECCFGG7D7@DEGGGFGFCGGFCGFGD@F8E898DEGG>EGGGG8*?B+;:6;ECFCD/=C=*=?=CCCEC5EEGFFGG9C:5D>D3677DD:3))97FGGGG:DFFB42*9)0975=*=49*9@447<5(*77*71907(4:
@M04650:207:000000000-C238N:1:1101:13943:6550 1:N:0:19
ACTCCTACGGGAGGCAGCAGTAGGGAATCTTCGGCAATGGACGAAAGTCTGACCGAGCAACGCCGCGTGAGTGAAGAAGGTTTTCGGATCGTAAAACTCTGTTGTTAGAGAAGAACAAGGATGAGAGTAGAATGTTCATCCCTTGACGGTATCTAACCAGAAAGCCACGGCTAACTACGTGCCAGCAGCCGCGGTAATACGTAGGGGGCAAGCGTTATCCGGATTTACTGGGTGTAAAGGGAGCGTAGGCGGTATGACAAGTCAGATGTGAAAACCCAGGGCTCAACCCTGGG
+
GGGGGGGGGGGGGGGGGGGGGGGGGGGGGGGGGGGGGGGGGGGGGGGGGGGGGGGGGGGGGGGGGGGGGEGGGGGGFFGGGGGGGGGGGGGGGGGGGGGGGGGGGGGGGGGGGGGGGGGGGGGGGGGGGGGGGGGGGGGGGGGGGGGGGEGGGGGGGGGGGGGGGGGGEGGGGFGGGGGGGGGGGGGGGGGGGGGGGGGGGGGGGGGGGGGGGGGGGGGGGGGGCFGGGGGGFGGGG=FDDGEEGGGGFGGGGDGF4=FFGFGGF=CA9FF=FFFFFFGFFFC@@FF?BFF13
@M04650:207:000000000-C238N:1:1101:25352:6559 1:N:0:19
ACTCCTACGGGAGGCAGCAGTGGGGAATATTGCACAATGGGGGAAACCCTGATGCAGCAACGCCGCGTGAGTGATGACGGTCTTCGGATTGTAAAGCTCTGTCTTTGGGGACGATAATGACGGTACCCAAGGAGGAAGCCACGGCTAACTACGTGCCAGCAGCCGCGGTAATACGTAGGTGGCGAGCGTTGTCCGGATTTACTGGGCGTAAAGGGAGCGTAGGCGGATTTTTAAGTGGGATGTGAAATACCCGGGCTCAACCTGGGTGCTGCATTCCAAACTGGAAATCTAG
+
GGGGGGGGGGGGGGGGGGFGGGGGGGGGGGGGGGGGGGGGGGGGGGGGGGGGGGGCGGGGGGGGGGGGGGGGGGGGGGGGGGGGGGGGGGGGFGGGGGGGGGGGGGGGGGEGGGGGGGGGGGDGGGGGGGGFGGGGGGGGGGGGGGGGGGFGGGGGGGGGGGGGGGGGGGGGGGGGGGGGGGGGGGGGGGGGGGGGGGGGGGGGGGGGGGGGGGEGGGDDGGGGGGCEGGGFFGGGG=FFFGFFGGFFFGFFGGD>BFFFGFGGFCDFDFFFFFFFF<FFFFGFFFFFFF?A
@M04650:207:000000000-C238N:1:1101:16334:6582 1:N:0:19
ACTCCTACGGGAGGCAGCAGTAGGGAATCTTCGGCAATGGGGGCAACCCTGACCGAGCAACGCCGCGTGAGTGAAGAAGGTTTTCGGATCGTAAAGCTCTGTTGTAAGAGAAGAATGTGTGTGAGAGTGGAAAGTTCACACAATGACGGTAACTTACCAGAAAGGGACGGCTAACTACGTGCCAGCAGCCGCGGTAATACGTAGGTCCCGAGCGTTGTCCGGATTTATTGGGCGTAAAGCGAGCGCAGGTGGTTTATTAAGTCTGGTGTAAAAGGCAGTGGCTCAACCATTGT
+
GGGGGGGGGGGGGGGGGGGGGGGGGGGGGGGGGGGGGGGGGGGGGGGGGGGGGGGGGGGGGGGGGGGGGGGGGGGGGGGGGGGGGGGGGGGGGGGGGGGGGGGGGGGGGGGGGGGGGGGGGGGGGGGGGGGGGGGGGGGGGGGGGGGGGGGGGGGGGGGGGGGGGGGGGGGGGGGGGGGGFGGGGGGGGGGGGGGGGGGGGGGGGGGGGGGGGGGGDGGGCGECGGCFGGGFFGGGGGFGFGFFGGGDFGGGGFG6BFFBCFGGFGFBFFFF?FBF??GFFFFF?FFF:FF):
@M04650:207:000000000-C238N:1:1101:15160:6589 1:N:0:19
ACTCCTACGGGAGGCAGCAGTGGGGAATATTGCACAATGGGGGAAACCCTGATGCAGCAACGCCGCGTGAGTGATGACGGTCTTCGGATTGTAAAGCTCTGTCTTTGGGGACGATAATGACGGTACCCAAGGAGGAAGCCACGGCTAACTACGTGCCAGCAGCCGCGGTAATACGTAGGTGGCGAGCGTTGTCCGGATTTACTGGGCGTAAAGGGAGCGTAGGCGGATTTTTAAGTGGGATGTGAAATACCCGGGCTCAACCTGGGTGCTGCATTCCAAACTGGGAATCTAG
+
GGGGGGGGGGGGGGGGGGGGGGGGGGGGGGGGGGGGGGGGGGGGGGGGGGGGGGGGGGGGGGGGGGGGGGGGGGFGGGGGGGGGGGGGGGFGGGGGGGGGGGGGGGGGGGGGGGGGGGGGGGDGGGGGGGGGGGGGGGGGGGGGGGGGGGGGGGFGGGGGGGGGGGGGGG7EFFFFCGGGGFGGGGGGGGGGGGGGGGGGGGGFGGGGGGGGGGGGGDGGGGDGGGCGGGGFFGGFGGF*)9F@CFGFFGFFGCDDDFFFGFGGFCG?DFFFFFFFFAGF@27::4<:2=B)
@M04650:207:000000000-C238N:1:1101:22531:6598 1:N:0:19
ACTCCTACGGGAGGCAGCAGTGGGGAATATTGCACAATGGGGGAAACCCTGATGCAGCAACGCCGCGTGAGTGATGACGGTCTTCGGATTGTAAAGCTCTGTCTTTGGGGACGATAATGACGGTACCCAAGGAGGAAGCCACGGCTAACTACGTGCCAGCAGCCGCGGTAATACGTAGGTGGCGAGCGTTGTCCGGATTTACTGGGCGTAAAGGGAGCGTAGGCGGATTTTTAAGTGGGATGTGAAATACCCGGGCTCAACCTGGGTGCTGCATTCCAAACTGGAAATCTAG
+
GGGGGGGGGGGGGGGGGGGGGGGGGGGGGGGGGGGGGGGGGGGGGGGGGGGGGGGGGGGGGGGGGGGGGGGGGGGFGGGGGGGGGGGGGGGGGGGGGGGGGGGGGGGGGGGGGGGGGGGGGGGGGGGGGGGGCFGGGGGGGGGGGGGGGGGGGGGGGGGGGGGGGGGGGGGGGGGGGGGGGGGGGGGGGGGGGGGGCGGGGGGGGGGGGGGGG7CGGGGGGG8FGGGCEGGGFGGGGGFGFGFFGGGGFGGFGGDEEFFFGFGGFGGFFFFFFFFFFF7=FAGF?@FFFFFF
@M04650:207:000000000-C238N:1:1101:14635:6604 1:N:0:19
ACTCCTACGGGAGGCAGCAGTGGGGAATATTGCACAATGGGCGAAAGCCTGATGCAGCGACGCCGCGTGAGGGAAGAAGGTTTTCGGATTGTAAACCTCTGTCTTCGGGGACGATAATGACGGTACCCGGGGAGGAAGCCACGGCTAACTACGTGCCAGCAGCCGCGGTAAAACGTAGGTGGCAAGCGTTGTCCGGAATTACTGGGTGTAAAGGGAGCGCAGGCGGGATGGTAAGTTGAATGTGAAAACTATGGGCTCAACCCATAGACTGCGTTCAAAACTACTGTTCTTG
+
GGGGGGGGGGGGGGGGGGGGGGGGGGGGGGGGGGGGGGGGGGGGGEFGGGGGGGGGGGGGGGGGGGGGGGGGGGGGGGGGGGGGGGGGGGGGGGGGGGGGGGGGGGGGGGGGGGGGGGGGGGGGGGGGGCGGGGGGGGGGGGGGGGGGGGGGGGGGGGGGGGGGGGGGGGGFGGGGGGGGGGGG?FGDGGGGGGGGGGGGGGGGGGGGGGGGGGGGGGGGGGGGGGGGGGGGFGGFFGF>FGFFGGGGFGGGGGGFFFFFFFC3<CD27@:?@FFFFBF?FBFFF@FD9FF>
@M04650:207:000000000-C238N:1:1101:15029:6630 1:N:0:19
ACTCCTACGGGAGGCAGCAGTAGGGAATCTTCGGCAATGGACGAAAGTCTGACCGAGCAACGCCGCGTGAGTGAAGAAGGTTTTCGGATCGTAAAACTCTGTTGTTAGAGAAGAACAAGGATGAGAGTAGAATGTTCATCCCTTGACGGTATCTAACCAGAAAGCCACGGCTAACTACGTGCCAGCAGCCGCGGTAATACGTAGGTGGCAAGCGTTGTCCGGATTTATTGGGCGTAAAGCGAGCGCAGGCGGTTTCTTAAGTCTGATGTGAAAGCCCCCGGCTCAACCGGGG
+
GGGGGGGGGGGGGGGGGGGGGGGGGGGGGGGGGGGGGGGGGGGGGGGGGGGGGGGGGGGGGGGGGGGGGGGFGGGGGGGGGGGGGGGGGGGGGGGGGGGGGGGGGGGGGGGGGGGGGGGGGGGGGGGGGGGGGGGGFGGGGGGGGGGGEGGGGGGGGGGGGGFGGGGGGGCGGGGGGGGGFGGGGGGGGGGGGGGDGGGGGGGGGGGGGGGGGGEGGGFGEGECE?EFGGGGFGGGGGFGFGFFGGGGFGGG>D5F4BFBEFFFFFFAFF?4*=?F::DEF;)8??F?>:B9
@M04650:207:000000000-C238N:1:1101:8996:6688 1:N:0:19
ACTCCTACGGGAGGCAGCAGTGGGGAATATTGCACAATGGGCGAAAGCCTGATGCAGCGACGCCGCGTGAGGGAAGAAGGTTTTCGGATTGTAAACCTCTGTCTTCGGGGACGATAATGACGGTACCCGAGGAGGAAGCCACGGCTAACTACGTGCCAGCAGCCGCGGTAAAACGTAGGTGGCAAGCGTTGTCCGGAATTACTGGGTGTAAAGGGAGCGCAGGCGGGATGGTAAGTTGAATGTGAAAACTATGGGCTCAACCCATAGACTGCGTTCAAAACTACTGTTCTTG
+
GGGGGGGGGGGGGGGGGGGGGGFGGGGGGGGGGGGGGGGGGGGGGGGGGGGGGFGGGGGGGGEEGGGGGGCFGGFGGGGGGGGGFGDFGGGFFGGGGGFFFGDFGGGGGGEGG7>FDFG<FGEGGGFGGDGE++<C@ACFGGGCCGC@FGFGEF7FFFGF7<CAEB8BFEECFGGECFGFGGGGFGGGGGGGGGGGEGCFGFCCGC@EG?G9FFGGGGDDGDE=G=E*:D539:C<*:BC4DBFGD7C?F7D?CFF>:@FGFGD:DC<FFFFFFFFBAG=F?:<6?=AAF*.
@M04650:207:000000000-C238N:1:1101:27305:6699 1:N:0:19
ACTCCTACGGGAGGCAGCAGTGGGGAATATTGCACAATGGGGGAAACCCTGATGCAGCAACGCCGCGTGAGTGATGACGGTCTTCGGATTGTAAAGCTCTTTCTTTGGGGACGATTATGACGGTACCCAAGGAGGAAGCCACGGCTCACTACGTGCCAGCAGCCGCGGTAAAACGTAGGTGGCAAGAGTTTTCCGGAATTACTGGGTGCAAAGGGTGCGCAGGCGGGCTGGTAAGTTGAATGTTAACACTACGGGCTCAACCCATAGACTGCGCTTAACACCACTGTTCTTG
+
FEFGGGGGGGGGGDGCGGGGGGFG@@@FCGGFGGG<ACFGFB7@FFEGEGFFA@FFCGGFGGGGEGGGGGGFGGGGGGGG:FEGGFGGGGEGGGG<FCFE,BFEFC,,BFFE7F:,B??AD7BB<8FF9<F7B<>FG?8D<F7F::+@B=<F<C73C>,*,6DCC:8*14:;<CC,,2<FGCEEF=*4;<++2?1:BC*?<+++?BCC*0=C8CE0:C)7*1:/*7C**98E*<>C*:70/>7**20:9D<**9))))*127D*749)**97))0),.*96(/0)/*6-*9>
@M04650:207:000000000-C238N:1:1101:24208:6714 1:N:0:19
ACTCCTACGGGAGGCAGCAGTGGGGAATATTGCACAATGGGCGAAAGCCTGATGGAGCAACGCCGCGTGAGTGAAGAAGGTTTTCGGATCGTAAAACTCTGTTGTTAGAGAAGAACAAGGATGAGAGTAGAATGTTCATCCCTTGACGGTATCTAACCAGAAAGCCACGGCTAACTACGTGCCAGCAGCCGCGGTAATACGTAGGTGGCAAGCGTTGTCCGGATTTATTGGGCGTAAAGCGAGCGCAGGCGGTTTCTTAAGTCTGATGTGAAAGCCCCCGGCTCAACCGGGG
+
GGGGGGGGGGGGGGGGGGGGGGGGGGGGGGGGGGGGGGGGGGGGGGGGGGGGGGGGGGGGGGGGGGGGGGGGGGGGGGGGGGGGGGGGGGGGGGGGGGGGGGGGGGGGGGGGGGGGGGGGGGGGGGGFGGGGGGGGGGGGGGGGGGGGGGGGGGGGGGGGGGGGGGGGDGGGGGGGGGGGGGGGGGGGGGGGGGGGGGGGGGGGGGGGGGGGGGGGGGGGGGGG=EGFGGGGFGDGGGFGFGDFGGGGFGGG9DDFFFFFGFFGFCFAFF?FFFF@BFDEB><>FFF<6EFB
@M04650:207:000000000-C238N:1:1101:3644:6722 1:N:0:19
ACTCCTACGGGAGGCAGCAGTGGGGAATTTTGCGCAATGGGCGAAAGCCTGACGCAGCAACGCCGCGTGCGGGATGACGGCCTTCGGGTTGTAAACCGCTTTCAGCAGGGATGATAATGACAGTACCTGCAGAAGAAGCTCCGGCTAACTACGTGCCAGCAGCCGCGGTAATACGTAGGGAGCAAGCGTTATCCGGATTTATTGGGCGTAAAGCGCGCGTAGGCGGTTTGTTAAGCGGAATCTCTAATATGAGGGCTCAACCCCCAGCCGGATTCCGAACTGGCCGACTCGAGG
+
GGGGGGGGGGGGGGGGGGGGGGGGGGGGFGGGGGGGGGGGGFGGGG@FGGGGGGGGGGGGGGGGGGGGGDGGGGGGGGGGGGGGGGGGGGGGGGGFFGGGGGAFGGGGGGGEGGCFFGGGGGGCC<FFEGGGGFGFGGFB@FEGG7>FGGGDGFFGGGGGGGGECCBC=CGCFDF9<CGGFE7CFGCE;CE;:@:EGCCGGGGGGFGGECCGFCE=:177CCGFGG:>:CCFFCFA<CEDFG46CGDC**27:CD3))9@?4CD>D31>>E@.596269)7<G4)780(7>:<(
@M04650:207:000000000-C238N:1:1101:14098:6725 1:N:0:19
ACTCCTACGGGAGGCAGCAGTGGGGAATTTTGGACAATGGGCGCAAGCCTGATCCAGCCATGCCGCGTGCGGGAAGAAGGCCTTCGGGTTGTAAACCGCTTTTGTCAGGGAAGAAAAGGTTCTGGCTAATACCTGGGACTCATGACGGTACCTGAAGAATAAGCACCGGCTAACTACGTGCCAGCAGCCGCGGTAATACGTAGGGTGCAAGCGTTAATCGGAATTACTGGGCGTAAAGCGTGCGCAGGCGGTTATGCAAGACAGAGGTGAAATCCCCGTGATCAACCTGGGAAC
+
<CECFGGGGD@F@+FFECF@FGGGGEEFGEEFGFFAFF<@<@F+:F:@FFGGGGFGGCGFGGGGGGGGGGEGGGG>FGGFGFGDGGG7?BFGFCGDGGGC+FFFFF@FCECFEG<AEFCDDEG9<FFG,<@FFAC8+,@FDAFF,@CFFGGFF9F,,@,:FCC>=F@@*:>E@EFFG7BAC7?BFG8FE>EEB=8CC?C>E9@*:?B56CC>E*8CF:CCC38C?<+<C*8=;C37D74>57@71/)9)75)9C776**17<4*)9/8:6*887@F01*)).**)8>775F(2(
@M04650:207:000000000-C238N:1:1101:7660:6805 1:N:0:19
ACTCCTACGGGAGGCAGCAGTGGGGAATATTGCACAATGGGCGAAAGCCTGATGCAGCGACGCCGCGTGAGGGAAGAAGGTTTTCGGATTGTAAACCTCTGTCTTCGGGGACGATAATGACGGTACCCGAGGAGGAAGCCACGGCTAACTACGTGCCAGCAGCCGCGGTAAAACGTAGGTGGCAAGCGTTGTCCGGAATTACTGGGTGTAAAGGGAGCGCAGGCGGGACGGCAAGTTGGGGGTGAAATCTATGGGCTCAACCCATAGCGTTCATTCAAAACTGCTGGTCTTG
+
GGGGGGGGGGGEFGGGGGGGGGGGGEGGGGGGGGGGGGGGGGGGGGGGGGGGGGGGGGGGGGGDGGGGGGGGGGGGGGGGFGGGGGGGGGGGGGGGFGGGGGGGGGGGGGGGGGGGGGGGGGGGFGGGGDDGDGGGGGGGGGGGGGGGGGFGGGGGGGGGGGGGGGGGGG:FEGGGGGGGGGGGFGFGGGGGGGGGGGGGGGGGGGGGCF?EFGG5=DGDGG5>CEEGGGEGFGG9>CF<)95>GGFD0?>FFGFFFF??EFGG?F42>5)))1=F5AFFFBCFF@)4:4@D
@M04650:207:000000000-C238N:1:1101:10853:6895 1:N:0:19
ACTCCTACGGGAGGCAGCAGTGGGGAATATTGCACAATGGGCGAAAGCCTGATGCAGCGACGCCGCGTGAGGGAAGAAGGTTTTCGGATTGTAAACCTCTGTCTTCGGGGACGATAATGACGGTACCCGAGGAGGAAGCCACGGCTAACTACGTGCCAGCAGCCGCGGTAAAACGTAGGTGGCAAGCGTTGTCCGGAATTACTGGGTGTAAAGGGAGCGCAGGCGGGATGGTAAGTTGAATGTGAAAACTATGGGCTCAACCCATAGACTGCGTTCAAAACTACTGTTCTTG
+
GGGGGGGGGGGGGGGGGGGGGGGGGGGGGGGGGGGGGGGGGGGGGGGGGGGGGGGGGGGGGGGGGGGGGGGGGGGGGGGGGGGGGGGGGGGGGGGGGGGGGGGGGGGGGGGGGGGGGGGGGGGGGGGGGGGGGGGGGGGGGGGGGGGFGGGGGGGGGGGGGGGGGGGGGGGGGGGGGGGGGGGGGGFGGGGEGFEGGGGGFGGCFGGGGGGGGGDGCGGGGGGGGGGDGGGG?FC?DFFGBG@BFGFFFGGFFGGFFFFFGFGGFGGFFFFF>)>BBFGFFFFFFFFFF?F>
@M04650:207:000000000-C238N:1:1101:16369:6918 1:N:0:19
ACTCCTACGGGAGGCAGCAGTGGGGAATATTGCACAATGGGCGAAAGCCTGATGCAGCGACGCCGCGTGAGGGAAGAAGGTTTTCGGATTGTAAACCTCTGTCTTCGGGGACGATAATGACGGTACCCGAGGAGGAAGCCACGGCTAACTACGTGCCAGCAGCCGCGGTAAAACGTAGGTGGCAAGCGTTGTCCGGAATTACTGGGTGTAAAGGGAGCGCAGGCGGGATGGTAAGTTGAATGTGAAAACTATGGGCTCAACCCATAGACTGCGTTCAAAACTACTGTTCTTG
+
GGGGGGGGGDGFCGGGGGGFGGGGGGGGGGGGGGGGGGGGGGGGGGGGGGGGGGGGGGGGGGGGGGGGGGGGGGGGGGGGGGGGGGGGGGGGGGGGGGGGGGGGGGGGGGGGGGGGGGGGGGGGGEGGGFCEGGGGGGGGGGGDFGGGGGGGGGDGGGGGGDGGGGGGEGEGGGGGGFGGGGFGGDGGGGGGGGGGGGFE?EGGGGGGGGGGFGGGEDDDGG=GGGDEGGGGFFGFGGFGFFFFFGGDFGGGGGGFFFFFG:DDFFC<@6?FDFF@?FFFF>F?FF=AAFFF
@M04650:207:000000000-C238N:1:1101:24663:6962 1:N:0:19
ACTCCTACGGGAGGCAGCAGTAGGGAATCTTCGGCAATGGACGAAAGTCTGACCGAGCAACGCCGCGTGAGTGAAGAAGGTTTTCGGATCGTAAAACTCTGTTGTTAGAGAAGAACAAGGATGAGAGTAGAATGTTCATCCCTTGACGGTATCTAACCAGAAAGCCACGGCTAACTACGTGCCAGCAGCCGCGGTAATACGTAGGTGGCAAGCGTTGTCCGGATTTATTGGGCGTAAAGCGAGCGCAGGCGGTTTCTTAAGTCTGATGTGAAAGCCCCCGGCTCAACCGGGG
+
GGGGGGGGGGGGGGGGGGGGGGGGGGGGGGGGGGGGGGGGGGGGGGGGGGGGGGGGGGGGGGGGGGGFGGGGGGGGGGGGFFGGGGGGGGGGGGGGGGGGGGGGGGGGGGGGGGGGGGGGGGGFGCGGGGGGGGFGGGGGGGGGGGGGEGGGGGGGGFGGGGGGGGGGGGGGGFGGGGGGGGGGGGGGGGGGGGGGGGGGGGGGGGGGGGGGGGGGEGGGGGGCCFFGFGCC;EDCGGFGFGB>DGGGFGGGGGGBFFFFGFGGFCFFFFFFF?FFFFGEFB3>FFFFFEFF
@M04650:207:000000000-C238N:1:1101:11731:6968 1:N:0:19
ACTCCTACGGGAGGCAGCAGTGGGGAATATTGCACAATGGGGGAAACCCTGATGCAGCAACGCCGCGTGAGTGATGACGGTCTTCGGATTGTAAAGCTCTGTCTTTGGGGACGATAATGACGGTACCCAAGGAGGAAGCCACGGCTAACTACGTGCCAGCAGCCGCGGTAATACGTAGGTGGCGAGCGTTGTCCGGATTTACTGGGCGTAAAGGGAGCGGAGGCGGATTTTTAAGTGGGATGTGAAATACCCGGGCTCAACCTGGGTGCTGCATTCCAAACTGGAAATCTAG
+
GGGGGGGGGGGGGGGGGGGGGGGGGGGGGGGGGGGGGGGGGGGGGGGGGGDGGGGGGGGGGGGGGGGGGGGGGGGGFFGGGGGGDEFEGGGFGGGGGFGGGGGGGGGGGGGGGGGGGGGGGGFFGGEFFGFGGFBFGGGGGGGGGDGGGGGGGEFFGGGFGGGGGGGGGGGGGGFGGGGGGGGEEEGG8:CGFGCECEGGGE7CEECC8CEEFFG==37)17EDCECCCFG?@6C:7DFC4C?8::**9:6<)9DE3@0**89>@GG<:FF@)*@@AFG?38FF?F6))116
@M04650:207:000000000-C238N:1:1101:23458:6975 1:N:0:19
ACTCCTACGGGAGGCAGCAGTAGGGAATCTTCGGCAATGGGGGCAACCCTGACCGAGCAACGCCGCGTGAGTGAAGAAGGTTTTCGGATCGTAAAACTCTGTTGTTAGAGAAGAACGTTAAGTAGAGTGGAAAATTACTTAAGTGACGGTATCTAACCAGAAAGGGACGGCTAACTACGTGCCAGCAGCCGCGGTAATACGTAGGTCCCAAGCGTTGTCCGGATTTATTGGGCGTAAAGCGAGCGCAGGTGGTTTATTAAGTCTGGTGTAAAAGGCAGTGGCTCAACCATTGTT
+
GGGGGGGGGGGGGGGGGGGGGGGGGGGGFGGGGDGGGGGGGCGGGGGGGGGGDGGGGGDF,@FGGGGGGEGGGGGGGGGG<?FGGGGEG:FGGGGFGGGGGGDGGFGGFGGGGGGGGFGGGGGGF9F@ACFGFGFFAF<FCGGDFGFCFBCFGFGGGGGGGGGFFBDFGGDGGGCFFFGGFGGFFGGCF>:CEGGGDGGCFFGGGGGGCFFFFGGGEGGFGGGG=?CFGGF7757ED3@DEGD>G5DD>9FF5CC?FFF6EFG76<:()99@6@>>?B5@@09FFFF<<FF<4)
@M04650:207:000000000-C238N:1:1101:8818:7019 1:N:0:19
ACTCCTACGGGAGGCAGCAGTGGGGAATATTGCACAATGGGGGAAACCCTGATGCAGCAACGCCGCGTGAGTGATGACGGTCTTCGGATTGTAAAGCTCTGTCTTTGGGGACGATAATGACGGTACCCAAGGAGGAAGCCACGGCTAACTACGTGCCAGCAGCCGCGGTAATACGTAGGTGGCGAGCGTTGTCCGGATTTACTGGGCGTAAAGGGAGCGTAGGCGGATTTTTAAGTGGGATGTGAAATACCCGGGCTCAACCTGGGTGCTGCGTTCAAAACTGGAAATCTAG
+
GGGGGGGGGGGGGGGGGGGGGGGGGGGGGGGEGGGGGGGGGGGGGGGGGGGGGGGGGGGGGGGGGGGGGGGGGGGGGGGGEFEFGGGEGGGGGGGGGGGGGGGGGGGGGGGGGGGGGGGGGGGGGCEFEGGGFGGGGGGGGCGGEFGEGFGFGGGGGDAFGFFGEDEFGGGGGGFFGGGGGGGGGGDEBEGEGCEG5889CFGGGFGGGGGGGGGGGCDDC58EG=**:=9C:FFFGGFFFDFFGD7DFCDGGDGFFFFFGFC<:C*8D4F=)7)7():/7):?:FFAF=16
@M04650:207:000000000-C238N:1:1101:10006:7033 1:N:0:19
ACTCCTACGGGAGGCAGCAGTGGGGAATATTGCACAATGGGCGAAAGCCTGATGCAGCGACGCCGCGTGAGGGAAGAAGGTTTTCGGATTGTAAACCTCTGTCTTCGGGGACGATAATGACGGTACCCGAGGAGGAAGCCACGGCTAACTACGTGCCAGCAGCCGCGGTAAAACGTAGGTGGCAAGCGTTGTCCGGAATTACTGGGTGTAAAGGGAGCGCAGGCGGGATGGGAAGTTGAATGTGAAAACTATGGGCTCAACCCATAGACTGCGTTCAAAACTACTGTTCTTG
+
FGGGGGGGGGGGGGGGGGGGGGGGGGGGGGGGGGGGGGGGGGGGGGGGGGGGGCGGGGCEGGDGGGGGGGGGGGGGGGGGG9FFGGGDGGGG?FGGFGGG<FFGGGGGGGGGGGEGDCG<FGG:FGEDGCFGEGGGGGFCCGGGGECGGFGGGGGGGGGGGFGGGGGGCCG?CGEG7BF@BFGF9@CB8CEG7<?EEGFGGFCGGG8/CCGGCFGF=CGDG:GEDEGCED5*86CFCF*:BGFFGFGGFCFFGGCFFFFF?@GGFGGBFFFFEE55(6F4>07;@F0<<FBA
@M04650:207:000000000-C238N:1:1101:17000:7100 1:N:0:19
ACTCCTACGGGAGGCAGCAGTGGGGAATATTGCACAATGGGCGAAAGCCTGATGCAGCGACGCCGCGTGAGGGAAGAAGGTTTTCGGATTGTAAACCTCTGTCTTCGGGGACGATAATGACGGTACCCGAGGAGGAAGCCACGGCTAACTACGTGCCAGCAGCCGCGGTAATACGTATGTTCCAAGCGTTATCCGGATTTATTGGGCGTAAAGCGAGCGCAGACGGTTATTTAAGTCTGAAGTGAAAGCCCTCAGCTCAACTGAGGAATTGCTTTGGAAACTGGATGACTTG
+
GGGGGGGGGGGGGGGGGGGGGGGGGGGGGGGGGFGGGGFGGGGGGGGGGGGGFFGGGGEGGGDGGGGGGGGGGGGGGGGGEFEFGGG7FFGGGGGGGFFGGGGGGGFGGGGGEEGGGGGGGGD@GGG=F7FGEGGGGGG:FGGGGGGGGGGGGGGGGGGGGFGGGGGGFG@@GFGFFFGFGEFGGGGGGGGGGGGGCCDFGGFGGGGGGGGGFFGGDGD<EGEFGGGGDGGGFFGGGGF709BFFFGGFFC*95D49?@FF49*9C7:@9@FFFFFF0:7?AF)59FFAFFD
@M04650:207:000000000-C238N:1:1101:23627:7116 1:N:0:19
ACTCCTACGGGAGGCAGCAGTAGGGAATCTTCGGCAATGGACGAAAGTCTGACCGAGCAACGCCGCGTGAGTGAAGAAGGTTTTCGGATCGTAAAACTCTGTTGTTAGAGAAGAACAAGGATGAGAGTAGAATGTTCATCCCTTGACGGTATCTAACCAGAAAGCCACGGCTAACTACGTGCCAGCAGCCGCGGTAATACGTAGGTGGCAAGCGTTGTCCGGATTTATTGGGCGTAAAGCGAGCGCAGGCGGTTTCTTAAGTCTGATGTGAAAGCCCCCGGCTCAACCGGGG
+
GGGGGGGGGGGGGGGGGGGGGGGGGGGGGGGGGGGGGGGGGGGGGGGGGGGGGGGGGGGGGGGGGGGGGGGGGGGGGGGGGGGGGGGGGGGGGGGGGGGGGGGGGGGGGGGGGGGGGGGGGGGGGGGGGGGGGGGGGGGGFGGGGGGGGGGGGGGGGGGGGGGGGGGGGGGGGGGGGGGGGGGGGGGGGGGGGGGGGGGGGFGGGGGGGGGGGGGGEGGGGGEEECGGGGGGFGGDDFFGFGFFGGGGFGGGCCDFFFFFGFGGFCGDFFFFFFF>BFDFEF<BFFF:BDFF
@M04650:207:000000000-C238N:1:1101:13008:7131 1:N:0:19
ACTCCTACGGGAGGCAGCAGTAGGGAATCTTCGGCAATGGACGAAAGTCTGACCGAGCAACGCCGCGTGAGTGAAGAAGGTTTTCGGATCGTAAAACTCTGTTGGTAGAGAAGAACGTTGGTGAGAGTGGAAAGCTCATCAAGTGACGGTAACTACCCAGAAAGGGACGGCTAACTACGTGCCAGCAGCCGCGGTAATACGTAGGTCCCGCGCGTTGTCCGGATTTATTGGGCGTAAAGCGAGCGCAGGTGGTTTATTAAGTCTGGTGTAAAAGGCAGTGGCTCAACCATTGTT
+
GGGGGGGGGGGGGGGGGGGGGGGGGGGGGGGGGGGGGGGGGGGGEGGGGGGGGGGGGGDGFGGGGGGGGGGGGGGGGGGGGGGGGGGGGGGGGGGGGGGGGGGGGGGGGGGGGGGGGGGGGGGGGGGFFGGGGGGGGGGGGGGGGGGGGGGGGGGGGGGGGGGGGGGGGGGGGGGGGGGGGGGGGFGGGGEGGGEGDFGGGGGGGGCGGG*>EGGCEDDFGDE=EGF?ECGFF=57CCFG;7BFGGCGF>FFG*C:/=46?FFGFGC75=*=FFFFBFCFFF5?F=F::@F<<)
@M04650:207:000000000-C238N:1:1101:9260:7138 1:N:0:19
ACTCCTACGGGAGGCAGCAGTAGGGAATCTTCGGCAATGGACGAAAGTCTGACCGAGCAACGCCGCGTGAGTGAAGAAGGTTTTCGGATCGTAAAACTCTGTTGTTAGTGAAGAACAAGGATGAGAGTAGAATGTTCATCCCTTGACGGTATCTAACCAGAAAGCCACGGCTAACTACGTGCCAGCAGCCGCGGTAATACGTAGGTGGCAAGCGTTGTCCGGATTTATTGGGCGTAAAGCGAGCGCAGGCGGTTTCTTAAGTCTGATGTGAAAGCCCCCGGCTCAACCGGGGTG
+
DFFFGGEFGGGGGGGGDECFGGFGGGEFCFFEEFGDGGGDDEFGG@FFGDEAEGGGGGGGFE:FEEGGDCFCFFG<E<=EFGFGGE+:?F@FGGGGGGCGGGGCFGF9,:C?,,F=EFFEFGFGFGGFFGDGGGFGGFCDF<FF8C>FEGFFFGGGGFFGCCCDGF,<:*>CFFCFFFFG,DEFFFCDFGEGGGGE5EC9FCFCGGGGGGGGGGGG5DFGGD8ECFFGGCCGFGGGGGB7>C@><DD<><DCGG</=F4*<F7>@DC:FF67*95)4(9)8;DE?@@BBBE1(4
@M04650:207:000000000-C238N:1:1101:7923:7141 1:N:0:19
ACTCCTACGGGAGGCAGCAGTGGGGAATTTTGCGCAATGGGCGAAAGCCTGACGCAGCAACGCCGCGTGCGGGATGACGGCCTTCGGGTTGTAAACCGCTTTCAGCAGGGATGATAATGACAGTACCTGCAGAAGAAGCTCCGGCTAACTACGTGCCAGCAGCCGCGGTAATACGTAGGGAGCAAGCGTTATCCGGATTTATTGGGCGTAAAGCGCGCGTAGGCGGTTTGTTAAGCGGAATCTCTAATCTGAGGGCTCAACCCCCAGCCGGATTCCGAACTGGCAGACTCGCGT
+
GGGGGGGGGGGGGGGGGGGGGGGGGGGGGGGGGGGGGGGGGGGGGGGGGGGGGGGGGGGGGGGGGGGGGGGGGGGGGGGGGGGGGGGGGGGGGGGGGCFGGGGGGGGGGGGGDGCFGGGGCEF<FFFGFAFGCFFGGGGGGGGCCEGGFGGGGGGGGGGGGGGGGGGGGGGFGGGGGGGGGGGGGGGGGGGGGFDGGC*9C:9FGGGGGGEFFFEGGGG<EGGGG5/>EGC?@<CFDDF3@476?GDG?7FFFGGFFFF@?>C7@DGF>><5:EFF03DD>?GF55)37F>(,(
@M04650:207:000000000-C238N:1:1101:19378:7142 1:N:0:19
ACTCCTACGGGAGGCAGCAGTGGGGAATATTGCACAATGGGCGAAAGCCTGATGCAGCGACGCCGCGTGAGGGAAGAAGGTTTTCGGATTGTAAACCTCTGTCTTCGGGGACGATAATGACGGTACCCGAGGAGGAAGCCACGGCTAACTACGTGCCAGCAGCCGCGGTAAAACGTAGGTGGCAAGCGTTGTCCGGATTTATTGGGCGTAAAGCGAGCGCAGGCGGTTTCTTAAGTCTGATGTGAAAGCCCCCGGCTCAACCGGGGAGGGTCATTGGAAACTGGGAAACTTG
+
GGGGGGGGGGGGGGGGGGGGGGGGGGGGGGGGGGGGGGGGGGGGGGGGGGGGGGGGGGGGGGGGGGGGGGGGGGGGGGGGGGGGGGGGGGGGGGGGGGGGGGGGGGGGGGGGGGGGGGGGGGGGGGGGGGGGGGGGGGGGGGGGGGGGGGGGGGGGGGGGGGGGGGGGGGGGGGGGGGGGGGGGGGGGGEGGGGGGGGGFGGGGGGGGGGGFGGGGGGGGGGGGGGEGGGGGFGGGGFFGFGFFGGGGFGGGGGGFFFFFGFGGEDDFFFFFFFFFF>GBFFGFFF??<FFF
@M04650:207:000000000-C238N:1:1101:24416:7146 1:N:0:19
ACTCCTACGGGAGGCGGCAGTGGGGAATATTGCACAATGGGCGAAAGCCTGATGCAGCGACGCCGCGTGAGGGAAGAAGGTTTTCGGATTGTAAACCTCTGTCTTCGGGGACGATAATGACGGTACCCGAGGAGGAAGCCACGGCTAACTACGTGCCAGCAGCCGCGGTAATACGTAGGTGGCGAGCGTTGTCCGGATTTACTGGGCGTAAAGGGAGCGTAGGCGGATTTTTAAGTGGGATGTGAAATACCCGGGCTCAACCTGGGTGCTGCATTCCAAACTGGAAATCTAG
+
GGGGGGGGGGGGGGGGGGGGGGGGGGGGGGGGGGGGGGGGGGGGGGGGGGGGGGGGGGGGGGGGGGGFGGGGGGGGGGGGGGGGGGGGGGGGGGGGGGGGGGGGGFGGGGGGGGGGGGGGGGGGGGGGGGGGGGGGGGGGGGGGGGGGGGGGGGGGGGGGGGGGGGGGGGGGGGGGGGGGGGGGGGGGGGGGGGGGGGGDGGCEGGGGGGEGGFGGGGGDGGGGGGGG=F9?FGGGGGFGFGFFGGDGFFGGGGGFFFFFGFGGFD<:EFFFFFBFAAFFFFGFFFF<AFF<
@M04650:207:000000000-C238N:1:1101:16759:7175 1:N:0:19
ACTCCTACGGGAGGCAGCAGTAGGGAATCTTCGGCAATGGGGGCAACCCTGACCGAGCAACGCCGCGTGAGTGAAGAAGGTTTTCGGATCGTAAAACTCTGTTGTTAGAGAAGAACGTTAAGTAGAGTGGAAAATTACTTAAGTGACGGTATCTAACCAGAAAGGGACGGCTAACTACGTGCCAGCAGCCGCGGTAATACGTAGGTCCCAAGCGTTGTCCGGATTTATTGGGCGTAAAGCGAGCGCAGGTGGTTTCTTAAGTCTGATGTAAAAGGCAGTGGCTCAACCATTGTG
+
GGGGGGGGGGGGGGGGGGGGGGGGGGGGGGGGGGGGGGGGGGGGGGGGGGGGGGGGGGGGGGGGGGGGGGGGGGGGGGGGGGGGGGGGGGGGGGGGGGGGGGGGGGGGGGGGGGGGGGGGGGGGGGGFGGGGGGGGGGGGGGGGGGGGGGGGGGGGGGGGGGGGGGGGGGGGGGGGGGGFGGGGGGGGGGGGGGGGGGGGGGGGGGGGGGGG8EGGGGGGGGCEGFGGFGGFFGGGGGFGFDFECDGGFGGGCGGFFFFFDFGG4:DAFFB?FFDFFFGFFFC??FFB?FB<6)
@M04650:207:000000000-C238N:1:1101:18769:7317 1:N:0:19
ACTCCTACGGGAGGCAGCAGTGGGGAATATTGCACAATGGGCGAAAGCCTGATGCAGCGACGCCGCGTGAGGGAAGAAGGTTTTCGGATTGTAAACCTCTGTCTTCGGGGACGATAATGACGGTACCCGAGGAGGAAGCCACGGCTAACTACGTGCCAGCAGCCGCGGTAAAACGTAGGTGGCAAGCGTTGTCCGGAATTACTGGGTGTAAAGGGAGCGCAGGCGGGATGGTAAGTTGAATGTGAAAACTATGGGCTCAACCCATAGACTGCGTTCAAAACTACTGTTCTTG
+
GGGGGGGGGGGGGGGGGGGGGGGGGGGGGGGGGGGGGGGGGGGGGGGGGGGGGGGGGGGGGGGGGGGGGGGGGGGGGGGGGGGGGGGGGGGGGGGGGGGGGGGGGGGGGGGGGGGGGGGGGGGGGGGGGGGGGGGGGGGGGGGGGGGGGGGGGGGGGGGGGGGGGGGGGGGGGGGGGGGGGGGGGGGGGGGGGGGGGGGGGGGGGGGGGGGGGGGGGGGGGGGGGGGGGGGGFFGCCFFGFGFFGGGGFDGFFGGFFFFFGFGGFGFFFFFFFFFFFFGFFFGFFFF>FFFD
@M04650:207:000000000-C238N:1:1101:22110:7351 1:N:0:19
ACTCCTACGGGAGGCAGCAGTGGGGAATTTTGCGCAATGGGCGAAAGCCTGACGCAGCAACGCCGCGTGCGGGATGACGGCCTTCGGGTTGTAAACCGCTTTCAGCAGGGATGATAATGACAGTACCTGCAGAAGAAGCTCCGGCTAACTACGTGCCAGCAGCCGCGGTAATACGTAGGTGGCAAGCGTTGTCCGGATTTATTGGGCGTAAAGCGAGCGCAGGCGGTTTCTTAAGTCTGATGTGAAAGCCCCCGGCTCAACCGGGGAGGGGCATTGGAAACTGGGAAACTTG
+
GGGGGGGGGGGCGGGGGEGGGFFG7@FFF<FGGGG@FFGGGGDFGG7FFGGGCGGGGGGGGGGGDGGG::CFDGG@FGG7=FEGGGCFGG+CEFGGG+FFFGGGGDFGGGGGGGFFFGFGGGFFGFGGF?F,DFFGGEFFGGGCEGFGGGGFEFGFFCCGGEGGGG8CGD*?FGGFF@CGGGGGFGDEEC*;EG>?C*8@CFG:CCCE>EEFFFCCEG<):755C5*1:C@09<D9::=*=CFB>FGG@CC373C>>>FFG555>5773))005?F>F*/5)09)56:0/05
@M04650:207:000000000-C238N:1:1101:26603:7359 1:N:0:19
ACTCCTACGGGAGGCAGCAGTGGGGAATATTGCACAATGGGCGAAAGCCTGATGCAGCGACGCCGCGTGAGGGAAGAAGGTTTTCGGATTGTAAACCTCTGTCTTCGGGGACGATAATGACGGTACCCGAGGAGGAAGCCACGGCTAACTACGTGCCAGCAGCCGCGGTAAAACGTAGGTGGCAAGCGTTGTCCGGAATTACTGGGTGTAAAGGGAGCGCAGGCGGGATGGTAAGTTGAATGTGAAAACTATGGGCTCAACCCATAGACTGCGTTCAAAACTACTGTTCTTG
+
GGGGGGGGGGGGGGGGGGGGGGGGGGGGGGGGGGGGGGGGGGGGGGGGGGGGGGGGGGGGGGGGGGGGGGGGGGGGGGGGGGGGGGGGGGGGGGGGGGGGGGGGGGGGGGGGGGGGGGGGGGGGGGGGGGGGDGGGGGGGGGGGGGGGGGGGGGGGGGGGGGGGGGGGGGGGGGGGGGGGGGGGGGGGGGGGGGGGGGGGGGGGGGGGGGGGGGGGGGGGGGGGGGGDGGGCFFGCFG?DFGFFFGGGFGGGGFCFFFFFGFGGFD7<F?6FFFFFFFGFFFGFFF?ADFFF
@M04650:207:000000000-C238N:1:1101:18162:7364 1:N:0:19
ACTCCTACGGGAGGCAGCAGTGGGGAATATTGGGCAATGGGCGCAAGCCTGACCCAGCAACGCCGCGTGAAGGAAGAAGGCTTTCGGGTTGTAAACTTCTTTTGTCAGGGACGAAACAAATGACGGTACCTGACGAATAAGCCACGGCTAACTACGTGCCAGCAGCCGCGGTAAAACGTAGGTGGCAAGCGTTGTCCGGAATTACTGGGTGTAAAGGGAGCGCAGGCGGGATGGTAAGTTGAATGTGAAAACTATGGGCTCAACCCATAGACTGCGTTCAAAACTACTGTTCTT
+
GGGGGGGGGGGGGGGGGGGGGGGGGGGGGGGGGGGGGGGGGGGGGGGGGGGGGGGGGGGGGGGGGGGGGGGGGGGGGGGGGGGGGGEGGGGGGGGGGGGGGGGGGGGGGGGGGGGGGGGGGGGGGGGGGGGGGGGGGGGGGGGGGGGGGGGGGGGGGGGFFGGGGGGGGGGGGGGGGGGGGGGGGGGGGGGGGGGGGGGG8CFEGGGGGGGGGGGGGGGGGGGGGGGDEGGCBGGGFGBFFG=FGGFFFGGGGGG?@>F>C=7FFD<BFFFFFFFBFFGF?AC@4=?>?FFF<A
@M04650:207:000000000-C238N:1:1101:19713:7500 1:N:0:19
ACTCCTACGGGAGGCAGCAGTAGGGAATCTTCGGCAATGGACGAAAGTCTGACCGAGCAACGCCGCGTGAGTGAAGAAGGTTTTCGGATCGTAAAACTCTGTTGGTAGAGAAGAACGTTGGTGAGAGTGGAAAGCTCATCAAGTGACGGTAACTACCCAGAAAGGGACGGCTAACTACGTGCCAGCAGCCGCGGTAAAACGTAGGTGGCAAGCGTTGTCCGGAATTACTGGGTGTAAAGGGAGCGCAGGCGGAATGCCAAGTTGAATGTGAAAACTATGGGCTCAACCCAT
+
GGGGGGGGGGGGGGGGGGGGGGGGGGGGGGGGGGGGGGGGGGGGGGGGGGGGGGGGGGGGGGGGGGGGGGGGGGGGGGGGGGGGGGGGGGGGGGGGGGGGGGGGGGGGGGGGGGGGGGGGGGGGGGGGGGGGGGGGGGGGGGGGGGGGGGGGGGGGGGGGGGGGGGGGGGGGGGGGGGGGGGGGGGFFGGGGGGGGGGCGGGGGGGGGGGGGGGGGGGGGGGGCFGGGGGCGFGDFGGFGEGDFGGGGFGGGDGGFFFFFG?GGFGC>FFFFFFFFFFGFFFGFFF@:0<@
@M04650:207:000000000-C238N:1:1101:10238:7508 1:N:0:19
ACTCCTACGGGAGGCAGCAGTGGGGAATATTGCACAATGGGCGAAAGCCTGATGCAGCGACGCCGCGTGAGGGAAGAAGGTTTTCGGATTGTAAACCTCTGTCTTCGGGGACGATAATGACGGTACCCGAGGAGGAAGCCACGGCTAACTACGTGCCAGCAGCCGCGGTAAAACGTAGGTGGCAAGCGTTGTCCGGAATTACTGGGTGTAAAGGGAGCGCAGGCGGGATGGTAAGTTGAATGTGAAAACTATGGGCTCAACCCATAGACTGCGTTCAAAACTACTGTTCTTG
+
GGGGGGGGGGGGGGGGGGGGGGGGGGGGGGGGGGGGGGGGGGGGGGGGGGGGGGGGGGGGGGGGGGGGGGGGGGGGGGGGGGGGGGGGGGGGGGGGGGGGGGGGGGGDGGGGGGGGGGGGGGGGGGGGGGGGGGGGGGGGGGGGGGGGGGGGGGGGGGGGGGGGGGGGGGGGGGGGGGGGGGGGGGGGGGGGGGGDGGGGGGGFGGEGGFGCCFGGGGGGGGGGGGGGGGGFFGGGGGFGFGFFGGGGFGGGGGGFFFF@FFGD@CFDFFFFFFEFFBGFFFC@=FFA>FFF
@M04650:207:000000000-C238N:1:1101:24516:7522 1:N:0:19
ACTCCTACGGGAGGCAGCAGTAGGGAATCTTCGGCAATGGACGAAAGTCTGACCGAGCAACGCCGCGTGAGTGAAGAAGGTTTTCGGATCGTAAAACTCTGTTGTTAGAGAAGAACAAGGATGAGAGTAGAATGTTCATCCCTTGACGGTATCTAACCAGAAAGCCACGGCTAACTACGTGCCAGCAGCCGCGGTAATACGTAGGTGGCAAGCGTTGTCCGGATTTATTGGGCGTAAAGCGAGCGCAGGCGGGATGGTAAGTTGAATGTGAAAACTATGGGCTCAACCCAT
+
GGGGGGGGGGGEGGGGGGGGGGGGGGGGGGGGGDGGGGGGGGGGGGGGGGGGGGGGGGGGGGGGGGGGGGGGGGGGGGGGGGGGGGGGGGCFFGGGGGGGGGGGGGGGGGGGGGGGGGGFGGGGGGGGGGGGGGGGGGGGGGGGGGGGGGGGGGGGGGGGFGGCFFGGGGGGGGGGGGGGGGGGGGGGGGGGGGGGGGGGGGGGGGGGGGGFFGGGGGGGG>=EEGGGGGGGFGGGGGFGFD>DDDGGEDGGGGGFFF49?FCGFFFAFFF=FBFFFBGFFBGFFFFFFB4
@M04650:207:000000000-C238N:1:1101:8931:7564 1:N:0:19
ACTCCTAGGGAGGCAGCAGTGGGGAATATTTCACAATGGGCGAAAGCCTGATGCAGCGACGCCGCGTGAGGGAAGAAGGTTTTCGGATTGTAAACCTCTGTCTTCGGGGACGATAATGACGGTACCCGAGGAGGAAGCCACGGCTAACTACGTGCCAGCAGCCGCGGTAAAACGTAGGTGGCAAGCGTTGTCCGGAATTACTGGGTGTAAAGGGAGCGCAGGCGGGCTGGTAAGTTGAATGTGAAAACTATGGGCTCAACCCATAGACTGCGTTCAAAACTACTGTTCTTGAGT
+
GGGGGGGGGGFFGGGGGGFEFGGGEGGFGG,C,CFGGGGGGG:FGEGGG<CF@FGFFGGGGGG>GDFG7EGGCFECFGF@FGGGGGGGGEGFGGGGGGGEGGGGGGEE>>BG@FGGGG9FEEGG@FGEEGEE:FGGFGGGGCCGGG:FGGGDFEGGCFGG@CGGEEGCC*?CAFCFGGGGGGGGGGGBEGEEFG5*?8CFEFGGGFGG9CFDEC>C5CDDEGGEGG**:C;+9C?+:79CF097*::C:CFGFC5FF=?FC3C4?GF?BF?DE3BF)5FFFBGFFFFBBFF>:-
@M04650:207:000000000-C238N:1:1101:5969:7608 1:N:0:19
ACTCCTACGGGAGGCAGCAGTGGGGAATATTGCACAATGGGCGAAACCCTGATGCAGCAACGCCGCGTGAGTGATGACGGTCTTCGGATTGTAAAGCTCTGTCTTTGGGGACGATAATGACGGTACCCAAGGAGGAAGCCACGGCTAACTACGTGCCAGCAGCCGCGGTAATACGTAGGTGGCGAGCGTTGTCCGGATTTACTGGGCGTAAAGGGAGCGTAGGCGGATTTTTAAGTGGGATGTGAAATACCCGGGCTCAACCTGGGTGCTGCATTCCAAACTGGGAATCTAG
+
GGGGGGGGGGGGGGGGGGGFFGGGGGGGGGGGGGGGGGGGGGGGGGGGGGGGGGGGGGGGGGGGGGGGGGGGGGGFGGDGGGGGGGGGGGGGGGGGGGGGFGGGGGGGGGGGGGGGGGDGGGGGGGGGGFGGGGCFC>FFGGGDGGGG79AFGGGGGGGGFFGGGGGGCEFFFGFGGGGGGFGDGGGG8EGGG?EC8CEC::CFCDGG8=EC7?EGGGGCEDCGGE*/AFGGFGFFCCFGFGFFGG778>6DG7D@5<?FGF65:**,.*9?:FFFAFCFFAGF>:?:?F@9
@M04650:207:000000000-C238N:1:1101:22901:7632 1:N:0:19
ACTCCTACGGGAGGCAGCAGTGGGGAATATTGCACAATGGGCGAAAGCCTGATGCAGCGACGCCGCGTGAGGGAAGAAGGTTTTCGGATTGTAAACCTCTGTCTTCGGGGACGATAATGACGGTACCCGAGGAGGAAGCCACGGCTAACTACGTGCCAGCAGCCGCGGTAAAACGTAGGTGGCAAGCGTTGTCCGGAATTACTGGGTGTAAAGGGAGCGCAGGCGGGATGGTAAGTTGAATGTGAAAACTATGGGCTCAACCCATAGACTGCGTTCAAAACTACTGTTCTTG
+
GGGGGGGGGGGGGGGGGGGGGGGGGGGGGGGGGGGGGGGGGGGGGGGGGGGGGGGGGGGGGGGGGGGGGGGGGGGGGGGGGGGGGGEGGGGGGGGGGGGGGGGGGGGGGGGGGGGGGGGGGGGGGGGGGDGGGGGGGGGGGGGGGGGGGGGGGGGGGGGGGGGGGGGGGGEGGGEFFGGGGGGGGGGGGGGGGGGDGGGGGGGFGGFGGGGGGGGGGDDGGGGGGGGEGGGGFGGGGGFGFGFFGGGFFGGGGFGFFFFFGFGGFGGAF?FFFFFFFFGFFFGFFFFFFFFF
@M04650:207:000000000-C238N:1:1101:11904:7642 1:N:0:19
ACTCCTACGGGAGGCAGCAGTAGGGAATCTTCGGCAATGGACGAAAGTCTGACCGAGCAACGCCGCGTGAGTGAAGAAGGTTTTCGGATCGTAAAACTCTGTTGTTAGAGAAGAACAAGGATGAGAGTAGAATGTTCATCCCTTGACGGTATCTAACCAGAAAGCCACGGCTAACTACGTGCCAGCAGCCGCGGTAATACGTAGGTGGCAAGCGTTGTCCGGATTTATTGGGCGTAAAGCGAGCGCAGGCGGTTTCTTAAGTCTGATGTGAAAGCCCCCGGCTCAACCAGGG
+
GGGGGGGGGGGGGGGGGGGGGGGGGGGGGGGGGGGGGGGGGGGGGGGGGGGGGGGGGGGGGGGGGGGFGGGGGGGGGGGGGGGGGGGGGGGGGGGGGGGGGGGGGGGGGGGGGGGGGGGGGGGGGGFGGGGGGGGGGGGGGGGGGGGGEGGGGGGGGGGGGGGGGGGGGGGDEGGGGGGGGGGGGGGGGGGDGGEGGGGGGFGGGGGGGGGGGGGGEDGGGDEEC9?FGGGGFGGGDFFGBGBEGGGCBDDGCDGFFFFFGFF7BC>A?B=F67?;115>34CBFF:(3>:?
@M04650:207:000000000-C238N:1:1101:26092:7678 1:N:0:19
ACTCCTACGGGAGGCAGCAGTAGGGAATCTTCGGCAATGGACGAAAGTCTGACCGAGCAACGCCGCGTGAGTGAAGAAGGTTTTCGGATCGTAAAACTCTGTTGTTAGAGAAGAACAAGGATGAGAGTAGAATGTTCATCCCTTGACGGTATCTAACCAGAAAGCCACGGCTAACTACGTGCCAGCAGCCGCGGTAATACGTAGGTGGCAAGCGTTGTCCGGATTTATTGGGCGTAAAGCGAGCGCAGGCGGTTTCTTAAGTCTGATGTGAAAGCCCCCGGCTCAACCGGGG
+
GGGGGGGGGGGGGGGGGGGGGGGGGGGGGGGGGGGGGGGGGGGFGGGGGGGGGGGGGGGGGGGGGGGGGGGGGGGGGGGGGGGGGGGGGGGGGGGGGGGGGGGGGGGGGGGGGGGGGGGGFGGGGGGGGGGGGGGGGGGGGGGGGFGGGGGGGGGGGGGGGGGGGGGGGGGGGGGGGGGGGGGGGFGGGGGGGGGGGGGGGGGGGGFGGGGGGEGGGDCGGDCCCFCGGGCGFGGGGGFGEGFFGGGGFGGGDGGFFFFFGFGGF**)9@FBFFFFF?DEFBCBF@;:9BFB
@M04650:207:000000000-C238N:1:1101:9527:7729 1:N:0:19
ACTCCTACGGGGGCAGCAGTTGGGAATCTTCGGCAATGGACGAAAGTCTGACCGAGCAACGCCGCGTGAGTGAAGAAGGTTTTCGGATCGTAAAACTCTTTTGTTAGAGAAGAACAAGGATGAGAGTAGAATGTTCATCCCTTGACGGTATCTAACCAGAAAGCCACGGCTAACTACGTGCCAGCAGCCGCGGTAATACGTAGGTGGCAAGCGTTGTCCGGATTTATTGGGCGTAAAGCGAGCGCAGGCGGTTTCTTAAGTCTGATGTGAAAGCCCCCGGCTCAACCGGGGAGG
+
GGGGGGGGGGG7FCB;C,6<-CFG@FC@9F6F,@6FF<F6CF6@F@CF,,666@C6=+FF::F>>:@44=,C<FEAF8FFGGGF=FC:4:44BFGGG<<,EF,8D<A95?F=8FF<FCF=FGGA<FGGGG9BDB<FFGCC<B=<>EG7FGGGGGGFFCF7FC7,>FFG*>B:FEFGGGGFGFG8::FDF8:CD:*BCC+=C:@;E9CCEG=FCC>EGDFDEDGC9+A9C*2:)>CEGG?)<7BFDCDC5>)CC*:9=*1/39:77C74*6*9@F@>:(9.;9DFF47>>>)(,9
@M04650:207:000000000-C238N:1:1101:13607:7738 1:N:0:19
ACTCCTACGGGAGGCAGCAGTAGGGAATCTTCGGCAATGGACGAAAGTCTGACCGAGCAACGCCGCGTGAGTGAAGAAGGTTTTCGGATCGTAAAACTCTGTTGTTAGAGAAGAACAAGGATGAGAGTAGAATGTTCATCCCTTGACGGTATCTAACCAGAAAGCCACGGCTAACTACGTGCCAGCAGCCGCGGTAATACGTAGGTGGCAAGCGTTGTCCGGATTTATTGGGCGTAAAGCGAGCGCAGGCGGTTTCTTAAGTCTGATGTGAAAGCCCCCGGCTCAACCGGGG
+
GGGGGGGGGGGGGGGGGGGGGGGGGGGGGGGGGGGGGGGGGGGGGGGGGGGGGGGGGGGGGGGGGGGGGGGGGGGGGGGGGGGGGGGGGGGGGGGGGGGGGGGGGGGGGGGGGGGGGGGGGGGGFGGGGGGGGGGGGGGGGGGGGGGGGGGGGGGGGGGGGGGGGGGGGGGGGGGGGGGGGGGGGGGGGGGGGGGGGGGGGGGGGGGGGGGGGGGGGGGGGGEEGFGGGGGGFGGGGGFGFGEFGGGGFGGGD<CFF?FFGFGGFFFA@FFFFF?)8?CEFFDEFFFFFEFF
@M04650:207:000000000-C238N:1:1101:4852:7772 1:N:0:19
ACTCCTACGGGAGGCAGCAGTAGGGAATCTTCGGCAATGGACGAAAGTCTGACCGAGCAACGCCGCGTGAGTGAAGAAGGTTTTCGGATCGTAAAACTCTGTTGTTAGAGAAGAACAAGGATGAGAGTAGAATGTTCATCCCTTGACGGTATCTAACCAGAAAGCCACGGCTAACTACGTGCCAGCAGCCGCGGTAATACGTAGGTGGCAAGCGTTGTCCGGATTTATTGGGCGTAAAGCGAGCGCAGGCGGTTTCTTAAGTCTAATGTGAAAGCCCCCGTCTCACCCGGGG
+
GGGGGGGGFEGGGGGGGGGGGGFGFGGGGFFEFGGGGFGFCFCCCECGGGDGGGGGGGCCF:FGGDG:FCFG?DFG9,FEGGGGGGECFCGECEGAFGGFEFGAE8FGECCFDFDGGGFFCEDFFGGFGEGFGGGGFGG9FFGGCGGECFGGGGGGGC,>F8B:D,DGECCECFCFACFF8ECGFFGCGG5EE*:*;CF98BECC;B59CG5C*8:5C>GD)2:8C?<+00*8EG=DF477D>>)79D>DC)19C**/98<62**2:-9?61=*).(83))-159*7(4))4
@M04650:207:000000000-C238N:1:1101:5079:7780 1:N:0:19
ACTCCTACGGGAGGCAGCAGTGGGGAATATTGCACAATGGGCGAAAGCCTGATGCAGCGACGCCGCGTGAGGGAAGAAGGTTTTCGGATTGTAAACCTCTGTCTTCGGGGACGATAATGACGGTACCCGAGGAGGAAGCCACGGCTAACTACGTGCCAGCAGCCGCGGTAAAACGTAGGTGGCAAGCGTTGTCCGGAATTACTGGGTGTAAAGGGAGCGCAGGCGGGATGGTAAGTTGAATGTGAAAACTATGGGCTCAACCCATAGACTGCGTTCAAAACTACTGTTCTTG
+
GFGGGGGGGGGGGGGGFGGGGGGGEGGFGGGGGCFGFGGGCFGDFGGGGGG<FFFFFGG7FGGGGGGGGGGGGGGGFFGGGGGGGGGGGGGGGGGFFFGGGGGGGGFGGGGGG:EGGGGFGGCF?FAFGGGGGED>CF7CFFGGGGGGGGGGGGGGFD7EFFGFGGGCFGCFFGGGDGCFGGGGDG5*;?CEG7EEGCGF7CGGGGGGGG?CGGEGG3CC=DE=EECE=DFCBFFFFGFFFGFFFFFGFGD>>FF4>@F4?@3>?FG9FF4.7>:>BFFFFBFFB6BAFF4)
@M04650:207:000000000-C238N:1:1101:15344:7801 1:N:0:19
ACTCCTACGGGAGGCAGCAGTGGGGAATTTTGCGCAATGGGGGCAACCCTGACCGAGCAACGCCGCGTGAGTGAAGAAGGTTTTCGGATCGTAAAGCTCTGTTGTAAGAGAAGAATGTGTGTGAGAGTGGAAAGTTCACACAATGACGGTAACTTACCAGAAAGGGACGGCTAACTACGTGCCAGCAGCCGCGGTAATACGTAGGTCCCGAGCGTTGTCCGGATTTATTGGGCGTAAAGCGAGCGCAGGTGGTTTGATAAGTCTGAAGTTAAAGGCTGTGGCTCAACCATAGT
+
GGGGGGGGGDGEGGGGGGGGGGGGGGGGGGGGGGGGGGGGGGGGGGGGGGGGGGGGGGGGGGGGGGGGGGGGGGGGGGGGGGGGGGGGGGGGGGGGGGGGGGGGGGGGGGGGGGGGGGGGGGGGGGGGGGGGGGGGGGGGGGGGGGGGGGGGGGGGGGGGGGGGGGGGGGGGGGGGGGGGGGGGGGGGGGGGGGGGGGGGGGGGGGGGGGGGGGGGGGGGGCECEGGGGGGGFGGGGGFGFGFFGGGGFGGG9DCEFFFF:FGFFDDBFFFFFFFFFFGFFFGFFFFFFFFFA
@M04650:207:000000000-C238N:1:1101:28502:7831 1:N:0:19
ACTCCTACGGGAGGCAGCAGTGGGGAATTTTGCGCAATGGGCGAAAGCCTGACGCAGCAACGCCGCGTGCGGGATGACGGCCTTCGGGTTGTAAACCGCTTTCAGCAGGGATGATAATGACAGTACCTGCAGAAGAAGCTCCGGCTAACTACGTGCCAGCAGCCGCGGTAATACGTAGGGAGCAAGCGTTATCCGGATTTATTGGGCGTAAAGCGCGCGTAGGCGGTTTGTTAAGCGGAATCTCTAATCTGAGGGCTCAACCCCCAGCCGGATTCCGAACTGGCAGACTCGAGT
+
GGGGGGGGGGGGGGGGGGGGGGGGGDGGGGGGGGGGGGGGGGGGGGGGGGGGGGGGGGGGGGGGFGGGGGGGGGGGGGGGGGGGGGGGFGGGGGGGGGGGGGGGGGGGGGGGGGAF9FGFGGGGGGGGFGGGGGGGGGGGGFGGDGGGGGGGDGGGGGGGGGGGGGDGGGCCGGGGGGGGCGGGGGGGGDGGGGGGC8CFGGGGGGGCGGEGGGGC5CDDEDGGGG7ECG8CBFGGDGFG3C?FCFDGF>F7FDCBFFFFGFGGDGGFFEB3@EFF0-CE>?7)7>5:>?@:?.
@M04650:207:000000000-C238N:1:1101:3709:7845 1:N:0:19
ACTCCTACGGGAGGCAGCAGTGGGGAATATTGCACAATGGGGGAAACCCTGATGCAGCAACGCCGCGTGAGTGATGACGGTCTTCGGATTGTAAAGCTCTGTCTTTGGGGACGATAATGACGGTACCCAAGGAGGAAGCCACGGCTAACTACGTGCCAGCAGCCGCGGTAATACGTAGGTGGCGAGCGTTGTCCGGATTTACTGGGCGTAAAGGGAGCGTAGGCGGATTTTTAAGTGGGATGTGACATACCCGGGCTCAACCTGGGTGCTGCATTCCAAACTGGAAATCTAG
+
GGGGGGE9FFFGGDGGGGGGGCFGDFEGGGGFGGGGGGGGGGGGGGGGGGGGGGGGGGGGGEGCFFGFGGGGGGGGFGGGGGEGGGGGGGGGGAGFGGGGGGFGGAFGGGGEFGEFFGGGGGGGGDGFFFFGGGGGGGG@FFEEGDGCFFFGGGGFGGGGGGGGGGGGFCFFFFFGFFGGGFFGGGGGGDGEGFGGCGC6EGGGGGGE8E5FG??FC9CDE<CCGG=:A*CD7+?<CD:4?GF?G*:DFGDFGGG5.<F4FFGGFG7?D?FF)9@F)57@F7F:5?=>289>
@M04650:207:000000000-C238N:1:1101:25164:7856 1:N:0:19
ACTCCTACGGGAGGCAGCAGTGGGGAATATTGCACAATGGGCGAAAGCCTGATGCAGCGACGCCGCGTGAGGGAAGAAGGTTTTCGGATTGTAAACCTCTGTCTTCGGGGACGATAATGACGGTACCCGAGGAGGAAGCCACGGCTAACTACGTGCCAGCAGCCGCGGTAAAACGTAGGTGGCAAGCGTTGTCCGGAATTACTGGGTGTAAAGGGAGCGCAGGCGGGATGGTAAGTTGAATGTGAAAACTATGGGCTCAACCCATAGACTGCGTTCAAAACTACTGTTCTTG
+
GGGGGGGGGGGGGGGGGGGGGGGGGGGGGGGGGGGGGGGGGGGGGGGGGGGGGGGGGGGGGGGGGGGGGGGGGGGGGGGGGGGGGGGGGGGGGGGGGGGGGGGGGGGGGGGGGGGGGGGGGGGGGGGGGGGGGGGGGGGGGGGGGGGGGGGGGGGGGGGGGGGGGGGGGGGGGGGGGGGGGGGGGGGGGGGGGGGGGGGGGGGGGGFGGGGGGGGGGGGDEDEGGGGGDDG7@GGGGGFGFGFFGGGGFGGGGFGFF>FFGFGGFGGFFFFFEFF>BFGFF?GFF?FBFFFA
@M04650:207:000000000-C238N:1:1101:11411:7858 1:N:0:19
ACTCCTACGGGAGGCAGCAGTGGGGAATATTGCACAATGGGCGAAAGCCTGATGCAGCGACGCCGCGTGAGGGAAGAAGGTTTTCGGATTGTAAACCTCTGTCTTCGGGGACGATAATGACGGTACCCGAGGAGGAAGCCACGGCTAACTACGTGCCAGCAGCCGCGGTAAAACGTAGGTGGCAAGCGTTGTCCGGAATTACTGGGTGTAAAGGGAGCGCAGGCGGGATGGTAAGTTGAATGTGAAAACTATGGGCTCAACCCATAGACTGCGTTCAAAACTACTGTTCTTG
+
GGGGGGGGGGGGGGGGGGGGGGGGGGGGGGGGGGGGGGGGGGGGGGGGGGGGGGGGGGGGGGGGGGGFGGGGGGGGGGGGGGGGGGGGEEGGGGGGGGGGGGGGGGFGGGGGGGEG7EFGGGGGGGGGGGGGGGGGFGDCFFCGGGGGGGGGGGFGFGGGGGGGEGGGGGFGGFGGGFGGGGGGGGGGEGGGGGGGGGFCFGGGGGGGG7CFGGDGGGGGGG85EGG=EGGGF+9?DGFF4FFFF7DF?GGFGCF:F)9=F>3C@D*)96?FFDE@0>CBFB7)601:4?*6
@M04650:207:000000000-C238N:1:1101:6973:7866 1:N:0:19
ACTCCTACGGGAGGCAGCAGTGGGGAATTTTGGACAATGGGGGCAACCCTGATCCAGCAATGCCGCGTGTGTGAAGAAGGCCTTCGGGTTGTAAAGCACTTTTGTCCGGAAAGAAATTGCTCTGGCTAATACCTGGGGTAGATGACGGTACCGGAAGAATAAGCACCGGCTAACTACGTGCCAGCAGCCGCGGTAATACGTAGGGTGCGAGCGTTAATCGGAATTACTGGGCGTAAAGCGTGCGCAGGCGGTTTTGTAAGACAGGCGTGAAATCCCCGGGCTCAACCTGGGA
+
GGGGGGGGGEGGGGGGGGGGGGGGGGGFGGGGGGGGGGGGGGGGGGGGGGGGGGGGGGGGGGGGGGGGGGGGGGGGGGGGGFGGGGGGGGGGGGGGGGGGGGFGGGGGGFFGGGGGGGGGGFFGGGGGGGGGFGGGGGGGGGGGGGGGGGEGGGGEGGGGGFGGFFGGGG>EGGEFGGGGGGDFCFGGGGGGGECEGGFG>CGGGEGGGGEEGE?E=CFGEDGC?+<CFGGGEGDE37=D:D@FGGGGFGG597<>FFFFCFDGFFC?B>FFF496?FGF3(9@F?>(8FF0
@M04650:207:000000000-C238N:1:1101:20263:7881 1:N:0:19
ACTCCTACGGGAGGCAGCAGTAGGGAATCTTCGGCAATGGACGAAAGTCTGACCGAGCAACGCCGCGTGAGTGAAGAAGGTTTTCGGATCGTAAAACTCTGTTGGTAGAGAAGAACGTTGGTGAGAGTGGAAAGCTCATCAAGTGACGGTAACTACCCAGAAAGGGACGGCTAACTACGTGCCAGCAGCCGCGGTAATACGTAGGTCCCGAGCGTTGTCCGGATTTATTGGGCGTAAAGCGAGCGCAGGTGGTTTATTAAGTCTGGTGTAAAAGGCAGTGGCTCAACCATTGTT
+
GGGGGGGGGGGGGGGGGGGGGGGGGGGGGGGGGGGGGGGGGGGGGGGGGGGGGGGGGGGGGGGGGGGCGGGGGGGGGGGGGGGGGGGGGGGGGGGGGGGGGGGGGGGGGGGGGGGGGFFGGGGGGGFFGGGGGGGGGGFGGGGGGGGGGEFGGGGGGGGGDGGGGGGFGGGGGGGGGGGGFGGGGGGGGGGGGGGGGFGGGGGFGGEFGGGGGGGGEGGGGGE5EFGGGGCF>G5CDFFGFGDDGGGGEFGGDC<@=?FFGFGGFGGFFFFFFFFFFF>@FFFF6?F?<*@<2)
@M04650:207:000000000-C238N:1:1101:15231:7889 1:N:0:19
ACTCCTACGGGAGGCAGCAGTGGGGAATATTGCACAATGGGCGCAAGCCTGATGCAGCCATGCCGCGTGTATGAAGAAGGCCTTCGGGTTGTAAAGTACTTTCAGCGGGGAGGAAGGGAGTGAGGTTAATAACCTTATTCATTGACGTTACCCGCAGAAGAAGCACCGGCTAACTCCGTGCCAGCAGCCGCGGTAATACGGAGGGTGCAAGCGTTAATCGGAATTACTCGGCGTAAAGCGCACGCAGGCGGCCTGTCAAGTCGGATGTCAACTCCCCGGGCTCAACCTGGGAAC
+
AA<<FFFFF@F;F:CFGGGC@EEFG@,CCCCFGCGFGAFD<CCFGFFGF8FF<CFEGGFGC<FFEFEGCGCCF6?FFEGGCFCGG@:FECFGC<A@EFGGGGGGDFGGGGGCE7BFGGF7FDEFADDFFA=9BF>,@,@FC<@BB9>FGCGGGGGGE:CC,>BFFGGE7BCE:FEFCE<*C@FGFFF841=83CB8CGGC>=?:8>>E+<0A55*;=>C3/7AC6?G9+/8CB:<E*7=>BGD>)9<)79<))*1/9?*7CFD>:*)(*11*17<F02)0<25?6F)(47),.(
@M04650:207:000000000-C238N:1:1101:18399:7921 1:N:0:19
ACTCCTACGGGAGGCAGCAGTAGGGAATCTTCGGCAATGGACGAAAGTCTGACCGAGCAACGCCGCGTGAGTGAAGAAGGTTTTCGGATCGTAAAACTCTGTTGTTAGAGAAGAACAAGGGTGAGAGTAACTGTTCACCCCTTGACGGTATCTAACCAGAAAGCCACGGCTAACTACGTGCCAGCAGCCGCGGTAATACGTAGGTGGCAAGCGTTGTCCGGATTTATTGGGCGTAAAGCGAGCGCAGGCGGTTTCTTAAGTCTGATGTGAAAGCCCCCGGCTCAACCGGGGAGG
+
GGGGGGGGGGGGGGGGGGGGGGGGGGGGGGGGGGGGGGGGGGGGGGGGGGGGGGGGGGGGGGGGGGGGGGGGGGGGGGGGGGGGGGGGGGGGGGGGGGGGGGGGGGGGGGGGGGGGGGGGGGGGGGGGGGGGGGGGGGFGGGGGGGGGGGGGGGGGGGGGGGGGGGGGGGGGGGGGGEGGGGGGGGGGGGGGGGGGGGGGGGGGGFGGGGFFGGCEECFGGGG5FGDGGGGGFGGGGGFGFGFFGGDGFGGGGGGFFB*=EFGGFCGFFFFFFFFF?FGFFFGFFFFFFFD0>>
@M04650:207:000000000-C238N:1:1101:18578:7964 1:N:0:19
ACTCCTACGGGAGGCAGCAGTAGGGAATCTTCGGCAATGGGGGCAACCCTGACCGAGCAACGCCGCGTGAGTGAAGAAGGTTTTCGGTTCGTAAAACTCTGTTGTTAGAGAAGAACGTTGGTGAGCGTGGCAAGCTCATCACGTGACAGTAACTACCCAGAACGGGACGGCTAACTACGTGCCAGCAGCCGCGGTAATACGTAGGTCCCGAGCGTTGTCCGGACTTATTGGGCGTACTGCGAGCGCAGGTGGTTGCTTAAGTCTGGTGTAAAAGGCAGTGGCTCAACCATTGTG
+
FFGGGGFGGGDGGGGGGGGGG<9E;FFGDDFG8,CC:@ADFGC:FFGGFGDGC@FGGGCFFEFEGGGGE,BFFCEG<AF,,B<FFGG++BCGGGG9F@FF,E,BABDF,,CEFGGCC8ACC+A<B,3CF7:,C6<,@,@F,,@,,,>,@FGCCFFFGG,3>@,*>*6>:**:F7CFGECBEFGG+*29C5881**3;?+B;9+/;<+A**1/*:CCEC**29?5:6<E<*6*0:C53*9><7)57)19>F*>*9*86BFF?9C*8*2,.*/**07>(-975(564*8706*6.-
@M04650:207:000000000-C238N:1:1101:17198:8036 1:N:0:19
ACTCCTACGGGAGGCAGCAGTGGGGAATATTGCACAATGGGGGAAACCCTGACGCAGCAACGCCGCGTGAGTGATGACGGTCTTCGGATTGTAAAGCTCTGTCTTTGGGGACGATAATGACGGTACCCAAGGAGGAAGCCACGGCTAACTACGTGCCAGCAGCCGCGGTAATACGTAGGTGGCAAGCGTTGTCCGGATTTACTGGGCGTAAAGGGAGCGTAGGCGGATTTTTAAGTGGGATGTGAAATACCCGGGCTCAACCTGGGTGCTGCATTCCAAACTGGAAATCTAC
+
<CCFFGGGGCFGGDFGCGDFGFFGGGGGGEFFD,EFFGGGFFEEGCFGBCEFF@ECGGGGGGGGGGGGGGECFFGGGAFGGFGGGGGFEGGGGGGGFCBFFGGGCFCEFCG>CFCFGGGGG7CFFG9>F@F7B<CFGB<FCCBEECECA;C:CFCCCGGGGGGGGGCFGDGGFGGG9CCGF8@E9CEGEEEE9CGGGGCGCC<EGC>5CEEG?E58>DDG/3;98E=CEF<FF<CGFG457D9**:CFFGCFC<))7>FFFFGC)/2(.9FFF?FFA2>6)8:)<?BA2F7-
@M04650:207:000000000-C238N:1:1101:17653:8039 1:N:0:19
ACTCCTACGGGAGGCAGCAGTAGGGAATCTTCGGCAATGGGGGCAACCCTGACCGAGCAACGCCGCGTGAGTGAAGAAGGTTTTCGGATCGTAAAACTCTGTTGTTAGAGAAGAACGTGTGTGGGAGTGGAAAATCCATGCAGTGACGGTATCTAACCAGAAAGGGACGGCTAACTACGTGCCAGCAGCCGCGGTAATACGTAGGTCCCGAGCGTTGTCCGGATTTATTGGGCGTAAAGCGAGCGCAGGTGGTTTATTAAGTCTGGTGTAAAAGGCAGTGGCTCAACCATTGT
+
GGGGGGGGGGGGGGGGGGGGGGGGGGGGGGGGGGGGGGGGGGGGGGGGGGGGGGGGGGGGGGGGGGGGGGGGGGGGGGGGGGGGGGGGGGGGGGGGGGGGGGGGGGGGGGGGGGGGGGGGGGGGGGGGGGGGGGGGGGGGGFGGGGGGGGGGGGGGGGGGGGGGGGGGGGGGGGGGGGGGGGGGGGGGGGGGGGGGGGGGGGGGGGGGGGGGGGGEEGGGGGCEEGGGGGG5>EGGGGFGFGEEGGGGFGGG7DF:8==?FFFGF::8>FFFFFFFFBGFFFFFFFF<:FFDF
@M04650:207:000000000-C238N:1:1101:26939:8041 1:N:0:19
ACTCCTACGGGAGGCAGCAGTGGGGAATATTGCACAATGGGCGAAAGCCTGATGCAGCGACGCCGCGTGAGGGAAGAAGGTTTTCGGATTGTAAACCTCTGTCTTCGGGGACGATAATGACGGTACCCGAGGAGGAAGCCACGGCTAACTACGTGCCAGCAGCCGCGGTAAAACGTAGGTGGCAAGCGTTGTCCGGAATTACTGGGTGTAAAGGGAGCGCAGGCGGGATGGTAAGTTGAATGTGAAAACTATGGGCTCAACCCATAGACTGCGTTCAAAACTACTGTTCTTG
+
GGGGGGGGGGGGGGGGGGGGGGGGGGGGGGGGGGGGGGGGGGGGGGGGGGGGGGGGGGGGGGGGGGGGGGGGGGGGGGGGGGGGGGGGGGGGGGGGFGGGGGGGGGGGGGGGGGDGGGGGGGGGGGGGGDGGGGGGGGGGGGGGGGGGGGGGGGGFGGGGGGGGGGGGGGGGGGGFGGGEGGGGGGGGGGGGGGGGGGGGGGGGGGGGEGGGGGGGG:GGGGGEGDGGGGGGFGGFFGFGFGFFFFGFFGFGGGFFFFFFGFGD@GGFFFFFFFFEBFGFFFG@FFB4<F=A
@M04650:207:000000000-C238N:1:1101:20879:8069 1:N:0:19
ACTCCTACGGGAGGCAGCAGTAGGGAATCTTCGGCAATGGACGAAAGTCTGACCGAGCAACGCCGCGTGAGTGAAGAAGGTTTTCGGATCGTAAAACTCTGTTGTTAGAGAAGAACAAGGATGAGAGTAGAATGTTCATCCCTTGACGGTATCTAACCAGAAAGCCACGGCTAACTACGTGCCAGCAGCCGCGGTAATACGTAGGTGGCAAGCGTTGTCCGGATTTATTGGGCGTAAAGCGAGCGCAGGCGGTTTCTTAAGTCTGATGTGAAAGCCCCCGGCTCAACCGGGG
+
GGGGGGGGGGGFGGGGGGGGGGGGGGGGGGGGGGGGGGGGGGGGGGGGGGGGGGGGGGGGGGGGGGGFGGGGGGGGGGGG<FGGGGGGDEGGGGGGGGGGGGGGGGGGGGGGGGGGGGGGGFGGGGGGGGGGGGGGGGGGGGGGGGGGGGGGGGGGGFGGGGGGGGGGGGGGGGGGGGGGGGGGFGGFGGGGGGGDGGGGGGFFGGFGGGGGGGEGGGFGECEECFFF7:EGFGGGGGFGFGFDGGGGFGGGDCGFFFFFGFGGBCF4@F?FFFFF<<DDEF<DFFFFBBEF
@M04650:207:000000000-C238N:1:1101:21026:8123 1:N:0:19
ACTCCTACGGGAGGCAGCAGTAGGGAATCTTCGGCAATGGGGGCAACCCTGACCGAGCAACGCCGCGTGAGTGAAGAAGGTTTTCGGATCGTAAAACTCTGTTGTTAGAGAAGAACGTTAAGTAGAGTGGAAAATTACTTAAGTGACGGTATCTAACCAGAAAGGGACGGCTAACTACGTGCCAGCAGCCGCGGTAATACGTAGGTCCCGAGCGTTGTCCGGATTTATTGGGCGTAAAGCGAGCGCAGGTGGTTTGATAAGTCTGAAGTTAAAGGCTGTGGCTCAACCATAGT
+
GGGGGGGGGGGGGGGGGGGGGGGGGGGGGGGGGGGGGGGGGGGGGGGGGGGGGGGGGGGGGGGGGGGGGGGGGGFGGGGGFAFGGGGGGGGGGGGGGGGGGGGGGFGGGGGGGGGGGGGGGGGGGGGGGGGGGGGGGGGGGGGGGGGGGGGGGGFGGGGGGGGGGDFGGGGGGGFFGDEGFCFGGGCGCFGGGGGGGGGGGGGFGGFGGGGEEG:?EGDGCD;=E9CCCFFGFGDDDFBFEDFFDDCDFCFG39FB@F?FC?CGFFGF=?=FFFF:?FGFF:FF=9??:F@BF
@M04650:207:000000000-C238N:1:1101:17376:8141 1:N:0:19
ACTCCTACGGGAGGCAGCAGTGGGGAATATTGCACAATGGGCGAAAGCCTGATGCAGCGACGCCGCGTGAGGGAAGAAGGTTTTCGGATTGTAAACCTCTGTCTTCGGGGACGATAATGACGGTACCCGAGGAGGAAGCCACGGCTAACTACGTGCCAGCAGCCGCGGTAATACGTAGGTGGCAAGCGTTGTCCGGATTTATTGGTCGTAAAGCGAGCGCAGGCGGTTTCTTAAGTCTCATGTGAAAGCCCCCGGCTCCACCGGGGAGGGTCATTGGAAACTGGGAAACTTG
+
GGGGGGGGGEGGGGGGGGGGGGGGDGEFGGFGGGGGGGGGGGGGGGGGGGGEGFGGGG:FGGGG>FGGG@B8CEFEGCFGEEGFGEECFGCFFGGF<AEFCGFBFGFGEGEGGGGGGFFA,>7FCFCFF++@FCG7DEDFGAFGDGC,,?<@BF,>><CFC7FGE@BF@8F@FGGGCFGGC7BF@ECEG88:C9EDEEE++0<:E0<7EFGGC9:E=))/8):E*C/:5:+21A:::>*0/2/**::7?FG35)5><3))*<C).))-)074)*940529?:*6>)6:<646
@M04650:207:000000000-C238N:1:1101:27986:8155 1:N:0:19
ACTCCTACGGGAGGCAGCAGTGGGGAATATTGCACAATGGGCGCAAGCCTGATGCAGCCATGCCGCGTGTATGAAGAAGGCCTTCGGGTTGTAAAGTACTTTCAGCGGGGAGGAAGGGAGTGAGGTTAATAACCTTATTCATTGACGTTACCCGCAGAAGAAGCACCGGCTAACTCCGTGCCAGCAGCCGCGGTAATACGGAGGGTGCAAGCGTTAATCGGAATTACTGGGCGTAAAGCGCACGCAGGCGGTCTGTCAAGTCGGATGTGAAATCCCCGGGCTCAACCTGGGAAC
+
GGGGGGGGGGGGGGGGGGGGGGGGGGGGGGGGGGGGGGGGGGGGGGGGGGGGGGGGGGGGGGGGGGGGGGGGGGGGGGGGGGGGGGGGGGGGGGGGGGGGGGGGGGGGGGGEGGGGGGGGGGGGGGGGGGGGGGGGGGGGGGGGGGGEGGGGGGGGGGGGGGGGGGGDGGGGGGGGGGGGGF,BFGGGGGGGGGGGGGGCEEGGGGGGGGGGCEGGGGGGGGCFFGGGGGGGFGGGGGFGFGFFGGGGFGGGGGGBFFFFGFGGFGDFF?F=6@/?<>GEDBGFFFFFFFF:(-
@M04650:207:000000000-C238N:1:1101:3619:8192 1:N:0:19
ACTCCTACGGGAGGCAGCAGTAGGGAATCTTCCACAATGGGCGAAAGCCTGATGGAGCAACGCCGCGTGTGTGATGAAGGGTTTCGGCTCGTAAAACACTGTTGTAAGAGAAGAATGACATTGAGAGTAACTGCTCAATGTGTGACGGTATCTTACCAGAAAGGAACGGCTAAATACGTGCCAGCAGCCGCGGTAATACGTATGTTCCAAGCGTTATCCGGATCTGTTGGGCGTAAAGCGAGCGCAGACGGGTATTTAAGTCTGAAGTGAAAGCCCTCAGCTCAACGGAGGAAT
+
GGGGGGGGGGGFFGGGGGGGGCFGGGGGFGFGFGGGGGGGGGGGGGDFGFFGGGGGGGGGDGGGGGECEBFFGGGGGFFCGFFGGGGG+FGCCFGFGGGEEFGGGGGGGGGGGFGFGC<FGGG,?EEFDFACFDAAFGFFCAFEGGGGGFDF9@DFFGG,FCG7EFDGGG7@FCFG9DCGDCFF86DCGG>EEBE5?>EC9,>FF?B<FGGGGGGE=GGDEGG*3+4<<FED@*75>CFGF5@:)9D95CC)99494B=939CFF77)*1@4FF)810CF?<7?F4)(4))-4)
@M04650:207:000000000-C238N:1:1101:27467:8201 1:N:0:19
ACTCCTACGGGAGGCAGCAGTAGGGAATCTTCGGCAATGGGGGCAACCCTGACCGAGCAACGCCGCGTGAGTGAAGAAGGTTTTCGGATCGTAAAACTCTGTTGTTAGAGAAGAACGTGTGTGGGAGTGGAAAATCCATGCAGTGACGGTATCTAACCAGAAAGGGACGGCTAACTACGTGCCAGCAGCCGCGGTAATACGTAGGTCCCGAGCGTTGTCCGGATTTATTGGGCGTAAAGCGAGCGCAGGTGGTTTATTAAGTCTGGTGTAAAAGGCAGTGGCTCAACCATTGT
+
GGGGGGGGGGGGGGGGGGGGGGGFGGGGGGGGGGGGGGGGGGGGGGGGGGGGGGGGGGGGGGGGGGGGGGGGGGGGGGGGGGGGGGGGGGGGGGGGGGGGGGGGGGGGCFGGGGGGGEGGGGGGGGGGGGGGGGGGGGGGGCFGGGGGGGGGGGGGFFGGGGGGGGGGDGGDEGGGGGGGGGGGGCFCGGGDEC8CB<CFCFGGGFFCFGGGGGGGEGFFGGGGGDCCGGGDFGGED<6DEGEDDDDD:9C51/9?FF6FFF>FB4::FFF@FB>F<:FFFFGFFFF1?@44<
@M04650:207:000000000-C238N:1:1101:25923:8234 1:N:0:19
ACTCCTACGGGAGGCAGCAGTGGGGAATATTGCACAATGGGGGAAACCCTGATGCAGCAACGCCGCGTGAGTGATGACGGTCTTCGGATTGTAAAGCTCTGTCTTTGGGGACGATAATGACGGTACCCAAGGAGGAAGCCACGGCTAACTACGTGCCAGCAGCCGCGGTAATACGTAGGTGGCGAGCGTTGTCCGGAATTACTGGGTGTAAAGGGAGCGCAGGCGGGATGGTAAGTTGAATGTGAAAACTATGGGCTCAACCCATAGACTGCGTTCAAAACTACTGTTCTTG
+
GGGGGGGGGGGGGGGGGGGGGGGGGGGGGGGGGGGGGFGGGGGGGGGGGGGGGGGGGGGGGGGGGGGGGGGGGGGGGGGGGGGFGGGGGGFFGGGGGDGGGGGGGGGGGGGGGGGGGGGGGGGGGGGGGGGGGGGGGGGGGGGGGGGGGGGGGGGGGGGGGGGGGGGGGGGGGDFFGGGGGGGGGGGGGEGGGGGGGGFGFGEGGGCECFGGGGGGGGGGGGGGGGGG5CF?=FFF7>@D?FF?DGGGFGFGGGGFF)=F?FDGFGFAF=??DEBFFFGFF?DF@F9<9F@<
@M04650:207:000000000-C238N:1:1101:11526:8318 1:N:0:19
ACTCCTACGGGAGGCAGCAGTGGGGAATATTGCACAATGGGGGAAACCCTGATGCAGCAACGCCGCGTGAGTGATGACGGTCTTCGGATTGTAAAGCTCTGTCTTTGGGGACGATAATGACGGTACCCAAGGAGGAAGCCACGGCTAACTACGTGCCAGCAGCCGCGGTAATACGTAGGTGGCGAGCGTTGTCCGGATTTACTGGGCGTAAAGGGAGCGTAGGCGGATTTTTAAGTGGGATGTGAAATACCCGGGCTCAACCTGGGTGCTGCATTCCAAACTGGGAATCTAG
+
GGGGGGGGGGGGGGGGGGGGGGGGGGGGGGGGGGGGGGGGGGGGGGGGGGGGGGGGGGGDGGGGGGGGGGGGGGGGGGGGGGGGGGGGGGGGGGGGGGGGGGGGGGGGGGGGGGGGGGGGGGGGGGGGGGGGGGGGGGGGGGGGGGGGFFGGGGGGGGGGGGGGGGGGGGGGGGGGGGGGGGGGGGGDGGEECEGGGGGGGGGGGFGGGGGFGGDCGGGGDDGGGGDC5CF?F<>FGGFF?GFFGCFFFGGGGGGFFFFFGFGGFGGFF?FFFFFFBFFFFFGF>@F:>6FF
@M04650:207:000000000-C238N:1:1101:14513:8325 1:N:0:19
ACTCCTACGGGAGGCAGCAGTAGGGAATCTTCGGCAATGGACGAAAGTCTGACCGAGCAACGCCGCGTGAGTGAAGAAGGTTTTCGGATCGTAAAACTCTGTTGTTAGAGAAGAACAAGGATGAGAGTAGAATGTTCATCCCTTGACGGTATCTAACCAGAAAGCCACGGCTAACTACGTGCCAGCAGCCGCGGTAATACGTAGGTGGCAAGCGTTGTCCGGATTTATTGGGCGTAAAGCGAGCGCAGGCGGTTTCTTAAGTCTGATGTGAAAGCCCCCGGCTCAACCGGGG
+
GGGGGGGGGGGGGGGGGGGGGGGGGGGGGGGGGGGGGGGGGGGGGGGGGGGGGGGGGGGGGGGGGGGGGEEGGGGGGGGGGGGGGGGGGGGGGGGGGGGGGGGGGGGCGGGGGGGGGGGGGGGGGGGGGGGGGGGGGGGGGGGGGGGGGGGGGGGGGGGGGGFGGGGGGGGGE78EGGGGGGGGEGGGGGGGD5=EGFGFFFGGGG:=FGGEFG:CGDFGGDEGE9CCGGCG47>EDGFGFD>@CCDD>DDG/CDFFFFFCFCCB7:4@9?FFFF46:3>>>)7@FFF>E:>
@M04650:207:000000000-C238N:1:1101:4696:8348 1:N:0:19
ACTCCTACGGGAGGCAGCAGTAGGGAATCTTCGGCAATGGACGAAAGTCTGACCGAGCAACGCCGCGTGAGTGAAGAAGGTTTTCGGATCGTAAAACTCTGTTGTTAGAGAAGAACAAGGATGAGAGTAGAATGTTCATCCCTTGACGGTATCTAACCAGAAAGCCACGGCTAACTACGTGCCAGCAGCCGCGGTAATACGTAGTTGGCAAGCGTTGTCCGGATTTATTGGCCGTAAAGCGAGCGAAGGCGGTTTCTTAAGTCTGATGTGAAAGCCCCCGGCTCAACCGGGC
+
GGGGGGGGGGGGGGGGDGGGGGGGGGGGGGGGGGGGGGFFFF@:FEGGGGGGGFG:@FEGGEGGGGGGDGGDGGGGGGGFFGGGGFGCGGGGGGGGGGGGAFGGGGGGGGGGGGGGGGGCGGGC>DFFGD?EFGGGGGGGFDGGGCEGD=DFGG9<FFC<CGCDG73@F@:8F7>;,?7F:CEGC>FCF8/*BB:58;+2=<FF*2?<8EFC**;/79DCCC**29CCFGG+):9E<7FD5*7:7))>:F)975C47?=BF*>>9C7<7FFF?=F>??D>)47>?4?<;>;(
@M04650:207:000000000-C238N:1:1101:19929:8411 1:N:0:19
GTGCCAGCAGCCGCGGTAATACGTAGGTGGCAAGCGTTGTCCGGAATTACTGGGTGTAAAGGGAGCGCAGGCGGGATGGTAAGTTGAATGTGAAAACTATGGGCTCAACCCATAGACTGCGTTCAAAACTACTGTTCTTGAGTGATGGAGAGGTAGGCGGAATTCCCGGTGTAGCGGTGGAATGCGTAGATATCGGGAGGAACACCAGTGGCGAAGGCGGCCTACTGGACATTTACTGACGCTGAGGCTCGAAAGTATGGGGAGCAAACAGGATTAGATACCCCGGTAGTCC
+
GGGGGGGGGGGGGGGGGGGG<FGGGGGGGGGGGGGGGGGGGGGGGGGGAFGGGGGGGGGGGGGGGGGGGGGGGGGBFGGGGGGGGG?FGGGGGGGGGGGGGGGGGGGGGGGGGGGGGGGGGGGGGGGGGGGGGGGGGGGGGGGGGGGGGGGGGGGGGGGGGGGGGGGGGGGGGGGGGGGGGGGGGGGGGGGGGGGGGGGGGGGGGGGGGGGGGGGDGGGGGGGGGGGGGGGGFGGGGGFGFGFEDGGGFGGDFDGFBFFFGFGGFGG?FFFFFFF?7BGFF?FF>EE9:FFF
@M04650:207:000000000-C238N:1:1101:12658:8432 1:N:0:19
ACTCCTACGGGAGGCAGCAGTGGGGAATATTGCACAATGGGGGAAACCCTGATGCAGCAACGCCGCGTGAGTGATGACGGTCTTCGGATTGTAAAGCTCTGTCTTTGGGGACGATAATGACGGTACCCAAGGAGGAAGCCACGGCTAACTACGTGCCAGCAGCCGCGGTAATACGTAGGTGGCGAGCGTTGTCCGGATTTACTGGGCGTAAAGGGAGCGTAGGCGGATTTTTAAGTGGGATGTGAAATACCCGGGCTCAACCTGGGTGCGGCATTCCAAACTGGGAATCTAG
+
GGGGGGGGGGGGGGGGGGGGGGGGGGGGGGGGGGGGGGGGGGGGGGFGGGGGGGGGGGGGFGGGGGGGGGGGGGFGGGGGEGGGGGCCGGGGGGFGGGGGGGGGGFGEGGGGGGGGGGGGGGGGGGGGEFGGGFGGGGFEGGGGGGDFFGGGGF@E:FFGGGGGCFGGGGGDFGGGGG72BCFEECDCEDEGG9CEGEDFFDCFGGGGCEGGG7EGGGGDCCEFECCE5C+2;FFEGGFD@G67CFC76:C*CD3BBFFFGFGG@F225))7:>6F<AC7FBGFF>F2>@FF
@M04650:207:000000000-C238N:1:1101:17327:8447 1:N:0:19
ACTCCTACGGGAGGCAGCAGTAGGGAATCTTCGGCAATGGACGAAAGTCTGACCGAGCAACGCCGCGTGAGTGAAGAAGGTTTTCGGATCGTAAAACTCTGTTGTTAGAGAAGAACAAGGATGAGAGTAGAATGTTCATCCCTTGACGGTATCTAACCAGAAAGCCACGGCTAACTACGTGCCAGCAGCCGCGGTAATACGTAGGTGGCAAGCGTTGTCCGGATTTATTGGGCGTAAAGCGAGCGCAGGCGGTTTCTTAAGTCTGATTTGAAAGCCCCCGGCTCAACCGGGG
+
GGGGGGGGGGGGGGGGGGGGGGGGGGGGGGGGGGGGGGGGGGGGFGGGGGGGGGGGGGGGGGGGGGGGGGGGGGGGGGGGGGGGGGGGGGGGGGGGGGGGGGGGGGGGGGGGGGGGGGGGGGGGGGGGGGGGGGGGGGGGGGGGGGGGGGGGGGGGGGGGGGGGGGGGGGGGGGGGGGGGGGGGGGGGGGGGGGGGGGGGGGCCGGGGGGGGGGGD=DGGGGGGCF7EGGGEFGGGGGFGFGFFGGCGFGGGGGGFFFFFGFFGFFF)*/79*9@F??G:317>?@FBBFEB
@M04650:207:000000000-C238N:1:1101:7888:8469 1:N:0:19
ACTCCTACGGGAGGCAGCAGTAGGGAATCTTCGGCAATGGACGAAAGTCTGACCGAGCAACGCCGCGTGAGTGAAGAAGGTTTTCGGATCGTAAAACTCTGTTGTTAGAGAAGAACAAGGATGAGAGTAGAATGTTCATCCCTTGACGGTATCTAACCAGAAAGCCACGGCTAACTACGTGCCAGCAGCCGCGGTAATACGTAGGTGGCAAGCGTTGTCCGGATTTATTGGGCGTAAAGCGAGCGCAGGCGGTTTCTTAAGTCTGATGTGAAAGCCCCCGGCTCAACCGGGG
+
GGGGGGGGGGGGGGGGGGGGGGGGGGGGGGGGGGGGGGGGGGGGGGGGGGGGGGGGGGGGGGGGGGGGGGGGGGGGGGGGGGGGGGGGGGGGGGGGGGGGGGGGGGGGFGGGGGGGGGGGGGGGGGGGGFGGGGGGGGGGGGGGGGGGGGGGGGGGGGGGGGGGGGGGGGGGGGGGGGGGGGGGGGGCFGGGEGGGGGGGGGGGGGGGGGGGGGGGGGGGGDEG=CFFGGGGFGCGDGFGFGFFGGGGFGGGDDGF?F*9CF77FGF>@FFFFFF@(2>E39C@??FB>BEF
@M04650:207:000000000-C238N:1:1101:12711:8497 1:N:0:19
ACTCCTACGGGAGGCAGCAGTAGGGAATCTTCGGCAATGGACGAAAGTCTGACCGAGCAACGCCGCGTGAGTGAAGAAGGTTTTCGGATCGTAAAACTCTGTTGTTAGAGAAGAACAAGGGTGAGAGTAACTGTTCACCCCTTGACGGTATCTAACCAGAAAGCCACGGCTAACTACGTGCCAGCAGCCGCGGTAAAACGTAGGTGGCAAGCGTTGTCCGGAATTACTGGGTGTAAAGGGAGCGCAGGTGGTTTATTAAGTCTGGTGTAAAAGGCAGTGGCTCAACCATTGTAT
+
GGGGGGGGGGGGGGGGGGGGGGGGGGGGGGGGGGGGGGGGGGGGGGGGGGGGGGGGGGGGGGGGGGGFGGGGGGGGGGGGGGGGGGGGGGGGGGGGGGGGGGGGGGGGGGGGGGGGGGGGGGGGGGGGGGGGGGGGGGGGGGGGGGGEEGGGGGGGGGGGGGGGGGGGGGGGFGGGGGGGGGGGGGGGGGGGGGGGGGGGFGGGGGGGGGGGGGGGGGGGGDGGGGGGGGGC@CGCGGFGFGFFGGGD7CFDC4C=FFFFGFGGFGGBFFFFFFFF<3FFF:FFFFF?>FFFF2
@M04650:207:000000000-C238N:1:1101:21833:8535 1:N:0:19
ACTCCTACGGGAGGCAGCAGTAGGGAATCTTCGGCAATGGACGAAAGTCTGACCGAGCAACGCCGCGTGAGTGAAGAAGGTTTTCGGATCGTAAAACTCTGTTGGTAGAGAAGAACGTTGGTGAGAGTGGAAAGCTCATCAAGTGACGGTAACTACCCAGAAAGGGACGGCTAACTACGTGCCAGCAGCCGCGGTAATACGTAGGTCCCGAGCGTTGTCCGGATTTATTGGGCGTAAAGCGAGCGCAGGTGGTTTATTAAGTCTGGTGTAAAAGGCAGTGGCTCAACCATTGTT
+
GGGGGGGGGGGGGGGGGGGGGGGGGGGGGGGGGGGGGGGGGGGGGGGGGGGGGGGGGGGGGGGGGGGEGGGGGGGGGGGGEGGGGGGGGGGGGGGGGGGGGGGGGGGGGGGGGGGGGGGGGGGGGGGGGGGGGGGGGGGGGGGGGGGGGCFEGGGFGGGGGGGGGGGGGGGGGGGGGGGGGGGFGGGGGGGGGGGGGGGGGGGGGGFGGGGGGGGGGGFFGGGE5?G?FGCFFGGGGGFGFGFFGGDDF>FGD5FFFFFFGFGGFC::FFFFFFF>:?CFFFFFFFFBF?64:)
@M04650:207:000000000-C238N:1:1101:24192:8561 1:N:0:19
ACTCCTACGGGAGGCAGCAGTAGGGAATCTTCGGCAATGGACGAAAGTCTGACCGAGCAACGCCGCGTGAGTGAAGAAGGTTTTCGGATCGTAAAACTCTGTTGTTAGAGAAGAACAAGGATGAGAGTAGAATGTTCATCCCTTGACGGTATCTAACCAGAAAGCCACGGCTAACTACGTGCCAGCAGCCGCGGTAATACGTAGGTGGCAAGCGTTGTCCGGATTTATTGGGCGTAAAGCGAGCGCAGGCGGTTTCTTAAGTCTGATGTGAAAGCCCCCGGCTCAACCGGGG
+
GGGGGGGGGGGGGGGGGGGGGGGGGGGGGGGGGGGGGGGGGGGGGGGGGGGGGGGGGGGGGGGGGGGGGGGGGGGGGGGGGGGGGGGGGGGGGGGGGGGGGGGGGGGGGGGGGGGGGGGGGGGGGGGGGGGGGGGGGGGGGGGGGGGGGGGGGGGGGGGGGGGGGGGGGGGGGGGGGGGGGGGGGGGGGGGGGGGGGGGGGGFGGGGGGGGGGGGGGGGGGGGGDFGGGGGGFGGGGGFGFGFFGGGGFGGGGGGFFFFFGFGGFCFFFFFFF=?F?BGFFFDFFFFFFFF>
@M04650:207:000000000-C238N:1:1101:24017:8565 1:N:0:19
ACTCCTACGGGAGGCAGCAGTAGGGAATCTTCGGCAATGGGGGCAACCCTGACCGAGCAACGCCGCGTGAGTGAAGAAGGTTTTCGGATCGTAAAGCTCTGTTGTAAGAGAAGAATGTGTGTGAGAGTGGAAAGTTCACACAATGACGGTAACTTACCAGAAAGGGACGGCTAACTACGTGCCAGCAGCCGCGGTAATACGTAGGTCCCGAGCGTTGTCCGGATTTATTGGGCGTAAAGCGAGCGCAGGTGGTTTGATAAGTCTGAAGTTAAAGGCTGTGGCTCAACCATAGT
+
GGGGGGGGGGGGGGGGGGGGGGGGGGGGGGGGGGGGGGGGGGGGGGGGGGGGGGGGGGGGGGGGGGGGGGGGGGGGGGGGGGGGGGGGGGGGGGGGGGGGGGGGGGGGFGGGGGGGGGGGGGGGGGGGGGGGGGGGGGGGGGGGGGGGGGGGGGGGGGGGGGGGGGGGGGGGGGGGGGGGGGGGGGGGGGGGGGGGGGGGGGGGGGGCFGGDGGGG=5CFGGEGGFFFGDCFFGDEGG6CEGDDGGDGFFGGGGGFFFFFGFGGFG*29FF4B@F>2<GFFFG?=FFFBFFFD
@M04650:207:000000000-C238N:1:1101:10813:8592 1:N:0:19
ACTCCTACGGGAGGCAGCAGTGGGGAATATTGCACAATGGGGGAAACCCTGATGCAGCAACGCCGCGTGAGTGATGACGGTCTTCGGATTGTAAAGCTCTGTCTTTGGGGACGATAATGACGGTACCCAAGGAGGAAGCCACGGCTAACTACGTGCCAGCAGCCGCGGTAATACGTAGGTGGCGAGCGTTGTCCGGATTTACTGGGCGTAAAGGGAGCGTAGGCGGATTTTTAAGTGGGATGTGAAATACCCGGGCTCAACCTGGGTGCTGCATTCCAAACTGGAAATCTAG
+
GGGGGGGGGGGGGGGGGGGGGGGGGGGGGGGGGGGGGGGGGGGGGGGGGGGGGGGGGGGGGGGGGGGGGGGGGGGGGGGGGGGGGGGGGGGGGGGGGGGGGGGGGGGGGGGGGGGGGGGGGGGGGGGGGGGGGGGGGGGGGGGGGGGGGGGGGGGGGGGGGGGGGGGGGGGGGGGGGGGGGGGGGGGGGGDGGGGGDDGDCGGGCGGGGGGGGGDCEGGCEGGGGGGGGGGC>FCGG=F4@DFFGG>78DFGGG:>@FFFGFGGFGGFFFFFFFFF>DGFFFG?FFB2<?FF
@M04650:207:000000000-C238N:1:1101:14846:8595 1:N:0:19
ACTCCTACGGGAGGCAGCAGTGGGGAATATTGCACAATGGGCGCAAGCCTGATGCAGCCATGCCGCGTGTATGAAGAAGGCCTTCGGGTTGTAAAGTACTTTCAGCGAGGAGGAAGGCGATGCGGTTAATAACCGTGTCGATTGACGTTACTCGCAGAAGAAGCACCGGCTAACTCCGTGCCAGCAGCCGCGGTAATACGGAGGGTGCAAGCGTTAATCGGAATTACTGGGCGTAAAGCGCACGCAGGCGGTCTGTCAAGTCGGATGTGAAATCCCCGGGCTCAACCTGGGAAC
+
GGGGGGGGGGGGGGGGGGFGGGGGGGGGGGGGGGGGGGGGGGGGGGGGGGGGGGGGGGGGGFGGGGGGGGGGGGGGGGGGGGGGGGGDGGGGGGGGGGGGGGGGGGGGGGGGGGFGGGGGGGGGGGGGGGGGGGGGGGGGGDGGGGGGGGGGGGGDGCGGGGGGGGGGGGGGGGGGGGGFGGGGGGGGGGGGGDGGGGGGGGGGGGGGGGGGGGGGGGGGDGGGGGGGGGGGF=3EGGFGBGFFGGGGF3CCDDGFFFFFGFGG:DD26BFFFFFFBFDBE0CFFFFFFFFFF:
@M04650:207:000000000-C238N:1:1101:20865:8615 1:N:0:19
ACTCCTACGGGAGGCAGCAGTGGGGAATTTTGCGCAATGGGCGAAAGCCTGACGCAGCAACGCCGCGTGCGGGATGACGGCCTTCGGGTTGTAAACCGCTTTCAGCAGGGATGATAATGACAGTACCTGCAGAAGAAGCTCCGGCTAACTACGTGCCAGCAGCCGCGGTAATACGTAGGGAGCAAGCGTTATCCGGATTTATTGGGCGTAAAGCGCGCGTAGGCGGTTTGTTAAGCGGAATCTCTAATCTGAGGGCTCAACCCCCAGCCGGATTCCGAACTGGCAGACTCGAGT
+
GGGGGGGGGGGGGGGGGGGGGGGGGGGGGGGGGGGGGGGGGGGGGGGGGGGGGGGGGGGGGGGGGGGGGGGGGGGGGGGGGGGGGGGGGGGGGGGGGGGGGGGGGGGGGGGGGGGGGGGGGGGGGGGGGGGGGGGGGGGGGGGGGGGGGGGGGGGGGGGGGGGGGGGGGGGGGGGGGGGGGGGGGGGGGGDGGGGDDGGGGGGGGGGDGGGGGGGGGGGGGGGGGGGGGGGGFG7FGGFGFGFFFGFFFGFGGDDFFFFFGFGGFGDFFFFFFFFF>0<B4<CF>@38:FF<:)
@M04650:207:000000000-C238N:1:1101:5674:8733 1:N:0:19
ACTCCTACGGGAGGCAGCAGTGGGGAATATTGCACAATGGGGGAAACCCTGCTGCAGCAACGCCGCGTGAGTGATGACGGTCTTCGGATTGTAAAGCTCTGTCTTTGGGGACGATAATGACGTTACCCAAGGAGGAAGCCACGGCTAACTACGTGCCAGCAGCCGCGGTAATACGTAGGTGGCGAGCGTTGTCCGGATTTACTGTGCGTAAAGGGATCGTAGGCGGATTTTTAAGTGGGATGTGAAATACCCGGGCTCAACCTGGGTGCTGCATTCCAAACTGTCAATCTCG
+
GGGGGGGGGGGGGGGGEGGCGGGGGGGGGGGEGGGGEC@EEFC>FFFGGGG,C@FCDGCFFDGGGGEG7F:EFGGCDGEC?CFGGF7EFEEFFFGCFFGGFFFGGGC@++C>>:FECGFFED+BAFFEF@8@88>:F,DEFEG7CC77CB<F7DFFGFBC:@F>7C7FGECCF98CFCFF,B:C@:88C>5EGCE**1AE7AFC+<+/A5C=++/:*7*985*38/*/>FCG@+7E**0*)196C*2:6>C65))557*9:57*0*>(59@*)9@=<)**.57**1*.)9*(
@M04650:207:000000000-C238N:1:1101:14207:8744 1:N:0:19
ACTCCTACGGGAGGCAGCAGTGGGGAATATTGCACAATGGGCGAAAGCCTGATGCAGCGACGCCGCGTGAGGGAAGAAGGTTTTCGGATTGTAAACCTCTGTCTTCGGGGACGATAATGACGGTACCCGAGGAGGAAGCCACGGCTAACTACGTGCCAGCAGCCGCGGTAAAACGTAGGTGGCAAGCGTTGTCCGGAATTACTGGGTGTAAAGGGAGCGCAGGCGGGATGGTAAGTTGAATGTGAAAACTATGGGCTCAACCCATAGACTGCGTTCAAAACTACTGTTCTTG
+
GGGGGGGGGGGGGGGGGGGGGGGGGGGGGGGGGGGGGGGGGGGGGGGGGGGGGGGGGGGGGGGGGGGGGGGGGGGGGGGGGGGGGGGEGGGGGGGGGGGGGGGGGGGGGGGGGGGGGFGBFGDGGGGGGCGEGCGGGGGGGGGGDGGGGGGGGGGGGGGGGFGGEGGG:EFGGGGGFGGGGGGGGGGGGGGEGGGGGGGGGGGGGGGGCFGGGGGGEGDGGGG78ECEGGGGFGFEC>FF@*7@GGGFFGGGGGG:8@@=EFG:54DDFF4?>7>B:AGFFF76@FBAA=7<
@M04650:207:000000000-C238N:1:1101:27871:8749 1:N:0:19
ACTCCTACGGGAGGCAGCAGTAGGGAATCTTCGGCAATGGGGGCAACCCTGACCGAGCAACGCCGCGTGAGTGAAGAAGGTTTTCGGATCGTAAAGCTCTGTTGTAAGAGAAGAATGTGTGTGAGAGTGGAAAGTTCACACAATGACGGTAACTTACCAGAAAGGGACGGCTAACTACGTGCCAGCAGCCGCGGTAATACGTAGGTCCCGAGCGTTGTCCGGATTTATTGGGCGTAAAGCGAGCGCAGGTGGTTTGATAAGTCTGAAGTTAAAGGCTGTGGCTCAACCATAGT
+
GGGGGGGGGGGGGGGGGGGGGGGGGGGGGGGGGGGGGGGGGGGGGGGGGGGGGGGGGGGGGGGGGGGGGGGGGGGGGGGGGGGGGGGGGGGGGGGGGGGGGGGGGGGGGGGGGGGGGGGFFGGGGGGGGGFGGGAEGFGGGGGGGFGGGEGGGGGGGGGGGGGGGGGGGGGGGGGGGGG:EFGGGGGFGGGGGGGGGGFDGGGGGGCFB==EGGGGDGGGGGDGECFGGCGGFGGGGGFFEGFEGGGGFFGGCFGFFF=FCFGGFFF?FFFFFF=@::DFFFDFFFFFFFFDD
@M04650:207:000000000-C238N:1:1101:27748:8753 1:N:0:19
ACTCCTACGGGAGGCAGCAGTGGGGAATATTGCACAATGGGGGAAACCCTGATGCAGCAACGCCGCGTGAGTGATGACGGTCTTCGGATTGTAAAGCTCTGTCTTTGGGGACGATAATGACGGTACCCAAGGAGGAAGCCACGGCTAACTACGTGCCAGCAGCCGCGGTAATACGTAGGTGGCGAGCGTTGTCCGGATTTACTGGGCGTAAAGGGAGCGTAGGCGGATTTTTAAGTGGGATGTGAAATACCCGGGCTCAACCTGGGTGCTGCATTCCAAACTGGAAATCTAG
+
GGGGGGGGGGGGGGGGGGGGGGGGGGGGGGGGGGGGGGGGGGGGGGGGGGGGGGGGGGGGGGGGGGGGGGGGGGGGGGGGGGGGGGGGGGGGGGGGGGGGGGGGGGGGGGGGGGGGGGGGGGGGGGGGGGGGGGGGGGGGGGGGGGGGGGGGGGGGGGGGGGGGGGGGGGGGGGGGGGGGGGGGGGGGGGDGGGDGGGGGGGGGGGGGGGGGGGGGGGGGGGGGGGEEDGGGFGGGGGFFFGFFFGGFFGGGGGGD@FFFG769FGGFFFFF6@FFFFGFF<GFFFFABFFB
@M04650:207:000000000-C238N:1:1101:7101:8774 1:N:0:19
ACTCCTACGGGAGGCAGCAGTAGGGAATCTTCGGCAATGGACGAAAGTCTGACCGAGCAACGCCGCGTGAGTGAAGAAGGTTTTCGGATCGTAAAACTCTGTTGGTAGAGAAGAACGTTGGTGAGAGTGGAAAGCTCATCAAGTGACGGTAACTACCCAGAAAGGGACGGCTAACTACGTGCCAGCAGCCGCGGTAATACGTAGGTCCCGAGCGTTGTCCGGATTTATTGGGCGTAAAGCGAGCGCAGGTGGTTTATTAAGTCTGGTGTAAAAGGCAGTGGCTCAACCATTGT
+
GGGGGGGGGGGFGGGGGGGGGGGGGGGGGGGGGGGGGGGGGGGGGGGFGGGGGGG7FFGGGGGGGGGFGGGGGGGGGGGG=EGGGGGGGGGGGGGGGGGGGGGGGEFGGGGGGGGGGFGGGGGGGGGGGFGGGGGGGGGGGGGGGGGGGGGGGGGGFGFGFGGGFGGGDGGGGGFFECGGGGGGGGGGGFGGGGGGGGGGGGGGGGGGGGEGGGGGGGGFEGE/?ECGGGGFFGDGGGFGFGFFGGGDF9FG<FG44=@6EFG=@DFFFFFFFFF5<?49F:C?FFF?FFFFF
@M04650:207:000000000-C238N:1:1101:4019:8793 1:N:0:19
ACTCCTACGGGAGGCAGCAGTGGGGAATATTGCACAATGGGCGAAAGCCTGATGCAGCGACGCCGCGTGAGGGAAGAAGGATTTCGGATTGTAAACCTCTGTCTTCGGGGACGATAATGACGGTACCCGAGGAGGAAGCCACGGCTAACTACGTGCCAGCAGCCGCGGTAAAACGTAGGTGGCAAGCGTTGTCCGGAATTACTGGGTGTAAAGGGAGCGCAGGCGGGGTGCCAAGTTGGGTGTGAAAACTATGGGCTCAACCCATAGATTGCACTCAAAACGGTCGCTCTTG
+
GGGGGGGGGGGGGGGGGGGGGGGGG@FGGGGGGGGGGGGGGFEGGGGGGGGGGGGGGGGGGCEGGGGGGGGGGGGGGGGF,CFFGGGDCFGGGGGDGFFGCFGAFG7:EGGDGGGGGFGGGEGFGGF9:@@<FF@7FGGD7CGGGGGGGGGGGGDGGGCGGGG@ECECFGGCGCEFGFGFFGCGGGG74B5AFEG*8*CFFEGGGGFEGFGEGFDCC)7CEG55?CC5CC8C?GG?>*9C)9BFGGG7?DGCG44>)7?FGFD*<**)9@F=4F=F??FF4(/.705(45FF
@M04650:207:000000000-C238N:1:1101:4159:8804 1:N:0:19
ACTCCTACGGGAGGCAGCAGTGGGGAATATTGCACAATGGGCGCAAGCCTGATGCAGCCATGCCGCGTGTATGAAGAAGGCCTTCGGGTTGTAAAGTACTTTCAGCGGGGAGGAAGGGAGTGAGGTTAATAACCTTATTCATTGACGTTACCCGCAGAAGAAGCACCGGCTAACTCCGTGCCAGCAGCCGCGGTAATACGGAGGGTGCAAGCGTTAATCGGAATTACTGGGCGTAAAGCGCACGCAGGCGGTCTGTCAAGTCGGATGTGAAATCCCCGGGCTCAACCTGGTAAC
+
GGGGGGGFGGFGGDEGGDGGGGGGGGGGGGGGFGGGGGGGGGGGGGGGGGGGGGGGGFFGGGGGGGGGGGGGGGDGGGGGGGGGFGGGGGGGGCGFGGGGGGGGGDCGGGGGDGFGGGGGEAFFFFGFGFGGFDFGGGGGGGGGGGGFFGGGGGGFGGGGGGG7CGGGGGGGGGGG7EEGGGGGGGG@FEEGG>EEGGGGC>8CGGGGGGFFG=ECFGFGGG=F8EFGGGGGFEGEFGFGF))0/C7CB5<>195BFFBFGB<D)*94?4@6FFF4:9DFF937@FF::@):A)
@M04650:207:000000000-C238N:1:1101:8068:8838 1:N:0:19
ACTCCTACGGGAGGCAGCAGTAGGGAATCTTCGGCAATGGGGGCAACCCTGACCGAGCAACGCCGCGTGAGTGAAGAAGGTTTTCGGATCGTAAAACTCTGTTGTTAGAGAAGAACGTGTGTGGGAGTGGAAAATCCATGCAGTGACGGTATCTAACCAGTAAGGCACGGCTAACTACTTTCCAGCAGCCGCGTTATTACGTAGTTCCTGGTCGTTGTCCGTTTTTATTGGGCGTAAAGCTTTCGCAGGTGGTTTTTTACGTCTGGTGTAAAAGTCAGTGTCTCACCCATTGTT
+
9EGGGGFGG7:-@:C@FGFGGGFFCGFGGGFFGDGGDGG9,86@E7@@:EF<9C77F7@<FGEC7@CF7B,CD9E<9BE8FGGDD++++@FG8E=95EEF9EF,:E<@,BBFFC@FEG+,38F+B=+3,+:<D,C>D,@F7:>DFA,>FGG@CEFEGF@,,,37>,3@B*:C:32;D,2?,4,;,,2,26**=8:5*5++*35*1?+:+1+3+*:3****;9+3C*/:+?+*8*9*75*****019/*)/9*99937<:**0*0)*2(76B*****))2@*)7*1*)((0*)-)
@M04650:207:000000000-C238N:1:1101:8586:8839 1:N:0:19
ACTCCTACGGGAGGCAGCAGTGAGGGATATTGCACAATGGGGGAAACCCTGATGCAGCGACGCCGCGTGGAGGAAGAAGGTTTTCGGATTGTAAACTCCTGTCTTCGGGGACGATAATGACGGTACCCGAGGAGGAAGCCACGGCTAACTACGTGCCAGCAGCCGCGGTAAAACGTAGGTGGCAAGCGTTGTCCGGAATTACTGGGTGTAAAGGGAGCGCAGGCGGGATGGTAAGTTGAATGTGAAAACTATGGGCTCAACCCATAGACTGCGTTCAAAACTACTGTTCTTG
+
GGGGGGGGGGGGGGGGGGGGGGGGGGGGGGGGGGGGGGGGGGGGGGGGGGGGGGGGGGGGGGGGGGGGGGGGGGGGGGGG@FGGGGGGGGGGGGGGGGGGGGGGGGGGGGGGGGGGGGGGGGGGGGGGGGGGGGGGGFGGGGGGGGGGGGGGGGGGGGGGFGGGGGGGGGGGGGGGGGGGGGGGGGFGGGGGGGG>CGGGGGGGGG:5CGGGDF5C5DG<ECEDGG57EDGGF?C<DFFGFGFFGGGGFFGGGGF4>FFFFF:5?FGFFFFFFFEDBAFFFFG?7FFA<FFF
@M04650:207:000000000-C238N:1:1101:10662:8841 1:N:0:19
ACTCCTACGGGAGGCAGCAGTAGGGAATCTTCGGCAATGGACGAAAGTCTGACCGAGCAACGCCGCGTGAGTGAAGAAGGTTTTCGGATCGTAAAACTCTGTTGGTAGAGAAGAACGTTGGTGAGAGTGGAAAGCTCATCAAGTGACGGTAACTACCCAGAAAGGGACGGCTAACTACGTGCCAGCAGCCGCGGTAATACGTAGGTCCCGAGCGTTGTCCGGATTTATTGGGCGTAAAGCGAGCGCAGGTGGTTTATTAAGTCTGGTGTAAAAGGCAGTGGCTCAACCATTGTT
+
GGGGGGGGGGGGGGGGGGGGGGGGGGGGGGGGGGGEGGGGGGGGGCFGGGGGGGGGGGGGGGEGGGGCGGGFGGGGFGGGEFGGGGGGGGGGGGGGGFGDGGF9FGGGGGGFFGGGGFGGGGGCDAFFADFGGGCGFFFFFGGGGGGGGGGGGGFGGGGGGGGGGGFGGGGGFGCC@CFDEFGGGGGGGGEGGGGGDCFCFGGGGC+A>ECCEGC*:CFGGGEC5?CCGFFGFGGGGFF7)17@GCGGEFFF><DF7@F?GFG>BG77FFFF?4>>:69FF?C4=??:1??<2)
@M04650:207:000000000-C238N:1:1101:18238:8930 1:N:0:19
ACTCCTACGGGAGGCAGCAGTAGGGAATCTTCGGCAATGGGGGCAACCCTGACCGAGCAACGCCGCGTGAGTGAAGAAGGTTTTCGGATCGTAAAACTCTGTTGTTAGAGAAGAACGTTAAGTAGAGTGGAAAATTACTTAAGTGACGGTATCTAACCAGAAAGGGACGGCTAACTACGTGCCAGCAGCCGCGGTAATACGTAGGTCCCAAGCGTTGTCCGGATTTATTGGGCGTAAAGCGAGCGCAGGTGGTTTCTTAAGTCTGATGTAAAAGGCAGTGGCTCAACCATTGTG
+
GGGGGGGGGGGGGGGGGGGGGGGGGGGGGGGGGGGGGGGGGGGGGGGGGGGGGGGGGGGGGGGGGGGGGGGGGGGGGGGGGGGGGGGGGGGGGGGGGGGGGGGGGGGGGGGGFGGGGGGGGGFGGGGFGGGGGGGGGGGGGGGGGGGGGGGGGGGGGGGGGGGGGGGGGGGGGGGGGGGGGGGGGGGGGGGGGGGGGGGGGGGGGGGGGGGGGGGGDDDGGGDGGGGGGGGGFGGGGFFGBC>EGGGGFGGGGGGFFFFFGFGDBGGFFFFFFFFFFFGFFFGFFFFF?F6:6)
@M04650:207:000000000-C238N:1:1101:5608:8931 1:N:0:19
ACTCCTACGGGAGGCAGCAGTGGGGAATATTGCACAATGGGCGCAAGCCTGATGCAGCCATGCCGCGTGTATGAAGAAGGCCTTCGGTTTGTAAAGTACTTTCAGCGGGGAGGAAGGGAGTGAGGTTAATAACCTTATTCATTGACGTTACCCGCAGAAGAAGCACCGGCTAACTCCGTGCCAGCAGCCGCTGTAATACGGAGGGTGCAAGCGTTAATCGGAATTACTGTGCGTAACGCGCACGCAGGCGGTCTGTCAAGTCCGATGTGAAATCCCCGGGCTCAACCTGTGAAC
+
FGGGGGFFCGGGGGGGGGGGGGDGDGGGGGGGGGGGGGGCCGGGGG:FGGGGGDGGGGGF9AFGGGGGGGGGCGGGGGF8<FGGGD,8BFGGGGGGF<FGGGGGCFFED@FGGGGFE7,C@FD,,33,@C<,=,FCFG<F9=,3,:@FB7FFC+<7>:@3:@:<BF>F78**<FFFGEGG:;,6:88B85?**3?9CF23:=*=BEEC8C?*?EG857C5;DC/<?CC?*+<5A3:*1<)7C577)1)7)9/1>4/1086<6*/0>D:*696949)4())079*/.051/74))
@M04650:207:000000000-C238N:1:1101:19671:8981 1:N:0:19
ACTCCTACGGGAGGCAGCAGTAGGGAATCTTCGGCAATGGGGGCAACCCTGACCGAGCAACGCCGCGTGAGTGAAGAAGGTTTTCGGATCGTAAAACTCTGTTGTTAGAGAAGAACGTGTGTGGGAGTGGAAAATCCATGCAGTGACGGTATCTAACCAGAAAGGGACGGCTAACTACGTGTCAGCAGCCGCGGTAATACGTAGGTCCCGAGCGTTGTCCGGATTTATTGGGCGTAAAGCGAGCGCAGGTGGTTTATTAAGTCTGGTGTAAAAGGCAGTGGCTCAACCATTGT
+
GGGGGGGGGGGDGGGGGGGGGGGGGGGGGGGGGDGGGGGGGGGGGGGGGGGGGGGGDGGGGGGGGGGGGGGCFGGFGGGGGGGGGGGGGGGGGGGGGGGGGGGGGGGGGGGGGGGGGGGGGGGGGGGGGGGGGGGGGGGGGGGGGGGGGGGGGGGGGGGGGGGGGGGGDEGGGGGGGGGGGGGGGGGGGGGGGEGDGGGGGGGGGGGGGGGGEC?EDGGGGG=5CFCFGGGGFGGGGGFGEDEFGDGGFFGG9FDFFFFFGFGFFGG?FF?FFFFF?FFFFFCFFF:??FFBD
@M04650:207:000000000-C238N:1:1101:4062:9050 1:N:0:19
ACTCCTACGGGAGGCAGCAGTGGGGAATATTGCACAATGGGCGAAAGCCTGATGCAGCGACGCCGCGTGAGGGAAGAAGGTTTTCGGATTGTAAACCTCTGTCTTCGGGGACGATAATGACGGTACCCGAGGAGGAAGCCACGGCTAACTACGTGCCAGCAGCCGCGGTAAAACGTAGGTGGCAAGCGTTGTCCGGAATTACTGGGTGTAAAGGGAGCGCAGGCGGGATGGTAAGTTGAATGTGAAAACTATGGGCTCAACCCATAGACTGCGTTCAAAACTACTGTTCTTG
+
GGGGGGGGGGGGGGGGGGGGGGGGGGGGGGGGGGGGGGGGGGGGGGGGGGGGGGGGGGGGGGGGGGGGGGGGGGGGGGGGGGGGGGGGGGGGGGGGGGGGGGGGGGGGGGGGGGGGGGGFGGGGGGGGGGGGGGGGGGGGGGEGGGGGGGGGGGGGGGGGGGGGGGGGG>FGGGGFGFGGGGGGGGGGGGGGGGGGGGGGGGGGGGGGGGGGGFGFEGGGGGGGGGG7=D*<4:DF>FFGFG?FGGGGFGGDFDFFFFFFG)9CFDF<66?F35@B><7?FDGF=F=4<F?>
@M04650:207:000000000-C238N:1:1101:15705:9103 1:N:0:19
ACTCCTACGGGAGGCAGCAGTGGGGAATATTGCACAATGGGCGAAAGCCTGATGCAGCGACGCCGCGTGAGGGAAGAAGGTTTTCGGATTGTAAACCTCTGTCTTCGGGGACGATAATGACGGTACCCGAGGAGGAAGCCACGGCTAACTACGTGCCAGCAGCCGCGGTAAAACGTAGGTGGCAAGCGTTGTCCGGAATTACTGGGTGTAAAGGGAGCGCAGGCGGGGTGCCAAGTTGGGTGTGAAAACTATGGGCTCAACCCATAGATTGCACTCAAAACTGGCGCTCTTG
+
GGGGGGGGGGGGGGGGGGGGGGGGGGGGGGGGGGGGGGGGGGGGGGGGGGGGGGGGGGGGGGGGGGGGGGGGGGGGGGGGGGGGGGGGGGFGGGGGGGGGGGGGGGGGGGGGGGGGGGGGGGGGGGGGGEGGGGGGGGGGGGGGGGGGGGGGGGGGGGGGGGGGGGGG@8FGGGGGGGGGGGGGCGGGEEEEGGGGGGFGGGFFGGFDEGGGGGEFGGGGGGEEGGGGGGGGFGGGFGFDEG@EGGGG@GFFGGGFFFFFC>C*<GGFFFFFFFFF??FFFFGFF@D6?F4<
@M04650:207:000000000-C238N:1:1101:6255:9136 1:N:0:19
ACTCCTACGGGAGGCAGCAGTGGGGAATATTGCACAATGGGCGAAAGCCTGATGCAGCGACGCCGCGTGAGGGAAGAAGGTTTTCGGATTGTAAACCTCTGTCTTCGGGGACGATAATGACGGTACCCGAGGAGGAAGCCACGGCTAACTACGTGCCAGCAGCCGCGGTAAAACGTAGGTGGCAAGCGTTGTCCGGAATTACTGGGTGTAAAGGGAGCGCAGGCGGAATGCCAAGTTGAATGTGAAAACTATGGGCTCAACCCATAGACTGCGTTCAAAACTGGCGTTCTTG
+
GGGGGGGGGGGGGGGGGGGGGGGGGGGGGGGGGGGGGGGGGGGGGGGGGGGGGGGGGGGGGGGGGGGGGGGGGGGGGGGGGGGGGGGGGGGGGGGGGGGGGGGGGFGGGGGGGGGGGGGGGGGGGGGGGGGGDGGGGGGGGGGGGGDGGGGGGGGGGGGGGGGGGGGGCEDBFFGGGGGGGGGFGGGGCEGGGGGGEDGGFGGGGGGG?FGGGGGGGGGGGDGGGGGGGGGGFGGCFGFG4:BFG>FGFGGGGGGFFFFFFFGG?FGBFFF@35>3>AGF@?GFFF5;<FFA
@M04650:207:000000000-C238N:1:1101:2547:9193 1:N:0:19
ACTCCTACGGGAGGCAGCAGTGGGGAATATTGCACAATGGGGGAAACCCTGATGCAGCAACGCCGCGTGAGTGATGACGGTCTTCGGATTGTAAAGCTCTGTCTTTGGGGACGAGAATGACGGTACCCAAGGAGGAAGGCACGGCTAACTACGTGCCAGCAGCCGCGGTAATACGTAGGTGGCGAGCGTTGTCCGGATTTACTGGGCGTAAAGGGAGCGTAGGCGGATTTGTAAGTGGGATGTGAAATACCCGGGCTCAACCTGGGGGCTGCATTCCAAAATGGAAATGTAG
+
FFFFGGGGGGGCEFEGGGGGE<FGGGGGFGAFGFEFGFGGGGGGGGG<F@FEFEFFD8FFFGGGGGE@>B@,EFGCF9FE?FFGCDGGFCG5CDECA?F?FGF9,ABECGGGGG+4=<<9CBCFC+:>=FF=F>:CGG+,@DCG7FCDEA;AEGGFGGGB7@,@C<:C<CFFCB:,?C7?<CCEGG58=;CCB9CEC/A6ECFFDGCCCE==FFE87)1/;7C<CECE*0+A7?D<;D>9<9)97CCDBC>FCDD5).9*2)2773)25)5)9@*06-:8));?46=<)**6
@M04650:207:000000000-C238N:1:1101:21068:9197 1:N:0:19
ACTCCTACGGGAGGCAGCAGTGGGGAATATTGCACAATGGGCGAAAGCCTGATGCAGCGACGCCGCGTGAGGGAAGAAGGTTTTCGGATTGTAAACCTCTGTCTTCGGGGACGATAATGACGGTACCCGAGGAGGAAGCCACGGCTAACTACGTGCCAGCAGCCGCGGTAAAACGTAGGTGGCAAGCGTTGTCCGGAATTACTGGGTGTAAAGGGAGCGCAGGCGGAATGCCAAGTTGAATGTGAAAACTATGGGCTCAACCCATAGACTGCGTTCAAAACTGGCGTTCTTG
+
GGGGGGGGGGGGGGGGGGGGGGGGGGGGGGGGGGGGGGGGGGGGGGGGGGGGGGGGGGGGGGGGGGGGGGGGGGGGGGGGGGGGGGGGGGGGGGGGGGGGGGGGGGGGGGGGGGGGGGGGGGGGGGGGGEGGGGGGGGGGGGGEGGGGGGGGGGGGGGGGGGGGGGGGGGGGGGGGGGGGGGGGGGGGGGGGGGGGGGGGGGGGGGGGGGFFGGGGGGGGGGGGGGGGGGGGFGGGFFFFFGFFGGFGFGGGGGGFFFFFGFDGFGG>FBFFFFF33:FFFFGF@E>0:FFD
@M04650:207:000000000-C238N:1:1101:7857:9198 1:N:0:19
ACTCCTACGGGAGGCAGCAGTAGGGAATCTTCGGCAATGGGGGCAACCCTGACCGAGCAACGCCGCGTGAGTGATGAAGGTTTTCGGATCGTAAAGCTCTGTTGTAAGAGAAGAATGTGTGTGAGAGTGGAAAGTTCACACAATGACGGTAACTTACCAGAAAGGGACGGCTAACTACGTGCCAGCAGCCGCGGTAATACGTAGGTTCCGAGCGTTGTCCGGATTTATTGGGCGTAAAGCGAGCGCAGGTGGTTTGATAAGTTTGAAGTTAAAGGCTGTGCCTCAACCATAGTT
+
GEDFGGGG7FECG7FFGG?EFEEGGGGGFGGFDEGGCGFGGDDGGGFGCGGFCEFCCCGFGGGGEGFGE?:FGG,BFGFEFDDGFDF=?EGGGFG<<?FG,FAB?,,A?ADAFGGFGGFGFE@AFD8FD=9=FFEFFEEC=7<FDAFCFG@FCFGF97F7,7,@,*,@>8@CF,6DBDCF>CCBCEF7::E@E58*=EF+:F?CGG+=?EE=8=E;*97:C3*:???FC7<F>:C5196D3*)77C))05C39CC39*1*3=*:@**.096*9//)(.96*):96<FF(*/,4.
@M04650:207:000000000-C238N:1:1101:18075:9313 1:N:0:19
ACTCCTACGGGAGGCAGCAGTGGGGAATATTGCACAATGGGCGAAAGCCTGATGCAGCGACGCCGCGTGAGGGAAGAAGGTTTTCGGATTGTAAACCTCTGTCTTCGGGGACGATAATGACGGTACCCGAGGAGGAAGCCACGGCTAACTACGTGCCAGCAGCCGCGGTAAAACGTAGGTGGCAAGCGTTGTCCGGATTTATTGGGCGTAAAGCGAGCGCAGGCGGTTTCTTAAGTCTGATGTGAAAGCCCCCGGCTCAACCGGGGAGGGTCATTGGAAACTGGGAAACTTG
+
GGGGGGGGGGGGGGGGGGGGGGGGGGGGGGGDGFGGGGGGGGGGGGGGGGGG9FEGGGGGGGGGGGGGGGGGGGGGGGGG??FGGGGEGGGGGGGGGGGGGGCGGGGGGGGGGGGGGGGGGGGGGGG@FG<@FFCFGGGGGGGGGGGG:FEGGGFGGGGFGGGGGGEGGGCFGGGGGGGGGCFEGGGEBECGGGGGE8*<C@FECFFDGGGGGDC8CD7CEDGD8:ECECFGFCC?FGFGFF*6CFGG?FD5757<>DFFGFCDFD91<B)7;=*9:):?F):?5>F?FFF<
@M04650:207:000000000-C238N:1:1101:25165:9324 1:N:0:19
ACTCCTACGGGAGGCAGCAGTGGGGAATATTGCACAATGGGCGAAAGCCTGATGCAGCGACGCCGCGTGAGGGAAGAAGGTTTTCGGATTGTAAACCTCTGTCTTCGGGGACGATAATGACGGTACCCGAGGAGGAAGCCACGGCTAACTACGTGCCAGCAGCCGCGGTAAAACGTAGGTGGCAAGCGTTGTCCGGAATTACTGGGTGTAAAGGGAGCGCAGGCGGGATGGTAAGTTGAATGTGAAAACTATGGGCTCAACCCATAGACTGCGTTCAAAACTACTGTTCTTG
+
GGGGGGGGGGGGGGGGGGGGGGGGGGGGGGGGGGGGGGGGGGGGGGGGGGGGGGGGGGGGGGGGGGGGGGGGGGGGGGGGGGGGGGGGGGGGGGGGGGGGGGGGGGGGGGGGGGGGGGGGGGGGGGGGGGGGGGGGGGGGGGGGGGGGGGGGGGGGGGGGGGFGGGGGGGGGGGGGGGGGGGGGGGGGGGGGGGGGGGGGGGGGGGGGGGGGGDGGGGGGGGGGGGGGGGGGFFGCFGFGFGFFGGGFFGGGGGGF>FF?EFGGFGGFFFFFFF3BBFGFFBG@FFFDFFFA
@M04650:207:000000000-C238N:1:1101:18325:9331 1:N:0:19
ACTCCTACGGGAGGCAGCAGTAGGGAATCTTCGGCAATGGACGAAAGTCTGACCGAGCAACGCCGCGTGAGTGAAGAAGGATTTCGGATCGTAAAACTCTGTTGTTAGAGAAGAACAAGAAGGAGAGTAGATTGTTCGTCCCTTCACGGTATCTAACAAGAAAGCCACGGCTAAGTACGTGGCAGCAGCCGCGGTAATACGTAGGTGGCAAGCGTTGTCCGGATCGAATGGGCGTAAAGCGAGCACAGGCGTGTGCTTAAGCCTGATGTGAAAGCCGCCGGCTCAACCGTGG
+
E,CE@@FEFGEGE:@FFCAEG9EFCEEF9;E,6,C@@;CF,,@FBF76CFGG9<:CFECEF:BGC:FFFGGGGGGGGG<F,BFGGG@+++BBFGDEFFE?,C,,B,FE,BFCFA,,:,E,4,B,B=7B<FD,<,,,,+8C::>,,,,,38<C,@E<F<>,D,,F,F,,585:FA,5DFC,>**2**2C:,:**8**=F52;C98E;BC*CCC=C**=7***)1**/2*<0<=)/9CC*9*5935)22*8CD1)1*0*//8:*2*85*694*1*9))--7))(>;?4)(4)0(
@M04650:207:000000000-C238N:1:1101:13947:9332 1:N:0:19
ACTCCTACGGGAGGCAGCAGTGGGGAATATTGCACAATGGGGGAAACCCTGATGCAGCAACGCCGCGTGAGTGATGACGGTCTTCGGATTGTAAAGCTCTGTCTTTGGGGACGATAATGACGGTACCCAAGGAGGAAGCCACGGCTAACTACGTGCCAGCAGCCGCGGTAATACGTAGGTGGCAAGCGTTGTCCGGATTTACTGGGCGTAAAGGGAGCGTAGGCGGATTTTTAAGTGGGATGTGAAATACCCGGGCTCAACCTGGGTGCTGCATTCCAAACTGGGAATCTAG
+
GGGGGGGGGGGGGGGGGGGGGGGGGGGGGGGGGGGGGGGGGGGEFFFGGGFGGGGGGGFGGGGGGGGGGGGGGGGGGGGGGGGGGGGGGGGGGGGGCGGGGGGCFGGGGGGGGEGGGGGGGGGGGGADGGGGGGGDGGGGGGGGGGGGGGGGGGGGCFGGGGFGDGGGGEGGGGGGGGEGGGGFFGGGGGGG99EEGEGFGF+?FGGGECCEFGGGEGD>8DC?EEEEC>F7>FGFGGFF<D:/CCFFFGFGGDGFBFFFFF4D45*8BB=46?FFAAFFF<G?F>F<>?FF
@M04650:207:000000000-C238N:1:1101:28020:9336 1:N:0:19
ACTCCTACGGGAGGCAGCAGTAGGGAATCTTCGGCAATGGGGGCAACCCTGACCGAGCAACGCCGCGTGAGTGAAGAAGGTTTTCGGATCGTAAAACTCTGTTGTTAGAGAAGAACAAGGATGAGAGTAGAATGTTCATCCCTTGACGGTATCTAACCAGAAAGCCACGGCTAACTACGTGCCAGCAGCCGCGGTAATACGTAGGTGGCAAGCGTTGTCCGGATTTATTGGGCGTAAAGCGAGCGCAGGCGGTTTCTTAAGTCTGATGTGAAAGCTCCCGGCTCAACCGGGG
+
EFGGGGGGGGG@FGEGGGGGGFGGGGGGGFGFFEGCGGGGGGGCGGFGGGGGGFEGGGGGGGGGGGGFEGGFFCGGGGGGGFFGGGEG@GFFDFGGGGGFFFCCFDFGGGGGFFGGGGGFGE<FFFFE<FDGBEBDCGGGC,@DCCF::CGGCCFCFDFGGEFGFDCEGD:EFCGGGFEG@DFG@=FFEGEGEGGDEE??CC@GGGGGGGGF553:5>CDGD87/<C:CFFGFEGCDGFFFDF:DDCD@DGGDC3=@??FF?:78*?A6BFFFF?*)517>B)<66).7DB;
@M04650:207:000000000-C238N:1:1101:4635:9340 1:N:0:19
ACTCCTACGGGAGGCAGCAGTAGGGAATCTTCGGCAATGGACGAAAGTCTGACCGAGCAACGCCGCGTGAGTGAAGAAGGTTTTCGGATCGTAAAACTCTGTTGTTAGAGAAGAACAAGGATGAGAGTAGAATGTTCATCCCTTGACGGTATCTAACCAGAAAGCCACGGCTAACTACGTGCCAGCAGCCGCGGTAATACGTAGGTGGCAAGCGGTGTCCGGATTTATTGGGCGTAAAGCGAGCGCAGGCGGGTTCTTAAGTCTGATGTGAAAGCCCCCGGCTGAACCGGGG
+
FGGGGGGGGFGGGGGGGGGGF<EFGGGGCGGFGDGGGGGGGFGC@FCEFGGGFEDGGG7FGGGGGGGGGDGFGGGGGGGGDGGGGGGGCCEEGFGCGGGGFGGFEFGG?EFGGGGFGCEECE,,B<DE,5AC<BD9,:,EDAFGGGGC>CF<B<@FFGCFGG7FFFGCFGGGCGGGFDGFF*DCEG8D8C=78*:*89B9*+5C@C:E*7CEFC*==GGFEC***+00<>F7>GGD*>BD)*.))9DD59D5))/7B=?FG***/*067=4*9@F>:<<7>6)))1)(-5B9
@M04650:207:000000000-C238N:1:1101:26970:9342 1:N:0:19
ACTCCTACGGGAGGCAGCAGTGGGGAATCTTGCGCAATGGGCGAAAGCCTGACGCAGCCATGCCGCGTGAATGATGAAGGTCTTAGGATTGTAAAATTCTTTCAGTAGGGACGATAATGACGGTACCTACAGAAGAAGCCCCGGCTAACTTCGTGCCAGCAGCCGCGGTAATACGAAGGGGGCTAGCGTTGCTCGGAATTACTGGGCGTAAAGGGAGCGTAGGCGGACATTTAAGTCAGGGGTGAAATCCCGGGGCTCAACCTCGGAATTGCCTTTGATACTGGGTGTCTTG
+
DGGGGGGGGGGGGGGGGGFGGFGGGGGGEGGGGGDGEGGGGGGGGGGGGGGGGGGGGEFGGFGFFEGGGGGGGGGGGGGFFGGGGGGGGGGGGGGGGFDGGGGGGGGDFDFFGGGCFCFGGGGGGGGGGCDGGGFGGGGFGGGFEGGGGGGG+FGGGGGGGGGGGEGGGGGGGGGG@CEGGGGGGGFGGGGCFFGDGGGGGGGGGGGCCCGGGDECCDGDGGGECE>CGGFEFGGGGGF<:DDDGCFCBG4>CGGF>@FFCFFFBDD:FFFF*99=<AGFFADFFF@4:FFA
@M04650:207:000000000-C238N:1:1101:19436:9399 1:N:0:19
ACTCCTACGGGAGGCAGCAGTAGGGAATCTTCGGCAATGGACGAAAGTCTGACCGAGCAACGCCGCGTGAGTGAAGAAGGTTTTCGGATCGTAAAACTCTGTTGTTAGAGAAGAACAAGGATGAGAGTAGAATGTTCATCCCTTGACGGTATCTAACCAGAAAGCCACGGCTAACTACGTGCCAGCAGCCGCGGTAATACGTAGGTGGCAAGCGTTGTCCGGATTTATTGGGCGTAAAGCGAGCGCAGGCGGTTTCTTAAGTCTGATGTGAAAGCCCCCGGCTCAACCGGGG
+
GGGGGGGGGGGGGGGGGGGGGGGGGGGGGGGGGGGGGGGGGGGGGGGGGGGGGGGGGGGGGGGGGGGFGGGGGGGGGGGGGGGGGGGGGGGGGGGGGGGGGGGGGGGGGGGGGGGGGGGGGGGGGGGGGGGGGGGGGGGGGGGGGGGGGGGGGGGGGGGGGGGGGGGGGGGGGGGGGGFGGGGGGGGGGGGGGGGGGGGGGGGGGGGGGGGGGGEGGGGGGGE=E6CFFFGGFGGGGGFGFGFFGGGGFGGGDCDFFFFFGFGFFFFFFFFFFFFFBFGFFFGEFFFFFFFF
@M04650:207:000000000-C238N:1:1101:20649:9478 1:N:0:19
ACTCCTACGGGAGGCAGCAGTGGGGAATATTGCACAATGGGCGAAAGCCTGATGCAGCGACGCCGCGTGAGGGAAGAAGGTTTTCGGATTGTAAACCTCTGTCTTCGGGGACGATAATGACGGTACCCGAGGAGGAAGCCACGGCTAACTACGTGCCAGCAGCCGCGGTAAAACGTAGGTGGCAAGCGTTGTCCGGAATTACTGGGTGTAAAGGGAGCGCAGGCGGGATGGTAAGTTGAATGTGAAAACTATGGGCTCAACCCATAGACTGCGTTCAAAACTACTGTTCTTG
+
GGGGGGGGGGGGGGGGGGGGGGGGGGGGGGGGGGGGGGGGGGGGGGGGGGGGGGGGGGGGGGGGGGGGGGGGGGGGGGGGGGGGGGGGGGGGGGGGGGGGGGGGGGGGGGGGGGGGGGGGGGGGGGGGGGGGGGGGGGGGGGGGGGGGGGCGGGGGGGGGGGGGGGGGCGGGG9EGGGGGGGGGGGGGGGGGG?EGGGGGFGGGGGFC8ACCFGGGCGGGGGEGGGGEGGGCFCCCFGFGFGFFGGGGFGGGGFGFFFFFFFGGFGG<@FFFDE3<?<GF@?GF@F@ABF?D
@M04650:207:000000000-C238N:1:1101:15119:9541 1:N:0:19
ACTCCTACGGGAGGCAGCAGTGGGGAATATTGCACAATGGGCGAAAGCCTGATGCAGCGACGCCGCGTGAGGGAAGAAGGTTTTCGGATTGTAAACCTCTGTCTTCGGGGACGATAATGACGGTACCCGAGGAGGAAGCCACGGCTAACTACGTGCCAGCAGCCGCGGTAAAACGTAGGTGGCAAGCGTTGTCCGGAATTACTGGGTGTAAAGGGAGCGCAGGCGGGATGGTAAGTTGAATGTGAAAACTATGGGCTCAACCCATAGACTTCGTTCAAAACTACTGTTCTTG
+
GGGGGGGGGGGGGGGGGGGGGGGGGGGGGGGGGGGGGGGGGGGGGGGGGGGGGGGGGGGGGGGGGGGGGGGGGGGGGGGGGGGGGGGGGGGGGGGGGGGGGGGGGGGGGGGGGGGGGGGGGGGGGGGGGDGGGGGGGGGGGGGGGGGGGGGGGGGGGGGGGGGGGGGGGGGGGGGFGGFGFGGGGGGGGGGGGGGGGDGGGGGGGGGGEGGGGGGGGGGGGGGGGGGGGGGGFGGFCGFGBGF?GGGGFGGGGGGFFFFF6@CC:CFFFF*1<FFFBDGFFFFFFFFFFFFF
@M04650:207:000000000-C238N:1:1101:9578:9634 1:N:0:19
ACTCCTACGGGAGGCAGCAGTGGGGAATATTGCACAATGGGCGAAAGCCTGATGCAGCGACGCCGCGTGAGGGAAGAAGGTTTTCGGATTGTAAACCTCTGTCTTCGGGGACGATAATGACGGTACCCGAGGAGGAAGCCACGGCTAACTACGTGCCAGCAGCCGCGGTAAAACGTAGGTGGCAAGCGTTGTCCGGAATTACTGGGTGTAAAGGGAGCGCAGGCGGGATGGTAAGTTGAATGTGAAAACTATGGGCTCAACCCATAGACTGCGTTCAAAACTACTGTTCTTG
+
GGGGGGGGGGGGGGGGGGGGGGGGGGGGGGGGGGGGGGGGGGGGGGGGGGGGGGGGGGGGGGGGGGGGGGGGGGGGGGGGGGGGGGGGGGGGGGGGGGGGGGGGGGGGGGGGGGGGGGGGGGGGGGGGGGGGGGGGGGGGGGGGGGGGGGGGGGGGGGGGGGGGGGGGGGGGGGGCCGGGGDGGGGGGGGGGGGGGGGGGGGGGGGGGEGGGGGGGGGGGGGGGGGGEGDFEFEFF7FFGFGFFGGGGFGGGGGGFFFFFGFGGFGCBFFFFEEFE?FGF4::?FFFDA?FA
@M04650:207:000000000-C238N:1:1101:21393:9646 1:N:0:19
ACTCCTACGGGAGGCAGCAGTGGGGAATATTGCACAATGGGCGCAAGCCTGATGCAGCCATGCCGCGTGTATGAAGAAGGCCTTCGGGTTGTAAAGTACTTTCAGCGGGGAGGAAGGGAGTAAAGTTAATACCTTTACTCATTGACGTTACCCGCAGAAGAAGCACCGGCTAACTCCGTGCCAGCAGCCGCGGTAATACGGAGGGTGCAAGCGTTAATCGGAATTACTGGGCGTAAAGCGCACGCAGGCGGTTATGCAAGACAGAGGTGAAATCCCCGGGCTCAACCTGGGAAC
+
GGGGGGGGGGGGGGGGGGGGGGGGGGGGGGGGGGGGGGFFGGGGGGGGGGGGGGGGGGGGGGGGGGGGGGGGGGGGGGGGGGGGGGGGGGGGGGGGGGGGGGGGGGGGGGGGGGGGGGFGGGGGGGGGGGGGGGGGGGFGGGCGGGGGGGGEGGGGGGGGGGGGGGGGGGGGGGGGGGGGGGGGGGGGGGGGGGGGGGGGGGGGGGGGGGGGGGGGGGGGGGEGGGGGGGFGEGGGFGFGFDEFGGGGEDGGGGFFFFFFCFF4?4<>FFF@FFF::>GBEFGF@FFBB:)(5,
@M04650:207:000000000-C238N:1:1101:14819:9665 1:N:0:19
ACTCCTACGGGAGGCAGCAGTGGGGAATATTGCACAATGGGGGAAAGCCTGATGCAGCGACGCCGCGTGAGGGAAGAAGGTTTTCGGGTCGTAAAGCTCTGTCCTCAAGGAAGATAATGACGGTACTTGAGGAGGAAGCCCCGGCTAACTACGTGCCAGCAGCCGCGGTAATACGTAGGGGGCTAGCGTTATCCGGAATTACTGGGCGTAAAGGGTGCGTAGGCGGTCTTTCAAGCCAGAAGTGAAAGGCTACGGCTCAACCGTAGTAAGCTTTTGGAACTGTAGGACTTGAGT
+
GGGGGGGGGGGGGGGGGGGGGGGGGGGGGGGGGGGGGGGGGGGGGGGGGGGGGGGGGGGGGGGGGGGGGGGGGGGGGGGGGGGGGGGGGGGGGGGGGGGGGGGGGGGGGGGGGGGGGGGGGGGGGGGGGGGGGGGGGGGGGGGGGGGGGGGGGGGGGGFGGGFGGGGGGGGGGGGGGGGGCGGGGGGGGGGGGGGGGGGGGGGGGGGGGGGGGGGGGGGGDGCGGGGGGGFGFFGGCFFC@GFFGGFCFGGGGDCEB:FFGFGGFGDBFFFFFFFFB>FFFDFFFFFFF==<>6
@M04650:207:000000000-C238N:1:1101:25683:9666 1:N:0:19
ACTCCTACGGGAGGCAGCAGTAGGGAATCTTCGGCAATGGACGAAAGTCTGACCGAGCAACGCCGCGTGAGTGAAGAAGGTTTTCGGATCGTAAAACTCTGTTGTTAGAGAAGAACAAGGATGAGAGTAGAATGTTCATCCCTTGACGGTATCTAACCAGAAAGCCACGGCTAACTACGTGCCAGCAGCCGCGGTAATACGTAGGTGGCAAGCGTTGTCCGGATTTATTGGGCGTAAAGCGAGCGCAGGCGGTTTCTTAAGTCTGATGTGAAAGCCCCCGGCTCAACCGGGG
+
GGGGGGGGGGGGGGGGGGGGGGGGGGGGGGGGGGGGGGGGGGGGGGGGGGGGGGGGGGGGGGGGGGGFGGGGGGGGGGGGGGGGGGGGGGGGGGGGGGGGGGGGGGGGGGGGGGGGGGGGGGGGGGGGGGGGGGGGGGGGGGGGGGGGGGGGGGGGGGGFGGGGGGGGGGGGGGGGGGGGGGGGGGGGGGGGGGGGGGGGGGFGGGGGFGGFGGEGGGGGGGGG=CCGGGGGFGGGDGFG@GFFGGGGFGDD9CDFFFFFG7FGFGGFFF4=FFF4:6DFFFDEFFFFBB3;
@M04650:207:000000000-C238N:1:1101:10756:9689 1:N:0:19
ACTCCTACGGGAGGCAGCAGTAGGGAATCTTCGGCAATGGACGAAAGTCTGACCGAGCAACGCCGCGTGAGTGAAGAAGGTTTTCGGATCGTAAAACTCTGTTGTTAGAGAAGAACAAGGATGAGAGTAGAATGTTCATCCCTTGACGGTATCTAACCAGAAAGCCACGGCTAACTACGTGCCAGCAGCCGCGGTAATACGTAGGTGGCAAGCGTTGTCCGGATTTATTGGGCGTAAAGCGAGCGCAGGCGGTTTCTTAAGTCTGATGTGAAAGCCCCCGGCTCAACCGGGG
+
GGGGGGGGGGGGGGGGGGGGGGGGGGGGGGGGGGGGGGGGGGGGGGGGGGGGGGGGGGGGGGGGGGGGGGGGGGGGGGGGGGGGGGGGGGGGGGGGGGGGGGGGGGGGGGGGGGGGGGGGGGGGGGGGGGGGGGGGGGGGGGGGGGGGGGGGGGGGGGGGGGGGGGGGGGGGGGGGGGGGGGGGGGGGGGGGGGGGGGGGGGGGGGGGGGGGFDEGGGGGGGGGGGGFFGGGFG<EDDFGFGFBDGGGFGGG7C<FFFFFGFG=@FGFFFFFFFFFF<GFE>9>FFFBFFFF
@M04650:207:000000000-C238N:1:1101:21604:9691 1:N:0:19
ACTCCTACGGGAGGCAGCAGTAGGGAATCTTCGGCAATGGACGAAAGTCTGACCGAGCAACGCCGCGTGAGTGAAGAAGGTTTTCGGATCGTAAAACTCTGTTGTTAGAGAAGAACGTTAAGTAGAGTGGAAAATTACTTAAGTGACGGTATCTAACCAGAAAGGGACGGCTAACTACGTGCCAGCAGCCGCGGTAATACGTAGGTCCCAAGCGTTGTCCGGATTTATTGGGCGTAAAGCGAGCGCAGGTGGTTTCTTAAGTCTGATGTAAAAGGCAGTGGCTCAACCATTGTG
+
GGGGGGGGGGGGGGGGGGGGGGGGGGGGGGGGGGGGGGGGGGGGGGGGGGGGGGGGGGGGGGGGGGGGGDGGGGGGGGGGGFGGGGGGGGGGGGGGGGGGGGGGGGGGGGGGGGGGGFFGFGFGGFGDFGGFGGFFCFFCFFFAFGGG@CGGGGGGGGGGGGGGGGGGGGGGG@FGCFEFGGCGDE8:F5:CEGCEEFEFGCCGGGEGFGGFGGG8:CGFGGDCGGGFGGGCFEDEDCFGEGEDGGGGDGGGDGGFF@F6F=CDFFG9FFFF?B)7219FFFD?F?FFFFFFA)
@M04650:207:000000000-C238N:1:1101:11825:9713 1:N:0:19
ACTCCTACGGGAGGCAGCAGTGGGGAATATTGGGCAATGGGGGAAACCCTGACCCAGCAACGCCGCGTGAAGGAAGAAGGCTTTCGGGTTGTAAACTTCTTTGACCAGGGAAGAAAGAAATGACGGTACCTGGAAAACAAGCCACGGCTAACTACGTGCCAGCAGCCGCGGTAATACGTAGGTGGCAAGCGTTATCCGGATTTACTGGGTGTAAAGGGCGTGTAGGCGGGCGTGCAAGTCAGATGTGAAATATCGAGGCTCAACCTCGAGGGGTCATTTGAAACTGCATGTCTT
+
GGGGGGGGGGDGGGGGGGGGGG@FCFCFGGGGGGGGGGGGGGGGDGGGFG?FGGGGGGGCEGGGEGDGDC7?@C8FFGGCFGFGGFCEFGEGGGGGGGGGGGGFFFGF7FGGGGFFGFGGGFGGEGGGGGGGGFGGGGGFGGGGGGGGGGGGFGGGFFGGGGGGDGGDEEGGC@EGGFGGGGFFGG>FGGEGCBCGGCEECECFGGFC5CCGDGC++>CDGCEFGEE55DCC>*C5C>@F=:=**?FFFGGFFC*85>DFFFCFF*C(>)8)7..8:ADB*6*9F==).*9<AA
@M04650:207:000000000-C238N:1:1101:2499:9723 1:N:0:19
ACTCCTACGGGAGGCAGCAGTGGGGAATATTGCACAATGGGCGAAAGCCTGATGCAGCGACGCCGCGTGAGGGAAGAAGGTTTTCGGATTGTAAAACTCTGTCTTCGGGGACGATAATGACGGTACCCGAGGAGGAAGCCACGGCTAACTACGTGCCAGCAGCCGCGGTAAAACGTAGGTGGCAAGCGATGTCCGGAATTACTGGGTGTAAAGGGAGCGCAGGCGGGATGGTAAGTTGAATGTGAAAACTATGGGCTCAACCCATAGACTGCGTTCAAAACTACTGTTCTTG
+
GF9EE@F9BCECGG7FGGGGGGEGG7C8C<FFGEFGGEF9@,@EGG7CF<FCFF9<E,:F@F@FGCFGGGCCGCFFFGGGGGF<EEECFGGCFGG9CBFGGGGGFGFGDGDCF:@@FFC@FEEGGFFCCCCGG@FGGGFFGG<ECCEFGCF7FFGCFFGGFFFEE@CGGGGGGGEGGFGFFFFGGGGD*3/;<0;8?E58C@+<CGGECCF7CGGGG3D)?55CEDDG75E+=?CAC76:@FF6:7CDF<7:CFD>>.?9*<3D459>4/9)7<5D7AGF4)26@/*))/16
@M04650:207:000000000-C238N:1:1101:7680:9733 1:N:0:19
ACTCCTACGGGAGGCAGCAGTGGGGAATATTGCACAATGGGCGAAAGCCTGATGCAGCGACGCCGCGTGAGGGAAGAAGGTTTTCGGATTGTAAACCTCTGTCTTCGGGGACGATAATGACGGTACCCGAGGAGGAAGCCACGGCTAACTACGTGCCAGCAGCCGCGGTAAAACGTAGGTGGCAAGCGTTGTCCGGAATTACTGGGTGTAAAGGGAGCGCAGGCGGGATGGTAAGTTGAATGTGAAAACTATGGGCTCAACCCATAGACTGCGTTCAAAACTACTGTTCTTG
+
GGGGGGGGGFGGGGGGGGGGGGGGGGGGGGGGGGGGGGGGGGGGGGGGGGGGGGGGGGGGGGGGGGGGGGGGGGGGGGGGGGGGGGGGGGGGGGGGGGGGGGGGGGFGGGGGGGGFGGGGGGGGGGGGGEGGGGGGGFGGGGGGGGGGGGGGEGGGGGGGGDGGGGGDGGGGGGGGGGDFGGGGCFGGGGGGGGGGGGGGGGGGGGGGGGG?EDEGGGGGGGCEGCE5CGGGFDFGGGFGFGFFGGG75CFGGF:F4>FFGFDCFGFFFFF:>EFE?)C*<?D4@FF29=FF
@M04650:207:000000000-C238N:1:1101:3192:9753 1:N:0:19
ACTCCTACGGGAGGCAGCAGTGGGGAATATTGCACAATGGGCGAAAGCCTGATGCAGCGACGCCGCGTGAGGGAAGAAGGTTTTCGGATTGTAAACCTCTGTCTTCGGGGACGATAATGACGGTACCCGAGGAGGAAGCCACGGCTAACTACGTGCCAGCAGCCGCGGTAAAACGTAGGTGGCAAGCGTTGTCCGGAATTACTGGGTGTAAAGGGAGCGCAGGCGGGATGGTAAGTTGAATGTGAAAACTATGGGCTCAACCCCTAGACTGCGTTCAAAACTACTGTTCTTG
+
GG9@FFGFGGGEGGEGGGGGDGGGGEGGGGGGGGGGGGFGFGGGGGGCAFFGFGGGGGGGDFDFEGGGEGGGDGFGGGGGGAEFGGGGGGFGGGGFFGGGGGFFGGGG746CE@EE:FAF>CCEF@FGGGGGD@FEGGFGGFF**>FFCCFFGF:>CGGGGGD@B*=*<CCEF9CFCEEA@FGG+CCE888>FFGEGGGCG?F?FG*:8CFGEF:FGDDGEDCCEEE*C<F76A49:C@CFF@8DF7>FCCC>CFF))9=6<**8>>?B*<4>EE@7>FF58*9**1).9*)
@M04650:207:000000000-C238N:1:1101:19831:9771 1:N:0:19
ACTCCTACGGGAGGCAGCAGTGGGGAATATTGCACAATGGGCGAAAGCCTGATGCAGCGACGCCGCGTGAGGGAAGAAGGTTTTCGGATTGTAAACCTCTGTCTTCGGGGACGATAATGACGGTACCCGAGGAGGAAGCCACGGCTAACTACGTGCCAGCAGCCGCGGTAAAACGTAGGTGGCAAGCGTTGTCCGGAATTACTGGGTGTAAAGGGAGCGCAGGCGGGATGGTAAGTTGAATGTGAAAACTATGGGCTCAACCCATAGACTGCGTTCAAAACTACTGTTCTTG
+
GGGGGGGGGGGGGGGGGGGGGGGGGGGGGGGGGGGGGGGGGGGGGGGGGGGGGGGGGGGGGGGGGGGGGGGGGGGGGGGGGGGGGGGGGGGGGGGGGGGGGGGGGGGGGGGGGGGGGGGGGGGGGGGGGGGGGGGGGGGGGGGGGGGFGGGGGGGGGGGGGGGGGGGGGGGGGGGGGGGGGGGGGGGGDEGGGGGGGGGGGGGFGGGGGGGGGGGGGGGGGGGGGGGGGGGGFFFGFGF=878@GGG>FCGGGGGF5:6?FFGGFGG<FFF:BEE:?FF?FDGFFFFFFFF<
@M04650:207:000000000-C238N:1:1101:27341:9773 1:N:0:19
ACTCCTACGGGAGGCAGCAGTGGGGAATATTGCACAATGGGCGAAAGCCTGATGCAGCGACGCCGCGTGAGGGAAGAAGGTTTTCGGATTGTAAACCTCTGTCTTCGAGGACGAAGAAGTGACGGTACTCGAGGAGGAAGCCACGGCTAACTACGTGCCAGCAGCCGCGGTAAAACGTAGGCGGCAAGCGTTGTCCGGAATTACTGGGTGGAAAGGGAGCGCAGGCGGGATGCCAAGTTGGACGTGAAATCTATGGGCTCAACCCATAGCGTGCGTTCAAAACTGGCGTTCTTG
+
FGGGGGGGGGGGGGGGGGGGGGGGGGGGGGGGGGGGGGGGGGGDGGGGGGGGGGGGGG@FEGGGGGGGG74,FGGGGGGGFDGGGGG@FEGGGGGG@AFGAGGFEGGEGGGFEFGGCD=@7FACGGF:<>:,>F+@735@CC,5*3*F<FFD><>BF@FFEC:<>F::F@FGGC9CC8<FE+4CEG5/AE:*CG9:*/:?8C?FF<F*;/*1+0/*25*1C5C7**/5C)?=5+9C50*:;GFF55*960:CCGG))..0<6*9@DC3@)85;D5046C*78C@*/>(-7:0))
@M04650:207:000000000-C238N:1:1101:18041:9775 1:N:0:19
ACTCCTACGGGAGGCAGCAGTGGGGAATATTGCACAATGGGGGAAACCCTGATGCAGCAACGCCGCGTGAGTGATGACGGTCTTCGGATTGTAAAGCTCTGTCTTTGGGGACGATAATGACGGTACCCAAGGAGGAAGCCACGGCTAACTACGTGCCAGCAGCCGCGGTAATACGTAGGTGGCGAGCGTTGTCCGGATTTACTGGGCGTAAAGGGAGCGTAGGCGGATTTTTAAGTGGGATGTGAAATACCCGGGCTCAACCTGGGTGCTGCATTCCAAACTGGGAATCTAG
+
GGGGGGGGGGGGGGGGGGGGGGGGGGGGGGGGGGGGGGGGGGGGGGGGGGGGGGGGGGGGGGGGGGGGGGGGGGGGGGGGGGGGGGGGGGGGGGGGGGGGGGGGGGGGGGGGGGGGGGGGGGGGGGGGGGGGGGGGGGGGGGGGGGGGGGGGGGGGGGGGGGGGGGGGGGGGGGGGGFGGGGGGGGGGGGGGGG7CEGGGGGGGGGGGGGGCEGCEGGG)?DCGGDE5EG@FFGGGGGFF?DFFG7DGFFGGGGGFBFFFGFGGFGGFFFFFFF=96AG?FAGFF@F:?B=4
@M04650:207:000000000-C238N:1:1101:19302:9807 1:N:0:19
ACTCCTACGGGAGGCAGCAGTGGGGAATATTGCACAATGGGCGAAAGCCTGATGCAGCGACGCCGCGTGAGGGAAGAAGGTTTTCGGATTGTAAACCTCTGTCTTCGGGGACGATAATGACGGTACCCGAGGAGGAAGCCACGGCTAACTACGTGCCAGCAGCCGCGGTAAAACGTAGGTGGCAAGCGTTGTCCGGAATTACTGGGTGTAAAGGGAGCGCAGGCGGGATGGTAAGTTGAATGTGAAAACTATGGGCTCAACCCATAGACTGCGTTCAAAACTACTGTTCTTG
+
GGGGGGGGGGGGGGGGGGGGGGGGGGGGGGGGGGGGGGGGGGGGGGGGGGGGGGGGGGGGGGGGGGGGGGGGGGGGGGGGGGGGGGGGGGGGGGGGGGGGGGGGGGGGGGGGGGGGGGGGGGGGGGGGGGGGGGGGGGGGGGGGGGGGGGGGGGFGGGGGFCGGGGGGGGGGGGGGGGGGGGGGGGGGGGGGGGGGGGGGGGGGFGGGCFGGGGGGGGGGGD:CGGGCGGGGF7=<FGFCFGFFGGGGFGGGGGGFFFFF?>DDFGFAF?FFFFFFFFGFFFGFFFFFFFFA
@M04650:207:000000000-C238N:1:1101:6897:9813 1:N:0:19
ACTCCTACGGGAGGCAGCAGTGGGGAATTTTGCGCAATGGGCGAAAGCCTGACGCAGCAACGCCGCGTGCGGGATGACGGCCTTCGGGTTGTAAACCGCTTTCAGCAGGGATGATAATGACAGTACCTGCAGAAGAAGCTCCGGCTAACTACGTGCCAGCAGCCGCGGTAATACGTAGGGAGCAAGCGTTATCCGGATTTATTGGGCGTAAAGCGCGCGTAGGCGGTTTGTTAAGCGGAATCTCTAATCTGAGGGCTCAACCCCCAGCCGGATTCCGAACTGGCAGACTCGAGG
+
GGGGGGGGGGGEGGGGGGGGGGGGGGGGGGGGGGGDGGGGGGGGGGGGGGGGGGGGGGGGGGGGGGGGGGGGGGGGGGGGGGGGGGGGGGGGFGGGGGGGGGGGGGGGGGGGGGGGGGGGGGGGGGGGGGGGGGGGGGGGGGGGGGGGGGGGGGGGGFFGGGGGGGGGGGGGGFGFGGGGGGGGGGFGGGGGGGGGCEEDFGGGGGGGGGEGGGGGGGGGGGGGGGGGGGFGFFGGDDBDFGFFGGCFFGGFFFDEFFFFDFGD@GGFFF>>DEFF?FGFFFGFFEFFFFF0:(
@M04650:207:000000000-C238N:1:1101:22220:9884 1:N:0:19
ACTCCTACGGGAGGCAGCAGTGGGGAATATTGCACAATGGGGGAAACCCTGATGCAGCGACGCCGCGTGAAGGAAGAAGTATTTCGGTATGTAAACTTCTATCAGCAGGGAAGAAAATGACGGTACCTGACTAAGAAGCCCCGGCTAACTACGTGCCAGCAGCCGCGGTAATACGTAGGGGGCAAGCGTTATCCGGATTTACTGGGTGTAAAGGGAGCGTAGGCGGTATGACAAGTCAGATGTGAAAACCCAGGGCTCAACCCTGGGACTGCATTTGAAACTGTCAAACT
+
GGGGGGGGGGGGGGGGGGGFGGGGGGGGGGGGGGGGGGGGGGGGGGGGGGGGGGGGGGGGGGGGGGGFGGGGGGGGGGGGGGGGGGGGGGFGGGGGGGGGFFGDFGGGGGFGGGGGGGGGGDGGGGGGGGGGGGFFGGGFGGGGGGEGGGEGGGGGGGGGGGGGGGGGFGDGGGGGGGGGGGGGFFGEEGGGGGEE>EGGGGFCFGGGGFGG?CGGEGGGGG5FG=EDGG?GFC5FGFFGFGFFFCGGF>DGDF3>FFFFFFCFFFG0FFFFFF6@BFFFFFGFFFFFFF
@M04650:207:000000000-C238N:1:1101:16902:9899 1:N:0:19
ACTCCTACGGGAGGCAGCAGTGGGGAATATTGCACAATGGGCGCAAGCCTGATGCAGCCATGCCGCGTGTATGAAGAAGGCCTTCGGGTTGTAAAGTACTTTCAGCGAGGAGGAAGGTGTTGTGGTTAATAACCGCAGCAATTGACGTTACTCGCAGAAGAAGCACCGGCTAACTCCGTGCCAGCAGCCGCGGTAATACGGAGGGTGCAAGCGTTAATCGGAATTACTGGGCGTAAAGCGCACGCAGGCGGTCTGTCAAGTCGGATGTGAAATCCCCGGGCTCAACCTGGGAAC
+
GGGGGGGGGGGGGGGGGGGGGGGGGGGGGGGEFFGGGGGGGGGGGGGGGGGGGFGGGGGGGGGGGGGGGEFGGGGGGFFGGGGGGGGGGGGGGGGGGGGGGGGGGGGGGG@=EEGGGFGGGFGGGGGGGGFGGGGGGGGGCFGGGGGGGGGGFEGGGGGGGGGGGGGGGGGGGGGGGGGGGGGCCEGGG>E@>E7CGGGGEEEGGEGGFGGGDEEG57>CDGEGGGGGG4@CD>D=CGFGFGBEDCDC3DDGGGGF?FFFFFGGEGD?*6B=F4)/4953>9GF*8F?7)7:04
@M04650:207:000000000-C238N:1:1101:16097:9930 1:N:0:19
ACTCCTACGGGAGGCAGCAGTGGGGAATATTGCACAATGGGCGAAAGCCTGATGCAGCGACGCCGCGTGAGGGAAGAAGGTTTTCGGATTGTAAACCTCTGTCTTCGGGGACGATAATGACGGTACCCGAGGAGGAAGCCACGGCTAACTACGTGCCAGCAGCCGCGGTAAAACGTAGGTGGCAAGCGTTGTCCGGAATTACTGGGTGTAAAGGGAGCGCAGGCGGATTGCCAAGTTGAATGTGAAAACTATGGGCTCAACCCATAGACTGCGTTCAAAACTGGCGGTCTTG
+
GGGGGGGGGGGGGGGGGGGGGGGGGGGGGGGGGGGGGGGGGGGGGGGGGGGGGGGGGGGGGGGGGGGGGGGGGGGGGGGGGGGGGGGGGGGGGGGGGGGGGGFGGGGGGGGGGGGGGGGGGGGGGGGGGGGGGGGGGGGGGGGGGGGGGGGGGGGGGGGGGGGGGGGGGGGFGGGGGGGGGGGGGGGGGGGGGGGGGGGGGGGGGGGGGGGGGGGFGGGCEGEGGGGGGGGGFGGGGGFCBGFFGGGDFGGFGGGFFFFFGFGGFFGAFFFFFEF>?AGFFFG?FF)463B4
@M04650:207:000000000-C238N:1:1101:21665:9972 1:N:0:19
ACTCCTACGGGAGGCAGCAGTGGGGAATATTGCACAATGGGCGAAAGCCTGATGCAGCGACGCCGCGTGAGGGAAGAAGGTTTTCGGATTGTAAACCTCTGTCTTCGGGGACGATAATGACGGTACCCGAGGAGGAAGCCACGGCTAACTACGTGCCAGCAGCCGCGGTAAAACGTAGGTGGCAAGCGTTGTCCGGAATTACTGGGTGTAAAGGGAGCGCAGGCGGGATGGTAAGTTGAATGTGAAAACTATGGGCTCAACCCATAGACTGCGTTCAAAACTACTGTTCTTG
+
GFAFGGFGEGGFGGGGGDFGGGGGGEGGGGGGGFGFGGGGGFGGEEGGGGGGGGFGGGGGDFGGGGGFGCFGGGGFGGGGGFGGGGGGGGGGFGGEGGFGGGGEGFGEGGGGGGGEEFGGGGGGGCD=<FGDEFGDCGGGFFGGDEGGGFFGGGGDC9FCFFB7CGGGGD:CGDEGFCGGGGGGGGFGECC?GGDEGGCEFFEFGCGE8EGDFCEFGDGGEG8EGGCCECGFFGFA*07D4>FFFGGFFFG7><F>F)9=:>3C5D<AF*9)855BFFFFF?*<66/-)96:
@M04650:207:000000000-C238N:1:1101:19749:10002 1:N:0:19
ACTCCTACGGGAGGCAGCAGTGGGGAATATTGCACAATGGGGGAAACCCTGATGCAGCAACGCCGCGTGAGTGATGACGGTCTTCGGATTGTAAAGCTCTGTCTTTGGGGACGATAATGACGGTACCCAAGGAGGAAGCCACGGCTAACTACGTGCCAGCAGCCGCGGTAATACGTAGGTGGCGAGCGTTGTCCGGATTTACTGGGCGTAAAGGGAGCGTAGGCGGATTTTTAAGTGGGATGTGAAATACCCGGGCTCAACCTGGGTGCTGCATTCCAAACTGGGAATCTAG
+
GGGGGGGGGGGGGGGGGGGGGGGGGGGGGGGGGGGGGGGGGGGGGGGGGGGGGGGGGGGGGGGGGGGGGGGGGGGGGGGGGGGGGGGGGGGGGGGGGGGGGGGGGGGGGGGGGGGGGGGGGGGGGGGGGDFGGGGGGGGGGGGGGGGGGGGGGGGGGGGGFGGGGGGGGGGGGGGGGGGGGGGGGGGGGGGGGGGGEEEFGFEEGGGGGGGGGGGGGGGGGGGGGGEGGDFD4EFGG=FGFGFFGGFGFGGGGCDD:FFFGFGGFD76:?FFFFFFF>FFFAGFFFFFFFB2
@M04650:207:000000000-C238N:1:1101:24131:10056 1:N:0:19
ACTCCTACGGGAGGCAGCAGTGGGGAATATTGCACAATGGGGGAAACCCTGATGCAGCAACGCCGCGTGAGTGATGACGGTCTTCGGATTGTAAAGCTCTGTCTTTGGGGACGATAATGACGGTACCCAAGGAGGAAGCCACGGCTAACTACGTGCCAGCAGCCGCGGTAATACGTAGGTGGCGAGCGTTGTCCGGATTTACTGGGCGTAAAGGGAGCGTAGGCGGATTTTTAAGTGGGATGTGAAATACCCGGGCTCAACCTGGGTGCTGCATTCCAAACTGGAAATCTAG
+
GGGGGGGGGGGGGGGGGGGGGGGGGGGGGGGGGGGGGGGGGGGGGGGGGGGGGGGGGGGGGGGGGGGGGGGGGGGGGGGGGGGGGGGGGGGGGGGGGGGGGGGGGGGGGGGGGGGGGGFGGGGGGGGGGGGGGGGGGGGGGGGGGGGGGGGGGGGGGGGGGGGGGGGGGGGGGGGGGGGGGGGGGGGGGGGGGGGGGGGGGGGGGGGGGGGGGGGGGGGGGGGGGGGCGFGGFGGFGCFGFGFFGGDGFFGGDGCBEFFFDFCGFGGFFFFFFFFFFFFFFFGFFF?ABFFF
@M04650:207:000000000-C238N:1:1101:11350:10072 1:N:0:19
ACTCCTACGGGAGGCAGCAGTGGGGAATATTGCACAATGGGGGAAACCCTGATGCAGCAACGCCGCGTGAGTGATGACGGTCTTCGGATTGTAAAGCTCTGTCTTTGGGGACGATAATGACGGTACCCAAGGAGGAAGCCACGGCTAACTACGTGCCAGCAGCCGCGGTAATACGTAGGTGGCGAGCGTTGTCCGGATTTACTGGGCGTAAAGGGAGCGTAGGCGGATTTTTAAGTGGGATGTGAAATACCCGGGCTCAACCTGGGTGCTGCATTCCAAACTGGAAATCTAG
+
GGGGGGGGGGGGGGGGGGFGFGGGGGGGFGGGGGGGGGGGGGGGGGGGGGGGGGGGGGGGGGGGGDGGGGGGGGFGGGGGGGGGCFCFFGGGGGGGGGGGGGGGGGGGGGGGGGDCFAFGCCFGGGDGGGGGGGGGFGFGGDEGGCGC<FGGGFGFEGGGGGGFEEEEFCEGGGGGGGGFCFGGEECEGGEE?GGGGGGCCEEGGGGGGGGGGFEDGGG3CD=6EEE=GG?+77CFGGF9)C6@CFDC@:DCDCGE3>?FFFGDFCC:EFFFFB*@)<CFFAGF?@?>A89A
@M04650:207:000000000-C238N:1:1101:7540:10076 1:N:0:19
ACTCCTACGGGAGGCAGCAGTAGGGAATCTTCGGCAATGGGGGCAACCCTGACCGAGCAACGCCGCGTGAGTGAAGAAGGTTTTCGGATCGTAAAGCTCTGTTGTAAGAGAAGAATGTGTGTGAGAGTGGAAAGTTCACACAATGACGGTAACTTACCAGAAAGGGACGGCTAACTACGTGCCAGCAGCCGCGGTAATACGTAGGTCCCGAGCGTTGTCCGGATTTATTGGGCGTAAAGCGAGCGCAGGTGGTTTGATAAGTCTGAAGTTAAAGGCTGTGGCTCAACCATAGTT
+
FGGGGGGGGGGGGGGGGGGGGGGGGGGGGGGGGEGGEGGGGGGGGGGGGEGGGGGGGGGGGGGGGGGFGGGGGAFFFGGGFGGGGGG+CFCFGGFDGGGGDFFGGDGGFGGFGGGGGGGGFFGFG9DFFFFGGCDFFGGGG7@FFFFGEGGCFGGFGGGFGFGFFGGGDE>EGDGGGFGGGGGGGGCGC,?CGDC8EDF9BBCF*C22*=5CGCGGDDGFGD558E7<FFG*5EG5D3B7B<5>)93C396CDFD>69@4AFGGF7*2@F4?@F*78:F?F?C6?FF<0@*2:)
@M04650:207:000000000-C238N:1:1101:6569:10125 1:N:0:19
ACTCCTACGGGAGGCAGCAGTGGGGAATATTGCACAATGGGCGAAAGCCTGATGCAGCGACGCCGCGTGAGGGAAGAAGGTTTTCGGATTGTAAACCTCTGTCTTCGGGGACGATAATGACGGTACCCGAGGAGGAAGCCACGGCTAACTACGTGCCAGCAGCCGCGGTAAAACGTAGGTGGCAAGCGTTGTCCGGAATTACTGGGTGTAAAGGGAGCGCAGGCGGGATGGTAAGTTGAATGTGAAAACTATGGGCTCAACCCATAGACTGCGTTCAAAACTACTGTTCTTG
+
GGGGGGGGGGGGGGGGGGGGGGGGGGGGGGGGGGGGGGGGGGGGGGGGGGGGGGGGGGGGGGGGGGGGGGGDFGGGGGGGEDGGGGGDGGGGGGDGGGGGGGGFGGGGGGGGGGGGGGGDFFGGGGFFGDGGGGGGGGFGGGGGC7CFGFGGGGGDFGGGGGGCEGGGGCCFGGGC8;@<EGGGCECEC8C8C9CECGEGGGGGGF0:CFFFFFGFGGGGCDGDEGGDCDGF?7C<*:6C*:*@FGFDFF>CCGGFFF@?6>DD?CC64*95>@BB?AG6:?FFFFBD>**6
@M04650:207:000000000-C238N:1:1101:27914:10151 1:N:0:19
ACTCCTACGGGAGGCAGCAGTAGGGAATCTTCGGCAATGGACGAAAGTCTGACCGAGCAACGCCGCGTGAGTGAAGAAGGTTTTCGGATCGTAAAACTCTGTTGTTAGAGAAGAACAAGGATGAGAGTAGAATGTTCATCCCTTGACGGTATCTAACCAGAAAGCCACGGCTAACTACGTGCCAGCAGCCGCGGTAATACGTAGGTGGCAAGCGTTGTCCGGAATTACTGGGTGTAAAGGGAGCGCAGGCGGAGTGCCAAGTTGAATGTGAAAACTATGGGCTCAACCCAT
+
GGGGGGGGGGGGGGGGGGGGGGGGGGGGGGGGGGGGGGGGGGGGGGGGGGGGGGGGGGGGGGEGGGGGGGGGGGGGGGGGGGGGGGGGGGGGGGGGGGGGGGGGGGGGGGGGGGGGGGGGGGGGGGGGGGGGGGGGGGGGGGGGGGGGGGGGGGGGGGGGGGGGGFGGGGGGGGGGGGGGGGGGGGGGGGGGGGGGDGGGGGGGGGGGGGGGGGGGGGGGGGGDFGGGGGGGFGGG7CFGEFFFGGGGFGGGG3DFFBFFGFGGFGGFFFFFFFFFD<FFFFGFFFFBF>F
@M04650:207:000000000-C238N:1:1101:22936:10163 1:N:0:19
ACTCCTACGGGAGGCAGCAGTAGGGAAACTTCGGCAATGGACGAAAGTCTGACCGAGCAACGCCGCGTGAGTGAAGAAGGTTTTCGGATCGTAAAACTCTGTTGTTAGAGAAGAACAAGGATGAGAGTAGAATGTTCATCCCTTGACGGTATCTAACCAGAAAGCCACGGCTAACTACGTGCCAGCAGCCGCGGTAATACGTAGGTGGCAAGCGTGGTCCGGATTTATTGGGCGTAAAGCGAGCGCAGGCGGTTTCTTAAGTCTGATGTGAAAGCCCCCGGCTCAACCGGGG
+
GGGGGGGGGGGGGGGGGGGGGGGGGGGGGGGFGGGGGGGGGGGGGGGGGGGGGGGGGGGGGGGGGGGGGGGGGGGGGGGGGGGGGGGGGGGGGGGGGGGGGGGGFGGGGGGGGGGGGGGGFFGGGGGGGGGGGGGGGGGGGGGGGGGGGGGGGGGGGGGCGGGGGGGGGCEGGGGGGGGGGGGGGGGGFGGGGDE5EGGGGCFGGGFGFGGFGEE*:/7;EDEC:<C7FGGGFGG*>FFGFGFEDGGGFGDG5)7?4B4BGFDGB7*./9BF?F4.243>DFDBF@FFBFF>
@M04650:207:000000000-C238N:1:1101:25436:10203 1:N:0:19
ACTCCTACGGGAGGCAGCAGTAGGGAATCTTCGGCAATGGGGGCAACCCTGACCGAGCAACGCCGCGTGAGTGAAGAAGGTTTTCGGATCGTAAAGCTCTGTTGTAAGAGAAGAATGTGTGTGAGAGTGGAAAGTTCACACAATGACGGTAACTTACCAGAAAGGGACGGCTAACTACGTGCCAGCAGCCGCGGTAATACGTAGGTCCCGAGCGTTGTCCGGATTTATTGGGCGTAAAGCGAGCGCAGGTGGTTTGATAAGTCTGAAGTTAAAGGCTGTGGCTCAACCATAGT
+
GGGGGGGGGGGGGGEGGGGGGGGGGGGGGGGGGGGGGGGGGGGGGGGGGGGGGGGGGGGGGGGGGGGEGGGGGGGGGGGGGGGGGGGEECGGGGGGFGEGGGGGGGGGGGGGGGGGGGGGGFFGGGGGGGGGGGGGFGGGGEFFGFGG>FGGGGGGGGGGGGGGGGGGGGGGGGGGGGGGGGGGGGGGGGGGGGGGGGGGGGGGGGFGFGGGGEGGGGGGGGCECEGGGGGGFGGGGFFGE7>>DDCDD5FFD<DEFFFFFFFGFGGF=FFF=??FFB<FF?F6?F?:?FFDF
@M04650:207:000000000-C238N:1:1101:10101:10265 1:N:0:19
ACTCCTACGGGAGGCAGCAGTAGGGAATCTTCGGCAATGGACGAAAGTCTGACCGAGCAACGCCGCGTGAGTGAAGAAGGTTTTCGGATCGTAAAACTCTGTTGTTAGAGAAGAACAAGGATGAGAGTAGAATGTTCATCCCTTGACGGTATCTAACCAGAAAGCCACGGCTAACTACGTGCCAGCAGCCGCGGTAATACGTAGGTGGCAAGCGTTGTCCGGATTTATTGGGCGTAAAGCGAGCGCAGGTGGTTTCTTAAGTCGGATGTGAAAGCCCCCGGCTCAACCGGGG
+
EFGGFCDGGFEECGECCFEEFAFGEGGGGGGCGEGEFGGGGGEEFCCCCFGGDGGDCCGFGGGGE:7@F@B5C?<?CFFF=EFFFEGD7>FEFGGAFCGF<FFFF?DFGGGGGFEFGDEGE<A8B,=>D9DC9BEF<BDEB>DFFCECFGFCGGGGGG:>FCFCCFGAC@FEEC@,@BF>@FFFGGGGG,:E:>EEGCFCC<FFCEC=EG+7C*3CED>DC<**/+3<FC6C>EC7C74:>CE>D)99@CFF/*96*0=/A1;*7D329@7@=7:012C>>><)99?:93<6
@M04650:207:000000000-C238N:1:1101:14424:10268 1:N:0:19
ACTCCTACGGGAGGCAGCAGTAGGGAATCTTCGGCAATGGGGGCAACCCTGACCGAGCAACGCCGCGTGAGTGAAGAAGGTTTTCGGATCGTAAAACTCTGTTGTTAGAGAAGAACGTTAAGTAGAGTGGAAAATTACTTAAGTGACGGTATCTAACCAGAAAGGGACGGCTAACTACGTGCCAGCAGCCGCGGTAATACGTAGGTCCCAAGCGTTGTCCGGATTTATTGGGCGTAAAGCGAGCGCAGGTGGTTTCTTAAGTCTGATGTAAAAGGCAGTGGCTCAACCCTTGTG
+
GGGGGGGGGGGGGGGGGGGGGGGGGGGGGGGGGGGGGGGGGGGGGGGGGGGGGGGGGGGGGGGGGGGGGGGGGGGGGGGGFGGGGGGGGGGGGGGGGGGGGGFG<FFGGGGGGGGGGFGGGGGGGGGBEGGGGGDFGFFEGGGGGGGGGGGGGGGGGGGGGFGGGGGGGGGGGGGGECFFC7CEGGGGGGG>CC8CECEFC:98EFGFCGCFGGGDGGGDGG=:=CCGGGGGFGDED<?759BD959CBFFGD5CB6FF?FFFGFFGAFFFFFFFFFFCFFF*9FFF?(7),.)
@M04650:207:000000000-C238N:1:1101:11290:10317 1:N:0:19
ACTCCTACGGGAGGCAGCAGTAGGGAATCTTCGGCAATGGACGAAAGTCTGACCGAGCAACGCCGCGTGAGTGAAGAAGGTTTTCGGATCGTAAAACTCTGTTGTTAGAGAAGAACAAGGATGAGAGTAGAATGTTCATCCCTTGACGGTATCTAACCAGAAAGCCACGGCTAACTACGTGCCAGCAGCCGCGGTAATACGTAGGTGGCAAGCGTGGTCCGGATTTATTGGGCGTAAAGCGAGCGCAGGCGGTTTCTTAAGTCTGATGTGAAAGCCCCCGGCTCAACCGGGG
+
GGGGGGGGGGGGGGGGGGGGGGGGGGGGGGGGGGGGGGGGFGGGGGGGGGGGGGGGGGGGGGGGGGGGGGGGGGGGGGGGFCGFGGGGGGGGGGGGGGGGGGGGGGGGGGGGGGGGGGGGGEGGGGGEGGGGGGGEFGGFA=FCCFGGGGGGCGGGGFGGGGGGFGGGGGGGGGGGFFGGGGGGFFGGGGGGGGEGGGGCFFFGGGGGGGGGGGG*:FGFGGGDEF7FGGGG@EDGGG67>GFFGGGG>GGG<CC?FFFFGFG7@FFA6=FFFB@@??GBDF3:@6F:>>E9
@M04650:207:000000000-C238N:1:1101:11266:10349 1:N:0:19
ACTCCTACGGGAGGCAGCAGTGGGGAATATTGCACAATGGGGGAAACCCTGATGCAGCAACGCCGCGTGAGTGATGACGGTCTTCGGATTGTAAAGCTCTGTCTTTGGGGACGATAATGACGGTACCCAAGGAGGAAGCCACGGCTAACTACGTGCCAGCAGCCGCGGTAATACGTAGGTGGCGAGCGTTGTCCGGATTTACTGGGCGTAAAGGGAGCGTAGGCGGATTTTTAAGTGGGATGTGAAATACCCGGGCTCAACCTGGGTGCTGCATTCCAAACTGGAAATCTAG
+
GGGGGGGGGGGGGGGGGGGGGGGGGGGGGGGGGGGGGGGGGGGGGGGGGGGGGGGGGGGGGGGGGGGGGGGGGGGGGGGGGGGGGGGGGGGGGGGGGGGGGGGGGGGGGGGGGGGGGGGGGGGGGGGGGGGGGGGGGGGGGGGGGGGGGGGGGGGGGGGGGGGGGGGGGGGGGGGGGGGGGGGGGGGGGGGGGGGGGGGGGGGGGGGGEGGGGGGGGGGDGGG?GGEEGGGF@FGGGGFG?GFFGGGGFGGGGGGDDFFFGFFGFGG?D??@FFFF>>GFFFGFFFF<A4@A
@M04650:207:000000000-C238N:1:1101:14333:10358 1:N:0:19
ACTCCTACGGGAGGCAGCAGTGGGGAATATTGGACAATGGGCGAAAGCCTGATCCAGCCATGCCGCGTGTGTGAAGAAGGCCTTTTGGTTGTAAAGCACTTTAAGCGAGGAGGAGGCTACTGAGATTAATACTCTTGGATAGTGGACGTTACTCGCAGAATAAGCACCGGCTAACTCTGTGCCAGCAGCCGCGGTAATACAGAGGGTGCGAGCGTTAATCGGATTTACTGGGCGTAAAGCGTGCGTAGGCGGCTTTTTAAGTCGGATGTGAAATCCCTGAGCTTAACTTAGGA
+
GGGGGGGGGGGGGGGGGGGGGGGGGGGGGGGGGGGGGGGGGGGGGGFGGGGGGGGGGGGGFGGGGGGGGGGGGGGGGGGGGGGGCGGGGFGGGGGGGGGGGGFGGGGFGGGGGGGGGGGGGGCDFFFDGGGGFG9DFGFGG8FGGDDFGFAGGGDFGGDGGGE9DCGGGCCEE@8;FG9;;DDFCGG8FG8BEE:>:C++B9@EF5B7EE5/:7EEE57:FDGDGG?+<DGDFGDGGG=FFGFEGGDD:C7DDGGFFFF4E?7DB)96:*9F==FFFFGFF229?9BDA64<A
@M04650:207:000000000-C238N:1:1101:27850:10361 1:N:0:19
ACTCCTACGGGAGGCAGCAGTGGGGAATATTGCACAATGGGGGAAACCCTGATGCAGCAACGCCGCGTGAGTGATGACGGTCTTCGGATTGTAAAGCTCTGTCTTTGGGGACGATAATGACGGTACCCAAGGAGGAAGCCACGGCTAACTACGTGCCAGCAGCCGCGGTAATACGTAGGTGGCGAGCGTTGTCCGGATTTACTGGGCGTAAAGGGAGCGTAGGCGGATTTTTAAGTGGGATGTGAAATACCCGGGCTCAACCTGGGTGCTGCATTCCAAACTGGAAATCTAG
+
GGGGGGGGGGGGGGGGGGGGGGGGGGGGGGGGGGGGGGGGGGGGGGGGGGGGGGGGGGFGGGGFGGGGGGGGGGGGGGGGGGGGGGGGEGGGGGGFGGGGGGGGGGGGGGGGGGGGGGGGGGGGGGGGGGGGGGDGGGGGGGGGGGGGGGGGGGGGGGGGGGGGGGEGGEGGGGGGGGEGGGGGGGGGGGGEGGGGGGEGGGGGGGGGGGDGFFG5CDD/8CEGGGEGGGGGFGGGGG:CFGFFFFFGFF<FGGGFEFFFFFFFFGGFF?*99F@B<AF?F>G?)<44:*1)
@M04650:207:000000000-C238N:1:1101:25233:10384 1:N:0:19
ACTCCTACGGGAGGCAGCAGTAGGGAATCTTCGGCAATGGGGGCAACCCTGACCGAGCAACGCCGCGTGAGTGAAGAAGGTTTTCGGATCGTAAAGCTCTGTTGTAAGAGAAGAATGTGTGTGAGAGTGGAAAGTTCACACAATGACGGTAACTTACCAGAAAGGGACGGCTAACTACGTGCCAGCAGCCGCGGTAATACGTAGGTCCCGAGCGTTGTCCGGATTTATTGGGCGTAAAGCGAGCGCAGGTGGTTTGATAAGTCTGAAGTTAAAGGCTGTGGCTCAACCATAGT
+
GGGGGGGGGGGGGGGGGGGGGGGGGGGGGGGGGGGGGGGGGGGGGGGGGGGGGGGGGGGGGGGGGGGGGGGGGGGGGGGGGGGGGGGGGGGGGGGGGGGGGGGGGGGGGGGGGGGGGGGGGGGGGGGGGGGGGGGGGGGGGGGGGGGGGGGGGGGGGGGGGGGGGGGGGGGGCGGGGGGGGGGGGGGFGGGGGGGGGGGGGGGGGGGGGDGGGGGGGGGGGDGEGGGGGGGGFGGGGGFGFGFFGGGDFFFFDGGEFF?FFFGGFGGFFFFFF?FF?:DFFFCFFFFB?F@?F
@M04650:207:000000000-C238N:1:1101:8018:10446 1:N:0:19
ACTCCTACGGGAGGCAGCAGTAGGGAATCTTCGGCAATGGACGAAAGTCTGACCGAGCAACGCCGCGTGAGTGAAGAAGGTTTTCGGATCGTAAAACTCTGTTGGTAGAGAAGAACGTTGGTGAGAGTGGAAAGCTCATCAAGTGACGGTAACTACCCAGAAAGGGACGGCTAACTACGTGCCAGCAGCCGCGGTAATACGTAGGTCCCGAGCGTTGTCCGGATTTATTGGGCGTAAAGCGAGCGCAGGTGGTTTATTAAGTCTGGTGTAAAAGGCAGTGGCTCAACCATTGT
+
GGGGGGGGGGGGGGGGGGGGGGGGGGGGGGGGGGGGGGGGGGGGGGGGGFGGGGGGGGGGGGGGGGGGGGGGGGGGGGGGGGFGGGGGGGGGGGGGGGGGGGGGGGGGFGGGGGGGGGGGGEGGGGGFGGGGGGGGGGGGGGGGGGGGGGGGGGGGGGGGGGGGGGGGGGGGGGGGGGGGGFFFGGFFGEGGGGGGGGGGGGGGGGGGGGGGGGEGGGGGGGAC8?FFGDGGFGGGGGFGFGFFGGGGFDFG7CCF=FFFGFGGFGG<5=FFBF>F<:>FF:C6?FF7(9@>>
@M04650:207:000000000-C238N:1:1101:18281:10495 1:N:0:19
ACTCCTACGGGAGGCAGCAGTAGGGAATCTTCGGCAATGGACGAAAGTCTGACCGAGCAACGCCGCGTGAGTGAAGAAGGTTTTCGGATCGTAAAACTCTGTTGTTAGAGAAGAACAAGGATGAGAGTAGAATGTTCATCCCTTGACGGTATCTAACCAGAAAGCCACGGCTAACTACGTGCCAGCAGCCGCGGTAATACGTAGGTGGCAAGCGTTGTCCGGATTTATTGGGCGTAAAGCGAGCGCAGGCGGTTTCTTAAGTCTGATGTGAAAGCCCCCGGCTCAACCGGGG
+
GGGGGGGGGGGGGGGGGGGGGGGGGGGGGGGGGGGGGGGGGGGGGGGGGGGGGGGGGGGGGGGGGGGGGGGGGGGGGGGGGGGGGGGGGGGGGGGGGGGGGGGGGGGGGGGGGGGGGGGGGGGGGGGGGGGGGGGGGGGGGGGGGGGGGGGGGGGGGGGGGGGGGGGGGGGGGGGGGGGGGGGGGGGGGGGGGGGGGGGGGGGGGGGGGGGGGGGGGGGGGGGGGGGGGGGGFGGGGGFGFGFFGGDGDGGGDGGFFF?FFFGGFDGFFF?FFFFFFFGFFFGFFFFFFFFF
@M04650:207:000000000-C238N:1:1101:24251:10545 1:N:0:19
ACTCCTACGGGAGGCAGCAGTAGGGAATCTTCGGCAATGGACGAAAGTCTGACCGAGCAACGCCGCGTGAGTGAAGAAGGTTTTCGGATCGTAAAACTCTGTTGGTAGAGAAGAACGTTGGTGAGAGTGGAAAGCTCATCAAGTGACGGTAACTACCCAGAAAGGGACGGCTAACTACGTGCCAGCAGCCGCGGTAATACGTAGGTCCCGAGCGTTGTCCGGATTTATTGGGCGTAAAGCGAGCGCAGGTGGTTTATTAAGTCTGGTGTAAAAGGCAGTGGCTCAACCATTGT
+
GGGGGGGGGGGGGGGGGGGGGGGGGGGGGGGGGGGGGGGGGGGGGGGGGGGGGGGGGGGGGGGGGGGGGGGGGGGGGGGGGGGGGGGGGGGGGGGGGGGGGGGGGGGGGGGGGGGGGGGGGGGGGGGGGGGGGGGGGGGGGGGGGGGGGGGGGGGGGGGGGGGGGGGGGGGGGGGGGGGGGGGGGGGGGGGGGGGGGFFGGGGGGGGGGGGGGGGGGGGFGGCG5EGGGGGGFGGGGGFGFGFFGGGGF4<FD<FFFFFFGFGGFDFBFFFFFFFFFFFFFF46=FFBFFFFA
@M04650:207:000000000-C238N:1:1101:21582:10547 1:N:0:19
ACTCCTACGGGAGGCAGCAGTGGGGAATATTGCACAATGGGCGAAAGCCTGATGCAGCGACGCCGCGTGAGGGAAGAAGGTTTTCGGATTGTAAACCTCTGTCTTCGGGGACGATAATGACGGTACCCGAGGAGGAAGCCACGGCTAACTACGTGCCAGCAGCCGCGGTAAAACGTAGGTGGCAAGCGTTGTCCGGAATTACTGGGTGTAAAGGGAGCGCAGGCGGGATGGTAAGTTGAATGTGAAAACTATGGGCTCAACCCATAGACTGCGTTCAAAACTACTGTTCTTG
+
GGGGGGGGGGGGGGGGGGGGGGGGGGGGGGGGGGGGGGGGGGGGGGGGGGGGGGGGGGGGGGGGGGGGGGGFGGGGGGGGGGGGGGGGGGGGGGGGGGGGGGGGGGGGGGGGGGGGGGGFGGGGGGGGGGGGGGGGGGGGGGGGGGGGGGGGGGGGFGCGGGGFGGGGGGGGGGGD@8FGGGGGFGGGGGGGGGGGGEGCGGGFFGGGGGGGGGGCGDGGDGGDGGGCEDFCFCFG7*8>@C@8DGGGFGFGGGGF4FF@FFGGFD*)=B6<@FFB><CFFDC@==*6<@F)
@M04650:207:000000000-C238N:1:1101:8856:10562 1:N:0:19
ACTCCTACGGGAGGCAGCAGTGAGGGATATTGCACAATGGGGGAAACCCTGATGCAGCGACGCCGCGTGGAGGAAGAAGGTTTTCGGATTGTAAACTCCTGTCTTCGGGGACGATAATGACGGTACCCGAGGAGGAAGCCACGGCTAACTACGTGCCAGCAGCCGCGGTAAAACGTAGGTGGCAAGCGTTGTCCGGAATTACTGGGTGTAAAGGGAGCGCAGGCGGAATGACAAGTTGGACGTGAAATCTATGGGCTCAACCCATAGCGTGCGTTCAAAACTGTTGTTCTTG
+
GGGGGGGGGGGGGGGGGGGGGGGGGGGGGGGGGGGGGGGGGGGGGGGGGGGGGGGGGGGGGGGGGGGGGGGGGGGGGGGGGGGGGGGGGGFGGFGGGGGGGGGGGGGGGGGGGGGGGGGGGCEGGGFGEGGGGCFGGGGGGGGGGGGGGGGGGGGGGGFGGGGGGGGGGGGGGGGGGGGGGGGGGGGGGGGGGGGGGGGGGGGGGGCCCFGGGGGGGDDGCDGGGGDGGGGCB7DFGCFDFGFD:FGGFGGGFCF>FFF407>D:FC>ED)5)7>>?FGFF?GFF?5?<*@A
@M04650:207:000000000-C238N:1:1101:22601:10566 1:N:0:19
ACTCCTACGGGAGGCAGCAGTAGGGAATCTTCGGCAATGGACGAAAGTCTGACCGAGCAACGCCGCGTGAGTGAAGAAGGTTTTCGGATCGTAAAACTCTGTTGTTAGAGAAGAACAAGGATGAGAGTAGAATGTTCATCCCTTGACGGTATCTAACCAGAAAGCCACGGCTAACTACGTGCCAGCAGCCGCGGTAATACGTAGGTGGCAAGCGTTGTCCGGATTTATTGGGCGTAAAGCGAGCGCAGGCGGTTTCTTAAGTCTGATGTGAAAGCCCCCGGCTCAACCGGGG
+
GGGGGGGGGGGGGGGGGGGGGGGGGGGGGGGGGGGGGGGGGGGGGGGGGGGGGGGGGGGGGGGGGGGGGGGGGGGGGGGGGGGGGGGGGGGGGGGGGGGGGGGGGGGGGGGGGGGGGGGGGGGGGGGGGGGGGGGGGGGGGGGGGGGGGGGGGGGGDGGGGGGGGGGGGGGGGGGGGGGGGGGGGGGGGGGGGGGCGGGGGGGGGGGGGGGGGGCGGDGGGGEDGEGGGGGGFGGGGGFGFGFEGGGGFGGGDGGFFFFFGFGGFGGBFFFFFFFFFFGFFBGB?FFFBEFF
@M04650:207:000000000-C238N:1:1101:18032:10570 1:N:0:19
ACTCCTACGGGAGGCAGCAGTAGGGAATCTTCGGCAATGGGGGCAACCCTGACCGAGCAACGCCGCGTGAGTGAAGAAGGTTTTCGGATCGTAAAACTCTGTTGTTAGAGAAGAACGTTAAGTAGAGTGGAAAATTACTTAAGTGACGGTATCTAACCAGAAAGGGACGGCTAACTACGTGCCAGCAGCCGCGGTAATACGTAGGTCCCAAGCGTTGTCCGGATTTATTGGGCGTAAAGCGAGCGCAGGTGGTTTATTAAGTCTGGTGTAAAAGGCAGTGGCTCAACCATTGG
+
GGGGGGGGGGGGGGGGGGGGGGGGDFGGGGGGGFGGGGGGGGGGGGGGGGGGGGGGGGGGGGGGGGGGGGGGGGGFGGGGF<FGGGGGGGGGGGGGGGGGGGGGGGGGFFGGGGGGCFFGGG?FGGGGGGGGGGGGGGGGGCFGGGGGGFGGGGGGGGGGFGGFFGGGGGGGGGGGGGGGGGGGGG?C82?EGGGGGGGGGCEGGGGGGFFC**2CGDGGEDCEDCCCGGGG4C):7FFFD5;5DDGGE9CGGGDFFF?FF@:*9CD:5?47F?EF:?5FF?C@FFF:6@FF)
@M04650:207:000000000-C238N:1:1101:28902:10584 1:N:0:19
ACTCCTACGGGAGGCAGCAGTAGGGAATCTTCGGCAATGGACGAAAGTCTGACCGAGCAACGCCGCGTGAGTGAAGAAGGTTTTCGGATCGTAAAACTCTGTTGGTAGAGAAGAACGTTGGTGAGAGTGGAAAGCTCATCAAGTGACGGTAACTACCCAGAAAGGGACGGCTAACTACGTGCCAGCAGCCGCGGTAATACGTAGGTCCCGAGCGTTGTCCGGATTTATTGGGCGTAAAGCGAGCGCAGGTGGGTGATTAAGTCTGGTGTAAAAGGCAGTGGCTCAACCATTGTT
+
GGGGGGGGGGGGGGGGGGGGGGFGGGGGGGGGGGGGGGGGGGGG:FGEGGGGGGGGGGGGGGGGGGGGGGGFFFGDFGGGGG9FF@FGGGGGGFGFCFGGGGGCC=FGCGGGGGGGGC<ED=>EGGG,CFFG<FFFDDGGDFFADCGEGGGC@FG<>@B7DEFGDBF>EGD7FGFFCEFCCFGDEFGGCC=ECG*BCEEFCFG7CF9<:E5=ED>/59::C:=ED+9CGG?E>EGGGGFGE3@:)/59BGF*59*0*99=:@FGFG*4@=F49*7):6F?F?<F?@57<4?<A)
@M04650:207:000000000-C238N:1:1101:15997:10597 1:N:0:19
ACTCCTACGGGAGGCAGCAGTAGGGAATCTTCGGCAATGGACGAAAGTCTGACCGAGCAACGCCGCGTGAGTGAAGAAGGTTTTCGGATCGTAAAACTCTGTTGGTAGAGAAGAACGTTGGTGAGAGTGGAAAGCTCATCAAGTGACGGTAACTACCCAGAAAGGGACGGCTAACTACGTGCCAGCAGCCGCGGTAATACGTAGGTCCCGAGCGTTGTCCGGATTTATTGGGCGTAAAGCGAGCGCAGGTGGTTTATTAAGTCTGGTGTAAAAGGCAGTGGCTCAACCATTGTT
+
GGGGGGGGGGGGGGGGGGGGGGGGGGGGGGGGGGGGGGGGGGGGGGGGGGGGGGGGGGGGGGGGGGGFGGGGGGGGGGGGGGGGGGGGGGGGGGGGGGGGGGGGGGGGGGGGGGGGGGGGGGGGGGGGGGGGGGGGGGGGGGGGGGGGGGGGGGGGGGGGGGGGGGGGGGGGGGGGGGGGGGGGGGGGGGGGGGGGGGGGGGGGGGGGGGGGGGGGGGGGGGCCCFDFGGGGFGGGGGFGFGEEGGGGFGGGGCCFFFFFFFGGFGCBFFFFFFFF?02?FFC??FF<(6@DA)
@M04650:207:000000000-C238N:1:1101:16617:10598 1:N:0:19
ACTCCTACGGGAGGCAGCAGTAGGGAATCTTCGGCAATGGACGAAAGTCTGACCGAGCAACGCCGCGTGAGGGAAGAAGGTTTTCGGATCGTAAAACTCTGTTGGTAGAGAAGAACGTTGGTGAGAGTGGAAAGCTCATCAAGTGACGGTAACTACCCAGAAAGGGACGGCTAACTACGTGCCAGCAGCCGCGGTAATACGTAGGTCCCGAGCGTTGTCCGGCTTTATTGGGCGTAAAGCGAGCGCATGCGGCTTATTAAGTCTGGTGTAAAAGGCAGTGGCTTAACCATTGTT
+
AAGG8,CFFBFFEFC@@@CEEF<CFC<;6F@FGD7FGF@<6@FCCCCFGADEFGG@CF7EEFFGGCF=C,B,4F@,FF,E4CFB<@F:?=FA=FFGEEGGCA<FCFCFC9,B<,BFCFBFGGGCD9ABFD9,,@8@<DEFCF@@FE,:CFCEFAFC77F7,@CF777F>CCCCFCFFF7<8*=CFG8:C,5ECEBC39;>8FGGGG+CGEGC87>857:7CC8>EC97<CF5>*CEG37C7*73>7C*7*97)1))/967C@FC=5245****9)03109)(7)0/*33*8<4-
@M04650:207:000000000-C238N:1:1101:17719:10605 1:N:0:19
ACTCCTACGGGAGGCAGCAGTGGGGAATATTGCACAATGGGGGAAACCCTGATGCAGCAACGCCGCGTGAGTGATGACGGTCTTCGGATTGTAAAGCTCTGTCTTTGGGGACGATAATGACGGTACCCAAGGAGGAAGCCACGGCTAACTACGTGCCAGCAGCCGCGGTAATACGTAGGTGGCGAGCGTTGTCCGGATTTACTGGGCGTAAAGGGAGCGTAGGCGGATTTTTAAGTGGGATGTGAAATACCCGGGCTCAACCTGGGTGCTGCATTCCAAACTGGAAATCTAG
+
GGGGGGGGGGGGGGGGGGGGGGGGGGGGGGGGGGGGGGGGGGGGGGGGGGGGGGGGGGGGGGGGGGGGGGGGGGGGGGGGGGGGGGGGGGGGGGGGGGGGFGGGGGGGEGGGGGGGGGGGGGGGGGGGGGGGGGGGGGGGGGGGGGGGGGGGGGGGGGGGGGGGGGGGGGGGGGGGGGGGGGGGGGGGGGGGGGGGGGGGGGGGGFGGGGGGGGGGGGGGGGEGGGDGGGGGFGGGGCF<FGFFGGGGFGCGDGGFBF?FGFGGFGFBFFFF@F?=AFGFFFGFFFFBF7FD
@M04650:207:000000000-C238N:1:1101:4737:10681 1:N:0:19
ACTCCTACGGGAGGCAGCAGTGGGGAATATTGCACAATGGGGGAAACCCTGATGCAGCGACGCCGCGTGAAGGACGAAGTATTTCGGTATGTAAACTTCTATCAGCAGGGAAGAAAATGACGGTACCTGACTAAGAAGCCCCGGCTAATTACGTGCCAGCAGCCGCGGTAATACGTAAGGGGCAAGCGTTATCCGGATTTACTGGGTGTAAAGGGAGCGTAGACGGCTGTGTAAGTCAGATGTGAAAGGCTGGGGCTCAACCCCAGGACTGCATTTGAAACTATTCATCT
+
GGGGGFGGEGEEGDGGGEGGGGFGDDEGGGGGGFGGGGGG@FFCFGGGGGGFGFGGGGEFFCGGGGDGGGG,E8F+@F7DFFGGGGGEGGBF?FCFGGGGGGGGGGGFFDGGGGGFGGGGG7FGGGFF<AFGGG=DFGCFEGEGGGDGGGGGCGCFGFGGCFCG>FGGGGCFGGDF9B<7C8BCGDGGEGGGGFCD5EGG9FG9C5;*2<FFGFDGGGGD*)CGGC=EEDC?6F7CF>B7@7F?D7>7F4FFC35BEFFFEF5C373356)0/=@B42?F?2:4*0*)5=
@M04650:207:000000000-C238N:1:1101:23905:10686 1:N:0:19
ACTCCTACGGGAGGCAGCAGTGGGGAATATTGCACAATGGGGGAAACCCTGATGCAGCAACGCCGCGTGAGTGATGACGGTCTTCGGATTGTAAAGCTCTGTCTTTGGGGACGATAATGACGGTACCCAAGGAGGAAGCCACGGCTAACTACGTGCCAGCAGCCGCGGTAATACGTAGGTGGCGAGCGTTGTCCGGATTTACTGGGCGTAAAGGGAGCGTAGGCGGATTTTTAAGTGGGATGTGAAATACCCGGGCTCAACCTGGGTGCTGCATTCCAAACTGGAAATCTAG
+
GGGGGGGGGGGGGGGGGGGGGGGGGGGGGGGGGGGGGGGGGGGGGGGGGGGGGGGGGGGGGGGGGGGGGGGGGGGGGGGGGGGGGGGGGGGGGGGGGGGGGGGGGGGGGGGGGGGGGGGGGGGGGGGGGGGGGGGGGGGGGGGGGGGGGGGGGGGGGGGGGGGGGGGGGGGGGGGGGGGGGGGGGGGGGGGGGGGGGEGGGGGGGGGGCEE=FGGGGGGGGGGGGGGGGFGGFGGGGGFCFGFFFGGGFGFGGGDEBFFFFFGG@FCBFFFFFFFFAFDFFFGF4;F<B=B5
@M04650:207:000000000-C238N:1:1101:27334:10718 1:N:0:19
ACTCCTACGGGAGGCAGCAGTGGGGAATATTGCACAATGGGCGCAAGCCTGATGCAGCCATGCCGCGTGTATGAAGAAGGCCTTCGGGTTGTAAAGTACTTTCAGTCGGGAGGAAGGTGTCAAGGTTAATAACCTTGGCAATTGACGTTACCGACAGAAGAAGCACCGGCTAACTCCGTGCCAGCAGCCGCGGTAATACGGAGGGTGCAAGCGTTAATCGGAATTACTGGGCGTAAAGCGCACGCAGGCGGTTGATTGAGTCAGATGTGAAATCCCCGGGCTTAACCCGGGAAT
+
GGGGGGGGGGGGGGGGGGGGGGGGGGGGGGGGGGGGGGGGGGGGGGGGGGGGGGGGGGGGGGGGGGGGGGGGGGGGGGGGGGGGGGGGGGGGGGGGGGGGGGGGGGGGGGGGGGGGGGGGGGGGGFGGGGGGFGGGGGGGGGGGGGGGGGGGGGGGGGGGGGGGGGGGGGGGGGGGGGGGGGGGGGGGGGGGGGGGGFCGGGGGGGGGGGGFEGGGGGGGGGGCGFGGGGGGFGGEGGFGFGEFGGGDEGGGGGGFFFFF?BFGFGGFFFFFFF:F0;DDF9GFFFFB>BEFF7
@M04650:207:000000000-C238N:1:1101:14912:10733 1:N:0:19
ACTCCTACGGGAGGCAGCAGTGGGGAATATTGCACAATGGGCGAAAGCCTGATGCAGCGACGCCGCGTGAGGGAAGAAGGTTTTCGGATTGTAAACCTCTGTCTTCGGGGACGATAATGACGGTACCCGAGGAGGAAGCCACGGCTAACTACGTGCCAGCAGCCGCGGTAAAACGTAGGTGGCAAGCGTTGTCCGGAATTACTGGGTGTAAAGGGAGCGCAGGCGGGATGGTAAGTTGAATGTGAAAACTATGGGCTCAACCCATAGACTGCGTTCAAAACTACTGTTCTTG
+
GGGGGGGGGGGGGGGGGGGGGGGGGGGGGGGGGGGGGGGGGGGGGGGGGGGGGGGGGGGGGGGGGGGGGGGGGGGGGGGGGGGGGGGGGGGGGGGGGGGGGGGGGGGGGGGGGGGGGGGGGGGGGGGGGGGGGGGGGGGGGGGGGGGGGGGGGGGGGGGGGGGGGGGGGGGGGGGGGGGGGGGGGGGGGGGGGGGGGGGGGGGGGGFEGGGGGGGGGGGGGGGEGGGEEGGGFGG?FGFFFGFFGGGGFGGGGGGFFFFFC@GGFCDAFFFFFF:DFFGFFFGFFFFFFFFF
@M04650:207:000000000-C238N:1:1101:18488:10775 1:N:0:19
ACTCCTACGGGAGGCAGCAGTGGGGAATATTGCACAATGGGGGAAACCCTGATGCAGCAACGCCGCGTGAGTGATGACGGTCTTCGGATTGTAAAGCTCTGTCTTTGGGGACGATAATGACGGTACCCAAGGAGGAAGCCACGGCTAACTACGTGCCAGCAGCCGCGGTAATACGTAGGTGGCGAGCGTTGTCCGGATTTACTGGGCGTAAAGGGAGCGTAGGCGGATTTTTAAGTGGGATGTGAAATACCCGGGCTCAACCTGGGTGCTGCATTCCAAACTGGAAATCTAG
+
GGGGGGGGGGGGGGGGGGGGGGGGGGGGGGGGGGGGGGGGGGGGGGGGGGGGGGGGGGGGGGGGGGGGGGGGGGGGGGGGGGGGGGGGGGGGGGGGGGGGGGGGGGGGGGGGGGGGGGGGGGGGGGGGGFGGGGGGGGGGGGGGGGGGGGGGGGGGGGGGGGGGGGGGGGGGGGGGGGGGGGGGGGGGGGCGGGGGGGGGFGGGGGGGEGGGFGGGGGGGGGGGGGDEGGGGFGGFFFFFFGF67DGGFGFGGGGDDFFFGFGGF7C?BFFFFFFF<AGFFFGFFFBAAFFF
@M04650:207:000000000-C238N:1:1101:7588:10781 1:N:0:19
ACTCCTACGGGAGGCAGCAGTAGGGAATCTTCGGCAATGGACGAAAGTCTGACCGAGCAACGCCGCGTGAGTGAAGAAGGTTTTCGGATCGTAAAACTCTGTTGTTAGAGAAGAACAAGGATGAGAGTAGAATGTTCATCCCTTGACGGTATCTAACCAGAAAGCCACGGCTAACTACGTGCCAGCAGCCGCGGTAATACGTAGGTGGCAAGCGTTGTCCGGAATTACTGGGGGTAAAGGGAGCGCAGGCGGGATGGTAAGTTGAATGTGAAAACTATGGGCTCAACCCAT
+
GGGGFFGGGGGEGGGGGGGGGGGGGGGGGGGFGDEGGGGGGGEBFEGFGGEFGGGDGGGGGEGGDGGFFGGGFGGGGGGGCEAFGGGGFGGGGGGGGGGGGGGGFGGGGGGGGGGGGGGGFGGDCDGGGGGGGGEGGGGGFCGGFGGDG>F7FFGGGFFGGGGGGGGGGGGGGGGGGGGGGGGGGGGGGGGGEECGGGGGGFFGGFGGGGGGGGB=EGGGDDCGFGGFGGGG):5AFGFGFG3>DCCDFGGGG7C>F=F=?@FDFGC>7BFFFFF:9A7?>0*)9901:B)
@M04650:207:000000000-C238N:1:1101:23862:10790 1:N:0:19
ACTCCTACGGGAGGCAGCAGTGGGGAATATTGCACAATGGGCGAAAGCCTGATGCAGCGACGCCGCGTGAGGGAAGAAGGTTTTCGGATTGTAAACCTCTGTCTTCGGGGACGATAATGACGGTACCCGAGGAGGAAGCCACGGCTAACTACGTGCCAGCAGCCGCGGTAAAACGTAGGTGGCAAGCGTTGTCCGGAATTACTGGGTGTAAAGGGAGCGCAGGCGGAATGCCAAGTTGAATGTGAAAACTATGGGCTCAACCCATAGACTGCGTTCAAAACTGGCGTTCTTG
+
GGGGGGGGGGGGGGGGGGGGGGGGGGGGGGGGGGGGGGGGGGGGGGDGGGGGGGGGGGGGGGGGGGGGGGGFGGGGGGGGFEGGGGGGGGGGGGGGGGGGGGGGGGGGGGGGGGGGEGGFGGGGFGGEGCFFDFEG@GGGGGGGGGGGGGCGGGGGGGGGGGGGGGGGGDGFGGGGCFGGGGGB:CFGGEGGGFGG5ECFCF7CGGFCGGGDF7>FGCDGGGDGGGEEFF<E=FFC>F?GFGFFCDGD?CDGGGGFFFF@CFGGFGCAF@6FB7DB?<GFFF>445>1?>=<
@M04650:207:000000000-C238N:1:1101:17983:10806 1:N:0:19
ACTCCTACGGGAGGCAGCAGTGGGGAATATTGCACAATGGGGGAAACCCTGATGCAGCAACGCCGCGTGAGTGATGACGGTCTTCGGATTGTAAAGCTCTGTCTTTGGGGACGATAATGACGGTACCCAAGGAGGAAGCCACGGCTAACTACGTGCCAGCAGCCGCGGTAATACGTAGGTGGCGAGCGTTGTCCGGATTTACTGGGCGGAAAGGGAGCGTAGGCGGATTTTTAAGTGGGATGTGAAATACCCGGGCTCAACCTGGGTGCTGCTTTCCAAACTGGAAATCTAG
+
GGGGGGGGGGGGGGGGGGGGGGGGGGGGGGGGGGGGGGGGGGGGGGGGGGGGFGGGGGGGGGGGGGGGGGGGGGGGGGGGGGGGGGGGGGGGGGGGFCFGGGGGDGGGGGGGGGGGGGGGGEGGGGCFGGGGGGGGGGFFGGGGCFEGFCGGFGGGFGFGCECFGGGGEEEGGGGGGGGG?FGGDGGGGGEGGGGGGEGGGF7<EC8E*5CEF=EFGDDGGGGGGGG*CC:CFF*2:>FF4C?FDFF7@DGFGDGB3)9@FFC<>F0(568?)0=B<AGF:>GFF4?A9FFF
@M04650:207:000000000-C238N:1:1101:22390:10858 1:N:0:19
ACTCCTACGGGAGGCAGCAGTGGGGAATATTGCACAATGGGCGCAAGCCTGATGCAGCCATGCCGCGTGTATGAAGAAGGCCTTCGGGTTGTAAAGTACTTTCAGCGGGGAGGAAGGGAGTGAGGTTAATAACCTTATTCATTGACGTTACCCGCAGAAGAAGCACCGGCTAACTCCGTGCCAGCAGCCGCGGTAATACGGAGGGTGCAAGCGTTAATCGGAATTACTGGGCGTAAAGCGCACGCAGGCGGTCTGTCAAGTCGGATGTGAAATCCCCGGGCTCAACCTGGGAAC
+
GGGGGGGGGGGGGGGGGGGGGGGGGGGGGGGGGGGGGGGGGGGGGGGGGGGGGGGGGGGGGGGGGGGGGGGGGGGGGGGGGGGGGGGGGGGGGGGGGGGGGGGGGGGGGGFGGFGGGGGGGGGGGGGGGGGGGGGGGGGGGGGGGGGGGGGGGGGGGGGGGGGGGGGGGGGGGGGGGGGGGGGGGGGGGGGGGGGGGGGGGGGGGGGGGGGGGEGGGGGGEGGGGGGGGGFGFGGGGGFGFGFFDDGGFGGDGGGBFFFFGFGGFDGFFFFFF@?F:>GDD;CFFFFFBFFB:4
@M04650:207:000000000-C238N:1:1101:27000:10878 1:N:0:19
ACTCCTACGGGAGGCAGCAGTGGGGAATATTGCACAATGGGCGAAAGCCTGATGCAGCGACGCCGCGTGAGGGAAGAAGGTTTTCGGATTGTAAACCTCTGTCTTCGGGGACGATAATGACGGTACCCGAGGAGGAAGCCACGGCTAACTACGTGCCAGCAGCCGCGGTAAAACGTAGGTGGCAAGCGTTGTCCGGAATTACTGGGTGTAAAGGGAGCGCAGGCGGGGTGCCAAGTTGGGTGTGAAAACTATGGGCTCAACCCATAGATTGCACTCAAAACTGGCGCTCTTG
+
GGGGGGGGGGGGGGGGGGGGGGGGGGGGGGGDFGFFGGGGGGGGGGGGGGGGGGGGGGGGGGGGGGGGGGGGGGGGGGGGGGGGGGGGGGGGGGGGGGGGGGGGGGGGGGGGGGGGGGGGGGGGGFGGGGGGGGGGGGGFGGGGGGGGGGGGGGGGGGGGGGGGGGGGGGGGGGGGGGGDCFGGGEGGGEGGGGGGGGGGFGGGGFCEEGGGGGGGGGGGGGGDGGGDGGGFFGG9>FFGEG>EGGGGFGGGGGF:48?FF@GGFGFFFF47@F=?:?GFFFGF435>?FFF
@M04650:207:000000000-C238N:1:1101:22706:10903 1:N:0:19
ACTCCTACGGGAGGCAGCAGTAGGGAATCTTCGGCAATGGACGAAAGTCTGACCGAGCAACGCCGCGTGAGTGAAGAAGGTTTTCGGATCGTAAAACTCTGTTGTTAGAGAAGAATAAGTGGGAGAGTAACTGTTCCCACCTTGACGGTATCTAACCAGAAAGCCACGGCTAACTACGTGCCAGCAGCCGCGGTAATACGTAGGTGGCAAGCGTTGTCCGGATTTATTGGGCGTAAAGCGAGCGCAGGCGGTTTCTTAAGTCTGATGTGAAAGCCCTCGGCTCAACCGAGGA
+
GGGGGGGGGGGGGGGGGGGGGGGGGGGGGGGGGGGGGGGGGGGGGGGGGGGGGGGGGGGGGGGGGGGGGGGGGGGGGGGGGGGGGGGGGGGGGGGGGGGGGGGGGGGGGGGGGGGGGGGGGGGGGGGGGGGGGGGGGGGGGGGGGGGGGGGGGGGGGGGGGGGGGGGGGGGGGGGGGGGGGGGGGGGGGGGGGGGGFGGGGGGGGGGGGGGGGGGGGGGGEDCEFF7FGGGGFGGGGGFGBG3@GGGGFGGG<CFFFFBBFFGGFGGFFFFFFFFFFFGFF0C?@FFFFFFF
@M04650:207:000000000-C238N:1:1101:18518:10918 1:N:0:19
ACTCCTACGGGAGGCAGCAGTGGGGAATATTGCACAATGGGCGAAAGCCTGATGCAGCGACGCCGCGTGAGGGAAGAAGGTTTTCGGATTGTAAACCTCTGTCTTCGGGGACGATAATGACGGTACCCGAGGAGGAAGCCACGGCTAACTACGTGCCAGCAGCCGCGGTAAAACGTAGGTGGCAAGCGTTGTCCGGAATTACTGGGTGTAAAGGGAGCGCAGGCGGGATGCCAAGTTGGACGTGAAATCTATGGGCTCAACCCATAGCGTGCGTTCAAAACTGGCGTTCTTG
+
GGGGGGGGGGGGGGGGGGGGGGGGGGGGGGGGGGGGGGGGGGGGGGGGGGGGGGGGGGGGGGGGGGGGGGGGGGGGGGGGGGGGGGGGGGGGGGGGGGGGGGGGGGGGGGGGGGGGGGGGGGGGGEGGGGGGGGGGGGGGGGGGGGGGGGGGGGGFGGGGGGGGGGGGGGGGGGGFGGGGGGGGGGGGGGGGGGGGGGGGGGFGFGGGGGGGGFGGGDGGGGGGGGGGGGGGFGFFGGF:FGFFGGGGFGGGGGGFFFFFGFGDFGGFF:5BEFD>?FGFFFGFFF>BB>BF
@M04650:207:000000000-C238N:1:1101:26527:10949 1:N:0:19
ACTCCTACGGGAGGCAGCAGTGGGGAATATTGCACAATGGGCGAAAGCCTGATGCAGCGACGCCGCGTGAGGGAAGAAGGTTTTCGGATTGTAAACCTCTGTCTTCGGGGACGATAATGACGGTACCCGAGGAGGAAGCCACGGCTAACTACGTGCCAGCAGCCGCGGTAAAACGTAGGTGGCAAGCGTTGTCCGGAATTACTGGGTGTAAAGGGAGCGCAGGCGGGATGGTAAGTTGGACGTGAAATCTATGGGCTCAACCCATAGCTTGCGTTCAAAACTACTGTTCTTG
+
GGGGGGGGGGGGGGGGGGGGGGGGGEGGGGGGGGGGGGGGGGGGGGGGGGGGGGGGGGGGGGGGGGGBFGGGGGGGGGGG=FGGGGGGGGGGGGGGGGGGGGGGGGGGGGGGGGGGGGGGGGGGGGGGGEGGGGGGGGGGGGGGDFGGGGGGGC7>FGGGGGFGEGEF<CGGGGGGGGGGGGGGGGGDCGGEFGGGGGFGGFGGGGCCCEGGGGGGGGGGGDG=EGG55>G0=CF+?FFGFG>>CGG7@FGGGGGFFFF??FD3:FF?F6);BFB@?BGFFFGFFFB<2776
@M04650:207:000000000-C238N:1:1101:17320:10965 1:N:0:19
ACTCCTACGGGAGGCAGCAGTAGGGAATCTTCGGCAATGGACGAAAGTCTGACCGAGCAACGCCGCGTGAGTGAAGAAGGTTTTCGGATCGTAAAACTCTGTTGTTAGAGAAGAACAAGGATGAGAGTAGAATGTTCATCCCTTGACGGTATCTAACCAGAAAGCCACGGCTAACTACGTGCCAGCAGCCGCGGTAATACGTAGGTGGCAAGCGTTGTCCGGATTTATTGGGCGTAAAGCGAGCGCAGGCGGTTTCTTAAGTCTGATGTGAAAGCCCCCGGCTCAACCGGGG
+
GGGGGGGGGGGGGGGGGGGGGGGGGGGGFGGFGEGGGGGGEEGGGGECFGGGEFCGGGGGGGGGGGGGGGGGGGGGGGGG=FFGGGGCFGGGGGGGGGGGGG<DFEGGGGGGGGGFFGGGFCF@FFEGGGGEFCBFFCFGGGGGFGFGGGG@CFFGGFGGGGGC7FGGGDGGGGGGGGGGGGGGGGGGG5:CGGGEGGGGGCCGGGGGGGGGGGEEE9::CDGDE9:<F7FFFGGGGGF?@DEDGGD<BGGDC7<F67?F?9F*=7::@FFFBB?F(67879<BFFFF6BDB
@M04650:207:000000000-C238N:1:1101:13743:10975 1:N:0:19
ACTCCTACGGGAGGCAGCAGTAGGGAATCTTCGGCAATGGACGAAAGTCTGACCGAGCAACGCCGCGTGAGTGAAGAAGGTTTTCGGATCGTAAAACTCTGTTGTTAGAGAAGAACAAGGATGAGAGTAGAATGTTCATCCCTTGACGGTATCTAACCAGAAAGCCACGGCTAACTACGTGCCAGCAGCCGCGGTAATACGTAGGTGGCAAGCGTTGTCCGGAGTTATTGGGCGTAAAGCGAGCGCAGGCGGTTTCTTAAGTCTGATGTGAAAGCCCCCGGCTCAACCGGGG
+
GGFGGGGFFGGEGGGGGGGGGGGGGGGGGGGGGGGGGGGGFCFGGGGGGDEEFGGGGDGFGGGDGGGGGEGEGGD?FFFGGGGGGGGGGGGFGGFGGGGGGGGGGGGGFFGFFGGGGGGGFFGGGFGGFFGGGGCGGGGGGCFGFGGGGEGG<<FGCGGGGGFGG7DCGGGGCGGFFDGFFGFGGGF@8CEGGGEEGFGGGGCGGFGGGGGGCC58CDCCED=**0<CGGGEFGGEGGFGFGF:D:D<57DD3)7?FFF4C@C7=77<@F?=**))-4D>D>)5=7FB>FF(
@M04650:207:000000000-C238N:1:1101:25278:11005 1:N:0:19
ACTCCTACGGGAGGCAGCAGTGGGGAATATTGCACAATGGGGGAAACCCTGATGCAGCAACGCCGCGTGAGTGATGACGGTCTTCGGATTGTAAAGCTCTGTCTTTGGGGACGATAATGACGGTACCCAAGGAGGAAGCCACGGCTAACTACGTGCCAGCAGCCGCGGTAATACGTAGGTGGCGAGCGTTGTCCGGATTTACTGGGCGTAAAGGGAGCGTAGGCGGATTTTTAAGTGGGATGTGAAATACCCGGGCTCAACCTGGGTGCTGCATTCCAAACTGGAAATCTAG
+
GGGGGGGGGGGGGGGGGGGGGGGGGGGGGGGGGGGGGGGGGGGGGGGGGGGGGGGGGGGGGGGGGGGGGGGGGGGGGGGGGGGGGGGGGGGGGGGGGGGGGGGGGGGGGGGGGGGGGGGGGGGGGGGGGGGGGGGGGGGGGGGGGGGGGGGGGGGGGGGGGGGGGGGGGGGGGGGGGGGGGGGGGGGGGGGGGGGGGGGGGGGGGGGGGGGGGGGGGGGGGGGGGGGGGGGGFGGGGGFGFGFFGGGGFGGGGGGFFFFFGFGGFGGFFFFFFFFFFFGFFFGF?FFFFFFF
@M04650:207:000000000-C238N:1:1101:10130:11019 1:N:0:19
ACTCCTACGGGAGGCAGCAGTAGGGAATCTTCGGCAATGGACGAAAGTCTGACCGAGCAACGCCGCGTGAGTGAAGAAGGTTTTCGGATCGTAAAACTCTGTTGGTAGAGAAGAACGTTGGTGAGAGTGGAAAGCTCATCAAGTGACGGTAACTACCCAGAAAGGGAGGGCTAACTACGTGCCAGCAGCCGCGGTAATACGTAGGTCCCGAGCGTTGTCCGGATTTATTGGGCGTAAAGCGAGCGCAGGTGGATTATTAAGTCTGGGGTAAAAGGCAGTGGCTCAACCATGGT
+
FGGGGFGGGGGGGGGGGGGGFGGGGGGGGGGGGGGGGGGGGGGFGGGGGGGGGGGGGGGGGGGGGGGGGCGGGGGGGGGGGCFGGGGGGGGGFGGGGFGGGGGGGGFGGGGGGGGCFBEFFFFGGGFGFD,>,A>3CAFGGGGAE93@FFCGGDFGFG,5DFE7@::*@C*,>,,,?CFFF@FEFFFC7==8EE*=C;9+8CFF*+5C*:5C*:1/5/7:E<178<79CFG=5EGGDD4:7*559)19:*9<**26*999+8209*0,076@?B3)4?*9::F)6*7(4/*,)
@M04650:207:000000000-C238N:1:1101:12683:11092 1:N:0:19
ACTCCTACGGGAGGCAGCAGTAGGGAATCTTCGGCAATGGGGGCAACCCTGACCGAGCAACGCCGCGTGAGTGAAGAAGGTTTTCGGATCGTAAAACTCTGTTGTTAGAGAAGAACGTTAAGTAGAGTGGAAAATTACTTAAGTGACGGTATCTAACCAGAAAGGGACGGCTAACTACGTGCCAGCAGCCGCGGTAATACGTAGGTCCCAAGCGTTGTCCGGATTTATTGGGCGTAAAGCGAGCGCAGGTGGTTTATTAAGTCTGGTGTAAAAGGCAGTGGCTCAACCATTGT
+
GGGGGGGEGDF@CEFGGGGFFGGFGFGCFFGGFGGGGGFEGGGEGGGGEGFGEDEEC@FDCFDGEEE+4F?CECDGGGGF<FEGFEGGGGGGGGCFGCFGGDFGFFGGGG9FFGFFGFGDFF?FD<D<EFGFAFEFGFFGGGGGGGGCCFGGGGGFC@EFGGG?8FG@FEFECFGGCFEGFEFFGFGGGEECBCCE>EGFF9CCEGGGGGECCGG=ED7CED;EGCGC7>955EGGG<F*;D5:CDGGF99CD<D?49@FCFDFFG:1>==F?F)53<FF4:FFFFFB?F646
@M04650:207:000000000-C238N:1:1101:23987:11118 1:N:0:19
ACTCCTACGGGAGGCAGCAGTAGGGAATCTTCGGCAATGGGGGCAACCCTGACCGAGCAACGCCGCGTGAGTGAAGAAGGTTTTCGGATCGTAAAGCTCTGTTGTAAGAGAAGAATGTGTGTGAGAGTGGAAAGTTCACACAATGACGGTAACTTACCAGAAAGGGACGGCTAACTACGTGCCAGCAGCCGCGGTAATACGTAGGTCCCGAGCGTTGTCCGGATTTATTGGGCGTAAAGCGAGCGCAGGTGGTTTGATAAGTCTGAAGTTAAAGGCTGTGGCTCAACCATAGT
+
GGGGGGGGGGGGGGGGGGGGGGGGGGGGGGGGGGGGGGGGGGGGGGGGGGGGGGGGGGGGGGGGGGGGGGFGGGGGGGGGGGGGGGGGGGGGGGGGGGGGGGGGGGGGGGGGGGGGGGGGGGGGGGGGGGGGGGGGGGGGGGGGGGGGGGGGGGGGGGGGGGGGGGGGGGGGGGGGGGGGGGGGGGGGGGGGGGGGGGGGGGGGGGGGGGGGGGGGGGGGGGEG8CFGGGGGFGGGGGFGFGFFGGGGFCGGDDGFFFFFGFGGFGGFF?FFFFFFFFDFFFC?FFFB<??DB
@M04650:207:000000000-C238N:1:1101:9560:11124 1:N:0:19
ACTCCTACGGGAGGCAGCAGTGGGGAATATTGCACAATGGGCGAAAGCCTGATGCAGCGACGCCGCGTGAGGGAAGAAGGTTTTCGGATTGTAAACCTCTGTCTTCGGGGACGATAATGACGGTACCCGAGGAGGAAGCCACGGCTAACTACGTGCCAGCAGCCGCGGTAAAACGTAGGTGGCAAGCGTTGTCCGGAATTACTGGGTGTAAAGGGAGCGCAGGCGGGATGGTAAGTTGAATGTGAAAACTATGGGCTCAGCCCATAGACTGCGTTCAAAACTACTGTTCTTG
+
GGGGGGGGEGGGGGGGGGGGGGGGGGGGGGGAFGGGGGGGGGGGGGGGGGGGGGGGGGGGGGGGGGGGGGGGGGGGGGGGGGGGGGGEGGFGGGFGGGGGGGGGGGGGGGGGGDGGGGGGGGGGGGGGGGGGGGDGDFGFGGGGEGGGGGGGGGGGGGGGGGGGGGGEEGGD@FGGGGGGGGGGCGGGGGGGGGGGGCFGGGG+@CFGGFGGG7EDGGGDCDCGGG=5CD8<69FGF:F76FFBCFGF@D>G><9:FFF56;DGFFG9FF4?@FEFBAGBFB7<?*=ADB@)
@M04650:207:000000000-C238N:1:1101:23058:11138 1:N:0:19
ACTCCTACGGGAGGCAGCAGTGGGGAATATTGCACAATGGGCGAAAGCCTGATGCAGCGACGCCGCGTGAGGGAAGAAGGTTTTCGGATTGTAAACCTCTGTCTACGGGGACGAAGAAGTGACGGTACCCGTGGAGGAAGCCACGGCTAACTACGTGCCAGCAGCCGCGGTAAAACGTAGGTGGCAAGCGTTGTCCGGAATTACTGGGTGTAAAGGGAGCGCAGGCGGGGTGCCAAGTTGGGTGTGAAATCTATGGGCTCAACCCATAAATTGCACTCAAAACTGGCGCTCTTG
+
GGGGGGGGGGGGGGGGGGGGGGGGGGGGGGGGGGGGGGGGGGGGGGGGGGGGGGGGGGGGGGGGGGGGGGGGGGGGGGGGGGGGGGGGGGGGGGGGGGGGGGGGGGGGGGGGGGGGGGGGGGGGGGGGGGGGGGGGGGGGGGGGGGGGGGGGGGGGGGFGGGGGGGGGGGGGGGGGGGFGGGGGGGGGGGGGGGGGGGGGGGGGGGGGFGGGGGGGGGGGGGGGDGGGGGGGFGGGGGFGFGFDGGGGFCGGGGFFFFFF6?GFDDFFFFFFFF?F<?DFFFGFFFF6?)8:<-
@M04650:207:000000000-C238N:1:1101:11606:11140 1:N:0:19
ACTCCTACGGGAGGCAGCAGTGGGGAATATTGCACAATGGGGGAAACCCTGATGCAGCAACGCCGCGTGAGTGATGACGGTCTTCGGATCGTAAAGCTCTGTCTTTGGGGACGATAATGACGGTACCCAAGGAGGAAGCCACGGCTAACTACTTGCCAGCAGCCGCGGTAAAACGTAGGTGGAAAGCGTTGTCCGGAATTACTGGGTGTAAAGGGAGCGCAGGCGGGGTGCCATGTTGGGTGTGAAAACTGTGGGCTCAACCCATAGATTGAACCCAAAACTGGCCCTCTTGGG
+
FGGGGGGGGGGGGGGGGGGGGFGGGGGGGGG<FEGGGGGGGEGGGGFEFGGGGGCFGGGGGGGGGGGGGGGGGGGGGFGGGEGGGGGGG+BFGGGFGGGGGGGDFG9BCFGDGGEDF<FD9BFC<+:,>FD<><F@FFGGFG@F7>@3F>CF3,@FDGGCG@,>><:F:*1BFGE42C*7<:*++*3:*==B+2=*8BCFEF+?+=*:*:AEFE>==D5):98CC5*5:C*29+222:>D595<C7C*76*:C9<3F5?*285*)*>4**1*09)7(,/8FFC)4)8(()02)4
@M04650:207:000000000-C238N:1:1101:17200:11161 1:N:0:19
ACTCCTACGGGAGGCAGCAGTGGGGAATATTGCACAATGGGCGCAAGCCTGATGCAGCCATGCCGCGTGTATGAAGAAGGCCTTCGGGTTGTAAAGTACTTTCAGCGGGGAGGAAGGGAGTGAGGTTAATAACCTTATTCATTGACGTTACCCGCAGAAGAAGCACCGGCTAACTCCGTGCCAGCAGCCGCGGTAATACGGAGGGTGCAAGCGTTAATCGGAATTACTGGGCGTAAAGCGCACGCAGGCGGTCTGTCAAGTCGGATGTGAAATCCCCGGGCTCAACCTGGGAAC
+
GGGGGGGGGGGGGGGGGGGGGGGGGGGGGGGCFGGGGGGGGGGGGGGDGGGGGGGGGGGG9FGGGGGGGGGGGGGGGGGG?CFGGGGGGGGGGGGGGGGGFGGFGFGGGGGGGGGGGGFGGFFGGGGEFGGCB8EDGGGGFFGGGGGEFGEGFGGGCEGFGGGGGGGGGGGGGGGGGGGGGGGGGGGGGEGGGGCGGGGGDGDGEEGGGGGGGGDCCCGGEDCFGGFGGGGFEEDGGGFGFDF>CC59>DGGGGGF=??FGFDGDGGBFF46@F4??;CEB>GF4?F:8>FBF-
@M04650:207:000000000-C238N:1:1101:8026:11196 1:N:0:19
ACTCCTACGGGAGGCAGCAGTGGGGAATATTGCACAATGGGGGAAACCCTGATGCAGCAACGCCGCGTGAGTGATGACGGTCTTCGGATCGTAAAACTCTGTTGTTAGAGAAGAACAAGGATGAGAGTAGAATGTTCATCCCTTGACGGTATCTAACCAGAAAGCCACGGCTAACTACGTGCCAGCAGCCGCGGTAATACGTAGGTGGCGAGCGTTGTCCGGATTTACTGGGCGTAAAGGGAGCGTAGGCGGATTTTTAAGTGGGATGTGAAATACCCGGGCTCAACCTGGGTG
+
GG9EGGGFGGG@FGGGGGGGGGGGGFGGGGGGGGGGGGGGGGGFGGGFGGGGGGGGGGGFAFGGGGCFGGGGGFFGGGGEGGGGGGGGGGGGGGFGGGGGGGFGGGGGGFFGGGGGGFFGFGGGFGGFGGGD9?FGGGGGGGGGGGGGG@EEFGGGGGGF@FCDFFGGGGGEGFGGGGDCFGFFGGGGFGGGGBC5CBFGGFGGEGGGGGGGC==EEDGCCD85EGEFCFGG4E<5<GFGFGFFGGGGF47CCCD?FFF?F6DF)1><FFFFF6/88?G)56)7?FFBF;763:
@M04650:207:000000000-C238N:1:1101:5795:11203 1:N:0:19
ACTCCTACGGGAGGCAGCAGTGGGGAATATTGCACAATGGGGGAAACCCTGATGCAGCAACGCCGCGTGAGTGATGACGGTCTTCGGATTGTAAAGCTCTGTCTTTGGGGACGATAATGACGGTACCCAAGGAGGAAGCCACGGCTAACTACGTGCCAGCAGCCGCGGTAATACGTAGGTGGCGAGCGTTGTCCGGATTTACTGGGCGTAAAGGGAGCGTAGGCGGATTTTTAAGTGGGATGTGAAATACCCGGGCTCAACCTGGGTGCTGCATTCCAAAATGGGACTCTAG
+
GGGGGGGGGGGGGGGGGGGGGGGGGGGGGGGGGGGGGGGGGGGGGGGGGGGGGGGGGGGGGGGGGGGGGGGGGGGGGGGGGGGGGGGGGGGFFGFGGGGGGGGGGGGGGGGGGG@?CFFGGG>BF@GGGCFGGFGGF<AFGGGGGGGG?EF,@FCFGGFGGGCGGC8FGGGF@CFFFCFEGEE:EEEECEGEGGEGCC*AFCC?FGGG8EGGDF;8*5CCC78?CEEEDF?F>FFGGC4*05F7DCGGFG:C<D<>)549F)6DFG<<BFFF4=@FBFGF43CF@?)(,**-
@M04650:207:000000000-C238N:1:1101:27454:11208 1:N:0:19
ACTCCTACGGGAGGCAGCAGTAGGGAATCTTCGGCAATGGGGGCAACCCTGACCGAGCAACGCCGCGTGAGTGAAGAAGGTTTTCGGATCGTAAAACTCTGTTGTTAGAGAAGAACGTTAAGTAGAGTGGAAAATTACTTAAGTGACGGTATCTAACCAGAAAGGGACGGCTAACTACGTGCCAGCAGCCGCGGTAATACGTAGGTCCCAAGCGTTGTCCGGATTTATTGGGCGTAAAGCGAGCGCAGGTGGTTTCTTAAGTCTGATGTAAAAGGCAGTGGCTCAACCATTGTG
+
GGGGGGGGGGGGGGGGGGGGGGGGGGGGGGGGGGGGGGGGGGGGGGGGGGGFGGGGGGGFGGGGGGGFGGGGGGGGGGGGGGGGGGGGGGGGGGGGGGGGGGGGGGGGFGGGFGGGGGGFGGGGGFGGGGGGGGGGGFFFGGGGGGGGGGGGGGGGGGGGGFGGGGFGGGGGGGGGGGGGGGGGGGGGG>EGGGEGGGGGGGGGGGGGGGGFGGCEDGGGGGE==EGGGGGGFGGGGGFGFGFFGGGGEGGF7CGFFFFFGFGGFGGBFFFFFFFFFFGFFFGFFFFB?FFBF2
@M04650:207:000000000-C238N:1:1101:22884:11312 1:N:0:19
ACTCCTACGGGAGGCAGCAGTAGGGAATCTTCGGCAATGGGGGCAACCCTGACCGAGCAACGCCGCGTGAGTGAAGAAGGTTTTCGGATCGTAAAACTCTGTTGTTAGAGAAGAACGTTAAGTAGAGTGGAAAATTACTTAAGTGACGGTATCTAACCAGAAAGGGACGGCTAACTACGTGCCAGCAGCCGCGGTAATACGTAGGTCCCAAGCGTTGTCCGGATTTATTGGGCGTAAAGCGAGCGCAGGTGGTTTCTTAAGTCTGATGTAAAAGGCAGTGGCTCAACCATTGTG
+
GGGGGGGGGGGGGGGGGGGGGGGGGGGGGGGGGGGGGGGGGGGGGGGGGGGGGGGGGGGGGGGGGGGGGGGGGGGGGGGGGGGGGGGGGGGGGGGGGGGGGGGGGGGGGGGGGGGGGGGGGGGGGGGGGGFGGFGGGGGGGGGGGGGGGGGGGGGGGGGGGGFGGGGGGGGGGGGGGGGGGGGGGGGGGGGGGGGGGGGGGGGGGGGGGGGGGGGGGGGGGGGGGGFGGGGGFGGGGGFGFGFFGGGGFGGGDGGFFFFFGFGGFCGFFFFFBF@FFFGFFFGFFFFFFFFFF4
@M04650:207:000000000-C238N:1:1101:15399:11342 1:N:0:19
ACTCCTACGGGAGGCAGCAGTAGGGAATCTTCGGCAATGGACGAAAGTCTGACCGAGCAACGCCGCGTGAGTGAAGAAGGTTTTCGGATCGTAAAACTCTGTTGTTAGAGAAGAACAAGGATGAGAGTAGAATGTTCATCCCTTGACGGTATCTAACCAGAAAGCCACGGCTAACTACGTGCCAGCAGCCGCGGTAATACGTAGGTGGCAAGCGTTGTCCGGATTTATTGGGCGTAAAGCGAGCGCAGGCGGTTTCTTAAGTCTGATGTGAAAGCCCCCGGCTCAACCGGGG
+
GGGGGGGGGGGGGGGGGGGGGGGGGGGGGGGGGGGGGGGGGGGGGGGGGGGGGGGDGGGGGGGGGGGFGGGGGGGGGGGGGGGGGGGGGGGGGGGGGGGGGGGGGGGGGGGGGGGGGGGGGGGGGGGGGGGGGGGGGGGGGGGGGGGGGGGGGGGGGGGGGGGGGFGGGGGGGGGGGGFGGGGGGGGGGGGGGGGGGGGGGFGGGGGGGGGGGGGGEGGGGGCGGGGGGGGGFGGGGGFGFGFFGGGGFDGGGGGFFFFFFFGGFGGFFFFFFFFFBFGFFFGFFF?<FFBF
@M04650:207:000000000-C238N:1:1101:17897:11362 1:N:0:19
ACTCCTACGGGAGGCAGCAGTGGGGAATATTGCACAATGGGCGCAAGCCTGATGCAGCCATGCCGCGTGTATGAAGAAGGCCTTCGGGTTGTAAAGTACTTTCAGCGGGGAGGAAGGGAGTGAGGTTAATAACCTTATTCATTGACGTTACCCGCAGAAGAAGCACCGGCTAACTCCGTGCCAGCAGCCGCGGTAATACGAAGGGGGCTAGCGTTGCTCGGAATCACTGGGCGGAAAGGGCGCGTAGGCGGCCGTATAAGTCGGGGGTGAAAGCCTGTGGCTCAACCACAGAAT
+
GGGGGGGGGGGGGGGGGGGGGGGGGGGGGGGGGFGGGGGGGGGEGGGGGGGGGGGGGGGGGGGGGGGGGGGGGGGGGGGGGG8FFFGGFGGGGGGGGFFGGGFEGGGGGGCGGFFFGEDGCFFGGFGFFFGG9BFGCGGGEC9,EFG@CCFFGGGGGGGGGGGGGGGECGCEGGFGGGFGGGGG7:FFFGGGCEG59CFCEFGGCC?7EEGCGECEGGF<EDC=CCFGGDFC>*9:CCFD:DDEGGGDFGG3CDCF4766+8CD@GC95<6*95<:?AFFF4D46<F(3)7>)-
@M04650:207:000000000-C238N:1:1101:15744:11362 1:N:0:19
ACTCCTACGGGAGGCAGCAGTAGGGAATCTTCGGCAATGGACGAAAGTCTGACCGAGCAACGCCGCGTGAGTGAAGAAGGTTTTCGGATCGTAAAACTCTGTTGTTAGAGAAGAACAAGGATGAGAGTAGAATGTTCATCCCTTGACGGTATCTAACCAGAAAGCCACGGCTAACTACGTGCCAGCAGCCGCGGTAATACGTAGGTGGCAAGCGTTGTCCGGATTTATTGGGCGTAAAGCGAGCGCAGGCGGTTTCTTAAGTCTGATGTGAAAGCCCCCGGCTCAACCGGGG
+
GGGGGGGGGGGFGGGGGGGGFGGGGGGGGGGGGGGGGGGGGGGGGGGGGGGGGGGGGGGGGGGGGGGFGGGGGGGGGGGGGGGGGGGGGGGGGGGGGGGGGGGGGGGGGGGGGGGGGGGGGGGGGGGGGGGGGGGGGGGGGGGGGGGGGGGGGGGGGGGGGGGGGGGGGGGGGGGGGGGGGGGGGGGGGGGGGGGCEGGGGGGGGGGGGGGGGGGGGGGGGGGGGGGGGGGGFGGGGGFGFGFFGGGGFGGGG3D=FFFFGFGGFGFBFFFF?BF>20>BE;9BFFFFFFB9
@M04650:207:000000000-C238N:1:1101:21585:11366 1:N:0:19
ACTCCTACGGGAGGCAGCAGTAGGGAATCTTCGGCAATGGGGGCAACCCTGACCGAGCAACGCCGCGTGAGTGAAGAAGGTTTTCGGATCGTAAAACTCTGTTGTTAGAGAAGAACGTGTGTGGGAGTGGAAAATCCATGCTGTGACGGTATCTAACCAGAAAGGGACGGCTAACTACGTGCCAGCAGCCGCGGTAATACGTAGGTCCCGAGCGTTGTCCGGATTTATTGGGCGTAAAGCGAGCGCAGGTGGTTTATTAAGTCTGGTGTAAAAGGCAGTGGCTCAACCATTGT
+
GGGGGGGGGGGGGGGGGGGGGGGGGGGGGGGGGGGGGGGGGDGGGGGGGGGGGGGGGGGGGGGGGGGFGGGGGGGGGGGGGGGGGGGGGGGGGFGCFGGGGGGGGGFGEFGGGGGGGFDFFFGGGGGGGC>CFBFGFCFGGGGG?CFFEGGGGGGAFGFFGGFCC<8>CEGEG:BFFCEGGGFCFGDFGCC@EGGGGGG?CEFGECFC8CGGGGGGGGGGGDCCECGGGGGFFEDGGD?C5C>EGGDG5*279*9;@@F4+=FG@F03>F?F4@DF1<CFFFGFFFF<?*9<A
@M04650:207:000000000-C238N:1:1101:14856:11369 1:N:0:19
ACTCCTACGGGAGGCAGCAGTGGGGAATATTGCACAATGGGGGAAACCCTGATGCAGCAACGCCGCGTGAGTGATGACGGTCTTCGGATTGTAAAGCTCTGTCTTTGGGGACGATAATGACGGTACCCAAGGAGGAAGCCACGGCTAACTACGTGCCAGCAGCCGCGGTAATACGTAGGTGGCGAGCGTTGTCCGGATTTACTGGGCGTAAAGGGAGCGTAGGCGGATTTGTAAGGGGGGTGTGAAATACCCGGGCTCAACCTGGGTGCTGCATTCCTAACTGGACATCTAT
+
FGGGGGGGGGGGGGGGGGGFGGGGGGGGFGGFGGGGGGGGF:FGGGGACFGGGGGGGGGFGGGGGGGGG7C<FFFGGGGG?CGGGFGCCFGGGGF<FFGG9F<FFC,<@:FGGEDB7ADFFCC@FEGE@F8D<F+CF=,,8>EEGGDF<F9DFGGGGFCFG@7FEF7<F7*BFB@:,;CCCFFE4*=EGGE1BBEE*38CFGGGFGG5E=CDDCE*17/C59EFCD**/9+<*<>+*)5).5.)*0:*07*0195)7)*1:>*9577?>4@=FF?4:)*9>A*9@);2319)
@M04650:207:000000000-C238N:1:1101:20658:11372 1:N:0:19
ACTCCTACGGGAGGCAGCAGTAGGGAATCTTCGGCAATGGACGAAAGTCTGACCGAGCAACGCCGCGTGAGTGAAGAAGGTTTTCGGATCGTAAAACTCTGTTGTTAGAGAAGAACAAGGTTGAGAGTAGAATGTTCATCCCTTGACGGTATCTAACCAGAAAGCCACGGCTAACTACGTGCCAGCAGCCGCGGTAATACGTAGGTGGCAAGCGTTGTCCGGATTTATTGGGCGTAAAGCGAGCGCAGGCGGTTTCTTAAGTCTGATGTGAAAGCCCCCGGCTCAACCGGGG
+
GGGGGGGGGGGGGGGGGGGGGGGGGGGGGGGGGGGGGGFGGGGGEGGGGGGGGGGGGGGGGGGGGGGGGGGGGGGGGGGGGGGGGGGGGGGGGGGGGGGGGGGGGGGGGGGGGGGGGGGGGGGGGGGGGGGGGGGGGGGGGGGGGGGGGGGGGGGGGGGGGGGGGGGGGGGGGGGGGGGGGGGGGGGGGGGGGGGGGGGGGGGGGGGGGGGGGGGGGGGGGGGGGGGGGGGGFGGGDGFGFGFFGGGGFGGG95C?FFBBGFGGF7CDFFFFFFF::<GFF>DFFFF?BFFF
@M04650:207:000000000-C238N:1:1101:19810:11389 1:N:0:19
ACTCCTACGGGAGGCAGCAGTGGGGAATATTGCACAATGGGGGAAACCCTGATGCAGCGACGCCGCGTGAAGGACGAAGTATTTCGGTATGTAAACTTCTATCAGCAGGGAAGAAAATGACGGTACCTGACTAAGAAGCCCCGGCTAATTACGTGCCAGCAGCCGCGGTAATACGTAAGGGGCAAGCGTTATCCGGATTTACTGGGTGTAAAGGGAGCGTAGACGGCTGTGTAAGTCAGATGTGAAAGGCTGGGGCTCAACCCCAGGACTGCATTTGAAACTATGCAGCTAG
+
GGGGGGGGGGGGGGGGGGGGGGGGGGGGGGGGGGGGGGGGGGGGGGGGGGGGGGGGGGGGGGGGGGGGGGGFGGGGGGGGGGFFFFEGGGGGGGGGGGGGFGGGFGGGGGGGGGGGGGGGFGG7FGGGFFGGGGDGGGGGGGGGGGGGGGGGGGGGGGGGGGGGGGGGGCCGGGGGGGGGGDGGGCFCGGDGGGGGDGGGGGGGGGGEGFEGFCECEGGGGDGGGCEGGGGG=F7CDCF>FGFFF7DGFGGGGCGD>FFFGF<53<C6FFFFFF885-:7?DFFFF=-:@67
@M04650:207:000000000-C238N:1:1101:8196:11404 1:N:0:19
ACTCCTACGGGAGGCAGCAGTAGGGAATCTTCGGCAATGGACGAAAGTCTGACCGAGCAACGCCGCGTGAGAGAAGAAGGTTTTCGGATCGTAAAACTCTGTTGTTAGAGAAGAACAAGGATGAGAGTAGAATGTTCATCCCTTGACGGTATCTAACCAGAAAGCCACGGCTAACTACGTGCCAGCAGCCGCGGTAATACGTAGGTGGCAAGCGTTGTCCGGAGTTATTGGGCGTAAAGCGAGCGCAGGCGGTTTCTTACGTCTGATGTGAAAGCCCCCGGCTCAACCGGGG
+
GGGGGGGGGGGGGGGGGGGGGFGGGGGGGGGFGGEFGGGGGGGGGGGGGGGGGGEGGGGGGGGGGGGGGGGFGGGGGGGGG?FGGGGGGEGGGFGGGGGGGGGGGGGGFFGGGGGGGGGGGDGGGGGBEGCFGGGGGGGFGFGFFGGDGGFDDA,=FG9DCGGDG<CFGGGGGGGGGGGGGFC;DGGGF:EGEGGGCFFGFBFEE;CFFGGGGEBEGGGGDG8*;6FDCDFGFGGGGCFGFGFFDGCGFGGC>/*9/96**)19>F>:?FFFFFF>:?C@DB<3@FF?>@>>
@M04650:207:000000000-C238N:1:1101:27123:11448 1:N:0:19
ACTCCTACGGGAGGCAGCAGTGGGGAATATTGCACAATGGGCGAAAGCCTGATGCAGCGACGCCGCGTGAGGGAAGAAGGTTTTCGGATTGTAAACCTCTGTCTTCGGGGACGATAATGACGGTACCTAAGGAGGAAGCCACGGCTAACTACGTGCCAGCAGCCGCGGTAATACGTAGGTGGCAAGCGTTGTCCGGATTTACTTGGCGTAAAGGGAGCGTAGGCGGATCTTTAAGTGGGATGTGAAATATTCGGGCTCAACCTGGGGGCTGCATTACAAACTGGGGATCTAG
+
<@,CE<@@:@FG@@CG7FC,<C@<FG;FCF<CE9,-CE<F@@@::C+E8FG<CFG<,,6@C:::F:=>>,,C,CBE844,E?<B?CC+BF,5<,<EB,::?CE@FBF=+8@FG@FDGD9FFCCFFBDF>,DBB,+@FCGCFFED**5>>F;7FFF:CFC@FFFG7::CFGCBB<7C+8*?9CBC+**4CE**+5****/32<++<6:/;**A+0CG:<39C9*<**/:C*++9+*<0*5C6C6=7:7>/***207:>>6*2)7*<*)()85>F=F*42>?:<76))58(=?A
@M04650:207:000000000-C238N:1:1101:16289:11533 1:N:0:19
ACTCCTACGGGAGGCAGCAGTGGGGAATATTGCACAATGGGGGAAACCCTGATGCAGCAACGCCGCGTGAGTGATGACGGTCTTCGGATTGTAAAGCTCTGTCTTTGGGGACGATAATGACGGTACCCAAGGAGGAAGCCACGGCTAACTACGTGCCAGCAGCCGCGGTAATACGTAGGTGGCGAGCGTTGTCCGGATTTACTGGGCGTAAAGGGAGCGTAGGCGGATTTTTAAGTGGGATGTGAAATACCCGGGCTCAACCTGGGTGCTGCATTCCAAACTGGAAATCTAG
+
GGGGGGGGGGGGGGGGGGGGGGGGGGGGGGGGGGGGGGGGGGGGGGGGGGGGGGGGGGGGGGGGGGGGGGGGGGGGGGGGGGGGGGGGGGGGGGGGGGGGGGGGGGGGGGGGGGGGGGGGGGGGGEFGGGGGGGGGGGGGGGGGGGGGGGGGGGGGGGGGDGGGGGGGGGGGGGGFDGGGGGGGGGGGGGGGGGGG5EGGGGGGGFCGGDEFGGG=EGGDGGCGGGGGDF<F@CFGG=@7FDFFCFGGFGGGDGDEFFFFGFGGF3C?FFFFFFFF4>>*54?@?F*64?F)
@M04650:207:000000000-C238N:1:1101:8401:11567 1:N:0:19
ACTCCTACGGGAGGCAGCAGTGGGGAATATTGCACAATGGGGGAAACCCTGATGCAGCAACGCCGCGTGAGTGATGACGGTCTTCGGATTGTAAAGCTCTGTCTTTGGGGACGATAATGACGGTACCCAAGGAGGAAGCCACGGCTAACTACGTGCCAGCAGCCGCGGTAATACGTAGGTGGCGAGCGTTGTCCGGATTTACTGGGCGTAAAGGGAGCGTAGGCGGATTTTTAAGTGGGATGTGAAATACCCGGGCTCAACCTGGGTGCTGCATTCCAAACTGGAAATCCAG
+
GGGGGGGGGGGGGGGGGGGGGGGGGGGGGGGGGGFGGGGGGGGGGGGGGGGGGGGGGGGGGGGGGGGGGDGGGGGGGGGGGGGGGGGGGGGGGFGGGGGGGGFGFGCGGGGGGGGGGGGGGGGGFFFGGFGGFGGGGGGGGDGGG+CFGGGGGFGFGGGGGGGGGDCFFE7CGGGGGGGFGGGGGGDGGGGGGGGGEEGCGGGFGGGG:>:5FGCEECDDEGEFDEG:ED0CFFGFFF@FFGFFDDDG4C9FCCD@E>*6::<F>G9<>*9?FF@@<<FFF<FFFFFAD0*5
@M04650:207:000000000-C238N:1:1101:21311:11579 1:N:0:19
ACTCCTACGGGAGGCAGCAGTAGGGAATCTTCGGCAATGGGGGCAACCCTGACCGAGCAACGCCGCGTGAGTGAAGAAGGTTTTCGGATCGTAAAACTCTGTTGTTAGAGAAGAACGTTGGTGAGAGTGGAAAGCTCATCAAGTGACGGTAACTACCCAGAAAGGGACGGCTAACTACGTGCCAGCAGCCGCGGTAATACGTAGGTCCCGAGCGTTGTCCGGATTTATTGGGCGTAAAGCGAGCGCAGGTGGTTTATTAAGTCTGGTGTAAAAGGCAGTGGCTCAACCATTGT
+
GGGGGGGGGGGGGGGGGGGGGGGGGGGGGGGGGGGGGGGGGGGGGGGGGGGGGGGGGGGGGGGGGGGGGGGGGGGGGGGGGGGGGGGGGGGGGGGGGGGGGGGGGGGGGGGGGGGGGGGGGGGGGGGGGGGGGGGGGGGGGGGGGGGGGGGGGGGGGGGGGGGGDGGGGGGGGGGGGGGGGGGGGGGGGGGGGGGGDGGGGGGGGGGGGGGGGGDGGGGGGGGGGFGGGGGGFEGGGGFGFGFFGGGGF>FGGCFFFFFFGFGGFGFBFF?BFFDFFFGFFFGFFF:?FFFFF
@M04650:207:000000000-C238N:1:1101:25907:11608 1:N:0:19
ACTCCTACGGGAGGCAGCAGTAGGGAATCTTCGGCAATGGGGGCAACCCTGACCGAGCAACGCCGCGTGAGTGAAGAAGGTTTTCGGATCGTAAAACTCTGTTGTTAGAGAAGAACGTGTGTGGGAGTGGAAAATCCATGCAGTGACGGTATCTAACCAGAAAGGGACGGCTAACTACGTGCCAGCAGCCGCGGTAATACGTAGGTCCCGAGCGTTGTCCGGATTTATTGGGCGTAAAGCGAGCGCAGGTGGTTTATTAAGTCTGGTGTAAAAGGCAGTGGCTCAACCATTGT
+
GGGGGGGGGGGGGGGGGGGGGGGGGGGGGGGGGGGGGGGGGGGGGGGGGGGGGGGGGGGGGGGGGGGGGGGGGGGGGGGGFGGGGGGGGGGGGGGGGGGGGGGGGGGGGGGGGGGGGGGGGGGGGFGGGGGGGGGGGGGGGGGGGFGGGGGGGGGGGFGGGGFGGGGGGGGGGFFGGGGGGGGGFGGGGGGGGGGGGGGGGFGFGGGGGGGGGGGGGGCGGGECEGCFGCGGFGGGCFFGFDDEGGDDF9>FDCCFFFFFGFGGFC*45B*69?>>:<7FF?FFF?FFFFFFF
@M04650:207:000000000-C238N:1:1101:19756:11641 1:N:0:19
ACTCCTACGGGAGGCAGCAGTAGGGAATCTTCCACAATGGGCGAAAGCCTGATGGAGCAACGCCGCGTGTGTGATGAAGGGTTTCGGCTCGTAAAACACTGTTGTAAGAGAAGAATGACATTGAGAGTAACTGTTCAATGTGTGACGGTATCTTACCAGAAAGGAACGGCTAAATACGTGCCAGCAGCCGCGGTAATACGTAGGTGGCGAGCGTTGTCCGGATTTACTGGGCGTAAAGGGAGCGTAGGCGGATTTTTAAGTGGGATGTGAAATACCCGGGCTCAACCTGGGTGC
+
GGGGGGGGGGGGGGGGGGGGGGGGGGGGGGGGGGGGGGGGGGGGGGGGGGGGGGGGGGGGGGGGGGGGGGGGGGGGGGGGGGGGGGGGGGGGGGGGGGGGGGGGGGGGGGGGGGGGGFGGGGGGGGGGGGGGGGGGGGGGGGGGGGGGGFGGGGGGGGGGGGGGGGGGGGGGGGGGGGGGGGGGGGGGGGGGGGGGGGGGGGGGFGGGGGGGGGGGGGGGGGGDFGGFGGCFEGDGGGFG:D3>DDGG?GGDGDGFFFFFGFGGFGG3FFFFFFFFFFGEE95FFF5?<F>,8(
@M04650:207:000000000-C238N:1:1101:13474:11663 1:N:0:19
ACTCCTACGGGAGGCAGCAGTGGGGAATATTGCACAATGGGCGCAAGCCTGATGCAGCCATGCCGCGTGTATGAAGAAGGCCTTCGGGTTGTAAAGTACTTTCAGCGGGGAGGAAGGGAGTGAGGTTAATAACCTTATTCATTGACGTTACCCGCAGAAGAAGCACCGGCTAACTCCGTGCCAGCAGCCGCGGTAATACGGAGGGTGCAAGCGTTAATCGGAATTACTGGGCGTAAAGCGCACGCAGGCGGTCTGTCAAGTCGGATGTGAAATCCCCGGGCTCAACCTGGGAAC
+
GGGGGGGGGGGGGGGGGGGGGGGGGGGGEFGGGGGGFEFFFGGGGGGGGGGGFGGGGGGGGGGFFGGGEFGGDGFFGGGGGFCFGGGCFG7=DGGGGGGGFFGFGGEGGGFCC:DDFF8CFGGGF=F=CFGGF=FG<=<DFGFFCCCFG@CFGEGGGECFFGG7CFEC*CFGFFGGGGGCGGGGGGGGG>EEE3CDEFGFEEGGGE85CGG5E58;:D*>E*2/8C9CAFFFBCD:3:6>:5)09DD3)9D7C5CFFFF?G=D5)195@FFFFBF6:,>5D099*;5(.:@0:-
@M04650:207:000000000-C238N:1:1101:26404:11707 1:N:0:19
ACTCCTACGGGAGGCAGCAGTAGGGAATCTTCGGCAATGGACGAAAGTCTGACCGAGCAACGCCGCGTGAGTGAAGAAGGTTTTCGGATCGTAAAACTCTGTTGTTAGAGAAGAACAAGGATGAGAGTAGAATGTTCATCCCTTGACGGTATCTAACCAGAAAGCCACGGCTAACTACGTGCCAGCAGCCGCGGTAATACGTAGGTGGCAAGCGTTGTCCGGATTTATTGGGCGTAAAGCGAGCGCAGGCGGTTTCTTAAGTCTGATGTGAAAGCCCCCGGCTCAACCGGGG
+
GGGGGGGGGGGGGGGGGGGGGGGGGGGGGGGGGGGGGGGGGGGGGGGGGGGGGGGGGGGGGGGGGGGGGGGFGGGGGGGGGGGGGGGDGGGGGGGGGGGGGGGGGGGGGGGGGGGGGGGGFFGGGGGGGGGGGGGCGGGGGGGGGGGGGDGGGGGGGGGGGFGGGGGGGGGGGGGGGGGGGGGGGGGGGGGGGGGGGGGGGGGGD9BGGGGGGGCEEGGDGG=*89CFFFGGFGGGG3@DEDE>GGGGECGG>DCB?FFFGFGGF>*6*=@FFFFF:?D@>>/7FFF?>ED;
@M04650:207:000000000-C238N:1:1101:11619:11722 1:N:0:19
ACTCCTACGGGAGGCAGCAGTGGGGAATATTGCACAATGGGCGAAAGCCTGATGCAGCGACGCCGCGTGGAGGAAGAAGGTTTTCGGATTGTAAACTCCTGTCTTCGGGGACGATAATGACGGTACCCGAGGAGGAAGCCACGGCTAACTACGTGCCAGCAGCCGCGGTAAAACGTAGGTGGCAAGCGTTGTCCGGAATTACTGGGTGTAAAGGGAGCGCAGGCGGGATGATAAGTTGGACGTGAAATCTATGGGCTCAACCCATAGCGTGCGTTCAAAACTATTGTTCTTGCG
+
GGGGGGGGGGGGGGGGGGGGGGGGGGGGAFGGGGGGGGGGGGGGGGGGGGGGGGGGGGGEGGGGGGGGGGGFGEFGGFFGFGGGGGGGGGGGGGGGGFGGGGGGGGGGGGGEGGGGGGGGGGGGGGGGGGEGCBF>FGGGGGEGGG>CEGCCGC@:C;7<?BFGGGGGG7F9<CEGCECGF7C8CEGGEGGGGGEGDCCG?EFFGGFC>?FFFDEFGGDD5>EGEGG=EDGGFG:FFGF4;7<)9DFGFGGGFGGFF:=FFFGDF:C>DEDB>D3B?AF?5::@?FFF27FF)-
@M04650:207:000000000-C238N:1:1101:13920:11728 1:N:0:19
ACTCCTACGGGAGGCAGCAGTAGGGAATCTTCGGCAATGGACGAAAGTCTGACCGAGCAACGCCGCGTGAGTGAAGAAGGTTTTCGGATCGTAAAACTCTGTTGGTAGAGAAGAACGTTGGTGAGAGTGGAAAGCTCATCAAGTGACGGTAACTACCCAGAAAGGGACGGCTAACTACGTGCCAGCAGCCGCGGTAATACGTAGGTCCCGAGCGTTGTCCGGATTTATTGGGCGTAAAGCGAGCGCAGGTGGTTTATTAAGTCTGGTGTAAAAGGCAGTGGCTCAACCATTGT
+
GGGGGGGGGGGGGGGGGGGGGGGGGGGGGGGGGGGGGGGGGGGGGGGGGGGGGGGGGGGGGGGGGGGGGGGGGGGGGGGGFGGGGGGGGGGGGGGGGGGGGGGGGGGGGGGGGGGGGFGGGGGGGGGFGGGGGGGGGGGGGGGGGGGGGGGGGGGFFGGGGGGGFEGGGGGD@GFGGGGGGFGGGGGGGGGGGGGGGGGGGGGGGGFGGGGGGGGGGDGGGGEDCEGGGGGGFGGGGFFGFDEBGDGGF9CG7C4?=FFFGFGFFGC<;FF4FFEFFF<FF<5FFFFB??64A
@M04650:207:000000000-C238N:1:1101:19151:11730 1:N:0:19
ACTCCTACGGGAGGCAGCAGTGGGGAATATTGCACAATGGGCGAAAGCCTGATGCAGCGACGCCGCGTGAGGGAAGAAGGTTTTCGGATTGTAAACCTCTGTCTTCGGGGACGATAATGACGGTACCCGAGGAGGAAGCCACGGCTAACTACGTGCCAGCAGCCGCGGTAAAACGTAGGTGGCAAGCGTTGTCCGGATTTACTGGGCGTAAAGGGAGCGTAGGCGGATTTTTAAGTGGGATGTGAAATACCCGGGCTCAACCTGGGTGCTGCATTCCAAACTGGAAATCTAG
+
GGGGGGGGGGGGGGGGGGGGGGGGGGGGGGGGGGGGGGGGGGGGGGGGGGGGGGGGGGGGGGGGGGGFGGGGGGGGGGGGGGGGGGGGGGGGGGGGGGGGGGGGGGGGGGGGGGGGGGGGGGGGGGGGGGGGGGGGGGGGGGGGGGGGGGGGGGGGGGGGGGGGGGGGGGGGGGGGGGGGGGGGGGGGGGGG?FGGDCGGGGGGGGGGGGGFG9ECGGGGGGGGGG5CGGGGFGGGGGFD4CFFFGGGFGGGGGGFBFFFGFGGFG*4BFFFFFFFDFGFFFGFFFFDFB45
@M04650:207:000000000-C238N:1:1101:19755:11731 1:N:0:19
ACTCCTACGGGAGGCAGCAGTAGGGAATCTTCGGCAATGGACGAAAGTCTGACCGAGCAACGCCGCGTGAGTGAAGAAGGTTTTCGGATCGTAAAACTCTGTTGTTAGAGAAGAACAAGGATGAGAGTAGAATGTTCATCCCTTGACGGTATCTAACCAGAAAGCCACGGCTAACTACGTGCCAGCAGCCGCGGTAATACGTAGGTGGCAAGCGTTGTCCGGATTTATTGGGCGTAAAGCGAGCGCAGGCGGTTTCTTAAGTCTGATGTGAAAGCCCCCGGCTCAACCGGGG
+
GGGGGGGGGGGGGGGGGGGGGGGGGGGGGGGGGGGGGGGGGGGGGGGGGGGGGGGGGGGGGGGGGGGGGGGGGGGGGGGGGGGGGGGGGGGGGGGGGGGGGGGGGGGGGGGGGGGGGGGGGGGGGGGGGGGGGGGGGGGGGGGGGGGGGGGGGGGGGGGGGGGGGGGGGGGGGGGGGGGGGGGGGGGGGGGGGGGGGGFGGGGGGGGFGGGGGGGGGGGGGGEEGGGGGGGGFGGGGGFGFGFFGGGGFGGGD<D=FBFFGFGGFGGFFFFFFFFFB?GEFFDEFFFFFFFF
@M04650:207:000000000-C238N:1:1101:9264:11758 1:N:0:19
ACTCCTACGGGAGGCAGCAGTAGGGAATCTTCGGCAATGGACGAAAGTCTGACCGAGCAACGCCGCGTGAGTGAAGAAGGTTTTCGGATCGTAAAACTCTGTTGGTAGAGAAGAACGTTGGTGAGAGTGGAAAGCTCATCAAGTGACGGTAACTACCCAGAAAGGGACGGCTAACTACGTGCCAGCAGCCGCGGTAATACGTAGGTCCCGAGCGTTGTCCGGATTTATTGGGCGTAAAGCGAGCGCAGGTGGTTTATTAAGTCTGGTGTAAAAGGCAGTGGCTCAACCATTGT
+
GGGGGGGGGGGGGGGGGGGGGFGGGGGGGGGGGGGGGGGGGGGGGGGGGGGGGGGGGGGGGGGGGGGFGGGGGGGGGGGGGGGGGGGGGGGGGGGGGGGGGGGGGGGGGGGGGGGGGFG?DGDGGFGGGFFGGGFGGGGGGGCGG9FGGGGGGGGGGGGGGGCGGGGFGGGGGGGGGCCFFGGGGGGGGGCEGGGDE9<CGFGGGGGFGGDGGGGGGGGFEGDGGGCFGGG5;=DGCGFGFGEFDGGD@FGF<FGFFFFF78>FFGG?:FFFFFEFFFGFFFFFFF70:FFBF
@M04650:207:000000000-C238N:1:1101:18357:11769 1:N:0:19
ACTCCTACGGGAGGCAGCAGTGGGGAATATTGCACAATGGGCGAAAGCCTGATGCAGCGACGCCGCGTGAGGGAAGAAGGTTTTCGGATTGTAAACCTCTGTCTTCGGGGACGATAATGACGGTACCCGAGGAGGAAGCCACGGCTAACTACGTGCCAGCAGCCGCGGTAATACGTAGGTGGCGAGCGTTGTCCGGATTTACTGGGCGTAAAGGGAGCGTAGGCGGATTTTTAAGTGGGATGTGAAATACCCGGGCTCAACCTGGGTGTTGCATTCCAAACTGGAAATCTAG
+
GGGGGGGGGGGCFG@FEEDGGGGGGGGGGGGGGDEEGGGGGG6FFBFEGGGGGGGGGGGGGG7FEEEFGFFGGGFGGGGGGDBFEGGCFGGGGGGGGFGGAG?FGE@FEF@=>CCGGGGCFCBFFGAGGGGGCFCFGFFCF@EGFCGGGGGFCCCFFFAFDFGGGDE74*<F:FBFGGGG@FGCE=EEGGCA7:8C>EGCF+<CCCE5C=5C+<855)9C5)*<CC*7:CCFFGGF7C4*<DF=CF7>@F7DCC<)57?**02*.104)774*=FF42098<G?4)16)=*)
@M04650:207:000000000-C238N:1:1101:17679:11779 1:N:0:19
ACTCCTACGGGAGGCAGCAGTAGGGAATCTTCGGCAATGGACGAAAGTCTGACCGAGCAACGCCGCGTGAGTGAAGAAGGTTTTCGGATCGTAAAACTCTGTTGTTAGAGAAGAACAAGGATGAGAGTAGAATGTTCATCCCTTGACGGTATCTAACCAGAAAGCCACGGCTAACTACGTGCCAGCAGCCGCGGTAATACGTAGGTGGCAAGCGTTGTCCGGATTTATTGGGCGTAAAGCGAGCGCAGGCGGTTTCTTAAGTCTGATGTGAAAGCCCCCGGCTCAACCGGGG
+
GGGGGGGGGGGGGGGGGGGGGGGGGGGGGGGGGGGGGGGGFGGGGGGGGGGGGGGGGGGGGGGGGGGGGGGGGGGGGGGGGGGGGGGGGGGGGGGGGGGGGGFGGGGGGGGGGGGGGFGGGFGFGGGGGGGGGGGGGGGGGGGGFFGGGGGGGGGGGGGGGGFGGGGGGGGGGGGGGFGGGGGGGGGGGGGGGGGGGGFFGGGGGGFFFGGGDGEGGGD7CD=EGC:FGGF545CCCCFGFGFFGG:DFGDGDGCFFFFBGFGGF7CAFFF*9FFF?FGFEB)5==?:97@6
@M04650:207:000000000-C238N:1:1101:7978:11788 1:N:0:19
ACTCCTACGGGAGGCAGCAGTAGGGAATCTTCGGCAATGGACGAAAGTCTGACCGAGCAACGCCGCGTGAGTGAAGAAGGTTTTCGGATCGTAAAACTCTGTTGTTAGAGAAGAACAAGGATGAGAGTAGAATGTTCATCCCTTGACGGTATCTAACCAGAAAGCCACGGCTAACTACGTGCCAGCAGCCGCGGTAATACGTAGGTGGCAAGCGTTGTCCGGATTTATTGGGCGTAAAGCGAGCGCAGGCGGTTTCTTAAGTCTGATGTGAAAGCCCCCGGCTCAACCGGGG
+
GGGGGGGGGGGGGGGGGGGGGGGGGGGGGGGGGGGGGGGGGGGGGGGGGGGGGGGGGGGGGGGGGGGGGGGGGGGGGGGGGGGGGGGGGGGGGGGGGGGGGGGGGGGGGGGGGGGGGGGGGGGGGGGGGGGGGGGGGGGGGGGGGGGGGGGGGGGGGGGGGFFGGGGGGGGGEGGGGGGGGGGGGGGGGGGGGGGGCGGGGGGFGGGGGGGGGGEGGGGGGGDCGGGGGGGGFGGGGGFGFGBDGGGGFGGD5DGFFFFFFFGGFCCAFF=FFF4>:0C>EF<@FF??FFFF
@M04650:207:000000000-C238N:1:1101:15195:11789 1:N:0:19
GTGCCAGCAGCCGCGGTAATACGGAGGGTGCAAGCGTTAATCGGAATTACTGGGCGTAAAGCGCACGCAGGCGGTTTGTTAAGTCAGATGTGAAATCCCCGCGCTTAACGTGGGAACTGCATTTGAAACTGGCAAGCTAGAGTCTCGTAGAGGGGGGTAGAATTCCAGGTGTAGCGGTGAAATGCGTAGAGATCTGGAGGAATACCGGTGGCGAAGGCGGCCCCCTGGACGAAGACTGACGCTCAGGTGCGAAAGCGTGGGGAGCAAACAGGATTAGAAACCCGAGTAGTCC
+
GGGGGGGGGGGGGGGGGGGGGGGGGGGGGGGGGGGGGGGFGGGGGGGGFFGGGGGGGGGGGGEGGGGGGGGGGGGGGGGGGFGFGGGGGGGGGGGGGGGGGGGGGGGGGGGGGGGGGGGGGGGGGGGGGGGGGGGGGGGGGGGGGGGGGGGGGGGGGGGGGGGGGGGGGGGGGGGGGGGGGGGGGGGGGGGFGGGGGGGGGGGGGGGGGGGGGGGGGGGGGGGGGGGGGGGGFGGGFGFGFGDFGGGFFGGGGDGFE5@BGFGDBCG>FFFFFFFFFFGFF<DEFFF:B@FB
@M04650:207:000000000-C238N:1:1101:26266:11793 1:N:0:19
ACTCCTACGGGAGGCAGCAGTGGGGAATATTGCACAATGGGCGAAAGCCTGATGCAGCGACGCCGCGTGAGGGAAGAAGGTTTTCGGATTGTAAACCTCTGTCTTCGGGGACGATAATGACGGTACCCGAGGAGGAAGCCACGGCTAACTACGTGCCAGCAGCCGCGGTAAAACGTAGGTGGCAAGCGTTGTCCGGAATTACTGGGTGTAAAGGGAGCGCAGGCGGAATGCCAAGTTGAATGTGAAAACTATGGGCTCAACCCATAGACTGCGTTCAAAACTGGCGTTCTTG
+
GGGGGGGGGGGGGGGGGGGGGGGGGGGGGGGGGGGGGGGGGGGGGGGGGGGGGGGGGGGGGGGGGGGGGGGGGGGGGGGGGGGGGGGGGGGGGGGGGGGGGGGGGGGGGGGGGGGGGGGGGGGGGGGGGGGGGGGGGGGGGGGGGGGGGGGGGGGGGGGGGGGGGGGG:EGGGGGGGGGFFGGGGGGGEGGGGGGGGGGGGGGGGGCG8CFGGGGGGGGGGGGGGGGGGGGEFGG7CFFG6FBFFGGGFFFDGD*7@FFFCFGG?GGFFFFFFFBF?<FFFFG@FF>>FFFF
@M04650:207:000000000-C238N:1:1101:3614:11840 1:N:0:19
ACTCCTACGGGAGGCAGCAGTAGGGAATCTTCGGCAATGGACGAAAGTCTGACCGAGCAACGCCGCGTGAGTGAAGAAGGTTTTCGGATCGTAAAACTCTGTTGTTAGAGAAGAACAAGGATGAGAGTAGAATGTTCATCCCTTGACGGTATCTAACCAGAAAGCCACGGCTAACTACGTGCCAGCAGCCGCGGTAATACGTAGGTGGCAAGCGTTGTCCGGATTTATTGGGCGTAAAGCGAGCGCAGGCGGTTTCTTAAGTCTGATGTGAAAGCCCCCGGCTCAACCGGGG
+
GGGGGGGGGGGGGGGGGGGGGGGGGGGGGGGGGGGGGGGGGGGGGGGGGGGGGGGFGGGGGGGGGGGGGGGGGEGGGGGGGGGGGGGGDGEGGGGGGGGGGGGGGGGGGGGGGGGGGGGGGFGGGGGGGGGGGGGGGGGGGGGGGGGGGGGGGGGFGGGGGGGGGGGGGGGGGGGGGGGGGGGGGFGGGGGGGGGGGGGGGGGGEFGGGGGGGGEDGGGGGGGECFGGGGGGFGGGGFFFFGFFDGGDDDGGCCGFFF?FGFGGFFGFFFF=@FFFFBGFFF)<@FFFFFFB
@M04650:207:000000000-C238N:1:1101:4688:11897 1:N:0:19
ACTCCTACGGGAGGCAGCAGTAGGGAATCTTCGGCAATGGGGGCAACCCTGACCGAGCAACGCCGCGTGAGTGAAGAAGGTTTTCGGATCGTAAAGCTCTGTTGTAAGAGAAGAATGTGTGTGAGAGTGGAAAGTTCACACAATGACGGTAACTTACCAGAAAGGGACGGCTAACTACGTGCCAGCAGCCGCGGTAATACGTAGGTCCCGAGCGTTGTCCGGAATTACTGGGTGTAAAGGTAGCGCAGGCGGGATGATAAGTTGGACGTGAAATCTATGGGCTCAACCCATAGC
+
GGGGGGGGCED7FEGGDGGGGGGGGGFGGGGGGGGCFGGGG7CFCFGGGGG8FF7:FEGGFGGGDGGGFG@FFGFGFGGFGGGGGGGCEGGGFFFGGGGGGGGFGFGGGGGGGGFGGGGGDGFGGG8FGFGGFFGGGGGGGGFGFGGFGGGGGGGGGGFC<D@,@:BF7EFEFFFBFG:F8CFG7EG7FG8EECEG8C9ECGGGEGGGGGG5C*?=*9CG=5*=CGFFGFF*7=<F*:6D6>?65DD<5C<DD3>D6FFFC@GF6<D9@3>:4@FFABG:>19>**<?:@@B:4
@M04650:207:000000000-C238N:1:1101:10327:11946 1:N:0:19
ACTCCTACGGGAGGCAGCAGTGGGGAATATTGCACAATGGGGGAAACCCTGATGCAGCGACGCCGCGTGAGCGAAGAAGTATTTCGGTATGTAAAGCTCTATCAGCAGGGAAGAAAATGACGGTACCTGACTAAGAAGCCCCGGCTAACTACGTGCCAGCAGCCGCGGTAATACGTAGGGGGCAAGCGTTATCCGGATTTACTGGGTGTAAAGGGAGCGTAGACGGCATGGTAAGTTTGAAGTGAAATCCCAGGGCTCAACCCTGGGACTGCTTTGAAAACTATCAAGCTAG
+
GGGGGGGGGGGGGGGGGGGGGGGGGGGGGGGGGGGGGGGGGGGGGGGGGGGGGGGGGGGGGGGGGGGGGGGGGGGGGGGGGGGGGGGGGGGGGGGGGGGGGGGGGGGGGGGGGGGGGGGGGGGGGGGGGGGGGGGGGGGGGGGGGGGGGGGGGGGGGGGGGGGGGGGGGGGGGGFCGGGGGGGGFGFGGGGGGGGGGDDGGGGGGGGECEECFGGGGCDGGGGGGGGGGGGGFGGGGFFGFGFFGGGGFFGFFGGFFFFFGFGGFGG:FFFFFFFFFFGFFBCF=FFFFF48
@M04650:207:000000000-C238N:1:1101:5792:11982 1:N:0:19
ACTCCTACGGGAGGCAGCAGTAGGGAATCTTCGGCAATGGACGAAAGTCTGACCGAGCAACGCCGCGTGAGTGAAGAAGGTTTTCGGATCGTAAAACTCTGTTGGTAGAGAAGAACGTTGGTGAGAGTGGAAAGCTCATCAAGTGACGGTAACTACCCAGAAAGGGACGGCTAACTACGTGCCAGCAGCCGCGGTAATACGTAGGTCCCGAGCGTTGTCCGGATTTATTGGGCGTAAAGCGAGCGCAGGTGGTTTATTAAGTCTGGTTTAAAAGGCAGTGGCTCAACCATTGTT
+
FGGGGGGGGGGGGGGGGGGGGGGGGGGGGGGGGGGGGGGGGGDGGDFGGGGGGGGGGGGGGGGGGGGGGGDGGGGGGGFGGGGGGGGGGGGGGG7FFGGGGGGGGGGGGGFGDGGGGGGEFGFFDGGGGGGGFGGGGGFAFFGFGDGGDCFGGGGFFGCFF7FF7FCFECDG@FFGGGGGDFGGGGGGGCCGEGECEG9CEB@CCGGC;E5EGGGGDCFFEGEGG??FG*<=<GGEGCFFB<77CD7<3CGCDFG69BFF7@FG=<*)74@66?)5(,CF@65?6F?:?FF2:)
@M04650:207:000000000-C238N:1:1101:4513:12014 1:N:0:19
ACTCCTACGGGAGGCAGCAGTAGGGAATCTTCGGCAATGGACGAAAGTCTGACCGAGCAACGCCGCGTGAGTGAAGAAGGTTTTCGGATCGTAAAACTCTGTTGGTAGAGAAGAACGTTGGTGAGAGTGGAAAGCTCATCAAGTGACGGTAACTACCCAGAAAGGGACGGCTAACTACGTGCCAGCAGCCGCGGTAATACGTAGGTCCCGAGCGTTGTCCGGATTTATTGGGCGTAAAGCGAGCGCAGGTGGTTTATTAAGTCTGGTGCAAAAGGCAGTGGCTCAACCATTGT
+
GFFGGGDGCGGGGGGGGGGGGGGGGGGGGGGGGGGGGGGCDGGGEGCFGGGGGGCGGGEGGGGGCGGFGEEGGGCEFFGGGGGGGGGGGGGGGGGGGGGGGGGGGGFFGGGGGGGGGGGFF:3?FFGGFCGGFGGFGFGGGGGGGFGEGGF@CGFGGGGCE@DF8CFGEEGGGFCGFGGGGGGGGGD7EFEGD>EGDGGGGGGFGF9CGGDDE5EGGGGFCGGGGC?C9>C=:EDEC9BFBGFFGGCCBC<DCCC?@?*9?@77B*::B4@?F?3>(,2;70CF?@F:<FF9:
@M04650:207:000000000-C238N:1:1101:21287:12016 1:N:0:19
ACTCCTACGGGAGGCAGCAGTGGGGAATATTGCACAATGGGCGCAAGCCTGATGCAGCCATGCCGCGTGTATGAAGAAGGCCTTCGGGTTGTAAAGTACTTTCAGCGGGGAGGAAGGGAGTGAGGTTAATAACCTTATTCATTGACGTTACCCGCAGAAGAAGCACCGGCTAACTCCGTGCCAGCAGCCGCGGTAATACGGAGGGTGCAAGCGTTAATCGGAATTACTGGGCGTAAAGCGCACGCAGGCGGTCTGTCAAGTCGGATGTGAAATCCCCGGGCTCAACCTGGGTGC
+
GGGGGGGGGGGGGGGGGGGGGGGGGGGGGGGGGGGGGGGGGGGGGGGGGGGGGGGGGGGGGGGGGGGGGGGGGGGGGGGGGGGGGGGGGGGGGGGGGGGGGGGGGGGGGGGGGGGGGGGGGGGGGGGGGGGGGGGGGGGGGGGGGGGGGGGGGGGGGGGGGGGGGGGGGGGGGGGGGGGGGGGGGGGGGGGGGGGGFGGGGGGGGGGGGGGGGGGDGGGGDDEGGGGGGGGGFGGG:FFGE:EFGGGGE5DDGGGFFF=FGFGG37C???FFFFFFFFGFFFGFFFFFBFF??0
@M04650:207:000000000-C238N:1:1101:10422:12028 1:N:0:19
ACTCCTACGGGAGGCAGCAGTGGGGAATTTTGCGCAATGGGCGAAAGCCTGACGCAGCAACGCCGCGTGCGGGATGACGGCCTTCGGGTTGTAAACCGCTTTCAGCAGGGATGATAATGACAGTACCTGCAGAAGAAGCTCCGGCTAACTACGTGCCAGAAGCCGCGGGAATACGTAGGGAGCAAGCGTTATCCGGATTTATTGGGCGTAAAGCGAGCGCAGACGGTTATTTAAGTCTGAAGTGAAAGCCCCCAGGTCAACTGAGGAATTGCTTTGGAAACTGGATGACTTG
+
GGGGGGGGGGGGGGGGGGGGGGGGGGGG<FGGF:FGGGGGGGGCGGGGGGGGEFGGGG?FGGGGGGGGGGGCGG@FG,C@ECCGGGG>DFGGGGG9FBFGEFGGFGFG7FGCFG,C9@3,,@A,,,:3=,DFAB3FE<7<F>3<@317:,,3:,@:7,7,?<,<*=EC7*C9FFB:+*<F:E**80*;;88:+3*:***2+<+0:C*::5EE2<E8E<CD83C7=/**2:::4:*3*:=7*29?70?::01*)/9))9?6+9*:6/*())1**1/9(309.-:4;?F2>B*5
@M04650:207:000000000-C238N:1:1101:17499:12029 1:N:0:19
ACTCCTACGGGAGGCAGCAGTGGGGAATATTGCACAATGGGCGAAAGCCTGATGCAGCGACGCCGCGTGAGGGAAGAAGGTTTTCGGATTGTAAACCTCTGTCTTCGGGGACGATAATGACGGTACCCGAGGAGGAAGCCACGGCTAACTACGTGCCAGCAGCCGCGGTAAAACGTAGGTGGCAAGCGTTGTCCGGAATTACTGGGTGTAAAGGGAGCGCAGGCGGGATGGTAAGTTGAATGTGAAAACTATGGGCTCAACCCATAGACTGCGTTCAAAACTACTGTTCTTG
+
GGGGGGGGGGGGGGGGGGGGGGGGGGGGGGGGGGGGGGGGGGGGGGGGGGGGGGGGGGGGGGGGGGGGGGGGGGGGGGGGGGGGGGGGGGGGGGGGGGGGGGGGGGGGGGGGGGGGGGGGGGGGGGGGGGGGGGGGGGGGGGGGGGGGGGGGGGGGGGGGGGGGGGGGGGGGGGGGGGGGGGGGGGGGGGGGGGGGGGGGGGGGGGGGGGGGGGGGDGGGGGGGGGGGGGGGFGGFGGFGFGFFGGGGFGGGGGGFFFFFGFGG@FCAFFFFFFFFFFG?F7:@FFFFAFBA
@M04650:207:000000000-C238N:1:1101:16601:12032 1:N:0:19
ACTCCTACGGGAGGCAGCAGTGGGGAATATTGCACAATGGGCGAAAGCCTGATGCAGCGACGCCGCGTGAGGGAAGAAGGTTTTCGGATTGTAAACCTCTGTCTTCGGGGACGATAATGACGGTACCCGAGGAGGAAGCCACGGCTAACTACGTGCCAGCAGCCGCGGTAAAACGTAGGTGGCAAGCGTTGTCCGGAATTACTGGGTGTAAAGGGAGCGCAGGCGGGATGGTAAGTTGAATGTGAAAACTATGGGCTCAACCCATAGACTGCGTTCAAAACTACTGTTCTTG
+
GGGCGGGGCFCFGGGEGGGCFFGFGDEFAGFE9@FFGGGFGGCGGGGGGGGFGGGGGFGGEFGGGGDGGGEFGDGGGGGGGGGGGEGGGCFFGGGFEFGGGGDGGGGE@CFGCCFGCFGFGGEGFGFGD+<F7FEEFDFGGG@CEG>BFGGGGGGGC9CFFGGGGGCEGGG9FCEFGGGGGGGGFGGGGGGGGGCGGGGG9CCGGGFGGGF+<9:EEGDG8)?*:EECECFFBFGGGGFD=CFFFGFGFGGGGGGF>;?FG57<@46>FFFFDEE32):6F076@FFFFF?2
@M04650:207:000000000-C238N:1:1101:5987:12053 1:N:0:19
ACTCCTACGGGAGGCAGCAGTGGGGAATATTGCACAATGGGGGAAACCCTGATGCAGCAACGCCGCGTGAGTGATGACGGTCTTCGGATTGTAAACCTCTGTCTTCGGGGACGATAATGACGGTACCCGAGGAGGAAGCCACGGCTAACTACGTGCCAGCAGCCGCGGTAAAACGTAGGTGGCAAGCGTTGTCCGGAATTACTGGGTGTAAAGGGAGCGCAGGCGGGATGGTAAGTTGAATGTGAAAACTATGGGCTCAACCCATAGACTGCGTTCAAAACTACTGTTCTTGTG
+
CFGGCCEFGDCCFEEE:FGFFEFGCGGGFGD@FGG<FFF9FCFGGGF<FGGGGGCFFGE@C@EEGG+CFGDGGGEFGGCCFFGGGGEGGEGGGFGGGGGFFGDGFEGCCEGEGDGGGGG<F@CFFDGGGGGD7FGDGGGGGG:CCGGGGGDFEGGGFGGFGFGFEEGGEGFGGGGGGGGCF7CFFGGGGGDBC9CE*:EGGGG7CF;=EGGGGF*;*>5CECCCGGG5EGGGFFGFFGFGFFF47*>7?CDG:CFF>76?6.7D@49<FF:FFFD)4A*704*<F6=<A69<))
@M04650:207:000000000-C238N:1:1101:16159:12073 1:N:0:19
ACTCCTACGGGAGGCAGCAGTAGGGAATCTTCGGCAATGGACGAAAGTCTGACCGAGCAACGCCGCGTGAGTGAAGAAGGTTTTCGGATCGTAAAACTCTGTTGGTAGAGAAGAACGTTGGTGAGAGTGGAAAGCTCATCAAGTGACGGTAACTACCCAGAAAGGGACGGCTAACTACGTGCCAGCAGCCGCGGTAATACGTAGGTCCCGAGCGTTGTCCGGATTTATTGGGCGTAAAGCGAGCGCAGGTGGTTTATTAAGTCTGGTGTAAAAGGCAGTGGCTCAACCATTGTT
+
GGGGGGGGGGGGGGGGGGGGAFGGGGGGGGGGGGGGGGGGGGGGGGGGGGGGGGGGGGGGGGGGGGGGGGGGGGGGGGGGGGGGGGDGGGGGGGGGGGGGGGGGGGGGGGGGGGGGGGGGGGGGGGGGGCGGGGGGGGGGGGGGGGGGGGGGGGGGFGGFGG?FGGGGGGGGGGGGGGGGGGGG@FDGGGGGGGGEGGCFEGGGGGGGGGGGGGGGEGDFGGCGGGCGGGGGFGGGGGFGBDE>DGCGBGFFCFFFFF=6FFFGFFF(>FF=F=>@?:FFFFGFFFF:<FFBF)
@M04650:207:000000000-C238N:1:1101:21651:12094 1:N:0:19
ACTCCTACGGGAGGCAGCAGTGGGGAATATTGCACAATGGGGGAAACCCTGATGCAGCAACGCCGCGTGAGTGATGACGGTCTTCGGATTGTAAAGCTCTGTCTTTGGGGACGATAATGACGGTACCCAAGGAGGAAGCCACGGCTAACTACGTGCCAGCAGCCGCGGTAATACGTAGGTGGCAAGCGTTGTCCGGAATTACTGGGTGTAAAGGGAGCGCAGGCGGAATGCCAAGTTGAATGTGAAAACTATGGGCTCAACCCATAGACTGCGTTCAAAACTGGCGTTCTTG
+
GGGGGGGGGGGGGGGGGGGGGGGGGGGGGGGGGGGGGGGGGEGEGGGGGGGGFGGGGGGGGGGGGGGGGGGGGGGGGGGGGGGGFGGDEGGGGGGGGFGGFGGGG9FGGGGCFGGC:EFGGGGGGGGG<<D<BAEGGFGGGGGGGGDFFGGGGGGGGGGGGFGGGGGGCEGGGGFGGGECCGGGGGGGGGGGGGGGGDFGFGGGGGBECFFGFGGGGGGD=CCCCE:5CGFEFGG?GF@76FFFFF>F?F::FGG>>FF?6>G5@4*)989@BB::46CFF?FFFBB(:F=5
@M04650:207:000000000-C238N:1:1101:27416:12100 1:N:0:19
ACTCCTACGGGAGGCAGCAGTAGGGAATCTTCGGCAATGGACGAAAGTCTGACCGAGCAACGCCGCGTGAGTGAAGAAGGTTTTCGGATCGTAAAACTCTGTTGTTAGAGAAGAACAAGGATGAGAGTAGAATGTTCATCCCTTGACGGTATCTAACCAGAAAGCCACGGCTAACTACGTGCCAGCAGCCGCGGTAATACGTAGGTGGCAAGCGTTGTCCGGATTTATTGGGCGTAAAGCGAGCGCAGGCGGTTTCTTAAGTCTGATGTGAAAGCCCCCGGCTCAACCGGGG
+
GGGGGGGGGGGGGGGGGGGGGGGGGGGGGGGGGGGGGGGGGGGGGGGGGGGGGGGGGGGGGGGGGGGEGGGGGGGGGGGGGGGGGGGGGGGGGGGGGGGGGGGFGGGGGGGGGGGGGGGGGGGGGGGGGGGFGGGGGGGGGGGGGGGGGGGGGGGGGGGGGGGGGGGGGGGGGGGGGGCFGGGGGGGGGGGGGGGGGGGGGGGGGGGGGGGGGGGEGGGGDGGGGGGGGGGFFEGDGG?FBGFFGGGGBGGGDDG?FFFFGFGGFFGFFFBFBFFFFFGFFFC@FFFFFFF9
@M04650:207:000000000-C238N:1:1101:5792:12168 1:N:0:19
ACTCCTACGGGAGGCAGCAGTAGGGAATCTTCGGCAATGGGGGCAACCCTGACCGAGCAACGCCGCGTGAGTGAAGAAGGTTTTCGGATCGTAAAACTCTTTTGTTAGGGAAGAACGTGTGTGGGAGTGGAAAATCCATGCAGTGACGGTATCTAACCAGAAAGGGACGGCTAACTACGTGCCAGCAGCCGCGGTAATCCGTAGGTCCCGAGCGTTGTCCGGATTTATTGGGCGGGAAGCGAGCGCAGGTGGATTTTTAAGTCTGGTGTAAAAGGCGGTGGCTCACCCATTGCT
+
FGGGGGGGGGGGGGGGGGGGG,CFGGGG,FG<F@CGGGGGG7FCEG@EGGGG,F:FGGCGCGCFGGGGGGGCFGFFG,FFF9?F?FF+:4??BFGGGGEF,FE944?F,<EFGFGFG+BA6,BF+BF=A+E=,>,DDE9<FGGA,7=:F:F<,3DFF7FFG77FDGGGEECE7<BFGGGDGGF,CG,:C*3*=88*1+5+31*BEGCC5/:7?*:*:*2**1;=E+3AFFC:4/)/)/.48*739<9CD1C3**2*97F4E67:@4;(<08699>4((/)0./<F*0385*-)-
@M04650:207:000000000-C238N:1:1101:3987:12186 1:N:0:19
ACTCCTACGGGAGGCAGCAGTAGGGAATCTTCGGCAATGGACGAAAGTCTGACCGAGCAACGCCGCGTGAGTGAAGAAGGTTTTCGGATCGTAAAACTCTGTTGTTAGAGAAGAACAAGGATGAGAGTAGAATGTTCATCCCTTGACGGTATCTAACCAGAAAGCCACGGCTAACTACGTGCCAGCAGCCGCGGTAATACGTAGGTGGCAAGCGTTGTCCGGATTTATTGGGCGTAAAGCGAGCGCAGGCGGTTTCTTAAGTCTGATGTGAAAGCCCCCGGCTCAACCGGGG
+
GGFGGGGGEGGGGEGGGGEEFGFGGGGG,EFFFCFGDGGGFGGGEFFGAFGGFGGCFGDFGGGDGDGFGEEAEFGFGGGGGGGGGGEGC:FFEGGGGGGGGGGGGGGCGFGGCFGGGGGGG9FDGGFFDGFGFDAFFGGGADFGFGGGDGFGGGGGGGGG:CFG8F7FCB7:<FFGGGEFGG7DCGF@F5**BEEEECGGGGGDGFGGGFFGGGEGEC77;D:*8C+<3CCEFGGGGGFGFC5B)7DDBGCD9CD8==*8EBFC?D*69@FF*7<>?1CDF>C@FFF09BEF
@M04650:207:000000000-C238N:1:1101:4220:12199 1:N:0:19
ACTCCTACGGGAGGCAGCAGTAGGGAATCTTCGGCAATGGACGAAAGTCTGACCGAGCAACGCCGCGTGAGTGAAGAAGGTTTTCGGATCGTAAAACTCTGTTGTTAGAGAAGAACAAGGATGAGAGTAGAATGTTCATCCCTTGACGGTATCTAACCAGAAAGCCACGGCTAACTACGTGCCAGCAGCCGCGGTAATACGTAGGTGGCAAGCGTTGTCCGGATTTATTGGGCGTAAAGCGAGCGCAGGCGGTTTCTTAAGTCTGATGTGAAAGCCCCCGGCTCAACCGGGG
+
GGGGGGGGGGGGGGGGGGGGGGGGGGGGGGGGGGGGGGGGGGGGGGGGGGGGGGGGGGGGGGGGGGGGGGGGGGGGGGGGGGGGGGGGGGGGGGGGGGGGGGGGGGGGGCGGGGGGGGGGGGGGGGGGGGGGGGGG9FGFFGFFAGGGGGGGGGGGGGGGGGGGFGGGGGGGGGGGGGCGDGGGGGG>FCECEGGGGGFGGGGGGGFCD6CF=EECGGGGGGEGGDFGGCGFFGGEGDFDDDFFGGGGFGGG9D3@FFFFGFDDF:FBFFFBFFF53:GEFFDDFFF<>::9
@M04650:207:000000000-C238N:1:1101:22747:12221 1:N:0:19
ACTCCTACGGGAGGCAGCAGTGGGGAATATTGCACAATGGGCGAAAGCCTGATGCAGCAACGCCGCGTGAGCGATGAAGGCCTTCGGGTCGTAAAGCTCTGTCCTCAAGGAAGATAATGACGGTACTTGAGGAGGAAGCCCCGGCTAACTACGTGCCAGCAGCCGCGGTAATACGTAGGGGGCTAGCGTTATCCGGAATTACTGGGCGTAAAGGGTGCGTAGGCGGTCTTTCAAGCCAGAAGTGAAAGGCTACGGCTCAACCGTAGTAAGCTTTTGGAACTGTAGGACTTGAGT
+
GGGGGGGGGGGGGGGGGGGGGGGGGGGGGGGGGGGGGGGGGGGGGGGGGGGGGGGGGGGGGGGGGGGGGGGGGGGGGGGGGGGGGGGGGGGGGGGGGGGGGGGGGGGFGGGGGGGGGGGGGGGGGGGGGGGFGGGGGGGGGGGGGGGGGGGGGGGGGGGGGGGGGGGGGGGGGGGGGGFGEGGGGGGGGGGGGGGGGGGGGGGGGGGGEGGGGGGGGGGDGGGGGGEGGGGGFGGGFGFGFGFFGGGGFGGGGGGFEFFFGFGGFGG4=F@BF6@?>BFFFDFFFFFFFFFA?)
@M04650:207:000000000-C238N:1:1101:19775:12249 1:N:0:19
ACTCCTACGGGAGGCAGCAGTGGGGAATATTGCACAATGGGCGAAAGCCTGATGCAGCGACGCCGCGTGAGGGAAGAAGGTTTTCGGATTGTAAACCTCTGTCTTCGGGGACGATAATGACGGTACCCGAGGAGGAAGCCACGGCTAACTACGTGCCAGCAGCCGCGGTAAAACGTAGGTGGCAAGCGTTGTCCGGAATTACTGGGCGTAAAGGGAGCGCAGGCGGGATGGTAAGTTGAATTTGAAAACTATGGGCTCAACCCATAGACTGCGTTCAAAACTACTGTCCTTG
+
GGGGGGGGGGGGGGGGGGGGGFGGGGGGGGGGGGGGGGGGDGGGGGGGGGGGGGGFGGGFGGGGGGGGGGGGGGGGGFGGGGFFGGGGGGGGGGGGGGGGGGGGFCFFEGGGECEEGFFGGGGGGCFFDCFGEE7CGFGGGGGGGGGGGGGGCFFGGG?FGGGGGGGGGGGCECCFGFGGGFGGGCGCEGGEGGGGGGGGGGGCFG*/:CCEGG8CC<C<:DGDECGGGD=9?C9CGF4??*0*2>GG:C?FF:7F556?C>D*7*94?FFF5B>@7<>FFFFFF?=)4=@>
@M04650:207:000000000-C238N:1:1101:22540:12261 1:N:0:19
ACTCCTACGGGAGGCAGCAGTAGGGAATCTTCGGCAATGGACGAAAGTCTGACCGAGCAACGCCGCGTGAGTGAAGAAGGTTTTCGGATCGTAAAACTCTGTTGGTAGAGAAGAACGTTGGTGAGAGTGGAAAGCTCATCAAGTGACGGTAACTACCCAGAAAGGGACGGCTAACTACGTGCCAGCAGCCGCGGTAATACGTAGGTCCCGAGCGTTGTCCGGATTTATTGGGCGTAAAGCGAGCGCAGGTGGTTTATTAAGTCTGGTGTAAAAGGCAGTGGCTCAACCATTGT
+
GGGGGGGGGGGGGGGGGGGGGGGGGGGGGGGGGGGGGGGGGGGGGGGGGGGGGGGGGGGGGGGGGGGGGGGGGGGGGGGGCFEGGGGGGGGGGGGGGGGGGGGGGGGGGGGGGGGGGGGGGGGGGGGGGGGGGGGFGGGGGGGGGGGGGGGGGGGGGGGGGGGGGGGGGGGGGGGFGGGGGGGGGGGGDFGGGGGGGGGGGGFGGGFGGGCCGGEGEGGGGDEECFFGFGGGFGGGGGFGFGFFGGCCBCFG7>G?FFFFGFGGFGGFF?=FFFFFBBGFF?DFFFF?FFFFF
@M04650:207:000000000-C238N:1:1101:3913:12286 1:N:0:19
ACTCCTACGGGAGGCAGCAGTGGGGAATTTTGGACAATGGGGGCAACCCTGATCCAGCAATGCCGCGTGTGTGAAGAAGGCCTTCGGGTTGTAAAGCACTTTTGTCCGGAAAGAAATCGCACTTACTAATATTAGGTGTGGATGACGGTACCGGCAGAATAAGGACCGGCTAACTACGTGCCAGCAGCCGCGGTAATACGTAGGGTCCAAGCGTTAATCGGAATTACTGGGCGTAAAGCGTGCGCAGGCGGTTGTGCAAGACCGATGTGAAATCCCCGGGCTTAACCTGGTAAT
+
FGGGGGGGGGGGGGGGGGFGGFGGG7BFGGGG7FFFGGGGGGGGGFGGGGFGEFGFGGGGGGGGGGCFFGGGGGGGGGGGGGGGGGG>FGGGFFFGGFGGEGGFGGGGECCCF?A@FG77+CCGFGEF95ACFD9AF<F7F,C<,EFDGFGGFE+>FGDFDC9@,,@3>BCBBCE>DEG:BF;<CG:EGBE78C8CGGF8B:F@EGF=<CFG**;55FG5E5*:@:<E?7CG@G5=F:F<>*<)55757)/CD)93@4966<FC.774B*97@F?FF9)7@BG@**?A<:)))6
@M04650:207:000000000-C238N:1:1101:4992:12288 1:N:0:19
ACTCCTACGGGAGGCAGCAGTGGGGAATATTGCACAATGGGGGAAACCCTGATGCAGCAACGCCGCGTGAGTGATGACGGTCTTCGGATTGTAAAGCTCTGTCTTTGGGGACGATAATGACGGTACCCAAGGAGGAAGCCACGGCTAACTACGTGCCAGCAGCCGCGGTAATACGTAGGTGGCGAGCGTTGTCCGGATTTACTGGGCGTAAAGGGAGCGTAGGCGGATTTTTAAGTGGGATGTGAAATACCCGGGCTCAACCTGGGTGCTGCATTTCAAACTGGGAATCTAG
+
GGGGGGGGGGGGGGGGGGGGGGGGGGGGGGGGGGGFGGGGGGGCGFFGGGGGGGGGGFG?@FGGGGGGGGGGGGGGGGGGGGGGGGGGGGFGGGGGGGGGGGGGGGGGCEGGGGGGGFGGGGGGGGCGGGGGFGGDFFF>DGD7F@FCFFFFEFDF@>FGGDGDEG>F<EGGFGGGGGDGCFF8EEGDGGGGF?EGE5EFFGGGGGGGEGG5<F>CC)99CGC6:EECEGGG)7*<>*85@GFF7::C?*77DCC>:57F:FGFF3C?@?F?F?4@<<C?F>F:4>)32==9
@M04650:207:000000000-C238N:1:1101:13745:12310 1:N:0:19
ACTCCTACGGGAGGCAGCAGTAGGGAATCTTCGGCAATGGACGAAAGTCTGACCGAGCAACGCCGCGTGAGTGAAGAAGGTTTTCGGATCGTAAAACTCTGTTGTTAGAGAAGAACGTGTGTGGGAGTGGAAAATCCATGCAGTGACGGTATCTAACCAGAAAGGGACGGCTAACTACGTGCCAGCAGCCGCGGTAATACGTAGGTCCCGAGCGTTGTCCGGATTTATTGGGCGTAAAGCGAGCGCAGGTGGTTTATTAAGTCTGGTGTAAAAGGCAGTGGCTCAACCATTGT
+
GGGGGGGGGGGGGGGGGGGGGGGGGGGGGGGGGGGGGGGGGGGGGGGGGGGGGGGGGGGGGGGGGGGEGGGGGGGGGGGGFFGGGDGGGGGGGGGGGGGGGGGGGGGGGGGGGGGGGGGFGFGGGGGCFDGGGGGGGGGFCFFGGGGGGGGGGGGGGGGGGGGGDE8FGGGGGGGGGGGGGGGGGFGGGFGGGGGGGGGGGEGGGGGGFGGGGGGGGCFFGG=EGGGGGGGGFGGGGGFGFD>DC5)C>77FD3CF?FFFGFFD=524<FFFFFEFB09F;0*9?FFF?F*5<
@M04650:207:000000000-C238N:1:1101:7657:12326 1:N:0:19
ACTCCTACGGGAGGCAGCAGTGGGGAATATTGGGCAATGGGCGAAAGCCTGACCCAGCAACGCCGCGTGAAGGAAGAAGGCCCTCGGGTTGTAAACTTCTTTTGTCAGGGACGAAAAAAATGACGGTACCTGACGAATAAGCCACGGCTAACTACGTGCCAGCAGCCGCGGTAATACGTAGGTGGCAAGCGTTATCCGGATTTACTGGGCGTAAAGGGAGCGTAGGCGGATTTTTAAGTGGGATGTGAAATACCCGGGCTCAACATGGGTGCTGCATTCCAAACTGGAATTTTG
+
DGGGGGDE@CCFFGGCCGGFCE?F@;FEGGFFG@FGFFFFCEGFGGFFFGGGGGFGGFFEFGGD@CFG@FFFGFFGCEFGGFGG8C>FGGDGFGGDGFFGDFDEG9FFFGGGEGGGGF+@FFGGGGGG7BFC<>FGGGFBFGG:,:7CFE7BF;:BBF:FGFGEG7BCFE7C:7>CGGC:8B<FGGCGF>EGGDFFFGGE8AFGFCGGFCE=8=8C7*99/C?5=79C55/*9CFF77**94549CCC6*:FC7*)7)5::=95*290)0<7B?=69A76@AG>BF4:>*))).
@M04650:207:000000000-C238N:1:1101:20813:12332 1:N:0:19
ACTCCTACGGGAGGCAGCAGTAGGGAATCTTCGGCAATGGACGAAAGTCTGACCGAGCAACGCCGCGTGAGTGAAGAAGGTTTTCGGATCGTAAAACTCTGTTGTTAGAGAAGAACAAGGATGAGAGTAGAATGTTCATCCCTTGACGGTATCTAACCAGAAAGCCACGGCTAACTACGTGCCAGCAGCCGCGGTAATACGTAGGTGGCAAGCGTTGTCCGGATTTATTGGGCGTAAAGCGAGCGCAGGCGGTTTCTTAAGTCTGATGTGAAAGCCCCCGGCTCAACCGGGG
+
GGGGGGGGGGGGGGGGGGGGGGGGGGGGGGGGGGGGGGGGGGGGGGGGGGGGGGGGGGGGGGGGGGGEGGGGGGGGGGGGGGGGGGGGGGGGGGGGGGGGGGGGGGGGGGGGGGGGGGGGGGG8FGGGGGGGGGGGGGGGGGGGGGGGGGGGGGGGGGGGGGGGGGGGGGGGGGGGGGGGGGGGGGGGGGGGGEGGGGGGGGGGEGGGGGGGGGEGDGGGGGGEGGGGGGGFFGGGGDFG>GFFGGGGDDDD1CGBFF4FCFCGFFGFFFF?=FFFFFGFFB7;=FFFFFF>
@M04650:207:000000000-C238N:1:1101:15320:12375 1:N:0:19
ACTCCTACGGGAGGCAGCAGTGGGGAATATTGCACAATGGGCGAAAGCCTGATGCAGCGACGCCGCGTGAGGGAAGAAGGTTTTCGGATTGTAAACCTCTGTCTTTGGGGACGATAATGACGGTACCCAAGGAGGAAGCCACGGCTAACTACGTGCCAGCAGCCGCGGTAATACGTAGGTGGCGAGCGTTGTCCGGATTTACTGGGCGTAAAGGGAGCGTAGGCGGATTTTTAAGTGGGATGTGAAATACCCGGGCTCAACCTGGGTGCTGCATTCCAAACTGGGAATCTAG
+
GGGGGGGGGGGGGGGGGGGGFGGGGGGGGGGGGGGGGGGGGGGGGGGGGGGGGGGGGGGGGGGGGGGGGGGGGGGGGGGGGGGGGGGGGGGGGGGGGGGGGGGGGGGGGGDGGGGGGGGGGGGGGGGGGGGGGGGGGGGGGGGGGGGGGGGGGGGGGGGGGGGGGGGGGGGGGGGGGGGFGGGGGGGGGGGGGGGGDG8CGGGGGGGGGGGGGGGGGGGGGGGGGGEGGGGFFGGGGFFGFD9@:DCFFFGGGGGFD@FFGFFGFDF?FFFFFFFF>BGFF>GFF>:??=4:
@M04650:207:000000000-C238N:1:1101:5091:12388 1:N:0:19
ACTCCTACGGGAGGCAGCAGTAGGGAATCTTCGGCAATGGACGAAAGTCTGACCGAGCAACGCCGCGTGAGTGAAGAAGGTTTTCGGATCGTAAAACTCTGTTGTTAGTGAAGAACAAGGATGAGAGTAGAATGTTCATCCCTTGACGGTATCTAACCAGAAAGCCACGGCTAACTACGTGCCAGCAGCCGCGGTAATACGTAGGTGGCAAGCGTTGTCCGGATTTATTGGGCGTAAAGCGAGCGCAGGCGGTTTCTTAAGTCTGATGTGAAAGCCCCCGGCTCAACCGGGG
+
GGGGGGGGGGGGGGGGGGGGGGGGGGGGGGGGGGGGGGGGGFGGGGGGGGGGGGGGGGGGGGGGGGGGGGGGGGGGGGGGGGGGGGGGGEGGGGGFFGGGGGGGGGCG<EFFFFDCFCFFF<FEGGGGFGGGGFGGDGGGGGGGGCEEGGFGGGGGGGFGGGGGGGGG@BFGGGGGGGGG7FFGCEGFFFEEEGGGGGGGC<CGGECFF=FGGEEGGGGGGGC5CGFGGG65@EDEGGFD:D>D<DGGFGDGGCGFFFFFGFGGF7C4F6=?**.546DEE69>FFFFFDDF
@M04650:207:000000000-C238N:1:1101:13195:12430 1:N:0:19
ACTCCTACGGGAGGCAGCAGTGGGGAATATTGCACAATGGGGGAAACCCTGATGCAGCAACGCCGCGTGAGTGATGACGGTCTTCGGATTGTAAAGCTCTGTCTTTGGGGACGATAATGACGGTACCCAAGGAGGAAGCCACGGCTAACTACGTGCCAGCAGCCGCGGTAATACGTAGGTGGCGAGCGTTGTCCGGATTTACTGGGCGTAAAGGGAGCGTAGGCGGATTTTTAAGTGGGATGTGAAATACCCGGGCTCAACCTGGGTGCTGCATTCCAAACTGGAAATCTAG
+
GGGGGGGGGGGGGGGGGGGGGGGGGGGGGGGGGGGGGGGGGGGGGGGGGGGGGGGGGGGGGGGGGGGGGGGGGGGGGGGGGGGGGGGGGGGGGGGGGGGGGFGGGGGGGGGGGGGGGGGGGGGGGGGGGGGGGGGGGGGGGGGGGGGGGGGGGGGFGGGGGGGGGGGGBCCE;EFGGGGGGGGGGGCGGEGCGFGGEDEFGGCFGGGGCEGFFGGFGGGGGD;EGGGGG*AFFFGFFFF96C?FGGF7FG<DGDD>>>?@CFCFFGC:>?F?)==FB2FFFBGFFFFABBFA
@M04650:207:000000000-C238N:1:1101:4325:12450 1:N:0:19
ACTCCTACGGGAGGCAGCAGTGGGGAATATTGCACAATGGGCGAAAGCCTGATGCAGCGACGCCGCGTGAGGGAAGAAGGTTTTCGGATTGTAAACCTCTGTCTTCGGGGACGATAATGACGGTACCCGAGGAGGAAGCCACGGCTAACTACGTGCCAGCAGCCGCGGTAAAACGTAGGTCCCGAGCGTTGTCCGGATTTATTGGGCGTAAAGCGAGCGCAGGTGGTTTATTAAGTCTGGTGTAAAAGGCAGTGGCTAAACCATTGTATGCATTGGAAACTGGTAGACTTGAGT
+
GGGGGGGGGGGGGGGGGGGGGGGGGGGGGGGGGFGGGGGGGGGGGGGGGGGGGGGGGGDGGGEGGGGGGGGGGGGGGGGGGFGGGGGFGGGGGGGGGGGEGGGGGGGGGGGGGGGGDGGGGGGEGGGGGECCEGGGCEFGGFGGGGGGGGFEGFF*>FGGGGGGEGGGFCFCFFGCFFGGGGGEEEDGEED19EGGE>>C7:+@FGGGEEGA@FGGGGD58>EGGGGGGGGGFFGFG7=FFGF=G>>FFGGGGDF55*)=7;<F4>:<FFFFFFFFF4CF?AC64@FAAB=AF<
@M04650:207:000000000-C238N:1:1101:28635:12451 1:N:0:19
ACTCCTACGGGAGGCAGCAGTGGGGAATATTGCACAATGGGCGCAAGCCTGATGCAGCCATGCCGCGTGTATGAAGAAGGCCTTCGGGTTGTAAAGTACTTTCAGTCGGGAGGAAGGTGTCAAGGTTAATAACCTTGGCAATTGACGTTACCGACAGAAGAAGCACCGGCTAACTCCGTGCCAGCAGCCGCGGTAATACGGAGGGTGCAAGCGTTAATCGGAATTACTGGGCGTAAAGCGCACGCAGGCGGTTGATTGAGTCAGATGTGAAATCCCCGGGCTTAACCCGGGAAT
+
GGGGGGGGGGGGGGGGGGGGGGGGGGGGGGGGGGGGGGGGGGGGGGGGGGGGGGGGGGGGGGGGGGGGGGGGGGGGGGGGGGGGGGGGGGGGGGGGGGGGGGGGGGGGGGGGGGGGGGGGGGGGGGGGGGGGGGGGGGGGGGGGGGGGGGGGGGGGGGGGGGGGGGGGGGGGGGGGGGGGGGGGGGGGGGGGGGGGGGGGGGGGGGGGGGGGEEGGGGGGGGGGGGGGGGFGFGDGGGFGFGFEGGGGFGGDDDFFFFFFGFCFFGGFFFFFFFF@BBGFDFGFFFFBFFE>94
@M04650:207:000000000-C238N:1:1101:25851:12454 1:N:0:19
ACTCCTACGGGAGGCAGCAGTGGGGAATATTGCACAATGGGGGAAACCCTGATGCAGCAACGCCGCGTGAGTGATGACGGTCTTCGGATTGTAAAGCTCTGTCTTTGGGGACGATAATGACGGTACCCAAGGAGGAAGCCACGGCTAACTACGTGCCAGCAGCCGCGGTAATACGTAGGTCCCAAGCGTTGTCCGGATTTATTGGGCGTAAAGCGAGCGCAGGTGGTTTCTTAAGTCTGATGTAAAAGGCAGTGGCTCAACCATCGTGTGCATTGGAAACTGGGAGACTTGAGT
+
GGGGFGFC@FGGGGGGGGGGGGGGEGGGGGGFGGGGGGGGGGGEFGGGGGGGGGGGGCEGGGGEGGGGGGFGGGGGGGGDBFGDFGG7B:AFFGGFGGGGGEGFFC9=FDGECG@FGGGGAFE><C<<ADF+FFF@A<=<DC:>BCCF<FEFGGGGGGGG>:FFEGGEGGG9FGFEGCGFGF7;88FGE*CEFFEGEB*:C?<CF>*>C:E5<EE=ECDCEGGGGC5C*2<FF7:<C7B77>69*:CC5CF9FGD>F:?@C:57)*/45:@7@F4F8):7F49>F3>,4**4:-
@M04650:207:000000000-C238N:1:1101:24495:12464 1:N:0:19
ACTCCTACGGGAGGCAGCAGTGGGGAATATTGCACAATGGGCGAAAGCCTGATGCAGCGACGCCGCGTGAGGGAAGAAGGTTTTCGGATTGTAAACCTCTGTCTTCGGGGACGATAATGACGGTACCCGAGGAGGAAGCCACGGCTAACTACGTGCCAGCAGCCGCGGTAAAACGTAGGTGGCAAGCGTTGTCCGGAATTACTGGGTGTAAAGGGAGCGCAGGCGGGATGGTAAGTTGAATGTGAAAACTATGGGCTCAACCCATAGACTGCGTTCAAAACTACTGTTCTTG
+
GGGGGGGGGGGGGGGGGGGGGGGGGGGGGGGGGGGGGGGGGGGGGGGGGGGGGGGGGGGGGGGGGGGGGGGGGGGGGGGGGGGGGGGGGGGGGGGGGGGGGGGGGGGGGGGGGGGGGGGGGGGGGGGGGGGGGGGGGGGGGGGGGGGGGGGGGGGGGGGGGGGGGGGGGGGDGGGGGGGGFGGGGGGGE5CGGGGGGGGGGGGGGGGGEGGGGGGGGGGGGGGGGGGGGGGGFGGGGGFGFGFFGGGGFGGGGGGFFFF@FFGDFGGFFFF@55BF?BF?FBFF?4*:<FFA
@M04650:207:000000000-C238N:1:1101:8556:12468 1:N:0:19
ACTCCTACGGGAGGCAGCAGTGGGGAATATTGCACAATGGGGGAAACCCTGATGCAGCAACGCCGCGTGAGTGATGACGGTCTTCGGATTGTAAAGCTCTGTCTTTGGGGACGATAATGACGGTACCCAAGGAGGAAGCCACGGCTAACTACGTGCCAGCAGCCGCGGTAATACGTAGGTGGCGAGCGTTGTCCGGATTTACTGGGCGTAAAGGGAGCGTAGGCGGATTTTTAAGTGGGATGTGAAATACCCGGGCTCAACCTGGGTGCTGCATTCCAAACTGGAAATCTAG
+
GGGGGGGGGGGGGGGGGGGGGGGGGGGGGGGGGGGGGGGGGGGGGGGGGGGGGGGGGGGGGGGGGGGGGGGGGGGGGGGGGGGGGGGFGGGGGGGGGGGGGGGGGGGGGGGGGGGGGGGGGGGGGGGGGGGGGGGGGGGGGGGGDGG7FGGGGGGCFGGGGFGGGGGGGGEGGGGGGGGGGGGGEGGGGGGGFGGGGGGGGGGGGFCEEEGGGGGGDGGDGGGGEGDC=6C9@GGGGFF7FG@FGGGGFDFCGCCBF>FFGFGGFGG:>FFFFFFFAFCF>BF?F:?A<??A
@M04650:207:000000000-C238N:1:1101:13286:12515 1:N:0:19
ACTCCTACGGGAGGCAGCAGTGGGGAATATTGCACAATGGGGGAAACCCTGATGCAGCAACGCCGCGTGAGTGATGACGGTCTTCGGATTGTAAAGCTCTGTCTTTGGGGACGATAATGACGGTACCCAAGGAGGAAGCCACGGCTAACTACGTGCCAGCAGCCGCGGTAATACGTAGGTGGCGAGCGTTGTCCGGATTTACTGGGCGTAAAGGGAGCGTAGGCGGATTTTTAAGTGGGATGTGAAATACCCGGGCTCAACCTGGGTGCTGCATTCCAAACTGGAAATCTAG
+
GGGGGGGGGGGGGGGGGGGGGGGGGGGGGGGGGGGGGGGGGGGGGGGGGGGGGGGGGGGGGGGGGGGGGGGGGGGGGGGGGGGGGGGGGGGGGGGGGGGGGGGGGGGGGGGGGGGGGGGGGGGGGGGGGGGGGGGGGGGGGGGGGGGGG<FGGGGGGGGGGGGGGGGGGGGGGGGGGGGGGGGGGDGGGGGGGGGGGDGGGGGGGGGGGGGGGGGGGGGGDCGGGGGGEDGGFGGGGGFGFGFFGF>DBFGGDDGFBFFFGF4FFGGFFFFFFFFFBFGFFFGFFFF<AF?B
@M04650:207:000000000-C238N:1:1101:19530:12543 1:N:0:19
ACTCCTACGGGAGGCAGCAGTGGGGAATATTGCACAATGGGGGAAACCCTGATGCAGCAACGCCGCGTGAGTGATGACGGTCTTCGGATTGTAAAGCTCTGTCTTTGGGGACGATAATGACGGTACCCAAGGAGGAAGCCACGGCTAACTACGTGCCAGCAGCCGCGGTAATACGTAGGTGGCGAGCGTTGTCCGGATTTACTGGGCGTAAAGGGAGCGTAGGCGGATTTTTAAGTGGGATGTGAAATACCCGGGCTCAACCTGGGTGCTGCATTCCAAACTGGGAATCTAG
+
GGGGGGGGGGGGGGGGGGGGGGGGGGGGGGGGGGGGGGGGGGGGGGGGGGGGGGGGGGGGGGGGGGGGGGGGGGGGGGGGFGGGGGGEGGGGGGGGGGGGGGGFGGGGGGGGGGGGGGGGGGGGGGGFGGGFGGGGGGGGGGGGGGGGGGGGGGGGGGGGGGGGGGGGGGGGGGGGGGGGGGGGGGGGGGDGGGGGGGGGGGGGGGGGGGGGGGGGGGGDGGEGGG=CECF7>GGGCDFGFGFFGGGGFGGCDDGFDFFFGFGCFGF<>=FF4@FFAFGFFBGFFFF?>F=A
@M04650:207:000000000-C238N:1:1101:19141:12560 1:N:0:19
ACTCCTACGGGAGGCAGCAGTAGGGAATCTTCGGCAATGGACGAAAGTCTGACCGAGCAACGCCGCGTGAGTGAAGAAGGTTTTCGGATCGTAAAACTCTGTTGGTAGAGAAGAACGTTGGTGAGAGTGGAAAGCTCATCAAGTGACGGTAACTACCCAGAAAGGGACGGCTAACTACGTGCCAGCAGCCGCGGTAATACGTAGGTCCCGAGCGTTGTCCGGATTTATTGGGCGTAAAGCGAGCGCAGGTGGGTTATTAAGTCTGGTGTAAAAGGCAGTGGCTCAACCATTGT
+
GGGGGGGGGGGGGGGGGGGGGGGGGGGGGGGGGGGGGGGGGGGGGGGGGGGGGGGGGGGGGGGGGGGGGGGGGGGGGGGGGGGGGGGGGGGGGGGGGGGGGGGGGGGGGGGCFGGGGFGGDGGGGGGFGGGGGFGGGGGGGGGGGGGGGGFDGGGGGGGGGGGGGGFGGGGGGGGGGGGFGGGFFGGGGGGGGGGGGGDFGGGFGGFGGGGGGG8ECDG>CD:C5ACGG>GFFGCEGFFC5CD>D5<C>7CF))*77FB=FF727FF:)7*9@FFFF?GF??9964.7:6FAA
@M04650:207:000000000-C238N:1:1101:17582:12606 1:N:0:19
ACTCCTACGGGAGGCAGCAGTGGGGAATATTGCACAATGGGCGCAAGCCTGATGCAGCCATGCCGCGTGTATGAAGAAGGCCTTCGGGTTGTAAAGTACTTTCAGCGGGGAGGAAGGGAGTGAGGTTAATAACCTTATTCATTGACGTTACCCGCAGAAGAAGCACCGGCTAACTCCGTGCCAGCAGCCGCGGTAATACGGAGGGTGCAAGCGTTAATCGGAATTACTGGGCGTAAAGCGCACGCAGGCGGTCTGTCAAGTCGGATGTGAAATCCCCGGGCTCAACCTGGGAAC
+
GGGGGGGGGGGGGGGGGGGGGGGGGGGGGGGGGGGGGGGGGGGGGGGGGGGGGGGGGGGGGGGGGGGGGGGGGGGGGGGGGGGGGGGGGGGGGGGGGGGGGGGGGGGGGGGGGGGGGGDGGGGGGGGGGGGGGGGGGGGGGGGGGGGGGGGGGGGGGGGGGGFGGGGGGGGGGGGGGGGGGGGGGGGGGGGGGGGDGGGGGGGGGGGGGGGGGGGGGGGGEGCGGGGGGGGGFGGGGGFGFGFFGGDGEDGGGGGFFFFFGFGGFDD?FFFFFFFFF>GFFFGFFFFFFFFFF:
@M04650:207:000000000-C238N:1:1101:21706:12627 1:N:0:19
ACTCCTACGGGAGGCAGCAGTAGGGAATCTTCGGCAATGGGGGCAACCCTGACCGAGCAACGCCGCGTGAGTGAAGAAGGTTTTCGGATCGTAAAACTCTGTTGTTAGAGAAGAACGTGTGTGGGAGTGGAAAATCCATGCAGTGACGGTATCTAACCAGAAAGGGACGGCTAACTACGTGCCAGCAGCCGCGGTAATACGTAGGTCCCGAGCTTTGTCCGGATTTATTGGGCGTAAAGCGAGCGCAGGTGGTTTATTAAGTCTGGTGTAAAAGGCAGTGGCTCAACCATTGTT
+
GGGGGGGGGGGFGGGGGGGGGGGGGGFGGGGGGDGGGGGGGGDCGFGGDFFF,C::B7@EF7FFECE:CGEGGGGGGDFGFGGGFGGGGGGGGGGGGG?FFGGGGGFGGFGGGGGGGGGGEEFGGEGEGDFAD<CF8,DC7>FGFCAFEG@EFAFFFGDFGGFFD7B@7:CBFC79B7<CCGGGGFFCGFEGGC8B:CFGGGGG*?ECCGEE5*0A9>F>CD8CEFGG7CCCFGGGD5=F5*5)/>)).*957/>69@=*<F7>*<>1)=B47@B:1:FFF:1<?FFF:FBA4-
@M04650:207:000000000-C238N:1:1101:20998:12644 1:N:0:19
ACTCCTACGGGAGGCAGCAGTGGGGAATATTGCACAATGGGGGAAACCCTGATGCAGCAACGCCGCGTGAGTGATGACGGTCTTCGGATTGTAAAGCTCTGTCTTTGGGGACGATAATGACGGTACCCAAGGAGGAAGCCACGGCTAACTACGTGCCAGCAGCCGCGGTAATACGTAGGTGGCGAGCGTTGTCCGGATTTACTGGGCGTAAAGGGAGCGTAGGCGGATTTTTAAGTGGGATGTGAAATACCCGGGCTCAACCTGGGTGCTGCATTCCAAACTGGAAATCTAG
+
GGGGGGGGGGGGGGGGGGGGGGGGGGGGGGGGGGGGGGGGGGGGGGGGGGGGGGGGGGGGGGGGGGGGGGGGGGGGGGGGGGGGGGGGGGGGGGGGGGGGGGGGGGGGGGGGGGGGGGGGGGGGGGFGG<@FGGGGFFGFGGEGFGEGFGGGGGFGDGFFGGGGGGGGDEGCFFGGGGGGCGGG7CEGGGCGFGGDCGGGGGGGG>FGGGC/9AEGGGGDCD5EGGE=E4CCFGFFGG>>@DFFFGGGFGGGGGGFFFFFFF<5<FFFEF*7?FFF<2:F>AGF:)=<>BF<
@M04650:207:000000000-C238N:1:1101:22381:12651 1:N:0:19
ACTCCTACGGGGGCAGCAGTAGGGAATCTTCGGCAATGGACGCAAGTCTGACCGAGCAACGCCGCGTGAGTGAAGAAGGTTTTCGGATCGTAAAACTCTGTTGTTAGAGAAGAACAAGGATGAGAGTAGAATGTTCATCCCTTGACGGTATCTAACCAGAAAGCCACGGCTAACTACGTGCCAGCAGCCGCGGTAATACGTAGGTGGCAAGCGTTGTCCGGATTTATTGGGCGTAAAGCGAGCGCAGGCGGTTTCTTAAGTCTGATGTGAAAGCCCCCGGCTCAACCGGGGAGG
+
GGGGGGGGGGGGGGCEGGGG<CEGEGFGAFFGFDGGGGGC<F+@BCFFCFFE,@F>C:FE>EFEFFEGEEEDFGDFGEGGEFF<@:CCGGGFGGGGEF<BEFGGGDGDFDFADFFDFFCG,DDGFFF=>F,C<FCCCFFGFGGGGGDGGG@CFGGGGGGGGGFCFGGGGDEGGGGGGGGGGGGGGGGGGGGG5CCEFGGD+?FGGGGGGGGGGGGGGGGGGGE:AFGDGFGFEGGDGGFGFGFEGGGGEGGCDDF4=@@@?F:C*:FFFF494?.7(3C>D>*6=F417B:>14
@M04650:207:000000000-C238N:1:1101:9673:12666 1:N:0:19
ACTCCTACGGGAGGCAGCAGTAGGGAATCTTCGGCAATGGACGAAAGTCTGACCGAGCAACGCCGCGTGAGTGAAGAAGGTTTTCGGATCGTAAAACTCTGTTGGTAGAGAAGAACGTTGGTGAGAGTGGAAAGCTCATCAAGTGACGGTAACTACCCAGAAAGGGACGGCTAACTACGTGCCAGCAGCCGCGGTAATACGTTGGTCCCGAGCGTTGTCCGGATTTATTGGGCGTAAAGCGAGCGCAGGTGGTTTATTAAGTCTGGTGTAAAAGGCAGTGGCTCAACCATTGT
+
GGGGGGGGGGGGGGGGGGGGGGGGGGGGGGGGGGGGGGGGGGGGGGGGGGGGGGGGGGGGGGGGGGGGGGGGGGGGGGGGGGGGGGGGGGGGGGGGGGGGGGGGGGGGGGGGGGGGGGGGGGGGGGGGGGGGGGGGGGGGGGGGGFGGGGGGGGGGGGGGGGGGGGGGGGGGGGGGGGGGGGGGGGGGGGGGGGGGGGGGGGFGGGGGGGGGGGGGGGGGGGGGGGCGGGGGFGGGGGFGFCD@GDCGFGGGGGGFFFF*<BFGF<C?@FFFFFEFBF7FFFGFFFF21?F<F
@M04650:207:000000000-C238N:1:1101:16723:12728 1:N:0:19
ACTCTCCGGGAGGCAGCAGTAGGGAATCTTCGGCAATGGACGAAAGTCTGACCGAGCAACGCCGCGTGAGTGAAGAAGGTTTTCGGATCGTAAAACTCTGTTGTTAGAGAAGAACAAGGATGAGAGTAGAATGTTCATCCCTTGACGGTATCTAACCAGAAAGCCACGGCTAACTACGTGCCAGCAGCCGCGGTAATACGTAGGTGGCAAGCGTTGTCCGGATTTATTGGGCGTAAAGCGAGCGCAGGCGGTTTCTTAAGTCTGATGTGAAAGCCCCCGGCTCAACCGGGGAGG
+
GGGGG,FGGGEEGGGGGGGGGGGGGGGGGGGGGGGGGGGGGGGGGGGGGGGGGGGGGGGGGGGGGGFGEGGGGGGGGGGGGGGGGGGGGGGGGGGGGGGGGGGGGGGGGGGGGGGGGGGGGGGGGGGGGGGGGGGGGGGGGGGGGGGGGFGGGGGGGGGGGGGGGGGGGGGGGGGGGGGGGGGGGGGGGGGGGGGGGGGGGGGGGGGGGGGGGGGGGGGGDGEGGGGGGGFFEGGGGGFGEC:BGGGG:DDDDGFFBFFFFFGGFGGFFFFFFFFFFFGEEBGFF@FFFE@6>F
@M04650:207:000000000-C238N:1:1101:17563:12732 1:N:0:19
ACTCCTACGGGAGGCAGCAGTGGGGAATATTGCACAATGGGCGAAAGCCTGATGCAGCGACGCCGCGTGAGGGAAGAAGGTTTTCGGATTGTAAACCTCTGTCTTCGGGGACGATAATGACGGTACCCGAGGAGGAAGCCACGGCTAACTACGTGCCAGCAGCCGCGGTAAAACGTAGGTGGCAAGCGTTGTCCGGAATTACTGGGTGTAAAGGGAGCGCAGGCGGAATGCCAAGTTGAATGTGAAAACTATGGGCTCAACCCATAGACTGCGTTCAAAACTGGCGTTCTTG
+
GGGGGGGGGGGGGGGGGGGGGGGGGGGGGGGGGGGGGGGGGGGGGGGGGGGGGGGGGGGGGGGGGGGGGGGGGGGGGGGGGGGGGGGGGGGGGGGGGGGGGGGGGGGGGGGGGGGGGGGGGGGGGGGGGFEGGGGGGGGGGGGGGGGGGGFGGGGGGGGGGGGGGGGGGGGGGGGGGGGGGGGGGGGGGGDGGGGGGGGGGGGGGGFGGGGGG9EFEGGGDGGGGG:EGFFG?FGGGGFGFGFFGGGGFGGGGGGF@FFFFFGGFDFBFFF?B@EEF4CFFFCF@DB>BF@4
@M04650:207:000000000-C238N:1:1101:20132:12741 1:N:0:19
ACTCCTACGGGAGGCAGCAGTAGGGAATCTTCGGCAATGGGGGCAACCCTGACCGAGCAATGCCGCGTGAGTGAAGAAGGTCTTCGGATCGTAAAACTCTGTTGTTAGAGAAGAACGTGTGTGGGAGTGGAAACTCCATGCAGTGACGTTATCTAACCAGAAAGGGACGGCTAACTCCGTGCCAGCAGCCGCGGTAATACGTAGGTCCCAAGCGTTGTCCGGATTTATTGGGCGTAAAGCGAGCGCAGGTGGTTTTTTAAGTCTGTTTTAAAAGGCAGTGCCCAAACCATTGTT
+
GGGGGGGGGGGGGGGGGGGGG9FGGGGG<FGAF7FGGGGGGCFGGGGGGGGG,F+@FG7F,CFGGGGGGGGGFGGGGGGGE,FFGFD4C=:FFGGFGFDF,EFEGGAB<BFGGFGD:4+BFG@CC,38D+D,D,C@D3=FFEEFF,EF=+,8DF<FFGF>7@<F7*@FC*@*CC@;,;>>1>CBFC:8BCCBECEGGCEC8E9EGGGGGFG*;5C;=>CFGDGEG?:CFGF:75)7<9*28575)/1>)19*9CG5>5@:C?7*/**).9)=/75>189?*)*)).<((//).)
@M04650:207:000000000-C238N:1:1101:3684:12749 1:N:0:19
ACTCCTACGGGAGGCAGCAGTGGGGAATATTGCACAATGGGGGAAACCCTGATGCAGCAACGCCGCGTGAGTGATGACGGTCTTCGGATTGTAAAGCTCTGTCTTTGGGGACGATAATGACGGTACCCAAGGAGGAAGCCACGGCTAACTACGTGCCAGCAGCCGCGGTAATACGTAGGTGGCGAGCGTTGTCCGGATTTACTGGGCGTAAAGGGAGCGTAGGCGGATTTTTAAGTGGGATGTGAAATACCCGGGCTCAACCTGGGTGCTGCATTCCAAACTGGGAATCTAG
+
DFGGGGGGGGGGGGGGGGGGGGGGGGGGGGGGGGGGGGGGGGGGGGGGGGGEAFGDECGGDGGGDGGGGGGGGGFGGGGGGGGGGGGGGGGGGGGGGGGGGGGGGGGGDGGGGGCGGGGGGGGGGGGGGFF7FFEGGGGGGGGGGGGFGGGGGGGGFGGGGGGGGGGG@CFGGFGFFFEECGGGGCEGGGGGFGGD*8CFCGF9?CGDCGECCF5/75DGCDEFGGEGDDGGFFGG*9FG:<9*;7C7@CGCD3>:3;@FGFC<FC<:@=FFFFFF<AF?><F6FFF?)99<
@M04650:207:000000000-C238N:1:1101:24376:12772 1:N:0:19
ACTCCTACGGGAGGCAGCAGTGGGGAATATTGCACAATGGGGGAAACCCTGATGCAGCAACGCCGCGTGAGTGATGACGGTCTTCGGATTGTAAAGCTCTGTCTTTGGGGACGATAATGACGGTACCCAAGGAGGAAGCCACGGCTAACTACGTGCCAGCAGCCGCGGTAATACGTAGGTGGCGAGCGTTGTCCGGATTTACTGGGCGTAAAGGGAGCGTAGGCGGATTTTTAAGTGGGATGTGAAATACCCGGGCTCAACCTGGGTGCTGCATTCCAAACTGGAAATCTAG
+
GGGGGGGGGGGGGGGGGGGGGGGGGGGGGGGGGGGGGGGGGGGGGGGGGGGGGGGGGGGGGGGGGGGGGGGGGGGGGGGGGGGGGGGGGGGGGGGGGGGGGGGGGGGGGGGGGGGGGGGGGGGGGGGGGGGGGGGGGGGGGGGGGGGGGGGGGGGGGGGGGGGGGGGGGGGGFFGGGGGGGGGGGGGGGGEGGGGGGGDGGGGGGGGGGGGGGGDFGGGGGDGFGGGGGGGGFGG?>FF<?*/=FGGGFGGGDGGFF>FF6<*>>F<?FFFFFFFBAFGFFFFF:4?>ABFB
@M04650:207:000000000-C238N:1:1101:6263:12801 1:N:0:19
ACTCCTACGGGAGGCAGCAGTGGGGAATATTGCACAATGGGGGAAACCCTGATGCAGCGACGCCGCGTGAGCGAAGAAGTATTTCGGTATGTAAAGCTCTATCAGCAGGGAAGAAAATGACGGTACCTGACTAAGAAGCCCCGGCTAACTACGTGCCAGCAGCCGCGGTAATACGTAGGGGGCAAGCGTTATCCGGATTTACTGGGTGTAAAGGGAGCGTAGACGGCATGGTAAGTTTGAAGTGAAATCCCAGGGCTCAACCCTGGGACTGCTTTGAAAACTATCAAGCTCG
+
GGGGGGGGGGGGGGGGGGGGGGGGGG>FGGGGGGGGGGGGGGGGGGGGGGGGGGGGGGGDGGGGGGGGGGGGGGEGDFGGGGGGGGGGGGGGGGGGGGGGFFGGGGGGGGGCGGGGGGGGGGGGGGGGGGGGGGGGCFGFGGGGGGGGGGGGGGGGGGGGGGGGGGGGGGGGGGGGGGGGGGGGGGFEGGGGGGGDDGGGGG7@FGGGCGGGGGGGGGGGGGGGGGGGGGFFF7FGGGFCFGFFDF>>FFFCFGGFFFFFGFGGFGGFFFFFFFFFFFF?F::BF?F??F)4
@M04650:207:000000000-C238N:1:1101:29120:12912 1:N:0:19
ACTCCTACGGGAGGCAGCAGTGGGGAATATTGCACAATGGGGGAAACCCTGATGCAGCAACGCCGCGTGAGTGATGACGGTCTTCGGATTGTAAAGCTCTGTCTTTGGGGACGATAATGACGGTACCCAAGGAGGAAGCCACGGCTAACTACGTGCCAGCAGCCGCGGTAATACGTAGGTGGCGAGCGTTGTCCGGATTTACTGGGCGTAAAGGGAGCGTAGGCGGATTTTTACGTGGGATGTGAAATACCCGGGCTCAACCTGGGTGCTGCATTCCAAACTGGGAATCTAG
+
F<EDFGFGGG7@F7CE:FFFGGGFCEFGFGDFGCGFFGGGGGG7CFGGGCFFGFGEEGGGCEGGGGGGGC:FGGGDFGCGGDFFGGG7FEGGGG<FGFGGCFGFGGFCFGGG@:F:+F@C?:BCFGGGFFG@DDGGGGGGGFCGGGFFGGFGGGGGG9FGFFGFGGGGG7CEFGCE:;CGGGGGCEGE:CCEGGCCEGGGGGGF?FFGGG*:FGDFDDGGGDGFECCEEDFC7+9CF3BFFDFFCDCF?GFCCGC>EFFFG4D7539(;?=F)94=<A**)5:?4>),7FF2
@M04650:207:000000000-C238N:1:1101:2956:12982 1:N:0:19
ACTCCTACGGGAGGCAGCAGTAGGGAATCTTCGGCAATGGGGGCAACCCTGACCGAGCAACGCCGCGTGAGTGAAGAAGGTTTTCGGATCGTAAAACTCTGTTGTTAGAGAAGAACGTGTGTGGGAGTGGAAAATCCATGCAGTGACGGTATCTAACCAGAAAGGGACGGCTAACTACGTGCCAGCAGCCGCGGTAATACGTAGGTCCCGAGCGTTGTCCGGATTTATTGGGCGTAAAGCGAGCGCAGGTGGTTTATTAAGTCTGGTGTAAAAGGCAGTGGCGCAACCATTGT
+
GG<FGGGEGGGGGGGGGEGGGGGGGGGGGGGGDGGEG?EFGEGGGGDGGGGGGGGFEGGGGEE:C@FCGGG9FFFGGGGGFFCGGGGGCFGFGGGGGFGGFFCGGFGGGFGGGGGGGDFFFFFGGFGGGGDGGG9FGFGGGGGGGF9FGGGCFGGGGGGGGFGGFGGGEGEGEGGGGDG:BFGGGGGGGC=EGGGGE9FGGCFGEGGGGGGGGG:C*7>>EDGCECFCCFFCFGDGGGFDB>>DGDGDB79D**2<@4@FGFG7*7:2>48=*8@:?B*?F?)5>E>?<F46-
@M04650:207:000000000-C238N:1:1101:26803:12982 1:N:0:19
ACTCCTACGGGAGGCAGCAGTGGGGAATATTGCACAATGGGGGAAACCCTGATGCAGCAACGCCGCGTGAGTGATGACGGTCTTCGGATTGTAAAGCTCTGTCTTTGGGGACGATAATGACGGTACCCAAGGAGGAAGCCACGGCTAACTACGTGCCAGCAGCCGCGGTAATACGTAGGTCCCGAGCGTTGTCCGGATTTATTGGGCGTAAAGCGAGCGCAGGTGGTTTATTAAGTCTGGTGTAAAAGGCAGTGGCTCAACCATTGTATGCATTGGAAACTGGTAGACTTGAGG
+
GGGGGGGGGGGGGGGGGGGGGGGGGGGGGGGGGGGGGGGGGGGGGGGGGGGGGGGGGGGGGGGGGGGGGGGGGGGGGGGGGGGGGGGDGGGGGGGGGGGGGGGGGGGGGGGGGGGGGGGGGGGGGGGGGGGGFGGGGGGGGGGGGGGGGGFGGGG7FGGGGGGGGGGGGGGGGGGGGGGCGGGGGGGG8BCEGGGGGDEGFGGGGGGGGGGGGGGGGGGGECGFGG:F=FGGFGGGGGFG@GFFDCGGFGGGFGGF476?6@CFFGGF*7FFF46F?B7<BAF@F@62<FF>:(
@M04650:207:000000000-C238N:1:1101:19307:12983 1:N:0:19
ACTCCTACGGGAGGCAGCAGTGGGGAATATTGCACAATGGGCGAAAGCCTGATGCAGCGACGCCGCGTGGAGGAAGAAGGTTTTCGGATTGTAAACTCCTGTCTTCGGGGACGATAATGACGGTACCCGAGGAGGAAGCCACGGCTAACTACGTGCCAGCAGCCGCGGTAAAACGTAGGTGGCAAGCGTTGTCCGGAATTACTGGGTGTAAAGGGAGCGCAGGCGGGTGCATAAGTTGGACGTGAAATCTATGGGCTCAACCCATAGCGTGCGTTCAAAACTATGTATCTTG
+
GGGGGGGGGGGGGGGGGGGGGGGGGGGGGGGGGGGGGGGGGGGGGGGGGGGGGGGGGGGGGGGGGGGGGGGGGGGGGGGGGGGGGGGGGGGGGGGGGGGGGGGGGGGGGGGGGGGGGGGGGGGGGGGGGGGGGGGGGGGGGGGGGGGGGGGGGGGGGGGGGGGGGGGGGGGGGGGGGGGGGGGGGGGGGGGGGGGGGGGGGGFGGGFEEGFGGGGGGDGGGGGGGGGGGGGGFGGGGGFGFGFFGDGGFGGGGGGFFFFFF>DGFGGFFFFFEEFFFFGFFFG4FFFFFFFF
@M04650:207:000000000-C238N:1:1101:26032:12997 1:N:0:19
ACTCCTACGGGAGGCAGCAGTGGGGAATATTGGACAATGGGCGCAAGCCTGATCCAGCCATGCCGCGTGGGTGAAGAAGGCCTTAGGGTTGTAAACCCCTTTCAGCGGGGAAGATAATGACGGTACCCGCAGAAGAAGTCCCGGCTAACTCCGTGCCAGCAGCCGCGGTAATACGGAGGGGACTAGCGTTGTTCGGAATTACTGGGCGTAAAGCGCACGTAGGCGGATTTGTAAGTCAGGGGTGAAATCCCGAGGCTCAACCTCGGAACTGCCTTTGATACTGCAAATCTCG
+
GGGGGGGGGGGGGGGGGGGGGGGGGGGGGGGGGGGGGGGGGGGGGGGGGGGGGGGGGGGGGGGGGGGGGGGGGGGGGGGGGGGGGGGGGGGGGGGGGGGGGGGGGGGGGGGGGGGGGGGGFGGEGGGGGGGGDFGFGGGGGGGGGCEGFGGGGGGGGGGGGGFGGGGGGGGFGGGGGGGGGEGGGGGGGGGGGGGGGGGGGGGGGGGGGGGGGGGGGGGGGGGGGGCEGGGGFGGFFDB45DEFGGGGFGGGGGGEF>*9AFGGFGGBFFFFFFFFFFGFFFFFBFFF<?F<
@M04650:207:000000000-C238N:1:1101:8951:13024 1:N:0:19
ACTCCTACGGGAGGCAGCAGTAGGGAATCTTCGGCAATGGGGGCAACCCTGACCGAGCAACGCCGCGTGAGTGAAGAAGGTTTTCGGATCGTAAAGCTCTGTTGTAAGAGAAGAATGTGTGTGAGAGTGGAAAGTTCACACAATGACGGTAACTTACCAGAAAGGGACGGCTAACTACGTGCCAGCAGCCGCGGTAATACGTAGGTCCCGAGCGTTGTCCGGATTTATTGGGCGTAAAGCGAGCGCAGGGGGTTTGATAAGTCTGAAGTTAACGGCTGTGGCTCAACCATAGT
+
GGGGGGGGGGGGGGGGGGGGGGGGGGGGGGGGGGGGGGGGGDGGGGGGGGGGGGGGGGGGGGGGGGGGGGGGGGGGGGGGGGGGGGGGGGGGGGGGGGGGGGGGGEGGGGGGGGGGGAFFGGGFFGCFGGFGGGGECDGGGG@,><AF7@@@FFFGGC9FGGCFFECFGC@EGG8,,4><BFCG@FD8EC8EE5BECE9BCFFGCFFFDG*:E=EGDGFCGCCCGG+2+:C55:9EDFFFEG>BDDDD>)>3CGCD8=??9@DFFC72=?FF*8559>76?05??FF?6=48)
@M04650:207:000000000-C238N:1:1101:12764:13042 1:N:0:19
ACTCCTACGGGAGGCAGCAGTGGGGAATATTGCACAATGGGGGAAACCCTGATGCAGCAACGCCGCGTGAGTGATGACGGTCTTCGGATTGTAAAGCTCTGTCTTTGGGGACGATAATGACGGTACCCAAGGAGGAAGCCACGGCTAACTACGTGCCAGCAGCCGCGGTAATACGTAGGTGGCGAGCGTTGTCCGGATTTACTGGGCGTAAAGGGAGCGTAGGCGGATTTTTAAGTGGGATGTGAAATACCCGGGCTCAACCTGGGTGCTGCATTCCAAACTGGAAATCTAG
+
GGGGGGGGGGGGGGGGGGGGGGGGGGGGGGGGGGGGGGGGGGGGGGGGGGGGGGGGGGGGGGGGGGGGGGGGGGGGGGGGGGGGGGGGGGGGGGGGGGGGGGGGGGGGGGGGGGGGGGGGGGGGGGGGGGGGGGGGGGGGGGGGGGGGGGGGGGGGGGGGGGGGGGGGGGGGGGGGGGGGGGGGGGGGGGGGGGGGGGGGGGGGGGGGGGGGGGGGGGGGGGGGGGGG5=FGFGGGGGFGFGFFGGGGFGFGGGC@DFFFGFGGFGGFFFFFFFFFBDGFFFGFFFFADFFA
@M04650:207:000000000-C238N:1:1101:23357:13057 1:N:0:19
ACTCCTACGGGAGGCAGCAGTGGGGAATATTGCACAATGGGCGAAAGCCTGATGCAGCGACGCCGCGTGAGGGAAGAAGGTTTTCGGATTGTAAACCTCTGTCTTCGGGGACGATAATGACGGTACCCGAGGAGGAAGCCACGGCTAACTACGTGCCAGCAGCCGCGGTAAAACGTAGGTGGCAAGCGTTGTCCGGAATTACTGGGTGTAAAGTGAGCGCAGGCGGGATGGTAAGTTGAATGTGAAAACTATGGGCTCAACCCATAGACTGCGTTCAAAACTTCTGTTCTTG
+
GGGGGGGGGDECFGGGGGGEEEFFGE@DEEGDGFCFGGGFFGGGDC@CGGFFC9EFGFDEDCGGGGGGGGFGDE8CF@EF<FEFG7+?FGGGG95F8FAFFGCDFED:FFGGDGGECFGGFGCF==AB:@F7+>@FECE:>FGCCGCFGGFDGFCFDDGCFEDCGGEEGGGGGGDG+41FE7@FGG>7C;CE+<*?CEFGG7@C?*0:CE?7C0<+CCC<=<*CEEGDEDE?FF*<C>47@7@*:7>7?G*C0945>>4??5C*;C*5@FF?@D@704:*74*/91@ABF?)
@M04650:207:000000000-C238N:1:1101:15259:13089 1:N:0:19
ACTCCTACGGGAGGCAGCAGTAGGGAATCTTCGGCAATGGACGAAAGTCTGACCGAGCAACGCCGCGTGAGTGAAGAAGGTTTTCGGATCGTAAAACTCTGTTGGTAGAGAAGAACGTTGGTGAGAGTGGAAAGCTCATCAAGTGACGGTAACTACCCAGAAAGGGACGGCTAACTACGTGCCAGCAGCCGCGGTAATACGTAGGTCCCGAGCGTTGTCCGGATTTATTGGGCGTAAAGCGAGCGCAGGTGGTTTATTAAGTCTGGTGTAAAAGGCAGTGGCTCAACCATTGT
+
GGGGGGGGGGGGGGGGGGGGGGGGGGGGGGGGGGGGGGGGGGGGGGGGGGGGGGGGGGGGGGGGGGGGGGGGGGGGGGGGGGGGGGGGGGGGGGGGGGGGGGGGGGGGGGGGGGGGGGGGGGGGGGGGGGGGGGGFGGGGGFGGGGGGGGGGGGGGGGGFGGGGGGGGGGGGGGGGGGGGGGGGGGGGGGGGGGGEGGGGGGGGGGFGGGGGGGGGGGGFGG=58CFGGGGGFGDGGDFFFDDFGGGGFCGGDGFFFF?@GFGGFGFBFBF*9=DFFFGFFFFFFFFBFFBAF
@M04650:207:000000000-C238N:1:1101:6750:13100 1:N:0:19
ACTCCTACGGGAGGCAGCAGTGGGGAATATTGCACAATGGGGGAAACCCTGATGCAGCAACGCCGCGTGAGTGATGACGGTCTTCGGATTGTAAAGCTCTGTCTTTGGGGACGATAATGACGGTACCCAAGGAGGAAGCCACGGCTAACTACGTGCCAGCAGCCGCGGTAATACGTAGGTGGCGAGCGTTGTCCGGATTTACTGGGCGTAAAGGGAGCGCAGGCGGGATGGTAAGTTGAATGTGAAAACTATGGGCTCAACCCATAGACTGCGTTCAAAACTACTGTTCTTG
+
GGGGGGGGGGGGGGGGGGGGGGGGGGGGGGGGGGGGGGGGFGGGGGGGGGGGGGGGGGGGGGGGGGGGGGGGGGGGGGGGGGGGGGGEGGGGGGGGGGGGGGGFGGGGGGGGGGGGGGGGGGGGGGGGGGGGGGGGCGGGGGGGGGGCGGGGGGGGGGGGGGGGGGGGGGGGGGGFEGGGGGGGGGGEEGGGGGGGCGEGFGECGGGGEEEGGGGGG3CD5CGEGGGE5CG0=FGCFGFFFCFFGGFFFC:CGGFF4:FFGFDD5>FA46@)5>:@>2CFF?7?FF=4)=4:
@M04650:207:000000000-C238N:1:1101:25978:13148 1:N:0:19
ACTCCTACGGGAGGCAGCAGTGGGGAATATTGCACAATGGGCGCAAGCCTGATGCAGCCATGCCGCGTGTATGAAGAAGGCCTTCGGGTTGTAAAGTACTTTCAGCGGGGAGGAAGGTGTTGAGGTTAATAACCTCAGCAATTGACGTTACCCGCAGAAGAAGCACCGGCTAACTCCGTGCCAGCAGCCGCGGTAATACGGAGGGTGCAAGCGTTAATCGGAATTACTGGGCGTAAAGCGCACGCAGGCGGTCTGTCAAGTCGGATGTGAAATCCCCGGGCTCAACCTGGGAAC
+
GGGGGGGGGGGGGGGGGGGGGGGGGGGGGGGGGGGGGGGGGGGGGGGGGGGGGGGGGGGGGGGGGGGFGGGGGGGGGGGGGGGGGGGGGGGGGGGGGGGGGGGGGGGGGGGGGGGGGGGGGGGGGGGGGGGGGGGGGGGGGGGGGGGGGGGGGGGGGGGGGGGGGGGGGGGGGGGGGGGGGGGGGGGGGGGGEGEEGGGGGGGGGGGGGGGGGGGGGGGGDGGGGGGGGGGGFGGGGGFGFGFFGGGGFGGGGGGFFFFFGFGGEGG2*87==6@FBFGFE6FF4FF(:F@?F2
@M04650:207:000000000-C238N:1:1101:15478:13226 1:N:0:19
ACTCCTACGGGAGGCAGCAGTAGGGAATCTTCGGCAATGGACGAAAGTCTGACCGAGCAACGCCGCGTGAGTGAAGAAGGTTTTCGGATCGTAAAACTCTGTTGTTAGAGAAGAACAAGGATGAGAGTAGAATGTTCATCCCTTGACGGTATCTAACCAGAAAGCCACGGCTAACTACGTGCCAGCAGCCGCGGTAATACGTAGGTGGCAAGCGTTGTCCGGATTTATTGGGCGTAAAGCGAGCGCAGGCGGTTTCTTAAGTCTGATGTGAAAGCCCCCGGCTCAACCGGGG
+
GGGGGGGGGGGGGGGGGGGGGGGGGGGGGGGGGGGGGGGGGGGGGGGGGGGGGGGGGGGGGGGGGGGGGGGGGGGGGGGGGGGGGGGGGGGGGGGGGGGGGGGGGGGGGGGGGGGGGGGGGGGGGGGGGGGGGGGGGGGGGGGGGGGGGGGGGGGGGGGGGGGGGGGGGGGGGGGGGGGGCFGGGGGGGGGGGGGGGGGGGGGGGGGGGGGGGGGGGGGGGGDEDGGGGGGGFGGGGGFGFGFEGGGGFGGG5DG?FFFFCFGGFGFBFFFFFFFFFFGFFFCEFFFBBEFF
@M04650:207:000000000-C238N:1:1101:9810:13258 1:N:0:19
ACTCCTACGGGAGGCAGCAGTAGGGAATCTTCGGCAATGGACGAAAGTCTGACCGAGCAACGCCGCGTGAGTGAAGAAGGTTTTCGGATCGTAAAACTCTGTTGGTAGAGAAGAACGTTGGTGAGAGTGGAAAGCTCATCAAGTGACGGTAACTACCCAGAAAGGGACGGCTAACTACGTGCCAGCAGCCGCGGTAATACGTAGGTCCCGAGCGTTGTCCGGATTTATTGGGCGTAAAGCGAGCGCAGGTGGTTTATTAAGTCTGGTGTAAAAGGCAGTGGCTCAACCATTGTT
+
GGGGGGGGGGGGGGGGGGGGGGGGGGGGGGFGGGGGGGGGGGGGGGGGGGGGGGGGGGGGGGGGGGG>FEEFGGGGGGGGGGGGGGGGGGGGGGGGGGGGGGGGGGGGGGGGGGGGGFGGGGGGGGGFGGGGGFGGGGGGGGGGGGGGGGGGGGGD@FGGGGGGGGGDEEGGGGGGGGGGGGGGGGGGGGGGGGGCECFCGGCFEGFGGGGGEEGEEDGFGG8C8C9FGCGFFGDG<DFGEGF>DGDDD<FGCGGF@FF6?FGGF4:<>FFFBFFFF?<FFF<@FFF0(6@<A)
@M04650:207:000000000-C238N:1:1101:20092:13287 1:N:0:19
ACTCCTACGGGAGGCAGCAGTAGGGAATCTTCGGCAATGGGGGCAACCCTGACCGAGCAACGCCGCGTGAGTGAAGAAGGTTTTCGGATCGTAAAACTCTGTTGTTAGAGAAGAACAAGGATGAGAGTAGAATGTTCATCCCTTGACGGTATCTAACCAGAAAGCCACGGCTAACTACGTGCCAGCAGCCGCGGTAATACGTAGGTGGCAAGCGTTGTCCGGATTTATTGGGCGTAAAGCGAGCGCAGGCGGTTTCTTAAGTCTGATGTGAAAGCCCCCGGCTCAACCGGGG
+
GGGGGGGGGGGGGGGGGGGGGGGGGGGGGGGGGGGGGGGGGGGGGGGGGGGGGGGGGGGGGGGGGGGFGGGGGGGGGGGGGGGGGGGGGGGGGGGGGGGGGGGGGGGGGGGGGGGGGGGGGGGGGGGGGGGGGGGGGGGGGGGGGGGGGGGGGGGGGGGGGGGGGGGGGGGGGGGGGGGGGGGGGGGFGGGGGGGGGGGGGFGGGGGGGGGGGGEDEGGGGGECEGGGGGGGFGGGGGFGFGDFGGGGFGGGG7DFFFFF9@GGF=7<FF?FFFFF<?DEEF3>FFFFFFFF
@M04650:207:000000000-C238N:1:1101:6009:13290 1:N:0:19
ACTCCTACGGGAGGCAGCAGTGGGGAATATTGCACAATGGGGGAAACCCTGATGCAGCAACGCCGCGTGAGTGAAGAAGTATTTCGGTACGTAAAGCTCTATCAGCAGGGAAGAAAATGACGGTACCTGACTAAGAAGCCCCGGCTAACTACGTGCCAGCAGCCGCGGTAATACGTAGGGGGCAAGCGTTATCCGGATTTACTGGGTGTAAAGGGAGCGTAGACGGGTATGCAAGTCTGAAGTGAAAGCACGGGGCTTAACCCCGGGACTGCTTTGGAAACTGTGAAACTGGCG
+
GGGGGGGGGGGGGGGGGGGGGGGGGGGGGGGGGGGGGGGGGGGGGGGGGGGGGGGGGGFGGGGGGGGGGGG?FGGGGGGFFGGFFFGGGGGGGGGGGGGGGGGGGGFGGGGGGGGFFEFFGGGGGDGGGGDFFFGGGFFFDE:CGEEF<FGGGGGDGCAFFFGGGGCGGGEFG;CDFCGEGGGGCFGE8CCGFDCE*13<FFFGGGGGGGFDEDEEEGGGGDEGGD*:5CECFFGCC*9*6CFFC>D7@*9C<DC3<:4@?FGGDG32:)<4=BFF?(C6)-:9=B64<797((
@M04650:207:000000000-C238N:1:1101:13132:13331 1:N:0:19
ACTCCTACGGGAGGCAGCAGTGGGGAATATTGCACAATGGGCGCAAGCCTGATGCAGCCATGCCGCGTGTATGAAGAAGGCCTTCGGGTTGTAAAGTACTTTCAGTCGGGAGGAAGGTGTCAAGGTTAATAACCTTGGCAATTGACGTTACCGACAGAAGAAGCACCGGCTAACTCCGTGCCAGCAGCCGCGGTAATACGGAGGGTGCAAGCGTTAATCGGAATTACTGGGCGTAAAGCGCACGCAGGCGGTTGATTGAGTCAGATGTGAAATCCCCGGGCTTAACCCGGGAAT
+
GGGGGGGGGGGGGGGGGGGGGGGGGGGGGGGGGGGGGGGGGGGGGGGGGGGGGGGGGGGGGGGGGGGGGGGAFGGGGGGGGFGGGGGGGGGGGGGGGFFGGGGGGGGGGGG>EGGFGGGGGGGGGGGFGGGGGFGFGFGGGGGGGGGGGGGGGGGGGGGDGGFGGGGGGGEGGGGGGDFFGFGGGGGGGCEGGGGGGGGGGGGGGGGGGGGGGGGGGGCCEGGGGGGGCF*:;EDEDG49>DFEGDGGFGGG:D<F=BFFGFGGFGGF4?6@FF:?8>G>>0D?BFF<657>;:
@M04650:207:000000000-C238N:1:1101:18406:13344 1:N:0:19
ACTCCTACGGGAGGCAGCAGTGGGGAATATTGCACAATGGGGGAAACCCTGATGCAGCAACGCCGCGTGAGTGATGACGGTCTTCGGATTGTAAAGCTCTGTCTTTGGGGACGATAATGACGGTACCCAAGGAGGAAGCCACGGCTAACTACGTGCCAGCAGCCGCGGTAATACGTAGGTGGCGAGCGTTGTCCGGATTTACTGGGCGTAAAGCGAGCGCAGGCGGTTTCTTAAGTCTGATGTGGAAGCCCCCGGCTCAACCGGGGAGGGTCATTGGAAACTGGGAAACTTG
+
GGGGGGGGGGGGGGGGGGGGGGGGGGGGGGGGGGGGGGGGGGGGEFGGGGGGGGGGGGGGGGGGGGGGGGGGGGGGGGGGGGGGGGGCGGGGGGGGGFGGGGGGGGGGGGGDGGGGGGGGGGGCGGGGFGGGBFEFGGCFD<FGGGGFFGGGDCEFGGGGECFEGGDEEGDG@FGCFGGFCGGGEG5EEGGGGGGGD*CCCFGGGFGGGEGGGGG=EGDGGGDGGE:C:>EG?ACEFDF:@GB=*:CF5F3DGGGFF>F?CFGGFDDFBDF5>7BF?2CFFAD?47662*9<
@M04650:207:000000000-C238N:1:1101:17249:13365 1:N:0:19
ACTCCTACGGGAGGCAGCAGTAGGGAATCTTCGGCAATGGACGAAAGTCTGACCGAGCAACGCCGCGTGAGTGAAGAAGGTTTTCGGATCGTAAAACTCTGTTGGTAGAGAAGAACGTTGGTGAGAGTGGAAAGCTCATCAAGTGACGGTAACTACCCAGAAAGGGACGGCTAACTACGTGCCAGCAGCCGCGGTAATACGTAGGTCCCGAGCGTTGTCCGGATTTATTGGGCGTAAAGCGAGCGCAGGTGGTTTATTAAGTCTGGTGTAAAAGGCAGTGGCTCAACCATTGT
+
GGGGGGGGGGGGGGGGGGGGGGGGGGGGGGGGGGGGGGGGGGGGGGGGGGGGGGGGGGGGGGGGGGGGGGGGGGGGGGGGGGGGGFGGGGGGGGGGGGGGGGGGGGGGGGGGGGGGGGGGGGGGGGGGGGGGGGGGGGGGGGGGGGGGGGGEGGGGGGGGGGGGGGGGGGGGGGGGGGGGGGGGGGGGGGGGGGGGGGGGGGGGGGGGGGGGGGGGGGGGGGEEGFGGGGGCFGGGGFFGFGFEGGGGFFGGGGGFFFFFFFGGFGGFFFFFFFFF:?GFFFDFFFFFFFFFF
@M04650:207:000000000-C238N:1:1101:8565:13376 1:N:0:19
ACTCCTACGGGAGGCAGCAGTGGGGAATATTGCACAATGGGCGAAAGCCTGATGCAGCGACGCCGCGTGAGGGAAGAAGGTTTTCGGATTGTAAACCTCTGTCTTCGGGGACGATAATGACGGTACCCGAGGAGGAAGCCACGGCTAACTACGTGCCAGCAGCCGCGGTAAAACGTAGGTGGCAAGCGTTGTCCGGAATTACTGGGTGTAAAGGGAGCGCAGGCGGGATGGTAAGTTGAATGTGAAAACTATGGGCTCAACCCATAGACTGCGTTCAAAACTACTGTTCTTG
+
EFGGCGFFGGGGGGGGGGGFEFGGGGFGFGGGFGGGGGGFE<FGGGGGGGFGF<,CEAFEDEGGGGGGGE:<?CBE@EFFAEFGGGEEFGFFFGGGGFGGGGGGGGGGGGGGG:FGGGGFGGGGF:F@CCCCGGG7>7F@<,C7CFEFFFGGDGC*<DGDFGCC::*CGG7C9<CFGC@<>EEC9@B7:*/;@CEGCCGCGGFCGFGGGF?<@:8CEG)C8):785CEEGGC@EC+*:*:6>FFCGCFFGGF>CDF><?*?)7CFF7<*9F?>FF@:<CFF:*9F?@))09<
@M04650:207:000000000-C238N:1:1101:9303:13378 1:N:0:19
ACTCCTACGGGAGGCAGCAGTGGGGAATATTGCACAATGGGCGCAAGCCTGATGCAGCCATGCCGCGTGTATGAAGAAGGCCTTCGGGTTGTAAAGTACTTTCAGTCGGGAGGAAGGTGTCAAGGTTAATAACCTTGGCAATTGACGTTACCGACAGAAGAAGCACCGGCTAACTCCGTGCCAGCAGCCGCGGTAATACGGAGGGTGCAAGCGTTAATCGGAATTACTGGGCGTAAAGCGCACGCAGGCGGTTGATTGAGTCAGATGTGAAATCCCCGGGCTTAACCCGGGAAT
+
GGGGGGGGEEGGGGGGGGGGGGGGGGCFEGGFGGGGGGGGGGGGGGGGGGGGGGGGGGGGGGGGGGGGGGGGGGGGGGGGGGGGGGGGGGGGGGGGGGGGFGGGGFGGGGFFGGGFGFGGGGFGGGGGGGGGGGGGGGGGGGGGGGGGGGGGG7BFE?FGGGGGGGGGG>C@@FGGFGGGGGGGGGGFEEEGGGGG?CFGGGGGGGGGGCGGGGGGGGGGEGEGCFGGGGG=;=DEGGFDFDBFGDC<DDGC7D76@FFFGFCG?:C<=F?@FBFFFFGF>9C@FFF:25>B>1
@M04650:207:000000000-C238N:1:1101:8926:13383 1:N:0:19
ACTCCTACGGGAGGCAGCAGTGGGGAATATTGCACAATGGGCGCAAGCCTGATGCAGCCATGCCGCGTGTATGAAGAAGGCCTTCGGGTTGTAAAGTACTTTCAGCGGGGAGGAAGGGAGTGAGGTTAATAACCTTATTCATTGACGTTACCCGCAGAAGAAGCACCGGCTAACTCCGTGCCAGCAGCCGCGGTAATACGGAGGGTGCAAGCGTTAATCGGAATTACTGGGCGTAAAGCGCACGCAGGCGGTCTGTCAAGTCGGATGTGAAATCCCCTGGCTCAACCTGGGAAC
+
GGGGGGGGGGGGGGGGGGGGGGGGGGGGGGGGGGGGGGGGGGGGGGGGGGGGGGGGGGGGGGGGGGGGGGGGGFGGGGGGGGGGGGGGGGGGGGGGGGGGGGGGGGGGGGGGGGGGGGFGGGGGGGGGGGGGGGGGGGGGGGGGGGGGGGGGGGGGGGGGGGGGGGGGGGGGGGGGGGGGGGGGGGGGGGGGGGGGGGGG5EGGGGGGGGGGGGGGGGGFGGGGGGGGGGFFEGDEGGFGFGFFGGGGFGGGGGGF?FFFGFGGFGD?FFFFFFFF6(9>F7<?6?>>?FF:?6
@M04650:207:000000000-C238N:1:1101:13567:13386 1:N:0:19
ACTCCTACGGGAGGCAGCAGTGGGGAATATTGCACAATGGGGGAAACCCTGATGCAGCAACGCCGCGTGAGTGATGACGGTCTTCGGATTGTAAAGCTCTGTCTTCGGGGACGATAATGACGGTACCCGAGGAGGAAGCCACGGCTAACTACGTGCCAGCAGCCGCGGTAATACGTAGGTGGCAAGCGTTGTCCGGATTTATTGGGCGTAAAGCGAGCGCAGGCGGTTTCTTAAGTCTGATGTGAAAGCCCCCGGCTCAACCGGGGAGGGTCATTGGAAACTGGGAAACTTG
+
GGGGGGGGGGGGGGGGGGGGGGGGGGGGGGGGGGGGGGGGGGGGGGGGGGGGGGGGGGGGGGGGGGGGGGGGGGGGGGGGGGGGGGGGGGGGGGGGGGGGGGGGGFGGGGGGGGGGGGGGGGGGGGGGGCFGFGGGGFGGGGGGGGGGGGGGGGGGGGFFGFGGGGGGGEGGGGG9FGGGGGGGGGGGGGGGGFGGGGG?F9EGGCGGGGGGGGGGGGCGGG=EGGGEDFGGFFGGGD?;8CFFFF>FFFGDCGGEBEFFD5CDBDCBFF>5>667:):FF>DFF5??B6=A
@M04650:207:000000000-C238N:1:1101:11383:13396 1:N:0:19
ACTCCTACGGGAGGCAGCAGTAGGGAATCTTCGGCAATGGACGAAAGTCTGACCGAGCAACGCCGCGTGAGTGAAGAAGGTTTTCGGATCGTAAAACTCTGTTGTTAGAGAAGAACAAGGATGAGAGTAGAATGTTCATCCCTTGACGGTATCTAACCAGAAAGCCACGGCTAACTACGTGCCAGCAGCCGCGGTAATACGTAGGTGGCAAGCGTTGTCCGGATTTATTGGGCGTAAAGCGAGCGCAGGCGGTTTCTTAAGTCTGATGTGAAAGCCCCCGGCTCAACCGGGG
+
GGGGGGGGGGGGGGGGGGGGGGGGGGGGGGGGGGGGGGGGGGGGGGGGGGGGGGGGGGGGGGGGGGGGGGGGGGGGGGGGGGGGGGGGGGGGGGGGGGGGGGGGGGGGGGGGGGGGGGGGGGGGGGGGGGGGGGGGGGGGGGGGGFGGGGGGGGGGGGGFFGGGGGGGGGGGGGGGGGGGGGGGGGGGGGGGGGGGGGGGGEGGGGGGGGGGGGGGGGGGGGGGGFGFGGGGFGGGGGFGFGFFGGGGFGGGGGGFFFFFGFGGF7FFFF?4@FFF0?CDFFDBF?FBB>DF
@M04650:207:000000000-C238N:1:1101:24886:13425 1:N:0:19
ACTCCTACGGGAGGCAGCAGTGGGGAATATTGCACAATGGGCGAAAGCCTGATGCAGCGACGCCGCGTGAGGGAAGAAGGTTTTCGGATTGTAAACCTCTGTCTTCGAGGACGAAGAAGTGACGGTACTCGAGGAGGAAGCCACGGCTAACTACGTGCCAGCAGCCGCGGTAAAACGTAGGTGGCAAGCGTTGTCCGGAATTACTGGGTGTAAAGGGAGCGCAGGCGGGATGCCAAGTTGGACGTGAAATCTATGGGCTCAACCCATAGCGTGCGTTCAAAACTGGCGTTCTTG
+
GGGGGGGGGGGGGGGGGGGGFFGGGGGGGGGGGGGGGGGGGGGGGGGGGGGGGGGGGGGGGGGGGGGGGGGGGGGGGGGGEGGGGGGEGGGGGGGGGGGGGGGGGGGGGGGGGGGGGGGGGGGGGGGGGGEGGGGGGGGGGGGGGGGGGGGGGGGGGGGFGGGGGGGGGGGGFGGGGCFFGGGFGGFGGGGGGGFFGGGEGGGGFFFFGEED?FGGGGGGCDGG=CEGEGGGFGGGGGFGFFF@DGGGFGGGGGGFFFFFGFDFFGG??FF8>DD>B?C@FAFFFFF61>>?A9
@M04650:207:000000000-C238N:1:1101:3170:13431 1:N:0:19
ACTCCTACGGGAGGCAGCAGTGGGGAATTTTGCGCAATGGGCGAAAGCCTGACGCAGCAACGCCGCGTGCGGGATGACGGCCTTCGGGTTGTAAACCGCTTTCAGCAGGGATGATAATGACAGTACCTGCAGAAGAAGCTCCGGCTAACTACGTGCCAGCAGCCGCGGTAATACGTAGGGAGCAAGCGTTATCCGGATTTATTGGGCGTAAAGCGCGCGTAGGCGGGTTGTTAAGCGGAATCTCTAATCTGAGGGCTCAACCCCCAGCCGGATTCCGAACTGGCAGCCTCGAGT
+
GGGGGGGGGGGGGGGGGGGGGGGGGGGGGGGGGGGGGGGGGGGGGGGGGGGGGGGGGGDGGGGGGGGGGGEGGGGGGGGGGGGGGGGGGGGGGGGGC>FFFGGGGGGGGGG?GGDFGFFGGGG<F9EFAFGGAFGGGGGGGGGGGGGGGGGGGF71FFGGGGFGGGGGDGGGGGGCEEGGFGCFG<CEGCECGFGE8;C+AFFGGG55CGGGGFEDGGD3:9ECGG*>5DEGF9DE3D)>>F=FFF>FFGGGGGGF@.=9CF3DE)>?FEDEE)9@4?CD><67FB3,4))-3)
@M04650:207:000000000-C238N:1:1101:8775:13483 1:N:0:19
ACTCCTACGGGAGGCAGCAGTGGGGAATATTGCACAATGGGGGAAACCCTGATGCAGCAACGCCGCGTGAGTGATGACGGTCTTCGGATTGTAAAGCTCTGTCTTTGGGGACGATAATGACGGTACCCAAGGAGGAAGCCACGGCTAACTACGTGCCAGCAGCCGCGGTAATACGTAGGTGGCGAGCGTTGTCCGGATTTACTGGGCGTAAAGGGAGCGTAGGCGGATTTTTAAGTGGGATGTGAAATACCCGGGCTCAACCTGGGTGCTGCATTCCAAACTGGAAATCTAG
+
GGGGGGGGGGGGGGGGGGGGGGGGGGGGGGGGGGGGGGGGGGGGGGGGGGGGGGGGGGGGGGGGGGGGGGGGGGGGGGGGEGGGGGGGGGGGGGGGGGGGGGGGGGGGGGGGGGGGGGGGGGGGGGGGGGGGGGGGGGGGGGGGGGGGGGGGGGGGFGGGGGGGGGGGEGGGGGGGGGGGGGGGGGGDEGGGGGGGGGGGGGGGGGFGGGGGGGGFGDGGGGGFGG=5C6EEFGGGGGFCFGFFGGGFFFCFGGG@B5FFC:7D4DFBFFF@FF**6<FFF<>FFFF2<7@<
@M04650:207:000000000-C238N:1:1101:24757:13497 1:N:0:19
ACTCCTACGGGAGGCAGCAGTAGGGAATCTTCGGCAATGGACGAAAGTCTGACCGAGCAACGCCGCGTGAGTGAAGAAGGTTTTCGGATCGTAAAACTCTGTTGGTAGAGAAGAACGTTGGTGAGAGTGGAAAGCTCATCAAGTGACGGTAACTACCCAGAAAGGGACGGCTAACTACGTGCCAGCAGCCGCGGTAATACGTAGGTCCCGAGCGTTGTCCGGATTTATTGGGCGTAAAGCGAGCGCAGGTGGTTTATTAAGTCTGGTGTAAAAGGCAGTGGCTCAACCATTGT
+
GGGGGGGGGGGGGGGGGGGGGGGGGGGGGGFGGGGGGGGGGGGGGGGGGGGGGGGGGGGGGGGGGGGGGGGGGGGGGGGGGGGGGGGGGGGGGGGGGGGGGGGGGGGGGGGGGGGGGGGGGGGGGGGGGGFGGGGGGGGGGGGGGGGGGGGGGGGGGGGGGGGGGGGGGGGGGGGGGGGGGGGGGGGGGGGGGGGGGGGGGGGGGGGGGGGGGGEGGGGGGDAE8CFGGGGGFGGGGGFGECEFGGGGFFGGDCG?FFFFGFFGFF>?FFFFFFFFFF5?F:CFF=F:??@<<
@M04650:207:000000000-C238N:1:1101:22765:13512 1:N:0:19
ACTCCTACGGGAGGCAGCAGTGGGGAATATTGCACAATGGGGGAAACCCTGATGCAGCAACGCCGCGTGAGTGATGACGGTCTTCGGATTGTAAAGCTCTGTCTTTGGGGACGATAATGACGGTACCCAAGGAGGAAGCCACGGCTAACTACGTGCCAGCAGCCGCGGTAATACGTAGGTCCCGAGCGTTGTCCGGATTTATTGGGCGTAAAGCGAGCGCAGGTGGTTTCTTAAGTCTGATGTAAAAGGCAGTGGCTCAACCATTGTGTGCATTGGAAACTGGGAGACTTGAGG
+
GGGGGGGGGGGGGGGGGGGGGGGGGGGGGGGGGGGGGGGGGGGGGGGGGGGGGGGGGGGGGGGGGGGGGGGGGGGGGGGGGGGGGGGGGGGGGGGGGGGGGGGGGGGGGGGGGGGGGGGGGGGGGGGGGGGGGGGGGGGGGGGGGGGGGGGGGGGGGGGGGGGGGGGGGGGGGGGGGGGGGGGGGGGGEEGEGGGGGGGF?FGFGGGGEGGGGGG*:DDDEGGGGFCFFGGGFEC:>FFGFGFB>FGGFGGGGGGFF4/=FFGDFGFFFFFFFBFF?AGFFBGFFF>0AFFFF(
@M04650:207:000000000-C238N:1:1101:15002:13549 1:N:0:19
ACTCCTACGGGAGGCAGCAGTGGGGAATTTTGCGCAATGGGCTAACGCCTGACGCAGCAACGCCGCGTGGAGGATGAAGGTCTTTGGATTGTAAACTCCTGTCAGCAGGGAAAAAGCGACCTGACCTCATACGTCAGGGAGTTGATTGTACCTGCAGAGGAAGCCCCGGCTAACTCTGTGCCAGCAGCCGCGGTAAAACGTAGGTGGCAAGCGTTGTCCGGAATTACTGGGTGTAAAGGGAGCGCAGGCGGGATGGTAAGTTGAATGTGAAAACTATGGGCTCAACCCATAGAC
+
GGGGGGGGGGGGGGGGGGGGGGGGGGGGGGGGGGGGGGGGGGGGGGGGGGGGGGGGGGGGGGGGGGGGGGGGGGGGGGGGGGGGGGGGGGGGGGGGGGGGGGGGGGGGGGGGGGGGGGGGGGGGGGGGGGGGGGGEGGGGGGGGGGGFGGGGGGGGGGGGGGGGGGGGGGGGGGGGGGGGGGGGGGGGFGGGGGGGGGFGGGGGGGGGGGGGEGGGGGGGCGGGGGGGGGGFFGGF=FFGFGFFGGGGFGGGGGGFFFFFEFGCBGGFFFFFF:?FAFCFFFF@6?FF<FF?F<
@M04650:207:000000000-C238N:1:1101:11850:13568 1:N:0:19
ACTCCTACGGGAGGCAGCAGTAGGGAATCTTCGGCAATGGACGAAAGTCTGACCGAGCAACGCCGCGTGAGTGAAGAAGGTTTTCGGATCGTAAAACTCTGTTGGTAGAGAAGAACGTTGGTGAGAGTGGAAAGCTCATCAAGTGACGGTAACTACCCAGAAAGGGACGGCTAACTACGTGCCAGCAGCCGCGGTAATACGTAGGTCCCGAGCGTTGTCCGGATTTATTGGGCGTAAAGCGAGCGCAGGTGGTTTATTAAGTCTGGTGTAAAAGGCAGTGGCTCAACCATTGT
+
GGGGGGGGGGGGGGGGGGGGGGGGGGGGGGGGGGGGGGGGGGGGGGGGGGGGGGGGGGGGGGGGGGGGGGGGGGGGGGGGGGGGGGGGGGGGGGGGGGGGGGGGGGGGGGGGGGGGGGGGGGGGGGGGGGGGGGGGGGGGGGGGGGGGGGGGGGGGGGGGGGGGGGGGGGGGGGGGGGGGGGGGGGGGGGGGGGGGGGFGGGGGGGGGGGGGGGGGGGGGGGGGGGGGGGFGFGGGGGFGFGFFGGDDE5FGGDFFFFFFGFDFBF:(7BFFFFFF?FDFF:7FF=?BBF?AA
@M04650:207:000000000-C238N:1:1101:28047:13577 1:N:0:19
ACTCCTACGGGAGGCAGCAGTGGGGAATTTTGCGCAATGGGCGAAAGCCTGACGCAGCAACGCCGCGTGCGGGATGACGGCCTTCGGGTTGTAAACCGCTTTCAGCAGGGATGATAATGACAGTACCTGCAGAAGAAGCTCCGGCTAACTACGTGCCAGCAGCCGCGGTAATACGTAGGGAGCAAGCGTTATCCGGATTTATTGGGCGTAAAGCGCGCGTAGGCGGTTTGTTAAGCGGAATCTCTAATCTGAGGGCTCAACCCCCAGCCGGATTCCGAACTGGCAGACTCGAGT
+
GGGGGGGGGGGGGGGGGGGGFFGGGGGGGGGGGGGGGGGGGGGGGGGGGGGGGGGGGGGGGGGGGGGGGGGGGGGGGGGGGGGGGGGGGGGGGGGGGGGGGGGGGGGGGGGGEGGFGGGGGGGGGGGGGGFGFGGGGGGGGGGGGGGGGGGGGGGGGGGGGGGGGGGGGDGGGGGGGGGGGGGGGGGEEEDGGGGGGGGGGGGGGGGGGGGGGGGGGGGDEGGGGGEGGGFGFGGF<D3CFGFFFGGGFGGGGGGFFF@FGFDGFGGFFFE:BDFFBFGFFFGFFF:?FF>BF,
@M04650:207:000000000-C238N:1:1101:5244:13606 1:N:0:19
ACTCCTACGGGAGGCAGCAGTAGGGAATCTTCGGCAATGGACGAAAGTCTGACCGAGCAACGCCGCGTGAGTGAAGAAGGTTTTCGGATCGTAAAACTCTGTTGTTAGAGAAGAACAAGGATGAGAGTAGAATGTTCATCCCTTGACGGTATCTAACCAGAAAGCCACGGCTAACTACGTGCCAGCAGCCGCGGTAATACGTAGGTGGCAAGCGTTGTCCGGATTTATTGGGCGTAAAGCGAGCGCAGGCGGTTTCTTAAGTCTGATGTGAAAGCCCCCGGCTCAACCGGGGGG
+
GGGGGGGGGGG7FEGGFGGGGGGGGGGGGGGGGEGGGGGGGGGGDGGGGGGGGFGGGGGGGGGGGGGGGGGFEGFFFGGGEEFGGGGGGGGGGGGGGDGG9FGGG?CEFFFCFFFGFGGFGDF=FGGFFFGGCEFGGGGGGGGG,CEFGGGFGGFGGGGGGGGGGGGGCEGGG?7FFGG>DGFE?EF@FFGGEEE5CFGGGG6CBCGGGFFGFEBEEGG75>C*;C+<7CFCFGDEDGFFFG37CCGGEDD<<CGFFF??FFG>@>>AFFF6=FFFBF<>345>4?F:>530(-
@M04650:207:000000000-C238N:1:1101:29185:13611 1:N:0:19
ACTCCTACGGGAGGCAGCAGTAGGGAATCTTCGGCAATGGACGAAAGTCTGACCGAGCAACGCCGCGTGAGTGAAGAAGGTTTTCGGATCGTAAAACTCTGTTGTTAGAGAAGAACAAGGATGAGAGTAGAATGTTCATCCCTTGACGGTATCTAACCAGAAAGCCACGGCTAACTACGTGCCAGCAGCCGCGGTAATACGTAGGTGGCAAGCGTTGTCCGGATTTATTGGGCGTAAAGCGAGCGCAGGCGGTTTCTTAAGTCTGATGTGAAAGCCCCCGGCTCAACCGGGG
+
GGGGGGGGGGGDGGGGGGGGGGGGGGGGGGGGGGGGGGGGGGGGGGGGGGGGGGGGGGGGGGGGGGGGGGGGGGGGGGGGGGGGGGGCGGGGGGGGGGGGGGGGGGGGGGGGGGGGGGGGGGGDGGGGGGGGGFGGGGGGGGGFGGGGGGGGGGGGGGGGGGGGGGGGGGGGGGGGGGGGGGGGGGCFGGGGGGGGGGFGGGGFGGGGGDFGFGEEEDGGGGDG=FFGCGDFFGGGGFFGFGFFGGDGFGGGCDGFFFFFFFGGF:CAFF?77BF>B?GBFFGFFFF?9:@F
@M04650:207:000000000-C238N:1:1101:26122:13617 1:N:0:19
ACTCCTACGGGAGGCAGCAGTAGGGAATCTTCGGCAATGGACGAAAGTCTGACCGAGCAACGCCGCGTGAGTGAAGAAGGTTTTCGGATCGTAAAACTCTGTTGTTAGAGAAGAACAAGGATGAGAGTAGAATGTTCATCCCTTGACGGTATCTAACCAGAAAGCCACGGCTAACTACGTGCCAGCAGCCGCGGTAATACGTAGGTGGCAAGCGTTGTCCGGATTTATTGGGCGTAAAGCGAGCGCAGGCGGTTTCTTAAGTCTGATGTGAAAGCCCCCGGCTCAACCGGGG
+
GGGGGGGGGGGFGGGGGGGGGGGGGGGGGGGGGGGGDFGGGGGGGGGGGGFGGGGGGGGGGGGGGGGGDBFFGGGGGGGGFGGGGGGGGGGGGGGGGGGGGGGGGGGGGGGGGGGGGGGFFGGFGGGGGGGGGGGGGFGGGGGGGGGGGGGGGGFGGGGGGGGCFFGGGDGGGGGGGGGGFF7>FGFCFGEDEGGGDFGGGGGGGGGGGGGFGG8EEGGGGGEE8CCGGC6F:EGGGCFGFGEFGGGG@GGGGGGBF7*9F?CDFF7:FFF??4F780C>B>DDFFFB(576
@M04650:207:000000000-C238N:1:1101:24947:13658 1:N:0:19
ACTCCTACGGGAGGCAGCAGTAGGGAATCTTCGGCAATGGGGGCAACCCTGACCGAGCAACGCCGCGTGAGTGAAGAAGGTTTTCGGATCGTAAAACTCTGTTGTTAGAGAAGAACGTTAAGTAGAGTGGAAAATTACTTAAGTGACGGTATCTAACCAGAAAGGGACGGCTAACTACGTGCCAGCAGCCGCGGTAATACGTAGGTGGCAAGCGTTGTCCGGATTTATTGGGCGTAAAGCGAGCGCAGGCGGTTTCTTAAGTCTGATGTGAAAGCCCCCGGCTCAACCGGGG
+
GGGGGGGGGGGGGGGGGGGGGGGGGGGGGGGGGGGGGGGGGGGGGGGGGGGGGGGGGGGGGGGGGGGGGGGGGGGGGGGGGGGGGGGGGGGGGGGGGGGGGGGGGGGGGGGGGGGGGGGGFGGGGGGGGG9FGGGGGGGGGFGGGGGGGGGGGGGGGGGGFGFGGGGGGGGGGGGGGGGGGGGFGGGGGGGGGGGGGGGGGGGGGG+>FGGGGGEGDGGGDG=CG6FGG7CFFGDGGGFGDGFFGGGGFGGGG5DFFF4BGFF7=CFAF4@FFF?F?:DF:>)>=@FFFFFF
@M04650:207:000000000-C238N:1:1101:16145:13684 1:N:0:19
ACTCCTACGGGAGGCAGCAGTGGGGAATATTGCACAATGGGCGAAAGCCTGATGCAGCGACGCCGCGTGAGGGAAGAAGGTTTTCGGATTGTAAACCTCTGTCTTCGAGGACGAAGAAGTGACGGTACTCGAGGAGGAAGCCACGGCTAACTACGTGCCAGCAGCCGCGGTAATACGTAGGTCCCAAGCGTTGTCCGGATTTATTGGGCGTAAAGCGAGCGCAGGTGGTTTCTTAAGTCTGATGTAAAAGGCAGTGGCTCAACCATTGTGTGCATTGGAAACTGGGAGACTTG
+
GGGGGGGGGGGGGGGGGGGGGGGGGGGGGGGGGGGGGGGGGGGGGGGGFGGGGGGGGGGGGGGGGGGGGGGGGGGGGGGGGGGGGGGCFGGGGGGGGGGGGGGGGGGGGGGGGGGGGGGGGGGGGGGGGGGGGGGGGGGGGGGGGGGGGGGGGGGGGGGGGGGGGGGGGEGGGGGGGGGGGGGGGGGFFGGGGEGDGGDGGFGFGGGGCGGGGGGGGGGGGGEGGFFGGGFGFG>CFFFGFGFFGGFGFGDFGGGFF>>FFFGGEGGFFFFFFFFF<BG@FBGF@F@:?FFBF
@M04650:207:000000000-C238N:1:1101:22771:13690 1:N:0:19
ACTCCTACGGGAGGCAGCAGTGGGGAATATTGCACAATGGGCGAAAGCCTGATGCAGCGACGCCGCGTGAGGGAAGAAGGTTTTCGGATTGTAAACCTCTGTCTTCGGGGACGATAATGACGGTACCCGAGGAGGAAGCCACGGCTAACTACGTGCCAGCAGCCGCGGTAATACGTAGGTGGCGAGCGTTGTCCGGATTTACTGGGCGTAAAGGGAGCGTAGGCGGATTTTTAAGTGGGATGTGAAATACCCGGGCTCAACCTGGGTGCTGCATTCCAAACTGGAAATCTAG
+
GGGGGGGGGGGGGGGGGGGGGGGGGGGGGGGGGGGGGGGGGGGGGGGGGGGGGGGGGGGGGGGGGGGGGGGGGGGGGGGGGGGGGGGGGGGGGGGGGGGGGGGGGGGGGGGGGGGGGGGGGGGGGGGGGGGGGGGGGGGGGGGGGGGGGGGGGGGGGGGGGGGGGGGGGGGGGGGGGGGGGGGGGGGGGGDGGGGGGGGGGGGGGGGGGGGGGGGGGGGGGGGGGGGGGGGGFGGGGGFGFGFFCFFFFFGGGGGFFFFFGFGGFGGFFFFFFFFFFFGFFFGF?FFFFF?B
@M04650:207:000000000-C238N:1:1101:23522:13691 1:N:0:19
ACTCCTACGGGAGGCAGCAGTAGGGAATCTTCGGCAATGGACGAAAGTCTGACCGAGCAACGCCGCGTGAGTGAAGAAGGTTTTCGGATCGTAAAACTCTGTTGTTAGAGAAGAACAAGGATGAGAGTAGAATGTTCATCCCTTGACGGTATCTAACCAGAAAGCCACGGCTAACTACGTGCCAGCAGCCGCGGTAATACGTAGGTGGCAAGCGTTGTCCGGATTTATTGGGCGTAAAGCGAGCGCAGGCGGTTTCTTAAGTCTGATGTGAAAGCCCCCGGCTCAACCGGGG
+
GGGGGGGGGGGGGGGGGGGGGGGGGGGGGGGGGGGGGGGGGGGGGGGGGGGGGGGGGGGGGGGGGGGGGGGGGGGGGGGGFGGGGGGGGGGGGGGGGGGGGGGGGGGGGGGGGGGGGGGGGGGGGCFGGGGGGGGGGGGGGGGGGGGGGGGGGGGGGGGGGGGGGGGGGGGGGGGGGGGGGGGGGGGFGGGGGGEGGGGGGGGFGGGGGGGGGGGGGGGGGGCEGGGGGGGFFGGGGGFGFGBBDGGGFGGGGGGFFFF?GFGGF=DAF???FFFF?<DFB>CB?FFFF@DB
@M04650:207:000000000-C238N:1:1101:16293:13741 1:N:0:19
ACTCCTACGGGAGGCAGCAGTAGGGAATCTTCGGCAATGGACGAAAGTCTGACCGAGCAACGCCGCGTGAGTGAAGAAGGTTTTCGGATCGTAAAACTCTGTTGTTAGAGAAGAACAAGGATGAGAGTAGAATGTTCATCCCTTGACGGTATCTAACCAGAAAGCCACGGCTAACTACGTGCCAGCAGCCGCGGTAATACGTAGGTGGCAAGCGTTGTCCGGATTTATTGGGCGTAAAGCGAGCGCAGGCGGTTTCTTAAGTCTGATGTGAAAGCCCCCGGCTCAACCGGGG
+
GGGGGGGGGGGGGGGGGGGGFGGGGGGGGGGGGGGGGGGGGGGGGGGGGGGGGGGGGGGGGGGGGGGEGGGGGGGGGGGGGGGGGGGGGGGGGGGGGGGGGGGGGGGGGGGGGGGGGGGGFFGFGGGGGGGGGGGGGGGGGGGGGDGGGGGGGGGGGGGGGGGGGGGGGGGGGFGGGGGGGGGGGGFGGGGGGGGGGGGGGEFGGGGGGGGGGEECGGGGGDEEGGGFGGGGFGGGG:BGBGFFGGGGFGGGDGGFFFFFCFG>FFGAFFFFFFFF:BDFFF<BFFF?95>>
@M04650:207:000000000-C238N:1:1101:12753:13757 1:N:0:19
ACTCCTACGGGAGGCAGCAGTAGGGAATCTTCGGCAATGGACGAAAGTCTGACCGAGCAACGCCGCGTGAGTGAAGAAGGTTTTCGGATCGTAAAACTCTGTTGTTAGAGAAGAACGTTGGTGAGAGTGGAAAGCTCATCAAGTGACGGTAACTACCCAGAAAGGGACGGCTAACTACGTGCCAGCAGCCGCGGTAATACGTAGGTCCCGAGCGTTGTCCGGATTTATTGGGCGTAAAGCGAGCGCAGGTGGTTTATTAGGCTGGGTGAAAAGGGAGGGGGTCCACCCATGTTT
+
GGGGGGGGGGGGGGGGGGGGGGGGGGGGGGGGGGGGGGGGGGGGGGGGGGGGGGGGGGGGGGGGGGGGGGGGGGGGGGGGFGGGGGGGGGGGGGGGGGGGGGGGGGGGGGGGGGGGGGGGGGGGGGGFGGGGGGFGGGGGGGGGGGGGGGGGGGGGGGGGGGGGGGGGGGGGGGGGGGGGGGGGGGGGGGGGGGGGGGGGGGGGGGGGFGGGGGGGGGGGGGE=EFGGGGGGFGGGGGFGFGFFGGGGFGFGG52)1*=6+)**570()9@F4>5)(()7.(*)9*8((7))))
@M04650:207:000000000-C238N:1:1101:24767:13780 1:N:0:19
ACTCCTACGGGAGGCAGCAGTAGGGAATCTTCGGCAATGGACGAAAGTCTGACCGAGCAACGCCGCGTGAGTGAAGAAGGTTTTCGGATCGTAAAACTCTGTTGTTAGAGAAGAACAAGGATGAGAGTAGAATGTTCATCCCTTGACGGTATCTAACCAGAAAGCCACGGCTAACTACGTGCCAGCAGCCGCGGTAATACGTAGGTGGCAAGCGTTGTCCGGATTTATTGGGCGTAAAGCGAGCGCAGGCGGTTTCTTAAGTCTGATGTGAAAGCCCCCGGCTCAACCGGGG
+
GGGGGGGGGGGGGGGGGGGGGGGGGGGGGGGGGGGGGGGGGGGGGGGGGGGGGGGGGGGGGGGGGGGGGGGGGGGGGGGGGGGGGGGGGGGGGGGGGGGGGGGGGGGGGGGGGGGGGGGGGGGGGGGGGGGGGGGGGGGGGGGGGGGGGGGGGGGGGGGGGGGGGGGGGGGGGGGGGGGGGGGGGGGGGGGGGGGGGGGGGEGGEGGGGGGGGGEGGGGGGGEGGGGGGGGGFGGGGGFGFGFFGGGGFGGGGGGFFFFFFFGGFGGFFFFFFFFFFBGFFFCEFF??FFFF
@M04650:207:000000000-C238N:1:1101:22770:13782 1:N:0:19
ACTCCTACGGGAGGCAGCAGTGGGGAATATTGGACAATGGGCGCAAGCCTGATCCAGCCATGCCGCGTGAGTGATGAAGGCCTTAGGGTTGTAAAGCTCTTTCGGCGGGGACGATAATGACGGTACCCGCAGAAGAAGCCCCGGCTAACTTCGTGCCAGCAGCCGCGGTAATACGAAGGGGGCTAGCGTTGCTCGGAATCACTGGGCGTAAAGGGCGCGTAGGCGGCCGTATAAGTCGGGGGTGAAAGCCTGTGGCTCAACCACAGAATTGCCTTCGATACTGTATGGCTAG
+
GGGGGGGGGGGGGGGGGGGGGGGGGGGGGGGGGGGGGGGGGGGGGGGGGGGGGGGGGGGGGGGGGGGGGGGGGGGGGGGGGGGGGGGGGGGGGGGGGGGGGGGFGGGGGGGGGGGGGGGGGGGGFGDCGGGGGGGGGGGGFGGGGGGGGGGGGGGGGGGGGGGGGGGGGGGGGGGFGGGGEEGGGGFGGGGGFGGGGGFGFGGGC@FCCCCE?FCEGGCDEDDGGEGGGDGGFGG<>D:DBGDFGGGGFGGGFGG>59=6?@GG>C*5FFFFFFFFF0>75:76**13:?71
@M04650:207:000000000-C238N:1:1101:19417:13786 1:N:0:19
ACTCCTACGGGAGGCAGCAGTAGGGAATCTTCGGCAATGGACGAAAGTCTGACCGAGCAACGCCGCGTGAGTGAAGAAGGTTTTCGGATCGTAAAACTCTGTTGTTAGAGAAGAACAAGGATGAGAGTAGAATGTTCATCCCTTGACGGTATCTAACCAGAAAGCCACGGCTAACTACGTGCCAGCAGCCGCGGTAATACGTAGGTGGCAAGCGTTGTCCGGATTTATTGGGCGTAAAGCGAGCGCAGGCGGATTTTTAAGTGGGATGTGAAATACCCGGGCTCAACCTGGGTG
+
GGGGGGGGGGGGGGGGGGGGGGGGGGGGGGGGGGGGGGGGGGGGGGGGGGGGGGGGGGGGGGGGGGGGGGGGGGGGGGGGFFGGGGGGGGGGGGGGGGGGGGFGFGGGGGGGGGGGGGGGGFFGGFGGGGGGGGGGGGGGGGGGGGGGGGGGGGGGGGGGGGGGGGGGGGGGGGGGGGGGGGFGGGGGGFEEGGEGGGGGGGGGGGGGFGGGGEECCDGGGGGGCDGEGGGF>EGGDGFF:DFDGGCDEGGGDC5?FB@?FFGGF74:?FBFFFFF>?GF:(/<=@F??F@:BF
@M04650:207:000000000-C238N:1:1101:17054:13851 1:N:0:19
ACTCCTACGGGAGGCAGCAGTAGGGAATCTTCGGCAATGGACGAAAGTCTGACCGAGCAACGCCGCGTGAGTGAAGAAGGTTTTCGGATCGTAAAACTCTGTTGTTAGAGAAGAACAAGGATGAGAGTAGAATGTTCATCCCTTGACGGTATCTAACCAGAAAGCCACGGCTAACTACGTGCCAGCAGCCGCGGTAATACGTAGGTGGCAAGCGTTGTCCGGATTTATTGGGCGTAAAGCGAGCGCAGGCGGTTTCTTAAGTCTGATGTGAAAGCCCCCGGCTCAACCGGGG
+
GGGGGGGGGGGFGGGGGGGGGGGGGGGGGGGGGGGGGGGGGGGGGGGGGGGGGGGGGGGGGGGGGGGGGGGGGGGGGGGGGGGGGGGGGGGGGGGGGGGGGGGGGGGGGGGGGGGGGGGGGGGGGGGGGGGGGGGGGGGGGGGGGGGGGGGGGGGGGGGGGGGGGGGGGGGGGGGGGGGGGGGGGGGGGGGGGGGGGGFGGGGGGGGGGGGGGGGGGGGGGGGGDFGGGGGGFGGGGGFGFGFFGGGGFGGGG<DBFFFFGFGGFGGFFFFFFFFF?BDFFFDEFFFFFFFF
@M04650:207:000000000-C238N:1:1101:11046:13861 1:N:0:19
ACTCCTACGGGAGGCAGCAGTGAGGGATATTGCACAATGGGGGAAACCCTGATGCAGCGACGCCGCGTGGAGGAAGAAGGTTTTCGGATTGTAAACTCCTGTCTTCGGGGACGATAATGACGGTACCCGAGGAGGAAGCCACGGCTAACTACGTGCCAGCAGCCGCGGTAAAACGTAGGTGGCAAGCGTTGTCCGGAATTACTGGGCGTAAAGGGAGCGTAGGCGGTTGCTTAAGTCAGATGTGAAATACCCGGGCTTAACCTGGGGGGTGCATCTGAAACTGGGTAACTTG
+
FGGGGGGGGGGGGGGGGGGGGGGGGGGGGGGGGGGGGGGGGGGGGGGGGGGGGGGGGGGGGGGGGGGGGGCFGGGGGGGGGGGGGGGEGGGGGGGGGGGGGGGAFGGGGGGGGGFGGGGGGGGGGGGGGGEFCEECFGGGGGGGGGGGGFGGGGFGGGFFGGGGGGGGGGGGGGGGGGGGGGGFFGGEEGGGFGGGGC>C??<CFGFEEGGGGGEGEDGGGGGGGGCEGGGGBCDFGCB:6FF?7DDGFF49DGC>EFFFGF7CFGDBFFF>??B46ACFFFGFF5F??FFD
@M04650:207:000000000-C238N:1:1101:24342:13861 1:N:0:19
ACTCCTACGGGAGGCAGCAGTGGGGAATATTGCACAATGGGCGAAAGCCTGATGCAGCGACGCCGCGTGAGGGAAGAAGGTTTTCGGATTGTAAACCTCTGTCTTCGGGGACGATAATGACGGTACCCGAGGAGGAAGCCACGGCTAACTACGTGCCAGCAGCCGCGGTAAAACGTAGGTGGCAAGCGTTGTCCGGAATTACTGGGTGTAAAGGGAGCGCAGGCGGGATGGTAAGTTGAATGTGAAAACTATGGGCTCAACCCATAGACTGCGTTCAAAACTACTGTTCTTG
+
GGGGGGGGGGGGGGGGGGGGGGGGGGGGGGGGGGGGGGGGGGGGGGGGGGGGGGGGGGGGGGGGGGGGGGGGGGGGGGGGGGGGGGGGGGGGGGGGGGGGGGGGGGGGGGGGGGGGGGGGGGGGGGGGGGGGGGGGGGGGGGGGGGGGGGGGGGGGGGGGGGGGGGGGGGG?FGGGGGGGGGGGGGGGGGGGGGGGGGGGGGGGGGGGGGGGFGGGGGGGGGGGGGGGGDFGFGFF:>FGFGFFGGCFFGGGFGFF@@FFFFGGFGGFF@FFEBFFBFGFF:FFFFFADFFF
@M04650:207:000000000-C238N:1:1101:16481:13892 1:N:0:19
ACTCCTACGGGAGGCAGCAGTAGGGAATCTTCGGCAATGGACGAAAGTCTGACCGAGCAACGCCGCGTGAGTGAAGAAGGTTTTCGGATCGTAAAACTCTGTTGTTAGAGAAGAACAAGGATGAGAGTAGAATGTTCATCCCTTGACGGTATCTAACCAGAAAGCCACGGCTAACTACGTGCCAGCAGCCGCGGTAATACGTAGGTGGCAAGCGTTGTCCGGATTTATTGGGCGTAAAGCGAGCGCAGGCGGTTGCTTAAGCCCGATGTGAAAGCCCCCGGCCCAACCGGGG
+
GGGGGGGGGGGGGGGGGGGGDAGGGGGGGGGFDCFGGGGGDCFEGG:;FGGG<@@FGGGGGGGGGGGGGGGGGGGGGGGGC?FGGGGD+>FGGGGFGGGGGGA?==FGDGGGGGGFGFG868F<BAAFFFGD?7:?FA<FGGC933@=3FG+,EE<F@@<F@>ADFGGE>@EG@>EFCGGGFGGC>BG7,:7:::*BF99CE9EG<EF6CFF;C;=E7+2;D8*8+<C?:<5579:CDFGFD>@C7C<BGDD/))8@4@BE*2*8))-7?F===5)1(95>0)0)7>?7)<>
@M04650:207:000000000-C238N:1:1101:22436:13903 1:N:0:19
ACTCCTACGGGAGGCAGCAGTAGGGAATCTTCGGCAATGGGGGCAACCCTGACCGAGCAACGCCGCGTGAGTGAAGAAGGTTTTCGGATCGTAAAACTCTGTTGTTAGAGAAGAACGTGTGTGGGAGTGGAAAATCCATGCAGTGACGGTATCTAACCAGAAAGGGACGGCTAACTACGTGCCAGCAGCCGCGGTAATACGTAGGTCCCGAGCGTTGTCCGGATTTATTGGGCGTAAAGCGAGCGCAGGTGGTTTATTAAGTCTGGTGTAAAAGGCAGTGGCTCAACCATTGT
+
GGGGGGGGGGGGGGGGGGGGGGGGGGGGGGGGGGGGGGGGGGGGGGGGGGGGGGGGGGGGGGGGGGGGGGGGGGGGGGGGGGGGGGGGGGGGGGGGGGGGGGGGGGGGGGGGGGGGGFGGGGGGGGGGGGGGGGGGGGGGGGGGGGGGGGGGGGGGGGGGGGGGGGGGGGGGGGGGGGGGGGGGGGGGGGGGGGGGGGGGGGGGGGGGGGGGGGGGGGGGGGG=EEGGGGGC@GGGGGFFFGFFGGGG@CFGGGGFFFFFGFGGFGGF>FBFFFFFBFFFFBF@=@F76F?):
@M04650:207:000000000-C238N:1:1101:29117:13932 1:N:0:19
ACTCCTACGGGAGGCAGCAGTGGGGAATATTGCACAATGGGGGAAACCCTGATGCAGCAACGCCGCGTGAGTGATGACGGTCTTCGGATTGTAAAGCTCTGTCTTTGGGGACGATAATGACGGTACCCAAGGAGGAAGCCACGGCTAACTACGTGCCAGCAGCCGCGGTAATACGTAGGTGGCGAGCGTTGTCCGGATTTACTGGGCGTAAAGGGAGCGTAGGCGGATTTTTAAGTGGGATGTGAAATACCCGGGCTCAACCTGGGTGCTGCATTCCAAACTTGGAAACTAG
+
EFGGGGGGGDGCGGGGGGGGGGGGGGGGGGGGGGFGGGGGGGGGGGG@GGGGGGGGGG<CFEEGEDGGGGGGGGGGG<F+8:+EEGG7:4EFGGGGGGGGCGGDFG?F>FGDFGCGGGGGGGGGGGGC=FDEGAFGGGGGDGGGGGGGGGGGGGGGGGGGGGGGEGGG*CFGGGGGGGGFGDG>EGGGGG8EFGGGGGGGFGGGGGCG:CGGGGGFGGGDEGGGGG5*/>7+7CGGGFFG43?FGGGG?FG4<DGBDFF=CF<CFGF(.=7=@BF6<AGFFF*9?46)49*.
@M04650:207:000000000-C238N:1:1101:8923:13959 1:N:0:19
ACTCTACGGGAGGCAGCAGTGGGGAATATTGCACCATGGGAGAAAGCCTGATGCAGCGACGCCGCGTGAGGGAAGAAGGTTTTCGGATTGTAAACCTCTGTCTTCGGGGACGATAATGACGGTACCCGAGGAGGAAGCCACGGCTAACTACGTGCCAGCAGCCGCGGTAATACGTAGGTCCCAAGCGTTGTCCGGATTTATTGGGCGTAAAGCGAGCGCAGGTGGTTTCTTAAGTCTGATGTAAAAGGCAGTGGCTCAACCATTGTGTGCATTGGTAACTGGGAGACTTTAGTG
+
FGGG<9FCFG@@FF@CCEF6CFGG@F<CFG<F@E<F6;FGCCCCFDFG<@CCFGFCF:FFCFG:E:FCCEGGGGGEFFGGGFF9>F??FAF@EFGG8?=,E?FFGGDGGCGGGGGGFGGGGGGGGGGGFFC<CGCFGGGGGCFGCFCFGEGGFFFFFGGFFFGGGDG::CCGGFF9CECCB*CFGGG:;*=CC8E5E>CCFGGCCF8E>CEGGGGEGCDDGGFF==5EGGD+/+2+0:9D@D**:DF5>GGGGGGFF?FFGBF77:>7)9707*70.5C??::@EE>A9**4:<
@M04650:207:000000000-C238N:1:1101:23424:13967 1:N:0:19
ACTCCTACGGGAGGCAGCAGTAGGGAATCTTCCACAATGGGCGAAAGCCTGATGGAGCAACGCCGCGTGTGTGATGAAGGGTTTCGGCTCGTAAAACACTGTTGTAAGAGAAGAATGACATTGAGAGTAACTGTTCAATGTGTGACGGTATCTTACCAGAAAGGAACGGCTAAATACGTGCCAGCAGCCGCGGTAATACGTATGTTCCAAGCGTTATCCGGATTTATTGGGCGTAAGCGAGCGCAGACGGTTATTTAAGTCTGAAGTGAAAGCCCTCAGCTCAACTGAGGAATT
+
GGGGGGGGGGGGGGGGGGGGGGGGGGGGGGGGGGGGGGDGGGGGGGEGGGGGGGGGGGGGGGGGGGGGFGGFFFGGGFEFGEFGGGDGGGGGGFGG9FGGGGGGGFGGGGGGFFG?FGGF9FGGGCFGGGGDGGFGGFGGEGGGGGGGGGGGGGFGGGFGCFFFCCEGGGGGGGGGGGEDG@FGGFGGGEEEGGGGGGGGGGGGFGF?FGFF5CCGFFDGGD8EFFGFFFFG>GGGGDDD33>EGG35BD7D<DGFFF4B76FF@FG<FF48FF)044968)*9:BF28>4:?B
@M04650:207:000000000-C238N:1:1101:26826:14043 1:N:0:19
ACTCCTACGGGAGGCAGCAGTAGGGAATCTTCGGCAATGGACGAAAGTCTGACCGAGCAACGCCGCGTGAGTGAAGAAGGTTTTCGGATCGTAAAACTCTGTTGTTAGAGAAGAACAAGGATGAGAGTAGAATGTTCATCCCTTGACGGTATCTAACCAGAAAGCCACGGCTAACTACGTGCCAGCAGCCGCGGTAATACGTAGGTGGCAAGCGTTGTCCGGATGTATTGGGCGTAAAGCGAGCGCAGGCGGTTTCTTAAGTCTGATGTGAAAGCCCCCGGCTCAACCGGGG
+
GGGGGGGGGGGGGGGGGGGGGGGGGGGGGGGGGGGGGGGGGGGGGGGGGGGGGGGGGGGGGGGGGGGFGGGGGGGGGGGGFGGGGGGGGGGGGGGGGGGGGGGGGGGGGGGGGGGFGGGGGFGGGGGGGGGGGGGGGGGGGGGGGGGGGGGGGGGGGGGGGGGGGGGGGGGGGGGGGGGGGGGGGGGGGGGGGGGGGGGGGEGGGGGFGGGGFE8EDGGGGGGG*C?GGFGC4C5EDGFGFGFFGGGGFGGG99DFFFFBGFGGFG7)9?4@FF?F?BGEFFCEFFF:BEFF
@M04650:207:000000000-C238N:1:1101:20145:14073 1:N:0:19
ACTCCTACGGGAGGCAGCAGTAGGGAATCTTCGGCAATGGACGAAAGTCTGACCGAGCAACGCCGCGTGAGTGAAGAAGGTTTTCGGATCGTAAAACTCTGTTGTTAGAGAAGAACAAGGATGAGAGTAGAATGTTCATCCCTTGACGGTATCTAACCAGAAAGCCACGGCTAACTACGTGCCAGCAGCCGCGGTAATACGTAGGTGGCAAGCGTTGTCCGGATTTATTGGGCGTAAAGCGAGCGCAGGCGGTTTCTTAAGTCTGATGTGAAAGCCCCCGGCTCAACCGGGG
+
GGGGGGGGGGGGGGGGGGGGGGGGGGGGGGGGGGGGGGGGGGGGGGGGGGGGGGGGGGGGGGGGGGGFGGGGGGGGGGGGGGGGGGGGGGGGGGGGGGGGGGGGGGGGGGGGGGGGGGGGGGGGGGGGGGGGGGGGGGGGGGGGGGGGGGGGGGGGGGGGGGGGGGGGGGGGGGGGGGGGGGGGGGGGGGGGGGGGGGGGGGGGCGGGGGGGGGGEGGGGGGGEGGGGGGGGFGGGGGFGFGFFGGGGFGGG5D:FFFFFGFFFFGGFFFFF?FFFFBGFBFDBFFFFFFFF
@M04650:207:000000000-C238N:1:1101:6068:14081 1:N:0:19
ACTCCTACGGGAGGCAGCAGTAGGGAATCTTCGGCAATGGACGAAAGTCTGACCGAGCAACGCCGCGTGAGTGAAGAAGGTTTTCGGATCGTAAAACTCTGTTGTTAGAGAAGAACAAGGATGAGAGTAGAATGTTCATCCCTTGACGGTATCTAACCAGAAAGCCACGGCTAACTACGTGCCAGCAGCCGCGGTAATACGTAGGTGGCAAGCGTTGTCCGGATTTATTGGGCGTAAAGCGAGCGCAGGCGGTTTCTTAAGTCTGATGTGAAAGCCCCCGGCTCAACCGGGG
+
GGGGGFGGEFGGGGGGGGGGGGGGGGGGGGGGGGGGEGGGGGGGGGGGGGGGGGGGGGGGGGGGGGGFGGGGGGGGGGGFGGGGGGGGGGGGGGGGGGGGFGGGGGGGGGGGGGGGGGGGGFGGGGGGGGGGGGGGGGGGGGGGGGGGGGGGGGGGGGGGGGGGGGGGGGGGGGGGGGGGGGGGGFGCGGDDGGGGGGGGGGGGGGGGGGGGGG8CGGGGGGCCGGGGGGGGFGGGGFF=BG>@DGGG>DGG5C5@@6?FGFFCFGC9FFFFFBF4:<D>;>9BFFFFFFBF
@M04650:207:000000000-C238N:1:1101:11898:14083 1:N:0:19
ACTCCTACGGGAGGCAGCAGTAGGGAATCTTCGGCAATGGACGAAAGTCTGACCGAGCAACGCCGCGTGAGTGAAGAAGGTTTTCGGATCGTAAAACTCTGTTGTTAGAGAAGAACAAGGATGAGAGTAGAATGTTCATCCCTTGACGGTATCTAACCAGAAAGCCACGGCTAACTACGTGCCAGCAGCCGCGGTAATACGTAGGTGGCAAGCGTTGTCCGGATTTATTGGGCGTAAAGCGAGCGCAGGCGGTTTCTTAAGTCTGATGTGAAAGCCCCCGGCTCAACCGGGG
+
GGGGGGGGGGGGGGGGGGGGGGGGGGGGGGGGGGGGGGGGGGGGGGGGGGGGGGGGGGDGGGGGGGGFGGGGGGGGGGGGGGGGGGGGGGGGGGGGGGGGGGGGGGGGGGGGGGGGGGGGGGGGGGGGGGGGGGGGGGGGGGGGGGGGGGGGGGGGGGGGGGGGGGGGGGGGGGGGGGGGGFGGGGGGGGGGGGGGGGGGGFFGGGGGGGGGGGGGGGGGGGGDGFGGFGGGFGDEGGFGFGFFGGGGFGGG9DGFF6B=FFGGFGGF@FFFFF?5?BGEFFDBFFF:BFFF
@M04650:207:000000000-C238N:1:1101:17967:14101 1:N:0:19
ACTCCTACGGGAGGCAGCAGTAGGGAATCTTCGGCAATGGGGGCAACCCTGACCGAGCAACGCCGCGTGAGTGAAGAAGGTTTTCGGATCGTAAAACTCTGTTGTTAGAGAAGAACGTTAAGTAGAGTGGAAAATTACTTAAGTGACGGTATCTAACCAGAAAGGGACGGCTAACTACGTGCCAGCAGCCGCGGTAATACGTAGGTCCCAAGCGTTGTCCGGATTTATTGGGCGTAAAGCGAGCGCAGGTGGTTTCTTAAGTCTGATGTAAAAGGCAGTGGCTCAACCATTGTG
+
GGGGGGGGGGGGGGGGGGGGGGGGGGGGGGGGGGGGGGGGGGGGGGGGGGGGGGGGGGGGGGGGGGGGGGGGGGGGGGGGGGGGGGGGGGGGGGGGGGGGGGGGGGGGGGGGGGGGGGGGGGGGGGGGGGGGGGGGGGGGGGGGGGGGGGGGGGGGGGGGGGGGGGGGGGGGGGGGGGGGGGGGGGGGGGGGGGGGGGGGGGGGGGGGGGGGGGGCCGFGGGGGGGGGGGG=FGDGGGFGFGFDDDGGFGGGGGGFFFFFGFGFFFCAFFFFFFEFFFGFFFFFFFFFFFFFF)
@M04650:207:000000000-C238N:1:1101:4120:14104 1:N:0:19
ACTCCTACGGGAGGCAGCAGTGGGGAATATTGCACAATGGGGGAAACCCTGATGCAGCAACGCCGCGTGAGTGATGACGGTCTTCGGATTGTAAAGCTCTGTCTTTGGGGACGATAATGACGGTACCCAAGGAGGAAGCCACGGCTAACTACGTGCCAGCAGCCGCGGTAATACGTATGTGGCAAGCGTTATCCGGATTTACTGGGCGTAAAGGGAGCGTAGGCGGATGATTAAGTGGGATGTGAAATACCCGGGCTCAACTTGGGCGCTGCATTCCAAACTGGTTATCTCG
+
GGGGGGGGGGGGGGGGGGGGGGGDGFEGGGGGGGGGCGGGGGGGGGGGGGGGGGGGGGDGGGGGGGGGGGGGGGGFGGGGGGGGGGGCBFGGGGGGGGGGGGF@E<EFFFEFFGGGGGGGGDEGGGFGGGGGGGGGGGGG8BEEGGGGGGGGGGGGGGGGGDFGGGGGFGGGGGG:C,CAFFGGGGGGGGGGGGGGDGGGGGGFGF*=8CEGGGGGGGGGGGGGGG5:EF:CFCFFFFF<6CFFGGGG4:FD)9C5)8?FF*:>7<*,).<57FF@56CF><FF7BF7<F44
@M04650:207:000000000-C238N:1:1101:21684:14105 1:N:0:19
ACTCTACGGGAGGCAGCAGTAGGGAATCTTCGGCAATGGACGAAAGTCTGACCGAGCAACGCCGCGTGAGTGAAGAAGGTTTTCGGATCGTAAAACTCTGTTGTTAGAGAAGAACAAGGATGAGAGTAGAATGTTCATCCCTTGACGGTATCTAACCAGAAAGCCACGGCTAACTACGTGCCAGCAGCCGCGGTAATACGTAGGTGGCAAGCGTTGTCCGGATTTATTGGGCGTAAAGCGAGCGCAGGCGGTTTCTTAAGTCTGATGTGAAAGCCCCCGGCTCAACCGGGGAGG
+
GGGGGGGGGGGGGGGGGGGFFGGGGGGGGGGGCGGGGGGEFF+@FGGGGGGGGGGGGGGGGGGGGGGGGGGGGGGGGGGGGAFGGGGEFGGFGGGGGGGGGGGGGGGFGGGGGGGGGGGGGGGGFGFFGGGGGGGGFGFGGGGGGGGGGGGFGGGGGGGGCCGGFGGEGGGGCFDGGGGFGGFGGGGFCCCECGGGGCBCC9;EC:FFGGGGGGGGGC7<*9;5CFGGGGGG@GGGFF*>DGEDGGGCBGG97GF4@??=94*:F7CAFF=490>5?BCEE;D@FF442@529B
@M04650:207:000000000-C238N:1:1101:16479:14114 1:N:0:19
ACTCCTACGGGAGGCAGCAGTAGGGAATCTTCGGCAATGGACGAAAGTCTGACCGAGCAACGCCGCGTGAGTGAAGAAGGTTTTCGGATCGTAAAACTCTGTTGGTAGAGAAGAACGTTGGTGAGAGTGGAAAGCTCATCAAGTGACGGTAACTACCCAGAAAGGGACGGCTAACTACGTGCCAGCAGCCGCGGTAATACGTAGGTCCCGAGCGTTGTCCGGATTTATTGGGCGTAAAGCGAGCGCAGGTGGTTTATTAAGTCTGGTGTAAAAGGCAGTGGCTCAACCATTGT
+
GGGGGGGGGGGGGGGGGGGGGGGGGGGGGGGGGGGGGGGGGGGGGGGGGGGGGGGGGGGGGGGGGGGGGGGGGGGGGGGGGGGGGGGGGGGGGGGGGGGGGGGGGGGGGGGGGGGGGFFGGGGGGGGGGGGGGGGGGGGGGGGGGGGGGGGGGGGGGGGGGGGGGGGGGGGGGGGGGGGGGGGGGGGGGGGGGGGGGGGGGGGGGGGGGGGGGC8CEGGGGGD5CFGGGGGGFGGGGGFGFGF:DGGGECFGCC<@9FF?F=7DFGC<FFFFFFEFFF4?FFC?FFF?FFFFA
@M04650:207:000000000-C238N:1:1101:4703:14116 1:N:0:19
ACTCCTACGGGAGGCAGCAGTGGGGAATATTGCACAATGGGCGAAAGCCTGATGCAGCGACGCCGCGTGAGGGAAGAAGGTTTTCGGATTGTAAACCTCTGTCTTCGGGGACGATAATGACGGTACCCGAGGAGGAAGCCACGGCTAACTACGTGCCAGCAGCCGCGGTAAAACGTAGGTGGCAAGCGTTGTCCGGAATTACTGGGTGTAAAGGGAGCGCAGGCGGGATGGTAAGTTGAATGTGAAAACTATGGGCTCAACCCATAGACTGCGTTCAAAACTACGGTTCTTG
+
GGGGGGGGGGGGGGGGGGGGGGGGGGGGGGGGGGGGGGGGGGGGGGGGGGGGGGGGGGGEGGGGGGGGGGGGGGGGGGGGGGGGGGGGGGGGGGGGGGGGGGGFFGGGGGGGEGGGGGCFGEFGFGF@FE7CCFEGGGGGGGCC7FFFGGGGGGFGGGGGG8FGBFEGGDEFGGDCCF@EFGF>FGGE7*8CEDE>EE>EFGGGGGF:CFGEGFCFE3DGCDC5CCE5EC=+9FG9CD4C4*18:7:D?CCG*9F>F)?F*8DC4C656@:)0>EF:)7474D:)0<<6/=6
@M04650:207:000000000-C238N:1:1101:14701:14197 1:N:0:19
ACTCCTACGGGAGGCAGCAGTGGGGAATATTGCACAATGGGCGAAAGCCTGATGCAGCGACGCCGCGTGAGGGAAGAAGGTTTTCGGATTGTAAACCTCTGTCTTCGGGGACGATAATGACGGTACCCGAGGAGGAAGCCACGGCTAACTACGTGCCAGCAGCCGCGGTAAAACGTAGGTGGCAAGCGTTGTCCGGAATTACTGGGTGTAAAGGGAGCGCAGGCGGAATGCCAAGTTGAATGTGAAAACTATGGGCTCAACCCATAGACTGCGTTCAAAACTGGCGTTCTTG
+
GGGGGGGGGGGGGGGGGGGGFGGGGGGGGGGGGGGGGGGGGGGGGGGGGGGGGGGGGGGGGGGGGGGGGGGGGGGGGGGGGFGGGGGGGGGGGGGGGGGGGGGGGGGGGGGGGGGGGGGGGGGGGGGGGGGGGGGGGGGGGGGGGGGGGGGGGGGGGGGGGGGGGGGGGDFGGGGGGGGGGGGGGGGGGGGGFCEGGDGGGGGGGGFCCGGFDGCGGGGGGGGGGGGGGGGGFEGCFC?GFGFFGGFGFGGGGGGFFFFFGFGGFFFFF46FFFFFFBGFF?F@F@0468B<
@M04650:207:000000000-C238N:1:1101:19952:14226 1:N:0:19
ACTCCTACGGGAGGCAGCAGTGGGGAATATTGCACAATGGGCGAAAGCCTGATGCAGCGACGCCGCGTGAGGGAAGAAGGTTTTCGGATTGTAAACCTCTGTCTTCGGGGACGATAATGACGGTACCCGAGGAGGAAGCCACGGCTAACTACGTGCCAGCAGCCGCGGTAAAACGTAGGTGGCAAGCGTTGTCCGGAATTACTGGGTGTAAAGGGAGCGCAGGCGGGATGGTAAGTTGAATGTGAAAACTATGGGCTCAACCCATAGACTGCGTTCAAAACTACTGTTCTTG
+
GGGGGGGGGGGGGGGGGGGGGGGGGGGGGGGGGGGGGGGGGGGGGGGGGGGGGGGGGGGGGGGGGGGGGGGGGGGGGGGGGGGGGGGGGGGGGGGGGGGGGGGGGGGGGGGGGGGGGGGGGGGGGGGGGGGGGGGGFGGGGGGGGGGGGGGGGGGGGGGGGGGGGGGGGGGGGGGGCFGGGGGGGGGGGGGGGGGGDGGGGGGGGGGGGGGGGGGGGGGGGGGGGGGGGGGGFFGFGGFGFGFFFGGGFFGGGFFFFFFFGFGGFGGFFFFFFBEFBA>?FFCFF==A>FFA
@M04650:207:000000000-C238N:1:1101:10424:14228 1:N:0:19
ACTCCTACGGGAGGCAGCAGTGAGGAATATTGCACAATGGGGGAAACCCTGATGCAGCGACGCCGCGTGAGGGAAGAAGGTTTTCGGATTGTAAACCTCTGTCTTCGGGGACGATAATGACGGTACCCGAGGAGGAAGCCACGGCTAACTACGTGCCAGCAGCCGCGGTAAAACGTAGGTGGCAAGCGTTGTCCGGAATTACTGGGTGTAAAGGGAGCGCAGGCGGATTGGTAAGTTGGACGTGAAATCTATGGGCTAAACCCATAGCGAGCGTTCAAAACTATTGCTCTTG
+
GGGGGGGGGDGBFCFGGEGGFGFGGGGEGGFGFFGGGGFCEGGCGGGAE@FFAAFGFGGGCFEFDGGGGDGGG7FFGGGCFGFGGGGGGCDFFGFGGGDEFA@B@FGDGGGFB+FCGC@FGGGGG:>A=FC<CC:@CFG>C:FB*@FC7<DFGGGFC,7BCCGF8FGG:@:9<CC2=E:?CFEFFFCE:EGGG78ECGGGGGGGGGGGEFFGGG5FC3<5*98*?E**/>C??+CEF*)>)/07>57*/*::>**07)0675CC?DG07)8)7<>3:4C97::*97*62777
@M04650:207:000000000-C238N:1:1101:11742:14301 1:N:0:19
ACTCCTACGGGAGGCAGCAGTGGGGAATATTGCACAATGGGCGAAAGCCTGATGCAGCGACGCCGCGTGAGGGAAGAAGGTTTTCGGATTGTAAACCTCTGTCTTCGGGGACGATAATGACGGTACCCGAGGAGGAAGCCACGGCTAACTACGTGCCAGCAGCCGCGGTAAAACGTAGGTGGCAAGCGTTGTCCGGAATTACTGGGTGTAAAGGGAGCGCAGGCGGGATGGTAAGTTGAATGTGAAAACTATGGGCTCAACCCATAGACTGCGTTCAAAACTACTGTTCTTG
+
GGGGGGGGGGGGGGGGGGGGGGGGGGGGGGGGGGGGGGGGGGGGGGGGGGGGGGGGGGGGGGGGGGGGGGGGGGGGGGGGFGGGGGGGGGGGGGGGGGGGGGGGGGGGGGGGGGGGGGGGGGGGGGCFGF@GGGEGGGGGGGGGGDGGGGGGGGGGGGGGGGGGGGGGGGGGGGGFCGGGGGFFEFGGE5EEGGGG5C>CGGGGGGCEEGGGGGEGDDGGGDEGGGGGCDGCF?D<7CFFBGFFFGGCF:FGGGFFFFFFGFDDF4C2=97@FF5:::DFF:7:FFF2598:
@M04650:207:000000000-C238N:1:1101:7583:14314 1:N:0:19
ACTCCTACGGGAGGCAGCAGTGGGGAATATTGCACAATGGGGGAAACCCTGATGCAGCAACGCCGCGTGAGTGATGACGGTCTTCGGATTGTAAAGCTCTGTCTTTGGGGACGATAATGACGGTACCCAAGGAGGAAGCCACGGCTAACTACGTGCCAGCAGCCGCGGTAATACGTAGGTGGCGAGCGTTGTCCGGATTTACTGGGCGTAAAGGGAGCGTAGGCGGATTTTTAAGTGGGATGTGAAATACCCGGGCTCAACCTGGGTGCTGCATGCCAAACTGGGAGACTAG
+
GGGCEFFGGGGGGGGGGGGGEEFFGGE<FCEFGGGGCFFGGEG@FCF@FCFGGGGGGGGFGGGGGGGGGGGGGGGGGGGG:BFFCFGEEDFFGFGGGGGGFFGGGGGGGGGDEGGEFFCCFF7BFEGCFGEG@GGGGFE8FGGGGGGFFF<@GFFGGGGGGGGGGGDGF@CCGDEGDDECE88=*8BCEGEGG?BCE58@CFC??*:C8CGG??>5EDDDDGC6?E*:79C?<C70:>)/<5)9:D*?BCF*9><>DFF*:)>D:396B4*=;=*)..7@>)??FF)(,*05
@M04650:207:000000000-C238N:1:1101:12064:14320 1:N:0:19
ACTCCTACGGGAGGCAGCAGTAGGGAATCTTCGGCAATGGACGAAAGTCTGACCGAGCAACGCCGCGTGAGTGAAGAAGGTTTTCGGATCGTAAAACTCTGTTGTTAGAGAAGAACAAGGATGAGAGTAGAATGTTCATCCCTTGACGGTATCTAACCAGAAAGCCACGGCTAACTACGTGCCAGCAGCCGCGGTAATACGTAGGTGGCAAGCGTTGTCCGGATTTATTGGGCGTAAAGCGAGCGCAGGCGGTTTCTTAAGTCTGATGTGAAAGCCCCCGGCTCAACCGGGG
+
GGGGGGGGGGGGGGGGGGGGGGGGGGGGGGGGGGGGGGGGGGGGGGGGGGGGGGGGGGGGGGGGGGGGGGGGGGGGGGGGFGGGGGGGGGGGGGGGGGGGGGGGGGGGGGGGGGGGGGGGGGGGGGGGGGGGGGGGGGGGGGGGGGGGGGGGGGGGGGGGGGGGGDGGGGGGGGGGGGGGGGGGGGGGGGGGGGGGGGGGGGGGGGGGGGGGGGGDGGGGGGDEEGGGGGGGFGGGGGFGFDDEGGDGFGGGD)CFFFFFGFFGFFGFFFFFFFFFFFGFFFGEFFF?FBEF
@M04650:207:000000000-C238N:1:1101:2298:14338 1:N:0:19
ACTCCTACGGGAGGCAGCAGTAGGGAATCTTCGGCAATGGACGCAAGTCTGACCGAGCAACGCCGCGTGAGTGAAGAAGGTTTTCGGCTCGTAAAACTCTGTTGTTAGAGAAGAACAATGATTAGAGTAGCATGTTCATCCCTTGACGTTATCTAACCAGAAAGCCACGGCTAACTACTTGCCAGCAGCCGCGGTACTACGTAGGTGGCAAGCGTTGTCCTGTTTTATTGGGCGTAACTCGAGCGCAGGCGGTTTCTTAAGTCTGATGTGAAACCCCCCGGCTCAACCGGGGCG
+
GGGGGGGGGGGDFCC;FCEGGGGFGF?FCFGGFCGEEGCE@EF+@C+:CFFA@@@@@FF,CFEEC@FG77=?FAFE9CFGGGGGFEB+BC@F+,A,CFFG?FFCGG9F<BB8EDGF<<,5,C,,B85CDF,BFCFDA9CF<DDEFD,:+83<DC9,=D,@:BAFE,,6F7*>7:,6,6>F,>>?,8D:>C8CCE:8=B+?5C9*=>:5B*0**133*9DC+;+3<E+3:*+/.:C5>**;)1)7><7).))/9)9766*1:=7:**;29*=9=*0.-4/)7()7??5:1@)3(,
@M04650:207:000000000-C238N:1:1101:19566:14347 1:N:0:19
ACTCCTACGGGAGGCAGCAGTGGGGAATATTGCACAATGGGCGAAAGCCTGATGCAGCGACGCCGCGTGAGGGAAGAAGGTTTTCGGATTGTAAACCTCTGTCTTCGGGGACGATAATGACGGTACCCGAGGAGGAAGCCACGGCTAACTACGTGCCAGCAGCCGCGGTAAAACGTAGGTGGCAAGCGTTGTCCGGAATTACTGGGTGTAAAGGGAGCGCAGGCGGAATGCCAAGTTGAATGTGAAAACTATGGGCTCAACCCATAGACTGCGTTCAAAACTGGCGTTCTTG
+
GGGGGGGGEGGEGGGGGGGGGGGGGGGGGGGGGGGGGGGGGGGGGGGGGGGGGGGGGGGGGGGGGGGGGGGGGGGGGGGGFGGGGGGGGGGGGGGGGGGGGGGGGGGGGGGGGGGGGGGGGGGGGGGGGGGGGGGGGGGGGGGGGGGGGGGGGGGGGCFGGGGGGGGGGGGGGFGGGGGGGGGGGGGGGGGGGGGGGGGGGGGGGGGGEGFFGGGGGGGGEGGGGGDDFGGGFECGFG?FFDBFGGFFFFFGGFGFFFFFC:DDFGF9F?FFF>:D?FGF@>*6)7;36>FA
@M04650:207:000000000-C238N:1:1101:23215:14399 1:N:0:19
ACTCCTACGGGAGGCAGCAGTGGGGAATATTGCACAATGGGCGAAAGCCTGATGCAGCGACGCCGCGTGAGGGAAGAAGGTTTTCGGATTGTAAACCTCTGTCTTCGGGGACGATAATGACGGTACCCGAGGAGGAAGCCACGGCTAACTACGTGCCAGCAGCCGCGGTAAAACGTAGGTGGCAAGCGTTGTCCGGAATTACTGGGTGTAAAGGGAGCGCAGGCGGGATGGTAAGATGAATGTGAAAACTATGGGCTCAACCCATAGACTGCGTTCAAAACTACTGCTCTTG
+
GGGGGGGGGGGGGGGGGGGGGGGGGGGGGGGFFGGGGGGGGGGGGGGGGGGGGGGGGGGFGGGGGGGGGGGGGDFGGGGGGDGGGGGGFCFGGGGGGGGGGGGGGGGGGGGGGGGDC9EFDBCG@GGGGGGGGGGGGGDECGGGGCBEDGGGGGFFGGGGGGFGGGGGGCFFFGEFFFGG9:C6EGGG88EEC7CE5CECCFGF6C@C:+3<E?EG5CDDC78=875CEGFFFFF+:C?7?D*9CG7>FF>FDFC)<>FF*873?<*5F4?FED>B(4:7>?0<*9*:<86A
@M04650:207:000000000-C238N:1:1101:24549:14402 1:N:0:19
ACTCCTACGGGAGGCAGCAGTGGGGAATATTGCACAATGGGCGAAAGCCTGATGCAGCGACGCCGCGTGAGGGAAGAAGGTTTTCGGATTGTAAACCTCTGTCTTCGGGGACGATAATGACGGTACCCGAGGAGGAAGCCACGGCTAACTACGTGCCAGCAGCCGCGGTAAAACGTAGGTGGCAAGCGTTGTCCGGAATTACTGGGTGTAAAGGGAGCGCAGGCGGGATGGTAAGTTGAATGTGAAAACTATGGGCTCAACCCATAGACTGCGTTCAAAACTACTGTTCTTG
+
CGGGGGGGGGGGDGGGEGGGGGGCGGGGGGGGGGGGGGGGGGDGGGGGGGGGGGGGGGGGGGGGGGGGGGC@FGGGGGGGFGGGGDGGGGGGGGGGGGGGGGGGGGGGGCCGEGGEBFGGGGEGGGFGGGGGGGGEGGGGGGDEGG:FFFGFGGGGGGGGGGEGGEGCGGFBFGGGGFGGGGGGGGGGEGEEFFE>EGGGGGFFGGGEG?CFG?AEGG3DEGEGE5C=ED5CFCCCFFFFFGBF>F7CFFGGC75>FFF?C:DGFG42*=?:@55>0-:=;7DFFFFFF744
@M04650:207:000000000-C238N:1:1101:15165:14404 1:N:0:19
ACTCCTACGGGAGGCAGCAGTAGGGAATCTTCGGCAATGGACGAAAGTCTGACCGAGCAACGCCGCGTGAGTGAAGAAGGTTTTCGGATCGTAAAACTCTGTTGTTAGAGAAGAACAAGGATGAGAGTAGAATGTTCATCCCTTGACGGTATCTAACCAGAAAGCCACGGCTAACTACGTGCCAGCAGCCGCGGTAATACGTAGGTGGCAAGCGTTGTCCGGATTTATTGGGCGTAAAGCGAGCGCAGGCGGTTTCTTAAGTCTGATGTGAAAGCCCCCGGCTCAACCGGGG
+
GGGGGGGGGGGGGGGGGGGGGGGGGGGGGGGGGGGGGGGGGGGGGGGGGGGGGGGGGGGGGGGGGGGFGGGGGGGGGGGGGGGGGGGGGGGGGGGGGGGGGGGGGGGGGGGGGGGGGGGGGFGGGGGFGGGGGGGGGGGGGGGGGGGGGGGGGGGGGGGGGGGGGGGGGGGGGGGGGGGGGGGGGGGGGGGGGGGGGGGGGGGGGGGGGGGGGGGGGGGGGGDEGGGGGGGGFGGGGGFGFGDFGGGGFGGG7DDF?FFFGFGGFDFAFFFFFFFFBFGEEFCEFFFFFFFF
@M04650:207:000000000-C238N:1:1101:9347:14407 1:N:0:19
ACTCCTACGGGAGGCAGCAGTGGGGAATATTGCACAATGGGGGAAACCCTGATGCAGCAACGCCGCGTGAGTGATGACGGTCTTCGGATTGTAAAGCTCTGTCTTTGGGGACGATAATGACGGTACCCAAGGAGGAAGCCACGGCTAACTACGTGCCAGCAGCCGCGGTAATACGTAGGTGGCGAGCGTTGTCCGGATTTACTGGGCGTAAAGGGAGCGTAGGCGGATTTTTAAGTGGGATGTGAAATACCCGGGCTCAACCTGGGTGCTGCATTCCAAACTGGAAATCTAG
+
GGGGGGGGGGGGGGGGGGGGGGGGGGGGGGGGGGGGGGGGGGGDGGGGGGFGGGGGGGGGGGGGGGGGGGGGGGGGGGGGGGGGGGGGGGGGGGGGGGGGGGGGGGFGGGEGGFEGGGGFGGGGGGGGGFGF8FFEFGGCGGGGGCCFGGGGGGDFGGGGGGGGGDCFF7FDGGGGGGGGGGGGGGGGGGGGFFGEB>?99CFGGDCECE=50C8FEGGGCDAFG:5EC6CGFGGF7=FF?CFFGGCDFGDFCGGDF36/:FGGF3F0@F666@6BB<C*5>:)74*4>F=<
@M04650:207:000000000-C238N:1:1101:21447:14538 1:N:0:19
ACTCCTACGGGAGGCAGCAGTGGGGAATATTGCACAATGGGCGAAAGCCTGATGCAGCGACGCCGCGTGAGGGAAGAAGGTTTTCGGATTGTAAACCTCTGTCTTTGGGGACGAAGAAGTGACGGTACCCAAGGAGGAAGCCACGGCTAACTACGTGCCAGCAGCCGCGGTAAAACGTAGGTGGCAAGCGTTGTCCGGAATTACTGGGTGTAAAGGGAGCGCAGGCGGGACGGCAAGTTGGGTGTGAAAACTATGGGCTCAACCCATAGCGTGCATTCAAAACTGCTGTTCTTG
+
GGGGGGGGGGGGGGGGGGGGGGGGGGGGGGGGGGGGGGGGGGGGGGGGGGGGGGGGGGGGGGGGGGGGGGGGGGGGGGGGGGGGGGGGGGGGGGGGGGGGGGGGGGGGGGGGGGGGGGGGGGGGGGFFGGGGGGGFGDGGGGGGGGGGGGGGGGGGGGGGGGGGGGEGGGGGGGGGGGGGGGGGGGFEGGGGDGGGGGGGGGCGGGGGGGGGFGGGGGGGGGGGGGGGGGGGFGGGGGFGFGFFGGF>4FDGGGGFFFFFGFGGF3C?FFFFFFFFBFDFFADFFF4:AFFF2)
@M04650:207:000000000-C238N:1:1101:11967:14559 1:N:0:19
ACTCCTACGGGAGGCAGCAGTAGGGAATCTTCGGCAATGGGGGCAACCCTGACCGAGCAACGCCGCGTGAGTGAAGAAGGTTTTCGGATCGTAAAACTCTGTTGTTAGAGAAGAACGTTAAGTAGAGTGGAAAATTACTTAAGTGACGGTATCTAACCAGAAAGGGACGGCTAACTACGTGCCAGCAGCCGCGGTAATACGTAGGTCCCAAGCGTGGTCCGGATTTATTGGGCGTAAAGCGAGCGCAGGTGGTTTCTTAAGTCTGATGTAAAAGGCAGTGGCTCAACCATTGTG
+
GGGGGGGGGGGGGGGGGGGGGGGGGGGGGGGGGGGGGGGGGGGGGGGGGGGGGGGGGGGGGGGGGGGFGGGEGGGGGGGGFGGGGGGGGGGGGGGGGGGGGGGGGGGGGGGGGGGGGFGGGGFGGGGGGGGGGGGGGGGGGGGGGGGGGGGGGGGGGGGGGGGGGGGGGGGGGGGGGGGGGFGGGGGGGGGGGGGGGGGGGDGFCCCFGGGFGGG85DGGGGE:EGGGGGGGFGGGDFBFFGFEGGGGFGGGDGFFFFF?FFGGFFGAFFFFFFFFFFCFFFFFFFFF?FFAD<
@M04650:207:000000000-C238N:1:1101:16474:14567 1:N:0:19
ACTCCTACGGGAGGCAGCAGTGGGGAATATTGCACAATGGGGGAAACCCTGATGCAGCAACGCCGCGTGAGTGATGACGGTCTTCGGATTGTAAAGCTCTGTCTTTGGGGACGATCATGACGGTACCCAAGGAGGAAGCCACGGCTAACTACGTGCCAGCAGCCGCGGTAATACGTAGGTGGCGAGCGTTGTCCGGATTTACTGGGCGGACAGGGAGCGTAGGCTGATGTTTAAGTGGGACGTGAAATACCCGGGCTCAACCTGGGTGCTGCATTCCAACCCGGGAATCCAG
+
@EFGFGCFG76@:FC@:BCC-CFCGC@CE<@@E6CECF<;,@EGC<@@,FEFF,CCAFGGGG7F@>:@FF,FGGGGGG77BFF,,DC:FFGDGGGDF?<<FFFGG9<44@FGGGC,4?8BA+@FG:CF,+6B,3+63@833,@+<::>><<F@,:B7FGDC8:F@E*=CB127CFF9CC<CEF8=8:@CCEGG+;EC/:EFG9:<CDC**/28:;*//91*);<+:*<+:9+1:0C>4)*))7>7<0:**207>/)0.9??@F5F9905BF=6F8B)):)8())7)8:20*)
@M04650:207:000000000-C238N:1:1101:13881:14628 1:N:0:19
ACTCCTACGGGAGGCAGCAGTAGGGAATCTTCGGCAATGGACGAAAGTCTGACCGAGCAACGCCGCGTGAGTGAAGAAGGTTTTCGGATCGTAAAACTCTGTTGGTAGAGAAGAACGTTGGTGAGAGTGGAAAGCTCATCAAGTGACGGTAACTACCCAGAAAGGGACGGCTAACTACGTGCCAGCAGCCGCGGTAATACGTAGGTCCCGAGCGTTGTCCGGATTTATTGGGCGTAAAGCGAGCGCAGGTGGTTTATTAAGTCTGGTGTAAAAGGCAGTGGCTCAACCATTGT
+
GGGGGGGGGGGGGGEGGGGGGGGGGGGFGGGGGGGGGGGGGGGG@GGGGGFGGGGGGGGGGGGGGGECFEEGFGGGGGGGGGGGGGGGGGGGGGGGGGGGGGGGGGGGFFCCFFGFGGGGGGFFGDEFEGGGGGGGGGFGGGGGGGGGGGGGFGGGGGGGFFGGGGFGDGGGGDGGGGFG@7:C@FGBEGCEGGGGGG?9EFGGGGFGGGGGGGGG=DGGDC1ACGGFGG?EFCDCDGFGFCEFGDGGE1><<FFFFF=FCFCC*928FF?F4@:>?:G6521)9?F7:?65:
@M04650:207:000000000-C238N:1:1101:9535:14632 1:N:0:19
ACTCCTACGGGAGGCAGCAGTCGAGAATCTTCCGCAATGGGCGAAAGCCTGACGGAGCGATACAGCGTGGTGGACGAAGTACTTCGGTACGTAAACACCTTTTATGAGGGATGAAGTTATTGACAGTACCTCATGAATAAGGGGCTCCTAACTCTGTGCCAGCAGGAGCGGTAATACAGAGGCCCCAAGCATTATCCGGAATCACTGGGCGTAAAGGGTGTCGAGGCGGTCATGTTAGTCATTCGTAAAATCCTGGAGCTCAACCTCAGGCCCGCGAGTGAAACGGCATGACTC
+
FGGGGGGGGGGGGGGGGGGGGGGGGGGGGGGGGGGGGGGGGGGGGGGFGGGGCFBFEGGGGEGFGGGGGGFDFFGFGGGFFC@FGGGEFBFGGGGGGGGFGGGGGGGGGGFFGGGGGGF<AE@EDGGAFG<DFFFGGGGGDFFGG++:63FCFEC<,,;FGFGGGGGE@CECEE,5,,@DFFGF@EEGDFGGF?,6;>ECE5AFGGGGGGD5*AFF:5>5:6C:CGCEG)*:9?*CFGF7=>FFGGG*7C7*>7FF4><46@F*)29?:5FFD5770(77F<FF:5)(4)/42.
@M04650:207:000000000-C238N:1:1101:29353:14642 1:N:0:19
ACTCCTACGGGAGGCAGCAGTGGGGAATATTGCACAATGGGCGAAAGCCTGATGCAGCGACGCCGCGTGGAGGAAGAAGGTTTTCGGATTGTAAACTCCTGTCTTCGGGGACGAAACAAATGACGGTACCCGAGGAGGAAGCCACGGCTAACTACGTGCCAGCAGCCGCGGTAAAACGTAGGTGGCAAGCGTTGTCCGGAATTACTGGGTGTAAAGGGAGCGCAGGCGGGACGGCAAGTTGGGTGTGAAATCTATGGGCTCAACCCATAGCGTGCATTCAAAACTGCTGTTCTT
+
GGGGGGGGGGGGGGGGGGGG@FGGGGGDFFGGDGGGGGGGGGGGGGDGGGGGGGGGGGGGGGGGFGG+CFFGGGGGGGGGF?FDGGGGGGGGGGGGGGFGGGGGGGGGGGGEFGGGGGGGGGGGGGGFFGGGGGGGGGGFFFC>FGGGDFGGGGGGFGGGGGGFFCGGGGGGGGGEFGGGGGGGGGGGGGGACEEFGGGDGGGGGGGGGGA:CFGGGGGGCGC5?EEGEGGGEGG=DG=:@FB@G<<DFFCG*::FFF>4C99*5*9:F@FE@>DFF2:9=AFFFB@9>76A)-
@M04650:207:000000000-C238N:1:1101:7388:14652 1:N:0:19
ACTCCTACGGGAGGCAGCAGTAGGGAATCTTCGGCAATGGACGAAAGTCTGACCGAGCAACGCCGCGTGAGTGAAGAAGGTTTTCGGATCGTAAAACTCTGTTGGTAGAGAAGAACGTTGGTGAGAGTGGAAAGCTCATCAAGTGACGGTAACTACCCAGAAAGGGACGGCTAACTACGTGCCAGCAGCCGCGGTAATACGTAGGTCCCGAGCGTTGTCCGGATTTATTGGGCGTAAAGCGAGCGCAGGTGGTTTATTAAGTCTGGTGTAAAAGGCAGTGGCTCAACCATTGT
+
FGGGGGGGGGGGGGGGGGGGGGEGGDEFGGGGGGGGGGGGGGGC:8BCF9EFFFGGGGGGFCFFGCFFGD@FGGGGDGGGC<?BBFGGGCGGGGGGGGGGGGGGG:FFDGEGGGGGGGGGGGGGG,D<DEFG<D8,@DCDFCGGGGGGGGGGGGGGG@FF?F7FFEGGGE7EGGGGFCEGFGGGDFGGGGGC>C@CGGFFG9?CEGFGGCEEGD8EC<DCE9;C=C7?9*<:>5):CFF>@C7059C>B19C7*>97@FFCFCDFGF?>??B??>F8?<FF:<FFFF?8**-6
@M04650:207:000000000-C238N:1:1101:22959:14669 1:N:0:19
ACTCCTACGGGAGGCAGCAGTGGGGAATATTGGACAATGGGCGCAAGCCTGATCCAGCCATGCCGCGTGAGTGATGAAGGCCTTAGGGTTGTAAAGCTCTTTCGGCGGGGACGATAATGACGGTACCCGCAGAAGAAGCCCCGGCTAACTTCGTGCCAGCAGCCGCGGTAATACGAAGGGGGCTAGCGTTGCTCGGAATCACTGGGCGTAACGGGCGCGTAGGCGGCCGTATAAGTCGGGGGTGAAAGCCTGTGGCTCAACCACAGAATTGCCTTCGATACTGTATAGCTAG
+
FGGGGGGGGGGGGGGGGGGGGEFGEGGGGGGFFGGGGGGGGGEBFEGCFGGGGFGFGGGG9FGGGGGGGGGGGGGGGGGGGDGGEGG<FFEGGGGGGGGGGGGDFGGECFGGGGGGFGGCGGGGFGGGGECFF@CFFFCCFE@CCEGGFCCG7FFGGGFCGDGGDGGCE7:9FGDG*CEE>:CEGGGGEG8E:@CCEEF9<F9CFFFEGGG*/*;ECDCD?)AFEEGGG5/0/2*3:97C>G>DG=FC@FG4:*97)9=?CF5<F47,9*9478@?:(*>><CB?**.)0/)
@M04650:207:000000000-C238N:1:1101:23150:14674 1:N:0:19
GTGCCAGCCGCCGCGGTAATACGTAGGTCCCAAGCGTTGTCCGGATTTATTGGGCGTAAAGCGAGCGCAGGTGGTTTCTTAAGTCTGATGTAAAAGGCAGTGGCTCAACCATTGTGTGCATTGGAAACTGGGAGACTTGAGTGCAGGAGAGGAGAGTGGAATTCCATGTGTAGCGGTGAAATGCGTAGATATATGGAGGAACACCGGAGGCGAAAGCGGCTCTCTGGCCTGTAACTGACACTGAGGCTCGAAAGCGTGGGGAGCAAACAGGATTAGATACCCGTGTAGTCC
+
CFFGGFGGGEEFGGEFGGGGGGGGGGGGGGFGGGGGFGDEGGGGCC:<FGFE@EFGGGGGGGECFGGEFEGGGGGGGFDGFGGGGGGGGGGGGGGGGDGGGGGGGGGGFGGEFCFFFGFFG9FG@FCFFGGGGGFFGFFGEFFGGGFGGDCGDGDGCGGFGGGGGGGGGGGGGGGGGGDEF@FGGEEECGG@;>FGGGGDGGGGEGGGGGGGGCEGGGGDGDFGGGGCGGGGFFD9CFFFFGFFGGGC>CCC*9050)555)9D>2C:47>F)9?F>2F4)45@EFFF4=9
@M04650:207:000000000-C238N:1:1101:21990:14684 1:N:0:19
ACTCCTACGGGAGGCAGCAGTGGGGAATATTGGGCAATGGGGGAAACCCTGACCGAGCAACGCCGCGTGAGTGAAGAAGGTTTTCGGATCGTAAAACTCTGTTGTTAGAGAAGAACGTTAAGTAGAGTGGAAAATTACTTAAGTGACGGTATCTAACCAGAAAGGGACGGCTAACTACGTGCCAGCAGCCGCGGTAATACGTAGGTCCCAAGCGTTGTCCGGATTTATTGGGCGTAAAGCGAGCGCAGGTGGTTTCTTAAGTCTGATGTAAAAGGCAGTGGCTCAACCATTGTG
+
GGGGGGGGGGGGGGGGGGGGGGGGGGGGGGGGGGGGGGGGGGGGGGGGGGGGGGGGGGGGGGGGGGGGGGGGGGGGGGGGGGGGGGGGGGGGGGGGGGGGGGGGGGGGGGGFGGGGGGGGGGGGGGGGGGGGGGGGGGGGGFGGGGGGGGGGGGGGGGGGGGGGGGGGGGGGGGGGGGGGGGFGGGGGGGGGGGGGGGGGGGGGGGGGGGGGGGGGGGGGGGEGGCGGGGGGFGGGGGFGFGFFGGGGFGGGGGGFFFFFGFGGFFGF?F4@=F@FFFGFFFFFFFFFFF?<>2
@M04650:207:000000000-C238N:1:1101:18940:14695 1:N:0:19
ACTCCTACGGGAGGCAGCAGTAGGGAATCTTCGGCAATGGGGGCAACCCTGACCGAGCAACGCCGCGTGAGGGAAGAAGGTTCTCGGATCGTAAAACGCTGTTGTTAGAGAAGAACGTTAAGTAGAGTGGAAAATTACTTAAGTGACGGTATCTAACCAGAAAGGGACGGCTAACTACGTGCCAGCAGCCGCGGTAATACGTAGGTCCCAAGCGGTGTCCGGATTTATTGGGCGTAAAGCGAGCGCAGGTGGTTTCTTAAGTCTGATGTAAAAGGCAGTGGCTCAACCATTGGG
+
GGGGGGGGGGGFGGGGGGGGGGGGGGGGFGGGGGGGGGGGGGG:FGFGGGGGGFGGGGGGGGGGGGGGGGE,BFFGGGGGFF,CFGG@CFGGGGGGF7FGGGGFGGAE9FGGGGGDFD=FFGFDFFFF=@F@DGGFF<F9F<DCF9,@FGGFFFGGGFFGGGFFGDC@C@FGFC,2CCGFGGGGGCGGCFGGDD::EEC;8CGGCB?+*<E5A5*;E7**2)1*;9<+?CCD:C)2C76*)9DDD5>)<19D**294=FFGFGC@779@?=B965),496),99@=??(9@<),
@M04650:207:000000000-C238N:1:1101:10893:14715 1:N:0:19
ACTCCTACGGGAGGCAGCAGTGGGGAATATTGCACAATGGGGGAAACCCTGATGCAGCAACGCCGCGTGAGTGATGACGGTCTTCGGATTGTAAAGCTCTGTTTTTGGGGACGATAAAGACGGTACCCAAGGAGGAAGCCACGGCTAACTACGTGCCAGCAGCCGCGGTAATATGTAGGTAGCGGGCGTTGTCCGGATTTTCCGGGCGTAAAGGGAGCGTAGTCGGATTCATAAGTGGGATGGGAAATACCCGGGTCCAACCTGGGAGCTGCGTTCCAAACTGGAAATCTCG
+
@EEFFGGFGFECGGGGGGGGFG?ECGEGGGGG99F<FEEF,BB@BF,CFGGFG,CFF@FF<FFEEGEGEG,CCE?FFFGGGG::B<C++B<F,FGCEG<A,C,CEF++8CBCCF+>F,?F,8=B3F,,,>B+,,BCB,,>DC@:7>3@3,>:>F,:*,,@,2D7>C7*1**4,,46@B<?,?<:****=**;+<EEG**++0+8CCCEG57*++;*/9)9C5/+:E557*+2/ACFC64*)1))07D7***2>DD))76*+)C54**(.0)0)0)8():6>)*656*6)/*,
@M04650:207:000000000-C238N:1:1101:3668:14818 1:N:0:19
ACTCCTACGGGAGGCAGCAGTGGGGAATATTGCACAATGGGCGCAAGCCTGATGCAGCGACGCCGCGTGAGGGAAGAAGGTTTTCGGATTGTAAACCTCTGTCTTCGGGGACGATAATGACGGTACCCGAGGAGGAAGCCACGGCTAACTACGTGCCAGCAGCCGCGGTATAACGAAGGTGCAGAACGCTGTCCGGAATTACTGGGTGAAAAGTGAGCGCAGGCGGGTGGGTAAGAAGAATGCGAAAACTATGGGCTCAACCCAAAGACTGCGTTCAAAACTCATGTTCTGG
+
FFGGGGGGGGGGGGGGGGGGGFGGGGGGFGG,FFGGGGGGGGG+CFGGGGGGGG<FFGCG7FGGGGGGGGE,CFFGGGGGFAFGGGGGG+FFGGGCGGGGGGGGG9FECEGEFG7>+:=DA33+<+,:+8>+3@:*3<<F:,5F*>>73,@C*>CFGGG*<,,2*1*=41*?FG7**=*22++5++*1**1/38/**:2+3++<CG;/*<:+<++<<F5/:<C*:*:**9EC662+*9<79F*7*11/8*::><*87)9/*77*)774)*))00<@?):*8:**/**6<FF<
@M04650:207:000000000-C238N:1:1101:20944:14848 1:N:0:19
ACTCCTACGGGAGGCAGCAGTAGGGAATCTTCGGCAATGGACGAAAGTCTGACCGAGCAACGCCGCGTGAGTGAAGAAGGTTTTCGGATCGTAAAACTCTGTTGTTAGAGAAGAACAAGGATGAGAGTAGAATGTTCATCCCTTGACGGTATCTAACCAGAAAGCCACGGCTAACTACGTGCCAGCAGCCGCGGTAATACGTAGGTGGCAAGCGTTGTCCGGATTTATTGGGCGTAAAGCGAGCGCAGGCGGTTTCTTAAGTCTGATGTGAAAGCCCCCGGCTCAACCGGGG
+
GGGGGGGGGGGGGGGGGGGGGGGGGGGGGGGGGGGGGGGGGGGGGGGGGGGGGGGGGGGGGGGGGGGGGDGGGGGGGFGGGFGGGGGGGGGGGGGGGGGGGGGFGGGGGGGGCFCFGGGGFGGGGGFGGDGGGGGGGGGGDFGGGFGGGGGFFGGGFFGFGGFFCGFFGCCEEBEGGG:FFGCG8CFCFGEGGGGG8BC9ECGGGGGGFGGGFCGD5CGFGD?EGGGFF7A*>7C5DFFFEG:>933C>DGCDGD?@=46+9>FFDGFFFFFFFFF06CB5953*9:?;BFF
@M04650:207:000000000-C238N:1:1101:21810:14871 1:N:0:19
ACTCCTACGGGAGGCAGCAGTGGGGAATTTTGCGCAATGGGCGAAAGCCTGACGCAGCAACGCCGCGTGCGGGATGACGGCCTTCGGGTTGTAAACCGCTTTCAGCAGGGATGATAATGACAGTACCTGCAGAAGAAGCTCCGGCTAACTACGTGCCAGCAGCCGCGGTAATAAGTAGGGAGCAAGCGTTATCCGGATTTATTGGGCGTAAAGCGCGCGTAGGCGGTTTGTTAAGCGGAATCTCCAATCTGAGGGCTCAACCCCCAGCCGGATTCCGAACTGGCAGACTCGAGT
+
FGAEFFGGEGGGGGGGGGGFFCCFDEFGFFFGGGECGGGGGFGFGEDGGGFFGGEGGGGFGGGGGGGG@CFEGGGCFG@C==FFFGGEF+@FFEFGGGGG@FFGGD=F<FF=:F=CEF9<,@@FEEFGFF73FC8BFFGGFGEGGGE:<;AC*>>>F<D@AEGGEEC114CCG,+?9E9:+;EBECFC1::*3<CE>EG9<<<?CFFEGEEFGGC=E359CDECCE/*AD8F?F*+9775>**/*:7>4C>*:3C>F@?7C>DC57<<.7>)).1@0157>?<FF3)3)).(-4
@M04650:207:000000000-C238N:1:1101:4403:14903 1:N:0:19
ACTCCTACGGGAGGCAGCAGTGGGGAATATTGGACAATGGGCGCAAGCCTGATCCAGCCATGCCGCGTGAGTGATGAAGGCCTTAGGGTTGTAAAGCTCTTTCGGCGGGGACGATAATGACGGTACCCGCAGAAGAAGCCCCGGCTAACTTCGTGCCAGCAGCCGCGGTAATACGAAGGGGGCTAGCGTTGCTCGGAATCACTGGGCGTAAAGGGCGCGTAGGCGGCCGTATAAGTCGGGGGTGAAAGCCTGTGGCTCAACCACAGAATTGCCTTCGATACTGTATGGCTAG
+
GGGGGGGGGGGGGGGGGGGGGGGGGGGGGGGFGGGGGGGGGGGGGGGGGGGGGGGGGGGGGGGGGGGGGGGGGGGGGGGGFFGGGGGGFGGGGGGGGGGGGGFGGGGGGGGGGGFEGGGGGGGGGEGGGFGGGGFFGGCFGGGGGGGGGGFGGGGGGGGGGGGGGGGGEGGGGGGEFGGCCGGGGGGGGGGGCFGGGGGCGGGGGGGGGGGGGCEGGGGGGGGGGGGGG9A6?GG9CDFG3DDEFFG7?FFGGGGF:@FFD><<07*:FFF=????BB7FD<F9BF=737?B
@M04650:207:000000000-C238N:1:1101:18370:14915 1:N:0:19
ACTCCTACGGGAGGCAGCAGTAGGGAATCTTCGGCAATGGACGAAAGTCTGACCGAGCAACGCCGCGTGAGTGAAGAAGGTTTTCGGATCGTAAAACTCTGTTGTTAGAGAAGAACAAGGATGAGAGTAGAATGTTCATCCCTTGACGGTATCTAACCAGAAAGCCACGGCTAACTACGTGCCAGCAGCCGCGGTAATACGTAGGTGGCAAGCGTTGTCCGGATTTATTGGGCGTAAAGCGAGCGCAGGTGGTTTATTAAGTCTGGTGTAAAAGGCAGTGGCTCAACCATTGT
+
GGGGGGGGGGGGGGGGGGGGGGGGGGGGGGGGGGGGGGGGGGGGGGGGGGGGGGGGGGGGGGGGGGGGGGGGGGGGGGGGGGGGGGGGGGGGGGGGGGGGGGGGGGGFFGGGGGGGGGGGGGGGGGGGGGGGGGGGGGGGGGGGGGGGGGGGGGGGGGGGGGGGGGGGGGGGGGGGGGGGGGGGGGGGGGGGGGGGGGGGGGGGGGGGGGGGGGEGGGFGGGGCGGGGFFFGFGGGGFFGFGBEGGGGBDGGGG<FBFFFCFGG?GGFF?FFFFFFFFFFFFG?FFFFFFFBA
@M04650:207:000000000-C238N:1:1101:21802:14933 1:N:0:19
ACTCCTACGGGAGGCAGCAGTGGGGAATATTGCACAATGGGGGAAACCCTGATGCAGCAACGCCGCGTGAGTGATGACGGTCTTCGGATTGTAAAGCTCTGTCTTTGGGGACGATAATGACGGTACCCAAGGAGGAAGCCACGGCTAACTACGTGCCAGCAGCCGCGGTAATACGTAGGTGGCGAGCGTTGTCCGGATTTACTGGGCGTAAAGGGAGCGTAGGCGGATTTTTAAGTGGGATGTGAAATACCCGGGCTCAACCTGGGTGCTGCATTCCAAACTGGAAATCTAG
+
GGGGGGGGGGGGGGGGGGGGGGGGGGGGGGGGGGGGGGGGGGGGGGGGGGGGGGGGGGGGGGGGGGGGGGGGGGGGGGGGEGGGGGGGGGGGGGGGGGGGGGGGGGGGGGGGGGGGGGGGGGGGGGGGGGGGGGGGGGGDGGGGGGGGGGGGGGGGGGGGGGGGGGGEGGGGDGGGGGGGGGGGGGGGGGGGGGGGGGGGGGGGGGGGGGGGFCEGGGGDEGGGEGEEGGGGFFGGGFFGFGFFGFGGFFGGGGG@@FFFGF<D@CC?EFFFFFFFADCFFFGFFFFA4@@B
@M04650:207:000000000-C238N:1:1101:22090:14961 1:N:0:19
ACTCCTCGGGAGGCAGCAGTAGGGAATCTTCGGCAATGGACGAAAGTCTGACCGAGCAACGCCGCGTGAGTGAAGAAGGTTTTCGGATCGTAAAACTCTGTTGTTAGAGAAGAACGTTAAGTAGAGTGGAAAATTACTTAAGTGACGGTATCTAACCAGAAAGGGACGGCTAACTACGTGCCAGCAGCCGCGGTAATACGTAGGTCCCAAGCGTTGTCCGGATTTATTGGGCGTAAAGCGAGCGCAGGTGGTTTCTTAAGTCTGATGTAAAAGGCAGTGGCTCAACCATTGTGT
+
GGGGGGGGGGGGGGFGGGGGFGGGGGGGGGGGGGGGGGG<FC+@FGGGFGGGGGGGGGGG@FFFGGGGGGGGGGGGGGGGGGGGGGGECFGGGGGGGGFGGGGGGGGGGFGGGGFGDGFGFFGFGGGGGFGGGFGGGGGGGGFEFGGGGFFGGGGGGGGGGGGGDFGEGGGEGGGGCEGGDGGGGGGGGGG:EEGGGGGGGGGGGGFFGG=GGGGGGFGGGGGGGGGEFGGGFGGGGGFGFD>BGDCDFFGGGC>FFF?F?*0C?FG2??FFF>@>1?FFEFGFFFF(<FBFA(
@M04650:207:000000000-C238N:1:1101:16099:15001 1:N:0:19
ACTCCTACGGGAGGCAGCAGTGGGGAATTTTGGACAATGGGCGCAAGCCTGATCCAGCCATGCCGCGTGCGGGAAGAAGGCCTTCGGGTTGTAAACCGCTTTTGTCAGGGAAGAAAAGGTTCTGGCTAATACCTGGGACTCATGACGGTACCTGAAGAATAAGCACCGGCTAACTACGTGCCAGCAGCCGCGGTAATACGTAGGGTGCAAGCGTTAATCGGAATTACTGGGCGTAAAGCGTGCGCAGGCGGTTATGCAAGACAGAGGTGAAATCCCCTGGCTCAACCTGGGAAC
+
GGGGGGGGGGGGGGGGGGGGGGGGGGGGGGGGGGGGGGGGGGGGGGGGGGGGGGGGGGGGGGGGGGGG@FGGGGGGGGGGGGGGGGEGGGGGGGGGGGGGGGGGGGGGGGGGGGGGGGGGGGGGGGGGGGGGGGGGGGGGGGGGGGGGGGGGGGFFGGGGGGGGGGGGGGGGGGCFGGGGGGG8FGGGG58EGGC8FFFGFGFGGFGGFGGGGGGC=FGGGGDGGGGGGGGGDEG=FDFGFGFFGGDGFDGDDGGFFFFFGF:CFGGFFF?FFF<??(9757FFF4>?F@F?0-
@M04650:207:000000000-C238N:1:1101:17377:15019 1:N:0:19
ACTCCTACGGGAGGCAGCAGTGGGGAATATTGCACAATGGGGGAAACCCTGATGCAGCGACGCCGCGTGAGCGAAGAAGTATTTCGGTATGTAAAGCTCTATCAGCAGGGAAGAAAATGACGGTACCTGACTAAGAAGCCCCGGCTAACTACGTGCCAGCAGCCGCGGTAATACGTAGGGGGCAAGCGTTATCCGGATTTACTGGGTGTAAAGGGAGCGTAGACGGCATGGTAAGTTTGAAGTGAAATCCCAGGGCTCAACCCTGGGACTGCTTTGAAAACTATCAAGCTAGGG
+
GGGGGGGGGGGGGGGGGGGGGGGGGGGGGGGGGGGGGGGGGGGGGGGGGGGGGGGGGGGGGGGGGGGGGGGGGEFGGGGGGGGGGGGGFGEGGGGGGGGGFGGGGGGGGGGDGGGGGGGGGGGGGGGGGGGGGGGFGGGFGEGGGGGFGFFGGC7EFGGGGGGGGGGCCEGGGFEEGF@FGGGGGGGGEDGGGGGGDEEFGGGGCGGG:FFFGFGGEGDG=>EGEGGGGGGGFFDGF77CFFFFGGFD46FGFG>BFF@FGFGF>FG<@FFFFFF6<<>4@>CBF4@?7F?)(.
@M04650:207:000000000-C238N:1:1101:14308:15048 1:N:0:19
ACTCCTACGGGAGGCAGCAGTAGGGAATCTTCGGCAATGGGGGAAACCCTGATGCAGCAACGCCGCGTGAGTGATGACGGTCTTCGGATTGTAAAGCTCTGTCTTTGGGGACGATAATGACGGTACCCAAGGAGGAAGCCACGGCTAACTACGTGCCAGCAGCCGCGGTAATACGTAGGTGGCGAGCGTTGTCCGGATTTACTGGGCGTAAAGGGAGCGTAGGCGGGTTGCCAAGTTGGGTGTGAAAACTATGGGCTCAACCCATAGATTGCACTCAAAACTGGCGATCTTG
+
GGGGGGGGGGGGGGGGGGGGGGGGEGGGGGGGGGGGGGGGGGEGGGGGGGGGGGGGGGGGGGGGGGGGGGGGGGGGGGGGGGGGGGGGGGGFGGGGGGGGGGGGGGGGGGGGGGGGGGGGGGGGGGGGGFGGGGGGGGGGGGGGGGGGGGGGDGGGGGFGGGGGGGGGGGGFGGGGCFGGCFGDGGGGEEEGGGGCEGGGGGGGGFGGGGGGGGGCGGGGGGDGGDGGGGGGFFGFGGFGFGFFGGGFFGFGFFGFFFFFGFGGFGGFFFFFFFFFFFF=FF>?FDD9?FFA
@M04650:207:000000000-C238N:1:1101:10754:15053 1:N:0:19
ACTCCTACGGGAGGCAGCAGTAGGGAATCTTCGGCAATGGACGAAAGTCTGACCGAGCAACGCCGCGTGAGTGAAGAAGGTTTTCGGATCGTAAAACTCTGTTGGTAGAGAAGAACGTTGGTGAGAGTGGAAAGCTCATCAAGTGACGGTAACTACCCAGAAAGGGACGGCTAACTACGTGCCAGCAGCCGCGGTAATACGTAGGTCCCGAGCGTTGTCCGGATTTATTGGGCGTAAAGCGAGCGCAGGTGGTTTATTAAGTCTGGTGTAAAAGGCAGTGGCTCAACCATTGT
+
GGGGGGGGGGGGGGGGGGGGGGGGGGGGGGGGGGGGGGGGGGGGGGGGGGGGGGGGGGGGGGGGGGGGGGGGGGGGGGGGGGGGGGGGEGGFGGGGCGGFGGGGGGGGGGGGGGGGGFGGGGGFFGGFGGGGGGGGGBFGGFGGG9FEGFGGGGGGFGGGGGGGGGGGGDGGGGGGGGGF@CGCFGGGGFGGGDEDE?FFGGGGGGFGC5CEGGEDGDGGGGGGEG7CFDGGFGGGG5=F>CDEGGDG><DF>DCFFFF?FF7CF5>?>F4407)>20DF?6*96?5(1=4<<
@M04650:207:000000000-C238N:1:1101:4893:15059 1:N:0:19
ACTCCTACGGGAGGCAGCAGTAGGGAATCTTCGGCAATGGACGAAAGTCTGACCGAGCAACGCCGCGTGAGTGAAGAAGGTTTTCGGATCGTAAAACTCTGTTGGTAGAGAAGAACGTTGGTGAGAGTGGAAAGCTCATCAAGTGACGGTAACTACCCAGAAAGGGACGGCTAACTACGTGCCAGCAGCCGCGGTAATAAGTAGGTCCCGAGCGTTGTCCGGATTTATTGGGCGTAAAGCGAGCGCAGGTGGTTTATTAAGTCTGGTGTAAAAGGCAGGGGCTCAACCATTGT
+
FFGGGGGGGGGGEGCF@:FFFGFGGGGGGGFEFGFGGGGGGFGG:FEEGGGGCGGGGCGGGECGGEG+F:@FFFGGGGGG<EFF9FEG+@FFGGGGG8=?DEFGG+?FGGGGFAEFFDFFG7C?FDFDFF<,?FFFGGCDG<FFFFBFGCGGGCFFG<FFGGGGF@8:CE7><?DGGGG@FB;CCCFG7BEDGGGEGGC+?FGDFECFGEGGGE*8:D:FEDCCEDF7CFGGFGCEDDFDBGF>D39CB*>>1*9:=B7?F=:C4CF<F4619@:F?<).<>3)*951:=*<5
@M04650:207:000000000-C238N:1:1101:10633:15127 1:N:0:19
ACTCCTACGGGAGGCAGCAGTAGGGAATCTTCGGCAATGGGGGCAACCCTGACCGAGCAACGCCGCGTGAGTGAAGAAGGTTTTCGGATCGTAAAACTCTGTTGTTAGAGAAGAACGTGTGTGGGAGTGGAAAATCCATGCAGTGACGGTATCTAACCAGAAAGGGACGGCTAACTACGTGCCAGCAGCCGCGGTAATACGTAGGTCCCGAGCGTTGTCCGGATTTATTGGGCGTAAAGCGAGCGCAGGTGGTTTATTAAGTCTGGTGTAAAAGGCAGTGGCTCAACCATTGT
+
GGGGGGGGGGGGGGGGGGGGGGGGGGGGGGGGGGGGGGGGGGGGGGGGGGGGGGGGGGGGGGGGGGGGGGGGGGGGGGGGGGGGGGGGGGGGGGGGGGGGGGGGGGGGGGGGGGGGGGGGGGGGGF7FFGGGGGGGGGGGGGGGGGGGGEGGGGGFGGGGGGFGGGGGGGGGGGGGGGGGGGGGGGGGGGGGGGGGDGGGGFFGGGGGGGGGGGGGGGGGGGD=EGFGGGGGFDGG3D@GFDEFGGGGF5CGGFG4@FFFGFGGFGGFFFFFFFFF01CFFFDFF?F?FFB<A
@M04650:207:000000000-C238N:1:1101:14345:15166 1:N:0:19
ACTCCTACGGGAGGCAGCAGTGGGGAATATTGCACAATGGGGGAAACCCTGATGCAGCAACGCCGCGTGAGTGATGACGGTCTTCGGATTGTAAAGCTCTGTCTTTGGGGACGATAATGACGGTACCCAAGGAGGAAGCCACGGCTAACTACGTGCCAGCAGCCGCGGTAATACGTAGGTGGCAAGCGTTGTCCGGATTTACTGGGCGTAAAGGGAGCGTAGGCGGATTTTTAAGTGGGATGTGAAATACCCGGGCTCAACCTGGGTGCTGCATTCCAAACTGGGAATCTAG
+
GGGGGGGGGGGEGGGGGGGGGGGGGGGGGGGGGGGGGGGGGGGGGGGGGGGGGGGGGGGGGGGGGGGGGGGGGGGFGGGGGGGGGGGDGGGGGGGGGGGGGGGGGGGGGGGGGGGGGGGGGGGGGGGGGGGGGCGGGGGGGGGGGGGGGGGGGGGGGGFGGGGGGGGGGGGGGGGGGGGGGGGGGGGGGGGGGGGGGGGGGGGGGGGGGGGGGGCGGGGGGGGGGG5CGGGGFDGGGGFFFGFFGGFGFGGGGDGEFFFFFFFGFDGBFFFFFFF?AAFFFFGF>;48476:
@M04650:207:000000000-C238N:1:1101:5921:15181 1:N:0:19
ACTCCTACGGGAGGCAGCAGTAGGGAATCTTCGGCAATGGGGGCAACCCTGACCGAGCAACGCCGCGAGAGTGAAGAAGGTTTTCGGATCGTAAAACTCTGTTGTTAGAGAAGAACGTTAAGTAGAGTGGAAAATTACTTAAGTGACGGTATCTAACCAGAAAGGGACGGCTAACTACGTGCCAGCAGCCGCGGTAATACGTAGGTCCCAAGCGTTTTCCGGATTTATTGGGCGTAAAGCGAGCGCAGGTGGTTTCTTAAGTCTGATGTAAAAGGCAGTGGCTCAACCATTGTG
+
GGGGGGFEFDCC:BCGE,EFFGGFEFG6CC<FFGEGGADGFGGEG7F<@EEFFG:+@+@FFCF@F:C+@CCGACFEFGGGEGGGGGGGC@EFFGCFGGA<FFGGGGFFGCFEEGGFGFGGFF?,FGG=BFGGDDFGGGFDFFGGFCFFGFCFGGGGG,EFCFFC83D7*>*>FFG9FCFFEFFCFG?:7,:EEE1C;?FFG?FGGF?CGCGFFEGC*/:0;D?EE6CFGGGG4EGEG9@7555)>DDGFGDGCF*9==??CFFC@CC>BF?B@?D):64?@<C6??),84/6-5
@M04650:207:000000000-C238N:1:1101:13668:15188 1:N:0:19
ACTCCTACGGGAGGCAGCAGTAGGGAATCTTCGGCAATGGACGAAAGTCTGACCGAGCAACGCCGCGTGAGTGAAGAAGGTTTTCGGATCGTAAAACTCTGTTGTTAGAGAAGAACAAGGATGAGAGTAGAATGTTCATCCCTTGACGGTATCTAACCAGAAAGCCACGGCTAACTACGTGCCAGCAGCCGCGGTAATACGTAGGTGGCAAGCGTTGTCCGGATTTATTGGGCGTAAAGCGAGCGCAGGCGGTTTCTTAATTCTGATGTGAAAGCCCCCGGCTCAACCGGGG
+
GGGGGGGGGGGGGGGGGGGGGGGGGGGGGGGGGGGGGGGGGGGCCEEGGGGGGGGGGGGGGGGGGGGGGGGGGGGGGGGGGGGGGGGGGGGGGGGGGGGGGGGGGGGGGGGGGGGGGGGGGGGGGFGGGGCGGGGGGGGGGFGGGGGGGGGGGGGFGGDGFDFGGCEGGEGGGGGGDGEFCFGGFEFGGGGGGGGEEGGGFGGGGGCFF=FFGGEGGGGGCD5CCFGGEG?FFDDDGCF>D3@F:DG)7DDD>DGFFF=@+=CF4:CAFF?F?=?>1:D>>B7B=F?F>>B0
@M04650:207:000000000-C238N:1:1101:9398:15215 1:N:0:19
ACTCCTACGGGAGGCAGCAGTGGGGAATATTGCACAATGGGCGAAAGCCTGATGCAGCGACGCCGCGTGAGGGAAGAAGGTTTTCGGATTGTAAACCTCTGTCTTCGGGGACGATAATGACGGTACCCGAGGAGGAAGCCACGGCTAACTACGTGCCAGCAGCCGCGGTAAAACGTAGGTGGCAAGCGTTGTCCGGAATTACTGGGTGTAAAGGGAGCGCAGGCGGGATGGTAAGTTGAATGTGAAAACTATGGGCTCAACCCATAGACTGCGTTCAAAACTACTGTTCTTG
+
GGGGGGGGGGGGGGGGGGGGGGGGGGGGGGGGGGGGGGGGGGGGGGGGGGGGGGGGGGGGGGGGGGGGGGGGGGGGGGGGGGGGGGGGGGGGGGGGGGGGGGGGGGGGGGGGGGGDGGGGGGGGGGGGGGGGGGGGGGGGGGGGGGGGGGGGGGGGGGGGGGGGGGGGGGGGFFGGGGGGGGGGFGGGGGGGGGGEGGGGGGGGGGGGGGGGGGGGGDDGDGGGGGGC=DGGFGGFGGFGFF?FGGGGFG>7:FDFFF@?GFGDFF<<FF@FFFEF?DG?5:FFFFFBFFFF
@M04650:207:000000000-C238N:1:1101:11998:15244 1:N:0:19
ACTCCTACGGGAGGCAGCAGTAGGGAATCTTCGGCAATGGGGGCAACCCTGACCGAGCAACGCCGCGTGAGTGAAGAAGGTTTTCGGATCGTAAAACTCTGTTGTTAGAGAAGAACGTTAAGTAGAGTGGAAAATTACTTAAGTGACGGTATCTAACCAGAAAGGGACGGCTAACTACGTGCCAGCAGCCGCGGTAATACGTAGGTCCCAAGCGTTGTCCGGATTTATTGGGCGTAAAGCGAGCGCAGGTGGTTTCTTAAGTCTGATGTAAAAGGCAGTGGCTCAACCATTGTG
+
GGGGGGGGGGGGGGGGGGGGGGGGGGGGGGGGGGGGGGGGGGGGGGGGGGGGGGGCFGGGGGGGGGGGGGGGGGGGGGGGGGGGGGGGGGGGGGGGGGGGGGGGGGGGGGGGGGFGGFGGGGGGGGGFGGGFGGGGGGGGGGGGGGGGGGGGGGGGGGGGGGGGFGGGGGGGGGGGGGGGGGGFFGGGGGGGGGGGGGGGGGGGGGGGGGFGGGGGGGGGGGGECFFGGGGGFGGGGCFGFCDFGGGGFFFGDGGFFFFBFFF**:FA=FFF??E@BBFFFFGFFFFFF@FF2-
@M04650:207:000000000-C238N:1:1101:21514:15272 1:N:0:19
ACTCCTACGGGAGGCAGCAGTGGGGAATATTGCACAATGGGCGAAAGCCTGATGCAGCGACGCCGCGTGAGGGAAGAAGGTTTTCGGATTGTAAACCTCTGTCTTTGGGGACGAAGAAGTGACGGTACCCAAGGAGGAAGCCACGGCTAACTACGTGCCAGCAGCCGCGGTAAAACGTAGGTGGCAAGCGTTGTCCGGAATTACTGGGTGTAAAGGGAGCGCAGGCGGGACGGCAAGTTGGGTGTGAAAACTATGGGCTCAACCCATAGCGTGCATTCAAAACTGCTGTTCTTG
+
GGGGGGGGGGGECFGGGGGGGGGGGGGGGGGGGGGGGGGGGGGGGGGGGGGGGGGGGGGGGGGGGGGGGGGGGGGGGGGGGGGGGGGGGGGGGGGGGGGGGGGGGGGGGGGGGGGGGGGGGCFGGFDCFGGFGGGGGDGGGGGGGGGGGGGGGGGGG>FGGGGGGGGGGGGGGGGCBFFGGGGGGGGGGGGGGGGG>ECEGGFFGGGFGGGGGGGGGGDGGCGGCGGGGGGGFGGEFGFGFG3@GGGGFGGGGGGFFFFFEFGGFGGFFFFEDBFFFFGF*4FF4???FFFFFA
@M04650:207:000000000-C238N:1:1101:3897:15297 1:N:0:19
ACTCCTACGGGAGGCAGCAGTGGGGAATATTGCACAATGGGGGGAACCCTGATGCAGCAATGCCGCGTGCGTGATGACGGTCTTCGGATTGTAAAGCTCTGTCTTTGGGGACGATATTTACGGTATTCATAGAGGAAGCCACTGCTAACTACGTGCCAGTAACCACCGTCTTACGTCGGTGCCGCGCCTTCTCCGGTTTTACGGGTCCTAGCGGGAGCGTAGGCGGCTTGTCATGTGGGATGTGCAATCCCTGGGCTCAGCCTGGGATCTGAACTCCAAGCTGGCCCGCTGAAC
+
FGGGGGGGGEGGGGGGGGGGGGGGGGGG9FGGEGGGGGEGGCG:CCEGGGGGG9FFGGFF,EFFGGGGG++BFF8FG<FE3CFGGGGCFGGGFGG<,,DF9F;8E33@FFCFGGDC*,,3@<=F**,8@,,3,,,36,:++<,?,,,7,,,?*=71*7,27+2?+=*C41**+<**/:*2***2*/****2++0/****200*2?***+<+0?5/:*))1*/*+***/>)C0*+*0**)*0/)/:C*:F****1/5>:F)+8*95*0(0****)11.)0*72*)).)((77()(
@M04650:207:000000000-C238N:1:1101:13261:15302 1:N:0:19
ACTCCTACGGGAGGCAGCAGTAGGGAATCTTCGGCAATGGGGGCAACCCTGACCGAGCAACGCCGCGTGAGTGAAGAAGGTTTTCGGATCGTAAAACTCTGTTGTTAGAGAAGAACGTGTGTTGGAGTGGAAAATCCATGCAGTGACGGTATCTAACCAGAAAGGGACGGCTAACTACGTGCCAGCAGCCGCGGTAATACGTAGGTCCCGAGCGTTGTCCGGATTTATTGGGCGTAAAGCGAGCGCAGGTGGTTTATTAAGTCTGGTGTAAAAGGCAGTGGCTCAACCATTGT
+
GGGGGGGGGGGGGGGGGGGGGGGGGGGGGGGGGGGGGGGGGGGGGGGGGGGGGGGGGGGGGGGGGGGGGGGGGGGGGGGGGGGGGGGGGGGGGGGGGGGGGGGGGGGGGGGGGGGGGGGGGGGGGGGGGGGGGGGGGGGGGGGGGFGGGGGGGGGGGGGGGGGGGGGGGGGGGGGGGGGGGGGGGGGGGGGGGGGGGGGGGGGGGGGGGGGGGGEGGGGFGGEGGGGGGGGGFGGGGDFGFGFFGGGGFFGGGFFFFFFFCFGGFFC?FF=@FFEF<?GF::C4?FFFFFFFA
@M04650:207:000000000-C238N:1:1101:10657:15303 1:N:0:19
ACTCCTACGGGAGGCAGCAGTGGGGAATATTGCACAATGGGCGCAAGCCTGATGCAGCCATGCCGCGTGTATGAAGAAGGCCTTCGGGTTGTAAAGTACTTTCAGCGGGGAGGAAGGGAGTGAGGTTAATAACCTTATTCATTGACGTTACCCGCAGAAGAAGCACCGGCTAACTCCGTGCCAGCAGCCGCGGTAATACGGAGGGGGCAAGCGTTAATCGGAATTACTGGGCGTAAAGCGCACGCAGGCGGGCTGTCAAGTCGGGTGTGAAATCCCCGGGCTCAACCTGGGAAC
+
GGGGGGGGGGGGGGGGGGGGGGGGGGGGGGGGGGGGGGGGGFGCGGGGGGGGGGGGGGFGCGGGGGGGGF@GGGGGGGGF8F<FGGG>,BFGGGGGFDFGCGGGGGDGGGG:FGF8:73B=FFE<=DB=BDC<>,3CBDGG9,=,@C5+33=>CFFEG:3D,>C,D8F*BFCGG,2,B<C@:2?8CC8*:88CB8;93218*:EG5**2:7*;5A;*::F:<EC++<CFCC*)*1:>:7<)73>CDDGFD3)9397??FFC=C1)*17>6*/9=4719)786D=957(,78(4-
@M04650:207:000000000-C238N:1:1101:24574:15322 1:N:0:19
ACTCCTACGGGAGGCAGCAGTGGGGAATATTGCACAATGGGCGAAAGCCTGATGCAGCGACGCCGCGTGAGGGAAGAAGGTTTTCGGATTGTAAACCTCTGTCTTCGGGGACGATAATGACGGTACCCGAGGAGGAAGCCACGGCTAACTACGTGCCAGCAGCCGCGGTAAAACGTAGGTGGCAAGCGTTGTCCGGAATTACTGGGCGTAAAGCGTGCGCAGGCGGTTATGCAAGACAGAGGTGAAATCCCCGGGCTCAACCTGGGAACTGCCTTTGTGACTGCATGGCTAG
+
GGGGGGGGGGGGGGGGGGGGGGGGGGGGGGGGGGGGGGGGGGGGGGGGGGGGGGGGGGGGGGGGGGGGGGGGGGGGGGGGGGGGGGGGGGGGGGGGGGGGGGGGGGGGGGGGGGGGGGGGGGGGGGGGGGGGGGGGGGGGGGGGGGGGGGGGGGGGGGGGGGGGGGGGGGGGGGGGGGGGGGGGGGGGGGCGGGGGGGFFGGGGGGGGGDGGGCECGGGGGGGGGG5EGGGGFGGGGGFGFF7@G4FG6C<FDGC55<*9EFDFFGFBFFFF@*=BAFGFFAG47@F0<FFB
@M04650:207:000000000-C238N:1:1101:24634:15345 1:N:0:19
ACTCCTACGGGAGGCAGCAGTAGGGAATCTTCGGCAATGGACGAAAGTCTGACCGAGCAACGCCGCGTGAGTGAAGAAGGTTTTCGGATCGTAAAACTCTGTTGTTAGAGAAGAACAAGGATGAGAGTAGAATGTTCATCCCTTGACGGTATCTAACCAGAAAGCCACGGCTAACTACGTGCCAGCAGCCGCGGTAATACGTAGGTGGCAAGCGTTGTCCGGATTTATTGGGCGTAAAGCGAGCGCAGGCGGTTTCTTAAGTCTGATGTGAAAGCCCCCGGCTCAACCGGGG
+
GGGGGGGGGGGGGGGGGGFGGGGGGGGGGGGGGGGGGGGGGGGGGGGGGGGGGGGGGGGGGGGGGGGGGGGGGGGGGGGGGGGGGGGGGGGGGGGGGGGGGGGGGGGGGGGGGGGGGGGGFGGGGGGGGGGGGGGGGGGGGGGGGGGGGGGGGGGGGGGGGGGGGGGGGGGGGGGGGGGGGGGGGGGFGGGGGGGGGGGGGGGGGGGGGGGGFGCGGGGGGGE5=CGGGGGGFGGGGGFGFGFFGGGGFGGG5D*@BFFFD6CFFFGF=@FFF?@>(47;D>7>FF??BFFF
@M04650:207:000000000-C238N:1:1101:18241:15363 1:N:0:19
ACTCCTACGGGAGGCAGCAGTAGGGAATCTTCGGCAATGGGGGCAACCCTGACCGAGCAACGCCGCGTGAGTGAAGAAGGTTTTCGGATCGTAAAACTCTGTTGTTAGAGAAGAACGTGTGTGGGAGTGGAAAATCCATGCAGTGACGGTATCTAACCAGAAAGGGACGGCTAACTACGTGCCAGCAGCCGCGGTAAAACGTAGGTGGCAAGCGTTGTCCGGAATTACTGGGTGTAAAGGGAGCGCAGGCGGAATGCCAAGTTGAATGTGAAAACTATGGGCTCAACCCAT
+
GGGGGGGGGGGGGGGGGGGGGGGGGGGGGGGGGGGGGGGGGGGGGGGGGGGGGGGGGGGGGGGGGGGGGGGGGGGGGGGGGGGGGGGGGGGGGGGGGGGGGGGGGGGGGGGGGGGGGFFGGGGGGGGGGGGGGGGGGGGGGGGGGGGGGGGGGGGGGGGGGGGGGGGGGGGGGGGGGGGGGGGGGGGGGGGGGGGGGGGGGGGGGGGGGGGGGGGGGGGGGGGGGGGGFGGGFGGFGGFGFGFBGGGGFGGGGGGFF?FFGFGGFGFDFFF?FFFFF2DFFFGFFFF<:DF
@M04650:207:000000000-C238N:1:1101:12858:15372 1:N:0:19
ACTCCTACGGGAGGCAGCAGTAGGGAATCTTCGGCAATGGACGAAAGTCTGACCGAGCAACGCCGCGTGAGTGAAGAAGGTTTTCGGATCGTAAAACTCTGTTGTTAGAGAAGAACAAGGATGAGAGTAGAATGTTCATCGCTTGACGGTATCTAACCAGAAAGCCACGGCTAACTACGTGCCAGCAGCCGCGGTAAAACGTAGGTGGCAAGCGTTGTCCGGAATTACTGGGTGTAAAGGGAGCGCAGGCGGGATGGTAAGTTGAATGTGACAACTATGGGCTCAACCCAT
+
FFCGGGGGEGGGGGGGGGGGFFEGEFFG9FGGGDGGGGGGGFG@FG@<CFEFFG@FGGCFGGGEGEEGGCGFEGGGGGGFEF,DFGGGECCGGGGAFGGFAF,EEFEF9AFFGGGAAGGF85,3D:A5,5D<<DB<@?C5,@<@@<FDGGCEFGCB,3D,C,@>D:CF<BFGGGGCF@>FDECFFEGCBF::E>C:599BCGGC7EFGGGGEC=:*27:7*>CEDFC79>FF:EGGG=F*0*73<CDG3)971))8>/97E6>*97:5/=@6@=@47):7>?47?FF?::4
@M04650:207:000000000-C238N:1:1101:22141:15382 1:N:0:19
ACTCCTACGGGAGGCAGCAGTAGGGAATCTTCGGCAATGGACGAAAGTCTGACCGAGCAACGCCGCGTGAGTGAAGAAGGTTTTCGGATCGTAAAACTCTGTTGTTAGAGAAGAACAAGGATGAGAGTAGAATGTTCATCCCTTGACGGTATCTAACCAGAAAGCCACGGCTAACTACGTGCCAGCAGCCGCGGTAATACGTAGGTGGCAAGCGTTGTCCGGATTTATTGGGCGTAAAGGGAACGCAGGCGGTCTTTTAAGTCTGATGTGAAAGCCTTCAGCTTAACCGGAGT
+
GGGGGGGGGGGGGGGGGGGGGGGGGGGGGGGGGGGGGGGGGGGGGGGGGGGGGGGGGGGGGGGGGGGGGGGGGGGGGGGGGGGGGGGGGGGGGGGGGGGGGGGGGGGGGGGGGGGGGGGGCFGGGGGGFGGGGGGGGGGGGGGGGGGGGGGGGGGEGGGGGGGFGGGGGGGGGGGGGGGGGGGGGGGGGGGGGGGGGGGGGGGGGGGGGGGGGGGGGGGGGG85=ECFGCGFFGDGDFFG>CFFGG:DBGGDDG3@FFFFGFGGBFGFFFFFFFFFBDF4BA:FFFFF0:59<
@M04650:207:000000000-C238N:1:1101:11841:15395 1:N:0:19
ACTCCTACGGGAGGCAGCAGTGGGGAATTTTGCGCAATGGGCGAAAGCCTGACGCAGCAACGCCGCGTGCGGGATGACGGCCTTCGGGTTGTAAACCGCTTTCAGCAGGGATGATAATGACAGTACCTGCAGAAGAAGCTCCGGCTAACTACGTGCCAGCAGCCGCGGTAATACGTAGGGAGCAAGCGTTATCCGGATTTATTGGGCGTAAAGCGCGCGTAGGCGGTTTGTTAAGCGGAATCTCTAATCTGAGGGCTCAACCCCCAGCCGGATTCCGAACTGGCAGACTCGAGT
+
GGGGGGGGGGGGGGGGGGGGGGGGGGGGGGGGGGGGGGGGGGGGGGGGGGGGGGGGGGGGGGGGGGGGGGGGGGGGGGGGGGGGGGGGGGGGGGGGGGGGGGGGGGGGGGGGGGGFCGGGGGGGGGGGGGGGGGGGGGGGFGGGGGGGGGGGGGGGGGGGGGGGGGGGEE7BFGGGGGGGGGGGFGGGGGGGGGGGGEGGGGGGGGGGGGGFGGGGGGGGGGGGGGGGCGGGFGFGDCFGFFFFGG*7BFGGGGDB)>FFGFGGFGG?FFF>:5FFFFCD42<FFFFF?FFBF8
@M04650:207:000000000-C238N:1:1101:14611:15430 1:N:0:19
ACTCCTACGGGAGGCAGCAGTGGGGAATTTTGGACAATGGGCGCAAGCCTGATCCAGCCATGCCGCGTGCGGGAAGAAGGCCTTCGGGTTGTAAACCGCTTTTGTCAGGGAAGAAAAGGTTCTGGCTAATACCTGGGACTCATGACGGTACCTGAAGAATAAGCACCGGCTAACTACGTGCCAGCAGCCGCGGTAATACGTAGGGTGCAAGCGTTAATCGGAATTACTGGGCGTAAAGCGTGCGCAGGCGGTTATGCAAGACAGAGGTGAAATCCCCGGGCTCAACCTGGGAAC
+
GGGGGGGGGGGGGGGGGGGGEFGGGGGGGGGGGGGGGGGGGGGGGGGGGGGGGGGGGGGGGGGGGGGGGGGGGGGGGGGGGGGGGGGGGGGGGGGGGGGGGGGGGGGGGGGGGGGGGGGGGGGGGGGGGGGGGGGGGGGGGGGGGGGGGGGGGGGGGGGGGGGGGGGGGGGGGGGGGGGGGGGGGGGGGGGGGGGGGGGGEGGGGGGGGCFGGGGGGGGGGGGGGGGGGGGCDGGGGGFGFGEFGGGG>GGGGGGF?F?BCFGGFGG>>=@FFFFFFFGFF>CF@FF7<FFF>,
@M04650:207:000000000-C238N:1:1101:14517:15473 1:N:0:19
ACTCCTACGGGAGGCAGCAGTAGGGAATCTTCGGCAATGGGGGCAACCCTGACCGAGCAACGCCGCGTGAGTGAAGAAGGTTTTCGGATCGTAAAACTCTGTTGGTAGAGAAGAACGTTGGTGAGAGTGGAAAGCTCATCAAGTGACGGTAACTACCCAGAAAGGGACGGCTAACTACGTGCCAGCAGCCGCGGTAATACGTAGGTCCCGAGCGTTGTCCGGATTTATTGGGCGTAAAGCGAGCGCAGGGGGTTTATTAAGTCTGGTGTAAAAGGCAGTGGCTCAACAAGTGG
+
GGGGGGGGGGGGGGGGGGGGGGGGGGGGGGGGFEGGGGGGGEFGGGFFGGGGG@FGGGGGGGGGGGGFGFGDGGGGGGGGFFGGGGGGGGGGGGGAFGGGGGGGGGDGFGGGGGGFG<>=FFGCEFGGGGFF=FF=<DFCDFFA==,CFCFCGGGGFA<FFGFC@@DCGE:BFGGFGEEFGGGC7*?CG88=EECGD92+*?9EEF?CCG55*:E559DDED8EG999+:F54:):C*775*5:D39CB5DG79*)98@*982:=<:::7FF*@@F7?*9:0*)9*7)(.9).
@M04650:207:000000000-C238N:1:1101:19694:15494 1:N:0:19
ACTCCTACGGGAGGCAGCAGTGGGGAATATTGCACAATGGGCGCAAGCCTGATGCAGCCATGCCGCGTGTATGAAGAAGGCCTTCGGGTTGTAAAGTACTTTCAGCGGGGAGGAAGGGAGTGAGGTTAATAACCTTATTCATTGACGTTACCCGCAGAAGAAGCACCGGCTAACTCCGTGCCAGCAGCCGCGGTAATACGGAGGGTGCAAGCGTTAATCGGAATTACTGGGCGTAAAGCGCACGCAGGCGGTCTGTCAAGTCGGATGTGAAATCCCCGGGCTCAACCTGGGAAC
+
GGGGGGGGGGGGGGGGGGGGGGGGGGGGGGGGGGGGGGGGGGGGGGGGGGGGGGGGGGGGGGGGGGGGGGGGGGGGGGGGGGGGGGGGGGGGGGGGGGGGGGGGGGGGGGGGGFGGGGGGGGGGGGGGGGGGGGGGGGGGGGGGGGGGGGGGGGGGGGGGGGGGGGGGGGGGGGGGGGGGGGGGGGGGGGDEEEGGGGGGGGGGGEGGGGGGGGGGGGGGGG?EGGGGGGGGFGGGGGFGFGFFGGDGFGGGGGGFBFF?FFGGB*12=BFFFFFF?BG:B3FFFFF:7FFFF3
@M04650:207:000000000-C238N:1:1101:6909:15523 1:N:0:19
ACTCCTACGGGAGGCAGCAGTAGGGAATCTTCGGCAATGGACGAAAGTCTGACCGAGCAACGCCGCGTGAGTGAAGAAGGTTTTCGGATCGTAAAACTCTGTTGTTAGAGAAGAACAAGGATGAGAGTAGAATGTTCATCCCTTGACGGTATCTAACCAGAAAGCCACGGCTAACTACGTGCCAGCAGCCGCGGTAATACGTAGGTGGCAAGCGTTGTCCGGATTTATTGGGCGTAAAGCGAGCGCAGGCGGTTTCTTAAGTCTGATGTGAAAGCCCCCGGCTCAACCGGGG
+
GGGGGGGGGGGGGGGGGGGGGGGGGGGGGGGGGGGGGGGGGGGGGGGGGGGGGGGGGGGGGGGGGGGGGEGGGGGGGCGGDEFGGGGDEGDGGGGGGGGGGGGGGGGGGFGGGGGGFGGGGGGGGGGGGGGGGGGGGGGGFGGGGGGGGGGGGFFFGFCFGGGGGGGGGGGGGDGFGFEGGGGGGGGGGGGGCEEGDGGGGGGCCGGFFGGFGGGGD*?FGCCEGG?CFFGGF=DDDCFGBGFFGGDDBDGD><DFFFFFF7FGF7DFFFF49@F)4:DF:;<DFF41(8B>
@M04650:207:000000000-C238N:1:1101:3502:15525 1:N:0:19
ACTCCTACGGGAGGCAGCAGTGGGGAATATTGCACAATGGGCGCAAGCCTGATGCAGCCATGCCGCGTGTATGAAGAAGGCCTTCGGGTTGTAAAGTACTTTCAGCGGGGAGGAAGGGAGCGAGGTTAATAACCTTATTCATTGACGTTACCCGCAGAAGAAGCACCGGCTAACTCCGTGCCAGCAGCCGCGGTAATACGGAGGGTGCAAGCGTTAATCGGAATTACTGGGCGTACAGCGCACGCAGGCGGTCTGTCAAGTCGGCTGTGAAATCCCCGGGCTCAACCTGGGAAC
+
GGFG8CECCCFGCC@;F@<FEEF8CFE@FFFE@FGGGGGFFFFFGGG7FE?DFFGGF8FE<FG8:+@=:FCEAGGFCF=EG<8EFCFB4,>FFF,B?EBF5CBEBFDEC7+>=FFDGGDF+@FFGE8BFGGECGFC9,@C@,3@FFG@CFGF,FC:1FFG@DFGGFCCD8C8A<?9FGCGGFC:FDGD8CECECC8C7EF>EED81CE67C7EE>EC7FF*>C5+<?F?DGF>:D*9:9CBC3@GGGD3DDGD/5**0*1<@DG)*14?*09@F6?823;>376*55(:>F:04
@M04650:207:000000000-C238N:1:1101:17987:15528 1:N:0:19
ACTCCTACGGGAGGCAGCAGTGGGGAATATTGCACAATGGGCGAAAGCCTGATGCAGCGACGCCGCGTGAGGGAAGAAGGTTTTCGGATTGTAAACCTCTGTCTTCGGGGACGATAATGACGGTACCCGAGGAGGAAGCCACGGCTAACTACGTGCCAGCAGCCGCGGTAAAACGTAGGTGGCAAGCGTTGTCCGGAATTACTGGGTGTAAAGGGAGCGCAGGCGGGGTGCCAAGTTGGGTGTGAAAACTATGGGCTCAACCCATAGATTGCACTCAAAACTGGCGCTCTTG
+
GGGGGGGGGGGGGGGGGGGGGGGGGGGGGGGGGGGGGGGGGGGGGGGGGGGGGGGGGGGGGGGGGGGGGGGGGGGGGGGGGGGGGGGGGGGGGGGGGGGGGGGGGGGGGGGGGGGGGGGGGGGGGGGGGGGGGGGGGGGGGGGGGGGGGGGGGGGGGGGGGGGGGGGGGGGGFFGFGGGFGGGGGGGGGGGGGGGGGGGGGGGGGG8EGGGGGGGGGGGGGGGGGGGGEGEGFGF+:CFGFGFDCFFGFFGGGGGFFFFFGFGGFGGFFFFFFFFFFFGF>?GFFFE9?>48
@M04650:207:000000000-C238N:1:1101:2745:15548 1:N:0:19
ACTCCTACGGGAGGCAGCAGTGGGGAATATTGCACAATGGGCGCAAGCCTGATGCAGCCATGCCGCGTGTATGAAGAAGGCCTTCGGGTTGTAAAGTACTTTCAGCGGGGAGGAAGGGAGTGAGGTTAATAACCTTATTCATTGACGTTACCCGCAGAAGAAGCACCGGCTAACTCCGTGCCAGCAGCCGCGGTAATACGGAGGGTGCAAGCGTTAATCGGAATTACTGGGCGTGAAGCGCACGCAGGCGGTCTGTCAAGTCGGATGTGAAATCGCCGGGCTCAACCTGGGAAC
+
FGGGGGGGGGGGGFEFGGGG@FEGDGGGGGGGGGGGGFFG,CFGGEGGGFFGGGGGGGGGGGGGGGGGGDGFFGFGGGGFGGGGEEGGFGGGGFGGGGGGGGGGGGGGGGGGEEGGGD8CFFGGF>FBFFG9FGGDFGGAGFEFGFEGFFDFGGEG:CFGGGGGGGG:CECGC:CCGGFGGGGFGGGGGGGGDE*C9CFFGG5:ECEGGGGGDCCE7CDF*C*>8E7C?***7>DE9DFDEC>EDD))7<)1)97@6FFFFFDGF*94?9@BFF)51;3;>076?F:(3FF?((
@M04650:207:000000000-C238N:1:1101:13547:15640 1:N:0:19
ACTCCTACGGGAGGCAGCAGTGGGGAATATTGCACAATGGGCGCAAGCCTGATGCAGCCATGCCGCGTGTATGAAGAAGGCCTTCGGGTTGTAAAGTACTTTCAGCGGGGAGGAAGGGAGTAAAGTTAATACCTTTGCTCATTGACGTTACCCGCAGAAGAAGCACCGGCTAACTCCGTGCCAGCAGCCGCGGTAATACGGAGGGTGCAAGCGTTAATCGGAATTACTGGGCGTAAAGCGCACGCAGGCGGTTTGTTAAGTCAGATGTGAAATCCCCGGGCTCAACCTGGGAAC
+
GGGGGGGGGGGGGGGGGGGGGGGGGGGGGGGGGGGGGGGGGGGGGGGGGGGGGGGGGGGGGGGGGGGGGGGGGGGGGGGGGGGGGGGGGGGGGGGGGGGGGGGGGGGGGGDGGGGGDGGGGGGGGGGGGGGGGGGGGGGGGGGGGGGGGGGGGGGGGGGGGGGGGGGGGGGCFGGGGGGGGGGGFGGGGGGGEEGGGGGFGGGGGGGGGGGGGEGGGGGGGGGGGGGGGGGGFGGGGGFGFGFFG3CD><D<DDDFFFFFGFGGFGGBFF?BFFF??0C@E>FFFFF>7F>??(
@M04650:207:000000000-C238N:1:1101:24369:15688 1:N:0:19
ACTCCTACGGGAGGCAGCAGTGGGGAATATTGCACAATGGGCGAAAGCCTGATGCAGCGACGCCGCGTGAGGGAAGAAGGTTTTCGGATTGTAAACCTCTGTCTTCGGGGACGATAATGACGGTACCCGAGGAGGAAGCCACGGCTAACTACGTGCCAGCAGCCGCGGTAAAACGTAGGTGGCAAGCGTTGTCCGGAATTACTGGGTGTAAAGGGAGCGCAGGCGGGATGGTAAGTTGAATGTGAAAACTATGGGCTCAACCCATAGACTGCGTTCAAAACTACTGTTCTTG
+
GGGGGGGGGGGGGGGGGGGGGGGGGGGGGGGGGGGGGGGGGGGGGGGGGGGGGGGGGGGGGGGGGGGGGGGGGGGGGGGGGGGGGGGGGGGGGGGGGGGGGGGGGGGGGGGGGGGGGGGGGGGGGGFFGFGGGGGGGGGGGGGGGGGGGCGGGGGGGGGGGGGGGGGFF*<CFGGGGGGGGGGGGGGG*AGGFCEGGGGGGGGGGGGGGGFGFGGGGGGGGGGGGGGGGGGGFGG9FGFDFGFFGGGF@CFFFGGF:FFFGFGGFGGBFFFF>@:@24CFF?GFFF6<AFFB
@M04650:207:000000000-C238N:1:1101:22544:15694 1:N:0:19
ACTCCTACGGGAGGCAGCAGTAGGGAATCTTCGGCAATGGGGGCAACCCTGACCGAGCAACGCCGCGTGAGTGAAGAAGGTTTTCGGATCGTAAAACTCTGTTGTTAGAGAAGAACGTTAAGTAGAGTGGAAAATTACTTAAGTGACGGTATCTAACCAGAAAGGGACGGCTAACTACGTGCCAGCAGCCGCGGTAATACGTAGGTCCCAAGCGTTGTCCGGATTTATTGGGCGTAAAGCGAGCGCAGGTGGTTTCTTAAGTCTGATGTAAAAGGCAGTGGCTCAACCATTGTG
+
GGGGGGGGGGGGGGGGGGGGGGGGGGGGGGGGGGGGGGGGGGGGGGGGGGGGGGGGGGGGGGGGGGGGGGGGGGGGGGGGGGGGGGGGGGGGGGGGGGGGGGGGGGGGGGGGGGGGGGGGGGGGGGGGGGGGGGGGGGGGGGGGGGGGGGGGGGGGGGGGGGGGGGGGGGGGGGGGGGGGFGGGGGGGGGGGGGGEEGGGGFGGGGGGGGGGGGGGGGGCGGCCEGGGGGGGFGGGGGFGFGFFGGGGF5DGGGGFFFFFGFGDFFCAFFFFFFFFFFGFF(7?FFFFFFFA:4
@M04650:207:000000000-C238N:1:1101:16068:15731 1:N:0:19
ACTCCTACGGGAGGCAGCAGTAGGGAATCTTCGGCAATGGACGAAAGTCTGACCGAGCAACGCCGCGTGAGTGAAGAAGGTTTTCGGATCGTAAAACTCTGTTGTTAGAGAAGAACAAGGATGAGAGTAGAATGTTCATCCCTTGACGGTATCTAACCAGAAAGCCACGGCTAACTACGTGCCAGCAGCCGCGGTAATACGTAGGGGGCAAGCGTTGTCCGGATTGGTTGGGCGTAAAGCGAGCGCAGGCGGTTTCGTAAGTCTGAAGTGAAAGCCCCCGGCTCATCCGGGG
+
GGGGGGGGGGGGGGGGGGGGFFGGGGGGGGFFDFDGGGGGC;@FFG7@FFGG9F:FGGGGGGGGGGGGGEGGGGGGGGGGFFGGGEDEG:FGGGGAFFGGGGG9<AFFEGGGGG8FFEEF?5B,AA8,5C,C,,,,@CADGC=<@C=7:CCCFFF<FFFFCGFFF,,,3B7@CA@>9,C:8**,>@DEC8**48B852B9*+>:B*=*15==5C/**9C>5C8****0:5EEFEG57977>*<)/7<)33957)565844:1?:@:*.***1@*7)((/7593.9*142:89
@M04650:207:000000000-C238N:1:1101:20661:15732 1:N:0:19
ACTCCTACGGGAGGCAGCAGTGGGGAATATTGCACAATGGGCGAAAGCCTGATGCAGCGACGCCGCGTGAGGGAAGAAGGTTTTCGGATTGTAAACCTCTGTCTTCGGGGACGATAATGACGGTACCCGAGGAGGAAGCCACGGCTAACTACGTGCCAGCAGCCGCGGTAAAACGTAGGTGGCAAGCGTTTTCCGGAATTACTGGGTGTAAAGGGAGCGCAGGCGGGATGGTACGTTGAATGTGAAAACTATGGGCTCAACCCTTCTACTTCGATCAAAACTGCTGTACTCG
+
G9@FFFGDC@@FGG;@:,F8EEAF:F;@FFGFFDFGGCE<6CBGGGEGF@<FE<@C@F@F7@+F:++@4C:44494??EFFE9FEGGDG+4BFGDF<,=?B5B<@E<=:=+@C>:+8@FGFFEC<=3BCFEDC<@FCC7F,5F*3*>:<?DF@DGFGGGG:CGGC7E*<8CFF9:2+=*22=@C+/CC;5*12A5?C5F8+2A9<*22CFG?7+**2>))*/*:85=*19809+1*2>)2**9/7>7:@**:>675)<?@G>C*8**.6@*7))1)-4CFF>7**09)6=*-
@M04650:207:000000000-C238N:1:1101:4014:15758 1:N:0:19
ACTCCTACGGGAGGCAGCAGTGGGGAATATTGCACAATGGGCGAAAGCCTGATGCAGCGACGCCGCGTGAGGGAAGAAGGTTTTCGGATTGTAAACCTCTGTCTTCGGGGACGATAATGACGGTACCCGAGGAGGAAGCCACGGCTAACTACGTGACAGCAGCCGCGGTAAAAAGTAGGTGGCAAGCGTTGTCCGGAATTACTGGGTGTAAAGGGAGCGCAGGCGGGATGGTAAGGTGAATGTGAAAACTATGGGCTCAACCCATAGACTGCGTTCAAAACTAATGTTCTTG
+
GGGGGGGGGEGEFGGGGGGGGGGGGGGGGGGGGGGGGGGGGGGGGGGGGGGGGGGGG8FGCFEEGFGGGGDFGEG7EFGG=EFGCGGGGGFGGGGF8EAFGGGGCC?CCGG:CFGGGGGGGGGFDFG9:><>ECG@FFGFGGGGGGGGGGGGGDG,DFCFGGG7EFGG@@CFF,8FGGGGC7B8B8;C8CE*3<::CCG6CFGGGGG52<<?EC>*:7>DEDC*?==:5>8+*37+02096:=BFFCGFDD7>4DF))99*7795>FFF*/)07;5>AG?>0:)1/9)667A
@M04650:207:000000000-C238N:1:1101:26142:15759 1:N:0:19
ACTCCTACGGGAGGCAGCAGTGGGGAATATTGCACAATGGGGGAAACCCTGATGCAGCAACGCCGCGTGAGTGATGACGGTCTTCGGATTGTAAAGCTCTGTCTTTGGGGACGATAATGACGGTACCCAAGGAGGAAGCCACGGCTAACTACGTGCCAGCAGCCGCGGTAATACGTAGGTCCCAAGCGTTGTCCGGATTTATTGGGCGTAAAGCGAGCGCAGGTGGTTTCTTAAGTCTGATGTAAAAGGCAGTGGCTCAACCATTGTGTGCATTGGAAACTGGGAGACTTGAGT
+
GGGGGGGGGGGGGGGGGGFGGGGGGGGGGGGGGGGDGGGGGGGGGGGGGGGGGGGFGGGGGGGGGGGGGGDGGGGFGGGGGGGGGGGGGGGGGGGGGGGGCGGGGGF8CCCFEEF7FGGGGGGGFGGGGFGG8FGGGGGGGCFEGGGFGGGGGGDCFFEGFGGGGDG7FGGGFGGGFFGGGCGC7;>EEG5EGFGG5EGFGFG@@FFGGGGFC7?5CDGGCGGGFGGCGGGG=9FGFGF*=CF4CC*:>4CDGGGFF@FFFFGGF7FDF@??FF*/2):?FA*7<:)8AF*34<
@M04650:207:000000000-C238N:1:1101:17101:15770 1:N:0:19
ACTCCTACGGGAGGCAGCAGTAGGGAATCTTCGGCAATGGACGAAAGTCTGACCGAGCAACGCCGCGTGAGTGAAGAAGGTTTTCGGATCGTAAAACTCTGTTGGTAGAGAAGAACGTTGGTGAGAGTGGAAAGCTCATCAAGTGACGGTAACTACCCAGAAAGGGACGGCTAACTACGTGCCAGCAGCCGCGGTAATACGTAGGTGGCAAGCGTTGTCCGGATTTATTGGGCGTAAAGCGAGCGCAGGCGGTTTCTTAAGTCTGATGTGAAAGCCCCCGGCTCAACCGGGG
+
GGGGGGGGGGGGGGGGGGGGGGGGGGGGGGGGGGGGGGGGFGGGGGGGGGGGGGGGGGGGGGGGGGGFGGGGGGGGGGGGGGFGGGGGGGGGGGGGGGGGGGGGGGGGGGGGGGGGGFGGGGGGGGGGGGGGGGGGGGGGGGGGGGGGGGGGGGGGGGGGGGGGGGGGGDDGGGGGGGGGGGGGGGGGGGGGGGGGGGGGGFGGGGGFFGGGGGGGEDFFGGEGG9CGFCGGFGDGGGFGFG>EGGGGFGGG<)CFF*9@CFGG@77>FFFF=@:::<GDFF3<=7<?FFE>
@M04650:207:000000000-C238N:1:1101:20349:15824 1:N:0:19
ACTCCTACGGGAGGCAGCAGTAGGGAATCTTCGGCAATGGGGGCAACCCTGACCGAGCAACGCCGCGTGAGTGAAGAAGGTTTTCGGATCGTAAAACTCTGTTGTTAGAGAAGAACGTGTGTGGGAGTGGAAAATCCATGCAGTGACGGTATCTAACCAGAAAGGGACGGCTAACTACGTGCCAGCAGCCGCGGTAATACGTAGGTCCCGAGCGTTGTCCGGATTTATTGGGCGTAAAGCGAGCGCAGGTGGTTTGATAAGTCTGAAGTTAAAGGCTGTGGCTCAACCATAGT
+
GGGGGGGGGGGGGGGGGGGGGGGGGGGGGGGGGGGGGGGGGGGGGGGGGGGGGGGGGGGGGGGGGGGGGGGGGGGGGGGGGGGGGGGGGGGGGGGGGGGGGGGFGGGGGGGGGGGGGFFFGGGGGGGGGGGGGGGGGGGGGGGGGFGGGGGGGGGGGGGGGGGGGGGGGEGGGGGGGGGGGGGGFGGGGGGGGGGGGGGGGGGGGGGGGGGGGGGGGGGGGGEEGFGGGGGFFGGGGGFGFGFFGGGGF9CCD5FDFFFFGFGCFFFFFFFFB?7FBBCFFBCFFFFFFF4:A
@M04650:207:000000000-C238N:1:1101:6748:15857 1:N:0:19
ACTCCTACGGGAGGCAGCAGTAGGGAATCTTCGGCAATGGACGAAAGTCTGACCGAGCAACGCCGCGTGAGTGCAGAAGGTTTTCGGATCGTAAAACTCTGTTGTTAGAGAAGAACAAGGATGAGAGTAGAATGTTCATCCCTTGACGGTATCTAACCAGAAAGCCACGGCTAACTACGTGCCACCAGCCGCGGTAATACGTAGGTGGCAAGCGTTGTCTGGATTTATTGGTCGTACAGCGAGCGCAGACGGTTGCTTACGTCTGATGTGAAACCCCCCGGCTCAACCGGGG
+
FFFGGGGGD:FFF@EGGDFFFGGGEFF@@FFGGGCE7FGG<DFCCC@6CF<FFGGEGGGCCF@CC@FF@,?EF,?CFEGFFBF=EFE=CCE=FGF9BEDF9FDFFFCEFCAFGFFG<EGB,,B,B,BFFFGGDF<E9C<?BFG,>3:3>>+@FG<,3,8><E:>DF@F@EDCFD@GGG<FFF>F,:EGGD=CC>E5EGFC5CCG79>C>=<:*:;*/>F+A4C9+<<+<*236*1**/9C))05<)1))9/*11)8**/)*.9CF*?:FF46**0),(17)(7>F4?:9:70
@M04650:207:000000000-C238N:1:1101:6091:15877 1:N:0:19
ACTCCTACGGGAGGCAGCAGTAGGGAATCTTCGGCAATGGGGGCAACCCTTACCGAGCAACGCCGCGTGAGTGAAGAAGGTTTTCGGATCGTAAAACTATGTTGTTAGAGAAGAACGTTAAGTAGAGTGGCAAATTACTTAAGTGACGGTATCTAACCAGAAAGGGACTGCTAACTACGTGCCAGCAGCCGCGGTAATACGTAGGTCCCAAGCGTTGTCCGGATTTATTGGGCGTAAAGCGCGCGCAGGTGGTGTCTTACGTCTGATGTAAAAGGCAGAGGCTAAACCATTTTG
+
FCFEEF@EGCF;FEGFFECECC,66E<,;CC9FB+CB<;<C,@7:F@,BE,CCFGEGCFG8F@:CE7FCCFE<AE<<B<?F,A=<+F:EE7BEG75=,,<C@EFGDF<<FFGG8F<+BF,:BDA,,C??F+B=F<,<,,@,=<7C,7+5CFCFAEGGGG<:>FG@7DF,,3DFEFGGGGFC*>EG>F77,*1:4:CE9<+BFC81CF?FE?/=5*;7>C+*/*1*2<CFGG*)2/:9*1:)).7/)9)5*9<7*1?4@F*1775>D*.1*86**7)4(*0),*)07),4**).)
@M04650:207:000000000-C238N:1:1101:4647:15913 1:N:0:19
ACTCCTACGGGAGGCAGCAGTGGGGAATATTGCACAATGGGGGAAACCCTGATGCAGCAACGCCGCGTGAGTGATGACGGTCTTCGGATTGTAAAGCTCTGTCTTTGGGGACGATAATGACGGTACCCAAGGAGGAAGCCACGGCTAACTACGTGCCAGCAGCCGCGGTAATACGTAGGTGGCGAGCGTTGTCCGGATTTACTGGGCGTAAAGGGAGCGTAGGCGGATTTTTAAGTGGGATGTGAAATACCCGGGCTCAACCTGGGTGCTGCATTCCAAACTGGAAATCTAG
+
GGFFGGGGGGFGGF7FGGGGGGGGGGGGFGGGGGGGGGGGGGGGGGFGGGGFFGGGGDFGGGGGGGG:CDEGGDFGEFGGGGCGGGEFGGGGFEEFGGGGGGGGGGGGDE:CF@FBGFFGGGGGFFGGFGGGFFFGFGGFFGGDGGGGGGCFEGGGGGGG7:<FGGGGGGGFC9EFGGGGFGGEEEGCGGGEGFGDEGGG<CCCCF>EEEDGGGGGGDDGGDG6EC57C*CCFFFF7=F<:D?F>FFG=CGGCC)))0?=6<<CFFC<@?FFFF?FA<7@F27?.9F)<B4:
@M04650:207:000000000-C238N:1:1101:29332:16000 1:N:0:19
ACTCCTACGGGAGGCAGCAGTGGGGAATATTGCACAATGGGCGAAAGCCTGATGCAGCGACGCCGCGTGAGGGAAGAAGGTTTTCGGATTGTAAACCTCTGTCTTCGGGGACGATAATGACGGTACCCGAGGAGGAAGCCACGGCTAACTACGTGCCAGCAGCCGCGGTAAAACGTAGGTGGCAAGCGTTGTCCGGAATTACTGGGTGTAAAGGGAGCGCAGGCGGGATGGTAAGTTGAATGTGAAAACTATGGGCTCAACCCATAGACTGCGTTCAAAACTACTGTTCTGG
+
GGGGGGGGGGGFGGGGGGGGEEFGGGGGGGGFFGFGGGGGGFGGGG7CFGGGGGGGGFGGGG7FGCGEGGGGGGGGGGGG@F?DACFE7C@FGGGGG<,FFGGFFFDFGGGDGC:FGFGGGGGGGGGGGEGDEFGGGG7FCFCCF7>FDFG7C<FFGCEFGF@A:BGGFEGGBFE=C@GCCFFGGFCEEGGG?9CGGGGGGGGGGGFGCFGCG?EGEDGDGGG5CEG5:CFEFGD<CDFFFFB?GDCGFGGGG475@39=?FGD8D7)99?FDBBE:<F?>BC)==@264*-
@M04650:207:000000000-C238N:1:1101:19773:16020 1:N:0:19
ACTCCTACGGGAGGCAGCAGTGGGGAATATTGCACAATGGGCGAAAGCCTGATGCAGCGACGCCGCGTGGAGGAAGAAGGTTTTCGGATTGTAAACTCCTGTCTTAGGGGACGAAGAAGTGACGGTACCCTAGGAGGAAGCCACGGCTAACTACGTGCCAGCAGCCGCGGTAAAACGTAGGTGGCAAGCGTTGTCCGGAATTACTGGGTGTAAAGGGAGCGCAGGCGGGATGCCAAGTTGGGTGTGAAAACTATGGGCTCAACCCATAGACTGCACTCAAAACTGGCGTTCTTG
+
GGGGGGGGGGGGGGGGGGGGGGGGGGGGGGGGGGGGGGGGGGGGGGGGGGGGGGGGGGGGGGGGGGGGGGGGGGGGGGGGGGGGGGGGGGGGGGGGGGGGGGGGGGGGGGGGGGGGGGGGGGGGGGGGGGGGGGGGGGGGGGGGGGGGGGGGGGGGGGGGGGGGGGGGGGGGGGGGGGFFGGGGGGFGGGGGGGGFGGGGGGGGGGGFFGGGGGGGGGGGGGGGGGGGGDGGFGGGGGFGFGEBCGGGFGGGGGGFFFFFGFGGFGG?FFFFFFFF<?GFFBFF6:F>F@F?).
@M04650:207:000000000-C238N:1:1101:8198:16047 1:N:0:19
ACTCCTACGGGAGGCAGCAGTGGGGAATATTGCACAATGGGCGAAAGCCTGATGCAGCGACGCCGCGTGAGGGAAGAAGGTTTTCGGATTGTAAACCTCTGTCTTCGGGGACGATAATGACGGTACCCAAGGAGGAAGCCACGGCTAACTACGTGCCAGCAGCCGCGGTAATACGTAGGTGGCGAGCGTTGTCCGGATTTACTGGGCGTAAAGGGAGCGTAGGCGGATTTTTAAGTGGGTTGTGAAATACCCGGGCTCAACCTGGGTGCTGCATTCCAAACTGGAAATCTATAT
+
FGGGGGGGGGGGGGGGDFGGGCFFEGGFEFGFCAFGFGDCCFEC7C:FGGFFGFFAEFCEFEGGGGGGGGGGGGGGGGGGGGGGGC7@FGFGFFCEFGGG8FDFFG7+@:CEGGGC@FAFFCEF7@,E9@7C8AFC<,><<F@FCE*3>@F@*FFBFCA>:FCFCEE7C*=ECFGG9;CFC7CGD=DCEG=E@C5*C>>FGGGCCC55CECC??**:9DD5<5C*::CCFCF4+:C*9.)07<>7:CGFF*9//5)75/667C7)7CB5F*6)9F=9)26<>:)7)0<:==2))
@M04650:207:000000000-C238N:1:1101:27804:16077 1:N:0:19
ACTCCTACGGGAGGCAGCAGTGGGGAATATTGCACAATGGGCGAAAGCCTGATGCAGCGACGCCGCGTGAGGGAAGAAGGTTTTCGGATTGTAAACCTCTGTCTTCGGGGACGATAATGACGGTACCCGAGGAGGAAGCCACGGCTAACTACGTGCCAGCAGCCGCGGTAAAACGTAGGTGGCAAGCGTTGTCCGGAATTACTGGGTGTAAAGGGAGCGCAGGCGGGATGGTAAGTTGAATGTGAAAACTATGGGCTCAACCCATAGACTGCGTTCAAAACTACTGTTCTTG
+
9ECGGGGD:@@CGE;FGGGGEFGGCFFFFG9FFCFGGFFFGGG@FFGCGGFFFGGFGCFFFEGGGC=7>FECB:E:BAEDF?FGGGDEGEGGGGGGGGGGGDBBFCFG@E=FCCFF7FDDFEEGGGABC@FF::CEGGGEFGG:CFGGGGGGDFCCFGFDFEGGGGCF:C:FEGEEF*:>CB@CFCCEGCCCC@EECEGGFGGFFG::EGGGGCCGGGDD8C85ECE:*//269=<7:7C?C@FCF>FFDGGGDCF>59=F@DCFG*-9B?F>57.8<>657DFF@=AFFFF
@M04650:207:000000000-C238N:1:1101:26292:16120 1:N:0:19
ACTCCTACGGGAGGCAGCAGTAGGGAATCTTCGGCAATGGGGGCAACCCTGACCGAGCAACGCCGCGTGAGTGAAGAAGGTTTTCGGATCGTAAAACTCTGTTGTTAGAGAAGAACGTTAAGTAGAGTGGAAAATTACTTAAGTGACGGTATCTAACCAGAAAGGGACGGCTAACTACGTGCCAGCAGCCGCGGTAATACGTAGGTCCCAAGCGTTGTCCGGATTTATTGGGCGTAAAGCGAGCGCAGGTGGTTTCTTAAGTCTGATGTAAAAGGCAGTGGCTCAACCATTGTT
+
GGGGGGGGGGGGGGGGGGGGGGGGGGGGGGGGGGGGGGGGGGGGGGGGGGGGGGGGGGGGGGGGGGGGGGGGGFGGGGGGFGGGGGGGGGGGGGGGGGGGGGGGGFGGGGGGGGGGGGGGGGGGGGGGGGGGGGGGGGGGGGGGGFGGGGGGGGGGGGGFFGGGGGGGGCGGGGGG;FGGGFGGGGGGGGGGGGGGGGGGGGGGGGGGGGGGGGGG=DFGEGCE59FFGG6=FCCEGGFFE3B:DDGG>FDGGFGFFFFFGFGGFFGFFFFF=F3@1?F:F6<FF457:==AF)
@M04650:207:000000000-C238N:1:1101:20487:16160 1:N:0:19
ACTCCTACGGGAGGCAGCAGTGGGGAATATTGCACAATGGGGGAAACCCTGATGCAGCAACGCCGCGTGAGTGATGACGGTCTTCGGATTGTAAAGCTCTGTCTTTGGGGACGATAATGACGGTACCCAAGGAGGAAGCCACGGCTAACTACGTGCCAGCAGCCGCGGTAATACGTAGGTGGCGAGCGTTGTCCGGATTTACTGGGCGTAAAGCGCGCGTAGGCGGTTTGTTAAGCGGAATCTCTAATCTGAGGGCTCAACCCCCAGCCGGATTCCGACCTGGCAGACGCGAGT
+
GGGCGGGGGGGDGDGGGGGFFGGGGGGGGGGDFG<EFGGGGDEGGG<FGGEFFGGGGFGGGGGDFGGG=FEGGGGGGGDEGGGGGGGBFGGGGGG,9FFG<FGFGF<=:FGGGGGGGGGGGGGGGGGFF?>@FGEDFGDGGGGGGGCGGGGGGGF@GGECCGG>BFGDFDFFGGFBFFCGGGCGC=>E=E58+<;E=EGGGGGF6FGGGGGGGFGC=DD7*9CFCGCC*9FGFGFG:D;3>GFFGC:>6:7CFCDE>5/66:CDECC<FF>@:D/9>F)8@?D>F@3<()7,6(
@M04650:207:000000000-C238N:1:1101:14651:16170 1:N:0:19
ACTCCTACGGGAGGCAGCAGTGGGGAATATTGCACAATGGGGGAAACCCTGATGCAGCAACGCCGCGTGAGTGATGACGGTCTTCGGATTGTAAAGCTCTGTCTTTGGGGACGATAATGACGGTACCCAAGGAGGAAGCCACGGCTAACTACGTGCCAGCAGCCGCGGTAATACGTAGGTGGCGAGCGTTGTCCGGATTTACTGGGCGTAAAGGGAGCGTAGGCGGATTTTTAAGTGGGATGTGAAATACCCGGGCTCAACCTGGGTGCTGCATTCCAAACTGGGAATCTAG
+
GGGGGGGGGGGGGGGGGGGGGGGGGGGGGGGGGGGGGGGFGGGGGGGGGGGGGGGGGGGGGGGGGGGGGGGGGGGGGGDGGDGGGGGGGGGGGGGGGGGGGGGGGGGGGGGGGGGGGGGGGGGGGGGGDGGGGGGGGGGGGGGGGGGGGGGGGGGGGGGGGGGGGGGGGGEGGGGGGGGGGGGGGGGGGGGG9EGGEGGGGGGGGGGEE5CEEGGGEDDGGDEFGGDGG=F?>EGFGGFDFGF?FGGFFCDG3DDFDFFFGFGGFGGBE=4@FB=@A<CFFFGFF@61<BFF
@M04650:207:000000000-C238N:1:1101:20047:16176 1:N:0:19
ACTCCTACGGGAGGCAGCAGTAGGGAATTTTCCACAATGGACGGAAGTCTGATGGAGCAACGCCGCGTGTGCGAAGAAGGTTTTCGGATTGTAAAGCACTGTTGTATAGGAAGAATAAGGTAAACAGGGAATGGTTTACTGATGACGGTACTATACGAGGAAGTCACGGCTAACTACGTGCCAGCAGCCGCGGTAATACGTAGGTGGCAAGCGTTGTCCGGATTTATTGGGCGTAAAGCGAGCGCAGGCGGTTTCTTAAGTCTGATGTGAAAGCCCCCGGCTCAACCGGGGAGG
+
GGGGGGGGGGGGGGGGGGGGGGGGGGGGGGGGGGGGGGGGGGGGGGGGGGGGGGGGGGGGGGGGGGGGGGGGGGGGGGGGGGGGGGGGGGGGGGGGGGGGGGGGGGGGGGGGGGGGGGGGGGGGGGGGGGGGGGGGGGGGGGGGGGGGGGGGGGGGGGGGGGGGGGGGGGGGGGGGGGGGGGGGGGGGGGGGGGGGGGGGGGGGGGGGGGGGGGGGGGGGGGGGGGGGGGGGFGGGGGFDFGFFDGGGFGGGDGGFFFFFGFGG=FFBFFFFFFFF?>DDFFGFFF@B>FB>>F
@M04650:207:000000000-C238N:1:1101:18998:16177 1:N:0:19
ACTCCTACGGGAGGCAGCAGTAGGGAATCTTCGGCAATGGACGAAAGTCTGACCGAGCAACGCCGCGTGAGTGAAGAAGGTTTTCGGATCGTAAAACTCTGTTGTTAGAGAAGAACAAGGATGAGAGTAGAATGTTCATCCCTTGACGGTATCTAACCAGAAAGCCACGGCTAACTACGTGCCAGCAGCCGCGGTAATACGTAGGTGGCAAGCGTTGTCCGGATTTATTGGGCGTAAAGCGAGCGCAGGCGGTTTCTTAAGTCTGCTGTGAAAGCCCCCGGCTCAACCGGGG
+
GGGGGGGGGGGGGGGGGGGGGGGGGGGGGGGGGGGGGGGGGGGGGGGGGGGGGGGGGGGGGGGGGGGGGDGGGGGGGGGGGGGGGGEGGGGGGGGGGGGGDGEGGGGGGGGGGGGGGGFGGGGGGGGGGGCFFGGGGGGGGEFGGGGEGGGGGGGFFGGGGGGFGGGGEEGGGGGGGGGFGCGGGGGGGGGGGGGEDGGCFGFFEGGGECECCGEEGGGGGD=:CFFGGGGG>ECEDGFGFGEBGGGC77DC/976FFFFFFF7@::.9FF76?4;04DFFB5B66579:@2
@M04650:207:000000000-C238N:1:1101:21068:16212 1:N:0:19
ACTCCTACGGGAGGCAGCAGTGGGGAATATTGCACAATGGGCGAAAGCCTGATGCAGCGACGCCGCGTGAGGGAAGAAGGTTTTCGGATTGTAAACCTCTGTCTTCGGGGACGATAATGACGGTACCCGAGGAGGAAGCCACGGCTAACTACGTGCCAGCAGCCGCGGTAAAACGTAGGTGGCAAGCGTTGTCCGGAATTACTGGGTGTAAAGGGAGCGCAGGCGGGATGGTAAGTTGAATGTGAAAACTATGGGCTCAACCCATAGACTGCGTTCAAAACTACTGTTCTTG
+
GGGGGGGGGGGGGGGGGGGGGGGGGGGGGGGGGGGGGGGGGGGGGGGGGGGGGGGGGGGGGGGGGGGFGGGGGGGGGGGGGGGGGGGGGGGGGGGGGGGGGGGGGGGGGGGGGGGGGGGGGGGGGGGGGGGGGGGGGGGGGGGGGGGGGGGGGGGGGGGGGGGGGGGGEGGGGGGGGGGGGGGGGGGGEGGGGGGGGGGGGGGGGGGGCCGGGGGGGGGGGGGGGGGGEDGEFGGFGGFGFGFFGGGGFGGGGGGFFFFF?FGGFFGBFFFFFFFFFFGFFFGFFFFFFFFB
@M04650:207:000000000-C238N:1:1101:10543:16227 1:N:0:19
ACTCCTACGGGAGGCAGCAGTAGGGAATCTTCGGCAATGGACGAAAGTCTGACCGAGCAACGCCGCGTGAGTGAAGAAGGTTTTCGGATCGTAAAACTCTGTTGGTAGAGAAGAACGTTGGTGAGAGTGGAAAGCTCATCAAGTGACGGTAACTACCCAGAAAGGGACGGCTAACTACGTGCCAGCAGCCGCGGTAATACGTAGGTGGCGAGCGTTGTCCGGATTTATTGGGCGTAAAGCGAGCGCAGGCGGTTGCTTAAGTCTGATGTGAAAGCCCCCGGCTCAACCGGGG
+
GGGGGGGGGGGGGGGGGGGGGGGGGGGGGGGGGGGGGGGGGGGGGGGGGGGGGGGGGGGGGGGGGGGGGGGGGGGGGGGGFGGGGGGGGGGGGGGGGGGGGGFGGGGGGGGGGGGGGGGGGGGGGEGGGGGGGGGGGGGGGGGGGGFGGGGGGGGGGGGGGGGGGGGGEEDGGGGGGGGGGGGGGGGGGGEEGG@CEGGFFCGGGGGGGGGGGGEEEG>>EGACG6CFGGGFFGDDGGFGFGFFGGGGFDGG7C)7@FFFGFGGFGF<FFFFFFFFF?DEF>DFFFFBBFD0
@M04650:207:000000000-C238N:1:1101:6836:16234 1:N:0:19
ACTCCTACGGGAGGCAGCAGTGGGGAATATTGCACAATGGGGGAAACCCTGATGCAGCAACGCCGCGTGAGTGATGACGGTCTTCGGATTGTAAAGCTCTGTCTTTGGGGACGATAATGACGGTACCCAAGGAGGAAGCCACGGCTAACTACGTGCCAGCAGCCGCGGGAATACGTAGGGGGCGAGCGTTGTCCGGATTTTCTGGGCGTAAAGGGAGCGTAGGCGGGTTTTTAAGTGGGATGTGAAATACCCGTGCTCAAACTGGGAGCTGCATTCCAAACTGGACAGTCAG
+
GGGGGGGGGGGGGGGGGGGGGGGGGGGGGGGGGCGGGGGGF@FEGGGFFGGGCFGGGGGGGGGGGGGGGGGFGGGGG9FG=F=FGGG7FBFGGGGGGGGGGGC?F9EFGGGEGGE+B<5,,+@B=+CF,+>B:>++@3=FDD+>3+@F,,@FC7D@F,7F:8:B8F8F*1F:C:8B@8C*=B*2CEE>2?C;9:*:*;8:+0<9CG87**:FCCEFC:D<*);28C=::C*:)<7<:=)*05@?**:>FD<FD*5))**9+1*:67*4)84);*9=))2@)2:?4)91)*0)
@M04650:207:000000000-C238N:1:1101:19268:16282 1:N:0:19
ACTCCTACGGGAGGCAGCAGTAGGGAATCTTCGGCAATGGGGGCAACCCTGACAGAGCAACGCCGCGTGAGTGAAGAAGGTTTTCGGATTGTAAACCTCTGTCTTCGGGGACGATAATGACGGTACCCGAGGAGGAAGCCACGGCTAACTACGTGCCAGCAGCCGCGGTAAAACGTAGGTGGCAAGCGTTGTCCGGAATTACTGGGTGTAAAGGGAGCGCAGGCGGGATGGTAAGTTGAATGTGAAAACTATGGGCTCAACCCATAGACTGCGTTCAAAACTACTGTTCTTG
+
F966E<FFBC@FBGFGGGGD@CFCGFGCDEGFFDCEG8@C,,@FCFCGGGFCG,EFG?<FFGFFF>FCFGDFGEGEFGGFEE<DA+@FCCAFBGAFCFF9EAF9@FFCECC:BFGBEFEFDGDGDGC9CF7:<F::><<F@FFGGG:DFFFEEGC:@FCFGGFCBCEFFGGGGF798;:CEFC9C88CGGG8CGECCEGCGFGFFGGGG?G+9C>C=57CEDCGGGE5*1@+*+230:@7@FFFD>*:502?F<*07799*)5*)096=6F)755B><C?F077?@*6:F6-
@M04650:207:000000000-C238N:1:1101:2635:16284 1:N:0:19
ACTCCTACGGGAGGCAGCAGTGGGGAATATTGCACAATGGGGGAAACCCTGATGCAGCAACGCCGCGTGAGTGATGACGGTCTTCGGATTGTAAAGCTCTGTCTTTGGGGACGATAATGACGGTACCCAAGGAGGAAGCCACGGCTAAATACGGGCCAGCAGCCGCGGTAATACGGAGGTGGCGAGCGTTGTCCGGATTTACTGGGCGTAAAGCGCGCGTAGGCGGTTTGTTAAGCGGAATCTCTAATCTGAGGGCTCAACCCCCAGCCGGATTCCGAACTGGCAGACTCGAGG
+
GGGGGGGGGGGFGGEFGGGGF<CFG@GGGGGGGGGGGGGGGGGGGGF,CFGGGGGGFFGGGGGGGGGGGDGFGGGGGGGGGGGFGGGGGGGGGGGGG9EFGB?<FGFGGGG7FG+BFGGFCFGGGGGGG7DF<DFEF@BD<EFG7+@@9@FCC*@<FGGGG@AFE@EF*4F9,,B1BEF*CCFG7:CG*;8*<:EG888:CGCECF>ECEGGG+88CCG):9EFGG5*:C;?FGG7DGFCFG*97*:;7*2CFGG))7?@*)>*)1>?FEFEF3?48:3<@F6>>E)(3;F<:-
@M04650:207:000000000-C238N:1:1101:18229:16302 1:N:0:19
ACTCCTACGGGAGGCAGCAGTGGGGAATATTGCACAATGGGCGAAAGCCTGATGCAGCGACGCCGCGTGAGGGAAGAAGGTTTTCGGATTGTAAACCTCTGTCTTCGGGGACGATAATGACGGTACCCGAGGAGGAAGCCACGGCTAACTACGTGCCAGCAGCCGCGGTAAAACGTAGGTGGCAAGCGTTGTCCGGAATTACTGGGTGTAAAGGGAGCGCAGGCGGGATGGTAAGTTGAATGTGAAAACTATGGGCTCAACCCATAGACTGCGTTCAAAACTACTGTTCTTG
+
GGGGGGGGGGGGGGGGGGGGGGGGGGGGGGGGGGGGGGGGGGGGGGGGGGGGGGGGGGGGGGGGGGGGGGGGGGGGGGGGGGFFGGGGGGGGGGGGGGGGGGGGGGGGGGGGGGGGGGGGGGGGGGFGGDGGGGGGGGGGGGGGGGGGGGGGGGGGGGGGGGGGGGGGGGECGGGGGGGGGGGGGGGGGGGGGGGGGGGGGGFGGGGEEFGGGGGGGGGGGGEGGGGGGDG9FCGCGGFGFGFFGGCGFGGGGCCF:FF=C)9CFGGA4=FF>@DF7<FFFFGFFFBDFFFA
@M04650:207:000000000-C238N:1:1101:21245:16370 1:N:0:19
ACTCCTACGGGAGGCAGCAGTAGGGAATCTTCGGCAATGGACGAAAGTCTGACCGAGCAACGCCGCGTGAGTGAAGAAGGTTTTCGGATCGTAAAACTCTGTTGTTAGAGAAGAACAAGGATGAGAGTAGAATGTTCATCCCTTGACGGTATCTAACCAGAAAGCAACGGCTAACTACGTGCCAGCAGCCGCGGTAATACGTAGGGGGCAAGCGTTTTCCGGATTTACTGGGCGTAAAGGGAGCGTAGGGGGATTTTTAAGTGGGATGTGAAATCCCCGGGCTAAACATGGGTG
+
FGGGGGGGGGGGGGGGGGGGGGGGGGGGFGGGGEGGGGGGGGG@FGGGDGGGFAFGGG@GEGGGGGGGGGGGGFGFF@FC=?FFGGGGFC:FGGGGFGGGGGGGGGFG?FFECFG,FG8FCFEFFFGF5A<5::C<C,@F9,@<B=,@:36>FFGGFFFFFF7<C3DCG7FECGGDF8>,>DCC8:8>F,87=C*=*<9<829;E*=7*>=**:C5*1:*;)/:CE9++:CC4CCC37@7>*).><3C:*/)9*2///76:8:C5504)/9F7=*).(17@0))0/))))81(-
@M04650:207:000000000-C238N:1:1101:5790:16389 1:N:0:19
ACTCCTACGGGAGGCAGCAGTAGGGAATCTTCGGCAATGGACGAAAGTCTGACCGAGCAACGCCGCGTGAGTGAAGAAGGTTTTCGGATCGTAAAACTCTGTTGGTAGAGAAGAACAAGGATGAGAGTAGAATGTTCATCCCTTGACGGTATCTAACCAGAAAGCCACGGCTAACTACGTGCCAGCAGCCGCGGTAATACGTAGGTGGCAAGCGTTGTCCGGATTTATTGGGCGTAAAGCGAGCGCAGGCGGTTTCGTAAGTCTGGTGTGAAAGCCCCCGGCGCAACCGGGG
+
GGGGGDGGGGGGEGGEE7EFEFFFGGGGGGACGGGGGFFGGFGGEGGCGGGGGGGGECFGGG@FEFGBFGGCFFDEFGGGFEFGGGEE7FFFFGGFG=FFGFGGGGGFGGGGGFGGGGGGF,FEGDFDFGGGGGGCAFFDF=DFGGGGGFDCFGGGGFFFGFFF@FFFFGCCEEF9DFFFGGGGGGGG7DEGEGGGGGGGGCCFCBEFFG?FCEB:CDFGGD8:/A??EFF:>EGGDGF7B7))1)9C>3>C15*9)87):97*/*28>DFFFF458:DB76)0<>389E:3
@M04650:207:000000000-C238N:1:1101:4279:16424 1:N:0:19
ACTCCTACGGGAGGCAGCAGTAGGGAATCTTCGGCAATGGACGAAAGTCTGACCGAGCAACGCCGCGTGAGTGAAGAAGGTTTTCGGATCGTAAAACTCTGTTGTTAGAGAAGAACAAGGATGAGAGTAGAATGTTCATCCCTTGACGGTATCTAACCAGAAAGCCACGGCTAACTACGTGCCAGCAGCCGCGGTAATACGTAGGTGGCAAGCGTTGTCCGGATTTATTGGGCGTAAAGCGAGCGCAGGCGGGTTCTTAAGTCTGATGTGAAAGCCCCCGGCTCAACCGGGG
+
GGGGGGGGCGGGGGGGGGGGGGGGGGGGGGGGGGGGGGGGGGGGFGGGGGGGGGGGGGGGGGGGGGGGGGGGGGGGGGGGGGGGGGGGGGGGGGGGGGGGFGGGGGGGGGGGGGGGGGGGFFGGGGGGGGGGGGGGGGGGGGGGGGGGGGGGGGGGGGGGGGGGGGGGEEGGGGGGGGGGGGGGGGGGFGGGGGGGGGGGGGFGGGGGFGGGGGCGGDGGGGGGDGGGGGGGFEGGG:FGFGFFGGGGFG3<)9CFFFF=7@FD@77:?B=@@FFFFFDFF>9>?F:?6B3>
@M04650:207:000000000-C238N:1:1101:22825:16461 1:N:0:19
ACTCCTACGGGAGGCAGCAGTGGGGAATATTGCACAATGGGGGAAACCCTGATGCAGCAACGCCGCGTGAGTGATGACGGTCTTCGGATTGTAAAGCTCTGTCTTTGGGGACGATAATGACGGTACCCAAGGAGGAAGCCACGGCTAACTACGTGCCAGCAGCCGCGGTAATACGTAGGTGGCGAGCGTTGTCCGGATTTACTGGGCGTAAAGGGAGCGTAGGCGGATTTTTAAGTGGGATGTGAAATACCCGGGCTCAACCTGGGTGCTGCATTCCAAACTGGAAATCTAG
+
GGGGGGGGGGGGGGGGGGGGGGGGGGGGGGGGGGGGGGGGGGGFGGGGGGGGGGGGGGGGGGGGGEGGGGGGGGGGGGGGGGGGGGGFGGGGGGGGGGGGGGGGGGGGGGGGGGGGGGGGGGGGGGGFDGGGGGGGGGGGGGGGEGGGGGGGGGGGDFGGGGGGGGGGGGGGGGGFGGGGGGGGGGGGCGDEB9EEC8EGGGFGGFFEGGG5EG*1:9CGGDDGDC:CE69+>?CFDGFGFGFFGF>7@GFCGGGFFFFFGF6CFGG:3/@?;???A<CFFFGFFFF2)*06
@M04650:207:000000000-C238N:1:1101:21431:16485 1:N:0:19
ACTCCTACGGGAGGCAGCAGTAGGGAATCTTCGGCAATGGACGAAAGTCTGACCGAGCAACGCCGCGTGAGTGAAGAAGGTTTTCGGATCGTAAAACTCTGTTGTTAGAGAAGAACAAGGATGAGAGTAGAATGTTCATCCCTTGACGGTATCTAACCAGAAAGCCACGGCTAACTACGTGCCAGCAGCCGCGGTAATACGTAGGTGGCAAGCGTTGTCCGGATTTATTGGGCGTAAAGCGAGCGCAGGCGGTTTCTTAAGTCTGATGTGAAAGCCCCCGGCTCAACCGGGG
+
GGGGGGGGGGGGGGGGGGGGGGGGGGGGGGGGGGGGGGGGGGGGGGGGGGGGGGGGGGGGGGGGGGGGGGGGGGGGGGGGGGGGGGGGGGGGGGGGGGGGGGGGGGGGGGGGGGGGGGGGGGGGGGGGGGGGGGGGGGGGGGGGGGGGGGGGGGGGGGGGGGGGGGGGGGGGGGGGGGGGGGGGGGGGGGGGDEEGGGGGGFGGGGGGGGGFFGGCCDFFGDDGDGGGGGGGFGGGGGFGFGDEGGGG:CDDCDDF?FFFFFF*8FGFFF?BFFFFFFGFFFCDF6@4;EFF
@M04650:207:000000000-C238N:1:1101:18394:16510 1:N:0:19
ACTCCTACGGGAGGCAGCAGTGGGGAATATTGCACAATGGGCGAAAGCCTGATGCAGCGACGCCGCGTGAGGGAAGAAGGTTTTCGGATTGTAAACCTCTGTCTTCGGGGACGATAATGACGGTACCCGAGGAGGAAGCCACGGCTAACTACGTGCCAGCAGCCGCGGTAAAACGTAGGTGGCAAGCGTTGTCCGGAATTACTGGGTGTAAAGGGAGCGCAGGCGGGATGGTAAGTTGAATGTGAAAACTATGGGCTCAACCCATAGACTGCGTTCAAAACTACTGTTCTTG
+
GGGGGGGGGGGGGGGGGGGGGGGGGGGGGGGGGGGGGGGGGGGGGGGGGGGGGGGGGGGGGGGGGGGGGGGGGGGGGGGGGGGGGGGGGGGGGGGGGFGGGGGGGGGGGGGGGGGGGGGGGGGGGGGGGGGGGGFGGGGGGGGGGGGGGGGGGGGGGGGGGGGGGGGGCEGGGGGGGGGGGGGGGGGGGGGEGGGDGGGGGGFGGGGGEGGGGGGGGGGGEDGGEGGEGGG?BCFCFFFFFFB=FFGF@GF=FCFF:>F?:)>DFGGFF?F@FFDEBFGFFFGFFF?)4679
@M04650:207:000000000-C238N:1:1101:17628:16533 1:N:0:19
ACTCCTACGGGAGGCAGCAGTGGGGAATATTGGACAATGGGGGCAACCCTGATCCAGCAATGCCGCGTGTGTGAAGAAGGCCTTCGGGTTGTAAAGCACTTTTGTCCGGAAAGAAATTGCTCTGGCTAATACCTGGGGTAGATGACGGTACCGGAAGAATAAGCACCGGCTAACTACGTGCCAGCAGCCGCGGTAATACGTAGGGTGCGAGCGTTAATCGGAATTACTGGGCGTAAAGCGTGCGCAGGCGGTTTTGTAAGACAGGCGTGAAATCCCCGGGCTCAACCTGGGAAC
+
GGGGGGGGGGGGGGGGGGGGGGGGGGGGGGFG@6FGGGGGG@ECGGDGGGGGDCFGGGGGFGGGGGGGGGGGGGCFGGGGGGGGGGGGGGGGGGGGC@FGFGGA?FFGG7FFGG<FDGGGDGADEG8FFFGAD,DF?EG@FFGGC<FDCF@AFD:CBFGFFFFGFCFEGEF>FFFGCECCFFG67@CFCBCCE1=89C+13?FGG8BEGEE*8>5=C:79;D8:899CFGGDE:5ECFFD@D>>3><DBD71/757F6@=7600557-.7>FB??F?FGB>;5?65784)535(
@M04650:207:000000000-C238N:1:1101:24160:16584 1:N:0:19
ACTCCTACGGGAGGCAGCAGTGGGGAATATTGCACAATGGGCGCAAGCCTGATGCAGCCATGCCGCGTGTATGAAGAAGGCCTTCGGGTTGTAAAGTACTTTCAGCGGGGAGGAAGGGAGTGAGGTTAATAACCTTATTCATTGACGTTACCCGCAGAAGAAGCACCGGCTAACTCCGTGCCAGCAGCCGCGGTAATACGGAGGGTGCAAGCGTTAATCGGAATTACTGGGCGTAAAGCGCACGCAGGCGGTCTGTCAAGTCGGATGTGAAATCCCCGGGCTCAACCTGGGAAC
+
GGGGGGGGGGGGGGGGGGGGGGGGGGGGGGGGGGGGGGGGGGGGGGGGGGGGGGGGGGGGGGGGGGGGGGGGGGGGGGGGGGGGGGGGGGGGGGGGGGGGGGGGGGGGGGGGGGGGGGGGGGGGGGGGGGGGGGGGGGGGGGGGGGGGGGGGGGGGGGGGGGGGGGGGGGGGGGGGGGGGGGGGGGGGGGGGGGGGEGGFGGGGGGGGGGGGG=EGGGGGGGGFGGGFGGGGFCDGGGFGFG>FGGGGFGGGDDGFFFFFGFGDDDG7FFFFFF?FBFGE3(109@FBFFFFF2
@M04650:207:000000000-C238N:1:1101:19834:16599 1:N:0:19
ACTCCTACGGAGGCAGCAGTAGGGAATCTTCAGCAATGGGGGCAACCCTGACCGAGCAACGCCGCGTGAGTGAAGAAGGTTTTCGGATCGTAAAACTCTGTTGTTAGAGAAGAACGTTAAGTAGAGTGGAAAATTACTTAAGTGACGGTATCTAACCAGAAAGGGACGGCTAACTACGTGCCAGCAGCCGCGGTAATACGTAGGTCCCAAGCGTTGTCCGGATTTATTGGGCGTAAAGCGAGCGCAGGCGGTTTCTTAAGTCTGATGTGAAAGCCCCCGGCTCAACCGGGGAGG
+
GGGGGGGGGG;FGGGGGGGFFGGGGGGGGGGGGGGGGGGGGGGGGGGGGGGGGGGGGGGGGGGGGGGGEGGGGGGGGGGGGGGGGGGGGGGGGGGGGGGGGGGGGGGFGGGGGGGGGGGGGFGFGGDFEFFGGGFGGFFDGFBFCGGGGGGGGGGGGGGDGFFGGCFGEGGGGGGGGGFFGGGGGGGGGGGDECGGGGGGFGGGGGGGDGFGCCEECGGGGGEE?FGFGGGGFGDGGGFDFGFEGGG<B5D79*:8B=FF?FFGFGCBB?FFFFFFFFGEF0DFFFF19DE>>B
@M04650:207:000000000-C238N:1:1101:20960:16637 1:N:0:19
ACTCCTACGGGAGGCAGCAGTGGGGAATATTGCACAATGGGGGAAACCCTGATGCAGCAACGCCGCGTGAGTGATGACGGTCTTCGGATTGTAAAGCTCTGTCTTTGGGGACGATAATGACGGTACCCAAGGAGGAAGCCACGGCTAACTACGTGCCAGCAGCCGCGGTAATACGTAGGTGGCGAGCGTTGTCCGGATTTACTGGGCGTAAAGGGAGCGTAGGCGGATTTTTAAGTGGGATGTGAAATACCCGGGCTCAACCTGGGTGCTGCATTCCAAACTGGAAATCTAG
+
GGGGGGGGGGGGGGGGGGGGGGGGGGGGGGGGGGGGGGGGGGGGGGGGGGGGGGGGGGGGGGGGGGGGGGGGGGGGGGGGGGGGGGGGGGGGGGGGGGGGGGGGGGGGGGGGGGGGGGGGGGGGGGGGGGGGGGGGGGGGGGGGGGGGGGGGGGGGGGGGGGGGGGGGGGDGGGGGGGGGGGGGGGGGGGGGGGGGGGGGGGGGGGFGGGGGGGGGGGGDCGGFGG=CEGGG;FGGGGFDFG@FGGDGFGGCDGGFFFFFGFGFFF9:DFFFFFFF<AGFFDGFFFFFB?BA
@M04650:207:000000000-C238N:1:1101:28067:16679 1:N:0:19
ACTCCTACGGGAGGCAGCAGTGGGGAATATTGCACAATGGGCGAAAGCCTGATGCAGCGACGCCGCGTGAGGGAAGAAGGTTTTCGGATTGTAAACCTCTGTCCCCGGGGAAGAAACAAATGACGGTACCCGGGGAGGAAGCCACGGCTAACTACGTGCCAGCAGCCGCGGTAAAACGTAGGTGGCGAGCGTTGTCCGGAATTACTGGGTGTAAAGGGAGCGCAGGTGGGCGTGCAAGTCGAATGTGAAATCTATGAGCTCAACCCATAAATTGCGTTCGATACTGTGCGTCTT
+
GGGGGGGGEGEFGGGGGGGGFGGGGGGGGGGGGGGGGGGGGF@FGFD?EEGGGGGGGGGGGGGGGGGGGGGGGGGGFGGGGGGGFEGGFECCGFGGGGGGGGGFGGGGGGGGGGFGGGFGGC<BEGGGGGEC7>CCEGGDCG7FCCCCGGCFDGCGGGGCFGGGGGGEGGDCFF9E@C+C2;@CGGGDGEE:?EGG7CE58CFGCGGG>::*0+3@ECFGGGG7*/:?EDCEFGDFGGF7)1564:CGFGFGFFF?/9F?+=C7;<*()99=BFF)3<C>F9CEFF4623<2<(
@M04650:207:000000000-C238N:1:1101:11465:16719 1:N:0:19
ACTCCTACGGGGGCAGCAGTGGGGAATATTGCACAATGGGCGAAAGCCTGATGCAGCGACGCCGCGTGAGGGAAGAAGGTTTTCGGATTGTAAACCTCTGTCTTCGGGGACGATAATGACGGTACCCGCAGAAGAAGCCCCGGCTAACTTCGTGCCAGCAGCCGCGGTAATACGAAGGGGGCTAGCGTTGCTCGGAATCACTGGGCGTAAAGGGCGCGTAGGCGGCCGTATAAGTCGGGGGTGAAAGCCTGTGGCTCAACCACAGAATTGCCTTCGATACTGTATGGCTAG
+
GGGGGGGGGGGGGGGGGFGGFGGGFGF9EFGGGGGGFGGGGGGDGGGGGGGGGGGGGGGGGGGGGGGGEGFGGGGGGGGEFGGGGGGGGGGGGGGGGGGGGGGGGGGGGGCGGGGGFFGGGGGGGGGGGGGGGGGGGGGGGGGGGGGGGGGGGGGGGGGGGGGGGGGGCEGGGD>CECGGEEGGCGGE>CEGGGGGGCCFFGFGGGGEGCC++5;EEDGGGGFGGCEECCEGBFG?*9B<5/>FCFGG@6FCC>C5?F@FCEDD@GGAFF47F=67-6CB4<:F=7;::6;
@M04650:207:000000000-C238N:1:1101:5184:16727 1:N:0:19
ACTCCTACGGGAGGCAGCAGTGGGGAATATTGCACAATGGGCGAAAGCCTGATGCAGCGACGCCGCGTGAGGGAAGAAGGTTTTCGGATTGTAAACCTCTGTCTTCGGGGACGATAATGACGGTACCCGAGGAGGAAGCCACGGCTAACTACGTGCCAGCAGCCGCGGTAAAACGTAGGTGGCAAGCGTTGTCCGGAATTACTGGGTGTAAAGGGAGCGCAGGCGGAATGCCAAGTTGAATGTGAAAACTATGGGCTCAACCCATAGACTGCGTTCAAAACTGGCGTTCTTG
+
GGGGFGGFGGGCFGGGGGGGGGGGGGGGGGGGGGGFGGGGGFGGEGGGGGGFEFFGGGGGEFFGGDFCFEEGGGFEEFGGG,CFAFGGGGCEFGGFC<FFGBFGG9FFGGG:FF7FCCFGDGGGGGGGEGGDFEFGGGCFFCCEGGGGAEEGGGGGEFFFGG@CEEGECCGGFEE89EGGGGGGGG>CEGGGGFEGGG>FGDFEGGFD8+AF:CEFGC79:DECE5EE*69+9FFC*?FCB7*87:7::<F7FFF)55??F>3>75*6*/7.5.5.5AGF>)>6)50(-)16
@M04650:207:000000000-C238N:1:1101:11158:16771 1:N:0:19
ACTCCTACGGGAGGCAGCAGTGGGGAATATTGCACAATGGGGGAAACCCTGATGCAGCAACGCCGCGTGAGTGATGACGGTCTTCGGATTGTAAAGCTCTGTCTTTGGGGACGATAATGACGGTACCCAAGGAGGAAGCCACGGCTAACTACGTGCCAGCAGCCGCGGTAATACGTAGGTGGCGAGCGTTGTCCGGATTTACTGGGCGTAAAGGGAGCGTAGGCGGATTTTTAAGTGGGATGTGAAATACCCGGGCGCAACCTGGGTGCTGCATGCCAAACTGGAAATCTAG
+
GGGGGGGGGGGGGGGGGGGGGGGGGGGGGGGGGGGGGGGGGGGGGGGGGGGGGGGGGGGGGGGGGGGGGGGGGGGGGGGGGGGGGGGGGGGGGGGGGGGGGGGGGGGGGGGGGGGGGGGGGGGGGGGGGGGGGGGGGGGGGGGGGGGGGGGGGGGGGGGGGGGGGGGGFEGGGGGGGGGGGGC8EGGGGGGGGGGGGDGGFGCEFGGGEGGGGGGGGGG7=DEFGGGGGCFG@CFGGGF<FGFFGFFGFGGGGGGF)7BEGFDF>FFFFFF=6F*)4>F4>AG?@FF<A=F>
@M04650:207:000000000-C238N:1:1101:26384:16793 1:N:0:19
ACTCCTACGGGAGGCAGCAGTGGGGAATATTGCACAATGGGCGAAAGCCTGATGCAGCGACGCCGCGTGAGGGAAGAAGGTTTTCGGATTGTAAACCTCTGTCTTCGGGGACGATAATGACGGTACCCGAGGAGGAAGCCACGGCTAACTACGTGCCAGCAGCCGCGGTAAAACGTAGGTGGCAAGCGTTGTCCGGAATTACTGGGTGTAAAGGGAGCGCAGGCGGGGTGCCAAGTTGGGTGTGAAAACTATGGGCTCAACCCATAGATTGCACTCAAAACTGGCGCTCTTG
+
GGGGGGGGGGGGGGGGGGGGGGGGGGGGGGGGGGGGGGGGGGGGGGGGGGGGGGGGGGGGGGGGGGGGGGGGGGGGGGGGGGGGGGGGGGGGGGGGGGGGGGGGGGGGGGGGGGGGGGGGGGGGGGGGGGGGGGGGGGGGGGGGGGGGGGGGGGGGGGGGGGGGGGGGGGGGGGGGGGGGGGGGGGGGGGGGGGGGGGGGGGGGGGGGGGGGGDEGGCDGGGGGGGGGGGGGFGGFFGFGFGFFGGGGFGFGGFGFFFFFGFGGFGG<@6?FFFFFFFGFFFGFFFFFF>?2
@M04650:207:000000000-C238N:1:1101:13501:16808 1:N:0:19
ACTCCTACGGGAGGCAGCAGTGGGGAATATTGCACAATGGGCGCAAGCCTGATGCAGCCATGCCGCGTGTATGAAGAAGGCCTTCGGGTTGTAAAGTACTTTCAGCGGGGAGGAAGGGAGTGAGGTTAATAACCTCATTCATTGACGTTACCCGCAGAAGAAGCACCGGCTAACTCCGTGCCAGCAGCCGCGGTAATACGGAGGGTGCAAGCGTTAATCGGAATTACTGGGCGTAAAGCGCACGCAGGCGGTCTGTCAAGTCGGATGTGAAATCCCCGGGCTCAACCTGGGAAC
+
GGGGGGGGGGGGGGGGGGGGGGGGGGGGGGGGGGGGGGGGGGGGGGGGGGGGGGGGGGGGGGGGGGCFFGGGGGGGGGGGGGGGGGGGGGGGGGGGGGGGGGGGGGGGGGGGGGGGGGGGGGGGGGGGGGGGGGFGGGGGGGGGGGGGGGGGGGGGGDEGGFGGGGGGGGGGGGGGGGGGGGGGGGFGGGGGGGGGCGGGGGGGGGGGGCCFEGGGGGGGGGEGGDFGGGGGFCDGFGFGEGFFDCGGFGGGDGGFFFFFGFGGFGGFFFFFFFFFFFGFF9CFFFF?FFFF>4
@M04650:207:000000000-C238N:1:1101:22286:16813 1:N:0:19
ACTCCTACGGGAGGCAGCAGTGGGGAATATTGCACAATGGGGGAAACCCTGATGCAGCAACGCCGCGTGAGTGATGACGGTCTTCGGATTGTAAAGCTCTGTCTTTGGGGACGATAATGACGGTACCCAAGGAGGAAGCCACGGCTAACTACGTGCCAGCAGCCGCGGTAATACGTAGGTGGCGAGCGTTGTCCGGATTTACTGGGCGTAAAGGGAGCGTAGGCGGATTTTTAAGTGGGATGTGAAATACCCGGGCTCAACCTGGGTGCTGCATTCCAAACTGGAAATCTAG
+
GGGGGGGGGGGGGGGGGGGGGGGGGGGGGGGGGGGGGGGGGGGGGGGGGGGGGGGGGGGGGGGGGGGGGGGGGGGGGGGGGGGGGGGGGGGGGGFGGGGGGGGGGGGGGGGGGDGGGGGGGGGGGEGGGGGGGGGGGGGGGGGGGGGGGGGGGGFGGGGGGGGGGGGEGGGGGGGGGGGGGFGGGGGGGGGGGGGGEGDFGGGGFGGGGGGGGGGFGCDGGGGGGGGEGGGGFGGGGGFGFGFFGGGGFGGFDGGFBFFFGFGFFGF?EF4=)87BDAFFFAG@77?49**4
@M04650:207:000000000-C238N:1:1101:4727:16820 1:N:0:19
ACTCCTACGGGAGGCAGCAGTAGGGAATCTTCGGCAATGGGGGCAACCCTGACCGAGCAACGCCGCGTGAGTGAAGAAGGTTTTCGGATCGTAAAACTCTGTTGTTAGAGAAGAACGTTAAGTAGAGTGGAAAATTACTTATGTGACGGTATCTAACCAGAAAGGGACGGCTAACTACGTGCCAGCAGCCGCGGTAATACGTAGGTACCAAGCGATGTCCGGATTTATTGGGCGTAAAGCGAGCGCAGGTGGTTTCTTAAGTCTGATGTAAAAGGCAGTGGCTCAACCATTGTG
+
EFAFFGGFGGG@FEGGGGGGGFCFGCFF<FGGGGCGCACCFGGCFGGGGGGGGGG7@:FFGGEGBECEEEGGGGGGGG,,BFFGGG7CFGCEBF@,FFFGFGGGGGGEF<EB<F<BCEFF7AD,55FDD<BDGGFDF<,,C,7@@F=C@@F<FFFG,DFF7DFG77>>F@>EBFGGGFEFGGDFB8F8:B8C*34=8C9BB<CB*?++?9+58**;AC*:?31/5CCGGFG*):CCCCFGDGF3C)C739***17BFFF=E=7C6*2:==@76=5:0:FF42<FFF43<F445)
@M04650:207:000000000-C238N:1:1101:20180:16851 1:N:0:19
ACTCCTACGGGAGGCAGCAGTAGGGAATCTTCGGCAATGGACGAAAGTCTGACCGAGCAACGCCGCGTGAGTGAAGAAGGTTTTCGGATCGTAAAACTCTGTTGTTAGAGAAGAACAAGGATGAGAGTAGAATGTTCATCCCTTGACGGTATCTAACCAGAAAGCCACGGCTAACTACGTGCCAGCAGCCGCGGTAATACGTAGGTGGCAAGCGTTGTCCGGATTTATTGGGCGTAAAGCGAGCGCAGGCGGTTTCTTAAGTCTGATGTGAAAGCCCCCGGCTCAACCGGGG
+
GGGGGGGGGGGGGGGGGGGGGGGGGGGGGGGGGGGGGGGGGGGGGGGGGGGGGGGGGGGGGGGGGGGGGGGGGGGGGGGGGGGGGGGGGGGGGGGGGGGGGGGGGGGGGGGGGGGGGGGGGGGGGGGGGGGGGGGGGGGGGGGGGGGGGGGGGGGGGGGGGGGGGFGGGGGGGGGGGGGGGGGGGGGGGGGGGGGGGGGGGGGGGGGGGGGGGGGGGGGGGGGGEFDFGGGGFGGGGGFGFG@FGGGGFGGGD<CFFFFFGFGFFGGDFFF@FFFFFBGFF>DFFFFFFDE>
@M04650:207:000000000-C238N:1:1101:8891:16855 1:N:0:19
ACTCCTACGGGAGGCAGCAGTGGGGAATATTGCACAATGGGCGCAAGCCTGATGCAGCCATGCCGCGTGTATGAAGAAGGCCTTCGGGTTGTAAAGTACTTTCAGCGGGGAGGAAGGGAGTGAGGTTAATAACCTCATTCATTGACGTTACCCGCAGAAGAAGCACCGGCTAACTCCGTGCCAGCAGCCGCGGTAATACGGAGGGTGCAAGCGTTAATCGGAATTACTGGGCGTAAAGCGCACGCAGGCGGTCTGTCAAGTCGGATGTGAAATCCCCGGGCTCAACCTGGGAAC
+
GGGGGGGGGGGGGGGGGGGGGGGGGGGGGGGFGGGGGGGGGGGGGGGGGGGGGGGGGGGGGGGGGGGGGGGGGGGGGGGGGGGGGGGEGGGGDGGFGGGGGGGGGGGGGGECGGGGGGGGGGGGGGGGGGFGGGGGFGGGGGGGGGGGGGGGGGGGCCGFGGGGGGGDGGGGGGGGGGGGGGGGGGGGGGGGGGGGGFGGGGGGEGGGGGGGGGEEGCFGGGGGGGGGGGGGFGCC3FFGEGFEGGDGEGGGGGGFFFFFGFGDDGGBF4F??FFFB>GEB95@*7528F@0::
@M04650:207:000000000-C238N:1:1101:7879:16937 1:N:0:19
ACTCCTACGGGAGGCAGCAGTGGGGAATATTGCACAATGGGCGAAAGCCTGATGCAGCGACGCCGCGTGAGGGAAGAAGGTTTTCGGATTGTAAACCTCTGTCTTCGGGGACGATAATGACGGTACCCGAGGAGGAAGCCACGGCTAACTACGTGCCAGCAGCCGCGGTAAAACGTAGGTGGCAAGCGTTGTCCGGAATTACTGGGTGTAAAGGGAGCGCAGGCGGTATGCCAAGTTGAATGTGAAAACTATGGGCTCAACCCATAGACTGCGTTCAAAACTGGCGTTCTTG
+
GGGGGGGGGGGEGGGGGGGGFFFGGGGGGGGGGGGGGGGGGGGGGGGGGGGGGGGFGGGGGGGGGGGEGGGGGGGGGGGGGGGGGGGGGGEGGGGGGGGGGFFGFCD:FGGGGFGGGGGDGGGGGGGGGGCFFFCGGFFFGGEGGGGGGGGGGGGGFFFGGFGGGGGGEECFCGC:EFECFGG8CGGGCEEGGGGGGCEGGGCFCG;>EEFCGGGGEDDGGGGGGD5:CD7<FG7C*:*:@FFFGFGGFGG=:DFFFF*=F>DD?GD<6*9F5)7)8<F?FBC;45.(-7=<
@M04650:207:000000000-C238N:1:1101:23255:16942 1:N:0:19
ACTCCTACGGGAGGCAGCAGTGGGGAATATTGGACAATGGGCGCAAGCCTGATCCAGCCATGCCGCGTGAGTGATGAAGGCCTTAGGGTTGTAAAGCTCTTTCGGCGGGGACGATAATGACGGTACCCGCAGAAGAAGCCCCGGCTAACTTCGTGCCAGCAGCCGCGGTAATACGAAGGGGGCTAGCGTTGCTCGGAATCACTGGGCGTAAAGGGCGCGTAGGCGGCCGTATAAGTCGGGGGTGAAAGCCTGTGGCTCAACCACAGAATTGCCTTCGATACTGTATGGCTAG
+
GGGGGGGGGGGGGGGGGGGGGGGGGGGGGGGGGGGGGGGGGGGGGGGGGGGGGGGGGGGGGGGGGGGGGGGGGGGGGGGGGGGGGGGGGGGGGGGGGGGGGGGGGGGGGGGGGGGGGGGGGGGGGGGGGGGGGGGGGGGGGGGGGGGGGGGGGGGGGGGGGGGGGGGGGGGGGGGCGGGGGGGGGGGGGGGGFFGGGGGGGGGFFGGGGGGGGGGGGGGGGGGGGGDGGGEGFGGEFDDGFGFFGDGGFGGGGFGFFFFFGFCFFGF:B?4@FFFF?:F::ACFFFFFFFB(
@M04650:207:000000000-C238N:1:1101:9034:16954 1:N:0:19
ACTCCTACGGGAGGCAGCAGTGGGGAATATTGCACAATGGGCGAAAGCCTGATGCAGCGACGCCGCGTGGAGGAAGAAGGTTTTCGGATTGTAAACTCCTGTCTTAGGGGACGAAGAAGTGACGGTACCCTAGGAGGAAGCCACGGCTAACTACGTGCCAGCAGCCGCGGTAAAACGTAGGTGGCAAGCGTTGTCCGGAATTACTGGGTGTAAAGGGAGCGCAGGCGGGATGCCAAGTTGGGTGTGAAAACTATGGGCTCAACCCATAGACTGCACTCAAAACTGGCGTTCTTG
+
GGGGGGGGGGGGGGGGGGGGGFFGGGGGFGGGGGGGGGGGGGGEGGGGGGGGGGGGGGGGGGGGGGGGGGGGGGGGDGGGGGGGGGGCFGGGGGGGGFFGGGGGGGGGGGGGGGGGGGGCCFGGGGGGGGGGGGGGGGGGGGGGGGGGCCFFGGGFGGGGGFFGGGCFGGGGGGGGGGGGGGGGGGGEGGEECEGFGGGEGGGGGGFFFGECD90CGFDGGGGGGGGGCDEEFFFFFF?GFGFFGDGGFGGGGGGFFF>FGFGGFGGFFFFF?FFFB?G4F)7:FF@>?:@?F<
@M04650:207:000000000-C238N:1:1101:4234:16976 1:N:0:19
ACTCCTACGGGAGGCAGCAGTAGGGAATCTTCCGCAATGGACGAAAGTCTGACGGAGCAACGCCGCGTGAGTGAAGAAGGATTTCGGTTCGTAAAGCTCTGTTGTTAGGAAAGAATGCTTGTGTAGTAACTATACACAAGAGAGACGGTACCTAACCAGAAAGCCACGGCTAACTACGTGCCAGCAGCCGCGGTAATACGTAGGTGGCAAGCGTTGTCCGGAATTATTGGGCGTAAAGCGCGCGCAGGTGGTTTAATAAGTCTGATGTGAAAGCCCACGGCTCAACCGTGGA
+
GGGGGG@FEGGGGGDEGEFGGGGFGGGGGGGGGGGGGGGGGGGGCEGFGGGGGGGGGGFGGGGGGEGGGGGGGGAFGGGGG,CEGGGGGGEFGFGFGGGGGGDGF=ACGGGGFGGGGGGDGEGGGGFFDGFGGGFGGGFGGFGGF<CEGGGFGGG,>FGFFEGGGGGCFGGGGGGGGGFGGCEGGGGGGGGGGCCEFGGGEFFGGGGG6CGGGGGGG7@C=C=FDFGGCG5CEEG7CFFCD3:DGDDDFFD9C4968==@?=CD6**:?FFBFF@5:1C>51<=F@F;<556
@M04650:207:000000000-C238N:1:1101:18458:16977 1:N:0:19
ACTCCTACGGGAGGCAGCAGTGGGGAATATTGCACAATGGGCGCAAGCCTGATGCAGCCATGCCGCGTGTATGAAGAAGGCCTTCGGGTTGTAAAGTACTTTCAGCGGGGAGGAAGGGAGTGAGGTTAATAACCTTATTCATTGACGTTACCCGCAGAAGAAGCACCGGCTAACTCCGTGCCAGCAGCCGCGGTAATACGGAGGGTGCAAGCGTTAATCGGAATTACTGGGCGTAAAGCGCACGCAGGCGGTCTGTCAAGTCGGATGTGAAATCCCCGGGCTCAACCTGGGAAC
+
CEFFFDGGG:FGGGG@F@FGEFCFDCFFGF,C@@DAE<EEFF@@FFGC7E,,,CFFG,C@<E8FF:@6=?=C??<F9F8CFGGC9FC:CFFCFGFGFGAAEF9@D<>::CFGG7F=>C=CCE9F?FC=DF99=DGFGFGGFGFB3FFFFEG9F@FCECF7C,>FGGFEEDGGCFFFCCCFGGGGC?EFCEEB>EDDGFF>C5C**2CGGGFCC1*/7>G3EC8CFFFG?7=F@EDAFGFCBD>5>7335D39CG<F4@=?G=DC>C)4?F=BF6?91-))),*9647?0>3::-
@M04650:207:000000000-C238N:1:1101:23349:17008 1:N:0:19
ACTCCTACGGGAGGCAGCAGTAGGGAATCTTCGGCAATGGGGGCAACCCTGACCGAGCAACGCCGCGTGAGTGAAGAAGGTTTTCGGATCGTAAAACTCTGTTGTTAGAGAAGAACGTTAAGTAGAGTGGAAAATTACTTAAGTGACGGTATCTAACCAGAAAGGGACGGCTAACTACGTGCCAGCAGCCGCGGTAATACGTAGGTCCCAAGCGTTGTCCGGATTTATTGGGCGTAAAGCGAGCGCAGGTGGTTTCTTAAGTCTGATGTAAAAGGCAGTGGCTCAACCATTGTG
+
GGGGGGGGGGGGGGGGGGGGGGGGGGGGGGGGGGGGGGGGGGGGGGGGGGGGGGGGGGGGGGGGGGGGGGGGGGGGGGGGGGGGGGGGGGGGGGGGGGGGGGGGGGGGGGGGGGGGGGGGGGGFGGFGGGGGGGGGGGGGGGGGGGGGGGGGGGGGGGGGGGGGGGGDGEEGGGGGGGGGGGGGGGGGGGGGGGGGGGGGGGGGGFGGGGGGGGGGGGGFGGG=ECCGFFCFFGGGD3BCDDFFGGGGF>FFDD*=BF??CFGGF7><8@FFFFEFF6CFFFGFF@?:?FF><)
@M04650:207:000000000-C238N:1:1101:24493:17034 1:N:0:19
ACTCCTACGGGAGGCAGCAGTAGGGAATCTTCGGCAATGGGGGCAACCCTGACCGAGCAACGCCGCGTGAGTGAAGAAGGTTTTCGGATCGTAAAACTCTGTTGTTAGAGAAGAACGTTAAGTAGAGTGGAAAATTACTTAAGTGACGGTATCTAACCAGAAAGGGACGGCTAACTACGTGCCAGCAGCCGCGGTAATACGTAGGTCCCAAGCGTTGTCCGGATTTATTGGGCGTAAAGCGAGCGCAGGTGGTTTCTTAAGTCTGATGTAAAAGGCAGTGGCTCAACCATTGTG
+
GGGGGGGGGGGGGGGGGGGGGGGGGGGGGGGGGGGGGGGGGGGGGGGGGGGGGGGGGGGGGGGGGGGGGGGGGGGGGGGGGGGGGGGGGGGGGGGGGGGGGGGGGGGGGGGGGGGGGGGGGGGGGGGGGGGGGGGGGGGGGGGGGGGGGGGGGGGGGGGGGGGGFGGGGGGGGGGGGGGGGGGGGGGGGGGGGGGGGGFGGGGGGGGGGGGGGGGGGGGGGGCGGGFGGG6FFGGGC<6FFGFEGGGG>FFGGGGFFFF7CFGDF7DBFFFFFFFFBBGFFFGFFFFFFFFFF)
@M04650:207:000000000-C238N:1:1101:27611:17037 1:N:0:19
ACTCCTACGGGAGGCAGCAGTAGGGAATCTTCGGCAATGGACGAAAGTCTGACCGAGCAACGCCGCGTGAGTGAAGAAGGCTTTCGGATCGTAAAACTCTGTTGTTAGAGAAGAACAAGGATGAGAGTAGAATGTTCATCCCTTGACGGTATCTAACCAGAAAGCCACGGCTAACTACGTGCCAGCAGCCGCGGTAATACGTAGGTGTCAAGCGTTTTCCGGATTTATTGGGCGTAAAGCGAGCGCAGGCGGTTTCTTAAGTCTGATGTGAAATCCTCCGGCTCAACCGGGG
+
GGGDGFGGGGGGEDGGGGDF-,,,CFGG<FFFDFGGGGGGFFGGGGGGFGAFGGGGGGGGGGGGGGEGGG7FGGGGGGFF4A,B,+>CF7FFGGGDFGGG9FFFGGGE<AEFCCG,?F<<BDF,FFFG9DA9EADFGDGCCDA@D,,+@3:@FFGGECC7FE,,@FF,F*>3@D,,,6*6>E*24*,,6D*:**4B*>+>8C6FCCF02@C?+*3//8+*37*:CF7:::+1<EGEC3*:77>37)97>DG))9C?FB=9<9>C?*:)=**/**10)57>D65;*9:.())4
@M04650:207:000000000-C238N:1:1101:27435:17048 1:N:0:19
ACTCCTACGGGAGGCAGCAGTGGGGAATATTGCACAATGGGCGAAAGCCTGATGCAGCGACGCCGCGTGAGGGAAGAAGGTTTTCGGATTGTAAACCTCTGTCTTCGAGGACGAAGAAGTGACGGTACTCGAGGAGGAAGCCACGGCTAACTACGTGCCAGCAGCCGCGGTAATACGGAGGGTGCAAGCGTTAATCGGAATTACTGGGCGTAAAGCGCACGCAGGCGGTCTGTCAAGTCGGATGTGAAATCCCCGGGCTCAACCTGGGAACTGCATCCGAAACTGGCAGGCT
+
GGFFFGGGGGGGGGGGGGGG@FGG@BFGGGGGGGGGGGGGGGGGGGGGGGGGGGGGGGGGGGGGGDGGGGGGGGGGGGGGFFGGGGD7FFCEFGGGGGGGGGGGGGGGGGGGGGGGGGGGGGGGGGGGGGGDGGGEDEGGGGGGDDEGGGGGGGGGGGGGGGGGGGGDGGGGGGGGGGGEGGGEGGGCGGGG8FGGGGGGGGGGGGGGGGGGGGGGDGDDGGGGGGGCEDEC9CFGGGFGED@DFF7CFGGFDGG)>DEFG6<D@F*3)6>@FFFFFFGDEBGF@@FF?>::
@M04650:207:000000000-C238N:1:1101:25013:17054 1:N:0:19
ACTCCTACGGAGGCAGCAGTGGGGAATATTGCACAATGGGCGAAAGCCTGATGCAGCGACGCCGCGTGAGGGAAGAAGGTTTTCGGATTGTAAACCTCTGTCTTCGGGGACGATAATGACGGTACCCGAGGAGGAAGCCACGGCTAACTACGTGCCAGCAGCCGCGGTAAAACGTAGGTGGCAAGCGTTGTCCGGAATTACTGGGTGTAAAGGGAGCGCAGGCGGAATGCCAAGTTGAATGTGAAAACTATGGGCTCAACCCATAGACTGCGTTCAAAACTGGCGTTCTTGAGT
+
GGGGGGGGGGDGGGGGGGGGGFGGGGGGGGGGGGGGGGGGGGDGGGCGGFGGGGGGGEGGCFEFDGGGDGGGGGGGGGGGGGGGGDCFGGGGGFFGGGGGGGGGGGGGGGGGGGGGGGGGGGGGGDGG7CBEGGGGGFGGGGGGGGGGGGGGGGGGGGGGGGFGGGEEGGGGGGGGGGGGGGGGGCEGCEGGGGDEGGGGGGGFEFGGFF7EGGGDGGGDGCEEC5EDF7CFFGGCCG679FFFGGGGFGGFFGGFFFFFFFGGFCGFF:FF>><FA>7>?A<@BE@:?=F<?4
@M04650:207:000000000-C238N:1:1101:12879:17085 1:N:0:19
ACTCCTACGGGAGGCAGCAGTAGGGAATCTTCGGCAATGGGGGCAACCCTGACCGAGCAACGCCGCGTGAGTGAAGAAGGTTTTCGGATCGTAAAACTCTGTTGTTAGAGAAGAACGTTAAGTAGAGTGGAAAATTACTTAAGTGACGGTATCTAACCAGAAAGGGACGGCTAACTACGTGCCAGCAGCCGCGGTAATACGTAGGTCCCAAGCGTTGTCCGGATTTATTGGGCGTAAAGCGAGCGCAGGTGGTTTCTTAAGTCTGATGTAAAAGGCAGTGGCTCAACCATTGTG
+
GGGGGGGGGGGGGGGGGGGGGGGGGGGGGGGGGGGGGGGGGGGGGGGGGGGGGGGGGGGGGGGGGGGGGGGGGGGGGGGGGGGGGGGGGGGGGGGGGGGGGGGGGGGGGGGGGGGGGGGGGGEEGGGGGGGGGGGGGGGGGFGGFFGGGGGGGGGGGGGGGGGGGGGGGGGGGGGGGGGGGGGGGGGGGGGGGGGGGGGGGGGGGGGGGGGFFEE;CGGFEG5CEFGGGGFFFGGGGGFGFGF>DGDGFGGD><FF??FFGFGGF77AFFFFFFEFBFGFFB<?=?FFFFFDF<
@M04650:207:000000000-C238N:1:1101:27614:17109 1:N:0:19
ACTCCTACGGGAGGCAGCAGTGGGGAATATTGCACAATGGGCGCAAGCCTGATGCAGCCATGCCGCGTGTATGAAGAAGGCCTTCGGGTTGTAAAGTACTTTCAGCGGGGAGGAAGGGAGTGAGGTTAATAACCTTATTCATTGACGTTACCCGCAGAAGAAGCACCGGCTAACTCCGTGCCAGCAGCCGCGGTAATACGGAGGGTGCAAGCGTTAATCGGAATTACTGGGCGTAAAGCGCACGCAGGCGGTCTGTCAAGTCGGATGTGAAATCCCCGGGCTCAACCTGGGAAC
+
GGGGGGGGGGGGGGGGGGGGGGFGGGGGFFGGGGFGGGGCGGCGFCGGGGGGGGGGGGGGGGFGGGGGGGGGFGGGGGGGGGGGGFGGGGEGGGGGGGGFGGGFGGDEGGGGGGFGGGGGGGGGGGGGGGGGGGGGGGGGGGGGGGGGCFEGGGGCGGGGGGGFGFFGGCEGGGGEGGGGGGGGGGGGGGGEGGGGCEGGCCGECEGGGGGGGC?GGGGFGGEGGGGG?F@FDGDCD7@DEGE3CDDDDDGGDGGFFFFFGFGD)97?FFFFFFF@FFGFFFGF@F@FFFFFB3
@M04650:207:000000000-C238N:1:1101:17661:17141 1:N:0:19
ACTCCTACGGGAGGCAGCAGTAGGGAATCTTCGGCAATGGACGAAAGTCTGACCGAGCAACGCCGCGTGAGTGAAGAAGGTTTTCGGATCGTAAAACTCTGTTGGTAGAGAAGAACGTTGGTGAGAGTGGAAAGCTCATCAAGTGACGGTAACTACCCAGAAAGGGACGGCTAACTACGTGCCAGCAGCCGCGGTAATACGTAGGTCCCGAGCGTTGTCCGGATTTATTGGGCGTAAAGCGAGCGCAGTTGGTTTATTAAGTCTGGTGTAAAAGGCAGTGGCTCAACCATTGT
+
GGGGGGGGGGGGGGGGGGGGGGGGGGGGGGGGGGGGGGGGGGGGGGGGGGGGGGGGGGGGGGGGGGGGGGGGGGGGGGGGGGGGGGGGGGGGGGGGGGGGGGGGGGGGGGGGGGGGGGGGGGGGGGGGGGG<CFCGGGGGGGGGGGGGGGGGGGGGGFFGGGGGGGEGGGDEGGGGGGGGGGGGGGG@FGGGGGGGGGGGGGGGGGGGGGGGGEGGEGFGGDGGGCFFGGGG>C<CGDFGFGB@DGDD)?FGCC4F4@FFCFG77D7:>BFFFF:>?F7?F:*9@?FF??4<<
@M04650:207:000000000-C238N:1:1101:8092:17193 1:N:0:19
ACTCCTACGGGAGGCAGCAGTGGGGAATATTGCACAATGGGGGAAACCCTGATGCAGCAACGCCGCGTGAGTGATGACGGTCTTCGGATTGTAAAGCTCTGTCTTTGGGGACGATAATGACGGTACCCAAGGAGGAAGCCACGGCTAACTACGTGCCAGCAGCCGCGGTAATACGTAGGTGGCAAGCGTTGTCCGGATTTACTGGGCGTAAAGGGAGCGTAGGCGGATTTTTAAGTGGGATGTGAAATACCCGGGCTCAACCTGGGTGCTGCATTCCAAACTGGGAATCTAG
+
GGGGGGGGGEGGGGGGGGGGGGGGGGGGGGGGGGGGGGGGGGGGGGGGGGGFGGGGGGGGGGGGGGGGGGGGGGGGGGGGGGGGGGGGGGGGGGGGGGGGGGGGGGGGGGGGDGGGGGGGGDGGGGGGGGGGGGGGGFGGGGGGGGGGGGGGGGGGGGGGGGGGGGGGGGGGGGGGGGGGGGGGGGGGGGGGGGGDCECFGDGGFGGGGDEGGGGGGDGGGD5CEE57EGFFFGCCFFFFFGFFGGGGFDGGGGGF@5FFFF20<CFFFFFFFFFFF<7BFFFFFFFFFFFB
@M04650:207:000000000-C238N:1:1101:15885:17198 1:N:0:19
ACTCCTACGGGAGGCAGCAGTAGGGAATCTTCGGCAATGGGGGCAACCCTGACCGAGCAACGCCGCGTGAGTGAAGAAGGTTTTCGGATCGTAAAACTCTGTTGTTAGAGAAGAACGTTAAGTAGAGTGGAAAATTACTTAAGTGACGGTATCTAACCAGAAAGGGACGGCTAACTACGTGCCAGCAGCCGCGGTAATACGTAGGTCCCAAGCGTTGTCCGGATTTATTGGGCGTAAAGCGAGCGCAGGTGGTTTCTTAAGTCTGATGTAAAAGGCAGTGGCTCAACCATTGTG
+
GGGGGGGGGGGGGGGGGGGGGGGGGGGGGGGGGGGGGGGGGGGGGGGGGGGGGGGGGGGGGGGGGGGGGGGGGGGGGGGGGEGGGGGGGGGGGGGGGGGGGGGGGGGGGGGGGGGGGGGGGGGGGGGFFGFFGGGGGGGGGGGGGGGGGGGGGGGGGGGGGGGGGGGGGGGGGGGGGGGFFGGGGGGGGGGGGDEECGGGGCFGGGGGGGGGGGGGGGGGGGG=E?EGGDCFFGDGGFFGFG:3CDGGFDGFDCDFFFFFGFF>@?DAFFFFFFEF<?FFF?D?*9F?F@FFF9
@M04650:207:000000000-C238N:1:1101:16150:17201 1:N:0:19
ACTCCTACGGGAGGCAGCAGTGGGGAATATTGCACAATGGGGGAAACCCTGATGCAGCAACGCCGCGTGAGTGATGACGGTCTTCGGATTGTAAAGCTCTGTCTTTGGGGACGATAATGACGGTACCCAAGGAGGAAGCCACGGCTAACTACGTGCCAGCAGCCGCGGTAATACGTAGGTGGCGAGCGTTGTCCGGATTTACTGGGCGTAAAGGGAGCGTAGGCGGATTTTTAAGTGGGATGTGAAATACCCGGGCTCAACCTGGGTGCTGCATTCCAAACTGGGAATCTAG
+
GGGGGGGGGGGGGGGGGGGGGGGGGGGGGGGGGGGGGGGGGGGGGGGGGGGGGGGGGGGGGGGGGGGGGGGGGGGGGGGGGGGGGGGGGGGGGGGGGGGGGGGGGGGGGGGG7FGGGGGGGGGGGGGGGGGGGGGGGGGGGGGGGGGGGGGGGGGGGGGGGGGGGGGGGGGGGGGGGGGGGGGGGGGGGGGGGGGGEGGGGGGGGGFGGGEGGGGGGGGGGGGGGGDCE4CFFGFGGGFGFGFFGGGGFGCGGGD3>FFFGFFGF39:B?FFFFFFFBGFFFGF@FFBFBFA
@M04650:207:000000000-C238N:1:1101:8019:17203 1:N:0:19
ACTCCTACGGGAGGCAGCAGTGGGGAATATTGCACAATGGGGGGAACCCTGATGCAGCAACGCCGCGTGAGTGATGACGGTCTTCGGATTGTAAAGCTCTGTCTTTGGGGACGATAATGACGGTACCCAAGGAGGAAGCCACGGCTAACTACGTGCCAGCAGCCGCGGTAATACGTAGGTGGCGAGCGTTGTCCGGATTTACTGGGCGTAAAGGGAGCGTAGGCGGATTTTTAAGTGGGATGTGAAATACCCGGGCTCAACCTGGGTGCTGCATTCCAAACTGGAAATCTAG
+
FFGGFGGGGGGGGFGGGGGGGGGGGGGGFGGGGDFF<EGGFGGEGGFFEGGGGFGGGGGGGGGGGGGFFFGGGCFCFGGGFFCFGFEGCGGGGGGGFFGGGGGGFF9FFGDEEEGGGFGCFCGGGE:FAFCFFCCEFCCGGG:7FGDGGGCC7FFFGGFGGC8C:EGGE5?F79CFGGGGGEF8?CGD:C*;CF8EEEEGC:@F+CCEGEG=C?EFCC578>2+2=E5EFFCFF:E:C>CF3/*;7CC9FGGD5<:5<?FFFF5@CFBFFFFFFFFAAGF52?:?)9<<*9<
@M04650:207:000000000-C238N:1:1101:13732:17226 1:N:0:19
ACTCCTACGGGAGGCAGCAGTGGGGAATTTTGGACAATGGGGGCAACCCTGATCCAGCAATGCCGCGTGTGTGAAGAAGGCCTTCGGGTTGTAAAGCACTTTTGTCCGGAAAGAAATTGCTCTGGCTAATACCTGGGGTAGATGACGGTACCGGAAGAATAAGCACCGGCTAACTACGTGCCAGCAGCCGCGGTAATACGTAGGGTGCGAGCGTTAATCGGAATTACTGGGCGTAAAGCGTGCGCAGGCGGTTGTGTAAGACAGGCGTGAAATCCCAGGGGTTAAACTGGGAGT
+
GGGGFGGGFG:@FFEGECECFFGFGGGGGGGFGCF@FGGGG@FGGGGGGGGFDFFGGFC8FGGFGGGGGGFGGGGFGGGG8,EC9DCGFGGGGGFFFFFGG9EFFFBFEGGGGFGDFFEGFFFGGFGGG9,BFFCGGGG7CGF<BFGDGGFDFDF:CCCFFGGFGFGGBEGGFFFDDGEFFCF8C8,<C8*8B=@*>CFGEBCEC?:*CCEEGGGC*2:*;5;=+CCCGG*A5CC7<:@C55>5D5C937))9)17>B?FFFG<)7C255>@=FFF:)C)),/)9**62?F?(-
@M04650:207:000000000-C238N:1:1101:14566:17242 1:N:0:19
ACTCCTACGGGAGGCAGCAGTAGGGAATCTTCGGCAATGGACGAAAGTCTGACCGAGCAACGCCGCGTGAGTGAAGAAGGTTTTCGGATCGTAAAACTCTGTTGTTAGAGAAGAACGTTAAGTAGAGTGGAAAATTACTTAAGTGACGGTATCTAACCAGAAAGGGACGGCTAACTACGTGCCAGCAGCCGCGGTAATACGTAGGTCCCAAGCGTTGTCCGGATTTATTGGGCGTAAAGCGAGCGCAGGTGGTTTCTTAAGTCTGATGTAAAAGGCAGTGGCTCAACCATTGTG
+
GGGGGGCGGGGGFGGGGGGGGGGGGGGGGGGGGEGGGGGGGGGGGGGGGGGGGGGGGGGGGGGGGGGGGGDGGGGGGGGGGGGGGEGEGGGGGGGGGGGGGGGGGGGGGGGGGFGGGDGFEFBFFGGFFG9FGGGGGGGFGFGFFFGGGGGGGGGGGGGGCGGGGG:FGGGGGGFEFGDFC>FGGGGGGGGGG5CECFGGG?FGGGDCCGGFFEE?ECFDCDEGE9?EFFCFF5DG35=CDG:>CGGGF56<CCFFFF?=99FGFCCA6????F:>?FGFFBFFFF5?BFFFA9
@M04650:207:000000000-C238N:1:1101:15808:17266 1:N:0:19
ACTCCTACGGGAGGCAGCAGTGGGGAATATTGCACAATGGGCGAAAGCCTGATGCAGCGACGCCGCGTGAGGGAAGAAGGTTTTCGGATTGTAAACCTCTGTCTTCGGGGACGATAATGACGGTACCCGAGGAGGAAGCCACGGCTAACTACGTGCCAGCAGCCGCGGTAAAACGTAGGTGGCAAGCGTTGTCCGGAATTACTGGGTGTAAAGGGAGCGCAGGCGGGATGGTAAGTTGAATGTGAAAACTATGGGCTCAACCCATAGACTGCGTTCAAAACTACTGTTCTGG
+
GGGGGGGGGGGGGGGGGGGGGGGGGGGGGGGGGGGGGGGGGGGGGGGGGGGGGGGGGGGGGGGGGGGGGGGGGGGGGGGGGGGGGGGGGGGGGGGGGGGGGGGGGGGGGGGGGGGGGGGGGGGGGGGGGGGGGGGGGGGGGGGGGGGGGGGGGGGGGGGGGGGGGGGGGGGGGGGGGGGGGGGGCFGGGGCGGGGGGGGGGGGGGG6CEGGGFFEFGGGGGGGGGDGGEGGGFFF?777CFGFFGFDGFGGGGGFFFFFFGFDGFGGFFB4?BF:D?AFFFFGF4?FFFF*2
@M04650:207:000000000-C238N:1:1101:14073:17279 1:N:0:19
ACTCCTACGGGAGGCAGCAGTGGGGAATTTTGCACAATGGGCGAAAGCCTGATGCAGCGACGCCGCGTGAGGGAAGAAGGTTTTCGGATTGTAAACCTCTGTCTTCGGGGACGATAATGACGGTACCCGAGGAGGAAGCCACGGCTAACTACGTGCCAGCAGCCGCGGTAAAACGTAGGTGGCAAGCGTTGTCCGGAATTACTGGGTGTAAAGGGAGCGCAGGCGGGATGGTAAGTTGAATGTGAAAACTATGGGCTCAACCCATAGACTGCGTTCAAAACTACTGTTCTTG
+
GGGGGGGGGGGGGGGGGGGGGGGGGGGGGGGGGGGGGGGGGGGGGCFGGGGGGGGGGGGGGGGGGGGGGGGGGGGGGGGGGGGGGGGGGGGGGGGGGGGGGGGGGGGGGGGGGGGGGGGGGGGGGGGGGGGGGGGCGGGGGGGGGGGGGGFGGGGGGGGGGGGGGGGGEGGGDGGGGGGGGGGGGGFGGGGGGGGGDGGGGGGGFCFG8CF7FGGGGGCGEGGGGGG55CFGF?CCFG47?CFFCFFG?FFFGFGF>FFFFFGG:59)=FFFDFFFBBFFF>>4*9865@6<
@M04650:207:000000000-C238N:1:1101:13964:17284 1:N:0:19
ACTCCTACGGGAGGCAGCAGTGGGGAATATTGCACAATGGGCGAAAGCCTGATGCAGCGACGCCGCGTGAGGGAAGAAGGTTTTCGGATTGTAAACCTCTGTCTTCGGGGACGATAATGACGGTACCCGAGGAGGAAGCCACGGCTAACTACGTGCCAGCAGCCGCGGTAAAACGTAGGTGGCAAGCGTTGTCCGGAATTACTGGGTGTAAAGGGAGCGCAGGCGGAATGCCAAGTTGAATGTGAAAACTATGGGCTCAACCCATAGACTGCGTTCAAAACTGGCTTTCTTG
+
GGGGGGGGGGGGGGGGGGGGGGGGGGGGGGGGGGGGGGGGFGGGGGGGGGGGGGGGGGGCFGGGGGGGGGGGGGGGGGGGGGGGGGGGGGGGGGGGGGGGGGGGGGGDGGGGGGGGGFFGGGGGGGGGGGGGGGGDGGGGGGGFEGCFGGGGCFGGGGGGGGGGGGGDGGGGGGGGGGGGGGFFFFGGGGGGGGGGGGGGFGGGGFGEGFGGGGGFGGGGGGEGEGGEGGGGF?DACD4:FGF47CCF@GGGG6CFFFFFGFGGFCGA@@FF5>BFFFG*<:>F:)7>BFB9
@M04650:207:000000000-C238N:1:1101:19057:17295 1:N:0:19
ACTCCTACGGGAGGCAGCAGTGGGGAATATTGCACAATGGGGGAAACCCTGATGCAGCAACGCCGCGTGAGTGATGACGGTCTTCGGATTGTAAAGCTCTGTCTTTGGGGACGATAATGACGGTACCCAAGGAGGAAGCCACGGCTAACTACGTGCCAGCAGCCGCGGTAATACGTAGGTGGCGAGCGTTGTCCGGATTTACTGGGCGTAAAGGGAGCGTAGGCGGATTTTTAAGTGGGATGTGAAATACCCGGGCTCAACCTGGTTGCTGCATTCCAAACTGGAAATCTAG
+
GGGGGGGGGCGGGGGGGGGGGGGGGGGGGGGGGGGGGGGGGGGGGGGGGGGGGGGGGGGGGGGGGGGGGGGGGGGGGGGGGGGGGGGGGGGGGGGFFGGGGGGGGGGGGGGGGGGGGGGGGGGGGFGGFGGGFGGGGGGGGGEGCFB>FFFGC,>CFFGGGGFFGGGGGGDFGGGGGGGFGFFGGGC8CEEGGFGGDCC<CEFGGFFGEGGGGGC*2<CDDDEFGD7=CC+A@?:0*9FDFDFFGGFFBFGFCD3<D>??C>CC>*:<>FF*/96@9A77@<7/4<F9</8-
@M04650:207:000000000-C238N:1:1101:14438:17356 1:N:0:19
ACTCCTACGGGAGGCAGCAGTGGGGAATATTGCACAATGGGCGAAAGCCTGATGCAGCGACGCCGCGTGAGGGAAGAAGGTTTTCGGATTGTAAACCTCTGTCTTCGGGGACGATAATGACGGTACCCGAGGAGGAAGCCACGGCTAACTCCGTGCCAGCAGCCGCGGTAAAACTTAGGTGGCAAGCGTTGTCCGGAATTACTGGGTGTAAAGGGAGCGCAGGCGGTATGGTAAGTTGCATGTGAACACTATGGGCTCAACCCATAGACTGCGTTCAAAACTACTGTGCTTG
+
FGGGGGGGGGGGGGGGGGGGGDGGGGGG9FGFGGFGFGGGGGGGGGGFGGGFFGEEFGGCGEGGGGGFGGGFCCFGGGGGFEFFFGGEEFFGGGGGGGGGGGGGGGFGGCCGG7BFGGGDG:BFGGGCF7B7>FC>C:FFCC:FD@EG7;,716>BFCCCCFCGGGGGE@BF@F+++?,758:CC58*4*:CC+;>5C8C??EG6>0:2<CCFG5;C<)785::CC:**28</+232:*7*:@=CG*:.02::CG)5566:49*7**)11/5;BE>?4:=:,2)//*))*93
@M04650:207:000000000-C238N:1:1101:25913:17458 1:N:0:19
ACTCCTACGGGAGGCAGCAGTGGGGAATATTGCACAATGGGGGAAACCCTGATGCAGCAACGCCGCGTGAGTGATGACGGTCTTCGGATTGTAAAGCTCTGTCTTTGGGGACGATAATGACGGTACCCAAGGAGGAAGCCACGGCTAACTACGTGCCAGCAGCCGCGGTAATACGTAGGTGGCGAGCGTTGTCCGGATTTACTGGGCGTAAAGGGAGCGTAGGCGGATTTTTAAGTGGGATGTGAAATACCCGGGCTCAACCTGGGTGCTGCATTCCAAACTGGGAATCTAG
+
GGGGGGGGGGGGGGGGGGGGGGGGGGGGGGGGGGGGGGGGGGGGGGGGGGGGGGGGGGGGGGGGGGGGGGGGGGGGGGGGGGGGGGGDGGGGGGGGGGGGGGGGGGGGGGGGGGGGGGGGGGGGGGGGGGFGGGGGCGGGGGGGGGGGGGGGGGGGGGGGGGGGGGGDCC7EGGGGGGGGGFGGGGGGGDGGFGECBEEGFGGGGGGGGGDGFGDEEGGD5DEDEGGGGGCFFC*<CGF5@DFFCFCFFGDFGGDBEFFFFFFGFGGF>?FF:FFFFFG@><FFFFFF?6?6
@M04650:207:000000000-C238N:1:1101:15769:17468 1:N:0:19
ACTCCTACGGGAGGCAGCAGTAGGGAATCTTCGGCAATGGACGAAAGTCTGACCGAGCAACGCCGCGTGAGTGAAGAAGGTTTTCGGATCGTAAAACTCTGTTGTTAGAGAAGAACAAGGATGAGAGTAGAATGTTCATCCCTTGACGGTATCTAACCAGAAAGCCACGGCTAACTACGTGCCAGCAGCCGCGGTAATACGTAGGTGGCAAGCGTTGTCCGGATTTATTGGGCGTAAAGCGAGCGCAGGCGGTTTCTTAAGTCTGATGTGAAAGCCCCCGGCTCAACCGGGG
+
GGGGGGGGGGGGGGGGGGGGGGGGGGGGGGGGGGGGGGGGGGGGGGGGGGGGGGGGGGGGGGGGGGGGGGGGGGGGGGGGGGGGGGGGGGGGGGGGGGGGGGGGGGGGGGGGGGGGGGGGGGGGGGGGGGGGGGGGGGGGGGGGGGGGGGGGGGGGGFGGGGGGGGGGGGGGGGGGGGGGGGGGGGGGGGGGGGGGGGGGGGGGEFGGGGGGFGEGGGGGGGCEGFGGGGGGFGGGGGFGEG>7CDGGFGGG7/CBFFFFGFGGFF>AFFFFFFFF:BGFFFGEFFFFFFFF
@M04650:207:000000000-C238N:1:1101:16069:17512 1:N:0:19
ACTCCTACGGGAGGCAGCAGTGGGGAATATTGCACAATGGGCGAAAGCCTGATGCAGCGACGCCGCGTGAGGGAAGAAGGTTTTCGGATTGTAAACCTCTGTCTTCGGGGACGATAATGACGGTACCCGAGGAGGAAGCCACGGCTAACTACGTGCCAGCAGCCGCGGTAAAACGTAGGTGGCAAGCGTTGTCCGGAATTACTGGGTGTAAAGGGAGCGCAGGCGGAATGCCAAGTTGAATGTGAAAACTATGGGCTCAACCCATAGACTGCGTTCAAAACTGGCGTTCTTG
+
GGGGGGGGGGGGGGGGGGGGGGGGGGGGGGGGGGGGGGGGGGGGGGGGGGGGGGGGGGGGGGGGGGGGGGGGGGGGGGGGGGGGGGGGGGGGGGGGGGGGGGGGGGGGGGGGGGGGGGGGGGGGGGGGGGGGGGGGGGFGGGGGGGGGGGGGGGGGGGGGGGGGGGGGGGGGGGGGGGGGGGGGGGGGGGGGGGGGGGGGGGFGGFCCEGGGGGGGGGGGGGGGGGGGGGGDFDGGGGFGFGFFGCG7@GGGGGGFFFFFGFGCFCGFFFFFFBEBBFGFFFGFF>776FFA
@M04650:207:000000000-C238N:1:1101:10693:17534 1:N:0:19
ACTCCTACGGGAGGCAGCAGTGGGGAATATTGCACAATGGGGGAAACCCTGATGCAGCAACGCCGCGTGAGTGATGACGGTCTTCGGATTGTAAAGCTCTGTCTTTGGGGACGATAATGACGGTACCCAAGGAGGAAGCCACGGCTAACTACGTGCCAGCAGCCGCGGTAATACGTAGGTGGCGAGCGTTGTCCGGATTTACTGGGCGTAAAGGGAGCGTAGGCGGATTTTTAAGTGGGATGTGAAATACCCGGGCTCAACCTGGGTGCTGCATTCCAAACTGGGAATCTAG
+
GGGGGGGGGGGGGGGGGGGGGGGGGGGGGGGGGGGGGGGGGGGGGGGGGGGGGGGGGGGGGGGGGGGGGGGGGGGGGGGGGGGGGGGGGGGGGGGGGGGGGGGGGGFGGGGGGGGGGGGGGGGGGGGGGGGGGGGGGGGGGGGGGEGGGGGGGGGGGGGGGGGGGGGGGGEGGGGGGGGGGGGGGGDEGDGGGGGEGGEDGGGGGFGGCCGGGGGCEGGGGGGGGGGGDGGGFGGGGG@5FGFFGGGCBF7FGGGFEFFFGFG:FFF:EBFFFFFFFAG7FDFFFF4:B@F2
@M04650:207:000000000-C238N:1:1101:13429:17534 1:N:0:19
ACTCCTACGGGAGGCAGCAGTAGGGAATCTTCGGCAATGGACGAAAGTCTGACCGAGCAACGCCGCGTGAGTGAAGAAGGTTTTCGGATCGTAAAACTCTGTTGTTAGAGAAGAACAAGGATGAGAGTAGAATGTTCATCCCTTGACGGTATCTAACCAGAAAGCCACGGCTAACTACGTGCCAGCAGCCGCGGTAATACGTAGGTGGCAAGCGTTGTCCGGATTTATTGGGCGTAAAGCGAGCGCAGGCGGTTTCTTAAGTCTGATGTGAAAGCCCCCGGCTCAACCGGTGCG
+
GGGGGA<EFGEECGGE@:EGDGGFGEFGEFGGGGGECFGFFGE:BCGGGFGEEECE@FGAFGDCFG:>CCFFFGDCDF8<GEFGGGGGGGGGGEFAFAFFFGGGGGGCEG9?FFFGFFFGGGGGGGGFGCFCCGGGGGGAFDFGGFEFDGGGGFGFF@CEEGFGGCFGG7FECCGGACBF,>D9DFGD7>:CEGGGGGGGG:+CEGG=CFF=GGB8E77DEC:::++<?F6EFGGGCFFGBGBFDGDGFGCDDDCF4FF@FF7797:<9@6F?F?F02C>:9)86FF46E)3(-
@M04650:207:000000000-C238N:1:1101:13133:17544 1:N:0:19
ACTCCTACGGGAGGCAGCAGTGGGGAATATTGCACAATGGGCGCAAGCCTGATGCAGCCATGCCGCGTGTATGAAGAAGGCCTTCGGGTTGTAAAGTACTTTCAGCGGGGAGGAAGGGAGTGAGGTTAATAACCTTATTCATTGACGTTACCCGCAGAAGAAGCACCGGCTAACTCCGTGCCAGCAGCCGCGGTAATACGGAGGGTGCAAGCGTTAATCGGAATTACTGGGCGTAAAGCGCACGCAGGCGGTCTGTCAAGTCGGATGTGAAATCCCCGGGCTCAACCTGGGAAC
+
GGGGGGGGGGGGFGGGGGGGGGGGGGGGGGGC<AFFFGGGGGGGGGGFGGGGGGGGGGGGF<FGFGGGG@FEGGFFGGGGGEFGGGGEGGGGGGGGGGGG<EEGGFECGGGGGGGFGGGGGGCGF,BFGGGGEGFFDFAFGAFFFGGFFEGGFC*>CE@CGGFFDFGGGGGDG7E<CEGGGGGGGGGDCCEGGEDGGGFFGGGEC*;EFGFGGCEGFCFGGG=FGFGGGDGGFGGGGG=D@)>:GGG33CGGDGG?9@F6:@<385D:FFF@477614DBF>GF4;FB7:F::,
@M04650:207:000000000-C238N:1:1101:21958:17547 1:N:0:19
ACTCCTACGGGAGGCAGCAGTAGGGAATCTTCGGCAATGGACGAAAGTCTGACCGAGCAACGCCGCGTGAGTGAAGAAGGTTTTCGGATCGTAAAACTCTGTTGGTAGAGAAGAACGTTGGTGAGAGTGGAAAGCTCATCAAGTGACGGTAACTACCCAGAAAGGGACGGCTAACTACGTGCCAGCAGCCGCGGTAATACGTAGGTCCCGAGCGTTGTCCGGATTTTTTGGGCGTAAAGCGAGCGCAGGTGGTTTCTTAAGTCTGATGTGAAAGCCCCCGGCTCAACCGGGGTG
+
GGGGGGGGGGGGGGGGGGGGGGGGGGGGGGGGGGGGGGGGGGGDGGBCFGGGGGGGGGGGGGGGGGGGGGGGGGGFGDGG=FGGGGGEFCGGGGGEGGGGGGGFAFFGFGGGGGGFEF@F@FDGDGFFGGG9FFF<FCAFGFGEGGGGC<>FFGA<FF9>E8DFGC8>FDEGC:D9DFCFFFGFG5EGGGGGGG7C>FDCFGFFGGGGCCE7=EEEEG7CECCE8EGG=D5=7CGEDDFF>C35577<B*>3*9C?BFBFGF=DFFFF*7=6=FF>(4CE30)7==?B>BB0(4
@M04650:207:000000000-C238N:1:1101:23593:17595 1:N:0:19
ACTCCTACGGGAGGCAGCAGTGGGGAATATTGCACAATGGGCGAAAGCCTGATGCAGCGACGCCGCGTGAGGGAAGAAGGTTTTCGGATTGTAAACCTCTGTCTTCGGGGACGATAATGACGGTACCCGAGGAGGAAGCCACGGCTAACTACGTGCCAGCAGCCGCGGTAAAACGTAGGTGGCAAGCGTTGTCCGGAATTACTGGGTGTAAAGGGAGCGCAGGCGGGATGGTAAGTTGAATGTGAAAACTATGGGCTCAACCCATAGACTGCGTTCAAAACTACTGTTCTTG
+
GGGGGGGGGGGFGGGGGGGGGGGGGGGGGGGGGGGGGGGGGGGGGGGGGGGGGGGGGGGGGGGGEGGGGGGGGGGGGGGGGGGGGGGGGGGGGGGGGGGGGGGGGGGGGGGGGGGGGGGGGGGGGGGGGDGGGGGGGGGGGGGGGGGGGGGGGGGGGGGGGGGGGGGGGGGGGGGGGGGGGGGGGGGGGGGGGGGGGGGGCGGGDGGEGGGGGGGFGGGGGGGGGEG=EGGGFGGFFGFCBFFFFCCC?FGGGGGFFF4?GFGGFFGBFFFFFFFFFFGFFBCFFFFFAFFF
@M04650:207:000000000-C238N:1:1101:7054:17598 1:N:0:19
ACTCCTACGGGAGGCAGCAGTGGGGAATATTGCACAATGGGCGCAAGCCTGATGCAGCCATGCCGCGTGTATGAAGAAGGCCTTCGGGTTGTAAAGTACTTTCAGCGGGGAGGAAGGGAGTGAGGTTAATAACCTCATTCATTGACGTTACCCGCAGAAGAAGCACCGGCTAACTCCGTGCCAGCAGCCGCGGTAATACGGAGGGTGCAAGCGTTAATCGGAATTACTGGGCGTAAAGCGCACGCAGGCGGTCTGTCAAGTCGTATGTGAAATCCCCGGGCTCAACCTGGGAAC
+
GGGFGFGGGEFGGGGGGGFGGGGG7;FCFGGGGGGGGGGF?FGGGGGGGFDEFEFGGFGGGGFGGGGGGGGGGCF<AAEFGGGG9FGGGFGGBFGDFGAFGGE9<C7FGGEGEEGGDGGGGGGGC=CFGGFCE8CFF><@FDGFGG:CFGG<F:@F@BFFCFAFCC@C7EGGGGGGFGG*B7CCEGGGCEGGGGGGGFCBC*C8CECCC9EGGGGG5CGC=D5A+??F7CCFDGGGGG4<DD))))95>35DD748**19C*9/059)*106@64)41C8>B36?@5324>:>1
@M04650:207:000000000-C238N:1:1101:27363:17601 1:N:0:19
ACTCCTACGGGAGGCAGCAGTAGGGAATCTTCGGCAATGGACGAAAGTCTGACCGAGCAACGCCGCGTGAGTGAAGAAGGTTTTCGGATCGTAAAACTCTGTTGTTAGAGAAGAACAAGGATGAGAGTAGAATGTTCATCCCTTGACGGTATCTAACCAGAAAGCCACGGCTAACTACGTGCCAGCAGCCGCGGTAATACGTAGGTGGCAAGCGTTGTCCGGATTTATTGGGCGTAAAGCGAGCGCAGGCGGTTTCTTAAGTCTGATGTGAAAGCCCCCGGCTCAACCGGGG
+
GGGGGGGGGGGGGGGGGGGGGGGGDFGGGGGGGGGGGGGGGGGGGGDGGGGGGGGEGGGGGGGGGGGGGGDGGGCEFGGGFFGGGGGGGGGGGFGGGGGGGGGGGGGGGGFFGGFGGGGGGGGGGGGGGGGGGGGGGGGGGGGGGDGGGGGGGGFGGGGGGCF@FGGGEEGGGGGGG7FGFFGGCFCDDCEGDGEG5BBCCFFFGGCGGGFGGGEDEGDGGD=:EGGFGGFC>EGG*CFGFGEEGGGCBC3>CG7FFF4=FFGGFC7)967@=64506DE>6)>FFF?B350
@M04650:207:000000000-C238N:1:1101:24974:17644 1:N:0:19
ACTCCTACGGGAGGCAGCAGTAGGGAATCTTCGGCAATGGGGGCAACCCTGACCGAGCAACGCCGCGTGAGTGAAGAAGGTTTTCGGATCGTAAAACTCTGTTGGTAGAGAAGAACGTTGGTGAGAGTGGAAAGCTCATCAAGTGACGGTAACTACCCAGAAAGGGACGGCTAACTACGTGCCAGCAGCCGCGGTAATACGTAGGTCCCGAGCGTTGTCCGGATTTATTGGGCGTAAAGCGAGCGCAGGTGGTTTATTAAGTCTGGTGTAAAAGGCAGTGGCTCAACCATTGT
+
GGGGGGGGGGGGGGGGGGGGGGGGGGGGGGGFFGGGGGGGGEGGGGGGGGGGGGGGGGGGGGGGGGGGGGEFGGFGGGGGEFGGGGGGGGGGGGGGCFGGGGGGGGGGGGGFGGGGGG@AFFCFGFGFFG@FGGGGGGEGFA>CGGGGGGGGGGGGEFGGGGGGGGGGGGGGGGGGGGGGGGGGGGGGGGGGGGGGGGGFGGGGGGGGGGGGGGGGDG=FGGGCEGGFG>FGFGGGGG475D3@GDDDE9CGCFG??FFFGFGCFC><F?=FF=>F?FGFF?F@*???BF444
@M04650:207:000000000-C238N:1:1101:26870:17656 1:N:0:19
ACTCCTACGGGAGGCAGCAGTGGGGAATATTGCACAATGGGCGAAAGCCTGATGCAGCAACGCCGCGTGAGCGATGAAGGCCTTCGGGTCGTAAAGCTCTGTCCTCAAGGAAGATAATGACGGTACTTGAGGAGGAAGCCCCGGCTAACTACGTGCCAGCAGCCGCGGTAATACGTAGGGGGCTAGCGTTATCCGGAATTACTGGGCGTAAAGGGTGCGTAGGCGGTCTTTCAAGCCAGAAGTGAAAGGCTACGGCTCAACCGTAGTAAGCTTTTGGAACTGTAGGACTTGAGT
+
GGGGGGGGGGGGGGGGGGGGGGGGGGGGGGGGGGGGGGGGGGGGGGGGGGGGGGGGGGGGGGGGGGGGEGGGGGGGGGGGGGGGGGGGGGGGGGGGGGGGGGGGGGGGGGGGGGGGGGGGGGGGGGGGGGGGGGGGGGGGGGGGGGGGGGGGGGGGGGGGGGGGGGGCGGGGGGGGGGDDGGGGGGGGGGGGGGGGGGGGGGGGGGGEEGGFCGEF5DGGEGGGGGGGGGGGFFGGGFFFFCFFGGFGFGGGGGGFBFFF6>DGFGGFFFFF???F>>FFFFGFFF64:F?20)
@M04650:207:000000000-C238N:1:1101:23228:17658 1:N:0:19
ACTCCTACGGGAGGCAGCAGTAGGGAATCTTCGGCAATGGACGAAAGTCTGACCGAGCAACGCCGCGTGAGTGAAGAAGGTTTTCGGATCGTAAAACTCTGTTGTTAGAGAAGAACAAGGATGAGAGTAGAATGTTCATCCCTTGACGGTATCTAACCAGAAAGCCACGGCTAACTACGTGCCAGCAGCCGCGGTAATACGTAGGTGGCAAGCGTTGTCCGGATTTATTGGGCGTAAAGCGAGCGCAGGCGGTTTCTTAAGTCTGATGTGAAAGCCCCCGGCTCAACCGGGG
+
GGGGGGGGGGGGGGGGGGGGGGGGGGGGGGGGGGGGGGGGGGGGGDGGGGGGGGGGGGGGGGGGGGGGGGGGGGGGGGGGGGGGGGGDGDGGGGGGGGGGGGGGGGGGGGGGGGGGGGGGGGGGGGGGGGGGGGGGGGGGGGGGGGGGGGGGGGGGGGGGGGGGGGGGGGGGGGGGGGGGGGGGGGFGGGGGGGGGGGGGGGGGGGGGGGGGGG8?EGGGGGEEGGGGGGGFFGGGGGFGFGFFGGGDFGGGG3DFFFFFGFGGF>CA?FFF4=FF?FGFFFCE@?FF>EB0
@M04650:207:000000000-C238N:1:1101:4947:17658 1:N:0:19
ACTCCTACGGGAGGCAGCAGTGGGGAATATTGCACAATGGGCGAAAGCCTGATGCAGCGACGCCGCGTGAGGGAAGAAGGTTTTCGGATTGTAAACCTCTGTCTTCGGGGACGATAATGACGGTACCCGAGGAGGAAGCCACGGCTAACTACGTGCCAGCAGCCGCGGTAAAACGTAGGTGGCAAGCGTTGTCCGGAATTACTGGGTGTAAAGGGAGCGCAGGCGGGGTGCCAAGTTGGGTGTGAAAACTATGGGCTCAACCCATAGATTGCACTAAAAACTGGGGCTCTTG
+
GGGFGGGGGGFGGGGEECGEEEFEFGGGGGGGCGEGGGCFFFGGGEFGGGGCFGGGGGGGGECGGEEC>?EDGGGGGGGFGGGGGGG@CGGGGGGGGDEFGGGGGEF=FGCCFGGGCGGCFEGGG:FFGGCFGGCEFFGFGFDB@BFACEFCGGGFCFC:EFGFGEG@EEGGG9CCFGGGFC7BFFFGECCEGCEGCEGFFGCFDD8:?CCF+<8@CDGGGDEEEGGGGG867ACCFGFD5C>5DCGF@GFFGGGF>5=FC:<C@FC<*1*9=@=)34:?@?CF)0>,(97A
@M04650:207:000000000-C238N:1:1101:20548:17679 1:N:0:19
ACTCCTACGGGAGGCAGCAGTAGGGAATCTTCGGCAATGGGGGCAACCCTGACCGAGCAACGCCGCGTGAGTGAAGAAGGTTTTCGGATCGTAAAACTCTGTTGTTAGAGAAGAACGTTAAGTAGAGTGGAAAATTACTTAAGTGACGGTATCTAACCAGAAAGGGACGGCTAACTACGTGCCAGCAGCCGCGGTAATACGTAGGTCCCAAGCGTTGTCCGGATTTATTGGGCGTAAAGCGAGCGCAGGTGGTTTCTTAAGTCTGATGTAAAAGGCAGTGGCTCAACCATTGTG
+
GGGGGGGGGGGGGGGGGGGGGGGGGGGGGGGGGGGGGGGGGGGGGGGGGGGGGGGGGGGGGGGGGGGGGGGGGGGGGGGGGGGGGGGGGGGGGGGGGGGGGGGGGGGFGGGGGGGGGGGG@FGGGFGGGGGGGGGGGGGGGGGGGFGGGGGGGGGGGGGGGGGGGCFGGDGGGGGGGGGGGGGGGGGGGGGGGGGGGGGGGGGGGGGGGGGGGGGGGGGGGGEGGGGGGGGGFGGGGGFGFD@B3DGD59CGGFGFFFF?FFGGFGGDFFFFFFEF?FGFF?CFFFFFB?BFF2
@M04650:207:000000000-C238N:1:1101:14140:17693 1:N:0:19
ACTCCTACGGGAGGCAGCAGTGGGGAATATTGCACAATGGGGGAAACCCTGATGCAGCAACGCCGCGTGAGTGATGACGGTCTTCGGATTGTAAAGCTCTGTCTTTGGGGACGATAATGACGGTACCCAAGGAGGAAGCCACGGCTAACTACGTGCCAGCAGCCGCGGTAATACGTAGGTGGCGAGCGTTGTCCGGATTTACTGGGCGTAAAGGGAGCGTAGGCGGATTTTTAAGTGGGAGGTGAAATACCCGGGCTCAACCTGGGTGCTGCATTCCAAACTGGGAATCGAG
+
GGGGGGGGGGGFGGGGGGGGGGGGGGGGGGGGGGGGGGGGGGGGGGGGGGGGGGGGGGGGGGGGGGGGGGGGGGGGGGGGGGGGGGGGGGGGGGGGGGGGGGGGGGGGGGGGGGGGGGGGGGGGGGGGGGGGGGGGGGGGGGGGGGGGGGGGGGGGGGGGGGGGGGGGGGDGGGGGGFGFGGGGGDEGCEGGGGGGGGGGGGGGGGGGGGGGGGGGGGG<EGGGGGGG5CC?FGGGGGFG))5>CFFGFG7D3CGEFFFFGF:D>7*4<BFFFF=FFFGFFFGFFF6(.))4
@M04650:207:000000000-C238N:1:1101:17740:17697 1:N:0:19
ACTCCTACGGGAGGCAGCAGTGGGGAATATTGCACAATGGGCGAAAGCCTGATGCAGCGACGCCGCGTGAGGGAAGAAGGTTTTCGGATTGTAAACCTCTGTCTTCGGGGACGATAATGACGGTACCCGAGGAGGAAGCCACGGCTAACTACGTGCCAGCAGCCGCGGTAAAACGTAGGTGGCAAGCGTTGTCCGGATTTATTGGGCGTAAAGCGAGCGCAGGCGGTTTCTTAAGTCTGATGTGAAAGCCCCCGGCTCAACCGGGGAGGGTCATTGGAAACTGGGAAACTGG
+
GGGGGGGGGGGGGGGGGGGGGGGGGGGGGGGGGGGGGGGGGGGGGGGGGGGGGGGGGGGGGGGGGGGGGGGGGGGGGGGGGGGGGGGGGGGGGGGGGGGGGGGGGGGGGGGGGGGGGGGGGGGGGGGGGGGGGGGGGGGGGGGGGGGGGGGGGGGGGGGGGGGGGGGGGGGGGGGGGGGGGGGGGGGGGGGGGGGGGDDFGDFGGGFEEGGGFGGGGGGGGGGGGGCEDFGGFFFGFGFF9FFFGGGGFCFDGGGEBEFFGFGGFGGFEFFFF?FFB<FFFFGFF5@:FF43
@M04650:207:000000000-C238N:1:1101:23427:17703 1:N:0:19
ACTCCTACGGGAGGCAGCAGTGGGGAATATTGGGCAATGGGGGAAACCCTGACCCAGCAACGCCGCGTGAAGGAAGAAGGCTTTCGGGTTGTAAACTTCTTTGACCAGGGAAGAAATAAATGACGGTACCTGGAAAACAAGCCACGGCTAACTACGTGCCAGCAGCCGCGGTAATACGTAGGTGGCAAGCGTTATCCGGATTTACTGGGTGTAAAGGGCGTGTAGGCGGGCGTGCAAGTCAGATGTGAAATATCGAGGCTCAACCTCGAGGGGTCATTTGAAACTGCATGTCTT
+
GGGGGGGGGGGGG@GGGGGGEFGGEEGGGGGGGGGGGGGGGG@FGGGGGGGGGGGGGGGGGGGGGGGGGGGGGGGGGGGGGGGGGGGGGGGGGGGGGGGGGGGGGGGGGGFGFGGGGGGGFGGGGGGGGGGFGGGGGGGGGG?FGGGGGGGGGGGGGGGGGGGGGGGGGGGEGGGGGGFFGGGGGGGGGFGCEGGGGGGGGGGGGG?CFGEEGEGGFDGG:DGFGGGGGGGGFGGGFGFFFGFFFFGGFGGGGF3>>DFFGFGF:6<?BFFFFE@F49FFFFGFFFF<<FFFF<
@M04650:207:000000000-C238N:1:1101:17024:17713 1:N:0:19
ACTCCTACGGGAGGCAGCAGTGGGGAATATTGCACAATGGGCGAAAGCCTGATGCAGCGACGCCGCGTGAGGGAAGAAGGTTTTCGGATTGTAAACCTCTGTCTTCGGGGACGATAATGACGGTACCCGAGGAGGAAGCCACGGCTAACTACGTGCCAGCAGCCGCGGTAAAACGTAGGTGGCAAGCGTTGTCCGGAATTACTGGGTGTAAAGGGAGCGCAGGCGGGGTGCCAAGTTGGGTGTGAAAACTATGGGCTCAACCCATAGATTGCACTCAAAACTGGCGCTCTTG
+
GGGGGGGGGGGGGGGGGGGGGFGGGGGGGGGGGGGGGGGGGGGGGGGGGGGGGGGEFGEGGGGGGGGFGGGGGGGGGGGGGGGGGGGGGGGGGGGGGGGGGGGGGGGGGGGGGC7FGGGGGGGGEECGGGGGEFGGGGGGGGGGGGGGGGGGGGGGGGGGGGGGGGGGEGDGGFGGGGGGGGFFD8:EGGGGGGGGGGGGGGGGGGGECFGGGGGGGDGGDGEGGEGGGGGDFFF+7>FG5D:DGF>FFFGGGCCF@FF4*<>5?FD<467*6=FF:0C4)4:9)0742.*3
@M04650:207:000000000-C238N:1:1101:14328:17737 1:N:0:19
ACTCCTACGGGAGGCAGCAGTAGGGAATCTTCGGCAATGGACGAAAGTCTGACCGAGCAACGCCGCGTGAGTGAAGAAGGTTTTCGGATCGTAAAACTCTGTTGTTAGAGAAGAACAAGGATGAGAGTAGAATGTTCATCCCTTGACGGTATCTAACCAGAAAGCCACGGCTAACTACGTGCCAGCAGCCGCGGTAATACGTAGGTGGCAAGCGTTGTCCGGATTTATTGGGCGTAAAGCGAGCGCAGGCGGTTGCTTAAGTCTGATGTGAAAGCCCCCGGCTCAACCGGGG
+
GGGGGGGGGGGGGGGGGGGGGGGGGGGGGGGGGGGGGGGGGGGGFFEFGGGGGGGGGGGGGGGGGGGGGEGGGGGGGGGGFCFGGGGGGGGGGGGGGGGGAFGGGGGGGGGGGGGGGGFFGGGGGF@>FGGGGDFGGGGGGGGGFDGGGGGFGGGGGGGGGGGGGGGGGGGGEFFGGGGGCGGGCGGBG5CEGEGGGGGGGCGGGGGGGGGGGGGGGDGGGGG5E?EGGGGGFGGGGGFG>C>EDDGDFGD:>D)7@FFFDFGGF7CAFFFFFFFFFFDBBF))=*08;D@9
@M04650:207:000000000-C238N:1:1101:24544:17779 1:N:0:19
ACTCCTACGGGAGGCAGCAGTGGGGAATATTGCACAATGGGGGGAACCCTGATGCAGCAACGCCGCGTGAGTGATGACGGTCTTCGGATTGTAAAGCTCTGTCTTTGGGGACGATAATGACGGTACCCCAGGAGGAAGCCACGGCGAACTACCTGCCAGCAGCCGCGGTAATACGTAGGTGGCGGGCGTTGTCCGGCTTTACTGGGCGTAAAGGGAGCGTAGGCGGATTTTTAAGTGGGCTGTGAGATACCCGGGCTCAACCTGGGTGCTGCATGCCAAACTGGGAATCTAG
+
FEEGGFGF7F:FFFGDGGGGG8CFFF>FG9CCE6F9EFGGGDG7CFFFGGFGC?AEFCFCFEGGGGGGD:=BDEFGFFG@CFEGGF7>FGGFGC=ECAFE@D,,@@>>FEFE7F::CFCECG7FF*,81::FCFCFGGFG:ECGG*2**/<6*0<*;C+AFF85C5???8C9::CCF>8++;8E**28**:AEC****:02ACGCC5:E**:+02*:57C=)*02***:*A+>+0<>G)*0>FFF**0@7<FDD<)).96*)**0/28B*/60=9),)*57)7?))),58@<
@M04650:207:000000000-C238N:1:1101:5218:17786 1:N:0:19
ACTCCTACGGGAGGCAGCAGTGGGGAATATTGCACAATGGGGGAAACCCTGATGCAGCAACGCCGCGTGAGTGATGACGGTCTTCGGATTGTAAAGCTCTGTCTTTGGGGACGATAATGACGGTACCCAAGGAGGAAGCCACGGCTAACTACGTGCCAGCAGCCGCGGTAATACGTAGGTGGCGAGCGTTTTCCGGATTTACTGGGCGTAAAGGGAGCGTAGGCGGATTTTTAAGTGGGATGTGAAATACCCGGGCTCAACCTGGGTGCTGCATTCCAACCTGGAAATCTAG
+
GGGGGGGGDFGGGGDEGGGGGGGGGGGGGGG<EAFGGGCFGGGGEGGGGGGGGGGGFGGGGCGGGGGFGEFCGGG9FFEGGGGGGGGGGCAFGGGGGGGGGGGEFFFFEGGGGGGEGGGFGGGGGGDGFGFGFGGC@CF<DFGEGGGGG9AFEGFFGGGGGGGGGG7CFGGGGG7CFFGGGFFG7CEEE8*4BFG5B;8@CFG76*;=EGED7+?E5CGCGGGF55=CEGC?FEFE7CFC:DFFGFCGFC77/>)>>@FFG:6C@3C05?FF4@=B<<G65,9)7@F459FA
@M04650:207:000000000-C238N:1:1101:10933:17789 1:N:0:19
ACTCCTACGGGAGGCAGCAGTGGGGAATTTTGCGCAATGGGCGAAAGCCTGACGCAGCAACGCCGCGTGCGGGATGACGGCCTTCGGGTTGTAAACCGCTTTCAGCAGGGATGATAATGACAGTACCTGCAGAAGAAGCTCCGGCTAACTACGTGCCAGCAGCCGCGGTAATACGTAGGGAGCAAGCGTTATCCGGATTTATTGGGCGTAAAGCGCGCGTAGGCGGTTTGTTAAGCGGAATCTCTAATCTGAGGGCTCAACCCCCAGCCGGATTCCGAACTGGCAGACTCGAGT
+
GGGGGGGGGGGGGGGGGGGGGGGGGGGGGGGGGGGGGGGGGGGGGGGGGGGGGGGGGGGGGGGGGGGGCGGGGGGGGGGGGGGGGGGGGGGGGGGGGGGGGGGGGGGGGGGGGGGGGGGGGGGGGGGGGGGGGGGGGGGGGGGGGGGGGGGGGGGGGGGGGGGGGGGFFGGGGGGGGGGGFGGGGGGGGGGGGGGGGGGGGGGGGGGGGGGGGCGGGGGCEGGGGGEEGGGGFGGGGGFGFGFFFGGGFGGGGGGFFFFFGFGGFC*,8BD)5)?F?FDE@<GF>:>BB?><B.
@M04650:207:000000000-C238N:1:1101:19890:17812 1:N:0:19
ACTCCTACGGGAGGCAGCAGTGGGGAATATTGCACAATGGGCGCAAGCCTGATGCAGCCATGCCGCGTGTATGAAGAAGGCCTTCGGGTTGTAAAGTACTTTCAGCGGGGAGGAAGGGAGTGAGGTTAATAACCTTATTCATTGACGTTACCCGCAGAAGAAGCACCGGCTAACTCCGTGCCAGCAGCCGCGGTAATACGGAGGGTGCAAGCGTTAATCGGAATTACTGGGCGTAAAGCGCACGCAGGCGGTCTGTCAAGTCGGATGTGAAATCCCCGGGCTCAACCTGGGAAC
+
GGGGGGGGGGGGGGGGGGGGGGGGGGGGGGGGGGGGGGGGGGGGGGGGGGGGGGGGGGGGGGGGGGGGGGGGGGGGGGGGGGGGGGGGGGGGGGGGGGGGGGGGGGGGGGGGGGGGGGGGGGGGGGGGGGGGGGGGGGGGGGGGGGGGGGGGGGGGGGGGGGGGGGGGGGGGGGGGGGGGGGGGGGGGGGGGGGGGGGGGGGGGGGGGGGGGGGGGGGGGGGGGGGGGGGGGFGGGGGFGFGFFGGGGFGGGGG<9F?FFFFGG@DGFFF4FFFFFFFGFFFGFFFFFFFFFF<
@M04650:207:000000000-C238N:1:1101:27709:17840 1:N:0:19
ACTCCTACGGGAGGCAGCAGTAGGGAATCTTCGGCAATGGGGGCAACCCTGACCGAGCAACGCCGCGTGAGTGAAGAAGGTTTTCGGATCGTAAAACTCTGTTGTTAGAGAAGAACGTGTGTGGGAGTGGAAAATCCATGCAGTGACGGTATCTAACCAGAAAGGGACGGCTAACTACGTGCCAGCAGCCGCGGTAGTACGTAGGTCCCGAGCGTTGTCCGGATTTATTGGGCGTAAAGCGAGCGCAGGTGGTTTATTAAGTCTGGTGTAAAAGGCAGTGGCTCAACCATTGT
+
GGGGGGGGGGGGGGGGGGGGGGGGGGGGGGGGGGGGGGGGGGDGGGGGGGGGGGGGGGGGGGGGGGGGGGGFFGGGGGGGGGGGGGGGGGGGGG<FGFGGGGGGGGGGGGGGGGGGGFA<FCFGEGGGGGGGGGGGGGGGGGCGGFEFEGGGGGGFGGGGGGGGGGCFG7FGEGGGGGGGG>ECFGGGGGE8CECE*?>CC998BFC6;:EGGGGG*>FGECC=*<FGGDE55EDGDC@CDDB)C<DDE<<FC35?FF*@?F70=CC0)*16=F>F:?FFFFGFF@5<:=@AB
@M04650:207:000000000-C238N:1:1101:19417:17843 1:N:0:19
ACTCCTACGGGAGGCAGCAGTAGGGAATCTTCGGCAATGGACGAAAGTCTGACCGAGCAACGCCGCGTGAGTGAAGAAGGTTTTCGGATCGTAAAACTCTGTTGTTAGAGAAGAACAAGGATGAGAGTAGAATGTTCATCCCTTGACGGTATCTAACCAGAAAGCCACGGCTAACTACGTGCCAGCAGCCGCGGTAATACGTAGGTGGCAAGCGTTGTCCGGATTTATTGGGCGTAAAGCGAGCGCAGGCGGTTTCTTAAGTCTGATGTGAAAGCCCCCGGCTCAACCGGGG
+
GGGGGGGGGGGGGGGGGGGGGGGGGGGGGGGGGGGGGGGGGGGGGGGGGGGGGGGGGGGGGGGGGGGGGGGGGGGGGGGGGGGGGGGGGGGGGGGGGGGGGGGGGGGGGGGGGGGGGGGGGGGGGGGGGGGGGGGGGGGGGGGGGGGGGGGGGGGGGGGGGGGGGGGGGGGGGGGGGGGGGGGGGGGGGGGGGGGGGGGGGEGGGGGGGGGGFEECEGGGGGGGEFGGGGGGFGGGGGFGFGFFGGDDEGGG755@FFFFGFGFFGGFFFFFFF@>::DFFF55@FFFFF>B
@M04650:207:000000000-C238N:1:1101:4442:17845 1:N:0:19
ACTCCTACGGGAGGCAGCAGTGGGGAATTTTGCGCAATGGGCGAAAGCCTGACGCAGCAACGCCGCGTGCGGGATGACGGCCTTCGGGTTGTAAACCGCTTTCAGCAGGGATGATAATGACAGTACCTGCAGAAGAAGCTCCGGCTAACTACGTGCCAGCAGCCGCGGTAATACGTAGGTGGCAAGCGTTGTCCGGATTTATTGGGCGTAAAGCGAGCGCAGGCGGTTTCTTAAGTCTGATGTGAAAGCCCCCGGCTCAACCGGGGAGGGTCATTGGAAACTGGGAAACTTGAT
+
GGGGGGGGGGGGGGGGGGFGGGFGGGFF?EGGGGGCFFGGGGDGDGGGGGGGGGGGGGGGGGGGGGGGGGEGGDGGGFGGGGGGGFGGGGDGGGGGGGCFFFGAGGCGGE7FGGGCD<FDGFFFFGGGGGGGFDFGGGGGGGG7CECCFGGGGG<FF;:BFCFFGGGDGGGGGGGGGGDFFDGDGGGGGCEC:<EGG5:EGGGGFCGGGGGGAFGEED3DGGCEGG=CCFFGFGFFGGFGFCF=C>7*7*9D))7@>:*?F:5CBC)4:D>?)*/9>D*=FFF)5)91<476))
@M04650:207:000000000-C238N:1:1101:28261:17862 1:N:0:19
ACTCCTACGGGAGGCAGCAGTGGGGAATATTGCACAATGGGGGAAACCCTGATGCAGCAACGCCGCGTGAGTGATGACGGTCTTCGGATTGTAAAGCTCTGTCTTTGGGGACGATAATGACGGTACCCAAGGAGGAAGCCACGGCTAACTACGTGCCAGCAGCCGCGGTAATACGTAGGTGGCGAGCGTTGTCCGGATTTACTGGGCGTAAAGGGAGCGTAGGCGGATTTTTAAGTGGGATGTGAAATACCCGGGCTCAACCTGGGTGCTGCATTCCAAACTGGAAATCTAG
+
GGGGGGGGGGGGGGGGGGGGGGGGGGGGGGGGGGGGGGGGGGGGGGGGGGGGGGGGGGGGGGGGGGGGGGGGGGGGGFGGGGGGGGGFGGGGGGGGGGGGGGGGGGGGGGGGGGGGGGGGGGGGGGGGGCGGGGGGGGGGGGGGGGGGGGGGGGGGGGGGGGGGGGGGGGGGFGGGGGGGGGGGGGGGGGGGGGGGGGGGGGGGGGGGGGGGGGGGGGGGGGGGGGDGCFFGFGGGGGFGFGFFGD7>FDFFGGGF@FFFGFGGFGGBFFFFFFFFBBFFFFGFF?FFBB?2
@M04650:207:000000000-C238N:1:1101:19405:17904 1:N:0:19
ACTCCTACGGGAGGCAGCAGTAGGGAATCTTCGGCAATGGACGAAAGTCTGACCGAGCAACGCCGCGTGAGTGAAGAAGGTTTTCGGATCGTAAAACTCTGTTGTTAGAGAAGAACAAGGATGAGAGTAGAATGTTCATCCCTTGACGGTATCTAACCAGAAAGCCACGGCTAACTACGTGCCAGCAGCCGCGGTAATACGTAGGTGGCAAGCGTTGTCCGGATTTATTGGGCGTAAAGCGAGCGCAGGCGGTTTCTTAAGTCTGATGTGAAAGCCCCCGGCTCAACCGGGG
+
GGGGGGGGGGGGGGGGGGGGGGGGGGGGGGGGGGGGGGGGGGGGGGGGGGGGGDGGGGGGGGGGGGGGGGGGGGGGGGGGGGGGGGGGGGGGGGGGGGGGGGGGGGGGGGGGGGGGGGGGGGGGGGGGGGGGGGGGGGGGGGGGGGGGGGGGGGGGGGGGGGGGGGGGGGGGGGGGGGGGGGGGGGGGGGGGGGEGGGGGGGGGGGFGGGGGGGEGGGGGGDEEDFFGGDFCFGGGGGFGFGFFGDGGFGGGDGGF=F?BGFGGFFGFFFFF4FFF<BGF>99@FFF?FFFF
@M04650:207:000000000-C238N:1:1101:15676:17933 1:N:0:19
ACTCCTACGGGAGGCAGCAGTGGGGAATATTGGACAATGGGCGCAAGCCTGATCCAGCCATGCCGCGTGAGTGATGAAGGCCTTAGGGTTGTAAAGCTCTTTCGGCGGGGACGATAATGACGGTACCCGCAGAAGAAGCCCCGGCTAACTTCGTGCCAGCAGCCGCGGTAATACGAAGGGGGCTAGCGTTGCTCGGAATCACTGGGCGTAAAGGGCGCGTAGGCGGCCGTATAAGTCGGGGGTGAAAGCCTGTGGCTCAACCACAGAATTGCCTTCGATACTGTATGGCTAG
+
GGGGGGGGGGGGGGGGGGGGGGGGGGGGGGGGGGGGGGGGGGGGGGGGGGGGGGGGGGGGGGGGGGGGGGGGGGGGGGGGGGGFGGGGGGGGGGGGGGGGGGGGGGGGGGGGGGGGGGGGGGGGGGGGGGGGGGGGGGGGGGGGGEGGGGGGGGGGGGGGGGGGGGGGGGGGGGGGGGGGGGGGGGGGGGGG?EGGGGFGGGGGGG5EEGGGGGGEGGGGGGGGGGG5CCGGFGDCGD>DDC)75CGG4F77DGGF:FFFGFDGFGF>?FFFFFFF?BC)790/9=B:?F74
@M04650:207:000000000-C238N:1:1101:8421:17949 1:N:0:19
ACTCCTACGGGAGGCAGCAGTGGGGAATATTGCACAATGGGCGCAAGCCTGATGCAGCCATGCCGCGTGTATGAAGAAGGCCTTCGGGTTGTAAAGTACTTTCAGCGGGGAGGAAGGGAGTGAGGTTAATAACCTTATTCATTGACGTTACCCGCAGAAGAAGCACCGGCTAACTCCGTGCCAGCAGCCGCGGTAATACGGAGGGTGCAAGCGTTAATCGGAATTACTGGGCGTAAAGCGCACGCAGGCGGTCTGTCAAGTCGGATGTGAAATCCCCGGGCTCAACCTGGGAAC
+
GGGGGGGGGGGGGGGGGGGGGFGGGGGGGGGGGGGGGGGGFGGGGGGGGGGGFGGGGGGGGGGGGGGGGGGGGGCFFFGGGGFGGGGGGGGGGCFDGGGGGGGGGGGGGEBGGEFGGGGEGG9EGGGGGGGFFGGGFGGGFCEGGGGGGGGGGGGGGDGFDFGFFD@FFGGGGGGGGGGFGGGCGFGFGGGGGEECFGGGCEGGGGDEGFFGGGGGGCCFGGGFCGGGGGFFF5DGGF=CEGFB3)1>@DGDGGF?B?FFGFDCFGDFFFF??FFFF;DEF>G?*)7:?FF::8
@M04650:207:000000000-C238N:1:1101:8963:17971 1:N:0:19
ACTCCTACGGGAGGCAGCAGTAGGGAATCTTCGGCAATGGACGAAAGTCTGACCGAGCAACGCCGCGTGAGTGAAGAAGGTTTTCGGATCGTAAAACTCTGTTGTTAGAGAAGAACAAGGATGAGAGTAGAATGTTCATCCCTTGACGGTATCTAACCAGAAAGCCACGGCTAACTACGTGCCAGCAGCCGCGGTAATACGTAGGTGGCAAGCGTTGTCCGGATTTATTGGGCGTAAAGCGAGCGCAGGCGGTTTCTTAAGTCTGATGTGAAAGCCCCCGGCTCAACCGGGG
+
GGGGGGGGGGGGGGGGGGGGGFGGGGGGGGGGDGGGEGGGGGGGGGGGGGGGGGGGGGGGGGGGGGGGGGGGGGGGGGGGGGGGGGGGGGGGGGGGGGGGGGGGGGGGGGGGGGGGGGGGFGGGGGGGGGGGGGGGGGGGGGGGGGGGGGEGGGGGGGGGGGGGGGGGGGGGGDGGGGCF>FGGGGGGGGGGGGGGGFGGGGGFEFGGFEFFGGGGEGGGGGDGGGGGGGGFFGGGGGFGEGFFGGGG3DCDCDGF?FF?FFGGF7FBFF4=FFFF:?GDEFDE4??BF5>6
@M04650:207:000000000-C238N:1:1101:12929:17983 1:N:0:19
ACTCCTACGGGAGGCAGCAGTGGGGAATATTGGACAATGGGCGCAAGCCTGATCCAGCCATGCCGCGTGAGTGATGAAGGCCTTAGGGTTGTAAAGCTCTTTCGGCGGGGACGATAATGACGGTACCCGCAGAAGAAGCCCCGGCTAACTTCGTGCCAGCAGCCGCGGTAATACGAAGGGGGCTAGCGTTGCTCGGAATCACTGGGCGTAAAGGGCGCGTAGGCGGCCGTATAAGTCGGGGGTGAAAGCCTGTGGCTCAACCACAGAATTGCCTTCGATACTGTATGGCTAG
+
GGGGGGGGGGGEGGGGGGGGGGGGGGGGGGGGGGGGGGGGGGGGGGGGGGGGGGGGGGGGGGGGGCFFGGGGGGGGGGGGGGGGGGGGGGGGGGGGGGGGGGGGGGGGGGGGEEFEGGGGGGGG>FGGEGGGGACFGGGGGDGGGGGGGFGGCFFGGGGFGGGGGGGGGGGFFGGFGGGGGEGEGGFGGGGGCCEGEDF?FFF7CCFGCEGGEGGDC3>DEGGFG=EGGDGGFF>CFCBGFGED54DF@GGGGF<@FFFFFFCFFF*5@=FF4/8FFFFFEFD9@FF?0)9<
@M04650:207:000000000-C238N:1:1101:26290:17991 1:N:0:19
ACTCCTACGGGAGGCAGCAGTGGGGAATATTGCACAATGGGGGAAACCCTGATGCAGCAACGCCGCGTGAGTGATGACGGTCTTCGGATTGTAAAGCTCTGTCTTTGGGGACGATAATGACGGTACCCAAGGAGGAAGCCACGGCTAACTACGTGCCAGCAGCCGCGGTAATACGTAGGGTGCGAGCGTTGTCCGGAATTACTGGGCGTAAAGAGCTCGTAGGCGGTTTGTCGCGTCGTTCGTGAAATCTTGATGCTTAACATCAAGCGTGCGGGCGATACGGGCAGACTTG
+
FGGGGGGGGGGGGGGGGGGGGGGGGGGGGGGGGGGGGGGGGEGGGGFFFGGGGGGGGGGGGGGGGGGGGGGGGGGGGGGGGGGGGGGGGGDEFGGGGGGGAFFGGGGGGGGGGGGGGG9<FGFGGGGGGGGGGGGGGGGCFGGGGGGGGGGCGFFGGFGGGGGGGGGGGGGFFGG:EFGGGGGGGGGGGGGGGFEGGEDFGGGGGGGGGDECFGGCGFGD=DEFEEGGCGFGF5DEGDBDFG7:CFGCFGGGGFGF?FF4?@GFFG42:B:D:>DE9>GFF?GFFFE?B<*)
@M04650:207:000000000-C238N:1:1101:6898:17991 1:N:0:19
ACTCCTACGGGAGGCAGCAGTGGGGAATATTGCACAATGGGCGCAAGCCTGATGCAGCCATGCCGCGTGTATGAAGAAGGCCTTCGGGTTGTAAAGTACTTTCAGCGGGGAGGAAGGGAGTGAGGTTAATAACCTTATTCATTGACGTTACCCGCAGAAGAAGCACCGGCTAACTCCGTGCCAGCAGCCGCGGTAATACGGAGGGTGCAAGCGTTAATCGGAATTACTGGGCGTAAAGCGCACGCAGGCGGTCTGTCAAGTCGGATGTGAAATCCCCGGGCTCAACCTGGGAAC
+
GGGGGGGGGGGGGGGGGGGGGGGGGGGGGGGGGGGGGGGGGGGGGGFGGGGGGGGGGGGGGGGGGGGGGGGGGGGFFGCFGGGGGGGGGGDGGGGGGGGFGGGGGGDGGGGGGGGFGGGGGGGGGGGGGGGGGGGGGGGGGGFAAFGGFGGGGGGGGGGGGGGGGGGGGDGGGGGGGGGGGGGGGGGGGGGGGGGGGGGFGGGGGGGGGGGGDGGGGGGGGGEGFFCGFGFFEGGEGGBGFGFFDGGCEG39DDFFFFFFGFGC@DDFFFFFFF?F:;G3@;FFFFFF?F3:::
@M04650:207:000000000-C238N:1:1101:11234:18019 1:N:0:19
ACTCCTACGGGAGGCAGCAGTGGGGAATATTGCACAATGGGCGAAAGCCTGATGCAGCGACGCCGCGTGAGGGAAGAAGGTTTTCGGATTGTAAACCTCTGTCTTCGGGGACGATAATGACGGTACCCGAGGAGGAAGCCACGGCTAACTACGTGCCAGCAGCCGCGGTAATACGTAGGTGGCGAGCGTTGTCCGGATTTACTGGGCGTAAAGGGAGCGTAGGCGGATTTTTAAGTGGGATGTGAAATACCCGGGCTCAACCTGGGTGCTGCATTCCAAACTGGAAATCTAG
+
GGGGGGGGGGGGGGGGGGGGGGGGGGGGGGGGGGGGGGGGGGGGGGGGGGGGGGGGGGGGGGGGGGGGGGGGGGGGGGGGGGGGGGGGGGGGGGGGGGGGGGGGGGGGGGGGGGGGGGGGGGGFGGGGGGGGGGGGGGGGGGGGGGGGGGGGGGGGGGGGGGGGGGEGGGGGGGGGGFGFGGGGEGGGGGGGGGGGCEGGGGGGGGGGEGDGGGGFCDDCEDGGGGDG5FFCFGGGGGFFFD?FDCGGFFCFGGGFEFFFGFGGFGGFFFFFFFFFFFGFFA7?FFF24=FF
@M04650:207:000000000-C238N:1:1101:12458:18020 1:N:0:19
ACTCCTACGGGAGGCAGCAGTGGGGAATATTGCACAATGGGCGAAAGCCTGATGCAGCGACGCCGCGTGAGGGAAGAAGGTTTTCGGATTGTAAACCTCTGTCTTTGGGGACGAAGCAGTGACGGTACCCAAGGAGGAAGCCACGGCTAACTACGTGCCAGCACCCGCGGTAAAACGTAGGTGGCAAGCGTTGTCCGGAATTACTGGGTGTAAAGGGAGCGCAGGCGGGACGGCAAGTTGGGTGTGAAAACTATGGGCTCAACCCATAGCGTGCCTTCAAAACTGCTGTTCTTT
+
FFGGFG@AFEEFGECECFF<<CFFGGGG9FEGDDCF@FA<,,6@FB+C@,<EF<C<<F++++@:6:64:=FF,BB=<4B,9:E+,@=4BFEFGEGG?,EF8FE,C5<E7C@46FCF+>BDFE3==:>+73:+<C,DCF,3<<,<<**5@,6@FF*>F@*>,:<,>>7B**=*<,+?7=:<:<:8C02*11**:B9+1?>*88C:++02;=E7:3<+25*):<EGEC55*<EGFE<*12/*)77>)1*26>*6CG7)55>)+***8/77?F@)5;)94)9*92C;*74:A*=::)
@M04650:207:000000000-C238N:1:1101:23448:18024 1:N:0:19
[truncated: 20,420,732 more chars]
