# Supplementary material for: Captivity causes taxonomic and functional convergence of gut microbial communities in bats
Source: PeerJ. 2019 Apr 30;7:e6844. doi: 10.7717/peerj.6844 (PMC6499062; doi:10.7717/peerj.6844)
Supplement: Data S63 — Raw data of WFHa1. [file peerj-07-6844-s068.gz › ZTPSN18AB883-WFHa1_R2.fq]

@M04650:207:000000000-C238N:1:1101:14544:2234 2:N:0:19
CGACTACTCGGGTATCTAATCCTTTTTTCTCCCCATACTTTCGAGCCTCATCGTCAGTAACTGTCCAGTATGCCTCCTTCGCCACTGGTGTTCCTCCCGATATCTACGCCTTCCACCGCTACACCGGGAATTCCGCCTACCTCTCCATCACTCCAGAACAGTAGTTTTTAACGCAGTCTATGGGTTGTGCCCATAGTTTTCACATTCAACTTACCATCCCGCCTGCGCTCCCTTTACACCCATTAATTCCGGACAACGCTTGCCCCCTACGTTTTACCTCGGCTGCTTGCACGTCGTTATC
+
---AC@FFFFGDG7FEF99FFDF-CFF+CEECFC8E8EFGGG,,6@FFF,,C,C<,@F,6,<CFF8,CC9,,,5,C@FFF7@@,@E,,C,CFEDGFE=4,C+@EE,C,4+BF,A95B+@?>C9E4+++++:AEE87=C+EBDFFGG,=,,=BA,6,,36,,:,,CEDD+=,3=3+1@7;,:@,,@C**43@@,@67?EFGG>D6B:C+7CFG3+;+=>5958>@(;2?9D>3@FF3;)>:<1(7:+16@@),(.)(14944(9(*/,3(2441C:ACG)4(((,(-8<75<90:((4C0(-
@M04650:207:000000000-C238N:1:1101:11133:2357 2:N:0:19
GGACTACAGGGGTTTCTAATCCTGTTTGCTCCCCACGCTTTCGAGCCTCAACGTCAGTTATCGTCCAGTAAGCCGCCTTCGCCACTGGTGTTCCTCCTAATATCTACGCATTTCACCGCTACACTAGGAATTCCACTTACCTCTCCGACACTCTAGCTTGATAGTTTTCAAAGCAGTCCCAGGGTTGAGCCCTGGGATTTCACTTCAAACTTACCATGCCGTCTACGCTCCCTTTACACCCAGTAAATCCGGTTAACGCTTGCCCCCTACGTATTACCGCGGCTGCTGGCACGTAGTTAGC
+
-8ACCGGGGGGGFCGGGGGGGGGGGGGFGGGGGGGGGGGGGGDFGGGGGGGGGGGGGGGGGGGGGGGGGGGGGGGGGGGGGGGGGGGGGGGGGGGGGGGGGGGGGGGGG>EFGGGGGGGGGGGGGGGFFFFGGG9FFGGGGGGFGFGDBEGFFGGGGGC=FGGGFGGGGGGGGGGGGGG,,<8CCFGGGGGGGFGFF*F67@EFFGGFFGFGECFGFCGGFGF25=>BDGFBBG44=CFFED@EFCCCG;>>():>FFF14(24CFFFF1-:?EB4EFB>BB>BFF0)(28F?B<?FGBF<
@M04650:207:000000000-C238N:1:1101:20905:2369 2:N:0:19
GGACTACCGGGGTATCTAATCCTGTTTGCTCCCCACGCTTTCGAGCCTCAACGTCAGTTATCGTCCAGTAAGCCGCCTTCGCCACTGGTGTTCCTCCTAATATCTACGCATTTCACCGCTACACTAGGAATTCCACTTACCTCTCCGACACTCTAGCTTGATAGTTTTCAAAGCAGTCCCAGGGTTGAGCCCTGGGATTTCACTTCAAACTTACCATGCCGTCTACGCTCCCTTTACACCCAGTAAATCCGGATAACGCTTGCCCCCTACGTATTACCGCGGCTGCTGGCACGTAGTTAGC
+
9CCCCGGGGGGGGGGGGGGGGGGGGGGGGGGGGGGGGGGGGGGFGGEFGEFGGGGGGGGFGGGGGGGGGGFGGGGGGGGGGGGGGGGGGGGGGGGGGGGGGGGGGGGGGGGGGGGGGGGGGGFGGGGGGGGGGGGGGGGGGFGFGGGDGGGFGGEFGGGGGGGGGGGGGGGGGGFFGGCFGGGGGFEGCCGFGCFFGGG6+9FFFGFFFGG>>D*+99FD@D>BBCBEFG20=GF3+)5FC;@4DG));FEFFED46;11:0/5CFB041:(4<:BGG2(3169;?:?BG:F?.(.8FBF4
@M04650:207:000000000-C238N:1:1101:21298:2387 2:N:0:19
GGACTACAGGGGTTTCTAATCCTGTTTGCTCCCCACGCTTTCGAGCCTCAGCGTCAGTTACAGACCAGAGAGCCGCCTTCGCCACTGGTGTTCCTCCATATATCTACGCATTTCACCGCTACACATGGAATTCCACTCTCCTCTTCTGCACTCAAGTTTCCCAGTTTCCAATGACCCTCCCCGGTTGAGCCGGGGGCTTTCACATCAGACTTAAGAAACCGCCTGCGCTCGCTTTACGCCCAATAAATCCGGACAACGCTTGCCACCTACGTATTACCGCGGCTGCTGGCACGTAGTTAGC
+
9CCCCGGGGGCGFGGGGGGGGGGGGGGGGGGGGGGGEGGGGGGGGGGGGFGGGGGGGFGGGGGGGGGGGGCGGGGGGGGGGGGGGGGGFFGGGGGGGGGGGGGGGGGGGGGGGGGGGGGGGGGGGFGGGGGGFGGGGG8EGGGFGGGGGGGFGGCC;DFFGGGGGGGGGGGC?FG8EGGGGGGGGGGGGGGGGGGGGGGGGFGFFGGFFGGG<GFFFFGGFGB?FFBE6DFF?G>A?<EEEBF<GG<2FF@9?DGFGFF???G?GGBBF???DGF2FF:BFFF>9??7:=?FB:73?FFA6
@M04650:207:000000000-C238N:1:1101:16795:2483 2:N:0:19
GGACTACCCGGGTATCTAATCCTGTTTGCTCCCCATACTTTCGAGCCTCAGCGTCAGTAAATGTCCAGTAGGCCGCCTTCGCCACTGGTGTTCCTCCCGATATCTACGCATTCCACCGCTACACCGGGAATTCCGCCTACCTCTCCATCACTCAAGAACAGTAGTTTTGAACGCAGTCTATGGGTTGAGCCCATAGTTTTCACATTCAACTTACCATCCCGCCTGCGCTCCCTTTACACCCAGTAATTCCGGACAACGCTTGCCACCTACGTTTTACCGCGGCTGCTGGCACGTAGTTAGC
+
CCCCCGGGGGGGGGGGGGGGGGGGGGGGGGGGGGCFGFGGGGGGGGGGGGGGGGGGGGGGGGGGGGGGGGGGGGGGGGGGGGGGGGGGGGGGGGGGGGGGGGGGGGGGGGGGGGGGGGGGGGGGGGGGGGGGCGGGGGGGGGGFGGGGFFGDFGGG:DFGGFGGGGGGGGGGGGDGGGGGGFF@FGGEFGGFGGCGFGGGGFFAFGGFFGGGFGFFFBGGFGFFFFFFFGFF3CFCFEGGGFF@+C??FFFF0BGBG9>B::G>CFF??BFF7F:)AF091046>::5:C?F?FF?BEAF<
@M04650:207:000000000-C238N:1:1101:18422:2585 2:N:0:19
GGACTACTCGGGTATCTAATCCTGTTTGCTCCCCATACTTTCGAGCCTCAGCGTCAGTAAATGTCCAGTAGGCCGCCTTCGCCACTGGTGTTCCTCCCGATATCTACGCATTCCACCGCTACACCGGGAATTCCGCCTACCTCTCCATCACTCAAGAACAGTAGTTTTGAACGCAGTCTATGGGTTGAGCCCATAGTTTTCACATTCAACTTACCATCCCGCCTGCGCTCCCTTTACACCCAGTAATTCCGGACAACGCTTGCCACCTACGTTTTACCGCGGCTGCTGGCACGTAGTTAGC
+
CCCCCGGGGGGGGGGGGGGGGGGGGGGGGGGGGGGGGGGGGGGGGGGGGFGGGGGGGGGGGGGGGGGGGGGGGGGGGGGGGGGGGGGGGGGGGGGGGGGGGGGGGGGGGGGGGGGGGGGGGGGGGGGGGGGGGGGGGGGGGGGFGGGGGC@?FGGGGFGGGFGGGGFGGGGGFGGGGGGGGGGGGEEGFGGGGGGGGGGGGFG>9>>FCCGGFGGGFFGGDGFFFFFF0<>FFGFEFFGGGF?@>C?5FF49DEGFG6;?06G2:FF:B?FB?GF9FG(7>0(7762::5(<:B:6695>5
@M04650:207:000000000-C238N:1:1101:10055:2632 2:N:0:19
GGACTACAAGGGTTTCTAATCCTGTTTGCTCCCCACGCTTTCGAGCCTCAGTGTCAGTTACAGGCCAGAGAGCCGCTTTCGCCTCCGGTGTTCCTCCATATATCTACGCATTTCACCGCTACACATGGAATTCCACTCTCCTCTCCTGCACTCAAGTCTCCCAGTTTCCAATGCACACAATGGTTGAGCCACTGCCTTTTACATCAGACTTAAGAAACCACCTGCGCTCGCTTTACGCCCAATAAATCCGGACAACGCTTGGGACCTACGTATTACCGCGGCTTCTGGCGCGTAGTTAGCC
+
CCCCCGGGGGGEGGGGFGGGFGGGGGGGGGGGGGFGGGGGGGGFFGGGFFGGGGGGGGGGF9FGGGGGGFGGGGGGGGGGECGGEGGGGGF@FGGFGGGGGF,@;@FCFGGGFFGGFDE6B@EFFGFFGGFGGGGGGGFFGG878EFDADEFC?EFFFAFFGFFFC8EFC9D+AEF,?EDFFGEGGCFCF:C67CGGGGGGFACF8**:CCF*=<=A5,;CD:EBF=*:DB@25+*22:FG0:3*;35*:B<05*:C;<;?FFF4;23::7?2<<<:1(370((.<>>)*-2-(4<A+)).
@M04650:207:000000000-C238N:1:1101:12210:2702 2:N:0:19
GGACTACTGGGGTATCTAATCCTGTTTGCTCCCCTAGCTTTCGCACCTCAGCGTCAGTTATGGCCCAGAAGACTGCCTTCGCCATCGGTGTTCTTCCCAATATCTGCGCATTTCACCGCTACACTGGGAATTCCATCTTCCTCTACCAAACTCGAGTCTGCCAGTTCGGAATCCGGCTGGGGGTTGAGCCCTCAGATTAGAGATTCCGCTTAACAAACCGCCTACGCGCGCTTTACGCCCAATAAATCCGGATAACGCTTGCTCCCTACGTATTACCGCGGCTCCTGGCACGTAGTTCGCC
+
CCCCCGGGGGGGGGGGGGGGGGGGGGGGGGGGGGGGGGGGGGGGGGGGGGGGGGGGGGGGGGGGGGGGGGGGGGGGGGGGGGGGGGGCEGGGGGGGGGGGGGGGGGGGGGGGGGGGGGGGGGGGGGGGGGGGGGGGGGGGGGGFGGGGGGGFFGGGGGGGGGGGFGGGGGGGGG>EGGGGGGGEGEGGGGGFGGGFFGGGCFGFFGG4=*;CEGGC6@CC@D?1@>>>@GF>?FBAFFEEE?(4>*54*83:?):<>9:?F1267;7<BFB?28))<7199B6((.3.4*4*(,.3<+-43
@M04650:207:000000000-C238N:1:1101:23230:2776 2:N:0:19
GGACTACCAGGGTATCTAATCCTGTTCGCTCCCCACGCTTTCGAGCCTCAGCGTCAGTTACAGACCAGAGAGCCGCTTTCGCCACCGGTGTTCCTCCATATATCTACGCATTTCACCGCTACACATGGAATTCCACTCTCCCCTTCTGCACTCAAGTTCGACAGTTTCCAAAGCATACTATGGTTGAGCCACAGCCTTTAACTTCAGACTTATCAAACCACCTGCGCTCGCTTGACGCCCAATAAATCCGGACAACGCTCGGGACCTACGTATTACCGCGGCTGCCGGCACGTCGTTAGCC
+
CCCCCFGGGGGGGGGGGGGGGGGGGGGGGGGCFGGGGGDGGGGGGGGGGEFFGGGGGGGGGGGGGGFGGFGGGGGGGGGGGGDDGGGGCGGGGCEFGGGGGGFGGGGFGGGGGGGGGGGGGGGGFGGFFBFGGGGGGGGGGGGFGGGGG8@FGGEFEFGGGG6EDFGGGE,CFGCFC?CEEGGGGB?EFFFGGGG>DGG9>BCFFCFFE4@CEG9C8@GGFGD2(82)87>29*5=;;EFG7@EF:?CD)061=5<C9?4(4)4)::?>FFFAGBFGD6(9>>FF((-959*.,((4*348
@M04650:207:000000000-C238N:1:1101:16743:2799 2:N:0:19
GGACTACAGGGGTTTCTAATCCTGTTTGCTCCCCATACTTTCGAGCCTCAGCGTCAGTTACAGACCAGAGAGCCGCCTTCGCCACTGGTGTTCCTCCATATATCTACGCATTTCACCGCTACACATGGAATTCCACTCTCCTCTTCTGCACTCAAGTTTCCCAGTTTCCAATGACCCTCCCCGGTTGAGCCGGGGGCTTTCACATCAGACTTCAGAAACCGCCTGCGCTCGCTTTACGCCCAATACATCCGGACAACGCTGTCCACCTACTTTTTACCGCGGCTGCTGGCACGTAGTTCGC
+
ACCCCGGGGGGGGGGGGGGGGGGGGGGGGGFGGGFGCGGGGGGGGGGGGGGGGGGGGCE9F9FFGGGGFFFFGGGGGGGGGGGGG8CFGGGGGGGGGGGGGGGFGGGGGDGGGGGGGGGGGGGG,AFGGCFFGFDGFGFEGGGFGGGGGFGFGCFGF=FFFGGGGGDFFGFGFA=FGDD>C@BCFG68,DF@67?;@DCGG=F@6<C6>FGD4CC8=>FGBD@FF:9B0>6>@5>AF:CGE:??**4<D@EFBFG:4(,2(-92*38(54,))3),AC?B1(13((.3:E7<6<B<1@::2
@M04650:207:000000000-C238N:1:1101:23155:2811 2:N:0:19
GGACTACCGGGGTTTCTAATCCTGTTTGCTCCCCATACTTTCGAGCCTCAGCGTCAGTAAATGTCCAGTAGGCCGCCTTCGCCACTGGTGTTCCTCCCGATATCTACGCATTCCACCGCTACACCGGGAATTCCGCCTACCTCTCCATCACTCAAGAACAGTAGTTTTGAACGCAGTCTATGGGTTGAGCCCATAGTTTTCACATTCAACTTACCATCCCGCCTGCGCTCCCTTTACACCCAGTAATTCCGGACAACGCTTGCCACCTACGCTTTACCGCGGCTGCTGGCACGCAGTTTGC
+
CCCCCDGGGGGGGGGGGGGFGGGGGGGGGGGGGEGGFGGGGGGGGGGGGGGGGFGGFGGGGGGGGGGGGGGGGGGGGGFGGGGGGGGGG=FFGGGGGGGCGGEFGGGGGGGEFGGGGGGD@F9?FEGGEGGCCGFGCEEGGGGFFGGGGDEFGG,DCDFFGFGGFGGFFGFGGGCEGGFGGG6@DFGCCDCEF?CFF5FCGFG>=@GA?CCGEG*:8>:F2D@;;F9A>GF@FFF):?GFF08=>C7)?F67:DG(1(96:<G?GGF:253(-*45FF:906910:?D:G:F?(,233).6
@M04650:207:000000000-C238N:1:1101:18115:2811 2:N:0:19
GGACTACTGGGGTTTCTAATCCTGTTTGCTCCCCATACTTTCGAGCCTCAGCGTCAGTAAATGTCCAGTAGGCCGCCTTCGCCACTGGTGTTCCTCCCGATATCTACGCATTCCACCGCTACACCGGGAATTCCGCCTACCTCTCCATCACTCAAGAACAGTAGTTTTGAACGCAGTCTATGGGTTGAGCCCATAGTTTTCACATTCAACTTACCATCCCGCCTGCGCTCCCTTTACACCCAGTAATTCCGGACAACGCTTGCCACCTACGTTTTACCGCGGCTGCTGGCACGTAGTTAGC
+
CCCCCGGGFGGGGGGGGGGGGGGGGGGGGGGGGGGGGGGGGGGGGGGGGGGGGGGGGGGGFGGGGGGGGGGGGGDGGGGGGGGGGGGGGGGGGGGGGGGGGGGGGGGGGGGGGGGGGGGGGGGG8:FGGGGGGGGGGGGGGGFFGGGAGGGFGGGGGEFFGDFGFGGGF+ECFGC++;=EFG?CGGGGGGGGFFFGCFGFGFGFFGC:EFDGFGCF6@F<9DBFFFFF>G;?FGFFFEFGGFFFFC?EGFFF@ED?G>01::DFGGF04:BF0F?BGG<6;99>>FFF05(<<3:??F4A:
@M04650:207:000000000-C238N:1:1101:14334:2957 2:N:0:19
GGACTACCGGGGTATCTAATCCTGTTTGCTCCCCACGCTTTCGAGCCTCAGCGTCAGTTACAGACCAGAGAGCCGCCTTCGCCACTGGTGTTCCTCCATATATCTACGCATTTCACCGCTACACATGGAATTCCACTCTCCTCTTCTGCACTCAAGTTTCCCAGTTTCCAATGACCCTCCCCGGTTGAGCCGGGGGCTTTCACATCAGACTTAAGAAACCGCCTGCGCTCGCTTTACGCCCAATAAATCCGGCCAACGCTTGCCACCTACGTATTACCGCGGCTGCTGGCACGTAGTTATC
+
CCCCCGEGGGGGGGGGGGGGGGGGGGGGGGGGGGGGGGGGGGGGGGGGGGGGGGGGGGGGGGGGGGGGGGGGGGGGGGGGGGGGGGGGGGGGGGGGGGGGGGGGGGGGGGGGGGGFGGGGGGGGGGFGFFFGGGGGGFGGGGGFGGGGGFGFGGCFGFGGGGGGGGGGFGGGGGGGGGGGGGGGGGGGGGGGGGGGGGGGGFGFFGFF<FCD<FGFFFGGFGF@?F@>>D>BBG:9FFGGD6006DFFGFF2(078F6;8BFGFDGF3>>6:)<?)<>:;;BFFFFFF?C?F?3(4<F)).
@M04650:207:000000000-C238N:1:1101:15754:2977 2:N:0:19
GGACTACTGGGGTATCTAATCCTGTTTGCTCCCCACGCTTTCGAGCCTCAGCGTCAGTTACAGACCAGAGAGCCGCCTTCGCCACTGGTGTTCCTCCATATATCTACGCATTTCACCGCTACACATGGAATTCCACTCTCCTCTTCTGCACTCAAGTTTCCCAGTTTCCAATGACCCTCCCCGGTTGAGCCGGGGGCTTTCACATCAGACTTAAGAAACCGCCTGCGCTCGCTTTACGCCCACTAAATCCGGCCAACGCTTGCCACCTACGTATTACCGCGGCTGCTGGCACGTAGTTAGC
+
CCCCCGGGGGGGGGGGGGGGGGGGGGGGGGGGGGGGGGGGGGGGGGGGGGGGGGGGGGGGGGGGGGGFFGFGGGGGGGGGGGGGGGGGGGGGGGGGGGGGGGGGGGGGGGGGGGGGGGGGGEGGG8FGFGGGFGGGGGGGGGGFGGGGGGGFFGFGF,DDDFGGDFGGGGGGGGCFGGGGGGG>FFCFGGGGGGEGDGGGGFGA=6:F*8D=CFGGCDGG9DFFFFFEF5418F5<7(*:E:4(0986CFF9(094D?>:3657CF?(.(48<CB2C:26>B>0,0).4C?G14(43C4:6
@M04650:207:000000000-C238N:1:1101:18868:3063 2:N:0:19
GGACTACACGGGTTTCTAATCCTGTTTGCTCCCCACGCTTTCGAGCCTCAGCGTCAGTTACAGACCAGAGAGCCGCCTTCGCCACTGGTGTTCCTCCATATATCTACGCATTTCACCGCTACACATGGAATTCCACTCTCCTCTTCTGCACTCAAGTTTCCCAGTTTCCAATGACCCTCCCCGGTTGAGCCGGGGGCTTTCACATCAGCCTTAAGAAACCGCCTGCGCTCGCTTTACGCCCAATAAATCCGGACAACGCTTGCCACCTACGTATTACCGCGGCTGCTGGCACGTAGTTAGC
+
CCCCCGGGGGGGGGGGGGGGGGGGGGGGGGGGGGGGGGGGGGGGGGGGGGGGGGGGGGGGGGGGGGGFCGGGFGGGGGGGGGGGGGGGGGGGGGGGGGGGGGGGGGGGGGGGGGGGGGGGGGGCGGGGGGGGGGGGGGGGGGGFGGG8FGDFGGGGFGGGFGGGDEGGGGGGGEGGFGGGGGGGGGGGGGFGGEEGGGGEDAFFFGGA)*;>8FFGFFGGFG@@DFFF;C33:FFAF6EEGF((CFAAG?56:BGBF9;B0(94FGF:7:?329?AGGB;F969B<:?FG?C:2,48F4)6
@M04650:207:000000000-C238N:1:1101:20143:3075 2:N:0:19
GGACTACTAGGGTTTCTAATCCTGTTTGCTCCCCACGCTTTCGAGCCTCAGCGTCAGTTACAGACCAGAGAGCCGCCTTCGCCACTGGTGTTCCTCCATATATCTACGCATTTCACCGCTACACATGGAATTCCACTCTCCTCTTCTGCACTCAAGTTTCCCAGTTTCCAATGACCCTCCCCGGTTGAGCCGGGGGCTTTCACATCAGACTTAAGAAACCGCCTGCGCTCGCTTTACGCCCAATAAATCCGGACAACGCTTGCCCCCTACGTCTTACCGCGGCTGCTGGCACGCAGTTAGC
+
CCCCCGGGGGGGGGGGGGGGGGGGGGFGGGGGGGGGGGGGGGGGGGGGGGGGGGGGGGGGGGGDGGGGGGGGGGGGGGGGGGGGGGGGGGGGGGGGGGGGGGGFDGGGGEFCGGGGGGGDGGGGAFGGGFGGGGGGGGGGGGGFCFGGFGGFGDCFBDGGGGFGFFGGFG9C?DGGGGGGGDGGGGDGFGGGEGDGGGFGGFGAFGGAEC<+98C:13CD9)1;=FF>@D@>;C>4F?DEGF?<*2)-:4>4<BDFF>>?F6C:**4611(.,;,.<<:>B>F91:3?BG7E0(,--C2).
@M04650:207:000000000-C238N:1:1101:14152:3088 2:N:0:19
GGACTACAAGGGTATCTAATCCTGTTTGCTCCCCACGCTTTCGCGCCTCAGCGTCAGAACCGGACCAGTAAGCCGCCTTCGCCACTGGTGTTCTTGCGAATATCTACGAATTTCACCTCTACACTCGCAGTTCCACTTACCTCTTCCGGTCTCTAGCCATACAGTATCGAAGGCAATTCTGTGGTTGAGCCACAGGCTTTCACCCCCGACTTATACGGCCGCCTACGCGCCCTTTACGCCCAGTGATTCCGAGCAACGCTAGCCCCCTTCGTATTACCGCGGCTGCTGGCACGGAGTTAGC
+
CCCCCGGGGGGGGGGGGGGGGGGGGGGGGGGGGGGGGGGGGGGGGGGGGGGGGGGGGGGGGGGGGGGGGFGGGGGGGGGGGGGGGGGGGGFGGGGGGGGGGGGGGGGGDGGGGGGGGGGGGGGGAEFGCGGGGGGGGGGGGGGFFDGGGGGFGFGGGGGGGGGGGGGGG7CEGGGGGGGGGFGGGGGGGGGCFGGGG4FFFFGFFDDFFDGGFGFGFFGGFDF<@FFB9D990FFFFFGGGFF?GCBBFFF69>D?G66:,4FBGGF9(36::F?FGGFF;>>>BFFF(*(<4((4-;...
@M04650:207:000000000-C238N:1:1101:22100:3121 2:N:0:19
GGACTACAGGGGTTTCTAATCCTGTTTGCTCCCCACGCTTTCGAGCCTCAGTGTCAGTTACAGGCCAGAGAGCCGCTTTCGCCTCCGGTGTTCCTCCATATATCTACGCATTTCACCGCTACACATGGAATTCCACTCTCCTCTCCTGCACTCAAGTCTCCCAGTTTCCAATGCACACAATGGTTGAGCCACTGCCTTTTACATCAGACTTAAGAAACCACCTGCGCTCGCTTTACGCCCAATAAATCCGGACAACGCTTGGGACCTACGACTTACCCCGGCTGCTGGCACGTAGTTAGCC
+
CCCCCGGFCGGGGGGGGGGGGGGGGGGGGGGGGGGGGGGGGGGFGGGGGGGGGGGGGGGGGGGGGGGGGGGGGGGGGGGGGGGE@FGG@FGGGGGGGGDGGGGGGGGGGGGGGGGGGGGGGGGGGGGGFCFFGGGGGGFFFGGF=FGGGDFFGGEFGGGGGGGGGGFGAFGGGGGCFCE6EEFGGGFGGGGGGGGGGGGG7CCAF>FFED7@>7DFFDC4<4524>>9=<@2>A6>DDGDC7(.CC)9F:36;DG<D@1<?:*(0;1),((((;:AC*4720(312>>:*4:8(48B<<DF
@M04650:207:000000000-C238N:1:1101:23195:3294 2:N:0:19
GGACTACAAGGGTTTCTAATCCTGTTTGCTCCCCACGCTTTCGAGCCTCAGCGTCAATTACAGACCAGAGAGTCGCCTTCGCCACTGGTGTTCCTCCATATATCTACGCGTTTCACCGCTACACATGGAATTCCACTCTCCTCTTCTGCATTCAAGTTCCCCAGTTTCCAATGACCTTCCTCGGTTGAGCCGAGGGCTTTCACATCAGACTTAAGAAACCGCCTGCGCTCGCTTTACGCCCAATAAATCCGGACAACGCTTGCCACCTACGTATTACCGCGGCTGCTGGCACGTAGTTAGC
+
CCCCCGGGGGGGGGGGGGGGGGGGCECEFFFGGGGGGGGGGGCFFGGDGFGFFGGDFGGGGFGDG7EF8<<FGG@FG7@FGGGGDFGGEFGDGFGGGGGFGGGGGGFF7CF7F8FFAFECE:BFEAFGG<DFGFGGCF,F@GFFD9DFGGFFFFGF98DFGGGG>BFFGGGFGFGGGGGG8DCGGGGFGGGGGGGGGFGGFFGFFGFFBGG9;7F785?D=G@@2A@FFGFFFGFEF@EBF;D@GGFFGFEFBFGFGF9:?FGFGGFF?FB?DF2:CF8;B669B127>G<FB(:?1C<B-
@M04650:207:000000000-C238N:1:1101:17451:3322 2:N:0:19
GGACTACCGGGGTATCTAATCCTGTTTGCTCCCCACGCTTTCGAGCCTCAGTGTCAGTTACAGGCCAGAGAGCCGCTTTCGCCACCGGTGTTCCTCCATATATCTACGCATTTCACCGCTACACATGGAATTCCACTCTCCTCTCCTGCACTCAAGTCTACCAGTTTCCAATGCATACAATGGTTGAGCCACTGCCTTTTACACCAGACTTAATAAACCACCTGCGCTCGCTTTACGCCCACTAAATCCGGACAACGCTCGGGACCTACGTATTACCGCGGCTGCTGGCACGTAGTTAGCC
+
CCCCCGGFGGGGGGGGGGGGGGGGGGGGGGGGGGGGGGGGGGGGGGGGGGEGGGGGGGGGGGGGGGGGGGGGGGCGFGGGGGGGGGGGGGFGGGGGGGGGGGFGGGGGGEGGFFGGGGGGGGFGDGGGGGGDGGGGGGGGGFGFGGGGCGGFGFGGGFGFGGGGGGGFGFGGGGGGGGGGGGGGGEGFCFGEACGGGGFGGABAFGFFC7;DEFGF>BC?);@7:>@;2)29BFFE>0BFG((38D?<CEBD@EGFD>1(,7C9DE0<:?F?2F2-</4(7>BF?200<6.1(:?F<+-).
@M04650:207:000000000-C238N:1:1101:25115:3363 2:N:0:19
GGACTACAGGGGTTTCTAATCCTGTTTGCTCCCCACGCTTTCGAGCCTCAGTGTCAGTTACAGGCCAGAGAGCCGCTTTCGCCACCGGTGTTCCTCCATATATCTACGCATTTCACCGCTACACATGGAATTCCACTCTCCTCTCCTGCACTCAAGTCTACCAGTTTCCAATGCATACAATGGTTGAGCCACTGCCTTTTACACCAGACTTAATAAACCACCTGCGCTCGCTTTACGCCCAATAAATCCGGAAAACGCTCGGGACCTACGTATTACCCGGGCGGCGGGCACGTAGTTAACC
+
CCCCCGGGGGGGGGGGGGGGGGGGGGGGGGGGGGGGGGGGGGGGGGGGFFGGGGGGGGGGGGGGGGGGFGGGGDGGFGGGGGGGGGGGGGGGGGAFGEFFFGGGGGGGGGGGGGGGEGGGGGGGGGGGGFGGGGGGGGGGGGGFGGGGGGGFG8DFCFGGGFGGFFGGGGGGGGGGGGGGGG8FF>D@?B7CCCFFGGGGFFGFFGGFFGGGCGGGFF8CDCD273::5C@DFC6>?5*=F1;3>7.9;>B6(2;;30,:69D>GA12??FF4<))3*(((-((,(-(45278(.-6+)).
@M04650:207:000000000-C238N:1:1101:11945:3390 2:N:0:19
GGACTACAGGGGTTTCTAATCCTGTTTGCTCCCCACGCTTTCGCACCTGAGCGTCAGTCTTTGTCCAGGGGGCCGCCTTCGCCACCGGTATTCCTCCTGATATCTACGCATTTCACCGCTACACCTGGAATTCTACCCCCCTCTACAAGACTCCAGCCTGCCAGTTTCGACAGCAGTTCCCAGGTTGAGCCCGGGGATTTCACATCCGACTTGACCGACCGCCTGCGTGCGCTTTACGCCCAGTAATTCCGAATAACGCTTGCCCCCTCCGTATTACCGCGGCTGCTGGCCCGGCGTTAGC
+
CCCCCGGCEFGGFGGGGGGGGGGGGGGGFGGGGGGGEGGGGGG;FGGF=C@FFGGGGGFF9FFEFGGG8F7FEEGGGGGGGGGGGFGGG:FFGGCFF,BFC,@FGFFGGGGCEGFGGGGGCGFGG8FD8,CFG9DFFD8FG6>5@D9E,CEFF?DCGCF6DF6CGFGGE@**3::CC+<CF7DEGGGGGGGGGDGGCCFCFFGA@CDA@GGG8*;*)(19><>F(<>81C0;(:5:B?GGEF0(:*5<7@F((09<7:91:<F(9C961?6,(04<F7:;>9>06:?B?C(:99(2-:(36
@M04650:207:000000000-C238N:1:1101:23601:3396 2:N:0:19
GGACTACTCGGGTTTCTAATCCTGTTTGCTCCCCACGCTTTCGAGCCTCAGCGTCAGTTACAGACCAGAGAGCCGCCTTCGCCACTGGTGTTCCTCCATATATCTACGCATTTCACCGCTACACATGGAATTCCACTCTCCTCTTCTGCACTCAAGTTTCCCAGTTTCCAATGACCCTCCCCGGTTGAGCCGGGGGCTTTCACATCAGACTTAAGAAACCGCCTGCGCTCGCTTTACGCCCAATAAATCCGGACAACGCTTGCCACCTACGTATTACCGCGGCTGCTGGCACGTAGTTAGC
+
CCCCCGGGGGGGGGGGGGGGGGGGGGGGGGGGGGGGGGGGGGGGGGGGGGGGGGGGGGGGGGGGGGGGGGGGGGGGGGGGGGGGGGGGGGGGGGGGGGGGGGGGGGGGGGGGGGGGGGGGGGGGGGGGGEFGGGGGGGGGGGGFGGGGGGGFGGGGFGFGGGGFFGGGGGFGGGGGGGGGGGGGGGGGGGGGGGGGGGGGGFGFFGG4>FDG=GGCFFGGFG@D@AF>0C;B<GFBFBGCGFBFGFA9GFFFFFGFG>FB?6FFGG????BFBG?DGG?FF9>>BFF?:E:F?18:2CAB9
@M04650:207:000000000-C238N:1:1101:15309:3406 2:N:0:19
GGACTACTGGGGTATCTAATCCTGTTTGCTCCCCACGCTTTCGAGCCTCAGTGTCAGTTACAGGCCAGAGAGCCGCTTTCGCCACCGGTGTTCCTCCATATATCTACGCATTTCACCGCTACACATGGAATTCCACTCTCCTCTCCTGCACTCAAGTCTACCAGTTTCCAATGCATACAATGGTTGAGCCACTGCCTTTTACACCAGACTTAATAAACCACCTGCGCTCGCTTTACGCCCAATAAATCCGGACAACGCTCGGGACCTACGTATTACCGCGGCTGCTGGCCCGTAGTTAGCC
+
CCCCCGGGGGGGGGGGGGGGGGGGGGGGGGGGGGGGGGGGGGGGGGGGGGGGGGGGGGGGGGGGGGGGGGGGGGGGGGGGCGGGGGGGGGGGGGFGGGGGGGGGGGGGGGGGGGGGGGGGGGGGGGGGGGGGGGGGGGGGGGGFGGGGGGGFGGGGGGGGGGGGFFGGGGFFGGGGFGGGGGGGGGGGGFGGDGGGGGGGGFGF?>C6>G=F@DGGFFF7=DDB@A@ADG@FFGFFDFEGG?FECFFF6B=;>F<;D9?;F9C>GC74::1):FA<013912(42?:.2:8=39?B9+)52
@M04650:207:000000000-C238N:1:1101:25445:3481 2:N:0:19
GGACTACTCGGGTTTCTAATCCTGTTTGCTCCCCACGCTTTCGAGCCTCAGCGTCAGTTACAGACCAGAGAGCCGCCTTCGCCACTGGTGTTCCTCCATATATCTACGCATTTCACCGCTACACATGGAATTCCACTCTCCTCTTCTGCACTCAAGTTTCCCAGTTTCCAATGACCCTCCCCGGTTGAGCCGGGGGCTTTCACATCAGACTTAAGAAACCGCCTGCGCTCGCTTTCCGCCCAATAAATCCGGACAACGCTTGCCACCTACGTCTTACCGCGGCTGTTGGCACGTAGTTAGC
+
CCCCCGGGGGGGGGGGGGGGGGGGGGGGGGGGGGGGGGGGGGGGGGGGGFGGGGGGGGCGCDFGGGG@FF?@EGGGGGGGGGGGGGGGGGGGGGGGGGDFGEFGFGGGGGGGGDFFGGGGGGGGC:FFFFCFGGGGGGGGGGGFGGGGGGGFGGGGGG,=DFFDDFFGGGGFFFGGGFGEGGDCFGGFGGGGCECEDGGGG+,+1;FFBFGG=C++1:9DB3@;@A;33/(18:@)1(8CC<60*:4<DF>>:DGF419:16<(*+48::1.(24:E4(((-4,,(,-46)<8:?((34<5
@M04650:207:000000000-C238N:1:1101:23381:3515 2:N:0:19
GGACTACTCGGGTTTCTAATCCTGTTTGCTCCCCACGCTTTCGCACCTGAGCGTCAGTCTTTGTCCAGGGGGCCGCCTTCGCCACCGGTATTCCTCCAGATCTCTACGCATTTCACCGCTACACCTGGAATTCTACCCCCCTCTACAAGACTCCAGCCTGCCAGTTTCGAATGCAGTTCCCAGGTTGAGCCCGGGGATTTCACATCCGACTTGCAAGACCGCCTGCGTGCGCTTTACGCCCAGTAAATCCGGACAACGCTCGCCACCTACGTATTACCGCGGCTGCTGGCACGTAGTTAGC
+
CCCCCGGGGGGGGEGGGGGGGGGGGGGGGGGGGGGGGGGGGFGGGGGGFGGGGGGGGGGGGGGGGGGGGGGGGGGGGGGGGGGGGGGGGGGGGGGGGFFGGGGGGGGGGGGGGGGGGGGGEGGGGGGGFGGGGGGGGGGGGGGF9EAE@EGFGCGGGGGGGFGGGG7DEC>FFFGGG8FGGAFGFG>DGGGGGEGGCDFGF=FAFGGFFGGGE+*+0:FC9G>FFFBFBG6B>GFBFFGGG??FGD4<FF3>?FGFGFF:B6D1*:61>0(4<C>>GFFF96969?BF?E:FB?::?74<<
@M04650:207:000000000-C238N:1:1101:8136:3590 2:N:0:19
GGACTACAGGGGTTTCTAATCCTGTTTGCTCCCCACGCTTTCGCACCTGAGCGTCAGTCTTTGTCCAGGGGGCCGCCTTCGCCACCGGTATTCCTCCAGATCTCTACGCTTTTCACCGCTACACCTGGAATTCTACCCCCCTCTGCAAGACTCCAGCCTGCCAGTTTCGAATGCAGTTCCCAGGTTGAGCACGGGGATTTCACATCCGACTTGACAGACCGCCTGCGTGCGCTTTACGCCAAGTAATTCCGATTAACGCTTGCACCCTCCGACTTCCCGCGGCGGCTGGCACGGAGTTAGC
+
<B-@CGGGDEFEG7@FFFFGGGGGGGGGGGG@EGGGGG7FFGEE7@FGGFFEG@FCE<@FDGGGEF,CC,@FF@FGGGD9A=?CFGGD@FGGA9,A=FEFC8>FAFCFDF7AE,9EECEGGGGGGDGGG8?FFGGGC,=@ECC5,8;,,@,<6,8DFG,DF,@CC=CFGFG,;A@@E8C:,72*><CC1D,=5C5EGDG988;B@CC5<D3:.;6+*3C*.C9?2<;>0>0(-:0)9:E:/((.2:64:*)(4)947(41(39)7*3:662((*()39169>6(49,9(1(3(((-,2))-
@M04650:207:000000000-C238N:1:1101:23045:3643 2:N:0:19
GGACTACTGGGGTTTCTAATCCTGTTCGCTCCCCACGCTTTCGAGCCTCAGCGTCAGTTACAGTCCAGAGAGTCGCCTTCGCCACTGGTGTTCTTCCTAATATCTACGCATTTCACCGCTACACCAGGAATTCCACTCTCCTCTCCTGCACTCTAGATCCCCAGTTTGCAATGCAGCACCCAGGTTGAGCCCGGTTATTTCACACCCCACTTAAAACTCCGCCTACGCCCCCTTTACGCCCCGTAAATCCGGACAACGCTCGCTCCCTACGTATTACCGCGGCTGCCTGCACGTAGTTAGC
+
C<@CCFG@@FGGG+CGGGGGGGGGGGCGGGCGGGGGGGGGGGG6E@FGGG?FGGGGG6CFF<FFGGFGG,C@<FGCGG7ADGG:FDFGGGGGG9DFGG9?F,@FFGFGGGGGGGGGGGGGGGGG==FEFBFGFG9FGGGGG8DFGF9EF8EFG9ADDF,>DD8>FGGA,8,66DG,A+=FC+@DFF68CFGCEC*10CFGG>;+*;C>4?F?E77C*)<?2?=D=F2)(2(.:==7F0EF@(6?GD14FFB9(7C?F>F1,4D(*:<<<::?BG>2C>(49(4>3(()5=0C0:(,83446
@M04650:207:000000000-C238N:1:1101:23231:3656 2:N:0:19
GGACTACCGGGGTTTCTAATCCTGTTTGCTCCCCATACTTTCGAGCCTCAGCGTCAGTTGATGCCCAGTAGGCCGCCTTCGCCACTGGTGTTCCTCCCGATATCTACGCATTCCACCGCTACACCGGGAATTCCGCCTACCTCTACATCACTCAAGAACGCCAGTTTTGAACGCAGTCTATGGGTTGAGCCCATAGTTTTCACATTCAACTTGGCATTCCGCCTGCGCTCCCTTTACACCCAGTAATTCCGGACAACGCTTGCCACCTACGTTTTACCGCGGCTGCTGGCACGTAGTTAGC
+
CCCCCGGGGGGGGGGGGGGGGGFFGGGGGGGGGGGGGGGGGGGGGGGGGGGGGGGGGGGGGGGGGGGGGGGGGGGGGGGGGGGGGGGGGGGGGGGGGGGGGGGGGGGGGGGGGGGGGGGGGGGGGGGGCEFGGGGGGGDGGGGFGGFCGGGFGFGG,=FGGGGGGGGGFGGGGGDGGGGGGGGGGGGGGGGGGGC?+=EGGFGFFGC=8FGGED4*/;FFF37@FFBBFG@FFFFEFEEFGFF?GCDFGFF>?BGFG>BFFFG?:CF:2:?::C?ACD1>BFB90(4>:C09(.:(3C)..
@M04650:207:000000000-C238N:1:1101:19009:3703 2:N:0:19
GGACTACCAGGGTTTCTAATCCTGTTTGCTCCCCACACTTTCGAGCCTCAGCGTCAGTTAATGTCCAGCAGGCCGCCTTCGCCACTGGTGTTCCTCCCGATATCTACGCATTCCACCGCTACACCGGGAATTCCGCCTGCCTCTCCATCACTCAAGAACAATAGTTTTGAACGCACGCTATGGGTTAAGCCCATAGATTTCACGCCCAACTTATCATCCCGCCTGCGCTCCCTTTACACCCAGTAATTCCGGACAACGCTTGCCACCTACGTTTTACCGCGGCTGCTGGCACGTAGTTAGC
+
CCCCCGGGGGGGGGGGGGGGGGGGGGGGGGGGGGGGGGGGGGGGGGGGGGGGGGGGGGGGGGGGGGGGGGGGGGGGGGGGGGGGGGGGGGGGGGGGGGGGGGGGGGGGGGGGGGGGGGGGGGGGGGGGGGGGGGGGGGGGGGGFGGGGGGGFGGGGAFFGGGGGGGGG?EGGGGGGGGGGGGGGGGGGGGFFGGGGGGGFGFGFFGGFFGGGFGGGFFFGDG@F?F>EFGFF@FFEFFGGC;??G>AFGFF>FEG:FFFBFBGFDG?34227<FB)A>:;BF991<?FBG0C:<BF0<44A
@M04650:207:000000000-C238N:1:1101:7099:3713 2:N:0:19
GGACTACCAGGGTTTCTAATCCTGTTTGCTCCCCACGCTTTCGAGCCTCAGTGTCAGTTACAGGCCAGAGAGCCGCTTTCGCCACCGGTGTTCCTCCATATATCTACGCATTTCACCGCTACACATGGAATTCCACTCTCCTCTCCTGCACTCAAGTCTACCAGTTTCCAATGCATACAATGGTTGAGCCACTGCCTTTTACACCAGACTTCATAAACCCCCTGCGCGCGCTTTACGCCCAATAAATCCGGACAACGCTCGGGACCTACGTATTACCGCGGCTGCTGGCACGTAGTTAGCC
+
CCCCCFGGFGGGGGGGGGGGGGGGGGGGGGGGGGGGGGGGGGGGGGGGGFGGGGGGGGGGGGGGGGGGFGG7FGDEEFGGGGCGCFGG7FGGGFDGFFGFGGGGGGGGGGGGGCCGGGGGGGGG@DEEGFFGGGGGGGGGGGGFGBGFCFGFGG8EFEDFGD,?EFGC,C;FFGGGDCFFGGGGDFGGGGDFFFGGGFGGGFCFA@5CC5++;B7E6@<*0@A4@A2/5C>B0==E><EDC0(;CGFF*5;7>EG?D91:>>71CGF,5:<<4CAFCC014669::B?F=2::(((6<-43
@M04650:207:000000000-C238N:1:1101:22244:3750 2:N:0:19
GGACTACCGGGGTTTCTAATCCTGTTTGCTCCCCACGCTTTCGAGCCTCAGCGTCAGTTACAGACCAGAGAGCCGCCTTCGCCACTGGTGTTCCTCCATATATCTACGCATTTCACCGCTACACATGGAATTCCACTCTCCTCTTCTGCACTCAAGTTTCCCAGTTTCCAATGACCCTCCCCGGTTGAGCCGGGGGCTTTCACATCAGACTTAAGAAACCGCCTGCGCTCGCTTTACGCCCAATAAATCCGGACAACGCTTGCCACCTACGTATTACCGCGGCTGCTGGCACGTAGTTAGC
+
CCCCCGGGGGGGGGGGGGGGGGGEGGGGGGGGGGGGEGGGGGGGGGGGGGGGGGGGGGGGGGGGGGGGGGGGGGGGGGGGGGGGGGGGGGGGGGCFGGGGGGGGGGGGGGGGGGGGGGGGDFGGGGGGGGGGGGGGGGGGGGGFGGGGGGGFGGGEFEGGGGGGFGGGCGGGGGGGGFGGGGGGGGCCGFGGE5>GGDGECFGFFGCA@FGC>FDCA@GG>D;1(;:E0C>B?GF>=1EGG?F?GGFFGFFBF@5:F9>B:?C?>F?77?<2>E?:C741(-49(83)(:(<?1<06CAF4
@M04650:207:000000000-C238N:1:1101:7284:3754 2:N:0:19
GGACTACCCGGGTTTCTAATCCTGTTTGCTCCCCACGCTTTCGAGCCTCAGCGTCAGTTACAGTCCAGAGAGTCGCCTTCGCCACTGGTGTTCTTCCTAATCTCTACGCATTTCACCGCTACACTAGGAATTCCACTCTCCCCTCCTGCACTCTAGATTTCCAGTTTGGAATGCAGCACCCAGGTTGAGCCCGGGTATTTCACATCCCACTTAAAAATCCGCCTACGCTCCCTTTACGCCCAGTAATTCCGATTAACGCTTGCCCCCTCCGTATTACCGCGGCTGCTGGCACGGAGTTAGC
+
CCCCCGGGGGGGGGGGGFGGGGGGGGGGGGGGGGGGGGGGGGGGGGGGGGGGGGGGGGGGGGGGGGGGFGGGGGFGGGGGGGGGGGGGGGGGGGGGGGGGGGGGF9FFGEGGGGGGGGGGGGGGGGCGGFGGGGGGGGGGGDEFGGGGGGGFGGGGGGGFGFAFGGGGGGFGGGFGGGGCGGGGGGGGGGGGGGGGGGGFCAF6EFG5EGGDE8FGFFGG2F@@DFFB9DFFFGF9FFGGG((6@F?6DF61135?GD;0<BF(2A922:02(A?<CG:1,9>F;?FFBG?C?>B>FF<<6
@M04650:207:000000000-C238N:1:1101:18740:3754 2:N:0:19
GGACTACCGGGGTTTCTAATCCTGTTTGCTCCCCACGCTTTCGAGCCTCAGTGTCAGTTACAGGCCAGAGAGCCGCTTTCGCCACCGGTGTTCCTCCATATATCTACGCATTTCACCGCTACACATGGAATTCCACTCTCCTCTCCTGCACTCAAGTCTACCAGTTTCCAATGCATACAATGGTTGAGCCACTGCCTTTTACACCAGACTTAATAAAACACCTGCGCTCGCTTTACGCCCAATAAATCCGGACAACGCTCGGGACCTACGTATTACCGCGGCTGCCTGCACGTAGTTAGCC
+
CCCCCGGGGGGGGGGGGGGGGGGGGGGGGGGGGGEGGGGGGGGGGGGFGGGEFGGGGGGGGEGFGGGGGGGGGGGGC@FGGGGGGGGGGGEGFGGGGGGGGGGGGGGGGGGGGGGGFEGGGGGGGEGGGGGGAFFGGGGGGGGFGFGGGGGF8DGGFGGGGFGG>EFGDFGGCGGGDFFFFCGFFCDF?FEFDFGFFFGGGADFC9;;CCC+A9CGF*<75D))-22//9:@=EFFD;ECC<8@G=3<FBF?13C@D0(499C(7E03>1(5:+))2*472103(()..*4:..,-)+))4
@M04650:207:000000000-C238N:1:1101:8527:3780 2:N:0:19
GGACTACTCGGGTTTCTAATCCTGTTCGCTACCCACGCTTTCGAGCCTCAGTGTCAGTTACAGACCAGAGAGCCGCTTTCGCCACTGGTGTTCCTCCATATCTCTCCGCATTTCACCGCTACACATGGAATTCCACTCTCCTCTTCTGCACTCAAGTTTCCCAGTTTCCAATGACCCTCCCCGGTTGAGCCGGGGGCTTTCACATCAGACTTAAGAAACCGCCTGCGCTCGCTTTACGCCCAATAAATCCGGACAACGCTTGCCACCTACGTATTCCCGCGGCTGCTGGCACGTCGTTAGC
+
CCCCCGAFFGE7FGDGGGGFCGFGGGGDGEGGGFFCEFGGGGEFGGG:FCFFFFGFFGGG<FGGGGGGFGFFGFFGFCFFGGGDGCFFGGCFGGGGCEEG<,9FD,C:BFGGGG9EFC+=BCFFG:FDFFFFDFGF,@AFG8E?A;9;F88<DG,@7EDDDF=DAEDGEFFGFF8EF6?C6FCEE+@DFDCC7:>>4DGFFFGA:8FA@FCGFCCCA@FF3D6;;FFF1D@@BG>2*-;CE(:,*:<4:?E6<FGBG>>3??:?C+4(8?:2)2()391(32(--(.4:E79(.,-(*28>
@M04650:207:000000000-C238N:1:1101:25099:3786 2:N:0:19
GGACTACAGGGGTATCTAATCCTGTTTGCTCCCCACGCTTTCGAGCCTCAGTGTCAGTTACAGGCCAGAGAGCCGCTTTCGCCACCGGTGTTCCTCCATCTATCTACGCATTTCACCGCTACACATGGAATTCCACTCTCCTCTCCTGCACTCAAGTCTACCAGTTTCCAATGCATACAATGGTTGAGCCACTGCCTTTTAAACCAGACTTAATAACCCACCTGCGCTCGCTTTCCGCCCAATAAATCCGGACAACGCTCGGGACCTACGTCTTACCTCGCCGACTGGCACGTATTTAGCC
+
@BCCCGG<E<;FFFFA<FG9FFFGGFFGGGFF,@CCEGFCGGFDE@FG8C<ECGFAF,CFG,C8FGCF8EEFFCCG7,:E7,,CFGE@+:,B<<DFE8?AFFFEED9DFEE:,A9?F@+6@@=FDEE8F<A?FGGD;CCFG?E9FFGGGFE5=>8FGFGF8D,=CFCGGGGG?,=D:FGGGF,C>+6@FF@7,9CCFDFC+*3;A77*)2++3529*0@C=C@)<>A5(9(69C+.89**<(3):156<8369BD37(/(-()(58,2,(,,.*6600.(((((-4341*2*(()..+.58
@M04650:207:000000000-C238N:1:1101:21415:3809 2:N:0:19
GGACTACTAGGGTATCTAATCCTGTTTGCTCCCCACGCTTTCGAGCCTCAGTGTCAGTTACAGGCCAGAGAGCCGCTTTCGCCACCGGTGTTCCTCCATATATCTACGCATTTCACCGCTACACATGGAATTCCACTCTCCTCTCCTGCACTCAAGTCTACCAGTTTCCAATGCATACAATGGTTGAGCCACTGCCTTTTACACCAGACTTAATAAACCACCTGCGCTCGCTTTACGCCCAATAAATCCGGACAACGCTCGGGACCTACGTATTACCCCGGCTGCTGGCCCGTATTTAGCC
+
CCCCCGGGGGGGGGGGGGGGGGGGGGGGGGGGGGGGGGGGGGGGGGGGGDGGGGGGGGGGGGFGGGGGGGGGGGGGG7FGGGGGGGGGGGGGGGFGGGGGGGGGGGGFGGGGGGGGGGGGGGGGGGGGGGGGGGGGG8@FGGGFGGGGGGGFGG8D;9EFFGFGAFGGGGGGGGGGGGGFGGGGGG8DGGGFGGGGFGGGGFCFF?FF=C9:CG7CCFGGFGFF@BF4>DBDBFFEFFCEGBF3:FEFGFFDFE<().((.49;GGFD??B>A?4>E7((,0(7:>D04*(1,4(()0).5
@M04650:207:000000000-C238N:1:1101:7122:3819 2:N:0:19
GGACTACTGGGGTTTCTAATCCTGTTTGCTCCCCACGCTTTCGAGCCTCAGCGTCAGTTACAGACCAGAGAGCCGCCTTCGCCACTGGTGTTCCTCCATATATCTACGCATTTCACCGCTACACATGGAATTCCACTCTCCTCTTCTGCACTCAAGTTTCCCAGTTTCCAATGACCCTCCCCGGTTGAGCCGGGGGCTTTCACATCAGACTTAAGAAACCGCCTGCGCTCGCTTTACGCCCAATAAATCCGGACAACGCTTGCCACCTACGTATTACCGCGGCTGCTGGCACGTAGTTAGC
+
CCCCCGGGGGGGGGGGGGGGGGGGGGGGGGGGGGGGGGGGGGGFFGGGGGGGGGGGGGGGGGGGGGGGGGGGGGGGGGGGGGGGGGGGGGGGGGGGGGGGGGFGGGFGGGGGGFAFFGGCGGGGGGGGGGGGGGGGGGGGGGGFGGGGGGGFGCGFFGGCDGEEA>:FFFGGGGGGGGGGGGGGGGGGGGGGGGGGCGGGGFGFFGCFEGGF<GGGF;FFFG@6@FFBBG0(,*)4@BEEC:::<FAAF@EB0BG?D>>?FFFFGG<<FFFFFF?FFG?02>>F10:)4C(+24:?8F99)
@M04650:207:000000000-C238N:1:1101:13602:3840 2:N:0:19
GACTACTCGGGTTTCTAATCCTGTTTGCTCCCCACGCTTTCGAGCCTCAGCGTCAGGTACAGACCAGAGAGCCGCCTTCGCCACTGGTGTTCCTCCATATATCTACGCATTTCACCGCTACACATGGAATTCCACTCTCCTCTTCTGCACTCAAGTTTCCCAGTTTCCAATGACCCTCCCCGGTTGAGCCGGGGGCTTTCACATCAGACTTAAGAAACCGCCTGCGCTCGCTTTACGCCCAATAAATCCGGACAACGCTTGCCACCTACGTATTACCGCGGCGGCTGGCACGGATGTAGCC
+
CCCCCGFGGGGDFFGGGGGFGGGGGGGGGGFGGFECCFGGGG8CFCGGGGGGGGGG,FEFFGGGGGGGGGGGGGGGG7FGGGEGGGDFFFFGGEGGFGGGGGDEFACCCBCFFGGFGGGCGFGGGDCDFBFCGGG9DFGGFFF?FEDFFFEF8DF@FGGFFGGGG;A9;@,8BFFC8DGG8+BCEE6,2DEGGDGCGFGCCC?6AGDFFG>C4+:CFFGDFG1=FA6>;:9?1**65:EGGFBB77)69BD?;>FBC9202:GFDC040<B<A+4<992941((-491<*5*(-((.2).)
@M04650:207:000000000-C238N:1:1101:20513:3940 2:N:0:19
GGACTACACGGGTTTCTAATCCTGTTTGCTCCCCACGCTTTCGAGCCTCAACGTCAGTTATCGTCCAGTAAGCCGCCTTCGCCACTGGTGTTCCTCCTAATATCTACGCATTTCACCGCTACACTAGGAATTCCACTTACCTCTCCGACACTCTAGCTTGATAGTTTTCAAAGCAGTCCCAGGGTTGAGCCCTGGGATTTCACTTCAAACTTACCATGCCGTCTACGCTCCCTTTACACCCAGTAAATCCGGATAACGCTTGCCCCCTACGTATTACCGCGACTGCTGGCACGTAGTTAGC
+
CCCCCGGGFGGGGEEGGGGGGGGGFGGGGGFGGCFGGGDFFGGFGGC@FFCFGGGCGGGGEFFFGGGGGGGGGGGGGDGGGGGGGGGGGGEFG<EGGGGGFFFFGGGGGGGGFGGFGGGGGGGGDEGGGGCFGGGGGFDGFGGBEEEEFGGFGFGGGFFGGGGGD,@EGFFFFFFGFGGGFDFEFCC?7CFGGGGGGGG,?9DAFGFA7CGF:7CGFEFGFGFBBF=265>=BGFCFEE:FFF@G7CEGFD93>DEF?B602C:F5>9?:12)3.<C:?BF(4(-442:7:643,,(<4-.
@M04650:207:000000000-C238N:1:1101:21577:3943 2:N:0:19
GGACTACAAGGGTATCTAATCCTGTTTGCTCCCCATACTTTCGAGCCTCAGCGTCAGTTGATGCCCAGTAGGCCGCCTTCGCCACTGGTGTTCCTCCCGATATCTACGCATTCCACCGCTACACCGGGAATTCCGCCTACCTCTACATCACTCAAGAACGCCAGTTTTGAACGCAGTCTATGGGTTGAGCCCATAGTTTTCACATTCAACTTGGCATTCCGCCTGCGCTCCCTTTACACCCAGTAATTCCGGACAACGCTTGCCACCTACGTTTTACCGCGGCTGCTGGCACGTAGTTAGC
+
CCCCCGGGGGGGGGGGGGGGGGGGGGGGGGGGGGGGGGGGGGGGGGGGGGGGGGGGGGGGGGGGGGGGGGGGGGGGGGGGGGGGGGGGGGGGGGGGGGGGGGGGGGGGGGGGGGGGGGGCGGGGGGGGGGGGGGGGGGGGGGGFGGGGFGGFGGGFGGGGGGGGEFGGGGGFGGGGGGGFFGGGGGGGGGGG,C?F=CGGGFGFFCFFEGGF4DFGFFGG:4>>2F@31D;D@GFEFCGGG<;@G7<EGA;1;BGFG>BB??GBCG?:BFFF?GFFGGFFBBB;B6),.54EFF?::F<A:
@M04650:207:000000000-C238N:1:1101:21359:4004 2:N:0:19
GGACTACTGGGGTTTCTAATCCTGTTTGCTCCCCACGCTTTCGCACCTGAGCGTCAGTCTTTGTCCAGGGGGCCGCCTTCGCCACCGGTATTCCTCCAGATCTCTACGCATTTCACCGCTACACCTGGAATTCTACCCCCCTCTACAAGACTCCAGCCTGCCAGTTTCGAATGCAGTTCCCAGGTTGAGCCCGGGGATTTCACATCCGACTTGACAGACCGCCTGCGTGCGCTTTACGCCCAGTAATTCCGATTAACGCTTGCACCCTCCGTATTACCGCGGCTGCTGGCACGTAGTTAGC
+
CCCCCGGGGGGGFGGGGGGGGGGGGGGGGGGGGGGGGGGGGGGGGGGGGGGGGGGGGGGGGFGGGGGGGGGGGFGGGGGGGGECGGGGGDGGGGGGGGGGGGGGGGGGGGGDFGGGGCGGGGGGGGGFDGGGGGGGGGGGGDGFGGGGFGGFGFGGGGGGGFF?FGGGGCFG9CFGFGGGGGGGGGGFGGGDEEGEDDFFGACA79CEFGGGECFGA;FC@G>26F>>0CBB6C>AF?GGG<:?CD>428?0()*<C:>F::G?DC?<?:>F0;:4C78>FBB9>().85<G<(4:B7:26
@M04650:207:000000000-C238N:1:1101:21837:4044 2:N:0:19
GGACTACCGGGGTATCTAATCCTGTTTGCTCCCCATACTTTCGAGCCTCAGCGTCAGTTGATGCCCAGTAGGCCGCCTTCGCCACTGGTGTTCCTCCCGATATCTACGCATTCCACCGCTACACCGGGAATTCCGCCTACCTCTCCATCACTCAAGAACAGTAGTTTTGAACGCAGTCTATGGGTTGAGCCCATAGATTTCACATTCAACTTACCATCCCGCCTGCGCGCCCGTTACACCCAGTAATTCCGGACAACGCTTGCAACCGACGTTTTACCGAGGCTGCTGGCACGTAGGGAGC
+
<BCCCFF<FGGGCC@F,EEFGFGGGG9FA,CEF7<EEGGFFEFGGGGGGGGGCGF,BE<EA,CFGFGGC@FF@FFEEGEGFDCEGGE<E@E=9FE<?@+BCGEAF=<FFGDE9EFG@@CDGGGG8FFFGC<CFG8:C>>=ED331>=,D?9?A=BC@=D63:@C@;;;DEGGC<@C@FBE7F,4@*>FF7F55,:C+5,>=9BA+=CFEG7+7:*C8==G9DB0=A;>().2(=A?5AFCGF:2CGA2:7?>()),/(4((,*)*+4(-133(A,6+*2(222316??>E(<:.4((*,8(
@M04650:207:000000000-C238N:1:1101:9768:4075 2:N:0:19
GGACTACCGGGGTATCTAATCCTGTTCGCTCCCCACGCTTTCGAGCCTCAGCGTCAGTTACAGTCCAGAGAGTCGCCTTCGCCACTGGTGTTCTTCCTAATCTCTACGCATTTCACCGCTACACATGGAATTCCACTCTCCTCTTCTGCACTCAAGTTTCCCAGTTTCCAATGACCCTCCCCGGTTGAGCCGGGGGCTTTCACATCAGACTTAAGAAACCGCCTGCGCTCGCTTTACGCCCAATAAATCCGGACAACGCTTGCCACCTACGTATTACCGCGGCTGCTGGCACGTCGTTAGC
+
CCCCCGGGGGGGGGGGGGGGGGGGGGFGGGGGGGGGGGGGGGGDGGGGGGGGGGGGGGGGGFFEFGFGGGGEFGGGGGDGCEGGGGGGGGGGGGGGGF<FG9EGGGGGGEGGGGGGEGGDGCFGFFG@FFGFFGFGFCDFGFGF8FEFDF@FFGGGFFGGFGFGFFFGAFGF=99?EGCECGD7FFGFCFGGGG:*8CGGGFGFFGGF@<FGC7+1+:C4:G;<2A93(79BFG:940:EC<(4FGDACFF017>1*(-4(4F479:1876:<@>>GG0>90>B0::?FE:F?1(,48(4-
@M04650:207:000000000-C238N:1:1101:19910:4085 2:N:0:19
GGACTACAGGGGTATCTAATCCTGTTTGCTCCCCACGCTTTCGAGCCTCAGCGTCAGTAAATGTCCAGTAGGCCGCCTTCGCCACTGGTGTTCCTCCCGATATCTACGCATTCCACCGCTACACCGGGAATTCCGCCTACCTCTCCATCACTCAAGAACAGTAGTTTTGAACGCAGTCTATGGGTTGAGCCCATAGTTTTCACATTCAACTTACCATCCCGCCTGCGCTCCCTTTACACCCAGTAATTCCGGACAACGCTTGCCACCTACGTTTTACCGCGGCTGCTGGCACGTAGTTAGC
+
CCCCCGGGGGGGGGGGGGGGGGGGGGGGGGGGGGGGGGGGGGGGGGGGGGGGGGGGGGGGGGGGGGGGGGGGGGGGGGGGGGGGGGGGGGGGGGGGGGGGGGGGGGGGGGGGGGGGFGGGGGGGGGGGGGGGGGFGGGGGGGGFGGGGGGGFGGGGGFGGGEAFFGGFDEGFGGGGGG7EGGGGG:EFGGGGGGCFGGCGGFGFFFGCFGGGFGGGF3FG>D>>(=:57DB?FGFFFEGGGF@FGGE?FFA>:DGFC2>?4?GBGFF?BF??(;:<C><6>1>69?>?(:49:?02:GA>>
@M04650:207:000000000-C238N:1:1101:7942:4113 2:N:0:19
GGACTACACGGGTTTCTAATCCTGTTTGCTCCCCACACTTTCGAGCCTCAGCGTCAGTTAATGTCCAGCAGGCCGCCTTCGCCACTGGTGTTCCTCCCGATATCTACGCATTCCACCGCTACACCGGGAATTCCGCCTGCCTCTCCATCACTCAAGAGCGCCAGTTTTGAGTGCAATCTATGGGTTGAGCCCATAGTTTTCACACCCAACTTGGCACCCCGCCTGCGCTCCCTTTACACCCAGTAATTCCGGACAACGCTTGCCACCTACGTATTACCGCGGCAGCTGGCACGTCGTTAGC
+
CCCCCGGGGGGGEGGAFGGGGGF@FFGGDCFGF7EFGGGGGGGGGGGGGFGGGGCGGEFDGGGGGGGGFGDDFCGGGGGGGGGGGEFGFGGDAFFFCGGCFGGGGFDFDCGGGGGGGGGG@FGGGGGGGGGFFGGCEGGGGGGFCEGGGGGFFGD?C=FEGDC7<B,DGCGCF9ACGDCGAACE<BEG6DCFGGFGG@,D+16BF4)89DG>;2*;F9CD>DB;@;;E>G9@F:A4F?F*:1:>D>)4?B:1:DC0<41232C:CC03?B617C>AGG191;1(33??1C(3,3(4(;-1)
@M04650:207:000000000-C238N:1:1101:22588:4132 2:N:0:19
GGACTACCGGGGTATCTAATCCTGTTCGCTACCCACGCTTTCGAGCCTCAGTGTCAGTTACAGACCAGAGAGCCGCTTTCGCCACCGGTGTTCCTCCATATATCTACGCATTTCACCGCTACACATGGAATTCCACTCTCCCCTTCTGCACTCAAGTTCGACAGTTTCCAAAGCATACTATGGTTGAGCCACAGCCTTTAACTTCAGACTTATCAAACCACCTGCGCTCGCTTTACGCCCAATAAATCCGGACAACGCTCGGGCCCTACGTATTACCGCGGCTGCCGGCCCGTAGTTGGCC
+
CCCCCGGGDGGGGGGGGGGGGGGGGGGGGGCC@EGGEGGGFGGFGGGGGGGGGCDGGGGGGFGCFGGGD@FEGGGGGGGGGGGGGGGGEGGGGGGGGCGGGFDGGGGGGGGGGGGGGGEGDEDG9FGGFFGGG9=EFGF<E=EFDFGFFGGFGGGFFFDEGGGGGGGG9CCECFGDGFCC,78@C7DF6DCECAE59FFG7AGFF+=969@+4CFFBEFD9D:(-2:/-5:;2F6;>0CFE?F;FFC<F>51(>48793:3;/->E1:?:??A<>AC*42(,-3((--,*473-::<+(.5
@M04650:207:000000000-C238N:1:1101:24655:4158 2:N:0:19
GGACTACTGGGGTTTCTAATCCTGTTTGCTCCCCATACTTTCGAGCCTCAGCGTCAGTTGATGCCCAGTAGGCCGCCTTCGCCACTGGTGTTCCTCCCGATATCTACGCATTCCACCGCTACACCGGGAATTCCGCCTACCTCTCCATCACTCAAGAACAGTAGTTTTGAACGCAGTCTATGGGTTGAGCCCATAGTTTTCACATTCAACTTACCATCCCGCCTGCGCTCCCTTTACACCCAGTAATTCCGGACAACGCTTGCCACCTACGTTTTACCTCGGCTGCTGGCACGTAGTTAGC
+
9CCCCGGGGGGGGGDF9CFGGG<<FFGFFGGGGGGGFG9F99BDEGGGGFGFGGGGGGGGGDFGDEGGGGGGGGGGGGGFGGGDGGGGGGGCFGGFGFGGDGGFGGGGGE::FDGGGGGDCCF@FGDGGGGDEA8C=CCFGDFFCGFFD?FBFGGFGFGFDCDGCCDDCEGGGEGG+?CGFCFG<*>@7EGGGGGFFC,5=EGF67::EFFFEGFG6>@4>C@2>A9E9G6((3;CFEG7F806@:5?FAFB;E<?GB0(((7,*<60(,-,,:<AGG))(--:10?B:GBE<2((4+545
@M04650:207:000000000-C238N:1:1101:13723:4171 2:N:0:19
GGACTACTAGGGTTTCTAATCCTGTTTGCTCCCCACACTTTCGAGCCTCAGCGTCAGTTAATGTCCAGCAGGCCGCCTTCGCCACTGGTGTTCCTCCCGATATCTACGCATTCCACCGCTACACCGGGAATTCCGCCTGCCTCTCCATCACTCAAGAACGCCAGTTTTGAACGCACGCTATGGGTTGAGCCCATAGATTTCACGTCCAACTTGGCATCCCGCCTGCGCTCCCTTTACACCCAGTAATTCCGGACAACGCTTGCCACCTACGTTTTACCGCGGCTGCTGGCACGTAGTTAGC
+
CCCCCGGGGGGGGGGGGGGGGGGGGGGGGGGGGGGGGGGGGGGGGGGGGGGGGGGGGGGGGGGGGGGGGGGGGGGGGGGGGGGGGGGGGGGGGGGGGGGGGGGGGGGGGGGGGGGGGGGGGGGGGGGGGGGGGFDGGGGGGGGFGGGGGGGFGGGFFFGGGGGGGGGGGGFFGGEGGGGGDGGGGCEGGGGGGGGGC:FFFFGFFFGFFFGGFGGGFEGFFCBFFF95.C(3=FF3AFGGGFF0CC>4:BFF:@5:F69BFBC0:C?B008?(8<AFF:919>>B?FFBC:C(,((-<ABD
@M04650:207:000000000-C238N:1:1101:16121:4176 2:N:0:19
GGACTACACGGGTATCTAATCCTGTTTGCTCCCCACGCTTTCGAGCCTCAGTGTCAGTTACAGGCCAGAGAGTCGCCTTCGCCACTGGTGTTCTTCCTAATCTCTACGCATTTCACCGCTACACTAGGAATTCCACTCTCCCCTCCTGCACTCTAGATTCCCAGTTTGGAATGCAGCACCCAGGTTGAGCCCGGGTATTTCACATCCCACTTAAAAATCCGCCTACGCTCCCTTTACGCCCAGGAAATCCGGACAACGCTTGCCACCTAAGTATTACCGCGGCTGCTGGCACGTAGTTAGC
+
CCCCCGGGGGGGGGGGGGGGGGGGGGGGFGGGGGGGGGGGGGGFGGGGGGGGGGGGGGGGGGGGGGGFGGGGGGGGGGGGGGGGGGGGGGGGGGGFGGGGFGGGGGFGDGGGGGGGGGG>ECGFGGDGGGGGGGGGCGGGGGGFGGGGGGGFGCFFAFGGGGGGGGGGEFFGGGGGFDFGGFFGGGFFCCGGGGGGGGGGGFFFFGGFEGCC4F>=ABGGBGFFFF@EDGFFFCFCF@GGG(((*;4>GFE97DG;4416(->0*9??0)(.:7))224461114??0(*3?1<?06E444
@M04650:207:000000000-C238N:1:1101:24963:4197 2:N:0:19
GGACTACACGGGTATCTAATCCTGTTTGCTCCCCACGCTTTCGCACCTGAGCGTCAGTCTTTGTCCAGGGGGCCGCCTTCGCCACCGGTATTCCTCCAGATCTCTACGCATTTCACCGCTACACCTGGAATTCTACCCCCCTCTACAAGACTCCAGCCTGCCAGTTTCGAATGCAGTTCCCAGGTTGAGCCCGGGGATTTCACATCCGACTTGACAGACCGCCTGCGTGCGCTTTACGCCCAGTAATTCCGATTAACGCTTGCACCCTCCGTATTACCGCGGCTGCTGGCACGGAGTTAGC
+
CCCCCGGGGGGGGGGGGGGGGGFFGGGGGGGGGGFGGGGFDGGGGGGGFFEGGGGGGFFGGGGGGGGGGGGGGGGGGGGGGGGGGGGGEGGC<BAFGFGFFGFGGFGFEF:FFGGGFGDD+>=?FGGGGGDGGGGFFGGGGG>FGGGGGGCAFFECFGGGGGGGGGGGGGGFFGEFGF??FFGGGGGGFFGGDECE/>?FGFGFFFFAD59CEGCF=@GGBGFBB>>5(>>FFEF>42?:GBB0>*.):4F<:376046(:B<4=E0(-822:;?AFF:426211?0)4A<6:9964*-).
@M04650:207:000000000-C238N:1:1101:18173:4221 2:N:0:19
GGACTACTCGGGTTTCTAATCCTGTTTGCTCCCCACGCTTTCGAGCCTCAGCGTCAGTTACAGTCCAGAGAGTCGCCTTCGCCACTGGTGTTCTTCCTAATCTCTACGCATTTCACCGCTACACTAGGAATTCCACTCTCCCCTCCTGCACTCTAGATTTCCAGTTTGGAATGCAGCACCCAGGTTGAGCCCGGGTATTTCACATCCCACTTAAAAATCCGCCTACGCTCCCTTTACGCCCAGTAAATCCGGACAACGCTCGCCACCTACGTATTACCGCGGCTGCTGGCACGTAGTTAGC
+
CCCCCGGGGGGGGGGGGGGGGGGGGGGGGGGGGGGGGGGGGGGGEGGGGGGGGGGGGGGGGGGGGGGGGDGGFGEGGGDGGGGGGGGGGGGGGGGGGGGGGGGGGFGGGGGGGGGGGGGGGGGGFFFFFDFFFFGGGGFGF8EDEEGGGGGFGGDGGCD,EDFGGGGGGGGFGGFDGGGGGGFGGGGGGGGGGG>EDFGGG>9+=;FFBFCFFGGFFB8FBG=@A6(0>GBD@GFFA@EFG0(6+;7?FAE(6>D(86>1?>D;58?<7?BF2FFFFG:>0(269()48E?G0673?94A5
@M04650:207:000000000-C238N:1:1101:13710:4222 2:N:0:19
GGACTACCCGGGTTTCTAATCCTGTTTGCTCCCCACGCTTTCGAGCCTCAGCGTCAGTTACAGTCCAGAGAGTCGCCTTCGCCACTGGTGTTCTTCCTAATCTCTACGCATTTCACCGCTACACTAGGAATTCCACTCTCCCCTCCTGCACTCTAGATTTCCAGTTTGGAATGCAGCACCCAGGTTGAGCCCGGGTATTTCACATCCCACTTAAAAATCCGCCTACGCTCCCTTTACGCCCAGTAAATCCGGACAACGCTCGCCACCTACGTATTACCGCGGCTGCTGGCACGTAGTTAGC
+
CCCCCGGGGGGGGGGGGGGGGGGGGGGGGGGGGGGGGGGGGGGGGGGGGGGGGGGGGGGFGGGGGGGGGGGGGGGGGGGFGGGGGGGGGGGGGFGGGGGGCGGGGGGGGGDGGGGFGGGGGGGCAEGGFFEFGGGGGCEGGFGFGGGGGFGFGFGG@DFGGGGGGGGGG8FGGGGFGGGGGDGFGGGGGGGGGGG*C5FFFFG6<7DFFGGGCDFGFFFCAG=>2A9857@FFC;>=<GGGFFEG+7?GFFF@FGF4;BB(4C(/;6<7>??2C0>FF49;96>;?>?0*(<:<?0(0-6.
@M04650:207:000000000-C238N:1:1101:21359:4238 2:N:0:19
GGACTACTAGGGTATCTAATCCTGTTTGCTCCCCACGCTTTCGAGCCTCAGTGTCAGTTACAGGCCAGAGAGCCGCTTTCGCCACCGGTGTTCCTCCATATATCTACGCATTTCACCGCTACACATGGAATTCCACTCTCCTCTCCTGCACTCAAGTCTACCAGTTTCCAATGCATACAATGGTTGAGCCACTGCCTTTTACACCAGACTTAATAAACCACCTGCGCTCGCTTTACGCCCAATAAATCCGGACAACGCTCGGGACCTACGTATTACCGCGGCTGCTGGCACGTAGTTAGCC
+
CCCCCGGGGGGGGGGGGGGGGGGGGGGGGGGGGGGGGGGGGGGGGGGGGGGGGGGGGGGGGCGGGGGGGGGGGGGGGGGGGGGGGGGGGGGGGGGGGGGGGGGGGGGGGGGGGGGGGGGGGGGGFGGGGGGGGGGGGGGGGGGFGGGGGGGFG8FCFFGGGG8DFGEFGGGGGFGGGGGFCDGGGCCGFF8=,@F??FGCFFGFFGGFDFCF5CCDCEGGFG@EF?>?@GFFFGA4A?EGG9>;>@C5<A>69AG@<6((39D>3E??FB7?<C62<*499>9>03?2,787:31(<+694
@M04650:207:000000000-C238N:1:1101:11570:4253 2:N:0:19
GGACTACAGGGGTATCTAATCCTGTTTGCTCCCCTAGCTTTCGCACCTCAGCGTCAGTTATGGCCCAGAAGACTGCCTTCGCCATCGGTGTTCTTCCCAATATCTGCGCATTTCACCGCTACACTGGGAATTCCATCTTCCTCTACCAAACTCGAGTCTGCCAGTTCGGAATCCGGCTGGGGGTTGAGCCCTCAGATTAGCGATTCCGCTTAACAAACCGCCTACGCGCGCTTTCCGCCCAATAAACTCGGATAACGCTTGCTCCCTACGCTGTCCCCCGGCCTCTGGCCCGTAGTTTACC
+
CCCCCGGFGGGGGEGGGGGGGGGGGGGGGGGGGGGGGGGGGGGGGGGGGGGGGGGGGGGFGFGFGGGGGGGGGGFGGGGGGGGGGGCGGFGEGGGGGGF8EFFGGGGGDGEEGGGGGGEG@FGG9FGGGFGGGGGGGFGGGGGFGGG?FFGFF8EEGGG;FGGGGEDGE@6DCF+CEGGEDEEGG7:DCFGFG5FFGF,9*:84?FGA@<5CCGF>4>@/8DD?D)622796?G/).(28*3270>))28>9,5*)*,(4-8*4CD?)3:(((2))3*((,3(-(.,,4*(/44134+)).
@M04650:207:000000000-C238N:1:1101:21382:4310 2:N:0:19
GGACTACTCGGGTTTCTAATCCTGTTTGCTCCCCACGCTTTCGAGCCTCAGTGTCAGTTACAGGCCAGAGAGCCGCTTTCGCCACCGGTGTTCCTCCATATATCTACGCATTTCACCGCTACACATGGAATTCCACTCTCCTCTCCTGCACTCAAGTCTACCAGTTTCCAATGCATACAATGGTTGAGCCACTGCCTTTTACACCAGACTTAATAAACCACCTGCGCTCGCTTTACGCCCAATAAATCCGGACAACGCTCGGGACCTACGTATTACCGCGGCTGCTGGCACGTAGTTTGCC
+
CCCCCGGGGGGGGGGGGGGGGGGGGGGGGGGGGGGGGGGGGGGGGGGGGFGFGGGGGGGGGGGGGGGGGGGGGGGG7FGGGGGGGGGGGGGGGGGGGGGGGGGGGGGGGGGGGGGGGGGDEFGGFFGGGGGGGGGGAF,FGGGFGGFGGGGFGGFGGFGGGGGFFGGGFGGGGGGFFGFGGGGGGGGGGGDGGGGGGGGGGFGF?FF>CDFGECG7BCFCBDDF2?A:=C>5>F=CEFGGGF@@:FECFDEFBBGDDB3(4971CE07??7?BC2<+*464940()333*.1810,:+.-<
@M04650:207:000000000-C238N:1:1101:11100:4319 2:N:0:19
GGACTACAGGGGTTTCTAATCCTGTTTGCTCCCCACGCTTTCGCACCTGAGCGTCAGTCTTTGTCCAGGGGGCCGCCTTCGCCACCGGTATTCCTCCAGATCTCTACGCATTTCACCGCTACACCTGGAATTCTACCCCCCTCTACAAGACTCCAGCCTGCCAGTTTCGAATGCAGTTCCCAGGTTGAGCCCGGGGATTTCACATCCGACTTGACAGACCGCCTGCGTGCGCTTTACGCCCAGTACTTCCGATTAACGCTTGCACCCTCCGTATTACCGCGGCTGCTGGCACGGAGTTAGC
+
CCCCCGGGGGGGGGGGGGGGGGGGGGGGGGGGGGGGGGGGGGGGGGGGGGGGGGGGGGGGGGGGGGGGGGGGGGGGGGGGGGGGGGGGGGGGGGGGGGGGGGGGGGGGGGGGGGGGGGGGGFGGGGGGGGGGGGGGGGGGEDGFGGGGGGGFFGGGGGGGGGGGGGGGDF>FCFGGGGGGGGGGGGGGGGGGGGGGGGGGGFGFFGGFFGGGFGGGFFGGFGFFF@>F:<;BFGFF?:EEGFB?7*.:FFF6?DG<:27<<<GFGGF?6?FF:6:AGG(37(-3,84?FGFFB9>66FDF5
@M04650:207:000000000-C238N:1:1101:15628:4337 2:N:0:19
GGACTACAGGGGTATCTAATCCTGTTCGCTACCCACGCTTTCGAGCCTCAGTGTCAGTTACAGACCAGAGAGCCGCTTTCGCCACCGGTGTTCCTCCATATATCTACGCATTTCACCGCTACACCTGGAATTCCACTCTCCTCTTCTGCACTCAAGTTCGACAGTTTCCAAAGCATACCATGGTTTAGACACAGCGTTTAACTACAGACTTATCCAACCACCTGCGCTCGCCTTACGCCCAATAAATCCTGACAACGACCGGGACCTACTGATTACCCCCGGGTCTGGGACCAGGTTATAC
+
CCCCCGGGFGGDGGGGGGGGGGGGGG,FGGCGGGGGGGGGGGGC,BFFGGG<FDGGGGGG,6F<FGGDC8ECFGGG:F?FFGGGG8FCGGGGDCA?FFEGGGFGGGGGEGGGGGGGGGDDEBFG,AEFGDGGAECED@,AE+8D,>=,,@FD88@F;36B@:=8CDD>,87,6@E,,+,,7,DEC<B@,@,@,@;*3<F*+B,+;?5B87:+::+=A4**);5)(2:4592(6=/()(=F@@33>F?3C+89(*;;8(((4,)4CG?28),))<))+2-(-((((((((*,/(,,.4+).-
@M04650:207:000000000-C238N:1:1101:5370:4340 2:N:0:19
GGACTACTCGGGTTTCTAATCCTGTTTGCTCCCCATACTTTCGAGCCTCAGCGTCAGTAAATGTCCAGTAGGCCGCCTTCGCCACTGGTGTTCCTCCCGATATCTACGCATTCCACCGCTACACCGGGAATTCCGCCTACCTCTCCATCACTCAAGAACAGTAGTTTTGAACGCAGTCTATGGGTTGAGCCCATAGTTTTCACATTCAACTTACCATCCCGCCTGCGCTCCCTTTACACCCAGTAATTCCGGACAACGCTTGCCACCTACGTTTTACCTCGTCTGCTGGCCCGTAGTTAGC
+
CCCCCGFGGGGGGGGGGGGGGGGGGGGGGGGGGGGGGGGGGGFFGGGGGGGGGGGGGGGGFFGGGGGGGGGGGG7FGGGGGGGGGGFGGFEGFGGGGGGGGGGGGGG7FGEGGACFFGGGGGGGGGGGGGGGGGGGGGGGGDG5DGGGGGGFGG8E@?ECFFDFGDFGGCDFCGEG7?FCGGG,63:<9FGGGGCGG@F7CFGFFD89*8CD6DGGFECF=:>==F@FFG9@FFFEFFGGD=(6:CE?D+6((0/.93431(>?7+4(((,4<FBFGG9<?(4?:A>),2,*(-(-3+4).
@M04650:207:000000000-C238N:1:1101:20032:4355 2:N:0:19
GGACTACCAGGGTTTCTAATCCTGTTTGCTCCCCACGCTTTCGAGCCTCAGTGTCAGTTACAGGCCAGAGAGCCGCTTTCGCCTCCGGTGTTCCTCCATATATCTACGCATTTCACCGCTACACATGGAATTCCACTCTCCTCTCCTGCACTCAAGTCTACCAGTTTCCAATGCATACAATGGTTGAGCCACTGCCTTTTACACCAGACTTAATAAACCACCTGCGCTCGCTTTACGCCCAATAAATCCGGACAACGCTCGGGACCTACGTATTACCGCGGCTGCTGGCACGTAGTTAGCC
+
CCCCCGGGGGGGGGFGGGGGGEGGGGGGGGGGGGGGGGDGGGGGGGEFFGGGGGGGFGGGGGGGGGGGGG?FGGGGDDFGGGGGGGGGGGFGGGGGGGGGGF9=FGGGGGGGGGGGGGGD@FGGGGGGGGGGGGGGGGGFGGGFGGGGGCGFGGGGGGGGGGGGEEFGCFFGGGGGGGGFGGGGD7FGGGGGCFFFGGGGGFFFFGGACGFC@FDGFEGGFDBEDF2@ADBDF*=C>@EFGFF3CCEEGF311>D@C(414996DGF)84,).<<20*(,(721237(-74=.433)<628
@M04650:207:000000000-C238N:1:1101:24497:4440 2:N:0:19
GGACTACAAGGGTTTCTAATCCTGTTCGCTCCCCATGCTTTCGCTCCTCAGCGTCAGTTGCGGCCCAGAGACCTGCCTTCGCCATCGGTGTTCCTCCTGATATCTGCGCATTCCACCGCTACACCAGGAATTCCAGTCTCCCCTACCGCACTCTAGTCTGCCCGTACCCACTGCAGGCCCGAGGTTGAGCCTCGAGTTTTCACAGCAGACGCGACAAACCGCCTACGAGCTCTTTACGCCCACTAATTCCGGACAACGCTTGGGACCTACGTATTACCCCGGCTGCTGGCACGTAGTTCGC
+
C?BCCGGFGFGGGGGGGGGGGGGGGGGGGGGGGGGGGGGGGGGGGGGGGGGGGGGGGGGGGGGGFGGGGGGFGGGGGGGGGGG,BFGEGGGGGGGGGGGGGGGGG9FFEGGGGFFGGGGGGGGGGGGGFGGGGGG?EFFGFFCFGGGDEGGFGCEEGFGGGGGGGGGEG9EFGGGFFG5CEE*:>FFGCCGGGGGCCDGGGFGFFGFF>FD43CCGF@=D@G(/8@:51D>:B+7<FFGCEB1:F4)4C8)4255:G0>:((96<C?187?BFD?AG:(-1,26414?05(<<?:16@)(,
@M04650:207:000000000-C238N:1:1101:19952:4459 2:N:0:19
GGACTCTCGGGTTTCTAATCCTGTTTGCTCCCCATACTTTCGCGCCTCAGCGTCAGTAAATGTCCAGTAGGCCGCCTTCGCCACTGGTGTTCCTCCCGATATCTACGCATTCCACCGCTACACCGGGAATTCCGCCTACCTCTCCATCACTCAAGAACAGTAGTTTTGAACGCAGTCTATGGGTTGAGCCCATAGTTTTCACATTCAACTTACCATCCCGCCTGCGCTCCCTTTACACCCAGTAATTCCGGACAACGCTTGCCACCTACGTTTTACCGCGTCTGCTGTCACGTAGTTAGCC
+
CCCCCGGFGGGGGGFGFFGGGGGGGGGGGGGGG8FGGGGGGG>CCFGEGGFGGGGGGGGDGGGGGGFFGGGGGGGGGEFFGEGGGFFFFEBCFGGGGGGGGGGGGGFGGGGGGGGGDGGGG<EGGGE:FGGFGG6@E6=ADFCDEGFFEFGDDC96>@FGGGGFFDGFEFF7C78CCGGGG?CFFGGGGFGE,18D@CFFDBCFCGGFEC7C=GGCA2499DFF9:0>1518<E6;FF@F>34;7D5);A)39E4:G9:6?07<FD?04814(16><>13,12(6>?-)+)2.:<B)+)6:
@M04650:207:000000000-C238N:1:1101:18325:4472 2:N:0:19
GGACTACAAGGGTTTCTAATCCTGTTTGCTCCCCACGCTTTCGAGCCTCAGTGTCAGTTACAGGCCAGAGAGCCGCTTTCGCCACCGGTGTTCCTCCATATATCTACGCATTTCACCGCTACACATGGAATTCCACTCTCCTCTCCTGCACTCAAGTCTACCAGTTTCCAATGCACACAATGGTTGAGCCACTGCCTTTTACATCAGACTTAAGAAACCACCTGCGCTCGCTTTACGCCCAATAAATCCGGACAACGCTTGGGACCTACGTATTACCGCGGCTGCTGGCACGTAGTTAGCC
+
CCCCCGGGGGGGGGGGGGGGGGGGGGGGGGGGGGGGGGGGGGGGGGGGGGGGGGGGGGGGGGGGGGGGGGGGGGGGGGGGGGGGGGGGGGGGGGGGGGGGGGGGGFFFGGGGGGGGGGGGGGGGGGGGGGGGGGGGGGGGGGGFGGGGGGGFGGGFGGGGGGGGGGGGGFGGGGGGFGGGGGGGGGGGGG:FGGGGGGGGGFGFFGFA:FFCEFGGFFGGFGDEDFF>=GFD27CEE@BFG?@@DGECFF:;2>4(/.:?FDG:FC0<BFFFFGA9FG;B0;96(,3067<=<(:?B74<>
@M04650:207:000000000-C238N:1:1101:19831:4482 2:N:0:19
GGACTACTAGGGTATCTAATCCTGTTTGCTCCCCATACTTTCGAGCCTCAGCGTCAGTAAATGTCCAGTAGGCCGCCTTCGCCACTGGTGTTCCTCCCGATATCTACGCATTCCACCGCTACACCGGGAATTCCGCCTACCTCTCCATCACTCAAGAACAGTAGTTTTGAACGCAGTCTATGGGTTGAGCCCATAGTTTTCACATTCAACTTACCATCCCGCCTGCGCTCCCTTTACACCCAGTAATTCCGGCCAACGCTTGCCACCTACGTTTTACCGCGGCTGCTGGCACGTAGTTAGC
+
CCCCCGGGGGGGGGGGGGGGGGGGGGGGGGGGGGGGGGGGGGGGGGGGGGGGGGGGGGGGGGGGGGGGGGGGGGGGGGGGGGGGGGGFFGGGGGGGDGGGGGGGGGGGGGGGGGGGGGGGGGGGGGGGGGGGGGGGGGGGGGGFGGGGGGGFGGGGGGFFGFGGGGGGGGGGGGGGGGGGGGGGGGEFGGGGGGGGG9FFCFGFFFCFFGGGFGGFFFGGFG>=BFF>2D@?8FFEFFGGGFFFFGFFFFF0(:<:F?BBFFG?CC<?BFF?:C0<?F?>B>F>>08>FG0<:B136A<A:
@M04650:207:000000000-C238N:1:1101:26534:4487 2:N:0:19
GGACTACAGGGGTTTCTAATCCTGTTTGCTCCCCACGCTTTCGAGCCTCAGCGTCAGTTACAGACCAGAGAGCCGCCTTCGCCACTGGTGTTCCTCCATATATCTACGCATTTCACCGCTACACATGGAATTCCACTCTCCTCTTCTGCACTCAAGTTTCCCAGTTTCCAATGACCCTCCCCGGTTGAGCCGGGGGCTTTCACATCAGACTTAAGAAACCGCCTGCGCTCGCTTTACACCCAATAAATCCGGACAACGCTTGCCACCTACGTATTACCGCGGCTGCTGGCACGTAGTTAGC
+
CCCCCFGGGGGGGGGGGGGGGGGGGGGGGGGGGGGGGGGGGGGGFGGGGGFGGGGGGFGGGGGGGGGGGGGGGGGGGGGGFGGGGGGGGGGGGGGGGGGGGFFGGGGGGGDEGGGGGGGGGGGGGFFGGGGGGGFGGFDFGGGFGGGFADFFFGFGGGGGFGGGGAFGC;D;6=FFCFGGGGGGGG6FGGGGG>EED4FGGFGFFGFFEGGGF@C+6=GGFGF?(5:B99128C>BF)3;:8<1<FDBGFDB()9:7(,3:6>B7E?<(((.4EFAGD(--79((8?).C:F((.,2C2>:
@M04650:207:000000000-C238N:1:1101:10744:4513 2:N:0:19
GGACTACTGGGGTTTCTAATCCTGTTTGCTCCCCACGCTTTCGCACCTGAGCGTCAGTCTTTGTCCAGGGGGCCGCCTTCGCCACCGGTATTCCTCCAGATCTCTACGCATTTCACCGCTACACCTGGAATTCTACCCCCCTCTACAAGACTCTAGCCTGCCAGTTTCGGCTGCAGTTCCCAGGTTGAGCCCGGGGCTTTCACATCCGACTTGACAGACCGCCTGCGTGCGCTTTACGCCCAGTAATTCCGATTAACGCTTGCACCCTCCGTATTACCGCGGCTGCTGGCACGGAGTTAGC
+
CCCCCGGFGFGGGCGGGGGGGGGGGGGGGGGGGGGGGGGGGGGGGGDFGGGGGGGGGGFFF9FGGGGGGGGGGGGGGGGGGGGGGGGGGDGFGGGGGFGFEFGGGGGGGGGGGGGGGGGGGGGGGFGGGGGGGCGFAECFCDGFGGGGDDGFGGGGGGGGGGGGGFGGGE*8CCFGGGGGGGECFG68CGFG5ECE)9FCFFGF=F<DDGGD3DGFA@GG>C;B?FF:3CFF05@AFFCEGFBFGGADGF4:6D*<780(4?C2>CB?:6;F:EBAGGB601(24:23:E(0812>0FA>6
@M04650:207:000000000-C238N:1:1101:11161:4515 2:N:0:19
GGACTACTCGGGTTTCTAATCCTGTTTGCTCCCCACGCTTTCGAGCCTCAGCGTCAGTTACAGACCAGAGAGCCGCCTTCGCCACTGGTGTTCCTCCATATATCTACGCATTTCACCGCTACACCTGGAATTCCACTCTCCTCTTCTGCACTCAAGTTTCCCAGTTTCCAATGACCCTCCCCGGTTGAGCCGGGGGCTTTCACATCAGACTTAAGAAACCGCCTGCGCTCGCTTTACGCCCAATAAATCCGGCAAACGCTTGCCACCTACGTATTACCGCGGCTGCTGGCACGTAGTTAGC
+
CCCCCDGGGGGGGGGGGGGGGGGGGGGGGGGGGGCGGGGGGGGGGGGGGGGGGGGGGEGGFGGGGGGGGGGGGGGGGGGGGGGGGGGGGGGGGGGGGGDDGGGGGGFGGGGGGGGGGGGGGGDF,4FGGGGGGGGGGGGGGGGFGGGFGGGFG?DFGGC,EDGDDCFGGGGCFFGGGGGEDGDGFGEGGGGGGGGGGGGGG6CAAFG?@FGF9DG7C;EF@G>;DABE>C@>FGF<F:EGG?6<G*.:>:B>()1(7290:<F:>E0(38?<)+44FC?FBFFB>0):(*(98,4:?G2:)
@M04650:207:000000000-C238N:1:1101:14232:4552 2:N:0:19
GGACTACTAGGGTATCTAATCCTGTTTGCTCCCCATACTTTCGAGCCTCAGCGTCAGTAAATGTCCAGTAGGCCGCCTTCGCCACTGGTGTTCCTCCCGATATCTACGCATTCCACCGCTACACCGGGAATTCCGCCTACCTCTCCATCACTCAAGAACAGTAGTTTTGAACGCAGTCTATGGGTTGAGCCCATAGTTTTCACATTCAACTTACCATCCCGCCTGCGCTCCCTTTACACCCAGTAATTCCGGACAACGCTTGCCACCTACGTTTTACCGCGGCTGCTGGCACGTAGTTAGC
+
CCCCCGGGGGGGGGGGGGGGGGGGGGGGGGGGGGGGGGGGGGGGGGGGGCGGGGGGDGGGGGGGGGGGGGGGGGGGGGGGGGGGGGGGGFGGGGGGGGGGGGGGGGGEGGGGGGGGGEEGGGGGGGGGGGG@FGGGGGDGGFFFGGGGGGGFGGGGGGGGGG8DF9FGGGGGGGGGEGFFGGGGEFEGGGGGGGGG@FGGGFGFFGGFFGCDBGCFFFGGFGFFFFFFBGFFFGFFFFGGGFFFGGEFGAA((:D;F02,3(9?>FF((5:7?GFBGGFF>B00,2>B>GBG?B:4:GBF<
@M04650:207:000000000-C238N:1:1101:12521:4579 2:N:0:19
GGACACACGGGTATCTAATCCTGTTTGCTCCCCACGCTTTCGAGCCTCAGCGTCAGTTACAGTCCAGAGAGTCGCCTTCGCCACTGGTGTTCTTCCTAATCTCTACGCATTTCACCGCTACACTAGGAATTCCACTCTCCCCTCCTGCACTCTAGATTTCCAGTTTGGAATGCAGCACCCAGGTTGAGCCCGGGTATTTCACATCCCACTTAAAAATCCGCCTACGCTCCCTTTACGCCCAGGAAATCCGGAAAACGCTCGCCACCTACGTATTACCGCGGCTGCTGGCACGTAGTTAGCC
+
CCCCCGGGGGGGGGGGFFGGGGGGGGGGGGGGGGEEGGGGGGEFEGGGGGGGGGGGGGGGGGGGGGGGGGGGGGGGGGF7FFFCEFCFGGGGGGFFGGFDGFFGCFFGGGGGGGGGGGGDGGGFGE<FFFGGGGGGFGGGGGEBCFGGGGGFGGEGCFCFGFGEGFG8@>D8DEGGGFGGFFGGGGFFFGGGEE>EGFGGFFCAFFGFFGFFCGGGFFEDBGFFFFFD>GF:B?8:3?EGDD(/*;4CD3A0(2;@D6,3,2)4DF107<B2:FA>:*474(--3>>(36.24:<(63)).
@M04650:207:000000000-C238N:1:1101:23034:4623 2:N:0:19
GGACTACTCGGGTTTCTAATCCTGTTTGCTCCCCACGCTTTCGAGCCTCAGCGTCAGTTACAGTCCAGAGAGTCGCCTTCGCCACTGGTGTTCTTCCTAATCTCTACGCATTTCACCGCTACACTAGGAATTCCACTCTCCCCTCCTGCACTCTAGATTTCCAGTTTGGAATGCAGCACCCAGGTTGAGCCCGGGTATTTCACATCCCACTTAAAAATCCGCCTACGCTCCCTTTACGCCCAGTAAATCCGGACAACGCTCGCCACCTACGTATTACCGCGGCTGCTGGCACGTAGTTAGC
+
CCCCCGGGGGGGGGGGGGGGGGGGGGGGGGGGGGGGGGGGGGGGGGGGGGGGGGGGGGGGGGGGGGGGGGGFGGGGGGGGGGGGGGGGGGGGGGGGGGGGGGGGGGGGGGGGGGGGGGGGGGGGGGGGFEEFGGGGGGGGGGGFGGGGGGGFGGGFGGGGGGGGGGFGEFFGGGGCCFGFGFGFGGDGGGGGGGGEGGGGGFGFFGGAEFD7EFGGFFGG);5=DF@FFGFFFGFFFFGGG@;@FG?CGFFF<>C;C09?FFGFDGFB0:?F7C:BGG09609>9BF075(C?B?BFG)<6
@M04650:207:000000000-C238N:1:1101:5132:4639 2:N:0:19
GGACTACAGGGGTTTCTAATCCTGTTTGCTCCCCTAGCTTTCGCACCTCAGCGTCAGTTATGGCCCAGAAGACTGCCTTCGACATCGGTGTTCTTCCCAATATCTGCGCATTTCACCGCTACACTGGGAAGTCCATCATCCTCTACCAAACTCGAGTCTGCCAGTTCGGAATCCGGCTGGGGGTTGAGCCCTCAGATTAGAGATTCCGCTTAACAAACCGCCTACGCGCGCGTTACGCCCAATAAATCCGTATAACGCTTGCTCCCTACGTATTACCGCGGCCGCTGGCACGTAGTTAGCC
+
<<C9<FC<CFFG@7FFCEFFCGFGEF,;<FCCFCF@DFGGCFGGGGDGF8@EGCEFFG<@@CFFGCG@@F@@8,ECEDFFG,B@FFG>C:=CFGGGFFAF@FFAD@E:==FBDGGGG:CDGC@8AEEEGGG:FA=AE,@F9DC99F==FD>:D>EGE?B@DDFD53@BC78++D+++=9>1FC8CF6:4,@CF>FG79@9+9>+=9@A)*2*8::C47;9@38(,5,0670(-:52<?EE5,(4*264*00(()2)14:(-:24C5(58?<290649<1-(4-((,460*.:(.3,)+..4
@M04650:207:000000000-C238N:1:1101:14591:4651 2:N:0:19
GGACTACCGGGGTATCTAATCCTGTTTGCTCCCCATACTTTCGAGCCTCAGCGTCAGTTGATGCCCAGTAGGCCGCCTTCGCCACTGGTGTTCCTCCCGATATCTACGCATTCCACCGCTACACCGGGAATTCCGCCTACCTCTACATCACTCAAGAACGCCAGTTTTGAACGCAGTCTATGGGTTGAGCCCATAGTTTTCACATTCAACTTGGCATTCCGCCTGCCCTCCCTTTACACCCCGTACTTCCGGACAACGCTTGCCACCTACGTTTTACCGCGGCTGCTGGCACCTCGTTCGC
+
CCCCCGGG@@FEGFGGGGGGGGGGGGEFFGGGGGGFGGGFGGGGGGGGGGGGGGGGGFFG,@CDCFDFCFGCFGECGFGGGGGGGGGGGGGGDFFGGGG7@=EGCFFGGGGGCGGGGGGGEFGGGDGG:EG=FGGGGGGGGGGF=DDFGGGFGFGGDEFGG@6C<E,;,4EDCEC>5C9EAC?FFCCFFGFG718C=CGGGF?6>CF+9CFFC<6C4>FG(/227A(.47;@@7ACF<FGF((47*-5D?7(,)1(1(7814F0*C:(,808(;2<FF16;>BB((),(:(+(.((-;(49
@M04650:207:000000000-C238N:1:1101:8517:4676 2:N:0:19
GGACTACCGGGGTTTCTAATCCTGTTTGCTCCCCACGCTTTCGAGCCTCAGCGTCAGTTACAGTCCAGAGAGTCGCCTTCGCCACTGGTGTTCTTCCTAATCTCTACGCATTTCACCGCTACACTAGGAATTCCACTCTCCCCTCCTGCACTCTAGATTCCCAGTTTGGAATGCAGCACCCAGGTTGAGCCCGGGTATTTCACATCCCACTTAAAAATCCGCCTACGCTCCCGTTACGCCCAGTAAATCCGGACAACGCTCCCCACCTACGTATTACCGCGGCTGCTGGCACGTAGTTAGC
+
CCCCCDGGGGGGGGGGGGGGGGGGGGGGGGGGGGGGGGGGGGGDGGGGGGGGGGGGGGGGGGGGGGGGGFGGGGFGGGGGGGGGGGGGGGGGGGFGGGGGGGGGGGGGGGGGGGGGGGEDGGDGGGGGFFFFGGGGGGGGGGGFGGGGGCFFGCFGGGGGGGGGGGGFGCFCCGGFGFGGGF8BCFGGGGGGGGGGGGGGF6FFFGFF3DFFEDGGF=GGFGD?FFFE9D9?(AA(56CEEF?EDDCFGAD0(<DFFBF0:(56<8:?:??7)<(:EF?>F>B00:8:(A1+-.32:F)-6
@M04650:207:000000000-C238N:1:1101:17238:4677 2:N:0:19
GGACTACTGGGGTTTCTAATCCTGTTTGCTCCCCACGCTTTCGAGCCTCAGTGTCAGTTACAGTCCAGAGAGTCGCCTTCGCCACTGGTGTTCTTCCTAATCTCTACGCATTTCACCGCTACACTAGGAATTCCACTCTCCCCTCCTGCACTCTAGATTTCCAGTTTGGAATGCAGCACCCAGGTTGAGCCCGGGTATTTCACATCCCACTTAAAAATCCGCCTACGCTCCCTTTACGCCCAGTAAATCCGGACAACGCTCGGGACCTACGTATTACCGCGGCTGCTGGCACGTAGTTAGC
+
CCCCCFGGGGGGGGGGGGGGFGGGGGGGGGGGGGGGGGGGGGGGGGGGGGGGGGGGGGGGGGGGGGGGGGGGGGGGGGGGGGGGGGFGGGFFGFGGGGGGGGGGGFGGGGGGGGGGGGGGGGGFFGGGGGGGGGGGGGGGGFGFGGGFGFGFGGGGGGGFGGGGGGGGEGGGGFGGGGGGGGGFGGEGGGFGGGGGGGGGGFGFFG5AEGF7:DCGFFGGFGFDFF>EDG>=BG;=ADGGGF14CCEE7FF9@FG?C09@DFD;DE?1?0(3<F(4A::BB9>FF:)):EFF6<???F)6)
@M04650:207:000000000-C238N:1:1101:20365:4716 2:N:0:19
GGACTACTGGGGTTTCTAATCCTGTTTGCTCCCCACGCTTTCGAGCCTCAGCGTCAGTTACAGACCAGAGAGCCGCCTTCGCCACTGGTGTTCCTCCATATATCTACGCATTTCACCGCTACACATGGAATTCCACTCTCCTCTTCTGCACTCAAGTCTCCCAGTTTCCAATGCACACAATGGTTGAGCCACTGCCTTTTACATCAGACTTAAGAAACCACCTGCGCTCGCTTTACGCCCAATAAATCCGGACAACGCTTGGGACCTAAGTATTAACGCGGCTGCTGGCACGTAGTTAGCC
+
CCCCCGGGGGGGGGEGGGGGGGGGGGGGGGGGGGGGGGGGGGGFG7F8DEFGDBFCGCFGGFGGGGGGGGFGFGGGGGG:FCFFGFFGGGGGGGGGGGGGGGG9EG9FFFFGGFG<EFEGGGGFGGFFFEEDFFFGGGFFEFGFGFGG9EFD@FECDGGGFCFGFAEDFGGGFDGGGGGCADGGDCGGF7CFGGGDGFCAC8;AADGA5FDCACFDFCFF>CD=DFFF9D99@F8>42*4F?8;7:));=),2:FD37(331<?F517)5.))3))+1(7699(234(2F<:,((-6+62.
@M04650:207:000000000-C238N:1:1101:7640:4722 2:N:0:19
GGACTACTCGGGTATCTAATCCTGTTTGCTCCCCATACTTTCGAGCCTCAGCGTCAGTTGATGCCCAGTAGGCCGCCTTCGCCACTGGTGTTCCTCCCGATATCTACGCATTCCACCGCTACACCGGGAATTACGCCTACCTCTACATCACTCAAGAACGCCAGTTTTGAACGCACGCTATGGGTTGAGCCCATAGATTTCACGTCCAACTTGGCATCCCGCCTGCGCTCCCTTTACACCCAGTAATTCCGGACAACGCTTGCCACCTACGTTTTACCGCGGCTGCTGGCACGTAGTTCGC
+
CCCCCGGGGGGGGGGGGGGGGGGGGGGGGGGGGGGGGGGGGGGGGGGGGGGGFCGGGGGGGFGGGGGGGGGGGGGGGGGGGGGGGGGGGGGGGGGGGGGGGGGGGGCGGGGGFGGGGGGGDEGGGGGGGGGGGGGGCFGGGGGFGGGGGGGFGGGFFGGDDEGGGGGFGCGGGGEEGGECEGGGG7:,=DFGG?ECDGGGGFGFFGGEFGGGFGGFF@EGDDBD0)(5>G903EA3ACCGD08?F74<>FFF03)4<9BFFFF:CC?BF?F02F:4CC00((714<B7452C1((,-9)(3
@M04650:207:000000000-C238N:1:1101:16365:4759 2:N:0:19
GGACTACTGGGGTATCTAATCCTGTTTGCTCCCCACGCTTTCGAGCCTCAGTGTCAGTTACAGGCCAGAGAGCCGCTTTCGCCACCGGTGTTCCTCCATATATCTACGCATTTCACCGCTACACATGGAATTCCACTCTCCTCTCCTGCACTCAAGTCTACCAGTTTCCAATGCATACAATGGTTGAGCCACTGCCTTTTACACCAGACTTAATAAACCACCTGCGCTCGCTTTACGCCCAATAAATCCGGACAACGCTCGGGACCTACGTATTACCGCGGCTGCTGGCACGTAGTTAGCC
+
CCCCCGGGGGGGGGGGGGGGGGGGGGGGGGGGGGGGGGGGGGGGGGGGGGGGGGGGGGGGGGGGGGGGGGGGFGGGGGGGGGGGGGGGGGGGGGGGGGGGGGGGGGGGGGGGGGGGGGGGGGGGGGGGFC?FEGGGGGGGGGGFGFGGGGGFGGGGGGGGGGGGGFGGGGDFGFFGGGGGGGGGGGGGGGGGGGGGFGGGGFGFFGGFFGCGFFGGFF8CCGFFFFF5=D=?FCFFFFCBGF@FCFE3455<BEGFD>;6>BGFGGFB:???2+:<<*--707><>FBF62E?:032<>A7
@M04650:207:000000000-C238N:1:1101:18584:4831 2:N:0:19
GGACTACCAGGGTATCTAATCCTGTTTGCTCCCCATACTTTCGAGCCTCAGCGTCAGTAAATGTCCAGTAGGCCGCCTTCGCCACTGGTGTTCCTCCCGATATCTACGCATTCCACCGCTACACCGGGAATTCCGCCTACCTCTCCATCACTCAAGAACAGTAGTTTTGAACGCAGTCTATGGGTTGAGCCCATAGTTTTCACATTCAACTTACCATCCCGCCTGCGCTCCCTTTACACCCAGTAATTCCGGACAACGCTTGCCACCTACGTTTTACCGCGGCTGCTGGCACGTAGTTAGC
+
CCCCCGGGGGGGGGGGGGGGGGGGGGGGGGGGGGGGGGGGGGGGGGGGGGGGGGGGGGGGGGGGGGGGGGGGGGGGGGGGGGGGGGGGGGGGGGGGGGGGGGGGGGGGGGGGGGGGGGGGGGGGGGGGGGGGGGGGGGGGGGGFGGGGGGGFFGGGFGGGFEFFFGGFGGGGGGGGGGGGAFFG3@CGGGFGGFGFFFGGGCFFFGGFFDGGFGFGFFGGFDBDBFFF>GFFFGF<F3CFE<0;GGCEGFF6;:)4<9BF??FFC6?:(.(.8FBFGFB>>B>1(-38(::GB(10:G<AA
@M04650:207:000000000-C238N:1:1101:18873:4834 2:N:0:19
GGACTACACGGGTATCTAATCCTGTTCGCTCCCCACGCTTTCGAGCCTCAGCGTCAGTTACAGTCCAGAGAGTCGCCTTCGCCACTGGTGTTCTTCCTAATCTCTACGCATTTCACCGCTACACTAGGAATTCCACTCTCCCCTCCTGCACTCTAGATTCCCAGTTTGGAATGCAGCACCCAGGTTGAGCCCGGGTATTTCACATCCCACTTAAAAATCCGCCTACGCTCCCTTTACGCCCAGTAAATCCGGACAACGCTCGCCCCCTACGTATTACCTCGGCTGCTGGCACGTAGTTAGC
+
CCCCCGGGGGGGGGGGGGGGGGGGGGFGGGGGGGGGGGGGGGGGGGGGGGGGGGGGGGGGGGGGGGGGGGGG<FFGGGGGGGGGGGGGGGGGGGFGGGGGGCFGGGGGGGDGGGGGFEGGGGGG=FGGFCAFGFFGA89FGGGFGGGGGGGFGFGGDC;>AFGGGFGGGGGGGGGGDFGGGCFGGGGFGGGGDGG5C>CFCFGF6>436CGGFGGGFBGGFGF@FFFF@GFFFFFECDGGFFFE>F3?FFF66>C:50;186D;*:9>1304>F>AGG)-218:;?FFBC0<2,4:3?:A4
@M04650:207:000000000-C238N:1:1101:21252:4842 2:N:0:19
GGACTACCCGGGTTTCTAATCCTGTTTGCTCCCCATACTTTCGAGCCTCAGCGTCAGTAAATGTCCAGTAGGCCGCCTTCGCCACTGGTGTTCCTCCCGATATCTACGCATTCCACCGCTACACCGGGAATTCCGCCTACCTCTCCATCACTCAAGAACAGTAGTTTTGAACGCAGTCTATGGGTTGAGCCCATAGTTTTCACATTCAACTTACCATCCCGCCTGCGCTCCCTTTACACCCAGTAATTCCGGACAACGCTTGCAACCTACGTTTTACCGCGGCTGCGGGCACGTAGTTAGC
+
CCCCCGGGGGGGGGEGGGGGGGGGGGGGGGGGGGGGGGGGGGGGGGGCGGGGGGGGGGGGGGGGGGGGGGGGGGGGGGGGGGGGGGGGGGGGGGGGGGFEGGGGGGGGGDDGGGGGGGGDGGGGGGGGGDFCFFGEE>8FG6FFGGGGGFGDGGGFFGFGGFGGDFGGGGGGGGEGGFCFFGGGGGGEFGGGGGGGGGGGGFFFFGFFAGGGEGGGF=FF2C@@FFFE0C>@@GFC65@FGF;;7FF<@FA>3.<6CB;<6:F)*244231.2C0-<7((,76960((4C>E?47BFCFF>
@M04650:207:000000000-C238N:1:1101:17699:4865 2:N:0:19
GGACTACCCGGGTTTCTAATCCTGTTTGCTCCCCACGCTTTCGCACCTGAGCGTCAGTCTTCGTCCAGGGGGCCGCCTTCGCCACCGGTATTCCTCCAGATCTCTACGCATTTCACCGCTACACCTGGAATTCTACCCCCCTCTACGAGACTCAAGCCTGCCAGTTTCGAATGCAGTTCCCAGGTTGAGCCCGGGGATTTCACATCCGACTTGACAGACCGCCTGCGTGCGCTTTACGCCCAGTAATTCCGCTTAAAGCTTGCACCCTCCGTATTACCGCGGCTGCTGGCACTGAGTTAGC
+
CCCCCGGGGGGGGGGGGGGGGGGGGGGGGGGGGGGGGGGGGGGGGGGGFFGGGGGGGGGGGGGGGGGGCFGGGGGGGGGGGGGGGGGGGGGGGGGGGGGGGFFGFGGGGGGGGGGGGGGGDGGGF8FGCGGGGGGGCF?GGGGFCEFDEEEFGGFGFGDFGGFGGGGGGGGFGGFGGCBDFFGFFFGGGGGGGEEGDGBFCFGFFF<A;GGDFCF7A@GGB39B?FB:(>>BFGFAFFGGE6?0>CA9:@6(3>3)*)4<AFC26CBBFFF?BF?DF>(7>>94(-8?(/(3(.)))36).
@M04650:207:000000000-C238N:1:1101:6508:4867 2:N:0:19
GGACTACAGGGGTTTCTAATCCTGTTTGCTCCCCTAGCTTTCGCACCTCAGCGTCAGTTATGGCCCAGAAGACTGCCTTCGCCATCGGTGTTCTTCCCAATATCTGCGCATTTCACCGCTACACTGGGAATTCCATCTTCCTCTACCAAACTCGAGTCTGCCAGTTCGGAATCCGGCTGGGGGTTGTGCCCTCAGATTAGAGATTCCGCTTAACAAACCGCCTACGCGCGCTTTACGCCCAAGAAATCCGGATAACGCTTGCTCCCTCCGTATTACCGCGGCTGCTGGCACGTAGTTAGCC
+
CCCCCGGGGGGGGGGGGGGGGGGGGGGGGGGGFGGGGGGGGGGGGGGGGEGGGGGGGFGGGGGGGGGGG@FGGGGGGGGGGFGGGGGGGDGGGGGGGGGGGFGGGGGGGGGDGGGGGGGGGGGGGGGGGGGGGFGGGGGGGGGFGGGGCDGFGGGDGGGGGFGGGGGDGEGGGGDGGGGGGGEEGFGC7DC<F>CCGGGFGFFBFFGFFGCG=CFF4(=C=DDFDFFD>3;B?F4<::C>C((.9CA467@0(5C?C(-24:>AG=:((73:B6>AC944>6;BFFF:?*<C?0:?):)63
@M04650:207:000000000-C238N:1:1101:17143:4920 2:N:0:19
GGACTACCGGGGTTTCTAATCCTGTTCGCTCCCCACGCTTTCGAGCCTCAGCGTCAGTTACAGTCCAGAGAGTCGCCTTCGCCACTGGTGTTCTTCCTAATCTCTACGCATTTCACCGCTACACTAGGAATTCCACTCTCCCCTCCTGCACTCTAGATTCCCAGTTTGGAATGCAGCACCCAGGTTGAGCCCGGGTATTTCACATCCCACTTAAAAATCCGCCTACGCCCCCTTTACGCCCAGTAAATCCGGACAACGCTCGCCACCTACGTATTACCTCGGCTGCTGGCACGTAGTTAGC
+
CCCCCGGFGGGGGGGGGGGGGGGGGGGGGGGGGGGGGGGGGGGFGGGGGGGGGGGGGGGGGGGEDGGGGFGGGGGGGGGGGGGGDFGGGGGGGGGGGGCFGFFGGGGGGGGGGGGGGGGDGGGG;FFFFGGGGGGGGGCGG?EFGGFFEFF?ECFAAFFGGDDFDFGGGFF,=BE,,:CCEGGGG9>:9BF>C*C*?GGEGFGF67C*:94C=FGD4->FF<2(865)(/.29=838;GGD2(/+:?3:6B0:@C?D14(39G93821241:<F:)<:-)-441;0)4?G<?627?B:44-
@M04650:207:000000000-C238N:1:1101:7396:4935 2:N:0:19
GGACACTAGGGTTTCTAATCCTGTTTGCTCCCCATACTTTCGAGCCTCAGCGTCAGTAAATGTCCAGTAGGCCGCCTTCGCCACTGGTGTTCCTCCCGATATCTACGCATTCCACCGCTACACCGGGAATTCCGCCTACCTCTCCATCACTCATGAACAGTAGTTTTGAACGCAGTCAATGGGTTGAGCCCATAGTTTTCACATTCAACTTACCATCCTGCCTGAGCTCCCTTTACACCCAGTATTTCCGGACAACGCTTGCCACCTACGTTTTACCGCGGCTGCTGGCACGTAGTTAGCC
+
CCCCCEEEG8<<CFFGCGGGC,CFFG8FGG<<:C@DAFAFA7,;B@GGGFGGFGFEGGFEFEGGEFCCCF9,6@CCC@EFG@F,6?CC<BFE9FFCC=?FF+@FFFGGGGD9<F9BECG64?=9CC>CCFGC,=BFECGC9=@DFGDF9EGFG,>,CDFGGGC=:,=,@EGG+@@99+,3,37D3>EC,3@EGGFA5+3:CAD>B:=FEFFF;7BC45,:3C37(/68>9@DE,@:A38*<(6C+;?)+)),2)138:D0=(94*214:044(*)439((((-1(4:(8F2:1((-5<)44
@M04650:207:000000000-C238N:1:1101:13904:4975 2:N:0:19
GGACTACTCGGGTATCTAATCCTGTTTGCTCCCCACGCTTTCGAGCCTCAGTGTCAGTTACAGGCCAGAGAGCCGCTTTCGCCTCCGGTGTTCCTCCATATATCTACGCATTTCACCGCTACACATGGAATTCCACTCTCCTCTCCTGCACTCAAGTCTCCCAGTTTCCAATGCACACAATGGTTGAGCCACTGCCTTTTACATCAGACTTAAGAAACCACCTGCGCTCGCTTTACGCCCAATAAATCCGTACAACGCTTGGGACCTACGTATTACCGCGGCTGCTGGCACGTAGTTAGCC
+
CCCCCGGGGGGGGGGGGGGGGGGGGGGGGGGFGGGGGGGGGGGGGGGGGGGGGGGGGGGGGGGGGGGFGGGGGGGGGGGGGGGDCFEGGGGGGGGGGGGGGGFGGGGGCFDEGGGFFGGGGGGGGGGGEE<FGGGGGGCFGGFFFGGFADFFGGFEFDEFGG8DGGGGCGDGGGGGEGC6DFGGG78FFCFF9CFGGGGGCFCFA+7AE5<=ACFGFDD>@GBF@BA>DGB@F?AC4:ECE035DGE<FF5,,:CEG9?<6;C;GD????22)<>AF599>9>16:?>:*.:(416:<<A:
@M04650:207:000000000-C238N:1:1101:16465:4998 2:N:0:19
GGACTACTCGGGTTTCTAATCCTGTTTGCTCCCCACGCTTTCGTGCATGAGCGTCAGTACAGGTCCAGGGGATTGCCTTCGCCATCGGTGTTCCTCCGCATATCTACGCATTTCACTGCTACACGCGGAATTCCATCCCCCTCTACCGTACTCTAGCCATGCAGTCACAAAGGCAGTTCCCAGGTTGAGCCCGGGGATTTCACCTCTGTCTTGCATAACCGCCGGCGCACGCTTTACGCCCAGTAATTCCGATTAACGCTTTGACCCTACGTATTACCCGGGCTGCTGGCACGTAGGTGGC
+
CCCCCGGGGGGGGGGGGGGGGGGGGGGGGGGGGGGGGGGGGGGGGGGGFGGGGGGGGGGGGGGGGGGGGGGGGGGGGGGGGGGGGGGGGGGGGGGGGGGGGGGGGGGGCGFEDFGGFGGGGGGGGGGGGCGGGGGGGGGGGGGFGGGGGGGFGFGGGFDFFGGGGGGGGFGGGGFGFGGGGGGGGCGGDGGGCEGG4?FGFFFFFGF6@GGGFF47@EFGFC((6013()((-CF2*-/CCBFFGGF27BF(4)79D:>62(*)2@??04((.C?4<C(((-,42())(*(22413(<)(.
@M04650:207:000000000-C238N:1:1101:13989:5007 2:N:0:19
GGACTACAAGGGTATCTAATCCTGTTTGCTCCCCACGCTTTCGAGCCTCAGCGTCAGTTACAGACCAGAGAGCCGCCTTCGCCACTGGTGTTCCTCCATATATCTACGCATTTCACCGCTACACATGGAATTCCACTCTCCTCTTCTGCACTCAAGTTTCCCAGTTTCCAATGACCCTCCCCGGTTGAGCCGGGGGCTTTCACATCAGACTTAAGAAACCGCCTGCGCTCGCTTTACGCCCAATAAATCCGGACAACGCTTGCCACCTACGTATTACCGCGGCTTCTGGCACGTAGTTAGC
+
CCCCCGGGGGGGGGGGGFGGGGGGGGEGGGGFGGGGE>FEFGGCGGEGGGGGGGGGGEFFGFGGGGGFGGGGGCGGGGGDGGGCCAFGCFEEGGFGCGGGGGGGGFDFGCEFGFGGGGGGGGFGC:FCGG<EFCEGEGAFGGGFAFGGGGGFG8FGG8FGFGGFEG8EGGGGG;FGC?GGGGGGGGD69DF>+@EC?<GGGFGFCGCAED*+0+=+15CF>DBD;)(829123EFAF:EGEF?0C*:<GF>>:BGFGFFF6(9(*<<?:B?32EB)<78906;(,(.4264?64(.4<)6<
@M04650:207:000000000-C238N:1:1101:23099:5018 2:N:0:19
GGACTACCGGGTTTCTAATCCTGTTTGCTCCCCACGCTTTCGCACCTGAGCGTCAGTCTTTGTCCAGGGGGCCGCCTTCGCCACCGGTATTCCTCCAGATCTCTACGCATTTCACCGCTACACCTGGAATTCTACCCCCCTCTACAAGACTCCAGCCTGCCAGTTTCGAATGCAGTTCCCAGGTTGAGCCCGGGGATTTCACATCCGACTTGACAGACCGCCTGCGTGCGCTTTACGCCCAGTAATTCCGATTAACGCTTGCACCCTCCGTATTACCGCGGCTGCTGGCACGGAGTTGGCC
+
CCCCCGGGGGGGGEGGGGGGGGGGGGGGGGGGGGGGGGGGGGGGGGGGGGGGGGGGGGGGGGGGGGGGGGGGGGGGGGGGGGGGGGCFEGGGCEDGGGFGGGFGGGGGGGCGGGGGEGDGGFFGGGGGGGGGDGGGGGGGGDGFGGG6FFFFCFFGGCFFGGGCGGGGGGGGGGGCFFGGGGGGGFFGGGGGGGGGGGCG7A?FFCGFF3DFEGGGFFGGFGFFFFB38D>92=FADFGGEF0<FGFFGF:68BGADB?BF67<FC((,-8(:A>AFC(46>01<?07?68C;638?+((.
@M04650:207:000000000-C238N:1:1101:13933:5087 2:N:0:19
GGACTACTAGGGTATCTAATCCTGTTTGCTCCCCACGCTTTCGAGCCTCAGTGTCAGTTACAGGCCAGAGAGCCGCTTTCGCCACCGGTGTTCCTCCATATATCTACGCATTTCACCGCTACACATGGAATTCCACTCTCCTCTCCTGCACTCAAGTCTACCAGTTTCCAATGCATACAATGGTTGAGCCACTGCCTTTTACACCAGACTTAATAAACCACCTGCGCTCGCTTTACGCCCAATAAATCCGGACAACGCTTTCCACCTACGTATTACCGCGCCTGCTGGCACGTAGTTAGCC
+
CCCCCGGGGGGGGGGGGGGGGGGGGGGGGGGGGGGGGGGGGGGGGGGGGFGGGGGGGGGGGGGGGGGGGGGGGGGGCFGGGGDEGGGGEGGGGFEFGGGGGGGGGGGGGGG>EFFGGGGGDGGGGGGGGDFGGGGGGGGGGGGFGGGDFGGFGGCGFFGGGGGGDGGGGGGGGGFFFFG,AE8>FECFGGGGGGGGGGGGGFFFAFGFFG9DCFFGCFGFFC@E=BA5=DFDF58>DFG7FBF@CFFECD);23CDC0;((/0?GG?7:<?)68.<A<60(413((.21*.:6(2:2<425
@M04650:207:000000000-C238N:1:1101:14869:5150 2:N:0:19
GGACTACCGGGGTTTCTAATCCTGTTTGCTCCCCACGCTTTCGCGCCTCAGCGTCAGTTAATGTCCAGCAAGTCGCCTTCGCCACTGGTGTTCCTCCTAATATCTACGCATTTCACCGCTACACTAGGAATTCCACTTGCCTCTCCATCACTCAAGACATACAGTTTCAAATGACCCCTCGAGGTTGAGCCTCGATATTTCACATCTGACTTGTATGCCCGCCTACACGCCCTTTACACCCAGTAAATCCGGATAACGCTTGCCACCTACGTATTACCGCGGCTGCTGGCACGTAATTAGC
+
CCCCCGGGGGGGFGGGGGGGGGGGGGGGGGGGGGGGGGGGGGGGGGGGGGGGGGGGGFFGGGGGGGGGGGGGGGGGGGGGGGGGGGGGGGGGGGGGGGGFGGGGGGGGGGGGFGGGFGGGGGGCFGGGFGGGGGGGGGGGGGGFGGGFD8EFGGGGGGGGFFGGGGGGF;EGGGGGGGGGGDGGGGGFGGGGGGGFFCCGGFGFFGGF?GGF@GFGAEEDADFF@AEF(:B@6FF<C?FGGFFF=FEFGFB6<35;469:,:C(*3445:6:?F:)9F:;>99>(1))5C0<:(((,<)55
@M04650:207:000000000-C238N:1:1101:22924:5161 2:N:0:19
GGACTACCCGGGTATCTAATCCTGTTTGCTCCCCACGCTTTCGAGCCACAACGTCAGTAATAGTCAAGAAAGCCGCCTTCGCCACTGGTGTTCCTTCTAATATCTACGCATTTCACCACTACACAAGGAATTCCGCTTACCTCTCCGGCACTCTAGAACAACAGTTTCTAATGCAGTCCTGGGGTTAAGCCCCATCTTTTAGAATAAGACTTGACCTTCCGTCTACGATCCCTTTAAAACCAGTACACCTGAATAACTCTTGCCCCCTACGTCTTACCGCAACTTCAGGCACGATGGTAGG
+
A-BB,6,6,86+@:F,E,<C@6,FFEFGFGE,,8;7FC:6CC6FE>E,ACC:FC,8,,<F,,CC,,,:,:::F,@6+4,,4,,=F,,,,6EFCC,,9A<EEFDFFG94+@=+A@E9,,@0><,B,49<,95E;5,@+@+5@34:?,6+>+33,B@,CFFG?,@?F,:@,C;DD=3,20@,5537FGG,5>F*9*,4+5;,+*,++++0*37+1***1:<9)@(7510)/*(5>G64+/,3<2(;++9)*.)/)11)*))/)7+69*.,4((.(*-<+*,2((-,).)-5*(*(((-(06--
@M04650:207:000000000-C238N:1:1101:7960:5177 2:N:0:19
GGACTACTGGGGTTTCTAATCCTGTTCGCTCCCCACGCTTTCGAGCCTCAGCGTCAGTTACAGTCCAGAGAGTCGCCTTCGCCACTGGTGTTCTTCCTAATCTCTACGCATTTCACCGCTACACTAGGAATTCCACTCTCCCCTCCTGCACTCTATATTCCCAGTTTGGAATGCAGCACCCAGGTTGAGCCCGGGTATTTCACATCCCACTTAAAAATCCGCCTACGCTCCCTTTACGCCCAGTAAATCCGGACAACGCTCGCCACCTACGCATTACCGCGGCTGCTGGCCCGTGGTTGCC
+
CCCCC@FGGGFGGGGGGGGGGGGGFDCFGGGGGGGGGGGCEEFGFDGDFFEECEBFFFGGGGGGGFFFAFFGFFFCCCFGGDFCGGGGGCGGGGG9?FEECGFFCFFCD==CAFFG,@>8BFFGG?F8EFC8FE4,@89FGGCFEGGCGCFD?,=,7@;EFDE8<>EGG@DCFFGFCGGCCDFGGGGF,@@++4*@CFGFC65B+***0CCG4+=CFFG4:>@@9)()/9>B@CF363EEG12(+37):A>@08)6430(42>07C0((((((;1)3:36(164137.45(:;1((4*((.
@M04650:207:000000000-C238N:1:1101:25764:5183 2:N:0:19
GGACTACCCGGGTTTCTAATCCTGTTTGCTCCCCACGCTTTCGAGCCTCAGCGTCAGTTACAGTCCAGAGAGTCGCCTTCGCCACTGGTGTTCTTCCTAATCTCTACGCATTTCACCGCTACACTAGGAATTCCACTCTCCCCTCCTGCACTCTAGATTTCCAGTTTGGAATGCAGCACCCAGGTTGAGCCCGGGTATTTCACATCCCACTTAAAAATCCGCCTACGCTCCCTTTACGCCCAGTAAATCCGGACAACGCTCGCCACCTACGTATTACCGCGGCTGCTGGCACGTAGTTAGC
+
CCCCCGGGGGGGGGGGGGGGGGDFGGGGGGGGGGGGGGGGGGGGGGGGGGGGGGGGGFGGGGGGGGGGGGGGGGGGGGGGGGGGGGGGGGGGGGCFGG9BFFFGFGGGGGGGGGGGGGGGGGGGFGGGFGEDGG,9DFFFGDGFGG?FFGGFGGGGGGCF:DFFDGGG>EGGGGGGGFGGCGGGFGGGGGGGGGC*@FGGGFGFFGF*:CGCECGGF:FFFGF@D;=42C9BDFFFFFGFG<;ECFFFGFABF>GFGF>?23C1CC?F((33,A?AG781>2>09??):E2CB?BFBF<A:
@M04650:207:000000000-C238N:1:1101:20002:5184 2:N:0:19
GGACTACAAGGGTTTCTAATCCTGTTTGCTCCCCATACTTTCGAGCCTCAGCGTCAGTAAATGTCCAGTAGGCCGCCTTCGCCACTGGTGTTCCTCCCGATATCTACGCATTCCACCGCTACACCGGGAATTCCGCCTACCTCTCCATCACTCAAGAACAGTAGTTTTGAACGCAGTCTATGGGTTGAGCCCATAGTTTTCACATTCAACTTACCATCCCGCCTGCGCGCCCTTTACACCCAGTAATTCCGGACAACGCTTGCCACCTACGTTTTACCGCGGCTGCTGGCACGTAGTTAGC
+
CCCCCFGGFGGD@FFFCFGFGGDGGGCGGDGFGGGGFGGGGGGGGGGFGGFGGGGGGGFFG9FGGGGGGFGGGGGGGGGFFGGGGFGGGGGEDGGFFEGGGGGGGFFGGGGGGEDGG@>>8CFFGGGDFGFFG9?CECGCGDFF?,=9FGFF8D==:DGFFF=B=DD>B8EGGGGGGGGGGGDFB*B<FGFGD7FGCFC7++?@AC89AFGGBFGCB=FG>49>9;5?(96:@GF);<CGG@<@=C?);CAB?@DBG(31-4C2:9((((-4(;:4<C4449;018?B>G?C?<8?,<45<
@M04650:207:000000000-C238N:1:1101:6050:5215 2:N:0:19
GGACTACCCGGGTTTCTAATCCTGTTTGCTCCCCACGCTTTCGAGCCTCAGCGTCAGTTACAGACCAGAGAGCCGCCTTCGCCACTGGTGTTCCTCCATATATCTACGCATTTCACCGCTACACATGGAATTCCACTCTCCTCTTCTGCACTCAAGTTTCCCAGTTTCCAATGACCCTCCCCGGTTGAGCCGGGGGCTTTCACATCAGACTTAAGAAACCGCCTGCGCTCGCTTTACGCCCACTAAATCCGGACAACGCTTGCCACCTACGTATTACCTCGGCTGCTGGCACGTAGGTAGC
+
CCCCCGGGGGGGGGGFDEGGGGCGGGGGGGGFGGGGGGGGGGGGGGGGGFGGCGGGGGGGGGGGGGGGGGGDFGGGGGGGGGGGGGGGGGGGDFGFGGGGGGGGGGGGG>7FEFGGGGGGGGGGFGGGGGGGGGGGGFGGGGGFGGGGFFG88DDEDFFGCGFGFFGGGGGCDGFGF+=CGGGGGGC677BEE58EG5CFF8CFAFGF@GCGFGGGFFGGFD@D;FBB6*3915:29:CEG:(4>7?<FFEF05C?4-438?F?FC?B:28:>F?D7:))-2:16:BF>G?C0(,((<-8,
@M04650:207:000000000-C238N:1:1101:13926:5225 2:N:0:19
GGACTACTAGGGTTTCTAATCCTGTTTGCTCCCCACGCTTTCGAGCCTCAGCGTCAGTTACAGTCCAGAGAGTCGCCTTCGCCACTGGTGTTCTTCCTAATCTCTACGCATTTCACCGCTACACTAGGAATTCCACTTACCTCTCCTGCAATCTAGTTTGACAGTTTCAAATGCAGTCCCAGGGTTGAGCCCTGGGTTTTCACATCTGACTTGTCATACCGCCTACGCTCCCTTTACACCCAGTAATTCCGGACAACGCTTGCCACCTACGTTTTACCGCGGCGGCTGTCACGTAGTTAGC
+
CC9CCGGGGGFFGGGGGGGGGGGGGGGGGGGGGGGGGGGGGGGGGGGFGGGGGGGGGGGGGGFGGFFGFGGGFGGG7CGGGDCEGFFFFGGGGFGGGGGGGGGDAECFGG7FGGGGGGGGGGGGGGGGDG,AFGFGFFGGFGGF?EGGFFGFGGGF4EDF;EFG?ED9A=CFFFGGGGGGGGFEDFEG8ECGFFGFFGGGFFGF9CDB;@FD6:D@9;CC8D=9AFFEACAF@C6=F?EGC=2@G8*9CAFF;BD;4((6?;FEGFDDFFD1;GB)02(4390((,39(0)<<?<62CAA<
@M04650:207:000000000-C238N:1:1101:9680:5244 2:N:0:19
GGACTACTGGGGTTTCTAATCCTGTTTGCTCCCCACGCTTTCGAGCCTCAGCGTCAGTTACAGACCAGAGAGCCGCCTTCGCCACTGGTGTTCCTCCATATATCTACGCATTTCACCGCTACACATGGAATTCCACTCTCCTCTTCTGCACTCAAGTTTCCCAGTTTCCAATGACCCTCCCCGGTTGAGCCGGGGGCTTTCACATCAGACTTAAGAAACCGCCTGCGCTCGCTTTCCGCCCAATAAATCCGGACAACGCTTGCCACCTACGTATTGCCGCGGCTGCTGGCACGTAGTTAGC
+
CCCCCGGGGFEGFFGGGGGGGGGGFGGGFGGGGGGDEDGGGGGG<FCFG@GGGGGGGGGCFDGGGGGGGGGGGGGGEEGGGGGGGGGFFEFEFGGGGFGGG,9ACFGGGGGGEFGFGGGDGEDGGGGCF?BCG<EFFG8E8DD7DGGGFGG?8F8EDGGG89EDGGFFGCFEFDDFGGGGGGGEGFEGGGFCEGCC49<CFFFFFG7**9*=C:+3:3CG>D0;@A63>*(43F3)14C8*(((2:<AFFF(:BD?<6(4((97D622?>?,)3()+0(496>99BD:FG7F(((.4A2)-
@M04650:207:000000000-C238N:1:1101:25369:5246 2:N:0:19
GGACTACCCGGGTTTCTAATCCTGTTTGCTCCCCATACTTTCGAGCCTCAGCGTCAGTAAATGTCCAGTAGGCCGCCTTCGCCACTGGTGTTCCTCCCGATATCTACGCATTCCACCGCTACACCGGGAATTCCGCCTACCTCTCCATCACTCAAGAACAGTAGTTTTGAACGCAGTCTATGGGTTGAGCCCATAGTTTTCACATTCAACTTACCATCCCGCCTGCGCTCCCTTTACACCCAGTAATTCCTGACAACTCTTGCCACCTACGTTTTCCCGCGGCTGCTGTCTCTTCGTTACC
+
CCCCCEGGGGGDGGGGGFGGGGGCFGGFGGGGGGGGFFGGGGEFGGGCFGGGGGGGGGCEEG9FFF9AFGFGGGGGGGGGFG7BCEFGGEFGGGGGGFDGGGEGGEE7@+FGGFGFGGGGGGFGGGGGFGGGGGCEGGGGGFF5FFGGGGGCGG88>FGFFF:BFGGGFG9D6FCCGGGGEF?CE@C86DFG7;:CG@FFGFG6@FGF?GFGFGGFFE;?=D2@BF(5(9>;;FF3F3CCC@(;7CF.@6+)/;955,4:4.?7*9<47???FG<9ED<9(,(1,142-A)+-).(4;((.
@M04650:207:000000000-C238N:1:1101:6564:5261 2:N:0:19
GGACTACAGGGGTTTCTAATCCTGTTTGCTCCCCACGCTTTCGAGCCTCAGTGTCAGTTACAGGCCAGAGAGCCGCTTTCGCCACCGGTGTTCCTCCATATATCTACGCATTTCACCGCTACACATGGAATTCCAATCTCCTCTCCTGCACTCAAGTCTACCAGTTTCCAATGCATACAATGGTTGAGCCACTGCCTTTTACACCAGACTTAATAAACAACCTGCGCTCGCTTTACGCCCAATAAATCCGGACAACGCTCGGGACCTACGACTTCACGCGGCTGCTGGCAGGACGTGAGCC
+
CCCCCGGGGGGGGGGAFGGGGGGFEFFGGDGGGGGGFFGGGGGGGFGGGGGGGGGGGGGGGF@DDFGGGGGEGGGEGEFGGGGGCGGGFFFGGG8DGGGGAFFFAFGF@FDEFFGEGFCDGFGGDGCFGCFFFGG,;DGGGGG78EFD?DFBGECFAECGFFFF<E8EFGGGDBFCGGFFFGG,>FDFCCGF?EDCFGFAD?F?6CCFF55CAFGFFF3C972<>*::4C2>2CBEFF@C@6(/>F3C;>50();(7((17>5()/4221((-*-)31((-04;(5??<F(*(((((*-((
@M04650:207:000000000-C238N:1:1101:19445:5282 2:N:0:19
GGACTACCGGGGTATCTAATCCTGTTCGCTCCCCACGCTTTCGAGCCTCAGCGTCAGTTACAGTCCAGAGAGTCGCCTTCGCCACTGGTGTTCTTCCTAATCTCTACGCATTTCACCGCTACACTAGGAATTCCACTCTCCCCTCCTGCACTCTAGATTTCCAGTTTGGAATGCAGCACCCAGGTTGAGCCCGGGTATTTCACATCCCACTTAAAAATCCGCCTACGCTCCCTTTACGCCCAGTAAATCCGGACAACGCTCGCCACCTACGTATTACCGCGGCTGCTGGCACGCAGTTAGC
+
CCCCCGGGGGGGGGGGGGGGGGGGGGGGGGGGGGGGGGGGGGGGGGGGGGGGGGGGGGGGGGGGGGGGGGGGGGEGGGGGGGGGGGGGGGGGGGGGGGGGGGGGGGGGGGGGGGGGGGGGGGGGGFGGFFGGGGGGGGFGFGGFGGGGGGGFGFGGGGGGGGGGGGGGGGGGGGGGGGGGGGGGGGGGGGGGGGGEGFGFGFGFFGGFFCDGEGGGFFGGFFDDFFFF<GFF@FFEFDGGGFDEGGFFGFFFFFGFG9BFF>C7DEFF?0:7?GFFGG:19>9;>FF?:EBG1(2,3954-
@M04650:207:000000000-C238N:1:1101:6480:5328 2:N:0:19
GGACTACAAGGGTTTCTAATCCTGTTTGCTCCCCACGCTTTCGAGCCTCAACGTCAGTCATCGTCCAGTAAGCCGCCTTCGCCACTGGTGTTCCTCCTAATATCTACGCATTTCACCGCTACCCCAGGAATTCCGCTTACCTCTCCGACACTCTAGCTGCATAGTTTCAAAGGCCGTACTGGGGTTGAGCCCCAGCCTTTCACATCTGACTTACACAGCCGTCTACGCTCCCTTTACACCCAGTAAATCCGGATAACGCGTGCCCCTTCCGTATTACCGCGGCTGCTGGACCGGAATTAGC
+
CCCCCGG8<FFGGGC9FEEGGFFAF<EFGCCFGEGGEGG7CFG@@CFFGC8FCGG7@CE@,6CFC@FC<9,<EFGGCFGGGCGEEGGCFF=?FGGGG,,,:,>FFF,FEFGECG,EFGGD7@,44+@DFFEFGG8=8E8<EDCF,@+@++3*=DCFF8EF8DE8@FC;D,=,0,,4++4;:E@CCCE67@EGG**CF7FG>6D+BCB967+2>8>862CC@8(5(1,83D0((=ACFEFGF;;.:@)6CA39(<*6F16(-(/-7C0((,(5(;3)+*,,-436(())(*(2(42-1+)),
@M04650:207:000000000-C238N:1:1101:23088:5357 2:N:0:19
GGACTACCGGGGTTTCTAATCCTGTTTGCTCCCCACGCTTTCGAGCCTCAGCGTCAGTTACAGTCCAGAGAGTCGCCTTCGCCACTGGTGTTCTTCCTAATCTCTACGCATTTCACCGCTACACTAGGAATTCCACTCTCCCCTCCTGCACTCTAGATTTCCAGTTTGGACTGCAGCACCCAGGTTGAGCCCGGGTATTTCACATCCCACTTAAAAATCCGCCTACGCTCCCTTTACGCCCAGTAAATCCGGACAACGCTCGCCACCTACGTATTACCGCGGCTGCTGGCACTTAGTTAGC
+
B96ABFGFGGGGGEGGGGGGGGCFFFGGGGGFGGGGGGGGGGGFGGGFFCFGGGGGGGGGGCFAFGAFGGFGGGC7CFGGGCEEGGGGGGFGGFGGGF<FFF;AFFFGGDGGGGFGGGGDEFFGGGFGGCFFFGGAE?FGGFEFGGGGGC@FFGGGGGGGFGGFGGGG+8,8==A,8DGGEGGFFFGGFGGGGDGEG7@D79CB97DFFGFFC7@:9@6?@4>5@F@;@<@;@CA3ADGGF@@(7C?EGFF((096F0((3(9>*;?:0(87<<4<FC89>>BF10)4(*(0..<>DGAB2
@M04650:207:000000000-C238N:1:1101:16953:5399 2:N:0:19
GGACTACTGGGTTTCTAATCCTGTTTGCTCCCCATACTTTCGAGCCTCAGCGTCAGTAAATGTCCAGTAGGCCGCCTTCGCCACTGGTGTTCCTCCCGATATCTACGCATTCCACCGCTACACCGGGAATTCCGCCTACCTCTACATCACTCAAGAACGCCAGTTTTGAACGCAGTCTATGGGTTGAGCCCATAGTTTTCACATTCAACTTGGCATTCCGCCTGCGCTCCCTTTACACCCAGTAATTCCGGACAACGCTTGCCACCTACGTTTTACCGCGGCCTCTGGCACGTAGTTAGCC
+
CCCCCGGGGFGFGGFGFCGGGGGGGGGGGFGGGGGGGGGGGGGGGGGGGGGGGGE7CFGGGGGG9FGGGGFGGCEGGGGGGGGCFGFG8FGGGGGGGG7FCEFGFGFEGCFFGGGGGEGDEFGGGGCG+EEGGGGGEGFFGGFFEFFGCEEFG8>EFGGGGGDCFFE?DGGGC@8C?FGGGG6CCFFFCC@CFFFCFCFFGFDFFFFFEGGGEGGCFFGG9859B>@:@GFD;+178<C<1:=;;FCCFA5?FF::)41(-:66FF((,44(28.5<*49((((.4:.5622.2((6269:
@M04650:207:000000000-C238N:1:1101:23873:5444 2:N:0:19
GGACTACTGGGGTTTCTAATCCTGTTTGCTCCCCACGCTTTCGAGCCTCAGCGTCAGTTACAGACCAGAGAGCCGCCTTCGCCACTGGTGTTCCTCCATATATCTACGCATTTCACCGCTACACATGGAATTCCACTCTCCTCTTCTGCACTCAAGTTTCCCAGTTTCCAATGACCCTCCCCGGTTGAGCCGGGGGCTTTCACATCAGACTTAAGAAACCGCCTGCGCTCGCTTTACGCCCAATAAATCCGGACAACGCTTGCCACCTACGTATTACCGCGGCTGCTGGCACGTAGTTAGC
+
CCCCCGGGGGGGGGGGGGGGGGGGGGGGGGGGGGGGGGGGGGDGGGGGGGGGGGGGGGGGGGGGGEGGGGGGGGGGGGGGGGGGGGGGFGGGGGGGGGGGGFGGGGGFGGGGGGGGGGGGGGGGGGGGFFFGGGFGGDGGGGGFGGGGGGGFGGEGFGGGGGGGGGGGCGGGGGGGGGGGGGGGGGGGGGGGGGGGGGGGGFGFFGGFFGGFE77@@@GGFGFF?FFF@GF>BGFFFFGGD?F7D7ADGF>71532*4>::6F2*@??FBFFBG?-<C?99((4;?7>0=(A:4<??C:96
@M04650:207:000000000-C238N:1:1101:4024:5579 2:N:0:19
GGACTACTGGGGTTTCTAATCCTGTTTGCTCCCCATACTTTCGAGCCTCAGCGTCAGTAAATGTCCAGTAGGCCGCCTTCGCCACTGGTGTTCCTCCATATATCTACGCATTTCACCGCTACACATGGAATTCCACTCTCCTCTTCTGCACTCAAGTTTCCCAGTTTCCAATGACCCTCCCCGGTTGAGCCGGGGGCTTTCACATCAGACTTAAGAAACCGCCTGCGCTCGCTTTACGCCCAATAAATCCGGACAACGCTCGGGACCTACGTATTACCGCGGCTTCTGGCACGTAGTTAGC
+
CCCCCGGGGGGGGGGGGGGGGGGGGGGGGGGGGGGFGGGGGGGGGCEFGGGGGEGGGGGGGGGGGGGGGGGGFGGGGDG?7FCFGGGGGGGGGCGFGGGGGGGGGGGGGGEGGGGGGGDGGGGGGGGGGGFFGGGGGGGGFG?DFFDFFD8DGGEEFFGFGGFGCGFGGGGGGDGFGGGGGGGGGGGGGGF7CG>EGDGGFFGFFFGFFGGFCFGF=5FG@D9?FFB325((6CA>FDCEE8:BC7>B7@)90@GFG>;0(49;<8:78>0,2<:)2:4;0163((45>C(<:372<G<B<
@M04650:207:000000000-C238N:1:1101:23281:5600 2:N:0:19
GGACTACTCGGGTATCTAATCCTGTTTGCTCCCCACGCTTTCGAGCCTCAGTGTCAGTTACAGGCCAGAGAGCCGCTTTCGCCACCGGTGTTCCTCCATATATCTACGCATTTCACCGCTACACATGGAATTCCACTCTCCTCTCCTGCACTCAAGTCTACCAGTTTCCAATGCATACAATGGTTGAGCCACTGCCTTTTACACCAGACTTAATAAACCACCTGCGCTCGCTTTACGCCCAATAAATCCGGACAACGCTCGGGACCTACGTATTACCGCGGCGGCTGGCACGTAGTGAGCC
+
CCCCCGGFFGGGGGGGGGGGGGGGGGGGGGGGGGGGGGGGGGGGGGGGGGGFGGGGGFGGGGGCGGGGGGFGFGCG+BFGGEGGDFGGGGGGGGGGGGGGGGGGGGGGGGGGGGGGGGGGGGGGGDGGGGFGFGGGFFF,@DDDEGGGGGGFGGGGGGG;DGFGFFGGCFEFGGFEGFGFDGGGGGGGDFFGGGG6+?FDGFFFFFC9CFGG@@E>FFFG>GDF@AA@=265(4BEEFGCF;@30:?3DD51>EGFG(,/49)4DC74>B:24CA>3913((((-(--0*55,:(-.+)(.
@M04650:207:000000000-C238N:1:1101:5834:5621 2:N:0:19
GGACTACAAGGGTTTCTAATCCTGTTTGCTCCCCACGCTTTCGCACCTGAGCGTCAGTCTTTGTCCAGGGGGCCGCCTTCGCCACCGGTATTCCTCCAGATCTCTACGCATTTCACCGCTACACCTGGAATTCTACCCCCCTCTACAAGACTCCAGCCTGCCAGTTTCGAATGCAGTTCCCAGGTTGAGCCCGGGGATTTCACATCCGACTTGACAGACCGCCTGCGTGCGCTTTACGCCCAGTAGTTCCGATTAACGCTTGCACCCTCCTTTTTACCGCGGCTGCTGGCACGGCGTTAGC
+
CCCCCGGGGGGGGGDGGGGGCGFDGGEFFGFGGGGGG@FGGGGGGGGGGE8FEFGGGFGGGGGGGFGGGGGGCGGGGGGGFGGGDGGGCGGFGGFGGGGFGGGGGFFFFGDEFFGGFGGG8CF=F?=E=E9FFGGFFFCGGGEDDFGGFFGFGGFGGDDGGGFGGGGGGGCFGGG,<2:C9FFBFFGG7D7C>C*79DGGGFG7F6CD?D3DF:F@AFEC@GFF2@B;6C999G5)9882:<0,:*.);=7?0<C):((-,4C2DF6(-3(.)<2(+:6>B;>F(-2)0=?F01((-/1(-
@M04650:207:000000000-C238N:1:1101:10639:5639 2:N:0:19
GGACTACTCGGGTACCTAATCCTGTTTGCTCCCCACGCTTTCGAGCCTCAGCGTCAGTTACAGACCAGAGAGCCGCCTTCGCCACTGGTGTTCCTCCATATAACTACGCATTTCACTGCTACACATGGAATTCCACTCTCCTCTGCTGCACTATAGTTTCCCAGTTTCCAAGTACTCTCCCCGGTTGAGCAGGGGGCATTCACATCAGACTTATGAAACTGCCTGCGCTCGCTTTACGCCCAATAAATCAGGACAACGCTTGCCACCTACGTATGACCGTGGCTTCTGTCCAGTACTTAGC
+
<@CC@C,EF;7FC+,,;;E,,6;<FG<6<,FF8@<FC+,86CF8@:6,,,;;+88BF,,6EF<6:,66,,,,:EF+:@F9=,?C:,6,696,C,,,B=F<F<,9>9C:+,4BF,95,C99E<9,,AEE<BFE;59,,=,,4?,D,,@DGG80,,6=F=9@=,@,,CF9=33,+9,,,6@,1+++8++,44,1+1+1**@F+1@1+;+@>*?DF+:D+62+*2(0*25)8:((/*.)+(**1/(,*;;6+**).:*,/2((,,7,7+3.::212:()+*((.((4(.)--+)+)-)))3)))
@M04650:207:000000000-C238N:1:1101:15875:5721 2:N:0:19
CTTTACATGACTGGAGTTCAGACGAGGGGGCTGCCGCATGGTATAAAAGAGGTGTTAAGTCTGTGTGCTCGCCACTCGTGCTTCGTTCAGTCTGAGGTACAAACCGGAGGGAGGCTCGCGCCCCGCGTGATGCCGCCTCAACTTAAGCATTGTCCCCCCACACATCCACTTCCACTCACCCCTCCCCCCCACAAACTCCCCTCGCTCCTTGCTCGCCCCCCGCTCGCTCCAGAGGCTCCCTCCACCACATCCACAACCGCCCCTCCCGCCCCTCACACTACCTCACCACCACTACACCCCC
+
----8;,<@,,,,6,;,,,,,,,++7+++8+8,,6+++68,,,<,,,;;,6,:<6B,,,,,,<6CF<C,6,+64@,9,,,,,6,+,99,<9:,,9,,,9,9,,,++++8++++++,,++++33@++++3+,,,,++4++,,4,343,,3,3337D@,@*4**4*7,5,,,,,;F9,=*04,***4:*:*=*:******+2*)*0)1*)(*0*)**1)(*111--()(0()(()*)()(**0.3,*921*)).,)2.*((((()(*2(((((((24(+2((.,).,(,)(*(2((,)(*-(4
@M04650:207:000000000-C238N:1:1101:18864:5730 2:N:0:19
GGACTACTCGGGTTTCTAATCCTGTTTGCTCCCCACGCTTTCGAGCCTCAGCGTCAGTTACAGTCCAGAGAGCCGCTTTCGCCACCGGTGTTCCTCCATATATCTACGCATTTCACCGCTACACATGGAATTCCACTCTCCTCTCCTGCACTCAAGTCTACCAGTTTCCAATGCATACAATGGTTGAGCCACTGCCTTTTACACCAGACTTAATAAACCACCTGCGCTCGCTTTACGCCCAATAAATCCGGACAACGCCCGGGACCTACGTATTACCGCGGCTGCTGGCACGTAGTTAGCC
+
CCCCCGGGGGGGGGGGGGGGGGGGGGGGGGGGGGGGEGGGGGGGFGGGGGGGGGGGGGGGGCGEFGGGGGGGGGGG7FFGGGGGGGGGFGGGGGGGGGGGGGFGGGGDGCCEGGGGGGGGGGGG9EFGEGGGEGGGGGGGGGGFFGFGGGGFFCFDFFFD8FFF<;FGGGGCFGFFGD8=F>F>=FFFGFGGFEGFGGGGFAGFFGGFDF9CE7DFF@6CBGDFFFB>@C@@B5CEF?7<<=;@>DCFGB>;@BCDG(((-071>E?<?:B?9<:AG*76(249(8::B*)1(32-63:>2
@M04650:207:000000000-C238N:1:1101:23363:5763 2:N:0:19
GGACTACCCGGGTTTCTAATCCTGTTCGCTACCCACGCTTTCGAGCCTCAGTGTCAGTTACAGACCAGAGAGCCGCTTTCGCCACCGGTGTTCCTCCATATATCTACGCATTTCACCGCTACACATGGAATTCCACTCTCCCCTTCTGCACTCAAGTTCGACAGTTTCCAAAGCATACTATGGTTGAGCCACAGCCTTTAACTTCAGACTTATCAAACCACCTGCGCTCGCTTTACGCCCAATAAATCCGTACAACGCGCGGGACCTACGTATTACCGCGGCTGCTGGCACGTAGTTAGCC
+
C@C@CEEGGFEEGGGGFGGFCFGGFCFCEGGGG<FBCFCEFGCFFGG8FAFFCEEFFCFAFFGFE<CFGFF@FFGGC:FF7FGEFFGDFGEFFFAFFGCFGGGGGGGGGGGGFGFGGGGGE7EBFFGGFGEFFGGGGG9FEGGFFGGGGGG<DGGG===C@F+@@;,@;C9@?F?,@DGEGFFDF<?FFCFFGGGFFF:C;=EAFFCFFDDGFGGGFE59<75.3?9)69>@;FA4>;=CF?F3:7CE8;061>>39(((2(12CE:)(488ACAA+1414(-((5:00:2C<,((6364.
@M04650:207:000000000-C238N:1:1101:7182:5769 2:N:0:19
GGACTACCGGGGTATCTAATCCTGTTTGCTCCCCATACTTTCGAGCCTCAGCGTCAGTAAATGTCCAGTAGGCCGCCTTCGCCACTGGTGTTCCTCCCGATATCTACGCATTCCACCGCTACACCGGGAATTCCGCCTACCTCTCCATCACTCAAGAACAGTAGTTTTGAACGCAGTCTATGGGTTGAGCCCATAGTTTTCACATTCAACTTACCATCCCGCCTGCGCTCCCTTTACACCCAGTAATTCCGGACAACGCTTGCCACCTACGTTTTACCGCGGCTGCTGGCACGTAGTTAGC
+
CCCCCGGGGGGGGDGGGGCFGGGGGGGGGGGFGGGGGGGGGGGGGGGGGGGGGGGGGGGGGGGGGGGGGFFGGGGGGGGGGGGGGGGFFFGGGEGGGGGGGGGGGGGGGGGGGGGGGGGGGGGGGGGGGGGGGGGGGDGGGGGFGGFGGGFFGGGGFGGGFDFGFGFGGGGGFGGGGGCDGFGC@CEFGGGGGGGG:9EFGFGFFFGFFGGFEFFFF;5C=DFFFFFFBGFFF?F<ACFGG7DFFGFEGFF(-75:G0;F::C:CFFBFF((,;3AFC?6;9>>>68:(:1<:6032@AAA
@M04650:207:000000000-C238N:1:1101:22823:5797 2:N:0:19
GGACTACAGGGGTATCTAATCCTGTTTGCTCCCCACACTTTCGAGCCTCAGCGTCAGTTAATGTCCAGCAGGCCGCCTTCGCCACTGGTGTTCCTCCCGATATCTACGCATTCCACCGCTACACCGGGAATTCCGCCTGCCTCTCCATCACTCAAGAGCGCCAGTTTTGAGTGCAATCTATGGGTTGAGCCCATAGTTTTCACACCCAACTTGGCACCCCGCCTGCGCTCCCTTTACACCCAGTAATTCCGGACAACGCTTGCCACCTACGTTTTACCGCGGCTGCTGGCACGTAGTTAGC
+
CCCCCGGGGGGGGGGGGGGGGGGGGGGGGGGFGGGGGGGGGGGGFGGGGGGGGGGGGGGGGFGGGGGGGGGGGGGGGGGGGGGGGGGGGGGGGGGGGGGGGGGGGGGDGGGGGGGGGGGGGGGGGGGGGGGGGGGGGGGGGGGFGGGGGGGFDGGGGCFGDEEGGGGG?GCFFGGGGGGGGFDFGGDGGGGGGGGFFGGGGFGFFDGFFGGGFFFGFFGGFGFFDF6E9GFFFGFEFEFCE:?>FG2<FF?;?EDFG>>B:?CBCFFB??182;6<CD?>FB>FFF?>?GFGFFFB?F9A<
@M04650:207:000000000-C238N:1:1101:7124:5906 2:N:0:19
GGACTACAGGGGTATCTAATCCTGTTTGCTCCCCACGCTTTCGAGCCTCAGCGTCAGTTACAGTCCAGAGAGTCGCCTTCGCCACTGGTGTTCTTCCTAATCTCTACGCATTTCACCGCTACACTAGGAATTCCACTCTCCCCTCCTGCACTCTAGATTTCCAGTTTGGAATGCAGCACCCAGGTTGAGCCCGGGTATTTCACATCCCACTTAAAAATCCGCCTACGCTCCCTTTACGCCCAGTAAATCCGGACAACGCTCGCCACCTACGTATTACCGCGGCTGCTGGCCCGTAGTTAGC
+
CCCCCGGGGCGGGGGGGGGGGGGGGGGGGGG@FGGGGGGGGG@FGGGGGGGGGGGGGGGGGGGGGGGGGGGGGGGGGGGGGGGGGGGGGFGDFGGGGGGGGGGGGGGGDFGGGGGGGGGGGCFGGGGGFGFGGGGGGFFFGFGFGGGFGFGFGGGGGFGGGFG8FFGGGFGGGGGGG6=DEG8E,@DGGG7FEE6@CFGGGFGFFGG>@C5?ADCFFFCC-*7)7A@E@:=2>:A;F=@FC((/;+5<F6>0:B)=G;6(((13*;4(.5:?7C:2CF07((,420)),:(:(-(-4CAD>
@M04650:207:000000000-C238N:1:1101:7641:5923 2:N:0:19
GGACTACTAGGGTTTCTAATCCTGTTTGCTCCCCACGCTTTCGAGCCTCAGTGTCAGTTACAGGCCAGAGAGCCGCTTTCGCCACCGGTGTTCCTCCATATATCTACGCATTTCACCGCTACACATGGAATTCCACTCTCCTCTCCTGCACTCAAGTCTACCAGTTTCCAATGCATACAATGGTTGAGCCACTGCCTTTTCCACCAGACTTAATAAACCACCTGCGCTCGCTTTACGCCCACTAAATCCGGACAACGCTCTGGACCTACGTATTACCGCGGCTGCTGGCACGTAGTTAGCC
+
CCCCCGGGGGGGGGGGGGFGGGGGGGGGGGGGGGGGGGGGGGGGGGGGGGGGGGGGGGGGGG?FGGGGGGGGGGGGGCFGGGGGGGGGGGGGGGGGGGGGGGGGGGGGGGGGGGGGGGGGGGGGGGGFFFFGGGGGFFGGGGGFGGGGGGGFGG8=FAFDGGGGFF8EGGCDFGGGGGG8AF?FFGGFGFFFG?@EG?FC+;DFFGGF=;9BEGGFFFGGDDBFFEB5@G@D=:FEEFGDC(546<EC05)(();?G6?((/2)9;1<:?F22A2:</44629;?0)(-*./408:AC>A?
@M04650:207:000000000-C238N:1:1101:9706:5944 2:N:0:19
GGACTACCGGGGTATCTAATCCTGTTTGCTCCCCACGCTTTCGCACCTGAGCGTCAGTCTTTGTCCAGTAGGCCGCCTTCGCCACTGGTGTTCCTCCCGATATCTACGCATTCCACCGCTACACCGGGAATTCCGCCTACCTCTCCATCACTCAAGAACAGTAGTTTTGAACGCAGTCTATGGGTTGAGCCCATAGTTTTCACATTCAACTTACCATCCCGCCTGCGCTCCCTTTACACCCAGTAATTCCGGACAACGCTTGCCACCTACGTTTTACCGCGGCTGCTGGCACGTAGTTAAC
+
CCCCCGGGGGGGGGGGGGGGGGGGGGGGGGGGGGGGGGGGGGGGGGGGGGGGGGGGGGGDGAGGGFGGGGGGGGGGGGGGGDGGGFGGGGGGGGGGGGEGGGGGGGGGDGGGCAEGGGGGGGGFFCFGGEGFDGGGGGGGGGGFGGGAFFFFFGFGFGGGGFGGFGGGGGGGFGGGGGGGGGGGGEC6CGBFFG6EF7FCFFGAFCC6CFGGFGCF6@FCFD@@1ABFFG@FFGF3:.<FEB(4C><AGFFBFF344(9?:1F?FGF0?FB7<C2)3>:>B07>>?2:2E:9<,,(,<<).
@M04650:207:000000000-C238N:1:1101:6757:5955 2:N:0:19
GGACTACAGGGGTTTCTAATCCTGTTTGCTCCCCACGCTTTCGAGCCTCAGCGTCAGTTACAGACCAGAGAGCCGCCTTCGCCACTGGTGTTCCTCCATATATCTACGCATTTCACCGCTACACATGGAATTCCACTCTCCTCTTCTGCACTCAAGTTTCCCAGTTTCCAATGACCCTCCCCGGTTGAGCCGGGGGCTTTCACATCAGACTTAAGAACCCTCCTGCGCTCGCTTTACGCCCAATAAATCCGGACAACGCTTGCCCCCTACGTCTTACCGCGGCTGCTGGCACGTAGTTAGC
+
CCCCCGGGGFGG@FGGGGGGGGGGGGGGGGGGGGDGGGGGGGGGGGGGGFGFGGGGGGGGGGGAFGGFGFGGGGEFGGDGGGGGGGFFGCFGFGFGGGDGFGCGG,5AFFGGGGGFFGGGGGGD@EEFFEFGGGGGFF9EGFCDFGGFGGGFGGGGEDFEFGGFGGGGEFGGGGFD?DF+8@E+CCC?FGDEGDGGGDGFGFGFF<FFFGGGFDGGF(**(2685)(:3>190:56F6EGE111DF<<:?@;?EGFF9;008C5*;27(3(4(;04FF001((46()53E3<6,(84C5)6
@M04650:207:000000000-C238N:1:1101:16381:5974 2:N:0:19
GGACTACCGGGGTATCTAATCCTGTTTGCTCCCCACGCTTTCGAGCCTCAGCGTCAGTTACAGACCAGAGAGCCGCCTTCGCCACTGGTGTTCCTCCATATATCTACGCATTTCACCGCTACACATGGAATTCCACTCTCCTCTTCTGCACTCAAGTTTCCCAGTTTCCAATGACCCTCCCCGGTTGAGCCGGGGGCTTTCACATCAGACTTAAGAAACCGCCTGCGCTCGCTTTACGCCCAATAAATCCGGACAACGCTTGCCACCTACGTATTACCGCGGCTTCTGGCACGTAGTTAGC
+
CCCCCGGGGGGGGGGGGGGGGGGGGGGGGGGGGGGGGGGGGGGGGGGGGGGGGGGGGFGGGGGGGGGGGGGGGGGGGGGGGGGGGGGGGGGGGGGGGGGGGGGGGGGGGGEFGGGGGGGGGGGCCFGGFFGGGGGGGGGGGGGFGGGGGGGFFGGGDFGGGGGGGGGGGGGGGGGGGGGGGGGDG75EGGGGGGCCDGGD78FFFCDFFGGCEGGGF@FF9D@F@:1AB<9;?FFFFBEGGF07FGFFDFF>:BDFCBFF<?GBGGFFFFF?7C:BGG?>;>>F((6<AC7C?F7??G9<6
@M04650:207:000000000-C238N:1:1101:5678:5991 2:N:0:19
GGACTACCAGGGTTTCTAATCCTGTTTGCTCCCCATACTTTCGAGCCTCAGCGTCAGTAAATGTCCAGTAGGCCGCCTTCGCCACTGGTGTTCCTCCCGATATCTACGCATTCCACCGCTACACCGGGAATTCCGCCTACCTCTCCATCACTCAAGAACAGTAGTTTTGACCGCAGTCTATGGGTTGAGCCCATAGTTTTCACATTCAACTTACCATCCCGCCTGCGCTCCCTTTACACCCAGTAATTCCGGACACCGCTTGCCACCTACGTTTTACCGCGGCTGCTGGCACGTAGTTAGC
+
@CCCCGGGGGDGGGGGGGGGGGAFGEFGGGGGGGGGGGGGGGGFG7FFGGGFGGGGGGGE,FEGGGGGGDGGGGGGGFGGGGGEGGCFGGGGGGCEGGGGGGGFFGGCEEGGGGGGGGD>CGGGGGGGECEFGGGGGGGGG?ADFFGGG,CDDFCE9DDE?CDFF;FFGD,69C+7A69;AEGGGGGGGGFGGGGE:@FGGFGFF7DF<FGGB7CFF:G<@GFFFF=E>D>DFGFFFFFFGFF@7CECFFA9?DG0329>:?G77E68:???(;0<FD6>F(47><???G?G(4,11<4:<
@M04650:207:000000000-C238N:1:1101:15919:5991 2:N:0:19
GGACTACTGGGGTTTCTAATCCTGTTTGCTCCCCTAGCTTTCGCACCTCAGCGTCAGTTATGGCCCAGAAGACTGCCTTCGCCATCGGTGTTCTTCCCAATATCTGCGCATTTCACCGCTACACTGGGAATTCCATCTTCCTCTACCAAACTCGAGTCTGCCAGTTCGGAATCCGGCTGGGGGTTGAGCCCTCAGATTAGAGATTCCGCTTAACAAACCGCCTACGCGCGCTTTACGCCCAATAAATCCGGATAACGCTTGCTCCCTACGTATTACCGCGGCTGCTGGCGCGTAGTGATCC
+
CCCCCGGGGGFGGGGGGGGGGGGFGGGGGGGFGGFGGGGGGGGDFDEGGGGGGDGGGFCFGGCGGGGGGGGGGG88FGGGG>FGGGFFGGGGGGGFGGGGGGGGGGGGGGGGGGGFFEGD7FEGGGGGGFGGAFGCFGGFGGGFGFFGGGFFFEGGGGGGGFF8DFGGE@GFDGEEGGGGGGGCEEGGGDGGGGGG7FCFFFGFFCFFF>D44CG7A=EG@C<;@F933D073*8<D6CGG<<?FG>96BBB<B*3D(41<?F6*;086:7)6?9A9/(((-((-))(,*-/(-9:(0-)-
@M04650:207:000000000-C238N:1:1101:9294:6042 2:N:0:19
GGACTACTGGGGTTTCTAATCCTGTTTGCTCCCCATACTTTCGAGCCTCAGCGTCAGTTGATGCCCAGTAGGCCGCCTTCGCCACTGGTGTTCCTCCCGATATCTACGCATTCCACCGCTACACCGGGAATTCCGCCTACCTCTACATCACTCAAGAACGCCAGTTTTGAACGCAGTCTATGGGTTGAGCCCATAGTTTTCACATTCAACTTGGCATTCCGCCTGCGCTCCCTTTACACCCAGTAATTCAGGACAACGCTTGCCACCTACGTTTTACCGCGGCTGCTGGCACGTAGTTAGC
+
CCCCCFGGGGGGGGGGGGGGGFFGGGGGGGGFGGGGGGGGGGGFGGGGGGGGGGGGGGGGGGGGFGGFGGGGGGGGEGCGGDGGGFFFGGGGGGGGGFGGGGGFGGDGGEGEFFGGGGEDGGGGGGGGGGGGGG8@CECFCCCB8BFCGGFFFFGGGGGGGGCGFEFFGEGGFEEE>GFCEGGGGGGGGG?FF6CG:+7>9ACAFGFC4CC88C<F8BGFFGD=?FBE9C638CF3A?FEB67@GCE)C+;7?:C6C>BFF<C(29:802:?(CB297899BB0-023(:2C?.2(4@<<6
@M04650:207:000000000-C238N:1:1101:7670:6108 2:N:0:19
GGACTACTGGGGTTTCTAATCCTGTTTGCTCCCCATACTTTCGAGCCTCAGCGTCAGTAAATGTCCAGTAGGCCGCCTTCGCCACTGGTGTTCCTCCCGATATCTACGCATTCCACCGCTACACCGGGAATTCCGCCTACCTCTCCATCACTCAAGAACAGTAGTTTTGAACGCAGTCTATGGGTTGAGCCCATAGTTTTCACATTCAACTTACCATCCCGCCTGCGCTCCCTTTACACCCAGTAATTCCGGACAACGCTTGCCCCCTACGTTTTACCGCGGCGGCTGGCACGTATGTAGC
+
CCCCCGGGGGGGGGGGGGGGGGGGGGGGGGGGGGGFFGGGGGGCECFGGGGGGGGGGGFGA<FEGCGGGGGGGGGGGGGGGGGGGGGGGGGGGGGGGGGGGGGGGGGGGGGCEFDFGGGGDGCFG7>FGGGGCAEGGDGGGGGFGG,=FDGFGG,DE8B8D=CFFGGD8CFGCDEGGGCCGGGGGGGGGGGGGGGG+B9DFCGFFFGF4CFGFGDFABCGDG@F=;254<(=@FFEF?GGFFFFGGFFGCF9;>GBG6>0:?F22A;13::<2C<)9722>>(,(49B:G?C:13-(362:
@M04650:207:000000000-C238N:1:1101:15272:6110 2:N:0:19
GGACTACAGGGGTTTCTAATCCTGTTTGCTCCCCACGCTTTCGAGCCTCAGTGTCAGTTACAGGCCAGAGAGCCGCTTTCGCCACCGGTGTTCCTCCATATATCTACGCATTTCACCGCTACACATGGAATTCCACTCTCCTCTCCTGCACTCAAGTCTCCCAGTTTCCAATGCACACAATGGTTGAGCCACTGCCTTTTACATCAGACTTAAGAAACCACCTGCGCTCGCTTTACGCCCAATAAATCCGGACAACGCTTGGGACCTACGTATTACCGCGGCTGCTGGCCCGTAGTTAGCC
+
CCCCCGGGGGGGGGGGGGGGGGGGGGGGGGGGGGGGGGDGGGGGGGGGGEFGGGGGGGGGGGGGGEGGGFGGGGGGGDFGGGGGEGGGGGGGGGGGGGGGFG9FFGGGGGEGFFGCFGGGCCGGGGGGGGCFGGGGGGGGGGGFGGGGGGGFGGCFDFGGGGGGDGGGFGGDGGGGAFEGGGGGFGGFG8EGGGGFG7FGFFGFFFGA599C*BC5?CCGFGBE=D=?5:=5(=AFF@GGGF;E7CC)0>>DFFC<<7116<G:D?3.4(.)-AAA+/419>>9::?7:*-*7>?4<?.).
@M04650:207:000000000-C238N:1:1101:18599:6133 2:N:0:19
GGACTACTCGGGTTTCTAATCCTGTTTGCTCCCCACGCTTTCGAGCCTCAGCGTCAGTTACAGACCAGAGAGCCGCCTTCGCCACTGGTGTTCCTCCATATATCTACGCATTTCACCGCTACACATGGAATTCCACTCTCCTCTTCTGCACTCAAGTTTCCCAGTTTCCAATGACCCTCCCCGGTTGAGCCGGGGGCGTTCACATCAGACTTAAGCAACCGCCTGCGCTCGCTTTACGCCCAATAAATCCGGACAACGCTTGCCACCTACGTATTACCGCGGCGTCTGGCACGTAGTTAGC
+
CCCCC<FGGGGGGGGGGGFEGE<FGGGGGFFGGG,CFFGGGGGGGGGGGEFGECG7CFGAFDCAE@FG,CFECFFGGGGGGGGDFGFFGCGCGGGGGGGG,B4CE;FFGGGCGGGGGGGDGG,F:?FEGFGGGGGGGG8FGGFFGGFGFFFFGFGGE==>,<E?ABDC,,6ED,A8@+@>EGE7FCG6?FGGECGE7)=EDFGFAG>9.;CCEGG+=(<C,89BBFFFFC>B(75)82;?E?B0>>9>G?;1(.)451(-,4F?CC68246:B70)+:460(7((4(8?G0+(.4:6@26<
@M04650:207:000000000-C238N:1:1101:20906:6174 2:N:0:19
GGACTACCGGGGTTTCTAATCCTGTTTGCTCCCCACGCTTTCGAGCCTCAGCGTCAGTTACAGTCCAGAGAGTCGCCTTCGCCACTGGTGTTCTTCCTAATCTCTACGCATTTCACCGCTACACTAGGAATTCCACTCTCCCCTCCTGCACTCTAGATTTCCAGTTTGGAATGCAGCACCCAGGTTGAGCCCGGGTATTTCACATCCCACTTAAAAATCCGCCTACGCTCCCTTTACGCCCAGTAAATCCGGACAACGCCCGCCCCCTACGTATTACCGCCGCCGCTTGCCCGTAGTTAGC
+
CCCCCGGGGGGGGGGGGGGGGGGGGGGGGGGGGGGGGGGGGGGGGGGGGFGGGGGGGGGGGGGGGGGGGGGGGGGGGGGGGGGGGGGGGGGGGGGGGGGGGGGGGGGGGGGGGGGGGGGGGGGGGGGFFFGGGGGGGGGGGGGFGGGGGGGBFGGGFGGGGGGGGGGGGGGGGDGCG?FGGDGGGGGGGGGG5E5@CFFGGFGFFGGFFGGGC++:FDGGFF@?2;9DFC6?@FAEF?EGG7=8CF)5@FE01:3:F>6329D1):9((334)<>>FG?6(3(((-,(-*(3,(,((<54>
@M04650:207:000000000-C238N:1:1101:15969:6232 2:N:0:19
GGACTACAAGGGTTTCTAATCCTGTTTGCTCCCCATACTTTCGAGCCTCAGCGTCAGTAAATGTCCAGTAGGCCGCCTTCGCCACTGGTGTTCCTCCCGATATCTACGCATTCCACCGCTACACCGGGAATTCCGCCTACCTCTCCATCACTCAAGAACAGTAGTTTTGAACGCAGTCTATGGGTTGAGCCCATAGTTTTCACATTCAACTTACCATCCCGCCTGCGCTCCCTTTACACCCAGTAATTCCGGACAACGCTTGCCACCTACGTTTTACCGCGGCTGCTGGCACGTCGTTAGC
+
CCBCCGGGGGGGGGGGGGGGGGGGGGGGGGGGGGGGGGGGGGGGGGGGGGGGGGGDGGGGGGGGGGGGGGGGGGGGGGGGGGGGGGGGGGGGGGGGGGGGGGGGGGGGGGGGGGGGGGGGGEGGGGGGCEGGFGGGGGGGGGGFGGGCFGGFGGF8FFGGGCFGGGGGFGGGFGGGGGGGGGGGGGG6FGGGGGFGGFGGGFGFFFGFFGGGFGGGFFGGFGFFFFFFFGFDFFFEFEGGGFFFG7<<FFF66BD6FFB?:0C0*<::271?<G?2FF(41;>F>?FFFGFG?B0>BG:0:
@M04650:207:000000000-C238N:1:1101:21044:6249 2:N:0:19
GGACTACTAGGGTTTCTAATCCTGTTTGCTCCCCACACTTTCGAGCCTCAGCGTCAGTTACAGTCCAGAGAGTCGCCTTCGCCACTGGTGTTCTTCCTAATCTCTACGCATTTCACCGCTACACCGGGAATTCCGCCTACCTCTACATCACTCACGAACGCCAGTTTTGAACGCAGTCTATGGGTTGAGCCCATAGTTTTCACATTCAACTTGGCATTCCGCCTGCGCTCCCTTTACACCCAGTAATTCCGGACAACGCTTGCCACCTACGTTTTACCGCGGCTGCTGGCCCGTAGTTAGC
+
CCCCCEFGGGGGGGGFFCFGGGGGGFGGGFGGGEGEGGGGGGCGFGGGG8EGGC@FFEGGGGGGGGGGGGFEGDFGGGGFGGGGGGGGGGGGGGGGFGFGGGCFGGFEEB@FFGGGGGG>EGGGGGGGE+A:CEGCE6CFGGGFGGFGGFFFGG88FGGGGFGE>9CDFCEGGDEEEF9CFCCE@FGF?@FGGGGFB9D?CFFFFGGFFGFGFC>>F*>:BG29BFFB2:2?1FA>ACGGGF0=@75<F6F04850CB>??FFFFGFB041?0;?<C731490310:3?G0C0((--<<<4
@M04650:207:000000000-C238N:1:1101:5087:6254 2:N:0:19
GGACTACTCGGGTTTCTAATCCTGTTTGCTCCCCATACTTTCGAGCCTCAGCGTCAGTTGATGCCCAGTAGGCCGCCTTCGCCACTGGTGTTCCTCCCGATATCTACGCATTCCACCGCTACACCGGGAATTCCGCCTACCTCTACATCACTCAAGAACGCCAGTTTTGAACGCAGTCTATGGGTTGAGCCCATAGTTTTCACATTCAACTTGGCATTCCGCCTGCGCTCCCTTTACACCCAGTACTTCCGGACAACGCTTGCCACCTACGTTTTACCGCGGCTGCTGGCCCGTAGTTAGC
+
<<CCCCDFGGGGGGGGGGGFGFGGFGGDGGGGGGEEGFFFGF:CFGGGGGGGDBC7FEGGGGGCGGGFGEFFFFGDGGFF,BFGGFF8<FFGGGGDFGEDGC>FGFA:ECGECFGFGEE>+49FDCGEGGGFFGGGGE=DFGFFGGGGGFC=AF=EGFFED+=CA;@;:CF@FEGCE>EFGFCEFE*868EGF,5<B7@FGFDF>EFAEG@0**9CBFGG:C9=(8()6*6=;=AC;?>+<(83C+93CFD((0C3C09:385?FG0,(4871C<4?>2((49>>B?>?G(:796(8C)46
@M04650:207:000000000-C238N:1:1101:19623:6263 2:N:0:19
GGACTACCGGGGTTTCTAATCCTGTTTGCTCCCCACGCTTTCGAGCCTCAGCGTCAGTTACAGACCAGAGAGCCGCCTTCGCCACTGGTGTTCTTCCTAATCTCTACGCATTTCACCGCTACACTAGGAATTCCACTCTCCCCTCCTGCACTCTAGATTCCCAGTTTGAAATGCAGCACCCAGGTTGAGCCCGGGTATTTCACATCCCACTTAAAAATCCGCCTACGCTCCCTTTACGCCCAGTAAATCCGGACAACGCTCGCCACCTACGTATTACCGCGGCTGCTGGCACGTAGTTAGC
+
CCCCCFGGGGGGGGGGGGGGGGDGGGFFGGGGGGGGGGCGGGGGGGGGGFGCFGGGGGFGFCFFFFGGFDGGGGGDGGGGGGGGDGGGGFGGGFFFGCGGGGGDEFGGGGGDFEFGGDEDDFCFACFGFGGGGGCFGGDFGFCBEEFG<DEFFGCGFGGGAB=DFGGGFGGGGGGFGGGGGCFGGGGGFGGGCC*4;CGGGFG6:?99>GGG=DGGFFFGFGFFFFFFFGFF@GF3FFGGGD@87CCCFFF6?FGFC1>?04C;7::?>:142A:<FF?B60>1;6?08EBGF:0:(AADA
@M04650:207:000000000-C238N:1:1101:12418:6296 2:N:0:19
GGACTACCCGGGTATCTAATCCTGTTTGCTCCCCATACTTTCGAGCCTCAGCGTCAGTAAATGTCCAGTAGGCCGCCTTCGCCACTGGTGTTCCTCCCGATATCTACGCATTCCACCGCTACACCGGGAATTCCGCCTGCCTCTCCATCACTCAAGAACAGCAGTTTTGAATGCACGCTATGGGTTGAGCCCATAGATTTCACACCCAACTTGCCGTCCCGCCTGCGCTCCCTTTACACCCAGTAATTCCGGCCACCGCTTGCCACCTACGTTTTACCGCGGCTGCTGGCACGTAGTTAGC
+
CCCCCGGGGGGGGGGGGGGGGGGGGGGGGGGGGGGGGGGGGGGGGGGGGFGGGEGGGGGGGGGGGGGGGGGGGGGGGGGGGGGGGGGGGGGGGGGGGGGGGGGGGGGGGGGGGGGGGGGGGGGGGGGGGGGFGGFGGGGGGGGFGFEFGGGFGGCFGGFFGGCCCEGGGGGGGGGGGGCEDGGGGGEFGGFFGGCF@GFGGAFFFGG>BGGGF=6C?@GGFGF@FF@>0<@FFGFEFEGGG0<B7C<<FF?>(.5(*,49B?G?>FBF0,::?GF2CF<BBBBF>?B0,5(3(,2(,<A).
@M04650:207:000000000-C238N:1:1101:20787:6328 2:N:0:19
GGACTACCAGGGTATCTAATCCTGTTTGCTCCCCACGCTTTCGCACCTGAGCGTCAGTCTTTGTCCAGGGGGCCGCCTTCGCCACCGGTATTCCTCCAGATCTCTACGCATTTCACCGCTACACTAGGAATTCCACTCTCCCCTCCTGCACTCTAGATTCCCAGTTTGGAATGCAGCACCCAGGTTGAGCCCGGGTATTTCACATCCCACTTAAAAATCCGCCTACGCTCCCTTTACGCCCAGTAAATCCGGACAACGCTCGCCACCTACGTATTCCCGCGGCTGCTGGCACGTAGGTAGC
+
CCCCCGGGGGEGGGGGGGCGGGCGGGFGGGGGGGGGGDCGGGGGGGGGGGGGGCGGGFFGGGGGGGGGGGEGDFFGGGGGGGGEGGGGGGGFGGGGGGGGGGGFG,CDFGGGGGFEF>68BCFEFGGGFFFFGEDCFGFGGGGBEGFG8DFDFGAAFAEFEGGGFGGGDDGGGFFAFGGFEGG@FGCFFGGGGDEE*;DFGFGFFGFFBFG>=DGF=@CD9C@@;F;58DBFDGFFF0EDF0((*7)5C7760)9:G((,:9CB5E:(.,4:<@7)9C?>>>B((,4>?G(<22:4(<)35
@M04650:207:000000000-C238N:1:1101:22671:6346 2:N:0:19
GGACTACTAGGGTTTCTAATCCTGTTTGCTCCCCACGCTTTCGAGCCTCAGTGTCAGTTACAGGCCAGAGAGCCGCTTTCGCCACCGGTGTTCCTCCATATATCTACGCATTTCACCGCTACACATGGAATTCCACTCTCCTCTCCTGCACTCAAGTCTACCAGTTTCCAATGCATACAATGGTTGAGCCACTGCCTTTTACACCAGACCTAATAAACCACCTGCGCCCGCTTTACGCCCATTAAATCCGTACAACGCTCGCCACCTACGTATTACCCAGGCTGCCTGCCCCTAGTTTGCC
+
C@CBCGGGDCECFGEGGGFFGGCGEGGCFGGGGGGG:7:FFFGGCFGGGFGEEGGGGGGGGGF,DGG@,9E:FFGGG7FGGGG@FDGGE7BFGGGGG<DFFFFGGFG7FEGECEGGGDDDE79F:9ECFFDGGGAFG,,FF?=BFGGGG?F+,,@=,7@EGGG8D,@FA;EFFG8FE6,,2,,ECFF8=8,@C7<EFGGFCFC:A?CA8*;9:89=A6E*0<22:9)*)*/(8C+*)(:*1())1+)/>;)37:C;C1(,(()(1;((43(,4<46<*)((((,(,,-(62*(-.-5+))5
@M04650:207:000000000-C238N:1:1101:27047:6370 2:N:0:19
GGACTAAGCGGGTTTCTAATCCTGTTTGCTACCCATGCTTTCGAGCCTCAGCGTCAGTTAATGTCCAGCAGGCCGCCTTCGCCACTGGTGTTCCTCCCGATATCTACGCATTCCACCGCTACACCGGGAATTCCGCCTGCCTCTCCATCACTCAAGAGCGCCAGTTTTGAGTGCAATTTACGGGTTGAGCCCATAGATTTCACACCCAACTTGGCACCCCGCCTGCGCTCCCTTTACACCCAGTAATTCCGGACAACGCTTGCCACCTACGTTTTACCGCGGCTGCTGTCACTTAGTTATC
+
CC<BC8,,;7@CGEEGGGGGGGGEGGGGGGGGGGG8<FGGGGGGGGCGGFEGGGGGGGGEAFFGGGGGGFGGGGFGGGGGEGGGE,CEFDFGG9=F:@CEGGGGGFFGGGGG9FEGGGGDCGFGGGGDCGGGGGFGGGFDGGGBFG=DEEFFGGG8:,>C8CGGGGF,6>DF8FCFGG2,,**5>FB8EFG>CCFC=CGGGFGF4C5?D46>C<C**1CDBC;D@A1>(C6?FGF>4AGC>:8?GC)6CF60:7C(>1913:5?>??0(5(,38<<F*32(4139<F?)<4C)69)6?:).
@M04650:207:000000000-C238N:1:1101:20929:6386 2:N:0:19
GGACTACCCGGGTATCTAATCCTGTTTGCTCCCCACGCTTTCGAGCCTCAGTGTCAGTTACAGGCCAGAGAGCCGCTTTCGCCACCGGTGTTCCTCCATATATCTACGCATTTCACCGCTACACATGGAATTCCACTCTCCTCTCCTGCACTCAAGTCTACCAGTTTCCAATGCATACAATGGTTGAGCCACTGCCTTTTACATCAGACTTAATAAACCACCTGCGCTCGCTTTACGCCCAATAAATCCGGACAACGCTTGCCACCTACGTATTACCGCGGCTGCTGGCACGTAGTTAGCC
+
CCCCCGGGGGGGGGGGGGGGGGGGGGGGGGGGGGGGGGGGGGGFGGGGGGFEGGGGFFFGGGGGGGGGGGGGFGGGEBFGGGGGGDGGFGGGGGGGGGGGGGGGGCFGGGGFFGGGGGGGGGGGGFGGFFGGGGGGGGGGGGFFGGG8F8EFGCG?;EFFGGGGGGGGGFGGGGDGGFG89>DFGCFGGGCGGCEFG7FGGF;+?<9A@7=8=<CCFEGDDGFF)9@52<@2BGAE;@GGE0;;:D<CF:A6058=9>6;:36)>F((44?):F26<*,,49>B:5?BF=5:.:0(.3<<?
@M04650:207:000000000-C238N:1:1101:5997:6448 2:N:0:19
GGACTACTAGGGTATCTAATCCTGTTTGCTCCCCTAGCTTTCGCACCTCAGCGTCAGTTATGGCCCAGAAGACTGCCTTCGCCATCGGTGTTCTTCCCAATATCTACGCATTTCACCGCTACACATGGAATTCCACTCTCCTCTTCTGCACTCAAGTTTCCCAGTTTCCAATGACCCTCCCCGGTTGAGCCGGGGGCTTTCACATCAGACTTAAGCAACCGCCTGCGCTCGCTTTACGCCCAATAAATCCGGACAACGCTTGCCACCTACGTCTTACCGCGGCTGCTGGCACGGAGTTCGC
+
CCCCCGGGGGGGGGGGGGAEFGGFEGGGGGGGGGGFGGFEGGGGGGGGGGGGGFGGGGGGGGGGGFEFCGGGGGGGCFGGGGGGGGGGGGGGGGGGGGGCGGFFG,EFDGGGFG<FFGGGGGGGGGGCFFGGGGGDEBEFFGGFGGGGA8>8?,=DFFFFGGDGFG8DF9=DFGGG86=8CFCEEGGG8DGGGGGGDCC8;BFCFGGA3*;C4D++;5F65D>??F>D>D620*8;A78EG?027764C6B>?>)(*,(4<032*C?70((,.*,)AF:0290(3?B?BC(<46(,-0)(-
@M04650:207:000000000-C238N:1:1101:10559:6451 2:N:0:19
GGACTACTAGGGTTTCTAATCCTGTTTGCTCCCCACGCTTTCGAGCCTCAGCGTCAGTTACAGTCCAGAGAGTCGCCTTCGCCCCTGGTGTTCTTCCTAATCTCTACGCATTTCACCGCTACACTAGGAATTCCACTTTCCCCTACTGCCCTCTAGATTTCCAGTTTGCAATGCCTTTCCAAGGTTGAGCCCGGGGCTTTCACATCCCACTTCAAACGCCGCCTACGCCCACTTTACGCCCATTAATTCCGGACCACGCTCGCCACCTACGTCTTACCCCGGCTGCTGGCACCTTGTTGGC
+
C@@B6C@F,,,;;,8CCCCC<C@-F@,;<EEED@,@FFFFGEG<<,FF@FE@+F@:FEA,CFEC@C,,,,6,C9CCEFGCDC:,@?=<CEFFGGG9?FEG?ED;9;?D@:CEFEG??B6=CF@F,EF,B,:?9A,9,,95EFGF+E,@,,8;=64@,3,,,5,6:>:=,,7,6A,,,+@98,3@FGC,@8=64;++3@<,++3+BC>3797C*+22*)4;(/59(A(:(8(43+6?63E:<3()+11.;1;(,)/-707?<()2983((52,,A14F4(,49BF017705(0(().6C((.
@M04650:207:000000000-C238N:1:1101:25255:6487 2:N:0:19
GGACTACTAGGGTTTCTAATCCTGTTCGCTACCCACGCTTTCGAGCCTCAGTGTCAGTTACAGACCAGAGAGCCGCTTTCGCCACCGGTGTTCCTCCATATATCTACGCATTTCACCGCTACACATGGAATTCCACTCTCCCCTTCTGCACTCAAGTTCGACAGTTTCCAAAGCATACTATGGTTGAGCCACAGCCTTTAACTTCAGACTTATCAAACCACCTGCGCTCGCTTTACGCCCAATAAATCCGGACAACGCTCGGGACCTACGTATTACCGCGGCTGCTGGCACGTAGTTAGCC
+
CCCCCGGGGGGGGGGGGGGGGGGGGGGGGGGGGGGGGGGGGGGFGGGGGGGGGGGGGGGGGGGGGGGGGGGGGGGGGGGGGGGGDGGGGGGGGGGGGGGGGGGGGGGGGGGGGGGGGGGGEGFGGGGGFEFGGGGGGGGGGGGFGGGGGGGFGGGGGGG6=FGGGGGGGGGGGGGGGGGCGGGGFFFGGF?EC6FGGGGGGFGFFGGFFGFCCGDGFB5CBDB4:4=;@DBFBEFC?@E@73=)>DCEGA=@7D81)6?074D9DGB??0,,:FAA<949-7;908?(:*4C:1<BA7:9:
@M04650:207:000000000-C238N:1:1101:10295:6502 2:N:0:19
GGACTACTGGGGTATCTAATCCTGTTTGCTCCCCATACTTTCGAGCCTCAGCGTCAGTTGATGCCCAGTAGGCCGCCTTCGCCACTGGTGTTCCTCCCGATATCTACGCATTCCACCGCTACACCGGGAATTCCGCCTACCTCTACATCACTCAAGAACGCCAGTTTTGAACGCAGTCTATGGGTTGAGCCCATAGTTTTCACATTCAACTTGGCATTCCGCCTGCGCTCCCTTTACACCCAGTAATTCCGGACAACGCTTGCCACCTACGTTTTACCGCGGCTGCTGGCACGTAGTTAGC
+
CCCCCGCGGGGGGGGGGGGGGGGGGGGGGGGGGGGGGGGGGGGGGGGGGGGGGGGGGGGGGGGGGGGGGGGGGGGGGGGGGGGGGGGGGGGGGGGGGGGGGDEGGGFFGGGGFGGGGGGGGGGGGDGGFEGGGGGGGGGGGGGFGGFGG8DFFCFCGGGGGGGGGGGGGGGGGGGGGGGGGGGGGGD6CFGGG6ECCDGGGFGF>CGF?CFD:D<*83EF=CD?26(.6DFFDGF):<CGGFF@FG55:AA6<FGFG9>F??D00<:8:B:?:C?AFG:BB>BFFFB)8=8F:<<::GFFB
@M04650:207:000000000-C238N:1:1101:23792:6502 2:N:0:19
GGACTACAGGGGTTTCTAATCCTGTTTGCTCCCCACGCTTTCGAGCCTCAGCGTCAATTACAGACCAGAGAGTCGCCTTCGCCACTGGTGTTCCTCCATATATCTACGCATTTCACCGCTACACATGGAATTCCACTCTCCTCTTCTGCATTCAAGTTCCCCAGTTTCCAATGACCTTCCTCGGTTGAGCCGAGGGCTTTCACATCAGACTTAAGAAACCGCCTGCGCTCGCCTTACGCCCAATAAATCCGGACAACGCTTGCCACCTACGTATTACCGCGGCTGCTGGCACGTAGCTAGC
+
CCCCCGGFGGGGGEGGGGGGGGGGGG@FGGGGGGGGGGGGGGGCGGGGGGGFGGGGFEFFGGFGGGGGD@FDF@FGGGGGGGGGEDGGGGGGGGGGG,CFGFGGGGGGGGGGGGGGDFGGGGGGFFGGGGGGGGGGDEEGGFG?DDGGFFGFGGGGGGEFFGGGFGDADGFFC9DGE7,D9AEEGGGGGGG6+@89DGGGGFGFC7;969FG=FDFCDGG9D@@2FBF=*,((2>76(;FGDF;6*73CFB>::)87131<0<3>EB207:()38AFGFF>>2(44))5E<C,3(,(3<?2
@M04650:207:000000000-C238N:1:1101:20906:6504 2:N:0:19
GGACTACCGGGGTTTCTAATCCTGTTTGCTCCCCACGCTTTCGCACCTGAGCGTCAGTCTTTGTCCAGGGGGCCGCCTTCGCCACCGGTATTCCTCCAGATCTCTACGCATTTCACCGCTACACCTGGAATTCTACCCCCCTCTACAAGACTCCAGCCTGCCAGTTTCGAATGCAGTTCCCAGGTTGAGCCCGGGGATTTCACATCCGACTTGACAGACCGCCTGCGTGCGCTTTACGCCCAGTAATTCCGATTAACCCCTGCACCCTCCGTCTTACCGCGGCTGCTGGCACGGAGTTAGC
+
CCCCCGGGGGGGGGGGGG<FGGFGGGGGGGGGGGGGGGGGGGGGGGGGGFGGGGGGGGGGGGGGGGGGFGGGDGGGGGGGGGGGGGGCGDGGGGGGGGCCGGEGGFGGGGGGGGGGGD>>7FGGGGGGGGGGGFGFGG?GGDGFGGGGC6FFGGG6FGGFGGCEGFGFCDFGGGGGCFGGGFGGGGG6C@FF=?EDGGGGGFGAFG4D0CGGFGGGF;GF()43?F;D6D2;FGF>FBGGGFBBG*:9:FF0:BCF7)((-292FF1,(4;2(22)39(-,11,(,4)(28E((466F)).
@M04650:207:000000000-C238N:1:1101:4350:6529 2:N:0:19
GGACTACCGGGGTATCTAATCCTGTTTGCTCCCCACGCTTTCGAGCCTCAGTGTCAGTTACAGGCCAGAGAGCCGCTTTCGCCACCGGTGTTCCTCCATATATCTACGCATTTCACCGCTACACATGGAATTCCACTCTCCTCTCCTGCACTCAAGTCTACCAGTTTCCCATGCATACAATGGTTGAGCCACTGCCTTTTACACCAGACTTAATAAACCACCTGCGCTCCCTTTACGCCCAATAAATCCGGACAACGCTCGGGACCTACGTATTACCGCGTCTGCTGGCACGTAGTTAGCC
+
CCCCCGGEGGGDGGGFFFGGGGGGFGGGGGGGGGGGGGGGGGGGGGGGGFGGGEGGGGGGGGGGGGGGGGFEFFGGEFGGG>FGGFFDGGGEGG;FFFGFFGFGG9,DFGGGFGGGGDGGGGGC@FFFGGGFFGGGC?FGGGGFG?9=DEGFGFDGGGGGGGGGGGGG,3EFGD,EA?,@E,DB<FFGCG8CFFGGG7FG+;D9*3;>CCFGEFC@A=<7>CDE962/()--48+/6>GG>@D.:D<C<B)6>FF?D@?:>07(1;:)4<?):345<*,7-2(46)35:6)*2(48:+-5)
@M04650:207:000000000-C238N:1:1101:13487:6550 2:N:0:19
GGACTACTGGGGTATCTAATCCTGTTTGCTCCCCACGCTTTCGTGCCTCAGCGTCAGTTATGGCCCTGAATACTGCCTTCGCCATCGGTGTTCTTCCCAATATCTTCGCATTTCACCGCTACACTGGGAATTCCATCTTCCTCTACCAAACTCGAGTCTGCCAGTTCGGAATCCGGCTGGGGGTTGAGCCCTCAGATTAGAGATTCCGCTTAGCAAACCGCCTACGCGCGCTTCACGCCCATTAAATCCGGATAACGCTCGCTCCCCACGTATTACCGCGCCTGCTGGCCCGTAGTTATCC
+
<C9CCGGGC<@@F;EFFFFC@EFGDA<,,<,6,8CB@6FCD9FGFDDFE,C<@FFGGGGGEF6,C,,,9C,,CF<<FFGF,@BCCFE@,88CF<4@9,C<?,,:=,6AF,?455@9:?CDBFGGE,4,AAF=FGD?A>4EEFEDE,@87@DB9+>CC=,4EGFGF=FD+@=>DD++@6C?EE6>*53,@38,9@FGG7;,+*;=BD+;)3;**;:C)5*2-/:;3>>>@),3,*;,.288C0-6FG9)27)(-<*)118,-2*.7F((423,)3.:F*29(44,187>:E(:,4,(-+).6
@M04650:207:000000000-C238N:1:1101:13943:6550 2:N:0:19
GGACTACTGGGGTATCTAATCCTGTTTGCTCCCCACGCTTTCGAGCCTCAGCGTCATTTACAGTCCAGTAAGCCGCCTTCGCCACTGGTGTTCCTCCTAATATCTACGCATTTCACCGCTACACTAGGAATTCCACTTACCTCTCCTGCAATCTAGTTTGACAGTTTCAAATGCAGTCCCAGGGTTGAGCCCTGGGTTTTCACATCTGACTTGTCATACCGCCTACGCTCCCTTTACACCCAGTAAATCCGGATAACGCTTGCCCCCTACGTATTACCGCGGCTGCTGGCACGTAGTTAGC
+
CCCCCGGGGGGGGGGGGGGGGGGGGGGGGGGGGGGGGGGGGGGGGGGGGFGGGGGGGGGGGGGGGGGGGGGGGGGGGGGGGGGGGGGGGGGGGGGGGGGGGGGGGGGGGGGGGGFGGGGGGGGGGGGGGGGGGGGGFGGGGGGFGG9=EGGFGGGGGGGCFGGGGGFFG9FGFGGGGGGGGGGGDFGGGGGGFGGGGGGGDCGF?7>FEGGC@GGFFFGDFGFFFFFFFGFBFFFEFFGGGFFEGG4CGFF>FFD@C@013;GFGGF>?D<34FFAGG((-40,((,),7(341(,4C>DA
@M04650:207:000000000-C238N:1:1101:25352:6559 2:N:0:19
GGACTACCAGGGTATCTAATCCTGTTTGCTCCCCACGCTTTCGAGCCTCAGCGTCAGTTACAGTCCAGAGAGTCGCCTTCGCCACTGGTGTTCTTCCTAATCTCTACGCATTTCACCGCTACACTAGGAATTCCACTCTCCCCTCCTGCACTCTAGATTTCCAGTTTGGAATGCAGCACCCAGGTTGAGCCCGGGTATTTCACATCCCACTTAAAAATCCGCCTACGCTCCCTTTACGCCCAGTAAATCCGGACAACGCTCGCCACCTACGTATTACCGCGGCTGCTGGCCCGTAGTTCGC
+
CCCCCGGGGGGDGGGGGGGGGGGGGGGGGGGGGGGGGGGGGGGFGGGGGEGGGGGGGGGGGFGGGGGGGGGGGGGGGGGGGGGGGGGGGGGGGGGGGGAFEFGFGGGGGGGGGGGGGGGGGGGGGFFGFGGGGGGGGGGGFGGBGGGGGGGFGC;D,EGFGGGGGGGGCBDDFFFGGGGGGGGGGGDFGGGGGDGEGGGGGFD6BFG>CGGGFD>F4BFG2CAD@A2B@GBFFGFFFFDFGD1;>7?CGFFFF5D68;FFF9D>*;::7:134@?)<F(4309216?4>G(:2>0:BG)(-
@M04650:207:000000000-C238N:1:1101:16334:6582 2:N:0:19
GGACTACCGGGGTATCTAATCCTGTTTGCTCCCCACGCTTTCGAGCCTCAGTGTCAGTTACAGGCCAGAGAGCCGCTTTCGCCACCGGTGTTCCTCCATATATCTACGCATTTCACCGCTACACATGGAATTCCACTCTCCTCTCCTGCACTCAAGTCTACCAGTTTCCAATGCATACAATGGTTGAGCCACTGCCTTTTACACCAGACTTAATAAACCACCTGCCCTCGCTTTACGCCCAATCAATCCGGACAACGCTCGGGACCTACGTATTACCGCGGCTGCTGCCCCGTAGTTCTCC
+
CCCCCDGGGGGGGGGGGGGGGGGGGGGGGGGGGGGGGGGGGGGGFGGGGGGGGGGGGGGGGGGGGGGGGFGGGGGGGGGGGGGGGGGGGGGGGGGGGGGGGGGGGGGGGEGGGGGGGGGGGGGGGGGGFFGGGGGGGGFCGGGFGGGGGGGFGG88FFGGGGGGGGGGGGGG6:CEFGFFGGCGGGGCFGGGG<EGGGGGFFDCC5CFCCFGEFGDFE?*:>BBF*/6BD@@BF+4)(CFG1@(;DE<GB52>E5=)41:(4),7E?72(42<EA>C5,-29>6BB?),5,5862240)..
@M04650:207:000000000-C238N:1:1101:15160:6589 2:N:0:19
GGACTACCGGGGTTTCTAATCCTGTTTGCTCCCCACGCTTTCGCACCTGAGCGTCAGTCTTTGTCCAGGGGGCCGCCTTCGCCACCGGTATTCCTCCAGATCTCTACGCATTTCACCGCTACACTAGGAATTCCACTCTCCCCTCCTGCACTCTAGATTCCCAGTTTGGAATGCAGCACCCAGGTTGAGCCCGGGTATTTCACATCCCACTTAAAAATCCGCCTACGCTCCCTTTACGCCCAGTAAATCCGGACAACGCTCGCCACCTACGTATTACCGCGGCTGCTGGCACTTCGTTAGC
+
CCCCCGGGGGGGGGGGGGGGGGGGGGGGGGGGGGGGGGGGGGGGGGGGGFGGGGGGGGGGGGGGGGGGG@FEGGGGGGGGGGGGGGGGGGGGGGGGGGGGGGGGGGGGGGGGGGGGGGGGCFFGGFDGGGGGGGGGGGGGGGGFGGGGGGGFGGGGGGFGGGGGGGGGEGGGFGGGGGGGGGGGGGGFGGGGGGGGGGGGG6FFFGGFFGGGEFGGFFGFBGFDDFDBFC>;3FFBF0EEGB??GG)-?6D3(.73C6>((4CBDD?F0:B<?FB2CGFFF>06>0).5E:G(3)4<E(-.
@M04650:207:000000000-C238N:1:1101:22531:6598 2:N:0:19
GGACTACTAGGGTTTCTAATCCTGTTTGCTCCCCACGCTTTCGAGCCTCAGCGTCAGTTACAGTCCAGAGAGTCGCCTTCGCCACTGGTGTTCTTCCTAATCTCTACGCATTTCACCGCTACACTAGGAATTCCACTCTCCCCTCCTGCACTCTAGATTTCCAGTTTGGAATGCAGCACCCAGGTTGAGCCCGGGTATTTCACATCCCACTTAAAAATCCGCCTACGCTCCCTTTACGCCCAGTAAATCCGGACAACGCTCGCCACCTACGTATTACCGCGGCTGCTGGCCCGTAGTTAGC
+
C<BCCCGGGGGFGGGGGGGGGGGFGGGGGGGGGGGGGGGGGGGGGGGGGE<EFGGGGGGGGGGGGGGGGGGGGGFGGGGGFGGGGGGGGGFGGGGGGGGGGGGGGGGGGGGGGGGGGGGGGGGGGGGGEFFGGGGGGGGGGGGFGGGGGGGFFECGCGFEGGGFGGGGG8BFCGFGEFFFGCG7FF8=FGGGDCEECGGGGFGFFGCF5CC>7C7DFBGGBGAFFF=E9C@B=F4CF2EFFD@@FG3CDFEFFFG;FFF61>G9<EFF:?<B2A7AGG?>>0999?B:>C(1(4386@AFF
@M04650:207:000000000-C238N:1:1101:14635:6604 2:N:0:19
GGACTACTGGGGTATCTAATCCTGTTTGCTCCCCATACTTTCGAGCCTCAGCGTCAGTAAATGTCCAGTAGGCCGCCTTCGCCACTGGTGTTCCTCCCGATATCTACGCATTCCACCGCTACACCGGGAATTCCGCCTACCTCTCCATCACTCAAGAACAGTAGTTTTGAACGCAGTCTATGGGTTGAGCCCATAGTTTTCACATTCAACTTACCATCCCGCCTGCGCTCCCTTTACACCCAGTAATTCCGGACAACGCTTGCCACCTACGTTTTACCGCGGCTGCTGGCCCGTAGTTATC
+
CCCCCFGGGGGGGGGGGGGGGGGGGGGGGGGGGGGGGGGGGGGGGGGGGGGGGGGGGGGGFGGGGGGGGFDFGGGGGGGGGGGGGGGGGGGGGGGGGGGGGGEGGGGFGGGGGGGGGGGGGGGGGGCGDGGGGFFGGGGGGGGFGGGGGGGFGG8DF?FFGD:EGFFGGCFGGGGDGFGDGDGFFGGGGGGFGGFFCGGGGFGFFGGFFGGFFGFFF@GG=G@FFFBFFGFFFCF<FCGGGF6@GCEEGFA0<EG<G9004<GF7C??>???BGF9FG(79(3;BFF)0E(:--22-@)).
@M04650:207:000000000-C238N:1:1101:15029:6630 2:N:0:19
GGACTACAAGGGTTTCTAATCCTGTTCGCTCCCCACGCTTTCGAGCCTCAGCGTCAGTTACAGTCCAGAGAGTCGCCTTCGCCACTGGTGTTCTTCCTAATCTCTACGCATTTCACCGCTACACTAGGAATTCCACTCTCCTCTTCTGCACTCAAGTTTCCCAGTTTCCAATGACCCTCCCCGGTTGAGCCGGGGGCTTTCACATCAGACTTAAGAAACCGCCTGCGCTCGCTTTACGCCCAATAAATCCGGACAACGCTTGCCACCTACGTATTACCGCGGCTGCTGGCCCGTAGTTAGC
+
CCCCCGGGGGGGGGGGGGGGGGGGGGGGGGGGGGGGGGGGGGGGGGGGGGGGGGGGGGGGGGGGGGGGGGGGGGGGGGGGGGGGGFGGFGGGGGGGGGFGGFGGGGGGGGGGGGFGGGEGGGGGDFDGFGGGGFGGGGAGGGFFGGGGGFGFG8FGGGGCGGGGFGGGG9FGDGGGG6@GGGG7<F6EFGGGGGGGGGGFG=GAFGGFFFCFE>DGFFGFFDBFFF@FFDFF6CFFF?EGGFF0>7)6:@>;:DGBF3(,48F0*A:<:?:13<?BGGFF06>>BFF)8:(/(-448F<))
@M04650:207:000000000-C238N:1:1101:8996:6688 2:N:0:19
GGACTACAGGGGTTTCTAATCCTGTTTGCTCCCCATACTTTCGAGCCTCAGCGTCAGTAAATGTCCAGTAGGCCGCCTTCGCCACTGGTGTTCCTCCCGATATCTACGCATTCCACCGCTACACCGGGAATTCCGCCTACCTCTCCATCACTCAAGAACAGTAGTTTTGAACGCAGTCTATGGGTTGAGCCCATAGTTTTCACATTCAACTTACCATCCCGCCTGCGCTCCCTTTACACCCAGTAATTCCGGACAACGCTTGCCACCTACGTTTTACCGCGGCTGCTGGCCCGTCGTTAGC
+
CCCCCGGGGGGGGEGGGGGGGGGEGGGFFGFGGGGGGGGGGGGGGGCGGGGGGGGGGGGG9FGFFCFGGGCFGAFGGGGGGGDEGGG8,BFGGCGGEEEFGGGGGGGGGGGGGGFGGGGGGGFGGGDEGGGEFCGGECGGGGF9EGC=FEGFFGFGFGGGGGGGGGEG?CAF?CDGGGGFGGFDGE>C7DF7,@EEC=FGGFGFFGC=7FGGFFGGFEF<94>@FFFF@GBF@FFEFFGGG;0=7F5?GFF9,7)4D(9?:?G0*<?:47:7(C?>GF(49;>99?B:?E(1(,(32C((.
@M04650:207:000000000-C238N:1:1101:27305:6699 2:N:0:19
GGACTACAGGGGTTTCTAATCCTGTTTGCTCCCCATACTTTCGAGCCTCAGCGTCAGTTGATGCCCAGCAGGCCGCCTTCGCCACTGGTGTTCCTCCCGATCTCTACGCGTTCCACCGCTACACCGGGAATTCCGCCGACCTCTCCATCACTACAGAACAGCAGTCTTGAACGCAGTCTATGGGTTGAGCCCAGAGCTTTCACACTCAACTTACCATCCCGCCTGCGCTCCCTTTCCACCCCGTAATTCCGGACAACGCTTGCCACCTACGTTTTACCGCGGCTGCTGGCACGTAGTTTGC
+
<C@CCFFC@@CFF@F9C6FCFGCCFDGGCGGGGG8,CEFFGGG8F@FFD,,C+8:,BF,6;CEDFGCE,9@DCB@@+@4A<BF=F8,,CFEFFFF?F@F,@+,,@;CDF+@FEECEF4B8BCGG87@7F=AADGFGG6+F+=F?FFGG9,@+,3@D9DC,:,4@C,,3,3@,;:E**;ECFGG,3*4,,D:4,,,=*+,>D8BA)062.;:7);<@A5=<8C>73)(),9;6:GF)7)2;E(4197(6DB?0(<C0<09?<?GB7CF?(8<F(*42<:?(307>16?2?C:F(41(47)..
@M04650:207:000000000-C238N:1:1101:24208:6714 2:N:0:19
GGACTACCCGGGTTTCTAATCCTGTTTGCTCCCCACGCTTTCGAGCCTCAGCGTCAGTTACAGACCAGAGAGCCGCCTTCGCCACTGGTGTTCCTCCATATATCTACGCATTTCACCGCTACACATGGAATTCCACTCTCCTCTTCTGCACTCAAGTTTCCCAGTTTCCAATGACCCTCCCCGGTTGAGCCGGGGGCTTTCACATCAGACTTAAGAAACCGCCTGCGCTCGCTTTACGCCCAATAAATCCGGACAACGCTTGCCACCTACGTATTACCGCGGCTGCTGGCACGTAGTTAGC
+
CCCCCGGGGGGGGGGGGGGGGGGGFFGGGGGGGGGGGGGGGGGGGGGGGGGGGGGGGGGGGGGGGGGGGGGGGGGGGGGGGGGGGGGGFGGGGGGGGGGGGGGGGGFGGGGGGGGGGGGGGGGGGGGGGGGGGGGGGGGGGGGFGGGGFGGFGGGGFGGGGGGGGGGGGGFGGGGGFGGGGGGGGEGGGGGGGGGGGGFGGFGFFGGFEGGFEFGGF@FGFG90=A9EFG92:7:AFBEEE:3:GG4:FFB017C?<>>??FCFGFF(5:?.)+5:CF?B9;F;BFFFF=:F687239:))
@M04650:207:000000000-C238N:1:1101:3644:6722 2:N:0:19
GGACTACCGGGGTTTCTAATCCTGTTTGCTCCCCTAGCTTTCGCACCTCAGCGTCAGTTATGGCCCAGAAGACTGCCTTCGCCATCGGTGTTCTTCCCAATATCTGCGCATTTCACCGCTACACTGGGAATTCCATCTTCCTCTACCAAACTCGAGTCTGCCAGTTCGGAATCCGGCTGGGGGTTGAGCCCTCAGATTAGAGATTCCGCTTAACAAACCGCCTACGCGCGCTTTACGCCCAATAAATCCGGATAACGCTTGCTCCCTACGTATTACCGCGGCTGCTGGCACGTAGTTTGCC
+
CCCCCGGGGGGGCEGGGGGGGGGGGGGGGGGGGGDGGGGGGGGCCEGGGEFFECEFGGGGFFGGFGGGDFGGGGGGGGGGGCGGCFFGFFGGGAFFGAEFGGGGGGGGDGGGGGGGGGCGGGFGGGGFFGFGGGEFDFFGGCGFGFDE<DDFGGGEADEFGG=DGGGGGGGG6FCGGDEGGGG7FCF<<DC7FCCC>FAF+;,BAG+;57*2>:BF0:EDFG07;>(:1C>F?DB>>1EEE?B:FC4A677((.:3C92:<F766:..4:724E4495479((4<7.5664:4(.4)+)6-
@M04650:207:000000000-C238N:1:1101:14098:6725 2:N:0:19
GGACTACCGGGGTTTCTAATCCTGTTTGCTCCCCACGCTTTCGTGCCTTAGCGTCAGTACAGGTCCAGGGGATTGCCTTCGCCATCGGTGTTCCTCCGCATATCTACGCATTTCACTGCTACACTCGGAATTCCATCCCCCTCTACCGTACTCTAGCCATGCAGTCACAAAGGCATTTCCCAGGTTGAGCCCGGGGATTTCACCTCGGTCTTGCCTAACCGCCTACGGCCGTCTTACGCCCAGTAATTCCGATCAACGCTTTCACCCTACGTATTACCGCGTCTTCTGGCATGTATGTAGC
+
CCCCCGFE::BCGCFEFFFGGGGGFFGG9EEEDGFGED@GGGCGGG,C,6,6@@FEGG9C,,6CEFCF@,@BCFFGGGFGCGG:C=FEFFGGGF;EG:C=FFF;FGGGG7FC<ECGCFFFD?,=,AFG+4AFF,;<BD8FGGEFF;BE=83*63>8C,@F8<=FGG,@E=E=C,8,@C:E9D63@@C:@,@EC5:9*;<,+3??4<*25**+*+0==3:89D1;(.1)(),,(2)68(/:C((4::66:*)(-)*,*,((3(*.7C28<B:??GFA778(((,,()).5+(+.6))-<).)
@M04650:207:000000000-C238N:1:1101:7660:6805 2:N:0:19
GGACTACCCGGGTTTCTAATCCTGTTTGCTCCCCACACTTTCGAGCCTCAGCGTCAGTTAATGTCCAGCAGGCCGCCTTCGCCACTGGTGTTCCTCCCGATATCTACGCATTCCACCGCTACACCGGGAATTCCGCCTGCCTCTCCATCACTCAAGAACAGCAGTTTTGAATGCACGCTATGGGTTGAGCCCATAGATTTCACACCCAACTTGCCGTCCCGCCTGCGCTCCCTTTACACCCAGTAATTCCGGACAACGCTTGCCACCTACGTTTTACCGCGGCTGCTGGCACGTAGTTAGC
+
C9<CCFEGGGGGGGGGGGGGGGGGGGGGGGGGGGGGGGGGGGFFGGGGGGGGGGGGGGGGGGGGGGFFGGGGGGEGGGGFGGGGGGGGGGGGGGGGGEGGGGGGGGGGGGGGGFGGGGGGGGGGGDGCFGGGGGEGGGGGGGGBGGGGGGGFGGCAFGBEFGGGGAEGEEFGGF7ACGG>ECGGGFEGCFGGFG6,=+@DG6EAF<GFDDGFCF44?>CD>C@DFFFF6DB?DCFE65A6C(4::>>BCBF>0B30F(3:?0D::F:<2:?B0E:AGF:BF>B0(4:?>E:F:1(((<))6
@M04650:207:000000000-C238N:1:1101:10853:6895 2:N:0:19
GGACTACAGGGGTATCTAATCCTGTTTGCTCCCCATACTTTCGAGCCTCAGCGTCAGTAAATGTCCAGTAGGCCGCCTTCGCCACTGGTGTTCCTCCCGATATCTACGCATTCCACCGCTACACCGGGAATTCCGCCTACCTCTCCATCACTCAAGAACAGTAGTTTTGAACGCAGTCTATGGGTTGAGCCCATAGTTTTCACATTCAACTTACCATCCCGCCTGCGCTCCCTTTACACCCAGTAATTCCGGACAACGCTTGCCACCTACGTTTTACCGCGGCTGCTGGCACGTAGTTAGC
+
CCCCCGGGGGGGGGGGGGDGGGGGGGGGGGGGGGGGGGGGGGGGGGGGGGGGGGGGGGGGGGGGGGGGGGGGGGGGGGGGGGGGGGGGGGGGGGGGCGGGGGECGFGGGGGGGGGGGGGGGGGGGGGGGGGGGGGGGGGGGGGFGGGGGGGFGGGGGGGEGGGGDFGGGGGGFGGGGGGGGFFFGGGGGGGGGFGGGGGFGFGCFCGFFGGGFGGGFFGGDGFFBFFEFG@;@GFFFFFGED<@CCEFGFFFFFGFG6>:6:CBGGB:>BFB4EFAGG?90;F>FF?):E7FBFB((<4><
@M04650:207:000000000-C238N:1:1101:16369:6918 2:N:0:19
GGACTACCGGGGTTTCTAATCCTGTTTGCTCCCCATACTTTCGAGCCTCAGCGTCAGTAAATGTCCAGTAGGCCGCCTTCGCCACTGGTGTTCCTCCCGATATCTACGCATTCCACCGCTACACCGGGAATTCCGCCTACCTCTCCATCACTCAAGAACAGTAGTTTTGAACGCAGTCTATGGGTTGAGCCCATAGTTTTCACATTCAACTTACCATCTCGCCTGCGCTCCCTTTACACCCAGTAATTCCGTACAACGCTTGCCACCTACGTTTTACCGCGGCTGCTGGCACGTAGTTAGC
+
CCCCCGGGDFCCCFGGGGCFGFGGGGGGGFGFGGGGGFGGGFGFGEGGGGGG@GGGGGCFFGGGGGGGGGGCCGCGGGGGGDGEEGFGGGGGGGGGCFCEGGDFGGGGGGGGGGEFGGGGGFGCEFGE:BDCAFEEEGGFGGFFGFGGGDGFGG@E9DCFFDCFEFGGCCCC+<C:CGGFFGGG>@:?,DEFFGFFC@@FGAFFFG=877+;>FCGA3,=(*6;?:;DBG;DFDAEAE9F<(/;CC?<FF?3()>4421<?<C(2<:8(,820;<AC>?F>;99B0:7?EBC?F?13F)5.
@M04650:207:000000000-C238N:1:1101:24663:6962 2:N:0:19
GGACTACCGGGGTATCTAATCCTGTTTGCTCCCCACGCTTTCGAGCCTCAGCGTCAGTTACAGACCAGAGAGCCGCCTTCGCCACTGGTGTTCCTCCATATATCTACGCATTTCACCGCTACACATGGAATTCCACTCTCCTCTTCTGCACTCAAGTTTCCCAGTTTCCAATGACCCTCCCCGGTTGAGCCGGGGGCTTTCACATCAGACTTAAGAAACCGCCTGCGCTCGCTTTACGCCCAATAAATCCGGACAACGCTTGCCACCTACGTATTACCGCGGCTGCTGGCCCGTAGTTAGC
+
CCCCCGGGGGGGGGGGGGGGGGGGGGGGGGGGGGGGGGGGGGGGGGGGGGGGGGGGGGGGGGGGGGGGGGGGGGGGGGGGGGGGGGGGGGGGGGGGGGGGGGGGGGGGGGGGGGGGGGGGGGGGFCGGFFGGGGGGGG=FGGGFGGGGGGGFGGGG=EFGGGGGGFGGAFGFGCFGDGGGDGGCGGGGGGGGGDGEDGGFGFG6@FFFEGGG<FD:A=FGBGFFFFF)1C1;<G@AFBGGG?(.>7<BGFF>:EGFCB><:?GF*<6:8????FF9FC?9B09;08337E(:34028FAD<
@M04650:207:000000000-C238N:1:1101:11731:6968 2:N:0:19
GGACTACAGGGGTTTCTAATCCTGTTTGCTCCCCACGCTTTCGAGCCTCAGCGTCAGTTACAGTCCAGAGAGTCGCCTTCGCCACTGGTGTTCTTCCTAATCTCTACGCATTTCACCGCTACACTAGGAATTCCACTCTCCCCTCCTGCACTCTAGATTTCCAGTTTGGAATGCAGCACCCAGGTTGAGCCCGGGTATTTCACATCCCACTTAAAAATCCGCCTACGCTCCCTTTACGCCCAGTAAATCCGGACAACGCTCGCCACCTACGTATTACCGCGGCTGCTGGCACGTAGTTAGC
+
CCCCCGGCGGGGFCFGGGGGGGGGGGGGGGGGGGGGGGGGGGGGGGGGGGGGGGGGGGGGGGFGGFGGFGGEGGEDGGGGGGGGGGFGGGGGG9DGGGGGGFGGGGGGGGGCE?FAEFGGGFGFFDAGGGGFGFGFGGGGGFE6EGCEFFGFGGFEFGCDGGFFGGGGGCC9FEGGGGGEDEGFDGGG?FCEGG6@DCFGFFGFFGGFFGGGF8DFA=83>GFA@4>5@G=@D9FEF<GGF;DF7F6CF4=,(:DDC9>?09G65E?((.4<BC04<749(7>6>?08(/3<:?((-3:>6
@M04650:207:000000000-C238N:1:1101:23458:6975 2:N:0:19
GGACTACAAGGGTATCTAATCCTGTTTGCTCCCCACGCTTTCGAGCCTCAGTGTCAGTTACAGGCCAGAGAGCCGCTTTCGCCACCGGTGTTCCTCCATATATCTACGCATTTCACCGCTACACATGGAATTCCACTCTCCTCTCCTGCACTCAAGTCTACCAGTTTCCAATGCATACAATGGTTGAGCCACTGCCTTTTACACCAGACTTAATAAACCACCTGCGCCCGCTTTACGCCCAATAAATCCGGACAACGCTTGGGACCTACGTATTACCGCGGCTGCTGGCACGTAGTTAGCC
+
CCCCCGGGGGGGGCFGGGGGGGGGFGGFGGGGGGGGGGDGGGGCFGEFGGGFGGGGGGGGGGFFGGGGGGGFGGGGCEGGEGGGCFGGGGFGGGGGGGGFGFFFGFGGCFGGGGGFFFGGG@FF:?FGGGGGGGGG8BEGGGGFGGGGCFCFGGGG3@F=EGFGFDFG;EF9D@FF:DF,7CDDF7,8=8,;6CCF?FGGC9>CF696C>C:A;9+=CF*:?4>)/)*)/---AA=??EEG=@3DGC?F3BF(:D;)20;0<C?FE123((.-<24A*(,4424:0?442)*,(4-676<,
@M04650:207:000000000-C238N:1:1101:8818:7019 2:N:0:19
GGACTACTGGGGTTTCTAATCCTGTTTGCTCCCCACGCTTTCGAGCCTCAGCGTCAGTTACAGTCCAGAGAGTCGCCTTCGCCACTGGTGTTCTTCCTAATCTCTACGCATTTCACCGCTACACTAGGAATTCCACTCTCCCCTCCTGCACTCTAGATTTCCAGTTTGGAATGCAGCACCCAGGTTGAGCCCGGGTATTTCACATCCCACTTAAAAATCCGCCTACGCTCCCTTTCCGCCCAGTAAATCCGGACAACGCTCGCCACCTACGTATTACCGCGGCTGCTGGCACGTAGTTAGC
+
CCCCCGGGGGGGGDGGGGFGGGGGGGGGGGGGGGGGGGGGGGG<FGGGGGGGGGGGGGGGGGGGGGGFDFGEGGGGGGGGGGGGGFFCFFGECFGGGGGGGGGGGFGDGGGGC9FCFGGGGGGGGGFFGG8FGGGGCFFFGGGFECCFGGGFGGGFDFGFFGGFB>=EEFGFFCGFCFGGGGGGGGFGGGFFGEC959FEGFGF+CCA=FFCEGGCF)DCAD=)(6>52*5@@GA4?2CFGF;;FGE<FFF68BG?G>>6?BG(5EBBFFFFFGFFGD6199;>>14?:51F<?032CA:6
@M04650:207:000000000-C238N:1:1101:10006:7033 2:N:0:19
GACTACTCGGGTATCTAATCCTGTTTGCCTCCCATCCTTTCGAGCCTCAGCGTCAGTAAATGTCCAGTAGGCCGCCCTCGCCACTGGTGTTCCTCCCGATTTCTACGCATTCCACCGCTACACCGGGAATTCCGCCTACCTCTCCACCACTCAAGAACAGTAGTTTTGAACGCAGTCTATGGGTTGAGCCCCTAGTTTTCACCTTCAACTTACCATCCCGCCTGCCCTCCCTTTACACCCCGTAATTCCGGACAACCCTTGCCACCTACGTTTTACCGCGGCCTCTGGCCCCTAGTTCGCC
+
B6C6@CCFFFGF+E,,,CEEE@<CFGE9,,;FF8<,;6CF,766@FFEFA@6B66666<,CFEGGA<F<AE@FFBF+CEFGGCCD<FFFGF,E?@FGE7+,:999F,@,6B,A5?F7>==7,@F4=>8CDG9F,@CC=DFC=,*@6,@>?,03,63=@,6,@=DDGGDCFGGD+:1@@:<FFFGGD6<6DF*=CE<CCF7++6/*;CA8CD846=845EC@G@>0)(/6DD(7C841/BF*.3(:3CEFFEF2>4(*-(4346.9F(5??BB?G<BGD3411((4:B)2*3*(,4<F+((-
@M04650:207:000000000-C238N:1:1101:17000:7100 2:N:0:19
GGACTACCCGGGTTTCTAATCCTGTTTGCTACCCACACTTTCGAGCCTCAACGTCAGTTACAGTCCAGAAAGCCGCCTTCGCCACTGGTGTTCTTCCATATATCTACGCATTTCACCGCTACACATGGAGTTCCACTTTCCTCTACTGCACTCAAGTCATCCAGTTTCCAAAGCAATTCCTCAGTTGAGCTGAGGGCTTTCACTTCAGACTTAAATAACCGTCTGCGCTCGCTTTACGCCCAATAAATCCGGATAACGCTTGGAACATACGTATTACCGCGGCTGCTGGCACGTAGTTAGC
+
CCCCCGGFGGGGGDGGGGGGGGGCFGFGGGGGGGFGDGGGGGG8@FEFGE@FFGGGGGGGGGFGGGGG9<@FGGGGFGGGGGGGG@FGFGGGGGGGGC?FGFFGGGCGGGGGGGGGGGGGGGGG9FFF?@FGGGCGGGFGGGGFCE;9FEGFGFGCFG9DFFGGGGGFGFGAFGGDGGGFGG98DFGFFG9,AFFGDGGGGFGF7+;77CCDAD7C6CGGADAD>6>4)3):@GFEFDDGG@2>68;CGFBBFFGFGFFFFF<@+>3773(7)C8ADF1;>;>>>BB??G:CBBB6,AAA6
@M04650:207:000000000-C238N:1:1101:23627:7116 2:N:0:19
GGACTACCCGGGTTTCTAATCCTGTTTGCTCCCCACGCTTTCGAGCCTCAGCGTCAGTTACAGACCAGAGAGCCGCCTTCGCCACTGGTGTTCCTCCATATATCTACGCATTTCACCGCTACACATGGAATTCCACTCTCCTCTTCTGCACTCAAGTTTCCCAGTTTCCAATGACCCTCCCCGGTTGAGCCGGGGGCTTTCACATCAGACTTAAGAAACCGCCTGCGCTCGCTTTACGCCCAATAAATCCGGACAACGCTTGCCACCTACGTATTACCGCGGCTGCTGGCACGTAGTTAGC
+
CCCCCGGGGGGGGGGGGGGGGGGGGGGGGGGGGGGGGGGGGGGGGGGGGGGGGGGGGGGGGGGGGGGGGGFGGGGGGGGGGGGGGGGGGGGGGGGGGGGGGGFFGGGGGGGGGGGGGGGGGGGGGGGGGGGGGGGGGGGGGGGFGGGGGGGFGGGGFGGGGGGGGGGGGGGDGGGGGGGDGGDEGDGGGGGGGGGGGGGGGFFFFFGFFGGGEGCGFFGGFGFFDA>FFGFF:FFFFBGGG?1:FFAAGFFBFEGBF;>F??GF:@?70::(49?DGD?BFFF;9?:08E0C?::::95><
@M04650:207:000000000-C238N:1:1101:13008:7131 2:N:0:19
GGACTACTAGGGTATCTAATCCTGTTTGCTCCCCACGCTTTCGAGCCTCAGTGTCAGTTACAGGCCAGAGAGCCGCTTTCGCCACCGGTGTTCCTCCATATATCTACGCATTTCACCGCTACACATGGAATTCCACTCTCCTCTCCTGCACTCAAGTCTACCAGTTTCCAATGCATACAATGGTTGAGCCACTGCCTTTTACACCAGACTTAATAAACCACCTGCGCTCGCTTTACGCCCAATAAATCCGGACAACGCTCGGGACCTACGTATTACCGCGGCTGCTCGCCCGCAGTTAGCC
+
CCCCCCGFGFGGGGGGGGFGGGGGGGCFGGGGGGFFFGGDGGGFEGGGGGGGGGGGCFCGGGGGGGGGGGGDGGGGGEFG:FGGGGGDGGCCEGGGGGGGGGGGFGG7FEGGGGFGGGGGGGGGGGGFCFGGGGGGGGGGGGGFGGADE8EDGF8EFFDGGG?FF9@D9@DDDF8EGFC@DFFGGGCGFGCGGFGGFBFG?FAFFCD9=C9+>FC9AEG5CGC=D?>A=?225?BEBDGGG2=)>7C?C=:7@EC;51(:(,1,CC7)((.)6@2:C*(-424(4?)4>*-1(-(()+).4
@M04650:207:000000000-C238N:1:1101:9260:7138 2:N:0:19
GGACTACTAGGGTTTCTAATCCTGTTTGCTCCCCACGCTTTCGAGCCTCAGCGTCAGTTACAGACCAGAGAGCCGCCTTCGCCACTGGTGTTCCTCCATATATCTACGCATTTCACCGCTACACATGGAATTCCACTCTCCTCTTCTGCACTCAAGTTTCCCAGTTTCCAATGACCCTCCCCGGTTGAGCCGGGGGCTTTCACATCAGACTTAAGAAACCGCCTGCGCTCTCATAACGCCCAATAAATCCGGACAACGCTTGCCACCTACGTATTACCGCGGCTGCTGGCACGTAGTTAGC
+
B9-B@C,EEFGGFGGGGGAFGGGCFGFFFFE@F7F@F:CFFF:FGGGFFF8C:FF7FG<ECFDFC<AEE<FGGGGGGEEFGGGE@FGFCFGGGGCFFGFFG94C@CEFDBFCEFGCGD6D8BFG9=?<=FFGFEAFGGGGGG8FG,6,,644=8>94@E93FFDFFFGGAAED9,=D61AC@6CFGEGCCFG+@C**:<F?@9=A6?*88*:48++=;FC9D><1)2),*(7)<+.;1::CB(87CAFF?>10)1873;8:3C:*+.4((4:204:EG0>;>>91::2(*.+(4(4:G<>6
@M04650:207:000000000-C238N:1:1101:7923:7141 2:N:0:19
GGACTACCCGGGTATCTAATCCTGTTTGCTCCCCTAGCTTTCGCACCTCAGCGTCAGTTATGGCCCAGAAGACTGCCTTCGCCATCGGTGTTCTTCCCAATATCTGCGCATTTCACCGCTACACTGGGAATTCCATCTTCCTCTACCAAACTCGAGTCTGCCAGTTCGGAATCCGGCTGGGGGTTGAGCCCTCAGATTAGAGATTCCGCTTAACAAACCGCCTACGCGCGCTTTACGCCCAATAAATCCGGATAACGCTTGCTCCCTAAGTATTCCCGCGTCTGCTGGCACGTCGTTAGCC
+
CC@CCGGGGGGGGGGGGGGGGGGGGFGGGGGGGGGGGGGGGGGGGGGGGGGGGGGGGADEFGGGGGGGGGGGGGGGGGGGGGGGGGGGGGGGGGGGGGGGFGFGGGGGGGCFGGGGGGGGGGGGDGGGFFFGGGGGGGGGGGGFEEEGGFGFGGGG@DFFGDDCFGFGGGGGD@EDEC;ECFGGDGGGGFF6>FF?FFFG>>?AFGFFFDDC>GF>FF55>GFD3)459DF08*9<B?85;67?F7)6CE3017CB5,4((-*6FF:<(,.4-<))A5-7(4::<2,06:,*((-4(*,).
@M04650:207:000000000-C238N:1:1101:19378:7142 2:N:0:19
GGACTACACGGGTTTCTAATCCTGTTTGCTCCCCACGCTTTCGAGCCTCAGTGTCAGTTACAGGCCAGAGAGCCGCTTTCGCCACCGGTGTTCCTCCATATATCTACGCATTTCACCGCTACACATGGAATTCCACTCTCCTCTTCTGCACTCAAGTTTCCCAGTTTCCAATGACCCTCCCCGGTTGAGCCGGGGGCTTTCACATCAGACTTAAGAAACCGCCTGCGCTCGCTTTACGCCCAATAAATCCGGACAACGCTTGCCACCTACGTTTTACCGCGGCTGCTGGCACGTAGTTAGC
+
CCCCCGGGGGGGGGGGGGGGGGGGGGGGGGGGGGGGGGGGGGGGGGGGGGGFGGGGGGGGGGGGGGGGGGGGGGGGGGGGGGGGGGGGGGGGGGGGGGGGGGGGGGGGGGGGGGGGGGGGGGGGGGGGGGGGGGGGGGGGGGGFGGGGGGGFGGGGGFGGGGGGGGGGGGFFFFGGGFFGGEEGGGG6<EEEGGGGDCGGGFGFFGGFFGGGFGGGFFGG>C><?F@FFGF>BFFFF<EGGF::6>AA7FBB6>DBGF;???F?CG?:2:??BGB<FCBFF>;19???BG?F(436<E2<:
@M04650:207:000000000-C238N:1:1101:24416:7146 2:N:0:19
GGACTACCAGGGTTTCTAATCCTGTTTGCTCCCCACGCTTTCGAGCCTCAGCGTCAGTTACAGTCCAGAGAGTCGCCTTCGCCACTGGTGTTCTTCCTAATCTCTACGCATTTCACCGCTACACTAGGAATTCCACTCTCCCCTCCTGCACTCTAGATTTCCAGTTTGGAATGCAGCACCCAGGTTGAGCCCGGGTATTTCACATCCCACTTAAAAATCCGCCTACGCTCCCTTTACGCCCAGTAAATCCGGACAACGCTCGCCACCTACGTATTACCGCGGCTGCTGGCACGTAGTTAGC
+
CCCCCGGGGGGGGGGGGGGGGGGGGGGGGGGGGGGGGGGGGGGGGGGGGGGGGGGGGGGGGGGGGGGGGGGGGGGGGGGGGGGGGGGGFGGGGGGGGGGGDGGGGGGGGGGGGGGGGGGGGGGGGGGGGGGGGGGGCGGGGFGFGGGGGGGFGGGGGDDFGEFGGGGGGGGGGGGCGGGGGGGGGGGGGGGGDEGCC59EFFBCFGFFCGFGFGGFFFGGFG>AFFF>=C9BBEA=C>GGE<<FGFFEGFFFDEGFG99((4>(9?:8?7-28<:AGGBBFBF;9B>DFG(244:22356)
@M04650:207:000000000-C238N:1:1101:16759:7175 2:N:0:19
GGACTACCAGGGTTTCTAATCCTGTTTGCTCCCCACGCTTTCGAGCCTCAGTGTCAGTTACAGGCCAGAGAGCCGCTTTCGCCTCCGGTGTTCCTCCATATATCTACGCATTTCACCGCTACACATGGAATTCCACTCTCCTCTCCTGCACTCAAGTCTCCCAGTTTCCAATGCACACAATGGTTGAGCCACTGCCTTTTACATCAGACTTAAGAAACCACCTGCGCTCGCTTTCCGCCCAATCAATCCGGACAACCCTTGGGCCCTCCTTATTACCCGCGCTTCTGGCCCGTAGTTGACC
+
CCCCCGGGGGGGGGGGGGGGGGGGGGGGGGGGGGGGGGGGGGGGGGGGGGGGGGGGGGGGGGGGGGGGGGGGGGGGGGGGGGGGGGGCFGGGGGGGGGGGGGGGGGGGGGGGGGGGGGGGGGFGFFEFFFGGGGGGFFEGGGGFGGG8FFGFGGFGFGGGGGC8FGGGGGGGDG8A9D88,=8FF:D8?F,@77EFFGGG9A,??<9*0*@C*?+=0=,08DBFB*:49)9@=G+05>EGB@@(;><EG3:123C2*,((/(;(91-(((.))<-.<*((49((-))))*(*,(,453),.
@M04650:207:000000000-C238N:1:1101:18769:7317 2:N:0:19
GGACTACCCGGGTATCTAATCCTGTTTGCTCCCCATACTTTCGAGCCTCAGCGTCAGTAAATGTCCAGTAGGCCGCCTTCGCCACTGGTGTTCCTCCCGATATCTACGCATTCCACCGCTACACCGGGAATTCCGCCTACCTCTCCATCACTCAAGAACAGTAGTTTTGAACGCAGTCTATGGGTTGAGCCCATAGTTTTCACATTCAACTTACCATCCCGCCTGCGCTCCCTTTACACCCAGTAATTCCGGACAACGCTTGCCACCTACGTTTTACCGCGGCTGCTGGCACGTAGTTCGC
+
CCCCCFGGGGGGGGGGGGGGGGGGGGGGGGGGGGGGGGGGGGGGGGGGGGGGGGGGGGGGGGGGGGGGGGGGGGGGGGGGGGGGGGGGGGGGGGGGGGGGGGGGGGGGGGGGGGGGGGGDGGGGGGGGEEFFGG?FEGGGGGGFFGGGGGGFGFFF9@FDGGEGGGFGDGGGGGGGGGGGGGGGGGGF?DEGFGGGGGGGGFGFFFFACFGFEGCGFEEF=GFF=FFF>DFFFGAEFFGGGF6@:FCEGFF>?>7<F(-38:G27??7::,:7F:9FF<60;;09?7::GFG:??(-C),-
@M04650:207:000000000-C238N:1:1101:22110:7351 2:N:0:19
GGACTACTGGGGTTTCTAATCCTGTTTGCTCCCCACGCTTTCGAGCCTCAGCGTCAGTTACAGACCAGAGAGCCGCCTTCGCCACTGGTGTTCCTCCATATATCTACGCATTTCACCGCTACACATGGAATTCCACTCTCCTCTTCTGCACTCAAGTTTCCCAGTTTCCAATGACCCTCCCCGGTTGAGCCGGGGGCTTTCACATCAGACTTAAGAACCCGCCTGCGCTCGCTTTACGCCCAATAAATCCGGACAACGCTTTCCACCTACTGATTTCCGCGGCTGCAGGCACGCTGTTAGC
+
C@CCCFDEAFGCF7FGGGGGGGGGGGCFFGGFGGEGFGGEGGDGGEGGGF<DFGEGCCFGGGG9FFG8@<8CGGGGGGGG@FGGGGDFGFGGFFGGGGEGCFGGGCFFGCFFDGGGFEGC8:BFABAE<=F?FFGGGGCFEF8+,@CDFGGFG?8=A=D9CC,,A=EFGFCFGGGGGGGGGGGGGEC,,4D51:>EDG::C64=BCC63**1);+76(=C639@(22)(2(41/5-91EEGF??<F)-09326DG2909??(:90<.((,))-3-)<:,((-,,41(((2(/(((-405).
@M04650:207:000000000-C238N:1:1101:26603:7359 2:N:0:19
GGACTACACGGGTTTCTAATCCTGTTTGCTCCCCATACTTTCGAGCCTCAGCGTCAGTAAATGTCCAGTAGGCCGCCTTCGCCACTGGTGTTCCTCCCGATATCTACGCATTCCACCGCTACACCGGGAATTCCGCCTACCTCTCCATCACTCAAGAACAGTAGTTTTGAACGCAGTCTATGGGTTGAGCCCATAGTTTTCACATTCAACTTACCATCCCGCCTGCGCTCCCTTTACACCCAGTAATTCCGGACAACGCTTGCCACCTACGTTTTACCGCGGCTGCTGGCACGTAGTTAGC
+
CCCCCGGGGGGGGGGGGGGGGGGGGGGGGGGGGGGGGGGGGGGGGGGFGFGGGGGGGGGGGGGGGGGGGGGFGGGGGGGGGGGGGGGGGGGGGGGGGGGGGGGGGGGGGGGGGGGGGGGGGGGGGGGGGGGGGGGGGGGGGGGFGGGCFGGFGGGFGGGGGFFGFGGGGGGGGGGGGFGGGGGGFCEFGGGGGGGGFFGGGF;+=FGFFGGGFGGGFFGGDGFFFFBB>GBF@GFECFGGGFFFGGFFGFFBDFGFG6>?BFGB:?B????B0EBFGF<FB9>>>F?F7C(28?B?BGBF>
@M04650:207:000000000-C238N:1:1101:18162:7364 2:N:0:19
GGACTACCCGGGTTTCTAATCCTGTTTGCTCCCCATACTTTCGAGCCTCAGCGTCAGTAAATGTCCAGTAGGCCGCCTTCGCCACTGGTGTTCCTCCCGATATCTACGCATTCCACCGCTACACCGGGAATTCCGCCTACCTCTCCATCACTCAAGAACAGTAGTTTTGAACGCAGTCTATGGGTTGAGCCCATAGTTTTCACATTCAACTTACCATCCCGCCTGCGCTCCCTTTACACCCAGTAATTCCGGACAACGCTTGCCACCTACGTTTTCCCGCGGCTGCTGGCACGTCGTTAGC
+
CCCCCFGGGGDGGGGGGGGGGGGGGGGGGGGGGGG?FGGGGGGGGGGGGFGGGGGGGGGCCCEGGGFDEFGGGGGGGGGGGGGGGGGGFFGEGG8FGGGFGCEGGGGGGDGGFGGGGGGGGGGGGGDC+@FFGGEFGCGGGGGFGG,@FCGFG?,@F8DFE,:DF;FE:+@F?FG6CFFG7@CFGCE66DGEF6D7::FGGFGF>BFF6FG:3CCG6;FF=GFD=FBF>GFFDFFFC?FGGF;@+@CEGFF91BD:G>FF<1C:>FFFBFFF:;<2C=(43>;(-8::>G<G<8(-3;1(<
@M04650:207:000000000-C238N:1:1101:19713:7500 2:N:0:19
GGACTACAGGGGTATCTAATCCTGTTTGCTCCCCATACTTTCGAGCCTCAGCGTCAGTTGATGCCCAGTAGGCCGCCTTCGCCACTGGTGTTCCTCCCGATATCTACGCATTCCACCGCTACACCGGGAATTCCGCCTACCTCTACATCACTCAAGAACGCCAGTTTTGAACGCAGTCTATGGGTTGAGCCCATAGTTTTCACATTCAACTTGGCATTCCGCCTGCGCTCCCTTTACACCCAGTAATTCCGGACAACGCTTGCCACCTACGTTTTACCGCGGCTGCTGGCACGTAGTTCGC
+
C-ACCFGGGGEGGGGGGGGGGGGGGGGGGGGGGGGGGGGGGGGFEGCFEG8@:FGGEGGCFG9EEEFGGCEFGGGGDGGG@FFGGGGGGGGGGGGGGEGD=CEGGGGGEGGGGGGGG7CDGGGGFDGGGGGGGGGGGDGGGGGFGGAFEFGFGFE8FGGGGGECGGGGG7C@C7?EGGGFGGGGGGGGGGGGGGDGGGG7EFFACCDF>CFGFGCC4=GD2D@F>F>:BGFFFGFEFFFGGF0@F+?<7FF@(5),*4066<F0>E283(((.21<CD0604;B1,34(5(3(.((-<)27
@M04650:207:000000000-C238N:1:1101:10238:7508 2:N:0:19
GGACTACAGGGGTTTCTAATCCTGTTTGCTCCCCATACTTTCGAGCCTCAGCGTCAGTAAATGTCCAGTAGGCCGCCTTCGCCACTGGTGTTCCTCCCGATATCTACGCATTCCACCGCTACACCGGGAATTCCGCCTACCTCTCCATCACTCAAGAACAGTAGTTTTGAACGCAGTCTATGGGTTGAGCCCATAGTTTTCACATTCAACTTACCATCCCGCCTGCGCTCCCTTTACACCCAGTAATTCCGGACAACGCTTGCCACCTACGTTTTACCGCGGCTGCTGGCACGTAGTTAGC
+
CCCCCDGGGGGGGGGGGGGGGGGGGGGGGGGGGGGGGGGGGGGGGGGGGFFGGGGGGGGGGGGGGGGGGGGGGGGGGGGGFGGGGGGGGFGGGGGGGGGGGGGGGFFGGGGGGGGGGGGGGGGGGGGGGGGGGGGGEGGGGGGFGGGFFDGFCFGFFFGGFFFGGGGGGEGGFGGGEGGGGG6DFGCFCGGGFGGGGCFFFFFFAFFFEGGGFFGGFFFC=GFF26>EFGFFFGFEF?GGGD;EGGFFGFA97D)8G69B??GFGGFFBFFBBF?FGGFF66B((8?>BG:<?:?F?FDFA
@M04650:207:000000000-C238N:1:1101:24516:7522 2:N:0:19
GGACTACAAGGGTTTCTAATCCTGTTTGCTCCCCATACTTTCGAGCCTCAGCGTCAGTAAATGTCCAGTAGGCCGCCTTCGCCACTGGTGTTCCTCCCGATATCTACGCATTCCACCGCTACACCGGGAATTCCGCCTACCTCTCCATCACTCAAGAACAGTAGTTTTGAACGCAGTCTATGGGTTGAGCCCATAGTTTTCACATTCAACTTACCATCCCGCCTGCGCTCGCTTTACGCCCAATAAATCCGGACAACGCTTGCCACCTACGTATTACCGCGGCTGCTGGCACGTAGTTAGC
+
CCCCCGGGGGGGGGGGGGGGGGGGGGGGGGGGGGGGGGGGGGGGGGGGGGGGGGGGGGGGFGGGGGGGGGGGGGGDGGGGGGGGGGGGFGGGGGGGGGGGGGGGGGGGGGGGGGGGGGGGGGGGGDGFGEGGGGGGGGGGGGGFGC9BFGGFGGGGCGFGGGGFFGGGG7EFGGGGEFCCFGFGGEGCCFGGGFFGGGGGGFGFFGGFFGGGFGGGF2FG2C955A>D9<@@FGFFFDGDF?@@6F).;F>1(7D?F9>?:(>7FGBF?FBB79?<FG:B00031()).:(<8?70,A<A<
@M04650:207:000000000-C238N:1:1101:8931:7564 2:N:0:19
GGACTACCGGGGTATCTAATCCTGTTTGCTCCCCATACTTTCGAGCCTCAGCGTCAGTAAATGTCCAGTAGGCCGCCTTCGCCACTGGTGTTCCTCCCGATATCTACGCATTCCACCGCTACACCGGGAATTCCGCCTACCTCTCCATCACTCAAGAACAGTAGTTTTGAACGCAGTCTATGGGTTGAGCCCATAGTTTTCACATTCAACTTACCATCCCGCCTGCGCTCCCTTTACACCCAGTAATTCCGGACAACGCTTGCCACCTACGTTTTACCGCGGCTGCTGGCACGTAGTTAGC
+
CCCCCGGFGGGGGGGGGGGGGGGFFGGGGGGGGFGGGGGGGGGGGGCFFEFGGGGGGGGG9@FFGFGGFGGGGGGGGGGGGGGGGGGGGGGGGGGGGGEGGGGGGGGGGGGGFGGGGGGGGGGGGFGGGGGGGGGGGGGGGGG5,DDFGGGFGGGGFGGGE=CCFGGGGGG7DGGG>FGAFC6CFFGGCFDFFGGF=FC?+9FFFGGFFGGG3>FDFFGGFG@6@F>DFGF@@EFEFE9FG?(.;F3?FFF0?:)4F>BF1:D0:EB?FFF:(812A7(-9>>>;FF?BEFF:??<?G<<:
@M04650:207:000000000-C238N:1:1101:5969:7608 2:N:0:19
GGACTACTGGGGTTTCTAATCCTGTTCGCTCCCCACGCTTTCGAGCCTCAGCGTCAGTTACAGTCCAGAGAGTCGCCTTCGCCACTGGTGTTCTTCCTAATCTCTACGCATTTCACCGCTACACTAGGAATTCCACTCTCCCCTCCTGCACTCTAGATTCCCAGTTTGGAATGCAGCACCCAGGTTGAGCCCGGGTATTTCACATCCCACTTAAAAATCCGCCTACGCTCCCTTTACGCCCAGTAAATCCGGACAACTCTCGCCACCTACGTCTTACCGCGGCTTCTGGCACGTAGTTAGC
+
CCCCCFFGGGGGGGGGGGFGGGFGGGGGGGGGGGGGGGGGGGGFGGGGGGGGGGGDDEGGGGGGGGGGGGGGFGGGGGGGGGG7F=FFGGGGGGGGGGGGFGGGFGFFGGGGGGGGG+@?@FGGGDFFFFGGGGFGCFAFFGGFCEGFAGGFGGGGAFFFEFG?F9DFEGFFGCGGGGGGGGGGGGGFEGGGGEGGGCGGGCGFFC4AEGFGFFFGFFGDF:92:F2>(?@FFFFEF<C:F;<FG=CCFFEF0:G0*)4)8:D;GGFF7:3:(2,6AF?>9>B>(.46>GB?02(46@4A<
@M04650:207:000000000-C238N:1:1101:22901:7632 2:N:0:19
GGACTACTAGGGTATCTAATCCTGTTTGCTCCCCATACTTTCGAGCCTCAGCGTCAGTAAATGTCCAGTAGGCCGCCTTCGCCACTGGTGTTCCTCCCGATATCTACGCATTCCACCGCTACACCGGGAATTCCGCCTACCTCTCCATCACTCAAGAACAGTAGTTTTGAACGCAGTCTATGGGTTGAGCCCATAGTTTTCACATTCAACTTACCATCCCGCCTGCGCTCCCTTTACACCCAGTAATTCCGGACAACGCTTGCCACCTACGTTTTACCGCGGCTGCTGGCCCGTATTTAGC
+
CCCCCFGGGGGGGGGGGGGGGGGGGGGGGGGGGGGGGGGGGGGGGGGGGGGGGGGDGGGGGFGGGGGGGGGGGGGGGGGGCGGGGGGGGGGGGGGGGGGCGEGDFGGGGGGGGGCGGGGGGGEGGGGGDEGGGGGGGGCFGGGFGGGFGGGFGGFFDFGGGFCGGGFGGDGGGG:EEGGGGFC@FGGGGFGCCECGGGGGGFGFFGGCFGGCBGG7BEGGFGF@>F2?@G@D@GF6F3FGGFF3;@EFGFF>0B70<600:?CB7F??,22?BGF<FGF>007(36?00=(:3;;((<):<
@M04650:207:000000000-C238N:1:1101:11904:7642 2:N:0:19
GGACTACTGGGGTTTCTAATCCTGTTTGCTCCCCACGCTTTCGAGCCTCAGCGTCAGTTACAGACCAGAGAGCCGCCTTCGCCACTGGTGTTCCTCCATATATCTACGCATTTCACCGCTACACATGGAATTCCACTCTCCTCTTCTGCACTCAAGTTTCCCAGTTTCCAATGACCCTCCCTGGTTGAGCCGGGGGCTTTCACATCAGACTTAAGAAACCGCCTGCGCTCGCTTGACGCCCAATAAATCCGGACAACGCTTGCCACCTACGTATTACCTCGGCTGCTGGCCCGTAGTTAGC
+
CCCCCGGFGGGGFGGGGGGFGGGGGGGGFGGGGGGGGGGGGGCFGGGGGFFGGGGGGGDFFGGGGGGFGGFEGGGGGGGGDFGGGGEGFEFEGGGGGGGGGDDGGGGGGGGGGGFFGGGGGFGFG,AFGFGGGGFG,=@FGGGFGFFFGGGB8BDFFGGFCFFFFCCFFGGGD9=D8=AGGGGFGGGGFCCCCC8?49D?>CG6+9:AEFGG4B:8ABGGBG016A4:>DFB2A)6A:CGGB?7FF>BF451:@DBG90:66<4CGFF::::2<,:F7).(3:((8::8C(24921:FAA6
@M04650:207:000000000-C238N:1:1101:26092:7678 2:N:0:19
GGACTACAGGGGTTTCTAATCCTGTTTGCTCCCCACGCTTTCGAGCCTCAGTGTCAGTTACAGGCCAGAGAGCCGCTTTCGCCACCGGTGTTCCTCCATATATCTACGCATTTCACCGCTACACATGGAATTCCACTCTCCTCTTCTGCACTCAAGTTTCCCAGTTTCCAATGACCCTCCCCGGTTGAGCCGGGGGCTTTCACATCAGACTTAAGAAACCGCCTGCGCTCGCTTTACGCCCAATAAATCCGGACAACGCTTGCCACCTACGTATTACCGCGGCTGCTGGCACGTAGTTAGC
+
CCCCCGGFGGGGGGGGGGGGGGGGGGGGGGGGGGGGGGGGGGGGGGGGGGGGGGGGGGGGGGGGGGGGGGGGGGGGCGGGGGGGGGGGGGGGGGGGGDFGGDEGEGGGEGGGGGGGGGGGGGGGFGGFGGGGGGEGGFGGGGGFGGGGGDFFGGEFFGGGGGGGG;EFFG=EGGGGGGGGGGGCGGG69EGCGGDGGGGGGCGA:<FFEGGG<FGFF;CD9G087ABEBGFFFGFF41A:E?0:FGFFGFF90><?F9111:G7CFB?FFB4)0:BGFB;9FFFFF2?0C:C:BB:6F)4-
@M04650:207:000000000-C238N:1:1101:9527:7729 2:N:0:19
GGACTACAGGGGTTTCTAATCCTGTTTGCTCCCCACGCTTTCGAGCCTCAGCGTCAGTTACAGGCCAGAGAGCCGCCTTCGCCTCCGGTGTTCCTCCATATATCTACGCATTTCACCGCTACACATCGAATTCCACTCTCCTCTTCTGCACTCAAGGTTCCCAGTTTCCAAGGCCCCTCCCCGGTTGAGCCGGGGGCTTTCACATCAGCCTTAAGAAACCGCCTCCGCTCGCTTTACGCCCAATAAATCCGACCAACGCTTGCCACCCACGTATTCCCGCGCCTGCGGGCCCGACGTTGGC
+
CCCCCGGC8EGGGGGGGGGGGGGGGG,@EF@FGGGGGGGGGGG,FGEFGGG,@FGGGGGC6C<FFG<FA<<FGCGG+FCFGGFC,EBF>:FGG,,C,,5CFGGGGGEFGGGGGGGGGGGGGGGGFF,CAFGGGGDGA47EEDGBC=3@FFGFGGGG,6,,8CFGGGGG;E,,++6CC?ECC:C>FEC:,>E7C4448DGGG=GA+2+*)2;;=7;C+/C<.>(((.,0(9(-,CF>4(CEGF11DGA):FB(())4<(241(*,*<6((40:2C?)<7(((((((,((-*(/,(-(-/((4
@M04650:207:000000000-C238N:1:1101:13607:7738 2:N:0:19
GGACTACCGGGGTTTCTAATCCTGTTTGCTCCCCACGCTTTCGAGCCTCAGCGTCAGTTACAGACCAGAGAGCCGCCTTCGCCACTGGTGTTCCTCCATATATCTACGCATTTCACCGCTACACATGGAATTCCACTCTCCTCTTCTGCACTCAAGTTTCCCAGTTTCCAATGACCCTCCCCGGTTGAGCCGGGGGCTTTCACATCAGACTTAAGAAACCGCCTGCGCTCGCTTTACGCCCAATAAATCCGGACAACGCTTGCCACCTACGTATTACCGCGGCTGCTGGCACGTAGTTAGC
+
CCCCCGGGGGGGGGGGGGGGGGGGGGGGGGGGGGGGGGGGGGGGGGGGGGGGGGGGGGGGGGGGGGGGGGGGGGGGGGGGGGGGGGGGGGGGGGGGGGGGGGGGGGGGGGDGGGGFGGGGGGFGGGGGFFGGGGGGGGGGGGGFFGGGGGGFGGGGGGGGGGGGGFGGGGGGGGGGGFGGGGGGGGGGGGGGGGGGGGGFGFGFFGGFFGGGFGGGFDGG@G@??FFFFGFFFGFAFFGGGB<FGC<9FFE2<FGFG6>?1?GFFEBBFFF<FGFFGGF>>910,3?BFG<G?<1<FFDF2
@M04650:207:000000000-C238N:1:1101:4852:7772 2:N:0:19
GGACTACACGGGTATCTAATCCTGTTTGCTCCCCACGCTTTCGAGCCTCAGCGTCAGTTACAGACCAGAGAGCCGCCTTCGCCACTGGTGTTCCTCCATATATCTACGCATTTCACCGCTACACATGGAATTCCACTCTCCTCTTCTGCACTCAAGTTTCCCAGTTTCCAATGACCCTCCCCGGTTGAGCCGGGGGCTTTCACATCAGACTTAATAAACCGCCTGCGCTCGCTTTACGCCCAATAAATCCCGACAACGCTTGCCCCCTACGTATTACCGCGGCTGCTGGCACGTAGTTAGC
+
A@CCCGGGGGGGG7EFGGGGGGGGGGGGGGG8FGFFGGGGGFFGGCFGFDFGGGGGGFDGGA<FF7<<CFEEFGEGGGDCDCFECFFGDGGGGGECFFGGFFGGGGFGDGGGCFFGCCCC8FCFEFCFFGEGG9EFGGCFG?=DFFA,FFGFGF8EGFGGGFEGCFGGD9,8=,3DFGGCEGGCFGEF,8>:5C*=55CED+?++8:=;8;+7:+3869D(>:<D4:>@DF>?CF.818CC(-:**).:))-(.)(1((42?G0*/72,,(,5E7<F>:9901,4(..85(<((.(4@)44
@M04650:207:000000000-C238N:1:1101:5079:7780 2:N:0:19
GGACTACACGGGTATCTAATCCTGTTTGCTCCCCATACTTTCGAGCCTCAGCGTCAGTAAATGTCCAGTAGGCCGCCTTCGCCACTGGTGTTCCTCCCGATATCTACGCATTCCACCGCTACACCGGGAATTCCGCCTACCTCTCCATCACTCAAGAACAGTAGTTTTGAACGCAGTCTATGGGTTGAGCCCATAGTTTTCACATTCAACTTACCATCCCGCCTGCGCTCCCTTTACACCCAGTAATTCCGGACAACTCTTGCCACCTACGTTTTACCGCTGCTCCTGGCACCTAGTTAGC
+
@C?CCCGFFFEGGGGGGGC<EAF-EFGFGFGCFGGGFFFGGGCCFGGGGDFFEGGDCFGCFACFGGGGGA,BEFCF7FGCEG7BCEEEFGGCFGGGGGGEGDEGGDEFDFGFGGGFGDGDGEFCECG++@AFG<DFD>EFGDC5@CF8<=DFFFD8FFGGGGGF7@:D?8EFGD:EGCF7E@DFFBC,AC8;,;6AB=F:9+,39=CBECGG6+?:BBF?>D@F2F0=.767:CF<F?CE:=(6+39?DF)22>C6*)5<F2D7*033:21:0@?>72(-(-32))44(:(3(.().9)).
@M04650:207:000000000-C238N:1:1101:15344:7801 2:N:0:19
GGACTACAGGGGTTTCTAATCCTGTTCGCTACCCACGCTTTCGAGCCTCAGTGTCAGTTACAGACCAGAGAGCCGCTTTCGCCACCGGTGTTCCTCCATATATCTACGCATTTCACCGCTACACATGGAATTCCACTCTCCCCTTCTGCACTCAAGTTCGACAGTTTCCAAAGCATACTATGGTTGAGCCACAGCCTTTAACTTCAGACTTATCAAACCACCTGCGCTCGCTTTACGCCCAATAAATCCGGACAACGCTCGGGACCTACGTATTACCGCGGCTGCTGGCACGTAGTTGTCC
+
CCCCCGGGGGGGGGGGGGGGGGGGGGGGGGGGGGGGGGGGGGGGGGGGGGGGGGGGGGGGGGGGGGGGGGGGGGGGGGGGGGGGGGGGGGGGGGGGGGGGGGGGGGGGGGGGGGGGGGGGGGGGGGGGFFGGGGGGFGGGGGGFFGGGGGGFGDGCGGGCEGGEGGFGGGGFGGGG8DFFGGFGGGGGG@DFGGGGGGFCFFGFFFGFCDFGFGGGFFF4BGFEF>@B=CBFFGFEB?EEGFF;FGFED:A@FFGFD9:B>9)6D87<BFBFFGFFC*49>>61<2).8*,::(32:+)-.
@M04650:207:000000000-C238N:1:1101:28502:7831 2:N:0:19
GGACTACTGGGGTTTCTAATCCTGTTTGCTCCCCTAGCTTTCGCACCTCAGCGTCAGTTATGGCCCAGAAGACTGCCTTCGCCATCGGTGTTCTTCCCAATATCTGCGCATTTCACCGCTACACTGGGAATTCCATCTTCCTCTACCAAACTCGAGTCTGCCAGTTCGGAATCCGGCTGGGGGTTGAGCCCTCAGATTAGAGATTCCGCTTAACACACCGCCTACGCGCGCTGTACGACCAATAAATCCGGATAACGCTTGCTCCCTACGTATTACCGCGGCTGCTGGCCCGTAGTTAGCC
+
@CCCCGGGGGGGGGGGGGFFFGFGGGGGFGGGGGGFFGGEFGGGGGGEFGGGGGGGGGGGFCFGFGGGGGGDG9,FDFGGGGGGGGGGGGGGGGGGGGGAFGGGGGGGGGCFDGGGGGGGGGFFEGGCFFFDFCFEGFFGGGGFGF9DFCFFG8FGFDGGGGFGGG8@BCGGGFGGC6@CC@EG>F6<C7D6C:@,2+;<@9DAB>76AG4*6CC*?9EG=<03;E9>9501(27<3-?C?<?0CFAA6>DB(027741(33*2CE?<???2)<-6FD739>;2-357,*,/-3(84064:
@M04650:207:000000000-C238N:1:1101:3709:7845 2:N:0:19
GGACTACCGGGGTATCTAATCCTGTTTGCTCCCCACGCTTTCGAGCCTCAGCGTCAGTTACAGTCCAGAGAGTCGCCTTCGCCACTGGTGTTCTTCCTAATCTCTACGCATTTCACCGCTACACTAGGAATTCCCCTCTCCCCTCCTGCACTCTAGATTTCCAGTTTGGAATGCAGCACCCAGGTTGAGCCCGGGTATTTCCCATCCCACTTAAAAATCCGCCTACGCTCCCTTTACGCCCCTTACATCCGGCCAACGCCCCCCACCACCGACTTACCCGGGTTGTGGGCCCGTGGTTAGC
+
--8ACGGGGGGGGGGGGGCCGGGGFGGGGGGEFGDGGGGGGGCGFGGGFGGFFGD7:FGGGGGGGGFFAEFGGFGGGGGGFDGGGGGGEGFGGEGGGFD<EA;=;;ED:CGGFGAFF:@=EEGCD8E<F,=FGF,=,68EED6:EEED>,6+3,@9,=E,@,3EAF@EC@,EFGG9,+6DC:DGGGF:7DE7CE840AF,++,4+0/;BDFCCCGC>(42-2-(-)()0?;?FFA)+(4<1((/>*.)328:())(*((-.(/4):1((-4(-:1<F*(,,0(,(--(4:(>>2(7?;),.
@M04650:207:000000000-C238N:1:1101:25164:7856 2:N:0:19
GGACTACAAGGGTATCTAATCCTGTTTGCTCCCCATACTTTCGAGCCTCAGCGTCAGTAAATGTCCAGTAGGCCGCCTTCGCCACTGGTGTTCCTCCCGATATCTACGCATTCCACCGCTACACCGGGAATTCCGCCTACCTCTCCATCACTCAAGAACAGTAGTTTTGAACGCAGTCTATGGGTTGAGCCCATAGTTTTCACATTCAACTTACCATCCCGCCTGCGCTCCCTTTACACCCAGTAATTCCGGACAACGCTTGCCCCCTACGTTTTACCGCGGCTGCTGGCACGTAGTTAGC
+
CCCCCGGGGGGGGGGGGGGGGGGGGGGGGGGGGGGGGGGGGGGGGGGGGGGGGGGGGGGGGGGGGGGGGGGGGGGGGGGGGGGGGGGGGGGGGGGGGGGGGGGGGGGGGGGGGGGGGGGGGGGGGGGGGGGGGGGGGGGGGGGFGGGGGGGFGGGGGGGGGFGFFFGGGGGGDEEGGGGGGGGGGEGGGGGGEGGGFFGGGFGFFGGFFGGCEGGGFEFGFG>@DFFF=G;?;GFFFFGGGF;=FGEEGAFF?AC:DBB?:?G>6@>>(33:7FBBGG?BFFFFFFF?FE0E<:143F9:6
@M04650:207:000000000-C238N:1:1101:11411:7858 2:N:0:19
GGACTACTCGGGTTTCTAATCCTGTTTGCTCCCCATACTTTCGAGCCTCAGCGTCAGTAAATGTCCAGTAGGCCGCCTTCGCCACTGGTGTTCCTCCCGATATCTACGCATTCCACCGCTACACCGGGAATTCCGCCTACCTCTCCATCACTCAAGAACAGTAGTTTTGAACGCAGTCTATGGGTTGAGCCCATAGTTTTCACATTCAACTTACCATCCCGCCTGCGCTCCCTTTACACCCAGTAATTCCGGACAACGCTTGCCCCCTACGTTTTACCGCGGCTGCTGGCACGTAGTTAGC
+
CCCCCGGGGGGGFGGGGFGGGGGGGGGGGGGGGGGFGGGGGGGCFGGGGFGGGGGGGGGGGGGGGGGGGGGGGGGGGGGGGGGGGGGGGGGGGGGGGGGGGGGGGGGGGGGGGGGGGGEDGGGGFGGGG>FGGGGGGGGFFFGFGGGGGGG?FCFGFCGDFFEGFFAFGGFFGGEDGGGGGGGGFCCECGGGGGFFFCFCGFC+=EDF?CFGFGGGFE:F=GF=BFFFFG0:3+=46)4?CDFFDG<EGA62;DGFGF>B?:F.*29;B?:BBGBFGG?999>FF??F:*.<28(.4CB66
@M04650:207:000000000-C238N:1:1101:6973:7866 2:N:0:19
GGACTACCAGGGTATCTAATCCTGTTTGCTCCCCACGCTTTCGTGCATGAGCGTCAGTCACGTCCCAGGGGGCTGCCTTCGCCATCGGTATTCCTCCACATCTCTACGCATTTCACTGCTACACGTGGAATTCTACCCCCCTCTGACGCACTCTAGCCTTGCAGTCACAAGCGCAATTCCCAGGTTGAGCCCGGGGCTTTCACGCCTGTCTTACAAAACCGCCTGCGCACGCTTTACGCCCAGTAATGCCGATTAACGCTCGCACCCTACGTATTACCGCGGCTGCTGGCACGGAGGTAGC
+
CCCCCGGGGGGGGGGGGGGGGGGGGGGGGGGGGGGGGGGC@GEFGGGGGFGGGDFGGFFGGGGGGGGGGGDFGDGGDGGGGGGGGGGGC8DFGFGGGGGGFADFFGGFEG7BEFDEFGGGGGGGGGGGGGDAGGFFFFCFGGGFGGGGGGG>FGGGGGFGGGGFGGFFGGCFGGGGDFGGCFEE>:DFFGFCEGEE))44?:EFAF;F);7C);CFF@GDFG0(4.289D9>(1)6=<CEG6?377>):9>>>)CA>:71(333>E?<??B12C:9CF((293-(82775,+4(--(2).)
@M04650:207:000000000-C238N:1:1101:20263:7881 2:N:0:19
GGACTACCGGGGTTTCTAATCCTGTTTGCTCCCCACGCTTTCGAGCCTCAGCGTCAGTTACAGACCAGAGAGCCGCCTTCGCCACTGGTGTTCCTCCATATATCTACGCATTTCACCGCTACACATGGAATTCCACTCTCCTCTCCTGCACTCAAGTCTACCAGTTTCCAATGCATACAATGGTTGAGCCACTGCCTTTTACACCAGACTTAATAAACCACCTGCGCTCGCTTTACGCCCAATAAATCCGGACAACGCTCGGGACCTACGTATTACCGCGACTGCTGGCACGTAGTTAGCC
+
CCCCCGGGGGGGGGGGGGGGGGGGGGGGGGGGGGFGGGGGGGGGFEGGGGGGGGGGGGGGGGGGGGGDEFGGGGGGGGGGGGGGGGGG<DGGGGGGGGGFGGCGGGGGGCEGGGGGGGGGGGGGGGGGFEGFFGGGGGGGGFEFGGGGGGGFFFGGGGG;FGCEFDFFFGGGGFFGEGFDF:DDFFCF6FFCCFGGGCEFGFGFA7F58CCCEGGG6;FGFGBE=B(2:CBFFG=<31EEEF@F>FEFGFD035C732269>D1CG?3>B:89CBAC<(((-42?AB(3:5*:<?120).4
@M04650:207:000000000-C238N:1:1101:15231:7889 2:N:0:19
GGACTACCGGGGTTTCTAATCCTGTTTGCTCCCCACGCTTTCGCACCTGAGCGTCAGTCTTTGTCCAGGGGGCCGCCTTCGCCACCGGTATTCCGCCAGATCTCTACGCATTTCACCGCTACACCTGGAATTCTCCCCCCCTCTACAAGACTCCAGCCTGCCAGTTTCGACTGCAGTTCCCAGGTTGAGCCCGGGGATTTCACATCCGACTTGCCAGACCGCCTGCGTGCGCTTTACGCCCAGGTATTCCGATTAACGCTCGCACCCTCCGTATTACCGCGGCTGCTGGCCCGGAGGTAGC
+
6B<C@6<FCD7FF7F,CCFGGGFEAE9FGF9@C:DGCFBEFEEF7::AECFFEFD,F@CE,CCCEGGGD>EE+=F@FGGGGGGGGGC7@:EFCF,?FGEGFDDDGFGGGGDGGGFBFFC8@FCFFGGA<,:@DC,9DEG>E6>AE9>93:D8EDGGG>,>,3=?:;:E*:**9AC,=@99?98C?EF66FF5=C8C3CF?F+?7+2256/>D)2229,;*459:(8>529;>>C>2=(/:8(.(*0-):*)-()*6>,13((1(11-3(8;(,0(6@F?>9>((4:::(2(/-((-(1.2,
@M04650:207:000000000-C238N:1:1101:18399:7921 2:N:0:19
GGACTACTGGGGTTTCTAATCCTGTTTGCTCCCCACGCTTTCGAGCCTCAGCGTCAGTTACAGACCAGAGAGCCGCCTTCGCCACTGGTGTTCCTCCATATATCTACGCATTTCACCGCTACACATGGAATTCCACTCTCCTCTTCTGCACTCAAGTCTCCCAGTTTCCAATGACCCTCCCCGGTTGAGCCGGGGGCTTTCACATCAGACTTAAGAAACCGCCTGCGCTCGCTTTACGCCCAATAAATCCGGACAACGCTTGCCACCTACGTATTACCGCGGCTGCTGGCACGTAGTTAGC
+
CCCCCGGGGGGGGGGGGGGGGGGGGGGGGGGGGGGGGGGGGGGGGGGGGGGGGGGGGGGGGGGGGGGGGGGGGGGGGGGGGGGGGGGGGGGGGGGGGGGGGGGGGGGGGGGGGGGGGGGGGGGGGGGFBBFGGGGGGGFFGGGFGGGGGGGFGG8DGGDFFGGGGGGGGDGGGAFGGGGGGGGDEGDGDFFC>EEDGGGGGFGFFCCA5CGGCCGGF@?FBDFFDFFFFG@FBGF<FFGGGFFFDGFBGFFFB@GFF9;:06F?CFB?7>12)A?<FG?1(4>F014)(:3<:<<FB?)66
@M04650:207:000000000-C238N:1:1101:18578:7964 2:N:0:19
GGACTACCGGGGTTTCTAATCCTGTTTGCTCCCCACGCTTTCGAGCCTCAGTGTCAGTTACCGGCCAGAGAGCCGCCTTCGCCTCTGGTGTTCCTCCATATATCTACGCATTTCACCGCTACACCTGGACTTCCACTCTCCTCTCCTGCACTCCAGTCACCCAGTTTCCAATGCACACACTGGTTGAGCCCCCGCCTTTTACATCCAACTTAACATCCCACCTTCGCTCCCTTTACGCCCAATAAATCCTGCCCACGCTCTGCACCTACGTATTTCCTGGGGTGCGGGCCCGTAGTTTGCC
+
<-ACCFGECG>FGGGGGGGFGGGGGGGFGGGGGDFGGGGGGG7CEFGGGE8CCFGFGFE<6,6+8FEG<,CBFGCG+CFG@FG>E,CFFGGGGGGGG<,,C@EFGGG7FEGGGGGGGCCDGGGG::AFG,=FFG=EA,,ABFGFGG,=D=FDE8D8,E,@@F+=DEFGGGFF67;,,=1+5>EFF+,@,@*@*455*;FC9*?+B**)0*4**+++27:*(*073.234),,;C+9)68F7(3)*1));+;(3)9(),,418*)2;((.(.36C).:2)(---((-(((2-:(((-.+-).
@M04650:207:000000000-C238N:1:1101:17198:8036 2:N:0:19
GGACTACTGGGGTTTCTAATCCTGTTCGCTCCTCACGCTTTCGAGCCTCAGCGTCAGTTACAGTCCAGAGAGTCGCCTTCGCCACTGGTGTTCTTCCTAATCTCTACGCATTTCACCGCTACACTAGGAATTCCACTCTCCCCTCCTGCACTCTAGATTTCCAGTTTGGAATGCAGCACCCAGGTTGAGCCCGGGTATTTCACATCCCACTTAACAATCCTCCTACGCTCCCTTTCCGCCCAGTAAATCCGGACAACTCTTGCCACCTACGTATTACCGCGGCTTCTGGCACGTAGTTTGC
+
<CCCCF8C@F<@G+BFFGFGG<,CCEFE+8CF,CFFC6@FFGFFG,8;,C,<+B,:BFF<FC<FDFG8,,,BFG@BCFGFFEB4?FFEFAFG,,@FG<,CFFG;E4F@:,=FFFFGFEE+44E,,A=,B5:AC,4?,DAFB?CFD@FF,,43@9EF,:DFEFC,C,7,3,3C8FG9D0@DEF3+@B8,1>,C9CEGDCFCF+>B1@C987;;4=+=*.,0*=:4:4)?>D(83<6*8(:FFF(.@:)32A59(83(;)7.))2/+0,4831(.055+:0>909>((6.)34F((.627).)
@M04650:207:000000000-C238N:1:1101:17653:8039 2:N:0:19
GGACTACCGGGGTTTCTAATCCTGTTTGCTCCCCACGCTTTCGAGCCTCAGTGTCAGTTACAGGCCAGAGAGCCGCTTTCGCCACCGGTGTTCCTCCATATATCTACGCATTTCACCGCTACACATGGAATTCCACTCTCCTCTCCTGCACTCAAGTCTACCAGTTTCCAATGCATACAATGGTTGAGCCACTGCCTTTTACACCAGACTTAATAAACCACCTGCGCTCGCTTTACGCCCAATAAATCCGGACAACGCTCGGGACCTCCGTATTACCGCGGCTGCTGGCACGTAGTTAGCC
+
CCCCCCGGGGGGGGGGGGGGGGGGGGGGGGGGGGGGGGGGGGGGGGGGGFGGGGGGGGGGGGGGGGGGGFGGGGGGGGGGGGGGGGGGGGGGGGGGGGGGGGCGGGGGGGGGGGGGGGGGGGGG:FGGGGGFGGGGFGGGGGGFGGGFGGGFGGGFGGGGGGGGGGGGGGGGGGGCFGCDFF6EGG,,@DDFGGGGGGGGGFDACDDFCG=CEGGGF@FGFGFFFD@?2D929=17=@EGE05@>7<<8.8(6AGFD9:(-7)3CC?).,443FBAF<(4,1712?22:*414(8?>:)6?
@M04650:207:000000000-C238N:1:1101:26939:8041 2:N:0:19
GGACTACCAGGGTTTCTAATCCTGTTTGCTCCCCATACTTTCGAGCCTCAGCGTCAGTAAATGTCCAGTAGGCCGCCTTCGCCACTGGTGTTCCTCCCGATATCTACGCATTCCACCGCTACACCGGGAATTCCGCCTACCTCTCCATCACTCAAGAACAGTAGTTTTGAACGCAGTCTATGGGTTGAGCCCATAGTTTTCACATTCAACTTACCATCCCGCCTGCGCTCCCTTTACACCCAGTAATTCCGGACAACGCTTGCCACCTACGTTTTACCGCGGCTGCTGGCACGTAGTTAGC
+
CCCCCGGGGGGGGGGGGGGGGGGGGGGGGGGGGGGGGGGGGGGGGGGGGGGGGGGEGGGGGGGGGGGGGGGGGGGGGGGGFGGGGGGGGGGGCGGGGGGGGGGGGGGGGGGGGGGGGGGGGGGGGGFGEFGGGGGGGGGGGGGFFGGGFGGFG?FGGGGGGCAFCDC98CDEDEGGGGGGGGFFFGGGGGG59FFG<@FF7BCFFG>EEG>FFGGGFECD@GBDDF@E>DB?DFA<FFGGGFFFGGFECFF0;DGFC96(8?G2:9???2:37E<FEF:>B99>1:?>8::?63<08F4<6
@M04650:207:000000000-C238N:1:1101:20879:8069 2:N:0:19
GGACTACAGGGGTTTCTAATCCTGTTTGCTCCCCACACTTTCGAGCCTCAGCGTCAGTTAATGTCCAGCAGGCCGCCTTCGCCACTGGTGTTCCTCCATATATCTACGCATTTCACCGCTACACATGGAATTCCACTCTCCTCTTCTGCACTCAAGTTTCCCAGTTTCCAATGACCCTCCCCGGTTGAGCCGGGGGCTTTCACATCAGACTTAAGAAACCGCCTGCGCTCGCTTTACGCCCAATAAATCCGGACAACGCTTGCCACCTACGTATTACCGCGGCTGCTGGCACGTAGTTAGC
+
C9CCCGGGGGGGGGGGGGGGGGGGGGGGGGGGGGGGGGGGGGGGGGGGGFGGGGGGGFGGGGGGGGGGGGGGGGGGGGGGGGGGGGGGGGGGGGGGGGGGGGGGGGGGGGEGGGGGGGGDGGGGGGGGGFEFGGGGGGGGGGGFGGGGGGGFGG8EFFGGGGGGGFGGGGGGGGGGGDGGGGGGGGG69EGGEGGGGCGFGFGFFGGFFGGGFCGGFDGG@DB;;F>E>G9BBCFA=?ECEB2<GGB>GFFBBEDFGF9:??F:7C??2:BF?E>2AC870366;?BB0C0F14:?FFAA6
@M04650:207:000000000-C238N:1:1101:21026:8123 2:N:0:19
GGACTACACGGGTTTCTAATCCTGTTTGCTCCCCACGCTTTCGAGCCTCAGCGTCAGTTACAGTCCAGAGAGTCGCCTTCGCCACTGGTGTTCTTCCTAATCTCTACGCATTTCACCGCTACACATGGAATTCCACTCTCCCCTTCTGCACTCAAGTTCGACAGTTTCCAAAGCATACTATGGTTGAGCCACAGCCTTTAACTTCAGACTTATCAAACCACCTGCGCTCGCTTTACGCCCAATAAATCCGGACAACGCTCGGGACCTACGTATTACCGCGGCTGCTGGCACGTAGTTAGCC
+
CCCCCGGGGGGGGGDGGGGGGGGGGGGGGGGGGGGGGGFGGGGFGGGGGGGGGGGGGGGGGGGGGGGGDGDEGGFGGGGGGGGGGGGGGGGGGGFFGGGGGGGGGGGGGGGGGGGGGGGGGGGGGGGGGGGGGGGFFGFGGFEFGGFGFGGFGGGGD8;=?FGGGGGGGGGD6>EGGGGDFGGGGGFEFGGCDEGF6DFACFFCF7DFEG=@AC9<CE8DBGB@2@A*>DBF>E=C)9EGGF();FCCGBEF>>FDC(,3;>C>DE?<>:3<>06)</,44916::>?F*5:(:036+.55
@M04650:207:000000000-C238N:1:1101:17376:8141 2:N:0:19
GGACTACTCGGGTATCTAATCCTGTTTGCTCCCCACGCTTTCGAGCCTCAGCGTCAGTTACAGACCAGAGAGCCGCCTTCGCCACTGGTGTTCCTCCATATATCTACGCATTTCACCGCTACACATGGAATTCCACTCTCCTCTTCTGCACTCAAGTTTCCCAGTTTCCAATGACCTTCCCCGGTTGAGCCGGGGGCTTTCACATCAGACTTAAGAACCCGCCTGCGCTCGCTTTACGCCCAATAAATCCGGACAACCCTTGCCACCTACGTATTACCGTGGCTTCTGGCTCTTAGCTAGC
+
@ABCCFFFD@ECEFFGGGFDGGGFGGGFFGGGCEGGFGGCDFGGGGGGFGGDGGGFGG9CC,ECFDFGFGCCF@FGGGGDFGGGG86FF@FGGFGGGFA<EAFFFGGGGGGGFGGEFGGGGDFGGFG,B?FFGGGC=?,AEDGF9ED3EFGFG,@E,,3@=AEEFFGGCFGGGFA=,==FFG6>CC+D<FC6+?CCCC@C8:C8=C7*7FFG:C>7A(//6D>28A>:0D0((:>AF(2:803:67):F6.2?354C(,81(>(*<61(.(.,0:AF72(.,2(4().86(3())))2.).
@M04650:207:000000000-C238N:1:1101:27986:8155 2:N:0:19
GGACTACCGGGGTATCTAATCCTGTTTGCTCCCCACGCTTTCGCACCTGAGCGTCAGTCTTTGTCCAGGGGGCCGCCTTCGCCACCGGTATTCCTCCAGATCTCTACGCATTTCACCGCTACACCTGGAATTCTACCCCCCTCTACAAGACTCCAGCCTGCCAGTTTCGAATGCAGTTCCCAGGTTGAGCCCGGGGATTTCACATCCGACTTGACAGACCGCCTGCGTGCGCTTTACGCCCAGTAATTCCGATTAACGCTTGCACCCTCCGTATTACCGCGGCTGCTGGCACGGAGTTAGC
+
CCCCCGGGGGGGGGGGGGGGGGGGGGGGGGGGGGGGGGGGGGGGGGGGGGGGGGGGGGGGGGGGGGGGGGGGGGGGGGGGGGGGGGGGGGGGGGGGGGGGGGGGGFGGGGGGGGGGGGGGDGGGGGGGGGGGGGGGGGGGGGDFFGGFFGGFGGGGGGGGGGGCFGGGGGGGGGGGGGGGGFFGGGGGGGGFGGGGDDGGGFGFFCFBFGGGFGGGA;FG>GFF?FFFFGFFFEFDFFEEGB::F7<BGF41?)C2D<FF01<2CGF?FF98?D:2<?100(4;;B::>E1CB62;?G>A5
@M04650:207:000000000-C238N:1:1101:3619:8192 2:N:0:19
GGACTACTGGGGTTTCTAATCCTGTTTGCTACCCACACTTTCGAGCCTCAACGTCAGTTACAGTCCAGAAAGCCGCCTTCGCCACTGGTGTTCTTCCATATATCTACGCATTTCACCGCTACACATGGAGTTCCACTTTCCTCTACTGCACTCAAGTCATCCAGTTTCCAAAGCAATTCCTCAGTTGAGCTGAGGGCTTTCACTTCAGACTTAAATAACCGTCTGCGCTCGCTTTACGCCCAATAAATCCGGCTAACGCTTGGCACATACGTCTTACCACGGCTGCTGGCACGTATTTAGC
+
CCCCCGGGDFFGFGDGGDCFGGGGGFGGGGGGGGGGGGGGGGGGFDDFGGGGGFGGGFFGE9FFGFGGGGGG@FGGCEFGFDCFG8FG9FGGGGGGGGCFGGAFGGFFFGFGGGCGGGGGGGGGDFFEFFGFGGGGD==FEG892==9FGGFGGGGGGG9DE=EDFGGFGGGGGGCCGGF=DFGFGGGGG98,6@C6DG,CFFF?DFFFGGFEGF9+:@DFD=@CC=>>D=ADGF46:7<F=2>GD*8FF>@(09@6<>;(6C3C+394=@/(04<FC)),((446224C(<:.,:>F<<:
@M04650:207:000000000-C238N:1:1101:27467:8201 2:N:0:19
GGACTACAAGGGTATCTAATCCTGTTTGCTCCCCACGCTTTCGAGCCTCAGTGTCAGTTACAGGCCAGAGAGCCGCTTTCGCCACCGGTGTTCCTCCATATATCTACGCATTTCACCGCTACACATGGAATTCCACTCTCCTCTCCTGCACTCAAGTCTACCAGTTTCCAATGCATACACTGGTTGAGCCACTGCCTTTTACACCAGACTTAATAAATCACCTGAGCTCGCTTTACGCCCAATAAATCCGGACAACGCTCGGGACCTTCGTATTATCGCGGGCGCTGGCCCCGAGTTCGCC
+
CCCCCGGGFGGGGFGGGGGGGGDGGG9EFGGFGGG7FEFGGDGDDEGGGGGEGFGGGCFGGGGCGGGGGGGGGGGGCFFGGGEGGGGGGGGGGGGGGGGGGGGGGGGGGDGGGGGGGGGDGGGGGGGFFFGGGGGDGGGGGGGF?FGGGGGBFFGGDFFCFGGGGGGGC=DDGGGGF8E,@FGDD+=38E86<EFFCCCGDF9093=50*?CCGFD8*3;108@)3:6435)7E84/(41*(-);C7<C65,(8C,)(,3(693>E:2,,((3C))+/(-(((,((((-:1/70(,-+,-8
@M04650:207:000000000-C238N:1:1101:25923:8234 2:N:0:19
GGACTACCAGGGTATCTAATCCTGTTTGCTCCCCATACTTTCGAGCCTCAGCGTCAGTAAATGTCCAGTAGGCCGCCTTCGCCACTGGTGTTCCTCCCGATATCTACGCATTCCACCGCTACACCGGGAATTCCGCCTACCTCTCCATCACTCAAGAACAGTAGTTTTGAACGCAGTCTATGGGTTGAGCCCATAGTTTTCACATTCAACTTACCATCCCGCCTGCGCTCCCTTTACACCCAGTAATTCCGGACAACGCTCGCCACCTACGTATTACCGCGGCTGCTGGCACGTAGTTAGC
+
CC<CCGGGGGGGGGGGGGGGGGGGGGGGGGGGGGGGGGGGGGGGGGGFGGGGGGGGGGGGGGGGGGGGGCGGGGGGGGGGGGGGGGGGGGGGGGGGGGGGGGGGGGGGGGGGGGGGGGGGGGGGGGGGFGGGGGGGGGGGGGGFGGGFGFGFFGGFDGGGGFFFGGGGGGGGGGGGGGGGGGGGGFGGFGGDGG6EFCFFDBFFFGGFFGGGFGCFFFFG@DFFFF>EB3;@FGF<FEGGG<;FGFFFGFF9DFDFF>>??9D;DG?BBFF:>G?>FGFFFBFFFF??0A:F?<08-C4).
@M04650:207:000000000-C238N:1:1101:11526:8318 2:N:0:19
GGACTACTGGGGTTTCTAATCCTGTTCGCTCCCCACGCTTTCGAGCCTCAGCGTCAGTTACAGTCCAGAGAGTCGCCTTCGCCACTGGTGTTCTTCCTAATCTCTACGCATTTCACCGCTACACTAGGAATTCCACTCTCCCCTCCTGCACTCTAGATTCCCAGTTTGGAATGCAGCACCCAGGTTGAGCCCGGGTATTTCACATCCCACTTAAAAATCCGCCTACGCTCCCTTTCCGCCCAGTAAATCCGGACAACGCTCGCCCCCTACGTATTCCCGCGGCTGCTGGCACGTAGTTAGC
+
CCCCCGGGGGGGGGGGGGGGGGGGGGGGGGGGGGFGGGGGGGEFGGGGGFGGGGGGEGGGGGGGGGGGFGGGGGFGGGGGGGGGGGGGGGGGGGGGGGGGGGGGGGGGGGGGGGGGGGGGGGGGGGGGGGGGGGGGGGGGGGGFEGFGGGGFGGGGDGCGGGCFGGFGGGGGFGGGGFGGGCFGGGEGGGGGDGGGGGGGGCGFFGGFFGGGFFFCFFGGFGDFFFF:(9>FFCF);;CGGD04:C<EFFF6?DD<G0><F>G2*:9>?FFFBGF)<C3>>04970)35E7E?:((,<<<<
@M04650:207:000000000-C238N:1:1101:14513:8325 2:N:0:19
GGACTACTCGGGTTTCTAATCCTGTTTGCTCCCCACGCTTTCGAGCCTCAGCGTCAGTTACAGACCAGAGAGCCGCCTTCGCCACTGGTGTTCCTCCATATATCTACGCATTTCACCGCTACACATGGAATTCCACTCTCCTCTTCTGCACTCAAGTTTCCCAGTTTCCAATGACCCTCCCCGGTTGAGCCGGGGGCTTTCACATCAGACTTAAGAACCCGCCTGCGCTCGCTTTACGCCCAATAAATCCGGACAACGCTTGCCACCTACGTATTACCGCGGCTGCTGGCACGTAGTTAGC
+
CCCCCGGGGGGGGGGGGGGGGGGGGGGGGGGGGGGGGGGGGGFGGGGGGGGGDGGGGGGGGGGGGGGGGEGDGGGGGGGGFGGGGGGGGGGGGGGGGGGGGGGGGGGGGGGGGGGGGGGGGGGGFGGFF?FGDGGGGGFGGGGFGGGFGGGFGGGGGGFFFGGGFGDGFGFGDFGGGGGCEDGCF>EGGGGGGGGGGGGFGFFFFGGFFFGGFCDCA(=C;GFF?F>E0DBFF5FAF?EGE6::D:<2>9B>FF<6<(4?::FFFF?:((443E7>FF<>6>9>(4?:>G0A?23?FG)-)
@M04650:207:000000000-C238N:1:1101:4696:8348 2:N:0:19
GGACTACAGGGGTATCTAATCCTGTTTGCTCCCCACGCTTTCGAGCCTCAGCGTCAGTTACAGACCAGAGAGCCGCCTTCGCCACTGGTGTTCCTCCATATATCTACGCATTTCACCGCTACACATGGAATTCCACTCTCCTCTTCTGCACTCAAGTTTCCCAGTTGCCAATGACCCTCCCCGGTTGAGCCGGGTGCTTTCACATCAGACTTAAGAAACAGCCTGCGCTCGCTTTACGCCCAATAAATCCGGACAACGCTTGCCACCTCCGTATTACCGCGGCTTGTGGCCCGCAGTTCGC
+
CCCCCGGGGGGGGGGGGGGGGGGGGGGGGGGFGGGGGGGGGGGGGGEGGGGGGFGGGF9EGGGFGGGGGCFFGGGGGGGGGGGGGGGGFGGGG98FGGGGGGGGGGF@CFGGG9FGGGGGGGGGGFFGGABFGGGGE8,AEFGFFGGG<FGFGGGGDFFG:EC8AD,@@DFGF;FFFGGGGEGGG+@6,>FGDE540@FGG>?9=F86:DFF4=286<C2(25(()-05*2,(AA)82E:*6(/;795:ADB?>D(1(((12D>CE::((42<G>BGG027((4((.58F014(338F)(-
@M04650:207:000000000-C238N:1:1101:19929:8411 2:N:0:19
GGACTACCGGGGTATCTAATCCTGTTTGCTCCCCATACTTTCGAGCCTCAGCGTCAGTAAATGTCCAGTAGGCCGCCTTCGCCACTGGTGTTCCTCCCGATATCTACGCATTCCACCGCTACACCGGGAATTCCGCCTACCTCTCCATCACTCAAGAACAGTAGTTTTGAACGCAGTCTATGGGTTGAGCCCATAGTTTTCACATTCAACTTACCATCCCGCCTGCGCTCCCTTTACACCCAGTAATTCCGGACAACGCTTGCCACCTACGTATTACCGCGGCTGCTGGCACATCAGTG
+
C?CCCGGGGGGGGGGGGGGGGGGGGGGGGGGGGGGGGGGGGGGGGGGGGGGGGGGGGGGGGGGGGGGGGGGGGGGGGGGGGGGGGGGGGGGGGGGGGGGGGGGGGGGGGGGGGGGGGGGGGGGGGGGGGGGGGGGGGGGGGGGFGGGGGGGFGGFFGGGFEFCEEGGGCGFFGGGGGFFFGGGGGGGGFGGFFF?FGGGGGFGFFDFFFGGFFGDCBEGG>GFF;A9D1>BFFGFCCCGGGD6=GFFFGFFF?BG<D16<<(C::F?B2:8:5EB)AC17>BF99<??>E:G:)5-<+)
@M04650:207:000000000-C238N:1:1101:12658:8432 2:N:0:19
GGACTACTCGGGTTTCTAATCATGTTCGCTCCCCACGCTTTCGAGCCTCAGCGTCAGTTACAGTCCAGAGAGTCGCCTTCGCCACTGGTGTTCTTCCTAATCTCTACGCATTTCACCGCTACACTAGGAATTCCACTCTCCCCTCCTGCACTCTAGATTCCCAGTTTGGAATGCAGCACCCAGGTTGAGCCCGGGTATTTCACATCCCACTTAAAAATCCGCCTACGCTCCCTTTACGCCCAGTAAATCCGGACAACGCTCGCCCCCTACGTATTACCGCGGCTGCTGGCACGTAGTTAGC
+
CC-CCGGFFGGDG@FGGGGGG9FGGGGGGEGGGGGGGGDGGGGFCGEFFCGGGGGGEFF,CEGGGGGGCF<F,:BFGGGGGGGGC8CFGGDCF,EFGFFGGAEGGGGGDGGEGF<EGGGGGGGG,AAGGFGFFGGG,D=FEDE5CG,@@FFFFEFFA:>=CFFGGFF=>GG9DEGF?DGGEFCCGG8CFGGGEGC79?FFGFGFFGC9;FCC=+=@F)<CAGF?2A@B-992(=;;FFGGGF@EFG3CGFF(/8DDF90,2(995837?067?F()<:89>>0(-8?2:53A1<B:?E-66
@M04650:207:000000000-C238N:1:1101:17327:8447 2:N:0:19
GGACTACAAGGGTTTCTAATCCTGTTCGCTCCCCACGCTTTCGAGCCTCAGCGTCAGTTACAGTCCAGAGAGTCGCCTTCGCCACTGGTGTTCTTCCTAATCTCTACGCATTTCACCGCTACACTAGGAATTCCACTCTCCTCTTCTGCACTCAAGTTTCCCAGTTTCCAATGACCCTCCCCGGTTGAGCCGGGGGCTTTCACATCAGACTTAAGAAACCGCCTGCGCTCGCTTTACGCCCAATAAATCCGGACAACGCTTGCCACCTACGTATTACCGCGGCTGCTGGCACGTAGTTCGC
+
CCCCCGGGGGGDGGGGGGGGGGGGGGGGGGGGGGGGGGGGGGGGGGGGGGGGGGGGGGGGGGGGGGGGGGGGGGCGGGGGBGGGGGGGGGGGGGGGGGGGGGGGGGGGGGGGGGGGGGGGCEFGFGGGFFGGGGGGGGGGGGGFGGGGGGGFGCEGGDFGGGGGGCGGGGGGGFCFGGGGGGGGGGDE6DGG9?CGGGGGFAGFFGCFBFGGC>CFFDGG0DFFFFFFFGFF;C54@?GGGFFF:FFFGFB9BFDBG;FFFFG2:F035:B?2C4<GF(4;99>>F004E?GB?<?BG)47
@M04650:207:000000000-C238N:1:1101:7888:8469 2:N:0:19
GGACTACTGGGGTTTCTAATCCTGTTCGCTCCCCACGCTTTCGAGCCTCAGCGTCAGTTACAGTCCAGAGAGCCGCCTTCGCCACTGGTGTTCCTCCATATATCTACGCATTTCACCGCTACACATGGAATTCCACTCTCCTCTTCTGCACTCAAGTTTCCCAGTTTCCAATGACCCTCCCCGGTTGAGCCGGGGGCTTTCACATCAGACTTAAGAAACCGCCTGCGCTCGCTTTACGCCCAATAAATCCGGACAACGCTTGCCACCTACGTATTACCGCGGCTGCTGGCACGTAGTTAGC
+
CCCCCFGGGGGGGGGGGGGGGGGGGGGGGGGGGGGGGGGGGGGGGGGGGGGGGGGGGGGGGGGGGGGGGGGGGGFGGDGFGGGGGGFGGGFGGFCFGGGGGGFGGEEFGGGGF<FFGGGGGGGGCGFGFFGGGGGGGGGGGGGFGGGFGGGFGFGGDDFGGGC,AECFGGGDGGGFGGGGGGGGGGGGFGGG>>EGCDGGFFGFFFDAEGC>C+++;/CD>GFF(.65:GB1(:F>F1CGGFFF:*64FFF0-552CBFF?FG?>FF0(5::<@:>GF421(4;9B:)5C(A:::4?FB2<
@M04650:207:000000000-C238N:1:1101:12711:8497 2:N:0:19
GGACTACTCGGGTTTCTAATCCTGTTTGCTCCCCACGCTTTCGAGCCTCAGTGTCAGTTACAGGCCAGAGAGCCGCTTTCGCCACCGGTGTTCCTCCATATATCTACGCATTTCACCGCTACACATGGAATTCCACTCTCCTCTCCTGCACTCAAGTCTACCAGTTTCCAATGCATACAATGGTTGAGCCACTGCCTTTTACACCAGACTTAATAAACCACCTGCGCTCCCTTTACACCCAGTAATTCCGGACAACGCTTGCCACCTACGTTTTACCGCGGCTGCTGGCCCGTAGTTAGCC
+
CCCCCGGGGGGGGGGGGGGGGGGGGGGGGGGGGGGGGGGGGGGFGGGGGGGGGGGGGGGGGGGGGGGGGGGGGGGGGGGGGGGGFGGGGGGGGGGGGGGGFGGGGGGGGGGGGGGGGGGGGGGGGGGGGGGGGGGGGGGGGGGFGGGGGGGFGGGGGGGGGGGGGGFGGGGGGGGGFGGDCB8EGGFGGGGG?FGGGGGGGFGFFGGFDGGGEGGFFF?FFD@F2:>9>DDDE6FEFFEEB@B=FCCFGF)19BG;C;DD;<F<GC;EE<?:786)<744191(8?D2:*(/3(4:B959>
@M04650:207:000000000-C238N:1:1101:21833:8535 2:N:0:19
GGACTACTGGGGTTTCTAATCCTGTTTGCTCCCCACGCTTTCGAGCCTCAGTGTCAGTTACAGGCCAGAGAGCCGCTTTCGCCACCGGTGTTCCTCCATATATCTACGCATTTCACCGCTACACATGGAATTCCACTCTCCTCTCCTGCACTCAAGTCTACCAGTTTCCAATGCATACAATGGTTGAGCCACTGCCTTTTACACCAGACTTAATAAACCACCTGCGCTCGCTTTACGCCCAATAAATCCGGACAACGCTCGGGACCTACGTATTACCGCGGCTGCTGCCACGTAGTTAGCC
+
CCCCCGGGGGGGGGGGGGGGGGGGGGGGGGGGGGGGGGGGGGGGGGGGGGGGGGGGGGGGGGGGGGGGGGGGGGGGGEGGGGGGGGGGGGGGGGGGGGGGGFGGGGGGEGGGGGGAGDDGGFGGFGGGGGGGGGGGGGFFGGGFGGGGGGGFGGGGGGGGGGGFFEFGFGGGGGGDFGGFFG?GGGGFGGC6?FGG?CF,DAFFFGGA5C?FCDFGFF8DDCB=@DA92)2@=?8EFFE:F?D3;CCC7>B<0>*(27;1;09;GC032:,5<<<92124609>-44),+)2-((-.+-58
@M04650:207:000000000-C238N:1:1101:24192:8561 2:N:0:19
GGACTACTCGGGTTTCTAATCCTGTTTGCTCCCCACGCTTTCGAGCCTCAGCGTCAGTTACAGACCAGAGAGCCGCCTTCGCCACTGGTGTTCCTCCATATATCTACGCATTTCACCGCTACACATGGAATTCCACTCTCCTCTTCTGCACTCAAGTTTCCCAGTTTCCAATGACCCTCCCCGGTTGAGCCGGGGGCTTTCACATCAGACTTAAGAAACCGCCTGCGCTCGCTTTACGCCCAATAAATCCGGACAACGCTTGCCACCTACGTATTACCGCGGCTCCTGGCACGTAGTTAGC
+
CCCCCGGGGGGGGGGGGGGGGGGGGGGGGGGGGGGGGGGGGGEGGGGGGGGGGGGGGGGGGGGGGGGGGFGGGGGGGGGGGGGGGGGGGGGGGGGGGGGGGGGGGGGGGGGGGGFGGGGGGGGGGGGGFFFGGGGGGGGGGGGFGGGGGGGF,@FGGGFGGGGFFGGGGGGGGCGGG8FGGGECFECFFGGG>ECECGGGGFGFFGG=>FGG=GG>A;GGFG96?F;F;D19?GFFF0CCGF0:FCBAG:D98:GBG>9?:?G?FGBB::(.)C3>FFBF699B(4702=:C(.,4<G9A<
@M04650:207:000000000-C238N:1:1101:24017:8565 2:N:0:19
GGACTACACGGGTTTCTAATCCTGTTCGCTACCCACGCTTTCGAGCCTCAGTGTCAGTTACAGACCAGAGAGCCGCTTTCGCCACCGGTGTTCCTCCATATATCTTCGCATTTCACCGCTACACATGGAATTCCACTCTCCCCTTCTGCACTCAAGTTCGACAGTTTCCAAAGCATACTATGGTTGAGCCACAGCCTTTAACTTCAGACTTATCAAACCACCTGCGCTCGCTTTACGCCCAATAAATCCGGACACCGCTCGGGACCTACGTATTACCGCGGCTGCTGGCCCGTAGTTAGCC
+
<CCCCGGGGGGGGGGGGGGGGGGGGGGGGGGGGGGGGGGGGGEGGGGGGFGGGGGGGGGGGGGFGGGGGGGGGGGGGGGGGGGGGGGGGGGGGGGGGGGGG9FGG9FGGGGGGGGGGGGGGGGGFFGFFFGGGGGGGGGGGGGFGGGGGGGFGFGGGGGGGGEGGGGGGGGCFGGGACFCGGDGGCFGGF@E7FGGGGGDGFFFFGFFCGFGEGCGBFGDBGDBB;9BFGFFFGF9>DGC<?F@FGF<CB),1>*87792(4C(9?<2????BG2<3/(4(199:?>(4*4*9(2<A0:AF
@M04650:207:000000000-C238N:1:1101:10813:8592 2:N:0:19
GGACTACCGGGGTTTCTAATCCTGTTTGCTCCCCACGCTTTCGAGCCTCAGCGTCAGTTACAGTCCAGAGAGTCGCCTTCGCCACTGGTGTTCTTCCTAATCTCTACGCATTTCACCGCTACACTAGGAATTCCACTCTCCCCTCCTGCACTCTAGATTTCCAGTTTGGAATGCAGCACCCAGGTTGAGCCCGGGTATTTCACATCCCACTTAAAAATCCGCCTACGCTCCCTTTACGCCCAGTAAATCCGGACAACGCTCGCCACCTACGTATTACCGCGGCTGCTGGCACGTAGTTAGC
+
CCCCCGGGGGGGGGGGGGGGGGGGGGGGGGGGGGGGGGGGGGGGGGGGGGGGGEGGGGGGGGGGGGGGGGGGGGGGGGGGGGGGGGGGGGGGGGGGGGGAGGGGGGGGGGGGGGGGGGGGGGGGGDFGFCFGGGFGDFGGGGGFGGGGGGGFGGFGFGGGGGGFGGFGGDGGDFGGGGGGGGGGGGGGGGGEGGGGDGGGGFGFF>CFEGGGFCGGFFGGFGFFFFDFDDBFDCFEF7CG70;3CFCEGFFFFD52C9BBF;D>GEBB72(.5C?9FF(-7>;9;<72(2,08?:BFF2-6
@M04650:207:000000000-C238N:1:1101:14846:8595 2:N:0:19
GGACTACTGGGGTTTCTAATCCTGTTTGCTCCCCACGCTTTCGCACCTGAGCGTCAGTCTTTGTCCAGGGGGCCGCCTTCGCCACCGGTATTCCTCCAGATCTCTACGCATTTCACCGCTACACCTGGAATTCTACCCCCCTCTACAAGACTCAATCCTGCCAGTTTCGAATGCAGTTCCCAGGTTGAGCCCGGGGATTTCACATCCGACTTGACAGACCGCCTGCGTGCGCTTTACGCCCAGTAATTCCGATTAACGCTTGCACCCTCCGTATTACCGCGGCTGCTGGCACGGAGTTAGC
+
BCCCCFGGGGGGGGGGGGGGGGGGGGGGGGGGGGGGGGGGGGGGGGGGGFFGGGGGGGGGGGGGGGGFGGGGGEGGGGGGGGGGGGGDGGGGGGGGGGGGGGGGGGGGGGGGGGGGGGGGGGGGGGGGFGGGGGGGDGGGGGGFDFGFDFGFGFC,@FGFGGGGGG7DG>8FDGGCEGGGGGDFF@6?EFGFGGGGCGGGGFGFFGGFFGGGFCG>ADGGFGFF0>0<1DF>6EF<FFEEEFF:G>:<GF4:(75:FFFFF:D2DFB?B6>?F6:AFG<0;0>FF<>D(>2C<612(;4).
@M04650:207:000000000-C238N:1:1101:20865:8615 2:N:0:19
GGACTACAGGGGTATCTAATCCTGTTTGCTCCCCTAGCTTTCGCACCTCAGCGTCAGTTATGGCCCAGAAGACTGCCTTCGCCATCGGTGTTCTTCCCAATATCTGCGCATTTCACCGCTACACTGGGAATTCCATCTTCCTCTACCAAACTCGAGTCTGCCAGTTCGGAATCCGGCTGGGGGTTGAGCCCTCAGATTAGAGATTCCGCTTAACAAACCGCCTACGCGCGCTTTACGCCCAATAAATCCGGATAACGCTTGCTCCCTACGTATTACCGCGGCTGCTGGCACGTAGTTCGCC
+
CCCCCGGGGGGGGGGGGGGGGGGGGGGGGGGGGGGGGGGGGGGGGGGGGGGGGGGGGGGGGGGGGGGGGGGFFGGGGGGGEGGGGGGGGGGGGGGGGGGGGGGGGGGGGGGGGGGGGGGGDGFGGGGGG@FGGGGGGGGGGGGFGGGG@FGFG8FEFGGGGGCCFGGGGGDGGGGGGGCEGGGEGGCFGGGGGGG9CG@F>AGFFG@FFDC5:F7F)>EG@D<@;>@:@3;B@A4<E6EE5:B7FC59D:@<:>*<59<?B1*6FGB3:?7?9<2:F33466>(08?03*4*,(.,:314?
@M04650:207:000000000-C238N:1:1101:5674:8733 2:N:0:19
GGACTACCGGGGTTTCTAATCCTGTTTGCTCCCCACGCTTTCGAGCCTCAGCGTCAGTTACAGTCCAGAGAGTCGCCTTCGCCACTGGTGTTCTTCCTAATCTCTACGCATTTCACCGCTACACTAGGAATTCCACTCTCCCCTCCTGCACTCTAGATTTCCAGTTTGGAATGCAGCACCCAGGTTGAGCCCGGGTATTTCACATCCCACTTAAAAATCCGCCTACGCTCCCTTTCCGCCCAGTAAATCCGGACAACGCTCGCCACCTACGTATTACCGCGTCTGCTGGCACGTATTTAGC
+
9A<CCFGGDC@EGGGFGGFGGGG9FGGCFGGFFFGE@FGGGGGGGGGGGFEEEGGCCCEGGCEFGGG,9E,@FF7FCFGG7FF,=ED,C?FGGGGGGGAEEFFFGFE+@+B=FFFDD@CDGECE==,B<?EGCF,EB>=BECEFDCGFGGEDC9E,,E=DDGA,EE:E6,,>?C,,AFDCCC,+@<,87>D7*:*@CFGFFFCCFC79>G4;4++=;58925>F269A>D@18?A);(41<(6@++)/3=5(())(/39609C0*82:27(4)0.6<>1>((432)4)(:3+(..).+))6
@M04650:207:000000000-C238N:1:1101:14207:8744 2:N:0:19
GGACTACAGGGGTATCTAATCCTGTTTGCTCCCCATACTTTCGAGCCTCAGCGTCAGTAAATGTCCAGTAGGCCGCCTTCGCCACTGGTGTTCCTCCCGATATCTACGCATTCCACCGCTACACCGGGAATTCCGCCTACCTCTCCATCACTCAAGAACAGTAGTTTTGAACGCAGTCTATGGGTTGAGCCCATAGTTTTCACATTCAACTTACCATCCCGCCTGCGCTCCCTTTACACCCAGTAATTCCGGACAACGCTTGCCACCTACGTTTTACCGCGGCTGCTGGCACGTAGTTAGC
+
CCCCCGGGGGGGGGGGGGGGGGGGGGGGGGGGGGGGGGGGGGGFGGGGGGGGGGGGGGGG<FGGGGGGGGCFGGGGGGGGGGGGGGGFGGGGGGGGGEEGGGGGGGGGGGGGGGGGGGGGGGGGGFGG7FGGGGGGGGGGGGGFGGFDGGGFGGGF,=FFE@=FFFCFGGGFFGGGGGGFGGGFGEGGFGGG>F,@CFGGGFGFFGGFECF;:FGGFEGGFGB@BFFB>GFFFGF9FFGGGF6;@CEEGF4,6:<:FFFF6?GFDGFBFF?13CFAGG<B09BF;BFF0CBGB?03:FA>B
@M04650:207:000000000-C238N:1:1101:27871:8749 2:N:0:19
GGACTACACGGGTTTCTAATCCTGTTCGCTACCCACGCTTTCGAGCCTCAGTGTCAGTTACAGACCAGAGAGCCGCTTTCGCCACCGGTGTTCCTCCATATATCTACGCATTTCACCGCTACACATGGAATTCCACTCTCCCCTTCTGCACTCAAGTTCGACAGTTTCCAAAGCATACTATGGTTGAGCCACAGCCTTTAACTTCAGACTTATCAAACCACCTGCGCTCGCTTTACGCCCAATAAATCCGGACAACGCTCGGGACCTACGTATTACCGCGGCTGCTGGCACCTAGTTAGCC
+
CCCCCGGGGGGGGGGGGGGGGGGGGGGGGGGGGGGGGGGGGGGGGGGGGGGGGGGGGGGGGGFFGGGGGGGGGGGGGGGGGGGGGGGGGGGGGGGGGGGGGGFGGGGGGGDGGGGGGGGGGGGGGFGGFFCGGGGGGGGGGGGFC=DDGGGFGGGGGGGC,@?EFGGGGGGGGGFGGGGGGGFGGGFGGGGCFGGGGGGGGFFFFFGF5CCCCGFF47FGDGDFBA@4(?@@-AAEDFGGG@;8DFC<7>EFBFGFGF<:>>GFGG??FF?>AC<><76(4179BB>FF=3*,,45A+5).
@M04650:207:000000000-C238N:1:1101:27748:8753 2:N:0:19
GGACTACACGGGTTTCTAATCCTGTTTGCTCCCCACGCTTTCGAGCCTCAGCGTCAGTTACAGTCCAGAGAGTCGCCTTCGCCACTGGTGTTCTTCCTAATCTCTACGCATTTCACCGCTACACTAGGAATTCCACTCTCCCCTCCTGCACTCTAGATTTCCAGTTTGGAATGCAGCACCCAGGTTGAGCCCGGGTATTTCACATCCCACTTAAAAATCCGCCTACGCTCCCTTTACGCCCAGTAAATCCGGACAACGCTCGCCACCTACGTATTACCGCGGCTGCTGGCACGTAGTTAGC
+
CCCCCGGGGGGGGGGGGGGGGGGGGGGGGGGGGGGGGGGGGGGGGGGGGFGGGGGGGGGGGGGGGGGGGGGGGGGGGGGGGGGGGGGGFFGGGGGGGGGGGGGGGGGGGGGGGGGGGGGGGGFGGGGGGGGGGGGGGGGGFGGFGGGCGGGFGGGGGGFGGGGGGGGGGGGGGGGGGGGCEFGGGGGEFGGGGGGGGGGGGFGFFGGFFGGGFGGFFFGGFFFFFFFD>C@BFGFFFFGGGFFFFFE?>FF9?EGFGB6::>GF:EB?FF642C?BFF1(49;9>BBFFGFGFFF<?E:<:
@M04650:207:000000000-C238N:1:1101:7101:8774 2:N:0:19
GGACTACCGGGGTTTCTAATCCTGTTCGCTACCCACGCTTTCGAGCCTCAGTGTCAGTTACAGGCCAGAGAGCCGCTTTCGCCACCGGTGTTCCTCCATATATCTACGCATTTCACCGCTACACATGGAATTCCACTCTCCTCTCCTGCACTCAAGTCTACCAGTTTCCAATGCATACAATGGTTGAGCCACTGCCTTTTACACCAGACTTAATAAACCACCTGCGCTCGCTTTACGCCCAATAAATCCGGACAACGCTCGGGACCTACGTATTACCGCGGCTGCTGGCACGTAGTTAGCC
+
CCCCCFGGGGGGEGGGGGGGGGGGFGGGGDGGGGGEGDGGGGGGGGGGFGGGGFGGGGGGGGGGGGGGGGGGGGGGGEGGGGGGGGGGCGGGGGGGGGGGGGGGGGGGGGGGG9FFEFGGGGGGCDGFGGGGGGGGDGGGGG?FGGGGGGGFGGGGGGGGGGGGFGGGGGGGGGGGGFGFFGGGGGGGGG7FG?9FGCGGGFDAFGGFFC>DA@F@AE?CDGB2@E@DDC=3;=8>BFGGGDF@FGCCFDEDBF<(99??>199DEF2:2?24CB9F*((-(((-,).:C,:8:B4496)3
@M04650:207:000000000-C238N:1:1101:4019:8793 2:N:0:19
GGACTACAGGGGTATCTAATCCTGTTTGCTCCCCACACTTTCGAGCCTCAGCGTCAGTTAATGTCCAGCAGGCCGCCTTCGCCACTGGTGTTCCTCCCGATATCTACGCATTCCACCGCTACACCGGGAATTCCGCCTGCCTCTCCATCACTCAAGATCGCCAGTTTTGAGTGCAATCTATGGGTTGAGCCCATAGTTTTCACACCCAACTTGGCACCCCGCCTGCGCTCCCTTTACACCCAGTAATTCCTGACAACGCTTGCCCCCTACGGTTTACCTCGGCTGCTAGCAATCAGTTAGC
+
CCCCCGGGG8FCGFFFFGGGGGGGGGF<DFGGGGGDFF<EGGDGG7FGGGGGGGGGGGGF<EFFFFF<A<FFEGCDECGGGGGDEGFGFEFDFFFFGEGGGGGGGGFC7FFGCFGFGGGCGGGGC7@@CG@EFGD+@C+FFDF?FFGGG8>F=@BE93,33CC>FG7E,3DCDDGCF5@EA=FGFF>C,@DC,9@,+5@D7CFF?>>88<DC6*6??9C45C10()(.493=@9=C6EC7F0:FGGBB7@*4<?CA7(--1(9(**340(((.?:,0:42-(4:0()).+-2)).3<<25-
@M04650:207:000000000-C238N:1:1101:4159:8804 2:N:0:19
GGACTACTAGGGTATCTAATCCTGTTTGCTCCCCACGCTTTCGCACCTGAGCGTCAGTCTTTGTCCAGGGGGCCGCCTTCGCCACCGGTATTCCTCCAGATCTCTACGCATTTCACCGCTACACCTGGAATTCTACCCCCCTCTACAAGACTCAAGCCTGCCAGTTTCGAATGCAGTTCCCAGGTTGAGCCCGGGGATTTCACATCCGACTTGACAGACCGCCTGCGTGCGCTTTACGCCCAGTAATTCCGATTAACGCTTGCACCCTCCGTATTACCGCGGCGGCTGGCACGGCGTTAGC
+
CCCCCGGEFGGCCFGGFFGCGGGGGGGGGGGGGGGGGGGDEFGGGFFGCFGGGGDG7E,FGFCCEGGGGGGG:CFGGGGGGFGGGGGGGDGGF<8<EDFFEC9DCFGGCGGEGGGGCFDCECEAA=FBFGGFGGGG88+@8=EFGG,=@=8+,4@9@F8,;FGGFFCFGCCDD9,ACGGGGCGFGGC8FGFFEGC?D5F6+:F+BCCD6>G5A7CDF@F*6)6??F>FF339>C>AF?CG*482CG)::B@?:3/6F602((*)7;:1:?BFF=4)0*-(291(((-1(:3?:>(-,:816
@M04650:207:000000000-C238N:1:1101:8068:8838 2:N:0:19
TGCCTCCTGGGGTTTCTAATCCTGTTTGCTCCCCACGCTTTCGAGCCTCAGTGTCAGTTACATGCCAGATTGCCGCTCTCGCCACCGGTGTTCCTCCATATATCTACGCATTTCACCGCTACACATTGAATTCCACTCTCCTCTCCTGCACTCTAGTCTACCAGTTTCCAATGCATTCATTGGTTTAGCCACTGCCTTTTACACCAGCCTTAATATACCACCTGCGCTCGCTTTCCGCCCAATCAATTCGGACAACCCTCGGGTCCTACGTTTTTCCTCGGCTGCTTCCCCTTAGTTTGCC
+
----A,CC,,C:CBFCAF,CCC@AFFC,E<F8FE8:+7BFGB@,,C:EF,,<,EF,<CF@F,,;C<<<,,,,95+8:+A,,@C7C=@+@+BFFE,FB8<5F9DGFF<=:FE4EE,BE+==BCF@,,,,,,:@ED,C3@=<>D=9DFC8D8EFG,,@AAFEDF,,EFFED,,3+,,@,9=,8,3CF,@,,3,,1,,1;DFG7;>A6;;*0;:*0;++42:*3?@)5*:>2*/95C+022*<*6>(2*))3)2(()*/*65(619(136<2(4(.;(.+0..(-11:?)).*4*,3)..+)6-
@M04650:207:000000000-C238N:1:1101:8586:8839 2:N:0:19
GGACTACCCGGGTATCTAATCCTGTTTGCTCCCCATACTTTCGAGCCTCAGCGTCAGTAAATGTCCAGTAGGCCGCCTTCGCCACTGGTGTTCCTCCCGATATCTACGCATTCCACCGCTACACCGGGAATTCCGCCTACCTCTCCATCACTCAAGAACAGTAGTTTTGAACGCAGTCTATGGGTTGAGCCCATAGTTTTCACATTCAACTTACCATCCCGCCTGCGCTCCCTTTACACCCAGTAATTCCGGCCAACGCTTGCCACCTACGTTTTACCGCTGCTGCTGGCACGTAGTTAGC
+
CCCCCGGGGGGDGGGGGGGGGGGGGGGGGGGGGGGGGGGGGGGGGGGFGGFGGGGGGGGGGGGGGGGGGGGGGGGGGGGGGGGGGGGGGGGGGFGGGGGGGGGCGGG@GGGGGGGGGGGGGGGGGEGFGGGGGGFGGG+AEFGFGGGGFGEFGGD9FD8BEFFCFGAFCCFEGGGC>CFGGG6CGGGCFGFGEFGFGGGGGCC6BFFFFGGFEFC>FEGGDGF@266>:D>D@CACF?GFGD3;D+7C7@;6(.70<?9?:0F?7F?1(44<7GB9CF<;06;F72?:7C0C18(,8FA2<
@M04650:207:000000000-C238N:1:1101:10662:8841 2:N:0:19
GGACTACTCGGGTATCTAATCCTGTTTGCTCCCCACGCTTTCGAGCCTCAGTGTCAGTTACAGGCCAGAGAGCCGCTTTCGCCACCGGTGTTCCTCCATATATCTACGCATTTCACCGCTACACATGGAATTCCACTCTCCTCTCCTGCACTCAAGTCTACCAGTTTCCAATGCATACAATGGTTGAGCCACTGCCTTTTACACCAGACTTAATAAACCACCTGCGCTCGCCTTACGCCCAATAAATCCGGACAACGCTCGGGACCTACGTATTACCGCGTCTGCTGGCACGTAGTTAGCC
+
CCCCCGGGGGGGGGFGGFFGGGGFGGGGGGGGGGGGGGGGGGGGGGGGGGGFFGGGGEGGGGGGFGGGGGFGGFGGFDFGGGGGG8FFFFCEGGGGGGGGFGFGGGGGGGFEFGGGGG6+BFGGFGGGGGGGGGGGECGFGGGCF89@FDGFGGGG;AC9ECF87>FFAFCCFFF:,62=BFF9<+@8=,,11<,@+=@D7FFB?9CA=9+=CGGDAE,;=DDE=:>//C(((4*;;=:<C@@@7C55<B;32A80<9((-,74D=04>??24CA29*(1(((4)),(,*.:4468>0-:8
@M04650:207:000000000-C238N:1:1101:18238:8930 2:N:0:19
GGACTACTGGGGTTTCTAATCCTGTTTGCTCCCCACGCTTTCGAGCCTCAGTGTCAGTTACAGGCCAGAGAGCCGCTTTCGCCTCCGGTGTTCCTCCATATATCTACGCATTTCACCGCTACACATGGAATTCCACTCTCCTCTCCTGCACTCAAGTCTCCCAGTTTCCAATGCACACAATGGTTGAGCCACTGCCTTTTACATCAGACTTAAGAAACCACCTGCGCTCGCTTTACGCCCAATAAATCCGGACAACGCTTGGGACCTACGTATTACCGCGGCTGCTGCGCCGTAGTTAGCC
+
C@CCCGGGGGGGGGGGGGGGGGGGGGGGGGGGGGGGGGGGGGGGGGGGGGGGGGGGGGGGGGGGGGGGGGGGGGGGFGGGGGGGGGGGGGGGGGGGGGGGGGGGGGGGGGGGGGGGGGGGGGGGGGGGFFFGGGGGGGGGGGGFGGGGGGGFGGGGGGGGGGGGGFFGGGFGGGGGGGGGGGGGGGGGCFFGGGGGGGGF@FGFFGFFFGGG5@CFFCDGF9::DFBBDGB@DFFEDFGGG0@EGGFEGDFFFFGD):?@FFC?GG?7:?F<AEFACD09(39(:?:)(*->2?B?A+6<5
@M04650:207:000000000-C238N:1:1101:5608:8931 2:N:0:19
GGACTACTAGGGTTTCTAATCCTGTTTGCTCCCCACGCTTTCGAGCCTCAGCGTCCGTTACAGTCCAGAGAGTCGCCTTCGCCACTGGTGTTCCTCCCGATATCTACGCATTTCACCGCTACACCTGGCATTCTACCCCCCTCTACAAGACTCCAGCCTGCCAGTTTCGATTGCAGTTCCCAGGTTTAGCCCGGTGCTTTCCCATCCGACTTGACTGACCGCCTCCGTGCGCTTTACGCCCAGTAATTCCGATTAACGCTTGCACCCTCCGTCTTACCTCTGCTTCGTGCACTGATTTAGC
+
9CCCCCFGFGFFGGGGGGGGGGGFGGC<,CFGGGFGFGGGGG><CFCGGFDG@FE@@F<CF@ACCE,,,,,@@F+CFEFG,FFDE=,<F8FEFFF<=:7,@:EEGF<A=:F@FGFGGECD>CFFGF,,,,CFG<,CA8D:E=C6,CD,,,3+@>D,,=8@8FDDGCFG+D,@CAC,,5EC?,,*@:7<9=DC57***3D==+>*=F76(287***1+.<*(>21(;15(1(,,=>9F<@E>?13:*6AG=6(,5*)*49?F6FF*:33:604(;8)AD9A)4)646(((23:)())-<)).
@M04650:207:000000000-C238N:1:1101:19671:8981 2:N:0:19
GGACTACACGGGTTTCTAATCCTGTTTGCTCCCCACGCTTTCGAGCCTCAGTGTCAGTTACAGGCCAGAGAGCCGCTTTCGCCACCGGTGTTCCTCCATATATCTACGCATTTCACCGCTACACATGGAATTCCACTCTCCTCTCCTGCACTCAAGTCTACCAGTTTCCAATGCATACAATGGTTGAGCCACTGCCTTTTACACCAGACTTAATAAACCACCTGCGCTCGCTTTACGCCCAATAAATCCGGACAACGCTCGGGACCTCCGTATTACCGCGGCTGCTGACACGTAGTTAGCC
+
CCCCCGGGGGGGGGGGGGGGGGGGGGGGGGGGGGGGGGGGGGGGGGGGGGFGGGFGGGGGGGGGGGGGGGGGGGGGGGGGGGGGGGGGGGCCFGFGGGGGGFGGGGGGGGEGGGGGGGGGGGGDCEFFGGGGGGGGGGGCFFGFF8@FGCGFGGG9FDDDGGGGFGGGG,@FDEFFGG8EGG8>FGD69>,9,9C7F@FG9CCFFGDFCGCF@FFGFE?*);:E9/59@:@257@4)>EGGD@ECG?CGE3;9A*4).1:11927;?)42::1F4):5426099<)2<:+)2.32?F0)6?
@M04650:207:000000000-C238N:1:1101:4062:9050 2:N:0:19
GGACTACAGGGGTATCTAATCCTGTTTGCTCCCCATACTTTCGAGCCTCAGCGTCAGTAAATGTCCAGTAGGCCGCCTTCGCCACTGGTGTTCCTCCCGATATCTACGCATTCCACCGCTACACCGGGAATTCCGCCTACCTCTCCATCACTCAAGAACAGTAGTTTTGAACGCAGTCTATGGGTTGAGCCCATAGTTTTCACATTCAACTTACCATCCCGCCTGCGCTCCCTTTACACCCAGTAATTCCGGACAACCCTTGCCACCTACTTTTTACCGCGGCTGCTGGCACGTCGTTCGC
+
CCCCCGGGGGGGGGGGGGGGGGGGGGGGGGGGGGGGGGGGGGGGGGGGGGGGGGGGGGGFGGGGGGGGGGGGGGGDGGGGGGGGGGGGGGGGGFGFGGGGGGGGGGGFE@FGGGGGGDGGGGGGGGDDCFGGGGFG>8CGFDFFGGGGGFGFGGGFFGGGGFFGGGG9=E9EGGGGCFF7;@?7FGEF?FGGC9CCCFFG+1DAAGGFEFGGFGGFFFG<2D@?2A@B;537@FFFF69<:(4@>+9<FFF0/)/(/(-3,(907C3:B7)69G>:G766((-,(-2:(:(<(.,,38,(-
@M04650:207:000000000-C238N:1:1101:15705:9103 2:N:0:19
GGACTACTGGGGTATCTAATCCTGTTTGCTCCCCACACTTTCGAGCCTCAGCGTCAGTTAATGTCCAGCAGGCCGCCTTCGCCACTGGTGTTCCTCCCGATATCTACGCATTCCACCGCTACACCGGGAATTCCGCCTGCCTCTCCATCACTCAAGAGCGCCAGTTTTGAGTGCAATCTATGGGTTGAGCCCATAGTTTTCACACCCAACTTGGCACCCCGCCTGCGCTCCCTTTACACCCAGTAATTCCGGACAACGCTTGCCACCTACGTTTTACCGCGGCTGCTGGCACGTATTTAGC
+
CCCCCGGGGGGGGGGGGGGGGGGGGGGGGGGGGGGGGGGGGGGGGGGGGGFGGGGGGGGGGGGGGGGFGGGGGGGFGGGGDGGGEGGGG?FGGGGGGGGGGDGGGGGGGGGGGGGGGGGGGGGGGGFGFGGGGGGGGGGGGFGFGGGGGGGFGFGCGDGDGGGDGCFGEG?>CFGGGGGGFFGGGECFGGGGGGGGG7CFGFGFFCDFD?CF=48?4>C<6DF?DF9E6GFFFEF<CECGD6??F>B2FBF9(>D:GFF<F:F?GG?08?(.4C?AGG?99996(,:??G:C((443@>).
@M04650:207:000000000-C238N:1:1101:6255:9136 2:N:0:19
GGACTACTGGGGTTTCTAATCCTGTTTGCTCCCCATACTTTCGAGCCTCAGCGTCAGTTGATGCCCAGTAGGCCGCCTTCGCCACTGGTGTTCCTCCCGATATCTACGCATTCCACCGCTACACCGGGAATTCCGCCTACCTCTACATCACTCAAGAACGCCAGTTTTGAACGCAGTCTATGGGTTGAGCCCATAGTTTTCACATTCAACTTGGCATTCCGCCTGCGCTCCCTTTACACCCAGTAATTCCGGACAACGCTTGCCACCTACGTTTTACCGCGGCTGCTGGCACGTAGTTAGC
+
CCCCCGGGGGGGGGGGGGGGGGGGFGGGGGGGGGGGGGGGGGGGGGGGGFGGGGGGGGGGGGGGGGGGFGGGGGGGGGGGGGGGGGGGGGGGGGGGGGGGD>CGGFFFGGGGGCFGGGGCEFFFFGGGGGGGGGFGDGGFGGGFGGFFFC@FFGG?GFDGGGG6@,@;CGGCCFGGGGGGGGGGGFCC?FGFGGGGGFGGGFGFFGGFCGFCEGGGF3>:(89-8AB59D@03FFCFFFGFDD3DF?<FA6><@DBFBFB??GBFG::>?0,4C<AFG:64>;;B:D:?GFF04???F)6-
@M04650:207:000000000-C238N:1:1101:2547:9193 2:N:0:19
GGACTACAGGGGTTTCTAATCCTGTTTGCTCCCCACGCTTTCGAGCCTCAGCGTCAGTTACAGTCCAGAGAGTCGCCTTCGCCACTGGTGTTCTTCCTAATCTCTACGCATTTCACCGCTACACTAGGAATTCCACTCTCCCCTCCTGCACTCTAGATTTACAGTTTGGAATGCAGCACCCAGGTTGAGCCCGGGTATTTCACATCACACGTAAAAATCCGCCTACGCGCCCTTTACGCCCAGTAAATCCGGACAACGCTCGCAACCTACGTATTACCGCGGCGGCGGGCACGGAGGTAGC
+
CCCCCGGGGGGGC@F@<EFGGGGGGGGGGGGF@FGCFGG@FGGGG>FFGGGGGGGGG9CFFGGFGGFFEGGGGGGGDGEGGGGGGGGFEFFGF98AE<EEFFGGGGGG@FGDEGDEFGGDG7EFE:FFFF=EECDAFFCGF+=:=7=26=F5@@D,=8,7,CCF?;A>CG;9=CFE?DFG6FDGF9DGGCD@CECEDG,3+?D=6C+3:C**:@F:6)D>:C)>@4>4(9(23;6;F<@F:28;FF<)29B>;:D?*((-(4),>=(,503,3<(62*(-249((4(27C058(11(2.8)
@M04650:207:000000000-C238N:1:1101:21068:9197 2:N:0:19
GGACTACAGGGGTTTCTAATCCTGTTTGCTCCCCATACTTTCGAGCCTCAGCGTCAGTTGATGCCCAGTAGGCCGCCTTCGCCACTGGTGTTCCTCCCGATATCTACGCATTCCACCGCTACACCGGGAATTCCGCCTACCTCTACATCACTCAAGAACGCCAGTTTTGAACGCAGTCTATGGGTTGAGCCCATAGTTTTCACATTCAACTTGGCATTCCGCCTGCGCTCCCTTTACACCCAGTAATTCCGGACAACGCTTGCCACCTACGTTTTACCGCGGCTGCTGGCCCGTAGTTAGC
+
CCCCCGGGGGGGGGGGGGGGGGGGGGGGGGGGGGGGGGGGGGGGGGGGGGGGGGGGGGGGGGGGGGGGGGGGGGGGGGGGGGGGGGGGGGGGGGGGGGGEGGGGGGGGGGGGGGFGGGGGGGGGGGGGGEFGGGGGGGGGGGGFFGGGGGGFGGGGGFGGGGGGGGGGGGGGGGGGGGGGGGGFFFDGGGGGGGGFFDGGGFGFFGGFFGGGFGGGFFGGFG@=?FBEFGFFFGFFFFGGG<D@FDEFGFA06BD?GFFF?BGFGGFFF?1<:GFFGG6>B04>0<?>7C(A>FB2<C))6
@M04650:207:000000000-C238N:1:1101:7857:9198 2:N:0:19
GGACTACCCGGGTATCTAATCCTGTTCGCTACCCACGCTTTCGAGCCTCAGTGTCAGTTACAGACCAGAGAGCCGCTTTCGCCACCGGTGTTCCTCCATATATCTACGCATTTCACCGCTACACATGGAATTCCACTCTCCCCTTCTGCACTCAAGTTCGACAGTTTCCAATGCATACTATGGTTTTGCCCCAGCCTTTTACTTCAGACTTATCAAACCACCTGCGCTCGCTTTACCCCCAATCAATCCGGTCAACCCTCTGGACCTACGTATTTCCCCCGCTGCTGGCCCTCAGTTTGCC
+
9CCCCDGDAEGGG@FGGGGGGGGGGGDGGG7FEDEFGGGGDGDCFGGGGFF<<FGAFECEC<C,FFEF,,CF<EEE+BDFECE7F<@C:CFEG<DEF8F?F9FFG,?:7FEGGGGGCCCDCEFG,4,<E9FFDC=FC89==8EF=BD8<33<8,>,@A9+6+++CEA=F9E,==9C,;2,,8>;F3+4<C7;77CFFGG,+03++55<>FC+*B7CF6**)3>)(2-0()//3C+9*/=<<(,(0*1/2):(();;*8:3()0)*04),((,-<)59*.((-441:806*8/(((.6<)).
@M04650:207:000000000-C238N:1:1101:18075:9313 2:N:0:19
GGACTACTAGGGTATCTAATCCTGTTTGCTCCCCACGCTTTCGAGCCTCAGTGTCAGTTACAGGCCAGAGAGCCGCTTTCGCCACCGGTGTTCCTCCATATATCTACGCATTTCACCGCTACACATGGAATTCCACTCTCCTCTTCTGCACTCAAGTTTCCCAGTTTCCAATGACCCTCCCCGGTTGAGCCGGGGGCTTTCACATCAGACTTAAGAAACCGCCTGCGCTCGCTTTACGCCCAATAAATCCGGACAACGCTTGCCACCTACGTATTACCGCGGCTGCTGGCACGTAGTTAGC
+
CCCCCGGGGGGGGCGGGGGGGGGGGGGGGGGGGGGGGGGGGGGGGGGGGGGEGGGGGGGGGGGGGGGGGGGGGGGG7FGGGGGGGFGGGGGGGGGGGGGGGGGGGGGGGGGGGGGGGGGGGGGGFGGGGGGGGGGGGGFGGGGFGGCGFGGFGGGGG8CFGGGGFDFGFGGGGGG8EGGG6FGGGGGGGGGGGGDGGGGGGFGFFGFA=GGGFGGGF:GFFGFFFFFF0<6@DGF2FFGGGB(4C>ABFFE6<:C?D>FFF?GBCG684:32)334EC:>>;203:0)5C?F?<B02C:4>
@M04650:207:000000000-C238N:1:1101:25165:9324 2:N:0:19
GGACTACTGGGGTATCTAATCCTGTTTGCTCCCCATACTTTCGAGCCTCAGCGTCAGTAAATGTCCAGTAGGCCGCCTTCGCCACTGGTGTTCCTCCCGATATCTACGCATTCCACCGCTACACCGGGAATTCCGCCTACCTCTCCATCACTCAAGAACAGTAGTTTTGAACGCAGTCTATGGGTTGAGCCCATAGTTTTCACATTCAACTTACCATCCCGCCTGCGCTCCCTTTACACCCAGTAATTCCGGACAACGCTTGCCACCTACGTTTTACCGCGGCTGCTGGCACGTAGTTAGC
+
CCCCCGGGGGGGGGGGGGGGGGGGGGGGGGGGGGGGGGGGGGGGGGGGGGGGGGGGGGGGGGGGGGGGGGGGGGGGGGGGGGGGGGGGGGGGGGGGGGGGGGGGGGGGGGGGGGGGGGGGGGGGGGGGGGGGGGGGGGGGGGGFGGGGGGGFGGGGFGGGGGFGFGGGGGGGGGGDGGGGGGGGGGDFFGGGGGGGGFFGGFGFFGFAEGGGFGGGFFGFFD=@BFBFFGFFFGFFFFGGGFFFGGFFGFFFFEGFGFFF61F?FG?73:B?FGFFGG:>9BFF1(:>FG??:14(,A446
@M04650:207:000000000-C238N:1:1101:18325:9331 2:N:0:19
GGACTACAGGGGTTTCTAATCCTGTTTGCTCCCCACGCTTTCGAGCCTCAGCGTCAGGTACTGTCCAGAGAGCCGCCTTCGCCACTGCTGTTCCGCCATATATCTACGCATTTCACCGCTACACACGGAATTCCACTCTCCTCTTCTGCACTCAAGTTTCCCAGTTTCCAATGCCCCTCCCCGGTTAATCCGGGGCCTTTCACATCTCACTTAATAAACCGCCTGCGCTCCCTTTACGCCCGATAAATCCGTATAACGCTTACCACCTACGTTATACCGCGGCTGCTGCTAACTAGTTAGC
+
CCC9<6@C,,@:@F6@@FFGG9F@CFG8<FG<C:C@F:C7,;B8C,@AF<,,6@F@F,CF<,C69C6C@FF:<E4@+B=FFCB,?AE,96CFGG6,FCGGGFFGGFEFC4?4EG9?F=++@C==,+8+++6445EGGF,8>3@1,3@AF8BDF36,,,8;,,226@FGDCDGG,,,@=1@CF++CG*@,@@*1*?*;72D:AF6+0++18>:*++4=8CD@3:@051)(*.=1C6C647C<(((/*)-*0>(()*)24(4:(*50+(((.(((*,6+*((4-1(3(25)+)+()6..C6:6
@M04650:207:000000000-C238N:1:1101:13947:9332 2:N:0:19
GGACTACAAGGGTTTCTAATCCTGTTTGCTCCCCACGCTTTCGAGCCTCAGCGTCAGTTACAGACCAGAGAGCCGCCTTCGCCACTGGTGTTCTTCCTAATCTCTACGCATTTCACCGCTACACTAGGAATTCCACTCTCCCCTCCTGCACTCTAGATTCCCAGTTTGGAATGCAGCACCCAGGTTGAGCCCGGGTATTTCACATCCCACTTAAAAATCCGCCTACGCTCCCTTTACGCCCAGTAAATCCGGACAACGCTCGCCACCTACGTATTACCGCGGCTGCTGGCACGTAGGTAGC
+
CCCCCGGGGGGGGGGFGGFDFCGGEFGFGGGGGGGGGGGCGGGGFGDFGGGGGGGGFFFFFGGGGGGGDF,BFFGGGG7EEFFGECCFDFGGGGGD<?EFGDFGGGFGEDGGFGGGACEGGGGGEFFFFA<AFFGGDG,9E+@F>8DGGGGFGGGG;:@9=FEGGGGGGFCDFGGF8?GCEFGGGCDFGGGEECEGDGDA@9EFFGCFCC?CA8FGFBCC9FF=>FDE>G2=:7?:F6EFG3=EDC65DAE0;ACFGFFF((/4/CB?FF?F?C?BGG?BB9>;B<)4>GFE<:8((3.4.
@M04650:207:000000000-C238N:1:1101:28020:9336 2:N:0:19
GGACTACAAGGGTATCTAATCCTGTTTGCTCCCCACGCTTTCGAGCCTCAGCGTCAGTTACAGACCAGAGAGCCGCCTTCGCCACTGGTGTTCCTCCATATATCTACGCATTTCACCGCTACACATGGAATTCCACTCTCCTCTTCTGCACTCAAGTTTCCCAGTTTCCAACGACCCTCCCCGGTTGAGCCGGGGGCTTTCACATCAGACTTAAGAAACCGCCTGCGCTCGCTTTACGCCCAATAAAGCCGGACAACGCTGGCCACCTACGTATTACCGCGGCTGCTGGCACGTATTTAGC
+
CCC9BFFFDFFGFGFFE;CFGGFGGGGGGC<<@@;@FCFB<FFC<C+;A6CFE6,BFCEEEFFCGEGFGGGGGGG7+@FGGFFFGGGGDCEF@EAGGGGGAFDGGG9DFDGED9F,C=B+++C4,AAFGGGGGFC?EGGGGFC<F9ED,CFFCCGGG8A,,,6@DDGD;DA,=FG+C+@=E7CEGC:E,,@E7EEE)2=8CFGFFGGFEGGGFG:+13*0(7(/:49B;3703*))1-;?841(>FF2*.590>3?<12((-16C;82:2(.3+(-:C((-((-(-)44*(0-8?)(0)).
@M04650:207:000000000-C238N:1:1101:4635:9340 2:N:0:19
GGACTACACGGGTTTCTAATCCTGTTTGCTCCCCACGCTTTCGAGCCTCAGCGTCAGTTACAGACCAGTGAGCCGCCTTCGCCACTGGTGTTCCTCCATATATCTACGCATTTCACCGCTACACAAGGAATTCCACTCACCTCTTCTGCACTCCAGTTTCACAGTTTCCAAGGCACCTCCCCGGTTGAGCCGGGGCCTTTCACCTCAGACTTAAGAAACCGCCTGCGCTCGCTTTACGCCCACTAAATCCGGACAACGCTTGCACCCTACGTATTACCGCGGCGTCTGGCACGTAGTTAGC
+
CCCCCGGGFGGGG@FGGGGGGGGGGGGGFGGGGGGG7FGGGGGFGGGGGGGGGGGGCFFF<@F9FGGG,EFGGFGGGGGGGG7FG=FDF@FFFFFGF,<EFGGGGFCFGGGGGGGGGGGGGDFF94EEFFGGGGGG8>,F8=F69ACAFEEDF,DF==,@,CEFF;:CGF,,6+,,6+DGG7CGGGG,<DD9:CC*;7C7@A,9**863FF:CCD:@>F4><@D(8;F9D97,CF<6(=7EB(36<?A7FFB?)9:D>BF?FG<FCF?FFF1805AFF:B>>((,(3:0C(0-.4??G<A<
@M04650:207:000000000-C238N:1:1101:26970:9342 2:N:0:19
GGACTACACGGGTATCTAATCCTGTTTGCTCCCCACGCTTTCGAGCCTCAGCGTCAGTAATGAGCCAGTATGTCGCCTTCGCCACTGGTGTTCTTCCGAATATCTACGAATTTCACCTCTACACTCGGAGTTCCACATACCTCTCTCACACTCAAGACACCCAGTATCAAAGTCAAATCAGAGTTTGAGCCCCGGGATTTAACCCCTGACTTAAATGACCGCCTACGAGCCCTTTACGCCCAGTAATGCCGAGCAAAGCTAGCCCCCTTCGTATTACCGCGGCTGCTGGCACGAAGTTAGC
+
CCCC<EGG?FCFFGFFGFGGAFFFGGCEGFGGGEFGGGGGDGC<@CFFFDG@EGFCGCDFGG99C86E@FD@FF<7@@CFFC@FC<<FG8FCFFFG<CC:CFGG9FDFEF8FE5@@?FDFDFGG9DF+@BCEEGGGDGA?8DEFD,BE,24;,4E=F,>DF+DCFFF=D9,=6CD:,?9,@FF3,,,@D86@>>++<3@D7@E96*<0<9=>6CCFA4>94C(((0/)(/8>@G;CFFE:C714;;7)16>1657(*(8>2274*8(4.((4(2:AEG?96>19;:?0,589034,8A4--
@M04650:207:000000000-C238N:1:1101:19436:9399 2:N:0:19
GGACTACACGGGTTTCTAATCCTGTTTGCTCCCCACGCTTTCGAGCCTCAGCGTCAGTTACAGACCAGAGAGCCGCCTTCGCCACTGGTGTTCCTCCATATATCTACGCATTTCACCGCTACACATGGAATTCCACTCTCCTCTTCTGCACTCAAGTTTCCCAGTTTCCAATGACCCTCCCCGGTTGAGCCGGGGGCTTTCACATCAGACTTAAGAAACCGCCTGCGCTCGCTTTACGCCCAATAAATCCGGACAACGCTTGCCACCTACGTATTACCGCGGCTGCTGGCACGTAGTTAGC
+
CCCCCGGGGGGGGGGGGGGGGGGGGGGGGGGGGGGGGGGGGGGGGGGGGGGGGGGGGGGGGGGGGGGGGGGGGGGGGGGGGGGGGGGGGGGGGGGGGGGGGGGGGFGGGGGGGGGGGGGGGGGGGGGGGGGGGGGGGGGGGGGFGGGGGGGFGBFGGGGGGGGGGGGGGGGGGGGGGGGGGGGGGGGFFCFGGGGGGGGGGFGFFGGFFGGF37CCCFGG;GFFFFFF>DFFBFFBFFEGGBB?GFAF=@FB?FGBG>9??FG?FGBB:B:<?GFAGGFFFBF26:?FFD<FFF?FBF45.
@M04650:207:000000000-C238N:1:1101:20649:9478 2:N:0:19
GGACTACTAGGGTATCTAATCCTGTTTGCTCCCCATACTTTCGAGCCTCAGCGTCAGTAAATGTCCAGTAGGCCGCCTTCGCCACTGGTGTTCCTCCCGATATCTACGCATTCCACCGCTACACCGGGAATTCCGCCTACCTCTCCATCACTCAAGAACAGTAGTTTTGAACGCAGTCTATGGGTTGAGCCCATAGTTTTCACATTCAACTTACCATCCCGCCTGCGCTCCCTTTACACCCAGTAATTCCGGACAACGCTTGCCACCTACGTTTTACCGCGGCTGCTGGCACGTAGTTAGC
+
CCCCCGGGGGGGGGGGGGGGGGGGGGGGGGGGGGGGGGGGGGGGGGGGGGGGGGDGGGGGGGGGGGGGGGGGGGGGGGGGGGGGGGGGGGGGGGGGGGGGGGGGGGGGGGGGGGGGGGGGGGGGGGGGGGGGGGGGGGGGGGGFGGGGGGGFGG8FFGGFGFDGGGGGGGGGFGGGGGGGGGGGGFGGGGGGGFCFD9FGFFGFFGGFFGGGFGGGFFGCFGFD>FFFFGFFFGFCFEGGGFFEGCC/@FFF6DG0C;;:BFG07E<BBFFBFGF2FG6>F9;6;<F>:E(<::?<BF<A<
@M04650:207:000000000-C238N:1:1101:15119:9541 2:N:0:19
GGACTACCCGGGTATCTAATCCTGTTTGCTCCCCATACTTTCGAGCCTCAGCGTCAGTAAATGTCCAGTAGGCCGCCTTCGCCACTGGTGTTCCTCCCGATATCTACGCATTCCACCGCTACACCGGGAATTCCGCCTACCTCTCCATCACTCAAGAACAGTAGTTTTGAACGCAGTCTATGGGTTGAGCCCATAGTTTTCACATTCAACTTACCATCCCGCCTGCGCTCCCTTTACACCCAGTAATTCCGGACAACGCTTGCCACCTACGTTTTACCGCGGCTGCTGGCACGTAGTTAGC
+
CCCCCGGGGGGGGGGGGGGGGGGGGGGGGGGGGGGGGGGGGGGGGGGGGGGGGGGGGGGGFGGGGGGGGGGGGGGGGGGGGGGGGGGGGGGGGGGGGGGGGGGGGGGGGGGGGGGGGGGGGGGGGGGGCFGGGGGGGGGGGGGFGG9BFGGFGGGGCFFFGDFGGGGGGDGGGGGDEGGGGGCFGCEEGGGCGDGGCBFGGFGFFGFCEGGFEGGGFF=F@GFDDA0>>GFFFGFFFFGGGFFFFGFFGFFBBFGFGFFF?:G0>FFBFF?7?F?FGG?6>F>9(:?BFGBG<2?6?F<AA
@M04650:207:000000000-C238N:1:1101:9578:9634 2:N:0:19
GGACTACTCGGGTATCTAATCCTGTTTGCTCCCCATACTTTCGAGCCTCAGCGTCAGTAAATGTCCAGTAGGCCGCCTTCGCCACTGGTGTTCCTCCCGATATCTACGCATTCCACCGCTACACCGGGAATTCCGCCTACCTCTCCATCACTCAAGAACAGTAGTTTTGAACGCAGTCTATGGGTTGAGCCCATAGTTTTCACATTCAACTTACCATCCCGCCTGCGCTCCCTTTACACCCAGTAATTCCGGACAACGCTTGCCACCTACGTTTTACCGCGGCTGCTGGCACGTAGTTAGC
+
CCCCCGGGGGGGGGGGGGGGGGGGGGGGGGGGGGGGGGGGGGGGGGGGGGGGGGGGGGGGGGGGGGGGGGGGGGGGGGGGGGGGGGGGGGGGGGGGGGGGGGGGGGGGGGGGGFGGGGGGGGGGGGGFGEGGGGGGGGGGGGGFGGGGGGGFD8=EGGFGGGGGGGGG8EGGGGCGEGGGGG6FGGGFGGGGDE6FGGGGGFGFFFGFEGGG3CGGFFGG2D252ABFFGFFFGFFFFGGDD(;D+9<7CF@DFG?<9>FF?F0*<<:02:::GFFGG?BF>>B0:B>?GFGFFF?F7:26
@M04650:207:000000000-C238N:1:1101:21393:9646 2:N:0:19
GGACTACAGGGGTTTCTAATCCTGTTTGCTCCCCACGCTTTCGTGCATGAGCGTCAGTACAGGTCCAGGGGATTGCCTTCGCCATCGGTGTTCCTCCGCATATCTACGCATTTCACTGCTACACGCGGAATTCCATCCCCCTCTACCGTACTCTAGCCATGCAGTCACAAAGGCAGTTCCCAGGTTGAGCCCGGGGATTTCACCTCTGTCTTGCATAACCGCCTGCGTGCGCTTTACGCCCAGTAATTCCGATTAACGCTTGCACCCTCCGTATTACCGCGGCTCCTGGCCCGGGGTTAGC
+
CCCCCGGGGGGGGGGGGGGGGGGGGGGGGGGGGGGGGGGGGGGGGGGGGGGGGGGGEGGGGGGGGGGGGGGGGGGGGGGGGGGGGGGGGGGGGFFGGGGGGGGGGGGGEGGGGGGGGGGGGGGGGDGEGDFGGGGGFGGGGGGFGGGGGFEFGGGGGGGGFFGAEFFFACFDGGGGGGGGFFGGGGGGGGGGGDCGDGGCFFGFFGGAFGGGEDDFAEGFFGFFDFFF?:>@FGFB4:EEGF:BGF4<CF6<?FG)2804,->?GG6128>?0@0)<D<>9660((,535(2(3((,:1?>
@M04650:207:000000000-C238N:1:1101:14819:9665 2:N:0:19
GGACTACTAGGGTTTCTAATCCTGTTTGCTCCCCACGCTTTCGTGCCTCAGCGTCAGTTACAGTCCAGAGAGCCGCCTTCGCTACTGGTGTTCCTCCTAATATCTACGCATTTCACCGCTACACTAGGAATTCCACTCTCCTCTCCTGCACTCAAGTCCTACAGTTCCAAAAGCTTACTACGGTTGAGCCGTAGCCTTTCACTTCTGGCTTGAAAGACCGCCTACGCACCCTTTACGCCCAGTAATTCCGGATAACGCTAGCCCCCTACGTATTACCGCGGCTGCTGGCACGTAGTTAGCC
+
CCCCCGGGGGGGGGGGGGGGGGGGGGGGGGGGGGGGGGGGGGGGGGGGGDDGGGGGGGGGGGGGGGGGGFGGGGGGGGGGGGGGGGGGGGGGGGGGGGGGGGGGGGGGGGGGGGGGGGGGGGGGGGFGGGGGGGGGGGGGGGGFGGGGGGGFGFGGGGGGGGGFGGGGGGGGGGGGGGGFG@EGGG?FGGGGDEGGGFGGGFGFFGFFFGGGB5CFFFG*:CAFFEF5@G?=DCCCED8F<=6C:DEFGF3;@FFED1;(,5C:GG>??147984AF<9(4;FF???(8*5C6((8:+6<>
@M04650:207:000000000-C238N:1:1101:25683:9666 2:N:0:19
GGACTACCGGGGTTTCTAATCCTGTTTGCTCCCCACGCTTTCGAGCCTCAGTGTCAGTTACAGGCCAGAGAGCCGCTTTCGCCACCGGTGTTCCTCCATATATCTACGCATTTCACCGCTACACATGGAATTCCACTCTCCTCTTCTGCACTCAAGTTTCCCAGTTTCCAATGACCCTCCCCGGTTGAGCCGGGGGCTTTCACATCAGACTTAAGAAACCGCCTGCGCTCGCTTTACGCCCAATAAATCCGGACAACGCTTGCCACCTACGTATTACCGCGGCTGCTGGCACGTAGTTAGC
+
CCCCCGGGGGGGGGGGGGGGGGGGGGGGGGGGGGGGGGGGGGGGGGGGGGGGGGGGGGGGGGGGGGGGGGGGGGGGFGGGGGGGGGGGGGGGGGGGGGGGGGGGGGGGGGGGGGGGGGGGEGFGGGGGFFFGGGGGFFFGGGGFGGGGGFGFFGGGFF9C:FGGFEGGGGGGGGGGGGGGGGGGGGGCFGGG7CEGGGGGGFGFFGGFFGG79FGGFFGGFDBD?F>BF:12?FFF?(/?E??:C>>AGFF01>C17((48?GB7E?02268<E0)AC:99;>(((:BFG?F::73,<:>6
@M04650:207:000000000-C238N:1:1101:10756:9689 2:N:0:19
GGACTACCGGGGTTTCTAATCCTGTTTGCTCCCCACGCTTTCGAGCCTCAGCGTCAGTTACAGACCAGAGAGCCGCCTTCGCCACTGGTGTTCCTCCATATATCTACGCATTTCACCGCTACACATGGAATTCCACTCTCCTCTTCTGCACTCAAGTTTCCCAGTTTCCAATGACCCTCCCCGGTTGAGCCGGGGGCTTTCACATCAGACTTAAGAAACCGCCTGCGCTCGCTTTACGCCCAATAAATCCGGACAACGCTTGCCACCTACGTATTACCGCGGCTTCTGGCACGTAGTTAGC
+
CCCCCGGGGGGGGGGGGGGGGGGGGGGGGGGGGGGGGGGGGGGGGGGGGGGGGGGGGFGGGGGGGGGGGGGGGGGGGGGGGGGGGGGGGGGGGGGGGGGGGGGGGGGGGGGGGGGGGGGGGGGGGGGGGGGGGGGGGGGGGGGFGGGGGGGFGGFGGGGGGGGGGGGGGGGGGFGGGGGGGGGGGGEGGGGGCC?EDGGGGFGF+>FFEGGGFG>CFFGGFG;;@FFF9C99?GF>B0EGGF:?<GFFGFFFFFGBGFFBB1CBFGFB(4?0>FF<GG:0,46;(,4)5E:C::74?FB)6
@M04650:207:000000000-C238N:1:1101:21604:9691 2:N:0:19
GGACTACTGGGGTTTCTAATCCTGTTTGCTCCCCACGCTTTCGAGCCTCAGTGTCAGTTACAGGCCAGAGAGCCGCTTTCGCCTCCGGTGTTCCTCCATATATCTACGCATTTCACCGCTACACATGGAATTCCACTCTCCTCTCCTGCACTCAAGTCTCCCAGTTTCCAATGCACACAATGGTTGAGCCACTGCCTTTTACATCAGACTTAAGAAACCACCTTCGCTCGCTTTACGCCCAATAAATCCGGACAACGCCTGGGACCTACGTTTTACCCCCGCTGCCGGCCCGTAGTTTGCC
+
CCCCCGGGFGGGGGGGGGGGGGGGGGGGGGGGGGGGGGGGGGGGGGGGGGGGGGGGGGGGGGF<FFGGGGGGGGGGCGGGGGGGFEFGGGGGGGGFGCFGGGGGGGGFFGGGGGGGGGGGEGGG9EFGFGGGGGGGGGGGGGGBFFGGDFGFGGGGFGGGGFGGGGGGGCFGGGEFDCA6AFDFG+4@9@7C6@FGGGGG+;99@2;>=9<<EC>>FCGCBG=.<5=9=CB2BG8@?@GD:;1)CGEFGAD@6A*:)2(//1/7DC724(,,.;)<C*4(473(2((-,:(/4438<?)58
@M04650:207:000000000-C238N:1:1101:11825:9713 2:N:0:19
GGACTACTGGGGTATCTAATCCTGTTTGCTCCCCACACTTTCGAGCCTCAGCGTCAGTTAATGTCCAGCAGGCCGCCTTCGCCACTGGTGTTCCTCCTAATATCTACGCATTTCACCGCTACACTAGGAATTCCGCCTGCCTCTCCATCACTCAAGCCATGCAGTTTCAAATGACCCCTCGAGGTTGAGCCTCGATATTTCACATCTGACTTGCACTCCCGCCTACACGCCCTTTACCCCCCGTAAATCCGGATAACGCTTGCCACCTACGTATTCCCTCGGCTGCTGGCACGTAGTTAGC
+
BCCCCFGF<F,FGGGGGCFFGGG9FGGGGGGGGGGGEEGGGGGFGGGGG<EFCFGFGGGGAFGGGGCEFFGDGGGGGGGF,BFC:FGFGGGGGGGGGGFEFCDFGGC:EGGGGGFGGGGGGGGGE,F=A?EFGGCFC>FCCFGBGG9DGEGDFDC=,@,6,D89FGFGF9EF@F8?D=+=@7@+5D86AGG7E+:C*;DDC6BF97B<*+<>:D7F86EGAGFF9A;F2?6>@FF*6)5FG(.4)8(1;657,7*)>8((4(C?*9::7:6:?G?)<=2840:?6B7),54C::(.49)64
@M04650:207:000000000-C238N:1:1101:2499:9723 2:N:0:19
GGACTACACGGGTTTCTAATCCTGTTTGCTCCCCATACTTTCGAGCCTCAGCGTCAGTAAATGTCCAGTAGGCCGCCTTCGCCACTGGTGTTCCTCCCGATATCTACGCATTCCACCGCTACACCGGGAATTCCGACTACCTCTCCATCACTCAAGAACAGTAGTTTTGAACGCAGTCTATGGGTTGAGACCACAGTTTTCACATTCAACTTACCATCACGCCTGCGCTCCCTTTACACCCAGTAATTCCGGAAAACGCTTGCCACCTACGTTTTACCGCGGCTGCTGTCACGTAGTTAGC
+
CCCCCGFFGGGG@,@@CEFAEFGFGG9FG9CAFGFGGF9<CFGCFG+AFEE<@B:@FGGGGGGFECFCGFGGGGE:BF7EE:,@@F@EFFFC9E8<BB>:>:@,DD,=C@FFG,?F,6>CE+9FCEEGG:FF;<,+6@CA8+ED?8,,A=9<D8@EC=D?,3@E,@D;E+@,=CGGE6<<ADD8D>BFG,3*4*4=@=9,=:;==C2+::E+34*=86,8>DBB2F@E;D033+;4:6;<*,3/;><);+6:()1304,3((1.7<?(.(484;(-:*816>(,-1>D)+-+(,,,494:-
@M04650:207:000000000-C238N:1:1101:7680:9733 2:N:0:19
GGACTACCAGGGTTTCTAATCCTGTTTGCTCCCCATACTTTCGAGCCTCAGCGTCAGTAAATGTCCAGTAGGCCGCCTTCGCCACTGGTGTTCCTCCCGATATCTACGCATTCCACCGCTACACCGGGAATTCCGCCTACCTCTCCATCACTCAAGAACAGTAGTTTTGAACGCAGTCTATGGGTTGAGCCCATAGTTTTCACATTCAACTTACCATCCCGCCTGCGCTCCCTTTACACCCAGTAATTCCTGACAACGCTTGCCACCTACTTTTTACCTCGGCTGCTGGCACGTAGTTCGC
+
A-ACCGGGGGGGGGGGGGGGGGGFGGGGGGGGGGGGGGGGGGGFFGGGGGFGGGGGGGGF9FGGGGGDFFCEFGGGGGGGGGGGGGGGGGGGGGGGGGGGGGGGGGGGGDGGGFGGG:EGGGGGGEEGC7FGGGGGGGGGGGGFGF9=EDFFCFFF9=EDGCGCFFFCCGGGGGGGGGGFFAD?FG8,@DCF>E?EBCCDCFFFFGFC?7EFFF>FFBFGFG==2F@D2*6?FGAEFEFGF@;5>7CC71+1)/C);6;?((18:C:7234>)<?:GG9A<301(4>:(2(<(4:02:<61
@M04650:207:000000000-C238N:1:1101:3192:9753 2:N:0:19
GGACTACTCGGGTTTCTAATCCTGTTTGCTCCCCACGCTTTCGAGCCTCAGCGGCAGTTACAGACCAGAGAGCCGCCTTCGCCACTGGTGTTCCTCCCGATATCTACGCATTCCACCGCTACACCGGGACTTCCGCCTACCTCTCCATCACTCAAGAACAGTAGTTTTGAACGCAGTCTATGGGTTGAGCCCATAGTTTACACATTCAACTTACCATCCCGCCTGCGCTCCCTTTACACCCAGTAATTCCGGCCCACGCTTGCCACCTACGTTTTACCGCGGCTGCTGGCACTGAGTTCGC
+
C@CCCGGGGGGGFEGGGGFGG<EFFGCFF9<,6@CFCGC,FGEFFGGG8<FFG76@FEE9F6,ECFGFEFFGGGGGDFCFFEEEFG8E?FCFFEGGE,=FEDGEGEG?FGGCF:FGF:6+4@EGGGG:=+A=D?++@88DD8EDGGGAFG9AFECF9DCFEG7=<;,,8B;7@F>EEGGGCCFGF@EG?EC5;?F0++@,21BAAF7=?GG>3+;88;;97D(20)2=;D023+9>ACGCG:8?*:<:C6<3())-9901,,12*+2(.48(8*82AF:61;0,36220:(<(.)5:79(-
@M04650:207:000000000-C238N:1:1101:19831:9771 2:N:0:19
GGACTACCAGGGTATCTAATCCTGTTTGCTCCCCATACTTTCGAGCCTCAGCGTCAGTAAATGTCCAGTAGGCCGCCTTCGCCACTGGTGTTCCTCCCGATATCTACGCATTCCACCGCTACACCGGGAATTCCGCCTACCTCTCCATCACTCAAGAACAGTAGTTTTGAACGCAGTCTATGGGTTGAGCCCATAGTTTTCACATTCAACTTACCATCCCGCCTGCGCTCCCTTTACACCCAGTAATTCCGGACAACGCTTGCCACCTACGTTTTACCGCGGCTGCTGGCACGTAGTTAGC
+
CCCCCGGGGGGGGGGGGGGGGGGGGGGGGGGGGGGGGGGGGGGGGGGGGFGGGGGGGGGGGGGGGGGGGGGGGGGGGGGGGGGGGGGGGGGGGGGGGGGGGDCGGGGGGGGGGGGGGGGGGGGFGGGGGGGGGGGGGGGGGFGFGGGGFGGFGGGGFFGGFFGGFGGGGGGGGGDGGGGGGGGFGGGGGGGGGGFGGDFDFAFAFGGFCGGGFGDCABDGFG@9@6=DBGBF;GFFFEGA7=2@GGFEFAF0(=36F990?BG?*@B?2(342C:<FG601(3916?0:E762<:6:G<AB
@M04650:207:000000000-C238N:1:1101:27341:9773 2:N:0:19
GGACTACCCGGGTTTCTAATCCTGTTTGCTCCCCATACTTTCGAGCCTCAGCTTCAGTAAATGTCCAGCAGGCCGCCTTCGCCACTGGTTTTCCTCCCGATATCTACGCATTCCACCGCTACACCGGGAATTCCGCCTGCCTCTCCATCACTCAAGAACGCCAGTTTTGAACGCACGCTATGGGTTGAGCCCATAGATTTCACGTCCAACTTGGCATCCCGCCTGCTCTCCCTTTACACCCAGTAATTCCGTACACCGCTTGCCACCTACGTTTTACCTCGCCTGCTGGCACGTCGTTAGC
+
CCCCC,EACFGCCFCE@F<6FCA9FG,66;EFG:,6;;EF@,,C8F@?:6,6,;C6C@,,,;<CF<CEDEG7FCFF7FCE<@::F<F8C,C<FDEGE7+:>7>A;4??+4BFG9FF=+=8CFCGEFG6C:FCFF8FG=+AD?C6D@F8<EB@DB,,,388=B=7CF,3@EFF?75@*<*59DG7FGDC6DFE9AFE+CGFF8;6;7:?@FG:**28;4FG?G9?2A(1)78;@GFC=)BFFD(:F><4FFF)(7<)C419(-9>7F6:(8:12F24FC..((-((,(,,A1??12,2;:?B
@M04650:207:000000000-C238N:1:1101:18041:9775 2:N:0:19
GGACTACCGGGGTTTCTAATCCTGTTCGCTCCCCACGCTTTCGAGCCTCAGCGTCAGTTACAGTCCAGAGAGTCGCCTTCGCCACTGGTGTTCTTCCTAATCTCTACGCATTTCACCGCTACACTAGGAATTCCACTCTCCCCTCCTGCACTCTAGATTCCCAGTTTGGAATGCAGCACCCAGGTTGAGCCCGGGTATTTCACATCCCACTTAAAAATCCGCCTACGCTCCCTTTACGCCCAGTAAATCCGGACAACGCTCGCCACCTACTTATTACCGCGGCTGCTGGCACGTAGTTAGC
+
CCCCCGGGGGGGGEGGGGGGGGGGGGGGGGGGGGGGGGGGGGGGGGGGGGGGGGGGGGGGGGGGGGGGGGGGGGGGGGGGGGGGGGGGGGGGGGGGGGAFGGGGGGGGGGDGGGGGGGGGGGFEGGGGFFDFGFGGGGEAF8CFGDGGGGGFGFGDFAF;D=9D<DGGG8DDGGGFGGGGGGGGGFGGGGGFGEGGGGGGGFGFF?G969>?EFFGFB6F>G@=9;9:@G92(:A<F<EEGD@@FG?3CA8>FEGFG0>BF>D0*;32::)).<<AFFF>FBF3(4400E?6??F?BC<-.
@M04650:207:000000000-C238N:1:1101:19302:9807 2:N:0:19
GGACTACTAGGGTTTCTAATCCTGTTTGCTCCCCATACTTTCGAGCCTCAGCGTCAGTAAATGTCCAGTAGGCCGCCTTCGCCACTGGTGTTCCTCCCGATATCTACGCATTCCACCGCTACACCGGGAATTCCGCCTACCTCTCCATCACTCAAGAACAGTAGTTTTGAACGCAGTCTATGGGTTGAGCCCATAGTTTTCACATTCAACTTACCATCCCGCCTGCGCTCCCTTTACACCCAGTAATTCCGGACAACGCTTGCCACCTACGTTTTACCGCGGCTGCTGGCACGTATTTAGC
+
CCCCCGGGGGGGGGGGGGGGGGGGGGGGGGGGGGGGGGGGGGGGGGGGGGGGGGGGGGGGGGGGGGGGGGGGGGGGGGGGGGGGGGGGGGGGGGGGGGGGGGGGGGGGGGGGGGGGGGGGGGGGGGGGGGGGGGGGGGGGGGGFFGGGGGGFGGGGFFGFGFFGFFGGGCGGGGGGGGGGGGGGGGGFGGGFFGGGGCGGGFFFFGCAEGFGEGGGFFDGFDBFFF>EFGFDFGFFFCGBC@DFGGEFGFF0<DGFGFF??FG:FGF<0:<:::?>FF09BF9>FB?BFGFGFF0)5FA>:
@M04650:207:000000000-C238N:1:1101:6897:9813 2:N:0:19
GGACTACCCGGGTTTCTAATCCTGTTTGCTCCCCTAGCTTTCGCACCTCAGCGTCAGTTATGGCCCAGAAGACTGCCTTCGCCATCGGTGTTCTTCCCAATATCTGCGCATTTCACCGCTACACTGGGAATTCCATCTTCCTCTACCAAACTCGAGTCTGCCAGTTCGGAATCCGGCTGGGGGTTGAGCCCTCAGATTAGAGATTCCGCTTAACAAACCGCCTACGCGCGCTTTACGCCCAATAAATCCGGATAACGCTTGCTCCCTACGTATTACCCCGGCTGCTGCCACGTAGTTTGCC
+
CCCCCGGGGGGGGGGGGGGGGGGGGGGGGGGGGGGGGGGGGGGGGGGGGEGGGGGGGGGGGGGGDFGFGGGGGGGGGGGGGEGGGGGGGGGGGGGGGGGGGGGGGFGGGGGGGGGGGGGGGGGGGGGGGFGGGGGGGGFGGGGFGFFGFDGFGGCEGGGGGGG8FGGGDCEGGFGEGGGGGGGGGGGGDGGGFFFCFGE629DBAFGA955CEGGGA5@G@G;;;:>>F<69::*::?GGC(2):F9>GE><:>7<<78:0:7<CFB26<47:C)-+2,-(421(,4).+.:-4?BB:))3
@M04650:207:000000000-C238N:1:1101:22220:9884 2:N:0:19
GGACTACTAGGGTATCTAATCCTGTTTGCTCCCCACACTTTCGAGCCTCAGCGTCAGTTAATGTCCAGCAGGCCGCCTTCGCCACTGGTGTTCCTCCCGATATCTACGCATTTCACCGCTACACTAGGAATTCCACTTACCTCTCCTGCAATCTAGTTTGACAGTTTCAAATTCATTCCCAGGGTTGAGCCCTGGGTTTTCACATTTAACTTGTCATACCGCCTACGCTCCCTTTACACCCAGTAAATCCGGATAACCCTTGCCCCCTACGTATTCCCGCGGCTTCTGGCACGTAGTTAGC
+
CCCCCGGGFGGGGGGGGFFGGGGGGGGGGGGGGGGGGGGGGGGFGGGGGGGGGGGGGGGFGGGGGAFEGGGFGGCFGGGG<FFGGGGGGGGFFGGGGDGEC:CFFFFF@=FCCDEFF>ED74,:EFFFB?FEFG,<=9,CE+E+,E=8ECGFEDDGDFF98?A?GCFGGFCD+,=,@EGFFFG+:D6@@DCCCFF6FGGGG6ECA+++*+5?5+*5<*DFAD>75A2>2/55>F6*1*?C:2(/C76):6;B057)2/(//5D1DF9(31(.4C()3>(30(,7(.69361?23,329).6
@M04650:207:000000000-C238N:1:1101:16902:9899 2:N:0:19
GGACTACTCGGGTTTCTAATCCTGTTTGCTCCCCACGCTTTCGCACCTGAGCGTCAGTCTTTGTCCAGGGGGCCGCCTTCGCCACTGGTATTCCTCCAGATCTCTACGCATTTCACCGCTACACCTGGAATTCTACCCCCCTCTACAAGACTCCAGCCTGCCAGTTTCGAATGCAGTTCCCAGGTTGAGCCCGGGGATTTCACATCCGCCTTGACAGCCCGCCTGCGTGCGCTTTACGCCCAGTAATTCCGATTAACGCTTGCACCCTCCGTATTACCTCCGCTGCTGGCACTGAGTTCGC
+
CCCCCGGGGGGGGGGGGGGGGGGFGGGGGGGGGGGGEGGFGGGGGGGGCFGGEGGGGGGGGGGFFGFG8CCFEGGGGGGGGGGGGGGGGFFGGGGGGFFGGGDFFGGGGGGGGGGGGGGGCGFGGGGCFGGGGDAEGCCGGGGFCFFD,@FFG8EDFGG?FGF6<DEFCF6>CFGFFFG7EDF*>>BFCCGGCDGC)/CFF8?FFGGF(2>C@GC@A(/81CBF2;:D(*(44E@26(CCG<FBGGFFF?)(-53<C(1:::3<GG<:BFFF6G?2CF)-((-802::7C(0(.4))2)(-
@M04650:207:000000000-C238N:1:1101:16097:9930 2:N:0:19
GGACTACCCGGGTATCTAATCCTGTTTGCTCCCCATACTTTCGAGCCTCAGCGTCAGTTGATGCCCAGTAGGCCGCCTTCGCCACTGGTGTTCCTCCCGATATCTACGCATTCCACCGCTACACCGGGAATTCCGCCTACCTCTACATCACTCAAGAACGCCAGTTTTGAACGCAGTCTATGGGTTGAGCCCATAGTTTTCACATTCAACTTGGCAATCCGCCTGCGCTCCCTTTACACCCAGTAATTCCGGACAACGCTTGCCCCCTACGTTTTACCGCGGCTGCTGGCACGTAGTTAGC
+
CCCCCGGGGGGGGGGGGGGGGGGGGGGGGGGGGGGGGGGGGGGGGDGGGGGGGGGGGGGGFGGGGGGGGGGGGGGGGGGGGGGGGGGGGGGGGGGGGGDGGGGGGGGGGGGGGGGGGGGGGGGGDGGGFDFGGGFGGGGCFFGFGGGGGGGFFDGFCDDGD@EGGGGGGG;FGGGGGGGG7;CFGEEDFGGC5:6F:EGGGF?BBC8B?FFC:*8CA5EG93<DDFFFFGFFDGFFFFGGGFFFGGFFGF?>?FGFGFFFB:C:*;96?F:71C?FGG0;B>9196)4(A7E??(4:F2).
@M04650:207:000000000-C238N:1:1101:21665:9972 2:N:0:19
GGACTACAAGGGTATCTAATCCTGTTTGCTCCCCATACTTTCGAGCCTCAGCGTCAGTAAATGTCCAGTAGGCCGCCTTCGCCACTGGTGTTCCTCCCGATATCTACGCATTCCACCGCTACACCGGGAATTCCGCCTACCTCTCCATCACTCAAGAACAGTAGTTTTGAACGCAGTCTATGGGTTGAGCCCATAGTTTTCACATTCAACTTACCATCCCGCCTGCGCCCCCTTTACACCCAGTAATTCCGGACAACACTTGCCACCTACGTTTTACCGCGGCTGCTGGCACTTAGGTAGC
+
9CCCCGGGGGG7CF<,66CFFFFFGGFF9A<EFEEF<FGGA?F@ECC;AFEDCFGGEGGFGC,<,<<CE,6,CFCC+@CFGG:CF=FGGDFGECF<BCFGDCC=D;5:+?=B,EFA?:8CG>9B:F7=74FCDAB:=CEFGDDF,==,AED@=@3=3D8@@7@DDGGG,+@,=+@CCCG3EF?8<CGD7,41,,@?++;E+9;++5++::CGE>CFF2D654-(/)()(/3(3C6>+<9+=16=FG?E766((096F((564*5*<44436<(*4<?*41(103(:5)8=8?(.6).3624
@M04650:207:000000000-C238N:1:1101:19749:10002 2:N:0:19
GGACTACTCGGGTTTCTAATCCTGTTCGCTCCCCACGCTTTCGAGCCTCAGCGTCAGTTACAGTCCAGAGAGTCGCCTTCGCCACTGGTGTTCTTCCTAATCTCTACGCATTTCACCGCTACACTAGGAATTCCACTCTCCCCTCCTGCACTCTAGATTCCCAGTTTGGAATGCAGCACCCAGGTTGAGCCCGGGTATTTCACATCCCACTTAAAAATCCGCCTACGCTCCCTTTACGCCCAGTAAATCCGGACAACGCTCGCCACCTACGTATTACCGCGGCTGCTGGCACGTAGTTAGC
+
CCCCCGGGGGGGGGGGGGGGGGGGGGGGGGGGGGGGGGGGGGGGGGGGGGGGGGGGGGGGGGGGGGGGGGGGGGGGGGGGGGGGGGGGGGGGGGGGGGFFGGGGGGGFGGGGGGGGGGGGEFFFFEGGGFGGGGGGGGGGGGGFGGGGGGGFGGGGGGGGGGGGCEFGGGGGGCF8?DGF>DEBFCDGGGGFGGG>DGGGGFGFFGGA=FGGFGGGFFGGAGDD2FFEDG>=B,=CA0CCGF1;GFFEGF:;(5C65966<BD9*23(.4312<59<C?B49>9>:7?2=:F<B?6?G<::
@M04650:207:000000000-C238N:1:1101:24131:10056 2:N:0:19
GGACTACCGGGGTATCTAATCCTGTTTGCTCCCCACGCTTTCGAGCCTCAGCGTCAGTTACAGTCCAGAGAGTCGCCTTCGCCACTGGTGTTCTTCCTAATCTCTACGCATTTCACCGCTACACTAGGAATTCCACTCTCCCCTCCTGCACTCTAGATTTCCAGTTTGGAATGCAGCACCCAGGTTGAGCCCGGGTATTTCACATCCCACTTAAAAATCCGCCTACGCTCCCTTTACGCCCAGTAAATCCGGACAACGCTCGCCACCTACGTATTACCGCGGCTGCTGGCACGTAGTTAGC
+
CCCCCGGGGGGGGGGGGGGGGGGGGGGGGGGGGGGGGGGGGGGGGGGGGGGGGGGGGGGGGGGGGGGGGGGGGGGGGGGGGGGGGGGGGGGGGGGGGGGGGGGGGGGGGGGGGGGGGGGGGGGGGGGGFEFGGGGGGFGGGGGFGGGGGGGFGGGGGGGGGGGGGGGGGEFGGGGGGGGGGGGGGGGGGGGGGGGGGGGFGFGFFGFFFGGGFGGGFFGGFG@?DFFFFGFDFGFFFFGGGDFFGGFFFFFFFFGBFBFBFBG9<EB?>??:<GFAGG?>FFFF>?FF?G2<<?FFFF:A:
@M04650:207:000000000-C238N:1:1101:11350:10072 2:N:0:19
GGACTACAAGGGTTTCTAATCCTGTTTGCTCCCCACGCTTTCGAGCCTCAGCGTCAGTTACAGTCCAGAGAGTCGCCTTCGCCACTGGTGTTCTTCCTAATCTCTACGCATTTCACCGCTACACTAGGAATTCCACTCTCCCCTCCTGCACTCTAGATTTCCAGTTTGGAATGCAGCACCCAGGTTGAGCCCGGGTATTTCACATCCCACTTAAAAATCCGCCTACGCTCCCTTTACGCCCAGTAAATCCGGACAACGCTCGCCACCTACGCATTACCGCGGCTGCTGGCACGTAGTTAGC
+
CCCCCGGFGGGGGGGGFGGGGGGGGGFGFGGGGGGGGGGGGGGFGGGGGFGGGGGGGFGGCGGFGGGFFGGGFGGGGGGGGGGGCFFGFGFGGGGGGGGGGGGGGGGFGGDEFGFGFGGGGGGGCGGGFGFFFFGGGF8C8FE6ECC8EFGFGGGGGA;@FCFGFGGGGF9=FFGCEDG?8FGGGCC=?DFFCEEECGFAGFGFBCFF@F5<>GGFABF*59<<AAD42C25@G4:FFDGC174CF3?CFFBF>DF89B6065(9E(4(5((-;3-A:(-,39;0,)../2A14268+-4.
@M04650:207:000000000-C238N:1:1101:7540:10076 2:N:0:19
GGACTACTGGGGTTTCTAATCCTGTTCGCTACCCACGCTTTCGAGCCTCAGTGTCAGTTACAGACCAGAGAGCCGCTTTCGCCACCGGTGTTCCTCCATATATCTACGCATTTCACCGCTACACATGGAATTCCACTCTCCCCTTCTGCACTCAAGTTCGACAGTTTCCAAAGCATACTATGGTTTAGCCACAGCCTTTAACTTCAGACTTATCAAACCACCTGCGCTCGCTTTACCCCCAATAAATCCGGACAACGCTCGGGACCTACGTATTTCCCTCGCTGCTTGCCCGTAATTTGCC
+
<CBCCGGGGGGGGGGGGGGGGGGEGG<BFG:FFGGGGGFGGGGFFFGGGFCFFGGGGGGGFFFEFGFE@<CFGGGG+@FGGGGGGG:CFEGGGGGGG8FEFFGFGGGGGGGGGGGGGDGGGGFG9=<=FFGGCFEGA===F+=D,=EF,,@DG8DGD8=6DEGDFGGG9D9,=F8,=D9,<E6@F,,@:C,A79EGFFF,+B9BFF79@*5+0=E+37@4:;)))*/)/)5(6C+1*41F73=)7D<3D>),9)>?/1,,(1)4<E(2((.,5<)-@4)((,((()).1+)*--((67))5
@M04650:207:000000000-C238N:1:1101:6569:10125 2:N:0:19
GGACTACTAGGGTTTCTAATCCTGTTTGCTCCCCATACTTTCGAGCCTCAGCGTCAGTAAATGTCCAGTAGGCCGCCTTCGCCACTGGTGTTCCTCCCGATATCTACGCATTCCACCGCTACACCGGGAATTCCGCCTACCTCTCCATCACTCACGAACAGTAGTTTTGAACGCAGTCTATGGGTTGAGCCCATAGTTTTCACATTCAACTTACCATCCCGCCTGCGCTCCCTTTACACCCAGTAATTCCGGACAACGCTTGCCACCTACGTTTTACCGCGGCTGCTGGCACGTAGTTAGC
+
CCCCCGGGGGGGGGGGGGGGGGGGGGGGGGGGGGGGGGGGGGGGGGGGGCGGGGGGGFFECFGGGGGGGFGGCGGGGGGGGGGGGGGDGGGGGFGGGGGGGGGGGFFGG:CGGFGGFDGGGGC<F7FGDCFGGGFEGDEFFGGF,@DFA=FFGG,D7CGDF@EFGFGGGGGC?+@EGGGGGFFGGGG69CGFFCFGCGGGGFGFFFG6ACGGFCCCF==F=C@@FFB>1C3=8FFEA)?<E(,6@F3?GFF6?FD?GBF:6:F2*C:?0?B:76:DGFB9>>BFFFB?(*(32((.4:44:
@M04650:207:000000000-C238N:1:1101:27914:10151 2:N:0:19
GGACTACAAGGGTTTCTAATCCTGTTTGCTCCCCACACTTTCGAGCCTCAGCGTCAGTTGATGCCCAGTAGGCCGCCTTCGCCACTGGTGTTCCTCCCGATATCTACGCATTCCACCGCTACACCGGGAATTCCGCCTACCTCTACATCACTCAAGAACGCCAGTTTTGAACGCAGTCTATGGGTTGAGCCCATAGTTTTCACATTCAACTTGGCACTCCGCCTGCGCTCCCTTTACACCCAGTAATTCCGGACAACGCTTGCCACCTACGGATTACCGCGGCTGCTGGCACGTAGTTAGC
+
CCCCCGGGGGGGGGGGGGGGGGGGGGGGGGGGGGGGGGGGGGGGGGGDGGGGGGGGGGGGGGGGGGGGGGGGGGGGGGGGGGGGGGGGGGGGGGGGGGGGGGGGGFGGGGGGGGGGGGGGGGGGGGGGGGGGGGGGGGEGGGGFGGGFGGFFGGGGGGGGGGGGFGGGGGGGGDGGGGGGGGGGGEGFGGGGGGCFFCGC7EGFFGFFEFFGFGGG*5AFDGFDFFFFFGFFFGFFFFGGGFFFGGFFGFF6?FGFGB9??FGFGGFF?01((1:<FGFB17>FFFFF?:1A<11:?FAD6
@M04650:207:000000000-C238N:1:1101:22936:10163 2:N:0:19
GGACTACTCGGGTTTCTAATCCTGTTTGCTCCCCACGCTTTCGAGCCTCAGCGTCAGTTACAGACCAGAGAGCCGCCTTCGCCACTGGTGTTCCTCCATATATCTACGCATTTCACCGCTACACATGGAATTCCACTCTCCTCTTCTGCACTCAAGTTTCCCAGTTTCCAATGCCCCTCCCCGGTTGAGCCGGGGGCTTTCACATCCGACTTAAGAAACCGCCTGCGCTCGCTTTACGCCCAATAAATCCGGACAACGCTTGCCACCTACGTATTACCGCGGCTGCTGGCACGTAGTTAGC
+
CCCCCGGGGGGGGGGGGGGGGFGGGGGGGGGGGGGGGG:FFDGGFGGGGFGGGGGEGGGGGGGGGGGGGGGCDGGGGGGGGFCFGGGGGFGGGC8FDDGGGGFCFGGGGGGFGGFEGGGGGCGGCEFFGGG@FGDCFC=8EDF7FGDFFGGFF8DGGFFGFG9@FFEGGGGFD,,1@+CEGGG7F7EFGFGCEGDGGCFGGFGFFD*8@GC><FFFF39C>G9;@::56C90?=>971;?E:B(7::<CFF9,<DFGF;1?:G:>F:44,143:42ED:9692(,(,2(/4<?.4?2A>A5
@M04650:207:000000000-C238N:1:1101:25436:10203 2:N:0:19
GGACTACCCGGGTTTCTAATCCTGTTCGCTACCCACGCTTTCGAGCCTCAGTGTCAGTTACAGACCAGAGAGCCGCTTTCGCCACCGGTGTTCCTCCATATATCTACGCATTTCACCGCTACACATGGAATTCCACTCTCCCCTTCTGCACTCAAGTTCGACAGTTTCCAAAGCATACTATGGTTGAGCCACAGCCTTTAACTTCAGACTTATCAAACCACCTGCGCTCGCTTTACGCCCAATAAATCCGGACAACGCTCGGGACCTCCGTATTACCGCGGCTGCTGCCACGTATTTAGCC
+
CCCCCGGGGGGGGGGGGGGGGGGGGGGGGGGGGGGGGGGGGGGGGGGGGGGGGGGGGGGGGGGGGGGGGFGGGGGGGGGGGGGGGGGGGGGGGGGGGGGGGGGGGGGGGGGGGGGGGGGGGGGGGGGGFFCGGGGGGGGGGGGFGGGCFCGFGGGGFFGGGGGGFGGGGGGGGFDGGGGGGGGGG@FFGGGGF5EGGGFGDFCFFGGFFGCF<FFDAB59<DFFFF986CF?DFFC:;E@F?DFDGCEGDA(0>4()41:;>C>GEF)(-4.(C5<<933;;0902>)8652(.).6+.:5
@M04650:207:000000000-C238N:1:1101:10101:10265 2:N:0:19
GGACTACCGGGGTTTCTAATCCTGTTCGCTCCCCACGCTTTCGAGCCTCAGCGTCAGTTACATTCCAGAGAGTCGCCTTCGCCACTGGTGTTCCTCCATATATCTACGCATTTCACCGCTACACATGGAATTCCACTCTCCTCTTCTGCCCTCAAGTTTCCCAGTTTCCAATGACCCTCCCCGGTTGAGCCGGGGGCTTTCACATCAGACTTAAGAAACCACCTGCGCTCGCCTTACGCCCAATAAATCCGGCCAACGCTTGCCACCTACGCATTACCGAGGCTGCTGGCACGTATTTAGC
+
BCCCCGGGGGDGGGEGGGEGGCCFEADFECFGGG?FGGGGFFG<ECGGG@CF@BF7@CFCFF,C@CDFC,,,:@FGEGCFDEGGGFFCGGGGGGFGGFF9FGDGGDDDFEDFEE9FFGGGGECF:FGGFDA=FFGCCG9EFFGF9F,@,,>@F8BFF,EDD,==,6=;DFGDD,,610@6+CCGGGGGG7EE7:*5?)<CFACA+8+*);7DCGC++6EG@GD;(=18;GF0(27>?(*?E?::0C4:FFD9()1471908:CBG??(.(2(-2457C(((,40,())(:8C8(()(+)-.
@M04650:207:000000000-C238N:1:1101:14424:10268 2:N:0:19
GGACTACAAGGGTTTCTAATCCTGTTTGCTCCCCACGCTTTCGAGCCTCAGTGTCAGTTACAGGCCAGAGAGCCGCTTTCGCCTCCGGTGTTCCTCCATATATCTACGCATTTCACCGCTACACATGGAATTCCACTCTCCTCTCCTGCACTCAAGTCTCCCAGTTTCCAATGCACACAATGGTTGAGCCACTGCCTTTTACATCAGACTTATGAAACCACCTGCGCTCGCTTTACGCCCAATAAATCCGGACAACGCTCGGGACCTACGTATTACCGCGGCTGCTGGCCCGTAGTTAGCC
+
CCCCCGGGGGGGGGGGGGGGGGGGGGGGGGGGGGGGGGGGGGGGGGGGGGGGGGGGGFGGFFCFGGGGGGGGGGGG7@DFEGG7FFBFFGEGGGGGGGGGFGAE;EGGGGGGGGGGGDE>=FGGCFFFEFEFEGFG8DGGGGGDFE9FF?EDE=EFGGEFGGF?FGGGACGFGFGGFGE6DGFGFG,@FF7AE99@F@EGGFGCFCDFEC7C*<CB9@CFB74)4::>=>2(8=C;59:FCD@EGGCED5069EC;:43(.4<>GG172,459<5><93,(1(,4:?(4/471768)2:A?
@M04650:207:000000000-C238N:1:1101:11290:10317 2:N:0:19
GGACTACTGGGGTTTCTAATCCTGTTTGCTCCCCACGCTTTCGAGCCTCAGCGTCAGTTACAGACCAGAGAGCCGCCTTCGCCACTGGTGTTCCTCCATATATCTACGCATTTCACCGCTACACATGGAATTCCACTCTCCTCTTCTGCACTCAAGTTTCCCAGTTTCCAATGACCCTCCCCGGTTGAGCCGGGGGCTTTCACATCAGACTTAAGAAACCGCCTGCGCTCGCTTTACGCCCAATAAATCCGGACAACGCTTGCCACCTACGTATTACCGCGGCTGCTGGCACGTAGTTAGC
+
CCCCCGGGGGGGGGGGGGGGGGGGGGGGGGGGGGGGGGGGGGGGGGGGGGGGGGGGGGGGGGGGGGGGGGGGGGGGGGGGGGGGGFGGFGGGGGEGGGGGGFGGGGGGGGGGGGGGGGGDGGGGGGGGGGGGGGGGGGGGGGGFGGGGGGGFGGGGDFDFCGFGFGGGDGGGGFGFC6FGGGGGGGGGGGGGEGGGDGGGGFGFFGGF@G;CCCC:FFGGFGFD?F@>1D9>8GFBFFGGGFFBGG<BGFEF0<CB*4;<1:C?GGF?0:B?>GBFGF:>219>9B???E?GF6?BF?:<6
@M04650:207:000000000-C238N:1:1101:11266:10349 2:N:0:19
GGACTACTGGGGTATCTAATCCTGTTTGCTCCCCACGCTTTCGAGCCTCAGCGTCAGTTACAGTCCAGAGAGTCGCCTTCGCCACTGGTGTTCTTCCTAATCTCTACGCATTTCACCGCTACACTAGGAATTCCACTCTCCCCTCCTGCACTCTAGATTTCCAGTTTGGAATGCAGCACCCAGGTTGAGCCCGGGTATTTCACATCCCACTTAAAAATCCGCCTACGCTCCCTTTACGCCCAGTAAATCCGGACAACGCTCGCCACCTACGTATTACCGCGGCTGCTGGCACGTAGTTAGC
+
CCCCCGGGGGGGGGGGGGGGGGGGGGGGGGGGGGGGGGGGGGGGGGGGGGGGGGGGGGGGGGGGGGGGGGGGGGGGGGGGGGGGDGGGGGGGGGGGGGGGGGGGGGGGGGGGGGGFGGGGGGGGGGGGBCAEGGGGGGGGFGGFGD8DFFGFGGGGGGGGFGGGGGGGGDFGGGGGGGGGGEEGGGGGGCGFGGGGGGGGGFGF6DGFFGGGFFFGFFGGFD=A=FFA5C=BFGFFFFEGG<DFGGFFGFFF@BGFF9>?FFDFGGFBB?:?7C?49C<>F>6190>8:C7<<:??BG<B6
@M04650:207:000000000-C238N:1:1101:14333:10358 2:N:0:19
GGACTACTCGGGTTTCTAATCCTGTTTGCTCCCCATGCTTTCGTACCTCAGCGTCAGTATTAGGCCAGATGGCTGCCTTCGCCATCGGTATTCCTCCAGATCTCTACGCATTTCACCGCTACACCTGGAATTCTACCATCCTCTCCCATACTCTAGCTTCCCAGTATCGAATGCAATTCCTAAGTTAAGCTCAGGGATTTCACATCCGACTTAACAAGCCGCCTACGCACGCTTTACGCCCAGTAAATCCGATTAACGCCCGCACCCTCTGTATTACCGCGGCTGCTGGCACGTAGTTAGC
+
CCCCCGGFCFGGGGGGGGGGGGGGGGGGGGGGGGGCGGGGGGGGFGGGGGGGGGGGGGCGG9<FFGGGGGGGG<FGGGGGGGGGCEGGGCGGGGGGGGGGGGGGGGGF7BFGGGGG<BCGGGGGGGGGGGGGGFGGGFFGGGGFGGGG<EGFG;EGAFGGGGGGG=FF6@FFGGGGGGGGGF;FGGGAAF=EEGCFFDFGGFGFCCD>>GGGFG+CACGGFGFFFFDBAGFFFGFEFFGGE>B=GG3CGF>3?FGEGF9(6;3(7CB?F(56)A><FG?>(3161<FBBG(0((.3?C4)6
@M04650:207:000000000-C238N:1:1101:27850:10361 2:N:0:19
GGACTACCCGGGTATCTAATCCTGTTTGCTCCCCACGCTTTCGAGCCTCAGCGTCAGTTACAGTCCAGAGAGTCGCCTTCGCCACTGGTGTTCTTCCTAATCTCTACGCATTTCACCGCTACACTAGGAATTCCACTCTCCCCTCCTGCACTCTAGATTTCCAGTTTGGAATGCAGCACCCAGGTTGAGCCCGGGTATTTCACATCCCACTTAAAAATCCGCCTACGCTCCCTTTACGCCCAGTAAATCCGGACAACGCCCGCCCCCTACGTATTACCGCGGCTGCTGGCACGTAGTTAGC
+
CCCCCGGGGGGGGGGGGGGGGGGGGGGGGGGGGGGGGGG;FGGGGGGGGGGGGGGGGGGGGGGGGGGGGGGEFGGGGGGGGGGGGGGGGGGGGGGGGGGGGGGGGGGGGGGGGGGGGGGGGGGGFFGGGGGGGGGGGGFFGGGFGGGGF?FBGFGGGGFGGGGGGGGGG8FFDFFGGGF8CDFGGGEFCCF?CGEG>FGD@FGFFF5A>GF>E8C+@BGGFGFFFF?E2D>FFGFFF@DFE?D@FCEEGAE@6AG?G09(46D()1731<?32C?AGC:9>F>FB?:?:E:934:B:C)6<
@M04650:207:000000000-C238N:1:1101:25233:10384 2:N:0:19
GGACTACCAGGGTTTCTAATCCTGTTTGCTCCCCACGCTTTCGAGCCTCAGTGTCAGTTACAGGCCAGAGAGCCGCTTTCGCCTCCGGTGTTCCTCCATATATCTACGCATTTCACCGCTACACATGGAATTCCACTCTCCTCTCCTGCACTCAAGTCTCCCAGTTTCCAAAGCATACTATGGTTGAGCCACAGCCTTTAACTTCAGACTTATCAAACCACCTGCGCTCGCTTTACGCCCAATAAATCCGGACAACGCTCGGGACCTACGTATTACCGCGGCTGCTGGCACGTAGTTGGCC
+
CCCCCGGGGGGGGGGGGGGGGGGGGGGGGGGGGGGGGGGGGGGGGGGGGGGGGGGGFGGGGGGFGGGGGGGGGGGGGGGGGGGGGGGGGGGGGGGGGGGGGGGGGGGGGGGGGGGGGGGGGGGGGGGGFFGGGGGGGGGGGGGFGGGGGGGFGGGGGGGGGGGGFFGGGGGGGGGGGGGGGFFGGGGGGGGGGGGGGGGGGFCFFFGFFGGGEGDGFFFGFGFEFFF4=DBFFGFFD=GGG<@@GGEFGFE@F>5?C7;?6>GFGE:>B??>D8<>A79;069(448,4*4/..(:A+(55
@M04650:207:000000000-C238N:1:1101:8018:10446 2:N:0:19
GGACTACTGGGGTTTCTAATCCTGTTTGCTCCCCACGCTTTCGAGCCTCAGTGTCAGTTACAGGCCAGAGAGCCGCTTTCGCCACCGGTGTTCCTCCATATATCTACGCATTTCACCGCTACACATGGAATTCCACTCTCCTCTCCTGCACTCAAGTCTACCAGTTTCCAATGCATACAATGGTTGAGCCACTGCCTTTTACACCAGACTTAATAAACCACCTGCGCTCGCTTTACGCCCAATAAATCCGGACAACGCTCGGGACCTACGTATTACCGCGGCTGCTGGCACGGAGTTAGCC
+
CCCCCGGGGGGGGGGGGGGGGGGGGGGGGGGGGGGGGGGGGGGGGGGGGGGGGGGGGGFGGGGDFEGGGGGGGGGGGGGGGGGGGGEGGGBFGGGGGFFGGFGGGGGGGCGGGGGGGGGDGGGGFGGGGGGGGGGGGGGGGGGFGGGGGGGFGGGGCFDGGGFG?EGGFGGGGGGCDGGFGGGGGGGG78CFCGFGGGDGGFGFFGGFFGFFFGGCABEGFGFEFFFBDGFFDFAE>@E<FD837:?C>A3;@E<;C>DD>;C6CEB2:6(24<42@D;>B>6><7:0:*8*((((.062.
@M04650:207:000000000-C238N:1:1101:18281:10495 2:N:0:19
GGACTACCAGGGTTTCTAATCCTGTTTGCTCCCCACGCTTTCAAGCCTCAGCGTCAGTTACAGACCAGAGAGCCGCCTTCGCCACTGGTGTTCCTCCATATATCTACGCATTTCACCGCTACACATGGAATTCCACTCTCCTCTTCTGCACTCAAGTTTCCCAGTTTCCAATGACCCTCCCCGGTTGAGCCGGGGGCTTTCACATCAGACTTAAGAAACCGCCTGCGCTCGCTTTACGCCCAATAAATCCGGACAACGCTTGCCACCTACGTATTACCGCGGCTGCTGGCACGTAGTTAGC
+
CCCCCGGGGGGGGGGGGGGGGGGGGGGGGGGGGGGGGGGGGGGGGGGGGGGGGGGGGFGGGGGGGGGGGGGGGGGGGGGGGGGGGGGGGGGGGGGGGGGGGGGGGGGGGGGGGGGGGGGGGGGGGGGGGGGGGGGGGGCFGGGFGGGGGGGFGGGGGGGGGGGGGDGGGGGGGGGGGFGGGGGGGGGGGGGGGGGGGGGGGFGFFGGFFGGG=GGGFFGGFG@?DFFDFGFFFGFFFFGGGF(2>CABGFFFFFD?G>FFFFGFGGB:?:?FFGFFGGB>09>>4(:?FGFGF<F((A946
@M04650:207:000000000-C238N:1:1101:24251:10545 2:N:0:19
GGACTACCGGGGTTTCTAATCCTGTTTGCTCCCCACGCTTTCGAGCCTCAGTGTCAGTTACAGGCCAGAGAGCCGCTTTCGCCACCGGTGTTCCTCCATATATCTACGCATTTCACCGCTACACATGGAATTCCACTCTCCTCTCCTGCACTCAAGTCTACCAGTTTCCAATGCATACAATGGTTGAGCCACTGCCTTTTACACCAGACTTAATAAACCACCTGCGCTCGCTTTACGCCCAATAAATCCGGACAACGCTCGGGACCTACGTATTACCGCGGCTGCTGGCACGTAGTTAGCC
+
CCCCCGGGGGGGGGGGGGGGGGGGGGGGGGGGGGGGGGGGGGGGGGGGGGGGGGGGGGGGGGGGGGGGGFGGGGGGGGGGGGGGGGGGGGGGGGGGGGGGGGGGGGFGGGGGGGGGGFEGGGGGGGGFFGGGGGGGGGGGGGGFGGGGFFGFGGFGGGGGGGGGEFGGGGFGGGGGGGGGGGCFD+>F?:FGFFGGGGGG9AGFACC5CFDFCFGGFFGGFG42<;>42?@DFGAC3;GGGDF@DG3?FE5<@EGFG>,(41925?,)41().<4A:*49(-(,4>:(-*5*3:::F7445
@M04650:207:000000000-C238N:1:1101:21582:10547 2:N:0:19
GGACTACCCGGGTTTCTAATCCTGTTTGCTCCCCACACTTTCGAGCCTCAGCGTCAGTTAATGTCCAGCAGGCCGCCTTCGCCACTGGTGTTCCTCCCGATATCTACGCATTCCACCGCTACACCGGGAATTCCGCCTACCTCTCCATCACTCAAGAACAGTAGTTTTGAACGCAGTCTATGGGTTGAGCCCATAGTTTTCACATTCAACTTACCATCCCGCCTGCGCTCCCTTTACACCCAGTAATTCCGGACAACGCTTGCCACCTACGTTTTACCGCGGCTGCTGGCACGTAGTTAGC
+
CCCCCGGGGGGGGGGGGGGGGGGGGGGGGGGGGGGGGGGGGGE@EFGGGFGGGGGGGGGGGGGGGGGGGGGGGGGGGGGGGGGGGGGFFGGGGGGGGGGGGGGGGGGGGGGGGGFGGGGGGGGGGDGGGCFGGGGGGGGGGGGFGGFGGGGFGG8EFGGGGEFFGGFGG7EFGGGGGGGGGG8CFGG?CGGGGG6EFFFGGFGFFGGFEGGGFGCFFEFGDGFFFFBB>D@D@FFC6?GGGF@ECF<CGFF9BBD?GFFF<?D?=FF3(5::?E?AG>:>049>(2?BFG?C03(34CAFA
@M04650:207:000000000-C238N:1:1101:8856:10562 2:N:0:19
GGACTACCGGGGTTTCTAATCCTGTTTGCTCCCCATACTTTCGAGCCTCAGCGTCAGTTGATGCCCAGTAGGCCGCCTTCGCCACTGGTGTTCCTCCCGATATCTACGCATTCCACCGCTACACCGGGAATTCCGCCTACCTCTACATCACTCAAGAACAACAGTTTTGAACGCACGCTATGGGTTGAGCCCATAGATTTCACGTCCAACTTGTCATTCCGCCTGCGCTCCCTTTACACCCAGTAATTCCGGACAACGCTTGCCACCTACGTTTTACCGCGGCTGCTGGCACGTAGTTAGC
+
CCCCC<FGGGGGGGGGGGGGGGGGGGGGGGGGGGGGGGGGGGGGGGGGGGGGGGGDGGGGFGGGGGGGGGEGGGGGGGGGFGGGGGFGGGGGGGGGGGEGFGGGGGGGGGGGGGFGGGGGGGGGGGGGGGGGGGGGGGGGGGFFGGGGGGFFGGFGFGGGGGGGGC7CEECEDDEGGGEGDFGFG:5<FGGFEC?6FGGGGFGFAFGFFGGFEFF7CCFGEG;??FBBBG>FFGFFF5CE58:?C7A>FFFF05D:F>FB?BGFGGFFFB(8?E?FGGFF>FFFF(54:E:F:BB04@>BA
@M04650:207:000000000-C238N:1:1101:22601:10566 2:N:0:19
GGACTACTGGGGTATCTAATCCTGTTCGCTCCCCACGCTTTCGAGCCTCAGCGTCAGTTACAGACCAGAGAGCCGCCTTCGCCACTGGTGTTCCTCCATATATCTACGCATTTCACCGCTACACATGGAATTCCACTCTCCTCTTCTGCACTCAAGTTTCCCAGTTTCCAATGACCCTCCCCGGTTGAGCCGGGGGCTTTCACATCAGACTTAAGAAACCGCCTGCGCTCGCTTTACGCCCAATAAATCCGGACAACGCTTGCCACCTACGTATTACCGCGGCTGCTGGCACGTAGTTAGC
+
CCCCCGGGGGGGGGGGGGGGGGGGGGGGGGGGGGGGGGGGGGGGGGGGGCGGGEGGGGGGGGGGGGGGGGGGGGGGGGGGGGGGGGGGGGGGGGGGGGGGGGGGGGGGGGDGGGGGGGGGGGGGGGGGGGGGGGFGGGGGGGGFGGGGGGGFGGGGAEFGFFGGFGAFGGFGGGGGGGGC>FGGGEGGGGGGDEGGGGFFGFGFFCFF9FGGCGGGFFGFBGFFFFBE@C39B=369<ECC?(8GF)6>?EF?EGFC126?FGFGGF00:425C>2E7,9B>;>9?FF3C?C??BBFG>FA
@M04650:207:000000000-C238N:1:1101:18032:10570 2:N:0:19
GGACTACCAGGGTATCTAATCCTGTTTGCTCCCCACGCTTTCGAGCCTCAGCGTCAGTTACAGGCCAGAGAGCCGCTTTCGCCACCGGTGTTCCTCCATATATCTACGCATTTCACCGCTACACATGGAATTCCACTCTCCTCTCCTGCACTCAAGTCTACCAGTTTCCAATGCATACAATGGTTGAGCCACTGCCTTTTACACCAGACTTAATAAACCACCTGCGCTCGCTTTACGCCCAATAAATCCGGACAACGCTTGGGACCTAAGTATTACCGCGGCTGCTGGCACGTAGGTAGCC
+
CCCCCGGFGGGGGGGGGGGGGGGGGGGGGGGGGGGGGGGGGGGGGGGGGGGGGGGGGGGGFGGGGGGGGGGGGGGG7FEGGGGGGGGGGGGGGGGGGGGGGGGGGGFGFGGGGGGGEGGGGGGG?FGGFGGGGGGG8B8FFGGFFGGGCEFFGFGGDEGGGCDFFGG9EFGGGGGGGGG?FCFAFGGFGGFGEGGGDGGGGFF5AFGFDDFGFGFGF@6/>C)):@A>DDF59FCED@CFG<@3CGCEGEEDFDF?C>@:(49:CEB))(.-4<::F*,(44(4::23068E8(1(6+.)5
@M04650:207:000000000-C238N:1:1101:28902:10584 2:N:0:19
GGACTACTCGGGTTTCTAATCCTGTTTGCTCCCCACGCTTTCGAGCCTCAGTGTCAGTTACAGGCCAGAGAGCCGCTTTCGCCACCGGTGTTCCTCCATATATCTACGCATTTCACCGCTACACATGGAATTCCACTCTCCTCTCCTGCACTCAAGTCTACCAGTTTCCAATGCATACAATGGTTGAGCCACTGCCTTTTACACCAGACTTAATAAACCACCTGCGCTCCCTTTACGCCCAATAAATCCGGACAACGCTCGGGACCTACGTATTACCTCGGCTGCTTGCACGTAGTTAGCC
+
ACCCCGGAFGGGGG>GGGGGGGGGGGGGCFGFGGGGGGGGGGGGFEGFFGCCFAFGGGGGFGFDFFGGG@EGGGGDCGGG>FGGEFFEGGGGG9,FGGGGGGGGGF<FGCEGGEFDGGEGGGGGCFGC<FFGGGGGEFFGGGGFGFGF8FFFGGGDCD>FCGGGGGGGFF9;+DEFC?,@8>8EAFGFGFFC?<F?FCFFC5,0;?5C=*<CEGGG>CFGF744)@59))8:@ECF48EC:>B@GGEC7.57>F4;<(/6;05(9E?)((82>?AB9*--(32042),,+5/31.-:+))5
@M04650:207:000000000-C238N:1:1101:15997:10597 2:N:0:19
GGACTACCCGGGTTTCTAATCCTGTTTGCTCCCCACGCTTTCGAGCCTCAGTGTCAGTTACAGGCCAGAGAGCCGCTTTCGCCACCGGTGTTCCTCCATATATCTACGCATTTCACCGCTACACATGGAATTCCACTCTCCTCTCCTGCACTCAAGTCTACCAGTTTCCAATGCATACAATGGTTGAGCCACTGCCTTTTACACCAGACTTAATAAACCACCTGCGCTCGCTTTACGCCCAATAAATCCGGACAACGCTCGGGACCTACGTAGTACCGCGCCTGCTGGCACGTATTTCGCC
+
CCCCCGGGGGGGGGGGGGGGGGGGGGGGGGGGGGGGGGGGGGGGGGGGGGGGGGGGGGGGGGGGGGGGGGGGGGGGGGGGGGGGGGGGG>EGGGGGGGGGGGGGGGGGGGGGGGGGGGGGGGGGGFGGGGGGGGGGGGGGGGGFGGG?FGGFGGGGGGGGGGGGFGGGGGGGGFDGGGGGGGDFGGGGFFGFGGGGGGGGGFGFFDGFFFEGFGFGFFFGFGFFFEA:>D=DF:+4?=EDG?FFFGEFGFD@FFG?D66:4;51DEF752:?(84><*271(81?>?><*4C:(.(5+44?
@M04650:207:000000000-C238N:1:1101:16617:10598 2:N:0:19
GGACTACAAGGGTTTCTAATCCTCTTCTCTACCCAGGCTTTCGAGCCTCAGTGTCAGTTACAGACCAGAGAGCAGCCTTCGCCACCGGTGTTCCTCCATATATCTACGCATTTCACCGCTACACATGGAATTCCACTCTCCTCTCCTCCATTCAAGTCTCCCAGTTTCCAATGCATACACTGGTTGAGCCACTGCCTTTTACACCTGACTTAATAACCCACCTGTGCTCGCTTTACGCCCAATACATCCGGAGAACGCTCGGGACCTACGTATTACCGCGGCTGCTGGCGCGTAGTTAGCC
+
A6--8,6,CC,,CCF,C,<CF,6-6,F,,,,6@,,,,,@CE9@C<CFFFFC,,CF,,,C,,,,,CF@,;C8,,,,9,,C:,,6,6ACEB@BC,CE9,,,@A,@FDFEFG7,,C9C<,840@@9FC,,4FCFFFGF,ED9=ED?9D8,1A1,5@,,@4@9,,6=,6CD9DC,,6,=,@D,,6C,85+>8A>,616=,A6FD+9=+;+=65=+B0+?+*::CDDCE***+**)0:*46?4>C*:358:7**/)5()*/820116C>7A(73(5)95)/01(--,(,4:::0*(2,--45+.4,
@M04650:207:000000000-C238N:1:1101:17719:10605 2:N:0:19
GGACTACTGGGGTTTCTAATCCTGTTTGCTCCCCACGCTTTCGAGCCTCAGCGTCAGTTACAGTCCAGAGAGTCGCCTTCGCCACTGGTGTTCTTCCTAATCTCTACGCATTTCACCGCTACACTAGGAATTCCACTCTCCCCTCCTGCACTCTAGATTTCCAGTTTGGAATGCAGCACCCAGGTTGAGCCCGGGTATTTCACATCCCACTTAAAAATCCGCCTACGCTCCCTTTACGCCCAGTAAATCCGGACAACGCTCGCCACCTACGTATTACCGCGGCTGCTGGCACGTAGTTAGC
+
CCCCCGGGGGGGGGGGGGGGGGGGGGGGGGGGGGGGGGGGGGDGGGGGGGGGGGGGGGGGGGGGGGGGGGGGGGGGGGGGGGGGGGGGGGGGGGFGGGGGGGGGGGGGGGGGGGGGGGGGGGGGGGGGFFFGGGGGGGGGGGGFGGGGGGGFGGGGCGGGGGGGGGGGGGFGGGGFGGGGGFGGGGCFGGGGG>EG>GGGGFGFFCGFFGGGFFFGFFGG9GFFFFFF>GFFFDFEF9EGGFFEFCCFGFE0?FGDG9@0<FGFGGB3?:0(4A>AGG:>99B1(4),.=<D::1:BC9-6
@M04650:207:000000000-C238N:1:1101:4737:10681 2:N:0:19
GGACTACCCGGGTTTCTAATCCTGTTTGCTCCCCACGCTTTCGAGCCTCAACGTCAGTCATCGTCCAGTAAGCCGCCTTCGCCACTGGTGTTCCTCCTAATATCTACGCATTTCACCGCTACACTAGGAATTCCGCTTACCTCTCCGACACTCTAGCTGCATAGTTTCAAATGCAGTCCTGGGGTTGAGCCCCATCCTTTCACATCTGACTTACACAGCCGTCTACGCTCCCTTTACACCCAGTACATCCGTCTAACTCTTGCCCCTTACGTATTACCGCGGCTGCTGGCACGTAATTCTC
+
---8C8FFGCC7CCFGGGDFFGGFEGGFFGGFGECF@CGGGGBCFEGFG8,C,CC6CFECCFDFGD,CEFGFFGEDGCFGGGEEGG?,EEFEEFCFGG?EF,>AAFGFG>FBFFEFDGGDGGGFGCFC8<FFGGFGGGEFGFGFGFC>GDGFGGG9>E,D,C,@FAEF>=AD7C9,@?CGF,@BGGD,6BC9CC,@C*DCFAFFFFF+*++B;D+?6>5?@GBFFF2A5C963C;4F7CC:((47+.?D48,(;*<F)7CCDC80:(,)5(34C:29*391(411(42(:(3(4((3@2)-
@M04650:207:000000000-C238N:1:1101:23905:10686 2:N:0:19
GGACTACTGGGGTTTCTAATCCTGTTTGCTCCCCACGCTTTCGAGCCTCAGCGTCAGTTACAGTCCAGAGAGTCGCCTTCGCCACTGGTGTTCTTCCTAATCTCTACGCATTTCACCGCTACACTAGGAATTCCACTCTCCCCTCCTGCACTCTAGATTTCCAGTTTGGAATGCAGCACCCAGGTTGAGCCCGGGTATTTCACATCCCACTTAAAAATCCGCCTACGCTCCCTTTACGCCCAGTAAATCCGGACAACGCTCGCCACCTACGTATTACCGCGGCTGCTGGCACGTAGTTAGC
+
CCCCCGGGGGGGGGGGGGGGGGGGGGGGGGGGGGGGGGGGGGGGGGGGGFGGGGGGGGGGGGGGGGGGGGGGGGGGGGGGGGGGGGGGGGGGGGGGGGGGGGGGGGGGGGGGGGGGGGGGGEGGGGGGFFEFGGGGGGGGGGGFGGGGGGGFGGGGGGFGGGGGGGGGGGGGGGGGGGGGGCGGGGGGGGGGGGGEGGGGGCGFFGGFFGGGFGGGFDGG2FAA?A>E=<>DBGAEF2CCGDFFGF<CCFF035D;;196:9D0/?<:04:7?CBFFG6419>136)2(:8FF6<<(<:9A
@M04650:207:000000000-C238N:1:1101:27334:10718 2:N:0:19
GGACTACTAGGGTATCTAATCCTGTTTGCTCCCCACGCTTTCGCACCTGAGCGTCAGTCTTTGTCCAGGGGGCCGCCTTCGCCACCGGTATTCCTCCACATCTCTACGCATTTCACCGCTACACATGGAATTCTACCCCCCTCTACAAGACTCTAGCTGACCAGTATCAGATGCAATTCCCGGGTTAAGCCCGGGGATTTCACATCTGACTCAATCAACCGCCTGCGTGCGCTTTACGCCCAGTAATTCCGATTAACGCTTGCACCCTCCGTATTACCGCGGCTGCTGGCACGGAGTTAGC
+
CCCCCGGGGGGGGGGGGGGGGGGGGGGGGGGGGGGGGGGGGGGGGGGGGGGGGGGGGGGGGGGGGGGGGGGGGGGGGGGGGGGGGGGGGGGGGGGGGGGGGGGGGGGGGGGGGGGGGGGGGGGGGGGGGGGGGGGDFGGFEGGFGGGGGGGFGGGGGGGGGGFGGGGGGGGGGGGGGGGFGGGGGGGGGGGGGGECCDCCGFGFFFGFFGGGEGGGFEGFFG;?@FFA6DFF>G3>BBGGG?BFGGFDGFFFFFGFGFFB:?C3FE:?FF9?FGFFGG?B6;9>BFFFFG?C:4(,4CAB4
@M04650:207:000000000-C238N:1:1101:14912:10733 2:N:0:19
GGACTACCGGGGTATCTAATCCTGTTTGCTCCCCATACTTTCGAGCCTCAGCGTCAGTAAATGTCCAGTAGGCCGCCTTCGCCACTGGTGTTCCTCCCGATATCTACGCATTCCACCGCTACACCGGGAATTCCGCCTACCTCTCCATCACTCAAGAACAGTAGTTTTGAACGCAGTCTATGGGTTGAGCCCATAGTTTTCACATTCAACTTACCATCCCGCCTGCGCTCCCTTTACACCCAGTAATTCCGGACAACGCTTGCCACCTACGTTTTACCGCGGCTGCTGGCACGTAGTTAGC
+
CCCCCGGGGGGGGGGGGGGGGGGGGGGGGGGGGGGGGGGGGGGGGGGGGGGGGGGGGGGGGGGGGGGGGGGGGGGGGGGGGGGGGGGGGGGGGGGGGGGGGGGGGGGGGGGGGFGGGGGGGGGGGGGGGGGGGGGGGGEGGGGFFGGGGGGFGGGG:DGGGG,BFGGGGGGFGGGGGGGFFDGGGDDGGGGGGGGG9CGGGFFFFGGFFGGGFGGGFFFCFGFFFFFEFGFFFGFFFFFGGF?FGGFFGFF>FFGFGFB?::FFGGFFFF07:F?FG>0>BFFF2?DB:GBC0:??BDBDA
@M04650:207:000000000-C238N:1:1101:18488:10775 2:N:0:19
GGACTACAAGGGTATCTAATCCTGTTTGCTCCCCACGCTTTCGAGCCTCAGCGTCAGTTACAGTCCAGAGAGTCGCCTTCGCCACTGGTGTTCTTCCTAATCTCTACGCATTTCACCGCTACACTAGGAATTCCACTCTCCCCTCCTGCACTCTAGATTTCCAGTTTGGAATGCAGCACCCAGGTTGAGCCCGGGTATTTCACATCCCACTTAAAAATCCGCCTACGCTCCCTTTACGCCCAGTAAATCCGGACAACGCTCGCCACCTACGTATTACCGCGGCTGCTGGCACGTAGTTAGC
+
CCCCCGGGGGGGGGGGGGGGGGGGGGGGGGGGGGGGGGGGGGGGGGGGGGGGGGGGGGGGGGGGGGGGGGGGGGGGGGGGGGGGGGGGGGGGGGGGGGGGGGGGGGGGGGGGGGGGGGGGGGGGGGGGFFGGGGGGGGGGGFGFGEGGGGGFGGGFGFGGGGGGGGGGDEFGGGGGGGGGGGGFGGFGGGGGGGDGDGGGGFGFFGGFFGGGFGGGFFGGAGFFFFFFFGFFDGF=FFGGG?DFGCECFFF;@>GFGFFDFFGFGGFBFFB1<FBAGG<FF9>6((,54E0C6<:?FFA<B
@M04650:207:000000000-C238N:1:1101:7588:10781 2:N:0:19
GGACTACTGGGGTATCTAATCCTGTTTGCTCCCCATACTTTCGAGCCTCAGCGTCAGTAAATGTCCAGTAGGCCGCCTTCGCCACTGGTGTTCCTCCCGATATCTACGCATTCCACCGCTACACCGGGAATTCCGCCTACCTCTCCATCACTCAAGAACAGTAGTTTTGAACGCAGTCTATGGGTTGAGCCCATAGTTTTCACATTCAACTTACCATCCCGCCTGCGCTCCCTTTACACCCCGTAATTCCGGACAACGCTTGCAACCTACGTATTACCGCGGCTGCTGGCACGTAGTTAGC
+
CCCCCGGGFFEGGCGGGGGGFFEGGGFEFFGGGGFGGGG<E<FFGG+F,CCFGEGGGEGD<F@FEFFFFGFFGGGGGEGGGGFCGGGGFGFGFGGGGFGG7>EF9E,A@FFCFFFGGEGGGGFG?FE=>FEGGDD7CEGGGFGF,=DDGGGBFFEGGGFGC@DF<3,>,3@@6+:9:CACGDGFD:C?FEGGFFC7?+@>C>?FFCCFFCCC68FGF2:CDGFFDF@DFD@@1<A>FF?CC(72<57<FF4>(753D3((-4F)2<:?>2?,8944AF269;>39?00:E0C1(3:4<)..
@M04650:207:000000000-C238N:1:1101:23862:10790 2:N:0:19
GGACTACCGGGGTTTCTAATCCTGTTTGCTCCCCATACTTTCGAGCCTCAGCGTCAGTTGATGCCCAGTAGGCCGCCTTCGCCACTGGTGTTCCTCCCGATATCTACGCATTCCACCGCTACACCGGGAATTCCGCCTACCTCTACATCACTCAAGAACGCCAGTTTCGAACGCAGTCTCTGGGTTGAGCCCATAGTTTTCACATTCAACTTGGCATTCCGCCTGCGCTCCCTTTACACCCAGTAATTCCGGACAACGCTTGCCACCTACGTATTACCGCGGCTGCTGGCACGTAGTTAGC
+
CCCCCGGFCGGGGGGGGGGGGGGGGGGGGGGGGGG,CFFGGGGFGGGGGGGGGGGGGGG9,CFCGGGGFCGGGGGGGGGGGGGGGGGGGGGGGGGGGGGGGCEGGGGGGGGGFFGGGGGGGGGGGGGGGGGGGFDGGGEGGGGFGGGDFFGFGFGG,6DEGGGGG9E,6D6,<FGEE*,,27,>DFEFFG8E5=:C1:FFGFGFC84+9DFGC4C*6)<C@D0??FFB(9.3@GFFFFGGGFFFDF94CBF60;D:GB>FFFDFGGF7:7,,)<29EF0;>031,424(:?G(.14:C<9:
@M04650:207:000000000-C238N:1:1101:17983:10806 2:N:0:19
GGACTACTAGGGTATCTAATCCTGTTTGCTCCCCACGCTTTCGAGCCTCAGCGTCAGTTACAGTCCAGAGAGTCGCCTTCGCCACTGGTGTTCTTCCTAATCTCTACGCATTTCACCGCTACACTAGGAATTCCACTCTCCCCTCCTGCACTCTAGATTTCCAGTTTGGAATGCAGCACCCAGGTTGAGCCCGGGTATTTCACATCCCACTTAAAAATCCGCCTACGCTCCCTTTACGCCCAGTAAATCCGGACAACGCTCGCCACCTACGTATTACCGCGGCTGCTGGCACGTAGTTAGC
+
CCCCCGGFFGGGGFEGGGGGGGGGGGGGGGGGGGGGGGGGGGGGGGGGGGGFGGGGGGGGGGGGGGGGGGGGGDEGEGGGGGGGGGGGGGGGGGGEGGGGGGGGGGGGGGGGGGGGGDGGGGGGGGGGGGGGGGGGGGGGGGGFGGGGGDFDGGGGGGGGGGGGGGGGGCFFFGGAFGGG6+DFGGGCFFFGGGGGGCFGGFFACCFFFGGGFGGGFDGFBFFFDA-:9C@B@=ACF9:=F@DEGG3?CFDFFBD;F0;;7;G0C528???12::BGGFFFB>FB04>>G?GFFBF?G:):
@M04650:207:000000000-C238N:1:1101:22390:10858 2:N:0:19
GGACTACCCGGGTATCTAATCCTGTTTGCTCCCCACGCTTTCGCACCTGAGCGTCAGTCTTTGTCCAGGGGGCCGCCTTCGCCACCGGTATTCCTCCAGATCTCTACGCATTTCACCGCTACACCTGGAATTCTACCCCCCTCTACAAGACTCCAGCCTGCCAGTTTCGAATGCAGTTCCCAGGTTGAGCCCGGGGATTTCACATCCGACTTGACAGACCGCCTGCGTGCGCTTTACGCCCAGTAATTCCGATTAACGCTTGCACCCTCCGTATTACCGCGGCTGCTGGCACGGAGTTAGC
+
CCCCCGGGGGGGGGGGGGGGGGGGGGGGGGGGGGGGGGGGGGGGGGGGFFGGGGGGGGGGGFGGGGGGGGGGEGGGGGGGGGGGGGGGGGGGGGGGGGGGGGGGGGGGGGGGFGGGGGGGGFFFFGGGGGGGGGGGGDGGGGGFGGGGGGGFGGGGGGGGGGGGGGGGGGFFFFGGGGGGFGGGFGGGGGGGGGGGGDGGGFFFFGGFFGGGEGGGF@GGFD>::FB><GFF;G5>FFAC*,42DGBAGFF<0>DFF((48:FFFFFFB?B:?CB)+2(,46;9(,4:353<8;198*.5.
@M04650:207:000000000-C238N:1:1101:27000:10878 2:N:0:19
GGACTACTGGGGTTTCTAATCCTGTTTGCTCCCCATACTTTCGAGCCTCAGCGTCAGTAAATGTCCAGTAGGCCGCCTTCGCCACTGGTGTTCCTCCCGATATCTACGCATTCCACCGCTACACCGGGAATTCCGCCTGCCTCTCCATCACTCAAGAGCGCCAGTTTTGAGTGCAATCTATGGGTTGAGCCCATAGTTTTCACACCCAACTTGGCACCCCGCCTGCGCTCCCTTTACACCCAGTAATTCCGGACAACGCTTGCCACCTACGTTTTACCGCGGCTGCTGGCACGTAGTTAGC
+
CCCCCGGGGGGGFGGGGGGGGGGGGGGGGGGGGGGGGGGFGGGGGGGGGFGGGGGGGGGDFGGGGGGGGGGGGGGGDGGGGGGGGGGGGGGGGGGGFFGGGGGGGGFGGGGGGCFGGGGGGGGFGGGGGGGGGGGGGGGFGGGFGGGFGE=BFGG8FGFDEGGGGGGG6@CGGGGFFFGGGFGGGGGGDDCCFGGGFFF?FCBBFGGFBDGGFG4?FB8CFG>?FF@E9C@FFGFEFFCFE=(4F7<AG?69?FC<F>966395*<:8???42C:<C:239>017?F?074<147?39<<6
@M04650:207:000000000-C238N:1:1101:22706:10903 2:N:0:19
GGACTACTAGGGTTTCTAATCCTGTTTGCTCCCCACGCTTTCGAGCCTCAGCGTCAATTACAGACCAGAGAGTCGCCTTCGCCACTGGTGTTCCTCCATATATCTACGCATTTCACCGCTACACATGGAATTCCACTCTCCTCTTCTGCATTCAAGTTCCCCAGTTTCCAATGACCTTCCTCGGTTGAGCCGAGGGCTTTCACATCAGACTTAAGAAACCGCCTGCGCTCGCTTTACGCCCAATAAATCCGGACAACGCTTGCCACCTACGTATTACCGCGGCTGCTGGCACGTAGTTAGC
+
CCCCCGGGGGGGGGGGGGGGGGGGGGGGGGGGGGGGGGGGGGGGGGGGGGGGGGGGGGGGGGGGGGGGGGGGGGGGGGGGGGGGGGGGFGGGGGGGGGGGGGGGGGGGGGGGGGGGGGGGGGGGGGGGFEFGGGGGGGFGGGGFGGGGGGGFGGGGGGGFGGGGGGGGGGGGGGGGGGGGGFGGGGGGGGGGDGGGGGGGGFGFFGGFF>FGE>8FFFFGFGFFFFFFFGFF<GFFFFGGE?0:GGE<FFFF;DGFF6>??0<?FCBF??F??G24EG(472624:BF?E:C??FFFGDA6
@M04650:207:000000000-C238N:1:1101:18518:10918 2:N:0:19
GGACTACAAGGGTTTCTAATCCTGTTTGCTCCCCACACTTTCGAGCCTCAGCGTCAGTTAATGTCCAGCAGGCCGCCTTCGCCACTGGTGTTCCTCCCGATATCTACGCATTCCACCGCTACACCGGGAATTCCGCCTGCCTCTCCATCACTCAAGAACGCCAGTTTTGAACGCACGCTATGGGTTGAGCCCATAGATTTCACGTCCAACTTGGCATCCCGCCTGCGCTCCCTTTACACCCAGTAATTCCGGACAACGCTTGCCACCTACGTTTTACCGCGGCTGCTGGCACGTAGTTAGC
+
CCCCCGGGGGGGGGGGGGGGGGGGGGGGGGGGGGGGGGGGGGGGGGGGGGGGGGGGGGGGGGGGGGGGGGFGGGGGGGGGGGGGGGGGGGGGGGGGGGGGGDGGGGGGGGGGFGGGGGGGGGGGGGGGGDGGGGGGGGGGGGGFGFGGGGGFGGGGGGGGGGGGGGGGGGGGGGGGGGG8>CGGGGGFGGGGGGD6FGFCCFGFAFD5>FGGFGGGAEGFDGFD?FBF(>6;@FFEFBGFGBFF7CAAGFFF6BCBG9;<??5?*C<1::::1F:)<D:3(4961:B:3=2C::00(<)).
@M04650:207:000000000-C238N:1:1101:26527:10949 2:N:0:19
GGACTACAGGGGTTTCTAATCCTGTTTGCTCCCCATACTTTCGAGCCTCAGCGTCAGTTGATGCCCAGCAGGCCGCCTTCGCCACTGGTGTTCCTCCCGATATCTACGCATTCCACCGCTACACCGGGAATTCCGCCTGCCTCTCCATCACTCAAGAACAGTAGTTTTGAACGCAAGCTATGGGTTGAGCCCATAGATTTCACGTCCAACTTACCATCCCGCCTGCGCTCCCTTTACACCCAGTAATTCCGGACAACGCTTGCCACCTACGTTTTACCGCGGCTGCTGGCACGTAGTTAGC
+
CCCCCGGGGGGGGGGGGGGGGGGGGGGGGGGGGGGGGGGGGGGGGGGGGGGGGGGGGGGGGGGGGGGGGGGGGEGGGGGGGGGGGGGGGGGGGGGGGGGEGGGGGGFFGGGGGGGGGGGGGGGGGGGGEEGDGGGGGGGGGGGFGGGFDGGFGGGGGGGGGFGAFGGGGGGGGGGGGGGGGGGGGEEFFCFGGDGGGGGGGFGFFGGFFGCGFGGGF=FFFGFFFFFE@GFF@FFFFFGGGFFEGFFFG?FB07C:C62:01C20<8:BF?B?FB>FFB;B003967??E?G??1(8@<)5
@M04650:207:000000000-C238N:1:1101:17320:10965 2:N:0:19
GGACTACTGGGGTTTCTAATCCTGTTTGCTCCCCACGCTTTCGAGCCTCAGCGTCAGTTACAGACCAGAGAGCCGCCTTCGCCACTGGTGTTCCTCCATATATCTACGCATTTCACCGCTACACATGGAATTCCACTCTCCTCTTCTGCACTCAAGTTTCCCAGTTTCCAATGACCCTCCCCGGTTGAGCCGGGGGCTTTCACATCAGACTTAAGAAACCGCCTGCGCTCGCTTTACGCCCAATAAATCCGGACAACGCTTGCCACCTACGTATTACCGCGGCTGCTGGCACGTAGTTAGC
+
CCCCCGGGGGGGGDGGGGGGGGGGGGGGGGGGGGGGGGGGGGGCFGGGGGGGGGGGGGCDEGGGGGGGGCFFGGGGGGGGGGGGG8FGGGGGGGGGG<?FFFGGGGGGGGGGGGGGGGGGGGGG@EGGGGGGGGGGDCEFGGGFDGBEGGGFGDFG;,@EGGGGFGGGGGGGG9D,=DFGGGGGGGGGGGGG5CD5<CFGGFGFFFFFEGGF<DG763FGBG@F;F@D9D;;BGFFF?GGGF0:GGFFGFFFF)9:G9BF3:F(0A<:?FF<BGFFGF:0;>BB;:BF0C<GFB1?BGA><
@M04650:207:000000000-C238N:1:1101:13743:10975 2:N:0:19
GGACTACTCGGGTTTCTAATCCTGTTTGCTCCCCACGCTTTCGAGCCTCAGCGTCAGTTACAGACCAGAGAGCCGCCTTCGCCACTGGTGTTCCTCCATATATCTACGCATTTCACCGCTACACATGGAATTCCACTCTCCTCTTCTGCACTCAAGTTTCCCAGTTTCCAATGACCCTCCCCGGTTGAGCCGGGGGCTTTCACATCAGACTTAAGAAACCGCCTGCGCTCGCTTTACGCCCAATAAATCCGGACAACGCTTGCCCCCTACGTATTACCGCGGCTGCTGGCACGTAGTTAGC
+
CCCCCGGGGGGGGDGGCGGGGGGGGGGGGGGGGGFEGGGGGGGFGGGGGGGGGGGGGDGGGFGEFGGGGGGGGGGGFGGGGGGGGGGGCGFGGGGGGGGGGGGGGGCGDGGGGGGGGGGGGGGGF?FBEFFFGGGGGG9FGGGFGGGGGGGFGGGGF,8@DGFFD>FGGFGDF>,6=6==EGDECCEGGFG>C7@C<5,CGFGFCGGFEFFGF7;FF@GG>GF<?F,:./.42A:<FFGGG:3<GF:<GFFB:BGFG1(3,3C7*;198?:43<:AGGFB>>FB9?4:(::?(3((-C<44
@M04650:207:000000000-C238N:1:1101:25278:11005 2:N:0:19
GGACTACCGGGGTTTCTAATCCTGTTTGCTCCCCACGCTTTCGAGCCTCAGCGTCAGTTACAGTCCAGAGAGTCGCCTTCGCCACTGGTGTTCTTCCTAATCTCTACGCATTTCACCGCTACACTAGGAATTCCACTCTCCCCTCCTGCACTCTAGATTTCCAGTTTGGAATGCAGCACCCAGGTTGAGCCCGGGTATTTCACATCCCACTTAAAAATCCGCCTACGCTCCCTTTACGCCCAGTAAATCCGGACAACGCTCGCCACCTACGTATTACCGCGGCTGCTGGCACGTAGTTAGC
+
CCCCCGGGGGGGGGGGGGGGGGGGGGGGGGGGGGGGGGGGGGGGGGGGGGGGGGGGGGGGGGGGGGGGGGGGGGGGGGGGGGGGGGGGGGGGGGFGGGGFGGGGGGGGGGGGGGGGGGGGGGGGGGGGFFFFGGGGFGFFGGGFGGGGGGGFGGGGGGCFGGGGGGGGGFGGGGGGGGGGGGGGGGGGGGGGGGGGGGGGGAFFFGGFFGGGFGGGADGGFGFFFFFFFGFFFGFFFFGGG@?FG7??FFFFDAG?G;61:456DGF<FFBBFGFFGG?B>B>B>B?2?E:FB?B:BCAA>
@M04650:207:000000000-C238N:1:1101:10130:11019 2:N:0:19
GGACTACCAGGTTTCTAATCCTGTTTGCTCCCCACGCTTTCGAGCCTCAGTGTCAGTTACAGGCCAGAGAGCCGCTTTCGCCACCGGGTGTCCTCCATATATCTACGCATTTCACCGCTACACATGGAAGTCCACTCACCTCCCCTGCACCCAAGTCTACCAGTTTCCAATGCATACAATGGGTGAGCCACTGCCTTTTACACCAGACTTAATAAACCACCTGCGCTCGCGTTACGCCCAATAAAACCGGACAACACTCGGGACCCACGTATTACCCCGGCGCCTGGCACGCAGTTAGCCC
+
CCCCCGG<AGEGGGGGGGGFGEEGGGFGDE8FFEEEFCFGFEGA@E@AFE,;;@,B,E9F9C<FGG@C@<B4FE:@FF<47@,CFGE:6+@EFE=F@EC9F,=9>E=+,4CFF9EE7+4=4,45=FF8=,E;=99<@=DF9D,*@,4,4=,*3@DD,:D,EAF,CF,@D,,@?FA:CDD,ED,@:<D?,,@79@:,2?FD8FDF>CFF5CD8;+=:A45C>9)>5/(2(/(-(*),59GEB(63C+7(73219:<(1)((-6)-7*.47-.-(+.)2*(-1-((,(-((+(*(,(.)3).(
@M04650:207:000000000-C238N:1:1101:12683:11092 2:N:0:19
GGACTACTGGGGTTTCTAATCCTGTTTGCTCCCCACGCTTTCGAGCCTCAGTGTCAGTTACAGGCCAGAGAGCCGCTTTCGCCACCGGTGTTCCTCCATATATCTACGCATTTCACCGCTACACATGGAATTCCACTCTCCTCGTCTGCACTCAAGTCTACCAGTTTCCAATGCATACAATGGTTGAGCCACTGCCTTTTACACCAGACTTAATAAACCACCTGCCATCCCTTTACGTCAATTAAATTCGTTTAACGCTTAGGACCTACGTATTACCCCGACTGCTGCCACGTAGTTATCC
+
8A-6A<;E@@FCGGC@FC,,6;;@FGDGAF,@<FGGD+,69;@,,8C,4;C;FF@9E@FG@F<F868@FF8@,4487,494,BF,==BG:6899,:9EFA@BE;,,9D4,C+FE?<?+@=C799:FFFEF?EEE;C@D,,4+4*+@,+9EGF8FGG;,EFDGC?GCE,,@,,=,ED8DGDAF=F<+3<<>DCCE:CFGCFG5;8AF76CG++*?;9B5<;@*:4)*.:5*:75,+*/(4*6*1/=C**=5)((217*(((()*1*3,.(,6/4+7)3*(,(,(4(.)).+.24?0-494<)
@M04650:207:000000000-C238N:1:1101:23987:11118 2:N:0:19
GGACTATGGGGTATCTAATCCTGTTTGCTCCCCACGCTTTCGAGCCTCAGTGTCAGTTACAGACCAGAGAGCCGCTTTCGCCACCGGTGTTCCTCCATATATCTACGCATTTCACCGCTACACATGGAATTCCACTCTCCCCTTCTGCACTCAAGTTCGACAGTTTCCAAAGCATACTATGGTTGAGCCACAGCCTTTAACTTCAGACTTATCAAACCACCTGCGCTCGCTTTACGCCCAATAAATCCGGACAACGCTCGGGACCTACGTATTACCGCGGCTGCTGGCACGTAGTTAGCCG
+
CCCCCGGFGGGGGGGGGGGGGGGGGGGGGGGGGGGGGGGGGGGGGGGGGGGGGGGGGGGGGGGGGFGGGGGGGGGGGGGGGFGGGGGGGGGGGADGGGGGGGGGGGGGGDGGGGGGGGDDGGGGGGGGGEGFGGGGGFFGGGGFGGGGGGGFGGFFFGGGGGGDGFGCEDGGGGGGGGGGGGGGGGGGGGGGGGGGGGGFFFFFFGFF5EFCCGGGFFGGFGFB>BBF@D@BF:FFF@CF<@EFGGFEGFB;>FC9C2?B9><6DG<4?12A(+-4;>29026?FF00(+4*43(:<F>?1
@M04650:207:000000000-C238N:1:1101:9560:11124 2:N:0:19
GGACTACTAGGGTATCTAATCCTGTTTGCTCCCCATACTTTCGAGCCTCAGCGTCAGTAAATGTCCAGTAGGCCGCCTTCGCCACTGGTGTTCCTCCCGATATCTACGCATTCCACCGCTACACCGGGAATTCCGCCTACCTCTCCATCACTCAAGAACAGTAGTTTTGAACGCAGTCTATGGGCTGAGCCCATAGTTTTCACATTCAACTTACCATCCCGCCTGCGCTCCCTTTACACCCAGTAATTCCGGACAACGCTTGCCACCTACGTTTTACCGCGGCTTCTGGCACGTAGTTAGC
+
CCCCCGGGFFFGGGGGGGGGGGGGGGGGGGGGGGGGGGGGGGGGGGGGGFGGGGGGEGGGGGGFGFGGGGGGGGGGGGGGGGGGGGGGGGGGGGGGGGGGGEGGGCGGDCFGGGAFFGGG+FFGGGDGGGGGGG8FGGGGGGGFGG9DG8=DGGCCB?FCGAFGGGGGGEFGGGGGGGGGGFGG7<C8,DFFGGCFF;FDGFDFFGF6AGFGFGDFFEFC9<>DFFBFFG@DFGFFFCFGF;=47:?EFFF>;E:<G6>:1(947@<?:?(8?FF<FF:1((49(4A4<E7E<B04?G44.
@M04650:207:000000000-C238N:1:1101:23058:11138 2:N:0:19
GGACTACCGGGGTTTCTAATCCTGTTTGCTACCCATGCTTTCGAGCCTCAGCGTCAGTTAATGTCCAGCAGGCCGCCTTCGCCACTGGTGTTCCTCCCGATATCTACGCATTCCACCGCTACACCGGGAATTCCGCCTGCCTCTCCATCACTCAAGAGCGCCAGTTTTGAGTGCAATTTATGGGTTGAGCCCATAGATTTCACACCCAACTTGGCACCCCGCCTGCGCTCCCTTTACACCCAGTAATTCCGGACAACGCTTGCCACCTACGTTTTACCGCGGCTGCTGGCACGTAGTTAGC
+
CCCCCGGGGGGGEGGGGGGGGGGGGGGGGGGGGGGGGGGGGGGGGGGGGGGGGGGGGGGGGGGGGFGGGGGGEGGGGGGGGGGGGGGGGGGGGGGGGGGGGGGGGGGGGGGGGGGGGGGGGGGGGDGGGGGGGGGGGGGGGGGFGGGGGFGFGGF=9DGGGGGGGFFGGGGFGGGGGFGFFGGGGDEGGGGGGGGGGGGGF=CAADDFFGGGFGGGA;GGFGFFFF9EFGFFFG@<FAGFGFF?F*):GFFF0@G<F>BFBFG?CE?<?FFF:EBBFF:9B>>0(3?B?G?FB8?63CA<:
@M04650:207:000000000-C238N:1:1101:11606:11140 2:N:0:19
GGACTACCGGGGTTTCTAATCCTGTTTGCTCCCCACACTTTCGAGCCTCAGCGTCAGTTAATGTCCAGCAGGCCGCCTTCGCCACTGGTGTTCCTCCCGATATCTACGCATTCCACCGCTACACCGGGAATTCCGCCTGCCTCTCCATCACTCAAGAGCGCCAGTTTTGAGTGCAATCTCTGGGTTGAGCCCATAGTTTTCACACCCAACTTGACACACCGCCTGCGCTCCCTTTACACCCAGTAATTCCGGACAACGCTTGCCACCTACGTATTACCGCGGCTGCTGGCACGTAGTTAGC
+
CCCCCGGGGGGGGGGGGGGGGGGGGGGGGGGGGGGG@FGGGGGGGGGGGGGGGGGGGGGG9,E,EFCF@C6F:FFGGGGGGGGGGGGGGGGGGGGGGG7FGGGGGGGGGGGG<FGGGGGGGGGGFGGFGGGGGG?F>@+@EGGF8D;,>?FFGGGGACC+@FEGFGGD33*@:,5,54,,52DCFCCFFGG54;,<+=FCFFGF;D<66GGG<*0+)(=D6DBFDFFF>G0<BGFFF2E6EB:BGG66>?F>BDDFG6;08?::7E?0:B04)<2.<F09666033?FFGFG:B(,4F465
@M04650:207:000000000-C238N:1:1101:17200:11161 2:N:0:19
GGACTACAAGGGTTTCTAATCCTGTTTGCTCCCCACGCTTTCGCACCTGAGCGTCAGTCTTTGTCCAGGGGGCCGCCTTCGCCACCGGTATTCCTCCAGATCTCTACGCATTTCACCGCTACACCTGGAATTCTACCCCCCTCTACAAGACTCCAGCCTGCCAGTTTCGAATGCAGTTCCCAGGTTGAGCCCGGGGATTTCACATCCGACTTGACAGACCGCCTGCGTGCGCTTTACGCCCAGTCATTCCGATTAACGCTTGCACCCTCCGTATTACCGCGGCTGCTGGCACGGAGTTAGC
+
CCCCCGGGGGGGGGGGGGGGGGGGGGGGGGFGGGGGGGGGGGGGGGGGGCFGGGDCGFFGGFGGGGGGFDEEGGGGGGGGGGGCEFGGGEGGGGGGGGGFCFGGCFGGGGGGGGGGGGGGGGGGGGGGGGGGDFF,EFGGGDGFDFFFDEGFGGGGGGGCGGGG<EC>*@F@FA,:5?CFG:ECFF8DFCE=9:C=DDFFGFGFFGG32DDG<*;+=8CGFGFFFFF50*((755AF:CCG0:3*0)6C@)(-.94*49?F:3.9E<0?<6??*82CC(3993(90),37:G?00-4::)6
@M04650:207:000000000-C238N:1:1101:8026:11196 2:N:0:19
GGACTACCAGGGTATCTAATCCTGTTTGCTCCCCACGCTTTCGAGCCTCAGCGTCAGTTACAGTCCAGAGAGTCGCCTTCGCCACTGGTGTTCTTCCTAATCTCTACGCATTTCACCGCTACACTAGGAATTCCACTCTCCCCTCCTGCACTCTAGATTTCCAGTTTGGAATGCAGCACCCAGGTTGAGCCCGGGTATTTCACATCCCACTTAAAAATCCGCCTACGCTCACTTTACGCCCAGTAAATCCGGACAACGCGCGCCACCTACGCATTACCGCGGCTGCTGGCACGTAGGTAGC
+
CCCCCFFGDFCFGGGGGGGGGGGGGGGGGFGGGGGFCGGFFGG?FGGGFFGGGGE7CFFFGFGGFGFFEGFCEEDEGGGDFEGCGGGFGG8FG9ECFFGEGGCFGGGGG7,CAEEFGG60>EGGEGF8FGGFGG9,9DCC8?EFGEGEEFEDFF;EEGC>E9CFFG=E6@@FFFAFGGFC>FG7FF?E?DBECEC@DGFGC99?AFCFFG5CEGF7A=CDAGF)59@:5D(;@9??C=@@7;;(;@37D632<FG0941(-,7>);3(,28(,*3<G74((44(-()5(5(<4?2((3)4)
@M04650:207:000000000-C238N:1:1101:5795:11203 2:N:0:19
GGACTACCGGGGTTTCTAATCCTGTTTGCTCCCCACGCTTTCGAGCCTCAGTGTCAGTTACAGGCCAGAGAGCCGCTTTCGCCACCGGTGTTCCTCCATATATCTACGCATTTCACCGCTACACATGGAATTCCACTCTCCTCTCCTGCACTCTAGATTCCCAGTTTGGAATGCAGCACCCAGGTTGAGCCCGGGTATTTCACATCCCACTTAAAAATCCGCCTACGATCCCTTTACGCCCAGTAAATCCGGACAACGCTCGCCACCTACGTATTACCGCGGCTGCTGGCACGTAGTTAGC
+
CCCCCGGGGGGGGGGGGGGGGGGGGGGGGGGGGGGGGGGGGGGFEGGGGGGGGGGGGGFGGGGFCGGGGGGGGGGG@FDGGGGGGGGGGGGGGGGGGGGGGGGGGGGGGGGCEGGEFGGDGGGGGDGBFGGGGGGGGGFFGFGFCFE8FFGFG,E,,@A=FGFFFAGGGGFGGFGGGCFGC:DGFG8@CCEF?7CE5CFCCFGFFC>AEG>>=FDCFBGG2*2@D4>)(9(8@+=>A1CGGF1=FGC?CA=@FFGFGF(1((/13EB02?B:?F?<FFFF0(969?)44C(38:?8:C6>:
@M04650:207:000000000-C238N:1:1101:27454:11208 2:N:0:19
GGACTACTCGGGTTTCTAATCCTGTTTGCTCCCCACGCTTTCGAGCCTCAGTGTCAGTTACAGGCCAGAGAGCCGCTTTCGCCTCCGGTGTTCCTCCATATATCTACGCATTTCACCGCTACACATGGAATTCCACTCTCCTCTCCTGCACTCAAGTCTCCCAGTTTCCAATGCACACAATGGTTGAGCCACTGCCTTTTACATCAGACTTAAGAAACCACCTGCGCTCGCTTTACGCCCAATAAATCCGGACAACGCTTGGGACCTACGTATTACCGCGGCTGCTGGCCCGTAGTTAGCC
+
CCCCCGGGGGGGGGGGGGGGGGGGGGGGGGGGGGGGGGGGGGFGGGGGGGGGGGGGGFGGGGGFFGFGGFGDGGGGGGGGEGGGEGGGGGGGGGGCGGGGGGCGGGFGGGGGGGGGGGGDGFGFGGGGBCEFFGGFGGGFGGGFGGGFGGGFGGFFFFDC9ADFGGEGA;DGGGGGGGG6EGCFGCDCGGCCFCFCGFGGGFFFFF5A@C=CE7BFFFFGFGB4<D>9>CB2>FFEF9EGD;@3C7<57).12>FFD2;(/-9:FEB)4:27<AB40*,((379FBB7?/(:202,-05<:
@M04650:207:000000000-C238N:1:1101:22884:11312 2:N:0:19
GGACTACTGGGGTATCTAATCCTGTTTGCTCCCCACGCTTTCGAGCCTCAGTGTCAGTTACAGGCCAGAGAGCCGCTTTCGCCTCCGGTGTTCCTCCATATATCTACGCATTTCACCGCTACACATGGAATTCCACTCTCCTCTCCTGCACTCAAGTCTCCCAGTTTCCAATGCACACAATGGTTGAGCCACTGCCTTTTACATCAGACTTAAGAAACCACCTGCGCTCGCTTTACGCCCAATAAATCCGGACAACGCTTGGGACCTACGTATTACCGCGGCTGCTGGCCCGTAGTTAGCC
+
CCCCCGGGGGGGGGGGGGGGGGGGGGGGGGGGGGGGGGGGGGGGGGGGGGGGGGGGGGGGGGGGGGGGFGGGGGGGGGGGGGGGEGGGGGGGGGGGGGGGGGGGGGGGGGGGGGGGGGGDEGGGFGGGFDGGGGGGFFGGGGGFGGGGGGGFGGGGGGGGGGGGGGGGGGGGGGGGGGGDGGGGGG88FF8EGGGGGGGGGFCFF>GFFGGGFGGGFFGFFGFEB?=?ADF?9ECEDFGGGFFFGGFCCBEFFEF0D@<F?BGBGGFB0::2<F<>F5990>B;(4?01*42,(4::+<45
@M04650:207:000000000-C238N:1:1101:15399:11342 2:N:0:19
GGACTACAGGGGTTTCTAATCCTGTTTGCTCCCCACGCTTTCGAGCCTCAGCGTCAGTTACAGACCAGAGAGCCGCCTTCGCCACTGGTGTTCCTCCATATATCTACGCATTTCACCGCTACACATGGAATTCCACTCTCCTCTTCTGCACTCAAGTTTCCCAGTTTCCAATGACCCTCCCCGGTTGAGCCGGGGGCTTTCACATCAGACTTAAGAAACCGCCTGCGCTCGCTTTACGCCCAATAAATCCGGACAACGCTTGCCACCTACGTATTACCGCGGCTGCTGGCACGTAGTTAGC
+
CCCCCFGGGGGGGGGGGGGGGGGGGGGGGGGGGGGGGGGGGGGFGGGGGGGGGGGGGGGGGGGGGGGGFFGGGGGGGGGGGGGGGGGGGGGGGGGGGFGGGFGGGGGFGGGFGGGGGGGGGGGGCFGGGGGGCGGGGGGGGGGFGGGGGGGFGCEGFFGGAFDGGGGCEGGGGGGGGGGGGGGGGGGCFGGGGGGGGG:FGFE8BGGF*6FC47CC=@EGFGB@;F95(89;BGFFF<EEGFFBGG><79>((7C:F9B?:6D:FGBBBFFF<F?4CF<>6BB90:))(/3<3.4(4F<>A
@M04650:207:000000000-C238N:1:1101:17897:11362 2:N:0:19
GGACTACCCGGGTTTCTAATCCTGTTTGCTCCCCACGCTTTCGCGCCTCAGCGTCAGAACCGGACCAGTAAGCCGCCTTCGCCACTGGTGTTCTTGCGAATATCTACGAATTTCACCTCTACACTCGCAGTTCCACTTACCTCTTCCGGTCTCTAGCCATACAGTATCGAAGGCAATTCTGTGGTTGAGCCACAGGCTTTCACCCCCGACTTATACGGCCGCCTACGCGCCCTTTACGCCCAGTGATTCCGAGCAACGCTAGCCCCCTTCGTATTACCGCGGCGGCTGGCACGGAGTTAGC
+
CCCCCGGGGGGGGGGGGGGGGGGGGGGGGGGGGGGGGGGGGGGGGGGGGGGGGGGGGGGGGGG:FGGGGGGCFGGGGGGGGGGGGGGFEFGGGGGGGDDGGGFGGGFGBFGGGGGGGGCDGGGGF4=@:FGGGGFGFGCFGGGF,CDCCEEBFDGGDFGGGGGGGGGG@EGGDGF>C?FGGECGGGE8CGGFE9FGGGGGGFGFFGGFFGGDCCDGF(C3:G>@;573>CBFFFFAFFDEEB0.0:-:CFF:(85:G32332C4FG>9.3:,4F0):>4-(-4(,(((4E(303>(-8))6
@M04650:207:000000000-C238N:1:1101:15744:11362 2:N:0:19
GGACTACCGGGGTTTCTAATCCTGTTTGCTCCCCACGCTTTCGAGCCTCAGCGTCAGTTACAGACCAGAGAGCCGCCTTCGCCACTGGTGTTCCTCCATATATCTACGGATTTCACCGCTACACATGGAATTCCACTCTCCTCTTCTGCACTCAAGTTTCCCAGTTTCCAATGACCCTCCCCGGTTGAGCCGGGGGCTTTCACATCAGACTTAAGAAACCGCCTGCGCTCGCTTTACGCCCAATAAATCCGGACAACGCTTGCCACCTACGTATTACCGCGGCTGCTGGCACGTAGTTAGC
+
CCCCCGGGGGGGGGGGGGGGGGGGGGGGGGGGGGGGGGGGGGGGGGGGGGGGGGGGGGGGGGGGGGGGGGGGGFGGGGGGFGGGGGGGGGFGGGGGGGGGGGGGGGGGGGGGGGGGGGGGGGGGGGGGFEFGGGGGGGGGGGGFGGGGGGGF@FFEFAFGGGGGFFGGGGFDGFFGGGGGGGGDGCEC6FGGDEDEGGCCGAF6AGGFEFFFFGGDFFGF9DB@FFFF0D>FFDFFFBGDE?FBF7<AC?D9<EG0C660-3CFGGFF0>:,<93)<::B>FB>BF:>?GFG(8(2:FAB>
@M04650:207:000000000-C238N:1:1101:21585:11366 2:N:0:19
GGACTACTGGGGTTTCTAATCCTGTTTGCTCCCCACGCTTTCGAGCCTCAGTGTCAGTTACAGGCCAGAGAGCCGCTTTCGCCACCGGTGTTCCTCCATATATCTACGCATTTCACCGCTACACATGGAATTCCACTCTCCTCTCCTGCACTCAAGTCTACCAGTTTCCAATGCATACCATGGTTGAGCCACTGCCTTTTACACCAGCCTTAATAAACCACCCGCGCCCGCTTTACGCCCCATAAAGCCGGACAACGCTCGGCACCTACGTATTACCGCGGCTGCCGGCACCGAATTCGCC
+
CCCCCGGGFGGGGGGGGFGDGGGGGG<FFGGGGGGDGGGGGGGGGGGGGGGFGGGGGGEEFGCFFGGGFFE7FGGG7B@FGGGGGGGG@FGGGGGGGGGGGGGGGGFFGGGGFGGGGGGGGGGGGGGGG?FGGGGGGGGGGGGF?FGGGG8DGFFFCA,,,??FFDGGF,>=FG8,,6,,@DFGF:B<EG7;4<E6+?EF7?,?>996=*:96CC>F@D45C)073()0/529A+6)(=C*,((2214>8>B9)78)((((-*(98((523<2E4A9*-(-1(,1((((*-*-,((-+(--
@M04650:207:000000000-C238N:1:1101:14856:11369 2:N:0:19
GGACTACACGGGTTTCTAATCCTGTTTGCTCCCCACGCTTTCGAGCCTCAGCGTCAGTTACAGTCCAGAGAGCCGCCTTCGCCACTGGTGTTCTTCCTAATCTCTACGCATTTCACCGCTACACTAGGAATTCCACTCTCCCCTCCTGCACTCTAGATTTCCAGTTTGGAATGCAGCACCCAGGTTGAGCCCGGGGCTTTCACATCCCACTTAAAAATCCGCCTACGCTCCCTTTACGCCCAGTAAATCCGGACAACCCCCGCACCCTTCGTATTACCGCCGCTGCTGGCACGGAGTTAGC
+
CCCCC@GFCFGGGGGGGGGGGGFGGGGGGGGGGGGGGGGGGGGCFGGGGGGGGGGGGE<CF<FFGGGG9F84,:CFGGGFFEGGG8FEF8FCFEEGGAFCEEFGGFC,FFDGDGEGFEGGGF,E?:FCFFGGGGC9DEC8E+@DEE4==?BFG@,D,,@=C<=AADAFDDFGG9,@DFD=++,8DF?FGGGGCC8**;FFG>GFCGFF:DCF4D7C4@GG5?2>@F=B,8,(/CFCF(=FGFFF7;)/1;)6(7D65(-(,-)()24(,21??24)AF2((-,(,2))4=(<3(,(,;))6
@M04650:207:000000000-C238N:1:1101:20658:11372 2:N:0:19
GGACTACCGGGGTTTCTAATCCTGTTTGCTCCCCACGCTTTCGAGCCTCAGCGTCAGTTACAGACCAGAGAGCCGCCTTCGCCACTGGTGTTCCTCCATATATCTACGCATTTCACCGCTACACATGGAATTCCACTCTCCTCTTCTGCACTCAAGTTTCCCAGTTTCCAATGACCCTCCCCGGTTGAGCCGGGGGCTTTCACATCAGACTTAAGAAACCGCCTGCGCTCGCTTTACGCCCAATAAATCCGGACAACGCTTGCCACCTACGTATTACCGCGGCTGCTGGCACGTAGTTAGC
+
CCCCCGGGGGGGGGGGGGGGGGGGGGGGGGGGGGGGGGGGGGGGFGGGGGGGGGGGGGGGGGGGGGGGGGGGGGGGGGGGFGGGGGGGGGGGGGGGGGGGGGGGGGGGGGGGGGGGGGGGGGGG9FFGGFGGGGGGGGGGGGGFGGGDCFGFGGFGFGGGGGGGGGGGGGGG?FGGGGGGGGGGGGGGCGGGDGGGGGGGGFGFFGGFFGGGFGGCF@GG>GFFFFFFFD>>BGFBFFGGE?:7FC24DFDF07D?FB>?13FFFGF??:6?><:AGG:9;0;B>::B0C2F??::?G9A:
@M04650:207:000000000-C238N:1:1101:19810:11389 2:N:0:19
GGACTACCGGGTATCTAATCCTGTTCGCTCCCCACGCTTTCGAGCCTCAGCGTCAGTTACAGTCCAGAGAGTCGCCTTCGCCACTGGTGTTCTTCCTAATCTCTACGCATTTCACCGCTACACTAGGAATTCCGCTTACCTCTCCGACACTCTAGCTGCATAGTTTCAAATGCAGTCCTGGGGTTGAGCCCCAGCCTTTCACATCTGACTTACACAGCCGTCTACGCTCCCTTTACACCCAGTAAATCCGGATAACGCTTGCCCCTTACGTCTTACCGCGGCTGCTGGCACGTAATTACCC
+
CCCCCEFGECCGGGGFGGGGGGGGGGGGGGGGGGGGGGGGGGGFGGCFCEFFEEGDFFCEECFGGGGGGGGEG@FEGDGGGF:BFAF?CFEAFFGGGGFCGGGGGGFEC7FGGGGGGGE>CEF,AFG?EGGFFGGGGCFGGGGFG@>E:C=DFC9DFGGCGGAFGGGG98@=D=FECFGG?F>EG>F67EGGCEFFCFF7:BD968CFEGG7:+=?)7:D/)5>=?9B@DFFFA6CFFFG<24C7:C3C3=(3877<4::(44:FF?73:B(414:8*,((((-3?B(1*)28?((-3)68
@M04650:207:000000000-C238N:1:1101:8196:11404 2:N:0:19
GGACTACTCGGGTATCTAATCCTGTTTGCTCCCCACGCTTTCGAGCCTCAGCGTCAGTTACAGACCAGAGAGCCGCCTTCGCCACTGGTGTTCCTCCATATATCTACGCATTTCACCGCTACACATGGAATTCCACTCTCCTCTTCTGCACTCAAGTTTCCCAGTTTCCAATGACCCTCCCCGGTTGAGCCGGGGGCTTTCACATCAGACTTAAGAAACCGCCTGCGCTCGCTTTACGCCCAATAAATCCGGACAACGCTTGCCACCTACGTATTACCTCGGCTGCTGGCACGTAGTTAGC
+
CCCC?FGFFGGGGGGGGGGGGGGGGGFFGGGGCEFGGGGGGGGGGGGGGFGGGGGGGGGCGEGGGGGGCFFGGGGGGGGGGGGGGGGGFGGGGGGGGGGGGGGGGGGGGGGGGGGGGGGGGGGC,,C?BCEEFDFFFGGGFGGFGFFFGGEFGGGGC=,EA<EFFDAE;EEGG9CE?FFGGGGEFGCGF?FGCGGGG5F@FC9C+;08=4D+>@C7A;FGFG6;1A@E>D(7(:56@BC>C?1:FGFAG6BBBBD<F>01(278F@1(54242+8AF72>FBF?BB))(::C8416:E<25
@M04650:207:000000000-C238N:1:1101:27123:11448 2:N:0:19
GGACTACCCGGGTTTCTAATCCTGTTTGCACCCCACGCGTTCGAGCCTCAGCGTTAGTTACAGTCCAGATGGTCGCCTTCGCTACTGGTGTTCTTCCTAATCTCTATGCATTTCACCGCTACACTAGGAATTCCACTCTCTCCTCCTCTACTCTAGTACCGCAGTTTGGAATGCAGCCCCCAGGCTGAGCCTGAGCATTTCACATCTTACTTATAGACCCGCCTACGCTCCCTTTACCCCCAGTAATTCCGTACAAAGCTCGCCACCAACGTATTACCGCGGCTGCTGCCACCCATTTGTC
+
@C@CCFGG8@:+@,BF9FE<@C<F6C,C,,,C,:@6+@+@CC@<C@F,E6,CFG,F:,,CFA<FFGE6C,,,6C+@:@B,==,B+A<CF=CC,5EA<EF<<,@,9,,,,,5E?595CFC8CC,4F==<FFEFAC,5,,45,=80,@E,C2,+=EFE,,37++1@F=838D,>A,E98+=>7+@++,6@CCC,,73,2;,,5+>+12+4/:CF7++=>*,*)85(-;5)(10/=+/)+)4=*(,/1:.)++)),)930((7)(9(1;8((((-(+54+*(--7(2(27>):4?(4((6A-)-
@M04650:207:000000000-C238N:1:1101:16289:11533 2:N:0:19
GGACTACCGGGGTATCTAATCCTGTTCGCTCCCCACGCTTTCGAGCCTCAGCGTCAGTTACAGTCCAGAGAGTCGCCTTCGCCACTGGTGTTCTTCCTAATCTCTACGCATTTCACCGCTACACTAGGAATTCCACTCTCCCCTCCTGCACTCTAGATTTCCAGTTTGGAATGCAGCACCCAGGTTGAGCCCGGGTATTTCACATCCCACTTAAAAATCCGCCTACGCTCCCTTTACGCCCAGTAAATCCGGACAACGCTCGCCACCTACGTATTACCGCGGCTGCTGGCACGTAGTTAGC
+
CCCC@CFGGGGGGGGGGGGGGGDGGGGGGGGGGGGGGGGGGGGGGGGGGGGGGGGGGGGGGGGGGGGGGGCFGGGGGGGGGGGGGGGGGGGGGGGGGGGGGGGGGAFGGGCGGGGGGGGGGGGGGGGGFEFGGGGGGGGGGGEFGGGFGGGFGGGGFGGFFFDCFGFG6EFGGFFEFGGGGGGGGGG?CFFGGGD9CFGGGFFFFGGFEGGGFG>DF=GC@GFF=F>?2CFDFGFCFFGGD?F;CC)?FFA01:>(>>96?FG;DG?0?FF??F?>G722(1(3;?>?25<G1811?G<<>
@M04650:207:000000000-C238N:1:1101:8401:11567 2:N:0:19
GGACTACACGGGTTTCTAATCCTGTTCGCTCCCCACGCTTTCGAGCCTCAGCGTCAGTTACAGTCCAGAGAGTCGCCTTCGCCACTGGTGTTCTTCCTAATCTCTACGCATTTCACCGCTACACTAGGAATTCCACTCTCCCCTCCTGCACTCTGGATTTCCAGTTTGGAATGCAGCACCCAGGTTGAGCCCGGGTATTTCACATCCCACTTAAAAATCCGCCTACGCTCCCTTTACGCCCAGTAAATCCGGACAACGCTCGCCACCTACGCATTACCGCGGCTGCTGGCACGTAGTTAGC
+
CCCCCGGE<FGGG>EGGGGGGA<FFFFGGGCGGGGGGGGGGGGFGGGGGGGGG::CFFGDGGGGGDFFCF<CFGECFDGGGGGGEGGGGGDFGF;FFFEFGG9?E9EFGGGGGGGGGGG>EGDG9:FGFFFGFGGEAFFGGFGF6=DDFFGFGGCGF,>,=5@@DGFB+@>EDA9DFFGGGCGGGGGE?CF6EEE*7CG79AGAFGFFEGGDED+=A>GG(5(6>FDF9<90=9A;C0BFC675+35<FA>23=C0760(,(925E00,.((-844C*-6>>0(,24:350+(.(44C))6
@M04650:207:000000000-C238N:1:1101:21311:11579 2:N:0:19
GGACTACCCGGGTTTCTAATCCTGTTTGCTCCCCACGCTTTCGAGCCTCAGTGTCAGTTACAGGCCAGAGAGCCGCTTTCGCCACCGGTGTTCCTCCATATATCTACGCATTTCACCGCTACACATGGAATTCCACTCTCCTCTCCTGCACTCAAGTCTACCAGTTTCCAATGCATACAATGGTTGAGCCACTGCCTTTTACACCAGACTTAATAAACCACCTGCGCTCGCTTTACGCCCAATAAATCCGGACAACGCTCGGGACCTACGTATTACCGCGGCTGCTGGCCCGTAGTTAGCC
+
CCCCCGGGGGGGGGGGGGGGGGGGGGGGGGGGGGGGGGGGGGGGGGGGGGGGGGGGGGGGGGGGGGGGGGGGGGGGGGGGGGGGGGGGGGGGGGGGGGGGGGGGGGGGGGGGGGGGGGGGGGGGGGGGGGGGGGGGGGGGGGGFGGGGGGGFFGGGGGGGGGGGFGGGFGFGGGGGGGGGGGGGDEG6EGGGGGGGGGGGGAFFFFGFFGGGCGGG>E8CBCFEFFA?@DFFFGFEF==FG<D;FCCCFF>30=CDC@1(-6975C?<?FB29CBB<7990909::?03*(141:?><>9:
@M04650:207:000000000-C238N:1:1101:25907:11608 2:N:0:19
GGACTACTGGGGTATCTAATCCTGTTTGCTCCCCACGCTTTCGAGCCTCAGTGTCAGTTACAGGCCAGAGAGCCGCTTTCGCCACCGGTGTTCCTCCATATATCTACGCATTTCACCGCTACACATGGAATTCCACTCTCCTCTCCTGCACTCAAGTCTACCAGTTTCCAATGCATACAATGGTTGAGCCACTGCCTTTTACACCAGACTTAATAAACCACCTGCGCTCGCTTTACGCCCAATAAATCCGGACAACGCTCGGGACCTACGTATTACCGCGGCTGCTGGCCAGTAGTTAGCC
+
CCCCCGGGGGGGGGGGGGGGGGGGGGGGGGGGGGGGGGGGGGGGGGGGGGGGGGGGGGGGGGGGGGGGGGGGGGGGDGGGGGGGGGGGEGGGGGGGGGGGGGGGGGGGGGGGGGGGGGGGGGFGGGGGGGGGGGGGFGGGGGGFGGGGGGGFGEGGFFGGGGGDFGGGGG9EGGGGFGF?AFDEGGGFCG7CGDGGGGGGGFGFFCFFFGDG@GC>ACEFFGF=BEFFFCB2BC@>D=:C7:;@DGCF4)5<@EG;56,:9BC1CG72:?8))<:4C5273>>BFF?0:*(2,.))-+69:
@M04650:207:000000000-C238N:1:1101:19756:11641 2:N:0:19
GGACTACTGGGGTTTCTAATCCTGTTTGCTCCCCACGCTTTCGAGCCTCAGCGTCAGTTACAGTCCAGAGAGTCGCCTTCGCCACTGGTGTTCTTCCTAATCTCTACGCATTTCACCGCTACACTAGGAATTCCACTCTCCCCTCCTGCACTCTAGATTCCCAGTTTGGAATGCAGCACCCAGGTTGAGCCCGGGTATTTCACATCCCACTTAAAAATCCGCCTACGCTCCCTTTACGCCCAGTAAATCCGGACAACGCTCGCCACCTACGTATTACCGCGGCTGCTGGCACGTATTTAGC
+
CCCCCGGGGGGGGGGGGGGGGGGGGGGGGGGGGGGGGGGGGGGCGGGGGFGGGGGGGGGGGGGGGGGGGGGGFGGGGGGGGGGGGGGGGGGGGGGGGGGGGGGGGFFFGGGGGGGGGGGGGGGGEGGGGGFGDGGGGGGGGGGFGGGGGGGFGGGGDDEGGGGGGGGGGGGGGGGGGGGGGGGGGGGGC7FGGGGGGGGGF>GFFGGFFGGGFCFGFFGGFGFD@FDEFGFFFGFFFFGGGD<EGGEEGFF@@EGFD;6(43DFCGFBBFFFFGFBGG:BFB>960??FG7F<80>?GA).
@M04650:207:000000000-C238N:1:1101:13474:11663 2:N:0:19
GGACTACCCGGGTTTCTAATCCTGTTTGCTCCCCACGCTTTCGCACCTGAGCGTCAGTCTTTGTCCAGGGGGCCGCCTTCGCCACCGGTATTCCTCCAGATCTCTACGCATTTCACCGCTACACCTGGAATTCTACCCCCCTCTACAAGACTCCAGCCTGCCAGTTTCGAATGCAGTTCCCAGGTTGAGCCCGGGGTTTTCACATCCGACTTGACAGACCGCCTGCGTGCGCTTTACGCCCAGGAATTCCGATTAACGCTTGCACCCTCCGTATTACCGCGGCTGCTGGCACGGAGTGCGC
+
C@CCCGFG8CEGGDGFGFGGGGGGFGCEFFGGGGGGGGGGGGG@FGGF@FGFGGGGEGGGGAEGGGGGGDG7F:@=CFDBDEGGCFGGCFGGFFFGGCFGFAFGGGEDCFFGGGGGGGED+@@FGGFGGFGGGGGGG8DFCGGFFCACAFDFG,>D,@8EFE,CFFGGGGC70@97A8FFCAF7FE6,9DFFEG85))=CFFFF8C453<DC3:6:43F*3C;??F671<((,:<:B?CCE?((1C?BG=<??3D2>19(437,>C??::94:C:9F>,(,79(,()84::9:09;?*)-4
@M04650:207:000000000-C238N:1:1101:26404:11707 2:N:0:19
GGACTACCGGGGTTTCTAATCCTGTTTGCTCCCCACGCTTTCGAGCCTCAGCGTCAGTTACAGACCAGAGAGCCGCCTTCGCCACTGGTGTTCCTCCATATATCTACGCATTTCACCGCTACACATGGAATTCCACTCTCCTCTTCTGCACTCAAGTTTCCCAGTTTCCAATGACCCTCCCCGGTTGAGCCGGGGGCTTTCACATCAGACTTAAGAAACCGCCTGCGCTCGCTTTACGCCCAATAAATCCGGACAACGCTTGCCACCTACGTATTACCGCGGCTGCTGGCACGTAGTTAGC
+
CCCCCGGGGGGGGGGGGGGGGGGGGGGGGGGGGGGGGGGGGGGGGGGGGGGGGGGGGFFGGGGGGGGGGGGGGGGGGGGGGGGGGGGGGGGGGGGFGGGGGFGGGGGGGGGGGGGGGGGGGGGGAFGFGGGGGGGGGGGGGGGFGGGGGGGFGGGGGGGGGGGGFCFGGGGFGGGGGGGGGGGGGDCEGGGGGGGG:CFGGFGFFGGFFGG=CFGGADGFBG@D?F>3(990(:<<FBEE5:60FG9AGFFB65D?G9>BF?G:CF<:BFF4208>CD:>>FF0382:?52<3<B?6C4).
@M04650:207:000000000-C238N:1:1101:11619:11722 2:N:0:19
GGACTACAGGGGTATCTAATCCTGTTTGCTCCCCACACTTTCGAGCCTCAGCGTCAGTTAATGTCCAGCAGGCCGCCTTCGCCACTGGTGTTCCTCCCGATATCTACGCATTCCACCGCTACACCGGGAATTCCGCCTGCCTCTCCATCCCTCAAGAACAATAGTTTTGAACGCACGCTATGGGTTGAGCCCATAGATTTCACGTCCACCTTATCATCCCGCCTTCGCTCCCTTTACACCCAGTAATTCCGGACAACGCTTCCCACCTACTTTTTCCCTCGGCTGCTGGCACTTATTTAGC
+
CCCCCGFFFGGGGGC<EFCCGGGCGG9CEFGGGG<B,@FADF>@,C@FFE6E@BFFGGFA@FCGFCCFCEFFGGDFFE:ED:C:FGGFE=FGCFGGGEG7BB>FDGFFG>FEGB,EF=C>7@,F8>CEC7F=FA,@CGCFGCADGGGEF,@DFG=,=,==DDFAFGFG,@BE6F++1CE*@F,7FCEC7DCGCCFG>GGFGAF;FFCD**;4*1:=AFGC6C6<(/3A05:?@GF):)BGF2:?CC>9CF)(,77049;:2(0(*284::)66@80EC),241:98:35C(<(44)-344>
@M04650:207:000000000-C238N:1:1101:13920:11728 2:N:0:19
GGACTACTCGGGTTTCTAATCCTGTTTGCTCCCCACGCTTTCGAGCCTCAGTGTCAGTTACAGGCCAGAGAGCCGCTTTCGCCACCGGTGTTCCTCCATATATCTACGCATTTCACCGCTACACATGGAATTCCACTCTCCTCTCCTGCACTCAAGTCTACCAGTTTCCAATGCATACAATGGTTGAGCCACTGCCTTTTACACCAGACTTAATAAACCACCTGCGCTCGCTTTACGCCCAATAAATCCGGACAACGCTCGGGACCTACGTATTACCGCGGCTGCTGGCACGTAGTTAGCC
+
CCCCCGGGGFGGGGGGGGGGGGGGGGFGGGGGGGGGGGGGGGGGGGGGGGGGGGGGGFGGGGGGGGGGGGGGGGGGEGGGGGGGGGGGFGE@FGGGGGGGGGGGGGCFCFGGGGGGGGGGGGGGGGGGGGDGGFGFGFGGGFFF8DEGFGGFGGGGFGGGGGFG?EFF9;EGG?FGGGGGGGFGGCF87DC7FGFFGGFGGFCFFFGFF5CF9CGGFBFGFGFEFFF4:DB@B*:@EDG>F?1@DFC<6>DFFFFFD6((-2CBCEFBFF?2-<<AFG;>BFFFF??((*.:4?8()0662
@M04650:207:000000000-C238N:1:1101:19151:11730 2:N:0:19
GGACTACCGGGGTTTCTAATCCTGTTTGCTCCCCACGCTTTCGAGCCTCAGCGTCAGTTACAGTCCAGAGAGTCGCCTTCGCCACTGGTGTTCTTCCTAATCTCTACGCATTTCACCGCTACACTAGGAATTCCACTCTCCCCTCCTGCACTCTAGATTTCCAGTTTGGAATGCAGCACCCAGGTTGAGCCCGGGTATTTCACATCCCACTTAAAAATCCGCCTACGCTCCCTTTACGCCCAGTAAATCCGGACAACGCTTGCCACCTACGTTTTACCGCGGCTGCTGGCCCCTATTTAGC
+
CCCCCGEGGGGGGGGGGGGGGGGGGGGGGGGGGGGGGGGGGGGGGGGGGGGGGGGGGGGGGGGGGGGGGGGGGGGGGGGGGGGGGGGGFGGGGGGGGGGGGGGGGGGGGGGGGGGGGGGGGGGGFFGFEEDGGGGGEGGGGGEBGGGGGGGFGFGGFG9DFFGGGGGGCGGGGGGGFFGGCFCFFFGFFGFFGGGGGGGGG+>CFFGFFGGGF7DFABGGFGFD?A@D9<@DFFA9C?>FEFF@FGC?C6B;DFG?5;>:045(:E?F?FF2228AGGFF>90(4:>?,1(*((-).A24<
@M04650:207:000000000-C238N:1:1101:19755:11731 2:N:0:19
GGACTACCCGGGTTTCTAATCCTGTTTGCTCCCCACGCTTTCGAGCCTCAGTGTCAGTTACAGGCCAGAGAGCCGCTTTCGCCACCGGTGTTCCTCCATATATCTACGCATTTCACCGCTACACATGGAATTCCACTCTCCTCTTCTGCACTCAAGTTTCCCAGTTTCCAATGACCCTCCCCGGTTGAGCCGGGGGCTTTCACATCAGACTTAAGAAACCGCCTGCGCTCGCTTTACGCCCAATAAATCCGGACAACGCTTGCCACCTACGCATTACCGCGGCTGCTGGCACGTAGTTAGC
+
CCCCCGDGGGGGGGGGGGGGGGGGGGGGGGGGGGGGGGGGGGGGGGGGGGGGGGGGGGGGGGGGGGGGGGGCGGGGGGFFGGGGGGGGGGGGGGGGGGGGGGGGGGGGGGGGGGGGGGGGGGGGFFCFFFGGGFGGGGGGGGGFGGGFGGGFGGGGFGFCFGGGFFGGGGFG8FGGGGGCGGGGGGGGGGGGG>EGGGGGGFCFCGCAEGGGE=CDFFGGFGFFFFFF9DFF1C:)*:EEE1:BGGFFGFDB:DGBGFFFFFFFCF:(4>6(4C?AFF:;93216??:>G:F6.(,8E>FA
@M04650:207:000000000-C238N:1:1101:9264:11758 2:N:0:19
GGACTACAGGGGTTTCTAATCCTGTTTGCTCCCCATACTTTCGAGCCTCAGCGTCAGTAAATGTCCAGTAGGCCGCCTTCGCCACTGGTGTTCCTCCATATATCTACGCATTTCACCGCTACACATGGAATTCCACTCTCCTCTCCTGCACTCAAGTCTACCAGTTTCCAATGCATACAATGGTTGAGCCACTGCCTTTTACACCAGACTTAATAAACCACCTGCGCTCGCTTTACCCCCAATAAATCCGGACAACGCTCGGGACCTACGCTTTACCCCGGCTGCTGGCACCTAATTCGCC
+
@CCCCEGGGGGGGGGGGGGGGGGGGGFGGGGGGGGGGGGGGGGCFGGGGGGGGGGGGGGGCDGGGGGGGFGGGGGGGGFGGGGGGGGFGFGGGGGGGGGGGGGGGGGGGGGGGGGGGDEGGGGG:FGGGGGGGGGGGGGGGGGFGGGGGGF?EFDGGGGGGGGGGCEGGGGEFGGGF??,EE,>FEFGGGGFFFGGG7FG7A9AFCC*>9CFEGFGFE??CGB@53>9AD=ADGAC*77C:@:.8:E473)6:DG652,0.(83CE<<?0((,C4)0*-,26((4::(8*,*,()64+433
@M04650:207:000000000-C238N:1:1101:18357:11769 2:N:0:19
GGACTACAGGGGTATCTAATCCTGTTTGCTCCCCACGCTTTCGAGCCTCAGCGTCAGTTACAGTCCAGAGAGTCGCCTTCGCCACTGGTGTTCTTCCTAATCTCTACGCATTTCACCGCTACACTAGGAATTCCACTCTCTCCTCCTGCACTCTAGATTTCCAGTTTGGAATGCAGCACCCAGGTTGAGCCCTGGTATTTCACATCTTACTTAAAAATCCGCTTACGCTCCCTTTACTCCAAGTAATACCGGACAACGTTCGTCACCTATGTTTTACAGCGGTGGTAGGTACGTAGTATGC
+
B@<<CEE,CFCEF@FEE<AFFFGFGFGF9F96C@ECECCCFGGFFFGFFGGFEECCFFGFC9@<C<,E,E8CFGGGCEG?C::B,,C,CE=,CF,A,A,CFGAFG,C=+@FFFFCF?CCD@=9BFE@,BBFGG<;?==E8,==9F8,8===F=DG8@EFGF,,=DFGC+@AA6A9,,=D6C@8@D33,,,3@,,+,+5FF@EEAE:+13+5B;+2=*3<0)*0-:4>*77)):=F/45;,2008FD**1685>57?76((((*(2837()//)16);*))((-((,)-4+)2,4)(-+)))
@M04650:207:000000000-C238N:1:1101:17679:11779 2:N:0:19
GGACTACCGGGGTTTCTAATCCTGTTTGCTCCCCACGCTTTCGAGCCTCAGCGTCAGTTACAGACCAGAGAGCCGCCTTCGCCACTGGTGTTCCTCCATATATCTACGCATTTCACCGCTACACATGGAATTCCACTCTCCTCTTCTGCACTCAAGTTTCCCAGTTTCCAATGACCCTCCCCGGTTGAGCCGGGGGCTTTCACATCAGACTTAAGAAACCGCCTGCGCTCGCTTTACGCCCAATAAATCCGGACAACGCTTGCCACCTACGTATTACCGCGGCTGCTGGCACGTATTTAGC
+
CCCCCGGGGGGGGGGGGGGGGGGGGGGGGGGGGGGGGGGGGGGGGGGGGGGGGGGGGGGGGGGFGGGGG8FGGGGGGGGGGGGGGGGGGGGGGGGGGFGFGGGGGGGGGGGGGGGGGGGGGG@GFGGGGEGGGGGGGGGGGGGFCFGGGGGFG,@9A=DFGGGGG9FGGFG9D9FGGGGGGGGGGGG6FGFGGGGGGGGGGFGFFGGFFGGGFG7+;=FGFGFFFF@FFDBBFFFBF1>EE:(4CC4<FFF6?EDBG>>?6(57DGFBBFFFFGFFGG0((-7>9?7).:<G::1)(<)-6
@M04650:207:000000000-C238N:1:1101:7978:11788 2:N:0:19
GGACTACCGGGGTATCTAATCCTGTTCGCTCCCCACGCTTTCGAGCCTCAGCGTCAGTTACAGACCAGAGAGCCGCCTTCGCCACTGGTGTTCCTCCATATATCTACGCATTTCACCGCTACACATGGAATTCCACTCTCCTCTTCTGCACTCAAGTTTCCCAGTTTCCAATGACCCTCCCCGGTTGAGCCGGGGGCTTTCACATCAGACTTAAGAAACCGCCTGCGCTCGCTTTACGCCCAATAAATCCGGACAACGCTTGCCACCTACGTATTACCGCGGCTGCTGGCACGTAGTTAGC
+
CCCCCGGGGGGGGGGGGGGGGGGGGGGGGGGGGGGGGGGGGGGGGGGGGFGGGGGGGGGGGGGGGGGGGGGGGGGGGGGGGGGGGGGFFGGGGGGGGGGGGGGGGGGGGGGGGGGGGGGGGGGGGGGGFGGGGGGGGGGGGGGFGGGGGGGFGGGGGGGFGFGGGGGGGGGGGGGGGGGGGGGGGGGGGGGGCECGGGGGGFGFFGDFEGFGF@C>C8EGFGF?7FBB9GFB?5@>F?GGGBBFGGFFGFF02@G?GF0?(2<77<:7>??82EFAG>21(79>FFFFBE1<:1((3:6>4
@M04650:207:000000000-C238N:1:1101:15195:11789 2:N:0:19
GGACTACTCGGGTTTCTAATCCTGTTTGCTCCCCACGCTTTCGCACCTGAGCGTCAGTCTTCGTCCAGGGGGCCGCCTTCGCCACCGGTATTCCTCCAGATCTCTACGCATTTCACCGCTACACCTGGAATTCTACCCCCCTCTACGAGACTCTAGCTTGCCAGTTTCAAATGCAGTTCCCACGTTAAGCGCGGGGATTTCACATCTGACTTAACAAACCGCCTGCGTGCGCTTTACGCCCAGTAATTCCGATTAACGCTTGCACCCTCCGTATTACCGCGGCTGCTGGCACACCAGTTGG
+
CCCCCGGGGGGGGGGGGGGGGGGGGGGGGGGGGGGGGGGGGGGGGGGGGGGGGGGGGGGGGGGGGGEGGGGGGGGGGGGGGGGGGGGGGGGGGGGGGCGGGGGFFGGGGGGGGGGGGGCGEEGGGGGGGGFFGGCDFFGGGGGFGGGGFCEFGFGGGGFGF@EFGGDCFFBCGEFEGGGGGGGGGGFGGFEEGGGGDGGGGFGFFGFFFGC*:CFGF?GGFGB01@>BBDFF0CFFFBGGG?F:G><<FFF?BEGFC?FBFFG?GF??F?9?<F?FGF?>>>FB9()58E(9:((,4+)).
@M04650:207:000000000-C238N:1:1101:26266:11793 2:N:0:19
GGACTACCCGGGTTTCTAATCCTGTTTGCTCCCCATACTTTCGAGCCTCAGCGTCAGTTGATGCCCAGTAGGCCGCCTTCGCCACTGGTGTTCCTCCCGATATCTACGCATTCCACCGCTACACCGGGAATTCCGCCTACCTCTACATCACTCAAGAACGCCAGTTTTGAACGCAGTCTATGGGTTGAGTCCATAGTTTTCACATTCAACTTGGCATTCCGCCTGCGCTCCCTTTACACCCAGTAATTCCGGACAACGCTTGCCACCTACGTTTTACCGCGGCTGCTGGCACGTAGTTAGC
+
CCCCCGGGGGGGGGGGGGGGGGGGGGGGGGGGGGGGGGGGGGGGGGGGGGGGGGGGGGGGGGGGGGGGGGGGGGGGGGGGFGGGGGGGGGGGGGGGGGGGGGGGGGGGGGGGGGGGGGGGGGGGGGGGGGGGGGGGGGGGGGGFGGGFGGGFGGGGGGGGGGEGDFDGFECGGGGGGGGGGGGGFCGGF2DEGGG6FGFGGFGFFGGFFGGGFGGGFFCD:GDFFFFD9D;DFGFFFFGGGFFFGGEFGFFF0:>?F;>FFFFFFF?77>?B7FFAFF?FBF>F00?22*8E?FB0?F956
@M04650:207:000000000-C238N:1:1101:3614:11840 2:N:0:19
GGACTACAAGGGTTTCTAATCCTGTTTGCTCCCCACGCTTTCGAGCCTCAGCGTCAGTTACAGACCAGAGAGCCGCCTTCGCCACTGGTGTTCCTCCATATATCTACGCATTTCACCGCTACACATGGAATTCCACTCTCCTCTTCTGCACTCAAGTTTCCCAGTTTCCAATGACCCTCCCCGGTTGAGCCGGGGGCTTTCACATCAGACTTAAGAAACCGCCTGCGCTCGCTTTACGCCCAATAAATCCGGACAACGCTTGCCACCTACGTATTACCGCGGCTGCTGGCACGTAGTTAGC
+
CCCCC8FGGGGGGGGGGGGGGGGGGGGGGGGGGGGGGGGGGGGGGGGGGEGGGGGGGGGGGGGGGGGGGGGGGGGGGGGGGGGGGGGGGGGGGGGGGGGGGDFGGGGGGGGGGGGGGGGGGGGGGGGGGGGGGGGGFGCGGGGFGGGGGGGFGGFGAFFFGGAFFGFDFG9BDGGFDFGGGGGCFGGGGGGGCEGGGGGGG=FAAFG=BGFFFCFGFFGG0C9DD43A@GFFFCFFF:GGG?6:4FAFGFF;(<C:F0;:027:F9<?(4(8?C7AG=:1((46,-4:?C:?0,(48F446
@M04650:207:000000000-C238N:1:1101:4688:11897 2:N:0:19
GGACTACTGGGGTTTCTAATCCTGTTTGCTCCCCACACTTTCGAGCCTCAGCTTCAGTTAATGTCCATCAGGCCGCCTTCGCCACTGGTGTTCCTCCCGATATCTACGCATTCCACCGCTACACCGGGAATTCCGCCTTCCTCTCCATCACTCAAGAACAATAGTTTTGAACGCCCGCTATGGGTTGAGCCCATCGATTTCACGTCCAACTTATCATCCCGCCTGCGCTCCCTTTACACCCAGTAATTCCTGACAACTCTCGGGACCTACGTATTACCGCTGCTGCTGTCACTTCTTTAGC
+
A<-BB,EFCA@FEGGGFDEFFCGDFFC<CFFFF,CCEGGGGGFGGGGGG<@F,C<@FGG9FGAEFCC,CFC,CFFEDFEF=C:EFGE@FEFGC<FFFGD7CFBFFCFFCEFGGG9FC7E=EF,E8::+:><FGG,B8>+>DFDDFFDEDFGFG8D8>=BFGG8DFGGG>=>B0@+@EDEEG98,@C*,1@8::F19CCFFDCF4AF45*;DFBGFGFCG4(81:4)6)6<BF@9A3:)52<41=726<CF*-.964C)4-0430CC??)::<?G?DE7-4(,455<32)<4E)62)6CAA2
@M04650:207:000000000-C238N:1:1101:10327:11946 2:N:0:19
GGACTACTGGGGTATCTAATCCTGTTTGCTCCCCACGCTTTCGAGCCTCAACGTCAGTTATCGTCCAGTAAGCCGCCTTCGCCACTGGTGTTCCTCCTAATATCTACGCATTTCACCGCTACACTAGGAATTCCACTTACCTCTCCGACACTCTAGCTTGATAGTTTTCAAAGCAGTCCCAGGGTTGAGCCCTGGGATTTCACTTCAAACTTACCATGCCGTCTACGCTCCCTTTACACCCAGTAAATCCGGATAACGCTTGCCCCCTACGTATTACCGCGGCTGCTGGCACGTAGTTAGC
+
CCCCCGGGGGGGGGGGGGGGGGGGGGGGGGGGGGGGGGGGGGGGGGGGGGGGGGGGGGGGGGGGGGGGGGGGGGGGGGGGGGGGGGGGGGGGGGGGGGGGGGGGGGGGGGGGGGGGGGGGGGGGGGGFGGGGGGGGGGGGGGGFGGGGEGGFGFFGGGGGFGGGGGGGGGGGGFFFFFDGGGGGGGGGGGGGCFFGFGGGGFG6FGGFFGGFEGGGFFCGFGFFBF=EFGBDFFFFFECFGFDFFCEEFFFB6;CAGF>F8(8@GGF9:FFF<G?AGG01-(79FF::052C<?((-@-::
@M04650:207:000000000-C238N:1:1101:5792:11982 2:N:0:19
GGACTACAAGGGTTTCTAATCCTGTTTGCTCCCCACGCTTTCGAGCCTCAGTGTCAGTTACAGGCCAGAGAGCCGCTTTCGCCACCGGTGTTCCTCCATATATCTACGCATTTCACCGCTACACATGGAATTCCACTCTCCTCTCCTGCACTCAAGTCTACCAGTTTCCAATGCATACAATGGTTGAGCCACTGCCTTTTACACCAGACTTAATAAACCACCTGCGCTCGCTTTACGCCCAATAAATCCGGACAACGCTCGGGACCTACGTATTACCGCGGCTGCTGGCACGTAGTTTGCC
+
BC<CCFGGGGGGGGGGGGFGGGGGGGG<FGGGGGGGGGGGGG@GGGGGGFGGFGGFGGGFGFGFFGG8F@FFFFGGGEGGGG@FEFGCG7FFGGGGGFGGGGGGGGGDFCGGGGGGFGGGGGGGGF=FFEGGFGFGGGGGGGGFGGGGFGGFGFEDGGGGDFCGGGD9EGGG+DEF8FCFAD8FGC8EFC8CFFCFGGGGGFGFA??F=FF77FG7BEGG9;B):9=>>D@FBFC=?>CCC(8;7D7C63)(4A*6:01;;099DC<<?::<:C4:?C644461<?7(4*.*4(245+-).
@M04650:207:000000000-C238N:1:1101:4513:12014 2:N:0:19
GGACTACTGGGGTATCTAATCCTGTTTGCTCCCCACGCTTTCGAGCCTCAGTGTCAGTTACAGGCCAGAGAGCCGCTTTCGCCACCGGTGTTCCTCCATATATCTACGCATTTCACCGCTACACATGGAATTCCACTCTCCTCTCCTGCACTCAAGTCTACCAGTTTCCAATGCATACAATGGTTGAGCCACTGCCTTTTGCACCCGACTTAATAAACCACCTGCGCTCGCTTTACGCCCAATAACTCCGGACAACGCTCGGGCCCTACGTATTACCGCGGCTGCTGGCACGTAGTTCTCC
+
-A6CCFGG<FEGFGGGGGFGGGGGGGGGGGGGGGGGEGGGGGGFGDGGGDEGAFGGGGGFGGFGGGGFFGGGGGGGFGGGGGGGGGGCFBGGGGGGGGGAFGGGGCG@F7FGEGAFGGGGGGFGGGG8FEGGGGFGFGGGGDGFFGGD@8EDG,3,CEFGGGGGGGGGGF9F=FG:EFDDAD8FGGC88B>AE@FGGGGG+9,;A***:99C7E7++:F>>GF)>54B@4=2BC+9)2CGE0=;**9);2=0@>DDC@1?17C(DE6,:6?F:A)62/4,(430:>)2:*5243(89+).9
@M04650:207:000000000-C238N:1:1101:21287:12016 2:N:0:19
GGACTACACGGGTTTCTAATCCTGTTTGCTCCCCACGCTTTCGAGCCTCAGCGTCAGTTACAGTCCAGAGAGTCGCCTTCGCCACTGGTGTTCTTCCTAATCTCTACGCATTTCACCGCTACACTAGGAATTCCACTCTCCCCTCCTGCACTCTAGATTTCCAGTTTGGAATGCAGCACCCAGGTTGAGCCCGGGGATTTCACATCCGACTTGACAGACCGCCTGCGTGCGCTTTACGCCCAGTAATTCCGATTAACGCTTGCACCCTCCGTATTACCTCGGCTGCTGGCACGGAGTTAGC
+
CCCCCGGGGGGGGGGGGGGGGGGGGGGGGGGGGGGGGGGGGGGGGGGGGFGGGGGGGGGGGGGGGGGGGGGGGGGGGGGG?FGGGGGGGGGGGGGGGGGGGGGGGGGGGGGGGGGGGGGGGGGGGGGGFFFGGGGGGGFG@FGFGGGGGGGFGGFGDGGGGGGGGGGGGGGGGGG8CFGGGGFGGGDFFGGGEGGGGGGGGFGFFGG>)?DD=>FGFBGGFGFFFF@EFG;@@EFEA7GDGF;:FCABGFF6?DD<>:>FF?F?GGFBFFB??G:4FG)8?:BFBFFF7EBG:;FFF*)..
@M04650:207:000000000-C238N:1:1101:10422:12028 2:N:0:19
GGACTACTGGGGTATCTAATCCTGTTTGCTCCCCACGCTTTCGAGCCTCAGCGTCAGTTACAGACCAGAGAGCCGCCTTCGCCACTGGTGTTCTTCCTAATCTCTACGCATTTCACCGCTACACTTGGAGTTCCACTTTCCTCTACTGCACTCAAGTCATCCAGTTTCCAAAGCAATTCCTCGGTTGAGCTGCGGGCTTTCACTCCAGACTTAACTAACCGTCTGCGCTCGCTTTACGCCCAGTAAATCCGGATAACGCTTGCCCCCTACGTATTACCGCGGCTGCTGGCACGTGTTTAGC
+
CCCCCGG9;FGGG7FGGGGGGGGGGGGGGGGGGGGGGGGGGGGGGGGGGGGGGGGGGGGGFFG9FGGGCCFFGGGGGGGGGGGGGGGGGGGGG9FGGGGGGCFGGGGGGGGGGGGGGGEGGGGG,9EFGDFGGGGGGFEFGGGF8FGGG8>8FEFGF9FFD9@FGGGGGGDAFFG,E+,@,C+>FGGDCF,A,4@>CGGGC9EF+79>@FGG=C+5B4EF>D@>(:5DBG(6;CAEF;GGGF(6C>3<DFF9;5C<D09:-19(9FB>FF6:2FBFGG?F0>B>6?20(7:F??0.3C<AF
@M04650:207:000000000-C238N:1:1101:17499:12029 2:N:0:19
GGACTACCAGGGTTTCTAATCCTGTTTGCTCCCCATACTTTCGAGCCTCAGCGTCAGTAAATGTCCAGTAGGCCGCCTTCGCCACTGGTGTTCCTCCCGATATCTACGCATTCCACCGCTACACCGGGAATTCCGCCTACCTCTCCATCACTCAAGAACAGTAGTTTTGAACGCAGTCTATGGGTTGAGCCCATAGTTTTCACATTCAACTTACCATCCCGCCTGCGCTCCCTTTACACCCAGTAATTCCGGACAACGCTTGCCACCTACGTTTTACCGCGGCTGCTGGCACGTCGTTAGC
+
CCCCCDGGGGGGGGGGGGGGGGGGGGGGGGGGGGGGGGGGGGGGGGGGGGGGGGGGGGGGGGGGGGGGGGGGGGGGGGGGGGGGGGGGGGGGGGGGGGGGGGGGGFGGGGGGGGGGGGGGGGGGGGGGGGGGGGFGGGGGGGGFGGGFFGGFGF@GFGGGGGGGGGGGDGGGCDGGCGEGGGGGGGGGGGGGGFFGGGGGGFGFFGGFEGGGFGGGFFGGFGFFFFFF;GFFFGFEFCEEG?F@GGFFGFFF05C:<9BF41FBCE??02,4?GF>FG603(-376::>E0E<:(36E0(6
@M04650:207:000000000-C238N:1:1101:16601:12032 2:N:0:19
GGACTACCAGGGTTTCTAATCCTGTTTGCTCCCCATACTTTCGAGCCTCAGCGTCAGTAAATGTCCAGTAGGCCGCCTGCGCCACTGGTGTTCCTCCCGATATCTACGCATTCCACCGCTACACCGGGAATTCCGCCTACCTCTCCATCACTCAAGAACAGTAGTTTTGAACGCAGTCTATGGGTTGAGCCCATAGTTTTCACATTCAACTTACCATCCCGCCTGCGCTCCCTTTACACCCAGTAATTCCGGACAACGCTTGCCACCTACGTTTTACCGCGGCTGCTGGCACGTCGTTAGC
+
CCCCCGGGGGDGGGGFFGGFFGGGDGFGGGFGGGFGGGG<FGGGGGGGFFEFFGGGGGGGCEEFCGGGGGFGFFF7FG,AFFEGGGGGFGGGEEGF=:F:@FEAEG9DEGFGGFGGGGDDG>FF:CDGDFGFFF8F>CEEE?CFFGFAFFGDFD8EFGGDGFGGFG8EDGGFGFEGECGGGFC@FGG69;B@FG6ECF;EGAEFFGC>6DFGE?C8F6C4242>2A=B@<906FFE8)<<=(=6D@)<@CA9())4501:B1C>79??77??:F?A774(-((,((..5=<+,4(-28(-4
@M04650:207:000000000-C238N:1:1101:5987:12053 2:N:0:19
GGACTACCGGGGTATCTAATCCTGTTTGCTCCCCATACTTTCGAGCCTCAGCGTCAGTAAATGTCCAGTAGGCCGCCTTCGCCACTGGTGTTCCTCCCGATATCTACGCATTCCACCGCTACACCGGGAATTCCGCCTACCTCTCCATCACTCAAGAACAGTAGTTTTGAACGCAGTCTATGGGTTGAGCCCATAGTTTTCACATTCAACTTACCATCCCGCCTGCGCTCCCTTTACACCCAGTAATTCCGGACAACGCTTGCCACCTACGTTTTACCGCTGCTGCTGGCACGTAGTTAGC
+
CCCCCDFGGEGCGEC9C,EGG<CFFGGGGGGGGCFFGGGAFGGGG:@FEGFGE,FGCFGGGGGGGGFFGGFFEFG7CFCGGDFG,EFGGGGGGGGGFEE7F@EGGEGGGCGGAFEFEGGGGEG8F@FGEGGGGGGGCEGGGDFFF8EFF9EFGGCGFFDGGFCFFFFGGEFF6@CGEGGFCEFGGG5C7CGGGDFGF7<F>B?FFFGFFGGGEF4FF9@F5)6?@4;B6DF;@FFEFEFCF??E7@?CC?F(()18C>FFF?F?CC?3(5<F:86A9:-9((,42<:4?=:6(4(43EAA:
@M04650:207:000000000-C238N:1:1101:16159:12073 2:N:0:19
GGACTACCAGGGTTTCTAATCCTGTTTGCTCCCCACGCTTTCGAGCCTCAGTGTCAGTTACAGGCCAGAGAGCCGCTTTCGCCACCGGTGTTCCTCCATATATCTACGCATTTCACCGCTACACATGGAATTCCACTCTCCTCTCCTGCACTCAAGTCTACCAGTTTCCAATGCATACAATGGTTGAGCCACTGCCTTTTACACCAGACTTAATAAACCACCTGCGCTCGCTTTACGCCCAATAAATCCGTACAACGCTCGGGACCTACGTATTACCGCGTCTGCTGGCACGTAGTTAGCC
+
CCCCCFFGGGGGGGGGGGGGGGGGGGGGGGGGGGGGGGGGGGGGGGGGGEGGGGGGGGGGGGGGGGGGGGGGGGGGGGGGGGGGGGGGGGGGDFGGGGGGGGGGGGGGGGGGGGGGGGGGGGGGCFGGGGGGGGGGGGGDFGGFGGG?GGGFFBCDFGGGGGGGFFFGFFGGGGGGGGGDGG8EFGGFGDGGGGGFGGGGGAFFCFGA>GFC7CGCFE?FDC===BB9>?22BCFEBFG7F@F@>FFFGF2:DF>@741;@F97DEF??::7<CA<:114(3439>F(2*)*,.4:5+-55
@M04650:207:000000000-C238N:1:1101:21651:12094 2:N:0:19
GGACTACACGGGTATCTAATCCTGTTTGCTCCCCACGCTTTCGAGCCTCAGCGTCAGTTACAGTCCAGAGAGTCGCCTTCGCCACTGGTGTTCTTCCTAATCTCTACGCATTCCACCGCTACACCGGGAATTCCGCCTACCTCTACATCACTCAAGAACGCCAGTTTTGAACGCAGTCTATGGGTTGAGCCCATAGTTTTCACATTCAACTTGGCATTCCGCCTGCGCTCCCTTTACACCCAGTAATTCCGGACAACGCTTGCCACCTACGTATTACCGCGGCTGCTGGCACGTAGTTAGC
+
CCCCCGGFDFGGGGGGGGGGGGGGGGGGGGGGGGGGGGGGGGGCGGGGGGGGGFGGGGGGE<FGGGGGGEF@FFGDGGGGGGGGGGGGGGGGGGGFGGGGGGGGGGGGGGGGGFGFGGGCEGGGFCFGGGGGGGGCEGGGGGGF,EAFGGGFGGGGFCFEGGGDGGGCEDFDFDGDEGCACGFGGDEGGGGGGG6C9BGCFFGFF7BA4FFFFGGGFFFGBC@DFA@E6D>DFGFFFFGFC@?EGGEFGFFBFF3?GBFF61F?CF??BFFFFG?FFFB9;>B9((4:2::EBF(34C5)-
@M04650:207:000000000-C238N:1:1101:27416:12100 2:N:0:19
GGACTACCCGGGTTTCTAATCCTGTTTGCTCCCCACGCTTTCGAGCCTCAGCGTCAGTTACAGACCAGAGAGCCGCCTTCGCCACTGGTGTTCCTCCATATATCTACGCATTTCACCGCTACACATGGAATTCCACTCTCCTCTTCTGCACTCAAGTTTCCCAGTTTCCAATGACCCTCCCCGGTTGAGCCGGGGGCTTTCACATCAGACTTAAGAAACCGCCTGCGCTCGCTTTACGCCCAATAAATCCGGACAACGCTTGCCACCTACGTATTACCGCGGCTGCTGGCACGTAGTTAGC
+
CCCCCAEGGGGGGGGGGGGGGGGGGGGGGGGGGGGGDFFGGGGGGGGGGFGGGGGGGGGFGGGGGGGGGGGGGGFFGGGGDEGGGGFFGGGGGGGGGGGGGGGGGGGGGGGGGGGGGCEDEGGGGGGFFFFGGGGGGGGGGFFFGGGGGFGFGGGGGFGGAFCFFGCDGCGGCAFGG?GGGGGEGEGFCCGGCGDGDGGGG>F>FGG4BFGGFGGCA1CGFGFF0A6:@G6>:FF4B08EGFB<F7AAFF>B:D5?G993:<GFFGF78>?23@B4CD<BF>>;>BB047,<2<(3:F<A4
@M04650:207:000000000-C238N:1:1101:5792:12168 2:N:0:19
GGACTACACGGGTTTCTAATCCTGTTTGCTCCCCACGCTTTCGAGCCTCAGTGTCAGTTACAGGCCAGAGAGCCGCCTTCGCCACCGGTGTTCCTCCATATATCTACGCATTTCACCGCTACACCAGGAATTCCACTCTCCTCTCCTGCACTCAAGTCTACCAGTTTCCACTGCATACAATGGTTGAGCCACTGCATTTTACACCAGACTTAATAACCCACCTGCGCTCGCTTTACGCCCAATAAATCCCGACAACGCTCGGGTCCTACGTATTACCGCGGCTGCTGTCCCGTACTTTGCC
+
CCCCCGGCFEGGGGGGGGGGGGGGGGAFEFGGGGGGGGGGGGG8FGGGGGG@FGGGGGCFCA,;DFFG89,BF@FG+CFGFGCGCFGGE7FFG,,EB,5CFFGGGF?FGGGGGGGGGGGGGGGG8+,B=FFFGGCFCD,E@FGFGE9@DGGFGFGGC=D,9F8DFEGGBE,=DF,,2=E,6E:DG:CGGGDC7<6,5CFGG>,4;*0@=F920++5*0D*49==44>)5)6(:=6*)(=:*66)2@CE4).6155=360((()(1;4)34:24A46+*-(3919???)87)*,-((.3))4
@M04650:207:000000000-C238N:1:1101:3987:12186 2:N:0:19
GGACTACCGGGGTTTCTAATCCTGTTTGCTCCCAACGCTTTCGAGCCTCAGCGTCAGTTACAGACCAGAGAGCCGCCTTCGCCACTGGTGTTCCTCCATATATCTACGCATTTCACCGCTACACATGGAATTCCACTCTCCTCTTCTGCACTCAAGTTTCCCAGTTTCCAATGACCCTCCCCGGTTGAGCCGGGGGCTTTCACATCAGACTTAAGAAACCGCCTGCGCTCTCTTTACGCCCAATAAATCCGTCCAACGCTTGCCACCTCAGCATTACCGCGGCTGCTGGCACGTAGTTATC
+
CC@CCEF@@CG7@:FGF9FF,CFFFGFCCFGFG,,B@EEEFGGGGDG@FFFGGFBFGF@ADCF9E<F<FGGGGGGGGGGF7CFCFGGG<E4FDEGGGGGGG9EFFGGGGGFCFGGD,++=BFFF9?<FFA?FFGGGGGGEGGGF9EFA58DFF?FGCFDGG,,AFBFFFCAFG9=DG86+@C:EGE@<,@DC5>8CDDFGGFGFF*06)CFG)@>7+/@*,)682)189C(38C?6865CE0(3*:4<><B(()/97:>:12D?DEF00(()-<<)07,14;;9>FF0:C(<::13:+6).
@M04650:207:000000000-C238N:1:1101:4220:12199 2:N:0:19
GGACTACACGGGTATCTAATCCTGTTTGCTCCCCACGCTTTCGAGCCTCAGCGTCAGTTACAGACCAGAGAGCCGCCTTCGCCACTGGTGTTCCTCCATATATCTACGCATTTCACCGCTACACATGGAATTCCACTCTCCTCTTCTGCACTCAAGTTTCCCAGTTTCCAATGACCCTCCCCGGTTGAGCCGGGGGCTTTCACATCAGACTTAAGAAACCGCCTGCGCTCGCTTTACGCCCAATAAATCCGGCCAACGCTTGCCACCTACGTATTACCGCGGCTGCTGGCCCGTAGTTATC
+
CCCCCGGGGGGGGGGGGGGGGGGGGGGDGGGFGEGGGGGGGGGGGGGGGFGGGGGGGGGGGGFGGGGGGGGGGGGGGGGGGGGGGGGGGGGGGGGGGGGGGGGGGGGGGGGGGGGGGGGDGGGGGGGGGGGGGGGGFGDGFGGFGGGFGCFFF?EFGGGGFGGGGGGGG;EGG9D8FFGGGGG@GGGGGFF>CGGDDGGGGFGFFGFFFGGGFG+;:;GF9D>0(0(:3D@FFGFFF6EEG:?BG742:FF>(7C8349B6?F>>E07(,4:>G4AGF<>(49>><DDFD(:(((-4C2)6
@M04650:207:000000000-C238N:1:1101:22747:12221 2:N:0:19
GGACTACCCGGGTATCTAATCCTGTTTGCTCCCCACGCTTTCGTGCCTCAGCGTCAGTTACAGTCCAGAGAGCCGCCTTCGCTACTGGTGTTCCTCCTAATATCTACGCATTTCACCGCTACACTAGGAATTCCACTCTCCTCTCCTGCACTCAAGTCCTACAGTTCCAAAAGCTTACTACGGTTGAGCCGTAGCCTTTCACTTCTGGCTTGAAAGACCGCCTACGCACCCCTTACCCCCAGTAATTCCGGATAACGCTAGCCCCCTACGTATTACCCCGGCCTCTTGCCCGTAGTTAGCC
+
CCCCCGGGGGGGGGGGGGGGGGGGGGGGGGGGGGGGGGGGGGGGGGGGGGGGGGGGGGGGGGGGGGGGFF8CFGGGGGGGGGCGGGGGGGGGGGGGGGGGGGGGGGGGGGGGGGGGGGGGGGGGCGGGFEFGGGGGFBFFGGGFGGGGGGGFGGGGGGGG8CFGGGGCGGGGGGFFGGGDEGEGDCGCCG+@+@6E?DGA96>;6;:?8*93:9FCADG*5C=@B)5)-:9(/=63)(=:*6(.+29?GAE085>@32(-((9<DGB08<?2>FB2C08,39((((--)+,*420<A+))5
@M04650:207:000000000-C238N:1:1101:19775:12249 2:N:0:19
GGACTACAAGGGTTTCTAATCCTGTTTGCTCCCCATACTTTCGAGCCTCAGCGTCAGTAAATGTCCAGTAGGCCGCCTTCGCCACTGGTGTTCCTCCCGATATCTACGCATTCCACCGCTACACCGGGAATTCCGCCTACCTCTCCATCACTCAAGAACAGTAGTTTTGAACGCAGTCTATGGGTTGAGCCCATAGTTTTCACATTCAACTTACCATCCCGCCTGCGCTCCCTTTACTCCCAGTAATTCCGGACAACGCTTGCCACCTACGTTTTACCGCGGCTGCTGGCACGGCGTTAGC
+
CCCCCGGGGGGGGGGGGGGGGGGGGGGGGGGGGGGCGGGGGGGGGGGGFEGDEGGGGGGGDGGGGGGGGFGGGGGGGGGGGGGDEGGFGGGGGGGGGEGGGGGGGFGGGGGGGGGGGDGDEGGGGGGGGDFGGA8:14AGGGGFGGFFFGGFF,@D983>F@:=FGGFFCGGFCEEE69EAEDFGGGDGGGGFFGFFGGGGFGFF>8BEGGGFGGGFFFG=DF?28=B(79(5CF);)5?F@3@FG<?C=F46>G<G(2::1>?GGB<0??8<8?AGG(70993((,52=?F6((-4/((.
@M04650:207:000000000-C238N:1:1101:22540:12261 2:N:0:19
GGACTACTGGGGTTTCTAATCCTGTTTGCTCCCCACGCTTTCGAGCCTCAGTGTCAGTTACAGGCCAGAGAGCCGCTTTCGCCACCGGTGTTCCTCCATATATCTACGCATTTCACCGCTACACATGGAATTCCACTCTCCTCTCCTGCACTCAAGTCTACCAGTTTCCAATGCATACAATGGTTGAGCCACTGCCTTTTACACCAGACTTAATAAACCACCTGCGCTCGCTTTACGCCCAATAAATCCGGACAACGCTCGGGACCTACGTATTACCGCGGCTGCTGGCACGTAGTTAGCC
+
CCCCCGGGGGGGGGGGGGGGGGGGGGGGGGGGGGGGGGGGGGGGGGGGGFGGGGGGGGGGGGGGGGGGGGGGGGGGGGGGGGGGGGGGGGGGGGGGGGGGGGGGGGGGGGGGGGGFGGGGGGGGGDGGGGGGGGGGGGGFGGGFGGGGGGGFGGGGFDGGGDFGGFGGGGGGGGGFDFGGGGGGGGGGGGGGGGGGGGGFGFGFFGGFDG+BEGGGFBGGFDFEBEBDD<@2658;8=E7F?=3CF3CDEA@FDGFG@F?FFGFGGB?BFF?9CABFD44471904>70*)1,.28A3.6.
@M04650:207:000000000-C238N:1:1101:3913:12286 2:N:0:19
GGACTACTAGGGTATCTAATCCTGTTTGCTCCCCACGCTTTCGTGCATGAGCGTCAGTGTTATCCCAGGGGGCTGCCTTCGCCATCGGTATTCCTCCACATCTCTACGCATTTCACTGCTACACGTGGAATTCTACCCCCCTCTGACACACTCTAGCCGTTCAGTCACCACTGCCATTCCCAGGTTAAGCCCGGGGATTTCACATCGGTCTTGCACAACCGCCTACGCACGCTTTACGCCCCGTAATTCCGATTAACGCTTGGACCCTACGTATTACCGCTGCTTCTGGCCCGGCGTTCGC
+
CCCCCGGGEFGGGGGGG<FGGGGGGGGGGGGGFG8FGGGGGGGGGGFFF9FGFGGGCF9@C9CFGGDFG@+@BFGGGGGGGGGGGGEGG?FGGGGGGBFGGGGGGGGEGCCGGGGGFGGGFGGG+EF7FDFFFE=AAEFGGGGFFCFGDDGFGGGFGE+6+@D,@E,=DF+@+3,,7=EAA:,:BFCAAEFG5*?**;FFGFG>CF44(19B=D*;+(=D;GB;(;?:;G>>7EF)+(/?819-)1,-7@?(2>3-0466?F*.>FFF<:(..A2>FG0619>7)69))<(:1((-4C3(-
@M04650:207:000000000-C238N:1:1101:4992:12288 2:N:0:19
GGACTACCGGGGTATCTAATCCTGTTTGCTCCCCACGCTTTCGAGCCTCAGTGTCAGTTACAGGCCAGAGAGCCGCTTTCGCCACCGGTGTTCCTCCATATATCTACGCATTTCACCGCTACACATGGAATTCCACTCTCCTCTCCTGCACTCTAGATTCCCAGTTTGAAATGCAGCACCCAGGTTGAGCCCGGGTATTTCACATCCCACTTAAAAATCCGCCTACGCTCCCTTTACGCCCAGTAAATCCGGACAACGCTCGCCACCTACGTATTACCGCGGCTGCTGGCACGTATTTAGC
+
CCCCCFFCEGGGGDGGGFGCFGGGGGGGGGGDGGGGGGGGGGGCEGGGGGGGGGGGGGG,CEGFGGFGGGFE<FCGGGGGGGGCFGEGGGGGFGFCGAFGGGDFG;9FC7BFGGGGGGDDGC9B,AEFFGGGGFCE=DFFFF89,@F8EGGFGGGGCFGGGGGE@FGDFDFG7CECGGGGEGFGGGG?G?FF5E>CDGGFC>F6BFGFEGGG4@CFFFGG>GF@DF(65C>?DCFCF0EG*,((37)9FAE0(;517((131D93C<4(4(.)284+:(((4111:3)(::C1:1)5<:))
@M04650:207:000000000-C238N:1:1101:13745:12310 2:N:0:19
GGACTACTGGGGTATCTAATCCTGTTTGCTCCCCACGCTTTCGAGCCTCAGTGTCAGTTACAGGCCAGAGAGCCGCTTTCGCCACCGGTGTTCCTCCATATATCTACGCATTTCACCGCTACACATGGAATTCCACTCTCCTCTCCTGCACTCAAGTCTACCAGTTTCCAATGCATACAATGGTTGAGCCACTGCCTTTTACACCAGACTTAATAAACCACCTGCGCTCGCTTTACGCCCAATAAATCCGGACAACGCTCGGGACCTACGTATTACCGCGGCGTCTGGCACGTAGTTAGCC
+
CCCCCGGGGGGGGGGGGGGGGGGGGGGGGGGGGGGGGGGGGGGGGGGGGGGGGGGGGGGGGGGDGGGGGGFGGFGGCFGGGGGGGGGGGGGGGGGGGFGGGGGGGGGGGGGGGGGGGGGGGGGGG8EE<FGGGGGGGF9FGGGFGGGCGFGFGGGGDFCFGFGFFEGGDFGGGGGGFGGFGGCGGGCE?@EDCFGGGGGGGF9A5CFADCFG@<D7F@67CDDEDEB/5)5-644@BFGGG@8ECG3CG5)(.87;C0(/9>CBGGB2:B72:0))</2(4>((48830*5:21(-:+465
@M04650:207:000000000-C238N:1:1101:7657:12326 2:N:0:19
GGACTACCAGGGTATCTAATCCTGTTTGCTCCCCACGCTTTCGAGCCTCAGCGTCAGTTACAGTCCAGAGAGTCGCCTTCGCCACTGGTGTTCTTCCTAATCTCTACGCATTTCACCGCTACACAAGGAATTCCACTCTCCCCTCCTGCACTCTAGATTTCCAGTTTGGACTGCAGCACCCAGGTTGAGCCCGGGTATTTCACATCCCACTTAAAAATCCGCCTACGCTCCCTTTACGCCCAGTAAATCAGGATACCGCTTGACACATACTTATTACTGCGGCTGCTGGCACGGAGTTAGC
+
CCCC@EE8,CF@F8F9AEFFC<FEECFGFGGFGCE7FGCFGGC@FG7F,,;@FBFGGGFCFGDGGFEFACFEFFC+CCEFGFC:EFFGGGFGGAAGGGFA?<EEFFGG:?F:FFFFGG88CFDF,A<EGFFCFEAE,,=FFD6:C+@A<84<@=@DGFFGG<F8BF:E>D,,6AEGGGG8@@,@B<3@?BDEE@8C>DGGD6;FF7*0:;9C9+=:A=F7=FAAF6589C(2>EFE62CGC7@;FD<)+**/.)?);376(3*4C8(5.))-.+4)+*.-,(219077(58+1(((,*)62
@M04650:207:000000000-C238N:1:1101:20813:12332 2:N:0:19
GGACTACAAGGGTTTCTAATCCTGTTTGCTCCCCACGCTTTCGAGCCTCAGCGTCAGTTACAGACCAGAGAGCCGCCTTCGCCACTGGTGTTCCTCCATATATCTACGCATTTCACCGCTACACATGGAATTCCACTCTCCTCTTCTGCACTCAAGTTTCCCAGTTTCCAATGACCCTCCCCGGTTGAGCCGGGGGCTTTCACATCAGACTTAAGAAACCGCCTGCGCTCGCTTTACGCCCAATAAATCCGGACAACGCTTGCCACCTACGTATTACCGCGGCTGCTGGCACGTAGTTAGC
+
CCCCCGGGGGGGGGGGGGGGGGGGGGGGGGGGGGGGGGGGGGGGGGGGGGGGGGGGGGGGGGGGGGGGGGGGGGGGGGGGGGGGGGGGGGGGGGGGGGGGGGGGGGGGGCFDGGGGGGGGGGGGGGGGFFGGGGGGGGGGGGGFGGGGGGGFGCGFGGGGGGGGGGGGGGGGGCFFFGGGGGGGGGGGGGGGCEGGGGGGGFGFFGGFEGGGCGGGF@GGFG91=FFFFGFF?GFFFFGGGF??FFBFGF@0:DGFG>FF?:FFGFF??F<<FGFFGFFB6>BBBFF0(/(<?(282E)66
@M04650:207:000000000-C238N:1:1101:15320:12375 2:N:0:19
GGACTACTAGGGTTTCTAATCCTGTTCGCTCCCCACGCTTTCGAGCCTCAGCGTCAGTTACAGTCCAGAGAGTCGCCTTCGCCACTGGTGTTCTTCCTAATCTCTACGCATTTCACCGCTACACTAGGAATTCCACTCTCCCCTCCTGCACTCTAGATTCCCAGTTTGGAATGCAGCACCCAGGTTGAGCCCGGGTATTTCACATCCCACTTAAAAATCCGCCTACGCTCCCTTTACGCCCAGTAAATCCGGACAACGCTCGCCACCTACGTATTACCGCGGCTGCTGGCACGTACTTAGC
+
CCCCCEGFFGGGGGGGGGGGGGGGGGGGGGGGGGGGGGGGGGGFGGGGGGGGGGGGGGGGGGGGGGGGGGGGGGGGGGGGGGGGEGFGGGGGGGGGGGGGGGGGGGGFGGGGGGGGGGGGGGGGGGFFFEFGGGGGGGGGGGGFGGGGGGGFGFGFGGDGGGGDFGGGC@AFDFGFGGGGDDFFGGCDFFFCEGEEDCFE7+@6BGGACGCF*CDFABGG9CAAFF>ADGFFFCFEF0EFFD7;:>5);A)31>71*69:<6GFCE2122683F79FC<F9(,,-4,::EBC2<(((3).6
@M04650:207:000000000-C238N:1:1101:5091:12388 2:N:0:19
GGACTACCAGGGTTTCTAATCCTGTTTGCTCCCCACGCTTTCGAGCCTCAGCGTCAGTTACAGACCAGAGAGCCGCCTTCGCCACTGGTGTTCCTCCATATATCTACGCATTTCACCGCTACACATGGAATTCCACTCTCCTCTTCTGCACTCAAGTTTCCCAGTTTCCAATGACCCTCCCCGGTTGAGCCGGGGGCTTTCACATCAGACTTAAGAAACCGCCTGCGCTCGCTTTACGCCCAATAAATCCGGACAACGCTTGCCACCTACGTATTACCGCGGCTGCTTGCACGGAGTTAGC
+
CCCCCGGGGGGGGGGGGGGGGGGGGGGGGGGGGGGGGGGGGGGGGGGGGGGGGGGGFFFGFFGFGGGGC<@FFFFGGGGGGGGGGGGGGGGGGFGGGGGGGGGGGGGGCFGGGFGGGGGGGGGG9=FGGGGGGGGGGGCFGGGFGGGGGGFFGGGG,DEFDFFGGFF=,@EGGAF8,DFG>F=EFGGGGGGGGGGEGGGGGFGFFGGA=64:>+4@CDGGBG><;FB>1C>FFGF>B?EGDBFFGF)->FDF?FGFGFF?8?GFFGF?07<?<78<GC1226031<)).:292((4:FAA5
@M04650:207:000000000-C238N:1:1101:13195:12430 2:N:0:19
GGACTACCGGGGTATCTAATCCTGTTTGCTCCCCACGCTTTCGAGCCTCAGCGTCAGTTACAGTCCAGAGAGTCGCCTTCGCCACTGGTGTTCTTCCTAATCTCTACGCATTTCACCGCTACACTAGGAATTCCACTCTCCCCTCCTGCACTCTAGATTTCCAGTTTGGAATGCAGCACCCAGGTTGAGCCCGGGTATTTCACATCCCACTTAAAAATCCGCCTACGCTCCCTTTACGCCCAGTAAATCCGGACAACGCTCGCCACCTACGTATTACCGCGGCTGCTGGCACGTAGTTAGC
+
CCCCCGGGGGGGGGGGGGGGGGGGGGGGGGGGGGGGGGGGGGGGGGGGGGGGGGGGGGGGGGGGGGGGGGGGGGGGGGGGGGGGGGGGGFGGGGGGGGGGGGGGGGGGGGGGGGGGGGGGEFGGGGGGFFFGGFFGGGGGGFGFGDDFGGFFGGGGFGG9DFGGGGGGCFGGF9EFGGGGGGFGGFGGGGGGGGGGDCGDGFGFFGFFEGFFECFGFFGGFGF?=FDFFDFF@FFFFDDG774@GFFEFFFFF>C?D9>:B>DFGGB(,564?FF9FC<F99>14<).5E?F04?4:F<24
@M04650:207:000000000-C238N:1:1101:4325:12450 2:N:0:19
GGACTACTAGGGTTTCTAATCCTGTTTGCTCCCCACGCTTTCGAGCCTCAGTGTCAGTTACAGGCCAGAGAGCCGCTTTCGCCACCGGTGTTCCTCCATATATCTACGCATTTCACCGCTACACATGGAATTCCACTCTCCTCTCCTGCACTCAAGTCTACCAGTTTCCAATGCATACAATGGTTGAGCCACTGCCTTTTCCACCAGACTTAATAAACCACCTGCGCTCGCTTTACGCCCAATAAATCCGGACAACGCTCGGGACCTACGTTTTACCCAGACTGCTGGCCCCTAGTTTGCC
+
CCCCCFGGGGGGGGGGGGGGGGGGGGGGGGGGGGGGGGGGGGGEEGGGGDFFGGGGGGGGGGFFFGGGDAA@FGGGCFFGGGGGG,@CFGGGGGGGGGGGGGFGGGGGDCGGGGGGFEGGGGGGEEGGGGGGGG@FGGGGGGGFGGGDFGGFGGEGAFD9,CDFFGGG,=EFGF,@,6,=DFCFD7DD?C,47CCGGGGG7?AF*=6;=7?+:77B+@FD=D))55)*:9@>BGA=A2CG:>3;CFC?C=B(1570/6(((21(9C2476:??=)3F*)((424<<:76*3*414--+.6>
@M04650:207:000000000-C238N:1:1101:28635:12451 2:N:0:19
GGACTACCGGGGTTTCTAATCCTGTTTGCTCCCCACGCTTTCGCACCTGAGCGTCAGTCTTTGTCCAGGGGGCCGCCTTCGCCACCGGTATTCCTCCACATCTCTACGCATTTCACCGCTACACATGGAATTCTACCCCCCTCTACAAGACTCTAGCTGACCAGTATCAGATGCAATTCCCGGGTTAAGCCCGGGGATTTCACATCTGACTCAATCAACCGCCTGCGTGCGCTTTACGCCCAGTAATTCCGATTAACGCTTGCACCCTCCGTATTACCGCGGCTGCTGGCACGGAGTTAGC
+
CCCCCGGGGGGGGGGGGGGGGGGGGGGGGGGGGGGGGGGGGGGGGGGGGGGGGGGGGGGGGGGGGGGGGGGGGGGGGGGGGGGGGGGGGGGGGGGFGGGDGGGGGGGGGGGGGGGGGGG>8FGGGGGGGGGGGGGGGGGGGGGFGGGCBCFFGGGGGGGGGGGFCCGGGGGGGGGGGGDGGGGGGGFFGGGGED5EDCFGGFGFFG7FEGCGFGGGFFGGFGFFFFFFFG99>EF2@BGGG?<FGGBAGFFFFFGFGFFFFFG?GGFFFFFFBGFFGGB;(4>99:BFBG:C4(4>6E<))
@M04650:207:000000000-C238N:1:1101:25851:12454 2:N:0:19
GGACTACTCGGGTTTCTAATCCTGTTTGCTCCCCACGCTTTCGAGCCTCAGTGTCAGTTACAGGCCAGAGAGCCGCTTTCGCCTCCGGTGTTCCTCCATATATCTACGCATTTCACCGCTACACATGGAATTCCACTCTCCTCTCCTGCACTCAAGTCTCCCAGTTTCCAATGCAAACAATGGTTGAGCCACTGCCTTTTACATCAGCCTTAAGAAACCACCTGCGCTCGCTTTACGCCCAATAAAACCGGACAACGCCTGGGACCTACGTATTACCGAGGCTGCTGGCACGTACTTGACC
+
9<CCCFGFGGEGGE7FFFGFGG9EFEFGGGGFGGGCEF7FGFGFFEFFGGG,6EFGGFFGGFFGGDFFGGEGGGGG+@FCCGE@FGCFFCGGF9ADFG9EFFGFAFFD@FGFFCFGGGGGGCCGFDFFF,CCFEFFFD8,EFCBGFE2<FEFG8EFFA;D,DFGGGGF9=D,6,,,7=1,==,,C+3D9D7?7C?FFFGCG?FFC>D*)3=?ECCFFD8*<D):)9@44)2(>FFEDFGGG<14FC)):>.((8*65(((4(9(CE:)(,439E>-0/((4((.3:D::72/.4((.+).)
@M04650:207:000000000-C238N:1:1101:24495:12464 2:N:0:19
GGACTACCAGGGTTTCTAATCCTGTTTGCTCCCCATACTTTCGAGCCTCAGCGTCAGTAAATGTCCAGTAGGCCGCCTTCGCCACTGGTGTTCCTCCCGATATCTACGCATTCCACCGCTACACCGGGAATTCCGCCTACCTCTCCATCACTCAAGAACAGTAGTTTTGAACGCAGTCTATGGGTTGAGCCCATAGTTTTCACATTCAACTTACCATCCCGCCTGCGCTCCCTTTACACCCAGTAATTCCGGACGACGCTTGCCACCTACGTTTTACCGCGGCTGCTGGCACGTAGGTAGC
+
CCCCCGGGGGGGGGGGGGGGGGGGGGGGGGGGGGGGGGGGGGGGGGGGGGGGGGGGGGGGGGGGGGGGGGGGGGGGGGGGGGGGGGGGGGGGGGGGGGGGGGGGGGGGGGGGGGGGGGGGGGGGGGGGGGGGGGFGGGGGGGGFFEGGGGGFGGGG9DGGGGGGGGGGGGGGGGGGGGGDGGGGG@E:EGGGCCCFFGGGFFGFFGGFFGGFFGGGFEGGFG>@DFFF;GF<@GFFFCGGGFFFGFCEGFF>@F)4C>BB?BC>CFF<???:BGFFGGFFF>;>;BBFFG(+44:((<>D>
@M04650:207:000000000-C238N:1:1101:8556:12468 2:N:0:19
GGACTACAGGGGTTTCTAATCCTGTTTGCTCCCCACGCTTTCGAGCCTCAGCGTCAGTTACAGTCCAGAGAGTCGCCTTCGCCACTGGTGTTCTTCCTAATCTCTACGCATTTCACCGCTACACTAGGAATTCCACTCTCCCCTCCTGCACTCTAGATTTCCAGTTTGGAATGCAGCACCCAGGTTGAGCCCGGGTATTTCACATCCCACTTAAAAATCCGCCTACGCTCCCTTTACGCCCAGTAAATCCGGACAACGCTCGCCACCTACGTATTACCGCGGCTGCTGGCACGTAGTTAGC
+
CCCCCGGGGGGGGGGGGGGGGGGGGGGGGGGGGGGGGGGGGGGGGGGGGGGGGGGGGGGFGGGGGGGGGGGGFFEG7F=FGGGGEFGGGGGGGGGGGGGGGGGGGGGGGGGGGGGGGGGGGGCGGGGGFFGFGFGGGGACGDGFGGGGGFF8DDCFEF9DFGGFGGGGGD;9DEA8EFFGGGGGFD86,8D?EC>ECGGGGA;++9CFEGFGF+BD42>94D=@2A@B5DBF><;CFFGGGFFFGG5)CFD>;>DDG96(-,>(*/22((43<G?FGGBFF>;>9:)54C?C(.4(4:969
@M04650:207:000000000-C238N:1:1101:13286:12515 2:N:0:19
GGACTACACGGGTTTCTAATCCTGTTTGCTCCCCACGCTTTCGAGCCTCAGCGTCAGTTACAGTCCAGAGAGTCGCCTTCGCCACTGGTGTTCTTCCTAATCTCTACGCATTTCACCGCTACACTAGGAATTCCACTCTCCCCTCCTGCACTCTAGATTTCCAGTTTGGAATGCAGCACCCAGGTTGAGCCCGGGTATTTCACATCCCACTTAAAAATCCGCCTACGCTCCCTTTACGCCCAGTAAATCCGGACAACGCTCGCCACCTACGTATTACCGCGGCTGCGGGCACGTAGTTAGC
+
CCCCCGGGGGGGGGGGGGGGGGGGGGGGGGGGGGGGGGGGGGGGGGGGGGGGGGGGGGGGGGGGGGGGGGGGGGGGGGGGGGGGGGGGGGFGGGGGGGGGGGGGGGGGGGGGGGGGGGGGGGGGGGGGFFFGGGGGGGGGFGGFEGGGGGGFGGGGGGGGGGGGGGGGGGGGGFECGGFGDDGFGGGGGGGGGCEGGGGDFFGFFGGFFGGGFGGGFFGGFGFFFFDD9DFF=GFFF@GGGF@EG>EFGFEFFFGFGF>:29DFGGF?:BF22<:BGG?FFB>(3(((6E6E02(.8?4<A
@M04650:207:000000000-C238N:1:1101:19530:12543 2:N:0:19
GGACTACAGGGGTATCTAATCCTGTTCGCTCCCCACGCTTTCGAGCCTCAGCGTCAGTTACAGTCCAGAGAGTCGCCTTCGCCACTGGTGTTCTTCCTAATCTCTACGCATTTCACCGCTACACTAGGAATTCCACTCTCCCCTCCTGCACTCTAGATTCCCAGTTTGGAATGCAGCACCCAGGTTGAGCCCGGGTATTTCACATCCCACTTAAAAATCCGCCTACGCTCCCTTTACGCCCAGTAAATCCGGACAACGCTCGCCACCTACGTATTACCGCGGCTGCTGGCACGTAGTTAGC
+
CCCCCGGGFGGGGGGGGGGGGGGGGGGGGGGGGGGGGGGGGGGGGGGGGGGGGGGGGGGGGGGGGGGGFFGGFGGGGGGGGGGGGGGGGGGGGGGGGGGGGGGGGGGGGGGGGGGGGGGGGGGGGGGGFGEGGGGGGGFGGGGFGGGGGGGFGCGG9DCFGGFFFDF;>8=>DGGGGGGGGGGGGGGGGGGFCGGC>FFFGFGFFGGAEGGGFGGGA=FGFGF@@FFBFGFFF?;)63CGG?;EGGFEFFF9;BGDGF>:?9C>*;:??F?32+55CG:9BFFFFFDDFGBGFF04,<<D>
@M04650:207:000000000-C238N:1:1101:19141:12560 2:N:0:19
GGACTACCCGGGTTTCTAATCCTGTTTGCTCCCCACGCTTTCGAGCCTCAGTGTCAGTTACAGTCCAGAGAGTCGCCTTCGCCACTGGTGTTCTTCCTAATCTCTACGCATTTCACCGCTACACTAGGAATTCCACTCTCCCCTCCTGCACTCAAGTCTACCAGTTTCCAATGCATACAATGGTTGAGCCACTGCCTTTTACACCAGACTTAATAAACCACCTGCGCTCGCTTTACGCCCAATAAATCCGGACAACGCTCGGGACCTACGTATTACCGCGGCTGCTGGCACGTAGTTAGCC
+
CCCCCFFGGGGGGGGGGGGGGGGGGGGGGGGGGGGGGGGGGGGGGGEBFEAEFGGGGFGGCGGGGGGGFGG@FGDG@GFGDGGGEGFGGFGGGGEFGGGGGGFGGFGGGGGGGGGGGEEDGGFGCGGGEFFGGDGGGGGGED8?GGGG8AF9DFED=D;=FFGGFGFGGGGGCDA:EFG?8DGGGGCFG?8DFGGGGGGCFFGFCFFF>7@+A+D9BCEFDGFE2AAAFD>5BGFEDFGGG2@F:DCF<BBD;:F;D@7DF;>0DE7<?FF?DGFDF3222906?FB22*2C872(636A?
@M04650:207:000000000-C238N:1:1101:17582:12606 2:N:0:19
CCCTACGTTTCCTGCTATCATGCTTGTCGTCTGCCCCTTGGCTTCAGGGGTTCTTCTCCTGTTTTCTCTCCCCCCTGTTGCACCTCACCCTCACTCTTTTTCCATTGGTGCCCCTTCCTCCCCCGCCCTTTCCCCGAACTTCACGCATCTCACCCCTCCCCCAGCACCTTCCCCCCCCCCCCCCCCCCTTCCCCCCTCCTCTCTTACACCCCGTGCCCTCGCCCACCCTGGGGCTTTCCTCTCCGCCTCCGCATCCCCCACTCGGTCACCTTTCTCCCTGTGCTCCCCTCCTCCTCCTGTC
+
A--8,@,=,,,,,,,,,<,,,<,<CC;6699,,;,,,:,,64,,6,;,,+87C,<<CC,6,C,,6,6,,,,BB+++,5,,,,:46?,,6,:,,,,,,,@,:,@,,,,45,?,9,4,,,,64?7+++@+6,,,9<,++46,,370,@+166>7@B>?+6+363++,,6,,,,4+3+**3*4***4**1***2*075*)9;****1**2/)*)11***.(+1-),(()(.(*(-(*0())0+2)(./12?*).-1<D05((((.*(*/(())).)<))+2()).).))(((*(*(((((*.))
@M04650:207:000000000-C238N:1:1101:21706:12627 2:N:0:19
GGACTACCGGGGTATCTAATCCTGTTTGCTCCCCACGCTTTCGAGCCTCAGTGTCAGTTACAGGCCAGAGAGCCGCTTTCGCCACCGGTGTTCCTCCATATATCTACGCATTTCACCGCTACACATGGAATTCCACTTTCCTCTCCTGCACTCAAGTCTACCAGTTTCCAATGCATACAATGGTTGAGCCACTGCCTTTTACATCAGACTTAATAAACCACCTGCGCTCGCTTTATGCCCAATAAATCCGGACAACGCTCGGGACCTACGTATTACCTCGTTCTCTGGCCAGTTGTTAGCC
+
CCCCCGEFGGGGGGGGGGGGGGGGGGGGCA<@FFC+@CCFGFGGGGGFFDGGGDEFGGGGC,@FF@FFFDCFDGGGG>F,8C=FFFEGGDGGGFEA@D9FFGG,>=,ACFGG9E,@FCGD@BEG9FFGGGGGGG9E,,@<EGDFE@F,==DFGFGDFE,DD<DG>ACFC;>DG8EFG8,99=6EGC6,7,3@FF,@25=EF*,+++*38*55*2<9::,;4@=>2*7855@2B5+*+9@+?(3;CC??4=379>5=D0(/,37(1824:0()-C<)+*)(-(((.44))*(*.).)4+)),
@M04650:207:000000000-C238N:1:1101:20998:12644 2:N:0:19
GGACTACTCGGGTATCTAATCCTGTTTGCTCCCCACGCTTTCGAGCCTCAGCGTCAGTTACAGTCCAGAGAGTCGCCTTCGCCACTGGTGTTCTTCCTAATCTCTACGCATTTCACCGCTACACTAGGAATTCCACTCTCCCCTCCTGCACTCTAGATTTCCAGTTTGGAATGCAGCACCCAGGTTGAGCCCGGGTATTTCACATCCCACTTAAAAATCCGCCTACGCTCCCTTTACGCCCAGTAAATCCGGACAACGCTCGCCACCTACGTATTACCGCGGCTGCTGTCACGTAGTTAGC
+
CCCCCGGGGGGGGGGGGGGGGGGGGGGGGGGGGGGGGGGGGGG@EFGGGGGGGGGGGGGGGGGGGGGGGGGGFGGDGGGGGEGGGGGGGGGGGGGGGGGGGGGGGGGGGGGDGGGGGGGGGGGGGGFGECFFGGGGGFFGGGGFGGGGFGGFGGGGEFGGGGGGFGGGGGGGGGGGGGGGGGGGGCEF6DGGGCCCCGGGGFGFFGGFEGGGFGGF*58D2DF2)/6?=D@DB9FCFFGGG@;FCC67CFFFDBD6D09(-1567CB?0((.)<>9CG(((,1718>D-<)0(.0:?GFAA
@M04650:207:000000000-C238N:1:1101:22381:12651 2:N:0:19
GGACTACCGGGGTTTCTAATCCTGTTTGCTCCCCACGCTTTCGAGCCTCAGCGTCAGTTACAGACCAGAGAGCCGCCTTCGCCACTGGTGTTCCTCCATATATCTACGCATTTCACCGCTACACATGGAATTCCACTCTCCTCTTCTGCACTCAAGTTTCCCAGTTTCCAATGACCCTCCCCGGTTGAGCCGGGGGCTTTCACATCAGACTTAATAAACCGCCTGCGCTCGCTTTACGCCCACTAAATCCGGACAACGCTTGCCACCTACGTATTACCGCGGCTGCTGGCACGTAGTTAGC
+
CCCCCGGGGGGGGGGGGGGGGGGGGGGGGGGGGGGEFGGGGGGGGGGGGGGGGGGGGGGGGGGGGGGGGGGGGGGGEGGGGGGGGGGGFGGGGGGGGGGGGGGGGGGGGEGC<FGGGGCDCGGGGGGGGEFGGGGGGGGGGGGFGGGGFFGFGGGGGG;CFFGGGGGGGGGGGFGFDD?E7BCDGGGGGGGEGGGGGGGGFFGFFG7AEGFGFF77CCGC(1601;2>BGF>:GF)9:EEG?((CF4AGFDB:)/4*(-486DB:E?BFFFFBC26FF<4119((-.4:E:C?32.49446
@M04650:207:000000000-C238N:1:1101:9673:12666 2:N:0:19
GGACTACCGGGGTATCTAATCCTGTTTGCTCCCCACGCTTTCGAGCCTCAGCGTCAGTTACAGACCAGAGAGCCGCCTTCGCCACTGGTGTTCCTCCATATATCTACGCATTTCACCGCTACACATGGAATTCCACTCTCCTCTCCTGCACTCAAGTCTACCAGTTTCCAATGCATACAATGGTTGAGCCACTGCCTTTTACACCAGACTTAATAAACCACCTGCGCTCGCTTTACGCCCAATAAATCCGGACAACGCTCGGGACCAACGTATTACCGCGGCTGCTGGCCCGTAGTTAGCC
+
CCCCCGGGGGGGGGGGGGGGGGGGGGGGGGGGGGGGGGGGGGGGGGGGGGGGGGGGGGGGGGGGGGGGGGGGGGGGGGGGGGGGGGGGGGGGGGGGGGGGGGGGGGGCGGGGGGGGGGGGGG?FFGGGFGGGGGGDGGGGGGGFGFGGGGGFGGFGFGGGGGGGGGGGCGCGGGGGGGFGGGCGGGGGGGGGG?FGGGGGGFFFFDGFCFCFCGGFF=CCBD@=BDFEFGBDFFAC)6:FG0;)>75?FB:?;:47)((--7C6C528??67<8>AE7342>,4:2:48*-*4111<<)):
@M04650:207:000000000-C238N:1:1101:16723:12728 2:N:0:19
GGACTACTGGGGTTTCTAATCCTGTTTGCTCCCCACGCTTTCGAGCCTCAGCGTCAGTTACAGACCAGAGAGCCGCCTTCGCCACTGGTGTTCCTCCATATATCTACGCATTTCACCGCTACACATGGAATTCCACTCTCCTCTTCTGCACTCAAGTTTCCCAGTTTCCAATGACCCTCCCCGGTTGAGCCGGGGGCTTTCACATCAGACTTAAGAAACCGCCTGCGCTCGCTTTACGCCCAATAAATCCGGACAACGCTTGCCACCTACGTATTACCGCGGCTGCTGGCACGTAGTTAGC
+
CCCCCGGGGGGGGGGGGGGGGGGGGGGGGGGGGGGGGGGGGGGGGGGGGDGGGGGGGFGGGGGGGGGGGGGGGGGGGGGGGGGGGGGGGGGGGGGGGGGGGGGGGGGGGGGGGGGGGGGGGGGGGGGGGFGGGGGGGGGGGGGFFGGGGGGFGGGGFGGGGGFGFFFDFGGGGGGGGGGGGGGDGGGGGGG>E5CEGGGFFFGFFDFFFGGG<GGGA1AC0C@;<FFF;DBF07>BF?GGG:1:GGBAFF>BB:D?GFFF<1FB7F:<?FF(4:(5<7(4,9>F6:)88E8F?<1:BG)).
@M04650:207:000000000-C238N:1:1101:17563:12732 2:N:0:19
GGACTACCGGGTTTCTAATCCTGTTTGCTCCCCATACTTTCGAGCCTCAGCGTCAGTTGATGCCCAGTAGGCCGCCTTCGCCACTGGTGTTCCTCCCGATATCTACGCATTCCACCGCTACACCGGGAATTCCGCCTACCTCTACATCACTCAAGAACGCCAGTTTTGAACGCAGTCTATGGGTTGAGCCCATAGTTTTCACATTCAACTTGGCATTCCGCCTGCGCTCCCTTTACACCCAGTAATTCCGGACAACGCTTGCCACCTACGTTTTACCGCGGCTGCTGGCACCTTGTTTGCC
+
CCCCCGGGGGGGGGGGGGGGGGGGGGAFGGGGGGGGGGGGFGGGGGGGGGGGGGGGGGGGGGGGGGGGGGGGGGGGGGGGGGGGGFFE@FGGGFGGGGEGGGGGGGGGEEGFEAFGGGGGGAGG7FGGGGGGGFGGGGGGGFGFFBDFGGGFGEFAEF8CGFGCGFGGGFGFDG5EGFDFGGGGGGF?CFGC?EGFGGGGGFEFFGFFEGFC@GGFF?GGDGF;<B65?G;;@GCCAEFC*:EF7@35@?5:>@F054:1::466C7>????0?4<C949(,4((448:*.*()..-*3<<
@M04650:207:000000000-C238N:1:1101:20132:12741 2:N:0:19
GGACTACCCGGGTTTCTAATCCTGTTTGCTCCCCACGCTTTCGAGCCTCAGTGTCAGTTATAGGCCAGAGAGCCGCCTTCGCCACCGGTGTTCCTCCATATATCTACGCATTTCACCGCTACACATGGAATTCCACTCTCCTCTCCTACACTCAAGTCTCCCAGTATCCAATGCACTCACTGGTTGAGCCACTGCCTTTTCCCTCATACCTTACAAAACACCCTCCGCCCCTTTACCCCCCATAAATCCGGACAAACGCTGGCACCCACCTTTTTCCCCCGCCTCCTCCCACGAATTTACC
+
CCCCCGGG<FGGGGGGGGGGGGGGGGGGGGGGGGGGGGGGGGG,CFGGAGG@CFGGGGGD,@F9AEGF,EEFG8FG+BFGGGG76EFECEGFGDFGG=?FFFGGGGFGGGGGGGGGFGGGGGGFBEFGFCFGGG;FDF,EEFGF8EC,<=DDGDFFDDFFGGGGG,DD,83EFFF8,01,,,,@F:,,,@7@7C<1+?FG7A,<A7++**?+3*++;)=/2D4579))/)/(-8+/*7;7*3(/;C?);5>0();(1(44(41(9F1(-(.))<)(<9(4;(24(,(((/(2((,(,<4)5
@M04650:207:000000000-C238N:1:1101:3684:12749 2:N:0:19
GGACTACCGGGGTTTCTAATCCTGTTTGCTCCCCACGCTTTCGAGCCTCAGCGTCAGTTACAGTCCAGAGAGTCGCCTTCGCCACTGGTGTTCTTCCTAATCTCTACGCATTTCACCGCTACACTAGGAATTCCACTCTCCCCTCCTGCACTCTAGATTCCCAGTTTGGAATGCAGCACCCAGGTTGAGCCCGGGTATTTCACATCCCACTTAAAAATCCGCCTACGCTCCCTTTACGCCCAGTAAAGCCGGACAACTCTCGCCACCTACGACTTACCGCGGCTGCGGGCCCTTCGTTACC
+
CCCCCGGGGGGGEEGGGGGGGGGGGGGGFGGGGGGGGDGGGGG8F>GDGCF8FGGGGGGFGGGGGGGGGGGGGF@FGGEFGDFGGGGGGGGGGFFGGGGFGGGGAFFGGGGEF<FGFDCCEGGCGGGGGGCFDGGGFGDGGFEFEGFGGGFFG9FFGGFFGGG8,CEGGGFGFCFGFFDGGFEGCGFFFFFGG@CGDCCCD+>=>>CAEFD7E8FGA)><=C@@DF2B@GBD@+=<C7EEFFD@7+<)+=:0:EGBF,522(*29E<08>:((1-4C711(((-12(((/(2-(((.:4(6
@M04650:207:000000000-C238N:1:1101:24376:12772 2:N:0:19
GGACTACCGGGGTTTCTAATCCTGTTTGCTCCCCACGCTTTCGAGCCTCAGCGTCAGTTACAGTCCAGAGAGTCGCCTTCGCCACTGGTGTTCTTCCTAATCTCTACGCATTTCACCGCTACACTAGGAATTCCACTCTCCCCTCCTGCACTCTAGATTTCCAGTTTGGAATGCAGCACCCAGGTTGAGCCCGGGTATTTCACATCCCACTTAAAAATCCGCCTACGCTCCCTTTACGCCCAGTAAATCCGGACAACGCTCGCCACCTACGTATTACCGCGGCTGCTGGCACGTAGTTACC
+
CCCCCGGGGGGGGGGGGGGGGGGGGGGGGGGGGGGGGGGGGGGGGGGGGFGGGGGGGGGGGGGGGGGGGGGGGGGGGGGGGGGGGGGGGGGGGGGGGGGGGGGGGGGGGGGGGGFDGGGGGGGGGGGGGGGGGGGGGGGGGGGFGGGGGGGFGGGGGGGGGGGCDFGGGFFGFFGGGGGGGFFFGGGGGFGGEGDGGFGGGFGFFGGFFGGGEGGG6>EG@GFFFF@>>GBFFGFFFFGGGDFFFGFEGFFF?3C?C91(27D>DE??:?FB)C:AGGFBFBBBBF:?4A4C6?0(4E4).
@M04650:207:000000000-C238N:1:1101:6263:12801 2:N:0:19
GGACTACACGGGTTTCTAATCCTGTTCGCTACCCACGCTTTCGAGCCTCAGTGTCAGTTACAGACCAGAGAGCCGCTTTCGCCACCGGTGTTCCTCCATATATCTACGCATTTCACCGCTACACTAGGAATTCCACTTACCTCTCCGACACTCTAGCTTGATAGTTTTCAAAGCAGTCCCAGGGTTGAGCCCTGGGATTTCACTTCAAACTTACCATGCCGTCTACGCTCCCTTTACACCCAGTAAATCCGGATAACGCTTGCCCCCTACGTATTACCGCGGCTGCTGGCACGTAGTTAGC
+
CCCCCAFEGGGGGGGGGGGGGGGGGGGGGGEGGGDGGGGGGGGGGGGGG,CFGGGGGGGGGGGGGGFG8EEGGGGGGGGGGGGGGGGGFFGGGGGGGGGEFGGGGFGGGGGGGGGGGGGGGGGGGDGGGCGGFGDGDFCCGGGFGGGEGGGFGGGGGGGGDGAFGGGGGFGFGGFGGGGGGFGC<DCC?FGC?CGG5CCEFFGFFGC6AGGGEGG@E;GGFGFFFFDB?DFFFGFFFFGGE((6+;.7FFF>;EGEGD@FFFGFGF903?:0<F3<GFB>FBF>(8)):C7FF:(4:GA46
@M04650:207:000000000-C238N:1:1101:29120:12912 2:N:0:19
GGACTACTGGGGTTTCTAATCCTGTTTGCTCCCCACGCTTTCGAGCCTCAGCGTCAGTTACAGTCCAGAGAGTCGCCTTCGCCACTGGTGTTCTTCCTAATCTCTACGCATTTCACCGCTACACTAGGAATTCCACTCTCCCCTCCTGCACTCTAGATTCCCAGTTTGGAATGCAGCACTCAGGTTTAGCCCGGGTATTTCACAGCCCACTTCAAAATCCGCCTACGCTCCCTTTACGCCCAGTAAATCCGGACAACGCTCGCCACCTACGTATTACCGCGGCTGCTCGCCCGTAGTTAGC
+
A--6AFFFFF@F@:FA<<FGFAEEFFFFGGFCG>AFGGDFGG:<6FGFFCGGC@CFCFGCFFFGGFGD<,6BC,7C,,8C4,B@FDG?EFECFFGF?F99AFDFG,E:@?F7@A?FFGGGECFGBE,BF,AEFGGGGGGFEDG?EG8=DE,0@,E89DDFECFCA=EG+B,E=FD9FGG,@,@FD<3,2>FF>+@C59,EFCF6+*;@87>F*=8F46>CAGA>)286>DBDF,64@=E@*((.;:.6C43((8C(C29?B>C95*412:?B2:>2<0,71;60;6))-:(:33434@)-6
@M04650:207:000000000-C238N:1:1101:2956:12982 2:N:0:19
GGACTACTGGGGTTTCTAATCCTGTTTGCTCCCCACGCTTTCGAGCCTCAGTGTCAGTTACAGGCCAGAGAGCCGCTTTCGCCACCGGTGTTCCTCCATACATCTACGCATTTCACCGCTACACATGGAATTCCACTCTCCTCTCCTGCACTCAAGTCTACCAGTTTCCAATGCATACAATGGTTGAGCCACTGCCTTTTACACCAGACTTAATAAACCACCTGCGCTCGCTTTACGCCCAATAAATCCGGACAACGCTCGTGACCTACGTATTACCGCGGCTGCTGGCCAGTAGTTAGCC
+
6CCCCFGGG@FG7FEFAFGGGGGF6C9FEFGEGEG@GEC,CFGFGFGG8FFEGGCFG,CF9FFGGGFGGGCFFGGGC@DEEE7@CFGGFG,C9F;FGGFFFGD@DG,AEE7?FGAB?F++BCEBGFGG?G9EEFDGFGG8E?FBFGFG8A89DFG8,@D,E98F,3:DEGFCF8FADGDGGGCB,@FGDC@?CC,@D?:FGFGF5***8;?FCFGFF@:D)@2<=DF45<9(-*48?D:FG?;3>F3<<>A19A>1:((64(14*<).5::))364+/3>7(--:)8::*(1.6<A236A0
@M04650:207:000000000-C238N:1:1101:26803:12982 2:N:0:19
GGACACTGGGGTTTCTAATCCTGTTTGCTCCCCACGCTTTCGAGCCTCAGTGTCAGTTACAGGCCAGAGAGCCGCTTTCGCCACCGGTGTTCCTCCATATATCTACGCATTTCACCGCTACACATGGAATTCCACTCTCCTCTCCTGCACTCAAGTCTACCAGTTTCCAATGCATACAATGGTTGAGCCACTGCCTTTTACACCAGACTTAATAAACCACCTGCGCTCGCTTTACGCCCAATAAATCCGGACAACGCTCGGGACCTACGTATTACCGCGGCCGCTGGCACGTAGTTAGCCG
+
CCCCCGGGGGGGGGGGGGGGGGGGGGFGGGGGGGGGGGGGGG@FGGGCFGGGGGGGGGGGGGGGGFGDCCGGGGGGGGFGGFGGGGGGGGGGGG;AFGGGFFCFGFGGGGEGGGGGGGGDEFGGGGGFFGFGGGGFFGGEFFFFGGGGGGGFGDFGGFGGGGGGGGGFFGGGGGGGGGGGGGGGGCGGGDGGGFCFGCGGGFGFFGFF5BCCEGDGF5FGFGEB@BBFFG>>2=CFB@7FF@83DFFFGA>((;563(179BDBD683?F2<?F)6*)-4((-469(3:9013(,<2<<?7
@M04650:207:000000000-C238N:1:1101:19307:12983 2:N:0:19
GGACTACTGGGGTATCTAATCCTGTTTGCTCCCCATACTTTCGAGCCTCAGCGTCAGTAAATGCCCAGTAGGCCGCCTTCGCCACTGGTGTTCCTCCCGATATCTACGCATTCCACCGCTACACCGGGAATTCCGCCTACCTCTACTTCACTCAAGATACATAGTTTTGAACGCACGCTATGGGTTGAGCCCATAGATTTCACGTCCAACTTATGCACCCGCCTGCGCTCCCTTTACACCCAGTAATTCCGGACAACGCTTGCCACCTACGTTTTACCGCGGCTGCTGGCACGTAGTTAGC
+
CCCCCF@FFGFGGGGGGGGGFGFGGGGGGGGGGGFFGGGGGGGFDGGGGFGGGGGGGGGCGGGGGGFGGGGGGG>CGGGGFDFGGGGGGGGGGGGGGGDGGGGGGGF7FCEGGGFGGGGGCGGGGFCEFGGGGGCCECEGGGFFGFGGGG?7,,DDAAFGGFFFGD8@BEGGFGGEGGE*A98@GGDD,43CE?FGF9FFG>,*3;D?ECF7*++2==F<=<@DFF0:6DBDDGFEFFFFGF6;7:79DF?9?EG?G>FF:(9>FGB??F031F?BF>(-1(490???(:8C(3:BBGBBA
@M04650:207:000000000-C238N:1:1101:26032:12997 2:N:0:19
GGACTACCGGGGTTTCTAATCCTGTTTGCTCCCCACGCTTTCGCACCTCAGCGTCAGTACCGGACCAGTGAGCCGCCTTCGCCACTGGTGTTCTTCCTAATATCTACGAATTTCACCTCTACACTAGGAATTCCACTCACCTCTTCCGGACTCGAGATTTGCAGTATCAAAGGCAGTTCCGAGGTTGAGCCTCGGGATTTCACCCCTGACTTACAAATCCGCCTACGTGCGCTTTACGCCCAGTAATTCCGAACAACGCTAGTCCCCTCCGTATTACCGCGGCTGCTTGCACGGAGGTAGC
+
CCCCCGGGGGGGGGGGGGGGGGGGGGFGGGGGGGGGGGGGGGGGGGGGGFGGEGGGGGGGFDGGGGGGGGGGGGGGGGGG<FGGGFGGFFGGGGGGFFFGGFGGGGGGFGGFDCCGFFFGGGGGGCFGFGFGGGGGGGGGGGGFDEEEC8EEG@6=DCFGGGGGGFCCCC;BCFFGFDCEG7CEGGGCFGGC7CGGG*DFFFGFA7FFFGG+9FCF4;EF6C?<(;;A(9>9(=AEF?EGGB(5C*)6FF?F:>DFGFFF(,26CF?2??>?0C:):C:>F049(4)).:2<:09;(;4)4
@M04650:207:000000000-C238N:1:1101:8951:13024 2:N:0:19
GGACTACCCGGGTATCTAATCCTGTTCGCTACCCACGCTTTCGAGCCTCAGTGTCAGTTACAGACCAGAGAGCCGCTTTCGCCACCGGTGTTCCTCCATATATCTACGCATTTCACCGCTACACATGGAATTCCACTCTCCTCTTCTGCACTCAAGTTCGACAGTTTCAAAAGCATACTATGGTTTAGCCACAGCCTTTAACTTCAGACTTATCAAACCACCTGCCCTCGCTTTACCCCCAATTAATCCCGACCACCGCCGGGCCCTACGTTTTTCCCCGGCCTCTGGCCCCTAGTTTGCC
+
CCCCCGGFFGGGGGGGGGGGGGFGGGEGGGEGGGGGGGGGGGG,;FFGGGGCGGGGGGGGCEFEGGGGC<FGGGGG@FGGGGGGG8FFGGGGGGGFG8CFGFGCFFG?FGGGGGGGGGGGDGGG?FFGGGGGGGGGGFFGG+DFEGGGGGGFD8DGG=E@8FCCDEGG,@F9DF,2E7,,23DFG@:7:D9@FGFF9DG7+=,+=+:=8*CC*+2+;*:*:C-))3(2(//(6C6;*.CE7;@)+:3);/:;()7,/((-(,/-)8(.4-((,2((<*((49(,(52>):,*((()6+)).
@M04650:207:000000000-C238N:1:1101:12764:13042 2:N:0:19
GGACTACAGGGGTATCTAATCCTGTTTGCTCCCCACGCTTTCGAGCCTCAGCGTCAGTTACAGTCCAGAGAGTCGCCTTCGCCACTGGTGTTCTTCCTAATCTCTACGCATTTCACCGCTACACTAGGAATTCCACTCTCCCCTCCTGCACTCTAGATTTCCAGTTTGGAATGCAGCACCCAGGTTGAGCCCGGGTATTTCACATCCCACTTAAAAATCCGCCTACGCTCCCTTTACGCCCAGTAAATCCGGACAACGCTCGCCACCTACGTATTACCGCGGCTGCTGGCACGTAGTTAGC
+
CCCCCGGGGGGGGGGGGGGGGGGGGGGGGGGGGGGGGGGGGGGGGGGGGGGGGGGGGGGGGGGGGGGGGGGGGGGGGGGGGGGGGGGGGGGGGGGGGGGGGGGGGGGGGGGGGGGGGGGGGGGGDGGGFFFGGGGGGGGGGGGFGGGGGGGFGGGGEGAFGGGFGGGGEFGGGGGFGGGGGGGGGGGGGGGGGGGGGGGGGFGFFGGFFGGGFGGGFFGGFGFFFFFF2D=DBGFFFDGGGFFECG6CGFFFDFGFD99((->>GGF<FFFFFFBFGG0016>>9?0.:E(<8:0,,<))6
@M04650:207:000000000-C238N:1:1101:23357:13057 2:N:0:19
GGACTACTGGGGTTTCTAATCCTGTTTGCTCCCCATACTTTCGAGCCTCAGCGTCAGTAAATGTCCAGTAGGCCGCCTTCGCCACTGGTGTTCCTCCCGATATCTACGCATTCCACCGCTACACCGGCAATTCCCCCTACCTCTCCATCACTCAAGAACAGTAGTTTTGAACGCAGTCTATGGGTTGAGCCCATATTTTTCACATTCAACTTACCCTCCCGCCTTCGCTCCCTTTACACCCAGTAATTCCGGTCAACTCTTGCTCCCTTCTTTTTACCGCTGCTGCTTTCACGTATTTACC
+
@CC<B8<F<<FCFECFFCGFFFF@FD@FA@FDGEFDG@@FFF,,,BFFF<,@@@,66FC,,6,CFD9EE,,:C@FGCGGG7FCCCF<@FEFGGGFACBCF===EFAFFF,+BE,9EFCECCGFGA+7+++:EEE,,@BD,@DFF8D@,5,@DAD>F,,>,@7,2FDG9D+,,=7@6CC2,,,,,7<351,@1@CF79:FCCFC+4+2+2=CF:+9*25*?(52((;(2251=(<));)2+*/(/++1)28)(.2*4>54444:)*3::).2)60<3C*49(-(8))4-)367333),@5).
@M04650:207:000000000-C238N:1:1101:15259:13089 2:N:0:19
GGACTACTGGGGTATCTAATCCTGTTTGCTCCCCACGCTTTCGAGCCTCAGTGTCAGTTACAGGCCAGAGAGCCGCTTTCGCCACCGGTGTTCCTCCATATATCTACGCATTTCACCGCTACACATGGAATTCCACTCTCCTCTCCTGCACTCAAGTCTACCAGTTTCCAATGCATACAATGGTTGAGCCACTGCCTTTTACACCAGACTTAATAAACCACCTGCGCCCGCTTTACGCCCAATAAATCCGGACAACGCCCGGGACCTACGTATTACCGCGTCTGGTGGCCCCTAGTTAGCC
+
CCCCCGGGGGGGGGGGGGGGGGGGGGGGGGGGGGGGGGGGGGGGFGGGGGGGGGGGGGGGGGGGGGGGGGGGGGGG@FFGGGGGGDGGGGGGGGGGGGGGGGGGGGGGGGGGGGGGGGGGGGGGGGGGGGGGGGFFGC=FGGGFGGGGGGGFGFGG;99D9DCG<FGGDGGGG?CGCGG,6FDDG@DD8,,@,9DFFFGG+;;A?CFFDDGF@FF9FEC9CC)6=9)*//69@GAC?(:*11;@>F?5CE:@6><7)3(.-45(9C18>?B<A?)6<*49(((((-,,,0,*(,46A<<2:
@M04650:207:000000000-C238N:1:1101:6750:13100 2:N:0:19
GGACTACCAGGGTATCTAATCCTGTTTGCTCCCCATACTTTCGAGCCTCAGCGTCAGTAAATGTCCAGTAGGCTGCCTTCGCCACTGGTGTTCCTCCCGATATCTACGCATTCCACCGCTACACCGGGAATTCCGCCTACCTCTCCATCACTCAAGAACAGTAGTTTTGAACGCAGTCTATGGGTTGAGCCCATAGTTTTCACATTCAACTTACCATCCCGCCTGCGCTCCCTTTACGCCCAGTAAATCCGGACAACGCTCGCCACCTACGTATTACCGCGGCTGCTGGCACGTAGTTAGC
+
CCCCCGGGGGGGGGGGGGGGGGGGGGGGGGGGGGGGGGGGGGGGGGGGGGGGGGGGGGGGGGGGGGGGGGGGG<EFGGGGGGGGGGGGGGGGGGGGGGGGGGGFGGGGGGGGGGGGGGGGGGGGGGGGEDFGGGGGEGDGGGGFGGGGFGGFGGEG=@D?EFGGGFGGGGGGGGGGGGGGGGGGGEGGGGGGGGGGGGGFGAFFFGGCEGGGEGGGFFGGAGFFBF@>@G@F2:FEFDDFE@FFF7?EGFF>FF<@C6>0?>G0/A?22:??7F?FGG?B0;>>>B:>FGFGFF((4<<<6
@M04650:207:000000000-C238N:1:1101:25978:13148 2:N:0:19
GGACTACCGGGGTTTCTAATCCTGTTTGCTCCCCACGCTTTCGCACCTGAGCGTCAGTCTTCGTCCAGGGGGCCGCCTTCGCCACCGGTATTCCTCCAGATCTCTACGCATTTCACCGCTACACCTGGAATTCTACCCCCCTCTACGAGACTCAAGCCTGCCAGTTTCGAATGCAGTTCCCAGGTTGAGCCCGGGGATTTCACATCCGACTTGACAGACCGCCTGCGTGCGCTTTACGCCCAGTAATTCCGATTAACGCTTGCACCCTCCGTATTACCGCGGCTGCTGGCACGGAGTTAGC
+
CCCCCGGGGGGGFGGGGGGGGGGGGGGGGGGGGGGGGGGGGGGGGGGGGEGGGGGGGGGGGGGGGGGGGGGGGGGGGGGGGGGGGGGGGGGGGGGGGGGGGGGGGGGGGGGDGGGGGGGGEGGGGGGGGGGGGGGGGGGEGGGFFGGGDGGFGGGGGGGGGGGGGGGGEGGGGGGGGGGGGGGGGGGGGGGGGGGGG3FGGFGFFG*:(19DA7**14F57D;B?F>:(/409C59=0?EG1((2262D4:24>D<?20814C2FG:08<6::=?9CF?90;B9((),5=192>01?GA.5
@M04650:207:000000000-C238N:1:1101:15478:13226 2:N:0:19
GGACTACTGGGGTTTCTAATCCTGTTTGCTCCCCACGCTTTCGAGCCTCAGCGTCAGTTACAGACCAGAGAGCCGCCTTCGCCACTGGTGTTCCTCCATATATCTACGCATTTCACCGCTACACATGGAATTCCACTCTCCTCTTCTGCACTCAAGTTTCCCAGTTTCCAATGACCCTCCCCGGTTGAGCCGGGGGCTTTCACATCAGACTTAAGAAACCGCCTGCGCTCGCTTTACGCCCAATAAATCCGGACAACGCTTGCCACCTACGTATTACCGCGGCTGCTGGCACGTAGTTAGC
+
CCCCCGGGGGGGGGGGGGGGGGGGGGGGGGGGGGGGGGGGCFGGFGGGGFGGGGGGGGGGGGGGGGGGGGGGGGGGGGGGGGGGGGGGGGGGGGGGGGGGGGGGG9FGGGGGGGGGGGGGGGGGGGGGGGGGGGGGGGGGGGGFGGGGGGGFGGGGGDFGGGGGGGGGGGGGGGGGGFGGGGGGGGGFFGGGGGDGGDFGFFGFFGGFFF4DEGGC6=CG@G9??FFFFGFFBGFFF?GGG???GG94C@7>:EGFG>B?FBF?DG?BBBB??G?FGG?BFFFF062>0=1?(.:06<).6
@M04650:207:000000000-C238N:1:1101:9810:13258 2:N:0:19
GGACTACTAGGGTATCTAATCCTGTTTGCTCCCCACGCTTTCGAGCCTCAGTGTCAGTTACAGGCCAGAGAGCCGCTTTCGCCACCGGTGTTCCTCCATATATCTACGCATTTCACCGCTACACATGGAATTCCACTCTCCTCTCCTGCACTCAAGTCTACCAGTTTCCAATGCATACAATGGTTGAGCCACTGCCTTTTACACCAGACTTAATAAACCACCTGCGCTCGCTTTACGCCCAATAAATCCGGACAACGCTCGGGACCTACGTATTACCGCGGCTGCTGGCACGTAGTTAGCC
+
CCCCCGGGGGGGGGGGGGGGGGGGGGGGGGGGGGGGGGGGGGGGGGGGGGGGGGGGGFGGGGGGGGCGGGGGGGGGGEGGEGGGGGEGFGGGGGGGGGGGGGGGGGGGGGGGFGGGGGGGGGGGGGGGGGGGGGGGFGGGGGGFGGGGGGGFGGCCGFGGGFGGGFGGGCGGGFGADGFDEGCEGG8FGFFDGGGFGGCFCFGFFFFA=GCGEGGGAEGFDCB):A=5>DBDBCCED2CEGB9;*:CCGD079>FFC>;1:679CE?7?F?2<E>)21437>BFFB07B65C:?B?<3)-5
@M04650:207:000000000-C238N:1:1101:20092:13287 2:N:0:19
GGACTACCGGGGTTTCTAATCCTGTTTGCTCCCCACGCTTTCGAGCCTCAGCGTCAGTTACAGACCAGAGAGCCGCCTTCGCCACTGGTGTTCCTCCATATATCTACGCATTTCACCGCTACACATGGAATTCCACTCTCCTCTTCTGCACTCAAGTTTCCCAGTTTCCAATGACCCTCCCCGGTTGAGCCGGGGGCTTTCACATCAGACTTAAGAAACCGCCTGCGCTCGCTTTACGCCCAATAAATCCGGACACCGCTTGCCCCCTACGTATTACCGCGGCTGCTGGCACGTAGTTAGC
+
CCCCCGGGGGGGGGGGGGGGGGGGGGGGGGGGGGGGGGGGGGGGGGGGGGGGGGGGGGGGGGGGGGGGGGGGGGGGGGGGGGGGGGGGGGGGGGGGGGGGGFGFGGGGGGGGGGGGGGGGGGGGGGGGGGGGGGGGGGCFGGGFGGGGGGGFGFGFFEGGFFGFFFGF9DDAFEFGGDFGDGGGGGGGGGFGCCGGGGGGGAGFAFFF@CDCEF:F68EC1C>F;A>FFG>01FF<F?GEE1:<FG22>?E;15D(/4>;:6C?*;7>?FBF>C:>FG:24;24>:2??C(<:6(33<4-:
@M04650:207:000000000-C238N:1:1101:6009:13290 2:N:0:19
GGACTACTCGGGTATCTAATCCTGTTTGCTCCCCACGCTTTCGAGCCTCAACGTCAGTTACAGTCCAGTAAGCCGCCTTCGCCACTGGTGTTCCTCCTAATATCTACGCATTTCACCGCTACACTAGGAATTCCACTTACCTCTCCTGCACTCCAGTTTCACAGTTTCCAAAGCAGTCCCGGGGTTAAGCCCCGGGCTTTCACTTCAGACTTGCATAACCGTCTACGCTCCCTTTACACCCAGTAAATCCGGATACCGCTGGCCCCCTACGTATTACCGCGGCTGCTTGCACGTAGTTAGC
+
CCCCCGGGGGGGGGGGGGGGGG<FGGGGGGGGGGGGGGGGGGGC8FGGGGFGEGGGGGFGDGGGGGGGGGGGGGGGGGGGGGGGGGGGGGGGGGGGGGGGGGGGGGGGGGGGGGFGGGGGGGGGGCGGG9FGGGGGCECGGGGFGGADFGGFGGGDFD,EDGFFF9FGDDGBD=,6EDF@EGG>CGGGGGGGGDE*;?GFGAFB+;+36CFGEGC@CFGG>56=DFDEDDBFFGF4:<FGG@@EGG5?FAB>6;D)8;B>(4CBG5911<08??>AFG<1>>FFFB0).A>G?<?<?GAAB
@M04650:207:000000000-C238N:1:1101:13132:13331 2:N:0:19
GGACTACCCGGGTTTCTAATCCTGTTTGCTCCCCACGCTTTCGCACCTGAGCGTCAGTCTTTGTCCAGGGGGCCGCCTTCGCCACCGGTATTCCTCCACATCTCTACGCATTTCACCGCTACACATGGAATTCTACCCCCCTCTACAAGACTCTAGCTGACCAGTATCAGATGCAATTCCCGGGTTAAGCCCGGGGATTTCACATCTGACTCAATCAACCGCCTGCGTGCGCTTTACGCCCAGTAATTCCGATTAACGCTTGCACCCTCCGTATTACCGCGGCTGCTGGCACGGAGTTAGC
+
CCCCCGGGGGGGFGGGGGGGGGGGGGGGGGGGGGGGGGGGGGGGGGGGFFGGGGGGGGGGGGGFGGFFFCGFGDGGGGGGCGGGGFGGGGGGGGGGFGGGGGGGCFGGGGGGGGGGGGDGGGGGGGGGCGGGGGGFFGGGGDEFDCC,@:FFFGCGGG;FGGFGGGGGF99DGFGGGFCA?FEGGGCGGGGGDEGGDGGG>@FFFGGFF=:@EFGGFEGF>GB78>>E?C;9>GFF?0CEGFF?G:<ACFF04>D<D?BF??DDCFBF60441:>AGGB099;>BBD775.0:>09?G<46
@M04650:207:000000000-C238N:1:1101:18406:13344 2:N:0:19
GGACTACCCGGGTTTCTAATCCTGTTTGCTCCCCACGCTTTCGAGCCTCAGCGTCAGTTACAGACCAGAGAGCCGCCTTCGCCACTGGTGTTCCTCCATATATCTACGCATTTCACCGCTACACATGGAATTCCACTCTCCTCTTCTGCACTCAAGTTTCCCAGTTTCCAATGACCCTCCCCGGTTGAGCCGGGGGCTTTCACATCAGACTTAAGAAACCGCCTGCGCTCGCTTTACGCCCAGTAAATCCGGACAACGCTCGCTCCCTACGTATTACCGCGGCGGCTGGCACGTAGTTAGC
+
CCCCCGGGGGGGGGDGGGGGGGGGGGGGGGGGGGGGGGGGGGGGGGGCGGGGGGGGGGGFGGDEGGGGGFCGGGGGGGGGGGGGGGGGFGGGGGGFB8<FFFGGGGGGGGDGGGGGGGGGGGGGGGGGGGGGGGFGGGGGGGGFGGGGGGGFGGGGE8DE8FGGFGGGFG;FGCDFGDGGCGGGGCEGGGGGG>@EGGFGFAFFCG?AEC*@;CC7ADGG9G:@;F9>0>7((:74*(21C304>>A<FFD6(0>0D660:0C(**-87:6(4C8AF7499>0(,-((1:0<<:(.,<<9:
@M04650:207:000000000-C238N:1:1101:17249:13365 2:N:0:19
GGACTACACGGGTTTCTAATCCTGTTTGCTCCCCACGCTTTCGAGCCTCAGTGTCAGTTACAGACCAGAGAGCCGCTTTCGCCACCGGTGTTCCTCCATATATCTACGCATTTCACCGCTACACATGGAATTCCACTCTCCTCTCCTGCACTCAAGTCTACCAGTTTCCAATGCATACAATGGTTGAGCCACTGCCTTTTACACCAGACTTAATAAACCACCTGCGCTCGCTTTACGCCCAATAAATCCGGACAACGCTCGGGACCTACGTATTACCGCGGCTGCTGGCACGTAGTTAGCC
+
CCCCCGGGGGGGGGGGGGGGGGGGGGGGGGGGGGGGGGGGGGGGGGGGGGGGGGGGGGGGGGGGGGGGGGGGGGGGGGGGGGGGGGGGGGGGGGGGGGGGGGGGGGGGGGGGGGGGGGGGGGGGGFFGGGGGGGGGGGGDGGGFGGGGGGGFGGGGGGGGGGGGGGGGGGGGGGGGGGGGGCDGGGGGGDGGGGGGGGGGGFGFFGGFFGGGFDGGFFGGFGFE@EA?=G@DBFFC?DE>G@DFFFFEDFB<@FF?D92(479(9C???BFFFGAACC9;1(49:).4<04::<13<+-:?
@M04650:207:000000000-C238N:1:1101:8565:13376 2:N:0:19
GGACTACTAGGGTATCTAATCCTGTTTGCTCCCCATACTTTCGAGCCTCAGCGTCAGTAAATGTCCAGTAGGCCGCCTTCGCCACTGGTGTTCCTCCCGATATCTACGCATTCCACCGCTACACCGGGAATTCCGCCTACCTCTCCATCACTCAAGAACAGTAGTTTTGAACGCAGTCTATGGGTTGAGCCCATAGTTTTCACATTCAACTTACCATCCCGCCTACGCTCCCTTTACACCCAGTAATTCCGGACAACGCTTGCCACCTACGTTTTACCGCGGCTGCTGGCACGTAGTTAGC
+
CC@CBAEFGGFGG8EGGDECFFFFFFGEAFDE@FF86E9@EDF,CFFCEG8<C:BFBCEFGGGF9FF<CFE@<4C7:FBEG>F@@<FCF@FFGGGG84:7F=BFDGF=FCGCE9,F,+4?ECFEGDGGG+=F;F8++6+8E==DDDFGGD@FGB8?FDFF,3@=@38,,8@8@FC7EFGGGGG,D3@@987A573<CFGGF@D99+++:8E+>:*2+:FC2?=D(?9)>56;@FFCAC9?*((6;C)9F6=./;D0;(14-8357CB???FF?G1):C:>;0((((4:(:3C<:(,,<465
@M04650:207:000000000-C238N:1:1101:9303:13378 2:N:0:19
GGACTACCCGGGTTTCTAATCCTGTTTGCTCCCCACGCTTTCGCACCTGAGCGTCAGTCTTTGTCCAGGGGGCCGCCTTCGCCACCGGTATTCCTCCACATCTCTACGCATTTCACCGCTACACATGGAATTCTACCCCCCTCTACAAGACTCTAGCTGACCAGTATCAGATGCAATTCCCGGGTTAAGCCCGGGGATTTCACATCTGACTCAATCAACCGCCTGCGTGCGCTTTACGCCCAGTAATTCCGATTAACGCTTGCACCCTCCGTATTACCGCGGCTGCTGGCACGGAGTTAGC
+
CCCCCGFGGGGGGGGGGGGGGGGGGGGFGGGGGGGGGGGGGGGGGGGGFGGGGGGGGGGGGGGGGGGGGDGGGGGGGGCFFC=FGGGEFEGGGGFDGGGG8EFGGGGGGGGDGGGGEEEGGGEEFGGFGGGGGGEAFFGGGGGFGGDGGFG+DFGGGF9EGGG5FGAFGGGGGGGGFGGGGGGGGGGGGGFCGGGD3CFGFF97CFFFFCC7@GF>;EDD6C9<BFF@:DFF;*7<FBEG:(4:CFA4C*6<<DGA>,,3,(936F?::?>FB6:>+:04(46>FFFFFC?GB>17:F):-
@M04650:207:000000000-C238N:1:1101:8926:13383 2:N:0:19
GGACTACTAGGGTTTCTAATCCTGTTTGCTCCCCACGCTTTCGCACCTGAGCGTCAGTCTTTGTCCAGGGGGCCGCCTTCGCCACCGGTATTCCTCCAGATCTCTACGCATTTCACCGCTACACCTGGAATTCTACCCCCCTCTACAAGACTCCAGCCTGCCAGTTTCGAATGCAGTTCCCAGGTTGAGCCCGGGGATTTCACATCCGACTTGACAGACCGCCTGCGTGCGCTTTACGCCCAGTAATTCCGATTAACGCTTGCACCCTCCGTATTACCGCGGCTGCTGGCCCGGAGTTAGC
+
CCCCCGGGGGGGGGGGGGGGGGGGGGGGGGGGGGGGGGGGGGGGGGGGGGGGGGGDGGGGGGGGGGGGGDGGDGGGGGGGFGGGGGGGGGGGGGGGGGGGFGGGGGGGGGGGGGGGGGDGEGGGGGGGGGGGGGGGGGGGGGGF8DFGD8FFGDFFGGGGGGGGGGGGGFGGGGGGCFGGGAE7FFGGFGGGEGGD4DGGGF9BFFGF?D<<EGGF=(@7>GFFFFFFFGBBFD3<BFGGGF:?7C:):BF<?)<<FBBFFFG7CF38?F91:C?AGG?FBBFFBB:7(:(7,716(;AA<
@M04650:207:000000000-C238N:1:1101:13567:13386 2:N:0:19
GGACTACCGGGGTTTCTAATCCTGTTCGCTCCCCATGCTTTCGCTCCTCAGCGTCAGTTACAGACCAGAGAGCCGCCTTCGCCACTGGTGTTCCTCCATATATCTACGCATTTCACCGCTACACATGGAATTCCACTCTCCTCTTCTGCACTCAAGTTTCCCAGTTTCCAATGACCCTCCCCGGTTGAGCCGGGGGCTTTCACATCAGACTTAAGAAACCGCCTGCGCTCGCTTTACGCCCAATAAATCCGGACAACGCTTGCCACCTACGTATTACCGCGGCTGCTGGCACGTAGTTAGC
+
CCCCCGGGGGGGGGGGGGGGGGGGGGGGGGGGGGGGGGGGGGGGGGGGGGGGGGGGGGGGGGGGGGGGGGGGGGGGGGGGGGGGGGGFGGGGGGGGGGGGFGGGGGGGGGGGGGGGGGGGGGGGGGGGGGGGGAAFGGGGGGGFGGGGFGGFGGGGGFGFFGGGGGGGGGGCDFFG8FGGGGGGGGGG6DFGGGGGGGGGGFGFFGGF@GGF9F7D6;GGBD><FF9B>GFFFFFFFFGGGF(8FDA:*/59BEGFGFFF<?G::FF?B:F?)<46C7?9FF>FFFFFBDFGBB18??4><
@M04650:207:000000000-C238N:1:1101:11383:13396 2:N:0:19
GGACTACTGGGGTATCTAATCCTGTTCGCTACCCACGCTTTCGAGCCTCAGTGTCAGTTACAGACCAGAGAGCCGCCTTCGCCACTGGTGTTCCTCCATATATCTACGCATTTCACCGCTACACATGGAATTCCACTCTCCTCTTCTGCACTCAAGTTTCCCAGTTTCCAATGACCCTCCCCGGTTGAGCCGGGGGCTTTCACATCAGACTTAAGAAACCGCCTGCGCTCGCTTTACGCCCAATAAATCCGGACAACGCTTGCCACCTACGTATTACCGCGGCTGCTGGCACGTAGTTCGC
+
CCCCCFGGDGGGGDGGGGGGGGGGGGGGGGGGGGGGGGGGGGGFGGGGGGGGGGGGGGGGGGGGGGGGGGGGGGGGGGGGGGGGGGGGGGGGGGGGGGGGGGGGGGGGGGGGGGGGGGGGDGGGGGFFFFGGGGGGGGGGGGGFGGGGGGGFGGGGGGGGGGGGFGGGGGFGGFFGGGGGGGGGGGCGGGGGEGGGGGGGGFGFFGGFFGGGFCF78;FGFGFFFF631D>>FGFFFFGGGB?BCFD<GFF>BFGFG>FFFFGFCGF<:BFF294AGGBBFFF1(4:?BG7F:(1(4C)34
@M04650:207:000000000-C238N:1:1101:24886:13425 2:N:0:19
GGACTACCGGGGTTTCTAATCCTGTTTGCTCCCCACACTTTCGAGCCTCAGCGTCAGTTAATGTCCAGCAGGCCGCCTTCGCCACTGGTGTTCCTCCCGATATCTACGCATTCCACCGCTACACCGGGAATTCCGCCTGCCTCTCCATCACTCAAGAACGCCAGTTTTGAACGCACGCTATGGGTTGAGCCCATAGATTTCACGTCCAACTTGGCATCCCGCCTGCGCTCCCTTTACACCCAGTAATTCCGGACAACGCTTGCCACCTACGTTTTACCGCGGCTGCTGGCACGTAGTTAGC
+
CCCCCAFGGGGGGGGGGGGGGGGGGGGGGGGFGGGGGGGGGCGFGGGGGGGGGGGGGGGGGCGGFGGGGFGGGGGGGGGGGGGGGGGGGGGGGGGGGGGGGGGGGGGGGGGGGGGGGGGGGGGGG>FCBEGFGGGGGGGGGGGFFGGAC@FBEGGGGGGGGGG>FGGGG7FFGGCGGGGGGFGGGGG?FGCFGGC6FGGGGFGFFGGFFGGFFGFGFFFF@GF?DFFFFGFFFFF9FDGGGFFFGF24CF?>BBG<GFFFF0D?FGF?3>?.4C?BFF?>F>>1(4>??C0<3(414A))-
@M04650:207:000000000-C238N:1:1101:3170:13431 2:N:0:19
GGACTACCAGGGTATCTAATCCTGTTTGCTCCCCTAGCTTTCGCACCTCAGCGTCAGTTATGGCCCAGAAGACTGCCTTCGCCATCGGTGTTCTTCCCAATATCTGCGCATTTCACCGCTACACTGGGAATTCCATCTTCCTCTACCAAACTCGAGTCTGCCAGTTCGGAATCCGGCTGGGGGTTGAGCCCTCAGATTAGAGATTCCGCTTAACAAACCGCCTACGCGCGCTTTACGCCCAATAAATCCGGATAAAGCTTGCTCCCTACGTATTACCGCGGGTGCTGGCCCGAAGGTAGCC
+
CCCCCGGGGGGGGGGGGGGGGGGGGGGGGGGGGGGFGGGGGGGGGGGGFGGGGGGGGGEGGGGGFGCGGGGGGGGGGGGGGGGGGGGGGGGGGGCGGGGGGCGGGGGGGGG:FGGGGGEGGGFGFGGGGGGGAEFGFGGGGGGFGGFGGFCFGGGGEFCCGGFGGGFEBCCFFEGGGDC6CE>+@C,@28>717@2?+2D@FC6FFGF2*;DCFGC;2AC@DDFFFFFF<7(8=@EFF58?1(3:C<)27:6:EC)*62<?:*)9::<?<??F+))2*3-,(,-(4423:(*(-4(,3,,5
@M04650:207:000000000-C238N:1:1101:8775:13483 2:N:0:19
GGACTACTGGGGTTTCTAATCCTGTTTGCTCCCCACGCTTTCGAGCCTCAGCGTCAGTTACAGACCAGAGAGCCGCCTTCGCCACTGGTGTTCCTCCATATATCTACGCATTTCACCGCTACACATGGAATTCCACTCTCCCCTCCTGCACTCTAGATTTCCAGTTTGGAATGCAGCACCCAGGTTGAGCCCGGGTATTTCACATCCCACTTAAAAATCCGCCTACGCTCCCTTTACGCCCAGTAAATCCGGACAACGCTCGCCACCTACGTATTACCGCGGCGGCTGGCACCTAGTTAGC
+
CCCCCGGGGGGGGGGGGGGGGGGGGGGGGGGGGGGGGGGGGGGGGGGGGGGGGFGGGGGGGGGGGFGGGGGGGGGGGGGGGGGGGGGGGGGGGGGGGGCGGGGFFCFGGGGGGGGGGGGGGGGGCFGGFFFGGGGGGGGGCFGFGGGGGGGFGGGGCGGGGGGGGFGGGGGGDFGGFGGGGGG@FGDGGGGGGGGEDGGGGFGFFFGFFGGGFGGGFFGG9G?DFFFB@GBDF9A>F0CGC@(67F<?FF391>C04,7866D9*/:??BF7?724<F:9091((42>1E<9(,45>G5)6
@M04650:207:000000000-C238N:1:1101:24757:13497 2:N:0:19
GGACTACTCGGGTTTCTAATCCTGTTCGCTACCCACGCTTTCGAGCCTCAGTGTCAGTTACAGACCAGAGAGCCGCTTTCGCCACCGGTGTTCCTCCATATATCTACGCATTTCACCGCTACACATGGAATTCCACTCTCCTCTCCTGCACTCAAGTCTACCAGTTTCCAATGCATACAATGGTTGAGCCACTGCCTTTTACACCAGACTTAATAAACCACCTGCGCTCGCTTTACGCCCAATAAATCCGGACAACGCTCGGGACCTACGTATTACCGCGGCTGCTGGCACGTAGTTAGCC
+
CCCCCGGGGGGGGGGGGGGGGGGGGGGGGGGGGGGGGGGGGGGGGGGGGGGGGGGGGGGGGGGGGGGGGGGGGGGGGGGGGGGGGGGGGGGGGGGGGGGGGGGGGGGGGGGGGGGGGGGGGGGGFGGGGFGGGGGGGGGGGGGFGGGGGGGFGGGGGGGGGGGGGGGGGGGGGGGGFGGGGGFGGGGGEGGGGGGGGCFGGFGFFFFFFGDDEGGGFF8FFCFFFBB?@DFFF5@C;@GDGFFFGGFCFFADFFG@D;?:94<6DE?>B:<2<EABCC;9,49(4>0><*4/40.4A<:<4
@M04650:207:000000000-C238N:1:1101:22765:13512 2:N:0:19
GGACTACTGGGGTTTCTAATCCTGTTTGCTCCCCACGCTTTCGAGCCTCAGTGTCAGTTACAGGCCAGAGAGCCGCTTTCGCCTCCGGTGTTCCTCCATATATCTACGCATTTCACCGCTACACATGGAATTCCACTCTCCTCTCCTGCACTCAAGTCTCCCAGTTTCCAATGCACACAATGGTTGAGCCACTGCCTTTTACATCAGACTTAAGAAACCACCTGCGCTCGCTTTACGCCCAATAAATCCGGACAACGCTCGGGACCTACGTATTACCCCGGCTGCTGGCACGTAGTTAGCC
+
CCCCCGGGGGGGGGGGGGGGGGGGGGGGGGGGGGGGGGGGGGGGGGGGGGGGGGGGGGGGGGGGGGGGGGGGGGGGEGFGGGGGGGGGGGGGGGGGGGGGGGGGGGGGGGGGGGGGGGGGDFGGGGGGFFFFGGGGGGGGGGGFGGGGGGGFGGGGGGFGGGGGFGGGGGGGGGGGGGGFGGGGGGGGGGGGF<FFFGGGGFFFFCFFFC7<EFGGFFFFBGDEBEA9AD=DFGFFF?CGG@@EDGFEGEE;BFGFG@;7-796DC7<?6:B<GA<9*-,29>>?:?7?*473(,,636A?
@M04650:207:000000000-C238N:1:1101:15002:13549 2:N:0:19
GGACTACTGGGGTATCTAATCCTGTTTGCTCCCCATACTTTCGAGCCTCAGCGTCAGTAAATGTCCAGTAGGCCGCCTTCGCCACTGGTGTTCCTCCCGATATCTACGCATTCCACCGCTACACCGGGAATTCCGCCTACCTCTCCATCACTCAAGAACAGTAGTTTTGAACGCAGTCTATGGGTTGAGCCCATAGTTTTCACATTCAACTTACCATCCCGCCTGCGCTCCCTTTACACCCAGTAATTCCGGACAACGCTTGCCACCTACGTTTTACCGCGGCTGCTGGCACAGAGTTAGC
+
CCCCCFGGCGGGGGGGGGGGGGGGGGGGGGGGGGGGGGGGGGGGGGGGGGGGGGGGGGGGGGGGGGGGGGGGGGGGGGGGGGGGGGGGGGGGGGGGGGGGGGGGGGGGGGGGGGGGGGGGGGGGGGGGGGGGGGGGGGGGGGGFGGGGGGGFGGGEF?FFGGFFFGGGFCFGGGGGEGGGGGGGGGGFGGGGFGGGGGGGGFGFFFGFFGGG=8CFFFGFFGBDBFFFFGBFFGFFF3FGG@@FFFE?+A69;E)4FB><3:GFGGFF:B:?FFF2CF:;(3116?FF:GFF3(82<F9<6
@M04650:207:000000000-C238N:1:1101:11850:13568 2:N:0:19
GGACTACTGGGGTTTCTAATCCTGTTTGCTCCCCACGCTTTCGAGCCTCAGTGTCAGTTACAGGCCAGAGAGCCGCTTTCGCCACCGGTGTTCCTCCATATATCTACGCATTTCACCGCTACACATGGAATTCCACTCTCCTCTCCTGCACTCAAGTCTACCAGTTTCCAATGCATACAATGGTTGAGCCACTGCCTTTTACACCAGACTTAATAAACCACCTGCGCTCGCTTTACGCCCAATAAATCCGGACAACGCTCGGGACCTACGTATTACCGCCGCTGCTGGCCCGTAGTTAGCC
+
CCCCCGGGGGGGGGGGGGGGGGGGGGGGGGGGGGGGGGGGGGGGGGGGGGGGGGGGGGGGGGGFGGGGGGGGGGGGGGGGGGGGGGGGGGGGGGGGGGGGGGGGGGFGGGGGGGGGGGGGGFCFCGGGF<FFGGCCDFGGGGGFEGGGGGGFGFGGGFGGGGGGGGGGGGGGGGGGGGFGGGCCGD8EFGEGFGGGGGGGGF9AF>C*=FG>EGGGFF@CDG@=B?9*)?@22:+9):EGG?FEFGCEGFFFBFC?D>;790C9CE1<?B:<2FAA</-(-1304:?0,*-7-4:243::4
@M04650:207:000000000-C238N:1:1101:28047:13577 2:N:0:19
GGACTACTAGGGTTTCTAATCCTGTTTGCTCCCCTAGCTTTCGCACCTCAGCGTCAGTTATGGCCCAGAAGACTGCCTTCGCCATCGGTGTTCTTCCCAATATCTGCGCATTTCACCGCTACACTGGGAATTCCATCTTCCTCTACCAAACTCGAGTCTGCCAGTTCGGAATCCGGCTGGGGGTTGAGCCCTCAGATTAGAGATTCCGCTTAACAAACCGCCTACGCGCGCTTTACGCCCAATAAATCCGGATAACGCTTGCTCCCTACGTATTACCGCGGCTGCTGGCACGTAGTTAGCC
+
CCCCCGGGGGGGGGGGGGGGGGGGGGGGGGGGGGGGGGGGGGGGGGGGGGGGGGGGGGGGGGFGGGGGGGGGGGGGGGGGGGGGGGGGGGGGGGGGGGFGGGGGGGDGGGGGGGGGGGDDDEFGGGGGGGGGGFFGGGGFGGGFGFGG<DFFGGGGGGGGGGGCFGGGDGGGGFEDGGGGGGGGGGCCFGGGGGGFGCFFDFFFFGGF=DDGFFF>ABCD9D@7@>>:6>6>6:8>BBEGG0<:F>>AFDE<<57<59B::?:)9C?AB:13<GFF9*49(3>FBB07<*)23:3:A<)44
@M04650:207:000000000-C238N:1:1101:5244:13606 2:N:0:19
GGACTACAAGGGTTTCTAATCCTGTTTGCTCCCCACGCTTTCGAGCCTCAGCGTCAGTTACAGACCAGAGAGCCGCCTTCGCCACTGGTGTTCCTCCATATATCTACGCATTTCACCGCTACACAGGGAATTCCACTCTCCTCTTCTGCACTCAAGTTTCCCAGTTTCCAATGTACCTCCCCGGTTGAGCCGGGGGCTTTCACATCAGACTTAAGAAACCGCCTGCGCTCGCTTTTCGCCCAATAAATCCGGACCACGCTTTCCACCTACGTATTACCGCGGCTGCTGGCCCGTAGTTAGC
+
CCCCCGGFFGGGGGGGGGGGGGCFGGFFGGGFGEGFFGCFGGG?FGEGGGGFGGGGGE@FFFGGGGGGCC<CGGDGDFFF7FGEEFG?EFEFFFFFGEBCFFFGGGGF7@FCE,@F<?CDEFGG,,ABFGGGGGGFCGGGGGGFGFGGF8BDFGFG9ECDFFGGGG8@;,6E+,,8E?DDCFGGFGGGGGGG5E5*87<CFFG66?8=36CF>G+CF3CD(C@D1:1>2C60:FF2F(;8C:12F*5:>FB>45)-*4030(2-:@?053?<)+5.C>4(49>>>?:0:E0=>2((,<4).
@M04650:207:000000000-C238N:1:1101:29185:13611 2:N:0:19
GGACTACTGGGGTTTCTAATCCTGTTTGCTCCCCACGCTTTCGAGCCTCAGCGTCAGTTACAGACCAGAGAGCCGCCTTCGCCACTGGTGTTCCTCCATATATCTACGCATTTCACCGCTACACATGGAATTCCACTCTCCTCTTCTGCACTCAAGTTTCCCAGTTTCCAATGACCCTCCCCGGTTGAGCCGGGGGCTTTCACATCAGACTTAAGAAACCGCCTGCGCTCGCTTTACGCCCAATAAATCCGGACAACGCTTGCCACCTACGTATTACCGCGGCTGCTGGCACGCAGTTCGC
+
CCCCCGGGGGGGGGGGGGGGGGGGGGGGGGGGGGGGGGGGGGG@EGGGGGGGGGGGGEGGGGGGGGGGGGGGGGGGGGGGCGGGGGGGFGGGGGGGGGGGGGGGGGGGGGGGGGGGGGGDGGFGEFDGF<EFGGGGFGGGGGGFGGGGGGGFGG8@DDGGGGFFFF8,EFGGGGGGGGGCEGGGGDGGGGGGGGGGDDGGGFGFFGFFFGGG<GFCFFGG@D97;F;FFGFFFCF<FFGGG?0:6C<>C@B0:EGFG9(8??F?:C?:((443C?FGF2,,49>9(82:E:GB(79?F23(
@M04650:207:000000000-C238N:1:1101:26122:13617 2:N:0:19
GGACTACCCGGGTATCTAATCCTGTTTGCTCCCCACGCTTTCGAGCCTCAGCGTCAGTTACAGACCAGAGAGCCGCCTTCGCCACTGGTGTTCCTCCATATATCTACGCATTTCACCGCTACACATGGAATTCCACTCTCCTCTTCTGCACTCAAGTTTCCCAGTTTCCAATGACCCTCCCCGGTTGAGCCGGGGGCTTTCACATCAGACTTAATAAACCGCCTGCGCTCGCTTTACGCCCAATAAATCCGGACAACGCTTGCCACCTACGTATTACCGCGGCTGCTGGCACGTAGTTAGC
+
CCCCCGGGGGGGGGGGGGGGGGGGGGGGGGGGGGGGGGGGGGDDGGEGGGGGGGGGGGGGGGGGGGGGFGGGGGGGGGGGGGGGGGGGFGGGGGGGGGGGGGGGGGGGGGGGGGGGGGEGGGGGGGGDFFGGFGGGGGGGGGGFFGGGGGFFGFFFGCFGGGGGGGGGFFGGFFAE?=FGGGGGGGG@EGGGD9>EDGGGDFFFFG8**277):+++9CFFG;0(5:A@G1(2C@9F0CEE::8<7AAG4)41)>1>>>?<(9779?2..14)C:4CD:9BFB,9<7:7E7A0((.4C<).
@M04650:207:000000000-C238N:1:1101:24947:13658 2:N:0:19
GGACTACTGGGGTATCTAATCCTGTTTGCTCCCCACGCTTTCGAGCCTCAGCGTCAGTTACAGACCAGAGAGCCGCCTTCGCCACTGGTGTTCCTCCATATATCTACGCATTTCACCGCTACACATGGAATTCCACTCTCCTCTTCTGCACTCAAGTTTCCCAGTTTCCAATGACCCTCCCCGGTTGAGCCGGGGGCTTTCACATCAGACTTAAGAAACCGCCTGCGCTCGCTTTACGCCCAATAAATCCGGACAACGCTTGCCACCTACGTATTACCGCGGCTGCTGGCACGTAGTTAGC
+
CCCCCGGGGGGGGGGGGGGGGGGGGGGGGGGGGGGGGGGGGGGGGGGGGGGGGGGGGGGGGGGGGGGGGGGGGGGGGGGGGGGGGGGGGGGGGGGGGGGFGGGGGGGGGEGGGGGGGGGGGGGG9FGGGGGGGGGGGGGGGGGFGGGGGGGFGGGGDDGGDGGFFGGGGGGGGCGGFGDGGGGGGGGGGGGG5CECD4FCGAGFFGFFFGGFFGGFFDGGBGFDFF>36C9BFG>AFBGGG?61CGFFGFFFFFG?G>B???GFFGFBBBB2>F72CG?>>9990(3:7EFGF:7<BC)66
@M04650:207:000000000-C238N:1:1101:16145:13684 2:N:0:19
GGACTACTGGGGTATCTAATCCTGTTTGCTCCCCACGCTTTCGAGCCTCAGTGTCAGTTACAGGCCAGAGAGCCGCTTTCGCCTCCGGTGTTCCTCCATATATCTACGCATTTCACCGCTACACATGGAATTCCACTCTCCTCTCCTGCACTCAAGTCTCCCAGTTTCCAATGCACACAATGGTTGAGCCACTGCCTTTTACATCAGACTTAAGAAACCACCTGCGCTCGCTTTACGCCCAATAAATCCGGACAACGCTTGGGACCTACGTATTACCGCGGCTGCTGCCACGTAGTTAGCC
+
CCCC@FGGGGGGGGGGGGGGGGGGGGFDFGGGGDFGGGGGGGGGGGGGGGGGGGGGGGGGGFGGGGGGGGGGGGDGFFGGGGGGDFGGGGCFFGGGGFGGGGGGGGGGGDGEDFGFGGGGDGFG9FGGGFFGGGGGGGFA@FGFGFGFFGGFGGGGGGFGGGDFDGGGGFGGGFFGADEGG9EGA>8DFC777EGCFGGG??EFFFFFEGFCAFGGFFGGBDDE@AB>AD>@>F=EFDGGG2(4*1??FB>DFFF?C9@(,4DBGGB77<:<A82-+*,((47910>.324=2842:+690
@M04650:207:000000000-C238N:1:1101:22771:13690 2:N:0:19
GGACTACAGGGGTATCTAATCCTGTTTGCTCCCCACGCTTTCGAGCCTCAGCGTCAGTTACAGTCCAGAGAGTCGCCTTCGCCACTGGTGTTCTTCCTAATCTCTACGCATTTCACCGCTACACTAGGAATTCCACTCTCCCCTCCTGCACTCTAGATTTCCAGTTTGGAATGCAGCACCCAGGTTGAGCCCGGGTATTTCACATCCCACTTAAAAATCCGCCTACGCTCCCTTTACGCCCAGTAAATCCGGACAACGCTCGCCACCTACGTATTACCGCGGCTGCTGGCACGTAGTTAGC
+
CCCCCGGGGGGGGGGGGGGGGGGGGGGGGGGGGGGGGGGGGGGGGGGGGGGGGGGGGGGGGGGGGGGGGGGFGGGGGGGGGGGGGGGGGGGGGGGGGGGGGGGGGGGGGGGGGGGGGGGGGGGGGGGGFFFGGGGGGGGCFFGFGGGGGGGFGFGFGGGGGGGGGGGGGGGGGGGGGGFGEGGGGGGGGGGGGGGGGGFGGFGFFGGACGGGFGGGFFGGFGFFFFFFFGFDFGFFFFGGGFFFFF?EGFFFFFGFGFFFF>DFDD?4:B?B?G?<FF<>9>B>>?B??D(<:B??FG>DF
@M04650:207:000000000-C238N:1:1101:23522:13691 2:N:0:19
GGACTACAGGGGTTTCTAATCCTGTTTGCTCCCCACGCTTTCGAGCCTCAGCGTCAGTTACAGACCAGAGAGCCGCCTTCGCCACTGGTGTTCCTCCATATATCTACGCATTTCACCGCTACACATGGAATTCCACTCTCCTCTTCTGCACTCAAGTTTCCCAGTTTCCAATGACCCTCCCCGGTTGAGCCGGGGGCTTTCACATCAGACTTAAGAAACCGCCTGCGCTCGCTTTACGCCCAATAAATCCGGACAACGCTTGCCACCTACGTATTACCGCGGCTGCTGGCACGTAGTTAGC
+
CCCCCGGGGGGGGGGGGGGGGGGGGGGGGGGGGGGGGGGGGGGGFGGGGGGGGGGGGGGGGGGGGGGGGGGGGGGGGGGGCGGGGGGGGGGGGGGGGGGGGGGGGGGGGGGGGGGGGGGGGGGGGGGGFFFGGGGGGGGFGGGFGGGGGGGFGGGGGGGGGGGFFFGGGGGGGGGGGGGGGGGGGGGGGGGGDGGGGGGGGFGFFGGFFGGGFGGCF@GC>DFFFF@FBGFFFGFFF?8?E?1:<FFFGFBF?DGFGFB?B:D4*<:?BFFF7E4<FG?B>B0,4?D?FGBGFF(.:C<94
@M04650:207:000000000-C238N:1:1101:16293:13741 2:N:0:19
GGACTACTCGGGTATCTAATCCTGTTTGCTCCCCACGCTTTCGAGCCTCAGCGTCAGTTACAGACCAGAGAGCCGCCTTCGCCACTGGTGTTCCTCCATATATCTACGCATTTCACCGCTACACATGGAATTCCACTCTCCTCTTCTGCACTCAAGTTTCCCAGTTTCCAATGACCCTCCCCGGTTGAGCCGGGGGCTTTCACATCAGACTTAAGAAACCGCCTGCGCTCGCTTTACGCCCAATAAATCCGGACAACGCTTGCCACCTACGTATTACCGCGGCTGCTGGCACGTAGTTAGC
+
CCCCCGGGGGGGGGGGGGGGGGGGGGGGGGGGGGGGGGCFGGGGGGGGGGGGGGGGGGGGGGGGGGGGGGGGGGGGGGGGGGGGGGGGGGGGGGGGGGGGGGGGGGGGGGGGGGGFGGGGGGGGGFGGFFGGGGGGCFFGGCGFGGGDFGGFGGGG@FGGGGGGFFDGCGGGFFGGGGGDEGGDEGGGFGGGGGGGGGCFGFGFFGDFFGGGEGGGF@EF9D>D646D@GB>FE>26:GEGFF:FGB);9@>?BG?C09604C27@<B(2<.5F?<FF?9>9B>F?:?>E:F83:33C)))
@M04650:207:000000000-C238N:1:1101:12753:13757 2:N:0:19
GGACTACTGGGGTATCTAATCCTGTTTGCTCCCCACGCTTTCGAGCCTCAGTGTCAGTTACAGGCCAGAGAGCCGCTTTCGCCACCGGTGTTCCTCCATATATCTACGCATTTCACCGCTACACATGGAATTCCACTCTCCTCTCCTGCACTCAAGTCTACCAGTTTCCAATGCATACAATGGTTGAGCCACTGCCTTTTACACCAGACTTAATAACCCACCTGCGCCGCCTTTACCCCAATAAAATCGGGACACCCCTCGGGACCTCCGTTTTACCCGGCCTCCTGCCGCGAAGTAAGCC
+
CCCCCGGGGGGGGGGGGGGGGGGGGGGGGGGFGGGGGGGGGGGGGGGGGGGGGGGGGGGGGGGGGGGGGGGGGGGGDGGGGGGGGGGGGGGGGGGGGGGGGGGGGGGGGEGGGGGGGGGGDEGGFGGGGGGGGGGGGGGGGGGFGGGGGGGFGGGGGGGGGGGGGGGGGGGDFGGGGGGGFGGFGGGGGFFGGGGGGGGGGFFFFGGFFGFGEFGG5E,*:*-):*)*()-8>,+/*7=<:;;EG7)/*5),(0*/)(((-()(1*()(-(.4*)430(-(,((.,4(.*,7(((3)+-.,
@M04650:207:000000000-C238N:1:1101:24767:13780 2:N:0:19
GGACTACTAGGGTTTCTAATCCTGTTTGCTCCCCACGCTTTCGAGCCTCAGCGTCAGTTACAGACCAGAGAGCCGCCTTCGCCACTGGTGTTCCTCCATATATCTACGCATTTCACCGCTACACATGGAATTCCACTCTCCTCTTCTGCACTCAAGTTTCCCAGTTTCCAATGACCCTCCCCGGTTGAGCCGGGGGCTTTCACATCAGACTTAAGAAACCGCCTGCGCTCGCTTTACGCCCAATAAATCCGGACAACGCTTGCCACCTACGTATTACCGCGGCTGCTGGCACGTAGTTAGC
+
CCCCCGGGGGGGGGGGGGGGGGGGGGGGGGGGGGGGGGGGGGGGGGGGGGGGGGGGGGGGGGGGGGGGGGGGGGGGGGGGGGGGGGFGGGGGGGGGGGGGGGGGGGGGGGGGGGGGGGDGGGGGGGGGGGGGGGGGGGGGGGGFGGGGGGGFGGGGGGGGGGGGDGGGCGGGDGGGGGGGGGGDFGGGGGGGGGGGGGGGGFGFFGGFFGGGCGGCFDGC9GF;7F;D9D@FDGFFFFGGGF6?GGFFGFF9?5DFGFB0?<FBCGB:?7:7?C>AG71979>F;??0?GFGF:?13FBAB
@M04650:207:000000000-C238N:1:1101:22770:13782 2:N:0:19
GGACTACACGGGTTTCTAATCCTGTTTGCTCCCCACGCTTTCGCGCCTCAGCGTCAGAACCGGACCAGTAAGCCGCCTTCGCCACTGGTGTTCTTGCGAATATCTACGAATTTCACCTCTACACTCGCAGTTCCACTTACCTCTTCCGGTCTCTAGCCATACAGTATCGAAGGCAATTCTGTGGTTGAGCCACAGGCTTTCACCCCCGACTTATACGGCCGCCTACGCGCCCTTTACGCCCAGTGATTCCGAGCAACCCTAGCCCCCTTCGTATTACCGCGGCTGCTGGCACGAAGTTAGC
+
CCCCCGGGGGGGFEGGGGGFGGGGGGGGGGGGGGGGGGGGGGGDGGGGGGGGGGGGGGGGGGGGGGGGFGGGGGGDGGGGGGCCFGGGGGGGGGGGGGGGDGGGGGFGFGGGGGGGGGFCFGGGGGGGDGGGGGGGGGGGGFAFAB,67@CDFFGGGGGGFGDGF;:DBDGGCFCFG7:EGCDGCFGGCFGFGGGGGG?DGFFFAGGFFGGGCFGF40:C97:;<FFF9DBF>??282?EE??:CGF276)(4>D?G(-3(.73CG03((((4::<FF061;>>>?:7?G062((-(0)6A
@M04650:207:000000000-C238N:1:1101:19417:13786 2:N:0:19
GGACTACCAGGGTTTCTAATCCTGTTTGCTCCCCACGCTTTCGAGCCTCAGTGTCAGTTACAGTCCAGAGAGTCGCCTTCGCCACTGGTGTTCTTCCTAATCTCTACGCATTTCACCGCTACACTAGGAATTCCACTCTCCCCTCCTGCACTCTAGATTTCCAGTTTGGAATGCAGCACCCAGGTTGAGCCCGGGTATTTCACATCCCACTTAAAAATCCGCCTGCGCTCGCTTTACGCCCAATAAATCCGGACAACGCTTGCCACCTACGTATTACCGCGGCTGCTGGCACGTAGTTAGC
+
CCCCCGGGGGGGGGGGGGGGGGGGGGGGGGGGGGGGGGGGGGGGGGGGGGGFFFGGGGGGGGGGGGGGDFFCFFGDEGDGGGGGGGGGGGGGGGGGGFGGGFGGGGGGGGGGFGGCFGGGE+EFFGGGGGGFGFGG,>AFEGGFGGGGFGGFGAFG=@FAFFGFGFFCEGFAFFGGGGGE6+@FGGG?F?GF7CEEGGGFGFGFFF*;EGGGC+<=6)@*);>429:?@<2@2=>>6(=CG<=3<FCC=AE>@DG0<@;BB?FB7CB?7:<(<E?9EG:60909002:(7(<1.(,49<A4
@M04650:207:000000000-C238N:1:1101:17054:13851 2:N:0:19
GGACTACCGGGGTATCTAATCCTGTTTGCTCCCCACGCTTTCGAGCCTCAGCGTCAGTTACAGACCAGAGAGCCGCCTTCGCCACTGGTGTTCCTCCATATATCTACGCATTTCACCGCTACACATGGAATTCCACTCTCCTCTTCTGCACTCAAGTTTCCCAGTTTCCAATGACCCTCCCCGGTTGAGCCGGGGGCTTTCACATCAGACTTAAGAAACCGCCTGCGCTCGCTTTACGCCCAATAAATCCGGACAACGCTTGCCACCTACGTATTACCGCGGCTGCTGGCACGTAGTTAGC
+
CCCCCGGGGGGGGGGGGGGGGGGGGGGGGGGGGGGGGGGGGGGGGGGGGGGGGGGGGGGGGGGGGGGGGGGGGGGGGGGGGGGGGGGGGGGGGGGGGGGGGGGGGGGGGGGGGGGGGGGGGGGGGGGGGFGGGGGGGGGGGGGFGGGGGGGFGGGGFGGGGGGGFGGGGGGGGGGGGGGGGGGGGGGGGGGGGGGGGGGFGFGFFGGFFGGGEDFCFFGGFGBFFFFE9G>B6FFDFFGGGF??GGABGFF>:DGBG>FFFFG7DGFB?F?2<CBADGFFFFF6902:8C7CBBFFFG996
@M04650:207:000000000-C238N:1:1101:11046:13861 2:N:0:19
GGACTACCAGGGTTTCTAATCCTGTTTGCTCCCCACGCTTTCGAGCCTCAGCGTCAGTTACAGTCCAGTAAGCCGCCTTCGCCACTGGTGTTCCTCCTAATATCTACGCATTTCACCGCTACACTAGGAATTCCGCTTACCTCTCCTGCACTCAAGTTACCCAGTTTCAGATGCACCCCCCAGGTTAAGCCCGGGTATTTCACATCTGACTTAAGCAACCGCCTACGCTCCCTTTACGCCCAGTAATTCCGGACAACGCTTGCCACCTACGTTTTACCGCGGCTGCTGGCACGTAGTTAGC
+
CCCCCGGGGGGGGGGGGGGGGGGGGGGGGGGGGGGGGGGGGFFFGGGGGGGGGGGGGGGGGGGFGGGGGGGGGGGGGGGGGGEEGGGGGGGGGGGGGFGGGGGGGGGGGGGGGGFGFGGGGGGG,?FGGGGGG9DGDGCECFGF8FFFGFGFGFCFG,DFGGGGGGGFFGGFFGGA,=CEG@EGGD;ECFGGGD5;7FGGGFGFFF>CEGFGE7D+;@E4@C>DDF?50C30=F;)+(4CE@DEFGE3FFFB7DDBGB6?4:FFDG67?F:7,8:>F0,46(3;>??BB77?21:?BG)66
@M04650:207:000000000-C238N:1:1101:24342:13861 2:N:0:19
GGACTACTGGGGTTTCTAATCCTGTTTGCTCCCCATACTTTCAGGCCTAAGGGTCAGAAAATGTCCGTTAGGCGGCCTTCGCCACTGGTTTTCCTCCCGTTATCAACGCATTCAACCGCACAACCGGGAATTCCGCCTACCCCTCCATCACTCACGAACGGTGGTTTTGAACCCAGCCTAGGGGTTGGGCCCTTAGTTTTCCATTTAAACTTCCCATCCCGCCGGCGCTCCCTTTACACCCGGTAATTCGGGACAACCCTTGCAACCTACTTTTTACCGCGGCGGCTGCCCGGTAGTTACC
+
CCCCCGGGGGGGFEGGGGD@F<,;EF@,<,EEF,,;C<FGA,,,,C64,,,,,;;66,CF,,;;E,,;,,B@F+8:CF,49F,,6,C,9,C=F9;FF,4,,,49,,,44+88C,AF,+4+++,B+CE+F+A,E<>F>8CG,+6*@+,2383+,>,6C++++5++@D88:C;,***,,3,,,@E@F*4*/=C5*,,0=2CC7*,+1++;9:C1):**+/=<1/,((.,8(9>:?G4)*-<C*((-914)C)),(>F(*,48((9)*A:(,()6:<21C*-19;(,(,(42*(*((,(43)-6
@M04650:207:000000000-C238N:1:1101:16481:13892 2:N:0:19
GGACTACACGGGTATCTAATCCTGTTTGCTCCCCACGCTTTCGAGCCTCAGCGTCAGTTACAGACCAGAGAGCCGCCTTCGCCACTGGTGTTCCTCCATATATCTACGCATTTCACCGCTACACATGGAATTCCACTCTCCTCTTCTGCACTCAAGTTTCCCAGTTTCCAATGACGCTCCCCGGTTGAGCCGGGGGCTTTCACACCAGACTTAAGAAACCGCCTGCGCTCGCTTTACGCCCAATAAATCCGGACAACGCTTGCCACCTACGTATTACCGCGGCTGCTGGCACGTAGTTAGC
+
CCCCCGG<<FFGGGGGFGGFGGGGGGAFGGGGGGGGGGGGGGGGGGGGGGGGGGGGGGGGGCFCFGGG8<<FGDFGDGGGGGGGG8FGCFFGGGDGG@FFGGGGGGFGGGGGGEGGGGGGGEGFEAEFFGGGGGCF8=9EFGGF@F9EFGGFGGGG:7,@EFGGDFFG;DG,=,3+1@EECCGGGGE6CFFEE9CC5GGGGFGA)7CF?DDGCC+1+:F<1:><?ABE:D(3(:7>F:EGG<(.>FAAG4>>2)>?4(,4:?FBC???:3:,4:7AC>:0790>1:)43A1+8.3<?C5))
@M04650:207:000000000-C238N:1:1101:22436:13903 2:N:0:19
GGACTACACGGGTATCTAATCCTGTTTGCTCCCCACGCTTTCGAGCCTCAGTGTCAGTTACAGGCCAGAGAGCCGCTTTCGCCACCGGTGTTCCTCCATATATCTACGCATTTCACCGCTACACATGGAATTCCACTCTCCTCTCCTGCACTCAAGTCTACCAGTTTCCAATGCATACAATGGTTGAGCCACTGCCTTTTACACCAGACTTAATAAACCACCTGCGCTCGCTTTACGCCCAATAAATCCGGACAACGCTCGGGACCTACGTATTACCGCGGCTGCTTGCACGTAGTTAGCC
+
CCCCCGGGGGGGGGGGGGGGGGGGGGGGGGGGGGGGGGGGGGGGGGGGGGGGGGGGGGGGGGGGGGGGGGGGGGGGFEGGGGGGGGGGGGGGGGGGGGGGGGGGGGGGGGGGGGGGGGGGGGGGGGGGGFGGGGGGGGGGGGGFGGGGGGGFGGGGGGGGGGGGFGFGFGGGGGGGGGGGGGGGGGGGGFGFGGGGGGGGGFGFFGGFFGFGFGGGFFC4>DFEDFF>DG@=B7@CB?GGGD;;GGEEGF:;BFGFC@<19973CEF?70:?4<))<*261999?)).(+.*,,(4<+668
@M04650:207:000000000-C238N:1:1101:29117:13932 2:N:0:19
GGACTACTAGGGTTTCTAATCCTGTTCGCTCCCCACGCGTTCGGGCCTCAGCGTCAGTTACAGTCCAGAGAGTCGCCTTCGCCACTGGTGTTCTTCCTAATCTCTACGCATTTCACCGCTACACTAGGAATTCCACTCTCCCCCCCTGCACTCTAGATACCCAGTTTGGAATGCAGCACCCAGGTTGAGCCCGGGTATTTCACATCCCACTTAAAAATCCGCCTACGCTCCCTTTACTCCCAGTAAATCCGGACAACGCCCGCCACCTACGTATTACCGCGGCTGCTGGCACGTCGTTAGC
+
-AB@,@C6CFA@E,8CCFGF9FEFEE,B@@ECF7FFGG+CC7C+7@:,4,C,+8BFGFG<A<FCC<@F,,,B,F@B@FD=DF,,:FFDDFGGGGGGGGGGCCFGEFGGGEEGGGDFGGGGGGGGGGFFGFGE,EFED49FDF8*=C>8FF8<F9EGGG,,,DFGGGG9:EFF?C7<70@F55D@FGGF9CCC5?=189FC+1?4=*;6)?D7*=+=?3C6;GFF;ADB;C;@;F;36)?FC1;(:2:9>?E6?>D(*4;(46D>)8217>???C.)<:(1690((,43:G0C,3(-7*1(6
@M04650:207:000000000-C238N:1:1101:8923:13959 2:N:0:19
GGACTACCGGGGTTTCTAATCCTGTTTGCTCCCCACGCTTTCGAGCCTCAGTGTCAGTTACAGGCCAGAGAGCCGCCTTCGCCTCCGGTGTTCCTCCATATATCTACGCATTTCACCGCTACACCTGGAATTCCACTCTCCTCTCCTGCACTCAAGTCTCCCAGTTTCCAATGCACACCATGGTTGAGCCACTGCCTTTTCCATCAGACTTAAGAAACCACCTGCCCCCGCCTTACCCCCAATAAATCCGGACCACCCCTGGCCCCTACGTAATACCCCCGCCTCTGGCCCCTTGTTTGCC
+
CCCCCGGGEGGGGGGGGGGGGGGGGGGGGGGGGGGGGGGGGGG<EFGGGGGCFGGGGGGGFEGCGGGGEFGEFFGG7FGGGGG7CBFGGCGGGGGGGDFGGFGGGFGGGGGGGGGGGFGGEGGG,,AEFGGGGGGGGGGGGFGFFGDDGFGFG8D9AE=FGG8DFD:DGGG,=E8@97189;>DF@FF6@,;,4<C2CGG+9,?B*;65*B+::++;BG*4C235)8)-)5,:E04)/BE*:8)2@C)<.8037C17-(-(-*(1C((,(4)(/)6C*,((4(3(().4=(/(((.6*(.5
@M04650:207:000000000-C238N:1:1101:23424:13967 2:N:0:19
GGACTACTAGGGTTTCTAATCCTGTTTGCTCCCCACGCTTTCGAGCCTCAGCGTCAGTTACAGACCAGAGAGCCGCCTTCGCCACTGGTGTTCCTCCATATATCTACGCATTTCACCGCTACACATGGAGTTCCACTTTCCTCTACTGCACTCAAGTCATCCAGTTTCCAAAGCAATTCCTCAGTTGAGCTGAGGGCTTTCACTTCAGACTTAAATAACCGTCTGCGCTCGCTTACGCCCAAGAAATCCGGATAAAGCTGGGAACATACTAATTACCCCGACTGCTGCCCAGTATTTAGCC
+
CCCCCGGGFEFGCFEGGGGFEGGFEE6EFGGGGGGGGGGEGDGFFCFEA@@EFGGEECADF,6CFGGF8EFFGGCCGGGEFGDE:FGFGDGGF9EFGGFFFDECFFFGGCFECFGFGGC8CCGGFGGFB?FAEFFF8BDFGFC7AFFGGDEF@FGDEFGCFDF?AFCECF9EFFG8@DFEFA9BCCFGFGC??FFCDGGGGFE?BCFAFGGFCGGG669C:@=4>6)9)9>@@G>E46BFCB(/0;792)),(5C)177.31C3*3;3)))).A99:0(1(4,(24:46*)*..6527)58
@M04650:207:000000000-C238N:1:1101:26826:14043 2:N:0:19
GGACTACACGGGTTTCTAATCCTGTTTGCTCCCCACGCTTTCGAGCCTCAGCGTCAGTTACAGACCAGAGAGCCGCCTTCGCCACTGGTGTTCCTCCATATATCTACGCATTTCACCGCTACACATGGAATTCCACTCTCCTCTTCTGCACTCAAGTTTCCCAGTTTCCAATGACCCTCCCCGGTTGAGCCGGGGGCTTTCACATCAGACTTAAGAAACCGCCTGCGCTCGCTTTACGCCCAATAAATCCGGACAACGCTTGCCACCTACGTATTACCGCGGCTGCTGGCACGTAGTTAGC
+
CCCCCGGGGGGGGGEGGGGGGGGGGGGGGGGGGGGGGGGGGGGGGGGFGGGGGGGGGGGGGGGGGGGGGGGGGGGGGGGGGGGGGGGGGGGGGGGGGGGGGGGGGGGGGEGGGGGGGGGGGGGGDGGGFFDGGGGGGGGGGGGBGGGGGGGFGGGGGGGGGGGGFGFGGGGGGGGGGGGGGGGGGGGGGFGGGGGGGGEFGFG+BDGF=GGGECCFFDGGFGF@0A@EFGFBFDFAFFGGG?((>FA)?FFB?:D?<>FFFBGFGG:3:?B:BC?FGG6;>9(426227E0?:30(,944.
@M04650:207:000000000-C238N:1:1101:20145:14073 2:N:0:19
GGACTACTCGGGTTTCTAATCCTGTTTGCTCCCCACGCTTTCGAGCCTCAGCGTCAGTTACAGACCAGAGAGCCGCCTTCGCCACTGGTGTTCCTCCATATATCTACGCATTTCACCGCTACACATGGAATTCCACTCTCCTCTTCTGCACTCAAGTTTCCCAGTTTCCAATGACCCTCCCCGGTTGAGCCGGGGGCTTTCACATCAGACTTAAGAAACCGCCTGCGCTCGCTTTACGCCCAATAAATCCGGACAACGCTTGCCACCTCCGTATTACCGCGGCTGCTGGCACGTAGTTAGC
+
CCCCCGGGGGGGGGGGGGGGGGGGGGGGGGGGGGGGDGGGGGGGFDGGGFGGGGGGGGGGGGGGGGGGGGGGGGGGGGGGGGGGGGGGGGGGGGGGGGGGGGGFGGGGGGGGGGGGGGGGGGFGGGGGFFGGGGGGGGGGGGGFDFGGGGGFGFGGFGGGGGGGFFGGGGGFGGGGGGGGGGGGGGGGGGGCGGGGDCGGGFGFFGG6.?DFF7;FFFG43<9;<ABDFGF;B579FBEEGF037FBAGFFB<)C1C>;BFFG:7<?<(474:FF2CF066>B90().4E(91.((4C>46
@M04650:207:000000000-C238N:1:1101:6068:14081 2:N:0:19
GGACTACCAGGGTTTCTAATCCTGTTTGCTCCCCACGCTTTCGAGCCTCAGCGTCAGTTACAGACCAGAGAGCCGCCTTCGCCACTGGTGTTCCTCCATATATCTACGCATTTCACCGCTACACATGGAATTCCACTCTCCTCTTCTGCACTCAAGTTTCCCAGTTTCCAATGACCCTCCCCGGTTGAGCCGGGGGCTTTCACATCAGACTTAAGAAACCGCCTGCGCTCGCTTTACGCCCAATAAATCCGGACAACGCTTGCCACCTACGTATTACCGCGGCTGCTTGCACGTAGTTAGC
+
CCCCCGGGGGGGGGGGGGGGGGGGGGGGGGGGGGFEGGGGGGGGGGGGGFGGGGGGGFGGGGGGGGGGGGFGGGGGGGGGGGGGGGGGGGGGGGGGGGGGGG9FFFGFEEGGGGGG9CEGE@EEG@FEGGGGGGGFGFGEGGGDAEFGGFFFGGGGGGFGGGGFFFFC;E9;6FGGGGGG>FEGGGGFGGGE9EGED)<FFFGFFFC6>G4CEFGGFFGC()62(A9B0990:=@)8:DEGBF:GGFFGF>66@D?*46<6<F:*3:7:7<34E2AF:11(4>BFF2)55<62((((3)).
@M04650:207:000000000-C238N:1:1101:11898:14083 2:N:0:19
GGACTACTGGGGTATCTAATCCTGTTTGCTCCCCACGCTTTCGAGCCTCAGCGTCAGTTACAGACCAGAGAGCCGCCTTCGCCACTGGTGTTCCTCCATATATCTACGCATTTCACCGCTACACATGGAATTCCACTCTCCTCTTCTGCACTCAAGTTTCCCAGTTTCCAATGACCCTCCCCGGTTGAGCCGGGGGCTTTCACATCAGACTTAAGAAACCGCCTGCGCTCGCTTTACGCCCAATAAATCCGGACAACGCTTGCCACCTACGTATTACCGCGGCTGCTGGCACGTAGTTAGC
+
CCCCCGGGGGGGGGGGGGGGGGGGGGGGGGGGGGGGGGGGGGGGGGGGGGGGGGGGGGGGGGGGGGGGGGGGGGGGGGGGGGGGGGGGGGGGGGGGGGGGGGGGGFGGGGGGGGGGGGGGGGGGGGGGFFGGG9CGFGGGGGGFGGGGGGGBFGGGFGGDCDGGFGGGGGGGGGDFCDGGGGGGGCEGFGGGGGGGGGG?>>GFFGGFFGGGF=CFFFGGFGF@DF6A2D@B1:FFF1?EGB:?GGAFGFFFBD5:C69?<<<>7E??::2.5<2)97(-7;;F9??DFGFGF41?BF6<6
@M04650:207:000000000-C238N:1:1101:17967:14101 2:N:0:19
GGACTACTAGGGTTTCTAATCCTGTTTGCTCCCCACGCTTTCGAGCCTCAGTGTCAGTTACAGGCCAGAGAGCCGCTTTCGCCTCCGGTGTTCCTCCATATATCTACGCATTTCACCGCTACACATGGAATTCCACTCTCCTCTCCTGCACTCAAGTCTCCCAGTTTCCAATGCACACAATGGTTGAGCCACTGCCTTTTACATCAGACTTAAGAAACCACCTGCGCTCGCTTTACGCCCAATAAATCCGGACAACGCTTGGGACCTACGTATTACCGCGGCTGCTGGCCCGTAGTTAGCC
+
CCCCCGGGGGGGGGGGGGGGGGGGGGGGGGGGGGGGGGGGGGGGGGGGGGGGGGGGGGGGGGGGGGGGGGGGGGGGDGGGGGGGGGGGGGGGGGGGGGGGGGGGGGFFGGGGGGGGGGGGGGGGGGGGFFGGGGGGGGGGGGGFEGGGGGGFGGGGGGGGGGGGEGGGGGGGGGGGGGGGGGGGGGGGGG8EFGGGGGGGGFGFFGGFFGFFEGGGFFGGFGFFFFFDAD>@BFCEF@CFC@F@FGFFGF>?@DG0993?D<FFGG<<:B:<><6<CC44,1;2:F::1*2/49:3<+6<:
@M04650:207:000000000-C238N:1:1101:4120:14104 2:N:0:19
GGACTACCGGGGTATCTAATCCTGTTTGCTCCCCACGCTTTCGAGCCTCAGCGTCAGTTACAGTCCAGAGAGTCGCCTTCGCCACTGGTGTTCTTCCTAATCTCTACGCATTTCACCGCTACACTAGGAATTCCACTCTCCTCTCCTGCACTCTAGATAACCAGTTTGGAATGCAGCACCCAAGTTGAGCCCGGGTATTTCACATCCCACTTAATCATCCGCCTACGCTCCCTTTACGCCCAGTAAATCCGGATAACTCTTGCCCCATACGTATTACCGCGGCTGCTGGCACGTAATTAGC
+
CCCCCFGFEGGGGGGGGFGGGGGGGGGGGGGGGGFGGGCGGGGFFGGGGGGGGGGGG<E9CCFFF,FF,CEECFFGGGGG@FGGGGGG?EFEGGGGGGGFGFAGFGGGGGGDFGGGGGGGDFEG9FFF8EFGGF;F;,,7EFGB8FGGGGGFGGGGG8D,=FDFEEFCE=FFGGFF?=@FDGGGFGGDGGGGGCE9?FGGGFEF>C79>FDFAC=F8AFGD4=@@FDBDD9@D79>F6CEG<1.CF??GFD><>C<C).665C26:217(,.3C(6<CB>F>>>B?0205(3:3((,<4).
@M04650:207:000000000-C238N:1:1101:21684:14105 2:N:0:19
GGACTACTGGGGTATCTAATCCTGTTTGCTCCCCACGCTTTCGAGCCTCAGCGTCAATTACAGACCAGAGAGTCGCCTTCGCCACTGGTGTTCCTCCATATATCTACGCATTTCACCGCTACACATGGAATTCCACTCTCCTCTTCTGCACTCAAGTTTCCCAGTTTCCAATGACCCTCCCCGGTTGAGCCGGGGGCTTTCACATCAGACTTAAGAAACCGCCTGCGCTCGCTTTACGCCCAATAAATCCGGACAACGCTTGCCACCTACGTATTACCGCGGCTGCTGGCACGGAGTTATC
+
CCCCCGGG<FGGGGGGGGGGGGGGGGGGGGGGGGGGGGGGGGGGGGGGGGGGGGGGGGGGFEFGFFGGGGGGGGGGGGEGGFGECFGGFFGGGGGGGGDFGGGGGGGGGGGGGGGFFGGGGGGGFFGGGGFGGGFGECDGGGGFFGGGGGGFFGGGA;EFCFEG<CEGGFGFGFGGGGGGGEGCFE6D6DFGCEEGGDDFCFFFFGF4>FGGFGGFFDG<>D;7;FBF9<69;=7A4:EGE??BG754C:39:DD3C0303:F(*+2(406:?E(5023;>>B;-(5)7=(<3(4-,;:44
@M04650:207:000000000-C238N:1:1101:16479:14114 2:N:0:19
GGACTACCCGGGTTTCTAATCCTGTTTGCTCCCCACGCTTTCGCACCTGAGCGTCAGTCTTCGTCCAGGGGGCCGCCTTCGCCACCGGTATTCCTCCAGATCTCTACGCATTTCACCGCTACACATGGAATTCCACTCTCCTCTCCTGCACTCAAGTCTACCAGTTTCCAATGCATACAATGGTTGAGCCACTGCCTTTTACACCAGACTTAATAAACCACCTGCGCTCGCTTTACGCCCAATAAATCCGGACAACGCTCGGGACCTACGTATTACCGCGGCTGCTGGCACGTAGTTAGCC
+
CCCC<EFGGGGGGGGGGGGGGGGGGGGGGGGGGGGGGGGGGGGGGGGGGGGGGGGGGGGGGGGGGGGGGGGGGGGGGGGGGGGGGGGGGGGGGGGGGFGGGGGGGGGGGGGGGGGGGGGGGGGGGGGGGGGGGGGGGGGFGGGFCED=FFGFFFGGFFGGGGGG@FFGGGGGGGGGGGGFGGGGGGGGGFGGFFGGGGGGFFGFFGGFFG>FEGFFFFGDDD>BDF937736==AEFFGEGFFFGGFFGF>?>FGFGF??9>C03;:<?F?<AFFFC569(0331>BBF*)54?FBBC544
@M04650:207:000000000-C238N:1:1101:4703:14116 2:N:0:19
GGACTACTCGGGTATCTAATCCTGTTTGCTCCCCACGCTTTCGAGCCTCAGCGTCAGTAAATGTCCAGTAGGCCGCCTTCGCCACTGGTGTTCCTCCCGATATCTACGCATTCCACCGCTACACCGGGAATTCCGCCTACCTCTCCATCACTCAAGAACAGTAGTTTTGAACGCAGTCTATGGGTTGAGCCCATAGTTTTCACATTCAACTTACCATCCCGCCTGCGCTCCCTTTACACCCAGTAATTCCGGACAACGCTTGCCACCTACGTTTTACCGCGGCTGCTGGCACGTAGTTAGC
+
CCCCCGGAFGGGGGGGGGGGGGGGGGGFGGFGGGGGGGGGGGGFDEGFFCFGGGEGECCF,FFFGFGGGFGGGGGGGGGG=FEGGGFGGGGGGGF<ECEGGDGGFGDFCGEGFGGFGGGDEGGGFCEFGEGGGGGGG6@FFCFFGGFFDGGFGD8E9@DE=@ADFFADCEEE7FEGCFG,@7>8FEGFCGGG,ADE:EGCEAGFFGGA<GFDE8CGF(AF9DB>(=;3.>BDFGFFFCDGE(:@=FC?FF;9(<D:*((446C?7F<727::?E?AGG102329><).4E:F:(41<+<>:
@M04650:207:000000000-C238N:1:1101:14701:14197 2:N:0:19
GGACACAGGGGTTTCTAATCCTGTTTGCTCCCCATACTTTCGAGCCTCAGCGTCAGTTGATGCCCAGTAGGCCGCCTTCGCCACTGGTGTTCCTCCCGATATCTACGCATTCCACCGCTACACCGGGAATTCCGCCTACCTCTACATCACTCAAGAACGCCAGTTTTGAACGCAGTCTATGGGTTGAGCCCATAGTTTTCACATTCAACTTGGCATTCCGCCTGCGCTCCCTTTACACCCAGTAATTCCGGACAACGCTTGCCACCTACGTTTTACCGCGGCTGCTGGCACGTAGTTAGCC
+
88BC6=CFEFGGGGGGGGGGGGGGGGGGGGGGGGGGGGGGGGGGGGGCGFFGGGGEGGGGGGGGGFGGGGGGGGGGGGGFGGGGGFGCEFGGGGFGGGEGEG9FGGGGGGGGGGGGGGGDGGGGGGGCEGGGGGGFGEGGDDGFGGGGGGGDGDDGGGGEGGGGGGGGGGGGGGGGGGGGGGF:BFDFGGGFGGGFGFGGGFGFFGGFFGFGFGGGFFF;95@DDFFBDG@@EEFEF=FCC;@9@@9?FA@?FEGBGFF0(4*6CFF?FFFBFG<<FC969>9>?FF>?65E??0(636>>
@M04650:207:000000000-C238N:1:1101:19952:14226 2:N:0:19
GGACTACAGGGGTTTCTAATCCTGTTTGCTCCCCACGCTTTCGAGCCTCAGCGTCAGTTACAGTCCAGAGAGTCGCCTTCGCCACTGGTGTTCCTCCCGATATCTACGCATTCCACCGCTACACCGGGAATTCCGCCTACCTCTCCATCACTCAAGAACAGTAGTTTTGAACGCAGTCTATGGGTTGAGCCCATAGTTTTCACATTCAACTTACCATCCCGCCTGCGCTCCCTTTACACCCAGTAATTCCGGACAACGCTTGCCACCTACGTTTTACCGCGGCTTCTGTCACGTAGTTAGC
+
CCCCCGGGGGGGGEGGGGGGGGGGGGGGGGGGGGGGGGGGGGGGGGGGGGGGGGGGGGGGGGGGGGGGGGGGGGGGGGGGGGGGGGGGGFGGGGGGGGGGGGGGGGGGGGGGGGGGGGGGGGGGGGCGGGGGGGGGGGDGGGGFGGGGGGGFGGGGGGGGGGGGGD7CDCFGGGGGGGFGGGGGGGGGGGGGDGGGGGGGGFGFFGGFFGGGFGGGFFGGFGBF;A@DBGFDFGFFFFFGG??@@F?3@6AB<ED?GFF?0,3,;FF?:36:?F:AG>1>F>FF18BF2C<G1:1<6C<A<
@M04650:207:000000000-C238N:1:1101:10424:14228 2:N:0:19
GGACTACCAGGGTATCTAATCCTGTTTGCTCCCCATACTTTCGAGCCTCAGCGTCAGTTAATGCCCAGTAGGCCGCCTTCGCCACTGGTGTTCCTCCCGATATCTACGCATTTCACCGCTACACCGGGAATTCCTCCTACCTCTACATCACTCAAGATCAAGAGTTTTGAACGCACGCTATGGGTTGAGCCCATAGATTTCACGTCCAACTTACCAATCCGCCTGCGCTCCATTTACACCCAGTACTTCCGGACAACGCTTGCCACCTACTTTTTACAGCGGCTGCGTGCAGTGAGTTAGC
+
ACCCBE,@F<;7F<EFFGGFGGGFFE,FAFFGGGGEGEFCCEG@FE:EFFGGEFG7FF<EFFD9FGGGGCF,CECEGGEGGCF7BFC@F@FFE9,CACCFFCCDGFCD:FGG95FCECCDEGGFG+>C+>EFGG,,=D9EFFF6=,E=CFGBEFGGGCEDF9@F=FGD,@DDFGC1@D6E>=@EFG5DFGEGF?8C89;C9+2;;*;?4CFGF7*1)),2-999().)656(6<AEC)2?@?<@=+).+*)(/)9:7(((,493FGF08>).-3.3C*))-4((((((-:0+-.)))+664
@M04650:207:000000000-C238N:1:1101:11742:14301 2:N:0:19
GGACTACAAGGGTATCTAATCCTGTTTGCTCCCCATACTTTCGAGCCTCAGCGTCAGTAAATGTCCAGTAGGCCGCCTTCGCCACTGGTGTTCCTCCCGATATCTACGCATTCCACCGCTACACCGGGAATTCCGCCTACCTCTCCATCACTCAAGAACAGTAGTTTTGAACGCAGTCTATGGGTTGAGCCCATAGTTTTCACATTCAACTTACCATCCCGCCTGCGCTCCCTTTACACCCAGTAATTCCGGACAACGCTTGCCACCTACGTTTTACCGCGGCTTCTGGCACGTAGTTAGC
+
CCCCCGGGGGGGGGGGGGGGGGGGGGFGGGGGGGGCGGGGGGGGGGGGGGGGGGGGGGGGGGGGGGDGGGGGGGGGGGGGGGGEEFGGFFGGGGGGGGGGGGGGGGGGDGGGGFCGDEGGGGGGGGGGGEGGFGGGGGGGGGGFGGA9CFFFG8@FCFGC=FFGG9DDF8DD?C67CCGFFGGGCGDFGGFGGGCFCFGGCAC>A++17DGFEG4+=)18@)82>A5?=C0=;FFF6<@FE;33D:)<GF692>D6>>B:??GB=@6((5:::832EF26;99((.6<2<790:(,8:256
@M04650:207:000000000-C238N:1:1101:7583:14314 2:N:0:19
GGACTACCGGGGTATCTAATCCTGTTCGCTCCCCACGCTTTCGAGCCTCAGCGTCAGTTACAGTCCAGCGAGTCGCCTTCGCCACTGGTGTTCTTCCTAATCTCTACGCATTTCACCGCTACACTAGGAATTCCACTCTCCCCTCCTGCACTCTAGATTCCCAGTTTGGAATGCAGCACCCAGGTTGAGCCCGGGTATTTCACATCCCACTTAAAAATCCGCCTACGCTCCCTTTCCGCCCAGTAAATCCGGACAACGCTCGCCCCCTACGTATTACCGCGGCTGCTGGCACGTAGTTAGC
+
<<CCCGGGGEC:FGGGGGGCEFGGGGGGGGGGGGGGGG7FFGGGGGGEFFGGGGDGGGFFGGGGGGGG,6@FFGDGGGGFBFG@FG8FGGGGGDEFGGGGGCCFGGDC7FB@GGFFGGG+8>FCFCAFGG@EFFFFFG8<>FC6CGFGGC88EGFGF,,=EA9A@AF;EFFGGCFFFCCED::8FCF,,@7@C**C4?FFF+?9@F>6>FG7>C7+6@FG94==>F?DFG;<@CA);(:CF00=F+.97AE;<><<<>FBFFG0*:;9???1)+5<C:((44>FF?0205(+(8?1,A)65
@M04650:207:000000000-C238N:1:1101:12064:14320 2:N:0:19
GGACTACCGGGTTTCTAATCCTGTTTGCTCCCCACGCTTTCGAGCCTCAGCGTCAGTTACAGACCAGAGAGCCGCCTTCGCCACTGGTGTTCCTCCATATATCTACGCATTTCACCGCTACACATGGAATTCCACTCTCCTCTTCTGCACTCAAGTTTCCCAGTTTCCAATGACCCTCCCCGGTTGAGCCGGGGGCTTTCACATCAGACTTAAGAAACCGCCTGCGCTCGCTTTACGCCCAATAAATCCGGACAACGCTTGCCACCTACGTATTACCGCGGCGGCTGGCACGTAGTTAGCC
+
CCCCCGGGGGGGGGGGGGGGGGGGGGGGGGGGGGGGGGGGGGGGGGGCGGGGGGGGGGGGGGGGGGFGGGGGGGGDGGGGGEGGGGGGGGGGGGFGGGGGDECGCGGGGGGGFGGGGGGGGGGGGGGFEFGG9FFGGEGGGGFFGGGGGGGFGGG@FGGGFDFEF;DDFGGGGGGGGGGGGGGEGEEGFGGGCCGEGGCFGFGAFGGAEGDD>FGFFFFGFGF<?59>7DB:<AF<@BGCE<<:GGF>CE7:BFG<C9?6<?<<CF?:?FFFA+6A@53419(((4>((*.7,(1(6+6::
@M04650:207:000000000-C238N:1:1101:2298:14338 2:N:0:19
GGACTACCCGGGTTTCTAATCCTGTTTGCTCCCCACGCTTTCGAGCCTCAGCGTCAGTTACAGACCAGAGAGCCGCCTTCGCCACTGGTGTTCCTCCATATATCTACGCATTTCACCGCTACACATGGAATTCCTCTCTCCTCTTCTGCACTCAAGTTTCCCAGTTTCCAATGACCCTCCCCGGTTGAGCCGGTGGCTTTCACATCAGACTTAATAAACCGCCTCCGCTCGCTTTCCGCCCAATAAATCCGGACAACGCTTGCCCCCTACGTTTTACCGCGGCTGCTGGCACGTAGTTAGC
+
6-9BB8F8@C@CFGGGGCEGGGGGGG9C9D,@F@E+@EFGGCF8CFGFGGGGGGG7CGGCE@F9,DFE,C,BF@CGEGGG<CFG:A=EGDGEG,=F=,AFFFFGGC?7=FFCEFFEE?EDGCFF9AF,BAFFGF,,@B=<EFFF9FDGADDDFECGF8>AEE,@BFDFDFF,+,36,+66=:C+C@E,,>:7**5:*9FC>6;9EG+3*;CF42+++*><6C5=(2(),9(64:A4;(=<:(:@**-.*759(.1(/((44(7(*;,3:024(*4)<>(3(-((((,)(2(9,8(33@))-
@M04650:207:000000000-C238N:1:1101:19566:14347 2:N:0:19
GGACTACAGGGGTTTCTAATCCTGTTTGCTCCCCATACTTTCGAGCCTCAGCGTCAGTTGATGCCCAGTAGGCCGCCTTCGCCACTGGTGTTCCTCCCGATATCTACGCATTCCACCGCTACACCGGGAATTCCGCCTACCTCTACATCACTCAAGAACGCCAGTTTTGAACGCAGTCTATGGGTTGAGCCCATAGTTTTCACATTCAACTTGGCATTCCGCCTGCGCTCCCTTTACACCCAGTAATTCCGGACAACGCTTGCCCCCTACGTTTTCCCGCGGCTTCTGGCACGTAGTTAGC
+
CCCCCGDFGGGGGGGGGGGFGGGGGGGGGGGGGGGGGGGGGGGGGGGGGGGGGGGGGGGGGGGGFFGGFGGGGGGGGGGGGGGGGGGGGGGGFGGGGCFGCFGGGGGGGGFGGGGFGGGGGGGGGGGGGDGGGGGDGGEGGGGFGGGGFEGFDGG8,6DEGGGGF;EFGGDFGGGG*0@DFF6F@CE6?ECGCC:FGGGCCFGFFDFFFGGGEGGGFECF=5@=2;>>BGFFFGFFF?GGC<(6FC6)+;6((8DFG>1:6?G2*;990:??BC0)<F:>;;0;6?9>76300(41:F2).
@M04650:207:000000000-C238N:1:1101:23215:14399 2:N:0:19
GGACTACTCGGGTTTCTAATCCTGTTTGCTCCCCATACTTTCGAGCCTCAGCGTCAGTAAATGTCCAGTAGGCCGCCTTCGCCACTGGTGTTCCTCCCGATATCTACGCATTCCACCGCTACACCGGGAATTCCGCCTACCTCTCCATCACTCAAGAACAGTAGTTTTGAACGCAGTCTATGGGTTGAGCCCATAGTTTTCACATTCAACTTACCATCCCGCCTGCGCTCCCTTTACACCCAGTAATTCCGGACAACGCTTGCCACCTACGTTTTACCGCGGCTGCTGGCACGTAGTTCGC
+
CCCCCFGGFGGGGG7FFGGGGGGGGGGGGGGGGGG8FGFGGGGGFGCFAEGFGEEGGGD,CEGEFFD@CFGGGGDGGGGGGGGGGGFGGGGGGGGGFC+FF:EFGGGGGGGGBFFDEGGDGGFGGCGGDFGGFEFGGG>FDFC9@8E=FGGFGFFFDFG?8DFGFGGFEEFEFE+@CF7;AFFFG:>8<EEC5,4A@DGGGFFFA>CACFGG=CCFFEGGFGFFFFFFBG6;@GFEF3BFG<(4:77<DFFB6>)4C;FF?07(*+4(,5:B3C?4ED099BFFF04)3C7?0,(.4<)44
@M04650:207:000000000-C238N:1:1101:24549:14402 2:N:0:19
GGACTACCAGGGTTTCTAATCCTGTTTGCTCCCCATACTTTCGAGCCTCAGCGTCAGTAAATGTCCAGTAGGCCGCCTTCGCCACTGGTGTTCCTCCCGATATCTACGCATTCCACCGCTACACCGGGAATTCCGCCTACCTCTCCATCACTCAAGAACAGTAGTTTTGAACGCAGTCTATGGGTTGAGCCCATAGTTTTCACATTCAACTTACCATCCCGCCTGCGCTCCCTTTACACCCAGTAATTCCGGACAACGCTTGCCACCTACGTTTTACCGCGGCTGCTGGCCCGTAGTTAGC
+
CCCCCGGGGGGGGGGGGGGGGGGGGGGGGGGGGGGGGGGGGFCFGGGGGGFGGGGGGFGCCFGFGGGGGFGGGDCFGGGGG@EFGGF<FFGGGCGGGGGGGGGGGGGGGCGEGGGGGGGDEGGGGGDC@@FGGGGGGGGGGGGBGFFGDGGFGGCFF,@8D@=EGGGGGGGGC7@EGGFDF9?>DFC?FDGGFF67CF@EFA>AF7+=A8FG@+C>95@CDC@D262;;DBF@F;>F)?FE;?@F>35:=;6(8<?G>(11:F?*C177(((,04)2C,7(4616(,)4*(*(-218<2A9
@M04650:207:000000000-C238N:1:1101:15165:14404 2:N:0:19
GGACTACCCGGGTTTCTAATCCTGTTTGCTCCCCACGCTTTCGAGCCTCAGCGTCAGTTACAGACCAGAGAGCCGCCTTCGCCACTGGTGTTCCTCCATATATCTACGCATTTCACCGCTACACATGGAATTCCACTCTCCTCTTCTGCACTCAAGTTTCCCAGTTTCCAATGACCCTCCCCGGTTGAGCCGGGGGCTTTCACATCAGACTTAAGAAACCGCCTGCGCTCGCTTTACGCCCAATAAATCCGGACAACGCTTGCCACCTACGTATTACCGCGGCTGCTGGCACGTAGTTAGC
+
CCCC<FGGFGGGFGGGGGGGGGGGGGFGGGGGGGGGGGGGGFGGGGGGGGGGGGGGGFGGGGGGGGGGDGGGGGGGGGGGGGGGEGGGGGFEGGGGGGGGGGGFGGGGGGDG9<FFGGGDGGGGFGGGGGGGFGGFGGGGGGGFGGGFGGGFGFFGGGGGGGGFFGGGFGGGGGGGGGGGGGGDGGGGGGGGGEGG:DGFGFDFAFFFFGFGFGGGFFC<:3;?FF@D;D>;?CFAFFGGGF:0<F4<F?EFFBDBC99:<:F07C?<B0:<2A72EC311;BB9<2?FE(+4.40-:<4)
@M04650:207:000000000-C238N:1:1101:9347:14407 2:N:0:19
GGACTACAGGGGTTTCTAATCCTGTTTGCTCCCCACGCTTTCGAGCCTCAGCGTCAGTTACAGTCCAGAGAGTCGCCTTCGCCACTGGTGTTCTTCCTAATCTCTACGCATTTCACCGCTACACTAGGAATTCCACTCTCCCCTCCTGCACTCTAGATTTCCAGTTTGGAATGCAGCACCCAGGTTGAGCCCGGGTATTTCACATCCCACTTAAAAATCCGCCTACGCTCCCTTTACGCCCTGTAAATCCGGACAACGCTCGCCACCTACGTATTCCCGCTGCTGCTGGCACGTAGTTAGC
+
CCCCCGGGGGGGGGGGGGGGGGGGGGFFFGDGGGDGGGGGGGGFGGGGGGGFGGGGGGGEGGGAGGGGGGGGGGGGGGGGGGGGGGGGGGGGGFGGGD9FGGGEEGGGGGGGGGGGGGGGGGGGCFFGGFGGGGGGGGFGDDGFEGGGF?FFGDFGGGFGFGADBFFFECFGGFGGDDFF8+@DFGFDFGG9CG6*<FFFFFF+?FCAEGGG4=8CADGCBGFFFFFFF45>2964C@G<C(64+:<)7AE0<EGFG(,4(7D0556::7?:2<(.:C?;;6;BB?D:0C7A033(49)-.
@M04650:207:000000000-C238N:1:1101:21447:14538 2:N:0:19
GGACTACCGGGGTTTCTAATCCTGTTTGCTACCCATGCTTTCGAGCCTCAGCGTCAGTTAATGTCCAGCAGGCCGCCTTCGCCACTGGTGTTCCTCCCGATATCTACGCATTCCACCGCTACACCGGGAATTCCGCCTGCCTCTCCATCACTCAAGAACAGCAGTTTTGAATGCACGCTATGGGTTGAGCCCATAGTTTTCACACCCAACTTGCCGTCCCGCCTGCGCTCCCTTTACACCCAGTAATTCCGGACAACGCTTGCCACCTACGTTTTCCCGCGGCTGCTGGCCCGTAGTTAGC
+
CCCCCGGGGGGGGGGGGGGGGGGGGGGGGGGGGGGGGGGGGGGFGGGGGGGGGGGGGGGGGGGGGGGGGGGGGGGGGGGGGGGGGGGGGGGGGGGGGGGGGGGGGGGGGGGGGGGGGGGGGGGGGGGGGGGGGGGGGGGGGGGFFCCFFGGFFG8FFGGGGGGGGGGGGCDFFGGGGGGGG9:@FGGFFGGGGGGGGGGGGAEFFGGFDGGF9DGGFFGGFGFD6A>ABGF@DGFBFAFFGF??C>9<FFF0?EG?F(91<BGB7C<B07:?7G?)<F<F0((77?:?0*(A9B(,4@<46
@M04650:207:000000000-C238N:1:1101:11967:14559 2:N:0:19
GGACTACTGGGGTATCTAATCCTGTTTGCTCCCCACGCTTTCGAGCCTCAGTGTCAGTTACAGGCCAGAGAGCCGCTTTCGCCTCCGGTGTTCCTCCATATATCTACGCATTTCACCGCTACACATGGAATTCCACTCTCCTCTCCTGCACTCAAGTCTCCCAGTTTCCAATGCACACAATGGTTGAGCCACTGCCTTTTACATCAGACTTAAGAAACCACCTGCGCTCGCTTTACGCCCAATAAAACCGGACAACGCTTGGGACCTACGTATTACCGCGGCGGCTGGCACGTAGTTAGCC
+
CCCCCGGGGGGGGGGGGGGGGGGGGGGFFGGGGGFGGGGGGGGGGFFFGGGGGGGGGGGGGGGGGGGGGGGGGGGGGGDFGCFGFGGG@FF>FGGGGGGGGGGGGGAFEGGDGGGGGGGGG@EFFFGGFFEFFAD988AFGGGFGGFGCDEFCFFGDEFGGGGGADEGFGGFG:FFGGGF9FGFGGCFFGGGFGGGCFCGGFGFFGGF@5+BEFGFF=8@5D=@DF9?9<=92FFEDDC<F;;EDD).*8=>();1C0;:?:>:*;:?B?04436)2>;9B>06>(44?F7E((426946,
@M04650:207:000000000-C238N:1:1101:16474:14567 2:N:0:19
GGACTACTGGGGTTTCTAATCCTGTTCGCTCCCCACGCTTTCGAGCCTCAGCGTCAGTTACAGTCCAGAGAGTCGCCTTCGCCACTGGTGTTCTTCCTAATCTCTACGCATTTCACCGCTACACTAGGAATTCCACTCTCCCCTCCTGCACTCTAGATTCCCAGTTTGGAATGCAGCACCCAGGTTGAGCCCGGGTATTTCACATCCCACTTAAAAATCCGCCTACGCTCCCTTTACGCCCAGTAAATCCGGACAACGCTTGCCACCTACGTATTACCGCGGCTGCTGGCACGTAGTTAGC
+
CCCCC<FG@GGGGGGGGGGGGGGGGGGGGGEGGGG7FFGGGGGGGGGGGGFFGGGGGGGEEFG9FFGGGGGG,ECGGGGGGGGGGGGGFCGGGGGGGC?FGGGGGGGGGGGGCGGGGGGGGGGG;,EFF?FGGGGGGGGGG+AF=EGGGGGFG,EGFE,,,CDFGGGC+8>EFGG88+@D6:EDFF6@CGGCCEG*99FGGFGFFG495CF7*++=*:FFAGFF@FFF@G2BDGFFFFGGGF<;FFCEGFFFDFG@GFF:(4DB>C<33:6:)<?-AD?;0(49>?D32C29(.338C5).
@M04650:207:000000000-C238N:1:1101:13881:14628 2:N:0:19
GGACTACCGGGGTTTCTAATCCTGTTTGCTCCCCACGCTTTCGAGCCTCAGTGTCAGTTACAGGCCAGAGAGCCGCTTTCGCCACCGGTGTTCCTCCATATATCTACGCATTTCACCGCTACACATGGAATTCCACTCTCCTCTCCTGCACTCAAGTCTACCAGTTTCCAATGCATACAATGGTTGATCCACTGCCTTTTACACCAGACTTAATAAACCACCTGCGCTCGCTTTACGCCCAATAAATCCGGACAACGCCCGGGACCTACGTATTACCTCGGCTGCTGCCACCAAGTTAGCC
+
8@<AC<<FG+@+@+6CE,@CE@CEFE,CC<EFGF<FE@FFGGGGGDGFFGDE@FF<,FCDGF@EF,<C@FCCCEF+@@<?FFEEC<B:@@FGGCA?FAD?F<E,@=<DCF:FFGFGC=>==4>FGEG?B<?F9FGGDFF@F?DDFGGG,@@<E,@8F=EC8FD=FFGGGADF6D9=FDC<C,4EAC6,,,3,7,97C=7;DF909C*;>C+8>C:C6*,;>*)))/()5)65@=8C>0:@131)0@EF65>;38/=)4((3(/398:24(4748><:>AB3,-4:7?)4+4*(,(.694<2
@M04650:207:000000000-C238N:1:1101:9535:14632 2:N:0:19
GGACTACTAGGGTTTCTAATCCCGTTCGCTACCCTGGCTTTCGTGTGTGAGCGTCAGATTTGGACCAGTGCGCTGCCTTCGCCTTTGGTGTTCCCCACGATATCAACGGATTTCACCCCTACACCGTGAGTTCCACGCACCTCTTCCAACCTCGAGTCATGCCGTTTCACTCGCGGGCCTGAAGTTGAGCCCCAGGATTTTACGAACGACTAACATGGCCGCCTCCGCACCCTTTACGCCCAGTGATTCCGGAAAATGCTTGGGGCCTCTGTATTACCGCTCCTTCTGGCACAGAGTTAGG
+
CCCCCGGGGGGGG<FGGGGGGGGGGGGFGGCGGGDAFGGGFGG,C66EFGGGGGGGGC,C@@FEFGGGGF@@FGGCFFGGDGGEGFGGGGGGGG9,=FFGGGGGCGGGCEFGGGGGGCGGGGGFGGF8DFGGGFFFCGECGGGFDFECDEGFGGGGFDGFGGGGGEGGDE;FDEDE5CC1C7,9DFFFFG,=E58?FGG6@8;4)*))/1*:3CFD)(/C>C03(0(04C4<?F?BFFGG>:0(2:4)26?;()/(*--.:<G:)*-4:(,4)<4)::36(,4:-.))462<1(,(.0.64
@M04650:207:000000000-C238N:1:1101:29353:14642 2:N:0:19
GGACTACTGGGGTTTCTAATCCTGTTTGCTCCCCACACTTTCGAGCCTCAGCGTCAGTTAATGTCCAGCAGGCCGCCTTCGCCACTGGTGTTCCTCCCGATATCTACGAATTCCACCGCTACACCGGGAATTCCGCCTGCCTCTCCATCACTCAAGAACAGCAGTTTTGAATGCACGCTATGGGTTGAGCCCATAGATTTCACACCCAACTTGCCGTCCCGCCTGCGCTCCCTTTACACCCAGTAATTCCGGACAACGCTTGCCACCTACGTTTTACCGCGGCTGCTGGCACGTAGTTAGC
+
CCCC,C<FGGGGGDEGFFGCFGGGGGGGGFGFGGGGEGEFGFGGGGGFGGGFGGCFG,CFFGGFGFFGGGGGGGGGGGGGGGGGGGGFFGGGGGFGGGGGGDG;EGCG+?AF?F@FG7EDGFG8FGGGCFGFGGE=CEGGGG86D8EACD9DGFG8FFDGF>DG3,@,@EFFFGFGGGEGG,>DC@EDF?FGFGGGG@@DGFG9A*CFF5DGCG4D)65C637??F@FFGFFF+8):?FC784?FFFDCFF01>D<G0902:C?C+247712:?:)+*((((-(,,)34C?0,4,((3)6.
@M04650:207:000000000-C238N:1:1101:7388:14652 2:N:0:19
GGACTACAGGGGTTTCTAATCCTGTTTGCTCCCCATACTTTCGAGCCTCAGCGTCAGTTGATGCCCAGTAGGCCGCCTTCGCCACTGGTGTTCCTCCCGATATCTACGCATTTCACCGCCACACATGGACTGCCACTCTCCTCTCCTGCACTCAAGTCTACCAGTTTCCAATGCATACAATGGTTGAGCCACTGCCTTTTACACCAGACTCAATAAACCACCTGCGCTCGCTTTACGCCCAATAAATCCGGACAAAGCTCGGGACCTACGTATAACCGCCGCTGCTGGCCCGTGATAACCC
+
CCCCCDF8FF;EEGGGFGGAECGGCE<EFFGGFFFFFGCFGGGGGGGGGFFGGCFEFF,@;,<@<E@FFFCFGCGGEGGCDGGEE<8FEFGGGGEFDGG,@:B,=DFE7??:FGFFCCC+>FCCFDCGG,C,=FFG8EAAFDF+AFCDFGG98,>DC=DF9C,@>,7DF;,D=C,6CFGGCCF33>,@6,@C?E6FFCFGFFAFFF5AC**;)++=BB,*5C26)9=A()8>5C6@8;*<F;;;F+/.>D5?;:C(C=A0(2),5*4<B64,)+.-+/((-399(.,(47(1,((()2),,
@M04650:207:000000000-C238N:1:1101:22959:14669 2:N:0:19
GGACTACCGGGGTTTCTAATCCTGTTTGCTCCCCACGCTTTCGCGCCTCAGCGTCAGAACCGGACCAGTAAGCCGCCTTCGCCACTGGTGTTCTTGCGAATATCTACGAATTTCACCTCTACACTCGCAGTTCCACTTACCTCTTCCGGTCTCTAGCCATACAGTATCCAATGCAATTCTGTGGTTGAGCCACAGGCTTTCACCCCCGCCTTATACGGCCGCCTACGCTCCCTTTCCGCCCAGTGATTCCGAGCAACGCTACCCCCCTTCGTATTACCGCTGCTGCTGCCACCACGTTCGC
+
CCCCCGG@+CCGG@FGGGGGGGGCFFEFGGGCGDFEEGGGGFF7CEGGGGFG@FGDG9ECGCC+@FGGE9FGGGGGGGGG7FFCGGFFGGFEGGGGG=CFGGGGG9AF::FGG,@FGGGGGGGG9,?>F7FGGGA99EAFGGGFGGGC+18@F;CAF?,@3FCFG,@>,8,,3@,7=?9<,,@,@**>7DE<E6,19F7DGA,4?DG529DG<+;C)(3>6D01(2(@(/9:F96)=(288:(.7C)-:F)8,)1(999:1(24*?6((,,((2,)32(-((,.).2))*,<,((,46(-4
@M04650:207:000000000-C238N:1:1101:23150:14674 2:N:0:19
GGACTACACGGGTATCTAATCCTGTTTGCTCCCCACGCTTTCGAGCCTCAGTGTCAGTTACAGGCCAGAGAGCCGCTTTCGCCTCCGGTGTTCCTCCATATATCTACGCATTTCACCGCTACACATGGAATTCCACTCTCCTCTCCTGCACTCAAGTCTCCCAGTTTCCAATGCCCACAATGGTTGAGCCACTGCCTTTTACATCAGACTTAAGAAACCACCTGCGCCCGCTTTACGCCCAATAAATCCGGACAACGCTTGGGACCTACGTATTACCGCGGCGGCTGGCCCATCAGTG
+
CCCCCGGFFGGGGEGGGGGGGGGGGGGGGGGGGGGCEFGGGGG8FGGGGGGEGGGGGGGGGGGGGGGGFGFFGGGG7FGGGGGGGGGGFGGGGGGGGGGGGGGFGGGGGGGG9FFGGGGGGGGGFGGFFFFGGGGGGG8FGGGFGGGGGGGFGGGGGGFCFGFFGGGGGGGGG:,@FDEGGFGFGGGFGG7;,A6:CGGG9FCAFCFFF5@BCC:CFD8*);:):/4*/:=2@FCF)(:F@=()>FCEGBE?>F:1)3(3:<70CG147::243))<*,(4,((-(336*,/(32<4+
@M04650:207:000000000-C238N:1:1101:21990:14684 2:N:0:19
GGACTACAGGGGTTTCTAATCCTGTTTGCTCCCCACGCTTTCGAGCCTCAGTGTCAGTTACAGGCCAGAGAGCCGCTTTCGCCACCGGTGTTCCTCCATATATCTACGCATTTCACCGCTACACATGGAATTCCACTCTCCTCTCCTGCACTCAAGTCTCCCAGTTTCCAATGCACACAATGGTTGAGCCACTGCCTTTTACATCAGACTTAAGAAACCACCTGCGCTCGCTTTACGCCCAATAAATCCGGACAACGCTTGGGACCTACGTATTACCCCGTCTGCTGGCCCGTAGTTAGCC
+
CCCCCGGGGGGGGGGGGGGGGGGGGGGGGGGGGGGGGGGGGGGGGGGGGGGGGGGGGGGGGGGGGGGGGGGGGGGGGGGGGGGGGGGGGGGGGGGGGGGGGGGGFGGGGGGFGGGGGGGDGFGGGGGGFFFGGGGGGGGCGGGFGGGGGGGFGGGGGGGGGGGGFGGGFGGGGGGGDGGFGGGGG>FGGGGGCCGGGGGGGFGFFGGFFGGFEGGGFFGFFDBBFEFDFGF@DFFEA@CCEF=@GGEFGFD@03CD796?BBG0<C04??:,)<<AF*,9-838<4?5:*(*-3:<D<645
@M04650:207:000000000-C238N:1:1101:18940:14695 2:N:0:19
GGACTACTCGGGTTTCTAATCCTGTTTGCTCCCCACGCTTTCGAGCCTCAGTGTCAGTTACAGGCCAGAGAGCCGCTTTCGCCTCCGGTGTTCCTCCATATATCTACGCATTTCACCGCTACACATGGAATTCCACTCTCCTCTCCTGCACTCAAGTCTCCCAGTTTCCAATGCACACAATGGTTGAGCCACTGCCTTTTACATCAGACTTAAGAAACCACCTGCGCTCGCTTTACGCCCACTAAATCCGGACAACGCTCGTGACCTACGTATTACCGCGGCTGCTGGCACGTAGTTAGCC
+
CCCCCGGGGGGGGGGGGGGGGGGGGGGGGGGGGGGGGGGGGGGFGGGGGGGGGGGGGGGGGGGGGGGGGFGGGCGG:FDFGGGD@EGEGGGGGGFFGFAFGGGGGGGG7FGEGGGGCEEDEFGGCFGGFFFGFGGDE8EGGGGF,EGGFCGFGCGG@@9=DFFGGGGG;DFFDBDEG6+=,CFGGGGGGC,@CEFGFFGF+AE9+5*085B+9@F+;56;=D=4=BA9A45@9C+8?@CF7((6*;??7>326>F;C;7(-(13CA2<(((.4864<*3-1346::??6*5:.1(()3)45
@M04650:207:000000000-C238N:1:1101:10893:14715 2:N:0:19
GGACTACAAGGGTATCTAATCCTGTTTGCTACCCACGCTTTCGAGCCTCAGCGTCAGTTACAGTCCAGAGCGTCGCCTTCGCCACTGGTGTTCTTCCTGATCTCTACGCATTTCACCGCTACACTAGGAATTCCACTCTCTCCTCCTGCACTCTAGATTTCCAGTTTGGAATGCAGCACCCAGGTTGTGCCCGGGTATTTCACATTCACCTTAAAAATCCGCCTACGCTCCCTTTACGCCCATCAAATACGGACAACCCTCGCCACCTACATATACCCGCGGTTGCTGGCGCGTAGTTACC
+
---@A<F8,,CFG,CFEAFFGFCGAF<F9E6FGCCFGG7BDDF,C@74?C8E@CC@BE,,C<,CFF6F,C,@@:CFGGGDD7,F:=CCE?FGFGDE:C,?FFGFGGCFGGGGGGFGAFGDG@FF9:EFFGFFFG,AC,ED,+@8DC,2FFGFGD9DG,,,@AFEDCGE>E,32C9,@D83+6@+@9,3+83@:661<*@ACADF6+?+0*3;8>DC*-,*/;):)/>42:527F)9:(:<C13,;C3)+/)365535(68(,7(/*((.8(54+))0*(((4(((.9<(*(*(-73:C)).
@M04650:207:000000000-C238N:1:1101:3668:14818 2:N:0:19
GGACTACCGGGGTTTCTAATCCTGTTTGCTCCCCATACTTTCGAGCCTCAGCGTCAGTAAATGTCCAGTAGGCCGCCTTCGCCACTGGTGTTCCTCCAGATATCTACGCATTCCACCGCTACACATGGAATTCCACCTACCTCTCCATCACTCAAGAACAGCAGTTTTGAACGCAGTCTATGGGTTGAGCCCATAGTTTTCACATTCAACTTACCATCCCGCCTGCGCTCCCTTTACACCCAGTAATTCCGGACAACGCTAGCCACCTACGTATTACCGCGGCTGCTGGCACGTAGTTACC
+
CCCCCGGGGGFGGGGGGGFGGGGGGGGGGGEGGGGFDFGGGGGGGGGGGGGGGGGGGCF9,,CEFGGGE@FEGGGGGGGGGGGGGGGGG8EFG9DGG,,CFFGGGGGGGGGGGGFGGGGGGGGG9,AFFEFGGG,?8>DGGGGFGGF=<FFFGGGGFGGF=,@D?FF,,@E>DC8CEDC3<@E7DC+,<FGCC;C?59DFFAFB62?B=FF76CC++7DDAGFD2)/55C2=DCF<65CFF?64DC?)+3=08BDDG9914(22=FF?0:62)A0>FF:09>;69(..2C:F<1:<FG-).
@M04650:207:000000000-C238N:1:1101:20944:14848 2:N:0:19
GGACTACTGGGGTATCTAATCCTGTTTGCTCCCCACGCTTTCGAGCCTCAGTGTCAGTTACAGGCCAGAGAGCCGCTTTCGCCTCCGGTGTTCCTCCATATATCTACGCATTTCACCGCTACACATGGAATTCCACTCTCCTCTTCTGCACTCAAGTTTCCCAGTTTCCAATGACCCTCCCCGGTTGAGCCGGGGGCTTTCACATCAGACTTAAGAAACCGCCTGCGCTCGCTTTACGCCCAATAAATCCGGACAACGCTTGCCACCTACGTATTACCGCGGCTGCTGGCACGTAGTTAGC
+
CC<CCGGGGGGGGGGGGGGGGGGGGGGGGGGGGGGGGGGGGGGGGGGGGGGGFGFGGFGGGGGGGGGGFGCGGGGGCGGGGGGCEGGGGGGGGGFGGGGGGCFGGGGGGGDGFFGGGGGGGGGG:CGGFFGGGGCGGCDGGGGFAFGG9EGFGGEFCFFD,DFGGFFGGGFFGGGDDGGGGGG7FGDGGGGGGCG*74CGGFG>8FF4>GG+*B@GF@GC@GB@FFBDBC@FFGFDFBGDGF?FGF<A7FF0()14<990<:C:7FFF7>:BBFFBGGB>FFFB01?B?EFG?(44:F<>9
@M04650:207:000000000-C238N:1:1101:21810:14871 2:N:0:19
GGACTACTGGGGTTTCTAATCCTGTTTGCTCCCCTAGCTTTCGCACCTCAGCGTCAGTTATGGCCCAGAAGACTGCCTTCGCCATCGGTGTTCTTCCCAATATCTGCGCATTTCACCGCTACACTGGGAATTCCATCTTCCTCTACCAAACTCGAGTCTGCCAGTTCGGAATCCGGCTGGGGGTTGAGCCCTCAGATTAGAGATTCCGCTTAACAAACCGCCTACGCACGCTTTACGCCCAATAAATCCGGATAACGCTTGCCCCCTACGTATTATCGCCGCTGCTGGCCCGTAGTTAGCC
+
@C9CC8CF<E,7@@BCFF9FFFGDFGGGGGGGGEGEFGACFGGFCFGFFEFCE@CFC<EEFC?FFGG@FDECC<@@EFGEABCECFFGGFCEGGFCGEF@FGGGGGF:FGE7AF,5EFED8FEFG9EGFFFCDGFGFEGFDFGF=;=FEGGFFB,+,6D9EGGCGD88+BCBDFEDG+@31:+5@F>,7DGFFF,,+57,23>+BDFF=9?48++0)2;DBGF03>006717;F6;5/CC*(4)2::BG:)((.:)*((-((*)/:1(433<2C.)0/421,-((.)(4=(*((---+).5
@M04650:207:000000000-C238N:1:1101:4403:14903 2:N:0:19
GGACTACACGGGTATCTAATCCTGTTTGCTCCCCACGCTTTCGCGCCTCAGCGTCAGAACCGGACCAGTAAGCCGCCTTCGCCACTGGTGTTCTTGCGAATATCTACGAATTTCACCTCTACACTCGCAGTTCCACTTACCTCTTCCGGTCTCTAGCCATACAGTATCGAAGGCAATTCTGTGGTTGAGCCACAGGCTTTCACCCCCGACTTATACGGCCGCCTACGCGCCCGTTACGCCCAGTGATTCCGAGCAACGCTCGCCCCCTTCGTCTTACCGCGGCTGCTGGCACGAAGTTAGC
+
CCCCCGGFEGGGGEGGGGGGGGGGGGGGGGGGGGGGGGGGGGGGGGGGGGGGGGGGCEFFFGGGFEGGGGGGGGGGGGGGGGGGGGGGGGGGGGGGGGGGGGGFFGGGEBDFDGFGGGGFGDGFFGGEGECFFGGFGFGGGGGFFGGGEGC>FGGGGGFG?FFE3,@>>:DEGG8CGGGGGGFFGFGGGGFFGFGGGGGFG>GF*9C?@GGCEDGCA?GGBGFFFFF:>DF>(:5::?EGG0,4>D):FF?1(<D0*(,-((945C>(2:2((*4)<C1399>FF:2)8:(+8(9?BF25.
@M04650:207:000000000-C238N:1:1101:18370:14915 2:N:0:19
GGACTACAGGGGTATCTAATCCTGTTTGCTCCCCACGCTTTCGAGCCTCAGTGTCAGTTACAGGCCAGAGAGCCGCTTTCGCCACCGGTGTTCCTCCATATATCTACGCATTTCACCGCTACACATGGAATTCCACTCTCCTCTCCTGCACTCAAGTCTACCAGTTTCCAATGCATACAATGGTTGAGCCACTGCCTTTTACACCAGACTTAATAAACCACCTGCGCTCGCTTTACGCCCAATAAATCCGGACAACGCTTGCCACCTACGTATTACCGCGGCTGCTGGCACGTAGTTAGCC
+
CCCCCGGGGGGGGGGGGGGGGGGGGGGGGGGGGGGGGGGGGGGGGGGGGGGGGGGGGGGGGGGGGGGGGGCFGGGGGGGGDGGGGGGGGGGGGGGGGGGGGGGGGGGGGEGGGGGGGGGGGGGGGGGGGGGGGGGGGGGGGGGFGGGGGGGFFFGGGGGFGGGGGGGGGGGGGGGGGG8EGGGGGGGGGGGGF?FGGGGGFFGFFGGFFFG>CFGDFFFFFGFE=>>998@F=FFF59EGG(3;>:<CFFFFFFG0),:?((99DG??FF886<)6@*4(-1916)3(::5*.21<4+)6:
@M04650:207:000000000-C238N:1:1101:21802:14933 2:N:0:19
GGACTACTCGGGTTTCTAATCCTGTTTGCTCCCCACGCTTTCGAGCCTCAGCGTCAGTTACAGTCCAGAGAGTCGCCTTCGCCACTGGTGTTCTTCCTAATCTCTACGCATTTCACCGCTACACTAGGAATTCCACTCTCCCCTCCTGCACTCTAGATTTCCAGTTTGGAATGCAGCACCCAGGTTGAGCCCGGGTATTTCACATCCCACTTAAAAATCCGCCTACGCTCCCTTTACGCCCATTAACTCCGGACAACGCTCGCCACCTACGTATTACCGCTGCTGCTGTCACGTAGTTAGC
+
CCCCCGGGGGGGGGGGGGGGGGGGGGGGGGGGGGGGGGGGGGGGGGGGG8FGGGGGGFFGGGGGGGGGGGGGGGGGGGGGGGGGGGGGGGGGGGFFGGGGGGGGGGGGGGGGGGGGGGGGGGFGGGGGFFFGGGGGGGFFEGGFGGGGGGGFGGGGGGFGFFGFGGGGGCFFGGGGGGGF8@DFFGFGFFGGGG6CDGGGGFGFFGDC@CCFFGCFFDGGAGF95;@B@GFFFGFEF5@FG<(/;F)7:6A@?EG<D;061(13CGFB:?FFFF>ACC?;(((.4<::)3:C(.4437)).
@M04650:207:000000000-C238N:1:1101:22090:14961 2:N:0:19
GGACTACCCGGGTTTCTAATCCTGTTTGCTCCCCACGCTTTCGTGCCTCAGCGTCAGTTACAGTCCAGAGAGCCGCCTTCGCTACTGGTGTTCCTCCTAATATCTACGCATTTCACCGCTACACATGGAATTCCACTCTCCTCTCCTGCACTCAAGTCTCCCAGTTTCCAATGCACACAATGGTTGAGCCACTGCCTTTTACATCAGACTTAAGAACCCACCTGCGCTCGCTTTACGCCCAATAAATCCGGACAACGCTTGGGACCTACGTATTACCGCGGCTCCTGGCCCGTAGTTAGCC
+
CCCCCGGGGGGGGGGGGGGGGGGGGGGGGGGGGGGGGGGGGGGFGGGGGFGGGGGGGGGGGGGFGFGGEFGGGGGGGGGGGGDGGGGGGGGGGGGGGGGGGGGGGGGGGGGGGGGGGGGGGGGGF8FDGGGGGGGGGGGGGGGFFGGGGGGFGGFG;E;@FGGGGFGGGGFF?FFF8D++6EFGGGFGEF,CF66@FGGG99,3?>CFE>;:8+=C*8E4)?>2B?A42?@9>:B@E@GGGFF;>+9<FF>@@EC?50:BF041F=744(().<<<E*43(41(4:B((*4>9926A+6:8
@M04650:207:000000000-C238N:1:1101:16099:15001 2:N:0:19
GGACTACAGGGTTTCTAATCCTGTTTGCTCCCCACGCTTTCGTGCATGAGCGTCAGTACAGGTCCAGGGGATTGCCTTCGCCATCGGTGTTCCTCCGCATATCTACGCATTTCACTGCTACACGCGGAATTCCATCCCCCTCTACCGTACTCTAGCCATGCAGTCACAAAGGCAGTTCCCAGGTTGAGCCCGGGGATTTCACCTCTGTCTTGCATAACCGCCTGCGCACGCTTTACGCCCAGTAATTCCGATTAACGGTTGCACCCTACGTATTAACGCGGCTGCTGGCCAGTAGTTAGCC
+
CCCCCFGGGGGGGGGGGGGGGGGGGGGGGGGGGGGGGGCGGGGGGGGGGFGGGGGECFGGFCGGGGGGGGCCGGFGGGGDGGEGGDGFGGGGGGGGGGGGGFFGCGGGGGGGGGGGCFGGGFFGGGGGGGGGFGGGGGGGGGGBFGGGDGGFGGGGGGGFFGDGGGFGGGGCF@6CGFGGGCFGF7:FFGGG5>ECDGGGGFGFADGF?DC+**++46E?(/871:6>BC>68=+).(/:*4:27:<<FF:?BDC>*(-4436<GE1.80:?2@4)<736((-16>D((*(*5444:+)65
@M04650:207:000000000-C238N:1:1101:17377:15019 2:N:0:19
GGACTACACGGGTATCTAATCCTGTTTGCTCCCCATACTTTCGAGCCTCAGCGTCAGTAAATGTCCAGTAGGCCGCCTTCGCCACTGGTGTTCCTCCTAATATCTACGCATTTCACCGCTACACTAGGAATTCCACTTACCTCTCCGACACTCTAGCTTGATAGTTTTCAAAGCAGTCCCAGGGTTGAGCCCTGGGATTTCACTTCAAACTTACCATGCCGTCTACGCTCCCTTTACACCCAGTAAATCCGGATAACGCTTGCCCCCTACGTATTACCGCGGCTGCTGGCACGTAGTTAGC
+
CCCCCGGGGGGGGGGGGGGGGGGGGGGGGGGGGGGGGGGGGGGFEGGGGGGGGGGGGGGFCFGGGGGGGGGGGGGGGGGGGGGGGGGGGGGGGGGGGGGGGGGGGGGGGGGGGGGGGGGGGGGGGFGGGGGGGGGGGGGGGGGFGGGGGGGFGGGGGGGGDGGGGGGGGGGEGGGGGGGGGGG@FFGFGGGGGFGC6CFGGFGFFGGFEGGGE7FGFFGGFGFFFFFEDGFFFGFEF4FFG2>@7FECGFF01=DEF;@;DDC1CE@>::132@:2CC?FBFF67BBD:D<F<F:??GAD<
@M04650:207:000000000-C238N:1:1101:14308:15048 2:N:0:19
GGACTACCGGGGTTTCTAATCCTGTTTGCTCCCCACACTTTCGAGCCTCAGCGTCAGTTAATGTCCAGCAGGCCGCCTTCGCCACTGGTGTTCCTCCCGATATCTACGCATTCCACCGCTACACCGGGAATTCCGCCTGCCTCTCCATCACTCAAGATCGCCAGTTTTGAGTGCAATCTATGGGTTGAGCCCATAGTTTTCACACCCAACTTGGCAACCCGCCTACGCTCCCTTTACGCCCAGTAAATCCGGACAACGCTCGCCACCTACGTATTCCCGCGGCTGCTGGCACGTAGTTAGC
+
CCCCCFGGGGGGGGGGGGGGGGGGGGGGGGGGGGGGGGGGGGGGFGGGGFGGGGGGGGGGDGGGGGGGGGGGGGGGGGGGGGGGGGGGGGGGGGGGGGGGGGGGGGGGGGGGGGGGGGEGGGGGGGGGGDGGGGFGGGGGGGGFGGGGEGGFG8EFGGGGGGGGGGGG6CCGGGGGFGGFGECGGGGFGGGGGG6CCGGGGFGFAD<;BGGDE4FG=?GGFGF@FFFFFGFFFGFFFFDGG(1:DG2:CFB;FFGFGFF?BFGF5E<B7:6?)35)39?9B>;BB?:?FG:C?F:8?FBFA
@M04650:207:000000000-C238N:1:1101:10754:15053 2:N:0:19
GGACTACCGGGGTTTCTAATCCTGTTTGCTCCCCACGCTTTCGAGCCTCAGTGTCAGTTACAGGCCAGAGAGCCGCTTTCGCCACCGGTGTTCCTCCATATATCTACGCATTTCACCGCTACACATGGAATTCCACTCTCCTCTCCTGCACTCAAGTCTACCAGTTTCCAATGCATACAATGGTTGAGCCACTGCCTTTTACACCAGACTTAATAAACCACCTGCGCTCGCTTTACGCCCAATAAATCCGGACAACGCTCGGGACCTACGTATTACCGCGGCTGCTGGCCCGTAGTTGGCC
+
CCCCCGGGGGGGGGGGGGGGGGGGGGGGGGGGGGGGGGGGGGGGEGGGGGGGGGGGGGGFGGGFFGGGCFFEGGGG@EFGGGGGGGCEGGEGGGFGGGGGGGFGGGFFFEGGGGGGEEGGEEGE,AFFFD<FFGGGGGGGGGGFGGGGGGGFGGGGGGGGGGFGCEGGFGFGGGGGGGGGGGGGAFEGC@,49C,@D>CCFFGFFGFFDGF+*BG>FFGGFGD:)8549CBDBF69D(=F13537CCE<38;63C6C;60,659CEF2((,,60)-<*34(26(2320(*,23(44<0((5
@M04650:207:000000000-C238N:1:1101:4893:15059 2:N:0:19
GGACTACCCGGGTTTCTAATCCTGTTTGCTCCCAACGCTTTCGAGCCTCAGTGTCAGTTACAGGCCAGAGAGCCGCTTTCGCCACCGGTGTTCCTCCATATATCTACGCATTTCACCGCTACACATGGAATTCCACTCTCCTCTCCTGCACTCAAGTCTACCAGTTTCCAATGCATACAATGGTTGAGCCACTGCCTTTTACACCAGACTTAATAAACCACCTGCGCTCGCTTTACGCCCACTAAATCCGAACACCGCTCGGGACCTCCGTATTACCGCGGCTGCTGGCACGTAGTGAGCC
+
CCCCC8CEGGGGFGG<EFFD,,EFGGFGGGGGF,CFGGGGFGGF@FGCFGGGGFEGGGGGCFFGG7FGGFGGFGGGGG?FG7CFDFCEGGGGG<C?FAFFF<=EFECDEGGGGGAFGGGG>FGFFGGGGGC@EGFG8>=FFF8=DEFGCDFFGGGF=AG,EDFFFCGGGGGGGGC=:=?A,=BFGGD<EEGFGGGCFCCGGF,@;976=;;CEFG>CECFFDFFF*9?>9@@F58*)5C<C(68CFCECE)41>415(6(70C>G;0).6:?7+)6+/46(4((30:((25>3((4(+.24
@M04650:207:000000000-C238N:1:1101:10633:15127 2:N:0:19
GGACTACTGGGGTATCTAATCCTGTTTGCTCCCCACGCTTTCGAGCCTCAGTGTCAGTTACAGGCCAGAGAGCCGCTTTCGCCACCGGTGTTCCTCCATATATCTACGCATTTCACCGCTACACATGGAATTCCACTCTCCTCTCCTGCACTCAAGTCTACCAGTTTCCAATGCATACAATGGTTGAGCCACTGCCTTTTACACCAGACTTAATAAACCACCTGCGCTCGCTTTACGCCCAATAAATCCGGACAACGCTCGGGACCTACGTATTACCGCGGCTGCTGGCACGTAGTTAGCC
+
CCCCCGGGGGGGGGGGGGGGGGGGGGGGGGGGGGGGGGGGGGGGGGGGGGGGGGGFGFGGGGGGGGGGGGGGGGGGGGGGGGGGGGGGGGGGGGGGGGGGGGGGGGGGGGDGGGGGGGGGGGGGFFGGGGGGGCFGGGGGGGGFGGGGGGGFGGFGGGGGGGGGGDGGGGGFGGGGGGGGGCGGGGFGGGFGF?CCDGGGGFGFFCGFCGCGFGGGAC6>CGFFB>9925>@FGFEF=EGGDFFGFF?CD=?BFD;G>@FBFG;GC?8:?:7>@<AC5190>>61:?5:08:<?04<:4>:
@M04650:207:000000000-C238N:1:1101:14345:15166 2:N:0:19
GGACTACTGGGGTTTCTAATCCTGTTTGCTCCCCACGCTTTCGAGCCTCAGCGTCAGTTACAGTCCAGAGAGTCGCCTTCGCCACTGGTGTTCTTCCTAATCTCTACGCATTTCACCGCTACACTAGGAATTCCACTCTCCCCTCCTGCACTCTAGATTCCCAGTTTGGAATGCAGCACCCAGGTTGAGCCCGGGTATTTCACATCCCACTTAAAAATCCGCCTACGCTCCCTTTACGCCCAGTAAATCCGGACAACGCTTGCCACCTACGTATTACCGCGGCTGCTGTCACGTAGTTAGC
+
CC@CCFGGGGGGGGGGGGGGGGGGGGGGGGGGGGGGGGGGGGGFGGGGGGGGGGGGGGGGGGGGGGGGFGGGGGGGGGGGGGGGGGGGGGGGGGGGGGFGGGGGGGGGGGGGGGGGGEGGGGGGGGGGFFGFFGGGGGGGGGEFEGFGGGGFGGGGFGFGGGCFGGGG>@AFFGGCFGGGGGCDFFCF6CGGGGCEDGGGGFGFFGGFFGGF*CFFFFGG9C@DFF?4>GB25468@=GGED?FG7?CGF5768C;<@>:12D>DGF??B?B?C>AGGB>9>>29().-<<?:?<(4?A)6
@M04650:207:000000000-C238N:1:1101:5921:15181 2:N:0:19
GGACTACTCGGGTTTCTAATACTGTTTGCTCCCCACGCTTTCGAGCCTCAGTGTCAGTTACAGGCCAGAGAGCCGCTTTCGCCTCCGGTGTTCCTCCATATATCTACGCATTTCACCGCTACACATGGAATTCCACTCTCCACTCCTGCACTCAAGTCTCCCAGTTTCCAATGCACACAATGGTTGAGCCACTGCCTTTTACATCAGACTTAAGAAACCACATGCGCTCGCTTTACGCCCAATAAATCCGGACAACGCTTGGGACCTACGTATTACAGCGACTGCTGGTACGTAGTTAGAC
+
CCAB8CFFGCGGFEF9FGGG9EACC,CEFFGD<,;@+@@CFF@C6C@?=FF<DEAFGCFG,@CF8,CFFEGG7B@++B<?=C:@,,886@,:@9E,ABFGDG,;,4CF+,?+<5C?A8++>+=FE,=BFEA=;,E<E,=54+@9@8>=A8,0,@>?;@D,,D8?ADFFGCEE=@ECEFGGG:DE=CF?CGCF6?,,C7DFGFGCF7FA@72:=DD@A5,3)*:7):945C=((/=455**<3:;7:?)*2)/(:<6312(,31.*1.4:02<)+440*)-(4(3:AF2(36/..38406))
@M04650:207:000000000-C238N:1:1101:13668:15188 2:N:0:19
GGACTACTCGGGTTTCTAATCCTGTTTGCTCCCCACGCTTTCGAGCCTCAGCGTCAGTTACAGACCAGAGAGCCGCCTTCGCCACTGGTGTTCCTCCATATATCTACGCATTTCACCGCTACACATGGAATTCCACTCTCCTCTTCTGCACTCAAGTTTCCCAGTTTCCAATGACCCTCCCCGGTTGAGCCGGGGGCTTTCACATCAGACTTAAGAAACCGCCTGCGCTCGCTTTACGCCCACTAAATCCGGACAACGCTTGCCACCTACGTCTTACCGCGTCTGCTGGCCCGTATTTAGC
+
<<@ACFGGGGGGGGGGGGGGGGGGGGGGGGGGGGGGGGGGGGGC@FGGGFFGGGGGGGGAFGCCGGGGGGGDGGGGGGGGGGGGGGGGG?FEGGGGGGGGGGGGGGGGGGGGGGGGFGGGDGGGDFGGFFFGGGGGGGGFGGGFGGGGGGGFGDGCDFDGGFFGGGGGG9AEFFFCEGGEEGGDGE>C9;EE5?ED7CGGGFC+=D>=@GGFED77A@CC1C;F;FBEFG014C7)11;8E((4>*3>>F>0:B3:C192:?C,*34<(5(((234EC?29(,402<835(7249(3C4--
@M04650:207:000000000-C238N:1:1101:9398:15215 2:N:0:19
GGACTACCCGGGTATCTAATCCTGTTTGCTCCCCATACTTTCGAGCCTCAGCGTCAGTAAATGTCCAGTAGGCCGCCTTCGCCACTGGTGTTCCTCCCGATATCTACGCATTCCACCGCTACACCGGGAATTCCGCCTACCTCTCCATCACTCAAGAACAGTAGTTTTGAACGCAGTCTATGGGTTGAGCCCATAGTTTTCACATTCAACTTACCATCCCGCCTGCGCTCCCTTTACACCCAGTAATTCCGGACAACGCTTGCCACCTACGTTTTACCGCGGCTGCTGCCACGTAGTTAGC
+
CCCCCGGGGGGGGGGGGGGGGGGGGGGGGGGGGGGGGGGGGGFGGGGGGGGGGGGGGGGGGGGGGGGGGGGGGGGGGGGGGGGGGGGGGGGGGGGGGGGGGGGGGGGGGGGGGGGGGGGGGGGGFGGGGGGGGGGGGGGGGGGFGGGGGGGFGGGGGGGFGFD=FGGGFEGGGGGD7CFGGGGFGGGGGGGGGGGGGGGGGFGFFGFFEGGGFGGGFFGGFGFFBFFF0<@FFEFCF?GGGF0;:FFFGF;6:BD0CBFFFFG:FGFF????FGF2EGFF>(36;07?):8F0472<F)5<
@M04650:207:000000000-C238N:1:1101:11998:15244 2:N:0:19
GGACTACCGGGGTTTCTAATCCTGTTTGCTCCCCACGCTTTCGAGCCTCAGTGTCAGTTACAGGCCAGAGAGCCGCTTTCGCCTCCGGTGTTCCTCCATATATCTACGCATTTCACCGCTACACATGGAATTCCACTCTCCTCTCCTGCACTCAAGTCTCCCAGTTTCCAATGCACACAATGGTTGAGCCACTGCCTTTTACATCAGACTTAAGAAACCACCTGCGCTCGCTTTACGCCCAATAAATCCGGACAACGCTTGGGACCTACGTATTACCGCGGCTGCTGGCACGTAGTTAGCC
+
CCCCCGGGGGGGGGGGGGGGGGGGGGGGGGGGGGGGGGGGGGGGGGGGGGGGGGGGGGGGGGGGGGGGGGGGGGGGGGGGGGGGGGGGGGGGGGGGGGGGGGGGGGGGGGGGGGGGGGGGGGFGGGGGGEDFFGGGGGGGGGGFGGGGGGGFGGGGGGGGGGGGGGGGGDGE0FFGGGGCFGGGGGCGGGDFGGGGGFGG+?DFFGGFEFBFAC7C448DDDDFF4285C@2=5AEDFEGGF@FGGFEGBA@@EGFD16138/:C;?FFB?FFGFA39,44>FB:FF7?*)*.1389+):5
@M04650:207:000000000-C238N:1:1101:21514:15272 2:N:0:19
GGACTACTCGGGTTTCTAATCCTGTTTGCTACCCATGCTTTCGAGCCTCAGCGTCAGTTAATGTCCAGCAGGCCGCCTTCGCCACTGGTGTTCCTCCCGATATCTACGCATTCCACCGCTACACCGGGAATTCCGCCTGCCTCTCCATCACTCAAGAACAGCAGTTTTGAATGCACGCTATGGGTTGAGCCCATAGTTTTCACACCCAACTTGCCGTCCCGCCTGCGCTCCCTTTACACCCAGTAATTCCGGACAACGCTTGCCACCTACGTTTTACCGCGGCTGCTGGCACGTAGTTAGC
+
CCCCCGGGGGGGGGGGGGGGGGGGGGGGGGGGGGGGGGGGGGGFGGGGGGDGGGGGGGGGGGGGGGGGGGGGGGGGGGGGGGGGGGGGGGGGGGGGGGGGGFGGGGGGGGGGFGGGGGGGCGGGGGGGGGGGGGGGGGGGGGGFGGGGGGGFF8EGCFGDEFFGG9ECEEGGGGGGGGGDEFDCGGGGFFGG>7FGFGGGGFGFFGGFBGGGFGGGFFGD@G;D@FFFFGFDDGFFFF9CGF@FDGBDGBFF6@C<GFF?4<GFCF<B0???:C?FGG6;;>>9((43:DFGFF?28C49<
@M04650:207:000000000-C238N:1:1101:3897:15297 2:N:0:19
GGACTACCCGGGTATCTAATCCTGTTTGCTCCCCACGCTTTCGCACCTGAGCGTCAGTCTTTGTCCAGGGGGCCGCCTTCGCCACCGGTATTCCTCCAGATCTCTACGCATTTCACCGCTACACCTGGAATTCTACCCCCCTCTACAAGACTCCAGCCTGCCAGTCTCGAATGCAGTTCCCAGGTTGAGCCCGGGGATTTCACATCCCACTTAAAAATCCGCCTACGCTCCCTTTACGCCCAGTAATTCCGGTCAACGCTCGCCACCTACGTATTACCGCGTCTCCTGGCACGTAGTTAGC
+
CCCCCEGFGGGGG@FGGGGGGGGGGGGFGGGGGGGGGGGGGGGGGGGGGCFGGEGE@FFGGGFGGGGGG7FGGGGGGGGGGGGCGFFGGGGFFGFFGG<FGGGGGGGGGGGGGGGGAFGGGGGGCGGGDGGGGGGGGGGFGGGFE=,4,@DFFCEEEF6,8FGFG,5D:ECGGFCCCFGG?F6BFD>FGGBFG=ED<DGGG6F6AF4A;GGFE+71A;FF;GFFDF@>(132:EFDF6EGGBFBF7)6CFF3(77<G<>?09D6<EBB??BB?F29EF:>B(-,(--,4F0A0:(,-+64:
@M04650:207:000000000-C238N:1:1101:13261:15302 2:N:0:19
GGACTACAGGGGTTTCTAATCCTGTTTGCTCCCCACGCTTTCGAGCCTCAGTGTCAGTTACAGGCCAGAGAGCCGCTTTCGCCACCGGTGTTCCTCCATATATCTACGCATTTCACCGCTACACATGGAATTCCACTCTCCTCTCCTGCACTCAAGTCTACCAGTTTCCAATGCATACAATGGTTGAGCCACTGCCTTTTACACCAGACTTAATAAACCACCTGCGCTCGCTTTACGCCCAATAAATCCGGACAACGCTCGGGACCTACGTATTACCGCGGCTGCTGGCACGTAGTTAGCC
+
CCCCCGGGGGGGGGGGGGGGGGGGGGGGGGGGGGGGGGGGGGGGGGGGGGGGGGGGGGGGGG@FGEGGGGGGGGGGGGGGGGGGGGGGGGGGGGGGGGGGGGGGGGGGGGGGGGGGFGGGEGGGGGGGGGGGGGGGGGGGGGGFGGGGGGGFGGGGGGGGGGGGGGGGGGGGGGGGGGGGGD8EGGCCFCFGGGCFGGGGGFGFFGGFFDCF@GFGFFGGFDFFFBAEF4@FFG@44>ECF08@FGFFGB:@>ED@C97<>>GBGG?424<?DFA>F3707(3964?,8:2/4:?FF76<:
@M04650:207:000000000-C238N:1:1101:10657:15303 2:N:0:19
GGACTACTCGGGTTTCTAATCCTGTTTGCTCCCCACGCTTTCGCACCTGAGCGTCAGTCTTTGTCCAGGGGGCCGCCTTCGCCACCGGTATTCCTCCAGATCTCTACGCATTTCACCGCTACACCTGGAATTCTACCCACCTCTACAACACTCCAGCCTGCCAGTTTCCAATGCAGTTCCCAGGTTGAGCCCGGGGATTTCACATCCGACTTGACCTGCCGCCTGCGTGCGCTTTACGCCCAGTAATTCCGGTTAACGCTTGCACCCTACGTATTACCGCGGCTGCTGGCACGTAGTTAGC
+
CCCCCGGD6FFGG,FFGGGGGGGGGGGGGGGGGGGGGGGGGGE,,CFF,E<EFGGGGEC<C,CFGGGG8,+CFGGGGGGGGGGGGFGGG7FGGGGGG8EFG,@FGGGGGGGGGGGGGGGGGGGGG,?BFGGGGG,FF=,@EGG+2=,,,@BFG8DFGGEF6FGGGGDG,5ECCEAFGGGG?,@BBFECGGGGEGG7DGGGFFG+:C<>2C3DA***+(376<9;(;0)(:,09GF<F0CGE?6>DC)-08/(,5C4::9?<6<?GF?0(::?<F?>CF<;>B>BFB>?(:1E:(.2<75A<
@M04650:207:000000000-C238N:1:1101:24574:15322 2:N:0:19
GGACTACCGGGGTATCTAATCCTGTTTGCTCCCCACGCTTTCGTGCATGAGCGTCAGTACAGGTCCAGGGGATTGCCTTCGCCATCGGTGTTCCTCCGCATATCTACGCATTTCACTGCTACACGCGGAATTCCATCCCCCTCTACCGTACTCTAGCCATGCAGTCACAAAGGCAGTTCCCAGGTTGAGCCCGGGGATTTCACCTCTGTCTTGCATAACCGCCTGCGCACGCTTTACGCCCAGTAATTCCGGACAACGCTTGCCACCTACGTTTTACCGCGGCTGCTGGCACGTAGTTAGC
+
CCCCCGGGGGGGGGGGGGGGGGGGFGGGGGGGGGGGGGFGGGGGGGGFGGGGGGGGGGGGGGGGGGGGGGGGEGCFGFGGGGGGGGGGGDGGGGGGGGGGGGFAEGGGGGGGFGGGGGGFGGGGGGEGGGGGGGGGGGGGGGGFGGGGGGGFGGGGGGGFGGGGGGGGF9EFGGGGGGGGGGGGGGCFGGGGGGGGDGFCFFDA*96AEGGF<GCFF9FGBGFDDF>51DB9?=@ABBCEG8?8FC<BF=:9FFC?GBFFB:D0:F6.8463286AD74>F>909<?0:E?FBF7(-<<94
@M04650:207:000000000-C238N:1:1101:24634:15345 2:N:0:19
GGACTACAGGGGTTTCTAATCCTGTTTGCTCCCCACGCTTTCGAGCCTCAGCGTCAGTTACAGACCAGAGAGCCGCCTTCGCCACTGGTGTTCCTCCATATATCTACGCATTTCACCGCTACACATGGAATTCCACTCTCCTCTTCTGCACTCAAGTTTCCCAGTTTCCAATGACCCTCCCCGGTTGAGCCGGGGGCTTTCACATCAGACTTAAGAAACCGCCTGCGCTCGCTTTACGCCCAATAAATCCGGACAACGCTTGCCACCTACGCATTACCGCGGCTGCTGGCACGGAGTTAGC
+
CCCCCGGGGGGGGGGGGGGGGGGGGGGGGGGGGGGGGGGGGGGFGGGGGGFGGGGGGGGGGGGGGGGGGGGGGGGGGGGGGGGGGGFGGGGGGGCFGFCFGFFFGGGGGGGGGGGGGGGGGGGGGGGGFGGFGGGGGGGGGGGFGFGGGGGFGFGGFDCF8FFFFFGCFGGGGGGGGFGGGCGGGGGGGGDEDGGG:DFCFFGFF*;=EFGG<CFF=;FG>D9<FF033C@>B=34@0CEGFB7FFF<FFE>0)9?<31322C?GG?<??0(4??)<:02;>F>(-..0C:?(((-3;4<:
@M04650:207:000000000-C238N:1:1101:18241:15363 2:N:0:19
GGACTACACGGGTTTCTAATCCTGTTTGCTCCCCATACTTTCGAGCCTCAGCGTCAGTAAATGTCCAGTAGGCCGCCTTCGCCACTGGTGTTCCTCCCGATATCTACGCATTCCACCGCTACACCGGGAATTCCGCCTACCTCTCCATCACTCAAGAACGCCAGTTTTGAACGCAGTCTATGGGTTGAGCCCATAGTTTTCACATTCAACTTGGCATTCCGCCTGCGCTCCCTTTACACCCAGTAATTCCGGACAACGCTTGCCACCTACGTTTTACCGCGGCTGCTGGCACGTAGTTAGC
+
CCCCCGGGGGGGGGGGGGGGGGGGGGGGGGGGGGGGGGGGGGGGGGGGGGGGGGGGGGGGGGGGGGGGGGGGGGGGGGGGGGGGGGGGGGGGGGGGGGGGGGGGGGGGGGGGGGGGGGGGGGGGGGGGGGGGGGGGGGGGGGGFGGGGGGGFGGGGGGGEGGGGFGGFGGGGGGGGGGGFFGGGGGG6?FGGGGGGGGGGGFGFFGFFEGGGFGGGFFGGFG?2;FFBBGFFFGFFFFGGG?DEGGFFGFFF?FGFG>B<(434DGFBFF?FFGFFFF<9;BFFFFFF8E?G??B:?G9<A
@M04650:207:000000000-C238N:1:1101:12858:15372 2:N:0:19
GGACTACCGGGGTATCTAATCCTGTTTGCTCCCCATACTTTCGAGCCTCAGCGTCAGTAAATGTCCAGTAGGCCGCCTTCGCCACTGGTGTTCCTCCCGATATCTACGCATTCCACCGCTACACCGGGAATTCCGCCTACCTCTCCATCACTCAAGAACAGTAGTTTTGAACGCAGTCTATGGGTTGAGCCCATAGTTTTCACATTCAACTTACCATCCCGCCTGCGCTCCCTTTACACCCAGTAATTCCGGACAACGCTTGCCACCTACGTTTTACCGCGGCTGCTGGCACGTAGTTAGC
+
CCCCCGG8FGGGGDFGGGGGGGGGGGGGGGGGGEG8<EFCEFGGGGGGGGFGGGGGGGFGACFGGGGGFGCFGGGGGDGGGGGGGGGGGGFGGGGGGEEFGEGGGGGGGEGD,AEFFGGGGGGFCBCFCFGGGGGEEGGGGGGFGD=,FEGFGGGG9@FGDFFF@FFFBCC,=CEEEG9A;F6FGEG6ACGGCC6,==FGG9D6+2=8<FGGFG6CC3@49C=;?F9>2/6?DGFFAEGDC??EGGEECB?B()14C6;B61FB7???F???38?AGC<9B;;>>?FFFG?C<:111AA<6
@M04650:207:000000000-C238N:1:1101:22141:15382 2:N:0:19
GGACTACTGGGGTATCTAATCCTGTTTGCTACCCACGCTTTCGAACCTCAGCGTCAGTTACAGACCAGAGAGCCGCTTTCGCCACTGGTGTTCTTCCATATATCTACGCATTTCACCGCTACACATGGAGTTCCACTCTCCTCTTCTGCACTCAAGTCTCCCAGTTTCCAATGCACTACTCCGGTTAAGCTGAAGGCTTTCACATCAGACTTAAAAGACCGCCTGCGTTCCCTTTACGCCCAATAAATCCGGACAACGCTTGCCACCTACGTATTACCGCGGCTGCTGGCACGTAGTTAGC
+
CCCCCFGGGGGGGGGGGGGGGGGGGGGGGGGGGGGGGGGGGGGGGGGGGGGGGGGGGGGGGGFGGGGGGFGGGGGGGECFEGGGGGGGGGGEGGGGGGGGGGGGGGGGGGGGGGGGGGGGGGGGGGGGGGGGGGGGFEGGGGGFGGGGGDGFGF@FFF9DFGGGGGGGGGGGGGGGGGGCFDGGGGDGGGGGGGGGGGGGGFGFFGCFEFGG@CG:ADGG=GAAFFA?@D:;=FFFFFGGG6;;GGE<FFEF?BD?G06?D;<(*+2(38<:?GBAFG:>6>FB66>>?DFE1,::?G266
@M04650:207:000000000-C238N:1:1101:11841:15395 2:N:0:19
GGACTACCCGGGTTTCTAATCCTGTTTGCTCCCCTAGCTTTCGCACCTCAGCGTCAGTTATGGCCCAGAAGACTGCCTTCGCCATCGGTGTTCTTCCCAATATCTGCGCATTTCACCGCTACACTGGGAATTCCATCTTCCTCTACCAAACTCGAGTCTGCCAGTTCGGAATCCGGCTGGGGGTTGAGCCCTCAGATTAGAGATTCCGCTTAACAAACCGCCTACGCGCGCTTTACGCCCAATAAATCCGGATAACGCTTGCTCCCTACGTATTACCGCGGCTGCTGGCACGTAGTTAGCC
+
CCCCCGGGGGGGGGGGGGGGGGGGGGGGGGGGGGGFGGGGGGGGGGGGGGGGGGGGGGGGGGGGGGGGGGGGGGGGGGGGGGGGGGGGGGGGGGGGGGGGGGFGFGGGGGGGGGGGGGGGGGGGGGGGGGGGGGGGGGGGGGGFGGGGFFGFFEGGGGGGGGGGGGDEGEGGGGGGGGGEECDGGGDFGGGFGCGDC@FFFFD>CCGFFG*7:FGGFFGGFD?D;56:0/32:GFAF::C56?BGGB>CE>6?EDDDBB01:297C786<?B<+6<?*2,(3343::2868:.(,4<<)45
@M04650:207:000000000-C238N:1:1101:14611:15430 2:N:0:19
GGACTACCAGGGTATCTAATCCTGTTTGCTCCCCACGCTTTCGTGCATGAGCGTCAGTACAGGTCCAGGGGATTGCCTTCGCCATCGGTGTTCCTCCGCATATCTACGCATTTCACTGCTACACGCGGAATTCCATCCCCCTCTACCGTACTCTAGCCATGCAGTCACAAAGGCAGTTCCCAGGTTGAGCCCGGGGATTTCACCTCTGTCTTGCATAACCGCCTGCGCACGCTTTACGCCCAGTAATTCCGATTAACGCTTGCACCCTACGTATTACCGCGGCTGCTGGCACGTAGTTAGC
+
CCCC@FGGGGGGGGGGGGGGGGGGGGGGGGGGGGGGGGGGGGGGGGGFGGGGGGGGGGGGGGGGGGGGGGGGGGGGGGGGGGGGGGGGGGGGGGGGGGGGDGGGGGGGGGGGGGGGGGGGGGGFGGGGGDGGGGGGGGGCEGGFGGGGGGGFGGGGGGGGGGFFGGGFGGGFGGGGGGGGGGGGGGGGGGGGGGGGCCFGFFGFFGGFFCFGEFGGFFGGBD@@@:2=9<>9@EF9FFGGGFFFGGAFDFF?F>DAFBBB:?C<FF:1:<?:2:>AGGF>B79>9:0?7CBF18:6?G2<>
@M04650:207:000000000-C238N:1:1101:14517:15473 2:N:0:19
GGACTACTAGGGTTTCTAATCCTGTTTGCTCCCCACGCTTTCGAGCCTCAGTGTCAGTTACAGGCCAGAGAGCCGCTTTCGCCACCGGTGTTCCTCCATATATCTACGCATTTCACCGCTACACATGGAATTCCACTCTCCTCTCCTGCACTCAAGTCTACCAGTTTCCAATGCATATAATGGTTGAGCCCCTGCCTTTTACACCAGACTTAATAAACCACCTTCGCTCGCTTTACGCCCAATAAATCCGGACAACGCTCTGGACCTACGTTTTACCCCGGCCGCTGGCCCCGAGGTTGCC
+
CCCCCGGFFGGGFDFGGGGGGGGGGGAFGGFGGGGFGGGGGGGGGGGGGGGFGGGGGGGFGGGFGGGGGGGGGGGG7FGGGGGGFFGGGGGGG<EGGGGGGGGGGGGGDGGGGGGGGDEGGGGGFGGGGGGGGGGGGGGGGGGF=FGGFGGFGGGGC9,>9FFFFGGGGFCDFGGF:+2,@@F,EBDD=D+CEC:9:FFG707*30**)25<=EDFC6:F592)099453:2>F8@5>EDC926CF3.>=>315C223,1(/2)*<(.3:7(,;42<*-(4;((--04(*,*,(3(422(.
@M04650:207:000000000-C238N:1:1101:19694:15494 2:N:0:19
GGACTACTGGGGTATCTAATCCTGTTTGCTCCCCACGCTTTCGCACCTGAGCGTCAGTCTTTGTCCAGGGGGCCGCCTTCGCCACCGGTATTCCTCCAGATCTCTACGCATTTCACCGCTACACCTGGTATTCTACCCCCCTCTACAAGACTCCAGCCTGCCAGTTTCGAATGCAGTTCCCAGGTTGAGCCCGGGGATTTCACATCCGACTTGACAGACCGCCTGCGTGCGCTTTACGCCCAGTAATTCCGATTAACGCTTGCACCCTCCGTATTACCGCGGCTGCTGGCACGGGGTTAGC
+
CCCCCGGGGGGGGGGGGGGGGGGGGGGGGGGGGGGGGGGGGGGGGGGGGFGGGGGGGGGGGGGGGGGGGGGGGGGGGGGGGGGGGGGGGGGGGGGGGGGGGGGGGGGGGGGGGGGGGGGGGEFGGGGGGGGGGGGGFGFGGGGFGGGGGGGFGGGGGGGGGGGGGGGGGGGGGGGGGGGGGGGGGFEFGGGGGGGGGGGGGFGFFGGFFGGGEGGGFFFF;D>12@;@?D;1;GFFF?CEC1??>>A>G=)1()99F09:(2C<6@<:<?948F?AGG?B>;>>3:??FG(C:9(4;G(34
@M04650:207:000000000-C238N:1:1101:6909:15523 2:N:0:19
GGACTACTAGGGTTTCTAATCCTGTTTGCTCCCCACGCTTTCGAGCCTCAGTGTCAGTTACAGGCCAGAGAGCCGCTTTCGCCACCGGTGTTCCTCCATATATCTACGCATTTCACCGCTACACATGGAATTCCACTCTCCTCTTCTGCACTCAAGTTTCCCAGTTTCCAATGACCCTCCCCGGTTGAGCCGGGGGCTTTCCCATCAGACTTAAGAAACCGCCTGCGCTCGCTTTACGCCCAATAAATCCGGCCAACGCTTGCCACCTACGTATTACCGCGGCTTCTGGCACGTAGTTAGC
+
CCCCCGGGGGGGGGGGGGGGGGGGGGGGGGGGGGGGGGGGGGGDFGGGGGGGGGGGGGGGGDGGGGGFFEFGGGGGGGGGGGGGGGGGGGGGGGGGGGGGGFGGGGGGGGGGGGFGGDCDGGGGDCFFFGGGGGGFCGFGGGGFGGGGCCFFGGCF;=FGGGGGGGGG9F9FGGFCFGGGGGG>FGGGGGGGEGG*45F6D0B==C6?=FGG*=:C68FG>DB6@F>FFGB;05@)*3EGGF?BDG)4CFE6(058F?FF?BG2:FB?FFB:BGFAGGBF>FF0(3<6<F03(4((3<246
@M04650:207:000000000-C238N:1:1101:3502:15525 2:N:0:19
GGACTACAAGGGTTTCTAATCCTGTTTGCTCCCCACGCTTTCGCACCTGAGCGTCAGTCTTGGTCCAGGGGGCCGCCTTCGCCACCGGTATTCCTCCAGATCTCTACGCATTTCACCGCTACACCTGGAATTCTACCACCCTCTACAAGACTCCAGCCTGCCAGTTTGGAATGCTGTTCCCAGGTTGAGCCCGGGGATTTCACATCCGACTTGACAGACCGCCTGCGTGCCCTTTACGCCCAGTAAATCGAATGAACGATTGAACCGCCGGGTTGACACCGGCGGCTGGCGCGGGGTTAGC
+
BCC-BEAFF@EEGCBFFFG9@FEE@E9FGGGD<@EFGG7CED:,B:8;=FGGGEEEG@@FF,EEC@F<<@@7F+@CC=FGEEEE@EC@FFD?@ECAB8FFEF9E;F?FFEEC<EF99C++=@E,8,ECFDAGFGGFG8==8?=683@=,68+,6@,3DFG6D76>F,,3,3@+,,,@9EG@,@*7,3:<8DCCCC7/*,5+=B+100)-)/*.**+0/372C3;;)653*((.*)6*4*/*-.:7*))*0)()):2:4((.(2)0*((-((((/(.<0)(-((-(((((/(/3(4(-*-4)
@M04650:207:000000000-C238N:1:1101:17987:15528 2:N:0:19
GGACTACCGGGGTTTCTAATCCTGTTTGCTCCCCACGCTTTCGAGCCTCAGCGTCAGTTAATGTCCAGCAGGCCGCCTTCGCCACTGGTGTTCCTCCCGATATCTACGCATTCCACCGCTACACCGGGAATTCCGCCTGCCTCTCCATCACTCAAGAGCGCCAGTTTTGAGTGCAATCTATGGGTTGAGCCCATAGTTTTCACACCCAACTTGGCACCCCGCCTGCGCTCCCTTTACACCCAGTAATTCCGGACAACGCTTGCCACCTACGTTTTACCGCGGCTGCTGGCACGTAGTTAGC
+
CCCCCGGGGGGGGGGGGGGGGGGGGGGGGGGGGGGGGGGGGGGGGGGGGGGGGGGGGGGGGGGGGGGGGGGGGGGGGGGGGGGGGGGGGGGGGGGGGGGGGGGGGGGGGGGGGDGGGGGGGGGGGGGGGGGGGGGGGGGGGGGFGGGGGGGFGGGGGGGGGGGGGGGGGGDGGGGGGFGGFDGGGGGFGGGGFGGGFGFGFFGFFGDFFGG7>4CCF?CDBGFF?FFFFGFB?7<AFAGGGFFFGCAFGFFF?EG6F>F??FG?762.4>B<28<AGFBF9B916?FF?E1?6??B?G))6
@M04650:207:000000000-C238N:1:1101:2745:15548 2:N:0:19
GGACTACTCGGGTTTCTAATCCTGTTTGCTCCCCACGCTTTCGCACCTGAGCGTCAGTCTTTGTCCAGGGGGCCGCCTTCGCCACCGGTATTCCTCCAGATCTCTACGCATTTCACCGCTACACCTGGAATTCTACCCCCCTCTACAAGACTCCAGCCTGCCAGTTTCGAATGCAGTTCCCAGGTTGAGCCCGGGGATTTCACATCCGACTTGACAGACCGCCTGCGTGCGCTGCACGCCCAGTAATTCCGATTCACGCTTGCACCCTCCGTATTACCGCGGCTGCTGGCACGGAGTTAGC
+
CCCCCGGGGGGGECGGGGGFGGGGEGDGGGGGGGG@FGEGCGGGGGGGFFGGGGGGG<@F<FFGGGGGGGGGGGGGGDGGGG,FFFGGGCFGGG8F,FEFFAAFGGFFBFGGFGGFGEEDG:FGG,?BFFDFDGGCFFD@EGGFA;F,,@7CG?FGFFCFDFF7FEGGGGG,;>EGC8,@CFGFGDFFFGFCEEGDDCEG==9CFFFBF3C*7CCFFFFGFDF(359DBCBF>*)5)3CFE:1(:F4>7=F<<3*6>6:BB8*8D?:((31:<F?AC:<099>0407?(:<9?0;FFF-).
@M04650:207:000000000-C238N:1:1101:13547:15640 2:N:0:19
GGACTACAGGGGTTTCTAATCCTGTTTGCTCCCCACGCTTTCGCACCTGAGCGTCAGTCTTCGTCCAGGGGGCCGCCTTCGCCACCGGTATTCCTCCAGATCTCTACGCATTTCACCGCTACACCTGGAATTCTACCCCCCTCTACGAGACTCAAGCTTGCCAGTATCAGATGCAGTTCCCAGGTTGAGCCCGGGGATTTCACATCTGACTTAACAAACCGCCTGCGTGCGCTTTACGCCCAGTAATTCCGATTAACGCTTGCACCCTCCGTATTACCGCGGCTGCTGGCACGGAGTTAGC
+
CCCCCGGGGGGGGGGGGGGGGGGGGGGGGGGGGGGGGDGGGGGGGGGGGGGGGGGGGGGGGGGGGGGGGGGGGGGGGGGGGGGGGGGGGGGGGGGGGGGGGGGGGGGGGGGGGGGGGGGGGGGGGGGGGGGGGGGGGGGGGGGFCAFGEEGFGGGGGGGGGGGGGGGGGGFGGGGGGGGGGCFGGGGGGFGGCECGGGGFGF?FFC7FEGGG9CFFF?ED0DFFFFBDBGFB9EFAFFGGG21877<<>@F6:>D<>?FBFF:3DFBF0:BB?GBAFF696>;9904225(0,--9?CA<:
@M04650:207:000000000-C238N:1:1101:24369:15688 2:N:0:19
GGACTACTGGGGTTTCTAATCCTGTTTGCTCCCCATACTTTCGAGCCTCAGCGTCAGTAAATGTCCAGTAGGCCGCCTTCGCCACTGGTGTTCCTCCCGATATCTACGCATTCCACCGCTACACCGGGAATTCCGCCTACCTCTCCATCACTCAAGAACAGTAGTTTTGAACGCAGTCTATGGGTTGAGCCCATAGTTTTCACATTCAACTTACCATCCCGCCTGCGCTCCCTTTACACCCAGTAATTCCGGACAACGCTTGCCACCTACGTTTTACCGCGGCTGCTGGCACGTAGTTAGC
+
CCCCCGGGGGGGGGGGGGGGGGGGGGGGGGGGGGGGFGGGGGGGGGGGGGGGGGGGGGGGGGGGGGGGGGGGGGGGGGGGGGGGGGGGGGGGGGGGGGGGGGGGGGGGGGGGGGGGFFGGGGGGGGGGGGGGGGGGGDEGGFGFGGGGGGGFFFFGGGGGG=EGFGGGGGGGGGGDGGGC:F6DG7:DFFGGCF?CFFGGGAFFFGGFFGGGFGGGFFGF=DB@FA@EFGFD@F64FEG7C40=FGFFGF;>0@D?G9B6?:GBDF:2:?BBBG?9F7(--9>6;?7?BEBF6?B<1+)6.
@M04650:207:000000000-C238N:1:1101:22544:15694 2:N:0:19
GGACTACCGGGGTATCTAATCCTGTTTGCTCCCCACGCTTTCGAGCCTCAGTGTCAGTTACAGGCCAGAGAGCCGCTTTCGCCACCGGTGTTCCTCCATATATCTACGCATTTCACCGCTACACATGGAATTCCACTCTCCTCTCCTGCACTCAAGTCTACCAGTTTCCAATGCACACAATGGTTGAGCCACTGCCTTTTACATCAGACTTAAGAAACCACCTGCGCTCGCTTTACGCCCAATAAATCCGGACAACGCTTGGGACCTACGTATTACCGCGGCTGCTGGCACGTAGTTAGCC
+
CCCCCGGGGGGGGGGGGGGGGGGGGGGGGGGGGGGGGGGGGGGGGGGGGGGGGGGGGGGGGGGGGGGGGGGGGGGGGDFGGGGGGGGGGGGGGGGGGGGGGGGGGGGGGGGGGGGGGGGGGGGGGGGGGGGGGGGGGGGGGGGFGGGGGGGFGGGGGGGGGGGGFGGGGGGGGGGGGGGGGGGGFGGGFFFGFGGGGGGGGFGFFFFFFG9FCFGGFFGGFGFFFFFDDDF=B::CEFGGGF@FGGFCCEEDFFGFG>F((2D<GDFBFFF?AFBF71344666?FF?F68EBFFBFCAF?
@M04650:207:000000000-C238N:1:1101:16068:15731 2:N:0:19
GGACTACTGGGGTTTCTAATCCTGTTTGCTCCCCACGCTTTCGAGCCTCAGCGTCAGTTACAGACCAGAGAGCCGCCTTCGCCACTGGTGTTCCTCCATATATCTACGCATTTCACCGCTACACTTGGAATTCCACTCACCTCTTCTGCACTCAAGTTTCCCAGTTTTCAATGCTGCCCCCCGGTTGAGCCGGGGGCTTTCACATCAAACTTACTCAACCGCCTGCGCTCGCTTTACGCCCAGTAAATCCGGACAACGCTTGCCACCTACGTATTACCGCGGCTGCTGGCACGTAGTTAGC
+
CCCCCGGGDGGGGBCFGGGGGGGGGGFGGGGGGGCEGGGEEFE6EFGGGGGGGGGGGGGGGC@,EDGG,:CFCGGGDGGGGGGGCFFFFEGGGGGGG,5EF,CFGGFGGGGGGGFGGGCDEGGG,9?EGFGGGGGGG,,AEFGFAGEGGGC?F,DEFDB,,AAEBFF,3,,CD,,,,+63CBCGEEGGGGG5*1:*/:,>::CF+*+*/;CD@+++;@FG@GFD0A1:><(3:5>496EGGB047C65>@5(27C0C;6443C?FGBFFFF:2@8AGG?96>BF(2:4:EBG1,24:C6)5
@M04650:207:000000000-C238N:1:1101:20661:15732 2:N:0:19
GGACTAATGGGGTATCTAATCCTGTTTGCTCCCCACACTTTCGAGCCTCAGCGTCAGTTAATGTCCAGCAGGTCGCCTTCGCCACTGGTGTTCCTCCCGATATCTACGCATTCCACGGCGACACCGGGAATTCCGCCTGCCTCTCCATCACTCAAGAACAGCAGTGTTGAACGCAGTCTATGGGTTGAGCCCATAGTTTTCACATTCCACTTACCATTCGTCCTGCGCTCCCTTTACACCCAGTAATTCCGGACAACGCTTGCCCACTACGTTTTACCGCGTCTGCGTGCATGTGTTTAGT
+
6A<-ACCFAA@77@6;66EF<F<6;@@,6,6,CB8+6,B6,58FEEGG8,C,@FG:6,6CFFGF,6<;,99<,:@+,8,A,68BF<FGEEFG<,9?,4@,4F+C9,,?4F7+,,9,+4+0648+8+@+F+FD,9,=+6633=A5863E,@3+@8,==3>,5,,,3,,3@EC7*3@CCCFCFGFG>*4,,;>*ACC?CFGGF@,+==++1+=F*08+:*>+0:(())356D061<A>:)+5*6(6+39<GFF0()C19,462,92*+4(((4<(;:<C*491(410<(((21+6<.),0)))
@M04650:207:000000000-C238N:1:1101:4014:15758 2:N:0:19
GGACTACTGGGGTTTCTAATCCTGTTTGCTCCCCACGCTTTCGAGCCTCAGCGTCAGTAAATGTCCAGTAGGCCGCCTTCGCCACTGGTGTTCCTCCCGATATCTACGCATTCCACCGCTACACCGGGAATTCCGCCTACCTCGCCATCACTCAAGAACAGTAGTTTTGAACGCAGTCTATGGGTTGAGCCCATAGTTTTCACATTCAACTTACCATCCCGCCTGCGCTCCCTTTACACCCAGTAATTCCGGACAACGCTTGCCACCTACGTTTTACCGCGGCTTCTGGCACGTAGTTAGC
+
CCCCCGGCFGGDFCFFGGGG<FFGGGGGGCFGGDFGGGC@DFGFFEGGGGGGGGGGGGFFFGGCF<EFE9FCEGEGEFFGGCCCFGGGC<FFGEGGC7FGCGCAF;EC@EEFEEE?EFEGGFGDE:CFGEGGGA8:CCEE@DG*6>CG8EG<=3@?>CD>FEFGEF7;DE,@?CEEEGC7@BFCFEGGGGFF7CFD@DGFGFC8+C>F<F=F5CCFFBE*659;DAB>BDB;@GFEFE@<C;;EGFFAFF@6009?*268<012293,(,,.4A:4+*4;(,,(((6626(+-4(.47)).
@M04650:207:000000000-C238N:1:1101:26142:15759 2:N:0:19
GGACTACCGGGGTTTCTAATCCTGTTTGCTCCCCACGCTTTCGAGCCTCAGCGTCAGTTACAGACCAGAGAGCCGCTTTCGCCTCCGGTGTTCCTCCATATATCTACGCATTTCACCGCTACACATGGAATTCCACTCTCCTCTCCTGCACTCACGTCTCCCAGTTTCCAATGCACACAATGGTTGAGCCACTGCCTTTTACATCAGACTTAAGAAACCACCTGCGCTCGCTTTACGCCCACTAAATCCGTACAACGCTGTGGACCTACGTATTACCGCGGCTGCTGGCACGTAGTTAGCC
+
<<<CCEGGGGGGGGGGGFGGGGGGGGGFGGGFGGDGCEGGGGGGCEGGGE<FFGGGEGGGGAEFGGCGD8CEFFGE7BFGDGEGEG:@FGGGGGGGGCFGGFFGGFFFG7FGFDFEE>CDECF@A=E8EEGGGGFFFFFEGDCDFFF8FCGFGC,6DEDFDFC8FEEFGF9CCD7E,=@+<,,@F:88CE7AEC6CGGGGFA;FA8**:DC86@78ABCD2C@==49?296??G=E33@FC(6(**5?CA82;3C:592((.*)*;48:(4)4@)6?*-,(49;::)((*5*4014A+)64
@M04650:207:000000000-C238N:1:1101:17101:15770 2:N:0:19
GGACTACTCGGGTATCTAATCCTGTTTGCTCCCCACGCTTTCGAGCCTCAGCGTCAGTTACAGACCAGAGAGCCGCCTTCGCCACTGGTGTTCCTCCATATATCTACGCATTTCACCGCTACACATGGAATTCCACTCTCCTCTTCTGCACTCAAGTTTCCCAGTTTCCAATGACCCTCCCCGGTTGAGCCGGGGGCTTTCACATCAGACTTAAGAAACCGCCTGCGCTCGCTTTACGCCCAATAAATCCGGACAACGCTTGCCACCTACGTATTACCGCGGCTGCTGGCACGTAGTTAGC
+
CCCCCGGGGGGGGGGGGGGGGGGGGGGGGGGGGGGGGGGGGGGGGDGGGGGGGGGGGGGGGGGGGGGGGGGGGGGGGGGGGGGGGGGGGGGGGGGGGGGGGGGGGGGGGGGGGGGGGGGGGGGGGGGGGGGGGGGGGGGGGGGFGGGGGGGFGGGGFFGGGGGGGGGGGGGGGGGGGGGGGEEGGGGGGGGGEGGGGGGGGFGFFGGFFGGGFFC>F@GGBGF;?A@DBGB>0C@BFFGGG?37<F99FF:;BFGFGBB:06F?GGB0(3::<FBDGGF>FFF>>67:7EBG6403?C246
@M04650:207:000000000-C238N:1:1101:20349:15824 2:N:0:19
GGACTACCGGGGTATCTAATCCTGTTCGCTACCCACGCTTTCGAGCCTCAGTGTCAGTTACAGACCAGAGAGCCGCTTTCGCCACCGGTGTTCCTCCATATATCTACGCATTTCACCGCTACACATGGAATTCCACTCTCCCCTTCTGCACTCAAGTTCGACAGTTTCCAAAGCATACTATGGTTGAGCCACAGCCTTTAACTTCAGACTTATCAAACCACCTGCGCTCGCTTTACGCCCAATAAATCCGGACAACGCTCGGGACCTACGTTTTACCGCGGCTGCTGGCCAGTAGGTAGCC
+
CCCCCGGGGGGGGGGGGGGGGGGGGGGFGGGGGGGGGGGGGGGGGGGGGGGGGGGGGGGGGGGGGGG@CFGGGGGGGGGGGGGGGGGGGGGGGGGGGGGGGGGGGGGGGGGGGGGFGGGGGGGGGGGGGGGGDFFGGGGGGFGBFGGGGGFFF?GGGGGGGDEEFGGGGGGGFGGFGGGAFGGGGGFGFDFGGFGFGFA9FFFFFGGFEGCDEFGGFEGCBDFB=A>B@D;<@CA9>(:FED@EGGFFGED09@C?)(,869<>GE?<BF((.2-2+*,-,((((5:((*(*.))).9<DF
@M04650:207:000000000-C238N:1:1101:6748:15857 2:N:0:19
GGACTACTAGGGTATCTAATCCTGTTTGCTCCCCACGCTTTCGAGCCTCCGCGTCAGTTACAGACCAGAGAGCCGCCTTCGCCACTGGTGTTCCTCCATATATCTACGCATTTCACCGCTACACATGGAATTCCACTCTCCTCTTCTGCACTCAAGTTTCCCAGTTTCCAATGACCCTCCCCGGTTGAGCCGGGGGCTTTCACATCAGACTTAAGACACCGCCTGCGCCCGCTTTACGCCCAATAATTCCGGACAACGCTTGCAACCCCCGTATTACCGCGGCTACTGCCACGGAGTTGGC
+
BB9@CFC<FDDECFFGFC<FGGGFDFGFGGGGGCEF7@FGGFC8;@FG@,@EEFG,@F,6F,,,:C@C,,@FC<+C+C:AEEGGEFEFCEGEFGGFF,ECFBDEF,,=CEFGGCGGCEEDCCGGG,E,BE9FFF,F88DGGDGFCEDAAFE+@>FG;DFC,5,@AD8D96EE?3E,@8=3833+@CEG6FF57C8*)1C8DC?@8;8;5C4CE++;*/:F(918;F6)()-3;:3)*(*:8<(4<F).:FF>(7C(9(442,C)*+4(((--(0.)<:3;(403(4>>):4C((4,,*).5
@M04650:207:000000000-C238N:1:1101:6091:15877 2:N:0:19
GGACTTCACGGGTTTCTAATCCTGTTTGCTCCCCACGCTTTCGAGCGTCAGTGTCAGTTACAGGCCAGAGTGTCGCTGTCGCCATAGGTGTGCCTCCGTATAACTATGCATTTCACCGCCACACATGGAATACCACTCACGTCTCCTGCACTCAATACTCGAAGTTTCCAAATCACACATTGGTCGAGCAACGACCTTTTACCTCAGACTTCATAAACCACCTAGTCACGCTGTACGCACAATAATTCACGAAACCACTAGGGACCTACTGCTTACTCCTGCAGCTGCCCAGTAATTAGCC
+
6---,,66C6B++,@6@F<F,EFA@EFDEF<6966++@F,:AF,E,+4?,B<6,,6<FE,;,6,:8,69<9,698,,@,,,C,,,,:F9?9,,C;,4+99A,,;>F5,,@EFB???,6++++@FE,,4?=E,,,9,=4,4,==*6,7A,@>888E,,,,33,,@+C3=D,,,+36,,66,6>DE,+++++351+@**47@<?,=A*3;@7B:*55B+1,;495)*11+**(-(4+*)0*4C,7;7+19++;;(8)(*/((/(*(:*()(.,))3.)+*())((.81((.*)*..5))<4,4
@M04650:207:000000000-C238N:1:1101:4647:15913 2:N:0:19
GGACTACAGGGGTTTCTAATCCTGTTTGCTCCCCATACTTTCGAGCCTCAGCGTCAGTTACAGTCCAGAGAGTCGCCTTCGCCACTGGTGTTCTTCCTAATCTCTACGCATTTCACCGCTACACTAGGAATTCCACTCTCCCCTCCTGCACTCTAGATTTCCAGTTTGGAATGCAGCACCCAGGTTGAGCCCGGGTATTTCACATCCCACTTAAAAATCCGCCTACGATCCACTTACGCCCAGTAAATCCGTACAACGCTCGCCACCTACGTATTACCTAGGCTGCTTGCACTTAGTTAGC
+
CC@@B,CFFGG>FF@EFGG<D<FFFGGGGAF@FEGGGGGGGGFGDGECAFGCFFCFGAEFFFFGGFEFFGGEFG>FCED97B:@FDFGG8=FCE;EFFG9F9B?EF9FF,:FFFGFDGGGEGGCCF@EFEFGFFGFCFGCEFGFGGGGGD8+=DE=EECEAEF,:DFDEG,CFF8EADDE66D7FGEC=8FF>E+@=6F:E+7+BFFA=GFFEDF7ADGG-9@2@A52-7(*(4;6?9EFF?6;+;?)1):/(0*)0(6((()43:::0562)<(.CC)))(,),4)-)259).)).3)).
@M04650:207:000000000-C238N:1:1101:29332:16000 2:N:0:19
GGACTACACGGGTTTCTAATCCTGTTTGCTCACCATACTTTCGAGCCTAAGCGTCAGGAAATGTCCAGTAGGCCGCCTTCGCCACTGGTGTTCCTCCCGATATCTACGCATTCCACCGCTACACCGGGAATTCCGCCTACCTCACCATCACTCAAGAACAGTAGTTTGGAACGCAGTCTATGGGTTGAGCCCAGAGTGTTCACATTCAACTTACCATCCCGCCTGCGCTCCCTTTACACCCAGTAATTCCGTACAACGCTTGCCACCTACGTTTTCACGCGGCTGCTGGCACGTAGTTAGC
+
CCCCCGGC@;FGG,@,,CFG9CEG@@EEG,C<FFE9CF,CFEGGG>@,,;;CFFCFG<@DFECEEGGFEGFFFBB@+BEGGDGGEGGGGGGGGGFF=C4CC7CEGGFF7C+=<?@FCFC8BFFFA=BCFGFCF,@+@3AF=D,*6,6=FFC7,>>E7==?@CEF@ED,3@F8C+8;:7@DFF6D>F>FF7@7C,,42+7,5B9AECCA?7+:BGC>B:CGFG29>49B9301(=6)+9;F7(66CC<3+;6)/7C)97>1(,/479:1?4?7468)+221(2((-()4:EB921808+-6.
@M04650:207:000000000-C238N:1:1101:19773:16020 2:N:0:19
GGACTACAGGGGTATCTAATCCTGTTTGCTCCCCACACTTTCGAGCCTCAGCGTCAGTTAATGTCCAGCAGGCCGCCTTCGCCACTGGTGTTCCTCCCGATATCTACGCATTCCACCGCTACACCGGGAATTCCGCCTGCCTCTCCATCACTCAAGAACGCCAGTTTTGAGTGCAGTCTATGGGTTGAGCCCATAGTTTTCACACCCAACTTGGCATCCCGCCTGCGCTCCCTTTACACCCAGTAATTCCGGACAACGCTTGCCACCTCCGTTTTACCGCTGCTCCTGGCACGTAGTTATC
+
CCCCCGGGGGGGGGGGGGGGGGGGGGGGGGGGGGGGGGGGGGGGGGGGGGGGGGGGGGGFGGGGGGGGGGGGGGGGGGGGGGGGGGGGGGGGGGGGGGGGGGGGGGGGGGGGGGGGGGGGGGGGGGEGGGGGGGGGGGGGGGGFGGGGGGGFGGGGGGGGGGGGGGFGDEFGGGDGGGGGGGGGGGGG6CFGGCGGGGGGGAFCFGDFFGG=>?DFFBFGFCBF;50A@GF@8FFEFEGGG0(.:*6:FF?;4BG:D0>81(>?FFB2(((-88:29C:0-4>>).(4(/(<24(,49<):
@M04650:207:000000000-C238N:1:1101:8198:16047 2:N:0:19
GGACTACCAGGGTTTCTAATCCTGTTTGCTCCCCACGCTTTCGAGCCTCAGCGTCAGTTACAGTCCAGAGAGTCGCCTTCGCCACTGGTGTTCTTCCTAATCTCTACGCATTTCACCGCTACACTAGTAATTCCACTCTCCCCTCCTGCCCTCTAGATTTCCAGTTTGGAATGCATCACCCAGGTTGATCCCTGGTATTTCCCATCCCACTTAAAAATCCTCCTACGCTCCCTTTACTCCCAGTAAATCCGCACAACGCTCGCCACCTACGTATTACCGCGTCTGCTGGCACTTAGTTAGC
+
--6AC<F8,CCFGGGGGFFGFGGGGGGGGGGGGGCF7FGGGG>DFGGGF@CFGGGDCEGGGGCFCF,C<8<CC@F7@FGCBEFCCFC<FGGGGGGGGF,,CAEFG9E=:CEEGDACF7BD7B,BFFE5BEEGGG9<ED9F8=8:EEGDE,@FGGF,,DD;FFG,E9D9+3,C898,7==D8+@+@E,@,CED,2+@+CGGD79;B?+*);FG57C+6=E7**:@3A)999):>GF*1*4<<:3;+109C4?((28331617,86*;;@E@D<)<:)<C(67176<254(7,<(.6)6:5)-
@M04650:207:000000000-C238N:1:1101:27804:16077 2:N:0:19
GGACTACTGGGGTTTCTAATCCTGTTTGCTCCCCATACTTTCGAGCCTCAGCGTCAGTAAATGTCCAGTAGGCCGCCTTCGCCACTGGTGTTCCTCCCGATATCTACGCATTCCACCGCTACACCGGGAATTCCGCCTACCTCTCCATCACTCAAGAACAGTAGTTTTGAACGCAGTCTATGGGTTGCGCCCATAGTTTTCACATTCAACTTACCATCCCGCCTGCGCTCCCTTTACACCCAGTAATTCCGGACAACGCTTGCCACCTACGTTTTACCGCGGCTGCTGGCACTTAGTTCGC
+
6ACCCGDGGDGG@F;F9<FA@,CEG@F@E96F<FFG?<E,CFEFGGGGG8F8FFBC,;EFG@FGFGG<EFGF9@CF+8FEDEC:FEC@EE=CBF8CBFC=CG6FF=C=C@EEFBEFFE>CBCEFAF+>CE8FCFC@=@CCCGFFG8DCGGGFGDDD9DFDGFF876=33@AE+@CEC6FGAF8BFGG,C@CE5EC<9+@>FAGFFF7=?:FCE;*:@3,*659>DA:39D0=1CF):?FCF(:(;+?C+;690<5:796:B?<3*<3::::1(A0<0:?9>B>(((542C7E()))60)((
@M04650:207:000000000-C238N:1:1101:26292:16120 2:N:0:19
GGACTACAGGGGTTTCTAATCCTGTTTGCTCCCCACGCTTTCGAGCCTCAGTGTCAGTTAAAGGCCAGAGAGCCGCTTTCGCCTCCGGTGTTCCTCCATATATCTACGCATTTCACCGCTACACATGGAATTCCACTCTCCTCTCCTGCACTCAAGTCTCCCAGTTTCCAATGCACACAATGGTTGAGCCACTGCCTTTTACATCAGACTTAAGAAACCACCTGCGCTCGCTTTACGCCCAATAAATCCGGACAACGCTTGGGACCTACGTATTACCGCGGCTGCTGGCACCTAGTTAGCC
+
@CCCCCFGGGGGGGGGGGGGGAGGGGGGGGGGGEEE@CEGGGGDGGEGGCFGGGGGGGGGGGGGGGGGGGGGGCGGF:FGGGGGEFGGGGGGGGGGGGCGGGGGFFCEGGGECFFEGGDDGGGGDGGGGGGGGGGGFGG8E=DFEGGFGCCDFGGGGGFB@=ECFGGGCDCFGGFGGG6@FC,EFG6D6F@?EFGFGGGG?F;;9=*90;52:+BC0@>>>DB2>*:@=)5>DCAC4>CCE(63;@?E<>BF9BF6D>F121*49EB?:6:):F<<2*4(49;26?708*5*,(2:)+)-.
@M04650:207:000000000-C238N:1:1101:20487:16160 2:N:0:19
GGACTACTCGGGTTTCTAATCCTGTTTGCTCCCCTAGCTTTCGCACCTCAGCGTCAGTTATGGCCCAGAAGACTGCCTTCGCCATCGGTGTTCTTCCCAATATCTGCGCATTTCACCGCTACACTGGGAATTCCATCTTCCTCTACCAAACTCGAGTCTGCCAGTTCCGAATCCGGCTGGGGGTTGAGCCCTCAGATTAGAGATTCCGCTTAACAAACCGCCTACGCCCGCTTTTCGCCCACGAAATCCGGACAACCCCGCCCACCTCCGTCTTACCCCCGCTGATGGCCCCTCGTTGGCC
+
CCCCCGFFGGEGGGGGGCFGGGGFFF<FFFF8FGFCGGGFFGGEGGE8,CFGGGGGGFFDE,@FGGGGGCEGGCE8BFFFFFCC7FGGGGGGGEFGGFGFG<AFGDGGGC@F<F9FGGGGCF,BE@AEFGG8FCFFC4;EE8D=D;EDAD889=ECAFEGFGGFFDG,68CEDD>C>883::CCCF6,2@F6A9F<B+7<+*59BGGFF/8**++??2EC(C1(,.()()(,/**1)6@C*2((113<D33(()/4*(,(,,52DG(((--(,2.-A74(3((-(--).02*((--(*((.
@M04650:207:000000000-C238N:1:1101:14651:16170 2:N:0:19
GGACTACTCGGGTTTCTAATCCTGTTTGCTCCCCACGCTTTCGAGCCTCAGCGTCAGTTACAGTCCAGAGAGTCGCCTTCGCCACTGGTGTTCTTCCTAATCTCTACGCATTTCACCGCTACACTAGGAATTCCACTCTCCCCTCCTGCACTCTAGATTCCCAGTTTGGAATGCAGCACCCAGGTTGAGCCCGGGTATTTCACATCCCACTTAAAAATCCGCCTACGCTCCCTTTACGCCCAGTAAATCCGGACAACGCTCGCCACCTACGTATTACCGCGGCTGCGGGCACGTAGTTAGC
+
CCCCCGGGGGGGGGGGGGFFGGGGGFGGGGGGGGGGGG@GGGGGGGGGGGGGGGGGGGGGGGGGGFGGFFEGGGGGGGGGGGGGGGGGGGGGGGGGGGFGGGGGGGGGGGGGGGGGGGGGGGGGFFFGFFBGFGGGFDEFFDEFGGCFFGGFGGGFFGGFFCFFGGGG68DGCGFGGGFGG@FGGGGGGGGGGGGGGGGGGFGFCFG95*;7A:DFFBGGFGDF@FD?@G=27C6CF?BFC1@EGCE)1;A>,)):7;B?:>GFGGB?BFF?FGBDGD(((-39>:((-:9C0.48,<5::
@M04650:207:000000000-C238N:1:1101:20047:16176 2:N:0:19
GGACTACTGGGGTTTCTAATCCTGTTTGCTCCCCACGCTTTCGAGCCTCAGCGTCAGTTACAGACCAGAGAGCCGCCTTCGCCACTGGTGTTCCTCCATATATCTACGCATTTCACCGCTACACATGGAATTCCACTCTCCTCTTCTGCACTCAAGTTTCCCAGTTTCCAATGACCCTCCCCGGTTGAGCCGGGGGCTTTCACATCAGACTTAAGAAACCGCCTGCGCTCGCTTTACGCCCAATAAATCCGGACAACGCTTGCCACCTACGTATTACCGCGGCTGCTGGCACGTAGTTAGC
+
CCCCCFGGGGGGGGGGGGGGGGGGGGGGGGGGGGGGGGGGGGGGGGGGGGGGGGGGGGGFGGGGGGGGGGGGGGGGGGGGGGGGGGGGGGGGGGGGGGGGGGGGGGGGGGGGEFFGGGGGGGGG@FGGGGGGGGGGGGGGGGGFCFGGGGGFGGGF@D;FGCCFGGGGGGGGGFGGG?FCGGGGGGCFFGGGGGGGGGGGGFGFFGGFFFGC;+:CFDG<17@F;A(87DFFBGF2BBGGG?(46CAAGFEBBEGFGFB6<<G?>6:?BFFFFG:DGG871391(14::E<F?1(2(:45<
@M04650:207:000000000-C238N:1:1101:18998:16177 2:N:0:19
GGACTACCCGGGTATCTAATCCTGTTTGCTCCCCACGCTTTCGAGCCTCAGCGTCAGTTACAGACCAGAGAGCCGCCTTCGCCACTGGTGTTCCTCCATATATCTACGCATTTCACCGCTACACATGGAATTCCACTCTCCTCTTCTGCACTCAAGTTTCCCAGTTTCCAATGACCCTCCCCGGTTGAGCCGGGGGCTTTCACATCAGACTTAAGAAACCGCCTGCGCTCGCTTTACGCCCAATAAATCCGGACAACGCTTGCCACCTACGTATTACCGCGGCTGCTGGCACGTAGTTAGC
+
CCCCC@FFFGGGGGGGGGFGGGGGGGGGGGGGGGFGGGGGGGGGGGGGGFDFFGGGGGGGFFGDFGGGCFGGGGGGGGGGFGGGGGGFGGFGGGGGGFFEGGGGGFGGGGGGGGDGG+B>EGGGCFGGGGGGGGGGGG8FGDFFGFFFGGGFGEGG@@@DGFGGGFGGGFGGD,E@==DEGGGDGGGGFFGCC*C5DGGGGFGF6D86>FFGC+@++,8D@GBD;F930D16:GFBF:EEGFF:G7-6DFFF0><(9(41,4F?7C:?:?6:?F?FGG?B>F96>?FF(=(<<60(-A:29
@M04650:207:000000000-C238N:1:1101:21068:16212 2:N:0:19
GGACTACCGGGGTATCTAATCCTGTTTGCTCCCCATACTTTCGAGCCTCAGCGTCAGTAAATGTCCAGTAGGCCGCCTTCGCCACTGGTGTTCCTCCCGATATCTACGCATTCCACCGCTACACCGGGAATTCCGCCTACCTCTCCATCACTCAAGAACAGTAGTTTTGAACGCAGTCTATGGGTTGAGCCCATAGTTTTCACATTCAACTTACCATCCCGCCTGCGCTCCCTTTACACCCAGTAATTCCGGACAACGCTTGCCACCTACGTTTTACCGCGGCTGCTGGCACGTAGTTAGC
+
CCCCCGGGGGGGGGGGGGGGGGGGGGGGGGGGGGGGGGGGGGGGGGGGGGGGGGGGGGGGGGGGGGFGGGGGGGGGGGGGGGGGGGGGGGGGFGGGGGGGGGGGGGGGGGGEGGGGGGGGGGGGGGGGGGGGGGGGGGGGGFGBFGGFFGGFGGGGGGGGGFFGGGGGFGFGGGGGGGGGGGGGGGGGGGGGGGGGGGGCFFFFFGGFEGGGFGGGFFGGDGBFFFBA6G9?@GFFFFFFG@FFGGCCGFFFFBD?GFB?3:GBGGF:BF?2:GBAFC6>006>9:??>E?GFBFF?95<6
@M04650:207:000000000-C238N:1:1101:10543:16227 2:N:0:19
GGACTACTAGGGTATCTAATCCTGTTTGCTCCCCACGCTTTCGAGCCTCAGCGTCAGTTACAGACCAGAGAGCCGCCTTCGCCACTGGTGTTCCTCCATATATCTACGCATTTCACCGCTACACATGGAATTCCACTCTCCTCTTCTGCACTCAAGTTTCCCAGTTTCCAATGACCCTCCCCGGTTGAGCCGGGGGCTTTCACATCAGACTTAAGAAACCGCCTGCGCTCGCTTTACGCCCAATAAATCCGGACAACGCTCGCCACCTACGTATTACCGCGGCTGCTGGCACGTAGTTCGC
+
CCCCCGGGGGGGGGGGGGGGGGGGGGGGGGGGGGGGGGGGGGGGGGGGGGGGGGGGGGGGGGGGGGGGGGGGGGGGGGGGGGGGGGGGGGGGGGGGGGGGGGGGGGGGGGGGGGGGGGGGGGGGGGGGGGGGGGGGGGGGGGGCFGGGGGGFGGGGEFGGFGGGFGGGGGGGGGGGGGGGGGGGGGGGGGGGGGGGGGGGF8F>F;7AEGFG=C:C@=GG>DFFDF931727?GFDF:EGG?:BF7<<FFFFF37:<(7(37G9*8::B?03<F:<FG<9>>BFF<?DFC0C6((.:@)--
@M04650:207:000000000-C238N:1:1101:6836:16234 2:N:0:19
GGACTACAGGGGTATCTAATCCTGTTCGCTCCCCACGCTTTCGAGCCTCAGCGTCAGTTACATTCCAGAGAGTCGCCTTCGCCACTGGTGTTCTTCCTAATCTCTACGCATTTCACCGCTACACCAGGAATTCCACTCTCCTCTCCCGCACTCTAGATTTCCAGTTTGGAATGCAGCACCCAGGTTGAGCCCCGGCATTTCACAGCCCACTTCCCACTCCGCCTACCCTCCCTTTCCGCCCAGTCACTCCGGACAACGCTCGCCCCCTCCGTCTTACCGCCGCTGCTGCCCCCTAGTTCCC
+
CCCCCGG8FEFGGGGGGGGGGGGGGG,FFGGGGGGGGGGGGGG8FFDFFGGGGGGGEGE,E,,9CCFFFFFG<FEGGDE:FGGGGGGGGGGGGFGGGGGGE,EGG9FGGGGGGGGGGCEGGGGG,FFEGFFGGGGGGDCFF88DDF8C@EG5=9ECC=,,7FFGGFG,6D,,2>=8ADCEE7>+73,,4>FF11***3,5:BG6+9;?);C=;*0;)(=F=D=(-/,5):;<(2));(CFG;(502)1CF31->)(9,7013DF3E>1(4,-32,<FG1>01>(27).):(:1(((.+-.5
@M04650:207:000000000-C238N:1:1101:19268:16282 2:N:0:19
GGAATACAAGGGTATCTAATCCTGTTTGCTCCCCATACTTTCGAGCCTCAGCGTCAGTAAATGTCCAGTAGGCCGCCTTCTCCACTGGTGTTCCTCCCGATATCTACGCATTCCACCGCTACACCGGGCATTCCGCCTACCTCTCCATCACTCAAGAACAGTAGTTATGAACGCAGTCTATGGTTTGAGCCCATAGTATTCACATTCAACTTACAATCCCGCCTGCGCTCCCTTTACACCCAGTAATTCCGGACATCGCTTGCCACCTACGTTTTACCGCGGCTGCTGGCACGTAGTTAGC
+
A@6-ACFFEFF;FC,6;E<E<F,-;CF@@6FGEGGC@F,<FF:CFGCFG<<C788,6,6,,<CCCFC<EEF<F@:+64,,,:<@<,C9C<::,@;?,7@,:>8,;FGCG7??FG9F4@>=B+C<:F7C+8<?A5,@+46A8?FF8EGA?=FF,6@DF8=8F<,=F9,3@CEGD=6C76<,2=,,75@,7@:7E,3,2+@A+=;;97C6A+=C6++++)=*:>7<BFB>@G(/(0;;65+?=;05:+7?CA)(1>D)0/8;(,*.*04(.5844@:A7*,,(21>;0).4C(A?F:(4CA2)
@M04650:207:000000000-C238N:1:1101:2635:16284 2:N:0:19
GGACTACCCGGGTTTCTAATCCTGTTTGCTCCCCTAGCTTTCGCACCTCAGCGTCAGTTATGGCCCAGAAGACTGCCTTCGCCATCGGTGTTCTTCCCAATATCTGCGCATTTCACCGCTACACTGGGAATTCCATCTTCCTCTACCAACATCGAGTCTGCCAGTTCGGCATCCGGCTGGGGGTTGAGCCCTCAGATTAGAGATTCCGCTTAACAAACCGCCTACGCGCGCTTTACGCCCAGTAAATCCGGACAACGATCGCCACCTACGTCTTACCGCGGCTGCTGGCACGGAGTTAGCC
+
CCCCCGFFEFGGFCEGAGGGGGGFGGGGGGGGGG8FCFGAFGGGGGGGGGGGGGG:F6<6,CECED:FFGEFEFGGGGGGFGGGGGGGFGGGGG89<AF@,=DCAEFGECF7FFFFFCEG@C9FFEEEFFGGGE@E=,,9EDADF4>AA@+:D8EF>D;E=<,DF=AEG+@+DDEGE7CEECEGCGGCFDG,19D?7=FGGFG+=FGFDC55>>D*)0:?2D(;8>05(1(-3:*.7:5CE:3<GG)<>>5?F>C0)((.-,*(984((((,,*.)3>46(2(((4)((*.*(49:(0.<2
@M04650:207:000000000-C238N:1:1101:18229:16302 2:N:0:19
GGACTACCGGGGTATCTAATCCTGTTTGCTCCCCATACTTTCGAGCCTCAGCGTCAGTTGATGCCCAGTAGGCCGCCTTCGCCACTGGTGTTCCTCCCGATATCTACGCATTCCACCGCTACACCGGGAATTCCGCCTACCTCTCCATCACTCAAGAACAGTAGTTTTGAACGCAGTCTATGGGTTGAGCCCATAGTTTTCACATTCAACTTACCATCCCGCCTGCGCTCCCTTTACACCCAGTAATTCCGGACAACGCTTGCCACCTACGTTTTACCGCGGCTGCTGGCACGTAGTTAGC
+
CCCCCGGGGGGGGGGGGGGGGGGGGGGGGGGGGGGGGGGGGGGGGGGGGGGGGGGGGGGGFGGGGGGGGGGGGGGDGGGGFFGGGGGGGGGGGGGGGGGGDDGGGGGCGGDGGGGFGGGGGGGGGDGGEGGGGGGFGGEFGGGFFGGGGGFFGFDFFDFGGF7AEFFFFEFGGEEEGGGGGFGGGGEGGGGGGFCCEGGGF9;=FGGFEGGDFGGCF2E<@G><?AFF0D9@DEFECEGGE(4@CCCAD?)31@D?C0;?0:D:CF?FB>B<0*::C7:B09>F9<>)8E(0(.46(C2<.
@M04650:207:000000000-C238N:1:1101:21245:16370 2:N:0:19
GGACTACAGGGGGTTCTAATCCTGTTTGATCCCCACGCTTTCGTGCATCAGCGTCAATCACGTATCAGAAAGACGCCTTCGCAATCGGTGTTCTGTTTTATCTCTACGCATTTCACCGCTACACCACGAATTCCACCCACCCCACCCGCATTCCAGCATAACAGTTTCAAATGCAGGTCCCACCTTGAGCCGGAGGCGTTACCCGTCGACTTAAACATACGCCTGAGCCCCCTTTTACCCCACCAAATCCCGAAAACACACTCCACCCACGCATTACCCCCGCCTGTGGCCCTGAAGTAGG
+
CCCCCGGFEEDG+@@CEEC@FFCGGGG,,BCEGGFG@EEFGGGACEDGGGFGFCFG,6<6,,,,6,,<,,,:,:BFG8?4,?6+6AC?F,CFF,,5:A4??,@EC9,A@CEEG,@F9+4=+>,<?F++4@=6=F,5@++:=+@5+C88+6+33,,7,@9,5>9:FBFAC;,5<,@2,32,,,,*337,2,>***47*/<E*),))**)()*2)+2*/)0;(*((/)()(/-4(*0)/)23C6(,*14)29),())-9(2(((24768<?<0((2-)+2(((,(((())./(1(((..C))-
@M04650:207:000000000-C238N:1:1101:5790:16389 2:N:0:19
GGACTACTCGGGTTTCTAATCCTGTTTGCTCCCCACGCTTTCGAGCCTCAGCGTCAGTTACAGACCAGAGAGCCGCCTTCGCCACTGGTGTTCCTCCATATATCTACGCATTTCACCGCTACACATGGAATTCCACTCTCCTCTTCTGCACTCAAGTTTCCCAGTTTCCAATGACCCTCCCCGGTTGAGCCGGGGGCTTTCACATCAGACTTAAGAAACCGCCTGCGCTCGCTTTACGCCCAATAAATCCGGACAACGATTGCCACCTACGTATTACCGCGGATGCTGGCACGTAATTCGC
+
CCCCCDFGGGFFGCEGDFADEFEFC<FFFGFGGDGGGGGGCFG?8EGGGGGGGCGGGFGGGFFGGDFGG?CG?@FGGGCFGCGEEGFGGDFGGG8FFGGGAGGGGGGBFF7FFFFFF+>=CCEDGGGEFFF,EFGGGGGGGGG7EFCAFGGFGDEFAEFG8EFGB,7@FG99DCDFG+ACGGEGEEGF@FFD7CGGD42<+4<8@6CFEG48>CF@+35C6<;0653>@DB>(:):6<CGG661*>A<7;59<3>09-(-::*.:C(,543(.<0)<::>>0((-3)54E?93:<((+-,,
@M04650:207:000000000-C238N:1:1101:4279:16424 2:N:0:19
GGACTACACGGGTATCTAATCCTGTTTGCTCCCCACGCTTTCGAGCCTCAGCGTCAGTTACAGACCAGAGAGCCGCCTTCGCCACTGGTGTTCCTCCATATATCTACGCATTTCACCGCTACACATGGAATTCCACTCTCCTCTTCTGCACTCAAGTTTCCCAGTTTCCAATGACCCTCCCCGGTTGAGCCGGGGGCTTTCACATCAGACTTAAGAAACCGCCTGCGCTCGCTTTACGCCCAATAAATCCGGACAACGCTTGCCACCTACGTATTCCCGCGGCTGCTGGCACGTATTTAGC
+
CCCCCGGGGGGGGGGGGGGGGGGGGGGGGGGGGGGGGGGGGGGGCGGFGFGGGGGGGDFGFGGGGGGGGGGGGGGGGGGGGGGGGGGGGGGGGGGFFGGGGGGGGGGGGGGGGGGGGGGGGGGF98EFFEFGGGGGGGGGGGGFAEEGGDFFGGFGGGGDFFGGGGGGGGGF6FGCFDGGGGGEGG6D6@FG>E5?45FGGFGFFGGFFGGGEGGG=(AF@GF0=F>>(C6;:FFAFBGGGF:10>A):))(8BD?GB9:((9:FGB3(2(()<4)0>:9B(1;><8)(=(<831)5E495
@M04650:207:000000000-C238N:1:1101:22825:16461 2:N:0:19
GGACTACTGGGGTTTCTAATCCTGTTTGCTCCCCACGCTTTCGAGCCTCAGCGTCAGTTACAGTCCAGAGAGTCGCCTTCGCCACTGGTGTTCTTCCTAATCTCTACGCATTTCACCGCTACACTAGGAATTCCACTCTCCCCTCCTGCACTCTAGATTTCCAGTTTGGAATGCAGCACCCAGGTTGAGCCCGGGTATTTCACATCCCACTTAAAAATCCGCCTACGCTCCCTTTACGCCCAGTAAATCCGGACAACGCTCGCCACCTACGTATTACCGCGGCTGCTGGCACGTAGGTAGC
+
CCCCCGGGGGGGFGGGGGGGGGGGGFGGGGGGGGGGGGGGGGGFGGGGDFGGGGGGGFGGGGGGGGGGGFGGFGEGGGEGGDGGGAFGGGCFGGCGGGGGGGCEGEFGGGGGGFGGFGEGECGGC8FFFEGGGGDDFGFFGGGFGG8EGGGFGFGG9EGGGGGGGGGGDGGGFGGCFFGGGGGGGFGGFGGGGGGGG5FGFFGFFGD*8FGCFGGGABG7>FA>2A9)/:29=,?>F=G7FFFFGGEECF3>?EDFG>B?FFD6*28?B(,.<+8AGG?990701(,5?G?F?:?((<6>>
@M04650:207:000000000-C238N:1:1101:21431:16485 2:N:0:19
GGACTACTCGGGTTTCTAATCCTGTTTGCTCCCCACGCTTTCGAGCCTCAGTGTCAGTTACAGGCCAGAGAGCCGCTTTCGCCACCGGTGTTCCTCCATATATCTACGCATTTCACCGCTACACATGGAATTCCACTCTCCTCTTCTGCACTCAAGTTTCCCAGTTTCCAATGACCCTCCCCGGTTGAGCCGGGGGCTTTCACATCAGACTTAAGAAACCGCCGGCGCTCGCTTTACGCCCAATAAATCCGGACAACGCTTGCCACCTACGAATTACCGCGGCTGCTGGCACGTAGTTAGC
+
CCCCCGGGGGGGGGGGGGGGGGGGGGGGGGGGGGGGGGGGGGGGGGGGGGGGGGGGGGGGGGGGGGGGGGFGGGGGGGGGGGGGGGGGGGGGDGGGGGGGGGGGGGGGGGGGGGGGGGGGDGGFGGGGFFGGGGGFFC,AFGGFGGGGDGGFGFDFFCEGFGGGGFFGGGGGGGGCFGFGDGGGGGGGGGGGGGGGGGGG76;BFDFF=CFGCGGFC(<C@D((.>>@9G>FF5F>FFGEG:6?GGB2DFFF:>D?43><??GFDE??:::((*49AD:11909><))5=??:(.:?G<))
@M04650:207:000000000-C238N:1:1101:18394:16510 2:N:0:19
GGACTACCAGGGTATCTAATCCTGTTTGCTCCCCATACTTTCGAGCCTCAGCGTCAGTAAATGTCCAGTAGGCCGCCTTCGCCACTGGTGTTCCTCCCGATATCTACGCATTCCACCGCTACACCGGGAATTCCGCCTACCTCTCCATCACTCAAGAACAGTAGTTTTGAACGCAGTCTATGGGTTGAGCCCATAGTTTTCACATTCAACTTACCATCCCGCCTGCGCTCCCTTTACACCCAGTAATTCCGGACAACGCTTGCCCCCTACGTTTTACCGCGGCTGCTGGCACGTAGTTAGC
+
CCCCCGGGGGGGGGGGGGGGGGGGGGGGGGGGGGGGGGGFGGGGGFGGGGGGGGGGGGFGGGGGGGGGGGGGGGGGGGGGGGGGGGGGGGGGGGGGGGGGGGGFGGGGGGGGGGGFGGGGGGG?FFGGGGGGDFGGGGGGGGGFG8BFGGGFGGGGDDGGGFCEFGDEF@F=F7:E1;9ACF?FF>ECCGG>C9EE<CC<==?FFDFFFGFFEGFD66:FDD>DBF>A@DB@FFFCFEGGG<D;FGFEGFFF()/4C9BBF67(*/(486181C?DGG(49BF>,(5:>C?GB::<:@A2.
@M04650:207:000000000-C238N:1:1101:17628:16533 2:N:0:19
GGACTACTGGGGTTTCTAATCCTGTTTGCTCCCCACGCTTTCGTGCATGAGCGTCAGTCACGTCCCAGGGGGCTGCCTTCGCCATCGGTATTCCTCCACATCTCTACGCATTTCACTGCTACACGTGGAATTCTACTCCCCTCTGACGCACTCTAGCCTTGCAGTCTCAAGCGCAGTTCCCAGGTTGAGCCCGGGGATTTCACGCCCGTCTTACAAAACCGCCTGCGCACGCTTTACGCCCAGTAATTCCGGTTAACGCTCGCACCCTACGTATTACCGCGGCTGCTGGCACGTAGTTAGC
+
CCCCCGGFFGGGGDGGGGGGGGGGGGGGGGAFGGGGGGGGGGGEFG<F;FGGGGGGGEDGFEF7FGGG7F+4:+BFGGGGGGGG:<CEGGGGGCFGGE@GGDGGGGGGGGGGGGGG9FCFGGGG+9AFGFGGGGAF,>=FGGGF86@C@+@AG,EEDEGC8FEGGG,@=,E,;>>EEFFG9,@FGFGC?FGG>GGEDDFGG6CAF*)/(9C<4@7+*(<C6DBD0ABD(:(7<GFBF?GED??F7:<:FF4(-.19F?;(,6C(9E?:??6.)<:4?F0>6>BFB62>7E?FF?0140)66
@M04650:207:000000000-C238N:1:1101:24160:16584 2:N:0:19
GGACTACCAGGGTTTCTAATCCTGTTTGCTCCCCACGCTTTCGCACCTGAGCGTCAGTCTTTGTCCAGGGGGCCGCCTTCGCCACCGGTATTCCTCCAGATCTCTACGCATTTCACCGCTACACCTGGAATTCTACCCCCCTCTACAAGACTCCAGCCTGCCAGTTTCGAATGCAGTTCCCAGGTTGAGCCCGGGGATTTCACATCCGACTTGACAGACCGCCTGCGTGCGCTTTACGCCCAGTAATTCCGCTTACCGCTTGCACCCTCCGTATTACCGCGGCTGCGGGCACGGAGTTAGC
+
CCCCCGGGGGGGGGGGGGGGGGGGGGGGGGGGGGGGGGGGGGGGGGGGGGGGGGGGGFGGGGGGGGGGGGGGGGGGGGGGGGGGGGGGGGGGGFGGGGGF9BDFFGGGGGGGFECGFEGGGGGGGGGGGGAFGGGGGGFGGGCFGGGGGGGFGGGGGGGDGGGGGGGFEGGGC>DFGGGGGCCCG9:?CGGFGGGGGGGGGFFFFD851CD<ECDGFFGGFG6:3745:G>F9EFAF:?E:4::FGF9FBF(45C)>:>FB?:>FGFFFFF:(2:<GG?039>B3((-4:0E:069?C:A9
@M04650:207:000000000-C238N:1:1101:19834:16599 2:N:0:19
GGACTACACGGGTTTCTAATCCTGTTTGCTCCCCACGCTTTCGAGCCTCAGCGTCAGTTACAGACCAGAGAGCCGCCTTCGCCACTGGTGTTCCTCCATATATCTACGCATTTCACCGCTACACATGGAATTCCACTCTCCTCTTCTGCACTCAAGTTTCCCAGTTTCCAATGACCCTCCCCGGTTGAGCCGGGGGCTTTCACATCAGACTTAAGAAACCGCCTGCGCTCGCTTTACGCCCAATAAATCCGGACAACGCTTGGGACCTACGTATTACCGCGGCTGCTGGCACGTAGTTATC
+
CCCCCFGGGGGGGGGGGGGGGGGGGGGGGGGGGGGGGGGGGGGGGGGGG@FGGEGGGFGGGGGGGGGGGGGGGGGGGGGGGGGGGGGGGGGGGGGGGGFGGGGCFGGGGGGGGGGGGGGGGGGGCFGGGGGFFGGGGGAFGGGFGGGGGGGFG8EFBF9DGGGGFGGGGGGGGGGGGGGGGGGGGGGGGGG>EEGGGGGGGFGFFG7A:FGGFCDFFFGG@D@?DF9D0D9BBCFBFBGGGF07FCA<CF@>BEDFG6>F?2C<*8:?<:?:<C?9<C(39>>F3:>??GFG3:?(4E2)6
@M04650:207:000000000-C238N:1:1101:20960:16637 2:N:0:19
GGACTACTGGGGTTTCTAATCCTGTTTGCTCCCCACGCTTTCGAGCCTCAGCGTCAGTTACAGTCCAGAGAGTCGCCTTCGCCACTGGTGTTCTTCCTAATCTCTACGCATTTCACCGCTACACTAGGAATTCCACTCTCCCCTCCTGCACTCTAGATTTCCAGTTTGGAATGCAGCACCCAGGTTGAGCCCGGGTATTTCACATCCCACTTAAAAATCCGCCTACGCTCCCTTTACGCCCAGTAAATCCGGACAACGCTCGCCACCTACGTATTACCGCGGCTGCTGGCACGTAGTTAGC
+
CCCCCGGGGGGGGGGGGGGGGGGGGGGGGGGGGGGGGGGGGGGGGGGGGGGGGGGGGGGGGGGGGGGGGGGGGGGGGGGGGGGGGGGGFGEFGGGGGGGGGGGGGGGGGGGGGGGFGGGGGDGGGGGGFFFGGGGGGGGGFGGFGGGGGGGFGGGGGGGFGGDCFGGGGGGGGGGGFFGFGGGGGGGGGGGGGGGEGGGGGFGFFGCFEGGGFGGGFFGGAG4=@8>>DGFFDGFEF?ECGFFFGGEEGFFFD>GFG64(19CFGG<:38:8>F?>9C:B>99>>:?F(12<:<BB:FA45
@M04650:207:000000000-C238N:1:1101:28067:16679 2:N:0:19
GGACTACAGGGGTATCTAATCCTGTTTGCTACCCACGCTTTCGAGCCTCAGTGTCAGTTAAAGCCCAGCAGGCCGCCTTCGCCACTGGTGTTCCTCCCGATATCTACGCATTCCACCGCTACACCGGGAATTCCGCCTGCCTCTACTCCACTCAAGACGCACAGTATCGAACGCAATTTATGGGTTGAGCCCATAGATTTCACATTCGACTTGCACGCCCACCTGCGCTCCCTTTACACCCAGTAATTCCGGACAACGCTCGCCACCTACGTTTTCCCGCGGCTGCTGGCACGGAGTTAGC
+
CCCC8FGGGGGGGEGGGGGDCFGGGGGGGGGGGGGGGEEGGGGGGGDGGGGFGGGFGGGEGGGGGGGGGGGGGGGGGGGGGGGGGGFCGDFGGG=FFEGDFGGGFGGGGEGGGGEGFEGGGG9EF@FGDEFF=FFECEGGGGGFFGA8<8DDGG8DGGCECGGGGGFGG+3:CFGD*;;EFGGGGGGD6F:;74DFGF9ACFGFF>+B/:DDE78FF;GG@C?FFAFE(7:03FFECE@FC:?7:::6F491(09:C>9129DF5EF:>?0,8C?2EF06(399((5:(:(<(((-82)64
@M04650:207:000000000-C238N:1:1101:11465:16719 2:N:0:19
GGACTACCCGGGTATCTAATCCTGTTTGCTCCCCACGCTTTCGCGCCTCAGCGTCAGAACCGGACCAGTAAGCCGCCTTCGCCACTGGTGTTCTTGCGAATATCTACGAATTTCACCTCTACACTCGCAGTTCCACTTACCTCTTCCGGTCTCTAGCCATACAGTATCGAAGGCAATTCTGTGGTTGAGCCACAGGCTTTCACCCCCGACTTATACGGCCGCCTACGCGCCCTTTACGCCCAGTGCTTCCGAGCAACGCTAGCCCCCTTCGTATTACCGCGGCTTCTGGCACGAAGTTAGC
+
CCCCCGGGGGGGGFGGGGGGGGGGGGGGGGGGGGGGGGGGGGGGGGGGGGGGGGGGGGGGGGGGGGGGGGGGGGGGGGGGGGGGGGGGGGGGGGGCAEEGGGGGGGGGGGGGGGGGGGGGGGGFGGGG:4FFGCDFGGGGGGFFGGGCG>BDGGGGG8DFGCGGGGEFC>:8CGG,,?EGAFGGGGGFGGGGGGGGGGGGFAFFAGGD(8CDFDGGFFGD1D9;DA7E>GFB0CFDF:EGG?:(**.):7B63:C?G>9(39G<DGFF:0(.(C?)+:1199>9(.9<AG79:19?(CA>6
@M04650:207:000000000-C238N:1:1101:5184:16727 2:N:0:19
GGACTACAGGGGTTTCTAATCCTGTTTGCTACCCACGCTTTCGAGCCTCAGCGTCAGTTAAAGCCCAGTAGGCCGCCTTCGCCACTGGTGTTCCTCCCGATATCTACGCATTCCACCGCTACACCGGGAATTCCGCCTACCTCTACATCACTCAAGAACGCCAGTTTTGAACGCAGTCTATGGGGTGAGCCCATAGTTTTCACATTCAACTTGGCATTCCGCCTGCGCTCCCTTTAAACCCAGTAATTACGGACAACGCTTGCCACCTACGTTTTACCGCGGCTGCTGGCACGTAGTTAGC
+
CCCCCGGGGCGGGGFEFEEDG9FEGFGEDFFED,EFE::F<FEFGGCFCFGGGGGGFGFGGGA,CFGGGGGGCDFBEEGCFGGECGEFFCFFEFA<?FFC7+8FCFGGDD:=@FGGGFE+@CE8ACEGGGG,F,>C8C>F8DAFGGG83A>=DF@6,@,@>8CE<@,>D8CFF:*@C?9A,33>*CCCGFF*=FGCGCC9D6?88BFFEFGGFG46=A++6C6;?A3:.9(639AC+69B=?1?F79)**)44.9(1-2((,74*2(.((,41;12AF:1960-72>::5:?6<70,<)5.
@M04650:207:000000000-C238N:1:1101:11158:16771 2:N:0:19
GGACTACTAGGGTTTCTAATCCTGTTTGCTCCCCACGCTTTCGAGCCTCAGCGTCAGTTACAGTCCAGAGAGTCGCCTTCGCCACTGGTGTTCTTCCTAATCTCTACGCATTTCACCGCTACACTAGGAATTCCACTCTCCCCTCCTGCACTCTAGATTTCCAGTTTGGAATGCAGCACCCAGGTTGAGCCCGGGTATTTCACATCCCACTTAAAAATCCGCCTACGCTCCCTTTACGCCCAGTAAATCCGGACAACGCTCGCCACCTACGTATTACCGCGGCTGCTGGCACGTAGTTAGC
+
CCCCCGGGGGGGGGGGGGGGGGGGGGGGGGGGGGGGGGGGGGGGGGGGGGGGGGGGGGGGGGGGGGGGGFGGGGGGGGGGGGGGGGGGGGGGGGGGGGGGGGGGGGGGGGGGGGGGGFGGGGGGGGGGGGGGGGGGGGGGGGGFGGGGGGGFFFGDFGGGGGGGGGGGGGGGGGGGGGGGGGGGGFGGCFGGGGGGGGGGGFGFFGFFFGGGFGGFFDFGFGFD99>B=DFFFGFCFFGGG;6@DGFFGAB915C@GFFFFFG05C<B0::?<FB9F?29>>;11(37(:1FF1:,:C9)4
@M04650:207:000000000-C238N:1:1101:26384:16793 2:N:0:19
GGACTACTAGGGTTTCTAATCCTGTTTGCTCCCCACACTTTCGAGCCTCAGCGTCAGTTAATGTCCAGCAGGCCGCCTTCGCCACTGGTGTTCCTCCCGATATCTACGCATTCCACCGCTACACCGGGAATTCCGCCTGCCTCTCCATCACTCAAGAGCGCCAGTTTTGAGTGCAATCTATGGGTTGAGCCCATAGTTTTCACACCCAACTTGGCACCCCGCCTGCGCTCCCTTTACACCCAGTAATTCCGGACAACGCTTGCCCCCTACGTTTTACCGCGGCTGCTGGCACGTAGTTCGC
+
CCCCCGGGGGGGGGGGGGGGGGGGGGGGGGGGGGGGGGGGGGGGGGGGGGGGGGGGGGGGGGGGGGGGGGGGGGGGGGGGGGGGGGGGGGGGGGGGGGECGGGGGGGGGGGGGGGGGGGGGGGGGGGGGGGGGGGGGGGGGGGFGGGGGGGFGGGDDGGEGGGEFGFGFGGGGGGDFFFDGF6DFCEFFGGGFGGGGGFFGFGFFGGFFGGFC*CFFFEDFGFFFF;BFGFFFGFCFEGGG<0>CCA)*97(8>56C;BF60F:*;>>(41:?GFBGF4(499>6?:B0C?F?B70:F416
@M04650:207:000000000-C238N:1:1101:13501:16808 2:N:0:19
GGACTACTGGGGTTTCTAATCCTGTTTGCTCCCCACGCTTTCGCACCTGAGCGTCAGTCTTTGTCCAGGGGGCCGCCTTCGCCACCGGTATTCCTCCAGATCTCTACGCATTTCACCGCTACACCTGGAATTCTACCCCCCTCTACAAGACTCCAGCCTGCCAGTTTCGAATGCAGTTCCCAGGTTGAGCCCGGGGATTTCACATCCGACTTGACAGACCGCCTGCGTGCGCTTTACGCCCAGTAATTCCGATTAACGCTTGCACCCTCCGTAGTACCGCGGCTGCTGGCACGGAGTTAGC
+
CCCCCGGGGGGGGGGGGGGGGGGGGGGGGGGGGGGGGGGGGGGGGGGGGGGGGGGGGGGGGGGGGGGGGGGGGGGGGGGGGGGGGGGGGGGGGGGGGGGGGGGGGGGGGGGDGGGGGGGGGGGGGFGGGGGGFGGGGGGGGGGFGGGGGGGFGGGGGDGGGGGGFGGG>FFGFCFGGGGFGFFGGGGGGGGGGGGGDCGGGFGFFGFD?GGGFGGFFFGGFGBFFFFE?GBFFGFBF0CEE?:BFFFBGFFFFFGFG:>B?BD76C3::?BFF*4AGG:>FF6((8?F8E:F?>;46F).-
@M04650:207:000000000-C238N:1:1101:22286:16813 2:N:0:19
GGACTACTGGGGTTTCTAATCCTGTTTGCTCCCCACGCTTTCGAGCCTCAGCGTCAGTTACAGTCCAGAGAGTCGCCTTCGCCACTGGTGTTCTTCCTAATCTCTACGCATTTCACCGCTACACTAGGAATTCCACTCTCCCCTCCTGCACTCTAGATTTCCAGTTTGGAATGCAGCACCCAGGTTGAGCCCGGGTATTTCACATCCCACTTAAAAATCCGCCTACGCTCCCTTTACGCCCAGTAAATCCGGACAACGCTCGCCACCTACGTATTACCGCGGCTTCTGGCACGTAGTTAGC
+
CCCCCGGGGGGGGGGGGGGFGGGGGGGGGGGGGGGGGGGGGGGGGGGFGFGGGGGGGGGGGGGGGFGGGGGEGGGGGGDGGGFGGGGGGGGFGGGGFFFGGGGGGFGGGGGGGGGGGGGGGGGGFGGGFFGGGFGGFGFFEGCFGEFGFGGDFGGGFGGGGDFGGEFGECEGGGGGGCGGGGF+FFFGFGGGGGGGGGFGGFGFFGG*>GDCEGGGADGF>G9@=ADE2CBFFGA9FDG@F?D@GC?CCFE97BGFF@>6?>D,*C?44:?:>E?BFG0;>B;;((6627?FFFF02EA9<
@M04650:207:000000000-C238N:1:1101:4727:16820 2:N:0:19
GGACTACAGGGGTTTCTAATCCTGTTTGCTCCCCACGCTTTCGAGCCTCAGTGTCAGTTACAGGCCAGAGAGCCGCTTTCGCCTCCGGTGTTCCTCCATATATCTACGCATTTCACCGCTACACATGGAATTCCACTCTCCTCTCCTGCACTCAAGTCTCCCAGTTTCCAATGCACACAATGGTTGAGCCACTGCCTATTACATCAGACTTAAGAAACCACCTGCGCTCGCTTCACGCCCAATAAATCCGGACAACGCTGGCAACCTACGTATTACCACGGCTGTTGCCACGTAGTTAGCC
+
-6-8AE@EEEC@C@C9FFFFFGGDFGGF966,:8EFG@,FD<CFF,:F,CEEFGDA<FFG9CF,<@CDCE,B@,:CGG7EC,B@C8B@F=FD9FDA<8EAE,EEGGF7+4?+@9AF9+4=+6E4E8<,AE,A959?D,E8,8@984E8DG,<DC66,3@>=DEF3E=>EGAFF?8A=D++9>,,@7,,5,41@@6,=+@ACC9BA8968*++3CCC*08C2C26:?)*-)85>A+>F2=*<21/CF??>)5(2>C()4,(,(*,*2.(.,4<A8-)3*)(--(-(,4))+,*(.4()0<A5
@M04650:207:000000000-C238N:1:1101:20180:16851 2:N:0:19
GGACTACTGGGGTATCTAATCCTGTTTGCTCCCCACGCTTTCGAGCCTCAGCGTCAGTTACAGACCAGAGAGCCGCCTTCGCCACTGGTGTTCCTCCATATATCTACGCATTTCACCGCTACACATGGAATTCCACTCTCCTCTTCTGCACTCAAGTTTCCCAGTTTCCAATGACCCTCCCCGGTTGAGCCGGGGGCTTTCACATCAGACTTAAGAAACCGCCTGCGCTCGCTTTACGCCCAATAAATCCGGACAACGCTTGCCACCTACGTATTACCGCGGCTGCTGGCACGTAGTTAGC
+
CCCCCGGGGGGGGGGGGGGGGGGGGGGGGGGGGGGGGGGGGGGGGGGGGGGGGGGGGGGGGGGGGGGGGGGGGGGGGGGGGGGGGGGGDGGGGGGGGGGGGGGGGGGGGGGGGGGGGGGGGGGGGGGGGGGGGGGGGGGGGGGFGGGGGGGFGGGGFGGGGGFFBEGGGGGGFGGGGGGGGEGGGGGGGGGGGGGE:5FGGFGFFGGF=FGGFGGGFFGGBG;6<F9B(:6>?*>AFFGGGF::GGFFGFEFFFG?GFFB<FGFCF<:?FF?FG?9FC?BFB>F;FB??G?FB1::<9:46
@M04650:207:000000000-C238N:1:1101:8891:16855 2:N:0:19
GGACTACTCGGGTTTCTAATCCTGTTTGCTCCCCACGCTTTCGCACCTGAGCGTCAGTCTTTGTCCAGGGGGCCGCCTTCGCCACCGGTATTCCTCCAGATCTCTACGCATTTCACCGCTACACCTGGAATTCTACCCCCCTCTACAAGACTCCAGCCTGCCAGTTTCGAATGCAGTTCCCAGGTTGAGCCCGGGGATTTCACATCCGACTTGACAGACCGCCTGCGTGCGCTTTACGCCCAGTAATTCCGATTAACGCTTGCACCCTCCGTATTACCGCGGCGGCTGGCACGGAGTTAGC
+
CCCCCGGGGGEGGGGGGGFGGGGFFGGGGGGGGGGGGGGGGGGGGGDEFCFGGGG>FGGGGGGGGGGGGGGGGGGGGEFFDDDGGGEGGGGGGGGGGGGGGGGGGGGFGGGGGGGGFCEGGGGGGGGF8CFGGGAGGGGGGGGFGGCD=FGBGGGGGGGGGFFFFGGGGCFGGCCGFCGGGGG8DFGGGG7C>EGECDFGGFGFFGGFFGGGFCCFFDGGFGFBFF971D>B6GF>B(CEGF0:FGFFC?F??EDAC6BBBB*)2C<:1:9??C?2<::>FF0((-26?E8C6(-78G266
@M04650:207:000000000-C238N:1:1101:7879:16937 2:N:0:19
GGACTACAGGGGTTTCTAATCCTGTTCGCTCCCCATACTTTCGAGCCTCAGCGTCAGTTGATGCCCAGTAGGCCGCCTTCGCCACTGGTGTTCCTCCCGATATCTACGCATTCCACCGCTACACCGGGAATTCCGCCTACCTCTACATCACTCAAGAACGCCAGTTTTGAACGCAGTCTATGGGTTGAGCCCATAGTTTTCACATTCAACTTGGCATACCGCCTGCGCTCCCTTTACACCCAGTAATTCCGGACAACGCTTGCCACCTACGTGTTACCGCGGCTGCTGGCACGTAGTTAGC
+
CCCCCFGGGGGGGGGGGGGGGGGGGGGGEFGGGGGGGGGGGGGGGGGGGFGGGGGGGGGGGFCGGGEFFEGGFFFEGCFGGGGEGGGFGCFGGGGFFGGEECCFC;FGGGGEGGGGDEEDGGFGGGGGGGGGFFDGGGGGGGGFFGGFGGGFGGFGGGGGGE+:,@,>8:DFGGCE@?CFEFGGF7CCECFGGG?C@FGGFFGF6CGFEGGGFCFD4.9C<<>;DF>3:D9DDG;>A3EFG??2F7>BGFFFFDGBGFFF?370:F:(8?F7,A<2CF0>>>09((,3(1(<1.(.-<))6
@M04650:207:000000000-C238N:1:1101:23255:16942 2:N:0:19
GGACTACTCGGGTTTCTAATCCTGTTTGCTCCCCACGCTTTCGCGCCTCAGCGTCAGAACCGGACCAGTAAGCCGCCTTCGCCACTGGTGTTCTTGCGAATATCTACGAATTTCACCTCTACACTCGCAGTTCCACTTACCTCTTCCGGTCTCTAGCCATACAGTATCGAAGGCAATTCTGTGGTTGAGCCACAGGCTTTCACCCCCGACTTATACGGCCGCCTACGCGCCCTTTACGCCCAGTGATTCCGAGCAACGCTAGCCCCCTTCGTATTACCGCGGCTGCTGGCACGAGTTTAGC
+
CCCCCEFGGGGGGGGGGGGGGGGGGGGGGGGGGGGGGGGGGGGGGGGGGGGGGGGGGGGGGGGGGGGGGGGGGGDEGGGGGGGFGGGGFGGGGGGGGGGGGGGGGFGGDGGGGFCGGGGFFGGG;EDG:+FFGGGGGFDFFFGFGGGGGGDBGF9@F@9FCFFGG;CGG+@ECFEF6CFGGGGFGGGGGGGGGG>FGGGGGFGF>DG?9<D5;>FGF;GGFGBF(8;>>GFF(CFBFBGGG6047*45DF43(7D(>09?81>2CGF608?FFGF<CFBF>(199B7)5*4C(-(,(0).6
@M04650:207:000000000-C238N:1:1101:9034:16954 2:N:0:19
GGACTACCGGGGTATCTAATCCTGTTTGCTCCCCACACTTTCGAGCCTCAGCGTCAGTTAATGTCCAGCAGGCCGCCTTCGCCACTGGTGTTCCTCCCGATATCTACGCATTCCACCGCTACACCGGGAATTCCGCCTGCCTCTCCATCACTCAAGAACGCCAGTTTTGAGTGCAGTCTATGGGTTGAGCCCATAGTTTTCACACCCAACTTGGCATCCCGCCTGCGCTCCCTTTACACCCAGTAATTCCGGACAACGCTTGCCACCTACGTTTTACCGCGGCTGCTGGCACGTAGTTAGC
+
<ACCCCFGGGGGGGGGGGGGGGGGGGGGGGGGGGGGGGGGGGGGGGGGGGGGGGGGGGGGGGGGGGGGGGCGGGGGGGGGGGGGGGGGGGGGGGGGGGGGGGGGGGGGGGGGGFGGGGGGGGGGGGGDFEFGGGGGGGGGGGGFGGAFCFGF9@E8FGGGGDGGGGCG8CFFFFFEEFGGGDFFGGGFGGGGGG6CGGFGGFGFFGGFFGGGFCFCFFFGFGF<@FFFBG>FDGFFF2@GGFFBF75<GF:>:B:?GF;?BFGFGGF<0214:GFAGGFFF9>6B6?:0>(328(4:<)6<
@M04650:207:000000000-C238N:1:1101:4234:16976 2:N:0:19
GGACTACTGGGGTTTCTAATCCTGTTTGCTCCCCACGCTTTCGCGCCTCAGTGTCAGTTGCAGGCCAAAAAGCCGCCTTCGCCACTGGTGTTCCTCCTAATCTCTACGCATTTCACCGCTACACTAGGAATTCCACTTTTCTCTCCTGCACTCAAGTTTAACAGTTTCCAATGACCTTCCACGGTTGAGCCGTGGGCTTTCACATCAGACTTATTAAACCACCTGCGCGCGATTTACGCCCAATAATTCCGGACAACGCTTGCCACCTACGTATTACCGCGGATGCTGGCACGTAGTTAGC
+
CCCC@FGCGEGGGGGGGGGFGGGGGGGGGG9FFDDFGGGGFGGGG:FEEFGCFGCDEF,FAFGGGCF<CEFGEGGGGGG9FFDCE@GGGGGGGGFCFEFGGCFAGGFGDFGGGGGG9FGCECF@9FCFF?8AFGGGFEEGGGGF=E=FFF@08FGG,,3>D?DAD;A;;FGGFGGGGD8@FFGG>:BCCGFG?EEGGGGGGFGF6C7ABCF+42+=+8C>D7)<EFBB=C0(,*:7A@8F:71=F>5<CCF>FFGBG9>:1:F(*<6:F>0()<74CF691(--11)<BG<C?4::,<A4-
@M04650:207:000000000-C238N:1:1101:18458:16977 2:N:0:19
GGACTACAGGGGTTTCTAATCCTGTTTGCTCCCCACGCTTTCGCACCTGAGCGTCAGTCTTTGTCCAGGGGGCCGCCTTCGCCACCGGTATTCCTCCAGATCGCTACGCATTTCACCGCTACACCTGGAATTCTACCCCCCTCTACAAGACTCCAGCCTGCCAGTTTCGAATGTAGTTCTCAGGTTGAGCCCGGGGATTTCACATCCGACTTGACAGACCGCCGGCGTGCGCGTTACGCCCAGGAATTCCGATTAACGCGTGCACCCTACGTATGACCGCGGCTGCTGGCACGGTGGTAGC
+
CCCCC,6;CFEGBFGAFGGGA,E9;C<C@,;6,FFFCCFEGEGGEGGGGF@EC+@FCC<FA9FFFCGGG77C7FGD7BFFGFF:,AFCB@DFG<D5ADFGGG6C?C@77=7+A,FFGE>+@=><FGGGGGG,E9DAF=+@8CGAF>FC,:7AD?FGCD8FF<CE:;A98*4C7,,25+5,=@;B7,>,,,>=CCEG3:C6:+<AF4*8?D/C<>4CF83863(-(),02941(*)-.42*130(9F>>CBF(()1.24((-4/(2*-(,,-(,:.4@*409;179?:0827930(-(*66,
@M04650:207:000000000-C238N:1:1101:23349:17008 2:N:0:19
GGACTACTAGGGTATCTAATCCTGTTTGCTCCCCACGCTTTCGAGCCTCAGTGTCAGTTACAGGCCAGAGAGCCGCTTTCGCCACCGGTGTTCCTCCATATATCTACGCATTTCACCGCTACACATGGAATTCCACTCTCCTCTCCTGCACTCAAGTCTCCCAGTTTCCAATGCACACAATGGTTGAGCCACTGCCTTTTACATCAGACTTAAGAAACCACCTGCGCTCGCTTTACGCCCAATAAATCCGGACAACGCTTGGGACCTACGTATTCCCGCGGCTGCTGGCACGTAGTTAGCC
+
CCCCCGGGGGGGGGGGGGGGGGGGGGGGGGGGGGGGGGGGGGGGGGGGGGGGGGGGGGGGGGGGGGGGGGFCFGFGGGGGGGGGGGGGGGGGGGGGGGGGGGGFGFFFGGGGGGGGGGGDGEGGGGGGGDGGGGGGGGGGGGGFFGGEFGGFGGGGGGGGGGFGGGGGGGGGGGGGGGCFCFDGGGG8DFCFGGFGGGGGGF>;7<95@D>>E>+=ADGGDC5)<:945;@@B58>?2B*=53;7FEFGF:?BFG08>@0,6*49C?<78?F><))0*-4(-46BFBFFC<EF:?242:A:
@M04650:207:000000000-C238N:1:1101:24493:17034 2:N:0:19
GGACTACTAGGGTATCTAATCCTGTTTGCTCCCCACGCTTTCGAGCCTCAGTGTCAGTTACAGGCCAGAGAGCCGCTTTCGCCTCCGGTGTTCCTCCATATATCTACGCATTTCACCGCTACACATGGAATTCCACTCTCCTCTCCTGCACTCAAGTCTCCCAGTTTCCAATGCACACAATGGTTGAGCCACTGCCTTTTACATCAGACTTAAGAAACCACCTGCGCTCGCTTTACGCCCAATAAATCCGGACAACGCTTGGGACCTACGTATTACCGCGGCTGCTGTCACGTATTTAGCC
+
CCCCCGGGGGGGGGGGGGGGGGGGGGGGGGGGGGGGGDGGGGGGGGGGGG@FGGGGGGGGGGGGGGGGGGFGGGGGGDGGCFFGGGGGGGGGGGGGGGGGGGGGGGGGGGGDGFGFGGGDDGGGGGCGFFFGGGGGGGGGGGGFGCFG?FGFGGGGGGGGGGGC=FGGGGCA?:FGGGGGGGGGGGGDFFG?76EGFFGFGFFFFGGF@CCGFF7F>@CFBGB@D?AEFGFFFGFE>D7CCB3@FGFFF>>?9DC;D0(284F?GD?<?<??2<><C5(4(36;BFB)40::<:)5:05<7
@M04650:207:000000000-C238N:1:1101:27611:17037 2:N:0:19
GGACTACAGGGGTTTCTAATCCTGTTTGCTCCCCACGCTTTCGAGCCTCATCGTCAGTTACCGACCAGAGAGCCGCCTTCGCCACTGGTGTTCCTCCATATATCTACGCATTTCACCTCTACACATGGAATTCCACTCTCCTCTTCTTCACTCAAGTTTCCCAGTTTCCAATGCCCCTCCCCGGTTGATCCTGGGGCTTTCACATCCGACTTACGAGACCGCCTACTCTCCCTTTACCCCCAATAAATCCGGACAACGCTTGCCCCCTACGTATTACCGCGGCTGCTGGCACGTAGTTAGC
+
BCCBCDGG<<7:BCCEGFGGDFGCCEFFGGGEGEGG@F7FFG7,<7FFFE,CEFF,BEEGF,8,8@CF<,,8CBCCCFEG@F@CGGC@FGGFG,=FF8E<F?@A=CE+8?F=<F,BF,9?=<E8FAE,B9,?,,>AD,,,8AFF8FF8E,>CF88=9:=;,7=DFFGE;9,C8,6@++A=EF>+8C+@,8=,24;**<CFGA91?F*3/?CC;+*3)(4?-9=1(07;)*(/6CFFA)BG7908*C9EFAA(:B30*(((((94*;;1<?<B)<3)<C(49(4990870C?F(((,4C<2:
@M04650:207:000000000-C238N:1:1101:27435:17048 2:N:0:19
GGACTACACGGGTTTCTAATCCTGTTTGCTCCCCACGCTTTCGCACCTGAGCGTCAGTCTTTGTCCAGGGGGCCGCCTTCGCCACCGGTATTCCTCCAGATCTCTACGCATTTCACCGCTACACCTGGAATTCTACCCCCCTCTACAAGACTCTAGCCTGCCAGTTTCGGATGCAGTTCCCAGGTTGAGCCCGGGGATTTCACATCCGACTTGACAGACCGCCTGCGTTCGCTTTACTCCCAGTAATTCCGATTAACGCTTGCACCCTCCGTATTACCGCGGCTGCTGGCACGTAGTTCGC
+
CCCCCGGDGGGGGGGGGGGGGGFCFFGGGGGGGGG7@FGGGEECGCGE:<FFFGGGG<EFGFGGGFGGC:CDEGGGGGGFFGGGG8CCFGGGGGAFGGGCE8CCGCGGGGGGGGGGGGGGDCFFGGGGGCGGGGFF=?FCGGGFGGGG9CGFGCECFFFGFCFFFGGGGE8BCFGFFFF7?>E*FFG?F@D5C*85C<FGGFGFFGFF05CC<7C+*3C<;D>1:F>>036;?GF266<8C:2:*7<AFFF(43*408>?BF<>FC????(4(;:)+::003;>9?7)8*(22:018F)(-
@M04650:207:000000000-C238N:1:1101:25013:17054 2:N:0:19
GGACTACCCGGGTATCTAATCCTGTTTGCTCCCCACGCTTTCGAGCCTCAGCGTCAGTTGATGCCCAGTAGGCCGCCTTCGCCACTGGTGTTCCTCCCGATATCTACGCATTCCACCGCTACACCGGGAATTCCGCCTACCTCTACATCACTCAAGAACGCCAGTTTTGAACGCAGTCTATGGGTTGAGCCCATAGTTTTCACATTCAACTTGGCATTCCGCCTGCGCTCCCTTTACACCCAGTAATTCCGGACAACGCTTGCCACCTACGTCTTACCGCGTCTGCTGGCACGTAGTTAGC
+
CCCCCFGFFGGGG@FFFGCGFGGFGFFGGGGFGGGGGGGGGGGGCFGGGFFGEGG7CFFG9FD<EFFGFGGGGGDEEGGGGGGGGGGCGGGGGGFGGGGGGEGGGAFFGDGEED<FGDGCCFCFGDGGDGGGFGFGEGDGGFGFGGFFFFCDFGFFG?CCEECECGFF>*EBCEGGGGGGGFF@FB>,98@C7,:<1BFGGFDFF78B?GCDEGGGF7<F(7;?;F@A@31@FFF3F3>FF?:>FCA4DF?(477(999BBBG?D68:?BB?(;(6CF(29(4644))553C1::(392<4
@M04650:207:000000000-C238N:1:1101:12879:17085 2:N:0:19
GGACTACTGGGGTTTCTAATCCTGTTTGCTCCCCACGCTTTCGAGCCTCAGTGTCAGTTACAGGCCAGAGAGCCGCTTTCGCCTCCGGTGTTCCTCCATATATCTACGCATTTCACCGCTACACATGGAATTCCACTCTCCTCTCCTGCACTCAAGTCTCCCAGTTTCCAATGCACACAATGGTTGAGCCACTGCCTTTTACATCAGACTTAAGAAACCACCTGCGCTCGCTTTCCGCCCAATAAATCCGGACAACGCTTGGGACCTACGTATTACCGCGGCTGCTGGCCCGTAGTTTGCC
+
CCCCCGGGFGGGGGGGGGGGGGGGGGGGGGGGGGGGGGGGGGGGGGGGGGGGGGGGGGGGGGGGGGGGGGGGGGGGGGGGGGGGGGGGGGGGFGGGGGGGGGGGGGGGGGGGGGGGGGGDEGGGGGGGECFGGGGGGGGGGGGFFFGGFGGFGGFFAE;FFGGGGGGGGGCFDFGFGGGFCG8DFF,@C7,AFCEGGGFC+8ECFC55)92DAFGFF@EFBDD:@>A?AD=>B7+>4>8CGDF@F7?C8)5((5*126;6:370C=?2(-44<+:AF/4>99(32??,3*(24-6<>+-44
@M04650:207:000000000-C238N:1:1101:27614:17109 2:N:0:19
GGACTACTGGGGTATCTAATCCTGTTTGCTCCCCACGCTTTCGCACCTGAGCGTCAGTCTTTGTCCAGGGGGCCGCCTTCGCCACCGGTATTCCTCCAGATCTCTACGCATTTCACCGCTACACCTGGAATTCTACCCCCCTCTACAAGACTCCAGCCTGCCAGTTTCGAATGCAGTTCCCAGGTTGAGCCCGGGGATTTCACATCCGACTTGACAGACCGCCTGCGTGCGCTTTACGCCCAGTAATTCCGATTAACGCTTGCACCCTCCGTATTACCGCGGCTGCTTGCGCGGAGTTAGC
+
A@@CC@FGGGF7CFGGGG<FFFG9FGGGGGGGGGGG@FEGGGGGGDFFG@FG:FDFGCFFGGFGGG9FGGGGEGEGGGGGCGEEGG>FGGGGGGFGGGFGGGGGGAEFEEGGGFFGGGGGCC=FGGGCFGFGGGGGGGGGGGGF8DF?FGGFCFFDC6DGGGGGGGGF5D6FFCCCFDGGGGFFG<DCCGGGGGGGGGGGGFGFFCCE;DDGFGGGFDGG6D@FFFBB?C66BEFA6?CCC6:BC7:<FFF?F>GFG(2:?:*.>FB?BF>:(244C:-,9(199?:))*(2((,42EB96
@M04650:207:000000000-C238N:1:1101:17661:17141 2:N:0:19
GGACTACAGGGGTTTCTAATCCTGTTTGCTCCCCACGCTTTCGAGCCTCAGCGTCAGTTACAGACCAGAGAGCCGCTTTCGCCACCGGTGTTCCTCCATATATCTACGCATTTCACCGCTACACATGGAATTCCACTCTCCTCTCCTGCACTCAAGTCTACCAGTTTCCAATGCATACAATGGTTGAGCCACTGCCTTTTACACCAGACTTAATAAACCAACTGCGCTCGCTTTACGCCCAATAAATCCGGACAACGCTCGGGACCTACGTATTACCGCGACTGCTGCCCCGCAGTTAGCC
+
CCCCCGGGGGGGGGGGGGGGGGGGGFGGGGGGGGGGGGGEGGGGGDGGGGGGGGGGGGGGGGGGGGGGGGGGGGGGGGGGGGGGGGGGFEGGGGGGGGGFGGGGGGGGGGGGGGGGGGGGGGGGGGGGGGGGGGGGAD9FCFGFGGGGGGGFG@FDEFGGGGGGDDGGGGGGGGFDFGC8=EFCFCFGGG7CECC?C;FGGFCFFGFFDCDGEFGCAE672>BEEE>/-/8=BC6>??G>F;@E>79CFD><6B*/82:?;;/7DG??>2.5)3-4<71((436?AB)(2-2(-2-<7:65
@M04650:207:000000000-C238N:1:1101:8092:17193 2:N:0:19
GGACTACAGGGGTATCTAATCCTGTTTGCTCCCCACGCTTTCGAGCCTCAGCGTCAGTTACAGTCCAGAGAGTCGCCTTCGCCACTGGTGTTCTTCCTAATCTCTACGCATTTCACCGCTACACTAGGAATTCCACTCTCCCCTCCTGCACTCTAGATTCCCAGTTTGGAATGCAGCACCCAGGTTGAGCCCGGGTATTTCACATCCCACTTAAAAATCCGCCTACGCTCCCTTTACGCCCAGTAAATCCGGACAACGCTTGCCACCTACGTATTACCGCGGCTGCTGGCACGTAGTTAGC
+
CCCCCGGGGGGGGGGGGGGGGGGGGGGGGGGGGGGGGGEGGGGGGGGGGGGFGGGGGGGGGGGGGGGGGGGGGGGGGGGGGGGGEGGGGDGGFFFFGGGDAFGGGGGGGGGGGGGGGGGGGGGGDGGGFEFGGGGGGGGGFGGFGGFCGGGFGGFCGGGFGGFCFGGG6@GGGFGGGGGG6DE+7@FEFGGGGGGGG>FGGFGFFFGA>GGGFGFGFFGGFGDDFFFEDGFFDGFEFF>FG;DFGGE<>AAB?5DDGF>B6?G?*<<0(8?F>G?4EF6(2(46>B???C:E(.,(8@<4>
@M04650:207:000000000-C238N:1:1101:15885:17198 2:N:0:19
GGACTACCAGGGTATCTAATCCTGTTTGCTCCCCACGCTTTCGAGCCTCAGTGTCAGTTACAGGCCAGAGAGCCGCTTTCGCCTCCGGTGTTCCTCCATATATCTACGCATTTCACCGCTACACATGGAATTCCACTCTCCTCTCCTGCACTCAAGTCTCCCAGTTTCCAATGCACACAATGGTTGAGCCACTGCCTTTTACATCAGACTTAAGAAACCACCTGCGCTCGCTTTACGCCCAATAAATCCGGACAACGCTTGGGACCTACGTCTTACCGCGGCTGCTGGCACGTAGTTAGCC
+
CCCCCGFGGGGGGGGGGGGGGGGGGGGGGGGGGGGGGGGGGGGGGGGGGGGGGGGGFGGGGGGGGGGGGGGGGGGGDEFFFDGEGGGGGGGGGGGGGFGGGGGGGGGGGGGGGGGGGGGGGGGGGFGFFFFGGGGGGGGGGGGFGGGGGGGFGGGGGGGGDGGGGGGGGGDGGGGGGGGCE:BFGG?FGGGG67FGGGGGFFCFF7D*>CBB=C87?C8DDDB22:9?A7=>B=BEF?EEG((3CF?3C>)23>CDG>F;7@G(4A???::(3;:AF*-(,(--(8)41*.:.8:<<+.).
@M04650:207:000000000-C238N:1:1101:16150:17201 2:N:0:19
GGACTACTCGGGTTTCTAATCCTGTTTGCTCCCCACGCTTTCGAGCCTCAGCGTCAGTTACAGTCCAGAGAGTCGCCTTCGCCACTGGTGTTCTTCCTAATCTCTACGCATTTCACCGCTACACTAGGAATTCCACTCTCCCCTCCTGCACTCTAGATTCCCAGTTTGGAATGCAGCACCCAGGTTGAGCCCGGGTATTTCACATCCCACTTAAAAATCCGCCTACGCTCCCTTTACGCCCAGTAAATCCGGACAACGCTCGCCACCTACGTATTACCGCGGCGGCTGGCACGTAGTTAGC
+
CCCCCGGGGGGGGGGGGGGGGGGGGGGGGGGGGGGGGGGGGGGGGGGGGFGGGGGGGGGGGGGGGGGGGGGGGGGGGGEFGGGGGGGGGGGGGGGGGGFCGGGGGGGGGGGGGGGGGGGGGGGGGGGGFFGGGGGGGGGGGGGFGGGGFGGFGGGGGGFGGGGGGGGGGGGGGGGDGGGGGGGGGDGGGGGGGGGGGGGGGFGF6?AAFGFGFG7FFFGGFGAA>A2?2D@F@GFFF?EFFFFECF37F))62>D=GBFFF>G6*8<?>?BBFGFFGGFB960((-9><GFG082:<F4)6
@M04650:207:000000000-C238N:1:1101:8019:17203 2:N:0:19
GGACTACCGGGGTATCTAATCCTGTTTGCTCCCCACGCTTTCGAGCCTCAGCGTCAGTTACAGTCCAGAGAGTCGCCTTCGCCACTGGTGTTCTTCCTAATCTCTACGCATTTCACCGCTACACTAGGAATTCCACTCTCCCCTCCTGCACTCTAGATTTCCAGTTTGGAATGCAGCACCCAGGTTGAGCCCGGGTATTTCACATCCCACTTAAAAATCCGCCTACGCTCCCTTTACGCCCAGTAAATCCGTACAACGCTCGCCACCTACGTATTCCCGCGGCTGCTGGCACGTAGTTCTC
+
CCCCC8FFFFFGGGGGGGGGGGFFGGGGGGGGGGGGGECFFGGFGGGGEFFGGEF@GGGGGGGGFFGGFGGGGG7C@FGGFFCGGFFFGFFGGFGGGGGGGGEGFFFGGGC:F9FGCBECEGFF9=FGBCAFF9EG8DFGECEFEE?8F=DFGGF8FGCAECFDFDFGGGGCFFGFG688CBFEDBGFC@GGEEE7CFGGGAE>FFFAEGGFAGFG4:<C2<>D@F=D(?>@;+=CF0C7F?<EFG3<@FF(25DEFBF086DB*141((,22+5)3>((76113<0,5C(38<01?9))-
@M04650:207:000000000-C238N:1:1101:13732:17226 2:N:0:19
GGACTACCGGGGTTTCTAATCCTGTTTGCTCCCCACGCTTTCGTGCATGAGCGTCAGTCACGTCCCAGGGGGCTGCCTTCGCCATCGGTATTCCTCCACATCTCTACGCATTTCACTGCTACACGTGGAATTCTACCCCCCTCTGACGCACTCTAGCCTTGCAGTCACAAGCGCAATTCCCAGGTTTAGCCCGGGGATTTCACGCCTGTCTTACAAAACCGCCTGCGCACGCTTTACGCCCAGTAATTCCGATTAACGCTCGCACCCTACTTATTACCGCGGCTGCTTGCACTTAGTTATC
+
9AA@CF@FE7FDF7FGC9FGGCFGGGGGFGA6D:,7+:FFCCBC6BCFF,<,@FC,BF<FE7EC@FEF,,@:+@F7,:?B,?:CGF,BCEF?EDE9BE?F<<EEGFGGG@=FFCGGG;9?EE@E+EBFEEGG9?><@D+6C>ED633A@CE5EF99@EFE8CC9FECE,>8,C7CEC>@,=FBGFF,D9,61**8*):<6+3C4422.)0@DC7?7A;=*(1:;DF()7D74<5)67,*:C16?0*)6F4?0,>C4C032:0<():24(4)))+.:<7:7(2(--2:)2*)3))6))<4)-
@M04650:207:000000000-C238N:1:1101:14566:17242 2:N:0:19
GGACTACTCGGGTTTCTAATCCTGTTTGCTCCCCACGCTTTCGAGCCTCAGTGTCAGTTACAGGCCAGAGAGCCGCTTTCGCCTCCGGTGTTCCTCCATATATCTACGCATTTCACCGCTACACATGGAATTCCACTCTCCTCTCCTGCACTCAAGTCTCCCAGTTTCCAATGCACACAATGGTTGAGCCCCTGCCTTTTACATCATACTTAAGAAACCACCTGCGCTCGCTTTACGCCCAATAAATCCGGACAACCCCTGGGCCCTACGTTTTACCGCCGCTGCTGCCCCGCAGTTTGCC
+
CCCCCGGGGGGGGGGGGGGGGGGGFGFGGGGGGGGGGGGGGGGFGGGGDEFFFGGFFFFAFFCFFGGGGFE@FG@F:CEGEGG7@FFCFEGFGADGGGGGGGFGGGGDGCEG9FGGGGDDEGGG:EGGGFGGGGCFFFGGGGGFFGFGGGGFGDFDA@CDFGFGGGFGF;;E8FDFCD6=E9FDGDC?7C+@++:6=DFCFF,+?5++::>C@B+=68FCDDBB2:A:@99=9F+952CCE08@:C));55,3)1,*((//(*(1?6(((.((*-4C*4(-32;07)),/(*((-420.-4
@M04650:207:000000000-C238N:1:1101:15808:17266 2:N:0:19
GGACTACTCGGGTTTCTAATCCTGTTTGCTCCCCATACTTTCGAGCCTCAGCGTCAGTAAATGTCCAGTAGGCCGCCTTCGCCACTGGTGTTCCTCCCGATATCTACGCATTCCACCGCTACACCGGGAATTCCGCCTACCTCTCCATCACTCAAGAACAGTAGTTTTGAACGCAGTCTATGGGTTGAGCCCATAGTTTTCACATTCAACTTACCATCCCGCCTGCGCTCCCTTTACACCCAGTAATTCCGGACAACGCTTGCCCCCTACGTTTTACCGCGGCTGCTGGCACGTAGTTAGC
+
CCCCCGGGGGGGGGGGGGGGGGGGGGGGGGGGGGGGGGGGGGGGGGGGGGGGGGGGGGGGGGGGGGGGGGGGGGGGGGGGGGGGGGGGGGGGGGGGGGGGDGGGGGGGGEGGGGGGGGGGGGGGGGGG7FGGGGCFGEGGGGGFGGGGGGGFGFGGFGGGGGCGGGGGGGGGGGGGGGGGGGGGGGG6FGGGGGCFDCGGGFGFFGGCEGGFBFGGFFGGFGF@(;2>>G;DDGFFFFGGGFF@FGC6FFFF7BG(993:?FFB*86>?F?BFGFFGD617>BBFFFFFG1F?6:64EA>:
@M04650:207:000000000-C238N:1:1101:14073:17279 2:N:0:19
GGACTACAGGGGTATCTAATCCTGTTTGCTCCCCATACTTTCGAGCCTCAGCGTCAGTAAATGTCCAGTAGGCCGCCTTCGCCACTGGTGTTCCTCCCGATATCTACGCATTCCACCGCTACACCGGGAATTCCGCCTACCTCTCCATCACTCAAGAACAGTAGTTTTGAACGCAGTCTATGGGTTGAGCCCATAGTTTTCACATTCAACTTACCATCCCGCCTGCGCTCCCTTTACACCCAGTAATTCCGGACAACGCTTGCCACCTACGTTTTACCGCGGCTGCTGGCACGTAGTTAGC
+
CCCCCGGGGGGGGGGGGGGGGGGGGGGGGGFGGGGGGGGFGGGDFGGGGGGGGGGGGGGGGGGGGGGFGGGGGGGGGGGGGGGGGGGGGGGGGGGGGGGEGGGGGGGGGGGGGGGGGGEGGGGGGGGDFEFGGGGGGGDGGGGFFGGDFGGFGDFF9D=8FD:DGGGC8>BEGGDEGGGGGG?FGDGGGGGGG?8FGGGGGFGFFFGFFGGGEFDGFF=CDGFFFFFFFDB;@GF9FEGFGF@FG73<FA;B;D<?G(3<??C?7F???BBFFGBBGF:99B>9664):EB9:?(48FBA<
@M04650:207:000000000-C238N:1:1101:13964:17284 2:N:0:19
GGACTACAGGGGTTTCTAATCCTGTTTGCTCCCCACGCTTTCGAGCCTCAGTGTCAGTTACAGGCCAGAGAGCCGCTTTCGCCACCGGTGTTCCTCCCGATATCTACGCATTCCACCGCTACACCGGGAATTCCGCCTACCTCTACATCACTCAAGAACGCCAGTTTTGAACGCAGTCTATGGGTTGAGCCCATAGTTTTCACATTCAACTTGGCATTCCGCCTGCGCTCCCTTTCCACCCAGTAATTCCGGACAACGCTTGCCACCTACGTTTTACCGCGGCTGCTGGCCCTTATTTAGC
+
-@@CCCFGGGGGGGGGGGGGGGGGGGGGGGGGGGFGEFGGGGGGGGGGGGGGGGGGFGGGGFEFGGGGG,CFGGGGGDGGGGGGGGGGGGGGFGGGGGECGGGGGAFFGFGGGCEFG@EDGGGGGGDGEFFGGGDFEGGGGFGFGGGGGFGFGFGFFDFCEGGDFFGGGGFGGGGCGFGCFGFCGD*>FDFG:?,==DGGGFGFFGGF5:CGCF4CAEFGEG6<(;056DFFFGF)+7CC7(,8C*:<FFFF(0)4C1>?::CB:<13(56?:FF)+24>((-93(5:0C1C0:)4<C<)6
@M04650:207:000000000-C238N:1:1101:19057:17295 2:N:0:19
GGACTACTCGGGTTTCTAATCCTGTTTGCTCCCCACGCTTTCGAGCCTCAGCGTCAGTTACAGTCCAGAGAGTCGCCTTCGCCACTGGTGTTCTTCCTAATCTCTACGCATTTCACCGCTACACTAGGAATTCCACTCTCCCCTCCTGCACTCTAGATTTCCAGTTTGGAATGCAGCACCCAGGTTGAGCCCGGGTATTTCACATCCCACTTAAAAATCCGCCTACGCTCCCTTTACGCCCAGTAAATCCGGACAACGCTCGCCACCTACGTATTACCGCGGCTGCTGGCACGTAGTTAGC
+
CCCCCGGGGGGGGGGGGGGGGGGGGGGGGGGGGGGGGGGGGGGGGGGGGGGGGGGGGGGGGGGCGGGGGGGGGGGGGGGGGGGGGGGGGGGGGGGGGGGGGGGGGGGGGGFGGGGGGGGGGGGGGFFGGFGGFGGGGGGGGGGFGGGGGGGFGFGFA8EGGD:DF>FGGFFGDGGGGGGGD@DGDFFGGGCFCGCEDGDFGFGFAFFF@GG7ADCCF=G>9*<9>FD45CBFFGF4BDGGG?06+;C?>;)33AG6C@F(47D>CEF:???42E46CFFBFFBBF?:7BG:<3?B01@525
@M04650:207:000000000-C238N:1:1101:14438:17356 2:N:0:19
GGACTACCGGGGTTTCTAATCCTGTTTGCTCCCCATACTTTCGAGCCTCAGCGTCAGTAAATGTCCAGTAGGCCGCCTTCGCCACTGGTGTTCCTCCCGATATCTACGCATTCCACCGCTACACCGGGAATTCCGCCTACCTCTCCATCACTCAAGACCACCAGTTTTGAACGCAGCCTCTGGGTTGAGCCCAGAGTTTTCACATTCAACTTACCATCCCGCCTGCGCGCCCTTTACACCCAGTAATTCCGGACAACGCTTGCCACCTACGTTTTACCGCGGCTGCTGGCACGTATGTAGC
+
CC@CCGG@@FGGFGGGGFFGGGGGGGGGGGGGGGF8<FGGGGF,CFFFFEGFGGEGGGCC9FE<FGGC<E,CFGGGGGGGGGGGFCF=FCFFFGFGGC:CFECGGGFGGGGGCFCFFEEDEFGC,=FFGGGFFFGG++6AFFFFDG,=A=FFDCGGA888+31,>,@@,@,@C**4*0:,4,DEDFEEGGG5F,,;2=FCFFCF++2+1++;>F8:10@FDGFF?F>F(9014CF>F5CFG:(4*C<2:9790>C?C((44272291123:2(;(5:C3;>(60(23),C(A68?2(<6))
@M04650:207:000000000-C238N:1:1101:25913:17458 2:N:0:19
GGACTACTGGGGTATCTAATCCTGTTCGCTCCCCACGCTTTCGAGCCTCAGCGTCAGTTACAGTCCAGAGAGTCGCCTTCGCCACTGGTGTTCTTCCTAATCTCTACGCATTTCACCGCTACACTAGGAATTCCACTCTCCCCTCCTGCACTCTAGATTCCCAGTTTGGAATGCAGCACCCAGGTTGAGCCCGGGTATTTCACATCCCACTTAAAAATCCGCCTACGCTCCCTTTACGCCCAGTAAATCCGGACAACGCTCGCCACCTACGTATTACCGCGGCTGCTGGCACGTAGTTAGC
+
CCCCCFGGFGGGGGGGGGGGGGGGGGEGGGGGGGGGGGGCFGGFGGGGGGGGGGGGGGGGGGGGGGGGC<DFFACGGGGGGGGGDFCFGGGGGGGGGGGFGFGGGGGGDFGGGGFGGGEDGGGGGFGFGGGGGAEGG8FG@6>DGG8EEGGFG9BE9=DFGGGGGFGGGGGGF9AAGCDF>+6DFGGFGGGGGGGG5CFGGFGFFGFFEGGGF>7CFFGG=F=@DF?D2C55(<A3F;@GD8((;7<CGFEBFFGFG>;0:1D>DE?73:3??FB2@F:B1109907245:F?FFF0C456
@M04650:207:000000000-C238N:1:1101:15769:17468 2:N:0:19
GGACTACAGGGGTATCTAATCCTGTTTGCTCCCCACGCTTTCGAGCCTCAGCGTCAGTTACAGACCAGAGAGCCGCCTTCGCCACTGGTGTTCCTCCATATATCTACGCATTTCACCGCTACACATGGAATTCCACTCTCCTCTTCTGCACTCAAGTTTCCCAGTTTCCAATGACCCTCCCCGGTTGAGCCGGGGGCTTTCACATCAGACTTAAGAAACCGCCTGCGCTCGCTTTACGCCCAATAAATCCGGACAACGCTTGCCACCTACGTATTACCGCGGCTGCTGGCACGTAGTTAGC
+
CCCCCGGGGGGGGGGGGGGGGGGGGGGGGGGGGGGGGGGGGGGGGGGGGGGGGGGGGGGGGGGGGGGGGGGGGGGGGGGGGGGGGGGGGFGGGGGGGGGGGCDFCGGDEGGGGGGGGGGDGGGFFGGGFFGGGGGGGGGGGGGFGGGGGGGFGGGGGGFFGGGGGGGGGGGGGGGGGGGGGGGCEGGFFFF6CEGGGGGGGFGFFGCFEGGGC@+;C@GG>GFFDFF>9GFF(=FAF?EGG:BB<CBFGFFB:DD<G>>BF(7>7FF<:F6:2@:AGG6029>>>FF00C:F?61::GAAA
@M04650:207:000000000-C238N:1:1101:16069:17512 2:N:0:19
GGACTACAGGGGTTTCTAATCCTGTTTGCTCCCCATACTTTCGAGCCTCAGCGTCAGTTGATGCCCAGTAGGCCGCCTTCGCCACTGGTGTTCCTCCCGATATCTACGCATTCCACCGCTACACCGGGAATTCCGCCTACCTCTACATCACTCAAGAACGCCAGTTTTGAACGCAGTCTATGGGTTGAGCCCATAGTTTTCACATTCAACTTGGCATTCCGCCTGCGCTCCCTTTACACCCAGTAATTCCGGACAACCCTTGCCACCTACGTTTTACCGCGGCTGCTGGCACGTAGTTAGC
+
CCCCCGGGGGGGGGGGGGGGGGGGGGGGGGGGGGGGGGGGGGGGGGGGGGGGGGGGGGGGGGGGGGGGGGGGGGGGGGGGGGGGGGGGGGGGGGGGGGGGGGGGGGGGGGGGGGGGGGGGGGGGGGGGGGGGGGGGGGGGGFGFGGGGFGGFGGGCFGFCEGGGGGFCFGGGFGGGGGGGGFGGGGD?CFGGGGFGCC<:CFGFFGGFCDGGFGGFFFGG=GFFDFBFFG@@@GFCFFGGGFF@G7CEGFFB0>GFF(,8?FGFFGF84??F0EBAC::090199:BFBG(A<:B0:<A)6
@M04650:207:000000000-C238N:1:1101:10693:17534 2:N:0:19
GGACTACCCGGGTTTCTAATCCTGTTCGCTCCCCACGCTTTCGAGCCTCAGCGTCAGTTACAGTCCAGAGAGTCGCCTTCGCCACTGGTGTTCTTCCTAATCTCTACGCATTTCACCGCTACACTAGGAATTCCACTCTCCCCTCCTGCACTCTAGATTCCCAGTTTGGAATGCAGCACCCAGGTTGAGCCCGGGTATTTCACATCCCACTTAAAAATCCGCCTACGCTCCCTTTACGCCCAGTAAATCCGGACAACGCTCGCCACCTACGTATTACCGCGGCTGCTGGCACGTAGTTATC
+
CCCCCGGGGGGGGGGGGGGGGGGGGGGGGGGGGGGGGGGGGGEFGGGFGGGGDFGDEGGGGDGGGGGGFFGGGGGGDBFGGGGGGGGGGGGGGGGGGGGGGGGGGGGGGGGGGGGGFGGGCCFGGGGGFFGGGGGGGGGGFGGFGGGGGGGFGGGGCFGGGGCGGGGGGDFGGGG88DFFEF?CFFG?FGGGG>87CFFGGFGFAFFFEGGGE8C8FBGF=GFFDFFF@D9;1C4)@8EGG?DE7:<<CAA9DEDFF09(41D93C:?:?:?)@:AGG?FF19(4::27E0C(:11236-<
@M04650:207:000000000-C238N:1:1101:13429:17534 2:N:0:19
GGACTACCCGGGTATCTAATCCTGTTTGCTCCCCACGCTTTCGAGCCTCAGCGTCAGTTACAGACCAGAGAGCCGCCTTCGCCACTGGTGTTCCTCCATATATCTACGCATTTCACCGCTACACATGGAATTCCACTCTCCTCTTCTTCACTCAAGTTTCCCAGTTTCCAATGACCCTCCCCGGTTGAGCCGGGGGCTTTCACATCAGACTTAAGAAACCTCCTGCGCTCGCATTACGCCCAATAAATCGGGACAACGCTTGCTCCCTACGTATTACCGCGTCTGCTGCCTCCTAGTTATC
+
@C<CBFF@FFGD:@F@FFFGC9<C66@FEFGGGGFGCCGGGGGCF7CFGGGGC@CGG6@<<,CEFFFFFC,@,FCFCFFFGGEFGGGCF,CFFCE<FGGGFEF;BE<C=@C7EADGCF6CG@9AEE@FFF9FF,,7@8,E8DDDF;=,A=>@D8@DFGEAA,@=FE8BAD,EFEDG8==+@=+8CF6D7C,:CEEGG):8D12=A80/*0;C;GCG68FG1883446>(/(2(:@)/35//4(49*.27))2(5*4516:?19)*<115?3<)0.)30((-(,32>F>,:)+(4)..04)-
@M04650:207:000000000-C238N:1:1101:13133:17544 2:N:0:19
GGACTACCGGGGTATCTAATCCTGTTTGCTCCCCACGCTTTCGCACCTGAGCGTCAGTCTTTGTCCAGGGGGCCGCCTTCGCCACCGGTATTCCTCCAGATCTCTACGCATGTCACCGCTACACCTGGAATTCTACCTCCCTCTACAAGACTCCAGCCTGCCAGTTTCGTATGCAGTTCCCCGGTTGAGCCCGGGGATTTCACATCCGACTTGACAGACCGCCTGCGTGCGCTTTACGCCCAGTAATTCCGATTAACGCTTGCCCCCTCCGTATTACCGCGGCTGCTGGCCCCGGTGTAGC
+
CCCCCGGGGGGGGFFGGGGGGGGFEFGFGGFGGGGGG:,FFFGG76@A=<CFGGGGDFGGA,CFFGGGG,CFGGGGGGGGGGGDF,FFG:FAAFDGFCG,5E,FFCFGGGG+CFFFEGGGCFGFFFFFG8CFGFFED,=DCFGF,EDF<,DFGGGG7?FEFFFDCDEF*,64;@ACAFGG6,>:FE>,ACF=EGD=)8FFGAG6A<538C)53:DFA;FGB3;B1>97(/-21C5)76EEC11:*:).?6F0-7*)2,4:((7(*;2((4(-(254FG?0>>(((,,8>=0/1((-(2-)-
@M04650:207:000000000-C238N:1:1101:21958:17547 2:N:0:19
GGACTACACGGGTTTCTAATCCCGTTTGCTCCCCACGCTTTCGAGCCTCAGCGTCAGTTACAGACCAGAGAGCCGCCTTCGCCACTGGTGTTCCTCCATATATCTACGCATTTCACCGCTACACATGGAATTCCACTCTCCTCTTCTGCACTCAAGCTTCCCAGTTTCCAATGACCCTCCCCGGTTGAGCCGGGGGCTTTCACATCAGACTTAAGAAACCACCTGCGCTCGCTTTACGCCCAAAAAATCCGGACAACGCCCGGGCCCTACGTATTACCTCCGCGTCCTGCACGTAGTTACC
+
CCCCCGG8@FGGGGGGGGGGGG<FGGFGGGGGGGGGGGGGGGGEGGGGGGGCGGGGGFFGGCFCGGGGFGGFGGGGGGDGGGGGG,EGGGGGGGGGGEEDGGGGGFGGGGGGGFGGGGGGGGGGGDGGGGGGGCDF;=9FFGGF9B;DDEGFGCGG,DFDGGGGGGG9C3>D?9@D?FGGDGGDGGGGFGCE*@CEDDGFGFGAFG>A<CGGCF++2,CGFGFF3F>E>D102FF26(;CC02,172(9:.6:5C1D(4(((90)14((,43335:?>))(4((-2((5?06(((.(<)).
@M04650:207:000000000-C238N:1:1101:23593:17595 2:N:0:19
GGACTACAGGGGTTTCTAATCCTGTTTGCTCCCCACACTTTCGAGCCTCAGCGTCAGTTAATGTCCAGCAGGCCGCCTTCGCCACTGGTGTTCCTCCCGATATCTACGCATTCCACCGCTACACCGGGAATTCCGCCTACCTCTCCATCACTCAAGAACAGTAGTTTTGAACGCAGTCTATGGGTTGAGCCCATAGTTTTCACATTCAACTTACCATCCCGCCTGCGCTCCCTTTACACCCAGTAATTCCGGACAACGCTTGCCACCTACGTTTTACCGCGGCTGCTGGCACGTAGTTAGC
+
CC@CCGGGGGGGGEGGGGGGGGGGGGGGGGGGGGGGGGGFGGGGFGGGGFGGGGGGGFGGGCGGGGGGGGGGGGGGGGGGDGGGGGGFGDEGGGGGGGGGGGGGGGFGGGGGGGGGGGGGDGGGGGGGFG@FEEDFEGDGFDFFGGGGGGGFGGGGGDFGGFGG=EFFGECGGGEGGGGGGGFFGFEGCFFCFFFGGGGGGF?6>E@=CGGGFGGFFB5C9D>?<F@E17:DDGFFFCGG>;@;GGFFGF4,453:G>6:,23:CFFFBBF?FGFFGG1909;;>?003E4C267<69).4
@M04650:207:000000000-C238N:1:1101:7054:17598 2:N:0:19
GGACTACACGGGTTTCTAATCCTGTTTGCTCCCCACGCTTTCTCACCTGAGCGTCAGTCTTTGTCCAGGGGGCCGCCTTCGCCACCGGTATTCCTCCAGATCTCTACGCATTTCACCGCTACACCTGGAATTCTACCCCCCTCTACAAGACTCCAGCCTGCCAGTTTCGAATGCAGTTCCCAGGTTGAGCCCGGGGATTTCACAACCGACTTGACAGTCCGCCTGCGTGCGCTTTACGCCAAGTAATTCCGATTAACTCTTGCACCCTCCGTATTACCGCGGCTGCTGGCACGGAGTTATC
+
C@BCCFFGGG7CGGGGGDFGEFGGEFGGGGGFCFFGCEFGGG9FC@FFEFEDEFFGEGAFGF9F,FGFE7EDFCEDFCGFFCGFE,4=FCFGGGD?FEFEFGGF9=FF:=CEFDAFGCB>CEGCDFFGFGF?E<;F9D?ECDGFAF;D,A8F6D75AEBC,@C7,8E;**,@?,,5A+5;9,D*?>EC6DFFG5/:/*<A:8?A**2),78C@*;+8)5*/C(,640>BG01(2).=:CE*(.6*262:6?<()9<:)66)-*4CF::?19?(A?ACC<((2,7(445,*.+44((,;)).
@M04650:207:000000000-C238N:1:1101:27363:17601 2:N:0:19
GGACTACTCGGGTTTCTAATCCTGTTTGCTCCCCACGCTTTCGAGCCTCAGCGTCAGTTACAGACCAGAGAGCCGCCTTCGCCACTGGTGTTCCTCCATATATCTACGCATTTCACCGCTACACATGGAATTCCACTCTCCTCTTCTGCACTCAAGTTTCCCAGTTTCCAATGACCCTCCCCGGTTGAGCCGGGGGCTTTCACATCAGACTTAAGAAACCGCCTGCGCTCGCTTTACGCCCAATAAATCCGGACAACGATTGCCACCTACGTATTACCGCGGCTGCTGGCCCGTAGTTAGC
+
CCCCCGGGGGGGGGGGGGGGGGGGGFGGGGGGGGGGGGGGGGGGGGGGGGGGGGGGGGGGGGGGGGGGFGFGGGGGGGGGGGGGGGFGGGGGGE=EGGGGGGGGGGAFEBCEEA?FGGGGCGFGGFGGE,CEFFGGGGGGGFGFGA;;FCFFGGFG9DGGGFGDE;FG,@>EFGFDFGGCC=8@>C:FEGFGDCE>CCG?C+C>:9CF@DDFCFCGF@GFFG>@?4,).:(48:>4B1CEEF(80>)):7),:>D(*((,.3F2>CB07BBB?GFAGF:>(29116>?7*(1(,((-C<4<
@M04650:207:000000000-C238N:1:1101:24974:17644 2:N:0:19
GGACTACCGGGGTTTCTAATCCTGTTTGCTCCCCACGCTTTCGAGCCTCAGTGTCAGTTACAGGCCAGAGAGCCGCTTTCGCCACCGGTGTTCCTCCATATATCTACGCATTTCACCGCTACACATGGAATTCCACTCTCCTCTCCTGCACTCAAGTCTACCAGTTTCCAATGCATACAATGGTTGAGCCACTGCCTTTTACACCAGACTTAATAAACCACCTGCGCTCGCCTTACGCCCAATAAATCCGGACAACGCTCCGGACCTACGTATTACCGCGCCCACTGGCACGTAGTTATCC
+
<<@CCFFEFGDFEGGGGFCEGFFFGGFEGDFDFFGGGGGGFGGFCEGGGECCFGGGGGGAFGDFGGFFGGGDGGCC+BDGGGGGGGGGFEEGGGGGGGGAFGGGFGGGCEFGGGGGGGGDGGGG9=FGGGEGGFFGGG,A8DFFGGDFFF@FGGGGCE=DFGGGG9EGD;D;D:,,2=93E>FGG+,@?,4;5,:9*8B99CCAFG5;CGFFEF:FF6<CBD).>?9)5D@(6/*/5;8=:=@E7C<5CE>(35F67134(4),C8()514))3-.:*((((((-.)..*8/4(,--+)64
@M04650:207:000000000-C238N:1:1101:26870:17656 2:N:0:19
GGACTACACGGGTTTCTAATCCTGTTTGCTCCCCACGCTTTCGTGCCTCAGCGTCAGTTACAGTCCAGAGAGCCGCCTTCGCTACTGGTGTTCCTCCTAATATCTACGCATTTCACCGCTACACTAGGAATTCCACTCTCCTCTCCTGCACTCAAGTCCTACAGTTCCAAAAGCTTACTACGGTTGAGCCGTAGCCTTTCACTTCTGGCTTGAAAGACCGCCTACGCACCCTTTACGCCCAGTAATTCCGGATAACGCTAGCCCCCTACGTATTACCGCGCCTGCTGGCCCGTAGTTAGCC
+
CCCCCGGGGGGGCEGGGGGGGGGGGGGGGGGGGGGGGGGGGGEGGGGGGGGGGGGGGGGGGGGGGGGGGGGGGGGDGGGFGGGGGGGGGGGGGGGGGGGGGGGGGGGGGGG?FGGFGEGGGGGGDAEGFFFFGGGGGGGGGGFFFGGGGGGFGGGGGGGFGGGGGGGFGGGFGGGGGGGGGGEGG@DFCGGGGE?FGG:EFFGFFGG>@D7?@>CCF4,/:C255A9B=)8BDC6>D?=CE@@E+:CFFFEF?DF<9923432:DG04(2:26+)69/(4(3:B6?D0-*-/790-:0-)4
@M04650:207:000000000-C238N:1:1101:23228:17658 2:N:0:19
GGACTACTGGGGTTTCTAATCCTGTTTGCTCCCCACGCTTTCGAGCCTCAGCGTCAGTTACAGACCAGAGAGCCGCCTTCGCCACTGGTGTTCCTCCATATATCTACGCATTTCACCGCTACACATGGAATTCCACTCTCCTCTTCTGCACTCAAGTTTCCCAGTTTCCAATGACCCTCCCCGGTTGAGCCGGGGGCTTTCACATCAGACTTAAGAAACCGCCTGCGCTCGCTTTACGCCCAATAAATCCGGACAACGCTTGCCACCTACGTATTACCGCGGCTGCTGGCACGTAGTTAGC
+
CCCCCFGGGGGGGGGGGGGGGGGGGGGGGGGGGGGGGGGGGGGFGGGGGGGGGGGGGGGGGGGGGGGG@FFGGGGGGGGGGGGGGGGGGGGGGGGGGGGGGGGGGGGGGGGGGGGGGGGGGEGGG?FGFFGGGGGGGGEGGGGFGGGGGGG?FCGGF:EGGGGGGFFGGGGGGGGGGGGGGGGCGGGDGGGGE9EEGGGGGFGFCGGA@GGGFGGFF@GGFGFFFFBAFGFFFGF9B?GGDB<?FGF>FFDFFFG?GFF?4:GFGGF??BFF>FFFGG0;;>FFFFFD7E1E3.2:?GA96
@M04650:207:000000000-C238N:1:1101:4947:17658 2:N:0:19
GGACTACCGGGGTTTCTAATCCTGTTTGCTCCCCACGCTTTCGAGCCTCAGCGTCAGTTACAGACCAGAGAGCCGCCTTCGCCACTGGTGTTCCTCCATATATCTACGCATTTCACCGCTACACCGGGAATTCCGCCTGCCTCTCCATCACTCAAGAGCGCCAGTTTTGAGTGCAATCTATGGGTTGAGCCCATAGTTTTCACACCCAACTTGGCACCCCGCCTGCGCTCCCTTTACACCCAGTAATTCCGGACAACGCTTGCCACCTACGTTTTACCGCGGCTGCTGGCACGTAGTTAGC
+
CCCCCGGGGEEG+@@EGDFGCEDFE9FGGGGF@EGGGGGDFGGGCEGGGFEGGGGGGFGGGGGGGGGGGGFGGGDFGEE9BFGGGFFFCEGCEGGGGGGGGGC@DGGGDGDCFGGGGGDDGFG=DFCEGGGGGG8:CGFGCFF5AFEDFFE7,@D,:@CEE@EGF9C9DBGFFFFC7;FAEFE83C:FC@@CFFGC9+@DDC9BF4?>B78;8DFGFDED6C911A9F6C>21CFFFFCECBFF7FAAGF@><ED<C(((4:GFGGF0>:8<0*8)+249>>0(4()5:=<6:13.,06<:
@M04650:207:000000000-C238N:1:1101:20548:17679 2:N:0:19
GGACTACCGGGGTTTCTAATCCTGTTTGCTCCCCACGCTTTCGAGCCTCAGTGTCAGTTACAGGCCAGAGAGCCGCTTTCGCCTCCGGTGTTCCTCCATATATCTACGCATTTCACCGCTACACATGGAATTCCACTCTCCTCTCCTGCACTCAAGTCTCCCAGTTTCCAATGCACACAATGGTTGAGCCACTGCCTTTTACATCAGACTTAAGAAACCACCTGCGCTCGCTTTACGCCCAATAAATCCGGACAACGCTTGGGACCTACGTATTACCGCGGCTGCTGGCCCGTAGTTAGCC
+
CCCCCGGFGGGGGGGGGGGGGGGGGGFGGGGGGGGGGGGGGGGGGGGGGGGFGGGGGGGFGGGGGGGGFGGGGGGG7FGGGGGGGGGGGGGGGGGGGGGGGGGGGGGGGGGGGGGGGGGGGGFGF?F@BEFGGGGGGGGGGGGFGGGFGGGFGGGGGGGGCFGGGGGGGGGGGFFGGFEDGGGGGDFGFFGF@<FGGGGGFFGFF8FACFDFFFCG4>FF9DFFFFF59C>5@:6>=@GGG0@3FGEFGFD?@FGB),24(3*8FG<BBBF).+:AC170(3;3:?>?65859>:B9+)64
@M04650:207:000000000-C238N:1:1101:14140:17693 2:N:0:19
GGACTACTGGGGTTTCTAATCCTGTTCGCTCCCCACGCTTTCGAGCCTCAGCGTCAGTTACAGTCCAGAGAGTCGCCTTCGCCACTGGTGTTCTTCCTAATCTCTACGCATTTCACCGCTACACTAGGAATTCCACTCTCCCCTCCTGCACTCTAGATTCCCAGTTTGGAATGCAGCACCCAGGTTGAGCCCGGGTATTTCACATCCCACTTAAAAATCCGCCTACGCTCCCTTTACGCCCAGTAAATCCGGACAACGCTCGCCACCTACGTATTACCGCGGCTGCTGGCACGTAGTTAGC
+
CCCCCFGGGGGGGGGGGGGGGGGGGGGGGGGGGGGGGGGGGGGGGGGGGFGGGGGGGGGGGGGGGGGGGGGGGGGGGGGGGGGGGGGGGGGGGGGGGGGGGGGGGGGGGGGGGGGGGGGGGGGGGGGGEEFGGGGGGGGGGGGFGGGGGGGFGGGGGGGGGGGGGGGGGGGGGFGGGGCFCGGGGGFGFFGGGGGGGGGGGFGFFGGA@FCCEGGGFDGGFGF>@FDFDGFFFGFFCDGDFF0@GGFC>AEFFFGFD(6<6>C;5EF:>::7<FBAGFB>FFFF60::7C1<:BF(-<>)6
@M04650:207:000000000-C238N:1:1101:17740:17697 2:N:0:19
GGACTACTAGGGTTTCTAATCCTGTTTGCTCCCCACGCTTTCGAGCCTCAGCGTCAGTTACAGTCCAGAGAGTCGCCTTCGCCACTGGTGTTCTTCCTAATCTCTACGCATTTCACCGCTACACATGGAATTCCACTCTCCTCTTCTGCACTCAAGTTTCCCAGTTTCCAATGACCCTCCCCGGTTGAGCCGGGGGCTTTCACATCAGACTTAAGAAACCGCCTGCGCTCGCTTTACGCCCAATAAATCCGGACAACGCTTGCCACCTACGTTTTACCGCGGCTGCTGGCACGTAGTTAGC
+
CCCCCGGGGGGGGGGGGGGGGGGGGGGGGGGGGGGGGGGGGGGGGDGGGGGGGGGGGGGGGGFGGGGGGGGGGGGGGGGGGGGGGGGGFGGGGGGGGGGGGGGGGGGGGEGGGGGGGGGGGGGGGGGGGGGGGGGGCFGGGGGFDGGGGGGFGFGGGFGGGGGGGFGGGGGGG;9DDFGGE:>CGDGGGGGGGCCEDGCGGFGFF8CABGGGEGGGF=GF@GFFFFFE9DBFFF)/;<GGG::BGGFFGFE9:ED?GFFF6<F2*<:BFFFF:C?FGF?BF>00-6?::C?G?2:<?F)45
@M04650:207:000000000-C238N:1:1101:23427:17703 2:N:0:19
GGACTACAGGGGTTTCTAATCCTGTTTGCTCCCCACGCTTTCGCGCCTCAGCGTCAGTTAATGTCCAGCAGGCCGCCTTCGCCACTGGTGTTCCTCCTAATATCTACGCATTTCACCGCTACACTAGGAATTCCGCCTGCCTCTCCATCACTCAAGACATGCAGTTTCAAATGACCCCTCGAGGTTGAGCCTCGATATTTCACATCTGACTTGCACGCCCGCCTACACGCCCTTTACACCCAGTAAATCCGGATAACGCTTGCCACCTACGTATTACCGCGGCTGCTGGCACGTAGTTAGC
+
CCCCCDGGGGGGGGGGGGCFFFGGGGGGGGGGGGGGGGGGGGGDGGGGGGGGGGGEGEFGGFDGGGGGGGGGGGGGGEGGFGGGGGGGGGGGGGGGGGGGGGGGGFCGGGGEGGGGGGGGEFFGFCGCFGFGGFFGGGFGGGGFGGGGGFGFFFCGGGGGGGC=,CDFGGFFGGGDEDGGGGGDEDGGFGCEFGCFGDGGC6,++?>CC8FFEFGG@=ED=C@9=FEF8C;1@GFFFFFGG67;CFC?DAE07BGAC?>?,8FB*+3:B?04<FBFGF(46>;176:)8C0+4(,44FD92
@M04650:207:000000000-C238N:1:1101:17024:17713 2:N:0:19
GGACTACTGGGGTTTCTAATCCTGTTTGCTCCCCACACTTTCGAGCCTCAGCGTCAGTTAATGTCCAGCAGGCCGCCTTCGCCACTGGTGTTCCTCCCGATATCTACGCATTCCACCGCTACACCGGGAATTCCGCCTGCCTCTCCATCACTCAAGAGCGCCAGTTTTGAGTGCAATCTATGGGTTGAGCCCATAGTTTTCACACCCAACTTGGAACCCCGCCTGCCCTCCCTTTACACCCAGTAATTCCGGACAACGCTTGCCACCTACGTTTTACCGCGGCTACTGTCACGTAGTTAGC
+
CCCCCGGGGGGGGEEGGGFGGGGGGDGGGFGGGGGGGGGEGGGGGDGFGFGGEFGGGGGGDFFGGGGGCGGGGGGGDGGGGGGDGGGGGCGFGGCCFGEGFGGGGGGGGGGGGGGGGE>DEGGGFGGG@FGGFGGGE>DFFGCBFFF8DGGFGGGGFGFGGGGGFGGGGGDF89D7ECF7EA6>FCGFGFFD>61<=@FFF>,=6C549CG=*001?=GGBC;?DA(2.7(3@FAFFFGGEDDB7?4:DFFF:EG:4(-,(4C:*+.((4<,18?29CF64(,((.)))+)<(.414+)..
@M04650:207:000000000-C238N:1:1101:14328:17737 2:N:0:19
GGACTACCGGGGTTTCTAATCCTGTTTGCTCCCCACGCTTTCGAGCCTCAGCGTCAGTTACAGACCAGAGAGCCGCCTTCGCCACTGGTGTTCCTCCATATATCTACGCATTTCACCGCTACACATGGAATTCCACTCTCCTCTTCTGCACTCAAGTTTCCCAGTTTCCAATGACCCTCCCCGGTTGAGCCGGGGGCTTTCACATCAGACTTAAGAAACCGCCTGCGCTCGCTTTACGCCCATTAAATCCGTACAACGCTTGCCCCCTCCGTATTACCGCGGCTGCTGGCCCGTCGTTCGC
+
CCCCCGGGGGGGGGGGGFGGGGGGGGGGGGGGGGFGGGEFGGDFEGGGG@CFGGGEGFFDCCGFGGFFG?FFGGGGGGEGFGGGGGGFFGGGGGGGGGGGGGGGFGGFGGGGGGGGA?EDEGDF,:FDFGGGGGGGFGEFFGGFGGFEFGGFGGFG,=DFGGGGGGGGGDFFD;DFFGGGEGG7FG589FF>>EGDGDFFCAGF=G?=;F<CEC1:CDGG;GBF@F9B2<>>?G@<F:GCC:(6FG9:FFD-3<C)0(--3<F:*;(7((-41824EGB6>9>6((),4E0CB4-39E034
@M04650:207:000000000-C238N:1:1101:24544:17779 2:N:0:19
GGACTACACGGGTATCTAATCCTGTTCGCTCCCCTCGCTTTCGAGCCTCAGCGTCAGTTACAGTCCAGAGAGCCGCCTTCGCCACTGGTGTTCTTCCTAATCTCTACGCATTTCACCGCTACACTAGGAATTCCACTTCCCCCTCCTGCTCTCTAGATACCCAGTTTGGAATCCAGCACCCAGGTTGAGCCCGGGTATTTCACACCCCACTTCAAAATCCGCCTACGCTCCCTTTCCGCCCAGTAAATCCGGCAAACGCTCGCCGCCTACTTATTACCGCGCCTGCCGGCCCGGAGTTACC
+
-A@CCFG8,@+@FFEFEFFGGA<FEFGEGEFGGG,6:FBFGGE,6BFD8,6CCCFEFEF<F9FFFGFF,,6,,,@FCFEGFG@F@@FGEEFEFFAGFFC5CE=;,AC4B+BCFCED5?CDEGCF9,=EF,EFGGFA,,,8@=CBEE8,A,CCFD9D,,,73>9,,3@@>=D,+D9,,+;@C+@8>F8@,;C9@*8C*7,,=E9+/33/<C98*+++4*AC279=:F=E;C13@?4)A2@C*/((2;6)2/27(.14C16:?BG9)*7:23)))3-:C>6>7(,2-2(((7(73(((,26<A
@M04650:207:000000000-C238N:1:1101:5218:17786 2:N:0:19
GGACTACACGGGTATCTAATCCTGTTTGCTCCCCACGCTTTCGAGCCTCAGCGTCAGTTACAGTCCAGAGAGTCGCCTTCGCCACTGGTGTTCTTCCTAATCTCTACGCATTTCACCGCTACACTAGGAATTCCACTCTCCCCTCCTGCACTCTAGATTTCCAGTTTGGAATGCAGAACCCAGGTTGAGCCCGGGTATTTCACATCCCACTTAAAAATCCGCCTACGCTCCCTTTACGCCCAGTAAATCCGGACAACGCTCGCCCCCTACTTATTACCCCGTCTCTGTGCACGTAGTTCGC
+
[truncated: 20,952,512 more chars]
