# Supplementary material for: Captivity causes taxonomic and functional convergence of gut microbial communities in bats
Source: PeerJ. 2019 Apr 30;7:e6844. doi: 10.7717/peerj.6844 (PMC6499062; doi:10.7717/peerj.6844)
Supplement: Data S64 — Raw data of WFHa2. [file peerj-07-6844-s069.gz › ZTPSN18AB884-WFHa2_R1.fq]

@M04650:207:000000000-C238N:1:1101:11409:2214 1:N:0:19
ACTCCTACGGGAGGCAGCAGTGGGGAATATTGGGCAATGGGGGGAACCCTGACCCAGCGACGCCGCGTGAGTGAAGAAATCCTTCGGGATGTAAAGCTCTGTTGTATGTGAAGAGAAAAAGACGGTACCATACGAGGAAGCCCCGGCAAACTACGTTCCAGCATCCTCGGTAATACGTAGGGGGCAATCGTTGTCCGGAATTACTTGGCGTAAAGCGCACGCAGGCTGGTTTATAATTCATCTGTAAAAGGCAGTTGCTTACCATCTGTTTTTCATCTGTTACTTTAAGCCTCT
+
CFGGGGDGEGGEGCCFEED8F8,6+,,C,EF<@,C9,CC-8@7+++B??F,,:4B,AE++6+>F:C+C>++@>99,,<,@<BEFF+7**5>F,,,,8DDFDFG9F,F93,3,7,3,,8<,6*?**C:<C,C,<+*4**<+<<B:F*<*8*;F+<*;*2*++0*+<<+<*/;5*<+0*<+/*;**:*2+<*;@*;<@***/AC79A2++3*:5**+0*/)1*1**/5*15>FG4A*:*:****1*:***/*/9***9**/8+9**8*2.19@5>?*7)40*04*9*9*))*0:((
@M04650:207:000000000-C238N:1:1101:20980:2307 1:N:0:19
ACTCCTACGGGAGGCAGCAGTAGGGAATCTTCGGCAATGGGGGCAACCCTGACCGAGCAACGCCGCGTGAGTGAAGAAGGTTTTCGGATCGTAAAGCTCTGTTGTAAGAGAAGAATGTGTGTGAGAGTGGAAAGTTCACACAATGACGGTAACTTACCAGAAAGGGACGGCTAACTACGTGCCAGCAGCCGCGGTAATACGTAGGTCCCGAGCGTTGTCCGGATTTATTGGGCGTAAAGCGAGCGCAGGTGGTTTGATAAGTCTGAAGTTAAAGGCTGTGGCTCAACCATAGTT
+
GGGGGGGGGGGFGGGGGGGGGGGGGGGGGGGGGGGGGGGGGGGGGGGGGGGFEGGGGGEGFGGGGGGGGEGGGGGFFGGGGGGGGGGGGGGGGCFGGGGGGGGGGGCG9AFGGGGGGGGGGGGGGGGGGFGDGDGGGFGGGEFGGGFGGGGGGGGGGGGGGCCG@C8B<EGGGGGGFGGGGGGCGFF<CFDGGDG8CEFFGGGCGGFFEGDEGGGG=CFGGDACEGFGGFGF>EGE5CFGBD>@DDCCEGGGGGGF*7@@CFCFFCG>@@=FFFFF7:CFFFG@=FF?8?6:A-
@M04650:207:000000000-C238N:1:1101:20288:2319 1:N:0:19
ACTCCTACGGGAGGCAGCAGTGGGGAATATTGGACAATGGAGGTAACTCTGATCCAGCAATTCTGTGTGCACGAAGAAGGTTTTCGGATTGTAAAGTGCTTTAAGTCGGGAAGAAAAAAATGACGGTACCGACAGAATAAGCGACGGCTAAATACGTGCCAGCAGCCGCGGTAATACGTATGTCGCAAGCGTTATCCGGAATTATTGGGCATAAAGGGCATCTAGGCGGGGTTTCAAGTCGACGGTGAAAACTAGTGGCTCAACCATTAGCTTGCCGACGAAACTGAAATTCT
+
GGGGGGGGGGGGGGGGGGGGGGGGGGGGGGGGGGGGGGGGGGGGGGGGGGGGGGGGGGGGGGGGGGGFGGGGGGGGDFGGGGGGGGGDGGGGGGFGGGGGGGGGGGGGGGGGGGGGGGGGGGGGGGGGGGGDGGGGGGGFGGGGGGGGGGGGGGGGGGGGGGGGGGGGGGGGGGGGGGGGGGGGGGGG7CGGGGGGGGGGGGGGGG?FFFGGGGGGGGGGGGFFGGFGGGG>>GG?CFFGFG5>DGGDFFGGGGGF@>BFGFGGFDGAFFF7B?F?BBGFBFGDFFFAFF*)6
@M04650:207:000000000-C238N:1:1101:7312:2451 1:N:0:19
ACTCCTACGGGAGGCAGCAGTAGGGAATCTTCGGCAATGGGGGCAACCCTGACCGAGCAACGCCGCGTGAGTGAAGAAGGTTTTCGGATCGTAAAGCTCTGTTGTAAGAGAAGAATGTGTGAGAGTGGAAAGTTTTCACAATAAGGGGAACATTTCAGAAAGAGACGGCTAACACCGTGCCAGCGCACGCGGGAATATGTAGAGGCCGAGCGCGGTCCGGAGTTATTGTGCGCAAAAAGAGAGCGGAGGGGTTGAGATAACTGTGGAGTTAAGCGGTGTGGCACCAACATAGTG
+
GGGGGGGGGGGGGGGGGGFGGGGGGDFGGGGGGGGGGGGGGGGGGGGGGGGGGGGFGEGFGGGGGGGEGGGGGGGGGGGGGGGGGGGGGGGGGGGGGGGGGGGGGGGGGGGGGGGGGGGGG,FGG>F<5,C=:,,,:FFF<3,,,,,++5+,,,,7@,@,@,,@,33*3**2,,2**26**,6*1***4*=1****?+2++2+2+2//*:*:***:*))/*)*2+++2+;+:)*)/**8*85@:)))/<33*1)*)7=**+12**2*(/)****0)47*))4**)))(-0/-6)
@M04650:207:000000000-C238N:1:1101:10230:2512 1:N:0:19
ACTCCTACGGGAGGCAGCAGTAGGGAATCTTCGGCAATGGGGGCAACCCTGACCGAGCAACGCCGCGTGAGTGAAGAAGGTTTTCGGATCGTAAAACTCTGTTGTTAGAGAAGAACGTTAAGTAGAGTGGAAAATTACTTAAGTGACGGTATCTAACCAGAAAGGGACGGCTAACTACGTGCCATCAGCCGCGGTAATACGTAGGTCCCAAGCGTTGTCCGGATTTATTGGGCGTAAAGCGAGCGCAGGTGGGTTCTTAAGTCTGATGTAAAAGGCAGTGGCTCAACCATTGTG
+
GGGGGGGGGGGGGGGGGGGGGCCFGGGGCGGFFGGGGGGGGDCGGGCFGGGGGGGGGGGGGGGGGGGGGGGGGGDFEFGGB<<FFGGGGGGGGGGGGGGGGG9CE=EGFGGGGGGFCFFGGFFFCFG@DD3,>FD>FF9=FFGGFGGGGGC<FCFGGFGGGCGDC:8CC*CCGGCFGGGGGD@;FFGGCFE>EE8:EGFGGDGG7<CGGGC5FE*8:CFDGG52*+<CFGGC>E5:5CBF:C:)7)9CBC45)95@*7@@7=CDF7>ABF@FF=B)(8F??:*9@F)2194<A9
@M04650:207:000000000-C238N:1:1101:24048:2569 1:N:0:19
ACTCCTACGGGAGGCAGCAGTGGGGAATTTTGGACAATGGGCGAAAGCCTGATCCAGCCATTCCGCGTGCAGGACGAAGGCCTTCGGGTTGTAAACTGCTTTTGTACAGAACGAAAAGGCTTTGGCTAATACCCAGGGCTCATGACGGTACTGTAAGAATAAGCACCGGCTAACTACGTGCCAGCAGCCGCGGTAATACGTAGGGTGCAAGCGTTAATCGGAATTACTGGGCGTAAAGCGCACGCAGGCGGTCTGTCAAGTCGGATGTGAAATCCCCGGGCTCAACCTGGGAAC
+
GGGGGGGGGGGGGGGGGGGGGGGGGGGGGGGGGGGGGGGGGGGGGGGGGGGGCEFGGGGGGGGGGGGGGGGGGGGGGGGCFA8FFGGGGGGGGGGGGGGG,FFGGGFGGGGFGG7FGGGEDCEGFGFFFGGGGFFGGGGGGGGGGGEG:DBFEGEFGGGEFGGGGCFGGCBCCF;FFGDGGGGFGGGGC>EGDC8;FFCFGGFGGGGGFGGGGEGGGDFGEDE=8?+<F:CEDE<=CGFGFGBDDDGDBCC9C5F6@FFFGFGG3*9:=*97496F(4<3>4FFFFFBBFF:B3
@M04650:207:000000000-C238N:1:1101:24188:2580 1:N:0:19
ACTCCTACGGGAGGCAGCAGTAGGGGATATTGGGCAATGGGGGGAACCCTGATCGAGCGACGCCGCGTGAGTGAAGAAGGATTTCGGATTGTAAAGCTCTGTTGGTAGGGAAGAAAGAAAAGACGAGAGGAAAATTACATAAGTGAGGGAATCTCATGAGAAAGGGAGGGCTAATTAGGTGCGGGCAGCCGCGGTCAGGAATAAGTGGCAAGCAAGGTCGGGATGGCTGGGGGGTAAGGCGGGGGCAGGAGGTTGCTGCAGACTGATGTAAAAGGGAGGGGCTGAACAGTCGTG
+
GGGFFGGGGGGGGGGGGGGGG,EFG7FGEGG9E,CFGGGGGGG7FGFGGGGG9F+CFG+CFGGGGGGGGGGFGGGFGGGC<F,,EFG*3*@FGGG,FGGG,D,,81@F*CFGGGG,F,,@,?*,=**418+,?+?2>,,,2,,,,2,***=<,,,,,,00<+0+;*2**:**;E++3+00<+**:CG8*:C*1*?****0*3++2<0+*2+*1*+*22*)*1***/*0**1*0/7EG*4C5).)9)9*)*9310*)0/*)2***0**69**9**))(()).()))*0)(**(-4
@M04650:207:000000000-C238N:1:1101:7323:2668 1:N:0:19
ACTCCTACGGGAGGCAGCAGTGGGGAATTTTGCGCAATGGGCGAAAGCCTGACGCAGCAACGCCGCGTGCGGGATGACGGCCTTCGGGTTGTAAACCGCTTTCAGCAGGGATGATAATGACAGTACCTGCAGAAGAAGCTCCGGCTAACTACGTGCCAGCAGCCGCGGTAATACGTAGGGAGCAAGCGTTATCCGGATTTATTGGGCGTAAAGCGCGCGTAGGCGGTTTGTTAAGCGGAATCTCTAATCTGAGGGCTCAACCCCCAGCCGGATTCCGAACTGGCAGACTCGGGG
+
GGGGGGGGGGGGGGGGGGGGFGGGGGGGGGGGGGGGGGGGGGGGGGGGGGGGGGGGGGGGGGGGGGGGGGGGGGGGGGGGGGGGGGGGGGGGGGGGGGGFGGGGGGGGGGGGGGGGFGGGGGGGGGGGGGGGGGGGGGGGGGGGGGGGGGGGGFGGGGGGGGGGGGGGGG>FGGGCEGGGFGDGGFGGCEGFDFGGEGDGGGGGGGGGGGGFFGGGGDCCEGGGGGEGEGGGFGGGDCDGFFFFFGF=F>7DGGG>FFFFFFGGFGGFFFF>@EFF?BD3F>FFFFFF)9)(,(
@M04650:207:000000000-C238N:1:1101:18491:2687 1:N:0:19
ACTCCTACGGGAGGCAGCAGTAGGGAATCTTCGGCAATGGGGGCAACCCTGACCGAGCAACGCCGCGTGAGTGAAGAAGGTTTTCGGATCGTAAAGCTCTGTTGTAAGAGAAGAATGTGTGTGAGAGTGGAAAGTTCACACAATGACGGTAACTTACCAGAAAGGGACGGCTAACTACGTGCCAGCAGCCGCGGTAATACGTAGGTCCCGAGCGTTGTCCGGATTTATTGGGCGTAAAGCGAGCGCAGGTGGTTTGATAAGTCTGAAGTTAAAGGCTGTGGCTCAACCATAGT
+
GGGGGGGGGGGGGGGGGGGGGGGGGGGGGGGGGGGGGGGFGGGGGGGGGGGGGGGGFDGGGGGGGGGGGGGGGG?B<FGGGGGGGGGGGGGGGGGGGGGFGGGGGGGGGGGGGGGGGGGGGFGGGGGGGGGGGGGGGGGGGGGGFFGG7FCFGGGGGGGGGGFGGCEGEGGGGGGE@>FFGGGGGGGGGGGGGGGG8EF95CFGGGGGFGGGDGGGCDGGG3*:EGGG7CCFFGGGGCBGFDEFG3995195CCD>6@@6+@C7?C*3@FF*8@FF?<FFFFGFFFF01?4)6
@M04650:207:000000000-C238N:1:1101:6888:2738 1:N:0:19
ACTCCTACGGGAGGCAGCAGTGGGGAATATTGCACAATGGGGGAAACCCTGATGCAGCAACGCCGCGTGAGTGATGAAGGTCTTCGGATTGTAAAGCTCTGTCTTTAGGGACGATAATGACGGTACCTAAGGAGGAAGCCACGGCTAACTACGTGCCAGCAGCCGCGGTAATACGTAGGTGGCAAGCGTTGTCCGGATTTACTGGGCGTAAAGGGAGCGTAGGCGGATCTTTAAGTGGGATGTGAAATACTCGGGCTCAACCTGGGGGCTGCATTCCAAACTGGAGATCTAG
+
GGGGGGGGGGGGGGGGGGGGGGGGGGGGGGGGGGGGGGGGGGGGGGFFGGGGGGGGGGFGGGGGGGGGGGGGGGFGGGGGGDFGGFGGEGGGGGGGGGGGGGGGGGGGGGGGFGDFGGGGFGGGGGGGGGGGDFGGGGFFGFGGGGGGGGGGGGG@FFGFGGGFGECFGGGGCEFGCCCCFGCFGGFGGGGE9EEGEGGGGGGGGGGGEEGEFGGGEGDDEGGGEGE7CFGGFED9CFFCFGF=>:CFF7CDGGD>B.*?C465>FDFBEFDFFFFBFGFFAD@55)4<FF>
@M04650:207:000000000-C238N:1:1101:12548:2785 1:N:0:19
ACTCCTACGGGAGGCAGCAGTGGGGAATATTGGGCAATGGGGGCAACCCTGACCCAGCGACGCCGCGTGAGTGAAGAAATCCTTCGGGATGTAAAGCTCTGTTGTATGGGAAGAGAAAAAGACGGTACCATACGAGGAAGCCCCGGCAAACTACGTGCCAGCAGCCGCGGTAATACGTAGGGGGCAAGCGTTGTCCGGAATTACTGGGCGTAAAGCGCACGCAGGCGGGTTTATAAGTCAGATGTAAAAGGCAGGTGCTTACCATCTGTTTGTCATCTGATACTGTAAGCCT
+
GGGGGGGGGGGGGGDEGEFGGGGGGGGGGGGGGGCCCFGFFGGGGGGGGEGGGGGGGGGEEGGGGGGGGGGGGGFGGGGGGDGGGGGGGGGGGGGGFGGGGGGGFGGCFGGGGGGGGGGGGGGGGGGGGGGGGGGGDCGGCFFFGGGGGGGGGG:FGGCGGGCGGG7CGGGGDGGFC9CFGDGGG=>GGEEEECG7ECECCFCF7F6=;=EGGFGGGGGGGGE78CGGGGEG?F79FGF7=:7F*7:F?>GGGC5)0?*7C?FGBFGAFF?FFFB4><FB=<FFFF@:66@B
@M04650:207:000000000-C238N:1:1101:17283:2819 1:N:0:19
ACTCCTACGGGAGGCAGCAGTGGGGAATATTGGGCAATGGGGGGAACCCTGACCCAGCGACGCCGCGTGAGTGAAGAAATCCTTCGGGATGTAAAGCTCTGTTGTATGGGAAGAGAAAAAGACGGTACCATACGAGGAAGCCCCGGCAAACTACGTGCCAGCAGCCGCGGTAATACGTAGGGGGCAAGCGTTGTCCGGAATTACTGGGCGTAAAGCGCACGCAGGCGGGTTTATAAGTCAGATGTAAAAGGCAGGTGCTTACCATCTGTTTGTCATCTGATACTGTAAGCCT
+
GGGGGGGGGGGGGGGGGGFGGGGGGGGGGGGGGGGGGGGGGGGGGGGGGGGGGGGGGGGGGGGGGGGGGGGGGGGGGGGGGGGGGGGGGGGGGGGGGGGGGGGGGGGGGGGGGGGGGGGGGGGGGGGGGGGGGGGGGGGGGFGGGGGGGGGGGGGGGGGGGGGGGGGGGGGGEGGGGGGGGGGGGGGGGGGGGGGGGGGGGGGGGEGGGGGGGGGGGGGGGGGGGGGGGDEE:FGGGGFGFGFFGGGGFGGGGGGFFFFFGFFGFGGFFFFFFFFF9AF@FBGFFFFFFFF?
@M04650:207:000000000-C238N:1:1101:17429:2832 1:N:0:19
ACTCCTACGGGAGGCAGCAGTAGGGAATCTTCGGCAATGGACGAAAGTCTGACCGAGCAACGCCGCGTGAGTGAAGAAGGTTTTCGGATCGTAAAACTCTGTTGTTAGAGAAGAACAAGGATAAGAGTAACTGTTTATCCCGTGACGGTACCATACGAGGAAGCCCCGGCAAACTACGTGCCAGCAGCCGCGGTAATACGTATGTCGCAAGCGTTATCCGGAATTATTGGGCATAAAGGGCATCTAGGCGGGGTTTCAAGTCGACGGTGAAAACTAGTGGCTCAACCATTGTGT
+
GGGGGGGGGGGGGGGGGGGGGGGGGGGGGGGGGGGGGGGGGGGGGGGGGGGGGGGGGGGGGGGGGGGGGGGGGGGGGGGGFFGGGGGDGGGGGGGGGDGGGGGGGGGGGGGGGGGGGGGGGGGGGGGGGGGGGGGGGGGGGGGGGGGGGGGGGGGGGGGGGGGGCGGGGGGGGGGGGGGFGGGGGGGGGGGGGGGGGGGGGGGGGGGGGGGGGGGGCGFGGGGGGGGGGGGGFGGGGGFGFGFFGGGGFGGGGGGFFFFB?FGCBDD<FFFFFFFFDFC>;:FF@F@6)99AA1
@M04650:207:000000000-C238N:1:1101:24277:2906 1:N:0:19
ACTCCTACGGGAGGCAGCAGTGGGGAATATTGCACAATGGGGGAAACCCTGATGCAGCAACGCCGCGTGAGTGATGACGGTCTTCGGATTGTAAACCTCTGTCTTCGGGGACGATAATGACGGTACCCGAGGAGGAAGCCACGGCTAACTACGTGCCAGCAGCCGCGGTAAAACGTAGGTGGCAAGCGTTGTCCGGAATTACTGGGTGTAAAGGGAGCGCAGGCGGAATGGTAAGTTGAATGTGAAAACTATGGGCTCAACCCATAGACTGCGTTCAAAACTACTGTTCTTG
+
GGGGGGGGGGGGGGGGGGGGGGGGGGGGGGGGGGGGGGGGGGGGGGGGGGGGGGGGGGGGGGGGGGGGGGGGGGGGGGGGGGGGGGGGGGGGGGGGGGGGGGGGGGGGGGGGGGGGGGGGGGGGGGGGGGGGGGGGGGGGGGGGGGGGGGGGGGGGGGGGGGGGGGGGGGGGGGGGGGGGGGGGGGGGGGGGGGGGGGGGGGGGGGGGGGGGGGGGGGGGGGGGGGEGGGGGFGG<FGFF?FFFGGGGFGGGGGGFFFFFGFGCFCGAFFFFFEFFFFGFFFGFFFFAFFFF
@M04650:207:000000000-C238N:1:1101:12965:2921 1:N:0:19
ACTCCTACGGGAGGCAGCAGTGGGGAATATTGCACAATGGGGGAAACCCTGATGCAGCAACGCCGCGTGAGTGATGACGGTCTTCGGATTGTAAAGCTCTGTCTTTGGGGACGATAATGACGGTACCCAAGGAGGAAGCCACGGCTAACTACGTGCCAGCAGCCGCGGTAATACGTAGGTGGCGAGCGTTGTCCGGATTTACTGGGCGTAAAGGGAGCGTAGGCGGATTTTTAAGTGGGATGTGAAATACCCGGGCTCAACCTGGGTGCTGCATTCCAAACTGGAAATCTAG
+
GGGGGGGGGGGGGGGGGGGGGGGGGDGGGGGGGGGGGGGGGGGGGGGGGGGGGGGGGGFGGGGGGGGGGGGGGGGGGGGGGGGGGGGGGGGGGGGGGGGGGGGGGGCGGGGGGDEEDFGGFGGGGGGG?@FFGGDGGGGGGGGGGGGGGGACGG>FGGFFFGGGGGGGGGGGC@CGFGGGGGCE7E5EGGGGGGGDEEEGFGGCGGGGGG5CFGCFGDDG5DCGGEEGCGFGFG7CGCF4<CF=DGFFFGCDGDDF:FFFGFGG>FG:EFFF:=@BDF=@FB>FF4*<AFF2
@M04650:207:000000000-C238N:1:1101:12780:2967 1:N:0:19
ACTCCTACGGGAGGCAGCAGTGGGGAATATTGCACAATGGGGGAAACCCTGATGCAGCAACGCCGCGTGAGTGATGACGGTCTTCGGATTGTAAAGCTCTGTCTTTGGGGACGATAATGACGGTACCCAAGGAGGAAGCCACGGCTAACTACGTGCCAGCAGCCGCGGTAATACGTAGGTGGCAAGCGTTGTCCGGATTTACTGGGCGTAAAGGGAGCGTAGGCGGATAATTAAGTGGGATGTGAAATACTCAGGCTCAACCTGGGGGCTGCATTCCAAACTGATTATCTAG
+
GGGGGGGGGGG;FGGGGGGGGGGGGGGGGGGGGGGGGGGGGGGGGGGGGGGGGGGGGGGGGGGGGGGGGGGGGGGGGGGGGGGGGGGGGGGGGGGGGCFGGGGGGGGGGGGGGDGGDGGGGGGGCGGGGGGGGGGGGGGGGGGGGGGGGGGGGGGGGGGGGGFGGGGCFGGGGGGCFEFGGGGGGGGGGGGEGGGGDGGFDGGGGGGGGGGGGGGGGDGGEGEGE=>EG7CFFEDGGGFC?DFFG>FFBCFC7<<?45=FGFGD>FG0>>@EFFF?)6FFF<D6BFFA<6*:
@M04650:207:000000000-C238N:1:1101:16673:3034 1:N:0:19
ACTCCTACGGGAGGCAGCAGTGGGGAATATTGCACAATGGGCGCAAGCCTGATGCAGCCATGCCGCGTGTATGAAGAAGGCCTTCGGGTTGTAAAGTACTTTCAGCGAGGAGGAAGGCATTGTGGTTAATAACCGCAGTGATTGACGTTACTCGCAGAAGAAGCACCGGCTAACTCCGTGCCAGCAGCCGCGGTAATACGGAGGGTGCAAGCGTTAATCGGAATTACTGGGCGTAAAGCGCACGCAGGCGGTCTGTCAAGTCGGATGTGAAATCCCCGGGCTCAACCTGGGAAC
+
GGGGGGGGGEGGGGGGGGGGGGGGGDGGGGGGGGGGGGGGGGGGGGGGGGGGGGGGGGGGGGGGGGGGGGGGGGGGGGGGGGGGGGGGGGGGGGGGGGGGGGGGGGGGGGGGGFGGGGGGGGGGGGGGGGGGGGGGGGGGGGGGGGGGGGGGGGGGGGGGGGGGGGGGGGGGGGGGGGGGGGGGGGGFGGGGDGGGGGGGGGGGGGGDGGGGGGCEGFGGGGGGGGGGGGGGEGDGGGFGDCBFGGGGFGDDGGGF=?*6<@D<>DGFFF48BF)6<FGFD;DFFFF?7FF:B:
@M04650:207:000000000-C238N:1:1101:8936:3044 1:N:0:19
ACTCCTACGGGAGGCAGCAGTGGGGAATATTGCACAATGGGGGAAACCCTGATGCAGCAACGCCGCGTGAGTGATGACGGTCTTCGGATTGTAAAGCTCTGTCTTTGGGGACGATAATGACGGTACCCAAGGAGGAAGCCACGGCTAACTACGTGCCAGCAGCCGCGGTAATACGTAGGTGGCGAGCGTTATCCGGAATTATTGGGCGTAAAGGGAGCGTAGGCGGATAATTAAGTGGGATGTGAAATACTCAGGCTCAACCTGGGGGCTGCATTCCAAACTGATTATCTAG
+
GGGGGGGGGGGGGGGGGGGGGGGGGGGGFGGGGGGGGGGGGGGGGGGGGGGGGGGGGGGGGGGGGGGGGGGGGGGGGGGGGGGGGGGGGGGGGGGGGGGGGGGGGGGGGGGGGGGGGGGGGGGGGGGGGGGGGGGGGGGGGGGGGGGGGGGGGGGGGFFGGGGGGGGGFGGGFGGGDGGGGGGGGGGGGGGGGGGGGGGGGGGGGGGGCCGGGGDGDCGDGGGGGGGGGGGGFGGGGFFGFGFFGGGGFGGGGGGFFFFFC@GGFGGFFFE:FF?FBFG6FAC6@?FDDFFF
@M04650:207:000000000-C238N:1:1101:24466:3061 1:N:0:19
ACTCCTACGGGAGGCAGCAGTGGGGAATATTGCACAATGGGCGCAAGCCTGATGCAGCCATGCCGCGTGTATGAAGAAGGCCTTCGGGTTGTAAAGTACTTTCAGTGGGGAGGAAGGCAGTGAGGTTAATAACCTTGCTGATTGACGTTACCCGCAGAAGAAGCACCGGCTAACTCCGTGCCAGCAGCCGCGGTAATACGGAGGGTGCAAGCGTTAATCGGAATTACTGGGCGTAAAGCGCACGCAGGCGGTCTGTCAAGTCGGATGTGAAATCCCCGGGCTCAACCTGGGAAC
+
GGACEFGGGGDEFGGEGGGFEGGF@FGGGGGDGFGDFG9FGGGGGGGGGFGGGGGFFGGFGCFGGGCFBCEFFGFEGGGGGCE<FFG@GGGGG<FGFGGGGGGGG?EDGGEEEGCGGGGGGGGFGGGGCGGGFFGGGGGGDGGFGGGC<FGDFGGDGGGGGGGGGGGGGEGEFFGFFGFEGGGF7:FDGGGGGGEGFEGFGGEEGGGGGGF7==EG*:>7CDGGGGGGGGFGEEDG3*4<>DF335)9@CD<5*007==FGFDGF5D??6@4@FFFFFG>E6D?65),,))42(
@M04650:207:000000000-C238N:1:1101:21244:3085 1:N:0:19
ACTCCTACGGGAGGCAGCAGTAGGGAATCTTCGGCAATGGGGGCAACCCTGACCGAGCAACGCCGCGTGAGTGAAGAAATCCTTCGGGATGTAAAGCTCTGTTGTATGGGAAGAGAAAAAGACGGTACCATACGAGGAAGCCCCGGCAAACTACGTGCCAGCAGCCGCGGTAATACGTAGGGGGCAAGCGTTGTCCGGAATTACTGGGCGTAAAGCGCACGCAGGCGGGTTTATAAGTCAGATGTAAAAGGCAGGTGCTTACCATCTGTTTGTCATCTGATACTGTAAGCCT
+
GGGGGGGGGGGGGGGGGGGGGGGGGGGGGGGGGGGGGGGGGGGGGGGGGGGGGGGFGGGGGGGGGGGGGGGGGGGGGGGGGGGGGGGGGGGGGGGGGGGGGGGGGGGGGGGGGGGGGGGGGGGGGGGGGGGGGGFGGGGGGGGGGGGGGGGGGGGGGGGGGGGGGGGGGGGGGGGGGFCFGGGGGGGGGGGGGGGGGGGGGGGGG?DGGGGGEGGGGGGGGGGGGGGGGCCEFGGGGGFGFGFFFGGGFGGCFDGFFF=FGFFDBGDAFFFFFFFFFBG==<GFF?FF<F@?
@M04650:207:000000000-C238N:1:1101:7172:3145 1:N:0:19
ACTCCTACGGGAGGCAGCAGTGGGGAATATTGGGCAATGGGGGGAACCCTGACCCAGCGACGCCGCGTGAGTGAAGAAATCCTTCGGGATGTAAAGCTCTGTTGTATGGGAAGAGAAGCAGACGGTACCATACGAGGAAGCCCCGGCAAACTACGTGCCAGCAGCCGCGGTAATACGTAGGGGGCAAGCGTTGTCCGGAATTACTGGGCGTAAAGCGAGCGCAGACGGTTATTTAAGTCTGAAGTGAAAGCCCTCAGCTCAACGGAGGAATTGCTTTGGAAACTGGATGACTTG
+
GGGGGGGGGGGGGGGGGGGGGGGGGGGGGGGAFGGGGGGGGGG7FGGGGGGGGGGGGGGGGGGGGGGGGGGFGGGGGGFFGGGGGGGG7FGGGGGGGGGGGGCGFG9FGGG@FGGGGGFF7:FEGGG:<CCEGG>74CFGG<CEGG>EGFFGFGGGGFGGGGGGFGGGDCEGGGGGGCFCEEDGEGGGCC858;FGEEEEE+<:CFD=FGGGGGGGGGGGGGDEEFEGCCE:@CDFF:=CF7BFGGDDFGC49DCFF@FFFFG*83)4<>F)9FFF22<68<<FBF).::FFFA
@M04650:207:000000000-C238N:1:1101:10990:3157 1:N:0:19
ACTCCTACGGGAGGCAGCAGTGGGGAATATTGCACAATGGGGGAAACCCTGATGCAGCAACGCCGCGTGAGTGATGACGGTCTTCGGATTGTAAAGCTCTGTCTTTGGGGACGATAATGACGGTACCCAAGGAGGAAGCCACGGCTAACTACGTGCCAGCAGCCGCGGTAATACGTAGGTGGCGAGCGTTATCCGGAATTATTGGGCGTAAAGGGAGCGTAGGCGGATTTTTAAGTGGGATGTGAAATACCCGGGCTCAACCTGGGTGCTGCATTTCAAACTGGGAAACTAG
+
FGGGGGGGGGGGGGGGGGGGGGGGGGGGGGGGGGGGGGGGGGGGGGGGGGGGGGGGGGGGGGGGGGGEGGGGFGGGGGGGG=@FGGGGGGGGGGGGGGGGGGGGGGGGGGGGGGGGGGGGGGGGGGGGGGGGGGGGGGGGGGGCE@7FFDFFGFGFGGGGGGGCEEGECEC9FGGFGEGGGGGGDEEGEGGGGGGG8EFGGCECFGGGCEGGGGGGGGGDEGGGEEC>:FGGFGGGDGF5)7@=DFFGFGC<DGGFB>FFGFGGFG9?DFFFF7FB<AGFF)76F>6(.9?7
@M04650:207:000000000-C238N:1:1101:11299:3168 1:N:0:19
ACTCCTACGGGAGGCAGCAGTGGGGAATATTGGGCAATGGGGGGAACCCTGACCCAGCGACGCCGCGTGAGTGAAGAAATCCTTCGGGATGTAAAGCTCTGTTGTATGGGAAGAGAAAAAGACGGTACCATACGAGGAAGCCCCGGCAAACTACGTGCCAGCAGCCGCGGTAATACGTAGGGGGCAAGCGTTGTCCGGAATTACTGGGCGTAAAGCGCACGCAGGCGGGTTTATAAGTCAGATGTAAAAGGCAGGTGCTTACCATCTGTTTGTCATCTGATACTGTAAGCCG
+
G?FFEEG@@FBCGG-FEG<EEFFCGFGFGFFGGGG@,C@EDFGGDFGFDGGGGGFEFGG@CFF@FGGGDGGFGGGGGFGGGFFGGFGGGGGGAFFFCFGCFFGFFG9DFGFGEFGAFAFGGFGCCFFFGGGGGGGGGGFGG7:CF>CEEGFGGGGGGFFFFGG6FFEGGC8CGFGFFGGGCEEEGGFCFCGGGGD9;:CGGGFGGGC=8=EGCFFGGGG3:)*:?CEE59E*)2CFG*6**0=?*7DG?CD4C<DF?6==F97DBC7:@B4?F**6:<G=B<F46*626*/(
@M04650:207:000000000-C238N:1:1101:16258:3196 1:N:0:19
ACTCCTACGGGAGGCAGCAGTGGGGAATATTGCACAATGGGGGAAACCCTGATGCAGCAACGCCGCGTGAGTGATGACGGTCTTCGGATTGTAAAGCTCTGTCTTTGGGGACGATAATGACGGTACCCAAGGAGGAAGCCACGGCTAACTACGTGCCAGCAGCCGCGGTAATACGTAGGTGGCGAGCGTTGTCCGGATTTACTGGGCGTAAAGGGAGCGTAGGCGGATTTTTAAGTGGGATGTGAAATACCCGGGCTCAACCTGGGTGCTGCATTCCAAACTGGGAATCTAG
+
GGGGGGGGGGGGGGGGGGGGGGGGGGGGGGGGGGGGGGGGGGGGGGGGGGGGGGGGGGGGGGGGGGGGGGGGGGGGGGGGGGGGGGGGGGGGFGGGGGGGGGGGGFGGGGGGGGGGGGGGGEGGGGFGGGGGGGGGGGGGGFGGGGGGGGGGGGGGG,DFGG>@@FGGEGGGGGFGGGGGGGGGGGGGEGEGFGGGDGCFFGFEGGGGGGGGFGGGE:DDCDGFGGGDEGCC4<FFGGFCFGFFGGGFFGGDGGGEDFFFEFFGFGF?3=FFFFFF<BGFFFGFF>F<?BFF
@M04650:207:000000000-C238N:1:1101:6348:3282 1:N:0:19
ACTCCTACGGGAGGCAGCAGTGGGGAATATTGGGCAATGGGGGGAACCCTGACCCAGCGACGCCGCGTGAGTGAAGAAATCCTTCGGGATGTAAAGCTCTGTTGTATGGGAAGAGAAGCAGACGGTACCATACGAGGAAGCCCCGGCAAACTACGTGCCAGCAGCCGCGGTAATACGTAGGGGGCAAGCGTTGTCCGGAATTCCTGGGCGTAAAGCGCACGCAGGCGGGTTTATAAGTCAGATGTAAAAGGCCGGTGCTTACCATCTGTTTGTCATCTGATACTGTAAGCCT
+
GGGGGGGGGGGGGGGGGGGGGGGGGGGGCGGAGGGGGGGFGGGGGGGGGGGGGGGGGGGGGGGGGGGGDEGGGGCGGGGGGGGGGGGGGEFGGDGCFFGGGGGGGCFGGGGAFGGFGDGFGEFFCFCEGGF<FGCFGGGFGGGEGCC*C88FCGGGCFF7@FGGGGDGGGEEGGGGGCCFEGEGGCGCCEGG5CGGGGGGGG+<F?EGGGGEGCFC5C3CEDEECC5:=CEE)AFCGFFFB*7@FG*7/?5F*)7<>EFFGFGFFGGAFFF5>F=F>A?BF)*9BF*4:FFF
@M04650:207:000000000-C238N:1:1101:19986:3282 1:N:0:19
ACTCCTACGGGAGGCAGCAGTGGGGAATATTGCACAATGGGGGAAACCCTGATGCAGCAACGCCGCGTGAGTGATGACGGTCTTCGGATTGTAAAGCTCTGTCTTTGGGGACGATAATGACGGTACCCAAGGAGGAAGCCACGGCTAACTACGTGCCAGCAGCCGCGGTAATACGTAGGTGGCGAGCGTTGTCCGGATTTACTGGGCGTAAAGGGAGCGTAGGCGGATTTTTAAGTGGGATGTGAAATACCCGGGCTCAACCTGGGTGCTGCATTCCAAACTGGGAATCTAG
+
GGGGGGGGGGGGGGGGGGGGGGGGGGGGGGGGGGGGGGGGGGGGGGGGGGGGGGGGGGGGGGGGGGGGGGGGGGGGGGGGGGGGGGGGGGGGGGGGGGGGGGGGGGGGGGGGGGGGGGGGGGGGGGGGGGGGGGGGGGGGGGGGGGGGGGGGGGGGGGGGGGGGGGGGGGGGGGGGGGGGGGGGGGGGGGGGGGGGDEGGGGGGGGGGGGGGGGGGGGGC5<CGGGDDCFGG@GGGGGFCFDFFGGGGFFFFGG35>FFFGFFGFGC?>FFFFFFFBFGFFFDFFFF:>B7<
@M04650:207:000000000-C238N:1:1101:12879:3292 1:N:0:19
ACTCCTACGGGAGGCAGCAGTAGGGAATCTTCGGCAATGGGGGCAACCCTGACCGAGCAACGCCGCGTGAGTGAAGAAGGTTTTCGGATCGTAAAACTCTGTTGTTAGAGAAGAACGTTAAGTAGAGTGGAAAATTACTTAAGTGACGGTATCTAACCAGAAAGGGACGGCTAACTACGTGCCAGCAGCCGCGGTAATACGTAGGTCCCGAGCGTTGTCCGGATTTATTGGGCGTAAAGCGAGCGCAGGTGGTTTGATAAGTCTGAAGTTAAAGGCTGTGGCTCAACCATAGA
+
GGGGGGGGGGGEGGGGGGGGGGGGGGGGGGGGGGGGGGGGGEGGGGGGEGGGGGGCGGGGGGGGGGGGGGGGGGEGGGGGFFFGGGGGGGGGGGG9FFGGFGEGGGGGGGGGGGGGGDGGGGFGG9FFGGGGGGGGFGF9FGGFGDEGG:><ABFGGGDGGCFGG7@@FEGEGCFC;@:<CFDFGFC:8FEGGGGGEGFFG:FGGGC<=CEEGGGEGGGDED8/;FCFC>F5457>D/9C7C>>5779>49CDG*)*9960@7*=FC?**/===*.(4>?@:C:96@83==:)
@M04650:207:000000000-C238N:1:1101:22786:3301 1:N:0:19
ACTCCTACGGGAGGCAGCAGTGGGGAATATTGCACAATGGGGGAAACCCTGATGCAGCAACGCCGCGTGAGTGATGACGGTCTTCGGATTGTAAAGCTCTGTCTTTGGGGACGATAATGACGGTACCCAAGGAGGAAGCCACGGCTAACTACGTGCCAGCAGCCGCGGTAATACGTAGGTGGCGAGCGTTATCCGGAATTATTGGGCGTAAAGGGAGCGTAGGCGGATAATTAAGTGGGATGTGAAATACTCAGGCTCAACCTGGGGGCTGCATTCCAAACTGATGATCTAG
+
GGGGGGGGGGGGGGGGGGGGGGGGGGGGGGGGGGGGGGGGGGGGGGGGGGGGGGGGGGGGGGGGGGGGGGGGGGGGGGGGGGGGGGGGGGGGGGGGGGGGGGGGGGGGGGGGGGGGGGGGGGGGGGGGGGGGGGGGGGGFGGCGGGDGGGGGGGFGGGGGGGGGCFEGEGEGGGGGGGGGGGGGGEEG8CEFGGGEEEC6CGFGGGFE*:CGGGG=ECD)ACECGGG5CDCFFGF?FGFG?D??FGG7BGGGFG4F@FFFG@DC>CC>>DFFFF?FDDFFF2C4B*=4:7*5
@M04650:207:000000000-C238N:1:1101:22468:3348 1:N:0:19
ACTCCTACGGGAGGCAGCAGTGGGGAATATTGCACAATGGGGGAAACCCTGATGCAGCAACGCCGCGTGAGTGATGACGGTCTTCGGATTGTAAAGCTCTGTCTTTAGGGACGATAATGACGGTACCTGAGGAGGAAGCCACGGCTAACTACGTGCCAGCAGCCGCGGTAATACGTAGGTGGCGAGCGTTGTCCGGATTTACTGGGCGTAAAGGGAGCGTAGGCGGATTTTTAAGTGGGATGTGAAATACCCGGGCTCAACCTGGGTGCTGCATTTCAAACTGGGAATCTAG
+
GGGGFCGEGGGGGGEGCEGGGEGFEGCGGFGGFFACGDGGGGGEGGGDCFFFFEGFGGGGGGGGGGGGGGGEEGGGGGFGGGGGGGGCCEFFGFFCFGFGGGGGFFGEGFGGG>F=FFEGGGGGGCFGAFEGGGGGGGGGGGGDEGGFGGGGEGFCFG7CCGF<@CGGE:FGGGGGFFDF9@FGDDEGEGGGFFEG*CEGGFFFFG>=GGEGG?>*:DDCEDGGCC5E56<0<+0<7759FDFFC77:=776C3C>EF6@7.9F4CF?FF466@F6<-:@93F@4592>F6<
@M04650:207:000000000-C238N:1:1101:15036:3415 1:N:0:19
ACTCCTACGGGAGGCAGCAGTGGGGAATATTGCACAATGGGGGAAACCCTGATGCAGCAACGCCGCGTGAGTGATGACGGTCTTCGGATTGTAAAGCTCTGTCTTTGGGGACGATAATGACGGTACCCAAGGAGGAAGCCACGGCTAACTACGTGCCAGCAGCCGCGGTAATACGTAGGTGGCGAGCGTTATCCGGAATTATTGGGCGTAAAGGGAGCGTAGGCGGATAATTAAGTGGGATGTGAAAGACTCAGGCTCAACCTGGGGGCTGCATTCCAAACTGATTATCTAG
+
GGGGGFGGGGGGGGGGGGGFEFGGGGGFGGGGFFGGGGGGGGGGGGGGGGGGGFGGGGGGGEGGGGGFGGGGGGGGGDGGFGGGFGG7EGGGGGGGGGGGGGGAFCFGGGG@FG>FDGGFCGEGGGGGFDEFGFFGGGDGFGGGDFEGGGGG@FGGGGGFFGCGCGEF<CEGGGGGGGGGGFCECCCE=8?8EGEEBB*20<9AGGEEC5CEFGDGCC>);DE6CE=G5C++1+:+:D:96DFF>FF*7<C4<FGF@FFFGFFGFGGF3)55?*1=><C?FFFFF48AA?*6
@M04650:207:000000000-C238N:1:1101:20206:3454 1:N:0:19
ACTCCTACGGGAGGCAGCAGTGGGGAATATTGCACAATGGGGGAAACCCTGATGCAGCAGCGCCGCGTGAGTGATGACGGTCTTCGGATTGTAAAGCTCTGTCTTTAGGGACGATAATGACGGTACCTAAGGAGGAAGCCACGGCTAACTACGTGCCAGCAGCCGCGGTAATACGTAGGTGGCGAGCGTTATCCGGAATTATTGGGCGTAAAGGGAGCGTAGGCGGATAATTAAGTGGGATGTGAAATACTCAGGCTCAACCTGGGGGCTGCATTCCAAACTGATTATCTAG
+
GGGGGGGGGGGGGGGGGGGGGGGGGFGGGGGGGGGGGGGGGGGGGGGGGGGGGGGGGGG<FGGGGGGGGGGGGGGGGGGGGGGGGGGGGGGGGGGGGGGGGGGGGGGGGGGGGGGGGGGGGGGGGGGGGGGGGGGGGGGGGGGGGGGGGGGGGGGGGGGGGGGGGGGGGGGGGGGGGGGDCGGGGGGGEGGGGGGGEGGGGGGGGGGG8EEGGGGFEGGDGDGGGGC=:7CGFGGFGGF<@GFFGGFGFGGGGGGFFFFFGFCDFGGFBBE>?=FB>):6@7D=FFFFA8=-
@M04650:207:000000000-C238N:1:1101:18148:3473 1:N:0:19
ACTCCTACGGGAGGCAGCAGTGGGGAATATTGCACAATGGGGGAAACCCTGATGCAGCAACGCCGCGTGAGTGATGACGGTCTTCGGATTGTAAAGCTCTGTCTTTGGGGACGATAATGACGGTACCCAAGGAGGAAGCCACGGCTAACTACGTGCCAGCAGCCGCGGTAATACGTAGGTGGCGAGCGTTATCCGGAATTATTGGGCGTAAAGGGAGCGTAGGCGGATAATTAAGTGGGATGTGAAATACTCAGGCTCAACCTGGGGGCTGCATTCCAAACTGATTATCTAG
+
GGGGGGGGGGGGGGGGGGGGGGGGGGGGGGGGGGGGGGGGGGGGGGGGGGGGGGGGGGGGGGGGGGGGGGGGGGGGGGGGGGGGGGGGGGGGGGGGGGGGGGGGGGGGGGGGGGGGGGGGGGGGGGGGGGGGGGGGGGGGGGGGGEGGGGGGG7FFGGGGGGGGGGGGGGGGGGGGGGGGGGGGGGGGGDEGGGGGDE>FEGGGGGFGEGGGGGDGGGGGGGGGGGEEGFC7@FG<C9FGFGFFGGGGFGDFGGGFFFFFGF6FFGGFFFFFFFFFAADFFFGFFFF24BF4
@M04650:207:000000000-C238N:1:1101:9682:3476 1:N:0:19
ACTCCTACGGGAGGCAGCAGTAGGGAATCTTCGGCAATGGGGGCAACCCTGACCGAGCAACGCCGCGTGAGTGAAGAAGGTTTTCGGATCGTAAAACTCTGTTGTTAGAGAAGAACGTTAAGTAGAGTGGAAAATTACTTAAGTGACGGTATCTAACCAGAAAGGGACGGCTAACTACGTGCCAGCAGCCGCGGTAATACGTAGGTCCCAAGCGTTGTCCGGATTTATTGGGCGTAAAGCGAGCGCAGGTGGTTTCTTAAGTCTGATGTAAAAGGCAGTGGCTCAACCATTGTG
+
GGGGGGGGGGGGGGGGGGGGGGGGGGGGGGGGGGGGGGGGGGGGGGGGGGGGGGGGGGGGGGGGGGG=FGGGGGGGGGGGDFFFGGGGGGGGGGGGGGGGGGGGGGGGGGGGGGGGGGGGGGGGGGFCFGGGGGGGGGGGGGGGGGGDGGGGGGGGGGGGGGGGGGGFEGGGGGGCGGGGGGGGGGGGGGGGGGBEGGGGGGGGEBFFGGGGGGGDGGCFGGE5C6EGGC6CFGGGGGFFBDEF53>DD76C9C4@F==FF=CF?2*)1/97FFEF1?<?F:*)9@4??@FF4-
@M04650:207:000000000-C238N:1:1101:10625:3491 1:N:0:19
ACTCCTACGGGAGGCAGCAGTGGGGAATATTGCACAATGGGGGAAACCCTGATGCAGCAACGCCGCGTGAGTGATGACGGTCTTCGGATTGTAAAGCTCTGTCTTTGGGGACGATAATGACGGTACCCAAGGAGGAAGCCACGGCTAACTACGTGCCAGCAGCCGCGGTAATACGGAGGGTGCAAGCGTTAATCGGAATTACTGGGCGTAAAGCGCACGCAGGCGGTCTGTCAAGTCGGATGTGAAATCCCCGGGCTCAACCTGGGAACTGCATTCGAAAATGGCAGGCTAG
+
FGGGGGGGGGGGGGGGGGGGGGGGGGGGGGGGGGGGGGGGGGGGGGGGGGGGGGGGGGFGGGGGGGGGGGGGGGFGG9FE=8FGGGGE:FGGGGGGGGGGAFG,B,,BF@FFGGEGEE<?F>F388?FFB@D<>:>F<=FDG7FC@>DCF=<<<B:FC3>@ECGEECGC:F,,7:E8:FG8CBCFE:;1B*:CF8C;E8CCECFGGFG8EECC?C:E<5)*/*/1>CE=F9<@GC<C5>/579@CFD0*02*>DG5).6?6@675C*4F6674==?<.CB))265?:,3))4
@M04650:207:000000000-C238N:1:1101:17673:3712 1:N:0:19
ACTCCTACGGGAGGCAGCAGTGGGGAATATTGCACAATGGGGGAAACCCTGATGCAGCAACGCCGCGTGAGTGATGACGGTCTTCGGATTGTAAAGCTCTGTCTTTGGGGACGATAATGACGGTACCCAAGGAGGAAGCCACGGCTAACTACGTGCCAGCAGCCGCGGTAATACGTAGGTGGCGAGCGTTATCCGGAATTATTGGGCGTAAAGGGAGCGTAGGCGGATAATTAAGTGGGATGTGAAATACTCAGGCTCAACCTGGGGGCTGCATTCCAAACTGATTATCTAG
+
GGGGGGGGGGGGGGGGGGGGGGGGGGGGGGGGGGGGGGGGGGGGGGGGGGGGGGGGGGGGGGGGGGGGGGGGGGGGGGGGGGGGGGDEGGGGGGGGGGGGGGGGGGGGGGGGGGGGGGGGGGGGGGGGGEFFF?FGGC?FGGGGGGGGGGGGGGGGGGGGGGGGEGGGGGFGFGCGGGGGGGGGEGGG7EEGGGGGEGGG7FG??FGGGGGGCCGGGGDGGGGGGGGGGGCEFGGEGGFCFD6@GGGGFGFFFGCFFFFFGFGF>FGFFFE>)@?FFAFFFAG?FF?A274)
@M04650:207:000000000-C238N:1:1101:24898:3737 1:N:0:19
ACTCCTACGGGAGGCAGCAGTGGGGAATATTGGGCAATGGGGGCAACCCTGACCCAGCGACGCCGCGTGAGTGAAGAAATCCTTCGGGATGTAAAGCTCTGTTGTATGGGAAGAGAAAAAGACGGTACCATACGAGGAAGCCCCGGCAAACTACGTGCCAGCAGCCGCGGTAATACGTAGGTCCCAAGCGTTGTCCGGATTTATTGGGCGTAAAGCGAGCGCAGGTGGTTTCTTAAGTCTGATGTAAAAGGCAGTGGCTCAACCATTGTGTGCATTGGAAACTGGGAGACTTGG
+
GGGGGGGGGGGGGGGGGGGGGGGGGGGGGGGGGGGGGGGGGGGGGGGGGGGGGGGGGGGEGGGGGGGGGGGGGGGGGGGGGGGGGGGGGGGGGGGGGGGGGGFGGGGGGFGGGGGGGGGGGGGFGGGGGGGGGGGGGGGGGGGGGGGGDFGGGDGGGGGGGGGGGGGGGGGGGGGGGGGGGGFGGGGGGGGGDGDFGGGGGGGGGGEFGGE5:CFGG3>CEGGGGGCFEFGGFGGGG>@GFGFF>FGGFGGGGGGFFFFFG?DGFGGAFFFFBFFFFFG49<>F@FFBFFFFF)
@M04650:207:000000000-C238N:1:1101:13711:3746 1:N:0:19
ACTCCTACGGGAGGCAGCAGTGGGGAATATTGCACAATGGGGGAAACCCTGATGCAGCAACGCCGCGTGAGTGATGACGGTCTTCGGATTGTAAAGCTCTGTCTTTGGGGACGATAATGACGGTACCCAAGGAGAAAGCCACGGCTAACTACGTGCCAGCAGCCGCGGTAATACGTAGGTGGCGAGCGTTATCCGGAATTATTGGGCGTAAAGGGAGCGTAGGCGGATAATTAAGTGGGATGTGAAAGACTCAGGCCCAACCTGGGGGCTGCATTCCAAACTGATTATCTAG
+
GGGGGGGGGGGEGGGGGGGGGGGGGGGGGGGGGGGGGGGGGGGGDFGGGGGGGGGGGGGGGGGGGGGGGGDGGGGGGGGDGGGGGGGGEGGFGGGGGGGGGGGFGGGGGDGGGGGGEFGGGDGGGGGGGGGGGGGGGGGGGGEGGEEGCFGGGGGGGGGGGGG7>C:F<8<FGGGGGGGFGGGGGGGGGGGGG9EGGCG6:?EFG55EEDEGGGG;:3DDEGGFEGGGEG?94CF+:C>*)/097C7*89:DCFC;))85*<67>GG9:3>7<*9@D976>)278B44A?FA
@M04650:207:000000000-C238N:1:1101:22348:3755 1:N:0:19
ACTCCTACGGGAGGCAGCAGTGGGGAATATTGCACAATGGGGGAAACCCTGATGCAGCAACGCCGCGTGAGTGATGACGGTCTTCGGATTGTAAAGCTCTGTCTTTGGGGACGATAATGACGGTACCCAAGGAGGAAGCCACGGCTAACTACGTGCCAGCAGCCGCGGTAATACGTAGGTGGCGAGCGTTATCCGGAATTATTGGGCGTAAAGGGTGCTCAGTCGGTTTGTTAAGTTTGTGGTGAAAGTTCGTGGCTCAACCCCGGATTGCCATGAAAACTGGCAGACTAGAGT
+
GGGGGGGGGGGGGGGGGGGGGGGGGGGGGGGGGGGGGGGGGGGGGGGGGGGGGGGGGGGGGGGGGGGGGGGGGGGGGGGGGGGGGGGGGGGGGGGGGGGGGGGGGGGGGGGGGGGGGGGGGGGGGGGGGGGGGGGGGGGGGGGGGGGGGGGGGGGGGGGGGGGGGGGGGGGGGGGGGGGGDGGGGGGGEGGGGGGGGGGGGGGGGGFGCEGGFGGGGGGGGGGGGGGGGDFGFGGGGGFGFGFFGGGGFGFG*>CBFFFFGFGGEGG?D>FFFFFF2ACFFFG@:BFFFFF><4
@M04650:207:000000000-C238N:1:1101:6319:3773 1:N:0:19
ACTCCTACGGGAGGCAGCAGTAGGGAATCTTCGGCAATGGGGGCAACCCTGACCGAGCAACGCCGCGTGAGTGAAGAAGGTTTTCGGATCGTAAAGCTCTGTTGTAAGAGAAGAATGTGTGTGAGAGTGGAAAGTTCACACAATGACGGTAACTTACCAGAAAGGGACGGCTAACTACGTGCCAGCAGCCGCGGTAATACGTAGGTCCCGAGCGTTGTCCGGATTTATTGGGCGTAAAGCGAGCGCAGGTGGTTTGATAAGTCTGAAGTTAAAGGCTGTGGCTCAACCATAGT
+
DGGGGGGGGGGGGGEGGGGGGFGGGGGGGGGGGGGGDGGGGGGGGGGFGGGGGGGCCEGGGGGGGGGGGDEGGGGGCGGGGGGGGGGGGGGGGGGGGGGGGGGGFFFFGGEFGGGGGGGGGGGGGFFGGFGGGGGGGGGGGGGGGGGGGGGGGGGGGGGG:FGGG>GFCGGCFCFFFGGGGFGGGGGGGCEGGGEGCGGFFGGGGGCGGGGEEGGC=DFFGDEEGGGGGGGGFGGGGGFDE3@BGGDGEFFF35CD?BFFFFFFFCF>@FFF46=5?FD4??D4*?FBFF?:A
@M04650:207:000000000-C238N:1:1101:7046:3821 1:N:0:19
ACTCCTACGGGAGGCAGCAGTGGGGAATATTGGGCAATGGGGGCAACCCTGACCCAGCGACGCCGCGTGAGTGAAGAAATCCTTCGGGATGTAAAGCTCTTTTGTATGGGAAGAGAAAAAGACGGTACCATACGAGGAAGCCCCGGCAAACTACGTGCCAGCAGCCGCGGTAATACGTCGGGGGCACGCGTTGTCCAGAAATACTGGGCGTAAAGCGCACGCAGGCGGGTTTAAAACTCAGATGTAAAAGGCAGGTGCTTACCATCTGTTTGTCATCTGATACTGTCAGCCT
+
GGGGGGGGGGGGGGGGGGGGGFGGGGGGCGGG,6FGGGGGGGGGGGGGGGGGC@EGGG7FGGGGGGGGGC:FGG5ECG,EFFGGGGGGCFCGFFGCE,BF,C<<F9FFCGGGDG@=FBFG++B++B7+:CFFB<+3@CFG7F++<BCGC7<=AFF>:*6>>7,22D:**1**<9>2*2*1=CB8*2*;**/:*139++3*+3++0:+A8>/>/>C7CD))*)/:ED5*5)*/)+23*2**)2*9:F>C**>FFCGF:/**<7CCF<D<=F=5@=F6))>77)2=@@/64@5(
@M04650:207:000000000-C238N:1:1101:6908:3822 1:N:0:19
ACTCCTACGGGAGGCAGCAGTGGGGAATATTGCACAATGGGCGAAACCCTGATGCAGCAACGCCGCGTGAGTGATGACGGTCTTCGGATTGTAAAGCTCTGTCTTTGGGGAAGATAATGACGGTACCCAAGGAGGAAGCCACGGCTAACTACGTGCCAGCAGCCGCGGTAATAAGTAGGTGGCGAGCGTTATCCGGAATTATTGGGCGGAAAGGGAGCGTAGGCGGATCTTTCAGTGGGATGTGAAATACTGGGGCTCAACCTGGGGGCTGCATTCTAAACTGGGGCTCTGG
+
GGGGGGGGGGGGGGGGGGGGGGGGGGGGGGGGGGGGGGGGGFG:FGGGGGGGGGGGGGGGGGGGGGGGGGGGGGAFG<FGGDGGGGGGG@FGGGGFGGGGGG9DFG<FEGG+@F,C<EDEAFGE7+CD5<A7<DCFFG@AFFEGCCBA,,>7<FC@DFE@@,6@3<@FC>FGG3,6@;CCFF81:5*::88:+248*:*?FGGGFG5:*:5ECG5*:9))27E+:7*2*::9*2:<:0<5?D:B0:C*/?7*99<>:096*87*79D9B7)))**8)):*)-:4>@)((992
@M04650:207:000000000-C238N:1:1101:15120:3849 1:N:0:19
ACTCCTACGGGAGGCAGCAGTGGGGAATATTGCACAATGGGGGAAACCCTGATGCAGCAACGCCGCGTGAGTGATGACGGTCTTCGGATTGTAAAGCTCTGTCTTTGGGGACGATAATGACGGTACCCAAGGAGGAAGCCACGGCTAACTACGTGCCAGCAGCCGCGGTAATACGTAGGTGGCGAGCGTTATCCGGAATTATTGGGCGTAAAGGGAGCGTAGGCGGATAATTAAGTGGGATGTGAAATACTCAGGCTCAACCTGGGGGCTGCATTCCAAACTGATTATCTAG
+
GGGGGGGGGGGGGGGGGGGGGGGGGGGGGGGGGGGGGGGGGGGGGGGGGGGGGGGGGGGGGGGGGGGGGGGGGGGGGGGGGGGFGGGGGGGGGGGGGGGGGGGGGGGGGGGGGGGGGGGGGGGGGGGGGGGGGGGGGGGGGGGGGGGGGGGGGGGGGGGGGGGGGGGGGGCGGGGGGFGGGGGGGGGGEGGGGGGGGEFFFGGGGGGGGGDGGGGGGGDGGGGGGGGDGFG?@<?<CFFGFG;B7>F77F**:CFF:>FFGFFGFFGFEFFFFFFFFFGFFFGFFF?>AFFA
@M04650:207:000000000-C238N:1:1101:6243:3865 1:N:0:19
ACTCCTACGGGAGGCAGCAGTGGGGAATATTGCACAATGGGGGAAACCCTGATGCAGCAACGCCGCGTGTATGAAGAAGGCCTTCGGGTTGTAAAGTACTTTCAGCGAGGAGGAAGGCATTGTGGTTAATAACCGCAGTGATTGACGTTACTCGCAGAAGAAGCACCGGCTAACTCCGTGCCAGCAGCCGCGGTAATACGGAGGGTGCAAGCGTTAATCGGAATCACTGGGCGTAAAGCGCATGTAGGCTGCTTTATAAGTCAGAGGTGAAATCCCACGGCTTACCCGTGGAAC
+
GGGGGGDGGGGGGGGGGGGGFEFGGGGGGGGGGGEFGGGFGGGGGGGGGGGGGGGGFGFGGGGGGGGGGGGGGGGGGGGGGGGGGGGGGGGGGGGGGGGGGGGGGGGGGGGGGGDEFGGGGGGGGFFGFCFGG@@FGGCFDFGGGGGEFCGGGGGEGGGGGGGGGGGGGGGGGFGGG7FGDGC6:CGGGGGGGGGGFCFGGGGGGGGDCCFGE=5CGGGG?DCGC9CFGGGGFGG=FFFG333>CFFFFGGGGGGFFF47C6:F66C?FFFF???F??);>BD:?6F0(50(4,
@M04650:207:000000000-C238N:1:1101:24785:3872 1:N:0:19
ACTCCTACGGGAGGCAGCAGTGGGGAATATTGCACAATGGGGGAAACCCTGATGCAGCAACGCCGCGTGAGTGATGACGGTCTTCGGATTGTAAAGCTCTGTCTTTGGGGACGATAATGACGGTACCCAAGGAGGAAGCCACGGCTAACTCCGTGCCAGCAGCCGCGGTAATACGGAGGGTGCAAGCGTTAATCGGAATTACTGGGCGTAAAGCGCACGCAGGCGGTTTGTTAAGTCAGATGTGAAATCCCCGGGCTCAACCTGGGAACTGCATTTGAAACTGGCAAGCTTG
+
GGGGGGGGGGGGGGGGGGGGGGGGGGGGGGGGGGGGGGGGGGGGGGGGGGGGGGGGGGGGGGGGGGGGGGGGGGGGGGGGGGGGGGGGGGGGGGGGGGGGGGGGGGGGGGGGGGGGGGGGGGGGGGGGGGGGGGGGGGGGGGGGGGGGFGGGGGGGGGGGGGGGGGGGGGGGFGGGGGGGGGGGGGFGEGGGGCFGGGGFGGGGGGGGGGGGGGGGGGGGGGGGGG5EGGGGFGGCFGFFFFFFGGGGFGGFC3CEEFFFGFGGFGGBFFFFFFFFFBGFF>7@F:FF?4=B
@M04650:207:000000000-C238N:1:1101:25994:3884 1:N:0:19
ACTCCTACGGGAGGCAGCAGTGGGGAATATTGCACAATGGGGGAAACCCTGATGCAGCAACGCCGCGTGAGTGATGACGGTCTTCGGATTGTAAAGCTCTGTCTTTAGGGACGATAATGACGGTACCTAAGGAGGAAGCCACGGCTAACTACGTGCCAGCAGCCGCGGTAATACGTAGGTGGCAAGCGTTGTCCGGATTTACTGGGCGTAAAGGGAGCGTAGGCGGATCTTTAAGTGGGATGTGAAATACTCGGGCTCAACCTGGGGGCTGCCTTCCACACTGGGGATCTAG
+
GGFFGGGF@CCEGGCFGGGGFGCEB,BFFGGAFAE9FGGGGGD@FFGGEGGGGFGGGGGGGGGE@GGGGGGGFF?FCFGGGGFFGGD@CFCFFGGCEC=FCF<?FGCFCCCGEGDCEFGCEEGGDGC<FC<3CF:FFC8=DFCFG:7FDCC7CECCFGGGGGG<:FCGGEEC@CCFD@*,28BBFFF7B8*;EC8EGD5EF9CCEDFE8CECGFECGGGD=DEFEG**::+</<7E74:*99@=7:CF@:D*7C)7;>6=FFGFFGD6B5>))*113>*6.(*045.,(**-
@M04650:207:000000000-C238N:1:1101:17242:3897 1:N:0:19
ACTCCTACGGGAGGCAGCAGTGGGGAATATTGCACAATGGGGGAAACCCTGATGCAGCAACGCCGCGTGAGTGATGACGGTCTTCGGATTGTAAAGCTCTGTCTTTGGGGACGATAATGACGGTACCCAAGGAGGAAGCCACGGCTAACTACGTGCCAGCAGCCGCGGTAATACGTAGGTGGCGAGCGTTATCCGGAATTATTGGGCGTAAAGGGAGCGTAGGCGGATAATTAAGTGGGATGTGAAATACTCAGGCTCAACCTGGGGGCTGCATTCCAAACTGATTATCTAG
+
GGGGGGGGGGGGGGGGGGGGGGGGGGGGGGGGGGGGGGGGGGGGGGGGGGGGGGGGGGGGGGGGGGGGGGGGGGGGGGGGGGGGGGGGGGFGGGGGGGGGGGGGGGGGGGGGGGGGGGGGGGGGGGGGGGGGGGGGGGGGGGGGGGGGGGGGGGGGGGGGGGGGGGGGGGGGGGGGGGGGGGGGGGGGEGGGGGGGEGFGGGGGGGGG8EGGGGGGGGGGGGGGGECEECFFFGGFGGFFFGFFGCFF@CDGFGGF@FFFGFGGFGDBFFFFFFFFFFGFF<FFFFF26=FB
@M04650:207:000000000-C238N:1:1101:14191:3924 1:N:0:19
ACTCCTACGGGAGGCAGCAGTGGGGAATATTGCACAATGGGGGAAACCCTGATGCAGCAACGCCGCGTGAGTGATGACGGTCTTCGGATTGTAAAGCTCTGTCTTTGGGGACGATAATGACGGTACCCAAGGAGGAAGCCACGGCTAACTACGTGCCAGCAGCCGCGGTAATACGTAGGTGGCGAGCGTTATCCGGAATTATTGGGCGTAAAGGGAGCGTAGGCGGATAATTAAGTGGGATGTGAAATACTCAGGCTCAACCTGGGGGCTGCATTCCAAACTGATTATCTAG
+
GGGGGGGGGGGGGGGGGGGGGGGGGGGGGGGGGGGGGGGGGGGGGGGGGGGGGGGGGGGGGGGGGGGGGGGGGGGGGGGGGGGGGGGGGGGGGGGGGGGGGGGGGGGGGGGGGGGGGGGGGGGEGGGFGGGGGGGGGGGGGGGGGGGGGGGGGGGGGGGGGGGGGGGGGGGGGGGGGGGGGGGGEGGGEGEGGGGGGGFGGGGGGGGGDGEFGFECEGGGGGGGGGE5ECGFFFF9CFFC@369DC:>FGFGDCFFFFFFGFFGFFGF@:DEFF?FBFD?3>FFFFFA:*94
@M04650:207:000000000-C238N:1:1101:25726:3950 1:N:0:19
ACTCCTACGGGAGGCAGCAGTGGGGAATATTGGGCAATGGGGGCAACCCTGACCCAGCGACGCCGCGTGAGTGAAGAAATCCTTCGGGATGTAAAGCTCTGTTGTATGGGAAGAGAAGCAGACGGTACCATACGAGGAAGCCCCGGCAAACTACGTGCCAGCAGCCGCGGTAATACGTAGGGGGCAAGCGTTGTCCGGAATTACTGGGCGTAAAGCGCACGCAGGCGGGTTTATAAGTCAGATGTAAAAGGCAGGTGCTTACCATCTGTTTGTCATCTGATACTGTAAGCCT
+
GGGGGGGGGGGGGGGGGGGGGGGGGGGGGGGGGGGGGGGGGGGGGGGGGGGGGGGGGGG@GGGGGGGGGGGGGGGGGGGGGGGGGGGGGGGGGGGGGGGGGGGGGGGGGGGGGGGGGGGGGGGGGGGGGGGGGGGGGGGGGFGGGGGGGGGGGGGGGGGGGGGGGGGGGGEGGGGGGGGGGGGGGGGGGGGGGGFFGGGGGGGGGGGGCGGGEGGGGGGGGGGGGGGGGCECF?FGGGFGFGFFGGGGFGGGGGD>?FFFGFGCFDFB@FFF@FFFFFGFFBGFF@FAF?F?
@M04650:207:000000000-C238N:1:1101:19648:3970 1:N:0:19
ACTCCTACGGGAGGCAGCAGTGGGGAATATTGGGCAATGGGGGGAACCCTGACCCAGCGACGCCGCGTGAGTGAAGAAATCCTTCGGGATGTAAAGCTCTGTTGTATGGGAAGAGAAAAAGACGGTACCATACGAGGAAGCCCCGGCAAACTACGTGCCAGCAGCCGCGGTAATACGAAGGGGGCTAGCGTTGTTCGGAATTACTGGGCGTAAAGCGTACGTAGGCGGATCGTTAAGTTAGGGGTGAAATCCCGAGGCTCAACCTCGGAACTGCCTCTGATACTGGCGATCTTG
+
GGGGGGGGGGGGGGGGEGGGGGGGGGGGGGEGGGGGGGGGGGGGGGGGGGGGGFGGGGECFGGGGGGGGGGGGGGGGGGGGGGFGGGGGGGGGGGGGGFFGG9DEFGGGFGGGGGGGGGGGGGGGGGGGFFGGFFEFGGFGGGGGGGGGFFGFFGGGGFGGDCFGF>*?EC5>CGFGCCEG5:CECFEFGGEEGGGGCCEFFFFGGGGGE=EGGFGGGCDGGGGGGGGG3?57CCCD:6:FFFEDD5>FCF47CGF5>FFGFFC)>D:D5>4?FF*4:<*9:D49?)((7F:2:
@M04650:207:000000000-C238N:1:1101:22760:3971 1:N:0:19
ACTCCTACGGGAGGCAGCAGTGGGGAATATTGCACAATGGGCGCAAGCCTGATGCAGCCATGCCGCGTGTATGAAGAAGGCCTTCGGGTTGTAAAGTACTTTCAGTGGGGAGGAAGGCAGTGAGGTTAATAACCTTGCTGATTGACGTTACTCGCAGAAGAAGCACCGGCTAACTCCGTGCCAGCAGCCGCGGTAATACGGAGGGTGCAAGCGTTAATCGGAATTACTGGGCGTAAAGCGAGCGCAGGTGGTTTCTTAAGTCTGATGTAAAAGGCAGTGGCTCAACCATTGTGT
+
GGGGGGGGGGGGGGGGGGGGGGGGGGGGGGGGGGGGGGGGGGGGGGGGGGGGGGGGGGGGGGGGGGGGGGGGGGGGGGGGGGGGGGGGGGGGGGGGGGGGAFGGG?FGGGGGGGGGGGGGGGGGGGFGGGGFGGGGFGGGGAFGGGGGGGGGGGGGGGGGGGGGGCGCC8CEGGGGGEFFGGGGGGGGGEEEEGGGGGGGGGGGDCGGGFGGG5ECGGGDE<EGDGGGGGG=D5DEGGFGFGFFGGGGF:FD<DDFFFFFGFGGF*?<FFF@FFFFFBG?@FGFFFFF?FB>A,
@M04650:207:000000000-C238N:1:1101:24754:3996 1:N:0:19
ACTCCTACGGGAGGCAGCAGTGGGGAATATTGCACAATGGGGGAAACCCTGATGCAGCAACGCCGCGTGAGTGATGACGGTCTTCGGATTGTAAAGCTCTGTCTTTGGGGACGATAATGACGGTACCCAAGGAGGAAGCCACGGCTAACTACGTGCCAGCAGCCGCGGTAATACGTAGGTGGCGAGCGTTATCCGGAATTATTGGGCGTAAAGGGAGCGTAGGCGGATAATTAAGTGGGATGTGAAATACTCAGGCTCAACCTGGGGGCTGCATTCCAAACTGATTATCTAG
+
GGGGGGGFGGGGGGGGGGFGGGGGGGGGGGGGGGGGGGGGGGGGGGGGGGGGGGGGGGGGGGGGGGGGGGGGGGGGGGGGGGGGGGGGGGGGGGGGGGGGGGGGGGGGGGGGCGGGGGGGGGGGGG9FFGGGFGFGGGFDGGGGGGGGGDGFGGGGGGGGGGGGGGGDFGGGGGGGGGGGFGCEEGGGGGC8FCEGEGGGGGC9@F>C:EGGGGGGGGGGGGGGGG5*AD9+8FG?FGFDFGFF>FGC=FF4CGGF@5?FF>DG@3C>3>@E@?F7<A7F>AG=FFF)5=7<
@M04650:207:000000000-C238N:1:1101:23652:4000 1:N:0:19
ACTCCTACGGGAGGCAGCAGTGGGGAATATTGCACAATGGGCGCAAGCCTGATGCAGCCATGCCGCGTGTATGAAGAAGGCCTTCGGGTTGTAAAGTACTTTCAGTGGGGAGGAAGGCATTGTGGTTAATAACCGCAGTGATTGACGTTACTCGCAGAAGAAGCACCGGCTAACTCCGTGCCAGCAGCCGCGGTAATACGGAGGGTGCAAGCGTTAATCGGAATTACTGGGCGTAAAGCGCACGCAGGCGGTCTGTCAAGTCGGAGGTGAAATCCCCGGGCTCAACCTGGGAAC
+
GGGGGGGGGGGGGGGGGGGGGGGGGGGGGGGGGGGGGGGGGGGGGGGGGGGGGGGGGGGGGGGGGGGGGFGGGGGGGGGGGFGGGGGGGGGGGGGGGGGGGGGGGEFGGGFGGGGGDGGGGGGGGGGGGDGGGGFEEGGGGGAFGGCFGGGGGCFGD@FGGGGGGGGGGG@EFGGGCGGGGGGGGGGGGGGGGCCEGCGGGGGGGGGGFGFGECC8=CGGGGGGGFGG7FCFBGGG:7=DBG3>D<CDFGG7DDFBFB??C4CDD)9459?FFFFFFFGEDFGF?FF?BF32:4
@M04650:207:000000000-C238N:1:1101:6021:4030 1:N:0:19
ACTCCTACGGGAGGCAGCAGTAGGGAATCTTCGGCAATGGGGGCAACCCTGACCGAGCAACGCCGCGTGAGTGAAGAAGGTTTTCGGATCGTAAAGCTCTGTTGTAAGAGAAGAATGTGTGTGAGAGTGGAAAGTTCACACAATGACGGTAACTTACCAGAAAGGGACGGCTAACTACGTGCCAGCAGCCGCGGTAATACGTAGGTCCCGAGCGTTGTCCGGATTTATTGGGCGTAAAGCGAGCGCAGGTGGTTTGATAAGTCTGAAGTTAAAGGCTGTGGCTCAACCATAGT
+
FGGGGGGGGGGGGGGGGGGGGGFGGGGGGGGGGGGGGGGGFGGGGGGGEGGGGGGGGGGGGGGGGGGGGGGGGGGGGGGGFGGGGGGGDFGGGGGGGFGGGGGGGFCFGGGGGGGFGFF<FDGFGGGGGGFGFCDFFGGGGGG<FGGGG7CFGCCEGCFDGGGGFGGGGGG7CFF?EF@<CF7EFF6:CFGDEGGGEFFF8:6*B?CF57EGDEEEGDGFGGCC?CGGGGGFFGGGD9=C>C7>DD)9>DGGC5<)*9@9E6CGB7*)*97B4@FF0(2?FFGF@@F?BFF05
@M04650:207:000000000-C238N:1:1101:21962:4043 1:N:0:19
ACTCCTACGGGAGGCAGCAGTGGGGAATATTGGGCAATGGGGGGAACCCTGACCCAGCGACGCCGCGTGAGTGAAGAAATCCTTCGGGATGTAAAGCTCTGTTGTATGGGAAGAGAAAAAGACGGTACCATACGAGGAAGCCCCGGCAAACTACGTGCCAGCAGCCGCGGTAATACGTAGGGGGCAAGCGTTGTCCGGAATTACTGGGCGTAAAGCGCACGCAGGCGGGTTTATAAGTCAGATGTAAAAGGCAGGTGCTTACCATCTGTTTGTCATCTGATACTGTAAGCCT
+
FGGGGGCEFGGGGEDF@GGGGGGGC,CEGGFEEFFGGGGGECEEGGGGGGGGGGGGGGD:CF:FGDGGGGGGGGGGGGGGGGGGGGGCFEEGFGGFFGGFGC@FCFGGGFGGGDCGGGGDCCGGGGGEGGGGGGGGGGGGGB@CFGGGEGFEGGGFFFGGGGGGCGCCCC>EG:CFF:<;EGDCCEGGGGGGGGEGE>CE>8ECFCCDFEGG=*ACC7CDGGGEGEECC75C?GGGGGFGFGFF:D::=FGGFDC@FFFFGFG76>C4/9?FF=FFABG?FFGFFF*6<*<?
@M04650:207:000000000-C238N:1:1101:10460:4101 1:N:0:19
ACTCCTACGGGAGGCAGCAGTGGGGAATATTGGGCAATGGGGGCAACCCTGACCCAGCGACGCCGCGTGAGTGAAGAAATCCTTCGGGATGTAAAGCTCTGTTGTATGGGAAGAGAAAAAGACGGTACCATACGAGGAAGCCCCGGCAAACTACGTGCCAGCAGCCGCGGTAATACGTAGGGGGCAAGCGTTGTCCGGAATTACTGGGCGTAAAGCGCAGGCAGGAGGGTTAAGAAGTCAGAGGGAAAAGGGAGGGGCTTACACTCTGTTAGTCATCTGATACTGTAAGCAT
+
FGGGGGGGGGGGGGGGGGGGGGGGGGGGGGGGFGGGGGGGGGG7FGGGGGGGGCGGGGEGGGGGGGGGG@:BFGGGGG@?DGFGGGGE:FGGGGGF<,8CFGFF=F9FGGGGGGGFGEGDF>=:>>>3CDGF8><:FFGA<,D<CGBBFF<@>,>>FCGC:>BCCGC@:C1=F,;+;+7<CGGE8CF818?E?/<FEE8EFECEECFG*51:EGFCCCD)//2/:*:AED***+2A*29:7**7**/7<6****9)7)076):*1>:6****9/9=4<G0*6*0*0*69*/)
@M04650:207:000000000-C238N:1:1101:17243:4131 1:N:0:19
ACTCCTACGGGAGGCAGCAGTGGGGAATATTGCACAATGGGGGAAACCCTGATGCAGCAACGCCGCGTGAGTGATGACGGTCTTCGGATTGTAAAGCTCTGTCTTTGGGGACGATAATGACGGTACCCAAGGAGGAAGCCACGGCTAACTACGTGCCAGCAGCCGCGGTAATACGTAGGTGGCGAGCGTTATCCGGAATTATTGGGCGTAAAGGGAGCGTAGGCGGATAATTAAGTGGGATGTGAAATACTCAGGCTCAACCTGGGGGCTGCATTCCAAACTGATTATCTAG
+
GGGGGGGGGGGGGGGGGGGGGGGGGGGGGGGGGGGGGGGGGGGGGGGGGGGGGGGGGGGGFGGGGGGGGGGGGGGGGGGGEGGGGGGGGGGGGGGGGEGGGGFFGGGGGGGGGGGGGGGFGGEGGGGGGGGFGDGGGGGFGGGGGEGGGGGGGGGGGGGGGGGGGGCGGGGFGGGGGGGGBEFGGGGGCE5CFGECCCCGGGFGGGGG?EGCFCEGGGCCEGGGGGEGGF70=EG?CDFG@D66CFG=B7DG=6<?F>FFFFGGFGDF:@B>4@972<GF:27*96*)./1)
@M04650:207:000000000-C238N:1:1101:11011:4233 1:N:0:19
ACTCCTACGGGAGGCAGCAGTGGGGAATATTGGACAATGGAGGTAACTCTGATCCAGCAATTCTGTGTGCACGAAGAAGGTTTTCGGATTGTAAAGTGCTTTAAGTCGGGAAGAAAAAAATGACGGTACCGACAGAATAAGCGACGGCTAAATACGTGCCAGCAGCCGCGGTAATACGTATGTCGCAAGCGTTATCCGGAATTATTGGGCATAAAGGGCATCTAGGCGGGGTTTCAAGTCGACGGTGAAAACAAGTGGCTCAACCATTAGCTTGCCGACGAACATGAAATTAT
+
FGGGGGGGGGGGGGGGGGGGGGGGGGGGGGGGFGGGGGGG,CF,FG<EEGGG<<FGFGGGGCFFFEFGG9C@FGEGGGGGC@FGGGGEGCGGGGGG??FFFGEGGFAFGGGGGGGD=FGGFFGGDEFFG,F7:>BBFFGGA,+C:CEGGF7FEAGEEFG?C8*@DCFGEGEEGGGGGGGFGFEGD5*4:BCG5;CDF8CE*1>B9EFFGDC6+0;C9C<38*20ACFGGGG*.:7<CFFCD*7</*9*6:F4*/C@667>EFDG)5C268)865;F;9<B363)167):??))
@M04650:207:000000000-C238N:1:1101:17656:4298 1:N:0:19
ACTCCTACGGGAGGCAGCAGTGGGGAATATTGCACAATGGGGGAAACCCTGATGCAGCAACGCCGCGTGAGTGATGACGGTCTTCGGATTGTAAAGCTCTGTCTTTGGGGACGATAATGACGGTACCCAAGGAGGAAGCCACGGCTAACTACGTGCCAGCAGCCGCGGTAATACGTAGGTGGCGAGCGTTATCCGGAATTATTGGGCGTAAAGGGAGCGCAGGTGGTTTCTTAAGTCTGATGTAAAAGGCAGTGGCTCAACCATTGTGTGCATTGGAAACTGGGAGACTTGAGT
+
GGGGGGGGGGGGGGGGGGGGGGGGGGGGGGGGGGGGGGGGGGGGGGGGGGGGGGGGGGGGGGGGGGGGGGGGGGGFGGGGGGGGGGGGGGGGGGGGGGGGFGGGGGGGGGGGGGGGGGFGGGGGGGGGGGGGGGGGGGGGGFGGGGGGGGGGGGGGGGGGGGGFGGGGGGGGGGGGGGGGGGGGGGGGG>EFCGGGGG>FFFF7CFGGGGGGGFGDEGCDEGGGGG:FFGGGFGGGGGFGFFFFFCFGFGGGGGGFFFFFGFGG?FFAFFFFFF@FFFC?6AGFFFB?FFFF?-
@M04650:207:000000000-C238N:1:1101:6453:4339 1:N:0:19
ACTCCTACGGGAGGCAGCAGTGGGGAATATTGGGCAATGGGCGCAAGCCTGACCCAGCAACGCCGCGTGAAGGAAGAAGGTTTTCGGATTGTAAACTTCTGTTGTGAGGGACGATAATGACGGTACCTCACGAGGAAGCCCCGGCTAACTACGTGCCAGCAGCCGCGGTAATACGTAGGGGGCAAGCGTTGTCCGGAATTACTGGGCGTAAAGGGAGCGTAGGCGGCCTTGTAAGTCAGATGTGAAATACCCGGGCTTACACTGGGGGGTGCATCTGAAACTGTGAGGCTTGCG
+
GEDFGGFGF:FGGCGGGGFFGFDGEEGGGGGGGGGGEGGGGCCC7@+FDG86<FGGDFGFGGGG7CDF=FCGFGFCFDCFAFGGGGGG>?,E<FFCDGGGGFDFGCFCFEEGGEGGEFFGGEGCFGF,A,@F+@FCCFFGGGF@EGG,@FGGGA7D:=FF@CFFGG*CCECFC@*?,814:8C*=8C8=3*=CFG>*2@CFFFGCGGGGD5*03;*29DDCD*0C55*:7<C?<DFFG4*0**/:***/*277>)8@4;)+9*2)5C1>>D))/1/44*?F2*0**@1(7730(
@M04650:207:000000000-C238N:1:1101:7734:4376 1:N:0:19
ACTCCTACGGGAGGCAGCAGTGGGGAATTTTGGACAATGGGCGAAAGCCTGATCCAGCCATTCCGCGTGCAGGACGAAGGCCTTCGGGTTGTAAACTGCTTTTGTACAGAACGAAAAGGCTTTGGCTAATACCCAGGGCTCATGACGGTACTGTAAGAATAAGCACCGGCTAACTACGTGCCAGCAGCCGCGGTAATACGTAGGGTGCAAGCGTTAATCGGCATTACTGGGCGTAAAGCGTGCGCAGGCGGTCTTGTAAGACAGAGGTGAAATCCCCGGGCTAAACCTGGGAAT
+
<FGGGGGGGFGGGG7F@FGGGEEFFGGGFGGGGGGFCFG9FGGGGGDGGGGFGGGGFGGGFGGGGGGE=FGGGGGGGGGG8FGFF7C7BF7FFGGGGGG9EF<AFBFGGGD<CGGEGGGGGCEB=FFGGGGDECFGFGGFEGGDFFG7C@BFFGFCCF,@FCACGGGC@8>CCF9EGCEFGGG?FG:CF*:::CCEGGGDFC*11?CE+<9:;7EGFCFD*):EG?C+AF*:BGDGFF@)07>BCG3/7<DC597***9@C?><FF33)=67@=6:(27:>;*0*9?037.8:3
@M04650:207:000000000-C238N:1:1101:14239:4390 1:N:0:19
ACTCCCGGGAGGCAGCAGTGGGGAATATTGCACAATGGGCGCAAGCCTGATGCAGCCATGCCGCGTGTATGAAGAAGGCCTTCGGGTTGTAAAGTACTTTCAGCGAGGAGGAAGGCATTGTGGTTAATAACCGCAGTGATTGACGTTACTCGCAGAAGAAGCACCGGCTAACTCCGTGCCAGCAGCCGCGGTAATACGGAGGGTGCAAGCGTTAATCGGAATTACTGGGCGTAAAGCGCACGCAGGCGGTCTGTCAAGTCGGATGTGAAATCCCCGGGCTCAACCTGGGAACTG
+
GGGGGGGGGGGGGGGGGGFGGGGGGGGGGGGGGGGGGGGGGGGGGGGGGFGGGGGGGGGFGGGGGGGGGGGGFFGGGGGGGGGGGGGGGGGGGGGGGGGGGGGGGGGGGGGGGGGGGFGGGGGFFGGGGGGGGGGGGGGGGGGGGGGGGGGGGGGGGGGGGGGGGGGGGGDFGGGGGGGGGGGGGGGGGEGEEEEGDGGCGGGGGGGGGGGGGGGGGGGGGGFGG?+6CFGEDGGGGGFGFDDEGGGGFCD<DGGFFFFFDBDGFGGFFFFFFFFF>07)8477>:FBFFF?B?
@M04650:207:000000000-C238N:1:1101:5922:4394 1:N:0:19
ACTCCTACGGGAGGCAGCAGTGGGGAATATTGGACAATGGAGGTAACTCTGATCCAGCAATTCTGTGTGCACGAAGAAGGTTTTCGGATTGTAAAGTGCTTTAAGTCGGGAAGAAAAAAATGACGGTACCGACAGAATAAGCGACGGCTAAATACGTGCCAGCAGCCGCGGTAATACGTATGTCGCAAGCGTTATCCGGAATTATTGGGCATAAAGGGCATCTAGGCGGGGTTTCAAGTCGACGGTGAAAACTAGTGGCTCCACCATTAGCTTGCCGACGAAACTGAAATTCT
+
GGFGFFGGGEGCGGGGGGG?FGGFGEGGGGGFEFGGGGFDGGDFGGGGGGFGGGFGEFFFGGGGGGGGGGGGGGGGGGGGGGGGGGGGGGGGGGGGEGGFGGGGGAFEGGGGGGGGGGGGGC<FFECFGGGGGGC@CDGGGGGEGGGGGGGGGGGGGGGFGG7FGD>GGGGGGFFGFFBFFGGGG5CGGGGGGGFEGGGCE>FGF9EFG=FGGGGGGGGGFGCFCCGGGGGC>E7<DGF*)CD>CDCC?FGGGF:=85).+)2749F>F49@?F)07()751DFF?F77FF)4
@M04650:207:000000000-C238N:1:1101:25448:4396 1:N:0:19
ACTCCTACGGGAGGCAGCAGTAGGGAATCTTCGGCAATGGGGGCAACCCTGACCGAGCAACGCCGCGTGAGTGAAGAAGGTTTTCGGATCGTAAAGCTCTGTTGTAAGAGAAGAATGTGTGTGAGAGTGGAAAGTTCACACAATGACGGTAACTTACCAGAAAGGGACGGCTAACTACGTGCCAGCAGCCGCGGTAATACGTAGGTCCCGAGCGTTGTCCGGATTTATTGGGCGGAAAGCGAGCGCAGGCGGTTTGATAAGTCTGAAGTTAAAGGCTGTGGCTCAACCATAGT
+
GGGGGGGGGGGGGGGGGGGGGGGGGFGGGGGGGGGGGGGGGGGGGGGGGGGGGGGGGGGGGGGGGGGGGGGGGGGGGGGGDGGGGGGD:FGGGGGGGGGGFGGGGCFGEDGGGGCF9FG<FFGGGGCGGGGGGGCFFDGFGGCDF9>CGCFGGGFGGGFGGEGCFGGGGG7CEFCFGGGGGGGGFC?FFEED*5:8>F?FFGGGGDB?:CEC5E8;CDC7CC5:/2<<77E=5C)*/9>F:9:>3<DGF)7C5)*88@?F?FFF?::>/977=6F)(4C)81*7@FFF(9*:.
@M04650:207:000000000-C238N:1:1101:6494:4426 1:N:0:19
ACTCCTACGGGAGGCAGCAGTGGGGAATATTGCACAATGGGCGCAAGCCTGATGCAGCCATGCCGCGTGTATCAAGAAGGCCTTCGGGTTGTAAAGTACTTTCAGTCGGGAGGAAGGTGTCAAGGTTAATAACCTTGGCAATTGACGTTACCGACAGAAGAAGCACCGGCTAACTCCGTGCCAGCAGCCGCGGTAATACGGAGGGTGCAAGCGTTAATCGGAATTACTGGGCGGAAAGCGCACGCAGGCGGTCTGTCAAGTCGGATGTGAAATCCCCGGGCTCAACCTGGGAAC
+
GGGGGGGGGGGEGGGGGGGGGGGGGGGGGGGFGGGGGGGGGGGGGGGGGGGGGGGGGGGGGGGGGGEGGGGGGGGGGGEGGGGGGFGGGGGGGGGGGGGGGGGGGGGGGGGGGDEFCFGGGCEGGFFCFGGFGGGGFEFBFGGGGGGGGGGGGGGGGGGGCFGGFGG7:CFGCGGGGGGGGGGGGGGGGGGGGEGGGGGGGGGGGGGGGGGFEEGEGGG3EDCGGFGGCC=F5*9=CCFGFCEFGDGGFGGGDD5B@?BFGFDD3CD?FFF=FFFFF>3>>9C@FFFF?43:(-
@M04650:207:000000000-C238N:1:1101:10465:4467 1:N:0:19
ACTCCTACGGGAGGCAGCAGTGGGGAATATTGCACAATGGGCGCAAGCCTGATGCAGCCATGCCGCGTGTATGAAGAAGGCCTTCGGGTTGTAAAGTACTTTCAGCGAGGAGGAAGGCATTGTGGTTAATAACCGCAGTGATTGACGTTACTCGCAGAAGAAGCACCGGCTAACTCCGTGCCAGCAGCCGCGGTAATACGGAGGGTGCAAGCGTTAATCGGAATTACTGGGCGTAAAGCGCACGCAGGCGGTCTGTCAAGTCGGATGTGAAATCCCCGGGCTCAACCTGGGAAC
+
GGGGGGGGGGGGGGGGGGGGGGGGGGGGGGGGGGGGGGGGGGGEGGGGGFGGGGGGGGGGGGGGGGGFGGGGGGGGGGGGGGGGGGFEFGGFGGGGGFGGGGGGGGGGGGG@CGGGGGGFGGGGGGGGGGGGGDEGGGEGGGGGGGGGGGGGGDEGGGGGGGGGGGG7FGGGCFFFGGGGGGGGGGCCGGGCEGGEFG9CCEGEDCEEGGGGGGGGGGGCCDGGGGGGFGGGDCGEFGFDFGFFGGGC:DGGGDC=7BFFGFDDE:3>FFF????F63DDFFGFFFFBFFF:?0
@M04650:207:000000000-C238N:1:1101:22389:4505 1:N:0:19
ACTCCTACGGGAGGCAGCAGTGGGGAATATTGCACAATGGGCGCAAGCCTGATGCAGCCATGCCGCGTGTATGAAGAAGGCCTTCGGGTTGTAAAGTACTTTCAGCGAGGAGGAAGGCATTGTGGTTAATAACCGCAGTGATTGACGTTACTCGCAGAAGAAGCACCGGCTAACTCCGTGCCAGCAGCCGCGGTAATACGGAGGGTGCAAGCGTTAATCGGAATTACTGGGCGTAAAGCGCACGCAGGCGGTCTGTCAAGTCGGCTGTGAAATCCCCGGGCTCAACCTGGGAAC
+
GGGGGGGGGGGGGGGGGGGGGGGGGGGGGGGGGGGGGGGGGGGGGGGGGGGGGGGGGGGGGGGGGGGGGGGGGGGGGGGGGGGGGGGGGGGGGGGGGGGGGGGGGGGGGGGGGGGGGGGGGGGGGGGGGGGGGGGGGGGGCFAFGGGGGGGGGGGGGGGGGGGGGGGCEGGGGGGGGGGGGGGGGGGGGGGGGGGCECFGD5EGGGGGGGGGGGG5EGGGGGDGGGGGGGGGFGGGGGFGFGDFGGGGFGDGGGGFFFFFFFDG>5DFFFFFFFFFFFDFFFF4?FFF?FF?B6
@M04650:207:000000000-C238N:1:1101:23433:4509 1:N:0:19
ACTCCTACGGGAGGCAGCAGTGGGGAATATTGCACAATGGGGGAAACCCTGATGCAGCAACGCCGCGTGAGTGATGACGGTCTTCGGATTGTAAAGCTCTGTCTTTAGGGACGATAATGACGGTACCTAAGGAGGAAGCCACGGCTAACTACGTGCCAGCAGCCGCGGTAATACGTAGGTGGCAAGCGATGTCCGGATTTACTGGGCGTAAAGGGAGCGTAGGCGGATCTTTAAGTGGGATGTGAAATACTCGGGCGCAACCTGGGGGCTGCATTCCAAACTGATTATCTAG
+
GFF<FFGGGCE@FEFGGGGGGGGGCGGFF9EGFFGGGDFGGGGGGGGC@FFFGGGGGGGGGGGEGGGGGGEGFGGGFFEEEGB9B?:B+4AAFGGFGFGGFE<EFEFGGGG+@FFGGFGGGDCEFG9?BF=F>B7FCDFCDC::FGC,@>DFECGGC9F:FGGGEFGGEEDFGGGGE=1,6;CGGCCG*2=ECGGGG5*?+?FFGGG=:CCGFGGE:CDCEGC?E7:CC7CFFF:?FFF5)/)9C>F7@7:77*/.)0.7>477><DB>>DBF*87<4**).>F?6*.:?F<
@M04650:207:000000000-C238N:1:1101:8005:4527 1:N:0:19
ACTCCTACGGGAGGCAGCAGTGGGGAATATTGCACAATGGAGGAAACTCTGATGCAGCGACGCCGCGTGAGGGAAGAAGGTTTTCGGATTGTAAACCTCTGTCTTCGGGGACGATAATGACGGTACCATACGAGGAAGCCCCGGCAAACTACGTGCCAGCAGCCGCGGTAATACGTAGGGGGCAAGCGTTGTCCGGAATTACTGGGCGTAAAGCGCACGCAGGCGGGGTTATAAGTAATATGTAAAAGGCAGGTGCTTACCATCTGTTTTTCATCTGATAATGTAAGACTAG
+
GG<FGGGGGGGGGGGGGGGFGGGGGGGDFDFFGGGGGGGGGGGGGGGGGG,CEGCFEDCGGGGFEGEGGG7FGGGGGGGGGGGGGGGGGFFGGGGFF@DGEFGGGGGGGGG7FE7C=FGDCE>FGGGGGGGGF7E3DC,,<:CFGEEG7:C,FGCEGGGFGGGGGDGDG@F9FDC+<8F@@ECE7;8;;EECFFGEGGGGF7EFF5CE:C=FCCGDGDD35C*:=E5**)29@:*<*0*:**17::77>FF33C*6=6=<0=:*12*)9)))*1=@26***.:9F??)./9:
@M04650:207:000000000-C238N:1:1101:7105:4537 1:N:0:19
ACTCCTACGGGAGGCAGCAGTGGGGAATATTGGGCAATGGGGGCAACCCTGACCCAGCGACGCCGCGTGAGTGAAGAAATCCTTCGGGATGTAAAGCTCTGTTGTATGGGAAGAGAAAAAGACGGTACCATACGAGGAAGCCCCGGCAAACTACGTGCCAGCAGCCGCGGTAATACGTAGGGGGCAAGCGTTGTCCGGAATTACTGGGCGTAAAGCGCACGCAGGCGGGTTTATAAGTCAGATGTACAAGGCAGGTGCTTACCATCTGTTTGTCATCTGATACTGTCAGCCT
+
GGGGGGGGGCG@CCGECFGEFGGGGGGGGGGGFGGGCE<FFFBF7EFEFGCCFCG,FFE+@FEFGDGFEGGGEGGGFFFGGGD<F7FECGGG9FGGFDFFFFGDEFFGGFEFG8F<F8FFBFGGDFFGGGGGF<@FFGGGGGGGGGGGGGGGCGGGGGCCACFCGGCGGGEEEC9CEF9<*88CEEE7CG=**;CFGEGD>FFGC+CGFGEEE5<F=DDG5DD58C=CC78:)C79DFFG4FF6DC7C?455559>6@FF9?CF67DDB??4)866::**8:FF49*4-<F0
@M04650:207:000000000-C238N:1:1101:15965:4540 1:N:0:19
ACTCCTACGGGAGGCAGCAGTGGGGAATATTGCACAATGGGGGAAACCCTGATGCAGCAACGCCGCGTGAGTGATGACGGTCTTCGGATTGTAAAGCTCTGTCTTTGGGGACGATAATGACGGTACCCAAGGAGGAAGCCACGGCTAACTACGTGCCAGCAGCCGCGGTAATACGTAGGTGGCGAGCGTTATCCGGAATTATTGGGCGTAAAGGGAGCGTAGGCGGATAATTAAGTGGGATGTGAAATACTCAGGCTCAACCTGGGGGCTGCATTCCAAACTGATTATCCAG
+
GGGGGGGGGDGGGGGGGGGGGGGGGGGGGGGGGGFGGGGGGGGGGFGGGGFGGGGGGGGGGGGGGGGGGGGGGGGGGGGGGGGGGGGGGGGGGGGGGGGGGGGGGGGGGGGGGGGGGGGGGGEGGGGGGGGGGGGGGGGGGGGGEGGGGFGFGGGGGG@FGGGGGGGGGGGGGGGGGGGGGGGGGGCEEGGGGGGGGGG6E7EEGG>GGGGGF7ACGGGGGGECGGCEGG7?@9CFCFFGFGFFGGGDFF:FGGGF<FFFD>*9@FGFB>:B?F=*)):=FD*9@B?>A47)
@M04650:207:000000000-C238N:1:1101:15150:4555 1:N:0:19
ACTCCTACGGGAGGCAGCAGTGGGGAATATTGCACAATGGGCGCAAGCCTGATGCAGCCATGCCGCGTGTATGAAGAAGGCCTTCGGGTTGTAAAGTACTTTCAGCGGGGAGGAAGGCAGTGAGGTTAATAACCTTGCTGATTGACGTTACCCGCAGAAGAAGCACCGGCTAACTCCGTGCCAGCAGCCGCGGTAATACGGAGGGGGCAAGCGTTAATCGGAATTACTGGGCGTAAAGCGCACGCAGGCGGTCTGTCAAGTCGGAGGTGAAATCCCCGGGCCCAACCTGGGAAC
+
GGGGGGGGGGGGGGGGGGGGGGGGGGGGGGGGGGGGGGGGGGGGGGGGGGGGGGGGGGGGCGGGGGGGGGEDFG<FGEGGGGGGGGGGGGGGGGGFEFGGGGGGG,8CFGG>FGGGCD<:AD,E8DFFFDFGFG=<FC,,>@,@FGGF<,3>FGEED@FG7DFGFDFGGE:ECB;CBECG@GGC@FGG78:E>BCE+BC>EGGDG*8E87A=C*1;*?DGCGCFFGFFC<FC>>)17:7DFC)0CD<7779117C/97*709CDD3CBFFF4*/0)(4535()0085(4))42(
@M04650:207:000000000-C238N:1:1101:5952:4586 1:N:0:19
ACTCCTACGGGAGGCAGCAGTGGGGAATTTTGCGCAATGGGCGAAAGCCTGACGCAGCAACGCCGCGTGCGGGATGACGGCCTTCGGGTTGTAAACCGCTTTCAGCAGGGATGATAATGACAGTACCTGCAGAAGAAGCTCCGGCTAACTACGTGCCAGCAGCCGCGGTAATACGTAGGGAGCAAGCGTTATCCGGATTTATTGGGCGTAAAGCGCGCGTAGGCGGTTTGTTAAGCGGAATCTCTAATCTGAGGGCTCAACCCCCAGCCGGATTCCGAACTGGCAGACTCGAGG
+
GGGGGGGGGGGGGGGGGGGGGGGGGGGGGGGGGGGGGGGGGGGGGGGGGGGGGGGGGGGGGGGGGGGGGGGGGGGGGGGGGGGGGGGGGGGGGGGGGGGGGGGGGGGGGGGGFGGEFGGGGGGGGGGGGGGGGGGGGGGCFFEFGGGGG9FGGFFGGGGGGGGGGGGGGGGGGGGFGGGGGGGGGGGGGGGGGGGGGGGGGGGGGGGDEEEDGGGGGGGGEDGGGGGG5CGCFC7CGGFDFGFFGGGGFGG=FGGFFFFFFFC3>CGFFF3)83=7><DFFF<:FDF?)9FBF(
@M04650:207:000000000-C238N:1:1101:25969:4604 1:N:0:19
ACTCCTACGGGAGGCAGCAGTGGGGAATATTGCACAATGGGGGAAACCCTGATGCAGCAACGCCGCGTGAGTGATGACGGTCTTCGGATTGTAAAGCTCTGTCTTTGGGGACGATAATGACGGTACCCAAGGAGGAAGCCACGGCTAACTACGTGCCAGCAGCCGCGGTAATACGTAGGTGGCGAGCGTTATCCGGAATTATTGGGCGTAAAGGGAGCGTAGGCGGATAATTAAGTGGGATGTGAAATACTCAGGCTCAACCTGGGGGCTGCATTCCAAACTGATTATCTAG
+
GGGGGGGGGGGGGGGGGGGGGGGGGGGGGGGGGGGGGGGGGGGGGGGGGGGGGGGGGGGGGGGGGGGGGGGGGGGGDGGGGGGGGGGGGGGGGGGGGGGGGGGGGGGGGGGGGGGGGGGGGGGGGGGGGGGGGGGGGGGGGGGGGGGFGGGGGGGGGGGGGGGGGGGGGGGGGGGGGGGGGGGGGGGGGGGGGGGGEGFFGGGGGGGGGGGGG7CGGGGGGGGGGGCCCFGGFGGFDGFGFGFFGGDGFCFGFGGFFF@FFFGGFDD>>>B;FFFFDFFFFFGFFFF9<=BA
@M04650:207:000000000-C238N:1:1101:11824:4673 1:N:0:19
ACTCCTACGGGAGGCAGCAGTGGGGAATATTGCACAATGGGCGCAAGCCTGATGCAGCCATGCCGCGTGTATGAAGAAGGCCTTCGGGTTGTAAAGTACTTTCAGTGGGGAGGAAGGCAGTGAGGTTAATAACCTTGCTGATTGACGTTACCCGCAGAAGAAGCACCGGCTAACTCCGTGCCAGCAGCCGCGGTAATACGGAGGGTGCAAGCGTTAATCGGAATTACTGGGCGTAAAGCGCACGCAGGCGGTCTGTCAAGTCGGATGTGAAATCCCCGGGCTCAACCTGGGAA
+
GGGGGGGGGGGGGGGGGGGGGGGGGGGGGGGGGGGGGGFGGGGGGGGGGGGGGGGGGGGGGGGGGGGGGGGGGGGGGGGGGGGGGGGGGGGGGGGGGGGGGGGGGEFGGG=FGGGGGGGGGGGGFGGGGGGGGGGGGGGGGGDFGGGGGGGGGGGGGGGG7DCFGFGGGGGGGGFGGGGGGGGGGGGGGGGGGEEG?FGGCEG@E8EEFFCDGGEGFGGGC7CCEGGGGGGGFGGGFFFGFD@DDGGGFDGGGGDBFFF7?@DG>3C4F?=@?=?::>C>>1CF?FF005<:7
@M04650:207:000000000-C238N:1:1101:17120:4680 1:N:0:19
ACTCCTACGGGAGGCAGCAGTGGGGAATATTGGGCAATGGGGGCAACCCTGACCCAGCGACGCCGCGTGAGTGAAGAAATCCTTCGGGATGTAAAGCTCTGTTGTATGGGAAGAGAAAAAGACGGTACCATACGAGGAAGCCCCGGCAAACTACGTGCCAGCAGCCGCGGTAATACGTAGGGGGCAAGCGTTGTCCGGAATTACTGGGCGTAAAGCGCACGCAGGCGGTCTGTCAAGTCGGATGTGAAATCCCCGGGCTCAACCTGGGAACTGCATTCGAAACTGGCAGGCT
+
GGGGGGGGGGGGGGFGGGGGGGGGGGGGGGGGGGGGGGGGGGEGGGGGGGGGGGGGF8F:FEGGGGGGGGGGGGGGGGGGGGGGGGGGGGGEFGADGGGGGBEFFEGGGGGGGGGGGGGGGGGGGGGGGGGFGGGGGGGGGFGGGGGGGFGGGGGFGGGGGGGFGFGGGGGG7CGGGFGGGDEEGGFFGEG5>EGGGGGGGGGGGFGGGGEGGGGGGGDGGGEEEEEG:CEEFGDGFGFGF9::6CFGFGGGGDC::>>59?CCFGGBFFFFFFFFFFGF4:D4@0)41>><
@M04650:207:000000000-C238N:1:1101:25437:4683 1:N:0:19
ACTCCTACGGGAGGCAGCAGTAGGGAATCTTCGGCAATGGGGGCAACCCTGACCCAGCGACGCCGCGTGAGTGAAGAAATCCTTCGGGATGTAAAGCTCTGTTGTATGGGAAGAGAAGCAGACGGTACCATACGAGGAAGCCCCGGCAAACTACGTGCCAGCAGCCGCGGTAATACGTAGGGGGCAAGCGTTGTCCGGAATTACTGGGCGTAAAGCGCACGCAGGCGGGTTTATAAGTCAGATGTAAAAGGCAGGTGCTTACCATCTGTTTGTCATCTGATACTGTAAGCCT
+
GGGGGGGGGGGGGGGGGGGGGGGGGGGGGGGGGGGGGGGGGGGGGGGGGGGGFGGGGGGGGGGGGGGGGGGGGGGGGGGGGGGFGGGGGGGGGGGGGGGFFFFGFGGGGGGGGFFGGGGFGGGGFGGGGGGGGGGGGGGGGCFGECGGGGGGGGGGGGGGEGGGGGGGEGFEFCGGGGGFEEEGGGFGGGGGEGGFEGGDGCGGGGGGGGGGGGGGGGGDGGGGGGGGG<E5?FGFGGFGB7467::F=FDGGGGFF?FFFF*:9D74197?F?=6<AFFFDG?FFFAA?/(
@M04650:207:000000000-C238N:1:1101:20366:4690 1:N:0:19
ACTCCTACGGGAGGCAGCAGTAGGGAATCTTCGGCAATGGGGGCAACCCTGACCGAGCAACGCCGCGTGAGTGAAGAAGGTTTTCGGATCGTAAAACTCTGTTGTTAGAGAAGAACGTTAAGTAGAGTGGAAAATTACTTAAGTGACGGTATCTAACCAGAAAGGGACGGCTAACTACGTGCCAGCAGCCGCGGTAATACGTAGGTCCCAAGCGTTGTCCGGATTTATTGGGCGTAAAGCGAGCGCAGGTGGTTTCTTAAGTCTGATGTAAAAGGCAGTGGCTCAACCATTGTG
+
GGGGGGGGGGGGGGGGGGGGGGGGGGGGGGGGGGGGGGGGGGGDGGGGGGGGGGGGGDGGGGGGGGG@FGGFGGGFFGGGFFFGGGGGGGGGGGGGGDEFGGGGGGGGGFGFGGGGGGGGGGGGGGGEFGFGGGGGFGDGGGGGFGGGGGGFGGGGGGGGGFGGGGCCFGDDEFFGDGGGFGEGGCGGGGGGGG8CEFGCFFGGGGFFE:FFFGEECGFGGGG=CCGFGFGGFGDEGGFGFGFDDGGGD7CC9DGF4FF4CFGGFGCA=FF49FDF??<?@?9@?F@18/=<66
@M04650:207:000000000-C238N:1:1101:6504:4694 1:N:0:19
ACTCCTACGGGAGGCAGCAGTGGGGAATATTGCACAATGGGCGCAAGCCTGATGCAGCCATGCCGCGTGTATGAAGAAGGCCTTCGGGTTGTAAAGTACTTTCAGTGGGGAGGAAGGCATTGTGGTTAATAACCGCAGTGATTGACGTTACTCGCAGAAGAAGCACCGGCTAACTCCGTGCCAGCAGCCGCGGTAATACGGAGGGTGCAAGCGTTAATCGGAATTACTGGGCGTAAAGCGCACGCAGGCGGTCTGTCAAGTCGGATGTGAAATCCCCGGGCTCAACCTGGGAAC
+
GGGGGGGGGGGFGGGGGGGGGGGGGGGGGGGGGGGGGGGGGGGGGGGGGGGCGGGGGGGGGGGGGGEGGGGGGGGFGGGGGGGGFGGGFGGGFGGGGGGGFGFGGGGFGGFDGGGGGFGFGGGGGGGGCGGGGGGGGGGGGGGGGGFGGGGFGGGGGGFGGGGGGGGGGDGGGGGGCGGGDFGGGG6CGEGGGGGGGGGG5EGGEGCGGGGGGGGGFCCFDGGGGGGGGFFF:EDGGDFD>C:B5317;DDGDDGFFFFFGFGCECD:F??FF?F4:BDB339??45??F)4(-
@M04650:207:000000000-C238N:1:1101:14625:4695 1:N:0:19
ACTCCTACGGGAGGCAGCAGTGGGGAATATTGCACAATGGGGGAAACCCTGATGCAGCAACGCCGCGTGAGTGATGACGGTCTTCGGATTGTAAAGCTCTGTCTTTGGGGACGATAATGACGGTACCCAAGGAGGAAGCCACGGCTAACTACGTGCCAGCAGCCGCGGTAATACGTAGGTGGCGAGCGTTATCCGGAATTATTGGGCGTAAAGGGAGCGTAGGCGGATAATTAAGTGGGATGTGAAATACTCAGGCTCAACCTGGGGGCTGCATTCCAAACTGATTATCTAG
+
GGGGGGGGGGGGGGGGGGGGGGGGGGGGGGGGGGGGGGGGGGGGGGGGGGGGGGGGGGGGGGGGGGGGGGGGGGGG<FFGGGGGGGGGGGGFGGGGGGGGGGGGGGGGGGGGGGGGGGGGGGFGGGGGGGGGGGGGGGGGGGGGGGGGGGGGGGGGGGGGGGGGGGGGGGGGGGGGGGEGDGGGGGGGGGGGGGGGGEFFGFCFGCFEEGGFGGDGGGGGDGGGGGGDGGGFFFFGGGFGFGFFGGGFFGFGGGGF4FFFGFGG4CD>FFFFFF@6AA7BF>FBFFFFFFF2
@M04650:207:000000000-C238N:1:1101:22600:4715 1:N:0:19
ACTCCTACGGGAGGCAGCAGTGGGGAATATTGCACAATGGGGGAAACCCTGATGCAGCAACGCCGCGTGAGTGATGACGGTCTTCGGATTGTAAAGCTCTGTCTTTGGGGACGATAATGACGGTACCCAAGGAGGAAGCCACGGCTAACTACGTGCCAGCAGCCGCGGTAATACGTAGGTGGCGAGCGTTATCCGGATTTATTGGGCGTAAAGCGCGTCTAGGTGGTTTAAAAAGTCTGATGTTAAACTGCGGGGCTCAACTCCGTATTGCGTTGGAAACTGTTAGACTAGAGT
+
GGGGGGGGGGGGGGGGGGGGGGGGGGGGGGGGGGGGGGGGGGGGGGGGGGGGGGGGGGGGGGGGGGGGGGGGGGGGGGGGGGGGGGGGGGGGGGGGGGGGGGGGGGGGGGGGGGGGGGGGGGGGGGGGGGGGGGGGGGGGGGGGGGGGGGGGGGGGGGGGGGGGGGGGGGGGGGGGGGGGGGGGGGGGGGGGGGGGEEGFFGGG?CFGGGGGGGGGGGGGGGGGGGGGFGGGFGGGGGFGFGFFFGGGFGGG:DGFFFFFFFGGFDG?FFFFFFDF72CFFFCFFFFFBFFFB)
@M04650:207:000000000-C238N:1:1101:7369:4727 1:N:0:19
ACTCCTACGGGAGGCAGCAGTAGGGAATCTTCGGCAATGGGGGCAACCCTGACCGAGCAACGCCGCGTGAGTGAAGAAGGTTTTCGGATCGTAAAGCTCTGTTGTAAGAGAAGAATGTGTGTGAGAGTGGAAAGTTCACACAATGACGGTATCTAACCAGAAAGGGACGGCTAACTACGTGCCAGCAGCCGCGGTAATACGTAGGTCCCAAGCGTTGTCCGGATTTATTGGGCGTAAAGCGCGCGTAGGCGGTTTGTTAAGCGGAATCTCTAATCTGAGGGCTCAACCCCCAGC
+
GGGGGGGGGGGGGGGGGGGGGGGGGGGGGGGGGGGGGGGGGGGGGGGGGGGGGGGGGGGGGGGGGGGGGGGGGGGGGGGGGGGGGGGGGGGGGGGGGFGFFFEFGGGGGGGGGGGFGGGGGGGGGGGGGGGGGGGGGGGGGGGGGGGGGGGGGGGGGGGGGGGGGGGGGGGGGGGGGGGGGGGGGGGGGGGGGGGGEGGGGGGGGGCGGGGGCE?=EDGGEGGEGGGGGGCGFEGEGFFGFDEFGG395CDGDGGFFFFFCFGGFGGFFFBFFFFBDDD3;?5>F?@F?FFFF<
@M04650:207:000000000-C238N:1:1101:8355:4761 1:N:0:19
ACTCCTACGGGAGGCAGCAGTAGGGAATCTTCGGCAATGGGGGCAACCCTGACCGAGCAACGCCGCGTGAGTGAAGAAGGTTTTCGGATCGTAAAACTCTGTTGTTAGAGAAGAACGTTAAGTAGAGTGGAAAATTACTTAAGTGACGGTATCTAACCAGAAAGGGACGGCTAACTACGTGCCAGCAGCCGCGGTAATACGTAGGTCCCAAGCGTTGTCCGGATTTATTGGGCGTAAAGCGAGCGCAGGTGGTTTCTTAAGTCTGATGTAAAGGGCAGTGGCTCAACCATTGTG
+
GGGGGGGGGGGGGGGGGGGGFGFGGGGGGGGGGGGGGGGGGGGGGGGFGGGGGGGGGGGGGGGGGGGGGGGGGGGGGGGGFFEGGGGGGGCFGGGGGCCFFGGGGGCGGFGGGGGDGFGGFFFDFCFDFCFDFFGGGG9@D<FGFAFGG+DFFGGCCFGGGGGGFEG7BE>EGCF9E8F7,CECG8EGGCC::EEGECFFFEFGCEFGCCFFGGGECC:0;D=ED?+<9DGC>E5CDGFFBDB593<D597F7>C=9@F*<12:=D7:BFBF*4>F<?CF5<5<FFF:??4<A2
@M04650:207:000000000-C238N:1:1101:14099:4762 1:N:0:19
ACTCCTACGGGAGGCAGCAGTGGGGAATATTGCACAATGGGGGAAACCCTGATGCAGCAACGCCGCGTGAGTGATGACGGTCTTCGGATTGTAAAGCTCTGTCTTTGGGGACGATAATGACGGTACCCAAGGAGGAAGCCACGGCTAACTACGTGCCAGCAGCCGCGGTAATACGTAGGTGGCGAGCGTTATCCGGAATTATTGGGCGTAAAGGGAGCGTAGGCGGATCTTTAAGTGGGATGTGAAATACTCGGGCTCAACCTGGGGGCTGCATTCCAAACTGGGGATCTAG
+
GGGGGGGGGGGGGGGGGGGGGGGGGGGGGGGGGGGGGGGGGGGGGGGGGGGGGGGGGGGGGGGGGGGGGGGGGGGGGGGGGGGGGGGGGGGGGGGGGGGGGGGGGGGGGGGGGGGGGGGGGGGGGGGGGGGGGGGGGGGGGGGGGGGGGGGGGGGGGGGGGGGGGGGGGGGGGGGGGGGGGGGGGGGGGEEGGGGGGGGCCGGGGGGGGGGGGGGGGGGGGGEGGGGGGGGGFFFFFGFGFD@FGFGFFGFGGGGEFFFFGFFGFGGFFFFFFFFFFA>?>AGFFFD0:*0)
@M04650:207:000000000-C238N:1:1101:24442:4773 1:N:0:19
ACTCCTACGGGAGGCAGCAGTGGGGAATATTGCACAATGGGGGAAACCCTGATGCAGCAACGCCGCGTGAGTGATGACGGTCTTCGGATTGTAAAGCTCTGTCTTTGGGGACGATAATGACGGTACCCAAGGAGGAAGCCACGGCTAACTACGTGCCAGCAGCCGCGGTAATACGTAGGTGGCGAGCGTTATCCGGAATTATTGGGCGTAAAGGGAGCGCAGGTGGTTTGATAAGTCTGAAGTTAAAGGCTGTGGCTCAACCATAGTATGCTTTGGAAACTGTCGAACTTGAGT
+
GGGGGGGGGGGGGGGGGGGGGGGGGGGGGGGGGGGGGGGGGGGGGGGGGGGGGGGGGGGGGGGGGGGGGGGGGGGGGGGGGGGGGGGGGGGGGGGGGGGGFGGFGGGGGGGGGGGGGGGGGGGGGGGGGGGGGGGGGGGGGGGGGGGGGGGGGGGGGGGGGGFGGGGGGGGGGGGGGGGGGFDGGEGGEGGGG?EGEGF8EGGGGGFEGGGGGGEGGGGGGGGGGGEGGGGGFGGGGGFDFGFFGGGGFGGGG<DF>FFFFFDFFGFA?FFFFBFFFFFFF<:*57F<?B*7:<
@M04650:207:000000000-C238N:1:1101:15393:4775 1:N:0:19
ACTCCTACGGGAGGCAGCAGTGGGGAATATTGCACAATGGGCGAAAGCCTGATGCAGCGACGCCGCGTGAGGGAAGAAGGTTTTCGGATTGTAAACCTCTGTCTTCGAGGACGAAGAAGTGACGGTACTCGAGGAGGAAGCCACGGCTAACTACGTGCCAGCAGCCGCGGTAAAACGTAGGTGGCAAGCGTTGTCCGGAATTACTGGGTGTAAAGGGAGCGCAGGCGGGATGCCAAGTTGGACGTGAAATCTATGGGCTCAACCCATAGCGTGCGTTCAAAACTGGCGTTCTTG
+
GGGGGGGGGGGGGGGGGGGGGGGGGGGGGGGGGGGGGGGGGGGGGGGGGGGGGGGGGGGGGGGGGGGGGGGGGGGGGGGGGGGGGGGGGGGGGGGGGGGGGGGGGGGGGGGGGGGGGGFFGGGGGGGGGGGGGGGGGGGGGGGGGGGGGGGGGGGGGGGGGGGGGGGGGGGGGGGGGFGGGGGGGGFGGGGGGGGGGGGEGGGGGGGGFGGGFGGCGFGGGDGGGGGGGGGGFEDFFFFGFGFEGGGGBCFF7FG?>>FFGFGGEGG?FFF>33>DFFGFF>FFBFF9B>B?2)
@M04650:207:000000000-C238N:1:1101:17261:4808 1:N:0:19
ACTCCTACGGGAGGCAGCAGTGGGGAATATTGCACAATGGGGGAAACCCTGATGCAGCAACGCCGCGTGAGTGATGACGGTCTTCGGATTGTAAAGCTCTGTCTTTGGGGACGATAATGACGGTACCCAAGGAGGAAGCCACGGCTAACTACGTGCCAGCAGCCGCGGTAATACGTAGGTGGCGAGCGTTATCCGGAATTATTGGGCGTAAAGGGAGCGTAGGCGGATAATTAAGTGGGATGTGAAATACTCAGGCTCAACCTGGGGGCTGCATTCCAAACTGATTATCTAG
+
GGGGGGGGGGGGGGGGGGGGGGGGGGGGGGGGGGGGGGGGGGGGGGGGGGGGGGGGGGGGGGGGGGGGGGGGGGGGGGGGGGGGGGGDEDGGGGGGGGGGGGGGGGGGGGGGGGGGGGGGGGGGGGGGGGGGGGGGGGGGGGGGGGGGGGGGGGGGGGGGGGGGGEGG<EGFGGGGGGGEGGGGEGGGCEGCGFEGEE>6CGGFGGGG/:CCGGGGGGGDGGGGEECG5F+C8979CFFFFGFFGGGGFF7*09FF>@FFGFFGFGGBEDFFFF*9AAFBFDF=6?=<<6=<
@M04650:207:000000000-C238N:1:1101:12415:4816 1:N:0:19
ACTCCTACGGGAGGCAGCAGTGGGGAATATTGCACAATGGGGGAAACCCTGATGCAGCAACGCCGCGTGAGTGATGACGGTCTTCGGATTGTAAAGCTCTGTCTTTGGGGACGATAATGACGGTACCCAAGGAGGAAGCCACGGCTAACTACGTGCCAGCAGCCGCGGTAATACGTAGGTGGCGAGCGTTATCCGGAATTATTGGGCGTAAAGGGAGCGTAGGCGGATAATTAAGTGGGATGTGAAATACTCAGGCTCAACCTGGGGGCTGCATTCCAAACTGATTATCTAT
+
GGGGGGGGGGGGGGGGGGGGGGGGGGGFGGGGGGGGGGGGGGGGGGGFGGGGGGGGGGGGGGGGGGGGGGGGGGGGGGGGGGGGGGGGGGGGGGGGGFGGGGGGGGGGGGGGGGGGGGGGGGGEFEFGGGGGGAFGGGGGGGGCEDGGGDGFGGGGGGGGGGGFEGGGFGGGGGGGGCEGGFDGGGGGGGEGGGGGDDCFG+A0CFFEEGEGG78*C)>C=CCG=EG5*?CE*<C<D4>F45<@FDFCFCFFG<DF>FFFGFFFFGG>EDF::8@?BBF?FAGF=1=2<FF)
@M04650:207:000000000-C238N:1:1101:5870:4845 1:N:0:19
ACTCCTACGGGAGGCAGCAGTGGGGAATATTGGGCAATGGGGGGAACCCTGACCCAGCGACGCAGCGTGAGGGAAGAAATCCTTCGGGATGTAAAGCTCTGTTGAAAGGGAAGAGAAAAAGACGGTACCAAAAGAGGAAGCCCCGGCAAACTACGTGCCAGCAGCCGCGGTAATACGTAGGGGGCAAGCGTTGTGCGGAATTAGTGGGCGTAAAGCGCACGCAGGCGGGTTTATAAGTCAGAGGTAAAAGGCAGGTGCTTACCATCTGTTTGTCATCTGATATTGTAAGCGT
+
FF,EFGFDCGGGGGGGGDCGGGCFGEGGGFGGFFGGGGG<FCGF7C74BFFGAAFGGGGECF@7F=FGGGE,CF8FG,,,@DFFFFGGEGGGGGGGGGGBC8==,,,,>>FC:,,@,,88*F:@*=FE,@,=*?*4*+4<CC7<7*<F:B*7<+**0/:9CGFGG*::1*/*/<++;++/*;8E8C1*8//;>8*</***;2<+2:*:*5>EG:CC*5)983/:?>5=5)**/+2+0*0*/*1)2****01*0*/<))*/2)7:***.97457**04A7*0)*1//7:A434
@M04650:207:000000000-C238N:1:1101:11432:4906 1:N:0:19
ACTCCTACGGGAGGCAGCAGTAGGGAATCTTCGGCAATGGACGGAAGTCTGACCGAGCAACGCCGCGTGAGTGAAGAAGGTTTTCGGATCGTAAAACTCTGTTGTTAGAGAAGAACAAGTGGGAGAGTAACTGTTCCCACCTTGACGGTATCTAACCAGAAAGCCACGGCTAACTACGTGCCAGCAGCCGCGGTAATACGTAGGTGGCAAGCGTTGTCCGGATTTACTGGGCGTAAAGCGCACGCAGGCGGGTTTATAAGTCAGATGTAAAAGGCAGGTGCTTACCATCTGTTT
+
GGGGGGGGGGGGGGGGGGGGGGGGGGGGGGGGGGGGGGGGGGGGGGGGGGGGGGGGGGGGGGGGGGGGGGGGGGGGGGGGGGGGGGGGGGGGGBFGGGGGGGGGGGGGGGGGFGGGGGGGGGGGGGGGGGGGFGGGGGGGGGGFGGCGGCGGGGGGGGGGFGGFFGGDGGGGGGGGGGGGGGGGGGFGFGGEGGGGGGG8EGGGGGGGGGDGGGGGGGGG55EGGGCFFGCF>GD=FFFGEGFFGD5DDDG39C<??FFFGF7C?FFFFFFFFBFF(7F4F<FFFFFA?@?AAA
@M04650:207:000000000-C238N:1:1101:12567:4934 1:N:0:19
ACTCCTACGGGAGGCAGCAGTGGGGAATTTTGGACAATGGGGGCAACCCTGATCCAGCAATGCCGCGTGAGTGAAGAAGGCTTTCGGGTTGTAAAGCTCTTTCGGTTGGGAAGAAGGGATTTGTGTTAATAGCACAGAAACTTGACGGTACCGACATAAGAAGCACCGGCTAACTACGTGCCAGCAGCCGCGGTAATACGTAGGGAGCAAGCGTTATCCGGAATTACTGGGCGTAAAGCGCACGCAGGCGGGTTTATAAGTCAGATGTAAAAGGCAGGTGCTTACCATCTGTTT
+
GGGGGGGGGGGGGGGGGGGGGGGGGGGGGGGGGGGGGGGGGGGGGGGGGGGGGGGGGGGGGGGGGGGGGGGGGGGGGGGGGGGGGGGGGGGGGGGGGGGGGGGGGGGGGGGGGGGGGGGGGGGGGGGGGGGGGGGGGGGGGGGGGGGGGGGGGGGGGGGGGGGGGGGGGGGGGGGGGGGGGGGFGGGGGGGGGGGGGGGGGGGGGCEEGGGGGGGGDFGGDGGGDGGGGFFGFGGGGGFGFGFFGGGD@GGG><5??@BFFFGGFGGFFFFFFFFFFFFFFFFF@FF94FF4<<
@M04650:207:000000000-C238N:1:1101:13506:4977 1:N:0:19
ACTCCTACGGGAGGCAGCAGTAGGGAATCTTCGGCAATGGGGGCAACCCTGACCGAGCAACGCCGCGTGAGTGAAGAAGGTTTTCGGATCGTAAAACTCTGTTGTTAGAGAAGAACGTTAAGTAGAGTGGAAAATTACTTAAGTGACGGTATCTAACCAGAAAGGGACGGCTAACTACGTGCCAGCAGCCGCGGTAATACGTAGGTCCCAAGCGTTGTCCGGATTTATTGGGCGTAAAGGGAGCGTAGGCGGATAATTAAGTGGGATGTGAAATACTCAGGCTCAACCTGGGGG
+
GGGGGGGGGGGGGGGGGGGGGGGGGGGGGGGGGGGGGGGGGGGGGGGGGGGGGGGGGGGGGGGGGGGGGGGGGGGGGGGGGGGGGGGGGGGGGGGGGGGGGGGGGGGGGGGGGGGGGGGGGGCFFGGGGGGGGGGGGGGGGGGGGGGGGGGGGGGGGGGGGGGGGGGGGGGGGGGGFGGGGGGGGGGGGGGGGGGGGGGGGGGGGGGGGGGGGGGGGGGGGGECECFFGGGGFGGGGFFGFFBEGCDD:CGDGCG=FFFFG*:DFF*19BFFFFFFF2C@FFCFFFFF:>FB>F
@M04650:207:000000000-C238N:1:1101:20328:4990 1:N:0:19
ACTCCTACGGGAGGCAGCAGTGGGGAATATTGCACAATGGGCGCAAGCCTGATGCAGCCATGCCGCGTGAATGAAGAAGGCCTTCGGGTTGTAAAGGACTTTCAGCGAGGAGGAAGGCATTGTGGTTAATAACCGCAGTGATTGACGTTACTCGCGGAAGAAGCACCGGCTAACTCCGTGCCAGCAGCCGCGGTAATAAGGAGGGTGCAAGCGTTAATCGGAATTACTGGGCGTAAAGAGCACGCAGGCGGTCTGTCAAGTCGGATGTGAAATCCCCGGGCTCAACCTGGGAAC
+
EFFEFGGFFEGGGGDGGGFGGGGGGEGGFGGGG9FFGFGGGGG@FEGF@FGFAECEGFCFFFGEFEGGG,6CFGFGEFGGGCFFGFGDGFCGEEDF,,BA?EECF9F=CC=:CCGGEF@EAFGGD=DFDGGF9,>7=38>FFDDFEGGB<+,@FC+@:FGDGCEC>>:@*1>F,?C,*6F8*2>*=6C;58ED8B>C++?9E=78*2:89?=?7CCCF7C8CCC<9+996C*7=57<7*2565>753)75)/)/>**09=F?C35*>>FF?FF6??195)),1=F:042)>044
@M04650:207:000000000-C238N:1:1101:15792:4999 1:N:0:19
ACTCCTACGGGAGGCAGCAGTGGGGAATATTGCACAATGGGGGAAACCCTGATGCAGCAACGCCGCGTGAGTGATGACGGCCTTCGGGTTGTAAACCGCTTTCAGCAGGGAAGAAATTGACGGTACCTGCAGAAGAAGCTCCGGCTAACTACGTGCCAGCAGCCGCGGTAATACGTAGGGAGCAAGCGTTATCCGGATTTATTGGGCGTAAAGCGCGCGTAGGCGGTTTGTCAAGTCGGATGTGAAATCCCCGGGCTCAACTTGGGAACTGCATTCGAAACTGGCAGGCTAGGG
+
GGGGGGGGGGGGGGDGGGGGFGGGGGGGGGGGGGGGGGGGGGGGGGCFEGFGGGGGGGGGGGGGGGGGGGGFGGGFGGGGGGGFGGGGDCGGGGGGGGGGGGFGGFGGGGGGGGGCFCEGGGGGGGGFFEGGGFDGGFG?BFFFGGGGFGGDGFFFGGGGGGGFEGGGGGG9F,44?CEECEEFGGGGE5*:CFGE3:89CGF9C>B5EEGGGC8C=DD9CCC+:E=**9;CB76<F*7C3>7@FGG7@C6C<D375>?F?**:)7C:>?=7?===:AGEE<FFFFB01091(.
@M04650:207:000000000-C238N:1:1101:23525:5053 1:N:0:19
ACTCCTACGGGAGGCAGCAGTGGGGAATATTGGGCAATGGGGGAAACCCTGACCCAGCAACGCCGCGTGAGGGAAGAAGGCTTTCGGGTCGTAAACCTCTGTCCCATGTGAAGAGAAGAAGACGGTAGCATGGGAGGAAGCCCCGGCTAACTACGTGCCAGCAGCCGCGGTAATACGTAGGGGGCAAGCGTTGTCCGGAATGATTGGGCGTAAAGGGCGCGTAGGCGGCCTGTTAAGTCTGGAGTGGAAGTCCCGCTTTCAAGGTGGGAATTGCTTTGGAAACTGATAGGCTTG
+
GGGGGGGGGGGGGGGGGGGGGGGGGGGGGGGGGGGGGGGGGGGGGGGGGGGGGGGGGFGGGGGGGEGGGGGGGGGGGGGGGGGGGGGGGGGGGGGGGGGGGGGGGGGGGFGGGGGGGGGGGGGGGGGGGGGGGGGFGGGGGFGGGGGDDGGGGGGFFFGGGGGGGGGGGGCEGFGGGFGGGGGGGGGGGGGGGGGFC>CECF@?FFGGGGEECFGFGGGGEGDGGGGGGGGGF+:3>:?>BFFFDCFDFFCFGDDD>FFFGFGGFCD05?FFFF**6><??8C?F?BBAFFF:;
@M04650:207:000000000-C238N:1:1101:24791:5067 1:N:0:19
ACTCCTACGGGAGGCAGCAGTAGGGAATCTTCGGCAATGGGGGCAACCCTGACCGAGCAACGCCGCGTGAGTGAAGAAGGTTTTCGGATCGTAAAGCTCTGTTGTAAGAGAAGAATGTGTGTGAGAGTGGAAAGTTCACACAATGACGGTAACTTACCAGAAAGGGACGGCTAACTACGTGCCAGCAGCCGCGGTAATACGTAGGTCCCGAGCGTTGTCCGGATTTATTGGGCGTAAAGCGAGCGCAGGTGGTTTGATAAGTCTGAAGTTAAAGGCTGTGGCTCAACCATAGT
+
GGGGGGGGGGGFGGGGGGGGGGGGGGGGGGGGGGGGGGGGGGGGGGGGGGGGGGGGGGGGGGGGGGGFGGGGGFGGGGGGGGGFGGGGGGGGG<DFGGGGGGGGGGGGGGGGGGGFGGGGGGGGGGGGGGGGGGGGGGGGGGGGGGGGGGGEGGGGGGGFGGGGGGGGGGGEGGGGGGGGGGGGGGGGFEGGGGGGGGGGGGGGGGG6CEGDEGGC57FGGG/C;?FGGGGGFGGGGFFGE5>BDGDGFGGGDDGFFF??GFGFFCFBFFFFFFFFFB5?F?46=?FBFFFF2
@M04650:207:000000000-C238N:1:1101:20882:5129 1:N:0:19
ACTCCTACGGGAGGCAGCAGTAGGGAATCTTCGGCAATGGGGGCAACCCTGACCGAGCAACGCCGCGTGAGTGAAGAAGGTTTTCGGATCGTAAAGCTCTGTTGTAAGAGAAGAATGTGTGTGAGAGTGGAAAGTTCACACAATGACGGTAACTTACCAGAAAGGGACGGCTAACTACGTGCCAGCAGCCGCGGTAATACGTAGGTCCCGAGCGTTGTCCGGATTTATTGGGCGTAAAGCGAGCGCAGGTGGTTTCTTAAGTCTGATGTAAAAGGCAGTGGCTCAACCATTGTG
+
GGGGGGGGGGGGGGGGGGGGGGGGGGGGGGGGGGGGGGGGGGGGGGGGGGGGGGGGGGGGGGGGGGGGGGGGGGGGGGGGGGGGGGGGGGGGGGGGGGGGGGGGGGGGGGGGGGGGGGGFGDFGGGGGGGGGGGGGGGGGGGGGGGGGGGGGGGGGGGGGGGGGGGGGGGGGGGGGGGGGGGGGGGGGGGGGGGGGGGGGGFFGGGGGGGGGGG?EGGGGGGEGCCFF?FFFFGGGGGFFFGFFG5DGBCGG*>5@FFFFGFGGFF7>FFFFFF@FFFCFFFF@F@FF?FF44-
@M04650:207:000000000-C238N:1:1101:25772:5141 1:N:0:19
ACTCCTACGGGAGGCAGCAGTGGGGAATATTGCACAATGGGGGAAACCCTGATGCAGCAACGCCGCGTGAGTGATGACGGTCTTCGGATTGTAAAGCTCTGTCTTTGGGGACGATAATGACGGTACCCAAGGAGGAAGCCACGGCTAACTACGTGCCAGCAGCCGCGGTAATACGTAGGTCCCGAGCGTTGTCCGGATTTATTGGGCGTAAAGCGAGCGCAGGTGGTTTGATAAGTCTGAAGTTAAAGGCTGTGGCTCAACCATAGTATGCTTTGGAAACTGTCGAACTTGAGT
+
GGGGGGGGGGGGGGGGGGGGGGGGGGGGGGGGGGGGGGGGGGGGGGGGGGGGGGGGGGGGGGGGGGGGGGGGGGGGGGGGGGGGGGGGGGGGGGGGGGGGGGGGGGGGGGGGGGGGGGGGGGGGGGGGGGGGGGGGGGGGGGGGGGGGGFGGGGGGGGGGGGGGGGGGGGGGGGGFGGGGGGGGGGGGGGGCFGGGBCE:;CGGGGGGGGGGGGGGGDGGCCECFFC:FGGGFGGGFGFGFG@FFDGGFGGGGGGFFFFFGFGGFGCDFFFFFFFFFAGFFFFFFFF?:BFFF)
@M04650:207:000000000-C238N:1:1101:7537:5173 1:N:0:19
ACTCCTACGGGAGGCAGCAGTGGGGAATATTGGGCAATGGGCGCAAGCCTGACCCAGCAACGCCGCGTGAAGGAAGAATGTCTTCGGATTGTAAACTTCTGTCCTCAGGGGAGAAAAAAATGACGGTACCTGAGGAGGAAGCCCCGGCTAACTACGTGCCAGCAGCCGCGGTAATACGTAGGGGGCGAGCGTTGTCCGGAATTACTGGGCGTAAAGGGAGCGTAGGCGGTTGCTTAAGTCAGATGTGAAATACCCGGGCTTAACCTGGGGGGTGCATCTGAAACTGGGTAACTT
+
CGFGGGGGGGGGGGGGGGGGGGGGGGGGGGGGGGGGGGGGDGGFGGGGGGGGGGGGGGGGGEGGGGGGGGGFGD@GGG9EFGGGGGGGGGGGGGGGGGDGAFGGGGGGGGGGGGCFFGEGGGGFGDEGGGGGGGGGGGGFFF,DFEGEGGGGGGGGGFGGGGGGGGGGGGGEDGGFDFFFGGGDC88CEGGEEECF9>CCGGFGGGGGCGGGGGGGG3*9EGGGGGFGE<CEFGG7:DF7*C?@*:*:BCC=GGGD>3@BF4DC?7DFF:D3.8<4)6>FF2>BFFF<?FF72)
@M04650:207:000000000-C238N:1:1101:8086:5215 1:N:0:19
ACTCCTACGGGAGGCAGCAGTGGGGAATATTGCACAATGGGGGAAACCCTGATGCAGCAACGCCGCGTGAGTGATGAAGGTCTTCGGATTGTAAAGCTCTGTCTTTAGGGACGATAATGACGGTACCTAAGGAGGAAGCCACGGCTAACTACGTGCCAGCAGCCGCGGTAATACGGAGGGTGCAAGCGTTAATCGGAATTACTGGGCGTAAAGCGCACGCAGGCGGTCTGTCAAGTCGGATGTGAAATCCCCGGGCTCAACCTGGGAACTGCATTCGAAACTGGCAGGCTGG
+
GGGGGGGGGGGGGG@CGGGGGGGGGCEFGGGF9EFGGFGGGEGGGFFCFFGGC@@DFGFGGEFCGEEFGGGGFGFGGGGGGGGGCFGECFDGFGGGGGGGGGGGGGGGGGGGFGGGGGGFGGEGFEBFDFGFGGGGGGF3@FCGGDF7FFGCFFC@<FGGGGGGGGGG1:1DFFFGG8<F8CEGF@FEBEGEF+;:CCGGFFGFGCFGBCCFFDGDE3)7*/:CC=*::CF7@FGGCCB)09??C>:>6079DD7>EFF=6)9C>GGB>FFFF4@4)69).)*05:B0>>@1
@M04650:207:000000000-C238N:1:1101:25002:5270 1:N:0:19
ACTCCTACGGGAGGCAGCAGTAGGGAATCTTCGGCAATGGGGGCAACCCTGACCGAGCAACGCCGCGTGAGTGAAGAAGGTTTTCGGATCGTAAAGCTCTGTTGTAAGAGAAGAATGTGTGTGAGAGTGGAAAGTTCACACAATGACGGTAACTTACCAGAAAGGGACGGCTAACTACGTGCCAGCAGCCGCGGTAATACGTAGGTCCCGAGCGTTGTCCGGATTTATTGGGCGTAAAGCGAGCGCAGGTGGTTTGATAAGTCTGAAGTTAAAGGCTGTGGCTCAACCATAGT
+
GGGGGGGGGGGGGGGGGGGGGGGGGGGGGGGGGGGGGGGGGGGGGGGGGGGGGGGGGGGGGGGGGGGGGGGGGGGGGGGGGGGGGGGGGGGGGGGGGGGGGGGGGGGGGGGGGGGGGGGGGGGGGGGGGGGGGGGGGGGGGGGGGGGGGGGGGGGGGGGGGGGGGGGGGGGGGGGGGGGGGGGGGGGGGGGGGGGGGGGGGFGGGGGGGGGGDEGC:DGGGGGGGGGGGGGFFGGGG5?GBDFFGGGDB7DCDGGE=9@@CFGGFGGFFFFF46BFFFGFFFGFFFFFF?@BF
@M04650:207:000000000-C238N:1:1101:25907:5278 1:N:0:19
ACTCCTACGGGAGGCAGCAGTGGGGAATATTGCACAATGGGGGAAACCCTGATGCAGCAACGCCGCGTGAGTGATGACGGTCTTCGGATTGTAAAGCTCTGTTGTATGGGAAGAGAAGCAGACGGTACCATACGAGGAAGCCCCGGCAAACTACGTGCCAGCAGCCGCGGTAATACGTAGGGGGCAAGCGTTGTCCGGAATTACTGGGCGTAAAGCGCACGCAGGCGGGTTTATAAGTCAGATGTAAAAGGCAGGTGCTTACCATCTGTTTGTCATCTGATACTGTAAGCCT
+
GGGGGGGGGGGGGGGGGGGGGGGGGGGGGGGGGGGGGGGGGGGGGGGGGGGGGGGGGGGGGGGGGGGGGGGGGGGGGGGGGGGGGGGGGGGGGGGGGGGGGGGGGGGGGGGGGGGGGGGGGGGGGGGGGGGGGGGGGGGGGFGGGGGGGGGGGGGGGGGGGGGGGGGGGGGGGGGGGGGGGGGGGGGGGGGGGGGGGGGGGGGGGGGGGGGGGGGCEGGGGGGGGGGGGGGDFGGGGGFGFGFFGFFGFGGGGGGFFFFFGFCFFGGFFFFFFF?FFFGFFBGFFBF<AFF7
@M04650:207:000000000-C238N:1:1101:13220:5296 1:N:0:19
ACTCCTACGGGAGGCAGCAGTGGGGAATATTGCACAATGGGGGAAACCCTGATGCAGCAACGCCGCGTGAGTGATGACGGTCTTCGGATTGTAAAGCTCTGTCTTTGGGGACGATAATGACGGTACCCAAGGAGGAAGCCACGGCTAACTACGTGCCAGCAGCCGCGGTAATACGTAGGTCCCAAGCGTTGTCCGGAGTTATTGGGCGTAAAGCGAGCGCAGGTGGTTTCTTAAGTCTGATGTAAAAGGCAGTGGCTCAACCATTGTGTGCATTGGAAACTGGGAGACTTGCGT
+
FGGGGGGGGGGDGGGGGGGGGGGGGGGGGGGGGGGGGFGGGGGGGGGGGGGGGGGGFGGGGGGGGGGGGGGGGGGGGGGGGGGGFGGGGGGGGGGGGGGGGGGGGGGGG7FGGEGGGGGGGFGGGGGGGGGGFGGGGGGGGGEGGGEGGGGGGGGGGFGGFFFGEGGGGGCCC;CCF7<CF,BCFFGG=8=BBFD8B1=C+>?BC5EGGGGFF?>8CD5DECE:FC5C:FCG??FGFDBF*CFF*7>7BF<D*72)>?6=GFGC@GC)>F=@*9F@<2*5=)>>>B3:<47)((
@M04650:207:000000000-C238N:1:1101:18761:5325 1:N:0:19
ACTCCTACGGGAGGCAGCAGTAGGGAATCTTCGGCAATGGGGGCAACCCTGACCGAGCAACGCCGCGTGAGTGAAGAAGGTTTTCGGATCGTAAAACTCTGTTGTTAGAGAAGAACGTTAAGTAGAGTGGAAAATTACTTAAGTGACGGTATCTAACCAGAAAGGGACGGCTAACTACGTGCCAGCAGCCGCGGTAATACGTAGGTCCCAAGCGTTGTCCGGATTTATTGGGCGTAAAGCGAGCGCAGGTGGTTTCTTAAGTCTGATGTAAAAGGCAGTGGCTCAACCATTGTG
+
GGGGGGGGGGGGGGGGGGGGGGGGGGGGGGGGGGGGGGGGGGGGGGGGGGGGGGGGGGGGGGGGGGGGGGGGGGGGGGGGGGGGGGGGGGGGGGGGGGGGGGGGGGGGGGGGGGGGGFGGGGGGGGGGGGGGGGGGGGGGGCFGGGGGGGGGGGGGGGGGGGGGGGGGGGGGGGG?FGGGGGGGGGGGFGGGGGGGGGGGGGGGGGGGGGFFGGEGGGGGGGEE=CGGGGGG@EDGGGFGDGFFGGDG>5959CGFFFFFG6F7FG7:FFFFFFFFFFGFFFGFFFF:?FFA<A
@M04650:207:000000000-C238N:1:1101:8011:5336 1:N:0:19
ACTCCTACGGGAGGCAGCAGTGGGGAATATTGCACAATGGGCGCAAGCCTGATGCAGCCATGCCGCGTGTATGAAGAAGGCCTTCGGGTTGTAAAGTACTTTCAGTGGGGAGGAAGGCAGTGAGGTTAATAACCTTGCTGATTGACGTTACCCGCAGAAGAAGCACCGGCTAACTCCGTGCCAGCAGCCGCGGTAATACGGAGGGTGCAAGCGTTAATCGGAATTACTGGGCGTAAAGCGCACGCAGGCGGTCTGTCAAGTCGGATGTGAAATCCCCGGGCTCAACCTGGGAAC
+
GGGGGGGGGGGGGGGGGGGGGGGGGGGGGGGGGGGGGGGGGGGGGGGGGGGGGGGGGGGGGGGGGGGGGGGGGGGGGGGGFGGGGGGGGGGGGGGGGGGGGGGGGGFGGGGGGGGGGGGGGGGGGGGGGGGGGFGGGGGGGGFDAFGEFGG<FGGGGGGGGGGGGGGGGGGGGGGGGGGGGGGGGGGGGGGGGGGGGGGGGGGGGGGGGGGFEEEEGGGFGGGGGGGGGGGGFGGDGGFG>G@DGD7C3D3/9DGFFF4*<FGGB3524=FFFFFF?FGB>(5?=FFFBFFFF1
@M04650:207:000000000-C238N:1:1101:20152:5366 1:N:0:19
ACTCCTACGGGAGGCAGCAGTGGGGAATATTGCACAATGGGCGCAAGCCTGATGCAGCCATGCCGCGTGTGTGAAGAAGGCCTTCGGGTTGTAAAGCACTTTCAGCGAGGAGGAAGGCACACTGTTTAATAGGCAGAGTGATTGACGTTACTCGCAGAAGAAGCACCGGCTAACTCCGTGCCAGCAGCCGCGGTAATACGGAGGGTGCAAGCGTTAATCGGAATCACTGGGCGTAAAGCGCATGTAGGCTGCTTTATAAGTCAGAGGTGAAATCCCACGGCTTACCCGTGGAAC
+
GGGGGGGGGGGGGGGGGGGGGGGGGGGGGGGGGGGGGGGGGGGGGGGGGGGGGGGGGGGGGGGGGGGGGEEFGGGGGGFGDGFGGGGGGG7FFGGGGFGGGGGGG9F>FGGDEGAEF8FFGGFG@FCFGGGGFGGGGGFGFG,CFGGGGGFCFEDGGFGGGGGFFGDCEGGGGGCGGGF7>12DFGGB8E=ECE8CCGGGD*:CGEDEFGCC;=88CFGD=<85<CFGC<@E::DEGGFDECBDGGGGFGGCFGDFF?BFF7DGFGG?3=FF?F??:?D>DFG6FFFF?FE?>(
@M04650:207:000000000-C238N:1:1101:17680:5367 1:N:0:19
ACTCCTACGGGAGGCAGCAGTGGGGAATATTGCACAATGGGGGAAACCCTGATGCAGCAACGCCGCGTGAGTGATGACGGTCTTCGGATTGTAAAGCTCTGTCTTTGGGGACGATAATGACGGTACCCAAGGAGGAAGCCACGGCTAACTACGTGCCAGCAGCCGCGGTAATACGTAGGTGGCGAGCGTTGTCCGGATTTACTGGGCGTAAAGGGAGCGTAGGCGGATTTTTAAGTGGGATGTGAAATACCCGGGCTCAACCTGGGTGCTGCATTCCAAACTGGGAATCTAG
+
GGGGGGGGGGGGGGGGGGGGGGGGGGGGGGGGGGGGGGGGGGGGGGGGGGGGGGGGGGGGGGGGGGGGGGGGGGGGGGGGGGGGGGGGGGGGGGGGGGGGGGGGGGGGGGGGGGGGGGGGGGGGGGGGGGGGGGGGGGGGGGGGGGGGGGGFGGGGGGGGGGGGGGGGGGGGFGGGGGGGGGGDGGGGEGG@FGEGGGGFFFGDFGGGGGGGGFECCGGD5CEGGGEECDG7>FCGGG:*<C67*:>FBFFFGGGF>>F??>CFFGG?FFFFFBFFADGFFADFFFFBF?FB
@M04650:207:000000000-C238N:1:1101:22786:5368 1:N:0:19
ACTCCTACGGGAGGCAGCAGTGGGGAATATTGCACAATGGGCGCAAGCCTGATGCAGCCATGCCGCGTGTATGAAGAAGGCCTTCGGGTTGTAAAGTACTTTTAGCGAGGAGGAAGGCATTGTGGTTAATAACCGCAGTGATTGACGTTACTCGCAGAAGAAGCACCGGCTAACTCCGTGCCAGCAGCCGCGGTAATACGGAGGGTGCAAGCGTTAATCGGAATTACTGGGCGTAAAGCGCACGCAGGCGGTCTGTCAAGTCGGATGTGAAATCCCCGGGCTCAACCTGGGAAC
+
GGGGGGGGGGGGGGGGGGGGGGGGGGGGGGGGGGGGGGGGGGGGGGGGGGGGGGGGGGGGGGGGGGGFGGGGGGGGGGGGGGGGGGGGGGGGGGGGGGGGGGGGGGGGGGGGGGGGGGGGGGGGGGGGGGGGGGGGGGGGGGFGGGGGGGGGGGGGGGGGGGGGGGGGGGGGGGGGGGGGGGGGGGGGGGGGGGGGGGFGGGGGGGGGGGGGG5CEGGGGGGEGGGGGGCFGEGGGGGFGFGFFGGGGFGG7C3C=FFFFGFGGF<D?FFFFFFFFFFGFBFGFFFFFBFFFF4
@M04650:207:000000000-C238N:1:1101:8714:5452 1:N:0:19
ACTCCTACGGGAGGCAGCAGTAGGGAATCTTCGGCAATGGGGGCAACCCTGACCGAGCAACGCCGCGTGAGTGAAGAAGGTTTTCGGATCGTAAAACTCTGTTGTTAGAGAAGAACGTTAAGTAGAGTGGAAAATTACTTAAGTGACGGTATCTAACCAGAAAGGGACGGCTAACTACGTGCCAGCAGCCGCGGTAATACGTAGGTCCCAAGCGTTGTCCGGATTTATTGGGCGTAAAGCGAGCGCAGGTGGTTTCTTAAGTCTGATGTAAAAGGCAGTGGCTCAACCATTGTG
+
GGGGGGGGGGGGGGGGGGGGGGGGGGGGGGGGGGGGGGGGGGGGGGGGGGGGGGGGGGGGGGGGGGGFGGGGGGGGGGGGGGGGGGGGGGGGGGGGGGGGGGGFGGGGGGGGGGGGGFGGGGGGGGGGGGGGGGGGFGGFGGGGGGGGGGG<FGGGGGGF7DFGF@CFGGGGGFFFGGGCFGFGGFGGGCGGGGGGGGGGGGGGGGFGGGGFGGCEDGGGGDC:8C<+?FGGFG<EGGFGFGFEGCDCDCFGGGGFFFFFFBC70:C9F=FF4B>FB?C:??DFFFFB?FFFF4
@M04650:207:000000000-C238N:1:1101:17299:5476 1:N:0:19
ACTCCTACGGGAGGCAGCAGTGGGGAATATTGCACAATGGGGGAAACCCTGATGCAGCAACGCCGCGTGAGTGATGACGGTCTTCGGATTGTAAAGCTCTGTCTTTGGGGACGATAATGACGGGACCCAAGGAGGAAGCCACGGCTAACTACGTGCCAGCAGCCGCGGGGATACGTAGGGGGCGAGCGTGGTCCGGGTATACGGGGCGTAAAGGGAGCGTAGGCGGAGTTTTAAGTGGGAGGTGAAATACCCGGGGTCAAACTGGGTGCTGCATTCAAAACTGGACATCGAG
+
GGFDGGGGGGGGGGGGGGGGGGGGGGGGFGGAF,FGGGGGGDGGGG@FGGGGAFDGGGGGCFGGGGGGG,B,C,,FG,CF?FE,FFG7F:FGAFG99BEG9FEAD?FFEGGDGECGG@,,7=:+8++3>BFC@DDE8:<,DCC3@+*@>,,@3@F::><77::,*>E:**44C,*?CFD7C**C>=*?>58E9+:****3+3***22:/12A0:?5=3/9*5*+:7***2:?*3:3:4.9)107*7>*9*2955D))7>*+/*2/79476=67=**))09>4D4))/).)0(
@M04650:207:000000000-C238N:1:1101:21368:5542 1:N:0:19
ACTCCTACGGGAGGCAGCAGTGGGGAATATTGCACAATGGGCGAAAGCCTGATGCAGCGACGCCGCGTGAGGGAAGAAGGTTTTCGGATTGTAAACCTCTGTCTTTGGGGACGATAATGACGGTACCCAAGGAGGAAGCCACGGCTAACTACGTGCCAGCAGCCGCGGTAATACGTATGTCGCAAGCGTTATCCGGAATTATTGGGCATAAAGGGCATCTAGGCGGGGTTTCAAGTCGACGGTGAAAACTAGTGGCTCAACCATTAGCTTGCCGACGAAACTGAAATTCTAG
+
GGGGGGGGGGGGGGGGGGGGGGGGGGGGGGGGGGGGGGGGGGGGGGGGGGGGGGGGGGGGGGGGGGGGGGGGGGGGGGGGGGGGGGGGGGGGGGGGGGGGGGGGGGGGGGGGGGGGGGGGGGGGGGGGGGGGGGGGGGGGGGGGGGGGGGGGGGGGGGGGGGGGGGGGGGGGGGGGGGGGGGGGGGGGGDEGFGGGGGGGGGGGGGGGGGGGGGGGGGGGGGGGGGGGEGGGFGGGGGFGFGFFGGFCFFGFGGGFFFFFCFGFFGGBFFFFFFE>99GEF>GFFF7<AFFF
@M04650:207:000000000-C238N:1:1101:9977:5558 1:N:0:19
ACTCCTACGGGAGGCAGCAGTAGGGAATCTTCGGCAATGGGGGCAACCCTGACCGAGCAACGCCGCGTGAGTGAAGAAGGTTTTCGGATCGTAAAACTCTGTTGTTAGAGAAGAACGTTAAGTAGAGTGGAAAATTACTTAAGTGACGGTATCTAACCAGAAAGGGACGGCTAACTACGTGCCAGCAGCCGCGGTAATACGTAGGTCCCAAGCGTTGTCCGGATTTATTGGGCGTAAAGCGAGCGCAGGTGGTTTCTTAAGTCTGATGTAAAAGGCAGTGGCTCAACCATTGTG
+
GGGGGGGGGGGGGGGGGGGGGGGGGGGGGGGGGGGGGGGGGGGGGGGGGGGGGGGGGGGGGGGGGGGGGGGGGGGGGGGGGCGFGGGGGGGGFGGGGGGGGGGGGGGFGGGGGGGFGFGGGGGGGGGFFGGGFGFGGGGFGGGGGGGGGGGGGGGGGGGGDF@FGGGFFED7FGGGGCEGGGGFFGGECCGGG5:CEFGGF9CGCFFGGFFFGGGEECFGG3/=E9FGGGG5>=<GDG?FEGFEGGGGFGCF>DFF?FF*?=7*/2*-1/84B@@>:BGFFBGFFFF??FB24-
@M04650:207:000000000-C238N:1:1101:12270:5567 1:N:0:19
ACTCCTACGGGAGGCAGCAGTAGGGAATCTTCGGCAATGGGGGCAACCCTGACCGAGCAACGCCGCGTGAGTGAAGAAGGTTTTCGGATCGTAAAGCTCTGTTGTAAGAGAAGAATGTGTGTGAGAGTGGAAAGTTCACACAATGACGGTAACTTACCAGAAAGGGACGGCTAACTACGTGCCAGCAGCCGCGGTAATACGTAGGTCCCGAGCGTTGTCCGGATTTATTGGGCGTAAAGCGAGCGCAGGTGGTTTGATAAGTCTGAAGTTAAAGGCTGTGGCTCAACCATAGT
+
GGGGGGGGGGGGGGGGGGGGGGGGGGGGGGGGGGGGGGGGGGGDGGGGGGGFEFG@CFEGGGGGGGGGGGGGBGGGGGGGDGGGGGGGFGGFGGGGGGGGGGGGGGGGGGGGGGGGGGGDGFFGGGGGGFFGGGFFFFCFFGC<FDGCEFGFGGFFFE=FEFGGFGGGGGGEGFGGGGGFFGGGFFGFCC=GGGEGGFGGGGGGGC;?>C5EEE/AC5CF=D*:;+<9CFGGFGGDC/7:7CEFGGGGF*<*97*7@=B?C?CC=7F>**==BF*)4<9F?:C6FFFFFFF>B
@M04650:207:000000000-C238N:1:1101:8241:5582 1:N:0:19
ACTCCTACGGGAGGCAGCAGTGGGGAATATTGGGCAATGGGGGCAACCCTGACCCAGCGACGCCGCGTGAGTGAAGAAATCCTTCGGGATGTAAAGCTCTGTTGTATGGGAAGAGAAAAAGACGGTACCATACGAGGAAGCTCCGGCAAACTACGTGCCAGCAGCCGCGGAAATACGTAGGGGGCAAGCGTTGTTCGGAATTACTTGGCGTAAAGCGTACGCAGGCGGGTTTATAAGTCAGATGTAAAAGGAAGGTGCTTACCATCTGTATGTCATCTGATACTGTAAGCCT
+
CF,@FGFFEGGEEGCGGGGGAFFF@FGGFCGCGF@FGGGGGGGEGGG<FGGGGG8FFGGF+>FFC:C>CGGGG?FFG,AFAEGGGGGG7::FFGGGFFE<?<BF=5,CDFFF@E@@FFGGFF<F7FGCFGCGF8FGGE@FG,3,C:7>><FFCBFGG*FC7:FFE,><CE**42B9*52*1*88:8CCF>ECG8*<;CCE@CF+A+03C*:5A=++1/9):3?E*5*:5)**9+:+020:BF=?*:?>/*7*97*/0)*/+9*0**2)0*0/1*9*-5:**-**1**))*).
@M04650:207:000000000-C238N:1:1101:8546:5650 1:N:0:19
ACTCCTACGGGAGGCAGCAGTGGGGAATATTGCACAATGGGCGCAAGCCTGATGCAGCCATGCCGCGTGTATGAAGAAGGCCTTCGGGTTGTAAAGTACTTTCAGCGGGGAGGAAGGTGTTGTGGTTAATAACTGCAGCAATTGACGTTACCCGCAGAAGAAGCACCGGCTAACTCCGTGCCAGCAGCCGCGGTAATACGGAGGGTGCAAGCGTTAATCGGAATTACTGGGCGTAAAGCGCACGCAGGCGGTCTGTCAAGTCGGATGTGAAATCCCCGGGCGCAACCTGGGAAC
+
GGGGGGGGGGGGGGGGGGGGGGGGGGGGGGGGGGGGGGGGGGGGGGGGGGGGGGGGGGGGGGGGGGGGGGGGGGGGGGGGGGGGGGGGGGGGGGGGGGGFGG9FGGGGGGGGGFEGGGGGGGGGGGGGFGGGGGGGFGGGGGFGGGGGGGGGGGEEE>FGGGGGGGGGGGGGGGGGGGGGGGGGGGGG>EGGGGGGGGGGGGGEGGGGGGGGGGGGGGGGECEGGGGGCFCFEGGCCFFGFGFB3CGC>DDCGDFFFFFFGFGGBDDBFFFFFFFF?FCEE(9>BFFFB:3<?0
@M04650:207:000000000-C238N:1:1101:10357:5686 1:N:0:19
ACTCCTACGGGAGGCAGCAGTGGGGAATATTGCACAATGGGGGAAACCCTGATGCAGCAACGCCGCGTGAGTGATGACGGTCTTCGGATTGTAAAGCTCTGTCTTTGGGGACGATAATGACGGTACCCAAGGAGGAAGCCACGGCTAACTACGTGCCAGCAGCCGCGGTAATACGTAGGTGGCAAGCGTTGTCCGGATTTATTGGGCGTAAAGCGAGCGCAGGCGGTTTCTTAAGTCTGATGTGAAAGCCCCCGGCTCAACCGGGGAGGGTCATTGGAAACTGGGAAACTTG
+
GGGFFFGCFEEFGEGGGGFDFGGGGGGGGGGGGGGGGGFGGGEGGGGGGEFFGGGGGGGGGGGGGGGGGGGGGGGGGGGGFGGGGGGGCFGGGGGGGFGGGFGGGGGGGGGGGEGGGFGGGGGGGGGGGGGGGGGGFFGGFGGGGGGGGGGGGGGGGGGGGGGGGGGGGGGGGFFFGGGGGGGGGGGGEGEC9CCEGCGCEFGGGGCECEGGCF>EGGGGGGGGGGE*:DFG4CGCFG@7@GFFGGGGFGGCGGDE>D?FGFGG:77;>B)0<4*=>3>?5>FFF>:388*6
@M04650:207:000000000-C238N:1:1101:24621:5704 1:N:0:19
ACTCCTACGGGAGGCAGCAGTAGGGAATCTTCGGCAATGGGGGCAACCCTGACCGAGCAACGCCGCGTGAGTGAAGAAGGTTTTCGGATCGTAAAGCTCTGTTGTAAGAGAAGAATGTGTGTGAGAGTGGAAAGTTCACACAATGACGGTAACTTACCAGAAAGGGACGGCTAACTACGTGCCAGCAGCCGCGGTAATACGTAGGTCCCGAGCGTTGTCCGGATTTATTGGGCGTAAAGCGAGCGCAGGTGGTTTGATAAGTCTGATGTGAAAGCTCTCGGCTCAACCGAGGA
+
GGGGGGGGGGGGGGGGGGGGGGGGGGGGGGGGGGGGGGGGGGGGGGGGGGGGGGGGGGGGGGGGGGGGGGGGGGGGGGGGGGGGGGGGGGGGGGGGGGGGGGGGGGGGGGGGGGGGGGGGGFGFGGGGGGGGGGGGGGGGGGGGGGGGGGGGGGGGGGGGGGGGGGGGGGGGGGGGGGGGGGGGGGGGGGGGGGGGCFGGFCGGGGGGFGGDGGEGGGGGGGGGGGGGFGGGFEGGGGFGFGFFGDCDD<FGGFFFFFFFGFFGFGGFFF??=?F?>AGFFFGFFFFFBF>B;
@M04650:207:000000000-C238N:1:1101:7939:5734 1:N:0:19
ACTCCTACGGGAGGCAGCAGTGGGGAATATTGGGCAATGGGGGCAACCCTGACCCAGCGACGCCGCGTGAGTGAAGAAATCCTTCGGGATGTAAAGCTCTGTTGTATGGGAAGAGAAGCAGACGGTACCATACGAGGAAGCCCCGGCAAACTACGTGCCAGCAGCCGCGGTAATACGTAGGGGGCAAGCGTTGTCCGGAATTACTGGGCGTAAAGCGCACGCAGGCGGGTTTATAAGTCAGATGTAAAAGGCAGGTGCTTACCATCTGTTTGTCATCTGATACTGTAAGCCT
+
GGGGGGGGGGGGGGGGGGGGGGGGGGGGGGGGGGGGFGGGGGGGGGGGGGGGGGGGGGGGGGGGGGGGGGGGGGGGFGGGGGGGGGGGGGGFGGGGGEFDFGGFFGGGGGGFFFFFGGFGGCFGGGGGGGGGGGGGGGFGCF@FGGGGGFGGGGGGGGFGGFGGGGGGGGGG7:CFGF9C8EEGGGGGGGGGGGGFGGGGGGGGG:CCFEECE5ECEGGGGGGGC=CCECCCFGGGGGFCFDFFGGGGFGDGGGDFFFFFFFGGFGGF?4=FFFFFFFGFFAGFFFF<>?FB
@M04650:207:000000000-C238N:1:1101:5818:5758 1:N:0:19
ACTCCTACGGGAGGCAGCAGTGGGGAATATTGCACAATGGGCGCAAGCCTGATGCAGCCATGCCGCGTGTATGAAGAAGGCCTTCGGGTTGTAAAGTACTTTCAGCGAGGAGGAAGGCATTGTGGTTAATAACCTTGCTGATTGACGTTACCCGCAGAAGAAGCACCGGCTAACTCCGTGCCAGCAGCCGCGGTAATACGGAGGGTGCAAGCGTTAATCGGAATTACTGGGCGTAAAGCGCACGCAGGCGGTCTGTCAAGTCGGATGTGAAATCCCCGGGCTCAACCTGGGAAC
+
GGGFGFGGGGGGGGCGGGGGGGGFGGGGGGGGGGGGGGC<EFGGGGGGFGGGGGGGGGGGGGGGGGGGGGGGGGGGGGGGGGGGGGGGGGGGGGGGGGGGGGGGGFGGDGGGGGGGGGGGGFGGGGGGGGGGGGFGFFGGGGGGGGGGGGGGGGGGGGGGGGCGGGGGGGGGAEGGGGFGGFGGGGGGGEEGGGGGGG?ECGDGGEGGGGGGEEC5=DFGGGGFGGFGGGGFD=DG<>FG:)<:D<D:>DGGGGGFFFF?GFGDDGC?FFFBF?FFBBC>3(*96F>:B@F??4
@M04650:207:000000000-C238N:1:1101:9951:5759 1:N:0:19
ACTCCTACGGGAGGCAGCAGTGGGGAATATTGCACAATGGGGGAAAGCCTGATGCAGCGACGCCGCGTGAGGGAAGAAGGTTTTCGGATTGTAAACCTCTGTCTTCGGGGACGATAATGACGGTACCCGAGGAGGAAGCCACGGCTAACTACGTGCCAGCAGCCGCGGTAAAACGTAGGTGGCAGGCGTTGTCCGGAATTACTGGGCGTAAAGGGAGCGTAGGCGGATAATTAAGTGGGATGTGAAATACTCAGGCTCAACCTGGGGGCTGCATTCCAAACTGATTATCTAG
+
GGGGGGGGGGGGGGGGGGGGGGGGGGGGGGDECGGGGGGGFEGGGGGGGGGGGGGGGGG7FCGGDGBFGGGGGGGGGGGGGGGGGGGDGGGGGGGGGGGGGGGGGGGGEGGGGGGGGGGGGGEGGGGGGGGCGGGGGGGGGGGGGGEGGGGGDGDGGG?FCFGGGGGGGGGFGGGGGFCCFGGGGGGGGGGGGGGGGGGGGGGGGFFGEGEGGGGGGGGDGGEFGGEEGGFD=EF<DF:9@GFF7:CGFGCFGGCF>FFFGFGGFFD(>>BBFFFF9BG?@FGF=*8:2@?<
@M04650:207:000000000-C238N:1:1101:18334:5778 1:N:0:19
ACTCCTACGGGAGGCAGCAGTAGGGAATCTTCGGCAATGGACGAAAGTCTGACCGAGCAACGCCGCGTGAGTGAAGAAGGTTTTCGGATCGTAAAACTCTGTTGTTAGAGAAGAACAAGGATGAGAGTAGAACGTTCATCCCTTGACGGTATCTAACCAGAAAGCCACGGCTAACTACGTGCCAGCAGCCGCGGTAATACGTAGGTGGCAAGCGTTGTCCGGATTTATTGGGCGTAAAGCGAGCGCAGGCGGTTTCTTAAGTCTGATGTGAAAGCCCTCGGCTCAACCGAGGA
+
GGGGGGGGGGGGGGGGGGGGGGGGGGGGGGGGGGGGGGGGGGGGGGGGGGGGGGGGGGGGGGGGGGGGGGGGGGGGGGGGGGGGGGGGGGGGGGGGGGGGGGGGGGGGGGGGGGGGGGGGGGGGGGGGGGGGGGGGGGGGGGGGGGGGGGGGGGGGGGGGGGGGGGGGGGGGGGGGGGGGGGGGGGGGGGGGGGGGGGGGGFGGGGGGGGGGGGGGGGGGGGG5EEGFGGGGFGGGGGFGFGEFGGGGFGGGDD7B6@FFGFFFFFCDFFFFFF?F0?FEFBFFFFF?>:DFF
@M04650:207:000000000-C238N:1:1101:16694:5791 1:N:0:19
ACTCCTACGGGAGGCAGCAGTGGGGAATATTGCACAATGGGGGAAACCCTGATGCAGCAACGCCGCGTGAGTGATGACGGTCTTCGGATTGTAAAGCTCTGTCTTTGGGGACGATAATGACGGTACCCAAGGAGGAAGCCACGGCTAACTACGTGCCAGCAGCCGCGGTAATACGTAGGTGGCGAGCGTTATCCGGATTTATTGGGCGTAAAGCGAGCGCAGGTGGTTTGATAAGTCTGAAGTTAAAGGCTGTGGCTCAACCATAGTATGCTTTGGAAACTGTCGAACTTGAGG
+
GGGGGGGGGGGGGGGGGGGGGGGGGGGGGGGGGGGGGGGGGGGGGGGGGGFGGGGGGGGGGGGGGGGGGGGGGGGFGGGGGGGGGGGGGGGGGFGGGGGGFGGGGGGGGGGGGGDGGGGGGGGGGGGGGGGGGFGGGGGGGG@GGCFGGGGGGFFGGGGGGGFGGGGGGGCFGGGFDFDGGGGGGGGGGGGGGGGGGGGGGGGGGGGGCEGG?C5CGGGGGGGGGGGGGGFCBFGEGGBCBFFFGGGGFGGGGGGF4?F?F4CFFGGA?FFFFFFFFBFFFFGFFF@6:FFFF(
@M04650:207:000000000-C238N:1:1101:19919:5823 1:N:0:19
ACTCCTACGGGAGGCAGCAGTAGGGAATCTTCGGCAATGGGGGCAACCCTGACCGAGCAACGCCGCGTGAGTGAAGAAGGTTTTCGGATCGTAAAACTCTGTTGTTAGAGAAGAACGTTAAGTAGAGTGGAAAATTACTTAAGTGACGGTATCTAACCAGAAAGGGACGGCTAACTACGTGCCAGCAGCCGCGGTAATACGTAGGTCCCAAGCGTTGTCCGGATTTATTGGGCGTAAAGCGAGCGCAGGTGGTTTCTTAAGTCTGATGTAAAAGGCAGTGGCTCAACCATTGTG
+
GGGGGGGGGGGGGGGGGGGGGGGGGGGGGGGGGGGGGGGGGGGGGGGGGGGGGGGGGGGGGGGGGGGGGGGFGGGGGGGGGGGGGGGGGGGGGGGGGGGGGGGGGFFGGGGGGGGGGEGGGGC?FDFFF7=F>=FFGGFFFC<@FFGGGEFFGFGGFGGFG@GGGGGGGGGGGGGGGGGGF@CFDFGGGECEGGGGCFGCFGGGCG?FFCCCFE8EGGFGGGG*;CFFEGEFFG):<CBD>CEDGGGGDG4<>DCF7@F6FFG:FF7:?FFF=BFF<0067?9?FFF1<?FB9-
@M04650:207:000000000-C238N:1:1101:14208:5829 1:N:0:19
ACTCCTACGGGAGGCAGCAGTAGGGAATCTTCGGCAATGGGGGCAACCCTGACCGAGCAACGCCGCGTGAGTGAAGAAGGTTTTCGGATTGTAAACCTCTGTCTTCGAGGACGAAGAAGTGACGGTACTCGAGGAGGAAGCCACGGCTAACTACGTGCCAGCAGCCGCGGTAATACGTAGGTGGCGAGCGTTATCCGGAATTATTGGGCGTAAAGGGAGCGTAGGCGGATAATTAAGTGGGATGTGAAATACTCAGGCTCAACCTGGGGGCTGCATTCCAAACTGATTATCT
+
GGGGGGGGGGGGGGGGGGGGGGGGGGGGGGGGGGGGGGGGGGGGGGGGGGGGGGGGGGGGGGGGGGGGGGGGGGGGGGGGGGGGGGGGGDFGGGGGGGGGGGGGGGGGGGGGGGGGGGGGGGGGEGDFGGGFGGGEEFGGGGFDFDFEGGGGGGGGFCFGGGGFGGGGEEGGGGGGGGGGCFGGGGGGGGE8AFGGGG5CCG7C:7ECFGCCGGGCCFGGGDEEGGGGEC;9@FGGD:9FFGFDGC7C87*?FGFFFFFFGFGGFCFBFDEFFF?F24C4@DG?FB=499FA
@M04650:207:000000000-C238N:1:1101:23309:5863 1:N:0:19
ACTCCTACGGGAGGCAGCAGTGGGGAATATTGCACAATGGGGGAAACCCTGATGCAGCAACGCCGCGTGAGTGATGACGGTCTTCGGATTGTAAAGCTCTGTCTTTGGGGACGATAATGACGGTACCCAAGGAGGAAGCCACGGCTAACTACGTGCCAGCAGCCGCGGTAATACGTAGGTGGCGAGCGTTATCCGGAAGTATTGGGCGTAAAGGGAGCGTAGGCGGATAATTAAGTGGGATGTGAAATACTCAGGCTCAACCTGGGGGCTGCATTCCAAACTGGGAATCTAG
+
GGGGGGGGGGGGGGGGGGGGGGGGGGGGGGGGGGGGGGGGGGGGGGGGGGGGGGGGGGGGGGGGGGGGGGGGGGGGGGGGGGGGGGGGGGGGGGGGGGGGGGGGGGGGGGGGGGGGGGGGGGGGGGGGGGGGGGGGGGGGGGGGGGGGGGGGGGGGGGGGGGGGGGGGFGGGGGGGGGGGGGGGDGGGBEGGGGGGEG*AFGGGGGGGEEGGGGGGGGGGGGGGGGGGGFEFFGGGGGFGFGFFGFGFFFCFGGGFFFFFEFFFFFDFFFFFFFFFAFGFFBGFFFFF<@F>
@M04650:207:000000000-C238N:1:1101:17652:5867 1:N:0:19
ACTCCTACGGGAGGCAGCAGTAGGGAATCTTCGGCAATGGGGGCAACCCTGACCGAGCAACGCCGCGTGAGTGAAGAAGGTTTTCGGATCGTAAAACTCTGTTGTTAGAGAAGAACGTTAAGTAGAGTGGAAAATTACTTAAGTGACGGTATCTAACCAGAAAGGGACGGCTAACTACGTGCCAGCAGCCGCGGTAATACGTAGGTGGCAAGCGTTGTCCGGATTTACTGGGCGTAAAGGGAGCGTAGGCGGATCTTTAAGTGGGATGTGAAATACTCGGGCTCAACCTGGGGG
+
GGGGGGGGGGGGGGGGGGGGGGGGGGGGGGGGGGGGGGGGGGGGGGGGGGGGGGGGGGGGGGGGGGGGGGGGGGGGGGGGGGGGGGGGGGGGGGGGGGGGGGGGGGGGGGGGGGGGGFGGGGGGGGGGGGGGFGFGGGGGGGGGGGGGGGGGGGGGGFGGGGGGGGGGGGGGGGGE@EFG7FGGGGGGGGGGGGGGGGGGG?F:CFGGGGGGF5AGGDGC=DC=EGFDCFGGFGGDDFFD@GFFGD3D:9DCCDGF7?FFFF>C57D:FFFFF=@F<<GEEF35?FF?BF4:0>
@M04650:207:000000000-C238N:1:1101:8142:5895 1:N:0:19
ACTCCTACGGGAGGCAGCAGTGGGGAATATTGCACAATGGGGGAAACCCTGATGCAGCAACGCCGCGTGAGTGATGACGGTCTTCGGATTGTAAAGCTCTGTCTTTGGGGACGATAATGACGGTACCCAAGGAGGAAGCCACGGCTAACTACGTGCCAGCAGCCGCGGTAATACGTAGGTGGCGAGCGTTATCCGGAATTATTGGGCGTAAAGGGAGCGTAGGCGGATAATTAAGTGGGATGTGAAATACTCAGGCTCAACCTGGGGGCTGCATTCCAAACTGATTATCTAG
+
GGGGGGGGGGGGGGGGGGGGGDFGGGGGGGGGGFGGGGGGGGGGGGGGGGGGGGGGGGGGGGGGGGGGGGGGGGGGGGCFGGGGGGGGDFGGGGGGGGGGGGGGGGGGGGGGGGGGGGFFGG7FEFGFDFGGGFDFGGGGGGGGGGGGGGGGGGFGGGGGGGFGGGGGGGGGGGGGGGGGGGG>CEGGGGGGGGDGGDFCFGGGGGGGEGGGGGCFCDDDGGGGDE77>F+<6C7<D4>77D68DCFDFFGG7FFFFFFFGF9C@FGFE:>EF?46<<78<<:0=*9<269)
@M04650:207:000000000-C238N:1:1101:11893:5929 1:N:0:19
ACTCCTACGGGAGGCAGCAGTGGGGAATATTGCACAATGGGGGAAACCCTGATGCAGCAACGCCGCGTGAGTGATGACGGTCTTCGGATTGTAAAGCTCTGTCTTTGGGGACGATAATGACGGTACCCAAGGAGGAAGCCACGGCTAACTACGTGCCAGCAGCCGCGGTAATACGTAGGTGGCGAGCGTTATCCGGAATTATTGGGCGTAAAGGGAGCGTAGGCGGATAATTAAGTGGGATGTGAAATACTCAGGCTCAACCTGGGGGCTGCATTCCAAACTGATTATCTAG
+
GGGGGGGGGGGGGGGGGGGGGFGGGEGGGGGGGGGGGGGGGGGGEGGGGGGGGGGGGGGGGGGGGGGFGGGGGGGGGGGGGGGGGGGGGGFGGGGGGGGGGGGGGGGGGGGGGGGGGFFGGGGGGGGGFFFGGFGGFFGGGGGGGCFGDFGCFCGFGGGGGGFGGCEF<EGGGGGGGGGGGCFGGGGGEGECFFGC8CC6CFCFGFGG8:EGGGGGCCCDEDD?EE=*A::C@7CCC=>46CFBCFFGFGGGGGFFF:=9:<<FFGGB>)53)1@459C4F2C7*94)67@A
@M04650:207:000000000-C238N:1:1101:7214:5930 1:N:0:19
ACTCCTACGGGAGGCAGCAGTGGGGAATATTGCACAATGGGCGCAAGCCTGATGCAGCCATGCCGCGTGTATGAAGAAGGCCTTCGGGTTGTAAAGTACTTTCAGCGCGGAGGAAGGCATTGTGGTTAATAACCGCAGTGATTGACGTTACTCGCAGAAGAAGCACCGGCTAACTCCGTGCCAGCAGCCGCGGTAATACGGAGGGTGCAAGCGTTAATCGGAATTACTGGGCGTAACGCGCACGCAGGCGGTCTTTCATGTCGGATGCTAAATCCCCGGGCCCAACCTTGGACC
+
AF@F@EFF7@@GE:FG>FFG@EF?6,CCEFFFD<,EFEE9@8CGCCF@@FAGFFGGGFFE<FFFGGGGGEGEGFFGGFDDGCDEE?F74?:?,FFCFFAFGGD9ECC+CF:F7=,E:DCFCFCFGBFFFGGGF<:+@:CFGGGGGGGGGG:@,@*@*5DCFFGFF7D*>>FGGF,,<CC*=*>CBFCE858E8:*=9+2=EGC8E**:<+<CC>;5CGGCE>EGGGEC<**::EC*/75<>>>)7)1))/9><**//1*109*))/)(1*196F6@0(/).(1)7).()1)))(
@M04650:207:000000000-C238N:1:1101:25271:5939 1:N:0:19
ACTCCTACGGGAGGCAGCAGTAGGGAATCTTCGGCAATGGACGAAAGTCTGACCGAGCAACGCCGCGTGAGTGAAGAAGGTTTTCGGATCGTAAAACTCTGTTGTTAGAGAAGAACAAGTGGGAGAGTAACTGTTCCCACCTTGACGGTATCTAACCAGAAAGCCACGGCTAACTACGTGCCAGCAGCCGCGGTAATACGTAGGTGGCAAGCGTTGTCCGGATTTATTGGGCGTAAAGCGAGCGCAGGCGGTTTCTTAAGTCTGATGTGAAAGCCCTCGGCTCAACCGAGGA
+
GGGGGGGGGGGGGGGGGGGGGGGGGGFGGGGGGGGGGGGGGGGGGEGGGGGGGGGGGGGGGGGGGGGGGGGGGFGGGGGGGGGFGGGGEGGGDFGGGGGGGGGEFGGGGGFGGGGGGGGGGGGGEEFFGGGGGGGGGGGGGGGFFFC+CFGFGGGGGGGGGCFG7CGGGGGCGGGGGGGGGGGGGCCGGGGGGGECFGGCEGGGCGFCCFFGGCEDEDGGECEGGFGGGGGGEEGDDCFDEG@>))95><DDGGGF?B6=FFGGFGCA?*@6=FF5(:DEF<GFF?>1(7@B
@M04650:207:000000000-C238N:1:1101:11965:5958 1:N:0:19
ACTCCTACGGGAGGCAGCAGTGGGGAATATTGGGCAATGGGGGGAACCCTGACCCAGCGACGCCGCGTGAGTGAAGAAATCCTTCGGGATGTAAAGCTCTGTTGTATGGGAAGAGAAAAAGACGGTACCATACGAGGAAGCCCCGGCAAACTACGTGCCAGCAGCCGCGGTAATACGTAGGGGGCAAGCGTTGTCCGGAATTACTGGGCGTAAAGCGCACGCAGGCGGGGTTATAAGTCAGATGTAAAAGGCAGGTGCTTACCATCTGTTTGTCATCTGATACTGTAAGCCT
+
GGGGGGGGGGGEGGGGGGGGGGGGGGGGGGGGGGGGGGGGGGGGGGGGGGGGGGGGGGGGGGGGGGGFGEGGGGGGGGFGGGGGGGGGGGGGGGGGGFGGFFGCFG9DFGGGGGGGGGGGGGGGGGGGGGGGGGGGEFGGFEFGGGGGEGGGFFGGGG5:F5CGFGGGEGGGGGGCG?EGGGGGGEF8CCC;C?FFGCG5F6C@EFGG5ECEGGFGECDDGDCGEGGGE/**0<CGF76?FGBFDCGC?FGFDCG>??=?F?FGF*2-0=@5<B==92C464>4@FFA>4@F
@M04650:207:000000000-C238N:1:1101:5013:5966 1:N:0:19
ACTCCTACGGGAGGCAGCAGTAGGGAATCTTCGGCAATGGGGGCAACCCTGACCGAGCAACGCCGCGTGAGTGAAGAAGGTTTTCGGATCGTAAAACTCTGTTGTTAGAGAAGAACGTTAAGTAGAGTGGAAAATTACTTAAGTGACGGTATCTAACCAGAAAGGGACGGCTAACTACGTGCCAGCAGCCGCGGTAATACGTAGGTCCCAAGCGTTGTCCGGATTTATTGGGCGTAAAGCGAGCGCAGGTGGTTTCTTAAGTCTGATGTAAAAGGCAGTGGCTCAACCATTGTG
+
GGGGGGGGGGGGGGGGGGGGGGGGGGGGGGGGGGGGGGGGGGGGGGGGGGGGGGGGGFGGGGGGGGGGGGGGFGGGGGGCEEFGGGGGCCFGGGGGGGGGGGGGGGGGGGGGGEGGGFFGGGFGGGFFFFFGGGGGGGGGGGGGGGGGGGGGGGGGGGG>FGGDFGGGGGGGGGGGGGGFGGGGGGGGFGGGGGGGGGGCFGGCEGGGFGGG=E:?EGGFEDG*CCGGG>FF5=DGCFFGDG))9DGDFFG:*CCFFF=9<7CC6CDA@FFFFF>FB0CFFF>:?FF0:@?AA2
@M04650:207:000000000-C238N:1:1101:26526:5995 1:N:0:19
ACTCCTACGGGAGGCAGCAGTGGGGAATATTGCACAATGGGGGAAACCCTGATGCTGCAACGCCGCGTGAGTGATGACGGTCTTCGGATTGTAAAGCTCTGTCTTTGGGGACGATAATGACGGTACCCAAGGAGGAAGCCACGGCTAACTACGTGCCAGCAGCCGCGGTAATACGTAGGTGGCGAGCGTTATCCGGAATTATTGGGCGTAAAGGGAGCGTAGGCGGATAATTAAGTGGGATGTGAAATACTCAGGCTCAACCTGGGGGCTGCATTCCAAACTGATTATCTAG
+
GGGGGGGGGGGGGGGGGGGGGGGGGGGGGGGGGGGGGGGGGGGGGGGGGGGGGGGGGGGGGGGGGGGGGGGGGGGGGGGGGGGGGGGGGGGGGGGGGGGGGGGGGGFGGGGGGGGGGGGGGGGGGDGGGGGGGGGGGGGGGGGGGGGGGGGGGGGGGGGGGGGGGGGGGGGGGGGGGGGGGGGGGGGGGGGGGGGGEGFGGGFGGGGGEGGGGGDGGGGGGGGGGGDGGGGGFGGFGGFGFGFFGGGGFGDGGGGFFFFFGFGD@CGFFFFF@F=FFBFFFFGFF=FABFF4
@M04650:207:000000000-C238N:1:1101:26094:6072 1:N:0:19
ACTCCTACGGGAGGCAGCAGTGGGGAATATTGCACAATGGGCGAAAGCCTGATGCAGCGACGCCGCGTGAGGGAAGAAGGTTTTCGGATTGTAAACCTCTGTCTTTGGGGACGAAGAAGTGACGGTACCCAAGGAGGAAGCCACGGCTAACTACGTGCCAGCAGCCGCGGTAAAACGTAGGTGGCAAGCGTTGTCCGGAATTACTGGGTGTAAAGGGAGCGCAGGCGGGACGGCAAGTTGGGTGTGAAATCTATGGGCTCAACCCATAGCGTGCATTCAAAACTGCTGTTCTTG
+
GGGGGGGGGGGGGGGGGGGGGGGGGGGGGGGGGGGGGGGGGGGGGGGGGGGGGGGGGGGGGGGGGGGGGGGGGGGGGGGGGGGGGGGGGGGGGGGGGGGGGGGGGGGGGGGGGGGGGGGGGGGGGGGGGGGGGGGGGGGGGGGGGGGGGGGGGGGGFGGGGGGGGGGGGGGGGGGGGGGGGGGGGDFGGGGGGGFFEDEGGGGGG?FGGDEFGGGGGGGGGGGDGGCGGGGGFGDEGGFFFGFFGCFGFGGGGGDFFFFFGFGGFCGFFFFFFF>BBFGFBAGFBFF?AFFBD5
@M04650:207:000000000-C238N:1:1101:9945:6080 1:N:0:19
ACTCCTACGGGAGGCAGCAGTGGGGAATATTGCACAATGGGGGAAACCCTGATGCAGCAACGCCGCGTGAGTGATGACGGTCTTCGGATTGTAAAGCTCTGTCTTTGGGGACGATAATGACGGTACCCAAGGAGGAAGCCACGGCTAACTACGAGCCAGCAGCCGCGGTAATACGTAGGTGGCGAGCGTTGTCCGGATTTACTGGGCGTAAAGGGAGCGTAGGCGGATGTTTAAGTGGGATGGGAAATAACCGGGCTCAACCTGGGGGCTGCATCCCAAACTGGGAATCTAG
+
GGGGGGGGGGGGGGGGGGGGG<EFGEGGFGGGGGGGGGGGGGGGGGGGGGGGGGGGGGGGGGGGGGGGGGGGGGFGGGGGFEGGGGGCGGGGGGGGGFGGCFFGGGEGGGG@FG+=FFGD9FDCD7,55BD@FFGGGGFDFGGCE+<<>=FGC**5:33<CCGAEGCG:B:FGEG,2CE:CGGGGD1:4BCE?<E>58*3<<FF8**:/:C5<C>8E3>1*/5<EE:**9+96:70:D@<?D)<*97:@*9CCGD)<366C:CF)5)3777>?F*03:<55)??FF)(,=62
@M04650:207:000000000-C238N:1:1101:25636:6089 1:N:0:19
ACTCCTACGGGAGGCAGCAGTAGGGAATCTTCGGCAATGGGGGCAACCCTGACCGAGCAACGCCGCGTGAGTGAAGAAGGTTTTCGGATCGTAAAGCTCTGTTGTAAGAGAAGAATGTGTGTGAGAGTGGAAAGTTCACACAATGACGGTAACTTACCAGAAAGGGACGGCTAACTACGTGCCAGCAGCCGCGGTAATACGTAGGTCCCGAGCGTTGTCCGGATTTATTGGGCGTAAAGCGAGCGCAGGTGGTTTGATAAGTCTGAAGTTAAAGGCTGTGGCTCAACCATAGT
+
GGGGGGGGGGGGGGGGGGGGGGGGGGGGGGGGGGGGGGGGGGGGGGGGGGGGGGGGGGGGGGGGGGGGGGGGGGGGGGGGGGGGGGEGGGGGGGGGGGGGGGGGGGGGGGGGGGGGGGGGGGGGGGGGGGGGGGGGGGGGGGGGGGGGGGGGGGGGGGGGGGGGGGGGGGGGGGGGGGGGGGGGGGGGGGGGGGGGGGGGGGGGGGGGGGGGGGGGDGGGGGCEGGGGGGGGFGGGGGFGFGFFGGGGFFGGGCGDFFFFGFGGFFFFFFFFFFBFF?GFFB<FFFFFFFFFF
@M04650:207:000000000-C238N:1:1101:12502:6105 1:N:0:19
ACTCCTACGGGAGGCAGCAGTGGGGAATATTGCACAATGGGCGCAAGCCTGATGCAGCCATGCCGCGTGTATGAAGAAGGCCTTCGGGTTGTAAAGTACTTTCAGTGGGGAGGAAGGCAGTGAGGTTAATAACCTTGCTGATTGACGTTACCCGCAGAAGAAGCACCGGCTAACTCCGTGCCAGCAGCCGCGGTAATACGGAGGGTGCAAGCGTTAATCGGAATTACTGGGCGTAAAGCGCACGCAGGCGGTCTGTCAAGTCGGATGTGAAATCCCCGGGCTCAACCTGGGAAC
+
CGGGGGGGGEFFFEGEEGGGGFFGFGDFGGGGGFGGGGGGGGGGGGGGGGGGGGGGGGGGFFGGGGGCFGGGGCGFGGGGGGGGGGGGGGGGFGFGGGGGGGGEFFGGGGGGGEFGGGGGGGGGGGGGGGGGGGGGGGGGCFGGGGGGGGGGGGGGGGGGGGGGGGGGGGGEAFDGGGGGGGGGGGGGGGGGGGCGGGGGGGGGGEGGG7=FGGE5FGGGCD8CEGGGGGGGFE<7DFFGBDFFGGGGEGGDGGGFFFF=EFGG>DGFFF4BFBF:?>D>D>G4=F>>:F)(5-
@M04650:207:000000000-C238N:1:1101:5406:6129 1:N:0:19
ACTCCTACGGGAGGCAGCAGTGGGGAATATTGCACAATGGGGGAAACCCTGATGCAGCAACGCCGCGTGAGTGATGACGGTCTTCGGATTGTAAAGCTCTGTCTTTGGGGACGATAATGACGGTACCCACGGAGGAAGCCACGGCTAACTACGTGCCCGCCGCCGCGGTAAAACGTAGGTGGCAAGCGTTGTCCGGAATTACTGGGTGTAAAGGGAGCGCAGGCGGAATGGTAAGTTGAATGTGAAAACTATGGGCTCAACCCATAGACTGCGTTTAAAACTACTGGTCATG
+
E6C,,C@CFGGCFD>BE@FFCEFFGCFFF<EF<FEGDFECFGGGCFGGFFAE,C<EC8EF,@@:::>FGEDE,C,C,CFE:?CF9<FG>BEGF<DFD<EE,C@@FFG,?@FF@F+:=?@FFFGG<F9B9+=FBC=F7<FFG<CD@F*7,,,3*<C7F,11*15<B:8CF7FGGGDC98FBBC@EE=*BCEC*3<*8?E@F9C:<68FEG9C+++8CC)9CEC5**2**:7CF@GG+*0*2**187D*:<D7C7<<:).196)190C04**05<5))4)0/*,*767)6)*9)
@M04650:207:000000000-C238N:1:1101:8289:6135 1:N:0:19
ACTCCTACGGGAGGCAGCAGTGGGGAATATTGCACAATGGGCGCAAGCCTGATGCAGCCATGCCGCGTGTATGAAGAAGGCCTTCGGGTTGTAAAGTACTTTCAGCGAGGAGGAAGGCATTGTGGTTAATAACCGCAGTGATTGACGTTACTCGCAGAAGAAGCACCGGCTAACTCCGTGCCAGCAGCCGCGGTAATACGGAGGGTGCAAGCGTTAATCGGAATTACTGGGCGTAAAGCGCACGCAGGCGGTCTGTCAAGTCGGATGTGAAATCCCCGGGCTCAACCTGGGACC
+
GGGGGGGGGGGGGGGGGGEFGGGGGGGGGGGGGGGGGGGCGFGGGGGGGGGGGGGFGGGGGGGGGGGGGGGGGGGGGGGGGGGGGGGGGGGGGGGGGGGGGGGGGGGGGGFGGGGGGGGGGGGFGGFFGGGGGGGGEGGGGGGGFGGGGGGGGGGGGGGFGGGGFGGGGGGGGGGGGGGGGGGGGFGGGGE:EEG8EFGGGCEDGGGGGGGGGGGGGGGGGGDGGGGGGCFCBGDG*:@GDDFFG<DCDGGGGGDFFFFFGFGGE3C24BFFB=6FB>DEF6>?*.>?B>>?((
@M04650:207:000000000-C238N:1:1101:7250:6171 1:N:0:19
ACTCCTACGGGAGGCAGCAGTAGGGAATCTTCGGCAATGGGGGCAACCCTGACCGAGCAACGCCGCGTGAGTGAAGAAGGTTTTCGGATCGTAAAACTCTGTTGTTAGAGAAGAACGTTAAGTAGAGTGGAAAATTACTTAAGTGACGGTATCTAACCAGAAAGGGACGGCTAACTACGTGCCAGCAGCCGCGGTAATACGTAGGTCCCAAGCGTTGTCCGGAGTTATTGGGCGTAAAGCGAGCGCAGGTGGTTTCTTAAGTCTGATGTAAAAGGCAGTGGCTCAACCATTGTG
+
GGGGGGGGGGGGGGFEGGGGGGGGGGGFGGGGGGCFGGGGGGGGGGGGGGGGGGGGEGGEGGGGGGGGGGGFGGGGGGGG<EFGFGGGGGEFGGGGGGFGCGGGGGGGGGGDGGGGGGGG7FGGG,AFFG?FFFGGFGGGGGGGGCGEGGGGFGGGGGGGGGGGGDGGEGGEE:EGE8FGGGGGGGGGG>EGCEGG5CGGGFGGGF+=;EGGGDEEEDCCCD5*;6F?FFGGFCCEGGFGFGFDGGGGDFFF7FGFFFF6CF=7@>FFF4=F*93@BFCF??C??FFF?FF>D)
@M04650:207:000000000-C238N:1:1101:27048:6175 1:N:0:19
ACTCCTATGGGAGGCAGCAGTGGGGAATATTGCACAATGGGCGCAAGCCTGATGCAGCCATGCCGCGTGTATGAAGAAGGCCTTCGGGTTGTAAAGTACTTTCAGCGAGGAGGAAGGCATTGTGGTTAATAATCGCAGTGATTGACGTTACTCGCAGAAGAAGCACCGGCTAACTCCGTGCCAGCAGCCGCGGTAATACGGAGGGTGCAAGCGTTAATCGGAATTACTGGGCGTAAAGCGCACGCAGGCGGTCTGTCAAGTCGGATGTGAAATCTCTCGGCTCAACCTGGGAAC
+
GGGGGGG,66<9BFGGGGGGGGFGGGGGGGGGGGGGGGFFFGEGGGGGGGGGGGGGGGGGGGGGGGGGGGGGCGFGGGGGGGGGGGGGGGGGGGGGGGGGGGGGGGGGGGGGGEDFGGGGFGGGGGG,CFGG,CFGGGGGGGGG,?CFGGGGFGGGCFBFGGGGGGG7:BFEGGGAGGGGGGGGGGGGGDGEGEEGGGGGCGGGDGGGFCFF=CG=FGGGGDGGGGGC<DGGFDD*/297>DEBGCDC>CDDGDGFFB?=GFCD5DDFF?F?FF*1))107:DF=F)4:4)(.(
@M04650:207:000000000-C238N:1:1101:26136:6206 1:N:0:19
ACTCCTACGGGAGGCAGCAGTAGGGAATCTTCGGCAATGGGGGCAACCCTGACCGAGCAACGCCGCGTGAGTGAAGAAGGTTTTCGGATCGTAAAGCTCTGTTGTAAGAGAAGAATGTGTGTGAGAGTGGAAAGTTCACACAATGACGGTAACTTACCAGAAAGGGACGGCTAACTACGTGCCAGCAGCCGCGGTAATACGTAGGTCCCGAGCGTTGTCCGGATTTATTGGGCGTAAAGCGAGCGCAGGTGGTTTGATAAGTCTGAAGTTAAAGGCTGTGGCTCAACCATAGT
+
GGGGGGGGGGGGGGGGGGGGGGGGGGGGGGGGGGGGGGGGGGGGGGGGGGGGGGGGGGGGGGGGGGGGGDEGGGGGGGGGGGGGGGGGGGGGGGGGGGGGGGGGGGGGFGGGGGGGGGGGGGGGGGGGGGFGGGGGGGGGGCGGGGGGGGGGGGGGGGGGGDGGGGGGGGGGGGGGGGGGGGGGGGGGGGGGGGGGEFCGGGGFGGGGGGGGGGGE*7CF5DAEGGFGGFGGFGGGDGFGFGFFGGCCEFDGDFFDFF??GFGFFFD?=@FFFFFFFFGF4:9F4?@<0?9?D
@M04650:207:000000000-C238N:1:1101:6530:6249 1:N:0:19
ACTCCTACGGGAGGCAGCAGTGGGGAATATTGCACAATGGGCGCAAGCCTGATGCAGCCATGCCGCGTGTATGAAGAAGGCCTTCGGGTTGTAAAGTACTTTCAGCGAGGAGGAAGGCATTGTGGTTAATAACCGCAGTGATTGACGTTACTCGCAGAAGAAGCACCGGCTAACTCCGTGCCAGCAGCCGCGGTAATACGGAGGGTGCAAGCGTTAATCGGAATTACTGGGCGTAAAGCGCACGCAGGCGGTCTGTCAAGTCGGATGTGAAATCCCCGGGCTCAACCTGGGAAC
+
GGGGGGGGGGGGGGGGGGGGGGGGGGGGGGGGGFGGGGEGGGGGGGGGGGGGGGGGGGGGGGGGGGGGGGGGGFCGGGGGGGGGGGGGGGGGFGCGGGGGGGGGGGGGGGFGGGGGGGGGGGGGCFGGGGGGGGGGFGGGFGGG9DEGGGGGGGGD:+,,DDEGGGGGD@FCFGGGGGGCGGGGD?FGGGGGGGC8CGGGG5EGGGGGGGGGGGGGGFGGGG5EF7CFGGGGEGG*9FFGEDDDGGGGFG:99DFFFFFFGFGGECC?F67FB=FFFFD@F>C@=@F(4>5?B-
@M04650:207:000000000-C238N:1:1101:24877:6255 1:N:0:19
ACTCCTACGGGAGGCAGCAGTAGGGAATCTTCGGCAATGGGGGCAACCCTGACCGAGCAACGCCGCGTGAGTGAAGAAGGTTTTCGGATCGTAAAGCTCTGTTGTAAGAGAAGAATGTGTGTGAGAGTGGAAAGTTCACACAATGACGGTAACTTACCAGAAAGGGACGGCTAACTACGTGCCAGCAGCCGCGGTAATACGTAGGTCCCGAGCGTTGTCCGGATTTATTGGGCGTAAAGCGAGCGCAGGTGGTTTGATAAGTCTGAAGTTAAAGGCTGTGGCTCAACCATAGT
+
FGGGGGGGGGGDGGGGGGFGGCGGGGGGGGGGFDGGGGFGGCGGGGGGGGGGGGCGGGGGGGGGGGGGGGGGGG9FFGGGEGGGGGGEGEGGGGGDGCFGGGCFGEFGDFGGGGGGGGGDGGDFFC,DDFCFGGDD@=>F>>@FFGGGGEGDGGGCFGFG7D>>:C8DFGGGGFEGCFGGGGFGDCGEGGGGGDGGGGGFGGDGGG9CFEEEE5CEGDFGE7A7C+:FGGFG:GGGDFFF:CBEDDDG>19CCF<B0==FGFGFFC77BBFB*96;?FFFFFFF?FFB?F*8)
@M04650:207:000000000-C238N:1:1101:6741:6270 1:N:0:19
ACTCCTACGGGAGGCAGCAGTGGGGAATATTGCACAATGGGGGAAACCCTGATGCAGCAACGCCGCGTGAGTGATGACGGTCTTCGGATTGTAAAGCTCTGTCTTTAGGGACGATAATGACGGTACCTAAGGAGGAAGCCACGGCTAACTACGTGCCAGCAGCCGCGGTAATACGTAGGTGGCAAGCGTTGTCCGGATTTACTGGGCGTAAAGGGAGCGTAGGCGGATCTTTAAGTGGGATGTGAAATACTCGGGCTCAACCTGGGGGCTGCATTCCAAACTGATTATCTAG
+
GGGGGGGGGGGGGGGGGGGGGGGGGGGGGGGGGGGFFGGGGGGGGGGGGGGGGGGGGGGGGGGGGGGGGGGGGGGGGFGGGGGGGGGGGGGGGFAFGFGGGGGGGGGGGGGGGGGGGGGGGGGGGGGGGFGGGGGGGGGGGGGGGGGGGGGGGGGGGGGGGGGGGGGGGGGGFGGGGGGGGGGG:EFGGGGGGGGGDGGGGGGGFGGGGDGGGGGGGGGGGGGGGGEGGGGGFGGGCGFFFGFF>:FFFGFGGGGFDFFFFFGGFGGFF@D>F*@FB2DFFFGBF482<B4<
@M04650:207:000000000-C238N:1:1101:19323:6279 1:N:0:19
ACTCCTACGGGAGGCAGCAGTGGGGAATATTGCACAATGGGCGCAAGCCTGATGCAGCCATGCCGCGTGTATGAAGAAGGCCTTCGGGTTGTAAAGTACTTTCAGTGGGGAGGAAGGCAGTGAGGTTAATAACCTTGCTGATTGACGTTACCCGCAGAAGAAGCACCGGCTAACTCCGTGCCAGCAGCCGCGGTAATACGGAGGGTGCAAGCGTTAATCGGAATTACTGGGCGTAAAGCGCACGCAGGCGGTCTGTCAAGTCGGATGTGAAATCCCCGGGCTCAACCTGGGAAC
+
GGGGGGGGGGGGGGGGGGGGGGGGGGGGGGGGGGGGGGGGGGGGGGGGGGGGGGGGGGGGGGGGGGGGGGGGGGGGGGGGGGGGGGGGGGGGGGGGGGGGGGGGGGGGGGGGGGGGGGGGGGGGGGGGGGGGGGGGGGGGGGGGGGGGGGGGGGGGGGGGGGGGGGGGGGGGGGGGGGGGGGGGGGGGGGGEGGGGGGGGGGGGGGGGGGGGGGGGFGGGGC=FGGGGGGGGFGGGGGFGFDFFC35CDDGGGGGFFFFFGFGGFDGFBF?FFFFFFFGFFFGF4@FFFFF?74
@M04650:207:000000000-C238N:1:1101:10077:6285 1:N:0:19
ACTCCTACGGGAGGCAGCAGTGGGGAATATTGCACAATGGGGGAAACCCTGATGCAGCAACGCCGCGTGAGTGATGACGGTCTTCGGATTGTAAAGCTCTGTCTTTGGGGACGATAATGACGGTACCCAAGGAGGAAGCCACGGCTAACTACGTGCCAGCAGCCGAGGTAATACGTAGGTGGCAAGCGTTGTCCGGATTTATTGGGCGTAAAGCGAGCGCAGGCGGTTTCTTAAGTCTGATGTGAAAGCCCCCGGCTCAACCGGGGAGGGTCATTGGAAACTGGGAGACTTG
+
GGGGGGGGGGGGGGGGGGGGGGGGGDEFFGGGGGGGGFGGGGGGGGGGGGGGGGGGGGGGGDGGGGGGGGGGGGGFDFGGGGGGGGGGGGGGGCGGGGGGEGGGGGGGGGGGG7FEGFFGGC7B@EGGG+DF8FFEG<FFFFG7FGFGFGGGCFCFGFGDFGGC**47CFF@FDFFGCEGGGGGGGC8BEGC?CGGDCC+?EFCCBFE>5=FGGGGCDCDCDGEEGEDDFG?9CF+00**9:770?C7409*9<<@BDF@GF<DBD<6B>7F5?BF?2F4?AGFFF:06/97
@M04650:207:000000000-C238N:1:1101:23944:6321 1:N:0:19
ACTCCTACGGGAGGCAGCAGTGGGGAATATTGGGCAATGGGGGAAACCCTGACCCAGCAACGCCGCGTGAGGGAAGAAGGCTTTCGGGTCGTAAACCTCTGTCCCATGTGAAGAGAAGAAGACGGTAGCATGGGAGGAAGCCCCGGCTAACTACGTGCCAGCAGCCGCGGTAATACGTAGGTCCCAAGCGTTGTCCGGATTTATTGGGCGTAAAGCGAGCGCAGGTGGTTTCTTAAGTCTGATGTAAAAGGCAGTGGCTCAACCATTGTGTGCATTGGAAACTGGGAGACTTGG
+
GGGGGGGGGGGGGGGGGGGGGGGGGGGGGGGGGGGGGGGGGGGGGGGGGGGGGGGGGGGGGGGGGGGGGGGGGGGGGGGGGGGGGGGGGGGGGGGGGGGGGGGGGGGGGGGGGGGGGGGGGGGGGGGGGGGGGGFGGGGGGGGGGGGGGGGGGGGGGGGGGGGGGGGGGGGGGGGGGGGGGGGGGGGGGGGGCGGGGGGGE9FGGGGGGGGGGGGGGGGGGGGGGGGFEGGGFGGGGFFGFFBFGGGFFGGGGGGFFFFFGFGGFGGFFFFFFFFFFFGFFFGFFF>BBFFA7)
@M04650:207:000000000-C238N:1:1101:14648:6399 1:N:0:19
ACTCCTACGGGAGGCAGCAGTGGGGAATATTGCACAATGGGGGAAACCCTGATGCAGCAACGCCGCGTGAGTGATGACGGTCTTCGGATTGTAAAGCTCTGTCTTTGGGGACGATAATGACGGTACCCAAGGAGGAAGCCACGGCTAACTACGTGCCAGCAGCCGCGGTAATACGTAGGTGGCGAGCGTTATCCGGAATTATTGGGCGTAAAGGGAGCGCAGGTGGTTTCTTAAGTCTGATGTAAAAGGCAGTGGCTCAACCATTGTGTGCATTGGAAACTGGGAGACTTGAGT
+
GGGGGGGGGGGGGGGGGGGGGGGGGGGGGGGGGGGFGGGGGGGGGGGGGGGGGGGGGGGGGGGGGGGGGGGGGGGFGGGGGGGGGGGDGGGGGGGGGGGGGGGGGGGGGGGGGGGGGGGGGGGGFGGGGFFGDFGGGGGGGGGGGGGGGGGGGGGGGCFGFCGGGGGGGGGGGGGGGGGGGGGGGGGGGGGGGGGG5CFFFFFGFGGGGGGFGGGGGGCDEDGGFG>FGGGGBFFGF7**9FFFG7CCBGGGGGGFFFFFGFDF?CFBFFF?4FF4>275?2FFFFFF)89<?4
@M04650:207:000000000-C238N:1:1101:17971:6419 1:N:0:19
ACTCCTACGGGAGGCAGCAGTGGGGAATATTGCACAATGGGGGAAACCCTGATGCAGCAACGCCGCGTGAGTGATGACGGTCTTCGGATTGTAAAGCTCTGTCTTTGGGGACGATAATGACGGTACCCAAGGAGGAAGCCACGGCTAACTACGTGCCAGCAGCCGCGGTAATACGTAGGTGGCGAGCGTTGTCCGGATTTACTGGGCGTAAAGGGAGCGTAGGCGGATTTTTAAGTGGGATGTGAAATACCCGGGCTCAACCTGGGTGCTGCATTCCAAACTGGGAATCTAG
+
GGGGGGGGGGGGGGGGGGGGGGGGGGGGGGGGGGGGGGGGGGGGGGGGGGGGGGGGGGGGGGGGGGGGGGGGGGGGGGGGGGGGGGGGGGGGGGGGGGGGGGGGGGGGGGGGGGGGGGGGGGGGGGGGGGGGGGGGGGGGGGGGGGGGGGGGGGGGGGGGGGGGGGGGGDFGGGGGGGGGGGGGGGGGGGGEGGGGGGGGGGGGGGGGGGGGGGGGGGGDGGGGGGGDGGF9FFGGGGFC@G:BGFGGFGGGGGGFBFFFGF<DFFC?FFFFF*99>BC@FDGF>4?7?FB4
@M04650:207:000000000-C238N:1:1101:9568:6436 1:N:0:19
ACTCCTACGGGAGGCAGCAGTAGGGAATCTTCGGCAATGGGGGCAACCCTGACCGAGCAACGCCGCGTGAGTGAAGAAGGTTTTCGGATCGTAAAGCTCTGTTGTAAGAGAAGAATGTGTGTGAGAGTGGAAAGTTCACACAATGACGGTAACTTACCAGAAAGGGACGGCTAACTACGTGCCAGCAGCCGCGGTAATACGTAGGTCCCGAGCGTTGTCCGGATTTATTGGGCGTAAAGCGAGCGCAGGTGGTTTGATAAGTCTGAAGTTAAAGGCTGTGGCTCAACCATAGT
+
GGGGGGGGGGGGGGGEGGGGGGGGGGGGGGGGGGGGGGGGGGGGGGGGGGGGGGGCGGGFGGGGGGGGGGGGGGGGGGGGGGGGGGGGGGGGGGGGGGGGGGGGGGGGGGGGGGGGGGGGGGGGGGGGGGFGGGGGGGGGGGGGGGGGGGGGGGGGGGGGGGGGGGGGGDGGEGGDFCEFFFGGGGGGGGGGGGGE5FGGGGGDGFGGGGGGGG/AEGGGGGC5CFGGFGCGFGGGDGFGFC@EGGGDE<FG*>DEFFFB7BF>FGGFFFB?4BFF??FFF<5/9?FB<FFF<
@M04650:207:000000000-C238N:1:1101:15893:6441 1:N:0:19
ACTCCTCGGGAGGCAGCAGTGGGGAATATTGCACAATGGGGGAAACCCTGATGCAGCAACGCCGCGTGAGTGATGACGGTCTTCGGATTGTAAAGCTCTGTCTTTGGGGACGATAATGACGGTACCCAAGGAGGAAGCCACGGCTAACTACGTGCCAGCAGCCGCGGTAATACGTAGGTGGCGAGCGTTGTCCGGATTTACTGGGCGTAAAGGGAGCGTAGGCGGATTTTTAAGTGGGATGTGAAATACCCGGGCTCAACCTGGGTGCTGCATTCCAAACTGGGAATCTAGAGT
+
GGGGGGGGGGGGGGGGGGGGGGGGGGGGGGGGGGGGGGGGGGCEGGGGGGFGGGFGGGGGGGGGGGGGGGGGGGG9FGGGGGGGGGCGGGGGGGGGGGGGGGGGGGGGGGGGGGGGGGGGGGGGGGGGGGGGGGGGGGGFGCGGGGGGGGGGGGGGGGGGGGGGGGGGGGGGGGGGGGGGGGGGGGGGD8C@FGG5EEGFGDFGGGGGEGFFFECEGDDGDGGGGGEGCFGFFGGGC<8FDDFFGGFCFGGDGGGEFFFFGFGG>7D6?BF:F?F=ABGFFFG48?F2)//<2.
@M04650:207:000000000-C238N:1:1101:25814:6462 1:N:0:19
ACTCCTACGGGAGGCAGCAGTGGGGAATATTGCACAATGGGCGAAAGCCTGATGCAGCGACGCCGCGTGAGGGAAGAAGGTTTTCGGATTGTAAACCTCTGTCTTCGGGGACGATAATGACGGTACCCGAGGAGGAAGCCACGGCTAACTACGTGCCAGCAGCCGCGGTAAAACGTAGGTGGCAAGCGTTGTCCGGAATTACTGGGTGTAAAGGGAGCGCAGGCGGAAAGGTAAGTTGGACGTGAAATCTATGGGCTCAACCCATAGCGTGCGTTCAAAACTATTTTTCTTG
+
GGGGGGGGGGGGGGGGGGGGGGGGGGGGGGGGGGGGGGGGGGGGGGGGGGGGGGGGGGGGGGGGGGGGGGGGGGGGGGGGGGGGGGGGGGGGGGGGGGGGGGGGGGGGGGGGGGGGGGGGGGGGGGGGGGGGGGGGGGGGGGGGGGCGGGGGGGGGGGGGGGGGGGGGGGGGGGGGGGGGGGGGGGGGGGGGGGGGGDGGGGGGGGEEEG7FGGCGGGGGDGGDGGGGDGGFFFFFFGFGFGFFG:FFFGGGGDGFFFFFGFGGFCF:EFFFEFBEFFGFFFFFFFFDFFFF
@M04650:207:000000000-C238N:1:1101:8458:6479 1:N:0:19
ACTCCTACGGGAGGCAGCAGTGGGGAATATTGCACAATGGGGGAAACCCTGATGCAGCAACGCCGCGTGAGTGATGACGGTCTTCGGATTGTAAAGCTCTGTCTTTGGGGACGATAATGACGGTACCCAAGGAGGAAGCCACGGCTAACTACGTGCCAGCAGCCGCGGTAATACGTAGGTGGCGAGCGTTATCCGGAATTATTGGGCGTAAAGGGAGCGTAGGCGGATAATTAAGTGGGATGTGAAATACTCAGGCTCAACCTGGGGGCTGCATTCCAAACTGATTATCTAG
+
GGGGGGGGGGGEGGGGGGGGGAFGGGEGGGGFGFGGGGGGGGGGGGGGGFEGGGGGGGEFGGGEGGEFGB:FFGFCGGGGGGGGGFGEGCEFGGGGGGGGAFFGGGF8=F7FEEEGCFGFAFGGFEGGDEGBFG7FGGGCFF7CGGGFCFFFCF,@FCEGGGGGEDEGGGGGGGCFDGCGGFFE7CCC7CEFGGGGDDGFFFGGFGGGGDC5:FGGGDCC59*?EG1/7CFC@FGFC4@FFGFFG7CCBFFGFCFF45*?EFC7@FG9@E>B4@@B2678F7DFFF=:997<
@M04650:207:000000000-C238N:1:1101:7264:6488 1:N:0:19
ACTCCTACGGGAGGCAGCAGTGGGGAATATTGCACAATGGGGGAAACCCTGATGCAGCAACGCCGCGTGAGTGATGACGGTCTTCGGATTGTAAAGCTCTGTCTTTGGGGACGATAATGACGGTACCCAAGGAGGAAGCCACGGCTAACTACGTGCCAGCAGCCGCGGTAATACGTAGGTGGCGAGCGTTATCCGGAATTATTGGGCGTAAAGGGAGCGTAGGCGGATAATTAAGTGGGATGTGAAATACTCAGGCTCAACCTGGGGGCTGCATTCCAAACTGATTATCTAG
+
GGGGGGGGGGGGGGGGGGGGFGGGGGGGGGGGGGGGGGGGGGGGGGGGGGGFGGGGGGGGGGGGGGGGGGGGGGGGGGGGGGGGGGGGGGGGGGFFGGGGGGGGGGGGGGGGGGGGGGGGGGGGGGGGGGGGGGGDGGGGGGGDGGGFGGGGEGFGGGFFGGGG@FGEGGGGGGGGGGGGFGGGGGGGEEGGGGGGCEGGFGGGGGGGGGGGGGGGDGGGEG=FCCEGDCFC?9F9*>)4@GFBC>>C?GGGFFFFFFFFGFGGFGG9DFFF4@=B6<FFFFG*=7@ABB82
@M04650:207:000000000-C238N:1:1101:4024:6531 1:N:0:19
ACTCCTACGGGAGGCAGCAGTGGGGAATATTGCACAATGGGCGCAAGCCTGATGCAGCCATGCCGCGTGTATGAAGAAGGCCTTCGGGTTGTAAAGTACTTTCAGCGAGGAGGAAGGCATTGTGGTTAATAACCGCAGTGATTGACGTTACTCGCAGAAGAAGCACCGGCTAACTCCGTGCCAGCAGCCGCGGTAATACGGAGGGTGCAAGCGTTAATCGGAATTACTGGGCGTACAGCGCACGCAGGCGGTCTGTCAAGTCGGATGTGCAATCCCCGGGCTCAACCTGGGAAC
+
GGGGGGGGGGGGGGGEGGGGGGGGGGGGGGGGGGGFGGFGGGGGGGGGGGGGGGGGGGGGGFGGGGGGGGGGGGFGGGGGGGFGGFGGGGGGGGGGGGGGGGGGGGGDGGGEG=FGDGGGGGGGGGG9FGFGGGCF+@FFFGGFFGDGGGGGGGGD7@FFDFGGGGGCFEGGGGGGGDCCEGGFFGFGFEE7CEGGF9B>E5EGDGDEFGGGG*88C>CG=CE5CCGGGG5E>:D*<FFGFGB@GGCDD3>DGGGFB49?G?*5@CDFF4@4965)8(5>D,1*1;FFFF5(.-
@M04650:207:000000000-C238N:1:1101:20062:6558 1:N:0:19
ACTCCTACGGGAGGCAGCAGTGGGGAATATTGCACAATGGGGGAAACCCTGATGCAGCAACGCCGCGTGAGTGATGACGGTCTTCGGATTGTAAAGCTCTGTCTTTGGGGACGATAATGACGGTACCCAAGGAGGAAGCCACGGCTAACTACGTGCCAGCAGCCGCGGTAATACGTAGGTGGCGAGCGTTATCCGGATTTACTGGGCGTAAAGGGAGCGTAGGCGGATTTTTAATTGGGATTGGAATTACCCGGGCTCAACCTGGGTGCTGCATTCCAAACTGGAAATCTAG
+
GGGGGGGGGGGGGGGGGGGGGGGGGGGGGGGGGGGGGCGGGGGGGGGGGFECFCDECEFCC@FEB+=67B?EDCEFE9FE?CFFFGF:F:,CFGCDCE??,<CFGFGGGGGDC:?F=<<??F7CDGGGG7F@,@>F<=DFD<F<:CFCFG9>F3,DC>FF:BF<*<C><EC;9<*<?F*=CC9*1:**=B:8C?E5:BEF++@EG**//:E*AF5;59<71919EC:EGGG+;+*0;C4*)*))97*2*:>*9DDB).*6EFDGFGGF>7B@F?BF<AF?5)>?FF6)-8*)
@M04650:207:000000000-C238N:1:1101:10522:6561 1:N:0:19
ACTCCTACGGGAGGCAGCAGTGGGGAATATTGCACAATGGGGGAAACCCTGATGCAGCAACGCCGCGTGAGTGATGACGGTCTTCGGATTGTAAAGCTCTGTCTTTGGGGACGATAATGACGGTACCCAAGGAGAAAGCCACGGCTAACTACGTGCCAGCAGCCGCGGTAATACGTAGGTGGCGAGCGTTGTCCGGAATTACTGGGCGTAAAGCGCACGCAGGCGGGTTTATAAGTCAGATGTAAAAGGCAGGTGCTTACCATCTGTTTGTCATCTGATACTGTAAGCCTAG
+
GGGGGGGGGGGGGGGGGGGGGGGGGGGGGGGGGGGGGGGGGGGGGGGGGGGGGGGGGGGGGGGGGGGGGGGGGGGGGGGGGGGGGGGGGGGGGGGGGGGGGGGGGGGGGGGGGGGGGGGGGGGGGGGGGGGGGGGGGGGGGGGGGGGGGGGGGGGGGGGGGFGGGGGGGGGGGGGGGGGCGGDGEEGGGGGGGGGGGGGFGGFFGGGGGGGFFFGGEGGGEGGGGEE1C<CGFGGGGGF>4CBFGGC7>FFDGDG@FFF:EFGC*0:<F4>@B=F=-4DF=:CFFBFFF?6?
@M04650:207:000000000-C238N:1:1101:25616:6618 1:N:0:19
ACTCCTACGGGAGGCAGCAGTGGGGAATATTGCACAATGGGGGAAACCCTGATGCAGCAACGCCGCGTGAGTGATGACGGTCTTCGGATTGTAAAGCTCTGTCTTTGGGGACGATAATGACGGTACCCAAGGAGGAAGCCACGGCTAACTACGTGCCAGCAGCCGCGGTAATACGTAGGTGGCGAGCGTTATCCGGAATTATTGGGCGTAACGGGAGCGTAGGCGGATAATTAAGTGGGATGTGAAATACTCAGGCTCAACCTGGGGGCTGCATTCCAAACTGCTTATCTAG
+
GGGGGGGGGGGGDGGGGGGGGGGGGGGGGGGGGFGGGGGGGGGDGGEGGGGGGGGFGGGGFFGGGGGGGEGGGGGGGGGGGGGGGGGEGGEGDGGGGGGGGGGGFGGGGCEGGGGGEFA<DCCGFG<9F+>DD<EGGGG<<F:FEEFG<DFG@FB7@FFGFCCGGGGGGGGGGFFGFGGGGCCG7=EG8CEGGGGGG8>@CEGGG>>EEGG*?:8CEGGGGGC6?C*>=79+*<DFGFFCFGFFG?::?GGG7<:?5FFFFF45;C315>5@?FFFAF787<C*19*:296<
@M04650:207:000000000-C238N:1:1101:7548:6644 1:N:0:19
ACTCCTACGGGAGGCAGCAGTGGGGAATATTGCACAATGGGGGAAACCCTGATGCAGCAACGCCGCGTGAGTGATGACGGTCTTCGGATTGTAAAGCTCTGTCTTTGGGGACGATAATGACGGTACCCAAGGAGGAAGCCACGGCTAACTACGTGCCAGCAGCAGCGGTAATACGTAGGGGGCGAGCGTTGTCCGGATTTACTGGGCGTAAAGCGCACGCAGGCGGTCTGTCAAGTCGGATGTGAAATCCCCGGGCTCAACCTGGGAAGTGCATTCCAAACTGGGAAGCTAG
+
GGFGGFGGGGGGGGGGGFFGFFFGDEDEE@,@,EDFGGFGGGEDEGCC:FFG9EADEEEG,@CCFC>7@EGEEFAEFFEDCCFGAFGGC=EFGCCE??EGFGFEDFGGGGG7@F+?C,EDFEEF=C5CADFFFGGFDD8<<:FG>:FAB=@,@,:**ED:38,,>DB:*>FFFAEG9:C*::*CBEEEGC8;+<ACE**230+<CCCC/:5AFEG5=5D):C:E8:*2*97?4+2<29>D><@BF*:*****17<>@)01:)*7>525)09*/*6*6>CF>3:9>4/(4)13
@M04650:207:000000000-C238N:1:1101:25152:6650 1:N:0:19
ACTCCTACGGGAGGCAGCAGTGGGGAATATTGGGCAATGGGGGGAACCCTGACCCAGCGACGCCGCGTGAGTGAAGAAATCCTTCGGGATGTAAAGCTCTGTTGTATGGGAAGAGAAAAAGACGGTACCATACGAGGAAGCCCCGGCAAACTACGTGCCAGCAGCCGCGGTAATACGTAGGGGGCAAGCGTTGTCCGGAATTACTGGGCGTAAAGGGCGCGTAGGCGGCCTGTTAAGTCTGGAGTGGAAGTCCCGCTTTCAAGGTGGGAATTGCTTTGGAAACTGATAGGCTTG
+
GGGGGGGGGGGGGGGGGGGGGGGGGGGGGGGGFGGGGGGGGEG@FGFGGGGGGGGGGGGGGGGGGGGGGGGGGGGGGGGFGGGGGGGGEGGGGGGGGGGGGGGGGEFGGGGGGGGGGGFGGCCFGGGGFGGGGCFEGE7FFBCCC@@EEGGC@CGCEFDGGGCCFGEGG58>ECCFF99CC?EEGGFFGGECEGGFDG58CGFCGGGF>C:5E*:AEGDDGDGGDCE5C<5C7EFGGGFGFG6FF<CF6DCF>6CBFF>FC*:C79D07@F?FF=FFFG:734=FF4>AFF706
@M04650:207:000000000-C238N:1:1101:13755:6654 1:N:0:19
ACTCCTACGGGAGGCAGCAGTGGGGAATATTGGGCAATGGGGGCAACCCTGACCCAGCGACGCCGCGTGAGTGAAGAAATCCTTCGGGATGTAAAGCTCTGTTGTATGGGAAGAGAAAAAGACGGTACCATACGAGGAAGCCCCGGCAAACTACGTGCCAGCAGCCGCGGTAATACGTAGGGGGCAAGCGTTGTCCGGAATTACTGGGCGTAAAGCGCACGCAGGCGGGTTTATAAGTGAGATGTAAACGGCAGGTGCTTACCATCTGTTTGTCATCTGATACTGTAAGTCT
+
FFFFGGGGGEGGGGGGGGGGF@FGCGGGDCFGGGGDFFGGGDCFGGGGC<EFGGGGFGGECFGGGGGGGCEGFGGGGGGGGGGGFFECGDEGGGGGGEGFAF9<E<EEFGGGGGFEEGGFGGGGDFEGFGFCFC7FCGF<<<<FEGGGEFFF:FEA:C7DFG?7DAEGGGGGGD+<CG:<8B8EGG>EFGGGEEGCE5?C5CGGFG6ECEGGGC@FGDDCCCE=ECC==DEE?9C?C:*:6?6?:0::*7*1/73>7@7=:?GFF**)107)08@F)):**6*9=1*.:*9<
@M04650:207:000000000-C238N:1:1101:27761:6716 1:N:0:19
ACTCCTACGGGAGGCAGCAGTAGGGAATCTTCGGCAATGGGGGCAACCCTGACCGAGCAACGCCGCGTGAGTGAAGAAGGTTTTCGGATCGTAAAGCTCTGTTGTAAGAGAAGAATGTGTGTGAGAGTGGAAAGTTCACACAATGACGGTAACTTACCAGAAAGGGACGGCTAACTACGTGCCAGCAGCCGCGGTAATACGTAGGTGGCAAGCGTTGTCCGGATTTACTGGGCGTAAAGCGAGCGCAGGTGGTTTCTTAAGTCTGATGTAAAAGGCAGTGGCTCAACCATTGTG
+
GGGGGGGGGGGGGGGGGGGGGGGGGGGGGGGGGGGGGGGGGGGGGGGGGGGGGGGGGGGGGGGGGGGGGGGGGGGGGGGGGGGGGGGGGGGGGGGGGGGGGGGGGDGGGGGGGGGGGGGGGGGGGGGGGGGGGGGGGGGGGEGGGGGGGGGGGGGGGGGGGGGGGGGFGGGGGGGGGGGFGGGGGGGGGGGGGGGGGGGGGGGGGGGGGFGFGGGEGGGGDDEGGGGGGGGGFGGGGGFGFGFFGGGGFGGGDFGFFFFFGFGGFGGFFFBFFFFFFFGFFFGF=@FF:FFFF4
@M04650:207:000000000-C238N:1:1101:28039:6739 1:N:0:19
ACTCCTACGGGAGGCAGCAGTGGGGAATATTGCACAATGGGGGAAACCCTGATGCAGCAACGCCGCGTGAGTGATGACGGTCTTCGGATTGTAAAGCTCTGTCTTTGGGGACGATAATGACGGTACCCAAGGAGGAAGCCACGGCTAACTACGTGCCAGCAGCCGCGGTAATACGTAGGTGGCGAGCGTTGTCCGGATTTACTGGGCGTAAAGGGAGCGTAGGCGGATTTTTAAGTGGGATGTGAAATACCCGGGCTCAACCTGGGTGCTGCATTTCAAACTGGGAATCTAG
+
GGGGGGGGGGGGGGGGGGGGGGGGGGGGGGGGGGGGGGGGGGGGGGGGGGGGGGGGGGGGGGGGGGGGGGGGGGGFGGGGGGGGGGGGGGGGGGGGGGGGGGGGGGGGGGGGGGGGGGGFFGGGFGGGGGGGGGGGGGGGGGGGGGGGGGGGGGGGGGGGGGGGGGGGGGGGGGGGGGGGGGGGGGGGDEGGGGGGGGGGGGGDFGGGGGGGGGGGGGGGGGGGGGGGEFFFFFGGG=FFFGFFGGGGF>GGGGGFFFFFGFGG:7FBEFFFFFFFBFGFFFGFFFFF4=BA
@M04650:207:000000000-C238N:1:1101:8012:6746 1:N:0:19
ACTCCTACGGGAGGCAGCAGTGGGGAATATTGGGCAATGGGGGCAACCCTGACCCAGCGACGCCGCGTGAGTGAAGAAATCCTTCGGGATGTAAAGCTCTGTTGTATGGGAAGAGAAGCAGACGGTACCATACGAGGAAGCCCCGGCAAACTACGTGCCAGCAGCCGCGGTAATACGAAGGGGGCAAGCGTTGTCCGGACTTACTGGGCGTAAAGCGCACGCAGGCGGGTTTATAAGTCAGATGTAAAAGGCAGGTGCTTACCATCTGTTTGTCATCTGATACTGTAAGCCT
+
FFFEGGG@CCG-FFGE@:CFFDFCGCCG9FFGECFFGGDDE@@@GGG@FGGFAFGFF8FGCG7FF:==FFEFFF<?FGGGGG?EFFEE:FGGCCF9?AFGF<EFGFE<FFFFDG8BCFGGF8C>:=+BFDFG8,BC@+D<FAB<FC7FCFBFGGGGB<E,C@FBF,*1=E<:<?CFG*2*:785*?*88E8EDE@F>CD**9<CG?<C*:E=C=E77DDGDDDC5ECE*9**9C:9CG*26:/9>CFCFGD**5>>FFF4+)2:=FFA7F=?)/**)6*6@<CF4=*.)06?
@M04650:207:000000000-C238N:1:1101:24950:6763 1:N:0:19
ACTCCTACGGGAGGCAGCAGTAGGGAATCTTCGGCAATGGGGGCAACCCTGACCGAGCAACGCCGCGTGAGTGAAGAAGGTTTTCGGATCGTAAAGCTCTGTTGTAAGAGAAGAATGTGTGTGAGAGTGGAAAATTACTTAAGTGACGGTATCTAACCAGAAAGGGACGGCTAACTACGTGCCAGCAGCCGCGGTAATACGTAGGTCCCAAGCGTTGTCCGGATTTATTGGGCGTAAAGCGAGCGCAGGTGGTTTCTTAAGTCTGATGTAAAAGGCAGTGGCTCAACCATTGTG
+
GGGGGGGGGGGGGGGGGGGGGGGGGGGGGGGGGGGGGGGGGGGGGGGGGGGGGGGGGGGGGGGGGGGFGGGGGGGGGGGGGGGGGGGGGGGGG<FGGGGGGGGGGEGGGGGGGGGGGGGGGGGGGGGGGGGGGGGGGGGGGGGGGGGGGGGGGGGGGGGGGGGGGGGGGEGGGGGGGGGGGGGGGGGGGGGGGGGGGGGGGGGGGGGDGGGGGGEGGGGGGGCEDFGGGGGGFGGGGGFGFGFFGGGGFGGGDGGFFFFFGFFGFGGFFFFFFFFFFFGFFFGFFFFFFFFA<)
@M04650:207:000000000-C238N:1:1101:15094:6765 1:N:0:19
ACTCCTACGGGAGGCAGCAGTAGGGAATCTTCGGCAATGGGGGCAACCCTGACCGAGCAACGCCGCGTGAGTGAAGAAGGTTTTCGGATCGTAAAGCTCTGTTGTAAGAGAAGAATGTGTGTGAGAGTGGAAAGTTCACACAATGACGGTAACTTACCAGAAAGGGACGGCTAACTACGTGCCAGCAGCCGCGGTAATACGTAGGTCCCGAGCGTTGTCCGGATTTATTGGGCGTAAAGCGAGCGCAGGTGGTTTCTTAAGTCTGATGTAAAAGGCAGTGGCTCAACCATTGTG
+
GGGGGGGGGGGGGGGGGGGGGGGGGGGGGGGGGGGGGGGGGGGGGGGGGGGGGGGGGGGGGGGGGGGGGFGGGGGGGGGGFGGGGGGGGGGGGGGGGGGGGGGGGGGGGGGGGGGGGGGGGFGGGGGGGGGGGGGGGGGGGGFFGGGGGGGDGGGGGGGGGGGGGGGFGGGGGGGGGGGGGGGGGGGGGGGGGGGGGGGCGGGGGGGGGGGDGGEEGGGGGGCC5??FGFGGFGDGGCBGEDEDDGGGFCGGGGFFFFBF?9C>@C:97=F?FFFFFFGF:6*;?F@?:FFAB<
@M04650:207:000000000-C238N:1:1101:27943:6781 1:N:0:19
ACTCCTACGGGAGGCAGCAGTGGGGAATATTGCACAATGGGGGAAACCCTGATGCAGCAACGCCGCGTGAGTGATGACGGTCTTCGGATTGTAAAGCTCTGTCTTTGGGGACGATAATGACGGTACCCAAGGAGGAAGCCACGGCTAACTACGTGCCAGCAGCCGCGGTAATACGTAGGTGGCGAGCGTTATCCGGAATTATTGGGCGTAAAGGGAGCGTAGGCGGATAATTAAGTGGGATGTGAAATACTCAGGCTCAACCTGGGGGCTGCATTCCAAACTGATTATCTAG
+
GGGGGGGGGGGGGGGGGGGFGGGGGGGGGGGFGGGGDGGGGGCEFGGGGGGFGGGGGGGGGGGGGGGGGGGGGGGGFFEGGGGGGGGGGGGFGGGGGGGGGGGGGGGDGGGDEFGEGGGGGGDG77FF9@FFFGGGFFGGGGEGGGGGGGGGGGGGGGFGGGFGGGGGGGGGGGGG9@FGGGGDCG5:=EEGFFGG;ECFGGF+<>EEEEGGFFGGGDDGDGGGGC*>57<<=FGF74:<FGFF7:CF?GGGCF5@FF=@FFFFFFGFF:5>FB@*42785<FFF?=A279)
@M04650:207:000000000-C238N:1:1101:21521:6792 1:N:0:19
ACTCCTACGGGAGGCAGCAGTGGGGAATATTGCACAATGGGCGCAAGCCTGATGCAGCCATGCCGCGTGTATGAAGAAGGCCTTCGGGTTGTAAAGTACTTTCAGCGAGGAGGAAGGTGTTGTGGTTAATAACCACAGCAATTGACGTTACTCGCAGAAGAAGCACCGGCTAACTCCGTGCCAGCAGCCGCGGTAATACGGAGGGTGCAAGCGTTAATCGGAATTACTGGGCGTAAAGCGCACGCAGGCGGTTTGTTAAGTCAGATGTGAAATCCCCGGGCTCAACCTGGGAAC
+
GGGGGGGGGGGGGGGGGGGGGGGGGGGGGGGGGGGGGGGGGGGGGGGGGGGGGGGGGGGGGGGGGGGGGGGGGGGGGGGGGGGGGGGGGGGGFFGGGGGGGGGGGGGGGGGGGGCGGGGGGGGGGGGGGGGGGGGGGGGGGGGGGGGGGGGGGGGGGGGGG?FGFGGGGGGG7FGGGGGGGGDGGGDFCEGGGEGGGGGGGGGGGEGGGGGGGGGEGFCCGCEG@FGGFGFGEGGGGGFGFGFFGCDG:<CDD**75@FFGB776::644@??FFFFFG:B>3??FFF?4>?(-
@M04650:207:000000000-C238N:1:1101:6447:6897 1:N:0:19
ACTCCTACGGGAGGCAGCAGTGGGGAATATTGCACCATGGGCGCAAGCCTGATGCAGCCATGCCGCGTGTATGAAGAAGGCCTTCGGGTTGTAAAGTACTTTCAGCGAGGAGGAAGGCATTGTGGTTAATAACCGCAGTGATTGACGTTACTCGCAGAAGCAGCACCGGCTAACTCCGTGCCAGCAGCCGCGGTAATACGGAGGGTGCAAGCGTTAATCGGAATTACTGGGCGTAAAGCGCACGCAGGCGGTCTGTCAAGTCGGATGTGAAATCCCCGGGCTCAACCTGGGACC
+
FGGGGFEF@FF-CFE;FGFGGGGGGGGG9FGGGAG-<EFGCFFGGGGGGGGCGGGEFEF,EFFFGGGGGGDGGCFG9EGGGGGGGGGGGGEGGGGGGGGGGGEFFGGBFGDEC7=F>FFGGCFGEFGGFGGCFCFGGEEG9DE9DF:BGC@FFGGGC+@F,,6,3@DFEEEG77>CCGFCE7;EFFCFCEEGGDEGGGGCCCEGCEGGG+AFGGEAFG79**8AC?EE<78C:>5/9*=DBD@))/)/7CDDGGGFF=8?FFGD3*92977*1896:>53709**8F7?>)8(-
@M04650:207:000000000-C238N:1:1101:15973:6938 1:N:0:19
ACTCCTACGGGAGGCAGCAGTGGGGAATATTGCACAATGGGCGCAAGCCTGATGCAGCCATGCCGCGTGAGTGATGACGGTCTTCGGATTGTAAAGCTCTGTCTTTGGGGACGATAATGACGGTACCCAAGGAGGAAGCCACGGCTAACTACGTGCCAGCAGCCGCGGTAAAACGTAGGTCCCGAGCGTTGTCCGGTTTTATTGGGCGTAAAGCGGGCGCAGGTGGCTTGATAAGTCTGAAGTTAAAGGCTGTGGCTCAACCAGAGTATGCTGTGGCAACCGCAGAACTTGAGG
+
FGGGGGGGGGGGGGGGGGGGFFGGGGGGCCG9F<<FGGGFFFFEGE@FGGGG<EEEFGFED@FFGGGGGGG9FG<FFFFGCEGGGGGE7?BFGG9FGEGGGGC,B,A@EGGEGGF4+<??EFGG++?FFE,DDC@ED><=F==FC7:><<>FE><FCCFGGGC:7@BC*11,,3:C7E*7BEGG@*114**49>8B***35++?+;8*2:=*<+2*:<)1:5C5+2*1:70+8+:<*****9*90:7CF5**9CGFFF4?65>*)/066BF**96)(40))())0)0(4*98)(
@M04650:207:000000000-C238N:1:1101:24777:6942 1:N:0:19
ACTCCTACGGGAGGCAGCAGTGGGGAATATTGCACAATGGGCGCAAGCCTGATGCAGCCATGCCGCGTGTATGAAGAAGGCCTTCGGGTTGTAAAGTACTTTCAGTGGGGAGGAAGGCAGTGAGGTTAATAACCTTGCTGATTGACGTTACCCGCAGAAGAAGCACCGGCTAACTCCGTGCCAGCAGCCGCGGTAATACGGAGGGTGCAAGCGTTAATCGGAATTACTGGCAGTAAAGCGCACGCAGGCGGTCTGTCAATTCGGATGTGAAATCACCGGGCTCAACCTGGGAAC
+
FCFECFGGGEBCC@FGEEFD@CCD@FG<,E@@<<FF<9@6,CFGDFCFD@AGGACFEGC@9FFFGG:FEEGFAF,CC===F8FEFGCCF::FGGDEGGGCG9FAEGFCDBC=+?=?F@FCGDGGG8FG9FBE<>5A,A5A97?<>?B>=D>,@C@F<CFCGGCCFC:<<@BEC:;98B>DCFCB*=:BGB:15=E*+5CCC8?B8;8CC:958/*A*:01/7A1<CC9<6*:72*<*://>CD57))1<7))9/5/9=B*+9>FF9/486@47=*/8,)..(>6*)<2(8.8(4
@M04650:207:000000000-C238N:1:1101:9653:6943 1:N:0:19
ACTCCTACGGGAGGCAGCAGTGGGGAATATTGCACAATGGGGGAAACCCTGATGCAGCAACGCCGCGTGAGTGATGACGGTCTTCGGATTGTAAAGCTCTGTCTTTGGGGACGATAATGACGGTACCCAAGGAGGAAGCCACGGCTAACTACGTGCCAGCAGCCGCGGTAATACGTAGGTGGCGAGCGTTATCCGGAATTATTGGGCGTAAAGCGAGCGCAGGTGGTTTGATAAGTCTGAAGTTAAAGGCTGGGGCTCAACCATAGTATGCTTTGGAAACGGTCGAACTTGCAT
+
CFFGGFG9F@:FEGGGGGGGFFCFEEGFCFG<E@@FGGGGGGGGGGGFEFGGGGGGGGGGFGGDEDGFE,CFFGGGGGDGGEGGGGGGCCGGDEFGFEFFGGGGGCFGGEGGGGG?CGGGGG7FCEGGFDFGGFFF8FEGGGGGDCFGGGFDCFEGGGFGGGGGGGGDFG7F;FF2:CEFCFDE8?EEEC88BFGG8CGCFFEFCGC*?EECG7?ECCDGED8/ACEFGGGGFCFGFGFF4C=@GF7C67FG*>3>3;FFC>766C7<FFF=?49605:5),9>D>F(1@4)))
@M04650:207:000000000-C238N:1:1101:11843:6967 1:N:0:19
ACTCCTACGGGAGGCAGCAGTGGGGAATATTGGGCAATGGGGGGAACCCTGACCCAGCGACGCCGCGTGAGTGATGACGGTCTTCGGATTGTAAAGCTCTGTCTTTGGGGACGATAATGACGGTACCCAAGGAGGAAGCCACGGCTAACTACGTGCCAGCAGCCGCGGTAATACGTAGGTGGCGAGCGTTATCCGGAATTATTGGGCGTAAAGGGAGCGTAGGCGGATAATTAAGTGGGATGTGAAATACTCAGGCTCAACCTGGGGGCTGCATTCCAAACTGATTATCTAG
+
GGGGGGGGGGGGGGGGGGGGGGGGGGGGGGGGGGGGGGGGGGGGGGGGGGGGGGGGGGGGGGGGGGGGGGGGGGGGGGGGGGGGGGGGGGGGGGGGGGGGGGGGGGGGGGGGGGGGGGGGGGGGGGGGGGGGGGGGGGGGGGGGGGGGGGGGGGGGGGGGGGGGGGGGGGGGGGGGGGGGGGGGGGGG8EGGGGGGGGFCF7EGGG5CCEEGGGGGGGG3:CGGGGG5EDCFFGC97CFC@DFFFGGGFGGGGGGFFFFFFFFGFGGB35@E@?FF<<GFFFG=FFF<BF=4
@M04650:207:000000000-C238N:1:1101:22365:6975 1:N:0:19
ACTCCTACGGGAGGCAGCAGTAGGGAATCTTCGGCAATGGGGGCAACCGTGACCGAGCAACGCCGCGTGAGTGAAGAAGGTTTTCGGATCGTAAAACTCTGTTGTTAGAGAAGAACGTTAAGTAGAGTGGAAAATTACTTAAGTGACGGTATCTAACCAGAAAGGGACGGCTAACTACGTGCCAGCAGCCGCGGTAATACGTAGGTCCCAAGCGTTGTCCGGATTTATTGGGCGTAAAGCGAGCGCAGGTGGTTTGATAAGTCTGAAGTTAAATGCTGTGGCTCAACCATAGT
+
GGGGGGGGGGGGGGGGGGGGGGFGDGGGGGGF@@FGGGGGGGGGGGGG7FGG@E@FGGGGGGGGGGGGGGGGGGFEE=FGG<FGGGGGGEGGGGGGGGGGGGC?F=FGAFG8>F<FEGGG7FFCB=FFGGC9F<,3EBDDD<FFFACC<FGGFGCDFGGFG@CAEBDGGDEEG78EGGGGG7CF8/,BB:E73888CFC9CE6FE9FA5?FCEGG5C*::;5**12:CG7+*5:7*/9@7595<CDD3<7C5//07/96@98**97:89=?*=*9664:)044)/9)2(96:<
@M04650:207:000000000-C238N:1:1101:22128:6987 1:N:0:19
ACTCCTACGGGAGGCAGCAGTAGGGAATCTTCGGCAATGGGGGCAACCCTGACCGAGCAACGCCGCGTGAGTGAAGAAGGTTTTCGGATCGTAAAGCTCTGTTGTAAGAGAAGAATGTGTGTGAGAGTGGAAAGTTCACACAATGACGGTAACTTACCAGAAAGGGACGGCTAACTACGTGCCAGCAGCCGCGGTAATACGTAGGTCCCGAGCGTTGTCCGGATTTATTGGGCGTAAAGGGAGCGTAGGCGGATAATTAAGTGGTATGTGAAATACTCAGGCTCAACCTGGGGG
+
GGGGGGGGDCGGGGGGGGGGGGGGCGGGGGFGGDEEEGGDGDGGGGGGGGEGGGGGGGGGGGGGGEGEGGGGGGGGFGGGGGGGGGGG@FEGGGEGGGGGGGGGGGAD<EAF8FCFEGGGDD<FGGGFGFFGGGGFEGGGEFGGGGGCEFGEGGGGFAEFG8E:>:FFGGGGDGGGGGGE,;:CF5E7FF5CGEE8CFFCGGGCGF<CFC*:EGEE5DC7?D8/:9F?FFFC>7777/@7<17>CDCDEC)C339=7?F4?FGC*2*5*97B=6/*))2<?<9<FF:?>7;:6B
@M04650:207:000000000-C238N:1:1101:10245:7005 1:N:0:19
ACTCCTACGGGAGGCAGCAGTGGGGAATATTGCACAATGGGGGAAACCCTGATGCAGCAACGCCGCGTGAGTGATGACGGTCTTCGGATTGTAAAGCTCTGTCTTTAGGGACGATAATGACGGTACCTAAGGAGGAAGCCACGGCTAACTACGTGCCAGCAGCCGCGGTAATACGTAGGTGGCAAGCGTTGTCCGGATTTACTGGGCGTAAAGGGAGCGTAGGCGGATCTTTAAGTGGGATGTGAAATATTCGGGCTCAACCTGGGGGCTGCATTCCAAACTGGGGATCGAG
+
GGGGGGGGGGGEGGGGGGGGGGGGGGGGGGGGGGGGGGGGGGGGGGGGGGGGGGGGGGGGGGGGGGGGGGGGGGGGGGGGGGGGGGGGGGGGGGGGGGGGGGGGGGFGGGGGGG>FGGGGGGGGGGGGGGGGGGGGGGGGGFGGGGGGG,BFGGGGGGGGG@GGGGGEFEGGGCFGGGGDCGECG=BEEGD7E?EGEDGGGGGGGGGGEGGFCFGFEGDC;<EFEG**>D?C=CC?FG>76C9***:>@7DFGGG@@FF@C>FGFGC9D3))9@?6<<F?5):?5>)4())-
@M04650:207:000000000-C238N:1:1101:4183:7044 1:N:0:19
ACTCCTACGGGAGGCAGCAGTGGGGAATATTGCACAATGGGGGAAACCCTGATGCAGCAACGCCGCGTGAGTGATGACGGTCTTCGGATTGTAAAGCTCTGTCTTTGGGGACGATAATGACGGTACCCAAGGCGGAAGCCACGGCTAACTACGTGCCAGCAGCCGCGGTAATACGTAGGGGGCAAGCGTTGTCCGGAATTACTGGGCGTAAAGGGAGCGTAGGCGGATTTTTAAGTGGGATGTGAAATACCCGGGCTCAACCTGGGTGCTGCATTCCAAACTGGAAATCTAGGG
+
FGGGGGGDGGGGGGGGGGGFEGGGGEGFFGGGGGGGGGGGGGGGGGGGGGGGGGGGGGGGGEGGFGGGGDEGGGFGGGGGCGGGGGGGGGGGGGGGGGGGGGGDGGGGGGGGGGGGEFFGCFDFG=B@9FGC+@+@C:FFGG<7*FCFFGGGGG7FF,F:FEGDEGGE7:<+2?CGGGGGGGGDGGGDEGGCGGGGGGGG7CGGGGGGG*:=CEGGD)7)*>8CEGGGGDFCFFDGGFFGFGF=*::FFGGCC3DF>>@?GF4751*3>FFF6BBFB2>*74D??FF24@FB)(
@M04650:207:000000000-C238N:1:1101:15162:7062 1:N:0:19
ACTCCTACGGGAGGCAGCAGTGGGGAATATTGCACAATGGGGGAAACCCTGATGCAGCAACGCCGCGTGAGTGATGACGGTCTTCGGATTGTAAAGCTCTGTCTTTGGGGACGATAATGACGGTACCCAAGGAGGAAGCCACGGCTAACTACGTGCCAGCAGCCGCGGTAATACGTAGGTGGCGAGCGTTATCCGGAATTATTGGGCGTAAAGGGAGCGTAGGCGGATAATTAAGTGGGATGTGAAATACTCAGGCTCAACCTGGGGGCTGCATTCCAAACTGATTATCTAG
+
GGGGGGGGGGGGGGGGGGGGGGGGGGGGGGGGGGGGGGGGGGGGGGGGGGGGGGGGGGGGGGGGGGGGGGGGGGGGGGGGGGGGGGGGGGGGGGGGGGGGGGGGGGGGGGGGGGGGGGGGGGGGGGGGGGGGGGGGGGGGGGGGGGGGGGGGGGGGGGGGGGGGGGGGGGGGGGGGGGCGGGGGDGGGGGGGGGGGGGGFGGGGGGGDCGGGGFGFGGGGDCGGGG:CEGFFFDCACCFCFGFFGGGGFGGFFGGFFFFFGFGGFGGFF3BFFFFFBAGFFFGFF=BAD@FB
@M04650:207:000000000-C238N:1:1101:14446:7066 1:N:0:19
ACTCCTACGGGAGGCAGCAGTGGGGAATATTGCACAATGGGGGAAACCCTGATGCAGCAACGCCGCGTGAGTGATGACGGTCTTCGGATTGTAAAGCTCTGTCTTTGGGGACGATAATGACGGTACCCAAGGAGGAAGCCACGGCTAACTACGTGCCAGCAGCCGCGGTAATACGTAGGTGGCGAGCGTTATCCGGAATTATTGGGCGTAAAGGGAGCGTAGGCGGAGAATTAAGTGGGATGTGAAATACTCAGGCTCCACCTGGGGGCTGCATTCCAAACTGATTATTGAG
+
GFE<FGGGGGGECFGGGEFFFGFGG;FG9FGG9FFGGGGGFDECEDGGGGGGGGGGFEFGGGGGCGGFGGGGGGFGGGGGGGGGGGGCFGGGGGGGGGGGGGGFF9FFGGGCFGFEGFFCFFFF<=5D<F<FGD=FGGG8FFC:FCC<>FFGGF,5*37BFFFEEG*F<:=CGGFBCCF9CGGGD:5C:B=FFFCD***003<<2@5>::1:@F88E39CEDCCED7*:5C?B9:2:D>/6D?B7>7C@::=FCFF5))0:74677<>))5>:97@>):75477FF*))/*-
@M04650:207:000000000-C238N:1:1101:3854:7071 1:N:0:19
ACTCCTACGGGAGGCAGCAGTAGGGAATCTTCGGCAATGGACGAAAGTCTGACCGAGCAACGCCGCGTGAGTGAAGAAGGTTTTCGGATCGTAAAACTCTGTTGTTAGAGAAGAACAAGTGGGAGAGTAACTGTTCCCACCTTGCCGGTATCTAACCAGAAAGCCACGGCTACCTACGTGCCACCAGCCGCGTTATTACGTAGGTGGCAAGCTTTGTCCGGATTTATTGTGCTTAAAGCGACCGCAGGCGGTTTCTTAAGTCTGACGTTAAGGCCCTCGGCTCACCCGCGGA
+
DFGGGGGGGGGGGGGGGGGGGFAFGGFGGGGGGGGGGGFFCF7@FGDEDCFFCGGCCFGCCEFGCF@FG,,C,C,,9CF,F<EF9F7CFE+EFGGFFFGG,EF,EF9@,,C,4BA=FGE<A9,B=++BFFFAAFFCD<9@:FA<,>=+8+:@@,,@CGGD@,3>>,6C5@CC,>D@C*@CCC9,2,,26*=B:8C*?CF823;*+5*:8<CG+++5=C7C5<=CF+<C7*32*0:?**9).)0799<))/)9)97=6*/=:7:C*0*()0)**.8.(4<5>(168>F((00-
@M04650:207:000000000-C238N:1:1101:24834:7079 1:N:0:19
ACTCCTACGGGAGGCAGCAGTGGGGAATATTGGGCAATGGGCGCAAGCCTGACCCAGCAACGCCGCGTGAAGGAAGAATGTCTTCGGATTGTAAACTTCTGTCCTCAGGGGAGAAAAAAATGACGGTACCTGAGGAGGAAGCCCCGGCTAACTACGTGCCAGCAGCCGCGGTAATACGTAGGGGGCGAGCGTTGTCCGGAATTACTGGGCGTAAAGGGAGCGTAGGCGGTTGCTTAAGTCAGATGTGAAATACCCGGGCTTAACCTGGGGGGTGCATCTGAAACTGTGAGGCTT
+
FGGGGGGGGGGFGGGGGGGGGGFGGGGGGGGGGGGGGGGGGGGGGGGCGGGGGGGGGGGGDGDGGGGGEGDGGGGGFGGGEFFGGGGGGGGGGGGGGGGFGGGGGGGGGGDGGGGGGGGGFGGGGDGGGGGFDC<<FCBFFCC>CDGGGEFGGGGGGGGFGGGGGGFGGGE:FEGGGGECFEBCGGGGGEC?8EEEGGGDGGGGGGCCGGG5?EFFGGFGGGEEGD9CE<E7@G*0>C*:@G6@FCFG6DGGDG*70>EEFFGC?D<?)<>@;BDFFD>=FF:=F?6>AFF6(4
@M04650:207:000000000-C238N:1:1101:19073:7111 1:N:0:19
ACTCCTACGGGAGGCAGCAGTGGGGAATATTGCACAATGGGCGCAAGCCTGATGCAGCCATGCCGCGTGTATGAAGAAGGCCTTCGGGTTGTAAAGTACTTTCAGCGAGGAGGAAGGCATTGTGGTTAATAACCGCAGTGATTGACGTTACTCGCAGAAGAAGCACCGGCTAACTCCGTGCCAGCAGCCGCGGTAATACGGAGGGTGCAAGCGTTAATCGGAATTACTGGGCGTAAAGCGCACGCAGGCGGTCTGTCAAGTCGGATGTGAAATCCCCGGGCTCAACCTGGGAAC
+
GGGGGGGGGGGGGGGGGGGGGGGGGGGGGGGGGGGGGGGGGGGGGGGGGGGGGGGGGGGGGGGGGGGGGGGGGGGGGGGGGGGGGGGGGGGGGGGGGGGGGGGGGGGGGGGGGGGGGGGGGGGGG@FFGGGGGGGGGGGGGGGGGGGGGGGGGGGGGGGGGGGGGGGGGGGGGGGGGGGGGGFGGGGGGGGGGGGGGGGGGGGGGGGGGGGGGGGGGGGGGGEGGGGGGGGGFGGCFGFGFGFFGGGGFGGDGGGFFFFFGFGGB3D?FF=FFF?FBFGFFFGFFFF:?FFF?8
@M04650:207:000000000-C238N:1:1101:19784:7131 1:N:0:19
ACTCCTACGGGAGGCAGCAGTGGGGAATATTGCACAATGGGCGCAAGCCTGATGCAGCCATGCCGCGTGTATGAAGAAGGCCTTCGGGTTGTAAAGTACTTTCAGCGAGGAGGAAGGCATTGTGGTTAATAACCGCAGTGATTGACGTTACTCGCAGAAGAAGCACCGGCTAACTCCGTGCCAGCAGCCGCGGTAATACGGAGGGTGCAAGCGTTAATCGGAATTACTGGGCGTAAAGCGCACGCAGGCGGTCTGTCAAGTCGGATGTGAAATCCCCGGGCTCAACCTGGGAAC
+
GGGGGGGGGGGGGGGGGGGGGGGGGGGGGGGGGGGGGGGGGGGGGGGGGGGGGGGGGGGGGGGGGGGGCGGGGGGGGGGGGGGGGGGGGGGGGGGGGGGGGGGGGGGGGGGGGGGGGGGGGGGGGGGGGGGGGGGGGGGGGGGGGGGGGGGGGGGGGGGGGGGGGGGGGGGGGGGGGGGGGGCDGGGGGGGGGGGGGGGGGGGEGGGGGGGGGGGGGGCGEGGGGGGGGGFGFGGGGGFGFGFFGGGD>DD7DGGFFFFFGFGGF<DBFFFFF?@F?;DFEBDFFFFFFFFFF?
@M04650:207:000000000-C238N:1:1101:3785:7132 1:N:0:19
ACTCCTACGGGAGGCAGCAGTGGGGAATATTGCACAATGGGGGAAACCCTGATGCAGCAACGCCGCGTGAGTGATGACGGTCTTCGGATTGTAAAGCTCTGTCTTTAGGGACGATAATGACGGTACCTAAGGAGGAAGCCCCGGCTAACTACGTGCCAGCAGCCGCGGTAATACGTAGGGGGCAAGCGTTGTCCGGAATGATTGGGCGTAAAGGGCGCGTAGGCGGCCTGTTAAGTCTGGAGTGGAAGTCCCGCTTTCAAGGTGGGAATGGCTTTGGAAACTGATAGGCGTG
+
GGGGGGGGEEFGGGGGGGGGFGGFGFGGFGFFFFGGGEFFGCGCEGFGGGGGFGGGGGGGGGGGGGEGEGGGGGFFFGGGGGGGGGGDEGGGGGFGGGGGGGG9D,BE?FFGG7FCEDGGGGGDFGGGCFCFFFEC<F,@FGGGGFC,DC>@FGGDDC@FFGGGGGG*<1C;FCF<9BFEGGG57ECEBEGCFC7>*:;CCEFF8@CGECC5CGGDDGGGDG5+CEC=5<C?BFGGG7*9=<FFD*CF?>F6)97@FF4=?F=6>)*(7<6F?5/*3(*9;AC/@?F>0)79
@M04650:207:000000000-C238N:1:1101:28149:7186 1:N:0:19
ACTCCTACGGGAGGCAGCAGTGGGGAATATTGCACAATGGGCGCAAGCCTGATGCAGCCATGCCGCGTGTATGAAGAAGGCCTTCGGGTTGTAAAGTACTTTCAGCGAGGAGGAAGGCATTGTGGTTAATAACCGCAGTGATTGACGTTACTCGCAGAAGAAGCACCGGCTAACTCCGTGCCAGCAGCCGCGGTAATACGGAGGGTGCAAGCGTTAATCGGAATTACTGGGCGTAAAGCGCACGCAGGCGGTCTGTCAAGTCGGATGTGAAATCCCCGGGCTCAACCTGGGAAC
+
GGGGGGGGGGGGGGGGGGGGGGGGGGGFGGGGGGGGGGGGGGGGGGGGGGGGGGGGGGGGGGGGGGGGGGGGGGGGGGGGGGGGGGGGGGGGGGGGGGGGGGGGGGGGGGGGGGGGGGGGGGGGGGGGGGGGGGGGGGFGGGGGGGGGGGGGGGGGGGGGGGGGGGGGGGGGGGGGGGGGGGGGGGGGGGGGGGGGGGGGGGGGGGGGGGGGGGG=FFGGGGGGGGGGFGCGEGGGGGFGEDFFGGGGFGGGDGGFF?FFGFGG5CC:F4=FFFFFFF<BEFGFFFFFF@FF74
@M04650:207:000000000-C238N:1:1101:26808:7211 1:N:0:19
ACTCCTACGGGAGGCAGCAGTGGGGAATATTGCACAATGGGGGAAACCCTGATGCAGCAACGCCGCGTGAGTGATGACGGTCTTCGGATTGTAAAGCTCTGTCTTTGGGGACGATAATGACGGTACCCAAGGAGGAAGCCACGGCTAACTACGTGCCAGCAGCCGCGGTAATACGTAGGTGGCGAGCGTTATCAGGAATTATTGGGCGTAAAGGGAGCGTAGGCGGATAATTAAGTGGGATGTGAAATACTCAGGCTCAACCTGGGGGCTGCATTCCAAACTGATTATCTAG
+
GGGGGGGGGGEFCEBFEGGGGGGGGGGDFDGGCGFFGFFCCEGGGGGGGGGGGGFGGGGFGCEGGGGGGGGGGGGEAEECFGGFCGGGGGGGFGFGFFGGFFGFGFGGGDEF@FGGGGGGG:+>F=D,CFCFCGCGGGGDGFECECFGGGGCE<@FFGEGGGGAC*>FEE7C<CC:<BCA,:FEEEGG:CEGE+?:?FCC?CGCCF@ECEGG7ECGGDDDEGG+:C>C=>F+*<F:09>>?D48FF=09::9F*7?>F46?>07>F99>@E:F6799AGFFAC?*9749FF9
@M04650:207:000000000-C238N:1:1101:6756:7237 1:N:0:19
ACTCCTACGGGGGCAGCAGTGGGGAATATTGGGCAATGGGGGCAACCCTGACCCAGCGACGCCGCGTGAGTGAAGAAATCCTTCGGGATGTAAAGCTCTGTTGTATGGGAGGAGAAAAAGACGGTACCATACGAGGAAGCCCCGGCAAACTACGTGCCAGCAGCCGCGGTAATACGTAGGGGGCAAGCGTTGTCCGGAATTACTGGGCGTAAAGCGCACGCAGGCGGGTTTATAAGTCAGATGTAAAAGGCAGGTGCTTACCATCTGTTTGTCATCTGATACTGTAAGCCT
+
GGGGGGGGGGGFGGGGGGGGGGGGGGGGGGGGGFGGGGGGGGGGGGGGGGGGGGGGGGGFGGGGGGGGGGGGGGG9FFGGGGGGGGGGGGGGGGGGGGGGGFGFGFFGGFGGGGGGDFGEGGGGGGGGGGGGGGGGGGGGG7FGGGGGGGGGGDFGGGGGGGFGGGGGGGGGGGGGGGGEEEGGGGGGGGGGGGGG>ECEFFGGGGGGGGGGGGFEGGGGEGGGGGGG:3;299D7*:?F?G89CCF>6>GGGGGF??FF+<7:?7C<=75@=?F6ADFFFAD@FFBFB??
@M04650:207:000000000-C238N:1:1101:14711:7240 1:N:0:19
ACTCCTACGGGAGGCAGCAGTGGGGAATATTGCACAATGGGGGAAACCCTGATGCAGCAACGCCGCGTGAGTGATGACGGTCTTCGGATTGTAAAGCTCTGTCTTTAGGGACGATAATGACGGTACCTAAGGAGGAAGCCACGGCTAACTACGTGCCAGCAGCCGCGGTAATACGTAGGTGGCAAGCGTTGTCCGGATTTACTGGGCGTAAAGGGAGCGTAGGCGGATCTTTAAGTGGGATGTGAAATACTCAGGCTCAACCTGAGGGCTGCATTCCAAACTGATTATCTAG
+
GGGGGGGGGGGGGGGGGGGGGFGGGGGGGGGFGFGGGGGGGDGGGGGGGGGGFGFGGGGGGGGGGGGGGGGCFGGGGGGGEGGGGGGDG=EFGGGGGGGGGG<EGGGGGGGGGGG=FGG9DCFGEFBGGGFC<6=B><8BFF+@CEGGCFGGEGFFGGGFGGGGGGGC:*14FFB228BFF8:=,=CC1:8CEC8C*;859?CFGG>5CG*/C+88*>D>87C?8E*CCGF9=+:<DG41)7)9*:::*::C767)<@FFFFDD)*923>BE;4@BA)*6<A:?BF46>9*:
@M04650:207:000000000-C238N:1:1101:24500:7277 1:N:0:19
ACTCCTACGGGAGGCAGCAGTGGGGAATATTGCACAATGGGCGCAAGCCTGATGCAGCCATGCCGCGTGTATGAAGAAGGCCTTCGGGTTGTAAAGTACTTTCAGCGAGGAGGAAGGCATTGTGGTTAATAACCGCAGTGATTGACGTTACTCGCAGAAGAAGCACCGGCTAACTCCGTGCCAGCAGCCGCGGTAATACGTAGGTGGCGAGCGTTATCCGGAATTATTGGGCGTAAAGGGAGCGTAGGCGGATAATTAAGTGGGATGTGAAATACTCAGGCTCAACCTGGGGGC
+
GGGGGGGGGGGFFGGGGGGGGGGGGGGGGGGGGGGCFGGGFGGGGGGGGGGGGGGGGGGGGGGGGGGGGGGGGGAFGGGGGGGGGGGGGDGGGGGCFGGGGGGGGGGDGGGDGGGCFGEGCFGCF,8?BFGGGAGGGG:F<F9F,EFGFGGGGGG:>FGFCGFGGGGG7CGGGGF@EEGGDGGGGGFCEGGGGEGEGEFGGCCGFGDGGGGGGC8*:FGGD3::C9?E9CFGD>7CFGFG4D:E99)*9DG379F=*9FFC=DDFCD:7@??@@FF?A:?FBF=@F>27)87B0
@M04650:207:000000000-C238N:1:1101:22986:7288 1:N:0:19
ACTCCTACGGGAGGCAGCAGTGGGGAATATTGCACAATGGGCGAAAGCCTGATGCAGCGACGCCGCGTGAGGGAAGAAGGTTTTCGGATTGTAAACCTCTGTCTTCGAGGACGAAGAAGTGACGGTACTCGAGGAGGAAGCCACGGCTAACTACGTGCCAGCAGCCGCGGTAAAACGTAGGTGGCAAGCGTTGTCCGGAATTACTGGGTGTAAAGGGAGCGCAGGCGGGATGCCAAGTTGGACGTGAAATCTATGGGCTCAACCCATAGCGTGCGTTCAAAACTGGCGTTCTTG
+
GGGGGGGGGGGGGGGGGGGGGGGGGGGGGGGGGGGGGGGGGGGGGGGGGGGGGGGGGGGGGGGGGGGGGGGGGGGGGGGGGGGGGGGGGGGGGGGGGGGGGGGGGGGGGGGGGGGGGGGGGGGGGGGGGGGGGGGGGGGGGGGGGGGGGGGGGGGGGGGGGGGGGGGGGGGGGGGGGGCFGGGGGGFGGGGGGEFGGGGGGGGGGFGGGEEGGGGGGGGGGGGGGGEGGGGGFGGGGGFG?C@FD55C=FDFDFGFFFFFGFGGFDGBFFE>DDBE?0FF*5D:4?F>BDFBFA
@M04650:207:000000000-C238N:1:1101:8534:7297 1:N:0:19
ACTCCTACGGGAGGCAGCAGTGGGGAATATTGCACAATGGGCGCAAGCCTGATGCAGCCATGCCGCGTGTATGAAGAAGGCCTTCGGGTTGTAAAGTACTTTCAGCGAGGAGGAAGGCATTGTGGTTAATAACCGCAGAGATTGACGTTACTCGCAGAAGAAGCACCGGCTAACTCCGTGCCAGCAGCCGCGGTAATACGGAGGGTGCAAGCGTTAATCGGAATTACTGGGCGTAAAGCGCACGCAGGCGGTCTGTCAAGTCGGATGTGAAATCCCCGGGCTCAACCTGGGAAC
+
GGGGGGGGGGGGGGGGGGGGGGGGGGGGGGGGGGGGGGGGGGGGGGGGGGGGGGGGGGGGGGGGGGGGGGGGGGGGGGGGGGGGGGGGGGGGGGGGGGGGGGGGGGGGGGGGGGGGGGGGGGGGGGGGGGGGGGGGEGGGGGFGEGGGGGGGGFFGDGGGGGGGGGGGGGGGGGGGGGGGGGGGGGGGGGGGGGGGGGGGGGGGDGGGGGGGGGGGGDFGEDGFCFFF?FGC5:DGC7=DFG@EGGGD>D39DD*0947?F459:37309B?BFFFBFGFB2<FFFFFFFF:74
@M04650:207:000000000-C238N:1:1101:6419:7318 1:N:0:19
ACTCCTACGGGAGGCAGCAGTGGGGAATATTGCACAATGGGGGAAACCCTGATGCAGCAACGCCGCGTGAGTGATGACGGTCTTCGGATTGTAAAGCTCTGTCTTTAGGGACGATAATGACGGTACCTAAGGAGGAAGCCACGGCTAACTACGTGCCAGCAGCCGCGGTAAAACGTAGGTGGCAAGCGTTGTCCGGAATTACTGGGTGTAAAGGGAGCGCAGGCGGAATGGTAAGTTGAATGTGAAAACTATGGGCTCAACCCATAGACTGCGTTCAAAACTACTGTTCTTG
+
FGGGGGGGGGGEGEG7FEGFGGFGGGGGGGGGGGGGGGG9FGGGG8FGGGGEGDGGGGGEGGGGGGGGGGGGGGGGGGGGGGGGGGGGFGGGCGGDGGGGGGGGGGGEGFGGGGGCFGG,FCFFGGGG9FFGGGGGGGGGGGGGGGGGGGGFGGGGGFGGCFGGDGGGGECGGGGCFGCGGGGGGGFGEGGGFGGGGGGGGGGGFGC58CE+CGGGGGGGG3?EEGCC5<FEF?FGFCF79>=FGCC*)2CFCF4F>FF46<C35*>4?6/).<3@>AG4@?C?FFFF<BFF
@M04650:207:000000000-C238N:1:1101:23774:7343 1:N:0:19
ACTCCTACGGGAGGCAGCAGTGGGGAATATTGCACAATGGGCGCAAGCCTGATGCAGCCATGCCGCGTGTATGAAGAAGGCCTTCGGGTTGTAAAGTACTTTCAGCGAGGAGGAAGGCATTGTGGTTAATAACCGCAGTGATTGACGTTACTCGCAGAAGAAGCACCGGCTAACTCCGTGCCAGCAGCCGCGGTAATACGGAGGGTGCAAGCGTTAATCGGAATTACTGGGCGTAAAGCGCACGCAGGCGGTCTGTCAAGTCGGATGTGAAATCCCCGGGCTCAACCTGGGAAC
+
GGGGGGGGGGGGGGGGGGGGGGGGGGGGGGGGGGGGGGGGGGGGGGGGGGGGGGGGGGGGGGGGGGGGGGGGGGGGGGGGGGGGGGGGGGGGGGGGGGGGGGGGGGGGGGGGGGGGGGFGGGGGGGGGGGFGGGGGGGGGGGGGGGGGGGGGGGGCGGGGGGGGGGGGGGGGGGGGF@FGGGGGGGGGGGGGGGCEFGGGGGDGGGGGGGGFGGGGGGGGGDEGGGGGGGGGFGGG:>FGEDDEGDDD@GGGDGGFFFFFGFDDBGGFF?FFFFFFFFGF@6**9FF:0<F:B6
@M04650:207:000000000-C238N:1:1101:4318:7352 1:N:0:19
ACTCCTACGGGAGGCAGCAGTGGGGAATATTGCACAATGGTGGAAACCCTGATGCAGCAACGCCGCGTGAGTGATGACGGTCTTCGGATTGTAAAGCTCTGTCTTTGGGGACGATAATGACGGTACCCAAGGAGGAAGCCACGGCTAACTACGTGCCAGCAGCCGCGGTAATACGTAGGTGGCGAGCGTTATCCGGAATTATTGGGCGTAAAGGGAGCGTAGGCGGATAATTAAGTGGGATGTGAAATACTCAGGCTCAACCTGGGGGCTGCATTCCAAACTGATTATCGAG
+
GGGGGGGGGGEGFGGGGGGGGGGGDGGGGGG9EFGGGGGGGGGGGGGGGGGGGGGGGGGGGGGGGGGCFGGGGGGGGGGGGGGGGGGGGGGGGGGGGGGGGGGGGC9FEEGGGGGGGGGGGDGGGGFFGGGGFGGGGGGGFFGGD@GFFFGFGFGGGGGFGFGGGGC@CBC;FFGG9;F;CFGGEGGGGGGGGFGE;CG6+BCFGGFGEECFGGCFGDC5:C5<EE=5/:F94+:0:7>50C:F=D::@F>CFGGFFF=?6749)>DBF)<.9?FF>A*8537=FF*.6)7?
@M04650:207:000000000-C238N:1:1101:13410:7372 1:N:0:19
ACTCCTACGGGAGGCAGCAGTAGGGAATCTTCGGCAATGGGGGCAACCCTGACCGAGCAACGCCGCGTGAGTGAAGAAGGTTTTCGGATCGTAAAACTCTGTTGTTAGAGAAGAACGTTAAGTAGAGTGGAAAATTACTTAAGTGACGGTATCTAACCAGAAAGGGACGGCTAACTACGTGCCAGCAGCCGCGGTAATACGTAGGTCCCGAGCGTTGTCCGGATTTATTGGGCGTAAAGGGAGCGTAGGCGGATAATTAAGTGGGATGTGAAATACTCAGGCTCAACCTGGGGG
+
GGGGGGGGGGGGGGGGGGGGGGGGGGGGGGGGGGGGGGGGGGGGGGGFGGGGGGGGGGGGGGGGGGGFGGGGGGGGGGGGGGGGGGGGGGGGGGGGGGGFGGGGGGGGGGGGGGGGGGGGGGGGGGGGGGDGFGGGGGGGGGGGGGGGGGGGGGGGGGGGGGGGGGGGGEGGGGGGGGGGGGGGGGGGGGGGGGGGGFGFGGGGGGGGGGGGEEGG7DGGGGGGGCCEFGGDFEDEGGFGFGFFGGGGFGGGD3D@B?F?F4CFFD4:FFFFF=?6A?*6;:C@FFFB?FF?FF
@M04650:207:000000000-C238N:1:1101:7698:7374 1:N:0:19
ACTCCTACGGGAGGCAGCAGTGGGGAATATTGGGCAATGGGGGCAACCCTGACCCAGCGACGCCGCGTGAGTGAAGAAATCCTTCGGGATGTAAAGCTCTGTTGTATGGGAAGAGAAGCAGACGGTACCATACGAGGAAGCCCCGGCAAACTACGTGCCAGCAGCCGCGGTAATACGTAGGGGGCAAGCGTTGTCCGGAATTACTGGGCGTAAAGCGCACGCAGGCGGGTTTATACGTCAGATGTAAAAGGCAGGTGCTTACCATCTGTTTGTCATCTGATACTGTAAGCCT
+
GGGGGGGGGGGGGGGGGGCGGGGGGGEGGGGFGGGGGGGGGGGGGGGGGGGGGGFGGGGGGGGGGGGGGGGFGGGGGGCFGGGGGGGG@GGGGGGGGGGGGGGGEFCFGGGEEGFEGGGGGGGG7FGEGGGGGGCFDGF@EGDFGGGGGFGGGGGGGGGCCFGFGGG:EG:EGFGGG@CFGGGGGEGGGEGE*;CDGDC*ACGFFGGGGD=CE5C7557DG35EEEGDEC5:6?:+*9;5>F6*2:C*/>CGDCGFFFFFGFGC*9CAF4BFF?*=927@@)29@9*5:/9:
@M04650:207:000000000-C238N:1:1101:3079:7433 1:N:0:19
ACTCCTACGGGAGGCAGCAGTGGGGAATATTGCACAATGGGCGCAAGCCTGATGCAGCCATGCCGCGTGTATGAAGAAGGCCTTCGGGTTGTAAAGTACTTTCAGCGAGGAGGAAGGCATTGTGGTTAATAACCGCAGTGATTGACGTTACTCGCAGAAGAAGCACCGGCTAACTCCGTGCCAGAAGCCGCGGTAATACGGATGGTGCAAGCGTTAATCGGACATACTGGGCGTAACGCGCACGCAGGCGGTCTGTCAAGTCGGATGTGAAATCACCGGGCTCAACCTGGGAA
+
GGGGCFGGGG7CECFGGGGCGFGGCEFGGGGFGGGGFGFCFGGCGGEFGGEGFFGA@<<FF@@FCGG=@:EFGAFCGGGCEFGCFGG7EFEFGFGFGGDGGGGGFEEGG7>:CFFE7EGGGGBF7?@E,CCFGGDCEE@39,=F,CF>+>@FFEGDGGDFGGEEEGGEGGGGGGGGGDG7CE@F,=<C,*::*CE5F++*1B*1*<<7+CCG5C>CFF7FG3**3<CE9D5C753**1<C5C:>D:))8)/19D**01*7:49D3*7889@69B*),2CBD0CFF@>7:).2(
@M04650:207:000000000-C238N:1:1101:25686:7462 1:N:0:19
ACTCCTACGGGAGGCAGCAGTGGGGAATATTGCGCAATGGGCGAAAGCCTGACGCAGCGACGCCGCGTGAGTGATGAAGGCCTTCGGGTCGTAAACCTCTGTCAGGAGGGAAGAAGTGTAGATGTGCTAATCAGCATCTATTTGACGGTACCTCCAAAGGAAGCACCGGCTAACTCCGTGCCAGCAGCCGCGGTAATACGGAGGGTGCAAGCGTTAATCGGAATCACTGGGCGTAAAGCGCGCGTAGGCGGCTTTTTAAGTCAGGGGTGAAATCCCACGGCTCAACCTTGGAAC
+
GGGGGGGGGGGGGGGGGGGGGGGGGGGGGGGGDEGGGGGGGGG:FGGGGGGGGCFGGGDGEGGGGGGGGGG<FGFGGGGGGGGGGGGGG@FGGGGDGGGGGGGCFA<FGGGGGGF>FFDFGFGFGFGGGFG9FFCGGFGFGFGFGGGGGGGGCFF@,EFCGGGGGGGGGGGGGGGGGGGGGGGGGGGGGGGGGGGEGGGG*;EEGGGGGFGGGGGGGGGGGGGD+<FGGGGGFGGGGGFG:DFF7DGGFGGGCDG4?>F=<@FGFFDBFFFFFFFF)(9@>BCFFFF0)=?:<.
@M04650:207:000000000-C238N:1:1101:12109:7484 1:N:0:19
ACTCCTACGGGAGGCAGCAGTGGGGAATATTGCACAATGGGGGAAACCCTGATGCAGCAACGCCGCGTGAGTGATGACGGTCTTCGGATTGTAAAGCTCTGTCTTTGGGGACGATAATGACGGTACCCAAGGAGGAAGCCACGGCTAACTACGTGCCAGCAGCCGCGGTAATACGTAGGTGGCGAGCGTTATCCGGAATTATTGGGCGTAAAGGGAGCGTAGGCGGATAATTAAGTGGGATGTGAAATACTCAGGCTCAACCTGGGGGCTGCATTCCAAACTGATTATCTAG
+
GGGGGGGGGGGGGGGGGGGGGGGGGGGGFGGGGGGGGGGGGGGGGGGGGGGEGFGGGGGFGGGGGGGGDGCFGGGGGGGGGGGGGGCFGGGGGGGGGGGGGGGGGGFCGCGGGGGGGGGGGGGGGGGFGGGGGGGGGGGGGGGGGGGGGGGGGGGGGGGGGGGGGGGGGGGGGGGGGGGFG>7CEEEGEG5FGGGGC5FFGGGGGGFGGGDGGCEFGGGGGGGGGGC5AFG7=EFFGG:*<DFFGGGGFGFGGDF:F;FFGFFGFGG9EEEF?B9=)6CBF>GFFFFFFFFF
@M04650:207:000000000-C238N:1:1101:13712:7492 1:N:0:19
ACTCCTACGGGAGGCAGCAGTAGGGAATCTTCGGCAATGGGGGCAACCCTGATGCAGCAACGCCGCGTGAGTGATGACGGTCTTCGGATTGTAAAGCTCTGTCTTTGGGGACGATAATGACGGTACCCAAGGAGGAAGCCACGGCTAACTACGTGCCAGCAGCCGCGGTAATACGTAGGTGGCGAGCGTTATCCGGAATTATTGGGCGTAAAGCGAGCGCAGGTGGTTTCTTAAGTCTGATGTAAAAGGCAGTGGCTCAACCATTGTGTGCATTGGAAACTGGGAGACTTGAGG
+
GGGGGGGGGGGGGGGGGGGGGGGGGGGGGGGGGGGGGGGGGDGGGGGGGGGGGFGGGGGGGGGGGGGGGGGGGGGGGGGGGGGGGGGGGGGFGGGGGGGGGGGCGGGGDGGGGGGDGGGGGGGGGGGGCGGGGGGGFGGGGGGGGGGGGGGGGGGGGGGGGGGGGGGGGGGFGGGGGGGGGGGGGGGGCEEGCGGGEEGGG9FCGGGGGGD5CGGGC3DGEDGGGFGFFGFGFCFGGGFF=FFFGC7FEGGCFGDEF)9?GFD4@DDBF576F?*68>7)*.6>@F347693:(
@M04650:207:000000000-C238N:1:1101:13976:7519 1:N:0:19
ACTCCTACGGGAGGCAGCAGTGGGGAATATTGGGCAATGGGGGTAACCCTGACCCAGCGACGCCGCGTGAGTGAAGAAATCCTTCGGGATGTAAAGCTCTGTTGTATGGGAAGAGAAAAAGACGGTACCATACGAGGAAGCCCCGGCAAACTACGTGCCAGCAGCCGCGGTAATACGTAGGGGGCAAGCGTTGTCCGGAATTACTGGGCGTAAAGCGCACGCAGTCGGGTTTATAAGTCAGATGTAAAAGGCAGGTGCTTACCATCTGTTTGTCATCTGATACTGTAAGCCT
+
9@9CEF9C@C7-6@FGGG8CFGCGGCGFEFG9E8E9<CCFFEC+,CE9CFEGFDCCFFFGE@FE+C@C=C=BEEEFFG@?FFGDGD+@46B?E?FFGCFFGF9EEGGGGFGFGFFG=FFFE@E>EGCFEGGGGGF:@@C<<CCF+3@FGCFFFGDF:FD3FFGGDF8FEGEGGCFG7C9CCEGDEG>FGGGG5CGGGD*8@F?FFCF=FEGEGGGGGGDG?<E=*07C5*;E4C>9>C?:*:BF**:29**><3D>FFFFFFGF?FGF*794<F4=<A>*95>FFF1).=6?
@M04650:207:000000000-C238N:1:1101:26635:7528 1:N:0:19
ACTCCTACGGGAGGCAGCAGTAGGGAATCTTCGGCAATGGGGGCAACCCTGACCGAGCAACGCCGCGTGAGTGATGACGGTCTTCGGATTGTAAAGCTCTGTCTTTGGGGACGATAATGACGGTACCCAAGGAGGAAGCCACGGCTAACTACGTGCCAGCAGCCGCGGTAATACGTAGGTCCCAAGCGTTGTCCGGATTTATTGGGCGTAAAGCGAGCGCAGGTGGTTTCTTAAGTCTGATGTAAAAGGCAGTGGCTCAACCATTGTGTGCATTGGAAACTGGGAGACTTGAGT
+
GGGGGGGGGGGGGGGGGGGGGGGGGGGGFGGGGGGGGGGGGGGGGGGGGGGGFGGGGGGGGCFGGGGGGGGGGGGGGGGGEGGGGGGGGGGGGGGGGGGGFGAFGGFGGGGGGGGG7FGFFDGGGGGGGFFC<FGDFGGDGGDCGCF77DFGG:<EDFDEGGGGGCCGGGEGGGGGCFGGGGGGC@E8;>CGF9CC***0<@FGGFFE:=ECF?EEEDDD:5CGC7:CF>FC4+22C7779FF9DGGG@*9DGGF3>F@?FFG4@006FF4=FF?FFFG?=9450<3(36?A06
@M04650:207:000000000-C238N:1:1101:15208:7569 1:N:0:19
ACTCCTACGGGAGGCAGCAGTGGGGAATATTGGGCAATGGGGGGAACCCTGACCCAGCGACGCCGCGTGAGTGAAGAAATCCTTCGGGATGTAAAGCTCTGTTGTATGGGAAGAGAAAAAGACGGTACCATACGAGGAAGCCCCGGCAAACTACGTGCCAGCAGCCGCGGTAATACGTAGGGGGCAAGCGTTGTCCGGAATTACTGGGCGTAAAGCGCACGCAGGCGGGTTTATAAGTCAGATGTAAAAGGCAGGTGCTTACCATCTGTTTGTCATCTGATACTGTAAGCCT
+
GGGGGGGGGGGGGGGGGGGGGGGGGGGGGGGGGGGGGGGGGGGGGGGGGGGGGGGGGGGFGGGGGGGGGGGGGGGGGGGGGGGGGGGGGGGGGGGGGGGGGGGGGGGGGGGGGGGGGGGGGGGGGGGGGGGGGGGGGGGGGGGGGGGGGGGGGGGGGGGGGGGGGGGGGGGGGGGGDFGGEGGGGGGGGGGGGGGGGGGGGGGGGGGGGGEGGGGGGGGGGGGGGGGGGGGC?FFGD7BGFG6@FGGGFGGGFGGFFFFFGFGGFGGF=FFFFFFFF>FBFBF?FFFDF46>
@M04650:207:000000000-C238N:1:1101:16828:7625 1:N:0:19
ACTCCTACGGGAGGCAGCAGTGGGGAATATTGCACAATGGGGGAAACCCTGATGCAGCAACGCCGCGTGAGTGATGACGGTCTTCGGATTGTAAAGCTCTGTCTTTGGGGACGATAATGACGGTACCCAAGGAGGAAGCCACGGCTAACTACGTGCCAGCAGCCGCGGTAATACGTAGGTGGCGAGCGTTATCCGGAATTATTGGGCGTAAAGGGAGCGTAGGCGGATTTTTAAGTGGGATGTGAAATACCCGGGCTCAACCTGGGTGCTGCATTCCAAACTGGGAATCTAG
+
GGGGGGGGGGGGGGGGGGGGGGGGGGGGGGGGGGGGGGGGGGGGGGGGGGGGGGGGGGGGGGGGGGGGGGGGGGGGGGGGGGGGGGGGGGGGGGGGGGGGGGGGGGGGGGGGGGGGGGGGGGGGGGGGGGGGGGGGGGGGGGGGGGGGGGGGGGGGGGGGGGGGGGGGGGGGGGGGGGGGGCGGGGGGGGGGGGGGGGGGGGFGGGGGGGGGGGGGGGGGGGGGGGEGEGGC:F>FGG>F4<7=FGGGFGGGGGGFFFFFGFGF;7C<EFFFFF6@AFG?FAGFFFFB7FFF
@M04650:207:000000000-C238N:1:1101:10840:7661 1:N:0:19
ACTCCTACGGGAGGCAGCAGTAGGGAATCTTCGGCAATGGGGGCAACCCTGACCGAGCAACGCCGCGTAAGTGAAGAAGGTTTTCGGATCGTAAAACTCTGTTGTTAGAGAAGAACGTTAAGTAGAGTGGAAAATTACTTAAGTGACGGTATCTAACCAGAAAGGGACGGCTAACTACGTGCCAGCAGCCGCGGTAATACGTAGGTCCCAAGCGTTGTCCGGATTTATTGGGCGTAAAGCGAGCGCAGGTGGTTTCTTAAGTCTGATGTAAAAGGCAGTGGCTCAACCATTGTG
+
GGGGGGGGGGGGGGGGGGGGGGGGGGGGGGGGGGGGGGGGGGGGGGGGGGGGGGGGGGGGGGGGGGGGDGGGGGGGGGGGGGGGGGGGGGGGGGGGGGGGGGGGGGGGGGGGGGFGGGGGGGGGGGGGGGGGGGGGGGGGGGGGGGGGGGGGGGGGGGGGGGGGCGGGGGGGGGGGGGGGGGGGGGGGGGGGGGGGGGFGGGGGGGGGGGGGGGEE=DGGGGD=EFGGGGGGFGCEDGFGFCEBGGGGFDFGGFGFFFF@F=FFFCC<FFFFFFDFFFFFFB*)09??BFB2.)
@M04650:207:000000000-C238N:1:1101:13319:7680 1:N:0:19
ACTCCTACGGGAGGCAGCAGTGGGGAATATTGCACAATGGGCGCAAGCCTGATGCAGCCATGCCGCGTGTATGAAGAAGGCCTTCGGGTTGTAAAGTACTTTCAGCGAGGAGGAAGGCATTGTGGTTAATAACCGCAGTGATTGACGTTACTCGCAGAAGAAGCACCGGCTAACTCCGTGCCAGCAGCCGCGGTAATACGGAGGGTGCAAGCGTTAATCGGAATTACTGGGCGTAAAGCGCACGCAGGCGGTCTGTCAAGTCGGATGTGAAATCCCCGGGCTCAACCTGGGAAC
+
GGGGGGGGGGGGGGGGGGGGGGGGGGGGGGGGGGGGGFGGGGGGGGGGGGGGGGGGGGGGGGGGGGGGGGGGGGGGGGGGGGGGGGGGGGGGGGGGGGGGFGGGGGGGGGFGGGGGGGGGGGGGGGGGGGGGGGGGGGGGGGDGGGGGGGGGGGGGGGGGGGGGGGGGGGGGGGGGGGGGGGGGGGGGGGGGGGDGGGGGGGGGGEGGGGGGGGGGGGGGGGGGGGGGGGGGFEGGGGFGFGFFGGGGDDGGGGGFFFFFGFGGFGGFFFFFFFFF<>GFFFGFFFFFFFFFF4
@M04650:207:000000000-C238N:1:1101:15490:7683 1:N:0:19
ACTCCTACGGGAGGCAGCAGTGGGGAATATTGCACAATGGGCGAAAGCCTGATGCAGCGACGCCGCGTGAGGGAAGAAGGTTTTCGGATTGTAAACCTCTGTCTTCGGGGACGATAATGACGGTACCCGAGGAGGAAGCCACGGCTAACTCCGTGCCAGCAGCCGCGGTAAAACGTAGGTGGCGAGCGTTGTCCGGAATTACTGGGCGTAAAGGGAGCGCAGGCGGAATGGTAAGTTGAGTGTGAAAACTATGGGCTCAACCCATAGACTGCGTTCAAAACTACTGTTCTTG
+
GGGGGGGGGGGGGGGGGGGGGGGGGGGGGGGGGGGGGGGGGGGGGGGGGGGGGFGGGGCFFFGGGGGGGCC<FGGGGGGG<FFGGDG7:FFGFGG9FFGF@FGG<E+8FFCEB:=CFGG9,CFGGGF9F:C+3>::FDFG<CGGGGGGG;,3>FFCDGGGFCEBCEEGGEGGGGG8CGG9CDF*4:EEEE*A7FGGEGGCGGGGGG*:EEEGGCC*11/>:3::EG*/CCF+*<>?*01*1:=6C7CFFG7>CFFFFFFF*)1*)70-99755@338>FFF?29**1)./94
@M04650:207:000000000-C238N:1:1101:19209:7684 1:N:0:19
ACTCCTACGGGAGGCAGCAGTGGGGAATATTGCACAATGGGGGAAACCCTGATGCAGCAACGCCGCGTGAGTGATGACGGTCTTCGGATTGTAAAGCTCTGTCTTTGGGGACGATAATGACGGTACCCAAGGAGGAAGCCACGGCTAACTACGTGCCAGCAGCCGCGGTAATACGTAGGTGGCGAGCGTTATCCGGAATTATTGGGCGTAAAGGGAGCGTAGGCGGATAATTAAGTGGGATGTGAAATACTCAGGCTCAACCTGGGGGCTGCATTCCAAACTGATTATCTAG
+
GGGGGGGGEGGGGGGGGGGGGGGGGGGGGGGGGGGGGGGGGDGGGGGGGGGGGGGGGGGGGGGGEGGGGGGG9FGGFGGGGGGGGGGGGGGGGFGGGGGGGGGGGGGGGGGGGGGGGGGFGGGGGGGGGGGGFGGGGGGGGGGGGGGGGGGGGGFGFGAGD8FGGGGGGGGGGGGGGGGGG7FGCCGGGGCGDGGGGGGGGGGGFGGGGG=F9CGGGGGGGDEGGG=EDGGGFG:C>=><FGFFCFFDFGGGGF4F:<FFGFGGF5DBB>BFFF=FFBFFFB>?FBFBFF?<
@M04650:207:000000000-C238N:1:1101:8864:7747 1:N:0:19
ACTCCTACGGGAGGCAGCAGTAGGGAATCTTCGGCAATGGGGGCAACCCTGACCGAGCAACGCCGCGTGAGTGAAGAAGGTTTTCGGATCGTAAAACTCTGTTGTTAGAGAAGAACGTTAAGTAGAGTGGAAAATTACTTAAGTGACGGTATCTAACCAGAAAGGGACGGCTAACTACGTGCCAGCAGCCGCGGTAATACGTAGGTCCCAAGCGTTGTCCGGATTTATTGGGCGTAAAGCGAGCGCAGGTGGTTTGATAAGTCTGAAGTTAAAGGCTGTGGCTCAACCATAGT
+
GGGGGGGGGGGEGGGGGGGGGGGGGGGGGGGGGGGGGGGGGGGGGGGGGGGGGGGGGGGGGGGGGGGGGGGGGCEGGGGGGGGGGGGGGGGGGGGGFFGGGGGGFGFGFGGGGGGEGFFGGGFGGGGGFGFGGGGGGGGGGGGCFGGGGGGGDGGFGCFGGCFGGGDGGGGEGGGGGGGFGGGGGGGGGGGGGGGGGGGGGGGGGGGGGFDFFGEGDD>FED5/;9C:FGGGFD<CDC?FFD57>CGGF<GGDF4;*9B=CFGGFDD?=FFFFFFF(856@:76?FFFB?*56
@M04650:207:000000000-C238N:1:1101:6679:7769 1:N:0:19
ACTCCTACGGGAGGCAGCAGTAGGGAATCTTCGGCAATGGGGGCAACCCTGACCGAGCAACGCCGCGTGAGTGAAGAAGGTTTTCGGATCGTAAAGCTCTGTTGTAAGAGAAGAATGTGTGTGAGAGTGGAAAGTTCACACAATGACGGTAACTTACCAGAAAGGGACGGCTAACTACGTGCCAGCAGCCGCGGTAATACGTAGGTCCCGAGCGTTGTCCGGATTTATTGGGCGTAAAGCGAGCGCAGGTGGTTTGATAAGTCTGAAGTTAAAGGCTGTGGCTCAACCATAGT
+
GGDFGGGGEEGGGGGGGGGGGGGGGGGDFGGGGGEGEGGGGGGEGGGGGGGGGGGGFCGGGGGGGGGFFGG<FGGGGGGGFGGGGGGGEEGGGGGGGGGGGGGGGGGGFGGGGGGCFGGGGGGGGGGGGGGGGGGGGGGGGEGGGGGGGGGGGGGGGGFGGGFBEGGFGEGGGGGGGGGGGGGGGGGFC8EGDGGGGGGGG?CGE9;CEEEGEE?EC7CFEDEC8EGGGFGGFGGGGGFGFDD@GGGDDDFC3>DD?FFFGFFG@C:>B?@FFFF:2:CFF?CFF65(4=6:4
@M04650:207:000000000-C238N:1:1101:6235:7793 1:N:0:19
ACTCCTACGGGAGGCAGCAGTGGGGAATATTGCACAATGGGGGAAACCCTGATGCAGCAACGCCGCGTGAGTGATGACGGTCTTCGGATTGTAAAGCTCTGTCTTTGGGGACGATAATGACGGTACCCAAGGAGGAAGCCACGGCTAACTACGTGCCAGCAGCCGCGGTAATACGTAGGTGGCGAGCGTTGTCCGGATTTACTGGGCGTAAAGGGAGCGTAGGCGGATTTTTAAGTGGGATGTGAAATACCCGGGCTCAACCTGGGTGCTGCATTCCAAACTGGGAATCTAG
+
GGGGGGGGGGGGGGGGGGGGGGGGGGGGGGGGGGGGFGGGGEGGGGGGGGGGGGGGGGGGGGGGGGGGGGGGGGGGGGGGGGGGFGGGGGGGGGGGGGGFGGGGGFFGGGGGGFEGGGGGGGGFGGGGFGFGGGDF@>FFGFGGGGGGGGGGGGG7FGFGEFG78CCEGGC;FFGGGGGGGGGGDGGGGCEGGGGGDGCEF7CCGGGGCGGFGCEFG3CCCCGDGG5C/>9A>CFFGDFF:CFFFGFG4*77DDD573*9?:CFFG4:>BF?4*=?A4C=FBGFF5:24=FB
@M04650:207:000000000-C238N:1:1101:4403:7795 1:N:0:19
ACTCCTACGGGAGGCAGCAGTAGGGAATCTTCGGCAATGGGGGCAACCCTGACCGAGCAACGCCGCGTGAGTGAAGAAGGTTTTCGGATCGTAAAACTCTGTTGTTAGAGAAGAACGTTAAGTAGAGTGGAAAATTACTTAAGTGACGGTATCTAACCAGAAAGGGACGGCTAACTACGTGCCAGCAGCCGCGGTAATACGTAGGTCCCAAGCGTTGTCCGGATTTATTGGGCGTAAAGCGAGCGCAGGTGGTTTCTTAAGTCTGATGTAAAAGGCAGTGGCTCAACCATTGTG
+
GGGGGGGGGGGDGGGGGGGGGGGGGGGGGGGGGGGGGGGGGGGGGGGGGGGGGGGGFFGGGGGGGGGGGGFECFGGGGGFFGGGGGGGGGGGGGCEFDGGGGGGFGFFAF9FFGGGGCFGGG9FC?DBFG@F98FGGGGGC9<DDGGGGGGGGGFGEFGGFEEEG>FGGDECCGGGGGGGFGGFEFGCGGGGGGGCECFG*3<CGGGF>FGCCEEEGGGGCDCECC7FE7FFFGGGGGBGBC>>DDDC)19FCGF?=B*6CFFG=C*:8F@=BF>F(8CF@:*9????1@F><4
@M04650:207:000000000-C238N:1:1101:9343:7795 1:N:0:19
ACTCCTACGGGAGGCAGCAGTGGGGAATATTGCACAATGGGCGCAAGCCTGATGCAGCCATGCCGCGTGTATGAAGAAGGCCTTCGGGTTGTAAAGTACTTTCAGTGGGGAGGAAGGCAGTGAGGTTAATAACCTTGCTGATTGACGTTACCCGCAGAAGAAGCACCGGCTAACTCCGTGCCAGCAGCCGCGGTAATACGGAGGGTGCAAGCGTTAATCGGAATTACTGGGCGTAAAGCGCACGCAGGCGGTCTGTCAAGTCGGATGTGAAATCCCCGGGCTCAACCTGGGAAC
+
GGGGGGGGGGGGGGGGGGGGGGGGGGGGGGGGGGGGGGGGGGGGGGGGGGGGGGGGGGGGGGGGGGGGGGGGGGGGGGGGGGGGGGGGGGGGGGGGGGGGGGGGGGGGFGGGGGGGGGGGGGGGGGGGGGGGGGGGGGGGGFGGGGGGGGGGGGGGGGGGGGGGGGGGGGGGGGGGGGGGGGGGGGGGGGGGGGGGGGGGGEEGGGEECGGFGGEGGGGGDCGFGGGGDDGGDGDEFFFD3CEEGGGGFGGDDDGFF4FFGFGGFGGFFFF=F?FFBBCDEBFFFF>0:FFFF4
@M04650:207:000000000-C238N:1:1101:21946:7819 1:N:0:19
ACTCCTACGGGAGGCAGCAGTAGGGAATCTTCGGCAATGGGGGCAACCCTGACCGAGCAACGCCGCGTGAGTGAAGAAGGTTTTCGGATCGTAAAGCTCTGTTGTAAGAGAAGAATGTGTGTGAGAGTGGAAAGTTCACACAATGACGGTAACTTACCAGAAAGGGACGGCTAACTACGTGCCAGCAGCCGCGGTAATACGTATGTCGCAAGCGTTATCCGGAATTATTGGGCATAAAGGGCATCTAGGCGGGGTTTCAAGTCGACGGTGAAAACTAGTGGCTCAACCATTAGC
+
FGGGGGGGGGGFEGGGGGGGFGGGGGGGGFGGGGGGEGGGFGGGGGGGGGGGGGGGFGGGGGGGEGGFFGDGGGGGGGGGEEGGFGGGGEGGGGFGGGGFFGDGGGGGFGGGGGGGGGGDFGFFFGGGFFGGGEGGGGGFGGG9FFGGGGGGGGGGGGGGFGGGG@EGGBFGGGGGGGGGGGCFG=FGGGGGGGGGGFGGGGGFGGGGFEDGGDCGGCGFE3E=8EFCCFFGFGGCCFFGFDFFGGDF?GDGCD)0<97?GBFGFGGF>F>?FFFFDAF6@?9???04<F46A4
@M04650:207:000000000-C238N:1:1101:12514:7829 1:N:0:19
ACTCCTACGGGAGGCAGCAGTGGGGAATATTGCACAATGGGCGCAAGCCTGATGCAGCCATGCCGCGTGTATGAAGAAGGCCTTCGGGTTGTAAAGTACTTTCAGCGAGGAGGAAGGCATTGTGGTTAATAACCGCAGTGATTGACGTTACTCGCAGAAGAAGCCCCGGCTAACTCCGTGCCAGCAGCCGCGGTAATACGTAGGGGGCAAGCGTTGTCCGGAATTACTGGGCGTAAAGCGCACGCAGGCGGGATGATAAGTCAGATGTAAAAGGCCGCTGCTTACCCGCTGCTT
+
GGGGGGGGGGGGGGGGGGGGGGFGDGGG<AF<FFGGGGGGGGGG@FGCGGGGGGGGGGGGAFDGGGGGG7,CFGGGGGGG@<EFFGDEG,=FFGGG,5BFGG,CF94+4@C+?B?=FDB<,A,C@8?CDF,<>=+@@7F<,CDDFGG7>B+@E+BF@FC77@F7,5B7<EFGGGGFGDFFGG@<CFDGGGGGGCE5BEFFEF5CBCC=EFFFEE5?CFFGCG5*8+0<?CEC>CGG*CF<57B><DGGFGG))1*)1@4=E@*:@C>>**69@5>)((/074F669)((.<(.)
@M04650:207:000000000-C238N:1:1101:27373:7865 1:N:0:19
ACTCCTACGGGAGGCAGCAGTGGGGAATATTGCACAATGGGCGCAAGCCTGATGCAGCCATGCCGCGTGTATGAAGAAGGCCTTCGGGTTGTAAAGTACTTTCAGCGAGGAGGAAGGCATTGTGGTTAATAACCGCAGTGATTGACGTTACTCGCAGAAGAAGCACCGGCTAACTCCGTGCCAGCAGCCGCGGTAATACGGAGGGTGCAAGCGTTAATCGGAATTACTGGGCGTAAAGCGCACGCAGGCGGTCTGTCAAGTCGGATGTGAAATCCCCGGGCTCAACCTGGGAAC
+
GGGGGGGGGGGGGGGGGGGGGGGGGGGGGGGGGGGGGGGGGGGGGGGGGGGGGGGGGGGGGGGGGGGGGGGGGGGGGGGGGGGGGGGGGGGGGGGGGGGGGGGGGGGGGGGGGGGGGGGGGGGGGGGGGGGGGGGGGGEGFGFGGGGGGGGGGGGGGGGGGGGGGGGGGGGGGGGGFGEGGGGGGGGGGGGGGGGGGGGGGGGGGGGGGGGCCCGGGGGGDDEGGGGGGGGGFGGEDFFGFGFFDCDDEGGGGGGFFFFFGFGGEGGFFFFBFFFFBFGFFFGFF47::>FFF(
@M04650:207:000000000-C238N:1:1101:25482:7871 1:N:0:19
ACTCTACGGGAGGCAGCAGTGGGGAATATTGCACAATGGGGGAAACCCTGATGCAGCAACGCCGCGTGAGTGAAGAAATCCTTCGGGATGTAAAGCTCTGTTGTATGGGAAGAGAAAAAGACGGTACCATACGAGGAAGCCCCGGCAAACTACGTGCCAGCAGCCGCGGTAATACGTAGGGGGCAAGCGTTGTCCGGAATTACTGGGCGTAAAGCGCACGCAGGCGGGTTTATAAGTCAGATGTAAAAGGCAGGTGCTTACCATCTGTTTGTCATCTGATACTGTAAGCCT
+
GGGGFGGGGGGGGGGEGGGFGGFGEGGFGGGGGGGGFGGGGC:CFEFGDDFFGGGGGGGGGEFGGEFGEFCFDGFFFFGGGEGGGGGGGEGDFGGGEGFGGGGGGGGGGFGGGFFGGGCFGGGGGGGGGFGDGFGGGGGGCBEGGGGGFGGEGGGGGGGGGGGGGGGGGGGGGCFGGFGGEDGGGGGGGGGGGGGGGGGGGFGGGFGGGGGGGGGGGDGGCDEGGGGGGD57@?DGGG6:9:9=DFGD?<FCCGFF@F8BFFGF::><@=77*7=B4<C?F<:6@=BA2?F
@M04650:207:000000000-C238N:1:1101:9445:7875 1:N:0:19
ACTCCTACGGGAGGCAGCAGTGGGGAATATTGCACAATGGGCGCAAGCCTGATGCAGCCATGCCGCGTGTATGAAGAAGGCCTTCGGGTTGTAAAGTACTTTCAGTGGGGAGGAAGGCAGTGAGGTTAATAACCTTGCTGATTGACGTTACCCGCAGAAGAAGCACCGGCTAACTCCGTGCCAGCAGCCGCGGTAATACGGAGGGTGCAAGCGTTAATCGGAATTACTGGGCGTAAAGCGCACGCAGGCGGTCTGTCAAGTCGGATGTGAAATCCCCGGGCTCAACCTGGGAAC
+
GGGGGGGGGGGGGGGGGGGGGGFGGGGGGGGGGGGGGGGGGGGGGEEGGGGGGGGGGGGGGGGGGGGGGGGGGGGGGFFGGGGGGGGGGDGGGGGGGGGGGGGEGECFFEDGGGGGGGGGFFFGGFGGGGGFGGG9FFCFDACFGGGGDFGGDGGGGCFECGFFGFGGGGGGGGGGGGGGGFG?FGGGGEGGGG>EGFGGGGGGGGCGGGGGG=*A=CFGGGCFFCFGC4@GBG3>CFF<:95:DD7C:DG<5DDBFFBFF?GCB33396F4@B@@:>DFEFGFFFFBBFF?0(
@M04650:207:000000000-C238N:1:1101:8514:7896 1:N:0:19
ACTCCTACGGGAGGCAGCAGTGGGGAATATTGCACAATGGGGGAAACCCTGATGCAGCAACGCCGCGTGAGTGATGACGGTCTTCGGATTGTAAAGCTCTGTCTTTGGGGACGATAATGACGGTACCCAAGGAGGAAGCCACGGCTAACTACGTGCCAGCAGCCGCGGTAATACGTAGGTGGCGAGCGTTGTCCGGATTTACTGGGCGTAAAGGGAGCGTAGGCGGATTTTTAAGTGGGATGTGAAATACCCGGGCTCAACCTGGGTGCTGCATTTCAAACTGGGAATCTAG
+
GGGGGGGGGGGGGGGGGGGGGGGGGGGGGGGFGGGGGGGGGGGGGGGFGGGGGGGGGGGGGGGGGGGGGGGGGGGGGGGGFGGGGGGGGGGGGGGGGGGGGGGGGDGGGGGGGGDGGGCFGGGGGGGGGGGC8DEGFFGGGGGGGDGGGFFGGGGGGGGGGGGGGGGGGEEGGGGGCFEGGGGGGGEGGGEGGGEGGCED?FGGGGGGGGGGGGGGGDGG59C?8C5*560CFGGFGGFGFGFFFC>CFFGGGGGFD>FFG@FDFG7337=*09FF<AGFF2:<4)9:)=46
@M04650:207:000000000-C238N:1:1101:6182:7909 1:N:0:19
ACTCCTACGGGAGGCAGCAGTGGGGAATATTGGGCAATGGGGGCAACCCTGACCCAGCGACGCCGCGTGAGTGAAGAAATCCTTCGGGATGTAAAGCTCTGTTGTATGGGAAGAGAAAAAGACGGTACCATACGAGGAAGCCCCGGCAAACTACGTGCCAGCAGCCGCGGTAATACGTAGGGGGCAAGCGTTGTCCGGAATTACTGGGCGTAAAGCGCACGCAGGCGGGTTTATAAGTCAGATGTAAAAGGCAGGTGCTTACCATCTGTTTGTCATCTGATACTGTAAGCCT
+
GGGGGGGGGGGGGGGGGGGGGGGGEGGGGGGGGGGGGGFGGEGGGGGGGGGGDFFGFGG:FEGGGGGGGGGFFFGGAAFGGGGGGGGGGGGGGGGGGFCGGGAFFGGFGGG,CFGFGGGGGGCGGGGGFFGGGGGGGGGGA<+<FGDGGGGGGGGG7:BEC@FGFFGDGGEGEGGBEEFGDGEEE=EFFCE8CC@FG>C*;@FFGGGGGGGGECC7:C9>ECEEC5:7EC57FFG7::FF?7B?GCF>FFC5CDD5?F?FG:*?B6DA@?=FFFF=><G=BDG?BFB244),
@M04650:207:000000000-C238N:1:1101:6299:7937 1:N:0:19
ACTCCTACGGGAGGCAGCAGTAGGGAATCTTCGGCAATGGGGGCAACCCTGACCGAGCAACGCCGCGTGAGTGAAGAAGGTTTTCGGATCGTAAAACTCTGTTGTTAGAGAAGAACGTTAAGTAGAGTGGAAAATTACTTAAGTGACGGTATCTAACCAGAAAGGGACGGCTAACTACGTGCCAGCAGCCGCGGTAATACGTAGGTCCCAAGCGTTGTCCGGATTTATTGGGCGTAAAGCGAGCGCAGGTGGTTTCTTAAGTCTGATGTAAAAGGCAGTGGCTCAACCATTGTG
+
FGDGGFGGGGG@FGGGGG8FFGCFGEGGGFGGGGGCGGG?GGGFGGGGGGCFGGGGGGG<FFGGGGGGGGGGGG9EBBFGGGGGGFGGGGGGFGGGGGGGGGGGGG9E<FGCFF<DGGGGFGG9DCFGG7@EDGCFDFGGGA9CEGGGGGGFGGFCFFDGFFFDF7DFGEGGGGGGGGGGGGGGFF?BFG8E8:BC8B?FFFFGGGGGGGFCGGGEEGCFGDC5EFGGG*A5>CD*/9FFFGFFDG3DEGGGCFGFFFB49BGGF*><@@F??6BFF1CFFBFFFFF?BFFFF2
@M04650:207:000000000-C238N:1:1101:7635:7943 1:N:0:19
ACTCCTACGGGAGGCAGCAGTAGGGAATCTTCGGCAATGGACGAAAGTCTGACCGAGCAACGCCGCGTGAGTGAAGAAGGTTTTCGGATCGTAAAACTCTGTTGTTAGAGAAGAACAAGTGGGAGAGTAACTGTTCCCACATTGACGGTATCTAACCAGAAAGCCACGGCTAACTACGTGCCAGCAGCCGCGGTAATACGTAGGTGGCAAGCGTTGTCCGGATTTATTGGGCGTAAAGCGAGCGCAGGCGGTTTCTTAAGTCTGATGTGAAAGCCCTCGGCTCAACCGAGGA
+
GGGGGGGGGGGGGGGGGGGGGGGGGGGGGGGGGGGGGGGGGGGGGGGFGGGGGGGGGGGGGGGGGGGGGGGGGGGGGGGGGGGGGGGGGGGGGGGGGGGGGGGGEEGGGGGGGGGGGGGGGGGGGGGGGGGGFGGGGGGGGGGGGGGGGGGGGGCGGGGGGGGGGGGGGDGGGGGGGGGFGGGGGGGGGGGGGGGGGGGGFFCEFGGGGGGGG5EGGFGGGD55+<CGGGGGFDGGGGFGFGBFDDGDDGGG5CCB?FF?<@FD6FD-9@F6?570,(1>D(>@657617:>
@M04650:207:000000000-C238N:1:1101:20486:7943 1:N:0:19
ACTCCTACGGGAGGCAGCAGTGGGGAATATTGCACAATGGGCGCAAGCCTGATGCAGCCATGCCGCGTGTATGAAGAAGGCCTTCGGGTTGTAAAGTACTTTCAGCGAGGAGGAAGGCATTGTGGTTAATAACCGCAGTGATTGACGTTACTCGCAGAAGAAGCACCGGCTAACTCCGTGCCAGCAGCCGCGGTAATACGGAGGGTGCAAGCGTTAATCGGAATTACTGGGCGTAAAGCGCACGCAGGCGGTCTGTCAAGTCGGATGTGAAATCCCCGGGCTCAACCTGGGAAC
+
GGGGGGGGGGGGGGGGGGGGGGGGGGGGGGGGGGGGGGGGGGGGGGGGGGGGGGGGGGGGGGGGGGGGGGGGGGGGGGGGGGGGGGGGGGGGGGGGGGGGGGGGGGGGGGGGGGGGGGGGGGGGGGGGGGGGGGGGGGGFGAFGGGGGGGGGGGGGGGGGGGGGGGGGGGGGGGGGGGGCEGGGGGGGGGGGGGGGGGGGGGGGGGGGGGGGGGGGGGGGGGGGGGGGGGGGDEGGGGFGFGEDGGGGFGGGGGGFFFFFGFGDECDFFFFFBF??89)>DFGFFFFB?@FB::
@M04650:207:000000000-C238N:1:1101:15622:8041 1:N:0:19
ACTCCTACGGGAGGCAGCAGTGGGGAATATTGCACAATGGGGGAAACCCTGATGCAGCAACGCCGCGTGAGTGATGACGGTCTTCGGATTGTAAAGCTCTGTCTTTGGGGACGATAATGACGGTACCCAAGGAGGAAGCCACGGCTAACTACGTGCCAGCAGCCGCGGTAATACGTAGGTGGCGAGCGTTATCCGGAATTATTGGGCGTAAAGGGAGCGTAGGCGGATAATTAAGTGGGATGTGAAATACTCAGGCTCAACCTGGGGGCTGCATTCCAAACTGATTATCTAG
+
GGGGGGGGGGGGGGGGGGGGGGGGGGGGGGGGGGGGGGGGGGGGGGGGGGGGGGGGGGGGGGGGGGGGGGGGGGGGGGGGGGGGGGGGGGGGGGGGGGGGGGGGGGGGGGGGGGGGGGGGGGGGGGGGGGGGFGGGGGGGGGGGGGGGGGGGGFGGGGGGGGGGGGGGCEFEGGGGGGGGGGGGDEGGCEGGGGGGEGC@FGGGGGGG>EGGGGGDGGDDGGGFGE*:CFD7@CG9:=>CFGFFGGGGFGDGGGGFFFFFGFGGFGGFFBFFFFFFDFDFFFD?4*9<AFFF
@M04650:207:000000000-C238N:1:1101:14519:8077 1:N:0:19
ACTCCTACGGGAGGCAGCAGTGGGGAATATTGCACAATGGGGGAAACCCTGATGCAGCAACGCCGCGTGAGTGATGACGGTCTTCGGATTGTAAAGCTCTGTCTTTGGGGACGATAATGACGGTACCCAAGGAGGAAGCCCCGGCAAACTACGTGCCAGCAGCCGCGGTAATACGTAGGGGGCAAGCGTTGTCCGGAATTACTGGGCGTAAAGGGCACGCAGGCGGATTTGATAGTCAGCTGTAAAATACGTCAGCTCAACTGGCGGATGTCGGCTGATACTGCAAGTCTAG
+
GGGGGGGGGGGGGGGGGGGGGGGGGGGGGGGGGGGGGGGGGGGGGGGGGGGGGGGGGGGGGGGGGGGGGGGGFGGGGGGGGGGGGGEGGEGGGGGGGGGGGGGGGGFGGGGGGGGGGGGGGGGGGGGGGGGGGGCFGGGGGGGGGGDFGGGGGGGGGGGGGGGGGGGGGGGGGGGGFGGGGGGGGGGGGGGGGGGGG5CCGGGGGGGGGGGGGGGGGGDGGGGGGGCGGG7EFGGGGG?4B<?FFFGGFG329CDFFFFFGFGGF)>45)0=F35>9:FF?AGF*/9:<?94
@M04650:207:000000000-C238N:1:1101:13102:8082 1:N:0:19
ACTCCTACGGGAGGCAGCAGTGGGGAATATTGCACAATGGGCGAAAGCCTGATGCAGCGACGCCGCGTGAGGGAAGAAGGTTTTCGGATTGTAAACCTCTGTCTTCGAGGACGAAGAAGTGACGGTACTCGAGGAGGAAGCCACGGCTAACTACGTGCCAGCAGCCGCGGTAAAACGTAGGTGGCAAGCGTTGTCCGGAATTACTGGGTGTAAAGGGAGCGCAGGCGGGATGCCAAGTTGGACGTGAAATCTATGGGCTCAACCCATAGCGTGCGTTCAAAACTGGCGTTCTTG
+
GGGGGGGGGGGGGGGGGGGGGGGGGGGGGGGGGGGGGGGGGGGGGGGGGGGGGGGGGGGGGGGGGGGGGGGGGGGGGGGGGGGGGGGGGGGGGGGGGGGGGGGGGGGGGGGGGGGGGGGGGGGGGGGGGGGGGGGGGGGGGGGGGGGGDGGGGGGGCFGFFGGGGGGGGGGGGGFGGFGGGGGGGGGGGGGGGGGGGGGGGGGGFGFF@EGGGGGGGGGGGGGGGGGGGGDGFGGFGGFFFGFFCCFGFDGGGGGFFF4@EFGGBGFFFFFFEFED?FGFFFCF??F>:>B<B<
@M04650:207:000000000-C238N:1:1101:15173:8101 1:N:0:19
ACTCCTACGGGAGGCAGCAGTGGGGAATATTGCACAATGGGCGCAAGCCTGATGCAGCCATGCCGCGTGTATGAAGAAGGCCTTCGGGTTGTAAAGTACTTTCAGCGAGGAGGAAGGCATTGTGGTTAATAACCGCAGTGATTGACGTTACTCGCAGAAGAAGCACCGGCTAACTACGTGCCAGCAGCCGCGGTAATACGTAGGTCCCGAGCGTTGTCCGGATTTATTGGGCGTAAAGCGAGCGCAGGTAGTTTGATAAGTCTGAAGTTAAAGGCTGTGGCTCAACCTGGGGGC
+
GGGGGGGGGGGGGGGGGGGGGGGGGGGGGGGGGGGGGGGGGGGGGGGGGGGGGGGGGGGGGGGGGGGGGGGGGGGGGGGGGGGGGGGGGGGGGGGGGGGGGGGGGGGGGGCGGGGGGGGGGGGGGGGGGGGGGGGGGGGGGGGGGGGGGGGGGGGGGGGGGGGGGGGGGGGGGGGGGGGGGGGGGGGGGGGGGGD:EGGGGGGEGGGGGGGGGGGGGGGGGGDGGCCGGGFGEGGGFGFGEGEEDDDDFGGGGGF4=FFFGFGFF7D<FFFFFFF66?FFFBGFFFFFFF>BF(
@M04650:207:000000000-C238N:1:1101:11636:8148 1:N:0:19
ACTCCTACGGGAGGCAGCAGTGGGGAATATTGCACAATGGGGGAAACCCTGATGCAGCAACGCCGCGTGAGTGATGACGGTCTTCGGATTGTAAAGCTCTGTCTTTGGGGACGATAATGACGGTACCCAAGGAGGAAGCCACGGCTAACTACGTGCCAGCAGCCGCGGTAATACGTAGGTGGCGAGCGTTGTCCGGATTTACTGGGCGTAAAGGGAGCGTAGGCGGATCTTTAAGTGGGATGTGAAATACTCGGGCTCAACCTGGGTGCTGCATTCCAAACTGGGGATCTAG
+
GGGGGGGGGGGGGGGGGGGGGGGGDGEGGGGGGGGGGGFGGGGGGGGGGGFGGGGGGGGGGGGGGGGGGGGGGGG9FGFGGGGGGGGGGGGGGCEFGGGGGGGGGGGGGGGGEGGGDFECEGGGGGGGGGGGGGGGGGGGGGGGGG@BFGGGGGGGGG:@CFFGGGGG@CCGGGGGGGGGGFF8CGGDCEEGGGGG8EEG?FF98EGCG=EGGG*8ADGGEGGGGGEGGDGGFEFGG4>*9>/@FGFDFGDG*/>B>FF?CFDD4C0:>F?FFBF4<AG?FFGFFB>?BFFA
@M04650:207:000000000-C238N:1:1101:6341:8166 1:N:0:19
ACTCCTACGGGAGGCAGCAGTGGGGAATATTGGGCAATGGGGGGAACCCTGACCCAGCGACGCCGCGTGAGTGAAGAAATCCTTCGGGATGTAAAGCTCTGTTGTATGGGAAGAGAAAAAGACGGTACCATACGAGGAAGCCCCGGCAAACTACGTGCCAGCAGCCGCGGTAATACGTAGGGGGCAAGCGTTGTCCGGAATTACTGGGCGTAAAGCGCACGCAGGCGGGTTTATAAGTCAGATGTAACAGGCAGGTGCTTACCATCTGTTTGTCATCTGATACTGTAAGCCT
+
GGGFGGGGGGGCFEDGGEFFGGGGGGGFFEEGFFGGGFGGGGDC@FGFGGGGGGGGGGGGGGGGDGGGGGGGGGGGGG8FFGGGGGDGGGEGFBCEF9FFGGGGGAFG8AFGGGGGFGFFGFGGGG7FGFGCFGDECGFGGFEGGDEEGGGGFGGGGGGGGGCFGCEGGGGGGGGGGG6CDGG5EGFCFEGGGGGGGE*58C9FFCF5FGG5*5@FGDGGEG8EDCGGGDE5)<CE7CFF4C@F7*7*9:>G47C:44??9)2:*9:<FFB4FF6FFFCFF27=6F@A2?FB
@M04650:207:000000000-C238N:1:1101:15003:8236 1:N:0:19
ACTCCTACGGGAGGCAGCAGTGGGGAATATTGCACAATGGGGGAAACCCTGATGCAGCAACGCCGCGTGAGTGATGACGGTCTTCGGATTGTAAAGCTCTGTCTTTGGGGACGATAATGACGGTACCCGAGGAGGAAGCCACGGCTAACTACGTGCCAGCAGCCGCGGTAAAACGTAGGTGGCAAGCGTTGTCCGGAATGACTGGGTGTAAAGGGAGCGCAGGCGGAAAGGTAAGTTGGACGTGAAATCTATGGGCGCAACCCATAGCGTTCCGTCAAAACTATTCTTCTTA
+
GGGGGGGGGGGGGGGGGGGGGGGGGGGGGGGGGFGGGGGGG7FGGG@FGGGG<FGGGGCGGGGGGGGGEGGFFGGGGAFGCGGGGGG7FGGGGGGAFGGG<FG9@@AFGGGGGGF::,@FDF+8FE9=+@:3+@>FF<C<FCG+@3:>3,3,<,,5@=<:,2<:**=**=<,@,16:**25*+:B*8148C4+;858:*++030;>FE1<7+CC;C/))1*1**/**::9FG4?CF7D)*)/.</10>?>FD:*7>))..>)9C)**5.0))))0)(-*7>07@/**-)**)
@M04650:207:000000000-C238N:1:1101:9048:8266 1:N:0:19
ACTCCTACGGGAGGCAGCAGTAGGGAATCTTCGGCAATGGGGGCAACCCTGACCGAGCAACGCCGCGTGAGTGAAGAAGGTTTTCGTATCGTAAAGCTCTGTTGTAAGAGAAGAATGTGTGTGAGAGTGGAAAGTTCACACAATGACGGTAACTTACCAGAAAGGGACGGCTAACTACGTGCCAGCAGCCGCGGTAATACGTAGGTCCCGAGCGTTGTCCGGATTTATTGGGCGTAAAGCGAGCGCAGGTGGTTTGATAAGTCTGAAGTTAAAGGCTGTGGCTCAACCATAGT
+
GGGGGGGGGGGGGGGGGGGGGGGGGGGGGGGGGGGGGGGGGGGGGGGGGGGGGGGFFGGGGGGGGGGGGDGGGGGGGGGGGGGGGGGGGGGGGGGGGGGGGGGGGGGEGGGGGGGGGGGFGDFGGGGGGGGGGGGGGGGGGGFGGGGGGGGGGGGFGGGEFFFGGGGGDGGGGGGFCCCGGGGGGGGGGGGGGCBEECCCFEFGGGGGGG=C=EGGDGGGGGCEEDGGGGGC>GDGGGFGFGFFGG<CDCFG9CC)*=6?FFGGFG7?FFFF**772?GFFFF46=?04?=?>
@M04650:207:000000000-C238N:1:1101:20655:8277 1:N:0:19
ACTCCTACGGGAGGCAGCAGTAGGGAATCTTCGGCAATGGGGGCAACCCTGACCGAGCAACGCCGCGTGAGTGAAGAAGGTTTTCGGATCGTAAAGCTCTGTTGTAAGAGAAGAATGTGTGTGAGAGTGGAAAGTTCACACAATGACGGTAACTTACCAGAAAGGGACGGCTAACTACGTGCCAGCAGCCGCGGTAATACGTAGGTCCCGAGCGTTGTCCGGATTTATTGGGCGTAAAGCGAGCGCAGGTGGTTTGATAAGTCTGAAGTTAAAGGCTGTGGCTCAACCATAGT
+
GGGGGGGGGGGGGGGGGGGGGGGGGFGGGGGGGGGGGGGGGGGGGGGGGGGGGGCGGGGGGGGGGGGC:CCGGGGGGGGGGGGGGGGGGGEGGGGGGGGGGGGGGGGGCFGGGGGGGGGFGEGGAFGGGGGGGGGGGGGDGG@DGGGGGGGGGGGGGGGGGGGGFGGGGGGGGGGFGGGGGGGGGGGGGGGGGGGGEFGGGGGGGGGGGGGGGGGGDDFFEDEEGGGFGCCFFGGGGG?GBD@E3)7DFFCFCFFF=@FFGB7CFG7<FFFFFFFFFFG)?1/676?B<FFFB
@M04650:207:000000000-C238N:1:1101:19170:8302 1:N:0:19
ACTCCTACGGGAGGCAGCAGTGGGGAATCTTCCGCAATGGACGAAAGTCTGACGGAGCGACGCCGCGTGGGTGAAGAAGGCCTTAGGGTCGTAAAGCCCTGTCATTAGGGACGAATGGTAGATGGAGTAATATGTCATCTATTTGACGGTACCTAAGGAGGAAGCCCCGGCTAACTACGTGCCAGCAGCCGCGGTAATACGTAGGGGGCGAGCGTTGTCCGGAATCATTGGGCGTAAAGGGCGCGTAGGCGGGAATACAAGTCTGTTTTTAAAGTTCAGGGCTCAACCCTGTGG
+
GGGGGGGGGGGGGGGGGGGGGGGGGGGGGGGGGGGGGGGGGGGGEGGGGGGGGGGGGGGGGGGGGGGGGGDGGGGFGGGGGGGGGGGGGGDGGGGGGGGGGGGGGGGGGGGGCGEGGGGGGGGGGGGGGGGGGGGGGGGGGGGGGGGGGGGGGGGGGGGGGDGGGGGGGDFGFFGGGGDGGGGGGGFFGFGGGGGGGGGGGGGGGGGGGGGGGGGGGGGGGGCEGGGGGFGE>GGGGGFG>GFEGGGGFGGGGGDF?FFFGFGGFGGBFFFFFFFFFFG?@FGFFFF?6>>D>(
@M04650:207:000000000-C238N:1:1101:9446:8315 1:N:0:19
ACTCCTACGGGAGGCAGCAGTGGGGAATATTGGGCAATGGGCGCAAGCCTGACCCAGCAACGCCGCGTGAAGGAAGAATGTCTTCGGATTGTAAACTTCTGTCCTCAGGGGAGAAAAAAATGACGGTACCTGAGGAGGAAGCCCCGGCTAACTACGTGCCAGCAGCCGCGGTAATACGTAGGGGGCGAGCGTTGTCCGGAATTACTGGGCGTAAAGGGAGCGTAGGCGGTTGCTTAAGTCAGATGTGAAATACCCGGGCTTAACCTGGGGGGTGCATCTGAAACTGGGTAACTT
+
GGGGGGGGGGGGGGGGGGGGGGGGGGGGGGGGGGGGGGGGGGGGGGGGGGGGGGGGGGGGGGGGGGGGGGGGGGGGGGGGGGGGGGGDGGFGGGGGGGGGGGGGGGGGGGGGGGGGGGGGGGGGGGGGGGGGGGGGGGGGGGFGGGGGGGGGGGGGGGGGGGGGGGGGGGGGGGGGGGFGGGGGGGGGGGGGGGGGGGGCEGGGGGGGGGGEEGGGGGGG5<CEGGGGGDGGF7>FGGFGFG?FFGFFFGFGGGGEBEFDFFGF?CFFFFFFFDFF9>C6@<FFFFFBBF4<<4
@M04650:207:000000000-C238N:1:1101:18740:8355 1:N:0:19
ACTCCTACGGGAGGCAGCAGTGGGGAATATTGCACAATGGGCGCAAGCCTGATGCAGCCATGCCGCGTGTATGAAGAAGGCCTTCGGGTTGTAAAGTACTTTCAGCGAGGAGGAAGGCATTGTGGTTAATAACCGCAGTGATTGACGTTACTCGCAGAAGAAGCACCGGCTAACTCCGTGCCAGCAGCCGCGGTAATACGGAGGGTGCAAGCGTTAATCGGAATTACTGGGCGTAAAGCGCACGCAGGCGGTCTGTCAAGTCGGATGTGAAATCCCCGGGCTCAACCTGGGAAC
+
GGGGGGGGGGGGGGGGGGGGGGGGGGGGGGGGGGGGGGGGGGGGGGGGGGGGGGGGGGGGGGGGGGGGGGGGGGGGGGGGGGGGGGGGGGGGGGGGGGGGGGGGGGGEGGGGGGGGGGGGGGGGGGGGGGGGGGGGGGGGGGGGGGGGGGGGGGGGGGGGGGGGGGGGGGGGGGGGGGGGGGGGGGGGGGGGGGGGGGGGGGGGGGGGGGGGGGGGGGGGGGGFGGGGGGGGFGGGGGFGFGFFGGGGFGGGGGGFFFF4+6>DFGGFFFFFFF?61>DEFFGFFFFFFFFBF8
@M04650:207:000000000-C238N:1:1101:20761:8393 1:N:0:19
ACTCCTACGGGAGGCAGCAGTGGGGAATATTGCACAATGGGCGCAAGCCTGATGCAGCCATGCCGCGTGTATGAAGAAGGCCTTCGGGTTGTAAAGTACTTTCAGCGAGGAGGAAGGCATTGTGGTTAATAACCGCAGTGATTGACGTTACTCGCAGAAGAAGCACCGGCTAACTCCGTGCCAGCAGCCGCGGTAATACGGAGGGTGCAAGCGTTAATCGGAATTACTGGGCGTAAAGCGCACGCAGGCGGTCTGTCAAGTCGGATGTGAAATCCCCGGGCTCAACCTGGGAAC
+
GGGGGGGGGGGGGGGGGGGGGGGGGGGGGGGGGGGGGGFGGGGGGGGGGGGGGGGGGGGGGGGGGGGGGGGGGGGGGGGGGGGGGGGGGGGGGGGGGGGGGGGGGGGGGGGGGGGGGGGGGGGGGGGGGGGGGGGGGGGGGGGGGGGGGGGGGGGGGGGGGGGGGGGGGGGGGGGGGGGGGGGGGGGGGGGGGGGGGGGGGGGGGGEGGGGGGGGCCFFGGGEGGCCE7CCF:/CCFDFDDCBBGG39@DD7C<C@@FFFFFGDFGGFFFFFFFFFFFG3>1C??FF2:@F<:6
@M04650:207:000000000-C238N:1:1101:19561:8456 1:N:0:19
ACTCCTACGGGAGGCAGCAGTGGGGAATATTGCACAATGGGGGAAACCCTGATGCAGCAACGCCGCGTGAGTGATGACGGTCTTCGGATTGTAAAGCTCTGTCTTTGGGGACGATAATGACGGTACCCAAGGAGGAAGCCACGGCTAACTACGTGCCAGCAGCCGCGGTAATACGTTGGTGGCGAGCGATCTCCGGAATTATTGGGCGTAAAGGGACCGTAGGCGGATAATTAAGTGGGATGTGAAATACTCAGGCTCAACCTGGGGGCTGCATTCCAAACTGATTATCCAG
+
GGGGGGGGGGCCCFEDGGCFCEFGEGGEFDGGGGGGFCFGGGGGGF8FEGGEGDGFGGGGGGEGECFFGGGFFGGD9?=FGGGGG7F+::BFGGD<FEFEFFGGGFFEF>FEGGGD:DFCGDGGF:FG@FGDFFGDC<,FFCFB:7:BFFCF36<CF9FDE8>FEF*=1**@3>F9,2=6**B**=*=*=*4+>*BEE88+<<++;C7*2*:+<E8*/9*/98F*7/:C*2+1::2:0)165F?7::?***9CFCF47=0:)2*7736B@E>?FF4:2:*5.7/*96))*1)
@M04650:207:000000000-C238N:1:1101:28732:8460 1:N:0:19
ACTCCTACGGGAGGCAGCAGTGGGGAATATTGGACAATGGACCAAAAGTCTGATCCAGCAATTCTGTGTGCACGACGAAGTTCTTCGGAATGTAAAGTGCTTTCAGTTGGGACGAAGAAAGTGACGGTACCAACAGAAGAAGGGGCGGCTAAATACGTGCCAGCAGCCGCGGTAATACGTATGCACTGAGCGTTATCCGGATTTATTGTGCGTAAAGCTCGTCTAGGTGGTTTAAAAAGTCTGATGTTAAACTGCGGGGCTCAACTCCGTATTGCGTTGGAAACTGTTATACTT
+
FGGGGGGGEGGFGGGGGGGGGGFDEGDGGGGGG?FGGGGGGGG<FGC8CAC@FEEF@CFDDEEGGDGAF8CFFGE:FG@FF<,6?FE7:CD=FEFF<FCGGGC?FFGEEFG,E::@FE=F<BEEEGGE<+<FFC4<,5:F,=<77>FEGGDGC;=CF:7<*3D<F7FAC7*:FF@FFGFC,>8C,>,4+5<8BCEG9FC5*3*?BCFC+19*3:CGFG*0/>CF8C+<<31/7EG+*2<*0?F?GFFFFG>*2:4)575)25*0):*5)7)7<7F5>(1)9.*)1/*6<*1-<)
@M04650:207:000000000-C238N:1:1101:22794:8474 1:N:0:19
ACTCCTACGGGAGGCAGCAGTGGGGAATATTGCACAATGGGGGAAACCCTGATGCAGCAACGCCGCGTGAGTGATGACGGTCTTCGGATTGTAAAGCTCTGTCTTTGGGGACGATAATGACGGTACCCAAGGAGGAAGCCACGGCTAACTACGTGCCAGCAGCCGCGGTAATACGGAGGGTGCAAGCGTTAATCGGAATTACTGGGCGTAAAGCGCACGCAGGCGGTCTGTCAAGTCGGATGTGAAATCCCCGGGCTCAACCTGGGAACTGCATTCGAAACTGGCAGGCTAG
+
GGGGGGGGGGGGGGGGGGGGGGGGGGGGGGGGGGGGGGGGGGGGGGGGGGGGGGGGGGGGGGGGGGGGGGGGGGGGGGGGGGGGGGGGGGGGGGGGGFGGGGGGGGGFGGGGGGGGGGGGCFGEGGGGFFGGGGGGGGGGGGGGGGGGGGDFGGGGGGGGGGGGGGGGGGGGGGGEEGEGGEGGGGGGGGGGGGGGGGGGGGG?FFGGEGGF?EGGGDGGGG=EEGEEGGGGFCD+*9>C>G@?GG>FFFDDG)7>)7FFGF<*5CD?F?FF???FFF<DFFGFFFFBFF::
@M04650:207:000000000-C238N:1:1101:27821:8533 1:N:0:19
ACTCCTACGGGAGGCAGCAGTGGGGAATATTGCACAATGGGGGAAACCCTGATGCAGCAACGCCGCGTGAGTGATGACGGTCTTCGGATTGTAAAGCTCTGTCTTTAGGGACGATAATGACGGTACCTAAGGAGGAAGCCACGGCTAACTACGTGCCAGCAGCCGCGGTAATACGTAGGTGGCAAGCGTTGTCCGGATTTACTGGGCGTAAAGGGAGCGTAGGCGGATCTTTAAGTGGGATGTGAAATACTCGGGCTCAACCTGGGGGCTGCATTCCAAACTGGGGATCTAG
+
GGGGGGGGGGGGGGGGGGGGGGGGGGGGGGGGGGGGGGGGGGGGGGGGGGGGGGGGGGGGGGGGGGGGGGGGGGGGGGGGGGGGGGGGGGGGGGGGGGGGGGGGGGGGGGGGGGGGGGGGGGGGGGGGGGGGFGGGGGGGGGGGGGGGGGGGGGGGGGGGGGGGGGGGGGDGGGGGGGGGGGGFGGGGGGGGGGGGDDGGGGGGGGGGGGGGGGGGGGGGGGGGGGEEEGGGFCFGGGFGFGFBFCGGFGGGGDGFFFFFGFGGFGGFEBEFFFFFFFGFFFGFFE>:?FFB
@M04650:207:000000000-C238N:1:1101:18534:8548 1:N:0:19
ACTCCTACGGGAGGCAGCAGTGGGGAATATTGCACAATGGGGGAAACCCTGATGCAGCAACGCCGCGTGAGTGATGACGGTCTTCGGATTGTAAAGCTCTGTCTTTAGGGACGATAATGACGGTACCTAAGGAGGAAGCCACGGCTAACTACGTGCCAGCAGCCGCGGTAATACGTAGGTGGCAAGCGTTGTCCGGATTTACTGGGCGTAAAGGGAGCGTAGTCGGATCTTTAAGTGGGATGTGAAATACTCGGGCTCAACCTTGGGGCTGCATTCCAAACTGGGGATCTAG
+
GGFGGGGGGGG@FGGGGGGGGGGGGDGGGGGDGGGGFGG9EFGGCGGGGGGGGGGGGGGGGGGGGGGGGGGGFGGGGGGGGDGGGGGCEGGFC9FFGFFGGGGGGGGGFGGGGDGGGGDGGGGGGGGGGGGFGGGGGGGGGGGGGGGGGGFCGFGFGGGGFGGGGDGGCBGGFGGGGFGGG>CFEC5C@ECCFGGG5ECFGGFGGGGGGGGCGGGGGGCDGD*3:EEGGG7FFFGFDG>47DFF7FGF=:CGGC3555FFFF4*9*9(5>5BFFFFDB>FF7>@4:B?:**-
@M04650:207:000000000-C238N:1:1101:14070:8590 1:N:0:19
ACTCCTACGGGAGGCAGCAGTGGGGAATATTGGGCAATGGGGGGAACCCTGACCCAGCGACGCCGCGTGAGTGATGACGGTCTTCGGATTGTAAAGCTCTGTCTTTGGGGACGATAATGACGGTACCCAAGGAGGAAGCCACGGCTAACTACGTGCCAGCAGCCGCGGTAATACGTAGGTGGCGAGCGTTATCCGGAATTATTGGGCGTAAAGCGCACGCAGGCGGTCTGTCAAGTCGGATGTGAAATCCCCGGGCTCAACCTGGGAACTGCATTCGAAACTGGCAGGCTAG
+
GGGGGGGGGGGGGGGGGGGGGGGGGGGGGGGGGGGGGGGGGGGGGGGGGGGGGGGGGGGGGGGGGGGGGGGGGGGGGGGGGGGGGGGGGGGGGGGGGGGGGGGGGGGGGGFGGGGGGGGGGGGGGGGGGGGGGGGGGGGGGGGGGGGGGGGGGGGGGGFGGGGGGGGGGGDGGGGGGGGEGGGGEGGGGGGGGGGGGGGGGGDEGGGGEGGGGGGGGGGGGGGDGGGGGF9FFGGGGGFGEGFFGGGGFGGGGDDE5>FFGFGGFFG?FFFFB=B4A<GFFFG44<EF>F?B
@M04650:207:000000000-C238N:1:1101:15318:8617 1:N:0:19
ACTCCTACGGGAGGCAGCAGTGGGGAATATTGCACAATGGGCGCAAGCCTGATGCAGCCATGCCGCGTGTATGAAGAAGGCCTTCGGGTTGTAAAGTACTTTCAGTGGGGAGGAAGGCAGTGAGGTTAATAACCTTGCTGATTGACGTTACCCGCAGAAGAAGCACCGGCTAACTCCGTGCCAGCAGCCGCGGTAATACGGAGGGTGCAAGCGTTAATCGGAATTACTGGGCGTAAAGCGCACGCAGGCGGTCTGTCAAGTCGGATGTGAAATCCCCGGGCTCAACCTGGGAAC
+
GGGGGGGGGGGGGGGGGGGGGGGGGGGFGGGGGGGGGGGFGGGGGGGGGGGGGGGGGGGGGGGGGGGGGGGGGGGGGGGGGGGGGGGGGGGGGGGGGGG?FGGFGFGGGGGGGGGGGGGGGGGGGGGGGGGGGGGGGGGGGGGGGGGGGGGGGGGGGGGGGGFFFGFGGGGGGGGGGGGGGGGGGGGGGGGGGGGDGGGGGGGGGGGGGGGGGGGGGCFGGGGGGGGGGFFGE59EGGFGD<BFGCDG>3>CCCFFFF=FGFGD>5D?FFFFFF?:1;3>>;F6?@F07:>?0-
@M04650:207:000000000-C238N:1:1101:13014:8650 1:N:0:19
ACTCCTACGGGAGGCAGCAGTGGGGAATATTGCACAATGGGGGAAACCCTGATGCAGCAACGCCGCGTGAGTGATGACGGTCTTCGGATTGTAAAGCTCTGTCTTTGGGGACGATAATGACGGTACCCAAGGAGGAAGCCACGGCTAACTACGTGCCAGCAGCCGCGGTAATACGTAGGTGGCGAGCGTTATCCGGAATTATTGGGCGTAAAGGGAGCGTAGGCGGATAATTAAGTGGGATGTGAAATACTCAGGCTCAACCTGGGGGCTGCATTCCAAACTGATTATCTAG
+
GGGGGGGGGGGGGGGGGGGGGGGGGGGGGGGGGGGGGGGGGGGGGGGGGGGGGGGGGGGGGGGGGGGGGGGGGGGGGGGGGGGGGGGGGGGGGGGGGGGGGGGGGGGGGGGGGGGGGGGGGGGGGGGGGGGGGGGGGGGGGGGGGGGGGGGGGGGGGGGGGGGGGGGGGGGGGGGGGGGGGGGGGGGGEGGGGGGGDG>GGGGGGGGG8CEGGGGGGGGDGGGGGGEGGGGGFGFCGFFGFGFFFGFDFGGGGGGFFFFFGFGGFGGFF:B364BFDFGFF>GFFFF>A=FF
@M04650:207:000000000-C238N:1:1101:17216:8656 1:N:0:19
ACTCCTACGGGAGGCAGCAGTGGGGAATATTGCACAATGGGGGAAACCCTGATGCAGCAACGCCGCGTGAGTGATGACGGTCTTCGGATTGTAAAGCTCTGTCTTTGGGGACGATAATGACGGTACCCAAGGAGGAAGCCACGGCTAACTACGTGCCAGCAGCCGCGGTAATACGTAGGTGGCGAGCGTTATCCGGAATTATTGGGCGTAAAGGGAGCGTAGGCGGATAATTAAGTGGGATGTGAAATACTCAGGCTCAACCTGGGGGCTGCATTCCAAACTGATTATCTAG
+
GGGGGGGGGGGGGGGGGGGGGGGGGGGGGGGGGGGGGGGGGGGGGGGGGGGGGGGGGGGGGGGGGGGGGGGGGGGGGGGGGGGGGGGGGGGGGGGGGGGGGGGGGGGGGGGGGGGGGGGGGGGGGGGGGGGGGGGGGGGGGCGGGEEGGGGGGGGGGGGGGGGGGGGGGGGGGGGGGGGGGGGGGGGGGGGGGGGGEGGFCFGFGGGGGGGGGGGGGDGGGGGGGGGCEGGGFGG?CFFGFGFFGGGGFGGGGGGFFFFFCFFGFFGFFFFFFFFFFFGFFFGFFFFFFFFF
@M04650:207:000000000-C238N:1:1101:16042:8674 1:N:0:19
ACTCCTACGGGAGGCAGCAGTGGGGAATATTGCACAATGGGCGCAAGCCTGATGCAGCCATGCCGCGTGTATGAAGAAGGCCTTCGGGTTGTAAAGTACTTTCAGCGAGGAGGAAGGCATTGTGGTTAATAACCGCAGTGATTGACGTTACTCGCAGAAGAAGCACCGGCTAACTCCGTGCCAGCAGCCGCGGTAATACGGAGGGTGCAAGCGTTAATCGGAATTACTGGGCGTAAAGCGCACGCAGGCGGTCTGTCAAGTCGGATGTGAAATCCCCGGGCTCAACCTGGGAAC
+
GGGGGGGGGGGGCGGGGGGGGGGGGGGGGGGGGGGGGGFGGFGCGGGFFGGGGGGGGGGGGGGGGGGGGCGDGGGGGGGGGGGGGGGGGGGGGGGGGFGGGGGFGFGGGGCFGGGFGGGFFGGGGFGGGGGGG?FGGGGGGD9<FGECCFFAFGDGECF@CEG?CFFECE7EFFFGGGBFGGGEEFGFFGGGG5B;CCCED>CGDEEGGGGGGGEEGGC9CGG5FGG79CCEEE</9D4C:CEB:GGGFGD>C<C?*=BFFFD53*93F??FFF@FFFG@>>*7F?FF:>F03(
@M04650:207:000000000-C238N:1:1101:19422:8677 1:N:0:19
ACTCCTACGGGAGGCAGCAGTGGGGAATATTGCACAATGGGCGCAAGCCTGATGCAGCCATGCCGCGTGTATGAAGAAGGCCTTCGGGTTGTAAAGTACTTTCAGCGAGGAGGAAGGCATTGTGGTTAATAACCGCAGTGATTGACGTTACTCGCAGAAGAAGCACCGGCTAACTCCGTGCCAGCAGCCGCGGTAATACGGAGGGTGCAAGCGTTAATCGGAATTACTGGGCGTAAAGCGCACGCAGGCGGTCTGTCAAGTCGGATGTGAAATCCCCGGGCTCAACCTGGGAAC
+
GGGGGGGGGGGGGGGGGGGGGGGGGGGGGGGGGGGGGGGGGGGGGGGGGGGGGGGGGGGGGGGGGGGGGGGGGGGGGGGGGGGGGGGGGGGGGGGGGGGGGGGFGGGGGDEGGGGGGGGGGGGGGGGGGGGGGGGGGGGGGGGGGGGGGGGGGGGGGDFDGGGFGGGGGGGGGGGGGGGGGGGGGGFGGGGGGGGGGGGGGGGGGGGGGGGGGGGDFGGGGGGGGGGFG4CGFGG=GGFDEGFDDGGG@DGDGGGFFFF@G@5DEGG?FFFFFFFFFFG>B6C4?F@:B:>?70
@M04650:207:000000000-C238N:1:1101:13650:8695 1:N:0:19
ACTCCTACGGGAGGCAGCAGTGGGGAATATTGCACAATGGGGGAAACCCTGATGCAGCAACGCCGCGTGAGTGATGAAGGTCTTCGGATTGTAAAGCTCTGTCTTTAGGGACGATAATGACGGTACCTAAGGAGGAAGCCACGGCTAACTACGTGCCAGCAGCCGCGGTAATACGTAGGTGGCAAGCGTTGTCCGGATTTACTGGGCGTAAAGGGAGCGTAGGCGGATCTTTAAGTGGGATGTGAAATACCCGGGCTCAACCTGGGTGCTGCATTCCAAACTGGGAATCTAG
+
GGGGGGGGGGGGGGGGGGGGGGGGGGEGGGGGGGGGGGGGGGGGGGGGGGGGGGGGGGGGGDGGGGGFGGGGGGGGGGGGGGGGGGGGGGGGGGGGGGGGGGGGGGGGGGGGGGGGGGGGGGGGGGGGGGGGGGGDGGGGGGGGGGGGGGGGGGGFFGGGGGGGGGGGGCGGGGGGGGGGGGDFGGFG:EGGGGGGGCC?FGGGGGGGGGGGGGGFGGG<EDGEGGEEGFCFFFFGGGFF@GF=FFGFFGGGDDGE3@?=CFGGFGG?F?FFFFFFFAFF3AGFF8?<?68A
@M04650:207:000000000-C238N:1:1101:15062:8724 1:N:0:19
ACTCCTACGGGAGGCAGCAGTAGGGAATCTTCGGCAATGGGGGCAACCCTGACCGAGCAACGCCGCGTGAGTGAAGAAGGTTTTCGGATCGTAAAACTCTGTTGTTAGAGAAGAACGTTAAGTAGAGTGGAAAATTACTTAAGTGACGGTATCTAACCAGAAAGGGACGGCTAACTACGTGCCAGCAGCCGCGGTAATACGTAGGTCCCAAGCGTTGTCCGGATTTATTGGGCGTAAAGCGAGCGCAGGTGGTTTCTTAAGTCTGATGTAAAAGGCAGTGGCTCAACCATTGTG
+
GGGGGGGGGGGGGGGGGGGGGGGGGGGGGGGGGGGGGGGGGGGGGGGGGGGGGGGGGGGGGGGGGGGGGGGGGGGGGGGGFGGGGGEGGGGGGGGGGGGGGGGGGGGGGGGGGGGGGGGGGGGGGGGGGGGGGGGGGGGGGGGGGGGGGGGGGGGGGGGGGGGGGGGGGGGGGGGGGGGGGGGGGGGGGGGGGGGGGGGGGGGGGGFGGGGGGGGDGGGGGG5E=9CGGGGGFGDGGGFGFGFFGGGGFGGGGGGFFFFFGFG=B?FAFFFFFFEFFBGFFFCFFFFBBFFF>4
@M04650:207:000000000-C238N:1:1101:28408:8736 1:N:0:19
ACTCCTACGGGAGGCAGCAGTGGGGAATATTGGGCAATGGGGGCAACCCTGACCCAGCGACGCCGCGTGAGTGATGAAGTCTTTCGGGACGTAAAGCTCTTTTGTACGGGAAGAAGACGATGACGGTACCGTACGAATAAGCCCCGGCAAACTACGTGCCAGCAGCCGCGGTAATACGTAGGGGGCAAGCGTTGTCCGGAATTACTGGGCGTAAAGGGCACGCAGGCGGATTTGATAGTCAGCTGTAAAATACGTCAGCTCAACTGGCGGATGTCGGCTGATACTGCAAGTCTT
+
GGGGGGGGGGGFGGGGGDFGGGGGGGGGGGGGGGGGGGGGGGGGGGGGGGGGGGGGFGD>CGGGGGGEGGGGF9AFCGGGGGGGGGGGGGGGDFGGGGGGGGGGG<FGGGGEGGGGFGGGGGFFGGGGGGGGGGGGGGGGGFGGEEGGGGGGFBFGGCGGGGGGGGGGGGGG7CGGGGGGGGGGCEGFFGDGG5EGF8CE5EC<FG+CFFGGGGGGGDGFEGGGEEGGGGCC@GCCFGFFFFFF<FDG?7?DFFDFEFF?CFGGFG*85B>>BF47;BGFFFCF6*/54?@5>)
@M04650:207:000000000-C238N:1:1101:17960:8744 1:N:0:19
ACTCCTACGGGAGGCAGCAGTGGGGAATATTGGGCAATGGGGGCAACCCTGACCCAGCGACGCCGCGTGAGTGAAGAAATCCTTCGGGATGTAAAGCTCTGTTGTATGGGAAGAGAAAAAGACGGTACCATACGAGGAAGCCCCGGCAAACTACGTGCCAGCAGCCGCGGTAATACGTAGGGGGCAAGCGGTGTTCGGAAGTACTGGGCGTAAAGCGCACGCAGGCGGGGTTATAAGTCAGATGTAAAAGGCAGGTGCTTACCATCTGCTTGTCATCTGATACTGTAAGCCT
+
FGGGGGGGGGGGGGGGGGGGGGGGGGGGGGGGCGGGGGGGC:FBFF7CCFGGGFGGGGDGGGGGGGGGGGGEFGDGG?,?FGGGGFGGFGGGGGGFGGGGGG<B=?@FGGGFGFFC,3DCEDGGE:<8CFC98F<=CFFGC,3:<FFE:FFFFGGC@*>>FFGGGFEG@E<1<FG9B+>FCBEG7*1:88*/:C*+A8*/*0<9C7+:*:/:;=GD5)57?7EEG5EGD)1:):>9F*/**0=@0C>:?C55<3C76)/*+)2:*72-*/*/)9=6<DF?=9CFB744<=40
@M04650:207:000000000-C238N:1:1101:15959:8754 1:N:0:19
ACTCCTACGGGAGGCAGCAGTAGGGAATCTTCGGCAATGGGGGCAACCCTGACCGAGCAACGCCGCGTGAGTGAAGAAGGTTTTCGGATCGTAAAACTCTGTTGTTAGAGAAGAACGTTAAGTAGAGTGGAAAATTACTTAAGTGACGGTATCTAACCAGAAAGGGACGGCTAACTACGTGCCAGCAGCCGCGGTAATACGTAGGTCCCAAGCGTTGTCCGGATTTATTGGGCGTAAAGCGAGCGCAGGTGGTTTCTTAAGTCTGATGTAAAAGGCAGTGGCTCAACCATTGTG
+
GGGGGGGGGGGGGGGGGGGGGGGGGGGGGGGGGGGGGGGGGGGGGGGGGGGGGGGGGGGGGGGGGGGGGGGGGGGGGGGGGGGGGGGGGGGGGGGGGGGGGGGGGGGGGGGGGGGGGGGGGGGGGGGGFGGFGFGGGFGFGGGGGGGGGGGGGGGGGGGGGGGGGGGGGGGGGGGDGGGGGGGGGGGGGGGGGGGGGGGGGGGGGGFGGGGGGGGGGGGGGGGEGEDGGGGDFGGGGGFGFGFFG:DGFCGGGGFFFF7=C9D*9CGAFFFFF?DFFF<FF?C??=????=444
@M04650:207:000000000-C238N:1:1101:12812:8764 1:N:0:19
ACTCCTACGGGAGGCAGCAGTAGGGAATCTTCGGCAATGGGGGCAACCCTGACCGAGCAACGCCGCGTGAGTGAAGAAGGTTTTCGGATCGTAAAACTCTGTTGTTAGAGAAGAACGTTAAGTAGAGTGGAAAATTACTTAAGTGACGGTATCTAACCAGAAAGGGACGGCTAACTACGTGCCAGCAGCCGCGGTAATACGTAGGTCCCAAGCGTTGTCCGGATTTATTGGGCGTAAAGCGAGCGCAGGTGGTTTCTTAAGTCTGATGGAAAAGGCAGTGGCTCAACCATTGTG
+
GGGGGGGGGGGGGGGGGGGGGGGGGGGGGGGGGGGGGGGGGGGGGGGGGFGGGGGGGGGGGGGGGGGGGGGGGGGGGGGGGGGGGGGGGGGGGGGGGGGGGGGGGGGGGGGGFGGGGGGGGGGGGGGGGGGGGGGGGGGGGGGGGGGGGGGGGGGGGGGGGGGGGGGGGGGGGGGGGGGGGGGGGGGGGGGGGGGGGGGGGGGGGGGGGGGGGGGGGGGGGGG=EFGGGGGGFGGGGGFGFGFFGGGGFFGGGFGFFFFFFFG=FC>5*7?FFFFFFFGFF?CF?FFFFFF<<-
@M04650:207:000000000-C238N:1:1101:24499:8769 1:N:0:19
ACTCCTACGGGAGGCAGCAGTGGGGAATATTGCACAATGGGGGAAACCCTGATGCAGCAACGCCGCGTGAGTGATGACGGTCTTCGGATTGTAAAGCTCTGTCTTTGGGGACGATAATGACGGTACCCAAGGAGGAAGCCACGGCTAACTACGTGCCAGCAGCCGCGGTAATACGTAGGTGGCGAGCGTTGTCCGGATTTACTGGGCGTAAAGGGAGCGTAGGCGGATTTTTAAGTGGGATGTGAAATACCCGGGCTCAACCTGGGTGCTGCATTCCAAACTGATTATCTAG
+
GGGGGGGGGGGGGGGGGGGGGGGGGGGGGGGGGGGGGGGGGGGGGGGGGGGGGGGGGGGDGGGGGGGGGGGGGGGFGGGGGGGGGGGGGGGGGGGGGGGGGGGGGGFGGGGGGGGGGGGGGGGGGGFGGGGGGGGGGGGGFGGGGGGGGGGGGGGGFGGGGGGGGGGGGGGGGGGGGGGGGGGGGGGGGGGGGGGD>EGGGGGGGGGEEGDF9CGGDCDDEGGGGGGGGGGGFG7A7C@FFGF=:FGFFGFGDCGFFFFFGFGG>CGFFFFFFFFFFBFFFADFFFFFAFFF
@M04650:207:000000000-C238N:1:1101:10238:8772 1:N:0:19
ACTCCTACGGGAGGCAGCAGTGGGGAATATTGGGCAATGGGGGGAACCCTGACCCAGCGACGCCGCGTGAGTGAAGAAATCCTTCGGGATGTAAAGCTCTGTTGTATGGGAAGAGAAAAAGACGGTACCATACGAGGAAGCCCCGGCAAACTACGTGCCAGCAGCCGCGGTAATACGTAGGGGGCAAGCGTTGTCCGGAATTACTGGGCGTAAAGCGCACGCAGGCGGGTTTATAAGTCAGATGTAAAAGGCAGTGGCTCAACCATTGTGTGCATTGGAAACTGGGAGACTTGT
+
GGGGGDGGGDGGGGGGGGGGGGGGGGGGGGFEFGCFGGGGGGGGDGGGECEFF@8FF@FCCCEGGGGCFGGGGDFAFGGFGGFFGGGGGGGGCF=CAEFGG<,>F;FDFGDGGGGFGFC:<C:CFEGG,<BFBFGGC:CGGEDGGBCE5CFGGGG6CGGGGGGFGGGEEE?>E@?+;CC@CEGEEE;@:5A>CEF?CCE**A@AFG65FGE/CGCFGGGCEGGGDEDCCDD*9EG7C06CF7?B::D7B****75<.7>:9?CF>CF>B?7@?BF?7:CFB:*94>FB67FAD)
@M04650:207:000000000-C238N:1:1101:10322:8791 1:N:0:19
ACTCCTACGGGAGGCAGCAGTGGGGAATATTGCACAATGGGCGCAAGCCTGATGCAGCCATGCCGCGTGTATGAAGAAGGCCTTCGGGTTGTAAAGTACTTTCAGCGAGGAGGAAGGCATTGTGGTTAATAACCGCAGTGATTGACGTTACTCGCAGAAGAAGCACCGGCTAACTCCGTGCCAGCAGCCGCGGTAATACGGAGGGTGCAAGCGTTAATCGGAATTACTGGGCGTAAAGCGCACGCAGGCGGTCTGTCAAGTCGGATGTGAAATCCCCGGGCTCAACCTGGGAAC
+
GGGGGGGGGGGGGGGGGGGGGGGGGGGGGGGGGGGGGGGGGGGGGGGGGGGGGGGGGGGGGGGGGGGGGGGGGGGGGGGGGGGGGGGGGGGGGGGGGGGGGGGGGGGCFGGGGGGGCGGCCFDGGGGGGGGFGGGGGGEGGGGGGGGGGCGGGEGGGGGGGGGGGGGGC@FGGGFGGGGFGGGEFGFGFEEGEGGEGCCCEEEGGEB=CFFFGGEGFG>F=CEGEG7:CFG=>5CCCFFGFG35CDGGFGG)77C4@=@FCFGG>*)(19@F44FF:>G35(9?6<:08>FB?(
@M04650:207:000000000-C238N:1:1101:22080:8848 1:N:0:19
ACTCCTACGGGAGGCAGCAGTGGGGAATATTGCACAATGGGGGAAACCCTGATGCAGCAACGCCGCGTGAGTGATGACGGTCTTCGGATTGTAAAGCTCTGTCTTTGGGGACGATAATGACGGTACCCAAGGAGGAAGCCACGGCTAACTACGTGCCAGCAGCCGCGGTAATACGTAGGTGGCGAGCGTTGTCCGGATTTACTGGGCGTAAAGGGAGCGTAGGCGGATTTTTAAGTGGGATGTGAAATACCCGGGCTCAACCTGGGTGCTGCATTCCAAACTGGGAATCTAG
+
GGGGGGGGGGGGGGGGGGGGGGGGGGGGGGGGGGGGGGGGGGGGGGGGGGGGGGGGGGGGGGGGGGGGGGGGGGGGGGGGGGGGGGGGGGGGGGGGGGGGGGGGGGGGGGGGGGGGGGGGGGGGGGGGGGGGGGGGGGGGGGGGGGGGGGGGGGGGGGGGGGGGGGGGGGGGGGGGGGGGGGGGGGGGGGGGGGGGGGDFGGGGGGGGGGDGGGGGGDDGGGGGGGG5CFGC>FFGGFFGFGFFGGGFFFGCGGGFEFF?FFGGFGGBF?FFFFFF<FGFFAG?FFFFDF4A
@M04650:207:000000000-C238N:1:1101:27903:8863 1:N:0:19
ACTCCTACGGGAGGCAGCAGTGGGGAATATTGCACAATGGGGGAAACCCTGATGCAGCAACGCCGCGTGAGTGATGACGGTCTTCGGATTGTAAAGCTCTGTCTTTGGGGACGATAATGACGGTACCCAAGGAGGAAGCCACGGCTAACTACGTGCCAGCAGCCGCGGTAATACGTAGGTGGCGAGCGTTATCCGGAATTATTGGGCGTAAAGGGAGCGTAGGCGGATAATTAAGTGGGATGTGAAATACTCAGGCTCAACCTGGGGGCTGCATTCCAAACTGATTATCTAG
+
GGGGGGGGGGGGGGGGGGGGGGGGGGGGGGGGGGEGGGGGGGGGGGGGGGGGGGGGGGGGGGGGGGGGGGGGGGGGGGGGGGGGGGGGGGGGGGGGFGGGGGGGGGGGGGGGGGGGGGGGGGGGGEFGGGFGGGGGGGGGGGGGGDEGGGGGGGGGGGGGGGGGGGGGGGGGGGGGGGGGGGGGGGGGG>CFFGGDGGGGGGFCFG5C:EGGFGGGDGGGGGGGGE**:FCG@CG:DGFF?DFFGFFCFGFGGFGFFFFFG>GGFG365BEFFF48:ACFFAGFF**5<BFB
@M04650:207:000000000-C238N:1:1101:26870:8864 1:N:0:19
ACTCCTACGGGAGGCAGCAGTAGGGAATCTTCGGCAATGGGGGCAACCCTGACCGAGCAACGCCGCGTGAGTGATGACGGTCTTCGGATTGTAAAGCTCTGTCTTTGGGGACGATAATGACGGTACCCAAGGAGGAAGCCACGGCTAACTACGTGCCAGCAGCCGCGGTAATACGTAGGTGGCGAGCGTTGTCCGGATTTACTGGGCGTAAAGGGAGCGTAGGCGGATTTTTAAGTGGGATGTGAAATACCCGGGCTCAACCTGGGTGCTGCATTCCAAACTGGAAATCTAG
+
GGGGGGGGGGGGGGGGGGGGGGGGGGGGGGGGGGGGGGGGGGGGGGGGGGGGGGGGGGGGGGGGGGGGGGGGGGGGGGGGGGGGGGGGGGGGGGGGGGGGGGGGGGGGGGGGGGGGGGGGGGGGGGGGGGGGGGGGGGGGGGGGGDGGGGGGGGGGGGGGGGGGGGGEGGGFGGGGGGGGGGGGGGGGGGGGGGGGGGGGGGGGGGGGGGGGGGGGGGGGGGGGGGGDGCGGFGGGGFFG@GFFGGGGFGCCDDDE)7?FEFCFFG<<EFFFFFFFAFCBFFGFFFFBAFF<
@M04650:207:000000000-C238N:1:1101:24374:8879 1:N:0:19
ACTCCTACGGGAGGCAGCAGTAGGGAATCTTCGGCAATGGGGGCAACCCTGACCGAGCAACGCCGCGTGAGTGAAGAAGGTTTTCGGATCGTAAAGCTCTGTTGTAAGAGAAGAATGTGTGTGAGAGTGGAAAGTTCACACAATGACGGTAACTTACCAGAAAGGGACGGCTAACTACGTGCCAGCAGCCGCGGTAATACGTAGGTCCCGAGCGTGGTCCGGATTTATTGGGCGTAAAGCGAGCGCAGGGGGTTTGATAAGTCTGAAGTTAAAGGCTGTGGCTCAACCATGGT
+
GGGGGGGGGGGGGGGGGGGGGCFGGGGGCGGGGGGGGGGGGGGGGGFFFGGGFGGGGGGGGGGGGGGGGGGFGGGGGGGGGGFGGGGGGEE<?FGGGGFEGGGGGGGGGEFFGGGGFFGFF<FEGFCGGFGFGGGCFFFGFGFFFF<FEFFEFFFGGGGGGGEGF>F>FDDGCFGGGCGFFFEEFGGGGFEG*8*BEC;<FGGGEFFEF5EDGE>*117CECC5A9ACCG?CFGGDCGFDFDFFGCDD3)7C)9*)9@FFG4>***:?6@@?4FFFFFCF@<9@*98::@*..
@M04650:207:000000000-C238N:1:1101:18381:8912 1:N:0:19
ACTCCTACGGGAGGCAGCAGTGGGGAATATTGCACAATGGGGGAAACCCTGATGCAGCAACGCCGCGTGAGTGATGACGGTCTTCGGATTGTAAAGCTCTGTCTTTGGGGACGATAATGACGGTACCCAAGGAGGAAGCCCCGGCAAACTACGTGCCAGCAGCCGCGGTAATACGTAGGGGGCAAGCGTTGTCCGGAATTACTGGGCGTAAAGCGCACGCAGGCGGGTTTATAAGTCAGATGTAAAAGGCAGGTGCTTACCATCTGTTTGTCATCTGATACTGTAAGCCTAG
+
GGGGGGGGGGGGGGGGGGGGGGGGGGGGGGGGGGGGGGGGGGGGGGGGGGGGGGGGGGGGGGGGGGGGGGGGGGGGGGGGGGGGGGGGGGGGGGGGGGGGGGGGGGGGGGGGGGGGGGGGGGGGGGGGGGGGGGGGGGGGGGGGGGGGGGGGGGFGGGGGGGGGGGGGGGDGGGGFCGGGGGGGGGGGEGGGGGGGGGGGGGGGGGGGGGGGGGGGGGGGDGEEGGG5AD?FFGGFGGFFFGFFGGGGFGGGGGGFFF=6FFGFFGFFFFFFBFFF22CFFAFFFFF2(9@:
@M04650:207:000000000-C238N:1:1101:7907:8932 1:N:0:19
ACTCCTACGGGAGGCAGCAGTGGGGAATATTGGGCAATGGGGGGAACCCTGACCCAGCGACGCCGCGTGAAGGAAGAAGGTTTTCGGATTGTAAACTTCTGTTGTGAGGGACGATAATGACGGTACCTCACGAGGAAGCCCCGGCTAACTACGTGCCAGCAGCCGCGGTAATACGTAGGGGGCAAGCGTTGTCCGGAATTACTTGGCGTAAAGCGCACGCAGGCGGTCTGTCAAGTCGGATGTGAAATCCCCTGTCTCAACCTGGGAACTGCATTCGAAACTTGCAGGCTAGTT
+
9FFGFGGGGGGC:FEGGGFFGGGGG7EGGGGFD?FGGFFF@CEG7FFGGFCCFGGGGGG7:CGGCGGEGGGFGGGGGFGGGGGGGFCC:FFGFGGFGGGGEGG@F@FFG7FGGGCEGGCFDCFGGFFCCEGGGDCCF+=<FEC5CGGCFG@FEGEF5CF>ECF@>:5*CCECGCFGFCDCECEECGFEGGCEGG8C*:C@<CG++AC7CEG597CECC)/:5?>**2>EDG+6+2<7CECBDF=CFDFF99CDD*0/@FFFFF*7*7,7F*6*9@=)-75:A**8*61154:))
@M04650:207:000000000-C238N:1:1101:14410:8939 1:N:0:19
ACTCCTACGGGAGGCAGCAGTGGGGAATATTGCACAATGGGGGAAACCCTGATGCAGCAACGCCGCGTGAGTGATGACGGTCTTCGGATTGTAAAGCTCTGTCTTTGGGGACGATAATGACGGTACCCAAGGAGGAAGCCACGGCTAACTACGTGCCAGCAGCCGCGGTAATACGTAGGGGGCAAGCGTTGTCCGGAATTACTGGGCGTAAAGGGAGCGTAGGCGGCCTTGTAAGTCAGATGTTAAATACCCGGGCTTAACCTGGGGGGTGCATCTGAAACTGTGAGGCTTG
+
GGGGGGGGGGGGGGGGGGGGGGGGGGGGGGGGGGGGGGGGGGGGGGGGGGGGGGGGGGGGGGGGGGGGGGGGGGGGGGGGGGGGGGGGGGGGGGGGGGGGGGGGGGGGGGGGGGGGGGGGGGGGGGGGGGGGGGGGGGGGGGGGGGGGGGGGGGGGGGGGGGGGGGGGGGGGGFFGGGGGGGGGGGGGGGGGGGGGGGGGGGGGGGGGGGGGGGGCGGGGGGGGDDEGGGGGFGGGFCF>FG@*CFGGFCFFCDGFDFF?FFFFFFGB:))76@@@<9*764:19?FFFFFF
@M04650:207:000000000-C238N:1:1101:13854:8946 1:N:0:19
ACTCCTACGGGAGGCAGCAGTGGGGAATATTGCACAATGGGCGCAAGCCTGATGCAGCCATGCCGCGTGTATGAAGAAGGCCTTCGGGTTGTAAAGTACTTTCAGCGAGGAGGAAGGCATTGTGGTTAATAACCGCAGTGATTGACGTTACTCGCAGAAGAAGCACCGGCTAACTCCGTGCCAGCAGCCGCGGTAATACGTAGGGGGCAAGCGTTGTCCGGAATTACTGGGCGTAAAGCGCACGCAGGCGGGTTTATAAGTCAGATGTAAAAGGCAGGTGCTTACCATCTGTTT
+
GGGGGGGGGGGGGGGGGGGGGGGGGGGGGGGGGFGGGGG9FGGGGGGGGGGEGGGGGGGGGFGGEGGGGGGFGGCFGGGGGGGGFGGGGGGGGGGGGCGGGGGGGCG@FEDFFGGGGGGGGGGGGGGGGGGGGGGGGGEGGGGGGGGGDGGGGGGEGGGGGGGGFGGGGGGGCFFGGGGGGGGGFFGGGCGGGGGGFDDG>CGGGGEGDGGGGGGGGGGGGGGGG?FC+9E55>DE<DFD>)0<DGDDEGG:)>5@6=@BE?0*17CB4F4?F@5<:9*4;A7=FF4)56?4>9
@M04650:207:000000000-C238N:1:1101:15325:8952 1:N:0:19
ACTCCTACGGGAGGCAGCAGTGGGGAATATTGCACAATGGGGGAAACCCTGATGCAGCAACGCCGCGTGAGTGATGACGGTCTTCGGATTGTAAAGCTCTGTCTTTGGGGACGATAATGACGGTACCCAAGGAGGAAGCCACGGCTAACTACGTGCCAGCAGCCGCGGTAATACGTAGGTGGCGAGCGTTATCCGGAATTATTGGGCGTAAAGGGAGCGTAGGCGGATAATTAAGTGGGATGTGAAATACCCGGGCTCAACCTGGGTGCTGCATTCGAAACTGGAAATCTAG
+
GGGGGGGGGGGGGGGGGGGGGGGGGGGGGGGGGGGGGGGFCGDGGGGGGGGGGDEGGGGGGGGGGGGGDGGFFGGGGGGGGGGGGGEEGGFGGGGGGGGGFFGGGGG@FGGGCGGGGGGGGEFFGGFGGGG?GGGGGFFGFGEEEEGGGGGGGGGGGF:DCDFEEGGEFDEFGGGGGFGGG@FEGEGGGGDGFGGCE>FGGGC:?85*:CCC@9C=5D7D8D:FECECCFCFBEGGCFF4?D<@GGGDFGG*77<>>@FFE>CC@<F68FF?F*6=)6F>@)>)7?F9AFFB
@M04650:207:000000000-C238N:1:1101:12872:8984 1:N:0:19
ACTCCTACGGGAGGCAGCAGTGGGGAATATTGCACAATGGGCGCAAGCCTGATGCAGCCATGCCGCGTGTATGAAGAAGGCCTTCGGGTTGTAAAGTACTTTCAGCGAGGAGGAAGGCATTGTGGTTAATAACCGCAGTGATTGACGTTACTCGCAGAAGAAGCACCGGCTAACTCCGTGCCAGCAGCCGCGGTAATACGGAGGGTGCAAGCGTTAATCGGAATTACTGGGCGTAAAGCGCACGCAGGCGGTCTGTCAAGTCGGATGTGAAATCCCCGGGCTCAACCTGGGAAC
+
GGGGGGGGGGGGGGGGGGGGGGGGGGGGGGGGGGGGGGGGGGGGGGGGGGGGGGGGGGGGGGGGGGG@FGGGGGGGGGGGGGFGDGGGFEGGGGGGGGGGGGGGGGGGGGFFGGGCFGGGGGGGGGGGGGGGGGGGGGGFGGGGGGG>FGGGGGGGGGGGGGFFGFGGGG78FGGGGGBCGGGGGGGGGGGGGGGGGGGGGGGGGGEGGFGFGE?EGGGGGGGGGGGGGGGGDGD:7CFG@DBFCGGDEGG5DDGFFFFFG?GD>5C>FFFFFF:6:>GF:6F?F?:?0:)244
@M04650:207:000000000-C238N:1:1101:18100:9013 1:N:0:19
ACTCCTACGGGAGGCAGCAGTGGGGAATATTGGACAATGGACCAAAAGTCTGATCCAGCAATTCTGTGTGCACGACGAAGTTTTTCGGAATGTAAAGTGCTTTCAGTTGGGACGAAGAAAGTGACGGTACCAACAGAAGAAGGGGCGGCTAAATACGTGCCAGCAGCCGCGGTAATACGTATGTCGCAAGCGTTATCCGGAATTATTGGGCATAAAGGGCATCTAGGCGGGGTTTCAAGTCGACGGTGAAAACTAGTGGCTCAACCATTAGCTTGCCGACGAAACTGAAATTCT
+
GGGGGGGGGGGGGGGGGGGGGGGGGGGGGGGGGGGGGGGGGGGGGGFGGGGGGGGGGGGGGGGGGGGGGGGCGGGGGGDGGGGGGGGGGDGGGGGGGGEGGGGGGGGGGGGGGGGGGGGGGGGGGGGGGGGGGGGGGGGGGGGGGGGGGGGGGGGGGGGGGGGGGGGGGGGGGGGGGGGGGGGGGGGGGGFGGGGGGGGGDGGGFGGGGGGGGGGGGGGGGGFGGGGGGGGG7EGGGGFFFDFFGGGGFGGFGGGFFFFFEF4CFGGBFFFFFFFFBFDD@63>>?FA<FFBA2
@M04650:207:000000000-C238N:1:1101:24138:9040 1:N:0:19
ACTCCTACGGGAGGCAGCAGTAGGGAATCTTCGGCAATGGGGGGAACCCTGACCGAGCAACGCCGCGTGAGTGAAGAAGGTTTTCGGATCGTAAAGCTCTGTTGTTAATCAAGAACGTTGAGAAGAGTGGAAAGTTTCTCAAGTGACGGTAATTAACCAGAAAGGGACGGCTAACTACGTGCCAGCAGCCGCGGTAATACGTAGGTCCCGAGCGTTGTCCGGATTTATTTGGCGTAAAGCGAGCGCAGGCGGTTTGTTATGTCTGATGTGAAAGCCCTCGGCTCAACCTGGG
+
FGGGGGGGGGGGGGGGGGGGGGGGGGGGGGGGGGGGGGGGGGGGGGGGGGGGGGGGGGEFGGGGGGGGGGGFGGGGGGGG,@FFGGGCFGGGGGGGGGGGCGGGG@F<CAGGGGGGGF<FFGGFFBFFFFF9FF2?CC,><<CF,>CF7<F<FG9:BFFBF9:0@:88?E5EEG?FFFE8E@*3:AC>>FEECGG58+<<>FC88E7+1:CC8E8A><D0;D5**0+<:*<0)>>GD**25*)./9)9)97C>DD).09*0/279*::9BFFF=?)(3*<>(*)**)(()04
@M04650:207:000000000-C238N:1:1101:26086:9042 1:N:0:19
ACTCCTACGGGAGGCAGCAGTGGGGAATATTGCACAATGGGGGAAACCCTGATGCAGCAACGCCGCGTGAGTGAAGAAGGTTTTCGGATCGTAAAGCTCTGTTGTAAGAGAAGAATGTGTGTGAGAGTGGAAAATTACTTAAGTGACGGTATCTAACCAGAAAGGGACGGCTAACTACGTGCCAGCAGCCGCGGTAATACGTAGGTCCCAAGCGTTGTCCGGATTTATTGGGCGTAAAGCGAGCGCAGGTGGTTTCTTAAGTCTGATGTAAAAGGCAGTGGCTCAACCATTGTG
+
GGGGGGGGGGGGGGGGGGGGGGGGGGGGFFGGGGGGGGGGGGGGGGGGGGGGGGGGGGFGEGGGGGGGGDEGGGFGGGGGGGGGGGGGGGGGGGGGAFFGAFAEG,5BCFGGGGFGGGGA8EFGCAEBB7F<B>FGGGG<A9BFFAFDFF@FFGF<DBFGGGGBC@FB+8@EG:DFGGGGGGGF>DC7FGEGGEB8EG9CEFGGGGFEGGFEC5;5CDFGEGGCE?+<:*<CFCGGDGBF5DBDGGGD:>6<>C5FFFFF7/*:8*2:FF=6?83>,1><4?<@F4FF:=FBB)
@M04650:207:000000000-C238N:1:1101:25303:9048 1:N:0:19
ACTCCTACGGGAGGCAGCAGTGGGGAATATTGGGCAATGGGCGCAAGCCTGACCCAGCAACGCCGCGTGAAGGAAGAAGGTTTTCGGATTGTAAACTTCTGTTGTGAGGGACGATAATGACGGTACCTCACGAGGAAGCCCCGGCTAACTACGTGCCAGCAGCCGCGGTAATACGTAGGGGGCAAGCGTTGTCCGGAATTACTGGGCGTAAAGGGAGCGTAGGCGGATGATTAAGTGGGATGTGAAATACTCAGGCTCAACCTGGGGGCTGCATTCCAAACTGATTATCTAG
+
GGGGGGGGGGGGGGGGGGGGGGGGGGGGGGGGGGGGGGGGGDGGGGCGGFGGGGGGGGGGGGGGGGGGGG?FGGGGGGGCFGGGGGGEGGGGGGGDFGGGGGGGGECFGGGGGGGGGGGGGEGCDED,C<DFFG7FDEFCFG7FCFCFFGCFFGGGFFFGGF7FGGGGGG@FGGGGCFGGGGGECC5EEEGEFGGGG>>FFGCGCGGGCCGGGFE5CD398C8FCE5>*29?@+:<>=>FFCFF>DGGBFDFFFG@FFFFFF>C><D>>BBBFFF?A2:9>2>BFFFA:4*4
@M04650:207:000000000-C238N:1:1101:27468:9094 1:N:0:19
ACTCCTACGGGAGGCAGCAGTGGGGAATATTGCACAATGGGGGAAACCCTGATGCAGCAACGCCGCGTGAGTGATGACGGTCTTCGGATTGTAAAGCTCTGTCTTTGGGGACGATAATGACGGTACCCAAGGAGGAAGCCACGGCTAACTACGTGCCAGCAGCCGCGGTAATACGTAGGTGGCGAGCGTTGTCCGGATTTACTGGGCGTAAAGGGAGCGTAGGCTGATTTTTAAGTGGGATGTGAAATACCCGGGCTCAACCTGGGTGCTGCATTCCAAACTGGGAATCTAG
+
GGGGDFECE@FGGF7F@EGGDFGFGGGGGGGFGDGFDGGGGCGG7EG@FFFGFGGGFFGGGC76FFGGGGGGFGGFFF=:?F@BFFECFGDFE9BFGEEB9FFGDGFGCC@CCEGGGGGGGGGGGCF8DF=+BF@FG?8FG7>:FGECFGGFCG7:CF<*,@,>CFD7FE*B,@E?C;FGG7B8:85BE>ECGGGDDGD:?CGFF8FG8CEFC+55CDCC=DE6+A:CC>++)AF9*2)9?GFF7C2??*<CD535)8==7.>*07C:BF==F7/=)-76<2D6.)633/*.
@M04650:207:000000000-C238N:1:1101:22625:9119 1:N:0:19
ACTCCTACGGGAGGCAGCAGTGGGGAATATTGCACAATGGGCGCAAGCCTGATGCAGCCATGCCGCGTGTGTGAAGAAGGCCTTCGGGTTGTAAAGCACTTTCAGCGAGGAGGAAGGCATACTGTTTAATAGGCAGAGTGATTGACGTTACTCGCAGAAGAAGCACCGGCTAACTCCGTGCCAGCAGCCGCGGTAATACGGAGGGTGCAAGCGTTAATCGGAATTACTGGGCGTAAAGCGCACGCAGGCGGTTTGTTAAGTCAGATGTGAAATCCCCGAGCTTAACTTGGGAAC
+
GGGGGGGGGGGGGGGGGGGGGGGGGGGGGGGGGGGGGGGGGGGGGGGGGGGGGGGGFEFGGCFFGGGC@GGGGGGGGGGGGGGGGGGGGGGGGGGGGGGGGGGGGGGGGGGGGGGGGGGGGGGGGGGGGGGGGGGGFGFGGGGGGGGGGGGGGGGGGGGGGGGGGGGGGGGGGGGGGGGGGGGGGGGFGGGGGGGGGFGFGGGGGGGGGGGFGGGGGGGGGDEGGGGGGFFGFGGGGGFGFGFFGGDGECDDDGGFFFFFGFGGFFGAFFFFFF@F?>GF@>78@F6<<F><B3
@M04650:207:000000000-C238N:1:1101:11718:9127 1:N:0:19
ACTCCTACGGGAGGCAGCAGTGGGGAATATTGCACAATGGGCGCAAGCCTGATGCAGCCATGCCGCGTGTATGAAGAAGGCCTTCGGGTTGTAAAGTACTTTCAGCGAGGAGGAAGGCATTGTGGTTAATAACCGCAGTGATTGACGTTACTCGCAGAAGAAGCACCGGCTAACTCCGTGCCAGCAGCCGCGGTAATACGGAGGGTGCAAGCGTTAATCGGAATTACTGGGCGTAAAGCGCACGCAGGCGGTCTGTCAAGTCGGATGTGAAATCCCCGGGCTCAACCTGGGAAC
+
GGGGGGGGGGGCGGGGGGGGGGGDEGGFGGGGGGGGGGGGGGGGGGGGGGGGGGGGGGGGGGGGGGGGGGGGFGGGGGGGGGGGGFGGGGGGGGGGGGGGGGGGGGGEDGGCCEFFGGGGGGGFGGGGGGGGGGGGGGGGGGGDGGDGGGGGGGEE@>FFGG7CCGGGGGGGGGGGGGGGGGGGGGFGGGGDGGGDGGGG5EEGCEEEGFGGGGGEFGGFCCEGGGGG7CFFFGG=<GF:BD>DGC<C>DCGGGFFFFF4C9CC;DGBBFFBB?@FF0D>B199?@FF14:?::
@M04650:207:000000000-C238N:1:1101:20909:9146 1:N:0:19
ACTCCTACGGGAGGCAGCAGTGGGGAATTTTGCACAATGGGCGCAAGCCTGATGCAGCCATGCCGCGTGTATGTAGAAGGCCTTCGGGTTGTAAAGTACTTTCAGCGGGGAGGAAGGTGTTGTGGTTAATAACTTCAGCAATTGACGTTACCCGCAGAATAAGCACCGGCTCACTCCGTCCCAGCAGCCGCGCTAATACGGAGGGTGCATGCTTTAATCGGAATTACTGGGCGTAAATCGCCCTCAGGCGGTCTGTCAAGTTGTATTTGAAATCCCCGCGCCCGACCTTGTACC
+
C6E@<F<<,,+BF@CG7:@,C,,6@,,C,6,,CF@F@F,6,;+7CF+6C66@F<E@<<E@98EG@7+868EE?,9,,C,9E,,C?F,+:B:FA,9,EEGEC,,@CEE:CE:7@+,:B3AFE,B++BF<,B,BFF,CD,CD,,:,,E+@@FE9F:B@*3>,@;?:,>8:FCE*37,2B71,1*2BB6BCC5CC*=ECFC?8*1:**;2:+++232A97:C3*78CC++0+98=)/):****0*)>F*>*)))9)79?==?*+*0*107<=4@6@7))--).)())))0(-60)).
@M04650:207:000000000-C238N:1:1101:19853:9162 1:N:0:19
ACTCCTACGGGAGGCAGCAGTGGGGAATATTGGGCAATGGGGGGAACCCTGACCCAGCGACGCCGCGTGAGTGAAGAAATCCTTCGGGATGTAAAGCTCTGTTGTATGGGAAGAGAAGCAGACGGTACCATACGAGGAAGCCCCGGCAAACTACGTGCCAGCAGCCGCGGTAATACGTAGGTGGCAAGCGTTGTCCGGATTTATTGGGCGTAAAGCGAGCGCAGGCGGTTTCTTAAGTCTGATGTGAAAGCCCTCGGCTCAACCGAGGAAGGTCATTGGAAACTGGGGAACTTG
+
GGGGGGGGGGGGGGGGGGGGGGGGGGGGGGGGGGGGGGGGGGGGGGGGGGGGGGGGGGGGGGGGGGGGGGGGGGGGGGGGGGGGGGGGGGGGGGGGGGGGGGGGGGGGGGGGGGGGGGGGGGGGGGGGGGGGGGGGGGGGGGGGGGGGGGGGGGGGGGGGGGGGGGGGGGGGGGGGGGGGGGGGGGGGGGGGEGGGGGEDEFGGGCGGGGGGGGGGGGGGGGGGGGGGGDGGFGGGGGFGBGFFGGGG?FGGGGG@DE>>EFFGE3DBF>>D6FFFFBFFFFGFFFFF155:D4
@M04650:207:000000000-C238N:1:1101:28149:9167 1:N:0:19
ACTCCTACGGGAGGCAGCAGTAGGGAATCTTCGGCAATGGGGGCAACCCTGACCCAGCGACGCCGCGTGAGTGATGAAGTCTTTCGGGACGTAAAGCTCTTTTGTACGGGAAGAAGACGATGACGGTACCGTACGAATAAGCCCCGGCAAACTACGTGCCAGCAGCCGCGGTAATACGTAGGGGGCAAGCGTTGTCCGGAATTACTGGGCGTAAAGGGCACGCAGGCGGATTTGATAGTCAGCTGTAAAATACGTCAGCTCAACTGGCGGACGTCGGCTGATACTGCACGTCTG
+
GGGGGGGGGGGFGGGGGGGGGGGGGGGGGGGAFGGGGGGGGGGFGGGGGGGGGGGGGDGGGDGGGGGEGGGDFGGGGGGGGGGGGGG:FEGGGGGGGGGGDFDFEEAFGGCGGGG<<DFGGGGGGCGGGGG<F<7FG@FAGFCFC>FG7FGGGGGGFGGGGGGGGGGGGGGGGEGGGGEDBE@EC=EFGGEGDEGGGGGGGGGG?EEGGFCGEGGFGGDFED5:C=EGGD8/6<*<:C=C67686:7>@GC:>D7.)767?F*C4>46@F:)).754055<>>****)(7737(
@M04650:207:000000000-C238N:1:1101:17227:9193 1:N:0:19
ACTCCTACGGGAGGCAGCAGTGGGGAATATTGCACAATGGGGGAAACCCTGATGCAGCAACGCCGCGTGAGTGATGACGGTCTTCGGGTTGTAAAGTACTTTCAGTGGTGAGGAAGGCAGTGAGGTTAATAACCTTGCTGATTGACGTTACCCGCAGAAGAAGCACCGGCTAACTCCGTGCCAGCAGCCGCGGTAATACGGAGGGTGCAAGCGTTAATCGGAATTACTGGGCGTAAAGCGCACGCAGGCGGTCTGTCAAGTCGGATGTGAAATCCCCGGGCTCAACCTGGGAAC
+
GGGGGGGGGGGGGGGGGGGGGGGGGGGGGGGGGGGGGGGGGGGGGGGGGGGGGGGGGGGGGGGGGGGGGGGGGGGGGGGGGGGGGGGGGGGGGGGGGGGGGGGGGGGGGGGGGGGGGGGGGGGGGGGGGGGGGGGGGGGGGGGGGGGGGGGGGGGGGGGGGGGGGGGGGGGGGFGGGGGGGFGGGGGGGGGGGGGGGGGGGGGGGEGGGGGFGGGGGGGGGGGGDEGGGGGGFGGGDFFGFGFEGGDCBGGGGGGFFFFFFFGG7DD08FFFFFFF?FGFFBF@FFFFFFF<?6
@M04650:207:000000000-C238N:1:1101:18574:9243 1:N:0:19
ACTCCTACGGGAGGCAGCAGTGGGGAATATTGCACAATGGGCGCAAGCCTGATGCAGCCATGCCGCGTGTATGAAGAAGGCCTTCGGGTTGTAAAGTACTTTCAGCGAGGAGGAAGGCATTGTGGTTAATAACCGCAGTGATTGACGTTACTCGCAGAAGAAGCACCGGCTAACTCCGTGCCAGCAGCCGCGGTAATACGGAGGGTGCAAGCGTTAATCGGAATTACTGGGCGTAAAGCGCACGCAGGCGGTCTGTCAAGTCGGATGTGAAATCCCCGGGCTCAACCTGGGAAC
+
GGGGGGGGGGGGGGGGGGGGGGGGGGGGGGGGGGGGGGGFGGGGGGGGGGGGGGGGGGGGGGGGGGGGGGGGGGGGGGGGGGGGGGGGGGGGGGGGGGGGGGGGGGGGGGGGGGGGGGGGGGGGGGGGGGGGGGGGGGGGGFGGGGGFGGGGGGGGGGGGGGGGGGGGGGGGGGGGGGGGGGGGGGGGGGGGGGGGGGGGEEGD7EGGGGGGGGGGGGGGGG=GGGGGGGGGFGDGGGFGFGFFGGGGFGDCDGGFFFFFGFGGFGGFFFFFFFF@BBD>DBFFFFFFBFF02-
@M04650:207:000000000-C238N:1:1101:15975:9292 1:N:0:19
ACTCCTACGGGAGGCAGCAGTGGGGAATATTGCACAATGGGGGAAACCCTGATGCAGCAACGCCGCGTGAGTGATGACGGTCTTCGGATTGTAAAGCTCTGTCTTTGGGGACGATAATGACGGTACCCAAGGAGGAAGCCACGGCTAACTACGTGCCAGCAGCCGCGGTAATACGTAGGTGGCGAGCGTTATCCGGAATTATTGGGCGTAAAGGGAGCGTAGGCGGATAATTAAGTGGGATGTGAAATACTCAGGCTCAACCTGGGGGCTGCATTCCAAACTGATTATCTAG
+
GGGGGGGGGGGGGGGGGGGGFFGGGGGGFGGGGGGGGGGGGGGGGGGGGGGGGGGGGGGGGGGGGEGGGGGGGGGG9FEGFGGGGGGEGGGGGGGGGGGGGGGGGGGGGGGGGGGGGDGGFGGGGDFGGFGG8FEDGGGGFFGGGGGGGGGGGGGGGGGGGGGGGGCGFECCGGGGFGGCGFCEDGEG*CEEFFGGGGCGGDFGGF*>EEEFCGECCDD)17CCEG=EGG7CBGG+:D:*/<9?DG=DFGGGGGGFFFFF:@FFFGGFFBF>FFFFBFGFF>GB4@?4<BFA
@M04650:207:000000000-C238N:1:1101:27949:9295 1:N:0:19
ACTCCTACGGGAGGCAGCAGTGGGGAATATTGCACAATGGGCGCAAGCCTGATGCAGCCATGCCGCGTGTATGAAGAAGGCCTTCGGGTTGTAAAGTACTTTCAGCGAGGAGGAAGGCATTGTGGTTAATAACCGCAGTGATTGACGTTACTCGCAGAAGAAGCACCGGCTAACTCCGTGCCAGCAGCCGCGGTAATACGGAGGGTGCAAGCGTTAATCGGAATTACTGGGCGTAAAGCGCACGCAGGCGGTCTGTCAAGTCGGATGTGAAATCCCCGGGCTCAACCTGGGAAC
+
GGGGGGGGGGGGGGGGGGGGGGGGGGGGGGGGGGGGGGGGGGGEGGGGGGGGGGGGGGGGGGGGGGGGGGGGGGGGGGGGGGGGGGGGGGGGGGGGGGGGGGGGGGGGGGGGGGFFFGGGFGGGGGGFGGFFGFGCDGFFFC3CFGFCFGGGGGDGGGFFGGGGGGGGGE@CFGFGFGEGGCFFDCFGGGDEGGDBCFFGGDEGGEGGGGGFEC>CGGFGDGEGCE?FGGGGFC<:9CFGBDBEGGGDFGGDDGGFFFFFGFDDFGG7F?FFFF6;:(>5>BDFF?F?BFFFB0
@M04650:207:000000000-C238N:1:1101:26794:9297 1:N:0:19
ACTCCTACGGGAGGCAGCAGTGGGGAATATTGCACAATGGGGGAAACCCTGATGCAGCAACGCCGCGTGAGTGATGACGGTCTTCGGATTGTAAAGCTCTGTCTTTGGGGACGATAATGACGGTACCCAAGGAGGAAGCCACGGCTAACTACGTGCCAGCAGCAGCGGTAATACGGAGGGTGCAAGCGTTAATCGGAATTACTGGGCGTAAAGCGCACGCAGGCGGTCTGTCAAGTCGGATGTGAAATCCCCGGGCTCAACCTGGGAACTGCATTCGAAACTGGCAGACTAG
+
GGGGGGFGGGGGGGGGGGGGGGGGGGGGGGGGGGGGGGGGGDGCFGFFGGGGFCEEGCGGGGGGGGGGGGGGGGFFGGGGDGGGGFGEGGGGGGGDCGGGGGFFGFFGD>CFEGGGGGGFGGGEF@DFGGGGFGGGGG8AFGFCFEC7FFFFGGFFGGGGGGG,DFEGGECFGD7:*:<F*=8BCEF@8BCFG9CCG8FGCCFE?C8:8:5:9??E=D5CED85ECEEGGFF=96<:CDD@>?B>7:CF6CDD<3)759=E409)1C?3)=***0169CE357?F>BB7:94
@M04650:207:000000000-C238N:1:1101:11570:9310 1:N:0:19
ACTCCCGGGAGGCAGCAGTGGGGAATATTGGGCAATGGGGGCAACCCTGACCCAGCGACGCCGCGTGAGTGAAGAAATCCTTCGGGATGTAAAGCTCTGTTGTATGGGAAGAGAAAAAGACGGTACCATACGAGGAAGCCCCGGCAAACTACGTGCCAGCAGCCGCGGTAATACGTAGGGGGCAAGCGTTGTCCGGAATTACTGGGCGTAAAGCGCACGCAGGCGGGTTTATAAGTCAGATGTAAAAGGCAGGTGCTTACCATCTGTTTGTCATCTGATACTGTAAGCCTAG
+
GGGGGGGGGGGGGGGGFGGFCFGGGGGGGFGGGG,EFFFFDFGEGGGGGCGGGGGGGGGGGGCFGGGDGGG9EFFGGGGGGGGGGG+CCFFCCCGGGGGGGCGGGGGGFGGGFFEEGFEGFFEGGGGDGGGG@F7CFGFGGGGDFD@FGGGGGGFGGGFFFGGGGGGGGDBFDFGGCF>*BECEFGGGGGGGGGGDCEFGFGGC+*;CED55FECEEGDG=DECE=EGGDCF=97CF7=DBD?47C*:)99<390?FFFFE?DF7*:5=5F?4@?F22C*9<*99**44F4,
@M04650:207:000000000-C238N:1:1101:19232:9319 1:N:0:19
ACTCCTACGGGAGGCAGCAGTGGGGAATATTGGACAATGGAGGTAACTCTGATCCAGCAATTCTGTGTGCACGAAGAAGGTTTTCGGATTGTAAAGTGCTTTAAGTCGGGAAGAAAAAAATGACGGTACCGACAGAATAAGCGACGGCTAAATACGTGCCAGCAGCCGCGGTAATACGTATGTCGCAAGCGTTATCCGGAATTATTGGGCATAAAGGGCATCTAGGCGGGGTTTCAAGTCGACGGTGAAAACTAGTGGCTCAACCATTAGCTTGCCGACGAAACTGAAATTCT
+
GGGGGGGGGGGGGGGGGGGGGGGGGGGGGGGGGGGGGGGGGGGGGGGGGGGGGGGGGGGGGGGGGGGGGGGGGGGGGGGGGGGGGGGGGGGGGGGGGFGGGGGGGGGGGGGGGGGGGGGGGGGGGGGGGGGGGGGGGGGGGGGGGGGGGGGGGGGGGGGGGGGGGGGGGGGGGGGGGGGGGGGGGGGGGGGGGGGGGGGGGGGGGGFGFGGGGGGGGGGGGGGGGGGGGGGEECGGGGFGFGDFDDFGFGGGGGGFFFFFGFGGFGGFFFFFB5:F;>GDB6DDFFFBFFFFF
@M04650:207:000000000-C238N:1:1101:6155:9332 1:N:0:19
ACTCCTACGGGAGGCAGCAGTGGGGAATATTGCACAATGGGGGAAACCCTGATGCAGCAACGCCGCGTGAGTGATGACGGTCTTCGGATTGTAAAGCTCTGTCTTTGGGGACGATAATGACGGTACCCAAGGAGGAAGCCACGGCTAACTACGTGCCAGCAGCCGCGGTAATACGTAGGTGGCGAGCGTTATCCGGAATTATTGGGCGTAAAGGGAGCGTAGGCGGATAATTAAGTGGGATGTGAAATACTCAGGCTCAACCTGGGGGCTGCATTCCAAACTGATTATCTAG
+
GGGGGGGGGGGGGGGGGGGGGGGGGGGGGGGGGGGGGGGGGGGGGGGGGGGGGGGGGGGGGGGGGGGGGGGGGGGGFGGGGGGGGGGGGGGGGGFGGFFGGFGGGGGFEGGGGGGGGGGGGGGGFGGGGGGF8FCGGGGGGGGGGDFGGGGGGFGGGGGGGGGGGGGGCEEGGGGGGGGGGGGEEGGGCGEGGGGEEEGGGFG7FG5CCEEFFGGGE:7/;5CEGGGEGG7??GC:CF>C:3/9:F7FFG7C7DFFF5@F?5<DFGG9>EE>FF4B4>C9))0/7/*62/1)
@M04650:207:000000000-C238N:1:1101:15470:9355 1:N:0:19
ACTCCTACGGGAGGCAGCAGTGGGGAATATTGCACAATGGGCGCAAGCCTGATGCAGCCATGCCGCGTGTATGAAGAAGGCCTTCGGGTTGTAAAGTACTTTCAGTGGGGAGGAAGGCAGTGAGGTTAATAACCTTGCTGATTGACGTTACCCGCAGAAGAAGCACCGGCTAACTCCGTGCCAGCAGCCGCGGTAATACGGAGGGTGCAAGCGTTAATCGGAATTACTGGGCGTAAAGCGCACGCAGGCGGTCTGTCAAGTCGGATGTGAAATCCCCGGGCTCAACCTGGGAAC
+
GGGGGGGGGGGGGGGGGGGGGGGGGGGGGGGGGGGGGGGGGGGGGGGGGGGGGGGGGGGGGGGGGGGGGGGGGGGGGGGGGGGGGGGGGGGGGGGGGGGGGGGGGGGGGGGGGGGGGGGGGGGGGGGGGGGGGGGGGGGGGGGGGGGGGGGGGGGGGGGGGGGGGGGGGGGGGGGGGGGGGGGGGGGGGGGGGGGGGGGGGGGGGGGGGGGGGGGCFGGGGGCGGGGGGGGGFGGEGGFGFGFFGGGGFGGGGDGFFFFFGFGGFGGFFFFFFFFFFFGFE>GFFFF??FFF?4
@M04650:207:000000000-C238N:1:1101:28806:9365 1:N:0:19
ACTCCTACGGGAGGCAGCAGTGGGGAATATTGCACAATGGGCGCAAGCCTGATGCAGCCATGCCGCGTGTATGAAGAAGGCCTTCGGGTTGTAAAGTACTTTCAGCGAGGAGGAAGGCATTGTGGTTAATAACCGCAGTGATTGACGTTACTCGCAGAAGAAGCACCGGCTAACTCCGTGCCAGCAGCCGCGGTAATACGGAGGGTGCAAGCGTTAATCGGAATTACTGGGCGTAAAGCGCACGCAGGCGGGTTTATAAGTCAGATGTAAAAGGCAGGTGCTTACCATCTGTTT
+
GGGGGGGGGGGGGGGGGGGGGGGGGGGGGGGGGGGGGGGFFGGGGGGDGGGGGGGGGGGGGGGGGGGGGGGGGGGGGGGGGGGGGGGGGGGGGGGGGGGGGGGGGGGEEFGGGGAFEEGGGGGGGGGGGGGGGFGGGGGGGGGGGGGFGGDGGGGGGGGFGGGGGFFGGDGGGGGGGGGGGGGFGGGGGGGGGGGGGGGGGGGGGGGGGGGGGGGGGGGGGGGGGGGGFFGF>EGEGGFD@DEBGDGGFDCC1>9?FFFFGFGGFGFFFFFFFFFF:>GFFFGFF@FF>FFDA<
@M04650:207:000000000-C238N:1:1101:10365:9395 1:N:0:19
ACTCCTACGGGAGGCAGCAGTGGGGAATATTGCACAATGGGCGCAAGCCTGATGCAGCCATGCCGCGTGTATGAAGAAGGCCTTCGGGTTGTAAAGTACTTTCAGCGAGGAGGAAGGCATTGTGGTTAATAACCGCAGTGATTGACGTTACTCGCAGAAGAAGCACCGGCTAACTCCGTGCCAGCAGCCGCGGTAATACGGAGGGTGCAAGCGTTAATCGGAATTACTGGGCGTAAAGCGCACGCAGGCGGTCTGTCAAGTCGGATGTGAAATCCCCGGGCTCAACCTGGGAAC
+
GGGGGGGGGGGGGGGGGGGGGGGGGGGGGGGGGGGGGGGGGGGGGGGGGGGGGGGGGGGGGGGGGGGFGEGGGGGGGGGGGGGGGGGGGGGGGGGGGGGGGGGGGGGGGGGGGGGGGGGDGGGGGGGGGGGGGGGGGGGGGGGGEGGGGGGGGGGEGGGGGGGGGGGGGGGGGGGFGGGGGGGGGGGGGGGGGGGGGGGGGGGGGGGGGGGGGDE=EGGGGGGGGGGGGGGGFGDGGGFGFGFFGGGGFGGGDDFFFFFFEBGG>DGFFFFFFFFFFFDDF>GFFFFFFFF:3-
@M04650:207:000000000-C238N:1:1101:8236:9404 1:N:0:19
ACTCCTAGGGAGGCAGCAGTGGGGAATATTGCACAATTGGCGCAAGCCTTATGCAGCCATGCCGCGTGTATGAAGAAGGCCTTCGGGTTGTAAAGTACTTTCAGTGGGGAGGAAGGCAGTGAGGTTAATAACCTTGCTGATTGACGTTACCCGCAGAAGAAGCACCGGCTAACTCCGTGCCAGCAGCCCCGGTAATACGGTGGTTGCAAGCGTTAATCGGAATTACTTGGCGTAAAGCGCACGCAGGCGGTCTGTCAAGTCGTATGCTAAATCCCCGGGCTCAACCTGGTAACT
+
FFGGGGF9EFCBFE@FDFG,-CFC@CF@CF,<<@FGD,CFECEGECEGA,CC,E<,CE<A,CF@@7C+FEGCFFFE=FFCFFF@AC>FGGG9?AEEAE?EG9,,CD<8CCE>EGFC<ECFC9E8F<,?FAFAEGFGF<F9D9,5CC:DB@B=+=@7>F,,>,@CDCC+*3*;CC3;*@*<>?,>,,:>*6:*4**,,68B,*/4;C>C+<*:?E8*=:C**2=C+1:7+7+*7:95705553).1)15)/97DCF4*6/1+)**)*:)7*077/60(().)(**7>?.1)9)4-
@M04650:207:000000000-C238N:1:1101:9592:9404 1:N:0:19
ACTCCTACGGGAGGCAGCAGTGGGGAATATTGCACAATGGGGGAAACCCTGATGCAGCAACGCCGCGTGAGTGATGACGGTCTTCGGATTGTAAAGCTCTGTCTTTGGGGACGATAATGACGGTACCCAAGGAGGAAGCCACGGCTAACTACGTGCCAGCAGCCGCGGTAATACGTAGGTGGCGAGCGTTATCCGGAATTATTGGGCGTAAAGGGAGCGTAGGCGGATAATTAAGTGGGATGTGAAATACTCAGGCTCAACCGGGGGGCTGCATTCCAAACTGATTATCTAG
+
GGGGGGGGGGGGGGGGGGGGEGGGGGGGGGGGGGGGGGGGGGGGGGGGGGGGGGGGGGGGGGGGGGGFGGGGGGGGGGGGGGGGGGGGGGGGGGGGGGGGGGGGGGGGEGGGGGCFGGGGGGGGGGGGGGGGGGGGGGG@EGDGGGGGGGGGGGGGFGGFG8CDEGGGGGGFGGGGGGGFGFFGEGGGGGD8FGBECEFFGGGGFGFGCGEGGGGGGGGDEGGGGE::EFC7B?F<7>FFFG?BCFGCFFFGGGGFFFFFGF)/<D<>FDD>?=FF26C@FBG**94>FF?A
@M04650:207:000000000-C238N:1:1101:18668:9419 1:N:0:19
ACTCCTACGGGAGGCAGCAGTAGGGAATCTTCGGCAATGGGGGCAACCCTGACCGAGCAACGCCGCGTGAGTGAAGAAGGTTTTCGGATCGTAAAGCTCTGTTGTAAGAGAAGAATGTGTGTGAGAGTGGAAAGTTCACACAATGACGGTAACTTACCAGAAAGGGACGGCTAACTACGTGCCAGCAGCCGCGGTAATACGTAGGTCCCGAGCGTTGTCCGGATTTATTGGGCGTAAAGCGAGCGCAGGTGGTTTGATAAGTCTGAAGTTAAAGGCTGTGGCTCAACCATAGT
+
GGGGGGGGGGGFGGGGGGGGGGGGGGGGGGGGGGGGGGGGGGGGGGGGGGGGGGGGGGGGGGGGGGGGGGGGGGGGGGGGGGGGGGGGGGGGGGGGGGGGGGGGGGGGGGGGGGGGGGGGGGGGGGGGGGGGGGGGGGGGGGGGGGGGGGGGGGGGGGGGGGGGGGGGGGGGGGGGGGGGGGGGGGGGGGGGGGGGGGGGGGGGGGGFGGDGGGGGGGGGGGGGGGGGGGGGFGGGGGFGFGFFGGGGFGGGGGGFFFFFCFGGFGGFFFFFFFFF?FGFFFGFFFFFFFFFA
@M04650:207:000000000-C238N:1:1101:17243:9437 1:N:0:19
ACTCCTACGGGAGGCAGCAGTGGGGAATATTGCACAATGGGGGAAACCCTGATGCAGCAACGCCGCGTGAGTGATGACGGTCTTCGGATTGTAAAGCTCTGTCTTTGGGGACGATAATGACGGTACCCAAGGAGGAAGCCACGGCTAACTACGTGCCAGCAGCCGCGGTAATACGTAGGTGGCGAGCGTTATCCGGAATTATTGGGCGTAAAGGGAGCGTAGGCGGATAATTAAGTGGGATGTGAAATACTCAGGCTCAACCTGGGGGCTGCATTCCAAACTGATTATCTAG
+
GGGGGGGGGGGGGGGGGGGGGGGGGGGGGGGGGGGGGGGGGGGGGGGGGGGGGGGGGGGGGGGGGGGGGGGGGGGGGGGGGGGGGGGGGGGGGGGGGGGGGGGGGGGGGGGGGGGGGGGGGGGGGGGGGGGFGGGGGGGGGGGGGGGGGGGGGGGGGGGGGGGGGGGGGGGGGGGGGGGGGGGGGGGGGGGGGGGGGGGGGGGGGGFGEGGGGGGGGGGDGGGGGGGEGGFGFCC<>FFFFGFFGGGGFGGGGGGFFFFFGFGGFGGFFFEFFFFFAADFFAFFFFFFF4FD
@M04650:207:000000000-C238N:1:1101:17070:9466 1:N:0:19
ACTCCTACGGGAGGCAGCAGTAGGGAATCTTCGGCAATGGGGGCAACCCTGACCGAGCAACGCCGCGTGAGTGAAGAAGGTTTTCGGATCGTAAAACTCTGTTGTTAGAGAAGAACGTTAAGTAGAGTGGAAAATTACTTAAGTGACGGTATCTAACCAGAAAGGGACGGCTAACTACGTGCCAGCAGCCGCGGTAATACGTAGGTCCCAAGCGTTGTCCGGATTTACTGGGCGTAAAGCGCACGCAGGCGGGTTTATAAGTCAGATGTAAAAGGCAGGTGCTTACCATCTGTT
+
GGGGGGGGGGGGGGGGGGGGGGGGGGGGGGGGGGGGGGGGGGGGGGGGGGGGGGGGGGGGGGGGGGGGGGGGGGGGGGGGGGGGGGGGGGGGGGGGGGGGGGGGGGGGGGGGGGGGGGGGGGGGGGGGGGGGGGGGGGGGGGGGGGGGGGGGGGGGGGGGGGGGGGGGGGGGGGGGGGGGGGGGGGGGGGGGGGGGGGGGGGGGGGGGGGGGGGGGGGGGGGDGGGGGGGGF>GGGGGFGFGFFGGGGFGGGGD5DFB=FGFGDFGGFFFFFFFFF?FD:FFGFFFFBFFFF9A
@M04650:207:000000000-C238N:1:1101:19921:9472 1:N:0:19
ACTCCTACGGGAGGCAGCAGTAGGGAATCTTCGGCAATGGGGGCAACCCTGACCGAGCAACGCCGCGTGAGTGAAGAAGGTTTTCGGATCGTAAAACTCTGTTGTTAGAGAAGAACGTTAAGTAGAGTGGAAAATTACTTAAGTGACGGTATCTAACCAGAAAGGGACGGCTAACTACGTGCCAGCAGCCGCGGTAATACGTAGGTCCCAAGCGTTGTCCGGATTTATTGGGCGTAAAGCGAGCGCAGGTGGTTTCTTAAGTCTGATGTAAAAGGCAGTGGCTCAACCATTGTG
+
GGGGGGGGGGGGGGGGGGGGGGGGGGGGGGGGGGGGGGGGGGGGGGGGGGGGGGGGGGGGGGGGGGGGGGGGGGGGGGGGGGGGGGGGGGGGGGGGGGGGGGGGGGGGGGGGGGGGGGGGGGGGGGGGGGGGGGGGGGGGGGGGGGGGGGGGGGGGGGGGFGGGGGGGGGGGGGGGGGGGFGGCGGGGGFGGGGGGGGFGGGGCGGGGGGGGGGGCGGGGGGEEGGGFFFGGFGG=DFFFFGFFGGGGFGGGGGGFFFFBGFGGFGGAFF?F9=7FBFFFFFGFFFFFBFFDF<
@M04650:207:000000000-C238N:1:1101:16943:9479 1:N:0:19
ACTCCTACGGGAGGCAGCAGTGGGGAATTTTGCGCAATGGGCGAAAGCCTGACGCAGCAACGCCGCGTGCGGGATGACGGCCTTCGGGTTGTAAACCGCTTTCAGCAGGGATGATAATGACAGTACCTGCAGAAGAAGCTCCGGCTAACTACGTGCCAGCAGCCGCGGTAATACGTAGGGAGCAAGCGTTATCCGGAATTATTGGGCGTAAAGGGAGCGTAGGCGGATAATTAAGTGGGATGTGAAATACTCAGGCTCAACCTGGGGGCTGCATTCCAAACTGATTATCTAG
+
GGGGGGGGGGGGGGGGGGGGFGGGGGGGGGGGGGGGGGGGGGGGGGGGGGGGGGGGGGGGGGGGGGGGGGGGGGGGGGGGGGGGGGGGGGGGGGGGGGGGGGGGGGGGGGGGGGGGGGGGGGGGGGGGGGGGGFFGGFGEGGGGGGGGGGGGGGGGGGGGGGGGGGGGGGGGGGGGGGGGGGGGGGGGCEEFGGGGGGGFGGGGGGGGGEGGGGGGGGGGGGGGGGEDECGGFGGGGGFGFD:=CGFGFGGFGGGFF@FFGFGGFGGFFFFFFFFFFAGFFFGFFFFFF?FB
@M04650:207:000000000-C238N:1:1101:17370:9482 1:N:0:19
ACTCCTACGGGAGGCAGCAGTGGGGAATATTGCACAATGGGCGCAAGCCTGATGCAGCCATGCCGCGTGTATGAAGAAGGCCTTCGGGTTGTAAAGTACTTTCAGCGAGGAGGAAGGCATTGTGGTTAATAACCGCAGTGATTGACGTTACTCGCAGAAGAAGCACCGGCTAACTCCGTGCCAGCAGCCGCGGTAATACGGAGGGTGCAAGCGTTAATCGGAATTACTGGGCGTAAAGCGCACGCAGGCGGTCTGTCAAGTCGGATGTGAAATCCCCGGGCTCAACCTGGGAAC
+
GGGGGGGGGGGGGGGGGGGGGGGGGGGGGGGGGGGGGGGGGGGGGGGGGGGGGGGGGGGGGGGGGGGGGGGGGGGGGGGGGGGGGGGGGGGGGGGGGGGGGGGGGGGGGGGGGGGGGGGGGGGGGGGGGGGGGGGGGGGGGGGGGGGGGGGGGGGGGGGGGGGGGGGGGGGGGGGGGGGGGGGGGGGGGGGGGGGGGGGGGGGGGGGGGGGGGGGGGGGGGGEGGGGGGGGGFGGGGGFGFGFFGGGGFGGGGGGFFFFFCFGGEGGFFFFFFFFF?BGFF;CFFFF>BFFB?3
@M04650:207:000000000-C238N:1:1101:24871:9495 1:N:0:19
ACTCCTACGGGAGGCAGCAGTGGGGAATATTGGGCAATGGGGGCAACCCTGACCCAGCGACGCCGCGTGAGTGAAGAAGGTTTTCGGATCGTAAAACTCTGTTGTTAGAGAAGAACGTTAAGTAGAGTGGAAAATTACTTAAGTGACGGTATCTAACCAGAAAGGGACGGCTAACTACGTGCCAGCAGCCGCGGTAATACGTAGGTCCCAAGCGTTGTCCGGATTTATTGGGCGTAAAGCGAGCGCAGGTGGTTTCTTAAGTCTGATGTAAAAGGCAGTGGCTCAACCATTGTG
+
GGGGGGGGGGGGGGGGGGGGGGGGGGGGGGGGGGGGGGGGGGGGGGGGGGGGGGGGGGGGGGGGGGGGGGGGGGGGGGGGFFGGGGGGGGGGGGGGGGGGGGGGGGGGGGGGGGGGGGGGGGGGGCFFGGGGGGGGGGGGGGGFFFGGGGGGGGGGGGGGGGGGFGGGGGGGGGGGGGGGGGGGGGGGGGGGGGEGGGGGGGGFGGGCEFGGGGGGGGGFGGGDCGGFFGGGFGGGGGFGEGFFGGGGF><FDGGFFFFFGFGGFGGBFFFFFFFF:BF@FFCFF64::FF<45
@M04650:207:000000000-C238N:1:1101:18438:9510 1:N:0:19
ACTCCTACGGGAGGCAGCAGTGGGGAATATTGGGCAATGGGCGCAAGCCTGACCCAGCAACGCCGCGTGAAGGAAGAAGGTTTTCGGATTGTAAACTTCTGTTGTGAGGGACGATAATGACGGTACCTCACGAGGAAGCCCCGGCTAACTACGTGCCAGCAGCCGCGGTAATACGTAGGGGGCAAGCGTTGTCCGGAATTACTGGGCGTAAAGGGAGCGTAGGCGGCCTTGTAAGTCAGATGTGAAATACCCGGGCTTAACCTGGGGGGTGCATCTGAAACTGTGAGGCTTG
+
GGGGGGGGGGGGGGGGGGGGGGGGGGGGGGGGGGGGGGGGGGGGGGGGGGGGGGGGGGGGGGGGGGGGGGGGGGGGGGGGGGGGGGGGGGGGGGGGGGGGGGGGGGGGGGGGGGGGGGGGGGGGGGGCFGGGGGGGGGGGGGGGGGEGGGGGGGGGGGGGGGGGGGGGGGGGGGGGGGGGGGGGGGGGGGGGGGGGGGGGGGGGGGGGGGGGGGGGGGGDGGGFGGGEGGGGFGGGGGFGFGFFGGGGFGGGGGGFFFFFFFGFFGGFFFEE@FF?:2FF4):=F=4<BF4(
@M04650:207:000000000-C238N:1:1101:24793:9546 1:N:0:19
ACTCCTACGGGAGGCAGCAGTGGGGAATATTGCGCAATGGGCGAAAGCCTGACGCAGCGACGCCGCGTGAGGGATGAAGGGCTTCGGTTCGTAAACCTCTGTCAGGAGGGAAGAAATGTGCTCGTGCTAATCAGCGGGCATTTGACGGTACCTCCAAAGGAAGCACCGGCTAACTCCGTGCCAGCAGCCGCGGTAATACGGAGGGTGCAAGCGTTAATCGGAATCACTGGGCGTAAAGCGCATGTAGGCTGCTTTATAAGTCAGAGGTGAAATCCCACGGCTTACCCGTGGAAC
+
GGGGGGGGGGGGGGGGGGGGGGGGGGGGGGGGGGGGGGGGGGGGGGGGGGGGGGGGGGGGGGGGGGGGGGGGGGGGGGGGGGGGGGGGGGGGGFGGGGGGGGGGGGGGGGGGGGGGGGGGGGGGGGGGGGGGGGGGGGGGGGGGGGGGGGGGGGGGGGGGGGGGGGGGGGGGGGGGGGGGGGGGGGGGGGGGGGGGGGGGGGGGGGGGGGGFEEEEGGGGGGGGGGGGGGGGFGGGGGFGFDBDGGGGFFGGGGGFFFFFGFGGFGGFFFFFFFFFBBGFFBGF@FFFFF>BB3
@M04650:207:000000000-C238N:1:1101:9220:9552 1:N:0:19
ACTCCTACGGGAGGCAGCAGTGGGGAATATTGCACAATGGGCGCAAGCCTGATGCAGCCATGCCGCGTGTATGAAGAAGGCCTTCGGGTTGTAAAGTACTTTCAGCGAGGAGGAAGGCATTGTGGTTAATAACCGCAGTGATTGACGTTACTCGCAGAAGAAGCACCGGCTAACTCCGTGCCAGCAGCCGCGGTAATACGGAGGGTGCAAGCGTTGTCCGGAATTACTGGGCGTAAAGCGCACGCAGGCGGTCTGTCAAGTCGGATGTGAAATCCCCGGGCGCAACCTGGGAAC
+
GGGGGGGGGGGGGGGGGGGGGGGGGGGGGGGGGGGGGGGGGGGGGGGGGGGGGGGGGGGGGGGGGGGGGGGGGGGGGGGGGGGGGGGGGGGGGGGGGGGGGGGGGGGCGGGGGGGGGGGGGGGGGGGGGGGGGGGGEGGGGGGGGGGGGGGGGGGGGGGGGGGGGGGGGGGGGGGGGGGGGGGGGGGGGGGEGGGGGDGGGGGGDGGGGGGGGGGE:CFGGGGGGGGGGGGGFGG5CFFDED>BGGCDFGGGGDFFFFFFGFGGDGGBFF??@6?F?FG3)(1)8DFF7FFFF:
@M04650:207:000000000-C238N:1:1101:5038:9607 1:N:0:19
ACTCCTACGGGAGGCAGCAGTGGGGAATATTGGGCAATGGGGGCAACCCTGACCCAGCGACGCCGCGTGAGTGAAGAAATCCTTCGGGATGTAAAGCTCTGTTGTATGGGAAGAGAAAAAGACGGTACCATACGAGGAAGCCCCGGCAAACTACGTGCCAGCAGCCGCGGTAATACGTAGGGGGCAAGCGTTGTCCGGAATTACTGGGCGTAAAGCGCACGCAGGCGGGTTTATAAGTCAGATGTAAAAGGCAGGTGCTTACCATCTGTTTGTCATCTGATACTGTAAGCCT
+
GGGGGGGGGGGGGGGGGGGGGGGGGGGGGGGGGGGGGGGGGGGGGGGGGGGGGGGGGGGGGGGGGGGGGGGFGGGGGGFGGGGFGGGGGGGGGGGGGGGGGGGGGGGGGGGGGGGGGGGGGGGGGGGGGGGGGGFGGGGGGGGGGGGGGGFFGGGGGGGGGGGFGGCGGDEE<AFGFCCGGDEGGGGGGGGGGGGGGEGGGGFGGGGGGGGGGGGGGGGGECEGGGGGGDGEFFGFGGFGFG?FGGGFFGGGGGC54@F4A?FFFCCAFF6?F?FFAAGBFFGBBFFABFFF
@M04650:207:000000000-C238N:1:1101:21627:9608 1:N:0:19
ACTCCTACGGGAGGCAGCAGTGGGGAATATTGCACAATGGGCGCAAGCCTGATGCAGCCATGCCGCGTGTATGAAGAAGGCCTTCGGGTTGTAAAGTACTTTCAGCGAGGAGGAAGGCATTGTGGTTAATAACCGCAGTGATTGACGTTACTCGCAGAAGAAGCACCGGCTAACTCCGTGCCAGCAGCCGCGGTAATACGGAGGGTGCAAGCGTTAATCGGAATTACTGGGCGTAAAGCGCACGCAGGCGGTCTGTCAAGTCGGATGTGAAATCCCCGGGCTCAACCTGGGAAC
+
GGGGGGGGGGGGGGGGGGGGGGGGGGGGGGGGGGGGGGGGGGGGGGGGGGGGGGGGGGGGGGGGGGGGGGGGGGGGGGGGGGGGGGGGGGGGGGGGGGGGGGGGGGGGGGGGGGGGGGGGGGGGGGGGGGGGGGGGGGEGGGGGGGGGGGGGGGGGGGGGGGGGGGGGGGGGGGGGGGGGGGGGGGGGGGGGGGGGGGGGGEEEGGGGGGCFGGGCFGGGGGEFGGGGGG55<CD57C?DFGFBGGD<:DD5CGF=FFFFGFGGEGGFFFFFFFFFFFGDB0FF?FFFBFFF>(
@M04650:207:000000000-C238N:1:1101:3300:9615 1:N:0:19
ACTCCTACGGGAGGCAGCAGTAGGGAATCTTCGGCAATGGGGGCAACCCTGACCGAGCAACGCCGCGTGAGTGAAGAAGGTTTTCGTATCGTAAAACTCTGTTGTTAGAGAAGAACGTTAAGTAGAGTGGAAAATTACTTAAGTGACGGTATCTAACCAGAAAGGGACGGCTAACTACGTGCCAGCAGCCGCGGTAATACGTAGGTCCCAAGCGTTGTCCGGATTTATTGGGCGTAAAGCTAGCGCCGGTGTTTTCTTAAGTCTGATGTAAAATGCAGTGGCTCAACCATATTT
+
GGGGGG,CBBFGGFG@FG@AFFGCEGFGGFGGGCE@7FC9CC+CF7FFGFCFFGC@:EEFDFG>CEEFGE,EAF9<EFD@ABF@<F4BEFEGCGEFGGGGGGGGGGFG,:?FFGGGGGGGEGGGGGGFGFF<D,<@FCDFGGCFDAFF@FGGGG9FFFCC7DFF,33DCCGGG?DFEFEGFD8;8C64BF=E**BC>C?F>29=BC9?8<?**:=C/9>*;);CECF9EC+:>ED5**1:9:/9)97<)>7/997=FF*1A@FC4*C9F=9*1*964)29)496*/7?(9?25)
@M04650:207:000000000-C238N:1:1101:27055:9633 1:N:0:19
ACTCCTACGGGAGGCAGCAGTGGGGAATATTGCACAATGGGCGCAAGCCTGATGCAGCCATGCCGCGTGTATGAAGAAGGCCTTCGGGTTGTAAAGTACTTTCAGTGGGGAGGAAGGCAGTGAGGTTAATAACCTTGCTGATTGACGTTACCCGCAGAAGAAGCACCGGCTAACTCCGTGCCAGCAGCCGCGGTAATACGTAGGTCCCAAGCGTTGTCCGGATTTATTGGGCGTAAAGCGAGCGCAGGTGGTTTCTTAAGTCTGATGTAAAAGGCAGTGGCTCAACCATTGTGT
+
GGGGGGGGGGGGGGGGGGGGGGGGGGGGGGGGGGGGGGGGGGGGGGGGGGGGGGGGGGGGGGGGGGGGGGGGGGGGGGGGGGGGGGGGGGGGGGGGGGGGGGGGGGGGGGGGGGGGGGGGGGGGGGGGGGGGGGGGGGGGGGGGGGGGGGGGGGGGGGGFGGGGGGGGGGGGGGGGGGGGGGGGGGGGGGGGGGGGGGGGGGGGGGGGGGGGGGGGGGGGGG8EFGGGGGGGFGGGGGFGFGFFGGGGFGGGGGGFFFFFGFGGFGGFFFFFFFFFFFGFFFGFFFFBFFFFF3
@M04650:207:000000000-C238N:1:1101:19525:9637 1:N:0:19
ACTCCTACGGGAGGCAGCAGTGGGGAATATTGCACAATGGGTGCAAGTCTGATGCAGCCATGCCGCGTGTATGAAGAAGGCCTTCGGGTTGTAAAGTACTTTTAGTGGGGAGGAAGGCAGTGAGGTTAATAACCTTGCTGATTGACGTTACCCGCAGAAGAAGCACCGGTCAACTCCGTGCCAGCAGCCGCGGCAATACGGAGGGTGCAAGCGCTGATCGGAATTACTGGGCGTAAAGCGCACGTAGGCGGTCTGTCAAGTCGGATGTGATCTCGCTGAGCTCAACCAGGGCAC
+
FFGGFGGGEDFGGGGDFGGGGGGGGGGGGGGFCFGFEFF9;,B,CF,,CFAFGAAFAFGGGFGGGGGGGCEGGFDGFG,C,C<C5CFGGGFCCEFFF<@ECF9,BF<=F7:@@+99+=FG,9F<D<?E<9B,?EFEA85A,,5,CEC+DFGDGD+CF7:,,3FF8<3:++*3,7@EG8>**6,2*,2,,141***322+1;*/=8=8=<++*3*=*/>77**2/+<+A?**20*12C:*))1.7/*1**/)197FFF4**+0953*9??****1)7(49)<)0/*0)(.))((-
@M04650:207:000000000-C238N:1:1101:23181:9638 1:N:0:19
ACTCCTACGGGAGGCAGCAGTGGGGAATATTGCACAATGGGGGAAACCCTGATGCAGCAACGCCGCGTGAGTGATGACGGTCTTCGGATTGTAAAGCTCTGTCTTTGGGGACGATAATGACGGTACCCAAGGAGGAAGCCACGGCTAACTACGTGCCAGCAGCCGCGGTAATACGTAGGTGGCGAGCGTTATCCGGTATTATTGGGCGTAAAGGGAGCGTAGGCGGATAATTAAGTGGGATGTGAAATACTCAGGCTCAACCTGGGGGCTGCATTCCAAACTGATTATCTAG
+
GGGGGGGGGGGGGGGGGGGGGGGGGGGGGGGGGGGGGGGGGDGGGGGGGGGGGGGGGGGGGGGGGGGGGGGGGGGGGGGGGGFGDBGCCGGGGGGGDGGGCGFGGGGGGGGGEGGGDGGGGGGGGGGGFBAF<FDEGGEFGGGDGCBEGGFGGGCGGGGGGGFGE:CFGEFFGBFCEFGGFGGCBEGGGGGGGGGGGDGGFCEFGGGGGGGDFFGGEGGGGGGFEG7C/:9EFGFFFCF<@GFFC7>DFFGGGFGF@FFFGFGG>FD9DFB>4FFFAAGFF<C67BFFBFFF
@M04650:207:000000000-C238N:1:1101:2335:9696 1:N:0:19
ACTCCTACGGGAGGCAGCAGTGGGGAATATTGCACAATGGGGGAAACCCTGATGAAGCAACGCCGCGTGAGTGATGACGGTCTTCGGATTGTAAAGCTCTGTCTTTGGGGACGATAATGACGGTACCCAAGGAGGAAGCCACGGCTAACTACGTGCCAGCAGCCGCGGTAATACGTAGGTCCCAAGAGTTGTCCGGATTTATTGGGCGTAAAGCGAGCGCAGGTGGTTTCTTAAGTATGATGTAAAAGGCAGTGGCTCAACCATTGTGTGCATTGGAAACTGGCAGGCTAGAGT
+
FC,,CFFGFCGEBF-8B7EFFFFGGEEGGGFGGFGG6C6-C@BCCFE@BCFDGG,,C8@@EFF@@FFGGG,CFEFFGGGGFFFGE@D7BF,BFEE9EFFGFFAAEGG8CGGGDEDEGGF@,CE@D:DAEF<FFCECF8@EG7FEGEFFFFG@F:F*D=F7>33<>1>*4::C9,=,?;F26,2?9A*=?CF++?BEC*BFFGGGCGFGEGCFG+:85))9875CCE*:E>CC6+2<*:429CFFDD7C3*990477)9?9?5*76CDBFFFF=?F444>)06*.;>@9?F><8)
@M04650:207:000000000-C238N:1:1101:6701:9708 1:N:0:19
ACTCCTACGGGAGGCAGCAGTGGGGAATATTGCACAATGGGGGAAACCCTGATGCAGCAACGCCGCGTGAGTGATGACGGTCTTCGGATTGTAAAGCTCTGTCTTTGGGGACGATAATGACGGTACCCAAGGAGGAAGCCACGGCTAACTACGTGCCAGCAGCCGCGGTAATACGTAGTTCCCAAGCGTTGTCCGGATTTATTGGGCGTAAAGCGAGCGCAGGTGGTTTCTTAAGTCTGATGTAAAAGGCAGTGGCTCAACCATTGTGTGCATTGGAAACTGGGAGACTTGAGT
+
GGGGGGGGGGGCGGGGGGGGGGGGGGGGGGGGGGGGGGGGGGGGGGGGGGGGGGGGGGGGGGGGDGCFGGGGGGGGGGGGGGGGGFGGGGFGFGGFGGGGGGGGGDCFCEGGGGGGEGGGGGGCFFGGGGGGGGFGG8@8FF<CGEEEGFGGEGFGGGGGGGGGGGGGGGGFGGFGGG1@FCFGGFC8CEGGGG@BC*3C+?@BCCFGGEGGGFGCCG:DGGGGGFCFG7CC4E>C7*=>BFF*:C7F)>D5*>D:FFFFGFG***:<FF?*9=4:?4>?FBFF@35126=<).
@M04650:207:000000000-C238N:1:1101:6735:9723 1:N:0:19
ACTCCTACGGGAGGCAGCAGTGGGGAATATTGCACAATGGGGGAAACCCTGATGCAGCAACGCCGCGTGAGTGATGACGGTCTTCGGATTGTAAAGCTCTGTCTTTGGGGACGATAATGACGGTACCCAAGGAGGAAGCCACGGCTAACTACGTGCCAGCAGCCGCGGTAATACGTAGGTGGCGAGCGTTATCCGGAATTATTGGGCGTAAAGGGAGCGTAGGCGGATAATTAAGTGGGATGTGAAATACTCAGGCTCAACCTGGGGGCTGCATTCCAAACTGATTATCTAG
+
EGGGGGGGGGGGGGGGGGEGGGGGGGGGGGGGGGGGGGGGGGGGGGGGGGGGGGGGGGGGGGGGGGGBFGGGGGGGGGGGGGGGGGGGGGGGGGGGGGGFGGGGGFFGGGGGGGGGGGGGGGGGGGGGGGGGGGGGGGGGGGGGGGGGGGGGGGGGGGGGGGGGGGGGGGGGGGGGGGGGGGGCGGGGCEGGGFGE8EGCGGG7FCGGGEGGGGGGEGGGGGGCE=EEGGFGFGGGGGFGFGFFGGGGFGG*:9DF55?FFFFDFGG>>@EFFFFFFFGFFAG?F499<97<
@M04650:207:000000000-C238N:1:1101:23542:9761 1:N:0:19
ACTCCTACGGGAGGCAGCAGTAGGGAATCTTCGGCAATGGGGGCAACCCTGACCGAGCAACGCCGCGTGAGTGAAGAAGGTTTTCGGATCGTAAAACTCTGTTGTTAGAGAAGAACGTTAAGTAGAGTGGAAAATTACTTAAGTGACGGTATCTAACCAGAAAGGGACGGCTAACTACGTGCCAGCAGCCGCGGTAATACGTAGGTCCCAAGCGTTGTCCGGATTTATTGGGCGTAAAGCGAGCGCAGGTGGTTTCTTAAGTCTGATGTAAAAGGCAGTGGCTCAACCATTGTT
+
GGGGGGGGGGGGGGGGGGGGGGGGGGGGGGGGGGGGGGGGGGGGGGGGGGGGGGGGGGGGGGGGGGGGGGGGGGGGGGGGGGGGGGGGGGGGGGGGGGGGGGGGGGGGGGGGGGGGGGGFGGGGGGGGGGGGGGGGGGGGGGGGGGGGGGGGGGGGGGGGGGGGGGGGGGGGGGGGGGGGGGGGGGGGGGGGGGGGGGGGGGGGGGGGGGGGGGEEGGGGGGGEGGGGGFGGFGGGGGFGFGFFGDGGFGGGGGG?FFFFDFGGFGGFFF???FF>?BDFFFGFFFFFFFF<<)
@M04650:207:000000000-C238N:1:1101:9251:9765 1:N:0:19
ACTCCTACGGGAGGCAGCAGTGGGGAATATTGCACAATGGGCGAAAGCCTGATGCAGCGACGCCGCGTGAGGGAAGAAGGTTTTCGGATTGTAAACCTCTGTCTTCGAGGACGAAGAAGTGACGGTACTCGAGGAGGAAGCCACGGCTAACTACGTGCCAGCAGCCGCGGTAAAACGTAGGTGGCAAGCGTTGTCCGGAATTACTGGGTGTAAAGGGAGCGCAGGCGGGATGCCAAGTTGGACGTGAAATCTATGGGCTCAACCCATAGCGTGCGTTCAAAACTGGCGTTCTTG
+
GGGGGGGGGGGGGGGGGGGGGGGGGGGGGGGGGGGGGGGGGGGGGGGGGGGGGGGGGGGGGGGGGGGGGDGFGEGGGGGGGGGGGGGGGGFGGFFGGGGGGGGGGGGGGGGGDGGGGGGGFFGGGGGGGGGGGGGGGGGGGGGGGGGGGGGGGGGGGGGGGGGFGGEE<EGDGGGFGGGGGGGGGGGGGGGGGGGGGGGGGGGGGGGGGGGGGDGGGGGGGDGGGGGGEDECFECCFF=F?CFFGGFDFGGGGGFFFFFFGFGGFDG:?FFF3>DFFFFFFFGFFFFBFFFF<)
@M04650:207:000000000-C238N:1:1101:21916:9818 1:N:0:19
ACTCCTACGGGAGGCAGCAGTAGGGAATCTTCGGCAATGGGGGCAACCCTGACCGAGCAACGCCGCGTGAGTGAAGAAGGTTTTCGGATCGTAAAACTCTGTTGTTAGAGAAGAACGTTAAGTAGAGTGGAAAATTACTTAAGTGACGGTATCTAACCAGAAAGGGACGGCTAACTACGTGCCAGCAGCCGCGGTAATACGTAGGTGGCGAGCGTTGTCCGGATTTACTGGGCGTAAAGGGAGCGTAGGCGGATTTTTAAGTGGGATGTGAAATACCCGGGCTCAACCTGGGTG
+
GGGGGGGGGGGGGGGGGGGGGGGGGGGGGGGGGGGGGGGGGGGGGGGGGGGGGGGGGGGGGGGGGGGGGGGGGGGGGGGGGGGGGGGGGGGGGGGGGGGGGGGGGGGGGGGGGGGGGGGGGGGGGGGGGGGGGGGGGGGGGGGGGGGGGGGGGGGGGGGGGGGGGGGGGGGGGGGGGGGGFGGGGGGGGGGGGGGGGGGGGGGGGGGGGGGDGGGGGGGGGGGGEFGGGGGGFGGGGGFFEGFFGGGGFGGGDDGFFFFFFFGFFGGFFFFFFFFFFFGFFFGFFFFFFFFBFB
@M04650:207:000000000-C238N:1:1101:19563:9822 1:N:0:19
ACTCCTACGGGAGGCAGCAGTGGGGAATATTGCACAATGGGGGAAACCCTGATGCAGCAACGCCGCGTGAGTGATGACGGTCTTCGGATTGTAAAGCTCTGTCTTTGGGGACGATAATGACGGTACCCAAGGAGAAAGCCACGGCTAACTACGTGCCAGCAGCCGCGGTAATACGTAGGTGGCGAGCGTTATCCGGAATTATTGGGCGTAAAGGGAGCGTAGGCGGATAATTAAGTGGGATGTGAAATACTCAGGCTCAACCTGGGGGCTGCATTCCAAACTGATTATCTAG
+
GGGGGGGGGGGGGGGGGGGGGGGGGGGGGGGGGGGGGGGGGGGGGGGGGGGGGGGGGGGGGGGGGGGFGGGGGGGGGGGGGGGGGGDEGGGGGGGFGGGGGGGGGFEGGGGGGGFFC<?FGGGGGGGF<D<DAF@FGDGGFFGEEFGGFCC@FFGFFGGFCFFGEDGGGGDE9FFGGFCGGGGGC8CE*=58C;CECG*<ECCFG88>E*A5<CCGCDC785/<ECC5C>?F4+:CFGF*63;@F7?F4*:0CFG4.09=CFGG:5C6::EFFFF4<479>2C*9*=)-*9<
@M04650:207:000000000-C238N:1:1101:18425:9823 1:N:0:19
ACTCCTACGGGAGGCAGCAGTGGGGAATATTGCACAATGGGCGCAAGCCTGATGCAGCCATGCCGCGTGTATGAAGAAGGCCTTCGGGTTGTAAAGTACTTTCAGTGGGGAGGAAGGCAGTGAGGTTAATAACCTTGCTGATTGACGTTACCCGCAGAAGAAGCACCGGCTAACTCCGTGCCAGCAGCCGCGGTAATACGGAGGGTGCAAGCGTTAATCGGAATTACTGGGCGTAAAGCGCACGCAGGCGGTCTGTCAAGTCGGATGTGAAATCCCCGGGCTCAACCTGGGGGC
+
GGGGGGGGGGGGGGGGGGGGGGGGGGGGGGGGGGGGGGGGGGGGGGGGGGGGGGGGGGGGGGGGGGGGGGGGGGGGGGGGGGGGGGGGGGGGFGGGGGGGGGGGGGGGGGGGGGGGGGGGGGGGGGGGGGGGGGGGGGGGGGGGGGGGGGGGGGGGGGGGGGGGGGGEGGGGGGGGGGGGEGGGGGFGGGGGGGGGGGGGGGGGGGGEGGGGGGGGGGGCGGGGGGGGGGGGFG3CDGFGFGFFGDGGFGGGDDFFFFB@GFGGEGGFF=7=FF?FFFGEFFGFFFFFFFF>F(
@M04650:207:000000000-C238N:1:1101:13261:9845 1:N:0:19
ACTCCTACGGGAGGCAGCAGTAGGGAATCTTCGGCAATGGGGGCAACCCTGACCGAGCAACGCCGCGTGAGTGAAGAAGGTTTTCGGATCGTAAAACTCTGTTGTTAGAGAAGAACGTTAAGTAGAGTGGAAAATTACTTAAGTGACGGTATCTAACCAGAAAGGGACGGCTAACTACGTGCCAGCAGCCGCGGTAATACGTAGGTCCCAAGCGTTGTCCGGATTTATTGGGCGTAAAGCGAGCGCAGGTGGTTTCTTAAGTCTGATGTAAAAGGCAGTGGCTCAACCATTGTT
+
GGGGGGGGGGGGGGGGGGGGGGGGGGGGGGGGGGGGGGGGGGGGGGGGGGGGGGGGGGGGGGGGGGGGGGGGGGGGGGGGGGGGGGGGGDGGGGGGGGGGGGGGGGGGGGGGGGGGGGFFCGFGFGGGGFEFGGGGGGGGGGGGDDFGGEGCGGGGGFCGGGFGGGGGGDGGGGGGGFEFFGGGGGGFEFEGGGEGGGFGGFCFGG9CBFGGGCEGGGG=EDC5ECEGGGGC5=CGG5BFBCEBD3DG3*9F<D4BF4@FC?FFFD:407@FFF)>??F?::*9F????FF94)
@M04650:207:000000000-C238N:1:1101:21286:9851 1:N:0:19
ACTCCTACGGGAGGCAGCAGTGGGGAATATTGGGCAATGGGGGCAACCCTGACCCAGCGACGCCGCGTGAGTGATGAAGTCTTTCGGGACGTAAAGCTCTTTTGTACGGGAAGAAGACGATGACGGTACCGTACGAATAAGCCCCGGCAAACTACGTGCCAGCAGCCGCGGTAATACGTAGGGGGCAAGCGTTGTCCGGAATTACTGGGCGTAAAGGGCACGCAGGCGGATTTGATAGTCAGCTGTAAAATACGTCAGCTCAACTGGCGGATGTCGGCTGATACTGCAAGTCT
+
GGGGGGGGGGGGGGGGGGGGGGGGGEGGGGGGGGGGGGGFGGGGGGGGGGGGGGGGGGGGGGGGGGGGGGGGGGGGGGGGGGGGGGGGGGGGGGGGGGGGGGGGGGGGGGGGGGGGGGGGGGGGGGGGFGGGGGGGGGGGGGGGFEGGGGFGGGGGGGGGGGGGDGFGDGGGGGGGGG:BFGGGGEGGGGGGGGGGGEGEGGGGGGGGGGGEGGGGGDDFGGG5EEGGGDGGFGGGGG?FFF@FGGGGFGGGGGGFFFF?F4CFFG9?EF@3>F=@9>C))3:BF?BA7B=<>
@M04650:207:000000000-C238N:1:1101:2802:9852 1:N:0:19
ACTCCTACGGGAGGCAGCAGTGGGGAATATTGCACAATGGGGGAAACCGTGATGCAGCAACGCCGCGTGAATGATGAAGGTATTCGGAATGTAGAGCTCTGTCTTTGGGGAGGAGAGTGGAGGAGCCCAAAGAGAACAACACGGCTGACAACGGGCCAGAAGCCGAGGGAATACGTAAGGAGAGAGAGTACGCAGAATAGGCTGGACAACAAAGGAACAACGCATACTTAGAACGGAGAGACAGCGAGAGTCGCGCCAAACCACAGGGAAGCAATACGAACACGAGAGCAGG
+
FFGGGGGGFGGGGGGGGGGFCFFGGGGGGGGFGGGG,CFFGEG7BFF,+8CCFEFFG<C8FG7FFGGG+8,<CC,C,,:C4,9C9B=:++:BF,CEC,BF9,<,,,<::>C+@B+=+B,+A=C++:833+,3B,,33,,383++88+33,38+*35*6@57,,64>*5*6,,,7=<,,,,,,6*433*5++**3**25+++5+4=**+**21*0******/1*1**30+*++/3)**/)*)*))1)1)))221)10)08.:)**)*1()).0))**.(9).(*0))0(())(
@M04650:207:000000000-C238N:1:1101:21448:9873 1:N:0:19
ACTCCTACGGGAGGCAGCAGTGGGGAATATTGGGCAATGGGCGCAAGCCTGACCCAGCAACGCCGCGTGAAGGAAGAAGGTTTTCGGATTGTAAACTTCTGTTGTGAGGGACGATAATGACGGTACCTCACGAGGAAGCCCCGGCTAACTACGTGCCAGCAGCCGCGGTAATACGTAGGGGGCAAGCGTTGTCCGGAATTACTGGGCGTAAAGGGAGCGTAGGCGGCCTTGTAAGTCAGATGTGAAATACCCGGGCTTAACCTGGGGGGTGCATCTGAAACTGTGAGGCTTG
+
GGGGGGGGGGGGGGGGGGGGGGGGGGGGGGGGGGGGGGGGGGGGGGGGGGGGGGGGGGGGGGGGGGGGGGGGGGGGGGGGGGGGGGGGGGGGGGGGGGGGGGGGGGGGGGGGGGGGGGGGDFGGGGC,EFGFCGGGGGGGGGGGGDGGGGGGGGGGGGGGGGGGGGGGGGGGGGFFFGGGGGGGGGGGGGGEGGGGGGGGGGGGGGGGGGEGG?EFGGGGED8FEGG*A68?F?CFFFF7=DFFG7*:=GGGDGGFDFF=CFFF>3C0:DDFFFFFADFFFFG6**930079
@M04650:207:000000000-C238N:1:1101:12399:9884 1:N:0:19
ACTCCTACGGGAGGCAGCAGTGGGGAATATTGCACAATGGGCGCAAGCCTGATGCAGCCATGCCGCGTGTATGAAGAAGGCCTTCGGGTTGTAAAGTACTTTCAGCGAGGAGGAAGGCATTGTGGTTAATAACCGCAGTGATTGACGTTACTCGCAGAAGAAGCACCGGCTAACTCCGTGCCAGCAGCCGCGGTAATACGGAGGGTGCAAGCGTTAATCGGAATTACTGGGCGTAAAGCGCACGCAGGCGGTCTGTCAAGTCGGATGTGAAATCCCCGGGCTCAACCTGGGAAC
+
GGGGGGGGGGGGGGGGGGGGGGGGGGGGGGGGGGGGGGGGGGGGGGGGGGGGGGGGGGGGGGGGGGGGGGGGGGGGGGGGGGGGGGGGGGGGGGGGGGGGGGGGGGGGGGGGGGGGGGGGGGGGGGGGGGGGGGGG=ECGGGGGGGGGGGGGGGGGGGGGGGGGGGGGGGGGFGGGGGGGGGGGGGGGGGGGGGGGGGGGEGGGGGGGGGGGGGGGGGGGGGGGGGGGGFGG@:7EFGFG>3@BGDDDDGGGGD4=FFF?F@DC@DG:4@FFFF?FFFGDFFGFFFF705F?:3
@M04650:207:000000000-C238N:1:1101:20186:9920 1:N:0:19
ACTCCTACGGGAGGCAGCAGTGGGGAATATTGCACAATGGGCGCAAGCCTGATGCAGCCATGCCGCGTGTATGAAGAAGGCCTTCGGGTTGTAAAGTACTTTCAGCGAGGAGGAAGGCATTGTGGTTAATAACCGCAGTGATTGACGTTACTCGCAGAAGAAGCACCGGCTAACTCCGTGCCAGCAGCCGCGGTAATACGGAGGGTGCAAGCGTTAATCGGAATTACTGGGCGTAAAGCGCACGCAGGCGGTCTGTCAAGTCGGATGTGAAATCCCCGGGCTCAACCTGGGAAC
+
GGGGGGGGGGGGGGGGGGGGGGGGGGGGGGGGGGGGGGGGGGGGGGGGGGGGGGGGGGGGGGGGGGGGGGFGGGGGGGGGGGGGGGGGGGGGGGGGGGGGGGGGGGGGGGGGGGGGGGGGGGGGGGGGGGGGGGGGGGGGGGGGGGGGGGGGGGGGGGGGGGGGGGGGGGGGGGGGGGGGGGGGGGGGGGGGGGGGGGGGGEEGGGGGGGGGGGGGGGGGGGGCGGFGCFGGFGDGDFFGEGEFGCDGFGGCDGGF=FFFGFGGFGG:FFFFFFFFFFGFFF3F=FF::FFFF:
@M04650:207:000000000-C238N:1:1101:28398:9940 1:N:0:19
ACTCCTACGGGAGGCAGCAGTGGGGAATATTGCACAATGGGGGAAACCCTGATGCAGCAACGCCGCGTGAGTGATGACGGTCTTCGGATTGTAAAGCTCTGTCTTTGGGGACGATAATGACGGTACCCAAGGAGGAAGCCACGGCTAACTACGTGCCAGCAGCCGCGGTAATACGTAGGTCCCGAGCGTTGTCCGGATTTATTGGGCGTAAAGCGAGCGCAGGTGGTTTGATAAGTCTGAAGTTAAAGGCTGTGGCTCAACCATAGTATGCTTTGGAAACTGTCGAACTTGAGT
+
GGGGGGGGGGGGGGGGGGGGGGGGGGGGGGGGGGGGGGGGGGGGGGGGGGGGGGFGGGGGGGGGGGGGGGGGGGGGGGGGGGGGGGGGGGGGGGGGGGGGGGGGGGEGEGECFGGGGGGGFCDCF7?FFDFGGFDEGGGFGGGCFGDGGGGGGGCGG;<DG>FGGGGGGG7BFGECCEFFFGGGGGGGG>CCCGEEGGGFFFGCC>FCGGGGFFECGGGGC7CCFGCDCG?FFCFCFFFCFGBBF*:F?<FGF49FFFFFGFD474:6FFF4FFF63675?>FF>3>:0?FA4)
@M04650:207:000000000-C238N:1:1101:24000:9974 1:N:0:19
ACTCCTACGGGAGGCAGCAGTAGGGAATCTTCGGCAATGGGGGCAACCCTGACCGAGCAACGCCGCGTGAGTGAAGAAGGTTTTCGGATCGTAAAACTCTGTTGTTAGAGAAGAACGTTAAGTAGAGTGGAAAATTACTTAAGTGACGGTATCTAACCAGAAAGGGACGGCTAACTACGTGCCAGCAGCCGCGGTAATACGTAGGTCCCAAGCGTTGTCCGGATTTATTGGGCGTAAAGCGAGCGCAGGTGGTTTCTTAAGTCTGATGTAAAAGGCAGTGGCTCAACCATTGTT
+
GGGGGGGGGGGGGGGGGGGGGGGGGGGGGGGGGGGGGGGGGGGGGGGGGGGGGGGGGGGGGGGGGGGGGGGGGGGGGGGGGGGGGGGGGGGGGGGFGGGGGGGGGGGGGGGGGGGGGGGGGGGFGGGGGGGGGDGGGGGGGGGGGGGGGGGGGGGGGGGGFGGGGGFGGGGGGGGGGGGGFFGGGGGFGGGGGGGGGGGGGGFFGGGGGG6>FGCG5CFGGGGGGGCEGGG=>GGGGGFGBGFFGGGGFGFGDGF?F?=FFFGGFFGFFFFFFFEFFFFFFFFFFFFFFFFF9)
@M04650:207:000000000-C238N:1:1101:12203:9980 1:N:0:19
ACTCCTACGGGAGGCAGCAGTGGGGAATATTGCACAATGGGGGAAACCCTGATGCAGCAACGCCGCGTGAGTGATGACGGTCTTCGGATTGTAAAGCTCTGTCTTTAGGGACGATAATGACGGTACCTAAGGAGGAAGCCACGGCTAACTACGTGCCAGCAGCCGCGGTAATACGTAGGTCCCGAGCGTTGTCCGGATTTATTGGGCGTAAAGCGAGCGCAGGTGGTTTGATAAGTCTGAAGTTAAAGGCTGTGGCTCAACCATAGTATGCTTTGGAAACTGTCGAACTTGAGT
+
GGGGGGGGGGGGGGGGGGGGGGGGGGGGGGGGGGGGGGGGGGGGGGGGGGGGGGGGGGGGGGGGGGGGGGGGGGGGGGGGGGGGGGGGGGGGGGGGGGGGGGGGGGGGGGGGGGGGGGGGGGGGGGGGGGGGGGGGGGGGGGGGGGGGGGGGGGGGGGGGGGGGGGGGGGGGGFGGGGGGGGGGGGGGGGGGGGGGDGGCFGGFGGGGGGGGGGGGGGGGGGGFFGCGGGFFFFGFGGFGFGFFGGGGFGGFGFGFFFFFGFGGFGGFFFFFFFFFFFCFFBGFFFFFFFFAF4
@M04650:207:000000000-C238N:1:1101:8985:9981 1:N:0:19
ACTCCTACGGGAGGCAGCAGTGGGGAATATTGCACAATGAGCGCAAGCCTGATGCAGCCATGCCGCGTGTATGAAGAAGGCCTTCGGGTTGTAAAGTACTTTCAGCGAGGAGGAAGGCATTGTGGTTAATAACCGCCGTGATTGACGTTACTCGCAGAAGAAGCACCGTCTAACTCCGTGCCAGCAGCCGCTGTATTACGGCGTGTGCAATCTTTAATCGGAATTACTGGCCGTAAAGCGCACGCAGGCGTTCTGTCTAGTCGGATGTGAAATCCCTGGTCTCAACCTGGTAAC
+
<FGGGGCFCE7@@@FCEFC8EEC8EEDE@FF,CFF-,EC<EFGG>F+DFFDCDFFFCFGFE8FGCG@FCGGGGF,?,,C<8EFFGDCEGG@FC<<AFDFFGGF9,CF+:++?@:,A+,AEF9F9+BB?,CE<FF7:+@C++>F<,33@>,C@@+<:>7:,,@7@@BE:,@A@9?C9F:F:8B,,8@624*:***4,6+2***/*1=*12:+=+=B+2:;****A<9<C+2*17>C*1*7D:)0.9)1)01*/95*17**029)))9).****1=)9))*)16:**.05050)),
@M04650:207:000000000-C238N:1:1101:19879:9986 1:N:0:19
ACTCCTACGGGAGGCAGCAGTGAGGAATATTGGGCAATGGGGGAAACCCTGACCCAGCAACGCCGCGTGAGGGAAGACGGTTTTCGGATTGTAAACCTCTGTCCTCTGTGAAGATAATGACGGTAGCAGAGGAGGAAGCTCCGGCTAACTACGTGCCAGCAGCCGCGGTAATACGTAGGGAGCAAGCGTTGTCCGGATTTACTGGGTGTAAAGGGTGCGTAGGCGGTCATGCAAGTCAGGAGTGAAATCTATGGGCTTAACCCATAAACTGCTTTTGAAACTGTATGACTTG
+
GGGGGGGGGGGGGGGGGGGGGGGGGGGGGGGGGGGGGGGGGGGGGGGGGGGGGGGGGGGGGGGGGGGGGGGGGGGGGGGGGGGGGGGGGGGGGGGGGGGGGGGGGGGGGGGGGGGFFGGGGGGGGGGEGCDEFGGGGGGGGGGGGGGGGGCFFGGGGGGGGGGGGGGGGGFF@EFGGGGGGGGGCFGGEGDGGGGG5>8FGFFGCGB7CFG7@FCF5DDGCDDCGEEEDGGGF<FFGGFGFG5FGG>FFDGGD4C:>:@FF75*)*0-===??F4?<:FFF4*9@FF)6==<
@M04650:207:000000000-C238N:1:1101:24489:10003 1:N:0:19
ACTCCTACGGGAGGCAGCAGTGGGGAATATTGCACAATGGGGGAAACCCTGATGCAGCAACGCCGCGTGAGTGATGACGGTCTTCGGATTGTAAAGCTCTGTCTTTGGGGACGATAATGACGGTACCCAAGGAGGAAGCCACGGCTAACTACGTGCCAGCAGCCGCGGTAATACGTAGGTGGCGAGCGTTATCCGGAATTATTGGGCGTAAAGGGAGCGTAGGCGGATAATTAAGTGGGATGTGAAATACTCAGGCTCAACCTGGGGGCTGCATTCCAAACTGATTATCTAG
+
GGGGGGGGGGGGGGGGGGGGGGGGGGGGGGGGGGGGGGGGGGGGGGGGGGGGGGGGGGGGGGGGGGGGGGGGGGGGGGGGGGGGGGGGGGGGGGGGGGGGGGGGGGGGGGGGGGGGGGGGGGGGGGGGGGGGGGGGGGGGGGGGGGGGGGGGGGGGGGGGGGGGGGGGGGDGGGGGGGGGGGGGGGGGGGGGGGGGGEGFGGFFGGGGGGGGGGGGGGGGGGGGGGGGGGGG?CFFGGFGFGFFGGGGFGGGGGGFFFFFFFGFFFC9BEDD:B?F)):=:>GBF79<.//6
@M04650:207:000000000-C238N:1:1101:8900:10031 1:N:0:19
ACTCCTACGGGAGGCAGCAGTAGGGAATCTTCGGCAATGGGGGCAACCCTGACCGAGCAACGCCGCGTGAGTGAAGAAGGTTTTCGGATCGTAAAGCTCTGTTGTAAGAGAAGAATGTGTGTGAGAGTGGAAAGTTCACACAATGACGGTAACTTACCAGAAATGGACGGCTAACTACGTGCCAGCATCCTCGGTAATACGTAGGTCCCGAGCGTTTTCCGGATTTCTTGGGCGTAAAGCGAGCGCAGGTGGTTTGATAAGTCTGAAGTTAAAGGCTGTTGCTCCACCATTGTT
+
GGGGGGGGGGGGG>FCCFFCFACFECFFGGGG<;FCGGGCG7:FCEGGGG<@EFEEEGGFEFGDGEEGD7@FGG9EFCF<E?FFG4@7F7BFE=FCFFGGCGGAFACB,EEEFF,BDA<FCD@A,?<:?7,>,,FGEEF,>++EA9:>F><:BFGFCF9<,>@,,,,@:7:B*7,>,>*@,1:9B=8,6:,>:5:,8BB;;<+**?+2:5*/5:EC*>@7*)*:*C+3<*+*.19*1**2)*.))7)5)/**1*97*9*1+12:***)=F***1*).40*/:C=)00((/*6:)
@M04650:207:000000000-C238N:1:1101:23823:10069 1:N:0:19
ACTCCTACGGGAGGCAGCAGTAGGGAATCTTCGGCAATGGGGGCAACCCTGACCGAGCAACGCCGCGTGAGTGAAGAAGGTTTTCGGATCGTAAAGCTCTGTTGTAAGAGAAGAATGTGTGTGAGAGTGGAAAGTTCACACAATGACGGTAACTTACCAGAAAGGGACGGCTAACTACGTGCCAGCAGCCGCGGTAATACGTAGGTCCCGAGCGTTGTCCGGATTTATTGGGCGTAAAGCGAGCGCAGGTGGTTTGATAAGTCTGAAGTTAAAGGCTGTGGCTCAACCATAGT
+
GGGGGGGGGGGGGGGGGGGGGGGGGGGGGGGGGGGGGGGGGGGGGGGGGGGGGGGGGGGGGGGGGGGGGGGGGGGGGGGGGGGGGGGGGGGGGGGGGGGGGGGGGGGGGGGGGGGGGGGGGGGGGGGGGGGGGGGGGGGGGGGGGGGGGGGGGGGGGGGGGGGGGGGGGGGGGGGGGGGGGGGGGGGGGGGGGGGGGGGGGGGGGGGGGGGGGGGGDGGGGGC5EFGGGGFGFGGGGGFGFGFFGGGGF57DGGFE@F?BCFGGFGGFFFFFFFFFFFGFFFGFFFFFFFFFF
@M04650:207:000000000-C238N:1:1101:26820:10078 1:N:0:19
ACTCCTACGGGAGGCAGCAGTGGGGAATATTGCACAATGGGCGCAAGCCTGATGCAGCCATGCCGCGTGTATGAAGAAGGCCTTCGGGTTGTAAAGTACTTTCAGCGAGGAGGAAGGCATTGTGGTTAATAACCGCAGTGATTGACGTTACTCGCAGAAGAAGCACCGGCTAACTCCGTGCCAGCAGCCGCGGTAATACGGAGGGTGCAAGCGTTAATCGGAATTACTGGGCGTAAAGCGCACGCAGGCGGTCTGTCAAGTCGGATGTGAAATCCCCGGGCTCAACCTGGGAAC
+
GGGGGGGGGGGGGGGGGGGGGGGGGGGGGGGGGGGGGGGGGGGGGGGGGGGGGGGGGGGGGGGGGGGGGGGGGGGGGGGGGGGGGGGGGGGGGGGGGGGGGGGGGGGGGGGGGGGGGGGGGGGGGGGGGGGGGGGGGGGGGGGGFGGGGGGGGGGGGGGGGGGGGGGGGGGGGGGGGGGGGGGGGGGGGGGGGGGGGGGGGGGGGGGGGGGGGGGGFFGGGGGGGGGGGGGGFEGGGGFG:DEDGGGCEGGGGGGFFFFFFFDC>DG?FFFFFFFFFFDFF0CFFFFFFFFFF-
@M04650:207:000000000-C238N:1:1101:28218:10080 1:N:0:19
ACTCCTACGGGAGGCAGCAGTAGGGAATCTTCGGCAATGGACGAAAGTCTGACCGAGCAACGCCGCGTGAGTGAAGAAGGTTTTCGGATCGTAAAACTCTGTTGTTAGAGAAGAACAAGTGGGAGAGTAACTGTTCCCACCTTGACGGTATCTAACCAGAAAGCCACGGCTAACTACGTGCCAGCAGCCGCGGTAATACGTAGGTGGCAAGCGTTGTCCGGATTTATTGGGCGTAAAGCGAGCGCAGGCGGTTTCTTAAGTCTGATGTGAAAGCCCTCGGCTCAACCGAGGA
+
GGGGGGGGGGGGGGGGGGFGGGGGGGGGGGGGGGGGGGGGGGGGGGGGGGGGGGGGGGGGGGGGGGGGGGGGGGGGGGGGGGGGGGGGGGGGGGGGGGGGGGGGGGGGGGGGGGGGGGGGGGGGGGGGGGGGGGGGGGFGGGGGGGGGGGGGGGGGGGGGGGGGGGGGGGGGGGGGGGGGGGGGCGGGGEEGGGGGGGGGGGGGGGGGGGGGGGGGGGGGGGEGGGGGGGGGFGGGGFFGFDBFDDGGFGGG<CFFFFFFGFGGFGGFFFFFFFFFBFGFFFGFFFFF6EF>
@M04650:207:000000000-C238N:1:1101:26247:10097 1:N:0:19
ACTCCTACGGGAGGCAGCAGTGGGGAATATTGGGCAATGGGGGGAACCCTGACCCAGCGACGCCGCGTGAGTGAAGAAATCCTTCGGGATGTAAAGCTCTGTTGTATGGGAAGAGAAAAAGACGGTACCATACGAGGAAGCCCCGGCAAACTACGTGCCAGCAGCCGCGGTAATACGTAGGGGGCAAGCGTTGTCCGGAATTACTGGGCGTAAAGCGCACGCAGGCGGGTTTATAAGTCAGATGTAAAAGGCAGGTGCTTACCATCTGTTTGTCATCTGATACTGTAAGCCT
+
GGGGGGGGGDGGGGGGGGGGGGGGGGGGGGGGGGGGGGGGGGGGGGGGGGGGFGGGFFGGGGEGGGGFGGGGGGGGGGGFGGGGGGGGGGGGGGGGG:EFGGFGAFFFGGGGGGGGGGGGFFGGGGGGGFFGGGGGGGGGFGFEECGEGGGGFGGGG8EGFFGFGGGEGGEGGGGGGGGGGGEGGC8FGGEGGGGFEEGCGFFG7<CF>=EGCCFGEDCGGGGGGGDGG/;*<FCAC>=FFDFBGG>:BF<*9C5<?6*/:6CF7F7>F4@@>BFFF4:1=>>FFF@BA=F0
@M04650:207:000000000-C238N:1:1101:19846:10114 1:N:0:19
ACTCCTACGGGAGGCAGCAGTAGGGAATCTTCGGCAATGGGGGCAACCCTGACCGAGCAACGCCGCGTGAGTGAAGAAGGTTTTCGGATCGTAAAACTCTGTTGTTAGAGAAGAACGTTAAGTAGAGTGGAAAATTACTTAAGTGACGGTATCTAACCAGAAAGGGACGGCTAACTACGTGCCAGCAGCCGCGGTAATACGTAGGTCCCAAGCGTTGTCCGGATTTATTGGGCGTAAAGGGAGCGTAGGCGGATAATTAAGTGGGATGTGAAATACTCAGGCTCAACCTGGGGG
+
GGGGGGGGGGGGGGGGGGGGGGGGGGGGGGGGGGGGGGGGGGGGGGGGGGGGGGGGGGGGGGGGGGGGGGGGGGGGGGGGGGGGGGGGGGGGGGGGGGGGGGGGGGGGGGGGGGGGGFGGGGGGGGGFGGGGGGGGGGGGGGGGGGGGGGGGGGGGGGGGGGGGGGGGGGDEEGGGGGGGGCGGGGGGGGGGGGGGGGGGGGGGGGGGGGCEGGGGGGGGGGE==FGGGCGGFGGGGGFGFFDFDGGC>CDDCDDFFFFFGFGGFGGFFFFFFFFFFFGFFFGFFFFFBFFFFF
@M04650:207:000000000-C238N:1:1101:15571:10137 1:N:0:19
ACTCCTACGGGAGGCAGCAGTAGGGAATCTTCGGCAATGGGGGCAACCTTGACCGAGCAACGCCGCGTGAGTGAAGAAGGTTTTCGGATCGTAAAACTCTGTGGTTAGAGAAGAACGTTAAGTAGAGTGGAAAATTACTTAAGTGACGGTATCTAACCAGAAAGGGACGGCTAACTACGTGCCAGCAGCCGCGGTAATACGTAGGTCCCAAGCGTTGTCCGGAATTATTGGGCGTAAAGCGAGCGCAGGGGGTTTCTTAAGTCTGATGTAAAAGGCATGGGCTCAACCATTGTG
+
@FF,,C<FBCFGGG;BFE8ECF9D7,,,66C<6,6++,C-,,8@FFF8,:,CCF:@:+@<<+7:>+=@FF7,9?FGCF8FEEFB,484?>C9?<+,:F<,8C,?B<BB?B9F@EDD7+3=FG5?F9C,AB9CF,EFFFDA<,BFAAF@FG7CEG<C,,,6,,FFF7E*@E<8>@>>C>*=8*:9EFG>,;:7CEEGGG+5C>98E+?+*+*:CCEGCD*:CDE*2A9?F7E5@E5:5***.9:5CDD5@)9<<D57B/9BFF7***0)18*=@*053)*.58C:4?),40=4<4
@M04650:207:000000000-C238N:1:1101:6501:10162 1:N:0:19
ACTCCTACGGGAGGCAGCAGTGGGGAATATTGGGCAATGGGGGAAACCCTGACCCAGCAACGCCGCGTGAGGGAAGAAGGCTTTCGGGTCGTAAACCTCTGTCCCATGTGAAGAGAAGAAGACGGTAGCATGGGAGGAAGCCCCGGCTAACTACGTGCCAGCAGCCGCGGTAATACGTAGGGGGCAAGCGTTGTCCGGAATGATTGGGCGTAAAGGGCGCGTAGGCGGCCTGTTAAGTCTGGAGTGGAAGTCCCGCTTTCAAGGTGGGAATTGCTTTGGAAACTGATAGGCTTG
+
GGGGGGGGGGGGGGGGGGGGGGGGGGGGGGFGGGGGGGGGGGGGGGGGGGGGGGGGGGGGGGGGGGGGGGGGGGGGGGGGGGGGGGGGGGGGGGGGGGGGGGGGGGGGGGGGGGGGGGGGGGGGGGGGGGGGGGGG@:DCGGGGGGGGEGGGGGGGGGGGGG:FGGGGGGGGGGGGGGGGGGGGGGGGGGGGGGGGGGCGGGFGGGGGGGGG5CGGGGGGGGGGGGGGGGGGFFGGGGFGF44FGGGFFGGGGFGFEFFF?FFFFCCB8?>?FFFB9<DFFB<FFFFBAFF?73
@M04650:207:000000000-C238N:1:1101:14577:10187 1:N:0:19
ACTCCCTACGGGAGGCAGCAGTGGGGAATATTGGGCACTGGGGGGAACCCTGACCCAGCGACGCCGCGTGAGGGATGAAGGCCTTCGGGTTGTAAACCTTTTTCGCTTTTGACCAAGTGCTCATTTTGTTGGGTGTGAGGGTATGAGGTAAAGAAGCACCGGCTAACTACGTGCCAGCAGCCGCGGTAATACGTAGGGTGCGAGCGTTGTCCGGAATTATTGGGCGTAAAGGGCTTGTAGGTGGCGTGTCGCGTCTGTCGTGAAAGGCTCCGGCTTAACTGGGGTAGTGCGGTG
+
GGGGGGGGGGGGGGGGGGGGGGGGGGGGGGGGGGGGG;FGGGGGGGGGGGGGFGGGGGGGGGGGGGGGGGGGGGGGGGFFGGGGGGGGGGGGGGGGGGGGGGGGGGGGGGGGGGGGGGGGGGGGCFGFGGGGGEGGGGGGGGGGGGGGGGGFGGGGGGGGGEGGGGGGGGGGCGGGFFFGGGGGGGGGGGGGGGGGGGGGGGGGGGG=5CFGGG5C>FFGGGGCGGCEGCCFBGGGGGFGFGFFGGGGFGGGGGG>F?7FF>CGFGF?:FDEFFFF?AGFF2FEE:DF:=BB31
@M04650:207:000000000-C238N:1:1101:10263:10189 1:N:0:19
ACTCCTACGGGAGGCAGCAGTGGGGAATATTGCACAATGGGCGCAAGCCTGATGCAGCCATGCCGCGTGTATGAAGAAGGCCTTCGGGTTGTAAAGTACTTTCAGCGAGGAGGAAGGCATTGTGGTTAATAACCGCAGTGATTGACGTTACTCGCAGAAGAAGCACCGGCTAACTCCGTGCCAGCAGCCGCGGTAATACGGAGGGTGCAAGCGTTAATCGGAATTACTGGGCGTAAAGCGCACGCAGGCGGTCTGTCAAGTCGGATGTGAAATCCCCGGGCTCAACCTGGGAAC
+
GGGGGGGGGGGGGGGGGGGGGGGGGGGGGGGGGGGGGGGGGGGGGGGGGGGGGGGGGGGGGGGGGGGGGGGGGGGGGGGGGGGGGGGGGGGGGGGGGGGGGGGGGGGGGGGGGGGGGGGGGGGGGGGGGGGGGGGGGGFGGFGGGGGGGGGGGGDFGFGGGGGGGCGGGGGGGGGGGGGGGGGGGGGGGGGGGGGGGGGGGGGGGGGGGGGGGGGGGGGGECEGGGGGGG@CD57EGGFGDC:>DGGGFGGDGGGFFFFFG=<<@DDBFFFFFF:FBBGE>>DFFFF>?FF?F(
@M04650:207:000000000-C238N:1:1101:24541:10198 1:N:0:19
ACTCCTACGGGAGGCAGCAGTGGGGAATATTGCACAATGGGGGAAACCCTGATGCAGCAACGCCGCGTGAGTGATGACGGTCTTCGGATTGTAAAGCTCTGTCTTTGGGGACGATAATGACGGTACCCAAGGAGGAAGCCACGGCTAACTACGTGCCAGCAGCCGCGGTAATACGTAGGGGGCAAGCGTTGTCCGGAATTACTGGGCGTAAAGGGAGCGTAGGCGGCCTTGTAAGTCAGATGTGAAATACCCGGGCTTAACCTGGGGGGTGCATCTGAAACTGTGAGGCTTG
+
GGGGGGGGGGGGGGGGGGGGGGGGGGGGGGGGGGGGGGGGGGGGGGGGGGGGGGGGGGGGGGGGGGGGGGGGGGGGGGGGGGGGGGGGGGGGGGGGGGGGGGGGGGGGGGGGGGGGGGGGGGGGGGGGGGGGGGGGGGGGGGGGGGGGGGGGGGGGGGGGGGGGGGGGGGGGGGGGGGGGGGGGGGGGGGGGGGGGGGGGGGGGGGGGGGGGGGGGGGGGGGGGGGGGGGGGFGGGGGFGFGFFGGGFBFDGDGGEFFFFGFGGFCD>EFFFF4=@A<FFFFGFFFFFBFFF
@M04650:207:000000000-C238N:1:1101:8653:10209 1:N:0:19
ACTCCTACGGGAGGCAGCAGTAGGGAATCTTCGGCAATGGGGGCAACCCTGACCGAGCAACGCCGCGTGAGTGAAGAAGGTTTTCGGATCGTAAAACTCTGTTGTTAGAGAAGAACGTTAAGTAGAGTGGAAAATTACTTAAGTGACGGTATCTAACCAGAAAGGGACGGCTAACTACGTGCCAGCAGCCGCGGTAATACGTAGGTCCCAAGCGTTGTCCGGATTTATTGGGCGTAAAGCGAGCGCAGGTGGTTTGATAAGTCTGAAGTTAAAGGCTGTGGCTCAACCATAGT
+
GGGGGGGGGGGGGGGGGGGGGGFGGGGGGGGF<FGGGGGGGCGEGFFGGGGGGF@EGGGGGGGGGGGGG7FEGGGGGGFGE?FGGGGGG7FFGGGDGGGGGGDC??EECGGGGGGDECFC@FFDGFFDFFCGADFFFFDFGFGGGFGGGGFGGGCAFGGGGGGCF7DG7EDCCFFG9EFG7BC98:,=EFEE1CE>CC;9;+<;EGF9C9**AEEG*9:0*92:8C7EC:6EF=7*9C=D:CD>/5)9>77CC7C3*9*@79>C=C7<?FFF?=752:<FF6C@@44:6=*5<
@M04650:207:000000000-C238N:1:1101:24387:10221 1:N:0:19
ACTCCTACGGGAGGCAGCAGTGGGGAATATTGCACAATGGGGGAAACCCTGATGCAGCAACGCCGCGTGAGTGATGACGGTCTTCGGATTGTAAAGCTCTGTCTTTGGGGACGATAATGACGGTACCCAAGGAGGAAGCCACGGCTAACTACGTGCCAGCAGCCGCGGTAATACGTAGGTCCCGAGCGTTGTCCGGATTTATTGGGCGTAAAGCGAGCGCAGGTGGTTTGATAAGTCTGAAGTTAAAGGCTGTGGCTCAACCATAGTATGCTTTGGAAACTGTCGAACTTGAGT
+
GGGGGGGGGGGGGGGGGGGGGGGGGGGGGGGGGGGGGGGGGGGGGGFGGGGGGGGGGGGGGGGGGGGGGGGGGGGGGGGGGGGGGGGGGGGGGGGGGGGGGGGGGGGGGGGGGGGGGGGGGGGGGGGGGGGGGGGGGGGGGGGGGGGGGGGGGGGGGGGGGGGGGGGGGGGGGGGGGGGGGGGGGGGGGGGGGGGGGGEEFGGGGGGGGGGGGFGGGGGGDDGCGG=EGDCEBGGGGGFGFGFFGGGGFGGGGGGFFFFFFFGGFGGFFFFBFFFFFFGFFFFFFFF?:8=8?)
@M04650:207:000000000-C238N:1:1101:17123:10250 1:N:0:19
ACTCCTACGGGAGGCAGCAGTGGGGAATATTGCACAATGGGCGCAAGCCTGATGCAGCCATGCCGCGTGTATGAAGAAGGCCTTCGGGTTGTAAAGTACTTTCAGCGAGGAGGAAGGCATTGTGGTTAATAACCGCAGTGATTGACGTTACTCGCAGAAGAAGCACCGGCTAACTCCGTGCCAGCAGCCGCGGTAATACGGAGGGTGCAAGCGTTAATCGGAATTACTGGGCGTAAAGCGCACGCAGGCGGTCTGTCAAGTCGGATGTGAAATCCCCGGGCTCAACCTGGGAAC
+
GGGGGGGGGGGGGGGGGGGGGGGGGGGGGGGFGGGGGGGGGGGGGGGGGGGGGGGGGGGGGGGGGGGGGGGGGGGGGGGGGGGGGGGGGGGGGGGGGGGGGGGGGGGCFGFGGGGGGGGGGGGGGGGGGGGGGGGGEGGGGGGGGGGGGGGGGGGGGGGGGGGGGGGGGGGGGGGGGGGGGGGGGGGGGGGGGGGGGGGGGGGGGGGDFGGGGGGGGGGGGGGGGGGGGGGGFGDGDCFGFGFFGGDDFGG9DDGFFFFFGFGG3*78=??FFFF),,9@E6C?4?F7?FF::(
@M04650:207:000000000-C238N:1:1101:13378:10254 1:N:0:19
ACTCCTACGGGAGGCAGCAGTGGGGAATATTGCACAATGGGGGAAACCCTGATGCAGCAACGCCGCGTGAGTGATGACGGTCTTCGGATTGTAAAGCTCTGTCTTTGGGGACGATAATGACGGTACCCAAGGAGGAAGCCACGGCTAACTACGTGCCAGCAGCCGCGGTAATACGTAGGTGGCGAGCGTTATCCGGAATTATTGGGCGTAAAGCGAGCGCAGGTGGTTTGATAAGTCTGAAGTTAAAGGCTGTGGCTCAACCATAGTATGCTTTGGAAACTGTCGAACTTGAGT
+
GGGGGGGGGGGGGGGGGGGGGGGGGGGGGGGGGGGGGGGGGGGGGGGGGGGGGGGGGGGGGGGGGGGGGGGGGGGGGGGGGGGGGGGGGGGGFGGGGGGGGGGGGGGGGGGGGGGGGGGGGGGGFGGGGGGGGGGGGGGGGGGGGGGGGGGGGGGGGGGGGGGGGGGGGGGGGGGGGGGGGGGGGGGGGGDCEGGGGGFEFFGGGGGGGGGFCGEGGGGCCDGEFGGGCGGGFFGGG>FGFGF?FGGC?F<9FGG@>FFFF>D=FFCAFFFFFF6??ACF?20/7:FBF=6<?-
@M04650:207:000000000-C238N:1:1101:5354:10258 1:N:0:19
ACTCCTACGGGAGGCAGCAGTGGGGAATATTGCACAATGGGCGCAAGCCTGATGCAGCCATGCCGCGTGTATGAAGAAGGCCTTCGGGTTGTAAAGTACTTTCAGCGAGGAGGAAGGCATTGTGGTTAATAACCGCAGTGATTGACGTTACTCGCAGAAGAAGCACCGGCTAACTCCGTGCCAGCAGCCGCGGTAATACGGAGGGTGCGAGCGTTAATCGGAATTACTGGGCGTAAAGCGCACGCAGGCGGTCTGTCAAGTCGGATGTGAAATCCCCGGGCTCAACCTGGGAAC
+
GGGGGGGGGGGGGGGGGGGGGGGGGGGGGGGGGGGGGGGGGGGGGGGGGGGGGGGGGGGGGGGGGGGGGG?FGGGGGGGGGGGFGGGGGGGGGGGGGGGGFGG?FGGEGGGGGGGGGGGFFGGGGFGGGGGGGGGGGGGGGGGGGGGGGGGGGGGGGGGGFGGGGGGGGGGGGGGGGGGGGGGGGGGGGGGGGGGGGGGGGGEGGGGGGGC5EEGGGGGGGGGGGGGGGFFFFDGGFFFGFGFFGDDC3DG<CDFFFFFFGFGG>3CBFFFFFF?F?BGD@05=F@FB<>FFF8
@M04650:207:000000000-C238N:1:1101:23401:10301 1:N:0:19
ACTCCTACGGGAGGCAGCAGTGGGGAATATTGCACAATGGGCGCAAGCCTGATGCAGCCATGCCGCGTGTATGAAGAAGGCCTTCGGGTTGTAAAGTACTTTCAGCGAGGAGGAAGGCATTGTGGTTAATAACCGCAGTGATTGACGTTACTCGCAGAAGAAGCACCGGCTAACTCCGCGCCAGCAGCCGCGGTAATACGGAGGGGGCAAGCGTTAATCGGAATTACTGGGCGTAAAGCGCACGCAGGCGGTCTGTCAAGTCGGATGGGAAATCCCTGGGCGCAACCTGGGAAC
+
<<@FFFG<@@@;@FFFEGFGGGGGGCGCGGGGGGFFFFAF@CFCEGCC,CFFFGGGGDC<CC@FGEFBCGDFC<FDFGGE=E=F99=F=CFFFGFF?E9F9BFFDCEDFE+:=:?AFFGGA<C5FGGFCF<CFCFGC@B<F<DFGFECD<7=DEE++@FGCCA,@FDCCEEGGFGD@C*>BEEE8EFBC:EEDEGGFF+;C88B8*:=8*:5C/ACCFFGDGGG6<7?F68:>7<*778C)57>C)1)09<GC*799**19=DGB/71<5@7B*<4)5CF5-)7;5)(4>FF2(
@M04650:207:000000000-C238N:1:1101:17644:10303 1:N:0:19
ACTCCTACGGGAGGCAGCAGTGGGGAATATTGCACAATGGGGGAAACCCTGATGCAGCAACGCCGCGTGAGTGATGACGGTCTTCGGATTGTAAAGCTCTGTCTTTGGGGACGATAATGACGGTACCCAAGGAGGAAGCCACGGCTAACTACGTGCCAGCAGCCGCGGTAATACGTAGGGTCCAAGCGTTAATCGGAATTACTGGGCGTAAAGCGTGCGCAGGCGGTTGTGCAAGACCGATGTGAAATCCCCGGGCTTAACCTGGGTGCTGCATTCCAAACTGGGAATCTAG
+
GGGGGGGGGGGGGGGGGGGGGGGGGGGGGGGGGGGGGGGGGGGGGGGGGGGGGGGGGGGGGGGGGGGGGGGGGGGGGGGGGGGGGGGGGGGGGGGGGGGGGGGGGGGGGGGGGGGGGGGGGGGGGGGGGGGGGGGGGGGGGGGGGGGGGGGGGGGGGGGGGGGGGGGGGGGGGGGGGGGGGGGGGGGGEGGGGGGGGGGGGGGGGGGGGGGG9CEEGDGGGGGGGGGGCDGGFGGGGFFGFDF=FGGGFGGGGGGFFFFFGFCCFGGFFFFFFFFFFFFFFBGFF>63<F?2
@M04650:207:000000000-C238N:1:1101:6229:10311 1:N:0:19
ACTCCTACGGGAGGCAGCAGTAGGGAATCTTCGGCAATGGGGGCAACCCTGACCGAGCAACGCCGCGTGAGTGAAGAAGGTTTTCGGATCGTAAAACTCTGTTGTTAGAGAAGAACGTTAAGTAGAGTGGAAAATTACTTAAGTGACGGTATCTAACCAGAAAGGGACGGCTAACTACGTGCCAGCAGCCGCGGTAATACGTAGGTCCCAAGCGTTGTCCGGATTTATTGGGCGTAAAGCGAGCGCAGGTGGTTTCTTAAGTCTGATGTAAAAGGCAGTGGCTCAACCATTGTG
+
FGGGGGGGGGGGGGGGGGGGFCGGGGGGGGGGGGGGGGGGGGGGGGGGGGGGGGGGGGGGGGGGGGG=FGGGGGGGGGGGFGGDGGGGGGGGGGGGGGGGGGGGFGAFFGGGGGGGGGGGGGGFGGGGFGGDGGAFFGGGGGGGFFGFGGGGGGFFEGGGGGGGGDGGGCFDFFGFGFGF8FGGGGGGGCGGGGGGGGGGFGGGGGGGGGGGGGCEGGGGGGD*;9CGGGGGFGGGGGFC@GFBGDDDFGGGGCF?FFFFFFDFFFGFFFFF?4>F?B5@FFFFFFF?06946)
@M04650:207:000000000-C238N:1:1101:12471:10325 1:N:0:19
ACTCCTACGGGAGGCAGCAGTAGGGAATCTTCGGCAATGGGGGCAACCCTGACCGAGCAACGCCGCGTGAGTGAAGAAGGTTTTCGGATCGTAAAACTCTGTTGTTAGAGAAGAACGTTAAGTAGAGTGGAAAATTACTTAAGTGACGGTATCTAACCAGAAAGGGACGGCTAACTACGTGCCAGCAGCCGCGGTAATACGTAGGTCCCAAGCGTTGTCCGGATTTATTGGGCGTAAAGCGAGCGCAGGTGGTTTCTTAAGTCTGTTGTAAAAGGCAGTGGCTCAACCATTGTT
+
GGGGGGGGGGGGGGGGGGGGGGGGGGGGGGGFGGGGGGGGGGGGGGGGGGGGGGGGGGGGGGGGGGGGGGGGGGGGGGGGGGGGGGDGCC+EFGGGGGGGGGGGGGGGGGGGGGGGGGGGGGGGGFGFFGGGFFGGGGGGGFGGGGCEFGGGGGGGGGFGGCGGF@EFGEGGGGGGGGGGGGG9EGGGGGGGGGGGGGGCFGGGGGFFGFGF5E;EGGGFGDCGG??7?CG=FGDCG<BFBDFFGGGC39<FDCFFFFF?C?FGF*7<F4@@FF3@<FF?FF*?F6@FBFFF>)
@M04650:207:000000000-C238N:1:1101:6261:10372 1:N:0:19
ACTCCTACGGGAGGCAGCAGTGGGGAATATTGCACAATGGGCGAAAGCCTGATGCAGCGACGCCGCGTGAGGGAAGAAGGTTTTCGGATTGTAAACCTCTGTCTTCGGGGACGATAATGACGGTACCCGAGGAGGAAGCCACGGCTAACTACGTGCCAGCAGCCGCGGTAAAACGTAGGTGGCAAGCGTTGTCCGGAATTACTGGGTGTAAAGGGAGCGCAGGCGGAATGCCAGGTTGAATGTGAAAACTATGGGCTCAACCCATAGACTGCGTTCAAAAATGGCGTGCTTG
+
DFGGGGGGDEGGGGGGGGGGGGGGGGGGGGGGDEGGDGGGCGGGEGGGGGGGGGGGGDCF7C@FGDECCF@DEDGGF<FFCF?DFGGFFGBECAGDGGGGGGGFF9FCGG+@F+3CFCFAF:FFG+:CB+@BFEGCGGGCFC:CEDC7FF9CDGGD:FEGFFG7CG7:1*1?EGGFFFCCG89F@CF71;**3<EGGC5ECA9F88*:ECEFFF8@EC)7*/*2?E5CFG++929<=F)7FCF=**2:)9*CGDF))7?=E435@<4<*=)0.7553):77.27>@D(6)93
@M04650:207:000000000-C238N:1:1101:11869:10375 1:N:0:19
ACTCCTACGGGAGGCAGCAGTGGGGAATATTGCACAATGGGGGAAACCCTGATGCAGCAACGCCGCGTGAGTGATGAAGGTCTTCGGATTGTAAAGCTCTGTCTTTAGGGACGATAATGACGGTACCTAAGGAGGAAGCCACGGCTAACTACGTGCCAGCAGCCGCGGTAATACGTAGGTGGCAAGCGTTGTCCGGATTTACTGGGCGTAAAGCGCACGCAGGCGGTCTGTCAAGTCGGATGTGAAATCCCCGGGCTCAACCTGGGAACTGCATTCGAAACTGGCCGACTAG
+
GGGGGGGGGGGGGGGGGGGGGCFGGGGGGGGEFGGGGGGGG7CFGGCEGGGGGFFGGGGGGDFGGGGGGFDECFGGGGGGCFEFGGGDGGGGGGG9?BFG<F9@FFGGEFFGGGGFEAFFGGGGGGGG9<DGGFGCGFFDGGGFGGGGGG9FEFGGGGGGGGFGCCEGGCFFGCFEGGBC@FFGGGGGEECE?>EC**:BCGGGG*=58CEFC7CEC3<DGDGGGGE=EF<F67CGGD:5)7?F7CF7@FFGD597:>FF6F<577<?37@*69*=>9DB:<C).)0345.3
@M04650:207:000000000-C238N:1:1101:7510:10397 1:N:0:19
ACTCCTACGGGAGGCAGCAGTAGGGAATCTTCGGCAATGGGGGCAACCCTGACCGAGCAACGCCGCGTGAGTGAAGAAGGTTTTCGGATCGTAAAGCTCTGTTGTTAGAGAAGAACGTTAAGTAGAGTGGAAAATTACTTAAGTGACGGTATCTAACCAGAAAGGGACGGCTAACTACGTGCCAGCAGCCGCGGTAATACGTAGGTCCCAAGCGTTGTCCGGATTTATTGGGCGTAAAGCGAGCGCAGGTGGTTTCTTAAGTCTGATGTAAAAGGCAGTGGCTCAACCATTGTG
+
GGGGGGGGGGGGGGGGGGGGGGGGGGGGGGGGGGGGGGGGGGGGGGGGGGGGGFGGGGGGGGGGGGGFCCFGGGGGGGGGGGGGGGGGGECFGGGGGGGGGGGGGGGGGGGGGGGGGFGGGGGDFGGGGGGFF<FGGFGGGGGGGGFGGGGGGGGGGGGGGGCGGGGGGGGGEGGGGGGGGDG;FGGG>EGGGEEDEGGGGGGGGGGGGGGGGGEGGGGG5D5:=CGGGCFCFEGGCCFCB3)7>DDGFGGGDCC?F===E900=FGFF44@4@:F027?F?GFFFFF(19AD2
@M04650:207:000000000-C238N:1:1101:23227:10426 1:N:0:19
ACTCCTACGGGAGGCAGCAGTGGGGAATATTGCGCAATGGGCGAAAGCCTGACGCAGCGACGCCGCGTGAGGGATGAAGGCCTTCGGGTCGTAAACCTCTGTCAGGAGGGAAGAAGTGTAGTTGTGCTAATCAGCAGCTATTTGACGGTACCTCCAAAGGAAGCACCGGCTAACTCCGTGCCAGCAGCCGCGGTAATACGGAGGGTGCAAGCGTTAATCGGAATCACTGGGCGTAAAGCGCGCGTAGGCGGCTTTTTAAGTCAGGGGTGAAATCCCACGGCTCAACCGTGGAAC
+
GGGGGGGGGGGGGGGGGGGGGGGGGGGGGGGGGGGGGGGGGGGGGGGGGGGGGGGGGGGGGGGGGGGGGGGGGGGGGGGGGGGGGGGGGGGGGGGGGGGGGGGGGGGGGGGGGGGGFFFGGGGGGGGGGGGGGGGGGGGGGGGGGGGGGGGGGGGGGGGGGGGGGGGGGGGGGGGGGGGGGGGGGGGGGGGGGGGGFGGFGGGGGGGGGGGGGGGGGGGGGGGGDFGGGGGGFGGGFFFGFGFFDDGGFGGGDCFF@FFFGFGGFGG6BFFFFB@FD?GFF9C@FFFFFFFFF2
@M04650:207:000000000-C238N:1:1101:25959:10432 1:N:0:19
ACTCCTACGGGAGGCAGCAGTGGGGAATATTGCACAATGGGCGCAAGCCTGATGCAGCCATGCCGCGTGTATGAAGAAGGCCTTCGGGTTGTAAAGTACTTTCAGCGAGGAGGAAGGCATTGTGGTTAATAACCGCAGTGATTGACGTTACTCGCAGAAGAAGCACCGGCTAACTCCGTGCCAGCAGCCGCGGTAATACGGAGGGTGCAAGCGTTAATCGGAATTACTGGGCGTAAAGCGCACGCAGGCGGTCTGTCAAGTCGGATGTGAAATCCCCGGGCTCAACCTGGGAAC
+
GGGGGGGGEFFFGGGGGGGGGGGGGGGGGGGGGGGGGGGDGGGGGEGGGGGGGGGGFGGGGGGGGGGGGGGGGGGGGGGFGGFGGGGGGGDGGEFGGGGGGGFGFGGDGGGGDGGGGGGGGGGGGGGFGGGGGDEG:FGGGGGFGGCFGGGFCFGGGGGGGFGGGGGEFGF7CFGDGGDCGGGFGGGGGGGGEGEG?GGGGGGGGGGGGD9EE:;55*09CDGGGC?EDFGFFGGGGD4>59@DGGGGDGGCCCFFFFF4<FGG>5D??*9=68FF69DE@(/964<:?F>044
@M04650:207:000000000-C238N:1:1101:25444:10441 1:N:0:19
ACTCCTACGGGAGGCAGCAGTGGGGAATATTGGGCAATGGGGGAAACCCTGACCCAGCAACGCCGCGTGAGGGAAGAAGGCTTTCGGGTCGTAAACCTCTGTCCCATGTGAAGAGAAGAAGACGGTAGCATGGGAGGAAGCCCCGGCTAACTACGTGCCAGCAGCCGCGGTAATACGTAGGTGGCAAGCGTTGTCCGGATTTATTGGGCGTAAAGCGAGCGCAGGCGGTTTCTTAAGTCTGATGTGAAAGCCCTCGGCTCAACCGAGGAAGGTCATTGGAAACTGGGGAACTTG
+
GGGGGGGGGGGGGGGGGGGGGGGGGGGGGGGGGGGGGGGGGGGGGGGGGGGGGGGGGGGGGGGGGGGGGGGGGGGGGGGGGGGGGGGGGGGGGGGGGGGGGGGGGGGGGGGGGGGGGGGGGGGGGGGGGGGGGGGGGGGGGFGGGGGGGGGGGGGGGGGGGGGGGGGGGGGGGGGGGGGGGGGGGGGGGD;EGGGGGGDEGCGGGGGGGGGGG59EEGGGEGGGGGGGGG5FFGGGGGFGFGFFGGGGFGFFFGGB>>>EGFGGF3DB3:4@FFFFBFFFFFGFFFFF:BF2A4
@M04650:207:000000000-C238N:1:1101:20739:10444 1:N:0:19
ACTCCTACGGGAGGCAGCAGTGGGGAATATTGGGCAATGGGGGCAACCCTGACCCAGCGACGCCGCGTGAGTGAAGAAATCCTTCGGGATGTAAAGCTCTGTTGTATGGGAAGAGAAAAAGACGGTACCATACGAGGAAGCCCCGGCAAACTACGTGCCAGCAGCCGCGGTAATACGTAGGGGGCAAGCGTTGTCCGGAATTACTGGGCGTAAAGCGCACGCAGGCGGTCTGTCAAGTCGGATGTGAAATCCCCGGGCTCAACCTGGGAACTGCATTCGAAACTGGCAGACT
+
GGGGGGGGGGGGGGGGGGGGGGGGGGGGGGGGGGGGGGGGGGGGGGGGGGGGGGGGGGGGGGGGGGGGGGGGGGGGGGGGGGGGGGGGGGGGGGGGGGGGGGGGGGGGGGGGGGGGGGGGGGGGEGGGGGGGGGGGGGGGGFGGGGGGGGGGGGGGGGGGGGGGGGGGGGGGGGGGGGGGGGGGGGGGGGGGGGGGGGGGGGGGGFFGGGGGGGFGGGGGGGDEEEEGGGGGFGGC=FFGFGFFGGG74CGGGGGFFFFFCFGGFGG?FFFFFFFFDBFF>?GFFFFF6);>
@M04650:207:000000000-C238N:1:1101:24100:10456 1:N:0:19
ACTCCTACGGGAGGCAGCAGTGGGGAATATTGGGCAATGGGGGCAACCCTGACCCAGCGACGCCGCGTGAGTGAAGAAATCCTTCGGGATGTAAAGCTCTGTTGTATGGGAAGAGAAAAAGACGGTACCATACGAGGAAGCCCCGGCAAACTACGTGCCAGCAGCCGCGGTAATACGTAGGGGGCAAGCGTTGTCCGGAATTACTGGGCGTAAAGCGCACGCAGGCGGGTTTATAAGTCAGATGTAAAAGGCAGGTGCTTACCATCTGTTTGTCATCTGATACTGTAAGCCT
+
GGGGGGGGGGGGGGGGGGGGGGGGGGGGGGGGGGGGGGGGGGGGGGGGGGGGGGGGGGGGGGGGGGGGGGGGGGGGGGGGGGGGGGGGGGGGGGGGGGGGGGGGEFGGGGGGGGGGGGGGGGGGGGGGGGGGGGGGGGGGGGGGGGGGGGGGGGGFGGGGGGGGGGGGGGGGGGGGGFGGGGGGGGGGGGGGGECFGGGGGGGGGGGGGGGECFG9EDDGGGGGGGGGGGGD@GGGGGFGFFFF7CGGFFGGGGGFFFFFGFGGF<FABFFF>FFB<AFFFFGFFF?>A?F0
@M04650:207:000000000-C238N:1:1101:3950:10480 1:N:0:19
ACTCCTACGGGAGGCAGCAGTAGGGAATCTTCGGCAATGGGGGCAACCCTGACCGAGCAACGCCGCGTGAGTGAAGAAGGTTTTCGGATCGTAAAACTCTGTTGTTAGAGAAGAACGTTACGTAGAGTGGAAAATTACTTAAGTGACGGTATCTAACCCGAAAGGGACGGCTAACTACGTGCCAGCAGCCGCGGTAATACGTAGGTCCCAAGCGTTGTCCGGACTTATTGGGCGTAACGCGCGCGCAGGTGGTTTCTTAAGTCTGATGTAAAAGGCAGTGGCTCAACCCTTGTG
+
FGGGGGGGGGGGGGGGGGGGGEFEGGGGGGGG@FGGGGGGGCFEFGFGGGGGGGGGDF:DFFGGGGGGGGGGGGGGGFGGGAFGGGG>FFGGGGFAFGFF<FFAFF?B8FFGGFCG+FF<+8F9A+3C<>D9C8B@,CF<D<FFGGG7FGFGGGA<FD,>C@CG,*6D*8*C:<CFFGFFCFG,>C9B:C:ECCECEG?B8CCFGGF68C65F7CE5<CFE<8*:?CGG>9A>*C=D*0C3)85>3)9>>F399*67?F7F@FC**:)9F*76*5F(,7@4:C???FB(7)(.,
@M04650:207:000000000-C238N:1:1101:5350:10492 1:N:0:19
ACTCCTACGGGAGGCAGCAGTGGGGAATATTGCACAATGGACGGAAGTCTGATGCAGCGACGCCGCGTGGGGGATGACGGCCTTCGGGTTGTAAACCTCTTTCAGTGCAGGACAAGGCGCTCATTTTGTGGGTGTTGAGGGTATGCGCAGAAGAAGCGCCGGCTAACTACGTGCCAGCAGCCGCGGTAATACGTAGGGCGCGAGCGTTGTCCGGAGTTATTGGGCGTAAAGAGCTCGTAGGCGGTTTGTTGCGTCTGCCGTTAAATCCTCTGGCTTAACTGGGGGCGTGCGGTG
+
GGGGGGGGGGGGGGGGGGGGGGGGGGGGGGGGGGGGGGGGGFGGGGGFFGGGGGGGGGGGGGGGGGGGGCGGGGEEGGGGGGGGGGGGGGGGGFGGGGGGCGGGGGDGGGGGFGGGGFGGGGGFG9F9FFCC<>CFF97FFFGFGGDGGGGGGGBFG7EGECGGGCC9BFEFDF@9CFFCGGGGGGGGCGGGGGCFECCEC5?EEGG=EGGFCEE**2*>CF?CFEGGECGFFFCCGGFGFFEF55CCFFGGGGDBF69B=7<F*7D?=?B?F).>8>F49:4)<3>393>929
@M04650:207:000000000-C238N:1:1101:13171:10510 1:N:0:19
ACTCCTACGGGAGGCAGCAGTGGGGAATATTGCACAATGGGGGAAACCCTGATGCAGCAACGCCGCGTGAGTGATGACGGTCTTCGGATTGTAAAGCTCTGTCTTTGGGGACGATAATGACGGTACCCAAGGAGAAAGCCACGGCTAACTACGTGCCAGCAGCCGCGGTAATACGTAGGTGGCGAGCGTTATCCGGAATTATTGGGCGTAAAGGGAGCGTAGGCGGATAATTAAGTGGGATGTGAAATACTCAGGCTCAACCTGGGGGCTGCATTCCAAACTGATTATCGAG
+
GGGGGGGGGGGGGGGGGGGGGGGGGGGGGGGGGGGGGGFGGGGGGGGGGGGGGGGGGGGGFGGGGGGFGGGGGGGGFGGGGGGGGGGGGGGGGGGGGGGGGGGGGGGGGGGGGGGGGGGGGGGGGGGGGGFGGGGGGGGFGGGGGGGGGGGGGGGGGGGGGGGGGGGGGGGGGGGGGGCFGFFGEGGGGGGGGGEGGGC?FGFF?FGGGGGGG?EGGGC7EDGFGGGCEGGCFGFGGG:>?C?FGGDGFGG4CFGFFFFFGFGGFGGFFF3564=4<<FFFFG4767<>))1
@M04650:207:000000000-C238N:1:1101:28323:10514 1:N:0:19
ACTCCTACGGGAGGCAGCAGTGGGGAATATTGCACAATGGGGGAAACCCTGATGCAGCCACGCCGCGTGAGTGATGACGGTCTTCGGCTTGTAAAACTCTTTTTTTGGGGACGTTATTGCCGGTACCCAAGGAGGAAGCCACGTCTAGCTACGTGCAAGCACCCCCGGTATTACGTCGGTGGCGAGCGTTTTCCGGATTTTTTGGGCGTAAAGGGAGTGTAGTGGGTTTTTAATGTGGGATGTTAAATACGCTGGCTCAACCTGGGTGCCGCATTCCAAACTGGGAATCTTGAT
+
FFGGGGFGEEDGFECEEDCFGGGFEFCF<FGGG9CEGGCDC,@@@EF<BFCF,,CAFG<A,@FFCGFEE,,9CFEEFGC+BC=F9+C+:@BF9AA,CFBA<F<,@+@7?7C+@3+:,:,,CC+@CF,,<+<<8<@+<3,@,,@333*,7;,@C@<**7@*5,,***4*4**,7;4+**11*=7***1B88*;@<8EDEE9++*/*8*7**2*+3*27/*2<?0+1*/1A*A/)+2<*:5*)99*02*:07***15556??F:<45**())0))7)*.4*/>AF4).?()**).-
@M04650:207:000000000-C238N:1:1101:7728:10514 1:N:0:19
ACTCCTACGGGAGGCAGCAGTGGGGAATATTGCACAATGGGGGAAACCCTGATGCAGCAACGCCGCGTGAGTGATGACGGTCTTCGGATTGTAAAGCTCTGTCTTTGGGGACGATAATGACGGTACCCAAGGAGGAAGCCACGGCTAACTACGTGCCAGCAGCCGCGGTAATACGTAGGTGGCGATCGTTATCCGGAATTATTGGGCGTAAAGGGAGCGTAGGCGGATAATGAAGTGGGATGTGAAATACGTAGGCTCAACCTGGGGGCTGCATTCCAGACTGATACTTGAG
+
GGGGGGGGGGGGGGGGGGGGGGGGGGGGGGGGFGGGGGGGGGG:FGGGGGGGFFGGGGGGGGGGGGGGGGGGGGGGGGGGFGGGGGG@FCGGGGGGGFGGGGGGGGGGGGGGFGFGFGGFGGCCFGFCF<=@CFEEBB@3>F:FEFGGFGGDG<>B7FDDGDDGGGGC**6,@9*<@F:CF*BE***4B**C25*8*B8+;FGFGG8E8::7@7CC=35)*)10:5>EC0@09+7<69F7FG??*:**8>**25*1/)*9*>4>55<>3)839F*0).*1),9;F**.)093
@M04650:207:000000000-C238N:1:1101:17885:10573 1:N:0:19
ACTCCTACGGGAGGCAGCAGTGGGGAATATTGCACAATGGGGGAAACCCTGATGCAGCAACGCCGCGTGAGTGATGACGGTCTTCGGATTGTAAAGCTCTGTCTTTGGGGACGATAATGACGGTACCCAAGGAGGAAGCCACGGCTAACTACGTGCCAGCAGCCGCGGTAATACGTAGGTGGCGAGCGTTATCCGGAATTATTGGGCGTAAAGGGAGCGTAGGCGGATAATCAAGTGGGATGTGAAATACTCAGGCTCAACCTGGGGGCTGCATTCCAAACTGATTTTCTAG
+
GGGGGGGGGGGGGGGGGGGGFGGGGGGGGGGGGGGGGGGGGGGGGGGGGGGGGGGGGGCGGGGGGGGGGGGGFGAEGEGGE@FFEGG>FGGGGGGGG9FGGGGFFFAGGDGEEG7BEGGGGGGGGGFD9FD+B<FGGGGGGGGGGGC<FGGGEGGGGG7FFGGGGGDGBEBEFFFGGFGFGGG>4:ED7BEGGGEEE8C+@CCEFG>EGGGFFGG8ECCGGD5CEG57**0+0<7<*74*6>F=D>CF4?F=*9*5>F@FGF45;FG935>>:F7*)-;9>AF**9/6:?/)
@M04650:207:000000000-C238N:1:1101:18171:10588 1:N:0:19
ACTCCTACGGGAGGCAGCAGTAGGGAATCTTCGGCAATGGGGGCAACCCTGACCGAGCAACGCCGCGTGAGTGAAGAAGGTTTTCGGATCGTAAAACTCTGTTGTTAGAGAAGAACGTTAAGTAGAGTGGAAAATTACTTAAGTGACGGTATCTAACCAGAAAGGGACGGCTAACTACGTGCCAGCAGCCGCGGTAATACGTAGGTCCCAAGCGTTGTCCGGATTTATTGGGCGTAAAGCGAGCGCAGGTGGTTTCTTAAGTCTGATGTAAAAGGCAGTGGCTCAACCATTGTG
+
GGGGGGGGGGGGGGGGGGGGGGGGDGGGGGGGGGGGGGGGGGGGGGGGGGFGGGGGGGGGGGGGGGGGGEFGGGGGGGGGGGGGGGGGGGGGGFGGGGGGGGGGG?FGGFGGGGGGGGGGCGFFGGGGGFGGGGGGGGGGGGGGGGGGGGGGGGGGGGGGGGGGGG7@FGGBCC:CDGGG7CFGGGGGGFGGGGEGGGGGGGGGDFFFFGGGGGGGDDCFGDEEGFCFGG?FF=3ED7@GBCB:DGGD>FGCD3>=7FFFGFGGF*:4=@**96@FFFG@?:FFFF43:F644)
@M04650:207:000000000-C238N:1:1101:9707:10610 1:N:0:19
ACTCCTACGGGAGGCAGCAGTGGGGAATATTGGGCAATGGGGGCAACCCTGACCCAGCGACGCCGCGTGAGTGAAGAAATCCTTCGGGATGTAAAGCTCTGTTGTATGGGAAGAGAAAAAGACGGTACCATACGAGGAAGCCCCGGCAAACTACGTGCCAGCAGCCGCGGTAATACGTAGGGGGCAAGCGTTGTCCGGAATTACTGGGCGTAAAGCGCACGCAGGCGGGTTTATAAGTCAGATGTAAAAGGCAGGTGCTTACCATCTGTTGGTCATCTGATACTGTAAGCCT
+
GGGGGGGGGGGGGGGGGGGGGGGGGGGFFGGGGGGGGGGGGGGGGGGGGGGGEGGGGGGDGGGGGGGGGGGGGGGGGGGGGGGGGGGGCGGGGGGGGFFGGFGGGE?FG@F8FGGGGFGFGGGGGGGGGD<<FECFGEGGDFFEFGDGGGGGGGGFDG:FGGGGFC@:::BEGCFGGBC@B>B8CGC@GGGGDGFGGDE5C8EGGCC7CDGEEGGGG379EDEGC=5:CG*57EF?:CBDF>4@F7:F7><C*>57))74C?*2*9F<*0*)0=B6ABFBF4DBFF4<AF::
@M04650:207:000000000-C238N:1:1101:26759:10641 1:N:0:19
ACTCCTACGGGAGGCAGCAGTAGGGAATCTTCGGCAATGGGGGCAACCCTGACCGAGCAACGCCGCGTGAGTGATGACGGTCTTCGGATTGTAAAGCTCTGTCTTTAGGGACGATAATGACGGTACCTAAGGAGGAAGCCACGGCTAACTACGTGCCAGCAGCCGCGGTAATACGTAGGTGGCAAGCGTTGTCCGGATTTACTGGGCGTAAAGGGAGCGTAGGCGGATCTTTAAGTGGGATGTGAAATACTCGGGCTCAACCTGGGGGCTGCATTCCAAACTGGGGATCTAG
+
GGGGGGGGGGGGGGGGGGGGGGGGGGGGGGGGGGGGGGGGGGGGGGGGGGGGGGGGGGGGGGGGGGGGGGGGGGGGGGGGGGGGGGGGGGGGGGGGGGGGGGGGGGGGGGGGGGGGGGGGGGGGGGGGGGGGGGGGGGGGGGGGGGGGGGGGGGGGFGGGGGGGGGGGGGGGGGGEFGGGGGFGGGFGGGGGGGGGGGGGGGFGGGGGGGGGGGGGGGGGGGGGGGGGGGCGFDGFFFFG?D?=DFGCFGGFGGGFFFFFG@GGFGD>FFFEFFFFBFGF:<FFFF@<B?=A
@M04650:207:000000000-C238N:1:1101:12810:10657 1:N:0:19
ACTCCTACGGGAGGCAGCAGTGGGGAATATTGCACAATGGGCGAAAGCCTGATGCAGCGACGCCGCGTGAGGGAAGAAGGCTTTCGGATTGTAAACCTCTGTCTTTGGGGACGAAGAAGTGACGGTACCCAAGGAGGAAGCCACGGCTAACTACGTGCCAGCAGCCGCGGTAAAACGTAGGTGGCAAGCGTTGTCCGGAATTACTGGGTGTAAAGGGAGCGCAGGCGGGACGGCAAGTTGGGTGTGAAATCTATGGGCTCAACCCATAGCGTGCATTCAAAACTGCTGTTCTTG
+
GGGGGGGGGGGGGGGGGGGGGGGGGGGGGGGGGGGGGGGGGGGGGGGGGGGGGGGGGGGGGGGGGGGGGGGGGGGGGGGGGGGGGGGGGGGGGGGGGGGGGGGGGGGGGGGGGGGGGGGGGGGGGGGGGGGGGGGGGGGGGGGGGGGGGGGGGGGGGGGGGGGGGGGGGGEGGGGGGGGGGGGGGGGGGGGEGGGGGGGGGGGGGGGGFG=FFGGGGGGGGGGGGGGGGGGGFGGGGGFGFG5>CGGG?GGGGGG:FFFFGFGGEGFFFFFDE@>F<BFFFFGFFFFFFFF<92
@M04650:207:000000000-C238N:1:1101:12498:10663 1:N:0:19
ACTCCTACGGGAGGCAGCAGTGGGGAATATTGCACAATGGGCGCAAGCCTGATGCAGCCATGCCGCGTGTATGAAGAAGGCCTTCGGGTTGTAAAGTACTTTCAGTCGGGAGGAAGGTGGTAAGGTTAATAACCTTGGCAATTGACGTTACCGACAGAAGAAGCACCGGCTAACTCCGTGCCAGCAGCCGCGGTAATACGGAGGGTGCAAGCGTTAATCGGAATTACTGGGCGTAAAGCGCACGCAGGCGGTTGATTGAGTCAGATGTGAAATCCCCGGGCTTAACCCGGGAAT
+
GGGGGGGGGGGGGGGGGGGGGGGGGGGGGGGGGGGGGGGGGGGGGGGGGGGGGGGGGGGGGGGGGGGGGGGGGGGGGGGGGGGGGGGGGGGGGGGGGGGGGGGGGGGGGGGGGGGGGFGGGGGGGFGGGGGGGGGGGGGGGGGGGGGGGGGGGGGGGGGGGGGGGGGGGGGGGGGGGGGGGGGGGGGGGGGGGEGGGGGGGGGGGGGGGGFFGGGEGGGFEGGGGGGGGGGGF:DEFGFGFDFFGGGGFGGG3CCFFFF??FFGFGGFFF?FFF@F?FGFFB4?FFFBFFFFF:
@M04650:207:000000000-C238N:1:1101:23335:10690 1:N:0:19
ACTCCTACGGGAGGCAGCAGTAGGGAATCTTCGGCAATGGGGGCAACCCTGACCGAGCAACGCCGCGTGAGTGAAGAAGGTTTTCGGATCGTAAAACTCTGTTGTTAGAGAAGAACGTTAAGTAGAGTGGAAAATTACTTAAGTGACGGTATCTAACCAGAAAGGGACGGCTAACTACGTGCCAGCAGCCGCGGTAATACGTAGGTCCCAAGCGTTGTCCGGATTTATTGGGCGTAAAGCGAGCGCAGGTGGTTTCTTAAGTCTGATGTAAAAGGCAGTGGCTCAACCATTGTG
+
GGGGGGGGGGGGGGGGGGGGGGGGGGGGGGGGGGGGGGGGGGGGGGGGGGGGGGGGGGGGGGGGGGGGGGGGGGGGGGGGEGGGGGGGGGGGGGGGGGGGGGGGGGGGGGGGGGGGGGGGGGGGGGGGGGGGGGGGGGGGGGGGGGGGGGGGGGGGGGGGGGGGGGGGGGGGGGGGGGGGGGFGGGGGGGGGGGGGGGGGGGGGGGGGGGGGGGGGGGGGGGEEGGCFGGGGFGGGGGFGFGFFGGGGFGGGGGG?FFFFGFGGFGGFFFFFFFEFFFFFFB7@FFFFFFF<B4
@M04650:207:000000000-C238N:1:1101:14396:10704 1:N:0:19
ACTCCTACGGGAGGCAGCAGTGGGGAATATTGCACAATGGGGGAAACCCTGATGCAGCAACGCCGCGTGAGTGAAGAAGGTTTTCGGATCGTAAAACTCTGTTGTTAGAGAAGAACGTTAAGTAGAGTGGAAAATTACTTAAGTGACGGTATCTAACCAGAAAGGGACGGCTAACTACGTGCCAGCAGCCGCGGTAATACGTAGGTCCCAAGCGTTGTCCGGATTTATTGGGCGTAAAGCGAGCGCAGGTGGTTTCTTAAGTCTGATGTAAAAGGCAGTGGCTCAACCATTGTG
+
GGGGGGGGGGGGGGGGGGGGGGGGGGGGGGGGGGGGGGGGGGGGGGGGGGGGGGGGGGGGGGGGGGGGGGGGGGGGGGGGGGGGGGGGGGGGGGGGGGGGGGGGGGGGGGGGGGGGGGGGGGGGGGGGGGGFGGGGGGGGGGGGGGGGGGGGGGGGGGGGGGGGGGGGGGGGGGGGGGGGGGGGGGGGGGGGGGGGGGGGGGGGGGGGGGGGGGGGGGGGGGGEGGGGGGGGFGGGGGFGFGFFGGGGFGGGGGGFFFFFCFGGFGGBFFFFFF3>BFFFF?DF=@FB6FF9>2
@M04650:207:000000000-C238N:1:1101:17238:10706 1:N:0:19
ACTCCTACGGGAGGCAGCAGTAGGGAATCTTCGGCAATGGGGGCAACCCTGACCGAGCAACGCCGCGTGAGTGAAGAAGGTTTTCGGATCGTAAAGCTCTGTTGTAAGAGAAGAATGTGTGTGAGAGTGGAAAGTTCACACAATGACGGTAACTTACCAGAAAGGGACGGCTAACTACGTGCCAGCAGCCGCGGTAATACGTAGGTCCCGAGCGTTGTCCGGATTTATTGGGCGTAAAGCGAGCGCAGGTGGTTTGATAAGTCTGAAGTTAAAGGCTGTGGCTCAACCATAGT
+
GGGGGGGGGGGGGGGGGGGGGGGGGGGGGGGGGGGGGGGGGGGGGGGGGGGGGGGGGGGGGGGGGGGGEGGGGGGGGGGGGGGGGGGGGGGGGGGGGGGGCFGGGFGGGGGGGGGGGGGFGGGGGGGGGGGGGGGGGGGGGGGGGGGGGGGGGGGGGGGGGGGGGGGGGGGGGGGGGGGGCFGGGGGGGGGGGGGGGGGGGGGGG9FGGGGGGEEEGGGGGGECEGFGG7@CFGDEGGFCED>EDGGGF/9F9FGD?FFFGFGGFGDFFFFFFBFF>BF?FFGFFFF71?FB5
@M04650:207:000000000-C238N:1:1101:13171:10708 1:N:0:19
ACTCCTACGGGAGGCAGCAGTGGGGAATATTGCACAATGGGGGGAACCCTGATGCAGCAACGCCGCGTGAGTGATGACGGTCTTCGGATTGTAAAGCTCTGTCTTTAGGGACGATAATGACGGTACCTAAGGAGGAAGCCACGGCTAACTACGTGCCAGCAGCCGCGGTAATACGTAGGTGGCGAGCGTTGTCCGGATTTACTGGGCGTAAAGGGAGCGTAGGCGGATTTTTAAGTGGGATGTGAAATACCCGGGCTCAACCTGGGTGCTGCATTCCAAACTGGGAATCTAG
+
GGGGGGGGGGGGGGGGGGGGGGGGGGGGGGGGGGGGGGGGGGGGGGGGGGGGGGGGGGGGGGGGGGGGGGGGGGGGGGGGGGGGGGGGGGGGGGGGGFGGGGGGGGGGGGGGGGGGGGGGGGGGGGGGGGGGGGGGGGGGGGGGGCGFGGGGGGGGGGGGGGFGGGGGGGGFFGGGGGGGGEFGEGGGGGGGGGGGGGGGGGGGCGFE:CEGGGGGGGGDGDGGGGGD5CG7>FCGGFFG6DF?FFGFF7>C<DGFFF@FGFFGFGFBEFFFFFFFA>GFF2CFFF?:3*95
@M04650:207:000000000-C238N:1:1101:27470:10733 1:N:0:19
ACTCCTACGGGAGGCAGCAGTGGGGAATATTGCACAATGGGCGCAAGCCTGATGCAGCCATGCCGCGTGTATGAAGAAGGCCTTCGGGTTGTAAAGTACTTTCAGCGAGGAGGAAGGTGTTGTGGTTAATAACCACAGCAATTGACGTTACTCGCAGAAGAAGCACCGGCTAACTCCGTGCCAGCAGCCGCGGTAATACGGAGGGTGCAAGCGTTAATCGGAATTACTGGGCGTAAAGCGCACGCAGGCGGTTTGTTAAGTCAGATGTGAAATCCCCGGGCTCAACCTGGGAAC
+
GGGGGGGGG>EC7FGGGG8FFG?FGGGGGGGGGGGGGGFE8@+CCECFGG,EFGGGGGGCGGGGGGGGDFEEEFGGGGGGGGFGFDEGFGEGGGGGGGGFGGGGGGGCEDGD>7FGEGGGGGF7:FFGGCFGGGGGG8FFGFDC9FGGGGGGFGG7CCCECFGGFGG@CEEGGC@@FGGCEFCGCCCFCCEECE8EFGGFC8=EE>*5CFG==2?8CCFFECEGGGGGCCGGB>CCFGFGFCD3DDGGB7C)179>4@F=FF>F?DG<FFF4?7F?B>:;545**0>(,7>??<
@M04650:207:000000000-C238N:1:1101:11125:10743 1:N:0:19
ACTCCTACGGGAGGCAGCAGTGGGGAATATTGCACAATGGGCGCAAGCCTGATGCAGCAATGCCGCGTGTATGAAGAAGGCCTTCGGGTTGTAAAGTACTTTCAGCGAGGAGGAAGGCATTGTGGTTAATAACCGCAGTGATTGACGTTACTCGCAGAAGAAGCACCGGCTAACTCCGTGCCAGCAGCCGCGGTAATACGGAGGGTCCAAGCGTTAATCGGAATTACTGGGCGTAAAGCGCACGCAGGCGGGCTGGCAAGTCGGATGGGAAATCCCCGGGCTCAACCTGGGAAC
+
GGGGGGGGGGGEGGGGGGGGCFGGGGGGGGGGFFFFGFGGGGGCFGGGGGGGGGGGGG,EFFGGEFGGG=FAFEDFGGGGFFFGGGGGG=FEGGGGGGGGCFGFGFG@EFGGGGGFGDGG,EFFG8BFGADGC<>F>F>FFADDDDFF7@FGFECEFGFCGGGFFG,CCECGFF?@7>>FE>CFFFFB7ECEGCGE9>9BEEEGGC**2<C*;:*85**CEGEC+C:7?CFCD:CE5DFG>G:><DGDBDG)/)9).8=>+6>C>3D(5?F5=?4)29DB32*9F4F08:52:(
@M04650:207:000000000-C238N:1:1101:11666:10785 1:N:0:19
ACTCCTACGGGAGGCAGCAGTGGGGAATATTGCACAATGGGCGCAAGCCTGATGCAGCCATGCCGCGTGTATGAAGAAGGCCTTCGGGTTGTAAAGTACTTTCAGCGAGGAGGAAGGCATTGTGGTTAATAACCGCAGTGATTGACGTTACTCGCAGAAGAAGCACCGGCTAACTCCGTGCCAGCAGCCGCGGTAATACGGAGGGTGCAAGCGTTAATCGGAATTACTGGGCGTAAAGCGCACGCAGGCGGTCTGTCAAGTCGGATGTGAAATCCCCGGGCTCAACCTGGGAAC
+
GGGGGGFDFC:CFGGGGGGFGFGGCGGGGGAFDFFGG9@FFFEGEEGEGGFFGGGFDEDDFF@EEGG@FFFGFFG9FFFGGFFGGGGGFGGFFDCGGDCDEC<@FEG>=FCGGGGG>DFGGGGGGGFEFGGGGFGGEGFBFDCFFEFFGGEFGGGGGEGGGF7FGGGGGGGGGGDCCCFFGGGGGGGGFDEGGGDGG?CFDGGGEGGGDFGGEEDG5*:7:<?FFCFFDCD5BEGGC7=D:5@EDCDGFGGGCDC@FB49AFCD>DD?FFFFFFF4109DF0DFFFF2:F::F0
@M04650:207:000000000-C238N:1:1101:24940:10793 1:N:0:19
ACTCCTACGGGAGGCAGCAGTAGGGAATCTTCGGCAATGGGGGCAACCCTGACCGAGCAACGCCGCGTGAGTGAAGAAGGCTTTCGGATCGTAAAACTCTGTTGTTAGAGAAGAACGTTAAGTAGAGTGGAAAATTACTTAAGTGACGGTATCTAACCAGAAAGGGACGGCTAACTACGTGCCAGCAGCCGCGGTAATACGTAGGTGGCGAGCGTTATCCGGAATTATTGGGCGTAAAGGGAGCGTAGGCGGAGAATTAAGTGGGATGTGAAATACTCGGGCTCAACCTTGCGG
+
GGGGGGGGGGGGGGGGGGGGGFGGGGGGFGGFGEGGGGGGG,FFGGCFGGGGGGEGGGCGFGGGGGGGGGGGGGDGGGGG,:4B?CGCG7BFGGGGGGGG<FGGG<FF<DGGGGGGBFEG<F?CDFFAFFF9FGADGAADF9>@DEC:@CGEFGCFGGF3F8,@F@C@CC7E@FDGGGE@FGGFFF?FB,:8***3:F?9BC9CGGFGC=:===*AC>7*;<**/7CCFD6C>E71*9FFFGF:D<<C3=9>1))8B*9=+/*25*2-)0*0/@*8:)17:>))9?)3(*9(-6
@M04650:207:000000000-C238N:1:1101:15128:10795 1:N:0:19
ACTCCTACGGGAGGCAGCAGTGGGGAATATTGCACAATGGGGGAAACCCTGATGCAGCAACGCCGCGTGAGTGATGACGGTCTTCGGATTGTAAAGCTCTGTCTTTAGGGACGATAATGACGGTACCTAAGGAGGAAGCCACGGCTAACTACGTGCCAGCAGCCGCGGTAATACGTAGGTGGCAAGCGTTGTCCGGATTTACTGGGCGTAAAGCGAGCGCAGGTGGTTTCTTAAGTCTGATGTAAAAGGCAGTGGCTCAACCATTGTGTGCATTGGAAACTGGGAGACTTGAGG
+
GGGGGGGGGCFGGGGGGGGGGGGGGGGGGGGGGGGGGGGGGGGGGGGGGGGGGGGGGGGGGGGGGGGGGGGGGGGGGGGGGGGGGGGGGGGGGGGGGGGGGGGGGGGGGGGGGGGGGGGGGGGGGGGGGGGFGGGGGGGGGGGGGGGGGGGGGGGGGGGGGGGGGGGGGGGGGGGGGGGGGGGGGGGGGGGGGGGGGGGGGGGGGGGGGGGGGGGGGG)CEGGGGGGGGGFGFCFFFGFGFGFFGGCGBGGGGGGFFFFFGFGGF7CAFFFFFFFF<2>FFFG@>BEFB?FBF(
@M04650:207:000000000-C238N:1:1101:9520:10843 1:N:0:19
ACTCCTACGGGAGGCAGCAGTGGGGAATATTGGGCAATGGGGGCAACCCTGACCCAGCGACGCCGCGTGAGTGAAGAAATCCTTCGGGATGTAAAGCTCTGTTGTATGGGAAGAGAAAAAGACGGTACCATACGAGGAAGCCCCGGCAAACTACGTGCCAGCAGCCGCGGTAATACGTAGGGGGCAAGCGTTGTCCGGAATTACTGGGCGTAAAGCGCACGCAGGCGGGTTTATAAGTCAGATGTAAAAGGCAGGTGCTTACCATCTGTTTGTCATCTGATACTGTAAGCCT
+
GGGGGGGGGGGGGGGGGGGGGGGGGGGGGGGGGGGGGGGGGGGGGGGGGGGGGGGGGGGGGGGGGGGGGGGGGGGGGGGGGGGGGGGGGGGGGGGGGGGGGGGGGGGGGGGGGGGGGGGGGGGGGGGGGGFGGGGGGGGGGFFGGGGGGGGGGGGGGGGGGGGGGGGGGGGGFGGGGGGGGGGGGGGFFEGGGGGGGGGGGGGGGGFGGGGGGGGGGGGGGGGGGGGGGDGDFGGGGGFGF>6FFGCGFDG:CDDFFFF?FFGGFFGBBF??>FFFADGFFF=48@4<AFFF
@M04650:207:000000000-C238N:1:1101:8668:10857 1:N:0:19
ACTCCTACGGGAGGCAGCAGTGGGGAATATTGCACAATGGGGGAAACCCTGATGCAGCAACGCCGCGTGAGTGATGACGTTCTTCGGATTGTAAAGCTCTGTCTTTGGGGACGATAATGACGGTACCCAAGGAGGAAGCCACGGCTAACTACGTGCCAGCAGCCGCGGTAATACGTAGGTGGCGAGCGTTGTCCGGATTTACTGGGCGTAAAGGGAGCGTAGGCGGATTTTTAAGTGGGATGTGAAATACCCGGGCTCAACCTGGGTGCTGCATTTCAAACTGGGAATCTAG
+
GGGGGGGGGGGGGGGGGGGGGGGGGGGGGGGGGGGGGGGGGGGGGGGGGGGGGGGGGGGGGGGGGGGGGGGGGGGGGGGGGGGGGGGGGGGGGGGGGGGGGGGGGGGGGGGGGGGGGGGGGGGGGGGGGGGGGGGGGGGGGGGGGGGGGGGGGGGGGGGGGGGGGGGGGGGGGGGGGGGGGGFGGGGGGGGGGGGGGDECGGGGGGGGEGGGGGGGGCC)ADGGGGGGECF9FEGGGGFGFGFFGGGGFGGFGDGD>:FF?FCGFGCBFBFFFFF=AFGFFFGFFFF:?89A
@M04650:207:000000000-C238N:1:1101:16658:10859 1:N:0:19
ACTCCTACGGGAGGCAGCAGTGGGGAATATTGCACAATGGGCGCAAGCCTGATGCAGCCATGCCGCGTGTATGAAGAAGGCCTTCGGGTTGTAAAGTACTTTCAGCGAGGAGGAAGGCATTGTGGTTAATAACCGCAGTGATTGACGTTACTCGCAGAAGAAGCACCGGCTAACTCCGTGCCAGCAGCCGCGGTAATACGGAGGGTGCAAGCGTTAATCGGAATTACTGGGCGTAAAGCGCACGCAGGCGGTCTGTCAAGTCGGATGTGAAATCCCCGGGCTCAACCTGGGAAC
+
GGGGGGGGGGGGGGGGGGGGGGGGGGGGGGGGGGGGGGGGGGGGGGGGGGGGGGGGGGGGGGGGGGGGGFFGGGGGGGGGGGGGGGGGGGGGGGGGEDFGGGGFGGD7FGGGGGGGEGF=C=F@C=FGGGGDGDGE7FGGFFFGGGGGGGGD>F7:+CFGGGGGGGGGGGGGGGGGGGGGGGGGGGGGGGGGGGGGGGGGGGGGGGGGGGGGGGGG=FGGGGGGGGGGGGGGFE<EGGFDFGFFCDGCEGG)>CCF=FFFGFGG3<CBFFFFFFFFBFGFFFGF4:F::4@::4
@M04650:207:000000000-C238N:1:1101:3256:10874 1:N:0:19
ACTCCTACGGGAGGCAGCAGTGGGGAATATTGCACAATGGGGGCAACCCTGACCCAGCGACGCCGCGTGAGTGAAGAAATCCTTCGGGATGTAAAGCTCTGTTGTATGGGAAGAGAAGCAGACGGTACCATACGAGGAAGCCCCGGCAAACTACGTGCCAGCAGCCGCGGTAATACGTAGGGGGCAAGCGTTGTCCGGAATTACTGGGCGTAAAGCGCACGCAGGCGGGTTTATAAGTCAGATGTAAAAGGCAGGTGCTTACCATCTGTTTGTCATCTGATACTGTAAGCCT
+
GGGGGGGGGGGGGGGGGGGGGGGGGGGGGGGGGGGGGGGGGGGGGGGGGGGGGGGFGGGGCFGGGGGGGC8FGFGGGGGGGGGGDGGGFGEGGGGGEEFGGGGEGGGGFFGGGGGFEGFGGGGGGGGEAFFDGG@FGGGDC@FGFCGEFGGGGGGEG@@F,>FGFGGGGGGGGCFGGBCFE@CGGGGFGGGGCE?+;C8CGGGGGGGECEGDGGGFGCDGGGGG=5:EG7C5F?DC7:BC4C=FCFFCFGGFGC7>)9?@E4CF*9FDF=FFFFB7<9>@?D****1:AF?0
@M04650:207:000000000-C238N:1:1101:23541:10886 1:N:0:19
ACTCCTACGGGAGGCAGCAGTGGGGAATATTGCACAATGGGCGCAAGCCTGATGCAGCCATGCCGCGTGTATGAAGAAGGCCTTCGGGTTGTAAAGTACTTTCAGCGAGGAGGAAGGCATTGTGGTTAATAACCGCAGTGATTGACGTTACTCGCAGAAGAAGCACCGGCTAACTCCGTGCCAGCAGCCGCGGTAATACGGAGGGTGCAAGCGTTAATCGGAATTACTGGGCGTAAAGCGCACGCAGGCGGTCTGTCAAGTCGTATGTGAAATCCCCGGGCTCAACCTGGGAAC
+
GGFFGGGFE7:B:FGGGGGGFGGGGGGGGDGGGGGGFGGFFGGGGGGGGFGGGGGGGCGFGFGGGDCGGGGGGGFEFGGGGGGFGGFEEFEGGFGGGGGGFGFFCC>CEFGEEECFCEFFCEFGGFE9AFGFFFGD@F>FFFDD:FEFGGGGDFEFEEGGGGFFGCBBFCFGGGGFFGFGDGGGFECC@CDEEGGGGGGGGG5CEEEEGGFGC7CGCGGFCDEC8?9E96C57CDEFG7D37<BGCDCDDGGGDFFFFFFG=51.9<A4@F=8@9632DF@6D?FFF?1>FB?,
@M04650:207:000000000-C238N:1:1101:16168:10905 1:N:0:19
ACTCCTAGGGAGGCAGCAGTGGGGAATATTGCACAATGGGCGCAAGCCTGATGCAGCCATGCCGCGTGTATGAAGAAGGCCTTCGGGTTGTAAAGTACTTTCAGCGAGGAGGAAGGCATTGTGGTTAATAACCGCAGTGATTGACGTTACTCGCAGAAGAAGCACCGGCTAACTCCGTGCCAGCAGCCGCGGTAATACGGAGGGTGCAAGCGTTAATCGGAATTACTGGGCGTAAAGCGCACGCAGGCGGTCTGTCAAGTCGGATGTGAAATCCCCGGGCTCAACCTGGGAACT
+
GGGGGGGGGGGGGGGGGGGGGGGGGGGGGGGGGGGGGGGGGGGGGGGGGGGGGGGGGGGGGGGGGG@FGGGGGGGGGGGGGGGGGGGGGGGGGGGGGGGGGGGGGGEEGGGGGGGGGGGGGGGGGGGGGGGGFGGGGFGGGGGGGGEGGGGGGGGGGGGGGGGGGGGGGGGGGGGGGGFGGGGGGGGFGDGGGGGGGGGGGGGGGGGGGGGGGGGGGGGGGGGFGGGGGGGGEEGCDFEGFGFFGGGGFGGDGGGFFFFFGFGGFGG>=FFFFFFFFFDDB?=FFFF?B>:?B)
@M04650:207:000000000-C238N:1:1101:8460:10924 1:N:0:19
ACTCCTACGGGAGGCAGCAGTGGGGAATATTGCACAATGGGCGCAAGCCTGATGCAGCCATGCCGCGTGTATGAAGAAGGCCTTCGGGTTGTAAAGTACTTTCAGCGAGGAGGAAGGCATTGTGGTTAATAACCGCAGTGATTGACGTTACTCGCAGAAGAAGCACCGGCTAACTCCGTGCCAGCAGCCGCGGTAATACGGAGGGTGTAAGCGTTAATCGGAATTACTGGGCGTAAAGCGCACGCAGGCGGTCTGTCAAGTCGGATGTGAAATCCCCGGGCTCAACCTGGGAAC
+
GGGGGGGGGGGGGGGGGGGGGGGGGGGGGGGGGGGGGGGGGGGEGGGGGGGGFGGGGGGGGGGGGGGGFFGGGGGGGGGGGGGGGGGGFGGGFGGGGGGGGAFGGGGEGGEFGGGGGGGFGGGGGFFGGGGGGFFEGGCGGGGFFFG@GFGGGGGGGGGGGGGGGGGEGGGGGG?FGGGGGFDGGGGGCEGGGGGD?FFGGGGGGGEGGGGCGCEGGGGDCGG=EFFFGDCG7:DG7CFGF<@BD5<DEGGGDDFFFFFF<@DDB*>>FFFFFF?F(395>(9?FFF0::5:?3
@M04650:207:000000000-C238N:1:1101:26175:10963 1:N:0:19
ACTCCTACGGGAGGCAGCAGTGGGGAATATTGCACAATGGGGGAAACCCTGATGCAGCAACGCCGCGTGAGTGATGACGGTCTTCGGATTGTAAAGCTCTGTCTTTGGGGACGATAATGACGGTACCCAAGGAGGAAGCCACGGCTAACTACGTGCCAGCAGCCGCGGTAATACGTAGGTGGCGAGCGTTATCCGGAATTATTGGGCGTAAAGGGAGCGTAGGCGGATAATTAAGTGGGATGTGAAATACTCAGACTCAACCTGGGGGCTGCATTCCAAACTGATTATCTAG
+
FAEFFE@FE@:BF:CGBF@@FFGGE;BE,EEG<FGGGCCGFE7@BC<F:<C,EEFEFA@E,@CFGGGFFE:FFC?FEFCCBFGGGGDGEGG?BE?<F,B?FFEFFG,=@:CEF@E@B?FDFEDCGCGDCGDD,=C7DAAFFFG@FEGFFGCCCA:FCACG:CCGGGGGGE7;;<@CCFGFG79C8EEGBEG*C<8*:ECC+<C?E>FC85=*+<:EGCD5CCEGGG5EC*<<4+::>4>4@CFFC7C7=:C4CDCFFFFFGFFF4371;DFE:6=?ADGFFDGB=*/6>8@)
@M04650:207:000000000-C238N:1:1101:13954:10978 1:N:0:19
ACTCCTACGGGAGGCAGCAGTGGGGAATATTGCACAATGGGCGCAAGCCTGATGCAGCCATGCCGCGTGTATGAAGAAGGCCTTCGGGTTGTAAAGTACTTTCAGCGAGGAGGAAGGCATTGTGGTTAATAACCGCAGTGATTGACGTTACTCGCAGAAGAAGCACCGGCTAACTCCGTGCCAGCAGCCGCGGTAATACGGAGGGTGCAAGCGTTAATCGGAATTACTGGGCGTAAAGCGCACGCAGGCGGTCTGTCAAGTCGGATGTGAAATCCCCGGGCTCAACCTGGGAAC
+
GGGGGGGGGGGGGGGGGGGGGGGGGGGGGGGGGGGGGGGGGGGGGGGGGGGGGGGGGGGGGGGGGGGBFGGGGGGGGGGGGGGGGGGGGGGGGGGGGGGGGGGGGGGGGGGGGGGGGGGGGGGGGGGGGGGGGGGGGGGFFGGGGGGEFGGGGGGGGGGGGGGGGGGGGGGGGGGGGGGGGDDGGGGGGGGGGGGGGGDEGGGGGGGGGGGGGGDEGGGGGGGFFGFGGGGGFGDDFGFGFGFFGCDG:CG>DDGFF?FFGFGGDDGFFF??FFFF?FDD>9C6*5)(8FFFF6
@M04650:207:000000000-C238N:1:1101:16692:10986 1:N:0:19
ACTCCTACGGGAGGCAGCAGTGGGGAATATTGCACAATGGGGGAAACCCTGATGCAGCAACGCCGCGTGAGTGATGACGGTCTTCGGATTGTAAAGCTCTGTCTTTGGGGACGATAATGACGGTACCCAAGGAGGAAGCCACGGCTAACTACGTGCCAGCAGCCGCGGTAATACGTAGGTCCCAAGCGTTGTCCGGATTTATTGGGCGTAAAGCGAGCGCAGGTGGTTTCTTAAGTCTGATGTAAAAGGCAGTGGCTCAACCATTGTGTGCATTGGAAACTGGGTGACTTGAGT
+
GGGGGGGGGGGGGGGGGGGGGGGGGEGGGGGGGGGGGGGGGGCGGGGGGGGGGGGGGGGGGGGGGGGGGGDGFGGGGGGGGGGGCEGFGGGGGGGGGGGFEFGGGGG?FGGGGGGGGGGGGGGGFGGBFGGDGGDFGGFGGFGGDGGGGGGGCFGGGFGGFGGFEECFFGGGACEFGDGGGCGG9@GE@E5C9+;8C*8BCCGGCC5CEEGGGCEDGGGGEGEGFGC1::CGFGGGGC@7@GFFFF7CBFGGGGGB)6==CFGC=DC<FFF76@=)2478=<FF)8744FF20)
@M04650:207:000000000-C238N:1:1101:2461:10986 1:N:0:19
ACTCCTACGGGAGGCAGCAGTGGGGAATATTGCACAATGGGGGAAACCCTGATGCAGCAACGCCGCGTGAGTGATGACGGTCTTCGGATTGTAAAGCTCTGTCTTTGGGGACGATAATGACGGTACCCAAGGAGGAAGCCACGGCTAACTACGTGCCAGCAGCCGCGGTAATACGTAGGTGGCGAGCGTTATCCGGAATTATTGGGCGTAAAGGGAGCGTAGGCGGATAATTAAGTGGGATGTGAAATACTCGGGCTCAACCTGGGGGCTGCATTCCAAACTGGGGATCTAG
+
GGGGGGGGGGGGGGGGGGGGGGCFGGGGGGGGGDGGFFGGGG7F:FEEGGGGGGGGGGGGGGGGGGGGGFBEFGGGGGD7FEGGGGGGGGGGFGGGGGGGGGGGGGFG7FFFEGGGGGDGGGEGGGGGGG8<=F+:@FFGGFCF+F:7DFGGGGGFEGFFGFGGEGGGGGCGGGFGGGGFCFFC>CC8EGC=9CGGEGGF+<CEFGGGGGGGGGGFEGGGGCCFGG5C5:C96+:<?FFC?D6FF*:767>C<DDE)864:FFG:C30:BD>:FFF<AGFF<>FFFFFF4=A
@M04650:207:000000000-C238N:1:1101:4132:10994 1:N:0:19
ACTCCTACGGGAGGCAGCAGTGGGGAATATTGGGCAATGGGGGGAACCCTGACCCAGCGACGCCGCGTGAGTGAAGAAATCCTTCGGGATGTAAAGCTCTGTTGTATGGGAAGAGAAAAAGACGGTACCATACGAGGAAGCCCCGGCAAACTACGTGCCAGCAGCCGCGGTAATACGTAGGGGGCAAGCGTTGTCCGGAATTACTGGGCGTAAAGCGCACGCAGGCGGGTTTATAAGTCAGATGTAAAAGGCAGGTGCTTACCATCTGTTTGTCATCTGATACTGTAAGCCT
+
GG<EFGGFFGGEFGGGGGCEFGGGGGGGGFGGCFDGGGGGFE@FGGGFGGGGGGGCEBFB::FEGGGFGGEFFGFFGGGGFGFGGCFCGDGGGGGG9,?<FFEF>FFGCGGFEGGGGGGGEGGGD<FFGGFFFFGGE7BCC2CCFGGGEGFGGCEGGGF@EGGGFFGGGGEEC7<:C<6@E5EECGGGGGE>C8?CGEGGGFF9C+A=CGGGGFGCE5CGG3EC8CC5CDGCFGFG7C@FB7*=**:C62C*7DD>F4BFC)0CF4?AF48:@46FABF*/4:6=B@24?42
@M04650:207:000000000-C238N:1:1101:19474:11007 1:N:0:19
ACTCCTACGGGAGGCAGCAGTAGGGAATCTTCGGCAATGGGGGCAACCCTGACCGAGCAACGCCGCGTGAGTGAAGAAGGTTTTCGGATCGTAAAACTCTGTTGTTAGAGAAGAACGTTAAGTAGAGTGGAAAATTACTTAAGTGACGGTATCTAACCAGAAAGGGACGGCTAACTACGTGCCAGCAGCCGCGGTAATACGTAGGTCCCAAGCGTTGTCCGGATTTATTGGGCGTAAAGCGAGCGCAGGTGGTTTCTTAAGTCTGATGTAAAAGGCAGTGGCTCAACCATTGTG
+
GGGGGGGGGGGGGGGGGGGGGGGGGGGGGGGGGGGGGGGGGGGGGGGGGGGGGGGGGGGGGGGGGGGGGGGGGGGGGGGGGGGGGGGGGGGGGGGGGGGGGGGGGGGGGGGGGGGGGGGGGGGGGGGGGGGGGGGGGGGGGGGGFGGGGGGGGGGGGGGGGGGGFGGGGGGDGGGGGGGGGGGGGGGGGGGDGGGGGGGGGGFGGGGGGGGGGGGGGGGGGGGGEFGFGGFGFGGGGGFGEGFFDGGGFGGGDDGFFFFFGFGGF>FDFFFFFF>F??>@FB<@FFF?F?FA4)
@M04650:207:000000000-C238N:1:1101:17543:11008 1:N:0:19
ACTCCTACGGGAGGCAGCAGTAGGGAATCTTCGGCAATGGGGGCAACCCTGACCGAGCAACGCCGCGTGAGTGAAGAAGGTTTTCGGATCGTAAAGCTCTGTTGTAAGAGAAGAATGTGTGTGAGAGTGGAAAGTTCACACAATGACGGTAACTTACCAGAAAGGGACGGCTAACTACGTGCCAGCAGCCGCGGTAATACGTAGGTCCCGAGCGTTGTCCGGATTTATTGGGCGTAAAGCGAGCGCAGGTGGTTTCTTAAGTCTGATGTAAAAGGCAGTGGCTCAACCATTGTG
+
GGGGGGGGGGGGGGGGGGGGGGGGGGGGGGGGGGGGGGGGGGGGGGGGGGGGGGGGGGGGGGGGGGGGGGGGGGGGGGGGGGGGGGGGGGGGGGGGGGGGGGGGGGGGGGGGGGGGGGGGGGGGGGGGGGFGGGGGGGGGGGGGGGGGGGGGGGGGGGGGGGGGGGGGGGGGGGGGGGGGGGGGGGGGGGGGGGGGGGGGGGGGGGGGGGGGGGGGGGGGGGGGEGGGGGGGFGDGGFFGFGEFGGGGD<FGGGGFFFF?FFGCFFGBFFFF?FFFFBGFFFFFFFF?BFFF:)
@M04650:207:000000000-C238N:1:1101:20379:11045 1:N:0:19
ACTCCTACGGGAGGCAGCAGTGGGGAATATTGCACAATGGGGGAAACCCTGATGCAGCAACGCCGCGTGAGTGATGACGGTCTTCGGATTGTAAAGCTCTGTCTTTAGGGACGATAATGACGGTACCTAAGGAGGAAGCCACGGCTAACTACGTGCCAGCAGCCGCGGTAATACGTAGGTGGCAAGCGTTGTCCGGATTTACTGGGCGTAAAGGGAGCGTAGGCGGATCTTTAAGTGGGATGTGAAATACTCGGGCTCAACCTGGGGGCTGCATTCCAAACTGGGGATCTAG
+
GGGGGGGGGGGGGGGGGGGGGGGGGGGGGGGGGGGGGGGGGGGGGGGGGGFGGGGGGGGGGGGGGGGGGGGGGGGGGGGGGGGGGGGGGGGGGGGGGGGGGGGGGGGGGGFGGGGGGGGGGGGGGGGGGGGGGGGGGGGGGGGGGGGGGGGGGGGGGGGGGGGGGGGGGGGGGGGGGGGGGGGGGGCEGGGGGGGGGGGGFGGGGGGGGGGGGGGGGGGGGGGGGGDGGFFGF9:<FFFGFGFFGGGGFGFGGDGFFFFFGFFGFGDBFFFFFFFFBF>F>2FFFFE??FFF
@M04650:207:000000000-C238N:1:1101:11373:11064 1:N:0:19
ACTCCTACGGGAGGCAGCAGTGGGGAATATTGCACAATGGGCGCAAGCCTGATGCAGCCATGCCGCGTGTATGAAGAAGGCCTTCGGGTTGTAAAGTACTTTCAGTCGGGAGGAAGGTGGTAAGGTTAATAACCTTGGCAATTGACGTTACCGACAGAAGAAGCACCGGCTAACTCCGTGCCAGCAGCCGCGGTAATACGGAGGGTGCAAGCGTTAATCGGAATTACTGGGCGTAAAGCGCACGCAGGCGGTTGATTGAGTCAGATGTGAAATCCCCGGGCTTAACCCGGGAAT
+
GGGGGGGGGGGGGGGGGGGGGGGGGGGGGGGGGGGGGGGGGGGGGGGGGGGGGGGGGGGGGGGGGGGGGDGGGGGGGGGGGGGGGGGGGGGGGGGGGGGGBFGGGEGGGGGGGGGGGGGGGGGGGGGGGGGGGGGGGGGGGGGGGGGFGGGGFGGGGGGGGGGGFFGFFGEEFFFFGGFGGGGGGGGGFGDGGEGGGGFGE8EGGCEDGFGGGGG=FGCFGGGGFGFCFGGGFGGEGGFG>GDEDCDDBDC79CCF*9@FEBF7=CF49@FFF?F@2>D>36C?FFF6>ED>>0
@M04650:207:000000000-C238N:1:1101:11711:11071 1:N:0:19
ACTCCTACGGGAGGCAGCAGTAGGGAATCTTCGGCAATGGGGGCAACCCTGACCGAGCAACGCCGCGTGAGTGAAGAAGGTTTTCGGATCGTAAAGCTCTGTTGTAAGAGAAGAATGTGTGTGAGAGTGGAAAGTTCACACAATGACGGTAACTTACCAGAAAGGGACGGCTAACTACGTGCCAGCAGCCGCGGTAATACGTAGGTGGCAAGCGTTGTCCGGATTTATTGGGCGTAAAGCGAGCGCAGGCGGTTTCTTAAGTCTGATGTGAAAGCCCCCGGCTCAACCGGGG
+
GGGGGGGGGGGGGGGGGGGGGGGGGGGGGGGGGGGGGGGGGGGGGGGGGGGGGGGGGGGGGGGGGGGGGGGGGGGGGGGGGGGGGGGGGGGGGGGGGGGGGGGGGGGGFGGGGGGGGGGGGDFFGGGGGGGGGGGGGGGGGGGGGGGGG@GEGGGGGGFGGGGGGGGGGGGGGGGGGGGGGGFFGGGGGGGGGGGGGGGGGGGGGGGGGGGGGG>EEDGGGGE5C6C:CGGGFGGGD<FG@D:5D3DG@DGGGCDF?BF?E*?CBC:<7BFFFFF@:BGEFFD>FFFBBEEB
@M04650:207:000000000-C238N:1:1101:27431:11086 1:N:0:19
ACTCCTACGGGAGGCAGCAGTAGGGAATCTTCGGCAATGGGGGCAACCCTGACCGAGCAACGCCGCGTGAGTGAAGAAGGTTTTCGGATCGTAAAACTCTGTTGTTAGAGAAGAACGTTAAGTAGAGTGGAAAATTACTTAAGTGACGGTATCTAACCAGAAAGGGACGGCTAACTACGTGCCAGCAGCCGCGGTAATACGTAGGTCCCAAGCGTTGTCCGGATTTATTGGGCGTAAAGCGAGCGCAGGTGGTTTCTTAAGTCTGATGTAAAAGGCAGTGGCTCAACCATTGTG
+
FGGGGGGGGGGGGGGGGGGGGGGGGGGFGGGGGGGGGGGGGGGGGGGGGGGGGGGGGGGGGGDGGGGEGGGGGGGGGGGGGGGGFGGGGGGGGGGGGGGGGGGGGGGGGGGFGGGGGGGGGGFGGFGGGGFGGGGGGGGGGGGGGGGGGGGGGGGGGGGGGGGGGGGGGGGGGGGGGGGGGGGGGGGGGGGGGCGGGGGGFGGGGGGCFGGGGGEGGDFFGG;CCCFGGFGFFEGGGGFGFDEFGGGG@*CD9C<FFFFFGFGCF>:<@FFFFFEF?62?@<F:F?FFF?4)4)
@M04650:207:000000000-C238N:1:1101:24695:11094 1:N:0:19
ACTCCTACGGGAGGCAGCAGTAGGGAATCTTCGGCAATGGGGGCAACCCTGACCGAGCAACGCCGCGTGAGTGAAGAAGGTTTTCGGATCGTAAAACTCTGTTGTTAGAGAAGAACGTTAAGTAGAGTGGAAAATTACTTAAGTGACGGTATCTAACCAGAAAGGGACGGCTAACTACGTGCCAGCAGCCGCGGTAATACGTAGGTCCCAAGCGTTGTCCGGATTTATTGGGCGTAAAGGGCGCGTAGGCGGGAATACAAGTCTGTTTTTAAAGTTCAGGGCTCAACCCTGTG
+
GGGGGGGGGGGGGGGGGGGGGGGGGGGGGGGGGGGGGGGGGGGGGGGGGGGGGGGGGGGGGGGGGGGGGGGGGGGGGGGGGGGGGGGGGGGGGGGGGGGGGGGGGGGGGGGGGGGDGGGGGGGGGGGGGGF<EFGGGFGGGGGGGGGGGGGGGGGGGCFFGGG@FDCEGCGEGDGGGGCGGGGGGFGEGGEDGEEEGFFGCFGGGGGFGGGGGGGGGGGGGGCEG6?FFFGG@GGG3FFGFG>>C5<CBGGGGCC>?FFF6FFG@GCA?F:@FFFF44C=F17FFFF??>@27
@M04650:207:000000000-C238N:1:1101:23707:11094 1:N:0:19
ACTCCTACGGGAGGCAGCAGTGGGGAATATTGCACAATGGGCGCAAGCCTGATGCAGCCATGCCGCGTGTATGAAGAAGGCCTTCGGGTTGTAAAGTACTTTCAGTGGGGAGGAAGGCAGTGAGGTTAATAACCTTGCTGATTGACGTTACCCGCAGAAGAAGCACCGGCTAACTCCGTGCCAGCAGCCGCGGTAATACGGAGGGTGCAAGCGTTAATCGGAATTACTGGGCGTAAAGCGCACGCAGGCGGTCTGTCAAGTCGGATGTGAAATCCCCGGGCTCAACCTGGGAAC
+
GGGGGGGGGGGGGGGGGGGGGGGGGGGGGGGGGGGGGGGGGGGGGGGGGGGGGGGGGGGGGGGGGGGGGGGGGGGGGGGGGGGGGGGGGGGGGGGFGGGGGGGGGGGGGGGGGGGGGGGGGGGGGGGGGGGGGGGGGGGGFGGGGGGGGGGGGGGGGGGGGGGGGGGGGGGGGGGGGGGGGGGGGGFGGGGGGEGGGGGGGGGGGGGGGGGGGGGGGGGGGGGGGGGGCGGGFEDGGG?DFGF>C5CGFGGDGGGF@FFFGFDGEGGBFFF?FFFFF;G:59F?FFF7(0>::4
@M04650:207:000000000-C238N:1:1101:5745:11104 1:N:0:19
ACTCCTACGGGAGGCAGCAGTGGGGAATATTGCACAATGGGGGGAACCCTGATGCAGCAACGCCGCGTGAGTGATGACGGTCTTCGGATTGTAAAGCTCTGTCTTTGGGGACGATAATGACGGTACCCAAGGAGGAAGCCACGGCTAACTACGTGCCAGCAGCCGCGGTAATACGTAGGTGGCGAGCGTTGTCCGGATTTACTGGGCGTAAAGGGAGCGTAGGCGGATTTTTAAGTGGGATGTGAAATACTCAGGCTCAACCTGGGGGCTGCATTCCAAACTGATTATCTAG
+
GGGGGGGGGGGGGGGGGGGGGGGGGGGGGGGGGGGGGGGGGGGGGGGGGGGGGGGGGGGGGGGGGGGGGGGGGGGGGGGGGGGGGGGGGGGGGGGGGGGGGGGGGGGGGGGGGGGGGGGGGGGCGEGGGGGGGGGGGGGFGGGGGGGGGGGDGGGGGFFGGGGGGGGGEEGDG7CFGGGGGGGGGGGGECEEGGGGEGGCE7CCGGGGGEEGCGGGGGCC5>EGGGGGGGFDFCGC7C>CFDFFCFGGFFDFGDFF:5@F6FDF:DC>EFEFF?FFF<C@F<DFB*7:2@?A
@M04650:207:000000000-C238N:1:1101:11169:11131 1:N:0:19
ACTCCTACGGGAGGCAGCAGTGGGGAATATTGCACAATGGGCGCAAGCCTGATGCAGCCATGCCGCGTGTATGAAGAAGGCCTTCGGGTTGTAAAGTACTTTCAGCGAGGAGGAAGGCATGGGGGTTAATAACCGAAGGGATGGACGTTACTCGCAGAAGAAGCACCGGCTAACTCCGTGCCAGCAGCCGCGGTAATACGGAGGGGGCAAGCGTTAATCGGAATTACTGGGCGTAAAGCGCACGCAGGCGGTCGGTCAAGTGGGATGTGAAATCCCGGGGCTAAACCTGGGAAC
+
GGGGGGGGGGGGGGGGGGGGGGGGGGGGGGGGGGGGGGGGGFGFGGGGGGGGGGGGGG8FAFGGGEFFFFFGGGGGGGGGGGGGGGGGGGGGGGGGFFGGFGGGGFF:FEFEEGEE7,B?,B=FCC7DD<BDE=F++@+><@>@C,<<<,*3,>**5@,5F,?7::8CCC*;<?9;,=:@E7;<10<B*=*BE5CC+++=1*:>:88*:*1*;7*;=*09/9;C+:++39=*5*1C*2*1)))5)7DC)9C)))1.08*6<*2*)*/(9=?696?F(4<B3(*/9:)(4>3:0-
@M04650:207:000000000-C238N:1:1101:27004:11187 1:N:0:19
ACTCCTACGGGAGGCAGCAGTGGGGAATATTGCACAATGGGCGCAAGCCTGATGCAGCCATGCCGCGTGTATGAAGAAGGCCTTCGGGTTGTAAAGTACTTTCAGCGAGGAGGAAGGCATTGTGGTTAATAACCGCAGTGATTGACGTTACTCGCAGAAGAAGCACCGGCTAACTCCGTGCCAGCAGCCGCGGTAATACGGAGGGTGCAAGCGTTAATCGGAATTACTGGGCGTAAAGCGCACGCAGGCGGTCTGTCAAGTCGGATGTGAAATCCCCGGGCTCAACCTGGGAAC
+
GGFGGGCDCGGCFGGGEDGDFGDFDFGGGFGGCG@FFGFF8EEGGGGGGGGGFGGFFFGGGG8FGGGEGGGGGGGGGGGGGGGGGGGGGGGGGGGGGGGGGGGGGGGGGGGGGGGGGGGGGGGGGGGGGGGGGGGGGGGGGGGGGGGGGGGGGGGGGGGGGGFFFGGGGGGGGGGGGGGGGGGGGGFGFGGGGGGGGGGGEEGGGGGGGGGGGGGGGGGGDGGGGGGCFGGGFGDEGGFGFG@BGGDDEGG3>DGFFFFFDFGGE5D?FFFFFFF??BGFE9F@FFFFFFF??(
@M04650:207:000000000-C238N:1:1101:18607:11201 1:N:0:19
ACTCCTACGGGAGGCAGCAGTGGGGAATATTGCACAATGGGCGCAAGCCTGATGCAGCCATGCCGCGTGTATGAAGAAGGCCTTCGGGTTGTAAAGTACTTTCAGCGAGGAGGAAGGCATTGTGGTTAATAACCGCAGTGATTGACGTTACTCGCAGAAGAAGCACCGGCTAACTCCGTGCCAGCAGCCGCGGTAATACGGAGGGTGCAAGCGTTAATCGGAATTACTGGGCGTAAAGCGCACGCAGGCGGTCTGTCAAGTCGGATGTGAAATCCCCGGGCTCAACCTGGGAAC
+
GGGGGGGGGGGGGGGGGGGGGGGGGGGGGGGGGGGGGGGGGGGGGGGGGGGGGGGGGGGGGGGGGGGGGGGGGGGGGGGGGGGDGGGGGGGGGGGGGGGGGGGGGGGGGGEGGGGGGGGGGGGGGGGGGGGGGGGGGGGGGGGGGGGGGGGGGGGGGGGGGGGGGGGGGGGGGGGGGGGGGGGGGGGGGGGGGGGGGGGGGGGGGGGGGEFEEGGGGFGGGGGGGGGGCFGGEGGGGGFG:CDFGDGDFGGCDGGFFFFFGFGGFCD?FFFB7B@FFBD>@(C?6FF??>FFB4
@M04650:207:000000000-C238N:1:1101:7118:11212 1:N:0:19
ACTCCTACGGGAGGCAGCAGTAGGGAATCTTCGGCAATGGACGGAAGTCTGACCGAGCAACGCCGCGTGAGTGAAGAAGGTTTTCGGATCGTAAAACTCTGTTGTTAGAGAAGAACGTTAAGTAGAGTGGAAAATTACTTAAGTGACGGTATCTAACCAGAAAGGGACGGCTAACTACGTGCCAGCAGCCGCGGTAATACGTAGGTCCCAAGCGTTGTCCGGATTTATTGGGCGTAAAGCGAGCGCAGGTGGTTTCTTAAGTCTGATGTAAAAGGCAGTGGCTCAACCATTGTG
+
GGGGGGGGGGGGGGGGGGGGGGGGGGGGGGGGGGGGGGGGGGGGGGGGGGGGGGGGGG@FGGGGGGGFGGGGGGGGGGGG<FEFGGGGGGEGGGGGGGGGGGGGGGGGGGGGGGGGGDGGFFFFGGG,FCFGGGGGGGGGGCFFEGGDG@FFGGGGGFGGDGGGGGGGGDEGGGGGF@GFGGGGGGGGGGGDGGGGGD?GGFFGGFFGGCFGGGCEEGF7CDDEE6CCFGFFFGDGGGFCED>DGDGGFGGG3D4B@B4=FFFCFGGFFFFFFFFFFFFF?<<4?65<FF=A2)
@M04650:207:000000000-C238N:1:1101:14726:11213 1:N:0:19
ACTCCTACGGGAGGCAGCAGTGGGGAATATTGGGCAATGGGGGCAACCCTGACCCAGCGACGCCGCGTGAGTGAAGAAATCCTTCGGGATGTAAAGCTCTGTTGTATGGGAAGAGAAAAAGACGGTACCATACGAGGAAGCCCCGGCAAACTACGTGCCAGCAGCCGCGGTAATACGTAGGGGGCAAGCGTTGTCCGGAATTACTGGGCGTAAAGCGCACGAAGGCGGGGTCATAAGTCAGATGTAAAAGGCAGGTGCTTACCATGTGTTTGTCATCTGATACTGTAAGCCT
+
FGGGGGGGGGGFEGGGGGGGGGGGGGGGGGGGGFGGGGGGGGGGGGGGGGGG,,FGGGGFGGGGEGGGEDGGGGGGGG@FGFEEGGGEEDEGGGGGGGGGGGGFFE?FGGGGGGDDFGFGCCDC+33>FFFFFGDG=:7B@FECCCEGGGGEF@FG@DFFGGG:DFGECEGGE:@9CFCFGGCCE5BC@*;EGGGDEC5?CEC9+<855CEG=>FFGG<9E*2/5A::C):7>CFD*29*9>F?CGG**25*99DF)/*929CC4*269??F7F?*-6*8=):*0*1)-*0(
@M04650:207:000000000-C238N:1:1101:23554:11217 1:N:0:19
ACTCCTACGGGAGGCAGCAGTGGGGAATATTGGGCAATGGGGGCAACCCTGACCCAGCGACGCCGCGTGAGTGAAGAAATCCTTCGGGATGTAAAGCTCTGTTGTATGGGAAGAGAAAAAGACGGTACCATACGAGGAAGCCCCGGCAAACTACGTGCCAGCAGCCGCGGTAATACGTAGGGGGCAAGCGTTGTCCGGAATTACTGGGCGTAAAGCGCACGCAGGCGGGTTTATAAGTCAGATGTAAAAGGCAGGTGCTTACCATCTGTTTGTCATCTGATACTGTAAGCCT
+
GGGGGGGGGGGGGGGGGGGGGGGGGGGGGGGGGGGGGGGGGGGGGGGGGGGGGGGGGGGGGGGGGGGGGGGGGGGGGGGGGGGGGGGGGGGGGGGGGGGGGGGGGGGGGGGGGGGGGGGGGGGGGGGGGGGGGGGGGGGGGGGGGGGGGGGGGGGGGGGGGGGGGGGGGGGGGGGGGGGGGGGGGGGGGGGGGGGGGGGGGGGGGGGGGGGGGGGGGGGGGGGGGGGGGGEGFGGFGGFGFGFFFGGGFGGGGGGFFFFFGFGGFGFFFFFFFFFFFFGFFFGF?FFFFFFF
@M04650:207:000000000-C238N:1:1101:7384:11234 1:N:0:19
ACTCCTACGGGAGGCAGCAGTGGGGAATATTGCACAATGGGGGAAACCCTGATGCAGCAACGCCGCGTGAGTGATGACGGTCTTCGGATTGTAAAGCTCTGTCTTTGGGGACGATAATGACGGTACCCAAGGAGGAAGCCACGGCTAACTACGTGCCAGCAGCCGCGGTAATACGTAGGTGGCGAGCGTTATCCGGAATTATTGGGCGTAAAGGGAGCGTAGGCGGATAATTAAGTGGGATGTGAAATACTCAGGCTCAACCTGGGGGCTGCATTCCAAACTGATTATCTAG
+
GGGGGGGGGGGGGGGGGGGGGGGGGGGDGFGGGGGGGGGGGGGGGGGGGGGGGGGGGGGGGGGGGGGGGGGGGGGGGGGGGGGGGGGEGGGGGGGGGGGGGGGGGGGGGGGEGCEGGGGGGGGGGGGFGGGGGGGGGGGGGGGGGGGGFGGGGGGFGGGGGGGGGGGGGGCFGGGGGGGGGGGGGGGGGGDGGCGGGGGGGGGGGFGGGGGGGGGG=)9CEGGGGGEGGG++@FFCGGFGFD:FFGDGFFG4DG4)8>FFFFCGFC<9BDFEFF4@A2:FFAGFFFF2<FFF
@M04650:207:000000000-C238N:1:1101:24051:11238 1:N:0:19
ACTCCTACGGGAGGCAGCAGTAGGGAATCTTCGGCAATGGGGGCAACCCTGACCGAGCAACGCCGCGTGAGTGAAGAAGGTTTTCGGATCGTAAAACTCTGTTGTTAGAGAAGAACGTTAAGTAGAGTGGAAAATTACTTAAGTGACGGTATCTAACCAGAAAGGGACGGCTAACTACGTGCCAGCAGCCGCGGTAATACGTAGGTCCCAAGCGTTGTCCGGATTTATTGGGCGTAAAGCGAGCGCAGGTGGTTTCTTAAGTCTGATGTAAAAGGCAGTGGCTCAACCATTGTG
+
GGGGGGGGGGGGGGGGGGGGGGGGGGGGGGGGGGGGGGGGGGGGGGGGGGGGGGGGGGGGGGGGGGGGGGGGGGGGGGGGGGGGGGGGGGGGGGGGGGGGGGGGGGGGGGGGGGGGGGGGGGGGGGGFGGGGGGGGGGGGGFGGGGGGGGGGGGGGGGGGGGGGGGGGGGGGGGGGFFGGGGGGGGGGGGGGGGGGGGGGGGFGGGGGGGGGGGGGGGGGGGGGGGGC?FGGFG5CGFFGEDDEGGGGFFGGGGGFFFFFGFGFF7?<@B=F7FF4::CFFFGFFFF?<F=A<-
@M04650:207:000000000-C238N:1:1101:3052:11282 1:N:0:19
ACTCCTACGGGAGGCAGCAGTGGGGAATATTGCACAATGGGGGAAACCCTGATGCAGCAACGCCGCGTGAGTGATGACGGTCTTCGGATTGTAAAGCTCTGTCTTTGGGGACGATAATGACGGTACACAAGGAGGAAGCCACGGCTAACTACGTGCCAGCAGCCGCGGTAATACGTAGGTGGCAAGCGTTGTCCGGATTTACTGGGCGTAAAGGGAGAGTAGGCGGAGTTTGAAGTGGGATGTGAAATACGCGGGCTCAAACTGGGTGCTGCATTCCAAACAGGGAAGAGAG
+
GGGGGGFGGGGFEGFGGGGGFFGGGGGGGGGFGGGGGGGGGGG7FGDEGGGGGGGGGG@FGGGGGGGGGGGGGGFGG9CF:FGGFGGFGDGGGGGGGFGGGGGEC@?FGGG7FE7FGA,,:>BB7:5EFFDA,@:F3@E<FGG7>+@DFFD>@BFC<FC:,>,,><BC**1,@?BB<C@=BFFFC@CB=*:C9BED**:9EF7<7B8>C/AFF+C8=/C9+:++:5:5A>7+10::9454/>:=7*22/2*9>DG355?@+/2*/523)*96)991<)*95(9@@)04())-
@M04650:207:000000000-C238N:1:1101:22367:11404 1:N:0:19
ACTCCTACGGGAGGCAGCAGTGGGGAATATTGCACAATGGGGGAAACCCTGATGCAGCAACGCCGCGTGAGTGATGACGGTCTTCGGATTGTAAAGCTCTGTCTTTGGGGACGATAATGACGGTACCCAAGGAGGAAGCCACGGCTAACTACGTGCCAGCAGCCGCGGTAATACGTAGGTGGCGAGCGTTATCCGGAATTATTGGGCGTAAAGGGAGCGTAGGCGGATAATTAAGTGGGATGTGAAATACTCAGGCTCAACCTGGGGGCTGCATTCCAAACTGATTATCTAG
+
GGGGGGGGGGGGGGGGGGGGGGGGGGGGGGGGGGGGGGGGGGGGGGGGGGGGGGGGGGGGGGGGGGGGGGGGGGGGGGGGGGGGGGGGGGGGGGGGGGGGGGGGGGGGGGGGGGGGGGGGGGGGGGGGGGGGGGGGGGGGGGGGGGGGGGGGGGGGGGGGGGGGGGGGGGGGGGGGGGGGGGGEGCEGGGCGGGGGGGGGGGGCFGGGGGGGGGEGDCDDEGGGGGGG5FFGFGGGGGFG@GF?CCCGFGGD7DFFFF@FGFGGFGD>)0<DFFBF>A7=>7FFF47A>49<
@M04650:207:000000000-C238N:1:1101:14008:11404 1:N:0:19
ACTCCTACGGGAGGCAGCAGTGGGGAATATTGGGCAATGGGGGCAACCCTGACCCAGCGACGCCGCGTGAGTGAAGAAATCCTTCGGGATGTAAAGCTCTGTTGTATGGGAAGAGAAGCAGACGGTACCATACGAGGAAGCCCCGGCAAACTACGTGCCAGCAGCCGCGGTAATACGTAGGGGGCAAGCGTTGTCCGGAATTACTGGGCGTAAAGCGCACGCAGGCGGGTTTATAAGTCAGATGTAAAAGGCAGGTGCTTACCATCTGTTTGTCATCTGATACTGTAAGCCT
+
GGGGGGGGGGGGGGGGGGGGGGGGGGGGGGGGGGGGGGGGGGGGGGGGGGGGGGGGGGGGGGGGGGGGGGGGGGGGGGGGGGGGGGGGGGGGGGGGGGGGGGGGGGGGGGGGGGGGGGGGGGGGGGGGGGGGGGGGGGGGGGGGGGGGGGGGGGGGGGGGGGGGGGGGGGGGGGGGGGGGGGGGGGGGGGGGGGGGGGGGGGGGGGGGGGGGGGGGGGGGGGGGGGGGGDGGFGGGGGFGFGFFGGGGFGGGGGGFFFFFGFGGFGGFFFFFFFFFAAGFFFGFFFFFF@F?
@M04650:207:000000000-C238N:1:1101:24447:11433 1:N:0:19
ACTCCTACGGGAGGCAGCAGTGGGGAATATTGCACAATGGGCGCAAGCCTGATGCAGCCATGCCGCGTGTATGAAGAAGGCCTTCGGGTTGTAAAGTACTTTCAGCGAGGAGGAAGGCATTGTGGTTAATAACCGCAGTGATTGACGTTACTCGCAGAAGAAGCACCGGCTAACTCCGTGCCAGCAGCCGCGGTAATACGGAGGGTGCAAGCGTTAATCGGAATTACTGGGCGTAAAGCGCACGCAGGCGGTCTGTCAAGTCGGATGTGAAATCCCCGGGCTCAACCTGGGAAC
+
GGGGGGGGGGGGGGGGGGGGGGGGGGGGGGGGGGGGGGGGGGGGGGGGGGGGGGGGGGGGGGGGGGGGGGGGGGGGGGGGGGGGGGGGGGGGGGGGGGGGGGGGGGGFGGGGGGGGGGGGGGGGGGGGGGGGGGGGGGGGGGGGGGGGGGGGGGGGGGGGGGGGGGGGGGGGGGGGGGGGGGGGGGGGGGGGGGGGGFGGEEGGGGGGGGGGGGGGGGGGGGGGGGGGGGGGFGGEGGFGFGFFGGGGFGGCDDGF47BFGFGD5CDBFFFFFF?FFBGFFFGFFFFFFFFBB8
@M04650:207:000000000-C238N:1:1101:17593:11460 1:N:0:19
ACTCCTACGGGAGGCAGCAGTGGGGAATATTGCACAATGGGGGAAACCCTGATGCAGCAACGCCGCGTGAGTGATGACGGTCTTCGGATTGTAAAGCTCTGTCTTTGGGGACGATAATGACGGTACCCGAGGAGGAAGCCACGGCTAACTACGTGCCAGCAGCCGCGGTAAAACGTAGGTGGCAAGCGTTGTCCGGAATTACTGGGTGTAAAGGGAGCGCAGGCGGAAAGGTAAGTTGGACGTGAAATCTATGGGCTCAACCCATAGCGTGCGTTCAAAACTATTTTTCTTG
+
GGGGGGGGGGGGGGGGGGGGGGGGGGGGGGGGGGGGGGGGGGGGGGGGGGGGGGGGGGGGGGGGGGGGGGGGGGGGGGGGGGGGGGGGGGGGGGGGGGGGGGGGGGGGGGGGGGGGGGGGGGGGGGGGGGGGGGGGGGGGGGGGGGGGGGGGGGGGGGGGGGGGGGGGGGEGGGGGGGGGGGGGGGGGGGGGGFGGGGGGGGGGGGGGCFFGGGGGGGGGGGGGGGGGDGGGFGGGGGFGFGFFGFFFFGGGGGG>>FFFGFGDFGGFFFFFFFFF?ADFFFFFF?FF:?49
@M04650:207:000000000-C238N:1:1101:22361:11492 1:N:0:19
ACTCCTACGGGAGGCAGCAGTGGGGAATATTGCACAATGGGGGAAACCCTGATGCAGCAACGCCGCGTGAGTGATGACGGTCTTCGGATTGTAAAGCTCTGTCTTTGGGGACGATAATGACGGTACCCAAGGAGGAAGCCACGGCTAACTACGTGCCAGCAGCCGCGGTAATACGTAGGTGGCGAGCGTTATCCGGAATTATTGGGCGTAAAGGGAGCGTAGGCGGATAATTAAGTGGGATGTGAAATACTCAGGCTCAACCTGGGGGCTGCATTCCAAACTGATTATCTAG
+
GF@@ECD<BC@@BCCGGEGGGGGFCE;FEGGFGDG9CFFGGGDEECFFFGF,CE<FF,<@FC@FGGGGC7BFFCG<CFC7FGEGDBC=BFGCFFGGGGGGGGGGGF9FFEGGBFCCGGAG<BCFGGG9DDBCFA=BDDFFGGGGGGFFGGGC<DFGGGGGGGGDBE8FGGFGF9CG9EFEGGGGCEGGGGGFGFECBC5C9EFGGCEGG5*/C7C:7CDCG)??5CE==F@CFEFCFG5FF3;?7:FGBCF=*7<FFF?*277C@GGFBE>E<?FF<):=>306BF?5496)
@M04650:207:000000000-C238N:1:1101:21189:11495 1:N:0:19
ACTCCTACGGGAGGCAGCAGTAGGGAATCTTCGGCAATGGGGGCAACCCTGACCGAGCAACGCCGCGTGAGTGAAGAAGGTTTTCGGATCGTAAAGCTCTGTTGTAAGAGAAGAATGTGTGTGAGAGTGGAAAGTTCACACAATGACGGTAACTTACCAGAAAGGGACGGCTAACTACGTGCCAGCAGCCGCGGTAATACGTAGGTCCCGAGCGTTGTCCGGATTTATTGGGCGTAAAGCGAGCGCAGGTGGTTTGATAAGTCTGAAGTTAAAGGCTGTGGCTCAACCATAGT
+
GGGGGGGGGGGGGGGGGGGGGGGGGGGGGGGGGGGGGGGGGGGGGGGGGGGGGGGGGGGGGGGGGGGGGGGGGGGGGGGGGGGGGGGGGGGGGGGGGGGGGGGGGGGGGGGGGGGGGGGGGGGGGGGGGGGGGGFGGGGGGGGGGGGGGGGGGGGGGGGGGGGGGGGGGGGGGGGGGGGGGGGGGGGGGGGGGGGGGGGGGGGGGGFGGGGGGGGGGGFGGGEGGGGGGGGGFGGGGGFGFGFFGGGGF1>FDG<DFFF4?FF74CGFFFFFFF=FBFDFFBDFF4:?049?B
@M04650:207:000000000-C238N:1:1101:2884:11502 1:N:0:19
ACTCCTACGGGAGGCAGCAGTGGGGAATATTGCACAATGGGCGAAAGCCTGATGCAGCGACGCCGCGTGAGGGAAGAAGGTTTTCGGATTGTAAACCTCTGTCTTCGGGGACGATAATGACGGTACCCGAGGAGGAAGCCACGGCTAACTACGTGCCAGCAGCCGCGGTAATACGTAGGTCCCAAGCGTTGTCCGGATTTATTGGGCGTAAAGCGAGCGCAGGTGGTTTCTTAAGTCTGATGTAAAAGGCAGTGGCTCAACCATTGTGTGCATTGGAAACTGGAAGACTTGAGT
+
GGGGGGGGGGGGGDCGGGCGFAFGGGGGGGGGGGGGGGGGGGGGGGGEGGGGGGGGGGGGGGDFGGGGGGGGGGGGGGGGFGGGGGGDGEGFFGGGG,FCGGGGGFFGCEECEGGGGGGGGEEFGGGFGCBG:CE7FGFGGGGGGGGGGGGGGG@FGGGGGGGGDGGGGEGGGFG9+=BFGGGG@=FG8EEEFGGG5:E+CFFFDGGG5CCGGGGDE3<>:7CCC=EGGCFGFFGCFCFGFG6@GFGG:F472>7>F:=FF4D4=FGAF5=7F@66<4DF4>F)6?5(4*9<?)
@M04650:207:000000000-C238N:1:1101:3369:11512 1:N:0:19
ACTCCTACGGGAGGCAGCAGTGGGGAATATTGCACAATGGGGGAAACCCTGATGCAGCAACGCCGCGTGAGTGATGACGGTCTTCGGATTGTAAAGCTCTGTCTTTGGGGACGATAAGGACGGTACCCAAGGAGGAAGCCACGGCTAACTACGTGCCAGCAGCCGCGGTAATACGTAGGTGGCGAGCGTTGTCCGGATTTACTGGGCGTAAAGGGAGCGTAGGAGGATTTTGAAGTGGGATGTGAAATACCCGGGCTCAACCTGGGTGCTGCATTCCAAACTGGGAAGCTAG
+
GGGGGGGGGGGGGGGGGGGGGGGGGGGGGGGGGFGGGGGGGGGGGGGGGGGGGGGGGGFGGGGGGGGGGGGEFFGGGEFGGGGGGGGGGEGGGGGGGGGGGGGFG<EGGGEEFG+?F,CD?CFC+3E>FGF=3DFEGC<3D@FGGCFF<DGGGFFG*@B7FC7DE:BF<:7BF9BFFFG9CCG>88*=CEE;<BC8CGGF9<+<C>CE::::CEG5*)99/);+*1CE?*++8+:<77@>6D6@:>F*9FC*17C3)<=?*.0*07245*96?FF?AA7/0)295>:((095
@M04650:207:000000000-C238N:1:1101:9822:11522 1:N:0:19
ACTCCTACGGGAGGCAGCAGTGGGGAATATTGGGCAATGGGGGCAACCCTGACCCAGCGACGCCGCGTGAGTGAAGAAATCCTTCGGGATGTAAAGCTCTGTTGTATGGGAAGAGAAAAAGACGGTACCATACGAGGAAGCCCCGGCAAACTACGTGCCAGCAGCCGCGGTAATACGTAGGTCCCAAGCGTTGTCCGGATTTATTGGGCGTAAAGCGAGCGCAGGTGGTTTCTTAAGTCTGATGTGAAAGCCCTCGGCTCAACCGAGGAAGGTCATTGGAAACTGGGGAACTTG
+
GGGGGGGGGGGGGGGGGGGGGGGGGGGGGGGGGGGGGGGGGGGGGGGGGGGGGGGGGGGGGGGGGGGGGGGGGGGGGGGGGGGGGGGGGGGGGGGGGGGGGGGGGGGGGGGGGGGGGGGGGGGGGGGGGGGGGGGGGGGGGGGGGGGGGGGGGGGGGGGGGGGGGGGGGGGGGGGGGGGCEGGGGGGGGGGCEGGGGGGGGGGGGGGGGGGGGGGGGGGGGGGGGGGGGGGGFGGGGGFGFGFFGGGGFGGGGGGFFFFFGFGGFGGFFF>>FFF=ADGFFB<BFFFF?BF?>2
@M04650:207:000000000-C238N:1:1101:9826:11588 1:N:0:19
ACTCCTACGGGAGGCAGCAGTGGGGAATATTGGGCAATGGGCGCAAGCCTGACCCAGCAACGCCGCGTGAAGGAAGAATGTCTTCGGATTGTAAACTTCTGTCCTCAGGGGAGAAAAAAATGACGGTACCTGAGGAGGAAGCCCCGGCTAACTACGTGCCAGCAGCCGCGGTAATACGTAGGGGGCGAGCGTTGTCCGGAATTACTGGGCGTAAAGGGAGCGTAGGCGGTTGCTTAAGTCAGATGTGCAATACCCGGGCTTAACCTGGGGGGTGCATCTGAAACTGGGTAACTT
+
GE<EDEE@CFCCFE7FEE8;6E<EF@@F@FEFEFGCGEFFGGECFGG@DCFFGFGG@EFFFDFG:+>7@F<CFG?FAD,5C,C9E@?FEECCEFGGEF9,EA,9@D?A8A>FEFCGGGGGGFG<FE=D:F<F,DF<FFFA<@FF7CEGFGG7@FCFG:<1D@:FCDGCCEFBEF;<CF7C77*38*2:CCE:*:8<0;/;>FF+C?CCGFECCE8<959C=)*:813:ED=E:+0<>C7:9:@@GGG*9CFGF6C@E>5):9>>F*9::)55>EB)6::@64:**9;6:BF>A<
@M04650:207:000000000-C238N:1:1101:4694:11613 1:N:0:19
ACTCCTACGGCGGCAGCAGTGGGGAATATTGCACAATGGGGGAAACCCTGATGCAGCAACGCCGCGTGAGTGATGACGGTCTTCGGATTGTAAAGCTCTGTCTTTGGGGACGATAATGACGGTACCCAAGGAGGAAGCCACGGCTAACTACGTGCCAGCAGCCGCGGTAATACGTAGGTGGCGAGCGTTATCCGGAATTATTGGGCGTAAAGGGAGCGTAGGCGGATAATTAAGTGGGATGTGAAATACTCAGGCTCAACCTGGGGGCTGCATTCCAAACTGATGATCTAGAGT
+
CFGGGGFGGG+@FGGGGGGFAGGGGGGGGGGGGGGGGGGGGGGGGGGGGFCFFGGGGGGGCEGGGGGGGGGGGGGGGDGGEGGGG@CEEEFGGGA9FGG?FGGGGFFGDFDCEGGGGGGFEGEFGGGGGGGFC>:FGGGFGEEGGGCCGGF7FGGGGGGGGGGGG771<;F@FCFGFEEGFCE>CE>EGEG+AEG55C?FGGGGGGDGCGFG75;EE7DDEDF58*1A<7EGFGFGGGFGF<=@C*:DBC6>F4DFFFFFC@GGFCG9>EF9BFFFFB7.7<*9**=ABF?AD>
@M04650:207:000000000-C238N:1:1101:22573:11625 1:N:0:19
ACTCCTACGGGAGGCAGCAGTGGGGAATATTGCACAATGGGGGAAACCCTGATGCAGCAACGCCGCGTGAGTGATGACGGTCTTCGGATTGTAAAGCTCTGTCTTTGGGGACGATAATGACGGTACCCAAGGAGGAAGCCACGGCTAACTACGTGCCAGCAGCCGCGGTAATACGTAGGTGGCGAGCGTTATCCGGAATTATTGGGCGTAAAGGGAGCGTAGGCGGATAATTAAGTGGGATGTGAAATACTCAGGCTCAACCTGGGGGCTGCATTCCAAACTGATTATCTAG
+
FFGGGGGDGGGGGGGGGGGGGGGGGGGGGGGGGGGGGGGGFGGGGGGFEGGGGGGGGFFGGGGGGGGFGGGGGGGGGGGGGGGGGGGGGEGGGGGGGAGGFFGGGGGGGGGGGGGGGGGGGGGGGEGEFGFG8FBFGGFDFF@FFDEGGGGGGCFGEGGFGGE:EDCE<EGGGFGGGGGFCEGEDECB=BCFGFGGCG;ECFGGFGCEEC5=7?AFGGC>87EFCG5C=7ECFGC<>=FGFGFFFFFGFGG=DGFFFFFFC>CFF:D>EFDEFFFF4>GB><F7**7)5*/6
@M04650:207:000000000-C238N:1:1101:7060:11656 1:N:0:19
ACTCCTACGGGAGGCAGCAGTGGGGAATATTGGGCAATGGGGGCAACCCTGACCCAGCGACGCCGCGTGAGTGAAGAAATCCTTCGGGATGTAAAGCTCTGTTGTATGGGAAGAGAAGCAGACGGTACCATACGAGGAAGCCCCGGCAAACTACGTGCCAGCAGCCGCGGTAATACGTAGGTCCCAAGCGTTGTCCGGATTTATTGGGCGTAAAGCGAGCGCAGGTGGTTTCTTAAGTCTGATGTAAAAGGCAGTGGCTCAACCATTGTGTGCATTGGAAACTGGGAGACTTG
+
GGGGGGGGGGGGGGGGGGGGGGGGGGGGGGGGGGGGGGGGGGGGGGGGGGGGGFGGGGGGGGGGGGGFGGGGGGGGGGGGGGGGGGGGGGGGGGGGGGGFGFDGGGGGGGGGGGGGGGGGGGGGGGGGGGGGGGFGGGGGGGGGGGGGGGGGGGGGGGGGGGGGGGGGGGGGGGGGGGGGGGGGFGGGGGGGGGGGGGEGGFFGEGGGGGGGGGGFGGGGGGCEEGGGGGGDBCCCFGFCFG?FGGGGFGGGGGGFFEFFGFGGFGFDFFFFFF4B<?F6?B7=F:7<BF*63
@M04650:207:000000000-C238N:1:1101:9846:11668 1:N:0:19
ACTCCTACGGGAGGCAGCAGTGGGGAATATTGCACAATGGGCGCAAGCCTGATGCAGCCATGCCGCGTGTATGAAGAAGGCCTTCGGGTTGTAAAGTACTTTCAGCGAGGAGGAAGGCATTGTGGTTAATAACCGCAGTGATTGACGTTACTCGCAGAAGAAGCACCGGCTAACTCCGTGCCAGCAGCCGCGGTAATACGGAGGGTGCAAGCGTTAATCGGAATTACTGGGCGTAAAGCGCACGCAGGCGGTCTGTCAAGTCGGATGTGAAATCCCCGGGCTCAACCTGGGAAC
+
GGGGGGGGGGGGGGGGGGGGGGGGGGGGGGGGGGGGGGGGGGGGGGGGGGGGGGGGGGGGGGGGGGGGGGGGGGGGGGGGGGGGGGGGGGGGGGGGGGGGFGGGGGGGGGFGGGGGGGGGGGGGGGGGGGGGGGGGGGGGGGGGGGGGGGGGGGGGGGGGGGGGGGGGGGGGGGGGGGGGGGGGGGGGGGGGGGGGGGGGGGGGGGGGGGGGGGGGGGGGGGEGGGGGGGGGEGGGGGFGFGDBGDDD>GGDGCGFFFFFGFDG>7DBFFF?FFFFBB<>EFGFFFF7?FFBF1
@M04650:207:000000000-C238N:1:1101:8192:11676 1:N:0:19
ACTCCTACGGGAGGCAGCAGTAGGGAATCTTCGGCAATGGGGGCAACCCTGACCGAGCAACGCCGCGTGAGTGAAGAAGGTTTTCGGATCGTAAAGCTCTGTTGTAAGAGAAGAATGTGTGTGAGAGTGGAAAGTTCACACAATGACGGTAACTTACCAGAAAGGGACGGCTAACTACGTGCCAGCAGCCGCGGTAATACGTAGGTCCCGAGCGTTGTCCGGATTTATTGGGCGTAAAGCGAGCGCAGGTGGTTTCTTAAGTCTGATGTAAAAGGCAGTGGCTCAACCATTATG
+
GGGGGGGGGGGEGGGGGGGGGGGGGGGGGGGGGDGGGGGGGGGGGGGGGGGGGGGGGGGGFGGGGGGGGGGGGGGGGGGGGFFGGCGGCFGGGGGGGGGGGGGGFFGGGGGGGGGEGGGGGFFGGGGGGGGEFFGGCFD=FG@E:FCFC+@FFGGGGGGGCDDF7@GGGGGGGG@CCFFGGGGGD5:EGFGGGECEGFC98FGEGGGGGGGCCC:EEGC:5CEECF?<FFGGFEGCCFFD>7>:<C5DBFFDCFG=@FF=F?:CB77AFFFFFB@;((09??7??F??09*)6)
@M04650:207:000000000-C238N:1:1101:27304:11689 1:N:0:19
ACTCCTACGGGAGGCAGCAGTGGGGAATATTGCACAATGGGGGAAACCCTGATGCAGCAACGCCGCGTGAGTGATGACGGTCTTCGGATTGTAAAGCTCTGTCTTTAGGGACGATAATGACGGTACCTAAGGAGGAAGCCACGGCTAACTACGTGCCAGCAGCCGCGGTAATACGTAGGTGGCAAGCGTTGTCCGGATTTACTGGGCGTAAAGGGAGCGTAGGCGGATAAACAAGTCAGGTGTGAAAGACCGGGGCTCAACCCCGGGGCTGCACTTGAAACTGTATATCTTG
+
GGGGGGGGGGGGGGGGGGGGGGGGGGGGGGGGGGGGGGGGGGGGGGGGGGGGGGGGGGGGGGGGGGGGGGGGGGGGGGGGGGGGGGGGGGGGGGGGGGGGGGGGGGGGGGGGGGGGGGGGGGGGGGGGGGGGGGGGGGGGGGGGGGGGGGGGGGGGGGGGGGGGGGGGEEGGGGGGGGGGGGGGGGGGGGGGGGGGEGGGGGGGGGGGGGGGGGGGGGGDCGGGGGEGGGGGFGGFGGFGFGFFGGGGFGGGGGGF>FF?FFCGFGGFFFFFFF?@<>FFFFGFFFF<AFFA
@M04650:207:000000000-C238N:1:1101:8609:11698 1:N:0:19
ACTCCTACGGGAGGCAGCAGTGGGGAATATTGCACAATGGGCGAAAGCCTGATGCAGCGACGCCGCGTGAGGGAAGAAGGTTTTCGGATTGTAAACCTCTGTCTTCGGGGACGATAATGACGGTACCCGAGGAGGAAGCCACGGCTAACTACGTGCCAGCAGCCGCGGTAAAACGTAGGTGGCAAGCGTTGTCCGGAATTACTGGGTGTAAAGGGAGCGCAGGCGGGGTGCCAAGTTGGGTGTGAAAACTATGGGCTCAACCCATAGATTGCACTCAAAACTGGCGCTCTTG
+
GGGGGGGGGGGGGGGGGGGGGGGGGGGGGGGGGGGGGGGGGGGGGGGGGGGGGGGGGGGGGGGGGGGGGGGGGGGGGGGGGGGGGGGGGGGGGGGGGGGGGGGGGGGGGGGGGGGGGGGGGGGGGGGGGGGGGGGGGGGGGGGGGGGGGGGGGGGGGGGGGGGGGGGGGGGGGGGGGGGGGGGGGGGGGG=CFGGGGGGGGGGGGGGGGGGGGGEGGGGGGGGGGGDGGGGGFGGGGGFGEGFFGC7C@DFGGGFF@FFF?FGG?CFFF?@?FFFFFFGFFFGFFBD3<F?<
@M04650:207:000000000-C238N:1:1101:7195:11699 1:N:0:19
ACTCCTACGGGAGGCAGCAGTAGGGAATCTTCGGCAATGGGGGCAACCCTGACCGAGCAACGCCGCGTGAGTGAAGAAGGTTTTCGGATCGTAAAACTCTGTTGTTAGAGAAGAACGTTAAGTAGAGTGGAAAATTACTTAAGTGACGGTATCTAACCAGAAAGGGACGGCTAACTACGTGCCAGCAGCCGCGGTAATACGTAGGTCCCAAGCGTTGTCCGGATTTATTGGGCGTAAAGCGAGCGCAGGTGGTTTCTTAAGTCTGATGTAAAAGGCAGTGGCTCAACCATTGTG
+
GGGGGGGGGGGGGGGGGGGGGGGGGGGGGGGGGGGGGGGGGGGGGGGGGGGGGGGGGGGDFGGGGGGCGGEGGGGGGGGGGGGGGGGGGGGGGGGGGGGFGGGGGGGGGGGGGGGGGFGGGGGGGGGGGGGEGFFGGGGDGGGGGGGGGDFGGGGGGGGGGGGGGGGCGEGGGGGGGGE<CFGGGGGGGGGGGGGGGGGGGGGGGGGFGGGGGGGGGGGGGGCEDFCEFGG*8EDGCFFFDDFFGGGDBCGG79C?FFF4F6CGFFCAFFFFFFEFBFGFFBGFFFF?BFFF94
@M04650:207:000000000-C238N:1:1101:28389:11711 1:N:0:19
ACTCCTACGGGAGGCAGCAGTGGGGAATATTGGGCAATGGGGGGAACCCTGACCCAGCGACGCCGCGTGAGTGAAGAAATCCTTCGGGATGTAAAGCTCTGTTGTATGGGAAGAGAAAAAGACGGTACCATACGAGGAAGCCCCGGCAAACTACGTGCCAGCAGCCGCGGTAATACGTAGGGGGCAAGCGTTGTCCGGAATTACTGGGCGTAAAGCGCACGCAGGCGGGTTTATAAGTCAGATGTAAAAGGCAGGTGCTTACCATCTGTTTGTCATCTGATACTGTAAGCCT
+
GGGGGGGGGGGFGGGGGGGGEFFGGGGGGGGGFGGGGGGGGGGEGGGGGGGGFGGGGGGEGFGGGGGGGGGFG<FGGGFGGGGGGFGGGGGGGFGGGGCGGGGFGFGFGGCFEGGGFGGGGGG@CFGDGGGFAF7CGGGGGGDGGGCC8>CFFGGGGGFGGGGGGDCGEGC8>FGGGG9CC5EGEEGFGGG>EGGGDE8?@FCFGGFGGGD55:CFGD<CEDCEEEGG=)2::C7C7:=CF=FF>*0:7:C<779>?FF?CFGF4C>A846?FFFFB<>6BBGFFF*6<F?0
@M04650:207:000000000-C238N:1:1101:13866:11712 1:N:0:19
ACTCCTACGGGAGGCAGCAGTAGGGAATCTTCGGCAATGGGGGCAACCCTGACCGAGCAACGCCGCGTGAGTGAAGAAGGTTTTCGGATCGTAAAACTCTGTTGTTAGAGAAGAACGTTAAGTAGAGTGGAAAATTACTTAAGTGACGGTATCTAACCAGAAAGGGACGGCTAACTACGTGCCAGCAGCCGCGGTAATACGTAGGTCCCAAGCGTTGTCCGGATTTATTGGGCGTAAAGCGAGCGCAGGTGGTTTCTTAAGTCTGATGTAAAAGGCAGTGGCTCAACCATTGTG
+
GGGGGGGGGGGGGGGGGGGGGGGGGGGGGGGGGGGGGGGGGGGGGGGGGGGGGGGGGGGGGGGGGGGCFGGGGGGGGGGGFFGGGGGGGGGGGGGGGGGGGGGGGGGGGGGGGGGGGGGGGGGGGGGFGGGGGGGGGGGGGGGGGGGGGGGGGGGGGGGGGGGGGGGGGGGGGGGGGGGGGGGGGGGGGGGGGGGGGGGGGGGGDGGGGGGGGGEGGGGGGGEEG6CFGGGGFGGGGGFGFGFFGG3C>CGFD3DFFFFFGFG77:DAFFFFFFBFFFGFFF*9@4@?BF4<<:
@M04650:207:000000000-C238N:1:1101:16716:11750 1:N:0:19
ACTCCTACGGGAGGCAGCAGTGGGGAATATTGCACAATGGGGGGAACCCTGATGCAGCAACGCCGCGTGAGTGATGACGGTCTTCGGATTGTAAAGCTCTGTCTTTGGGGACGATAATGACGGTACCCAAGGAGGAAGCCACGGCTAACTACGTGCCAGCAGCCGCGGTAATACGTAGGTGGCGAGCGTTATCCGGAATTATTGGGCGTAAAGGTAGCGTAGGCGGATAATTAAGTTGGATGTGTAATACTCAGGCTCAACCTGGGGGCTGCCTTCCATACTGATGATCT
+
CFGGCAFGFCGGGGGEGEGGGGGGGGGGGGGGGGGGGEEGF@7:FEFGGGGGGAFFFGGCGGD:>>CFEFEFF9F=D9FEFEGGFFG>FGEGGGGCG9FFFGCFGCFCC7F:F*>FGGGEGGGGDFGCEFFC,CEEF7FFFFG7CE<FGGGFEFC5CF?F*2CC8E58EECCGFGGCGD99CCEEEGGC:CFG7;88CF+AECCF*@5CG*:9C02<9>D8559:C**1:9CB+:F*:?*79@B*2*29*:C:**7;F66:>4C)9C9B)7@)===(.*1).?*9**5:?
@M04650:207:000000000-C238N:1:1101:18731:11759 1:N:0:19
ACTCCTACGGGAGGCAGCAGTGGGGAATATTGCACAATGGGGGAAACCCTGATGCAGCAACGCCGCGTGTATGAAGAAGGCCTTCGGGTTGTAAAGTACTTTCAGCGAGGAGGAAGGCATTGTGGTTAATAACCGCAGTGATTGACGTTACTCGCAGAAGAAGCACCGGCTAACTCCGTGCCAGCAGCCGCGGTAATACGGAGGGTGCAAGCGTTGTCCGGATTTATTGGGCGTAAAGCGAGCGCAGGTGGTTTCTTAAGTCTGATGTAAAAGGCAGTGGCTCAACCATTGTGT
+
EFGGGGGGGGGGGGGGGGGGGEGGGGGGGFGCGFGGGGFFGGGGGGGFGGEEGGGGGGF@FGGGGGGEFGGGGGFGFFGGCFGCGGGEFGDC9EFCEFEGGGGGGGDFEF:FDFGGGGEFAFGGEGDGFDFGGGGGFGCFGFCFGGGEGGGGGGGGGGGGGGGGGGGGDGFGGGGGFGGGGFGGFGGFEGEGGGGGGFGGCGCGCEGGGGFGGE8CGGGD?DE*<?EFGGFGBEGEFGFGDDEFGDGGFGGGGFGFFF6@A?GGF0*6FF?BF>FFFFG:DFCF@FFB?6@A<,
@M04650:207:000000000-C238N:1:1101:20266:11764 1:N:0:19
ACTCCTACGGGAGGCAGCAGTGGGGAATATTGGGCAATGGGGGCAACCCTGACCCAGCGACGCCGCGTGAGTGAAGAAATCCTTCGGGATGTAAAGCTCTGTTGTATGGGAAGAGAAAAAGACGGTACCATACGAGGAAGCCCCGGCAAACTACGTGCCAGCAGCCGCGGTAATACGTAGGGGGCAAGCGTTGTCCGGAATTACTGGGCGTAAAGCGCACGCAGGCGGGTTTATAAGTCAGATGTAAAAGGCAGGTGCTTACCATCTGTTTGTCATCTGATACTGTAAGCCT
+
GGGGGGGGGGGGGGGGGGGGGGGGGGGGGGGGGGGGGGGGGGGGGGGGGGGGGGGGGGGGGGGGGGGGGGGGGGGGGGGGGGGGGGGGGGGGFGGGGGGGGGGGGGGGGGGGGGGGGGGGGGGGGGGGGGGGGGGGGGGGGGGGGGGGGGGGGGGGGGGGGGGGGGGGGGGGGGGGGGFGGGGGGGEGGGGGGGGGGGGGGGCGGGFGGGGGGGGGGGGGGGGGGGGGGGCGFGGFGGFGFCFFGGGGFGGFFGGFFFFFGFGGBGGFFFFFFFFFBFG4@BGFFFFFFFFB
@M04650:207:000000000-C238N:1:1101:19358:11770 1:N:0:19
ACTCCTACGGGAGGCAGCAGTAGGGAATCTTCGGCAATGGGGGCAACCCTGACCGAGCAACGCCGCGTGAGTGAAGAAGGTTTTCGGATCGTAAAACTCTGTTGTTAGAGAAGAACGTTAAGTAGAGTGGAAAATTACTTAAGTGACGGTATCTAACCAGAAAGGGACGGCTAACTACGTGCCAGCAGCCGCGGTAATACGTAGGTCCCAAGCGTTGTCCGGATTTATTGGGCGTAAAGCGAGCGCAGGTGGTTTCTTAAGTCTGATGTAAAAGGCAGTGGCTCAACCATTGTT
+
GGGGGGGGGGGGGGGGGGGGGGGGGGGGGGGGGGGGGGGGGGGGGGGGGGGGGGGGGGGGGGGGGGGGGGGGGGGGGGGGGGGGGGGGGGGGGGGGGGGGGGGGGGGGGGGGGGGGGGGGGGGGGGGGGGGGGFFGGGGGGGGGGGGGGGGGGGGGGGGGGGGGGGGGGDGGGGGGGGGGGGGGGGGGGGGGGGGDEGGGGGGGGGGGGGGGGGGGGGGGGGGGGFGGGGGGFG7EGGFGFGFFGGGGFGGGGGGFFFFFGFGGFGGBFFFFFFFFFFGFFFCFF=5<BFFAD)
@M04650:207:000000000-C238N:1:1101:28414:11794 1:N:0:19
ACTCCTACGGGAGGCAGCAGTAGGGAATCTTCGGCAATGGGGGCAACCCTGACCGAGCAACGCCGCGTGAGTGAAGAAGGTTTTCGGATCGTAAAACTCTGTTGTTAGAGAAGAACGTTAAGTAGAGTGGAAAATTACTTAAGTGACGGTATCTAACCAGAAAGGGACGGCTAACTACGTGCCAGCAGCCGCGGTAATACGTAGGTCCCAAGCGTTGTCCGGATTTATTGGGCGTAAAGCGAGCGCAGGTGGTTTCTTAAGTCTGATGTAAAAGGCAGTGGCTCAACCATTGTG
+
GGGGGGGGGGGGGGGGGGGGGGGGGGGGGGGGGGGGGGGGGGGGGGGGGGGGGGGGGGGGGGGGGGGFGGGGGGGGGGGGGGGGGGGGGGGGGGGGGGGGGGGGGFGGGGGGGGGGGGGGGGGGGGGFFGGGGGGGGDGGGGGGGGGDFGGGGGGGGGGGGDFGFGFGGGGGFGGGGGGGGGGGGGGGGCEGGGGGGGGGGGGGGGGGGGGGGGEG5DGGEGE=ECFFFGGGFGDGGFFCEGEFGGGGFGG3<FDF6F?FGBGFF7FAFFFFF@EFFFGF?BFF?@F:?FFB>2
@M04650:207:000000000-C238N:1:1101:18536:11816 1:N:0:19
ACTCCTACGGGAGGCAGCAGTGGGGAATATTGGACAATGGAGGTAACTCTGATCCAGCAATTCTGTGTGCACGAAGAAGGTTTTCGGATTGTAAAGTGCTTTAAGTCGGGAAGAAAAAAATGACGGTACCGACAGAATAAGCGACGGCTAAATACGTGCCAGCAGCCGCGGTAATACGTATGTCGCAAGCGTTATCCGGAATTATTGGGCATAAAGGGCATCTAGGCGGGGTTGCAAGTCGACGGTGAAAACTAGTGGCGCAACCATTAGCTTGCCGACGAAACTGAAATTCT
+
GGGGGGGGGGGGGGGGGGGGGFFGGGGGGGGGGFGGGGGGEAG@FGC9FGGGAFGGGGEGG,EEG@FGGGGDGGGGEFGGC,CFGDGCCGGFCFGFEFGGGGFGGFGCFGEGGDGGGCE@<<<E@@F<@FGEEDFAFGEGFFG>EE@BECFCFGCEEGGGGBFG:<:BFGE:<>D@GF<ACFEFGGEGGGCECCCF+BCE888BEGFG>EFGCC>EFD*987?CFGFECCC2:*1<:F=C>3)0//7D=****0:BF>5)/<<D5C=:7/67/73<>BGE:6<3*0*2<@9A2
@M04650:207:000000000-C238N:1:1101:10429:11824 1:N:0:19
ACTCCTACGGAGGCAGCAGTGGGGAATATTGGACAATGGACCAAAAGTCTGATCCAGCAATTCTGTGTGCACGACGAAGTTTTTCGGAATGTAAAGTGCTTTCAGTTGGGACGAAGAAAGTGACGGTACCAACAGAAGAAGGGGCGGCTAAATACGTGCCAGCAGCCGCGGTAATACGTATGCCCCGAGCGTTATCCGGATTTATTGGGCGTAAAGCGCGTCTAGGTGGTTTAAAAAGTCTGATGTTAAACTGCGGGGCTCAACTCCGTATTGCGTTGGAAACTGTTAGACT
+
GGGGGGGGGGGGGGGGGGGGGGGGGGGGGGGGGGGGGGGGGGGGGGGGGGGGGGGGGGGGGGGGGGGGGGGGGGGGGGGGGGGGGGGGGGGGGGGGGGGGGGGGGGGGGGGGGGGGGGGGGGGGGGGGGGGGGGGGGGGGGGGGGGGGGGGGGGGGGGGGGGGGGGGGGGGGFGGGGGFGGGGGFGEGGGGGEGGGGGGGGGGGGGGGGGGGGGGGGGGG=DEGGGGGGGFGFGGGGGFFB7FFGFGGFGFCFGGFF>:@FFFCF>F?;>FF??EFF9FFFFGFFFF<ABFF
@M04650:207:000000000-C238N:1:1101:14721:11887 1:N:0:19
ACTCCTACGGGAGGCAGCAGTGGGGAATATTGCACAATGGGCGCAAGCCTGATGCAGCCATGCCGCGTGTATGAAGAAGGCCTTCGGGTTGTAAAGTACTTTCAGTGGGGAGGAAGGCAGTGAGGTTAATAACCTTGCTGATTGACGTTACCCGCAGAAGAAGCACCGGCTAACTCCGTGCCAGCAGCCGCGGTAATACGGAGGGTGCAAGCGTTAATCGGAATTATTGGGCGTAAAGGGAGCGTAGGCGGCCTTGTAAGTCAGATGTGAAATACCCGGGCTTAACCTGGGGGG
+
GGGGGGGGGGGGGGGGGGGGFGGGGGGGGGGGGGGGGGGGGGGGGGGGGGGGGGGGGGGGGGGGGGGGGGGGGGGGGGGGGGGGGGGGGGGGGGGGGGGGGGGGGGGGGGGGGGGGGGFEGGGGGGGGGGGGGGGGGGGGGGGGGGGGGGGGGGGEGGGGGGGGGGGGGGGGGGGGGGGGGGGGGGGGGGGGGGGGGGGGGEEGGGGDGGFGGGG5CGGGGGEFGFGGGGGGFGGGFGFG>DDFCGGDFGGGGGFFFFFFGFGGFGGFFFFF??FFFBGED>GFFFFFB@FF6>
@M04650:207:000000000-C238N:1:1101:2950:11908 1:N:0:19
ACTCCTACGGGAGGCAGCAGTGGGGAATATTGCACAATGGGGGAAACCCTGATGCAGCAACGCCGCGTGAGTGATGACGGTCTTCGGATTGTAAAGCTCTGTCTTTGGGGACGATAATGACGGTACCCAAGGAGGAAGCCACGGCTAACTACGTGCCAGCAGCCGCGGTAATACGTAGGTGCCGAGCGTTATCCGGCATTATTGGGCGTAAAGAGAGCGTAGGCGGATAATTAAGTGGGATGTGAAATACACCAGCTCAACCTGGGGGCTGCATTCCAAACTGATTAACTAG
+
9FFGGGGGGGGDEGGGGGGGGGGGG7FGGGEFGGGGGGGGGGGEGGGGGGGGGFGGGGGGGGGGGGGGGDCFGGGGGGGCGGGGGGGGGGGCEFFFFGFG9EFGGGCFEGGGGG>CGGFFGGEGGFGGGFFFGG:FA<,@DFCDFE7FFCECCFF7FDGFFCF,CGEG7*CFGCGFGGGGGG7E7C*:81=BC?8>*8*<:9CC655C**/*0+2*:5DD;>C+:**2*0++*270:DF4?DF=;DDF@F*9**18)9?*:56FF751:3).0@=4))295)*/@9*)6*@>
@M04650:207:000000000-C238N:1:1101:17413:11911 1:N:0:19
ACTCCTACGGGAGGCAGCAGTGGGGAATATTGCACAATGGGGGAAACCCTGATGCAGCAACGCCGCGTGAGTGATGACGGTCTTCGGATTGTAAAGCTCTGTCTTTGGGGACGATAATGACGGTACCCAAGGAGGAAGCCACGGCTAACTACGTGCCAGCAGCCGCGGTAATACGTAGGTGGCGAGCGTTATCCGGAATTATTGGGCGTTAAGGGAGCGTAGGCGGATAATTAAGTGGGATGTGAAATACTCAGGCTCAACCTGGGGGCTGCATTCCAAACTGATTATCTAG
+
GGGGGGGGGGGGGGGGGGGGGGGGGGGGGGGGGGGGGGGGGGGGGGGGGGGGGGGGGGGGGGGGGGGGGGGGGGGGGGGGGGGGGGGGGGGGGGGGGGGGGGGGGGGGGGGGGGGGGGGGGGGGGGGGGGGGGGGGGGGGGGGGGGGGGGGGGGGGGGGGGGGGGGGGFGGGGGGGGGGGGGGGGGGGGGGGGGGGGGFGGGGGGFGEE=EGGGGGGGGGGGGGGGGGGGGGFFFFGGFGFGFFGGGGFGGFFGGFFFFFGFGGFGGFFEFFFFBFFD>?FBF467@DDF?A
@M04650:207:000000000-C238N:1:1101:23960:11927 1:N:0:19
ACTCCTACGGGAGGCAGCAGTGGGGAATATTGCACAATGGGGGAAACCCTGATGCAGCAACGCCGCGTGAGTGATGACGGTCTTCGGATTGTAAAGCTCTGTCTTTAGGGACGATAATGACGGTACCCAAGGAGGAAGCCACGGCTAACTACGTGCCAGCAGCCGCGGTAATACGTAGGTGGCGAGCGTTATCCGGAATTATTGGGCGTAAAGGGAGCGTAGGCGGATAATTAAGTGGGATGTGAAATACTCAGGCTCAACCTGGGGGCTGCATTCCAAACTGATTATCTAG
+
GGGGGGGGGGGGGGGGGGGGGGGGGGGGGGGGGGGGGGGGGGGGGGGGGGGGGGGGGGGGGGGGGGGGGGGGGGGGGGGGGGGGGGGGGGGGGGGGGGGGGGGGGGGGGGGGGGGGGGGGGGGGGGGGGGGGGGGGGGGGGGGGGGGGGGGGGGGGGGGGGGGGGGGGGGGGGGGGGGGGGGGGGGGGGGGGGGGGGGGGGGGGGGGGGGDGGGGGGGGGGGGGGGEEEGGFFGGFGGFF@GFFGFGGFGGGGGGFFFFFGFGGFGGFFFFFFFFFADGFFFG4=BF9AFFA
@M04650:207:000000000-C238N:1:1101:9578:11954 1:N:0:19
ACTCCTACGGGAGGCAGCAGTGGGGAATATTGCACAATGGGGGAAACCCTGATGCAGCGACGCCGCGTGAGGGAAGAAGGTTTTCGGATTGTAAACCTCTGTCTTCGAGGACGAAGAAGTGACGGTACTCGAGGAGGAAGCCACGGCTAACTACGTGCCAGCAGCCGCGGTAAAACGTAGGTGGCAAGCGTTGTCCGGAATTACTGGGTGTAAAGGGAGCGCAGGCGGGATGCCAAGTTGGACGTGAAATCTATGGGCTCAACCCATAGCGTGCGTTCAAAACTGGCGTTCTTG
+
GGGGGGGGGGGGGGGGGGGGGGGGGGGGGGGGGGGGGGGGGGGGGGGGGGGGGGGGGGGGGGGGGGGGGGGGGGGGGGGGGGGGGGGGGGGGGGGGGGGGGGGGGGGGGGGGGGGGGGGGGGGGGGGDGGGGGGGGGGGGGGGGGGGGGGGGGGGGGGGGGGGGGFGGGG7CGGGGGGGGGGGDFGGGGGGGGGGGGGGGGGGGGGGGGGCFGD:CEFGGGGGGGGGGGDCEFGGGGFFGFDFFGGGGFGGGGGGFFFFFGFGGFGGFFFFFFEFFFFGFFFFFFFFFFFFF<<
@M04650:207:000000000-C238N:1:1101:27235:11959 1:N:0:19
ACTCCTACGGGAGGCAGCAGTGGGGAATATTGGACAATGGACCAAAAGTCTGATCCAGCAATTCTGTGTGCACGACGAAGTTTTTCGGAATGTAAAGTGCTTTCAGTTGGGACGAAGAAAGTGACGGTACCAACAGAAGAAGGGGCGGCTAAATACGTGCCAGCAGCCGCGGTAATACGTATGCCCCGAGCGTTATCCGGATTTATTGGGCGTAAAGCGCGTCTAGGTGGTTTAAAAAGTCTGATGTTAAACTGCGGGGCTCAACTCCGTATTGCGTTGGAAACTGTTAGACT
+
GGGGGGGGGGGGGGGGGGGGGGGGGGGGGGGGGGGGGGGGGGGGFGGGGGGGGGGGGGGGGGGGGGGGGGGGGFGGGGFGGGGGGGGGGGGGGGGGGGGGGGGGFGGGGGGGGGFGGFGBFGFGGGGGGGGGGGGGFGGFGF@DEEGGGGGGGFGGGFGGGGGGGGGGGGGGGGGGGGGGGGGCFFGEGGCEGECCBFGGC8EGGGDE<FGGGGGGGGGGGGGECFGGGG=FFGGGCFFGFGFFGGCGFGGGGFG:B>@EC>GF:FGFF>>5@FFFFFGF?>FFFF?F<BFFA
@M04650:207:000000000-C238N:1:1101:28495:11988 1:N:0:19
ACTCCTACGGGAGGCAGCAGTGGGGAATATTGCACAATGGGCGCAAGCCTGATGCAGCCATGCCGCGTGTATGAAGAAGGCCTTCGGGTTGTAAAGTACTTTCAGCGAGGAGGAAGGCATTGTGGTTAATAACCGCAGTGATTGACGTTACTCGCAGAAGAAGCACCGGCTAACTCCGTGCCAGCAGCCGCGGTAATACGGAGGGTGCAAGCGTTAATCGGAATTACTGGGCGTAAAGCGCACGCAGGCGGTCTGTCAAGTCGGATGTGAAATCCCCGGGCTCAACCTGGGAAC
+
GGGGGGGGGGGGGGGGGGGGGGGGGGGGGGGGGGGGGGGGGGGGGGGGGGGGGGGGGGGGGGGGGGGGGGGGGGGGGGGGGGGGGGGGGGGGGGGGGGGGGGGGGGGEGGGGGGGGGGGGGGGGGGGGGGGGGGGGDFGGGFGGGGDGGGGGGGGGGGGGGGGGGGGGGGGGGGGGGGGGGGGGGG>FFEGGGGEGGGGGGGGGGGGGGGGGGGGGDFFF=DGGGGGGEGGGFEDGGGFGFGFEGGGGFGGGGGGFFFFFGFGG>CD?FFFFFF/?B>GBF>GFFFFFFFFFFB
@M04650:207:000000000-C238N:1:1101:10687:12029 1:N:0:19
ACTCCTACGGGAGGCAGCAGTGGGGAATATTGCACAATGGGGGAAACCCTGATGCAGCAACGCCGCGTGAGTGATGACGGTCTTCGGATTGTAAAGCTCTGTCTTTAGGGACGATAATGACGGTACCTAAGGAGGAAGCCACGGCTAACTACGTGCCAGCAGCCGCGGTAATACGTAGGTGGCAAGCGTTGTCCGGATTTACTGGGCGTAAAGGGAGCGTAGGCGGATCTTTAAGTGGGATGTGAAATACTCGGGCTCAACCTGGGGGCTGCATTCCAAACTGAGGATCTAG
+
GGGGGGGGGGGGGGGGGGGGGGGGGGGGGGGGGGGGGGGGGGGGGGGGGGGGGGGGGGGGGGGGGGGGGGGGGGGGGGGGGGGGGGGGGGGGGGGGGGGGGGGGGGGGGGGGGGGGGGGGGGGGCGGGGGGGGGGGGGGGGGGGGGGGGG9FGGGGGGGGGGGGGGGGGDGGGGGGGGGGFFGGGGGGGGGGGGGGGGGGGGGGGGGGGD=EGGGGGDGGGGGGEECEGG7?@7CCGGFG4CFFGCCGFGGGDD:EEFFFFFGGFGC;35BB?FFB9>C4FBFFF>4,3=6)
@M04650:207:000000000-C238N:1:1101:6192:12030 1:N:0:19
ACTCCTACGGGAGGCAGCAGTGGGGAATATTGCACAATGGGGGAAACCCTGATGCAGCAACGCCGCGTGAGTGATGACGGTCTTCGGATTGTAAAGCTCTGTCTTTAGGGACGATAATGACGGTACCTAAGGAGGAAGCCACGGCTAACTACGTGCCAGCAGCCGCGGTAATACGTAGGTGGCAAGCGTTGTCCGGATTTACTGGGCGTAAAGGGAGCGTAGGCGGATCTTTAAGTGGGATGTGAAATACTCGGGCTCAACCTGGGGGCTGCATTCCAAACTGGGGATCTAG
+
GGGGGGGGGGGGGGGGGGGGGGGGGGGGGGGAFFGGGGGGGGGGGGGGGGGGGGGGGGGGGGGGGGGGGCFGGGGGGGGGGGGGGGGGGGGGGGGGGCEGGGGGGEFF8FGGCFCCFGGGGGFGGFGGGGGGGGGGGGGGGGGGGGGGGGCFCFFGGGGGFGGGGGGGE*<CFFGEGGGGGFFGGGGDEGEGFGGGG5ECFGG9CC8CGGGGGGGFEGGGGGGGGE7:5CG9*<DCCF:/<C4/:CGC*?D67<C)8>F@*76C55117>FFF?=FA):6)5FFFDF(47*4
@M04650:207:000000000-C238N:1:1101:22433:12041 1:N:0:19
ACTCCTACGGGAGGCAGCAGTGGGGAATATTGGGCAATGGGCGCAAGCCTGACCCAGCAACGCCGCGTGAAGGAAGAAGGTTTTCGGATTGTAAACTTCTGTTGTGAGGGACGATAATGACGGTACCTCACGAGGAAGCCCCGGCTAACTACGTGCCAGCAGCCGCGGTAATACGTAGGGGGCAAGCGTTGTCCGGAATTACTGGGCGTAAAGGGAGCGTAGGCGGCCTTGTAAGTCAGATGTGAAATACCCGGGCTTAACCTGGGGGGTGCATCTGAAACTGTGAGGCTTG
+
GGGGGGGGGGGGGGGGGGGGGGGGGGGGGGGGGGGGGGGGGGGGGGGGGGGGGGGGGGGGGGGGGGGGGGGGGGGGGGGGGGGGGGGGGGGGGGGGGGGGGGGGGGFGGGGGGGGGGGGGGGGGGGGGGGGGGGFDGGGGGGGGGGGGGGGGGGGGGGGGGGGGGGGGGGGGGGGGGGGGGGGGGFGGGGDGFGGGDEGGGGGGGGGGGGGGGFGGGGGGGGDGGGGEGFGGFGCFFGFFFGFFGGGGFGGGGGGBDFFFGFGGFGGFEFFFF=FFFACFFBGFFBFFB>FB
@M04650:207:000000000-C238N:1:1101:20340:12043 1:N:0:19
ACTCCTACGGGAGGCAGCAGTAGGGAATCTTCGGCAATGGGGGCAACCCTGACCGAGCAACGCCGCGTGAGTGAAGAAGGTTTTCGGATCGTAAAGCTCTGTTGTAAGAGAAGAATGTGTGTGAGAGTGGAAAGTTCACACAATGACGGTAACTTACCAGAAAGGGACGGCTAACTACGTGCCAGCAGCCGCGGTAATACGTAGGTCCCGAGCGTTGTCCGGATTTATTGGGCGTAAAGCGAGCGCAGGTGGTTTGATAAGTCTGAAGTTAAAGGCTGTGGCTCAACCATAGT
+
GGGGGGGGGGGGGGGGGGGGGGGGGGGGGGGGGGGGGGGGGGGGGGGGGGFGGGGGFGGFGGGGGGGFGGGGGGGGGGGGGGGGGGGGGGGGGGGGGGGGGGGGGFGGFGGGGGGGGGGGGGGGGGGGGGGGGGGGGGGGGGGGGGGGGGGGGGGGGGGGGGGGGGGGGGGGEGGGCGGGGGGGGGGGGGGGGGEGGGGGGGGGGG9CFGGGGGGGGGGGGGECEGGGGGGGFGGGGGFGFGF@GGGGDGGGGFGFFFFFFFGGFGGFFFF?6BFFF?GFFFGFFFFFFFFBA
@M04650:207:000000000-C238N:1:1101:16340:12047 1:N:0:19
ACTCCTACGGGAGGCAGCAGTGGGGAATATTGGGCAATGGGCGCAAGCCTGACCCAGCAACGCCGCGTGAAGGAAGAAGGTTTTCGGATTGTAAACTTCTGTTGTGAGGGACGATAATGACGGTACCTCACGAGGAAGCCCCGGCAAACTACGTGCCAGCAGCCGCGGTAATACGTAGGGGGCAAGCGTTGTCCGGAATTACTGGGCGTAAAGCGCACGCAGGCGGGTTTATAAGTCAGATGTAAAAGGCAGGTGCTTACCATCTGTTTGTCATCTGATACTGTAAGCCTAG
+
GGGGGGGGGGGGGGGGGGGGFGGGGGGGGGGGGGGGGGGGGGGGGGGGGGGGGGGGGGGGGGGGGGGGGGGGGGGGGGGGGGGGGGGGGGGGGGGGGGGGGGGFGECEGGGGGGGGGGGGGEGGGGGFGGGGGGGGGGGGGGGGGGGFGGGGGGGGGGGGGGGGGGGGGGGGGGGGGGGGGGGGGGGGGG=EGGGGCEGGGGG7FGGGGGGDGGGGGGGGGGGGGGGGGGGGFFDGFGFGFGFFGCC7BGFGGGFFFFFFGFGDF>DAF47*9FFF>9FF=AFF??6?BF?:
@M04650:207:000000000-C238N:1:1101:27677:12053 1:N:0:19
ACTCCTACGGGAGGCAGCAGTGGGGAATATTGGACAATGGACCAAAAGTCTGATCCAGCAATTCTGTGTGCACGACGAAGTTTTTCGGAATGTAAAGTGCTTTCAGTTGGGACGAAGAAAGTGACGGTACCAACAGAAGAAGGGGCGGCTAAATACGTGCCAGCAGCCGCGGTAATACGTGTGCCCCGAGCGTTATCCGGATTTATTGGGCGTAAAGCGAGCGCAGGTGGTTTGATAAGTCTGAAGTTAAAGGCTGTGGCTCAACCATAGTATGCTTTGGAAACTGTCGAACTT
+
GGGGGGGGGGGGGGGGGGGGGGGGGGGGGGGGGGGGGGGGGGGGGGGGGGGGFGGGGGGGGGGGGGGGGGGGGGGGGGDFGGGGGGGGGGGGGGGGGGGGGGGGGGGGGGGGGGGGGGGGGGGGGGGGGGGGGGGGFGGGGGDEEGGGGGGGFGGGGGGGGGGGGGGGGGGGGGGGGGGG,CGGFGGGEEGGGGGGGGGDCCEFGGG7FGGGGGGGGGGDGDGGGGGGGGACFGGG7:FGFGFBGFGGFGGGGGGF:?FFGFGGFGD??FFFFFFFFFGFFFGF?B@>63>B?A
@M04650:207:000000000-C238N:1:1101:11901:12056 1:N:0:19
ACTCCTACGGGAGGCAGCAGTGGGGAATATTGGGCAATGGGGGGAACCCTGACCCAGCGACGCCGCGTGAGTGAAGAAATCCTTCGGGATGTAAAGCTCTGTTGTATGGGAAGAGAAAAAGACGGTACCATACGAGGAAGCCCCGGCAAACTACGTGCCAGCAGCCGCGGTAATACGTAGGGGGCAAGCGTTGTCCGGATTTATTGGGCGTAAAGCGAGTGCAGGTGGTTTCTTAAGTCTGATGTAAAAGGCAGTGGCTCAACCATTGTGTGCATTGGAAACTGGGAGACTTGG
+
GGGGGGGGGEGGGGGGGGGGGGGGGGGGGGGGGGGGGGGGGGGGGGGGGGGGGGGGGGGGGGGGGGGGGGGGGGGGGGGGGGGGGGGGEGGGGGGGGGGGGGGGGGGGGGGGGGGGGGGFGGGGGGGGGGGGGGGGGGGGGGGGGGGGGGGGGGGGGGGGGGGGGFGGGGGGGGGGGGGGGGGGGGGFGGGGDGGGGGD>CFGGGGGGGGGGGGGGGGDGGGGDGGGGGGGFBGCAFGFGFFFFGGDC=CDFD5FFFEF?G?GG>GDDFFF@?FFFB?=?FBGFFFF6?:7>B)
@M04650:207:000000000-C238N:1:1101:12860:12074 1:N:0:19
ACTCCTACGGGAGGCAGCAGTGGGGAATATTGGACAATGGAGGTAACTCTGATCCAGCAATTCTGTGTGCACGAAGAAGGTTTTCGGATTGTAAAGTGCTTTAAGTCGGGAAGAAAAAAATGACGGTACCGACAGAATAAGCGACGGCTAAATACGTGCCAGCAGCCGCGGTAATACGTATGTCGCAAGCGTTATCCGGAATTATTGGGCATAAAGGGCATCTAGGCGGGGTTTCAAGTCGACGGTGAAAACTAGTGGCCCAACCATTAGCTTGCCGACGAAACTGAAATTCT
+
GGGGGGGGGGGGGGGGGGGGGGGGGGGGGGGGGGGGGGGGGGGGGGGGGGGGGGGGGGGGGGGGGGGGGGGGGGGGCGGGGGFGGGGGGGGGGGGGGGGGAFFGGFGGGGGGGGGGGGGGGGGGFGGGGGGGGGGGGGGGGGGGGGGGDGGGGGGGGGFGGGGGGGGGGGGGGGGGGG9CFGGGGGGGGGGGGDGGGGGGGGGGGGGFGFGGGGGGGGGGEG@CFGGGGGGE:C>ECFFFEC3>DDF>=DGF4>F7BFE)A7<D>GF<6BFFFFFF99DB>>DFFFF7)=/2)
@M04650:207:000000000-C238N:1:1101:11313:12083 1:N:0:19
ACTCCTACGGGAGGCAGCAGTGGGGAATATTGCACAATGGGGGAAACCCTGATGCAGCAACGCCGCGTGAGTGATGACGGTCTTCGGATTGTAAAGCTCTGTCTTTGGGGACGATAATGACGGTACCCAAGGGGGAAGCCACGGCTAACTACGTGCCAGCAGCCGCGGTAATACGTCGGTGGCGAGCGTTGTCCGTATTTACTGGGCGTAAAGGGAGCGGAGGTGGATTGTTAAGAAGAATGTGAAATACCCGGGCTCAACCTGGGTGCTGCATTCTAAACTGGTAATCTAG
+
GGGFCFGEGEE@FDGGGGD6<F8,@F@CFCE6FCFGC<CA8FFG,C<,B@@FECE,CECEFCEGC7:674B?FEFA<?BE44CF94?+BFCFGFC<<F?FFE<FGGGGGE@=:BF@CDGFDF:=8>EFCB,+++@@+>7CC@+@:BF:@,EG:F,<:>FC:,,6B:**F8C@,<1>**4=1B+313BEE5:C798**0<++3<E6*;5CE5*<:CFEG))*)*****0<*+30?7+*2)*1*/902:FFC4*99))759F7>4C:<98>49=)96@))299)*)*9*668*6
@M04650:207:000000000-C238N:1:1101:13858:12108 1:N:0:19
ACTCCTACGGGAGGCAGCAGTGAGGAATTTTGCGCAATGGGGGCAACCCTGACGCAGCAACGCCGCGTGAGTGAAGAAGGCTTTCGAGTTGTAAAGCTCTGTCAAACGGGAAGAATGACCAGGTAATGAATAAGTACCTGGAGTGACGGTACCGTTAGAGGAAGCACCGGCTAACTCCGTGCCAGCAGCCGCGGTAATACGGGGGGTGCAAGCGTTATTCGGAATCATTGGGCGTAAAGAGCGCGTAGGCGGATATATAAGTCAGCTGTGAAAGCCCGGGGCTCAACCCCGGA
+
GGGGGGGGGCCCCFEEGGFFECEFFGDFE@FFFEGGGGGGGGEGGGGGGGGFGEGFGGGGGGGGGGGGGE@FGGGF9FEGGGGGGGGCGGGGGGGGGGGGGGGGGGFFGG>:CCFFGGGFGGGGGGGGFGGGFFGDFGGGCFGFGFCGGGGE@F><CFFAEGG>FFGFEGGGGGGGGGGGFGGFGGCGFFGGECGEGFFFGDEEEGGGGGCGGGEG=CFGG4?*;9<F77FFFGGCDC@GFFFFGCCDEGGDCG3B64@FF?CCFGF:7?F=9F:8((1<3>/5*95:?E>>;
@M04650:207:000000000-C238N:1:1101:27957:12113 1:N:0:19
ACTCCTACGGGAGGCAGCAGTGGGGAATATTGGGCAATGGGGGCAACCCTGACCCAGCGACGCCGCGTGAGTGAAGAAATCCTTCGGGATGTAAAGCTCTGTTGTATGGGAAGAGAAAAAGACGGTACCATACGAGGAAGCCCCGGCAAACTACGTGCCAGCAGCCGCGGTAATACGTAGGGGGCAAGCGTTGTCCGGAATTACTGGGCGTAAAGCGCACGCAGGCGGGTTTATAAGTCAGATGTAAAAGGCAGGTGCTTACCATCTGTTTGTCATCTGATACTGTAAGCCT
+
GGGGGGGGGGGGGGGGGGGGGGGGGGGGGGGGGGGGGGGFFEDGGCFFGGGGCGGGGGGGGGGGGGGFGEFGGGFGGGGGGGGGGGGGDGGGGGGGGGGGGGGFGGGFGFGGGGGGGGGGGGGCCGGGCGCF?FGGGGGGCA@FFEGE7BFFGFEFGGGGGGGGGGGEGCF*=FGGGGGGGEDGGD>FGGEGEEFGE8C8>FGGCCFGFEE=CCG?EDDGGGEG5=CCG7=C6?F7:CFFFC?B:C>C=>D:F55>4668C@CD=4>A7FFFFFFF<AF??<C4@FFBF?@:
@M04650:207:000000000-C238N:1:1101:12754:12114 1:N:0:19
ACTCCTACGGGAGGCAGCAGTGGGGAATATTGCACAATGGGCGCAAGCCTGATGCAGCCATGCCGCGTGTATGAAGAAGGCCTTCGGGTTGTAAAGTACTTTCAGTGGGGAGGAAGGCAGTGAGGTTAATAACCTTGCTGATTGACGTTACCCGCAGAAGAAGCACCGGCTAACTCCGTGCCAGCAGCCGCGGTAATACGGAGGGTGCAAGCGTTAATCGGAATTACTGGGCGTAAAGCGCACGCAGGCGGTCTGTCAAGTCGGATGTGAAATCCCCGGGCTCAACCTGGGAAC
+
GGGGGGGGGGGGGGGGGGGGGGGGGGGGGGGGGGGGGGGGGGGGGGGGGGGGGGGGGGGGGGGGGGGGGGGGGGGGGGGGGGGGGGGGGGGGGGGGGGGGFGGGGGGGGGGGGGGGGGGGGGGGGGGGGGGGGGGGGGGGDFGGGGGGGGGGGGGGGGGGGGGGGGGGGGGGGGGGGGGGGGGGGGGGGGGGGGGGGGGGGGGGGGGCGGFGGGGGGGGGGGGGGGGGFGGGFEGGGGFGFGFFGDGDFGGGGGGFFFF4?=CD>3<?BF?FFF@FBBDED0FF?FF??FF?B4
@M04650:207:000000000-C238N:1:1101:19123:12195 1:N:0:19
ACTCCTACGGGAGGCAGCAGTGAGGAATATTGGGCAATGGGGGAAACCCTGACCCAGCGACGCCGCGTGAGTGAAGAAATCCTTCGGGATGTAAAGCTCTGTTGTATGGGAAGAGAAGCAGACGGTACCATACGAGGAAGCCCCGGCAAACTACGTGCCAGCAGCCGCGGTAATACGTAGGGGGCAAGCGTTGTCCGGAATTACTGGGCGTAAAGCGCACGCAGGCGGGTTTATAAGTCAGATGTAAAAGGCAGGTGCTTACCATCTGTTTGTCATCTGATACTGTAAGCCT
+
GGGGGGGGGGGGGGGGGGGGGGGGGGGGGGGGGGGGGGGGGGGGGGGGGGGGGGGGGGGGGGGGGGGGGGGGGGGGGGGGGGGGGGGGGGGGGGGGGGGGGFGGGGGGGGGGGGGGGGGGGGGGGGGGGGGGGGGGGGGGGGGGGGGGGGGGGGGGGGGGGGGGGGGGGGGGGGGGGGGGGGGGGGDGGGGGDGGGGGGGGGGGGFFGGGGGDGGGGGGGGGGGGGGGGGDEFGGGGGFGFGFFGGGGFFGGGGGFFFFFGFGGFGFABFFFFFFFFFFFFFFFFFFDFFFF
@M04650:207:000000000-C238N:1:1101:6866:12212 1:N:0:19
ACTCCTACGGGAGGCAGCAGTAGGGAATCTTCGGCAATGGGGGCAACCCTGACCGAGCAACGCCGCGTGAGTGAAGAAGGTTTTCGGATTGTAAACCTCTGTCTTCGGGGACGATAATGACGGTACCTCCAGAGGAAGCACCGGCTAACTCCGTGCCAGCAGCCGCGGTAATACGGAGGGTGCGCGCGTTAATCGGAATCACGGGGCGTAAAGCGCGCGTAGGCGGCGTTGTAAGTTGGAGGTGAAATCCCACGGCTCACCCGTGTAACTGCCTTTCATACTGCAATGCTTG
+
FFEFFEFGEFGGGGGGDGGGGFFGGGGGFGGFGCEGGGGGGGGGGGCGGGGG<EEGGGGGGGGGGGGGEFGFGFGGGGGGEFFGGGG4CGGGGGGCFGGGDFFFGGCGEC7FFGCFGGABFE+CFFDGF<F>,FFFCFGG<F7<FFGGG;FCEGFCFG7BFFGF7FEGGG<9FCF71B@BC8*=*::>EEE8?+C8>CC@FG*;:*2*2755EFE=*7DGGGGCC*::29:C7+::CCF*)9BF7D7D4*9D<3CD:57*/<)CD*2)9@F?:4F4)6>?FF7@F6@727@7
@M04650:207:000000000-C238N:1:1101:21289:12230 1:N:0:19
ACTCCTACGGGAGGCAGCAGTGGGGAATATTGGGCAATGGGGGGAACCCTGACCCAGCGACGCCGCGTGAGTGAAGAAATCCTTCGGGATGTAAAGCTCTGTTGTATGGGAAGAGAAGCAGACGGTACCATACGAGGAAGCCCCGGCAAACTACGTGCCAGCAGCCGCGGTAATACGTAGGGGGCAAGCGTTGTCCGGAATTACTGGGCGTAAAGCGCACGCAGGCGGGTTTATAAGTCAGATGTAAAAGGCAGGTGCTTACCATCTGTTTGTCATCTGATACTGTAAGCCT
+
GGGGGGGGGGGGGGGGGGGGFGGGGGGGFGGGGGGGGGGGGGGGGGGGGGGGGGGGGGGEGGGGGGGGGGEGGGGGGGGGGGGFGGGGEGGGGGGGGGGGGGFGGGGGGGGGGGGGGGGGGGGGGGGGGGGGGGGGGGGCFGGGGGGGGGGGGGEFGGGGGGGGGGGGGGGGGGGGGFFGGGGGGGGGGGGG8CGFGGGGGGGGGGGGGEEECGGGGGGGGGGGGDEEE3CE:FFG=DFFF?@FGFGGFFCCFGDFF?FF96FGFGGFF?FFFFFFF<G4@<CBBFF9A=F2
@M04650:207:000000000-C238N:1:1101:7331:12230 1:N:0:19
ACTCCTACGGGAGGCAGCAGTGGGGAATATTGCACAATGGGGGAAACCCTGATGCAGCAACGCCGCGTGAGTGATGACGGTCTTCGGATTGTAAAGCTCTGTCTTTAGGGACGATAATGACGGTACCTAAGGAGGAAGCCACGGCTAACTACGTGCCAGCAGCCGCGGTAATACGTAGGTGGCAAGCGTTGTCCGGATTTACTGGGCGTAAAGGGAGCGTAGGCGGATCTTTAAGTGGGATGTGAAATACTCGGGCTCAACCTGGGGGCTGCATTCCAAACTGAGGATCTAG
+
GGGGGGGGGGGGGGGGGGGGGGGGGGGGGGGFGGGGGGGGGGGGEGGGGGFGGGGGFFGGGEGGGGGGGGGGGGGGGGGGCFGGGGGGGGGGGGGGGGGGFGGGGGGGGGGGGGGGGGGFFGGGGGGGGGFGGGGGGGFGGFGGGGGGGGGGECGFGGGGGGGFGGGGGGGGGGGGFGGGGGGGGGFEG5EGGGGG5E59EDG9FGGEGGG=FGGGGGGDGGGGEGEGG7<:@0::>C>5?CFFG7:DFG>6C3DDEF@?FF49FGC>@BF>@F?FADFFFAG?F3/((9FA
@M04650:207:000000000-C238N:1:1101:25661:12245 1:N:0:19
ACTCCTACGGGAGGCAGCAGTGGGGAATATTGCACAATGGGGGAAACCCTGATGCAGCAACGCCGCGTGAGTGATGACGGTCTTCGGATTGTAAAGCTCTGTCTTTGGGGACGATAATGACGGTACCCAAGGAGGAAGCCACGGCTAACTACGTGCCAGCAGCCGCGGTAATACGTAGGTGGCGAGCGTTATCCGGAATTATTGGGCGTAAAGGGAGCGTAGGCGGATAATTAAGTGGGATGTGAAATACTCAGGCTCAACCTGGGGGCTGCATTCCAAACTGATTATCTAG
+
GGGGGGGGGGGGGGGGGGGGGGGGGGGGGGGGGGGGGGGGGGGGGGGGGGGGGGGGGGGGGGGGGGGGGGGGGGGGGGGGGGGGGGGDGGGGGGGGGGGGGGGGGGGGGGGGGGGGGGGGGDGGGGGGFGGGGDG7FDDFGFDFEGGGGGGGGGGGGGGGGGGGGGGGGGGGGGGGGGGGCGGGDGGGEGEGF+CEBE5FGGGGGGGGEGGFGGGGGGGGECCGGG755??FFGGEGGFF?GF4>C>C@:CDC6FFFFFFGFGGFFG>EDDFFFBF<9DFF7CFFFB2<48:
@M04650:207:000000000-C238N:1:1101:9402:12255 1:N:0:19
ACTCCTACGGGAGGCAGCAGTGGGGAATATTGCACAATGGGGGAAACCCTGATGCAGCAACGCCGCGTGAGTGATGACGGTCTTCGGATTGTAAAGCTCTGTCTTTAGGGACGATAATGACGGTACCTAAGGAGGAAGCCACGGCTAACTACGTGCCAGCAGCCGCGGTAATACGTAGGTGGCGAGCGTTATCCGGAATTATTGGGCGTAAAGGGAGCGTAGGCGGATAATTAAGTGGGATGTGAAATACTCAGGCTCAACCTGGGGGCTGCATTCCAAACTGATTATCTAG
+
GGGGGGGGGGGFGGGGGGGGGGGGGGGGGGGGGGGGGGGGGGGGGGGGGGGGGGGGGGGGGGGGGGGGGGGGGGGGGGGGGGGGGGGGGGGGGGGGGGGGGGGGGCGGGGGGGGGGGGGGGGGGGGGGGGGGGGGGGGGGGGGGGGGGGGGGGGGGGFGGGGGGGGGDGGGGGEFGFGGGGGGGDGDGGGGGGGGGGG56CFFGFGGGGGGGFGGGGDDDEDEFGE=7EGGGFFGCGCF/7CFFFDGGFGFGGCFF4>FFGFGFFGD>FBFFFF6@<AF?><D4@6=9<FF9
@M04650:207:000000000-C238N:1:1101:11560:12302 1:N:0:19
ACTCCTACGGGAGGCAGCAGTGGGGAATATTGGGCAATGGGGGGAACCCTGACCCAGCGACGCCGCGTGAGTGAAGAAATCCTTCGGGATGTAAAGCTCTGTTGTATGGGAAGAGAAAAAGACGGTACCATACGAGGAAGCCCCGGCAAACTACGTGCCAGCAGCCGCGGTAATACGTAGGGGGCAAGCGTTGTCCGGAATTACTGGGCGTAAAGCGCACGCAGGCGGGTTTATAAGTCAGATGTAAAAGGCAGGTGCTTACCATCTGTTTGTCATCTGATACTGTAAGCCT
+
FGGGGGGGGGGGGGGGGGGGGGGGGGGGGGGGGGGGFGFGCDGGGGGGGGGGGGGFGGGGGGGGGGEGGGGGGGGDFGGGGGGGGGGGGGGGGCFGGGGGGGGGGGGGGGGGGGGGGGGGGGGGGGGEGGGGGGCGECG7BCGGGGGDEGGGGGGGGGGGFGGGGGGGGGGEDFGGGG?*;CGDGGGEFEGG>EGGDDCCEGGGGEFGGGGE8CFGGGDD=D=55CCG=C5E4FG::CF:=:?FF=C*=7DGCGGFFFFF7?GCFGGFFFF5>B@?<A:9@2:B*=F9AFF:
@M04650:207:000000000-C238N:1:1101:16808:12307 1:N:0:19
ACTCCTACGGGAGGCAGCAGTGGGGAATATTGCACAATGGGGGAAACCCTGATGCAGCAACGCCGCGTGAGTGATGACGGTCTTCGGATTGTAAAGCTCTGTCTTTGGGGACGATAATGACGGTACCCAAGGAGGAAGCCACGGCTAACTACGTGCCAGCAGCCGCGGTAATACGTAGGTGGCGAGCGTTGTCCGGATTTACTGGGCGTAAAGGGAGCGTAGGCGGATTTTTAAGTGGGATGTGAAATACCCGGGCTCAACCTGGGTGCTGCATTCCAAACTGGGAATCTAG
+
GGGGGGGGGGGGGGGGGGGGGGGGGGGGGGGGGGGGGGGGGGGGGGGGGGGGGGGGGGGGGGGGGGGGGGGGGGGGGGGGGGGGGGGGGGGGGGGGGGGGGGGGGGGGGGGGGGGGGGGGGGGGGGGGGGGGGGGGGGGGGGGGGGGGGGGGGGGGGGGGGGGGGGGGGGGGGGGGGGGGGGGGCEGGGGGGGGGGCGGGGGFGGGGGGGGGGGGGGGGGGGGGGGECCGCFFGGGGGFC@79BFGGFFGGGGGGFEFFFGFGGFGGFFFFFFFFFF<F?FBGFF>FF<6BD
@M04650:207:000000000-C238N:1:1101:18560:12327 1:N:0:19
ACTCCTACGGGAGGCAGCAGTGGGGAATATTGCACAATGGGCGCAAGCCTGATGCAGCCATGCCGCGTGTATGAAGAAGGCCTTCGGGTTGTAAAGTACTTTCAGCGAGGAGGAAGGCATTGTGGTTAATAACCGCAGTGATTGACGTTACTCGCAGAAGAAGCACCGGCTAACTCCGTGCCAGCAGCCGCGGTAATACGGAGGGTGCAAGCGTTAATCGGAATTACTGGGCGTAAAGCGCACGCAGGCGGTCTGTCAAGTCGGATGTGAAATCCCCGGGCTCAACCTGGGGGC
+
GGGGGGGGGGGGGGGGGGGGGGGGGGGGGGGGGGGGGGGGGGGGGGGGGGGGGGGGGGGGGGGGGGGGGGGGGGGGGGGGGGGGGGGGGGGGGGGGGGGGFGGGGGGDGGGGGGGGGFGGDGGGGGGGGGGGGGGGGGFGCGCFGGGEFGGFGGGGEGFGGGGGGGGDGGGGGGGGGGGGGGGGGGGGGGGGGGEEGGGGGDGGGGGGGFGGGGGCFDGGGGGGGFGFGGGGFGGGDG@G@CBFGGGDBD<9CCGB=F?F<6D5B<DBFFF49=F:?BGFFFGFF@F?0FFF>(
@M04650:207:000000000-C238N:1:1101:22162:12365 1:N:0:19
ACTCCTACGGGAGGCAGCAGTGGGGAATATTGGGCAATGGGGGCAACCCTGACCCAGCGACGCCGCGTGAGTGAAGAAATCCTTCGGGATGTAAAGCTCTGTTGTATGGGAAGAGAAAAAGACGGTACCATACGAGGAAGCCCCGGCAAACTACGTGCCAGCAGCCGCGGTAATACGTAGGTGGCGAGCGTTATCCGGAATTATTGGGCGTAAAGGGAGCGTAGGCGGATAATTAAGTGGGATGTGAAATACTCAGGCTCAACCTGGGGGCTGCATTCCAAACTGATTATCT
+
GGGGGGGGGGGGGGGGEGGGGGGGGGGGGGGGGGGGGGGGGGGGGGGGGGGGGGGGGGGGGGGGGGGGGGGGGGGGGGGGGGGGGGGGGGGGGGGGGFGGGGGGGGGGGGGGGGGGGGGGGGGGGGGGGGGGGGGGGGGGGGGGGGGGGGGGGGGGGGGGGGGGGGGGGGGGGGGGGGGGGGGGGGGGGGGGGGGGGGGGGGFGGGGGGGGGGGGGGGGGGGGDEFGG5CCGF?CEFFFGFGFFGGGGFGGGFGGFFFFFFFGGFGGFFFFEFFFFFFGFFAG=BFF><FFA
@M04650:207:000000000-C238N:1:1101:7973:12380 1:N:0:19
ACTCCTACGGGAGGCAGCAGTAGGGAATCTTCGGCAATGGGGGCAACCCTGACCGAGCAACGCCGCGTGAGTGAAGAAGGTTTTCGGATCGTAAAGCTCTGTTGTAAGAGAAGAATGTGTGTGAGAGTGGAAAGTTCACACAATGACGGTAACTTACCAGAAAGGGACGGCTAACTACGTGCCAGCAGCCGCGGTAATACGTAGGTCCCGAGCGTTGTCCGGATTTATTGGGCGTAAAGCGAGCGCAGGTGGTTTGATAAGTCTGAAGTTAAAGGCTGTGGCTCAACCATAGT
+
GGGGGGGGGGGGGGGGGGGGGGGGGGGGGGGGGGGGGGGGGGGGGGGGGGGGGGGGGGGGGGGGGGGGGGGGGGGGGGGGGGGGGGGGGGGGGGGGGGGGGGGGGGGGGGGGGGGGGGGGGGGGGGGGGGGGGGGGGGGGGEGGGGGGGGGGGGGGGGGGGGGGGGGGDGGGGGGGGGGGGGGGGGGGGGGGGGGGGGGGGGGGGGGGGGGGGGGGGGGGGG8>CFGGGGGGFGGGGGFGEDFFGGGGEDGF>5CBF@FFGFGGFGGFFFFFFFF:??GF??GFFFFBFFFFA
@M04650:207:000000000-C238N:1:1101:20453:12382 1:N:0:19
ACTCCTACGGGAGGCAGCAGTGGGGAATATTGCACAATGGGCGCAAGCCTGATGCAGCCATGCCGCGTGTATGAAGAAGGCCTTCGGGTTGTAAAGTACTTTCAGTGGGGAGGAAGGCAGTGAGGTTAATAACCTTGCTGATTGACGTTACCCGCAGAAGAAGCACCGGCTAACTCCGTGCCAGCAGCCGCGGTAATACGGAGGGTGCAAGCGTTAATCGGAATTACTGGGCGTAAAGCGCACGCAGGCGGTCTGTCAAGTCGGATGTGAAATCCCCGGGCTCAACCTGGGAAC
+
GGGGGGGGGGGGGGGGGGGGGGGGGGGGGGGGGFGGGGGGGGGGGGGGGGGGGGGGGGGGGGGGGGGGGFGGGGGGGGGGGGGGGFGGGGGGGGGGGFGGGGCEFGEGGGCBFCEFGGGGFFGGFGGGGGGGGFGGGGGGGDFGGGGFFGDGGGGGEGGFGGGGFGGGGGGGGGGGGGGGGGGCCECCFCGECCEECGGGGGGGGGGGFFGGGC?CGGGGDDEFCFGGGGGC@E3:FGFG@D35DDGG:CCDGGGFFFFF<?DDDDG:?FFFF46??>GFD9FFFFF(7F38>3
@M04650:207:000000000-C238N:1:1101:24962:12404 1:N:0:19
ACTCCTACGGGAGGCAGCAGTGGGGAATATTGCACAATGGGGGAAACCCTGATGCAGCAACGCCGCGTGAGTGATGACGGTCTTCGGATTGTAAAGCTCTGTCTTTAGGGACGATAATGACGGTACCCAAGGAGGAAGCCACGGCTAACTACGTGCCAGCAGCCGCGGTAATACGTAGGTGGCGAGCGTTATCCGGAATTATTGGGCGTAAAGGGAGCGTAGGCGGTTAATTAAGTGGGATGTGAAATACCCGGGCTCAACCTGGGTGCTGCATTCCAAACTGGGAATTTAG
+
GGGGGGGGGGGGGGGGGGGGGGGGGGGGGGGGGGGGGGGGGGGGGGGAFGGGGGGGGGGGGGGGGGGGGGGGGGGGGGGGGFGGGGGDGEGGGGGGGGGGGGGGGGGGFFGGGEDGEGGGF@EGGGFFGGDFEFBFFGGECFGGGECFFFGFG>6DFFGFGFCB@CCGCEGGGGGGGGGGGGFGC=EE=CEGGBCC5EGGF?CCF8CE>=E7@78FGGDG=<?9*5*:ACEEF9DECGFC67;FFGGFFGC49)9)8>FFCFCF>D<?)9==4=*7.):6><D@F>F()0*)
@M04650:207:000000000-C238N:1:1101:2412:12406 1:N:0:19
ACTCCTACGGGAGGCAGCAGTAGGGAATCTTCGGCAATGGACGAAAGTCTGACCGAGCAACGCCGCGTGAGTGAAGAAGGTTTTCGGATCGTAAAACTCTGTTGTTAGAGAAGAACAAGTGGGAGAGTAACTGTTCCCACCTTGACGGTATCTAACCAGAAAGCAACGGCTAACTACGTGCCAGCAGCCGCGGTAATACGTAGGTGGCGAGCGTTATCCGGAATTACTGGGCGTAAAGGGAGCGTAGGCGGATTTGATAGTCAGCTGTAAAATACGTCAGCTCAACTGGCGGAT
+
GGGGGGGGGGGGGGGGGGGGGGGGGGGG@FGGGDGGGGGGGCFCGG@,EFGG9FEGGGGGAFGGGGGFG7FFGGGGGGGGF<FGGGGGGDGGGGGGGAFGGGFFF8<FEFDFFGGCEFG<FCGGGGGGGGA,<F<8@<@B:BEFGGGG@F7FFCCCFDCEFGGG7BFGGGGGGGGGFEGGGFGGGGGGGGGEEGGGGGGG9CFEBGGGGGGGEEGD*0?DGGGG6C+<EGCFBCDCFFFG:C>@/>DGFGG7)/*9*19BCFCF?GG9*9?F*6@>44/7?B9?FFFF>5@69(
@M04650:207:000000000-C238N:1:1101:27376:12418 1:N:0:19
ACTCCTACGGGAGGCAGCAGTGGGGAATATTGCACAATGGGCGCAAGCCTGATGCAGCCATGCCGCGTGTATGAAGAAGGCCTTCGGGTTGTAAAGTACTTTCAGCGAGGAGGAAGGCATTGTGGTTAATAACCGCAGTGATTGACGTTACTCGCAGAAGAAGCACCGGCTAACTCCGTGCCAGCAGCCGCGGTAATACGTATGCCCCGAGCGTTATCCGGATTTATTGGGCGTAAAGCGCGTCTAGGTGGTTTAAAAAGTCTGATGTTAAACTGCGGGGCTCAACTCCGTATT
+
GGGGGGGGGGGGGGGGGGGGGGGGGGGGGGGGGGGGGGGGGGGGGGGGGGGGGGGGGGGGGGGGGGGGGGGGGGGGGGGGGGGGGGGGGGGGGGGGGGGGGGGGGGGGGGGGGGGFGFGGGGGGGGGGGGGGGGGGGGGGGGDGGGGGGGGGGGGGGGGGGGGGGGGGGCEGGGGGFGGGGGGGGGGGGGGGGGGGGGGGGGGFGGGFGGGGGGGGGGGGECEEGGGGGGGGFGGGGFFGFGFBDCFGFFFGGGGFFFFFGFGGFGFFFFFFFF=F0;GEBBGFFFFF:BFFF?
@M04650:207:000000000-C238N:1:1101:10313:12439 1:N:0:19
ACTCCTACGGGAGGCAGCAGTGGGGAATATTGCACAATGGGCGCAAGCCTGATGCAGCCATGCCGCGTGTGTGAAGAAGGCCTTCGGGTTGTAAAGCACTTTCAGCGAGGAGGAAGGCAGTCGTGTTAATAGCACGATTGATTGACGTTACTCGCAGAAGAAGCACCGGCTAACTCCATGCCAGCAGCCGCGGTAATACGGAGGGTGCAAGCGTTAATCGGAATTACTGGGCGTAAAGCGCACGCAGGCGGTCTGTCCAGTCGGATGTGAAATCCCCGGGCTCAACCTGGGAAC
+
GGGGGGGGGGGGGGGGGGDFGGGGGFGGCGGGGGGGGGFFGGGGGGGGGGGGGGFGGFGGGGGGGGEGGGGFGGGGGGGGGGGFGGGGFEGGCGFFFGGGGGGGGGGGGGEEGGFGE@FCEGE@:>FGCGFFGGG>B+@FBFGGGGGGGGGGGDEFE@:FGGGFFGG:FEG@B@FFGGFG7D9DGGEFCECEEGGGDGGGC>EE78EGC9CC*2:EGGGC?7CFFGGGCCE5)2>=77@DDDFEDCCC3>3195*6=)96A?<D:194*@=F**/039<:537=FFF??4;(,(
@M04650:207:000000000-C238N:1:1101:16892:12448 1:N:0:19
ACTCCTACGGGAGGCAGCAGTGGGGAATATTGCACAATGGGCGAAAGCCTGATGCAGCGACGCCGCGTGAGGGAAGAAGGTTTTCGGATTGTAAACCTCTGTCTTCGGGGACGATAATGACGGTACCCGAGGAGGAAGCCACGGCTAACTACGTGCCAGCAGCCGCGGTAATACGTAGGGAGCAAGCGTTATCCGGATTTATTGGGCGTAAAGCGCGCGTAGGCGGTTTGTTAAGCGGAATCTCTAATCTGAGGGCTCAACCCCCAGCCGGATTCCGAACTGGCAGACTCGAGT
+
GGGGGGGGGGGGGGGGGGGGGGGGGGGGGGGGGGGGGGGGGGGGGGGGGGGGGGGGGGGGGGGGGGGGGGGGGGGGGGGGGGGGGGGGGGGGGGGGGGGGGGGGGGGGGCGGGGGGGGGGGGGGGGGGGGGGGGGGGGGGGGGGGGGGGGGGGGGGGGGGGGGGGGGGGGGGGGGGGGGGGGGGGGGGGGGGGGGGGGGGGGGGGGGGGGGGGGGGGCDDCDGFGGGGGGGGFGGGDG@DFGFFGGGFFGGGGGGFFFFFGFGGFGGFFFFFFFFF?FDEFF4@>BFB:FF:B3
@M04650:207:000000000-C238N:1:1101:5644:12556 1:N:0:19
ACTCCTACGGGAGGCAGCAGTGGGGAATATTGCACAATGGAGGAAACTCTGATGCAGCGACGCCGCGTGAGGGAAGAAGGTTTTCGGATTGTAAACCTCTGTCTTCGGGGACGATAATGACGGTACCCGAGGAGGAAGCCACGGCTAACTACGTGCCAGCAGCCGCGGTAATACGTAGGTGGCAAGCGTTGTCCGGATTTACTGGGCGTAAAGGGAGCGTAGGTGGATCTTTAAGTTGGATGTGAAATACTCGGGCTCAACCTGGGGGCTGCATTCCAAACTGGGGATCTAG
+
CCE@FFFEEEE7FFEFEGGDFFFGGDGF9FFFGGGGGGGGGGGGGGGGGCFGGGGGGFEGGGGEEGGGEEFDGDGGGGGGEGGGFGGGDFEFC,EFEEGGGGGGGFGGEG7FFGEG7<,EFF=8BFAFE+=B7<+>FFGFCC7:F:@C@FFGED,>FG,*<DFGC7C@:CCCFG8>EF@F@8FFFGG@*=81>9=:C*2CF?++<C>E?7:5++*/2><<CD5+<>56CC<0*::C*:<D?D767*7>=GDG9DG5>3*1*8*2)7)4@>D@49*164:@:B?4>@326?44
@M04650:207:000000000-C238N:1:1101:15735:12562 1:N:0:19
ACTCCTACGGGAGGCAGCAGTAGGGAATCTTCGGCAATGGGGGCAACCCTGACCGAGCAACGCCGCGTGAGTGAAGAAGGTTTTCGGATCGTAAAACTCTGTTGTTAGAGAAGAACGTTAAGTAGAGTGGAAAATTACTTAAGTGACGGTATCTAACCAGAAAGGGACGGCTAACTACGTGCCAGCAGCCGCGGTAATACGTAGGTCCCAAGCGTTGTCCGGATTTATTGGGCGTAAAGCGAGCGCAGGTGGTTTCTTAAGTCTGATGTAAAAGGCAGTGGCCCAACCATGGTG
+
GGGGGGGGGGGGGGGGGGGGFGGGGGGGGGGGGGGGGGGGGGGDEGFEEGGGGGGGGGCGGGGGGGGGGGGGGGGGGGGGFFGGGGGGGGGGGGGGGGGGGGGGECGGFGGGGGGGGDDFFG<D?FFFFGFFDCFFGDFFDFFGGGGGGFGGGFGGGBFFGGFGGGG7FGGDFDGGFFGGFGGGGGGFGCCEGGEGDGGGGFGFGEFGGEFCFEEGEGFFGGGGG??FFFGFFGDED<=C:DBEGGGG:CFD5D<=6FFFGFCD@F>>BBFBFFFF:19?F<*0;FFF??*364
@M04650:207:000000000-C238N:1:1101:3813:12582 1:N:0:19
ACTCCTACGGGAGGCAGCAGTAGGGAATCTTCGGCAATGGGGGCAACCCTGACCGAGCAACGCCGCGTGAGTGAAGAAGGTTTTCGGATCGTAAAACTCTGTTGTTAGAGAAGAACGTTAAGTAGAGTGGAAAATTACTTAAGTGACGGTATCTAACCAGAAAGGGACGGCTAACTACGTGCCAGCAGCCGCGGTAATACGTAGGTCCCAAGCGTTGTCCGGATTTATTGGGCGTAAAGCGAGCGCAGGTGGTTTCTTAAGTCTGATGTAAAAGGCAGTGGCTCAACCATTGTG
+
FGGFGGFGGGGGGGGGGGGGGGFGGGGGGGGGGGGGGGGGGGGDEGCGGGGGGGGGGGGGGGGFGGGGGGDFFFEGG<FGFDEGFGGG@FEGFGGGGGF9EFGGFEGGFGGGGFGGGFFFEFFFGGGGGGGCDFFGGG9@B9FGF<FFGGGGGGFCFFGGGFGFFFGGB@FEGFFGGGGF7CFFGGGG7CC@ECECBFF?CC+;CEF9;FC=FC/CEDFFGGG5;?<ECF?EFGC*9/9CEGFFG33CB*95C<*8@FF*09CFBC:AF@=F*/7F:BC:?:7?9=)12@FFF)
@M04650:207:000000000-C238N:1:1101:5997:12583 1:N:0:19
ACTCCTACGGGAGGCAGCAGTGGGGAATATTGCACAATGGGGGAAACCCTGATGCAGCAACGCCGCGTGAGTGATGACGGTCTTCGGATTGTAAAGCTCTGTCTTTGGGGACGATAATGACGGTACCCAAGGAGGAAGCCACGGCTAACTACGTGCCAGCAGCCGCGGTAATACGTAGGTGGCGAGCGTTATCCGGAATTATTGGGCGTAAAGGGAGCGTAGGCGGATAATTAAGTGGGATGTGAAATACTCAGGCTCAACCTGGGGGCTGCATTCCAAACTGATTATCTAG
+
GGGGDFGGGGGGGGGGGGGGGGGGGGGGFGGGGFDGGGGGGGGGGGFFEGGGGFGGFGGFFGGGGGG+CEGGGGGGGGGGGGDGGFE7?FGGGGGGGDEGGFG<EFFGGGGGGGGGGGGGDCGFGEEF<FGFGGCEGGFGG?EGDEGGGGFGGA,5DFG7FCCFGF@EGEECF?F9F8FFFCGGE=EE:EGGGGEEGG>CGGGGGF>C*:5=+:CFEDDCEC86CECEGGC9FFF7C*55@D@F>FFGFFC*;C<?FFF6*)09)7)45:BDFF46):FFFAGF=*9))*9>
@M04650:207:000000000-C238N:1:1101:21988:12591 1:N:0:19
ACTCCTACGGGAGGCAGCAGTGGGGAATATTGCACAATGGGCGCAAGCCTGATGCAGCCATGCCGCGTGTATGAAGAAGGCCTTCGGGTTGTAAAGTACTTTCAGCGGGGAGGAAGGTGTTGTGGTTAATAACCGCAGCAATTGACGTTACCCGCAGAAGAAGCACCGGCTAACTCCGTGCCAGCAGCCGCGGTAATACGGAGGGTGCAAGCGTTAATCGGAATTACTGGGCGTAAAGCGCACGCAGGCGGTCTGTCAAGTCGGATGTGAAATCCCCGGGCTCAACCTGGGAAC
+
GGGGGGGGGGGGGGGGGGGGGGGGGGGGGGGGGGGGGGGGGGGGGGGGGGGGGGGGGGGGGGGGGGGGGGGGGGGGGFFGGGGGGGGGGGGGGGGGGGGGGGGGGGGGGGGGGGGGGGFGGGGGGGGGGGGGGGGGGGGGGGGGGGGGGGGGGGGGGGGGGGGGGGGGGGGGGGGGGGGGGGGGGGGGGGGGGGGGGGGGGGGGGGGGGGGGGGGGGGGGGGGGGGGGGGGGFGGGGG?GFGFFGGGGFGCCGGGFFFFFGFGGFGGFFFFFFFFF:>DBDFGFFFFB?>F:?6
@M04650:207:000000000-C238N:1:1101:28300:12597 1:N:0:19
ACTCCTACGGGAGGCAGCAGTGGGGAATATTGCACAATGGGGGAAACCCTGATGCAGCAACGCCGCGTGAGTGATGACGGTCTTCGGATTGTAAAGCTCTGTCTTTAGGGACGATAATGACGGTACCCAAGGAGGAAGCCACGGCTAACTACGTGCCAGCAGCCGCGGTAATACGTAGGTGGCGAGCGTTGTCCGGATTTACTGGGCGTAAAGGGAGCGTAGGCGGATTTTTAAGTGGGATGTGAAATACCCGGGCTCAACCTGGGTGCTGCATTCCAAACTGGGAATCTAG
+
GGFGGGGGGGGGGGGGGGGEGGGGGGGGCFGGGGGGGGGGGGGGGGGGGGGGGGGGGGGGGGGGGFGGGGGGGGGDGGEEFGGGGGEEGGGGGGGGGGGGGGGGGGGGF8FCFGGGGGGGFGGGGGGGECEG,FGGGC@DFFGGGGGFGFGGGGGGGGGGGFGFEEEGGGG;@CCCEGE<C7@ED=EE88EEGGGCG>CFGFCCEGFGC=EG+CEGGGDDGD8CC=5:CF7A)+?CC=F*<DFFFFDF7779)>D58FF?GFGGFFGFBB6??FFFB<CF:)09F54347FA
@M04650:207:000000000-C238N:1:1101:5358:12617 1:N:0:19
ACTCCTACGGGAGGCAGCAGTGGGGAATATTGCACAATGGGCGCAAGCCTGATGCAGCCATGCCGCGTGTATGAAGAAGGCCTTCGGGTTGTAAAGTACTTTCAGCGAGGAGGAAGGCATTGTGGTTAATAACCGCAGTGATTGACGTTACTCGCAGAAGAAGCACCGGCTAACTCCGTGCCAGCAGCCGCGGTAATACGGAGGGTGCAAGCGTTAATCGGAATTACTGGGCGTAAAGCGCACGCAGGCGGTCTGTCAAGTCGGATGTGAAATCCCCGGGCTCAACCTGGGAAC
+
GGGGGGGGGGGGGGGGGGGGGGGGGGGGGGGGGGGGGGGGGGGGGGGGGGGGGGGGGGGGGGGGGGGEGGFGGGGGGGGGGGCGGGGGFGGGGGFGGGGGGGGGGGGGGGGGDGFGGGGGGGGGGGGGGGGGGGGGFGFGGFGGGGGGGGGGGGGGGGGGGGFGGGGGGGGGGGGGDCDFGGGGGGGGEGGDGGGGGGGGGEGGGGGGGGGGGGGGGGGGDGGGGFFFFGGGFGGG:FFGFGFFGGGG@GDDGDGFFFBF?FDD@CGFFFFFFFF??BGFEFFFFFF?BFFFF3
@M04650:207:000000000-C238N:1:1101:9473:12669 1:N:0:19
ACTCCTACGGGAGGCAGCAGTGGGGAATATTGCACAATGGGGGAAACCCTGATGCAGCAACGCCGCGTGAGTGATGACGGTCTTCGGATTGTAAAGCTCTGTCTTTGGGGACGATAATGACGGTACCCAAGGAGGAAGCCACGGCTAACTACGCGCCAGCAGCCGCGGTAATACGTAGGTGGCGAGCGTTATCCGGAATTATTGGGCGTAAAGGGAGCGTAGGCGGATAATTAAGTGGGATGTGAAATACTCAGGCTCAACCTGGGGGCTGCATTCCAAACTGATTATCTAG
+
GGGGGGGGGGGGGGGGGGGGGGGGGGGFGGGGGFFGGGGGGCFEGGCFGGGGFFGGGGGGGGGGGDGCCGDFGG9FFFGG?FDFDFE8CFGGFGGGGGGGDF<<9BFGFGECFEFF7A<<CCB3D@,,FFC7BFFFC8=,=7+3:7F@CCCFE*3@CFC*,62>:FCF<8*,?CBC+B@:CECG7?*=**/CC+;:8C>6+:9C?5*:/:EC??*;=DDG=C86=5/:CC7+*::0:6:96DFFCC>7?C*9>0*.5<=FCFF*79)48>@DFF*944:6@)2*/@=>>F44
@M04650:207:000000000-C238N:1:1101:11795:12703 1:N:0:19
ACTCCTACGGGAGGCAGCAGTGGGGAATATTGCACAATGGGCGCAAGCCTGATGCAGCCATGCCGCGTGTATGAAGAAGGCCTTCGGGTTGTAAAGTACTTTCAGCGAGGAGGAAGGCATTGTGGTTAATAACCGCAGTGATTGACGTTACTCGCAGAAGAAGCACCGGCTAACTCCGTGCCAGCAGCCGCGGTAATACGGAGGGTGCAAGCGTTAATCGGAATTACTGGGCGTAAAGCGCACGCAGGCGGTCTGTCAAGTCTGATGTGAACTCCCCGGCCTCAACCTGTGAAC
+
GGGGGGGGGGGGGDFGGGGGGGGGDCFFDGGDGGGGGGC9CFDGD:@DFGGGGGGFGGGFGGGGGGGGGGGGGFCFGDGGGGGGGGG>FFGGFFDCFEGGGGGGFGGGGG@FGGGGEFFGGGG<FGGGGGCFGGGGFEGFGGGGFGDGGGGGFGGDECCFF7D:@GF@E>FGFGGFCCF<EGGFFG6CCCEEEEG>FGCF>5E78E8CCGFFCGGD5DD5C5*C6CEG99;=DGCEFG47BCE>G593>)9D3C*98@**36:7*2*6?*9*/7;::11)04C46FFB0*0449
@M04650:207:000000000-C238N:1:1101:12476:12741 1:N:0:19
ACTCCTACGGGAGGCAGCAGTGGGGAATATTGGGCAATGGGGGCAACCCTGACCCAGCGACGCCGCGTGAGTGAAGAAATCCTTCGGGATGTAAAGCTCTGTTGTATGGGAAGAGAAGCAGACGGTACCATACGAGGAAGCCCCGGCAAACTACGTGCCAGCAGCCGCGGTAATACGTAGGGGGCAAGCGTTGTCCGGAATTACTGGGCGTAAAGCGCACGCAGGCGGGTTTATAAGTCAGATGTAAAAGGCAGGTGCTTACCATCTGTTTGTCATCTGATACTGTAAGCCT
+
GGGGGGGGGGGGGGGGGGGGGGGGGGGGGGGGGGGGGGGGGGGGGGGGGGGGGGGGGGGGGGGGGGGGGGGGGGGGGGGGGGGGGGGGGGGGGGGGGGGGGGGGGGGGGGGGGGGGGGGGGGGGGGGGGGGGGGGGGGGGGGGGGGGGGGGGGGGGGGGGGGGGGGGGGGGGGGGGGGGGGGGGGGGGGGGGGGGGGGGGGGFGGGEGGGGGGGGGGGDGGGGGGGGGGDEDFGGGGGFGFF=FGGGGFGGGGC7FFFFFGFGGFGFA?BFFFFFFFFGFFAGFFFFFAFFF
@M04650:207:000000000-C238N:1:1101:9089:12773 1:N:0:19
ACTCCTACGGGAGGCAGCAGTAGGGAATCTTCGGCAATGGGGGCAACCCTGACCGAGCAACGCCGCGTGAGTGAAGAAGGTTTTCGGATCGTAAAACTCTGTTGTTAGAGAAGAACGTTAAGTAGAGTGGAAAATTACTTAAGTGACGGTATCTAACCAGAAAGGGACGGCTAACTACGTGCCAGCAGCCGCGGTAATACGTAGGTCCCAAGCGTTGTCCGGATTTATTGGGCGTAAAGCGAGCGCAGGTGGTTTCTTAAGTCTGATGTAAAAGGCAGTGGCCCAACCATTGTG
+
FFFGGGGGGGGGGGGGGGGGGFCEEGGGGGFFGDGGG@EFGCCGGGGGGGEFGGCECFEFFGD@FGGGGFCFFGGGGGCFGGEFFGGGGGGGGDBFFGGGDEFFGGGGFGFEEEEGGFFE7F<FFGFC<@,,C<FGDE<FFDGGGBFEGGGGGGFCFGF7DFGE@CFGGDDGGGGFC7FGFGGGFGG7C,CEG*=C:FFFGGGD8FGFGGG5FEGC*CGGGC5:=<<<0*<*.CGGGC6FD5>3CCD<>DGFGGGFF976?FDFFGG9@F4FFFFFF?4956*7;5B::??AA4
@M04650:207:000000000-C238N:1:1101:17875:12802 1:N:0:19
ACTCCTACGGGAGGCAGCAGTGGGGAATATTGCACAATGGGCGCAAGCCTGATGCAGCCATGCCGCGTGTATGAAGAAGGCCTTCGGGTTGTAAAGTACTTTCAGCGAGGAGGAAGGCATTGTGGTTAATAACCTTGCTGATTGACGTTACCCGCAGAAGAAGCACCGGCTAACTCCGTGCCAGCAGCCGCGGTAATACGGAGGGTGCAAGCGTTAATCGGAATTACTGGGCGTAAAGCGCACGCAGGCGGTCTGTCAAGTCGGATGTGAAATCCCCGGGCTCAACCTGGGAAC
+
GGGGGGGGGGGGGGGGGGGGGGGGGGGGGGGGGGGGGGGGGGGGGGGGGGGGGGGGGGGGGGGGGGGGGGGGGGGGGGGGGGGGGGGGGGGGGGGGGGGGGGGGGGGGGGGGGGGGDFGGGGGGGGGGGGGGGGGGGGGGGGGGGGGGGGGGGGGGGGGGGGGGGGGGGGGGGGGGGGGGGGGGGGGGGGGGGGGGGGGGGGGEGGGGGGGGGGGGGGGGGGCEFGGGGGGGFGGGGGFGFGDECDDGFGDGGGGFFBF?EFG<BGC4FBF=FFFFF>3>E>GFFFFB?FFFB:
@M04650:207:000000000-C238N:1:1101:13318:12809 1:N:0:19
ACTCCTACGGGAGGCAGCAGTGGGGAATATTGGGCAATGGGGGCAACCCTGACCCAGCGACGCCGCGTGAGTGAAGAAATCCTTCGGGATGTAAAGCTCTGTTGTATGGGAAGAGAAAAAGACGGTACCATACGAGGAAGCCCCGGCAAACTACGTGCCAGCAGCCGCGGTAATACGTAGGGGGCAAGCGTTGTCCGGAATTACTGGGCGTAAAGCGCACGCAGGCGGGTTTATAAGTCAGATGTAAAAGGCAGGTGCTTACCATCTGTTTGTCATCTGATACTGTAAGCCT
+
GGGGGGGGGGGGGGGGGGGGGGGGGGGGGGGGGGGGGGGGGGGGGGGGGGGGGGGGGGGGGGGGGGGGGGGGGGGGGGGGGFGGGGGGGGGGGGGGGGGGGGGGGGGGGGGGGGGGGGGGGGGGGGGGGGGGGGGGGGGGGGFGGGGGGGGGGGGGGGGGGGGGGGGGGGGGDGGGGGGGGGGGGGGGGGGDGGGGGGGGG:FGGGGGGGGGCEGGGGGCGGGGGGGGGGGEFGGGGGFFFGFFFDGGFGGFFGGFFFFFGFGF?FFBFFFFFFFFFFGFFFFFFFFFFFF:
@M04650:207:000000000-C238N:1:1101:17979:12814 1:N:0:19
ACTCCTACGGGAGGCAGCAGTGGGGAATATTGCACAATGGGCGCAAGCCTGATGCAGCCATGCCGCGTGTATGAAGAAGGCCTTCGGGTTGTAAAGTACTTTCAGTCGGGAGGAAGGTGTCAAGGTTAATAACCTTGGCAATTGACGTTACCGACAGAAGAAGCACCGGCTAACTCCGTGCCAGCAGCCGCGGTAATACGGAGGGTGCAAGCGTTAATCGGAATTACTGGGCGTAAAGCGCACGCAGGCGGTTGATTGAGTCAGATGTGAAATCCCCGGGCTTAACCCGGGAAT
+
GGGGGGGGGGGGGGGGGGGGGGGGGGGGGGGGGGGGGGGGGGGGGGGGGGGGGGGGGGGGGGGGGGGGGGGGGGGGGGGGGFGGGGGGEGGGGGGGGGGGGGGGGGGGGGGGGGGGGGGGGGGGGGGGCFCFGGGGDFG=<FFGGGGGGFEGGEGFGGGGGGGGGGGDGGGGGGFFGGGGGGGGGGGGGGGGGGGGCFGGGGGGGGGGGGGGGGGCFDFGGGGG?<FGGGCE>CDEGFFGF33>DGGGFGDDDGD7=FF?FF*:8CFFF48=B@??29D>B9*99@4(4>DBF(
@M04650:207:000000000-C238N:1:1101:11808:12871 1:N:0:19
ACTCCTACGGGAGGCAGCAGTGGGGAATATTGGGCAATGGGGGCAACCCTGACCCAGCGACGCCGCGTGAGTGAAGAAATCCTTCGGGATGTAAAGCTCTGTTGTATGGGAAGAGAAAAAGACGGTACCATACGAGGAAGCCCCGGCAAACTACGTGCCAGCAGCCGCGGTAATACGTAGGGGGCAAGCGTTGTCCGGAATTACTTGGCGTAAAGCGCACGCAGGCGGGTTTATAAGTCAGATGTAAAAGGCAGGTGCTTACCATCTGTTTGTCATCTGATACTGTAAGCCT
+
GGGGGGGGGGGGGGGGGGGGGGGGGGGGGGGGGGGGGGGGGGGGGGFGGGFFGFGGGFGCFGDGDGGGGGEEEFGGFGGGG,EFEEEFDGFGGGGGFGGGFGGGGGGGFGGFEGGGGGGGG?EGEEFFGGDFFFDGGDEFG>FGGGGGDCFGGCEFGFGGGGGGGGGGGEFGGGFEC9<AEGGEG=5:@EGD>C@@CC5EFGGGF+:?CEEECFFFEGGDGGDCEGGEGDEGFGF?CCFFF7BFC>C*=:7CCDC@4FF=<9CF?C7:6@60>6=FBFDFF2>F*9644*)(
@M04650:207:000000000-C238N:1:1101:21668:12881 1:N:0:19
ACTCCTACGGGAGGCAGCAGTGGGGAATATTGCACAATGGGGGAAACCCTGATGCAGCAACGCCGCGTGAGTGATGACGGTCTTCGGATTGTAAAGCTCTGTCTTTGGGGACGATAATGACGGTACCCAAGGAGGAAGCCACGGCTAACTACGTGCCAGCAGCCGCGGTAATACGTAGGTGGCGAGCGTTATCCGGAATTATTGGGCGTAAAGGGAGCGTAGGCGGATAATTAAGTGGGATGTGAAATACTCAGGCTCAACCTGGGGGCTGCATTCCAAACTGATTATCTAG
+
GGGGGGGGGGGGGGGGGGGGGGGGGGGGGGGGGGGGGGGGGGGGGGGGGGGGGGGGGGGGGGGGGGGGGGGGGGGGGGGGGGGGGGGGGGGGGGGGGGGGGGGGGGGGGGGGGGGGGGGGGGGGGGGGGGGGGGGGGGGGGGGGGGGGGGGGGGGGGGGGGGGGGGGGGGGGGGGGGGGGGGGGGGGGGGGGGGGGCECFFGGGFFGGGGCGCFGGGDGGGGGGGGEDCFGGFGGGGGFGFGF47DGGFGGGGGGFFFFFFFFGFFGFFFBFFF*9><GFFFGFFFFAAFFA
@M04650:207:000000000-C238N:1:1101:14649:12957 1:N:0:19
ACTCCTACGGGAGGCAGCAGTGGGGAATTTTGCGCAATGGGCGAAAGCCTGACGCAGCAACGCCGCGTGCGGGATGACGGCCTTCGGGTTGTAAACCGCTTTCAGCAGGGATGATAATGACAGTACCTGCAGAAGAAGCTCCGGCTAACTACGTGCCAGCAGCCGCGGTAATACGTAGGGGGCGAGCGTTGTCCGGAATCATTGGGCGTAAAGGGCGCGTAGGCGGGAATACACGTCTGTTTTTAAAGTTCAGGGCTCAACCCTGTGCTGGATTGGAAACTGTATTTCTTGAGG
+
<FFGGFFGGGEFGGGEFGEGG@FGDDEF6FFFGGGGEFGGGGGGGEBEFGGFGGGCCFGFGGGGGGGGGGGGGGGGFD7@ECFFGDECFG=FFGGGGFFEGGGFBAF@FGGGGGF,,C<=FFGFECFFAFD?FCGCEFF3DFCGGCFGGGGG@FFGG?FFGFCFGG>FCB*<FGGG9CCEG78::8/:CE5;@2*?5CGGCGG78EF*:ECCF+8=*>3C53CCCGC::C0<9+/29D5:=C@F<4:C@CFCF*95;@FFCFDCFGG<@?:5*97@?4:?62:/@@B2<FF<BF
@M04650:207:000000000-C238N:1:1101:21908:12968 1:N:0:19
ACTCCTACGGGAGGCAGCAGTGGGGAATATTGCACAATGGGCGCAAGCCTGATGCAGCCATGCCGCGTGTATGAAGAAGGCCTTCGGGTTGTAAAGTACTTTCAGCGAGGAGGAAGGCATTGTGGTTAATAACCGCAGTGATTGACGTTACTCGCAGAAGAAGCACCGGCTAACTCCGTGCCAGCAGCCGCGGTAATACGGAGGGTGCAAGCGTTAATCGGAATTACTGGGCGTAAAGCGCACGCAGGCGGTCTGTCAAGTCGGATGTGAAATCCCCGGGCTCAACCTGGGAAC
+
GGGGGGGGGGGGGGGGGGGGGGGGGGGGGGGGGGGGGGGGGGGGGGGGGGGGGGGGGGGGGGGGGGGGGGGGGGGGGGGGGGGGGGGGGGGGGGGGGGGGGGGGGGGGGGGGGGGGGGGGGGGGGGGGGGGGGGGGGGGGGGGGGGGGGGGGGGGGGGGGGGGGGGGGGGGGGGGGGGGGGGGGGGGGGGGGGGGGGGGGGGGEGGGGGGGGGGGGGGGGGGGGGGGGGGGGFGGGGGFGFGDFGGGGFGGDDGGFFFFFGFGGFGD?@B=@FFFFF>DEEFFFFFFFFFFFF8
@M04650:207:000000000-C238N:1:1101:24211:13083 1:N:0:19
ACTCCTACGGGAGGCAGCAGTGGGGAATCTTCGGCAATGGGGGCAACCCTGACCGAGCAACGCCGCGTGAGTGAAGAAGGTTTTCGGATCGTAAAACTCTGTTGTTAGAGAAGAACGTTAAGTAGAGTGGAAAATTACTTAAGTGACGGTATCTAACCAGAAAGGGACGGCTAACTACGTGCCAGCAGCCGCGGTAATACGTATGCCCCGAGCGTTATCCGGATTTATTGGGCGTAAAGCGCGTCTAGGTGGTTTAAAAAGTCTGATGTTAAACTGCGGGGCTCAACTCCGTAT
+
GGGGGGGGGGGGGGGGGGGGGGGGGGGGGGGGGGGGGGGGGGGGGGGGGGGGGGGGGGGGGGGGGGGFGEGGGGGGGGGG<FEFFEGGGGGGGGGGGGGGGGGGGGGGGGGGGGGFGGGGGGFEGGG<FFGGGGGGGGGGGGGGFE<EFGGGGGGGGGGGGGGGGGGFGGGGGGGGGGGCFGGGGGGGGGGGGGGGGFGGGGGGGFGGGGGGGGGCEG>FGD=EEEDGGGGFFGGGGGFGFGFFGDGG@GGGCFDFFFFFGFGGFGFA?FFF=FFFFFGBF><5?6<22?BFB:
@M04650:207:000000000-C238N:1:1101:11957:13091 1:N:0:19
ACTCCTACGGGAGGCAGCAGTGGGGAATATTGGACAATGGACCAAAAGTCTGATCCAGCAATTCTGTGTGCACGACGAAGTTTTTCGGAATGTAAAGTGCTTTCAGTTGGGACGAAGAAAGTGACGGTACCAACAGAAGAAGGGGCGGCTAAATACGTGCCAGCAGCCGCGGTAATACGTATGCCCCGAGCGTTATCCGGATTTATTGGGCGTAAAGCGCGTCTAGGTGGTTTAAAAAGTCTGATGTTAAACTGCGGGGCTCAACTCCGTATTGCGTTGGAAACTGTTAGACT
+
GGGGGGGGGGGGGGGGGGGGFGGGGGGGGGGGGGGGGGGGGGGGGGGGGGGGFGGGGGGGGGGGGGGGGGGEFGEGGGGGGGGGGGGGGGGGGGGGGGGGGGGGGGGGGGGGGGGGGGGGGGGGGGGGGGGGGGGGGGGGGGGGGGGGGGGGGGGGGGGGGGFFGGGGGGGGGGGGGGGGGGGGGGGGGGGGGGGGGGGGGGGGGGGGGGGGGGGGGGGGGGGGGGGGGGGGFGGGGFFGFFFFFGGGFGGGGGGFFFFFGFGGFGG?F:>FF4=5;?GF:>GFFFFFAFFBB
@M04650:207:000000000-C238N:1:1101:4371:13122 1:N:0:19
ACTCCTACGGGAGGCAGCAGTGGGGAATATTGGACAATGGAGGTAACTCTGATCCAGCAATTCTGTGTGCACGAAGAAGGTTTTCGGATTGTAAAGTGCTTTAAGTCGGGAAGAAAAAAATGACGGTACCGACAGAATAAGCGACGGCTAAATACGTGCCAGCAGCCGCGGTAATACGTATGTCGCAAGCGTTATCCGGAATTATTGGGCGTAAAGGGAGCGTAGGCGGATAATTAAGTGGGATGTGAAATACTCAGGCTCAACCTGGGGGCTGCATTCCAAACTGATTTTCT
+
FFGGGGGGGGGFEGGGGGFGFFCGGGGGGGGGGGGGGGGGGGGGGGGGGGGGGGGGGFGDFGGGGFGGGGGGGGGGGGGGGGGGGGG,:CFGGGGFFFFFGFGCFEFGGGGEGGFGGGGCECFFGGFDFGGGGGGEGGGGGGGGGGGGCFGFGG<FFGGGGFDGGFFEGGGG:BDDGFFF9CCFFGGGGCEGD>FGGEGGG>>FF+>FGFG5EG>FFDFCC3/:8=<CGD*C4CD:2**:6<07C4CFFC>7>**9<F45*96F429:>3>@>>30<>GFF9C>47?<A*7:<
@M04650:207:000000000-C238N:1:1101:11177:13192 1:N:0:19
ACTCCTACGGGAGGCAGCAGTGGGGAATATTGCACAATGGGGGAAACCCTGATGCAGCAACGCCGCGTGAGTGATGACGGTCTTCGGATTGTAAAGCTCTGTCTTTAGGGACGATAATGACGGTACCTAAGGAGGAAGCCACGGCTAACTACGTGCCAGCAGCCGCGGTAATACGTAGGTGGCAAGCGTTGTCCGGATTTACTGGGCGTAAAGGGAGCGTAGGCGGATAATTAAGTGGGATGTGAAATACTCAGGCTCAACCTGGGGGCTGCATTCCAAACTGATTATCTAG
+
GGGGGGGGGGGGGGGGGGGGGGGGGGGGGGGGGGGGGGGGGGGGGGGGGGGGGGGGGGGGGGGGGGGGGGGGGGGGGGGGGGGGGGGGGGGGGGGGGGGGGGGGGGGGGGGGGGGGGGGGGGGGGGGGGGGGGGGGGGGGGGGGGGGGGGGGGGGGGGGGGGGGGGGGGGGGGGGGGGGGGGGGGGGGGGGGFGGGGGGGGGGGGGGGCGGGGGGGGGG3EDEGGGEDGGGFFGGFFGFGFG@FGGGGFGG4FGGF>FFFFFGGFGGFFFFEFFFFFFGFF<GFFFFFAFFF
@M04650:207:000000000-C238N:1:1101:8409:13208 1:N:0:19
ACTCCTACGGGAGGCAGCAGTGGGGAATATTGCACAATGGGGGAAACCCTGATGCAGCAACGCCGCGTGAGTGATGAAGGTTTTCGGATCGTAAAGCTCTGTCTTTGGGGACGATAATGACGGTACCCAAGGAGGAAGCCACGGCTAACTACGTGCCAGCAGCCGCGGTAATACGTAGGTGGCGAGCGTTATCCGGAATTATTGGGCGTAAAGGGAGCGTAGGCGGATAATTAAGTGGGATGTGAAATACGCAGGCTCAACCTGGGGGCTGCATTCAAAACTGATTATCTAG
+
GGGGGGGGDGGGGGDGGGGGGGGGGGGGGGGGGGGGFFGGGGGGGFCFGGGGGGGGGCFGGG@FGGG:FEGCCFGGGGGGGGGGGGGGGGGFGGGGGGEFGGGGGGGGGGDEGGGEE?,CAE7FEFCFCGFGFFGGGG8FFFGGG+>C7FGFGGGC>C>3<CFFCCECGC*@@FCF9;FFFGGGCEDG8EG8CFCEC5E6C<CGFGGG?EEGGGG=EDG<89EDEGC:E7C7@FGFFGFGFGFFCFG7B7/>CCGBFFF?FFGGFG365.<>?FFB)67=F?CFF?BA<8=<
@M04650:207:000000000-C238N:1:1101:22133:13227 1:N:0:19
ACTCCTACGGGAGGCAGCAGTGGGGAATATTGCACAATGGGGGAAACCCTGATGCAGCAACGCCGCGTGAGTGATGACGGTCTTCGGATTGTAAAGCTCTGTCTTTGGGGACGATAATGACGGTACCCAAGGAGGAAGCCACGGCTAACTACGTGCCAGCAGCCGCGGTAATACGTAGGTGGCGAGCGTTGTCCGGATTTACTGGGCGTAAAGGGAGCGTAGGCGGATTTTTAAGTGGGATGTGAAATACCCGGGCTCAACCTGGGTGCTGCATTCCAAACTGGGAATCTAG
+
GGGGGGGGGGGGGGGGGGGFGGGGGGGGGGGGGGGGGGGGGGGGGGGGGGGGGGGGGGGGGGGGGGGGGGEGGGGGGGGGGGGGGGGGGGGGGGGGFGGGGGGGGGGGGGGGGGGGGGGGGGGGGGGGGGGGFCFGGGGGGGGGGGGGFGGGGGGFGFGGGGGGGGGGGGDFGGGGGGGGGGGGGGGGGGGGGGGGCGGGGGFCFGGGGCGGFGDGCDGGGDGGGGGGGFFF:?FGGGFGFCFFGGGGFGCGGGGFEFFFGFC*73*-59FF4@FFDAG45A7?@>@??=@>
@M04650:207:000000000-C238N:1:1101:13884:13246 1:N:0:19
ACTCCTACGGGAGGCAGCAGTGGGGAATATTGCACAATGGGGGAAACCCTGATGCAGCAACGCCGCGTGAGTGATGACGGTCTTCGGATTGTAAAGCTCTGTCTTTGGGGACGATAATGACGGTACCCAAGGAGGAAGCCACGGCTAACTACGTGCCAGCAGCCGCGGTAATACGTAGGTGGCGAGCGTTATCCGGAATTATTGGGCGTAAAGGGAGCGTAGGCGGCTAATTAAGTGGGATGTGAAATACTCAGGCTCAACCTGGGGGCTGCATTCCAAACTGATTATCTAG
+
GGGGGGGGGGGGGGGGGGGGGGGGGGGGGGGGGGGGGGGGGGGGGGGGGGGGGGGGGGGGGGGGGGGFEEGCFGGFFDGGECGGGGGGGGCGGGGGGGGGGGGGGGGGGGGGGCFGGGGCDGGGGGGGCGDFEGGGGCFCFGEGGGGGFFGGGGGGFGFGGGGGGGCCGG7FE@FFCG7FGFFCE=>:CCCGGGGGC*;6@F@FFC@=875:@7EFED7589?CGG**:*<EFFC0>7F9<DF?DFDFFFC4:*7)<@F4C@FF4CD0)<DE?FFB))29>AG4*/*<2@/6
@M04650:207:000000000-C238N:1:1101:6991:13251 1:N:0:19
ACTCCTACGGGAGGCAGCAGTAGGGAATTTTCGGCAATGGGGGCAACCCTGACCGAGCAACGCCGCGTGAGTGAAGAAGGTTTTCGGATCGTAAAACTCTTTTGTTAGAGAAGAACGTTAAGTAGAGTGGAAAATTACTTAAGTGACGGTATCTAACCAGAAAGGGACGGCTACCTACGTGCCAGAAGCCGCGGTAATACGTAGGTCCCAAGCGTTGTCTGGATTTATTGGGCGTAAAGCTAGCGCAGGTGGTTTCTTAATCCTGATGTAAAAGGCAGTGGCTCAACTATGGTG
+
FGGGGGGGGGGGGGGGGEGGGGGGGGGG,EFCC+@FGCGGCGGGGGGGGGGD<@BFCG+@,@FEGGGFCGGGG9<FFGGG,CFFFGG:CF?FGG@AEGGG,E?FG@9F<,B,DEG@@+:=>B5,C,=33+EG=3,D9>,CE<93,,,@B>+3,@FAC,>DFG,3,*63***4<,2>>,*4=C8,2,,,?2:4:*4B8CB9*30;EG9C8CC**2C/*97*<CFGG6<<?7<*)*/:7*7***1))//>)*9*><*9@4@*+*:*/*264@@=**).(4>?)(*09*8)(/*)))
@M04650:207:000000000-C238N:1:1101:14396:13266 1:N:0:19
ACTCCTACGGGAGGCAGCAGTGGGGAATATTGCACAATGGGGGAAACCCTGATGCAGCAACGCCGCGTGAGTGATGACGGTCTTCGGATTGTAAAGCTCTGTCTTTGGGGACGATAATGACGGTACCCAAGGAGGAAGCCACGGCTAACTACGTGCCAGCAGCCGCGGTAATACGTAGGTGGCGAGCGTTATCCGGAATTATTGGGCGTAAAGGGAGCGTAGGCGGATAATTAAGTGGGATGTGAAATACTCAGGCTCAACCTGGGGGCTGCATTCCAAACTGATTATCTAG
+
GGGGGGGGGGGGGGGGGGGGGGGGGGGGGGGGGGGGGGGGGGGGGGGGGGGGGGGGGGGGGGGGGGGGGGGGGGGGGGGGGGGGGGGGGGGGGGGGGGGGGGGGGGGGGGGGGGGGGGGGGGGGGGGGGGGGGGGGGGGGGGGGGCFGGGGGGGGGGGGGGGGGGGGGGGGGGGGGGGGGGGGGGGGGEGGGGGGGGGGGGGGGGGGGGGGGGGGGGGGGGGGGGGG=EGGGFEF?DF@C:C<FFGFDFGGGGGGFFFFFG>CFFGGBDDEBFF*=AFGFFAGFFFFA:769
@M04650:207:000000000-C238N:1:1101:19163:13360 1:N:0:19
ACTCCTACGGGAGGCAGCAGTAGGGAATCTTCGGCAATGGGGGCAACCCTGACCGAGCAACGCCGCGTGAGTGAAGAAGGTTTTCGGATCGTAAAACTCTGTTGTTAGAGAAGAACGTTAAGTAGAGTGGAAAATTACTTAAGTGACGGTATCTAACCAGAAAGGGACGGCTAACTACGTGCCAGCAGCCGCGGTAATACGTAGGTCCCAAGCGTTGTCCGGATTTATTGGGCGTAAAGCGAGCGCAGGTGGTTTCTTAAGTCTGATGTAAAAGGCAGTGGCTCAACCATTGTG
+
GGGGGGGGGGGGGGGGGGGGGGGGGGGGGGGGGGGGGGGGGGGGGGGGGGGGGGGGGGGGGGGGGGGGGGGGGGGGGGGGGGGGGGGGGGGGGGGGGGGGGGGGGGGGGGGGGGGGGGGGGGGGGGGGGGGGGGGGGGGGGGGGGGGGGGGGGGGGGGGGGGGGGGGGGGGGGGGGGGGGGGGGGGGGGGGGGGGGGGGGGGGGGGGGGGFGGGEGEGGGGGD7EFDGFGGFFGGGGGFFDGD5DGGGFGGGDGGFFFFFGFGGFGG>?FFFFFFFB:<FFFDFFFFFFFF>B)
@M04650:207:000000000-C238N:1:1101:29243:13362 1:N:0:19
ACTCCTACGGGAGGCAGCAGTGGGGAATATTGCACAATGGGGGAAACCCTGATGCAGCAACGCCGCGTGAGTGATGACGGTCTTCGGATTGTAAAGCTCTGTCTTTGGGGACGATAATGACGGTACCCAAGGAGAAAGCCACGGCTAACTACGTGCCAGCAGCCGCGGTAATACGTAGGTGGCGAGCGTTATCCGGAATTATTGGGCGTAAAGGGAGCGTAGGCGGATAATTAAGTGGGATGTGAAATACTCAGGCTCAACCTGGGGGCTGCATTCCAAACTGATTATCCAG
+
GGGGGGGGGGGGGGGGGGGGFGGGGGGGGGGGGGGGGGGGGGGGGGGGGGGGGGGGGGGGGGGGGGGGGGGGGGGGGGGGGGGDGGGGGGGGGGGGGGGGGGGGGGGGGGGGGGGGGGGGGGGGGGGGGGGGFGGGGGGGGFGGGGGGGGGCFGGGGGGGGGGGGGGGGDGGGGGCGGGGGGGGGGGGEGGGGGGGEGGGFCFGGGGGCEGGGGDGGGDDGDDCCE7:CF?9?EDFGGFGFG:?FFD7@>DDGFFF>FFFGFGGFGGFFFFDFF=?<<F?FAGFFF@)-=@?
@M04650:207:000000000-C238N:1:1101:19312:13387 1:N:0:19
ACTCCTACGGGAGGCAGCAGTAGGGAATCTTCGGCAATGGGGGCAACCCTGACCGAGCAACGCCGCGTGAGTGAAGAAGGTTTTCGGATCGTAAAACTCTGTTGTTAGAGAAGAACGTTAAGTAGAGTGGAAAATTACTTAAGTGACGGTATCTAACCAGAAAGGGACGGCTAACTACGTGCCAGCAGCCGCGGTAATACGTAGGTCCCAAGCGTTGTCCGGATTTATTGGGCGTAAAGCGAGCGCAGGTGGTTTCTTAAGTCTGATGTAAAAGGCAGTGGCTCAACCATTGTG
+
GGGGGGGGGGGGGGGGGGGGGGGGGGGGGGGGGGGGGGGGGGGGGGGGGGGGGGGGGGGGGGGGGGGFGGGGGGGGGGGGFGGGGGGGGGGGGGGGGGGGGGGGGGGGGGGGGGGGGGGGGGGGGGGGGGGGGGGGGGGGGGGGGGGGGGGGGGGGGGGGGGGGGGGGGGGGGGGGGGGGGGGGGGGGGGGGGGGGGGGGGGGGGGGGGGGGGGGGGGGGGGGGGGFGGDGGFGGGGGFGFGFEGGGGFGFDDGGF?FFFGFGGFFDAFFFFFFFFFFFFFFDFFFFBBFFF<4
@M04650:207:000000000-C238N:1:1101:4385:13404 1:N:0:19
ACTCCTACGGGAGGCAGCAGTGGGGAATATTGCACAATGGGGGAAACCCTGATGCAGCAACGCCGCGTGAGTGATGACGGTCTTCGGATTGTAAAGCTCTGTCTTTGGGGACGATAATGACGGTACCCAAGGAGGAAGCCACGGCTAACTACGTGCCAGCAGCCGCGGTAATACGTAGGGGGCGAGCGTTATCCGGAATTATTGGGCGTAAAGGGAGCGTAGGCGGACAATTAAGTGGTATGTGAAATACTCAGGCTCAACCTGGGGGGTGGATTCCAAACTGAATATCTAG
+
GD@CFGGCCGEEGGGGGGGGFGGGGDGGGGGGGFGGGGGFFGEDGGFECEEGFFFGG<AED@FFGGGGGGGEEGFFGGGGGGGGGGGG7F?FCGFFFGGFGGGCFGGGGEGGGGCC7A9F<CFCFEFGGGEE<3BCFD,6DFFGCFCFG9CCC:B:>FGG7DCF7F::4*<@@<:4B,<**=:B8?GG8?E:<+;>8C58@?9@CC:72*:C<C5*CGCD5);9CG5*:5++9<:2:46D?D*9>CF*9?*7*27?>5=F?40*75),)0)))/0*4<:F).:6***69*16
@M04650:207:000000000-C238N:1:1101:18686:13408 1:N:0:19
ACTCCTACGGGAGGCAGCAGTAGGGAATCTTCGGCAATGGGGGCAACCCTGACCGAGCAACGCCGCGTGAGTGAAGAAGGTTTTCGGATCGTAAAACTCTGTTGTTAGAGAAGAACGTTAAGTAGAGTGGAAAATTACTTAAGTGACGGTATCTAACCAGAAAGGGACGGCTAACTACGTGCCAGCAGCCGCGGTAATACGTAGGTCCCAAGCGTTGTCCGGATTTATTGGGCGTAAAGCGAGCGCAGGTGGTTTCTTAAGTCTGATGTAAAAGGCAGTGGCTCAACCATTGTG
+
GGGGGGGGGGGGGGGGGGGGGGGGGGGGGGGGGGGGGGGGGGGGGGGGGGGGGGGGGGGGGGGGGGGFGGGGGGGGGGGGEFGGGGGGGGGGGGGGGGGGGGGGGGGGGGGGGGGGGGGGGGFGGGGGGGGGGGGGGGGGGGGGGGGGGGGGGGGGGGGGGGGGGGGGGGGGGGGGGGGGGGGGGGGGGGGGGGGGGGGGGGGGGGGGGGGGGGEEGGGGGGECEDGGGGGGFGGGGGFGFC>DGGGGFGGGDFGFFFFFGFCGFGGFFFFFFFBFFFDFFFGFFFF:BF?AF2
@M04650:207:000000000-C238N:1:1101:18418:13411 1:N:0:19
ACTCCTACGGGAGGCAGCAGTGGGGAATATTGCACAATGGGGGAAACCCTGATGCAGCAACGCCGCGTGAGTGATGACGGTCTTCGGATTGTAAAGCTCTGTCTTTGGGGACGATAATGACGGTACCCAAGGAGGAAGCCACGGCTAACTACGTGCCAGCAGCCGCGGTAATACGTAGGTGGCGAGCGTTATCCGGAATTATTGGGCGTAAAGGGAGCGTAGGCGGATAATTAAGTGGGATGTGAAATACTCAGGCTCAACCTGGGGGCTGCATTCCAAACTGATTATCTAG
+
GGGGGGGGGGGGGGGGGGGGGGGGGGGGGGGGGGGGGGGGGGGGGGGGGGGGGGGGGGGGGGGGGGGGGGGGGGGGGGGGGGGGGGGGGGGGGGGGGGGGGGGGGGGGGGGGGGGGGGFFFGGGGGGGGGGGGGGGGGGGGGGGGGGGGGGGGGGGGGGGGGGGGGGGGGEGGGGGGGGGGGGGDEGGGGGGGGEGGGGGGGGGGGGGEGGGGGGGGGGGDDGGGGCGGGDGFFFECGFGFGFFFGGGFFGDCGC@FFFFGFGGFFG>EFFEFF*6<BC/<<F4F=F>AF?9
@M04650:207:000000000-C238N:1:1101:20871:13415 1:N:0:19
ACTCCTACGGAGGCAGCAGTGGGGAATATTGGACAATGGACCAAAAGTCTGATCCAGCAATTCTGTGTGCACGACGAAGTTTTTCGGAATGTAAAGTGCTTTCAGTTGGGACGAAGAAAGTGACGGTACCAACAGAAGAAGGGGCGGCTAAATACGTGCCAGCAGCCGCGGTAATACGTATGCCCCGAGCGTTATCCGGATTTATTGGGCGTAAAGCGCGTCTAGGTGGTTTAAAAAGTCTGATGTTAAACTGCGGGGCTCAACTCCGTATTGCGTTGGAAACTGTTAGACT
+
GGGGGGGGGGGGGGGGGGGGGGGGGGGGGGGGGGFGGGGGGG@FGGGGGGGGGGGGGGGGGGGGGGGGGGGGGGGGGGGGGGGGGGGGGGGGGGGGGGGGGGGGGGGGGGGGGGGGGGGGGGGGGGGGGGGGGGGGGGGGGGGGGGGGGGGGGGGGGGGGGGGGGGGGGGGGGGGGGGGGGGGGGGGGGGGGGGGFGGGEEGGGGGFGGGGGGGCFGGGGCDEGGGGGGGGGFGGGGGFGFGFFGGGGFFGGGGGEFFFFGFDFFGGBFFFF?FFF:(9093CFB69:<BFF
@M04650:207:000000000-C238N:1:1101:16649:13420 1:N:0:19
ACTCCTACGGGAGGCAGCAGTGGGGAATATTGCACAATGGGGGAAACCCTGATGCAGCAACGCCGCGTGAGTGATGACGGTCTTCGGATTGTAAAGCTCTGTCTTTGGGGACGATAATGACGGTACCCAAGGAGGAAGCCACGGCTAACTACGTGCCAGCAGCCGCGGTAATACGTAGGTGGCGAGCGTTATCCGGAATTATTGGGCGTAAAGGGAGCGTAGGCGGATAATTAAGTGGGATGTGAAATACTCAGGCTCAACCTGGGGGCTGCATTCCAAACTGGAAATCTAG
+
GGGGGGGGGGGGGGGGGGGGGGGGGGGGGGGGGGGGGGGGGGGGGGGGGGGGGGGGGGGGGGGGGGGGGGGGGGGGGGGGGGGGGGGGGGGGGGGGGGGGGGGGGGGGGGGGGGGGGGGGGGGGGGGGGFGGGGGGGGGGGGGGGGGGGGGGGGGGGGGGGGGGGGGGGGDGGGGGGFGGGGGGGGGDEGGGGGGGGGGG?FGGGGGGEEGGGGGGGGGGEGGGGGC7CFG76FFGGGFGFGFFGGGGFGGGGGGFFFFFGFGGFGGFFFFFFF??ADGFFFGFFFFD>@?B
@M04650:207:000000000-C238N:1:1101:12047:13437 1:N:0:19
ACTCCTACGGGAGGCAGCAGTGGGGAATATTGCACAATGGGCGCAAGCCTGATGCAGCCATGCCGCGTGTATGAAGAAGGCCTTCGGGTTGTAAAGTACTTTCAGCGAGGAGGAAGGCATTGTGGTTAATAACCGCAGTGATTGACGTTACTCGCAGAAGAAGCACCGGCTAACTCCGTGCCAGCAGCCGCGGTAATACGGAGGGTGCAAGCGTTAATCGGAATTACTGGGCGTAAAGCGCACGCAGGCGGTCTGTCAAGTCGGATGTGAAATCCCCGGGCTCAACCTGGGAAC
+
GGGGGGGGGGGGGGGGGGGGGGGGGGGGGGGGGGGGGGGGGGGGGGGGGGGGGGGGGGGGGGGGGGGGGGGGGGGGGGGGGGGGGGGGGGGGGGGGGGGGGGGGGGGGGGGGGGGGGGGGGGGGGGGGGGGGGGGGGGEGGGGGGGGGGGGGGGGGGGGGGGGGGGGGGGGGGGGGGGGGGGGGGGGGGGEGGGGGGGGGGGGGGGGEGGGGGGGGGGGGGGGGGGGGGGGGFGGGFCFGFGFFGCCDFGG97*9BFFBFFFGGFGG?FFFFFFF?BFGFFBGFFF::?@FB?4
@M04650:207:000000000-C238N:1:1101:6911:13489 1:N:0:19
ACTCCTACGGGAGGCAGCAGTGGGGAATATTGCACAATGGGGGAAACCCTGATGCAGCAACGCCGCGTGAGTGATGACGGTCTTCGGATTGTAAAGCTCTGTCTTTGGGGACGATAATGACGGTACCCAAGGAGGAAGCCACGGCTAACTACGTGCCAGCAGCCGCGGTAATACGGAGGGTGCAAGCGTTAATCGGAATTACTGGGCGTAAAGCGCACGCAGGCGGTCTGTCAAGTCGGATGTGAAATCCCCGGGCTCAACCTGGGAACTGCATTCGACACTGGCAGGCGAG
+
<E@FFGGGDGGGGGD;FGGGGGGGGGGGGGFCFGGGFEFGGGE+BF@FGGGFDFGGGGGGGGGGGGGGGDDGFGGGFGGGGGGGGGGGGGFGGGFGCFGGGGGFFGGGEGCGGFFEGGGCFC=>DFGGGGFG?DECGFGDEGGGGG7AFGGGGGGGGGGGGGGGGGGGG7FFCFFGCEGGGGG?FGGGGEG7FFGGG5::CFFCD5@=:57597:5CDDDGGGDEECEEFCGFGGGGGFD@)/1**;F=<FCC5577@F=GFC7>FGFFFFFF?FFBF*<;?GF@@>025)4
@M04650:207:000000000-C238N:1:1101:5906:13490 1:N:0:19
ACTCCTACGGGAGGCAGCAGTGGGGAATATTGGGCAATGGGGGGAACCCTGACCCAGCGACGCCGCGTGAGGGAAGAAGGTTTTCGGATTGTAAACCTCTGTCTTCGAGGACGAAGAAGTGACGGTACTCGAGGAGGAAGCCACGGCTAACTACGTTCCAGCAGCCGCGGTAAAACGTAGGTGGCAAGCGTTGTCCGGAATTACTGGGTGTAAAGGGAGCGCAGGCGGGATGCCAAGTTGGACGTGAAATCTATGGGCTCAACCCATAGCGTGCGTTCAAAACTGGCGTTCTTG
+
GG9EGGGGGGGGGGGGGGGGGGGGGGGGGGGGGGGGGGGGGGDGGGGGGGGGGGGGGGGGGGGGGGGGGGGGGGGGGGGGGGGGGDDEEGGGGGGGGGGGGGGGGGGGGEGGGGGDGGGGGGGGGGGGGG@EEGGGGGGGFGGGGEGGGGGGGGGGGGGGGGGGGGGGGGGGCF9FGGGGGFGGGGGCCGGGGGFGGGDCGFGGGGFGFC=CCFFGGGGGGGGGCGGDGGGGFGG?FC@FFGFFGGGFFGFGGGG@F>><??GGFGGFFFE7>EFBFFGF?>G?FF>BFB>B24
@M04650:207:000000000-C238N:1:1101:8809:13499 1:N:0:19
ACTCCTACGGGAGGCAGCAGTGGGGAATATTGGGCAATGGGCGCAAGCCTGACCCAGCAACGCCGCGTGAAGGAAGAAGGTTTTCGGATTGTAAACTTCTGTTGTGAGGGACGATAATGACGGTACCTCACGAGGAAGCCCCGGCTAACTACGTGCCAGCAGCCGCGGTAATACGGAGGGTGCAAGCGTTAATCGGAATTACTGGGCGTAAAGGGAGCGTAGGCGGATCTTTAAGTGGGATGTGAAATACTCGGGCTCAACCTGGGGGCTGCATTCCAAACTGGAGATCTAG
+
GGGGGGGGGGGGGGGGGGGGGGGGGGGGGGGGGGGGGGGGGGGGGGGGGGGGGGGGGGGGGGGGGGGFGGGGGGGGGGGGFFFGGGGGGGGGGGGGFGGCGGGGGGGGGGGGGGGGGGGGGGGGGGGFFFFGGGGGGGG7C:FGGGGGGGGGGGGGGGGGGGGGGGGGGGGGGGGGGGGGGGGGGG>ECEE7FGGGGGGGGFFEFGFGGGGGGGGFEDCDGGEGDE/:CCCGBEF?CC:FFGFF7*:CFFC=GGGFFFFFGFGFFCDBF>DB@=*0)6CF@):??F60<?74
@M04650:207:000000000-C238N:1:1101:19717:13514 1:N:0:19
ACTCCTACGGGAGGCAGCAGTAGGGAATCTTCGGCAATGGGGGCAACCCTGACCGAGCAACGCCGCGTGAGTGAAGAAGGTTTTCGGATCGTAAAGCTCTGTTGTAAGAGAAGAACGTTAAGTAGAGTGGAAAATTACTTAAGTGACGGTATCTAACCAGAAAGGGACGGCTAACTACGTGCCAGCAGCCGCGGTAATACGTAGGTCCCGAGCGTTGTCCGGATTTATTGGGCGTAAAGCGAGCGCAGGTGGTTTGATAAGTCTGAAGTTAAAGGCTGTGGCTCAACCATAGT
+
GGGGGGGGGGGGGGGGGGGGGGGGGGGGGGGGGGGGGGGGGGGGGGGGGGGGGGGGGGGGGGGGGGGGGGGGGGGGGGGGGGGGGGGGGGGGGGGGGGGGGGGGGGGGGGGGGGGGGGGGGGGGGGGGGGGGGGGGGGGGGGGGGGGGGGGGGGGGGGGGGGGGGGGGGGGGGGGGGGGGGGGGGGGGGGGGGGGGGGGGGGGGGGGGGGGGGGGGGGGGGGGGGFGGGGGGFGGGGGFGFGFFGGDGD/CFDGGFBFFF9FGGFGGFFFFFFFFF2(CF?BFFFFFFFFF?F
@M04650:207:000000000-C238N:1:1101:29422:13521 1:N:0:19
ACTCCTACGGGAGGCAGCAGTGGGGAATATTGGGCAATGGGGGCAACCCTGACCCAGCGACGCCGCGTGAGTGAAGAAATCCTTCGGGATGTAAAGCTCTGTTGTATGGGAAGAGAAGCAGACGGTACCATACGAGGAAGCCCCGGCAAACTACGTGCCAGCAGCCGCGGTAATACGTAGGGGGCGAGCGTTGTCCGGAATTACTGGGCGTAAAGGGAGCGTAGGCGGTTGCTTAAGTCAGATGTGAAATACCCGGGCTTAACCTGGGGGGTGCATCTGAAACTGTGAGGCTTG
+
GGGGGGGGGGGGGGGGGGGGFGGGGGGGGGGGGGGGGGGGGGGGGGGFGGGGGGGGGFGGGGCGFBGFGGGGGGGGGGGGGGGGGGGGGGGGGGGGG,FFGE<EFFFGGGGGGGGGGGGGGGGGGGFFFFGGGGGGGGGGGGGGGGGGGGGGGGGGGGGGGGGGGGGGGGGEGGGGFEFFGGGGDGGGEGGEGGGGGGGGFGGGGGGGFGCGCFGGGGGDGGGGGGGGEDGG?FGFGFFGFDFFCGGFFGGFDGGDDB>>EFGFFGGFEFF5D@F4<<D=74;49*=<AFF0:6
@M04650:207:000000000-C238N:1:1101:3045:13525 1:N:0:19
ACTCCTACGGGAGGCAGCAGTGGGGAATATTGCACAATGGGCGCAAGCCTGATGCAGCCATGCCGCGTGTATGAAGAAGGCCTTCGGGTTGTAAAGTACGTTCAGCGAGGAGGAAGGCATTGTGGTTAATAACCGCAGTGATTGACGTTACTCGCAGAAGAAGCACCGGCTAACTCCGTGCCAGCAGCCGCGGTAATACGGAGGGTGCAAGCGTTAATCGGAATTACTGGGCGTAAAGCGCACGCAGGCGGTCTGTCAAGTCGGATGTGAAATCACCGGGCGCAACCTGGGAAC
+
GGGGFGGGGGG7FF@;B7,E-CFGEGEFF<FGGGAFGCEDD@C+F@FGG8ECEGEEE<CF,CFFEFG:F@FAE?CCF<EFG8=FFGGGC=F:FCGGFFF7EF8EF9FFEEGGGG<FGGFFGEAEFEBBDFFGGFGGCFFCFGCFGGF:>FBF>F>FGDFGGGGCGGGFGCDEGGG?CEDFE@BFGGGGFC8EGGGGEEGGGGGGGGGDFFGFGGGECFFGGGG=@FFFGGGGFC<EGGFGFCB>DDGGFG<9)9FF??4=CFGG)/>(9FF967*9::DED17BB3FB?4FB?(
@M04650:207:000000000-C238N:1:1101:6416:13534 1:N:0:19
ACTCCTACGGGAGGCAGCAGTAGGGAATCTTCGGCAATGGGGGCAACCCTGACCGAGCAACGCCGCGTGAGTGAAGACGGTTTTCGGATCGTAAAACTCTGTTGTTAGAGAAGAACGTTAAGTAGAGTGGAAAATTACTTAAGTGACGGTATCTAACCAGAAAGGGACGGCTAACTACGTGCCAGCAGCCGCGGTAATACGTAGGTCCCAAGCGTTGTCCGGATTTATTGGGCGTAACGCGAGCGCAGGTGGTTTCTTAAGTCTGATGTAAAAGGCAGTGGCTCATCCATTGTG
+
EFD9FFGGGGDGGGGG@FGGGGGGGGGGGGGGF7FFGGGGGEFGCFDGGEAFGGCFGGDDFGECEGGGGGGGGGGGF,B??FGGG=:FGGGGCFC9FFGF?AFGEGFF,?FCFGGGFGGAFEF==3><,D<FDDFGEGFDFCDFDGGGGG+FFGGGGGFGGCC7BF>CFCGGGGGGGGGGEGG9<56<CFDGGGGDGGFGGGGGCEFFEF6*;*;EGDGGGGD5EFCCF=F*;*95917<>C35DDCC3>FF9DCF?@8*<BGF@**49=9*9*)<:<9:)4C@**164??2<)
@M04650:207:000000000-C238N:1:1101:26643:13591 1:N:0:19
ACTCCTACGGGAGGCAGCAGTAGGGAATCTTCGGCAATGGGGGCAACCCTGACCGAGCAACGCCGCGTGAGTGAAGAAGGTTTTCGGATCGTAAAACTCTGTTGTTAGAGAAGAACGTTAAGTAGAGTGGAAAATTACTTAAGTGACGGTATCTAACCAGAAAGGGACGGCTAACTACGTGCCAGCAGCCGCGGTAATACGTAGGTCCCAAGCGTTGTCCGGATTTATTGGGCGTAAAGCGAGCGCAGGTGGTTTCTTAAGTCTGATGTAAAAGGCAGTGGCTCAACCATTGTG
+
FGGGGGGGGGGGGGGGGGGFGGGGGGGGGGGGGGGEEGGGGGGGEGGGEGGGGGGEGEGGGGFEEGGCFGGGGFF,EFGFFGGGGGCEGGGGGGGGGGFEFGGGDFFFFGG<ECECCGGGGFGCBDAFFEC<DFGGGGGGGCEGFDFFEC<FGGGGGGCFFGGEFGDG>EEGGDCGFGE7CCGGGGGGGGGEGEEGGGGFFGCGGCFGFFCCC5A5CDFGGC5*:<7AFCEF>C9=*>?7>C)<<DDG)97CDFG7BBF4CFGGFDGAFFBF*7>>??CF?<*9=7<:?FFFB-
@M04650:207:000000000-C238N:1:1101:4022:13609 1:N:0:19
ACTCCTACGGGAGGCAGCAGTGGGGAATATTGCACAATGGGGGAAACCCTGATGCAGCAACGCCGCGTGAGTGATGACGGTCTTCGGATTGTAAAGCTCTGTCTTTAGGGACGATAATGACGGTACCTAAGGAGGAAGCCACGGCTAACTACGTGCCAGCAGCCGCGGTAATACGTAGGTCCCAAGCGTTGTCCGGATTTATTGGGTGTAAAGCGAGAGCAGGTGGTTTCTTAAGTCTGATGTAAAAGGCAGTGCCCCAAGCATTGTGTGGATTGGAACCAGGGGGACTTGAGG
+
FGEFGGGGGGGGGGGGGGGGGGGGGGGGGGGGGGGGGGGG8FGGGFFFGGGGGGGGGFGGGGGEGGGG>CGGAFFGGGGGGG7FAFDG+?FGGGGF9?DFGGG9A,@F?F,+@=FFDAFCDEDCC+EAF,AFDFDFGC@FGGCC@FGGGGAFGFFG79BFFC7,@<*>*>BE<CCEF,FFGCFC2,BCEECEFFCEDEE++<>?CG*=:9C+>98*7))109*:C=57>C?G4722229:8C=?FGC:7**199**))03*)*007:675)*1*)726*8)(7.)0.(,9B))(
@M04650:207:000000000-C238N:1:1101:17158:13613 1:N:0:19
ACTCCTACGGGAGGCAGCAGTGGGGAATATTGCACAATGGAGGAAACTCTGATGCAGCGACGCCGCGTGAGGGAAGAAGGTTTTCGGATTGTAAACCTCTGTCTTCGGGGACGATAATGACGGTACCCGAGGAGGAAGCCACGACTAACTACGTGCCAGCAGCCGCGGTAAAACGTAGGTGGCAAGCGTTGTCCGGAATTACTGGGTGTAAAGGGAGCGCAGGCGGAATGGTAAGTTGAATGTGAAAACTATGGGCTCAACCCATAGACTGCGTTCAAAACTACTGTTCTTG
+
GGGGGGGGGGGGGGGGGGGGGGGGGGGGGGGGGGGGGGGGGGGGGGGGGGGGGGGGGGGGGGGGGGGGGGGGGGGGGGGGGGGGGGGGGGGGGGGGGGGGGGGGGGGGGGGGGGGGGGGGGGGGGGGGGGGGGGGGGGGGGGGGGGGGGGGGGGGGGGGGGGGGGGGGGGGGGGGGGGGGGGGGGGGGGGGGGGGGGGGGGGGGGGCEEGGGGGGGGDGGGGGDGGGGDFGGFFGCGGFGFGFFGGGGFFGGGGGFFFFFGFDDFGFFFFF?E@FFFFGFF?F@FFFAFFFB
@M04650:207:000000000-C238N:1:1101:13973:13618 1:N:0:19
ACTCCTACGGGAGGCAGCAGTGGGGAATATTGCACAATGGGCGCAAGCCTGATGCAGCCATGCCGCGTGTATGAAGAAGGCCTTCGGGTTGTAAAGTACTTTCAGTGGGGAGGAAGGCAGTGAGGTTAATAACCTTGCTGATTGACGTTACCCGCAGAAGAAGCACCGGCTAACTCCGTGCCAGCAGCCGCGGTAATACGGAGGGTGCAAGCGTTAATCGGAATTACTGGGCGTAAAGCGCACGCAGGCGGTCTGTCAAGTCGGATGTGAAATCCCCGGGCTCAACCTGGGAAC
+
GGGGGGGGGGGGGGGGGGGGGGGGGGGGGGGGGGGGGGGGGGGGGGGGGGGGGGGGGGGGGGGGGGGGGGGGGGGGGGGGGGGGGGGGGGGGGGGGGGGGGGGGGGGGGGGEGDGGGGGGGGGGGGGGGGGGGGGGGGGGGGGGGGGGGGGGGGGGGGGGGGGGGGGGGGGGGGGGGGGGGGGGGGGGGGGGGGGGGFGGGGGGGGGGGFGGGGGGGGGGGDEGGGFGGGGGFGGGGGFGFGFFGGGGDGD>DGGFFFFFGFGG3DGFFB==BFFF?>GBB>GFFF@BFFFF04
@M04650:207:000000000-C238N:1:1101:21562:13643 1:N:0:19
ACTCCTACGGGAGGCAGCAGTGGGGAATATTGCACAATGGGCGCAAGCCTGATGCAGCCATGCCGCGTGTATGAAGAAGGCCTTCGGGTTGTAAAGTACTTTCAGCGAGGAGGAAGGCATTGTGGTTAATAACCGCAGTGATTGACGTTACTCGCAGAAGAAGCACCGGCTAACTCCGTGCCAGCAGCCGCGGTAATACGGAGGGTGCAAGCGTTAATCGGAATTACTGGGCGTAAAGCGTGCGCAGGCGGTTGTGCAAGACCGATGTGAAATCCCCGGGCTTAACCTGGGAAT
+
GGGGGGGGGGGGGGGGGGGGGGGGGGGGGGGGGGGGGGGGGGGGGGGGGGGGGGGGGGGGGGGGGGGGGGGGGGGGGGGGGGGGGGGGGGGGGGGGGGGGGGGGGGGGGGGGGGGGGGGGGGGGGGGGGGFGGGGGGGGGGGGGGGGGGGGGGGGFGGGGGGGFCGGGGGGGGGGGGGGGGGGGGGGGGGGGGGDGGDFGDGGGGGGGGGGGGEG5FDGGGGGGGGGGGGGFDGGGDFFGFGEBGGGCDDGGGGGFFFFFGFFGFGG?FFFFFFFFFBDEFBC@FFF>:5>B04
@M04650:207:000000000-C238N:1:1101:28992:13658 1:N:0:19
ACTCCTACGGGAGGCAGCAGTAGGGAATCTTCGGCAATGGGGGCAACCCTGACCGAGCAACGCCGCGTGAGTGAAGAAGGTTTTCGGATCGTAAAACTCTGTTGTTAGAGAAGAACGTTAAGTAGAGTGGAAAATTACTTAAGTGACGGTATCTAACCAGAAAGGGACGGCTAACTACGTGCCAGCAGCCGCGGTAATACGTAGGTCCCAAGCGTTGTCCGGATTTATTTGGCGTAAAGCGAGCTCAGGTGGTTTCTTACTTCTGATGTAAAAGGCAGTGGCTCAACCATTGTT
+
GFDEDFFGG7@FCCFGCG,;CEEAFCEFFGGGDGGGE<<EFE@FDFFFGFE,CFG@CE:FF@CBCEB+7,?FE,BE9?<E:BEDFGGGGGDFGG+AFFGD?FEFFGFDF?FFCAFFE=D>DDFDFDFCF7DDF<=,CFC9C=>FCFGGGG7FFCC,,,>D,@,6,@,@FD7>FGFGGG<28;7;?CFGG>:CEGGGCE?98?C*;;96;7?CFG/:=GGGEG**;9?90*3+9/95<F675DE3)9C45:<D<F4FFF6*+1:7**;<@F99*9>F?<CFFB5)/9@2<FFF<-
@M04650:207:000000000-C238N:1:1101:15328:13659 1:N:0:19
ACTCCTACGGGAGGCAGCAGTGGGGAATATTGCACAATGGGCGCAAGCCTGATGCAGCCATGCCGCGTGTATGAAGAAGGCCTTCGGGTTGTAAAGTACTTTCAGCGAGGAGGAAGGCATTGTGGTTAATAACCGCAGTGATTGACGTTACTCGCAGAAGAAGCACCGGCTAACTCCGTGCCAGCAGCCGCGGTGATACGGAGGGTGCAAGCGTTAATCGGAATTACTGGGCGTAAAGCGCACGCAGGCGGTCTGTCAAGTCGGATGTGAAATCCCCGGGCTCAACCTGGGAAC
+
GGGGGGGGGGGGGGGGGGGGGGGGGGGGGGGGGGGGGGGGGGGGGGGGGGGGGGGGGGGGGGGGGGGFGGGGGGGGGGGGGGGGGGGGGGGGGGGGGGGGGGGGGGGGGGGGGGGFGGGGGGGGGGGGGGGGGGGGGGGGGGGGGGGGGGGGGGGGGGGGGGGGGGGGGGGGGGGFGGGGGGGGGGGGGGGGGG7FGGGGGCGGGGGGGGGGGGGGGGGFGGEFGGGGFGFGFGDEGFFGEGFFGGGDDGGGCGGFFFF?CFGGEGDFFFFFFFFFFFGDD0FFFFFFBF>B?6
@M04650:207:000000000-C238N:1:1101:2811:13672 1:N:0:19
ACTCCTACGGGAGGCAGCAGTGGGGAATATTGCACAATGGGGGAAACCCTGATGCAGCAACGCCGCGTGAGTGATGACGGTCTTCGGATTGTAAAGCTCTGTCTTGGGGGACGATAATGACGGTACCCAAGGAGGAATCCACGGCTAACTACGTGCCAGCAGCCGAGGTAATACGTAGGTGGCGAGCTTTATCCGGAATGATTGGGCGTAACGTGAGCGTAGTCGGATCATTAGATAGGATGTGAAATACTCAGGATCAACCTGCGGGCAGCGTTCTCACCTTATTCGCT
+
<ECFGGGGEGCGGEGEGGGGG<FCGFGG,EDFGGGFGGGG8FGG7FFFGGFFGGCFGGGGGGGGFGFGGGGEGF<<FFGGGEGGGDFGGCDFFGGGGGGGGGGGG,EFFCD7:C+8+B<D9+>>FGEFGGCF8F++@,3,,@++5@7:,@FE3,,6D>F*@,>>***4*47,7,*<C8CF9*,*4*=*+3@F9+1:CEC8;?9C7EF5?CC*;*;@EF3)2/298C:7**0<=+*+*09**296*:**12*****))/7)*00*)))(0)0))8)0()**52*/**/(-)
@M04650:207:000000000-C238N:1:1101:20056:13673 1:N:0:19
ACTCCTACGGGAGGCAGCAGTAGGGAATCTTCGGCAATGGGGGCAACCCTGACCGAGCAACGCCGCGTGAGTGAAGAAGGTTTTCGGATCGTAAAACTCTGTTGTTAGAGAAGAACGTTAAGTAGAGTGGAAAATTACTTAAGTGACGGTATCTAACCAGAAAGGGACGGCTAACTACGTGCCAGCAGCCGCGGTAATACGTAGGTCCCAAGCGTTGTCCGGATTTATTGGGCGTAAAGCGAGCGCAGGTGGTTTCTTAAGTCTGATGTAAAAGGCAGTGGCTCAACCATAGT
+
GGGGGGGGGGGGGGGGGGGGGGGGGGGGGGGGGGGGGGGGGGGGGGGGGGGGGGGGGGGGGGGGGGGGGGGGGGGGGGGGFFFGGGGDGGGGGGGGGGGGGGGGGGGGGGGGGGGGGGGFGGGGGGGFFDCFFEFGGGFGCFFGGGGGECCFGGGGGGGGGGGGGGD:CCFEGGFFF@FGDGCFGFFFCCC>EEE>CFGGGGCFGFFCFGFGGGGGGGGGGGG>CC?FFF+AFGGECFFGFDB>G3)9)*2**9C@FFF6C9FFFDF>FFB?F4>47:CFF?5<@FF12=FB<
@M04650:207:000000000-C238N:1:1101:13417:13682 1:N:0:19
ACTCCTACGGGAGGCAGCAGTGGGGAATATTGGACAATGGACCAAAAGTCTGATCCAGCAATTCTGTGTGCACGACGAAGTTTTTCGGAATGTAAAGTGCTTTCAGTTGGGACGAAGAAAGTGACGGTACCAACAGAAGAAGGGGCGGCTAAATACGTGCCAGCAGCCGCGGTAATACGTATGCCCCGAGCGTTATCCGGATTTATTGGGCGTAAAGCGCGTCTAGGTGGTTTAAAAAGTCTGATGTTAAACTGCGGGGCTCAACTCCGTATTGCGTTGGAAACTGTTAGACT
+
GGGGGGGGGGGGGGGGGGGGGGFGEGGGGGGGGGGGGGFCCG8FGFGGG9FGGGGGGGGGGGEGGGGGGGD@@F@:FGGGGGGGGGGGCGGGGGGGGGGDGGGGGGEGGGDFFGEGEGFGGGGGGGGGGGGGGGGGGGGGGDFGGGGGGGGGFGGGGFGGGG7FFGGGFEEEGGGFGGFGGGGGGCGCCDEGGEEFGFEE5C=FFFGGDGFGGGGCCFDCGGGGCF?CFDGG:?C9FFEGFGFFG=FFFFFCG7C>@:>>CFC4?FG>FF4F:6@BBF37)6C5@6BABF48A
@M04650:207:000000000-C238N:1:1101:25807:13705 1:N:0:19
ACTCCTACGGGAGGCAGCAGTGGGGAATATTGCACAATGGGGGAAACCCTGATGCAGCAACGCCGCGTGAGTGATGACGGTCTTCGGATTGTAAAGCTCTGTCTTTGGGGACGATAATGACGGTACCCAAGGAGGAAGCCACGGCTAACTACGTGCCAGCAGCCGCGGTACTACGTAGGGGGCGAGCGTTATCCGGAATTATTGGGCGGAAAGGGAGCGTAGGCGGATAATTAAGTGGGATGTGAAATACTCAGGCTCAACCTGGGGGCTGCATTCCAAACTGATTATCCAG
+
GCFGGGGGGGGGGGDEGGGFGGFEEFEGCGGGFCGGFGGFGGGGEGGGGGGFGGGGGGGGGEEGGGGGEGEEF<EGE,FFGGGGGGGGGGFGGGGGGCEG<FFEEAFFG7FGEGDGGGGFGDFEGGGGCFCF8FCFGDGGFGGGGD7,,3@FGG<BFFDGGGGGGGGDB7*?;CCF:E<*48BE*?EEEGE*AF888CECFCFGF5CE**:5CF>5:DGGGD*3:C5E57F:BCF9:90*7/6*>FF7@:*9:CFF>F?*:)09>FG9EBEF:F48447=F<DFFF=)4**,
@M04650:207:000000000-C238N:1:1101:9955:13736 1:N:0:19
ACTCCTACGGGAGGCAGCAGTGGGGAATATTGCACAATGGGGGAAACCCTGATGCAGCAACGCCGCGTGAGTGATGACGGTCTTCGGATTGTAAAGCTCTGTCTTTGGGGACGATAATGACGGTACCCAAGGAGGAAGCCACGGCTAACTACGTGCCAGCAGCCGCGGTAATACGTAGGTGGCGAGCGTTATCCGGAATTATTGGGCGTAAAGGGAGCGTAGGCGGATAATTAAGTGGGATGTGAAATACCCGGGCTCAACCTGGGTGCTGCATTCCAAACTGGGAAGCTAG
+
GGGGGGGGGGGGGGGGGGGGGGGGGGGGGGGGGGGGGGGGGGGGGGGGGGGGGGGGGGGGGGGGGGGGGGGGGGGGGGGGGGGGGGGGGGGGGGGGGGGGGGGGGGGGGGGGGGGGGGGGGGGGGGGGGGGGGGGGGGGGGGGGGGGGGGGGGGGGGGGGGGGGGGGGGGGGGF@FCGGGGGGGDGGGEEEGGGGC58FGFGGGGGGGGGGGGGDGGGGCCGGGGGGGDCFGFGGGGGFF?CFFFGGFFGF4CCDFFF=FDFGGFG4<FFF@:B?BFDGFFFGFFF)((07)
@M04650:207:000000000-C238N:1:1101:12741:13791 1:N:0:19
ACTCCTACGGGAGGCAGCAGTGGGGAATATTGCACAATGGGGGAAACCCTGATGCAGCAACGCCGCGTGAGTGATGACGGTCTTCGGATTGTAAAGCTCTGTCTTTGGGGACGATAATGACGGTACCCAAGGAGGAAGCCACGGCTAACTACGTGCCAGCAGCCGCGGTAATACGTAGGTGGCGAGCGTTATCCGGAATTATTGGGCGTAAAGGGAGCGTAGGCGGATAATTAAGTGGGATGTGAAATACTCAGGCTCAACCTGGGGGCTGCATTCCAAACTGATTATCTAG
+
GGGGGGGGGGGGGGGGGGGGGGGGGGGGGGGGGGGGGGGGGGGGGGGGGGGGGGGGGGGGGGGGGGGGGGGGGGGGGGGGGGGGGGGGGGGGGGGGGGGGGGGGGGGGGGGGGGGGGGGGGGGGGGGGGGGGGGGGGGGGGGGGGGGGGGGGGGGGGGGGGGGGGGGGGGGGGGGGGGFCFGGGGGEGGGGGGGGGGGGGGGGGGGGGEGGGGGGGGGGGCD56EGDC=>0CFGGGGGFG?GFFGGGGFFGGFGGFFFFFGFGGFFD9>DFE?BFB)):733FFFFF<<@FB
@M04650:207:000000000-C238N:1:1101:24160:13830 1:N:0:19
ACTCCTACGGGAGGCAGCAGTGGGGAATATTGCACAATGGGCGCAAGCCTGATGCAGCCATGCCGCGTGTATGAAGAAGGCCTTCGGGTTGTAAAGTACTTTCAGCGAGGAGGAAGGCATTGTGGTTAATAACCGCAGTGATTGACGTTACTCGCAGAAGAAGCACCGGCTAACTCCGTGCCAGCAGCCGCGGTAATACGGAGGGTGCAAGCGTTAATCGGAATTACTGGGCGTAAAGCGCACGCAGGCGGTCTGTCAAGTCGGATGTGAAATCCCCGGGCTCAACCTGGGAAC
+
GGGGGGGGGGGGGGGGGGGGGGGGGGGGGGGGGGGGGGGGGGGGGGGGGGGGGGGGGGGGGGGGGGGGGGGGGGGGGGGGGGGGGGGGGGGGGGGGGGGGGGGGGGGGGGGGGGGGGGGGGGGGGGGGGGGGGGGGCGGGFFGGGGGGGGGGGGGGGGGGGGGGGGGGGGGGGGGGGGGGGGGGGGGGGGGGGGGGGGGGGGGGGGGGGGGGGGGGFGGGGGGGGGGGGGGGFGGGGGFGFGF@GGGDEGGDGGGFFFB?FFGD>*).=@*=FF?FFFG:59FFFF>:?F@<B?
@M04650:207:000000000-C238N:1:1101:17327:13855 1:N:0:19
ACTCCTACGGGAGGCAGCAGTGGGGAATATTGCACAATGGGCGCAAGCCTGATGCAGCCATGCCGCGTGTATGAAGAAGGCCTTCGGGTTGTAAAGTACTTTCAGCGAGGAGGAAGGCATTGTGGTTAATAACCGCAGTGATTGACGTTACTCGCAGAAGAAGCACCGGCTAACTCCGTGCCAGCAGCCGCGGTAATACGGAGGGTGCAAGCGTTAATCGGAATTACTGGGCGTAAAGCGCACGCAGGCGGTCTGTCAAGTCGGATGTGAAATCCCCGGGCTCAACCTGGGAAC
+
GGGGGGGGGGGGGGGGGGGGGGGGGGGGGGGGGGGGGGGGGGGGGGGGGGGGGGGGGGGGGGGGGGGGGGGGGGGGGGGGGGGGGGGGGGGGGGGGGGGGGGGGGGGGGGGGGGGGGGGGGGGGGGGGGGGGGGGGGGGGGGGGGGGGGGGGGGGGGGGGGGGGGGGGGGGGGGGGGGGGGGGGGGGGGGGGGGGGGGGGGGGGGGGGGGGGGGGGGGGGGGGGGGGGGGGGFEGGGGFGFDBFGGGGFGGDG3DFFFFFGFGGFGG?FFFFFFFFBFGFF;GFFFFFFFFFB3
@M04650:207:000000000-C238N:1:1101:2888:13861 1:N:0:19
ACTCCTACGGGAGGCAGCAGTGGGGAATATTGCACAATGGGGGAAACCCTGATGCAGCAACGCCGCGTGAGTGATGACGGTCTTCGGATTGTAAAGCTCTGTCTTTGGGGACGATAATGACGGTACCCAAGGAGGAAGCCACGGCTAACTACGTGCCAGCAGCCGCGGTAATACGTAGGTGGCGAGCGTTATCCGGAATTATTGGGCGTAAAGGGAGCGTAGGCGGATAATTAAGTGGGATGTGAAATACTCAGGCTCAACCTGGGGGCTGCATTCCAAACTGATTATCTAG
+
GGGGGGGGGGGGGGGGGGGGGGGGGGGGGGGGGGGGGGGGGGGGEGGGGGGGGGGGGGGGGGGGGGGGGDGGGGGGGCGGGGGGGGGEGGGGGGGGGGGGGGGGGCFGGGGGGGDGGGGGGGGCGCFFGGGGGGCGGFGGGFFGGGGGGGGGEFGGGGFGGGGGGGDGEGGGGGF:EFEFG*<CEEEECEGGGFGDCEGGGG70<FGDEGEG?F5EEDGGDGGGGGGDGGG+9<:EG*.C:<FFFGGGFGFGFGGF@FFFGF*075),7@:>FFF@>>FF@BC4*@*.47*6
@M04650:207:000000000-C238N:1:1101:19819:13871 1:N:0:19
ACTCCTACGGGAGGCAGCAGTGGGGAATATTGGGCAATGGGGGGAACCCTGACCCAGCGACGCCGCGTGAGTGAAGAAATCCTTCGGGATGTAAAGCTCTGTTGTATGGGAAGAGAAAAAGACGGTACCATACGAGGAAGCCCCGGCAAACTACGTGCCAGCAGCCGCGGTAATACGTAGGGGGCAAGCGTTGTCCGGAATTACTGGGCGTAAAGCGCACGCAGGCGGGTTTATAAGTCAGATGTAAAAGGCAGGTGCTTACCATCTGTTTGTCATCTGATACTGTAAGCCT
+
GGGGGGGGGGGGGGGGGGGGGGGGGGGGGGGGGGGGGGGGGGGGDGGGGGGGGGGGGGGGGGGGGGGGGGGGGGGGGGGGGGFGGGGGGGGGGGGGGGGGGGFGFFGGGGGGGGGGGGGGEGGGGGGGGFGGGGFEFFGGFGGGGGGGGGGGGGGGGFGGGGGGGGGDCE8:EGGGGGGGGGGGGDGGGGGGEEGGGGGGGE?GGGGGFGGGGGGFGGGGGGGGGGGGGGC*?FG7CD*:FD?BF>DGFFCGFGGFFF=@+9DF4FFAFBBFFFFFB<D6=2:FFFFB2=4:
@M04650:207:000000000-C238N:1:1101:9016:13924 1:N:0:19
ACTCCTACGGGAGGCAGCAGTGGGGAATATTGCACAATGGGCGCAAGCCTGATGCAGCCATGCCGCGTGTATGAAGAAGGCCTTCGGGTTGTAAAGTACTTTCAGCGAGGAGGAAGGCATTGTGGTTAATAACCGCAGTGATTGACGTTACTCGCAGAAGAAGCACCGGCTAACTCCGTGCCAGCAGCCGCGGTAATACGGAGGGTGCAAGCGTTAATCGGAATTACTGGGCGTAAAGCGCACGCAGGCGGTCTGTCAAGTCGGATGTGAAATCCCCGGGCTCAACCTGGGAAC
+
GGGGGGGGGGGGGGGGGGGGGGGGGFGGGGGGGGGGGGGGGGGGGGGGGGGGGGGGGGGGGGGGGGGGGGGGGGGGGGGGGGGGGGGGGGGGFGGGGGGGGGGGGGGGGGGGGGGGGGGGGGGGGGGGGGGGGGGGGGGGGGGGGGGGGGGGGGGGGGGGGGGGGGGEEGGGGGGGGGGGGGGGGGGGGGGGGGGGGFGGGCEGGGGGGGGGGGGGGGGG5<EGGGGGGFGGFGGGCFFGFGFFGDGGEGCCGGCFFFFFGFGG@GG?FF?FFFF?<0CDB>GF=FFFFF>1?:
@M04650:207:000000000-C238N:1:1101:16840:13937 1:N:0:19
ACTCCTACGGGAGGCAGCAGTGGGGAATATTGGGCAATGGGGGCAACCCTGACCCAGCGACGCCGCGTGAGTGAAGAAATCCTTCGGGATGTAAAGCTCTGTTGTATGGGAAGAGAAAAAGACGGTACCATACGAGGAAGCCCCGGCAAACTACGTGCCAGCAGCCGCGGTAATACGTAGGGGGCAAGCGTTGTCCGGAATTACTGGGCGTAAAGCGCACGCAGGCGGGTTTATAAGTCAGATGTAAAAGGCAGGTGCTTACCATCTGTTTGTCATCTGATACTGTAAGCCT
+
GGGGGGGGGGGGGGGGGGGGGGGGGGGGGGGGGGGGGGGGGGGGGGGGGGGGGGGGGGGGGGGGGGGGGGGGGGGGGGGGGGGGGGGGGGGGGGGGGGGGGGFFGGGGGGGGGGGGGGGGGGGGGGGGGGGGGGGGGGGGGFGGGGGGGGGGGGGGGGGGGGGGGGGGGGFGGGGGG<FGGGGGGGGGGGGGGGGGGGGGGGDGGGGGGGGGGGGGGDGGEGGGGGGGGGCEF?GGGDFGFFFFGGGGFGDGGGGFFFFFFFFG?GGB7BBFFFFFFFG?FAFBBBF4AFFB
@M04650:207:000000000-C238N:1:1101:21038:13969 1:N:0:19
ACTCCTACGGGAGGCAGCAGTGGGGAATATTGCACAATGGGGGAAACCCTGATGCAGCAACGCCGCGTGAGTGATGACGGTCTTCGGATTGTAAAGCTCTGTCTTTGGGGACGATAATGACGGTACCCAAGGAGGAAGCCACGGCTAACTACGTGCCAGCAGCCGCGGTAATACGTAGGTGGCGAGCGTTATCCGGAATTATTGGGCGTAAAGGGAGCGTAGGCGGATAATTAAGTGGGATGTGAAATACTCAGGCTCAACCTGGGGGCTGCATTCCAAACTGATTATCTAG
+
GGGGGGGGGGGGGGGGGGGGGGGGGGGGGGGGGGGGGGGGGGGGGGGGGGGGGGGGGGGGGGGGGGGGGGGGGGGGGGGGGGGGGGGFGGGGGGGGGGGGGGGGGGGGGGGGGGGGGGGGGGGGGGGGGGGGGGGGGGGGGGGGGGGGGGGGGGGGGGGGGGGGGGGGGGGGGGGGGGGGGFFGGGGGGGGGGGGGDGFCGGGGGGGGGDGGGGGGGGGGGGGGGGDGGGFFFGGCGGFGFG?FGGGFFFGGGGGFFFFFGFGG4DDBBDFFFFFF<)>FFAGFFFF>:B@A
@M04650:207:000000000-C238N:1:1101:25677:13993 1:N:0:19
ACTCCTACGGGAGGCAGCAGTAGGGAATCTTCGGCAATGGGGGCAACCCTGACCGAGCAACGCCGCGTGAGTGAAGAAGGTTTTCGGATCGTAAAGCTCTGTTGTAAGAGAAGAATGTGTGTGAGAGTGGAAAGTTCACACAATGACGGTAACTTACCAGAAAGGGACGGCTAACTACGTGCCAGCAGCCGCGGTAATACGTAGGTCCCGAGCGTTGTCCGGCTTTATTGGGCGTAAAGCGAGCGCAGGTGGTTTGATAAGTCTGAAGTTAAAGGCTGTGGCTCACCCATAGT
+
GGDGGGGGGGGGGGGGGGGGGGGGGGGGGGGCEGGGGGGGGGGGGGGGGGGGFGCEGGGGEEGGGGGFGDGFGGFGGGGGEEGGGGG:FGGGGGGGGGGG,FFAFGFGFDAFGGFA?BFGGGFGGCFFFCF,B3CFGGGGGG@FFGFGDFGGGFGGGEGGGGGFDFGFDGGGGG@9DFGGCFGGGGGFFGGGDDCEEGGGGGGFGFGGGCGDDECEC9CDED*:8C?7?CGCFECGGGFGFDEFGCDDDCGGGG47@BF6C=C7@CD)94=F=6=5,.CF5:CFF*7:6FF>4
@M04650:207:000000000-C238N:1:1101:11332:14006 1:N:0:19
ACTCCACGGGAGGCAGCAGTAGGGAATCTTCGGCAATGGGGGCAACCCTGACCGAGCAACGCCGCGTGAGTGAAGAAGGTTTTCGGATCGTAAAACTCTGTTGTTAGAGAAGAACGTTAAGTAGAGTGGAAAATTACTTAAGTGACGGTATCTAACCAGAAAGGGACGGCTAACTACGTGCCAGCAGCCGCGGTAATACGTAGGTCCCAAGCGTTGTCCGGATTTATTGGGCGTAAAGCGAGCGCAGGTGGTTTCTTAAGTCTGATGTAAAAGGCAGTGGCTCAACCATTGTGG
+
GGGGGGGGGGGGGGGGGGGFGGGGGGGGGGGGGG@FGGGGGGGGGGGGGGGGFGGGGGGGGGGGGGGGGGGGGGGDFGGFGGGGGGDGGGGGGGGGGGGGGGGGGGGGGGGGGGGGGGGGGGGGGGGGGGGGGGGGGGGGGGGGGGGGGGGGGGGGGGGGGGGGEGGGGGGGGGGGGGGGGGGGGGGGGGGGGGGGFGGGGGGGGGFGGGGGGEGGGGGGDGGEGGGGGGGFBE<EGFFDF<BEGGGGFGGCCGGFFFBF7@7CFCD>BF?@BFFFBFFFE?GFFFFFB?=<A(
@M04650:207:000000000-C238N:1:1101:12438:14019 1:N:0:19
ACTCCTACGGGAGGCAGCAGTGGGGAATATTGGACAATGGACGAAAAGCCTGACCAAGCAATTCTGTGGGCACGACGAAGTTTTTCGGAATGTAAAGTGCTTTCAGTTGGGACGAAGAAAGTGACCGTACCAACAGAAGAAGGGGCGGCTAAATACGTGCCAGCAGCCGCGGTAATACGGAGGGTGGACGCGTTAATCGGAAGTACTGGGCGTCAAACGCACGCTGGCGGTCTGTCAGGGCGGATGGGAGATTCCCGGGGTCAACCTGGGAACTGCATTCCACACTGGGGGACT
+
CFGGGGFGEGGGGGGGEGGGFCECFEGGGFGGGCFGGGGFAC++@:FE,,6,6,C,:6C<:96F,9<@,@7,8:F7=FFF4,CE<,@C:C@FAFFA?E<9BEEE<A,,C,+AA:CG:F?,AA<,,,@=A+8@<F<F,7A,3,=@7@@C7**,77<9:,,**?FGGFD@CEG>1*4>++4<*88:;=88+:=C*/88@78C*;*3+3<++*152**/+*//*)**/1/*17*:)0*+2*)*)97))1*1)****02/0)))/./0*2*4@FF:76*1))208)2/7)1(.5)((.
@M04650:207:000000000-C238N:1:1101:2933:14035 1:N:0:19
ACTCCTACGGGAGGCAGCAGTGGGGAATATTGCACAATGGGGGAAACCCTGATGCAGCAACGCCGCGTGAGTGATGACGGTCTTCGGATTGTAAAGCACTGTCTTTGGGGACGATAATGACGGTACCAAAGGAGGAAGCCACGGCTAACGACGTGCCAGCAGCCGCGGTAATACGTAGGGGGCGAGCGTTATGCGGAATGAGTGGTAGAAAAGGGAGCGTAGGCGGATAATTGAGAGGGATGTGAAGTACTCAGGCTCAACCTGGGGGCTGCGTTCCAAGCTGAGTATCGAG
+
GGFGGGGGGEECFE@FGEGG@CCFD7FDEGGGAFAFGCFFFGGCFG8E:FFG9FEFFFFFFGD7FBE>FGGFGGGGGCEGGGEFAGGGGEGEG<EFG8F=F@:5CE<E7:FBF7FF+BF9AC>B38,,AD,:,,>+3>,3>@<>::+:535@C3<3*@F*>2,>*<CE*=1@FC7<BC7*=C7CC55*:*/*+22*:8C+C+3<F++3+002<*8875CC5);?EE=E*2++*+2*295/>D09CG*:=***:C*7@4?*:7DGFFGF<)83)005()**020=)09)6>@B
@M04650:207:000000000-C238N:1:1101:13236:14037 1:N:0:19
ACTCCTACGGGAGGCAGCAGTGGGGAATATTGCACAATGGGGGAAACCCTGATGCAGCAACGCCGCGTGAGTGATGACGGTCTTCGGATTGTAAAGCTCTGTCTTTGGGGACGATAATGACGGTACCCAAGGAGGAAGCCACGGCTAACTACGTGCCAGCAGCCGCGGTAATACGTAGGTGGCAAGCGTTGTCCGGATTTACTGGGCGTAAAGGGAGCGTAGGCGGATCTTTAAGTGGGATGTGAAATACTCAGGCTCAACCTGGGGGCTGCATTCCAAACTGATTATCTAG
+
GGGGGGGGGGGGGGGGGGGEGGGGGGGGGGGGGGGFGGGGGGEGDFDGDGGGGGGGGGGDFGGGGGGGGGGGGGGFCFGGGGGGGGGCGGGGGGGGFGGGGGGGGGGFGGCEGCFGGGDC<FGGGGGGGCFGDGGGGFGFG?C@FGGGGGGGGGGGGFGGGGGGGGGCGGFCFGGGCGCGCGGGFCGGEGGE9CGG*=BFCFGGFGCCEG57<C>5ECDDED5CECEGGGFFF+7CFGFFFGFF>CCFFFGGFGCFFFF@FFGG:5<9DE3>)@FFA4**08F4@=@B>F=2
@M04650:207:000000000-C238N:1:1101:21282:14055 1:N:0:19
GCTCCTACGGGAGGCAGCAGTGGGGAATATTGCACAATGGGGGAAACCCTGATGCAGCAATGCCGCGTGAGTGATGACGGTCTTCGGATTGTAAAGCTCTGTCTTTAGGGACGATAATGACGGTACCTAAGGAGGAAGCCACGGCTAACTACGTGCCAGCAGCCGCGGTAATACGTAGGTGGCAAGCGTTGTCCGGATTTACTGGGCGTAAAGGGAGCGTAGGCGGATCTTTAAGTGGGATGTGAAATACTCGGGCTCAACCTGGGGGCTGCATTCCAAACTGGGGATCTAG
+
FGGGGGGGGGGGGGGGGGGGGGGGGGGGGGGGGGGGGGGGGGGGGGGGGGGGGGGGGGGGAFGGGGGGGGGGGGGGGGGGGGGGGGGGGGGGGGGGGGGGGGGGGGGGGGGGGGGGGGGGGGGGGGGGGGGGGGGGGGGGGGGGGGGGGGGGGGGGGGGGGGGFGGGGGG7EGGGGDFGGGGGGGGGGEGGGGGGGGGGGGGGGCGGGGGGGGGGGGGGGGGGGGGCEEFGGFGFGGGFF4CFF7CFC?>DDGDGD>FFFEFGGFGGBFFBB?4FFFFGFFBGFFB><:FF2
@M04650:207:000000000-C238N:1:1101:23511:14099 1:N:0:19
ACTCCTACGGGAGGCAGCAGTGGGGAATATTGGACAATGGAGGTAACTCTGATCCAGCAATTCTGTGTGCACGAAGAAGGTTTTCGGATTGTAAAGTGCTTTAAGTCGGGAAGAAAAAAATGACGGTACCGACAGAATAAGCGACGGCTAAATACGTGCCAGCAGCCGCGGTAATACGTATGTCGCAAGCGTTATCCGGAATTATTGGGCATAAAGGGCATCTAGGCGGGGTTTCAAGTCGACGGTGAAAACTAGTGGCTCAACCATTAGCTTGCCGACGAAACTGAAATTCT
+
GGGGGGGGGGGGGGGGGGGGGGGGGCGGGGGGGGGGGGGFGGGGGGGGGGGGGGGGGGGGGGGGGGFGGFGGGGGEGGGGGGGGGGGDGGGGGGGGGGGGGGGGGGGGGGGGGFGGGGGGGFGGGGGGGGGGGGGGGGGGGGEEGGGGGGGGGGGGGGGGGGGGGGGGGGGGGGGCFFGGGGGGGGGGGGGGGGGGCCGGGFGGGGFGGFGGGFFFGGGGFGFGGGGGGGG=BGFFGGB7>>5>D5F36DCGGGGF4>EFG?FGFGFA?FFFFFFFFFGFD>GFFF4>AFF94
@M04650:207:000000000-C238N:1:1101:29106:14192 1:N:0:19
ACTCCTACGGGAGGCAGCAGTGGGGAATATTACACAATGGGCGCAAGCCTGATGCAGCCATGCCGCGTGTATGAAGAAGGCCTTCGGGTTGTAAAGTACTTTCAGCGAGGAGGAAGGCATTGTGGTTAATAACCGCAGTGATTGACGTTACTCGCAGAAGAAGCACCGGCTAACTCCGTGCCAGCAGCCGCGGTAATACGGAGGGTGCAAGCGTTAATCGGAATTACTGGGCGTAAAGCGCACGCAGGCGGTCTGTCAAGTCGGATGTGAAATCCCCGGGCTCAACCTGGGAAC
+
GGGGGGGGGGGGGGGGGGGGGGGGGGGGGGGFGGGGGGGGGGGGGGGGGGGGGGGGGGGGGGGGGGGGGGGGGGGGGGGGGGGGGGGGGGGGGGGGGGGDGGGGGGGGGGGEGGGGGGGGGGGGGGGEGGGGGGGGGGGGFGGGGGGGGGGGGGGGEDFCFGGGGGGGGGGGGGGGGGGFGFGGGGFGGGGGGGGGGGGGECEEGGGGGGGGEGGGGGGGCGGGGGGGGDFFFGGDGGFGFGFFGGGD>3C>GGGFFFFFFBDGE334BB?FFFFFF9DED0CFFFFFFFFFF?
@M04650:207:000000000-C238N:1:1101:15716:14226 1:N:0:19
ACTCCTACGGGAGGCAGCAGTGGGGAATATTGCACAATGGGCGCAAGCCTGATGCAGCCATGCCGCGTGTATGAAGAAGGCCTTCGGGTTGTAAAGTACTTTCAGCGAGGAGGAAGGCATTGTGGTTAATAACCGCAGTGATTGACGTTACTCGCAGAAGAAGCACCGGCTAACTCCGTGCCAGCAGCCGCGGTAATACGGAGGGTGCAAGCGTTAATCGGAATTACTGGGCGTAAAGCGCACGCAGGCGGTCTGTCAAGTCGGATGTGAAATCCCCGGGCTCAACCTGGGAAC
+
GGGGGGGGGGGGGGGGGGGGGGGGGGGGGGGGGGGGGGGGGGGGGGGGGGGGGGGGGGGGGGGGGGGGGFGGGGGGGGGGGGGGGGGGGGGGGGGGGGGGGGGGGGFEDGGGGGGGGGGGGGGGEFGGGGGGGFGGGGGGGGGGGGGGGGGGGGGGGGGGGGGGGGGGGGGGGGGGGEGGGGGGGGGGGGGGGCEGGGGGGGGGGGGDFFFGGEGGFGGGGGGGGGGGFGGFFGGGGGFG>DEFGGGGFGGCDGF?FFFFGFGGF3C???FFF=FF:9DFFFGFF@F:?F@02,
@M04650:207:000000000-C238N:1:1101:26788:14235 1:N:0:19
ACTCCTACGGGAGGCAGCAGTAGGGAATCTTCGGCAATGGGGGCAACCCTGACCGAGCAACGCCGCGTGAGTGAAGAAGGTTTTCGGATCGTAAAACTCTGTTGTTAGAGAAGAACGTTAAGTAGAGTGGAAAATTACTTAAGTGACGGTATCTAACCAGAAAGGGACGGCTAACTACGTGCCAGCAGCCGCGGTAATACGTAGGTCCCAAGCGTTGTCCGGATTTATTGGGCGTAAAGCGAGCGCAGGTGGTTTGATAAGTCTGAAGTTAAAGGCTGTGGCTCAACCATAGT
+
GGGGGGGGGGGGGGGGGGGGGGGGGGGGGGGGGGGGGGGGFGGGGGGGGGGGGGGGGGGGGGGGGGGGGDGGGGFGFGGGGGFGGGGGEGGGGGGGGFGGGGGGFCEGGGGGGGGGGCGFFGGGGGGGGFGEGFGGGGGGGGGGGFFGGGFGFFGGGGGGGGGG@EFFGGGEEGG?FGGGGGFGGGGFF,:EE8BCCFGGGBFFCF998EGGFEEGGGGFGGGG*9CFFGFGFGGEDDFGFGEE3DDGB7CGDFC@FFF=CF=FFCD<?*/7*9=F?BFFFFFFFFF?BFFFF
@M04650:207:000000000-C238N:1:1101:27423:14331 1:N:0:19
ACTCCTACGGGAGGCAGCAGTGGGGAATATTGCACAATGGGCGCAAGCCTGATGCAGCCATGCCGCGTGTATGAAGAAGGCCTTCGGGTTGTAAAGTACTTTCAGCGGGGAGGAAGGTGTTGTGGTTAATAACCGCAGCAATTGACGTTACCCGCAGAAGAAGCACCGGCTAACTCCGTGCCAGCAGCCGCGGTAATACGGAGGGTGCAAGCGTTAATCGGAATTACTGGGCGTAAAGCGCACGCAGGCGGTCTGTCAAGTCGGATGTGAAATCCCCGGGCTCAACCTGGGAAC
+
GGGGGGGGGGGGGGGGGGGGGGGGGGGGGGGGGGGGGGGGGGGGGGGGGGGGGGGGGGGGGGGGGGGGGGGGGFGGGGGGGGGGGGGDFGGGGGGGGGGGGGGGGGGGGGGGDFGGGGGGGGGEDGGGGGGGGGGGEGGGGGGGGGGGGGEFFGGGGEGGFGGGGGGCGGGGGGGGGEFDGGGFFFGGGGGGGECEFEGGGCE5CGG5AFGGDGGGGGGGGGGGGGGGGFGG@EDECDFGFC@EGGDGFGDCDCG9?=69ABGDE*)47*769=FF:>G:>(9?=?@?7F>(54
@M04650:207:000000000-C238N:1:1101:20072:14375 1:N:0:19
ACTCCTACGGGAGGCAGCAGTGGGGAATATTGCACAATGGGGGAAACCCTGATGCAGCAACGCCGCGTGAGTGATGACGGTCTTCGGATTGTAAAGCTCTGTCTTTGGGGACGATAATGACGGTACCCAAGGAGGAAGCCACGGCTAACTACGTGCCAGCAGCCGCGGTAATACGTAGGTGGCGAGCGTTATCCGGAATTATTGGGCGTAAAGGGAGCGTAGGTGGTTTCTTAAGTCTGATGTAAAAGGCAGTGGCTCAACCATTGTGTGCATTGGAAACTGGGAGACTTGAGT
+
GGGGGGGGGGGGGGGGGGGGGGGGGGGGGGGGGGGGGGGGGGGGGGGGGGGGGGGGGGGGGGGGGGGGGGGGGGGGGGGGGGGGGGGGGGGGGGGGGGGGGGGGGGGGGGGGGGGGGGGGGGGGGGGGGFGFGGGGGGGGGGGGGGGGGGGGGGGGGGGGGGGGGGGGGGFFGGGGGGGGGGFGGGGEEGGGGGED5CFFFGGGGGFECEECFGGFGGGGDGGGGGGFGDGGFCFGGFFDFFFFGCGGFGGDGGGFFFF@GFD=?FD)7>FFFF=@2:>:?29>>DB646*)))
@M04650:207:000000000-C238N:1:1101:18246:14420 1:N:0:19
ACTCCTACGGGAGGCAGCAGTGGGGAATATTGCACAATGGGGGAAACCCTGATGCAGCAACGCCGCGTGAGTGATGACGGTCTTCGGATTGTAAAGCTCTGTCTTTGGGGACGATAATGACGGTACCCAAGGAGAAAGCCACGGCTAACTACGTGCCAGCAGCCGCGGTAATACGTAGGTGGCGAGCGTTATCCGGAATTATTGGGCGTAAAGGGAGCGTAGGCGGATAATTAAGTGGGATGTGAAATACTCAGGCTCAACCTGGGGGCTGCATTCCAAACTGATTATCTAG
+
GGGGGGGGGGGGGGGGGGGGGGGGGGGGGGGGGGGGGGGGGGGGGGGGGGGGGGGGGGGGGGGGGGGGGGGGGGGGGGGGGGGGGGGGGGGGGGGGGGGGGGGGGGGGGGGGGGGGGGGGGGGGGGGGGGGGGGGGGGGGGGGGGGGGGGGGGGGGGGGGGGGGGGGGGEGGGGGGGGGGGGGGDGGGCGGGGGGGGGGGFFGFGGGGGGGGGGGGGGDGGDEFGG:C=DFGFGG:FGFDFDFF:FDGFFGGGG4?FFFFGFGGFGGB:EFFFFFFFFFFFFGBF?FFFFFF
@M04650:207:000000000-C238N:1:1101:14234:14451 1:N:0:19
ACTCCTACGGGAGGCAGCAGTGAGGAATATTGGGCAATGGGGGAAACCCTGACCCAGCAACGCCGCGTGAGGGAAGACGGTTTTCGGATTGTAAACCTCTGTCCTCTGTGAAGATAATGACGGTAGCAGAGGAGGAAGCTCCGGCTAACTACGTGCCAGCAGCCGCGGTAATACGTATGGAGCAAGCGTTGTCCGGATTTACTGGGTGTAAAGGGTGCGTAGGCGGTCATGCAAGTCAGGAGTGAAATCTATGGGCTTAACCCATAAACTGCTTTTGAAACTGTATGACTTT
+
GGGGGGGGGGGGGGGGGGGGFEFGGGGGFGGGGDDFGC<EGGGGGGGGGGGGGGGGGGGGGGGGGGGGGGGGFEGGGGGDCFGGFFFCFGGFGFGGGGGGGGGGGGBFFGCGGGFGGGG<FFGFFGGEFGG@F7FCGFG,F>FDFE:<FFGGGGGGGFGG,>CCEGGGGGDFFFFFC,CGGGGGGGG:;E=GGGG>EGDGGGGGGGEEC9?@EGGF5CGDCC5?E5:C5CFFFGGGGF?C:*85F:DGFFG7>40<5::FFFF*;5F24@FF?FBFA?DFFFGFFFFBDF?)
@M04650:207:000000000-C238N:1:1101:11743:14453 1:N:0:19
ACTCCTACGGGAGGCAGCAGTGGGGAATATTGCACAATGGGGGAAACCCTGATGCAGCAACGCCGCGTGAGTGATGACGGTCTTCGGATTGTAAAGCTCTGTCTTTGGGGACGATAATGACGGTACCCAAGGAGGAAGCCACGGCTAACTACGTGCCAGCAGCCGCGGTAATACGTAGGTGGCGAGCGTTATCCGGAATTATTGGGCGTAAAGGGAGCGTAGGCGGATAATTAAGTGGGATGTGAAATACTCAGGCTCAACCTGGGGGCTGCATTCCAAACTGATTATCTAG
+
GGFGGGGGGGGGGGGGGGGGGGFGGGGGGGGGGGGGGCGGGGDGGGGGGGGGGGGFGGGGGGGGEGGGGGGGGGGGGGGGGGGGGGGGGGGGGGGGGGGGGGGGGGGGDGGGGEFGGGGGGGGGGEGGFGGFGGGGGGGGGGGGGGGGGGGGGGGGGGGGGGGDEFGGGCFGGGGGGGGGGGGGGGGDE5EFGGEECEFCCCFGGGGE:EEGFC8EE37>87CCGGGD5>@F6CFCGF>DFD@F7CFFFF?FCGG?75?@?FC5:CD6>:55@FFB96DF>BGFB=FF<6?A
@M04650:207:000000000-C238N:1:1101:24611:14490 1:N:0:19
ACTCCTACGGGAGGCAGCAGTGGGGAATATTGGGCAATGGGGGGAACCCTGACCCAGCGACGCCGCGTGAGTGAAGAAATCCTTCGGGATGTAAAGCTCTGTTGTATGGGAAGAGAAAAAGACGGTACCATACGAGGAAGCCCCGGCAAACTACGTGCCAGCAGCCGCGGTAATACGTAGGGGGCAAGCGTTGTCCGGAATTACTGGGCGTAAAGCGCACGCAGGCGGGTTTATAAGTCAGATGTAAAAGGCAGGTGCTTACCATCTGTTTGTCATCTGATACTGTAAGCCT
+
GGGGGGGGGGGGGGGGGGGGGGGGGGGGGGGGGGGGGGGGGGGGGGGGGGGGGGGGGGGGGGGGGGGGGGGGGGGGGGGGGGGGGGGGGGGGGGGGGGGGGGGGGGGGGGGGGGGGGGGGGGGGGGGGGGGGGGFGGGGGGFGGGGGGGGGGGGGGGGGGGGGGGGGGGGGGGGGGGGFGGGGGGGFGGGGGGGGGGGGGGGGGGGFGGGGGGGGGGGGGGGGGGGGGGDGGFGDFFGFGFGFFFGGGFGGFFGGFFFFFGFGGFGGFFF4.8FFFABGFFDD9*@F4<FFF
@M04650:207:000000000-C238N:1:1101:29371:14496 1:N:0:19
ACTCCTACGGGAGGCAGCAGTGGGGAATATTGCACAATGGGCGAAAGCCTGATGCAGCGACGCCGCGTGAGGGAAGAAGGTTTTCGGATTGTAAACCTCTGTCTTCGGGGACGATAATGACGGTACCCGAGGAGGAAGCCACGGCTAACTACGTGCCAGCAGCCGCGGTAAAACGTAGGTGGCAAGCGTTGTCCGGAATTACTGGGTGTAAAGGGAGCGCAGGCGGAAAGGTAAGTTGGACGTGAAATCTATGGGCTCAACCCATAGCGTGAGTTCCAAACTATTTTTCTTG
+
GGGGGGGGGGGGGGGGGGGG@FGGGGGGGGGGCGGGGGGGGGGGGGGGGGGGGGGGGGEGCCEGGGGGGDCFGGGGGGGGG,F<FGGEGGGGGGGCA,=EFGGGGGGGGGG+C@:CCA==>>@>C:B>5<:@++>@<@DFGFDFCF@AE@9FF>>*6FFGGG>FCFGG7B*>FFEBFGE,2*+3B**:;*2;<95?CEG+++0<AF0:*:<+0AEG=777:>?5ECCE59C<8<9+:C60<CB75DC7BG>DCGG)5)942<*70798>))))*19)-:/8>:**1/4.97-
@M04650:207:000000000-C238N:1:1101:23098:14535 1:N:0:19
ACTCCTACGGGAGGCAGCAGTGGGGAATATTGCACAATGGGCGCAAGCCTGATGCAGCCATGCCGCGTGTATGAAGAAGGCCTTCGGGTTGTAAAGTACTTTCAGTCGGGAGGAAGGTGTCAAGGTTAATAACCTTGGCAATTGACGTTACCGACAGAAGAAGCACCGGCTAACTCCGTGCCAGCAGCCGCGGTAATACGGAGGGTGCAAGCGTTAATCGGAATTACTGGGCGTAAAGCGCACGCAGGCGGTTGATTGAGTCAGAGGTGAAATCCCCGGGCTTAACCCGGGAAT
+
GGGGGGGGGGGGGGGGGGGGGGGGGGGGGGGGGGGGGGGGGGGGGGGGGGGGGGGGGGGGGGGGGGGGGGGGGGGGGGGGGGFGGGGGGGGGGGGGGGGGGGGGGFGGGGGGGGGGGGGGGGGGGGGGGGGGGGGGGGGGGGGGGGGGGGGGGGGGGGGGGFGGGGGGGGGGGGGDFGGGGGGGGGGFGGGGGGGGGGGGGGGGGGGGGGGGGGGGGGGGGGGGGG?FFGGGE5CEGG43>CEFGDGCEGG95>FFFFFFGFGG4**55BFFFFFF?>GD39CFFFFFFDEB;?
@M04650:207:000000000-C238N:1:1101:18598:14569 1:N:0:19
ACTCCTACGGGAGGCAGCAGTGGGGAATATTGGGCAATGGGCGCAAGCCTGACCCAGCAACGCCGCGTGAAGGAAGAATGTCTTCGGATTGTAAACTTCTGTCCTCAGGGGAGAAAAAAATGACGGTACCTGAGGAGGAAGCCCCGGCTAACTACGTGCCAGCAGCCGCGGTAATACGTAGGTGGCGAGCGTTATCCGGAATTATTGGGCGTAAAGGGAGCGTAGGCGGATAATTAAGTGGGATGTGAAATACTCAGGCTCAACCTGGGGGCTGCATTCCAAACTGATTATCT
+
GGGGGGGGGGGGGGGGGGGGGGGGGGGGGGGGGGGGGGGGGGGGGGGGGGGGGGGGGGGGGGGGGGGGGGGGGGGGGGGGGGGGGGGGGGGGGGGGGGGGGGGGGGGGGGGGGGGGGGGGGGGGGGGGGGGGGGGGGGGGGGGGGGGGGGGGGGGGGGGGGGGGGGGGGGGGGEGGGGGGGDFGGGGGGGGGGGGGGGGGGGGGFGGGGFGEGGFGGGGGGG=GGGGGGDGGFGGGGGBFFGFFGFG=FGGGGGGFFFFFGFGGFGGFFF>@FFB?A>GFFBFFFF4<2F?A>
@M04650:207:000000000-C238N:1:1101:16612:14607 1:N:0:19
ACTCCTACGGGAGGCAGCAGTGGGGAATATTGCACAATGGGCGAAAGCCTGATGCAGCGACGCCGCGTGAGGGAAGAAGGTTTTCGGATTGTAAACCTCTGTCTTCGGGGACGATAATGACGGTACCCGAGGAGGAAGCCACGGCTAACTACGTGCCAGCAGCCGCGGTAAAACGTAGGTGGCAAGCGTTGTCCGGAATTACTGGGTGTAAAGGGAGCGCAGGCGGAAAGGTAAGTTGGACGTGAAATCTATGGGCTCAACCCATAGCGTGCGTTCAAAACTATTTTTCTTG
+
GGGGGGGGGGGGGGGGGGGGGGGGGGGGGGGGGGGGGGGGGGGGGGGGGGGGGGGGGGGGGGGGGGGGGGGGGGGGGGGGGGGGGGGGGGGGGGGGGGGGGGGGGGGGGGGGGGGGGGGGGGGGGGGDEGGGGGGGCGFGFBEGGGGGGGGGGGGGGGGGGGGGGGGGGGGGGGGC@FGGGFGGGFFGGGEGF@EEGGFGGGGGGGFECFGFFFDGGDGGGGC=GG5=CCFGFGG<?FFFFDBEGGGGF7CFGGFFF:FFCFDGFFD?F573><>B2<:4>>C89=B>?F@<
@M04650:207:000000000-C238N:1:1101:21720:14643 1:N:0:19
ACTCCTACGGGAGGCAGCAGTGGGGAATATTGGGCAATGGGGGGAACCCTGACCCAGCGACGCCGCGTGAGTGAAGAAATCCTTCGGGATGTAAAGCTCTGTTGTATGGGAAGAGAAAAAGACGGTACCATACGAGGAAGCCCCGGCAAACTACGTGCCAGCAGCCGCGGTAATACGTAGGGGGCAAGCGTTGTCCGGAATTACTGGGCGTAAAGCGCACGCAGGCGGGTTTATAAGTCAGATGTAAAAGGCAGGTGCTTACCATCTGTTTGTCATCTGATACTGTAAGCCT
+
GGGGGGGGGGGGGGGGGGGGGGGGGGGGGGGGGGGGGGGGGGGGGGGGGGGGGGGGGGGGGGGGGGGGGGGGGGGGGGFGGGGGGGGGGGGGGGGGGGGGGGGGGGGGGGGGGGGGGGGGGGGGGGGGGGGGGGGGGGGGGGFGGGGGGGGGGGGGGGGGGGGGGGGGGGGGGGGGGGGGGGGGGGGGGGGGGGGGGGGGGGGGGGGGGGGGGGGGGGGGGGGGGGGGGGGGFGGFGGFFFGFFGGGGFGGGGGGFFFFFGFGGFGGFFFFFFFFFFFGFFAGFFFFFFFFF
@M04650:207:000000000-C238N:1:1101:17016:14650 1:N:0:19
ACTCCTACGGGAGGCAGCAGTGGGGAATATTGCACAATGGGCGAAAGCCTGATGCAGCGACGCCGCGTGAGGGAAGAAGGTTTTCGGATTGTAAACCTCTGTCTTCGAGGACGAAGAAGTGACGGTACTCGAGGAGGAAGCCACGGCTAACTACGTGCCAGCAGCCGCGGTAAAACGTAGGTGGCAAGCGTTGTCCGGAATTACTGGGTGTAAAGGGAGCGCAGGCGGGATGCCAAGTTGGACGTGAAATCTATGGGCTCAACCCATAGCGTGCGTTCAAAACTGGCGTTCTTG
+
GGGGGGGGGGGGGGGGGGGGGGGGGGGGGGGGGGGGGGGGGGGGGGGGGGGGGGGGGGGGGGGGGGGGGGGGGGGGGGGGGGGGGGGGGGGGGGGGGGGGGGGGGGGGGGGGGGGGGGGGGGGGGGGGGGGGGGGGGGGGGGGGGGGGGGGGGGGGGGGGGGGGGGGGGGGGGGGGGGGFEGGGGGGGGGGGGGGGGGGGGGGGGGGGGGGGGFGGGGGGGGGGGGGGGGGGFGGGGGFGFF?>DDGGFFGGGGGFFFFFGFGGFDDBFFFB33;58?GFFFGFFFF;:B>?>9
@M04650:207:000000000-C238N:1:1101:9357:14654 1:N:0:19
ACTCCTACGGGAGGCAGCAGTGGGGAATATTGGGCAATGGGGGCAACCCTGACCCAGCGACGCCGCGTGAGTGAAGAAATCCTTCGGGATGTAAAGCTCTGTTGTATGGGAAGAGAAAAAGACGGTACCATACGAGGAAGCCCCGGCAAACTACGTGCCAGCAGCCGCGGTAATACGTAGGGGGCAAGCGTTGTCCGGAATTACTGGGCGTAAAGCGCACGCAGGCGGGTTTATAAGTCAGATGTAAAAGGCAGGTGCTTACCATCTGTTTGTCATCTGATACTGTAAGCCT
+
GGGGGGGGGGGGGGGGGGGGGGGGGGGGGGGGGGGGGGGGGGGGGGGGGGGGGGGGGGGGGGGGGGGGGGGGGGGGGGGGGGGGGGGG>CGGGGGGGGDGGGGGGGGGGGGFGGGFFGGGGGGGGGGGGGGGGGGGGGFEGF7FGGGGCGGGGGGGGGFGGGGGGGGGGGGGGFGGFFFFEEGE8EGGGGGGGGGGGGGGGGGGGGGGGGGGGGGGGGGGGGGGDGGGE7C5?FGFFGFGFC=??FFDFGGGGGDFFFFFFFFGFGDA??45>FFFFFGFFFF=/9FAAF)4
@M04650:207:000000000-C238N:1:1101:19482:14682 1:N:0:19
ACTCCTACGGGAGGCAGCAGTGGGGAATATTGCACAATGGGCGAAAGCCTGATGCAGCGACGCCGCGTGAGGGAAGAAGGTTTTCGGATTGTAAAGCTCTGTCTTTGGGGACGATAATGACGGTACCCAAGGAGGAAGCCACGGCTAACTACGTGCCAGCAGCCGCGGTAATACGTAGGTGGCGAGCGTTATCCGGAATTATTGGGCGTAAAGGGAGCGTAGGCGGATAATTAAGTGGGATGTGAAATACTCAGGCTCAACCTGGGGGCTGCATTCGAAACTGGCAGGCTAG
+
GGGGGGGGGGGGGGGGGGGGGGGGGGGGGGGGGGGGGGGGGGGGGGGGGGGGGGGGGGGGGGGGGGGFGGGGGGGGGGGGGGGGGGGGGGGGGGGGGGGGGGGGGGGGGGGGGGGGGGGGGGGGGGGGGGGGGGGGGGGGGGGGGGGGGGGGGGGGGGGGGGGGGGGGGGGGGGGGGGGGGGGGGGGGGGGGGGGGGGGGGGGGGGGGGGGGGGGFGGGGGGGGGGGGGGGGFGGGGGFC:DFFGGGGFGFFFFF::FFF?FD4@FGFFFBBFFFFFFGFFFGFFFDBFFF:
@M04650:207:000000000-C238N:1:1101:18321:14683 1:N:0:19
ACTCCTACGGGAGGCAGCAGTGGGGAATATTGCACAATGGGGGAAACCCTGATGCAGCAACGCCGCGTGAGTGAAGAAGGTTTTCGGATCGTAAAGCTCTGTTGTAAGAGAAGAATGTGTGTGAGAGTGGAAAGTTCACACAATGACGGTAACTTACCAGAAAGGGACGGCTAACTACGTGCCAGCAGCCGCGGTAATACGTAGGTCCCGAGCGTTGTCCGGATTTATTGGGCGTAAAGCGAGCGCAGGTGGTTTGATAAGTCTGAAGTTAAAGGCTGTGGCTCAACCATTGTG
+
GGGGGGGGGGGGGGGGGGGGFGGGGGGGGGGGGGGGGGGGGGGGGGGGGGGGGGGGGGGGGGGGGGGGGGGGGGGGGGGGGGGGGGGGGGGGGGGGGGGGGGGGGGGGGGGGGGGGGGGGGGGGGGGGGGGGGGGGGGGGGGGGGGGGGGGGGGGGGGGGGGGGGGGGGGGGGGGGGGGGGGGGGGGGGGGGGGGGGGGGGGGGGGGGGGGGGGGGGGGGGCC:EFGFFDGC>EGGDGFGEDB:DGDG>7CFDFFFBFFFC6DG?::?FFF?FF?F0:GFF?5@FFF:?FFFF4
@M04650:207:000000000-C238N:1:1101:11299:14693 1:N:0:19
ACTCCTACGGGAGGCAGCAGTGGGGAATATTGCACAATGGGGGAAACCCTGATGCAGCAACGCCGCGTGAGTGATGACGGTCTTCGGATTGTAAAGCTCTGTCTTTGGGGACGATAATGACGGTACCCAAGGAGGAAGCCACGGCTAACTACGTGCCAGCAGCCGCGGTAATACGTAGGTGGCGAGCGTTATCCGGAATTATTGGGCGTAAAGGGAGCGTAGGCGGATAATTAAGTGGGATGTGAAATACTCAGGCTCAACCTGGGGGCTGCATTCCAAACTGATTATCTAG
+
GGGGGGGGGGGEGGGGGGGGGGGGGGGGGGGGGGGGGGGGGGGGGGGGGGGGGGGGGGGGGGGGGGGCGGGGGGGGGGGGGGGGGGGGGGGGGGGGGGGGGGGGGGGGGGGGGGGGGGGGGGGGGGGGGGGGGGGGGGGDGGGEGGGGGGGGGFGGGGGGGGGGGGGGEEGGGGGGGGGGGGGGGGGG:EGGGGGGEECFGGGGGGGGEGGGGGGGGGGGGGGGGG5EGGGFBCD<CGFGFG)=FCFFFGGGGGGF5>FFGFDF)>DBEEFFFF=7<>GFFBGFF4BDB=BA
@M04650:207:000000000-C238N:1:1101:8415:14693 1:N:0:19
ACTCCTACGGGAGGCAGCAGTAGGGAATCTTCGGCAATGGACGAAAGTCTGACCGAGCAACGCCGCGTGAGTGAAGAAGGTTTTCGGATCGTAAAACTCTGTTGGTAGAGAAGAACGTTGGTGAGAGTGGAAAGCTCATCAAGTGACGGTAACTACCCAGAAAGGGACGGCTAACTACGTGCCAGCAGCCGCGGTAATACGTAGGTCCCGAGCGTTGTCCGGATTTATTGGGCGTAAAGCGAGCGCAGGTGGTTTATTAAGTCTGGTGTAAAAGGCAGTGGCTCAACCATTGT
+
GGGGGGGGGGGGGGGGGGGGGGGGGGGGGGGGGGGGGGGGGGGGEGGGGGGGGGGGGGGGGGGGGGGFGGGGGGGGGGGGGGGGGGGGGGGGGGGGGGGGGGGGGGGGGGGGGGGGGGGGGGGGGGGGGGFGGGGGFGGGGFGGGGGGGGGGGGGGGGGGGGGGGGGGGGGGGGGGFGGGGGGGGGGGGGGGGGGGGGGGGGGGGGGCCEGGGGEGGGFGGGC*2<FGG=FGFEGGGGFFF<DFGGGGF4CD*9DFFFFFGFGFFG7<FFFFF6>FFFG???44?FF0:FFFF
@M04650:207:000000000-C238N:1:1101:10503:14709 1:N:0:19
ACTCCTACGGGAGGCAGCAGTGGGGAATATTGGGCAATGGGGGCAACCCTGACCCAGCGACGCCGCGTGAGTGAAGAAATCCTTCGGGATGTAAAGCTCTGTTGTATGGGAAGAGAAGCAGACGGTACCATACGAGGAAGCCCCGGCAAACTACGTGCCAGCAGCCGCGGTAATACGTAGGGGGCAAGCGTTGTCCGGAATTACTGGGCGTAAAGCGCACGCAGGCGGGTTTATAAGTCAGATGTAAAAGGCAGGTGCTTACCATCTGTTTGTCATCTGATACTGTAAGCCT
+
GGGGGGGGGGGGGGGGGGGGGGGGGGGGGGGGGGGGGGGGGGGGGGGGGGGGGGGGGGGGGGGGGGGGGGGGGGGGGGGGGGGGGGGGGGGGGGGGGGGGGGGGGGGGGGGGGGGGGGGGGGGGGGGGGGGGGGGGGGGGGGGGGGGGGGGGGGGFGGGGGGGGGGGGGGFDEGGGGGGGGGGGEGGGGGGGGGGGGGGGGGGGGGGGGEEGGGGGGGGGGGGGGGGGG9EEFCFD>C?CFC*9DFGGFGGGGGGFFFFBGFFGFFCAFFFFFFFB))*1@AF=@FFAAFFB
@M04650:207:000000000-C238N:1:1101:21823:14710 1:N:0:19
ACTCCTACGGGAGGCAGCAGTGGGGAATATTGCACAATGGGGGAAACCCTGATGCAGCAACGCCGCGTGAGTGATGACGGTCTTCGGATTGTAAAGCTCTGTCTTTGGGGACGATAATGACGGTACCCAAGGAGGAAGCCACGGCTAACTACGTGCCAGCAGCCGCGGTAATACGTAGGTGGCGAGCGTTATCCGGAATTATTGGGCGTAAAGGGAGCGTAGGCGGATAATTAAGTGGGATGTGAAATACTCAGGCTCAACCTGGGGGCTGCATTCCAAACTGATTATCTAG
+
GGGGGGGGGGGGGGGGGGGGGGGGGGGGGGGGGGGGGGGGGGGGGGGGGGGGGGGGGGGGGGGGGGGGGGGGGGGGGGGGGGGGGGGEFGGGGGGGGGGGGGGGGGGGGGGGGGGGDGGGGGGCFFAFGGGGGGGGGGGFGGGGGDEEBFFGC,<*>FGGGGGGGGGGCEGGGGGGFGGFGGGGGGGGEEGGCFGE5E8@CGGGGGGG8CCGGGGEECD5CC8+:E:*2>CFBFF<:FFFFGFF>>FGFCF*:>F:>>?FGF*9.>D9@D:>F=BFFFGF:7>*=*94<=F<
@M04650:207:000000000-C238N:1:1101:6892:14719 1:N:0:19
ACTCCTACGGGAGGCAGCAGTGGGGAATATTGCACAATGGGGGAAACCCTGATGCAGCAACGCCGCGTGAGTGATGACGGTCTTCGGATTGTAAAGCTCTGTCTTTGGGGACGATAATGACGGTACCCAAGGAGGAAGCCACGGCTAACTACGTGCCAGCAGCCGCGGTAATACGTAGGTGGCGAGCGTTATCCGGAATTATTGGGCGTAAAGGGAGCGTAGGCGGATAATTAAGTGGGATGTGAAATACTCAGGCTCAACCTGGGGGCTGCATTCCAAACTGATTATCTAG
+
GGGGGGGGGGGGGGGGGGGGGGGGGGGGGGGGGGGGGGGGGGGGGGGGGGGGGGGGGGGGGGGGGGGGGGGGGGGGGGGGEEGGGGGGGGGGGGGGGGGGGGGGGGGGGGG7FE@GGGGFGGGGGGGFGGCGGGGGGGGGGGGGGGGGGGGGGGGGGGGGGGGGGGGGGGGFGGGGDFGFGGGGEGGGGGGGGGEGGCF?FFFGGGGGGGGGGGC*ADGGGGGGGG1CC>FFFGGFGGFGFGFFGGFC4CC4CCCFFFF@F4*9>FD1BFFF?F==AAF4>AG*@*9<<?FF
@M04650:207:000000000-C238N:1:1101:25414:14742 1:N:0:19
ACTCCTACGGGAGGCAGCAGTAGGGAATCTTCGGCAATGGGGGCAACCCTGACCGAGCAACGCCGCGTGAGTGAAGAAGGTTTTCGGATCGTAAAGCTCTGTTGTAAGAGAAGAATGTGTGTGAGAGTGGAAAGTTCACACAATGACGGTAACTTACCAGAAAGGGACGGCTAACTACGTGCCAGCAGCCGCGGTAATACGTAGGTCCCGAGCGTTGTCCGGATTTATTGGGCGTAAAGCGAGCGCAGGTGGTTTGATAAGTCTGAAGTTAAAGGCTGTGGCTCAACCATAGT
+
GGGGGGGGGGGGGGGGGGGGGGGGGGGGGGGGGGGGGGGGGGGGGGGGGGGGGGGGGGGGGGGGGGGGGGGGGGGGGGGGGGGGGGGGGGGGGGGGGGGGGGGGGGFGGGGGGGGGGGGFGDGGGGGGGGGGGGGGGGGGGGGGGGGGGGGGGGGGGGGGGGGGGGGGGGGGGGGGGGGGGGGGGGGGGGGGGGGGGGGGGGGFGGGGGGGGGGGGGGGGGGCEG?EFGGGFFGDEDFFG@CDEGD)9>9CD1>C:FFFFG6CGFFGFFFFFFFFFBFDFFFF?FFFFFFFDF
@M04650:207:000000000-C238N:1:1101:16245:14778 1:N:0:19
ACTCCTACGGGAGGCAGCAGTGGGGAATATTGGGCAATGGGGGGAACCCTGACCCAGCGACGCCGCGTGAGTGAAGAAATCCTTCGGGATGTAAAGCTCTGTTGTATGGGAAGAGAAAAAGACGGTACCATACGAGGAAGCCCCGGCAAACTACGTGCCAGCAGCCGCGGTAATACGTAGGGGGCAAGCGTAGTCCGGAATTACTGGGCGTAAAGCGCACGCAGGCGGGTTTATAAGTCAGATGTAAAAGGCAGGTGCTTACCATCTGTTTGTCATCTGATACTGTAAGCCT
+
GGGGGGGGGGGGGGGGGGGGEGGGGGGGGGGGGGGGGGGGGGGGGGGGGGGGGGGGGGGGGGGGGGGGGGGGGGGGGGGGGGGGGGGGDGGGGGGGGGGGGGGGGGGGGGGGGGGGGGGGGGGGGGGGGGGGGGGGGGGGGFGGGGGGGGGGGGGGGGGGGGGGGGGGGGGGGGGGGGGGGGGGGGGGGGGGGGGGGGGGGGGGGGGGGGGGGGGGGGGGGGGGGGGGG3CCFGGGDFFGFGFFGGGGFGGGGGGFFFFFGFGGFGGFFFFFFFFFAFGFFAGFFFFFFFFF
@M04650:207:000000000-C238N:1:1101:24907:14782 1:N:0:19
ACTCCTACGGGAGGCAGCAGTGGGGAATATTGCACAATGGGCGCAAGCCTGATGCAGCCATGCCGCGTGTATGAAGAAGGCCTTCGGGTTGTAAAGTACTTTCAGCGAGGAGGAAGGCATTGTGGTTAATAACCGCAGTGATTGACGTTACTCGCAGAAGAAGCACCGGCTAACTCCGTGCCAGCAGCCGCGGTAATACGGAGGGTGCAAGCGTTAATCGGAATTACTGGGCGTAAAGCGCACGCAGGCGGTCTGTCAAGTCGGATGTGAAATCCCCGGGCTCAACCTGGGAAC
+
GGGGGGGGGGGGGGGGGGGGGGGGGGGGGGGGGGGGGGGGGGGGGGGGGGGGGGGGGGGGGGGGGGGGGGGGGGGGGGGGGGGGGGGGGGGGGGGGGGGGGGGGGGGGGGGGGGGGGGGGGGGGGGGGGGGGGGGGGGGGGGGGGGGGGGGGGGGGGGGFGGGGGGGGGGGGGGGGGGGGGGGGGGGGGGGGGGGGGGGGGGGGGGGGGGGGGEGGGGGGGGGGGGGGGFFC:5CEGGFGFGFFGGGGBDG7DGGFFFFFGFGD@DGFFF?@?FF?19DEF0C?FFF>BFFB?4
@M04650:207:000000000-C238N:1:1101:11941:14787 1:N:0:19
ACTCCTACGGGAGGCAGCAGTGGGGAATATTGCACAATGGGGGAAACCCTGATGCAGCAACGCCGCGTGAGTGATGACGGTCTTCGGATTGTAAAGCTCTGTCTTTGGGGACGATAATGACGGTACCCAAGGAGGAAGCCACGGCTAACTACGTGCCAGCAGCCGCGGTAATACGTAGGTGGCGAGCGTTATCCGGAATTATTGGGCGTAAAGGGAGCGTAGGCGGATAATTAAGTGGGATGTGAAATACTCAGGCTCAACCTGGGGGCTGCATTCCAAACTGATTATCTAG
+
GGGGGGGGGGGGGGGGGGGGGGGGGGGGGGGGGGGGGGGGGGGGGGGGGGGGGGGGGGGGGGGGGGGFGGGGGGGGGGGGGFGGGGGGGGGGGGGGGGGGGGGGGGGGDGGGGGGGGGGGGGGGGGGGGGGGGGGEGGFFGCFEEGGGGGGGGGFFGGGGGGGGGDGGFGGCFFGGGGGGGGGGGGGGGGGGGGGGDEG6A79CGGFG>>EDGGGFGGD5CDC?EG=EEG7:=FD9CGF5?C;?DCFFBD**:CCFFFFFGFDFFFG675B);FFFAAFBF<7=F?FFF9@A
@M04650:207:000000000-C238N:1:1101:22899:14830 1:N:0:19
ACTCCTACGGGAGGCAGCAGTGGGGAATATTGCACAATGGGGGAAACCCTGATGCAGCAACGCCGCGTGAGTGATGACGGTCTTCGGATTGTAAAGCTCTGTCTTTGGGGACGATAATGACGGTACCCAAGGAGGAAGCCACGGCTAACTACGTGCCAGCAGCCGCGGTAATACGTAGGTGGCGAGCGTTGTCCGGATTTACTGGGCGTAAAGGGAGCGTAGGCGGATTTTTAAGTGGGATGTGAAATACCCGGGCTCAACCTGGGTGCTGCATTCCAAACTGATTATCTAG
+
GGGGGGGGGGGGGGGGGGGGGGGGGGGGGGGGGGGGGGGGGGGGGGGGGGGGGGGGGGGGGGGGGGGGGGGGGGGGGGGGGGGGGGGGGGGGGGGGGGGGGGGGGGGGGGGGGGGGGGGGGGGGGGGGGGGGGGGGGGGGGGGGGGGGGFFGGGGGGGGGGGGGGGGGGGGGGGGGGGGGGGGGDEGEGGCEGGGGGGGGGGGGGGGGGGGGGGGGGGGGGGGFGGGGGGGGFGGFGFFFFDFFGGGGFFGD5>9>EFFFGFGGFGGFFFFF@FFFFFGFFFGFFFF9>BFF
@M04650:207:000000000-C238N:1:1101:17992:14858 1:N:0:19
ACTCCTACGGGAGGCAGCAGTAGGGAATCTTCGGCAATGGGGGCAACCCTGACCGAGCAACGCCGCGTGAGTGAAGAAGGTTTTCGGATCGTAAAGCTCTGTTGTAAGGGAAGAATGTGTGTGAGAGTGGAAAGTTCACACAATGACGGTAACTTACCAGAAAGGGACGGCTAACTACGTGCCAGCAGCCGCGGTAATACGTAGGTCCCGAGCGTTGTCCGGATTTATTGGGCGTAAAGCGAGCGCAGGTGGTTTGATAAGTCTGAAGTTAAAGGCTGTGGCTCAACCATAGT
+
GGGGGGGGGGGGGGGGGGGGGGGGGGGGGGGGGGGGGGGGGGGGGGGGGGGGGGGGGGGGGGGGGGGGGGGGGGGGGGGGGGGGGGGGGGGGGGGGGGGGGGGGGGGGGGGGGGGGGGGGGGGGGGGGGGGGGGGGGGGGGGGGGGGGGGGGGGGGGGGGGGGGGGGGGGGGGGGGGGGGGGGGGGGGGGGGGGGGGGGGGGGGGGGGGGGGGGGGGGGGGGECGGGGFGGGFGGGGGFGFGFFGGGGF9FGDFGFFFFFGFGGFGGBFFFFFFFFFF<FF<DFFFFFBF?:A
@M04650:207:000000000-C238N:1:1101:17195:14861 1:N:0:19
ACTCCTACGGGAGGCAGCAGTGGGGAATATTGGACAATGGAGGTAACTCTGATCCAGCAATTCTGTGTGCACGAAGAAGGTTTTCGGATTGTAAAGTGCTTTAAGTCGGGAAGAAAAAAATGACGGTACCGACAGAATAAGCGACGGCTAAATACGTGCCAGCAGCCGCGGTAATACGTATGTCGCAAGCGTTATCCGGAATTATTGGGCGTAAAGCGAGCGCAGGTGGTTTCTTAAGTCTGATGTAAAAGGCAGTGGCTCAACCATTGTGTGCATTGGAAACTGGGAGACTTG
+
GGGGGGGGGGGGGGGGGGGGGGGGGGGGGGGGGGGGGGGGGGGGGGGGGGGGGGGGGGGGGGGGGGGGGGGGGGGGGGGGGGGGGGGGGGGGGGGGGGGGGGGGGAFGGGGGGGGGGGGGGGGGGGGGGGGGGGGGGGGGGGGGGGGGGGGGGGGGGGGGGGGGGGGGGGGGGGGGGGFCCFGGGEGGGGGGGGGF9EGGGGGGGGGFGGGGGGGGGGGGGGGGGGGGGGGGFGGFFGFGFGFFFFFFFGGCDGGFFFB>GFFGFGGFFFFFF=@FAFFFFBC?F@F?6>>A<-
@M04650:207:000000000-C238N:1:1101:22300:14886 1:N:0:19
ACTCCTACGGGAGGCAGCAGTGGGGAATATTGCACAATGGGCGCAAGCCTGATGCAGCCATGCCGCGTGTATGAAGAAGGCCTTCGGGTTGTAAAGTACTTTCAGCGAGGAGGAAGGCATTGTGGTTAATAACCGCAGTGATTGACGTTACTCGCAGAAGAAGCACCGGCTAACTCCGTGCCAGCAGCCGCGGTAATACGGAGGGTGCAAGCGTTAATCGGAATTACTGGGCGTAAAGCGCACGCAGGCGGTCTGTCAAGTCGGATGTGAAATCCCCGGGCTCAACCTGGGAAC
+
GGGGGGGGGGGGGGGGGGGGGGGGGGGGGGGGGGGGGGGGGGGGGGGGGGGGGGGGGGGGGGGGGGGGGGGGGGGGGGGGGGGGGGGGGGGGGGGGGGGGGGGGGGGGGGGGGGGGGGGGGGGGGGGGGGGGGGGGGGGGGGGGGGGGGGGGGGGGGGGGGGGGGGGGGGGGGGGGGGGGGGGGGGGGGGGGGGGGGGGGGGGGGGGGGGGGGGGGGGGGGGEGGGGGGGGGFGGGGGFGFGFFDDCDFDGDGGGFFFFFGFGDBCDFFFFFFF?FFFGEFFGFFFFFFFFFF6
@M04650:207:000000000-C238N:1:1101:18434:14915 1:N:0:19
ACTCCTACGGGAGGCAGCAGTGGGGAATATTGGGCAATGGGCGCAAGCCTGACCCAGCAACGCCGCGTGAAGGAAGAAGGTTTTCGGATTGTAAACTTCTGTTGTGAGGGACGATAATGACGGTACCTCACGAGGAAGCCCCGGCTAACTACGTGCCAGCAGCCGCGGTAATACGTAGGGGGCAAGCGTTGTCCGGAATTACTGGGTGTAAAGGGAGCGCAGGCGGAATGCCAAGTTGAATGTGAAAACTATGGGCTCAACCCATAGACTGCGTTCAAAACTGGCGTTCTTG
+
GGGGGGGGGGGDGGGGGGGGGGGGGGGGGGGGGGGGGGGGGGGGGGGGGGGGGGGGGGGGGGGGGGGGGGGGGGGGGGGGGGGGGGGGGGGGGGGGGGGGGGGGGGGGGGGGGGGGGGGGGGGGGGGCGGGGGGGGGGGGGGGGGGGGGGGGGGGGGGGGGGGGGGGGGEGGGGGGGGGGGGDGGGGGGGGGGGGGDEGGGGGGGGGEGGGEFGGGGGGGGGGGGGEGGGFGFGGGGG=FFGFFGGGGFFFGGGGFFFFFE>DCFFFBFFFFFBEFFFF?FFFFF:5-25=<
@M04650:207:000000000-C238N:1:1101:25791:14972 1:N:0:19
ACTCCTACGGGAGGCAGCAGTGGGGAATATTGCACAATGGGGGAAACCCTGATGCAGCAACGCCGCGTGAGTGATGACGGTCTTCGGATTGTAAAGCTCTGTTGTATGGGAAGAGAAGCAGACGGTACCATACGAGGAAGCCCCGGCAAACTACGTGCCAGCAGCCGCGGTAATACGTAGGGGGCAAGCGTTGTCCGGAATTACTGGGCGTAAAGCGCACGCAGGCGGGTTTATAAGTCAGATGTAAAAGGCAGGTGCTTACCATCTGTTTGTCATCTGATACTGTAAGCCT
+
GGGGGGGGGGGGGGGGGGGGGGGGGGGGGGGGGFGGGGGGGGGGGGGGGGGGEGGGGGGGGGGGGGGGGGGGGGFGGGGGGGGGAFGGGGGGGGGGGGGGGFGGGGGGGGGGGG<AGGGGGGGGGGGGGGGGGGGGGGGGGFGCEGGGGGGGGCFGCFGGEGGGGGGGGGGGFFGGFFGGGEGEGGFGGGGGG>GGGGCGCFGFGEGGFGGGG5AFGGDDDGGGGEGGGDDEF7C:CGF>*?=@FGGGFGGGGD)57@FFFFGGF4:6B??F>?FFAFGF44FFF6/4496:
@M04650:207:000000000-C238N:1:1101:27682:14977 1:N:0:19
ACTCCTACGGGAGGCAGCAGTGGGGAATATTGCACAATGGGCGAAAGCCTGATGCAGCGACGCCGCGTGAGGGAAGAAGGTTTTCGGATTGTAAACCTCTGTCTTTGGGGACGAAGAAGTGACGGTACCCAAGGAGGAAGCCACGGCTAACTACGTGCCAGCAGCCGCGGTAAAACGTAGGTGGCAAGCGTTGTCCGGAATTACTGGGTGTAAAGGGAGCGCAGGCGGGACGGCAAGTTGGGTGTGAAAACTATGGGCTCAACCCATAGCGTGCATTCAAAACTGCTGTTCTTG
+
GGGGGGGGGGGGGGGGGGGGGGGGGGGGGGGGGGGGGGGGGGGGGGGGGGGGGGGGGGGGGGGGGGGGGGGGGGGGGGGGGGGGGGGGGGGGGGGGGGGGGGGGGGGGGGGGGGGGGGGGGGGGGGGGGGGGGGGGGGGGGGGGGGGGGGGGGGGGGGGGGGGGGGGGGGGGGGGGGGGGGGGGGGGGGGGGGGGGGGDGGGCGGGGGFEGGGGFGGGGGGGGGGGGGGGGG>EDEFF?FFGBEGGGGFGGGGGG4@FFFGFGFECGFFFFFFFFFFFGFFAGFFFFDA4B):)
@M04650:207:000000000-C238N:1:1101:9380:15027 1:N:0:19
ACTCCTACGGGAGGCAGCAGTGGGGAATATTGGACAATGGACCAAAAGTCTGATCCAGCAATTCTGTGTGCACGACGAAGTTTTTCGGAATGTAAAGTGCTTTCAGTTGGGACGAAGAAAGTGACGGTACCAACAGAAGAAGGGGCGGCTAAATACGTGCCAGCAGCCGCGGTAATACGTATGCCCCGAGCGTTATCCGGATTTATTGGGCGTAAAGGGTGCTCAGTCGGTTTGTTAAGTTTGTGGTGAAAGTTCGGGGCTCAACCCCGGATTGCCATGAAAACTGGCAGACT
+
GGGGGGGGGGGFGGGGGGGGGG?FGGEGGGGGGGGGGGFFFGGGGGGGGGGGFGGGGGGGFGGGGGGGGGGGGGGGGGGGGGGFFGGDCFGGGGGDGGGGGGGGGGGGGGGGGGEGGGFGGGGGGDGGGGGGGGGGGGGGGGGGDGGGEGGGGGGGGGGGGGGGGGGGGGGGGGCGGFGGGGGG9FGGC>EECEC5?FGGEGGGC:A?F5=CEE5@9DCG5D7EGFGGED=E@EGC7*9DFGFFGGGGFCGGFGGFDF:BEFFFFFGFFF3>EFFFADFFF4FFFF:?1::12
@M04650:207:000000000-C238N:1:1101:19364:15029 1:N:0:19
ACTCCTACGGGAGGCAGCAGTGGGGAATATTGCACAATGGGGGAAACCCTGATGCAGCAACGCCGCGTGAGTGATGACGGTCTTCGGATTGTAAAGCTCTGTCTTTGGGGACGATAATGACGGTACCCAAGGAGGAAGCCACGGCTAACTACGTGCCAGCAGCCGCGGTAAAACGTAGGTGGCAAGCGTTGTCCGGAATTACTGGGTGTAAAGGGAGCGCAGGCGGAATGGTAAGTTGAATGTGAAAACTATGGGCTCAACCCATAGACTGCGTTCAAAACTACTGTTCTTG
+
GGGGGGGGGGGGGGGGGGGGGGGGGGGGGGGGGGGGGGGGGGGGGGGGGGGGGGGGGGGGGGGGGGGGGGGGGGGGGGGGGGGGGGGGGGGGGGGGGGGGGGGGGGGFGGGGGGGGGGGGGGGGGGGGGDGGGGGGGGGGGGGGGGGGGGGCGGGGGGGDGGGGGGGGGGGGGGGEGGGGGGFGGGGGGGCGGGGGDGGGGGGGGGFGGGGGGGGGGGGGGGGGGGGGGFGGFCFFFG@FFGFFGGFGFGFGGG*5FFFFGFGDFFF>FBFF:5BF?A>FF?GFFFFBB?FB
@M04650:207:000000000-C238N:1:1101:29224:15045 1:N:0:19
ACTCCTACGGGAGGCAGCAGTGGGGAATATTGCACAATGGGGGAAACCCTGATGCAGCAACGCCGCGTGAGTGATGACGGTCTTCGGATTGTAAAGCTCTGTCTTTGGGGACGATAATGACGGTACCCAAGGAGGAAGCCACGGCTAACTACGTGCCAGCAGCCGCGGTAATACGTAGGTGGCGAGCGTTGTCCGGATTTACTGGGCGTAAAGGGAGCGTAGGCGGATTTTTAAGTGGGATGTGAAATACCCGGGCTCAACCTGGGTGCTGCATTCCAAACTGATTATCCAG
+
GGGGGGGGGGGGGGGGGGGGGGGA@CGGGGGGGGGGGGGGGDEGGGGGGGGGGGGGGGGGGGGGGGGGGGGGGGGFGGGGGGGGFGGGGDGGGGGGGGGGGGGGFEEG7FGFDFEEEGGGGGGGGGGG,BFC<DEEFFFDFGGEGDGCGFG?*,63:FFGGGGDGGGGGGGGGGFGGGEGD7CG@EEEGGGGCFEG58C?FFGCGGGGE5CC?FGC7DCD*)*<:5:*:CCCF+:CC7>C;<;F>C>*=?0C3DG>DF??F4*95>FB)9F4)*99))27>A>FF@F<5*0.
@M04650:207:000000000-C238N:1:1101:19857:15066 1:N:0:19
ACTCCTACGGGAGGCAGCAGTGGGGAATATTGCACAATGGGGGAAACCCTGATGCAGCAACGCCGCGTGAGTGATGACGGTCTTCGGATTGTAAAGCTCTGTCTTTGGGGACGATAATGACGGTACCCAAGGAGGAAGCCACGGCTAACTACGTGCCAGCAGCCGCGGTAATACGTAGGTCCCAAGCGTTGTCCGGATTTATTGGGCGTAAAGCGAGCGCAGGTGGTTTCTTAAGTCTGATGTAAAAGGCAGTGGCTCAACCATTGTGTGCATTGGAAACTGGGAGACTTGAGT
+
GGGGGGGGGGGGGGGGGGGGGGGGGGGGGGGGGGGGGGGGGGGGGGGGGGGGGGGGGGGGGGGGGGGGGGGGGGGGGGGGGGGGGGGGGCFGGGGGGGGGGGGGGGGGGGGGGGGGGGGGDEGGGDFFGGGGFGEGGGGGGGGGGEEGGGGGGGGGGFCGGC7DECEGGGGGGGGGGGGGGGGGGGGGCEGGGGGGC*;>GGGGFGFEGGGGCGE==DGGGGGGGF5FGFFGFGGGGGFDBFFBFFGG)5CGGGGBFFFFEFCFFFD>FFFFFFF?>AGFFBFF>>@B2@F27-
@M04650:207:000000000-C238N:1:1101:17830:15113 1:N:0:19
ACTCCTACGGGAGGCAGCAGTGGGGAATATTGCACAATGGGGGAAACCCTGATGCAGCAACGCCGCGTGAGTGATGACGGTCTTCGGATTGTAAAGCTCTGTCTTTGGGGACGATAATGACGGTACCCAAGGAGGAAGCCACGGCTAACTACGTGCCAGCAGCCGCGGTAATACGTAGGTGGCGAGCGTTATCCGGAATTATTGGGCGTAAAGGGAGCGTAGGCGGATAATTAAGTGGGATGTGAAATACTCAGGCTCAACCTGGGGGCTGCATTCCAAACTGATTATCTAG
+
GGGGGGGGGGGGGGGGGGGGGGGGGGGGGGGGGGGGGGGGGGGGGGGGGGGGGGGGGGGGGGGGGGGGGGGGGGGGGGGGGGGGGGGGGGGGGGGGGGGGGGGGGGGFGGGGGGGGGGGGGGGGGGGGGGGFGGGGGGGGGGGGGGGGGGGGGGGGGGGGGGGGGGGGGGGGGGGGGGGGGGGGGGGGGGGGGGGGGEGGGGGGGGGGGGGGGGGGDGGGGGGGGG==CDGGFGGGGGFGFGFFGGGGFG7FFGGFFFFFGFFGFFGFFEFFFFF@49C?FFGFFFFDBFFF
@M04650:207:000000000-C238N:1:1101:24483:15155 1:N:0:19
ACTCCTACGGGAGGCAGCAGTGGGGAATATTGGGCAATGGGGGCAACCCTGACCCAGCGACGCCGCGTGAGTGAAGAAATCCTTCGGGATGTAAAGCTCTGTTGTATGGGAAGAGAAAAAGACGGTACCATACGAGGAAGCCCCGGCAAACTACGTGCCAGCAGCCGCGGTAATACGTAGGGGGCAAGCGTTGTCCGGAATTACTGGGCGTAAAGCGCACGCAGGCGGGTTTATAAGTCAGATGTAAAAGGCAGGTGCTTACCATCTGTTTGTCATCTGATACTGTAAGCCT
+
GGGGGGGGGGGGGGGGGGGGGGGGGGGGGGGGGGGGGGGGGGGGGGGGGGGGGGGGGGGGGGGGGGGGGGGGGGGGGGGGGGGGGGGGGGGGGGGGGGGGGGGGGGGGGGGGGGGGGGGGGGGGDGGGGGGGGGGGGGGGGFGGGGGGGGGGGGDGGGGGGGGGGGGGGGGGGGGGGGGGGGGGGGGGFGGGGGGGGGGGGGGGGGCGGGGGGGGGGGGGGGGGGGGGGGGGFGGGFFFGFFFFGGGFFGGGGGGFFFFFGFGCFFGFFFFFFFFFFFGFFFGFBFFFFFF?
@M04650:207:000000000-C238N:1:1101:22119:15245 1:N:0:19
ACTCTTACGGGAGGCAGCAGTGGGGAATATTGGGCAATGGGGGCAACCCTGACCCAGCGACGCCGCGTGAGTGAAGAAATCCTTCGGGATGTAAAGCTCTGTTGTATGGGAAGAGAAAAAGACGGTACCATACGAGGAAGCCCCGGCAAACTACGTGCCAGCAGCCGCGGTAATACGTAGGGGGCAAGCGTTGTCCGGAATTACTGGGCGTAAAGCGCACGCAGGCGGGTTTATAAGTCAGATGTAAAAGGCAGGTGCTTACCATCTGTTTGTCATCTGATACTGTAAGCCT
+
GGGGGGGGGGGGGGGGGGGGGGGGGGGGGGGGDCGGGGGGGGGGGGGGGGGGGGGGGGGGGGGGGGGGGGGGGGGGGGGGGGGGGGGGGGGGGGGGGGGGGGGGGGGGGGGGGGGGGGGGGGGGGGGFGFGGGG7FFGGGGGGGGGGG7FFCGFGGGGGFFGGGGGGGGGFGECC9EE9FGGGGGGCGCGGGGGGGGDGGGDGGG?FGFEGGGGGGGGGGGCCEGGDGG>CC:CC9CD?FFF4@>CF>?FDGGGGFFFFF76DFFDDBFFF@<@FFA9F=FAG47==<<?F?
@M04650:207:000000000-C238N:1:1101:20486:15299 1:N:0:19
ACTCCTACGGGAGGCAGCAGTGGGGAATATTGCACAATGGGCGCAAGCCTGATGCAGCCATGCCGCGTGTATGAAGAAGGCCTTCGGGTTGTAAAGTACTTTCAGCGAGGAGGAAGGCATTGTGGTTAATAACCGCAGTGATTGACGTTACTCGCAGAAGAAGCACCGGCTAACTCCGTGCCAGCAGCCGCGGTAATACGGAGGGTGCAAGCGTTAATCGGAATTACTGGGCGTAAAGCGCACGCAGGCGGTCTGTCAAGTCGGATGTGAAATCCCCGGGCTCAACCTGGGAAC
+
GGGGGGGGGGGGGGGGGGGGGGGGGGGGGGGGGGGGGGGGGGGGGGGGGGGGGGGGGGGGGGGGGGGGGGGGGGGGGGGGGGGGGGGGGGGGGGGGGGGGGGGGGGGGGGGGGGGGGGGGGGGGGGGGGGGGGGGGGGCFGGGGGGGGGGGGGGGGGGGGGGGGGGGGGGGGGGGGGGGGGGGGGGGGGGGGGGGGGGGGGGGGGGGGGGGGGGGGF=7CEDEGGGGGGGGGFCGGGGFGFGFFGGDDFGGGGGGFFFFFGFGGFGGFFFFFF=6:?FDFFFGFFFFBFFFB?3
@M04650:207:000000000-C238N:1:1101:8207:15351 1:N:0:19
ACTCCTACGGGAGGCAGCAGTGGGGAATATTGCACAATGGGCGCAAGCCTGATGCAGCCATGCCGCGTGTATGAAGAAGGCCTTCGGGTTGTAAAGTACTTTCAGCGAGGAGGAAGGCATTGTGGTTAATAACCGCAGTGATTGACGTTACTCGCAGAAGAAGCACCGGCTAACTCCGTGCCAGCAGCCGCGGTAATACGGAGGGTGCAAGCGTTAATCGGAATTACTGGGCGTAAAGCGCACGCAGGCGGTCTGTCAAGTCGGATGTGAAATCCCCGGGCTCAACCTGGGAAC
+
GGFFGGGGGCFFCGGEGGFGGGGGGGCFGGGGGGGGGGGGGGGGGEDGGGGGGGFGGGGGGGGFEDGGGGGGGGFGGGGFGGGFGGDDDGGG?EGGGGGGGGGGFFGC=F7?@CFCGGGGGGGGGGGGGGFGCGEGCEFF<FGDGGGGFFEDGDGEGGFFGGFGFG8>CEGDGGGGGCG7EGFGGGGGCCGEGG*=EF9>C58E>EEC6<:=5AEECDFGG**:C?CF9C*A:EG*1:77>DB><DCG>D<<DGFFF*1=FF*9)1).*/9=@09)1(50<(*96?>B0>>182
@M04650:207:000000000-C238N:1:1101:16489:15400 1:N:0:19
ACTCCTACGGGAGGCAGCAGTAGGGAATCTTCGGCAATGGACGGAAGTCTGACCGAGCAACGCCGCGTGAGTGAAGAAGGTTTTCGGATCGTAAAACTCTGTTGTTAGAGAAGAACAAGTGGGAGAGTAACTGTTCCCACCTTGACGGTATCTAACCAGAAAGCCACGGCTAACTACGTGCCAGCAGCCGCGGTAATACGTAGGTGGCAAGCGTTGTCCGGATTTATTGGGCGTAAAGCGAGCGCAGGCGGTTTCTTAAGTCTGATGTGAAAGCCCTCGGCTCAACCGAGGA
+
GGGGGGGGGGGGGGGGGGGGDGGGGGGGGGGGGGGGGGGGGGGGGGGGGGGGGGGGGGGGGGGGGGGFGGGGGGGGGGGGGGGGGGGGGGGGGGGGGGGGGGGGGGGGGGGGGGGGGGGGGGGGGGGGGGGGGGGGGGGGGGGGGGGGGGGGGGGGGGGGGGGGGGGGGGGGGGGGGGGGGGGGGGGGGGGGGGGGGGGGGGGGGGGGGGGGGGGGCFFDGG=7@F7FGGGGFGGGGGFGFGFFGGGGFGGGGGGFFFFFGFGGFGGFFFFFFFFFFFGFFFGFFFFFFFFB
@M04650:207:000000000-C238N:1:1101:23805:15408 1:N:0:19
ACTCCTACGGGAGGCAGCAGTGGGGAATATTGCACAATGGGGGAAACCCTGATGCAGCAACGCCGCGTGAGTGATGACGGTCTTCGGATTGTAAAGCTCTGTCTTTAGGGACGATAATGACGGTACCTAAGGAGGAAGCCACGGCTAACTACGTGCCAGCAGCCGCGGTAATACGTAGGTGGCAAGCGTTGTCCGGATTTACTGGGCGTAAAGGGAGCGTAGGCGGCCTTGTAAGTCAGATGTGAAATACCCGGGCTTAACCTGGGGGGTGCATCTGAAACTGTGAGGCTTG
+
GGGGGGGGGGGGGGGGGGGGGGGGGGGGGGGGGGGGGGGGGGGGGGGGGGGGGGGGGGGGGGGGGGGGGGGGGGGGGGGGGGDGGGGGGGGGGGGGGGGGGGGGGGGGGGGGGGGGGGGGGGGGGGGGGGGGGGGGG,DFGGGGGGGGGGGGGGGGGGGGGGGGGGGGGGGGGGGGGGGGGGGDGGGGGGGGGGGGGGGGFGGGGGGGGGGGGGGGGGGGGDGGGGGGGGGFFGGFFGF>FG?FGGGGFFGGGGGFFFFFGFGGFGGFEFFBFFF?4<GFFA>7B4=4?FFF
@M04650:207:000000000-C238N:1:1101:22501:15409 1:N:0:19
ACTCCTACGGGAGGCAGCAGTGGGGAATATTGCACAATGGGCGCAAGCCTGATGCAGCCATGCCGCGTGTATGAAGAAGGCCTTCGGGTTGTAAAGTACTTTCAGTCGGGAGGAAGGTGTCAAGGTTAATAACCTTGGCAATTGACGTTACCGACAGAAGAAGCACCGGCTAACTCCGTGCCAGCAGCCGCGGTAATACGGAGGGTGCAAGCGTTAATCGGAATTACTGGGCGTAAAGCGCACGCAGGCGGTTGATTGAGTCAGATGTGAAATCCCCGGGCTTAACCCGGGAAT
+
GGGGGGGGGGGGGGGGGGGGGGGGGGGGGGGGGGGGGGGGGGGGGGGGGGGGGGGGGGGGGGGGGGGGGGGGGGGGGGGGGGGGGGGGGGGGGGGGGGGGGGGGGGGGGGGGGGGGGGGGGGGGGGGGGGGGGGGGGGGGGGGGGGGGGGGGGGGGGGGGGGGGGGGGGGGGGGGGGGGGGGGGGGGGGGGGGGGGGGGGGGGGGGGGGGGGGEGGGGGGGGDGGGGGGGGGEEGGGGFGFGFFGGGGEGGDGGGFFFFFGFGGFGGBFFFFFF@<:>GFFFGFFFFFFFFFF:
@M04650:207:000000000-C238N:1:1101:21781:15411 1:N:0:19
ACTCCTACGGGAGGCAGCAGTAGGGAATCTTCGGCAATGGGGGCAACCCTGACCGAGCAACGCCGCGTGAGTGAAGAAGGTTTTCGGATCGTAAAACTCTGTTGTTAGAGAAGAACGTTAAGTAGAGTGGAAAATTACTTAAGTGACGGTATCTAACCAGAAAGGGACGGCTAACTACGTGCCAGCAGCCGCGGTAATACGTAGGTCCCAAGCGTTGTCCGGATTTATTGGGCGTAAAGCGAGCGCAGGTGGTTTCTTAAGTCTGATGTAAAAGGCAGTGGCTCAACCATTGTG
+
GGGGGGGGGGGGGGGGGGGGGGGGGGGGGGGGGGGGGGGGGGGGGGGGGGGGGGGGGGGGGGGGGGGGGGGGGGGGGGGGGGDGGGGGGGGGGGGGGGGGGGGGGGGGGGGGGGGGGGGGGGFGGGGGGGGGGGGGGGGGGGGGACGGGGGGGGGGGGGGGGGGGGGGGGGGGGGGGGGGGGGGGGGGGGGGGGGGGGGGFFEGGGGGGGGGGGEGGGGGDGGGGGDGGGG=025CDGFGF<DFGGGGFGGGGGGFFFF?FFGGFGGFFFFFFFFFFFGFFFDFFFFF:?444-
@M04650:207:000000000-C238N:1:1101:13372:15461 1:N:0:19
ACTCCTACGGGAGGCAGCAGTGGGGAATATTGCACAATGGGGGAAACCCTGATGCAGCAACGCCGCGTGAGTGATGACGGTCTTCGGATTGTAAAGCTCTGTCTTTGGGGACGATAATGACGGTACCCAAGGAGGAAGCCACGGCTAACTACGTGCCAGCAGCCGCGGTAATACGTAGGTGGCGAGCGTTATCCGGAATTATTGGGCGTAAAGGGAGCGTAGGCGGATAATTAAGTGGGATGTGAAATACTCAGGCTCAACCTGGGGGCTGCATTCCAAACTGATTATCTAG
+
GGGGGGGGGGGGGGGGGGGGGGGGGGGGGGGGGGGGGGGGGGGGGGGGGGGGGGGGGGGGGGGGGGGGGGGGGGGGGGGGGGGGGGGGGGGGGGGGGGGGGGGGGGGGGGGGGGGGGGGGGGGGGGGGGDGGGGGGGGGGGGGGGGGGGGGGGGGGGGGGGGGDGGGGEEFFFGGGGGFGGGGGEGEGGGGGGCCEEGGF@FFGGDFGGEGFGFGGGGG<EGGGGGCECG?F=CF7>DFFFGF?FGFGFGG=FGGFFF?FC>FFF3C;DEFEFFFFAFFFF<GFFFFB<47>
@M04650:207:000000000-C238N:1:1101:6270:15489 1:N:0:19
ACTCCTACGGGAGGCAGCAGTGGGGAATATTGCACAATGGGCGCAAGCCTGATGCAGCCATGCCGCGTGTATGAAGAAGGCCTTCGGGTTGTAAAGTACTTTCAGTCGGGAGGAAGGTGGTAAGGTTAATAACCTTGGCAATTGACGTTACCGACAGAAGAAGCACCGGCTAACTCCGTGCCAGCAGCCGCGGTAATACGGAGGGTGCAAGCGTTAATCGGAATTACTGGGCGTAAAGCGCACGCAGGCGGTCTGTCAAGTCGGATGTGAAATCCCCGGGCTCAACCTGGGAAC
+
GGGGGGGGGEGGGGGGGGGGGGGGGGGGGGGGGFFGGGGGGGGGEEGGGGGGGGGGGGGGFGGGGGGGGFCFGGFGGFGGGGGGGGGGGGDFDGGFGGEGGGFEFCFCCF7FF7FEGFF7C,,8EE?EDGCFGG?<FFC@F,A,DFC3@BF<:++CC>C<,@FC8B8@EC@EEGCFGGFEE@DBC,>CE:*:E8CGCFGFG8:EG*;CGF7/:7CCC>FC59CFD9EE<<8CD55C*:67B3)079CD5<D3)>D?B6@F9=CD:>DFF?*0@496:>7>B(97=@52()882(
@M04650:207:000000000-C238N:1:1101:24718:15599 1:N:0:19
ACTCCTACGGGAGGCAGCAGTAGGGAATCTTCGGCAATGGGGGCAACCCTGACCGAGCAACGCCGCGTGAGTGAAGAAGGTTTTCGGATCGTAAAGCTCTGTTGTAAGAGAAGAATGTGTGTGAGAGTGGAAAGTTCACACAATGACGGTAACTTACCAGAAAGGGACGGCTAACTACGTGCCAGCAGCCGCGGTAATACGTAGGTCCCGAGCGTTGTCCGGATTTATTGGGCGTAAAGCGAGCGCAGGGGGTTTGATAAGTCTGAAGTTAAAGGCTGTGGCTCAACCATAGT
+
GGGGGGGGGGGGGGGGGGGGGGGGGGGGGGGGGGGGGGGGGGGGGGGGGGGGGGGGGGGGGGGGGGGGGGGGGGGGGGGGGGGGGGGGGGGGGGGGGGGGGGGGGGGGGGGGGGGGGGGGGGGGGGGGGGGGGGFGGGGGGGGGGGGGGGGGGGGGGGGGGGGGGGGGGGDGGGGGGGGGC@FGGGGGGGGGGGGGGGGGGGGGGGGGGGGGGGGGDCFGGDC5:?FCFG?=>GDGGFFGFG@DGGGGF)/>7)7>=4@=A6DGFFGF=?FFB?FF0656FB<F@65?BFFFA
@M04650:207:000000000-C238N:1:1101:21880:15599 1:N:0:19
ACTCCTACGGGAGGCAGCAGTGGGGAATATTGCACAATGGGGGAAACCCTGATGCAGCAACGCCGCGTGAGTGATGACGGTCTTCGGATTGTAAAGCTCTGTCTTTGGGGACGATAATGACGGTACCCAAGGAGGAAGCCACGGCTAACTACGTGCCAGCAGCCGCGGTAATACGTAGGTGGCGAGCGTTATCCGGAATTATTGGGCGTAAAGCGAGCGCAGGTGGTTTCTTAAGTCTGATGTAAAAGGCAGTGGCTCAACCATTGTGTGCATTGGAAACTGGGAGACTTGAGT
+
GGGGGGGGGGGGGGGGGGGGGGGGGGGGGGGGGGGGGGGGGGGGGGGGGGGGGGGGGGGGGGGGGGGGGGGGGGGGGGGGGGGGGGGGGEGGGGGGGGGGGGGGGGGGGGGGGGGGGGFGFGGGGGGGGGGGGGGGGGGGGGGGGGGFGGGGGFCGFGGGGGGGGGDFGGGGGGG,C@FGGGGGGGGGEGGFFGGGEGCFGGGGGGC5EGGGFGGGEGGGGGGGGGEGGGGCFFC<:DFGFGFFGGGCEGGGGGGDFFFFGFDCBDFBF:48=?FFFBGFFFGFFFB6>FFFB-
@M04650:207:000000000-C238N:1:1101:19926:15606 1:N:0:19
ACTCCTACGGGAGGCAGCAGTGGGGAATATTGCACAATGGGCGCAAGCCTGATGCAGCCATGCCGCGTGTATGAAGAAGGCCTTCGGGTTGTAAAGTACTTTCAGCGAGGAGGAAGGCATTGTGGTTAATAACCGCAGTGATTGACGTTACTCGCAGAAGAAGCACCGGCTAACTCCGTGCCAGCAGCCGCGGTAATACGGAGGGTGCAAGCGTTAATCGGAATTACTGGGCGTAAAGCGCACGCAGGCGGTTTGTTAAGTCAGATGTGAAATCCCCGAGCTTAACTTGGGAAC
+
GGGGGGGGGGGGGGGGGGGGGGGGGGGGGGGGGGGGGGGGGGGGGGGGGGGGGGGGGGGGGGGGGGGGGGFGGGGGGGGGGGGGGGGGGGGGGGGGGGGGGGGGGGGBFGGGGGGGGGGGGGGGGGFGGGGGGGGGGGFDFGFGGGGGGGGGGGGGGGGGGGGGGGGGGGGGGGGGGGGGGGGGGGGGGGGEEGCGGGGGGGGGGGGGGEGGGGGGGGGGGGDGGGGGGGGF@GGGFGFG><BEGGCCDDGGGGG>?6FFGFGGFCFFFFFFFFFFFFGFFFGF?FB249FBB4
@M04650:207:000000000-C238N:1:1101:11932:15637 1:N:0:19
ACTCCTACGGGAGGCAGCAGTGGGGAATATTGCACAATGGGGGGAACCCTGATGCAGCGACGCCGCGTGAGGGATGAAGGCCTTCGGGTTGTAAACCTTTTTCGCTTTTGACCAAGTGCTCATTTTGTTGGGTGTGAGGGTATGAGGTAAAGAAGCACCGGCTAACTACGTGCCAGCAGCCGCGGTAATACGTAGGGTGCGAGCGTTGTCCGGAATTATTGGGCGGAAAGGGCTTGTAGGTGGCGTGTCGCGTCTGGCGGGAAATCCTTTGGCTTAACCATGGGCTGGCGTTGG
+
FGGGGGGGGGGGGGGGGGGGGGGGGGGGGGGGGAFGGGGGGDG+CF+FGGGGEGGGGGGGGGGGGGGGGGGGGGGGGGGGCGGGGGG:FFGGGGGGGG9F9FGG7**8,FFFAFGC<FB@,,?,C<FF,<::*=4*,<C@1,?FGFG7:FC:2+5<F@5?8:8;FGGG+/C85>E:F8CFF88C*//*30<C<:***2;8EGG5ECCE/<+1?***<*:*<7C5**2:/9FE>F*:078C@F>)99<*5C*)/9*0<:)):5)99:0)*98///00-):4*695)).38@)-26
@M04650:207:000000000-C238N:1:1101:26444:15680 1:N:0:19
ACTCCTACGGGAGGCAGCAGTGGGGAATATTGCACAATGGGGGAAACCCTGATGCAGCAACGCCGCGTGAGTGATGACGGTCTTCGGATTGTAAAGCTCTGTCTTTGGGGACGATAATGACGGTACCCAAGGAGGAAGCCACGGCTAACTACGTGCCAGCAGCCGCGGTAATACGTAGGTGGCGAGCGTTATCCGGAATTATTGGGCGTAAAGGGAGCGTAGGCGGATAATTAAGTGGGATGTGAAATACTCAGGCTCAACCTGGGGGCTGCATTCCAAACTGATTATCTAG
+
GGGGGGGGGGGGGGGGGGGGGGGGGGGGGGGGGGGGGGGGGGGGGGGGGGGGGGGGGGGGGGGGGGGGGGGGGGGGGGGGGGGGGGGGGGGGGGGGGGGGGGEGGGGGEGGGGEGGGGGGGGDGDGGFGGGGGGGGGGGGGGGGGGGFGGGFGGDFFFGGGGGGGGGGGGGGFFFGCGGFGGGGCGGGGGGGGGGGG>FGGGGGGGGGGEGFGFEC5DGGGGDGEG=5CFGGFEGE>CFCFGFFCGF=FCGGFGCFFF@@CFGGFGD>EFF@08=@5<FF>7*=FFFAFFFF
@M04650:207:000000000-C238N:1:1101:9514:15707 1:N:0:19
ACTCCTACGGGAGGCAGCAGTGGGGAATATTGCACAATGGGGGAAACCCTGATGCAGCAACGCCGCGTGAGTGATGACGGTCTTCGGGTTGTAAACTCCTTTCAGTAGGGAAGCAGGGCATTTTTAGGAGTGTTTGACGGTACCTGCAGAAGAAGCACCGGCTAACTACGTGCCAGCAGCCGCGGTAATACGTAGGGTGCGAGCGTTGTCCGGAATTATTGGGCGTAAAGGGCTCGTAGGTGGTTTGTCGCGTCTGGCGTGAAATCCTATGGCTTAACCATGGGCTGGCGGTGG
+
GGGGGGGGGGGGGGGGGGGGGGGGGGGGGGGGGGGGGGGGGGGGGGGGGGGGGGGGGGGGGGGGGGGFGGGGGGGGGGGGGGGGGGGGGGGGGGGGGGGGGGGGGGGGGGGFGGGGGGGGGGFGGGGGFGGGGGGGGGGGGGGGGGGGGGGGGGGFGGGGGGGGGGGGGGGGFGGGGGFGGGGGGCGGGGFG<CFGG?C>EGGCGGGEGGGGGCEGCCC7C7FGGGCC5CGGFGGGGGFD9FFBFFGGFGGGGGGFFFFFGFCC7FC>F4*<:F>@ABGFF273753::>39(7
@M04650:207:000000000-C238N:1:1101:12431:15730 1:N:0:19
ACTCCTACGGGAGGCAGCAGTAGGGAATCTTCGGCAATGGGGGCAACCCTGACCGAGCAACGCCGCGTGAGTGAAGAAGGTTTTCGGATCGTAAAGCTCTGTTGTAAGAGAAGAATGTGTGTGAGAGTGGAAAGTTCACACAATGACGGTAACTTACCAGAAAGGGACGGCTAACTACGTGCCAGCAGCCGCGGTAATACGTAGGTCCCGAGCGTTGTCCGGATTTATTGGGCGTAAAGCGAGCGCAGGTGGTTTCTTAAGTCTGATGTAAAAGGCAGTGGCTCAACCATTGTG
+
GGGGGGGGGGGGGGGGGGGGGGGGGGGGGGGGGGGGGGGGGGGGGGGGGGGGGGGGGGGGGGGGGGGGGGGGGGGGGGGGGGGGGGGGGGGGGGGGGGGGGGGGGGGGGGGGGGGGGGGGGFGGGGGGGGGGGGGGGGGGGGGGGGGGGGGGGGGGGGGGGGGGFGGGGGGGGGGGGGGGGGGGGGGGGGGGGGGGEGGGGGGGGGGGGGGCEEEGCDGGGGGGGGGGGGGFFGGGGFFGFGEFGGGGFGGGGFGFFFFFGFGGFFF>?=46B?EFFFGFF0>FFFFF:F@AF9
@M04650:207:000000000-C238N:1:1101:27378:15749 1:N:0:19
ACTCCTACGGGAGGCAGCAGTGGGGAATATTGCACAATGGGCGCAAGCCTGATGCAGCCATGCCGCGTGTATGAAGAAGGCCTTCGGGTTGTAAAGTACTTTCAGCGAGGAGGAAGGCATTGTGGTTAATAACCGCAGTGATTGACGTTACTCGCAGAAGAAGCACCGGCTAACTCCGTGCCAGCAGCCGCGGTAATACGGAGGGTGCAAGCGTTAATCGGAATTACTGGGCGTAAAGCGCACGCAGGCGGTCTGTCAAGTCGGATGTGAAATCCCCGGGCTCAACCTGGGAAC
+
GGGGGGGGGGGGGGGGGGGGGGGGGGGGGGGGGGGGGGGGGGGGGGGGGGGGGGGGGGGGGGGGGGGGGGGGGGGGGGGGGGGGGGGGGGGGGGGGGGGGGGGGGGGGGGGEGGGGGGGGGGGGGGGGGGGGGGGGGGEGGGGGGGGEGGGGGGGGGGGGGGGGGGGGGGGGGGGGGGGFGGGFGGGGGGGGGGGGGGGGGGGGGGGGGGGGGGGGGGGGGGGGGGGGEGGFFGGGFGFDEGEFCDGGFGGGGGGFFFFFGFDG:CD2@FFFFFFFFFGFB>F=6:>BF5:<>1
@M04650:207:000000000-C238N:1:1101:22244:15776 1:N:0:19
ACTCCTACGGGAGGCAGCAGTGGGGAATATTGCACAATGGGGGAAACCCTGATGCAGCAACGCCGCGTGAGTGATGACGGTCTTCGGATTGTAAAGCTCTGTCTTTGGGGACGATAATGACGGTACCCAAGGAGGAAGCCACGGCTAACTACGTGCCAGCAGCCGCGGTAATACGTAGGTGGCGAGCGTTATCCGGAATTATTGGGCGTAAAGGGGGCGTAGGCGGATATTTAAGTGGGATGTGAAATACTCAGGCTCAACCTGGGGCCTGCTTTCAAAACTGCTTATCTAGGG
+
FGGGGGGGGGGGGGGGGGGGFFFGGGGGGGGGFFGGGGGGGCFGGG?FGGGGGCGFGGGGGGGGGGCFGGGGGGGGGCFG@CFGGGC+CFEGGGGGGGGGEGFDFFEGGGGGGGGGDGGGGGGGGEGGC<@@GG>CFFFF<FB@CFEFGGCDCFGGGGGGGGGGGEGGEEC;FGF,>C7=CC@18?CECG**+?CG5EFC+CCCGGFEEGEGFF5**/7C*CEGG=*12*++1200:*<*6DFFGCF**2**2*2?4;?FF7*27F)(75>F)9/9)):?>)**1=9)6*94)(
@M04650:207:000000000-C238N:1:1101:19943:15779 1:N:0:19
ACTCCTACGGGAGGCAGCAGTAGGGAATCTTCGGCAATGGGGGCAACCCTGACCGAGCAACGCCGCGTGAGTGAAGAAGGTTTTCGGATCGTAAAACTCTGTTGTTAGAGAAGAACGTTAAGTAGAGTGGAAAATTACTTAAGTGACGGTATCTAACCAGAAAGGGACGGCTAACTACGTGCCAGCAGCCGCGGTAATACGTAGGTCCCAAGCGTTGTCCGGATTTATTGGGCGTAAAGCGAGCGCAGGTGGTTTGATAAGTCTGAAGTTAAAGGCTGTGGCTCAACCATAGT
+
GGGGGGGGGGGGGGGGGGGGGGGGGGGGGGGFFEGGGGGGGGGGGGGGGGGGGGGGGGGGGGGGGGGGGGGEFGGGGGGGFGGGGGGGGGGGGGGGGGGGGGGGGGGGCFGGGGGGGGGDDFFGFFGFFGGCGGGGGGCFGGFGGGGGGGGGGGGGGGCCCCGGG>C@EGGGGGGFFGGGGGGFCE68@CEEEGG5EFFGGG6=CGGFGGGGGCCEEGGGCDEG5<7CFGG5>CDEGGFG5C>><DGGFGFFGFGFFFFFCFCGFFGFFFF=6@6>?BGFF?FFFFFFFF4:<
@M04650:207:000000000-C238N:1:1101:13888:15783 1:N:0:19
ACTCCTACGGGAGGCAGCAGTGGGGAATATTGGACAATGGACCAAAAGTCTGATCCAGCAATTCTGTGTGCACGACGAAGTTTTTCGGAATGTAAAGTGCTTTCAGTTGGGACGAAGAAAGTGACGGTACCAACAGAAGAAGGGGCGGCTAAATACGTGCCAGCAGCCGCGGTAATACGTATGCCCCGAGCGTTATCCGGATTTATTGGGCGTAAAGCGCGTCTAGGTGGTTTAAAAAGTCTGATGTTAAACTGCGGGGCTCAACTCCGTATTGCGTTGGAAACTGTTAGACTT
+
GGGGGGGGGGEGGGGGGGGGGGGGGGGGGGGFGGGGGGGFFFGDGCGDECF9<CFCF9EF8FFGGFGFGGG@EFCF7FGGFFGGGGGGGEGAFGFG9CF9FGGGFCGGGGDGGFEGEEGGGF<EE+@FDGAFCCDEFGGCE@FDFD7>CFC7>=FBFB<:@BFF@FGFFEEGCFCFCFGGGGGG?FF8*=*1CE7;C?EC8=8E?FGG+A*:CEC*<79>:CCE5:FFFCEF@EFCC6>C@F??FCGGF7?FFGG>B:3)2>*70:*.)>)7;8*.4477)6*7@*16:F*.4-
@M04650:207:000000000-C238N:1:1101:23403:15790 1:N:0:19
ACTCCTACGGGAGGCAGCAGTGGGGAATATTGCACAATGGGGGAAACCCTGATGCAGCAACGCCTCGTGAGTGATGACGGTCTTCGGATTGTAAAGCTCTGTCTTTGGGGACGATAATGACGGTACCCAAGGAGGAAGCCACGGCTAACTACGTGACAGCAGCCGCGGTAATACGTAGGTGGCGAGCGTTGTCCGGATTTACTGGGCGTAAAGGGAGCGCAGGCGGATTTTTAAGTGGGATGTGAAATACCCGGGCTCAACCTGGGTGCTGCATTCCAAACTGGGGATCT
+
GFGGGGGGGGGGGGEEGGGGG<<FFGGGGGGGFFGGGGGGGCFBFGFGGGGGA9<FFFDG8FGGGGGGG<:CFF<FGGGG,C?FACE7,BEFCFGFGGF9,E,FAFFDGG7:CC+CG?9,C:BBFG9,CDF7>AF:<>3>F<F@=@C<,8><<@3,+8,>DCBC8***5*1,,3>262C,4BF***4BC**=+<CEG*3?;+++5=CEEDEC+3:57D)):7*:?E*:E99C:E:CF*<*0>?7777C=*97)1<).>=4:>DF4393>B=6)96=>):F>AC45.>(8?
@M04650:207:000000000-C238N:1:1101:22307:15791 1:N:0:19
ACTCCTACGGGAGGCAGCAGTGGGGAATATTGCACAATGGGGGAAACCCTGATGCAGCAACGCCGCGTGAGTGATGACGGTCTTCGGATTGTAAAGCTCTGTCTTTGGGGACGATAATGACGGTACCCAAGGAGGAAGCCACGGCTAACTACGTGCCAGCAGCCGCGGTAATACGGAGGGTGCAAGCGTTAATCGGAATTACTGGGCGTAAAGCGCACGCAGGCGGTCTGTCAAGTCGGATGTGAAATCCCCGGGCTCAACCTGGGAACTGCATTCGAAACTGGCAGACTAG
+
GGGGGGGGGGGGGGGGGGGGGGGGGGGGGGGGGGGGGGGGGGGGGGGGGGGGGGGGGGGGGGGGGGGGGGGGGGGGGGGGGGGGGGGGGGGGGGGGGGGGGGGGGGGGGGGGGGGGGGGGGGGGGGGGGGGEFGGGGGGGGGGGGGGGGGGGGGGGGGGGGGGGGGGGGGGGGGGGGGGGGGGGGGGGEGGGGGGGGGGGGGGGGGGGGGGGGGGGGGGGGGGGGGGGGGGGFGFGGGFGFGFFDGGGFGGGGDDDEFFFGFGGFGGFFFFFFFFFFFGBFFGFF>>0<FFF
@M04650:207:000000000-C238N:1:1101:6438:15810 1:N:0:19
ACTCCTACGGGAGGCAGCAGTGGGGAATATTGCACAATGGGCGCAAGCCTGATGCAGCCATGCCGCGTGTATGAAGAAGGCCTTCGGGTTGTAAAGTACTTTCAGCGAGGAGGAAGGCATTGTGGTTAATAACCGCAGTGATTGACGTTACTCGCAGAAGAAGCACCGGCTAACTCCGTGCCAGCAGCCGCGGTAATACGGAGGGTGCAAGCGTTAATCGGAATTACTGGGCGTAAAGCGCACGCAGGCGGTCTGTCAAGTCGGATGTGAAATCCCCGGGCTCAACCTGGGAAC
+
GGGGGGGGDFGGGGGGGGGGGGGGGGGGGGGGGGGGGGGGGGGGGGGGGGGGFFGGGGGGGFGGGGGGGGGGGGGFGGGGGGGGGGGGGEGGGGGGGGGGGGGGGGGCEGEGGGCEGGGGGGGGGGGGGGGGGGGG:FGGAFGFGGGGGGGGGGGGGEGGGGGGGGGGGGDGGGGGFGG7EGDGGGGGGGGEGGGEGFGGDCEGGGGGCF?FEEGGGGGGDD5FGGGGC<FGEGGDG7=DEGFFG3DC>DGDGGFFFF?FGFGGFGGFF?FFFF:FFFGFFBG4?FFFFF>B?3
@M04650:207:000000000-C238N:1:1101:15215:15851 1:N:0:19
ACTCCTACGGGAGGCAGCAGTGGGGAATATTGCACAATGGGGGAAACCCTGATGCAGCAACGCCGCGTGAGTGATGACGGTCTTCGGATTGTAAAGCTCTGTCTTTGGGGACGATAATGACGGTACCCAAGGAGGAAGCCCCGGCAAACTACGTGCCAGCAGCCGCGGTAATACGTAGGGGGCAAGCGTTGTCCGGAATTACTGGGCGTAAAGCGCACGCAGGCGGGTTTATAAGTCAGATGTAAAAGGCAGGTGCTTACCATCTGTTTGTCATCTGATACTGTAAGCCTAG
+
GGGGGGGGGGGGGGGGGGGGGGGGGGGGGGGGGGGGGGGGGGGGGGGGGGGGGGGGGGGGGGGGGGGGGGGGGGGGGGGGGGGGGGGEGGGGGGGGGGGGGGGGGGGGGGGGGGGGGGGGGGGGGGGGGGGGGGGGGGGGGGGGGGDGGGGGGGGGGGGGGGGGGGGGGGGGGGGGGGGGGGGGGGGGGGGGGGGGGGGGGGGGGGGDEGDFGGGGGGGDGGGGGGGE=3EGFGGGG7@:@GFFGGGFFGDGDGGFFFFFGFFGFGGFFFFFFFF6)6>=FDGFFFB224):
@M04650:207:000000000-C238N:1:1101:8458:15880 1:N:0:19
ACTCCTACGGGAGGCAGCAGTAGGGAATCTTCGGCAATGGGGGCAACCCTGACCGAGCAACGCCGCGTGAGTGAAGAAGGTTTTCGGATCGTAAAGCTCTGTTGTAAGAGAAGAATGTGTGTGAGAGTGGAAAGTTCACACAATGACGGTAACTTACCAGAAAGGGACGGCTAACTACGTGCCAGCAGCCGCGGTAATACGTAGGTCCCGAGCGTTGTCCGGATTTATTGGGCGTAAAGCGAGCGCAGGTGGTTTGATAAGTCTGAAGTTAAAGGCTGTGGCTCAACCATCGTT
+
GGGFGGGGGGGGGGGGGGGGGGGGEGGGGGGGGGGGGGGGGGGGGFGGGGCFGGGCFGGGGGGGGGGGGDEGGADGGFFGGFGGGGGGGGDGFGGGGGGGGGGGGFGGFGFGG88FFGGGGGFCGGFFGGGGGGGGGGGGGG?FGCFGGFGGGGFFGFEGCFGFC>CGFGGGDCFG@E<CFGGGGGG8CFEGGDEECFFGGGFGGGFDGEGGCEGGDDFFGC*2?F+ACDFF@EDE3CFC>*77DDCDD<C<9CFBFF=99=FGF7C<FFF??*7>?(>:@6CFF4<:2F),4(
@M04650:207:000000000-C238N:1:1101:4562:15897 1:N:0:19
ACTCCTACAGGAGGCAGCAGTAGGGAATCTTCGGCAATGGGGGCAACCCTGACCGAGCAACGCCGCGTGAGTGAAGAAGGTTTTCGGATCGTAAAGCTCTGTTGTAAGAGAAGAATGTGTGTGAGAGTGGAAAGTTCACACAATGACGGTAACTTACCAGAAAGGGACGGCTAACTACGTGCCAGCAGCCGCGGTAATACGTAGGTCCCGAGCGTTGTCCGGATTTATTGGGCGTAAAGCGAGCGCAGGTGGTTTGATAAGTCTGAAGTTAAAGGCTGTGGCTCAACCATAGTT
+
GGGGGGGGGGGFGGGGGGGGGGGGGGGGGGFGGGGGGGGGGGGGGGGGGGGGGGGGGGGGGGGGGGGGGGGGGGCFGGGGGGGGFGGGGGGGGGGGGGGGGGGGFGFGGFGGGGGFGGGFGFGGGGGGGGGGGGGGFFGGGGGGGGGGGEGGGGGGGGGGCEEGGGGGC@FGFGGFGGGGGGGGCGDFGGGGGGGGGGGGGGFFGGGFGGG=EGGEGGGGGGEGC?FGGGGFFEGGGGFFF55)93CDBGFFDFF)9@4BGFGFFCF?FFF=467F??F:F?46?FFF0?F?2)
@M04650:207:000000000-C238N:1:1101:14394:15971 1:N:0:19
ACTCCTACGGGAGGCAGCAGTGGGGAATATTGCACAATGGGCGCAAGCCTGATGCAGCCATGCCGCGTGTATGAAGAAGGCCTTCGGGTTGTAAAGTACTTTCAGCGAGGAGGAAGGCATTGTGGTTAATAACCGCAGTGATTGACGTTACTCGCAGAAGAAGCACCGGCTAACTCCGTGCCAGCAGCCGCGGTAATACGGAGGGTGCAAGCGTTAATCGGAATTACTGGGCGTAAAGCGCACGCAGGCGGGTTTATAAGTCAGATGTAAAAGGCAGGTGCTTACCATCTGTTT
+
GGGGGGGGGGGGGGGGGGGGGGGGGGGGGGGGGGGGGGGGGGGGGGGGGGGGGGGGGGGGGGGGGGGGGGGGGGGGGGGGGGGGGGGGGGGGGGGGGGGGGGGGGGGGGGGGGDFGGGGGGGGGGGGGGGGGGGGGGGGGGGGGGGGGGGGGGGGGGGGGGGGGGGGGGGGGGGGGGGGGGGGGGGGGGGGGGGGGGGGGGGGGGGGGGGGGGGGGGGGGGGDDCFGGFGGGFGCGCDFGFGFFGGGDEGGDDDG@FFFFG=7DBGCAFBBFF:FF?>GFFBG?FF46?FFFFF
@M04650:207:000000000-C238N:1:1101:13133:15985 1:N:0:19
ACTCCTACGGGAGGCAGCAGTGGGGAATATTGCACAATGGGGGAAACCCTGATGCAGCAACGCCGCGTGAGTGATGACGGTCTTCGGATTGTAAAGCTCTGTCTTTGGGGACGATAATGACGGTACCCAAGGAGGAAGCCACGGCTAACTACGTGCCAGCAGCCGCGGTAATACGTAGGTGGCGAGCGTTATCCGGAATTATTGGGCGTAAAGGGAGCGTAGGCGGATAATTAAGTGGGATGTGAAATACTCAGGCTCAACCGGGGGGCTGCATTCCAAACGTATTACCTAG
+
GGGGGGGGGGGGGGGGGGGGGGGGGGGGGGGGGGGGGGGGGGGGGGGGGGGGGGGGGGGGGGGGGGGGGGGGGGGGGGGGGGGGGGGGGGGGGGGGGGGGGGGGGGGGGGGGGGGGGGGGGGGGGGGGGGGGGGGDGGGGGGGGGGGDGGGGGGGGGGFCCGGCECEGFGD@EGGFEGDCFGGGEC8EGGGCG9EGD8FG?FGGGGGC:CEEGGGFD57/*9;9CC*/:D7<9+:0?C>4/7;@GGGC*:CC>FF5)8?FF>)9>CD05).5?@6F));9F(*)968)-*94
@M04650:207:000000000-C238N:1:1101:19836:15987 1:N:0:19
ACTCCTACGGGAGGCAGCAGTGGGGAATATTGCACAATGGGCGCAAGCCTGATGCAGCCATGCCGCGTGTATGAAGAAGGCCTTCGGGTTGTAAAGTACTTTCAGCGAGGAGGAAGGCATTGTGGTTAATAACCGCAGTGATTGACGTTACTCGCAGAAGAAGCACCGGCTAACTCCGTGCCAGCAGCCGCGGTAATACGGAGGGTGCAAGCGTTAATCGGAATTACTGGGCGTAAAGCGCACGCAGGCGGTCTGTCAAGTCGGATGTGAAATCCCCGGGCTCAACCTGGGAAC
+
GGGGGGGGGGGGGGGGGGGGGGGGGGGGGGGGGGGGGGGGGGGGGGGGGGGGGGGGGGGGGGGGGGGGGGGGGGGGGGGGGGGGGGGGGGGGGGGGGGGGGGGGGGGGGGGGGGGGGGGGGGGGGGGGGGGGGGGGGGGGGGGGGGGGGGGGGGGGGGGGGGGGGGGGGGGGGGGGGGGGGGGGGGGGGGGGGGGGGGGGGGGEGGGGGGGGGGGGGGGGGGGGGGGGFGGGFGGGGGFGFGFFGGGGFGDCGGGFFFFFGFGGFGGFFFF4@=FFFBGFEFGFFFFF?@>BF6
@M04650:207:000000000-C238N:1:1101:9000:15995 1:N:0:19
ACTCCTACGGGAGGCAGCAGTGGGGAATATTGCACAATGGGGGAAACCCTGATGCAGCAACGCCGCGTGAGTGATGACGGTCTTCGGATTGTAAAGCTCTGTCTTTGGGGACGATAATGACGGTACCCAAGGAGAAAGCCACGGCTAACTACGTGCCAGCAGCCGCGGTAATACGTAGGTGGCGAGCGTTATCCGGAATTATTGGGCGTAAAGGGAGCGTAGGCGGATAATTAAGTGGGATGTGAAATACTCAGGCTCAACCTGGGGGCTGCATTCCAAACTGATTATCTAG
+
GGGGGGGGGGGGGGGGGGGGGGGGGGGGGGGGGGGGGGGGGGG7FGGGGGGGGGGGGGGFGGGGGGGGGGGGGGGGGCEEGGGGGGG7FFGGGGGGGGGGFGGGGF<FCCGEGGEFCFGFGGEG7FCFG+@@BFGGFGGGGGDGGGDF7F=FGGAFDBCG7@FGGGDGG*CF@CCF:::CFFEEC8EEGG8:CCCCGG58++<:E5CCGEG=FFGGGG)>5C5+*:*2CFGFF7:C*>FF?DFF*:*2*2:DG*>?F>67*8>FFG39DEEF4648<<*8@B7*11645=*.
@M04650:207:000000000-C238N:1:1101:22843:16019 1:N:0:19
ACTCCTACGGGAGGCAGCAGTGGGGAATATTGCACAATGGGGGAAACCCTGATGCAGCAACGCCGCGTGAGTGATGACGGTCTTCGGATTGTAAAGCTCTGTCTTTAGGGACGATAATGACGGTACCTAAGGAGGAAGCCACGGCTAACTACGTGCCAGCAGCCGCGGTAATACGTAGGTGGCAAGCGTTGTCCGGATTTACTGGGTGTAAAGGGAGCGTAGACGGCATGGTAAGTTTGAAGTGAAATCCCAGGGCTCAACCCTGGGACTGCTTTGAAAACTATCAAGCTAG
+
GGGGGGGGGGGGGGGGGGFGGGGGGGGGGGGGGGGGGGGGGGGGGGGGGGGGGGGGGFGGGGGGGGGBGGGGGGGGGGGGGGGGGGGGGGGGGGGGGGGGGGGGGGGGGGGGGGGGGGGGGGGGGGGGGGGGGGGGGGGGGGGGGGGGGGGGGGGGGGGGGGGGGGGGFGGGGFGG?EGFFGGGGFFGEGGGGGGGEGGGCFGFG>*::CF7+<CEGGG<C38?EE5:590<BEGFC***9>B=DF:7@47<FG5<>3?@GFG45<90).8?FF??5<F?54?=?FFFFF=?
@M04650:207:000000000-C238N:1:1101:12507:16038 1:N:0:19
ACTCCTACGGGAGGCAGCAGTGGGGAATATTGCACAATGGGGGAAACCCTGACCCAGCGACGCCGCGTGAGTGAAGAAATCCTTCGGGATGTAAAGCTCTGTTGTATGGGAAGAGAAGCAGACGGTACCATACGAGGAAGCCCCGGCAAACTACGTGCCAGCAGCCGCGGTAATACGTAGGGGGCAAGCGTTGTCCGGAATTACTGGGCGTAAAGCGCACGCAGGCGGGTTTATAAGTCAGATGTAAAAGGCAGGTGCTTACCATCTGTTTGTCATCTGATACTGTAAGCCT
+
GGGGGGGGGGGGGGGGGGGGGGGGGGGGGGGGGGGGGGGGGGGGGGGGGGGGGGGGGGGGGGGGGGGGGGGGGGGGGGGGGGGGGGGGGGGGGGGGGGGFGFFGGGGGGGGGGGGGGGGGGGGGGGGGGGGGGGGGGGGGGFGGGGGGGGGGGGGFGGGFGGGGGGGGGGEGGGGGGGGGGGGGGGGGGGGGGGGGGGCEGGGGGGGGGGGGECCGGDGGGGGGGGGGGG8EFGGGGGFGFGFFGGGGFGDGGGD@@?FFGFGGFGGBBFF?FFFBA)>FFFGFFFFFFFF0
@M04650:207:000000000-C238N:1:1101:15661:16054 1:N:0:19
ACTCCTACGGGAGGCAGCAGTGGGGAATATTGGGCAATGGGCGCAAGCCTGACCCAGCAACGCCGCGTGAAGGAAGAAGGTTTTCGGATTGTAAACTTCTGTTGTGAGGGACGATAATGACGGTACCTCACGAGGAAGCCCCGGCTAACTACGTGCCAGCAGCCGCGGTAATACGTAGGGGGCAAGCGTTATCCGGATTTACTGGGTGTAAAGGGAGCGTAGACGGCGATGCAAGTCTGAAGTGAAAGCCCAGGGCTCAACCCTGGGACTGCTTTGGAAACTGTGTTGCTAG
+
GGGGGGGGGGGGGGGGGGGGGGGGGGGGGGGGGGGGGGGGGGGGGGGGGGGGGGGGGGGGGGGGGGGFGGGGGGGGGGGGGGGGGGGGGGGGGGGGGGGGGGGGGGGGGGGGGGGGGGGGGGGGGGGCGGGGGGGGGGGGCFGGGGGGGGGGGGGGGGGGGGGGGGGEGGGGGGGGGGGGGGGGGGDECGGGGGGGGGCGGGGGGFGGGGGGGFE8CDGGGGGDGGGGGGC=FGGFGGFGFCFFGGGG@5CGGGGFFFFFFFGGFFGBFFFFFF?FB>7FFFGF?FF<AFFA
@M04650:207:000000000-C238N:1:1101:11916:16109 1:N:0:19
ACTCCTACGGGAGGCAGCAGTGGGGAATATTGCACAATGGGCGCAAGCCTGATGCAGCCATGCCGCGTGTATGAAGAAGGCCTTCGGGTTGTAAAGTACTTTCAGCGAGGAGGAAGGTGTTGTGGTTAATAACCGCAGCAATTGACGTTACTCGCAGAAGAAGCACCGGCTAACTCCGTGCCAGCAGCCGCGGTAATACGGAGGGTGCAAGCGTTAATCGGAATTACTGGGCGTAAAGCGCACGCAGGCGGTTTGTTAAGTCAGATGTGAAATCCCCGGGCTCAACCTGGGAAC
+
GGGGGGGGGGGGGGGGGGGGGGGGGGGGGGGGGGGGGGGGGGGGGGGGGGGGGGGGGGGGGGGGGGGGGEGGGGGGGGGGGGGGGGGGGGGGGGGGGGGGGGGGGGGGGGGGGG8EFFGGGGGGGGGGGGGGGGGGGGGGGGDGEFGGGGFGGGGGGGGGGGGGGGGGGGGGGGGGCEGF>FGGGFGGGGGGGGGGFGGGGGGGGGDGGGGGGEGGGGGGGGGGGGGGGGGFFGGGGGFGEGFEDDDDBGGGG*C@F?FFGFGDFFGBF?FFFF6?:BGFF(949FF:<@F?>:
@M04650:207:000000000-C238N:1:1101:10802:16127 1:N:0:19
ACTCCTACGGGAGGCAGCAGTGGGGAATATTGCACAATGGGGGAAACCCTGATGCAGCAACGCCGCGTGAGTGATGACGGTCTTCGGATTGTAAAGCTCTGTCTTTGGGGACGATAATGACGGTACCCAAGGAGGAAGCCACGGCTAACTACGTGCCAGCAGCCGCGGTAATACGTAGGTGGCGAGCGTTATCCGGAATTATTGGGCGTAAAGCGCACGCAGGCGGTCTGTCAAGTCGGATGTGAAATCCCCGGGCTCAACCTGGGAACTGCATTCGAAACTGGCAGGCTAG
+
GGGGGGGGGGGGGGGGGGGGGGGGGGGGGGGGGGGGGGGGGGGGGGGGGGGGGGGGGGGFGGGGGGGGGGGGGGGGGGGGGGGGGGGGGGGGGGGGGGGGGGGGGGGGGGGGGGGGGGGGGDGGGGGGGGGGFGGGGGGGGGGGGGGGGGGGGGGGGGGGGGGGGGGCFGEGGGFGGGGGCGGGGGGGDGEGGGDGGG5FGGGCFFGGEGGGDFEECDGGGGGGGGGGGGGGFGGGGGFDDGFFFGFGFFGFG3DEFFFFGFFGFGG?FFFFFFFF>:<DFFGFFFEB;5;0
@M04650:207:000000000-C238N:1:1101:3627:16164 1:N:0:19
ACTCCTACGGGAGGCAGCAGTAGGGAATCTTCGGCAATGGGGGCAACCCTGACCGAGCAACGCCGCGTGAGTGAAGAAGGTTTTCGGATCGTAAAACTCTGTTGTTAGAGAAGAACGTTAAGTAGAGTGGAAAATTACTTAAGTGACGGTATCTAACCAGAAAGGGACGGCTAACTACGTGCCAGCAGCCGCGGTAATACGTAGGTCCCGAGCGTTGTCCGGATGTATTGGGCGTAAAGCGAGCGCAGGTGGTTTGATAAGTCTGAAGTTAAAGGCTGTGGCTCAACCATAGT
+
GGGGGGGFGGGGGGGGGGGGGGGGGGGGGGGGGGGGGGGGGGGGGGFGGGGGGGGGGGGGGGDDFGGGGGFEGGGGGGGGF?EFGGGGGGGDGGGGGDFGGGGFF=FFGGGGGGGFGFGFGGGGGGGBFGGGEGGGEFC<DGGGFGGGEFF7FFGGG7FGGGGGGC:BFGGCCFG@G?GFFG*CF@EFFGGDGGCCECFCF9CEG<B6CCECEG?CE5CCGDC5*++<+7CF>D3CD<F>B3<DGGGD>/9DCD:>???FGFFGBF:<F4@@6BFF2<5@FFC)9?:(,9?:6
@M04650:207:000000000-C238N:1:1101:16577:16232 1:N:0:19
ACTCCTACGGGAGGCAGCAGTAGGGAATCTTCGGCAATGGGGGCAACCCTGACCGAGCAACGCCGCGTGAGTGAAGAAGGTTTTCGGATCGTAAAACTCTGTTGTTAGAGAAGAACGTTAAGTAGAGTGGAAAATTACTTAAGTGACGGTATCTAACCAGAAAGGGACGGCTAACTACGTGCCAGCAGCCGCGGTAATACGTAGGTCCCAAGCGTTGTCCGGATTTATTGGGCGTAAAGCGAGCGCAGGTGGTTTCTTAAGTCTGATGTAAAAGGCAGTGGCTCAACCATTGTG
+
GGGGGGGGGGGGGGGGGGGGGGGGGGGGGGGGGGGGGGGGGGGGGGGGGGGGGGGGGGGGGGGGGGGGGGGGGGGGGGGGGGGGGGGGGGGGGGGGGGGGGGGGGGGGGGGGGGGGGGGGGGGGGGGGGGGGGGGGGGGGGGGGGGGGGGGGGGGGGGGGGGGGGGGGGGGGGGGGGGGGGGGGGGGGGGGGGGGGGGGFGGGGGGGGGGGGGGGGGGGGGGGGCFFGGGGGFGGGGGFFEGFFGGGGFGGGDFGFFFFFGFGGFGGFFFF=FFFFFFGFFFDFFFFF?FFAA<
@M04650:207:000000000-C238N:1:1101:27234:16233 1:N:0:19
ACTCCTACGGGAGGCAGCAGTGGGGAATATTGCACAATGGGCGAAAGCCTGATGCAGCGACGCCGCGTGAGGGAAGAAGGTTTTCGGATTGTAAACCTCTGTCTTCGAGGACGAAGAAGTGACGGTACTCGAGGAGGAAGCCACGGCTAACTACGTGCCAGCAGCCGCGGTAAAACGTAGGTGGCAAGCGTTGTCCGGAATTACTGGGTGTAAAGGGAGCGCAGGCGGGATGCCAAGTTGGACGTGAAATCTATGGGCTCAACCCATAGCGTGCGTTCAAAACTGGCGTTCTTG
+
GGGGGGGGGGGGGGGGGGGGGGGFECGGGGGGGGGGGGGGGGGGGGGGGGGGGGGGGGGCGDGGGGGGGGGGGGGGGGGGGGGGGGGGGGGGGGGGGGGGGGGGGGGGGGGGGGGGGGGGGGGGGGGGGGGC@FGGGGGGFFGGGGG7FGGFFGGGGGGGGGGGGGGGGGGGGGGGGFGGGFGGGGGGFGGGGGFGGGGCFGGGFFGG;ECFFGCCEGGGGDGGEGGGGGGGFCD?FGFGFFFFDDGGFGGFGFGFFFFFG@GCBDC:FFF5;B>B?09F?AFFF?FB:BEFB2
@M04650:207:000000000-C238N:1:1101:12031:16243 1:N:0:19
ACTCCTACGGGAGGCAGCAGTGGGGAATATTGCACAATGGGGGAAAACCTGATGCAGCAACGCCGCGTGAGTGATGACGGTCTTCGGATTGTAAAGCTCTGTCTTTGGGGACGATAATGACGGTACCCAAGGAGGAAGCCACGGCTAACTACGTGCCAGCAGCCGCGGTAATACGTAGGTGGCGAGCGTTATCCGGAATTATTGGGCGTAAAGGGAGCGTAGGCGGATAATTAAGTGGGATGTGAAATACTCAGGCTCAACCTGGGGGCTGCATTCCAAACTGATAAGCTAG
+
E8EFEEFFEGGEFEGGGDGAFGFGGGGEFGFFGGAECEF-6@CEGG,,BFFGFGCGGEFEFGCCFEECEGFGGGAA<ECEGDFGF?@+4CEGGFFGGGFGGGFDGEAFEE@:>:FFCDGGCFGGG>BFEE83=>>+=8<FBCFG:FGECFFCEGFC@FCGG>7>:CECF7*BFCBCCFCG9C7C7=*8*=EFFCED*=*<@CCDCF55EG*C7<:C=DCCEG5+17:=E:FGF?:0CGFDFGFFGGG7*:>**9*)8@=?0)*2)5D>>37:6=9*.-*9))*14*9).*/8
@M04650:207:000000000-C238N:1:1101:21820:16244 1:N:0:19
ACTCCTACGGGAGGCAGCAGTGGGGAATATTGCACAATGGGGGAAACCCTGATGCAGCAACGCCGCGTGAGTGATGACGGTCTTCGGATTGTAAAGCTCTGTCTTTGGGGACGATAATGACGGTACCCAAGGAGGAAGCCACGGCTAACTACGTGCCAGCAGCCGCGGTAATACGTAGGTGGCGAGCGTTGTCCGGATTTACTGGGCGTAAAGGGAGCGTAGGCGGATTTTTAAGTGGGATGTGAAATACCCGGGCTCAACCTGGGTGCTGCATTCCAAACTGGGAATCTAG
+
GGGGGGGGGGGGGGGGGGGGGGGGGGGGGGGGGGGGGGGGGGGGGGGGGGGGGGGGGGGGGGGGGGGGGGGGGGGGGGGGGGGGGGGGGGGGGGGGGGGGGGGGGGGGGGGGGGGEGGGGGGGGGGGGFCCFDGEGGGGGGGGGGGGGGGGGGGGGGGGGGGGGGGGGGGGGGGGGGGGGFGFGGGGGGGGGGGGGGEEGGGGGGGGGGGGGGGGEGCDCCCEGGGGGGGCF>GGGF=F<FGF4>FGGFGF4DD<)7>F@FFGF5CFFFFFFFFFF<>F*<AFF@F)1<?@9
@M04650:207:000000000-C238N:1:1101:8075:16257 1:N:0:19
ACTCCTACGGGAGGCAGCAGTGGGGAATATTGCACAATGGGGGAAACCCTGATGCAGCAACGCCGCGTGAGTGATGACGGTCTTCGGATTGTAAAGCTCTGTCTTTGGGGACGATAATGACGGTACCCAAGGAGGAAGCCACGGCTAACTACGTGCCAGCAGCCGCGGTAATACGTAGGTGGCGAGCGTTATCCGGAATTATTGGGCGTAAAGGGAGCGTAGGCGGATAATTAAGTGGGATGTGAAATACTCAGGCTCAACCTGGGGGCTGCATTCCAAACTGATTATCTAG
+
GGGGGGGGGGGGGGGGGGGGGGGGGEGFGGGGGGGGGGGGGGGGGGGGGGGGGGGGGGGGGGGFGGGGGGGGGGGGGGGGGGGGGGGGGGGGGCFGGGGGGGGFGGCGGGDEEEFGCFGGGGDEFGGGEF>FCGGDFGGGGGGGGFGGGGGGGGGGGGGGFFGFEGGEGDGGGGGGGGGGGGGGGEGDGGGGGGEDEGDF?CFGCGGDEE=CGG*8*>DGGGGGGG*1::0?FGCGGGFFFG:F7DGGFGFGGGGFFFFFGFGGFDGFFFFF4=669<FFFFGFFF6AAF@)
@M04650:207:000000000-C238N:1:1101:4126:16315 1:N:0:19
ACTCCTACGGGAGGCAGCAGTGGGGAATATTGCACAATGGGGGAAACCCTGATGCAGCAACGCCGCGTGAGTGATGACGGTCTTCGGATTGTAAAGCTCTGTCTTTGGGGACGATAATGACGGTACCCAAGGAGGAAGCCACGGCTAACTACGTGCCAGCAGCCGCGGTAATACGTAGGTGGCGAGCGTTATCCGGAATTATTGGGCGTAAAGGGAGCGTAGGCGGATAATTAAGTGGGATGTGAAATACTCAGGCTCAACCTGGGGGCTGCATTCCAAACTGATTATCTAG
+
GGGGGGGGGGGGGGGGGGGGGGGGGGGGGGGGGGGGGGGGGGGGGGGGGGGFFGGGGGGGGGGGGGGGGGGGGGGGGGGGGGGGGGGGGGGGGGGGGGGGGGGGGGGGGGGGGGGGGGGGGGGGGGGGGGGGGCFEGGGGEFGGGDGGGGGGGGFGGGGGGGGGGGGGFGGGGGGGGGGGGGGCEGGGGGDGGGGGCGGGGGFGGGGGEE=FGFGGGGGGGGGGGG*7EFGGFFGEGFFFF<FFGGGGFGGGGGG?;FFFEFFGFG37DFFD?F=F)-:?FFGF=64<9??D
@M04650:207:000000000-C238N:1:1101:5749:16347 1:N:0:19
ACTCCTACGGGAGGCAGCAGTGGGGAATATTGCACAATGGGGGAAACCCTGATGCAGCAACGCCGCGTGAGTGATGACGGTCTTCGGATTGTAAAGCTCTGTCTTTGGGGACGATAATGACGGTACCCAAGGAGGAAGCCACGGCTAACTACGTGCCAGCAGCCGCGGTAATACGTAGGTGGCGAGCGTTATCCGGAATTATTGGGCGTAAAGGGAGCGTAGGCGGATGATTAAGTGGGATGTGAAATACTCAGGCTCAACCTGGGGGCTGCATTCCAAACTGATTATCTAG
+
GGGGGGGGGGGGGGGGGGGGGGGGGGGGGGGGGGGGGGGGGGGGGGGGGGGGGGGGGGGGGGGGGGGGGEGGGGGGFGFGGGGGGGGFEFGGGGGGGFFGDFFFFGGGGGGGGGDGGGGGGGGGGGFGGGDDGGGGGFGGGGGGCFGEFFGGGCFFGFGGGEGGGGGGGGGGGCCFFFGGGGEGGGGG888*>?:ECCEF7+<+<F8C87CC7<*AE3>9=GGDGG>=*9@:@CG9DFFFFD?F>7:DFFCCF>CF45*=7>*98FGF>3);:B4=<A7=>2D=47769FF)
@M04650:207:000000000-C238N:1:1101:3874:16356 1:N:0:19
ACTCCTACGGGAGGCATCAGTGGGGAATATTGCACAATGGGCGCAAGCCTGATGCAGCCATGCCGCGTGTATGAAGAAGGCCTTCGGGTTGTAAAGTACTTTCAGCGAGGAGGAAGGCATTGTGGTTAATAACCGCAGTGATTGACGTTACTCGCAGAAGAAGCACCGGCTAACTCCGTGCCAGCAGCCGCGGTAATACGGAGGGTGCAAGCGTTAATCGGAATTACTGGGCGTAAAGCGCACGCAGGCGGTCTGTCAAGTCGGATGTGAAATCCCCGGGCTCAACCTGGGAAC
+
[truncated: 21,613,516 more chars]
