# Supplementary material for: Captivity causes taxonomic and functional convergence of gut microbial communities in bats
Source: PeerJ. 2019 Apr 30;7:e6844. doi: 10.7717/peerj.6844 (PMC6499062; doi:10.7717/peerj.6844)
Supplement: Data S65 — Raw data of WFHa2. [file peerj-07-6844-s070.gz › ZTPSN18AB884-WFHa2_R2.fq]

@M04650:207:000000000-C238N:1:1101:11409:2214 2:N:0:19
TGACTACTCGGGTTTCTAATCCCGTTCTCTACCCTAGCTTTCGCACATGAGCGTCAGTCTTTTTCCAGTAAGCCGCCTTCGCCACTGGTGTTCTTCCCGATATCTACGCATTTCACCGCTACACCGGGTGTTCCACTTCCCTCTCACATACTCTAGGCTTACAGTTTCAGATGCCAAACAGATGTTAAGCCCCTTCCTTTTACATCTGACTTATAAACCCGCCTGCGTTCTCTTTCCGCCCCGTAATTCCGTTCAACGCTTTCCCCCTACGTCTTACCGCGGCTTCTGGCCCGTCGTTTTC
+
---AB9FFGGG7FEGGG9,FCCC;FGE,CF,EEFG8,@FEGG@7,@+C,,,;+@:,,CCFD,C,CE,,6,,964+@@FEGC@C,8A,,C,CFFFG??A,,@+@AE,5,87BEGC,5?+4@8@9B?+++++8@=E,5@D9A=DFFF,>@@,@DFF9,,6@D,:,,C,@>,3,8=,6,,05:1,7,,@,,2,,1;A,4;DCFC+3+4BCF*=CF*=+++.1;)92>()(:(9(9<FF*;(;1<(.6)*,/28/))0*)2(-3:0C)2;(3(.4<(A8)0*(-((,4(.4))+(/(4((4;:24
@M04650:207:000000000-C238N:1:1101:20980:2307 2:N:0:19
CGACTACTGGGGTTTCTAATCCTGTTCGCTACCCACGCTTTCGAGCCTCAGTGTCAGTTACAGACCAGAGAGCCGCTTTCGCCACCGGTGTTCCTCCATATATCTACGCATTTCACCGCTACACATGGAATTCCACTCTCCCCTTCTGCACTCAAGTTCGACAGTTTCCAAAGCATACTATGGTTGAGCCACAGCCTTTAACTTCAGACTTATCAAACCACCTGCGCTCGCTTTACGCCCAATAAATCCGGACAACGCTCGGGACCTACGTATTACCGCGGCTGCTGTCCCGTAGTTAGCC
+
-ACCCCGGGGGGGGGGGGGGGGGFGGGGGGEGGGGGGGGGGGGGFGGFG6EGGGG9FFGGGGGGGGGGGGCG7F@FGEFGGGGGG?FEGDGGGFFFGFFCF9>BEGGGGGGGGG9EFGGDGG9E:E<FF<FGGGDED8EFEFEFF8FFGAFDE88,AEGGFEEGFEGGGGG,D8DGGGGGGG,DF+66@7,9,@5CFFFG>FGF6;<>@79CEC9+4>*C=GF@B59)2?=DFD+9:34<C;3)*:))2))(65CD)4133(9(>*..433):<26<9,4(191?:B4<+5*,(,4>+6).
@M04650:207:000000000-C238N:1:1101:20288:2319 2:N:0:19
GGACTACCGGGGTATCTAATCCTGTTTGCTCCCCTAGCTTTCGCACTTCAGCGTCAGTTTTTGTCCAGTGAGCTACCTTCGTCATCGGCATTCCTACATATATCTACGAATTTCACCTCTACTCATGTAGTTCCGCCCACCTTTCCAATACTCTAGAATTTCAGTTTCGTCGGCAAGCTAATGGTTGAGCCACTAGTTTTCACCGTCGACTTGAAACCCCGCCTAGATGCCCTTTATGCCCAATAATTCCGGATAACGCTTGCGACATACGTATTACCGCGGCTGCTGGCACGTATTTAGC
+
-ACCCGGGGGGGGGGGGGGGGGGGGGGGGGGGGGGGGGGGGGGGGGGFGGGGGGGGGGGGGGGGGGGGGGDGFFFGGGGGGGGGGGGGCGGGGGGGGDGGGCGGGGGGG8EFGGGGGGGGGFGGCADGGFFGGGGGGEGGGGGFGGGGGGGFGGGGGCFEGGFGGGGGGGGGGEEGG?DFFGGGGGGFGGGGFFDFFGGGGFGFFGGFFGGGFG>FFDGDFDBDDA3B?>5>EGFEFEFFF@FFC7??FAF00>CEG;;FD?F>5C6448?8<F?AFG6>FF>F>0,)3C?G::?AFCA26
@M04650:207:000000000-C238N:1:1101:7312:2451 2:N:0:19
GGACTACTCGGGTATCTAATCCTGTTTGCTCCCCACGCTTTCGAGCCTCAGTGTCAGTTACAGGCCAGAGAGCCGCTTTCGCCTCCGGTGTTCCTCCATATATCTACGCATTTCACCGCTACACATGGAATTCCACTCTCCTCTCCTGCACTCAAGTTCGACAGTTTCCAAAGCATACTATGGTTGAGCCACAGCCTTTAACTTCAGACTTATAAAACCACCTGCGCTCGCTTTACGCCCAATAAATCCGGACAACGCTCGGGACCTACGTATTACCGCTGCTGCTGGCACGTAGTTAGCC
+
CCCCCFGGGGGGGGGGGGGGGGGGGFGGGGGGGGGGGGGGGGGGGGGGGFGGFGGCGFGGGGGGFEGGDGGDGGGGCEGGGGGCCGGGFG?FCFF9FGGGCFGGGGGGFGCFFFFGFCECGGC8:AFGGGGGGGFFGGGGDFGFFFCCFFGFGGFGGFGGGEGGFGFC;DD,8FFGGFGGGGGCBCFFGFGGCF619DEGFFFFFF+B@5;C*+25BE:CB4>BDF9>@DF@BF+/62B*<;=EGGECC3>;9BG@C(/469517E?7>B:)4+6)09((-45>),45(0,:1:?FFC>))
@M04650:207:000000000-C238N:1:1101:10230:2512 2:N:0:19
GGACTACCGGGGTATCTAATCCTGTTTGCTCCCCACGCTTTCGAGCCTCAGTGTCAGTTACAGGCCAGAGAGCCGCTTTCGCCTCCGGTGTTCCTCCATATATCTACGCATTTCACCGCTACACATGGAATTCCACTCTCCTCTCCTGCACTCAAGTCTCCCAGTTTCCAATGCACACAATGGTTGAGCCACTGCCTTTTACATCAGACTTACGAAACCACCTGCGCTCGCTTTACGCCCAATAAATCCGGACCACGCTTGGGACCTACGTATTACCGCGGCTGATGGCCCGCAGTTAGCC
+
CCCCCGGGDGGGGGGGGGGGGGGGGGGGGGGGGGGGGGGGGGDCDFGGGGGGGGGGGFGFEEFEFGGCCFGDGGGG+FFGGGGBFFEFGGGGGGGFGFEFFFFGDGGGGGGGGGGGGDGGGGGGC?FFGGGGGGGGGC,58DFFCFCFCGGFDBFFA,3>FG?8@EEFGG,CD8EFE?C:ADFFCFCFFG,9,@<CCDFG7CCFF7735?++***49A,*)*072?@)57>@;F+7>?GG@;;)*27CGFE(()>?<>((,(*(9=8),44))<<<C*,-(-((4)-2(+-2(-7<A+.6:
@M04650:207:000000000-C238N:1:1101:24048:2569 2:N:0:19
GGACTACCAGGGTATCTAATCCTGTTTGCTCCCCACGCTTTCGCACCTGAGCGTCAGTCTTTGTCCAGGGGGCCGCCTTCGCCACCGGTATTCCTCCAGATCTCTACGCATTTCACCGCTACACCTGGAATTCTACCCCCCTCTACAAGACTCTAGCCTGCCAGTTTCGAATGCAGTTCCCAGGTTGAGCCCGGGGATTTCACATCCGACTTGACAGACCGCCTGCGTGCGCTTTACGCCCAGTAATTCCGATCAACGCTTGCACCCTACGTATTACCGCGGCTGCTGGCACGTAGTTAGC
+
CCCCCGGGEFGGGGGGGFGGGFGGGGGGGFGFFGGGGGGGGEGGGGGGGFGGGGDGGGACFEGGGGGGGGGGGGGGGGGFGGEGGGGGG@FGGGFGC,FGGG9FGAEGGGGDFGGGGGGGGGGGG8AAFGGGGFFFFD+>ECGFGGC?FGFFGGGGGGGGGGGCFGGGGG>CAFFGF>FEDGGFFGGFFGCFECDEGGGGFFGFAGFDFGGGFFFFF(:C@CB;1505:D>99GFB?:EGD:2(2:)-7B?0()1)989B<:3)9F?0(3:?<93>CFB0>BF9B1:FFGFC1(2<:F<A4
@M04650:207:000000000-C238N:1:1101:24188:2580 2:N:0:19
GGACTACAAGGGTTTCTAATCCTGTTTGCTACCCACGCTTTCGAGCCTCAGTGTCAGTTACAGACCAGTAAGCCGCCTTCGCCACTGGTGTTCCTCCTAATATCTACGCATTTCACCGCTACACAGGGAATTCCACGCACCTCTCCCGAACTCAAGTCTGCCAGTTTCAAAGGCACGACAGGGTTGAGCCCCGCAATTTTACCTCTGACTTAACAGACCCCCTACGCACGCTTTACACCCAATAAATCCGGACAACGCTTGGGACCTACGTATTACCGCGGCTGCTGGCACGTAGTTAGCC
+
CCCCCGGGDFGGFGGGGGGGGGGGGG,CFG<FGGGG+FGGGGGGGGGGGG<,CFGGGGGF9FG,CFGG,,CFGGGG7CFGF@F@F,FGFGGGGGGGG,,BFGGGGGFGGGGGGGGGFFE>EFGG9,,8+FGGGF,<+++@>=F5D,,+66CFGGGGEEGCFGGGDFGGDF,,6@6@8DE+1DBD7C>F?F*1****/=FFGF,+;*2+*+=F<8+*;>F*(:(6(:9:959(2:8;+7C:*(5;>+<7*8><9EFFGF1(4(*(9EF<>:<<A+<:0/(-4((44:)24*)243<6<3:A8
@M04650:207:000000000-C238N:1:1101:7323:2668 2:N:0:19
GGACTACCGGGGTATCTAATCCTGTTTGCTCCCCTAGCTTTCGCACCTCAGCGTCAGTTATGGCCCAGAAGACTGCCTTCGCCATCGGTGTTCTTCCCAATATCTGCGCATTTCACCGCTACACTGGGAATTCCATCTTCCTCTACCAAACTCGAGTCTGCCAGTTCGGAATCCGGCTGGGGGTTGAGCCCTCAGATTAGAGATTCCGCTTAACAAACCGCCTACGCGCGCTTTACGCCCAATAAATCCGGATAACGCTTGCTCCCTACGTATTACCGCGGCTGCTGGCACGTAGTTAGCC
+
CCCCCFFGGGGGGGGGGGGGGGGGGGGGGGGGGCFGGGGGFGGGGGGFGGGGGGGGGGGGGGFGGFBEEFGGGGGGGGFGGGGGGGGGGGGGGFGGGGGGGGCGGAFGCGGGG9FFGFGGGGGFGGGGFGGC=FGGGBFCFGGFGGGGFGFFGGFGGGGGGGGGGCFEE8CFGGGDGGGGCCGGGGDEGCGGG5DFGG?FCAFFFF7;=<*CCFGFFFG39D083B9>17>BF=@<38ED8::0CGA9DEB4,5C?D9:??1*64C0)((4?)+659520693480)3:*,:(,4(6:-4)
@M04650:207:000000000-C238N:1:1101:18491:2687 2:N:0:19
GGACTACCCGGGTTTCTAATCCTGTTCGCTCCCCACGCTTTCGAGCCTCAGCGTCAGTTACAGTCCAGAGAGCCGCTTTCGCCACCGGTGTTCCTCCATATATCTACGCATTTCACCGCTACACATGGAATTCCACTCTCCCCTTCTGCACTCACGTTCGACAGTTTCCAAAGCATACTATGGTTGAGCCACAGCCTTTAACTTCAGACTTATCAAACCACCTGCGCTCGCTTTACGCCCAATACATCCGGCCCACGCTCGGGACCTACGTATTACAGCGCCTGGTGCACGGTAGTTTGCC
+
CCCCCEFGFGGGGGGGGGGGGGGGGGGGGGDGGGGGGGGGGGGGGEGGG8FGGGGGGGGGGGGGGGGGGG?FGGGGGGGGGGGGGGGGGEGGGGGGGGGGGGGGGGGFGGCCGGGGGEGGGGGGDFGGGFDGGGGGGGFGGCGFGGGEEGGFGG,=DCGGGGEGDCCFGGGFGGGGGGGCECFGGGG6CCEFGGGFCFGF79?F+:CF=9>>AGGGFE5*6?@EFDF69D6<?FFCD74<B?FE*21<2))((09677(319C658(58(33<EF:+043((-((,4))3(*4((-6+)6<
@M04650:207:000000000-C238N:1:1101:6888:2738 2:N:0:19
GGACTACTCGGGTTTCTAATCCTGTTCGCTCCCCACGCTTTCGAGCCTCAGCGTCAGTTACAGTCCAGAGAGTCGCCTTCGCCACTGGTGTTCTTCCTAATCTCTACGCATTTCACCGCTACACTAGGAATTCCACTCTCCCCTCCTGTACTCTAGATCTCCAGTTTGGAATGCAGCCCCCAGGTTGAGCCCGAGTATTTCACATCCCACTTAAAGAACCGCCTACGCTCCCTTTACGCCCAGTAAATCCGGCCAACGCTTGCCACCTACGTATTACCGCGGCTGCTGGCACGTAGTTAGC
+
CCCCCFGGGGGGGGGGGGGGGGGGGGGGGGGGGGGGGGGGGGGDGGGGGFGGGGGGGGGGGGGCCFFGGGGGGGEFFGGGGGEGGGGGEGGGGGGGGGGGGGGGFGFGDGGGGGGGGGGGGGGGGFFFFGGGGGGGFGGGFGGFGGGGGGGFGG9DDFGGGGGGGGGGGG99=FGGG8EGCCEGGG,5AFGGGGGFFGGGGFGF6CC>47FF;DF7B)<>=D>@9;24:D98;G;EFFGGGF0.@7CFGFD0()),7112??GFGGF:05::?F2.<F02;19B90,.5=:+(386:C<AA
@M04650:207:000000000-C238N:1:1101:12548:2785 2:N:0:19
GGACTACTAGGGTTTCTAATCCCGTTCGCTACCCTAGCTTTCGCACATGAGCGTCAGTCTTGTGCCAGGAAGCCGCCTTCGCCACTGGTGTTCTTCCCGATATCTACGCATTTCACCGCTACACCGGGAGTTCCACTTCCCTCTCACATACTCTAGGCTTACAGTATCAGATGACAAACAGATGGTAAGCACATGCCTTTTACATCTGACTTATAAACCCGCCTGCGTGCGCTTTACGCCCAGTAATTCCGGACAACGCTTGCCCCCTACGTATTCCCGCGGCTGCTGGCACGTCGTTTGC
+
CCCCCGGGFCDGGGGGEFFGFGGGGGGGGGGGGGGGGGGGGGGGGGGFFGGGGGGGGGGGGFGGGGGGGGCFGGGGGGGFGGFGGGGGFGGGGGGGGFEGDGEGGEGGG7=CFFGGGGGDEEEFGGGG>CGGGG9FCDGGFFFFG9DCF8BFGG9DFGGGGGGGGGFGGGF;C,EGGGG6CDFG?<FFCCEF,@<7*?FACAFFF78=ACGC6FF9B=FG9DFDBF>A>GFFFEF):6CG:(6;7C3)3391(>C1D690237:FGF>(4(.4C>27C104(((,-:057(233(49*,(-
@M04650:207:000000000-C238N:1:1101:17283:2819 2:N:0:19
GGACTACTCGGGTTTCTAATCCCGTTCGCTACCCTAGCTTTCGCACATGAGCGTCAGTCTTGTGCCAGGAAGCCGCCTTCGCCACTGGTGTTCTTCCCGATATCTACGCATTTCACCGCTACACCGGGAGTTCCACTTCCCTCTCACATACTCTAGGCTTACAGTATCAGATGACAAACAGATGGTAAGCACCTGCCTTTTACATCTGACTTATAAACCCGCCTGCGTGCGCTTTACGCCCCGTAATTCCGGACAACGCTTGCCCCCTACGTATTACCGCGGCTGCTGGCACGTAGTTTGC
+
CCCCCGGGGGGGGGGGGGGGGGGGGGGGGGGGGGGGGGGGGGGGGGGGFGGGGGGGGGGGFFGGGGGGGGGGGGGGGGGGGGGGGGGGGGGGGGGGGGGGGGGGGGG:FEGDGGGGGGGGGGGGGGGG:FGGGGGGGCEFFGGFGGFGCFGFGGGDFGGGGGGGGGGGGGGGGGGGGGGGGGGGGGGGGGGGGGGGGGFGGFGFFGGFEGCGCGGGFEFG>G@=DFFFFGFFFD:EFFCFG00:)92<GF?;(<D?7(3:?2CBGGF6:<(,)<7<EF?9>21(3:>DFE0C1(:?(C)64
@M04650:207:000000000-C238N:1:1101:17429:2832 2:N:0:19
GGACTACAGGGGTTTCTAATCCTGTTTGCTCCCCACGCTTTCGAGCCTCAGTGTCAGTTACAGGCCAGAGAGCCGCTTTCGCCTCCGGTGTTCCTCCATATATCTACGCATTTCACCGCTACACATGGAATTCCACTCTCCTCTCCTGCACTCAAGTCTCCCAGTTTCCAATGCACACAATGGTTGAGCCACTAGTTTTCACCGTCGACTTGAAACCCCGCCTAGATGCCCTTTATGCCCAATAATTCCGGATAACGCTTGCGACATACGTATTACCCCGTCTGCTGGCACGTAGTTTGCC
+
CCCCCGGGGGGGGGGGGGGGGGGGGGGGGGGGGGGGGGGGGGGFGGGGGGGGGGGGGGGGGGGGGGGGGGGGGGGGGGGGGGGGGGGGGGGGGGGGGGFGGFGGGGGGGGGGGGGGGGGGGGGGDFGGFFFGGGGGGGGGGGGFGGGGGGGFGGGGGGGGGGGGDFGGGGFGGFGGGGE?D=8FGGC@CCFGGCFGGGGGGFGFFGG>ADCC@FFGFDD79D??B*1BEGFFFGCCFCFC::5;*@CCGF>0<BG<5:77(189G:?<?:<?AFAFG*46-3(.)).41:,*,.3?<C>DA
@M04650:207:000000000-C238N:1:1101:24277:2906 2:N:0:19
GGACTACCAGGGTTTCTAATCCTGTTTGCTACCCATACTTTCGAGCCTCAGCGTCAGTTGATGCCCAGTAGGCCGCCTTCGCCACTGGTGTTCCTCCCGATATCTACGCATTCCACCGCTACACCGGGAATTCCGCCTACCTCTACATCACTCAAGAACAGTAGTTTTGAACGCAGTCTATGGGTTGAGCCCATAGTTTTCACATTCAACTTACCATTCCGCCTGCGCTCCCTTTACACCCAGTAATTCCGGACAACGCTTGCCACCTACGTTTTACCGCGGCTGCTGGCACGTAGTTAGC
+
CCCCCGGGGGGGGGGGGGGGGGGGGGGGGGGGGGGGGGGGGGGGGGGGGGGGGGGGGGGGGGGGGGGGGGGGGGGGGGGGGGGGGGGGGGGGGGGGGGGGGGGGGGGGGGGGGGGGGDGGGGGGGGGGGGGGGGGGGGGGGGGFGGGGGGGFGGGGDGGGGGGGGGFGGGGGGGGGGGGGGFGGGGG67EFGFFGGGFFGGAGFFGG6<FFGFFGGFEGGBGF=BABB=?@F@GFEFEGGGFDFGFC?GF;0<DGFG01<:3FF=EB:BFFF7F:AFGB>>>>96<BD2E?C?6?B:CADA
@M04650:207:000000000-C238N:1:1101:12965:2921 2:N:0:19
GGACTACCGGGGTTTCTAATCCTGTTTGCTCCCCACGCTTTCGAGCCTCAGCGTCAGTTACAGTCCAGAGAGTCGCCTTCGCCACTGGTGTTCTTCCTAATCTCTACGCATTTCACCGCTACACTAGGAATTCCACTCTCCCCTCCTGCACTCTAGATTTCCAGTTTGGAATGCAGCACCCAGGTTGAGCCCGGGTATTTCACATCCCACTTAAAAATCCGCCTACGCTCCCTTTACGCCCAGTAAATCCGGACAACGCTCGCCACCTACGTATTACCGCGGCTGCTGGCACGTAGTTCGC
+
ACBCC8EGGGGGGGGGGGGGGGGGGGGGGGGGGGGGGGGGGGG@FGGGG8FGGGGGGGGGGGCGGGGGGGGGGGGGGGGGGGGCFFGGGGGGGGGGGCFFGGGGGGGGG>FGGGGGGDGCEFGGFGGGGFFFGGCFAEFGGGGFEEGFGCFFGGDECEGGGGGAFGGFGGFFDGGDGGFG>+>>FFD@@EGCGCEGGDFGGFGFFGFF=GDF;88CF=FG=FD2@FFFFDBF@GA4A1*<C?<5@+)9CFA0(:C(1,4((,9;*?:<043:BD:2CF((4((-,4?)4=(0(4(34<)(4
@M04650:207:000000000-C238N:1:1101:12780:2967 2:N:0:19
GGACTACCGGGGTTTCTAATCCTGTTTGCTCCCCACGCTTTCGAGCCTCAGCGTCAGTTACAGTCCAGAGAGTCGCCTTCGCCACTGGTGTTCTTCCTAATCTCTACGCATTTCACCGCTACACTAGGAATTCCACTCTCCTCTCCTGCACTCTAGATAATCAGTTTGGCATGCAGCCCCCAGGTTGAGCCTGAGTATTTCACATCCCACTTAATTATCCGCCTACGCTCCCTTTACGCCCAGTAAATCCGGACAACGCTTGCCACCTACGTATTACCGCGGCTGCTGGCACGTAGTTAGC
+
CCCCCGGGGGGGGGGGGGGGGGGGGGGGGGGGGGGGGGGGGGGFGGGGGGGGGGG@GGGGGFEFGGGGGGFGGGGGGGGGGGGGGGGFFGGGGGGGGGGGGGGGG9<BFGGGGGGGGGGGGGGGGGGGGGGGFGFGGGGGGGGFGGGGGDFFGGGGDECDGGGGFGGGG,EFGGGGGGGGEECFDFGGGGGGF,DFGCAFGFGFF9>F@GFGECGG6<EFFGFDDFFE5C@=BGF*=9EEGF;=DF.?FFAF;BD6D@FFB(C?DF?:(8:B?F?FF760;>;B(::?5C<GB3:(4F2<6
@M04650:207:000000000-C238N:1:1101:16673:3034 2:N:0:19
GGACTACCCGGGTATCTAATCCTGTTTGCTCCCCACGCTTTCGCACCTGAGCGTCAGTCTTTGTCCAGGGGGCCGCCTTCGCCACCGGTATTCCTCCAGATCTCTACGCATTTCACCGCTACACCTGGAATTCTACCCCCCTCTACAAGACTCTAGCCTGCCAGTTTCGAATGCAGTTCCCAGGTTGAGCCCGGGGATTTCACATCCGACTTGACAGACCGCCTGCGTGCGCTTTACGCCCAGTAATTCCGATTAACGCTTGCACCCTCCGTATTACCGCGGCTGCTGGCACGGAGTTAGC
+
CCCCCGGGGGGGGGFGGGGGGGGGGGGGGGGGGGFGGGGGGGGGGGGGFFGGGGGGGGGGGGGGGGGGGGGGGGGGGGGGGGGGGGGDGCCFGGGGGGGGGGGGGGGFGGGGGGGGGGGGGGGGGFGGGGGGGGGFCGGGGGGFGGGGCFGFGGG7FGF,DFGGFCGGDEFGFCAFCFFGGGGCFGFFGGGGGGGGCCGGGFGFFGDA;CGGFGGFADGF>G9?BFBB0<BF;=3AF?CEGFFFGCAAG?6?:B3<><FF??F76FF611;0:@?DGG<690109<DF:C3+((4>?*)5)
@M04650:207:000000000-C238N:1:1101:8936:3044 2:N:0:19
GGACTACCGGGGTTTCTAATCCTGTTCGCTCCCCACGCTTTCGAGCCTCAGCGTCAGTTACAGTCCAGAGAGTCGCCTTCGCCACTGGTGTTCTTCCTAATCTCTACGCATTTCACCGCTACACTAGGAATTCCACTCTCCTCTCCTGCACTCTAGATAATCAGTTTGGAATGCAGCCCCCAGGTTGAGCCTGAGTATTTCACATCCCACTTAATTATCCGCCTACGCTCCCTTTACGCCCAATAATTCCGGATAACGCTCGCCACCTACGTATTACCGCGGCTGCTGGCACGTAGTTAGC
+
CCCCCGGGGDGGGGGGGGGGGGGGGGGGGGGGGGGGGGGGGGGGGGGGGFDGGGGGGGGFGGFFGGFGFCGGGGGGGGGFGGGGGGGGGGGGGGGGGGDGGGGGGFGGGGGGGGGGGGGGGGGGGGGGGFFGGGGGGGGFGGGFG8DGGGGFGGCFEEGDGGGFGGGGG8DFFGGFGDCEGGGGGGGCGGGGGG6EFGGGFFGFCGGFBCDFFFCF6AEG=FF@9A@E55@BBGFEF?>FGD08FGFEFFF0;BDEGF@0:>C0*;:((26?FG>9C?0611969?0)(::C041:BG546
@M04650:207:000000000-C238N:1:1101:24466:3061 2:N:0:19
GGACTACAGGGGTATCTAATCCTGTTTGCTCCCCACGCTTTCGCACCTGAGCGTCAGTCTTTGTCCAGGGGGCCGCCTTCGCCACCGGTATTCCTCCAGATCTCTACGCATTTCACCGCTACACCTGGAATTCTACCCCCCTCTACAAGACTCTAGCCTGCCAGTTTCGCATGCAGTTCCCAGGTTGAGCCCGGGGATTTCACATCCGACTTGACACACCGCCTGCGTGCGCTTTACGCCCAGTACTTCCGATTAACGCTTGCACCCTCCGTATTACCGCGGCTGCTTGCACGGAGTTATC
+
CCCCCFFG8<;FG7FGGGGGGFEEGGGGGGGEF@FG@FGGGGCEGGGGC,EF+CEC@CFCGGGGGGGGGGEGGGGGGB=FFFG7@FFGFDF,5CDAAFA9?ECFFGGCFE:FCFGGGGDDCGGGGC<F@=F8BAGG8,DFECC6FGGGBCFAFC;C,@FD6F??DFGFE*4B0@DFGGGC9,?:D3>8,DEF5=5?D4:CF+>7FFFE<)8C<FGG)6=<65;0<>B>(>>;(A5)/(2:E0((2*.6>?@0(076C10:1(/)**4((492(0(4CF040(3196?)5:2+(40(,8>26
@M04650:207:000000000-C238N:1:1101:21244:3085 2:N:0:19
GGACTACCCGGGTTTCTAATCCCGTTCGCTACCCTAGCTTTCGCACATGAGCGTCAGTCTTGTGCCAGGAAGCCGCCTTCGCCACTGGTGTTCTTCCCGATATCTACGCATTTCACCGCTACACCGGGAGTTCCACTTCCCTCTCACATACTCTAGGCTTACAGTATCAGATGACAAACAGATGGTAAGCACCTGCCTTTTACATCTGACTTATAAACCCGCCTGCGTGCGCTTTACGCCCAGTAATTCCGGACAACGCTTGCCCCCTACGTATTACCGCGGCTGCTGGCACGTAGTTTGC
+
CCCCCGGGGGGGGGGGGGGGGFGGGGGGGGGGGGGGGGGGGGGGGGGGGGGGGGGGGGGGGGGGGGGGGGGGGGGGGGGGGGGGGGGGGGGGGGGGGGGGGEGGGGGGGGGGGGGGGGGGGGGGGGGGGEFGGGGGGGGGGGGFGGGGGGGFGGG,,=?FGGGGGAFFCFCFFFCFGGGFFCGGGGGGCFFG>CFCFGGGGFGFFCFFAC?DEGGGFFGG@GF?DFFFFD@F;GFFFFGGGFFFG=?>GFFB?DC:G>>B3?FBDFF>FFFB>FB2<C?BF036>627:E0C?:?::G2<4
@M04650:207:000000000-C238N:1:1101:7172:3145 2:N:0:19
GGACTACAAGGGTTTCTAATCCTGTTTGCTCCCCACGCTTTCGAGCCTCAGCGTCAGTTACAGTCCAGAGAGTCGCCTTCGCCACTGGTGTTCTTCCATATATCTACGCATTTCACCGCTACACCTGGAGTTCCACTTTCCTCTACTGCACTCAAGTCATCCAGTTTCCAAAGCAATTCCTCAGTTGAGCTGAGGGCTTTCACTTCAGACTTAAATAACCGTCTGCGCTCGCTTTACGCCCAGTAATTCCGGACAACGCTTGCCCCCTACGTATTACCGCGGCTGCTGGCACGTAGTTTGC
+
CCCCCGGCFGGGFGGGGGGGGGGGGGGGGGGGGGGGGGGGGGG8FGGGGGGGGGGGGGGFFEFGGGGGFGGGEFGGGGGGGGGGGGGGGGFFGGF?FEFEGGGGGGGGGGGDGFGCGFGGEGGG,:FC<=FFGG9ECGFGGCFFGGGC,@FFGGG8FGFA,F=EFFFGGGGFF?CGGGCGA,,8FGGGGGBCFGGGGFGGGAG9B?@FE?6CCFC7@0EDBDAB=FAE2DBAA*?CF@GGG>B@FG48CCFF@>52C0(672:59@@>BFF?2C:5E*((4,19(-3>5:(A3?033+56)
@M04650:207:000000000-C238N:1:1101:10990:3157 2:N:0:19
GGACTACTCGGGTATCTAATCCTGTTTGCTCCCCACGCTTTCGAGCCTCAGCGTCAGTTACAGTCCAGAGAGTCGCCTTCGCCACTGGTGTTCTTCCTAATCTCTACGCATTTCACCGCTACACTAGGAATTCCACTCTCCCCTCCTGCACTCTAGATTCCCAGTTTGAAATGCAGCACCCAGGTTGAGCCCGGGTATTTCACGTCCCACTTAAAAATCCGCCTACGCTCCCTTTACGCCCAATCATTCCGGATAACGCTCTCCACCTACGTATTACCGCGGCTGCTGGCACGTAGTTAGC
+
CCCCCGGGGEGGGGEGGGGGGGGGGGGGGFGFFGGDGGGGGGGGGGEFGCFGGGEFGFFGGGFGGG@<EFGGGFGGGGGGGGGGGGGGGGCCGGGGGFDGGGGGGGGGGGEFAFGGGC>CGGGGF:FGGGFGFEGGFGFDGF>5CGGGGGGFGFFG9FC=EGFGGFFGGDGGGG8AFFFDGGGGGA?,@FC?EGGGDGGFGA9*3@5AF5CG4>CGF@GGBGD=@FDFFGFFFFFEADGEF@13**9?G@A0()>AFFF0((0.7C01>:8?BEBFE:,7>91414,.7=:968:((<26)
@M04650:207:000000000-C238N:1:1101:11299:3168 2:N:0:19
GGACTACCGGGGTTTCTAATCCCGTTCGCTACCCTAGCTTTCGCACATGAGCGTCAGTCTTGTGCCAGGAAGCCGCCTTCGCCACTGGTGTTCTTCCCGATATCTACGCATTTCACCGCTACACCGGGAGTTCCACTTCCCTCTCACATACGATAGGCTTACAGTATCAGATGACAAACAGATGGTAAGCACCTGCCTTTTACATCTGACTTATAAACCCGCCTGCGTGCGCTTTACGCCCAGTAATTCCGGACAACGCTTTCCCCCTACGTATTCCCGCAGCTTCTGGCACGTAGATTAC
+
CC968CFFG@FE@FGGGGGGG<FGGGGGGGDCFFGCC?F,@,FFGGGGGCFCDGE:CFAA9FDEFFAFF<EEFFCCFEDGGFGGGGCF,,C?@?EA,488@@>9,;CFEG@+CFEFF48=@8,4?+>:3@>=9<DFG9@<==,*,>DGGC,*+6B>7,3,5><9<5,@F9D3DFFGFCFD::EE7FC?,9DG5,>47;>9C9;A=:>ACFGF4CCG@=8C@D91?F@F;C>F;GA);1*<*4(.:75<*66(2)),730180*62;>>BF(.4<()+*,4(-1,-).486(90(4?(0)-)
@M04650:207:000000000-C238N:1:1101:16258:3196 2:N:0:19
GGACTACTGGGGTTTCTAATCCTGTTCGCTCCCCACGCTTTCGAGCCTCAGCGTCAGTTACAGTCCAGAGAGTCGCCTTCGCCACTGGTGTTCTTCCTAATCTCTACGCATTTCACCGCTACACTAGGAATTCCACTCTCCCCTCCTGCACTCTAGATTCCCAGTTTGGAATGCAGCACCCAGGTTGAGCCCGGGTATTTCACATCCCACTTAAAAATCCGCCTACGCTCCCTTTACGCCCAGTAAATCCGGACAACGCTCGCCACCTACGTATTACCGCGGCTGCTGGCCCCGAGTTCTC
+
CCCCCGGGGGGGGGGGGGGGGGGGGGGGGGGGGGGGGGGGGGGGGGGGGGGGGGGGGGGGGGGGGGGGGGGGGGDGGGGGGGGGGFGGGGGGGGGGGGGGGGGGGGGGGGGGGGGGGGGDEGGGGGFGFFFGGGGGGGGGGFGFGGGGGGGFGGGGGGFGG<EGGGFGEFDFGGGGGGGFGFGGGGGGGGGGGGGGGCGGGAGFFGCFEGFGEGGGFFGG9FFFFF@4(:@B2CFEFFGGG??EG+15;FEFFFGFG>B?:1C35C:3:3648F:ACG?909B>1(,50*./((4(-1)..
@M04650:207:000000000-C238N:1:1101:6348:3282 2:N:0:19
GGACTACCGGGGTTTCTAATCCCGTTCGCTACCCTAGCTTTCGCACATGAGCGTCAGTCTTGTGCCAGGAAGCCGCCTTCGCCACTGGTGTTCTTCCCGATATCTACGCATTTCACCGCTACACCGGGAGTTCCACTTCCCTCTCACATACTCTAGGCTTACAGTATCAGATGACCAACAGATGGTAAGCACCTGCCTTTTCCATCTGACTTATAAACCCGCCTGCGTGCGCTTTACGCCCAGTAATTCCGGACAACGCTTGCCCCCTACGTATTACCGCGGCTGCTGGCACTGCTTTTGC
+
ABCCCFGGDGGGGGGGGGGGGGGGGGGGGG@FGGGGGGGGGGFECFFEGFGGGGGEGGGGGGGGFGFDGDFFGFDGGGGGGGGDGGGGGFGGGGFEFFCFF>CGGGGGGGGEGGGGGEGG@FGGGCEC=>FGGGGGGGGGGGGFFFFF=DFFGA;=9EFG8FDFG,@EA,,8C3E,C9E:6<FF?FG,4?279CFGGGGGG+?BCCC6?GGGCFC+B>GG=D@;(;9A079@@E>78(=FE(8?*2:<CF)2(7>BG9B?:6374;>9?F:B?CB2CF(3-70;>6327E:F0(56)3442
@M04650:207:000000000-C238N:1:1101:19986:3282 2:N:0:19
GGACTACCGGGGTATCTAATCCTGTTCGCTCCCCACGCTTTCGAGCCTCAGCGTCAGTTACAGTCCAGAGAGTCGCCTTCGCCACTGGTGTTCTTCCTAATCTCTACGCATTTCACCGCTACACTAGGAATTCCACTCTCCCCTCCTGCACTCTAGATTCCCAGTTTGGAATGCAGCACCCAGGTTGAGCCCGGGTATTTCACATCCCACTTAAAAATCCGCCTACGCTCCCTTTACGCCCAGTAAATCCGGACAACGCTCGCCACCTACGTATTACCGCGGCTGCTGGCCCGTAGTTAGC
+
CCCCCGGGGGGGGGGGGGGGGGGGGGGGGGGGGGGGGGGGGGGFGGGGGGGGGGGGGGGGGGGGGGGGGGGGGGGGGGGGGGGGGGGGGGGGGGGGGGGGGGGGGGGGGGGGGGGGGGGGGGGGGGGGGGGGGGGGGGGGGGEFGEGGGGGFGGGGFGGGGGGGGGEGEGGGGGGFF+@FGGGGGGDFGGGGEE:@DGGGGFFFFGGFFGGGEFGFFFGG>GFF>4:5?GFFF9;9F0CFDD;@G75CGFB1(8C:C314<9G><E:?:23:)<4>GG?B6>>>06>B::4/42104+)66
@M04650:207:000000000-C238N:1:1101:12879:3292 2:N:0:19
GGACTACAGGGGTTTCTAATCCTGTTTGCTCCCCACGCTTTCGAGCCTCAGTGTCAGTTACAGACCAGAGAGCCGCTTTCGCCACCGGTGTTCCTCCATATATCTACGCATTTCACCGCTACACATGGAATTCCACTCTCCCCTTCTGCACTCAAGTTCGCCAGTTTCCAAAGCATACTATGGTTGAGCCCCAGCCTTTAACTTCAGACTTACCAAACCACCTGCGCTCCCTTTACGCCCAATCAATCCGGAACACGCTCCGGACCTACGTATTACCGCGGCTGCTGGCCCCGAATTACCC
+
@CCCCGGGGGGGGGGGGGFGGGGGGGFGGGGFGGGEGGGGGGGFE:FFGGGEFGGGGGGGGGGFFGFGGGFDGFGGFFGFGGGGFGGGGGGGGCGGG8FGFGGGGEFGEGGDFGGGGFGDDFGG,AFGGGGFEGGFGGGGGGDF8E>=EFGFGGGCG8,@+@+@FCEDFG,9?DCE8DGAEE6,ECC6CF79+A,:9FG79@;+++21:25:*0+;95:*)7:@D5()-)((*,+1)(:::=;(;CF775;(()2(*((-(49()?(.5(4)-<)-<771,71((8080:2*(,((-+).5
@M04650:207:000000000-C238N:1:1101:22786:3301 2:N:0:19
GGACTACAAGGGTTTCTAATCCTGTTTGCTCCCCACGCTTTCGAGCCTCAGCGTCAGTTACAGTCCAGAGAGTCGCCTTCGCCACTGGTGTTCTTCCTAATCTCTACGCATTTCACCGCTACACTAGGAATTCCACTCTCCTCTCCTGCACTCTAGATAATCAGTTTGGAATGCAGCCCCCAGGTTGAGCCTGAGTATTTCACATCCCACTTAATTATCCGCCTACGCTCCCTTTACGCCCAATAATTCCGGATAACGCTCGCCACCTACGTATTACCGCGGCTGCTGGCACGTAGTTAGC
+
CCCCCGGGGGGGGCGGGGGGGGGGGGGGGGGGGGGGGGGGGGGFGGGFGGGGGGGGGGGGGGGGGGGGGGGGGGGGGGGGGGGGGGGGGGGGGFGGGGGGGGGGGGGGGGGGGGGGGFGGGGGG,AFGGGGGGGGGGGGGGGGFGGDGGGGFGGGGFGGGGGGGGGGGG8DGGGGCD6@ECCGGGGGGGGGGGGGGGFGGGFGFFF?A@DFFF+5=FEGG59AADFADAG9@DG;EF?GGG@(7FF?EGFFBFFDFG@@?D1D>*A@:(8:?FF?2CC?F039>F?)54E06(,8<?<)46
@M04650:207:000000000-C238N:1:1101:22468:3348 2:N:0:19
GGACTACTCGGGTATCTAATCCTGTTCGCTCCCCACGCTTTCGAGCCTCAGCGTCAGTTACAGTCCAGAGAGTCGCCTTCGCCACTGGTGTTCTTCCTAATCTCTACGCATTTCACCGCTACACTAGGAATTCCACTCTCCCCTCCTGCACTCTAGATTCCCAGTTTGAAATGCAGCACCCAGGTTGAGCCCGGGTATTTCACATCCCACTTAAAAATCCGCCTACGCTCCCTTTACGCCCATTAAATCCGGACAACTCCCGCCACCTACGTATTCCCTCGGCTGCTGGCACGTAGTTAGC
+
CCCCCGGGGGGEG7E@F@CCCFFGGGACEFE+C@FFEBFEGFEGGGGGGGFGGGGCFCFFFFFGGGGGGGGGGGGEGGD9BCFFGGGFFGGGGFGFGGGGGGFGFGGCCGCGGFA<F@6D7@,EG8<<FGGGGCGA;EG8FDGF6CFFDCF5F,,@;CE,=A=DFFFF9FGGG,6,@F,D6+@7FEFFE7DC+:CEGGGGG6CFA*CFFCFF*:+2;5<*5CA@FF(895--5CA<A;C1<3(/+C?):/807)21*.7)(-5()2:?:,(4<F4)+0)2,,33,(8,(:<F0:32,06:<
@M04650:207:000000000-C238N:1:1101:15036:3415 2:N:0:19
GGACTACAAGGGTTTCTAATCCTGTTTGCTCCCCACGCTTTCGAGCCTCAGCGTCAGTTACAGTCCAGAGAGTCGCCTTCGCCACTGGTGTTCTTCCTAATCTCTACGCATTTCACCGCTACACTAGGAATTCCACTCTCCTCTCCTGCACTCTAGATAATCAGTTTGGAATGCAGCCCCCAGGTTGAGCCTGAGTATTTCACATCCCACTTAATTATCCGCCTACGCTCCCTTTACGCCCACTAATTCCGGATAACGCTCGCAACCTACGTATTACCGCGGCGGCTGGCACGTAGTTAGC
+
CCCCCGGFCFGGGDFGGEGGGGFF<FGGGGCEGGGGGGGGGGGCFGGGFEFFGGGGGGGGCGGGGGGGGGE@FGGDDEGGGGGGGGGGGGG:F9,CFFFGGGGGFFGGGGDFGGGGGGGDEFFF,,CEFGGFDGGGGDFGFGGFGG9=,@E?FAEGCAFF8EFCEGGG+@DFGEDAF6=>E@CFGGGFGGCC7CCB9C9FDFGAFCCFEGGGFGGF+0AC5F=DAAAA=GFFFCAEF28<F>((*C)67:A./=DE*33,(1C99E?B(5?F?CBDGGBFB;90(49B(*(<1(444:)--
@M04650:207:000000000-C238N:1:1101:20206:3454 2:N:0:19
GGACTACCAGGGTATCTAATCCTGTTTGCTCCCCACGCTTTCGAGCCTCAGCGTCAGTTACAGTCCAGAGAGTCGCCTTCGCCACTGGTGTTCTTCCTAATCTCTACGCATTTCACCGCTACACTAGGAATTCCACTCTCCTCTCCTGCACTCTAGATAATCAGTTTGGAATGCAGCCCCCAGGTTGAGCCTGAGTATTTCACATCCCACTTAATTATCCGCCTACGCTCCCTTTACGCCCAATAATTCCGGATAACGCTCGCCCCCTACGTATTACCGCGGCTGCTGGCACGTCGTTAGC
+
CCCCCGGGGGGGGGGGGGGGGGGGGGGGGGGGGGGGGGGGGGGGGGGGGGGGGGGGGGGGGGGGGGGGGGGGGGGGGGGGGGGGGGGGGGGGGGGGGGGGGGGGGGGGGGGDGGGGGGGGGGGGGGGGGFGGGGGGGG,=EGGFGGGGGGGFGGAFFGGGGGGGGGGGG8@BFGGGGGGGDGEGFGGGFGGGGFG<<2ECFFGFFGGFFGGGCFGGCEGD89>AAFAFFGBBDGFFF2EGG22>GC5?FFFBFDDE4;08@FG6*:>B:?B:3@:9EG0430((,,3:0*(<:(,(4C<82
@M04650:207:000000000-C238N:1:1101:18148:3473 2:N:0:19
GGACTACTAGGGTTTCTAATCCTGTTTGCTCCCCTAGCTTTCGAGCCTCAGCGTCAGTTACAGTCCAGAGAGTCGCCTTCGCCACTGGTGTTCTTCCTAATCTCTACGCATTTCACCGCTACACTAGGAATTCCACTCTCCTCTCCTGCACTCTAGATAATCAGTTTGGAATGCAGCCCCCAGGTTGAGCCTGAGTATTTCACATCCCACTTAATTATCCGCCTACGCTCCCTTTACGCCCAATAATTCCGGATAACGCTCGCCACCTACGTATTACCGCGGCTGCTGGCACGTAGTTAGC
+
CCCCCGGGGGGGGGGGGGGGGGGGGGGGGGGGGGGGGGGGGGGGGGGGGGGGGGGGGGGGGGGGGGGGGGGGGGGCGGGGGGGGGGGGGGGGGGGGGGGGGGGGGGGGEGGGGGGGGGGGGGGGGGGGFGGGGFGGCFGGGGGFGGGGGGGFGGGGGFGGGGDGGGGG6EF9DFGGGGGGGGDGGCGGGGGGGGGGGFFDFFGFFGGFEFFG@GGGFFGGFDD=DFFE>DFFFGFFFFGGG@-3CFF<F84>;58@DD>;@BGFGGF@1=DF?GB9E78>>(1(,8>::E?GB??0:FAA)
@M04650:207:000000000-C238N:1:1101:9682:3476 2:N:0:19
GGACTACCGGGGTATCTAATCCTGTTTGCTCCCCACGCTTTCGAGCCTCAGTGTCAGTTACAGGCCAGAGAGCCGCTTTCGCCTCCGGTGTTCCTCCATATATCTACGCATTTCACCGCTACACATGGAATTCCACTCTCCTCTCCTGCACTCAAGTCTCCCAGTTTCCAATGCACACAATGGTTGAGCCACTGCCTTTTACATCAGACTTAAGAAACCACCTGCGCTCGCTTTACGCCCAATAAATCCGGACAACGCTTGGGACCTACGTATTACCGCGGCTGCTGGCACGTAGTTAGCC
+
CCCCCGGGGGGGGGGGGGGGGGGGGGGGGGGGGGGGGGGGGGGGGGEGGGGGGGGGGFGGGGGGGGGGGGGGGGGGCEGGGGGGGGGGGGGGGGGGGGFGGGGGGGGGGGGGGFGGGGGGGGGGGFGGGGGGGGGGGGGGCDFFGCFGGGGF8EGGGGGGGGGGFGGGFGGGGGGGFGGGFGEFCFEFGGFF,@FGG7FCFFFFFGGFFG9DEGGFFFFGFG2:@?@A@GFFFFF<:?EFGFFFDF3578BDFEF?D622:?>?GEFB:?BF)+4<:C19>019?FF2(:)2334?:<<9>
@M04650:207:000000000-C238N:1:1101:10625:3491 2:N:0:19
GGACTACACGGGTATCTAATCCTGTTTGCTCCCCACGCTTTCGCACCTGAGCGTCAGTCTTTGTCCAGGGGGCCGCCTTCGCCACCGGTATTCCTCCAGATCTCTACGCATTTCACCGCTACACCTGGAATTCTACCCCCCTCTACAAGACTCTAGCCTGCCAGTTTCGAATGCAGTTCCCAGGTTGAGCCCGGGGCGTTCACATCCGACTTGCCAGACCGCCTGCGTGCGCTTTACGCCCAGTAATTCCGATTAACGCTTGCCCCCTCCGTATTACCGCGGCTGCTGGCACGTAGTTAGC
+
CCCCCGGEFGGGGGGGGGGGGGGGGGGGGGGGGGGGGGGDGGG7,CFFCGCGGGGGGEF<C9FFGGGGF@FGGGGGGGGGGGGEGGGGG@FGGGGGGCGGG@FGFGGGGGGGGFGGGGGGGGGGGGGGGGFGGEFGG6=FECGF=F9<FGGFF,EFGDCC,DCFFGGG>F,@9@CFG7:DCCDFFCGGFGGGG5E=7)F5CFG7@FCE<DDGF77*/(;F><>B6F>0,C0605@9F:EEEF0>C749DFF(35*:*((-,45(9CB6(-78:CBAGGFB>017>FFFFGF?(4.,4<62)
@M04650:207:000000000-C238N:1:1101:17673:3712 2:N:0:19
GGACTACTCGGGTTTCTAATCCTGTTTGCTCCCCACGCTTTCGCACCTGAGCGTCAGTCTTTGTCCAGGGGGCCGCCTTCGCCACCGGTATTCCTCCAGATCTCTACGCATTTCACCGCTACACTAGGAATTCCACTCTCCTCTCCTGCACTCTAGATAATCAGTTTGGAATGCAGCCCCCAGGTTGAGCCTGAGTATTTCACATCCCACTTAATTATCCGCCTACGCTCCCTTTACGCCCAATAATTCCGGATAACTCTCGCCACCTACGTATTACCGCGGCTGCTGGCACGTAGTTAGC
+
@CCCCGGGGGGGGDGGGGGGGGGGGGGGGGGCFGGGGGGGGGGGGGGGG8EGGGGEGFGGGGGGGGGGGGGGGGGGGEGCGEGGGFGEFEFGGGGGGGF<FGFFGGGGGGGGGEGGGGGGGCDFFCFFGGGFGGGDG?=FGGGFCGFGGGGFGGGGGGGGFGG8DGGGEGGGGEGFC?CEC:EEFGGEFGGGGGGGFGGGCFFFFFGFFFGGFGGGFCFGFGFF=F@5;GFFFFF<C?GGD?08DGFFGFA93:<<G)-6:BGBDEFFFFFF2F?<F::019B>9?F:75?F(1(.3A956
@M04650:207:000000000-C238N:1:1101:24898:3737 2:N:0:19
GGACTACAGGGGTATCTAATCCTGTTTGCTCCCCACGCTTTCGAGCCTCAGTGTCAGTTACAGGCCAGAGAGCCGCTTTCGCCTCCGGTGTTCCTCCATATATCTACGCATTTCACCGCTACACATGGAATTCCACTCTCCTCTCCTGCACTCAAGTCTCCCAGTTTCCAATGCACACAATGGTTGAGCCACTGCCTTTTACATCAGACTTAAGAAACCACCTGCGCTCGCTTTACGCCCAATAAATCCGGACAACGCTTGGGACCTACGTATTACCGCGGCTGCTGGCACGTAGTTTGCC
+
CCCCCGGGGGGGGGGGGGGGGGGGGGGGGGGGGGGGCGGGGGGGGGGGGGGGGGGGGGGGGGGGGGGGGGGGGGGGGGGGGGGGGGGGGGGGGGFGGGGGGGGGGGGGGEGDGGGGGGGGGGGGGGGGGGGGGGGGGGGGGGGFGGGDF?GFGGGGGGCCFGGGGFFFGGGGGGFGCGG?FGFFGCFGGF,9CCGFC8FGGFGFF+@AEDFF5=+BCC>FBDBFFF9?=C>@DFFE>@EF@@;8FGFFG5A;9EC;C1;@DFG(CE77>:B>4859CC24;>;>6??:0*5:3:?<FF4<5
@M04650:207:000000000-C238N:1:1101:13711:3746 2:N:0:19
GGACTACTCGGGTTTCTAATCCTGTTTGCTCCCCACGCTTTCGAGCCTCAGCGTCAGTTACAGTCCAGAGAGTCGCCTTCGCCACTGGTGTTCTTCCTAATCTCTACGCATTTCACCGCTACACTAGGAATTCCACTCTCCTCTCCTGCACTCTAGATAATCAGTTTGGAATGCAGCCCCCAGGTTGAGCCGGAGTATTTCACATCCCACTTAATTACCCGCCTACGCTCCCTTTACGCCCAATAATTCCGGATAACGCTCGCCACCTACGTATTCCCGCGGCGGCTGGCCCGTAGTTAGC
+
CCCCCGGGGGGGGGEGGGGGGGGGGGFGGGFGGGGGGGGGGGG8F@GGFGGEGGEGGGGGGGGGGGGGGGEFEFGG7FEFGGGGGDCFFFGGGG8EED9FGGGGGGFGEGDGGGGGGGGG>@><;EFGGGGGGGGGD,,AEDGFCGGFF8,<FGDF,,EDG9EFFGGG8,@>DFCFGFGEE76D@F?CEGC+@7+4;+DCDFC+3;9;=;FFE>9+3*20:D=@>49D(*:BBGFCF(4<*633CGEC7FFB1)C;C?9<32C95*44(444<C()+24329(-343-(*(24-13?E26.
@M04650:207:000000000-C238N:1:1101:22348:3755 2:N:0:19
GGACTACCAGGGTATCTAATCCTATTTGCTCCCCACGCTTTCGTGCTTGATCGTCAGTTACAGACCAGGTAGCCGCCTTCGCCACTGGTGTTCCTCCATATATCTACGCATTTTACCGCTACACATGGAATTCCACTACCCTCTTCTGCACTCTAGTCTGCCAGTTTTCATGGCAATCCGGGGTTGAGCCCCGAACTTTCACCACAAACTTAACAAACCGACTGAGCACCCTTTACGCCCAATAATTCCGGATAACGCTCGCCACCTACGTATTACCGCGGCTGCTGGCACGTAGTTAGCC
+
CCCCCGGGGGGGGFGGGGGGGGGGGGGGGGGGGGGGGGGGGGGGGGGGGGGGGGGGGGGGGGGGGGGGGGFGGGEGGGGGGGGGGGGGGGGGGGGGGGGGGGGGGGGFGGGGGGGGGGGGGGGGGGGGGGGGGGGGGGGGGGGFGGGGGGGFGGGFFGGGGGGGFGGGFCF;FGGGGGGGGDEGGC?EGGGGGEGGGGFGGFGFFGGFFGGGCGGGFBGD>DFFEFEFFFFFFGA>5;GGC<@3>CC<FF37?BFE*4(39BG?GGF?B:<?AG22<*4(-019:??:<78*434247)4:
@M04650:207:000000000-C238N:1:1101:6319:3773 2:N:0:19
GGACTACAGGGGTTTCTAATCCTGTTCGCTCCCCACGCTTTCGAGCCTCAGCGTCAGTTACAGTCCAGAGAGTCGCCTTCGCCACCGGTATTCCTCCAGATCTCTACGCATTTCACCGCTACACATGGAATTCCACTCTCCCCTTCTGCACTCAAGTTCGACAGTTTCCAAAGCATACTATGGTTGAGCCACAGCCTTTAACTTCAGACTTATCAAACCACCTGCGCTCGCTTTACGCCCACTAAATCCGGACAACGCTCGGGACCTACGTATTACCGCGGCTGCTGGCCCGTAATTAGCC
+
CCCCCGGGGGEGGGGGGDGGGFGGGGGGGGGGGGFGGGGGGGGGGGGGGFGGGGGGGFGGGGGGGGGGGG?EGCCEGGGFFGGGGGEGGGGGGGGFGGGFGGFFGGGGG:FGGGGGGGGGGGGG9FGGGGGFGFGCG?FGGGGFFGGGFAED8DGGGGGGGGEGFEFGCFAFFGGDGFGGFF6FGGF6CEFGFCF>CFAD@@EAA9=CEG9CEC9CFBD>9DBE@4(2:?@@9C+.8;CFE(/(7*.77=8;@55:C>B:21>6D=?).,2)62-:C59>(4,(,.4(-*(*4((-)34:8
@M04650:207:000000000-C238N:1:1101:7046:3821 2:N:0:19
GGACTACCGGGGTTTCTAATCCCGTTCGCTACCCTAGCTTTCGCACATGAGCGTCAGTCTCGAGCCAGGAAGCCGCCTTCGCCACTGGTGTTCTTCCCGATATCTACGCATTTCACCGCTACACCGGGAGTTCCACTTCCCTCTCACATACTCTAGGCTTACAGTATCAGGTGACAATCAGATGGTAAGCCCCTGCCTTTTACAACTGACTTACAAACCCACCGCCGTGCCCTTTCAGCCCGGTAATTCCGGCCAACGCTTTCCCCCTACGTCTTACCCCAGCTGCGTGCCCGTCATTTTC
+
C@CCCFGG:CFGEEDGGGGGGGFGFG<FFG,@FG9,CFFFGGGD7F:EAFFGGCEDGF,,,:,8@FGGFG8EE<FGDE:F<EGGG=EGCGGGG,@FFF++=FEGGGDFBCB:EGGFF+B>EGGG8FEG7+@FFF=9,@,CDGGFF,@8<2DFGGGG,:635>C@CB,;EE,7;C?;E*,,@,,@CAD7CF,=9**1;>FF*BC6+2*10;:CE+++/-=?(><0(56..5(,/7A4+.2<C(-3)15>GF)7(0/192,(,(*)287>(21.3*,:CF(((((,4((-15076(,((+)))
@M04650:207:000000000-C238N:1:1101:6908:3822 2:N:0:19
GGACTACCGGGGTTTCTAATCCTGTTTGCTCCCCACGCTTTCGCACCTGAGCGTCAGTCTTCGTCCAGGGGGCCGCCTTCGCCACCGGTGTTCTTCCTAATATCTACGCATTTCACCGCTACACTAGGAATTCCACTCTCCCCTCCTGTACTCTAGATCCCCAGTTTGGAATGCAGCCCCCAGGTTGAGCCCGAGTATTTCACATCGCACTTAAAGATCCGCCTACGCTCCCTTTACACCCAATAATTCCGGATAACGCTCGCCCCCTCCGTATTCCCGCGGCTGCTGGACCGTAGTTAGC
+
CCCCCGGGGGGGGGGGGGGGGGGGGGGGGGGGGGGGDGGGGGGE:FGG8EEFGGGGGGC,,,CCFGGGGGDFGGGGGGGGGGGGG,FC=FFGG,@FGFAFF9DGAFFGCEGGGGGGGGGGGGGG,,CFFDGGGGAF8=DGG6EFGGGG<,=CG,>A9,,3DFCEGGG9*,@@?ECF6;**=<CFFC,17CFGG*=*2=;CC+CA;F*),):C6+7;+)>*4FF<7;0>7DB:FGF>F)AFGF44FGF2:F?(8)79G:>:((137E>2(4(40C:)<9(4369>1(,,(*(0-8??BC2)6
@M04650:207:000000000-C238N:1:1101:15120:3849 2:N:0:19
GGACTACACGGTTTCTAATCCTGTTTGCTCCCCACGCTTTCGAGCCTCAGTGTCAGTTACAGACCAGAGAGTCGCCTTCGCCACTGGTGTTCTTCCTAATATCTACGCATTTCACCGCTACACTAGGAATTCCACTCTCCTCTCCTGCACTCTAGATAATCAGTTTGGAATGCAGCCCCCAGGTTGAGCCTGAGTATTTCACATCCCACTTAATTATCCGCCTACGCTCCCTTTACGCCCAATAATTCCGGATAACGCTCGCCACCTACGTATTACCGCGGCTGCTGGCACGTAGTTAGCC
+
CCCCCGGGGGGGGGGGGGFFGGGGGGGGGGGGGGGGGGGGGGGGGGGGGGGGGGGGGGGGGGGGGGGGGFGGGGGGGGGGGGGGFGGGGFGGGGGGGGGGGGGGGGGGGEGGGCFGGGGGGGEAEFGGDGGGFGGAFFCGGGFFGGGGGGFFGG9;FFAFGFGGGGGGG9EDDG8EGGGGGGFFGGGFGGGCCGAGG7FGFFGFADFFFGGGFGGGC7DD>GA@BAF4>GBDFGF94=GGGDB=FC45BF)2(8C@:;0;@FCDGG;;@B22<<AA<*--(40(4),.4*55486?F:463
@M04650:207:000000000-C238N:1:1101:6243:3865 2:N:0:19
GGACTACACGGGTATCTAATCCTGTTTGATCCCCACGCTTTCGCATCTCAGCGTCAGTACTGCACCAGGTAGTCGCCTTCGCCACTGATGTTCCTCCAGATCTCTACGGATTTCACCCCTACACCTGGAATTCCACTACCCTCTCACAGACTCAAGCTCTACAGTATCAAAGGCAGTTCCACGGGTAAGCCGTGGGATTTCACCTCTGACTTATAAAGCAGCCTACATGCGCTTTACGCCCAGTGATTCCGATTAACGCTTGCGCCCTCCGTATTCCCGCGGCCTCTGGCACGGAGTTAGC
+
CCCCCGGGGGGGGGGCGGGGGFGGGGGGGGGGGGGGGGEGGGGGGGGGGGGGGGGGGFFGFGGGGGGGGGGGGGGGGGGGGCEGGFFFGGGGCGFGGFGGGGGGGFCGGGDGCGF?EFGC8EEGGGGFGGGFGGGGGGGFGGGFFFGFFGFF?EEEGFCF;DDGGGGGGFDEFGDCDF,DFGG=C6BFGFFGGGGGF5F6<AFFFGD*>CFCEFGG66DF@C@@BAB@<C@=>C;6+68CC6@;FG3)@;)4,>34:0(8?6*()34033>??6(4+2(-4(-(((54)6.<20(44C4:.
@M04650:207:000000000-C238N:1:1101:24785:3872 2:N:0:19
GGACTACTGGGGTTTCTAATCCTGTTTGCTCCCCACGCTTTCGCACCTGAGCGTCAGTCTTCGTCCAGGGGGCCGCCTTCGCCACCGGTATTCCTCCAGATCTCTACGCATTTCACCGCTACACCTGGAATTCTACCCCCCTCTACGAGACTCAAGCTTGCCAGTTTCAAATGCAGTTCCCAGGTTGAGCCCGGGGATTTCACATCTGACTTAACAAACCGCCTGCGTGCGCTTTACGCCCAGTAATTCCGATTAACGCTTGCACCCTCCGTATTACCGCGGCTGCTGGCACGGAGTTAGC
+
CCCCCGGGGGGGGGGGGGGGGGGGGGGGGGGGGGGGGGGGGGGGGGGGFFGGGGGGGGGFGGGFGGGGGGGGGGGGGGGGCGFGGGGGGGGGGGGGGGGGGGGGGFFGGDGEGGGGGGGD@FGGGGGFCGGGGGGGGGCFGGGFGGGDFEGFGGGGGGGGGGGGGGGGGAFGGGGGGFGFGGFGGGGGGGGGGGGGGGGFCFGFFGGFFF7FCGGGFFGGFGFDBFFDFGFFBGFF=05:E??>GDFFG=4-375<GBBFFB<3C?66?FFFFG:)<7,409>B6(5?:G0<102((;:5:
@M04650:207:000000000-C238N:1:1101:25994:3884 2:N:0:19
GGACTCCCGGGGTTTCTAATCCGGTTTGCTCCCCACGCTTTCGCACCTGAGCGTCCGTCTTTGTCCAGAGAGTCGCCTTCGCCACTGGTGTTCTTCCTAATCTCTACGCATTTCACCGCTACACTAGGAATTCCACTCGCCCCTCCTGTACTCTAGATCCCCAGTTTGGAACGCAGCCCCCAGGTTGAGCCCGAGAATTTCACATCCCCCTTAAAGATCCGCCTACGCTCCCTTTCCGCCCAGTAAATCCGGACCACGCTCACAACCTACGTATTTCCTCCGTTGTGGACCCGTAGGTAGC
+
6-ACC,EF77BFGFCGGFGAFC+CFEDGA@FAC,C+@C@,FECCGE:?4,:C766+@69EFGFFFGFGGGGGFGGGCCCF@,4BFC,CFFGGGGFFGD9FE<9,,C<=FGGGAADGFFG>EFGG,,:EE9???C=FGF+@=+CDCC>=@:B=F,C,EDDGC@,+:3<,8DE,35CC>*1AEECFGG6@,,814*:*:?,,+12+88<;(:C*=>+;+7961C167FFA?D0=3E:)*-;;?(45*::):?),-))-513(((2)*1-(.4((40()22-)(-,)((,,)+,*--7((3)48
@M04650:207:000000000-C238N:1:1101:17242:3897 2:N:0:19
GGACTACAAGGGTATCTAATCCTGTTTGCTCCCCACGCTTTCGAGCCTCAGCGTCAGTTACAGTCCAGAGAGTCGCCTTCGCCACTGGTGTTCTTCCTAATCTCTACGCATTTCACCGCTACACTAGGAATTCCACTCTCCTCTCCTGCACTCTAGATAATCAGTTTGGAATGCAGCCCCCAGGTTGAGCCTGAGTATTTCACATCCCACTTAATTATCCGCCTACGCTCCCTTTACGCCCAATAATTCCGGATAACGCTCGCCCCCTACGTATTACCGCGGCTGCTGGCACGTAGTTAGC
+
CCCCCGGGGGGGGGGGGGGGGGGGGGGGGGGGGGGGDGFGGGGGGGGGGGGGGGGGGEFGGGGGGGGGGGGGGGGGGGGGGGGGGGGGGGDGGGGGGGEGGGGGGGFGG@F7FGFGGGGDGGGGCDGGGGGGGGGGGG8,EFF7DGGGGGGFFEFGGGGGGGGGFGFGGGGGGFGFFFGCEFGGFFGGGGGGFEEEFGGC9E997=CFFCFGFGGGFFCC>CAA>>A95@AFBGFFF?BC<2>3FGFFGFFF<DDE6<BD<(96*:6>::<3)<44CD?FF>B0(-.:024?::7:?C)62
@M04650:207:000000000-C238N:1:1101:14191:3924 2:N:0:19
GGACTACTAGGGTTTCTAATCCTGTTTGCTCCCCACGCTTTCGAGCCTCAGCGTCAGTTACAGTCCAGAGAGTCGCCTTCGCCACTGGTGTTCTTCCTAATCTCTACGCATTTCACCGCTACACTAGGAATTCCACTCTCCTCTCCTGCACTCTAGATAATCAGTTTGGAATGCAGCCCCCAGGTTGAGCCTGAGTATTTCACATCCCACTTAATTATCCGCCTACGCTCCCTTTACGCCCAATAATTCCGGATAACGCTCGCCACCTACGTATTACCGCGGCTGCTGGCACGTAGTTAGC
+
CCCCCGGGGGGGGGGGGGGFGGGGGGGGGGGGGGGGGGGGGGGGGGGGGGFGGGGGGFGGGGGGGGGGGGGGGGGGGGGGGGGGGGGGGGGGGDFGGGGGGFFFGGGGDFEGDGGGGGGCECFGGGGEFGGGGGGGGGAGDCFDGGGGCEGFF9FGFFCGGGGGGGGGG?FGFGGAF+CGGDEGGFGGGGGGFGGGGGGGGFGFFGDFFGFGEGGF>5EGFGF2)*7AAGFDFFFEFDGGG@B9FF@?CFFF0):>90:3?;GBDG@@02:?<G?>CC39639;11:::53E?:BF0C4A6
@M04650:207:000000000-C238N:1:1101:25726:3950 2:N:0:19
GGACTACTAGGGTTTCTAATCCCGTTCGCTACCCTAGCTTTCGCACATGAGCGTCAGTCTTGTGCCAGGAAGCCGCCTTCGCCACTGGTGTTCTTCCCGATATCTACGCATTTCACCGCTACACCGGGAGTTCCACTTCCCTCTCACATACTCTAGGCTTACAGTATCAGATGACAAACAGATGGTAAGCACCTGCCTTTTACATCTGACTTATAAACCCGCCTGCGTGCGCTTTACGCCCAGTAATTCCGGACAACGCTTGCCCCCTACGTATTACCGCGTCTGCTGTCACGTAGTTTGC
+
CCCCCGGGGGGGGGGGGGGGGGGGGGGGGGGGGGGFGGGGGGGGGGGGGGFGGGGGGG9DFGGGGGGGGGGGGGGGGGGGGGGGGGGGGGGGGGGGGGGGDGEGGGGGGGGGGGGGGGGDGGGEGCFGGGGGGGGGGGGGFGGFFACFGGFFGGGGGGGGGFDFECEFGGGFDGGF,?FGG:FGGDDFGGGGC6EDFCGGGFGFFGFFFGGG;EGGF:69@5>>BFFEFG;9@GF9F?GGG7;@FG<EGFFFFFG?F>BBBBF0CCB04??:?G?FGG:(3((4:<)))2.<0((.-A:A)
@M04650:207:000000000-C238N:1:1101:19648:3970 2:N:0:19
GGACTACTGGGGTATCTAATCCTGTTTGCTCCCCACGCTTTCGTACCTCAGCGTCAGTTCCGGGCCAGTGAGCCGCCTTCGCCACTGGTGTTCTTCCTAATATCTACGAATTTCACCTCTACACTAGGAGTTCCACTCACCTCTCCCGGACTCAAGATCGCCAGTATCAGAGGCAGTTCCGAGGTTGAGCCTCGGGATTTCACCCCTAACTTAACGATCCGCCTACGTACGCTTTACGCCCAGTAATTCCGAACAACGCTAGCCCCCTTCGTATTACCGCGGCTGCTGGCACGTAGTGTGC
+
CCCCCGGFGGGGGGGGGGGFGGGGCFGGGGGGGGGGGGGGGGGGGGGGGGFGGGFGGGGFGGGGGGGGGGGGFGGGGGGGFGFGGGGGGG<4FGGGGGGGGGDFGGGGGGFFGEGCFFGFGGGCGGG8,?FGGGAG8,=FBDFFFFGEGGG>FFF9DDFGDGEGFFCFA@DFFCEEEFGGGDGGG7EC?8FCGGGCDDC,=BD*?CFF>F+=@GC5?2C457@FDF;)7F((6EFFF;EEC;;37+)6C7??F)C2C>>?1(6:5896(.82:C>)+?8;09;BFFBFFEFGF?B(-+)6-
@M04650:207:000000000-C238N:1:1101:22760:3971 2:N:0:19
GGACTACTCGGGTTTCTAATCCTGTTTGCTCCCCACGCTTTCGAGCCTCAGTGTCAGTTACAGGCCAGAGAGCCGCTTTCGCCTCCGGTGTTCCTCCATATATCTACGCATTTCACCGCTACACATGGAATTCCACTCTCCTCTCCTGCACTCAAGTCTCCCAGTTTCCAATGCACACAATGGTTGAGCCACTGCCTTTTACATCCGACTTAAGAAACCACCTGCGCTCGCTTTACGCCCAGTAATTCCGATTAACGCTTGCACCCTCCGTATTACCGCGGCTGCTGGCCCGGAGTTAGCC
+
CCCCCGGGGGGGGGGGGGGGGGGGGGGGGGGGGGGGGGGGGGGFGG@FGGGGGGGGGGGGGGGGGGGGGGGGGGGGGGGGGGGGGGGGGGGGGGGGGGGGGGGGGGGGGGGGGGGGGGGGGGGGCGGFGGGGGGGGGGFGGGGFGGGGGGGFGFGGFDAEEGCDFDFGGGGGGGGGGFEF8F8EE:>CGGFFGFGGGGGGGFFCF*0@>*;CEGGGF4FGFGF4>A9?>)>>9C=>>;GGED@3CCEFGF>;;>7>D>@F0=C?GE?<?BFBFF>BA*4-1>>040,4:/-12(4:B<<AF
@M04650:207:000000000-C238N:1:1101:24754:3996 2:N:0:19
GGACTACCGGGGTTTCTAATCCTGTTTGCTCCCCACGCTTTCGAGCCTCAGCGTCAGTTACAGTCCAGAGAGTCGCCTTCGCCACTGGTGTTCTTCCTAATCTCTACGCATTTCACCGCTACACTAGGAATTCCACTCTCCTCTCCTGCACTCTAGATAATCAGTTTGGAATGCAGCCCCCAGGTTGAGCCTGAGGATTTCACATCCCACTTAATTATCCGCCTACGCTCCCGTTACGCCCAATAATTCCGGATAACGCTCGCCACCTACGTATTACCGCGGCTGCTGGCACGTAGTTAGC
+
CCCCCGGGGGGGGGGGGGGGGGAGFFFGGGGEGGGGGGGEGGGGDGEFGGGGGGGGGGGGGGFGGGFFGCFCGGGGGG7FEGEGCFEFEGFGFFGGGGGFFFDGF9<B::FGGGGGGFGGGGDG9FGGGGCFFFDED=A=D8DFGGDGGGGFGGGDGCBACFFGGGGGCFGGGFFGFFEE6FCC<CFFGFFFCC:*2*=6;<E6+;DFEGFGFFFGFCGGFG=@DF?F@D29(=?3=?EFGFF100)9C;A@D=C<F0((46<97*3((5:()3()0:80(2(((()32CBF:?:(-C496
@M04650:207:000000000-C238N:1:1101:23652:4000 2:N:0:19
GGACTACAGGGGTTTCTAATCCTGTTTGCTCCCCACGCTTTCGCACCTGAGCGTCAGTCTTTGTCCAGGGGGCCGCCTTCGCCACCGGTATTCCTCCAGATCTCTACGCATTTCACCGCTACACCTGGAATTCTACCCCCCTCTACAAGACTCTAGCCTGCCAGTTTCGAATGCAGTTCCCAGGTTGAGCCCGGGGATTTCACATCCGACTTGACAGACCGCCTGCGTGCGCTTTACGCCCAGTAATTCCGATTACCGCTTGCACCCTCCGTATTACCGCGGCTGCTGGCACGGAGTTAGC
+
CCCCCGGGGFDFFGGGGAGGGGGGGGGGGGGGGGGGGGGGGGDGGGGGFFFGGGGGGGGGGCFGGGGGGGGGGGGGGGGGGGF@FGGGGBFGGGGGGG8EFFFGFFGGGGGGGGGGGGGGEGGGFGGGGGGGGCFCAFFGGCGFCFEFGCCFGAFGCGFFGGGGGGFGE7FGGFGD92@C<BF@F,:,=DFFEEGG):7CF6?:AFGF0<8<3C<7;;FG191??FFF0CBB>G><BFGD>?B:**..C=F:0)9)*4903152CF??FB9186:)<D(3>62(3()..>2<0900205::
@M04650:207:000000000-C238N:1:1101:6021:4030 2:N:0:19
GGACTACTGGGGTTTCTAATCCTGTTCGCTACCCACGCTTTCGAGCCTCAGTGTCAGTTACAGACCAGAGAGCCGCTTTCGCCACCGGTGTTCCTCCATATATCTACGCATTTCACCGCTACACATGGAATTCCACTCTCCCCTTCTGCACTCAAGTTCGACAGTTTCCAAAGCATACTATGGTTGAGCCACAGCCTTTAACTTCAGACTTATCAAACCACCTGCGCTCGCTTTACGCCCAATAAATCCGGAAAACGCTCGGGACCTACGTATTACCGCGCCTGCTGGCACGTAGTTAGCC
+
CCCCCGGGFGGGGGGGGGGGGGGGGGGGGGGGGGGGGGGGGGGGGGDGGFGEGGGDGFGGGGGGGGGGGDGGGGGGGGFGGGGGGGGGGDFFGGGGGGGGGGGDEGGGGGGGGGGGGGGGGGGFFGGGGGGC9FGGG?FGGDGBGGGGGGGFGGGGF:FBFCEGGGGGGGGFGCFFGGG,@FCFA+>69D>EFGGC>FGDCA;<AFC+0;EG*5=C>EGGBD@)79>;=?9(-:69A6EE:1337C./CEFD(5<()448>0<(9C7)44,,:3)-<*49(1,((5:>B64:2(.3)3)65
@M04650:207:000000000-C238N:1:1101:21962:4043 2:N:0:19
GGACTACCGGGGTTTCTAATCCTGTTTGCTCCCCACGCTTTCGAGCCTCAGCGTCAGTTACAGTCCAGAGAGTCGCCTTCGCCACTGGTGTTCTTCCCGATATCTACGCATTTCACCGCTACACCGGGAGTTCCACTTCCCTCTCACATACTCTAGGCTTACAGTATCCGATGACAAACAGATGGTAAGCACCTGCCTTTTACATCTGACTTATAAACCCGCCTGCGTGCGCTTTACGCCAAGTAATTCCGGACACCGCTTGCCCCCTACGTATTACCGCGGTGGCTGGCACGTAGTTTGC
+
CCCCCGGFGGGDEGCEGFGGGGGGAFFFGGGGGGGGGGCBCFE8EEEFFFGGGEEGGCF9FCEFF8FFFCFF@FEGGG7FFEGGE<EC,6ECFFG,A,C4FE6FFFE@BCFCFGECBEECE=FFG7CBF@FGCAEG8DFEGGGFGGE?<EDDGA;E,6,=,@E?EF7B,+@:7;DFGC559BF9FEB;EFFGEGG>F>?E*9?=CFG+:8C:@DFC6*=52D(61F@)(9(((/));7@:*6:A7:2-7?)((0)(/(40((18*@99?2122C()32-2(0((,.342:7C<FF?1+).)
@M04650:207:000000000-C238N:1:1101:10460:4101 2:N:0:19
GGACTACAGGGGTTTCTAATCCCGTTCGCTACCCTAGCTTTCGCACATGAGCGTCAGTCTTGGGCCAGGAAGCCGCCTTCGCCACTGGTGTTCTTCCCGATATCTACGCATTTCACCGCTACACCGGGAGTTCCACTTCCCTCTCACATACTCTAGGCTTACAGTATCAGATGACAAACAGATGGTAAGCACCTGCATTTCACATCAGACTTATAAAACCGCCTACGTGCGCTTTACGCCCAGTAATTCCGGACAACGCTTGCCCCCTACGTATTACCGCGGCTGCTGGCACGTAGTTAGC
+
CCCCCGGFGGGGG7FGGGGGGGEGGGAFGG7FGG,;FGGGGGG7,@:F?F,EGGGGGG<,<6,,CFGGGGGGGGGGGGGGGGGGGGGGGGGGG9EFF<,?:CEGGGGGGGGGGGGGGGGGGGGGF+@FF:FGGGGGGG8FGGGFGAD29@FFG9EF,D3DFGGGGAFG,,@5DACA97CGG3,@,E;DFG9CFGGF48FG+=D9+A+;=GGG4+=++*>C=5=@(;;),8:;9EFFF0EGGF?EGG3?GFFF:093CBBF61FFFGF13:<(53:>EF:>B;>F0::??GBF?2:8:F)56
@M04650:207:000000000-C238N:1:1101:17243:4131 2:N:0:19
GGACTACCAGGGTTTCTAATCCTGTTTGCTCCCCACGCTTTCGAGCCTCAGCGTCAGTTACAGTCCAGAGAGTCGCCTTCGCCACTGGTGTTCTTCCTAATCTCTACGCATTTCACCGCTACACTAGGAATTCCACTCTCCTCTCCTGCACTCTAGATAATCAGTTTGGAATGCAGCCCCCAGGTTGAGCCTGAGTATTTCACATCCCACTTAATTATCCGCCTACGCTCCCTTTACGCCCAATAATTCCGGCTAACGCTCGCCACCTACGTCTTACCGCGGCTGCTGGCACGTAGTTAGC
+
CCCCCGGGGGGGGGGGGGGGGGGGGGGGGGGGGGGGGGGGGGGGGGGGGGGGGGGGGGGGGGGFGGGGGGGFGGGGGGGGGGGGGGGGGGGGGCFGGFGGGGGGGGGGGGGGGGGGGFGGGGGGGGGGGFGDGGGGGGGGGGGFGGF=,=>9EFGGGGGADGGGGGGGGGGGGGGGD6CEGGEGGGGGGGGGCCGFCFGGGFGFFGGFEGGGF+?+BEGGFGFFDFDFAGBDFGFEF2EEG=9BGGFFGFF2()*6;06,(68;5EB7(,(.(28AEF1-39616(4?0::F?:703F2<:
@M04650:207:000000000-C238N:1:1101:11011:4233 2:N:0:19
GGACTACCCGGGTTTCTAATCCTGTTTGCTCCCCTAGCTTTCGCACTTCAGCGTCAGTTTTTGTCCAGTGAGCTACCTTCGTCATCGGCATTCCTACATATATCTACGAATTTCACCTCTACTCATGTAGTTCCGCTCACCTTTCCAATACTCTAGAATTTCAGTTTCGTCGGCAAGCTAATGGTTGAGCCACTAGATTTCACCGTCGACTTGAAACACCGCCTAGATGCCCTTTATGCCCACTAATTCCGAATAACGCTTGCGACCTACGTATTACCGCGGCTGCTGGCACGTATTTAGC
+
CCCCCGGG8FGGFGGGGGGGGGGEGGGGGGGGGGDFGGGGGGGGDFFFFGGGGGGGGF,,6,@FGGGGGGFGFC,FGGGGG,BDCFDG7FGGGGGAFGGGGGGGCFGGFFGGGGGGC9FFFE,E,4E,A,EFGGEE+++9@F8DGEGCFGGFG9FGGCFADFCGGGGGEE8C6FC+=DDF89D,:F6DGGFDCC?F+=FFGFGF>DC>ADG7@7*=5)=DBGAA283:7C5>E?;6+9CGGF(7CC3.1;F((.*;F;>F12*,)=(4).8:2<24E>60;9999?),.::F0(4).05).
@M04650:207:000000000-C238N:1:1101:17656:4298 2:N:0:19
GGACTACCCGGGTATCTAATCCTGTTTGCTCCCCACGCTTTCGAGCCTCAGTGTCAGTTACAGGCCAGAGAGCCGCTTTCGCCTCCGGTGTTCCTCCATATATCTACGCATTTCACCGCTACACATGGAATTCCACTCTCCTCTCCTGCACTCAAGTCTCCCAGTTTCCAATGCACACAATGGTTGAGCCACTGCCTTTTACATCAGACTTAAGAAACCACCTGCGCTCCCTTTACGCCCAATAATTCCGGATAACGCCCCCCACCTACGTATTACCGCGGCTGCTGGCACGTAGGTAGCC
+
CCCCCGGGGGGGGGGGGGGGGGGGGGGGGGGGGGGGGGGGGGGGGGGGGGGGGGGGGGGGGGGGGGGGGGGGGGGGDEFFGGGGGGGGGGGGGGGGGGGGGGGGGGGGGGGGGFGGFGGDGGGGGGGGFBFGGGGG,=DGGGGFGGGGFGGFGGGGGF;CFGFGGGGGGGGGGGGGGGDDGFGGGGFGGFFFGFCFGFGGFFG6ADFFFGFGFGGGFF8DD75>BA=;=G2->0+@>=EEC=1@GGECGFFFFFGF*2(.(-525E7?B6174A:9E59,4>B><0,8?6)12:0(6+4:<
@M04650:207:000000000-C238N:1:1101:6453:4339 2:N:0:19
GGAGTACAAATGGATTTCTATCTCTTTTTTTCCCCTCCCCGCCTTCTTACACTGCTACTACTATTTACCACCCCGCCCCTCCCCCACCGTGTTCCCCTGCTTTCTTTCCCTTTTTCCCCTCCACAACCGAATCCCCTTTCTTCTCTCCCCCCCCCCTCTCCCCCCCCTCTGTTCTCCCCCCCCCCCACTCACCCCCCGTTCCTGCTCAACTACTCCCAACCTCTTCACCCCCTCCACCTCCCCTACTCACTCGTACACCACTCACCCCCGCCTTCACCCCTCCTGACCCGCGCGACTCATC
+
8-6-8C6,,,,,,,,C,,,,,,,--,,<;++6,,C,,8@,++8,,,,,,66,,,66,,6;EA,C,,,66,,,84++8++,7,88F++6+49,49,,:4,:9,,,,,,95,9,5,,4:,8+48,?,,8++++++5,+,4,,,+,4,,3,66+*6++;**,@D7****4*1,,2+,,++2/=5CEEE5/**2*+:***/)/*9)+*)***)2**)*0*)(*1(*())0)*)/-1(*)(.(0/*(-(1/))2)/)()*->>71,(*(0*(,--((,/.)+*.-(,(())(((2,*-,(((*).)
@M04650:207:000000000-C238N:1:1101:7734:4376 2:N:0:19
GGACTACCGGGGTTTCTAATCCTGTTTGCTCCCCACGCTTTCGTGCATGAGCGTCAGTACAGGCCCAGGGGACTGCCTTCGCCATCGGTGTTCCTCCGCATATCTACGCATTTCACTGCTACACGCGGAATTCCATCCCCCTCTGCCGTACTCCAGCCTTGCAGTCACAAAGGCAATTCCCAGGTTGAGCCCGGGGATTTCACCTCTGTCTTACAAGACCGCCTGCGCACGCTTTACGCCCAGTAATTCCGAGTAACGCTTGCACCCTACGTATTCCCGCGGCTGCTGGCACGTAGTTATC
+
CCCCCGGGGDGGGGGGGGGGGFEAFGGGGGGGGGGGGGGGFFGFFEGFGC@FGGEGGGGG9CFGEGGFGGGGEGGEEFCEGGGDGDFCFFGGGGGGGG>CGGGGGFGGGDGGGFFEFFEBA99?FGGGGEDFGGGGGGGGGDCDG9DECGGFGGC,>CC9,F?GFCCFFGFFC:646CFF,DFDFCFFGCFGCCEEC?FFFFFFFGG4?>FC<DCG*(0;9D;06;9:0C>B:5FAFB>EGB13CF<AGF4((879*31<?6CDCF:1:?FB)244:C6>0(,,3:?BBEFF0.48??--5
@M04650:207:000000000-C238N:1:1101:14239:4390 2:N:0:19
GGACTACTGGGGTTTCTAATCCTGTTTGCTCCCCACGCTTTCGCACCTGAGCGTCAGTCTTTGTCCAGGGGGCCGCCTTCGCCACCGGTATTCCTCCAGATCTCTACGCATTTCACCGCTACACCTGGAATTCTACCCCCCTCTACAAGACTCTAGCCTGCCAGTTTCGAATGCAGTTCCCAGGTTGAGCCCGGGGATTTCACATCCGACTTGACCGCCCGCCTGCGTGCGCTTTACGCCCAGTAATTCCGATTAACGCTTGCACCCTCCGTATTACCGCGGCTGCTGGCACGGCGTTGTC
+
CCCCCGGGGGGGGGGGGGGGGGGGGGGGGGGGGGGGGGGGGGGGGGGGGGGGGGGGGFGGGGGGGGGGGEGGGGGGGGGGGGGGGGGGGGGGGGGGGGGGGGGGGGGGGGCEFGGGGGGGGGGGGGGGDGGGGGGGGGGGGGGFGGGCGGGFGFFGGGGGGGGGFGGDCFFFGGGGGGGGGGGGGGGGGBEFGGDG5DCFGFGFFGFBDGG3378*)(3>05>B<FF3(/-49GFFFFGGG?BFGGB<F??04>D4F?9:1(9<G6??FFFFFGF2+:36;BB6912:7:(<1-((-:((.
@M04650:207:000000000-C238N:1:1101:5922:4394 2:N:0:19
GGACTACACGGGTTTCTAATCCTGTTTGCTCCCCTAGCTTTCGCACTTCAGCGTCAGTTTTTGTCCAGTGAGCTACCTTCGTCATCGGCATTCCTACATATATCTACGAATTTCACCTCTACTCATGTAGTTCCGCCCACCTTTCCAATACTCTAGAATTTCAGTTTCGTCGGCAAGCTAATGGTTGAGCCACTAGTTTTCACCGTCGACTTGAAACACCGCCTAGATGCCCTTTATGCCCACTAATTCCGGCTAACGCTTGCGACCTACGTCTTACCGCGTCTGCTGGACCGTCTTTAGC
+
C@9C@FFGGG7CFGGDC@FE,6C<FGGGGFGFCCFGFGGGGGGDECGGGGG9:,BBFFCFGGGGGGGGGGGGFGGGGGGGGCF<FGFGGGGGGGGGGGGGGGGGGCEFEEDGF<EFGGFGGDEGFFGDGAFAFFCD6BCEEDF+=ECD9?EDDDE84,E,@,E8FFGD6,@C6FC8DF?9@DG9FG>DFGG,CCGGDGGGGAE:?DG*1;996CC2@):C4D=AF45>?D:35CFFFF@CB@(587?CGF;0(:*/83(6(,815E((,.(((;1:<73;34(3:AA7(*4*(,-,,<)).
@M04650:207:000000000-C238N:1:1101:25448:4396 2:N:0:19
GGACTACAAGGGTATCTAATCCTGTTCGCTACCCACGCTTTCGAGCCTCAGTGTCAGTTACAGACCAGAGAGCCGCTTTCGCCACCGGTGTTCCTCCATATATCTACGCATTTCACCGCTACACATGGAATTCCACTCTCCCCTTCTGCACTCAAGTTCGACAGTTTCCAAAGCATACTATGGTTGAGCCACAGCCTTTAACTTCAGACTTATCAAACCACCTGCGCTCGCTTTACGCCCAATAAATCCGGACAACGCTCGGGACCTACGGATTAACCCGGTCGCTGGCCCGTAGTTATCC
+
CCCCCGGGFGGGGGGGGGGGGGGGGGGGGGGGGGGGGGGGGGGGGGGCGGCEGGDGGFGGGGGAFGFGD@@@FGGGCGGGGGGGGFGGFGGGGGGFGFGGGGGGGGGGGGGGGGGGFFGGGGGGFCF8F9?EGGGGGFAFGDEFDFGGGGGFGGFF3E9=DFEEGGGGGGGF6CFGFCFFAGFDFEFCFC@F6CFE6?F7FFFC;@C6)2?C*=;2<>CDB*-4<?2)(/65B5F8:(::*636FG)?F>AF>:<022,861),>E7<0(((-1))2*((4(((,28(,*(*-(-(.+)).
@M04650:207:000000000-C238N:1:1101:6494:4426 2:N:0:19
GGACTACTAGGGTATCTAATCCTGTTTGCTCCCCACGCTTTCGCACCTGAGCGTCAGTCTTTGTCCAGGGGGCCGCCTTCGCCACCGGTATTCCTCCAGATCTCTACGCATTTCACCGCTACACCTGGAATTCTACCCCCCTCTACAAGACTCTAGCCTGCCAGTTTCGAATGCAGTTCCCAGGTTGAGCCCGGGGATTTCACATCCGACTTGACAGCCCGCCTGCGTGCGCTTTACGCCCAGTAATTCCGATTAACGCTTGCACCCTCCTTATTACCGCGGCTGCTGGCACGGAGTTAGC
+
CCCCCGGGGGGGGFGGGGGGGGGGGGGGGGGGGGGGCGEGGGGGGGGGFFFGGGGGGGGGGGFGGGGGC7FEGGGGGGGGGGGDGGGGGEGGGGGGG8FGGGGGGGECGGGGGGFGGGGGGGFGGGGGGGGGGGGFGFGGGGGF8FB9F,DDGFG7FGF:FF6CGGGGE*,DDGGG:CGGG9DFGG>EFGGDEE>EDGGGC>FFFG4)1<5<;*;C4;F*(>@?3A>@:D9>FG>AFFGGG?<?>F<AGF:<(.><F0;:<6FFGGF<:1(.4<AAGF:6>B(4(33>2E(<:6>0:F>)5
@M04650:207:000000000-C238N:1:1101:10465:4467 2:N:0:19
GGACTACCGGGGTATCTAATCCTGTTTGCTCCCCACGCTTTCGCACCTGAGCGTCAGTCTTTGTCCAGGGGGCCGCCTTCGCCACCGGTATTCCTCCAGATCTCTACGCATTTCACCGCTACACCTGGAATTCTACCCCCCTCTACAAGACTCTAGCCTGCCAGTTTCGAATGCAGTTCCCAGGTTGAGCCCGGGGATTTCACATCCGACTTGACAGACCGCCTGCGTGCGCTTTACGCCCAGTAATTCCGATTAACGCTTGCACCCTCCGTATTACCGCGGCGGCTGGCACGGGGTTAGC
+
CCCCCGGGGGEGGGGGGGGGGGGGGGGGGGGFGGGGGGGGGGGGGGCFEGGGGGGEGFEFGFFGGGGDGGGGGGGGGGGGGCG7FGGGGGGFGGGGGGG9FFGGGGGGGCCFFGDFFGGGGEGGFFGGGGGCGGGGFGGGEDEFFC9EFFFCGGGGGGG>GGGCFGGG*@DFCGGGGGFGFCGCFFEFFGFGGGGGD5F?FFGFFGCB@DDG<FFGF;=FBG6<BFFF05(1955<6(88EB?FG*-6F@)-0>56:?9:B03)2;??(((,4F?AFF?B06(((,((052?<(((,:31)
@M04650:207:000000000-C238N:1:1101:22389:4505 2:N:0:19
GGACTACTCGGGTTTCTAATCCTGTTTGCTCCCCACGCTTTCGCACCTGAGCGTCAGTCTTTGTCCAGGGGGCCGCCTTCGCCACCGGTATTCCTCCAGATCTCTACGCATTTCACCGCTACACCTGGAATTCTACCCCCCTCTACAAGACTCTAGCCTGCCAGTTTCGAATGCAGTTCCCAGGTTGAGCCCGGGGATTTCACATCCGACTTGACAGACCGCCTGCGTGCGCTTTACGCCCAGTAATTCCGATTAACGCTTGCACCCTCCGTCTTACCGCGGCTGCTGGCACGGAGTTAGC
+
CCCCCGGGGGGGGGGGGGGGGGGGGGGGGGGGGGGGGGGGGGGGGGGGFF<FGGFGGGGGGGGGGGGGGGGEGGGGGGGGGGGGGGGGGGGGGGGGGGGDEFGGGGGGGGGGGGGGGGGGGGCGGGGGGGGGGGGGGGGGGGGFGGGGF?FFGGGCGGGGGGCEFGGGGGGGGGGGGGGG?,>FGGGFFGGGDDGGGDGGGFGFFGGFFGGGFGGFF3EC;GBFFF>>BG;B;GF4@:EGGF?F7>54FFFB<EGAF:B?:0C<GG0:?B(8(/,4<<:B(79>B:>?3EBD?01(,:6:6
@M04650:207:000000000-C238N:1:1101:23433:4509 2:N:0:19
GGACTACTAGGGTATCTAATCCTGTTTGCTCCCCACGCTTTCGCACCTGAGCGTCAGTCTTAGTCCAGGGGGCCGCCTTCGCCACCGGTATTCCTCCAGATCTCTACGCATTTCACCGCTACACTAGGAATTCCACTCTCCTCTCCTGCACTCTAGATAATCAGTTTGGAATGCAGCCCCCAGGTTGAGCCCGAGTATTTCACATCCCACTTAAAGATCCGCCTACGCTCCCTTTACGCCCAGTAAATCCGGACAACGCTTGCCACCTAACGATTACCGCGGCTGGCGGCACGTAGTTAGC
+
C<9CCFFA<FGFFFCEFFFGGCFEF,,C9,C,::E:@@F,CEC@:@+AF,C<F@C@F6,,,,<CF@,CE:C@+:CD:==4D8B:F,FC:BG9<FDFDF<9BF;F>9E:7:?45A<<<=8?GF9,;E<,FC::FF=,,6@<D+@+6,36,13+6,,@9C;>8@D=FFGGG7>E:FD7<+4;93*:7>EFFFGGGGG7?+@,=FCAC>4A3*8?:FGGFBG6BG>>;;;5(9.15+;EF1C::2?FFGEFF)71377<GF0(-(*(:C?,(),(-8((2:49(90;6((4(:7:6(8?(+)--
@M04650:207:000000000-C238N:1:1101:8005:4527 2:N:0:19
GGACTACCCGGGTATCTAATCCCGTTCGCTACCCTAGCTTTCGCACATGAGCGTCAGTCTTGTGCCAGGAAGCCGCCTTCGCCACTGGTGTTCTTCCCGATATCTACGCATTTCACCGCTACACCGGGAGTTCCACTTCCCTCTCACATACTCTAGGCTTACAGTATCAGATGACAAACAGATGGTAAGCACCTGCCTTTTACATCTGACTTATAAACCCGCCTGCGTGAGCTTTACGCCCCGTAATTCCGTACAACGCTTGGCCCCTACGGATTACCGCGGCAGATGTCCCGTAGTTTGC
+
CCC<CGGGGFEECECEEFGAFAFG<ECFGCBFGFGGG<FFEFCGGEEGDGDCCFB@FFCFG,:C@FGFGGEFFEFBC7CF7,8CFEA<6?F@,<DFFGGG+++?CFG::C:+CFC,9CEDEGFFBFFD@FE:BFFGFECAEG8918E?F8=DGGDDCG,DC@A6E9<E;EGFCGGC:9,:CG;3CF,74>@>GGF9A4?;2BB=BB+BEGGGFC@8+5,*-:59(6(0/*/5461)+,*4*(.,>D66F9?)(77<C>(((2*(9:><F??(3*(40::0,3(((().)0)+-.(,476<)
@M04650:207:000000000-C238N:1:1101:7105:4537 2:N:0:19
GGACTACTAGGTATCTAATCCCGTTCGCTACCCTAGCTTTCGCACATGAGCGTCAGTCTTGTGCCAGGAAGCCGCCTTCGCCACTGGTGTTCTTCCCGATATCTACGCATTTCACCGCTACACCGGGAGTTCCACTTCCCTCTCACATACTCTAGGCTTACAGTATCAGATGACCAACAGATGGTAAGCACCTGCCTTTTACATCTGACGTATAAACCCGCCTGCGTGCGCTTTACGCCCAGTAATTCCGGCCAACGCTTGCCCCCTACGTATTACCGCGTCTACTGGCCCGTAGTTTGCC
+
C@CCCAFGGFGGGGGG9CFGGGEGGGGFGGFGGGFFFCGFG7FEGEGEFGGGEEGCEFGC<ECEGGF7DGGGGGGGG@FCGFGFCFCFEEFCCF8FFFG:F@,FAFGG7CGFGGGGFFGGGCFFFGDEF:EGF,@FFGGGGGFFDFGGFGGFF=FFGGGFGGDCEBECF@CF7@3<FDG:EGGGG9A?FG8EG@C6FCCA;9;EFGFFE*;DC*=7;:C59CDFFB@6(>;BFCFE>0:<<(/7:CFFF;)(4>*392430(0)*:;:B(,))3)4A*,(,,,(6-2.8*459(,349565
@M04650:207:000000000-C238N:1:1101:15965:4540 2:N:0:19
GGACTACTGGGGTATCTAATCCTGTTTGCTCCCCACGCTTTCGAGCCTCAGCGTCAGTTACAGTCCAGAGAGTCGCCTTCGCCACTGGTGTTCTTCCTAATCTCTACGCATTTCACCGCTACACTAGGAATTCCACTCTCCTCTCCTGCACTCTAGATAATCAGTTTGGAATGCAGCCCCCAGGTTGAGCCTGAGTATTTCACATCCCACTTACTTATCCGCCTACGCTCCCTTTACGCCCAATAATTCCGGATAACGCTCGCCACCTACGTATTACCGCGGCTGCTGGCACGTCGTTAGC
+
CCCCCGGGGGGGGGFGGGGGFGGGGGGGGGGGGGGGGGGGGG7FGGGGGGGGGGGGGGGGGGGFGGGFGGGGGGGGGDGGGG>FFFDGEGGGGGADGGGGGGGGGGGGGGGGDGGGFGGGGFFFFFGFFFFGCFGGGGGFGGGFGGFGGGGFGFGGGG9>CFFGGGGF6DDFGGGDGGDGGGGGGFDFGFCGE6DGGGGGFFCC+2*;@CGFA+=CF@A>5CAFFFF47DFD:9A=62CFF=2:FGC5CFFF;EDFF;664939DGF:(.(42984F?:19>903:B7?GFG:?(,9E6(6
@M04650:207:000000000-C238N:1:1101:15150:4555 2:N:0:19
GGACTACCGGGGTATCTAATCCTGTTTGCTCCCCACGCTTTCGCACCTGAGCGTCAGTCTTCGTCCAGGGGGCCGCCTTCGCCACCGGTATTCCTCCAGATCTCTACGCATTTCACCGCTACACCTGGAATTCTACCCCCCTCTACAAGACTCTAGTCTGCCAGTTTCGAATGCAGTTCCCAGGTTGAGCCCGGGGATTTCACATCCGACTTGACAGACCGCCTGCGTGCGCTTTACGCCCAGTAATTCCGATCAACGCTTGCACCCTCCGTATTACCGCGGCTGCTGGCACGGAGTTAGC
+
CCCCCGGGGGGGGEGGGCGGGGGGGGEGGGGGGGGGGGGGGGGGGGGGFGGGGGGGGC<9FEFFGGGGECCFGGGGGGGGGGGGGGGGGGGGGGGGGFGGGGFGGFGFGGGGGGGGGGGGGFGGGGGGGGGGGGGGGFDFGGGFGGGFG6FFGGGG,@EGGG7FGEDG:DF@FGGGCFGG6<6FGGGGGGGGGCGG<CFGGFGC+C9>;D5*7>FG63@F1C;:(.372<0;;E@DF?EGGF?B7CA>GFF01)9)>02:BFGDGF?<?:>B?G(5CDBFF>FFFFF:05(<86BF6F><<
@M04650:207:000000000-C238N:1:1101:5952:4586 2:N:0:19
GGACTACACGGGTATCTAATCCTGTTTGCTCCCCACGCTTTCGCACCTGAGCGTCAGTTATGGCCCAGAAGACTGCCTTCGCCATCGGTGTTCTTCCCAATATCTGCGCATTTCACCGCTACACTGGGAATTCCATCTTCCTCTACCAAACTCGAGTCTGCCAGTTCGGAATCCGGCTGGGGGTTGAGCCCTCAGATTAGAGATTCCGCTTAACAAACCGCCTACGCGCGCTTTACGCCCAATAAATCCGGATAACGCTTGCTCCCTACGTATTACCGCGCCTGCTGGCACGTAGTTAGCC
+
CCCCCGGGGGGDGGGGGGFGGGGGGGGGGGGGGGGGGGGGGGGGGGGGGGGGGGGGDGGGGGGGGGGGGGGGGGGGGGGGGGGGGGGGGCGGGGGGGGGGDGGGGFGGGGGGGGGGGGDGGGGGGGGGGGGCGGGGGGGGGGGFGGGFFGGFGGGGGFG9DFF8>EFGGGCDFGE>CCGEGG*:FGDCCFGFF,>EG7FGC8FFAFGFF4?DEFGG65C3;C6;;30).:99?5=<>?CE>0(8C>4)25><3>7)*(-(-4*6FF(581,))<4)@D99(46B002206,/,444)+)64
@M04650:207:000000000-C238N:1:1101:25969:4604 2:N:0:19
GGACTACTGGGGTATCTAATCCTGTTTGCTCCCCACGCTTTCGAGCCTCAGCGTCAGTTACAGTCCAGAGAGTCGCCTTCGCCACTGGTGTTCTTCCTAATCTCTACGCATTTCACCGCTACACTAGGAATTCCACTCTCCTCTCCTGCACTCTAGATAATCAGTTTGGAATGCAGCCCCCAGGTTGAGCCTGAGTATTTCACATCCCACTTAATTATCCGCCTACGCTCCCTTTACGCCCAATAATTCCGGATAACGCTCGCCACCTCCGTATTACCTCGGCTGCGGGCACGTAGTTAGC
+
CCCCCAFFFGFGGGGFGGCFGGGGGGGGGGGGGGDGGGGGGGGGGGGGFFGGGGGGGGGGGFGGGGGGGFGFGGDEGGGFFGFGGGFGGGGGGGFGCGFGGGA;DGFGDBFGGGCCFGGDCFEFFGGFFFDFFCFFADFFGFGFGGGGGGGFGGGCEDG9D?FFGGFGGGGGDFFGFGGCEDGGGFEFGGGGFDFGGGF7?7;9CD**:>CFEDGFF5:BAG<9<9)*)*:>DGFFF@GCGD(3*?CEG8A>0BC<C6>08>D6381:(.1(4::4<:<3:?<<90(4053C??30474)-
@M04650:207:000000000-C238N:1:1101:11824:4673 2:N:0:19
GGACTACTGGGGTATCTAATCCTGTTTGCTCCCCACGCTTTCGCACCTGAGCGTCAGTCTTTGTCCAGGGGGCCGCCTTCGCCACCGGTATTCCTCCAGATCTCTACGCATTTCACCGCTACACCTGGAATTCTACCCCCCTCTACAAGACTCTAGTCTGCCAGTTTCGAATGCAGTTCCCAGGTTGAGCCCGGGGATTTCACATCCGACTTGACAGACCGCCTGCGTGCGCTTTACGCCCAGTAATTCCGATTAACGCTTGCACCCTCCGTATTACCGCGGCTGCTGGCACGGAGTTTGC
+
CCCCC<FGFGGGGGGGGGGGGGGGGGGGGGGGGGGGGGGGGGGGGGGFFFGGGGGGGGGGGGGGGGGGGGGEGGGGGGGGGGGGGGGGGGGGGGGDFGGGFFCGGFGGGGGDGGGGGGGGGGGGGGGGGGGGGGFFGFFGGGGF8EFC<DFFGGGGFFGGGFGGGGGG5E689F7A9CCEFGGFGGDDFGGGGGGGGG@CFCFFFCCEFGGG@DC>;358:DB62:9E?D>>0EFFFFGED6::DFFAGFF:6)9<C0,(:?C)CG???FF0<@>)0:(4>;>;01::?=:92(,4(0)..
@M04650:207:000000000-C238N:1:1101:17120:4680 2:N:0:19
GGACTACTCGGGTTTCTAATCCTGTTTGCTCCCCACGCTTTCGCACCTGAGCGTCAGTCTTTGTCCAGGGGGCCGCCTTCGCCACCGGTATTCCTCCAGATCTCTACGCATTTCACCGCTACACCTGGAATTCTACCCCCCTCTACAAGACTCTAGCCTGCCAGTTTCGAATGCAGTTCCCAGGTTGAGCCCGGGGATTTCACATCCGACTTGACAGACCGCCGGCGTGCGCTTTACGCCCAGTAATTCCGGACAACGCTTGCCCCCTACGTATTACCTCGGCTGCTGGCACGTAGGTTGC
+
CCCCCGGGGGGGGGGGGGGGGGGGGGGGGGGGGGGGGGGGGGGGCFGGGFGGGGGGGGGGFGGGGGGGDFGGGGGGGGGGGGGGGGGGGGGGGGGGGFG?AEGGGGGGGGGGGGGGGGGGGGGGGGGGGGGGGGGGGGGGEGDFGGGGGGGFGFGFGGGGGGGGEFGGGGGGGGGGGGFFGGGGGGGGGFGGGGGGGDFC@AGFFCGF@DGDEGGGFDFGFG@(,5,.2C691:FAF?EEG0(4*>22*9FF(>D:569<6:C:GG0;?66<D?>>9C).-4:?6())47<?8,24(06((
@M04650:207:000000000-C238N:1:1101:25437:4683 2:N:0:19
GGACTACCGGGGTATCTAATCCTGTTTGCTCCCCACGCTTTCGAGCCTCAGCGTCAGTTACAGTCCAGAGAGTCGCCTTCGCCACTGGTGTTCTTCCTAATCTCTACGCATTTCACCGCTACACCGGGAGTTCCACTTCCCTCTCACATACTCTAGGCTTACAGTATCAGATGACAAACAGATGGTAAGCACCTGCCTTTTACATCTGACTTATAAACCCGCCTGCGTGCGCTTTACGCCCAGTAATTCCGGACAACGCTTGCCCCCTACGTATTCCCGCGGCTGCTGGCACGGAGTTTGC
+
CCCCCGGGGGGGGGGGGGGGGGGGGGGGGGGGGGFGGGGGGGGGGGGGGFGGGGGGGGGGGGGGGGGGGGGFGGGGGGGG<CGGGGGGGGGGGGGFGFGGGGGGGGFFGFGGFGGGGGGGGGGGGGGGGGGGGGGGGDFFGGGFGFGGFFGFGGGG@EFFGGGCGEGGFF9D?,7,:FGFGC,@FEFGGGGFG6EGGGGGGA;9FFF6*DGGEGFGA=GDAGBFFA>?5C(.2EFFF@EEFF;1+@CEFFF67DGBG078?:54>C>;BF0,4F2)<9,-9163(4::4C?GF(434C9)4
@M04650:207:000000000-C238N:1:1101:20366:4690 2:N:0:19
GGACTACTCGGGTATCTAATCCTGTTTGCTCCCCACGCTTTCGAGCCTCAGTGTCAGTTACAGGCCAGAGAGCCGCTTTCGCCTCCGGTGTTCCTCCATATATCTACGCATTTCACCGCTACACATGGAATTCCACTCTCCTCTCCTGCACTCAAGTCTCCCAGTTTCCAATGCACACAATGGTTGAGCCACTGCCTTTTACATCAGACTTAAGAAACCACCTGCGCTCGCTTTACGCCCAATAAATCCGGACAACGCTTGGGACCTACGTATTACCGCGGCTGCTGGCACGTAGTTGGCC
+
CCCCCGGGFGGGFGGGGGGFDGGGGGGGGGGFFGGGGGGGGGGFGGGGGGGGGGGGGGGGGGFFFEGGGGGGGGGGGGGGGGGGGGGGGGGGFGGGGGGGGGGBFGGFGGGGGGGDGGCDEFFGGGGGFEFGDGGGGGCDGGFFGFGGGGGFGGGGGFFCACGGGGGGCFGFFFGGGGGGGFFEFGGG78DECFGCCCFFCFFAFDCFE7CFECCF65:>>7:=B94455=@25+/89CFGF@;CFE3CA31;5C?D>;<?:98FG??0<F?FEFF?7,0-79>6>::0*)*.,(,)+(.)
@M04650:207:000000000-C238N:1:1101:6504:4694 2:N:0:19
GGACTACCGGGGTATCTAATCCTGTTTGCTCCCCACGCTTTCGCACCTGAGCGTCAGTCTTTGTCCAGGGGGCCGCCTTCGCCACCGGTATTCCTCCAGATCTCTACGCATTTCACCGCTACACCTGGAATTCTACCCCCCTCTACAAGACTCTAGTCTGCCAGTTTCGAATGCAGTTCCCAGGTTGAGCCCGGGGATTTCACATCCGACTTGACAGACCGCCTGCGTGCGCTTTACGCCCAGTAATTCCGATTAACGCTGGCACCCTCCGTATTACCGCGGCTGCTGGCACGGAGTTAGC
+
CCCCCGGGGGGGGGGGGGGGGGGGGGGGGGGGGGGGGGGGGGDGGGEGFGGGGGGGGCGGGGGGGGGGGGGGGGGGGGGDFGFFEGGGGGGGGGGGGGGGGGGGFGGFE:CFGGFFGEECEFFGGEGFGFGGGGGGFGGGGGGFGGFFGGGFGCGGGGGFCCGGGCFBGGGGGG9C:@ECG92>FGGGGGGGE=EGCDGFFAFFFGFE<DD3=7F@=@GG;C>B2:951C6067>AB1E:5(4>FCA>FF)4:)>)*4(4(,18FG0(23(,(2(-AD(14;>>(3::2C<<:(408*)..
@M04650:207:000000000-C238N:1:1101:14625:4695 2:N:0:19
GGACTACTCGGGTTTCTAATCCTGTTTGCTCCCCACGCTTTCGAGCCTCAGCGTCAGTTACAGTCCAGAGAGTCGCCTTCGCCACTGGTGTTCTTCCTAATCTCTACGCATTTCACCGCTACACTAGGAATTCCACTCTCCTCTCCTGCACTCTAGATAATCAGTTTGGAATGCAGCCCCCAGGTTGAGCCTGAGTATTTCACATCCCACTTAATTATCCGCCTACGCTCCCTTTACGCCCAATAATTCCGGATAACGCTCGCCACCTACGTATTACCTCGGCTGCTGGCACGTAGTTACC
+
CCCCCGGGGGGGGGGGGGGGGGGGGGGGGGGGGGGG@EGGGGGGGGGGGGGGGGGGGGGGGGGGGGGCGFCFGGGGGEGGCFGGGFEGGGGGGFFGGGGGGGGGGFFFGGGGGGGGDEC6CEGGGD9EFEFGFGGGGGGGGGGFGGFGFFGFGGGFFGGGGFGGGGGGD?AD8FGCFDEGGFDFGDF6EGFFGFFFGGFGFFFFFGGFEFDF7CCGFFGG);9AAAABAG>25?FEF=ECC5=B4:CEGF4:?FGE=;@?@6D9DEFB:017)<4)<7)4416:9?BF0EBGBF0(-<<)4
@M04650:207:000000000-C238N:1:1101:22600:4715 2:N:0:19
GGACTACTGGGGTTTCTAATCCTGTTTGCTCCCCACGCTTTCGCGCTTTAGCGTCAGTATTTGTCCAGTGAGCTGGCTTCCCCATCGGCATTCCTACAAATATCTACGAATTTCACCTCTACACTTGTAGTTCCGCCCACCTCTCCAATACTCTAGTCTAACAGTTTCCAACGCAATACGGAGTTGAGCCCCGCAGTTTAACATCAGACTTTTTAAACCACCTAGACGCGCTTTACGCCCAATAAATCCGGATAACGCTCGCCACCTACGTATTACCGCGGCTGCTGGCACGTAGTTAGCC
+
CCCCCGGGGGGGGGGGGGGGGGGGGGGGGGGGGGGGGGGGGGGGGGGGFGGGGGGGGGGGGGGGGGGGGGGGGGGGGGGGGGGGGGGGGGGGGGGGGGGGGGGGGGGGGGGGGGGGGGGGGGFGFDGGFGGGGGGGGGGGGGGBGGGFGGGFGGGGGGGGGGGGGGGGGGGGGGGGGGGGGGGGGGGGGGGGEGGGGGFCFFGFFGGFFGFGFFGGFFFFFGFFFFFF@D>97CFFFDGGGF;@GGFFGFF@FEFFGB<?;2),7FBBB::2AGA9?911296;BFF>1*3/3:<2696A:
@M04650:207:000000000-C238N:1:1101:7369:4727 2:N:0:19
GGACTACCCGGGTATCTAATCCTGTTTGCTCCCCTAGCTTTCGCACCTCAGCGTCAGTTATGGCCCAGAAGACTGCCTTCGCCATCGGTGTTCTTCCCAATATCTGCGCATTTCACCGCTACACTGGGAATTCCATCTTCCTCTACCAAACTCGAGTCTGCCAGTTCGGAATCCGGCTGGGGGTTGAGCCCTCAGATTAGAGATTCCGCTTAACAAACCGCCTACGCGCGCTTTACGCCCAATACATCCGGACAACGCTTGGGACCTACGTATTACCGCGCCTGCTGGCACGTATTTAGCC
+
CCCCCGGGGGGGGGGGGGGGGGGGGGGGGGGGGGGGGGGGGGGGGGGGGGGGGGGGGGGGGGGGFGGGGGGGGGFGGGGGGGGGGGGGGGGGGGGGGGGGGGGGGGGGGGGGGGGGGDEGGGGGGGG@DGGGGGGGGGGCGGGFGGGG,DGFGGCGGFGGGGGGGFGGG7EG?EG6CDDGDGCB@FGEG?FCCGGGFFFFFADFFGGFFDGCCGGGFDG469;;@B@>@D;>FCFA>:ECG:246D4)53)((0*871:61<76FEF<??.44<>>A97>090(((8(4:3*,()(-3)..
@M04650:207:000000000-C238N:1:1101:8355:4761 2:N:0:19
GGACTACTGGGGTTTCTAATCCTGTTTGCTCCCCACGCTTTCGAGCCTCAGTGTCAGTTACAGGCCAGAGAGCCGCTTTCGCCTCCGGTGTTCCTCCATATATCTACGCATTTCACCGCTACACATGGAATTCCACTCTCCTCTCCTGCACTCAAGTCTCCCAGTTTCCAATGCACACAATGGTTGAGCCACTGCCTTTTACATCAGACTTAAGAAACCACCTGCGCTCGCTTTACGCCCAATAAATCCGGACAACGCTTGCGACCTACGTATTACCGCGGCTACTGGCACGTAGTTAGCC
+
CCCCCGGGGGGGGGGGGGGGGGGGGGGGCGGGGGGGGGCGGGGFGGGFFGGGGGGGGG9,CCCFGGGGFEGGCCGG:FGGDGCCCEGGEGGGG9,CF<EGGFGGGGE=BFGGGGGGGGGGGEFG9,:FFGDFGGFFCD8FFGGFGGCFGGGFGGGGDDFFFFGFGGGGGG9DDF,@AD68DFDFAF??6E,96<@CGGGGGFD++=DAEGFGF7CFFCGGDCD==?B>9/(925CEB(B<E?;E*;539>)46>G;D960:(/498644???B@A23*2417((4)3)6*4A?B?04<:),
@M04650:207:000000000-C238N:1:1101:14099:4762 2:N:0:19
GGACTACAGGGGTTTCTAATCCTGTTTGCTCCCCACGCTTTCGAGCCTCAGCGTCAGTTACAGTCCAGAGAGTCGCCTTCGCCACTGGTGTTCTTCCTAATCTCTACGCATTTCACCGCTACACTAGGAATTCCACTCTCCCCTCCTGTACTCTAGATCCCCAGTTTGGAATGCAGCCCCCAGGTTGAGCCCGAGTATTTCACATCCCACTTAAAGATCCGCCTACGCTCCCTTTACGCCCACTAATTCCGGATAACGCTCGCCACCTACGTATTACCTCGGCTGCTGGCACGTAGTTAGC
+
CCCCCGGGGGGGGGGGGGGGGGGGGGGGGGGGGGGGGGGGGGGGGGGGGGGGGGGGGGGGGGGGGGGGGGGGGGEGGGGGGGGGGGGGGGGGGGGGGGGGGGGGGGGGGFGGGGGGGGGGGGGGGGGGGGGGGGGGGGGGGGGFGGGGGGGFGGGGFGFFGGGGFGFFGGGGGGGCEGGGGGG7><BFGGGGGGGFGGGGG6BFFFGFFGGGFFGGF=??:@92@F@A=G@BDGA*B;GGE?(5CGFEGFA11>D<CFF(-7GBGGF704:07FFFGF)3:B??>FFFFG?GBB32:F9<<
@M04650:207:000000000-C238N:1:1101:24442:4773 2:N:0:19
GGACTACCGGGGTTTCTAATCCTGTTCGCTACCCACGCTTTCGAGCCTCAGTGTCAGTTACAGACCAGAGAGCCGCTTTCGCCACCGGTGTTCCTCCATATATCTACGCATTTCACCGCTACACATGGAATTCCACTCTCCCCTTCTGCACTCAAGTTCGACAGTTTCCAAAGCATACTATGGTTGAGCCACAGCCTTTAACTTCAGACTTATCAAACCACCTGCGCTCCCTTTACGCCCAATAATTCCGTATAACGCTCGCCACCTACGTATTACCGCGGCTGCTGGCACGTAGTTAGCC
+
CCCCCGGGGGGGGGGGGGGGGGGGGGGGGGGGGGGGGGGGGGEGGGGGGGGGGGGGGGGGGGGGGGGFGEGGGGGGGGGGDGGGGFGGGGGGGGFGGGGGGGGGGGGFDGGGGGGGCCEDEEGGGGEFFFGGGGGC@CEGG?CFGGG8?FG?FGG@FGGCFGEEGGGGGCFGFG,EACFGGG6EFFGGGECFGDFGFGGGFFD9A@C9=DBDEGGGFFEF>4-5:5>)9DDD;FAE)1CEED@@;C<3@F),:A7C73,4>1)4CC(55(.8<E2>GD0-199904:(4:<*3(0:2<9)5
@M04650:207:000000000-C238N:1:1101:15393:4775 2:N:0:19
GGACTACTGGGGTTTCTAATCCTGTTTGCTACCCATGCTTTCGAGCCTCAGCGTCAGTTAATGTCCAGCAGGCCGCCTTCGCCACTGGTGTTCCTCCCGATATCTACGCATTCCACCGCTACACCGGGAATTCCGCCTGCCTCTCCATCACTCAAGAACGCCAGTTTTGAACGCACGCTATGGGTTGAGCCCATAGATTTCACGTCCAACTTGGCATCCCGCCTGCGCTCCCTTTACACCCAGTAATTCCGGACAACGCTTGCCACCTCCGTTTTACCGCGGCTTCTGGCCCGTAGTTAGC
+
CCCCCGGGGGGGGGGGGGGGGGGGGGGGGGGGGGGGGGGGGGGGGGGGGGGGGGGGGGGGGGGGGGGGGGGGGGGGGGGGGGGGGGGGGGGGGGGGGGGGGGGGDAFGCFGGGGGGGGGGCCFGGDGGGGGGGFCFEGGGGGGFGGGAFGGFGG8FGGGGGGGGFFGGDEFGGGD7>DGGGG6DFFGFEGGGGFGGG7CFGFGF;5788CGGFGGGA@CF(>>??F>D>G9D;FFCF<CAE043:F)6DF@(4>D07((1((98*<<:(.,32C?<GD0((-72-4<A)<1C03(4:C>BA
@M04650:207:000000000-C238N:1:1101:17261:4808 2:N:0:19
GGACTACAAGGGTTTCTAATCCTGTTTGCTCCCCACGCTTTCGAGCCTCAGCGTCAGTTACAGTCCAGAGAGTCGCCTTCGCCACTGGTGTTCTTCCTAATCTCTACGCATTTCACCGCTACACTAGGAATTCCACTCTCCTCTCCTGCACTCTAGATAATCAGTTTGGAATGCAGCCCCCAGGTTGAGCCTGAGTATTTCACATCCCACTTAATTATCCGCCTACGCTCCCTTTACGCCCAATAATTCCGGATAACGCTCGCCACCTACGTATTACCGCGGCTGCTGGCACGTAGTTAGC
+
CCCCCGGGGGGGGGGGGGGGGGGGGGGGGGGGGGGGGGGGGGGGGGGGGGGGGGGGGGGGGGGGGGGFGGGGGGGGGGGGGGGGGGGGGGGGGGGFGGGGGGGGGGGGGGGGGGGGGGGGGGGGGGGGGGGGGGFGFF9EFFG?DGGGDGGFGFFGGGGGGFGGGGFFEBEGGAFDFDEGGGGGGFGGGGGFGGGGGGGGGFGFAGFFFFGGEGGGFFGFFGFFDFFFDDFF=GFFFFGGGF>=FGC<FFF@?EGA=@B@@;D>DEDFFFF??C?FGC(((6993:>?7C?C14:(-A:A6
@M04650:207:000000000-C238N:1:1101:12415:4816 2:N:0:19
GGACTACTAGGGTTTCTAATCCTGTTTGCTCCCCACGCTTTCGAGCCTCAGCGTCAGTTACAGTCCAGAGAGTCGCCTTCGCCACTGGTGTTCTTCCTAATCTCTACGCATTTCACCGCTACACTAGGAATTCCACTCTCCTCTCCTGCACTCTAGATACTCAGTTTGGAATGCAGCCCCCAGGTTGAGCCTGAGTATTTCACATCCCACTTAATTATCCGCCTACGCTCCCTTTACGCCCAATAATTCCGGATAACGCTCGCCACCTACGTATTACCGCGGCTGCTGCCCCGTAGTTAGC
+
CCCCCGGGGGGGGGGGGGGGGGGGGGGGG<FEFGGGGGDGGGGGGGGFGGGGGGGDGFGGGGGGGGGFGGFGGGGGGGGGGGGEGGGGGGF7FGGGGGGGGGGGCFFGCCCEDGGFGG>CGGGE?FGGGGGGGDGGGGGGGGGFGGGGGGG8EEGGGGF,,C8DFCFF>FGGGCFFGGGG=FEGFF8D8EGGGGG,CFCEFFGF?DC587C<ECGFA0DCAG=ADF9?>D9B@?AEFFGGGFFF*??4FFAF<>DEG(22(6C0CG;(2.,4)38)<>:B>>9>6??:)*(2(-1(4@):)
@M04650:207:000000000-C238N:1:1101:5870:4845 2:N:0:19
GGACTACAAGGGTTTCTAATCCCGTTCGCTACCCTAGCTTTCGCACATGAGCGTCAGTCTTGTGCCAGGAAGCCGCCTTCGCCACTGGTGTTCTTCCCGATATCTACGCATTTCACCGCTACACCAGGAGTTCCACTTACCTCTCACATACTCTAGGCTTACAGTATCAGATGACAAACAGCTGGTAAGCACCTGACTTTAACATCTGACTTATAAACCCGCCTGCGTTCCCTTTACGCCCAGTAATTCCGGACAACCCTTGCCCCCTACGTATTCCCGCGGCTGCTGGCCCGTCGTTGGC
+
CCCC8FGEGGFGGGGFFGGGCFFGGFGGGGGGGG9D@FGGGGGD:FFGCEFGGGGGCF9,,6E,C@,ED@DEFD@FGDEGGF@FF<FGAE=FGGGG<<FGDEGFFGGGEGGGFFGGFCECCFFGG7,B<8AFGGEE;,,5==F+,8=,5@FFFA@A9D,,3A6=FDDFG@,8=,@A8=,,,,78,,,@9F9,4,349C,D+1,++35BAF7+:+:+=:DD9D>A=A98(/(8*<;8+0BBE((6+;<C7FF020)/2((/((2(0/23-3??<7()29:2;6>2>B?F(*(2,((42C(((
@M04650:207:000000000-C238N:1:1101:11432:4906 2:N:0:19
GGACTACACGGGTTTCTAATCCTGTTTGCTCCCCACACTTTCGAGCCTCAGCGTCAGTTGATGCCCAGTAGGCCGCCTTCGCCACTGGTGTTCTTCCCGATATCTACGCATTTCACCGCTACACCGGGAGTTCCACTTCCCTCTCACATACTCTAGGCTTACAGTATCAGATGACAAACAGATGGTAAGCACCTGCCTTTTACATCTGACTTATAAACCCGCCTGCGTGCGCTTTACGCCCAGTAAATCCGGACAACGCTTGCCACCTACGTATTACCGCGGCTGCTGGCACGTAGTTAGC
+
9CCCCGGGGGGGGGGGGGFGGGGGGGGGGGGGGGGGGGGGGGEGGGGGGGGGGGGEGGGGGGFGGGGGGGGGGE@FGGGGGGGGGGGGGGGGGGFFFGGGGGGGGGGGGGGGGGGGGGGGGGCFGGGGFDGFGGCGGGGGGGGFGGGGGGFFGGC,CDFGGGGGGGGGGCFGGGCCFFGGFCFG7FGGGCEGFC6EFGGGGFGFFGGFFFGGCGGF9>F4>D=@FFBE9CBFBDFEFDDFGF;EG7??DFFB<BD:F;FBF<F>FGFB?BFFFGFFGC?>(466(8?F?5(941(4:FAB<
@M04650:207:000000000-C238N:1:1101:12567:4934 2:N:0:19
GGACTACCAGGGTATCTAATCCCGTTCGCTACCCTAGCTTTCGCACATGAGCGTCAGTCTTGTGCCAGGAAGCCGCCTTCGCCACTGGTGTTCTTCCCGATATCTACGCATTTCACCGCTACACCGGGAGTTCCACTTCCCTCTCACATACTCTAGGCTTACAGTATCAGATGACAAACAGATGGTAAGCACCTGCCTTTTACATCTGACTTATAAACCCGCCTGCGTGCGCTTTACGCCCAGTAATTCCGGATAACGCTTGCTCCCTACGTATTACCGCGGCTGCTGGCACGTAGTTAGC
+
CCCCCGGGGGGGGGGGGGGGGGGGGGGGGGGGGGGGGGGGGGGGGGGGGFGGGGGGGGGGGGFGGGGGGGGGGGGGGGGGGGGGGGGGGGGGGGGGGGGGGGGGGGGGGGGGGGGGGGGGGGGGGGGGGGGGGGGGGGGGGGGFGGGGFGGFGEGGFGGGGGGGGGGGGGGGGBFGGGGGG7;DFDFC?FCFGGGG5CEGFFFFFGGFFGGGFGGCF=CDBC@>BFFD@GFF;GFFF(:FF;?;GGFFGFFF?DG2*3;:?1F<FFF021:3<C:FGFFFFFF>BF:>FG?E13833C996
@M04650:207:000000000-C238N:1:1101:13506:4977 2:N:0:19
GGACTACTGGGTTTCTAATCCTGTTTGCTCCCCACGCTTTCGAGCCTCAGCGTCAGTTACAGTCCAGAGAGTCGCCTTCGCCACTGGTGTTCTTCCTAATCTCTACGCATTTCACCGCTACACTAGGAATTCCACTCTCCTCTCCTGCACTCTAGATAATCAGTTTGGAATGCAGCCCCCAGGTTGAGCCTGAGTATTTCACATCCCACTTAATTATCCGCCTACGCTCCCTTTACGCCCAATAAATCCGGACAACGCTTGGGACCTACGTATTACCGCGGCGGCTGGCCCGTAGTTGGCC
+
CCCCCGGGGGGGGGGGGGGGGDEGGGGGFGGGGGEGGGDGGGFFGGGGGGGGGECFGGGGGFGGGGGGGGGGGGGGDCFGGGEGGGGFGGGGGCGEDFEFGFGFGGGGGGGGEFGGGGGGG<F9FFCFFGGCFEDAFGGGDFDFFAFGGGEFEGFFGGFAEFEEFGGGGGGGGGAEGGEGCGGGGFGCFF8F?FFGC7FFGFFFFF6A@7CGFGDFFCFG=CADFFF45CD2AC6CEF:FE=B:*=?EGFA;43>;5:8(6(;?FE@?BB1<>FAB7*4>((((41;::*-:6>6169(48
@M04650:207:000000000-C238N:1:1101:20328:4990 2:N:0:19
GGACTACCGGGGTATCTAATCCTGTTTGCTCCCCACGCTTTCGCACCTGAGCGTCAGTCTTTGTCCAGGGGGCCGCCTTCGCCACCGGTATTCCTCCAGATCTCTACGCATTTCACCGCTACACCTGGAATTCTACCCCCCTCTACAAGACTCTAGCCTGCCAGTTTCGCATGCAGTTCCCAGGTTGAGCCCGGGGATTTCACATCCGACTTGACAGACCGCCTGCGTGCGCTTTACGCCCAGGAATTCCGATTAACGCTTGCACCCTCCGTATTACCGCGGCTGCTGGCCGGGAGTTAGC
+
CCCCCGG<7@BGGGGGGGGDEF,CFFFGGGGGGGGDEGGGGGEGEGGGGGDCEFDFG,,<,,CFGGGGGGEGGGDGGDG@FGEFG<FGFGGGGGDEE@EFFD;EEGFGGGGGGGGFE@ECGGFFGCGCFGGGGC=CED=CE?>FGGC?F,DADAFEGFFGDFCFGCGGC*:8;,:<F8EA6>FGCCD,0<BC=55=DGG91:E77F05<<)97F*;=38C>DFF:)4.05;09=;<*(;8C(((978):773->74*-(((-744C216:1(385)0:16;>6(61>DF52*46>>F646)
@M04650:207:000000000-C238N:1:1101:15792:4999 2:N:0:19
GGACTACAAGGGTTTCTAATCCTGTTTGCTCCCCACGCTTTCGCACCTGAGCGTCAGTCTTTGTCCAGGGGGCCGCCTTCGCCACCGGTATTCCTCCAGATCTCTACGCATTTCACCGCTACACCTGGAATTCTACCCCCCTCTACAAGACTCTAGCCTGCCAGTTTCGAATGCAGTTCCCAGGTTGAGCCCGGGGATTTCAAATCAGACTTGACAAACCGCCTACGCGCGCTTTACGCCCAATAAATCCGGCTAACGCTTGCTCCCTACGTATGACCGCGGCTGCTGGCACGTAGTTGCC
+
CCCCCGGGGGGGGGGGGGGGGGGGGGGGGGGGGGGGGGGGGGGGGGGGGGGGGGGGGEGGGG9EFGGGGGGGGGGGEGGGGGGGGGGGEGGGGFGGGFG95BDGD9FGCGEGCFGCGEEGGGGFFFFGEEGGGCGFGFFGGGGFGGGG@DF8DFAFGCGFCFCCFGFEEGGGGGFGCDCCGGGGFG>CGCFGG9EG4CGDFA2=FGFFFGCFA7<DFFFG0CB<<A?=6)419*<AF(;CE?03FF9A7?D3()15D:0:::*):8:22(,(.<()<>6;>F9(-(.87*29::(:?F-).
@M04650:207:000000000-C238N:1:1101:23525:5053 2:N:0:19
GGACTACAGGGGTTTCTAATCCTGTTTGCTCCCCTAGCTTTCGCACTTCAGCGTCAGTTTTTGTCCAGTGAGCTACCTTCGTCATCGGCATTCCTACATATATCTACGCATTTCACCGCTACACCGGGAATTCCGCTTTCCTCTCCCACACTCAAGCCTATCAGTTTCCAAAGCAATTCCCACCTTGAAAGCGGGACTTCCACTCCAGACTTAACAGGCCGCCTACGCGCCCTTTACGCCCAATCATTCCGGACAACGCTTGCCCCCTCAGTATTACCGCGGCTGCTGGCACGTAGTTAGC
+
CCCCCGGGGGGGGGGGGGGGGGGGGFGGGGFGGGGGGGDFFFGGGGGGGGGEGCEGGFGGGFFFGGFGEGGGGGGGGGGGGGGGGG?FFCFGGGGGGGGGGGGGGGG7:FFCEFGFGGGGGGGF:FCCGGGGGGGGGGGGGGGFGCGGGGCDGGGDCGE?9DDGCDAEGGGF?8DFF=D3AFFGFFGCCCA7@EEGGGFCGFGFFGFFFGGBA88CA:FC9C>>9F(:1<;63*66F?G>F?FDGGAAGFF(4B)8F>90(4C0<C;>((,6)<:<F>:2(22;6(4).C:FB:(44C4).
@M04650:207:000000000-C238N:1:1101:24791:5067 2:N:0:19
GGACTACAGGGGTATCTAATCCTGTTCGCTACCCACGCTTTCGAGCCTCAGTGTCAGTTACAGACCAGAGAGCCGCTTTCGCCACCGGTGTTCCTCCATATATCTACGCATTTCACCGCTACACATGGAATTCCACTCTCCCCTTCTGCACTCAAGTTCGACAGTTTCCAAAGCATACTATGGTTGAGCCACAGCCTTTAACTTCAGACTTATCAAACCACCTGCGCTCGCTTTACGCCCAATAAATCCGGACAACGCTCGGGACCTACGTATTACCGCGGCTGCGGGCACGTAGTTATCC
+
CCCCCGGGGGGGGGGGGGGGGGGGGGGGGGGGGGGGGGGGGGGGGGGGGGGGGGGGGGGGGGGGGGFGGGGGGGGGGGGGGGGGGGGGFGGGFGGGGGGGFGGGGGGGGGGGGGGGGGGGGGGGGGGGGEGF;FGFFGFGDDEFGGGF9DGFGGGGGDGGGGGGGGGFEGGGGGGGGGGGGGGGGGF6C@:FGGGGGGGGGFGFFGGFCC@FEGGGFF5C)9:@2BF?@DFFFFFFEFEGGFF;D757C>)69AC(5(8094C>GE7<>23>2<6>@<29(14;0((,4*,*4312)+)).
@M04650:207:000000000-C238N:1:1101:20882:5129 2:N:0:19
GGACTACTGGGGTTTCTAATCCTGTTTGCTCCCCACGCTTTCGAGCCTCAGTGTCAGTTACAGGCCGGAGAGCCGCTTTCGCCTCCGGTGTTCCTCCATATATCTACGCATTTCACCGCTACACATGGAATTCCACTCTCCTCTCCTGCACTCAAGTCTCCCAGTTTCCAATGCACACAATGGTTGAGCCACTGCCTTTTACATCAGACTTAAGAAACCACCTGCGCTCGCTTTACGCCCAATAAATCCGGACAACGCTCGGGACCTACGTATTACCGCGGCTGCTGGCACGTAGTTAGCC
+
CCCCCGGGGGGGGGGGGGGGGGGGGGGGGGGGGGGGGGGGGGGGGGGGGGGGGGGGGGGGGGGGGGGGGGGGGGGGFGGGGGGGEGGGGGGGGGGGGGGGGGGGGGGGGGGGGGGGGGGGGGGGGFFGFGGGGGGGGGGGGGGFGGGGGFGFGFGGDFGGGGGGGGGGEFGGGGGGGGGFGGGGGGFGGF8CFGGGFGGGGFDAFFGFFGCGECG7ABFGBC>;BEF?DG@DDGAEDDGGG085FGCE<A><@E42)-4:>9),7E:BF?,8AFFFGD9>,(4923:0(*.12((4<7)6:
@M04650:207:000000000-C238N:1:1101:25772:5141 2:N:0:19
GGACTACTGGGGTTTCTAATCCTGTTCGCTACCCACGCTTTCGAGCCTCAGTGTCAGTTACAGACCAGAGAGCCGCTTTCGCCACCGGTGTTCCTCCATATATCTACGCATTTCACCGCTACACATGGAATTCCACTCTCCCCTTCTGCACTCAAGTTCGACAGTTTCCAAAGCATACTATGGTTGAGCCACAGCCTTTAACTTCAGACTTATCAAACCACCTGCGCTCGCTTTACGCCCAATAAATCCGGACAACGCTCGGGACCTACGTATTACCGCGGCTGCTGGCACGTAGTTAGCC
+
CCCCCGGGGGGGGGGGGGGGGGGGGGGGGGGGGGGGGGGGGGGGGGGGGGGGGGGGGGGGGGGGGGGGFGGGGGGGDGGGGGGGGGGGCFFGGGFGGGGGGGGGGGGGGGGGGGGGGGGGGGGGFGCGFECGGGGGGGGGGGGFFGGGFFGFGCGGGGFGGCEGGGGGGGGGFGGGFGGGGGGGGGGGGGGGGGFFGGGGCCCEACDFEFFF?FCFA;EFDGFE=:98@C=2>5BCD@G>FD@FGDECFED<FFG?C0(42>5>GC?2::??FF<ACC44290405?0<6<E?::BF7<>2
@M04650:207:000000000-C238N:1:1101:7537:5173 2:N:0:19
GGACTACTAGGGTTTCTAATCCTGTTTGCTCCCCACGCTTTCGAGCCTCAGCGTCAGTTACAGTCCAGTAAGCCGCCTTCGCCACTGGTGTTCCTCCTAATATCTACGCATTTCACCGCTACACTAGGAATTCCGCTTACCTCTCCTGCACTCAAGTTACCCAGTTTCAGATGCACCCCCCAGGTTAAGCCCGGGTATTTCACATCTGACTTAAGCAACCGCCTACGCTCCCTTTACGCCCAGTAATTCCGGACAACGCTCGCCCCCTACGTATTACCGCGGCTGCTGGCACGTAGTTAGC
+
CCCCCGGGGGGGCFGGGGGGGFFGGGGGGFGGGGCFFGGGGFGGGDGGGEFFGGGGGFGGG9FGGGGGGGGCGGGGDGGGGGGEGGGGGGGGGGGFFFFGGCFGGGGGGGGDEGGGFGGGGGGGGDEFGEFFEFGGGGGGD?A;FGF?FC8DF>FGGFGGGF8AFGFEFGEF8FFGGGGGEGGGGGCFGGGCEGGGCFBFFFGFFGGF?DGG=GCC>@FF@GF@FFFF05;D;7;)+:EGG0?@7D537AA0(<DBGFF??>D>GGFBB??:2C0)<F09,1136(),(14F:070-:44:
@M04650:207:000000000-C238N:1:1101:8086:5215 2:N:0:19
GGACTACTGGGGTATCTAATCCTGTTTGCTCCCCACGCTTTCGCACCTGAGCGTCAGTCTTTGTCCAGGGGGCCGCCTTCGCCACCGGTATTCCTCCAGATCTCTACGCATTTCACCGCTACACCTGGAATTCTACCCCCCTCTACAAGACTCCAGCCTGCCAGTTTCGAATGCAGTTCCCAGGTTGAGCCCGGGGATTTCACATCCGACTTGACAGACCGCCTGCGTGCGCTTTACGCCCAGTAATTCCGCTTAACGCTTGCCCCCTCCGTATTACCCCGGCTGCGGGCACGTAGTGAGC
+
CC9CCGGFGGGCFGGGGFFEEFGGGGAEFFFGGGCECGGCDFC@7:FFF<FFGGGGDCFGF,@FFGEGG7FFD@CGGF:FC,8BBFGG>:F<F<,C<FGGFGGGDGC:@FEEFE<@FC6D+=E?FFF888?8;FEFF88CEGGFFFC?,6DBCFGGCECB,@CFFFFGGFCFFDG<F7,5<:DFA:CCCFF5?=C7/8?C=+BF=C0=8DDD7FFGA(A54C>6?FF7256>>G5)0312844,**.678/(-754*,-8((*(9E>9604((;()<:(,-(((,(---27:23024+)55
@M04650:207:000000000-C238N:1:1101:25002:5270 2:N:0:19
GGACTACTAGGGTTTCTAATCCTGTTCGCTACCCACGCTTTCGAGCCTCAGTGTCAGTTACAGACCAGAGAGCCGCTTTCGCCACCGGTGTTCCTCCATATATCTACGCATTTCACCGCTACACATGGAATTCCACTCTCCCCTTCTGCACTCAAGTTCGACAGTTTCCAAAGCATACTATGGTTGAGCCACAGCCTTTAACTTCAGACTTATCAAACCACCTGCGCTCGCTTTACGCCCAATAAATCCGGACAACGCTCGGGACCTACGTATTACCGCGGCTGCTGGCACGTAGTTAGCC
+
CCCCCGGGGGGGGGGGGGGGGGGGGGGGGGGGGGGGGGGGGGGGGGGGGFGGGGGGGGGGGGGGGGGGGGGGGGGGGGGGCFGGGGGGGGGGGGGGGGGGGGGGGGGGGGGGGGGGGGGGGGGGFGGGGGGGGGGGGGGGFFGFGGGGGGGFGGFGGGG>@FGGGGGGGGGGGGGGGGG8DFDGGBFGGFGGGFGGGGGGGFGFFFF6@GDFFFCGAEFCBGFEB9A?@GF@=CFE;@E>F?3=FGF?DDDFBF53<::(-7),9E?2??:<BGFD<*44-3;22>D00*.:4(18>36:8
@M04650:207:000000000-C238N:1:1101:25907:5278 2:N:0:19
GGACTACACGGGTTTCTAATCCCGTTCGCTACCCTAGCTTTCGCACATGAGCGTCAGTCTTGTGCCAGGAAGCCGCCTTCGCCACTGGTGTTCTTCCCGATATCTACGCATTTCACCGCTACACCGGGAGTTCCACTTCCCTCTCACATACTCTAGGCTTACAGTATCAGATGACAAACAGATGGTAAGCACCTGCCTTTTACATCTGACTTATAAACCCGCCTGCGTGCGCTTTACGCCCAGTAATTCCGGACAACGCTTGCCCCCTACGTATTACCGCGGCTGCTGGCACGTAGTTTGC
+
CCCCCGGGGGGGGGGGGGGGGGGGGGGGGGGGGGGGGGGGGGGGGGGGGGGGGGGGGGGGGGGGGGGGGGGGGGGGGGGGGGGGGGGGGGGGGGGGGGGGGGGGGGGGGGGGGGGGGGGGGGGGGGGGCGGGGFGGGEGFGGGFGGGGGGGFGGGGFGGGGGGGGGGGGGGGGGGGDFGGGGGGGGGFFGGGGGFGGGGGGFGFFFGFFGGGFGCGFF6?2DFDFF>FDGFFFDFFFFGFG6@FGGFFGFFF0>GFGFFFF6F7FC99?F<<2CBFGG?FF>FFF6387EBGFF<18F9<2
@M04650:207:000000000-C238N:1:1101:13220:5296 2:N:0:19
GGACTACTAGGGTTTCTAATCCTGTTTGCTCCCCACGCTTTCGAGCCTCAGCGTCAGTTACAGTCCAGAGAGTCGCCTTCGCCACTGGTGTTCTTCCTAATCTCTACGCATTTCACCGCTACACATGGAATTCCACTCTCCTCTCCTGCACTCAAGTCTCCCAGTTTCCAATGCACACAATGGTTGAGCCACTGCCTTTTACATCAGACTTAAGAAACCACCTGCGCTCGCTTTACGCCCAATAAATCCGGACAACGCTTGGGACCTACGGATTACCGCGGCTGCTGGCACGTAGCTAGCC
+
CCCCC8EFGGGGGGEGGGGGGGFGFGGGGGGGGGEGGGGGGGECFEGGGGFGGGGGGFCFFGFGGGGFFFFCFGGG@@?CGGGEGGGGFFFFGGGGGGBFCFDGGGGGGGGGGFFGGGGGGGF?9F@<FFEFDFGGFFFFG8DFG8FCFGGFG8FF@EEGGGGGGGGFGGGGGFFGGGDGGGGGGGCGED8D=,EGGGECCAF7CCF*8=7@EG7CFF,*1@C95?>BFGADBGFEF=EG7>5)4BC)>=BD;>C@D>6126*:C5?2>6(-4*.4@*((-1((-77.3*.:3<B(60422
@M04650:207:000000000-C238N:1:1101:18761:5325 2:N:0:19
GGACTACCGGGGTTTCTAATCCTGTTTGCTCCCCACGCTTTCGAGCCTCAGCGTCAGTTACAGTCCAGAGAGTCGCCTTCGCCACTGGTGTTCTTCCTAATCTCTACGCATTTCACCGCTACACTAGGAATTCCACTCTCCTCTCCTGCACTCAAGTCTCCCAGTTTCCAATGCACACAATGGTTGAGCCACTGCCTTTTACATCAGACTTAAGAAACCACCTGCGCTCGCTTTACGCCCAATAAATCCGGACAAAGCTTGGGACCTACGTATTACCGCGGCTGCTGGCACGTAGTTAGCC
+
CCCCCGGGGGGGGGGGGGGGGGGGGGGGGGGFFGGGGGGGGGGFGGGGGGGGGGGGGGGGGGGGGGGGGGGGFGGGGGGGGGGGGGGGGGGGGGGGGGGGGGGGGGGGGGGGGGGGGGGDGGGGGGGGFDFGGGGGFGGGGDCFFGGGGGGFGGFG9D9EGGGGGGGGGGGGGGGFGGG6EGDFGDGGF@@CEFGFCFGGDFGFFGFFFFF7AFGGFBCFBGFE=EFF=D@@FGFFEDCFG?13CF3CCD)4:>F3288)(-1:DE?7BF?FFCAFFD179>FB02:?B*5>:36?9<493
@M04650:207:000000000-C238N:1:1101:8011:5336 2:N:0:19
GGACTACCGGGGTATCTAATCCTGTTTGCTCCCCACGCTTTCGCACCTGAGCGTCAGTCTTTGTCCAGGGGGCCGCCTTCGCCACCGGTATTCCTCCAGATCTCTACGCATTTCACCGCTACACCTGGAATTCTACCCCCCTCTACAAGACTCTAGTCTGCCAGTTTCGAATGCAGTTCCCAGGTTGAGCCCGGGGATTTCACATCCGACTTGACAGACCGCCTGCGTGCGCTTTACGCCCAGTAATTCCGATTAACGCTTGCACCCTCCGTATTACCGCGGCTGCTGGCACGGAGTTAGC
+
CCCCCGGGGGGGGGGGGGGGGGGGGGGGGGGGGGGGGGGGGGGGGGGGGFGDFGGGGGGGGGGGGGGGGGGGGGGGGGGGGGGGGGGGGGGGGGGGGGGEFGGGGGGGGGGGFGGGGGGCEGGGGGGGGGGGGGGGGG+>EGG5,@FEFFC8FBFFGGGFFGFCFGGGGGGGGGGGCFGFDG?CFCG?FGGGGGGGDDGCFFGCFG<EFDGGEDGF4(*7(57<FFB>?DFFBGFFB:CEG::>G=A2>F)263>270966:D8FG?FFF9(4*8<GG(476>0(8))4>2A?09>??AD4
@M04650:207:000000000-C238N:1:1101:20152:5366 2:N:0:19
GGACTACCAGGGTTTCTAATCCTGTTTGATCCCCACGCTTTCGCATCTCAGCGTCAGTACTGCACCAGGTAGTCGCCTTCGCCACTGATGTTCCTCCAGATCTCTACGGATTTCACCCCTACACCTGGAATTCCACTACCCTCTCACAGACTCAAGCTCTACAGTATCAAAGGCAGTTCCACGGGTAAGCCGTGGGATTTCACCTCTGACTTATAAAGCAGCCTACATGCCCGTTACGCCCAGTAATTCCGGTTAACGCTTGCACCCTCCGTATTACCGCGGCTGCTGTCACGGAGTTAGC
+
CCCCCGGGGGGGGGGGGGGGGGGGGGGGGGGGGGGGEGGGGGG7@6CAFGGGGGGGGGGGGDF@FFGGG<FGAFGGGGGGFECGCFGFEFGGFGGGFGGGFFGGGGCF,@=FFCEGG:EFGGGGGGGGGGGGGGCFG8,AEFF6@ADD9DGFGGGGG8FDFGGGGGGGFAEFFFGGFGAEGG6B+@=EDG8;796E6+DCCFGF5FGFC7FGFD9F1>FG@FB@EF49:C)7):89?57CF=2(+473CF)(,.CEGDBF18F@CF;1(3(-(*42CG6969;9;?:?)<6EB?04-C<<<
@M04650:207:000000000-C238N:1:1101:17680:5367 2:N:0:19
GGACTACAGGGGTATCTAATCCTGTTCGCTCCCCACGCTTTCGAGCCTCAGCGTCAGTTACAGTCCAGAGAGTCGCCTTCGCCACTGGTGTTCTTCCTAATCTCTACGCATTTCACCGCTACACTAGGAATTCCACTCTCCCCTCCTGCACTCTAGATTCCCAGTTTGGAATGCAGCACCCAGGTTGAGCCCGGGTATTTCACATCCCACTTAAAAATCCGCCTACGCTCCCTTTACGCCCAGTAAATCCGGACAACGCTCGCCACCTACGTATTACCGCGGCTGCTGGCACGTCGTTAGC
+
CCCCCGGGGGGGGGGGGGGGGGGGGGFGGGGGGGGGGGGGGGGGGDGGGDGGGGGGGGGGGGGGGGGGGGGGGGGGGGGGGGGGGGGGGGGGGFGGGGGGGGGGGGGGGGGGGGGGGGGGGGGGFGGGGGGGGFGAFGGGGGEF>EGGGFFFGGGGGGGGFGGGGGGG6DGGGGGGGFFFC@DGGGGDFGGGGGGEGGGFGFGFFGGFF*@DEFGF6>FGAC@@FFFFFGFFFGFFFFEGGF6;F+<7;A56;55?F>>:?>DFDE?FFF6<?<?977(3(-(731:??GBG??029GB?<
@M04650:207:000000000-C238N:1:1101:22786:5368 2:N:0:19
GGACTACCGGGGTATCTAATCCTGTTTGCTCCCCACGCTTTCGCACCTGAGCGTCAGTCTTTGTCCAGGGGGCCGCCTTCGCCACCGGTATTCCTCCAGATCTCTACGCATTTCACCGCTACACCTGGAATTCTACCCCCCTCTACAAGACTCTAGCCTGCCAGTTTCGAATGCAGTTCCCAGGTTGAGCCCGGGGATTTCACATCCGACTTGACAGACCGCCTGCGTGCGCTTTACGCCCAGTAATTCCGATTAACGCTTGCACCCTCCGTATTACCGCGGCTGCTGGCACGGAGGTAGC
+
CCCCCGGGGGGGGGGGGGGGGGGGGGGGGGGGGGGGGGGGGGGGGGGGGGGGGGGGGGGGGGGGGGGGGGGGGGGGGGGGGGGGGGGGGGGGGGGGGGGGGGGGGGGGGGGGGGGGGGGGGGGGGGGGCGFGGGGGGGGGGGGFGGGGGGGFGGGGGGGGGGGGGGGGGGGGGGGGGGGGGGGGGGGGGGGGGGGGG3F?FFGFFFGFFCDGEGGGFFFFFG9??@BF?G>>1EFFFFEEEFF:GFF<>FF02:DDFBFFFFGFGGFF??F6<83<EG6>9>F>BFFF(*1<:9(4(;3>0
@M04650:207:000000000-C238N:1:1101:8714:5452 2:N:0:19
GGACTACCCGGGTTTCTAATCCTGTTTGCTCCCCACGCTTTCGAGCCTCAGTGTCAGTTACAGGCCAGAGAGCCGCTTTCGCCTCCGGTGTTCCTCCATATATCTACGCATTTCACCGCTACACATGGAATTCCACTCTCCTCTCCTGCACTCAAGTCTCCCAGTTTCCAATGCACACAATGGTTGAGCCACTGCCTTTTACATCAGACTTAAGAAACCACCTGCGCTCGCTTTACGCCCAATAAATCCGGACAACGCTTGGGACCTACGTATTACCGCGGCTGCTGGCACGTAGTTAGCC
+
CCCCCGGGGGGGGGGGGGGGGGGGGGGGGGGGGGGGGGGGGGGFCGGGGGGGGGGGGGGGGGGGGGGGGGGGGGGGGEDGGGGGGGGGGGGGGGGGGGGGGGGGG9FFGDGGGGGGGGGGGGGGGGGGGGGGGGGCGCGGGGGFGGGGFGGFGGGGGGGGGGFGGFGGGGFGGDFGGGGGGGGGGGGGGGCFGGFGGGGGGFFFFC5CEGCFEGGGFBGGFGFEF>AE>GFFFFFC6?CFE?DF>FE<C>B@25F?D(,(-,5:FD?7?<B<AG<2<*((-29>FFB:6:?E:7?FA364:
@M04650:207:000000000-C238N:1:1101:17299:5476 2:N:0:19
GGACTACTGGGGTTTCTAATCCTATTCGCTCCCCTCGCTTTCGACCCTCAGCGTCAGTGACGGCCCAGAAAGGCGCCTTCGCCACTGGTGTTCTTCCCGATCTCAACGCATTTCACCGCTACACCGGGAATTCCACCCTCCCCTACCGCACTCCAGCTTGCCAGTTTCAAATGCCGCACCAGGGTTGAGCCCGGGGATTTGACAGCGCACTTGAAAATCCACCTACAGACCCTTTACGCCCAATCAATCCGGATAACGCTCGCAACCTCCGTCTTACCGCGGCTGCTGGCACGTAGTTAGC
+
CCCCCGGG,EFGGGGGGGGGGG,-=F,CFGGGGG8,CFGGGGG8,+@FGFG,@CFGGG,,E,@+@CGG<,,,,,@C+B=FFDG,44CFGGGGGCG9?,+BFGGG,4,6@7FGGGGGGEGD7FGG8+@+CFFGGG,,,3+@@DCFDG,C+9EFG6FF7<F,*3@CFFG9,7,,?F,***=C96=BFFC8EGGGE5ECDCFD+@CA6<8)6CD6):*:@)+9)0:7:F0))7(4:FF<F:CGC?(.*9).:5>24)94C?>:(-)(1/.(((-3(;3<F<669B0(4:?FBGFF<((3:G24.
@M04650:207:000000000-C238N:1:1101:21368:5542 2:N:0:19
GGACTACCCGGGTATCTAATCCTGTTTGCTCCCCTAGCTTTCGCACTTCAGCGTCAGTTTTTGTCCAGTGAGCTACCTTCGTCATCGGCATTCCTACATATATCTACGAATTTCACCTCTACTCATGTAGTTCCGCCCACCTTTCCAATACTCTAGAATTTCAGTTTCGTCGGCAAGCTAATGGTTGAGCCACTAGTTTTCACCGTCGACTTGAAACCCCGCCTAGATGCCCTTTATGCCCAATAATTCCGGATAACGCTTGCGACATACGTATTACCGCGGCTGCTGGCACGTAGTTAGC
+
CCCCCGGGGGGGGGGGGGGGGGGGGGGGGGGGGGGGGGGGGGGGGGGGGGGGGGGGGFFGGGGGGGGGGGGGGGFGGGGGGGGGGGGGGGGGGGGGGGGGGGGGGGGGGGGGGGGGGGGGGGGGGDGGGGGGGGGGGGGGGGGFGGGGGGGFGGGGGGGGGGGGGGGGGGGGGGGGGGGGGGGGGGGGGGGGGGGGGGGGGFFFFGGAAGDDEGCFABGGFGF2@A@FFGEDEGAFFFGGGEDFCFFCGFFBFFGFGFF?1170<=989<???C:9CG<BFBFFFFF?FDBGFFFBFGF9.
@M04650:207:000000000-C238N:1:1101:9977:5558 2:N:0:19
GGACTACACGGGTATCTAATCCTGTTTGCTCCCCACGCTTTCGAGCCTCAGTGTCAGTTACAGGCCAGAGAGCCGCTTTCGCCTCCGGTGTTCCTCCATATATCTACGCATTTCACCGCTACACATGGAATTCCACTCTCCTCTCCTGCACTCAAGTCTCCCAGTTTCCAATGCACACAATGGTTGAGCCACTGCCTTTTACATCAGACTTAACAAACCACCTGCGCTCGCTTTACGCCCAATAAATCCGGCCAACGCTTGGGACCTACGTATTACCGCGCCTGCCGGCCCGTAATTAGCC
+
CCCCCGGGGGGGGGGGGGGGGGGGGGGGFGGFGGGGGGGGGGGGGGGGGGGGGGGGGEGGGGGGGGGGGGGGGGGGEGGGCGGGGGGGGGGGGGGGGGGGGGGGGGGGGGGGGGGGGGCDEGGGGGGGGGGGGGGGDFGGGGGFGDGGFFGBCFGGGGGG8FGGFGGGGGGGGGFGGFGCFF8EFGGGGGGGG?FFDGGG7FFFFDFFEF>>C+?F*4DC=D@22@))(2:==FF4)8EEG713CD3CFF>((2C1*14((39<FGFDB??<:66<+147((,30((,(24:2(((.+525
@M04650:207:000000000-C238N:1:1101:12270:5567 2:N:0:19
GGACTACCAGGGTTTCTAATCCTGTTCGCTACCCACGCTTTCGAGCCTCAGTGTCAGTTACAGACCAGAGAGCCGCTTTCGCCACCGGTGTTCCTCCATATATCTACGCATTTCACCGCTACACATGGAATTCCACTCTCCCCTTCGGCACTCAAGTTCGACAGTTTCCAAAGCATACTATGGTTGAGCCACAGCCTTTAACTTCAGACTTATCAAACCACCTGCGCCCGCTTTACGCCCAATAAATCCGGACAACGCTCGGGACCTACGTATTACCGCGGCTGCTGGCACGTAGTTAGCC
+
CCCCCGGFGGGGGGGGGGGGGGGGGGGGGGGGGGGGFEFGGGGGGGGGGGFGGGGGGGGGGGGGGFGGFGGGDEFCFEGGGDGFFGGGFFGGGGGGGGGGGGGGGGGFGGGGGFCFGGGGGG9<?EF<FFCEG<9E,4=FGGD?DF+CEE7FFBGGC:;EGEGGFGGGGGGGGGGCF?FECFFF<C>8FGGGG>FFFFFGGCFFFGGFFFC8ADFF91;D=GD65)-)-76>;GF9>141==DEFGCCFDB7(0C?39((24C9DE:4>83<4+5)099((190(2:2<F<542.4>+)).
@M04650:207:000000000-C238N:1:1101:8241:5582 2:N:0:19
GGACTACAAGGGTTTCTAATCCCGTTCGCTACCCTAGCTTTCGCACATGAGCGTCAGTCTTGTGCCAGGAAGCCGCCTTCGCCACTGGTGTTCTTCCCGCTATCTACGCATTTCACCGCTACACCGGGAGTTCCACTTCCCTCTCACATACTCTAGGCTTACAGTATCAGATGACAAACAGATTGTAAGCACCTGCCTTTTACATCTGACTTCTAAACACGCCTGCGTGCGCTTTCCGCCCATAATTTCCGGACAACCCTTGACCCCTACTATTTACCGTGCTCTCTGGCCGCCAGTGTTC
+
CCCCCFGCFFGGGGGGGGGGGCEGEDEEFE>CFDF8CEAFFGGGCC:FBFCFFCCGGAEFG,C6C<@FC<EF,BF+6FEFGGGGGF<EEDCCEFFEFF=+4>BEGGGF74?BGGGFFC8CCCEF,@FECE+,EFFFADDBFD8;FC9DFE9DFDDA,8D,,,@FF9DA,;?9+@,,@?C8C,,,3,3E,4=,:,590*338@,BC++:A+5+*+5BA2,*))-((/8?2D=(6*))+,4C4/(,21967+),2@D0>((.4(*.*;((4()))<<4<*((((())))))+(1(-(-,+-).
@M04650:207:000000000-C238N:1:1101:8546:5650 2:N:0:19
GGACTACTCGGGTATCTAATCCTGTTTGCTCCCCACGCTTTCGCACCTGAGCGTCAGTCTTTGTCCAGGGGGCCGCCTTCGCCACCGGTATTCCTCCAGATCTCTACGCATTTCACCGCTACACCTGGAATTCTACCCCCCTCTACAATACTCTAGCCTGCCAGTTTCGAATGCAGTTCCCAGGTTGAGCCCGGGGATTTCACATCCGACTTGACAGACCGCCTGCGTGCGCTTTACGCCCAGTAATTCCGATTAACGCTTGCACCCTCCGTATTACCGCGGCTGCTGGCACGGAGTTAGC
+
CCCCCGGGGGGGGGGGGGCGGGGGGGGGGGGGGGGGGGGGGGEGGGGGGGGGGGGGGGGGGGGGGCFGGCDGGGGGGGGG7FGGGFGGGGGGFGGGFGGGGGGGFGGGDGFGGGGGGGGGGGGFGGGGGGGGGGGGGGGGGGGFGGGG,=7CGGGEGGGCFGFCFGGGGCFGGGFACGEFEECGGGFDGGGF7EEGCDGGGFGFFG*:;GGD@GGGFFGGFG>(176B1C9B(AFAF:EE>08?GGFFGF?(45CAG?>FF:F?FG?B:1(41;299>:>99B0-()54:,<4(-36E)6-
@M04650:207:000000000-C238N:1:1101:10357:5686 2:N:0:19
GGACTACAGGGGTTTCTAATCCTGTTTGCTCCCCACGCTTTCGAGCCTCAGCGTCAGTTACAGACCAGAGAGCCGCCTTCGCCACTGGTGTTCCTCCATATATCTACGCATTTCACCGCTACACATGGAATTCCACTCTCCTCTTCTGCACTCAAGTTTCCCAGTTTCCAATGACCCTCCCCGGTTGAGCCGGGGGCTTTCACATCAGACTTAAGAAACCGCCTGCGCTCGCTTTACGCCCAATAAATCCGGACAACGCTTGCCACCTACGTATTACCGCGGCTGCTGGCACGTAGTTAGC
+
CCCCCGGGGGGGEGGGGGAFGGGGEGGGGGGGGEGGGGGGGGCFGGGGGFGGGGGCFFGGGGGGGGGGGGGGFGGGGGGGGCFGGGFGFGEGGGGGGGGGGGGGGGGGGGGGGGGGGGGGGEGGGGF?FGGGGGFGGGAFGGGFGGGGFAFFFGGCFFDGGGGFFFGGGGGGGFFGGCFGGGGDG:EFGGGGGGGGG4F?FFGFFGG=EGFG>7C181<C9D6;DA;B0CBF?E@AFFGGGB(:<GFBGFE66<D?GBFF0:FBFGFFBFB1?C7)@D00;>B>9?DF:E0<4?:167<>D
@M04650:207:000000000-C238N:1:1101:24621:5704 2:N:0:19
GGACTACTGGGGTTTCTAATCCTGTTTGCTCCCCACGCTTTCGAGCCTCAGCGTCAATTACAGACCAGAGAGTCGCCTTCGCCACTGGTGTTCCTCCATATATCTACGCATTTCACCGCTACACATGGAATTCCACTCTCCTCTTCTGCATTCAAGTTCCCCAGTTTCCAATGACCTTCCTCGGTTGAGCCGAGAGCTTTCACATCAGACTTATCAAACCACCTGCGCTCGCTTTACGCCCAATAAATCCGGACAACGCTCGGGACCTACGTATTACCGCGGCTGCTGGCACGTAGTTAGC
+
CCCCCGGGGGGGGGGGGGGGGGGGGGGGGGGGGGGGGGGGGGGGGGGGGFFGGGGGGGGGGGGGGGGGFFFGGGGGGGGGFGGGGGFGGGFEGFFGGGDGGCDFGGGGGGGGGGGDGGGGGGGGGGFGECFGGGGGGGGFGGGDAF,,ECEFGGGGGGGGGGGDAEDFFDGG=ADFGGGGFFGGGGGF6FGCC6CCDFGGGFGCFGG>52*C49CCFFGGDCD@)@=459@>?=FFF1EEGDFDGFCEGFE>?DGFC>FB?B70):1.2>?<2:049:<>FFFFFB?0(:<?(.22:FB9:
@M04650:207:000000000-C238N:1:1101:7939:5734 2:N:0:19
GGACTACCCGGGTTTCTAATCCCGTTCGCTACCCTAGCTTTCGCACATGAGCGTCAGTCTTGTGCCAGGAAGCCGCCTTCGCCACTGGTGTTCTTCCCGATATCTACGCATTTCACCGCTACACCGGGAGTTCCACTTCCCTCTCACATACTCTAGGCTTACAGTATCAGCTGACAAACAGATGGTAAGCACCTGCCTTTTACATCTGACTTATAAACCCGCCTGCGTGCGCTTTACGCCCAGTAATTCCGGACAACGCTTGCCCCCTCCGTATTACCGCGGCTCCTGGCACGTAGTTTGC
+
CCCCCGGGGGGGEGGGGGGGGGGGGGGGGGGGGGGGGGGGGGGGGGGGGGGFGGGGGGGGGGFGGGGGGGGGGGFGGGGGGGGGGCFEFGGGGGGGGGGGGGGGGFGGGGGGGGGGG>EGGGGGFGEGGGEGGGGGG9EFGGGFCFFGGGGFGGGG:CGFFGGGGGGGGF,3;CG?FGGGGGDEGG,DCFGGGFFC?FFFFFGFFGGFEGGGCGFGFF,?@GFFFA9>6D;B6CFEF1CEC;?FGF<BGF@02>DFF>9:-(94DGF;(4>B?@(5C7:>9661((()55(C?1((49)))
@M04650:207:000000000-C238N:1:1101:5818:5758 2:N:0:19
GGACTACAGGGGTTTCTAATCCTGTTTGCTCCCCACGCTTTCGCACCTGAGCGTCAGTCTTTGTCCAGGGGGCCGCCTTCGCCACCGGTATTCCTCCAGATCTCTACGCATTTCACCGCTACACCTGGAATTCTACCCCCCTCTACAAGACTCTAGTCTGCCAGTTTCGAATGCAGTTCCCAGGTTGAACCCGGGGATTTCACATCCGACTTGACAGACCGCCTGCGTGCGCTTTACGCCCAGTAATTCCTATTAACTCTTGCACCCTCCGTATTACCGCTGCTGCTGTCACGGCGTTAGC
+
CCCCCFFGGGGGGGGGGGGGGGGGGGGGCFFFGGGGCECGGGGGGEGGGCFFGGGGGGGGGGFGGGG@EG>FGGGGGGEGGGGGGGDGGCFCFFGGFGG9FGGGG;F7F7BEFGFFGGGGGGGG:,ABB<FFCFGGDF+@CDGFGFGFF?CFGGGFFGFGGGGGGGGGCF:EGGGACGGGGGGFGGGD,6*A?=*=DGGFGFG6FGFF;DDDEF<@FFFGFGB?0>BFFDFF;GF2=?CC5((5C79):*0.-7:AG<)66)2)78<11:((3@0>GF?>((3::>BF)9)3(((--:((.
@M04650:207:000000000-C238N:1:1101:9951:5759 2:N:0:19
GGACTACTGGGGTATCTAATCCTGTTTGCTCCCCACGCTTTCGAGCCTCAGCGTCAGTTACAGTCCAGAGAGTCGCCTTCGCCACTGGTGTTCTTCCTAATCTCTACGCATTTCACCGCTACACTAGGAATTCCACTCTCCTCTCCTGCACTCTAGATAATCAGTTTGGAATGCAGCCCCCAGGTTGAGCCTGAGTATTTCACATCCCACTTAATTATCCGCCTACGCTCCCTTTACGCCCAGTACTTCCGGACAACGCCTGCCACCTACGTTTTACCGCGGCTGCTGGCACGTAGTTAAC
+
CCCCCGGGGGGGGGGGGGGGGGGGGFGGGGGGGGGGGGDGGGGGFGGFGGGGGGGGGGGGGGGGGFGGGGGGGGGDGGGGFGGGGGGGGGGGGGGGGFGGCGGGGGGGGGGGFGGGGGDDGGCGGGGGG,A?FFGGGF,9@DFFGGGFGFFDEFGGGGGFCFGFGGGGGCGGGGGGGGGEGGEG=EEGGGEGGGGGGGGAFFGFCCFFEFGF*=@FFAFGAFAADFFDDCA9(CFFF@EGG2>BF+7CFF:>;>5;DB@B;(<3;E?@>??:?GF2<0119BB302>>?D<6(4:<?GF26
@M04650:207:000000000-C238N:1:1101:18334:5778 2:N:0:19
GGACTACCGGGGTTTCTAATCCTGTTTGCTCCCCACGCTTTCGAGCCTCAGCGTCAATTACAGACCAGAGAGTCGCCTTCGCCACTGGTGTTCCTCCATATATCTACGCATTTCACCGCTACACATGGAATTCCACTCTCCTCTTCTGCATTCAAGTTCCCCAGTTTCCAATGACCTTCCTCGGTTGAGCCGAGGGCTTTCACATCAGACTTAAGAAACCGCCTGCGCTCGCTTTACGCCCAATAAATCCGGACAACGCTTGCCACCTACGTATTACCGCGGCTGCTGGCACGTAGTTAGC
+
CCCCCFGGGGGGGGGGGGGGGGGGGGGGGGGGGGGGGGGGGGGGGGGGGGGGGGGGGGGGGGGGGGGGGGGGGGGGGGGGGGGGGGGGGGGGGGGGGGGGGGGGGGGGGGGGGGGGGGGGGGGGGGGGFCFGGGGGGGGGGGGFGGGGGGGFGGGGGGGGFGGGEGGGGGGGGGGGGGGGGGGGGGGGGGGGGGGGGGGGGFGFFGGFFGGGCGGGFFGGFGFFFFFF>GFFFGFFFFGGGFFFFFAFGFFFFFC?GFFFFFGFFF?FFFFFFFFFGGFFFFFFFB27:E?624:?FF9>:
@M04650:207:000000000-C238N:1:1101:16694:5791 2:N:0:19
GGACTACCGGGGTATCTAATCCTGTTCGCTACCCACGCTTTCGAGCCTCAGTGTCAGTTACAGACCAGAGAGCCGCTTTCGCCACCGGTGTTCCTCCATATATCTACGCATTTCACCGCTACACATGGAATTCCACTCTCCCCTTCTGCACTCAAGTTCGACAGTTTCCAAAGCATACTATGGTTGAGCCACAGCCTTTAACTTCAGACTTATCAAACCACCTGCGCTCGCTTTACGCCCAATAAATCCGGATAACGCTCGCCCCCTAACTATTACCGCGGCTGCTTGCACGTAGTTAGCC
+
CCCCCGGGGGGGGGGGGGGGGGGGGGGGGGGGGGGGGGGGGGEFGGGGGGGGGGGGGGGGGGGGGGGGGGGGGGGGDEGGDGGGGGGGGGGGGGGGGGGGGGGFGGGGGGGGGGFGGGGGGGFGGGGGFFFGCFFGDD9FFFEFEGFGGFFFFFGEFGGGFGCGFGGGGGGGGG?FCCFGGGGGGFFGGFG>CFGGFFFFGFFFA9DA@CFFEGG>FF>>=GFEFF26=GF?FG64)2CCE?3);FFCF3>@?B>?G((-(1/(98((((..6F9AG71307>0?)6??+4/3((-:369>
@M04650:207:000000000-C238N:1:1101:19919:5823 2:N:0:19
GGACTACACGGGTTTCTAATCCTGTTTGCTCCCCACGCTTTCGAGCCTCAGTGTCAGTTACAGGCCAGAGAGCCGCTTTCGCCTCCGGTGTTCCTCCATATATCTACGCATTTCACCGCTACACATGGAATTCCACTCTCCTCTCCTGCACTCAAGTCTCCCAGTTTCCAATGCACACAATGGTTGAGCCACTGCCTTTTACATCAGACTTAAGAAACCACCTGCGCTCGCTTTACGCCCAATAAATCCGAAAAACGCTTGGGACCTACGTATTACCGCGGCTGCTGGCACGTAAGTAGCC
+
CCCCCGGGGGGGGGGGGGGGGGGGGGGGGGGGGGGGGGGGGGGGGGGGGGDFGGGGGGGFFGGGGGGGGFFGGGGG7FGGEGGGGGGGGGGGGGGGGGGGGGGGGGGGGGGGGGGGGGGGGGGGGFGGBCFGGGGGDEDGGFGFGGGFFFGFGGGGCEDCGFGGFGGGGGGGGGGGGFCF8FF3FFCEGG,?CGGFFGGGGF;+3:*985D8A@FFFC:>=7=ED?9?2)55@G6:>>EGEF@8FG??F5)((.;;711;?FG:5?4)3:B<)CAFC*24720(87?F?*4:24(.6+6.4
@M04650:207:000000000-C238N:1:1101:14208:5829 2:N:0:19
GGACTACACGGGTTTCTAATCCTGTTTGCTCCCCACGCTTTCGAGCCTCAGCGTCAGTTACAGTCCAGAGAGTCGCCTTCGCCACTGGTGTTCTTCCTAATCTCTACGCATTTCACCGCTACACTAGGAATTCCACTCTCCTCTCCTGCACTCTAGATAATCAGTTTGGAATGCAGCCCCCAGGTTGAGCCTGAGTATTTCACATCCCACTTAATTATCCGCCTACGCTCCCTTTACGCCCAATAATTCCGGATAACGCTCGCCACCTACGTATTACCGCGGCGTCTGGCACGTAGTTAGC
+
CCCCCGGGGGGGFGGGGGGGGGGGGGGGGGGGGGGGGGGGGGGGGGGGGGGGGGGGGGGGGGGGGGGGGGGGGGGGGGGGGGGGGGGGGGGGGGGGGGGGGGGGGGGGGGGGGGGGGGGGGGGGGGGGGGFEFGGGGGGGGGGFCEGGGGGFGGGGGGGFGGGGGGGGDGFGGGGGGGGGGGGG7FFGGGGGGGGGGFFGGCGFFGGFEGGGFCCFFFGGFGFFFFF>DDFFFCAEF@GEG?06CGFEGFFF@:DFC;@FFFGF3CB???63<FFFGD:>19;(((,,76(0(.((,+)).
@M04650:207:000000000-C238N:1:1101:23309:5863 2:N:0:19
GGACTACAGGGGTATCTAATCCTGTTCGCTCCCCACGCTTTCGAGCCTCAGCGTCAGTTACAGTCCAGAGAGTCGCCTTCGCCACTGGTGTTCTTCCTAATCTCTACGCATTTCACCGCTACACTAGGAATTCCACTCTCCCCTCCTGCACTCTAGATTCCCAGTTTGGAATGCAGCCCCCAGGTTGAGCCTGAGTATTTCACATCCCACTTAATTATCCGCCTACGCTCCCTTTACGCCCAATAATTCCGGATAACGCTCGCCACCTACGTATTACCGCGGCTGCTGGCACGTAGTTAGC
+
CCCCCGGGGGGGGGGGGGGGGGGGGGGGGGGGGGGGGGGGGGGGGGDGGGGGGGGGGGGGGGGGGGGGGGGGGGEGGGGGGGGGGGGGGGGGGGGGGGGGGGGGGGGGGGGGGGGGGGGGGGGGFGGGGGCGGGFGGGGGGGCFGGGGGGGFGGGGGGGDGGGGGGGGGGGGGGGGGGGGGGGGGGGGGGGGGGG99CGGGFGFFGGFFGGGFGGGFFGGFGFFFADFFC@FFGFEFFGGGF6@FGF?CAF@DDGE82;029D9<EF??0047?BFGGFFFFFF90407*(3::(42CAB4
@M04650:207:000000000-C238N:1:1101:17652:5867 2:N:0:19
GGACTACAGGGGTTTCTAATCCTGTTTGCTCCCCACGCTTTCGAGCCTCAGCGTCAGTTACAGTCCAGAGAGTCGCCTTCGCCACTGGTGTTCTTCCTAATCTCTACGCATTTCACCGCTACACTAGGAATTCCACTCTCCCCTCCTGTACTCTAGATCCCCAGTTTGGAATGCAGCCCCCAGGTTGAGCCCGAGTATTTCACATCCCACTTAAAGATCCGCCTACGCTCCCTTTACGCCCAGTAACTCCGGCCAACGCTTGCCACCTACGTATTACCGCGCCTGCTGGCACGTATTTAGC
+
CCCCCGGGGGGGGGGGGGGGGGGGGGGGGGGGGGGGGGGGGGGGGGGGGGGGGGGGGGGGGGGGGGGGGGGGGGGGGGGGGGGEGGGGGGFFGCFFGGFGGFGGGGGGGGGGGGGGGGGGDFGGFEFGFFGGGGGGGFGGGCEFGGGGFFGFGFGF;,@E?FGGGGGGEGGGGFGCFDECGGGCF9DD?F7E7CEEGGGC79FFF5;>5;C+>DDBFEFG9>ADFF9)8DFFFGF*81BGG0(/::)7C;8(,.:6F7((,,>27A:(.312)A0)C:619((,(4:B?G:C<(.),2-46
@M04650:207:000000000-C238N:1:1101:8142:5895 2:N:0:19
GGACTACAGGGGTTTCTAATCCTGTTTGCTCCCCACGCTTTCGAGCCTCAGCGTCAGTTACAGTCCAGAGAGTCGCCTTCGCCACTGGTGTTCTTCCTAATCTCTACGCATTTCACCGCTACACTAGGAATTCCACTCTCCTCTCCTGCACTCTAGATAATCAGTTTGGAATGCAGCCCCCAGGTTGAGCCTGAGTATTTCACATCCCACTTAATTATCCGCCTACGCTCCCTTTACGCCCAATAATTCCGGACAACGCTCGCCCCCTACGTATTACCGCGGCTGCTGGCACGTAGTTAGC
+
CCCCCGGGGGGGGGGGGGGGGGGGGGGGGGGGGGGGGGGGGGGGGGGGGGGGGGGGGGGGGGGGGGGGDCFGGGGGGGGGGGGGG?FGGGGGGGGGGGGGGEFGGGGGGGGGGGGGGGGGDGGGF,E@FGGGGGGGGGFGGFGFGGGGGGGFGGGFFDFFFGGGGGGGEGCFGGGGGGGEGGDGGGGF,@FF6@@:DGGA+17?=DFCEC7C5CFCA7,?5C@2=FFB2499BFFEB2CGGFF;4C?<CFF08):346((/63(18>9:<?:)34<G7(4902-48:?:G??(.3(,:)).
@M04650:207:000000000-C238N:1:1101:11893:5929 2:N:0:19
GGACTACTGGGGTTTCTAATCCTGTTTGCTCCCCACGCTTTCGAGCCTCAGCGTCAGTTACAGTCCAGAGAGTCGCCTTCGCCACTGGTGTTCTTCCTAATCTCTACGCATTTCACCGCTACAATAGGAATTCCACTCTCCTCTCCTGCACTCTAGATAATCAGTTTGGAATGCAGCCCCCAGGTTGAGCCTGAGTATTTCACATCCCACTTAATTATCCGCCTACGCTCCCTTTACGCCCAATAATTCCGGATAACGCTCGCCACCTACGTATTACCGCGGCGGATGGCACGTAGGTAGC
+
CCCCCGGGG?FEFFGFGGGGGFGGDEFGFGGGGGGGGEGGF9F@FEFGGGGGGG@:FFFF,CEFGGGGGFGEFECC@EGGF7FF:DGGGGEGFDCFFG9FFFDFFFCDFFFGGGGFGCEGGE@,A9FGGGFF;<ECDEDFGDE?F8AF8FGFGGGDFEGGGEDFGCAAEEGGGGFFDD8@C+=33FEF?@DF?9F92CEDGFGACFD>@FFDE>CFF*,?A45))@A*)*-8(CF==9;FE9B=CF3CD6A>6>GFG60<86D(:C(45:?:<75)<>:>9B9(3(44?61+,4(((3.4.
@M04650:207:000000000-C238N:1:1101:7214:5930 2:N:0:19
GGACTACAAGGGTTTCTAATCATGTTTGCTCCCCACGCTTTCGCACCTGAGCGTCAGTCTTTGTCCAGGGGGCCGCCTTCGCCACCGTTATTCCTCCAGATCTCTACGCATTTCACCGATACACCTGGAATTCTACCCCACTCTACAAGACTCTAGCCTGCCAGTTTCGAATGCCGTTCCCAGGGTGAGCCCGGGGATTTCACATCCGACTTGACAGCCCGCCTGCGTACGCTTTACGCCCAGTAATACCGACTATCGCTTTCACCCTCAGACTTCCCGCGTCTGCTAGATCTGTGTTACC
+
CCCCCGCGGF@FE@;EC,CE,,CCCF<CEFC<CFF+6CFFFF:C7:+4E,,,8FEF7FE@E@AEAC<EC,@7C7+F:F,,,F:B7FF,BEFC,,=E8=E,::=,,@5F:F=C<,9,,@+6@@EFFFGG8FFFC9=DE,@+8=,8=D,=D8FBD=E,3@,@,:,,:3,@C8E7+737**@,<,@C*33*,,,4*41?4*?<@+?68D25;D7C8FC:*,//,C00/A1)(/((12746</2:1(50C<)06)4()))23(4((*)00((((.))+)69021((((,))))+)0).)).2)-)
@M04650:207:000000000-C238N:1:1101:25271:5939 2:N:0:19
GGACTACTAGGGTTTCTAATCCTGTTCGCTACCCACGCTTTCGAGCCTCAGTGTCAGTTACAGACCAGAGAGCCGCTTTCGCCACCGGTGTTCCTCCATATATCTACGCATTTCACCGCTACACATGGAATTCCACTCTCCTCTTCTGCATTCAAGTTCCCCAGTTTCCAATGACCTTCCTCGGTTGAGCCGAGGGCTTTCACATCAGACTTAAGAAACCGCCTGCGCTCGCTTTACGCCCACTAACTCCGGACAACGCTTGCCACCTACGTATTACCGCGGCTGATGGCACGTAGTGAGC
+
CCCCC8FGGGGGGGGGGGGGGGGGGGGGGGEGGGGGGGGGGGGGGGGGGEFFFGGGGGGAFFFGGFCFFGFGGGGGFGGGGGGGGGDEFDFGGGGGGGGGGGGGGGFGGCEGGGGFGDDDGGGGGGGGF,?FGGGFGDEG@DFFGGEFF3,2DEFFBEFDFF?>DEDFGCGGGGG?AFGGFFGGEEGGGGG;:;5CDGGGFAF6EC8A**?9AGCF8@GG>G@D=4@>9D9;@CF7=?GGF1((2C(.0A3((7C(1(320(12*<842,132F:>GD?>016>((-62C(+-3:B60)..
@M04650:207:000000000-C238N:1:1101:11965:5958 2:N:0:19
GGACTACTCGGGTTTCTAATCCCGTTCGCTACCCTAGCTTTCGCACATGAGCGTCAGTCTTGTGCCAGGAAGCCGCCTTCGCCACTGGTGTTCTTCCCGATATCTACGCATTTCACCGCTACACCGGGAGTTCCACTTCCCTCTCACATACTCTAGGCTTACAGTATCAGAGGACAAACAGATGGTAAGCACCTGCCTTTTACATCTGACTTATAAACCCGCCTGCGTGCGCTTTACGCCCAGTAATTCCGGACAACGCTTGCCCCCTACGTATTACCGCGGCTGCTGGCAAGTAGTTTGC
+
CCCCCCGGDGGGGEEGFGGGGCFGGFGGGGGGGFFGFGGGGGGDGEGGFGGGGFFGFFCFGGCFFFFGGGGFFGGEFC@FGGGCCD=<EFEFFFGEEFBCFGDGCFGGEEE@<@?FFCGCEEFCF:FGE7FADED<==?C8FD*8E,8<EF?D=DD9@CDGDDFFGCGCEG,:FCGFGGGGGFFFGGGGGGGG?FF>FGDGBDAAFGA8B+=6=@FF=CC@D=2>FFB6>;>FG>9A(B<*61@FCE<F6),,8C?*40::0C2*;,66?F1?F:AGG<>6;9>6(,42/(+().463)))
@M04650:207:000000000-C238N:1:1101:5013:5966 2:N:0:19
GGACTACCGGGGTTTCTAATCCTGTTTGCTCCCCACGCTTTCGAGCCTCAGTGTCAGTTACAGGCCAGAGAGCCGCTTTCGCCTCCGGTGTTCCTCCATATATCTACGCATTTCACCGCTACACATGGAATTCCACTCTCCTCTCCTGCACTCAAGTCTCCCAGTTTCCAATGCACACAATGGTTGAGCCACTGCCTTTTACATCAGACTTAAGAAACCACCTGCGCTCGCTTTACGCCCAATAAATCCGCACAACGCTTGGGACCTACGTATTACCGCGGCTGCTGGCCCGTAGTTAGCC
+
@CCCCGGGGGGGGGGGFGGGGGGGGGGGGGGGGGGGGGGGGGGGGGGGGGGGGGGGGGGGGGGGGGGGGFGGGGGG@EGGGEGGGGEGGGGGFGGFGGGGGGGGGGGCFEGGFFGGGDDGGGGGFGGGGFFFEGGGGGGFGGFBGGFGGGGFGGGGGCF9DFGF<DGGGFGGGG9DGGGGFFGGGGGGCGGGCFGGGGGGGFAA@FG*:DCC=GFGF=GGDDB2:B=55C252=@>3;:CGDF;CG?CF>)66AF;<(-22:78CE0<?B:?><<<3*4;(47>:?FFF*4>4(284+-).
@M04650:207:000000000-C238N:1:1101:26526:5995 2:N:0:19
GGACTACACGGGTATCTAATCCTGTTTGCTCCCCACGCTTTCGAGCCTCAGCGTCAGTTACAGTCCAGAGAGTCGCCTTCGCCACTGGTGTTCTTCCTAATCTCTACGCATTTCACCGCTACACTAGGAATTCCACTCTCCTCTCCTGCACTCTAGATAATCAGTTTGGAATGCAGCCCCCAGGTTGAGCCTGAGTATTTCACATCCCACTTAATTATCCGCCTACGCTCCCTTTACGCCCAATAATTCCGGATAACGCTCGCCACCTACGTATTACCGCGGCTGCTGGCACGTAGTTAGC
+
CCCCCFGGGGGGGGGGGGGGGGFGGGGGGGGGGGGGGGGGGGGGGGGGGFGGGGGGDGGGGGGGGGGGGGGGGGGGGGGGGGGGGGGGGGGGGGGGGGGGGGGGGGGGGGGGGGGGGGGGGGGGGGGGGFGGGGGGGGGGGGGFGGGGGGGFGGGA9DDFGGCGGGGGE8DFGCFFGGCGGCDDGFCGGGGGGCFGFECCGFGFFGGFCGGGCFGGFFGGFGFFFF9B@GFDFGFEF5EFE(3=CFEFGFF02>DEC?01?BG@DGFF7???<F?DGFBFF>>60<?)5=(<:B(8BGF<5
@M04650:207:000000000-C238N:1:1101:26094:6072 2:N:0:19
GGACTACTGGGGTTTCTAATCCTGTTTGCTACCCATGCTTTCGAGCCTCAGCGTCAGTTAATGTCCAGCAGGCCGCCTTCGCCACTGGTGTTCCTCCCGATATCTACGCATTCCACCGCTACACCGGGAATTCCGCCTGCCTCTCCATCACTCAAGAACAGCAGTTTTGAATGCACGCTATGGGTTGAGCCCATAGATTTCACACCCAACTTGCCGTCCCGCCTGCGCTCCCTTTACACCCAGTAATTCCGGACAACGCTTGCCACCTACGTTTTACCGCGGCTGCTGGCACGTAGTTAGC
+
CCCCCGGGGGGGGGGGGGGGGGGFGGGGGGGGGGGGGGGGGGGGGGGGGGGGGGGGGGGGGGGGGGGGGGGGGGGGGGGGGGGGGGGGGDFGGGGGFFGGGGGGGDDGGGGGGGGGGGGGGGGGGGGGGGGGGGGGGGFGGGGFGGGGGGGFGGFFGGGGGGGGFC8EGDCCCGEFFGGDGGFGGGGGGGFGFGFCGGGGGFGFFGGFFGFF=GDDBFGGFGBDDFFB(C@<DGFFFEGFGDFFGGFAGFF0(<D?GFFB:6CBFGF<BFF1:GFAGC:BBBFF0:BB:E?G6?<<?GA9-
@M04650:207:000000000-C238N:1:1101:9945:6080 2:N:0:19
GGCTACTAGGGTATCTAATCCTGTTCGCTCCCCACGCTTTCGAGCCTCAGCGTCAGTTACAGTCCAGAGAGTCGCCTTCGCCACTGGTGTTCTTCCTAATCTCTACGCATTTCCCCGCTACACCAGGAATTCCACTCTCCCCTCCTGCACTCTAGATTCCCAGTTTGGAATGCAGCACCCAGGTTGAGCCCGGGTATTTCCCATCCCACTTAAAAATCCGCCTACGCTCCCTTTACGCCCAGTAAATCCGGACAACGCTCGCCACCTACGTATTACCGCGTCTGCCGGCCCGTAGTTAGCC
+
CCC<A<@CFGGG<FDD@F@<F<ECF<@@,,@FG@@FB,6FCBDCCG,AEAE6@6,@<C@EGGFFGFDACEGGG@FF,@??FG:,,AC,:9F@,?@F?,B9,,99@=<F78BF<,,B+>=C>,4,ADGFG8F;FEC5DDDFG+,3=@=D8A,;=,3=FEGG8,,6?F8+>DFDGGGGDFGG?EDBF7::,@FGCGE72?F,+*3+0;?F4*+8C8CDA=FC9D((()6)25=3;FF<>@GG73577C66*)./45F:)4,490/,5C(42(.,)2)6@90,((--.)22(*-/((34<+-)4
@M04650:207:000000000-C238N:1:1101:25636:6089 2:N:0:19
GGACTACCAGGGTTTCTAATCCTGTTCGCTACCCACGCTTTCGAGCCTCAGTGTCAGTTACAGACCAGAGAGCCGCTTTCGCCACCGGTGTTCCTCCATATATCTACGCATTTCACCGCTACACATGGAATTCCACTCTCCCCTTCTGCACTCAAGTTCGACAGTTTCCAAAGCATACTATGGTTGAGCCACAGCCTTTAACTTCAGACTTATCAAACCACCTGCGCTCGCTTTACGCCCAATAAATCCGGACAACGCTCGGGACCTACGTATTACCGCGGCTGCTGGCCCGTAGTTAGCC
+
CCCCCGGGGGGGGGGGGGGGGGGGGGGGGGGGGGGGGGGGGGGGGGGGGGGGGGGGGGGGGGGGGGGGGGGGGGGGGGGGGGGGGGGGGGGGGGGGGGGGGGGGGGGGGGGGGGGGGGGGGGGGGGGGFGFGGGGGGFGGGGGFCFGGGFGFGGGGCGGGGGGGGGGGGGFG=DDFFFGGFGGGGGGGF7,9EFFGGGE9EFFFFFGFFFFF5:FGFF5CBGFFB5@)6CBDFFAC/3E:E?3;FGFFGFB;@>42<61:BFC9DE77:(425<<>+73409B6??F0:*,79(,-:+642
@M04650:207:000000000-C238N:1:1101:12502:6105 2:N:0:19
GGACTACTGGGGTTTCTAATCCTGTTTGCTCCCCACGCTTTCGCACCTGAGCGTCAGTCTTTGTCCAGGGGGCCGCCTTCGCCACCGGTATTCCTCCAGATCTCTACGCATTTCACCGCTACACCTGGAATTCTACCCCCCTCTACAAGACTCTAGTCTGCCAGTTTCGAATGCAGTTCCCAGGTTGAGCCCGGGGATTTCACATCCGACTTGACAGACCGCCTGCGTGCGCTTTACGCCCAGTAATTCCGATTAACGCTTGCACCCTCCGTATTACCGCGGCTGCTGGCACGGAGTTAGC
+
BC<CCCFGGGGGGGGGGGGGGGGGGGGGGGGGGGGGGGGGGGGGGGGGGFGGGGGGGGGGGGGGGGGGGGGGGGGGGGGGGGGGGGGGGGGGGGGGGGGGGGGGGGGGGGG7FGGGGGGGGGGGGGG>FFGGGGGGGGGGGGGFGGGGF6CFGGGGGFGAFFGGFGGGGCGGGGGGGGGGGFFGGGGGGGGGGCDGC?CFGFGFFGGE6GDDFDCCA@GGFGF@FFF@?D>19EF<F?GGD0:27D>FFF@::BG<:<9?BFGFGG<?F?F?6EB2@C--49B>FB0:2A?E04,((26:4
@M04650:207:000000000-C238N:1:1101:5406:6129 2:N:0:19
GGACTACTGGGGTATCTAATCCTGTTTGCTACCCATACTTTCGAGCCTCAGCGTCAGTTGATGCCCAGTAGGCCGCCTTCGCCACTGGTGTTCGTCCCGATATCTACGCATTCCACCGCTACACCGGGAATTCCGCCTACCTCTTCATAACTCAAGAACAGTAGTTTTGAACGCAGTCTATGGGTAGAGCCAATTGTCTTCACATTCAACTTACCATTCCGCCTGCGCTCCCTTTACACCTCGTAATACCGGACAACGCTTGCCCCCTACGTTTTACCGCGTCTGCTGACTCCAGTTTAGC
+
-8-6A66C,8A7@,C@@FFG<F,6CCFFGGC9@<CFFFF9F?@<<BBCG;,@FGGGGG9,,,,<;,6;C@<<,B@7:FGGGG@,B<C6FEF7?,=48=C47=CGFE,A@7?=<,AE,=CCEEG<,@+=8+A,,56B+@C88D8336@,A,613@=3F??,=FGAFF=D8+,,05++@;,;,3,6,,69:D8,,4,2++7,=BDF+DD96FGF37?+18E75*5>2698@C96(==.A5+?+/:2D7=)38).(09(*((-42<,**,4(4031*-:9*3(,--(()64)*)+().).+)-)
@M04650:207:000000000-C238N:1:1101:8289:6135 2:N:0:19
GGACTACCGGGGTATCTAATCCTGTTTGCTCCCCACGCTTTCGCACCTGAGCGTCAGTCTTTGTCCAGGGGGCCGCCTTCGCCACCGGTATTCCTCCAGATCTCTACGCATTTCACCGCTACACCTGGAATTCTACCCCCCTCTACAAGACTCTAGCCTGCCAGTTTCGAATGCAGTTCCCAGGTTGAGCCCGGGGATTTCACATCCGACTTGACAGACCGCCTGCGTGCGCTTTACGCCCAGTAATTCCGATTAACGCTTGCACCCTCCGTATTACCGCGGCTGCTGGCACGGAGTTAGC
+
CCCCCGGGGGGGGGGGGGGGGGGGGGGGGGGGGGGGEGGGGGGGGGGGGGGGGGGGGGGGGGGGGGFGGGGGGGGGGGGGGGGGGGGGGGGGGGGGGGGGGGGGGGGGGGGGGGGGGEGGCE9FGGGGAFGGGGGGGGGGGGGFGGG?@ADFGFGCGGGFCGGGGGGG>FGFGGFFFGGGGGGGGGGGGGGGEGGGCD:CFFGCFFGF0DGGFGFG6=FGFGF6:FBFFGFF2=F<F:CEGB?>7C4<G?F::@GFGF;?BFG<FGF?F?6?2C0<FCBF>(119:0)3C0C:069<FA).
@M04650:207:000000000-C238N:1:1101:7250:6171 2:N:0:19
GGACTACTCGGGTTTCTAATCCTATTTGCTCCCCACGCTTTCGAGCCTCAGTGTCAGTTACAGGCCAGAGAGCCGCTTTCGCCTCCGGTGTTCCTCCATATATCTACGCATTTCACCGCTACACATGGAATTCCACTCTCCTCTCCTGCACTCAAGTCTCCCAGTTTCAAATGCACACAATGGTTGAGCCACTGCCTTTTACATCAGACTTAAGAACCCACCTGCGCTCGCTTTACGCCCAATAAATCCGGACAACGCTTGGGACCTACGTATTACCCCGGCTGCTGGCACGTAGTTAGCC
+
CCCCCGGGGGGG<FDGGG<FGGGEGGGGGGGGGGGGGGGGGGGGGGGGG@GEFGGGGGFFFGGGGG,DCE8FGGFG@F7AFGEF@FCGGGGGGFGGFFGGGGGGGGGGGECFEDFGGGGGGGGGG,CEFFGGGG9<DGFGGFGFGGG?FGGBFF8DGFGFFFFGGDDE,8>,?F8A98+@=DG>,+,@9,,@,2@FGCFGGFBCF:9>@5<+:7+5*1@CAG=BFAA?2?992?=CBFCE:83)*;?E<)5693C;D((33(1.7C:2((,)66440*(44(3464?,-04:8(22A244.
@M04650:207:000000000-C238N:1:1101:27048:6175 2:N:0:19
GGACTAAGGGGTTTCTAATCCTGTTTGCTCCCCACGCTTTCGCACCTGAGCGTCAGTCTTTGTCCAGGGGGCCGCCTTCGCCACCGGTATTCCTCCAGATCTCTACGCATTTCACCGCTACACCTGGAATTCTACCCCCTCCTACAAGATTCTACCCTCCCATTTTCGAATGCACTCCCACGTTTAACCCCGGGGATTTCCCTCCCAACTTCACAGACCCCCTGCTTCCCCTTTCCGCCCGTTATTCCCTTTTAACTCTTGTCCCCTCCGTATTACCCCGCCTGTTGACCCGTAGTTACCC
+
CC?CC8;;C<FFGGGGGFFGAEEGGFFFFFGGDFGGGGGGGGGGCGGFCCFCFCEGGGGGGFGEFGFE7+BFGGGGGGFGGGEGFE@FGGFFDEGDFF9EFGGGGGGEF7FGFGFF7FCDE<EFGFF8=DFFGCFFGGG+++6+=>9,,,,+76,@,,+4+:,7@;;++3@,<=,7,;C,,*663*6,4,875?=*:4:,+*+))**)(;;+)0++)/////,/,)9+/*,(8+*-)(;?*,(,*2))**084**-0---))*.28(-1(-..+).+2-(((3()))).23*-((-.+)).
@M04650:207:000000000-C238N:1:1101:26136:6206 2:N:0:19
GGACTACTGGGGTTTCTAATCCTGTTCGCTACCCACGCTTTCGAGCCTCAGTGTCAGTTACAGACCAGAGAGCCGCTTTCGCCACCGGTGTTCCTCCATATATCTACGCATTTCACCGCTACACCTGGAATTCCACTCTCCCCTTCTGCACTCAAGTTCGACAGTTTCCAAAGCATACTATGGTTGAGCCACAGCCTTTAACTTCAGACTTATCAAACCACCTGCGCTCGCTTTACGCCCAATAAATCCGGACAACGCTCGGGACCTACGTCTTACCGCGGCTGCTGCCCCCTAGTTAGCC
+
CCCCC<FGGGGGGGGGGGGGGGGGGGFGGGDGDGGGGGCFGGGDFGGGGFGGGGGGGGGFGFFGGGGGG8FGGGGGDGGGGGGGFFGGGCGEFFGGGGGGFFGGGGGGGGGGGGGGGGCDGGGG,FGGGGGGFGGGGGGGGGGFFGGFG,@<F88EDFFC8FEDFC8EGFFG8FCFDFGAAD8FGC@FCG7C,@EF?FG;CFDFFFG9)?<C?F@2A>*3-?:B2B9)8?>55:678;8F@7@;77<?08)(.05299011()4CE0,,2.(4C2>C*7(-1(((,,2,*(*42:6:+)65
@M04650:207:000000000-C238N:1:1101:6530:6249 2:N:0:19
GGACTACACGGGTATCTAATCCTGTTTGCTCCCCACGCTTTCGCACCTGAGCGTCAGTCTTTGTCCAGGGGGCCGCCTTCGCCACCGGTATTCCTCCAGATCTCTACGCATTTCACCGCTACACCTGGAATTCTACCCCCCTCTACAAGACTCTAGCCTGCCAGTTTCGAATGCAGTTCCCAGGTTGAGCCCGGGGATTTCACATCCGACTTGACAGACCGCCTGCGTGCGCTTTACGCCCAGTAATTCCGATTAACGCTTGCACCCTCCGTATTACCGCGGCTGCTGGCCCGGAGTTAGC
+
CCCCCGGGGGGGGGGGGGGGGGGGGGGGGGGGGGGGGGGFGGFGEGGGFCFGGGGGGGEGGGFGGGFFGGGGGGGGGGGGGGGGGGGGGGGGGGGGGGGGGGGGGGGGGGGGGGGGGGGGGGGGGGGGEFGGGGFGG?DFGGGFEGF?AFGFGGFGCEFGGGGGGGGGE8:FFGGGGGGFGFGGGGG6CGFGCE5EDCGFGFGFFGFADGG:ECGGFFGG0C>FFFB<:D(3;G5AFFGGGFF0:D<AGFF3<DGAG?61:(9)CGFF(,9:2F?2FD419BFF(8:0:=6590(44F<<6
@M04650:207:000000000-C238N:1:1101:24877:6255 2:N:0:19
GGACTACCAGGGTTTCTAATCCTGTTCGCTACCCACGCTTTCGAGCCTCAGTGTCAGTTACAGACCAGAGAGCCGCTTTCGCCACCGGTGTTCCTCCATATATCTACGCATTTCACCGCTACACCTGGAATTCCACCCTCCCCTTCTGCACTCAAGTTCGACAGTTTCCAAAGCATACTATCGTTTAGCCACAGCCTTTAACTTCAGACTTATCAAACCACCCGCCCCCGCTCTACGCCCAATAAATCCGGACAACCCTCGGGACCTACGTATTACCCCGCCTGCTCGCCCCTAGTTTGCC
+
CCCCCGGGEDFGGGGGGGGGGG<<FGFGGG,@FFCFGGGGGGG8FEBFGGGEFGGFFGGG9<F9;CFGCFCFGGDE@FGGGEFGFGGGGGGFGAD<F<<AC9EGGFCFGGGGGGGGGDGDCGG8,?,BEEGGGG@F,6=FCCGFCGGGCEGFG8DF,33B?GEEF9DFFG,3=F?A,+5,@,>EG++3,@@,@EGGGGG,9B,4B9+3)*=:7C7FF=>>=C)(508)(596(:2.)6BF<?1)2C<5C)7(7553*40,31)(9E0,4(,,5<))3*,((,(-(2)-(*-*--())0)68
@M04650:207:000000000-C238N:1:1101:6741:6270 2:N:0:19
GGACTACAAGGGTTTCTAATCCTGTTTGCTCCCCACGCTTTCGAGCCTCAGCGTCAGTTACAGTCCAGAGAGTCGCCTTCGCCACTGGTGTTCTTCCTAATCTCTACGCATTTCACCGCTACACTAGGAATTCCACTCTCCTCTCCTGCACTCTAGATAATCAGTTTGGAATGCAGCCCCCAGGTTGAGCCCGAGTATTTCCCATCCCACTTAAAGATCCGCCTACGCTCCCTTTACGCCCAGTAAATCCGGACAACGCTTGCCCCCTACGTATTACCGCGGCTGCTGGCACGTAGTTAGC
+
CCCCCGGGGGGGGGGGGGGGGGGGGGGGGGGGGGCGGGGGGGGGGGGGGGGGGGGGGGGGGFGGGGGGGGGGGGGGGGGGGGGGGGGGGGGGGGGGGGGGGGGGGGGGGGGGGGGGGGGGGGGGGCFGGCGFGGGGGGGGGGGFGGGGGGGFGF,E=FGGGGGGGGGGGGGCDFFGFFGGGGCGFGDCGGGGG>GGDGGFC+@CFGFFEGGD;FCDFFGGBCDAAFAFDGFFFGFEFFGGG(:(7CCEGF>@DD)/;>BDF@G:*;;>6?B?<F?)<FFFFFFF;FFF(5:F<B?:6CAA<
@M04650:207:000000000-C238N:1:1101:19323:6279 2:N:0:19
GGACTACCGGGGTATCTAATCCTGTTTGCTCCCCACGCTTTCGCACCTGAGCGTCAGTCTTTGTCCAGGGGGCCGCCTTCGCCACCGGTATTCCTCCAGATCTCTACGCATTTCACCGCTACACCTGGAATTCTACCCCCCTCTACAAGACTCTAGTCTGCCAGTTTCGAATGCAGTTCCCAGGTTGAGCCCGGGGATTTCACATCCGACTTGACAGACCGCCTGCGTGCGCTTTACGCCCAGTAATTCCGATTAACGCTTGCACCCTCCGTATTACCGCGGCTGCTGGCACGGAGTTAGC
+
CCCCCGGGGGGGGGGGGGGGGGGGGGGGGGGGGGGGGGGGGGGGGGGGGFFGGGGGGGGGGGGGGGFGGGGGGGGGGGGGGGGGGGGGGEGGGGGGGGGGGGGGGDGGG>FGGGGGGGGGEGGGGGGFGGGGGGGGGFGGGGGFDGGG9FGFGGCFEGGGGGGGGGGGG@EC>FGGGGGGGGGFGGG?FGFGGGDGGGGGGFGCFGGFFGGGFGGGF;GGFG>F1FFF:DFB;5FAFFGEG?0?C=2:GFF0:BCAG?B??FG>FFB6049:1C:4FFFF61696:??0C(0(-7088ADD
@M04650:207:000000000-C238N:1:1101:10077:6285 2:N:0:19
GGACTACAGGGGTTTCTAATCCTGTTTGCTCCCCACGCTTTCGAGCCTCAGCGTCAATTACAGACCAGAGAGTCGCCTTCGCCACTGGTGTTCCTCCATATATCTACGCATTTCACCGCTACACATGGAATTCCACTCTCCTCTTCTGCACTCAAGTCTCCCAGTTTCCAATGACACTCCCCGGTTGAGCCGGGGGCTTTCACATCAGACTTAAGAAACCGCCTGCGCTCGCTTTACGCCCAATAAATCCGGACAACGCTTGCCCCCTCCGTATTACCCCGGCTGCTCGCACGTAGTTATC
+
CCCCCGGGGGGGGGGGGGGGGGGGGGGGGGGGGGGG>GGGGGGGGGGFGGGGGGGE@FCEEGGGGGGGFGGEFGGEGGGGGGGGGGGGFGGGFGGGGCGGGGGGGCCGGGGEGFFGGEGGCF9F9,FFGGGGGGGGFFGGGGGFFF,=AFGFGG8=FGGGGGGGFGCE@9>=+CE,@=FGFEEEGGC6<@EG@CEDD)<CF>C6BFFF3CFFEDC=+:FG0D9@;FBF0C@F?GF>FFGGD?BFGG<<D@E26>C6F2((--920@>>186?BG:)AC(-7(7((-))47(7;:?0-C))6
@M04650:207:000000000-C238N:1:1101:23944:6321 2:N:0:19
GGACTACCGGGGTTTCTAATCCTGTTTGCTCCCCACGCTTTCGAGCCTCAGTGTCAGTTACAGGCCAGAGAGCCGCTTTCGCCTCCGGTGTTCCTCCATATATCTACGCATTTCACCGCTACACATGGAATTCCACTCTCCTCTCCTGCACTCAAGTCTCCCAGTTTCCAATGCACACAATGGTTGAGCCACTGCCTTTTACATCAGACTTAAGAAACCACCTGCGCTCGCTTTACGCCCAATAAATCCGGACAACGCTTGGGACCTACGTATTACCGCGGCTGCTGGCACGTAGTTAGCC
+
CCCCCGGGGGGGGGGGGGGGGGGGGGGGGGGGGGGGGGGGGGGGGGGGGGGGGGGGGGGGGGGGGGGGGGGGGGGGGGGGGGGGGGGGGGGGGGGGGGGGGGGGGGGGGGGGGGGGGGGGGGGGGGGGFFGGGGGGGGGGGGGFGGGGGGGFGG8=DFGGGGGGGGGGFGGGGGGGGGEF7AFGGGGGGGGGGGGGGFGGGFFFFFFF@G=FFGCGF@EGFGDBDB2?>GFFBF+;DDGGG61@FGCFFF>@FDGBG>?03(1.9EB2:?724<:A7*499>>9::>28*<A????2+-:3
@M04650:207:000000000-C238N:1:1101:14648:6399 2:N:0:19
GGACTACCAGGGTATCTAATCCTGTTCGCTACCCACGCTTTCGAGCCTCAGTGTCAGTTACAGGCCAGAGAGCCGCTTTCGCCTCCGGTGTTCCTCCATATATCTACGCATTTCACCGCTACACATGGAATTCCACTCTCCTCTCCTGCACTCAAGTCTCCCAGTTTCCAATGCACACAATGGTTGAGCCACTGCCTTTTACATCAGACTTAAGAAACCACCTGCGCTCCCTTTACGCCCAATAATTCCGGATAACGCTCGCCACCTACGTATTACCGCGGCTGCTGGCCCCTAGTTAGCC
+
CC@CCGGGGGGGGGGGGGGGGGGGGGGGGGEGGGGGGGGGGGGEGGGGGFFGGGGGGGGGGGGGGGGGGGGGGGGGGGGGGGGEFGGGGGGGGGGGGGGGGGGGGGGGGGGGGGGGGGEGDGGGGGGGGGGGGGGGGGGGGGGFGGGGGGGFGGGGGGFFDGG?FGGGGGGGFGGFFGG?FFGGGDGGGGCCFCFGGGGGCFFFFCF6@GDDCGGCFC@>BDFFFB=9@GDFFFAE59CGE0=E7F?E>4A04.:<73012>G<CC3,(-.26<<AC579(4;B?B:00/4*444>D0)6:
@M04650:207:000000000-C238N:1:1101:17971:6419 2:N:0:19
GGACTACCGGGGTTTCTAATCCTGTTCGCTCCCCACGCTTTCGAGCCTCAGCGTCAGTTACAGTCCAGAGAGTCGCCTTCGCCACTGGTGTTCTTCCTAATCTCTACGCATTTCACCGCTACACTAGGAATTCCACTCTCCCCTCCTGCACTCTAGATTCCCAGTTTGGAATGCAGCACCCAGGTTGAGCCCGGGTATTTCACATCCCACTTAAAAATCCGCCTACGCTCCCTTTACGCCCAGTAAATCCGGACAACGCTCGCCACCTACGTATTACCGCGGCTGCTGGCACGTAGTTAGC
+
CCCCCGGGGGGGGGGGGGGGGGGGGGGGGGGGGGGGGGGGGGGGGGGGGCFGGGGGGGGGGGGGGGGGGGGEGGGGGGGGGGGDGGGGGGGGGGGGGGAEGGGGGGGGGGGGGGGGGGGGEGGGGGGGGFGGGGGGGGGGGGGFGGGGGFGDGGGFFGCFDGGGGGGGGFFGGGGGGGGGGFGCFFCGCFGGGGD7DGFGG6DACGFFEGGGFGCGA@FF=C@DFFFD<DFFFGFFFFDFE;(67:?EGFF6?FG07;>F<0C;<GF(27<:BFFAGFBF>BFFF623(A:F??<1:CA42
@M04650:207:000000000-C238N:1:1101:9568:6436 2:N:0:19
GGACTACTGGGGTTTCTAATCCTGTTCGCTACCCACGCTTTCGAGCCTCAGTGTCAGTTACAGACCAGAGAGCCGCTTTCGCCACCGGTGTTCCTCCATATATCTACGCATTTCACCGCTACACATGGAATTCCACTCTCCCCTTCTGCACTCAAGTTCGACAGTTTCCAAAGCATACTATGGTTGAGCCACAGCCTTTAACTTCAGACTTATCAAACCACCTGCGCTCGCTTTACGCCCAATAAATCCGGACAACGCTCGTGACCTACGTATTACCGCGGCTGCTGGCACGTAGTTAGCC
+
CCCCCGGGGGGGGGGGGFGGGGGGGGGGGGGGGGGGGGGGGGDCEGGGGFGGGGGGGGGGGGGGGGGGGGGGGGEGDFGGGGGGGGGDC7?FGGGGGFGGGGGGGGGGGDGGGGGGG7BDEGCFGGGGFGGGGF=A=FGGGFGBGGGFCFGFGGGGGGGGFEEGGGGGGGFF+>FFEFGGFGCFGGGGGGGG6@ECFGGA9CGAF78+>CCD<FGG>EFGDDB@2:555)8@=G6;51EBF01)::?6CFD<BA4=D>(49(77FG2?70.):36A<*46(-(18:),4*5:4(4(60.64
@M04650:207:000000000-C238N:1:1101:15893:6441 2:N:0:19
GGACTACCGGGGTTTCTAATCCTGTTCGCTCCCCACGCTTTCGAGCCTCAGCGTCAGTTACAGTCCAGAGAGTCGCCTTCGCCACTGGTGTTCTTCCTAATCTCTACGCATTTCACCGCTACACTAGGAATTCCACTCTCCCCTCCTGCACTCTAGATTCCCAGTTTGGAATGCAGCACCCAGGTTGAGCCCGGGTATTTCACATCCCACTTAAAAATCCGCCTACGCTCCCTTTACGCCCAGTAAATCCGGACAACGCTCGCCACCTACGTATTACCGCGGCTGCTGGCACGTAGTTAGC
+
CCCCCFGGGGGGGGGGGGGGGGGGGGGGGGGGGGGGGGGGGGGGGGGGGFGGGGGGGGGGGGGGGGGGGGGGGGDGGGGGGDGCGGGGGGGGGFGGGGGFGGGGGGGGGGGGGGGGGGGGGGGGGGGGFFGGGGGGCDFFFFGFGGGGGGGFGGGC=EGGGGGGGGGGEEFG?GGGGGGGGGGGGGGGGGGGGGGGGGGGGFGFFGGA=FGGEGFFFDGGFGFFFFDF;GF@@GF3ADGGGFFFGGCCCF:615C0D>>11;GBGGFFFFF?79:):D6729>63:B?>EBD0216:FAFB
@M04650:207:000000000-C238N:1:1101:25814:6462 2:N:0:19
GGACTACCGGGGTTTCTAATCCTGTTTGCTCCCCACACTTTCGAGCCTCAGCGTCAGTTGATGCCCAGTAGGCCGCCTTCGCCACTGGTGTTCCTCCCGATATCTACGCATTCCACCGCTACACCGGGAATTCCGCCTACCTCTACATCACTCAAGAAAAATAGTTTTGAACGCACGCTATGGGTTGAGCCCATAGATTTCACGTCCAACTTACCTTTCCGCCTGCGCTCCCTTTACACCCAGTAATTCCGGACAACGCTTGCCACCTACGTTTTACCGCGGCTGCTGGCACGTAGTTAGC
+
CCCCCEFGGGGGGGGGGGGGGGGGGGGGGGGGGGGGGGGGGGGGGGGGGGGGGGGGGGGGGGGGGGGGGGGGGGGGGGGGGGGGGGGGGGGGGGGGGGGCGGGGGGFGGGGGGGGGGGGGGGGGGGGGEFGGGGGGGGGGGGGFGGGGGGGFGGGGC8CFGGGGGGGGGGGGGGGGGGGGGGFGGFGCFGFGFGGGGGGGGFGFFGGFFGGG3CFGFFGGFG021A;EBG>@FEFFFFGFG61477<4:96>?@D?GFFFFFGFCGF::??<BGFAEF(7;F>9>FF?:E7C12.8?GA26
@M04650:207:000000000-C238N:1:1101:8458:6479 2:N:0:19
GGACTACTGGGGTTTCTAATCCTGTTTGCTCCCCACGCTTTCGAGCCTCAGCGTCAGTTACAGTCCAGAGAGTCGCCTTCGCCACTGGTGTTCTTCCTAATCTCTACGCATTTCACCGCTACACTAGGAATTCCACTCTCCTCTCCTGCACTCTAGATAATCAGTTTGGAATGCAGCCCCCAGGTTGAGCCTGAGTATTTCACATCCAACTTAATTATCCGCCTCCGCTCCTGTTACCCCCAATAATTCCGGATAACTCCCGCCACCTACGTATTACCGCGGCTGCTCGCACTTAGTTAGC
+
C9ACCEGDGGGGFCEFGAFGGFGGCEFGGGAFGE@FEGFGGGGCCGGF8FGEGGG7:FG,ECCFFFCG9,6@FFCDGGGGGGG7?FFCFEGGGGFDFAF,5FAFGFF77?F7FDFFGEGGGFFGFFC<CFFFGFD<=BEF@FG<8=DFF8E8EDD84@>,DF8=FD8,@D9F6DFA8?EEGEGGD9,3@FGGC@DFFCF79+@+<C5*);?F@++?B;E8=DAA)*)3:D@()4858*,6=9-(*27CF:;((0547)7)3(16CG1((.(4<C:)+*((4102(82-(*4C135><9.5-
@M04650:207:000000000-C238N:1:1101:7264:6488 2:N:0:19
GGACTACTGGGGTTTCTAATCCTGTTCGCTCCCCACGCTTTCGAGCCTCAGCGTCAGTTACAGTCCAGAGAGTCGCCTTCGCCACTGGTGTTCTTCCTAATCTCTACGCATTTCACCGCTACACTAGGAATTCCACTCTCCTCTCCTGCACTCTAGATAATCAGTTTGGAATGCAGCCCCCAGGTTGAGCCTGAGTATTTCACATCCCACTTAATTATCCGCCTACGCTCCCTTTACGCCCAATAATTCCGGATAACGCTCGCCACCTACGTATTACCCAGGCTGCTGGCCCGTAGTTAGC
+
CCCCCGGGGGGGGGGCFGGGGGGGGGGGGGGFGGGGGGGGGGGGGGGGGGGGGGGGGGGGGGGGGGGGGGFGGGGGGGGGGGGGGGGGGGGGGGGGGGGGGGFGGGGGGGGGGGGGGGGGGG9FGGGGGGGGGGGGGGGGG8@@GGDEF?EFGCFFGGGGGGGGGGGGGGGG6FCGGGGCE7BCGG6,@FGGGCFFGGGC7+@BFFGFFCCG@GGGCEGDAFFD=A)?@GFFDGF=B2EFF;(6CCEFGFF9(.:<G2;041)-9C?7:>148F::F*()((-4413):=(2(370:C<><
@M04650:207:000000000-C238N:1:1101:4024:6531 2:N:0:19
GGACTACCAGGGTTTCTAATCCTGTTTGCTCCCCACGCTTTCGCACCTGAGCGTCAGTCTTTGTCCAGGGGGCCGCCTTCGCCACCGGTATTCCTCCAGATCTCTACGCATTTCACCGCTACACCTGGAATTCTACCCCCCTCTACAAGACTCTAGCCTGCCAGTTTCGAATGCAGTTCCCAGGTTGAGCCCGGGGATTTCACATCCGACTTGACAGACCGCCTGCGTGCGCTTTACGCCCAGTAATTCCGATTAACGCTTGCACCCTCCGTATTACCTCGGCTGCTGGCTCGGAGTTAGC
+
CCCCCGGGGGGGGGGGGGGGGGGGGGGGGGGGGGGGGGGGGGGGGGGFGGGGGGGGGGGGGGGGGGGGGGGGGGGGGGGGGGDGGGGGGGGGGGFEAFFGGGFEGGGGEGCEGGGGGGGGGGGGGFGG=FGGGGGG8FDGGGGFDGGGDCGFGGGGGGGGGGGFFGGGGG>FFGGCFFGGF9E>FFF?CFGGG5EE4:BFGFFFFFFFFC>D<FDFA(::9C>;(7>B0D>06EFFF0>>?01,::<):6)(4)9>C?B6:?G<GG<,3:(318?)<:)5861,2328?D(<9;9948245
@M04650:207:000000000-C238N:1:1101:20062:6558 2:N:0:19
GGACTACTCGGGTTTCTAATCCTGTTCGCTCCCCACGCTTTCGAGCCTCAGCGTCAGTTACAGTCCAGAGAGTCGCCTTCGCCACTGGTGTTCTTCCTAATCTCTACGCATTTCACCGCTACACTAGGAATTCCACTCTCCCCTCCTGCACTCTAGATTTCCAGTTTGGAATGCAGCACCCAGGTTGAGCCCGGGTATTTCACATCCCACTTAAAAATCCGCCTACGCTCCCTTTACGCCCAGTAAATCCGGATAACGCTCGCCACCTACGTATTACCGCGGCTGCTGGCACGTAGTTAGC
+
CCCCCGGGGGGGGGGGGGGGGGGGGGFFGGGGGGGGGGGGGGGGGGGGGGGGGGGGGGGGGGGGGGGGGGGGGGGGGGGGGGGGGGGGGGGGGGGFGGGGGGGGGGGGGGGGGGGGGGGGGGGGGGGGGGGGGGFGGGGGGGGFGGCFGDGFGGGFFGGGGGGGGGGGGGGGFGGGGGGGGGFGGGGGCCCGGGGGGGGGGFGFFGGFFGGGC>8FFFGGFGFF9F@FFGFFDGF<CDGGGFFFFGEEGFEF0>C>6(63?>GFC8???BB?BG:<GG:19;199?024C(C1:B??F)4<
@M04650:207:000000000-C238N:1:1101:10522:6561 2:N:0:19
GGACTACTGGGGTTTCTAATCCCGTTCGCTACCCTAGCTTTCGCACATGAGCGTCAGTCTTGTGCCAGGAAGCCGCCTTCGCCACTGGTGTTCTTCCCGATATCTACGCATTTCACCGCTACACCGGGAGTTCCACTTCCCTCTCACATACTCTAGGCTTACAGTATCAGATGACAAACAGATGGTAAGCACCTGCCTTTTACATCTGACTTATAAACCCGCCTGCGTGCGCTTTACGCCCAGTAATTCCGGACAACGCTCGCCACCTACGTATTACCGCGGCTGCTGGCCCGTAGTTAGC
+
CCCCCGGGGGGGGGGGGGGGGGGGGGGGGGGGGGGEGGGGGGGGGGGFGGGGGGGGGGGGGCGGGGGGGGGGGGGGGGGGGGGGGGGGGGGGGGGGGGGGGGEGGGGGGGGGGGGGGGGDEGGGGGDGDGGFGGGGGGGGGGGFGGGGGGGFGGGFGGGGGGGGGGG9@;?FGAFGGGFEF7EGFFFGGG,CFGGGGGFGFFGFFGGF?GCCCGGGFFGGFGFFBFFFFDF92EF3ADGGG@DFFFFCFFA>:EGFGFF?:6D>DGFFF?B<>E>9F:(4>B>091??::(:(,304FF>:
@M04650:207:000000000-C238N:1:1101:25616:6618 2:N:0:19
GGACTACCGGGGTTTCTAATCCTGTTTGCTCCCCACGCTTTCGAGCCTCAGCGTCAGTTACAGTCCAGAGAGTCGCCTTCGCCACTGGTGTTCTTCCTAATCTCTACGCATTTCACCGCTACACTAGGAATTCCACTCTCCTCTCCTGCACTCTAGCTAATCAGTTTGGAATGCAGCCCCCAGGTTGAGCCTGAGTATTTCACATCCCACTTAATTATCCGCCTACGCTCCCTTTACGCCCAATAATTCCGGATAACGCTCGCCACCTACGTATTACCGCGGCTGCTGGCCCGTAGTTAGC
+
CCCCCGGGFEGDGGGGDGGGGGGGGGGGGGGGGGGGGGGGGGCFGGEGG<CCC@FGGEFCGGGGGFCFCFGGGGCC:CGGGGGGD<EFGGGGGGGFGG,FEAEADEFGGDEGCEF9,@>CCFFFGEC8BAFFFF;FCDGFGGGFGGG=FGFD8EE,,7,@FGFCF;CEEG9EFGDGGDEG;EEC<<DFFGGCFFCFD;B:CAF>99998CFGEGG9BEGC>D2==)645C>BDCFEF2;1C;(64DCE+:A:;:C<4/2,4;G9*;6:5((42<:AG*13(3-,7123(:(2-793(3)-.
@M04650:207:000000000-C238N:1:1101:7548:6644 2:N:0:19
GGACTACCCGGGTTTCTAATCCTGTTCGCTCCCCACGGTTTCGAGCCTCAGCGTCAGTTACAGGCCAGAGAGTCGCCTGCGCAACTGGTGTGCTTCCTAATCTCTACGCATTTCACCGCTACACTAGGAATTCCACTCTCCCCGCCTGCACTCTAGATTCGCAGGTTGGAATGCAGTTCCGAGGGTGAGCCCGGGGATTGCACATCCGACTTGAAAGACCGCCGGGGTGCGCTTTACGCCCAGGAAATCCGGAAAACGCGCGCGACCTACGTAGTACCGCGGCTGGTGGAACGGAGTTAGG
+
9CCCCFGGGGGGG@;CCCEEC9;EC,;B+B@CFCE:F+:BFGG8E:F,A<EFFB:@F6CFC9E,:66CE@CFA@F7@,<F@@+=+,EE,B,,,,,5,,9E,<,;DD,D+=+8,:A,??6@=+4,96?FEC,=FD=<ED,A,=C*68+6A1898EDAD,,,+86A+3EFE8>=9,5::C,7**@E*56DFDC*=CD59*?,01+6:*2)//)1.0*:A;8*6)6(-)-),17((*).*(2**,,(9532*)72307.2-(((39(1*(34(1(./()3*-(7,((((.4,2.04(4-(2)6(
@M04650:207:000000000-C238N:1:1101:25152:6650 2:N:0:19
GGACTACTCGGGTATCTAATCCTGTTTGCTCCCCACGCTTTCGCGCATCAGCGTCAGTTATGGTCCAGAAAGCCGCCTTCGCCACTGGTGTTCCTCCCGATCTCTACGCATTTCACCGCTACACCGGGAATTCCGCTTTCCTCTCCCACACTCAAGCCTATCAGTTTCCAAAGCAATTCCCACCTTGACAGCGGGACTTCCACTCCAGACTTAACAGGCCGCCTACGCGCCCTTTACGCCCAGTAACTCCGGACAACGCTTGCCCCCTACGTATTACCGCGGCTGCTGGCACGTAGTTTGC
+
CCCCCGGGGGGGGGGGGGGGGGGGGGCGGGGGGGGGGGGGGGGGGG7FGFGGGGGGGGGGDDGFGGGGGGGGGGGGGGGGGGGGGGGGGGGGGGGGG:7FGCFGGGGGGEGEGGGGGGGCCFFGFFGDDEGGGGGGG88FFFGFGGFDGGGFGGDGFG,:DGGGGGGGGEGAFG?,@FGDC:CEGFC7,@3:7CGDCCFEGAGFFFFA3FDGEFG+0,CDFGF<0A@F0D961:F<FFGGGF?:>D)6DF>B6>D6<6>B4(5>FGFF:2:?)08>FG<996>>FFFDFGBGB6:?1F2)5
@M04650:207:000000000-C238N:1:1101:13755:6654 2:N:0:19
GGACTACCGGGGTATCTAATCCCGTTCGCTACCCTAGCTTTCGCACATGAGCGTCAGTCTTGTGCCAGGAAGCCGCCTTCGCCACTGGTGTTCTTCCCGATATCTACGCATTTCACCGCTACACCGGGAGTTCCACTTCCCTCTCACATACTCTAAGCTTACAGTATCAGATGACAAACAGATGGTAAGCACCTGCCTTTTACATCTGACTTATAAACCCGCCTACGTTCGCTTTACTCCCTGTAATTCCGAACAACGCTTGCCCCCTACGTAGTACCGCGGCGGCGGGCCCGGCGGTTGC
+
<<9CCCFGCCGDF@FFGGGFGGGGFGGGGG@EG<FFFFCFE9@@:CFE9C<E:+B6,C@FGDF@FFEGFGDF,@FCFGGG7?=:CECFFGG7?FFC9ACCEC+?EBFF7@EFFEGFF:EDC@F<=:C7@EEF9E>EG9=5>AD6E>C,C=61@ED,,4@37@<?F,@EF=3EDFGFE54,;D9EGGGDCEGC5C,7;CCEF@FF@C+8AFG7=78FFE69>45((26A(;<3(A5>+6;C7()6C:CE+;6(()).526<88137;974((.)/-4<>(((-((-(,(2C>*(-(((:(((
@M04650:207:000000000-C238N:1:1101:27761:6716 2:N:0:19
GGACTACAGGGGTTTCTAATCCTGTTTGCTCCCCACGCTTTCGAGCCTCAGTGTCAGTTACAGACCAGAGAGCCGCTTTCGCCTCCGGTGTTCCTCCATATATCTACGCATTTCACCGCTACACATGGAGTTCCACTCTCCTCTCCTGCACTCAAGTCTCCCAGTTTCCAATGCACACAATGGTTGAGCCACTGCCTTTTACATCAGACTTAAGAAACCACCTGCGCTCGCTTTACGCCCAGTAAATCCGTACAACGCTTGCCACCTACGTATTACCGCGGCTGCTGGCACGTAGTTAGCC
+
CCCCCGGGGGGGGGGGGGGGGGGGGGGGGGGGGGGGGGGGGGGGGGDGGGGGGGGGGGGGGGGGGGGGGGGCGGGGGG@FFGGGGGEGGGGGGGGGGGFGGGGGGGGGGGGGGGGGG:CDGGGGGFGGG8AFGGGGGGDGGGGFGGGGGGGFGGGGGGFGGGGGFGGGCFGGGGGGGGGDGFFGGGGGGGGGGGFGGGGGCAEFFFGFEGCD;FFFFFGGB7<4@>@@@DBFFFFC?@7=*46<CFE?6>.3?5@;C:<(3=677E?:FFB?BG<AF34-4;>913:31:4:22??2+.68
@M04650:207:000000000-C238N:1:1101:28039:6739 2:N:0:19
GGACTACTCGGGTTTCTAATCCTGTTTGCTCCCCACGCTTTCGAGCCTCAGCGTCAGTTACAGTCCAGAGAGTCGCCTTCGCCACTGGTGTTCTTCCTAATCTCTACGCATTTCACCGCTACACTAGGAATTCCACTCTCCCCTCCTGCACTCTAGATTCCCAGTTTGAAATGCAGCACCCAGGTTGAGCCCGGGTATTTCACATCCCACTTAAAAATCCGCCTACGCTCCCTTTACGCCCAGTAAATCCGGACAACGCTCGCCACCTACGTATTACCGCGGCTGCTGGCACGTAGTTAGC
+
CCCCCGGGGGGGGGGGGGGGGGGGGGGGGGGGGGGGGGGGGGGGGGGGGCFGGGGGDGGGGGGGGGGGGGGFGGCGGGGGGGGGGGGGGGFGGGGGGGGGGGGGGGFGGGGGGGGGGGGGGGGGAEGGFGCEGGGGGGGG?DGFEGGGFFGFGFGGGGDDF@DFGFGEGEAFGGGGGGFGGGGGGGGGFGGGDE6CDGGGFFGFFGCFFGGGFFGGFFGGAGA9=FFFFG=BFGFFF9EGDDFFGG)<>6>;1BG?GFF?F>G>DEFF??FFFG?<FFFF0;>;>?:2?GFF?F:::F2..
@M04650:207:000000000-C238N:1:1101:8012:6746 2:N:0:19
GGACTACCGGGGTATCTAATCCCGTTCGCTACCCTAGCTTTCGCACATGAGCGTCAGTCTTGTGCCAGGAAGCCGCCTTCGCCACTGGTGTTATTCCCGATATTTACGTATTTCACAGCTATACCGGGAGCTCCACTTCCCTCTCACATACTCTAGGCTTACAGTAACAGATGACAAACAGATGGTAAGCACCTGCCTTTTACTTCTGACTTATACACCCGCCTGCGTGAGCTTTCAGCCCAGTATTTCCGGCCAACTCTTGCGCCCTACGTATTCTCACGGCTGCTGGCACTTATATTGC
+
-@<CCCFC:7CCG><E96CFFFGFCE@F@FG:6<<E@,,C,;,BF:FA9<,,77,B,CEFG,F,C6<,,D8,C,++>,,CFF,?F,CE9E94,,@,,E,,C:+,99F@,,:B<:E?,,@A=,,,,+4+64+4A<88=,,7@DF9DFEFC8DB8D=A3,8==DDDFF,3@,,,2,5,7=9E,D93@,@<C,791A:6CG>9CFG+=:CF4FC+6BC99)5*/:52(?2)8//(;C+.19+<73(/;+));+:0(.),*,-).)0,/*(-38(.)+()+2.),(((--)),*,0(..))2)))
@M04650:207:000000000-C238N:1:1101:24950:6763 2:N:0:19
GGACTACAGGGGTATCTAATCCTGTTTGCTCCCCACGCTTTCGAGCCTCAGCGTCAGTTACAGTCCAGAGAGTCGCCTTCGCCACTGGTGTTCTTCCTAATCTCTACGCATTTCACCGCTACACATGGAATTCCACTCTCCTCTCCTGCACTCAAGTCTCCCAGTTTCCAATGCACACAATGGTTGAGCCACTGCCTTTTACATCAGACTTAAGAAACCACCTGCGCTCGCTTTACGCCCAATAAATCCGGACAACGCTTGGGACCTACGTATTACCGCGGCTGCTGGCCCGTAGTTAGCC
+
CCCCCGGGGGGGGGGGGGGGGGGGGGGGGGGGGGGGGGGGGGGGGGGGGGGGGGGGGGGGGGGGGGGGGGGGGGGGGGGGGGGGGGGGGGGGGGGGGGGGGGGGGGGGGGGGGGGGGGGGGGGGGGGGGGGGGGGGGGGGGGGFGGGGGFGFGFGGGGGGGGGGCFGGGGGGGGGGGGGGGGGGGGGGGGGGGGGGGGGGFFG798CFCFDGFGFGFD:FCGDEFBAEDGFFFGFFFFGGGFF3CGFFGFBD@>F<31;;??C6DEF?:?:2A6).A3379;03<?B(3*,:49((.+6::
@M04650:207:000000000-C238N:1:1101:15094:6765 2:N:0:19
GGACTACTCGGGTTTCTAATCCTGTTCGCTACCCACGCTTTCGAGCCTCAGTGTCAGTTACAGACCAGAGAGCCGCTTTCGCCTCCGGTGTTCCTCCATATATCTACGCATTTCACCGCTACACATGGAATTCCACTCTCCTCTCCTGCACTCAAGTCTCCCAGTTTCCAATGCACACAATGGTTGAGCCACTGCCTTTTACATCAGACTTAAGAAACCACCTGCGCTCGCTTTACGCCCAATAAATCCGGACAACGCTCGGGACCTACGTATTACCGCGGCTGCTGGCACGTAGTTAGCC
+
CCCCCGGGGGGGGGGGGGGGGGGGGGGGGGGGGGGGGGGGGGGGGGGGGGGGGGGGGGGGGGGGGGGFGGGGGGGGFGGGGGGGGGGGCFGGGGGGGGGGGGGGGGGGGGGGFGGGGGGGGGGGGGGGGGGGGGGGGGGGGGGFGGGGGGGFGGGG9DFGGGGGGGGGFGGGGGFGCGDCCGFGGGGGGFGFFGGGGGGGCFCAFGGACDCGFGFGFFCFFGFFF9:52D>DFGFEFFG>C=FEGFEE63>;FFGFG9;BB>D>DC<<F?1)5<AACD194>((47>>:6>54:?8A:)6:
@M04650:207:000000000-C238N:1:1101:27943:6781 2:N:0:19
GGACTACTCGGGTATCTGATCCTGTTTGCTCCCCACGCTTTCGAGCCTCAGCGTCAGTTACAGTCCAGAGAGTCGCCTTCGCCACTGGTGTTCTTCCTAATCTCTACGCATTTCACCGCTACACTAGGAATTCCACTCTCCTCTCCTGCACTCTAGATCATCAGTTTGGAATGCAGCCCCCAGGTTGAGCCTGAGTATTTCACATCCCACTTAATTATCCGCCTACGCTCCCTTTACGCCCACTAATTCCGGTTAACTCTCGCCACCTACGTATTACCGCGTCTGCTGGCACGTAGTTAGC
+
CCC@CAFAFGGGGGGFG9E@FFGFGGGGGGGFCFGGGGGGGGGEGGGGG8EFCGCCGGGFGFGGGGFGG8FFGGGGDGGGGGGGGGFFFGGGG9EEGGAFFGFGFFGGGGEGGGGFGGC6BFGG9AFGECDGGGG9=F,<EFG+,@EFEFF<DCDF,=,>EFAFGGGGE=,CFGD9F6>C>FGGGGGFGFGGGGDEEGGGGFD?EGG5@FDF7CDDFFGGF4=@=F>E2C:25C44F=@=C5(7>DF<FFF@()1/+5>4)(93*=0((6::2F7ACF:0>((18AA2?C0C667:<GD26
@M04650:207:000000000-C238N:1:1101:21521:6792 2:N:0:19
GGACTACTAGGGTTTCTAATCCTGTTTGCTCCCCACGCTTTCGCACCTGAGCGTCAGTCTTTGTCCAGGGGGCCGCCTTCGCCACCGGTATTCCTCCAGATCTCTACGCATTTCACCGCTACACCTGGAATTCTACCCCCCTCTACAAGACTCTAGCCTGCCAGTTTCGAATGCAGTTCCCAGGTTGAGCCCGGGGATTTCACATCTGACTTAACAAACCGCCTGCGTTCGCTTTACGCCCAGTAATTCCGATTAACGCTTGCACCCTCCGTATTACCTCGGCTGCTGGCACGGAGTTAGC
+
CCCCCGGGGGGGFGGGGGGGGGGGGGGFGGGGGGGGGGGGGGGGGGGGGGFGGGGGGGGGGGGGGGGGGGGGGGGGGGGGGGGEGFGGGGGGGGGGGGGCGGGGGGGGGGGGGGGGF+@DEGCGGGGGFGGGGGGGG8FGGGGFGGGGG,D?FCCGC8FFFGG?FGGFB8DFGGGGGGFFFFGCFGG6EGGGGGGG4?FGGFGAA<CCEFFGFFF+=@FFFGF1(51>35:>?GFAF(:>>?(,0:6<GFF18BD9D(4:1(>)0A::?F12<G?FFF))3?01903)5EFG<F1(4E2A<
@M04650:207:000000000-C238N:1:1101:6447:6897 2:N:0:19
GGACTACACGGGTTTCTAATCCTGTTTGCTCCCCACGCTTTCGCACCTGAGCGTCAGTCTTTGTCCAGGGGGCCGCCTTCTCCACCGGTATTCCTCCAGATCTCTACGCATTTCCCCGCTACACCTGGAATTCTACCCCCCTCTACAAGACTCTAGCCTGCCAGTTTCGAATGCAGTTCCCAGGTTGAGCCCGGGGATTTCACATCCGACTTGACAGACCGCCTTCGTGCGCTTTACGCCCCGTCATTCCGATGAACACGTGCACCCTCCGTCTTACCGCGGCTGCTGGCACGTAGTTCGC
+
ACCCCGG?FCDGGGGGDFGDGF9FF,<FFGGGGDGGGGGEGGGDCF7?,,CFFCGEECCCFFFGEGGGCFCCE@EEGGCF,CEGEG7:>+BF,EAEGGG9FEGF,AE@FEFG9?,BF:>=ECCA8EFF<>DCFGCFF?8FGGGFGGF9CE8A69E9E,@F6D<<>>;CEE68999,@>7>CFC:FC:D6>CFGG5=)*?9++?=ACGF(7<337;:A@CFFGB01?8<01(435F)9(8EC(149<4)09?0()*60)4(81*(7A(31:B((;(6C*(4112(1:03(>:<6(48(:)--
@M04650:207:000000000-C238N:1:1101:15973:6938 2:N:0:19
GGACTACTCGGGTATCTAATCCTGTTCGCTACCCACGCTTTCGAGCCTCAGTGTCAGTTACAGACCAGAGAGCCGCCTTCGCCACCGGTGTTCCTCCAGATATCTACGCATTTCACCGCTACACATGGAATTCCACTCTCCCCTTCCGCACTCAAGTTCGACAGTTTCCAAAGCCTACTCTGGTTGAGCCACAGCCTTTTCCTGCAGACTCACCACACCACCTGCCCTCGCTTTTCCGCCCATAAATCCGGACAAACCTCGGGACCTCCCTATTACCCCGGCCTCTGGCCACTAGTTCGCC
+
CCCCCFG9CFEGGCGGGGGGGF<FGGGGGG@FGGGEDGBFGF@<FGGGGGFDGEGGGCFAEFF<FFGGFC@CFGGG+4FFFGGGG,CFBCGGGGCFF8,5F?CFC=A?C=F:EGGG9FGG+@EG9EFGGGGGF,6F=D,AE?EF8E,6C189D=F,,,3@@:@+C;E>BF,3=F,A7+2,,,,@=+4<CE7CCEF70=F,+*,+34A>=7**)*2*82872D56=)/)2),(4A*)*(=<*1((*195>)),2)*.*-(.4,/(1?().(.4)A))37(,(-(((())4*(*.(..6+,(4
@M04650:207:000000000-C238N:1:1101:24777:6942 2:N:0:19
GGACTACAGGGGTTTCTAATCCTGTTTGCTCCCCACGATTTCGCACCTGAGCGTCAGTCTTTGTCCAGGGGGCCGCCTTCGCCACCGGTATTCCTCCAGATCTCTACGCATTTCACCGCTCCACCTGGAATTCTACCCCCCTCTACAAGACTCTAGTCTGCCAGTTTCGAATGCAGTTCCCAGGTTGAGCCCGGGGATTTCATATCCGACTTGACAGACCTGCTGGGTGCGCTTTAGTGCCAGTAATTCCGATGAAGGCTTGCACCCTCCGTCTGACCGCGGCTGGTGGCACGGAGTTGGG
+
-@<<CGE@FGGGGGEAEFCG9C9FGGGFEGDCCC@FC+,;6CCCCC:AF8C@:@CCF6C,CF<@FE<E,C7@:::F=:,CFC?FFF:=@=+,?FF<F4EF,A=,@A<:BFBB,C5,CFED+8,B:=FC<,,3,9=5@,@:C+332=E8F?@@F,=38E,E7,,A@>C,6D8,;;EC<C,@9D6D<<::,?,C9C=E)*?1=C++3:C:()99)007*(31)*/(6)6.(/7;;77)*)++3.2):*6):0;0:.:4*((52(*5>82(((34(/()+*--4,(,3(.,271+441;?;).(
@M04650:207:000000000-C238N:1:1101:9653:6943 2:N:0:19
GGACTACACGGGTTTCTAATCCTGTTCGCTACCCACGCTTTCGAGCCTCAGTGTCAGTTACAGACCAGAGAGCCGCTTTCGCCACCGGTGTTCCTCCATATATCTACGCATTTCACCGCTACACATGGAATTCCACTCTCCCCTTCTGCACTCAAGTTCGACAGTTTCCAAAGCATACTATGGTTGAGCCACCGCCTTTAACTTCAGACTAATCAAACCACCTGCGCTCGCTTTACTCCCAATAATTACGGATAACGCTCGCCCCCTACGTATTACCCCGCCTCATTGCCCCTAGTTCGCC
+
<9@BCGGFF,@CG;FGGCFGEEFGGGGG7@F:CED@F>@CFA:<FGGGGFFCEFGADFGGGG9EC@,6CF<F7F+788<::C?:?FFCF+B@B5@AFCEBF<F;E,EFECFCFEDB94++@=BC,=FAF,5AAAAFDFGG@FEF8EG9FC@+@8E,9=BE8F86@@@FGGFDDCEFFDF;EC?DFG6D,3@C,*:CCCA3=B,?+5BC3;**:C>7974;>*5>3:>?@46(3*1;+9F@+=83:D?):A><0)7=3:(2465(1?0:?3,3<F<)+*4-(44(.)).4+.*48(.6+(-4
@M04650:207:000000000-C238N:1:1101:11843:6967 2:N:0:19
GGACTACAGGGGTATCTAATCCTGTTTGCTCCCCACGCTTTCGAGCCTCAGTGTCAGTTACAGGCCAGAGAGCCGCTTTCGCCTCCGGTGTTCCTCCATATATCTACGCATTTCACCGCTACACTAGGAATTCCACTCTCCTCTCCTGCACTCTAGATAATCAGTTTGGAATGCAGCCCCCAGGTTGAGCCTGAGTATTTCACATCCCACTTAATTATCCGCCTACGCTCCCTTTACGCCCAATAATTCCGGATAACGCTCGCCACCTACGTATTACCGCGGCTGCTGGCACGTAGTTAGC
+
CCCCCGGGGGGGGGGGGGGGGGGGGGGGGGGGGGGGGGGGGGGGGGGGGGGGGGGGGGGGGGGGGFGGGGGGGGGGEGGGGGGGFGGGGGGFGGGGGGGGGGGGFGGGGGG@FGGGGGGGGGGGGDFFGGGGGGGGGGGGGGFBGDAGGGGDGGGCFGGGGGGGGGGGGGGGDGFGFFEGGGGGGGGGCCFGGFCGCCG7=FAFFFG>CGGC@822B6:CDGFF9F2BFGFDFGFEF@GGG@F@C>CCGF;@;)8>462;<6D>DGF<:04:4<?<FG<19>>92:D>2:7FBF782CA46
@M04650:207:000000000-C238N:1:1101:22365:6975 2:N:0:19
GGACTACACGGGTATCTAATCCTGTTCGCTACCCACGCTTTCGAGCCTCAGTGTCAGTTACAGACCAGAGAGCCGCTTTCGCCACCGGTGTTCCTCCTTATATCTACGCATTTCACCGCTACACATGGAATTCCACTCTCCCCTTCTGCACTCAAGTTCCCCAGTTTCCAAAGCATACTATAGTTGTGCCCCAGCCTTTAACTTCAGACTTACAAAACCCCCGTCGCTCGCTTTCACCCCAATAAATCCGGGCAAACCTTTGGCCCTAATTATTAACCCCGCCTCTGTCCCCTTGTTTGCC
+
CCCCCGG<FGGGGGGGGGGGGGGGGGFGGGEGGGGGGGGGGGGGGGGGGGGEGGGGGGGGGGGCFGGGGGGG7FGG+CFGGGGGGFGGGGFGGCGGG,BFGAAFFGGGGGGGGGGGGGGGGGGG@:=DEFFGGGGGGGGGGGGF,EEG9EGFG?GD3@>,,A?CFGGCAFG9=FFA2==,,,,3@@,45@,9+@D93=F,2=;+++++02++*+57*)=//7((-/2)-)621C//:)=F*:@):C37C33((25(1-(5).040C3(())-.<))3*((4(,(-(.))+)*((,-6034<
@M04650:207:000000000-C238N:1:1101:22128:6987 2:N:0:19
GGACTACTCGGGTTTCTAATCCTGTTTGCTCCCCACGCTTTCGAGCCTCAGCGTCAGTTACAGTCCAGAGAGTCGCCTTCGCCACTGGTGTTCTTCCTAATCTCTACGCATTTCACCGCTACACTAGGAATTCCACTCTCCTCTCCTGCACTCTAGATAATCAGTTTGGAATGCAGCCCCCAGGTTGAGCCTGAGTATTTCACATCCCACTTAATTATCCGCCTACGCTCCCTTTACGCCCAATAAATCCGGACAACGCTCGGGACCTACGTATTACCGCGGCTGCTGGCACGTATTTAGC
+
CCCCCFGGGGGGGGGGGGGGGGGFFGGFFGGGGGGGGGGGGGGGGGGFFCEGGGGGGGGGGGGGGGGGGGGGGGGGGGGGFGEGGGCGGGGGGGGEFFGEEGGGGGGCGGGGGGGFGGGDGGCGGGGFFGGG9EEGGGGGGGG?FGGGGFGFFGGGGGGGGGGGGGGGGCFDFFF8FDEEE7>FGGGG6F:FDG6EFFGGF9FFFGFAEFFGE7EGFEGC=G2@DF=BFG45>FFCF@GC=5(7C>ECDFE9?DG?G(72(799GGFB?7:2<F:<FC(410199<??FG:F<:<-.<:).
@M04650:207:000000000-C238N:1:1101:10245:7005 2:N:0:19
GGACTACTGGGGTTTCTAATCCTGTTTGCTCCCCACGCTTTCGAGCCTCAGCGTCAGTTACAGTCCAGAGAGTCGCCTTCGCCACTGGTGTTCTTCCTAATCTCTACGCATTTCACCGCTACACTAGGAATTCCACTCTCCCCTCCTGTACTCTAGATCCCCAGTTTGGAATGCAGCCCCCAGGTTGAGCCCGAATATTTCACATCCCACTTAAAGATCCGCCTACGCTCCCTTTACGCCCAGTAAATCCGGACAACGCTTGCCACCTACGTATTACCGCGGCTGCTGGCACGTAATTAGC
+
<ACCCGGFFGGGFGGGGCFGGGGGGFFGGGGGGGGGGGFGGGGGGGGGGFGGGGGGGGGGGGGGGGGGFGGGGGDFGGEGEFEGGFGGFGGGFEFGGGGGFGGGGA<FBEFGGGGEGCEDGGFCEFGGGGFGGFDGFGFG88@?EGGGG,4?DFAFFACCGG==DFDGGGGGGFD980CEGFGGBFGCCCFF>C@CFGGFGFGFFGG5@F4DACGCA=FG2>=99A?>=DFBDD8>FFEDC<@;GFF?FFE@78C116901(9:FGFBBF?<<CB297476(11404)(1(3((.(,3:?:
@M04650:207:000000000-C238N:1:1101:4183:7044 2:N:0:19
GGACTACTAGGGTTTCTAATCCTGTTTGCTCCCCACGCTTTCGAGCCTCAGTGTCAGTTACAGGCCAGAGAGCCGCTTTCGCCTCCGGTGTTCCTCCATATATCTACGCATTTCACCGCTACACTAGGAATTCCACTCTCCCCTCCTGCCCTCTAGATTTCCAGTTTGGAATGCAGCACCCAGGTTGAGCCCGGGTATTTCACATCCCACTTAAAAATCCGCCTACGCTCCCTTTCCGCCCAGTAATTCCGGACAACGCTTGCCCCCTACGGATTACCGCTGCTGCTGGCCCGACGGTAGC
+
CCCCCGGGGGGGGGGGGGGGGGGFGGFGGGGFGGFFGGGGGGGFGGGGG@FCFGGGFGGGCFFFGFGFGGGGGGGG:FAFGGCFGGGGGGEFGGGGGGGGGGGGF9CF7FFFGGGGFEBDGFEFGGGGGGGFGFFGGGGGGG>?6C8=<,40@?9E;E9EGGGGGCFG>,6>DEFFG6DD=FF7FEF??FDFGE>;79F7EAE>FG?*:C*26DFGFDGGAFD=(0(/(1(87:A486B<*:(.:+9?7CFF0AC6414(:?G?FG9((,(,,;8)<:13(49:.).:85(*(((((*(,.
@M04650:207:000000000-C238N:1:1101:15162:7062 2:N:0:19
GGACTACTAGGGTTTCTAATCCTGTTTGCTCCCCACGCTTTCGAGCCTCAGCGTCAGTTACAGTCCAGAGAGTCGCCTTCGCCACTGGTGTTCTTCCTAATCTCTACGCATTTCACCGCTACACTAGGAATTCCACTCTCCTCTCCTGCACTCTAGATAATCAGTTTGGAATGCAGCCCCCAGGTTGAGCCTGAGTATTTCACATCCCACTTAATTATCCGCCTACGCTCCCTTTACGCCCAATAATTCCGGATAACGCTCGCCACCTACGTATTACCGCGGCTGCTGGCACGTAGTTAGC
+
CCCCCGGGGGGGGGGGGGGGGGGGGGGGGGGGGGGGGGGGGGGGGGGGGGGGGGGGGGGGGGGGGGGGGGGGGGGGGGGGGGGGGGGGGGGGGGGGGGGGGGGGGGFGGGGGGGGGGGGGGGGGGGGGGGGGGGGGGGGGGGGFGGGGGGGFGGFGGGGGGGGGGGGGGGGGGGGGGGGGDGGGGGGGGGGGGGGGGGGGGFGFFGG?@FGGEGGGFFGGFGFFFF=>AGBFFGFFFDGGGFFFGGF?DFFBFFGFGD0(663;DGF@FFFFFGFBGGFF>FBB6:?F>E?F???66F4<:
@M04650:207:000000000-C238N:1:1101:14446:7066 2:N:0:19
GGACTACAGGGGTTTCTAATCCTGTTTGCTCCCCACGCTTTCGAGCCTCAGCGTCAGTTACAGTCCAGAGAGTCGCCTTCGCCACTGGTGTTCTTCCTAATCTCTACGCATTTCACCGCTACACTAGGAATTCCACTCTCCTCTCCTGCACTCTAGATAATCAGTTTGGAATGCAGCCCCCAGGTTGAGCCTGAGTATTTCACATCCCACTTACTTATCCGCCTACGCTCCCTTTACGCCCAATAATTCCGGATAACGCTCGCCCCCTACGTATTCCCGCGGCTGCTGGCACGTAGTTAGC
+
CC@C@@<,C@FCB@F@F9CF@CEEEE,CEFCC@@FE+BC,CFG<EGDGGEFF:CFF7C9F,CEDFFGGEEEFCDEGGGGGGGGGGGGGGGGGG<EFCFGGGGGGGGGGGGGGGGGGGGGGGGGGGGGGGGGGGGGG8>9DFGGFGGGGGFGFF9DGC:9DDCEGGG,6+@>FFFG9DFGGGCE@F9>@?EE77;8<;CEEF7CCFFC*09DFE+=+1*@C2*5>=4)3<D@BFGFFF?GDEF=@GF?CFFF67837F(61(.59*?>>:B?0)C?4<FBFB;>>9?B>BG09((3.:E<<6
@M04650:207:000000000-C238N:1:1101:3854:7071 2:N:0:19
GGACTACCGGGGTATCTAATCCTGTTTGCTCCCCACGCTTTCGAGCCTCAGCGTCAATTACAGACCAGAGAGTCGCCTTCGCCACTGGTGTTCCTCCATATATCTACGCATTTCACCGCTACACATGGAATTCCACTCTCCTCTTCTGCATTCAAGTTCCCCAGTTTCCAATGACCTTCCTCGGTTGAGCCGAGGGCTTTCACGTCAGACTTAAGAAACCGCCTGCGCTCGCTTTACGCCCAATAAATCCGGACAACTCTTGCCACCTACGGATTACCGCGGCTGCTGGCACGTAGTTCGC
+
@B-ACDGGEGGGGEGGGG@FGGGFGGGGGGFFGGGGGGGGGGF6CEGFF6EGGGGC@EFFGFGFFGCFFGGGGGGGGGGGGGGGGGGGGDGCFGGGG<FGGFGGGGGGGGGGGGGGGCGGCGCF:A<FFECGGGFGGFCGGDGFGGGFGCFFFDDEDEFCFGFEGGGGGGFFF=EFGGGGFFC7CF68EFGG5?5?DFGGGFGFFG4AEGFF=77CFBGF2D>92A9:;GF9(*:4A0CF*(((2:4<FFD;05)(*))6).::*02.5>((-;6)<C?>(---3,5>?G:GF((.29),4
@M04650:207:000000000-C238N:1:1101:24834:7079 2:N:0:19
GGACTACCAGGGTTTCTAATCCTGTTTGCTCCCCACGCTTTCGAGCCTCAGCGTCAGTTACGTCCCAGCAAGTCGCCTTCGCCACTGGTGTTCCTCCTAATGTCTACGCATTTCACCGCTACACTAGGAATTCCACTTGCCTCTTCCGCACTCAAGCCTCACAGTTTCAGATGCACCCCCCAGGTTAAGCCCGGGTATTTCACATCTGACTTAAGCAACCGCCTACGCTCCCTTTACGCCCAGTAATTCCGGACAACGCTCGCCCCCTACGTATACCAGCGGCTGCTGGCACGTAGTTAGC
+
CCCCCGEFGGGGGGEGGGGGGGGGGGGGGGGGFGGDFEFEEGECCCGGGGFGGGGGGGAFDCCCEGGGCEGDGFGCE:@FFGGGGFGGGGFGGGGGGGDFG9>FGGCEFFEGFGEFFEEGGCEE,A<BGFGGGGFGGGGGGGGBGGGGFCEDG8D8CE8EFGDFFFGGG9>=?FGDCGG>EGGCFGGFADFGGCEE@GGF+9D>=7CF<CFG=C7+;6C*(9-5>A<>?C(,3<A>F0B<C@<4:FE3D+0(-7C6<11(,1707C>443:.)0))3*.444907???,::F?:3:1F9A.
@M04650:207:000000000-C238N:1:1101:19073:7111 2:N:0:19
GGACTACTCGGGTATCTAATCCTGTTTGCTCCCCACGCTTTCGCACCTGAGCGTCAGTCTTTGTCCAGGGGGCCGCCTTCGCCACCGGTATTCCTCCAGATCTCTACGCATTTCACCGCTACACCTGGAATTCTACCCCCCTCTACAAGACTCTAGTCTGCCAGTTTCGAATGCAGTTCCCAGGTTGAGCCCGGGGATTTCACATCCGACTTGACAGACCGCCTGCGTGCGCTTTACGCCCAGTAATTCCGATTAACGCTTGCACCCTCCGTATTACCGCGGCTGCTGGCACGGAGTTAGC
+
CCCCCGGGGGGGGGGGGGGGGGGGGGGGGGGGGGGGGGGGGGGGGGGGGGGGGGGGGGGGGGGGGGGGGGGGGGGGGGGGGGGGGGGGGGGGGGGGGGGGFGGGGGGGGDGGGGGGGGGGGGGGGGGGGGGGGGGGGF6FEGGFGGGGFGGFGGGGGGGGGGGFFGGGGGGGGGGGGGGGGGGGGGGGGGGGGGDEDGGGGFGFFGGFFGGGFFGGFFCFBGFFFFFFFGFF>GF>F?GGGF<2FG<BGFF:6BDAGFFB<6CDFGF?B?F?(@?AGGF>F00,7:7?0C??(61>BGFB6
@M04650:207:000000000-C238N:1:1101:19784:7131 2:N:0:19
GGACTACTCGGGTATCTAATCCTGTTTGCTCCCCACGCTTTCGCACCTGAGCGTCAGTCTTTGTCCAGGGGGCCGCCTTCGCCACCGGTATTCCTCCAGATCTCTACGCATTTCACCGCTACACCTGGAATTCTACCCCCCTCTACGAGACTCAAGCCTGCCAGTTTCGAATGCAGTTCCCAGGTTGAGCCCGGGGATTTCACATCCGACTTGACAGACCGCCTGCGTGCGCTTTACGCCCAGTAATTCCGATTAACGCTTGCACCCTCCGTATTACCGCGGCTGCTGGCACGGAGTTCGC
+
CC@CCGGFGGGGGGGGGGGGGGGGGGGGGGGGGGGGGGGGGGGGGGGGGGGGGGGGGGGGGGGGGGGGGGGGGGGGGGGGGGGGGGGGGGGGGGFGGGGGGGGGGGGGGGGGGGGGGGGGGGGGGGGGGFGFGGGGGGGGGGGFGGGGGGGFGGGGGGGGGGGFFFGGGGC@CFEGGGGGFGGFGGFGCGGGGGGGGGGDGFGFFGGFF3C<@FGG4@GD@D;0:@>EFGF>3=;2@?GGG<0(:*6:7@F::EGFF:B<FFGBGGFBFFB??GFBGC:196049FF?BG?C?90>FG)--
@M04650:207:000000000-C238N:1:1101:3785:7132 2:N:0:19
GGACTACAGGGGTTTCTAATCCTGTTTGCTCCCCACGCTTTCGCGCCTCAGCGTCAGTTATGGTCCAGAAAGCCGCCTTCGCCACTGGTGTTCCTCCCGATCTCTACGCATTTCACCGCTACACCGGGAATTCCGCTTTCCTCTCCCACACTCAAGCCTATCAGTTTCCAACGCAATTCCCACCTTGAAAGCGGGACTTCCCCTCCAGACTTAACAGGCCGCCTACGCGCCCTTTACGCCCAATCATTCCGGACAACGCTTGCCCCCTACGTATTACCGCGGCGTCTGGCCCGTAGTTAGC
+
CCCCCGG<EGGGGGGGGGGGGGGGGGGGGGGGGGGGGGGGGGFFFG+CEECEEGDEGEGFGGGGGGGGGFFGGGEDGGGGFEGGGGGGA?FFGGGGG=FGGGGGGGGGGDDECFEFGGCDGGFGGDGGG7DFGDGGGGGGGGGFDFD8FEE*@DCEFF?87FCC@C7DA9E,=:EE1;C9E9BEGGFGG,5CEEG*7?@@8)=/647A7FCG<CCFB@CDBGB;0A0)(14;>F/5=1CEG(18FF2<DF7225)4C9>?F?339C>02:<(.C(6EF?>6>0,((-286(:14;24964<
@M04650:207:000000000-C238N:1:1101:28149:7186 2:N:0:19
GGACTACTCGGGTTTCTAATCCTGTTTGCTCCCCACGCTTTCGCACCTGAGCGTCAGTCTTTGTCCAGGGGGCCGCCTTCGCCACCGGTATTCCTCCAGATCTCTACGCATTTCACCGCTACACCTGGAATTCTACCCCCCTCTACAAGACTCTAGCCTGCCAGTTTCGAATGCAGTTCCCAGGTTGAGCCCGGGGATTTCACATCCGACTTGACAGACCGCCTGCGTGCGCTTTACGCCCAGTAATTCCGATTAACGCTTGCACCCTCCGTATTACCGCGGCTTCTGGCTCGGAGTTAGC
+
CCCCCFGGGGGGGGGGGGGGGGGGGGGGGGGGGGGGGGGGGGGGGGGGGCFGGGGGGGGGGGGGGGGGGGGGGGGGGGGGGGGGGGGGGGGGGGGGGGGGGGGGGGGGGGDEFGGGGGGGGGGGGGGGGGGGGGGGGGGG7>E?DDGFF7FFGGF=CDGGGGGGGGGGDGFGGFGG:=@CGFCFGGFFGGGGGGGGGGGGGFG6@CGD;5<DFGGGA8FFFGFFFF>D?GFFF=F)=?CCE((5FGF>CFF617CA=:;BBBC20@6:?B0((24ACD?>9BB9(,9<AG(3(4(38CA2.
@M04650:207:000000000-C238N:1:1101:26808:7211 2:N:0:19
GGACTACAGGGGTTTCTAATCCTGTTTGCTCCCCACGCTTTCGAGCCTCAGCGTCAGTTACAGTCCAGAGAGTCGCATTCGCCACTGGTGTTCTTCCTAATCTCTACGCATTTCACCGCACAACTAGGAATTCCACTCTCCCCTCCTGTACTCTAGATAATCAGTTTGGAATGCACCCCCCAGGTTGAGCCTGAGTATTTAACATCCCACTTAATTATCCGCCTACGCTCCCTTTACGCCCAATAATTCCGGATAACGCTGGCAACCTGCGCATTACACCGGCTACTGACACGTAGTTAGC
+
CCCCCCEFG@CFCCCFD9FGFGFEEGD8FFGDD:FGCGGGGGDGG76,ECCC@,FGGDFF<ECEEGG<@FG7FCED+,4,,,B7BEFF,BF@<@,:CEF9EGF,4,9,4??FG<9F944+8+48EFFFFFF,A,,5@,,5@8=*@@DCF,,54,,3,=CBEAAEFGGG68BADC8,60+=+@++778,7EGFG6,,?+,7++@;<2;?@792>+BCF7;5)*))-2(8(8-(0A4>B@G*1,/6>7<)2+/(6)2/*(4/((7(*;((((((,;89F*3((((-((.4)35+(.(((262)
@M04650:207:000000000-C238N:1:1101:6756:7237 2:N:0:19
GGACTACTGGGGTATCTAATCCCGTTCGCTACCCTAGCTTTCGCACATGAGCGTCAGTCTTGTGCCAGGAAGCCGCCTTCGCCACTGGTGTTCTTCCCGATATCTACGCATTTCACCGCTACACCGGGAGTTCCACTTCCCTCTCACATACTCTAGGCTTACAGTATCAGATGACAAACAGATGGTAAGCACCTGCCTTTTACATCTGACTTATACACCCGCCTGCGTGCGCTTTACGCCCAGTAATTCCGGACAACGCTTGCCCCCTACGTATTACCGCGGCTTATGGCCCGTAGTTTGC
+
CCCCCCGGGGGGGGGGGGGGGGGGGGGGGGGGGGGGGGGGGGGGGGGFGFGGGFCFGFFGGGGGGFFGGGGGGGGGGGGGGGGGGGGGGGGGF9FFFGGGGGGGGGGGGGEGFFGGGEGGGGGGGGGGGGECGGCFFF?FGFGFGGGGFGGBGAFGFFGFFGFGGG8AEFF;CFGGGF?FGCCFGG9ACC9>,1DECDCA8ACFF>++8CCCE7=+==FDFG>FBFB5@D>@7EFCADGGGD@EG+)5+6;9(7<<F>926:F(6C99:1((5<2)<C(-39>0())685(*4-4?FGF<2
@M04650:207:000000000-C238N:1:1101:14711:7240 2:N:0:19
GGACTACCCGGGTTTCTAATCCTGTTTGCTCCCCACGCTTTCGAGCCTCAGCGTCAGTTACAGTCCAGAGAGTCGCCTTCGCCACTGGTGTTCTTCCTAATCTCTACGCATTTCACCGCTACACTAGGAATTCCACTCTCCTCTCCTGCACTCCAGATAATCAGTTTGGAATGCAGCCTCCCGGTTGAGCCTGAGTATTTCACATCCCACTTAAAGATCCGCCTACGCTCCCTTTACGCCCAGTAAATCCGGACAACGCTTGCCACCTACGTCTTACCGCGGCTGCTGGCACGTAGTTAGC
+
CCCCCGGGGGGGGGGGGGGGGGGFGGGGGGGGGGGGGGGGGGG8FGGGGEEGGGGCGGGGGGGAFGGG<@<BEGGGGGGGGGGGGGGFFDGGGCGGGF9FFGGGGGGGGGGFGGGGGGGGGGGGC,F8FFGGGG=FFD9FFFGFGGGGGGGFG,@,33,6,CDFGGGD+@DG?A,@,8,,63B@FGG6?EGG6;D@CFGGGFGFFGG5@FGGE8C>:6>C)/>ADF2?>C(8><ACFDGGG00;7:)9@FE90AG@F;>0((>:*9<?:>01(*4:F<6>(49310)4(:(0((,3:F9).
@M04650:207:000000000-C238N:1:1101:24500:7277 2:N:0:19
GGACTACCCGGGTTTCTAATCCTGTTTGCTCCCCACGCTTTCGAGCCTCAGCGTCAGTTACAGTCCAGAGAGTCGCCTTCGCCACTGGTGTTCTTCCTAATCTCTACGCATTTCACCGCTACACTAGGAATTCCACTCTCCTCTCCTGCACTCTAGATAATCAGTTTGGAATGCAGCCCCCAGGTTGAGCCTGAGTATTTCACATCCCACTTAATTATCCGCCTACGCTCCCTTTACGCCCAATAATTCCGGATAACGCCCGCCACCTACGTATTACCGCGGCTGCGTGCCCGGAGTTAGC
+
BCCCCGGGGGGGGGGGGGGGGGGDGGGFGGGGGGGGGGGGGGGF@FGGGFGGGGGGGFGFG<E,CEFEGGCFFGDGGGGFGGGGGGGGFGDEF<=EGGEFGBFGGGGGGGGGGGGGGGGGGGGGFFGGGCFGGFCG,@DGGCDDFGGC<EGFGGGGDFGDFFCFGGG=E=DA+9=A??ECG+B+@F,DC8DC1:DE9CEF@FC>ACFFEFFGEGFFCCGF>C=):@=B=725>CF4@@CBF04;GF)<CFF9?8DEG?0(,3C;<E6?:(-2.0,)<:,022912:((-*(2((-9?GA2)
@M04650:207:000000000-C238N:1:1101:22986:7288 2:N:0:19
GGACTACTGGGGTTTCTAATCCTGTTTGCTCCCCACACTTTCGAGCCTCAGCGTCAGTTAATGTCCAGCAGGCCGCCTTCGCCACTGGTGTTCCTCCCGATATCTACGCATTCCACCGCTACACCGGGAATTCCGCCTGCCTCTCCATCACTCAAGAACGCCAGTTTTGAACGCACGCTATGGGTTGAGCCCATAGATTTCACGTCCAACTTGGCATCCCGCCTGCGCTCCCTTTACACCCAGTAATTCCGGACACCGCTTGCCACCTACGTTTTACCGCGGCTGCTGGCCCGTAGTTAGC
+
CCCCCGGGGGGDGGGGGGGGGGGGGGGGGGGGGGGGGGGGGGGGGGGGGDFGGGGGGGGGGFGGGGGGGGGGGGGGGGGGGGGGGGGGGGGGGGGGGGGGGGGGGGGGGGGGGGGGGGGGGGGGGGGGGGGGGGGGGGCDGGGFGGGFG8@DGGGGGGGEEGGGGGGGGBDFGGEGGGDGDF8FGDGGGGGFGDFFFDFGGFGFFGGFFGGGFCF=AEEC?G((/=()4D>?@GF2FBGGGF:(::<ACB?(->D(*(396:*,*<:74:?B(*8)AF?6;F;((:B>0:1:9>963<6)6
@M04650:207:000000000-C238N:1:1101:8534:7297 2:N:0:19
GGACTACCAGGGTATCTAATCCTGTTTGCTCCCCACGCTTTCGCACCTGAGCGTCAGTCTTTGTCCAGGGGGCCGCCTTCGCCACCGGTATTCCTCCAGATCTCTACGCATTTCACCGCTACACCTGGAATTCTACCCCCCTCTACAAGACTCTAGCCTGCCAGTTTCGAATGCAGTTCCCAGGTTGAGCCCGGGGATTTCACATCCGACTTGACAGACCGCCTGCGTGCGCTTTACGCCCAGTAATTCCGATTAACGCTTGCACCCTCCGTATTACCGCGGCTGCTGGCACGGCGTTAGC
+
CCCCCGGGGGGGGGGGGGGGGGGGGGGGGGGGGGGGGGGGGGGGGGGFDFGGGGGGGGGGGGGGGGGGGGGGGGGGGGGGGGGGGGGGGEGGGGGGGGGGGGGGGGGGGGGGGGGGGGGGGGGGGGDGGGGGGGCCGGCFGGGFGFGGGGGFGGGGGDGFFGGGGFGCEEGGGGGCFGGCCEEGFFGGDGGGGCEGGGGGGF?686>B<GDGEGGGADGG>G>FDFFE?DBF>GFFF?GEEB<>FGABGFF0,>DAG:>F01><FGF:??BB:C55<D:;;0(2>?:?(*29(,3((:8()
@M04650:207:000000000-C238N:1:1101:6419:7318 2:N:0:19
GGACTACCGGGGTATCTAATCCTGTTTGCTACCCATACTTTCGAGCCTCAGCGTCAGTTGATGCCCAGTAGGCCGCCTTCGCCACTGGTGTTCCTCCCGATATCTACGCATTCCACCGCTACACCGGGAATTCCGCCTACCTCTACATCACTCAAGAACAGTAGTTTTGAACGCAGTCTATGGGTTGAGCCCATCGTTTTCACATTCAACTTACCATTCCGCCTGCGCTCCCTTTACACCCAGTACTTCCGGACAACGCTTGCCCCCTCCGTTTTACCGCGGCTTCTGGCACGTAGTTAGC
+
CCCCCFGGGEGGGGGGGGGGGGGFGGGGGGGGGGGGGGGGGGGGGGGGGEFGGGGGGGGGEGFGGGGGGFGGGGEGGGGGGGGEEGGGGGGGGGGGGGGFGGGGGGGGGGGGGGGGGGGGGGGGGGG7FCGGGGFEGGGGGGGFGGGGGGGFGGFFFGEF?F,EFFFGEGGGGEEGGGFAFAE>>7:,7DGG57,=CDGGF>B>BDFC?GGFECGFFC@GEC@?(;(8(*34@CF48<FGG04EC+1<FF)1:BG:F111?3D(*/96(((,)342@FB07(39(492)3,+2.12:C)<<
@M04650:207:000000000-C238N:1:1101:23774:7343 2:N:0:19
GGACTACCGGGGTATCTAATCCTGTTTGCTCCCCACGCTTTCGCACCTGAGCGTCAGTCTTTGTCCAGGGGGCCGCCTTCGCCACCGGTATTCCTCCAGATCTCTACGCATTTCACCGCTACACCTGGAATTCTACCCCCCTCTACAAGACTCTAGCCTGCCAGTTTCGAATGCAGTTCCCAGGTTGAGCCCGGGGATTTCACATCCGACTTGACAGACCGCCTGCGTTCGCTTTACGCCCAGTAATTCCGATTAACGCTTGCACCCTCCGTATTACCGCGGCTGCTGGCACGGAGTTAGC
+
CCCCCGGGGGGGGGGGGGGGGGGGGGGGGGGGGGGGGGGGGGGGGGGGGGGGGGGGGGGGGFGGGGGGGGGGGGGGGGGGGGEGGGGGGGGGGGGGFFGGGGGGGGGGGGGGGGGGGGGGGGGGGGGGGGGGGGGFG8DFGGGFFGGGGGGFGGGGCGFFGGGGGGGFGFGGGGGGGGG:?>DFCFFFGG85EECCDGGGGFGFCGGADG7DAGGGFDGGFGFF0@B:(/8>?GFFFBGGE0::*:A>FFFBF)94><>???33F6:<<?B?(;?2@D66;9966:???D7C?;,9?GBB6
@M04650:207:000000000-C238N:1:1101:4318:7352 2:N:0:19
GGACTACTCGGGTATCTAATCCTGTTTGCTCCCCACGCTTTCGAGCCTCAGCGTCAGTTACAGTCCAGAGAGTCGCCTTCGCCACTGGTGTTCTTCCTAATCTCTACGCATTTCACCGCTACACTAGGAATTCCACTCTCCTCTCCTGCACTCTAGATAATCAGTTTGGAATGCAGCCCCCAGGTTGAGCCTGAGTATTTCACATCCCACTTAATTATCCGCCTACGCTCCCTTTACGCCCACTAATTCCGGAGAACGCCCGCCACCTACGTATTACCGCGGCTCCTGGCACGTCGTTAGC
+
CCCCCGGGGGEGGGGGGGGGGGGGGGGGGGAFFGGGGGGGGGGGGGGGGGGGGGGGGFGGGGGFGGGGGGGGGGGGGGGGGGFGGGGGGGGGGGGGGGGGG<FGGGGGGFGGGGGGFGGGGGGG9FGGGGGGGGGGGGFGGGGFGGGGGGGFGGGFGFG9:FGGGGGG+@DFGGGFGGGGGEGGGFGFCGGGGGGGCEFEDFFFFGGAEGFGCDFCF7ECDFAA4;<EFGFFF?FCF9EGG@55CGE?CAFF0)5=C60(.(:2)A603:(,.@BDGG<9B((7((()55??01(,4801.
@M04650:207:000000000-C238N:1:1101:13410:7372 2:N:0:19
GGACTACCGGGGTTTCTAATCCTGTTTGCTCCCCACGCTTTCGAGCCTCAGCGTCAGTTACAGTCCAGAGAGTCGCCTTCGCCACTGGTGTTCTTCCTAATCTCTACGCATTTCACCGCTACACTAGGAATTCCACTCTCCTCTCCTGCACTCTAGATAATCAGTTTGGAATGCAGCCCCCAGGTTGAGCCTGAGTATTTCACATCCCACTTAATTATCCGCCTACGCTCCCTTTACGCCCAATAAATCCGGACAACGCTCGGGACCTACGTATTACCGCGGCTGCTGGCACGTAGTTAGC
+
CCCCCFGGGGGGGGGGGGGGGGGGGGGGGGGGGGGGGGGGGGGGGGGGGFGGGGGGGGGGGGGGGGGFGGGGGGGGGGGGGGGGGGFGGGGGGGGGGGGGGGGGGGGGGGGGGGGGGGGGGGGGGFGGGGGGGGGGGGGFGGGFGGGGGGGFGGGGGGGGGGFGGGGGDFGGCFGGGGGGEGGGGGGGFGGGGG?FGGGFGFGFFGGFEFGGCGGG6>DC2CFFFF=E@G>DDFFEF2EFGFFDGGFEGAB@FFGDC>@BBBGF38?:??F?FG?:CF:110;>02))5=0E?<((,<:9:
@M04650:207:000000000-C238N:1:1101:7698:7374 2:N:0:19
GGACTACCGGGGTTTCTAATCCCGTTCGCTACCCTAGCTTTCGCACATGAGCGTCAGTCTTGTGCCAGGAAGCCGCCTTCGCCACTGGTGTTCTTCCCGATATCTACGCATTTCACCGCTACACCGGGAGTTCCACTTCCCTCTCACATACTCTAGGCTTACAGTATCAGATGACAAACAGATGGTAAGCCCCTGCCTTTTACATCTGACTTATAAACCCGCCGTCGTGCGCCTTACGCCCAGTAATTCCGGACAACGCTTGCCCCCTACTGATTACCTCGGCTGCTGGCCCGTAGGTTGC
+
CCCCCGGGGGGGG>FGGGGGGGGGGGGGGGGGGGGGGGGGGGGGGGGFFGGGGGGGGGGGGFGGGGGGGGGGGGGGGGGGGGGGGGGGFFEEFFGGGFGGGGGGGFGGGGGEGGGGGGGGGEGGGGGGGGGGGG=FDEGGGGGFGFE8DEGFFFGGGGCGGGGFCCGGF9BFGCE7EDGCF,,@CGGA99,*=C5CF>;F*+?>:>:@?FC:@FGCAEFG@G0((.6B171:(=D3;<8EC03>7*-6>*)41@D?736((-7:FG;(3()).345FF2)4((-3:34(*(*-4(((2:4,
@M04650:207:000000000-C238N:1:1101:3079:7433 2:N:0:19
GGACTACCGGGGTTTCTAATCCTGTTTGCTCCCCACGCTTTCGCACCTGAGCGTCAGTCTTTGTCCAGGAGGCCGCCTTCGCCACCGGTATTCCTCCAGATCTCTACGCATTTCACCGCTACAACTGGAATTCTACCCACCTCTACAAGACTCTAGCCTGCCAGTTTCGAATGCAGTTCCCAGGTTGAGCCCGGGGATTTCACATCCGACTTGACAGACCGCCTGCGTGCGCTTTACGCCCAGTAATTCCGATTAACGCTTGCACCCTACGTATTACCGCGGATGCTGGCCAGGAGTGAGC
+
CC?CCGGFGGGGG7CFGFGGGGGGFFEFGFGFFGGGGGGFCF@FCG7FFFFGG:C@FFGEDGGFGGGG8,8::FFEGGGGGGFG,FF>F+9,CDFAFDGG<BAEGGGGGGGGGGGFGCGDEGG,EFFDFG9FGGFFA@8=78,;EFGG,,@8D@>DC89E8F=9FDGAE8F7?FA,@<<C?CC:F9,:?,@E**4;D4:C+B,8=*9?@)9<3CFG=88<@DB;;A6)(1312C).9:GDC6?>7C2::@)(1)92:(4(1(*578:?(82.4??FFG:>(((477DB>C(+8,(18*4>4
@M04650:207:000000000-C238N:1:1101:25686:7462 2:N:0:19
GGACTACTGGGGTATCTAATCCTGTTTGCTACCCACACTTTCGCACCTCAGCGTCAGTATTGTGCCAGATAGTCGCCTTCGCCACTGATCTTCCTCCTGATCTCTACGGATTTCACTCCTACACCAGGAATTCCACTATCCTCTCACACACTCAAGCCTTCCAGTATCAAGGGCAGTTCCACGGTTAAGCCGTGGGATTTCACCCCTGACTTAAAAAGCCGCCTACGCGCGCTTTACGCCCAGTGATTCCGATTACCGCTTGCCCCCTCCGTATTACCGCGGCTGCTGGCACGGAGTTAGC
+
CCCCCGGCEFGGG@GGGGGGGGGGGGGGGGGGGGGGEGGGGGGGGG@FFGGGGGGGGGGCEGGFGGGGGGGGCFFGGGGGGGGGGCFCFFGGGGGGGGGFGGGGGGGG7@FGGGGGF?FDFGGGGGGGGDFFGGGGGD,FEFGFGCG?,AEFG8F89DFGGGG,E,CFGG9@DGFDGDGG,,3=FG+DFFG>CCGGGGGGGFGB?DDFFGGGF78CA=FGFGFA2?@B2C(66=ACFDEDGDFF*+9?FF411>G)*(7;<:F7FF;;?2>?0C>)<C(4603;6:0)4E0?60(4:F)6:
@M04650:207:000000000-C238N:1:1101:12109:7484 2:N:0:19
GGACTACAAGGGTTTCTAATCCTGTTTGCTCCCCACGCTTTCGAGCCTCAGCGTCAGTTACAGTCCAGAGAGTCGCCTTCGCCACTGGTGTTCTTCCTAATCTCTACGCATTTCACCGCTACACTAGGAATTCCACTCTCCTCTCCTGCACTCTAGATAATCAGTTTGGAATGCAGCCCCCAGGTTGAGCCTGAGTATTTCACATCCCACTTAATTATCCGCCTACGCTCCCTTTACGCCCAATAATTCCGGATAACGCTCGCCACCTCCGTATTACCGCGGCTGCTGGCCCGTAGTTAGC
+
CCCCCFGGGGGGGGGGGGGGGGGGGGGGGGGGGGGGGGGCFGGGDGGGGGGGGGGGGGGGGGGGGGGGGCFEGGEGGGGGGGGGGGGGGGGGGGGGGGGGGGGGGGGFGGGGGGGGGGGGGGGGF@GGGGGGGGGG8>DFGGG?DGGFGGGFGGGGFF9EGGGFGFGDBBBFGGGGGGGGGDCEFFG88DFGFGCCFCFFC?DFAFCFF>FF7+CCCEGG=C>=)AAFFGFF@FF4C>GGGFFDGG??FFFF0ACEGF0((.:;<C;8(,43:E?>F:0699;>00).4C(:(9133E2)6
@M04650:207:000000000-C238N:1:1101:13712:7492 2:N:0:19
GGACTACTCGGGTTTCTAATCCTGTTCGCTACCCACGCTTTCGAGCCTCAGTGTCAGTTACAGACCAGAGAGCCGCTTTCGCCACCGGTGTTCCTCCATATATCTACGCATTTCACCGCTACACATGGAATTCCACTCTCCTCTCCTGCACTCAAGTCTCCCAGTTTCCAATGCACACAATGGTTGAGCCACTGCCTTTTACATCAGACTTAAGAAACCACCTGCGCTCGCTTTACGCCCAATAATTCCGGAAAACTCTCGCCACCTACGTATTACCGCGTCTGCTGGCACGTAGTTAGCC
+
CCCCCGGD@FGGGGGGGGGGGGGGGGCFGGGGGGGGFEGGGFFDDDGGGGDFGGGFFFEGGGGGFFFFGGG7FGGGGGCFCFGGGGGCFGGGGFGGGGGDBA@FGGGGGGGGGGDGGG>>ECDFG8FGF@FGGGGGGGGGGGGDGGGGCFEFGGF?FA;AEFF?FFDGAFD,=FFFFGE8DFGGGGCCGGGF6AFGFGGDCF@AFFC*5CDFCCG+;>CC@GDEFEA?9)-5=:B452EEGF;)7C)9398((.28*763687(1;3,3::7>+6:<59>(4((6-.8:04CB303A<.)3
@M04650:207:000000000-C238N:1:1101:13976:7519 2:N:0:19
GGTCTCCCGGGGTTTCTAATCCCGTTCGCTACCCTAGCTTTCGCACATGAGCGTCAGTCTTGTGCCAGGAAGCCGCCTTCGCCACTGGTGTTCTTCCCGATATCTACGCATTTTACCGCTACACCGGGAGTTCCACTTCCCTCTCACATACTCTAGGCTTACAGTATCAGATGACAAACAGATGGTAAGCACCTTCCTTTTACATCTGGCTTATAAACCCTCCTGCGTGCGCTTTACACCCAGTAATTCCGGACAACTCTTGCCCCCTACGTATTACCGGCGCTGCTGGCTTGTTGTTTGT
+
8---8,,6@6:B@@B6E,6,E,EB@@ECFCCC<CEEFEC,EG,,86+A9<,9FFGGE@EF<,96C@<<,,6@6@:+6BC:C@F,CEF@FGGGFGG99,B:+C+=E;?F7:+B,,99,F>CEGG<F:+=@7C>;FFGGF=3>AFFG,@8FFDD==9,,,,@AF7,@;;,;=E9DD;FFGGG6DCCGC,7<C997?,<72DFFF29@CF8*208>CF7@30*(2637),=3590218.1)224(84C+.7@+)3(731D).)5)*(21(,,(-43A()+*-((-(-290:0*(*(().4C:((
@M04650:207:000000000-C238N:1:1101:26635:7528 2:N:0:19
GGACTACAGGGGTATCTAATCCTGTTCGCTACCCACGCTTTCGAGCCTCAGTGTCAGTTACAGGCCAGAGAGCCGCTTTCGCCTCCGGTGTTCCTCCATATATCTACGCATTTCACCGCTACACATGGAATTCCACTCTCCTCTCCTGCACTCAAGTCTCCCAGTTTCCAATGCACACAATGGTTGAGCCACTGCCTTTTACATCAGACTTAAGAAACCACCTGCGCTCGCTTTACGCCCAATAAATCCGGACAACGCTTGGGACCTACGTATTACCGCGGCTGCTGTCACGTAGTTAGCC
+
CCCCCGGGGGGGGGGGGGGGGGGGGGGGGGCGGGGGGGGGGGGGGGGGFGGGGGGGGGGDGGGCFGGGGGGGGFGG7CFGGGGGGGGEGCGGGGGGGGFGGGGGCGGGGGGGGGGGFGGCCFGGEFGGFGGGFGGGGGGGGGGFFGEGGGGFGGGGGGG;=FFGFC=EDD;FFGGGAF6=,=?CFEG:C,,A6CF?CGGF>FGF6+*;CGCDEFGGFF6CBGBF:A9?(25(>C=EB=B@E03=FFFF<5)3,>CDC(8((8/.>C4)(38)-<<AF*490((,(.4).+./.134A7<B:
@M04650:207:000000000-C238N:1:1101:15208:7569 2:N:0:19
GGACTACACGGGTATCTAATCCCGTTCGCTACCCTAGCTTTCGCACATGAGCGTCAGTCTTGTGCCAGGAAGCCGCCTTCGCCACTGGTGTTCTTCCCGATATCTACGCATTTCACCGCTACACCGGGAGTTCCACTTCCCTCTCACATACTCTAGGCTTACAGTATCAGATGACAAACAGATGGTAAGCACCTGCCTTTTACATCTGACTTATAAACCCGCCTGCGTGCGCTTTACGCCCAGTAATTCCGGACAACGCTTGCCCCCTACGTATTACCGCGGCTGCTGGCACGTAGTTTGC
+
CCCCCGGGGGGGGGGGGGGGGGGGGGGGGGGGGGGGGGGGGGGGGGGGGFGGGGGGGGGGGFGGGGGGFGGGGGGGGGGGGGGGGGGGGGGGGGGGEFGGGGGGGGGGGGGGGGGFGGGGGGGGGGGGG@FGGGGGG9DGGGGFGFGGGGGFGFGG?F8FGGGGGGGGG9CCFEGGGGGGGGGFFGCGGFEFFFFGGGGCFFGFCGGFFGGGEGGGFFGGBG@@DF@D7D@FB5FEFFDFGFFEGGFFDA4207D1<3>B61C7FG3;6BF?DGF2:D?F92933??FBG:FFFF0?CA44
@M04650:207:000000000-C238N:1:1101:16828:7625 2:N:0:19
GGACTACTGGGGTTTCTAATCCTGTTCGCTCCCCACGCTTTCGAGCCTCAGCGTCAGTTACAGTCCAGAGAGTCGCCTTCGCCACTGGTGTTCTTCCTAATCTCTACGCATTTCACCGCTACACTAGGAATTCCACTCTCCCCTCCTGCACTCTAGATTCCCAGTTTGGAATGCAGCACCCAGGTTGAGCCCGGGTATTTCACATCCCACTTAAAAATCCGCCTACGCTCCCTTTACGCCCAATAATTCCGGATAACGCTCGCCACCTACGTATTACCGCGGCTGCTGGCACGTAGTTAGC
+
CCCCCGGGGGGGGGGGGGGGGGGGGGGGGGGGGGGGGGGGGGGGGGGGGGGGGGGGGGGGGGGGGGGGDGGGGGFGGGGGGGGGGGGGGGGGGGGGGGGGGGGGGGGGGGGGGGGGGGGGGGGGGGGGGGGGGG;FGGGGFGGFGGGGGGGFGGGGFFGGGGGGGGGGGFGGGGGGGGGFGGFCFFFGGGGGGGCEGGGGGFGFFGFFFGGGF7:CFBGGFGFF?FFFDDBFFGFCFDGGGF?;FFECGFA9DFG<FFF(8;G>38?<2?BFBF>2@F0>>>9;06?:3E0C(87:?GAAD
@M04650:207:000000000-C238N:1:1101:10840:7661 2:N:0:19
GGACTACTCGGGTTTCTAATCCTGTTTGCTCCCCACGCTTTCGAGCCTCAGTGTCAGTTACAGGCCAGAGAGCCGCTTTCGCCTCCGGTGTTCCTCCATATATCTACGCATTTCACCGCTACACATGGAATTCCACTCTCCTCTCCTGCACTCAAGTCTCCCAGTTTCCAATGCACACAATGGTTGAGCCACTGCCTTTTACATCAGACTTAAGAAACCACCTGCGCTCGCTTTACGCCCAATAAATCCGGACAACGCTTGGGACCTACGTATTACCGCGGCTGCTGGCACGTAGTTAGCC
+
CCCCCGGGGGGGGGGGGGGGGGGGGGGGGGGGGGGGGGGGGGGGGGGGGGGGGGGGGGGGGGGGGGGGGGGGGGGGGGGGGGGGGGGGGGGGGGGGGGGGGGGGGGGGGGGGGGGGGGGGGGGGCGGGGGGGGGGGGGGGGGGFGGGGGGGFGGGGGGGGGGGGGGGGGGGGGGGGGGDGGGCGG+DFGGGFGGGGGGGGFFFFFF59CG@FEFFGFFGGFGFEFFBFFCBDFFFEFFGGGDDFGG?EGF>DFFG?<9@F??C?GGFFFFFBAGFFGG0449>;FB?BF72:8?1:A<465
@M04650:207:000000000-C238N:1:1101:13319:7680 2:N:0:19
GGACTACTCGGGTTTCTAATCCTGTTTGCTCCCCACGCTTTCGCACCTGAGCGTCAGTCTTTGTCCAGGGGGCCGCCTTCGCCACCGGTATTCCTCCAGATCTCTACGCATTTCACCGCTACACCTGGAATTCTACCCCCCTCTACAAGACTCTAGCCTGCCAGTTTCGAATGCAGTTCCCAGGTTGAGCCCGGGGATTTCACATCCGACTTGACAGACCGCCTGCGTGCGCTTTACGCCCAGTAATTCCGATTAACGCTTGCACCCTCCGTATTCCCGCGGCTGCTGGCACGGACTTAGC
+
CCCCCGGGGGGGFEGGGGGGGGGGGGGGGGGGGGGGGDGGGGGGGGGGGGGGGGGGGGGGGGGGGGGGGEGGGGGGGGGGCGEGGGGGGGGGGGGGGGGGGGGGGGGGGGGCFGGGGGDCGGGGGGGGGGGGGGGGGGGGGGGFGGGGGGGFGGGGGGGGGGGGGGGGEGGGGGGGGCFGGGGGCCFGGGGGGGDGG4FGGFGFFGGF6DG33:C7=@GGBG63?@B>:G>9>=FAF6>?E?:(0>A2D?F1:EGFG:>0:?C2=8:B6:>:6C()+2166>F06(3:2C?F27(((+)6-
@M04650:207:000000000-C238N:1:1101:15490:7683 2:N:0:19
GGACTACCAGGGTATCTAATCCTGTTTGCTACCCATACTTTCGAGCCTCAGCGTCAGTTGCTGCCCAGTAGGCCGCCTTCGCCACTGGTGTTCCTCCCGATATCTACGCATTCCACCGCTACACCGGGAATTCCGCCTACCTCTACCTCACTCAAGAACAGCAGTTTTGAACGCAGTCTATGCGTTGAGCCCATAGTTTTCACATTCAACTTAACATTCCGCCTGCGCTCCCTTTACACCCAGTAATTCCGGACAACGCTTGCCACCTACGTATTACCGCGGCTGCTGGCACGTAGTTAGC
+
CCCCCGG@EGDFGGGGGFGGGGGGGGGGFFGGGGG,;FGGGGGGGGGGGGGGGGGGGGGF9<@,CEEFEF@AFEFGGGGGGGGGECGGGGGGGGGGG@CFDGGGGGFFFGGG,EFGGEEGGGGGGGGG@EFGGGGGGECGGGG?,8,6ADFFGFGC,6,@8,@EFFGD,>>7+>EEG+,==@,@FGGGGG8C7,42+=FFGFGAA7++:FGGF+;DF/C7;<@>(;=D>D9DDGFEFEGGFF04CDCEGFA02:D:FFFF0?D?*C:2322?,9:)<F?BF0(4((347C?CF1:??C.:6
@M04650:207:000000000-C238N:1:1101:19209:7684 2:N:0:19
GGACTACCCGGGTTTCTAATCCTGTTTGCTCCCCACGCTTTCGAGCCTCAGCGTCAGTTACAGTCCAGAGAGTCGCCTTCGCCACTGGTGTTCTTCCTAATCTCTACGCATTTCACCGCTACACTAGGAATTCCACTCTCCTCTCCTGCACTCTAGATAATCAGTTTGGAATGCAGCCCCCAGGTTGAGCCTGAGTATTTCACATCCCACTTAATTATCCGCCTACGCTCCCTTTACGCCCAATAATTCCGGATAACGCTCTCCACCTACTTATTACCCCGGCTGCTGTCCCTTATTTACC
+
CCCCCGGGGGGGGGGGGGGGGGGGGGCEFFGGGGGGDDGGGGEGGGGGGGGGGGGGGGGGGGGGGGGGGFGCFGGGGGGGGGGGGGGFGGGGGGGGGGGGGGGGGGGGGGGGGGGGGGGDEGGGGFFGGGGGGFGFFGGFGGGFGGGFGGGFGG9E=EE=FGGGGGGGGF=FGGFGGGCEC=>DFFGG6EGGFCF=CFFGFFGFFGGF5DGG@GDC6>DCAGD5@FAB@GFDFGF;C>EGDD,3CD?<7;=(2ACED?>(1(06+=88872<4@<)3:(-7039283))3,+244)4<4).
@M04650:207:000000000-C238N:1:1101:8864:7747 2:N:0:19
GGACTACCCGGGTTTCTAATCCTGTTTGCTCCCCACGCTTTCGAGCCTCAGTGTCAGTTACAGACCAGAGAGCCGCTTTCGCCACCGGTGTTCCTCCATATATCTACGCATTTCACCGCTACACATGGAATTCCACTCTCCCCTTCTGCACTCAAGTTCGACAGTTTCCAAAGCATACTATGGTTGAGCCACAGCCTTTAACTTCAGACTTATCAAACCACCTGCGCTCGCTTTACGCCCAATAAATCCGGCCAACGCTTGGGACCTACGTATTACCGCGGCTGCTGGCACGTAGTTAGCC
+
CCCCCGGGGGGGGGGGGGGGGGGGGGGGGGGGGGGGGGGGGGGGGGGGGGGGGGGGGGDGGGGCGGGGGGGGGGGGGGGGGGGGGGGGEFGGGGGGGGGGGGGGGGGGGGGGGGGGGGGGGGGGGGGGGGGGGGFGGFGGGGGFDECFGGGFGG8DFDEEFCEEFCFGDFECCGFGFFGCFFGG,+>DF@7CGFGGGGGGGFFFFGD9@CGGFF@2@>DFDC)))366=C@(5:CEFFG:78@3:+17FB3(,:;=D913:<FFGG:<2<12<C4<9D044616002??*4>4(4--+.<4
@M04650:207:000000000-C238N:1:1101:6679:7769 2:N:0:19
GGACTACTGGGGTTTCTAATCCTGTTCGCTACCCACGCTTTCGAGCCTCAGTGTCAGTTACAGACCAGAGAGCCGCTTTCGCCACCGGTGTTCCTCCATATATCTACGCATTTCACCGCTACACATGGAATTCCACTCTCCCCTTCTGCACTCAAGTTCGACAGTTTCCAAAGCATACTATGGTTGAGCCACAGCCTTTAACTTCAGACTTATCAAACCACCTGCGCTCGCTTTACGCCCAATAAATCCGGACAACGCTCGGGACCTACGTATTAACGCGCCTGCTGGCACGTAGTTAGCC
+
CCBCCDGGGGGGGDDGGGGGGGGGGGGGGGGGCFGGGGGGFFFGGGGCDFGGGGGGGGGGGGGFDGFGFFFGGGGGFFFGGGFGCFGGFF=FCEDFGGGGGGGGGGFF7CCGCFGFCFCGGGGFGGGGGEA@FGGGD8@FFDE5E>EFAFEFFGDGCA,B@@CCFCGGCFGFGGDFGFGG:CFFFFC?6D,9CGGCFGFFGFCF;CDFEGGG<8E>FE5;=74)5B94=DFFBFF=D0C*F7@E7:<3C>>0(5>@D91:9151DEFF:?:8)36)+/,4(((,2::?BF<C81:-:7525
@M04650:207:000000000-C238N:1:1101:6235:7793 2:N:0:19
GGACTACCGGGGTTTCTAATCCTGTTCGCTCCCCACGCTTTCGAGCCTCAGCGTCAGTTACAGTCCAGAGAGTCGCCTTCGCCACTGGTGTTCTTCCTAATCTCTACGCATTTCACCGCTACACTAGGAATTCCACTCTCCCCTCCTGCACTCTAGATTCCCAGTTTGGAATGCAGCACCCAGGTTGAGCCCGGGTATTTCACATCCCACTTAAAAATCCGCCTACGCTCCCTTTAAGCCCAGTAAATCCGGACAACGCTCGCTACCTACGTATTACCGCGGCTGCTGGCACGGAGTTAGC
+
CCCCCGGGGGGGGGGGGGGGGGGGGGGGGGGGGGGGGGFGGGEGGGEGGGGGGGGGGGCDGGGGGGAFGCFGGGGGGGGGGGGGGGGGFFEFGAFGFGGCGEGCFFEGEGGGGGGFG@CCGGGAFGDFGGGGGGGFFGFGGGD6EEFGGFGFGFGDFGG;:FFDCFDFEGGF?FFCFFGGG@CFFEC6,@D>EEGCCGFGGFG6BFDF:FFFCFGGADGGFGD2=FF>(>;13+A4+7CF70:ECC35:8>B?3<?DFF6:()(*/(8-5:?F?7<FF0-7((91(54>=768(27?*)<2
@M04650:207:000000000-C238N:1:1101:4403:7795 2:N:0:19
GGACTACAAGGGTTTCTAATCCTGTTTGCTCCCCACGCTTTCGAGCCTCAGTGTCAGTTACAGGCCAGAGAGCCGCTTTCGCCTCCGGTGTTCCTCCATATATCTACGCATTTCACCGCTACACATGGAATTCCACTCTCCTCTCCTGCACTCAAGTCTCCCAGTTTCCAATGCACACAATGGTTGAGCCACTGCCTTTTACATCATACTTAAGAAACCACCTGCGCTCGCTTTACGCCCACTAAATCCGGACAAAGCTTGGGACCTACGTATTACCGCGGCTGCTGGCACGTAGTTTGCC
+
CCCCCGGGGFFGGFGGGGGFGGGGGGGGGFGGGGGGGGGGGGGGGGGGF<FFGGGGGGGGFC<EFGFGGGGGGGGGGGGFEFGEGGGGFGGGGGGGGGFGGG;AEGGGGGGGGGGGGGGGGGGGGCFGEFFGGGGGGGGGFGGFGGGGFFDDGEEGGGGGGGFEDGGGGGGGGGGGGGD89FFGFF8??DD?7?CGFDFGGFC7CC+1:C?CACFG5@GGFG=.)/:@@922>78CA@EGC(:(9C3?C30373*(267787FFFE<BF:7))2)60*-(,7;6??:.(*4*31(,:+6:4
@M04650:207:000000000-C238N:1:1101:9343:7795 2:N:0:19
GGACTACACGGGTTTCTAATCCTGTTTGCTCCCCACGCTTTCGCACCTGAGCGTCAGTCTTTGTCCAGGGGGCCGCCTTCGCCACCGGTATTCCTCCAGATCTCTACGCATTTCACCGCTACACCTGGAATTCTACCCCCCTCTACAAGACTCTAGTCTGCCAGTTTCGAATGCAGTTCCCAGGTTGAGCCCGGGGATTTCACATCCGACTTGACAGACCGCCTGCGTGCGCTTTACGCCCAGTAATTCCGATTAACGCTTGCACCCTCCGTCTTACCGCGGCTGCTTGCACGGAGTTAGC
+
C@@CCGGGGGGGGGGGGGFGGGGGGGGGGGGGGGGGGGGGGGGGGGGGGGGGGGGGGFEGGGGGGGGDFGGGFGGGGGGGGGGGCGGGGGGFGGGGGGGGGGGFGGGGGGGGGGGGGGGGGGGGGGGGGGGGGGGGGGG:EGGFFFGDFCGFGGGGGGGG7FGGGGGG5FFGGGGGGGGGGGGGGGGGGFGGGGGGDGGFGFGFFGGFFGGGFGGGF@EFFGFF:FFFFGF>FCF<B??EG:03:*6<C?FBBBCAG?FB<?C<FCB?B?9?(2:<CG:((,33(1))4C<G6>>0:G)6.
@M04650:207:000000000-C238N:1:1101:21946:7819 2:N:0:19
GGACTACCAGGGTTTCTAATCCTGTTTGCTCCCCTAGCTTTCGCACTTCAGCGTCAGTTTTTGTCCAGTGAGCTACCTTCGTCATCGGCATTCCTACATATATCTACGAATTTCACCTCTACTCATGTAGTTCCGCCCACCTTTCCAATACTCTAGAATTTCAGTTTCGTCGGCAAGCTAATGGTTGAGCCACTAGTTTTCACCGTCGACTTGAAACCCCGCCTAGATGCCCTTTATGCCCAATAATTCCGGATAACGCTTGCGACATACGTATTACCGCGGCTGCTGGCACGTAGTTACC
+
9@CCCGGGFGG@F,BE9CEFGGGFFFGGGFFEGGG,CFGGFFFGCCFGGECGGGGGECFDEFGGEGGGGG<@GGGGFGGGGCFGGFGCFEEAFCDFGFFGG,4=>EGG@GGDCFFGGGG?FCAEF=95E,CBFGDGGGDGGDF?,EDEE=FBFDGGG8D,;FAFEEGA8EEGDGG6DFEFG9EAF<B?F,DDFFDF7EGGG9EBEGG5875C@FG7ADGGFG>DFA=F?FEB=G44A5FF:>(08:*>DFFF(.><F,((,,935:9(7)434<:4224799>61(),.:,9437?:A4).
@M04650:207:000000000-C238N:1:1101:12514:7829 2:N:0:19
GGACTACCGGGGTATCTAATCCCGTTCGCTACCCTAGCTTTCGCACATGAGCGTCAGTCTTGTGCCAGGAAGCCGCCTTCGCCACTGGTGTTCTTCCCGATATCTACGCATTTCACCGCTACACCGGGAGTTCCACTTCCCTCTCACATACTCAAGGCTTACAGTATCAGATGACAAACAGCTGTTAAGCACCTGCCTTTTACATCTGCCTTATAAACCCGCCTGCGTGCGCTTTACGCCCAGTAATTCCGGACAACGCTTGCCCCCTCCGTATTACCCCGCTGCCTGGCACGGATTTAGC
+
CCCCCGGF7CGGGGGGGGGGGG8CFGGGGGGGGGC,CFFGGGG>@FEFDFGGGGGGGG<,,C6CFGFGGCFFGFGGGGGGGGGGGFGGFGGGGGFGG@,CEFGGGFGGGGGGFGGGGGGGDFDF8+87+@FGGGDFF9EFGGGF?99,,7E9D3,6,;,,@>EFG9DFFB,@C,<7,;EC,,,,7@,<EF9::91A;*FC79FFA9++**2B@G+1+*422C=6(5(./71(3CFCF6CGDB<77F<4>@?>(.9(9(9:B0F:CF>1(46-(;42CF(-2(((,(.5(A(9:14,4<))6
@M04650:207:000000000-C238N:1:1101:27373:7865 2:N:0:19
GGACTACCAGGGTATCTAATCCTGTTTGCTCCCCACGCTTTCGCACCTGAGCGTCAGTCTTTGTCCAGGGGGCCGCCTTCGCCACCGGTATTCCTCCAGATCTCTACGCATTTCACCGCTACACCTGGAATTCTACCCCCCTCTACAAGACTCTAGCCTGCCAGTTTCGAATGCAGTTCCCAGGTTGAGCCCGGGGATTTCACATCCGACTTGACAGACCGCCTGCGTGCGCTTTACGCCCAGTAATTCCGATTAACGCTTGCACCCTCCGTATTACCGCGGCTGCTGGCACGGCGTTAGC
+
CCCCCGGGGGGDGGGGGGGGGGAGGGGGGGGGGGGGGGGGGGGGGGGGGGGGGGGGGGGGGGGGGGGGGDFGGGGGGGGGFGGGGGGGGGGGGGGGGGGGGGGGGGGGGGGGGGGGGGGGGGGGGGGGGFGGGGGGGGGGGGEFCEEG<EEFGFGGGGGGGGGDFCFGGGDGGCGGGGGFFGGGGGGGGFGGGGGGCG:6:CFFFGGB1DGGFFGGF@GGF<>DDFB>1D;>>E:9F?GEGF08*2:>CF4::>D<F?FFBFGFGGF::?>1:FF9FG<FF>B0((::(::F?0((-:(-.
@M04650:207:000000000-C238N:1:1101:25482:7871 2:N:0:19
GGACTACTAGGGTATCTAATCCCGTTCGCTACCCTAGCTTTCGCACATGAGCGTCAGTCTTGTGCCAGGAAGCCGCCTTCGCCACTGGTGTTCTTCCCGATATCTACGCATTTCACCGCTACACCGGGAGTTCCACTTCCCTCTCACATACTCTAGGCTTACAGTATCAGATGACAAACAGATGGTAAGCACCTGCCTTTTACATCTGACTTATAAACCCGCCTGCGTGCGCTTTACGCCCAGTAATTCCGGACAACGCTTGCCCCCTACGTATTACCGCGGCTGCTGGCACGTAGTTTGC
+
CCCCCGGGFGGGGFGGGGGGGGGGGGGGGGGGGG9,CFGGGGGGCFCF=FFGGGGGGGF9<E@FGGGGFFGGGGGGGGGGGGGGGGGGGGGGGGGGGGGDEGGGGGGGGGGGGGGGGCEGGGGGGGGGGGGGGFFGDFGGGFGFD9,@?EGFG9@D,8@B=FGGGGGGEF?EFFG9,+CFCFCA7DGGCG9C>EFFCFGGFABF+==>CF>9A9F:>*D7@G>@=F2?@G@9;GF<FDGEEDFED7)9CFA@;EGFF;916::(2C>901<B797AGGF>69>>>:0,4E:EB1:(4@9>5
@M04650:207:000000000-C238N:1:1101:9445:7875 2:N:0:19
GGACTACCGGGGTTTCTAATCCTGTTTGCTCCCCACGCTTTCGCACCTGAGCGTCAGTCTTTGTCCAGGGGGCCGCCTTCGCCACCGGTATTCCTCCAGATCTCTACGCATTTCACCGCTACACCTGGAATTCTACCCCCCTCTACAAGACTCTAGTCTGCCAGTTTCGAATGCAGTTCCCAGGTTGAGCCCGGGGATTTCACATCCGACTTGACAGACCGCCTGCGTGCGCTTTACGCCCAGTAATTCCGATTAACGCTTGCACCCTCCGTATTACCGCGGCTGCTGGCACGGAGTTAGC
+
CCCCCGCC7FFCFCEFGGFEGGGGGGGGGGFFGGGGGGGGGGGEDGDFGFFG7FGDFGG9FF,CFFE<8EEFD@FDEGGGGGGECEFGGGGGGCFFGFEGGGGGGGGFGFGGCGGGFG>DGG,B8FFGGGGGGGFGGG8CEGGFGGDEC?FFGGG;@C9FFGFFEA:FEF,D?GGGGGGCCG6FGGCFGGGGGDDE3>GC@+BCFGGF;CDGEFGGF1879D;BFFFE:C>;9GFFFFGGGB?B:*6:FFF1:DDAGFFF?FC20;::8?0::E:BFGF9>FF966087:(33((,-;4A6
@M04650:207:000000000-C238N:1:1101:8514:7896 2:N:0:19
GGACTACAGGGGTTTCTAATCCTGTTCGCTCCCCACGCTTTCGAGCCTCAGCGTCAGTTACAGTCCAGAGAGTCGCCTTCGCCACTGGTGTTCTTCCTAATCTCTACGCATTTCACCGCTACACTAGGAATTCCACTCTCCCCTCCTGCACTCTAGATTCCCAGTTTGAAATGCAGCACCCAGGTTGAGCCCGGGTATTTCACATCCCACTTAAAAATCCGCCTACGCTCCCTTTACGCCCAGTAAATCCGGACAACGCTCGCCACCTACGTATTACCGCGGCTGCTGGCACGTAGTTAGC
+
CCCCCGGGGGGGGGGGGGGGGGGGGGGGGGGGGGGEEGGGGGGGGGGGGGGGGEGGGGGGGGGGGGGGGGGGGGGGGGGFEGGGGGGGGGFGGGGGGGGGGGGGGGGGGGGGFGGGGGGGGGGG9EGGFFFGGGGG;FFGGGG?EEGGGFFFGGGGFG;FFGGGGGFAGGGGGGGGGGGGGCFGG9@FFGGFGGGGGGGGF6FFF>CAEGGGFG7CA267AG>@FF>D?GFF:GFFFFGGGFFEGC?<FAFFFFGDGFF:01)4DGFF?B::?E:):23>BB>;FBF?::(<:B:62F>9)
@M04650:207:000000000-C238N:1:1101:6182:7909 2:N:0:19
GGACTACTGGGGTTTCTAATCCCGTTCGCTACCCTAGCTTTCGCACATGAGCGTCAGTCTTGTGCCAGGAAGCCGCCTTCGCCACTGGTGTTCTTCCCGATATCTACGCATTTCACCGCTACACCGGGAGTTCCACTTCCCTCTCACATACTCTAGGCTTACAGTATCAGATGACAAACAGATGGTAAGCACCTGCCTTTTACATCTGACTTATAAACCCGCCTGCGTGCGCTTTACGCCCAGTAATTCCGGACAACGCTTGCCCCCTACGTATTACCGCGGCTGCTGGCACGTCGTTTGC
+
CCBCCGGGGGGGGGEGGGGGGFFDFGGGGGGGGGGGGGGGGGGDF7+CEFFGGGGGCFCFG<FCFGGGF<EFFGGGGEGGGGGGGGGFGGGGGGGGEFFGECEGGGF=:FGGGGGGGGCDEFGGD+@::FFGFGDGGDF,@FGFFGF8=DFFGC,@CFGGFGGGGFGCDG?,=FGGGGFEGG,,@BB7@67;7?CCF>FEF6>9=:C+8CGFAF+9B=FGBDB2>F@D?GFFFEA7:<GG7;FFGGEEGFF0:@CBF9(104FF:FF((.4:<FFBFG:9>6692:BD>*(+44-47:(44
@M04650:207:000000000-C238N:1:1101:6299:7937 2:N:0:19
GGACTACCGGGGTATCTAATCCTGTTTGCTCCCCACGCTTTCGAGCCTCAGTGTCAGTTACAGGCCAGAGAGCCGCTTTCGCCTCCGGTGTTCCTCCATATATCTACGCATTTCACCGCTACACATGGAATTCCACTCTCCTCTCCTGCACTCAAGTCTCCCAGTTTCCAATGCACACAATGGTTGAGCCACTGCCTTTTACATCAGACTTAAGAAACCACCTGCGCTCGCTTTACGCCCAATAAATCCGGACCACGCTTGGGACCTCCGTATTACCGCGGCTGCTGGCACGTAGTTCGTC
+
CC<CCAFGFGGGF;CFFGCFGGGGGGGGGGGGGGGGGGGGGGBCFGGFGGGGGGGGGGFFGF<DFGCFGCFGGGGGG7=FGGGGGGGGGGGGGGGGGFGGGGDGGGGGGECFGGGGGGDCEGGGCGFFG<FFGGGGGGGGGGG9=DFGGFGFG8FGACDFD@8DBEGGGGAGGGDF,?7EFFFFEFD6@F,:7<EFGGGG>FG6=8?9=FCF4>+=A>DFBDD:4)//67@@BG+9.(4C@((4>D?)>B)(()1(/13:6?D?G8<)(4?6:8)63/-4(3(4:DF2:*4*.(.(.0,(-
@M04650:207:000000000-C238N:1:1101:7635:7943 2:N:0:19
GGACTACTGGGGTTTCTAATCCTGTTTGCTCCCCACGCTTTCGAGCCTCAGCGTCAATTACAGACCAGAGAGTCGCCTTCGCCACTGGTGTTCCTCCATATATCTACGCATTTCACCGCTACACATGGAATTCCACTCTCCTCTTCTGCATTCAAGTTCCCCAGTTTCCAATGACCTTCCTCGGTTGAGCCGAGGGCTTTCACATCAGACTTAAGAAACCGCCTGCGCTCGCTTTACGCCCAATAAATCCGGACAACGCTTGCAACCTACGTATTCCCGCGGCGGCTGGCACGTAGTTAGC
+
CCCCCGGGGGGGGGGGGFGGGGGGGGGGGGGGGGGGGGGGGFGGGGGGGGGGGGGGGGGGGGGGGGGGGGGGGGFGGGGFGGGGDFGGEGFGGGGGGGGGGGGGGGGGGGEGGGGGGGGGGGGGFDFGFFFDFGFFGGGGGCFFFGFFC8>9E99EFC9FFFGGGFDGGGCFGGAEFGGG8BC@>EC@FGGGGEEGDGGGGFC+49:6:FGGFGD:=:@4>DF25A@A2139?53;:6CGE<3;GC9)+=>>()9:C9004?F2*<8:471339()2C499;6(,16;?C7C8404?F<A:
@M04650:207:000000000-C238N:1:1101:20486:7943 2:N:0:19
GGACTACTGGGGTTTCTAATCCTGTTTGCTCCCCACGCTTTCGCACCTGAGCGTCAGTCTTTGTCCAGGGGGCCGCCTTCGCCACCGGTATTCCTCCAGATCTCTACGCATTTCACCGCTACACCTGGAATTCTACCCCCCTCTACAAGACTCTAGCCTGCCAGTTTCGAATGCAGTTCCCAGGTTGAGCCCGGGGATTTCACATCCGACTTGACAGACCGCCTGCGTGCGCTTTACGCCCAGTAATTCCGATTAACGCTTGCACCCTCCGTATTACCGCGGCTGCTGGCACGGAGTTAGC
+
CCCCCGGGGGGGGGGGGGGGGGGGGGGGGGGGGGGGGGGGGGGGGGGGG?GGGGGGGGGGGGGGGGGGGGGGGGGGGGGGGGGGGGGGGGGGGGGGGGGGGGGGGGGGGGGGGGGGGGGGGGGGGGGGGGGGGGEFGGGGGGGFGGGGGGGFGGGFGGGGGGGFFGGGGGGGFGGGGGGGGGGGGGGGEFGGGGDGGGGGGAGFFGGFFGGC8GGDFDGGFGFFFF>D6C6>9CF>F?EEG:1>FGAAGFF3<>DBFBBB:?F4DFF08:;?:EBFGG?900969?F?7G7E?B(7<G9<4
@M04650:207:000000000-C238N:1:1101:15622:8041 2:N:0:19
GGACTACCGGGGTATCTAATCCTGTTTGCTCCCCACGCTTTCGAGCCTCAGCGTCAGTTACAGTCCAGAGAGTCGCCTTCGCCACTGGTGTTCTTCCTAATCTCTACGCATTTCACCGCTACACTAGGAATTCCACTCTCCTCTCCTGCACTCTAGATAATCAGTTTGGAATGCAGCCCCCAGGTTGAGCCTGAGTATTTCACATCCCACTTAATTATCCGCCTACGCTCCCTTTACGCCCAATAATTCCGGATAACGCTCGCCACCTACGTATTACCGCGGCTGCTGGCACGTAGTTAGC
+
CCCCCGGGGGGGGGGGGGGGGGGGGGGGGGGGGGGGGGGGGGGGGGGGGFGGGGGGGGGGGGGGGGGGGGGGGGGGGGGGGGGGGGGGGGGGGGGGGGGGGGGGGGGGGGGGGGGGGGGGGGGGCGGGGGGGGGGGGGGFGGGFGGGGGGGFGGGGGGGGGGFCFGGGGGGGGDGGGGGGGGEGGDFFGGGCGGGGGGGGGFGFFGGFFFFGCGGGFFGGADF>AF?D@G9=:FF9A@GFGF;8FGFFGFFFFDDEG?B@?9D9CEF:BFF?<C?FGD?>B>BBF??F257?0:?:FFFFA
@M04650:207:000000000-C238N:1:1101:14519:8077 2:N:0:19
GGACTACTAGGGTATCTAATCCCGTTCGCTACCCTAGCTTTCGCACATGAGCGTCAGTTATGTGCCAGGAAGCCGCCTTCGCCACTGGTGTTCCTCCCGATCTCTACGCATTTCACCGCTACACCGGGAATTCCACTTCCCTCTCACATACTCTAGACTTGCAGTATCAGCCGACATCCGCCAGTTGAGCTGACGTATTTTACAGCTGACTATCACATCCGCCTGCGTGCCCTTTACGCCCAGTAATTCCGGACAACGCTTGCCCCCTACGTCTTACCGCTGCTGCTGGCACGTAGTTTGC
+
CCCCCGGGGFGGGFGGGGGGGGGGGGGGGGDGGGGDGGGGGGGGGGCF9EEGGGGGGGGGGCG,CFFGGGGFE,@FGGGGCGGGGGGGGGGGGFGFGGGGG+DFGGGGGGGGGGGGG7CDEGGGFEGGGGFGFGGGGFDFGGGFGFFGAFGFGFGGGGGGGGDFGA=ED3DFD:CEEGG+9FEEGA7,@B,@9;:E4DGF9FCFFGFAEGG+9D8+9?E<@GFD9F2=(*6@@?F<6(=CE@FE>F<57@)(3.>:FB9:((>:C;91:<04(24<CF(9(41:7<?2(C:F6?(83<4<4
@M04650:207:000000000-C238N:1:1101:13102:8082 2:N:0:19
GGACTACTGGGGTATCTAATCCTGTTTGCTCCCCATACTTTCGAGCCTCAGCGTCAGTAAATGTCCAGTAGGCCGCCTTCGCCACTGGTGTTCCTCCCGATATCTACGCATTCCACCGCTACACCGGGAATTCCGCCTGCCTCTCCATCACTCAAGAACGCCAGTTTTGAACGCACGCTATGGGTTGAGCCCATAGATTTCACGTCCAACTTGGCATCCCGCCTGCGCTCCCTTTACACCCAGTAATTCCGGACAACGCTTGCCACCTACGTTTTACCGCGGCTGCTGGCACGTAGTTAGC
+
CCCCCGGGGGGGGGGGGGGGGGGGGGGGGGGGGGGGGGGGGGGGGGGGGGGGGGGGGGGGGGGGGGGGGGGGGGGGGGGFFGGGGGGGGGGGGGGGGGGGGGGGGGGGGGGGGGGGGGGGDGGGGGGDCFGFGGGGGGGGGGF5FGDFGGGFGGDGGGGDGGGGGGECCCEGFFEGGGGGGFGGGGGGFGGGC6CGGGGFGFGFA4DB=6CFC4<;BBFDDGF(1=9B18@DFGF3A?EGD6?FFF4<FFF(->D:F(4:??G57C?07:?7?GFFGG:96>104-070E?61(,,4C<96
@M04650:207:000000000-C238N:1:1101:15173:8101 2:N:0:19
GGACTACCCGGGTATCTAATCCTGTTTGCTCCCCACACTTTCGAGCCTCAGCGTCAGTTGATGCCCAGTAGGCCGCCTTCGCCACTGGTGTTCTTCCTAATCTCTACGCATTTCACCGCTACACTAGGAATTCCACTCTCCCCTCCTGCACTCTAGATAATCAGTTTGGAATGCAGCCCCCAGGTTGAGCCACAGCCTTTAACTTCAGACTTATCAAACTACCTGCGCTCGCTTTACGCCCAATAAATCCGGACAACGCTCGGGACCTACTTATTACCGCGGCTGCTGGCACGTAGTTAGC
+
CCCCCAGGGGGGGGGGGGGGGGGGGGGGGGGGGGGGGGGGGGGGGGGGGGGGGEGGGGGGGGGGGGGGGGGGGGGGGGGGGGGGGGGGGGGGGGGGGGGGGGGGGGGGGGGGGGGGGGGDGGFGFGGGFGFGGGGGGGFEGGGFGGGGGGGFGGGFFGF9EGFFGGGGG8DEDFGGGGGGGGDGGGGGGGGGGGGGGGGFF+EFFGGA*;FG=FGGF=CF4>>BEFFFFGBFDGF4A(CGE;7@G7.<GAE>7DG?C(44:9D>3CB:DB).:FAAFG:B07>(-18>0E(222,(-@-4A
@M04650:207:000000000-C238N:1:1101:11636:8148 2:N:0:19
GGACTACAAGGGTATCTAATCCTGTTTGCTCCCCACGCTTTCGAGCCTCAGCGTCAGTCACAGTCCAGAGAGTCGCCTTCGCCACTGGTGTTCTTCCTAATCTCTACGCATTTCACCGCTACACTAGGAATTCCACTCTCCCCTCCTGTACTCTAGATCCCCAGTTTGGAATGCAGCCCCCAGGTTGAGCCCGAGTATTTCACATCCCACTTAAAGATCCGCCTACGCTCCCTTTACGCCCAGTAAATCCGGACACCGCCCGCCACCTCCGTCTTACCGCGCCTGCTGGCACGTAGTTAGC
+
CCCCCCFGFGGEGGGGGGGGGCGGGGGGGGGGGGGGGGGGGGGGGGGFGGCFGGGGGGGDGGGGGGGGGGGFGGGGGGGGGGGGGFFGGGGGGGGGGGFFGGGGGDGGGGGGGGGGDCCDGGEGGGGGGGGGGGEG3DFGGGGFGGGGGGG?@EFEDFC6@FFEGGGGGGF,+D8DDD6@CFECF<8D9;CCE>ECFCCGFFGFFGGF5CGCC+=C>EGGFGFF9*-)(:@>2?FE85EGGF((32.5;ABB@FG;C(((-1D;);4?(.(((2-)3969B(4:B:2:(*(34?:(,3)64
@M04650:207:000000000-C238N:1:1101:6341:8166 2:N:0:19
GGACTACTGGGGTTTCTAATCCCGTTCGCTACCCTAGCTTTCGCACATGAGCGTCAGTCTTGTGCCAGGAAGCCGCCTTCGCCACTGGTGTTCTTCCCGATATCTACGCATTTCACCGCTACACCGGGCGTTCCACTTCCCTCTCACATACTCTCGGCTTACAGTATCAGATGACAAACAGATGGTAAGCACCTGCCTTTTACATCTGACTTATAAACCCGCCTGCGTGCGCTTTACGCCCAGTAATTCCGGCCAACGCTTGCCCCCTACGTATTCCCGCGGCTGCTGGCACGTAGTTTGC
+
AB-ABFGFGGCGGDGGGFGGGAF@FGGGGGGGGGG<CEFFGGGGGGGF9,C@:FGFGFFGGGFFGGDD@,CAFF:FDEGGGGE,CECCFEFFGGGG9FEFECEGGEFDCFGGGGGGGEGGCFFGGG7++36:@A9DGGGA@FF5DCGCDFGFGG,+>CFGGFFFG;:EFGGGGGFGE*A5,:>=FF,>EGDGGG<EGGGGGFFCFGGF?D78=FF7:=FDBD><;:;B0332:CF)@?CFGFFF7*65C@:0(8C(C6BFFB37FGB>B:?<<<:)39<F9169BF:7?G7EBB7<,A2A)
@M04650:207:000000000-C238N:1:1101:15003:8236 2:N:0:19
GGACTACCCGGGTTTCTAATCCTGTTCGCTCCCCACACTTTCGAGCCTCAGCGTCAGTTGATGCCCAGTAGGCCGCCTTCGCCACTGGTGTTCCTCCCGATATCTACGCATTCCACCGCTACACCGGGAATTCCGCCTACCTCTACATCACTCAAGAAAACTAGTTTTGAACGCACGCTATGGGTTGAGCCCAGAGTTTTCACGTCCAACTTACCTTTCCGCCTGCGCTCCCTTTACACCCAGTAATTCCGGCCAACGCTTGCCACCTACGTTTTACCGCGGCTGCTGGCACGTAGTTGGC
+
CCCCCGGG8FGGGGGGGGGGGGGGGG,FGGGGGGGGGGGGGGG8<CGGGGGGGGGGGGC,,<FFGGGGCC9,CCEGGGGGGGGGG,FFGGGGGGGGG7=CEGGGG9EEGGGGAFGGGGGGGGGGG@CGDFGGGGD:8++AE+@FGGGAFGGFGGGC8,,,,:,@FAF,DE9,0CEECC5@*BEGGGGGCGGG6,,4+4CGG8EA):D5>FC7.:C7+)>CDGFF4FF3(:1?FGAAF4+AC2:>CF4>CFF;(79:D?6:01<?*A<:40282@0-<>(4>(7(327?2CB0(.432C)(.
@M04650:207:000000000-C238N:1:1101:9048:8266 2:N:0:19
GGACTACACGGGTTTCTAATCCTGTTCGCTACCCACGCTTTCGAGCCTCAGTGTCAGTTACAGACCAGAGAGCCGCTTTCGCCACCGGTGTTCCTCCATATATCTACGCATTTCACCGCTACACATGGAATTCCACTCTCCCCTTCTGCACTCAAGTTCGACAGTTTCCAAAGCATACTATGGTTGAGCCACAGCCTTTAACTTCAGACTTATCAAACCACCTGCGCTCGCTTTACGCCCAATAAATCCGGACAACGCTCGGGACCTACGTATTACCGCGGCTGCTGGCCCGTAGTTAGCC
+
CCCCCGGGGGGGGGGGGGGGGGGGGGGGGGGGGGGGGGGGGGGGGGGGGGGGGGGDGFGGGGGGGGGGGGGGGGGGGGGGGGGGGGGGGGGGGGGGGGGGGGGGGGGGGGGGGGGGGFGGGGGGGGGGGGGGGGGGGGGGFGGFGGGGGGGFGGGGFGGGGEGCDFGGGGGFGGGGGGGGGG?CGGGGGGGGGDGGGGGGGFEFFFG6=C>CFGGGFEGFDGDFF?28>DFDFFFEF2:CE@13::??DE516A42)2:<9BC>DE7<??:)6F<)<*(((,4;?:?2454CB0<F>2)64
@M04650:207:000000000-C238N:1:1101:20655:8277 2:N:0:19
GGACTACTGGGGTATCTAATCCTGTTTGCTCCCCACGCTTTCGCACCTGAGCGTCAGTCTTTGTCCAGGGGGCCGCCTTCGCCACCGGTATTCCTCCAGATCTCTACGCATTTCACCGCTACACATGGAATTCCACTCTCCCCTTCTGCACTCAAGTTCGACAGTTTCCAAAGCATACTATGGTTGAGCCACAGCCTTTAACTTCAGACTTATCAAACCACCTGCGCTCGCTTTACGCCCAATAAATCCGGACAACGCTCGGGACCTACGTATTACCGCGGCTGCTGGCACGTAGTTATCC
+
<CCCCGGGGGGDGGGGGGGGGGGFGDGGGGGFGGGGEEEGGFFDEGGFFCFGGGGGGGGGGGGGGGFGFGGGGGGDGGGGGGEGEGFGGGGGGFGGGFFFGGGGFGGGFGGGGGGGGGEGGGGGGGGGFFGGGGGGGCEFFGGFGGGGGFGFGGGGGGGGGGGGGGGGGGG9CCGGFFGFFG6EFGF?FFGGGGGGGCFFGFFFFGGFFGF:CCF=FFGGFGFBB)258C;@6FFFDFGGGD@;GGFFDE509EGFG>?FB(77DGF2>?17AEAFF94(49>>FFF5?*4C<?B::3)).
@M04650:207:000000000-C238N:1:1101:19170:8302 2:N:0:19
GGACTACACGGGTATCTAATCCCGTTCGCTACCCTAGCTTTCGCACATGAGCGTCAGTCTTGTGCCAGGAAGCCGCCTTCGCCACTGGTGTTCCTCCTAATATCTACGCATTTCACCGCTACACTAGGAATTCCACTTTCCTCTCCTGCCCTCAAGAAATACAGTTTCCATTCCATCACAGGGTTGAGCCCTGAACTTTAAAAACAGACTTGTATTCCCGCCTACGCGCCCTTTACGCCCAATGATTCCTGACAACGCTCGCCCCCTCCGTATTACCGCGGCTGCTGGCCCGTAGTTATCC
+
CCCCCGGGGGGGGGGGGGGGGGGGGGGGGGGGGGGGGGGGGGGGGGGGGGGGGGGGGGGGGFGGGGGGGGGGGGGGGGGGGGGGGGGGGGGGGGGGGGGGGFGGGGGGGGGGGGGGGGGGGGFGGGFGGFGGGGGGGGGGGGGFGGGGGFFFGGG8B,>FDCC9FFGGGAFCFAEF9=FFGG6DA7DGFGFGG,:CDFGF7BF5>FGACGFFFDGGFEGGF4A5@A=)2C@@DF1;A@CEE;D;7:<CC+;;EF7=3(324;CBGGB(81(28<-6?*,399>20::23*3:60(890)65
@M04650:207:000000000-C238N:1:1101:9446:8315 2:N:0:19
GGACTACAAGGGTTTCTAATCCTGTTTGCTCCCCTAGCTTTCGCACCTCAGCGTCAGTTATGGCCCAGAAGACTGCCTTCGCCATCGGTGTTCTTCCCAATATCTACGCATTTCACCGCTACACTAGGAATTCCGCTTACCTCTCCTGCACTCAAGTTACCCAGTTTCAGATGCACCCCCCAGGTTAAGCCCGGGTATTTCACATCTGACTTAAGCAACCGCCTACGCTCCCTTTACGCCCAGTAATTCCGGACAACGCTCGCCCCCTACGTATTACCCCGGCGGCTGGCACGTAGTTTGC
+
CCCCCGGGGGGGGGGGGGGGGGGGGGGGGGGGGGGFGGGGGGGGGGGGGGGGGGGGGGGGGGFGGGGGGGGGGGGGGGGGFGGGGGGGGGGGGGGGGGGGGGGGGGGGGGGGGGGGGGGGGGGGGGGGGGGGGGFGGGEFGGGFGGGGGGGFGGGGEFGGGGGCFGGG9@BGGGGFGDEGGGG7FFG;FGGGGGGGGGGGGFGFFGDAEGGG*=8CFBGGFGFFFFFF@GFFFG43+(=CC0=;7>E<7CFF(:<?FFBBF9D(9C960:::?G:2CD((-9(((--((A0E?B03:<)).
@M04650:207:000000000-C238N:1:1101:18740:8355 2:N:0:19
GGACTACTCGGGTTTCTAATCCTGTTTGCTCCCCACGCTTTCGCACCTGAGCGTCAGTCTTTGTCCAGGGGGCCGCCTTCGCCACCGGTATTCCTCCAGATCTCTACGCATTTCACCGCTACACCTGGAATTCTACCCCCCTCTACAAGACTCTAGCCTGCCAGTTTCGAATGCAGTTCCCAGGTTGAGCCCGGGGATTTCACATCCGACTTGACAGACCGCCTGCGTGCGCTTTACGCCCAGTAATTCCGATTAACGCTTGCACCCTCCGTATTACCGCGGCTGCTGGCACGGAGTTCGC
+
<CCCCGGGGGGGGGGGGGGGGGGGGGGGGGGGGGGGGGGGGGGGGGGGDFGGGGGGGGGGGGGGGGGGGGGGGGGGGGGGGGGGGGGGGGGGGGGGGGGDGGGGGGGGGGGGGGGGGGDDGGGGGGGFFGGGGGGGGGGGGGGFGGG?FGGFGGGFGGGGGCFFGGGGGF6FDFGGAFFGFFGGGGGFFGGGGDGGGGGGGFFCFGGF6CDGAGGFFDGF@DFF:F;F?D199EF9?<EEGFFF7:9AGFF??BGBGB>B?0C?GC<:?<04,;44CF<>>66>B:?7>E?G0099BF)32
@M04650:207:000000000-C238N:1:1101:20761:8393 2:N:0:19
GGACTACTCGGGTATCTAATCCTGTTTGCTCCCCACGCTTTCGCACCTGAGCGTCAGTCTTTGTCCAGGGGGCCGCCTTCGCCACCGGTATTCCTCCAGATCTCTACGCATTTCACCGCTACACCTGGAATTCTACCCCCCTCTACAAGACTCTAGTCTGCCAGTTTCGAATGCAGTTCCCAGGTTGAGCCCGGGGATTTCACATCCGACTTGACAGACCGCCTGCGTGCGCTTTACGCCCAGTAATTCCGATTAACGCTTGCACCCTCCGTATTACCGCGGCTGCTGGCACGGAGTTAGC
+
CCCCCGGGGGGGGGGGGGGGGGGGGGGGGGGGGGGGGGGGGGGGGGGGGGGGGGGGGGGGGGGGGGGGGDGGGGGGGGGGGGGGGGDGGCFGFGGGGGGGGGGGGGGGGGGCFGGGGGGGGGFGGGGGGFGGGGGGGGGGGGGFGGDFFGGFGGGGGFGGGGGGGGGGC8DGFGGGGGGGGGFGGGGG6CFGGGGGDGGGGFGFFFFFFGGGEGGGF@GGBGBFFFFF:GFFFC>DFFGGGFB>GC<AGF42<DC<C?>B<BF2*::1<BFFBGBBGG0>>61(-132(*,9(7>>BGBA6
@M04650:207:000000000-C238N:1:1101:19561:8456 2:N:0:19
GGACTACACGGGTTTCTAATCCTGTTTGCTCCCCACGCTTTCGAGCCTCAGCGTCAGTTACAGTCCAGAGAGTCGCCTTCGCCACTGGTGTTCTTCCTAATCTCTACGCATTTCACCGCTACACTAGGAATTCCACTCTCCTCTCCTGCACTCTAGATAATCAGTTTGGAATGCAGCCCCAAGGTTGAGCCTGAGTATTTCACATCCCACTTAATTATCCGCCTACGCTCCCTTTACGCCCAATAATTCCGGTTAACGCTCGCCCCCTACGTATTACCGCGGCTGCTGGCACGTATTTCGC
+
@-8@B@EFFGGEGC7AFFAFGG96FFE<AB<CFFFGGGGGGGG8,@FFGGGGGGGGDAFDGF<FAFGGFA84CFBE:CEGGGGGGGCDFA<?FADDG9?FG<>FF9C?ECEBFFCGGBCCEEGG,:=FFFGDGGG?;DDEG849DFDF?DGF=,CACD,D=AA,C@D;@,@D+;==E+@8+@,8FFG8@3D6;7,,5;CGDCC+?CFFEG>8E+?C9;;D>C22@>=?DGFB2:84B(4CF=9B47C):A).(0*);7;733<9**,((23,.<4)+2(,(,3(4340(22C(.,).<).(
@M04650:207:000000000-C238N:1:1101:28732:8460 2:N:0:19
GGACTACCGGGGTTTCTAATCCTGTTCGCTCCCCACGCTTTCGCGCTTTAGCGTCAGTATTTGTCCAGTGAGCTGGCTTCCCCATCGGCATTCCTACAAATATCTACGAATTTCACCTCTACACTTGTAGTTCCGCCCACCTCTCCAATACTCTAGTCTAACAGTTTCCAACGCAATACGGAGTTGAGCCCCGCAGTTTAACATCAGACTTTTTAAACAACCTAGACGCGCTTTACGCCCAATAAATCCGGATAACGCTCGTGGCATCCGTATTACCACGTCTGCTGGCACGTTGTTAGCC
+
CCCCCGG8CGGGFF@CFFGGFGGGGG,@BFGEFGGGGGGEEFGEGGG@AFFAFGDGEC@FFDA@FGGGC,EFFGFCGGGG8<EFGGD>7+CFF,E9E8,EEEFFCC<FFAFE,EFFFDF=FFCE,,59A5CEGF+++64FEGFF883,9,82@FCEAFG,6FF,E9EEAFC,==39127+@>>CGGGG68D79CC**=@,2=C6*+;A=D@D4*;8+8,*/:;;*;8.,26;;C8>:(:<B7()026:C>)86573*4489356C*4(5831884)<*.-,380)6.8(*,52(,440)..
@M04650:207:000000000-C238N:1:1101:22794:8474 2:N:0:19
GGACTACTCGGGTTTCTAATCCTGTTTGCTCCCCACGCTTTCGCACCTGAGCGTCAGTCTTTGTCCAGGGGGCCGCCTTCGCCACCGGTATTCCTCCAGATCTCTACGCATTTCACCGCTACACCTGGAATTCTACCCCCCTCTACAAGACTCTAGCCTGCCAGTTTCGAATGCAGTTCCCAGGTTGAGCCCGGGGATTTCACATCCGACTTGACAGACCGCCTGCGTGCGCTTTACGCCCCGTAATTCCGATTAACGCTTGCACCCGCCGTATTACCGCCGCTGCTGGCCCGTAGTTAGC
+
CCCCCFGGGGGGGGGGGGGGGGGGGGGGGGGGGGGGGGEGGGGGGGGGDGGGGGGGGGGGACFGGGGGGGGGGGGGGGGGGGGGGGDDGGGGGGGGGGGGGGGG9EFCGGGGGGGGGGGGGGGGGGFGGGGGGFG9FFGGGGG6FFGDGFGFGFFGGGFGCGGGGGGGGGGGFF7AEFCGGGGGGEDFGGGF?EGC5CCGGFGF+7C)1C8C<GGFFDFG0>>((86:35(-27;)84>EE((()746:B441)94C24-8:9)>C2((479(87:CD3((,-((43).7(2(-(-,36A9
@M04650:207:000000000-C238N:1:1101:27821:8533 2:N:0:19
GGACTACCGGGGTTTCTAATCCTGTTTGCTCCCCACGCTTTCGAGCCTCAGCGTCAGTTACAGTCCAGAGAGTCGCCTTCGCCACTGGTGTTCTTCCTAATCTCTACGCATTTCACCGCTACACTAGGAATTCCACTCTCCCCTCCTGTACTCTAGATCCCCAGTTTGGAATGCAGCCCCCAGGTTGAGCCCGAGTATTTCACATCCCACTTAAAGATCCGCCTACGCTCCCTTTACGCCCAGTAAATCCGGACAACGCTTGCCACCTACGTATTACCGCGGCTGCTGGCACGTAGTTAGC
+
CCCCCGGCFGGGGGGGGGGGGGGGGGGGGGGGGGGGGGGGGGGGGGDGGGGGGGGGGGGGGGGGGGGGGGGGGGGGGGGGGGGGGGGGGGGGGGGGGGGGGGGGGGGGGGGGGGGGGGGGGGGGGGGGGGGGGGGGGGGGF=EFGGGGCCFFGGGGGGGGFGGGGGGGDGGGGGGGC8C@ECGGGFFGGGGGGGGGGGGGGFGFFGGFFGGGFFFGFFGGDG==FFFFFGFFFG;4CFGEFDDFGGFFGFF9<3C:GBFF?BGBGGF?7:?1>C?BG:(09;017?FF2*2A1:(,:F6AA
@M04650:207:000000000-C238N:1:1101:18534:8548 2:N:0:19
GGACTACAAGGGTTTCTAATCCTGTTTGCTCCCCACGCTTTCGAGCCTCAGCGTCAGTTACAGTCCAGAGAGTCGCCTTCGCCACTGGTGTTCTTCCTAATCTCTACGCATTTCACCGCTACACTAGGAATTCCACTCTCCCCTCCTGTACTCTAGATCCCCAGTTTGGAATGCAGCCCCCAGGTTGAGCCCGAGTATTTCCCATCCCACTTAAAGATCCGCCTACGCTCCCTTTACGCCCAGTACATCCGTACAACGCTTGCCACCTACGTATTACCGCCGCGTCTGGCACCTAGTTAGC
+
-BBCCGGGGGGGGGGGGGGGGGGGGGGGGGGGGGGGGGGGGGD<FGGGGGGDGGGDGGFGGCFGGGFGGFG:FGCGGGGGGDGGGGGEFEGGGGGGFGFGGGGGGGGDGEEGFFGGGGGGGGFGGGGFB?FEFGCEGGGGGGDFGCFFFFGFFFEAAFF==DF>BGFFD,@EGEF,@DE66>B8DFFGFFGGG68@CDF;++69B*C5@C9=C+=8A6,9@G=<@6(82?=2@,?*1(*4<31@7+9.;45((.1);(.,(6*5CG?:0:?B2:223*3((-((--30:F(3(438636).
@M04650:207:000000000-C238N:1:1101:14070:8590 2:N:0:19
GGACTACACGGGTATCTAATCCTGTTTGCTCCCCACGCTTTCGCACCTGAGCGTCAGTCTTTGTCCAGGGGGCCGCCTTCGCCACCGGTATTCCTCCAGATCTCTACGCATTTCACCGCTACACCTGGAATTCTACCCCCCTCTACAAGACTCTAGCCTGCCAGTTTCGAATGCAGTTCCCAGGTTGAGCCCGGGGATTTCACATCCGACTTGACAGACCGCCTGCGTGCGCTTTACGCCCAATAATTCCGGATAACGCTCGCCACCTACGTATTACCGCGGCTGCTGGCACGTAGTTAGC
+
CCCCCGGGGGGGGGGGGGGGGGGGGGGGGGGGGGGGGGGGGGGGGGGGGGGGGGGGGGGGGGGGGGGGGGGGGGGGGGGGGGGGGGGGGGGGGFFGGGGDFFGGGGGGGGGGGGGGGGGGGGGGGGFGGGGGGGGGGGGGGGGFGGGGFGGFGGGGGGGGGGGGGGGGGGGGDFGFGGGGFFGGCGGGGGGGGGGGDGGGGFGFFGGFFGGDE7DGFFGGFGFFFFFB:C;F0CFDFBGGGFFFCFAAGFFF()7<=:BBB;D>5E?138:18+.<CC09;319>FBB?G8<4<??<CAA6
@M04650:207:000000000-C238N:1:1101:15318:8617 2:N:0:19
GGACTACTGGGGTTTCTAATCCTGTTTGCTCCCCACGCTTTCGAGCCTCAGCGTCAGTTGATGCCCAGTAGGCCGCCTTCGCCACTGGTGTTCCTCCCGATATCTACGCATTCCACCGCTACACCTGGAATTCTACCCCCCTCTACAAGACTCTAGTCTGCCAGTTTCGAATGCAGTTCCCAGGTTGAGCCCGGGGATTTCACATCCGACTTGACAGACCGCCTGCGTGCGCTTTACGCCCAGTCATTCCGATTAACGCTTGCACCCTCCGTATTACCTCGGCTGCTGGCACGGCTTGAGC
+
@CCCCGGGGGGGGGGGGGGGGGGGGGFGGGGGGGGGGGGGGGEGGGGGGGGGGGGGGGGGDGGFFGGGGGGGGGGGGGE9@EGGGGGGGGGGGGGGGGGGGDGGGGGGGGGGFFFGGGGGGGGGGGGGFGGGGGGGGGGGGGGFGGGGDFGFGGF=FDEEFGGGGGGFEFDCFDFF,BAFFFFGGFFG,8EFGGGGDGGF++?1=6<B@GDC:741=8FFFGF??FBD0D(41C36=(2:>(.(**6<FFF?0)*:C?663352CF:22<>?F=34<7)4((-(9<?:BGFG09(((*(55
@M04650:207:000000000-C238N:1:1101:13014:8650 2:N:0:19
GGACTACTCGGGTTTCTAATCCTGTTCGCTCCCCACGCTTTCGAGCCTCAGCGTCAGTTACAGTCCAGAGAGTCGCCTTCGCCACTGGTGTTCTTCCTAATCTCTACGCATTTCACCGCTACACTAGGAATTCCACTCTCCTCTCCTGCACTCTAGATAATCAGTTTGGAATGCAGCCCCCAGGTTGAGCCTGAGTATTTCACATCCCACTTAATTATCCGCCTACGCTCCCTTTACGCCCAATAATTCCGGATAACGCTCGCCACCTACGTATTACCGCGGCTGCTGGCCCGTAGTTAGC
+
CCCCCEGGGGGGGGGGGGGGGGGGGGGGGGGGGGGGGGGGGGGGGGGGGGGGGGGGGGGGGGGGGGGGGGGGGGGGGGGGGGGGGGGGGGGGGGGGGGGGGGGGGGGGGGGGFFGGGGGGGGGGGGGGGGGGGGGGGGGGGGGFGGGGGGGFGGGFGGGE8FGGGGGGGGGGGGGGGGGEGGDGFGGGGGGGGGGGG7FFCAFFFGFFFGGGFGGGFFGGFG>>DF>56DBDFGAFFFGGGD<@GGCCFFA>FFGED;@07>GB3820((43<C?>CF((3;>6;0))3C(:22;4,<)..
@M04650:207:000000000-C238N:1:1101:17216:8656 2:N:0:19
GGACTACCGGGGTTTCTAATCCTGTTTGCTCCCCACGCTTTCGAGCCTCAGCGTCAGTTACAGTCCAGAGAGTCGCCTTCGCCACTGGTGTTCTTCCTAATCTCTACGCATTTCACCGCTACACTAGGAATTCCACTCTCCTCTCCTGCACTCTAGATAATCAGTTTGGAATGCAGCCCCCAGGTTGAGCCTGAGTATTTCACATCCCACTTAATTATCCGCCTACGCTCCCTTTACGCCCACTAATTCCGGATAACGCTCGCCACCTACGTATTACCGCGGCTGCTGGCACGTAGTTAGC
+
CC<BCGGGGGGGGGGGGGGGGGGGGGGGGGGGGGGGGGGGGGGGGGGGGGGGGGGGGGGGGGGGGGGGGGGGGGGGGGGGGGGGGGGGGGGGGGGGGGGGGGGGGGGGGGGGGGGGGGGGGGGGGGGGFFFGFGEGGGGGGGGFGGGGGGGFGGGGGGGGGGGGGGGGGFGGGGGGGF6CEGGFFFGGGGGGGGGGGGFGDFGFFGGF@GGFEFGGFFGFDGFFAFFE?GFFFGFFFFGGGF0;FGCEGFF9DFGE47@;;9GFGGF??:6:<F>AC>((136(3(48(:7FBFF(4:4>:
@M04650:207:000000000-C238N:1:1101:16042:8674 2:N:0:19
GGACTACCCGGGTTTCTAATCCTGTTTGCTCCCCACGCTTTCGCACCTGAGCGTCAGTCTTTGTCCAGGGGGCCGCCTTCGCCACCGGTATTCCTCCAGATCTCTACGCATTTCACCGCTACACCTGGAATTCTACCCCCCTCTACAAGACTCTAGCCTGCCAGTTTCGAATGCAGTTCCCAGGTTGAGCCCGGGGATTTCACATCCGACTGGACAGACCTCCTGCGTGCGCTTTACGCCCAGTAATTCCGATTAACGCTTGCACCCGCCTTATTACCCCGGCTGCTGGCGCGGGGTTAGC
+
CCCCCGGGGDGGCGGFGGGGGGGGGG9FDGGFFFG@FFEGGGG>FEGG,C<EFFGEGG,FGGFGGGFGGG7CCGGGDGEGGGGGFFGGGEGCG<EGEFGGGGGGCFGGGGEGGFGGFCEDGGFGGGGFCCFFGGFGFFFGGGEFCCEG<7F9E,3;FGGGGDFGGGGGD@DEGGF7<:C7=:FEG,>>CEGFG*::5<F@:+?A=<58;9C7=*>C53E*)26=8;(0,>913556??EDE024FF><7?FFF)5-2498(4*.*;(0,(((,2-6C72160101<):2*(2-(((42(,.
@M04650:207:000000000-C238N:1:1101:19422:8677 2:N:0:19
GGACTACCAGGGTATCTAATCCTGTTTGCTCCCCACGCTTTCGCACCTGAGCGTCAGTCTTTGTCCAGGGGGCCGCCTTCGCCACCGGTATTCCTCCAGATCTCTACGCATTTCACCGCTACACCTGGAATTCTACCCCCCTCTACAAGACTCTAGCCTGCCAGTTTCGAATGCAGTTCCCAGGTTGAGCCCGGGGATTTCACATCCGACTTGACAGACCGCCTGCGTGCGCTTTACGCCCAGTAATTCCGATTAACGCTTGCACCCTCCGTATTACCGCGGCTGCTGGCACGGAGTTGGC
+
CCCCCGGGGGGGGGGGGGGGGGGGGGGGGGGGGGGGGGGGGGEGGGGGGGGGGGGGGGGGGGGGGGGGGGGGGGGGGGGGFGGGGGGGGGGGGGGGGGGGGGGGGGGGGGGGGGGGGGGGGGGGGGGGGGGGGGGGGGGGGGGFGGGGCGGFGFGGGGGGGGGGGGGG5FF?DGGCFGGCFC6CGGFGGGDGGGGGCDGGGFGFFGDB@DGDEFGGFFGGFGF@@FFFFGFF>EFFFFGGG<FF7FDFGF@:13CAG(9?61F<DFB?BFFF0C:6@;1>9>FFB:))5C7C?06;?F)(5
@M04650:207:000000000-C238N:1:1101:13650:8695 2:N:0:19
GGACTACTAGGGTTTCTAATCCTGTTCGCTCCCCACGCTTTCGAGCCTCAGCGTCAGTTACAGTCCAGAGAGTCGCCTTCGCCACTGGTGTTCTTCCTAATCTCTACGCATTTCACCGCTACACTAGGAATTCCACTCTCCCCTCCTGCACTCTAGATTCCCAGTTTGGAATGCAGCACCCAGGTTGAGCCCGGGTATTTCACATCCCACTTAAAGATCCGCCTACGCTCCCTTTACGCCCAGTAAATCCGGACAACGCTTGCCACCTACGGATTACCGCGGCTGCTGGCACGTAGGTAGC
+
CCCCCGGGFDGFGGGGGGFAFGGGGGGGGGGG8FFGGGGGGGGGGGGGGGGGGGGGGGGGGGGGGGGGFFCCFGGGE7FFGGGGGGGGGGCFGFGGGGGGGFGDFGEGCFGGGGGGFGGDGEFGFGGGGGGGFGGGGGGGGGGFGGGFGGGFGGGG9F9EGFGFFGGGGFG9=DGGGFE8CE=FF,>@CCFGGGGEG5FGGFGF+;CFFDFGFGFDFBFD)/5):62?=CBD=CFEFFGGGDD4C:CCGFBBF3CDG>;::FF2*+32::2(4?(8<F49>>>(((.80/19448((2)4)
@M04650:207:000000000-C238N:1:1101:15062:8724 2:N:0:19
GGACTACCGGGGTATCTAATCCTGTTTGCTCCCCACGCTTTCGAGCCTCAGTGTCAGTTACAGGCCAGAGAGCCGCTTTCGCCTCCGGTGTTCCTCCATATATCTACGCATTTCACCGCTACACATGGAATTCCACTCTCCTCTCCTGCACTCAAGTCTCCCAGTTTCCAATGCACACAATGGTTGAGCCACTGCCTTTTACATCAGACTTAAGAAACCACCTGCGCTCGCTTTACGCCCAATAAATCCGGACAACGCTGGGGACCTACGTATTACCGCGGCTGCTGGCACGTAGTTAGCC
+
CCCCCFGGGGGGGGGGGGGGGGGGGGGGGGGGGGGGGGGGGGGGGGGGGGGGGGGGGGGGGGGGGFGGGGGGGGGGGGGGGGGGGGGGGGEGGGGGGGGGGGGGGGGGGGGGGGGGGGGGGGGGGGGGGGGGGGGGGGGGGGGFGGGGGGGFGGGGGGGGGGGGGGGGGFGGGGGGGGGEGGGGGGGGGGFGGGGGGGGG9AFFFGCCCCCGFGGGFFFGFGF<@FF>=DFFFCA>EFGGGD;EGGFFFFF@B3<()-81(4)(9E???:?263<>+/4947>>:083:A4*4((-)<4:3
@M04650:207:000000000-C238N:1:1101:28408:8736 2:N:0:19
GGACTACCGGGGTTTCTAATCCTGTTTGCTCCCCACGCTTTCGAGCCTCAGCGTCAGTTACAGTCCAGAGAGTCGCCTTCGCCACTGGTGTTCTTCCTAATCTCTACGCATTTCACCGCTACACCGGGAATTCCACTTCCCTCTCACATACTCTAGACTTGCAGTATCAGCCGACATCCGCCAGTTTAGCTGACGTATTTTACAGCTGACTATCAAATCCGCCTGCGTGCCCTTTACGCCCAGTAATTCCGGACAACGCTTGCCCCCTACGTATTACCGCGGCTTCTGGCCCGTCGTTTTC
+
CCCCCFGGGGGGFGCFGFFFGGFGGFGGGGGGGGGGGGGGGDE8A@FFF@FGGGGGGGGDFGG<AFFFFGFEFGDGC@FGGGGGGGGFF?E@FGGGGAEGFDFGCFGGG7=@FFFGGGGC7@EFGGEGGGC@FFAFGGGFGGGFGFGGGGFFFGF,FFFGGGGGGD:EFCCD6FEGGCGGF@EEGF,7@;FDFGD9>FGFF6DF6>FF@C7+0+8@B<<DFGFFFF0:(:2@8FFCA@CFGFF;;CC3CC498@3,*-9:30C7CEB>(.(,)0.)<C16600(((6556,*(-(,-;(()
@M04650:207:000000000-C238N:1:1101:17960:8744 2:N:0:19
GGACTACTAGGGTATCTAATCCCGTTCGCTACCCTAGCTTTCGCACCTGAGCGTCAGGCTTGTGCCAGGAAGCCGCCTTCGCCACTGGTGTTCTTCCCGATATCTACGCATTTCACCGCTACACCGGGAGTTCCACTTCCCTCTCACATACTCTAGTCTTACAGTATCAGATGACAAACAGATGGTAAGCACCTGCCTTTTACATCTGACTTATAAACCCGCCTGCGTGCGCTTTACGCCCAGTAATTCCGGACAACGCTTGCCCCCTACGTATTACCGCGGCTGCTGGCACGTAGTTGGC
+
CCCCCGGFAFGGGDGGGGGGGG@FFFGDGGGGGG9,EFGGGGGG:F+F:FGGFGGGG,CC<@FCFGGG?7FGGGGGGGGGGGGGG8EF<EEFGGGGFEEGGGGGGDFDGGGGAGGGGGGGGGGGGDGGGGGGGF,FE9,FGGGFGDF?9,EDFFEE,@FG8F8DGGDG;CF9@;,,7+:8E,,@,@DEFG,@F6:FGGGG8B?+3D78>F8BCC:79BGD@GFF=F225>;6(CFFFFGCF?DEG7CEGFFFFDG?GFFF(,15CC>1,:6(8<:AFGBFF>036?7?FG??18<?:F),(
@M04650:207:000000000-C238N:1:1101:15959:8754 2:N:0:19
GGACTACCCGGGTATCTAATCCTGTTTGCTCCCCACGCTTTCGAGCCTCAGTGTCAGTTACAGGCCAGAGAGCCGCTTTCGCCTCCGGTGTTCCTCCATATATCTACGCATTTCACCGCTACACATGGAATTCCACTCTCCTCTCCTGCACTCAAGTCTCCCAGTTTCCAATGCACACAATGGTTGAGCCACTGCCTTTTACATCAGACTTAAGAAACCACCTGCGCTCGCTTTACGCCCAATAAATCCGGACAACGCTTGGGACCTACGTATTACCGCGGCTGCTGGCACGTAGTTAGCC
+
CCCCCGGGGGGGGGGGGGGGGGGGGGGGGGGGGGGGGGGGGGGGGGGGGGGGGGGGGGGFGGGGGGGGGGGGGGGGGGGGGGGGEGGGGGGGGGGGGGGGGGGGGGFGGGCGGGGGGGGGGGGGGGGGGGGGGGGGGGGCFGGFGGGDGGGFGGGGGGGGGGGGGGGGGGGGGGGGGGGGFGFEEEFGEGGGG?FGGGGGGFGFFFGFFGGGFGGFFF>FBGDFFF2?=DBD2EFFFFGGGFDFGGC5;B>D>FFFGB:(:1C(9CBD?017A<:AC57;03(16:?2(041.4(,6+6<:
@M04650:207:000000000-C238N:1:1101:12812:8764 2:N:0:19
GGACTACTGGGGTATCTAATCCTGTTTGCTCCCCACGCTTTCGAGCCTCAGTGTCAGTTACAGGCCAGAGAGCCGCTTTCGCCTCCGGTGTTCCTCCATATATCTACGCATTTCACCGCTACACATGGAATTCCACTCTCCTCTCCTGCACTCAAGTCTCCCAGTTTCCAATGCACACAATGGTTGAGCCACTGCCTTTTACATCAGACTTAAGAAACCACCTGCGCTCGCTTTACGCCCAATAAATCCGGACAACGCTTGGGACCTACGTATTACCGCGGCTGCTGGCACGTAGTTAGCC
+
CCCCCGGGGGGGGGGGGGGGGGGGGGGGGGGGGGGGGGDGGGGGGGGGGGGGGGGGGGGGGGGGGGGGGGGGGGGGGGGGGGGGGGGGGGGGGGGGGGGGFGGGGGGGGGGFFGFGGGGGGGGGG8EFFEFGGGGGGGGGGGGFGGGGGGGFGGGGGGFFEGGGGGGGGGGFFGCEFGGDFG?FGGGGGG?F7FGGGGGGGFACFFGFFGGFFFDGFD,;BGD>BDADAC>@>=FCBFEGGFFEGGFFGD5<>BGFD@;013*35C?<BFFFFF<>E>7929>;BFF?F6<E??B?F+)-.
@M04650:207:000000000-C238N:1:1101:24499:8769 2:N:0:19
GGACTACCCGGGTTTCTAATCCTGTTTGCTCCCCACGCTTTCGAGCCTCAGCGTCAGTTACAGTCCAGAGAGTCGCCTTCGCCACTGGTGTTCTTCCTAATCTCTACGCATTTCACCGCTACACTAGGAATTCCACTCTCCTCTCCTGCACTCTAGATAATCAGTTTGGAATGCAGCACCCAGGTTGAGCCCGGGTATTTCACATCCCACTTAAAAATCCGCCTACGCTCCCTTTACGCCCAGTAAATCCGGACAACGCTCGCCACCTACGTATTACCGCGGCTGCTGGCACTTAGTTAGC
+
CCCCCGGGGGGGGGGGGGGGGGGGGGGGGGGGGGGGGGGGGGGGGGGGGEGGGGGGGGGGGGGGGGGGGGGGGGGGGGGGGGGGGGGGGGGGGGGGGGGGGGGGGFAFGGGGGGGGGGGGGGGGGCGGGGGGGGGGGGGGGGGFGGGFGGGFGGF8FFGGFGGGGGGFCFGGGGG8=FGGCFC7FGCFFFGFDGGGGGGGGFGFFGGFFGGDA7CDFFGG>GFDFFDA9DFFF7A;F;CGGF?@D>7?FFE6@:<6F>>0:9<9DGFF03<4793)<D09(3>>(0:?0EBF(52)6C)).
@M04650:207:000000000-C238N:1:1101:10238:8772 2:N:0:19
GGACTACCAGGGTTTCTAATCCTGTTCGCTACCCACGATTTCGAGCCTCAGTGTCAGTTACAGACCAGAGAGCCGCTATCGCCACCGGTGTTCCTCCATATATCTACGCAATTCACAGCTACACAGGGAATTCCACACTACTCTCCTGCACTCAAGTCTCCCAGTTTCCAATGCACACAATGGTTGAGCCACTGCCTTTTACAACTGACTTATAAACCCGCCTGCGTGCGCTTTACGACCCGTAATTCCGGACAACACCTGCACCCTACGGATTACCCCGGCTGCTGGCACGTAGGTTGCC
+
<BCCCECFFGC@F?EA@FEA@EE9FEFCEGGGDFGEC+BE@,CFFEGFFDFF9,6EEC,E<EF9FFGGFFFGG8CE@+@,4:,88A:FFCFCFBFG8FGGGC,C=ECD78+B?9<B,4DGFC9BF,A:FAADFGGG,4D,8@F78EGD88,0@==E3==B,31=ADA7>@DFFFFCFGG+=,,3,+7,<,D,,4D9C<:;58B+**7*0+2+*?B95C*/7*)))*)/0)2((/+/)(1**./(1*))36)/(5/8*,(,((*,91:2?,,((/))+2-(,(46(.)(-7.13(1(-<::-
@M04650:207:000000000-C238N:1:1101:10322:8791 2:N:0:19
GGACTACTGGGGTTTCTAATCCTGTTTGCTCCCCACGCTTTCGCACCTGAGCGTCAGTCTTTGTCCAGGGGGCCGCCTTCGCCACCGGTATTCCTCCAGATCTCTACGCATTTCACCGCTACACCTGGAATTCTACCCCCCTCTACAAGACTCTAGCCTGCCAGTTTCGAATGCAGTTCCCAGGTTGAGCCCGGGGATTTCACATCCGACTTGACAGCCCGCCTGCGTGCGCTTTACGCCCAGTAATTCCGGTTAACGCTGGCACCCTCCGTATTACCGCGGCTGCTGGCACGGGGTTGGC
+
CCCCCGGGGGGGGFGGGGGGGGGGGGEGGGGGGGGGGGGGGG7ECEGGGGCCFGGEGGFGGGGGGGGFGGGGGGGGGGGGGGGGGGGGGFCCGEFGFGGGGGFFFFGGGCC+F9,BDFGGEGGGF,AFGGGGGFGGFGGGGGGFGGF8>6FFG9FEGF98CF?7FGGGGE>ECFE7E8:A9,?7FF>6CFFCEE*=7CEGGFGF+**>?D<DF*8CA(A/,C;<?FFB?G(665>BFFGGG?<3C:24DF4(-0/<74;B0-5(*;8(48(-4;7AC:02(460982:4:7<1((43:((.
@M04650:207:000000000-C238N:1:1101:22080:8848 2:N:0:19
GGACTACTGGGGTATCTAATCCTGTTCGCTCCCCACGCTTTCGAGCCTCAGCGTCAGTTACAGTCCAGAGAGTCGCCTTCGCCACTGGTGTTCTTCCTAATCTCTACGCATTTCACCGCTACACTAGGAATTCCACTCTCCCCTCCTGCACTCTAGATTCCCAGTTTGGAATGCAGCACCCAGGTTGAGCCCGGGTATTTCACATCCCACTTAAAAATCCGCCTACGCTCCCTTTACGCCCAGTAAATCCGGACAACGCTCGCCACCTACGTATTACCTCGGCTGCTGGCACGTAGTTAGC
+
CCCCCGGGGGGGGGGGGGGGGGGGGGGGGGGGGGGGEGGGGGGGGGGGGGGGGGGGGGGGGGGGGGGGGGGGGGGGGGGGFGGGGGGGGGGGGGGGGGGGGGGGGGGGGGGGGGGGGGGGGGFGGGGGGGGGGGGGGGFGGDGBGGGGGGEFGGGGGGGGGGGGGGGGEDFDDGG8ADGGGGGGGGGGGGFGGDGGDGFGFFGFFGCF3>CFFGGGFFFGFGF@DF=F@G>FFGFFFFGGGD<EFF5?GFFBFED0>9>1:156CE?0(4(4?GFFGG).80::>:0>2>7E0,::?FBBA
@M04650:207:000000000-C238N:1:1101:27903:8863 2:N:0:19
GGACTACACGGGTATCTAATCCTGTTTGCTCCCCACGCTTTCGAGCCTCAGCGTCAGTTACAGTCCAGAGAGTCGCCTTCGCCACTGGTGTTCTTCCTAATCTCTACGCATTTCACCGCTACACTAGGAATTCCACTCTCCTCTCCTGCACTCTAGATAATCAGTTTGGAATGCAGCCCCCAGGTTGAGCCTGAGTATTTCACATCCCACTTAATTATCCGCCTACGCTCCCTTTACGCCCAATAATTCCGGATAACGCTCGCCACCTACGTATTACCGCGGCTGCTGGCACGTAGTTAGC
+
CCCCCGGFGGGGGGGGGGGGGFGGGGGGGGGGGGGGEGGGGGGGGGGGGGGGGGGGGGGGGGFGGFGGGGGGGGGGFEGGGGGGGGGGFEGGGGGGGGGGGGGGGGGGGGGDDGGGFCEGGEFDFFGGEBFFGGGFGGDGFGGFGFGG<DFFFGC,FCDCCFFGGGAEGGGGFFCG8DEEGDGGFFGGGGGCC?E7CEGGDAC999FFFG5DEGCFFFDFDFFAFAAD9559>CA>CDEFED0,*;)9FA;(;DCA*(.:?FD09C?:?2413A?DGC:9>09(46:::E:C:,((4+64)
@M04650:207:000000000-C238N:1:1101:26870:8864 2:N:0:19
GGACTACCGGGGTTTCTAATCCTGTTCGCTCCCCACGCTTTCGAGCCTCAGCGTCAGTTACAGTCCAGAGAGTCGCCTTCGCCACTGGTGTTCTTCCTAATCTCTACGCATTTCACCGCTACACTAGGAATTCCACTCTCCCCTCCTGCACTCTAGATTTCCAGTTTGGAATGCAGCACCCAGGTTGAGCCCGGGTATTTCACATCCCACTTAAAAATCCGCCTACGCTCCCTTTACGCCCAGTAAATCCGGACAACGCTCGCCACCTACGTATTACCGCGGCTGCTGGCACGTAGTTAGC
+
CCCCCGGGGGGGGGGGGGGGGGGGGGGGGGGGGGGGGGGGGGGGGGGGGGGGGGGGGGGGGGGGGGGGGGGGGGGGGGGGGGFFGFGGGDGGGGGGGGGGGGGGGGECEGGGGGGFGGD>EEGGGGGGGGAFGGFFA?FG8DGFGGGGGGGFGGGGGGFGFGGGGGGGGGFFGGGFGGGGCFCGGGGGGGGGGGGGCFGGGFGFFFFFEGGGFGGGFBCG>GF@DFDE@GBDF:A96(;FGDD@GFE?DFE9?FD<F9>?BFGFGE6777???EBAEF:>B6;;>?>F>GBGF6(4:GAAA
@M04650:207:000000000-C238N:1:1101:24374:8879 2:N:0:19
GGACTACTGGGGTTTCTAATCCTGTTCGCTACCCACGCTTTCGAGCCTCAGTGTCAGTTACAGACCAGAGAGCCGCTTTCGCCACCGGTGTTCCGCCATATATCTACGCATTTCACCGCTACACATGGAATTCCACTCTCCCCTTCTGCACTCAAGTTCGACAGTTTCCAAAGCATACTATGGTTGAGCCACAGCCTTTAACTTCAGACTTATCAAACCACCTGCGCTCGCTTTACGCCCAATAAATCAGGACAACGCTCGGGACCTACGTATTACCGCGGCTGCTGGCCCGGAGGTAGCC
+
CCCCCGGGGGGGGEFGGGGGGGGGGGGGGGGGGGGGGGGGFGGFGGGGGGGFGGGGG,FEEFGGGFFGFFFGGGGGCFGGGG@FBFGGGGGGGF,=CC7EFFGGGGGGGGGGGGGFGGGGGGGGGF9EFFFGFG;BEDAFGGGF8DGCEFGFGCGGFGGDGEEE<CE,D@FFFFFAACE7CFFCFECE6>7@7EF77;B7<>CEFGFFFG5CEGGGFE87);BE28@)8C=0;56;>@E7F<147@7?*8;E(;C079<<F9)19C<??0:2<FA999(426>0(42></4*(,,(4+...
@M04650:207:000000000-C238N:1:1101:18381:8912 2:N:0:19
GGACTACTCGGGTATCTAATCCCGTTCGCTACCCTAGCTTTCGCACATGAGCGTCAGTCTTGTGCCAGGAAGCCGCCTTCGCCACTGGTGTTCTTCCCGATATCTACGCATTTCACCGCTACACCGGGAGTTCCACTTCCCTCTCACATACTCTAGGCTTACAGTATCAGATGACAAACAGATGGTAAGCACCTGCCTTTTACATCTGACTTATAAACCCGCCTGCGTGCGCTTTACGCCCAGTAATTCCGGACAACGCTTGCCCCCTACGTATTACCGCGGCTGCTGGCACGTAGTTTGC
+
CCCCCGGGGGGGGGGGGGGGGGGGGGGGGGGGDGGGGGGGGGGGGGGGGGFGGGGGGGGGGGGGGGGGGFGGGGGGGGGGGGGGGGGGGGGGGGGGGGGGGGGGGGGGGGGGGGGGGGGGGGFFGCFGFGGGGGGGGGGGGGGFGGGGGGGFGGGFGGGGGGGFGGGGGGGFGGGGGGGGGCGGFGGGGGFGGGGGGGGFCFFFFGGFFGGGEGGFFFGG@GFFFFBF6D0>9GFFFFGGG?6@GF?<FCF><DDFGFFFFFG?CGF9??B<3<:4CF<F>BF>BBFFFE?E2??61C224
@M04650:207:000000000-C238N:1:1101:7907:8932 2:N:0:19
GGACTACTAGGGTTTCTAATCCTGTTTGCTCCCCACGCTTTCGCACCTGAGCGTCAGTCTTTGTCCAGGGGGCCGCCTTCGCCACCGGTATTCCTCCAGATCTCTACGCATTTCACCGCTACACCTGGAATTCTACCCCCCTCTACAAGACTCTAGCCTGCCAGTTTCGAATGCAGTTCCCAGGTTGAGCCCGGGGATTTCACATCCGACTTGACAGACCGCCTGCGTGCGCTTTACGCCCAGTAATTCCTGCCAACGCTTGCCCCCTACGTATTCCCTCTCCTGCTGGCCCGTAGTTACC
+
--AAC8FGF9ECFACFGEGGGGFFGGGFGGGGGGGGCEEGGGGCGGGGF8CFGGGGGGFGFEEFGCEEC7+:CFEGEGGGFGCEGGD:F7FGGDGGG8F,CAFFGGCD=CGGFAEFFFEDEGGFGF,B,8ADFE=?FDFG@DEFFA99,=B?EF9D=EGCGGGFGGGGGC6;CG,,@CFE6=:*>F>67?BCE5*:)9FGF+=F@*0)(:D:)*;7A(/>1DBF?F9D0C(((>>:B(:?E((.:*4<>=*-()*.9(4:(4F>7=1;(4(.)C:)+9)2((.))(.).*(:(-((4A)).
@M04650:207:000000000-C238N:1:1101:14410:8939 2:N:0:19
GGACTACAAGGGTATCTAATCCTGTTTGCTCCCCACGCTTTCGAGCCTCAGCGTCAGTTACGTCCCAGCAAGTCGCCTTCGCCACTGGTGTTCCTCCTAATATCTACGCATTTCACCGCTACACTAGGAATTCCACTTGCCTCTTCCGCACTCAAGCCTCACAGTTTCAGATGCACCCCCCAGGTTAAGCCCGGGTATTTCACATCTGACTTACAAGGCCGCCTACGCTCCCTTTACGCCCAGTAATTCCGGACAACGCTTGCCCCCTACGTATTACCGCGGCTGCTGGCACGTAGTTAGC
+
CCCCCGGGGGGDGGGGGGGGGGGGGGGGGGGGGGCGGGGGGGEGGGGGGGCFGGGCFGGFGGGGGGGGGGGGGGGGGGGGFGGGGGGGGGGEGGGGGGGGGGGGFGGFGDGGGGGGGGGGGGGGGGG8FCFGGCFGGFGGGGGFFGGDGGGDGFGGGGGGGGGFGFGGGFGG7FGGFDGGGGGGGGFGFG?CEGDECGGGGFGFFFGFFFCFEGG>FFGGFGFFFFFF@GFFDCFEF?DGGD;@GGEFGFF>:@G?F>BF00<:6FB>??0,2C?FGC(,419>6:7:>GFG68(8:G)).
@M04650:207:000000000-C238N:1:1101:13854:8946 2:N:0:19
GGACTACCGGGGTTTCTAATCCCGTTCGCTACCCTAGCTTTCGCACATGAGCGTCAGTCTTGTGCCAGGAAGCCGCCTTCGCCACTGGTGTTCTTCCCGATATCTACGCATTTCACCGCTACACCGGGAGTTCCACTTCCCTCTCACATACTCTAGGCTTACAGTATCAGATGACAAACAGATGGTAAGCACCTGCCTTTTACATCTGACTTATAAACCCGCCTGCGTGCGCTTTACGCCCAGTAATTCCGGACAACGCTTGCCCCCTACGTATTACCGCGGCTGCTGGCACGGAGTGAGC
+
CCCCCGGGGGGGCFGFFGGGGFGGGGGGGGGGDGGGGGGGGGGGGGGGGG?FGGGGGGCFGDGGGGGGGGFFDFGCGGGGGGEGGGGCFFFEG9DFGFE@FGGCFFGGEGGGDGGFGGGGGGFGGEFFCGFFGGFGFCG>F?FFGGGGGGDFGGGG:F6B6FF6F9DFGFGFGFFGGGGG7FFFFGGGGFFC,76CDDF7:FGFFGFFCCFFF=CCC=E4>G91153BFG9@BEFEF6EFF(827CA6*@@0:BDBD1661-<(9*4((,-4<F?BCF(-(46(4?2)4:?C(3,42*))(
@M04650:207:000000000-C238N:1:1101:15325:8952 2:N:0:19
GGACTACAGGGGTTTCTAATCCTGTTTGCTCCCCACGCTTTCGAGCCTCAGCGTCAGTTACAGTCCAGAGAGTCGCCTTCGCCACTGGTGTTCTTCCTAATCTCTACGCATTTCACCGCTACACTAGGAATTCCACTCTCCCCTCCTGCACTCTAGATTTCCAGTTTGGAATGCAGCACCCAGGTTGAGCCCGGGTATTTCACATCCCACTTAATTATCCGCCTACGATCCCTTTCCGCCCACTAATACCGGATAACGCTCTCCCCCTACGTATTACCGCGGCGTCTCGCACGTAGTTAGC
+
CCCCCFGFGGGEGGGGGGGGGGGGGGGCFGGGGDGE@FGGGGGFAFGFGC<FCFGG:EFFGGFFGGGGGFFGFGEGDCGFCGGGGGGGGGGGFEFGGGGCGFGFDGGGGGGGGGGEEEGGGFFFFGGCFE=FGFE98DFCC=C9CEGGGGGFGFGGDFGGCAEGGGGGGGDFGGF9DGCDEGG7C<DGCFCCE+:;9DFFGF;B;5D*)4;+:8BFFFFDAG97)6(0(/8=59A*+2EFGF((;8));4=:95*74/21((92*;2(321()32)+2((-(((421(45>G02<<:9:AA
@M04650:207:000000000-C238N:1:1101:12872:8984 2:N:0:19
GGACTACCAGGGTTTCTAATCCTGTTTGCTCCCCACGCTTTCGCACCTGAGCGTCAGTCTTTGTCCAGGGGGCCGCCTTCGCCACCGGTATTCCTCCAGATCTCTACGCATTTCACCGCTACACCTGGAATTCTACCCCCCTCTACAAGACTCTAGCCTGCCAGTTTCGAATGCAGTTCCCAGGTTGAGCCCGGGGATTTCACATCCGACTTGACAGACCGCCTGCGTGCGCTTTACGCCCAGTAATTCCGATTAACGCTTGCACCCTCCGTATTACCGCGGCTGCTGGCACGGAGGTAGC
+
CCCCCGGGGGGGGGGGGGGGGGGGGGGGGGGGGGGGGGGGGGGGGGGGGGFGGGGGGGGGGGGGGGGGGGGGGGGGGGGGGGGGGGGGGGGEGGGGGGGFEEGGGGGGGGGGGGAFGGGGGGGGGGGGDGGGGGGGGFGGGG?DGGGGDGF?FGGGGGGGGFFGGGGGGC>CFFGGGGGGGGGGFCFGGGFGGGGGGDCF:FFFFFFB6C5DA7<DA;FDBGFF?F9@FGFF6CFAF6CEG:6:DD>FGFFF6)9<F09:4(*2=031(39?(;(6<C690911;:727C?G69611C78.
@M04650:207:000000000-C238N:1:1101:18100:9013 2:N:0:19
GGACTACTCGGGTTTCTAATCCTGTTTGCTCCCCTAGCTTTCGCACTTCAGCGTCAGTTTTTGTCCAGTGAGCTACCTTCGTCATCGGCATTCCTACATATATCTACGAATTTCACCTCTACTCATGTAGTTCCGCCCACCTTTCCAATACTCTAGAATTTCAGTTTCGTCGGCAAGCTAATGGTTGAGCCACTAGTTTTCACCGTCGACTTGAAACCCCGCCTAGATGCCCTTTATGCCCAATAATTCCGGATAACGCTTGCGACATACGTATTACCGCGGCTGCTGGCACGTATTTAGC
+
CCCCCGGGGGGGGGGGGGGGGGGGGGGGGGGGGGGGGGGGGGGGGGGGGGGGGGGGGGFGGGGGGGGGGGGGGGGGGGGGGGGGGGGGGGGGGGGGGGGGGGGGGGGGGGGGGGGGGGGGGGGGGGGGGGGGGGGGGGGGGGGFGGGGGGGFGGGGGGGGGGGGGGGGDGGGGGEDGGGGGGGFGGGFGGGGGGGGGGGGGFFFFGGFFGGGFGGGFFGGFGFFFFFFEGEDF6AEFEGGGBD@FFEEGFFFDFGFC;BDDDG>CC(4.)45<F?DGG6;BF>(312,8EBC6:?90E496
@M04650:207:000000000-C238N:1:1101:24138:9040 2:N:0:19
GGACTACTGGGGTATCTAATCCCGTTTGCTCCCCACGCTTTCGAGCCTCAGCGTCAATTACAGACCAGAGAGTCGCCTTCGCCACTGGTGTTCCTCCATATATCTACGCATTTCACCGCTACACATGGAATTCCACTCTCCTCTTCTGCATTCAAGTTCCCCAGTTTCCAATGACCTTCCTCGGTTGAGCCGAGGGCTTTACCATCAGACTTAAGAAACCGCCTGCGCTCGCTTTACGCCCAATAAATCGGGACAACGCTCGGGACCTACTTATTACCGCGGCTGCTGGCACTTAGTTACC
+
CCCCCGGGGGGGGGGGGGGGGG,CFGGGGGGGGG<@FGGGGGG8EFGGGGGGGGGG@FG9F9F9FGGGC<FFGGGGGGGGGGGGGFGGGGFGGGGGGGFGGGGGGGGGGGGGGGFGGGGGGGGGGCGCFFFGGGGGG,9FGGGFEGGGGGEDGDFF,4@;=FGGGAEGG9EF?,,@6DGGD>E+F>C?CFGC+;***CGC+<;=B>;964;B*==:84CC>D2@9426@G>;?GFE63CEF2(,9*>EG)59;@C1*(-(41),)::82()).3))<*(13(-3((::(5(0().66F2)-
@M04650:207:000000000-C238N:1:1101:26086:9042 2:N:0:19
GGACTACCGGGGTTTCTAATCCTGTTTGCTCCCCACGCTTTCGAGCCTCAGTGTCAGTTACAGGCCAGAGCGCCGCTTTCGCCTCCGGTGTTCCTCCATATATCTACGCATTTCACCGCTACACCTGGAATTCCACTCTCCTCTCCTGCACTCAAGTCTCCCAGTTTCCAATGCACCCCATGGTTGAGCCACTGCCTTTTACATCCGACTTAAGAAACCACCTGCGCTCCCTTTACGCCCAATAAATCCGGACAACGCTTGGGACCTACGTATTACCTCGGCTGCTGGCCCGTCATTAGCC
+
CCCCCGGGGGG7FGGGGGGGGGAEGGGFGGGGGG8FFGGGGGG,<CGEF<EFGGDFFFFACEF8DFFF@F,@FFGGFGGGEGG@F<CEGGGGEEGGGFGFFE;FFEGGG+FGGGAGGGB6+>4E,AFGGGGGGGFFAB,DFFFFGGGF<,DDGC=,99@FGDD=F;EF,@3>FFGF,+4:9F?FG*@F?F7C7?FFGGGFC>,=B*3:99CD*++46>FC@G=;:?0>3)(6>F6358EG:03)0@73>;712)>3)(-4111(2::2?(,).C45C72(-:((40::?C6:44((6+)5?
@M04650:207:000000000-C238N:1:1101:25303:9048 2:N:0:19
GGACTACTCGGGTATCTAATCCTGTTTGCTCCCCACGCTTTCGAGCCTCAGCGTCAGTTACAGTCCAGAGAGTCGCCTTCGCCACTGGTGTTCTTCCTAATCTCTACGCATTTCACCGCTACACTAGGAATTCCACTCTCCTCTCCTGCACTCTAGATAATCAGTTTGGAATGCAGCCCCCAGGTTGAGCCTGAGTATTTCACATCCCACTTAATTATCCGCCTACGCTCCCTTTACGCCCAGTAATTCCGGACAACGCTTGCCCCCTACGTATTACCGCGGCTGCTGGCACGTAGTTAGC
+
CCCCCGGGGGGGGGGGGGGGGGFFGGFGGGGGGGGGGGGGGGG8DGGGGGGGGGGGGGGFGEDGFGGGDGGGGGGGGGGGGGGGGGGGGGGGFFGGFGGGFCGGGGGGDGGGGGGGGGGGGGGGFCFGGDGGGGGGGGGGGFFFGGGFFFGFGFF@EFC9,FEGGAEFEDGGGGGGG?EGEGDFGF887DGGGGGG?FGG@CFF?CD55DFGE7;79;FCAGAD=FFEDGFFDGFCF9EFFD26CFCEFFAB@D:;F>B631FFGGF>:<F?>7:AGCBF9;997<B:?GFGFF72?G<D<
@M04650:207:000000000-C238N:1:1101:27468:9094 2:N:0:19
GGACTACTGGGGTATCTAATCCTGTTTGCTCCCCACGCTTTCGAGCCTCAGCGTCAGTTACAGTCCAGAGAGTCGCATTCGCCACTGGTGTTCTTCCTAATCTCTACGCATTTCACCGCTACACTAGGAATTCCACTCTCCCCTCCTGCACTCTAGATTCCCAGTTTGGAATGCAGCACCCAGGTTGAGCCCGGGTATTTCACATCCCAATTAAAAATCCGCCTACGCTCCCTTTACGCCCAGTAAATCCGGCCAACGCTCGCCACCTACGTATTACCGCGGCTGCTGGCACGTAGTTAGC
+
CCCCCFFGGFGCGGADFGGDFFGFGGGCEAEEFE?B7FGG@F,CC::FFAGFGG7:FFFGGGFFGFD<FGGGGG7F+BFA,C@C@,C,CFGGGGGGFE9<?FFEFG<,8FFGGGGF,+6+@4EF=EF@FF@FFG9,,,9?,==DGEF,==,<D9FC94,@FA,@DFE,+@D>+C6E8==@++@DBFFF7CF?C>C77*@,;BFF69F*:*;77B5B648?)3>2>@2;@C2>BF;*1(;<</,.7@.?>)59(8C=C;07:9)9CC?25?63793A<F:(1(49BF?0,58<211.-<4).
@M04650:207:000000000-C238N:1:1101:22625:9119 2:N:0:19
GGACTACAGGGGTTTCTAATCCTGTTTGCTCCCCACGCTTTCGCACCTGAGCGTCAGTCTTTGTCCAGGGGGCCGCCTTCGCCACCGGTATTCCTCCAGATCTCTACGCATTTCACCGCTACACCTGGAATTCTACCCCCCTCTACAAGACTCTAGCTTGCCAGTTTCAAATGCAGTTCCCAAGTTAAGCTCGGGGATTTCACATCTGACTTAACAAACCGCCTGCGTGCGCGTTACGCCCAGTAATTCCGATTAACGCTTGCACCCTCCGTATTACCGCGGCTGCTGGCACGGAGTGAGC
+
CCCCCGGGGGGGGGEGFFGGGGGGGGGGGGGGGGGGGGGGFFGGGGGGGGGGGGGGGFGGGGGGGGDFGGGFGGGGGGGF<FFGGGGGGGGGGGGGGGGGGFGGFCFGGGGGGGGGGGDDGGGGGGGGGFFCFGGGGGGGGGGBFEGCEFGFGGGGGGGGFFGG>EGFFGGGGADGGGGGGFGGGGGGGFFGDE5E7CGGGFGFFFFFCFGC<FGG63=C1D1;;:9B@GF6(::8BFDGC?BBGG>DFFF0:57<FBFF:BFFGC:??BBF?F(49:3,76;6013?BE:93(6;2*)3(
@M04650:207:000000000-C238N:1:1101:11718:9127 2:N:0:19
GGACTACCCGGGTATCTAATCCTGTTTGCTCCCCACGCTTTCGCACCTGAGCGTCAGTCTTTGTCCAGGGGGCCGCCTTCGCCACCGGTATTCCTCCAGATCTCTACGCATTTCACCGCTACACCTGGAATTCTACCCCCCTCTACAAGACTCTAGCCTGCCAGTTTCGAATGCAGTTCCCAGGTTGAGCCCGGGGATTTCACATCCGACTTGACAGACCGCCTGCGTTCGCTTTACGCCCAGTACTTCCGATTAACGCTTGCCCCCTCCGTATTACCGCGGCTGCTTGCACGGAGTTCTC
+
<<ACCGGGGGGGGGGGGFGGGGGCFGGGGGGGGGGGEGGGGG7FEGGGDCCF>CFCEGGGGGGGGGFCDFDDEFGGGGGGDGEGGGGGGGGGGGGGGCCFGFGFGFGGGGGGGGGGGGEDGGFGGGF@8DFGFGGGDF?FGGGFGGF?9?FFGFA9FDGGGG6FFGGG*@,D7CF7F:FFF98*?F>CCDFGEDE=D5FFCFGFFG554DGD<*;@6;FG1DFF6F;B:DB>:EF<F?CGG?057*64CF:(8:*.:66:<:C(2;6,4132?F?AGG?F(3>;2??)):2?(((--C)).
@M04650:207:000000000-C238N:1:1101:20909:9146 2:N:0:19
GCACTCCACGGATTTCTAATCCTATCTACTCGCCACGCTTTTGAACGTGATAGTCTGTCTTGGTCCAGGGGGCCGCCTTTGCCACAGGTATTCTTCCAGTTCTCTACGCATTTCACCGCTACACCTGGACTTCTAACCGCCTCTACGACACTCAAACCTGCCAGTTTCTACAGCAGTTCGCAGATTGATCACGGGGATTTCACATTCGACTTGACTTACGGCCTGCCAGCGCTTTCCGCTCAGTAATTCCTATTAATCCTTCCACCCGCTCTATTACTTTCGCTGTTTTCGCTCTGTTCAC
+
8---6,,,=,++,6=,,,=,C,,-;,;,,<,,+@FFG>CB@,6,;F,A4;,,,C@,,C,666,C,CF,E,+@B+++@7?,,CE<C,,,:?EF9,,:?CF<9,=,@,,,+@B+5AF9,@+=+8=E:E,BF,,4,56,,4+88+@*E9==+++56,>,8+,,,3@=<CC,,@,,3,4,,?,+*5437@:9,,,,**=:CD7D+=?F++1B?C5****++*,*(),,()/))2(((28)+/***4(-:7))**1-)**)*))4.)*)**-((((-)+.5C*)))(-(--4-(<(*-.-):C)).
@M04650:207:000000000-C238N:1:1101:19853:9162 2:N:0:19
GGACTACCCGGGTATCTAATCCTGTTTGCTCCCCACGCTTTCGAGCCTCAGCGTCAATTACAGACCAGAGAGTCGCCTTCGCCACTGGTGTTCCTCCATATATCTACGCATTTCACCGCTACACATGGAATTCCACTCTCCTCTTCTGCATTCAAGTTCCCCAGTTTCCAATGACCTTCCTCGGTTGAGCCGAGGGCTTTCACATCAGACTTAAGAAACCGCCTGCGCTCGCTTTACGCCCAATAAATCCGGACAACGCTTGCCACCTACGTATTACCGCGGCTGCTGGCACGTAGTTTGC
+
CCCCCGGGGGGGGGGGGGGGGGGGGGGGGGGGGGGGGGGGGGGGGGGGGGGGGGGGGGGGGGGGGGGGGGGGGGGGGGGGGGGGGGGGGGGGGGGGGGGGGGGGGGGGGGGGGGGGGGGGGGGG:FGGFFGGGGGGGGGGGGGFGGGGGGGFGGGGFDFGGGDGFGGGGGGGGFGGGGGGGGGGGGGGGGGGGGGGGGGGGFGFFGGFFGFGFGDCFFGGBGFFFFFDFGFF@DAEFDGGG@0;GGEFFFE>0DGB4(4::?G:CF??:BB?7982CD?FFFFFF:448GFGFF0(-C45<
@M04650:207:000000000-C238N:1:1101:28149:9167 2:N:0:19
GGACTACCAGGGTATCTAATCCTGTTTGCTCCCCACGCTTTCGAGCCTCAGCGTCAGTTACAGACCAGAGAGCCGCCTTCGCCACTGGTGTTCCTCCCGATATCTACGCATTTCACCGCTACACTGGGAATTCCACTTCCCTCTCCCATACTCCAGACTTGCAGTATCAGCCGCAATCCGCCAGTTGAGCTGACGTATTTTACATCTGACTAACAAATCCGTCTGCGTGCCCTTTACGCCCAGTAATTCCGGACAACGCTTGCCCCCTACGTATTACCGCGGCTTCTGGCACGTAGTTTGC
+
CCCCCGGCCGGGGGGGGGGGGGGGGGGGGFGFGGFGDGGGGGGGGGGGGGGGGGFGGGGGGEF9FGGG8,EFGGGGGGGDGGGGGGGGGGGGGGGGG@7FGGGGGGGGGGGGGGGGGGG8@CCG,,AFEGGGGGGGGG,?EFDFF,,,81DD9,@E:D@;E9EDG9EDD93D=++4:@FGG>+:FC3@7DC76CE>D8>F+9FF+C=B?FF+*3*;6.9?@*8>5B=?>GDFFGFFF0EGEDDFFG6?GAF(3.9<F>>6<<GBFF>4(.1829>BFF?B(9>1((6<)<(<:81:??)6.
@M04650:207:000000000-C238N:1:1101:17227:9193 2:N:0:19
GGACTACCGGGGTTTCTAATCCTGTTTGCTCCCCACGCTTTCGCACCTGAGCGTCAGTCTTTGTCCAGGGGGCCGCCTTCGCCACCGGTATTCCTCCAGATCTCTACGCATTTCACCGCTACACCTGGAATTCTACCCCCCTCTACAAGACTCTAGCCTGCCAGTTTCGAATGCAGTTCCCAGGTTGAGCCCGGGGATTTCACATCCGACTTGACAGACCGCCTGCGTGCGCTTTACGCCCAGTAATTCCGATTAACGCTTGCACCCTCCGTATTACCGCGGCTGCTGGCACGGAGTTAGC
+
CCCCCGGGGGGGGGGGGGGGGGGGGGGGGGGGGGGGGGGGGGGGGGGGGGGGGGGGGGGGGGGGGGGGGGGGGGGGGGGGGGGGGGGGGGGGGGGGGGGGGGGGGGGGGGGGGGGGGGGGGGGGGGGFFGFGGGGGGGGGGGGFGGGGGGGFGGGFGGGGGGGGGGGGGGFGGGGGGGGGGGFGGGFFGGGGGGCE3DGGGFGFFGGF?GGGF7CGF;GGFGBB:FFE?GFFFC>AFFEDGFF0F>ABGFFFFF3:F69??BGFGGFFFBF:?EB<7C6>FBB002>??G:GB099?C496
@M04650:207:000000000-C238N:1:1101:18574:9243 2:N:0:19
GGACTACTGGGGTTTCTAATCCTGTTTGCTCCCCACGCTTTCGCACCTGAGCGTCAGTCTTTGTCCAGGGGGCCGCCTTCGCCACCGGTATTCCTCCAGATCTCTACGCATTTCACCGCTACACCTGGAATTCTACCCCCCTCTACAAGACTCTAGCCTGCCAGTTTCGAATGCAGTTCCCAGGTTGAGCCCGGGGATTTCACATCCGACTTGACAGACCGCCTGCGTGCGCTTTACGCCCAGTAATTCCGATTAACGCTTGCACCCTCCGTATTACCGCGGCTGCTGGCACGGAGTTAGC
+
CCCCCGGGGGGGGGGGGGGGGGGGGGGGGGGGGGGGGGGGGGGGGGGGGGGGGGGGGGGGGGGGGGGGGGGGGGGGGGGGGGGGGGGGGGGGGGGGGGGGGGGGGGGGGGGGGGGGGGGGGGGGGGGGGFGGGGGGGGGGGGGFGGEFFGGFGGGGGGGGGGGFFGGGGG>GGGGGGGGGGFGGGGGGGGGGGGGG<DGGGFGFFGGFFGGC8*;DF18D@GF?BFFB0CBF9GFFFFGEG6:>GGFAGFF0?>GFF:BFFFGFGGF3-:90:E:9CFFF>1(1((5:(*(<6>46<F2<:
@M04650:207:000000000-C238N:1:1101:15975:9292 2:N:0:19
GGACTACAGGGGTTTCTAATCCTGTTCGCTCCCCACGCTTTCGAGCCTCAGCGTCAGTTACAGTCCAGAGAGTCGCCTTCGCCACTGGTGTTCTTCCTAATCTCTACGCATTTCACCGCTACACTAGGAATTCCACTCTCCTCTCCTGCACTCTAGATAATCAGTTTGGAATGCAGCCCCCAGGTTGAGCCTGAGTATTTCACATCCCACTTAATTATCCGCCTACGCTCCCTTTACGCCCAATAATTCCGGATAACGCTCGCCACCTACGTATTACCGCGGCTGCTGGCACGTAGTTAGC
+
CCCCCGGGGGGGGGGGGGGGGGGGGGGGGGGGGGGGGGGGGGGGGGGGGGCGGGGGGGGGGGGGGGGGG?CFFGFGGGGGGGGGGGGFGGGGGGGGGGGGGGGGGFGGGGGGGGGGGGGDGGGGFCFGGGGGGGGGF8FGGDFFGGGGGGGFGGGGFGFDDGCEADGGEGGADGGG8?>EECCC>FGGGGGGGGGFGFDCFFGFFGGFFGGCFGD:96DF9C4):FFF@G9B9CA:F2CCFF@DGGC5D=A9?DG;F0;D?@D>3;:87>B??F?4CC(,,((46??)3E<F<:<1:C:9<
@M04650:207:000000000-C238N:1:1101:27949:9295 2:N:0:19
GGACTACTCGGGTTTCTAATCCTGTTTGCTCCCCACGCTTTCGCACCTGAGCGTCAGTCTTTGTCCAGGGGGCCGCCTTCGCCACCGGTATTCCTCCAGATCTCTACGCATTTCACCGCTACACCTGGAATTCTACCCCCCTCTACAAGACTCTAGTCTGCCAGTTTCGAATGCAGTTCCCAGGTTGAGCCCGGGGATTTCACATCCGACTTGACAGACCGCCTGCGTGCGCTTTACGCCCAGTAATTCCGATTAACGCTTGCACCCTCCGTATTACCGCGGCTGCTGGCACGGAGGTAGC
+
CCCCCGGGGGGGFFGGGGGGGGGGGGGGGGGGGGGGGGGGGGGFGGDFFGGGGGGGGFFGGGGGGGGGGGGGGGGGGGGGGEEGGGGGGGGGG9EGFGDG9FCGGGGGGGGGGGGGGGGGGGGGFGGGGGGGGGGGFCFDGGGFGGGGGGGFGDGGFGGGGGFF<EEG8FGFFFFGA@FACGGGCFGGGFFGC>?EDGG6C@EFFGCE;GDGFG;CFFF:9C>@?F>7:D>>9GFAF?G8C:?3DFB<FFFB135<:<6?B:5)2A:??<BF?C?FED34>;;09?::>G3A<>;0(/,5,
@M04650:207:000000000-C238N:1:1101:26794:9297 2:N:0:19
GGACTACTAGGGTTTCTAATCCTGTTTGCTCCCCACGCTTTCGCACCTGAGCGTCAGTCTTTGTCCAGGGGGCCGCCTTCGCCACCGGTATTCCTCCAGATCTCTACGCATTTCACCGCTACACCTGGAATTCTACCCCCCTCTACAAGACTCTAGTCTGCCAGTTTCGAAGGCAGTTCCCAGGTTGAGCCCGGGGATTTCACATCCGACTTGCCAGACCGCCTGCGTGCGCTTTACGCCCAGTAATTCCGATTAACGCTTGCCCCCTCCGGATTACCGCGGCTGCTGGATCGTGAGTAGC
+
CCCCCGGAFGGGGFGGEFGGGGGGGGGFGGGGGGGGGGGGGF@BFFGGGFEEGGGGGCACEGGGGGGFFGGDE>FGDGGGFGGFEFGGGGGGGGGGFGGGGGGG9FBEEGCFFDGGGG6DE@EFE8FF@FFGFFDGE863BCGFC>FDEDGFG9@DFG9@;FGGGGFG+6,*0@:7@BEG4@DFG?FDE7DCCE5?)?FFFFGF=CC;?DDG3+>CF1;F68961)(),9112:7660:E5(.8C74<CFFF:EGF:16??BF(*;32(-((-A(2C*41(((,-3))(*)+-,(((3.66
@M04650:207:000000000-C238N:1:1101:11570:9310 2:N:0:19
GGACTACTGGGGTTTCTAATCCCGTTCGCTACCCTAGCTTTCGCACATGAGCGTCAGTCTTGTGCCAGGAAGCCGCCTTCGCCACTGGTGTTCTTCCCGATATCTACGCATTTCACCTCTACACCGGGAGTTCCACTTCCCTCTCACATACTCTAGGCTTACAGTATCAGATGACAAACAGATGGTAAGCACCTGCCTTTTACATCTGACTTATAAACCCGCCTGCGTGCGCTTTACGCCCCGTAATTCCGGACAACGCTTGCCCCCTACTTATTCCCGCGGCTTCTGGCACGTCGTTTTC
+
@@<CC8FFE<ECGGGGGGGGGGGGGGGEGG:FGGGG<FFGGGGGGG7F:EDGGGGGGGFFFCGFFGFD7FFFGGGGGGGGGGGDGGGEGCGGGGGGGGGEG7EGGFGGGGGGGGGGG,@D9FEGGCG7@@@FGG9FDFFGGGGFGCD=FFGFGGDE9=EFGGF,C,DFG9,D=;<:A6A,4,@9,@,;9D9A:C8CFGGGCFG>CF88*=CDCD++97@D):=@(;/:(9:@BGF3C6@FF0(6):8?FF46177(969::1C:GE>F(3,<)06)<0-34(49(49-)<09(42,4E0(.
@M04650:207:000000000-C238N:1:1101:19232:9319 2:N:0:19
GGACTACCGGGGTTTCTAATCCTGTTTGCTCCCCTAGCTTTCGCACTTCAGCGTCAGTTTTTGTCCAGTGAGCTACCTTCGTCATCGGCATTCCTACATATATCTACGAATTTCACCTCTACTCATGTAGTTCCGCCCACCTTTCCAATACTCTAGAATTTCAGTTTCGTCGGCAAGCTAATGGTTGAGCCACTAGTTTTCACCGTCGACTTGAAACCCCGCCTAGATGCCCTTTATGCCCAATAATTCCGGATAACGCTTGCGACATACGTATTACCGCGGCTGCTGGCACGTATTTAGC
+
CCCCCGGGGGGGGGGGGGGGGGGGGGGGGGGGGGGGGGGGGGGGGGGGGGGGGGGGGGGGGGGGGGGGGGGGGGGGGGGGGGGGGGGGGGGGGGGGGGGGGGGGGGGGGGGGGGGGGGGGGGGGGFGGGGGGGGGGDGGGGGGFGGGGGGGFGGGCGDEDGGGGGGGF8EGCDGECGGGGGGGGFGGGGGGGG?FGGGGGGFEFBFGBAGGDBFDGFFGGBGF=6;@FFGEFBCAEFFGFFFDFGGFF7CA>6>D>FFFF;?C(7861-8:?2C7<CG:9>9>010>4:5:F?304:C<A>
@M04650:207:000000000-C238N:1:1101:6155:9332 2:N:0:19
GGACTACTAGGGTTTCTAATCCTGTTTGCTCCCCACGCTTTCGAGCCTCAGCGTCAGTTACAGTCCAGAGAGTCGCCTTCGCCACTGGTGTTCTTCCTAATCTCTACGCATTTCACCGCTACACTAGGAATTCCACTCTCCTCTCCTGCACTCTAGATAATCAGTTTGGAATGCAGCCCCCAGGTTGAGCCTGAGTATTTCACATCCCACTTAATTATCCGCCTACGCTCCCTTTACGCCCAATAATTCCGGATAACGCTCGCCACCTACGTATTACCGCGGCTGCTGGCACGTATTTAGC
+
CCCCCGGCFGGGFGGGGGECFFFGGGGGGGGGGGGGGGGGGGGGGGGGGGGGGEGGGGGGGGGGFGGGGGGGGGGGGGGGGGGGDGGGGGF=FFGGGGGGGGGGGFFGGGDDGGGDFCC>GFGFFGGGE?FGEC9DFFG8EGGFGGFFEEFFFGG8FFGGCDFGGGGGGDAFGBDFC?CEEDGGFGGGGGGGF?E,2+F:FFC7CFGFEG>FCCCFFEGC=C@ADFA9>DAFFFFFA9EEC92:CFEFGAFF;BDF6;9?12),:E?@(448?F?:C*43(,19367?7E(9:8().+).-
@M04650:207:000000000-C238N:1:1101:15470:9355 2:N:0:19
GGACTACCAGGGTTTCTAATCCTGTTTGCTCCCCACGCTTTCGCACCTGAGCGTCAGTCTTTGTCCAGGGGGCCGCCTTCGCCACCGGTATTCCTCCAGATCTCTACGCATTTCACCGCTACACCTGGAATTCTACCCCCCTCTACAAGACTCTAGCCTGCCAGTTTCGAATGCAGTTCCCAGGTTGAGCCCGGGGATTTCACATCCGACTTGACAGACCGCCTGCGTGCGCTTTACGCCCAGTAATTCCGATTAACGCTTGCACCCTCCGTATTACCGCGGCTGCTGGCACGGAGTTAGC
+
CCCCCGGGGGGGGGGGGGFGGGGGGGGGGGGGGGGGGGGGGGGGGGGGGGGGGGGGGGGGGGGGGGGGGGGGGGGGGGGGGGGGGGGGGGGGGGGGGGGGGGGGGGGGGGGGGGGGGGGGGGGGGGGGGGGGGGGGGGGGGGGFDGGCFGGFGFGGGGGGGGGGGGGGGCFGGGGGGGGGGGGGGGGGGGGGGGGGGGGGGCFFAFGFDGGGFGGGFFGGFGFFFFFFFGFFFE@BFFGGGFFFGGBBGFF06>D)029<??<>FFF:?B>?BGBFGGBFFFBF><FF:E(<:>F;:G2<A
@M04650:207:000000000-C238N:1:1101:28806:9365 2:N:0:19
GGACTACAAGGGTATCTAATCCCGTTCGCTACCCTAGCTTTCGCACATGAGCGTCAGTCTTGTGCCAGGAAGCCGCCTTCGCCACTGGTGTTCTTCCCGATATCTACGCATTTCACCGCTACACCGGGAGTTCCACTTCCCTCTCACATACTCTAGGCTTACAGTATCAGATGACAAACAGATGGTAAGCACCTGCCTTTTACATCTGACTTATAAACCCGCCTGCGTGCGCTTTACGCCCAGTAATTCCGATTAACGCTTGCACCCTCCGTATTACCGCGGCTGCTGCCACGGAGTTAGC
+
CC9CCGGGGGGGGFGGGGGGGCGECDDFGEGGFGGGGGGGGFFGGEGGGGGGGGFEGFEGGGGGGGGGGGGEFFG7:FGGGGGGGGGGGGFGGGGGGGGCGGGGGGGGGGGGGGGGCCCCEGFGGGGGFGGGGG,DDDFCGFGFFGFCDFGFGGAGGGGFFGF=FDFCFGFGGGFCEGE:CFGGCFGGGGFF>,@FFGFGGFGFFGGFFGFGFGCDF9?DFG>?2A9??GBFFGFFFDGEG?FFGGFEGF;(6:3:F:>FB?F<6C??6:>F(;:4CF?9>>0444:?)*5C>>07<F<9<
@M04650:207:000000000-C238N:1:1101:10365:9395 2:N:0:19
GGACTACTAGGGTTTCTAATCCTGTTTGCTCCCCACGCTTTCGCACCTGAGCGTCAGTCTTTGTCCAGGGGGCCGCCTTCGCCACCGGTATTCCTCCAGATCTCTACGCATTTCACCGCTACACCTGGAATTCTACCCCCCTCTACAAGACTCTAGCCTGCCAGTTTCGAATGCAGTTCCCAGGTTGAGCCCGGGGATTTCACATCCGACTTGACAGACCGCCTGCGTGCGCTTTACGCCCAGTAATTCCGATTAACTCTTGCACCCTCCGTATTACCGCGGCTGCTGTCCCGGAGTTAGC
+
CCCCCFGGGGGGGGGGGGGGGGGFGGGGGGGGGGGGGGGGGGGGGGGGGFFGGGGGGGGGGGGGGGGGGGGGGGGGGGGGGGGGGGGGGGGGGGGGGGGGGGGGGGGGGGGGGGGGGGGGGGGGGGGGGGGGGGGGGDGGGGGBGGGGGGGFGGGAFGGGGGGGGGGFEFGGGGGGGFGGGGGGGGGGGGGGGGGGGGGFFFGFFGGF?GGC<GGGFFGGFDBF1>9D<D>B0EFFFFGEGBFFGGFFGFF(:>GAC)6<<27<FG:6:B01:6?FGC(-19>6>B?F)+)+(.432@)::
@M04650:207:000000000-C238N:1:1101:8236:9404 2:N:0:19
GGACTACCAGGGTATCTAATCCTGTTTGCTCCCCACGCTTTCGCACCTGAGCGTCAGTCTTTGTCCAGGGGGCCGCCTTCGCCACCGGTATTCCTCCAGATCTCTACGCATTTCACCGCTACACCTGGAATTCTACCCCCCTCTACAATACTCTAGCCTGCCAGTTTCGAATGCAGTTCCCAGGTTGAGCCCGGGGATTTCGCATCCGACTTGACTGACCGCCTGCGTTCGCTTTACGCCCAGTAATTCCGATTAACGCTTGCACCCTCCGTATTACCGCGGCTGCTGGCACGTAGTTAGC
+
--@CCGGG@FEDFGGGGGAFGFGFGGGDFFGGGG8F7FFEGGCC:FEF8C<A7FECCFC,C,6CEFDC,:@CFE@FEGGGFEGGE=7>FCFGF<EFF8<,EFGGGFE:CCFGEFFCF:CCECGGF:8,,8EBF,,C9@=BEGGFAB,,,,8CFAF7DFC@CDF,DBAF*3@@>C7,@=EF9@8*FF8,,6:149**)9FGFF>55DF)(>CC)*;+2)>C0DBF(<;B(<(-25@2=05/:2(5**66>46(4>*6:(422(1)9814<16:?F?2@::93001-,5)(::C(.34-C)24
@M04650:207:000000000-C238N:1:1101:9592:9404 2:N:0:19
GGACTACCGGGGTATCTAATCCTGTTTGCTCCCCACGCTTTCGAGCCTCAGCGTCAGTTACAGTCCAGAGAGTCGCCTTCGCCACTGGTGTTCTTCCTAATCTCTACGCATTTCACCGCTACACTAGGAATTCCACTCTCCTCTCCTGCACTCTAGATAATCAGTTTGGAATGCAGCCCCCAGGTTGAGCCTGAGTATTTCACATCCCACTTAATTATCCGCCTACGCTCCCTTTACACCCAATAATTCCGGATAACGCTCGCCACCTACGTATTCCCGCAGCTGCTGGCACGTAGTTAGC
+
CCCCCFGGGGGGGGGGGGGGGGGGGGGGGGGGGGGGGGGGGGGGGGGGGGCGG:FEGFGEFGGGGGGGFGGGGGGGGGGGGGGGGGGGGGGEGGAFGGGGGGGGGFFGGGGGGGGGGGGGGGGFG:AGGFFGGGCGGCGGGGGFF?98FFGFGFDCDFCAFFGGGGGFGEEFFGDD@FEG@CCDFGGGGGGC?6D,?;FE7FGFFGGAEGGGF7+=97FF=FAAAF?59DFFDCFEF*?FE(6=FGEFGFFF<5D4;;>@DFGBDGF0(.(42C?)<912(-7:>B70:C<F04((3F24:
@M04650:207:000000000-C238N:1:1101:18668:9419 2:N:0:19
GGACTACTCGGGTTTCTAATCCTGTTCGCTACCCACGCTTTCGAGCCTCAGTGTCAGTTACAGACCAGAGAGCCGCTTTCGCCACCGGTGTTCCTCCATATATCTACGCATTTCACCGCTACACATGGAATTCCACTCTCCCCTTCTGCACTCAAGTTCGACAGTTTCCAAAGCATACTATGGTTGAGCCACAGCCTTTAACTTCAGACTTATCAAACCACCTGCGCTCGCTTTACGCCCAATAAATCCGGACAACGCTCGGGACCTACGTATTACCTCGGCTGCTGGCCCGTAGTTAGCC
+
CCCCCGGGGGGGGGGGGGGGGGGGGGGGGGGGGGGGGGGGGGGGGGGGGGGGGGGGGGGGGGGGGGGGGGGGGGGGGGFGEGGGGGGGGGGGGGGGGGGGGGGGGGGGGGGGGGGGGGGGGGGGGGGGFFGGGGGGGGGGGGGFGGGGGGGFGGGGGGGEGGGGGGGGGGGGGGGGGGGGGGGGGGGGGGFGFGFGGGFGGFGFFGGAEFGGFGGGFF>FDDDEDF>?=D@@BF6CFDGGG0@FGGFFGFEDF>GD3(,176),CC?2::?FAC)4@*),,409?FF:6*8=>136A35<?
@M04650:207:000000000-C238N:1:1101:17243:9437 2:N:0:19
GGACTACCGGGGTTTCTAATCCTGTTTGCTCCCCACGCTTTCGAGCCTCAGCGTCAGTTACAGTCCAGAGAGTCGCCTTCGCCACTGGTGTTCTTCCTAATCTCTACGCATTTCACCGCTACACTAGGAATTCCACTCTCCTCTCCTGCACTCTAGATAATCAGTTTGGAATGCAGCCCCCAGGTTGAGCCTGAGTATTTCACATCCCACTTAATTATCCGCCTACGCTCCCTTTACGCCCAATAATTCCGGATAACGCTCGCCACCTACGTATTACCGCGGCTGCTGGCACGTATTTAGC
+
CCCCCGGGGGGGGGGGGGGGGGGGGGGGGGGGGGGGGGGGGGEGGGGGGGGGGGGGGGGGGGGGGGGGGGGGGGGGGGGGGGGGGGGGGGGGGGGGGGGGGGGGGGGGGGGGGGGGFGGGGGGGGGGGFFGGGGFGFGGGGGGFGGGGGGGFGGA9FGGG:@A=FFGGGGGGGGGFGGGGGGGGGGGGFFGGGGGGGGGGGFGFFGFFECGDFGGGFCDFDGFFFFFD=GBBDCFCFFGGGF01FGFEFFF9;DDAG0;113D1*;::?FB2>G:FGF?>09079??)(:<F:?3).<>):
@M04650:207:000000000-C238N:1:1101:17070:9466 2:N:0:19
GGACTACAGGGGTTTCTAATCCCGTTCGCTACCCTAGCTTTCGCACATGAGCGTCAGTCTTGTGCCAGGAAGCCGCCTTCGCCACTGGTGTTCTTCCCGATATCTACGCATTTCACCGCTACACCGGGAGTTCCACTTCCCTCTCACATACTCTAGGCTTACAGTATCAGATGACAAACAGATGGTAAGCACCTGCCTTTTACATCTGACTTATAAACCCGCCTGCGTGCGCTTTACGCCCAGTAAATCCGGACAACGCTTGGGACCTACGTATTACCGCGGCTGCTGGCACGTAGTTAGC
+
CCCCCGGGGGGGGGGGGGGGGFGGGGGGGGGGGGGGGGGGGGGGGGGGGGGGGGGGGGGGGGGGGGGGGGGGGGGGGGGGGGGGGGGGGGGGGGGGGGGGGGGGGGGGGGGGGGGGGGGGGGGGGGGGGGGGGGGGGGGGGGGFGGGGGGGFGGGGGGGGGGGGGGGGGGGGGGGGGGGGGGFFGGGGGGGGGCFGGGGGGFGFFGGFFGGGFGGGFFGDBG>@>F>E;DFF@GFFFFGGG??EGFE<FFFFFE5:*29:??GBGGF8<7?:)+3:<D?>(3>B2<?>0=(3-8?B?G>B<
@M04650:207:000000000-C238N:1:1101:19921:9472 2:N:0:19
GGACTACCCGGGTATCTAATCCTGTTTGCTCCCCACGCTTTCGAGCCTCAGTGTCAGTTACAGGCCAGAGAGCCGCTTTCGCCTCCGGTGTTCCTCCATATATCTACGCATTTCACCGCTACACATGGAATTCCACTCTCCTCTCCTGCACTCAAGTCTCCCAGTTTCCAATGCACACAATGGTTGAGCCACTGCCTTTTACATCAGACTTAAGAAACCACCTGCGCTCGCTTTACGCCCAATAAATCCGGACAACGCTTGGGACCTACGTATTACCCCGGCTGCCGGCCCGTAGTTTGCC
+
CCCCCGGGGGGGGGGGGGGGGGGGGGGGGGGGGGGGGGGGGGGFGGGGGGGGGGGGGGGGGGGGGGGGGGGGGGGGGFGGGGGGEGGGGGGGGGGGGGGGGG>FGGGGGGGGGGGGGGGGGGG@FFGGGGGGGGGGGGGFGGGFGGGGGGGFGGFFGGGCGGGGFGGGGDFGFGAFGGGGGGGGGGFG68EFFFGGGGGGDFGFA7FA@CD7>FFGFBCDFG:@=>2/5C=2@GFF;@EGG1@4CG?CCB:;@:C@D@02:?4(2A12?1??A<25+*-,(9990((49*4572,-6+.-.
@M04650:207:000000000-C238N:1:1101:16943:9479 2:N:0:19
GGACTACCGGGGTTTCTAATCCTGTTTGCTCCCCACGCTTTCGCGCCTCAGCGTCAGGTACGAGCCAGAAAGCCGCCTTCGCCACTGGTGTTCCTCCTAATATCTACGCATTCCACCGCTACACTAGGAATTCCACTCTCCTCTCCTGCACTCTAGATAATCAGTTTGGAATGCAGCCCCCAGGTTGAGCCTGAGTATTTCACATCCCACTTAATTATCCGCCTACGCTCCCTTTACGCCCAATAATTCCGGATAACGCTTGCTCCCTACGTATTACCGCGGCTGCTGGCACGTAGTTAGC
+
CCCCCGGGGGGGGGGGGGGGGGGGGGGGGGGGGGGGGGGGGGGGGGGGGFGGGGGGGGGGGGDGGGGGGGGGGGGGGGGGGGGGGGGGFGGGGGGGGGGGGGGGGGGGGGGGGGGGGGGDGGFDFFGGGGGGGGGGGGFGGGGFGFGGGGGFGGGGFGCEGGGGGGGGGGGGGGGGGGGGGGGGGFFGGGGGGG?FGGGGGFGFFGGFFGGGFGG7CCGGFFDFFF=D?GFD@GF9FFGGGFFFG7?6@CFF0BCBG09?:?3):8:?ABB??F?<GF<>F>>>;6?D>EFF?<?::GA-6
@M04650:207:000000000-C238N:1:1101:17370:9482 2:N:0:19
GGACTACCCGGGTATCTAATCCTGTTTGCTCCCCACGCTTTCGCACCTGAGCGTCAGTCTTTGTCCAGGGGGCCGCCTTCGCCACCGGTATTCCTCCAGATCTCTACGCATTTCACCGCTACACCTGGAATTCTACCCCCCTCTACAAGACTCTAGTCTGCCAGTTTCGAATGCAGTTCCCAGGTTGAGCCCGGGGATTTCACATCCGACTTGACAGACCGCCTGCGTGCGCTTTACGCCCAGTAATTCCGATTAACGCTTGCACCCTCCGTATTACCGCGGCTGCTGGCACGGAGTTGGC
+
CCCCCGGGGGGGGGGGGGGGGGGGGGGGGGGGGGGGGGGGGGGGGGGGGGGGGGGGGGGGGGGGGGGGGGGGGGGGGGGGGGGGGGGGGGGGGGGGGGGFDFEGGGGGGGGGGGGGGGGGGGGGGGGGGGGGGGGGGGGGGGGFGGGGFGGFGGGGGFGGGGGGGGGGGGGGFFDGGGGGGGGGGGGGGGGGGGGGGGGGGFGFFGG>DGGGFGGGFFGGFG>BFFF:?GFF>GFBFFDEC<?FGGF2DFF?FEDBG0,:46C2FGF:BFF?FF0):>02690,2(4:?D0+(4(-,C)27
@M04650:207:000000000-C238N:1:1101:24871:9495 2:N:0:19
GGACTACTGGGGTATCTAATCCTGTTTGCTCCCCACGCTTTCGAGCCTCAGTGTCAGTTACAGGCCAGAGAGCCGCTTTCGCCTCCGGTGTTCCTCCATATATCTACGCATTTCACCGCTACACATGGAATTCCACTCTCCTCTCCTGCACTCAAGTCTCCCAGTTTCCAATGCACACAATGGTTGAGCCACTGCCTTTTACATCAGACTTAAGAAACCACCTGCGCTCGCTTTACGCCCAATAAATCCGGACAACGCTTGGGACCTACGTATTACCGCGGCTGCTGGCACGTAGTTAGCC
+
CCCCCFGGGGGGGGGGGGGGGGGGGGGGGGGGGGGGGGGGGGGGGGGGGGGFGGGGGGGGGGDFGGGGGGGGGGGGGGGGGGGGGGGGGGGGGGGGGGGGGGGGGGGGGGGGGGGGGGGGGGGGGGGGGGGGGGGGGGGGGGGFGGCGGDFFGGCEFEFGGGGGGGGGGGCGFFGGGGG6FFEEGGGGF@7,5@FCCFGFGFFF@FC>@CFC;>>D55CFFGFFFE2:5D=(>FFFFDGGG@@EGDE?FE=?B3DDD;08;:9?GGB?BF18)<<::*,3(((317?0(*.24???2+4):
@M04650:207:000000000-C238N:1:1101:18438:9510 2:N:0:19
GGACTACTCGGGTATCTAATCCTGTTTGCTCCCCACGCTTTCGAGCCTCAGCGTCAGTTACGTCCCAGCAAGTCGCCTTCGCCACTGGTGTTCCTCCTAATATCTACGCATTTCACCGCTACACTAGGAATTCCACTTGCCTCTTCCGCACTCAAGCCTCACAGTTTCAGATGCACCCCCCAGGTTAAGCCCGGGTATTTCACATCTGACTTACAAGGCCGCCTACGCTCCCTTTACGCCCAGTAATTCCGGACACCGCTTGCCCCCTACGTATTACCGCGGCTGCTGGCACGTAGTTAGC
+
CCCCCGGGGGGGGGGGGGGGGGGGGGGGGGGGGGGGGGGGGGGGGGGGGGGGGGGGGGGGGGGGGGGGGGGGGGGGGGGGGGGGGGGGGGGGGGGGGGGGGGGGGGGGGGGGGGGGGGGDCBFFFGGGDGGGFGGGGGGGGGGFGGGGGGGFGGFGGGGGEGGGGGGGGFGGGGGGGGGGGGGGGGGGFGGGGGGGGFGGGFGAFGFFEGGGFGG7ADGGFG>=0=;DFGF@;FF3C6ECF@FFFG?EGFFB:DG(139BB(50CE61-31?7<?FGF619(7>0??:05(<244:?F44:
@M04650:207:000000000-C238N:1:1101:24793:9546 2:N:0:19
GGACTACAGGGGTATCTAATCCTGTTTGATCCCCACGCTTTCGCATCTCAGCGTCAGTACTGCACCAGGTAGTCGCCTTCGCCACTGATGTTCCTCCAGATCTCTACGGATTTCACCCCTACACCTGGAATTCCACTACCCTCTCACAGACTCAAGCTCTACAGTATCAAAGGCAGTTCCACGGGTAAGCCGTGGGATTTCACCTCTGACTTATAAAGCAGCCTACATGCGCTTTACGCCCAGTGATTCCGATTAACGCTTGCACCCTCCGTATTACCGCGGCTGCTGGCACGGAGTTAGC
+
CCCCCGGGGGGGGGGGGGGGGGGGGGGGGGGGGGGGGGGGGGGGGGGGGGGGGGGGGGGGGGGGGGGGGGGGGGGGGGGGGGGGGGGGGGGGGGGGGGGGGGGGGGGGGDGGGGGGGGGGGGGGGGGGGGGGGGGGDGFGGGGFGGGGFGGFGG89F=EGGGGGGGGGCGGGGGGGGGGGGGGGGGGGGGGGGGGGGGGGGFGFFGGFFGGGFGDFFCGFDGFFFFBB4C=@BGFFF@GGG95@D:<<FFFDDEGFGFFD;@GEGGF?;DBBBGF>GGFFFFFB>?74:E?G:>14,;:96
@M04650:207:000000000-C238N:1:1101:9220:9552 2:N:0:19
GGACTACAGGGGTTTCTAATCCTGTTTGCTCCCCACGCTTTCGCACCTGAGCGTCAGTCTTTGTCCAGGGGGCCGCCTTCGCCACCGGTATTCCTCCAGATCTCTACGCATTTCACCGCTACACCTGGAATTCTACCCCCCTCTACAAGACTCTAGTCTGCCAGTTTCGAATGCAGTTCCCAGGTTGAGCCCGGGGATTTCACATCCGACTTGACAGACCGCCTGCGTGCGCTTTACGCCCAGTAATTCCGGCCAACGCTTGCACCCTCCGTATTACCGCGGCTGCTGGCCCGGATTTAGC
+
CCCCCGGGGGGGGGGGGGGGGGGGGGGGGGGGGGGGGGGGGGGGGGGGGGGGGGGGGFGFGGGGGGGGGGGGGGGGGGGGGGGGGGGGGGGGGGGGGGGGGGGGGGGGGGGGGGGGGGGGGGGGGGGGGGGGGGGGGGGGGGGFGGGGCFFFGGGGGGGGGF?FFGGGDEGGGGGGGGGGGGGGGGGGGGGGGGGGGGGCDFGFFGGFFGDDFGGGFFGGFGFFFFFF?DFBF5>AF?EEE0<?FGF>FFFF()>?GFB::1C2CF:18?>F6*7>GCBBBB99>?::>E05499(4<A46
@M04650:207:000000000-C238N:1:1101:5038:9607 2:N:0:19
GGACTACACGGGTTTCTAATCCCGTTCGCTACCCTAGCTTTCGCACATGAGCGTCAGTCTTGTGCCAGGAAGCCGCCTTCGCCACTGGTGTTCTTCCCGATATCTACGCATTTCACCGCTACACCGGGAGTTCCACTTCCCTCTCACATACTCTAGGCTTACAGTATCAGATGACAAACAGATGGTAAGCACCTGCCTTTTACATCTGACTTATAAACCCGCCTGCGTGCGCTTTACGCCCAGTAATTCCGGACAACGCTTGCCCCCTACGTATTACCGCGGCTGCTGGCACGTAGTTTGC
+
CCCCCGGGGGGGGGGGGGGGG9FGGGGGGGGGGGFFGGGCFGGGGGGGGFGGGGGGGEEEGGFGGGGGGGGGGGGGGGGGGGEGGGGGGGGGGFAEFEGGCFGGGGGE7FGGGGFFGGEGEDF,EFGGFGEGGGGGFF9FFGGFDDF?FGGFGDFGFEFGGGEGFFEGGG:FFFFGFGGGGDEGECFGFDFFGGGGGFGGGFGFFG7>EC7@CFGFFEF*/C@2=F2>6D>9@E>CFF@FC(,6FG5<CAF>0<5(*42:?0*5CFF22((240:4CC0>>9>6;F>?FC,+,,(429<<-
@M04650:207:000000000-C238N:1:1101:21627:9608 2:N:0:19
GGACTACCGGGGTATCTAATCCTGTTTGCTCCCCACGCTTTCGCACCTGAGCGTCAGTCTTTGTCCAGGGGGCCGCCTTCGCCACCGGTATTCCTCCAGATCTCTACGCATTTCACCGCTACACCTGGAATTCTACCCCCCTCTACAAGACTCTAGCCTGCCAGTTTCGAATGCAGTTCCCAGGTTGAGCCCGGGGATTTCACATCCGACTTGACAGACCGCCTGCGTGCGCTTTACGCCCAGTAATTCCGATTAACGCTTGCACCCTCCGTATTACCGCGGCTGCTGGCACGGAGTTAGC
+
CCCCCGFGGGGGGGGGGGGGGGGGGGGGGGGGGGGGGGGGFGGGGFGGFCFGGGGGGGGGGGGGGGGGGDGGGGGGGGGGGDGGGGGGGGDGFGGGGGGFGGGGGGGGGGGGGGGGGGEGGGGGGGGFGGGGGGGGCGGED?CFCDF?DFGFGGFGGEFGGGGFFGGGGGGGGFGDFGGGGCFGGGGG?FGGGGGGDGGFFAGFFGGFFGGDEG4:*=FFBGFBFFF5-*(43E>DFFEGC0::G*-6>@@(8:3:F0;??:*,>FB?::><BD3A9C190>6>9<?F(:?GF9(,8FF><
@M04650:207:000000000-C238N:1:1101:3300:9615 2:N:0:19
GGACTACAGGGGTTTCTAATCCTGTTCGCTACCCACGCTTTCGAGCCTCAGTGTCAGTTACAGACCAGAGAGCCGCTTTCGCCACCGGTGTTCCTCCATATATCTACTCATTTCACCGCTACACATGTAATTCCACTCTCCCCTTCTGCACTCAAGTTCGACAGTTTCCAAAGCATACTATGTTTGAGCCACTGCCTTTTACATCAGACTTAAGAAACCACCTGCGCTCGCTTTCCGCCCAATAAATCCTGACCACGCTTGTGACCTACGTCTTACCCCGTCTGCTGGCCCGTAGTTAGCC
+
CCCCCCGGG8F7CFCFFEFGGGGGGGFGDCFEEFGEGEFEGGCF<FGFGGFGFGGGGFGGECDGGGGFF88FFGGGECGGGGGGC@+@@CFFDEGGGFG<F9EFGCG,C9EFDFGEFCED>F@FEFG,EBCFGGCCF?,A8?GD8FDFCAEFF8>@FEEC?+=+AFD,@BEC8FCDDDFFGGCFG89DCE,9@<CC?;CF+;@EF+7A@97:C7D8F@D>97:4)3792)/-(5+8)/;<C<1)*19?D+=)5)*,*.3(((2)+<9@E03(3@))0*-444,1<A0((2,*-(,,.+).5
@M04650:207:000000000-C238N:1:1101:27055:9633 2:N:0:19
GGACTACACGGGTTTCTAATCCTGTTTGCTCCCCACGCTTTCGAGCCTCAGTGTCAGTTACAGGCCAGAGAGCCGCTTTCGCCTCCGGTGTTCCTCCATATATCTACGCATTTCACCGCTACACATGGAATTCCACTCTCCTCTCCTGCACTCAAGTCTCCCAGTTTCCAATGCACACAATGGTTGAGCCACTGCCTTTTACATCAGACTTAAGAAACCACCTGCGCTCGCTTTACGCCCACTAAATCCGGACAACGCTTGGGACCTACGTATTACCGCGGCTGCTGGCACGGAGTTAGCC
+
CCCCCGGGGGGGGGGGGGGGGGGGGGGGGGGGGGGGGGGGGGGGGGGGGGGGGGGGGGGGGGGGGGGGGGGGGGGGGDGGGGGGGGGGGGGGGGGGGGGGGGGGGGGGGGGFGGGGGGGDEGGGGGGGFFGGGGGGGGGGGGGFGGGGGGGFGGGGGGGGGGGGGGGGGGGGGGGFGGGFFFGGGFGFGGGGGGGGGGGGGFGFFGG5@DDFFGGFFFFGBCDFFFBBFGB?FGFCEFGGG0=EGGFCGFF@FFF<C;4??BFFGGF<B???FGFFFD>>>>>>F?BFF78=>9>?10:A:
@M04650:207:000000000-C238N:1:1101:19525:9637 2:N:0:19
GGACTACAGGGGTATCTAATCCTGTTTGCTCCCCACGCTTTCGCACCTGAGCGTCAGTCTTTGTCCAGTGGGCTGCCTTCGCCAACGGTATTCCTTCAGATCTCTACGCATTTCACCGCTACACCAGGCATTCTACCCCCCTCTACAATACTCTAGTCTGACAGTTTCGATTGCAGTACCCAGGTTGAGCCCGGGGATTTCACATCCGACTTGAATGACCGCCTGCGTGCGCTTTACTCCCAGTAATTCCGTTTAACGCTTGCACCCTCCGTATTACCACGGCTGCTGGCACGGGGTTTGC
+
CC9ACCFG,CFFFGGGDGGGGGGGGGGGFGGGGEFEBFEGGGG7@F+A:<AFGGEB,C,CF9E<,,,C6<6BD@B@BEFEFF@@+A:BGGFGDF,,5CEFGG=EGF,AFFFGGGGGG+CDGEGDG79+:<BFF,,,@D+=+=@6ECFG9E8FF,EG,,,7,722C3@D+B,6=E99E7,@FCCBFF?D6,,41*5*;DGGGFGB+3*:>D?C5*0++0;02CB?;A;>(8112:)7+1BFF;44*0)6:B6).97AC411(4<22;<:66>?(254FG)4:>>(36?32E?F(,((-*(,)
@M04650:207:000000000-C238N:1:1101:23181:9638 2:N:0:19
GGACTACAGGGGTATCTAATCCTGTTTGCTCCCCACGCTTTCGAGCCTCAGCGTCAGTTACAGTCCAGAGAGTCGCCTTCGCCACTGGTGTTCTTCCTAATCTCTACGCATTTCACCGCTACACTAGGAATTCCACTCTCCTCGCCTGCACTCTAGATAATCAGTTTGGAATGCAGCCCCCAGGTTGAGCCTGATTATTTCACATCCCACTTAATTATCCGCCTACGCTCCCTTTACGCCCAATAATACCGGATAACGCTCGCCACCTCCGTATTACCGCGGCTGCTGGCACGTAGTTAGC
+
CCCCCGGGGGGGGDGGGGGGGGGGGGGGGGGGGGFGDEGGGGGGGGDFFGGGGGGGGGGGGGGEFFGGFGGGGGGGGGGGGGGGGFFGCBFGGFGGGGCGFAFGGGGGGGGEGGGGGGGGGDGGGFBFGGGGGGGG8DFGGGG*===DGGGFFFFGGFFGGDECGGGG+DAFGFGFFG6@CFGGGGGGGGGC@7,@=CFGGFGFCCFF@GGGFGGFFEGFDGFADFAFDDFFF7A:B=GGG@<;F><CGFF@>EDFG@>(/:G>:E?0(4;?0C>ACC?BF6;BFFFB?E:EB6(.4C>A<
@M04650:207:000000000-C238N:1:1101:2335:9696 2:N:0:19
GGACTACTGGGGTTTCTAATCCTGTTTGCTCCCCACGCTTTCGCACCTGAGCGTCAGTCTTTGTCCAGGGGGCCGCCTTCGCCACCGGTATTCCTCCAGATCTCTACGCATTTCACCGCTACACCTGGCATTCTACCCCCATCTACAAGACTCTAGTCTGCCAGTTTCCAATGCACACAATGGTTGAGCCACTGCCTTTTACATCAGACTTAAGAAACCACCTGCCATCGCTTTACGCCTAATAACACAGGACAACGCTTGTGATCTACGTATGACCGCGGCTGCGGGCACGTAGTTAGCC
+
6<@6AC<FFFGG@@,@FAF9<CCCF;ECFCFE8CC++8F7DFEC,@FGG8CFGE@CC,CE,,CECEFE8CFF7@+CFGC,ACFB:FEE:FGE,,4,BA,B,BEC9=FDGGDEC?F<,@CCCFGAF@=,,3,E,EE<9F@:+=,1CCE23@@D6EE8,@@D,32@<839;;99CFFGFGEGGCC>D*>FC,:,4=D42+?,5929++4*8;++1++20-<CB*5>())+(:(,/=69>(4+4=4?7*)//)8=4=D:308624*6*3.6<?1)6*..01(((,42((--9=0:80:B2+)))
@M04650:207:000000000-C238N:1:1101:6701:9708 2:N:0:19
GGACTACTAGGGTTTCTAATCCTGTTTGCTCCCCACGCTTTCGAGCCTCAGTGTCAGTTACAGGCCAGAGAGCCGCTTTCGCCTCCGGTGTTCCTCCATATATCTACGCATTTCACCGCTACACATGGAATTCCACTCTCCTCTCCTGCACTCAAGTCTCCCAGTTTCCAATGCACACAATGGTTGAGCCACTGCCTTTTACATCAGACTTAAGAAACCACCTGCGCTCGCTTTACGCCCAATAAATCCGGACAACACTTGGGACCTACGGATTACCCCGGCTGCTTGCCCGGCGTTACCC
+
CCCCCGGGFGGGGGGGGGGGGGGGGGGGGGGGGGGGGGGGGDGGGGDGGCFGFGFGGGGGGGG<FGFFGFFGGGGG7F<=FFGGGGGGGGGGGGGGEFAEFFFEGGFGGEGGGGGFGGGDGEGGGEGGFEGGGFCEFGGGGGFCGGGGFGGFGFCFA==;AGGGGGGG9EGGGGGEGGC+=DFGFGFD?:,;7CFGG8GGG5FAC??*)3;C=C8>CBF*:DF@99459D=5>CBC):BGE83);>)57)>;();=*6773;/,>E??7(,8?=).<*((-4123))41+3/((-,3*().
@M04650:207:000000000-C238N:1:1101:6735:9723 2:N:0:19
GGACTACTCGGGTTTCTAATCCTGTTTGCTCCCCACGCTTTCGAGCCTCAGCGTCAGTTACAGTCCAGAGAGTCGCCTTCGCCACTGGTGTTCTTCCTAATCTCTACGCATTTCACCGCTACACTAGGAATTCCACTCTCCTCTCCTGCACTCTAGATAATCAGTTTGGAATGCAGCCCCCAGGTTGAGCCTGAGTATTTCACATCCCACTTAATTATCCGCCTACGCTCCCTTTACGCCCAATAATTCCGGATAACGCTCGCCACCTACGTATTACCGCGGCTGCTGGCACGTAGTTAGC
+
CCCCCGGGGGGGGGGGGGGGGGFAGFFFGDGGGGGGGGGGGGEGGGGGGFFGGEFEDGGGGGGGGGGGDFFDGGFEDGDGDGGGGG,CFFGGGAEGGFGGGGGGGGGGG=FGGGGGGGGGEDGGGGGFGFFGGGFGGGGGGGGFGGGGG,@DFGG;FD;E8FFGGGGGG?FGG9DDDFEGGDC+,@3D,@EF;CFGGGGGD;EF;7DF@5CCADGCAE7CAGDFAF=EFGF=BGFFFF7B7>=@F:?5CFA@FFG9C414;@GF3?:((.(42E?<FGFFFF0,(44)4*.<,,,(4F<A2
@M04650:207:000000000-C238N:1:1101:23542:9761 2:N:0:19
GGACTACTGGGGTATCTAATCCTGTTTGCTCCCCACGCTTTCGAGCCTCAGTGTCAGTTACAGGCCAGAGAGCCGCTTTCGCCTCCGGTGTTCCTCCATATATCTACGCATTTCACCGCTACACATGGAATTCCACTCTCCTCTCCTGCACTCAAGTCTCCCAGTTTCCAATGCACACAATGGTTGAGCCACTGCCTTTTACATCAGACTTAAGAAACCACCTGCGCTCGCTTTACGCCCAATAAATCCGGACAACGCTTGGGACCTACGTATTACCGCGGCTGCTGGCACGTAGTTAGCC
+
CCCCCGGGGGGGGGGGGGGGGGGGGGGGGGGGGGGGGGGGGGGGGGGGGGGGGGGGGGGGGGFGGGGGGGGGGGGGGGGGGGGGGGGGGGGGGGGGGGGGGGGGGGGGGGGGGGGGGGGGGGGGGFGGFEFGGGGGGGCFGGGFGGGGGGGFGGGGGGGGFGGGGGGGGGGGGGGGGGGDDBFGGGFFFGCCFGGFGGGFFFFFFCC5CGFGFGFGFFGGFGFFDEABAGFFDGFC>DDEG;DFGGFCGFF<FBGFG@F<<1CBGGFBFBFFFGF>@<;B>;39:03(4257??(,.2645
@M04650:207:000000000-C238N:1:1101:9251:9765 2:N:0:19
GGACTACACGGGTATCTAATCCTGTTTGCTCCCCACACTTTCGAGCCTCAGCGTCAGTTAATGTCCAGCAGGCCGCCTTCGCCACTGGTGTTCCTCCCGATATCTACGCATTCCACCGCTACACCGGGAATTCCGCCTGCCTCTCCATCACTCAAGAACGCCAGTTTTGAACGCACGCTATGGGTTGAGCCCATAGATTTCACGTCCAACTTGGCATCCCGCCTGCGCTCCCTTTACACCCAGTAATTCCGGACAACGCTTTCCACCTACTTTTTACCGCGGCTGCTGGCACGTAGTTAGC
+
CCCCCGGGGGGGGGGGGGGGGGGFGGGGGGGGGGGGGGGGGGGGGGGGGGGGGGGGGGGGGGGGGGGGGGGGGGGGGGGGGGGGGGGFGGGFGGGGGGD:F:EEFFGGGGGGGGGGGGGGGGGGGGCFGCFGGGGGEGGFGGGFGGADGCFFGG,DAFGGGGGDGGGGG7>FGDCEGGECEGG>FGGD?FGGCFGF7@EGFAFFFGDFEGFGE4DCA3FFD<0;DF6>9D>D?GFFFAFFE::BF7>BG4:01BC?F(7<B0:40:80,5,:>G?(3C?69B29((437E(3,.(,-<).6
@M04650:207:000000000-C238N:1:1101:21916:9818 2:N:0:19
GGACTACTAGGGTTTCTAATCCTGTTCGCTACCCACGCTTTCGAGCCTCAGTGTCAGTTACAGACCAGAGAGCCGCTTTCGCCACCGGTGTTCCTCCATATATCTACGCATTTCACCGCTACACTAGGAATTCCACTCTCCCCTCCTGCACTCTAGATTCCCAGTTTGGAATGCAGCACCCAGGTTGAGCCCGGGTATTTCACATCCCACTTAAAAATCCGCCTACGCTCCCTTTACGCCCAGTAAATCCGGACAACGCTCGCCACCTACGTATTACCGCGGCTGCTGGCACGTAGTTAGC
+
CCCCCGGGGGGGGGGGGGGGGGGGGGGGGGGGGGGGGGGGGGGGGGGGGGGGGGGGGGGGGGGGGGGGGGGGGGGGGDGGGGGGGGGGFFGGGGGGGGGGGGGGGGGGGGGGGGGGGGGGGGGGGGGGFFFGGGGGGGGGFGGFGGGGGGGFGGGGGGGGGGGDGGGGGGFFFGGGGFGGGGGGGCFGGGGGGGGGGGGGGFGFFFGFFGFGFGFGADGGFGFFFFDE@G>FFGFEF?GEGD;ECG?CGFA(:><?C6>(8>GFDGBFFB<72C?AGG?>F6>60:?2?G0C?BBF:FAFB
@M04650:207:000000000-C238N:1:1101:19563:9822 2:N:0:19
GGACTACCCGGGTTTCTAATCCTGTTTGCTCCCCACGCTTTCGAGCCTCAGCGTCAGTTACAGTCCAGAGAGTCGCCTTCGCCACTGGTGTTCTTCCTAATCTCTACGCATTTCACCGCTACACTAGGAATTCCACTCTCCTCTCCTGCACTCTAGATAATCAGTTTGGAATGCAGCCCCCAGGTTGAGCCTGAGTATTTCACATCCCACTTAATTATCCGCCTACGCTCCCTTTACGCCCAATAATTCCGGATAACGCTCGCCACCTACGTATTACCGCGGCTGCTGGCACGTAGTTAGC
+
CCCCCGG<FGGFFGGGGFGGGGGGGGCFGGGGGGGGGGGGGGGDEFGGGFGGGGGCFGGFGFGDGFGGGGG:CEGGGGGGGGGGC?FGGGGGGGFGGGACFFGFGEFFGGGFFGGGGCGDEFGG9FGGGGGFGGFCCBFFGFGFFGAFFGGFGGGG@=,,7CFFGFDE6=EFGGGGGGGGGDEEF@CGGCGFGGGFCFFGGAECAGGFFGG>;FC@F6FFFGFDAFFFFD=>BGFFFFGGG?DFGGCCFFFF;BDEG@FD;;3;DGF?FBF?FGFAGG69099>BB>?FD:G028??9<2<
@M04650:207:000000000-C238N:1:1101:18425:9823 2:N:0:19
GGACTACTCGGGTTTCTAATCCTGTTTGCTCCCCACGCTTTCGAGCCTCAGCGTCAGTTACAGTCCAGAGAGTCGCCTTCGCCACTGGTGTTCTTCCTAATCTCTACGCATTTCACCGCTACACTAGGAATTCCACTCTCCTCTCCTGCACTCTAGATAATCAGTTTGGAATGCAGCCCCCAGGTTGAGCCCGGGGATTTCACATCCGACTTGACAGACCGCCTGCGTGCGCTTTACGCCCAGTAATTCCGATTAACGCTTGCACCCTCCGTATTACCGCGGCTGCTGGCACGGAGTTAGC
+
CCCCCGGGGGGGGGGGGGGGGGGGGGGGGGGGGGGGGGGGGGGGGGGGGGGGGGGGGGGGGGGGGGGGGGGGGGGGGGGGGGGGGGGGGGGGGGGGGGGGGGGGGGGGDGGGGGGGGGGGGGGGGGGGGGGGGGGGGGGGGGGFGGGGGGGFGGGGFGFGGGGDFGGGD8DGGGGFGGGGGGGGGGGGGGGGGGGGCCFGGFGFFCC>@GGGE>CFF=EFBG>@DFFF<GBF0CFEA07<F?DEDFAAFFF?BFGBC<BFF?D?GGFBFFFF<F72CF<9B>049?F:7E7F:(,4:84<5
@M04650:207:000000000-C238N:1:1101:13261:9845 2:N:0:19
GGACTACTCGGGTTTCTAATCCTGTTTGCTCCCCACGCTTTCGAGCCTCAGCGTCAGTTACAGTCCAGAGAGTCGCCTTCGCCACTGGTGTTCTTCCTAATCTCTACGCATTTCACCGCTACACTAGGAATTCCACTCTCCTCTCCTGCACTCAAGTCTCCCAGTTTCCAATGCACACAAGGGTTGAGCCACTGCCTTTTACATCAGACTTAAGAAACCACCTGCGCTCGCTTTACGCCCAATAAATCCGGACAACGCTTGGGACCTACGTATTACCGCGGCTGCTGGCACGTAGTTAGCC
+
CCCCCGGGGGGGGGGGGGGGGGGGGGGGGGGGGGGGGGGGGGE<FGGGGGGGGGGGGGGGGGGGGGGGGGAFFFGGGGGGGGGGGGGGGGGGGGGGGGFGGGGGGGGGGGGGGGGGGGGGGGGGGGGGGGGGGGGGGDFGGGGFGGCFECFFGG,=ADGGFGGGGGGGCGGGFC=DGF6=,@CEGC,@@@8EFFGGGGGGGF9CF8CFB5@C58CC6CFGFGFFFBF>AC@5B:8C;DEFFF@FGGEEGFE<0><@5722;(9:FE722(8>4<:>A596(-,14)8:0*)/,41:<96<4
@M04650:207:000000000-C238N:1:1101:21286:9851 2:N:0:19
GGACTACCGGGGTATCTAATCCCGTTCGCTACCCTAGCTTTCGCACATGAGCGTCAGTTATGTGCCAGGAAGCCGCCTTCGCCACTGGTGTTCCTCCCGATATCTACGCATTTCACCGCTACACCGGGAATTCCACTTCCCTCTCACATACTCTAGACTTGCAGTATCAGCCGACATCCGCCAGTTGAGCTGACGTATTTTACAGCTGACTATCAAATCCGCCTGCGTGCCCTTTACGCCCAGTAATTCCGGACAACGCTTGCCCCCTACGTATTACCGCGGCGGCTGGCCCGTAGTTTGC
+
CCCCCGGGGGGGGGGGGGGGGGGGGGEGGGGGGGG@EFGGGGGGGGDFFAEGGGGGGGGFFGGFDGGG?FGGGGGGGGGGGEGGGGGGGGFFGGGGGGGGGGGGGGGGGDGFGGGGGGGGGGGG@FGGGGDFDE;DFFFFFGGFGGGG9EFFGGGGGGG,3FECGGFGFGG79FGGGFGGGGBEFFCDGGDG?FE=FGGG7AF+8FFFFF7B*=BFB5CD6260(5;:(9?8;FFEFFGGGFFFFGAAGFFF6>GBGF6302D:FFF961:()34<GC:BFF;(199>(*4C;0(4<GFFA
@M04650:207:000000000-C238N:1:1101:2802:9852 2:N:0:19
GGACTACCGGGGTTTCTAGTCCTGTTTGCTGCCCACGCGAGCGGGGCGCAGCGTCAGTTACAGGCGAGAGAGTCGGCTGCGCCACGGGTGGGCGGCCTAAGCGCTACACATTTCGGCGCTGCGCTGGGAAGTACACTCTCCCCTCATGTACTCTAGAGCCCGAGTCTGAGAGGCAGTCCCCAGTTTGGGCACAGGTCTATCACATCAGACTGCACAGTCCGACTAGTGTCGCATACCGCCCAGGAAGTGCGGATAGCGGCAGCGCAACGAGTCTGACCGCCGTGTGTGGCGAGTAGATCGC
+
CCCCCGGC@BFGFGGFEF,<,,<FF,CFGG,6;<A:C@++++7+7++46@CFC7FEEF?DCAF,A+@B+@D:B<@+684+888+8+>>8@+@+68::*>,::*5>C*,87,,,7,****)*4**1*4*=?::,,5:+*+72*3.>*+23A9*++<33302;*2*2*333+<+12*2**0+::2+23+*2;C***22**++2*01*9**)29*(2*2))208)44())*-2(((*),)-2**4,-**.)0*),-)/(*-((((*()2-(,((,,+.)+*-((-(,(,(.-*(*(-.))+)--
@M04650:207:000000000-C238N:1:1101:21448:9873 2:N:0:19
GGACTACTGGGGTTTCTAATCCTGTTTGCTCCCCACGCTTTCGAGCCTCAGCGTCAGTTACGTCCCAGCAAGTCGCCTTCGCCACTGGTGTTCCTCCTAATATCTACGCATTTCACCGCTACACTAGGAATTCCACTTGCCTCTTCCGCACTCAAGCCTCACAGTTTCAGATTCACCCCCCAGGTTAAGCCCGTGTATTTCACATCTGACTTACAAGGCCGCCTACGCCCCCTTTACGCCCAGTAATTCCGGACAACGCTTGCCCCCTCCGTATTACCGCGGCTGCTGGCACGTATTTAGC
+
CCCCCGGGGGGGGGGGGGGGGGGGGGGGGGGGGGGGGGGGGGGFGGGGGGGGGGGGGGGGGGGGGGGGGGGGGGGGGGGGGGGGGGGGGGGGGGGGGG@EFCGGGGGGGGGGGGGGGGGGDGFGFGGFGCGGGGGFGGGGGGGBEGGGGGGFGGGFFFFGGGFAFFGG;D,;+,,@@DEGGEGGEG,32=@7C1CC>FGGGFGFBGGFCGGGFGGGA=GG@G@=263>(/:9BFF46:C:F64;FGF::B?(4>CFG>B?1(90CG61(41-.;:2<:39>FFFBF>02=(<?0().<4).
@M04650:207:000000000-C238N:1:1101:12399:9884 2:N:0:19
GGACTACCAGGGTTTCTAATCCTGTTTGCTCCCCACGCTTTCGCACCTGAGCGTCAGTCTTTGTCCAGGGGGCCGCCTTCGCCACCGGTATTCCTCCAGATCTCTACGCATTTCACCGCTACACCTGGAATTCTACCCCCCTCTACAAGACTCTAGCCTGCCAGTTTCGAATGCAGTTCCCAGGTTGAGCCCGGGGATTTCACATCCGACTTGACAGACCGCCTGCGTGCGCTTTACGCCCAGTCATTCCGATTAACGCTTGCACCCTCCGTATTACCGCGGCTGCTGGCACGGAGTTAGC
+
CCCCCFGGGGGGGGGGGGGGGGGGGGGGGGGGGGGGGGGGGGEGGGGGGGGGGGGGGGGGGGFGGGGGGGDGGGGGGGEGGGGGGGEGGGGGGGGGGGGCGGGGGGGDGGGGGGGGGGGGGGGGGGGFGGGDFGGGGGGGGGGFGGGG9DGFGGGGGGGGGGFGGGGFCFFGGGGGGFGGGFGFGGFCFGGF5EGGGDCEGCCFFFGFFDCG8FGGF1*>9G@FBF>@FD09>GFFF:EGGF?:*:)57@/32:C47:BFB0<<CGB4(8;?0A0<C:80-9;>BF?)852?8103?F9<:
@M04650:207:000000000-C238N:1:1101:20186:9920 2:N:0:19
GGACTACAAGGGTATCTAATCCTGTTTGCTCCCCACGCTTTCGCACCTGAGCGTCAGTCTTTGTCCAGGGGGCCGCCTTCGCCACCGGTATTCCTCCAGATCTCTACGCATTTCACCGCTACACCTGGAATTCTACCCCCCTCTACAAGACTCTAGCCTGCCAGTTTCGAATGCAGTTCCCAGGTTGAGCCCGGGGATTTCACATCCGACTTGACAGACCGCCTGCGTGCGCTTTACGCCCAGTAATTCCGATTAACGCTTGCACCCTCCGTATTACCGCGGCTGCTGGCACGGAGTTAGC
+
CCCCCGGGGGGGGGGGGGGGGGGGGGGGGGGGGGGGGGGGGGGGGGGGGGGGGGGGGGGGGGGGGGGGGGGGGGGGGGGGGGGGGGGGGGGGGGGGGGGGGGGGGGGGGGGGGGGGGGGGGGGGGGGGGGGGGGGGGGGGGGGFGGGGGGGFGGGFGGGGGGGGGGGGGGGGGGGGGGGGGGGGGCGGGGGGGGGGDDGGGCGFFGGF?DGGFGGGFFGGFGF<6F;:4D>90EFDF?CEGB?FGGA4FFFF<FGFF6>B0677FFFBFBFFFGBFGGFFF>B2(,8?(51F?;,(,;:AA
@M04650:207:000000000-C238N:1:1101:28398:9940 2:N:0:19
GGACTACCGGGGATCTAATCCCGTTCGCTACCCTAGCTTTCGCACATGAGCGTCAGTCTTGTGCCAGGAAGCCGCCTTCGCCACCGGTGTTCCTCCATATATCTACGCATTTCACCGCTACACATGGAATTCCACTCTCCCCTTCTGCACTCAAGTTCGACAGTTTCCAAAGCATACTATGGTTGAGCCACAGCCTTTAACTTCAGACTTATCAAACCACCTGCGCTCGCTTTACGCCCAATAAATCCGGACAACGCTCGGGACCTACGTATTACCGCGGCTGCTGGCCCGTAGTTAGCCG
+
CCCCCGGGGGGG@,FFFGGGFGGGGFCGGGGGGGGGFGGGGGGGGDFGGEGGGC:CE<FFCFGGGGFFGF@DGEDGEF9FGGGEGGGG7BFFGGGGFGGGGGGDFGFEGGGGFGGGGG6DG@F@DFGECFGFGGFDDFGDGGGFCEDFGGCFFFGFFGCFGGG9DFGGGGGFGGGCGCGFGGGF:<EFGGGGCGGGGGFGGB;F>FDA:GFFFGGGFBC49F(5>F>).76:=<ADE9EGG88@CDE@GFBF6FG9D1:169D><8386())5364899B01467241(2,/343A<+)5(
@M04650:207:000000000-C238N:1:1101:24000:9974 2:N:0:19
GGACTACCCGGGTATCTAATCCTGTTTGCTCCCCACGCTTTCGAGCCTCAGTGTCAGTTACAGGCCAGAGAGCCGCTTTCGCCTCCGGTGTTCCTCCATATATCTACGCATTTCACCGCTACACATGGAATTCCACTCTCCTCTCCTGCACTCAAGTCTCCCAGTTTCCAATGCACACAATGGTTGAGCCACTGCCTTTTACATCAGACTTAAGAAACCACCTGCGCTCGCTTTACGCCCAATAAATCCGGACAACGCTTGGGACCTACGTATTACCGCGGCTGCTGGCACGTAGTTAGCC
+
CCCCCGGGGGGGGGGGGGGGGGGGGGGGGGGFGGGGGGGGGGGGGGGGGGGGGGGGGGGGFGGGGGGFGGGGGGGGGGGGGGGGGGGGEGGGGGGFGGGGGGAFGGGGGGGGGGGGGGGGGGDGFGGGFCFFGGGGGGGGGGGFGGGGGGGFGGFFGGGGGGGGGGGGG,@FGGGGFGGGGGGGGGCFGGGGGGGFCGGDFCAAF7>FEFCDE7BFFBFGFGFFDBA89DFDBFFFF@GGGDD;7CEC8AADFEGFD9?F(25<GGFBFFFFAFFFFG;31139?FF:?C>:?FFBF9<>B
@M04650:207:000000000-C238N:1:1101:12203:9980 2:N:0:19
GGACTACAGGGGTATCTAATCCTGTTTGCTCCCCACGCTTTCGAGCCTCAGTGTCAGTTACAGACCAGAGAGCCGCTTTCGCCACCGGTGTTCCTCCATATATCTACGCATTTCACCGCTACACATGGAATTCCACTCTCCCCTTCTGCACTCAAGTTCGACAGTTTCCAAAGCATACTATGGTTGAGCCACAGCCTTTAACTTCAGACTTATCAAACCACCTGCGCTCGCTTTACGCCCAATAAATCCGGACAACGCTCGGGACCTACGTATTACCGCGGCTGCTGGCACGTAGTTAGCC
+
CCCCCGGGGGGGGGGGGGGGGGGGGGGGGGGGGGGGGGGGGGGGGGGGGGGGGGGGGFGGGGGGGGGGGGGGGGGGGGGGGGGGGGGGGGGGGAGGGGGGGGGGGGGGGGGGGGGGGGGGGGGGGGGGFFGGGGGGGGGGGGGFDGGGGGGFGGGGGGGGGGGGFFFFGGGGGFGGGGGGGFGGGGGGGGGGGGGGGGFGGFFFFFBFCDCGFGGGFFFGFGDFFF>39DF@DGFFF>CCF03=7CEEFFDDFFGFG9;:9939GGB???BFFCAAGD799>0,4?F??6<E6?B6A<44:
@M04650:207:000000000-C238N:1:1101:8985:9981 2:N:0:19
GGACTACCCGGGTTTCTAATCCTGTTTGCTCCCCACGCTTTCGCACCTCAGCGTCAGTCTTTGTCCAGGGGGCCGCCTTCGCCACCTGTATTCCTCCCGCTCTCTACGCATTTCACCGCTACACCTGGAATTCTACCCCCCTCTACAATACTCTAGCCTGCCAGTTTCGAATGCAGTTCCCCGGTTCATCCCGGGGATTTCACATCCGACTTGACAGACCGCCTCCGTTCCCTTTCCTCCCATTAATTCCTATTATCCCTTGCACCCTCCGTCTTCCCGCCGCTGCTTGCACCTCCTTAGC
+
---AC8EF8@++FCFFF9@FGGG9EGGCFFDGFE,C+@BCFF,@@FFG,,6<@BE,B6CD@<,<C@,,,,++8@:>FGGG,BF7C=,4C,CEE9=FF+4+8@DDG9E@C7CC<F9EEFCD+>>E@E,,,,:>>?,,7@3CE=EFAFC,,28;E;,7;:C6DF6,@=,,3*,@*7<,52=>92*:>>*,,6<C5***)1?FF7C+8<C)(2CD7*;+2(/9(9,2(71))0(4<CF)1-AC8().0*..:=*).*0)2).4626)083<B(48(;:>9>(((--9,1,))1)3(.((,:)))
@M04650:207:000000000-C238N:1:1101:19879:9986 2:N:0:19
GGACTACCAGGGTTTCTAATCCTGTTTGCTACCCACGCTTTCGTGCTTCAGCGTCAGTTAATGCCCAGTAGGCCGCCTTCGCCACTGGTGTTCCTCCCGATCTCTACGCATTCCACCGCTACACCGGGAATTCCGCCTACCTCTACATCACTCAAGTCATACAGTTTCAAAAGCAGTTTATGGGTTAAGCCCATAGATTTCACTCCTGACTTGCATGACCGCCTACGCACCCTTTACACCCAGTAAATCCGGACAACGCTGCCTCCCTACGTATTACCGCTGCTGCTGGCACGTATTTGAC
+
CCCCCGGGGGGG@FGGGGGGGGGGGGGGGFGGGGGGGGGGGCFFFGDFGFGGGEGGDFGGGGGG@ECFGEFFGEEECCECGGGGGGGGGCFFFFGCFEG,C=BFFGGGGGGDFGFFGEGDDGGGGGGGGGFGGF,@CEGGFCC6DFGGGGGFFF>DFGGG:>DFFF8EFFGGFGGFG7:E:FGCGGG7EFFFGE6<=;CG>AFFF7CFEGF>687CF>GFAGB=5?=D@D@((2/;6)4?1,//;D3.;A89():(*(33((1.*;?83.277<8)004((,,))22)4E:C0,()4<)).
@M04650:207:000000000-C238N:1:1101:24489:10003 2:N:0:19
GGACTACCCGGGTATCTAATCCTGTTTGCTCCCCACGCTTTCGAGCCTCAGCGTCAGTTACAGTCCAGAGAGTCGCCTTCGCCACTGGTGTTCCTCCTAATCTCTACGCATTTCACCGCTACACTAGGAATTCCACTCTCCTCTCCTGCACTCTAGATAATCAGTTTGGAATGCAGCCCCCAGGTTGAGCCTGAGTATTTCACATCCCACTTAATTATCCGCCTACGCTCCCTTTACGCCCAATAATTCCGGATAACGCTCGCCACCTACGTATTACCGCGGCTGCTGGCCCGTAGTTAGC
+
CCCCCGGGGGGGGGGGGGGGGGGGGGGGGGGGGGGGGGGGGGGGGGGGGGGGGGGGGGGGGGGGGGGGGGGEGGGGGGGGGGGGGGGGGGDEGGGGGGGGGGGGGGGGGGGGGGGGGGGGGGGGGGGGGGGGGGGGGGGGGGGFFGGGGGGFGGGGGGGGGGGGGGGGCDFGGGGGGDEGGGGGGGGGGGFFAFFGG?FCFFF>FGGA@GGGFCFGFEGG9FA>@FFFFGFFFGFFF=GGGFFFGGFEGFFF@BGFGDB7?6C>CGF????,8F:AGGFFFFFF9??F>C(:>B9:1A<<:
@M04650:207:000000000-C238N:1:1101:8900:10031 2:N:0:19
GGACTACCCGGGTTTCTAATCCTGTTCGCTACCCACGCTTTCGAGCCTCAGTGTCAGTTACAGACCAGAGAGCCGCTTTCGCCACCGGTGTTCCTCCATATATCTACGCATTTCACCGCTACACCTGGAATTCCACTCTCCCCTTCTGCACTCAAGTTCGACAGTTTCCTAAGCCTACTCTCGTTTAGCCCCAGCCTTTTCCTTCATACTTATCAAACCACCTTCGCTCCCTTTTCGCCCCATATATCCGTACACCCCTCTGCACCTACTTATTACCCCGTCTGCTTCCTCCTATTTTGCC
+
---ACCFGFEE7FEFGGFFGGGF-CE@CEF@CGGFFE@FFGGC,@CFFG8FC9FC9EEF9F<C9CF8<,,6B7B@F:CFFFEGGDF@=BCFGDAFCF,?,A,9ADCFCECEEGFAA??CDGE9F,=<<<<EFFG,A=8=F8=CF8FA8?8D?D,,,:=D6,+11FDE>E,,,+3,,,=9,7,6@FF+,53,41*,;;FF7+*,4+2++1+=+/2++4.845*-)()()()0(>6*.)(41*(/,++.)1))//)+().,3()*)98(.5))).:)6<*((--,().)).+.*,))-.+4)-
@M04650:207:000000000-C238N:1:1101:23823:10069 2:N:0:19
GGACTACCCGGGTTTCTAATCCTGTTCGCTACCCACGCTTTCGAGCCTCAGTGTCAGTTACAGACCAGAGAGCCGCTTTCGCCACCGGTGTTCCTCCATATATCTACGCATTTCACCGCTACACATGGAATTCCACTCTCCCCTTCTGCACTCAAGTTCGACAGTTTCCAAAGCATACTATGGTTGAGCCACAGCCTTTAACTTCAGACTTATCAAACCACCTGCGCTCGCTTTACGCCCAATAAATCCGGACAACGCTCGGGACCTACGTATTACCGCGGCTGCTGGCACGTAGTTAGCC
+
CCCCCGGGGGGGGGGGGGGGGGGFGGGGGGGGGGGGGGGGGGGGGGGGGGGGGGGGGGGGGGGGGGGFGGGGGGGGGGGGGGGGGGGGGGGGGGGGGGGGGGGGGGGGGGGGGGGGGGGGGGGGGGGDEEFGGGGGGGGGGGGFGGGGGGGFGGGGGGGGGGGGGGGGGGGFGGGGGGGFGGGGGGGGGGGGGGGGGGGFDFGFFGGFFGDGEGGGFE>7@GFFBDB>DGFFFGFEE@GCE?F);C?CCAB?FEDBCB:049C>GGFB?<B<<FF<3774;BFF??D08*4*.43:4+645
@M04650:207:000000000-C238N:1:1101:26820:10078 2:N:0:19
GGACTACTGGGGTATCTAATCCTGTTTGCTCCCCACGCTTTCGCACCTGAGCGTCAGTCTTTGTCCAGGGGGCCGCCTTCGCCACCGGTATTCCTCCAGATCTCTACGCATTTCACCGCTACACCTGGAATTCTACCCCCCTCTACAAGACTCTAGCCTGCCAGTTTCGAATGCAGTTCCCAGGTTGAGCCCGGGGATTTCACATCCGACTTGACAGACCGCCTGCGTGCGCTTTACGCCCAGTCATTCCGATTAACGCTTGCACCCTCCGTATTACCGCGGCTGCTGGCACGGAGTTAGC
+
CCCCCFGGGGGGGGGGGGGGGGGGGGGGGGGGGGGGGGGGGGGGGGGGGGGGGGGGGGGGGGGGGGGGGGGGGGGGGGGGFGGGGGGGGGGGGGGGGGGGGGGGGGGGGGGGGGGGGEEDGGGGGGGGFGGGGGGGGGGGGGGFGGGGFGGFGGGFGGGGGF?FGFGGGFGFFFFAEFGGGFGGGGFFGGGGGGGEGGGFGFGFFGGFDD35=GGGFFGG0D9?<F976DFB>EFAFBECEB18*2<ADFFB085<>?>F?FG?G?:??F>80@:4<7:99>B>BF?2?D?FF9;;<84A>
@M04650:207:000000000-C238N:1:1101:28218:10080 2:N:0:19
GGACTACCAGGGTATCTAATCCTGTTTGCTCCCCACGCTTTCGAGCCTCAGCGTCAATTACAGACCAGAGAGTCGCCTTCGCCACTGGTGTTCCTCCATATATCTACGCATTTCACCGCTACACATGGAATTCCACTCTCCTCTTCTGCATTCAAGTTCCCCAGTTTCCAATGACCTTCCTCGGTTGAGCCGAGGGCTTTCACATCAGACTTAAGAAACCGCCTGCGCTCGCTTTACGCCCAATAAATCCGGACAACGCTTGCCACCTACGTATTACCGCGGCTGCTGGCACGTAGTTAGC
+
CCCCCGGGGGGGGGGGGGGGGGGGGGGGGGGGGGGGGGGEGGGGG@GGGGGGGGDGGGGGGGGGGGGGGGGGGGDGGGGGGGGGGGGGGGGGGGGGGGDGGGGGGGGGGGGGFGGGCCGGE>FGGFGGFFGGGGGGGGG@DFGF8EGGGFFFGGGGGFGGGGGGGFGGGGGGGGEDDFG?8DECFGDFGFGGGDGGCGGGGFGFFGGFFGCC=FGGFDFG=GBFFF9B(7>BDGFFFFGGG<=@FDEFGFFF3;D?F12226C>>@<??FFFFG?DGG?9>FF;>::?0*3?84.24C4>:
@M04650:207:000000000-C238N:1:1101:26247:10097 2:N:0:19
GGACTACTAGGGTTTCTAATCCCGTTCGCTACCCTAGCTTTCGCACATGAGCGTCAGTCTTGTGCCAGGAAGCCGCCTTCGCCACTGGTGTTCTTCCCGATATCTACGCATTTCACCGCTACACCGGGAGTTCCACTTCCCTCTCACATACTCTAGGCTTACAGTATCAGATGACAAACAGATGGTAAGCACCTGCCTTTTACATCTGACTTATAAACCCGCCTGCGTGCGCTTTACGCCCAGTAATTCCGGACAACGCTTGCCCCCTACGTATTACCGCGGCTGCTGGCACGTAGTTTGC
+
CCCCCGGGGGGFGGGGGGGGGGGGGGFGGGFGGGGGGGGGGGGGGGDGGGGGGFGGGGGGFGGGGGGGGGGGGGGGGGGGGGGGGGGGGGGGGDDFGFGGGGGGGFFGDGGGGGGFGGDDEFGFGGGGGGGGGGGGGGGGGGGFGGGGGGGFGGE=FGDGGGGGGGGGGGGCCGGGGGGGGGEF7FGGGFGG>,3C?FGGFA99+:CFFGGF=FGGF*DC(99=9ABF9D6(:CF<60BFDDFEF75CGF4>D)).790446<7FFFBF??B)<>29:6BBFFFFFFF?C8CBB<??G).)
@M04650:207:000000000-C238N:1:1101:19846:10114 2:N:0:19
GGACTACACGGGTTTCTAATCCTGTTTGCTCCCCACGCTTTCGAGCCTCAGCGTCAGTTACAGTCCAGAGAGTCGCCTTCGCCACTGGTGTTCTTCCTAATCTCTACGCATTTCACCGCTACACTAGGAATTCCACTCTCCTCTCCTGCACTCTAGATAATCAGTTTGGAATGCAGCCCCCAGGTTGAGCCTGAGTATTTCACATCCCACTTAATTATCCGCCTACGCTCCCTTTACGCCCAATAAATCCGGAAAACGCTTGGGACCTACGTATTACCGCGGCTGCTGGCACGTAGTTAGC
+
CCCCCGGGGGGGGGGGGGGGGGGGGGGGGGGGGGGGGGGGGGGGGGGGGEEGGGGGGGGGGGGGGGGGGGFFFGGGGGGGGEEEGGGGGGGGGGGGGFGGFGGGGGGGGDGGGGGGGGGGGGGGFFGGGGGGGGGGADFGGGEFGGGGGGGFGGGGAFGGGGGGGGGFGGGGFCFEFGEGEGGFFGGFGGGGDGFFGGGC7EG>>DGFFCCFF+2BF5@85CADAFFB4DFFBGF=69EEG@1@GGFEFFFFF):3C0;@F@C;D6:8.81()+4>FD019699>B???C<F<???FG<A6
@M04650:207:000000000-C238N:1:1101:15571:10137 2:N:0:19
GGACTACAAGGGTATTTAATCCTGTTTGCTCCCCTCGCGCTCGAGCCTCAGTGTCAGTTACAGGTCAGAGAGCCGCGCTCGCCGCAGGTGTCCCTCCATATACCTATTTATTTTACCGCCAAACATGGAATTCCACCCTCCTCTCCTTCCATCACGTCTCCCACTATCCCATTCTCACAATGGTTGAGCCACTGCCTTTCCCTTCTGACTAAAGAAACCACCGACGCTCGCACTACCCCCAATCAATCCGGACAACACTTCCGACCTACGTATAACCGAGGCTGCTGACACGTAGGTAGCC
+
8---6CFE,,,,C,,,,,,66,CFFG<,6,,@<F,,7@:++8@@F,6?=,,6<F,6,<,,<669,CFF,,:,6,@:+4+8++6+++88C,C,9=,:?E<BAF=,>=,,,,,<,,9,,+++8+>+E,,,:8C,856F,++360,==36,3,,4=3,+3+=,@,,,:,,,3,7D83,72+43E:?3,3,3@,41,,,4;+7,+/,+/*5+*;+*7*1*)00/(*(/0.(0()(((*)/)(4*:(.(77))0)),4)*(*---))*(98>2,418A+))05((((,,,4.)(3)2,.,()0..<
@M04650:207:000000000-C238N:1:1101:6501:10162 2:N:0:19
GGACTACCAGGGTTTCTAATCCCGTTCGCTACCCTAGCTTTCGCACATGAGCGTCAGTTATGTGCCAGGAAGCCGCCTTCGCCACTGGTGTTCCTCCCGATCTCTACGCATTTCACCGCTACACCGGGAATTCCGCTTTCCTCTCCCACACTCAAGCCTATCAGTTTCCAAAGCAATTCCCACCTTGAAAGCGGGACTTCCACTCCAGACTTAACAGGCCGCCTACGCGCCCTTTACGCCCAATCATTCCGGACAACGCTTGCCCCCTACGTATTACCGCGGCTGCTGTCACGTAGTTAGC
+
CCCCCGGGGGGGGGGGGGGGGFGGGGGGGGEGGGGGGGGGGGGGGGGGGGGGGGGGGGGFGGGGGGGGGGFGGGGGGGGGGGGGGGGGGFGGGGGGGGGGDFGGGGGGGGGGGGGGGGGGGGGGGGGDCEGGGGGGGEGGGFGFGGGGGCGFGG,EFGG8AFGFFGGGGGGGGGGGGGGGGFGGGFEA,@@CCEG5?FFGGFGFFGGF=??CCGGG=B5DBGFF0A<E9C@FFGFAF<GGGB?FG<:AGFF;BFGFF>BB::GFGFB>0:624F:2CF60>09946>?)2)<4,3.,0).6
@M04650:207:000000000-C238N:1:1101:14577:10187 2:N:0:19
GGACTACTGGGGTATCTAATCCTGTTCGCTCCCCACGCTTTCGCTCCTCAGCGTCAGTAATGGCCCAGAGATCCGCCTTCGCCACCGGTGTTCCTCCTGATATCTGCGCATTCCACCGCTACACCAGGAATTCCAATCTCCCCTACCACACTCAAGCATGCCCGTACCCACCGCACTACCCCAGTTAAGCCGGAGCCTTTCACGACAGACGCGACACGCCACCTACAAGCCCTTTACGCCCAATAATTCCGGACAACGCTCGCACCCTACGTATTACCGCGGCTGCTGGCACGTAGTTAGC
+
CCCCCGGGGGGGGGGGGGGGGGGGGGGGGGGGGGGGGGGGGGGGGGGGGGGGGGGGGGGGGGGGGGGGFGGGGGGGGGGGGGGGGGGGGGGGGGGGGGGGGGGGGGGGGGGGGGGGGGGDGGCDGGGGGGFFGFDFEGDGGF6?GGGGGGGFGGGFGGGGGGFCFEGGGGGGGGGGGFGGGGGGGG;:9ACE=5*=CGFGFFFF4CGEFGGGFCD)),?F6D<7?FF42C6:?FF2=?EEG?(4C:49FFFF:@D?G06116<(/C1(42::?C::FC(7>>FB>6?D:DBGB,(42EA)6
@M04650:207:000000000-C238N:1:1101:10263:10189 2:N:0:19
GGACTACCGGGGTATCTAATCCTGTTTGCTCCCCACGCTTTCGCACCTGAGCGTCAGTCTTTGTCCAGGGGGCCGCCTTCGCCACCGGTATTCCTCCAGATCTCTACGCATTTCACCGCTACACCTGGAATTCTACCCCCCTCTACAAGACTCTAGCCTGCCAGTTTCGAATGCAGTTCCCAGGTTGAGCCCGGGGATTTCACATCCGACTTGACAGACCGCCTGCGTGCGCTTTACGCCCAGTAATTCCGATTAACGCTTGCACCCTCCGTATTACCGCGGCTGCTGTCACGGAGTTAGC
+
CCCCCGGGGGGGGDGGGGGGGGGGGGGGGGGGGGGGGGGGGGGGGGGGGGFFGGEGGGGGGGGGGGGGGGGGGGGGGGGGGGGGEGGGGGGGGGGGGGGGGGGGDGGGGGGGGGGGGGGGGGGGGGGGGGGGGGGGGGGDGGGFGGGFFGGFGGGFGGGGGGGGFGGFEEGFCGGFGGGGGGGFGG>8FDGGGDGGGGGGGFGFFGGEFGGGFGFGF;CFBGFFFFF@:DFF0CFFFFGGGFF?*2:47=?3,7DBG:116:D<=C<::?3<?F:AGGFFB1236<FF)2)<::19(*:<5
@M04650:207:000000000-C238N:1:1101:24541:10198 2:N:0:19
GGACTACCGGGGTTTCTAATCCTGTTTGCTCCCCACGCTTTCGAGCCTCAGCGTCAGTTACGTCCCAGCAAGTCGCCTTCGCCACTGGTGTTCCTCCTAATATCTACGCATTTCACCGCTACACTAGGAATTCCACTTGCCTCTTCCGCACTCAAGCCTCACAGTTTCAGATGCACCCCCCAGGTTAAGCCCGGGTATTTCACATCTGACTTACAAGGCCGCCTACGCTCCCTTTACGCCCAGTAATTCCGGACAACGCTTGCCCCCTACGTATTACCGCGGCTGCTGGCACGTAGGTCGC
+
CCCCCGGGGGGGGGGGGGGGGGGGGGGGGGGGGGGGGGGGGGGGGGGGGGGGGGGGGGGGGGGGGGGGGGFGGGGGGGGGGGGGGGGGGGGGGGGGGGGGGGGGGGGGGGGGGGGGGGGDEFGGGGGGGGGGGGGGGGGGGGGFGGGGGGGFGGGGGGGG?GGGGGGGGGFFFFGGGGGGGGGGGGGGGGGGGGGG4CF@8+BBFGGFFGGGEGGGFBGG1C>?FF6DFGFF@GFFFFGGGF?FFC<BGF4>?FG?G9>6?FG?FFF6:?FFFG0AFC?BFF>0468::E7A<F:((<)44
@M04650:207:000000000-C238N:1:1101:8653:10209 2:N:0:19
GGACTACTCGGGTTTCTAATCCTGTTCGCTACCCACGCTTTCGAGCCTCAGTGTCAGTTACAGACCAGAGAGCCGCTTTCGCCACCGGTGTTCCTCCATATATCTACGCATTTCACCGCTACACATGGAATTCCACTCTCCCCTTCTGCACTCAAGTTCGACAGTTTCCCAAGCATACTATGGTTTAGCCCCACCCTTTTACTTCAGACTTATCAAACCACCTGCGCTCGCTTTCCGCCCCATAAATCCGTCCAACCCTTGTCCCCTACTTCTTACCGCCGCTGCTGCCCCCCTCTTTGCC
+
CCCCCGGGFGGGGDGGGGGGGGGGGGGGGG7FGFGGEGGGGGG8CFGGGGGCEGGGGFC,FFCAFG8F,,:FFGGG@FGGGGG,B4=CFGDFGCFCG<<EF9>FGGGGGGGCECEGDFEGEGGG@=<BF<EFFGFFEFFGF8CF,E9;B,@@F,D88=>+,@?EGGGGC,,,=>,7,=9,,3,@FC@,@@@9+*4A*7@,+4,1?+29577+:5:+@6D*590.:)()()8/2/+)),:C*(,(0+))*).((2+(1,,((.*)*2((,).).@)60/(,,29(27))(*-*((((-2.44
@M04650:207:000000000-C238N:1:1101:24387:10221 2:N:0:19
GGACTACTGGGGTTTCTAATCCTGTTTGCTCCCCACGCTTTCGAGCCTCAGTGTCAGTTACAGACCAGAGAGCCGCTTTCGCCACCGGTGTTCCTCCATATATCTACGCATTTCACCGCTACACATGGAATTCCACTCTCCCCTTCTGCACTCAAGTTCGACAGTTTCCAAAGCATACTATGGTTGAGCCACAGCCTTTAACTTCAGACTTATCAAACCACCTGCGCTCGCTTTACGCCCAATAAATCCGGACAACGCTCGGGACCTACGTATTACCGCGGCTGCTGGCACGTAGTTAGCC
+
CCCCCGGGGGGGGGGGGGGGGGGGGGGGGGGGGGGGGGGGGGGGGGGGGGGGGGGGGGGGGGGGGGGGGGGGGGGGGGGGGGGECGGGGGGGGGGGGGGGGGGGGGGGGGGEGGGGGGGGGEGFGGGGFFFFGGGGGGGGGGGFGGGGGGGFGGGGFGGGGGGGGGGGGGGGGEGGGGGGGGGGGGGGG@FGGGCGFGGGGFGFFGGFFGCGEGGGFF8FD>BEFFFEDGFFFGFCBDEEGDDFGGFFGEFF9DGFG938;;D>GDF<?FFFFCA>CD9(49>BFFF?B=?GBFB?AC9>:
@M04650:207:000000000-C238N:1:1101:17123:10250 2:N:0:19
GGACTACTGGGGTTTCTAATCCTGTTTGCTCCCCACGCTTTCGCACCTGAGCGTCAGTCTTTGTCCAGGGGGCCGCCTTCGCCACCGGTATTCCTCCAGATCTCTACGCATTTCACCGCTACACCTGGAATTCTACCCCCCTCTACAAGACTCTAGCCTGCCAGTTTCGAATGCAGTTCCCAGGTTGAGCCCGGGGATTTCACATCCGACTTGACAGACCGCCTGCGTGCGCTTTACGCCCAGTAATTCCGATTAACGCTTGCACCCTCCGTATTACCGCGGCTGCTGGCACGGAGTGAGC
+
CCCCCGGGGGGGGGGGGGGGGGGGGGGGGGGGGGGGGGGGGGGGGGGGGGGGGGGGGGGGGGGGGGGGGGGGGGGGGGGGGGGGGGGGGGGGGGGGGGGGGGGGGGGGGGGGGGGGGGGGGGGGG8FFGDGFGGGGGGCGGGGFGGGFGFGFGGGGFGGGGGGGGGGGGGGGDCCFFGGGGFGFGGGGGGGGGCGGGDGGGFF7FFGEDGGCEFGD4@FGFGFFFFFB6DFBB559FFGEGFB?FDABGFF?:3DA786BBFGFGGFFFFF6?*4<GF?>>BB>FFB>0C<??69B6*6).
@M04650:207:000000000-C238N:1:1101:13378:10254 2:N:0:19
GGACTACCGGGGTATCTAATCCTGTTCGCTACCCACGCTTTCGAGCCTCAGTGTCAGTTACAGACCAGAGAGCCGCTTTCGCCACCGGTGTTCCTCCATATATCTACGCATTTCACCGCTACACATGGAATTCCACTCTCCCCTTCTGCACTCAAGTTCGACAGTTTCCAAAGCATACTATGGTTGAGCCACAGCCTTTAACTTCAGACTTATCAAACCACCTGCGCTCGCTTTACGCCCAATAATTCCGTATAACGCTCGCCACCTACGTATTACCGCGGCTGCTGGCACGTAGTTAGCC
+
CCCCCGGGGGGGGGGGGGGGGGGGGGGGGGGGGGGGGGGGGGGGGGGGGFGFGGGGGFGGGGGGGGGGGGGGGGGGGGGGGGGG@FGGGGGGGGGGGGGGGGGGGGGGGGGGGGGGGGEGGEGGGGGGFFGFGGGGGGGGFGGFGFGGGGGFGGGFFFFEGGGDGGGGGGGGGCFGGGGGDFFGGGGGGFGGFGGGGGGGGF;AFCC9>7:CEGGGFFGGFGBEFA2559;;FC64=@EG@?D3>+7?FF60(2CCC;(37;DBGGB?F?BFFG>:<9(,-3(137>,(*47(,.45:)65
@M04650:207:000000000-C238N:1:1101:5354:10258 2:N:0:19
GGACTACAGGGGTTTCTAATCCTGTTTGCTCCCCACGCTTTCGTGCATGAGCGTCAGTGCAGGCCCAGGGGATTGCCTTCGCCATCGGTGTTCCTCCGCATATCTACGCATTTCACTGCTACACGCGGAATTCCATCCCCCTCTGCCGCACTCTAGCCATGCAGTCACAAAGGCAGTTCCCAGGTTGAGCCCGGGGATTTCACATCCGACTTGACAGACCGCCTGCGTGCGCTTTACGCCCAGTAATTCCGATTAACGCTCGCACCCTCCTTCTTACCGCGGCTCCTGTCACGGGTTTCGC
+
CCCCCGGGGGGGGGGGGGGGGGGGGGGGGGGGGGGGGGGGGGGGGGGGGFFGGGGGGGGGFGFEGGGGGGGGEEGGGGGGGGGGGGGGGDGGGFAFGDGGGGGGGGGGGGGGGGGGGGGGGGGGGECEFFGGGGGGG8D7EGGFFGGGG8EADCFFGGGGGGGGGG7;,EFFGGG5@CFGGFGGG9,>?FCFEE5EDDFEG6<BFCF:0CDD<GGCFFGG>GFF?4(8:*(-4*)-*(1:82:BG>>)28?(45>2:19B?BGBGG?02-())3))02--2;90(4(46<4:2<(-(*)(-
@M04650:207:000000000-C238N:1:1101:23401:10301 2:N:0:19
GGACTACTGGGGTATCTAATCCTGTTTGCTCCCCACGCTTTCGCACCTGAGCGTCAGTCTTTGTCCAGGGGGCCGCCTTCGCCACCGGGATTCCTCCAGATCTCTACGCATCTCATCGCTACACCTGGAATTCTACCCTCCTCTACAAGACTCTAGCCTGCCAGTTGCGAATGCAGTTCCCAGGTTGAGCCCGGGGATGACACATCTGACTTGACAGACCGCCAGCGTTCGCTTTAAGCCCAGTAATTCTGCATAAGGCTTTCACACTCCGGAGTACCGCGGCTGCAGGCAAGGAGGTAGG
+
6ACCB,;,;,;686,@EFDFF,=EF9FFC<E<DFF+C:,6:FB;:@FF@D<CB6,,6<;,<@6E<FG<FGFF@+@+7B:ED78?CFGG+@7?FA;,,A?9AF,CEFFFBC++,:C,58CF>:==,?B,BD<3A@>F=,,A+8DF83,,>D>+,,@A,3,6@,,@:5,@@78*;79E,27,@,@F7,6>E?:CCG5C<C*,0*,)20++1:++/2;+=@F*1)1(:>6)(*4((*0-*.02/(4(*2))**1))12.*5:(.(*.0+(((((((*-,<C413(3900(5(*.*-321(;43,
@M04650:207:000000000-C238N:1:1101:17644:10303 2:N:0:19
GGACTACACGGGTTTCTAATCCTGTTCGCTCCCCACGCTTTCGAGCCTCAGCGTCAGTTACAGTCCAGAGAGTCGCCTTCGCCACTGGTGTTCTTCCTAATCTCTACGCATTTCACCGCTACACTAGGAATTCCACTCTCCCCTCCTGCACTCTAGATTCCCAGTTTGGAATGCAGCACCCAGGTTAAGCCCGGGGATTTCACATCGGTCTTGCACAACCGCCTGCGCACGCTTTACGCCCAGTAATTCCGATTAACGCTTTGACCCTACGTATTACCGCGGCTGCTGGCACGTAGTTATC
+
CCCCCGGGGGGGGGGGGGGGGGGGGGGGGGGGGGGGGGGGGGGGGGGGGFGGGGGGGGGGGGFGGGGGGGGGGGGGGGGGGGGGGGGGGGGGGGGGGGGGGGGGGGFGGGGGGGGGGGGGGGGGGGGGGGGGGGGGGGDFGGGFGGGGGGGFGFGGGFGGGGGGGGGGGFGGGGEGG+,@C7>FGGGGGGGGGGGDGGGGGCCFFGDFFGGGFGCGABGGFGBF<F>B9D;>;EFE6;EGG(4:7:4:CF?((7C2>(-3((:4>FF<346<,<:2AF,47>B1(4:)(2(<(38(3FA4<
@M04650:207:000000000-C238N:1:1101:6229:10311 2:N:0:19
GGACTACTCGGGTTTCTAATCCTGTTTGCTCCCCACGCTTTCGAGCCTCAGTGTCAGTTACAGGCCAGAGAGCCGCTTTCGCCTCCGGTGTTCCTCCATATATCTACGCATTTCACCGCTACACATGGAATTCCACTCTCCTCTCCTGCACTCAAGTCTCCCAGTTTCCAATGCACACAATGGTTGAGCCACTGCCTTTTACATCAGACTAAAGAAACCACCTGCGCTCGCTTTACGCCCAATAAATCCGGACAACGCTTGGGACCTACGTATTACCGCGGCTGCTGGCACGTAGTTAGGC
+
CCCCCGGGGGGGGGGGGGGGGGGGGGGGGGGGGGGGGGGGGGGFGGEGGGGGAFFGGGGGGGDGGGGCGGFGGGGG@FGGGGGGGGGGFFBFGGGGGGGGGGGCFGGGEGGGGCEFFEGGGGGFGGGGGGGGGGGGGGGGFFGFFGGGFGGFGDEFGGGFCG?FGFGGFFEFFFDCGG>FG,@EDF6E?C7@1@6F+<FDFAFFFFFFFD*4@CDGFF6FB4:)<*492C=@=5A;)5:*<734D7E<C)023BG?CB<(-39?GGB2,-4?<F2>+9291(370:?:B67:4((.)+.(.
@M04650:207:000000000-C238N:1:1101:12471:10325 2:N:0:19
GGACTACCGGGGTATCTAATCCTGTTTGCTCCCCACGCTTTCGAGCCTCAGTGTCAGTTACAGGCCAGAGAGCCGCTTTCGCCTCCGGTGTTCCTCCATATATCTACGCATTTCACCGCTACACATGGAATTCCACTCTCCTCTCCTGCACTCAAGTCTCCCAGTTTCCAATGCACACAATGGTTGAGCCACGTCCTTTTACACCAGACTTAAGAAACCACCTGCGCTCGCTTTACGCCCAATAAATCCGTACAACGCTTGGGACCTACGTATTACCGCGGCTGCTGGCACGTCGTTAGCC
+
CCCCCFGGGEDGGGDGGGGGGGGAFFGGGGG@DGGGGGGGGG@FEFCEEGGGGGGGGGGGDGFFGGGFG@FGDFGGGGCGEDE@FGGGFEGEFGGFGGFGGGGEG;<DECGDBFGGGDG>EFFGGGG,B=FFGGGGFFFFGGDFFGGGGGGFGGEFFAFGGF==FGGGGGGGG@DFFFE?C9:>FCFGGFF9*4@>DFGGFFG5>CCADCFC6CGGFFCFFGFF26=52:9@FGFCDF8<F@@@FF?E<A)/6>D;D>6:?1*2FEF346:7AGB>+*(246>(124>?C)23(,7(*4::
@M04650:207:000000000-C238N:1:1101:6261:10372 2:N:0:19
GGACTACAAGGGTATCTAATCCTGTTTGCTCCCCATACTTTCGAGCCTCAGCGTCAGTTGATGCCCAGTAGGCCGCCTTCGCCACTGGTGTTCCTCCCGATATCTACGCATTCCACCGCTACACCGGGAATTCCGCCTACCTCTACATCACTCAAGAACGCCAGTTTTGAACGCAGTCTATGGGTTGAGCCCATAGTTTTCACATTCAACTTGGCATTCCTCCGGGGCTCCCTTTACACCCAGTAATTCGGGTAAACTCTTGCCCACTACGTTTTACCTCGGCTGCTGGCAGGTTGTTAGC
+
CC9CCGGGCGGGGFGGGGGGGGGGGGGGEFGGGGGFFDFFGGGFGGEGFFE8FFCFGGCFFGC<CE<EFCCGGGGGGGGGGG7:FEGGEEGGFGGGGGECEF8CEFC7FGEGGCEGGEGGC=EGGGGG7FFGFFFG8E6FDG8D8CF,7EEFGGCF9EG>EFCEDFF,,+@;C7E>E5;A7BF7>*5,4,DC>FGGEGFC9A,+=@DF<FGGC4F4?>>+*=5(/)6825(3@C/9@CFF7;(/7;.7@).(()9)262<6)C4<+(.((342;()30-.46((-(),.5(*(().-*)).
@M04650:207:000000000-C238N:1:1101:11869:10375 2:N:0:19
GGACTACTCGGGTATCTAATCCTGTTTGCTCCCCACGCTTTCGCACCTGAGCGTCAGTCTTTGTCCAGGGGGCCGCCTTCGCCACCGGTATTCCTCCAGATCTCTACGCATTTCACCGCTACACCTGGAATTCTACCCCCCTCTACAAGACTCTAGTCTGCCAGTTTCGAATGCCGTTCCCAGGTTGAGCCCGGGGATTTCACATCCGACTTGCCGGACCGCCTGCGTGCGCTTTACGCCCAGTAAATCCGAACAACGCTTGCCCCCTCCGTCTTACAGCGGCTGCTGCCACTTCTTTCGC
+
CC9C<EF,,BFFG:FFGCGFGFFGFGAFEGGGFFGFFGECGGGGGGCE,,EFDFGGGC6C<<FEFGGGG,64@FGGGGGGGGGGGGGGFCFFGGGAF,BFFFFGGGGGGDEGGGGGGDBD+CFGGGGGG<FFGCGD96@FEC6:9DF9,,@8FG=DDFG9,@7<FFGGEGCG>C6@@>FGG9CFGFFFFGGGEEG5CGGDCFGAFC<;;DD<)+*)).=D>G93,727399;3EF>*,AEG?6:>*6<F?>(,)18C((4((/5*22((-,,,2,-A*))-10(4()5)2)3(.)).+)(-
@M04650:207:000000000-C238N:1:1101:7510:10397 2:N:0:19
GGACTACCGGGGTTTCTAATCCTGTTTGCTCCCCACGCTTTCGAGCCTCAGTGTCAGTTACAGGCCAGAGAGCCGCTTTCGCCTCCGGTGTTCCTCCATATATCTACGCATTTCACCGCTACACATGGAATTCCACTCTCCTCTCCTGCACTCAAGTCTCCCAGTTTCCAATGCACACAATGGTTGAGCCACTGCCTTTTACATCAGACTTAAGAAACCACCTGCGCTCGCTTTACGCCCAATAAATCCGGACAACGCTTGGGACCTACGTATTACCGCGGCTGCTGGCACGTAGTTAGCC
+
@@ACCGGGGGGGGGGGGGGGGGGGGGGGGGGGGGGGGEEGGGGGCGGGGFCFGGGGGGGGGGGGGGGGGGGGGGGG>FFGGGGGEGDEEGGGGGGGGFGGGG9E;FGGGGGGGGGGGGGGGGGGGGGGGGGGGGGGGGGGGGGBEFGGFGGFGGFGDEFGGGDCE;FGADFGFGFGFGCEFE6DG:D?GGFGC<EFDFGF>>,BF7FABC=748C8AD,/:C=>=>@>?D==BCAC3;GGG;;8DFE<FEB60>FB371,4:C<FGB?>144-+)6E*(,-7990::?:*.2.,4,:2:65
@M04650:207:000000000-C238N:1:1101:23227:10426 2:N:0:19
GGACTACAGGGGTTTCTAATCCTGTTTGCTACCCACACTTTCGCACCTCAGCGTCAGTACTGCACCAGGTAGTCGCCTTCGCCACTGATGTTCCTCCAGATCTCTACGGATTTCACTCCTACACCAGGAATTCCACTATCCTCTCACACACTCAAGCCTTCCAGTATCAAGGGCAGTTCCACGGTTGAGCCGTGGGATTTCACCCCTGACTTAAAAAGCCGCCTACGCGCGCTTTACGCCCAGTGATTCCGATTAACGCTTGCACCCTCCGTATTACCGCGGCTGCTGGCACGGAGTTAGC
+
CCCCCGGGGGGGGGGGGGGGGGGGGGGGGGGGGGGGGGGGGGGGGGGGGGGGGGGGGGGGGGGGGGGGGGGGGGGGGGGGGGGGGGGDGGGGGGGGGGGGGGGGGFGGGDCFBFGGGGGGGGGGGGGGGGCGGGGGFGGGGGGFGGGGGGGFFGG?GGGGGGGGGG8DEEFFGGGGGGFGGGGGGGGGGFGGGGGGGGGFGFGFFCFF@>F79CFGF>GC>DAFFA@>2DB9@EFF6<GCG;FEGF<CGFF:?@DFG?;6:?F<F??BF?;:?C?DFG:19>F>FF0?FG?E?BFF686>:
@M04650:207:000000000-C238N:1:1101:25959:10432 2:N:0:19
GGACTACAAGGGTATCTAATCCTGTTTGCTCCCCACGCTTTCGCACCTGAGCGTCAGTCTTTGTCCAGGGGGCCGCCTTCGCCACCGGTATTCCTCCAGATCTCTACGCATTTCACCGCTACACCTGGAATTCTACCCCCCTCTACAAGACTCTAGCCTGCCAGTTTCGAATGCAGTTCCCAGGTTGAGCCCGGGGATTTCACATCCGACTTGACAGACCGCCTGCGTGCGCTTTACGCCCAGTAATTCCGATTAACGCTTGCACCCTCCGTATTACCGCGGCTGCTGTCACGGAGTTACC
+
CCCCCGGGDFGGGGGGGGGGGGGGGGGGCFGFGGGGGGGGGGGEGGGGDFGGGGGGGGGGGFFGGGGGFEGCGGGGGGGGGGGGGGGGGGGGGGFGGFGGGGGGGGGGGGGGFGFFFGEGGGGGGGGEFGGGGFDGGC6CGDEDCGFD9?BDFEBAEGGGGGGFCCGGGGCFGGGGGGGG6@,@FGGGGGGG9E5CCDFCGFGF6C;B@GGG<**+*(3:;CBD1<;BBD6995><B6>:??647*64D?414>3AG?FFF?G<GGFF?B0,4E:2:C0>;(4(3145<C)+-(((4C2).
@M04650:207:000000000-C238N:1:1101:25444:10441 2:N:0:19
GGACTACAAGGGTTTCTAATCCTGTTTGCTCCCCACGCTTTCGAGCCTCAGCGTCAATTACAGACCAGAGAGTCGCCTTCGCCACTGGTGTTCCTCCATATATCTACGCATTTCACCGCTACACATGGAATTCCACTCTCCTCTTCTGCATTCAAGTTCCCCAGTTTCCAATGACCTTCCTCGGTTGAGCCGAGGGCTTTCACATCAGACTTAAGAAACCGCCTGCGCTCGCTTTACGCCCAATAAATCCGGACAACGCTTGCCACCTACGTATTACCGCGGCTGCTGGCACGTAGTTAGC
+
CCCCCGGGGGGGGGGGGGGGGGGGGGGGGGGGGGGGGGGGGGGGGGGGGGGGGGGGGGGGGGGGGGGGGGGGGGGGGGGGGGGGGGGGGGGGGGGGGGGGGGGGGGGGGGGGGGGGGGGGGGGGGGGGGGGGGGDGCDDGGGGFFGGGGGGBDAFDEGGGGGGGGGGGGGAFGDCFGGGGGGGGGGGGGGGGGGGGGGGGG>FFAFGFBFGFF7:@C@GF>D@>2F@4(9/37FFCFFDFGFD@GGFEGF:9(5<?F>>0:6FF7EB??F???G2<CF:904>6,,.),::+(4((,<)-.
@M04650:207:000000000-C238N:1:1101:20739:10444 2:N:0:19
GGACTACCCGGGTTTCTAATCCTGTTTGCTCCCCACGCTTTCGCACCTGAGCGTCAGTCTTTGTCCAGGGGGCCGCCTTCGCCACCGGTATTCCTCCAGATCTCTACGCATTTCACCGCTACACCTGGAATTCTACCCCCCTCTACAAGACTCTAGTCTGCCAGTTTCGAATGCAGTTCCCAGGTTGAGCCCGGGGATTTCACATCCGACTTGACAGACCGCCTGCGTGCGCTTTACGCCCAGTAATTCCGGCCAACGCTTGCCCCCTACGTATTACCGCGGCTGCTGGCACGTAGTTGGC
+
CCCCCGGGGGGGGEEGGGGGGGGGGGGGGGGGGGGGEEGGGGGGGGGGGFGGGGGGGGGGGGGGGGGGGGGGGGGGGGGGGGGGGGGGGGGGGGGGGGGGGGGGGGGGGGGGGGGGGGGGGGGGGGGGFGGGGGGGDCGGGGGFGGGFFGGFGCFFFGGFGGGGGGGGC7DGGGGGGGFCCFG77FGGECEFGCECCDEGGFGCFFGD(>GGE7<;A=FF3C(41@>EFG>>FGF<?BGE8038*;9>D9:;(7>0C1>?3(1(9C6>1??82E?:<>(76>96;?>7?E<E0?7(4F)40
@M04650:207:000000000-C238N:1:1101:24100:10456 2:N:0:19
GGACTACAAGGGTTTCTAATCCCGTTCGCTACCCTAGCTTTCGCACATGAGCGTCAGTCTTGTGCCAGGAAGCCGCCTTCGCCACTGGTGTTCTTCCCGATATCTACGCATTTCACCGCTACACCGGGAGTTCCACTTCCCTCTCACATACTCTAGGCTTACAGTATCAGATGACAAACAGATGGTAAGCACCTGCCTTTTACATCTGACTTATAAACCCGCCTGCGTGCGCTTTACGCCCAGTAATTCCGGACAACGCTTGCCCCCTACGTATTACCGCGGCTGCTGGCACGTAGTTTGC
+
CCCCCGGGGGGGGGGGGGGGGGGGGGGGGGGGGGGFGGGGGGGGGGGGFGGGGGGGGGGGGGGGGGGGGGGGGGGGGGGGGGGGGGGGGGGGGGGGGFFGGGGGGGGGGGGGGGGGGGGGGGGGGGGGGGGFGGGGGGGGGFGFGGGGFGGFGAFGFGG8FGF8FEGGFGGGGGGGG?FFGGGGCFFGGFGGGFGG?C9DFADFAGGFFGGGFGGGFFGGFD99=F=6=D9@FGFEFFGGG?<E=FFFGAF>?D<277>??0F?GGF>:<632::AGF?B09609<D?0:1C:1(.3<444
@M04650:207:000000000-C238N:1:1101:3950:10480 2:N:0:19
GGACTACTCGGGTATCTAATCCTGTTTGCTCCCCACGCTTTCGAGCCTCAGTGTCAGTTACAGGCCAGAGAGCCGCTTTCGCCTCCGGTGTTCCTCCCTATATCTACGCATTTCACCGCTACACATGGAATTCCACTCTCCTCTCCTGCACTCAAGTCTCCCAGTTTCCAATGCCCACACTGGTTGATCCCCTGCCTTTTACATCAGACTTAAGCAACCACCTGCGCTCGCTTTACGCCCACTAAATCCGGACAACGCTTGCGACCTACGTATTACCGCGGCTGCTGGCACTTAGTTAGCC
+
CCCCCGGFGGGGGCGGGGGGGGEGGGGGGGGGGGDGGGGGGGG,@7FFGGGGGGGFGGEGG9<@FFEFF8<FEFFFCEGGFFGGGFEGGGGGGFGGG:E9FGGGG9F7FGCEGGGGGGGGCGGGAFGGGFGEFE,FCDCGGGGFGGGFG,EDGDFDA=,3,DFGGGFFF9,CDD,=,=++1,=DGGC,;A,@C6D77CFG9>3<B7**:FC+:8+8*:DCBDFBB9@BD)>2>=8>)8BFF13.>6??F32(.)23C16:<(12CE9?B(().36<31(-29;26:>(:*,*,.).6+4).
@M04650:207:000000000-C238N:1:1101:5350:10492 2:N:0:19
GGACTACTCGGGTTTCTAATCCTGTTCGCTCCCCATGCTTTCGCTCCTCAGCGTCAGTAATGGCCCAGAGACCCGCCTTCGCCACCGGTGTTCCTCCTGATATCTGCGCATTCCACCGCTACACCAGGAATTCCCGTCTCCCCTACCACACTCCAGTCTGCCCGTACCCACCGCCCGCCCCCCGTTAAGCCAGAGGATTTCCCGGCAGACGCAACAAACCGCCACCGATCTCTTTACTCCCAATAAATCCCGACACCGCCCTCCCCCTACTTATTACCCCCGCTGCGGGCCCGTGATTAGC
+
CCCCCGGGGGGDGEGGGGGGGGGGGGFEGGGGGGFF8FFGGGGGEGGGG@FFGGGG:FF<FGGGGGCF8,,BFG>@FGG9=@FFGGGGGGGGGGGGGE,??DFGD,CCCFFFEFFGG+@DEGGGGGGGG@AEFG,+@>,8E+AD+DF,DCEFGG88CDFCFGFCF7CCFFGGD<:CC9@EE@*=<:8E,CE,,4=C4>G6+1?)5>5)6F3)(/1*)4;F9)7((03715(-)<994-9:C<1:FCB);@44:DG(*(((((1(9E>9(()).36)3*(((((,-0(((/(*(-(-(<6,5
@M04650:207:000000000-C238N:1:1101:13171:10510 2:N:0:19
GGACTACTGGGGTATCTAATCCTGTTTGCTCCCCACGCTTTCGAGCCTCAGCGTCAGTTACAGTCCAGAGAGTCGCCTTCGCCACTGGTGTTCTTCCTAATCTCTACGCATTTCACCGCTACACTAGGAATTCCACTCTCCTCTCCTGCACTCTAGATAATCAGTTTGGAATGCAGCCCCCAGGTTGAGCCTGAGTATTTCACATCCCACTTAATTATCCGCCTACGCTCCCTTTACGCCCAATAATTCCGGATAACGCTCGCCACCTACGTATTACCGCGGCTGCTGGCACGTAGTTAGC
+
CCCCCFGGGGGGGGGGGGGGGGGGGGGGGGGGGGGGGGGFGGGGGGGGGGGGGGGGGGGGGGGGGGGGGGGGGGGGGGGGFGGGGGGGGGGGGGGGGGGGGGGGGGGGGGGGGFGDGGDDGGGGGGGGGGGGGGGGGGGGGGGFGGGGGGGFGFGGGFGGGGGGGGGGGGAFGGGFGFGGGGGGGGGGGGGGGGGGGGGGGFGFFGGFFGGGEFF7EFGFAGDF=A>DAGFFBGFEFFCGGFFF4;<?DFF6;>GEG69?D6D6DDB?0:(47FF9EDBB>BFFFF7>4E:F<:7((<)).
@M04650:207:000000000-C238N:1:1101:28323:10514 2:N:0:19
GGACTACACGGGTTTCTAATCCTGTTTGCTCCCCACGCTTTCGAGCATCAGCGTCAGTTACAGTCCAGCGAGCCGCCTTCGCCACCGGTGTTCTTCCTCATATCTACGCATTTCCCCGCTACACTAGTAATTCCACTCTCCCCTACTGCACTCTAGATTCACAGTTTCAAATGCAGCTCCAAGGTTTAGCCCTGGTATTTCACATCTCACTTAAAAATCCTCCTACGCTCCCTTTACACCCACTAAATCCGAAAAACGCTTTCCCCCTACGTATTACCCCTGCTGCTGTCACGTAGTTAGC
+
@-6BCFF8,B:B@CBFGGAFFGGGGG9F,BFECFGFCFCEFGG,CB+;:EACFGFGGGGG9F@FA@FG,@@C:4+:+CCFFECE7,6CFEGEFC@<AE,CC,4FBFGGG@F:9F,5EFGDGEE8C:,,<?@AFC,A,69F863*+89E9DDFGGF=,,>,,CD,C=E,,,>,5C,,,+2D7,@8DF9@@=,1,@E18?CFG>>69;++:DFF*2=C*:8**;><7ADF=D@9@9641*>F77((2>)9C;5(/))6*3((/(2)2:>B(8??<<75C7(3((3()5)).34C(.46,<<24
@M04650:207:000000000-C238N:1:1101:7728:10514 2:N:0:19
GGACTACCCGGGTATCTAATCCTGTTTGCTCCCCACGCTTTCGAGCCTCAGCGTCAGTTACAGTCCAGAGAGTCGCCTTCGCCACTGGTGTTCTTCCTAATCTCTACGCATTTCACCGCTACACTAGGAATTCCACTCTCCTCTCCTGCACTCTAGATAATCAGTTTGGAATGCAGCCCCCAGGTTGAGCCTGAGTATTTCACATCCCACTTAATTATCCGCCTACGCTCCCTTTACGCCCAATAATTCCGGATAACGCTCGCCACCTACGTATTACCGCGGCTGCTGGCACGTAGTTAGC
+
CCCCCGGGGGGGGGGGGGGGGGGGGGGGGGGGGGGGGGGGGGGFFGDGGGGGGCGGGGGGGGGFGGGGFGFGEDGGGGGGGGGEFFGGGFGGGGGGGCAFGFGGGGGGGGGGGGFEGGGGGGGGGGGGGGGGGGDGGGGGGGGFGGGGGGGFGGGGFFGFEFGGGGCA+6DDFFGGC0@EEGEGGFGGG?EEG?FFFGCFGFGFAG5A@C>F=FF9ACED)7<>AFFEFDBFFGFCF9EGG?6;GFFFGFF0;>D@F1:17(>-7C:?FBBFB7:BCG?>1((7260)3C?F:6(43:54.
@M04650:207:000000000-C238N:1:1101:17885:10573 2:N:0:19
GGACTACAGGGGTTTCTAATCCTGTTTGCTCCCCACGCTTTCGAGCCTCAGCGTCAGTTACAGTCCAGAGAGTCGCCTTCGCCACTGGTGTTCTTCCTAATCTCTACGCATTTCACCGCTACACTAGGAATTCCACTCTCCTCTCCTGCACTCTAGATAATCAGTTTGGAATGCAGCCCCCAGGTTGAGCCTGAGCATTTCACATCCCACTTAATTATCCGCCTACTCTCCCTTTACGCCCAATAATTCCGGATAACTCTCGCCACCTACCTATTACCCCGTCTGCTGGCACGTAGTTAGC
+
CCCCCGG@FGGGGGGGGGGGGGGGGGGGGGGGGDGEGGEGGF@8@CFGGCFGGGGGGGGGG9EGGFGGE,9B6EFGGEFGGGGEGGG?F@FFGCFDFE@FF,@FGGGGG7ECFGGGGGEDGDGGGGGGGGGGGGGEDFGGGCGFGGGFFGGFG9EF9E;@DFGGFGGD8,=9DFFA,=>EGGGGDDG?7@FC,,5,+;FGGF9=BFG5);CG5=;C6;:CAGFFF4***3552C;6@>E@GF5B0:<5+;;>655>C6;)./935EDF1@())56)<0.(,(-(())47=(3-18(4@4:6
@M04650:207:000000000-C238N:1:1101:18171:10588 2:N:0:19
GGACTACTGGGGTTTCTAATCCTGTTTGCTCCCCACGCTTTCGAGCCTCAGTGTCAGTTACAGGCCAGAGAGCCGCTTTCGCCTCCGGTGTTCCTCCATATATCTACGCATTTCACCGCTACACATGGAATTCCACTCTCCTCTCCTGCACTCAAGTCTCCCAGTTTCCAATGCACACAATGGTTGAGCCACTGCCTTTTACATCAGACTTAAGAAACCACCTGCGCTCGCTTTACGCCCAATCAATCCGGACAACGCTTGGGACCTCCGTATTACCGCGGCTTCTGGCCCGTAGTTTACC
+
CCCCCGGGGGGGGGGGGGGGGGGGGGGGGGGGFGGGGGGGGGDFGGGGGGGGGGGGGGDDFGFGGEFGGGFGGGGGDGGGGGEGEFGGGGGGGGGFGGGGGGGGGEGGGGGGGGGGGGGGGGGGGGGFFFFGGGGGEGGGGGGFGGGGGGGBD8EFFGFFF8EFFGGGDFGGGGGGGGEGGGFBF+B6CF7CC7?FGFFFFF,;BFFF5;E7EF7CAD@FDGF2B4:>AC@9BF=>4>CF:=((;6<)C334@);1:><D021(*874((-(,86)@<4-32(((---456>2(3,4+)..
@M04650:207:000000000-C238N:1:1101:9707:10610 2:N:0:19
GGACTACTGGGGTATCTAATCCCGTTCGCTACCCTAGCTTTCGCACATGAGCGTCAGTCTTGTGCCAGGAAGCCGCCTTCGCCACTGGTGTTCTTCCCGATATCTACGCATTTCACCGCTACACCGGGAGTTCCACTTCCCTCTCACATACTCTAGGCTTACAGTATCAGATGACAAACAGATGGTAAGCACCTGCCTTTTACATCTGATTTATAAACCCGCCTGCGTGCGCTTTACGCCCATTAATTCCGGACAACGCCTGCCCCCTACGTATTACCTCGGCTGCTTGCCCGTCTTTTTC
+
CCCCCGGGFGGGGECCEGGEG,CFFD@F>EEGGDCGGGGGGGDFFG@EDCCFC@BFGFFFGGFGGEGGGGGG,@@CCFCGGGG:BEF8FFGCFFDAEFCGGCEGEFFDFGECFGG9EFDD@FFGFGC@>BFEFB=FDDF<DF8:D,=8<E9=@FGA9=D,=@A8=ECFGFD@8FCCA67D?FFC,3;A@9,1@CC6CFGFFB;B>CG6A++=A@9+9>F75D=2>A9A>303(AFC@1EG@1,>F+??GFF1237:GB6(,-/(9@9(-44,2259FD-),(((-()-.:(3,3(,(3)),
@M04650:207:000000000-C238N:1:1101:26759:10641 2:N:0:19
GGACTACTAGGGTTTCTAATCCTGTTCGCTCCCCACGCTTTCGAGCCTCAGCGTCAGTTACAGTCCAGAGAGTCGCCTTCGCCACTGGTGTTCTTCCTAATCTCTACGCATTTCACCGCTACACTAGGAATTCCACTCTCCCCTCCTGTACTCTAGATCCCCAGTTTGGAATGCAGCCCCCAGGTTGAGCCCGAGTATTTCACATCCCACTTAAAGATCCGCCTACGCTCCCTTTACGCCCAGTAAATCCGGACAACGCTTGCCACCTACGTATTACCGCGGCTGCTGGCACGTAGTTAGC
+
CCCCCGGGGGGGGGGGGGGGGGGGGGGGGGGGGGGGGGGGGGGCGGGGGGGGGGGGGGGGGGGGGGGGGGGGGGGGGGGGGGGGGGGGFGGGGGGGGGGGGFGGFGGGGGGGGGFGGGDDEFGGGGGGFGGGGGGG8DGGGFGFGGGGGGGFGFFGGFCGFGGGGGGG>DFFGGGGGGGGGGGGFGGGGGGGGGGGGGGGGFGFFGGFEGGGFGGGFFGGFGDADF?F95@D=GFFFFGGG@@EGGF?FFE9;BGDGFFB?FFBGFF:?BFFBGFFGG:>F69>4::B0*4C??:B?<<A6
@M04650:207:000000000-C238N:1:1101:12810:10657 2:N:0:19
GGACTACCGGGGTTTCTAATCCTGTTTGCTACCCATGCTTTCGAGCCTCAGCGTCAGTTAATGTTCAGCAGGCCGCCTTCGCCACTGGTGTTCCTCCCGATATCTACGCATTCCACCGCTACACCGGGAATTCCGCCTGCCTCTCCATCACTCAAGAACAGCAGTTTTGAATGCACGCTATGGGTTGAGCCCATAGATTTCACACCCAACTTGCCGTCCCGCCTGCGCTCCCTTTACACCCAGTAATTCCGGACAACGCTTGCCACCTACGTTTTACCGCGGCTGCTGGCACGTAGTTAGC
+
CCCCCGGGGGGGGGGGGGGGGGGGGGGGGGGGGGGGGGGGGGGGGGGGGGGGGGGGGGGGGGGGGGGGGGGGGGGGGGGGGGGGGGGGGGGGGGGGGGGGGGGGGGGGGGGGGGGGGGGGGGGGGGGEGGGGGGGGGGGGGGGFGGGGGGGFGGGGGGGGGGGGCGGCFGGGGFGGGGGCGGGGGGGCGGGGGFGGGGFFGFGFFGGFDGGGFFCGFFGGFGFFDF@>9GFFFGFFFAFGGF?3*CBDGFF>BFGFG6>FF?GFGGFBB?F??G:AGG?F9BF61:08?G?G??74,A><<
@M04650:207:000000000-C238N:1:1101:12498:10663 2:N:0:19
GGACTACCGGGGTATCTAATCCTGTTTGCTCCCCACGCTTTCGCACCTGAGCGTCAGTCTTTGTCCAGGGGGCCGCCTTCGCCACCGGTATTCCTCCACATCTCTACGCATTTCACCGCTACACATGGAATTCTACCCCCCTCTACAAGACTCTAGCTGACCAGTATCAGATGCAATTCCCGGGTTAAGCCCGGGGATTTCACATCTGACTCAATCAACCGCCTGCGTGCGCTTTACGCCCAGTAATTCCGATTAACGCTTGCACCCTCCGTATTACCGCGGCTGCTGGCACGGATTTAGC
+
CCCCCGGGGGGGGGGGGGGGGGGGGGGGGGGGGGGGGGGGGGGGGGGGGGGGGGGGGGGGGGGGGGGGGGGGGGGGGGGGGGEGGGGGGGGGGGGGGGGGGGGGGGGGGGGGGGGGGGEGGGGGGGGGGGGGGGGGFGGGGDGFGGGGFGGFGGGGGGGGGGGGGFFGGGGGGGGGGGGGGEEGGGGGGGGGGGGGD3F6C=CAFFGFEGGGFGGGFEGG>DFB:FB3(>>FFGFFFFGG>6?BG74<FB?02BG<F:><((*)2C?6?BBFBGFFFG(((4>91,).2E7F291(3955<
@M04650:207:000000000-C238N:1:1101:23335:10690 2:N:0:19
GGACTACCAGGGTATCTAATCCTGTTCGCTCCCCACGCTTTCGAGCCTCAGCGTCAGTTACAGTCCAGAGAGCCGCTTTCGCCTCCGGTGTTCCTCCATATATCTACGCATTTCACCGCTACACATGGAATTCCACTCTCCTCTCCTGCACTCAAGTCTCCCAGTTTCCAATGCACACAATGGTTGAGCCACTGCCTTTTACATCAGACTTAAGAAACCACCTGCGCTCGCTTTACGCCCAATAAATCCGGACAACGCTTGGGACCTACGTATTACCGCGGCTGCTGGCACGTAGTTAGCC
+
CCCCCGGGGGGGGGGGGGGGGGGGGGGGGGGGGGGGGGGGGGGGGGGGGGGGGGGGGGGFGGGGGGGGGGGGGGGGGDGGGGGGGGGGGGGGGGGGGGGGGGGGGGGGGGGGGGGGGGGGEEGGGGGGFFGGGGGGGGGGGGGFGGGGFFGFGGGGGGGGGGGGGGGGGGGGGGGGGGGGGGCGCGGFGFDCCGGGGGGGGFGFFGGAEGGCCGGCFFGGFGFEDF=>@GF?9C8>BDECGFF@GGFEF>>?BBGFG>??F?GFGG?2(8?DA<AF794929;B<DF7?6<E???FB@A9)
@M04650:207:000000000-C238N:1:1101:14396:10704 2:N:0:19
GGACTACCGGGGTTTCTAATCCTGTTTGCTCCCCACGCTTTCGAGCCTCAGTGTCAGTTACAGGCCAGAGAGCCGCTTTCGCCTCCGGTGTTCCTCCATATATCTACGCATTTCACCGCTACACATGGAATTCCACTCTCCTCTCCTGCACTCAAGTCTCCCAGTTTCCAATGCACACAATGGTTGAGCCACTGCCTTTTACATCAGACTTAAGAAACCACCTGCGCTCGCTTTACGCCCAATAAATCCGGAAAACGCTGGGGACCTACGTCTTACCGCCGCTGCTGGCCCGTAGTTAGCC
+
CCCCCGGGGGGGGGGGGGGGGGGGGGGGGGGGGGGGGGGGGGGGGGGGGGGGGGGGGGGGGGGGGGGGGGGGGGGGGGGGGGGGGGGGGGGGGGGGGGGGGGGGGGGGGGGGGGGGGGGGGGGGG?FGGDGGGGGGGGGGGGGFGGGGGGGFGGGGGGFFGGGGGGGGGGAFGGGGGGG8FGFGGGGGGGFGGFCCFGGGGFGFFFGA@>9CE7FGFFGFDGF2:BF;@G@26*14)6CEC0=@7CC36=A((.73/11(46<:DEB27(,((;548*,((4390,,((/(*-(-4<+)-5
@M04650:207:000000000-C238N:1:1101:17238:10706 2:N:0:19
GGACTACTAGGGTTTCTAATCCTGTTCGCTACCCATGCTTTCGAGCCTCAGTGTCAGTTACAGACCAGAGAGCCGCTTTCGCCACCGGTGTTCCTCCATATATCTACGCATTTCACCGCTACACATGGAATTCCACTCTCCCCTTCTGCACTCAAGTTCGACAGTTTCCAAAGCATACTATGGTTGAGCCACAGCCTTTAACTTCAGACTTATCAAACCACCTGCGCTCGCTTTACGCCCAATAAATCCGGACAACGCTCGGGACCTACGTATTACCGCGGCTGCTGGCCCGTAGTTAGCC
+
CCCCCGGGGGGGGGGGGGGGGGGGGGGGGGGGFGGGFGGGGGGGFGGGGGGGGGGGGGGGGGGGGGGGGGGGGGGGGGGGGGGGGGGGGGGGGGGGGGGGGGFGGGGGGGGGGGGGGGGGCFFGGGGGGGGFGGGGCCFFGGGFGGGGGGGFGGGGF8;C?EGGDFGGGGGGGGGGGGGGFGGGGCCFGGGFGFGCFGGAFF@C?7@AEFFC*=FFFEFGFGBBD?@57C=-85=CDDEGGF;@GGC);>3105<?9131.,1-CG78??FDFGFFF7379;236??FF*(:0488A+)6:
@M04650:207:000000000-C238N:1:1101:13171:10708 2:N:0:19
GGACTACTCGGGTATCTAATCCTGTTTGCTCCCCACGCTTTCGAGCCTCAGCGTCAGTTACAGTCCAGAGAGTCGCCTTCGCCACTGGTGTTCTTCCTAATCTCTACGCATTTCACCGCTACACTAGGAATTCCACTCTCCCCTCCTGCACTCTAGATTCCCAGTTTGGAATGCAGCACCCAGGTTGAGCCCGGGTATTTCACATCCCACTTAAAAATCCGCCTACGCTCCCTTTACGCCCAGTAAATCCGGACAACGCTCGCCACCTACGTATTACCGCGGCTGCTGGCACGTAGTTAGC
+
CCCCCGGGGGGGGGGGGGGGGGGGGGGGGGGGGGGGGGGGGGGGGGGGGGGGGGGGGGGGGGGGGGGGGGGGGGGGGGGGGGGGGGGGGGGGGGGGGGFGGGGGGGGGGGGGGGGGGGGGGGGGGGGFGGGGGFGGFGGGFGGFGGGGGGGFGGGGGGGGGGGGGGGFCFGFFGGFGGGGGGGGGGGGCFGGGEGGDGDFGFGFFGGFFGGCE=FFFBGFFGFFFFDE5D(5(=;=FDGG7124FG35F;ABFFG@C9>6B6D;CG::BBF<?FFFGG?093>>FFF>>EFGF?:::FA<2
@M04650:207:000000000-C238N:1:1101:27470:10733 2:N:0:19
GGACTACCGGGGTATCTAATCCTGTTTGCTCCCCACGCTTTCGCACCTGAGCGTCAGTCTTTGTCCAGGGGGCCGCCTTCGCCACCGGTATTCCTCCAGATCTCTACGCATTTCACCGCTACACCTGGAATTCTACCCCCCTCTACAAGACTCTAGTCTGCCAGTTTCGAATGCAGTTCCCAGGTTGAGCCCGGGGATTTCACATCTGACTTAACAACCCGCCTGCGTGCGCTTTACGCCCAGTAATTCCGATTAACGCTTGCACCCTCCGAATTACCGCGGCTGCTGGCACGGAGTTAGC
+
CCCCCGGGGGGEGDGGFGFFGCGFGF9FAF<FGGGGGGGGGGGGGGGFCFEGGGGGDFGGGGAEGGC8EE7CFGDEGGGG@FFE,EEGC:FEGAFGGGGGGGGGGGGCGGGGGGGGCFGC>FFGGGAG,>FCGDDFGFFEGDEFGGE?<FGAGA;<=EC99FEFFFFDE@:C?FFGGCFFGGGGGGGGC;CF=E:5:3CGG=GF+CDF?FCFE:;CA(;91<@?00,0,C11>E3AF:EGGB:>DC4576?:?>5)::9(-(9<DGF0:1(((*34CF?BB099;:::4C(A:(1(-:<:6
@M04650:207:000000000-C238N:1:1101:11125:10743 2:N:0:19
GGACTACTAGGGTTTCTAATCCTGTTTGCTCCCCACGCTTTCGCACCTGAGCGTCAGTCTTTGTCCAGGGGGCCGCCTTCGCCACCGGTATTCCTCCAGATCTCTACGCATTTCACCGCTACACCTGGAATTCTACCCCCCTCTACAAGACTCTAGCCTGCCAGTTTCGAATGCAGTTCCCAGGTTGAGCCCGGGGATTTCACATCCGACTTGACAGACCGCCTGCGTGCGCTTTACGCCCAGTAATTCCGATTAACGCTGGGACCCTCCGTATTACCGCGGCTGCTGGCACGGAGGTAGG
+
CCCCCGFC@FFG@<BFGGGCFDAEEGGEFGGFGGGFCFGG8FE@FCEFFGGEFFFFG<@<,,C@FFEFFGGGCFGGEGEGFFFEC?CFC:C?FF8FFFGG9FCE9EEDCEC:EFGCGFEDGGGD8@EFEFDFFF><AF6CCD6DFFG,CDFFG,>F9,EC?F9F@DFC:EF89;DCA7FA<3@E::>EFE:5=CGGGD,>C:?8+02><3<<7C*:A8*91710(567:C79(*)49:5*/48:FC<)0=<:-)99*396(2<0**,,4438:*()<*-49>;13:)3>:4+462901.5(
@M04650:207:000000000-C238N:1:1101:11666:10785 2:N:0:19
GGACTACTCGGGTTTCTAATCCTGTTTGCTCCCCACGCTTTCGCACCTGAGCGTCAGTCTTTGTCCAGGGGGCCGCCTTCGCCACCGGTATTCCTCCAGATCTCTACGCATTTCACCGCTACACCTGGAATTCTACCCCCCTCTACAAGACTCTAGCCTGCCAGTTTCGAATGCAGTTCCCAGGTTGAGCCCGGGGATTTCACATCCGACTTGACAGACCGCCTGCGTGCGCTTTACGCCCAGTAATTCCGATTAACGCTTGCACCCGCCGTATTACCTCGGCTGCTGGCACGGCCGTAGC
+
@CCCCGGGGGGGGGGGGGF<FFEDFDFGGGGGFEFGDFCGGGGGGGGGGCFFG@C@C@FFGGGGGCFGGGGGGGGCFGGGFCCECDCGEEFGC,EEDE<E5EAEGFGGCDGG,CFFFEEDGGGEFAFFGGBAFGGGFGFGGDGFFGGDGCGAGFGGG6EEFFFGFFF;EGGFF9CCCGFGGGG>3<,<977CEG*?45<A8FBA+748;D35<787=(8C>C206@9.(1769C)6?1EC8:<FFFAAFF?:8BGA711?(83<GF?((-7((A0:FC))4(,1(-8045(349(((2-,(
@M04650:207:000000000-C238N:1:1101:24940:10793 2:N:0:19
GGACTACCAGGGTATCTAATCCTGTTTGCTCCCCACGCTTTCGAGCCTCAGCGTCAGTTACAGTCCAGAGAGTCGCCTTCGCCACTGGTGTTCTTCCTAATCTCTACGCATTTCACCGCTACACTAGGAATTCCACTCTCCCCTCCTGTACTCAAGACCCCCAGTTTGGAATGCAGCCCCCAGGTTGAGCCCGAGTATTTCACATCCCACTTAATTATCCGCCTACGCTCCCTTTACGCCCCATAATTCCGGATAACGCTCGCCCCCTACGTATTACCGCGGCTGCTGGCACGTAGTTAGC
+
CCCCCGGGGGGGGDGGGGGGGGGGGGGGGGGGGGGGGGGGGGG8FGGGGGGGGGGGGGGGFDFFGGGG9CFF6@CFGGGGGGGGGGGGGGGGGGGGGFFGGGGGGFFDEGGGGGGGG@EGGFEGE:EFFFGGGGGGG,,AE+=9CE,@?FFFG,4@:,,6ABCEGCF9+D;>FFGA8+6@C@CFGGF6CGGG+@810?FGF9F>+;*;4CFGFGFD92DFAG25@FD58<5>DGF:F?GGC(,/>*5?CFF@;)C44;>?07C6*?>F((18?F:<G>3;06>B;:??>G0C?BF029)).
@M04650:207:000000000-C238N:1:1101:15128:10795 2:N:0:19
GGACTACAGGGGTTTCTAATCCTGTTTGCTCCCCACGCTTTCGAGCCTCAGCGTCAGTTACAGTCCAGAGAGTCGCCTTCGCCACTGGTGTTCCTCCATATATCTACGCATTTCACCGCTACACATGGAATTCCACTCTCCTCTCCTGCACTCAAGTCTCCCAGTTTCCAATGCACACAATGGTTGAGCCACTGCCTTTTACATCAGACTTAAGAAACCACCTGTGCTCGCTTTACGCCCAGTAAATCCGGACAACGCTTGCCACCTACGTATTACCGCGGCTGCTGGCACGTAGTTAGCC
+
CCCCCGGGGGGGGGGGGGGGGGGGGGGGGGGGGGGGGGGGGGGGGGGGGGGGGGGGGGGGGGGGGGGGGGGGGGGGGGGFGGGGGGGGGGGGGGGGGGGGGGGFGGGGEGGGGGGGGGGGGGGGGGGGGFCFGGGFDFGGGGGFGGGGGGGFGGGGGGGGGGFFGGGGGGGGFFGGGGCGGGGGGGGFGGG?CCFGGGGGCCFFF?F5@G?DEGGGFFFFFGFF46>BADFFDEFCDFGFE2>4CG<?6B>DFFG;<>0?@6>EGGFFF<FFAFFAA999>BFBF??8?F2:::?1>A<A:
@M04650:207:000000000-C238N:1:1101:9520:10843 2:N:0:19
GGACTACTGGGGTATCTAATCCCGTTCGCTACCCTAGCTTTCGCACATGAGCGTCAGTCTTGTGCCAGGAAGCCGCCTTCGCCACTGGTGTTCTTCCCGATATCTACGCATTTCACCGCTACACCGGGAGTTCCACTTCCCTCTCACATACTCTAGGCGTACAGTATCAGATGACAAACAGATGGTAAGCACCTGCCTTTTACATCTGACTTATAAACCCGCCTGCGTGCGCTTTACGCCCAGTAATTCCGGACAACGCTTGCCCCCTACGTATTACCGCGGCTGCTGGCACGTAGTTTGC
+
CCCCCGGGGGGGGGGGGGGGGFGGGGGGGGGGGGGGGGGGGGGGGGGGGGCGGGGGGGGGCFGGGGGGGGGGGGGGGGGGGGGGGGGGGGGGGGGGFGGGGEGGGGGGGGGGGGGGFGGGGGGGGGGGGGGGGGEGFGGDGGGFGGGFGGGFGEGD:D+@CGGGGGDGGGGGGGGGGGGGGGFGGFGGG9ECCFGFGGGFGFFCFFGFFGGGFGDFFEFGF4>=DF081C>F0E><CDGGE@0;CGCFGFF>:5DFG6;?6:D><FB>081<BGFFEC09>FBF(2>3:5:+3314:G2-4
@M04650:207:000000000-C238N:1:1101:8668:10857 2:N:0:19
GGACTACCAGGGTTTCTAATCCTGTTTGCTCCCCACGCTTTCGAGCCTCAGCGTCAGTTACAGTCCAGAGAGTCGCCTTCGCCACTGGTGTTCCTCCCGATCTCTACGCATTTCACCGCTACACTAGGAATTCCACTCTCCCCTCCTGCACTCTAGATTCCCAGTTTGAAATGCAGCACCCAGGTTGAGCCCGGGTATTTCACATCCCACTTAAAAATCCGCCTACGCTCCCTTTACGCCCAGTAAATCCGGACAACGCTCGCCACCTCCGTATTACCGCGGCTGCTGGCACGGAGTTAGC
+
CCCCCGGGGGGGGCGGGGGGGGGGGGGGGGGGGGGGGGGGGGGGGGGGGGGGGGGGGGGGGGGGGGGGFGGGGGGGGGGGGGGGGFGGGGGGGGGGGGGGGGGGGGGGGGGDGGGGGGGGGGFGEFGGFEFGGGGF;FFGFFE?CEGGGGGFGGGGGGCFGGGFGGCFEGGGFFGGGGGGDGGGGFFFGGGGGEG7DGGGGFC66CFFFGG>CGFFF=FGBG=@FFF55C@F@FFCA<EGFDF@FGE3C459;):;F90(4;G6CCB1(,,(4A2)+:8>(4749?FB?D?G?(292;456
@M04650:207:000000000-C238N:1:1101:16658:10859 2:N:0:19
GGACTACTGGGGTTTCTAATCCTGTTTGCTCCCCACGCTTTCGCACCTGAGCGTCAGTCTTTGTCCAGGGGGCCGCCTTCGCCACCGGTATTCCTCCAGATCTCTACGCATTTCACCGCTACACCTGGAATTCTACCCCCCTCTACAAGACTCTAGCCCGCCAGTTTCGAATGCAGTTCCCCGGTTGAGCCCGGGGATTTCACATCCGACTTGACAGACCGCCTGCGTGCGCTTTACGCCCAGTAATTCCGATTAACGCTTGCACCCTCCGTCTTACCGCGGCTGCTGGCACGCAGTTATC
+
CCCCCGGGGGGGGGGGGGGGGGGGGGGGGGGGGGGGGGGGGGGGGGGG@FGGGGGGFGF9CFGGGGGGG7CFGGGGGGGGFGGGGGGGG@FGGGGGG@FFGFFGGCGGCFGGGGGG?:CGGGGGG:FGFGGGG,EFG8DEGGGFCGGEDGGFG9FGGG,4@FGDFDGF*DC,9FGGGGGGG,*CGGEFGGG*/*CEDGGGGFGFFG;>@GGG<*007,;FFGBF2FF>?GFFBGFAF6CEGF?B0?AFGF:?0)9>FFBFBFGFGGFBFFBF(:6AGG:907>FF?F?::(0-(-4?F4).
@M04650:207:000000000-C238N:1:1101:3256:10874 2:N:0:19
GGACTACTGGGGTATCTAATCCTGTTTGCTCCCCACGCTTTCGAGCCTCAGCGTCAGTTACGTCCCAGCAAGTCGCCTTCGCCACTGGTGTTCTTCCCGATATCTACGCATTTCACCGCTACACCGGGAGTTCCACTTCCCTCTCACATACTCTAGGCTTACAGTATCAGATGACAAACAGATGGTAAGCACCTGCCTTTTACATCTGACTTATAAACCCGCCTGCGTGCGCGTTACGCCCAGTAATTCCGGACAACGCTTGCCCCCTACGTATTACCGCGGCTGCTGGCACGGAGTTTGC
+
CCCCCGGGGGGGGFGGGGGGGGGGGFGGGGGGGGGGGGFGGGGFFGGGCCFGGGGGGGGF@FGGEGGGGGGFGFGGGGGGGGGGGGGGFEFDGGEFFEFGGGGGGGGGGGGEFFGGGGGGGFGFGDGGGGGGGGGGGFDGFFGFGFFFDGFFGGGGFDFFGFGGGGFF;DFGFF;CC7CCFG9DGCAFGFDGC,3:9*>FFF,9+=CFEC?FA>9EA=?4>4>29FBE@G;6,:>;B0CGE68;DGFFF=F08B5?FFFFFFC2DF69:B?(3<749D:>BB((((.3:C:FF((6104<)
@M04650:207:000000000-C238N:1:1101:23541:10886 2:N:0:19
GGACTACCCGGGTATCTAATCCTGTTTGCTCCCCACGCTTTCGCACCTGAGCGTCAGTCTTTGTCCAGGGGGCCGCCTTCGCCACCGGTATTCCTCCAGATCTCTGCGCATTTCACCGCTACACCTGGAATTCTACCCCCCTCTACAAGACTCTAGCCTGCCAGTTTCGAATGCAGTTCCCAGGTTGAGCCCGGGGATTTCACATCCGACTTGACAGACCGCCTGCGTGCGCTTTACGCCCAGTAATTCCGATTAACGCTTGCACCCTCCGGATTACCGCGGCTGCTGGCACGGAGTTAGC
+
CC<CCAGFGGEEFGGGGCEFDEGGGGGDGGGEFCFECCGGFBFFF@CFFFFCFFEEEFFGFCFE@C<EDBFCFBFC7FFFBCC=BFG7@C=@BFD?E<FGEEDGGCEFGGG:BDFG,CBC+@EGCD,BFFG=F9D<=@==CDGFE;@CGGGFFGF,@,@>ECFFFGGGGFCDFGGGEC<D6>>7FFGGFFCCG?EGGGFFF8C6@F<><DDCAGF+;88C670215(72*-39EF>FF**/,(4C:)5D?41-<D4:2931?3)2;((-2((4A8>FD((2;6616?2>GF+4(39?CAA>
@M04650:207:000000000-C238N:1:1101:16168:10905 2:N:0:19
GGACTACTAGGGTATCTAATCCTGTTTGCTCCCCACGCTTTCGCACCTGAGCGTCAGTCTTTGTCCAGGGGGCCGCCTTCGCCACCGGTATTCCTCCAGATCTCTACGCATTTCACCGCTACACCTGGAATTCTACCCCCCTCTACAAGACTCTAGCCTGCCAGTTTCGAATGCAGTTCCCAGGTTGAGCCCGGGGATTTCACATCCGACTTGACAGACCGCCTGCGTGCGCTTTACGCCCAGTAATTCCGATTAACGCTTGCACCCTCCGTATTACCGCGGCTGCTGGCACGGAGTTATC
+
CCCCCGGGGGGGGGGGGGGGGGGGGGGGGGGGGGGGGGGGGGGGGGGGGGGGGGGGGGGGGGGGGGGGGGGGGGGGGGGGGGGGGGBFFDGGGGGGGGGGGGGGGFGGGGGGGGGGGGGGGGGGGGGGGGGGGGGGGGGGGDEDFGG8FGGFGGGCCFGGGGGGGGGGGGGGGGCFGGGGGGGGGGGGGGGGGGGGDGGGFFGFFGGBDDGGFFFGFFGG0)6;DFBDFG9>0EFDFBGEGBBBGGA9FFFF0:<AG<FFFFGFGGF:??>:0C?AGG?BF7>FF6?F0C:FF((24;-).
@M04650:207:000000000-C238N:1:1101:8460:10924 2:N:0:19
GGACTACCCGGGTATCTAATCCTGTTTGCTCCCCACGCTTTCGCACCTGAGCGTCAGTCTTTGTCCAGGGGGCCGCCTTCGCCACCGGTATTCCTCCAGATCTCTACGCATTTCACCGCTACACCTGGAATTCTACCCCCCTCTACAAGACTCTAGCCTGCCAGTTTCGAATGCAGTTCCCAGGTTGAGCCCGGGGATTTCACATCCGACTTGACAGACCGCCTGCGTGCGCTTTACGCCCAGTAATTCCGATTAACGCTTACACCCTCCGTATTACCGCGGCTGCTGGCACGGAGTTCGC
+
CCCCCGGGGGGGGGGGGGGGGGGGDDFFGGGGGGGGGGGGGGGGGGGGEFFGGGGGGGGGGGGGGGFFFGGGGGGDGGGGGGDGGFEGGGGGGGGGGGGGFGGGCFGGGDCEFFGGFGGGEFFFGGGGFGGGGGGGFGGGGGGFGGGFFCGFGGGGGGGGGGGGFFFGGGGGFFGGAF7CFGGGFFDFGFGGGGCEGDG?CFC6+*;>0>DDEGGGFDGG;D9:2<>>?3393C@FFBGG532(::<278F:?DD<C<9:0(9<FC>6?:>??C2-<>?F9(3120)4:C0A?69>F6)-(
@M04650:207:000000000-C238N:1:1101:26175:10963 2:N:0:19
CGACTACTCGGGTTTCTAATCCTGTTTGCTCCCCACGCTTTCGAGCCTCAGCGTCAGTTACGTCCCAGCAAGTCGCCTTCGCCACTGGTGTTCCTCCTAATCTCTACGCATTTCACCGCTACACTAGGAATTCCACTCTCCTCTCCTGCACTCTCGATAATCAGTTTGGAATGCAGCCCCCAGGTGGAGTCTGAGGCTTTCACATCCCACTTAATTATCCGCCTACGCCCCCTTTCCGCCCAATCATTCCGGATAACGCCCGCCACCTACGTATTACCGCCCCTGCCGGCACGTCGTTAGC
+
-6--67,;C@@@;68E@9,CCF,E6@,6C,,6C:FF++B@@FE@@CFCFDFC:8B7@FDFAFFDFBCF@AFFFFG+@@==FGEDGDC@CE6:EECFCFF,,,,C@FE,>,:+CFBGGGCDGCGF=BB8FDFFECE5,@=<E?FB?86@E=EDDD,@A=8BAGGDFFGF68;,ACGCFGGGC3@F7,@69FGGFCA***3,2+5?+3;;8AFCA7++1*=BAD=)-;>)(2//5?))/(4FF((/*07)1:8,(55.;(-(49G9CE:033:2)<.)3:42((-3:1((,:3CB<:;,2(-6
@M04650:207:000000000-C238N:1:1101:13954:10978 2:N:0:19
GGACTACTGGGGTTTCTAATCCTGTTTGCTCCCCACGCTTTCGCACCTGAGCGTCAGTCTTTGTCCAGGGGGCCGCCTTCGCCACCGGTATTCCTCCAGATCTCTACGCATTTCACCGCTACACCTGGAATTCTACCCCCCTCTACAAGACTCTAGCCTGCCAGTTTCGAATGCAGTTCCCAGGTTGAGCCCGGGGATTTCACATCCGACTTGACAGACCGCCTGCGTGCGCTTTACGCCCAGTAATTCCGATTAACGCTTGCACCCTCCGTATTACCGCGGCTGCTGGCACGGAGTTAGC
+
CCCCCGGGGGGGGGGGGGGGGGGGGGGGGGGGCGGGGGGGGFGGGGGGGGGGGGGGGGGGGGGGGGGGGFGGGGGGGGGGGGGGGGGGGGGGGGGGFFGGGGGGGGGGGGDGGGFGGGGGCFFCGGGGGGGGGGGGGGDFGGGFGGGGCGGFGFF7FGGGGGFFDFCGGGG?FGGGGGGGGFGGG9DFGGGGGGGG<?7AFACACGGEFGGDEGGCA38:9C6?FFF>:GFF1C:6BBDGE(87DD9)79?BF>55>69?02C?GF?0(86<0C76C2-299961:3::=(+,2(38;><)
@M04650:207:000000000-C238N:1:1101:16692:10986 2:N:0:19
GGACTACAGGGGTTTCTAATCCTGTTTGCTCCCCACGCTTTCGAGCCTCAGTGTCAGTTACAGGCCAGAGAGCCGCTTTCGCCTCCGGTGTTCCTCCATATATCTACGCATTTCACCGCTACACATGGAATTCCACTCTCCTCTCCTGCACTCAAGTCTCCCAGTTTCCAATGCACACAATGGTTGAGCCCCTCCCTTTTACATCAGACTTATGAAACCACCTGCGCTCGCTTTACGCCCAATAAATCCGGCCAACGCTTGGGACCTCCGTATTACCGCGGCTGCTGGCACGTATTTAGCC
+
CCCCCGGGGGGGGGGGGGFFGGGGGGGGGGGGGGGGGGGGGGG@EGFGFFFFGGGGGGGAFCFDGGGGF@EGGFDG@FFGGGG7,AFFBCGGGGGGGGGGGGGGGGGGGCCGGGGGGGEGGGGGECFGGFGFGGGGGGCGGGGFGGGG,DFFFCFG@DEFGGDFGGGGGGG,AADFGF=DDC,ECGGFGG+CF+AEGGGGFAF6BCC?EFCG*++58>6@@CB9<>>525>>@CFC6;EFC;3@77?C<35((:C;:64(4(98CEF):2(((2.5<947(4>F:??(1*5*4()46<)-5
@M04650:207:000000000-C238N:1:1101:2461:10986 2:N:0:19
GGACTACCGGGGTTTCTAATCCTGTTTGCTCCCCACGCTTTCGAGCCTCAGCGTCAGTTACAGTCCAGAGAGTCGCCTTCGCCACTGGTGTTCTTCCTAATCTCTACGCATTTCACCGCTACACTAGGAATTCCACTCTCCCCTCCTGTACTCTAGATCCCCAGTTTGGAATGCAGCCCCCAGGTTGAGCCCGAGTATTTCACATCCCACTTAATTATCCGCCTACGCTCCCTTTACGCCCAATAATTCCGGATAACGCTCGCCACCGACGTATTACCGCGGCTGCTGGCACGTAGTTAGC
+
CCCCCGGGGGGGGGGGGGGGGFFGGGGG<FEGGGCEFGGGGGGGGGGGGGDFGFGGEFFGF<FGGFDFGGGGGGFGGGEAFGCFGCFGGG<FFGGGGGGGEAEGGGGGGGGGCFGFGGGGGEDFFGGGGFGGFFA9,4@EFGDFGCGFGGFC8FDCF8DFGGG6DEDGGGGGGFG8A?:EGEGGGGD69DGGGEC>FGGGGFGF+;CFEGCCEGGF9EGF>FFDFF>E9C9@@+AE63CGE;18F>))2;F>6:53>064:>D0DG?(,4>60C0ACD?0(4((-()4(*(<:42(,+...
@M04650:207:000000000-C238N:1:1101:4132:10994 2:N:0:19
GGACTACTGGGGTATCTAATCCCGTTCGCTACCCTAGCTTTCGCACATGAGCGTCAGTCTTGTGCCAGGAAGCCGCCTTCGCCACTGGTGTTCTTCCCGATATCTACGCATTTCACCGCTACACCGGGAGTTCCACTTCCCTCTCACATACTCTAGGCTTACAGTATCCGATGACAAACAGATGGTAAGCACCTGCCTTTTACATCTGACTTATAAACCCGCCTGCGTGCGCTTTACGCCCAGTCATTACGGACCACGCTTGCCCCCTACGTATTACCGAGGCTGCTGTCACGTAGTTTGC
+
CCCCCGGGG<FGGGGGGGGFGEEEF8FFEFECFFFGGGGGGGGGGGGGGCCCBFFCGC<CCAFGFEGFGGGGFGDEGEGFGGE@CFFDGGGGGGDFFCGGGEGCDAEEGGCGDEFFG>E6+@FEGGC7=:FFEF>FE9F9DFEFGGGDDE9D8DEA,DDGGG82CDFC,@EG>,;<,;FGGGCCGFF7C?CGF,8C7CCEFCC9AGGFFGFCEGGGFE8<@C22@:=E112>(55;6(8F<;0(*217+0)3-))-927(((9:CF;9?:(4<EFFF:(-(-40614?-<:+42.4-7-4)
@M04650:207:000000000-C238N:1:1101:19474:11007 2:N:0:19
GGACTACTCGGGTTTCTAATCCTGTTTGCTCCCCACGCTTTCGAGCCTCAGTGTCAGTTACAGGCCAGAAAGCCGCTTTCGCCTCCGGTGTTCCTCCATATATCTACGCATTTCACCGCTACACATGGAATTCCACTCTCCTCTCCTGCACTCAAGTCTCCCAGTTTCCAATGCACACAATGGTTGAGCCACTGCCTTTTACATCAGACTTAAGAAACCACCTGCGCTCGCTTTACGCCCAATAAATCCGGACAACGCTTGGGACCTACGTATTACCGCGGCTGCTGGCACGTAGTTATCC
+
CCCCCGGFGGGGGGGGGGGGGGGGGGGGGGGGGGGGGGGGGGGGGGGGGGGFGGGGGGGGGGGGGGGGGGGGGGGGEGGGGGGGGGGGGGGGGGGGGGGGGGGGGGGGGGGGGGGGGGGGGGGGGFGGFBFGGGGGGGGGGGGFGGGGGGGFGGGGGGFGGGGFGGGFGGCGGGGGFGG6ADFGGCEGC8DEC7EGGGGGGFGFAFFAEGDDAGGGFFFGBD=.5BFEFGFFFGF=DFECE@FFGGFFGFD?FBDDD;D@??F?GGF>FFF2)<4<<7(409160?:4?=?*,4::43)66
@M04650:207:000000000-C238N:1:1101:17543:11008 2:N:0:19
GGACTACTGGGGTTTCTAATCCCGTTCGCTACCCTAGCTTTCGCACATGAGCGTCAGTCTTGTGCCAGGAAGCCGCCTTCGCCACTGGTGTTCTTCCCGATATCTACGCATTTCACCGCTACACATGGAATTCCACTCTCCTCTCCTGCACTCAAGTCTCCCAGTTTCCAATGCACACAATGGTTGAGCCACTGCCTTTTACATCAGACTTAAGAAACCACCTGCGCTCGCTTTACGCCCAATAAATCCGGACAACGCTCGGGACCTACGTATTACCCCGGCTGCTGGCACGTAGTTAGCC
+
CCCCCGGGGGGGGGGGGGGGGGGGGGGGGGGGGGGGGGGGGGGGGGGGGGGGGGGGGGGGGGG8FGGGGGGGGGGGGGGGGGGGGGGGGGGGGGGGGGGGGGGGGGGGGGGGGGGGGGGGGGGGGGGGFGFGGGGGGGGGGGGFGGGGGGGFGGFGGGGGGGGGFGGGGCFGFGFGGGG6CGFGGGGGGGGGGGGGGGGGGFGFFG9FEDGGFFGGFD8>4CDFFFFDDD@5BGFFEDGDG?FFGGFEGFFF@F<?D91<>(96DGF<?<F>BFF>7*4299-(4))56C4:4(4:<7)6?
@M04650:207:000000000-C238N:1:1101:20379:11045 2:N:0:19
GGACTACCAGGGTATCTAATCCTGTTTGCTCCCCACGCTTTCGAGCCTCAGCGTCAGTTACAGTCCAGAGAGTCGCCTTCGCCACTGGTGTTCTTCCTAATCTCTACGCATTTCACCGCTACACTAGGAATTCCACTCTCCCCTCCTGTACTCTAGATCCCCAGTTTGGAATGCAGCCCCCAGGTTGAGCCCGAGTATTTCACATCCCACTTAAAGATCCGCCTACGCTCCCTTTACGCCCAGTAAATCCGGACAACGCTTGCCACCTACGTATTACCGCGGCTGCTGGCCCGTAGTTAGC
+
CCCCCGGGGGGGGGGGGGGGGGGGGGGGGGGGGGGGGGGGGGGGGGGGGGGGGGGGGGGGGGGGGGGGGGGGGGGGGGGGGGGGGGGGGGGGGGGGGGGGGGGGGGGGGGGGGGGGGGGGGGGGGGGGGGGGGGGGGGGGGGGFGGGFF8EFGGGGAFGGGGGGGGGGEDFGGGGGGGDGEGEGGCGGGGGGCGGGFGGGGFGFFGGFFGGGFGGGFFGGFGFFAFFEFGFFFCFFFFDFFDFFGG?EGF>0;BGFGBBF6:F:DCB?B??FFG?<GGFFF99BF?)437(/(4;?<<6)6
@M04650:207:000000000-C238N:1:1101:11373:11064 2:N:0:19
GGACTACAAGGGTTTCTAATCCTGTTTGCTCCCCACGCTTTCGCACCTGAGCGTCAGTCTTTGTCCAGGGGGCCGCCTTCGCCACCGGTATTCCTCCACATCTCTACGCATTTCACCGCTACACATGGAATTCTACCCCCCTCTACAAGACTCTAGCTGACCAGTATCAGATGCAATTCCCGGGTTAAGCCCGGGGATTTCACATCTGACTCAATCAACCGCCTGCGTGCGCTTTACGCCCAGTAATTCCGATTAACGCTGGCACCCTACGTATTACCGCGGCTGCTGGCACGGAGTTAGC
+
CCCCCGGGGGGGFGGGGGGGGGGGGGGGGGGGGGGGGGGGFGGGGGGFGGGGGGGGGFFGGGGGGGGGFGGGGGGGGGGGGGEFGGGGEFGGGG8EFGGGFCFFFGFFCEFEDGGGGGGGGGGGGGGGGGGGGGFGGF=FGGGFGGGFFGCDFGGGGGGGGGFGCFGDGCFGFGG7=8EGGGGGGDGGGF@CGGGEDDEFCFG@6>7;CGFF;FFFFEG<><6?DFF7<3607CFB??E5:6:2FF<97=64:)/5:606(19:FG0((.8??F049>:1>>>090:?FD09:;BF?8<<6
@M04650:207:000000000-C238N:1:1101:11711:11071 2:N:0:19
GGACTACACGGGTTTCTAATCCTGTTTGCTCCCCACGCTTTCGAGCCTCAGCGTCAGTTACAGACCAGAGAGCCGCCTTCGCCACTGGTGTTCCTCCATATATCTACGCATTTCACCGCTACACATGGAATTCCACTCTCCTCTTCTGCACTCAAGTCTCCCAGTTTCCAATGACCCTCCCCGGTTGAGCCGGGGGCTTTCACATCAGACTTAAGAAACCGCCTGCGCTCGCTTTACGCCCAATAAATCCGGAAAACGCTTGCCACCTACGTATTACCGCGGCTGCTGGCACGTAGTTAGC
+
CCCCCGGGGGGGGGGGGGGGGGGGGGGGGGGGGEGGGGGGGGGGGGGGGGGGGGGGGFGGGGGGGGGGGGGGGGGGGGGGGGGGGGGGFGGGGGGGGGGGGGGGGFFGFGGGFGGGGGGGGGGGGGGGFFEEGGFGGGGGG889EFFFCFFBDFGGFGGGGGGGGFGFGGFGGGGGDDGGGGGGGEGGGGGGGGGGGCF6+1?>FFFA@4CGEGGGFFGF6DFF086B057>:=FFF0:EG???GG2)C?D>1)93>>024?F?GC?3?F1:8F06CG:629((((5::=00(40(495).
@M04650:207:000000000-C238N:1:1101:27431:11086 2:N:0:19
GGACTACCAGGGTTTCTAATCCTGTTTGCTCCCCACACTTTCGAGCCTCAGCGTCAGTTAATGTCCAGCAGGCCGCCTTCGCCACTGGTGTTCCTCCCGATATCTACGCATTTCACCGCTACACATGGAATTCCACTCTCCTCTCCTGCACTCAAGTCTCCCAGTTTCCAATGCACACAATGGTTGAGCCACTGCCTTTTACATCAGACTTAAGACACCACCTGCGCTCGCTTTACGCCCAATAAATCCGGACAACGCTTGGGACCTACGTATTACCGCGGCTGCTGGCACGTAGTTAGCC
+
CCCCCGGGGGGGGGGGGGGGGGGGF9FFGGGGGGGGGGGGGFGGGFGGGEGGGGGGGCFGGFGGGGGGGGFDEGGGGGGGGGGGGGGGGFFEGGGGFGGGGGGGGGGGGGCFCCFGGDDCECFFFGFGGFGGGGGGFGFGGGGFGF9EFGGFGGGGGDFGGGGFFGGGDGG9DFGGFF>EGGFDCEGFGFFFECGGGGGFFFGFF7DFEC>CE@8*;BC4)?55<:>8@8>>=AFE)38C@?FEGGCCGF36;>FD3246?<F:F8???F??9EAAF34(2>>BF?)3<7<5((4-6942:
@M04650:207:000000000-C238N:1:1101:24695:11094 2:N:0:19
GGACTACTGGGGTTTCTAATCCTGTTCGCTCCCCTAGCTTTCGCGCCTCAGCGTCAGATGCAGTCCAGAAAGCCGCCTTCGCCACTGGTGTTCCTCCCAATATCTACGCATTTCACCGCTACACTGGGAATTCCACTTTCCTCTCCTGCCCTCAAGAAATACAGTTTCCATTCCATCACAGGGTTGAGCCCTGAACTTTAAAAACAGACTTGTATTCCCGCCTACGCGCCCTTTACGCCCAATAAATCCGGACAACGCTTGGGACCTACGTATTACCGCGGCTGCTGGCACGTAGTTTGCC
+
CCCCCGGGGGGGGGGGGGGGGGGGGGGGGGGGGGGGGGGGGGGGGGGGGGGGGGGGGEFGGGGGGGGGGGGGFGGGGGGGGGEGGGGGGGGGGGGGGGGGGGGGGGGGGGGGGGGGGGGGGGGGGFGGGGGGGGGGGCGGGGGFGGGGG8DFGGGGCGFGGGFGGGGGGCFC@FFDD?DC8B=EG7CE7FGGCGGFCFG:CFGFFGGFF>C8:@B++*>72CAABD@?2<>(:CFE>?EGG(34FGEFG:)((7>:<011(114<=?DBFB79G4:F5631212?>D>0*57<0:?2+-65
@M04650:207:000000000-C238N:1:1101:23707:11094 2:N:0:19
GGACTACCGGGGTATCTAATCCTGTTTGCTCCCCACGCTTTCGCACCTGAGCGTCAGTCTTTGTCCAGGGGGCCGCCTTCGCCACCGGTATTCCTCCAGATCTCTACGCATTTCACCGCTACACCTGGAATTCTACCCCCCTCTACAAGACTCTAGTCTGCCAGTTTCGAATGCAGTTCCCAGGTTGAGCCCGGGGATTTCACATCCGACTTGACAGACCGCCTGCGTGCGCTTTACGCCCAGTAATTCCGATTAACGCTTGCACCCTCCGTATTACCGCGGCTGCTGGCACGGAGTTAGC
+
CCCCCGGGGGGGGGGGGGGGGGGGGGGGGGGGGGGGGGGGGGGGGGGGGCFGGGGGGGGGGGGGGGGGGGGGGGGGGGGGGGGGGGGGGGGGGGGGGGGGGGGGGGGGGGGGFFGGGGGGGGGGGGGGGFG:AFGGGGDGGGGFGGGGGGGFGGGGGGGGGGGGFCFGGCFGCGGGFFGGGGDCFGFGGGGGGDGGGCFGGFGFF<<BDGG7AGGF4;FD@DB6:FFFFGFF05;<FFEGGFBFDF26FFFF0>CAG?9<::G?FG:(4:938C0)::(,19B>9:?FFG?C<67;6@9A<
@M04650:207:000000000-C238N:1:1101:5745:11104 2:N:0:19
GGACTACACGGGTTTCTAATCCTGTTTGCTCCCCACGCTTTCGAGCCTCAGCGTCAGTTACAGTCCAGAGAGTCGCCTTCGCCACTGGTGTTCTTCCTAATCTCTACGCATTTCACCGCTACACTAGGAATTCCACTCTCCTCTCCTGCACTCTAGATAATCAGTTTGGAATGCAGCCCCCAGGTTGAGCCTGAGTATTTCACATCCCACTTAAAAATCCGCCTACGCTCCCTTTACGCCCAGTAAATCCGGACAACGCTCGCCACCTACGTATTACCGCGGCTGCTGGCACGTAGTTAGC
+
CCCCCGGGGGGGEGGGGGGGGGGGGGGGGGGGGGGGGGGGGGGGGGGGGGGGGGGGGGGGGGGGGGGGGGGGGGGDGGGGGGGGGGGGGGGGGFEDGGGGGGGGGGGGGGGGGEFAFGGGGEGGGGGGGGGGGGGCFG8AFGGFFFAFGGGFGGGCFGDGGGGGGGFGEGGG6FECFGGCECCFFGGGGGEGGGC=99FFGFAAB5F5CC>CEGGGFCFC>GFAFFFB@DBF5CF4B?CFG;1(;@?57FFF()9?<>>(6470*;??F2:(4334+:4((4609?47(5:FFB7?BGB2<
@M04650:207:000000000-C238N:1:1101:11169:11131 2:N:0:19
GGACTACTAGGGTTTCTAATCCTGTTTGCTCCCCACGCTTTCGCACCTGAGCGTCAGTCTTTGTCCAGGGGGCCGCCTTCGCCACCGGTATTCCTCCAGATCTCTACGCATTTCACCGCTACACCTGGAATTCTACCCCCCTCTACAAGACTCTAGCCTGCCAGTTTCGAATGCAGTTCCCAGGTTGAGCCCGGGGATTTCACATCCGACTTGACAGACCGCCTGCGTGCGCTTTACGCCCAGTAATTCCGATTAACGCTTGCACCCTCCGTATTACCGCGGCTGCTGGCACGGAGTTAGG
+
CCCCCGGGEGGGF8CDGGGFGGGGFGEFGGGGGGFGGGGGCGGB@F7FGGGFFFFGGFFFGDFEGGFFGGEGFEFFGGGGGFCCFFFGG:FFGGGGGGGGFFCG;EFF7FFFAEGGGGGGEFGFG,FGFF9FGCFFE8+C=DDBDGGDEGG8F9DDCECDGCCFF9ECCGG7@FFFE@<EFFGFC::DFGCGGGGG:5<:B@CB8F5A;D397C4DFDGF9CB06FF)8<>>B=F<=6CE58:?DFF<CFF:(.99*891(438=C??33((4;72<7:0209,2()4::<9:BFF(*6A(
@M04650:207:000000000-C238N:1:1101:27004:11187 2:N:0:19
GGACTACTGGGGTTTCTAATCCTGTTTGCTCCCCACGCTTTCGCACCTGAGCGTCAGTCTTTGTCCAGGGGGCCGCCTTCGCCACCGGTATTCCTCCAGATCTCTACGCATTTCACCGCTACACCTGGAATTCTACCCCCCTCTACAAGACTCTAGCCTGCCAGTTTCGAATGCAGTTCCCAGGTTGAGCCCGGGGATTTCACATCCGACTTGACAGACCGCCTGCGTGGGCTTTACGCCCAGTAATTCCGATTAACGCTTGCACCCTCCGTATTACCGCGGCTGCTGGAACGGAGTTAGC
+
CCCCCGGGGGGDGGGGGGFEFFFFFGEGGGGACFF7CCG@<FFFFGGGGFFGEGEGDE9FGGGGGGGGGGGGDGGGEGGGGGGGGGGGGGGGFFGFGGGGGGGGCFGFGGGGGGGGGGGDEEG8:EFGGGGGGGGEFG6@CGEFFFGGGFF5CFGGGGGGGGFGGGFGGGGFGGGGCGGGGGGFCCFFGGFCEGGGGGG?FFFFFG*:;CDG@CCCA;AFFG@6BFFF()-47EF4@1;?*((.>094F4F:FEDDG:96?FD<*8:(-363:6(.32,(3234>?0:(*,+(-471CAD9
@M04650:207:000000000-C238N:1:1101:18607:11201 2:N:0:19
GGACTACCAGGGTTTCTAATCCTGTTCGCTACCCACGCTTTCGAGCCTCAGTGTCAGTTACAGACCAGAGAGCCGCCTTCGCCACCGGTATTCCTCCAGATCTCTACGCATTTCACCGCTACACCTGGAATTCTACCCCCCTCTACAAGACTCTAGCCTGCCAGTTTCGAATGCAGTTCCCAGGTTGAGCCCGGGGATTTCACATCCGACTTGACAGACCGCCTGCGTGCGCTTTACGCCCAGTAATTCCGATTAACGCTTGCACCCTCCGTATTACCGCGGCTGCTGGCACGGAGTTAGC
+
CCCCCGGGGGGGGGGGGGGGGGGGGGGGGGGGGGGGGGGGGGGGGGGGGGGGGGGGGEFGGGGGGGGGGGGGGGGGGGGGGGGGEGEGGGGGGGGGGGGGEGGGGGGGGGGGGGGGGGGGGGFFGGGGGFGGGGGFGGGGGDEFGGGGGDBDFGGGGGGGGFGFFEGDC7FGFGFGGGGGGGGGGGGFGGGGGGG7D4BFGFGFFFF5@G47@DCFFFGFFGFFFFBE;DBF6EFBF688::?:DF4):BF:0>D9F:63((1)9CB:369,3C:<@78;B0(72??B0C7+(4;11C9<<
@M04650:207:000000000-C238N:1:1101:7118:11212 2:N:0:19
GGACTACAAGGGTTTCTAATCCTGTTTGCTCCCCACGCTTTCGAGCCTCAGTGTCAGTTACAGGCCAGAGAGCCGCTTTCGCCTCCGGTGTTCCTCCATATATCTACGCATTTCACCGCTACACATGGAATTCCACTCTCCTCTCCTGCACTCAAGTCTCCCAGTTTCCAATGCACACAATGGTTGAGCCACTGCCTTTTACATCAGACTTAAGAAACCACCTGCGCTCGCTTTACGCCCAATAAATCCGGACAACGCTTGGGACCTACGTATTACCGCGGCTGCTGGCACGTAGTTTGCC
+
CCCCCGGGGGGGGGGGGGGGGGGGGGGGGGGGGGGGGGGGGGGGGGGGGFGGGGGGGGGGGCGFGGGGCFGGGGGGGGGGGGGGGGGGGDGGGGGGGFFGGD9EEGGGGGGEGCFFGGGDEGGGFCFGGGGGGGGGGF9BFG?DFFGGCFGFGFFGGFGGGGGGGFGGFGFGGGGFGGG?CGGGGGF8EB>F?CGGFDGGFFBCFFFFCF9FC>C7CDG5)@@25AAD9)92BF8;DFGGGD;@CGC3DD:19BFFD>D?D29<GE:7BBFFFC<A2/4791726?F0464C2(:0)+.-5
@M04650:207:000000000-C238N:1:1101:14726:11213 2:N:0:19
GGACTACCGGGGTTTCTAATCCCGTTCGCTACCCTAGCTTTCGCACATGAGCGTCAGTCTTGTTCCAGGAAGCCGCCTTCGCCACTGGTGTTCTTCCCGATATCTACGCATTTCACCGCTACACCGGGAGTTCCACTTCCCTCTCACATACTCTAGGCTTACAGTATCAGATGCCAAACCGATGGTAAGCCCCGGCCTTTTACACCTGACTTATAAACCCGCCTCCGTGCCCTTTCCGCCCAGTAATTCCGGACAACGCTTGCCCCCTACGTATTACCGCGGCTGCTGGCACGTAGTTCGC
+
CCCCCFG,@C@GEEGFFGGGGGGGGG8CEE7FGGC<FFGGGGC:6C+E:F@C7FGEGGFG,<E,CEFGFFEADFFGDEFFGGGGGGGGGGGEC9@FFC:?FG>FGFGGGGGGGGGGGGEG7>DEE>:C+3CFFA3A=EFGGCF?D9,=,@B@E6C8:8C,DFFCG=EG,54,<,,4,3:*4F**1>?;CG,;E**=7CFC*=CF*C*;8FF;):CF@EGG>G>F(;9)(:(5:FF)7:GGE?B?FFFDDF<9?FG?G>046(>:FG>>BB<1?EB2<C(9(-11134)5A:C(4(2:C)(-
@M04650:207:000000000-C238N:1:1101:23554:11217 2:N:0:19
GGACTACTCGGGTTCTAATCCCGTTCGCTACCCTAGCTTTCGCACATGAGCGTCAGTCTTGTGCCAGGAAGCCGCCTTCGCCACTGGTGTTCTTCCCGATATCTACGCATTTCACCGCTACACCGGGAGTTCCACTTCCCTCTCACATACTCTAGGCTTACAGTATCAGATGACAAACAGATGGTAAGCACCTGCCTTTTACATCTGACTTATAAACCCGCCTGCGTGCGCTTTACGCCCAGTAATTCCGGACAACGCTTGCCCCCTACGTATTACCGCGGCTGCTGGCACGTAGTTTGCC
+
CCCCCGGGGGGDGGGGGGGGGGGGGGGGGGGGGGGGGGGGGGGGGGGGGGGGGGGGGGGGGGGGGGFGGGGGGGGGGGGGGGFGGGGGGGGGGGGGGGDGGGGGGGGGDGGGGGGGGGGGGGGGGGGGGGGGGGGGGGGGGGFFGGGGGGGFGGGGGFGGGGGGGGGGG9FGGGGGGGGGGGGGGGGGDEGFGEFGGFGGGFGFFGGF=CCDEGGGFFGGBGFBBAD??<>BFGFC>@EEFF@EDGFCFF3?>>C:G6,8:39?GGF0<B??AGFDC*4;9946?B78<*45:1:2<C)44
@M04650:207:000000000-C238N:1:1101:7384:11234 2:N:0:19
GGACTACAGGGGTATCTAATCCTGTTTGCTCCCCACGCTTTCGAGCCTCAGCGTCAGTTACAGTCCAGAGAGTCGCCTTCGCCACTGGTGTTCTTCCTAATCTCTACGCATTTCACCGCTACACTAGGAATTCCACTCTCCTCTCCTGCACTCTAGATAATCAGTTTGGAATGCAGCCCCCAGGTTGAGCCTGAGTATTTCACATCCCACTTAATTATCCGCCTACGCTCCCTTTACGCCCAATAATTCCGGATAACGCTCGCCACCTACGTATTACCGCGGCTGCTGGCACGTAGTTAGC
+
CCCCCGGGGGGGGGGGGGGGGGGGGGGGGGGGGGGGGGDGGGGGGGGGGGGGGGGGGGGGGGGGGGGGGGGGGGGEGEGGGGGGGGGGGFFGGG;AFGFGGGGGGGGGGGGGGGGGGGGGDGGFCFGGFDFGGGGGGGGGGGGFFGFGGGGFGGGGGGGFGGGGFGGGGGGFFCFFGGGGGEGGGGGGGGGGGF?@CGGCFFGFFGGFFGFG*BCFAEGGFGFFFFFA2DAB(=;CADGGGFB:CC56FFFB;DDEG0060:G;5CB70>::<C?>FGFFB>>((4430C?F6?<6?F4<6
@M04650:207:000000000-C238N:1:1101:24051:11238 2:N:0:19
GGACTACTCGGGTTTCTAATCCTGTTTGCTCCCCACGCTTTCGAGCCTCAGTGTCAGTTACAGGCCAGAGAGCCGCTTTCGCCTCCGGTGTTCCTCCATATATCTACGCATTTCACCGCTACACATGGAATTCCACTCTCCTCTCCTGCACTCAAGTCTCCCAGTTTCCAATGCACACAATGGTTGAGCCACTGCCTTTTACATCAGACTTAAGAAACCACCTGCGCTCGCTTTACGCCCAATAAATCCGGACAACGCTTGGGACCTACGTATTACCGCGGCTGCTGGCACGTAGTTAGCC
+
CCCCCGGGGGGGGGGGGGGGGGGGGGGGGGGGGGGGGGDGGGGGGGGGGGGGGGGGGGGGGGGGGGGGGGGGGGGGGGGGGGGGGGGGGGGGGGGGGGGGGGGGGGGGGGGEGGGGGGGDGFGGGGGGFFFGGGGGGGGGGGGFGGGGGFCDF8FFFGGGGGGGDGGGGGGGGGGG8?>FGGGGGGGGGGGGCGGGGGGG7AFFFGGFEFDCEFGCF@8?9DFEFEA44C>@FFFFD>EFGFF)>C3?FEDFFDGF99?@DBG<CE73483):C<)3931316>07:,4*4A3.464+6<8
@M04650:207:000000000-C238N:1:1101:3052:11282 2:N:0:19
GGACTACTGGGGTATCTAATCCTGTTCGCTCCCCACGCTTTCGAGCCTCAGCGTCAGTTACAGTCCAGAGAGTCGCCTTCGCCACTGGTGGTCTTCCTAATCTCTACGCATTTCACCGCTACACTAGGAATTCCACTCTCCCCTCCTGCACTCTAGATTCCCAGTTTGGAATGCAGCACCCAGGTTGAGCCCGGGCATTTCACATCCGACTTAAAAATCCGCCTCCGCTCCCTTTACGCCCAGTAAATCCGGACAACGCTTGCCACCTACGTATTACCGCGGCTGCTGGCACGTAGTTCGC
+
CCCCCGGFGGGGGGGGGGGGCFEGGGGEFEGGGGGGGGEGGGGGGGGGGGCGG@FGGFGGG9FGCGGG,CF@CFGGGGGGGDGGGGGCFD,BE@DGDGGG9FCFFFGGGGE=<<<FGF6=CFFGGGGGGCGGGFEF=B=A@D6DEE8FFF@+@FFFFF,E=<D=A;@E+@AADFFGDDF?E+@>@CG,98DFEGG*90:EGFGFFG>*0;D*688BA(ADF4>((2()/<(23C;EF?EF<2=@C>3):859D5D:599??:C:FG6233::2@?AC:(4;>919?7,8E(2-4,,:<)4(
@M04650:207:000000000-C238N:1:1101:22367:11404 2:N:0:19
GGACTACTGGGGTTTCTAATCCTGTTCGCTACCCACGCTTTCGAGCCTCAGTGTCAGTTACAGACCAGAGAGCCGCTTTCGCCTCCGGTGTTCCTCCATATATCTACGCATTTCACCGCTACACATGGAATTCCACTCTCCTCTCCTGCACTCTAGATAATCAGTTTGGAATGCAGCCCCCAGGTTGAGCCTGAGTATTTCACATCCCACTTAATTATCCGCCTACGCTCCCTTTACGCCCAATAATTCCGGATAACGCTCGCCACCTACGTATTACCGCGGCTGCTGGCACGTAGTTAGC
+
CCCCCGGGGGGGGGGGGGGGGGGGGGGGGGGGGGGGGGGGGGGGGGGGGGGGGGGGGGGGGGGGGGGGGGGGGGGGGGGGGGGGGGGGGGGGGGGGGGGGGGGGGGGGGGFGGGGGGGGGGGGGGGGGFFFDFGGGFGGGGGGDFGGGGGGFGGGGGGF98FFGGGGFDFGG+CFGGGGGGGEGFGGGGGGGGGGGGGFGGFGFFFCFFGGGFGGGFEGFFGFFFFFA5DFB:9A*16EGGFFFGGFFG6F9@DGEFFB?@6<;<=147:?:?G:AGG6>>FBB91)38E(34:B0-@A99
@M04650:207:000000000-C238N:1:1101:14008:11404 2:N:0:19
GGACTACCCGGGTTTCTAATCCCGTTCGCTACCCTAGCTTTCGCACATGAGCGTCAGTCTTGTGCCAGGAAGCCGCCTTCGCCACTGGTGTTCTTCCCGATATCTACGCATTTCACCGCTACACCGGGAGTTCCACTTCCCTCTCACATACTCTAGGCTTACAGTATCAGATGACAAACAGATGGTAAGCACCTGCCTTTTACATCTGACTTATAAACCCGCCTGCGTGCGCTTTACGCCCAGTAATTCCGGACAACGCTTGCCCCCTACGTATTACCGCGGCTGCTGGCACGTAGTTTGC
+
CCCCCGGGGGGGGGGGGGGGGGGGGGGGGGGGGGGGGGGGGGGGGGGGGGGGGGGGGGGGGGGGGGGGGGGGGGGGGGGGGGGGGGGGGGGGGGGGGGGGG>CFGGGGGGGGGGGGGGGGGGGGGGGGCGGGGGFGGCGFGGGFGGG8FDDFGGFFFGGGFGGGGGGGGGGGGGGGGGGFGGGFGGGGGGGGGGGGGGGGGFGFFGFFFGGGEGGGFFGGFGF9@FBF0503>GFFFFGGG0?FGGFFGFF92BGBGFFFFFG?FFBBFFFF7C:DGGF69>B>>F?::E<F361??G925
@M04650:207:000000000-C238N:1:1101:24447:11433 2:N:0:19
GGACTACTCGGGTATCTAATCCTGTTTGCTCCCCACGCTTTCGCACCTGAGCGTCAGTCTTTGTCCAGGGGGCCGCCTTCGCCACCGGTATTCCTCCAGATCTCTACGCATTTCACCGCTACACCTGGAATTCTACCCCCCTCTACAAGACTCTAGTCTGCCAGTTTCGAATGCAGTTCCCAGGTTGAGCCCGGGGATTTCACATCCGACTTGACAGACCGCCTGCGTGCGCTTTACGCCCAGTAATTCCGATTAACGCTTGCACCCTCCGTATTACCGCGGCTGCTGGCACGGAGTTAGC
+
CCCCCGGGGGGGGGGGGGGGGGGGGGGGGGGGGGGGGGGGGGGGGGGGGGGGGGGGGGGGFGGGGGGGGGGGGGGGGGGGGGGGGGGGGGGGGGGGGGFGGGGGGGGGGGGGGGGGGGGGGGGGDGGECFFGGFGGGGGGGGGFGGGGDG@FGEGFGGGGGGGFGGGGEGGGCCFAADEFGGFGGGGGGEGGD5CEDGGGGFGFFGGFDGGDE*>:A@GGFGF@6F678<9>;=FF62CEC0??GCAAG472:DDA>:BF??G?GGB:?BFFFF?4FG((,19;>::BBG1??903:F945
@M04650:207:000000000-C238N:1:1101:17593:11460 2:N:0:19
GGACTACTCGGGTTTCTAATCCTGTTTGCTCCCCACACTTTCGAGCCTCAGCGTCAGTTGATGCCCAGTAGGCCGCCTTCGCCACTGGTGTTCCTCCCGATATCTACGCATTCCACCGCTACACCGGGAATTCCGCCTACCTCTACATCACTCAAGAAAAATAGTTTTGAACGCACGCTATGGGTTGAGCCCATAGATTTCACGTCCAACTTACCTTTCCGCCTGCGCTCCCTTTACACCCAGTAATTCCGGACAACGCTTGCCACCTACGTTTTACCGCGGCTGCTGGCACGTAGTTAGC
+
CCCCCGGGGGGGGGGGGGGGGGGGGGGGGGGGGGGGGGGGGGGGGGGGGGGGGGGGGGGGGGGGGGGGGGGGGGGGGGGGGGGGGGGGG<FGGGGGGGGGGGGGGGGGGGGGGGGGGGGGGGGGGGGEGGGGGGGGGGGGGGGFFGGGGFGFGGGGFFDGGGGGGGGFCGGGGGGGGGGGDFGGGGGGGGFGDGGGGGGGGFGFFGGFEFGGFGGGFFGC@:?DDFFFFGFFFGFFFCGFFDFFGGFDFF)18DG<G>F0:BC?DG?:7?:7:C6:F>?>BFB10<222E:96?7.,<6<<
@M04650:207:000000000-C238N:1:1101:22361:11492 2:N:0:19
TGACTACCGGGGTTTCTAATCCTGTTTGCTCCTCACGCTTTCGAGCCTCAGCGTCAGGTACAGTCCAGAGAGTCGCCTTCGCCACTGGTGTTCGTCCTAATCTCTACGCATTTCACCGCTACACTAGGAATTCCATTCTCCTCTCCTGCACTCTAGATAATCTGTTTGGAATGCAGCCTCCAGGTTGAGCCTGACTATTTCACACCCCACTTAATTATCCGCCTCCGCTCCCTCTACGCCCATTAATTCCGTGTAACGTCCGCCACCCACGTATCACCGCGCCTGATGGCACGTAGATAGC
+
-6--866;:@+:7+B6,6C,,<666CC,6E@F,,C<6,6BFEC@FG:F=FEC@F,,B,9,CCC@@,69,:,4:E:F:,,9,6,46,:<?,:CC,64,???F,9?@FF++++B?FF<?7CDGC9<F,9,:?F,F,,,,4,,4+@+64E2=1,0D>FG,EGGAG,,53@==DG9?FD,@F,6@:=,FC8,@@D?97,,85@;+?,+***30*32*++=68=8)7)))354//(05,)7:(=*1,(/;+)/3:4.()0)+(/,62D2)*4((((,,3(690(-(((-,(.<,*.<(,(.(+6-6
@M04650:207:000000000-C238N:1:1101:21189:11495 2:N:0:19
GGACTACTGGGGTTTCTAATCCTGTTCGCTACCCACGCTTTCGAGCCTCAGTGTCAGTTACAGACCAGAGAGCCGCTTTCGCCACCGGTGTTCCTCCATATATCTACGCATTTCACCGCTACACATGGAATTCCACTCTCCCCTTCTGCACTCAAGTTCGACAGTTTCCAAAGCATACTATGGTTGAGCCACAGCCTTTAACTTCCGACTTATCAAACCACCTGCGCTCGCTTTACGCCCAATAAATCCGGACAACGCTCGGGACCTACGTATTACCGCGGCTGCTGGCACGTAGTTAGCC
+
CCCCCGGGGGGGGGGGGGGGGGGGGGGGGGGGGGGGGGGGGGGGGGGGGGGGGGGGGGGGGGGGGGGGGGGGGGGGGGGGGGGGGGGGGGGGGGGGGGGGGGGFFGDFGGGGGGGGGGGGDEFGGGGGGFGGGGGGGGFGGGGF?GFGFCFFGGGGFGGGGGGGGFGGGGG9?FGG8FGACGGGGDFG783@@EGGFGGFFFC@+***:;>87FCGBEFGDGFFBDF4@CB0=EFEFFGGC<8;*:3?FEAFFBD?791?9>30DG:701:39FAAD7699962::?FBCBE6:<BA7)58
@M04650:207:000000000-C238N:1:1101:2884:11502 2:N:0:19
GGACTACTCGGGTATCTAATCCTGTTTGCTCCCCACGCTTTCGAGCCTCAGTGTCAGTTACAGGCCAGAGAGCCGCTTTCGCCTCCGGTGTTCCTCCATATATCTACGCATTTCACCGCTACACATGGAATTCCACTCTCCTCTCCTGCACTCAAGTCTCCCAGTTTCCAATGCACACAATGGTTGAGCCACTGCCTTTTACAGCAGACTTAAGAAACCACCTGCGCTCGCTTTACGCCCAATAAATCCGGACACAGCTTGGGACCTACGTATTACCGCGGCTGCTGGCACGTAGTTAGCC
+
CCCCCGGGGGGGGGCGGGGGGGGGGGGGGGG?FGGGGGGGFGGGGGGGGFGFGGGGGDGGGGGGGGGGCFFGFGGGDE<:?FGGGGEGCGGGCD;AFGGGGGFFGAFGGG==EGGFFGGCCFEFGGG@FGGGAFGCADDGGGGB@8AFGGG5EBF,AFDCAF=FAFG933EFG8DEGGGGGCFFFGG<6BDF6,@CCGGFGFC*AFGFFGGCEF@FFDFF=G@2:B=9>CBFF*=>)6:CF2@;:@)98>)49>*(114;;?GF4*(5,24<AFB<+*(,(291:72(4=<E?(88<<:>:
@M04650:207:000000000-C238N:1:1101:3369:11512 2:N:0:19
GGACTACTAGGGTATCTAATCCTGTTCGCTCCCCACGCTTTCGAGCCTCAGCGTCAGTTACAGTCCAGAGAGTCGCCTTCGCCACTGGTGTTCTTCCTAATCTCTACGCATTTCACCGCTACACTAGGAATTCCACTCTCCCCTCCTGCACTCTAGATTCCCAGTTTGGAATGCAGCACCCAGGTTGAGCCCGGGTATTTCACATCCCACTTAAAAATCCGCCGACGCTCCCTTTACGCCCAGTAAATCCGGCCAACGCTCGCCACCTACGTATTACCGCGGCTGCGTGCACGTATTTACC
+
CCCCCGGCGGGGGGGGGGGGGGGGGGGGGGGGGGGGGGGGGGGCFGGGGGGGGGGGCFEFGFGFGDGGCF8FGGGGGGGGGGGEFGGGGGGGGGGGGFFGG,>FFGGG:CFFFGFFFDEGGGGGGGGGGGGGGFGGDDGGGFEFGGDEFG=?F=;F9FFGCGFEFGGGDFF9D9EGGFFFC7EGGGB,@DF7+@E*;CEGGFGFFGGFFFC8*:@CADFGBGA(565809323FFFFFDE*,(/;FC37AD(,.>?5<>(3930<C:<8>?:<?(9FF6;>;;09?(-458<<:().+)))
@M04650:207:000000000-C238N:1:1101:9822:11522 2:N:0:19
GGACTACCGGGGTTTCTAATCCTGTTTGCTCCCCACGCTTTCGAGCCTCAGCGTCAATTACAGACCAGAGAGTCGCCTTCGCCACTGGTGTTCCTCCATATATCTACGCATTTCACCGCTACACATGGAATTCCACTCTCCTCTTCTGCATTCAAGTTCCCCAGTTTCCAATGACCTTCCTCGGTTGAGCCGAGGGCTTTCACATCAGACTTAAGAAACCACCTGCGCTCGCTTTACGCCCAATAAATCCGGACAACGCTTGGGACCTACGTATTACCGCGGCTGCTGGCACGTAGTTTGC
+
CCCCCGGGGGGGGGGGGGGGGGGGGGGFGGGGGGGGGGGGGGGGGGGGGGGGGGGGGFGGGGGGGGGGGGGGGGGGGGGGGGGGGGDDFGGGGGGGGGGGGGGGGC9BF:EGGGGGGGGGGGGGGGGGG?FGGGGGGFGGGGGFGGGGGAFFGFCGGCFGGGEGGGGGGGGG6AEDGGGGGGGCGGG6@CGC97ECGFGCFFGFFGGFEFFFEFFGF=FGDGFFEFFE>DBFFGF3ADGGG?=DFGFEGFFFF>GFF(46:?G<FC??B?127F:>GD(493113?:B:E1<1(.14C4)5
@M04650:207:000000000-C238N:1:1101:9826:11588 2:N:0:19
GGACTACCGGGGTTTCTAATCCTGTTTGCTCCCCCCGCTTTCGAGCCTCAGCGTCAGTTACAGTCAAGTAAGCCGCCTGCGCCACTGGTGTTCCTCCTAATATCTACGCATTTCACCGCTACACTAGTAATTCCGCTTACCTCTCCGGCACTCAAGTTACCCAGTTTCAGATGCACCCCCCAGGTTAAGCCCGGGTATTTCACATCTGACTTAAGCAACCGCCTACGCTCCATTTACGCCCGGTACTTCCTGTCAACGCTCGCCCCTGACGTATTTCCGCTGCTGCTGGCACGTATTTAGC
+
6--666CFE++@CF,@F,6,@AFF<F,,,,;FCF++6C+@,<,,,C+,?@CE7@,,,CF99,9,:,,6,,C@98+++4,9@C,+4?D,EFFC?<=,?A<9E5@F,AE++??=EFF?9FCC==9,=,5,,<A;,C3+1>+5D8,+@8+@:@CFF,,@F,>C<<47<C:DF@,,+,,E,<C4**4*@:DF7EFF?5=E50@=CA==+>F=57;D<F=+=(A7:)1(3.6:079()+*)0(;EC((3)16AG9*6))*)2((,-2<05C(,,4:4(<3)+*-(-(44:2?)4*,03.(),+.)6
@M04650:207:000000000-C238N:1:1101:4694:11613 2:N:0:19
GGACTACCGGGGTTTCTAATCCTGTTTGCTCCCCACGCTTTCGAGCCTCAGCGTCAGTTACAGTCCAGAGAGTCGCCTTCGCCACTGGTGTTCTTCCTAATCTCTACGCATTTCACCGCTACACTAGGAATTCCACTCTCCTCTCCTGCACTCTAGATAATCAGTTTGGAATGCAGCCCCCAGGTTGATCCTGAGTATTTCACATCCCACTTAATTATCCGCCTACGCTCCCTTTACTCCCAATAATTCCGGCTAACGCTCTCCACCTACCTATTCCCGCGGCTGCTGGCACGTAGTTCGC
+
CCCCCFGGG@FCFGGGGGGGGGGFGGGGGGFGGFGGGGGGGGEFGGGGGGGGCGGGCGGFGGGGGGGFFGGGGGGGGFGGGGCEGGGGGEGFFG8@FGDFGGFCFFG7FCGEEFGGFEEDEGGFAF,FEEGGGGDGC,@FFDFFGGG,DFGFGD;E;E,EDCD9FEEA+@;ECFGGF6CEG+CGDF>F,@DEEC,@7<=DF9CA99@5=CDFC+5:6<CGF4AA>A9A?C@DBGF4F*?F>=(/*;<?FFAB9.*/;11(/,86+<=?(.(.)C4-9C?;3(49(4?80E(<6836:F)(-
@M04650:207:000000000-C238N:1:1101:22573:11625 2:N:0:19
GGACTACACGGGTTTCTAATCCTGTTCGCTACCCACGCTTTCGAGCCTCAGTGTCAGTTACAGACCAGAGAGCCGCTTTCGCCACCGGTGTTCCTCCTAATCTCTACGCATTTCACCGCTACACTAGGAATTCCACTCTCCTCTCCTGCACTCTAGATAATCAGTTTGGAATGCAGCCCCCAGGTTGAGCCTGAGTATTTCACATCCCACTTAATTATCCGCCTACGCTCCCTTTACGCCCAATAATTCCGGAGAACGCTCGCCCCCTACGTATCACCGCGGCTGCTGGCACGTAGGTAGC
+
CCCCCGGEGFGGGGGGGGGGGGGGGFAFGGGGGGGGGGGFGGGFGGGFGGGFGGGGGEFGFFGDGGGCGGGFFGGGBCFFFGGGGGGGEGFGGGGGGGGFGGGGGGDGG@ECFGGGGGDCEGGGFGGGGGGGGGGGGGGFGGGFGGGGGFGFGEFFFGFAFGEFFFFGEGGGFCGCF+@CEGGG@,@<FGGGGFFAFGGF+?CFFG7C@GGGEFGG+/>::;=DFFDF=CB=BF48F?GEF@(6DC?)3+=70):@F903?0C0**-(((,.5<(6E54;;>>944??0E<<8(41(A<78
@M04650:207:000000000-C238N:1:1101:7060:11656 2:N:0:19
GGACTACAGGGGTTTCTAATCCTGTTTGCTCCCCACGCTTTCGAGCCTCAGCGTCAATTACAGACCAGAGAGTCGCCTTCGCCACTGGTGTTCCTCCATATATCTACGCATTTCACCGCTACACATGGAATTCCACTCTCCTCTCCTGCACTCAAGTCTCCCAGTTTCCAATGCACACAATGGTTGAGCCACTGCCTTTTACATCAGACTTAAGAAACCACCTGCGCTCGCTTTACGCCCAATAAATCCGGACAACGCTTGGGACCTACGTATTACCGCGGCTGCTGCCACGTAGTTTGCC
+
CCCCCGGGGGGGGGGGGGGGGGGGGGGGGGGGGGGGGGGGGGGGDGEFFGGGGGGGGGGGGGGGGGGGFGGGGGGGGGGGGGGGGGFGGFGGGGFGGGGGGFFGGGGGGGGGGGGGGGGGGGGGGGGGGFGGGGGGGGGGFFGFGGFCGGGFG8DFFGGDGGGGGFGGGGGGFAFGGGGCGGGGGGDGFF@FGGDGGGGAGFFFF>FCEFFGFFF7;@>55DDEDEFFDGF?DFFFB9EEG6@@CFF<C3>?@BGFGFF(:1*8D???B:?BFE)<@*(3(41(425)(+4>:B03<:<A7
@M04650:207:000000000-C238N:1:1101:9846:11668 2:N:0:19
GGACTACCAGGGTTTCTAATCCTGTTTGCTCCCCACGCTTTCGCACCTGAGCGTCAGTCTTTGTCCAGGGGGCCGCCTTCGCCACCGGTATTCCTCCAGATCTCTACGCATTTCACCGCTACACCTGGAATTCTACCCCCCTCTACAAGACTCTAGCCTGCCAGTTTCGAATGCAGTTCCCAGGTTGAGCCCGGGGATTTCACATCCGACTTGACAGACCGCCTGCGTGCGCTTTACGCCCAGTAATTCCGATTAACGCTTGCACCCTCCGTACTACCGCGGCTGCTGGCACGGAGTTCGC
+
CCCCCGGGGGGGGGGGGGGGGGGGGGGGGGGGGGGGGGGGGGGGGGGGGGGGGGGGGGGGGGGGGGGGGGGGGGGGGGGGGGGGGGGGGGGGGGGGFGGGGGGGGGGGGGGGGGFGGGGGGGGGGGGGGGGGGGGGGGGGGGGFGGGGGGGFGGGFFGGGGGGGFGGGGGGGGGGGGGGGGAF:>FGGGGGGGGGGGGGGGCGFFGGFFGGGFGGGF;FF0C>FFFBB<DFFBCFD?(;E5662F7<ACFF<F@7>C1>FFBC<CC?:?<>B?/,6AD9696>(((:::E094,(7??)82
@M04650:207:000000000-C238N:1:1101:8192:11676 2:N:0:19
GGACTACCGGGGTATCTAATCCTGTTCGCTACCCACGCTTTCGAGCCTCAGTGTCAGTTACAGGCCAGAGAGCCGCTTTCGCCTCCGGTGTTCCTCCATATATCTACGCATTTCACCGCTACACATGGAATTCCACTCTCCTCTCCTGCACTCAAGTCTCCCAGTTTCCAATGCACACAATGGTTGAGCCACTGCCTTTTACATCAGACTTAAGAAACCACCTGCGCTCGCTTTACGCCCAATAAATCCGGACAACGCTCGGGACCTACGTATTACCGCGGCTGCTGGCCCGTAGTTAGCC
+
CCCCCFGGGGGGGGFGGGGGGGGCFFGGGGGGGEGGGGGGGGGCFGGGGGGGGGGGGGGFGGGGGGGGDCFGGGGGDEGGGGGGEFGGFEGGGGGGGGFGGGGGGGGGDFEEGGCEGGGGGGGG94FDFFGGGGAF;DFFGFCDFGFGGDGFGDFF=D,DCA8DGGGGGGGGGGGGFGCCFF,@CF:D6@CC?FFGGGGFCFGFFCFFEDB8*5CCADC*5C=EDF9)()6(6C84>DDGD;;ED75CFD)(.772)4,,(9)4CC7>F0().<).C3((((-4().41*4C9><?B964:
@M04650:207:000000000-C238N:1:1101:27304:11689 2:N:0:19
GGACTACAGGGGTTTCTAATCCTGTTTGCTCCCCACGCTTTCGAGCCTCAGCGTCAGTTACAGTCCAGCAAGTCGCCTTCGCCACTGATGTTCCTCCTAATATCTACGCATTTCACCGCTACACTAGGAATTCCACTTGCCTCTCCTGCACTCAAGATATACAGTTTCAAGTGCAGCCCCGGGGTTGAGCCCCGGTCTTTCACACCTGACTTGTTTATCCGCCTACGCTCCCTTTACGCCCAGTAAATCCGGACAACGCTTGCCACCTACGTATTACCGCTGCTGCTGGCACGTAGTTAGC
+
CCCCCGGGGGGGGGGGGGGGGGGGGGGGGGGGGGGGGGGGGGGGGGGFGGGGGGGEGGGGGGGGGGGGGGGGGGGGGGGGGGGGGGGGGGFGGGGGGGGGGGGGGGGGGGGGGGGGGGGGGGGGFFGGGGGGGGGFGFCFGGGFGGGGGGGFGGGGGGGGGFFGGFGGGGGFFGGGGGGGGEDGGGGGGGGGEGGGGGGGGCCFAGGFFGGFEGGGFFGCDGF@FFDFFG@DDFFE6@GGGFFFGG?EFF51;DD<G9F:<:DB7??BBFF?FGFFDGFF(4;?FF7:>G?C6<22:EA24
@M04650:207:000000000-C238N:1:1101:8609:11698 2:N:0:19
GGACTACCAGGGTTTCTAATCCTGTTTGCTCCCCACACTTTCGAGCCTCAGCGTCAGTTAATGTCCAGCAGGCCGCCTTCGCCACTGGTGTTCCTCCCGATATCTACGCATTCCACCGCTACACCGGGAATTCCGCCTGCCTCTCCATCACTCAAGAGCGCCAGTTTTGAGTGCAATCTATGGGTTGAGCCCATAGTTTTCACACCCAACTTGGCACCCCGCCTGCGCTCCCTTTACACCCAGTAATTCCGGACAACGCTTGCCACCTACGTTTTACCGCGGCTGCTGGCACGTAGTTATC
+
CCCCCGGGGGGGGGGGGGGGGGGGGGGGGGGGGGGGGGGGGGGGGGGGGGGGGGGGGGGGGGGGGGGGGGGGGGGGGGGGGGGGGGGGGGGGGCDFGGGGGGGGGGFGGGGGGGGGGGGGEEGGGGGGGGGGGGGGGDGFGGGFGGGGGGGFGGGFGFGGGGGGFGGGGGGGGGGGGGGGGAFGGGGGGGGG>6,?C9<DGFGFF4:?BDGGF8CGF=C?>GB;;FFE><>6;FFFFEFGE?F?7D<9C?F0:>D?GF9?B:C?FGF?(5611::4C:?9166>F?BF?5:G11(38C)).
@M04650:207:000000000-C238N:1:1101:7195:11699 2:N:0:19
GGACTACTGGGGTATCTAATCCTGTTTGCTCCCCACGCTTTCGAGCCTCAGTGTCAGTTACAGGCCAGAGAGCCGCTTTCGCCTCCGGTGTTCCTCCATATATCTACGCATTTCACCGCTACACATGGAATTCCACTCTCCTCTCCTGCACTCAAGTCTCCCAGTTTCCAATGCACACAATGGTTGAGCCACTGCCTTTTACATCAGACTTAAGAAACCACCTGCGCTCGCTTTACGCCCAATAAATCCGGACAACGCTTGGGACCTACGTATTACCGCGGCTGCTGGCCAGTAGTTAGCC
+
CCCCCDGGGGGGEGGGGGGGGGGGGGGGGFGGGGGFGGGGGGGGGGGGGFGGGGGGGGGGGGGGGGGGGFGGGGGGGCFFGGGGDGGGGGFEFFGGGGGGGGGGGGGGGCGGGGGGGGGGGGGGGGGGGGGGGGGGGGGGGCGFGGGGGGGFGGGGFFGGFGGFFCGGGAFFFGG8AGD69DF9FEGGGGGGGGGFG7FG?CGAFFFFCGCGEGGGFF69=C:EDFFAADFFBFCEFFGGGFFEGFFFCE>?9>G?<9;<DB*37E?7702))<2)0139>669::?7?*(14<BAA26).
@M04650:207:000000000-C238N:1:1101:28389:11711 2:N:0:19
GGACTACTGGGTTTCTAATCCCGTTCGCTACCCTAGCTTTCGCACATGAGCGTCAGTCTTGTGCCAGGAAGCCGCCTTCGCCACTGGTGTTCTTCCCGATATCTACGCATTTCACCGCTACACCGGGAGTTCCACTTCCCTCTCACATACTCTAGGCTTACAGTATCAGATGACAAACAGATGGTAAGCCCCTGCCTTTTACATCTGACTTATAAACCCGCCTGCGTGCGCTTTACGCCCAGTAATTCCGGACAACGCTTGCCCCCTACGTATTACCGCGGCTGCTGGCACCTAGTTTGCC
+
CCCCCGGGGGG@CCFGGGGGGGGGGGGGGGGGGGFGFCGGEGGGGFFFFFGFFEEGGGGE9C8EEFFG@FEEGGGGGGGGGGCF=BFGF=FGGGGGGGFE+@FFFGFB?FEGFGFGCFEGG<>FBFEC>F=EGEADFG,<DF?:DFDDCDFFGCEFF?8>E9=EFFDFFFGFFG7AFGGG6FEGG9D6A,DEGGGGCCGFGFDEFGGAE7C+8FCFABGC=G==BB28(9:9@=8>B7CGC7=4CF?576>(1.<<9(-432CDFG1::B(4>CABG<9(4(76?B3::*,*4545)<)64
@M04650:207:000000000-C238N:1:1101:13866:11712 2:N:0:19
GGACTACAGGGGTTTCTAATCCTGTTTGCTCCCCACGCTTTCGAGCCTCAGTGTCAGTTACAGGCCAGAGAGCCGCTTTCGCCTCCGGTGTTCCTCCATATATCTACGCATTTCACCGCTACACATGGAATTCCACTCTCCTCTCCTGCACTCAAGTCTCCCAGTTTCCAATGCACACAATGGTTGAGCCACTGCCTTTTACATCAGACTTAAGAAACCACCTGCGCTCGCTTTACGCCCAATAAATCCGGACAACGCTTGGGACCTACGTATTACCGCGGCTGCTGCCACGGAGTTAGCC
+
CCCCCGGGGGFGGGGGGGGGGGGGGGGGGGGGGGFGGGGGGGGGGGGGGGGGGGGGGGGGGGGGGGGGGGGGGGGGEFGGGGGGGGGGGGGGGGGGGGGGGGGGGGGGGGGEFGGGGGGGDEFGGGGGFGGGGEFGGGGGGGFFGGGCFFGFGGGGFGGAEFFGGGGGFGGGGGGGGGGGGGDFGGGGFGCFGGFFDFFGCFF9FGGFFCDF@GGFFFGFB@BE@DFEDGFFF=FEFF8FGFF@GGF3>B)6>EFFD901:0C?GC?<2::B>+6439696711<0:,424*(46-(+)6)
@M04650:207:000000000-C238N:1:1101:16716:11750 2:N:0:19
GGACTACTCGGGTTTCTAATCCTGTTCGCTCCCCTAGCTTTCGCGCCTCAGCGTCAGATGCAGTCCAGAGAGTCGCCTTCGCCACTGGTGTTCTTCCTAATCTCTACGCATTTCACCGCTACACTAGGAATTCCACTCTCCTCTCCTGCACTCTAGATAATCAGTTTGGAATGCAGCCCCCAGGTTGAGCCTGAGTATTTCACATCCCACTTAATTATCCGCCTACGCTCCCTTTACGCCCAATAATTCCGGATAACGCTCGCCACCTACGTATTACCGCGGCTGCTGGCACGTAGTTAGC
+
CC<@C@FGGGDGGGGGGFGGGGCGGGCEGGG@FGGFG8FEFGEFEFCFGGGG@FEG@EFGFFGFGGFFFGGGGGG7FGFGFC7FFGGFGGGGEFFF<FGFCEGGGGFGFGEGGFGGGGGGCF=FGGGFG?FFF<FDFFGF,+49DGGGGGFDGGGGFGGGGGGGGGGGDGGFFF=FG?+@=BCCDGGGFG,@?FGFGGGGGFAFFG50:CCGFGFGCE7DA*>A9F942*5(59;E828:<318*C9?DFFB1>7;61:3(:5;D=:,.3?(5F(-A2(7(---16?2,:8+3?7(89)6:
@M04650:207:000000000-C238N:1:1101:18731:11759 2:N:0:19
GGACTACTGGGGTTTCTAATCCTGTTTGCTCCCCACGCTTTCGCACCTGAGCGTCAGTCTTTGTCCAGGGGGCCGCCTTCGCCACCGGTATTCCTCCACATCTCTACGCATTTCACCGCTACACATGGAATTCCACTCTCCTCTCCTGCACTCAAGTCTCCCAGTTTCCAATGCACACAATGGTTGAGCCACTGCCTTTTACATCAGACTTAAGAAACCACCTGCGCTCGCTTTACGCCCAATAAATCCGTACAACGCTTGCACCCTCCGGATTACCGCGGCTGCTGGCACGGAGTTTGCC
+
CCCCCGGGGGGGFGEGGGGGGGGDGGGGG<<FGGGGGGGGFGGGGCGGGGGGCFFFCGGGGGGGGGCFGGGECFGEGGGGGCFEGGGGGGG9E9;FFFFGGFGFGGFGGGCEFFGGGGDGGGGGFCFGGFGGGGGGFG9F8DFDDGGGDFGFGGFDFF;=@FGFDFGGGGGGGFFGGGEFEFGG;>:CF,:CFGGGCFG?DFCFFDCAEGDF:8DCA>,CBC=7:?>:0)(4<F=CDDEDC3;87FCC6B7::F7?9;B:?BF<F=68?(((-;3)A<29(41;()4((*.*-((3:+4<4
@M04650:207:000000000-C238N:1:1101:20266:11764 2:N:0:19
GGACTACACGGGTATCTAATCCCGTTCGCTACCCTAGCTTTCGCACATGAGCGTCAGTCTTGTGCCAGGAAGCCGCCTTCGCCACTGGTGTTCTTCCCGATATCTACGCATTTCACCGCTACACCGGGAGTTCCACTTCCCTCTCACATACTCTAGGCTTACAGTATCAGATGACAAACAGATGGTAAGCACCTGCCTTTTACATCTGACTTATAAACCCGCCTGCGTGCGCTTTACGCCCAGTAATTCCGGACAACGCTTGCCCCCTACGTATTACCGCGGCTGCTGGCACGTGGTTTGC
+
CCCCCGGGGGGGGGGGGGGGGGGGGGGGGGGGGGGGGGGGGGGGGGGGGGGGGGGGGGGGGGGGGGGGGGGGGGGGGGGGGGGGGGGGGGGGGGGGGGGGGGGGGGFGGGGGFGGGGGGGGGGGGGGGFGGGGGGGGGGGGGGFGGGGFFGFGGGGFFGF8FGCFGGGGGGGGGGGGGGGGGGGGGGGGGGGGGGFFGGGGFGFFGGFEGGGEGGDFFCDFGFFFFBFF:@BFGF9+<GFGDFFGGFEGFF9(.9479>?<03:FGF6?FF??FFFGGF01;B>((8??C(<:4(33C:?<
@M04650:207:000000000-C238N:1:1101:19358:11770 2:N:0:19
GGACTACAGGGGTTTCTAATCCTGTTTGCTCCCCACGCTTTCGAGCCTCAGTGTCAGTTACAGGCCAGAGAGCCGCTTTCGCCTCCGGTGTTCCTCCATATATCTACGCATTTCACCGCTACACATGGAATTCCACTCTCCTCTCCTGCACTCAAGTCTCCCAGTTTCCAATGCACACAATGGTTGAGCCACTGCCTTTTACATCAGACTTAAGAAACCACCTGCGCTCGCTTTACGCCCAATAAATCCGGACAACGCTTGGGACCTACGTATTACCGCGGCTGCTGGCCCGTAGTTAGCC
+
CCCCCGGGGGGGGGGGGGGGGGGGGGGGGGGGGGGGGGGGGGGGGGGGGGGGGGGGGGGGGGGGGGGGGGGGGGGGGGGGGGGGGGGGGGGGGGGGGGGGGGGGGGGGGGGGGGGGGGGGGGGGGGGGGFGGGGGGGGGGGGGFGGGGGGGFCFFGGGFGGGGGGGGGGGGGGGGGFGG6EF,@FGFFFGGGGGGGGGGGGFAFFGGFFGGGFGGGFFCFFGDEDDB>@D@FFGFEDDGGG0@EGFEECDE?FFDDG06:??76FG<??F?<AC4<CC96070764?:?/8=>9:8A+)..
@M04650:207:000000000-C238N:1:1101:28414:11794 2:N:0:19
GGACTACCCGGGTTTCTAATCCTGTTTGCTCCCCACGCTTTCGAGCCTCAGTGTCAGTTACAGGCCAGAGAGCCGCTTTCGCCTCCGGTGTTCCTCCATATATCTACGCATTTCACCGCTACACATGGAATTCCACTCTCCTCTCCTGCACTCAAGTCTCCCAGTTTCCAATGCACACAATGGTTGAGCCACTGCCTTTTACATCAGACTTAAGAAACCACCTGCGCTCGCTTTACGCCCAATAAATCCGGACAACGCTTGGGACCTACTTATTTCCGCGACTGCTGGCACTTAGTTAGCC
+
CCCCCGGGGGGGGGGGGGGGGGGGGGGGGGGGGGGGGGGGGGGFGGGGGGGGGGGGGAGGGGFFGGGGGGDEGGGGGGGGGGGGEGGGGGGGGGGGGGGGGGGGGGGGGGGGGGGGGGGGGGGGCGGGFEFGFGGGGGGGGGGF?FGGGGGBGGGCFGGGGGGGGGGGGGGGGFCDEGGFGGGGGGG?EF:EFCFFGGGGGFCFFGGF@GGGFFFCABC49DDF@EA:@45@B=ACADGDG1(.;@<CC5319BG(/6?8<?C<FEB7()6:2E))2*--(-(-4A::<*)*.6)-:+6A8
@M04650:207:000000000-C238N:1:1101:18536:11816 2:N:0:19
GGACTACTAGGGTTTCTAATCCTGTTTGCTCCCCTAGCTTTCGCACTTCAGCGTCAGTTTTTGTCCAGTGAGCTACCTTCGTCATCGGCATTCCTACATATATCTACGAATTTCACCTCTACTCATGTAGTTCCGCCCACCTTTCCAATACTCTAGAATTTCAGTTTCGTCGGCAAGCTAATGGTTGAGCCACTAGTTTTCACCGTCGACTTGAAACCCCGCCTACATGCCCTTTATGCCCAATAATTCCGGATAACGCTTGCGACCTACGTATTACCGCGGCTGCTGGCACGTAGTTAGC
+
CCCCCGGGGGGGGGGGGGGGGGGGGGGGGGGGGGC<EFGGGGGDBGBF:FGGGGGGGGGDGDGF<CFGE<FGGG<FGGGGG<@FGGGG7@FGGFFGFEEGGGGGGGGG@EGGGGGGGCFGGGF<;FECCCFFGGGGGGEGCFF<DF;E<FGFGGGGFGG=EGGEGCEG6@8EGGG=D?,=DCEEFFGGGG@C8,6@9FFGGFFF9C9AFGCD@89FA)@C=GF499)+2CEFBFFFF<FEF@8@*?8@GC49;ADFGD@F@?C6)*.6)503<F?AGC((26>>B6?FFG(<:41(4<<65
@M04650:207:000000000-C238N:1:1101:10429:11824 2:N:0:19
GGACTACACGGGTTTCTAATCCTGTTTGCTCCCCACGCTTTCGCGCTTTAGCGTCAGTATTTGTCCAGTGAGCTGGCTTCCCCATCGGCATTCCTACAAATATCTACGAATTTCACCTCTACACTTGTAGTTCTGCCCACCTCTCCAATACTCTAGTCTAACAGTTTCCAACGCAATACGGAGTTGAGCCCCGCAGTTTAACATCAGACTTTTTAAACCACCTAGACGCGCTTTACGCCCAATAAATCCGGATAACGCTCGGGGCATACGTATTACCGCGGCTGCTGGCACGTATTTAGCC
+
CCCCCGGGGGGGGGGGGGGGGGGGGGGGGGGGGGGGGGGGGGGGGGGGGGGGGGGGGGGGGGGGGGGGGGGGGGGGGGGGGGGGGGGGGGGGGGGGGGGGGGGGGGEGGGGFGGAFGGDFGGGGGGGGGGGGGGGGGGGGGGDFGGGGGFFFGFGGGGGGGGGGGGGGGGGFGEDEGGGFECCEFGGGGGGGGGGGGGGGGFGFFGG5CFFG4CGD9@FGFGB;EFEE=DB=0>FCDFGGG0:8:DEEFF3;;E7=<>8?BBGFGC::7:38<CDA2/,2(409604(4:874:B?BE258
@M04650:207:000000000-C238N:1:1101:14721:11887 2:N:0:19
GGACTACTCGGGTTTCTAATCCTGTTTGCTCCCCACGCTTTCGAGCCTCAGCGTCAGTTACGTCCCAGCAAGTCGCCTTCGCCACTGGTGTTCCTCCTAATATCTACGCATTTCACCGCTACACTAGGAATTCCACTTGCCTCTTCCGCACTCAAGCCTCACAGTTTCAGATGCACCCCCCAGGTTAAGCCCGGGTATTTCACATCTGACTTACAAGGCCGCCTACGCTCCCTTTACGCCCAATAATTCCGATTAACGCTTGCACCCTCCGTATTACCGCGGCTGCTGGCACGGAGTTAGC
+
CCCCCGGGGGGGGGGGGGGGGGGGGGGGGGGGGGGGDGGGGGGGGGGGGFGGGGGGGGGGGGGGGGGGGGGGGGGGGGGGGGGGGGGGGGFGGGGGGGGGGGGGGGGGGGGGGGGGGGGGGGGGGGGGGGGGGGGDGGCGGGGFGGGGGDEDGGGGGGFFCAEFGFFFGFGGGGGGGGDGGGGFGGFEFFGGGGGGGGGGGFGFFG>@ECFGFGG=FBGF24>>?FFF?GFFFCF9A?GGGF0;CCCEGFFB:DDAGF9(40>2=F?:0<BFFF?<FG6>>BBB>F>>BG1<:6(23*)-5
@M04650:207:000000000-C238N:1:1101:2950:11908 2:N:0:19
GGACTACTGGGGTTTCTAATCCTGTTCGCTCCCCACGCTTTCGAGCCTCAGCGTCAGTTACAGTCCAGAGAGTCGCCTTCGCCACTGGTGTTCTTCCTAATCTCTACGCATTTCACCGCTACACTAGGAATTCCACTCTCCTCTCCTGCACTCTAGATAATCAGTTTGGAATGCAGCCCCCAGGTTGAGCCGGAGTAGTTCACATCCCACTTAATTAACCGCCTACGCTCCCTTTACGCCCAATAATTCCGGATAACGCCCGGCACCTACGTATTACCGCGGCTGCTGGCACGGAGTTAGC
+
CCCCCGGGGGGGGGGGGGGGGGGGGGGGGGGGGEGGGGGEGGGDGGDGGGGFGFGGGGGGGFGGGGGGG?EFFGGGGGGGGGCGGGGGFFFGGGGEFFGFFFGG9CFBF@FEGGGGGEEGGEFGF8F8FFGFFGGF8@,=ECCFFF9=,,@DFAFDFGACCFGGGGGGE=FF6FFDDFEEE>@EGC?6C;C6@4@17+@;@FCFAD5A)*;8*CCF6*,4)/6(5)6A94=;;7AEF2CG7(3(;C)/;AA1355;D02((456<C?3(8<:<E0)<7:99>B;FF)8(/,+(((4:*5).
@M04650:207:000000000-C238N:1:1101:17413:11911 2:N:0:19
GGACTACCCGGGTTTCTAATCCTGTTTGCTCCCCACGCTTTCGAGCCTCAGCGTCAGTTACAGTCCAGAGAGTCGCCTTCGCCACTGGTGTTCTTCCTAATCTCTACGCATTTCACCGCTACACTAGGAATTCCACTCTCCTCTCCTGCACTCTAGATAATCAGTTTGGAATGCAGCCCCCAGGTTGAGCCTGAGTATTTCACATCCCACTTAATTATCCGCCTACGCTCCCTTAACGCCCAATAATTCCGGATAACGCTCGCCACCTACGTATTACCGCGGCTGCTGGCACGTAGTTAGC
+
CCCCCGGGGGGGGGGGGGGGGGGGGGGGGGGGGGGGGGGGGGGGGGGGGGGGGGGGGGGGGGGGGGGGGGGGGGGGGGGGGGGGGGGGGGGGGGGGGGGGGGGGGGGGGGGGGGGGGGGGGGGGGGGGGGGGGGGGGGGGGGGFGGGGGGGFGGGGGGGGGFGGGGGGGGGGGGGGGGDGDDCGGGGGGGGFFFGGGGGGGFGFFGGFFGGGFFGGF?FGFGFA>FDFFGFDFE;EF?GGGF?FGFEEGFFBFFG38?F??9DBDGFB(((.)<?FGD(3(79B>B?:>G<E160:FG9AA
@M04650:207:000000000-C238N:1:1101:23960:11927 2:N:0:19
GGACTACCGGGGTTTCTAATCCTGTTTGCTCCCCACGCTTTCGAGCCTCAGCGTCAGTTACAGTCCAGAGAGTCGCCTTCGCCACTGGTGTTCTTCCTAATCTCTACGCATTTCACCGCTACACTAGGAATTCCACTCTCCTCTCCTGCACTCTAGATAATCAGTTTGGAATGCAGCCCCCAGGTTGAGCCTGAGTATTTCACATCCCACTTAATTATCCGCCTACGCTCCCTTTACGCCCAATAATTCCGGATAACGCTCGCCACCTACGTATTACCGCGGCTGCTGGCACGTAGTTAGC
+
CCCCCGGGGGGGGGGGGGGGGGGGGGGGGGGGGGGGGGGGGGGGGGGGGGGGGGGGGGGGGGGGGGGGGGGGGGGGGGGGGGGGGGGGGGFGGGGGGGGGGGGGGGGGGGGGGGGGGGGGGGGGGGGGEFFGGFGGGGGGGGGBEGGGFCGFGGGGGGGGGFFEGFGGDGGGGCFGGGGGGEGGFGGG?CFGGGDGGFGGF>CFFGFF@CFGCFGGFCGGACAAFA=DFG>=@G4*BDGGGFDFGG)7FFF;;5/7C@9(69GBCC?B7:6<238<FFBB>9;9(35)5EBG::B6(A>BA
@M04650:207:000000000-C238N:1:1101:9578:11954 2:N:0:19
GGACTACAAGGGTATCTAATCCTGTTTGCTCCCCACACTTTCGAGCCTCAGCGTCAGTTAATGTCCAGCAGGCCGCCTTCGCCACTGGTGTTCCTCCCGATATCTACGCATTCCACCGCTACACCGGGAATTCCGCCTGCCTCTCCATCACTCAAGAACGCCAGTTTTGAACGCACGCTATGGGTTGAGCCCATAGATTTCACGTCCAACTTGGCATCCCGCCTGCGCTCCCTTTACACCCAGTAATTCCGGACAACGCTTGCCACCTACGTTTTACCGCGGCTGCTGGCACGTAGTTAGC
+
CCCCCGGGGGGGGGGGGGGGGGGGGGGGGGGGGGGGGGGGGGGGGGGGGGGGGGGGGGGGGGGGGGGGGGGGGGGGGGGGGGGGGGGGGGGGGGGGGGDGGGGGGGGGGGGGGGGGGGGGGGGGGGGGGGGGGFGGGGGGGGGFGGGGDGGFGGGGGGGGGGGGFGGGG7FGGGDEGGGG9BGGGGGFCGGGGGGC>FFGGFGFFGGFFGGFFGGGFFGGFGF?DF>FFGFFFGFFFFGGGFFFDFFAGFF>FFGFG>BB??GF79::?F?<?GF<FG697>FF>F?>(*(313<:?G9>6
@M04650:207:000000000-C238N:1:1101:27235:11959 2:N:0:19
GGTGTCCCCAAGGGTTTTTTTTCTTTTTTTCCCCTCCCCCCCCTCCCCTTGTGGTCTATTTTTTTTTTCTGCGAGGGCGTCCCCTCTTCCCTTTCTCCAAAATTCATCCCATTATCCCCCCCCCCTTTTCTTCTCTCTCCACCTCCCACATCACACTTTTATCAATTTCCCCACCCAAACCCGTCTGTACCCCCCCCTTCAACTCTCAAATTCATTACCAACCCCACACCCGCTTGTTCCCAACAAAAACCATAAACACCTGCGGCGCGTCTCTTACACACGCGCTGTGCACACAGTTCGC
+
--8-8;C,@<,CFE8@@<,+++,-C,EF+8,66C,8,86+++++,,,,9,:F,,6,,,,<,6,@F+++,,9,8++8+++4++?,,+3,5,,5,,7@5,,,,,6,,,,83,,3,,,,3,+0+3**5*6,,,@C,79,4,,3,2,/=CG6+*+)+++++5+++,++,53++?++**=*******2*/*23+<+<***2))22**+*/*2*.**2)**29)+*.*((-0()41(((*0()-:+:)(-7*,(*0.()**)*).4((*(1*-((((((+))+232((((,3((.+.+)(,()+)((
@M04650:207:000000000-C238N:1:1101:28495:11988 2:N:0:19
GGACTACTGGGGTATCTAATCCTGTTTGCTCCCCACGCTTTCGCACCTGAGCGTCAGTCTTTGTCCAGGGGGCCGCCTTCGCCACCCGTATTCCTCCAGATCTCTACGCATTTCACCGCTACACCTGGAATTCTACCCCCCTCTACAAGACTCTAGCCTGCCAGTTTCGAATGCAGTTCCCAGGTTGAGCCCGGGGATTTCACATCCGACTTGACAGACCGCCTGCGTGCGCTTTACGCCCAGTAATTCCGATTAACGCTTGCACCCTCCGTATTACCGCGGCTGCTGGCACGGAGTTAGC
+
CCCCCGGGGGGGGGGGGGCGGGGGGGGGGGGGGGGGGGGGGGGGGGGFGFGGGGGGGGGGGGFGGGGGG>FEEGGGDGGGGGGGGGGGGGGGGGGGGGGGGFDGGGGGGGGGGGGGGDEGCGGGGGGFGGGGGGGEFGGGGGDFGGDGGGGFGGGGFGFDGGGGGGGGGGGGGFFGGGGGGGGGGGGGGGFGGGDGGGGGGAGAFGGFFGGGFDGGF@FF@GFF@F>FBGFF0>FDF<EEGF0:FFFFG=F2<>G<FBFFF153DGBB?B>:0E:<GGF>>FBF06???EBGF6>><F<A6
@M04650:207:000000000-C238N:1:1101:10687:12029 2:N:0:19
GGACTACAAGGGTATCTAATCCTGTTTGCTCCCCACGCTTTCGAGCCTCAGCGTCAGTTACAGTCCAGAGAGTCGCCTTCGCCACTGGTGTTCTTCCTAATCTCTACGCATTTCACCGCTACACTAGGAATTCCACTCTCCCCTCCTGTACTCTAGATCCTCAGTTTGGAATGCAGCCCCCAGGTTGAGCCCGAGTATTTCACATCCCACTTAAAGATCCGCCTACGCTCCCTTTACGCCCAGTAAATCCGGACAACGCTTGCCCCCTACCTATTCCCGCGGCTGCTGGCACGTAGTTAGC
+
CCCCCCFFGGGGGGGGGFGGGGGGGGGGGGGGGGGGGGGGGGGGGGGGGGGGGGGGGFGGGGGGGGGGGGGGGGGGGGGGGGGDGGGGGGGGGGGGGGCDGGGGGGGGGDGGGGGGGGGGGGFGGFGGE?FGGGGGGGDGG+CFEGGGGGGFGF,@,E>?ECFGGGGG6@DFGGF8D?EGCF>FEC8,,DGGGGGGCFGGGFGF65CACFGDCBCDF7DFBGFFFFFB2C=DBCAEFFDGE<;8+:.77630,>D(;6;??7C2*;91<:(4)<44FF:900((40)),:(<822(-<<AA
@M04650:207:000000000-C238N:1:1101:6192:12030 2:N:0:19
GGACTACAGGGGTATCTAATCCTGTTTGCTCCCCACGCTTTCGAGCCTCAGCGTCAGTCACAGTCCAGAGAGTCGCCTTCGCCACTGGTGTTCTTCCTAATCTCTACGCATTTCACCGCTACACTAGGAATTCCACTCTCCCCTCCTGTACTCTAGATCCCCAGTTTGGAATGCAGCCCCCAGGTTGAGCCCGAGTATTTCACATCCCACTTAAAGATCCGCCTACGCTCCCTTTACGCCCCGTAAATCCGGAAAACGCTTGCCACCTACGGATTCCCGCGGCTTCTGGCACGTGGTGTGC
+
CCCCCGGGGGGGGGGGGGGGGG@FGGGGGGGFFFFGGGGGGGGGGDGFFGGGGGGGG<CGGAEFGGGGFFGEFFDEGG,C<FGEFGGGGGGGGGGDBEADEGGGGGGGCFGGGGGGFGGDGCFFFGGGGGGGGGG9EFDGGGE6EB8@?,@;ECG,,@=9DECEGG8;CECD?9,2=+8>C+>+@BF,CFE67CC:?FGFC6FCFGGFFGGC;+:=16DGD>=A>)/)(1:>=GFCA2CG*((():1<;6=;;):(249?6(*5:C03,530(:0)+9:310;2((6))6196?((4*(--
@M04650:207:000000000-C238N:1:1101:22433:12041 2:N:0:19
GGACTACAGGGGTATCTAATCCTGTTTGCTCCCCACGCTTTCGAGCCTCAGCGTCAGTTACGTCCCAGCAAGTCGCCTTCGCCACTGGTGTTCCTCCTAATATCTACGCATTTCACCGCTACACTAGGAATTCCACTTGCCTCTTCCGCACTCAAGCCTCACAGTTTCAGATGCACCCCCCAGGTTAAGCCCGGGTATTTCACATCTGACTTACAAGGCCGCCTACGCTCCCTTTACGCCCAGTAATTCCGGACAACGCTTGCCCCCTACGTCTTACCGCGGCTGCTGGCACGTAGTTAGC
+
CCCCCFGGGGGGGGGGGGGGGGGGGGGGGGGGGGGGGGGGGGGGGGGFGGGGGGGGGGGGGGGGGGGGGGGGGGGGGGGGGGGGGGGGGGGGGGFGGGGGGGGGGGGGGGGGGGGGGGGGGGFE,FGGGGGGGGGGGGGFGGGFGGGGDGGFGGGFGGGGFG?EGGGGGGCBDGGGGGGGGGD?FFFGGGGGGGG>D>FGGFGFAGDFFGFGFG7DABGG2C@FFFFD6*6=@GFFFFGGGF@FGGFCFFF08BG1/(4:BBF?FGF;<BB:(;:<F4,-4(04>1))(/(<:<?:(A<A<
@M04650:207:000000000-C238N:1:1101:20340:12043 2:N:0:19
GGACTACTAGGGTATCTAATCCTGTTCGCTACCCACGCTTTCGAGCCTCAGTGTCAGTTACAGACCAGAGAGCCGCTTTCGCCACCGGTGTTCCTCCATATATCTACGCATTTCACCGCTACACATGGAATTCCACTCTCCCCTTCTGCACTCAAGTTCGACAGTTTCCAAAGCATACTATGGTTGAGCCACAGCCTTTAACTTCAGACTTATCAAACCACCTGCGCTCGCTTTACGCCCAATAAATCCGGACAACGCTCGGGACCTACGTATTACCGCGGCGCCTGGCCCGTAGTTAGCC
+
CCCCCGGGGGGGGGGGGGGFGGGGGGGGGGGGGGGGGGGGGGGGGGGGGGGGGGGGGGGGGGGGGGGGGGGGGGGGGGGGGGGGGGGGGGGGGGGGGGGGGGGGGGGGGGGGGGGGGGGGGGGGGGGGGFGGGGGGGGGGGGGFGGGGGGGFGCGGFGGGCCEGGGGGGGGGGGFGGGGFGG8FGFGGFGFF:F6@DGGG>BEFFFF6CDCFEGFFFEDGFDBFD>=DFD@DFFFEFF:CFFDEGCC?C5)/7;C<D1(,(379DDBBFF:4:E4:0*4-,6(,,41(4/4*-(245+)-5
@M04650:207:000000000-C238N:1:1101:16340:12047 2:N:0:19
GGACTACAGGGGTATCTAATCCCGTTCGCTACCCTAGCTTTCGCACATGAGCGTCAGTCTTGTGCCAGGAAGCCGCCTTCGCCACTGGTGTTCTTCCCGATATCTACGCATTTCACCGCTACACCGGGAGTTCCACTTCCCTCTCACATACTCTAGGCTTACAGTATCAGATGACAAACAGATGGTAAGCACCTGCCTTTTACATCTGACTTATAAACCCGCCTGCGTGCGCTTTACGCCCAGTAATTCCGGACAACGCTTGCCCCCTACGTATTACCGCGGCTGCTGGCACGTAGTTTGC
+
<CCCCFGGGGGGGGGGGGGGGGGGGGGGGGGGGGGGGGGGGGGGGGGG?FGGGGGGGGGGGGGGGGGGGGGGGGGGGGGGGGGGGGGGGGGGGGGGGGGGGGGGGGGGGGGGGGGGGGGGGGGGGGGGGGGGGGGGEE=FEFF5FFGGGGGFGGFGFGGGGDGFGGFGCGGGDGGGFGFGGFFGGGGGGGGGCGFGGGFGGFFFFGGAEFFF*=F7FB6DBDF=DF>E?3>BFGFEFDGCGF?FGGFCFCF>?FGBF>;??27?DGFB6????F?FFG0999;9>0)24C8F:?(4?F9))
@M04650:207:000000000-C238N:1:1101:27677:12053 2:N:0:19
GGACTACTGGGGTATCTAATCCTGTTTGCTCCCCACGCTTTCGAGCCTCAGCGTCAGTTACAGTCCAGAGAGTCGCCTTCGCCACCGGTGTTCCTCCATATATCTACGCATTTCACCGCTACACATGGAATTCCACTCTCCCCTTCTGCACTCAAGTTCGACAGTTTCCAAAGCATACTATGGTTGAGCCACAGCCTTTAACTTCAGACTTATCAAACCACCTGCGCTCGCTTTACGCCCAATCAATCCGGATAACGCTCGGGGCATACGTATTACCGCGGCTGCTGGCACGTATTTAGCC
+
CCCCCGGGGGGGGGGGGGGGGGGFGGGGGGGGGGGGGGGGGGGGGGGGGGGGGGGGGGGGGGGGGGGGGGGFFFGGGGGGGGGGGGGGGGGGGGGGGGGFGGGGGGGGGGGGGFGGGGGGGGGGGGGGGFGGGGGGGGFGGGDFDF9FGGGFGGFGGFGGGGGGGGGFFFFCDFGGGGGGGGGGGGGGGG@FEGGGGGGC9BEFFGG6C5<8=FFGFE57@4BBD458:DB@B56@EFGGG;D@FGFFGF>D65C;CB?@9671D5,82:BB)C<AE7(3(3>>0:?BF6<E?0<(62565
@M04650:207:000000000-C238N:1:1101:11901:12056 2:N:0:19
GGACTACCGGGGTTTCTAATCCTGTTCGCTCCCCACGCTTTCGAGCCTCAGTGTCAGTTACAGGCCAGAGAGCCGCTTTCGCCTCCGGTGTACCTCCATATATCTACGCATTTCACCGCTACACATGAAATTCCACTCTCCTCTCCTGCACTCCAGTCTCCCAGTTTCCAATGCACACAATGGTTGAGCCACTGCCTTTTACATCAGCCTTAAGAAACCACCTGCACTCCCTTTACGCCCAATAAATCCGGACACCCCTTGCCCCCTACGTATTACCCCGCCTCCTGCCCCCGAGCTTCCC
+
CCCCCGGGGGGGFGGGGGGGGGGGGGGGGGGGGGGGGGGGGGGGGGGGGFGGGGGGGGGGGGGGGGGGGGGGGGGGGGGGGGGGGGGGGGGGGGGGGGGGGDGG=EGFG7FF<EDGGCG>7C=FFE=FGGGFGGGGCGFGGGG9FGCFGGG5?,@87@3EFGF?@>DFG,>B?F,E7C7+23,@78,3@E,@9,EFFCBA@A,?A+9*5*2**::CA@@75D53@67+7*8>=6+>)5CC*/,6*:5?C)0((5*/).(4(.>:GC1(2(.4)26<E78(-44(47?0754/((,(-+-3:
@M04650:207:000000000-C238N:1:1101:12860:12074 2:N:0:19
GGACTACCGGGGTATCTAATCCTGTTTGCTCCCCTAGCTTTCGCACTTCAGCGTCAGTTTTTGTCCAGTGAGCTACCTTCGTCATCGGCATTCCTACATATATCTACGAATTTCACCTCTACTCATGTAGTTCCGCCCACCTTTCCAATACTCTAGAATTTCAGTTTCGTCGGCAAGCTAATGGTTGAGCCACTAGTTTTCACCGTCGACTTGAAACCCCGCCTAGATGCCCTTTATGCCCAATAATTCCGGATAACGCTTGCGACATACGTATTACCGCGGCTGCTGGCACGTATTTAGC
+
CCCCCGGGGGGGGGGGGGGGGGGGGGGGGGGGGGGGGGGGGGGGGGGGGGGGGGGGGGGEFFGGGGGGGFGGGGFGCGGGGFGGGGGGGGGGGGGGGGGGGGGGGGGGGFGGGFGGGGGGGGGGEEFFGGGGGGGGEGGGGGGFGGGGGGGFGGCDFFFGGGGGGGGGGEGGGEGGGGGGGFGGGGGGGGGGGGGGGGFGFFEFB?D5ADGDFGGGF4ADBGFD@FFCCFBFFFF4+/<FFF<DGGFFGFFF0)C;CF00;?GF5?046<B<BEF<EC:>BF9BFF>FBC?G<:B)8GADA
@M04650:207:000000000-C238N:1:1101:11313:12083 2:N:0:19
GGACTACTGGGGTTTCTAATCCTGTTCGCTCCCCACGCTTTCGAGCCTCAGCGTCAGTTACAGTCCAGAGAGTCGCCTTCGCCACTGGTGTTCTTCCTAATCTCTACGCATTTCACCGCTACACTAGGAATTCCACTCTCCACTCCTGCACTCTACATTCCCAGTTTGGAATGCAGCACCCAGGTTGAGCCCGGGTATTTCACATCCCACTTAAAAATCCGCCTACGCTCCCTTTACGCCCAGTAAATCCGGACAACGCTCGCAACCTACGTATTACCGCGGCTGCTGGCACGTAGGTAGC
+
6-8AAEF6CEG:FCBFFFGAFEGGEE,C@FFEDCGE+@@F,?C8<@CCFGFFEFCCG9<@C,CCFGC8F<<FCD@GDGGGGGCFED8=FEEBE,@EGGGGF9DE;AFFC7?FD<<EE+@?C:E=,,?BEEDEGFFC,@=<E+@?=E98A=FDDFF,3=B,,A2,,8=EECAC+,72=DF8?:D8<,,398@:CCC@CG,=CCA+=C**:*;:>FBCA:F>>DAD9A@;=D=55FFEF78FE??FF7<6CFA((57257>:((/(7834540.)059?C6>949>12),,*4F0??((3-).
@M04650:207:000000000-C238N:1:1101:13858:12108 2:N:0:19
GGCCTACTGGGGTATCTAATCCTGTTTGCTCCCCACGCCTTCGCGCCTCAGCGTCAATATTGGTCCAGAAAGTCGCCTTCGCCACCGGTATTCCTCCTGATATCTACGCATTTCACCGCTACACCAGGAATTCCACTTTCCTCTCCCATATTCAAGATATACAGTATCAACTGCACTTCCGGGGTTGAGCCCCGGGCTTTCACAGCTGACTTATATATCCGCCTACGCGCTCTTTACGCCCAATGATTCCGAATAACGCTTGCACCCCCCGTATTACCGCGGCTGCTGGCACGGGGCGAGC
+
<<-ABFGGDFC7FEEGGGGGGGFFE9<EFCEFFDFG:FFGGGGFGGGFE@@FGGG7@E<FFA9FFGGGF<EDDFEGGGGGGGGGEFD7@7,EA<8FGGG9??DFFCED7C=+CFGFG>ECEGG=E:DFGDFGG9,AD@=EGGGFGFGDE,,2EEGCFFAF8C8=BFDFGGGGGGGFAFGGG@E8FGG?FCGGCE*4@D7DFCFAFGFF3?:FE7=F67<C@FD==A;8>D9D0C7?FFGE:1316><BDFF(1>CBG<;B?637CG1(2;0?(87AGG?((,(390)5>G0C62(((/((4
@M04650:207:000000000-C238N:1:1101:27957:12113 2:N:0:19
GGACTACCGGGGTTTCTAATCCCGTTCGCTACCCTAGCTTTCGCACATGAGCGTCAGTCTTGTGCCAGGAAGCCGCCTTCGCCACTGGTGTTCTTCCCGATATCTACGCATTTCACCGCTACACCGGGAGTTCCACTTCCCTCTCACATACTCTAGGCTTACAGTATCAGATGACAAACAGATGGTAAGCCCCTGCCTTTTACATCTGACTTATAAACCCGCCTGCGTGCGCTTTACGCCCAGTAATTCCGGGCAACGCTTGCCCCCTACGGATTCCCGCGGCTGCGGTCACGTAGTTTGC
+
CCCCCFGGGGGGGGGGGGGGGGGGGGGGGGGGGGGGGGGGGGGEGGGGFFFCEGGGGGFE9FFFGFGGGGGGGGGGGGGGFEGDGGFCGGGGGGGCDFGEGGGGDFAFEGGGGGFGGGG>8CEFGCEGCFGGG,@<DEGGGGGB89FFCEGFDGGFBECFFGGGFGGFGGGGGDFGF3CEFDGF7FAAC?,**9:,;9CGCF?A@BCCCGDGFC+8BBCC=D:?DF(>;C9@95F)1;E<E?F2:CBACF46())(77688(90D=>>(((((21)39339060,((,-24<13(43A))-
@M04650:207:000000000-C238N:1:1101:12754:12114 2:N:0:19
GGACTACCGGGGTATCTAATCCTGTTTGCTCCCCACGCTTTCGCACCTGAGCGTCAGTCTTTGTCCAGGGGGCCGCCTTCGCCACCGGTATTCCTCCAGATCTCTACGCATTTCACCGCTACACCTGGAATTCTACCCCCCTCTACAAGACTCTAGCCTGCCAGTTTCGAATGCAGTTCCCAGGTTGAGCCCGGGGATTTCACATCCGACTTGACAGACCGCCTGCGTGCGCTTTACGCCCAGTAATTCCGATTAACGCTTGCACCCTCCGTATTACCGCGGCTGCTGGCCCGGAGTTAGC
+
CCCCCGGGGGGGGGGGGGGGGGGGGGGGGGGGGGGGGGGGGGGGGGGGGFGGGGGGGGGFFGGGGGGGGGGGGGGGGGGGGGGGGGGGGGGGGGGGGGGGGGGGGGGGGGGGGGGGGGGGGGGGGGGGGGGGGGGGGGGGGGGFGGGGFFGFGGGGGCEFGGGGGGGGGFC@CFGGCGGGGGGGGGGGCGGGGGEGGDGEGFGFFGFE?GGGEFGGFFGGFG>:?F>>?DBF;EFDB:CEE:?FGGB<FFF(8BGBGB;06?C7FGFBFF>:6C?AGGFFF>969?0>BC(:(30128.4.
@M04650:207:000000000-C238N:1:1101:19123:12195 2:N:0:19
GGACTACTCGGGTTTCTAATCCCGTTCGCTACCCTAGCTTTCGCACATGAGCGTCAGTCTTGTGCCAGGAAGCCGCCTTCGCCACTGGTGTTCTTCCCGATATCCACGCATTTCACCGCTACACCGGGAGTTCCACTTCCCTCTCACATACTCTAGGCTTACAGTATCAGATGACAAACAGATGGTAAGCACCTGCCTTTTACATCTGACTTATAAACCCGCCTGCGTGCGCTTTACGCCCAGTAATTCCGTACAACGCTTGCCCCCTACGTATTACCGCGGCTGCTGGCACGTAGTTGGC
+
CCCCCGGGGGGGGGGGGGGGGGGGGGGGGGGGGGGGGGGGGGGGGGGGGAFGGGGGGGGGGGGGGGGGGGGGGGGGGGGGGGGGGGGGGGGGGGGGGGGGGGGG9FGGGGGGGGGGGGGGGGGGGGGCFGGGGGGGGGGFGGGFGGGGGGGFGGGGGGEGGGGGGGGFGGGGGGGGGGGGFGGGDBEEG?9FGCEGFGFGGFGFFGGFFGGGFGGGFFGCFGFFBA@?7DBFFGFFFFDFGDFFGDECGFF48DGFGFFFFFGFGGB;08(.)355@FBBF;6>FF7)8E:FF:<?6E)(.
@M04650:207:000000000-C238N:1:1101:6866:12212 2:N:0:19
GGACTACTCGGGTATCTAATCCTGTTTGATCCCCACGCTTTCGCACCTCAGCGTCAGTAGTGTGCCAGATAGCCGCCTTCGCCACCGATGTTCCTCCTGATCTCTACGGATTTCACTCCTACACCAGGACTTCCGCTATCCTCTCACACACTCAAGCATTGCAGTATCAAAGGCAGTTCCACGGGTGAGCCGTGGGATTTCACCTCCAACTTACAACGCCGCCTACGCGCGCTTTACGCCCAGTGATTCCGATTAACGCTCGCACCCTCCGTCTTCCCGCGGCTGCTGGCACGGAGTTAGC
+
CCCCCGGGFBB@FFCGFGGFGGFGGGGFCGGGGGGGGG@FGGGEEFGGGGFFGGDFEGGCEFFFGGGGCCCFFGDCGGGFCEF@CEGGEEFGGFGGAFGEFFGFGFGGGDFGFGGG<,>DFGFFGGFGG+AFDF>FD8CF8FA9EEGGDEGFG8DFGGGGCAA=5877@3>F6F,1DFGG8>EG7FEFGGGDGGGGGFGGGFFF4?C96CC7>>GGFBEG=G9;05;DBG1917><F(;5?(4.07<<C4),-794D61?:191<C631:1:(C<)32(((4;9((,3551<(,-(4C>A:
@M04650:207:000000000-C238N:1:1101:21289:12230 2:N:0:19
GGACTACAGGGGTATCTAATCCCGTTCGCTACCCTAGCTTTCGCACATGAGCGTCAGTCTTGTGCCAGGAAGCCGCCTTCGCCACTGGTGTTCTTCCCGATATCTACGCATTTCACCGCTACACCGGGAGTTCCACTTCCCTCTCACATACTCTAGGCTTACAGTATCAGATGACAAACAGATGGTAAGCACCTGCCTTTTCCATCTGACTTATAAACCCGCCTGCGTGCGCTTTACGCCCAGTAATTCCGGACAACGCTTGCCCCCTACGTATTACCGCGGCTGCTGGCACGTAGTTTGC
+
CCCCCGGGGGGGGGGGGFGGGFFGGGGGGGEGGGGGGGGGGGCCEGGGDA8E@@CFGGGGGGGGGGGGGGGCGGGGGGGGGGGGGGGGGGGGGFFFEFGCFGCEFGGGGGGGGGGCGGGGGFGFGGFG:FGGFGFGFGGCF8EFGFGFGFGFGGGGGGGGFGDFGFDGGGFGGGGGCFFGGFGFFFFGFCGGGGGGGGGGD+,+4:@FCFGGFGGGFFDC@<@@2ABF;<76@GFCFFGEF;;EGDEFFFF6:EGBC39(4<GBGC>086:72<>4+?(-1(4>0:B?0E?G:1(43C9A<
@M04650:207:000000000-C238N:1:1101:7331:12230 2:N:0:19
GGACTACCGGGGTATCTAATCCTGTTCGCTCCCCACGCTTTCGAGCCTCAGCGTCAGTTACAGTCCAGAGAGTCGCCTTCGCCACTGGTGTTCTTCCTAATCTCTACGCATTTCACCGCTACACTAGGAATTCCACTCTCCCCTCCTGTACTCTAGATCCTCAGTTTGGAATGCAGCCCCCAGGTTGAGCCCGAGTATTTCACATCCCACTTAAAGATCCGCCTACGCTCCCTTTACGCCCAGTAAATCCGGACAACGCTTGCCACCTCCGTATTACCGCGGCTGCTGGCACGTAGTTAGC
+
C<@CCFGGGGGGGGGGGGGGGGGGGGGGGGGGGGFGDGGGGGGGGGGGGFCGGGGGGGGGGGGGGGGGGGFFFGDGGGGGGGEGGGGGGGGGFFGGGGG,FGGCFGGGGGGGGGGGGGDCEGGGDFGCEEF:FFGGFCFGGGGDGGF8CCFFGGGDGFGDCGGGGDDFGGCFDGECFGGG6F6EFGGD6F:@@CCCGGGGDFFAC>CA:4CGEG+=6>GGBF@99F@B9<@FFGF3+(CCF(65CCCEGFF0?EGFGFFFF2<7>FF?0,3-:C>)<>:>BFFFF?:?(/,<8<0(4C:26
@M04650:207:000000000-C238N:1:1101:25661:12245 2:N:0:19
GGACTACCCGGGTTTCTAATCCTGTTTGCTCCCCACGCTTTCGAGCCTCAGCGTCAGTTACAGTCCAGAGAGTCGCCTTCGCCACTGGTGTTCTTCCTAATCTCTACGCATTTCACCGCTACACTAGGAATTCCACTCTCCTCTCCTGCACTCTAGATAATCAGTTTGGAATGCAGCCCCCAGGTTGAGCCTGAGTATTTCACATCCCACTTAATTATCCGCCTACGCTCCCTTTACGCCCAATAATTCCGGATAACGCTCGCCACCTACGTATTACCGCGGCTGCTGGCACGTATTTAGC
+
CCCCCGGGGGGGGGGGGGGGGGGGGGGGGGGGGGGGGGGGGGGFGGGGGFGGGGGGGGFGGGGGGGGGGGDEGGGGGGGGGGGGGGGGGGGGGGGFGGFGGGGGGGGGGGGGGGGGGGGGGGGGF@F,BFCFGFGGEFEGGGGFGGGGGGGFGGGFDF9EFGGGGGGGEGGGGGGGGGGGGGEFGCE6EFGGGGGGF9CGGCGFACFFEGGGFG7<FCGGFGFFDFA56C@>BGFEA(1=F0(667?CGF;0<5CAG03;13C9DG?2:FBF<C?DGG?>FF>>><FFFG(<:<?)8GA-.
@M04650:207:000000000-C238N:1:1101:9402:12255 2:N:0:19
GGACTACTCGGGTTTCTAATCCTGTTTGCTCCCCACGCTTTCGAGCCTCAGCGTCAGTTACAGTCCAGAGAATCGCCTTCGCCACTGGTGTTCTTCCTAATCTCTACGCATTTCACCGCTACACTAGGAATTCCACTCTCCTCTCCTGCACTCTAGATAATCAGTTTGGAATGCAGCCCCCAGGTTGAGCCTGAGTATTTCACATCCCACTTAATTATCCGCCTACGCTCCCTTTACGCCCAATAATTCCGGATAACGCTCGCCACCTACGTATTACCGCGGCTGCTGGCACGTAGTTAGC
+
CCCCCGGGGGGGGGGGGGGGGGGGGGGGGGGGGGGGGGGGGGEEGGGGGGGGGGGGGGGGGGGGGGGGGGG,FEEGGGGGGGGGGGGFFGGGGGGGGGGGGGGGGGFGDGGGGGGGGGGGGGGGGGFGFFFGGGGGGGGGGGGFGGGGGGGFGGGGGFG,EGGGGGGGEGGGGGGGGCCEGGGFGFGGGGGGGGGFFGFGGCFCFG6A@7FFFGGGFC:F>GDFFF>E=GBDFFFCF(;FF2>BFGFFGFFF;BGAD8>DFFGFGGFBFF04)<34:*,719B93??:0*4C14713E)4.
@M04650:207:000000000-C238N:1:1101:11560:12302 2:N:0:19
GGACTACTGGGGTTTCTAATCCCGTTCGCTACCCTAGCTTTCGCACATGAGCGTCAGTCTTGTGCCAGGAAGCCGCCTTCGCCACTGGTGTTCTTCCCGATATCTACGCATTTCACCGCTACACCGGGAGTTCCACTTCCCTCTCACATACTCTAGGCTTACAGTATCAGATGACAAACAGATGGTAAGCACCTGCCTTTTACATCTGACTTATAAACCCGCCTGCGTGCGCTTTACGCCCAGTAATTCCGGACAACGCTTGCCCCCTCCGTATTACCGCGGCTGCTGTCCCGTAGTTTGC
+
CCCCC<FGGGGGGGGGGGGGGGGGGGGGGGCGGGGGGGGGGGGGGGEFGFGGGGGGGGGGGGGGGGGGGFFGGGGGGGGGGGGGGGFGGGGGGGGGGGGGGEGGGGGGGGGGGGGGGGGGEGGGGGGC7=FFGGDGGFGGGGG5?,EFGGGFGFF9CFGD8FF?FGGG9EFFGGGGFCG:?7E9FGGCGFFGGGGGGGGGGFGFAFGFEGGGFG7C+1@C9D>@5A2?6336>GFEF1BFGF6@7+95:F414BC1D9;BF?<:CFB9((2:(;>2FG04(661(8?:)<)<9?(-8?5))
@M04650:207:000000000-C238N:1:1101:16808:12307 2:N:0:19
GGACTACTGGGGTTTCTAATCCTGTTCGCTCCCCACGCTTTCGAGCCTCAGCGTCAGTTACAGTCCAGAGAGTCGCCTTCGCCACTGGTGTTCTTCCTAATCTCTACGCATTTCACCGCTACACTAGGAATTCCACTCTCCCCTCCTGCACTCTAGATTCCCAGTTTGGAATGCAGCACCCAGGTTGAGCCCGGGTATTTCACATCCCACTTAAAAATCCGCCTACGCTCCCTTTACGCCCAGTAAATCCGGACAACGCTCGCCACCTACGTATTACCGCGGCTGCTGGCACGTAGTTAGC
+
CCCCCGGGGGGGGGGGGGGGGGGGGGGGGGGGGGGGGGGFGGGGGGGGGFGGGGGGGGGGGGGGGGGGGGGGGGGGGGGGGGGGGGGGGGGGGGGGGGGGGGGGGGGGGGGGGGGGGGGGGGGGGGGGGGGGGGGGGGGGGGGFGGG?FDGFGGGGFGGGGGGGFFDGGGGGGGGGGGGGGGGGGGGGGGGGEGEGGGGGGFGFFGGFFGGGFFGFF:EGAG99@FFF>GFFDFFFF6EE70?@GGF?G45>;BDFG>>6<>CBCGFB0:<8?C:2CF:;FFF>9?7?>EBC?BB:1E24<
@M04650:207:000000000-C238N:1:1101:18560:12327 2:N:0:19
GGACTACTCGGGTATCTAATCCTGTTTGCTCCCCACGCTTTCGAGCCTCAGCGTCAGTTACAGTCCAGAGAGTCGCCTTCGCCACTGGTGTTCTTCCTAATCTCTACGCATTTCACCGCTACACTAGGAATTCCACTCTCCTCTCCTGCACTCTAGATAATCAGTTTGGAATGCAGCCCCCAGGTTGAGCCCGGGGATTTCACATCCGACTTGACAGACCGCCTGCGTGCGCTTTACGCCCAGTAATTCCGATTAACGCTTGCACCCTCCGGATTACCGCGGCTGCTGGCACGGAGTTAGC
+
CCCCCGGGGGGGGGGGGGGGGGGGGGGGGGFGGGGGGGGGGGGFGGGGGFGGGGGGGGGGGG9FGGGGGGGGGGGGGGGGGGGDGGGGGGGGGGGGGGGGGGGGGGGGGGGGGGGGGGGGGGGGCEFGGGGGGGGGGFGGGGGFGGGGGGGFGFFG;FCFACFFDFGFEGGGGGGGFFGGGEEGGGG?CGGGGGGGGGGGGFF;>7;?AGGGB8*+*0:CFG>@2FFEFGFB6CAEF;EFFDDFGG<<FFF?:>DFGBB?::<7=??BFF0((/47CF?FF09F9::??E0FB;>9(A<<6
@M04650:207:000000000-C238N:1:1101:22162:12365 2:N:0:19
GGACTACCGGGGTTTCTAATCCTGTTTGCTCCCCACGCTTTCGAGCCTCAGCGTCAGTTACAGTCCAGAGAGTCGCCTTCGCCACTGGTGTTCTTCCTAATCTCTACGCATTTCACCGCTACACTAGGAATTCCACTCTCCTCTCCTGCACTCTAGATAATCAGTTTGGAATGCAGCCCCCAGGTTGAGCCTGAGTATTTCACATCCCACTTAATTATCCGCCTACGCTCCCTTTACGCCCAATAATTCCGGATAACGCTCGCCACCTACGTATTACCGCTGCTGCTTGCACGTAGTTTGC
+
CCCCCGGGGGGGGGGGGGGGGGGGGGGGGGGGGGGGGFGGGGGGGGGGGGGGGGGGGGGGGGGGGGGGGGGGGGFGGGGGGGGGGGFGGGGGGGGGGGFGGGGGGGGGGGGGGGGGGGGGGGGGGCCFGGGGGGGGGGGGGFFFGGGGGGGFGGCFFF>FGFGGGGGG68EGGGGCFDEGGEG+DFGGGGGGGFFGGGEGGFGFFGGFEGGC=FGGFFCDAGF>9A@>2DFFFGFEFDGGC?,=FF??FF6;1>D38(63<;D>DGF:336??G?FGF?0(4932<:).C<+(41.8G<<<
@M04650:207:000000000-C238N:1:1101:7973:12380 2:N:0:19
GGACTACTAGGGTATCTAATCCTGTTTGCTCCCCACGCTTTCGAGCCTCAGTGTCAGTTACAGACCAGAGAGCCGCTTTCGCCACCGGTGTTCCTCCATATATCTACGCATTTCACCGCTACACATGGAATTCCACTCTCCCCTTCTGCACTCAAGTTCGACAGTTTCCAAAGCATACTATGGTTGAGCCACAGCCTTTAACTTCAGACTTATCAAACCACCTGCGCTCGCTTTACGCCCAATAAATCCGGACAACGCTCGGGACCTACGTATTACCGCGGCTGCTGGCACGTAGTTAGCC
+
CCCCCGGGGGGFGFGGGGGGGGGGGGGGGGGGGGGGGGGGGFFGGGGGGGGGGGGGGGFGGGGGGGGGGGGGGGGGGGGGGGGGEGGGGGGGGGGGGGGGGGGGGGGGGGGGGGGGGGGGGGGGFGGGECEFGFGGGGGGGDGFGGGGGGGBGFGGFFGGGGGGGGGGGGGGGGGGGGGGGGGGGGF?FGGGGGGGGGGAFF9=AFGFFC;>EGFFFFGFF4@BDFA>9<2=BG6CB@EGG;@;CGE3D:),65F?D1177>99G8?>BBF>BF>A+*3949>6:048064A<?<:DC925
@M04650:207:000000000-C238N:1:1101:20453:12382 2:N:0:19
GGACTACCGGGGTTTCTAATCCCGTTCGCTACCCTAGCTTTCGCACATGAGCGTCAGTTATGTGCCAGGAAGCCGCCTTCGCCACTGGTGTTCCTCCCGATATCTACGCATTTCACCGCTACACCTGGAATTCTACCCCCCTCTACAAGACTCTAGTCTGCCAGTTTCGAATGCAGTTCCCAGGTTGAGCCCGGGGATTTCACATCCGACTTGACAGACCGCCTGCGTGCGCTTTACGCCCAGTAATTCCGATTAACGCTTGCACCCTCCGTATTACCGCGGCGGCTGGCACGGAGTTACC
+
CCCCCGGGGGGGGGGGGGGGGGAGGGGGGGGGGFF8FGGGGGGGGGEFGFFGGEGGGGGGDGGGGGGGGGGGGGGGGGGGGGGGGGGGGGGGGGDGGGGGGGGGGGGGGGGGGGGGGGGGGGGGGGGGFFGGFFGGCD8FGDGFGGGDFFGDD9EFCF;EFGGEFGGGGGGGCFFAAFCCGC6BFGGGGGG57CEGDGGGGCG>CFDD6DDGACFG61CC(/6/=A@D(>176CFFF:GGG?:37:)5D*9((7D>C01?0853>F?(4:04(28-CC:272(((,441:30(-(28C4)6
@M04650:207:000000000-C238N:1:1101:24962:12404 2:N:0:19
GGACTACAGGGGTATCTAATCCTGTTCGCTCCCCACGCTTTCGAGCCTCAGCGTCAGTTACAGTCCAGAGAGTCGCCTTCGCCACTGGTGTTCTTCCTAATCTCTACGCATTTCACCGCTACACTAGGAATTCCACTCTCCCCTCCTGCACTCTAGATTCCCAGTTTGGAATGCAGCACCCAGGTTGAGCCCGGGTATTTCACATCCCACTTAATTATCCGCCTACGCTCCCTTTACGCCCAATAATTCCGGATAACGCCCGCCACCTACGTATTACCGCGGCTGCTGGCACGTAGTTAGC
+
CCCCCGGCGGGGGGGGFGGGGDGGGGGGGGGGGGGGEEGGGGGFGGGGGGGGGGGGGGGGGGGGGGFGGGGGGGGGGGGGGGGGGGGGFFGGGGGGFFFGGGGGGGGGC7FFGDGGFE6CEGGF;FFGFFFFFFGGAEFG8DCF>8DFGGFBF9FGG8DFGFC8FGCFGFDFFGGG,8?8CFGGGGF67DGFEGG@DGG7@+@F>?F*);FCCFDGF6ED9C=DDA9;2DF>DGF=+,=:F;?DGCEEGFFB;5<@FDF((499381303312<:BGG1490(39<?FBE(<:6:::FBFA
@M04650:207:000000000-C238N:1:1101:2412:12406 2:N:0:19
GGACTACTCGGGTTTCTAATCCCGTTCGCTACCCTAGCTTTCGCACATGAGCGTCAGTTATGTGCCAGGAAGCCGCCTTCGCCACTGGTGTTCCTCCCGATATCTACGCATTTCACCGCTACACCGGGAATTCCACTTCCCTCTCACACACTCTAGACTTGCAGTATCAGCCGACATCCGCAAGTTGAGCTGACGGATTTGACAGCTGACTATCAAATCCGCCTACGCTCCCTTTACGCCCAATAATTCCGGATAACGCTCGCCCCCTACGGATTACCGCGGCTGCTGGCACGGAGTTAGC
+
CCCCCGG<FGGGG@FFGGGDFG8CFGFFGGGGGGGGGGGGGGG7BFGGGGGGGFGGGEDGGGE@FGGGFGGGGDFGGGGFFGGG7FFGFGGGGGGGGGCGGDGGGGGGGGGEGCGGGGGGGFGFECCGDGGGGDAFDGFFGGGFGD;E,@8DF9DF;DF,=,@FABEE9;6DGCGGG9E8C*3@FF9DGG,1=9A*;4FG+@CB6**2>C779CFFA?FGFGFF?FDA0D0=;?;EF<CE>2,8DF>AF?F9(7DD4<96?7<1*?16?BF((;3<FG(469>66?F>>E0+(((,-;64)
@M04650:207:000000000-C238N:1:1101:27376:12418 2:N:0:19
GGACTACTAGGGTATCTAATCCTGTTTGCTCCCCACGCTTTCGCGCTTTAGCGTCAGTATTTGTCCAGTGAGCTGGCTTCCCCATCGGCATTCCTACAAATATCTACGAATTTCACCTCTACACTTGTAGTTCCGCCCACCTCTCCAATACTCTAGTCTAACAGTTTCCAACGCAATACGGAGTTGAGCCCCGCAGTTTAACATCAGACTTTTTAAACCACCTAGACGCGCTTTACGCCCAATAAATCCGGATAACGCTCGGGGCATACGTATTACCGCGGCTGCTGGCACGGAGTTAGCC
+
CCCCCGGGGGGGGGGGGGGGGGGGGGGGGGGGGGGGGGGGGGGGGGGGGGGGGGGGGGGGGGGGGGGGGGGGGGGFGGGGGGGGGGFGGGGGGGGGGGGFGGGGGGGGGGGGGGGGGGGGGGGGGGFGGFGGGGGGGGGGGGGFGGGGGGGFGGGGGGGGGGGGGGGGGGGGDGCGEGGG>FDGGGGFCFGGGCEGGGGFFBFFFGFAEGGGFGGCCEEGF42@=FFF>8@5;EFCFFDGC=@8:CE?C>37D3CED>0:70D1CC<4?F?B<?AB:>9931;BFF>(3285927:02-64
@M04650:207:000000000-C238N:1:1101:10313:12439 2:N:0:19
GGACTACAGGGGTATCTAATCCTGTTTGCTCCCCACGCTTTCGCACCTGAGCGTCAGTCTTTGTCCAGGGGGCCGCCTTCGCCACCGGTATTCCTCCAGATCTCTACGCATTTCACCGCTACACCTGGAATTCTACCCCCCTCTACAAGACTCTAGCCTGCCAGTTTCGAATGCAGTTCCCAGGTTGAGCCCGGGGATTTCACATCCGACTTGACAGACCGCCTGCGTGCGCTTTACGCCCAGTAATTCCGATTAACGCTTGCACCCTCCGTATTACCGCGGCTGCGGTCATGGAGTTAGC
+
-A86BFG8DFDGGGGGGGGGGGCFFGGGGGGGGGCGGGGGGGEC7@@GFGFFGGGGGGF@FGGGDGGGGG7F@BC7FGGGGGGGG?FGGCGGC<DGGGGGBFFG9EEFGGGGGGFFGDEDEFFGGFFFFGGFG<EEF?=FCCGFGGCDFFGFFBCFF:CGGFGGGFGGGFGCFGEFF>FC9=EGGGGGGGG>*:CCGGGGGFGCFFGF0DCGFDDGF(=/73;6(>(08<>F1E:6@<ECCBBFG7<FGF?1(<C40(,808D>DF<<??>?BF34<:(((416>((4(2(+.)5(.A)-6
@M04650:207:000000000-C238N:1:1101:16892:12448 2:N:0:19
GGACTACACGGGTTTCTAATCCTGTTTGCTCCCCTAGCTTTCGCACCTCAGCGTCAGTTATGGCCCAGAAGACTGCCTTCGCCATCGGTGTTCTTCCCAATATCTGCGCATTTCACCGCTACACTGGGAATTCCATCTTCCTCTACCAAACTCGAGTCTGCCAGTTCGGAATCCGGCTGGGGGTTGAGCCCTCAGATTAGAGATTCCGCTTAACAAACCGCCTACGCGCGCTTTACGCCCAATAAATCCGGATAACGCTTGCTCCCTACGTATTACCGCGGCTGCTGGCCCGTAGTTAGCC
+
CCCCCGGGGGGGGGGGGGGGGGGGGGGGGGGGGGGGGGGGGGGGGGGGGGGGGGGGGGGGGGGGGGGGGGGGGGGGGGGGGGGGGGGGGGGGGGGGGGGGGGGGGGGGGGGGGGGGGGGGEGGGGGGGGGGGGGGGGGGGGGGFGGGGGGGFG=EGGGGGGGGGGGGGGGGGGEEEGD9CEGEGEC:DCGG6>;DCFFCDGFGFFGGF=C4D4CGFFFE52C@;@86)()6>?FF5.4EEE1.:7C><6>5:<BGB34?(,4*6FG7)(((,634<?/412966<:?7?*4*,43:A?>4:
@M04650:207:000000000-C238N:1:1101:5644:12556 2:N:0:19
GGACTACCCGGGTTTCTAATCCTGTTTGCTCCCCACGCTTTCGAGCCTCAGCGTCAGCTACAGTCCAGAGAGTCGCCTTCGCCACTGGTGTTCTTCCTAATCTCTACGCATTTCACCGCTACACTAGGAATTCCACTCTCCTCGCCTGTACTCTAGAACCCCAGTTTGGAGTGCAGCCCACAGGTTGAGCCCGAGTATTTCACATCCCACTTAAAGATCCGCCTACGCTCCCGTTACGCCCAGTAAATCAGGACAACACTTGCCACCTGCGTATTGCCGCGGCTGCTGGCACGTAGTTAGC
+
@<ACB@@F,CCCGDGGCFGFGEAEA@AFC,CF<,@@@EFG@AFCFEFGF<<EE:,66,9:CF<FFG9D,F,CC@@@7F:EEGGC7A<F,=6CD,=<F?<??FD9B;<,@BEGCGFAFGG64+@FF=D,,?A:FC,,,>@EE8=*148=DADDFCFF,,78CGE6@FAA+>,8=;EECCC,@<EGGE8@GDB;*4*1;>F7@+>B>CF6.;FF=@=7>7<>B<=@-)(82<@D(:)(8(=F<(((;:)/;*8;4>CDC(-7)-24:9(((.(-(1,)+*,416>;(-),(*.+-((36+)..
@M04650:207:000000000-C238N:1:1101:15735:12562 2:N:0:19
GGACTACAAGGGTTTCTAATCCTGTTTGCTCCCCACGCTTTCGAGCCTCAGTGTCAGTTACAGGCCAGAGAGCCGCTTTCGCCTCCGGTGTTCCTCCATATATCTACGCATTTCACCGCTACACATGGAATTCCACTCTCCTCTCCTGCACTCAAGTCTCCCAGTTTCCAATGCACACAATGGTTGAGCCACTGCCTTTTACATCAGACTTAAGAAACCACCTGCGCTCGCTTTACGCCCAATAAATCCGGACAACGCTTGGGACCTACGTATTACCGCGTCTGCTGGCCCGTAGTTTGCC
+
CCCCCGGGGGGGGGGGGGGGGGGGGGGGGGGGGDFGGGGGGGGFFGGGGGG@FGGGGGGGGFDFGGGGFGGGGGGD+CF9FFEC7B@ECEFGGGAFFEDFGGGGGGFFEGGGGGGFGGD>@FGG9AEGFGGGGFEGGG=FGGGFGG9?EDFFGGGDGGCGFGCDFGADFFG9D8,DDFE8AFG;FFCCCGCGGGF69CFCFA,CF7CF@7C+:+=@FDFGCG@@2:=*<7((5?686=7<70;;F77663;1(:FDG;18137<GG:)50<D2<)-0139(,,4>),4(/3*47<<-+6:A
@M04650:207:000000000-C238N:1:1101:3813:12582 2:N:0:19
GGACTACCAGGGTTTCTAATCCTGTTTGCTCCCCACGCTTTCGAGCCTCAGTGTCAGTTACAGGCCAGAGAGCCGCTTTCGCCTCCGGTGTTCCTCCATATATCTACGCATTTCACCGCTACACATGGAATTCCACTCTCCTCTCCTGCACTCAAGTCTCCCAGTTTCCAATGCACACAATGGTTGAGCCACTGCCTTTTACATCAGACTTAAGAAACCACCTGCGCTCGCTTTACGCCCAATAAATCCGGAAAACGCTTGGGACCTCCGTATTACCGCGGCTGCTGCCCCGTCGTTAGCC
+
CCCCCGGGGGGGGGGGGCAFFGGGGGGGGGAFFGGGGGGGGGGFGGGGCFGGGGGGGGGGGGFGGGGGCFGGG8CFGEGGGGEE7=:F@BFGGGGGGDFGGGGGGGEFCGGGGGGGGGGGCCEFE=EFF=FFGGGG88,AEGGFDE9=EDEFGF8F=,@9=FGFGFGGFF=EDGDFAFDFEGGGGGGGG>8@,2@9DFFG9ABFF8CFEGGG7?@:*3575CD=B4A5>?=D2C64?9CE:2,6;CEE9>B((2>3D>;(1(;(5;:)4(,4:8)671(7166204>)42(*,(,7:2,65
@M04650:207:000000000-C238N:1:1101:5997:12583 2:N:0:19
GGACTACTGGGGTATCTAATCCTGTTTGCTCCCCACGCTTTCGAGCCTCAGCGTCAGATACAGTCCAGAGAGTCGCCTTCGCCACTGGTGTTCTTCCTAATCTCTACGCATTTCACCGCTACACTAGGAATTCCACTCTCCTCTCCTGCACTCTAGATAATCAGTTTGGAATGCAGCACCCAGGTTGAGCCTGAGTATTTCACATCCCACTTAATTATCCGCCTACGCTCCCTTTACGCCCACTAATTCCGGATAACGCTCGCCACCTACGTATTACAGCGGCTGCTGGCACGTAGTTAGC
+
9CCCCGGGEAECFEGDEFGGGFGGGGGGGGGEFEGGGGGGGGGGCEGCFFGGG@FFG,CFFCFGGGFFG<C@CEFGGGGGGC7FCGGGGGF:F<;@FGGGGGGGGGG=7CGGGGGGGEGGGGGGG8?FGFEF9AFFGG8A8D?9=89=F8,9DDFG9DAACGFGFAA;EGECCFFG?6D=6+@BFGFG8DFG?EG9CCCADFFFFGFAEGDF7FFD6*@?8F=5>FDFDD5@DG;CFDD7F@2(8D4*BA;6()*7C26(3:G>D563::1?<?(:F*.47(7(40))(:?G6:128C9)-
@M04650:207:000000000-C238N:1:1101:21988:12591 2:N:0:19
GGACTACTCGGGTTTCTAATCCTGTTTGCTCCCCACGCTTTCGCACCTGAGCGTCAGTCTTCGTCCAGGGGGCCGCCTTCGCCACCGGTATTCCTCCAGATCTCTACGCATTTCACCGCTACACCTGGAATTCTACCCCCCTCTACGAGACTCAAGCCTGCCAGTTTCGAATGCAGTTCCCAGGTTGAGCCCGGGGATTTCACATCCGACTTGACAGACCGCCTGCGTGCGCTTTACGCCCAGTAATTCCGATTAACGCTTGCACCCTCCGTATTACCGCGGCTGCTGGCACGGAGTTAGC
+
CCCCCGGGGGGGGGGGGGGGGGGGGGGGGGGGGGGGGGGGGGGGGGGGGGGGGGGGGGGGGGGGGGGGGGGGGGGGGGGGGGGGGGGGGGGGGGGGGGGGGGFGGGGGGGGGGGGGGGGGGGGGGGGGGGGDFGGGGGGGGGGFDGFCGDEBGGGGGG6EFGGGGFGGGGGGGGGGGGGGGGGGG?CFFGGGGC:EGGFGGFGFFGGFFGGGEGGGF;GGFGFFFFBF?G9BFDFAF?GGGF??FDDAGFF(3<DAG?6::<57FDBBFFFB6E:<7C?3(29;;12:BG1?:0;9:*646
@M04650:207:000000000-C238N:1:1101:28300:12597 2:N:0:19
GGACTACTAGGGTTTCTAATCCTGTTTGCTCCCCACGCTTTCGAGCCTCAGCGTCAGTTACAGTCCAGAGAGTCGCCTTCGCCACTGGTGTTCTTCCTAATCTCTACGCATTTCACCGCTACACTAGGAATTCCACTCTCCCCTCCTGCACTCTAGCTTCCCAGTTTGGAATGCAGCACCCAGGTTGAGCCCGGGTATTTCACATCCCACTTAAACATCCGCCTACGCTCCCTTTACGCCCAGTAAATCCGGACAACGCTCGCCCCCTACGTATTACCGCGGCTGCTGGCACGTAGTTAGC
+
CCCCCGGGGGFGGGGGGGGGGGAFFFFGGGGCGGGGGGGGFFEGGGGGGGGFF@FGGGGGGGFGGGGGGFDFGGDEGGGGCFGGGGGGGGCFFFFFGFFEFGGGGFDGGGGGGGCGF@CCCFGGFFGGFEAD;FEGGGGGEF>DCCFFFGGFGGG8,,EF8BG?DEGFGDFGDGGCF88EE=DGGGCGDGC6@CEGCGF7<B;6BFCACFGDE7=*;>DF@GFA4*(8>DBFFGFCFFGGC?@ECCECGF3(0>C?C9>011D1*:9;B?B:?F?2AF(96BBFF:BD7C8C:,1:<FABB
@M04650:207:000000000-C238N:1:1101:5358:12617 2:N:0:19
GGACTACCGGGGTTTCTAATCCTGTTTGCTCCCCACGCTTTCGCACCTGAGCGTCAGTCTTTGTCCAGGGGGCCGCCTTCGCCACCGGTATTCCTCCAGATCTCTACGCATTTCACCGCTACACCTGGAATTCTACCCCCCTCTACAAGACTCTAGCCTGCCAGTTTCGAATGCAGTTCCCAGGTTGAGCCCGGGGATTTCACATCCGACTTGACAGACCGCCTGCGTGCGCTTTACGCCCAGTAATTCCGATTAACGCTTGCACCCTCCGTATTACCGCGGCTGCTGGCACGGAGTTAGC
+
CCCCCGGGGGGGGGGGGGGGGGGGGGGGGGGGGGGGGGGGGGGGGGGGGGGCGGGGGFGGGGGGGGGGGGGGEGGGGGGGGGGGCFDGGGGGCGGGGGGGGGGGFFGGFGGGDGAEFGGGGGFBFGGGGGGGGGGCG8DFGGGAGGG9FCFFGGFFFGGGGGGGGGGGEFGGGGGFFFCFGGFGGGGGGGGFGGGGDDDGGCFCFG4B():CECFFF;FG>GBF0FFF?DFF;E5:@:EGG08?G7:):9?:1754:1(886*5CFB<(:>6(*5)<C<((4739F:::=,+36(48F)).
@M04650:207:000000000-C238N:1:1101:9473:12669 2:N:0:19
GGACTACTCGGGTTTCTAATCCTGTTTGCTCCCCACGCTTTCGAGCCTCAGCGTCAGTTACAGTCCAGAGAGTCGCCTTCGCCACTGGTGTTCTTCCTAATCTCTACGCATTTCACCGCTACACTAGGAATTCCACTCTCCTCTCCTGCACTCTAGATAATCAGTTTGGAATGCAGCCCCCAGGTTGAGCCTGAGTATTTCACATCCCACTTAATTATCCGCCTCCGCTCCCTTTACGCCCAATAATTCCGGATAACGCTCGCCCCCTACGTATTACCGCGGCTGCTGCCACGTAGTTAGC
+
CCCCCFFGFGGGGBFGGGFGFDFGGGGGGGDGFGFDGGFGGGG8EFGGGGGGGGGEEFGGF9FADFGGA8C:@FGGGEGGGGGGEGGGGGGGGDEGFC,?FACFFGGF::7FFGGGGGEGGGFFA8FCFFGFGFCGD8DFGFGFGFD88DGFGDFD,74,@BEFGGFF>8DFCGFGC8+68@>DGGGCFGCGGC?9E9FGGCFF+*09@FGGFG;;3*3?=C=9)3>>4C=BFFFEFDGGC@2=CFECGFF(,8*787;21,)(*2(((.4?2FF2CD61;9>FF?)))18998?::E)).
@M04650:207:000000000-C238N:1:1101:11795:12703 2:N:0:19
GGACTACCAGGGTTTCTAATCCTGTTTGCTCCCCACGCTTTCGCACCTGAGCGTCAGTCTTTGTCCAGGGGGCCGCCTTCGCCACCGGTATTCCTCCAGATCTCTACGCATTTCACCGCTACACCTGGAATTCTACCCCCCTCTACAAGACTCTAGCCTGCCAGTTTCGAATGCAGTTCCCAGGTTGAGCCCGGGGATTTCACATCCGACTTGACAGACCGCCTGCGTGCGCTTTACGCCCAGTACTTCCGATTAACGCTTGCACCCTCCGTATTACCTCGGCTGCTGGCACGGAGTTAGC
+
@<CCCFGGGGGGGGGGGGGGGGGGGGGGGGGGGGGGCFGGGGGGEGGGGDFGGGGGGGGGGGFGGGGG?FG@CEGGGGGGGGG,BFGGGDGGGGGGGGC9FFGGGGGGGEEGGGGGG:EDDGGDFGGGCFFGGFFGGFGGGGGBGGGC<?FFGFGGGGGCGGGGGGGGC*DFFFGGGGGFDCBEFGC6CEGGC55EGGFGGFFFF4D>?DGG<>CG4=FG@GFFFFFF?C(9BC@<B6>CE:?>F*64CF>(3514C?>F?0C>6EFF::;?(;7<CG)42(4?38?:351913((4C4)5
@M04650:207:000000000-C238N:1:1101:12476:12741 2:N:0:19
GGACTACTGGGGTTTCTAATCCCGTTCGCTACCCTAGCTTTCGCACATGAGCGTCAGTCTTGTGCCAGGAAGCCGCCTTCGCCACTGGTGTTCTTCCCGATATCTACGCATTTCACCGCTACACCGGGAGTTCCACTTCCCTCTCACATACTCTAGGCTTACAGTATCAGATGACAAACAGATGGTAAGCACCTGCCTTTTACATCTGACTTATAAACCCGCCTGCGTGCGCTTTACGCCCAGTAATTCCTGACAACGCTTGCCCCCTACGTATTACCGCGGCTGCTGGCACGTAGTTTGC
+
CCCCCFGGGGGGGGGGGGGGGGGGGGGGGGGGGGGGGGGGGGGGGGGGGGGGGGGGGGGGGGGGGGGGGGGGFGGGGGGGGGGGGGGGGGGGGGGGGGGGGGGGGFGGGGGGGGGGGGGGGGGGGGGGGGGGGGGGGFFGGGGFGGGGFDGFGGG8FFGGFFGGGGGGGGGGGGGFGGGGGGGGGGGE69>CFGFGGGGGGFGFFFGFFGGCAFGGF=FGBDF=5A@B1C>9(C>);8EGGFFFDC<5+1+)6?FBGFFFF?D:CF>9:?FF?F?9EC2;B969>B:>(:(<::B?4F2)4
@M04650:207:000000000-C238N:1:1101:9089:12773 2:N:0:19
GGACTACCGGGGTTTCTAATCCTGTTTGCTCCCCACGCTTTCGAGCCTCAGTGTCAGTTACAGGCCAGAGAGCCGCTTTCGCCTCCGGTGTTCCTCCATATATCTACGCATTTCACCGCTACACATGGAATTCCACTCTCCCCTTCTGCACTCAAGTCTCCCAGTTTCCAATGCACACAATGGTTGAGCCACTGCCTTTTACATCAGACTTAAGAAACCACCTGCGCTCGCTTTACGCCCAATAAATCCGCACAAAGCTTGGGACCTACGTATTACCGCGGCTGCTGGCCCGGAGTTCGCC
+
CCCCCGGCEGGGGGGGGAFGGGGGGGCGGGFGGGGGGGCGFDEGGGDGGFFFGGGGGGGGGGGGGGG7CFFGGG>G@FFGGCFEFFGGFEGGGGGGGGFGGGGGGGGGGGFEGG?FGGDDEEGG9BFFFEFCFAFGGGFGFC8*@DDFCEFFGG8FGG;EFFGGGGFGCGGCFGC8=D+:2=FG<7DFG7DF?C61;7FE;9EBA7C56F+=<CGG45C?9D=>5?969C25=C+3)(*=C23)>C<<<B59>ED(9,8448F(>?7<>0484<6-+/-4-06907?50:(*(((48+-(-
@M04650:207:000000000-C238N:1:1101:17875:12802 2:N:0:19
GGACTACTAGGGTTTCTAATCCTGTTTGCTCCCCACGCTTTCGCACCTGAGCGTCAGTCTTTGTCCAGGGGGCCGCCTTCGCCACCGGTATTCCTCCAGATCTCTACGCATTTCACCGCTACACCTGGAATTCTACCCCCCTCTACAAGACTCTAGCCTGCCAGTTTCGAATGCAGTTCCCAGGTTGAGCCCGGGGATTTCACATCCGACTTGACAGACCGCCTGCGTGCGCTTTACGCCCAGTAATTCCGATTAACGCTTGCACCCTCCGTATTACCGCGGCTGCTGGCACGGAGTTAGC
+
CCCCCGGGGGGGGGGGGGGGGGGGGGGGGGGGGGGGGGGGGGGGGFGGFGGGGGGGGGGGGGGGGGGGGGGGGGGGGGGGGGGGGGGDGGFGGGGGGGGGGFGGGGGGGGGGFGGGGGGGGGGGGGGGGGGGGGGGGFGGGGGFGGGGGGGFGGGGFGGGGCGGGGGGDGGGFGDFGGFFGGFGGGGGFGGGEGGGGGGGGFGAFFGFFGGGEGGGA;8FFGFF2FBE:DFFFGFDF0?CEBBFGGFFGFFFBFCAD<9:<6C>DG:6:?>::G0<E>:>29;9;6>FFGFFF((9<;)4.
@M04650:207:000000000-C238N:1:1101:13318:12809 2:N:0:19
GGACTACAAGGGTTTCTAATCCCGTTCGCTACCCTAGCTTTCGCACATGAGCGTCAGTCTTGTGCCAGGAAGCCGCCTTCGCCACTGGTGTTCTTCCCGATATCTACGCATTTCACCGCTACACCGGGAGTTCCACTTCCCTCTCACATACTCTAGGCTTACAGTATCAGATGACAAACAGATGGTAAGCACCTGCCTTTTACATCTGACTTATAAACCCGCCTGCGTGCGCTTTACGCCCAGTAATTCCGGACAACGCTTGCCCCCTACGTATTACCGCGGCTGCTGGCACGTCGTTTGC
+
CCCCCGGGGGGGGGGGGGGGGGGGGGGGGGGGGGGGGGGGGGGGGGGGGGGGGGGGGGGGGGGGGGGGGDFFGGGGGGGGGGGGGGGGGGGGGGFFFGGGGGGGGGGGGGGGGGGGGGGGGGGGGGGGEEGGGFGGGGGGGGGFGGGGFFGCGGGGGGGFGGGGGGGGGGGGGGGGGGGGGDEFFGGGFFFFGGGGGGD9>EGFFGGFEGGGFGGGF*=?2DB9BF@F@GFFBEACF@GGG6?EFGFFGFFFFFG?49>F?FGFGGF>FFF<BD?AFD:9>F>B9<?F?G?F?4,(9E0()
@M04650:207:000000000-C238N:1:1101:17979:12814 2:N:0:19
GGACTACAGGGGTTTCTAATCCTGTTTGCTCCCCACGCTTTCGCACCTGAGCGTCAGTCTTTGTCCAGGGGGCCGCCTTCGCCACCGGTATTCCTCCAGATCTCTACGCATTTCACCGCTACACATGGAATTCTACCCCCCTCTACAAGACTCTAGCTGACCAGTATCAGATGCAATTCCCGGGTTAAGCCCGGGGATTTCACATCTGACTCAATCAACCGCCTGCGTGCGCTTTACGCCCAGTAATTCCGATTAACGCTTGCACCCTCCTTATTACCGCGGCTGCTGGCACGGAGTTAGC
+
CCCCCGGGGGGGGGGGGGGGGGGGGGGGGGGGGGGGGGGGGGGGEGGGGGGGGGGGGGFFGGGGGGGGGGDCCFGGGGGGGGGGFGGGGCGGGGGGDGGGGGFGGGGFGGGGGGGGGGGGGGGGGGGGGGGGGGGFE8@EGGGFGGGFFGGFGGGGGGGGGGGFFGGA9EFFFGF,EFGFFGGGGGGGGGGGEGDG4DGGC+;AFGG=<FF>@4CCFFGGFG>;=A>)3C>69EF>??EGC(,5CGAAGFF6:>D>F:1:029<FGF<B:,)5CAAF>1499>1((5:0:8FBB>;<GAA4
@M04650:207:000000000-C238N:1:1101:11808:12871 2:N:0:19
GGACTACACGGGTATCTAATCCCGTTCGCTACCCTAGCTTTCGCACATGAGCGTCAGTCTTGTGCCAGGAAGCCGCCTTCGCCACTGGTGTTCTTCCCGATATCTACGCATTTCACCGCTACACCGGGAGTTCCACTTCCCTCTCACATACTCTAGGCTTACAGTATCCGATGACAAACAGATGTTAAGCACCTGCCTTTTACATCTGACTTATAATCCCGCCTGCGTGCGCCTTACGCCCAGTAATTCCGCACAACCCTTGCCCCCTACGTTTTCCCCCGGCTGCGGGCCCGTCGTTTCC
+
CCCCCGGGGGGGGEGGGGGGGGCGGGFGGGCGGGF8FFGGGGGEEGDF:FGGGGGGGGFGFGGDEGGGGFFGGGGDGGGG7FGCGFGGGGGGGAEGGFFDGGGGGGGGGGGGGFGGG>EGGGGG8FEECFFGGD9FFA,AFGGFG,E?DFGFGFGF3===AGE?F9EG,8BC7;;C,5CCEEEF3DFGFG9,@:,9*;FD:AG+99=C*5:C/:+2+1>C(9-6=;2=;D60(=:36(=FC;@@C+??G?:(-0C(*(-44(2(9F670614(24)<>(,-(((-,((-5,213(,4?8).
@M04650:207:000000000-C238N:1:1101:21668:12881 2:N:0:19
GGACTACTAGGGTTTCTAATCCTGTTTGCTCCCCACGCTTTCGAGCCTCAGCGTCAGTTACAGTCCAGAGAGTCGCCTTCGCCACTGGTGTTCTTCCTAATCTCTACGCATTTCACCGCTACACTAGGAATTCCACTCTCCTCTCCTGCACTCTAGATAATCAGTTTGGAATGCAGCCCCCAGGTTGAGCCTGAGTATTTCACATCCCACTTAATTATCCGCCTACGCTCCCTTTACGCCCAATAATTCCGGATAACGCTCGCCACCTACGTATTACCGCGGCTGCTGGCACGTAGTTAGC
+
CCCCCFGGGGGGGGGGGGGGGGGGGGGGGGGGGGGGGGGGGGGGGGGGGGGGGGGGGGGGGGGGGGGGGGGGGGGGGEGGGGGGGGGGGGGGGGGGGEFGGGGGGGGGGGGGGGGGGGGGCFGGGGFFEFFGGGGGGGGCFCGDGGGGGGGFGGGGGGGGGGGGGGGGGGGGGCFDFGGGGGGFGGFGGGGFFGFGGGGGCFGFFCCFEGGGEGGGFFGGFGFFFFFFFGFFFGFFFFGEGF>BGGECC6A>FFDEGD@?;>GFGGD@?F::2C?>CC07026>6????51F612(3FA4<
@M04650:207:000000000-C238N:1:1101:14649:12957 2:N:0:19
GGACTACCCGGGTTTCTAATCCTGTTCGCTCCCCTAGCTTTCGCGCCTCAGCGTCAGATGCAGTCCAGAAAGCCGCCTTCGCCACTGGTGTTCCTCCCAATATCTACGCATTTCACCGCTACACTGGGAATTCCACTTTCCTCTCCTGCCCTCAAGACATACAGTTTCCATTCCATCCCAGCGTTGAGCCCTGAACTTTTAAAACCGACTTGTATTCCCGCCTACCCGCCCTTTACCCCCCATTATTCCGGACAACCCCCTCCCCCTTCCTTTTTCCCCCTCTTCGTTCCCCCATTTTCCC
+
-66AC<F,,CFEFEFGGFCGGGFFGGGGGGGCFED@@FGGGGGGDGEGGFDGEGGCCCF,EEFFGGGGCE888E@FGGGGFGG>FEF@F,EBGFGGGEF4E<EGGFGFGDGGFF9FGDGGDG9EA:FF8EFFGGG,@>EFGDCFFGD=AFGFG8BF98,33C?=DFCBF,3@DDD,,+@,5,+3C+@,@@DF@7,@CGG,+33+;***5*;C6=2=B?F*5C5(8):)(>;0;?+9*.1<*(()2+.-:)0(,)*,*4(,(-11<E1(,(.))0),<*1((4()-(.(,:)0(((.)+.)4
@M04650:207:000000000-C238N:1:1101:21908:12968 2:N:0:19
GGACTACTGGGGTTTCTAATCCTGTTTGCTCCCCACGCTTTCGCACCTGAGCGTCAGTCTTTGTCCAGGGGGCCGCCTTCGCCACCGGTATTCCTCCAGATCTCTACGCATTTCACCGCTACACCTGGAATTCTACCCCCCTCTACAAGACTCTAGTCTGCCAGTTTCGAATGCAGTTCCCAGGTTGAGCCCGGGGATTTCACATCCGACTTGACAGACCGCCTGCGTGCGCTTTACGCCCAGTAATTCCGATTAACGCTTGCACCCTCCGTATTACCGCGGCTGCTGGCACGGAGTTAGC
+
CCCCCFGGGGGGGGGGGGGGGGGGGGGGGGGGGGGGGGGGGGGGGGGGGGGGGGGGGGGGGGGGGGGGGGGGGGGGGGGGGGGGGGGGGGGGGGGGGGGGGGGGGFGGGGGGFGGGGGGGGGGGGGGGGFGGGGGGGGGGGGGFGGGGGGGFGGGFGGGGGGGGGGGGGGGFGGGFGGGGGGGGGGGGGGFGGGGGCGGGGFGFFGGEFGGGEFGGA;GGFGFFFFFFFGF>FGFBFFGGE?BBGFFFG?F:BEGFGFFB?FGFGF??BBFFFF:<CF1>9BFFFF???GFG6046:?4A>
@M04650:207:000000000-C238N:1:1101:24211:13083 2:N:0:19
GGACTACAGGGGTTTCTAATCCTGTTTGCTCCCCACGCTTTCGCGCTTTAGCGTCAGTATTTGTCCAGTGAGCTGGCTTCCCCATCGGCATTCCTACAAATATCTACGAATTTCACCTCTACACTTGTAGTTCCGCCCACCTCTCCAATACTCTAGTCTAACAGTTTCCAACGCAATACGGAGTTGAGCCCCGCAGTTTAACATCAGACTTGTTAAACCACCTAGACGCGCTTTACGCCCAATAAATCCGGATAACGCTCGGGGCATACGTATTACCGCGGCTGCTGGCGCGTAGTTAGCC
+
9B@CCFFGGGGGGGGGGGGGGGGGGGGGGGGGGGFGGGGGFGEFGG:FFFGFEGGGGGGGGGGGGGGGGGGGGGGGGGGGGFGGGGGGEGGFGGGGGGGGGGGGGGGFCFFCEC<EFFFFGFEEFD?EFGEFCGGGEGEGGGCD8=DFAEGFGGGGFGGCGGGFGGGGAEGF8CEEDGGGGGGGG@DGGFFECG8EGGGGGFGFFGFFEGF*::F:FEGFBGFFE4>E>DBF?FF4=@@FC;@FFGCFFD3@D:7>G>:?>6)4)24:2824:+6<+9149>19(872(*(1446:A7<9.
@M04650:207:000000000-C238N:1:1101:11957:13091 2:N:0:19
GGACTACCGGGGTATCTAATCCTGTTTGCTCCCCACGCTTTCGCGCTTTAGCGTCAGTATTTGTCCAGTGAGCTGGCTTCCCCATCGGCATTCCTACAAATATCTACGAATTTCACCTCTACACTTGTAGTTCCGCCCACCTCTCCAATACTCTAGTCTAACAGTTTCCAACGCAATACGGAGTTGAGCCCCGCAGTTTAACATCAGACTTTTTAAACCACCTAGACGCGCTTTACGCCCAATAAATCCGGATAACGCTCGGGGCATACGTATTACCGCGGCTGCTGGCACGTATTTAGCC
+
CCCCCGGGGGGGGGGGGGGGGGGGGGGGGGGGGGGGGGGGGGGGGGGDFGGGGGGGGGGGGGGGGGGGGGGGGGGGGGGGGGGGGGGGGGGGGGGGGGGGGGGGGGGGGGGGGGGGGGGGGFGGGGGGGGGGGGDGGGGGGGGFGGGDDGGFGGGGGGGGGGGGGGGGGGGGGGGGGGGGGGDGCFGGGGGGGGDEDGGGGFF>FGG>7CCFEGFFFFGGFGFF=AEABC@B?GFEB?7<F88;FGC<FBD:?D74*13?>BG>G=?>DFFBFEAFC73,49>FFFF(4*)*.,)8<0))5
@M04650:207:000000000-C238N:1:1101:4371:13122 2:N:0:19
GGACTACCGGGGTTTCTAATCCTGTTTGCTCCCCACGCTTTCGAGCCTCAGCGTCAGTTACAGTCCAGAGAGTCGCCTTCGCCACTGGTGTTCTTCCTAATCTCTACGCATTTCACCGCTACACTAGGAATTCCACTCTCCTCTCCTGCACTCTAGAAAATCAGTTTGGAATGCAGCCCCCAGGTTGAGCCTGAGTAGTTCACATCCCACTTAATTAGCCGCCTACGCTCCCTTTACGCCCAATAATTCCGGATAACGCTTGCGACCTACGTATTACCGCGGCTGCTGGCACGGAGTTAGC
+
CCCCCFGECGGGGGGCFEFF,EFGGFFGGFFEG@FEGGGGGGG@FGGGGFEGF@FDCFGFGGFGGFGG9@FEC<CECEFGGFGGEDDFGGEGGGGGGF<5E9,CEE,97BCFFGGGGGCCGECB,AFFGGGCGGGGA?,AEFG7=F,DD,88DDFFFG,@E@FFFCG9C,;3?EFGGGG=6+6DF9:DFFFC>,3@D+@@9B9+<C5AEGCF*5:++),;);=@=FFF=G==5=9)82CGD0(3>CC?GF)3;3D<=02<:?*(1:29<0((,0,49>8(4;F66:>0371C2(-(,*.).
@M04650:207:000000000-C238N:1:1101:11177:13192 2:N:0:19
GGACTACCGGGGTTCTAATCCTGTTTGCTCCCCACGCTTTCGAGCCTCAGCGTCAGTTACAGTCCAGAGAGTCGCCTTCGCCACTGGTGTTCTTCCTAATCTCTACGCATTTCACCGCTACACTAGGAATTCCACTCTCCTCTCCTGCACTCTAGATAATCAGTTTGGAATGCAGCCCCCAGGTTGAGCCTGAGTATTTCACATCCCACTTAATTATCCGCCTACGCTCCCTTTACGCCCAGTAAATCCGGACAACGCTTGCCACCTACGTATTACCCCGGCTGCTGGCACGTAGTTAGCC
+
CCCCCGGGGGGGGGGGGGGGGGGGGGGGGGGGGGGGGGGGGGGGGGGGGGGGGGGGGGGGGGGGGGGGGGGGGGGGGGGGGGGGGGGGGGGGGGGGGGFGGGGGGGGGGGGGGFGGGGGDGGGFFGGGGGGGGGGGGFGFGGGFGGGGGGGFGFEEFFGGGGGGGGG>FGGGGGGGGGGGGGGGGGGGGGGGGCGCDGGG7FGFFGGFFGGG=F79AEGGFGA=DEB;2DDFFGFC4>EG@?;EGGEEFFF?;A4<<:(38?FFGF:?BFF?AF49C*4(4>>FB?:(2:4:3:BBB<A9?
@M04650:207:000000000-C238N:1:1101:8409:13208 2:N:0:19
GGACTACTGGGGTTTCTAATCCTGTTTGCTCCCCACGCTTTCGAGCCTCAGCGTCAGTTACAGTCCAGAGAGTCGCCTTCGCCACTGGTGTTCTTCCTAATCTCTACGCATTTCACCGCTACACTAGGAATTCCACTCTCCTCTCCTGCACTCTAGATAATCAGTTTGGAATGCAGCCCCCAGGTTGAGCCTGAGTATTTCACATCCCACTTAATTATCCGCCTACGCTCCCTTTACGCCCAATCATTCCGGATAACGCTCGCCACCTACGTATTACCGCGGCTCCTGGCACGTAGTTAGC
+
CCCCCCGGGGGGG7F<FGGGGGGGGGCGCFFGFEGGEGGGG<FFC77FFEFFGGDDFGGGEFFGGG9E@FE@FG77:FGGFGGDGGGGGGGCEGFCFGGGGAFCBAFGEEGGGA,5A+=@CEFC9:FGFAEFDFGGGGGE,+698@9DFC89FFGGGC4D3@DDFGA;B,@A+;F=DFGGGGGEFGGFCFGC,1@22?FGFFF7AGCFE>3<5CFFF;D>=*)>)*<4AG@>F?A48>GGGDBD**9<7CF0(8C7C01;02D@3=<(:082)0.)3>(-249((-()(::FF61(4FAF9
@M04650:207:000000000-C238N:1:1101:22133:13227 2:N:0:19
GGACTACCAGGGTTTCTAATCCTGTTCGCTCCCCACGCTTTCGAGCCTCAGCGTCAGTTACAGTCCAGAGAGTCGCCTTCGCCACTGGTGTTCTTCCTAATCTCTACGCATTTCACCGCTACACTAGGAATTCCACTCTCCCCTCCTGCACTCTAGATTCCCAGTTTGGAATGCAGCACCCAGGTTGAGCCCGGGTATTTCACATCCCACTTAAAAATCCGCCTACGCTCCCTTTCCGCCCAGTAAATCCGGACAACGCTCGCCCCCTACGTCTTACCGCGGCTGCTGGCACGTAGTTAGC
+
CCCCCGGGGGGGFGGGGGGGGGGGGGGGGGGGGGGGGGGGGGGGGGGGGFGGGGGGGGGGGGGGGGGGGGGEGGGGGGGGGGGGGGGGFGGGGGGGGGGGGGGGGAFGGGGGGGGFFDEDGGGGGGGGGGGGGGGGGGGGGGC?GGGGFGGFGGGFAFCFGFFGGDEFEGGGGGGDDCGGCFBFGGGG7FGGGGDEDFGGGCDCFCD6@GGGFGFGFDGGFGF?D4>;2?>BFGF4=@GEGD(.+;?<DFFF085;C((,40C9*29;:?<?(;0:GG?;6>6066>F0E3F61(.-C5<A
@M04650:207:000000000-C238N:1:1101:13884:13246 2:N:0:19
GGACTACAGGGGTTTCTAATCCTGTTTGCTCCCCACGCTTTCGAGCCTCAGCGTCAGTTACAGTCCGGAGAGTCGCCTTCGCCACTGGTGTTCTTCCTAATCTCTACGCATTTCACCGCTACACTAGGAATTCCACTCTCCTCTCCTGCACTCTAGATAATCAGTTTGGAATGCAGCCCCCAGGTTGAGCCTGAGTATTTCACATCCCACTTAATTATCCGCCTCCGCTCCCTTTACGCCCAATAATTCCGGATAACGCTCGCCACCTACGTATTACCGCGGCTGCTGGCACGTAGTTAGC
+
CCCCCGGGGGGGGGGGGGGGGGGGGGGGGGGGGGGGGGGGGGGGGGGGGGGGGGGGGFGCFG@FGGGGGGGGGGGGGGGGGGGGGGGGGGEFGGDGGGGCFBGGGFFFGGDGFGGGGGGGGGGGGG9FFGFGGGFGGGGGGGGFGGG,EFFFGGGGGFGFDGGGGG8>8DFGGGDFFFEE6FEFGGGDFGG6::C9CGGAE>EA>C>FEGDFE79EFCGGFGF2)*6A-:@2=E;=A5EEGF?;G7C3;A;;0>CEG(3?6>G0*;<((5(4<FBBGF:9>F996?)),A7F:?718F<AA
@M04650:207:000000000-C238N:1:1101:6991:13251 2:N:0:19
GGACTACTGGGGTTTCTAATCCTGTTTGCTCCCCACGCTTTCGAGCCTCAGTGTCAGTTACAGGCCAGAGAGCCGCCTTCGCCACCGGTGTTCCTCCATATCTCTACGCATTTCACCGCTACACATGGAATTCCACTCTCCTCTCCTGCACTCAAGTCTCCCAGTTTCCAATGCACACACTGGGTTAGCCCCTGCCTTTTCCAACAGACTTAAGCAACCACCCTCGCTCCCCTTTCCCCCACTAAATTCCGACAAACCCTCGCACCCACGTATTTCCCCGGCTCGTGGGCCGTTGGTTGCC
+
CBCCCFGG,EFGEGGGGGGGGGGGGGGGGGGGGGGGGGGGGGG8@F:F8FF,CFGGGCFEGC,,DFGG8FFEGCFG+FFGGGG,?FGGGGGGGGGGG=<EG<EAFGGGGGGGGGGGAF>DGGGG4FFCFFGFFF;EEFFGGGGF,@4=<,DDGGFG,@,EDD8,AEFG,@,8=FGD,0++1>8,@@:,,@,@CFF72+@E9A,+3*3*1*?81C++;)D*-;)-5)()()(-7C)*+0BEG0((0>C3@+9(,0/(*/(/(()-7C((4(,()<)):*((,-(,(((((*-*--((-*(,.
@M04650:207:000000000-C238N:1:1101:14396:13266 2:N:0:19
GGACTACCAGGGTTTCTAATCCTGTTCGCTCCCCACGCTTTCGAGCCTCAGCGTCAGTTACAGTCCAGAGAGTCGCCTTCGCCACTGGTGTTCTTCCTAATCTCTACGCATTTCACCGCTACACTAGGAATTCCACTCTCCCCTCCTGCACTCTAGATAATCAGTTTGGAATGCAGCCCCCAGGTTGAGCCTGAGTATTTCACATCCCACTTAATTATCCGCCTACGCTCCCTTTACGCCCAATAATTCCGGATAACGCTCGCCACCTACGTATTACCGCGGCTGCTGGCACGTAGTTAGC
+
CCCCCGGGGGGGGGGGGGGGGGGGGGGGGGGGGGGGGGGGGGGGGGGGGGGGGGGGGGGGGGGGGGGGGGGGGGGGGGGGGGGGGGGGGGFGGGGGGGGGGGGGGGGGGGGGGGGFGGGGGGGGGGDGFEFGGGFCFGFGGFGFGGGGDFGFGGGGGGGGGGGGGGGGEGGGGGGGFGGGGGEGDCFFGGGGGCFGFCGGGFGF9FGFEGFGFFGGFFGGFGFAAFFFFGFD=CFFFFGGGF;@GGFEFFF9D>DEGFF;?>D0/C6((.(()<?>CC:690>06<B?:E76(.4(3+6).
@M04650:207:000000000-C238N:1:1101:19163:13360 2:N:0:19
GGACTACTGGGGTATCTAATCCTGTTTGCTCCCCACGCTTTCGAGCCTCAGTGTCAGTTACAGGCCAGAGAGCCGCTTTCGCCTCCGGTGTTCCTCCATATATCTACGCATTTCACCGCTACACATGGAATTCCACTCTCCTCTCCTGCACTCAAGTCTCCCAGTTTCCAATGCACACAATGGTTGAGCCACTGCCTTTTACATCAGACTTAAGAAACCACCTGCGCTCGCTTTACGCCCAATAAATCCGGACAACGCTTGGGACCTACGTATTACCGCGGCTGCTGGCACGTAGTTAGCC
+
CCCCCGGGGGGGGGGGGGGGGGGGGGGGGGGGGGGGGGGGGGGGGGGGGGGGGGGGGGGGGGGGGGGGGGGGGGGGGGGGGGGGGGGGGGGGGGGGGGGGGGGGGGGGGGGDGGGGGGGGGGGGGGGGFFFGGGGGGGGGGGGFGGGGGGGFFGGGGGGGGGGGGGGGGFCEGGGGGGG8EGDGGEDGGGGGGGGGGGGGGFGFFFFFFGFGFGGDFDCCDGDEBF2:AGFFB=CCFFEEGDFFFGFFGFF@FFGFG>;@@FGFGG<<:::>BGFFGD6;>BF>FFF7B=<EFFFBFA:A4
@M04650:207:000000000-C238N:1:1101:29243:13362 2:N:0:19
GGACTACTCGGGTTTCTAATCCTGTTTGCTCCCCACGCTTTCGAGCCTCAGCGTCAGTTACAGTCCAGAGAGTCGCCTTCGCCACTGGTGTTCTTCCTAATCTCTACGCATTTCACCGCTACACTAGGAATTCCACTCTCCTCTCCTGCACTCTGGATAATCAGTTTGGAATGCAGCCCCCAGTTTGAGCCGGAGTATTTCACATCCCACTTAATAATCCGCCTACGCCCCCTTTACGCCCATTAATTCCGGATAACGCTCGCCACCTCCGTATTACCCCGGCTGCTGGCACGTAGTTAGC
+
CCCCCGGGGGGGGGGGGGFEG9CFFG<EEDGGGGFEE7FGGGG8EF7ED<@EFCG@CGG9FC@FGGGCEFFGFCCGEGGFGGGGGGGGFGGCFGFGFGGCEFFDF=EFEBFGEFGGGG8=EGGGFFE<E?FDFFAF8?DGGFG9FFF8DFF?=,CD9=A9@<=,EFFGG?>F8DDDCDEGGCE3@D;81D:+41393;FE9FF;97DFECFF5+=+39DE2C9))*-0(/52>F6=A@GGE(();@?<7CF0(:>9F;1(33D1*;2(..320F()3:((249>16)4(=(3(,((-<466
@M04650:207:000000000-C238N:1:1101:19312:13387 2:N:0:19
GGACTACTGGGGTATCTAATCCTGTTCGCTACCCACGCTTTCGAGCCTCAGTGTCAGTTACAGACCAGAGAGCCGCTTTCGCCTCCGGTGTTCCTCCATATATCTACGCATTTCACCGCTACACATGGAATTCCACTCTCCTCTCCTGCACTCAAGTCTCCCAGTTTCCAATGCACACAATGGTTGAGCCACTGCCTTTTACATCAGACTTAAGAAACCACCTGCGCTCGCTTTACGCCCAATAAATCCGGACAACGCTTGGGACCTACGTATTACCGCGGCTGCTGGCACGTAGTTAGCC
+
CCCCCGGGGGGGGGGGGGGGGGGGGGGGGGGGGGGGGGGGGGGGGGGGGGGGGGGGGGGGGGGGGGGGGGGGGGGGGGGGGGGGGGGGGGGGGGGGGGGGGGGGGGGGGGGGGGGGGGGGGGGGGGGGFFFGGGGGGGGGGGGFGGGGGGGFGGGGGGGGGGGGGGGGCFGGGGGFGGGGGGGGFFFFFFGGGEGGGGFGFFGFCCCFBDDGFGGGFFGGFGFFFDA95CBFFGFEB>GGG0@FGGFCFFBDFFF<D9;B?FGFGGFFF?F<A<ADC>7>(4((-8:?F74:48?B2<6A5
@M04650:207:000000000-C238N:1:1101:4385:13404 2:N:0:19
GGACTACTGGGGTTTCTAATCCTGTTTGCTCCCCACGCTTTCGAGCCTCAGCGTCAGTTACAGTCCAGAGAGTCGCCTTCGCCACTGGTGTTCTTCCTAATCTCTACGCAGTTCACCGCTACACTAGGAATTCCACTCTCCTCTCCTGCACTCTAGCTAATCAGTTGGGAATGCAGCCCCCAGGTTGAGCCTGAGTAGTTCACATACTACTTACTTTTCGCCCTACGCTCCCTTTACGCCCAATAATACCGGATAAGGCTCGCCCCCGACGTCTTCCCGCGGCTGCTGGAACTTAGTTAGC
+
BC<A@FGGFCFEGGGFEEFFGEAFEGAFFDFGGG,:FEGBFGG8C@@E8CFFGGEEGFFCF,,E@FGGCF<@@FGDFEGEDCEGGGC,,?EFG,EA?FE9EFFFGGAC:=+49?C?<=6=E+C,9A,,B,5=E,;9@,,E,+D7,@,,A=4<E,CE;@FF,?,2FF8,@D,8=B,,=013@C++33@C7@@?,A6E7+8=CA9+;<;+0B++;+52+*=*);):)/:4@*9@B,//85=F<;(58>3)+2.2:BG<*)/((.:2//((-(4(-A(:C<((4-1(,,)5(*(+.)2)6<)).
@M04650:207:000000000-C238N:1:1101:18686:13408 2:N:0:19
GGACTACCCGGGTTTCTAACCCTGTTTGCTCCCCACGCTTTCGAGCCTCAGTGTCAGTTACAGGCCAGAGAGCCGCTTTCGCCTCCGGTGTTCCTCCATATATCTACGCATTTCACCGCTACACATGGAATTCCACTCTCCTCTCCTGCACTCAAGTCTCCCAGTTTCCAATGCACACAATGGTTGAGCCACTGCCTTTTACATCAGACTTAAGAAACCACCTGCGCTCGCTTTACGCCCAATAAATCCGGACAACGCTTGGGACCTACGTATTACCGCGGCTGCTGGCACGTAGTGAGCC
+
CCCCCGGGGGGGGGGGGGGGGGGGGGGGGGGGGGGGGGGGGGGGGGGGGGGGGGGGGCFGGGFGGGGGGGGGGGGGGGFGGGGGGGGGGGGGGGGGGGGGGGGGGGGGGGGGGGGGGGGGDGGGGCGGEEFGGGGGGGGGGGFFGGGGFGGFGFGGGGGGFGGGGGGGGGGGGGGGGGGGGGGGGGGGG@8CCEFGGGGGGFGF6C>FFG>DCGGGFFFGFGF@FFB>=<2@B=8@DFGGGFFFGGFEFF>DFDC<<;66??G?FGF<422<ACAF@3249>>9?FB2:6<E?(4?(+.48
@M04650:207:000000000-C238N:1:1101:18418:13411 2:N:0:19
GACTACCGGGGTTTCTAATCCTGTTTGCTCCCCACGCTTTCGAGCCTCAGCGTCAGTTACAGTCCAGAGAGTCGCCTTCGCCACTGGTGTTCTTCCTAATCTCTACGCATTTCACCGCTACACTAGGAATTCCACTCTCCTCTCCTGCACTCTAGATAATCAGTTTGGAATGCAGCCCCCAGGTTGAGCCTGAGTATTTCACATCCCACTTAATTATCCGCCTACGCTCCCTTTACGCCCAATAATTCCGGATAACGCTCGCCACCTACGTATTACCGCGGCTGCTGCCACGTAGTTAGCC
+
CCCCCGGGGGGFGGGGGGGFGGGGGGGGGGGGGGGGGGEGGGFGGGGFGGGGGGGGGGGGGGGGGGGGGGGGGGGGFGGFDFGGGGFFGGGGGGGGGGGGGGGGFGGGEGGGGGGGGGGGGFGEEGGGFGGGGGGFGGGGGGGF@FGGGFG?F>83FGGGGFGGGGG6DDGGGFAFGGGGGGCGGG?FFGGGFGFGGGFGGFGFFGCFCGFFAG7CFEGC>DF=@EBE@CDFFGCCE@CC7((40;CFGF)6@F+751387><1CC0:BB<?AC)4<*-((4(,(,3).08>?<BFB@465
@M04650:207:000000000-C238N:1:1101:20871:13415 2:N:0:19
GGACACCAGGGTTTCTAATCCTGTTTGCTCCCCACGCTTTCGCGCTTTAGCGTCAGTATTTGTCCAGTGAGCTGGCTTCCCCATCGGCATTCCTACAAATATCTACGAATTTCACCTCTACACTTGTAGTTCTGCCCACCTCTCCAATACTCTAGTCTAACAGTTTCCAACGCAATACGGAGTTGAGCCCCGCAGTTTAACATCAGACTTTTTAAACCACCTAGACGCGCTTTACGCCCAATAAATCCGGATAACGCTCGGGGCATACGTATTACCGCGGCTGCTGGCACGTATTTAGCCC
+
CCCCCFFGGGGGGGGGGGGGGGGGGGGGGGGGGGGGGGGGGGCFDGGFGGGGGGGGGGGGGGGGGGGGGGGGGGGGGGGGGGGCGGGGGGGGGGGGGGGGGGGGGGGGFGGGGGGGGGFGG<FGGGGGCGGGGGCFGGGGGGGFGFDGGGGFGFGGGGGGGGGGGGGFGGGGGGGGGGGGGGGGFF88DFEEGG6CFFGGFFGFFGFFFGGGFGGGFBGGFGFEBF>E2C@DF@A;D98<:;;E7DCEG:3;0AGFG?69B(9>7C7.3>DABC<AC3,4636??F:?:6?C?A2:>:43(
@M04650:207:000000000-C238N:1:1101:16649:13420 2:N:0:19
GGACTACAAGGGTTTCTAATCCTGTTCGCTCCCCACGCTTTCGAGCCTCAGCGTCAGTTACAGTCCAGAGAGTCGCCTTCGCCACTGGTGTTCTTCCTAATCTCTACGCATTTCACCGCTACACTAGGAATTCCACTCTCCCCTCCTGCACTCTAGATTTCCAGTTTGGAATGCAGCCCCCAGGTTGAGCCTGAGTATTTCACATCCCACTTAATTATCCGCCTACGCTCCCTTTACGCCCAATAATTCCGGATAACGCTCGCCACCTACGTATTACCGCGGCTGCTGGCACGTAGTTAGC
+
CCCCCGGGGGGGGGGGGGGGGGGGGGGGGGGGGGGGGGGGGGGGGGGGGGGGGGGGGGGGGGGGGGGGGGGGGGGGGGGGGGGGGGGGGGGGGGGGGGGGGGGGGGGGGFGGGGGGGGGGGGGGGGGGGGGGGGGGGGGGGGGFGGGGGGGFGGGGGG9EGGGGGGGGGGFGGFGGGGGGGGGGGGGGGGGGGGGFGGGGGFGFFGGA57FFEGGGFEGGDGAF=A@42C2@BGFCF>ECGD?D6CC?7@ABDFGAGD>;81D0*86?>F?<?G?<FG<>FFF(--:?:G76?:((4A4>6
@M04650:207:000000000-C238N:1:1101:12047:13437 2:N:0:19
GGACTACTGGGGTTTCTAATCCTGTTTGCTCCCCACGCTTTCGCACCTGAGCGTCAGTCTTTGTCCAGGGGGCCGCCTTCGCCACCGGTATTCCTCCAGATCTCTACGCATTTCACCGCTACACCTGGAATTCTACCCCCCTCTACAAGACTCTAGTCTGCCAGTTTCGAATGCAGTTCCCAGGTTGAGCCCGGGGATTTCACATCCGACTTGACAGACCGCCTGCGTGCGCTTTACGCCCAGTAATTCCGATTAACGCTTGCACCCTCCGTATTACCGCGGCTGCTGGCCCGTAGTTAGC
+
CCCCCGGGGGGGGGGGGGGGGGGGGGGGGGGGGGGGGGGGGGGGGGGGGGGGGGGG@FGGGGGGGGGGGGGGGGGGGGGGGGGGGGGGGGGFGGFFGEFGGGGGGGGGGGGGFGGGGGGGGGGGGGGGGGFGGGGGGGGGGGGFGGGGGFGFDGGGEGFGGGGGGGGF>FGGGFDFGGGGGFGGGFFCCEGFCGGGGGGGGFGFFGGE?GG3@F<7=8=76DF?6>>74C09;GF26:GGD:BBFG26>?F?6)>AG?B?F?32DGB64:32(052CF:1;99213:?7*(:9,(,-@)66
@M04650:207:000000000-C238N:1:1101:6911:13489 2:N:0:19
GGACTCTAGGGTATCTAATCCTGTTTGCTCCCCACGCTTTCGCACCTGAGCGTCAGTCTTTGTCCAGGGGGCCGCCTTCGCCACCGGTATTCCTCCAGATCTCTACGCATTTCACCGCTACACCTGGGATTCTACCCCCCTCTACAAGCCTCTAGCCTGCCAGTTTCGAATGCAGTTCCCAGGTTGAGCCCGGGGATTTCACCTCCGACTTGACAGACCGCCTGCGTGCGCTTTCCCCCCAGTACTTCCGCTTACCGCTTGCCCCCGCCTGCTTACCGCGGCTGCTTGCACCTAATTTGCC
+
9CCCCFEC<AAE@<<F9@C@EFFFEGGGGGGGG,@BCB:FGGGFGG@EFDFEFCCFGGGGGFC@AFFGGCCFGCEGDGGGCFEEGG7:@EFGFGDFEE?EFDDA9F+FCGEFGFFGFFG6E9EDCG@+A:AEFDFFGFGEGGFBF,3,,@D6@9,3FFCGFGFFGCFE53DDFCFCCF7,,@52>>886DCEE=*494,BC6;8;FC;;):C);+05:F)2:01:5478)34?=*)*./:*((.*2-6D5)-()*(*((-((0.7C4(-((((344<*,3,4,36:))(+.*.(,))+)..
@M04650:207:000000000-C238N:1:1101:5906:13490 2:N:0:19
GGACTACACGGGTTTCTAATCCTGTTTGCTCCCCACACTTTCGAGCCTCAGCGTCAGTTAATGTCCAGCAGGCCGCCTTCGCCACTGGTGTTCCTCCCGATATCTACGCATTCCACCGCTACACCGGGAATTCCGCCTGCCTCTCCATCACTCAAGAACGCCAGTTTTGAACGCACGCTATGGGTTGAGCCCATAGATTTCACGTCCAACTTGGCATCCCGCCTGCGCTCCCTTTACACCCAGTAATTCCGGACAACGCTTGCCACATACGTTTTACCGCGGCTGCGGGAACGTAGTTAGC
+
CCCCCFGGGGGGGGGGGGGGGGGGFGGGGGGGGGGGGGGGGGEGGGGGFCFGGEGGGFECCFGFFEFGGGGGGGGGGGGGFFGFGGFGGGGFGGGGGEGGGDGGFGFGGGGGEGGGGGGDGGFGGCC:F7FGGGGGGGCFFCDFGGGGGGGFC8>?FGGGDEE6:EFGG7;B5CGGGGGC>:BFGEEFFCFGGGGGCGCCGFFAACDB@GFCCGGFFFGF;DFFFF(89D>DFC;<?AF8C?<B7C<<F46;6>D0D>B?(0C::C()-)(.4CB2<C1>9>6;>0((-:6E((((-+))6
@M04650:207:000000000-C238N:1:1101:8809:13499 2:N:0:19
GGACTACCAGGGTATCTAATCCTGTTTGCTCCCCACGCTTTCGAGCCTCAGCGTCAGTTACAGTCCAGAGAGTCGCCTTCGCCACTGGTGTTCTTCCTAATCTCTACGCATTTCACCGCTACACTAGGAATTCCACTCTCCCCTCCTGTACTCTAGATCTCCAGTTTGGAATGCAGCCCCCAGGTTGAGCCCGAGTATTTCACATCCCACTTAAAGATCCGCCTACGCTCCCTTTACGCCCAGTAATTCCGATTAACGCTTGCACCCTCCGTATTACCGCGGCTGCTGGCACGTAGTTAGC
+
CCCCCGGGGGGGEGGGGGGGGGGGGGGGGGGGGGGGGGGGGGGGGGGGFGGFGGGGGGGGGGGGGGGGGFGGFGGGGGGGGGGEEFGGGGFGGGGGGGGGGGGFGFFGGGGGGGGGFGGGGGGGGGGGEFGGGGGGGGFGGCEFGGGGGGGFGGGGFF9DFGGGGGGD8DFFGGGGFFEGGGGGGDF?CGGG77>C7FFGGFG6>DDAEGGGCCFGFFGGBG9>DF=B9D2@2FAEF=GCF?0=GC?EGFF1;>G)+,03(/78DDD(3<9,3F>9FC01;>>9>BFFF=(<:?FFBG<>4
@M04650:207:000000000-C238N:1:1101:19717:13514 2:N:0:19
GGACTACTCGGGTTTCTAATCCTGTTCGCTACCCACGCTTTCGAGCCTCAGTGTCAGTTACAGACCAGAGAGCCGCTTTCGCCACCGGTGTTCCTCCATATATCTACGCATTTCACCGCTACACATGGAATTCCACTCTCCCCTTCTGCACTCAAGTTCGACAGTTTCCAAAGCATACTATGGTTGAGCCACAGCCTTTAACTTCAGACTTATCAAACCACCTGCGCTCGCTTTACGCCCAATAAATCCGGACAACGCTCGGGACCTACGTATTACCGCGGCTTCTGGCCCGTAGTTGGCC
+
CCCCCGGGGGGGGGGGGGGGGGGGGGGGGGDGGGGGGGGGGGGGGGGGGGGGGGGGGGGGGGGGGGGGFFGGGGGGGGGGGGGGGGGGGGGGGGGGGGGGGGGGGGGEGGGGGGGGGGGGGGGGGGGGGGGGGGGGGGGGFGGFEFGGGGGFGGGGGGGGGGGDFGGGGFGGGGGGDFGGGGGGGGFGGGGGFFGFGGFCGFGFFGC;:CCD<@FGFFGG>D@BFD=:@<>@DFAEF@GGG?D;CD6<D>A?BFF72411317(9E??FFFFFGA4<*44,4(((6A-2*4*423?>+.44
@M04650:207:000000000-C238N:1:1101:29422:13521 2:N:0:19
GGACTACCGGGGTATCTAATCCTGTTCGCTACCCACGCTTTCGAGCCTCAGCGTCAGTTACAGTCCAGAGAGTCGCCTTCGCCACTGGTGTTCTTCCTAATCTCTACGCATTTCACCGCTACACTAGGAATTCCACTTGCCTCTTCCGCACTCAAGCCTCACAGTTTCAGATGCACCCCCCAGGTTAAGCCCGGGTATTTCACATCTGACTTAAGCAACCGCCTACGCTCCCTTTACGCCCAGTAATTCCGGACAACGCTCGCCCCCTACGTATTACCGCGGCTGCTGGCACGCAGGTTGC
+
CCCCBFFGGGGGGGGEGFGGGGGGGGGGGGGFGGGGGGGGGGGGGEGGFGGGGGGGG,CEFGGGGGGGGGGGFGGG@CEGGGGGGGGGGGGGG9;AEDFGFGGGFGEFBFDCEEEFGFGGGGGGCGGGGGFGGGGGFGGDFFE*3=EEFGEDCGGG:ECGGGFFAFFGFGGFGFFFGGGGGGGF7FGFGGFGGGGGD4FD7==CFFGFFFDDECCFFFFGB3(2;575(96=3:AEF0BFC::?GGA>C@F>8;D6<09687C6CG>FF??(4:2)+>1;>>00387?B>?6:(-4,;,4,
@M04650:207:000000000-C238N:1:1101:3045:13525 2:N:0:19
GGACTACAGGGGTATCTAATCCTGTTTGCTCCCCACGCTTTCGCACCTGAGCGTCAGGCTTTGTCCAGGGGGCCGCCTTCGCCACCGGTATTCCTCCAGATCTCTACGCATTTCACCGCTACACCTGGAATTCTACCCCCCTCTACAAGACTCTAGCCTGCCAGTTTCGAATGCAGTTCCCAGGTTGAGCCCGGGGATTTCACATCCGACTTGACAGACCGCCTGCGTGCGCTTTACGCCCAGTAATTCCGATTAACGCTTGCACCCTCCGTCTTACCGCGGCGGCTGGCACGGAGTTCGC
+
CCCCCGGGGGGGGGGGGGDGGG<FF@@EDGGGGGG7FG7EGFCCGGDFFFEFFF@FG,EFFC9EFGGFFCFF@FGGCC,,FC?F7FGGFDGGGG;<D<FGFCFFGFGGFGG7BFGGDFGG>FCGGGFFEFFGFGCFGGFDGGGDFB;,<7D?89@AF6D>D<97FF,,@7DDGFCCGF,@CADD@9B><D8>GEEE:<CF7ACA6*2:<DD37**+/3:5:3(4::4.4>101=;)*48CE2((*2)5C*9(,)*6*(26:3*,7;-(-,((.2(.A643311(49((4/804((--;4-(
@M04650:207:000000000-C238N:1:1101:6416:13534 2:N:0:19
GGACTACCGGGGTATCTAATCCTGTTTGCTCCCCACGCTTTCGAGCCTCAGTGTCAGTTACAGGCCAGAGAGCCGCTTTCGCCTCCGGTGTTCCTCCATATATCTACGCATTTCACCGCTACACATGGAATTCCACTCTCCTCTCCTGCACTCCAGTCTCCCCGTTTCCAATGCCCACAATGGTTGAGCCACTGCCTTTTACAGCCGACTTATGAAACCCCCTGCGCTCGCTTTACGCCCAATCAATCCGGCCAACGCTTGGGACCTACTTATTCCCGCGCCTGCTGGCACGTAGTTCGCC
+
C9<@CFDC@@EEGGFFEE9CF@FEFF<FFFGGDFGGCE7CCFC,6@FE?@EFGGCF@FFFGFGCF:EFC8ECGG@FECGGGDGCCF@:CFGGGGC9=FGGGGGGCFFFE7C@FGF<<?6+>CFFCAF8?F?FEG;FAFA<E8DF@D9?FGF+D3@,3=>DDC+@@@,@@@D,=8,,,043@DFG=+,,@F776CGECFFC7@,*****0;*C*5++1>F*-85(()..(/3?72+7.1BCC;3(0;<4>8)(-)*47341,(*(9;<,,)-).3))3/(,(,4(2()((*.2,((-.+,(-
@M04650:207:000000000-C238N:1:1101:26643:13591 2:N:0:19
GGACTACACGGGTTTCTAATCCTGTTTGCTCCCCACGCTTTCGAGCCTCAGTGTCAGTTACAGGCCAGAGAGCCGCTTTCGCCTCCGGTGTTCCTCCATATATCTACGCATTTCACCGCTACACATGGAATTCCACTCTCCTCTCCTGCACTCAAGTCTCCCAGTTTCCAATGCACACAATGGTTGAGCCACTGCCTTTTACATCAGACTTAAGAAACCACCTGCGCTCGCTTTACGCCCAATAAATCCGGACAACGCTTGGGACCTACGTATTACCGCGGCTGCTGGCCCGTAGGTAGCC
+
CCCCCGGGGGGGGGGGGGFFGFGGGGGGGGGGGGGGGGGGGGGGF>FGGGGFGGGGGGGGFGGFGDGGGGGGGGGGEGGGGGGGFEGC=FEGGGGGGFFFGGFGGGGGGGGGGGGGGGDDGGGG=FGGFFFGGGGGGGAFDD8DFEFD<DEDEFGFFFGFAFGFGFGGGGGG?FAEDFEDFGFEGGGFCF7FGF69DFFG9A;F>2C55?9BA>FFFFGGFDFFF>=:2825@GFEFFDGC;33FGFF<>A@@FG0)(/4:?GFGGF7:8B).0--91496;01:?:(-*(*-43(.2.).
@M04650:207:000000000-C238N:1:1101:4022:13609 2:N:0:19
GGACTACCGGGGTTTCTAATCCTGTTTGCTCCCCACGCTTTCGAGCCTCAGTGTCAGTTACAGGCCAGAGAGCCGCTTTCGCCTCCGGTGTTCCTCCATATATCTACGCATTTCACCGCTACACATGGAATTCCACTCTCCTCCACTGCACTCAAGTCTCCCAGTTTCAAATGCACACAATGTTTGAGCCCCTGCCTTTTACATCAACCTTAAGAAACCACCTGCGCTCGCTTTACGCCCAATAAATCCGGAAAACGTTGGTGACCTACGTATTACCTGGGCTGCTGCCCCGTCGTCATCC
+
@@CCCGGGGGGG@FGGGGGGGFFCGGGGCFGGGEGGCGGGGGGGGGGGGGFC9FFFG9,CFEFEGGGG?C,,C<FG7FDFGCE@CFGGGGEG9EEEGFGGFFFGFFC7C@CEFFGCGGGD7CFGG?FFFCFDFFFGAFGCFDF*,@,,,6>+=,>D@,,@=F,,:33E,,3,+E8,2+@+,8,,:D,3<,+@*@C,*5:E+*5+++**)3*;:++5*)=9B4:(-8=?()((,/39>1=<F61;C:CC*))/()043(,(4,<AF74222:)6+).0*).(.:202:)(1,*(((-(*().
@M04650:207:000000000-C238N:1:1101:17158:13613 2:N:0:19
GGACTACCGGGGTTTCTAATCCTGTTTGCTACCCATACTTTCGAGCCTCAGCGTCAGTTGATGCCCAGTAGGCCGCCTTCGCCACTGGTGTTCCTCCCGATATCTACGCATTCCACCGCTACACCGGGAATTCCGCCTACCTCTACATCACTCAAGAACAGTAGTTTTGAACGCAGTCTATGGGTTGAGCCCATAGTTTTCACATTCAACTTACCATTCCGCCTGCGCTCCCTTTACACCCAGTAATTCCGGACAACGCTTGCCACCTACGTTTTACCGCGGCTGCTGGCACGTAGTTAGT
+
CCCCCGGGGGGGGGGGGGGGGGGGGGGGGGGGGGGGGGGGGGGGGGGGGGGGGGGGGGGGGGGGGGGGGGGGGGGGGGGGGGGGGGGGGGGGGGGGGGGGGGGGGGGGGGGGGGGGGGGGGGGGGGGDGCFGGGGGGGGGGGGFFGGGFGGFGFGFGGGFGCFFGGGGGG9FFGGGGGGGGGFGFGCGFFFGGGFFD@FFGFGFFDGFEGGGEGCCBEFGEG2@F4>>>GF?DGFCA<FGEDF@F7CEGFFFFED<F>FF:0D2:FF?FFB?1816F><BF>06(45>?E0F<8(1:C)5-
@M04650:207:000000000-C238N:1:1101:13973:13618 2:N:0:19
GGACTACCAGGGTTTCTAATCCTGTTTGCTCCCCACGCTTTCGCACCTGAGCGTCAGTCTTTGTCCAGGGGGCCGCCTTCGCCACCGGTATTCCTCCAGATCTCTACGCATTTCACCGCTACACCTGGAATTCTACCCCCCTCTACAAGACTCTAGTCTGCCAGTTTCGAATGCAGTTCCCAGGTTGAGCCCGGGGATTTCACATCCGACTTGACAGACCGCCTGCGTGCGCTTTACGCCCAGTAATTCCGATTAACGCTTGCACCCTCCGTATTACCGCGGCTGCTGGCACTGAGTTAGC
+
CCCCCGGGGGGGGGGGGGFGGGGFGGGGGGGGGGGGGGGGGGGGGGGGGCFFGGGGGGGGGGGGGGGGGGGGGGGGGGGGGGGDGGGGGDGGGGGGGGGGGGGGGGGGGGGGGGGGGGGGGGGGGGGGGGGGGGGGGGGGGGGFGGGGFFGFGGFFGGGGGGGFGGGGCCE?CFGGGFGGFGDDCFFGGDGGGG5EGGGGDFGFFGGF@GGGEGGC*,AC9G;??FBBFG0>2=@BF?GDGFFBC:467@?<?)>AD?>B:0>7FG:BF80:0:?>CDB9;7>>9:B:7E??(4)35<466
@M04650:207:000000000-C238N:1:1101:21562:13643 2:N:0:19
GGACTACTCGGGTTTCTAATCCTGTTTGCTCCCCACGCTTTCGTGCATGAGCGTCAGTGTTATCCCAGGGGGCTGCCTTCGCCATCGGTATTCCTCCACATCTCTACGCATTTCACTGCTACACGTGGAATTCTACCCCCCTCTGACACACTCTAGCCGTGCAGTCACCAATGCAATTCCCAGGTTAAGCCCGGGGATTTCACATCGGTCTTGCACAACCGCCTGCGCACGCGTTACGCCCAGTAATTCCGATTAACGCTTGCACCCTCCGTATTACCGCGGCTGCTGGCCCGGAGTTAGC
+
CCCCCGGGGGGGGGGGGGGGGGGGGGGGGGGGGGGGGGGGGGGGGGCFGFGGGGGGGGGGGGGGGGGGGGGGGGGGGGGGFGGGGGGGGGGGGGGGGGGGGGFGGGGGGGGGGGGGGGGGGGGGGGGGGGGGGGGGCGGGGGGFFCFCGGGFGDFGGGGGDGGGGFCGFGGGGGGGGCEAEDFDFGF9CFGGGGGG4CGGGFGFFGGFFGGG4+;6?BGGFG@@6FBF;DBB(:BBB<EGGF<?77-<FFF(()15F0><31D4CFF?FBBF6FFAFGFBFFFBB??FFG(:91166*)).
@M04650:207:000000000-C238N:1:1101:28992:13658 2:N:0:19
GGACTACTGGTGTTTCTAATCCTGTTTGCTCCCCACGCTTTCGAGCCTCAGTGTCAGTTACAGGCCAGAGAGCCGCTTTCGCCTCCGGTGTTCCTCCATATATCTACGCATTTCACCGCTACACATGGAATTCCACTCTCCTCTCCTGCACTCAAGTCTCCCAGTTTCCAATGCACACAATGGTTGCGCCACTGCCTTTTACATCAGACTTAAGAAACCACCTGCGCTCGCTTTACGCCCAATAAATCCGGACAACGCTTGTGACCTCCGTATTACCGCGGCTGCTGCCACGTAGTTAGCC
+
---AA<FG@666CCF,FCGGGEEFCF<FGGE<,,,8CCC@CFDGGFBFGC,C@F<<6CEFCA,,6F@@@<,4<BFGGGGGGC:F@DECFEGG9F8,49F,A<,9;4?::@FC<,,<BF+=ECF4E8<,BBAEE<B,,4@<>F,=?GGFC,83=>==FF9,=FCD6E=FFGCDD:,2,=63=8,33>,@CC++4@9CD8:,+4EFCGF*03+5:+2=6>FF=;5))/-//1-55?88:=7FF06)*;)7;).(.>F?)64:((9):<<)32((4+-621(((-(-4>F),04*,(43)0)68
@M04650:207:000000000-C238N:1:1101:15328:13659 2:N:0:19
GGACTACTCGGGTTTCTAATCCTGTTTGCTCCCCACGCTTTCGCACCTGAGCGTCAGTCTTTGTCCAGGGGGCCGCCTTCGCCACCGGTATTCCTCCAGATCTCTACGCATTTCACCGCTACACCTGGAATTCTACCCCCCTCTACAAGACTCTAGCCTGCCAGTTTCGAATGCAGTTCCCAGGTTGAGCCCGGGGATTTCACATCCGACTTGACAGACCGCCTGCGTGCGCTTTACGCCCAGTAATTCCGATTAACGCTTGCACCCTCCGTATTACCGCGGCTTCTGGCACGGAGTTAGC
+
CCCCCGGGGGGGGGGGGGGGGGGGGGGGGGGGGGGGGGGGGGGGGGGFGGGGGGGGGGGGGGGGGGGGGGGGGGGGGGGGGGGGGGGGGGGGGGGGFGGGGGGGGFGGGGGGFGGGGGGGGGGGGGFGGGGGGGGEGGGGGDEFEGGFF?FFFGGGGGGGGGGGFGGGGFGGGFGGGGGGGGGGGCGGGFGFGGGGG*CFFFGFF<FFFDDD<CGFF@FC>GFFBF07:DFBBEF4FFEEE:<:F=B>FFF2?DD<DB><1:D?GGF:??(33C(-<C?BFB>9((6:)+(34;09(A99)
@M04650:207:000000000-C238N:1:1101:2811:13672 2:N:0:19
GGACTACAGGGGTTTCTAATCCGGTTTGCTCCCCACGCTTTCGAGCCTCAGCGTCAGTTACAATCCAGGGAGTCGCCTTCGCCACGGGTGTTCTTCATAATCTCTACGAATTTCACCGCAACACTAGGAATTCCACTCTCCCCTCCTGCACTCTAGATAATCATTTTGGAATGCAGCCCCCAGGTTGAGCCTGCGTATTTAACATCCCACTTAAGTATCCCCCTCCGCTCCCTTTCCACCCAATAATTCCGACAAACCACCCCCCCCGACGTATAACCGCGGCTGCTGCCCCGTGGTTACC
+
CC<CCGFEGGGG@F7E,C@@FD@FFC,,<;CFFC,77@CFG<6,;:C:,,;,+6,,,<,@@F,EFF9F,,648@@FEFG,:87CF++>4F:?FEFD<FGG<F;;4,9++,9+,,CFF+4+++8+?FECC?EE9,>,,4=F8+@DC8>,3A>+,63,9@D,3,,,:8:=8DC,+,,7@07++*4*734,1@,49,=9;?<;++,+4;C*);C09++4=8E:):92(2,)()638:/)0)?F*6//;>7);AA0())(*-((,-7()/((((-((<))021(,(-31().)*(*(((--24).
@M04650:207:000000000-C238N:1:1101:20056:13673 2:N:0:19
GGACTACTGGGGTTTCTAATCCTGTTCGCTACCCACGCTTTCGAGCCTCAGTGTCAGTTACAGACCAGAGAGCCGCTTTCGCCACCGGTGTTCCTCCATATATCTACGCATTTCACCGCTACACATGGAATTCCACTCTCCCCTTCTGCACTCAAGTTCGACAGTTTCCAAAGCATACTATGGTTGAGCCACTGCCTTTTACATCAGACTTAAGAAACCACCTGCGCTCGCTTTACGCCCAATAAATCCGGACAACGCTTGGGACCTACGTATTACCGCGGCCGCTGGCACGTAGTTAGCC
+
CCCCCGGACFGGGGGGGGGGGGGGGGGGGGDGGGGGGGGGGGGGGGGGGGGGGGGFDFFGGAFGGGGGGFGGGGGGCGGGGGGGGGGGEGGGGGGGGDGGGGFGGGFGGGGGGGGGGGGGGGGGGGGGGGGGGGGGGGCGGDGF8FGGGGGFGDGGGCFGGGCEFGGGFGFFDGGGCFFCFA8AC+,87DFGFGGGGGGGFFCAFFD*029+:@CCADGF=44>D5@495=(6C@@>;GGC73);:?5C:A?>)<781(4(4/1<E1,38:4<E))314(4>0-(,47:*8*2383:+6:?
@M04650:207:000000000-C238N:1:1101:13417:13682 2:N:0:19
GGACTACTGGGTATCTAATCCTGTTTGCTCCCCACGCTTTCGCGCTTTAGCGTCAGTATTTGTCCAGTGAGCTGGCTTCCCCATCGGCATTCCTACAAATATCTACGAATTTCACCTCTACACTTGTAGTTCCGCCCACCTCTCCAATACTCTAGTCTAACAGTTTCCAACGCAATACGGAGTTTAGCCCCGCAGTTTAACATCAGACTTTTTAAACCACCTAGACGCGCTTTACGCCCACTAAATCCGGATAACGCTCGGGGCATACGTATTACCGCGGCTGCTGGCACGTATTTAGCCC
+
<<@CCFGGFFFGGGGGFFGGGGFGGGGGFGGGGGGGGGGG9FFEEFCDEFGCG7BFGAEFGGGGGGGGFGGGFD@E@FAEEFCGG7CE@FGGGGGGFFFGGGGCGGG7EEGGDGGGDFFDF?EBEFGGGGGAFFGEGGEGGGGFG9FFFGGFFE9DFG9EGGGFGGFCFCG@CCEGGC6@E+@F<BEGGDDCGGGCFGAA:FDFBC>FFCCGE*?CF=>FAG):*;2B@)59?7@23:CE*6@;*;<=CA):D4C3C,8((,)4704,(5<A?C<<*9(-2;00::((.9(2(6:94+5>2
@M04650:207:000000000-C238N:1:1101:25807:13705 2:N:0:19
GGACTACTAGGGTTTCTAATCCTGTTTGCTCCCCACGCTTTCGAGCCTCAGCGTCAGTTACAGTCCAGAGAGTCGCCTTCGCCACTGGTGTTCTTCCTAATCTCTACGCATTTCACCGTTACACTAGGAATTCCACTCTCCTCTCCTGCACTCTAGATAATCAGTTTGGAATGCAGCCCCCAGGTTGAGCCTGAGTATTTCACATCCCACTGAATTATCCGCCTACGCTCCCTTTCCGCCCAATAATTCCGGATAACGCTCGCCACCTACGTATTACCGCGGATGCTGGCACGTATTTAGC
+
@@CCCFGEA<EFCEFEFGGGGGGGCFFF,B,<FBFDFEGDGB@DFEG8FFFGGCB,B,EE6EEF,F<FGG8FGE7@CFEG,C7:BFGFGCGGCGGFFFG<FCD,,E9?CC?CFGGCFE,6>B=?AEFGGGGGFGAEDEFFCGG+@DFGFFF?FF,=FCF=EF==FFGGDGG9+8=@88CCE>CFGGG8DDCDA,:,5+E,9<D?979A@FF**;CC6E:7>D=ADFFBAGFDDGF;49*CCD2:<C/@DFF60)2);;0;@@<9D5;3;EBFB+89+:1909(,3()).1,A:4()(+))-
@M04650:207:000000000-C238N:1:1101:9955:13736 2:N:0:19
GGACTACTAGGGTTTCTAATCCTGTTCGCTCCCCACGCTTTCGAGCCTCAGCGTCAGTTACAGTCCAGAGAGTCGCCTTCGCCACTGGTGTTCTTCCTAATCTCTACGCATTTCACCGCTACACTAGGAATTCCACTCTCCCCTCCTGCACTCTAGATTCCCAGTTTGGAATGCAGCACCCAGGTTGAGCCCGGGTATTTCACATCCCACTTAATTATCCGCCTACGCTCCCTTTACGCCCAATAATTCCGGATAACGCTCGCCACCTACGTATTCCCGCGGCTGCTGGCACGTAGTTAGC
+
CCCCCGGGGGGGGGGGGGGGGGGGGGGGGGGGGGGGGGDGGGGFGGGGGGGGGGGGGGFGGGGGGGGGCGGGGGGGGGGGGGGGGGGGGGCFGGGGGGFGGGGGGGGGGGGGGGGGGGGGEGGG9FGCFGGFGGGGEFGGGGGFGGG8FFGFGGGFFGGGGGGGGGGGGGFGFGGGFGF?EFFFFGG?FFGGE6;@DGGGG6EFFGGFFGFG4CFG>AFG2FDDFFF4(?@>@7A*=0=FF<8;**<5:F;9<>5<4,3(49GFCE??::82<E:29D0>B696(2).(*(34:?(3<)-6
@M04650:207:000000000-C238N:1:1101:12741:13791 2:N:0:19
GGACTACTGGGGTTTCTAATCCTGTTTGCTCCCCACGCTTTCGAGCCTCAGCGTCAGTTACAGTCCAGAGAGTCGCCTTCGCCACTGGTGTTCTTCCTAATCTCTACGCATTTCACCGCTACACTAGGAATTCCACTCTCCTCTCCTGCACTCTAGATAATCAGTTTGGAATGCAGCCCCCAGGTTGAGCCTGAGTATTTCACATCCCACTTAATTATCCGCCTACGCTCCCTTTACGCCCACTAATTCCGGATAACGCTCGCCACCTACGTATTACCGCGGCTGCTGGCACGTAGGTAGC
+
CCCCCGGGGGGGGGGGGGGGGGGGGGGGGGGGGGGGGGGGGGGGGGGGGGGGGGGGGGGGGGGGGGGGGGGGGGGGGGGGGGGGGGGGGGGDFGGGGGGGGGGGGGGGGGGGGGGGGGGGGGGGGGGGGGGGGGGGGGGGGGFBEGGGGGGFGGGGGGGGGGGGGGGGGGGGGGFGGGGGGGGGGGGGGGGGGGDGGGAFGFGFFGGFFGGGFGGFFCGGFGFFFFDEDG@BBGFFFFGGG@(7CFFEFFA>;><E7;><D>CBGGF10::?DGBFGG?>FFFFB?F:2E2C???,(<674
@M04650:207:000000000-C238N:1:1101:24160:13830 2:N:0:19
GGACTACTAGGGTTTCTAATCCTGTTTGCTCCCCACGCTTTCGCACCTGAGCGTCAGTCTTTGTCCAGGGGGCCGCCTTCGCCACCGGTATTCCTCCAGATCTCTACGCATTTCACCGCTACACCTGGAATTCTACCCCCCTCTACAAGACTCTAGCCTGCCAGTTTCGAATGCAGTTCCCAGGTTGAGCCCGGGGATTTCACATCCGACTTGACAGACCGCCTGCGTGCGCTTTACGCCCAGTAATTCCGATTAACGCTTGCACCCTCCGTATTACCGCGGCTGCTGGCACGGAGTTAGC
+
CCCCCFGGGGGGGGGGGGGGGGGGGGGGGGGGGGGGGGGGGGGGGGGGGGGGGGGGGFFGGGGGGGGGGGGGGGGGGGGGGGGGGGGGGGGGGGGGGGGFGGGGGGGGGGGGCFGGGGGGGGGGGCGFFCFGGGGGGGGGGGGFGGGGCGGFGF;9FGFFGGGGGGGGGGGGGGCGFFGGGGGFGGGGGGGGGDCCDCEFGFGFFGGF?GGGFGGFFFGGFGFFFFFFFGFFFGFFF?EGEBFBGDA9FFFF:BCDF?>?<?F>GFFBB<>B:E2<?C419901(4:?BG(<:BB6:F22.
@M04650:207:000000000-C238N:1:1101:17327:13855 2:N:0:19
GGACTACTCGGGTTTCTAATCCTGTTTGCTCCCCACGCTTTCGCACCTGAGCGTCAGTCTTTGTCCAGGGGGCCGCCTTCGCCACCGGTATTCCTCCAGATCTCTACGCATTTCACCGCTACACCTGGAATTCTACCCCCCTCTACAAGACTCTAGCCTGCCAGTTTCGAATGCAGTTCCCAGGTTGAGCCCGGGGATTTCACATCCGACTTGACAGACCGCCTGCGTGCGCTTTACGCCCAGTAATTCCGATTAACGCTTGCACCCTCCGTATTACCGCGGCTGCTGGCCCGTCGTTAGC
+
CCCCCGGGGGGGGGGGGGGGGGGGGGGGGGGGGGGGGGGGGGGGGGGGGGGGGGGGGGGGGGGGGGGGGGGGGGGGGGGGDGGCGGG@FEGGGGGGGGGFFFGGGGGGGGGGGGFGFCCDDG@GGFGGGGGGGGDGGGGGGGGFGEFGG6EAFEGGGGGGGGGGGGGGEGGGDGGGGGGGGGGCGC8@FFDGGGGEGGGGGFGFFGDB@GGGFFFCFDGGFGFFFF>@<C9B;E>9=:GGGFFBGC><FF@8:>D2:39??:33DGFFFFFBBG?2AC(3909>60::7E(*,((--24:F
@M04650:207:000000000-C238N:1:1101:2888:13861 2:N:0:19
GGACTACTAGGGTTTCTAATCCTGTTTGCTCCCCACGCTTTCGAGCCTCAGCGTCAGTTACAGTCCAGAGAGTCGCCTTCGCCACTGGTGTTCTTCCTAATCTCTACGCATTTCACCGCTACACTAGGAATTCCACTCTCCTCTCCTGCACTCTAGATAATCAGTTTGGAATGCAGCCCCCAGGTTGAGCCTGAGTATTTCACATCCCACTTAATTATCCGCCTACGCTCCCTTTACGCCCAGTAATTCCGGATAACGCTCGCCACCTACGTATTACCTCGGCTGCTGGCACGTAGTTAGC
+
CCCCCGGGGGGGGGGGGGGGGGGGGGGGGGGGGGGGGGGGGGGFGGGGGGGGGGGGGGFGGGGGGGGGGGFGGGGGGGGGGGGDFGFGFGGGGGFFGGGGGGGGGFGGGGGGGGGGF:88CFGGF8F<FFGGGGGGDF9AFGFF?FDFDGGFGGDGGFDEFGGGGEG=@FGF?FGFGFEEE@E>BFECFFFCGGGFFFGGG+><ADD?CCFD;CFGF<FG)<A>FFFFAGA@):?4C2EGGF(6+=5?F6)4()*7CFF6(6DBDGF@???049>BGD)5<(31(:0)3C0?1:0<4046:
@M04650:207:000000000-C238N:1:1101:19819:13871 2:N:0:19
GGACTACTGGGGTTTCTAATCCCGTTCGCTACCCTAGCTTTCGCACATGAGCGTCAGTCTTGTGCCAGGAAGCCGCCTTCGCCACTGGTGTTCTTCCCGATATCTACGCATTTCACCGCTACACCGGGAGTTCCACTTCCCTCTCACATACTCTAGGCTTACAGTATCAGATGACAAACAGATGGTAAGCACCTGCCTTTTACATCTGACTTATAAACCCGCCTGCGTTCGCTTTACGCCCAGTAATTCCGGACAACGCTTGCCCCCTACGTATTACCGCGGCTGCTGGCCCGTAGTTTGC
+
CCCCCGGGGGGGGGGGGGGGGFDGGGFGGGEGGGGFGGGGGGGGGGGGGGGGGGGGEGGGGGGGGGGGGGGGFFEGGGGGGGGGGGFGGGGGGFGGGGG@FGGGGGGGFGGGGGGGGGGGGGGGGEEEFEFGFGGGGGGGGFGFGGGGFGDFFGGEC?EDEFFFG@EGAC9CC;EFCFGGGFGGFEFFGGGGGGGGGGFF76EFFGGFFGGG=C9FFEGG=<=@FF9?(:39;CFE6;GGG@FFGGEEGFF9?@DFG6>B?FC?>GF>BB0()05)+:30(7069B?>?C1*((-((<:).
@M04650:207:000000000-C238N:1:1101:9016:13924 2:N:0:19
GGACTACCGGGGTTTCTAATCCTGTTTGCTCCCCACGCTTTCGCACCTGAGCGTCAGTCTTTGTCCAGGGGGCCGCCTTCGCCACCGGTATTCCTCCAGATCTCTACGCATTTCACCGCTACACCTGGAATTCTACCCCCCTCTACAAGACTCTAGCCTGCCAGTTTCGAATGCAGTTCCCAGGTTGAGCCCGGGGATTTCACATCCGACTTGACAGACCGCCTGCGTGCGCTTTACGCCCAGTAATTCCGATTAACGCTTGCACCCTCCGTATTACCGCGGCTTCTGGCACGGCGTTAGC
+
CCCCCEGGGGGGGGGGGGGGGGGGGGGGGGGGGGGGGGGGGGGGGGGGGGGGGGGGGGGGGGGGGGGGFFGGGGGGGGGGGGGGGGEGGGGGGGGGGGFFGFFGGGGGGGGGGGGGGGGGGGGGGGGG8<FGGGGGCGGGGGGFAGF6@EFFGEF=FGGGGGDFGGGGE7>FFGFGFGGGGFGGGGGFGGGGGD=*58FGGCGFFGG>;<<DEFGF48GGBC>FBFFB(>09>D:BF<EEE((,**6AGFF<<E*6C:BFFFG2CG???FB6<F:)<*,,39((((.))38?<9(-75:0:
@M04650:207:000000000-C238N:1:1101:16840:13937 2:N:0:19
GGACTACCGGGGTATCTAATCCCGTTCGCTACCCTAGCTTTCGCACATGAGCGTCAGTCTTGTGCCAGGAAGCCGCCTTCGCCACTGGTGTTCTTCCCGATATCTACGCATTTCACCGCTACACCGGGAGTTCCACTTCCCTCTCACATACTCTAGGCTTACAGTATCAGATGACAAACAGATGGTAAGCACCTGCCTTTTACATCTGACTTATAAACCCGCCTGCGTGCGCTTTACGCCCAGTAATTCCGGACAACGCTTGCCCCCTACGTATTACCGCGGCTGCTGGCACGTAGTTTGC
+
CCCCCGGGGGGGGGGGGGGGGGGGGGGGGGGGGGGGGGGGGGGGGGGGGFGGGGGGGGGGGGGGGGGGGGGGGGGGGGGGGGGGGGGGGGGGGGGGFGGGGGGGGGGGGGGGGGGGGGGGGGGGGGGGGGGGGGGGGGGFGGGFGGGGGGGFGGGGFGGFGGGGGGGGGGF;DGGGDFGGG,@FGGGGGGGGGGGGDGGGGFGFFGGFFGFGFGGGFFCGBGFF@F@>0C@FFGFFFFGGGF6?DGFFGFFF<>DBD(4?FFG?FGF>FFFFFG?BFG<F9>FFFFFFFGFGF?BB?GFFF
@M04650:207:000000000-C238N:1:1101:21038:13969 2:N:0:19
GGACTACCGGGGTTTCTAATCCTGTTCGCTACCCACGCTTTCGAGCCTCAGTGTCAGTTACAGACCAGAGAGCCGCTTTCGCCACCGGTGTTCCTCCATATATCTACGCATTTCACCGCTACACTAGGAATTCCACTCTCCTCTCCTGCACTCTAGATAATCAGTTTGGAATGCAGCCCCCAGGTTGAGCCTGAGTATTTCACATCCCACTTAATTATCCGCCTACGCTCCCTTTACGCCCAATAATTCCGGATAACGCTCGCCACCTACGTATTACCGCGGCTGCTGGCACGTAGTTAGC
+
CCCCCGGGGGGGGGGGGGGGGGGGGGGGGGGGGGGGGGGGGGGGGGGGGGGGGGGGGGGGGGGGGGGGGGGGGGGGGGGGGGGGGGGGGGGGGGGGGGGGGGGGGGGGGGGGGGGGGGGGGGGGGGGGGGGGGGGFFGGGGGGFGGGGFGGFGGGGEFGGGGGGGGGGGGGGGGGGGGGGGGGGFGGGGGGGGDEEFFFGGFGFFGGFEFGGEGGGFFGG=F@?DFFF@GF@FFFFFFGEEFFFGGEFGFA>FDDFG<BB?>GFDD?:>?B:?GFFGG41;B>966>B:G2<?F?BBC<<-
@M04650:207:000000000-C238N:1:1101:25677:13993 2:N:0:19
GGATACACGGGTTTCTAATCCTGTTCGCTACCCACGCTTTCGAGCCTCAGTGTCAGTTACAGACCAGAGAGCCGCTTTCGCCACCGGTGTTCCTCCATATATCTACGCATTTCACCGCTACACATGGAATTCCACTCTCCCCTTCTGCACTCAAGTTCGACAGTTTCCAAAGCATACTATGTTTGAGCCACAGCCTCTAACTTCAGACTTATCAAACCACCTGCGCTCGCTTTTCGCCCAATAAATCCGGACAACGCTCGGGACCTACGTATTACCGCGGCTGCTGGCGCGCAGTTAGCCG
+
CCCCCCFGGGGGGE<CCEF<FEFGF<@@,6@FFFE@:,:DFGGCEGFFGG,CF6C<CE<FFGGGGFG<@F@CDFCF:F9?F@C@F7CC+6C9@,9AF?AFG9,4EF@:??CEAE?F7FEGEF8B8?FFF,EAF99A@,4A8CF5D94,7=9*37=3C,@,@+@DFC@,3,@,0D8DE9C,@,@@D9DGG,DCFFFG*;>9D<,11=+*:C+DADC86)1*/9))8?2?@D9((,1,8;8CC;;)2:7(2:>064F(1(4970>>7*,5?,3:00).;7(490(4).(:2E9*4--4)<).(
@M04650:207:000000000-C238N:1:1101:11332:14006 2:N:0:19
GGACTACAGGGGTTTCTAATCCTGTTTGCTCCCCACGCTTTCGCACCTGAGCGTCAGTGTCAGTTACAGGCCAGAGAGCCGCTTTCGCCTCCGGTGTTCCTCCATATATCTACGCATTTCACCGCTACACATGGAATTCCACTCTCCTCTCCTGCACTCAAGTCTCCCAGTTTCCAATGCACACAATGGTTGCGCCACTGCCTTTTCCATCAGACTTAAGAAACCACCTGCGCCCGCTTTACGCCCAATAAATCCGGACAACGCTTGGGACCTCCGTATTACCGCGGCTGCTGGCACGT
+
CCCCCGGGGGGGGGGGGGGGGGGGGGGGGGGGGGGGGGGGGGGGGGGGGGGGGGGGGGGGGGGGGGGGGGGGGGGGGDDFGGGEGEEGFCFCCFEGGGFGAFFGCFFF,AFGGFGDF@FFGGGFDEGG<8F,E=DAFGGGGGFFGGFGGFG;DBC@FFGC?,=E@CDFGGBFGGGGEG?FGGGGD<FG?FGE,@EEDDFGFFGFFG+;ACFGEDGFF=FC=F25BF>:@62@B*:.:98=,91;DD;1DFACE=<9C091,(131;8(,82<(+.3;*43))60;1(295:6:703<88
@M04650:207:000000000-C238N:1:1101:12438:14019 2:N:0:19
GGACTACCAGGGTTTCTAATCCTGTTTGCTCCCCACGCTTTCGAGCCTCAGCGTCAGTCACAGTCCAGAGAGTCGCCTTCGCCACTGGTGTTCTTCCTGATCTCTACGCATTTCACCGCTACACCAGGAATTCCACCTTCCCCTACCAGACTCTAGCCCCCCAGTTTGGAATGCAGTTCCCAGGTTGAGCCCGGGGATTTCACATCCGACTTGACAGACCGCCTGCGCGCGCTTTACGCCCAGTAATTCCGAGTAACGCTTGCACCCTCCGTATTACCGCGGCTGCTGGCACGGAGTTAGC
+
CCCCCGGGFFGGG,BFFCGGGGGGGGFGGGGGGGGGGGEFGGG8FG7F:EECGGGGGG9EA6CFGGFGG,,B,CCCFGGGGGGFFFGG9FGGG,@FFE,?EF9FGGDGGEGGFGGGFFGG7=EF=?EEGGGGGGGG@44A=+@D+@8,,6@5A,CF,,,+6CEC,>3>>B,8=EF2@DCDGGDG,<:,<B:ECEGGDDCCCACA+29455<G=FGD6:FGBGFFFF0)(),1(*7:B?GDE0(8:FA<FFF0(0CAF62020*22C01:<>BB=7<GF?FBF9B>?>??5(<?;(((2-64
@M04650:207:000000000-C238N:1:1101:2933:14035 2:N:0:19
GGACTACCCGGGTTTCTAATCCTGTTTGCTCCCCACGCTTTCGAGCCTCAGCGTCAGTTACAGTCCAGAGAGTCGCCTTCGCCACTGGGGTTCTTCCTGATCTCTACGCATTTCACCGCTACACTAGGAATTCCACGCTCCTCTCCTGCGCTCTAGATACTCAGTTTGGAAGGCAGCCCCCAGGTTGAGCCTGAGGAGTTCACATCCCGCTTAAATATCCGCCTACGCTACCTTTACGCCCAATAATTCCGACTAACGCTCGCACCCTAAGTCTTACCGCGGCTGCTGGCACGTAGTTACC
+
@<<CCGG88:FGGEEGGGFGEF9FCFCFA<FFG7FCGGE;D<C6CFFCGFF?F@FGEFECEGG<FGGGFG@CCF+FCCCBFF:CFGEE,@@>?BFA?<,CFGFFGAFGG@FF9,A@EE++>+CF,:FFG,?,,ADE+@E+@D?DCFDFE+B*=>,@,,@9EEFFCF:=+@9,+8@:+74@63@CFGG6C8BCF:@*;*@8C=;A6;CA)1)*/1++4*4+5926<A?)2*.8;+;)12*:F<6(8CE):@6(()18C:6((45(/*-,.,4.)<)6E6112(41,423(:4+(((..<<).
@M04650:207:000000000-C238N:1:1101:13236:14037 2:N:0:19
GGACTACTGGGGTTTCTAATCCTGTTTGCTCCCCACGCTTTCGAGCCTCAGCGTCAGTTACAGTCCAGAGAGTCGCCTTCGCCACTGGTGTTCTTCCTAATCTCTACGCATTTCACCGCTACACTAGGAATTCCACTCTCCTCTCCTGCACTCTAGATAATCAGTTTGGAATGCAGCCCCCAGGTTTAGCCTGAGTATTTCACATCCCACTTAAAGATCCGCCTACGCTCCCTTTACGCCCAGTAAATCCGTACAACGCTTGCCACCTACGTATTACCGCGGCTGCTGGCACGTAGTTAGC
+
9<<CB@FGGCFEGGGGGGGGGGGFGGGGGGGDGGGGGGGGGGDFDGGGGADGGGG77FGCFFGGGGGGFFGCFF@FGGGGFFGGGGGGGGGGGGGGGGDGFGGGGGDGGCEGGGGGGGC>EGGG9FFFFGGGGGGGGGGGGGGFGGCF8FGFGFGCEFA9DEGAGFGFE?>FCG8DE?EEEFECFG,@9EEGCGCFFFFGDACCFCDFFFGGFG7C689>@FFA>FDEFC>B=FF:+68FG2BEGC3?GFB0=E:)89>DD(*/:C7@1=?:8FFFF>801-,(,,,40C:C:14,8:2)4
@M04650:207:000000000-C238N:1:1101:21282:14055 2:N:0:19
GGACTACCCGGGTTTCTAATCCTGTTTGCTCCCCACGCTTTCGAGCCTCAGTGTCAGTTACAGGCCAGAGAGCCGCTTTCGCCACCGGTGTTCCTCCATATATCTACGCATTTCACCGCTACACTAGGAATTCCACTCTCCCCTCCTGCACTCTAGATCCCCAGTTTGGAATGCAGCCCCCAGGTTGAGCCCGAGTATTTCACATCCCACTTAAAGATCCGCCTACGCTCCCTTTACGCCCAGTAAATCAGGACAACGCTTGCCACCTACGTATTACCGCGGCTGCTGGCACGTAGTTAGC
+
CCCCCF,EFGGGGGGGGGGGGGGGGGGGGGGGGGGGGGGGGGGFGGGGGGGGGGGGGGGGGGGGGGGGGGGGGGGGGGGGGGGGGGGGGGGGGGGGGGGGGGGGGGFGGGGGGGGGGGGGGGGGGEFFB?AFGGGGGGGGGGGFGGGGGGGFGGGCFFGGGGGGGGGG>8FFCFFGGGGDGGGGGCFGGDFCEGGGGGGGGFGFFGGFFGFGFCFGCEGG>4>@FFFFFDBF@GFCA<>CF?F@GDE3F**).:C2CB9?:?GFCGF::>?22@?BGC0;;9>6>:2:0C:GB<?13CA<.
@M04650:207:000000000-C238N:1:1101:23511:14099 2:N:0:19
GGACTACTCGGGTATCTAATCCTGTTTGCTCCCCTAGCTTTCGCACTTCAGCGTCAGTTTTTGTCCAGTGAGCTACCTTCGTCATCGGCATTCCTACATATATCTACGAATTTCACCTCTACTCATGTAGTTCCGCCCACCTTTCCAATACTCTAGAATTTCAGTTTCGTCGGCAAGCTAATGGTTGAGCCACTAGTTTTCACCGTCGACTTGAAACCCCGCCTAGATGCCCTTTATGCCCAATAATTCCGGATAACGCTTGCGACATACGTATTACCGCGGCTGCTGGCACGGATTTAGC
+
CCCCCGGGGGGGFGGGGGGGGGGFGGGFGFGGGGGGGGGGGGGGGGGGGGGGGFFGGFGGGGGGGGGGGGGGGGGEFGGGGFDGGGGGGGGGGGGGGGGGGGGGGGGGGGGGGGGFGGGGGGGCDGGGGGGGGGGDEGGGGGGFGGGGGGGFGGGAAAEGGGGGGGGGDGGGGG>EGGGGGGGCGGE8@CDEFFFGDGGG7=EFFGD>=CGGFGGGFFEG=DADDFEFEG38BGFFFFGGG>>BGFEFGF4;;EGEGF@??=31C?,423:<?F?<G>40(-7>>FDF?G(+-(,3<C966
@M04650:207:000000000-C238N:1:1101:29106:14192 2:N:0:19
GGACTACTAGGGTATCTAATCCTGTTTGCTCCCCACGCTTTCGCACCTGAGCGTCAGTCTTTGTCCAGGGGGCCGCCTTCGCCACCGGTATTCCTCCAGATCTCTACGCATTTCACCGCTACACCTGGAATTCTACCCCCCTCTACAAGACTCTAGCCTGCCAGTTTCGAATGCAGTTCCCAGGTTGAGCCCGGGGATTTCACATCCGACTTGACAGACCGCCTGCGTGCGCTTTACGCCCAGTAATTCCGATTAACGCTTGCACCCTCCGTATTACCGCGGATGCTGGCACGGAGTTAGC
+
CCCCCGGGGGGGGGGGGGGGGGGGGGGGGGGGGGGGGGGGGGGGGGGGGGGGGGGGGGGGGGGGGGGGGGDFGGGGGGGGGGGGGGGGGCFGGGGGGGGFGGGGGGGGGGGGGGGGGGGGEGGGGGGGGGGGGGGFGGGGGDEFGGG?<@FFFGGCFEGGGGGGGGGGGFGGGGFGGGFGGFFGGGGF6EGGGG5CGDGGGFFC>DFA@GDGFGGF=@GGBGF0(8>D?G9;>=@BFFGGGF:77FF<FF@?FFGFGFFB::C?GG?0:?613FBBGG:>2((-3:A2:=(<6B398F<<.
@M04650:207:000000000-C238N:1:1101:15716:14226 2:N:0:19
GGACTACCGGGGTTTCTAATCCTGTTTGCTCCCCACGCTTTCGCACCTGAGCGTCAGTCTTTGTCCAGGGGGCCGCCTTCGCCACCGGTATTCCTCCAGATCTCTACGCATTTCACCGCTACACCTGGAATTCTACCCCCCTCTACAAGACTCTAGCCTGCCAGTTTCGAATGCAGTTCCCAGGTTGAGCCCGGGGATTTCACATCCGACTTGACAGACCGCCTGCGTGCGCTTTACGCCCAGTAATTCCGATTAACGCTTGCACCCTCCGTATTACCGCGGCTGCTGGCACGGAGTTACC
+
CCCCCFFGGGGGGDGGGGGGGGGGGGGGGGGGGGGGGDGGGGDGFGGGGFGGGGGGGFGCGFGGGGCCGGGGGGDGGCCFGDGGFGGGGGFGGGGGFGFFCFFFFFGGGGGGDGGGGGGGGGGGGGFGEFGGGGGGGGGEEDEF9FC?CGGFFEFDFGGGGGFGCGGGGGGGGGGGGFFGGGGGGGFFGGECECEGCDGGGF977CFD@DD37CGGFFGC3C>8:>;@(*4>9EFF?(8C/,(5C*))CFF6085AC:;<(-*.>F264:9::FFAF723;1((,(:2(*(3,(((-;-)-
@M04650:207:000000000-C238N:1:1101:26788:14235 2:N:0:19
GGACTACTAGGGTTTCTAATCCTGTTCGCTACCCACGCTTTCGAGCCTCAGTGTCAGTTACAGACCAGAGAGCCGCTTTCGCCACCGGTGTTCCTCCATATATCTACGCATTTCACCGCTACACATGGAATTCCACTCTCCCCTTCTGCACTCAAGTTCGACAGTTTCCAAAGCATACTATGGTTGAGCCACAGCCTTTAACTTCAGACTTATCAAACCACCTGCGCTCGCTTTACGCCCAATACATCCGGACAACGCTTGGGACCTACGTATTACCGCGTCTGCTGGCACGCAGTTTGCC
+
CCCCCGGGGGGGGFGGGGGGGGGGGGGGGGGGGGGGGGGGGGGGGGGGGGGGGEFGFCEFGACFGGGGGGGFFFGGFFGGGGGGGGGGGGGGGAAAFAEGCDGFGGGGGGGGAGFE<FEGGFGGFFFGFFGGGCGGGGGG8DEF8EDF9FGFG8DFFGC>8CECFGFGGGGFGGGGGGGFFGDFGGG6CDEGFGDFG7D9CAEFC78959>FE89CFEGGB4)):976()0-8:A=4(:FE@1;*;)1*>>D9)8=5(4:<<71C=1>?0:<9C4>GD(-,-:?2-38863:(418<+.-.
@M04650:207:000000000-C238N:1:1101:27423:14331 2:N:0:19
GGACTACCGGGGTTTCTAATCCTGTTTGCTCCCCACGCTTTCGCACCTGAGCGTCAGTCTTTGTCCAGGGGGCCGCCTTCGCCACCGGTATTCCTCCAGATCTCTACGCATTTCACCGCTACACCTGGAATTCTACCCCCCTCTACGAGACTCAAGCCTGCCAGTTTCGAATGCAGTTCCCAGGTTGAGCCCGGGGATTTCACATCCGACTTGACAGACCGCCTGCGTTCGCTTTACGCCCAGTAATTCCGATTAACGCTTGCACCCTCCGTATTACCGCGGCTGCTGGCACGGCGTTAGC
+
9CCCCFGGGGGGGGGGGGGGGGGGGGAFGFCGGGGGGGGGGGGGGGGGGGGGGGGGGEFFFFGGGGGGGGGGGCGGGGGGFEDG>FGGGEGCGGGGGCFFGGGGGFEFGGGGFGGGGGGDGGGGGGFFEGGGGGGGG?6FEGGFGGDC:7BAFCF6FGFFGGFGFDCGC8BFFFCFF7CF?2DFCFFEEEFG5C5ECCEFG=GFFCC37DD3;CGCF:CFBGF?0@>B(>:>FGFFB1CEDBFFGG2<C?@?(7/6F(43363<7;:6:6916C0:EG2996039BF24::9?B((,*(45
@M04650:207:000000000-C238N:1:1101:20072:14375 2:N:0:19
GGACTACTGGGGTTTCTAATCCTGTTCGCTCCCCACGCTTTCGAGCCTCAGTGTCAGTTACAGGCCAGAGAGCCGCTTTCGCCTCCGGTGTTCCTCCATATATCTACGCATTTCACCGCTACACATGGAATTCCACTCTCCTCTCCTGCACTCAAGTCTCCCAGTTTCCAATGCACACAATGGTTGAGCCACTGCCTTTTACATCAGACTTAAGAAACCACCTACGCTCCCTTTACGCCCAATAATTCCGGATAACGCTCGCCACCTACGTATTACCGCGGCTGCTGGCACGTAGTTAGCC
+
CCCCCGGGGGGGGGGGGGGGGGGGGGGGGGGGGGGGGGGGGGGGGGGFFFFEGGGGGGGGGGGGGGGGCFGCGGGFFGGGCFGGGGGGF:FFFFFGGGGGGGFGGGGGGGGGGGGGGGGGGFGGGGGGGFFGGGGGGGGGGGGFGGGG8DCDGFGGFGEGGGGG,>EGFGGGFGGGG8E+E9:EB7DGGG7EF69,;FFECFFCFCF>=F<DE7FDFFGFDGDFBDBB9:=DFGAC:28=F@DFG=CCFFAFDFGFGBF03:<:5C:>BBF7ACB9+143>;>F:8>7?A25:26BDCA25
@M04650:207:000000000-C238N:1:1101:18246:14420 2:N:0:19
GGACTACACGGGTTTCTAATCCTGTTTGCTCCCCACGCTTTCGAGCCTCAGCGTCAGTTACAGTCCAGAGAGTCGCCTTCGCCACTGGTGTTCTTCCTAATCTCTACGCATTTCACCGCTACACTAGGAATTCCACTCTCCTCTCCTGCACTCTAGATAATCAGTTTGGAATGCAGCCCCCAGGTTGAGCCTGAGTATTTCACATCCCACTTAATTATCCGCCTACGCTCCCTTTACGCCCAATAATTCCGGATAACGCTCGCCACCTACGTATTACCCCGGCTGCTGGCACGTAGTTAGC
+
CCCCCGGGGGGGGGGGGGGGGGGGGGGGGGGGGGGGGGGGGGGGGGGGGGGGGGGGGGGGGGGGGGGGGGGGGGGGGGGGGGGGGGGGGGGGGGGGGGGGGGGGGGGGGGGGGGGGGGGGGGGGGGGGGFGGGGGGGGGGGGFFGFGGGGFFGGGG9DCC8FDGGGGGGGGGGGGGGGGGGGCFGCFCEFGGGGGGGFGGFFGFCFFFFGGGEFGGFFGGFGFDFFFF=D@FFGFEF?GGG@?FGGF<:@63(8>AF;BDD(>B*;:7771()<><EF(,2369BFFBFG0C??78:G646
@M04650:207:000000000-C238N:1:1101:14234:14451 2:N:0:19
GGACTACCCGGGTTTCTAATCCTGTTTGCTACCCACGCTTTCGTGCTTCAGCGTCAGTTAATGCCCAGTAGGCCGCCTTCGCCACTGGTGTTCCTCCCGATCTCTACGCATTCCACCGCTACACCGGGAATTCCGCCTACCTCTACATCACTCAAGTCATACAGTTTCAAAAGCAGTTGATGGGTTAAGCCCCTAGATTTCACTCCTGACTTTCATGACCGCCTACGCACCCTTTACACCCAGTAAATCCGGACAACGCTTGCTCCCTACGTATTACCGCGGCTGCTTGCACGACGTTAGC
+
@CB@,C6E@B@CFFGGGGGFFGCFFFFGGGGGGGGGDFGGGGFEFGGGGGFFGEEGGFGGCGFCFGGF8FE9CFCEGGGGFGGGGGGFGC<FFGGGG,>FGGFGGGGGGGEF9BEFDCEDCFGGF7FFFFFFGEFG6C6DGGFFFGFF9EGFG?EFF8,=EF9DFGFGGG,ECGFGFF7,5,@DFGG9CCC**@:7CGEFFFGF+;**:CFC*:CDBCFFFG2-(?=>1D(22CACFCFFFFDF7F56C;816)/35,14,(/)0A<?)4(4)2599F(766>>F?))):)A((,-(;8:<
@M04650:207:000000000-C238N:1:1101:11743:14453 2:N:0:19
GGACTACTGGGGTTTCTAATCCTGTTTGCTCCCCACGCTTTCGAGCCTCAGCGTCAGTTACAGTCCAGAGAGTCGCCTTCGCCACTGGTGTTCTTCCTAATCTCTACGCATTTCACCGCTACACTAGGAATTCCACTCTCCTCTCCTGCACTCTAGATAATCAGTTTGGAATGCAGCCCCCAGGTTGAGCCTGAGTATTTCACATCCCACTTAATTATCCGCCTACGCTCCCTTTACGCCCAATAATTCCGTATAACGCTCGCCACCTACGTATTACCGCGGCTGCTGGCACGTACTTAGC
+
CCCCCGGGGGGGGGGFGGGGGGGGGG<FFGG<FCEGGGGGFFGFGGCDFFGFEGEGGFGGFFGGGGGCFGGEFGGGGDEGGGGGGGGGFGGGGADABFFG9EGGFFFGGGCFFDGFGEEDGBEFFFFGFGFGGFG9,,@EEDGFGGGGGGFFCGGFFGGGFFGGGFDGGGGFCGFFF6C==>8FFF8FGG7C7A@A<CF,;1@@97;>CFFDEFF@<*7?87@AAFF>9795(=/0=>B@F=65CF?E>+A)(;7?7360(.96DD;3?BF8<084F*3(4799BF)).22?0(4((3:A.
@M04650:207:000000000-C238N:1:1101:24611:14490 2:N:0:19
GGACTACTCGGGTTTCTAATCCCGTTCGCTACCCTAGCTTTCGCACATGAGCGTCAGTCTTGTGCCAGGAAGCCGCCTTCGCCACTGGTGTTCTTCCCGATATCTACGCATTTCACCGCTACACCGGGAGTTCCACTTCCCTCTCACATACTCTAGGCTTACAGTATCAGATGACAAACAGATGGTAAGCACCTGCCTTTTACATCTGACTTATAAACCCGCCTGCGTGCGCTTTACGCCCAGTAATTCCGGACAACGCTTGCCCCCTACGTATTACCGCGGCTGCTGGCACGTAGTTTGC
+
CCCCCGGGGGGGGGGGGGGGGGGGGGGGGGEGGGGGGGGGGGGGGGGGGDFGGGGGGGGGGGGGGGGGGGGGGGGGGGGGGGGGGGGFGGGGGGGGGGGGGGGGGGGGGGGGEFGGGGGGGGGGGGGGGGGGGGGGGGGGGGGFGGGGGGGFGGFGGGGGGGGGGGFGGGFGGGGGGFFGGCBFGGGDCEFGCFCGFGGGGAFFFGGFEGGGEGGGFFGGFGFFBFFE;DBFBC>3A0CFG@FFGGE7FFF02BDFG0>?:(94CFFF<B?F2<:AFG:BF>>>02>7?G?G???:?9554
@M04650:207:000000000-C238N:1:1101:29371:14496 2:N:0:19
GGACTACTAGGGTTTCTAATCCTGTTTGCTCCCCACACTTTCGAGCCTAAGCGTCAGTTGATGCCCAGTAGGCCGCCTTCGCCACTGGTGTTCCTCCCGATATCTACGCATTCCACCGCTACACCGGGAATTCCGCCTACCTCTACATCACTCAAGAAAAATAGTTTTGAACGCACGCTATGGGTTGAGCCCATAGATTTCACGTCCAACTTACCTTACCGCCTGCGCTCCCTTTACACCCAGTAATTCCGGACAACGCTTGCCACCTACGTTTTACCGCGGATGCTGGCACGTAGTTAGC
+
CCCC,EF,CFGGG8@EFGGGGFFGGFGGGGG8FGGGDG,CFFGFDGGGCFGGG@GFEC,CE@EAFGGGC<FF@FEGDFGGGGGGGEFGG,CFFGD?,@FFGGDGGGFGGG:F,CFFAFCGGGFFG7EGEGGGGFE:C+@FDFF+@D33,,CF,@8F>8,@@FFGF98,38@>6+@ECDE*9FFCFGGGGGGC77DFGDDCCFFFFGD8>FGGE+?+=*5?9D9DFFF3(:(68:=CFCCFGF@@GGBBD?F627C?<9>??0*8FEBF?:B?0E:BG74(14(-7?)6>C<C?1714<4A5
@M04650:207:000000000-C238N:1:1101:23098:14535 2:N:0:19
GGACTACACGGGTTTCTAATCCTGTTTGCTCCCCACGCTTTCGCACCTGAGCGTCAGTCTTTGTCCAGGGGGCCGCCTTCGCCACCGGTATTCCTCCACATCTCTACGCATTTCACCGCTACACATGGAATTCTACCCCCCTCTACAAGACTCTAGCTGACCAGTATCAGATGCAATTCCCGGGTTAAGCCCGGGGATTTCACATCTGACTCAATCAACCGCCTGCGTGCGCTTTACGCCCAGTAATTCCGATTAACGCTTGCACCCTCCGTATTACCGCGGCTGCTGGCACGGAGTTAGC
+
CCCCCGGGGGGGGGGGGGGGGGGGGGGGGGGGGGGGGGGGGGGGGGGFGGGGGGGGGGGGGGGGGGGGGGGGGGGGGGGGGGGGGGGGGGGGGGGGGGGGGGGGGGFGGEGGGGGGGEGGGGGGGFGGGGGGGGGGGFGGEGGFGGGGGGGFGAGGGGGGGGGGGGGGGGGC8FGGGGGGGGGDGGGGGGGGGGGGD:FGGFGFFGGFFG+@@CGGF@GG0D>FFF6B<GFFFC>BB<GGE?:3>C<6FFFFBEGF710:6:F)>@:6?<>:?G7AGG<>>6;>967:?G0C:>(4?F<<6
@M04650:207:000000000-C238N:1:1101:18598:14569 2:N:0:19
GGACTACTAGGGTTTCTAATCCTGTTTGCTCCCCACGCTTTCGCACCTGAGCGTCAGTCTTTGTCCAGGGGGCCGCCTTCGCCACCGGTATTCCTCCAGATCTCTACGCATTTCACCGCTACACTAGGAATTCCACTCTCCTCTCCTGCACTCTAGATAATCAGTTTGGAATGCAGCCCCCAGGTTGAGCCTGAGTATTTCACATCCCACTTAATTATCCGCCTACGCTCCCTTTACGCCCAATAATTCCGGATAACGCTCGCCCCCTACGTATTACCGCGGCTGCTGGCACGTAGTTAGC
+
CCCCCGGGGGGGGGGGGGGGGGGGGGGGGGGGGGGGGGGGGGGGGGGGGGGGGGGGGGGGGFGGGGGGGDEGGGGGGGGGGGGGGGGGGGGGGGGGGGGGGGGGGGGGGGGGGGGGGGGDGGGGGGGGGGGGGGGGGGGGGGGFGGGGGGGFGGGGGGGGGGGGGGGGGGFGGGCGGGGGGGGGGGGGGGGFFGF@FGG@DA?CFFFFEFGFEGGFFFGG@FDDDF@FFDB7;FFCFFGGGF<DGGCCFFFFDFGFC:;08>G6*C9>:68?7E?<CG?F69;F;:4>BG<FFB?61C9:<
@M04650:207:000000000-C238N:1:1101:16612:14607 2:N:0:19
GGACTACACGGGTATCTAATCCTGTTTGCTCCCCACACTTTCGAGCCTCAGCGTCAGTTGATGCCCAGTAGGCCGCCTTCGCCACTGGTGTTCCTCCCGATATCTACGCATTCCACCGCTACACCGGGAATTCCGCCTACCTCTACATCACTCAAGAAAAATAGTTTTGAACGCACGCTATGGGTTGAGCCCATAGATTTCACGTCCAACTTACCTTTCCGCCTGCGCTCCCTTTACACCCAGTAATTCCGGACAACGCTTGCCACCTACGTTTTACCGCGGCTGCTGGCACGTAGTTAGC
+
CCCCCGGGGGGGGGGGGGGGGGGGGGGGGGGGGGG@FFGGGGGGGGGGGGGGGGGGGGGGGFGCGGGGFFGGGGGGGGGGGGGGGGGGGGGGGGGGGG@GGGGGGGGGGGGGGGGGGGGGGGGGGEGGGGGGGGGC6C>FGGGFFGG9FFGFGGGGGFGGGCFFGGGGFEF@C<EGEC1:EGGGGGGGFGG>F6DFFGGGGFGFFG488FFGEC6BFEGGFGF<?ABEFGB@@GFFF?FFGFFFGG<>GFFB?BDBGBF6:6F:7@<08B?B3C(4CG049>F>9:0)5E?G0(3.,<<<5
@M04650:207:000000000-C238N:1:1101:21720:14643 2:N:0:19
GGACTACTCGGGTATCTAATCCCGTTCGCTACCCTAGCTTTCGCACATGAGCGTCAGTCTTGTGCCAGGAAGCCGCCTTCGCCACTGGTGTTCTTCCCGATATCTACGCATTTCACCGCTACACCGGGAGTTCCACTTCCCTCTCACATACTCTAGGCTTACAGTATCAGATGACAAACAGATGGTAAGCACCTGCCTTTTACATCTGACTTATAAACCCGCCTGCGTGCGCTTTACGCCCAGTAATTCCGGACAACGCTTGCCCCCTACGTATTACCGCGGCTGCTGGCACGTAGTTTGC
+
CCCCCGGGGGGGGGGGGGGGGGGGGGGGGGGGGGGGGGGGGGGGGGGGGFGGGGGGGGGGGGGGGGGGGGGGGGGGGGGGGGGGGGGGGGGGGGGGGGGGGGGGGGGGGGGGGGGGGGGGGGGGGGGGGGGGGGGGFGGGGGGFGGGGGGFFGGGAFGGGGGGGGGGGGGGGGGGGGGGGGGGGGGGGFGGGGGGCGGGGFFFFFGGFFGGGFGGGFBGGFGF>BFFFFGFFBGFFFDGEC;(=FGFFGFFB0@G?F07:?BGFGGFBBB??FGBAFC?947>>1:DF?GBG<6:?FG<A6
@M04650:207:000000000-C238N:1:1101:17016:14650 2:N:0:19
GGACTACTGGGGTTTCTAATCCTGTTTGCTCCCCACACTTTCGAGCCTCAGCGTCAGTTAATGTCCAGCAGGCCGCCTTCGCCACTGGTGTTCCTCCCGATATCTACGCATTCCACCGCTACACCGGGAATTCCGCCTGCCTCTCCATCACTCAAGAACGCCAGTTTTGAACGCACGCTATGGGTTGAGCCCATAGATTTCACGTCCAACTTGGCATCCCGCCTGCGCTCCCTTTACACCCAGTAATTCCGGACAACGCTTGCCACCTACGTTTTACCGCGGCTGCTGGCACGTAGTTAGC
+
CCCCCGGGGGGGGGGGGGGGGGGGGGGGGGGGGGGGGGGGGGGGGGGGGGGGGGGGGGGGGGGGGGGFGGGGGGGGGGGGGGGGGGGGGGGGGGGGGGGGGGGGGGGGGGGGGGGGGGGGGGGGGGGGEGGGGGGGGGGGGGGFGGGGGGGFGGGGGGGGGGGGGGGGDGGGGGGGGGGG5FFGGGGGGGGGGGGGGGGGGFGFFGGFFGFGFFGGF;FGFGFFFFFFFGFD@GFBFAGGG:??FGF<CFFF:BDBGFFFF?GF>FFF:?F?0FBBFF?B1;900:?F(:?F<43<BC<:<
@M04650:207:000000000-C238N:1:1101:9357:14654 2:N:0:19
GGACTACAGGGGTTTCTAATCCCGTTCGCTACCCTAGCTTTCGCACATGAGCGTCAGTCTTGTGCCAGGAAGCCGCCTTCGCCACTGGTGTTCTTCCCGATATCTACGCATTTCACCGCTACACCGGGAGTTCCACTTCCCTCTCACATACTCTAGGCTTACAGTATCAGATGACAAACAGATGGTAAGCACCTGCCTTTTACATCTGACTTATAAACCCGCCTGCGTGCGCTTTACGCCCAGTAATTCCGGACAACGCTTGCCCCCTACGTATTACCGCGGCTGCTGGCACGTAGTTTGC
+
CCCCCGGGGGGGGGGGGGGGGGGGGGGGGGGGGGGGGGGGGGGGGGGGGGGGGGGGGGGGGGGGGGGGGGGGGGGGGGGGGGGGGGG8FGGGGGGGGGGGGGGGGGGGGGGGGGGGGGGGGGGGGGGGGGGGGGGGGGGGGGGFGGGGGGGFGGGGFGGGGGGGGDCGGGGGFFGG7DGGGFGGGGGGGFFGFGGGDFGGGFGFFGC6AFGGFG>EFFGGFD=DFFFD6DFF9CFFFFGGGD@FGGFEFFF02>DBF>00:<G0DG>9?FBF2E?>GC:99109>BB2(>?C?2<<:?>A4
@M04650:207:000000000-C238N:1:1101:19482:14682 2:N:0:19
GGACTACTGGGGTATCTAATCCTGTTTGCTCCCCACGCTTTCGCACCTGAGCGTCAGTCTTTGTCCAGGGGGCCGCCTTCGCCACCGGTATTCCTCCAGATCTCTACGCATTTCACCGCTACACCTGGAATTCTACCCCCCTCTACAAGACTCTAGCCTGCCAGTTTCGAATGCAGCCCCCAGGTTGAGCCTGAGTATTTCACATCCCACTTAATTATCCGCCTACGCTCCCTTTACGCCCAATAATTCCGGATAACGCTCGCCACCTACGTATTACCGCGGCTGCTGGCACGTAGTTAGC
+
CCCCCGGGGGGGGGGGGGGGGGGGGGGGGGGGGGGGGGGGGGGGGGGGGGGGGGGGGGGGGGGGGGGGGGGFGGGGGGGGGGGGGGGGGGGGGGGGGGGGGGGGGGGGGGGGGGGGGGGGGGGGGGGGGGGGGGGGGGGGGGGFGGGGGGGFGGGGDGGGGGGGGGGGGGGGGGGGGGGGGGGGGGGGGGGGFFGGFGGGGFGFFGGFFGGGFGGGFFGGFGFFFFFFFGFFFGF3F?GGG?6:GF>AFFFFBFDFC:><?>G9CGF?:2(.3C:AC:177;FB02:3:G<92?<<BE>26
@M04650:207:000000000-C238N:1:1101:18321:14683 2:N:0:19
GGACTACAGGGGTTTCTAATCCTGTTTGCTCCCCACGCTTTCGAGCCTCAGTGTCAGTTACAGGCCAGAGAGCCGCTTTCGCCTCCGGTGTTCCTCCATATATCTACGCATTTCACCGCTACACATGGAATTCCACTCTCCTCTCCTGCACTCAAGTCTCCCAGTTTCCAATGCACACAATGGTTGAGCCACAGCCTTTAACTTCAGACTTATCAAACCACCTGCGCTCGCTTTACGCCCAATAAATCCGGACAACGCTCGGGACCTACGTATTACCGCGGCTGCTGGCCCGTAGTTAGCC
+
CCCCCGGGGGGGGGGGGGGGGGGGGGGGGGGGGGGGGGGGGGGGGGGGGGGGGGGGGGGGGGGGFGGGGGGGGGGGGGGGGGGGGGGGEFGGGGGGGGGGGGGGGGGGGGGGGGGGGGGGGGGGGFGGGFGGGGGGGGGGGGGFGGGGGGGFGGGGGGGGGGGGGGFGGGGGGGGGGGCFGGFGGEFGGG?CFGGGGGGFGCDFFGGFFGFFFGGDFEFFBDDFDEBA=DFFFCFEEDGGGFD8CFCFG>B<BBGF<6;:9BG65??<BB:2>GB2<D>2461(2>?(3*-*-083<9:::
@M04650:207:000000000-C238N:1:1101:11299:14693 2:N:0:19
GGACTACCGGGGTTTCTAATCCTGTTTGCTCCCCACGCTTTCGAGCCTCAGCGTCAGTTACAGTCCAGAGAGTCGCCTTCGCCACTGGTGTTCTTCCTAATCTCTACGCATTTCACCGCTACACTAGGAATTCCACTCTCCTCTCCTGCACTCTAGATAATCAGTTTGGAATGCAGCCCCCAGGTTGAGCCTGAGTATTTCACATCCCACTTAATTATCCGCCTACGCTCCCTTTACGCCCAATAATTCCGGATAACGCTCGCCACCTACGTATTACCGCGGCTGCTGGCACGTAGTTAGC
+
CCCCCGGGGGGGGGGGGGGGGGGGGGGGGGGGGGGGGGGGGGGGGGGGGGGGGGGGGGGGGGGGGGGGGGGGGGGGGGGGGGGGGGGGGGGGGGGGGGGGGGGGGGGGGGGGGGGGGGGGGGGGFGGGEFFGGGGGGGGGGGGFGGGGGGGFGFGGGGGGGGGGGGGGGGGGFFGGGDGGGGGGGGGGGGGGGGGGGGGGGFGAFFGFFGGGCGGGFFGGFG=9DF?D@DBFFGFCC=GCGF@;CC<9>FFFFFGFFF@D@BG9<:83222:3<?<9D?B>19B>FF:>C?GFFFF:F4.6
@M04650:207:000000000-C238N:1:1101:8415:14693 2:N:0:19
GGACTACAAGGGTTTCTAATCCTGTTTGCTCCCCACGCTTTCGAGCCTCAGTGTCAGTTACAGGCCAGAGAGCCGCTTTCGCCACCGGTGTTCCTCCATATATCTACGCATTTCACCGCTACACATGGAATTCCACTCTCCTCTCCTGCACTCAAGTCTACCAGTTTCCAATGCATACAATGGTTGAGCCACTGCCTTTTACACCAGACTTAATAAACCACCTTCGCTCGCTTTACGCCCACTAAATCCGGACAACGCTCGGGACCTACGTATTACCGCGGCTGCTGGCACGTATTTAGCC
+
CCCCCGGGGGGGGGGGGGGGGGGGGGGGGGGGGGGGGGGGGGGGGGGGGGGGGGGGGGGGGGGGFFGGGFGGGGGGGGGGGGGGGGGGGGGGGGGGGGGGGGGGGGGGGGGGGGGGGGGGGGGGGFGGGGDGGGGGGFGGGGGFGFGGGGGBGGGGGGGGGFGGFGGGFGGGGGGGGGG?EG?FFGGGFDBFGGGGGGGGGFGFF?F58C2B*BEFFCFFBC2).@2:9C>FFF=CE@GGG2(/>*7<*:5;@B4<<1/69(99DGF<7(.5:@<A9*(4(49>BFD0?C32.().-3645
@M04650:207:000000000-C238N:1:1101:10503:14709 2:N:0:19
GGACTACAAGGGTTTCTAATCCCGTTCGCTACCCTAGCTTTCGCACATGAGCGTCAGTCTTGTGCCAGGAAGCCGCCTTCGCCACTGGTGTTCTTCCCGATATCTACGCATTTCACCGCTACACCGGGAGTTCCACTTCCCTCTCACATACTCTAGGCTTACAGTATCAGATGACAAACAGATGGTAAGCACCTGCCTTTTACATCTGACTTAGAAACCCGCCTGCGTGCGCTTTACGCCCAGTAATTCCGGACAACGCTTGCCCCCTACGTATTACCGCGGCTGCTGGCACGTAGGTGGC
+
C<BCCGGGGGGGGGGGGGGGGFGGGGGGGGGGGG?FFGGFFGGGGGGGGGGGGGGGGD<<FDGGGGGGGGGGGGGCGGGGGDGGGGGGGGFGGGGGGFGGGGGFFGGGGGCFGGGGGGGGEGGGGGGG7CFGFGGGGCEGGGGF8,>EFDGFGGGEFFGCFGGEGGGGGGGGDFGGFGGGGFFGGFGGFFGF?EFCD*EFFCFFFF7A>CCC8+5@ABCG@4@@B4585C>B0CF3ADGDGFFECGFCF@6>:@D?<(401:D0CFB9?:014C(:EF?F19>>B0)4(/(<8,(3(<)((
@M04650:207:000000000-C238N:1:1101:21823:14710 2:N:0:19
GGACTACACGGGTATCTAATCCTGTTTGCTCCCCACGCTTTCGAGCCTCAGCGTCAGTTACAGTCCAGAGAGTCGCCTTCGCCACTGGTGTTCTTCCTAATCTCTACGCATTTCACCGCTACACTAGGAATTCCACTCTCCCCTCCTGCACTCTAGATAATCAGTTTGGAATGCAGCCCCCAGGTTGAGCCTGAGTATTTCACATCCCACTTAATTATCCGCCTACGCTCCCTTTACGCCCAATAATTCCGGATAACGCTCGCCACCTACGTATTACCGCGGCTGCTGGCACGTATTTAGC
+
CCCCCGGGGGGGGEGGGGGGGGGGGGGGGGGGGGGGGGGGGGGGGGGGGGGGGGGGGGGGGGGGGGGGCFGGEGGGGGGGGGGGGGGGGGGGGFGGGGGGGADFGFFGGGGGGGGGGGGGGGGGGGGGGGGGGGGGGEAFG6CFGGGGFGGFGAFG;F9BFFFGGGGF+DFGGGGGGGG6=:EGCGGGGGGF?GCEGFGGCFGFCGGAEGGGFCFFAEGGF4@DFFFFFGFFDGFFF=GEGF<@FF7CDAFF?FDEF0;?;@G93C?BFFB:)<8<GG?;019>9???:G<F04:)5C4<<
@M04650:207:000000000-C238N:1:1101:6892:14719 2:N:0:19
GGACTACTGGGGTTTCTAATCCTGTTTGCTCCCCACGCTTTCGAGCCTCAGCGTCAGTTACAGTCCAGAGAGTCGCCTTCGCCACTGGTGTTCTTCCTAATCTCTACGCATTTCACCGCTACACTAGGAATTCCACTCTCCTCTCCTGCACTCTAGATAATCAGTTTGGAATGCAGCCCCCAGGTTGAGCCTGAGTATTTCACATCCCACTTAATTATCCGCCTACGCTCCCTTTACGCCCAATAATTCCGGATAACGCTCGCCACCTACGTATTACCGCGGCTGCTGGCACGTAGTTAGC
+
CCCCCFGGGGGGGGGGGGGGGGGGGGGGGGGGGGGGGGGGGGG8FGGGGGFGEGGGGFGCFGG9AEEGCFGGGGGGGGGGFGEG@FGFFGGGGGGFFGEGGGGGGGGGGGGGGGGGGGGGGGGG9EF@FGGGGGGGGF9FDDGDFGGGGDFFGGGGFGDFEGFGGAE;CEC9DFFFFDEEE@CFGG6C@FGG?FGGGCGG7CF7BF*;@FGGF=9C>;FFAF>A=AAB2D@FFFFFF2CGGFDBGGFFGFF(8B<@FD;D06G;7EB?FFFFFG:AFF(((4(((4423E3C:14(,24:6
@M04650:207:000000000-C238N:1:1101:25414:14742 2:N:0:19
GGACTACTCGGGTATCTAATCCTGTTCGCTACCCACGCTTTCGAGCCTCAGTGTCAGTTACAGACCAGAGAGCCGCTTTCGCTACCGGTGTTCCTCCATATATCTACGCATTTCACCGCTACACATGGAATTCCACTCTCCCCTTCTGCACTCAAGTTCGACAGTTTCCAAAGCATACTATGGTTGAGCCACAGCCTTTAACTTCAGACTTATCAAACCACCTGCGCTCGCTTTACGCCCAATAAATCCGGACAACGCTCGGGACCTACGTATTACCGCGGCTGCTGGCACGTAGTTAGCC
+
CCCCCGGGGGGGGGGGGGGGGGGGGGGGGGGGGGGGGGGGGGGGGGGGGGGGGGGGGGGGGGGGGGGGGGGGGGGGDGGGGGGGGGGGGGGGGGGGGGGGGGGGGGGGGGGGGGGGGGGDGGGGGGGGFFGGGGGGGGGGGGGFGGGGGGGFGGGGGGGGGGGGGGGGGGGDGGGGGGGGGGGGGGGGGGFFGGGGGGGFGFGFFGGFFGGGFGGGFEEFFGFED>9A??@F9F=CEFGGG@;;>GFEFAB?BFC1<34:>>)(9E0<?F??BF94F53179B1:0)(-24*.4(8>C)64
@M04650:207:000000000-C238N:1:1101:16245:14778 2:N:0:19
GGACTACTGGGGTTTCTAATCCCGTTCGCTACCCTAGCTTTCGCACATGAGCGTCAGTCTTGTGCCAGGAAGCCGCCTTCGCCACTGGTGTTCTTCCCGATATCTACGCATTTCACCGCTACACCGGGAGTTCCACTTCCCTCTCACATACTCTAGGCTTACAGTATCAGATGACAAACAGATGGTAAGCACCTGCCTTTTACATCTGACTTATAAACCCGCCTGCGTGCGCTTTACGCCCAGTAATTCCGGACTACGCTTGCCCCCTACGTATTACCGCGGCTGCTGGCACGTAGTTTGC
+
CCCCCFGGGGGGGGGGGGGGGGGGGGGGGGGGGGGGGGGGGGGGGGGGGGGGGGGGGGGGGGGGGGGGGGGGGGGGDGGGGGGGGGGGGGGGGGGGGGGGGGGGGGGGGGGGGGGGGGGGGGGGGGGGGGGGGGGGGGGGGGGFGFGGGGGFEABFGGGGGGFGGGGGGGGGGGGGGGGGGGFGGFAGGCFGGGFFGGGGGFGFFGGFFGGGFGGGFFFG=GFFFFFFFG>B1*8CFFGDF6?EF:?CGFFFFFG:FB>BFFG?DFF9BF:<BGFFGGFF969;B:?B?G?GB6(82<994
@M04650:207:000000000-C238N:1:1101:24907:14782 2:N:0:19
GGACTACAAGGGTTTCTAATCCTGTTTGCTCCCCACGCTTTCGCACCTGAGCGTCAGTCTTTGTCCAGGGGGCCGCCTTCGCCACCGGTATTCCTCCAGATCTCTACGCATTTCACCGCTACACCTGGAATTCTACCCCCCTCTACAAGACTCTAGCCTGCCAGTTTCGAATGCAGTTCCCAGGTTGAGCCCGGGGATTTCACATCCGACTTGACAGACCGCCTGCGTGCGCTTTACGCCCAGTAATTCCGATTAACGCTTGCACCCTCCGTATTACCGCGGCTGCTGGCACGGAGTTAGC
+
CCCCCGGGGGGGGGGGGGGGGGGGGGGGGGGGGGGGGGGGGGGGGGGGGGGGGGGGGFGGGGGGGGGGFGGGGGGGGGGGGGGGGGGGGGGGGGGGGGGGGGGGGGGGGGGGGGGGGGGGGGGGGGGGGGGGGGGGGGGGGGGFGGGGGGGFGGGGGGGFGGGGGGGGGGGGFGGGGGGGGFFGGGGGGGGGGGGGGGGGGFGFFGFEDGGGFGCF4=CC6>>76>><8D>F>GFFFBGGG<B>CF9:G=F:<3><G?BFF?GFGGFB?F>:?;8<FG?BFFFFFFF0>G?F?B0>?6)6.
@M04650:207:000000000-C238N:1:1101:11941:14787 2:N:0:19
GGACTACAGGGGTATCTAATCCTGTTTGCTCCCCACGCTTTCGAGCCTCAGCGTCAGTTACAGTCCAGAGAGTCGCCTTCGCCACTGGTGTTCTTCCTAATCTCTACGCATTTCACCGCTACACTAGGAATTCCACTCTCCTCTCCTGCACTCTAGATAATCAGTTTGGAATGCAGCCCCCAGGTTGAGCCTGAGTATTTCACATCCCACTTAATTATCCGCCTACGCTCCCTTTACGCCCAATAATTCCGGATAACGCTCGCCACCTACGTATTACCGCGGCTGCTGGCACGTAGTTAGC
+
CCCCCGGGGGGGGGGGGGGGGGGGGGFGGGGGGGGGGGGGGGGGGGGGGGGGGGGGGGGGGGGGGGGGGGGGGGGGGGGGGGGGGGGGGGGGGGGGGGGGGGGGGGGGGGGGGGGGGGGGGGGGGGGGGFFGGCEGGGGGGGCBEGGGGGGFGFGGGFGFFGGGGGGGGGGGGGDFC8CECFGFGGFFFFGGF,D99CF:@FFFFGDFFFGGFCFFCFFFDGFDFFFDDGFFFGFEFFEFF@F9FGE?GCFB@>GFG0>D@@G9GGFFFBF<>C?AFF:>F902>BFF:E:E?:B?:?:<6
@M04650:207:000000000-C238N:1:1101:22899:14830 2:N:0:19
GGACTACTCGGGTTTCTAATCCTGTTTGCTCCCCACGCTTTCGAGCCTCAGCGTCAGTTACAGTCCAGAGAGTCGCCTTCGCCACTGGTGTTCTTCCTAATCTCTACGCATTTCACCGCTACACTAGGAATTCCACTCTCCTCTCCTGCACTCTAGATAATCAGTTTGGAATGCAGCACCCAGGTTGAGCCCGGGTATTTCACATCCCCCTTAAAAATCCGCCTACGCTCCCTTTACGCCCAGTAACTCCGGCCAACGCTCGCCACCTACGTATTACCGCGGCTGCTGGCACGTAGTTCGC
+
CCCCCGGGGGGGGGGGGGGGGGGGGGGGGGGGGGGGGGGGGGGGGGGGGFCECEGGGGFDFGFGGGGFFGGGGG7FFGGGGGGGGGGGGGGDGGFGGGGGGEC9FFAFGCGGGGGGGDED=FGGFGGGGGGGGA;?=FFGGGFDGFFFGCGFFFGGFFGCFCFFGGGGDGFFF9DD?=FGGDF7FF8=,8EFG>EGGGGGGFGFFFF>);7CEGGGFBGGFF==5A@E=DFDBCACC@GGGD6/CD57CF>((2C25;>(47GF*C0203(34C3<EF69>097;???(:(<(,((-2),(
@M04650:207:000000000-C238N:1:1101:17992:14858 2:N:0:19
GGACTACTGGGGTTTCTAATCCTGTTCGCTACCCACGCTTTCGAGCCTCAGTGTCAGTTACAGACCAGAGAGCCGCTTTCGCCACCGGTGTTCCTCCATATATCTACGCATTTCACCGCTACACATGGAATTCCACTCTCCCCTTCTGCACTCAAGTTCGACAGTTTCCAAAGCATACTATGGTTGAGCCACAGCCTTTAACTTCAGACTTATCAAACCACCTGCGCTCGCTTTACGCCCAATAAATCCGGACAACGCTCGGGACCTACGTATTACCGCGGCTGCTGGCACGTAGTTAGCC
+
CCCCCGGGGGGGGGGGGGGGGGGGGGGGGGGGGGGGGGGGGGGGGGGGGGGGGGGGGGGGGGGGGGGGGGGGGGGGGGGGGGGGGGGGGGGGGGGGGGGGGGGGGGGGGGGGGGGGGGGGGGGGFGDGFFGGGGFGGGGGGGGFFFFGGGGFGGGGDGGGFGGGDGGGGGGGGGGGGGGGGGGGGGFGGGGGGFGFGGGGGFDF>EFFEDFGFGGGFFGGBGDFBBB>=C>>DGFC>@GGG?@FGGFCF:>?@FGFD>?BB99>GGF?FFFFFGFBFD279FFF?FFFB67781:4A<>AD
@M04650:207:000000000-C238N:1:1101:17195:14861 2:N:0:19
GGACTACTGGGGTTTCTAATCCTGTTTGCTCCCCACGCTTTCGAGCCTCAGTGTCAGTTACAGGCCAGAGAGCCGCTTTCGCCTCCGGTGTTCCTCCATATATCTACGCATTTCACCGCTACACATGGAATTCCACTCTCCTCTCCTGCACTCAAGTCTCCCAGTTTCCAATGCACACAATGGTTGAGCCACTGCCTTTTACATCAGACTTAAGAAACCACCTGCGCTCGCTTTACGCCCAATAATTCCGGATAACGCTTGCGACATACGTATTACCGCGGCTGCTGGCACGTATTGTGCC
+
CCCCCGGGGGGGGGGGGGGGGGGGGGGGGGGGGGGGGGGGGGGGGGGGGGGGGGGGGGGGGGGGGGGGGGGGGGGGGGGGGGGGG@GGGGGGGCFGGGGGGGGGGGFGGGGGGFGGGGGGGGGGCFFGGGGGGGFGGGGGCAFFGGGGCFGFGGGGFFGGGGEGGGGGGGGGGGEFGGEFFGGGGGGGCF7CEGGGGGGGGF9BF>5ACFGGEGGGFFGGFGBF@9=>AD@@DFAC42CFE;@;GFECGFED?FGFD9?6(2C058:)4:BF2@<B7112416>FBB:1*5/41<?29<4<
@M04650:207:000000000-C238N:1:1101:22300:14886 2:N:0:19
GGACTACTCGGGTATCTAATCCTGTTTGCTCCCCACGCTTTCGCACCTGAGCGTCAGTCTTTGTCCAGGGGGCCGCCTTCGCCACCGGTATTCCTCCAGATCTCTACGCATTTCACCGCTACACCTGGAATTCTACCCCCCTCTACAAGACTCTAGCCTGCCAGTTTCGAATGCAGTTCCCAGGTTGAGCCCGGGGATTTCACATCCGACTTGACAGACCGCCTGCGTGCGCTTTACGCCCAGTAATTCCGATTAACGCTTGCACCCTCCGTATTACCGCGGCTGCTGGCACGGAGTTAGC
+
CCCCCGGGGGGGGGGGGGGGGGGGGGGGGGGGGGGGGGGGGGGGGGGGGGGGGGGGGGGGGGGGGGGGGGGGGGGGGGGGGGGGGGGGGGGGGGGGGGGGGGGGGGGGGGGGGGGGGGGGGGGGGGGGGGGGGGGGGGGGGGGFGGGGGGGFGGGGGGGGGGGGGGGGGGGFGGGGGGGGGGG7FGGGGGGGGGCEGGGGGFGFFGGFDGGGFGGGFFGG639?6FFF6326>EFAFBDEGB::7DADG=6(8@GAGFB?2,*5FFF6:?F?0C:DGGFBF;>FFFFF0C7F?F>28FAA2
@M04650:207:000000000-C238N:1:1101:18434:14915 2:N:0:19
GGACTACCGGGGTATCTAATCCTGTTCGCTCCCCACACTTTCGCTCCTCAGCGTCAGAACATTGCCAGAGAACCGCCTTCGCCACCGGTGTTCCTCCTGATATCTACGCATTCCACCGCTACACCGGGAATTCCGCCTACCTCTACATCACTCAAGAACGCCAGTTTTGAACGCAGTCTATGGGTTGAGCCCATAGTTTTCACATTCAACTTGGCATTCCGCCTGCGCTCCCTTTACACCCAGTAATTCCGGACAACGCTTGCCCCCTACGTATTACCGCGGCTGCTGGCACGTAGTTAGC
+
CCCCCGGGGGGGGGGGGGGGGGGGGGGGGGGGGGGGGGGGGGGGGGGGGGGGGGGGGGGGGGGGGGGGGGGGGGGGGGGGGGGGGGGGGGGGGGGGGGGGGGGGGGGGDGGGGGGGGGGGGGGGGGGGGGGGGGGGGGGGGDCBGGGGGGGFGGDFGGGGGGGGGGFFGDGGFGGGEGFCGGGFGGG6,DFFGGGGGGCFFFGFFCGFCGGGF6FGF3EC@38DFA>ABGBFFGFFFCFED1<?GGFFGFFFBEGBFBFFB:C?<FB>??F77E04EG?>B9>1(-8?(50C??BFFC>B6
@M04650:207:000000000-C238N:1:1101:25791:14972 2:N:0:19
AGCCACCCGGGTATCTAATACCGTTCGCTACCCTAGCGTTCGGACAGGGTGGACAGCTTTGTGGCCGGAAGCCGCCTTCGCCACTGGTGTTCTTCCCGATATCTACGCATTTCACCGCTACACCGGGAGTTCCACTTCCCTCTCACATACTCTAGGCTTACAGTATCAGATGACAAACAGATGTTAAGCACCTGCCTTTTACATCTGACTTATAAACCCGCCTGCGTGCGCTTTACGCCCAGTAATTCCGTACAACGCTTGCCCCCTTCGTATTACCGCCGCTGCTTGCCCCGCGTTTGCC
+
-8--,,,,=6@+CE,,,<C,,;,:6,,+,B7E,C<E,+BF,@+@@F,,,,,+,,:,,,,,CEF,,,@6+76,:44:FC,44?F,C8C??4CFAF;AFEDCC>;9EF7CCFCGD95E:+@DE,D<+8+>+8D,93>,2>,@EF6*,@D,@@>F<CAFG,@FF,<A@ECC;9,@<AF,=FFG6DF,DCEFGEFGECE6CFGGGF9BFFCFFGFFE8CCB(;C@GFF?31)6C917C*47(?EE:22C:9AF)).(5D>301((-<3FC0(.((((3).<1((((,(3))3(+,*((-,7E147
@M04650:207:000000000-C238N:1:1101:27682:14977 2:N:0:19
GGACTACCAGGGTTTCTAATCCTGTTTGCTCCCCACGCTTTCGCACCTGAGCGTCAGTCTTTGTCCAGGGGGCCGCCTTCGCCACTGGTGTTCCTCCCGATATCTACGCATTCCACCGCTACACCGGGAATTCCGCCTGCCTCTCCATCACTCAAGAACAGCAGTTTTGAATGCACGCTATGGGTTGAGCCCATAGTTTTCACACCCAACTTGCCGTCCCGCCTGCGCTCCCTTTACACCCAGTAATTCCGGACAACGCTTGCCACCTACGTTTTACCGCGGCTGCTGGCACGTAGTTAGC
+
CCCCCGGGGGGGGGGGGGGGGGGGGGGGGGGGGGGGGGGGGGGGGGGGGFGGGGGGGGGGGGGGGGGGGGGGGGGGGGGGGGGGGGGGGGGGGGGGGGGFGGGGGGGGGGGGGGGGGGGGGGGGGGGGCGGGGGCFGGGGGGGFGGGGGGGFGGGGGGGGGGGGCGGGG@FGFGGGGGGGGGGGGGGGGGGGGGGGGGGGFFGFFGGFDGGFFGGGFFGG9DBFFFFFFGFFBGF<B>GGG??FFGFFGF@9FED0<>9BBFGBGFF:??647F?FFF?9(9;9BFF:>G?F<?B:BFA9:
@M04650:207:000000000-C238N:1:1101:9380:15027 2:N:0:19
GGACTACCGGGGTATCTAATCCTGTTTGCTCCCCACGCTTTCGTGCTTGATCGTCAGTTACAGACCAGGTAGCCGCCTTCGCCACTGGTGTTCCTCCATATATCTACGCATTTTACCGCTACACATGGAATTCCACTACCCTCTTCTGCACTCTAGTCTGCCAGTTTTCATGGCAATCCGGGGTTGAGCCCCGAACTTTCACCACAAACTTAACAAACCGACTGAGCACCCTTTACGCCCAATAAATCCGGATAAAGCTCGGGGCATACTTATTACCTCGCCTGCTGGCACGTATTTAGCC
+
CCCCCGGGGGGGGGGGGGG9FGGFGGGGGGGGGGGGGGGGGGGGGGGGGGGGGGGGGGGGGGGGGGGGGGFFFGGGGGGGGGGGGGGGGGGGGGGGGGGGFGGGGGGGDDEGGGGGGGGGGGGG9,?EFFGGGGGGGGGGGDFBFGGGCGGFF9,DFFGGGGGFGGGGGGGAFGFGGGG>CGCCGFF67DGGE75**=DF7BFAFGF65CFG4::FF=CD><>0;A=8;40630;>A<7:<(,)*;7CFF:::)*-*)))(494D58))).4-<))+0)-((,4((.(4*523:642+665
@M04650:207:000000000-C238N:1:1101:19364:15029 2:N:0:19
GGACTACTCGGGTATCTAATCCTGTTTGCTACCCATACTTTCGAGCCTCAGCGTCAGTTGATGCCCAGTAGGCCGCCTTCGCCACTGGTGTTCCTCCCGATATCTACGCATTCCACCGCTACACCGGGAATTCCGCCTACCTCTACATCACTCAAGAACAGTAGTTTTGAACGCAGTCTATGGGTTGAGCCCATAGTTTTCACATTCAACTTACCATTCCGCCTGCGCTCCCTTTACACCCAGTAATTCCGGACAACGCTTGCCACCTACGTTTTACCGCGGCTGCTGGCACGTAGTTAGC
+
CCCCCGGGGGGGGDFGGGGGGGGGGGGGGGGGGGGGGGGGGGGGGGGGGGGGGGGGGGGGGGGGGGFGGGGGFGGGGGGGGGGGGGGGGGGGGGGGGGGGGGEGGGGGGGGGGEFGGGGGGGGECEE=FFGGGGGGGGGGGGGFGGGGGGGFGGGFGFGGGGGGGGGGGDFFFFDGGGGGGGGGGDGGFFGGGGGGG@FGGFGFFGGFFFGGFG4@CEFG2C@F>F@E9D>78FFEF3B<:;@EGGEFGFF1?FC191>?02FFCC<:(4(.324)3:(,(39;;054:C(9(47(4C2AF
@M04650:207:000000000-C238N:1:1101:29224:15045 2:N:0:19
GGACTACTGGGGTATCTAATCCTGTTTGCTCCCCACGCTTTCGAGCCTCAGCGTCAGTTACAGTCCAGAGAGTCGCCTTCGCCACTGGTGTTCTTCCTAATCTCTACGCATTTCACCGCTACACTAGGAATTCCACTCTCCTCTCCTGCACTCTAGATAATCAGTTTGGAATGCAGCACCCAGGTTGAGCCCGGGTATTTCACATCCCACTTAAAAATCCGCCTACGCTCCCTTTACGCCCAGTAAATCCGGACAACGCTCGCCACCTACGTATTACCGCGGCTGCTGGCACGTAGTTGTC
+
CCCCCFGGGGGGGGGGGGGDGGGGGGGGGGFGGGGGGGGEGGGGGGGGGEFGFGFGGFGF9FGFGFGGGGGGGGDGGGGGGEGEGGEFGGGGGFFEFDGGGFFFGGGGEFGGGFAEGDEDGGDGGFFCFGGGGFF,=DA8EFCB=>EFFFGFF9ECFGFAF?9DFGGGEFGGFFGGGD?FE+@=FFF,@FDFGGDGGGGGGA,?9>*;87FGFGGGA5DC4?AAA4742799BGFFF2BFE?6;GDC?7F3(2852*3>;1(7;DGFBB703<CB4CFBF9(32>F?D?C7+(.4(4<)).
@M04650:207:000000000-C238N:1:1101:19857:15066 2:N:0:19
GGACTACAGGGGTTTCTAATCCTGTTTGCTCCCCACGCTTTCGAGCCTCAGTGTCAGTTACAGGCCAGAGAGCCGCTTTCGCCTCCGGTGTTCCTCCATATATCTACGCATTTCACCGCTACACATGGAATTCCACTCTCCTCTCCTGCACTCAAGTCTCCCAGTTTCCAATGCACACAATGGTTGAGCCACTGCCTTTTACATCAGACTTAAGAAACCACCTGCGCTCGCTTTACGCCCAATAAATCCGGACAACGCTTGGGACCTACGTATTACCGCGGCTGCTGGCACGTAGTTGGCC
+
CCCCCGGGGGGGGGGGGGGGGGGGGGGGGGGGGGGGGGGGGGGGGGGFGGGGGGGGGGGFGGGGGGGGGGGGGGGG@FFGGEGCEGGGGGGGGGGGGGGGGGGGGGGGGGGGGGGGGGGGGGGGGGGGGGGGGGGGGGGGGGGFGGGFGGDFGDCGFGFFGGGGGGGGGGGGGCFGGGG6EFFGGB:8FF@FDEFGGGGGGF9FFGGACFFGFD7CFCFGBGBF299/57=2BG+4?@GGD(:4>FECF))108CD)12(-4<?GG1<>BF?<?>AF36077(-(20(4*3*.(,4>+(,4
@M04650:207:000000000-C238N:1:1101:17830:15113 2:N:0:19
GGACTACAGGGGTATCTAATCCTGTTTGCTCCCCACGCTTTCGAGCCTCAGCGTCAGTTACAGTCCAGAGAGTCGCCTTCGCCACTGGTGTTCTTCCTAATCTCTACGCATTTCACCGCTACACTAGGAATTCCACTCTCCTCTCCTGCACTCTAGATAATCAGTTTGGAATGCAGCCCCCAGGTTGAGCCTGAGTATTTCACATCCCACTTAATTATCCGCCTACGCTCCCTTTACGCCCAATAATTCCGGATAACGCTCGCCACCTACGTATTACCGCGGCTGCTGGCACGTAGTTAGC
+
CCCCCGGGGGGGGGGGGGGGGGGGGGGGGGGGGGGGGGEGGGGGGGGGGGGGGGGGGGGGGGGGGGGGGGGGGGGGGGGGGGGGGGGGGGGGGGGGGGGGGGGGGGGGGGGGGGGGGGGGGGGGGGGDFFFGGGGGGGGGGGGFGGGGGGGFGGGGFGGGGGGGGGFFEDGGGGGGGGGGGGGGGFGCGGGGC7FGGGGGGFGFFGGFEFGG;8CFFFGGFGFFFFDFAGAFFGFFF@GGGFBBFGFFGFFF?FDEGD@?<BG;CGFFFFF7?G?AFF1;0;FF9?B?FG?FFF:4?F6).
@M04650:207:000000000-C238N:1:1101:24483:15155 2:N:0:19
GGACTACTAGGGTATCTAATCCTGTTTGCTCCCCACGCTTTCGAGCCTCAGCGTCAGTCACAGTCCAGAGAGTCGCCTTCGCCACTGGTGTTCTTCCTAATCTCTACGCATTTCACCGCTACACCGGGAGTTCCACTTCCCTCTCACATACTCTAGGCTTACAGTATCAGATGACAAACAGATGGTAAGCCCCTGCCTTTTACATCTGACTTATAAACCCGCCTGCGTGCGCTTTACGCCCAGTAATTCCGGACAACGCTTGCCCCCTACGTATTACCGCGGCTGCTGGCACGTAGTTTGC
+
CCCCCGGGGGGGGGGGGGGGGGGGGGGGGGGGGGGGGGGGGGGGGGGGGGGGGGGGGGGGGGGGGGGGGGGGGGGGGGGGGGGGGGGGGGGGGGFGGGGGFGGGGGGGGGGEGGGGGGGGGGGGGGGGGGGGGGGDGECGGGGFGGFFFGGFGGGGGGGGGGGGGGFGGGGGFFFDEFGG8,DFGGGGGF,ACGGFGGGGG6DFFGGFFGFCAGG@FFGGAGBDDF@F2C59@DFFFDGGGDDEGGFFG6A>DAC@GFFB<B<>GGF6143:>FF2?:(,4(,903?F:E?GF?B42EB4)
@M04650:207:000000000-C238N:1:1101:22119:15245 2:N:0:19
GGACTACAGGGGTTTCTAATCCCGTTCGCTACCCTAGCTTTCGCACATGAGCGTCAGTCTTGTGCCAGGAAGCCGCCTTCGCCACTGGTGTTCTTCCCGATATCTACGCATTTCACCGCTACACCGGGAGTTCCACTTCCCTCTCACATACTCTAGGCTTACAGTATCAGATGACAAACAGATGGTAAGCACCTGCCTTTTACATCTGACTTATAAACCCGCCTGCGTGCGCTTTACGCCCAGTAATTCCGGCCAACGCTTGCCCCCTACGTATTACCGCGGCTGCTGGCACGTATTTGCC
+
CCCCCGGGGGGDGGGFGGGFGGGGGEGGGCEGGGCDEFGGGGGGGGGFEFFGGGGGGFGGEGGGGGGFGFGFGGCDCFEEFGG:@FFDFFFGGGGGGGGGGGGGFGFBF:FGFFGGF7EGEGFGFFEGCDGGGCECFGGGGD8DGCF,@ADFGFCACF8FGGGGFFCG;ADFG9AF2:FE?DGBBFGGGG99E,,@FFFDCEGA9@8B6C8@CGGGF@CDFGFF2)2>1D121EFFFFGGGDDFGGC?DCF((0C:FBFBFFG?<=0((0::2A:)<:(,7260;F>7(24<(4(-5E)).
@M04650:207:000000000-C238N:1:1101:20486:15299 2:N:0:19
GGACTACTGGGGTTTCTAATCCTGTTTGCTCCCCACGCTTTCGCACCTGAGCGTCAGTCTTTGTCCAGGGGGCCGCCTTCGCCACCGGTATTCCTCCAGATCTCTACGCATTTCACCGCTACACCTGGAATTCTACCCCCCTCTACAAGACTCTAGTCTGCCAGTTTCGAATGCAGTTCCCAGGTTGAGCCCGGGGATTTCACATCCGACTTGACAGACCGCCTGCGTGCGCTTTACGCCCAGTAATTCCGATTAACGCTTGCACCCTCCGTATTACCGCGGCTGCTGGCCCGGAGTTAGC
+
CCCCCGGGGGGGGGGGGGGGGGGGGGGGGGGGGGGGGGGGGGGGGGGGGGGGGGGGGGGGGGGGGGGGGGGGGGGGGGGGGGGGGGGGGDGDFGGGGGGGGGGGGGGGGGGGGGGGGGGGGGGGGGGFGGGGGGGGGGGGGGGFGGGFGFGFGGGGGGGGGCFGGGGGGFGFFGGGGGGGGGGGGGFFGGGGGGGGGGGGGFGFFGGEFGGCEFFGF@CFFGFF:FFFFGB>BGFB4?EDGF?FGGF<FFFB?FGFGFFBFFG?GGF?:?B:?GF<7:69>9,,48047C(7990(406<:
@M04650:207:000000000-C238N:1:1101:8207:15351 2:N:0:19
GGACTACAGGGGTATCTAATCCTGTTTGCTCCCCACGCTTTCGCACCTGAGCGTCAGTCTTTGTCCAGGGGGCCGCCTTCGCCACCGGTATTCCTCCAGATCTCTACTCATTTCACCGCTACACCTGGAATTCTACCCCCCTCTACAAGACTCTATCCTGCCAGTTTCGAATGCAGTTCCCAGGTTGAGCCCGGGGATTTCACATCCGACTTGACAGACCGCCTTCGTTCGCTTTACGCCCACTAATTCCGATTAACGCTTGCTCCCTCCGTATTACCGCGGCTTCTGTCACGGTTGTTGC
+
6@-8A@CD<E;CFGGFFFFGGGGGGGGGGGGGFGFG+FFCFGGE>CGGGGGGFFCCCEGGCEEFGG,@8@@EGECFGFGGFCB?C8>FC7FFGGGGEDG,CFFFG=E,E,C<FFFFFEDD+@9FGGFE8BEE,AEGG?FDEDEFDFC=C8FFCD,,@@E9DA,5@FGGG@F>>E7,:@CE6,D*@F,,4D777**459?6D+?FF<4)6CDD)0C+;(*9(9;<(;?F0<(13*0:F?C8:6(.0*-6>F)4::5)>(,43(*)2<0316(,.;?4<::9((,,(4446C20-8(((2(.)
@M04650:207:000000000-C238N:1:1101:16489:15400 2:N:0:19
GGACTACTGGGGTTTCTAATCCTGTTTGCTCCCCACGCTTTCGAGCCTCAGCGTCAATTACAGACCAGAGAGTCGCCTTCGCCACTGGTGTTCCTCCATATATCTACGCATTTCACCGCTACACATGGAATTCCACTCTCCTCTTCTGCATTCAAGTTCCCCAGTTTCCAATGACCTTCCTCGGTTGAGCCGAGGGCTTTCACATCAGACTTAAGAAACCGCCTGCGCTCGCTTTACGCCCAATAAATCCGGACAACGCTTGCCACCTACGTATTACCGCGGCTGCTGGCACGGAGTTAGC
+
CCCCCGGGGGGGGGGGGGGGGGGGGGGGGGGGGGGGGGGGGGGGGGGGGGGGGGGGGGGGGGGGGGGGGGGGGGGGGGGGGGGGGGGGGGGGGGGGGGGGGGGGGGGGGGGGGGGGGGGGGGGGGGGGGFEGGGGGGCFFFFGFGGCGFGGFGGGGGGGGGGGGFFGGGGGGFGGGGGGGGGGGGGGGGGGGCEGGGGGGGFGFFGGFFGGGFGG>>BGGBGFFFF@?>GBB;=FEFFGGG<;1<FFFGFFFFFGFGBBFF:G?CF?0:FFF?FFFGG<41966>F?>BGFC?(3(1C<>6
@M04650:207:000000000-C238N:1:1101:23805:15408 2:N:0:19
GGACTACCGGGGTTTCTAATCCTGTTTGCTCCCCACGCTTTCGAGCCTCAGCGTCAGTTACGTCCCAGCAAGTCGCCTTCGCCACTGGTGTTCCTCCTAATATCTACGCATTTCACCGCTACACTAGGAATTCCACTTGCCTCTTCCGCACTCAAGCCTCACAGTTTCAGATGCACCCCCCAGGTTAAGCCCGGGTATTTCACATCTGACTTACAAGGCCGCCTACGCTCCCTTTACGCCCAGTAAATCCGGACAACGCTTGCCACCTACGTATTACCGCGGCTGCTGGCACGTAGTTAGC
+
CCCCCGGGGGGGGGGGGGGGGGGGGGGGGGGGGGGGGGGGGGGGGGGGGGGGGGGGGGGGGGGGGGGGGGGGGGGGGGGGGGGGGGGGGGGGGGGGGGGGGGGGGGGGGGGGGGGGGGGGGGGGGGGGGGGGGGGGGGGGGGGFGGGGGGGFGGGGGGFGGFGFGGGGGGGGFGFGGGGGGGGGGGGGGGGGGGGGG>CFGFGFFGGFFGGDEGGGFFGGFGFDFFFF<G@DDC;CFFGGGFF7FFFFGFF>?FD?FBFF?FGFFGFFFFF?DGFFGG0>B>9>>634(CBGF3:.-A))6
@M04650:207:000000000-C238N:1:1101:22501:15409 2:N:0:19
GGACTACCCGGGTTTCTAATCCTGTTTGCTCCCCACGCTTTCGCACCTGAGCGTCAGTCTTTGTCCAGGGGGCCGCCTTCGCCACCGGTATTCCTCCACATCTCTACGCATTTCACCGCTACACATGGAATTCTACCCCCCTCTACAAGACTCTAGCTGACCAGTATCAGATGCAATTCCCGGGTTAAGCCCGGGGATTTCACATCTGACTCAATCAACCGCCTGCGTGCGCTTTACGCCCAGTAATTCCGATTAACGCTTGCACCCTCCGTATTACCGCGGCTGCTGGCACGGAGTTAGC
+
CCCCCFGGGGGGGGGGGGGGGGGGGGGGGGGGGGGGGGGGGGGGGGGGGGGGGGGGGGGGGGGGGGGGGGGGGGGGGGGGGGGGGGGGGGGGGGGGGGGGGGGGGGGGGGGGGGGGGGGGGGGGGGGGGGGGGGGGGGGGGGGFGGGGFGFFFFGGGGGGGGGGGGGGGGGGGGGGGGGGGGGGGGGGGGGGGGDGGGGGGFGF6<DFFGGGFGGGFEGGBGFFFFFFBGFFFDFFFFGGGF:?GGFFGFFFFFGFGFF?B<C<CG?:BFFF6F>AGGFFFFFF>?:2>GFGF>1(,;-).
@M04650:207:000000000-C238N:1:1101:21781:15411 2:N:0:19
GGACTACACGGGTTTCTAATCCTGTTTGCTCCCCACGCTTTCGAGCCTCAGTGTCAGTTACAGGCCAGAGAGCCGCTTTCGCCTCCGGTGTTCCTCCATATATCTACGCATTTCACCGCTACACATGGAATTCCACTCTCCTCTCCTGCACTCAAGTCTCCCAGTTTCCAATGCACACAATGGTTGAGCCACTGCCTTTTACATCAGACTTAAGAAACCACCTGCGCTCGCTTTACGCCCAATAAATCCGGACAACGCTTGGGACCTACGTATTACCGCGGCTGCTGGCCCGTAGTTAGCC
+
CCCCCFGGGGGGGGGGGGGGGGGGGGGGGGGGGGGGGGGGGGGGGGGGGGGGGGGGGGGGGGGGGGGGGGGGGGGGGGGGGGGGGGGGGGGGGGGGGGGGGGGGGFGGGGGGGGGGGGGGGGGGFGGGFEFGGGGGGGGGGGGDFGGGGGGFGGGGGGGGGGGGGGGGGGGGGGGGGGGFGGGGGGGGGGGGGCCFGGGGGFFFFF>FEGCGFGGGFFGGFDFFBBADFDBDFGFF>@ECGFDEGGFFF::003C179;(3:F?FGF<0638BF<A<5(,39>FF>?(3/1*(,4?AC>FF
@M04650:207:000000000-C238N:1:1101:13372:15461 2:N:0:19
GGACTACCGGGGTATCTAATCCTGTTTGCTCCCCACGCTTTCGAGCCTCAGCGTCAGTTACAGTCCAGAGAGTCGCCTTCGCCACTGGTGTTCTTCCTAATCTCTACGCATTTCACCGCTACACTAGGAATTCCACTCTCCTCTCCTGCACTCTAGATAATCAGTTTGGAATGCAGCCCCCAGGTTGAGCCTGAGTATTTCACATCCCACTTAATTATCCGCCTACGCTCCCTTTACGCCCAATAATTCCGGATAACGCTCGCCACCTACGTATTACCGCGGCTGCTGGCCCGTAGTTAGC
+
@CCCCGGGGGGGGGGGGGGGGGGGGGGGGGGGGGGGGGGGGGGGGGGGGGGGGGGGGGGGGGCFCFFGGGGGGGGGGGGGGGGGGGGGGGGGGGGGGGGGGGGGGGGGDGGGGGGGGGGGGGGGGGGGFEFGGADFGGGGGFGFGGGGGGFFGGGGFGGGGFGGGGGGGGFGGCGGGGGGGGGGGGGGGGGGGGCGGGGGGFGFFGGFFGGGFGGFFFCFAFA>@A??=G>BFGF4:2CFE<:@GFFFFFFF@ADFF06;?BG6<E03>F::2FBFCFF01661(,8?FE(24>><1CA><
@M04650:207:000000000-C238N:1:1101:6270:15489 2:N:0:19
GGACTACAAGGGTTTCTAATCCTGTTTGCTCCCCACGCTTTCGCACCTGAGCGTCAGTCTTTGTCCAGGGGGCCGCCTTCGCCACCGGTATTCCTCCAGATCTCTACGCATTTCACCGCTACACCTGGAATTCTACCCCCCTCTACAAGACTCTAGCCTGCCAGTTTCGAATGCGGTTCCCCGGTTGAGCCCGGGGATTTCACATCGGACTTGACAGACCGCCTGCGTGCGCTTTACGCCCAGTAATTCCGATTAACGCTTGCACCCTCCGTATTACCGCGGCTGCTGGCACGGAGTTAGC
+
CCCCCGGFGGGGGGGGGGGGGGGGGGGGGGGGGGFCFGGGFGGGDGEF=FGGGEGGGEFFCEFFGDDEAB@FFGGGGGGGGGGGGFGGG+DFGGGGGFGGG8EFFGGGGGGGGGGGGGGGEGGGG?EGGGGGGG,FFD=CEDE6DC>,,DFCEEGGGG9DFFGGGEFF53,,0F*@C5ECC,>CFGGGGGGFEEEEGCCC+++1+;*2(9C64FG+//@56<>:250)(1-24E>>*,;C:6?F*064>FF?<3C5*3312:F?GG?63:;6?8:)0::>FFF03?00(*4<83938*6-5
@M04650:207:000000000-C238N:1:1101:24718:15599 2:N:0:19
GGACTACAGGGTTTCTAATCCTGTTCGCTCCCCACGCTTTCGAGCCTCAGTGTCAGTTACAGACCAGAGAGCCGCTTTCGCCACCGGTGTTCCTCCATATATCTACGCATTTCACCGCTACACATGGAATTCCACTCTCCCCTTCTGCACTCAAGTTCGACAGTTTCCAAAGCATACTATGGTTGAGCCACAGCCTTTAACTTCAGACTTATCAAACCACCTGCGCTCGCTTTACGCCCAATACATCCGGACAACGCTCGGGACCTACGTATTACCGCGGCTGCTGGCACGTAGTTAGCCG
+
CCCCCGGGGGGGGECGEGGGEFGGGGGGGGGGGGGGGCGFGGGFGGGCDGFGGFGGGGGGGGGGGCFFCFGGGGEGFGGFC:FFGGG>FFEF<@DGGCFGGGGGGGGGGEGCFGFGEFGDGGGDFGGBCFFFCGFFDGFGGGGF8EGFFGGFGGGEGGGFEFEDGGGGFGGGGGCGGGDGGGBDCEGFFFC6FDGGGGGGGFFFFFFFFCDCCGEFF=FGAC44@@@EFG99@CC9A67:C@E3;758D:AB9FF;G?<B01DFDF>8??>2>944C<>1969?7>>019:214?F2:65-
@M04650:207:000000000-C238N:1:1101:21880:15599 2:N:0:19
GGACTACCCGGGTTTCTAATCCTATTTGCTCCCCACGCTTTCGTGCTTGATCGTCAGTTACAGACCAGGTAGCCGCCTTCGCCACTGGTGTTCCTCCATATATCTACGCATTTCACCGCTACACATGGAATTCCACTCTCCTCTCCTGCACTCAAGTCTCCCAGTTTCCAATGCACACAATGGTTGAGCCACTGCCTTTTACATCAGACTTAAGAAACCACCTGCGCTCGCTTTACGCCCAATAATTCCGGATAACGCTCGCCACCTACGTATTACCGCGGCTGCTGCCACGTAGTTAGCC
+
CCCCCGGGGGGGGGGGGGGGGGGGGGGGGGGGGGGGGGGGGGGFFGGFGGGGGGGGGGGGGGGGGGGGGGGGGGGGGGGGGGGGGGGGGGGGGGGGGGGGGGGGGGGGGGGGGGGGGGGGGGGGGGGGGGGGGGGGGGGGGGGFGGGGGGGFGGGGGGDGGGGGGGGGGGGGGGGFGGGGGGGGGGG?EGGGG7DFGGGGGFFFFGCFFGDGCFG7A@C>CGBEFF29AC@DFF645>GGEFF@F7C?7F)6;EFFD0(6(6::DF?:??<<<869</--(-(-3>>),+5*-4??>+)65
@M04650:207:000000000-C238N:1:1101:19926:15606 2:N:0:19
GGACTACCCGGGTTTCTAATCCTGTTTGCTCCCCACGCTTTCGCACCTGAGCGTCAGTCTTTGTCCAGGGGGCCGCCTTCGCCACCGGTATTCCTCCAGATCTCTACGCATTTCACCGCTACACCTGGAATTCTACCCCCCTCTACAAGACTCTAGCCTGCCAGTTTCGAATGCAGTTCCCAAGTTAAGCTCGGGGCTTTCACATCTGACTTAACAAACCGCCTGCGTGCGCTTTACGCCCAGTAATTCCGATTAACGCTTGCACCCTCCGTATTACCGCGGCTGCTGGCACGGAGTTAGC
+
CCCCCGGGGGGGGGGGGGGGGGGGGGGGGGGGGGGGGGGGGGGGGGGG?FGGGGGGGGGGFGGGGGGGGGGGGGGGGGGGGGGGGGGGGFGGGGGGGGFGGGGGGGGGEGGGGGGGGGGGGGGGGFGGGGGGGFGG8FDGGGGFGGDC3CGFGFGGGGGGGGFGGCFG>FFGGGGGGGGGGGFGGGGGGG;F5?CE5DGGGFGFFGFFEGGGCGGGA;GGFGBFFF6837(44AFBF:EGGFF?C7>ADF?::35AGBFF:(C8FFBF?F>BFGF<FG?990>>02?7?E7C0,,3,;)4-
@M04650:207:000000000-C238N:1:1101:11932:15637 2:N:0:19
GGACTACTAGGGTTTCTAAGCCTGTTTGCTCCCCACCCTTTCGCGCCTCAGCGTCAGTTATGGCCCAGAAATCTGCCTTCGCCACCGGTGTTCCTCCTGATATCTGCGCATTCCACCGCTACACCAGGAATTCCAATCTCCTCTACCACACTCTAGACTGCCCGTACCCAACGCCAGCCCAAGGTTAACCCATAGGATTTCACGCAAGACGCGACACCCCACCTACAAGCCCTTTAAGCCCAAAAATTCCGGACAACGCCCGAACCCCACGTATTACCCCGGCTCCGGGCCCTGAGTTGCC
+
CCCCCGG<CFGGFFEGGGGAFGG<FFGGGGGGGGGG@FGGGGG7++@FGGGGGGGGGGGC,CDGGGGG8,EEC,CFGGGGGGGG,=CEGGCFGGG<FGCEFFGGGEGGGGGG,5CFGGGGGGGGFGG>FGGGGGG9D84FG+DFGGGF8AEFG,DD,3,,,A,AE+=8=EGEDG+@+;++4+6*F9E9,@DE?,@2*<,5++>>****0;C/()/1)68/(:;(3)(;)*6,:?44+.?F844(9D?(:9F135D043106,)(9C((4;0-(+(.C?,491(((-(4(52:(2((674<)
@M04650:207:000000000-C238N:1:1101:26444:15680 2:N:0:19
GGACTACCCGGGTATCTAATCCTGTTTGCTCCCCACGCTTTCGAGCCTCAGCGTCAGTTACAGTCCAGAGAGTCGCCTTCGCCACTGGTGTTCTTCCTAATCTCTACGCATTTCACCGCTACACTAGGAATTCCACTCTCCTCTCCTGCACTCTAGATAATCAGTTTGGAATGCAGCCCCCAGGTTGAGCCTGAGTATTTCACATCCCACTTAATTATCCGCCTACGCTCCCTTTACGCCCAATAATTCCGGATAACGCTCGCCACCTACGTATTACCCCGGCTGCTGGCACGTAGTTAGC
+
CCCCCGGGGGGGGGGGGGGGGGGGGGGGGGGGGGGGGGGGGGGGGGGGGGGGGGGGGGGGGGGGGGGGFGGGGGGGGGGGGGGGGGGGGGGGGGGGGGGGGGGGGGGGGGGGGGGGGGGGEGGGGGGGGGGGGGGGGGGGGGGFGGGGGGGFGGGGGFCEFGGGGGGGCFGGGGGG8?EGGEGFGGGGGGFGGGGFGGGFGFG>69;6@FGGFGGGFEEF=GFFFFDEFG@FDGFFF>DFGF<@GGEFFF;9;EGEG6><;9D9CEBBFB02?GFFGG((--79;BFF2E?F?BF?FG:)6
@M04650:207:000000000-C238N:1:1101:9514:15707 2:N:0:19
GGACTACCCGGGTTTCTAATCCTGTTCGCTCCCCATGCTTTCGCTCCTCAGCGTCAGTAATGGCCCAGAGATCTGCCTTCGCCATCGGTGTTCCTCCTGATATCTGCGCATTTCACCGCTACACCAGGAATTCCAATCTCCCCTACCACACTCTAGCCTGCCCGTACCCAACGCCAGCCCATGGTTAAGCCATAGGATTTCACGCCAGACGCGACAAACCACCTACGAGCCCTTTACGCCCAATAATTCCGGACAACGCTGGCACCCTACGTATTACCGCGGCTGCTGGCACGTAGTTAGC
+
CCCCCGGGGGGGGGGGGGGGGGGGGGGGGGGGGGGGGGGGGGGGCGEFGGGGGGGGGGGGGGCGGGGGFGGGGGGGGGGGGGGGGGGGGGGGGGGFGGGGGGGGDGGGGEGDGGGGGGDDGGGEFGGGGFCGGGGGGFGGGGGFGFGGEDEFGGFG>FGGGGFE8>8C,>DE>C+@EFGGG7EDFFGFGGGGFEFFGFGGGFEFAFG>BFD4=4:DB18<;F@@1A851D9<@GFEA(;CE:BFGG>2:FFB:@)44,01(,*(2;<?:::38FB9CD-316(4>?BFFG?D?(31394-)
@M04650:207:000000000-C238N:1:1101:12431:15730 2:N:0:19
GGACTACCGGGGTATCTAATCCTGTTCGCTACCCACGCTTTCGAGCCTCAGTGTCAGTTACAGGCCAGAGAGCCGCTTTCGCCTCCGGTGTTCCTCCATATATCTACGCATTTCACCGCTACACATGGAATTCCACTCTCCTCTCCTGCACTCAAGTCTCCCAGTTTCCAATGCACACAATGGTTGAGCCACTGCCTTTTACATCAGACTTAAGAAACCACCTGCGCTCGCTTTACGCCCAATAAATCCGGACAACGCTCGGGACCTACGTATTACCGCGGCTGCTGGCACGTAGTTAGCC
+
CCCCCFGGGGGGGGGGGGGGGGGGGGGGGGGGGGGGGGGGGGGGGGGGGGGGGGGGGGGGGGGGGGGGGGGGGGGGGGGGGGGGGGGGGGGGGGGGGGGGGGGGGGGGGGGGFGGGGGGGGGCGGGGGFFFFGFGGCFGGGGGFGGGGGGGFGGGFGGGGGGGGFDFGGGFGFGGGGGGGGGGGGDGGFFCGGGGGGGGGGFC>EFGFFGGGEFGGFFGG>G==28=6>DB@;EFEE0ECF05;FGFEFEAFFFGFD62?FBGFGGFB??F?2<>9:5369FFBFBF(6:<E<:B?B+-54
@M04650:207:000000000-C238N:1:1101:27378:15749 2:N:0:19
GGACTACCGGGGTTTCTAATCCTGTTTGCTCCCCACGCTTTCGCACCTGAGCGTCAGTCTTTGTCCAGGGGGCCGCCTTCGCCACCGGTATTCCTCCAGATCTCTACGCATTTCACCGCTACACCTGGAATTCTACCCCCCTCTACAAGACTCTAGCCTGCCAGTTTCGAATGCAGTTCCCAGGTTGAGCCCGGGGATTTCACATCCGACTTGACAGACCGCCTGCGTGCGCTTTACGCCCAGTAATTCCGCTTAACTCTTGCACCCTCCGTATTACCGCGGCTGCTGGCACGGAGTTAGC
+
9CCCCGGGGGGGGGGGGGGFGGGGGGGGGFGGGGGGGGDFGGGGGGDGGFGGGGGGGGGGGGGGFGCFCCGGGGGGGGFGFDGGDFGEGDFGFDEFFGG9=FGGGGGFGDGCFGGGGDGGGGFFGDFFFGGGGFFFGF=FECGFGDCG@F?CGGGCGGGGGFGFFFFGDGGFD9DFFGGGGGFGGFFCGGGGCECEG8FGGFGFFGG>?GCCEFGGFFGGFGB:<FFFBG099CFAFFE?EF:?77>>GFF(2)96:)6>AADFGGF?(-7,(25AGF(-(-141:D?BG0340110C4)-
@M04650:207:000000000-C238N:1:1101:22244:15776 2:N:0:19
GGACTACCCGGGTTTCTAATCCTGTTTGCTCCCCACGCTTTCGAGCCTCAGCGTCAGTTACAGTCCAGAGAGTCGCCTTCGCCACTGGTGTTCTTCCTAATCTCTACGCATTTCACCGCTACACCAGGAATTCCACTCTCCTCTCCTGCACTCTAGATAATCAGTTTGGAATGCAGCCCCCAGGTTGAGCCTGAGCATTTCACATCCCACTTGATTATCCGCCTACGCTCCCTTTACGCCCATTAATTCCGCATAACGCTCGCCCCCTCCGTATTACCGCGGCTGCTGGCACGTATTTACC
+
BC@CCGGGGGDGGGGGGGGGGG99FEFGGFFGGGGGGGGGGGG,;BBEGFFGEGGGEEFCFA,EFGGG,CC@@FCGFGGGGGGGGGGGFGGGGFGGG?9EF<FGFCGGGGGGGGFGG=CDGGGG,4ACGCFGGGAEAD9FFFFF?F===1EDGF;F;=;D,@8EFFD,@DD,=FCDFFGGG:ECFGEGGFGGA@C,22@:CFF+?;FFCGDG**52BAEFAGA=AF=?2D@D=?F:F?EGE0(/:7CCFCF(6)94>,6029D9*:,(-:>2<C:)<F031460((5,(71A0474(+)).
@M04650:207:000000000-C238N:1:1101:19943:15779 2:N:0:19
GGACTACAAGGGTTTCTAATCCTGTTCGCTACCCACGCTTTCGAGCCTCAGTGTCAGTTACAGACCAGAGAGCCGCTTTCGCCACCGGTGTTCCTCCATATATCTACGCATTTCACCGCTACACATGGAATTCCACTCTCCCCTTCTGCACTCAAGTTCGACAGTTTCCAAAGCATACTATGGTTGAGCCACAGCCTTTAACTTCAGACTTATCAAACCACCTGCGCTCGCTTTACGCCCAATAAATCCGGACAACGCTTGGGACCTACGTATTACCGCGGCTGCTTGCCCGTAGTTAGCC
+
CCCCCGGGGGGGGGGGGGGGGGGGGGGGGGGGGGGGGGGGGGGFFDEFGGGGGGGGGGGGF9CDFGGGGCECFGGGGFGGGGGGCFFGGGGGGGCGGFGGGGGFGGGFGGGGGGGFGGGGGGGGGGGGGGGGGGGGGGFGGFEBDGGGGGGFG8EFGFGG?FEGGGGGGGGA6DGGFGFADCGFGFG?FGGGCCEDGG99CFFFFFG6=DFFACFFFFGGFGFFFEFEFG>@BGACA?GEG03;C:<CFABFFBC0<9?48:58D8142??DAEF9+*-((((36)).2+,:3(,,6<<55
@M04650:207:000000000-C238N:1:1101:13888:15783 2:N:0:19
GGACTACTAGGGTTTCTAATCCTGTTTGCTACCCATACTTTCGAGCCTCAGCGTCAGTTGATGCCCAGTAGGCCGCCTTCGCCACTGGTGTTCCTCCCGATATCTACGCATTTCACCTCTACACTTGTAGTTCCGCCCACCTCTCCAATACTCTAGTCTAACAGTTTCCAACGCAATACGGAGTTGAGCCCCGCAGTTTAACATCAGACTTTTTAAACCACCTAGACGCGCTTTACCCCCCATAAATCCGGATAACGCTCGGGCCCTACCTATTACCCCCGCTTCTGGCCCGTATTTTGCC
+
9@@CCCF<<FFGGGGGGGGGGGGFGGFEFGGGGGGGFFGGGGGCFFCGGGFGGGGGGGG,,CFGGGGEA<FFCFGGGGGGGGGGGGGFGGGGGFFGFGGGGGGGGCFGGGGGGGGGGGGGGGGGCEFFAA5AFGCE8++CGGGFGG91FGFFFGEGGGGFCE8FGGGC;=D8=78+A7D+@7CEG9,,<BCGE>**0=F,+83B*+2952CF6D7C+1=>59:8;*0/(/66;FC<*68<*,,(2;<<C5)(45*)1-,22()(1*-41(.6<F<2<*4(413(())-)*(*-(.3<7-42
@M04650:207:000000000-C238N:1:1101:23403:15790 2:N:0:19
GGACTACTGGGGTATCTAATCCTGTTCGCTCCCCACGCTTTCGAGCCTCAGCGTCAGTTACAGTCTAGAGAGCTGCCTTCGCCACTGGTGTTCTTCCTAATCTCTACGCATTTCACCGCTACACTAGGAATTCCACTCTCCCCTCCTGCACTCTAGATTCCCAGTTTGGAATGCAGCACCCAGGTTGAGCCCGGGTATTTCACATCCCACTTAAAAATCCGCCTACGCTCCCTTTACACCCAGTAAATCCGGACAACGCTCGCCACCTACGTATTACCGCGGCTGCTGGCACGGAGTTAGC
+
CCCCCGF<FEFGGGGGGGGGGGGGGGCG@FGGGGGGGGGGGGG8FG7EEGGCFFGGGFGFCEFEC,CF<FFG,,:<FGGGGGDD,4CFFFGGGG;??F,EFDGGGG9FGGGFGGGGGFEGGGG<4?<<FGGGGGGG8>=F,=C5CEG8,=8DGGGGGDF>,FFCDAEC6@E9?FFG8+AF+3@FGGFGGG@CGGC+;FFGGFGA+7**:?C=E++D9>FFAFDA)A@F(:@=BGF=A*<FG?<E+:?C>FEBD57@G>9?/25(*2:2(4:<FF>AGC:B01023:7:BGFF6(,,3::2.
@M04650:207:000000000-C238N:1:1101:22307:15791 2:N:0:19
GGACTACAGGGGTATCTAATCCTGTTTGCTCCCCACGCTTTCGCACCTGAGCGTCAGTCTTTGTCCAGGGGGCCGCCTTCGCCACCGGTATTCCTCCAGATCTCTACGCATTTCACCGCTACACCTGGAATTCTACCCCCCTCTACAAGACTCTAGTCTGCCAGTTTCGAATGCAGTTCCCAGGTTGAGCCCGGGGATTTCACATCCGACTTGACAGACCGCCTGCGTGCGCTTTACGCCCAGTAATTCCGGTTAACGCTTGCACCCTCCGTATTACCGCGGCTGCTGGCACGTAGTTAGC
+
CCCCCGGGGGGGGGGGGGGGGGGGGGGGGGGGGGGGGGGGGGGGGGGGGGGGGGGGGGGGGGFGGGGGGGGGGGGGGGGGGGGGGGGGGGGGGGGGGGGGGGGGGGGGGGGGGGGGGGGGGGGGGGGGGGGGGGGGGGGGGGGFGGGGGGGFGGFGGFGGGGGGCGGGGGGGGGGGGGGGGGGDGGGGGGGGGGCGCDGGGFG8AFGFFGGGFGGGA@FG9D96<F>FFG>19EF>FBGGGFFF=*-:CF;(2>D97<>62:C4DFFFFF(-2@:2EG<>>BB9(-::BG(<<B:(4@-6<
@M04650:207:000000000-C238N:1:1101:6438:15810 2:N:0:19
GGACTACCGGGGTTTCTAATCCTGTTTGCTCCCCACGCTTTCGCACCTGAGCGTCAGTCTTTGTCCAGGGGGCCGCCTTCGCCACCGGTATTCCTCCAGATCTCTACGCATTTCACCGCTACACCTGGAATTCTACCCCCCTCTACAAGACTCTAGCCTGCCAGTTTCGAATGCAGTTCCCAGTTTGAGCCCGGGGATTTCACATCCGACTTGACAGACCGCCTGCGTGCGCTTTACGCCCAGTAATTCCGATTACCGCTTGCACCCTCCGTATTACCGCGGCTGCTGGCCCGGAGTTCGC
+
BCCCCDGGGGGGGCFGGGFFGGGGGGGGGGGGGGGGGGGGGGDEGGGGGFGGGGGGGGGGGGGGGGGGGGGGGGGGGGGGGGGGGGDFGEGGGGGGGCFGGGGGGFGGGGGGGGFGGGGGCFEGGGGGGGGGGGFGFGGGGGGFGGEC,@EFGFGGGGG:5FCFGGGG*DFGGGFGGCFGGAF,@C;>:FCFEGEEDGGFGAFFFGGE?CGGE7CF46F3(76?25(0:D09>GFA=0>C/4:4>*<AFF@:(5C2::>>BFC?FFB:?BFF08?-<>0;69(((-4)(/(*,(-(4E)47
@M04650:207:000000000-C238N:1:1101:15215:15851 2:N:0:19
GGACTACAAGGGTTTCTAATCCCGTTCGCTACCCTAGCTTTCGCACATGAGCGTCAGTCTTGTGCCAGGAAGCCGCCTTCGCCACTGGTGTTCTTCCCGATATCTACGCATTTCACCGCTACACCGGGAGTTCCACTTCCCTCTCACATACTCTAGGCTTACAGTATCAGATGACAAACAGATGGTAAGCACCTGCCTTTTACATCTGACTTATAAACCCGCCTGCGTGCGCTTTACGCCCAGTAATTCCGGACAACGCTTGCCCCCTACGTATTACCGCGGCTGCTGGCACGTAGTTTGC
+
CCCCCGGGGGGGGGGGGGGGGGGGGGGGGGGGGGGGGGGGGGGGGGGGGGFGGGGGGGGGGGG8FGGGGGGGGGGGGGGGGGGGGGGGGGGGFGFGG@FEDEGGGGGGGGDGGGGGFGGGGGGGGEGGGGGGGGGGGGGGGGGFGGGGGGGFGFGGFGGFGGGGGGGGGGFFC;9<CFGGE,,EEFA:EFCGGGGGFGG7CAGFFGGFFGG>CFGGF@FC@C@@DF252<01:C:3A@GGGDFFG=CCFFFF:BC:C>9?B?G?FFB>?BFF?G:ACGF99BF9;6>?:5(96:(41C9A6
@M04650:207:000000000-C238N:1:1101:8458:15880 2:N:0:19
GGACTACACGGGTTTCTAATCCTGTTCGCTACCCACGCTTTCGAGCCTCAGTGTCAGTTACAGACCAGAGAGCCGCTTTCGCCACCGGTGTTCCTCCATATATCTACGCATTTCACCGCTACACATGGAATTCCACTCTCCCCTTCTGCACTCAAGTTCGACAGTTTCCAAAGCATACTATGGTTGAGCCCCAGCCTTTAACTTCAGACTTATCAAACCACCTGCGCTCGCTTTACGCCCACTAAATCCGCACAACGCTCGGCACCTACGTATTACCGCGGCTGCTGCCCCGTAGTTTGCC
+
<--ACCFDGECEGGGGGGFGGGGFFGFGGFFGGGGGFGGGGGGGGGGGGFGGGGGCFGG,EEFGGGG,CFCFGEEGGEGGCEGE7FGEG:FGFGGGG,F,E@EDG9EFE:FGFFGGGDDCCCGG,AFGFEGGGGCGFGFGGFEFGGGGF:8DG,3DFFG+,@?EGGGGGG9=DF?FDCF:EC8FF@8DFD++**:7?FC,?=BEFF+<>DC+>F794;C*)9=):)/059>D;F6<588FC(:(*97CDD)66:5299::(4*47C20>::843)6<*-(,,-26?:)(*4*3((4<7)24
@M04650:207:000000000-C238N:1:1101:4562:15897 2:N:0:19
GGACTACAAGGGTTTCTAATCCTGTTTGCTCCCCACGCTTTCGAGCCTCAGCGTCAGTCACAGTCCAGAGAGTCGCCTTCGCCACTGGTGTTCTTCCTAATCTCTACGCATTTCACCGCTACACATGGAATTCCACTCTCCCCTTCTGAACTCAAGTTCGACAGTTTCCAAAGCATACTATGGTTGAGCCACAGCCTTTAACTTCAGACTTATCAAACCACCTGCGCCCGCTTTACGCCCAATAAATCCGGACAACGCTCGGGACCTACGTATTACCGCGGCTGCTGGCCCGTCGTTTGCC
+
CCCCCFGGGGGGGGGGGGGGGGGGGGGGGGGGGGGGGGGEGGGFGEFFGGGGGGGGGGGGG9FGGGGGDGGGGGGGGGEGCGGFGGGGGGFGGGGGG9FFGGGGF,FG:?FEFDFEFFEGGGGGFGGGGGGGGGGGGG9FFDE?EFGF,@FFGGGGGGFGFGGGG,@FGGGGCGDGGGFGGGFGGGCFGG7?FCF6;7>EGFECFC+?>FGF<+BCAC5CCDDF=?@*:@2=2C84)-CB*3;@CG??FDE@@E/28:36@0)(9C7<3:87:C4<C934(,4387?((*,/,(,44*,55
@M04650:207:000000000-C238N:1:1101:14394:15971 2:N:0:19
GGACTACTCGGGTATCTAATCCCGTTCGCTACCCTAGCTTTCGCACATGAGCGTCAGTCTTGTGCCAGGAAGCCGCCTTCGCCACTGGTGTTCTTCCCGATATCTACGCATTTCACCGCTACACCGGGAGTTCCACTTCCCTCTCACATACTCTAGGCTTACAGTATCAGATGACAAACAGATGGTAAGCACCTGCCTTTTACATCTGACTTATAAACCCGCCTGCGTGCGCTTTACGCCCAGTAATTCCGATTAACGCTTGCACCCTCCGTATTACCGCTGCTGCTGGCACGGAGTTAGC
+
CCCCCFGGGGGGGGGGGGGGGGGGGGGGGGGGGGGGGGGGGGGGGGGGGFGGGGGGGGGGGGGGGGGGGGGGGGGGGGGGGGGGGGGGGGGGGGGGFGGGGGGGGGGGGGGGGGGGGGCCEGGGGGGG>CFGGGGGFFGGGGGFGGGGGGGFGGGGGGGGGGF?FGFGGGCGFFGGGGFGGGGGGCAFGGGGGG6FGGCGGEFF6CFCECFFEGGGFF8D@GBFFFFF?G>FFGF3A?GGGD@FDC??CFA(3)9>GB>??1D<CGF?FB;F6F06C:(4(49?7???FE3C1;044C2<>
@M04650:207:000000000-C238N:1:1101:13133:15985 2:N:0:19
GGACTACTGGGGTTTCTAATCCTGTTTGCTCCCCACGCTTTCGAGCCTCAGCGTCAGTTACAGTCCAGAGAGTCGCCTTCGCCACTGGTGTTCTTCCTAATCTCTACGCATTTCACCGCTACACTAGGAATTCCACTCTCCTCTCCTGCACTCTAGATAATCAGTTTGGAATGCAGCCCCCAGGTTGAGCCTGAGTATTTCACATCCCACTTAATTATCCGCCTACGCTCCCTTTACGCCCAATAATTCCGGATAACGCTCGCCACCTACGTATTACCGCGGCTGCTGGCACGTATTTGTC
+
CCCCCGGGGGGGFGGGGGGGGGGGGGGGGGGGGGGGGGGGGGGGGGGGGGGGGGGGGGGGGGGGGGGGGGGGGGGGGGGGGGGGDGGGGGGGGGGGGGGGGGGGGGGGGEFGFGGGGGGGGGGGGGGGGFFGG9EGGGGGGGFDGGGGGGGFGGGG9ADGFGGGFGGGGGGGGGGFFGGDGGGGGCGFGGGGGGGGGGGGGFGFFGGFFGGGFGGFFFGGFGFAFF9A=D@>=FFFFFGGF22=FGCCGFFFFEGFG;BFFBG>GGBF>2344A?FGC<BFF>B>BF>(24<::(.5<)).
@M04650:207:000000000-C238N:1:1101:19836:15987 2:N:0:19
GGACTACTAGGGTTTCTAATCCTGTTTGCTCCCCACGCTTTCGCACCTGAGCGTCAGTCTTTGTCCAGGGGGCCGCCTTCGCCACCGGTATTCCTCCAGATCTCTACGCATTTCACCGCTACACCTGGAATTCTACCCCCCTCTACAAGACTCTAGCCTGCCAGTTTCGAATGCAGTTCCCAGGTTGAGCCCGGGGATTTCACATCCGACTTGACAGACCGCCTGCGTGCGCTTTACGCCCAGTAATTCCGATTAACGCTTGCACCCTCCTTATTACCGCGGCTTCTGGCACGGAGTTAGC
+
[truncated: 22,155,645 more chars]
