# Supplementary material for: Captivity causes taxonomic and functional convergence of gut microbial communities in bats
Source: PeerJ. 2019 Apr 30;7:e6844. doi: 10.7717/peerj.6844 (PMC6499062; doi:10.7717/peerj.6844)
Supplement: Data S66 — Raw data of WFHa3. [file peerj-07-6844-s071.gz › ZTPSN18AB885-WFHa3_R1.fq]

@M04650:207:000000000-C238N:1:1101:11058:2220 1:N:0:19
ACTCCTACGGGAGGCAGCAGTAGGGAATCTTCGGCAATGGACGAAAGTCTGACCGAGCAACGCCGCGTGAGTGAAGAAGGTTTTCGGATCGTAAAACTCTGTTGGTAGAGAAGAACGTTGGTGAGAGTGGAAAGCTCATCAAGTGACGGTAACTACCCAGAAAGGGACGGCTAACTACGTGCCAGCATCCGCGGTAATACGTAGGTCCCGAGCGTTTTCCGGATTTATTGGGCGTAAATCGAGCGCAGGTGGTTTATTAAGTCTGGTGTAAAAGGCAGTTGCTCTACCATTTTT
+
CGGGGGGGGGGGGGGGGGECFF9C,@<EDFFEF7@@7E<F9CC@:,@FEFC9@CC@FCC,@:@FCECF77=FE9C,,8<8FFFGG7:+B=:F887<<FFGDEGD,F,B,,?,4=<EFGF@<C+5,,AFADA9,,=BA<DFGA9@B9D7:FC@CFF<7C,,<7:,@7,6*>>CC@@F981>2B;,,*8224*141:*8C+?*?+*1?293*55?*:E5CG**1*2AC7CE*+*0/>5*9*:7*73)7573709DDG4=F4*29*2*0C(<*/*1*)04,**947=*186)8@)64
@M04650:207:000000000-C238N:1:1101:15315:2252 1:N:0:19
ACTCCTACGGGGGCAGCAGTGGGGAATATTGCACAATGGGCGAAAGCCTGATGCAGCGACGCCGCGTGAGGGAAGAAGGTTTTCGGATTGTAAACCTCTGTCTTCGGGGACGATAATGACGGTACCCGAGGAGGAAGCCACGGCTAACTACGTGCCAGCAGCCGCGGTAAAACGTAGGTGGCAAGCGTTGTCCGGAATTACTGGGTGTAAAGTGAGCGCAGGCGGAATGCCAAGTTGAATGTGAAAACTATGGGCTCAACCCATAGACTGCGTTCAAACCTGGCGTTCTTGAGT
+
GGGGGGGGGDGGDGGGGFGGFD8E:@FGGGFGFFGCFF@@FED::C@FGEEFEEC<EECFEGC@EEG++B8?CFGGCGCEGGGGG7=FEGGGGCFCFGGGGGGCCFC+:=>CEGDDGF9F:7FC:F9F*3@*>7::DCFDGGCFE7<<F9CFG:CEC,B+:BCCB:7F>89BF>FFCEGGFFDFF::EE*CCC>E*8;FFFE++AC5E+<?E+9++<5D3C35*:5CC?DF9?GFG7C?F4C64CC7>FCGF6CC7>6?@CE*950:46)8)8<@442*752*57BD:<@F2).
@M04650:207:000000000-C238N:1:1101:23661:2286 1:N:0:19
ACTCCTACGGGAGGCAGCAGTGGGGAATATTGCACAATGGGCGAAAGCCTGATGCAGCGACGCCGCGTGAGGGAAGAAGGTTTTCGGATTGTAAACCTCTGTCTTCGAGGACGAAGAAGTGACGGTACTCGAGGAGGAAGCCACGGCTAACTACGTGCCAGCAGCCGCGGTAAAACGTAGGTGGCAAGCGTTGTCCGGAATTACTGGGTGTAAAGGGAGCGCAGGCGGGATGCCAAGTTGGACGTGAAATCTATGGGCTCAACCCATAGCGTGCGTTCACAACTGGCGTTCTTG
+
GGGGGGGGGGGGGGGGGGGGGGGGGGGGFGGGGGGGGGGFGGGGDDGGGGGFFFGFGGGGGGGGGGGGGG7CFGGGGFGGGGGGGGG>FGGGGGGGGGGGGGGGGGGGEEGFGGCFEGGGFFGGGGGGGGGCGDCFEGGGGFGGGDGGEFGGGGGGGDGCFGGGGGGGGGGEGGGFGGGGGGGGGGG>CGGGEGGGGGDCFGEGGFGGGGGDF72C5CDGGGGGGGGDGGGGFGGGGGFFFF@EGGGDFGGGCGG?FFFFCFFGED<8:FDEDBE@?FF*937<7FF>FFFFA)
@M04650:207:000000000-C238N:1:1101:9159:2293 1:N:0:19
ACTCCTACGGGAGGCAGCAGTAGGGAATCTTCGGCAATGGACGAAAGTCTGACCGAGCAACGCCGCGTGAGTGAAGAAGGTTTTCGGATCGTAAAACTCTGTTGGTAGAGAAGAACGTTGGTGAGAGTGGAAAGCTCATCAAGTGACGGTAACTACCCAGAAAGGGACGGCTAACTACGTGCCAGCAGCCGCGGTAATACGTAGGTCCCGAGCGTTGTCCGGATTTATTTGGCGTAAAGCTAGCGCAGGTGGTTTATTAAGTCTGTTTTAAAAGGCAGTGGCTCAACCATTTTT
+
GGFEGGGGGGGGGGGGGGGGGGGFEFGGGGGGGEGGGGF?E?F++CFGGGGFEEECGGGCEGDFFGDGGG7FGGGFGGC@FGFGF7=7FDGGGGGFGGGGGGGGGGGD9EGDFFEGGFGFGG=9DFFGGGE=?,>DFCFGFEFGGDFCGGGDAFGF@CCF7@F?D:8@*BC7C7EFC7CF>F7FFCF7:C57BEGE*?99CFC7EFF6FGC58EE=5C>:=)8:C?+<3*<+07CC397F*:*)9)/)719CDCF?98*899:FF*:))*0*9*8<(4CF)-/96*.4(97)6)
@M04650:207:000000000-C238N:1:1101:22270:2310 1:N:0:19
ACTCCTACGGGAGGCAGCAGTAGGGAATCTTCGGCAATGGACGAAAGTCTGACCGAGCAACGCCGCGTGAGTGAAGAAGGTTTTCGGATCGTAAAACTCTGTTGGTAGAGAAGAACGTTGGTGAGAGTGGAAAGCTCATCAAGTGACGGTAACTACCCAGAAAGGGACGGCTAACTACGTGCCAGCAGCCGCGGTAATACGTAGGTCCCGAGCGTTGTCCGGATTTATTGGGCGTAAAGCGAGCGCAGGTGGTTTATTAAGTCTGGTGTAAAAGGCAGTGGCTCAACCATTGTT
+
GGGGGGGGGGGGGGGGGGGGGGGGGGGGGGGGGGGGGGGGGGGGEDGGGGGGGGGGGGGGGGGGGGGGGGGGGGGGGGGGGGGGGGGEGGGGGGGGGGGGGGGADGGGGGGGGGGGGGGGGGGDGFEGGGGCGGGGGGFGGGGGGGGGGEGGGGGGGGCCFGGGFGGGGGDGGGGGGFGGGGGGFFGDF>=GGDGGGG9BFGDFGGFGGGGGGGGG5CGDEG1:EE<FFCCFFGGCD*=F>C@>DGGDBDCFDG5FFFFFGFGF?CC07**/19>F0:F?):/9*9<<:FF2<.
@M04650:207:000000000-C238N:1:1101:18369:2421 1:N:0:19
ACTCCTACGGGAGGCAGCAGTAGGGAATCTTCGGCAATGGGGGCAACCCTGACCGAGCAACGCCGCGTGAGTGAAGAAGGTTTTCGGATCGTAAAACTCTGTTGTTAGAGAAGAACGTTAAGTAGAGTGGAAAATTACTTAAGTGACGGTATCTAACCAGAAAGGGACGGCTAACTACGTGCCAGCAGCCGCGGTAATACGTAGGTCCCAAGCGTTGTCCGGATTTATTGGGCGTAAAGCGAGCGCAGGTGGTTTCTTAAGTCTGATGTAAAAGGCAGTGGCTCAACCATTGTG
+
GGGGGGGGGGGFGGGGGGGGFGGGGGGGGGGGGGGGGGGGGGGGGGGGGGGGGGGGGGGGGGGGGGGGGGGGGGGGGGGGGGGGGGGGGGGGGGGGGGGGGGGGGGGGGGGGGGGGGGGGGGGGGGGGGGGGGGGGGGGGGFGGGGGGGGGGGGGGGGGGGGGGGGGGGGGGGGGGGGGGGGGGGGGGGGGGDGGGGGCDFGGGGGGGGGGGGGGGGGGGGGDGGGGGGGGGFGGGGGF75CDFD<DGFCFG<FGFFFFFGFGGFGDAFFFFFFEFBFC6?1964?5:?FFAF)
@M04650:207:000000000-C238N:1:1101:10250:2433 1:N:0:19
ACTCCTACGGGAGGCAGCAGTAGGGAATATTCGGCAATGGACGAAAGTCTGACCGAGCCACGCCGCGTGAGTGAAGAAGGTTTTCGGATCGTAAAACTCTGTTGGTAGAGAAGAACGTTGGTGAGAGTGGAAAGCTCATCAAGTGACGGTAACTACCCAGAAAGGCACGGCTAACTACGTGCCAGCAGCCGCGGTAATACGAAGGTCCCGAGCGTAGTCCGGATTACTTGGGCGTAAAGCGAGCGAAGGTGGTTTATTAAGTCTGGTGTAAAAGGCAGTGGCTCAACCATTGT
+
FGGGGGGGGGGGGGGGGFGGG<FFGGGG9FG,F,CGGGGG@FECGFG@FGGGCFCFGG+FEGFGGGGGGGGGGG9FGGGG<,CB<FGEG7FGGGG<FGGG9FFGF8CFDGGFFFFE+B?,:+:,,:A,F@F9FF8,,33C,CDA8E<@7FC:F=>7<<95DE,5D,@,33>@@7>B>BF,>@F?8DDGGC?@88:EC9+9C*3=72B?*5>=8C?*:9:>*7**1++33?C*0*)*/1*77*<55)97)20795*)**97:10**2*,897@6*)0,32952>)710.(*9<6
@M04650:207:000000000-C238N:1:1101:7143:2669 1:N:0:19
ACTCCTACGGGAGGCAGCAGTGGGGAATATTGCACAATGGGGGAAACCCTGATGCAGCGACGCCGCGTGAGCGAAGAAGTATTTCGGTATGTAAAGCTCTATCAGCAGGGAAGAAAATGACGGTACCTGACTAAGAAGCCCCGGCTAACTACGTGCCAGCAGCCGCGGTAATACGTAGGGGGCAAGCGTTATCCGGATTTACTGGGTGTAAAGGGAGCGTAGACGGCATGGTAAGTCTGAAGTGAAATCCCAGGGCTCAACCCTGGGACTGCGTTGAAAACTATCAAGCTAG
+
C9FFDFEFEGE@FCFGGEEFGFEFC@CFCFFFCFDFGGGG@@E@CCF@FGGFGAFGGCFFGEFGGGDF>CFGGGG=FFG?F9BFEEB?FGGGGGGFGDG9F?FEFFFGG:FGGFAFGGFFGGGDGGFGGDDDGGGG9ADFGCGFGGGGGGGGGFGCCGGGGFFFECEGGGGGGGF9CFGGGGE8FFGG*;5*?CB:AC>C<7:A:;2AEFFFCFGCE37CED8?ECE7*9EFFGFF*:7C?F@677C*@2>F6CD>>>FFF795:FG?FFF))8>@B4DF?4:96=F<>FF.
@M04650:207:000000000-C238N:1:1101:17840:2750 1:N:0:19
ACTCCTACGGGAGGCAGCAGTAGGGAATCTTCGGCAATGGGGGCAACCCTGACCGAGCAACGCCGCGTGAGTGAAGAAGGTTTTCGGATCGTAAAACTCTGTTGTTAGAGAAGAACGTTAAGTAGAGTGGAAAATTACTTAAGTGACGGTATCTAACCAGAAAGGGACGGCTAACTACGTGCCAGCAGCCGCGGTAATACGTAGGTCCCAAGCGTTGTCCGGATTTATTGGGCGTAAAGCGCGTCTAGGTGGTTTAAAAAGTCTGATGTTAAACTGCGGGGCTCAACTCCGTAT
+
GGGGGGGGGGGGGGGGGGGGGGGGGGGGGGGGGGGGGGGGGGGGGGGGGGGGGGGGGGGGGGGGGGGGGGGGGGGGGGGGGGGGGGGGGGGGGCGGGGGGGGGGGGGGGGGGGGGGGGGGGGGGGGGGGGGGGGGGGGGGGCGFGGGGGGGGGGGGGGGGGFGGGGGGGGGGGGGGGGGGGGGGGGGGGGGGGGGGGGGGGGGGGGGGGGGGGGGGGGGGGGDEGGGGGG?FFDDEGGFGFGFFGGFF?FGGDFFFFFFFGFFGFGGFFFFF?=BF?F3>@><FF*7AAFF1::
@M04650:207:000000000-C238N:1:1101:19460:2783 1:N:0:19
ACTCCTACGGGAGGCAGCAGTGGGGAATATTGCACAATGGGCGAAAGCCTGATGCAGCGACGCCGCGTGAGGGAAGAAGGTTTTCGGATTGTAAACCTCTGTCTTAGGGGACGAAGAAGTGACGGTACCCTAGGAGGAAGCCACGGCTAACTACGTGCCAGCAGCCGCGGTAAAACGTAGGTGGCAAGCGTTGTCCGGATTTATTGGGCGTAAAGCGAGCGCAGGCGGTTTTTTAAGTCTGATGTGAAAGCCTTCGGCTCAACCGAAGAAGTGCATCGGAAACTGGGAAACTTG
+
GGGGGGGGGGGGGGGGGGGGGGGGGGGGGGGGGGGGGGGGGGGGGGGGGGGGGGGGGGGGGGGGGGGGGGGGGGGGGGGGGGGGGGGGGGGGGGGGGGGGGGGGGGGGGGGGGGGGEGGGGGGGGGGGGGGGGGGGGGGFGGGGGGGGGGGGGGGGGGGGGGGGGGGGGGGGGFFFGGGGGGGGGGGGGGGGGGGGGG>EGCFGGGGGGGGGGGDGGGGGG3EGEDGG:DEG:EGGGGFGFGFFGG7*9CGGGGGFEFFEGFGGFGGFFFFFFFFFA?<:EFGFFF;?0>:<<4
@M04650:207:000000000-C238N:1:1101:18258:2808 1:N:0:19
ACTCCTACGGGAGGCAGCAGTAGGGAATCTTCGGCAATGGGGGCAACCCTGACCGAGCAACGCCGCGTGAGTGAAGAAGGTTTTCGGATCGTAAAACTCTGTTGTTAGAGAAGAACGTTAAGTAGAGTGGAAAATTACTTAAGTGACGGTATCTAACCAGAAAGGGACGGCTAACTACGTGCCAGCAGCCGCGGTAATACGTAGGTCCCAAGCGTTTTCCGGATTTATTGGGCGTAAAGCGAGCGCAGGCGGTTTCTTAAGTCTGATGTGAAAGCCCCCGGCTCAACCGGGG
+
GGGGGGGGGGGFGGGGGGGGGGGGGGGGGGGGGGGGGGGGGGGGGGGGGGGGGGCGFGGGGGGGGGGGGGGGGGGGGGGGGFGGGGGGGGGGGFGGGGGGGGGGGGGGGGGGGGGGGGGGGGGGGCFGGGGGGGGGGGGGGBFGGGGGGGGGFGGFGGGGGGGGGGGGGDGGDGGGGGGGGFGGGGGGGGGGCGCEGGGGGGGGGGGGGGGGGGEGEG>>EDGGECGGGGGGFGGGGFBG@DFDGGGGFGGD)9CFF?F4FFDF=*06@FFF465>?BDB3,9@66?1;E:>
@M04650:207:000000000-C238N:1:1101:9793:2816 1:N:0:19
ACTCCTACGGGAGGCAGCAGTAGGGAATCTTCGGCAATGGACGAAAGTCTGACCGAGCAACGCCGCGTGAGTGAAGAAGGTTTTCGGATCGTAAAACTCTGTTGTTAGAGAAGAACGTTAAGTAGAGTGGAAAATTACTTAAGTGACGGTATCTAACCAGAAAGGGACGGCTAACTACGTGCCAGCAGCCGCGGTAATACGTAGGTCCCAAGCGTTGTCCGGATTTATTGGGCGTAAAGCGAGCGCAGGTGGTTTCTTAAGTCTGATGTAAAAGGCAGTGGCTCAACCATTGTG
+
GGGGGFFGGEGFFGGGGGGGGGGGCFGGGGAFGGGGGGGGGGGGGGGEFGGGGGGGGGGGFEEGGGCCGGGGGGFGGGGGGGGGG@FGGEFGFGGFGGEFGGGGGGGGGGGGFGGGGGGGGGFDGDGFGGCGGGEGGGGGGAD,@FFGFGGGGGGGGGGFFCCFFGGGGGGGGGGGGFGGGGFGGGGGFGG7B:B>EFFGD?CGGGGDE7FEFG:8CD7FGG*:C??FC?F*85>C<FFGFGFBCGGG)97FDFFFFFFFGFGGFFDD?49F*@)<??GFFF4<??F?0@@<>)
@M04650:207:000000000-C238N:1:1101:12010:2888 1:N:0:19
ACTCCTACGGGAGGCAGCAGTGGGGAATATTGCACAATGGGCGAAAGCCTGATGCAGCGACGCCGCGTGAGGGAAGAAGGTTTTCGGATTGTAAACCTCTGTCTTCGAGGACGAAGAAGTGACGGTACTCGAGGAGGAAGCCACGGCTAACTACGTGCCAGCAGCCGCGGTAAAACGTAGGTGGCAAGCGTTGTCCGGAATTACTGGGTGTAAAGGGAGCGCAGGCGGGATGCCAAGTTGGACGTGAAATCTATGGGCTCAACCCATAGCGTGCGTTCAAAACTGGCGTTCTTG
+
GGGGGGGGGGGGGGGGGGGGGGGGGGGGGGGGGGGGGGGGGGGGGGGGGGGGGGGGGGGGGGGGGGGGGGGGGGGGGGGGGGGGGGGDGGGGGGGGGGGGGGGDCGGGGGGGGG7FGGGGGGGGGGFGFGGGDGGGGDFGGGGGGEGDGGGGFGGGGGGGGGGGGFCFGD*:FF++=C7FEBFG>FGFFGEGEEFEGEEECFC9EFFG;CEEFFFFE4CCCCEDEC5:C58EFFFCDCFGF74>*>DG*:CGGFGFFFFFFFGC>CCB:FE75<:7(1>==27<B4@9B3>:4<
@M04650:207:000000000-C238N:1:1101:25187:2938 1:N:0:19
ACTCCTACGGGAGGCAGCAGTGGGGAATATTGCACAATGGGCGAAAGCCTGATGCAGCGACGCCGCGTGAGGGAAGAAGGTTTTCGGATTGTAAACCTCTGTCTTCGAGGACGAAGAAGTGACGGTACTCGAGGAGGAAGCCACGGCTAACTACGTGCCAGCAGCCGCGGTAAAACGTAGGTGGCAAGCGTTGTCCGGAATTACTGGGTGTAAAGGGAGCGCAGGCGGGATGCCAAGTTGGACGTGAAATCTATGGGCTCAACCCATAGCGTGCGTTCAAAACTGGCGTTCTTG
+
GGGGGGGGGGGGGDGGGGGGGGGGGGGGGGGGGGGGGGGGGGGGGGGGGGGGGGGGGGGGGGGGGGGGGGGGGGGGGGGGGGGGGGGGGGGGGGFGGGGGGFFGGFGCGGGGGGGGDGGGGGGEEGGGFFCGGGCFGEFGGFFGEGGGGGFGGGGGGGGGGGGGGGGGGGEGGGGGGFGGGGGGGGGGGGCEGGGGGGGGGGGGGGGGCEE?CCG?CFDGGGGEGEGGGGGGFG467>@FFGFEGGGGFGDGGGGFFFFFGFFGEGGBFFB)<>EBB?GFF7FF?FFFBBB:A4
@M04650:207:000000000-C238N:1:1101:17187:2946 1:N:0:19
ACTCCTACGGGAGGCAGCAGTAGGGAATCTTCGGCAATGGACGAAAGTCTGACCGAGCAACGCCGCGTGAGTGAAGAAGGTTTTCGGATCGTAAAACTCTGTTGGTAGAGAAGAACGTTGGTGAGAGTGGAAAGCTCATCAAGTGACGGTAACTACCCAGAAAGGGACGGCTAACTACGTGCCAGCAGCCGCGGTAATACGTAGGTCCCGAGCGTTGTCCGGATTTATTGGGCGTAAAGCGAGCGCAGGTGGTTTATTAAGTCTGGTGTAAAAGGCAGTGGCTCAACCATTGT
+
GGGGGGGGGGGGGGGGGGGGGGGGGGGGGGGGGGGGGGGGGGGGGGGGGGGGGGGGGGGGGGGGGGGGGGGGGGGGGGGGGFGGGGGGGGGGGGGGGGGGGGGGGGGGGGGGGGGGGGGGGGGGGGGGGGGGGGGGGGGGGGGGGGGGGGGGGGGGGGGGGGGGGGGGGGGGGGGGGGGGCGGGGGGGGGGGGGGEGGGGGGGGGGGGGGEGGGEGGCFGGGGGEFGGGGGGFGGGGFFGFDEFGGDGFGGFDFGFF?FBG6CFFGGFF??@BFEFFF*64:<@F@FFFFFAF
@M04650:207:000000000-C238N:1:1101:8358:2971 1:N:0:19
ACTCCTACGGGAGGCAGCAGTGGGGAATTTTGGACAATGGGGGCAACCCTGATCCAGCCATGCCGCGTGCAGGAAGAAGGCCTTCGGGTTGTAAACTGCTTTTGTCAGGGAAGAAATCCTGCTTGATAATACCTTGCGGGGATGACGGTACCTGAAGAATAAGCACCGGCTAACTACGTGCCAGCAGCCGCGGTAATACGTAGGGTGCGAGCGTTAATCGGAATTACTGGGCGTAAAGCGTGCGCAGGCGGTGTTGTAAGACCGCTGTGAAATCCCCGGGCTTAACCTGGGAAC
+
GGGGGGGEFGGGGGGGGGGGGGGGGGGGGGGGGGGGGGGGFGGGGGGGGGGGGGGGGGGGGFGGGGGEGGGGGGGGGGGGGGGEFGGGGGGGGGGG<FGFEGGGGGGGGGGGGGGGGGCFGGGGGGGGFGGGGGGGGGGGGGDGGGGGGGGGGGFGGCGGCEGGGGGGGGEEGGGGGGFGGGGGGCFGGGGGGGGGGGGGGFGGGEEEEEDGGGGGGGGFC3C56FGGGGDGDGCE*>=DDDEFGGGGE<C>CDD>>*==<?C))))(9@68*9FF?9CBEBC4=4BD?FFF2-
@M04650:207:000000000-C238N:1:1101:17069:3063 1:N:0:19
ACTCCTACGGGAGGCAGCAGTAGGGAATCTTCGGCAATGGACGAAAGTCTGACCGAGCAACGCCGCGTGAGTGAAGAAGGTTTTCGGATCGTAAAACTCTGTTGGTAGAGAAGAACGTTGGTGAGAGTGGAAAGCTCATCAAGTGACGGTAACTACCCAGAAAGGGACGGCTAACTACGTGCCAGCAGCCGCGGTAATACGTAGGTCCCGAGCGTTGTCCGGATTTATTGGGCGTAAAGCGAGCGCAGGTGGTTTATTAAGTCTGGTGTAAAAGGCAGTGGCTCAACCATTGG
+
GGGGGGGGGGGGGGGGGGGGGGGGGGGGGGGGGGGGGGGGGGGGGGGGGGGGGGGGGGGGGGGGGGGGGGGGGGGFGGGGGGGGGGGGGGGGGGGGGGGGGGGGGGGGGGGGGGGGGFFGGGGGGGGGGGGGGGGGGGGGGGGGGGGGGGGFGGGGGGGGGGGGGGGGGGGGGGGGGGFFGGGGGGGFCFGGGGGGGGGGGGFGGGGGGGGGEGGGGGGFGGE5CGGGGGGDFE<EGGFGFGEFGGGGF5CGCFFFBFFFFFGGFGGFFFFFFF5:::94??9@FFF?:??))
@M04650:207:000000000-C238N:1:1101:11258:3072 1:N:0:19
ACTCCTACGGGAGGCAGCAGTAGGGAATCTTCGGCAATGGGGGCAACCCTGACCGAGCAACGCCGCGTGAGTGAAGAAGGTTTTCGGATCGTAAAACTCTGTTGGTAGAGAAGAACGTTGGTGAGAGTGGAAAGCTCATCAAGTGACGGTAACTACCCAGAAAGGGACGGCTAACTACGTGCCAGCAGCCGCGGTAATACGTAGGTCCCAAGCGTTGTCCGGATTTATTGGGCGTAAAGCGAGCGCAGGTGGTTTCTTAAGTCTGATGTAAAAGGCAGTGGCTCAACCATTGTG
+
GGGGGGGGGGGGGGGGGGGGGGGGGGGGGGGGGGGGGGGGGGEEGGGFGGGGGGGGGCGGGGEGGGGGGGGGGGGGGGGGFDGGGGGGGGGGGGGGGGGGGGGGGGGGGGGGGGGGGGGGGEGGGGGFGGGGEFFFGGGGGGGCFGGGGGFFGGGGCFFGGGGGGCFFFGGGGGGGGFGFGGGGGFGFGGGGEGEGGGGGGGGGGG+<FGGGGDCCE77*CDE5E9EGCGGGFGGDDCFFFG>DG79979<F3D4F6@FFGFFGF>F<9B==FFFFFFGF:69?FF)4:?FFF<
@M04650:207:000000000-C238N:1:1101:14112:3118 1:N:0:19
ACTCCTACGGGAGGCAGCAGTGGGGAATTTTGGACAATGGGGGCAACCCTGATCCAGCCATGCCGCGTGCAGGAAGAAGGCCTTCGGGTTGTAAACTGCTTTTGTCAGGGAAGAAATCCTGCTTGATAATACCTTGCGGGGATGACGGTACCTGAAGAATAAGCACCGGCTAACTACGTGCCAGCAGCCGCGGTAATACGTAGGGTGCGAGCGTTAATCGGAATTACTGGGCGTAAAGCGTGCGCAGGCGGTGTTGTAAGACCGATGTGAAATCCCCGGGCTTAACCTGGGAAC
+
GGGGGGGGGGGGGGGGGGGGGGGGGGGGGGGGGGGGGGGGGDGGGGGGGGCFFGGFGGGGGGGGGGGGGGGGGGGGGGGGGGGGGGGGGGGGFGGGGGGGGGGFGGGGGGGGGFFGGGGGGGFFGGGGGGGGGGGGGG7FFGGGGGGGGGGGGGGGGGGGGGGGGGGGGGGGGGFGGGGGFGGFGFGGGGGGGGGGGGGGCGFCEBEGGDGDGGGGGG=FEGGGGFGGGGGFFGGGGGFD77BE:)7DFGGGD>CF@*/7+9CC:DGBFFFFF4)939GEEBGFFFF4(7F?B1
@M04650:207:000000000-C238N:1:1101:12842:3120 1:N:0:19
ACTCCTACGGGAGGCAGCAGTAGGGAATCTTCGGCAATGGACGAAAGTCTGACCGAGCAACGCCGCGTGAGTGAAGAAGGTTTTCGGATCGTAAAACTCTGTTGGTAGAGAAGAACGTTGGTGAGAGTGGAAAGCTCATCAAGTGACGGTAACTACCCAGAAAGGGACGGCTAACTACGTGCCAGCAGCCGCGGTAATACGTAGGTCCCGAGCGTTGTCCGGATTTATTGGGCGTAAAGCGAGCGCAGGTGGTTTATTAAGTCTGGTGTAAAAGGCAGTGGCTCAACCATTGTT
+
GGGGGGGGGGGGGGGGGGGGGGGGGGGGGGGGGGGGGGGGGGGGGGGGGGGGGGGGGGGGGGGGGGGGGGGGGGGGGGGGGGGGGGGGGGGGGGGGGGGGGGGGGGGGGGGGGGGGGGGGGGGGGFGGGGGGGGGGGGGGGGGGGGGGGGGEGGGGGGGGGGGGGGGGGGGGGGGGGGGGGGGGGGGGGGGGGGGGGGGGGGGGGGCFFCEEEGGGGGDGGG5EGGGGGGGGF5DG3FFGFGEFGG:C@FFGGG4:@FFF9FGGFGGFFFF66?B4<?DF@?5@FFF:BFF<A)
@M04650:207:000000000-C238N:1:1101:10916:3155 1:N:0:19
ACTCCTACGGGAGGCAGCAGTAGGGAATCTTCGGCAATGGACGAAAGTCTGACCGAGCAACGCCGCGTGAGTGAAGAAGGTTTTCGGATCGTAAAACTCTGTTGGTAGAGAAGAACGTTGGTGAGAGTGGAAAGCTCATCAAGTGACGGTAACTACCCAGAAAGGGACGGCTAACTACGTGCCAGCAGCCGCGGTAATACGTAGGTCCCGAGCGTTGTCCGGATGTATTGGGCGTAAAGCGAGCGCAGGTGGTTTATTAAGTCTGGTGTAAAAGGCAGTGGCGAAACCATTTGT
+
GGGGGGGGGGGGGGGGGGGGFG,FGGGGCFGGGGGGGGGGFGGBFGGFGGGGGGGGGGFGFGGGGGGGGDEEFGAGGGGGBCFFFGG7FCGGGGGGGGFGGGGGEF?F9AF=FFGGGFD,AB+?DGGDGGDB?F8<33,@9FFFFGA@F<3@,@DF,D:FA>F:3@DF*@FB7FFFF,>>FGGEFGGC>8?CB**13?2C:B+;EG9+=75>=*18:9FGGG:58AEFGGGG4>757FFD5/7:CG3)8/9C757)9@77F***9724>*179F3><<5)<:))0752<6?2-)
@M04650:207:000000000-C238N:1:1101:18806:3222 1:N:0:19
ACTCCTACGGGAGGCAGCAGTGGGGAATATTGGGCAATGGGGGCAACCCTGACCCAGCGACGCCGCGTGAGTGAGGAAGTCCTTCGGGACGTAAAGCTCTTTTGTACGGGAAGAAGAAGATGACGGTACCGTACGAATAAGCCCCGGCAAACTACGTGCCAGCAGCCGCGGTAATACGTAGGGGGCAAGCGTTAATCGGAATTACTGGGCGTAAAGCGCACGCAGGCGGTCTGTCAAGTCGGATGTGAAATCCCCGGGCTCAACCTGGGAACTGCATTCGAAACTGGCAGGCTT
+
FGGGGGGGGGGGGEGGGGGGGGGGGFGFGFFGFGGGGGGGGGGGGGGGGGGGGGGGGGGCGGGGGGGGGGGGGGGGGGGGGGGCGGGGGGGGCGGGCFGGAE9FGGGGGGGGFGG@EFGGGGGGGGGGGGGGGGGGGGGGGGGFGGGGGGCFGGFFG7:FFBFGGGGEGGGEEGGGGGGGGDGGDEGGGGGC>EEFFGGGGGFFGFECEGEEGGGFFGGGDDGED=C=E)8E@CD?>F?GFD)7CGFC?7FFC*CD)8>>F@=DF4C?F>FF:6?FAFGB?:DFFF?:?55>03
@M04650:207:000000000-C238N:1:1101:12149:3241 1:N:0:19
ACTCCTACGGGAGGCAGCAGTGGGGAATATTGCACAATGGGCGCAAGCCTGATGCAGCCATGCCGCGTGTATGAAGAAGGCCTTCGGGTTGTAAAGTACTTTCAGCGAGGAGGAAGGTGTTGTGGTTAATAACCGCAGCAATTGACGTTACTCGCAGAAGAAGCACCGGCTAACTCCGTGCCAGCAGCCGCGGTAATACGGAGGGTGCAAGCGTTAATCGGAATTACTGGGCGTAAAGCGCACGCAGGCGGTTTGTTAAGTCAGATGTGAAATCCCCGGGTTCAACCTGGGAAC
+
GGCFGGGGGEGGGGGGGGGGGGGGGGGGGGGGGGGGGGGGGGGGGGGGGGGGGCFGGGGGGGGGGGGGGGGGG,FEGGGFCGGFFGGGGGGGGGGGGGGGAGGGGGGGEDGGGDFGGFF,@FGGFGGGGFGGGGGGGDGGGG,=FGGGGFEGGDGGGDCGGGFF@CGGGGGGGF;>EGGGGGG6FFGGGGGCG*BEGGGG5CEGDGGGGCFGEGGGGGGFGGGC<9FGGGGGEGDG:GFGFDE>D))).CD59**)0=?FGF>D4?FAFFFF?F@F<BDB;0*@FFF??:>?B4
@M04650:207:000000000-C238N:1:1101:21576:3243 1:N:0:19
ACTCCTACGGGAGGCAGCAGTGGGGAATATTGCACAATGGGCGCAAGCCTGATGCAGCCATGCCGCGTGTATGAAGAAGGCCTTCGGGTTGTAAAGTACTTTCAGCGGGGAGGAAGGGAGTAAAGTTAATACCTTTGCTCATTGACGTTACCCGCAGAAGAAGCACCGGCTAACTCCGTGCCAGCAGCCGCGGTAATACGGAGGGTGCAAGCGTTAATCGGAATTACTGGGCGTAAAGCGCACGCAGGCGGGTTGGTAAGTCAGATGTGAAATCCCCGGGCTCAACCCTGGAAC
+
AFFFGGGGGGG7@FEGEEDG@ECGGGGGGCFFGFFGFGDC<FF>FGGFFFGGGGGGGEGGGFGFGGGGGGFCFG9FGFGGGGFGFGGGD@FGGGGFFGGGCFGGGDCFGE=C>@BDEGCFFGGCFGGGGGGFG9FF>,D=F<@=A<FCCFEG@CEGGG7>AE?@@>FEF>FGF<CG,B1184=C*,<CGGDGD8:E+>+CBEGGDGEGG?CFCCGGCFFFGGGCCFFEC*85>C5>C>?DDCDB3537)17)9*1)77@?96:FF2:4BFF1=4@<(41))4>FFF)((07(5.
@M04650:207:000000000-C238N:1:1101:8886:3248 1:N:0:19
ACTCCTACGGGAGGCAGCAGTAGGGAATCTTCGGCAATGGACGAAAGTCTGACCGAGCAACGCCGCGTGAGTGAAGAAGGTTTTCGGATCGTAAAACTCTGTTGGTAGAGAAGAACGTTGGTGAGAGTGGAAAGCTCATCAAGTGACGGTAACTACCCAGAAAGGGACGGCTAACTACGTGCCAGCAGCCGCGGTAATACGTAGGTGGCAAGCGTTATTCGGAATTATTGGGCGTAAAGGGTGCGCAGGCGGTAATCAAAGATTGTGGTTAAAGAATGGGGCTCAACCCCATA
+
GGGGGGGGGGGGGGGGGGGGGGGGGGGGGGGGGGGGDGGGGGGEFGGGGGGGGGGGGGCFEGGGGGGGGGDFGGGGGGGGFC?FGGGGGGDEFFDFGGGGFGGGGGGGGGGGCFGEFFGGGGGGGGGDGEFGGGGFGBFGGFCF9FCECGGGGGGGG7><BB,FF7@FFGEGD@D@FGGGFFGGGG?GFCGGGDGGGGGGGGFGGGFFFGGGGDCCEGGGFC***+CGFCC5>E<**>FGFGEFGDDDEDCCD>C==4??F4CC@?7:5@FFFB=4647>E<35?@FF?BD:?
@M04650:207:000000000-C238N:1:1101:19128:3312 1:N:0:19
ACTCCTACGGGAGGCAGCAGTAGGGAATCTTCGGCAATGGACGAAAGTCTGACCGAGCAACGCCGCGTGAGTGAAGAAGGTTTTCGGATCGTAAAACTCTGTTGGTAGAGAAGAACGTTGGTGAGAGTGGAAAGCTCATCAAGTGACGGTAACTACCCAGAAAGGGACGGCTAACTACGTGCCAGCAGCCGCGGTAATACGTAGGTCCCGAGCGTTGTCCGGATTTATTGGGCGTAAAGCGAGCGCAGGTGGTTTCTTAAGTCTGATGTGAAAGCCCCCGGCTCAACCGGGG
+
GGGGGGGGGGGGGGGEFGGGGGGGGGGGGGGGGGGGGGGGGGGGGGGGGGGGGGGGGGGGGGGGGGGGGGGGGGFGGGGGGGGGGGGGGGGGGGGGGGGGGGGGGGGGGGGGGGGGGGGGGGFGGFGGGGGGGGGGGGGGGGGGGGGGGGGFGGG@FGFGGGGGGGGGGGGGGGGGGGGGGGGGGGGGGGGGGDGGGGGGF?C7BFGGGGGGGGE==<FGGGCEEGGGGGCFFGDGGGFGFGFFGGGGFGGGGGGFFFFFGFGGF*06FFFFFFF>??GFFFD@F*)31@>B
@M04650:207:000000000-C238N:1:1101:16982:3368 1:N:0:19
ACTCCTACGGGAGGCAGCAGTAGGGAATCTTCGGCAATGGACGAAAGTCTGACCGAGCAACGCCGCGTGAGTGAAGAAGGTTTTCGGATCGTAAAACTCTGTTGGTAGAGAAGAACGTTGGTGAGAGTGGAAAGCTCATCAAGTGACGGTAACTACCCAGAAAGGGACGGCTAACTACGTGCCAGCAGCCGCGGTAATACGTAGGTCCCGAGCGTTGTCCGGATTTATTGGGCGTAAAGCGAGCGCAGGTGGTTTATTAAGTCTGGTGTAAAAGGCAGTGGCTCAACCATTGT
+
GGGGGGGGGGGFGGGGGGGGGGFFGGGGGGGGGGGGGGGGGGGGBFGFGFGGGGGGGGGGGGGGGGGGGGGGGGGGGGGGGGFGGGGGGGGGGGGGGFGGGGGGGGGGGGGGGGGGGDFDGFFGGCGGGFFFCCFFFGFGGFGGGGGGGGGGGGGGGGGGGGGFGDFGEGGGGGGGGGGGGGGGGGGGGGGGGGGGGGGGGGGGGGDGGGGGGGGDGGFGCDE5CFGGCFF5<EGGG7?F@57:DGGGFDGGDGFF@B6*37C>@4::FF@49@:@B?FFF<766?5<?F@BF
@M04650:207:000000000-C238N:1:1101:19520:3385 1:N:0:19
ACTCCTACGGGAGGCAGCAGTGGGGAATATTGCACAATGGGCGCAAGCCTGATGCAGCCATGCCGCGTGTATGAAGAAGGCCTTCGGGTTGTAAAGTACTTTCAGCGAGGACGAAGGCGATGCGGTTAATACCCGTGTCGATAGACGTTACCCGCAGAAGAAGCACCGGCTAAATCCGTGCCAGCAGCCCGGGGAAGACGGTGGGTGCAAGCGTAAATCGGACTTACGGGGCGTAACGCGCACGCCGGCGGCCGGTCACGTCGGATGTGAAGTCCCCGGGCCCAACCCGGGAAC
+
GGGGGGGGGGGGGGGGGGGG@@8FEGGG,FGEGGGGGGGGGGGGGGGGGGGGGGGGGGFGAFGGGGGGGG@AEGFGGGGGFGGGGGGGGGGGGGG<FFGGGGFFGFE:FCG+@FGG7FCFGEECFGEE<3E,B@FF3:3+3+,33,33@,@,3CF*<<,,?:,,6FFB***1@,,2?EC:8:>CE*=C8**4:*4**3588*;>5CE*:?0/;2*;F7C78C**09:*:C5*8*7:**)1))073*15<<))1)).88)0:>C))*9,*/8*98@F:975)(95))8(-7)(--
@M04650:207:000000000-C238N:1:1101:21948:3438 1:N:0:19
ACTCCTACGGGAGGCAGCAGTGGGGAATATTGCACAATGGGCGAAAGCCTGATGCAGCGACGCCGCGTGAGGGAAGAAGGTTTTCGGATTGTAAACCTCTGTCTTCGGGGACGATAATGACGGTACCCGAGGAGGAAGCCACGGCTAACTACGTGCCAGCAGCCGCGGTAAAACGTAGGTGGCAAGCGTTGTCCGGATTTATTGGGCGTAAAGCGAGCGCAGGTGGTTTCTTAAGTCTGATGTAAAAGGCAGTGGCTCAACCATTGTGTGCATTGGAAACTGGGAGACTTGAGT
+
GGGGGGGGGGGGGGGGGGGGFGGGGGGGGGGGGGGGGGGGGGGGGGGGGGGGGGGGGGGGGGGGGGGGGGGGGGGGGGGGFGGGGGGGGGGGGGGGGGGGGGGGGGGGGGGGFEGGGGGGGGGGGGGGGGGGCFFFGFGGGFGGGDGGGGGGGGGGGGGGGCCFGGGGDEGGGFEEFFDFFGGGGG>C*;CECCEGGGGCFC@FGGGGGECFGFGGGDDDEDEFFF:CCC9C@<D<7:9CFGFFGFCF>DGGCCCD4?FFGFGGFC:AFFFF4?F??AGFBAGFFFF?2*9<?)
@M04650:207:000000000-C238N:1:1101:23598:3459 1:N:0:19
ACTCCTACGGGAGGCAGCAGTGGGGAATTTTGGACAATGGGGGCAACCCTGATCCAGCCATGCCGCGTGCAGGAAGAAGGCCTTCGGGTTGTAAACTGCTTTTGTCAGGGAAGAAATCCTGCTTGATAATACCTTGCGGGGATGACGGTACCTGAAGAATAAGCACCGGCTAACTACGTGCCAGCAGCCGCGGTAATACGTAGGGTGCGAGCGTTAATCGGAATTACTGGGCGTAAAGCGTGCGCAGGCGGTTTTGCAAGACAGATGTGAAATCCCCGGGCTCAACCTGGGAAC
+
GGGGGGGGGGGGGGGGGGGGGGGGGGGGGGGGGGGGGGGGGGGGGGGGGGGGGGGGGGGGGGGGGGGGGGGGGGGGGGGGGGGGGGGGGGGGGGGGGGGGGGGGGGGGGGGGGGGGGGGGGGGGGGGGGGGGGGGGGGGGGGGGGGGGGGGGGGGGGFGGGGGGGGGGGGGGGGGGGGGGGGGGGGGGGGGGGGGGGGGGGGGGGGGGGGGGGGGGGGGGGGGGGGGGGGGGFGGG3>B5:7>DGGGGFGGCCCDFFFFFC@FGF775FFFFF?@F?9DBFFGFFFF?BFFFF(
@M04650:207:000000000-C238N:1:1101:9128:3460 1:N:0:19
ACTCCTACGGGAGGCAGCAGTAGGGAATCTTCGGCAATGGACGAAAGTCTGACCGAGCAACGCCGCGTGAGTGAAGAAGGTTTTCGGATCGTAAAACTCTGTTGGTAGAGAAGAACGTTGGTGAGAGTGGAAAGCTCATCAAGTGACGGTAACTACCCAGAAAGGGACGGCTAACTACGTGCCAGCAGCCGCGGTAATACGTAGGTCCCGAGCGTTGTCCGGATTTATTGGGCGTAAAGCGAGCGCAGGTGGTTTATTAAGTCTGGTGTAAAAGGCAGTGGCTCAACCATGGT
+
GGGGGGGGGGGGGGGGGGGGGGGGGGGGGGGGGGGGGGGGGGGGGGGGGGGGGFGGGGGGGGGGGGGEEGGGGGGGGGGGEFGGGGGGGGGGGGGGGGGGGGGGGGFFGFAFGGGFECFGGGFGGGGFFCCFCFFGGGG9FCEEFFGG73@CGFGGFGGFGGGGF:F:@:CCFGGCBDBBCFFGFFG,8B?EGDEEEGGGC+ACEF9CEEGECEGGG5CCGGEGE6FGGGG57CDGG38F:97>DD5C>*7C**96=@??GF*79*035?FFFFDFB?*9)4CF?FF80=*.6
@M04650:207:000000000-C238N:1:1101:18451:3473 1:N:0:19
ACTCCTACGGGAGGCAGCAGTAGGGAATCTTCGGCAATGGGGGCAACCCTGACCGAGCAACGCCGCGTGAGTGAAGAAGGTTTTCGGATCGTAAAACTCTGTTGTTAGAGAAGAACGTTAAGTAGAGTGGAAAATTACTTAAGTGACGGTATCTAACCAGAAAGGGACGGCTAACTACGTGCCAGCAGCCGCGGTAATACGTAGGTCCCGAGCGTTGTCCGGATTTATTGGGCGTAAAGCGAGCGCAGGTGGTTTATTAAGTCTGGTGTAAAAGGCAGTGGCTCAACCATTGTT
+
GGGGGGGGGGGGGGGGGGGGGGGGGGGGGGGGGGGGGGGGGGGGGGGGGGGGGGGGGGGGGGGGGGGGGGGGGGGGGGGGGGGGGGGGGGGGGGGGGGGGGGGGGGGGGGGGGGGGGGGGGGGGGGGGGGGGGGGGGGGGGGGGGGGGGGGGGGGGGGGGGGGGGGGGGGGGGGGGGGGGGGGGGGGGGGGGGGGGGGGGGGGGGGGGGGGGGGGGGGGGGGGGGGGGGGGGFGGGGGFG5<BEGGGDF5CF1<<FFFFFGFGGFGFBFFFFFF>F?B4?@?5<FFFFFFFFF)
@M04650:207:000000000-C238N:1:1101:16780:3488 1:N:0:19
ACTCCTACGGGAGGCAGCAGTAGGGAATCTTCGGCAATGGACGAAAGTCTGACCGAGCAACGCCGCGTGAGTGAAGAAGGTTTTCGGATCGTAAAACTCTGTTGGTAGAGAAGAACGTTGGTGAGAGTGGAAAGCTCATCAAGTGACGGTAACTACCCAGAAAGGGACGGCTAACTACGTGCCAGCAGCCGCGGTAATACGTAGGTCCCGAGCGTTGTCCGGATTTATTGGGCGTAAAGCGAGCGCAGGTGGTTTATTAAGTCTGGTGTAAAAGGCAGTGGCTCAACCATTGT
+
GGGGGGGGGGGGGGGGGGGGGGGGGGGGGGGGGGGGGGGGGGGGGGGGGGGGGGGGGGGGGGGGGGGFGGGGGGGGGGGGGGGGGGGGGGGGGGGGGGGGGGGGGGGGGGGGGGFFGFGGGGGGGGGGGGGGGGGGGGGGGGGGGGGGGGGGGGGGGGGGGGGDGGGGGGGGGGGGGGGGGGGGGGGGGGGGGGGGGGGGGGFGGGGGGGGGEGGGGGFFGGCCCFGGGGGG>ED5DGFGFDFEGGCGEFFC/>4?@BFFFFGGFGG?FBFFF?;F??CFF?7?FF@:B@6<<
@M04650:207:000000000-C238N:1:1101:15431:3534 1:N:0:19
ACTCCTACGGGAGGCAGCAGTAGGGAATCTTCGGCAATGGACGAAAGTCTGACCGAGCAACGCCGCGTGAGTGAAGAAGGTTTTCGGATCGTAAAACTCTGTTGGTAGAGAAGAACGTTGGTGAGAGTGGAAAGCTCATCAAGTGACGGTAACTACCCAGAAAGGGACGGCTAACTACGTGCCAGCAGCCGCGGTAATACGTAGGTCCCGAGCGTTGTCCGGATTTATTGGGCGTAAAGCGAGCGCAGGTGGTTTATTAAGTCTGGTGTAAAAGGCAGTGGCTCAACCATTGT
+
GGFGGGGGGGGGDGGGGGGGGGGGGGGGGGGGGGGGGGGGGGGGGGGGGGGGGGGGGGGGGGGGGGGGGGGGGFGGGGGGGGGGGGGGGGGGGGGGGGGGGGGGGGGGGGGGGGGGDDFGGGGGGGGGGG?FGGGCFGGGFGGDGGGGGGGGGGGGGGFFGF@FGGGGDGGGGGGGGGFFFEGEGGFGGGGGGEGCBCEEF9@FCFGEFGGDGG:CCDGGDD?=E6C+<CFGFGGGGGFGDC35DGGDEDFF55*96==B7**?F<CB>*=BFF)48?D4FB47??:<:==4-
@M04650:207:000000000-C238N:1:1101:15103:3560 1:N:0:19
ACTCCTACGGGAGGCAGCAGTAGGGAATCTTCGGCAATGGACGAAAGTCTGACCGAGCAACGCCGCGTGAGTGAAGAAGGTTTTCGGATCGTAAAACTCTGTTGGTAGAGAAGAACGTTGGTGAGAGTGGAAAGCTCATCAAGTGACGGTAACTACCCAGAAAGGGACGGCTAACTACGTGCCAGCAGCCGCGGTAATACGTAGGTCCCAAGCGTTGTCCGGATTTATTGGGCGTAAAGCGAGCGCAGGTGGTTTCTTAAGTCTGGTGTAAAAGGCAGTGGCTCAACCATTGT
+
GGGGGGGGGGGGGGGGGGGGGGGGGGGGFGGFFCGGGGGGGGGGFG@@EFGG9FBGGGGGGGGGGGGGGGGGGGGGGGGGEGGGGGGDF=FGGGGFGFGGGGGFC:FGBFGFGGGGGFGFFGGDGA,5<FFGGGFFEFCFGFD@F=>FCFFEFFGGFGFGGGGCB>CFG:<CGC,D;CEFFGGGD@E@7C/*:CEECFGGGFGGGGFF5FGGFEEGGDFGCC?EGC+?FG?C>E<EGGFFD*7@CDCDE17C9FGF=@47+/77=4*4FFFFF4>FB?*/0,/6?FF???FB4
@M04650:207:000000000-C238N:1:1101:18949:3632 1:N:0:19
ACTCCTACGGGAGGCAGCAGTAGGGAATCTTCGGCAATGGACGAAAGTCTGACCGAGCAACGCCGCGTGAGTGAAGAAGGTTTTCGGATCGTAAAACTCTGTTGGTAGAGAAGAACGTTGGTGAGAGTGGAAAGCTCATCAAGTGACGGTAACTACCCAGAAAGGGACGGCTAACTACGTGCCAGCAGCCGCGGTAATACGTAGGTCCCGAGCGTTGTCCGGATTTATTGGGCGTAAAGCGAGCGCAGGTGGTTTATTAAGTCTGGTGTAAAAGGCAGTGGCTCAACCATTGT
+
GGGGGGGGGGGGGGGGGGGGGGGGGGGGGGGGGGGGGGGGGGGGGGGGGGGGGGGGGGGGGGGGGGGGGGGGGGGGGGGGGGGGGGGGGGGGGGGGGGGGGGGGGGGGGGGGGGGGGGGGGGGGGGGGGGGGGGGGGGGGGGGGGGGGGGGGGGGGGGGGGGGGGGGGGGGGGGGGGGGGGGGGGGGGGGDGGGEGGGGGGGGGGGGGGGGGGGECCDFFGGGGGGGGGGGGFGGGGGFGEGFFGGGGF7CF7FFFFFFFEFGGFF:7FFFFFFFFF?0<FF<FFFFFBF?AF
@M04650:207:000000000-C238N:1:1101:15068:3700 1:N:0:19
ACTCCTACGGGAGGCAGCAGTGGGGAATATTGCACAATGGGCGAAAGCCTGATGCAGCGACGCCGCGTGAGGGAAGAAGGTTTTCGGATTGTAAACCTCTGTCTTAGGGGACGAAGAAGTGACGGTACCCTAGGAGGAAGCCACGGCTAACTACGTGCCAGCAGCCGCGGTAAAACGTAGGTGGCAAGCGTTGTCCGGAATTACTGGGTGTAAAGGGAGCGCAGGCGGGGTGTCAAGTTGGGTGTGAAATCTATGGGCTCAACCCATAGCGTGCGTTCAAAACTGTTGTTCTTG
+
GGGGGGGGGGGGGGGGGGGGGGGGGGGGEGGGGGGGGGGGGGGGGGGGGGGGGGGGGGGGGGGGGGGGGGEGGGGGGGGGGGGGGGGEGGGGGGGGGGGGGGGGGGGGGGGGGGGGGGGGGGGGGGGGGGGGGGGFGGGGGGGGGGGGGGGGGGGGGGGGGGGGGFGGGGCEFGGGGGGGGGGGGGFGGGGEGGGGGGGGCGGGGGGF:EEGCGGGGGD3=DECC=GGGGGGBGGGGCFC@G>EGGGGF7CFGFFFF>:FFF7FDDF?FFE>>7@B?B<@6)9:FFF<7@?4:<
@M04650:207:000000000-C238N:1:1101:25741:3712 1:N:0:19
ACTCCTACGGGAGGCAGCAGTGGGGAATATTGCACAATGGGCGAAAGCCTGATGCAGCGACGCCGCGTGAGGGAAGAAGGTTTTCGGATTGTAAACCTCTGTCTTTGGGGACGAAGAAGTGACGGTACCCAAGGAGGAAGCCACGGCTAACTACGTGCCAGCAGCCGCGGTAAAACGTAGGTGGCAAGCGTTGTCCGGAATTACTGGGTGTAAAGGGAGCGCAGGCGGGACGGCAAGTTGGGTGTGAAATCTATGGGCTCAACCCATAGCGTGCATTCAAAACTGCTGGTCTTG
+
GGGGGGGGGGGGGGGGGGGGGGGGGGGGGGGGGGGGGGGGGGGGGGGGGGGGGGGGGGGGGGGGGGGGGGGGGGGGGGGGGGGGGGGGGGGGGGGGGGGGGGGGGGGGGGGDFG@FFGGGGGGGGGGGGGGGGGGGGGGGGGGGGGGGGGGGGGGGGGGGGGGGGGGGGGFGCFGGGFGGGGGGGGGGGGGGGGGCEGGGGGGGCGG=8CEGGCFGGGGGDG=EEGEGGGGGFDGCF?=FFD:@DGFGFGGGGGG?FF@FFFFGFGGF4?EDEE57<AGFFBFF4@FB:?=4<6
@M04650:207:000000000-C238N:1:1101:21676:3714 1:N:0:19
ACTCCTACGGGAGGCAGCAGTAGGGAATCTTCGGCAATGGACGAAAGTCTGACCGAGCAACGCCGCGTGAGTGAAGAAGGTTTTCGGATCGTAAAACTCTGTTGGTAGAGAAGAACGTTGGTGAGAGTGGAAAGCTCATCAAGTGACGGTAACTACCCAGAAAGGGACGGCTAACTACGTGCCAGCAGACGCGGTAATACGTAGGTCCCGAGCGTTGTCCGGATTTATTGGGCGTAAAGCGAGCGTAGGCGGATTTTTAAGTGGGAGGTGAAATACCCGGGCTCAACCTGGGTG
+
GGGGGFFEFEGGGGGGGGGFGGGFGFGGGGGGFFGGGFGFFGEGGGCF9FGGGGGGGGGDF:FGCFEGEGGGGGGGGGGGGGGGGGGGGGGGGGGGGGGGGGGGGFGGGGGGGGGGGGGGGGGGGGGFGGGGGGGGGGGGGGGEGFGGGGGGFFGG?FGGGGGGGGGDGGGGGGFGGGGCF7;FBGGG,==GEEEEEGGGFFCCCG?C5=5CEGEEEGGGGG;CCCFGGGFFFDGGGCFGEGF@D9CDFGGGGC*==F>FGBFC><*37>FF=@FF?7DB>><>?FFF(0>:BB
@M04650:207:000000000-C238N:1:1101:15309:3743 1:N:0:19
ACTCCTACGGGAGGCAGCAGTGGGGAATATTGCACAATGGGGGAAACCCTGATGCAGCAACGCCGCGTGAGTGATGACGGTCTTCGGATTGTAAAGCTCTGTCTTTGGGGACGATAATGACGGTACCCAAGGAGGAAGCCACGGCTAACTACGTGCCAGCAGCCGCGGTAATACGTAGGTGGCGAGCGTTGTCCGGATTTACTGGGCGTAAAGGGAGCGTAGGCGGATTTTTAAGTGGGATGTGAAATACCCGGGCTCAACCTGGGTGCTGCATTCCAAACTGGGAATCTAG
+
GGGGGGGGGGGGGGGGGGGGGGGGGGGGGGGGGGGGGGGGGGGGGGGGGGGGGGGGGGGGGGGGGGGGGGGGFGGGGGGGGGGGGGGGGGGGGGGGGGGGGGGGGGGCEGGGGGGGGGGGGGGGGGGGGFGGGGGGGGGGGGGGGGGGGGGGGGFGGGGGGGGGGGEGGGGGGGGGGGD;@FECEGDGGGDEGGCEGGGGGGGFG5FGGDGGCGGGGGG5EDGGGGGGGGFGFFFGGGFGFGFFFFFGFGGFDCDFFFFFGFGGFGF:>FF@?FFFAADFFFG)>>F<2674
@M04650:207:000000000-C238N:1:1101:6608:3774 1:N:0:19
ACTCCTACGGGAGGCAGCAGTAGGGAATCTTCGGCAATGGGGGCAACCCTGACCGAGCAACGCCGCGTGAGTGAAGAAGGTTTTCGGATCGTAAAACTCTGTTGTTAGAGAAGAACGTTAAGCAGAGTGGAAAATTACTTAAGTGACGGTATCTAACCAGAAAGGGACGGCTAACTACGTGCCAGCAGCCGCGGTAATAAGTAGGTCCCAAGCGTTGTCCGGATTTATTGGGCGTAAAGCGAGCGCAGGTGGTTTCTTAAGTCTGATGTAAAAGGCAGTGGCTCCACCACTGTG
+
GGA<EFGGGG@BCF@FGEEFGEDFEE@EFGEGGDGEEGFGGGGGGGCDCEDFGGGGGGDF<FFFCGF@CFBEFGCDFCFEF9?FGFEFFCGGFAFCF?<FFFGGG<,@FGGGECGAF+FBDC,CDDFEF7>FFDFFFFDFFF93@<@FCFGGCFGGFGGGFC3@87EFDEFGEF@EFCCCCCFGFFGFE,4**34CCC9+55>99++0:EGFGD82>**7//221CF7CCF=4:C579=7<DF39C333**11*2***18EF7C?*7:7@@1=/8)38*9?B*6)/.(,)))).
@M04650:207:000000000-C238N:1:1101:19215:3782 1:N:0:19
ACTCCTACGGGAGGCAGCAGTAGGGAATCTTCGGCAATGGGGGCAACCCTGACCGAGCAACGCCGCGTGAGTGAAGAAGGTTTTCGGATCGTAAAACTCTGTTGTTAGAGAAGAACGTTAAGTAGAGTGGAAAATTACTTAAGTGACGGTATCTAACCAGAAAGGGACGGCTAACTACGTGCCAGCAGCCGCGGTAATACGTAGGTCCCAAGCGTTGTCCGGATTTATTGGGCGTAAAGCGAGCGCAGGTGGTTTCTTAAGTCTGATGTAAAAGGCAGTGGCTCAACCATTGTG
+
GGGGGGGGGGGGGGGGGGGGGGGGGGGGGGGGGFGGGGGGGGG@FGFGGGGGGGG>FGEGGGGGGGGGGGGGGGGGGGGGGGGGGGGGGGGGGGGADGGGGGGFEG9FFGGGGGG@F=BDCA,FFFF@<EG@=DGGFCFFFGG9FFC+@C@FGGGA<FBFGGGGGDE7>7F*5FCGBCGCFGFC,*<:,CGD>5B8EFFF5<C@CFF9B7AFGG:C7<CFEDC**+3:9:EFFD7:37FFF3<E)/)979*7//57=79@F*:>B7:>*9=6?FBF?<F6515)*9@<:=@).)
@M04650:207:000000000-C238N:1:1101:8525:3806 1:N:0:19
ACTCCTACGGGAGGCAGCAGTGGGGAATATTGCACAATGGGCGCAAGCCTGATGCAGCCATGCCGCGTGTATGAAGAAGGCCCTAGGGTTGTAAAGTACTTTCAGTCGGGAGGAAGGCGTTGATGCTAATATCATCAACGATTGACGTTACCGACAGAAGAAGCACCGGCTAACTCCGTGCCAGCAGCCGCGGTAATACGGAGGGTGCAAGCGTTAATCGGAATTACTGGGCGTAAAGCGAACGCAGGCGGTTAAATAAGTTAGATGTGAAATCCCCGGGCTTAACCTGGGAAT
+
FGGGGFFGGGGGGGGGGGGGEFFFGGGGFGFFFGGGGGF9EFGC@FE<FGGGFGFFG<FGGGGFGGGGGGGGGGFFGGGGGGEGCFGCEGGGGFDFGGGCEGA?AFGDDEGDGGFEG?E=@48?F,?CAFFGGGEGGFDECCFGGF7><FC<3:++@F:>FFGFF:DGGGGGGGFFGGFFGGGGGGGGGGEGGGGGEEFCDG58@CE=FFGGGCEGD>CFGGCFCGFFGCGGEGGGG7*9)1)775DCEC39)*7*16BFGFCFFGD:FF46409F<;GEDFGFFFFD?FF?>(
@M04650:207:000000000-C238N:1:1101:22819:3809 1:N:0:19
ACTCCTACGGGAGGCAGCAGTAGGGAATCTTCGGCAATGGACGAAAGTCTGACCGAGCAACGCCGCGTGAGTGAAGAAGGTTTTCGGATCGTAAAACTCTGTTGGTAGAGAAGAACGTTGGTGAGAGTGGAAAGCTCATCAAGTGACGGTAACTACCCAGAAAGGGACGGCTAACTACGTGCCAGCAGCCGCGGTAATACGTAGGTCCCGAGCGTTGTCCGGATTTATTGGGCGTAAAGCGAGCGCAGGTGGTTTATTAAGTCTGGTGTAAAAGGCAGTGGCTCAACCATTGT
+
GGGGGGGGGGGGGGGGGGGGGGGGGGGGGGGGGGGGGGGGGGGGGGGGGGGGGGGGGGGGGGGGGGGGGGGGGGGGGGGGGGGGGGGGGGGGGGGGGGGGGGGGGGGGGGGGGGGGGGGGGGGGGGGGGGGGGGGGGGGGGGGGGGGGGGGGGGGGGGGGGGGGGGGGGGGGGGGGGGGGGGGGGGGGGGGGDGGGGGGGGGGGEGFGFGGEGGEGGGGGGGGGGG?FGGEGFGGGGGFGFGFFGGDGFGGGGGFFFFFBEBG76<C?FFFFFFFFF:C:F0*0?FFFFFFFF
@M04650:207:000000000-C238N:1:1101:14408:3817 1:N:0:19
ACTCCTACGGGAGGCAGCAGTAGGGAATCTTCGGCAATGGACGAAAGTCTGACCGAGCAACGCCGCGTGAGTGAAGAAGGTTTTCGGATCGTAAAACTCTGTTGGTAGAGAAGAACGTTGGTGAGAGTGGAAAGCTCATCAAGTGACGGTAACTACCCAGAAAGGGACGGCTAACTACGTGCCAGCAGCCGCGGTAATACGTAGGTCCCGAGCGTTGTCCGGATTTATTGGGCGTAAAGCGAGCGCAGGTGGTTTATTAAGTCTGGTGTAAAAGGCAGTGGCTCAACCATTGT
+
GGGGGGGGGGGGGGGGGGFGGGGGGGGGGGGGGGGGGGGGGGGGGGGGGAFGGGGDGGGGGGGGGGGGGGGGGGGGGGGGGGGFGGGGGGGGGGGFFGGGGGGGGGFGGGGGGGGGGGGGGGGFF?DBFGGGGGGGGGGGGGGGGGGGGGGGGGGGGFDGGFGGGCFGGGGGGGGGGGGGGGGGFGGGGGGGGG@EGGGGGGGGDCGGGGGGGGGGGGGGGGGEGGGGGGGGFG3EDGFFFGFFGGG<79FD>F*<@FFFGFGGFGD<FFFB4FDFFFFFFFDFFFFFBF?<A
@M04650:207:000000000-C238N:1:1101:15106:3840 1:N:0:19
ACTCCTACGGGAGGCAGCAGTAGGGAATCTTCGGCAATGGGGGCAACCCTGACCGAGCAACGCCGCGTGAGTGAAGAAGGTTTTCGGATCGTAAAACTCTGTTGTTAGAGAAGAACGTTAAGTAGAGTGGAAAATTACTTAAGTGACGGTATCTAACCAGAAAGGGACGGCTAACTACGTGCCAGCAGCCGCGGTAATACGTAGGTCCCAAGCGTTGTCCGGATTTATTGGGCGTAAAGCGAGCGCAGGTGGTTTCTTAAGTCTGATGTAAAAGGCAGTGGCTCAACCATTGTG
+
GGGGGGGGGGGGGGGGGGGGGGGGGGGGGGGGFFEGGGGGGGGGGGGGGGGGGGGGGGGGGGGGGGGGGGGGGGGGGGGGGDGGGGGGGGGGGGGGGGGGGGFGGGGGGGGGGGGFCGGGGGGGGFGCFFC>D<FGGGFGGGGGFGGGGGGGGGGGGGFCFFCEFGGGGGGGGGGGGCFCFGGG@FGGGGGGEEEGE9;C:EEGGFGCFGGGGGCEGGGGGG5C8CFFC=F5>GDGGGFGFGBBGDGG>5CF795@FFFFFBGFFD7AFFFFFFDFB:FFF?C;@?7(-6=24-
@M04650:207:000000000-C238N:1:1101:11339:3896 1:N:0:19
ACTCCTACGGGAGGCAGCAGTGGGGAATATTGCACAATGGGCGAAAGCCTGATGCAGCGACGCCGCGTGAGGGAAGAAGGTTTTCGGATTGTAAACCTCTGTCTTAGGGGACGAAGAAGTGAAGGTACCCTAGGAGGAAGCCACGGCTAACTACGTGCCAGCAGCCGCGGTAAAACGTAGGGGGCAAGCGTTGTCCGGAATTACTGGGTGTAAAGGGAGCGCAGGCGGGGTGTGCAGTTGGGGGTGAAATCTATGGGCTCAACCCATAGCGTGCACTCAAAACTGGCCCTCATG
+
GGGGGGGGGGGGGGGGGGGGGGGGGGGG@FGGGGGGGGGGGGGGGGGGGGGGGGGGGGGGGGGGGGGGGGGGGGGGGGGGE<FGGGGF@FGGGGGGGGGGGGDAFFDGGGGDGGFC@<FBFD,CDDGEGGDGFGCFEGFGFFFGFECECFFFGCGCFG7<DC:@8BEGGGCEE9CFE++=B*:B8ECC8C:EEEF7CEECCCF?7C?E8EC:CFFFGF59CCEED5>=/C*:5**+::*::G))197CB7CFFCF)7@FFGF<58C5(6?D85..9)4C?6)791<)(,)8..6
@M04650:207:000000000-C238N:1:1101:26016:3896 1:N:0:19
ACTCCTACGGGAGGCAGCAGTGGGGAATATTGCACAATGGGCGAAAGCCTGATGCAGCGACGCCGCGTGAGGGAAGAAGGTTTTCGGATTGTAAACCTCTGTCTTAGGGGACGAAGAAGTGACGGTACCCTAGGAGGAAGCCACGGCTAACTACGTGCCAGCAGCCGCGGTAAAACGTAGGTGGCAAGCGTTGTCCGGAATTACTGGGTGTAAAGGGAGCGCAGGCGGGGTGTCAAGTTGGGTGTGAAATCTATGGGCTCAACCCATAGCGTGCACTCAAAACTGGCACTCTTG
+
FGGGGGGGGGGEGGGGGGGGGGGGGGGGGGGGGGFGGGGGGGGGGGGGGGGFGGGGGGGGGGGGGGGGGGGGGGGGGGGGEFGGGGGGGGGGGGFGGGGGGGGGGGGGGGGGGGGGGGGGGGGGGGGGGGGGGGGGGGGGGGGGGEGGGGGGGGGGGGGGGGGGGGGGGGGGGCCGGGGGGGGGGGGGGGGGGCFGGGGGGFG?FGGFFGGF<CGGGCD:EGGGGGGGGGGC>FG?DCFFFGFFGGFGFFFGGGGF@FFFF?FGDDG0?FBFFDFF2:FF*4FFFFFFFFFBA-
@M04650:207:000000000-C238N:1:1101:23996:3960 1:N:0:19
ACTCCTACGGGAGGCAGCAGTAGGGAATCTTCGGCAATGGACGAAAGTCTGACCGAGCAACGCCGCGTGAGTGAAGAAGGTTTTCGGATCGTAAAACTCTGTTGGTAGAGAAGAACGTTGGTGAGAGTGGAAAGCTCATCAAGTGACGGTAACTACCCAGAAAGGGACGGCTAACTACGTGCCAGCAGCCGCGGTAATACGTAGGTCCCGAGCGTTGTCCGGATTTATTGGGCGTAAAGCGAACGCAGGTGGTTTATTAAGTCTGGTGTAAAAGGCAGTGGCTCAACCATTGT
+
GGGGGGGGGGGGGGGGGGGGGGGGGGGGGGGGGGGGGGGGGGGGGGGGGGGGGGGEDFGGGGCDGGGCFGGGGGGGGFGGGGGDGGGGGGGDEFCFGGGGGGGGGGGGGFGGGGGGGFGFFGGGGGGGGGGGFGFGGFCFFGGGGGGGGEGFGGG?FDGGGGGGGGGGGGGGGGGGGGC>DGFD@CGFGGGGGGGGGCF+8<EBECCCFEGEGGGGDGGGGGG*CFGGCF+A@GGGDGFGBC)0)9DDF54CD3C;F=FF7*:77C::F=FFFFFFFB09?<FFFFF786@A2
@M04650:207:000000000-C238N:1:1101:24529:4055 1:N:0:19
ACTCCTACGGGAGGCAGCAGTAGGGAATCTTCGGCAATGGACGAAAGTCTGACCGAGCAACGCCGCGTGAGTGAAGAAGGTTTTCGGATCGTAAAACTCTGTTGGTAGAGAAGAACGTTGGTGAGAGTGGAAAGCTCATCAAGTGACGGTAACTACCCAGAAAGGGACGGCTAACTACGTGCCAGCAGCCGCGGTAATACGTAGGTCCCGAGCGTTGTCCGGATTTATTGGGCGTAAAGCGAGCGCAGGTGGTTTATTAAGTCTGGTGTAAAAGGCAGTGGCTCAACCATTGT
+
GGGGGGGGGGGGGGGGGGGGGGGGGGGGGGGGGGGGGGGGGGGGGGGGGGGGGGGGGGGGGGGGGGGGGGGGGGGGGGGGGGGGGGGGGGGGGGGGGGGGGGGGGGFGGGGGGGGGGGGGGGGGGGGGGGGGGGGGGGGGGGGGGGGGGGGGGGGGFGGGGGFGGGGGGGGGGGGGGFGFECGGGGGGFGGCGGEGEFGGGGGGEFFGGGGGGD8CCDFCGGEGCFGFFGGFFGGGGGFGFGFEGGGGF>FGC:*9/=FFGFFFFGDBFFFFF=DFFFCFFBGFF4?1?F?<<
@M04650:207:000000000-C238N:1:1101:11055:4083 1:N:0:19
ACTCCTACGGGAGGCAGCAGTAGGGAATCTTCGGCAATGGACGAAAGTCTGACCGAGCAACGCCGCGTGAGTGAAGAAGGTTTTCGGATCGTAAAACTCTGTTGGTAGAGAAGAACGTTGGTGAGAGTGGAAAGCTCATCAAGTGACGGTAACTACCCAGAAAGGGACGGCTAACTACGTGCCAGCAGCCGCGGTAATACGTAGGTCCCGAGCGTTGTCCGGATTTATGGGGCGTAAAGCGAGCGCAGGTGGTTTATTAAGTCTGGTGTAAAAGGCAGTGGCTCAACCATTGT
+
GGFGCFDGBCEFGGGGEGGGGGGGGGG8CEEGGC:FFGGGGGCFEEGGGGGGGGGGGGGGFGDCB:FFEGGGGGGGGGGGGFGFGGGGGDGGGGGGGFFGGGGGG?DA<EGGGGGFEEFGFGFFFADDFGGDFGGFBFGGGGGGGGGGGGFGCGGGFCFFGGGGGGCCF:*BFFC9DFGFGGGGGCFGGECE5CEGDGGFGBCG7F?<FCGGDEG;EGC7CGD5C+<9+96C>CDGGGFF3CEF57CCF4CF/9*<6@@?F@>FFGGFFFF76?>F:?0<F?GFFFF(4694:
@M04650:207:000000000-C238N:1:1101:22261:4124 1:N:0:19
ACTCCTACGGGAGGCAGCAGTAGGGAATCTTCGGCAATGGACGAAAGTCTGACCGAGCAACGCCGCGTGAGTGAAGAAGGTTTTCGGATCGTAAAACTCTGTTGGTAGAGAAGAACGTTGGTGAGAGTGGAAAGCTCATCAAGTGACGGTAACTACCCAGAAAGGGACGGCTAACTACGTGCCAGCAGCCGCGGTAATACGTAGGTCCCGAGCGTTGTCCGGATTTATTGGGCGTAAAGCGAGCGCAGGTGGTTTATTAAGTCTGGTGTAAAAGGCAGTGGCTCAACCATTGT
+
GGGGGGGGGGGGGGGGGGGGGGGGGGGGGGGGGGGGGGGGGGGGGGGGGGGGGGGGGGGGGGGGGGGGGGGGGGGGGGGGGFGGGGGGGGGGGGGGGFGGGGGGGGGGGGGGGGGGGGCAFF<DDFGGFGFGGF8=FGGGGGGGGGGDE@ECFGGGEGGGGGGGFGGGGGGGGGGF@BFFGFFGCCFFGGEGGGEEGGGGGGGGGGCFFCGGGGCEGGGC?D8:;+<EGDCA:EDGGGFFED@DDDDGE56>17>?6B@FF7FGFGGFFFFF=?:@:<7<F2>FFFF1(7=)6
@M04650:207:000000000-C238N:1:1101:14912:4175 1:N:0:19
ACTCCTACGGGAGGCAGCAGTAGGGAATCTTCGGCAATGGACGAAAGTCTGACCGAGCAACGCCGCGTGAGTGAAGAAGGTTTTCGGATCGTAAAACTCTGTTGGTAGAGAAGAACGTTGGTGAGAGTGGAAAGCTCATCAAGTGACGGTAACTACCCAGAAAGGGACGGCTAACTACGTGCCAGCAGCCGCGGTAATACGTAGGTCCCGAGCGTTGTCCGGATTTATTGGGCGTAAAGCGAGCGCAGGTGGTTTATTAAGTCTGGTGGAAAAGGCAGTGGCTCAACCATTGT
+
GGGGGGGGGGGGGGGGGGGGGGGGGGGGGGGGGGGGGGGGGGGGGGGGGGGGGGGGGGGGGGGGGGGGGGGGGGGGGGGGGGGGGGGGDGGGGGGGGGGGGGGGGGGGGGGGGGGGGGGGGGGGGGGGGGGGDGGGGGGGGGGGGGGGGGGGGGGGGGGGGGGGGGFGGGGGGGGGGGGGGGGGGGGGGGGGGGGGCFGGGBFGGBFGFGE=CE5?EDGFGD8*;<FGGGGGFGGGGGF>BGBBGDGDD4CG355<6FFBG67>FGG:.7=67F>:1?DFFFGFFF:?B?@46
@M04650:207:000000000-C238N:1:1101:12542:4177 1:N:0:19
ACTCCTACGGGAGGCAGCAGTGGGGAATATTGCACAATGGGCGAAAGCCTGATGCAGCGACGCCGCGTGAGGGAAGAAGGTTTTCGGATTGTAAACCTCTGTCTTAGGGGACGAAGAAGTGACGGTACCCTAGGAGGAAGCCACGGCTAACTACGTGCCAGCAGCCGCGGTAAAACGTAGGTGGCAAGCGTTGTCCGGAATTACTGGGTGTAAAGGGAGCGCAGGCGGGGTGTCAAGTTGGGTGTGAAATCTATGGGCTCAACCCATAGCGTGCACTCAAAACTGGCACTCTGG
+
GGGGGGGGGGGGGGGGGGGGGGGGGGGGGGGGGGGGGGGGGGGGGGGGGGGGGGGGGGGGGGGGGGGGGGGGGGGGGGGGGGGGGGGGGGGGGGGGGGGGGGGFGGGGGGGGGGGGEGGGGGGGGGGGGGFGGFFGGGGGGFFFGGGGGFGGGGGGGGGGGGGGGGGGGGDGGGGGGBAFCCGGGGGGGGE7EEGGGGGG5C9AEFGGFG=FGGGGGFGGGGGGGGGGGGEE)+:<9:FGFG)>DGGFFGFCFGGFFFFFG@CCEG41;?D8)7>FA?CFB<F@B@:3?;F4).
@M04650:207:000000000-C238N:1:1101:19030:4196 1:N:0:19
ACTCCTACGGGAGGCAGCAGTGGGGAATATTGCACAATGGGCGAAAGCCTGATGCAGCGACGCCGCGTGAGGGAAGAAGGTTTTCGGATTGTAAACCTCTGTCTTCGGGGACGATAATGACGGTACCCGAGGAGGAAGCCACGGCTAACTACGTGCCAGCAGCCGCGGTAATACGTAGGGTGCGAGCGTTAATCGGAATTACTGGGCGTAAAGCGTGCGCAGGCGGTGTTGTAAGACCGATGTGAAATCCCCGGGCTTAACCTGGGAACTGCATTGGTGACTGCAATGCTTG
+
GGGGGGGGGGGGGGGGGGGGGGGGGGGGFGGGGGGGGGGGGGGGGGGGGGGGGGGGGGGGGGGGGGGEGGGGGGGGGGGG@EGGGGGGGGGGGGGGGGGGGGGGGGGGGGGGGGEFEGFGGGGGGGFFGGGGGGGGGGGGGGDEG7FBFGFGFFGGGGGGGFFGGGEGGGGFGGGGGGGG8EGGCCGG>EGFFGGGGEE8EFEFGGGE8EECFGGEE3CGGDGGGE/:CDGDFEGC*5<C>C5?GFGGFFFFGGGED>@FGFGF5CF?FFF474=@>AFF@FGFF4=??F6?
@M04650:207:000000000-C238N:1:1101:12380:4261 1:N:0:19
ACTCCTACGGGAGGCAGCAGTAGGGAATCTTCGGCAATGGACGAAAGTCTGACCGAGCAACGCCGCGTGAGTGAAGAAGGTTTTCGGATCGTAAAACTCTGTTGGTAGAGAAGAACGTTGGTGAGAGTGGAAAGCTCATCAAGTGACGGTAACTACCCAGAAAGGGACGGCTAACTACGTGCCAGCAGCCGCGGTAATACGTAGGTCCCGAGCGTTGTCCGGATTTATTGGGCGTAAAGCGAGCGCAGGTGGTTTCTTAAGTCTGATGTAAAAGGCAGTGGCTCAACCATTGTG
+
GGGGGGGGGGGGGGGGGGGGGGGGGGGGGGGGGGGGGGGGGGGGGGGGGGGGGGGGGGGGGGGGGGGEGGGGGGGGGGGGGGGGGGGGGGGGGGGGGGGGGGGGGGGGGFFGGGGGGGGGGGGGGGGGGGGGGGGGGGGGGGGGGGGGGGGGGGGGGGGGGGGGGGGGGGDGGGGGGGGGGGGGGGGGGGGGGGGGGGGGGGGGGGGGGGGEGGGGGGGGGG8/CEFGGGGGFGGGGGFGFGF>GCDGFGGGDCFFFFF=?FGG?7DDFFF=FFFFBFGFFFC??FF:?F4464
@M04650:207:000000000-C238N:1:1101:7486:4262 1:N:0:19
ACTCCTACGGGAGGCAGCAGTGGGGAATATTGCACAATGGGCGAAAGCCTGATGCAGCGACGCCGCGTGAGGGAAGAAGGTTTTCGGATTGTAAACCTCTGTCTTCGGGGACGATAATGACGGTACCCGAGGAGGAAGCCACGGCTAACTACGTGCCAGCAGCCGCGGTAAAACGTAGGTGGCAAGCGTTGTCCGGAATTACTGGGTGTAAAGGGAGCGCAGGCGGGGTGCCAAGTTGGGTGTGAAAACTATGGGCTCAACCCATAGATTGCACTCAAAACTGGCGCTCTTG
+
GGGGGGGGGGGGGGGGGGGGGGGGGGGGGGGGGGGGGGGGGGGGGGGGGGGGGGGGGGGGGGGGGGGGGGGGGGGGGGGGGGGGGGGGGGGGGGGGGGGGGGGGGGGGGGGGGGGGGGGGGGEGGGGGGGGGGGGG<7F<:FGGGGGFGGGGGGGGGGGGGGGCGGGGGGCFFGGGGGGGFGGGGGGGG>CGGGGGGGGGGGGGGG?EEGGGGGDEEGGGGGCEG57CEG56@6CC7*95;CDF7FG7@FGDCGG@FFFFFFGD4CC9FFFFFF*<7:C=FD7?FB>>,762
@M04650:207:000000000-C238N:1:1101:21889:4282 1:N:0:19
ACTCCTACGGGAGGCAGCAGTAGGGAATCTTCGGCAATGGGGGCAACCCTGACCGAGCAACGCCGCGTGAGGGATGACGGCCTTCGGGTTGTAAACCTCTTTTAGCAGGGAAGAAGCGAAAGTGACGGTACCTGCAGAAAAAGCGCCGGCTAACTACGTGCCAGCAGCCGCGGTAATACGTAGGGCGCAAGCGTTATCCGGAATTATTGGGCGTAAAGAGCTCGTAGGCGGTTTGTCGCGTCTGCTGTGAAATCCCGAGGCTCAACCTCGGGCCTGCAGACGGTACGGGTAGAC
+
GGGGGGGGGGGGGGGGGGGGGGGGGGGGGGGFGFGGGGGGGDGGGGFFGGGGCGEGGGGGFGGGGGGGGGGGGGGGGGGGGGGGGGGGGG>FFGG<FGGGGGGGGGGGFGGGGGGCFG@BFEFGGGGDGCFGFFFFGDFGGFGF<FFED**6F<CGGGFGGGFGGD8<FEG@CF8EFGFCEC8EGGGGGG8@E8EEC@EEG*CF+<++++/:CC8CFGGDFFEG8EFG?DC:):C::DFDE37:F7C7;>FGG76@B3>BC)2797*37.7>>B3)31C*),907<@040)-4)
@M04650:207:000000000-C238N:1:1101:6598:4290 1:N:0:19
ACTCCTACGGGAGGCAGCAGTGGGGAATTTTGGACAATGGGGGCAACCCTGATCCAGCCATGCCGCGTGCAGGAAGAAGGCCTTCGGGTTGTAAACTGCTTTTGTCAGGGAAGAAATCCTGCTTGATAATACCTTGCGGGGATGACGGTACCTGAAGAATAAGCACCGGCTAACTACGTGCCAGCAGCCGCGGTAATACGTAGGGTGCGAGCGTTAATCGGAATTACTGGGCGTAAAGCGTGCGCAGGCGGTGTTGTAAGACCGATGTGAAATCCCCGGGCTTAACCTGGTAAC
+
GGGGGGGGGGGGGGGGEGGGGGGGGGGGGGGGFGGGGGGGGGG7FGGFGGGGGFGGDDFGGGGGGGGGGGGGGGFFGGFGGGDFGGGGGGGGGGGGGGGGGGFFGFGGFGGGGGGGGGFGGG8FFGGGGGGFDGGGGGGGGGEGGGGGEE<DFFCFGAFGAFGFGGGGCGDEFFCFCCFF@8@GGCFCFCCCEB8CEGD>FGFEGGGGG=/:8C58EGC<EDEC6EGFCF5FF557779D557B)>5C>CDDCDG>FF**9?<DBGG?=@@B==@FBFD5@0D@FBF5<F))6.
@M04650:207:000000000-C238N:1:1101:14245:4320 1:N:0:19
ACTCCTACGGGAGGCAGCAGTAGGGAATCTTCCACAATGGGCGAAAGCCTGATGGAGCAACGCCGCGTGTGTGATGAAGGGTTTCGGCTCGTAAAACACTGTTGTAAGAGAAGAATGACATTGAGAGTAACTGTTCAATGTGTGACGGTATCTTACCAGAAAGGAACGGCTAAATACGTGCCAGCAGCCGCGGTAATACGTATGTTCCAAGCGTTATCCGGATTTATTGGGCGTAAAGCGAGCGCAAACGGTTATTTAAGTCTGAAGTGAAAGCCCTCAGCTCAACTGAGGAAT
+
GGGGGGGGGGGGGGGGGGGGGGGFEGGGFFGGGGGGGGGGGGGGGGGGGGGGGGGGGGGGGGGGGGGGGFGGGGGGGGGGGGGGGGGGGGGGGGGGGGGGCGFGG9FGAEGGGGGFFFGGGGG9FGFFGGFADBFFGGFGGFGGG<CEGEGFDFBGFFGGGGFGGGGGCECGGDCCCE@FFEGFGGGGFGGGGE@CGGGCBFGFCBFDCC?CCEG=FGFGCDDCFGG?99CC;*/CDGFDDGE:)))15<1/99>FFF44CF**809<**9*9<4:3:<FFFFFFF4?<@>?85
@M04650:207:000000000-C238N:1:1101:13485:4340 1:N:0:19
ACTCCTACGGGAGGCAGCAGTGGGGAATATTGCACAATGGGCGAAAGCCTGATGCAGCGACGCCGCGTGAGGGAAGAAGGTTTTCGGATTGTAAACCTCTGTCTTAGGGGACGAAGAAGTGACGGTACCCTAGGAGGAAGCCACGGCTAACTACGTGCCAGCAGCCGCGGTAAAACGTAGGTGGCAAGCGTTGTCCGGAATTACTGGGTGTAAAGGGAGCGCAGGCGGGGTGTCAAGTTGGGTGTGAAATCTATGGGCTCAACCCATAGCGTGCACTCAAAACTGGCACTCTTG
+
GGGGGGGGGGGGGGGGGGGGGGGGGGGGGGGGGGGGGGGGGGGGGGGGGGGGGGGGGGGGGGGGGGGGGGGGGDFEGGGGGGGGGGGGGGGGGGGGGGGGGGGGGGGGGGGGFFGGGGGGGGGGGEFGGGGGGFGGGGGGGGGGGGEGGGGGGGGGGGGGGGGGGGGGGGGGFGGGG:FGGGGGGGGGGGGGGGGGDGEGGGGGGGGGGGCFGGGGGGGGGGEGEGGGGG=GBCFG=*=FFG>@5DGGFDGGGGGFF:@FGFGGFDFBFFF3))7B>>GFFF<?FFFF2)9)-4
@M04650:207:000000000-C238N:1:1101:20962:4374 1:N:0:19
ACTCCTACGGGAGGCAGCAGTGGGGAATATTGGGCAATGGGGGGAACCCTGACCCAGCGACGCCGCGTGAGTGATGAAGTCTTTCGGGACGTAAAGCTCTTTTGTACGGGAAGAAGACGATGACGGTACCGTGCGAATAAGCCCCGGCAAACTACGTGCCAGCAGCCGCGGTAATACGTAGGGGGCAAGCGTTGTCCGGAATTACTGGGCGTAAAGGGCACGCAGGCGGATTTGCGAGTCAGCTGTAAAATACGTCAGCTCAACTGGCGGATGTCGGCTGATACTGCAAGGCTT
+
GGGGGGGGGGGGGGGGGGGGGGGGGGGGGGGGGGGGGGGGGGGGGGGGGGGGGGGGGGGGGGGGGGGGGGGGGGGGGGGGGGGGGGGGGGGGGGGGGGGGGGGGGGGGGGGGGGGGGGGGDGGGGGGGGGGGGGGGGGFGGG6FGGGGGGGGGGGGGGGFGGGGGGFGGGGDGGGGGGGFGGGGGGGGGGGGGGGGGGGGGGCFCGFGGGG=EGGGGGGGCDGGEEGGGGGC?FGGGGFGFF@?GG=FFGFGGGGFD@F@GFGGFFFFDF3)7<FF>FCBFD7?FFF27B)4:3
@M04650:207:000000000-C238N:1:1101:19191:4388 1:N:0:19
ACTCCTACGGGAGGCAGCAGTAGGGAATCTTCGGCAATGGGGGCAACCCTGACCGAGCAACGCCGCGTGAGTGAAGAAGGTTTTCGGATCGTAAAACTCTGTTGTTAGAGAAGAACGTTAAGTAGAGTGGAAAATTACTTAAGTGACGGTATCTAACCAGAAAGGGACGGCTAACTACGTGCCAGCAGCCGCGGTAATACGTAGGTCCCAAGCGTTGTCCGGATTTATTGGGCGTAAAGCGAGCGCAGGTGGTTTATTAAGTCTGGTGTAAAAGGCAGTGGCCCAACCATTGT
+
GGGGGGGGGGGGGGGGGGGGGGGGGGGGGGGGGGGGGGGGGGGGGGGGGGGGGGGGGGGGGGGGGGGGGGGGGGGGGGGGGGGGGGGGGGGGGGGGGGGGGGGGGGGGGGGGFGGGGGGGGGGGGFGFFGGGGGGGGGGGGFGGGGGGGGGGGGGGGGGGGGGGGGGGGGGGGGGGGGGGGGGGGGGGGGGGGGGGGGGGFF?EEGGGGGGGGGDGGGGGGGGGGFGGGGGDFE<EGGFF:5>DC5DDB9DFDCDF?FFFGFG:7FF:@FFFFFFFFB<??B*0>FFF?FF26
@M04650:207:000000000-C238N:1:1101:18313:4405 1:N:0:19
ACTCCTACGGGAGGCAGCAGTGGGGAATATTGCACAATGGGCGAAAGCCTGATGCAGCGACGCCGCGTGAGGGAAGAAGGTTTTCGGATTGTAAACCTCTGTCTTCGAGGACGAAGAAGTGACGGTACTCGAGGAGGAAGCCACGGCTAACTACGTGCCAGCAGCCGCGGTAAAACGTAGGTGGCAAGCGTTGTCCGGAATTACTGGGTGTAAAGGGAGCGCAGGCGGGATGCCAAGTTGGACGTGAAATCTATGGGCTCAACCCATAGCGTGCGTTCAAAACTGGCGTTCTTG
+
GGGGGGGGGGGGGGGGGGGGGGGGGGGGGGGGGGGGGGGGGGGGGGGGGGGGGFGGGGGGGGGGGGGFGGGGDGGGGGGGFGGGGGGGGGGGGGGGGGGGGGGGGGGGGGGGGGGGGGGGGGGGGGGGGGGGGGGGGGGGGGGGGGGDGGGGGGGFFGGDGGGGGGGGGGFGGGGGGGDGGGGGG=FGGGGG>CGGGG5CFGGGFGGGEEGGFGGGG:CDGGGGEGGGGCEE>FGFFGFGFGFDDCD3F7>>7DDFFFFFGFGFEDGFF?B;:BEEFFGFFAFFFFF><>DBAA
@M04650:207:000000000-C238N:1:1101:14137:4484 1:N:0:19
ACTCCTACGGGAGGCAGCAGTAGGGAATCTTCGGCAATGGACGAAAGTCTGACCGAGCAACGCCGCGTGAGTGAAGAAGGTTTTCGGATCGTAAAACTCTGTTGGTAGAGAAGAACGTTGGTGAGAGTGGAAAGCTCATCAAGTGACGGTAACTACCCAGAAAGGGACGGCTAACTACGTGCCAGCAGCCGCGGTAATACGTAGGGAGCAAGCGTTGTCCGGATTTACTGGGTGTAAAGGGAGCGCAGGCGGGGTGTCAAGTTGGGTGTGAAATCTATGGGCTCAACCCATAGG
+
GGGGGGGGGGGGGGGGGGGGGGGGGGGFGGGFGGGGGFGGGGGGGGGGGGGGG?FGGGGGGGGGGEGGGGGGGGGGGGGGGGGGGGGDGGGGGGGGGGGGGGGGGGGGCGGGGGGGGF8FEEGGGFGDGGGGGGGFGFG,@EFBFGGGGGGGGFGGFCFFFGFGCFGGGDEGGGGGGGC<8E8EGGFGGFEDGGECEGGGGCCGGDGGGGGGGD88CCCDGDCGGFF?0*AF?EDDCDFG3<;@C7CC3>CD<D3>77*9F**:97*407689F==4<FFFFC56?F(4543:)
@M04650:207:000000000-C238N:1:1101:13889:4525 1:N:0:19
ACTCCTACGGGAGGCAGCAGTAGGGAATCTTCGGCAATGGACGAAAGTCTGACCGAGCAACGCCGCGTGAGTGAAGAAGGTTTTCGGATCGTAAAACTCTGTTGTTAGAGAAGAACGTTAAGTAGAGTGGAAAATTACTTAAGTGACGGTATCTAACCAGAAAGGGACGGCTAACTACGTGCCAGCAGCCGCGGTAATACGTAGGTCCCAAGCGTTGTCCGGATTTATTGGGCGTAAAGCGAGCGCAGGTGGTTTCTTAAGTCTGATGTAAAAGGCAGTGGCTCAACCATTGTG
+
GGGGGGGGGGGGGGGGGGGGGGGGGGGGGGGGGGGGGGGGGGGGGGGGGGGGGGGGGGGGGGGGGGGGGGGGGGGGGGGGGGGGGGGGGGGGGGGGGGGGGGGGGGGGGGGGGGGGGGGGGGGGGGGGGDFGGGGGGGGGGGGGGGGGGGGGGGGGGGGGGGGGGGGGGGGGGGGGGGGGGGGGGGGGGGGGGGGGGGGGGGGGGGGGGGGGGGGGGGGGGGEGGGGGGGGGFGGGGFFGEDFFGGGGFGGGDFGFFFF4EFGFFGF>=FFFFFDFFBFFFFFFFFF:B*9AF4
@M04650:207:000000000-C238N:1:1101:19457:4539 1:N:0:19
ACTCCTACGGGAGGCAGCAGTATGGAATCTTCGGCAATGGACGAAAGTCTGACCGAGCAACGCCGCGTGAGTGAAGAAGGTTTTCGGATCGTAAAACTCTGTTGGTATAGAAGAACGTTGGTGAGAGTGGAAAGCTCATCAAGTGACGGTAACTACCCAGAAAGTGACGGCTAACTACGTGCCAGCAGCCGCGGTAATACGCAGGTGGCAAGCGTTGTCCGGAATTACTGGGGGTAGAGGGAGCGCAGGCGGGGTGACAAGTGGGGGGTGAAATCTAAGGGCTCAACCCAAAGG
+
FDG9@FDFFGD@@FGEGDF<FF,CE,E<<<ECF7FEGG@ECGG@BFCFGCDA@F@CCFGFGGGDEEF>C:=9ECEEFEFFF,,DBEG@8CC<9FEEGE9EEGGCECC,?FED98?FGGG8<B+,8?8,A<<FFGGC,D<=FAF@DF<FF7CEEFG<<<<AF,8,,7@F:::B:7:>C@FFFGCG8;,,6;:C:E8B*2;91***43>*=795F*1*/9FC*95>57999*A*):7**217DGD3<))5>9/75<)0))//C=**09)2)55*/*996)2))(2)1773(0)(.(
@M04650:207:000000000-C238N:1:1101:12081:4564 1:N:0:19
ACTCCTACGGGAGGCAGCAGTGGGGAATATTGCACAATGGGCGAAAGCCTGATGCAGCGACGCCGCGTGAGGGAAGAAGGTTTTCGGATTGTAAACCTCTGTCTTCGGGGACGATAATGACGGTACCCGAGGAGGAAGCCACGGCTAACTACGTGCCAGCAGCCGCGGTAAAACGTAGGTGGCAAGCGTTGTCCGGAATTACTGGGTGTAAAGGGAGCGCAGGCGGGATGCCAAGTTGGACGTGAAATCTATGGGCTCAACCCATAGCGTTCGTTCAAAACTGGCGTTCTTG
+
FE<FECEECFC;@BCF@CFGGGGGGEGGCGAE<FGDF<EF<ECE7F@FGGG@GGGAEA@FFDGCCF@>@F:=C7<CD<F@FGGGFDDGFCBFFGGGGCGGGFCFFCFGGFGEFGCEFFGGGGDEGGGGD+FFDFEGGGFEGFEG>EEGGGGGGGFGGGEGGGFEEGGG:ECFGGGEFFG<FC8FCCGGGGGCCCGGGGCFFFECCFFGGD77CG*1A3CDE)CC85*1:DEGFGCFDD4*0CD:*5CFFFCFD457))/1*7<*?77>:D337>?@0.:=>7*).771()14
@M04650:207:000000000-C238N:1:1101:22577:4586 1:N:0:19
ACTCCTACGGGAGGCAGCAGTAGGGAATCTTCGGCAATGGACGAAAGTCTGACCGAGCAACGCCGCGTGAGTGAAGAAGGTTTTCGGATCGTAAAACTCTGTTGTTAGAGAAGAACAAGGATGAGAGTAGAATGTTCATCCCTTGACGGTATCTAACCAGAAAGCCACGGCTAACTACGTGCCAGCAGCCGCGGTAATACGTAGGTGGCAAGCGTTTTCCGGATTTATTGGGCGTAAAGCGAGCGCAGGCGGTTTCTTAAGTCTGATGTGAAAGCCCCCGGCTCAACCGGGG
+
GGGGGGGGGGGGGGGGGGGGGGGGGGGGGGGGGGGGGGGGGGGGGGGGGGGGGGGGGGGGGGGGGGGGGGGGGGGGGGGGGGGGGGGGGGGGGGGGGGGGGGGGGGGGGGGGGGGGGGGGGGGGGGGGGGGGGGGGGGGGGGGGFGGGGGGGGGGGGGGGGGGGGGGGGDGGGGGGGGEGFGGGGGGGGGGGGGGGGGGGGGGGGGGGGGGFGEC=EGGGGGDEGFGGGGGGFGDE<DFGEG3@D35DFGDG9DGFFFF*+87>@CC>FFFFFFFFFFGBDF7BFFFFFFEF
@M04650:207:000000000-C238N:1:1101:16351:4602 1:N:0:19
ACTCCTACGGGAGGCAGCAGTGGGGAATATTGCACAATGGGCGAAAGCCTGATGCAGCGACGCCGCGTGAGGGAAGAAGGTTTTCGGATTGTAAACCTCTGTCTTAGGGGACGAAGAAGTGACGGTACCCTAGGAGGAAGCCACGGCTAACTACGTGCCAGCAGCCGCGGTAAAACGTAGGTGGCAAGCGTTGTCCGGAATTACTGGGTGTAAAGGGAGCGCAGGCGGGGTGTCAAGTTGGGTGTGAAATCTATGGGCTCAACCCATAGCGTGCACTCAAAACTGGCACTCTTG
+
GGGGGGGGGGGGGGGGGGGGGGGGGGGGGGGGGGGGGGGGGGGGGGGGGGGGGGGGGGGGGGGGGGGGGGGGGGGGGGGGGGGGGGGGGGGGGGGGGGGGGGGGGGGGGGGGGGGGGGGGGGGGGGGGGGFGGGGGGGGGGGGGGGGGGGGGGGGGGGGGGGGGFGGGGGCGCFGFGFGGGFGGGGGGGGG>EGGGGGGGGFGGEGGGEEGGGGGGGGGDGDEGGGEGGGEEDCDCFDFGFGFE5DG7F:FFGFGFFF:FGFGGDGG<FFF:EFFF27FFF>D?FFFF???B47
@M04650:207:000000000-C238N:1:1101:6828:4628 1:N:0:19
ACTCCTACGGGAGGCAGCAGTAGGGAATCTTCGGCAATGGACGAAAGTCTGACCGAGCAACGCCGCGTGAGTGAAGAAGGTTTTCGGATCGTAAAACTCTGTTGGTAGAGAAGAACGTTGGTGAGAGTGGAAAGCTCATCAAGTGACGGTAACTACCCAGAAAGGGACGGCTAACTACGTGCCAGCAGCCGCGGTAATACGTAGGTCCCGAGCGTTGTCCGGAATTATTGGTCGTAAAGCGAGCGCAGGGGGTTTGTTAAGTTGGGTGTAAAAGGCAGGGGCCCAACCATTGT
+
GGGGGGGGGFGGGGGGGGGGGGGGGGGGGGGGFCGGGGGGGGGGGGGGGGFGFDGGEGFGGGGGGDGGEG?FGGFGF?,EEFGFGGGGC=FGGGGGGEGGGGGGGGCFDGGGGGG<FGG8DBFGGDG<5A<AFGD9=EF9FGDFAD<CCFFGGGGFF,<FFGGFC@@DEEC8CCFGG,>CBECFG@F@FFECEE8CEFFGGF+*=>+0:ECEEE88:7:7C58*/<?+<:F96E5*7FFCD<)57)11))999D3)0)=*39**)1/()/9484))(()))4)08)7<16*:6
@M04650:207:000000000-C238N:1:1101:9834:4647 1:N:0:19
ACTCCTACGGGAGGCAGCAGTGGGGAATATTGCACAATGGGGGAAACCCTGATGCAGCAACGCCGCGTGAGTGATGACGGTCTTCGGATTGTAAAGCTCTGTCTTTGGGGACGATAATGACGGTACTCAGGGAGGAAGCAACGGCCAATTACGTGACAGCAGACGCGGTACTACGTAGGTGGCGCGGGTTGTCCGGATGTTCTGGGCGTAAAGGGAGCGTAGGCGGATTATTATGTGGGCTGTGAAATACCTGAGCTAAACCTGGGTGCTGAACTCCAAACTGGAAATCGAG
+
GGGGFGGGGGGGGGGGGGGFFDFGGGGG@FFF9@FFGGGGGGGGGFCFGGGGDCGGGGGG8FEGCGEGG,CFGG9EFGCGFEBAFFGCFGFGGGGEGFEC,F,,C<,4CFF+=@+C:EF<D+:B+F,8A8D,+3=3=<8,3,<:++@,,3EF:3,,*7,,@,,2:C*<4B6,C<*42=EACFFG****4**13<ECGC*++++++0;5::5A<+/;*))7;1*<*:/*:*++*22<*C@*)1./:7*:9***2**)1/9=+)20)/*(01*/*)*92)7=FA0))/*))))(
@M04650:207:000000000-C238N:1:1101:14985:4714 1:N:0:19
ACTCCTACGGGAGGCAGCAGTAGGGAATCTTCGGCAATGGACGAAAGTCTGACCGAGCAACGCCGCGTGAGTGAAGAAGGTTTTCGGATCGTAAAACTCTGTTGGTAGAGAAGAACGTTGGTGAGAGTGGAAAGCTCATCAAGTGACGGTAACTACCCAGAAAGGGACGGCTAACTACGTGCCAGCGGCCGCGGTAATACGTAGGTCCCGAGCGTTGTCCGGATTTATTGGGCGTAAAGCGAGCGCAGGCGGGGTGTCAAGTTGGGTGTGAAATCTATGGGCTCAACCCATAGC
+
GGGGGGGGGGGGGGGGGGGGGGGGGGGGGGGGGGGGGGGGGGGGGGGGGGGGGGGGGGGGGGGGGGGGGGGGGGGGGGGGGGGGGGGGGGGGGGGGGGGGGGGGGFGGGGGGGGGGGGGGGGGGGFGGGGGGGGGGGGFGGGGGGGGGGGGGGGGGGGGFGGGFFGGGGDGGGGGGGGGGGGGGGGGGGGGGGGGGGGGGGFGGGGG6CCEGGGGGGGGGGG8:EFGGGG6CFGGC<9FFDG>EGGGGEDDGDGCDFF?FE=FD?G9::>FF?FFFADGFFFGFF=)8?B5,3)
@M04650:207:000000000-C238N:1:1101:8792:4740 1:N:0:19
ACTCCTACGGGAGGCAGCAGTAGGGAATCTTCGGCAATGGACGAAAGTCTGACCGAGCAACGCCGCGTGAGTGAAGAAGGTTTTCGGATCGTAAAACTCTGTTGGTAGAGAAGAACGTTGGTGAGAGTGGAAAGCTCATCAAGTGACGGTAACTACCCAGAAAGGGACGGCTAACTACGTGCCAGCAGCCGCGGTAATACGTAGGTCCCGAGCGTTGTCCGGATTTATTGGGCGTAAAGCGAGCGCAGGTGGTTTATTAAGTCTGGTGTAAAAGGCAGTGGCTCAACCATTGT
+
GGGGGGGGGGGGGGGGGGGGGGGGGGGGGGGGGGGGGGGGGFGGGGCEFGGGGGGGGGGGGGGGGGGGGEGGGGGGGGGGF,5AFGEGGGGGGGGGGFGGGGGGGDGGGGGGGGFGGDFGECFEFFC=FFGGBFFGGGGGGF<=FGFEECBCFCFFGGGGGGGFCEFFFGGGGFGECGGFGG7CFFFEGCCCE84=CFFGF??FGG?FEGG5EG8;5DGGEDGC89+:<FG*777>C*9>>*557CDG59<57*7679@FEFGGFF*.8769??B>::5?5(5)//71:?F>A
@M04650:207:000000000-C238N:1:1101:19669:4803 1:N:0:19
ACTCCTACGGGAGGCAGCAGTGGGGAATATTGCACAATGGGCGAAAGCCTGATGCAGCGACGCCGCGTGAGGGAAGAAGGTTTTCGGATTGTAAACCTCTGTCTTAGGGGACGAAGAAGTGACGGTACCCTAGGAGGAAGCCACGGCTAACTACGTGCCAGCAGCCGCGGTAAAACGTAGGTGGCAAGCGTTGTCCGGAATTACTGGGTGTAAAGGGAGCGCAGGCGGGGTGTCAAGTTGGGTGTGAAATCTATGGGCTCAACCCATAGCGGGCACTCAAAACTGGCACTCTTG
+
GGGGGGGGGGGGGGGGGGGGGGGGGGGFGGGGGGGGGGGGGGGGGGGGGGGGGGGGGGGGGGGGGGGGGGGGGGGGGGGGGGGGGGGGGGGGGGGGGGGGGGGGGGGGGGGGGGGGGGGFGGGGGGGGFGGGGGGGGGGGGGGGGGGGGGGGGGGGGGGGGGGGGGGGGG@EGGGGGFFGGEGGGGGGGGGEEG9FEEGGGFGGGGGGGG=FGGGFGDGGGCGGEDGGDGEGEGFGF:@GFGFFCGGG?CCGGDFFFFFFGFGGBGG0:F>)..550:FFFFGFFFFFF5?9<8
@M04650:207:000000000-C238N:1:1101:24305:4819 1:N:0:19
ACTCCTACGGGAGGCAGCAGTAGGGAATCTTCGGCAATGGACGAAAGTCTGACCGAGCAACGCCGCGTGAGTGAAGAAGGTTTTCGGATCGTAAAACTCTGTTGTTAGAGAAGAACAAGGATGAGAGTAGAATGTTCATCCCTTGACGGTATCTAACCAGAAAGCCACGGCTAACTACGTGCCAGCAGCCGCGGTAATACGTAGGTGGCAAGCGTTGTCCGGATTTATTGGGCGTAAAGCGAGCGCAGGCGGTTTCTTAAGTCTGATGTGAAAGCCCCCGGCTCAACCGGGG
+
GGGGGGGGGGGGGGGGGGGGGGGGGGGGGGGGGGGGGGGGGGGGGGGGGGGGGGGGGGGGGGGGGGGGGGGFGGGGGGGGGGGFGGGGEGGGGGGGGGGGGGGGGGGGGGGGGGGGGGGGGGGGGGGGFGGGGGGGGGGGGGFGFGGGGGGGGGGGGGGGGGGGGGGGGGGGGGGGGGGGGGGFGGGGGGGGGGGGGGGGGGGGGGGGGGGGGG8CCDGG?<EECGGFGGGGFGDEDGFGFGFFGGDGFGGGGGGFFFFFGFGGFGGFFFFFFF@FBBD>EB<DFFFFBEE9
@M04650:207:000000000-C238N:1:1101:13860:4853 1:N:0:19
ACTCCTACGGGAGGCAGCAGTAGGGAATCTTCGGCAATGGGGGCAACCCTGACCGAGCAACGCCGCGTGAGTGAAGAAGGTTTTCGGATCGTAAAACTCTGTTGTTAGAGAAGAACGTTAAGTAGAGTGGAAAATTACTTAAGTGACGGTATCTAACCAGAAAGGGACGGCTAACTACGTGCCAGCAGCCGCGGTAATACGTAGGTCCCAAGCGTTGTCCGGATTTATTGGGCGTAAAGCGAGCGCAGGTGGTTTCTTAAGTCTGATGTAAAAGGCAGTGGCTCAACCATTGTG
+
GGGGGGGGGGGGGGGGGGGGGGGGGGGGGGGGGGGGGGGGGGGGGGGGGGGGGGGGGGGGGGGGGGGGGGGGGGGGGGGGGGGGGGGGGGGGGGGGGGGGGGGGGFGGGGGGFGGGGGGGGGGGGGGGGGGGGGGGGGFGGGGGGGGGGGGGGGGGGGGGGGGGGGGGGGEGGGGGGGGGGGGGGGGGGCGDGGGGGGGGGGGGGGGFGCGGGG;ECDGGGGGGG?EFGGGGFGGGGCFGFG>EGGGGFGGCD<GFFFFFGFGFFFGAFFFFF?@F?BCFFB77@FF0<=FFB<
@M04650:207:000000000-C238N:1:1101:14589:4894 1:N:0:19
ACTCCTACGGGAGGCAGCAGTAGGGAATCTTCGGCAATGGACGAAAGTCTGACCGAGCAACGCCGCGTGAGTGAAGAAGGTTTTCGGATCGTAAAACTCTGTTGGTAGAGAAGAACGTTGGTGAGAGTGGAAAGCTCATCAAGTGACGGTAACTACCCAGAAAGGGACGGCTAACTACGTGCCAGCAGCCGCGGTAATACGTAGGTCCCGAGCGTTGTCCGGATTTATTGGGCGTAAAGCGAGCGCAGGTGGTTTATTAAGTCTGGTGTAAAAGGCAGTGGCTCAACCATTGT
+
GGGGGGGGGGGGGGGGGGGGGGGGGGGGGGGGGGGGGGGGGGGGGGGGGGGGGGGGGGGGGGGGGGGGGGGGGGGGGGGGGGGGGGGGGGGGGGGGGGGGGGGGGGGGGGGGGGGGGGGGGGGGGGGGGGGGGGGGGGGGGGGGGGGGGGGGGGGGGGGGGGGG>FGGGGGGGGGGGGGGFGGGGGGFGGGGGGGGEFGGGGGGGGGFGDGGGGGG=CGGGGGGGGGGGGGGFGGDDGFGE5@DGGGGF>69>CG4==F?CBCGFC::FFBFFFF)865?F?FFFFF?FFFFF
@M04650:207:000000000-C238N:1:1101:17021:4933 1:N:0:19
ACTCCTACGGGAGGCAGCAGTGGGGAATATTGCACAATGGGCGAAAGCCTGATGCAGCGACGCCGCGTGAGGGAAGAAGGTTTTCGGATTGTAAACCTCTGTCTTCGGGGACGATAATGACGGTACCCGAGGAGGAAGCCACGGCTAACTACGTGCCAGCAGCCGCGGTAAAACGTAGGTGGCAAGCGTTGTCCGGAATTACTGGGTGTAAAGGGAGCGCAGGCGGGGTGTCAAGTTGGGTGTGAAATCTATGGGCTCAACCCATAGCGTGCACTCAAAACTGGCACTCTTG
+
GGGGGGGGGGGGGGGGGGGGGGGGGGGGGGGGGGGGGGGGGGGGGGGGGGGGGGGGGGGGGGGGGGGGGGGGGGGGGGGGGGGGGGGGGGGGGGGGGGGGGGGGGGGGGGGGGGGGGGGGGGGGGGGGGGGGGGGGGGGGGGGGGGGGGGGGGGGGGGGGGGGGGGGGGGGGGGGFGGGGGGGGGGGGGGGGGGGGGGGGGGGGGG;CEGGGGGGGCDGGGGGGGGGG*9:C?GGGFGFGBDFEFGGGFGFGFGGFFFFFGFCCFGGFE;>E>?FF:BGBFFGFF4=7:BFA
@M04650:207:000000000-C238N:1:1101:12371:4938 1:N:0:19
ACTCCTACGGGAGGCAGCAGTGGGGAATATTGCACAATGGGCGAAAGCCTGATGCAGCGACGCCGCGTGAGGGAAGAAGGTTTTCGGATTGTAAACCTCTGTCTTAGGGGACGAAGAAGTGACGGTACCCTAGGAGGAAGCCACGGCTAACTACGTGCCAGCAGCCGCGGTAAAACGTAGGTGGCAAGCGTTGTCCGGAATTACTGGGTGTAAAGGGAGCGCAGGCGGGGTGTCAAGTTGGGGGTGAAATCTATGGGCTCAACCCATAGCGTGCACTCAAAACTGGCACTCTTG
+
GGGGGGGGGGGGGGGGGGGGGGGGGGGGGGGGGGGGGGGGGGGGGGGGGGGGGGGGGGGGGGGGGGGGGGGGGGGGGGGGGGGGGGGFEGGGGGGGGGGGGGGGFGGGGGGGFFGEFGFGGGGGGGGGF?FGGG?GGGGGGGGGGGGCGGGGGGGGGGGCGFGGG@EGGGFDGGGGGCFFCCGGGGGGGGCEGEFGGGGCGGC@@FGG;CGGGGGFCFGGGDECEECEEG*=B?DCF>*:?C35)9C47:>7>>F@).776*977DFFFFF73)5?445??<FF465(5)0.-.
@M04650:207:000000000-C238N:1:1101:22664:4952 1:N:0:19
ACTCCTACGGGAGGCAGCAGTAGGGAATCTTCGGCAATGGACGAAAGTCTGACCGAGCAACGCCGCGTGAGTGAAGAAGGTTTTCGGATCGTAAAACTCTGTTGGTAGAGAAGAACGTTGGTGAGAGTGGAAAGCTCATCAAGTGACGGTAACTACCCAGAAAGGGACGGCTAACTACGTGCCAGCAGCCGCGGTAATACGTAGGTCCCGAGCGTTGTCCGGATTTATTGGGCGTAAAGCGAGCGCAGGTGGTTTCTTAAGTCTGATGTAAAAGGCAGTGGCTCAACCATTGTG
+
GGGGGGGGGGGGGGGGGGGGGGGGGGGGGGGGGGGGGGGGGGGGGGGGGGGGGGGGGGGGGGGGGGGFGGGGGGGGGGGGGGGGGGGGGGGGGGGGGGGGGGGGGGGGGGGGGGGGGFGGGGGGGGGGGGGGGGGGGGGGGGGGGGGGGGGEGGGGFGGGGGGGGGGGGGGGGGGGGGGGGGGGGGGGGGGGGGEGGGGGGGGGGGF?FGGGGGEEGGGGGGGGEGFGGGGGFGGGGGFGFGFFGGGGFGGGGGGFFFFFGFGGFGGF?FFFFFFFFFGFFFGFFFFBFFFFF9
@M04650:207:000000000-C238N:1:1101:11626:4970 1:N:0:19
ACTCCTACGGGAGGCAGCAGTAGGGAATCTTCGGCAATGGACGAAAGTCTGACCGAGCAACGCCGCGTGAGTGAAGAAGGTTTTCGGATCGTAAAACTCTGTTGGTAGAGAAGAACGTTGGTGAGAGTGGAAAGCTCATCAAGTGACGGTAACTACCCAGAAAGGGACGGCTAACTACGTGCCAGCAGCCGCGGTAATACGTAGGTCCCGAGCGTTGTCCGGATTTATTGGGCGTAAAGCGAGCGCAGGTGGTTTATTAAGTCTGGTGTAAAAGGCAGTGGCTCAACCATTGTT
+
GGGGGGGGGGGGGGGCGGGGGGGGGGGGGGGGGGGGGGGGGGGGGGGGGGGGGGGGGGGGGGGGGGGGGGGGGGGCGEGGGGGGGGGGGGDGGGGFGGGGGGGGGGGFGGGGGGGGGGGGGG@GGGGGGGFGGDFGGGGGGGGGDFGGGGGGGGGGGGFFGGGGGGGGDGGGGFGGGGGGFGGGGGGGGGGGGGGGGGGGGCFGGGGGGGGGGGGGGGGGGD5=EFEFFCGFFGGE<FFFF<DBDGGGFCFFDGFFFFFBGFCFF4*(8?BFFFEFFFGFF?CFFF?16FB)6)
@M04650:207:000000000-C238N:1:1101:9992:5054 1:N:0:19
ACTCCTACGGGAGGCAGCAGTGGGGAATATTGCACAATGGGCGAAAGCCTGATGCAGCGACGCCGCGTGAGGGAAGAAGGTTTTCGGATTGTAAACCTCTGTCTTCGGGGACGATAATGACGGTACCCGAGGAGGAAGCCACGGCTAACTACGTGCCAGCAGCCGCGGTAAAACGTAGGTGGCAAGCGTTGTCCGGAATTACTGGGTGTAAAGGGAGCGCAGGCGGGATGCCAAGTTGGGTGTGAAAACTATGGGCTCAACCCATAGACTGCACTCAAAACTGGCGTTCTTG
+
GGGGGGGGGGGGGGGGGGGGGGGGGGGGGGGGGGGGGGGGGGGGGGGGGGGGGGGGGGGFGGGGGGGFGGGGGGGGGGGGGGGGGGGGGGGGGGGGGGGGGGGGGGGGGGGGGGGGGGGGGGGGGGGGGGGGFGGGGGGGGGGGGGGGGGGGGGGGGGGGGGGGGGGGGDFGGGGGGGGGGGGGGGGGGGGGGGGEEGFFFGGGGG?EEGGGGGGGGGGGGGGGGGGGEDECFCFEGGFD>GFFG7CFFGGGGGGF4@?66>CDFGGFFFFFFF@F?BGFFDG@:>>33>7>
@M04650:207:000000000-C238N:1:1101:10705:5101 1:N:0:19
ACTCCTACGGGAGGCAGCAGTAGGGAATCTTCGGCAATGGGGGCAACCCTGACCGAGCAACGCCGCGTGAGTGAAGAAGGTTTTCGGATCGTAAAACTCTGTTGTTAGAGAAGAACGTTAAGTAGAGTGGAAAATTACTTAAGTGACGGTATCTAACCAGAAAGGGACGGCTAACTACGTGCCAGCAGCCGCGGTAATACGTAGGTCCCAAGCGTTGTCCGGATTTATTGGGCGTAAAGCGAGCGCAGGCGGTTTCTTAAGTCTGATGTGAAAGCCCCCGGCTCAACCGGGG
+
GGGGGGGGGGGGGGGGGGGGGGGGGGGGGGGGGGGGGGGGGGGGGGGGGGGGGGGGGGGGGGGGGGGGGGGGGGGGGGGGGGFGGGGGGGGGGGGGGGGGGGGGGGGGGGGGGGGGGGGGGGGGGGGGFGGGGGGGGGGGGGGGGGGGGGGGGGGGGGGDFGGGGGGGGGGGGGGGGGGGGGGGGGGGGGEGGGGDGGGGGGGGGGGGGGGGGGGEGGGGGGC5CFFGGGGGFGGGCFFGFGFFGGGGFGGGCDGFFFFFGFGFFGFAFFFFFFFFF0CB>;)89?5<B@E>
@M04650:207:000000000-C238N:1:1101:12510:5119 1:N:0:19
ACTCCTACGGGAGGCAGCAGTAGGGAATCTTCGGCAATGGACGAAAGTCTGACCGAGCAACGCCGCGTGAGTGAAGAAGGTTTTCGGATCGTAAAACTCTGTTGGTAGAGAAGAACGTTGGTGAGAGTGGAAAGCTCATCAAGTGACGGTAACTACCCAGAAAGGGACGGCTAACTACGTGCCAGCAGCCGCGGTAATACGTAGGTCCCGAGCGTTGTCCGGATTTATTGGGCGTAAAGCGAGCGCAGGTGGTTTATTAAGTCTGGTGTAAAAGGCAGTGGCTCAACCATTGT
+
GGGGGGGGGGGGGGGGGGGGGGGGGGGGGGGGGGGGGGGGGGGDGGGGGGGGGGGGGGGGGGGGGGGGG>GGGGGGGGGGFGGGGGGGGGGGGGGGGCGGGGGGGGGGFDFGGGGGGG@FGEFFGGFFGFGGGGGFDGGGGGGFGGGG7>DCFGGGFFGEGGGGGGGGGGDGGGGGFCF7BFGGGFG@CGGGGGGCEEF?CFGGDFCFC5EGGGC5>DF=EDEC5?7C?795>EDGGGFGF5;EG<9<@>DFDFG:@B=?CFFDFGC:)7B=FFEFFFDFFFGF6?F?64@BA
@M04650:207:000000000-C238N:1:1101:24544:5160 1:N:0:19
ACTCCTACGGGAGGCAGCAGTGGGGAATATTGCACAATGGGCGAAAGCCTGATGCAGCGACGCCGCGTGAGGGAAGAAGGTTTTCGGATTGTAAACCTCTGTCTTCGAGGACGAAGAAGTGACGGTACTCGAGGAGGAAGCCACGGCTAACTACGTGCCAGCAGCCGCGGTAAAACGTAGGTGGCAAGCGTTGTCCGGAATTACTGGGTGTAAAGGGAGCGCAGGCGGGATGCCAAGTTGGACGTGAAATCTATGGGCTCAACCCATAGCGTGCGTTCAAAACTGGCGTTCTTG
+
GGGGGGGGGGGGGGGGGGGGGGGGGGGGGGGGGGGGGGGGGGGGGGGGGGGGGGGGGGGGGGGGGGGGGGGGGGGGGGGGGGGGGGGGGGGGGGGGGGGGGGGGGGGGGGGGGGGGGGGGGGGGGGGGGGGGDGGGGGGGGGGGGGGGGGGGGGGGGCFFGGGDGFGGGGGGGGGGGFGFGGGGGGGGDEGEEGGGGDECGGGFGGGGCCEGGGGGGGGG55EGEDGGGGCEFGGGGGFF6FFFGG<3*:FGDGGFFFFFFFGFBDG?6FF:D>3)407FF>FFFFFB2@E6<-
@M04650:207:000000000-C238N:1:1101:17113:5231 1:N:0:19
ACTCCTACGGGAGGCAGCAGTAGGGAATCTTCGGCAATGGACGAAAGTCTGACCGAGCAACGCCGCGTGAGTGAAGAAGGTTTTCGGATCGTAAAACTCTGTTGGTAGAGAAGAACGTTGGTGAGAGTGGAAAGCTCATCAAGTGACGGTAACTACCCAGAAAGGGACGGCTAACTACGTGCCAGCAGCCGCGGTAATACGTAGGTCCCGAGCGTTGTCCGGATTTATTGGGCGTAAAGCGAGCGCAGGTGGTTTATTAAGTCTGGTGTAAAAGGCAGTGGCTCAACCATTGT
+
GGGGGGGGGGGGGGGGGGGGGGGGGGGGGGGGGGGGGGGGGGGGGGGGGGGGGGGGGGGGGGGGGGGGGGGGGGGGGGGGGGGGGGGGGGGGGGGGGGGGGGGGGGGGGGGGGGGGGGFGGGGGGGGGGGGGGGGGGGGGGGGGGGGGGGGGGGGGGGGGGGGGGEGGGGGGGGGGGGGGGGGGGGGEGGGGGGGGEGGGGGGGGGGGGGGGGGGGGGGGGGDEGFGGGGGG@EGGDGFGFGFFGGGGFCFDCDFF?F?6EFGGFF7(7?FFFF>F?FDFFFF?@FFFFFFFF
@M04650:207:000000000-C238N:1:1101:8778:5243 1:N:0:19
ACTCCTACGGGAGGCAGCAGTAGGGAATCTTCGGCAATGGACGAAAGTCTGACCGAGCAACGCCGCGTGAGTGAAGAAGGTTTTCGGATCGTAAAACTCTGTTGGTAGAGAAGAACGTTGGTGAGAGTGGAAAGCTCATCAAGTGACGGTAACTACCCAGAAAGGGCCGGCTAACTACGTGCCAGCAGCCGCGGTAATACGTAGGTCCCGAGCGTTGTCCGGATTTATTGGGCGTAAAGCGAGCGCAGGTGGTTTATTAAGTCTGGTGTAAACGGCAGTGGCTCAACCATTGT
+
GGGGGGGGGGGDGGGGGGGGGFGGGGGGGGGGGGGGDGGGGGGGGGGGGGGGGFFEFFEGGGGGGGGGF,?E?FFFFGGGFFGGGGGGGEFFGFFG@FGGGG,?FFGGFGGGGGF,@BFFE3<FAE85?DBFFF,C>FEDG@=FFC=+@CCFGFFFGGFGFFFC8**>C7>><FGFGFGGG7CC,=C8CFC*3BCCC9C?FBE7C99<557>CGGD*1:C57;/;<7CEFGGFE5EC*7*<C:BD5DDFGGG*1>6???6CF:*=2C8F?@F4)>E>BC6)-C?47?:(9@A9
@M04650:207:000000000-C238N:1:1101:12139:5273 1:N:0:19
ACTCCTACGGGAGGCAGCAGTGGGGAATATTGCACAATGGGCGAAAGCCTGATGCAGCGACGCCGCGTGAGGGAAGAAGGTTTTCGGATTGTAAACCTCTGTCTTAGGGGACGAAGAAGTGACGGTACCCTAGGAGGAAGCCACGGCTAACTACGTGCCAGCAGCCGCGGTAAAACGTAGGTGGCAAGCGTTGTCCGGAATTACTGGGTGTAAAGGGAGCGCAGGCGGGGTGTCAAGTTGGGTGTGAAATCTATGGGCTCAACCCATAGCGTGCACTCAAAACTGGCACTCTTG
+
GGGGGGGGGGGGGGGGGGGGGGGGGGGGGGGGGGGGGGGGGGGGGGGGGGGGGGGGGGGGGGGGGGGGGGGGGGGGGGGGGGGGGGGGGGGGGGGGGGGGGGGGGGGGGGGGGGGGGGGGGGGGGGGGGGGGGGGGGGGGG<FGGGGGGGGGGGGGGGFGGGGGGGGGGGGGGGGGGFGGGGGGGGGGGGGGGGGGGGGGGGGGGGGGFEEGGGGGGGGDGDEGGGGGGG8EFGGDGGFGF577CDGGFGGGGD7?FF:FGFGGBGD0<FDBEEFFAFGFFAGFFFFFFFF)4.
@M04650:207:000000000-C238N:1:1101:6973:5275 1:N:0:19
ACTCCTACGGGAGGCAGCAGTAGGGAATCTTCGGCAATGGACGAAAGTCTGACCGAGCAACGCCGCGTGAGTGAAGAAGGTTTTCGGATCGTAAAACTCTGTTGGTAGAGAAGAACGTTGGTGAGAGTGGAAAGCTCATCAAGTGACGGTAACTACCCAGAAAGGGACGGCTAACTACGTGCCAGCAGCCGCGGTAATACGTAGGTCCCGAGCGTTGTCCGGATTTATTGGGCGTAAAGCGAGCGCAGGTGGTTTATTAAGTCTGGTGTAAAAGGCAGTGGCTCAACCATTGT
+
GGGGGGGGGGGGGGGGGGGGGGGGGGGGGGGGGGGGGGGGGGGGGGGGGGGGGGGGGGGGGGGGGFGGGGGFGGGGGGGGFGGGGGGGGGGFGGGGGGGGGGGGGGGGGGGGGGGGGFEAFEGGFGGFGGFGGGGGGGGGGGGGGGGGGGGGGGGG<FFGGGGFG7CGG>FGGGGGGGGGGGFGFGGGG>CEGGGGGGGGG9?FGGGFFEGGDGEGDGGGGG=5:CFGGGGDFGDGGGFFEGFFDDGGB9C<*99FBFFFCBFDFFF?FFFFFFFFF:CFFF*6?FFFBF*-:
@M04650:207:000000000-C238N:1:1101:6641:5333 1:N:0:19
ACTCCTACGGGAGGCAGCAGTAGGGAATCTTCGGCAATGGACGAAAGTCTGACCGAGCAACGCCGCGTGAGTGAAGAAGGTTTTCGGATCGTAAAACTCTGTTGGTAGAGAAGAACGTTGGTGAGAGTGGAAAGCTCATCAAGTGACGGTAACTACCCAGAAAGGGACGGCTAACTACGTGCCAGCAGCCGCGGTAATACGTAGGTCCCGAGCGTTGTCCGGATTTATTGGGCGTAAAGCGAGCGCAGGGGGTTTATTAAGTCTGGTGTAAAAGGCAGTGGCTCAACCATTGT
+
GGGGGGGGGGGGGGGGGGGGGGGGGGGGGGGGGGGGGGGGGGGGGGGGGGGGGGGGGGGGGGGGGGGGGGGFGGGGGGGGFFGGGGGGGGGGFGGGGGGGGGGGGGGGGGGGGGGFFF8FFGGG=ADFGGGGGGGCGGFEFGGFGGGGGGGFFGGAGFFGGGGGGGGGGGGDEGCFFFGCDFGGGGGGGGGGGGGGGGGGG:FGGGBCFEEECE/;C<>FGDCA?C?FFGG*5EGCDDF77<B:55CD@)1>))/)//8@G=7C*9:?>?=BBFEF7<5?FF49*9::3FB<4
@M04650:207:000000000-C238N:1:1101:7913:5368 1:N:0:19
ACTCCTACGGGAGGCAGCAGTAGGGAATCTTCGGCAATGGGGGCAACCCTGACCGAGCAACGCCGCGTGAGTGAAGAAGGTTTTCGGATCGTAAAACTCTGTTGTTAGAGAAGAACGTTAAGTAGAGTGGAAAATTACTTAAGTGACGGTATCTAACCAGAAAGGGACGGCTAACTACGTGCCAGAAGCCGCGGTAATACGGAGGGTGCAAGCGTTAATCGGAATTATTGGGCGTAAAGCGAACGCAGGCGGTCGGTTAAGTCAGTGGTGAAATCCCCGGGCTCAACCTGGGA
+
GGFGGGGGGGGGGGCGGGGGGGGGGGGGGGGGG>EGGGGFE>FCEGDGGEFGFGGGGGGGGGGGGGGGGGGGFGGGGGGGAEGGFDFFCFGGGEGGGGGGGGGGGGGGCFFGGGG@FFGBCFFFGFGDFFF>FDFBFDGGGEGFGGGGGGGGGDGG9>CFFFFGG7,6@>::CFFGGFFFCCCC7,2?EBC7C5BECCC9CGEGGGCE*67<*A;879::*9ECF?F++2<*)/):9C?75*055CD)7)9C/7)..77*+1:C7**(/08=*9@93(>B5())9*5:(>532
@M04650:207:000000000-C238N:1:1101:25464:5384 1:N:0:19
ACTCCTACGGGAGGCAGCAGTAGGGAATCTTCGGCAATGGACGAAAGTCTGACCGAGCAACGCCGCGTGAGTGAAGAAGGTTTTCGGATCGTAAAACTCTGTTGGTAGAGAAGAACGTTGGTGAGAGTGGAAAGCTCATCAAGTGACGGTAACTACCCAGAAAGGGACGGCTAACTACGTGCCAGCAGCCGCGGTAATACGTAGGTCCCGAGCGTTGTCCGGATTTATTGGGCGTAAAGCGAGCGCAGGTGGTTTATTAAGTCTGGTGTAAAAGGCAGTGGCTCAACCATTGTG
+
GGGFGGGGGGGGGGGGGGGGGGGGGFGFGGGGGGGGGGGGGGGGGEGGGGGGGGGGGGGGGGGGGGGGGGGGGGGFGGGGGGGFGGGGGGGGGGGGGGGGGGGGGGGGGGGGGGGGGGGGGGDGGGGGGGGFGGGGGGGFGGGGDFFGGGGGGGGFGFCCFGGGGGGGGGGGGGFGGGGGGGGGGGDCG>CGEEEGDGGGGGGGGGCACEGDEGEGGGGGEGCECF?FGFGGFGDCDC4DDG3BGGGG>FGG>F7@FFFFE?FFFFF?FFF*963:419@@:9<F95(06BA9)
@M04650:207:000000000-C238N:1:1101:6889:5438 1:N:0:19
ACTCCTACGGGAGGCAGCAGTAGGGAATCTTCGGCAATGGGGGCAACCCTGACCGAGCAACGCCGCGTGAGTGAAGAAGGTTTTCGGATCGTAAAACTCTGTTGTTAGAGAAGAACGTTAAGTAGAGTGGAAAATTACTTAAGTGACGGTATCTAACCAGAAAGGGACGGCTAACTACGTGCCAGCAGCCGCGGTAATACGTAGGTCCCAAGCGTTGTCCGGATTTATTGGGCGTAAAGCGAGCGCAGGTGGTTTCTTAAGTCTGATGTAAAAGGCAGTGGCTCAACCATTGTG
+
GGAGGGGGGGGGGGGGGDGFFFGGGGGDGGGGGGGGGGGGGGGGGFGGGGGGGGGGGGGGGGGGGGGGGGGFGGGGGGGFGGGGGGGGGGGGGGGGGGGFGDGGGGGGGGGGGGGGGGGGGGFDGFGAFEFGGFFGGGGAEGGGGGGGGEEFGGGGGG:FGGGGGGGGEGGGGGGGGFGF@FGDGGGGG>EGGGCEGGGEGGCFG9EC8FFGGGEGGGGGEGGCG?CEGFGGFCDGC>4:DDEDGCDGF7DGGGCFFF=?C@CGFDGA@6=FB?EFFFGFFFGF@FFF:FFF45
@M04650:207:000000000-C238N:1:1101:5602:5458 1:N:0:19
ACTCCTACGGGAGGCAGCAGTGGGGAATATTGCACAATGGGCGCAAGCCTGATGCAGCCATGCCGCGTGTATGAAGAAGGCCTTCGGGTTGTAAAGTACTTTCAGCGGGGAGGAAGGTGCTGAGGTTAATAACCTCAGCAATTGACGTTACCCGCAGAAGAAGCACCGGCTAACTCCGTGCCAGCAGCCGCGGTAATACGGAGGGTGCAAGCGTTAATCGGAATTACTGGGCGTAAAGCGCACGCAGGCGGTCTGTCAAGTCGGATGTGAAATCCCCGGGCTCAACCTGGGAAC
+
GGGGGGGGGGGGGGGGGGGFGGGGGGGGGGGGGGGGGGGGGGGGGGGGGGGFGGGFGGGGFGGGGGGGGGGGGGGGGGGGGGGFGGG>FGGCFGGGGGGGGGGGGGGGGGGGGGGFEGGGGGGGGGGGGFGGGGDFGGGGGGGGGGGGG,CFGGGGGGGGGGEFGFGGGGGGFGGGGGGGGGGGGGGGGGGGGGD5CCFG*CGDGGG=CEGFGEGGGGGGGGEFDFEG?6CFEGCGFDFGF3>)7CGGFGG75***9B@FFBDDB5C:4@4*86<@0>)079G?4F::BFF?B4
@M04650:207:000000000-C238N:1:1101:22139:5468 1:N:0:19
ACTCCTACGGGAGGCAGCAGTAGGGAATCTTCGGCAATGGGGGCAACCCTGACCGAGCAACGCCGCGTGAGTGAAGAAGGTTTTCGGATCGTAAAACTCTGTTGTTAGAGAAGAACGTTAAGTAGAGTGGAAAATTACTTAAGTGACGGTATCTAACCAGAAAGGGACGGCTAACTACGTGCCAGCAGCCGCGGTAATACGTAGGTCCCAAGCGTTGTCCGGATTTATTGGGCGTAAAGCGAGCGCAGGTGGTTTATTAAGTCTGGTGTAAAAGGCAGTGGCTCAACCATTGTT
+
GGGGGGGGGGGGGGGGGGGGGGGGGGGGGGGGGGGGGGGGGGGGGGGGGGGGGGGGGGGGGGGGGGGGGGGFFCFFGGGGFGGGGGGGGGGGGGGGGGGFFGGFGGGGGGGGGGG@EBFGGGFGGGGFEG<EGEDCFGFGGGGGGGGGGEFGGGGFF<FGGFGGFGGGGGGGGGGGGGFFC@CFGGGGGGGGGCCEGGGGGGFCGGCFFGG=8E;EE<F**9CE8CFF?*<FFGDGGGFGFGE>CDD<59CF7CDF7786FFC7@C>?5FFFFFF:<05?F:*9?FFFBF=26)
@M04650:207:000000000-C238N:1:1101:10954:5511 1:N:0:19
ACTCCTACGGGAGGCAGCAGTAGGGAATCTTCGGCAATGGGGGCAACCCTGACCGAGCAACGCCGCGTGAGTGAAGAAGGTTTTCGGATCGTAAAACTCTGTTGTTAGAGAAGAACGTTAAGTAGAGTGGAAAATTACTTAAGTGACGGTATCTAACCAGAAAGGGACGGCTAACTACGTGCCAGCAGCCGCGGTAATACGTAGGTCCCAAGCGTTGTCCGGATTTATTGGGCGTAAAGCGAGCGCAGGTGGTTTATTAAGTCTGGTGTAAAAGGCAGTGGCTCAACCATTGT
+
GGGGGGGGGGGGGGGGGGGGGGGGGGGGGGGGGGGGGGGGGGGGGGGGGGGGGGGGGGGGGGGGGGGFGGGGGGGGGGGGFGGGGGGGGGGGGGGGGGGGGGGGGGGGGGGGGGGGGGGGGGGGGGGGGGGGGGGGGGGGGGGGGGGGGGGGGGGGGGGFFGGGGDGGGGGGGGGGGGGFFGGGGGGEGGGGGGEEGGGGGGGGGGGFGGGGGGEGGGGGGGGGE6CGGGGGFGGGGFFGFGFBGCDGF<FG7D<F6FFFG?F>BF78>FFFFF3:<?<FF?FF=@FFBFF>A
@M04650:207:000000000-C238N:1:1101:12508:5534 1:N:0:19
ACTCCTACGGGAGGCAGCAGTGGGGAATTTTGGACAATGGGGGCAACCCTGATCCAGCCATGCCGCGTGCAGGAAGAAGGCCTTCGGGTTGTAAACTGCTTTTGTCAGGGAAGAAATCCTGCTTGATAATACCTTGCGGGGATGACGGTACCTGAAGAATAAGCACCGGCTAACTACGTGCCAGCAGCCGCGGTAATACGTAGGGTGCGAGCGTTAATCGGAATTACTGGGCGTAAAGCGTGCGCAGGCGGTGTTGTAAGACCGATGTGAAATCCCCGGGCTTAACCTGGGAAC
+
GGGGGGGGGGGGGGGGGGGGGGGGGGGGGGGGGGGGGGGGGGGGGGGGGGGGGGGGGGGGGGGGGGGGGGGGGGGGGGGGGGGGGGGGGGGGGGGGGGGGGGGGGGGGGGGGGGGGGGGGGGGGGGGGGGGGGGGGGGGDGGDGGGGGGGGGGGGGGGGGGGFFGGGGGGGGGGGGGGGGGGGGGGGGGGGGG>EEGGGG9BF8ECGCEEGGGGGEFGFGGCGGGGGGGGGGFGGGGGFGDD@>DDCGFGGDD7DFFFFFF@GGF:D:FFFFFF?F?BGE>BC6?FFA?FF:?2
@M04650:207:000000000-C238N:1:1101:7981:5551 1:N:0:19
ACTCCTACGGGAGGCAGCAGTAGGGAATCTTCGGCAATGGGGGCAACCCTGACCGAGCAACGCCGCGTGAGTGAAGAAGGTTTTCGGATCGTAAAACTCTGTTGTTAGAGAAGAACGTTAAGTAGAGTGGAAAATTACTTAAGTGACGGTATCTAACCAGAAAGGGACGGCTAACTACGTGCCAGCAGCCGCGGTAATACGTAGGTCCCAAGCGTTGTCCGGATTTATTGGGCGTAAAGCGAGCGCAGGTGGTTTCTTAAGTCTGATGTAAAAGGCAGTGGCTCAACCATTTTT
+
<FG98EEFCC:7@FFGDCF,CFFFFGF,<FEDFFGGGGGGCEDE7CC@FC8CFGGGGGGGFGF7FEFB>F,BFC<?9<A8?E<FFDC=@FC<<?D<EF<AFA,?FFDEGGGGFGFDEFDFGGGGCFGGGGGGGGGGGFGGFD9FFGCGGG7BFCFFC@FFC8FC7>@FGCGEE7B@9ECCFC7C@CC8CFD*B*:E8EFCCF9:ECEE*C6*;:*/29>>ED*:;99<<:<*8EG5C<77;*5>)7CD59<C**067BF*2=CCF*2<@FFF6B).(89?F6*?6=5?BF*)--
@M04650:207:000000000-C238N:1:1101:25244:5554 1:N:0:19
ACTCCTACGGGAGGCAGCAGTAGGGAATCTTCGGCAATGGGGGCAACCCTGACCGAGCAACGCCGCGTGAGTGAAGAAGGTTTTCGGATCGTAAAACTCTGTTGTTAGAGAAGAACGTTAAGTAGAGTGGAAAATTACTTAAGTGACGGTATCTAACCAGAAAGGGACGGCTAACTACGTGCCAGCAGCCGCGGTAATACGTAGGTCCCAAGCGTTGTCCGGATTTATTGGGCGTAAAGCGAGCGCAGGTGGTTTCTTAAGTCTGATGTAAAAGGCAGTGGCTCAACCATTGTG
+
GGGGGGGGGGGGGGGGGGGGGGGGGGGGGGGGGGGGGGGGGGGG@FGGGGGGGGGGGGGGGGGGGGGGGGGGGGGGGGGGFGGGGGGGGGGGGGGGGGGGGGGGGGGGGGGGGGGGGFFGGGGGGGGGGGGGGGGGGGGGGGGGGGGDGGGGGGGGGGGGGGGGFGGGGGGGGFGGGGGGGGGGGGGFGGGGGGGGGGGGGGGFGGFGGGGGGGGGGGGGGGGGCEFFGGGFFDDGGGFG><:DGGGGD7CGGGGF?FFFC=F7B7DAFFFB4F>FFF46)39?FF???9BAF4
@M04650:207:000000000-C238N:1:1101:16901:5576 1:N:0:19
ACTCCTACGGGAGGCAGCAGTAGGGAATCTTCGGCAATGGACGAAAGTCTGACCGAGCAACGCCGCGTGAGTGAAGAAGGTTTTCGGATCGTAAAACTCTGTTGGTAGAGAAGAACGTTGGTGAGAGTGGAAAGCTCATCAAGTGACGGTAACTACCCAGAAAGGGACGGCTAACTACGTGCCAGCAGCCGCGGTAATACGTAGGTCCCGAGCGTTGTCCGGATTTATTGGGCGTAAAGCGAGCGCAGGTGGTTTATTAAGTCTGGTGTAAAAGGCAGTGGCTCAACCATTGT
+
GGGGGGGGGGGGGGGGGGGGGGGGGGGGGGGGGGGGGGGGGGGGGGGGGGGGGGGGGGGGGGGGGGGGGGGGGGGGGGGGGGGGGGGGGGGGGGGGGGGGGGGGGGGGGGGGGGGGGGGGGGGGGGGGGGGGGGGGGGGGGGGGGGGGGGGGGGGGGGGGGGGGGGGGGGGGGGGGGGGGGGGGGGGGGGEGGGGGGGGGGGGGGGGGGGGGGGEGGGGGGGDGDGGGGGGGF=DGGGFGFGFFGGGGFGGGGGG6FFFFGFGGFGF?FFFFFFFFFFGFFFFFF?<?<FF46
@M04650:207:000000000-C238N:1:1101:11651:5609 1:N:0:19
ACTCCTACGGGAGGCAGCAGTAGGGAATCTTCGGCAATGGACGAAAGTCTGACCGAGCAACGCCGCGTGAGTGAAGAAGGTTTTCGGATCGTAAAACTCTGTTGGTAGAGAAGAACGTTGGTGAGAGTGGAAAGCTCATCAAGTGACGGTAACTACCCAGAAAGGGACGGCTAACTACGTGCCAGCAGCCGCGGTAATACGTAGGTCCCGAGCGTTGTCCGGATTTATTGGGCGTAAAGCGAGCGCAGGTGGTTTATTAAGTCTGGTGTAAAAGGCAGTGGCTCAACCATTGT
+
GGGGGGGGGGGGGGGGGGGGGGGGGGGGGGGGGGGGGGGGGGGGGGGGGGGGGGGGGGGGGGGGGGGGGGGGGGGGGGGGGGGGGGGGGGGGGGGGGGGGGGGGGGGGGGGGGGGGGGGGGGGGGFGGGGGGGGGGGGGGGBDFFGGGGGGGGGGGGGGGGGGGGEGFGEGGGGGGGFGGGGGGGDFFGGGGGEGGGGGGGFGGGGGGGE=EEG?EEGGGGDCEEGGGG7FDFGGGGGFGED>BGG79D*9D7*9?FFFFCBF76FD?FFFFFF)70:5?4159?@F?FFFAD
@M04650:207:000000000-C238N:1:1101:9796:5643 1:N:0:19
ACTCCTACGGGAGGCAGCAGTGAGGAATATTGGTCAATGGGCGAGAGCCTGAACCAGCCAAATCGCGTGAAGGAAGACTGCCTTATGGGTTGTAAACTTCTTTTACAGGGGAATAAAAAGACATACGAGTATGTCATTGCATGTACCCTGTGAATAAGCATCGGCTAACTCCGTGCCAGCAGCCGCGGTAATACGGAGGATGCGAGCGTTATCCGGATTTATTGGGTTTAAAGGGTGCGCAGGCGGGATTTTAAGTCAGCGGTGAAATACCAACGCTCAACGTTGGAACTGCCG
+
GGGGGGGGGGGGGGGGGGGGGGGGGGGGGGGGGGGGGGGGGGGGGGGGGGGGGGGGGGGGGGFGGGGGGGGGGGGGGGFGGGGGGGGDFGDEGGGGGGGFGGGGGGGGGGGGGGGFGGGGGGGGGGGGGGGFGGGGGGGGGDCFFDFGGGGGGGGGGGFGGGGGGGGGGGGGGGGDGFCFGGGGGGGGGGGGGGGGGEGEEGGGGGGGEGG=CGGGG3CC9FGFGFAE5;FFFGGGGGFGFGFBDGGG@CCFGGGF*/16E@DGF4D2@FFFFFDEB?GFF?F47F)<2?@7B;
@M04650:207:000000000-C238N:1:1101:9564:5646 1:N:0:19
ACTCCTACGGGAGGCAGCAGTGGGGAATATTGCACAATGGGCGAAAGCCTGATGCAGCGACGCCGCGTGAGGGAAGAAGGTTTTCGGATTGTAAACCTCTGTCTTCGAGGACGAAGAAGTGACGGTACTCGAGGAGGAAGCCACGGCTAACTACGTGCCAGCAGCCGCGGTAAAACGTAGGTGGCAAGCGTTGTCCGGAATTACTGGGTGTAAAGGGAGCGCAGGCGGGATGCCAAGTTGGACGTGAAATCTATGGGCTCAACCCATAGCGTGCGTTCAAAACTGGCGTTCTTG
+
GGGGGGGGGGGGGGGGGGGGGGGGGGGGGGGGGGGGGGGGGGGGGGGGGGGGGGGGGGGGGGGGGGGGGGGGGGGGGGGGFGGGGGGGGGGGGGGGGGGGGGGGGGGGGGGGGGGGGGGGGGGGGGGGGFGCFEFFEGC7C<FGGGGGGGGGGGGFGGGGFGGFGGGGGGGGGDGGDEGGGGGGGGGGGGG@EGDFEGGGGFGGFGGG6C=:AFGGGGGDGGE=EEEEGGGGFGGFF:FGFGFF/>FCFCCCGDF?>F>>CFCFDGGFFFF))5<)44<@FF<?FFF>B)<(45
@M04650:207:000000000-C238N:1:1101:10145:5672 1:N:0:19
ACTCCTACGGGAGGCAGCAGTGGGGAATATTGCACAATGGGGGAAACCCTGATGCAGCAACGCCGCGTGAGTGATGACGGTCTTCGGATTGTAAAGCTCTGTCTTTGGGGACGATAATGACGGTACCCAAGGAGGAAGCCACGGCTAACTACGTGCCAGCAGCCGCGGTAATACGTAGGTGGCGAGCGTTGTCCGGATTTACTGGGCGTAAAGGGAGCGTAGGCGGATTTTTAAGTGGGATGTGAAATACCCAGGCTCAACCTGGGTGCTGCATTCCAAACTGGGAATCTAG
+
GGGGGGGGGGGGGGGGGGGGGGGGGGGGGGGFGGGGGGGGGGGCFGGGGGGGGGGGDFGGGGGGGGGGGGGGGGGGGGGGGGGGGGGGGGGGGGGGGGGGGGGGGGGGGGEGGGGGGFGGGDGGGGGGGGGGGGGGGGFGGGGGGGFGGGGCGGGFGGGGGGGGEGGGGGEGGGGGGCEGGGDEEEGG*BEGGGGGGGGGGGGF6FFGGGE=7CGGGGGGGGGGGGG*/C+:5F*<CGFF:D?=FF>CFC>DFG::>@FF6577>F5:DFFFFBF?<F=?>2??F>41?*=A
@M04650:207:000000000-C238N:1:1101:24547:5684 1:N:0:19
ACTCCTACGGGAGGCAGCAGTAGGGAATCTTCGGCAATGGACGAAAGTCTGACCGAGCAACGCCGCGTGAGTGAAGAAGGTTTTCGGATCGTAAAACTCTGTTGGTAGAGAAGAACGTTGGTGAGAGTGGAAAGCTCATCAAGTGACGGTAACTACCCAGAAAGGGACGGCAAACTACGTGCCAGCAGCCGCGGTAATACGTAGGTCCCGAGCGTTGTCGGGATTTATTGGGCGTAAAGCGAGCGCAGGTGGTTTATTAATTCTGGTGTAAAAGGCAGTGGCTCAACCATTGT
+
9E@FFGGGGGEGE@GGGGFFGGEGEGFGFGGGGGGGGGGGGGDG:@CEEFGFGGE@CGGFFFCC=FEB:CC5F<E9FGFD<,C4CCCEFGGGFFDAEFGEGGCG?F<E?FGGGFGGEFCFGGCA=DFAD7B<DBDGGDFCEDCFDEE>@FG@CFGG<7:DCG7D77B:F*1*><8DGFEGFGFF,4:7C,*CGGGGC9++32>CCB+<3*7C=CCCE<C**7EEFG+<?>E555<CG*9*517)1C<<)1>5*196=6B4+**0=7*.>FFF4/<;129<F09:?=F((0846
@M04650:207:000000000-C238N:1:1101:9474:5722 1:N:0:19
ACTCCTACGGGAGGCAGCAGTAGGGAATCTTCGGCAATGGACGAAAGTCTGACCGAGCAACGCCGCGTGAGTGAAGAAGGTTTTCGGATCGTAAAACTCTGTTGGTAGAGAAGAACGTTGGTGAGAGTGGAAAGCTCATCAAGTGACGGTAACTACCCAGAAAGGGACGGCTAACTACGTGCCAGCAGCCGCGGTAATACGTAGGTCCCGAGCGTTGTCCGGATTTATTGGGCGTAAAGCGAGCGCAGGTGGTTTATTAAGTCTGGTGTAAAAGGCAGTGGCTCAACCATTGT
+
GGGGGGGGGGGGGGGGGGGGFFGGGGGGGGGGGGGGGGGGGGGGGGGGGGGGGGGGGGGGGGEGGGGGGGGGGGGGGGGGFFFGGGGGEGGGGGGGGGFFGGFGGGGGGGGFAFGGGGGGGGGGGGGGGFGGGFGGGGGGGDFFGGGGGGGGGGGGFGGGGGGGGGGGGGGGGGGGGGGGGGGGGFGGGGGGGGGGGGGGGGGGGCFFGEGCEE:E5>FGGG5*;697?CGFFGGGDD?GFD>BGDGGF*9D*7CFFFF4F6DGFGCBFFFF4@:FB69)56C:@?8:?F44A
@M04650:207:000000000-C238N:1:1101:14480:5723 1:N:0:19
ACTCCTACGGGAGGCAGCAGTAGGGAATCTTCGGCAATGGACGAAAGTCTGACCGAGCAACGCCGCGTGAGTGAAGAAGGTTTTCGGATCGTAAAACTCTGTTGTTAGAGAAGAACGTTAAGTAGAGTGGAAAATTACTTAAGTGACGGTATCTAACCAGAAAGGGACGGCTAACTACGTGCCAGCAGCCGCGGTAATACGTAGGTCCCGAGCGTTGTCCGGATTTATTGGGCGTAAAGCGAGCGCAGGTGGTTTATTAAGTCTGGTGTAAAAGGCAGTGGCTCAACCATTGT
+
GGGGGGGGGGGGGGGGGGGGGGGGGGGGGGGGGGGGGGGGGGGGGGGGGGGGGGGGGGGGGGGGGGGFGGGGGGGGGGGGFGGGGGGGGGGGGGGGGGGGGGGGGGGGGGGGGGGGGGGGGGFGGGGFGGGGGGGGGGGGGGGGGGGGGGGGGGGGGGGGGGGGGGGGGGGGGGGGGGGDEGGGGGGGGGGGGGGGGGGGGGGGGGGGGGGGGGEGGGGGGDEEGGGGGGGGFGDGGGFGFGFFGGGGFGGGDGF?FFBFGFG79CC?FFFFFFFFFFGFFBC4FFFF?FFF>
@M04650:207:000000000-C238N:1:1101:21186:5728 1:N:0:19
ACTCCTACGGGAGGCAGCAGTGGGGAATATTGCACAATGGGGGGAACCCTGATGCAGCAACGCCGCGTGAGTGATGAAGGTTTTCGGATCGTAAAGCTCTGTCTTTGGGGAAGATAATGACGGTACCCAAGGAGGAAGCCACGGCTAACTACGTGCCAGCAGCCGCGGTAATACGTAGGTGGCGAGCGTTATCCGGAATTATTGGGCGTAAAGGGAGCGTAGGCGGATTTTTAAGTGGGATGTGAAATACCCGGGCTCAACCTGGGTGCTGCATTCCAAACTGGGAATCTAG
+
GGGGGGGGGGGGGGGGGGGGGGGFGGGGGGGGGGGGGDGGGGGDFGFGGGGGGFGGGGGGGGGGGGGGG@FGGGGGGFFGGGGGFEGDGFGGGGGGGFGFCFFFFFGCGEGGGGCG<C9FGGCCGCFFGFF>CGEEFGGGGGGDGGCG?BFGEGFG7FF5FCGFDGGEG5*2<FFFGFC+A>EE55:*2;C500AE*/12+3<9ECG*?=CFGF>FEGCDC);CEE5CCCC+86>CDG)*)10=*?2*6:*C5C)5>FFFGF*>@**-0?F*09@FAAGF@>:FF)/.2**6
@M04650:207:000000000-C238N:1:1101:19239:5773 1:N:0:19
ACTCCTACGGGAGGCAGCAGTGGGGAATATTGCACAATGGGCGAAAGCCTGATGCAGCGACGCCGCGTGAGGGAAGAAGGTTTTCGGATTGTAAACCTCTGTCTTCGGGGACGATAATGACGGTACCCGAGGAGGAAGCCACGGCTAACTACGTGCCAGCAGCCGCGGTAAAACGTAGGTGGCAAGCGTTGTCCGGAATTACTGGGTGTAAAGGGAGCGCAGGCGGAATGGCAAGTTGGACGTGAAATCTATGGGCTCAACCCATAGCGTGCGTTCAAAACTGTTGTTCTTG
+
GGGGGGGGGGGGGGGGGGGGGGGGGGGGGGGGGGGGGGGGGGGGGGGGGGGGGGGGGGGGGGGGGGGGGGGGGGGGGGGGGGGGGGGGGGGGGGGGGGGGGGGGGGGGGGGGGGGGGGGGGGGGGGGGGGGGGGGGGGGGGGGGGGGGGGGGGGGGGGGGGGGGGGGGGGGGGGGGGGGGGGGGGGGGGGGGGGGGGGGGGGGGGGGGGCGGGGGGGGGGGDGGGGECGGGGFGG?GDFGFGEEGGGGFGGGGGGFFFFFGFGD?GC)07@DDD3>?FCBFFGFFFF<>FFF
@M04650:207:000000000-C238N:1:1101:5303:5793 1:N:0:19
ACTCCTACGGGAGGCAGCAGTGGGGAATATTGCACAATGGGCGAAAGCCTGATGCAGCGACGCCGCGTGAGGGAAGAAGGTTTTCGGATTGTAAACCTCTGTCTTCGGGGACGATAATGACGGTACCCGAGGAGGAAGCCACGGCTAACTACGTGCCAGCAGCCGCGGTAAAACGTAGGTGGCAAGCGTTGTCCGGAATTACTGGGTGTAAAGGGAGCGCAGGCGGGGTGTCAAGTGGGGTGTGAGATCTATGGGCTCAACCCATAGCGTGAACTCAAAACTGGCACTCTGG
+
G@EFFFGGGGGCGDEGGGGGFFGGGGGGGGGFGCGGGGGFGDG@FD>FGGGGGGF9FGDECFG+CFGGGGGGGGFGGGGGGGGDFGGGGGFGDGGFGGGGGGG9F,D@7FGCEGFGGDFEDF@FFD,CFGBC:>+5DFGFFGGGGFGGGGGGEFFGGGGGG,6F81CFCC@CCG@<CECGGFCFG;CG1*:??F5:8ED++<?E+;0::C++++2;EGGD?D5CCE5CED:E=CFC*6<DFG>E=*2:?*?>C4C>5;67:79CFGGFFB3)8***4(*174:?47=?B?43
@M04650:207:000000000-C238N:1:1101:7452:5814 1:N:0:19
ACTCCTACGGGAGGCAGCAGTGGGGAATATTGCACAATGGGCGCAAGCCTGATGCAGCCATGCCGCGTGTATGAAGAAGGCCTTCGGGTTGTAAAGTACTTTCAGCGAGGAGGAAGGTGTTGTGGTTAATAACCGCAGCAATTGACGTTACTCGCAGAAGAAGCACCGGCTAACTCCGTGCCAGCAGCCGCGGTAATACGGAGGGTGCAAGCGTTAATCGGAATTACTGGGCGTAAAGCGCACGCAGGCGGGTTGTTAAGTCAGATGTGAAATCCCCGGGCTCAACCTGGGAAC
+
GGFGGGGGGGGCGGEGGGGGGGGGGGGGGGGGGGGGGGGEFGGGGGGGGGGGGGGGGGGGFGGGGGGGGGGGGGGCGGFGGGGGGGGGGGGGGGGGGGGGGGGGGGGGGGGGG?FFGFGGGGGGGGGGGGGGGGGGGGEGGGGGGGGGGGGGGGGGGGFGGGGGGCGGGGGGGFGGFGFGGGGGGGGGFEEGE>EGGGGGGGGGGGGGGGGGGGGGGCFFEGECGGGF7CCGFGGCGGFGFGFFGGGD>GC)9CGEF?9@CFGGFCFB?FFFF=)9(17>DFGFFFF??FFFF(
@M04650:207:000000000-C238N:1:1101:21797:5815 1:N:0:19
ACTCCTACGGGAGGCAGCAGTAGGGAATCTTCGGCAATGGACGAAAGTCTGACCGAGCAACGCCGCGTGAGTGAAGAAGGTTTTCGGATCGTAAAACTCTGTTGTTAGAGAAGAACGTTAAGTAGAGTGGAAAATTACTTAAGTGACGGTATCTAACCAGAAAGGGACGGCTAACTACGTGCCAGCAGCCGCGGTAATACGTAGGTCCCGAGCGTTGTCCGGATTTATTGGGCGTAAAGCGAGCGCAGGAGGTTTATTAAGTCTGGTGTAAAAGGCAGTGGCTCAACCATTGTG
+
FFGGGGGGGGGEGGGGGGGGFCEFGGGG<EGGGDGGGGGGGFGGGDGFFFFGFGGGGGGGGGGGGGGGGGGAFGGGGGGGDFDGGGGGGEFGGGGGGGGGGGGCFEAFFGGGGGGFGFGGDF?FFAFDFFDFGGGFGGAA@FF@FGGDGGGGDCFFFFEFGF7DFGEFG77CEFGFGGG>DFECFGG87BCE8CEGGGGFGGGGGE?EG*C=57**/*::CD***30ACD9C>CCCD3FFFGF>DG3)7*9>**2)0=FBF*:>FG>?471=6@:F1(*/73*0?4).3666<)
@M04650:207:000000000-C238N:1:1101:16746:5827 1:N:0:19
ACTCCTACGGGAGGCAGCAGTGGGGAATATTGGGCAATGGGGGGAACCCTGACCCAGCGACGCCGCGTGAGTGATGAAGTCTTTCGGGACGTAAAGCTCTTTTGTACGGGAAGAAGACGATGACGGTACCGTGCGAATAAGCCCCGGCAAACTACGTGCCAGCAGCCGCGGTAATACGTAGGGGGCAAGCGTTGTCCGGAATTACTGGGCGTAAAGGGCACGCAGGCGGATTTGCGAGTCAGCTGTAAAATACGTCAGCTCAACTGGCGGATGTCGGCTGATACTGCAAGTCTT
+
EGGGGGGGGGGGGGGGGGGGGGGGGGGGGGGGGGGGGGGGGGGG7FGGCFFGGGGGFGGGGGGGEGGGGGDGGGGGGGGGGGGGGGGDCGGFGFF@FGGGGGGFGGGGGGGGEGGCEGGGGFGGGGGGGGGGGGGGCGGGGGGGGEDDEGGC<EGGGGFC7CFGGGGEGDGGGGFGGFCG5CEDGEGG;>E;EEEDGEGGECFGGGFGFFGCEG89FDDFGCDCEECEE):CFC:ECC>GFC486C>FFFF>C5CF)>F*A?FGFC*3@B)7@FF5(4<D><:4@FB)4?*5<)
@M04650:207:000000000-C238N:1:1101:22680:5848 1:N:0:19
ACTCCTACGGGAGGCAGCAGTAGGGAATCTTCGGCAATGGACGAAAGTCTGACCGAGCAACGCCGCGTGAGTGAAGAAGGTTTTCGGATCGTAAAACTCTGTTGGTAGAGAAGAACGTTGGTGAGAGTGGAAAGCTCATCAAGTGACGGTAACTACCCAGAAAGGGACGGCTAACTACGTGCCAGCAGCCGCGGTAATACGTAGGTCCCGAGCGTTGTCCGGATTTATTGGGCGTAAAGCGAGCGCAGGGGGTTTATTAAGTCTGGTGTAAAAGGCAGTGGCTCAACCATTGT
+
GGGGGGGGGGGGGGGGGGGGFFFGGGGGGGGGGGGGGGGGGGGGGGGGGGGGGGGGGGGGGGGGGGGGGGGEFGGGGGGGFEFGGGGFGGGGGFGGGGGGGGGGGGFFFFFFGGGGGDBCFGGGFGG<FGG@FGGFCGFGGGGCCFGGGGGDFGGFGGGGGGFADC@DFGCCFGGDGGGGGGGGG5F8FEEGGGEEECGE8?CGGGEFC=E5CE:E5DGGGGGG=C+?FF?F@GGGGGFGEDE))19C:)1>C5<?4BF779C*9C*4FFFF*/7>B8CFFFC?7@:7:?=4A
@M04650:207:000000000-C238N:1:1101:19399:5853 1:N:0:19
ACTCCTACGGGAGGCAGCAGTAGGGAATCTTCGGCAATGGACGAAAGTCTGACCGAGCAACGCCGCGTGAGTGAAGAAGGTTTTCGGATCGTAAAACTCTGTTGGTAGAGAAGAACGTTGGTGAGAGTGGAAAGCTCATCAAGTGACGGTAACTACCCAGAAAGGGACGGCTAACTACGTGCCAGCAGCCGCGGTAATACGTAGGTCCCGAGCGTTGTCCGGATTTATTGGGCGTAAAGCGAGCGCAGGTGGTTTATTAAGTCTGGTGTAAAAGGCAGTGGCTCAACCATTGT
+
GGGGGGGGGGGGGGGGGGGGGGGGGGGGGGGGGGGGGGGGGGGGGGGGGGGGGGGGGGGGGGGGGGGGGGGGGGGGGGGGGFGGGGGGGGGGGGGGGGGGGGGGGGGGGGGGGGGGGCGGGGGFGFFGGGGGGGGGGGGGGGGGGGGGGGGCFGGGGGGGGGGGGGGGGGCEGCFFGGGGGGGGGGGGGFECGG@GGGGGGGGCE9CFCDEGGGGGDDGGGGC580+0<CFGFGDGGGFC><BFGGDD@9>F19<FFFFFGFGFFGGF47@FFFBF?B<FF156?FFFFFFF>
@M04650:207:000000000-C238N:1:1101:16561:5898 1:N:0:19
ACTCCTACGGGAGGCAGCAGTAGGGAATCTTCGGCAATGGACGAAAGTCTGACCGAGCAACGCCGCGTGAGTGAAGAAGGTTTTCGGATCGTAAAACTCTGTTGGTAGAGAAGAACGTTGGTGAGAGTGGAAAGCTCATCAAGTGACGGTAACTACCCAGAAAGGGACGGCTAACTACGTGCCAGCAGCCGCGGTAATACGTAGGTCCCGAGCGTTGTCCGGATTTATTGGGCGTAAAGCGAGCGCAGGTGGTTTATTAAGTCTGGTGTAAAAGGCAGTGGCTCAACCATTGT
+
GGGGGGGGGGGGGGGGGGGGGGGGGGGGGGGGGGGGGGGGGGGGGGGGGGGGGGGGGGGGGGGGGGGGGGGGGGGGGGGGGGGGGGGGGGGGGGGGGGGGGGGGGGGGGGGGGGGGGGGGGGGGGGGGGGGGGGGFGGGGGGGGGGGGGGGGGGGGGGGGGGGGGGGGGGGGGGGGGGGGGGGGGGGGGGGGGGGGGGGGGGGGDGGGGGGGGGEEGGGGGGE=EEFGGGGGFGGGGGFGFGFFGGGGD<FGDCGFFFFFGFGGFGFBFFFFFFFFFFFFFFGFFFFF:FFDF
@M04650:207:000000000-C238N:1:1101:18766:5917 1:N:0:19
ACTCCTACGGGAGGCAGCAGTGGGGAATATTGCACAATGGGCGAAAGCCTGATGCAGCGACGCCGCGTGAGGGAAGAAGGTTTTCGGATTGTAAACCTCTGTCTTAGGGGACGAAGAAGTGACGGTACCCTAGGAGGAAGCCACGGCTAACTACGTGCCAGCAGCCGCGGTAAAACGTAGGTGGCAAGCGTTGTCCGGAATTACTGGGTGTAAAGGGAGCGCAGGCGGGGTGTCAAGTTGGGTGTGAAATCTATGGGCTCAACCCATAGCGTGCACTCAAAACTGGCACTCTTG
+
GGGGGGGGGGGGGGGGGGGGGGGGGGGGGGGGGGGGGGGGGGGGGGGGGGGGGGGGGGGGGGGGGGGGGGGGGGGGGGGGGGGGGGGGGGGGGGGGGGGGGGGGGGGGGGGGGGGGGGGGGGGGGGGGGGGGGGGGGGGGGGGGGGGGGGGGGGGGGGGGGGGGGGGGGGGGGGGGGGGGGGGGGGGGGGGGGGGGGGGGFGGGGGGGFGGGGGGGGGGGGGGGGGGGGGGGFGGGGGFGFGEEGGGGFFGGGGGFFFFFGFGGBGGFFFF5>>FFB?G?FAD:BF>:?:FA<3
@M04650:207:000000000-C238N:1:1101:22810:5933 1:N:0:19
ACTCCTACGGGAGGCAGCAGTACGGAATCTTCGGCAATGGGGGCAACCCTGACCGAGCAACGCCGCGTGAGTGAAGAAGGTTTTCGGATCGTAAAACTCTGTTGTTAGAGAAGAACGTTAAGTAGAGTGGAAAATTACTTAAGTGACGGTATCTAACCAGAAAGGGACGGCTAACTACGTGCCAGCAGCCGCGGTAATACGTAGGTCCCAAGCGTTGTCCGGATTTATTGGGCGTAAAGCGAGCGCAGGTGGTTTCTTAAGTCTGATGTAAAAGGCAGTGGCTCAACCATTGTG
+
GGGGGGGGGGGGGGGGGGGGGGGGGGGGGGGGGGGGGGGGGGGGGGGGGGGGGGGGGGGGGGGGGGGFGGGGGGGGGGGGGGGGGGGGGGGGGGGGGGGGGGGGGGGGGGGGGGGGGGGGGGGGGGGGGGGGGGGGGGGGGGGGGGGGGGGGGGGGGGGGGGGGGGGGGGGGGGGGGGGGGGGGGGGGGGGGGGGGGGGGGGFGGGGGGGGGGGGGGGGGGGGGGGGGGFGDFGGGGGFGFGFFGGGGFGGGGGGFFFFFGFFFFGGFFFBFFFFFB:>?FFG:F?FFFFFB>)
@M04650:207:000000000-C238N:1:1101:20585:5937 1:N:0:19
ACTCCTACGGGAGGCAGCAGTAGGGAATCTTCGGCAATGGACGAAAGTCTGACCGAGCAACGCCGCGTGAGTGAAGAAGGTTTTCGGATCGTAAAACTCTGTTGGTAGAGAAGAACGTTGGTGAGAGTGGAAAGCTCATCAAGTGACGGTAACTACCCAGAAAGGGACGGCTAACTACGTGCCAGCAGCCGCGGTAATACGTAGGTCCCGAGCGTTGTCCGGATTTATTGGGCGTAAAGCGAGCGCAGGTGGTTTATTAAGTCTGGTGTAAAAGGCAGGGGCTCAACCATTGT
+
GGGGGGGGGGGGGGGGGGGGGGGGGGGGGGGGGGGGGGGGGGGGGGGGGGGGGGGGGGGGGGGGGGGGGGGGGGGGGGGGGGGGGGGGGGGGGGGGGGGGGGGGGGGGGGGGGGGGGFGGGGGGGGGFGGGGGGGGGGGGGGGGGGGGGGGGGGGGGGGGGGGGGGGGGGGGGGGGGGGGGGGGGGGGGGGGGGGGGGGGGGGGGGGGGGEGGGGGGGGGGDEE?FGGGGFGFGGGGGFGFGFEDDCD@*9F>CGF6FF?EFGG=<>?FFFFFF)012))8;>FF@FFFFFFB
@M04650:207:000000000-C238N:1:1101:4235:5959 1:N:0:19
ACTCCTACGGGAGGCAGCAGTAGGGAATCTTCGGCAATGGGGGCAACCCTGACCGAGCAACGCCGCGTGAGTGAAGAAGGTTTTCGGATCGTAAAACTCTGTTGTTAGAGAAGAACGTTAAGTAGAGTGGAAAATTACTTAAGTGACGGTATCTACCCAGAAAGGGACGGCTAACTACGTGCCAGCAGCCGCGGTAATACGTAGGTCCCAAGCGTTGTCCGGATTTATTGTGCGTAAAGCGAGCGCAGGTGGGTTCTTAAGTCTGATGTAAAAGGCAGTGGATCAACCATTGTG
+
GGCFG9FGGGGGGGGGGGGGGGG9FCFGGGGEGFECFGGC@,+@:FGG7FG8EFCGF7FFG+@FFDGFGC@FFGGGGFFGBFFGCFEG+:FFFGGGGGGGGGGGFGGGGGGC,DF8FDFFGGF<AA95=7ED<FGGCFGFGFFGGEFGG:7F>CC,8<F7FGDCGECFEDGGDFE9>>*,2;CFGFGC8CEGDEEG8CC9;EFFGEFCBF?5F51/:9CF*/**/+<FG723=C7*77=>>C>@DD:C5*6*)/*8*69*+9*0*CGAF4**1*7502*)7)097?<309*)))
@M04650:207:000000000-C238N:1:1101:14059:5991 1:N:0:19
ACTCCTACGGGAGGCAGCAGTGGGGAATATTGCACAATGGGCGAAAGCCTGATGCAGCGACGCCGCGTGAGGGAAGAAGGTTTTCGGATTGTAAACCTCTGTCTTAGGGGACGAAGAAGTGACGGTACCCTAGGAGGAAGCCACGGCTAACTACGTGCCAGCAGCCGCGGTAAAACGTAGGTGGCAAGCGTTGTCCGGAATTACTGGGTGTAAAGGGAGCGCAGGCGGGGTGTCAAGTTGGGTGTGAAATCTATGGGCTCAACCCATAGCGTGCACTCAAAACTGGCACTCTTG
+
FFFGGGGGGGGGGGGGGGGGGGGGGGGGGGGGGGGGGGGGGGGDGGGGGGGGGGGGGGCGGGGGGGGGGGGGG7FFFGGGDGGGGGG>CFGGGFGGGGGGGGFGFGGFGGGGGGGGGGGGGCFGGEGGGGFFEFGGGGGGGG@FCEGCGGGFFGGGGGGGGGFCCFGEGEGEGEFFEFFGEGGGFFCFDGG@CEGGECC55<:EFGD=FEEFGGGFGDD<8DCCEGG=CC8EDGG7C:BGF35>CDFGFDGGCGGFFFFFG*>FDG7:FFFB>:)=2:D?6AG)9?>())9>94
@M04650:207:000000000-C238N:1:1101:16819:5999 1:N:0:19
ACTCCTACGGGAGGCAGCAGTAGGGAATCTTCGGCAATGGACGAAAGTCTGACCGAGCAACGCCGCGTGAGTGAAGAAGGTTTTCGGATCGTAAAACTCTGTTGGTAGAGAAGAACGTTGGTGAGAGTGGAAAGCTCATCAAGTGACGGTAACTACCCAGAAAGGGACGGCTAACTACGTGCCAGCAGCCGCGGTAATACGTAGGGGGCGAGCGTTGTCCGGAATTACTGGGCGTAAAGGGAGCGTAGGCGGCTCTTTAAGTTAGATGTGAAATACCCGGGCTTAACCTGGGGG
+
GGGGGGGGGGGGGGGGGGGGGGGGGGGGGGGGGGGGGGGGGGGGGGGGGGGGGGGGGGGGGGGGGGGGGGGGGGGGGGGGGGGGGGGGGGGGGGGGGGGGGGGGGGGGGFGGGGGGGGGGGGGGGGGGGGGGGGGGGGGGGGGGGGGGGGGGGGGGGGGGGGGGGGGGGGGGGGGGGGGGGGGGGGGGGGGGGGGGDGDGGGGGGGGGGGGGGGGGGGGGGGGGGGGGGGGGFGGGGGFGFGFFGGGGBGGGG3CFFFFFGFGGFCFFFFFFF?FFFFGFF>GFFFFFB>F:>F
@M04650:207:000000000-C238N:1:1101:18121:6074 1:N:0:19
ACTCCTACGGGAGGCAGCAGTGGGGAATATTGCACAATGGGCGAAAGCCTGATGCAGCGACGCCGCGTGAGGGAAGAAGGTTTTCGGATTGTAAACCTCTGTCTTCGGGGACGATAATGACGGTACCCGAGGAGGAAGCCACGGCTAACTACGTGCCAGCAGCCGCGGTAAAACGTAGGTGGCAAGCGTTGTCCGGAATTACTGGGTGTAAAGGGAGCGCAGGCGGGATGGTAAGTTGAATGTGAAAACTATGGGCTCAACCCATAGACTGCGTTCAAAACTACTGTTCTTG
+
GGGGGGGGGGGGGGGGGGGGGGGGGGGGGGGGGGGGGGGGGGGGGGGGGGGGGGGGGGGGGGGGGGGGGGGGGGGGGGGGGGGGGGGGGGGGGGGGGGGGGGGGGGGGGGGGGGGGGGGGGGGGGGGGGGGGGGGGGGGGGGGGGGGGGGGGGGGGGGGGGGGGGGGGGGGGGGGGGGGGGGGGGGGGBGGGGGGGGGGGGGGGGG?C>EGGGGGGGGGGGGGGGGGEEDF2@EGF>FBGFGFFGGGGFGGFGGGF>FFFGFGDFDFDF=FFEFFFBFGFFFGF?FF4<4@<
@M04650:207:000000000-C238N:1:1101:12186:6094 1:N:0:19
ACTCCTACGGGAGGCAGCAGTGGGGAATATTGGGCAATGGGCGAAAGCCTGACCCAGCAACGCCGCGTGAGGGAAGAAGGTTTTCGGATCGTAAACCTCTGTCGCAGGGGATGAAACAAATGACAGTACCCTGTGAGGAAGCTCCGGCTAACTACGTGCCAGCAGCCGCGGTAATACGTAGGGAGCGAGCGTTGTCCGGAATGACTGGGCGTAAAGGGCGCGTAGGTGGCCCGTTAAGTTAGGAGTGAAAGTCCTGCTTTCAAGGTGGGAATTGCTTTTAATACTGGCGGGCTT
+
GGGGGGGGGGGGGGGGGGGGGGGGGGGGGGGGGGGGGGGGGGGGGGGGGGGGGGGGGGGGGGGGGGGGGGGGGGGGGGGGGGGGGGGGGGGGGGGGGGGGGGGGGGGGGGGGGGGGGGGGGGGGGGGGGGGGGGGGGGGGGGGFGGGGGGGGGGGGGGGGGGGGGGGGGGGGGGGGFGAFGGGGGGGGGGEGEGGCGGGGGGGGGGGGGGGGEGGGGGGGGGECGECGGFFFEC<C3D=FFGF?FFGGB>GFGGGFFFF?FFGFFGGFFFFF)?F?A4=B?9C=FFFFFF>0(,
@M04650:207:000000000-C238N:1:1101:11915:6096 1:N:0:19
ACTCCTACGGGAGGCAGCAGTAGGGAATCTTCGGCAATGGACGAAAGTCTGACCGAGCAACGCCGCGTGAGTGAAGAAGGTTTTCGGATCGTAAAACTCTGTTGGTAGAGAAGAACGTTGGTGAGAGTGGAAAGCTCATCAAGTGACGGTAACTACCCAGAAAGGGACGGCTAACTACGTGCCAGCAGCCGCGGTAATACGTAGGTCCCGAGCGTTGTCCGGATTTATTGGGCGTAAAGCGAGCGCAGGTGGTTTATTAAGTCTGGTGTAAAAGGCAGTGGCTCAACCATTGT
+
GGGGGGGGGGGGGGGGGGGGGGGGGGGGGGGGGGGGGGGGGGGGGGGGGGGGGGGGGGGGFGGGGGGGGGGGGGGGGGGGFEFFGGGGGGGGFGGGGGGGGGGGGGGGGGGGGGGGGDEFGGG?FDDFGGDFGGGGGGFFGGGGGGGGGGGGGGGGFGGGGGGGFGGGGGGGFFFFGFEFGG>FGGGGG>:EEGCEGDG?FCGGGFCFCCECD=8?CCFFGGGC5CCF7CGGF=)*19@GFC:37DG<DCFG9FF/@4@?FFG7@FFB@??=6@@@:?*95?5)=*822*0<)
@M04650:207:000000000-C238N:1:1101:24979:6131 1:N:0:19
ACTCCTACGGGAGGCAGCAGTAGGGAATCTTCGGCAATGGACGAAAGTCTGACCGAGCAACGCCGCGTGAGTGAAGAAGGTTTTCGGATCGTAAAACTCTGTTGGTAGAGAAGAACGTTGGTGAGAGTGGAAAGCTCATCAAGTGACGGTAACTACCCAGAAAGGGACGGCTAACTACGTGCCAGCAGCCGCGGTAATACGTAGGTCCCGAGCGTTGTCCGGATTTATTGGGCGTAAAGCGAGCGCAGGTGGTTTATTAAGTCTGGTGTAAAAGGCAGTGGCTCAACCATTGT
+
GGGGGGGGGGGGGGGGGGGFGGGGGGGGGGGGGGGGGGGGGGGGGEGGGGGGGGGGGGGGGGGGGGGGGGGGGFFGGGGGGGGGGGGGGGGGGGGGGGGGGGGGGGGGGGGGGGGGGGGGGGGGGGGGGGGGGGGGGFGGGFEGGGGGEGGGGGGGGGGGFGFGGDGGGDGGGGGGFGGGGGGGFGFGGGGGGGCGGGGGGGGGGGGGGGGGGGGGDGGGGDCGGGGGG>GGFDGGGF6DBGFFDGDGFFFG*>FFBFFFGFGGFGGBFF=FBFFF??GFFF*766FBFFF:>
@M04650:207:000000000-C238N:1:1101:15408:6134 1:N:0:19
ACTCCTACGGGAGGCAGCAGTAGGGAATCTTCGGCAATGGACGAAAGTCTGACCGAGCAACGCCGCGTGAGTGAAGAAGGTTTTCGGATCGTAAAACTCTGTTGTTAGAGAAGAACAAGGATGAGAGTAAAATGTTCATCCCTTGACGGTATCTAACCAGAAAGCCACGGCTAACTACGTGCCAGCAGCCGCGGTAATACGTAGGTGGCAAGCGTTGTCCGGATTTATTGGGCGTAAAGCGAGCGCAGGCGGTTTCTTAAGTCTGATGTGAAAGCCCCCGGCTCAACCGGGG
+
GGGGGGGGGGGGGGGGGGGGGGGGGGGGGGGGGGGGGGGGGGGGGGGGGGGGGGGGGGGGGGGGGGGGGDGGGGGGGGGGGGGGGGGEGGGGGGGGGGGGGGGGGGGGGGGGGGGGGGGFFGGDGGGGGGGGGGGGGGGGGGGGGGGGGGGGGGGGGGGGGGGGGGGGGGGGGGGFFGCFFGGGFGFEFGGGGGGGGGGGGGGGGGGGFGGFGGGDCGGGGGGGGGGGGGFGFDDDCGFGFGEFGGGGEGGGC3<?FFF6FFGGF:C9BF?FFFFF??GFFF7@FFFFFFFF
@M04650:207:000000000-C238N:1:1101:19305:6216 1:N:0:19
ACTCCTACGGGAGGCAGCAGTAGGGAATCTTCGGCAATGGACGAAAGTCTGACCGAGCAACGCCGCGTGAGTGAAGAAGGTTTTCGGATCGTAAAACTCTGTTGGTAGAGAAGAACGTTGGTGAGAGTGGAAAGCTCATCAAGTGACGGTAACTACCCAGAAAGGGACGGCTAACTACGTGCCAGCAGCCGCGGTAATACGTAGGTCCCGAGCGTTGTCCGGATTTATTGGGCGTAAAGCGAGCGCAGGTGGTTTATTAAGTCTGGTGTAAAAGGCAGTGGCTCAACCATTGT
+
GGGGGGGGGGGGGGGGGGGGGGGGGGGGGGGGGGGGGGGGGGGGGGGGGGGGGGGGGGGGGGGGGGGGGGGGGGGGGGGGGGGGGGGGGGGGGGGGGGGGGGGGGGGGGFGGGGGGGGGGGGGGGGGGGGFGGGGGGGGGGGGGGGGGGGGGGGGGGGGGGGGGGGGGGGGGGGGGGGGGFGGGDGGGGGGGGGGCEGGGGGGGGGGGGGGGGGGGGGGGGGGGGGFGGGGGFGGDDGFGF9BEGGGGF5FGGFGFF?FFCFGGFG>7>=BB6B<F?B<??BGFFFFFFFF<A
@M04650:207:000000000-C238N:1:1101:22840:6245 1:N:0:19
ACTCCTACGGGAGGCAGCAGTGGGGAATATTGCACAATGGGCGAAAGCCTGATGCAGCGACGCCGCGTGAGGGAAGAAGGTTTTCGGATTGTAAACCTCTGTCTTAGGGGACGAAGAAGTGACGGTACCCTAGGAGGAAGCCACGGCTAACTACGTGCCAGCAGCCGCGGTAATACGTAGGTGGCAAGCGTTTTCCGGATTTATTGGGCGTAAAGCGAGCGCAGGCGGTTTCTTAAGTCTGATGTGAAAGCCCCCGGCTCAACCGGGGAGGGTCATTGGAAACTGGGAAACTTG
+
GGGGGGGGGGGGGGGGGGGGGGGGGGGGGGGGGGGGGGGGGGGGGGGGGGGGGGGGGGGGGGGGGGGGGGGGGGGGGGGGGGGGGGGGGGGGGGGGGGGGGGGGGGFGGGGGGGDGGFGFFGGGGGGGGGGGGGFFGGGGGGGGGGGG7DGGGGGFCGGGGGGGGGGGGGGGGGGGGGGGGGGGGGCGGGGGGGGGGGCEE6@EGGGGCGGGGGGFEGGGGGGEGEEE:<8C?FGGG7FG@7BFGGGGF7CGGGGF5:5BE@GGEGGB5>EE5;88<9C60)*19F::245)<6
@M04650:207:000000000-C238N:1:1101:7521:6277 1:N:0:19
ACTCCTACGGGAGGCAGCAGTGGGGAATATTGGACAATGGACCAAGAGTCTGATCCAGCAATTCTGTGTGCACGAAGAAGCTTTTCGGAATGTAAAGTGCTTTCAGTTGGGAAGAAGTCAGTGACGGTACCAACAGAAGAAGCGACGGCTAAATACGTGCCAGCAGCCGCGGTAATACGTATGTCGCCAGCGTTATCCGGATTTATTGGGCGTAAAGCGCGTCTAGGCGGTTTAGTAAGTCTGATGTGAAAATGCGGGGCTCAACCCCGTATTGCGTTGGAAACTGCTAAACT
+
FGGGGGGFGGGGGGGGGGGGGGGGGGGGFGGDEDFGGGGGFGFGGGGGFFEE9EFCCFGGDFDFDGF9,ED<FFG@FE,C,6CECAFD,=DDFEGGEFFCGGGGEDA9EFGGGEFGDFFAFGA<FECGG7F<E?FF8AEE@E8CCGGGDC7FGGFF<FDDFFGG?DFF@E7>@>*E;=C>9B@CGCC*1>FE:EG>FCCGCEGC9B;CCFFE85*@F7D3EC8CFF66CD*:)+22*217=C=97FCGF*2::CC>55>DE>GG:*90>5>FF4B370>79474=6?A5*8:B
@M04650:207:000000000-C238N:1:1101:10332:6326 1:N:0:19
ACTCCTACGGGAGGCAGCAGTAGGGAATCTTCGGCAATGGACGAAAGTCTGACCGAGCAACGCCGCGTGAGTGAAGAAGGTTTTCGGATCGTAAAACTCTGTTGGTAGAGAAGAACGTTGGTGAGAGTGGAAAGCTCATCAAGTGACGGTAACTACCCAGAAAGGGACGGCTAACTACGTGCCAGCAGCCGCGGTAATACGTAGGTCCCGAGCGTTGTCCGGATTTATTGGGCGTAAAGCGAGCGCAGGTGGTTTATTAAGTCTGGTGTAAAAGGCAGTGGCTCAACCATTGT
+
GGGGGGGGGGGGGGGGGGGGGGGGGGGGGGGGGGGGGGGGGGGGGGGGGGGGGGGGGGGGGGGGGGGGGGGGGGGGGGGGGGGGGGGGGGGGGGGGGGGGGGGGGGGGFGGGGGGGGGGGGGGGGGGGGGGGGGGGGGGGGGGGGGGGGGGGGGGGGGGGGGGGGGGGGEGGGGGGGGGGGGGGGGGGFGGGGGGGDGGGGGGCDGGGFGGGGGGGGGGGGG:CEG7FFFFGFGGDGDFGDGDFGGGGFFFF97C4@FFFGFGGF404FFFFFFFFBFGFF?C?4???FF@<:
@M04650:207:000000000-C238N:1:1101:4757:6327 1:N:0:19
ACTCCTACGGGAGGCAGCAGTGAGGAATATTGCACAATGGGCGAAAGCCTGATGCAGCGACGCCGCGTGAGGGACGAAGGCTTTCGGGTCGTAAACCTCTGTCTTGGGGGACGAAGAAGTGACGGTACCCTTGAAGGAAGCTAGGCCTACCTCCGTCCCACCAGCCGCGTAAAACCTAAGGTGGCAAGCGTTGTCGGGATTTACTGGGTGTAACGGGAGCGCAGCGGGGGTGTCAAGTTGGGTGTGAAATCTCTGGCTTCAACCCATAGAGTGCACCCATAACGCGCACTCTTT
+
FCFFGGGGGGGCGGGGGGGGGG,CDDFGFGFGG<FG8FGFGGGFG@FGGGGGDFFFGE7FEFGGGGGGG7:FGG,CGGGG,,BFFEG+E+@F@FGGGGGGGGCAF,EFGCFCEG++=,B3,,,8+8+@<F,:@,8,,,,53,,,6,3?B,,,,6*@,F*?,*62=<**<**4<,2*++,?25B*+*+**1=***</:*5/*3++3<6***2<<+;*219)*1/:**1*>)2C@FC?6*=:)))0)/:**2::*:??4)85+=:9)**4)*994*1*(43)))0))70(,))6))
@M04650:207:000000000-C238N:1:1101:26797:6354 1:N:0:19
ACTCCTACGGGAGGCAGCAGTAGGGAATCTTCGGCAATGGGGGCAACCCTGACCGAGCAACGCCGCGTGAGTGAAGAAGGTTTTCGGATCGTAAAACTCTGTTGTTAGAGAAGAACGTTAAGTAGAGTGGAAAATTACTTAAGTGACGGTATCTAACCAGAAAGGGACGGCTAACTACGTGCCAGCAGCCGCGGTAATACGTAGGTCCCGAGCGTTGTCCGGAGTTATTGGGCGTAAAGCGAGCGCAGGTGGTTGATTAAGTCTGGTGTAAAAGGCAGTGGCTCAACCATTGT
+
GFGFGGGGGGGGGGGGGGGGGGGGGGFGGGGGFEGGGGGGGGGEGGEGFFGGGGGGGGGGFGGGGGGGGGGGG9EFGGGGB?FFEGGFGGGGFGGG<FGGGGGGG?FGGGGGGGGGE<DBFGGDFCEFFDFGFG9BF,<<FFGGGFGG:F7FGGFAEGGGGGGGGGGGGGGGGC@FECCCFFEGGGGGGB8BEEBECFG9CCF7CF+3CEG7**/;:DF78CE*1:+A:*<=4>CGD7FFFC@55DG3:>>79<*9698@:6C:B4:<F??=FFB@<B5;56*/?=F??=FB4
@M04650:207:000000000-C238N:1:1101:11036:6384 1:N:0:19
ACTCCTACGGGAGGCAGCAGTGGGGAATATTGCACAATGGGCGCAAGCCTGATGCAGCCATGCCGCGTGTATGAAGAAGGCCTTCGGGTTGTAAAGTACTTTCAGTCGGGAGGAAGGTGTCAAGGTTAATAACCTTGGCAATTGACGTTACCGACAGAAGAAGCACCGGCTAACTCCGTGCCAGCAGCCGCGGTAATACGGAGGGTGCAAGCGTTAATCGGAATTACTGGGCGTAAAGCGCACGCAGGCGGTCTGTCAAGTCGGATGTGAAATCCCCGGGCTCAACCTGGGAAC
+
GGGGGGGGGGGGGGGGGGGGGGGGGGGGGGGGGGGGGGGGGGGGGGGGGGGGGGGGGGGGGGGGGGGGGGGGGGGGGGGGGGGGGGGGGGGGGGGGGGGGGGGGGGGGGGGGGGGGGGGGGGGGGGGGGGGGGGGGGGGGGGGCFGGGGGGGGGGGGGGGGGGGGGGGGGGGGGGGGGGGGGGGGGGGGGGGGGGGGFGGGGGEEGGGFFEGG=EEGCFGGG5CFGGFGGCF>CGDGGFDE35BGCGG>CDDDCFFBFFFFFGGFGG09BF??BFF?>DE@>FF?@FBBFFFF3
@M04650:207:000000000-C238N:1:1101:23612:6401 1:N:0:19
ACTCCTACGGGAGGCAGCAGTAGGGAATCTTCGGCAATGGACGAAAGTCTGACCGAGCAACGCCGCGTGAGTGAAGAAGGTTTTCGGATCGTAAAACTCTGTTGGTAGAGAAGAACGTTGGTGAGAGTGGAAAGCTCATCAAGTGACGGTAACTACCCAGAAAGGGACGGCTAACTACGTGCCAGCAGCCGCGGTAATACGTAGGTCCCGAGCGTTGTCCGGATTTATTGGGCGTAAAGCGAGCGCAGGTGGTTTATTAAGTCTGGTGTAAAAGGCAGTGGCTCAACCATTGT
+
GGGGGGGGGGGEGGGEGGGGGGGGGGGGGGGGGGGGGGGGGGGGGGGGGGGGGGGEGGGGGGGGGGGFG:FFGGGFGGGGGFGGGFGDEGGGGGGGGGGGGGGGGGGGFGGGGGGGGFEFGGGGGGGFGFFGFFGGGGGGGFGGGCGGGGGGGGGGGGGGGGGGGGGGGGGGGGGGFCFGGGGGGGGGCFGGGGGGGGGFGGGGGGFGGGGGGGGGGGDFGDG=5<CGGCCEFDDCD<FGFGFFGGDGFCFF7CFFBFF?9@7CFGF<FF774=DF?BGFFB4?FFF:?@=AB
@M04650:207:000000000-C238N:1:1101:21458:6405 1:N:0:19
ACTCCTACGGGAGGCAGCAGTGGGGAATATTGCACAATGGGCGAAAGCCTGATGCAGCGACGCCGCGTGAGGGAAGAAGGTTTTCGGATTGTAAACCTCTGTCTTAGGGGACGAAGAAGTGACGGTACCCTAGGAGGAAGCCACGGCTAACTACGTGCCAGCAGCCGCGGTAAAACGTAGGTGGCAAGCGTTGTCCGGAATTACTGGGTGTAAAGGGAGCGCAGGCGGGGTGTCAAGTTGGGTGTGAAATCTATGGGCTCAACCCATAGCGTGCACTCAAAACTGGCACTCTTG
+
GGGGGGGGGGGGGGGGGGGGGGGGGGGGGGGGGGGGGGGGGGGGGGGGGGGGGGGGGGGGGGGGGGGGGGGGGGGGGGGGGGGGGGGGGGGGGGGGGGGGGGGGGGGGGGGGGGGGGGGGGGGGGGGGGGGGGGGGGGCDCFFGGGGCFGGGGGGFGGFGFGGG>EGGGDB:EGG9*+<FEGGGGGGFFGGGD12C>E5CEFFGC?FGFEEFGGGGGCDGED8=CCEEGGEGFCFFF*9CFGD@DDC>BCFGGC7F:4@FFFGGBDD?FFFFFFFFB:CFFDGFFFF?BFFBFA
@M04650:207:000000000-C238N:1:1101:20058:6453 1:N:0:19
ACTCCTACGGGAGGCAGCAGTGGGGAATATTGGACAATGGAGGTAACTCTGATCCAGCAATTCTGTGTGCACGAAGAAGGTCTTCGGATTGTAAAGTGCTTTAAGTTGGGAAGAAAAAAATGACGGTACCAACAGAATAAGCGACGGCTAAATACGTGCCAGCAGCCGCGGTAATACGTATGTCGCAAGCGTTATCCGGAATTATTGGGCATAAAGGGCATCTAGGCGGGGTTTCAAGTCGACGGTGAAAACTAGTGGCTCAACCATTAGCTTGCCGACGAAACTGACATTCT
+
GGGGGGGGGGFDEGCEGGFGGGFGGGGGFGGGGGGGGGGGCFGGGGGGGGGGGGGGGGGGGGGGGGGGGGGGGGGGDGFFGGGGGGEEGGGGGF<FGFGGGGGGGFGGFEGGEGGGGGGEGFGGGGGGGGGGGGGGFGGGDGDGGEGGGGGGGGGGGGGGGGGGGGGFGEGGGGGGGGGGFGGGGGD7CFGGGGGGCCGGCFFEFFFGGGDGCC99C*59CF+AFFGEEGGEEGFFFGFDDGFFGGGC=7CC<7CB?F@F?6C<>G7A??48@)<@339<>9GD7??(46=A4
@M04650:207:000000000-C238N:1:1101:4613:6485 1:N:0:19
ACTCCTACGGGAGGCAGCAGTGGGGAATATTGCACAATGGGCGAAAGCCTGATGCAGCGACGCCGCGTGAGGGAAGAAGGTTTTCGGATTGTAAACCTCTGTCTTAGGGGACGAAGAAGTGACGGTACCCTAGGAGGAAGCCACGGCTAACTACGTGCCAGCAGCCGCGGTAAAACGTAGGTGGCAAGCGTTGTCCGGAATTACTGGGTGTAAAGGGAGCGCAGGCGGGGTGTCAAGTTGGGTGTGAAATCTATGGGCTCAACCCATAGCGTGCACTCAAAACTGGCACTCTTG
+
GGGGGGGGGGEFEGEGGGG8CFFFEGCFGFGFGGFGFFGGGGCGGC@FFGGGGGGCEF@@@@@FCFFEG,=FGGFECFFGBFGGFGGEGGGEFFFFGGGGGGGGFGFCECGCCFCE7D8D<FFGCFGGGD9FGCBFECGGCFGCGEFGGGGGGGEGGCFFGG7>EGGEGGGDBFGDCCF7:FFGF=EGGGGEBE9CEDEG5CCGFG+50:CGG9CGGGGG*>*:?C5=:3CCBG7+9C8D)9>BG<*;*:>C>CC?F8@@C?FCBDD(6<BBE>FFA:C@*4D)*9>:?)99A)
@M04650:207:000000000-C238N:1:1101:21360:6521 1:N:0:19
ACTCCTACGGGAGGCAGCAGTAGGGAATCTTCGGCAATGGACGAAAGTCTGACCGAGCAACGCCGCGTGAGTGAAGAAGGTTTTCGGATCGTAAAACTCTGTTGGTAGAGAAGAACGTTGGTGAGAGTGGAAAGCTCATCAAGTGACGGTAACTACCCAGAAAGGGACGGCTAACTACGTGCCAGCAGCCGCGGTAATACGTAGGTCCCGAGCGTTGTCCGGATTTATTGGGCGTAAAGCGAGCGCAGGTGGTTTATTAAGTCTGGTGTAAAAGGCAGTGGCTCAACCATTGT
+
GGGGGGGGGGGGGGGGGGEGGGGGGGGGGGGGGGGGGGGGGGGGGGGGGGGGGGGGGGGGGGGGDGGGGGGFGGCFGGGGFEGGGGGGGGGGGGGGGGGGGGFGGEGGFGGFGGFGGGGGFFGGGCFFEGFGGGGGGGGGGGGGGGGGGGGFGGGGFGGGFGGGGGGGGGGDFGGGGGGGGGGGGGGGGGEEEGGGEGGGGGGGGGGGGGGGGGGEEGGGDG85AFFGGG6FFGGGGCFFBCEFGGGGFGDGCGGF?FFFGFGGFCGFF4@?8FFFFFGF@674?FF?6@FAA
@M04650:207:000000000-C238N:1:1101:20736:6565 1:N:0:19
ACTCCTACGGGAGGCAGCAGTAGGGAATCTTCGGCAATGGACGAAAGTCTGACCGAGCAACGCCGCGTGAGTGAAGAAGGTTTTCGGATCGTAAAACTCTGTTGGTAGAGAAGAACGTTGGTGAGAGTGGAAAGCTCATCAAGTGACGGTAACTACCCAGAAAGGGACGGCTAACTACGTGCCAGCAGCCGCGGTAATACGTAGGTCCCGAGCGTTGTCCGGATTTATTGGGCGTAAAGCGAGCGCAGGTGGTTTCTTAAGTCTGATGTAAAAGGCAGTGGCTCAACCATTGTG
+
GGGGGGGGGGGGGGGGGGGGGGGGGGGGGGGGGGGGGGGGGGGGGGGGGGGGGGGGGGGGGGGGGGGFGGGGGGGGGGGGGGGGGGGGGGGGGGGGGGGGGGGGGGGGGFGGGGGGGGGGGGGGGFGGGGGGGGGGGGGGGGGGGDFGGGGGGGGGFGGGGGGGGGGGGGGGGGGGGGGGGGGGGGGFGGGGGGEGGGGGGGGGGGGGGGGGGGGG5DGGGGEEGGGGG7FGFDGGDCBFFGFFGGDGFFGGGGGFFFF6FFFGBFDAFFFF44:F?:09??5@FFFF06FBF4
@M04650:207:000000000-C238N:1:1101:10784:6618 1:N:0:19
ACTCCTACGGGAGGCAGCAGTAGGGAATCTTCGGCAATGGACGAAAGTCTGACCGAGCAACGCCGCGTGAGTGAAGAAGGTTTTCGGATCGTAAAACTCTGTTGTTAGAGAAGAACAAGGATGAGAGTAAAATGTTCATCCCTTGACGGTATCTCACCAGAAAGCCACGGCTAACTACGTGCCAGCAGCCCCGGTAAAACGTAGGTGGCAACCGTTGTCCGGAATTACTGGGTGTAAGGGGTGCGCAGCCGGAAGTCCAGTTTGAATGTGAAACCTAGGGGTCCAACCCGT
+
GGGGGGGGGGGGGGGGGGGGGAFGGGGGEGGF@FGGGGGG<FGGGGGFGGGGGC@FGGEGGGGGGGGGGGG<FGCFGGGGG<FGGGGGGGGGGGGAFGGGGGF<B=FGCFGGGGGGGF<=F<3,,?8DDFF,5F?A??DD9>FE8B<C:36>CF9FEC>>DFF:,@,<F>BBE,,32>1>,>B22*?2D,*1=5*=:;,+B2*=CCG7<FC**:C3*:F@G)*2@6+00:C5)/1<7*)7)*)))))1)19>D7))184)0*0:6**)0*9*/0553)9>5(*)1*0,4)0
@M04650:207:000000000-C238N:1:1101:27143:6661 1:N:0:19
ACTCCTACGGGAGGCAGCAGTGGGGAATATTGCACAATGGGGGAAACCCTGATGCAGCAACGCCGCGTGAGTGATGACGGTCTTCGGATTGTAAAGCTCTGTCTTTGGGGACGATAATGACGGTACCCAAGGAGGAAGCCACGGCTAACTACGTGCCAGCAGCCGCGGTAATACGTAGGTGGCGAGCGTTGTCCGGATTTACTGGGCGTAAAGGGAGCGTAGGCGGATTCTTAAGTGGGATGTGAAATACCCGGGCTTAACCTGGGTGCTGCATTCCAAACTGGGAATCTAG
+
GGGGGGGGGGGGGGGGGGGGGGGGGGGGGGGGGGGGGGGGGGGGGGGGGGGGGGGGGGGGGGGGGGGGGGGGGGGGGGGGGGGGGGGGGGGGGGGGGGGGGGGGGGGGGGGGGGGGGGGGGGGGGGGGGGGGGGGGGGGGGGGGGGGGGGGGGGGGGGGGFGGGGGGDGECFCFFGGGGGFGGGGDGGGGGGGGGGEGDGGGGGGGGEEGGFGDEGGGGGGDGGEGCEEGGGFC>EFG>DFC/9DGGGFFDGDC7>BFFFGFGGFGGFFFF@FFFFBFCFFFFFF@6148F:
@M04650:207:000000000-C238N:1:1101:10275:6688 1:N:0:19
ACTCCTACGGGAGGCAGCAGTGGGGAATATTGCACAATGGGCGAAAGCCTGATGCAGCGACGCCGCGTGAGGGAAGAAGGTTTTCGGATTGTAAACCTCTGTCTTAGGGGACGATAATGACGGTACCCGAGGAGGAAGCCACGGCTAACTACGTGCCAGCAGCCGCGGTAAAACGTAGGTGGCAAGCGTTGTCCGGAATTACTGGGTGTAAAGGGAGCGCAGGCGGAATGCCAAGTTGAATGTGAAAACTATGGGCTCAACCCATAGACTGCGTTCAAAACTGGCGTTCTTG
+
GGGGGGGGGGGGGGGGGGGGGGGGGGGGGGGGGGGGGGGGGGGGGGGGGGGGGGGGGGGGGGGGGGGGGGGGGGGDGGGGGGGGGGGGGGGGGGGGGGGGGGGGGGGGGGGGGDGGGGGGGGGGGGGGGCFGFGGGFDDFGGGGGGGGGGGGGGGG>FGGGGGGGGGGGGGGFFGGGGGGGGGGCGGGGGDGGGGGDGGGGGGGGG8EEFF?EGEGGGGGGGGGGGGGGGG6?FF<FG*:7**8DGGGFGGGGGFFF>FFGFDD@GCAFFFFFFBDBBG=>BF:)>;9:F46
@M04650:207:000000000-C238N:1:1101:13265:6754 1:N:0:19
ACTCCTACGGGAGGCAGCAGTAGGGAATCTTCGGCAATGGACGAAAGTCTGACCGAGCAACGCCGCGTGAGTGAAGAAGGTTTTCGGATCGTAAAACTCTGTTGGTAGAGAAGAACGTTGGTGAGAGTGGAAAGCTCATCAAGTGACGGTAACTACCCAGAAAGGGACGGCTAACTACGTGCCAGCAGCCGCGGTAATACGTAGGTCCCGAGCGTTGTCCGGATTTATTGGGCGTAAAGCGAGCGCAGGTGGTTTATTAAGTCTGGTGTAAAAGGCAGTGGCTCAACCATTGT
+
GGGGGGGGGGGGGGGGGGGGGGGGGGGGGGGGGGGGGGGGGGGGGGGGGGGGGGGGGGGGGGGGGGGFEGGGGGGGGGGGGGGGGGGGGGGGGGGGGGGGGGGGGGGGGGGGGGGGGGGGGGGGGGGGGGGGGGGGGGGGGGGGGGGGGGGGGGGGGGGGGGGGFGGGGGGGGGGGGGGGGGGGGGGGGGGGGGGGGGGGGGEGGGFFGGGGGGGDGGGGGGGGGGGGGGGFFG<5CF?CEDFFGGGD>C4CD3<FFF=6+=:76DGFF?86?FF)(-76FBGF4?FBFFF2A
@M04650:207:000000000-C238N:1:1101:5609:6754 1:N:0:19
ACTCCTACGGGAGGCAGCAGTGGGGAATATTGCACAATGGGCGAAAGCCTGATGCAGCGACGCCGCGTGAGGGAAGAAGGTTTTCGGATTGTAAACCTCTGTCTTAGGGGACGAAGAAGTGACGGTACCCTAGGAGGAAGCCACGGCTAACTACGTGCCAGCAGCCGCGGTAAAACGTAGGTGGCAAGCGTTGTCCGGAATTACTGGGTGTAAAGGGAGCGCAGGCGGGGTGTCAAGATGGGTGTGAAATCTATGGGCTCAACCCATAGCGTGCACTCAAAACTGGCACTCTTG
+
GGGGGGGGGGGGGGGGGGGGGFGGGDGGGFGGGGGGFFF@FGGGDGECFFFGFFGGGGGGGGGGGGGGGGCFFFFGGGFGCGFFGGGGDGGGGGGGDGCFGFGEAFFGDCGGGEGGG@DFGGGGGGGGGGG?FCGGGGGGG<,D:CGGGGGGGGGGGFGFC8DFGGGGGGFGGFFG7BFGGGGGGGCGG8E7CGGGEGGEFFGFAF6CGGEE+AE?EGCGGDEGGGGGGG8C57FF4*9:?F<>57CCFFFFGGF)<;7>+7CFFDC:F?B@3<76<>5?B2*6@F@77@F2))
@M04650:207:000000000-C238N:1:1101:8274:6760 1:N:0:19
ACTCCTACGGGAGGCAGCAGTAGGGAATCTTCGGCAATGGACGAAAGTCTGACCGAGCAACGCCGCGTGAGTGAAGAAGGTTTTCGGATCGTAAAACTCTGTTGGTAGAGAAGAACGTTGGTGAGAGTGGAAAGCTCATCAAGTGACGGTAACTACCCAGAAAGGGACGGCTAACTACGTGCCAGCAGCCGCGGTAATACGTAGGTCCCGAGCGTTGTCCGGATTTATTGGGCGTAAAGCGAGCGCAGGTGGTTTATTAAGTCTGGTGGAAAAGGCAGTGGCTCAACCATTGT
+
GGGGGGGGGGGGGGGGGGGGGGGGGGGGGGGGGGGGGGGGGGGGGDGGGGGGGGGGGGGGGGGGGGGGGGGFGGGGGGGGEGFFGGGGGGGGGGGGGGGGGGGGGGGGGGGGGGGGGGGGGGGGFDGGG7FGFFGGGGGGGGGCGGGGGGGEGGGGGGGGGGGCGGFGGG7EGGFFDEGGGGGG7@CGGGGGGGGGGGCGCBFGGGFGGGGEGE8CECFGGGC/*3A+?GG=5EDG3DFGE<>:CGGGFFGF5C<:=BF=G?FCFFC()07*.08F7?4?FF<?F??70?FAF
@M04650:207:000000000-C238N:1:1101:22016:6797 1:N:0:19
ACTCCTACGGGGGCAGCAGTGGGGAATATTGCACAATGGGCGAAAGCCTGATGCAGCGACGCCGCGTGAGGGAAGAAGGTTTTCGGATTGTAAACCTCTGTCTTAGGGGACGAAGAAGTGACGGTACCCTAGGAGGAAGCCACGGCTAACTACGTGCCAGCAGCCGCGGTAAAACGTAGGTGGCAAGCGTTGTCCGGAATTACTGGGTGTAAAGGGAGCGCAGGCGGGGTGTCAAGTTGGGTGTGAAATCTATGGGCTCAACCCATAGCGTGCACTCAAAACTGGCACTCTTGG
+
GGGGGGGGGGGGGG:FGCGGGGGGGFFGGG9FFG,EFGGGGGGGGGGGFDEGGGFGGEGGGGGCGCFGGGGGGGGAFFGGGGGGGG4FFGFCFGGGGGFGDFFGGGGGGDGGFGGCGGGGGGGGGGGFGFC8FFGDGGGGGCFGGGGGGGGGGGGFGGGGGGGGGGGGDGDGGGGGGGGGGFGGCGFFE;?EGGGGGGDFGGGGGGGGGGFC@CEGGGGGGGDEGGGGD<E7?E>F7FFGFGDECCGCFGGFFF<F>FFFCFGGFG74?D>D:F?*4(CF6:7*0<4)8FB)5)
@M04650:207:000000000-C238N:1:1101:20221:6832 1:N:0:19
ACTCCTACGGGAGGCAGCAGTGGGGAATATTGCACAATGGGCGAAAGCCTGATGCAGCGACGCCGCGTGAGGGAAGAAGGTTTTCGGATTGTAAACCTCTGTCTTCGAGGACGAAGAAGTGACGGTACTCGAGGAGGAAGCCACGGCTAACTACGTGCCAGCAGCCGCGGTAAAACGTAGGTGGCAAGCGTTGTCCGGAATTACTGGGTGTAAAGGGAGCGCAGGCGGGATGCCAAGTTGGACGTGAAATCTATGGGCTCAACCCATAGCGTGCGTTCAAAACTGGCGTTCTTG
+
GGGGGGGGGGGGGGGGGGGGGGGGGGGGGGGGGGGGGGGGGGGGGGGGGGGGGGGGGGGGGGGGGGGGGGGGGGGGGGGGGGGGGGGGGGGGGGGGGGGGGGGGGGGGGGGGGGGGGGGGGGGGGGGGGGGGGGGGGGGGGGGGGGGGGGGGGGGGGGGGGGGGGGGGGGCEGGGGGGGGGGGGGGGGGGGGGGGGGGGGGGGGGGGGGGGGFGGGGGGGGGGGGGGGGGGGFGGCGCFGFGFEDGGGBGGGGGGFFFFFGFGFFGGFFFFBFFFBB<F@FAGFFFFFFFF:A<
@M04650:207:000000000-C238N:1:1101:17253:6839 1:N:0:19
ACTCCTACGGGAGGCAGCAGTAGGGAATCTTCGGCAATGGACGAAAGTCTGACCGAGCAACGCCGCGTGAGTGAAGAAGGTTTTCGGATCGTAAAACTCTGTTGGTAGAGAAGAACGTTGGTGAGAGTGGAAAGCTCATCAAGTGACGGTAACTACCCAGAAAGCCACGGCTAACTACGTGCCAGCAGCCGCGGTAATACGTAGGTCCCGAGCGTTGTCCGGATTTATTGGGCGTAAAGCGAGCGCAGGTGGTTTATTAAGTCTGGTGTAAAAGGCAGTGGCTCAACCATTGT
+
GGGGGGGGGGGGGGGGGGGGGGGGGGGGGGGGGGGGGGGGFGGEGGGFFGGGGGGGGGGGGGGGGGGGGGGFGGGGGGGGADGGGGGDGCGGGGGGGGGGGGGGGGFGGGGGGGGGGGGGGEFCFGGGGGGGGG8DFFFFFGGGDAFGGGGGGGGGGGGEGGFCFGGF@CCGGGGGGGG@8CFGGGDGF:ECE>CEGG9CG?F@CFGF::=78CGE5*27EDCEGGCFGC?=:EDC55FFFGFFD<DG:9<F9D4?BF4@FFGGFGC1F?=FF/>4:6GFFFC:4?FFFFFA>
@M04650:207:000000000-C238N:1:1101:8153:6859 1:N:0:19
ACTCCTACGGGAGGCAGCAGTAGGGAATCTTCGGCAATGGGGGCAACCCTGACCGAGCAACGCCGCGTGAGTGAAGAAGGTTTTCGGATCGTAAAACTCTGTTGTTAGAGAAGAACGTTAAGTAGAGTGGAAAATTACTTAAGTGACGGTATCTAACCAGAAAGGGACGGCTAACTACGTGCCAGCAGCCGCGGTAATACGTAGGTCCCAAGCGTTGTCCGGATTTATTGGGCGTAAAGCGAGCGCAGGTGGTTTCTTAGGTCGGATGTAAAAGGCAGTGGCTCAACCATTGTG
+
GGGGGGGGGGGGGGGGGGGGGGGGGGGGGGGGGGGGGGGGGGGGGGGGGGGGGGGGGGGGGGGGGGGGGGGGGGGGGGGGEFFGGGGGGGGGGGGGGGGGGGGGGGGGFGGGGGGGGFGGGGFGGFEAEFFGGGGGGGGFGGGFGGGGGCFGGGGGGGGGGGFGGGGGGGGGGGGGGGGGGGGGGGGGGGGGGGGGGGGGGGGGGGGGGGGGGGEECDFGGCCE5+<FGGGGFGGGGGFGFGFFD3>DFFFF<D*8=FF*<=7))/*19F@7@FD::BFFFB44?FF7<F?<A>
@M04650:207:000000000-C238N:1:1101:11305:6866 1:N:0:19
ACTCCTACGGGAGGCAGCAGTAGGGAATCTTCGGCAATGGACGAAAGTCTGACCGAGCAACGCCGCGTGAGTGAAGAAGGTTTTCGGATCGTAAAACTCTGTTGTTAGAGAAGAACAAGTAGGAGAGTAACTGCTCTTACCTTGACGGTATCTAACCAGAAAGCCACGGCTAACTACGTGCCAGCAGCCGCGGTAATACGTAGGTCCCGAGCGTTGTCCGGATTTATTGGGCGTAAAGCGAGCGCAGGTGGTTTATTAAGTCTGGTGTAAAAGGCAGTGGCTCAACCATTGTAT
+
GGGGGGGGGGGGGGGGGGGGGGGGGGGGGGGGGGGGGGGGGGGGGGGGGGGGGGGGGGGGGGGGGGGGGGGGGGGGGGGGGGGGGGGGGGGGGGGGGGGGGGGGGGGGGGGGGGGGGGGFGGGGGGGGGGGGGGGGGGGGGGGGGGGDEGDGGGGGGGGGGFGGGGGGEGGGGGGGGGGGGGGGGGGGFGGGGGGGGGGGGGGGGGGGGGEGGGEGEFCDGCE=CGGGGGGGFGGGGGFGDG)575DG>FGDFGGFFF?4C@GFFCF?FFFFFDFF:2C@B?GFFF>?F66<A6
@M04650:207:000000000-C238N:1:1101:20617:6935 1:N:0:19
ACTCCTACGGGAGGCAGCAGTAGGGAATCTTCGGCAATGGACGAAAGTCTGACCGAGCAACGCCGCGTGAGTGAAGAAGGTTTTCGGATCGTAAAACTCTGTTGGTAGAGAAGAACGTTGGTGAGAGTGGAAAGCTCATCAAGTGACGGTAACTACCCAGAAAGGGACGGCTAACTACGTGCCAGCAGCCGCGGTAATACGTAGGTCCCGAGCGTTGTCCGGATTTATTGGGCGTAAAGCGAGCGCAGTTGGTTTATTAAGTCTGGTGTAAAAGGCAGTGGCTCAACCATTGTG
+
GGGGGGGGGGGGGGGGGGGGGGGGGGGGGGFGGGGGGGGGGGGEFFGFGGGGGGFGGGGGDGCFGGGGGEGEFGGGGCGGF??DF=FBCE=F=FGGGFF<FGG,<FCEAFFGGGGGGBAFFFGFGGGGGCGGAF<FCFGGEFFFGGGGGGEBCFF<FGGC>DCCGEGDGCF8FFGCGGGFFCFDGFGGGCEECEEGGF9EFFDC7ECE8EEGGGGC5C>7E7;:8CEFFCFG4CC5D*=>E555CC59)*2>*/9)9FFFGB?*7FC?FB?9BFD4::DF?0567?FB6?*.:)
@M04650:207:000000000-C238N:1:1101:23682:6941 1:N:0:19
ACTCCTACGGGAGGCAGCAGTGGGGAATATTGCACAATGGGCGAAAGCCTGATGCAGCGACGCCGCGTGAGGGAAGAAGGTTTTCGGATTGTAAACCTCTGTCTTAGGGGACGAAGAAGTGACGGTACCCTAGGAGGAAGCCACGGCTAACTACGTGCCAGCAGCCGCGGTAAAACGTAGGTGGCAAGCGTTGTCCGGAATTACTGGGTGTAAAGGGAGCGCAGGCGGGGTGTCAAGTTGGGTGTGAAATCTATGGGCTCAACCCATAGCGTGCACTCAAAACTGGCACTCTTG
+
GGGGGGGGGGGGGGGGGGGGGGGGGGGGGGGGGGGGGGGGGGGFGGGGGGGGGGGGGGGGGGGGGGGGGGGGGGGGGGGGGDGGGGGEGGGGGGGGGGGGGGGGGGGGGGGGGGGGGFGDFDFFGGFGGGGGGFCFGGGGGFFGGDGGGGGGGGGGGFGGGGEGGGGGEGCGECFGGCFGDGGFFGGGGEGGGEGFEG*:E?FGGGGGGGEGFEGFEFDGGDCGGGCEGG5CB6::>?FF@C>DDDDF?FGFGGGFF>F:+/>F>391:FE5;D>?BFGF4)9@??F:??F)64
@M04650:207:000000000-C238N:1:1101:27898:6976 1:N:0:19
ACTCCTACGGGAGGCAGCAGTAGGGAATCTTCGGCAATGGACGAAAGTCTGACCGAGCAACGCCGCGTGAGTGAAGAAGGTTTTCGGATCGTAAAACTCTGTTGGTAGAGAAGAACGTTGGTGAGAGTGGAAAGCTCATCAAGTGACGGTAACTACCCAGAAAGGGACGGCTAACTACGTGCCAGCAGCCGCGGTAATACGTAGGTCCCGAGCGTTGTCCGGATTTATTGGGCGTAAAGCGAGCGCAGGTGGTTTATTAAGTCTGGTGTAAAAGGCAGTGGCTCAACCATTGTT
+
GG,CFGFGGGG@6@FFDGCFGGGGGGGCAE<FGD+:CFC@<FE76,@FFFGCGGGCFEEGCE:CCFG@BCE9E<?FEFDF=?FGFDEEFGE<F=FE,FGFGFGFGGGGAG9FEFAE=?EGGGB9>?FDFFCDD8FAEGGGGGGGGGFCGFGGGGG7>FCGFGCGFGFGFGGGEGGGFFGFC7CF:8:BE5=EEGGEEGGGGFC2CGFFGGGGGGEGGGFGCD8*;?:C:*<FFGCE<C=:BD:<<D55>96DC3*99=*=?FGFFGG:>F?=?6D:BF7FF:CFFF?:B??9A)
@M04650:207:000000000-C238N:1:1101:14544:6980 1:N:0:19
ACTCCTACGGGAGGCAGCAGTAGGGAATCTTCGGCAATGGGGGCAACCCTGACCGAGCAACGCCGCGTGAGTGAAGAAGGTTTTCGGATCGTAAAACTCTGTTGTTAGAGAAGAACGTTAAGTAGAGTGGAAAATTACTTAAGTGACGGTATCTAACCAGAAAGGGACGGCTAACTACGTGCCAGCAGCCGCGGTAATACGTAGGTCCCAAGCGTTGTCCGGATTTATTGGGCGTAAAGCGAGCGCAGGTGGTTTCTTAAGTCTGATGTAAAAGGCAGTGGCTCAACCATTGTG
+
GGGGGGGGGGGGGGGGGGGGGGGGGGGGGGGGGGGGGGGGGGGGGGGGGGGGGGGGGGGGGGGGGGGGGGGGGGGGGGGGGGGGGGGGGGGGGGGGGGGGGGGGGGGGGGGGGGGGGGGGGGGGGGGGGGGGGGGGGGGGGGGGGGGGGGGGGGGGF?CGGGGGGGGGGGGGGGGGGGGGGGGGGGGGGGGGGGGGGGGGGGGFDCEFGGGFGGGEEGDFGDGGEFGGGGGGFGDGCGFGFDBFDGGGFGGGDFGFFFF4C=FFF7>>6*949FEFFFCF@:<FF@:?:F=:A:
@M04650:207:000000000-C238N:1:1101:6974:6984 1:N:0:19
ACTCCTACGGGAGGCAGCAGTAGGGAATCTTCGGCAATGGGGGCAACCCTGACCGAGCAACGCCGCGTGAGTGAAGAAGGTTTTCGGATCGTAAAACTCTGTTGTTAGAGAAGAACGTTAAGTAGAGTGGAAAATTACTTAAGTGACGGTATCTAACCAGAAAGGGACGGCTAACTACGTGCCAGCAGCCGCGGTAATACGTAGGTCCCAAGCGTTGTCCGGATTTATTGGGCGTAAAGCGAGCGCAGGTGGTTTCTTAAGGCTGATGTAAAAGGCAGTGGCTCAACCATTGTG
+
GGFGFGGGGGGGGGGGGGGGGGFGGGGGFAFA@CF@EEGGGGGGCDG,CCFGDGGGGGGGGGGGGGGGGGGGGDFGGCE84AEFGGGGCFEGG8DDFGGAFFFGGGGGCBDGGGGGEEFFGGFDFFGCFGDGGGGGFFC9DFDCFFGGGGGGGGGCGG9FCCFGGCFDEG@CFGGGGGEGGGGGFGGGGGG758ECGGEGGC?EGE?+;FCEGGCECD7FGGG*?CCCEGGGFGDEDGFGDG5BDG)C@4C3*9<*6B9*C*5*0/><B6B7@F>FBB*<?:C6?9?73@F<<4
@M04650:207:000000000-C238N:1:1101:24064:7046 1:N:0:19
ACTCCTACGGGAGGCAGCAGTAGGGAATCTTCGGCAATGGACGAAAGTCTGACCGAGCAACGCCGCGTGAGTGAAGAAGGTTTTCGGATCGTAAAACTCTGTTGGTAGAGAAGAACGTTGGTGAGAGTGGAAAGCTCATCAAGTGACGGTAACTACCCAGAAAGGGACGGCTAACTACGTGCCAGCAGCCGCGGTAATACGTAGGTCCCGAGCGTTGTCCGGATTTATTGGGCGTAAAGCGAGCGCAGGTGGTTTATTAAGTCTGGTGTAAAAGGCAGTGGCTCAACCATTGT
+
GGGGGGGGGGGGGGGGGGGGGGGGGGGGGGGGGGGGGGGGGGGGGGGGGGGGGGGGGGGGGGGGGGGGGGGGGGGGGGGGGGGGGGGGGGGGGGGGGGGGGGGGGGGGGGGGGGGGGGGGGGGGGGGGGGGGGGGGGGGGGGGGGGGGGGGGGGGGGGGGGGGGGGGGGGGGGGGGGGGG8FGGGGGGGGGGGGGGGGFGGGGGGGGGGGGGGGGGGGGGGGEEGGGGGGGGFGGGGFFGECB:GGGGEDGG>GDFFFFFGFGGFGFFFFFFFFFFFFFFFF<@@FF<2@FAD
@M04650:207:000000000-C238N:1:1101:14868:7082 1:N:0:19
ACTCCTACGGGAGGCAGCAGTAGGGAATCTTCGGCAATGGGGGCAACCCTGACCGAGCAACGCCGCGTGAGTGAAGAAGGCTTTCGGATCGTAAAACTCTGTTGTTAGGGAAGAACGTTAAGTAGCGTGTAAAATTACTTAAGTGACGGTATCTAACCAGAAGGGCACGCCTAACTACGTGCCAGCAGCCGCGGAAATCCGTAGGTCCCAGGCGTTGTCCGGATCTATTGGCCGTAAAGCGAGCGCGGGTGGTTTCTTAAGTCTGATGTAAAAGGCAGTGGCTCAACCAGTGTG
+
FGGGGGGGGGGGGGGGGGGGG9FGGGGGCGGCF,FFGGGGGGGGGGGGGGGG@F:CFGGG<FGGGGGGG7FGGGGGGGGG,4BFGGGCF=FGGGG9F=FGDFGAF,,?,BEGEGG,6+,,3,5,C,+383@,,,3,7333@>,8=@3FC>BBFFF;><F,@D,,**41>*1,>,25,,*6,=*,,*44C8=@E**=1++2=;8BEF+A*<+1/*;*/1;*A38E*20A:CG+0:9E3*9*017:C3)7.9D:<**197@4+9*?620.=FF=**.<142??0*)=*7<?)18<2
@M04650:207:000000000-C238N:1:1101:19738:7095 1:N:0:19
ACTCCTACGGGAGGCAGCAGTGGGGAATATTGCACAATGGGCGAAAGCCTGATGCAGCGACGCCGCGTGAGGGAAGAAGGTTTTCGGATTGTAAACCTCTGTCTTCGAGGACGAAGAAGTGACGGTACCCGAGGAGGAAGCCACGGCTAACTACGTGCCAGCAGCCGCGGTAAAACGTAGGTGGCAAGCGTTGTCCGGAATTACTGGGTGTAAAGGGAGCGCAGGCGGGATGCCAAGTCGGACGTGAAATCTATGGGCTCAACCCATAGCGGGCGTTCAAACCTGGCGTTCTGG
+
GFFFFGGGDGEGGGGGGGGFEGGGGEEGGGFGGGGFGDGGGFGCCFGFFGGGGCGGCFFEECEFGGGGGGGGGGGGGGGG=FFGGGG7BFFGGGFFGGGGFEF<EFGFFGGDGCGGGGGGGGGGGGGG9FFGDGGGGGGGGEFFFGGGEGGGGGGFFGGGGGGGGGGGGEGDDCCCEFGGGFGGGGFGFGGGDGFDEG>EGGGGGGGC05>FGGGGGFD3CDDGDGGGG)/:>CCF4:*9>DBEGGGFFFGCF:CFFF).<4**075:?F@)))877(0@F29?FF>(4))4))
@M04650:207:000000000-C238N:1:1101:10307:7111 1:N:0:19
ACTCTAGGGAGGCAGCAGTGGGGAATATTGCACAATGGGCGCAAGCCTGATGCAGCCATGCCGCGTGTATGAAGAAGGCCTTCGGGTTGTAAAGTACTTTCAGCGGGGAGGAAGGTGCTGAGGTTAATAACCTCAGCAATTGACGTTACCCGCAGAAGAAGCACCGGCTAACTCCGTGCCAGCAGCCGCGGCAATACGGAGGGTGCAAGCGTTAATCGGACTTACTGGGCGTAAAGCGCACGCAGGCGGTCTGTCAAGTCGGATGTGAAATCCCCGGGCTCAACCTCGGAACTG
+
EFGGFECCDDEFGD7FDFFFFGGGGGDGFG9F<FFGFGGFEG7FCGGG@FGGG<CFGGFFGGCFF:F@EEF9F9FGGGGGGGFFGGFEFFFGGGGGGGGGD,CFGEGDDGGGGGG<CFGGGGGGCFGGGGGGGGF@FFGGG9DFC:>D:=,>FFGEFFGGCFGGGG>FFEGGG:B8CCE@?7BFFG5CC>=*31BFGFEEEEGEG5CFG5=2/=FFE:7C*)<CEC0+:4CC>EC<7CBDB37;D9)7>C7CGGGF?@**A59CB*:AFBF*09<B99D)82=F>))4(<714>
@M04650:207:000000000-C238N:1:1101:20042:7122 1:N:0:19
ACTCCTACGGGAGGCAGCAGTAGGGAATCTTCGGCAATGGACGAAAGTCTGACCGAGCAACGCCGCGTGAGTGAAGAAGGTTTTCGGATCGTAAAACTCTGTTGGTAGAGAAGAACGTTGGTGAGAGTGGAAAGCTCATCAAGTGACGGTAACTACCCAGAAAGGGACGGCTAACTACGTGCCAGCAGCCGCGGTAATACGTAGGTCCCGAGCGTTGTCCGGATTTATTGGGCGTAAAGCGAGCGCAGGTGGTTTATTAAGTCTGGTGTAAAAGGCAGTGGCTCAACCATTGTT
+
GGGGGGGGGGGGGGGGGGGGGGGGGGGGGGGGGGGGGGGGGGGGGGGGGGGGGGGGGGGGGGGGGGGGEFGGGGGGGGGGGGGGGGGGGGGGGGGGGGGGGGGGGGGGFEGGGGGGGGFGGGGGGGGFGFGGGGGGGGGGGGGGGGGGGGGGGGGFECFGGGGGDGGGGGGGGGGGFGGGGGGGGGGGGGGGGGGGGGEFGGGGGGGGGGGGGGGGGGGGGGEGGGFFGGGGFGGGGGFG>7)5CCDGF5CC><FFFFFBF=DGFGGB:=*79?E>BFFFFFGFFFF?6??<D)
@M04650:207:000000000-C238N:1:1101:10485:7163 1:N:0:19
ACTCCTACGGGAGGCAGCAGTGGGGAATATTGCACAATGGGCGAAAGCCTGATGCAGCGACGCCGCGTGAGGGAAGAAGGTTTTCGGATTGTAAACCTCTGTCTTCGAGGACGAAGAAGTGACGGTACTCGAGGAGGAAGCCACGGCTAACTACGTGCCAGCAGCCGCGGTAATACGTAGGTGGCGAGCGTTGTCCGGATTTACTGGGCGTAAAGGGAGCGTAGGCGGATTCTTAAGTGGGATGTGAAATACCCGGGCTTAACCTGGGTGCTGCATTCCAAACTGGGAATCT
+
GGGGGGGGGGGGGGGGGGGGGGGGGGGGGGGGGGGGGGGGGGGGGGGGGGGGGGGGGGGGGGGGGGGFGGGGGGGGGGGGGGGGGGGGGGGGGGGGGGGGGGGGGGGGGGGGGGGGGGGGGGGGGGGGGGGGGGGGGGGGGFGGGGGGGGGGGGGGGGGGGFGGGGGGGGGGGGGGGGGGGGGGGGGGGGGGGGGGGGGEECGFGGGGGEEGGGGGGGGGGGGGGFGG=DCGFGGGGGFGFCFE<FGGFGGGGGGEFF>FGFGGFGGFFEFFFFFFA)*9@AGFFFFFB:FF
@M04650:207:000000000-C238N:1:1101:19338:7164 1:N:0:19
ACTCCTACGGGAGGCAGCAGTGGGGAATATTGCACAATGGGCGAAAGCCTGATGCAGCGACGCCGCGTGAGGGAAGAAGGTTTTCGGATTGTAAACCTCTGTCTTAGGGGACGAAGAAGTGACGGTACCCTAGGAGGAAGCCACGGCTAACTACGTGCCAGCAGCCGCGGTAAAACGTAGGTGGCAAGCGTTGTCCGGAATTACTGGGTGTAAAGGGAGCGCAGGCGGGGTGTCAAGTTGGGTGTGAAATCTATGGGCTCAACCCATAGCGTGCACTCAAAACTGGCACTCTTG
+
GGGGGGGGGGGGGGGGGGGGGGGGGGGGGGGGGGGGGGGGGGGGGGGGGGGGGGGGGGGGGGGGGGGFGGGGGGGGGGGG<FGGGGGGGGGGGGGGGGGGGGGGGGGGGGGGGGGGGGGFGGGGGGGGGGGFGFGFGGGGGGGGEEGGGGGGGGGGGGCFFGGGGCGGGGGGGGGG7CCGGCGGGGGGFGG7EEFGGEE5FGGGGGGGGEECCCEFGGDCEGGGGDEGEG8EBF7<D*9FF357)/;>8>>FGGGFFF>FDF<7>DF0;6:>BEFF>:DF?7C?F457<)))-4
@M04650:207:000000000-C238N:1:1101:19503:7174 1:N:0:19
ACTCCTACGGGAGGCAGCAGTAGGGAATCTTCCACAATGGACGAAAGTCTGATGGAGCAACGCCGCGTGAGTGAAGAAGGGTTTCGGCTCGTAAAACTCTGTTGTTAAAGAAGAACATATCTGAGAGTAACTGTTCAGGTATTGACGGTATTTAACCAGAAAGCCACGGCTAACTACGTGCCAGCAGCCGCGGTAATACGTAGGTGGCAAGCGTTGTCCGGATTTATTGGGCGTAAAGCGAGCGCAGGTGGTTTCTTAAGTCTGATGTAAAAGGCAGTGGCTCAACCATTGTGG
+
GGGGGGGGGGGGGGGGGGGGGGGGGGGGGGGGGGGGGGGGGGGGGGGGGGGGGGGGGGGGGGGGGGGGGGGGGGGGGGGGGGGGGGGGGGGGGGGGGGGGGGGGGGGGGGGGGGGGGGGGGGGGGGGGGGGGGGGGGGGGGFFGGGGGGGGGGGGGGGGGGGGGGGGGGGGGGGGGGGGGGGGGGGGGGGGGGGGGGGGGGGGGGGGGGGGGGGGGEGGGGGGGGFGGGGGGFGGGGGFGFGFBGGGGFGGGGGG@FFF=ABGGFGGFFFFFFFFF<<GFFFGFFFFFFFFBA(
@M04650:207:000000000-C238N:1:1101:11151:7308 1:N:0:19
ACTCCTACGGGAGGCAGCAGTGGGGAATATTGGACAATGGACCAAAAGTCTGATCCAGCAATTCTGTGTGCACGAAGAAGTTTTTCGGAATGTAAAGTGCTTTCAGTTGGGAAGAAGTCAGTGACGGTACCAACAGAAGAAGCGACGGCTAAATACGTGCCAGCAGCCGCGGTAATACGTATGTCGCAAGCGTTATCCGGATTTATTGGGCGTAAAGCGCGTCTAGGCGGTTTAGTAAGTCTGATGTGAAAATGCGGGGCTCAACCCCGTATTGCGTTGGAAACTGCTAAACT
+
GGGGGGGGGGGGGGGGGGGGGGGGGGGGGGGGGGGGGGGGGGGGGGFEEAFFGAFGFCFGGDGGGFDFFFA@FDGCEEGFGDGGGFGGGGEGGGGGGGFGGGGFGGF9FGGGGGGGGGGGFGGGFEGGGEFFDFGFGGGGGGGGGGGGECGGCFGGFFGGFGFGGG@8FEEGFFGGGGG:EGGGGGGGGGFGGDGFGGGGDGC<CFC7EFGGGDGGGGG3E)?GCFGGDG:5)CCCFFFGFGFFCGFFBFCFGGGFFF@>55D7FDD:@BEFFFFF1:D>F):?=@6)69=?F
@M04650:207:000000000-C238N:1:1101:15699:7334 1:N:0:19
ACTCCTATGGGAGGCAGCAGTAGGGAATCTTCGGCAATGGACGAAAGTCTGACCGAGCAACGCCGCGTGAGTGAAGAAGGTTTTCGGATCGTAAAACTCTGTTGTTAGAGAAGAACAAGGATGAGAGTAAAACGTTCATCCCTTGACGGTATCTAACCAGAAAGCCACGGCTAACTACGTGCCAGCAGCCGCGGTAATACGTAGGTGGCAAGCGTTGTCCGGATTTATTGGGCGTAAAGCGAGCGCAGGCGGTTTCTTAAGTCTGATGTGAAAGCCCCCGGCTCAACCGGGG
+
GGGGGGG,FGGGGGGGGGGGGGGGGGGGGGGGGGGGGGGGGGGGGGGGGGGGGGGGGGGGGGGGGGGGGGGGGGGGGGGGGGGGGGGGGGGGGGGGGGGGGGGGGGGGGGGGGGGGGGGGGGGGGGGGGGGGGGGGGGGGGGGGGGGGGGGGGGGGGGGGGGGGGGGGGGGGGGGGGGFFFGGGGGGGGGGGGGGGGGGGGGGGGGGGGGGCFGGGEGGGGGGGGGGGGCGFFGGEGGFGFGFFGGGD@DGG<DGFFFF4CFGGFCGFFFFFFFFFFBGF>99DFFFFFFFF
@M04650:207:000000000-C238N:1:1101:27901:7354 1:N:0:19
ACTCCTACGGGAGGCAGCAGTGGGGAATATTGCACAATGGGCGCAAGCCTGATGCAGCCATGCCGCGTGTATGAAGAAGGCCTTCGGGTTGTAAAGTACTTTCAGCGGGGAGGAAGGTGTTGTGGTTAATAACCACAGCAATTGACGTTACCCGCAGAAGAAGCACCGGCTAACTCCGTGCCAGCAGCCGCGGTAATACGGAGGGTGCAAGCGTTAATCGGAATTACTGGGCGTAAAGCGCACGCAGGCGGTCTGTCAAGTCGGATGTGAAATCCCCGGGCTCAACCTGGGAAC
+
GGGGGGGGGGGGGGGGGGGGGGGGGFGFGGGGGGGGGGGGGGGGGGGGGGGGGGGGGGGGGGGGGGGGGGGGGGGGFEGGGGGGGGEEGGGGGGGGGGGGGGGCFGGDGGGGGGFGEFGGGGGGGGGGFGGGGGGGGGGGCGGGGGGGGFEEGGGGGCGGGGFGGGGGGCGEGGGGGGGGGGGGGGGGGGGGGGGGGGGGGGEEGEGGGGGGGGGDGF=D8<EFFGGGF4EEBGGGFGFGEGFEGGGDEGGDGGFBFFFFGFGD@DGFFFFF?FF:39D5:>GFF?>??FFFF6
@M04650:207:000000000-C238N:1:1101:5362:7429 1:N:0:19
ACTCCTACGGGAGGCAGCAGTGGGGAATATTGCACAATGGGGGAAACCCTGATGCAGCAACGCCGCGTGAGTGATGACGGTCTTCGGATTGTAAAGCTCTGTCTTTGGGGACGATAATGACGGTACCCAAGGAGGAAGCCACGGCTAACTACGTGCCAGCAGCCGCGGTAATACGTAGGTGGCGAGCGTTGTCCGGATTTACTGGGCGTAAAGGGAGCGTAGGCGGATTTTTAAGTGGGATGTGAAATACCCGGGCACAACCTGGGTGCTGCATTCCAAACTGGGCATCTAG
+
FGGGGGFGGGGGGGGGGGFGGGGGGGGGDGG<FEFGGGGGF>F@GGGGGGGGGF,6CFGGGEEGEGGGGGGGGGGGFC=CGGGGGGGGGGGGGGGC<,EEGGCF@B,F7CGGGGGCF<A,C:FC@GACGEDCDGDEFFG@D,++@5@CC<FFGFGFGDGGGGGGDGGGCBFGECCGFCE;9CFEGGDCECEEB9BBE8?FGGGGFDFGE55GC7>==DGGGG56?5:EEF?E;EGCCC<*99FB>F7:6:695395)875E>9<)9>?EFF@6*==4<7*747?))7.(*84
@M04650:207:000000000-C238N:1:1101:12748:7433 1:N:0:19
ACTCCTACGGGAGGCAGCAGTGGGGAATATTGCACAATGGGCGAAAGCCTGATGCAGCGACGCCGCGTGAGGGAAGAAGGTTTTCGGATTGTAAACCTCTGTCTTCGAGGACGAAGAAGTGACGGTACTCGAGGAGGAAGCCACGGCTAACTACGTGCCAGCAGCCGCGGTAAAACGTAGGTGGCAAGCGTTGTCCGGAATTACTGGGTGTAAAGGGAGCGCAGGCGGGATGCCAAGTTGGACGTGAAATCTATGGGCTCAACCCATAGCGTGCGTTCAAAACTGGCGTTCTTG
+
GGGGGGGGGGGGGGGGGGGGGGGGGGGGGGGGGGGGGGGGGGGGGGGGGGGGGGGGGGGGGGGGGGGFGGGGGGGGGGGGGGGGGGGGGGGGGGGGGGGGGGGGGGGGGGGGGGGGGGGGGGGGGGGGGGGGGGGGGGGGGFGGGGGGGGGGGGGGGGGGGGGGG>EGGGGGGGGGGCFGGGFGGGFFGGGGGGGGGGGGGG7EGCGGCECFFGGFGGGGGDGGGGGGGGGGFGGCF*9FFFFFGGGGFGGGGGGFFFFFGFFGDGFFFFF3@EFF0?GFF>GFFFFBFEEB4:
@M04650:207:000000000-C238N:1:1101:16544:7435 1:N:0:19
ACTCCTACGGGAGGCAGCAGTGGGGAATATTGCACAATGGGCGAAAGCCTGATGCAGCGACGCCGCGTGAGGGAAGAAGGTTTTCGGATTGTAAACCTCTGTCTTAGGGGACGAAGAAGTGACGGTACCCTAGGAGGAAGCCACGGCTAACTACGTGCCAGCAGCCGCGGTAAAACGTAGGTGGCAAGCGTTGTCCGGAATTACTGGGTGTAAAGGGAGCGCAGGCGGGGTGTCAAGTTGGGTGTGAAATCTATGGGCTCAACCCATAGCGTGCACTCAAAACTGGCACTCTTG
+
GGGGGGGGGGGGGGGGGGGGGGGGGGGGGGGGGGGGGGGGGGGGGGGGGGGGGGGGGGGGGGGGGGGGGGGGGGGGGGGGGGGGGGGGGGGGGGGGGGGGGGGGGCGGGDGGGGGGGGGGGGGGGGGGGGGGGGGGGGGGGGGGGGGGGGGGGGGGGGGGGGGGGGDE>EGGGGGGGGGGGGGGGGGFGCGG58EGGGGGGGGGFCGGGDEGGGGGGGGGGGGGEGGEEG?EDGG?C7=FFGFFGGGFFC7FCF7F>@>FCF4D>DGFFFFFBDFFF0*<*3C@FFFF<50664
@M04650:207:000000000-C238N:1:1101:4779:7436 1:N:0:19
ACTCCTACGGGAGGCAGCAGTAGGGAATCTTCGGCAATGGACGAAAGTCTGACCGAGCAACGCCGCGTGAGTGAAGAAGGTTTTCGGATCGTAAAACTCTGTTGGTAGAGAAGAACGTTGGTGAGAGTGGAAAGCTCATCAAGTGACGGTAACTACCCAGAAAGGGACGGCTAACTACGTGCCAGCAGCCGCGGTAATACGTAGGTCCCGAGCGTTGTCCGGATTTATTTGGCGTAAAGCGAGCGCAGGTGGTTTATTTAGTCTGTTGTAAAAGGCAGTGGCTCAACCATTGTT
+
CGGGGGGGGEGGGGGCGG8<FGGGCEDGGGGC@7F@:CFFFFGD@FEGGGF6FGGCCGGGGEGGGGGGGGGGG9FG9<F8FGGGGGGGGGGGGG?9FGGGGGGGGGGGGAFDCEEFEDGA<F7FCGGGEG9CFCGGG@FCCFGGDGBCFGFGGGFFCFFGGC7FGGFGGGDGC,?F9BEGGF7ECFF>FFE@CEEDE<CFFG9ECFCGGG*/*/2;:CF>5C*AEGGFG*C7)*9*7CFF5>5379>DF<F3C37)9B*9?@*?F**5796=7*5:?6FFF4C9*07?FFB4>.
@M04650:207:000000000-C238N:1:1101:10414:7444 1:N:0:19
ACTCCTACGGGAGGCAGCAGTGGGGAATATTGGGCAATGGGGGCAACCCTGACCCAGCGACGCCGCGTGAGTGAAGAAATCCTTCGGGATGTAAAGCTCTGTTGTATGGGAAGAGAAAGAGACGGTACCATACGAGGAAGCCCCGGCAAACTACGTGCCAGCAGCCGCGGTAATACGTAGGGGGCAAGCGTTGTCCGGAATTACTGGGCGTAAAGCGCACGCAGGCGGGTTTATAAGTCAGATGTAAAAGGCAGGTGCTTACCATCTGTTTGTCAGCTGATACTGTAAGCCT
+
GGGGGGGGGGGGGGGGGGGGGGFGGGGGGGGGGGGGGGGGGGGGGGGGGGGGGGGGGGGGGGGGGGGGGGGGGGGGGGGGGGGGGGGGGGGGGGGGGGGGGGGGGGGGGGGGGGGGGGGGGGGGGGGGGGGGGGGGGGGGGGGGGGGGGGGGGGGGGGGGGGGGGGGGGC=EGGGGGFGGGGGGGGGGGGGGGGGGGGGGFGGGGGGFGGGGGGGGGGGGGGGGGGGGGGGGFCFGFGFGF7FFCGGGFGGGGGGF4?FFG?FGFC7:FFFFF=?*.64*?AGFFFFFFF?(
@M04650:207:000000000-C238N:1:1101:3845:7447 1:N:0:19
ACTCCTACGGGAGGCAGCAGTAGGGAATCTTCGGCAATGGACGAAAGTCTGACCGAGCAACGCCGCGTGAGTGAAGAAGGTTTTCGGATCGTAAAACTCTGTTGGTAGAGAAGAACGTTGGTGAGCGTGGAAAGCTCATCAAGTGACGGTAACTACCCAGAAAGGGACGGCTAACTACGTGCCAGCAGCCGCGGTAATACGTAGGTCCCGAGCGTTGTCCGGAGTTATTGGGCGTAACGCGAGCGCAGGTGGTTTATTAAGTCTGGTGTAAAAGGCAGTGGCTCAACCATTGT
+
GGGGGGGGGGGFGGGGGGGGGGGGGFGGGFGGGGGCFFGGGGGGCFGGGGGCAFGEGG7FDGGCFFGGG:=FFGGGGDDGGGFGGEGGG>?FEFFFGGGGGGGFGGGGGGGCFGDFDBFDGGGGG,FGGGEDFEFGGFGGGGGG9FGGGGGG?FGF<>,,@,,<BCFG*CGCFGGG,7CCEGGDGGGGGFGGGGGGGGF?EG+:C?CFG7=/8C>5:DDCEG****0<C*9*7CDED*)<)9BEGGCGEDGF5CF@F48*</:CFF><4?8=/9)>:(*97:46=4)486*:A
@M04650:207:000000000-C238N:1:1101:8527:7490 1:N:0:19
ACTCCTACGGGAGGCAGCAGTGGGGAATATTGCACAATGGGCGAAAGCCTGATGCAGCGACGCCGCGTGAGGGAAGAAGGTTTTCGGATTGTAAACCTCTGTCTTTGGGGACGAAGAAGTGACGGTACCCAAGGAGGAAGCCACGGCTAACTACGTGCCAGCAGCCGCGGTAAAACGTAGGTGGCAAGCGTTGTCCGGAATTACTGGGTGTAAAGGGAGCGCAGGCGGGACGGCAAGTTGGGTGTGAAAACTATGGGCTCAACCCATAGCGTGCATTCAAAACTGCTGTTCTTG
+
GGGGGGGGGGGGGGGGGGGGGDGGGGGGGGGGGGGGGGGGGGGGGGGGGGGGGGGGGGGGGGGGGGGGGGGGGGGEGGGGGGGGGGGGGGGGGGGGGGGGGGGGGGGGGGGGGGGGGGGGGGGGGGGGGGGGGGGGGGGGGGGGGGGGGGGGGGGGGGGGGGGGGGGGGGFGGGGGGGCCGECCFGGGGGGDGGGGGGGGGFGGGGGGCGGGCGGGGGGGGGGGGGE=CCEGBEGEGD=FFGEFGGG7@FFGGGGFFF4>F=CG)17<FF3)8>>F<BGFFAGFFFF:)/*6:2
@M04650:207:000000000-C238N:1:1101:25159:7516 1:N:0:19
ACTCCTACGGGAGGCAGCAGTAGGGAATCTTCGGCAATGGACGAAAGTCTGACCGAGCAACGCCGCGTGAGTGAAGAAGGTTTTCGGATCGTAAAACTCTGTTGGTAGAGAAGAACGTTGGTGAGAGTGGAAAGCTCATCACGTGACGGTAACTACCCAGAAAGGGACGGCTAACTACGTGCCAGCAGCCGCGGTAATACGGAGGGTGCAAGCGGTAATCGGAATTACTGGGCGTACAGCGCACGCAGGCGGTCTGTCAAGTCGGATGTGAAATCCCCGGGCTCAACCTGGGA
+
GGGGGGGGGGGCFGGGGGGGGCGGGGGGFGGCCCGGGGGGGGGGGGGEGGGGGG>FGGGGGGGGGGGFGEE<FFFG9EEFEFFFGGGEGEBEFGDGGGGGGF9FGGAFB9,:EFGGGGDC8BFCFDD=D7F9FGFFB<FFF,@@FEFD@F7C<F<FFGG,D,7>ECBG7CGGGF7DC;FG@7FGCFFG7FCGCCC5C?9CE>EGGGGCCFFGG5:C5<>FFDCGC69F9>CG>/7>35BDFD5<DGC3>GDD935@FF6FFF?33)939@67*9*)3:D>)49<F@@7:)02(
@M04650:207:000000000-C238N:1:1101:5232:7529 1:N:0:19
ACTCCTACGGGAGGCAGCAGTGGGGAATATTGCACAATGGGCGAAAGCCTGATGCAGCGACGCCGCGTGAGGGAAGAAGGTTTTCGGATTGTAAACCTCTGTCGTCGGGGACGATAATGTCGGTACCCGTGGCGGAAGCCACGGCTAACTACGTGCCAGCAGCCGCGGTAAAACGTAGGTGGCAAGCGTTGTCTGGAATTACTGGTTGTAAAGGGAGCGCAGGCGGAATGCCAAGTTGAATGTGAAAACTATTGGCTCAACCCATAGACTGAGTTCAAAACTGGCGTTCTTG
+
GGGGGGGGGGGGGGGGGGGGFGGGEGGGGGGFGGGGGGGGGGG@CEGGGGGGGGGGGGFEGGGGGGGGGGGFEGGGGGGGE,FFGGC4FGGGGGGFGGGGGG,+B<FGG7F@FGDGG,8,:3+5,>,3+83@+5:**5>,>FCG7:*,47<F*=3:4C<:C9<FCC*F:4<<CG847C5AC**2+*2/;C58<+00+<CC9+ACG90/*2:CC7*/*9/9C/****2**9:<*+132:6:*?8B*?*:59*:*299@F?6CF<559C2=/676/8B<B*17:7/7)0483=2
@M04650:207:000000000-C238N:1:1101:16949:7533 1:N:0:19
ACTCCTACGGGAGGCAGCAGTAGGGAATCTTCGGCAATGGACGAAAGTCTGACCGAGCAACGCCGCGTGAGTGAAGAAGGTTTTCGGATCGTAAAACTCTGTTGGTAGAGAAGAACGTTGGTGAGAGTGGAAAGCTCATCAAGTGACGGTAACTACCCAGAAAGGGACGGCTAACTACGTGCCAGCAGCCGCGGTAATACGTAGGTCCCGAGCGTTGTCCGGATTTATTGGGCGTAAAGCGAGCGCAGGTGGTTTATTAAGTCTGGTGTAAAAGGCAGTGGCTCAACCATTGTT
+
GGGGGGGGGGGGGGGGGGGGGGGGEGGGGGGGGGGGGGGGGGGGGGGGGGGGGGDGGGGGGGGGGGGGGGGGGGGGGGEGGGGGGGGGGGGGGGGGGGGGGGGGGGGGGGGGGGGGGGGGGGGGGGGGGGGGGGGGGGGGGGGGGGGGGGGGGGGGGGGGGGGGGGGGGGGGGGGGGGDGGGFGGGGGGGGGGGGGGGFGGGGGGGGGGGGGGDGE*9FGEDDEGGFGGGFEFGGGGGFGFGFEDDGG>>FGGGGFFFFFCFGGFGGFFFFFF6550:C@@11<@F:<?FF)6)
@M04650:207:000000000-C238N:1:1101:23075:7555 1:N:0:19
ACTCCTACGGGAGGCAGCAGTGGGGAATATTGCACAATGGGCGCAAGCCTGATGCAGCCATGCCGCGTGTATGAAGAAGGCCTTCGGGTTGTAAAGTACTTTCAGCGAGGAGGAAGGCGATGCGGTTAATAACCGTGTCGATTGACGTTACTCGCAGAAGAAGCACCGGCTAACTCCGTGCCAGCAGCCGCGGTAATACGTAGGGAGCAAGCGTTATCCGGATTTATTGGGCGTAAAGCGCGTCTAGGCGGTTTAGTAAGTCTGATGTGAAAATGCGGGGCTCAACCCCGTATT
+
GGGGGGGGGGGGEGGGGGGGGGGGGGGGGGGGGGGGGGGGGGGGGGGGGGGGGGGGGGGGGFFGGGGGGGGGFGGGGGGGGGGGGEGGGGGGGGGGGGGGGGGGGGGDGGGGGGGGGGGGGGGGGGGDGGGGGGGGFGGGGGGGGGGGGGGGGGGGGFDGGGGGGGGGGGGGGGGGGGGGGGGGGFGGGGGCGGCCFFGGGGGDGGGGGF=CCGGGGGGGGGEGGEFGDGGGBGGCFCFGFGFFGGGGFGDCDGGFF=F6<6FGFGG>*4=48FFFFFG@@9FFFFFFFF:;::
@M04650:207:000000000-C238N:1:1101:15717:7669 1:N:0:19
ACTCCTACGGGAGGCAGCAGTGGGGAATATTGCACAATGGGCGAAAGCCTGATGCAGCGACGCCGCGTGAGGGAAGAAGGTTTTCGGATTGTAAACCTCTGTCTTAGGGGACGAAGAAGTGACGGTACCCTAGGAGGAAGCCACGGCTAACTACGTGCCAGCAGCCGCGGTAAAACGTAGGTGGCAAGCGTTGTCCGGAATTACTGGGTGTAAAGGGAGCGCAGGCGGGGTGTCAAGTTGGGTGTGAAATCTATGGGCTCAACCCATAGCGTGCACTCAAAACTGGCACTCTTG
+
GGGGGGGGGGGFGGGGGGGGGGGGGGGGGGGGGGGGGGGGGGGGGGGGGGGGGGGGGGGGGGGGGGGGGGGGGGGGGGGGGGGGGGGGGGGGGGGGGGGGGGGGGGGGGGGGGGEEGGGGGGGGGGGGGGGGGGGGGGGGGGGGGGGGGGGGGGGGGGGGGGGGGGGGGGGGGGGGGGGGGGGGGGBFGGGGDEGGGGGGGGGGGGGGGGGGGGGGGGGGDGGGEGGGGGGGFDGGC:FFF3<>DGGGFFGGGGGFFFFFGFGGFGF:FFFE@BFFBFGFFFG49?FFFFF>F>
@M04650:207:000000000-C238N:1:1101:11137:7683 1:N:0:19
ACTCCTACGGGAGGCAGCAGTAGGGAATCTTCGGCAATGGACGAAAGTCTGACCGAGCAACGCCGCGTGAGTGAAGAAGGTTTTCGGATCGTAAAACTCTGTTGGTAGAGAAGAACGTTGGTGAGAGTGGAAAGCTCATCAAGTGACGGTAACTACCCAGAAAGGGACGGCTAACTACGTGCCAGCAGCCGCGGTAATACGTAGGTCCCGAGCGTTGTCCGGATTTATTGGGCGTAAAGCGAGCGCAGGTGGTTTATTAAGTCTGGTGTAAAAGGCAGTGGCTCAACCATTGT
+
GGGGGGGGGGGGGGGGGGGGGGGGGGGGGGGGGGGGGGGGGGGGGGGGGGGGGGGGGGGGGGGGGGGGGGGGGGGGGGGGFFGGGGGGGGGGGGGGGGGGGGGGGGGGGGGGGGGGGGGGGGGGGGGGGGGGGGGGGGGGGGGGGGGGGGGFGGGGGFGGGGGGG>EFGGGGGGGGGGGGGGGGGGGGGGGGGGGGGGGGGCFGGGGGGGGEGGCECDCFGGECEF7EGF6FFEDGGGFGFGFBDGDD@9FG7<*97FF*99::BC:?FFFFFFFFF?CFF<446?@F?FFFF
@M04650:207:000000000-C238N:1:1101:7226:7696 1:N:0:19
ACTCCTACGGGAGGCAGCAGTGGGGAATATTGCACAATGGGCGAAAGCCTGATGCAGCGACGCCGCGTGAGGGAAGAAGGTTTTCGGATTGTAAACCTCTGTCTTAGGGGACGAAGAAGTGACGGTACCCTAGGAGGAAGCCACGGCTAACTACGTGCCAGCAGCCGCGGTAAAACGTAGGTGGCAAGCGTTGTCCGGAATTACTGGGTGTAAAGGGAGCGCAGGCGGAATGGCAAGTTGGACGTGAAATCTATGGGCTCAACCCATAGCGTGCGTTCAAAACTGTTGTTCTTG
+
GGGGFFGFGGGGGGGGGGGGGGGGGGGGGGGGGGGGGGGGGGGGGGGGGGGGGGGGGGGGGGGGGGGFGGGGGGGGGGGGEGGGGGGGGGGGGGGGGGGGGFGGGGGGGGGGGGGGGGGGGGGGGGGGGGGFF?FFGGGCFFGGGGGGGGGGGGGFGGGGGGGGGGGGGGFGGGGFGCCGGGGGBFGGGGGGGGEGGGGGGGGGGFGE@CEFCFGGGGGGEG=ECCEGEDFGFGGGGFBGFCFF35CFF7FDG7>?FF5>?FGGBD<(06>)07>>?FGFFF4?F66A(7?<))
@M04650:207:000000000-C238N:1:1101:2880:7729 1:N:0:19
ACTCCTACGGGAGGCAGCAGTAGGGAATCTTCGGCAATGGACGAAAGTCTGACCGAGCAACGCCGCGTGAGTGAAGAAGGTTTTCGGATCGTAAAACTCTGTTGGTAGAGAAGAACGTTGGTGAGAGTGGAAAGCTCATCAAGTGACGGTAACTACCCAGAAAGGGACGGCTAACTACGTGCCCACAGCCGCGGTACAACGTAGGTGGCAAGCGTTGTCCGGAATTACTGGGTGGAAAGGGAGCGCAGGCGGGATGATAAGCTGGACGTGAAATCTATGGGCTCAACCCATAGC
+
ACCFGCG<FDGGGDCFFGGGFFD@FEGGGGAFGECCCFFGGGEGGGGGGGGGGGGEFCGGCGGGGGGCGGEFGGFFEFG??BE+BFCGEGCFGGGDGFGCE@C?F+EFC?EGGGFFFF<DFFEF@E@FG?DFGFC,@>,@D,3,CCGF@FE>FDGGGGGGGGF,8F7:FEG*>D,>DF>GF*B,,/*;,;**311C*55<C1:CEFFC=C9ACE*2*/*:CDCE*2+<+:FC.C157:@D>F:B79DC33<75//7<F4F+*027<*405)0/*9=66F450*8?F<16>)4,,
@M04650:207:000000000-C238N:1:1101:23707:7736 1:N:0:19
ACTCCTACGGGAGGCAGCAGTAGGGAATCTTCCACAATGGGCGAAAGCCTGATGGAGCAACGCCGCGTGTGTGATGAAGGGTTTCGGCTCGTAAAACACTGTTGTAAGAGAAGAATGACATTGAGAGTAACTGTTCAATGTGTGACGGTATCTTACCAGAAAGGAACGGCTAAATACGTGCCAGCAGCCGCGGTAATACGTATGTTCCAAGCGTTATCCGGATTTATTGGGCGTAAAGCGAGCGCAGACGGTTATTTAAGTCTGAAGTGAAAGCCCTCAGCTCAACTGAGGAAT
+
GGGGGGGGGGGGGGGGGGGGGGGGGGGGGGGGGGGGGGGGGGGGGGGGGGGGGGGGGGGGGGGGGGGGGGGGGGGGGGGGGGGGGGGGGGGGGGGGGGGGGGGGGGGGFGGGGGGGGGGGGGGGGGGGGGGGGGGGGGGGGGGGGGGGGGGGGGGGGGGGGGGGGGGGGGGGGGGGGGGGGGGGGGGGGGGGGGGGGGGGGGGGGGGGGGFGGGGGGGFGEDEEFFGGGGCGEGGGGGFGBGFFGGGGFGGGGGGFFFFFGFGGFDGFFFFFFF>F?FGFFFGFFFFFFFFFF?
@M04650:207:000000000-C238N:1:1101:4994:7747 1:N:0:19
ACTCCTACGGGAGGCAGCAGTGGGGAATATTGCACAATGGGCGAAAGCCTGATGCAGCGACGCCGCGTGAGGGAAGAAGGTTTTCGGATTGTAAACCTCTGTCTTCGGGGACGATAATGACGGTACCCGAGGAGGAAGCCACGGCTAACTACGTGCCAGCAGCCGCGGTAAAACGTAGGTGGCAAGCGTTGTCCGGAATTACTGGGTGTAAAGGGAGCGCAGGCGGAATGCCAAGTTGAATGTGAAAACTATGGGCTCAACCCATAGACTGCGTTCAAAACTGGCGTTCTTG
+
GGGGGGGGGGGGGGGGGGGGGGGGGFEGGGGGGGGGGGGGGGGGGGCFGGDGGGGGGGGGGGGGGGGGGEGGGDGGGGGGDFFGGGGEGCGGGGGGGGGGFGGGGF@FGGGGGGGGGGGGGGGGGGFFECCFGDDFGGGGGGGGGGGFGGGGGGGGGGGGGGGEEGGGGEG;9FGGGGGGGGGGGGGGGGGGGFCCEEFGGGGGG>AEGFGCFDGGGCGGGGEEGG*/A<FFFG*3:CF7BDFFFGGFFF7>FCG:@FFFG>DD4>6:FFFF:7:),-:74:>6)859?F?A
@M04650:207:000000000-C238N:1:1101:21138:7772 1:N:0:19
ACTCCTACGGGAGGCAGCAGTCGGGAATCTTCGGCAATGGACGAAAGTCTGACCGAGCAACGCCGCGTGAGTGAAGAAGGCTTTCGGATCGTAAAACTCTGTTGGTAGAGAAGAACGCTGGTGAGAGTGGAAAGCTCAGCAAGGGACGGTAACTAGCCAGAAAGGGATGGCTTACTAAGTGCCAGCAGCCGCGGTAATTCGTAGGTCCCGAGCGTTCGCTGGATGTATTGGGCGTGAAGCGAGCGCAGGCGGTGGGTTAAGTCTGGCGTAAAAGGTAGTGGCTGAACCATTGT
+
GGGGGGGGGGCCEFGGGGFFG,@FGC@<6FF,@FEFGGGF,ECGGEF@EFGGEGEEFGGGGGGGGGG>FGGG<F,,CFFF@<,BFFE+C=CFGGFEFFGG9EECD+EE,CFFGFDEE++3=FF98=,3,:C,>6<DDF,D3C,+<<++*65>@A,,@:,,,@2,,5D,6*28,?D;;,?7;,2,,8::@;CB**13*?++*+*11++22/::8///**7*1>*++0+00;@CFCG**9@FB*7;D5D)5/)1995)07)/+/::9**-.0)09=)/),:?FB93)*02:?65.
@M04650:207:000000000-C238N:1:1101:18185:7798 1:N:0:19
ACTCCTACGGGAGGCAGCAGTAGGGAATCTTCGGCAATGGACGAAAGTCTGACCGAGCAACGCCGCGTGAGTGAAGAAGGTTTTCGGATCGTAAAACTCTGTTGGTAGAGAAGAACGTTGGTGAGAGTGGAAAGCTCATCAAGTGACGGTAACTACCCAGAAAGGGACGGCTAACTACGTGCCAGCAGCCGCGGTAATACGTAGGTCCCGAGCGTTGTCCGGATTTATTGGGCGTAAAGCGAGCGCAGGTGGTTTATTAAGTCTGGTGTAAAAGGCAGTGGCTCAACCATTGT
+
GGGGGGGGGGGGGGGGGGGGGGGGGGGGGGGGGGGGGGGGGGGGGGGGGGGGGGGGGGGGGGGGGGGGGGGGGGGGGGGGGGGGGGGGGGGGGGGGGGGGGGGGGGGGGGGGGGGGGGGGGGGGGGGGGGGGGGGGGGGGGGGGGGGGGDGGGGGGGGGFGGGGGGGGGGGGGGGGGGGGGGGGGGGGGGGGGGGGGGGGGGGGGGGGGGGGGGGGGGGGGGGGGGGF7CF=FG7CDGFGFDDEGGGGFFFGCFF:FFFFGFGGFG>:FFFFFFFF?FFFFBFF4FF?FFFA<
@M04650:207:000000000-C238N:1:1101:28094:7798 1:N:0:19
ACTCCTACGGGAGGCAGCAGTGGGGAATATTGCACAATGGGCGAAAGCCTGATGCAGCGACGCCGCGTGAGGGAAGAAGGTTTTCGGATTGTAAACCTCTGTCTTAGGGGACGAAGAAGTGACGGTACCCTAGGAGGAAGCCACGGCTAACTACGTGCCAGCAGCCGCGGTAAAACGTAGGTGGCAAGCGTTGTCCGGAATTACTGGGCGTAAAGCGCACGCAGGCGGTTAATTAAGTTAGATGTGAAATCCCCGGGCTTAACCTGGGAATGGCATCTAAAACTGGTTAGCT
+
DFGGGGGGGEEECFECFGCFEAFGGGDC@EFGFFGGFFFGGGGGGDEGGGGGGGGEFGEDGGDGEEDFF=CGDGDFEFAFFGGGGGGDGGFFFFEGGGGFGGGGGGGGGDGCFBC@FFAFGGDGGGGGDFGGGGGGGGFGG,FFFGGGGGGGGGGGGGECGG:FGFEFGDFGECFGG2FFEG@B9<>CGGGCGE+?CECG5EGGGFF*AEE:CGGG5<CD5<:C8=CDEGGGF7*:FC4>@DFFCFFFFGDFFGG35;BFF@CFBFF<::>7@FFF:BFFF26:F:@ABFFA
@M04650:207:000000000-C238N:1:1101:25087:7834 1:N:0:19
ACTCCTACGGGAGGCAGCAGTGGGGAATATTGCACAATGGGGGAAACCCTGATGCAGCAACGCCGCGTGAGTGATGACGGTCTTCGGATTGTAAAGCTCTGTCTTTGGGGACGATAATGACGGTACCCAAGGAGGAAGCCACGGCTAACTACGTGCCAGCAGCCGCGGTAAAACGTAGGTGGCAAGCGTTGTCCGGAATTACTGGGTGTAAAGGGAGCGTAGGCGGATTTTTAAGTGGGATGTGAAATACCCGGGCTCAACCTGGGTGCTGCATTCCAAACTGGGAATCCAG
+
GGGGGGGGGGGGGGGGGGGGGGGGGGGGGGGGGGGGGGGGGGGGGGGGGGGGGGGGGGEFGGGGGGGGGGGGGGGGGGGGGGGGGGGGGGGGGGGGGGGGGGGGGGGGGGGGEGGGGGFGGDGGGGGGF7FG?DCEGGGGGGGGGGGGGGGGGGGGGGGGGGGGGGGGGDEGGGGGGGGGGGGGGGGGEGGGGGDEEEGGGDFGGGCCEGGDFEGGDGGC59CEGGCGC=FGFGG?FCFFFGF4DDFCFGCDDCDF)7FFFF<F5CF:3FFF:?BFAF7=@3*;F))23)/,
@M04650:207:000000000-C238N:1:1101:14462:7839 1:N:0:19
ACTCCTACGGGAGGCAGCAGTGGGGAATATTGCACAATGGGCGAAAGCCTGATGCAGCGACGCCGCGTGAGGGAAGAAGGTTTTCGGATTGTAAACCTCTGTCTTCGGGGACGATAATGACGGTACCCGAGGAGGAAGCCACGGCTAACTACGTGCCAGCAGCCGCGGTAAAACGTAGGTGGCAAGCGTTGTCCGGAATTACTGGGTGTAAAGGGAGCGCAGGCGGGGTGTCAAGTTGGGTGTGAAATCTATGGGCTCAACCCATAGCGTGCACTCAAAACTGGCACTCTTG
+
GGGGGGGGGGGGGGGGGGGGGGGGGGGGGGGGGGGGGGGGGGGGGGGGGGGGGGGGGGGGGGGGGGGGCFGGGGGGGGGGGGGGGGGGGGGGGGGGGGGGGGGGGGGGGGGGGGGGGGGGGGGGGGGGGGGGGGGGGGFGFGGGGGGFGGGGGGGGGGGGGGGGGGGGGGFCFGGGGGGGGGGGGGFGCEGGGGGGGGGGGGGGGGGECGGGGGGGGGGGGGC>EGGGGG/AFGG?DFFG3>BDFGGGFGGFGGGFFF?FGFGGFGF:>BBFFFFF:>*?FBF?F@FFFFFF
@M04650:207:000000000-C238N:1:1101:16783:7852 1:N:0:19
ACTCCTAGGGAGGCAGCAGTAGGGAATCTTCGGCAATGGGGGCAACCCTGACCGAGCAACGCCGCGTGAGTGAAGAAGGTTTTCGGATCGTAAAACTCTGTTGTTAGAGAAGAACGTTAAGTAGAGTGGAAAATTACTTAAGTGACGGTAACTACCCAGAAAGGGACGGCTAACTACGTGCCAGCAGCCGCGGTAATACGTAGGTCCCGAGCGGTGTCCGGATTTATTGGGCGTAAAGCGAGCGCAGGCGGTTTATTAAGTCTGGGTTAAAAGGCAGTGGCTCCACCATTGTAT
+
GGGGGGG9FGFFFG@FGGGG9FGGEFFGGGGGGG7FGGGGGGGGGGGGGCCFGGDCGFGGGGGDGDFGGGGGFGFCFGGBEFGGEGBCGDFFGGGGGGCFGGG@FBFFFBF8==FGFGGG9,D?AFFFG@F9FGGGGGGDF9FGDAGGGGGGGGGGFGGGGGFFE:>F77FGGGGDFGDF@FGGG,4<:5=EG>E5FFECFCFEC9>FEGECE*;EGGDDD*;:6+<CE4;>5>DE<F=C)13)9DGG)9C)9329B?FFCFD7:401>7467@FFFBFF>17)005(./9<B<
@M04650:207:000000000-C238N:1:1101:8284:7857 1:N:0:19
ACTCCTACGGGAGGCAGCAGTAGGGAATCTTCGGCAATGGGGGCAACCCTGACCGAGCAACGCCGCGTGAGTGAAGAAGGTCTTCGGATCGTAAAACTCTGTTGTTAGAGAAGAACGTTAAGTAGAGTGGAAAGTTACTTAAGTGACGGTATCTAACCAGAAAGGGACGGCTAACTACGTGCGAGCACCCGCGGTATAACGCAGGTCCCAAGCGTTGTCCGGATTAATTGGGCGTAAAGCGAGCGCAGGCGGTTTCTTAGGTCGAAGGTAAAAGGCATTGGCTCAACGAGGGTG
+
CFFFFFGGGGGGGGGGGGGGGGGGGGGFGGGGFDDGGGGGE@C@FF7EFGGGDCFGGGGGGGGGGGGFGGG<EFGFGGGG45CFFGG7CFGGGFGCFFGGGGFGEFFG,BFGGGEF7BBDC?:,AEF?F<3,,,873,,,,37,9,=CF<33,3@FG<,D7FGD,*3FF7<*6,,,6,*,6*****1,:834=*1:*+++**3=*/30*<****;*7/;*:95EC++<0:E*7=/C5F6*)1<3<3>C>)79)956*8@*997))/*(99==?47F:)*1)(*)1*)(())(((
@M04650:207:000000000-C238N:1:1101:12816:7863 1:N:0:19
ACTCCTACGGGAGGCAGCAGTGGGGAATATTGCACAATGGGCGAAAGCCTGATGCAGCGACGCCGCGTGAGGGAAGAAGGTTTTCGGATTGTAAACCTCTGTCTTAGGGGACGAAGAAGTGACGGTACCCTAGGAGGAAGCCACGGCTAACTACGTGCCAGCAGCCGCGGTAAAACGTAGGTGGCAAGCGTTGTCCGGAATTACTGGGTGTAAAGGGAGCGCAGGCGGGGTGTCAAGTTGGGTGTGAAATCTATGGGCTCAACCCATAGCGTGCACTCAAAACTGGCACTCTTG
+
EGFGGGGGGGGGGGGGCFGGGFGGGGDFGFGGGFGGGGF@<AF7CEEGGGGGGFGGGGGDGGGGGGGGGGEGGGG:EGGGFGGGGGGEGGGGGGGG8EFGGGCFG9BFCFGGGGGGGGGFDFGGDGFGEGG8=<CC@CFGGGGC7FGCEAFFCE<F7DFFGGGFGGGECEFCFC@@7=:FGGGDFCFGGGGG58BFGGCGGGGGGGGFEEGCAEFFE<7<=DCEGGGGGG:E56>ECFFCFG5><<CCB*:C7>>:F>)<CFFG3*>7;;>).5>7>?G?F2*)*9<27)/9))
@M04650:207:000000000-C238N:1:1101:12605:7882 1:N:0:19
ACTCCTACGGGAGGCAGCAGTGGGGAATATTGCACAATGGGCGCAAGCCTGATGCAGCAACGCCGCGTGAGGGACGACGGCCTTCGGGTTGTAAACCTCTTTTAGCAGGGAAGAAGCGAAAGTGACGGTACCTGCAGAAAAAGCGCCGGCTAACTACGTGCCAGCAGCCGCGGTAATACGTAGGGCGCAAGCGTTATCCGGAATTATTGGGCGTAAAGAGCTCGTAGGCGGTTTGTCGCGTCTGCTGTGAAATCCGGAGGCTCAACCTCCGGCCTGCAGTGGGTACGGGCAGAC
+
GGGGGGGGGGGGGGGGGGGGGGGGGGGGGGGGGGGGGGGGGGGGGGGGGGGGGGGGGGGGGGGGGGGGGGGGGGGGGGGGGGGGGGGGGGGGGGGGGGGGGGGGGGGGGGGGGGGGGGGGGGGGGGGGGGGGGGGGGGGGGGGGGGGGGGGGGGGGGGGGGGGGGGGGGGGGGGGGGGGGGGGGGGGGGGGGGGGGGGGGGGGGGGGGGGGGGGGGGGGGGGGGGGGGGGGGFGGGGGFGFGFFGGGGFGGGGGGFFBEFGFGGFGFBFFFDFFFFFFFFFFFD49BFFFEB?7
@M04650:207:000000000-C238N:1:1101:10294:7885 1:N:0:19
ACTCCTACGGGAGGCAGCAGTAGGGAATCTTCGGCAATGGACGGAAGTCTGACCGAGCAACGCCGCGTGAGTGAAGAAGGTTTTCGGATCGTAAAACTCTGTTGGTAGAGAAGAACGTTGGTGAGAGTGGAAAGCTCATCAAGTGACGGTAACTACCCAGAAAGGGACGGCTAACTACGTGCCAGCAGCCGCGGTAATACGTAGGTCCCGAGCGTTGTCCGGATTTATTGGGCGTAAAGCGAGCGCAGGTGGTTTATTAAGTCTGGTGTAAAAGGCAGTGGCTCAACCATTGT
+
GGGGGGGGGGGFGGGGGGGGGGGGGGGGGGGGGEGGGGGGGGGGGGGGGGGGGGGGGGGGGGGGGGGGGGGGGGGGGGGG=FGGGGEEGGGGGGGGGGGGGGGGGGGGGGGGFGGGGGGGGGFGGGGGGGGGGGFGGGFGGGCFGGGGGGGGGGGGFGGGGGGGG@FFGGGGGGGGGDFGGGGFGFGGGGGGGGEGGGGGGGGGDGBCGGGGCEEC=DFGGGGCCGFGGGGGFGGGG5?D79@FGGGDFFGG5DFFFFFFGF7D@5C:@FFB68;41<GFFF46=@?:BFFA<
@M04650:207:000000000-C238N:1:1101:12659:7948 1:N:0:19
ACTCCTACGGGAGGCAGCAGTAGGGAATCTTCGGCAATGGACGAAAGTCTGACCGAGCAACGCCGCGTGAGTGAAGAAGGTTTTCGGATCGTAAAACTCTGTTGGTAGAGAAGAACGTTGGTGAGAGTGGAAAGCTCATCAAGTGACGGTAACTACCCAGAAAGGGACGGCTAACTACGTGCCAGCAGCCGCGGTAATACGTAGGTCCCGAGCGTTGTCCGGATTTATTGGGCGTAAAGCGAGCGCAGGTGGTTTCTTAAGTCTGATGTAAAAGGCAGTGGCTCAACCATTGTG
+
GGGGGGGGGGGGGGGGGGGGGGGGGGGGGGGGGDGGGGGGGGGGGGGGGGGGGGGGGGGGGGGGGGGGGGGGGGGGFFGGGGGGGGGGGGGGGGGGGGGGGGGGGGGGGFGFGGGGG@?DFGGGGGFGFGGGGGGGGGGGGGGGGGGGGGGGGGGGGGGGGGGGGGGGGGGGGGGGFGGGGGGGGGGGGGGGGGGGGGGGGFGGGGFGG5CEGCEEDDGGCD=5CGFGGGCGFDGGDDFFE3.5)59CBFGG*>C?=F9FGFGG?C746@=FFFEFBB94;?79964:2@F)6)
@M04650:207:000000000-C238N:1:1101:12463:7962 1:N:0:19
ACTCCTACGGGAGGCAGCAGTAGGGAATCTTCGGCAATGGACGAAAGTCTGACCGAGCAACGCCGCGTGAGTGAAGAAGGTTTTCGGATCGTAAAACTCTGTTGGTAGAGAAGAACGTTGGTGAGAGTGGAAAGCTCATCAAGTGACGGTAACTACCCAGAAAGGGACGGCTAACTACGTGCCAGCAGCCGCGGTAATACGTAGGTCCCGAGCGTTGTCCGGATTTATTGGGCGTAAAGCGAGCGCAGGGGGTTTATTAAGTCTGGTGTAAAAGGCAGTGGCTCAACCATTGT
+
GGGGGGGGGGGGGGGGGGGGGGGGGGGGGGGGGGGGGGGGGGGGGGGGGGGGGGGGGGGGGGGGGGGGGGGGGGGGGGGGGGGGGGGGGGGGGGGGGGGGGGGGGGGGGGGGGGGGGGGGGGFGGGGFGGGGGGGGGGGGGGGGGGGGGGGFGGGGGGGGGGGGGGGGGGGGGGGGGGGGGGGGGGGGGGGGGGEEEGGFGGGGGGGG8==EDECEGGFFEGEGGGCFGGGGFGGGDGFGFGFFGGGGD)9C/CD@FFFFG?GGFG::@FFB=FFFFF<?FFGFFFF??F4<B
@M04650:207:000000000-C238N:1:1101:6255:7962 1:N:0:19
ACTCCTACGGGAGGCAGCAGTGGGGAATATTGCACAATGGGGGAAACCCTGATGCAGCAACGCCGCGTGAGTGATGAAGGTTTTCGGATCGTAAAGCTCTGTCTTTGGGGAAGATAATGACGGTACCCAAGGAGGAAGCCACGGCTAACTACGTGCCAGCAGCCGCGGTAATACGTAGGTGGCAAGCGTTGTCCGGAATTACTGGGTGTAAAGGGAGCGCAGGCGGGGTGTCAAGTTGGGTGTGAAATCTATGGGCTCAACCCATAGCGTGCACTCAAAACTGGCACTCTTG
+
GGGGGGGGCCGGGGGGGGGGGGGGGGGGGGG9FCFGGGGGGGGFGGFGGGGGGGGGGGGGGGGEGGGGGEGGGGGGGAFGCFFGGGGGGGGGGGGGGAGGGGGDFGGGGGGGGGDABFGGGGGGGGGGGFGFGG7FGGGGGGGGGGGGFGFGGGGGGGGGGGGGGGGGGG7CGGG9CFGFGGGGGGGGEGGGGCEGG5FFFGGGGGGGCFFFGGGGE<DGGGGGDGDG7C=6FGFFFF@D5*).*2:F4CFDD<C<>>@F:5DD?CGBF35)5*/)4:F*80?7FF?07=?4
@M04650:207:000000000-C238N:1:1101:14932:7993 1:N:0:19
ACTCCTACGGGAGGCAGCAGTGGGGAATATTGCACAATGGGCGAAAGCCTGATGCAGCGACGCCGCGTGAGGGAAGAAGGTTTTCGGATTGTAAACCTCTGTCTTCGAGGACGAAGAAGTGACGGTACTCGAGGAGGAAGCCACGGCTAACTACGTGCCAGCAGCCGCGGTAAAACGTAGGTGGCAAGCGTTGTCCGGATTTATTGGGCGTAAAGCGAGCGCAGGTGGTTTATTAAGTCTGGTGTAAAAGGCAGTGGCTCAACCATTGTATGCATTGGAAACTGGTAGACTTGG
+
FFF9FGGGGGG@FGEGGGGGAEEGCFEGFGFGGGGGGFFGFGEGGGGGGFFGGGGGGFGGGGGGGG:FEF7CF7F@FGGGGGGGGGDGGGGGGAFGFFGGFGGCBGFCFDGGGDGGGGGGGGGGDGGGGGGDE<FCFFGGGGGGGGGGGGGGGGGG7DFFGGGGGGEGEGEGGGCGGGCFBCFGFFEGGG8CCEGFGC5E5E@@FFG5FGEE8E?CEGDGGGGDCEF=:C8C@7CCCCFFB99?F7D>8CDGGDF@)77FC67C@G7>6@F4B=?FF:*8*:CFFFF24@9<2)
@M04650:207:000000000-C238N:1:1101:20173:8009 1:N:0:19
ACTCCTACGGGAGGCAGCAGTAGGGAATCTTCGGCAATGGGGGCAACCCTGACCGAGCAACGCCGCGTGAGTGAAGAAGGTTTTCGGATCGTAAAACTCTGTTGTTAGAGAAGAACGTTAAGTAGAGTGGAAAATTACTTAAGTGACGGTATCTAACCAGAAAGGGACGGCTAACTACGTGCCAGCAGCCGCGGTAATACGTAGGTCCCAAGCGTTGTCCGGATTTATTGGGCGTAAAGCGAGCGCAGGTGGTTTCTTAAGTCTGATGTAAAAGGCAGTGGCTCAACCATTGTG
+
GGGGGGGGGGGGGGGGGGGGGGGGGGGGGGGGGGGGGGGGGGGGGGGGGGGGGGGGGGGGGGGGGGGGGGGGGGGGGGGGGGGGGGGGGGGGGGGGGGGGGGGGGGGGGGGGGGGGGGGGGGGGGGGGGGGGGGGGGGGGGGGGGGGGGGGGGGGGGGGGGGGGGGGGGGGGGGGGGGGGGGGGGGGGGGGGGGGGGGGGGGGGGGGGGGGGGGGGGGGFGGGGGGGFFGGGFGGGGGFGFGFFGGGGFGGGGGGFFFFFGFGGFF7>FFFFFFFFFFGFFFC@FFFFFFFFF2
@M04650:207:000000000-C238N:1:1101:6632:8022 1:N:0:19
ACTCCTACGGGAGGCAGCAGTAGGGAATCTTCGGCAATGGACGAAAGTCTGACCGAGCAACGCCGCGTGAGTGAAGAAGGTTTTCGGATCGTAAAACTCTGTTGTTAGAGAAGAACGAGGATGAGAGTAAAATGTTCATCCCTTGACGGTATCTAACCAGAAAGCCACGGCTAACTACGTGCCAGCAGCCGCGGGAATACGTAGGTGGCAAGCGTTGTCCGGATGGATTGGGCGTAAAGCGAGCGCAGGCGGTTTCTTAAGTCTGATGTGAAAGCCCCCGGCTCAACCGGGG
+
FGGGGGGGGGGGGGGGGGGGGEFGGGGGFGGCFFGGGGGG<FFGGGGFGGGGEEFGGGGGGGGGGGGGGCGAFGGGGGGGG9FGGGGFGGGGGGGGGGGGGGGGFGGGDGFGGGGGGCGC>,F<FCF,EFGGFGDFCFF=,@B>BF8F@FGFFGGFG?EGF@FFDGGGDCC@FBBBFDEGCGGCGEGGG>EEGG*:CFFF82<FGBGGCC<C;C/*:*?FED::8**<FFGFFG<CCF@:@DEBCCGGFGGGD3548@FFG=>*@C*60**/17?)3,7>)4154*5(4)<7
@M04650:207:000000000-C238N:1:1101:10142:8025 1:N:0:19
ACTCCTACGGGAGGCAGCAGTAGGGAATCTTCGGCAATGGACGAAAGTCTGACCGAGCAACGCCGCGTGAGTGAAGAAGGTTTTCGGATCGTAAAACTCTGTTGTTAGAGAAGAACGTTAAGTAGAGTGGAAAATTACTTAAGTGACGGTATCTAACCAGAAAGGGACGGCTAACTACGTGCCAGCAGCCGCGGTAATACGTAGGTCCCAAGCGGTGTCCGGATTTATTGGGCGTAAAGCGAGCGCAGGTGGTTTATTAAGTCTGAAGTTACAGGCTGTGGCTCAACCATAGTT
+
GGGFGGGGGGGCGGGGGGGGGGFGGGGGGGGFGGGGGGGGGGGGFG@EFGGGGGCGGDCGFGGGGGGGGCF<FEFGG8EGFCFFFCGGCFGGGFGGGGF<EFGGFA<F?F<FGGGGGDFBFFB@?9EFFF<AFGGGGGGCGFGGC=F>FGG<>C@@FFGGDF?:F7EFGGD7F<CGGG@<:DFDFFFD85?EC8C5;FF9;FDF7FFFGGGF*/*=5>FGG3::C+3A<CFGFGD797B>595>3))9:9C<574?6=?*:@7??FF?87B*9FFF?6297:CF????????A)
@M04650:207:000000000-C238N:1:1101:20622:8045 1:N:0:19
ACTCCTACGGGAGGCAGCAGTAGGGAATCTTCGGCAATGGACGAAAGTCTGACCGAGCAACGCCGCGTGAGTGAAGAAGGTTTTCGGATCGTAAAACTCTGTTGGTAGAGAAGAACGTTGGTGAGAGTGGAAAGCTCATCAAGTGACGGTAACTACCCAGAAAGGGACGGCTAACTACGTGCCAGCAGCCGCGGTAATACGTAGGTCCCGAGCGTTGTCCGGATTTATTGGGCGTAAAGCGAGCGCAGGTGGTTTATTAAGTCTGGTGTAAAAGGCAGTGGCTCAACCATTGT
+
GGGGGGGGGGGGGGGGGGGGGGGGGGGGGGGGGGGGGGGGGGGGGGGGGGGGGGGGGGGGGGGGGGGGGGGGGGGGGGGGGGGGGGGGGGGGGGGGGGGGGGGGGGGGGGGGGGGGGGGGGGGGFGGGGGGGGGGGGGGGGFGGGGGGGGGGGGGGGGGGGGGGDGGGGGGGGGGGFGGGGGGGGGGGGGGGGGGGGGGGGGGGGGGGGGGCCGGGGGGGGG858<?FGFGGFGGEGGFGFGFED<CCB9CGD5C@FF4@CB7>B<7:;?BF=FDFFFG6??7<=???:?7AF
@M04650:207:000000000-C238N:1:1101:22136:8045 1:N:0:19
ACTCCTACGGGAGGCAGCAGTGGGGAATATTGCACAATGGGCGAAAGCCTGATGCAGCGACGCCGCGTGAGGGAAGAAGGTTTTCGGATTGTAAACCTCTGTCTTTGGGGACGAAGAAGTGACGGTACCCTAGGAGGAAGCCACGGCTAACTACGTGCCAGCAGCCGCGGTAAAACGTAGGTGGCAAGCGTTGTCCGGAATTACTGGGTGTAAAGGGAGCGCAGGCGGGGTGTCAAGTTGGCTGTGAAATCTATGGGCTCAACCCATAGCGTGCACACAAAACTGGCACTCTTG
+
GGGFGGFGDGGC@EGGGGGGGFGGGEGGGGGGGFFGGGGFGGGGG7CGGGFGGGGGGDGGGGGEGGGFFGGGGGGGGFGGGGCFGGG>EGGGGGGGGGGGGFF<A<EFGDGGGGGGDGGDFCFG>FGGGGGGGGDDC@<@F<DFECFG@FGGGGGGGFGGGGGCFGC:E7=7=FFF8=FFGFFFEEEFGEEGGGGFE58CFG7+<C8=AEG:?FGGGFDGD38CGGDCGC87@F:EFF7DF*).0*0:BGFGGC*9)<>@C?**5*2,9)<@5><F)2CFF05)*)77>5;4))
@M04650:207:000000000-C238N:1:1101:24112:8048 1:N:0:19
ACTCCTACGGGAGGCAGCAGTAGGGAATCTTCGGCAATGGACGAAAGTCTGACCGAGCAACGCCGCGTGAGTGAAGAAGGTTTTCGGATCGTAAAACTCTGTTGGTAGAGAAGAACGTTGGTGAGAGTGGAAAGCTCATCAAGTGACGGTAACTACCCAGAAAGGGACGGCTAACTACGTGCCAGCAGCCGCGGTAATACGTATGTCGCAAGCGTTATCCGGATTTATTGGGCGTAAAGCGCGTCTAGGCGGTTTAGTAAGTCTGATGTGAAAATGCGGGGCTCAACCCCGTAT
+
GGGGGGGGGGDGEGGGGGGGGGGGGGGGGGGGGGGGGGGDGGGGGGGGGGGGGGGDGGGFGEGGGGGGGEGGGFFGGGGGGGGGGG7EGGGGGGGGGGGGGGGGGGGGAEFFGGGGGGGGDFCC?EDFGCE9FFGGGGGGGDFGFCGDGGCFGGFGGGCFCCCGGDGGGGGEGGGGFFCF@FGGCFGCEFGE5EG5EBEF>FFGDGGC8==CCEGGCGD::)8CCFEGF*<*)>DC*/*:>CEFGG5*6CC)9C7<4B46CFGGF*::F77*1*96)7).59C5*15:?>D?9?
@M04650:207:000000000-C238N:1:1101:17884:8073 1:N:0:19
ACTCCTACGGGAGGCAGCAGTGGGGAATATTGCGCAATGGGCGAAAGCCTGACGCAGCGACGCCGCGTGAGGGATGAAGGGCTTCGGTTCGTAAACCTCTGTCAGAAGGGAAGAAGTGTAGTGGTGCTAATCAGCCGCTATTTGACGGTACCTTCAAAGGAAGCACCGGCTAACTCCGTGCCAGCAGCCGCGGTAATACGGAGGGTGCAAGCGTTAATCGGAATCACTGGGCGTAAAGCGCATGTAGGCCGCTTTATAAGTCAGAGGTGAAAGCCCACGGCTTACCCGTGGAAC
+
GGGGGGGGGGGGGGGGGGGGGGGGGGGGGGGGGGGGGGGGGGGGGGGGGGGGGGGGGGGGGGGGGGGGGGGGGGGGGGGGGGGGGGGGGGGGGGGGGGGGGGGGGGGGGGGGGGGGGGGGGGGGGGGGGGGGGGGGGGGGGGGFGGGGGGGGGGGGGGGGGGGGGGGGGGGGGGGGGGGGGGGGGGGGGGGGGGGGGGGGGGGGGGGGCFGGGGGGGGGGGGGGGGGGGFFGDGGEGGFGBCDFGG7>FCGGGGGFFFFFFF>FBGGFFFFFFFFFFFGBB>DFFFFFF>BFF8
@M04650:207:000000000-C238N:1:1101:28353:8147 1:N:0:19
ACTCCTACGGGAGGCAGCAGTAGGGAATCTTCGGCAATGGACGGAAGTCTGACCGAGCAACGCCGCGTGAGTGAAGAAGGTTTTCGGATCGTAAAACTCTGTTGTTAGAGAAGAACGTTGGTGAGAGTGGAAAGCTCATCAAGTGACGGTAACTACCCAGAAAGGGACGGCTAACTACGTGCCAGCAGCCGCGGTAATACGTAGGTCCCGAGCGTTGTCCGGATTTATTGGGCGTAAAGCGAGCGCAGGTGGTTTATTAAGTCTGGTGTAAAAGGCAGTGGCTCAACCATTGT
+
GGGGGGGGGGGGGGGGGGGGGGGGGGGGGGGGGGGGGGGGGGGGGGGGGGGGGGGGGGGGGGGGGGGGGGGGGGGGGGGGGGGGGGGGGGGGGGGGGGGGGGGGGGGGFGGGGGGGGGGGGGGGGGGFGGGGGGGGGGGGGGGGGGGGGGGGGGGGGGGGGGGGGGGGGDGGC,DFGGGGGGFGGGGGGGGGGGGGGGGGGGGGGGGGGGGGGGGGDDGGGGDCGFGGGGGGFGGGGF4CEDFFGGGGFGGG9CFFFFFFFFGGFFC:>FFFFFFFFFGFFF<@FFFF:FB>B
@M04650:207:000000000-C238N:1:1101:10085:8166 1:N:0:19
ACTCCTACGGGAGGCAGCAGTGGGGAATATTGGGCAATGGGGGGAACCCTGACCCAGCGACGCCGCGTGAGTGATGAAGTCTTTCGGGACGTAAAGCTCTTTTGTACGGGAAGAAGACGATGACGGTACCGTGCGAATAAGCCCCGGCAAACTACGTGCCAGCAGCCGCGGTAATACGTAGGTGGCGAGCGTTGTCCGGATTTACTGGGCGTAAAGGGAGCGTAGGCGGATTTTTAAGTGGGATGTGAAATACCCGGGCTCAGCCTGGGTGCTGCATTCCAAACTGGGAATCT
+
GGGGGGGGGGGGGGGGGGGGGGGGGGGGGGGGGGGGGGGGGGGDFGGGGGGGGGGGGGGGGGGGGGGGGGGGGGGGGGGGGGGGGGGGGGGGGGGGGGGGGGGGGGGGGGGDFGGGGGEGGGGGGGGGGGGGGGGGGGGGGGGGGGEGGGGGFFGGGGGGFGFGGGGGGGGGGGGGGGGGGGGDDGGGGGGGDGGGGGGDCGGF:EGGGC=E=5CGGGGDGGEDDEGGGG5EFGGGGG@FFC7@GGGGFGGFFGGD>EFFGFFGFGGF)7>@?FF4:>GFF<:FFF;:BFFD2
@M04650:207:000000000-C238N:1:1101:26304:8173 1:N:0:19
ACTCCTACGGGAGGCAGCAGTGGGGAATATTGGGCAATGGGGGCAACCCTGACCCAGCGACGCCGCGTGAGTGAAGAAATCCTTCGGGATGTAAAGCTCTGTTGTATGGGAAGAGAAAGAGACGGTACCATACGAGGAAGCCCCGGCAAACTACGTGCCAGCAGCCGCGGTAATACGTAGGGGGCAAGCGTTGTCCGGAATTACTGGGCGTAAAGCGCACGCAGGCGGGTTTATAAGTCAGATGTAAAAGGCAGGTGCTTACCATCTGTTTGTCATCTGATACTGTAAGCCT
+
GGGGGGGGGGGGGGGGGGGGGGGGGGGGGGGGGGGGGGGGGGGGGGGGGGGGGGGGGGGGGGGGGGGGGGGGGGGGGGGGGGGGGGGGGGGGGGGGGGGGGGGGFGGGGGGGGGGGGGGGGGGGGGGGGGGGGGGGGGGFGGFGGEGGGGGGGGGGGGGGGGGGGGGGGGGGDGGGGGGGGGGGGGFFGGGGGGGGGGCGGGGGGFGGGGGGGGGGGGDGECGGE=EGGGGG?CGFGGF=@FFFGGCG=CGGGGGFF@FFFFGGFGGFFFFFFFFF<AGFBAGFFFFFF@FF
@M04650:207:000000000-C238N:1:1101:7031:8207 1:N:0:19
ACTCCTACGGGAGGCAGCAGTAGGGAATCTTCGGCAATGGACGAAAGTCTGACCGAGCAACGCCGCGTGAGTGAAGAAGGTTTTCGGATCGTAAAACTCTGTTGGTAGAGAAGAACGTTGGTGAGAGTGGAAAGCTCATCAAGTGACGGTAACTACCCAGAAAGGGACGGCTAACTACGTGCCAGCAGCCGCGGTAATACGTAGGTCCCGAGCGTTGTCCGGAGTTATTGGGCGTAAAGCGAGCGCAGGTGGTTTATTAAGTCTGGTGTACAAGGCAGTGGCTCAACCATTGG
+
GGGGGGGGGGGFGGGGGGGGGFGGGGGG<FFCGGGGGGGG9EGG7FGGGGGGGGGGGGEGGGCEGGGEGGGGGGGGGGGGFAAFGGC=FGGGGGGGGGGGGGGFGGGGGGGGGGGG7==FG>DFGCFFFFF9BD@FGGAFGGFGGGGGGFGGGGGG7FGGFFCGFCCFGGGGGFGGGGGGGCCFGGCGGGDCEG@CEGGG5+0BE9C?8EG5EG855CFGG78***+30?E>FGGEGGFGF3>DGGDCD17DC*9)*@F@G9:>=40477*9*07>7:*77:C6?*)((9*))
@M04650:207:000000000-C238N:1:1101:12405:8257 1:N:0:19
ACTCCTACGGGAGGCAGCAGTAGGGAATCTTCGGCAATGGACGAAAGTCTGACCGAGCAACGCCGCGTGAGTGAAGAAGGTTTTCGGATCGTAAAACTCTGTTGGTAGAGAAGAACGTTGGTGAGAGTGGAAAGCTCATCAAGTGACGGTAACTACCCAGAAAGGGACGGCTAACTACGTGCCAGCAGCCGCGGTAAAACGTAGGTGGCAAGCGTTGTCCGGAATTACTGGGTGTAAAGGGAGCGCAGGCGGGATGGTAAGTTGACTGTGAAAACTATGGGCTCAACCCAT
+
GGFGGGGGGGCGGGGGGGGGGGGGGGGGGGGEGCGGGGGGEGGEEGGGGGGGGGGGGGEGGGGG@GGGGGGGGFGGGDGGFEGGGGDFCGEGGGGGGGC<FFGFGGGG9FGGGGGGGDFGG:<AFGFBBEGF9FFDFD=FGGGGGFDGCCFECFF<FCFFGC@CFCDFB8FEF,>D;CCFFGC,?CCFF5:CGGGEGGG9*=6EGGGGFGGFF58C=D>7CCE5C?9+<CCF5=)+:*9*39@35>DCD35<D>)83*/1+*209*04767B?*5?ABFF@<CFF4?::B?
@M04650:207:000000000-C238N:1:1101:10324:8299 1:N:0:19
ACTCCTACGGGAGGCAGCAGTAGGGAATCTTCGGCAATGGGGGCAACCCTGACCGAGCAACGCCGCGTGAGTGAAGAAGGTTTTCGGATCGTAAAACTCTGTTGTTAGAGAAGAACGTTAAGTAGAGTGGAAAATTACTTAAGTGACGGTATCTAACCAGAAAGGGACGGCTAACTACGTGCCAGCAGCCGCGGTAATACGTAGGTCCCAAGCGTTGTCCGGATTTATTGGGCGTAAAGCGAGCGCAGGTGGTTTCTTAAGTCTGATGTAAAAGGCAGTGGCTCAACCATTGTG
+
GGGGGGGGGGGGGGGGGGGGGGGGGGGGGGGGGGDGGGGGGGGGGGGGGGGGGGGGGGGGGGGGGGGGGDGGGGGGGGGG<FGGGGGGDGGGGGGGGGGGGGGGGGGFGGFGGGGGGGGGGGGGGGGGGGGFGGGGGGGGGGGGGGGGGGGGGGGGGGGGDGFFGGGGGGGGGGGGGGGGGGGGGGGGGGGGGGGGDECGGGFCGFCFGGGGGGEGEDGGGGEEGGGGGGGFFGGED<FCD*8>DG:DEGGGGGGFFF@@FFGGFCF<B?FFFFBF:(56??7;FFFB?FFFF)
@M04650:207:000000000-C238N:1:1101:11869:8347 1:N:0:19
ACTCCTACGGGAGGCAGCAGTGGGGAATATTGCACAATGGGCGAAAGCCTGATGCAGCGACGCCGCGTGAGGGAAGAAGGTTTTCGGATTGTAAACCTCTGTCTTAGGGGACGAAGAAGTGACGGTACCCTAGGAGGAAGCCACGGCTAACTACGTGCCAGCAGCCGCGGTAAAACGTAGGTGGCAAGCGTTGTCCGGAATTACTGGGTGTAAAGGGAGCGCAGGCGGGGTGTCAAGTTGGGTGTGAAATCTATGGGCTCAACCCATAGCGTGCACTTAAAACTGGCACTCTTG
+
GGGGGGGGGGGGGGGGGGGGGGGGGGGGGGGGGGGGGGGGGGGGGGGGGGGGGGGGGGGGGGGGGGGGGGGGGGGGGGGGGGGGGGGGGGGGGGGGGGGGGGGGGGGGGGGEGEGGGGGGGGGGGGGGGFGGGGGGGGGGGGGGGGGGGGGGGGD:CGGGGGGGGGGGGGFGGGGGGFGFGFFFGFGGGGGGGGGGGGCGGGGGGGGGCEEGGGGGCCCDGCGGGGEGGGCE@F>+>C=FFCEEGGGGFCFFCFGFFFF:FF5C><58FFBFF)09)5CBFFG??FF??4F2:5
@M04650:207:000000000-C238N:1:1101:7784:8352 1:N:0:19
ACTCCTACGGGAGGCAGCAGTGGGGAATATTGCACAATGGGCGAAAGCCTGATGCAGCGACGCCGCGTGAGGGAAGAAGGTTTTCGGATTGTAAACCTCTGTCTTCGGGGACGATAATGACGGTACCCGAGGAGGAAGCCACGGCTAACTACGTGCCAGCAGCCGCGGTAAAACGTAGGTGGCAAGCGTTGTCCGGAATTACTGGGTGTAAAGGGAGCGCAGGCGGAATGCCAAGTTGAATGTGAAAACTATGGGCTCAACCCATAGACTGCGATCAAAACTGGCGTTCTTG
+
GGGGGGGGGGGGGGGGGGGGFDGGGGGGGGGGAGFGGGGGGGGGGDCFGGGGGGGGGGGGGGGGGGGGEGGCFEGGGGGFFFFFFEGFFEGGGGGEEGFGEEGCGGGGGGGGGGECGGFGGGDGFCFFECGGGGGGDEGGFGGGGGFGCBFFEGGFGGCFDFCFEGGCEGGFFBEFFG:FCFFGGGGGGGGGFGC::EGGGGGGFGGGGGFGGCCCE)75EGGEEGGGG<CFFDFF:C47=7@F*:7:?CG:7CC)77FFG:CC57C569@45))08):FFF7@FEE0:3*)
@M04650:207:000000000-C238N:1:1101:28429:8381 1:N:0:19
ACTCCTACGGGAGGCAGCAGTGGGGAATATTGGGCAATGGGGGCAACCCTGACCCAGCGACGCCGCGTGAGTGAGGAAGTCCTTCGGGACGTAAAGCTCTTTTGTACGGGAAGAAGAAGATGACGGTACCGTACGAATAAGCCCCGGCAAACTACGTGCCAGCAGCCGCGGTAATACGTAGGGGGCAAGCGTTGTCCGGAATTACTGGGCGTAAAGGGCACGCAGGCGGATTTGATAGTCAGCTGTAAAATACGTCAGCTCAACTGGCGTATGTCGGCTGATACTGCAAGTCT
+
FGFGGGGGGGGGGGGEGGGGGGGGGGGGGGGGGFFCFGGGGG>FGFGGGGGFGFGACGCCGDEGGGGGGGGGGGGGGGGGGGGGFGGGDGGGGGGGGGGGGGGFFFFGGG7FGEGCGGGFFGGGEEGGGGGGDEGEFFGFGGG7FCEGG*>CFGGGGEGGGGGFFGGDG8FG>EGGGGG9CGD5EG5/CCGCE:E:C5CEEGFEGGGGFFGECEECCGD5C3CEGGGDGG?CFFGG7>@>?GFFGGGFF7:CFFDF>DF66405@DGBF37@FFF5;>FEF7CFFFF2<46<<
@M04650:207:000000000-C238N:1:1101:16506:8391 1:N:0:19
ACTCCTACGGGAGGCAGCAGTGGGGAATATTGCACAATGGGCGAAAGCCTGATGCAGCGACGCCGCGTGAGGGAAGAAGGTTTTCGGATTGTAAACCTCTGTCTTTGAGGACGAAGAATTGACGGTACTCGAGGAGGAAGCCACGGCTAACTACGTGCCAGCAGCCGCGGTAAAACGTAGTTGGCAAGCGTTGTCCGGAATTATTGGGCGTAAAGGGTGCGTAGGCGGTTGATTAAGTGGGATGTGAAATACCCGGGCCCAACCTGGGTGCTGCATTCCAAACTGGTTATCT
+
FCGFGGGGGDG;@@FDCFG?FGGG7FGF?EG<FGFGGGD<<FEFEF@FFGGGG9FFGC@CFEFGEGGGE7FFGG8:FGFDF9EFF=B+CFBFGGDFGFEFGGGGF,,5BBF=+FG7=B,5FDFB:FFF<DFGGD@C7+,:<@F<**5*>,7FCF7>F@*F:C<>DFE:<B4*=<9+:C::*4+8<0<8@CECGG+2=5;8*<9+30<*85C**100:21<CD5=*<E**):+*<:<:?B4:<?5>*0*1?7:9*)0))).*)936040?>)9*/;*6<C@=<C674*)-*9.
@M04650:207:000000000-C238N:1:1101:20848:8396 1:N:0:19
ACTCCTACGGGAGGCAGCAGTAGGGAATCTTCGGCAATGGACGAAAGTCTGACCGAGCAACGCCGCGTGAGTGAAGAAGGTTTTCGGATCGTAAAACTCTGTTGGTAGAGAAGAACGTTGGTGAGAGTGGAAAGCTCATCAAGTGACGGTAACTACCCAGAAAGGGACGGCTAACTACGTGCCAGCAGCCGCGGTAATACGTAGGTCCCGAGCGTTGTCCGGATTTATTGGGCGTAAAGCGAGCGCAGGTGGTTTATTAAGTCTGGTGTAAAAGGCAGTGGCTCAACCATTGTT
+
GGGGGGGGGGGGGGGGGGGGGGGGGGGGGFFFFFGGGGGGGGGGGGGGGGGGGGGGGGGGGGGGGGGGGGGGGGGGGGGGEGGGGGGGGGGGGGFGGGGGGFEFGFFGGGGGGGGGGCFGGEGGGGGGFGGGGGGFGGGGGGGGGGGGGGGGGFFCDFFGCGFGEGGGGGGGGGGGGGGCCGGGGFF7::EDEGGEGGGGCGGDGGGGGE=CEEE=CDGGG5;:8+3<CCFFFGGGDF=CD<BBDDGG@*>DCC5F?474<@FC67:7FF9??7B41:FF41*06@526FF2<)
@M04650:207:000000000-C238N:1:1101:14237:8410 1:N:0:19
ACTCCTACGGGAGGCAGCAGTGGGGAATATTGCACAATGGGCGAAAGCCTGATGCAGCGACGCCGCGTGAGGGAAGAAGGTTTTCGGATTGTAAACCTCTGTCTTAGGGGACGAAGAAGTGACGGTACCCTAGGAGGAAGCCACGGCTAACTACGTGCCAGCAGCCGCGGTAAAACGTAGGTGGCAAGCGTTGTCCGGAATTACTGGGTGTAAAGGGAGCGCAGGCGGGGTGTCAAGTTGGGTGTGAAATCTATGGGCTCAACCCATAGCGTGCACTCAAAACTGGCACTCTTG
+
GGGGGGGGGGGGGGGGGGGGGGGGGGGGGGGGGGGGGGGGGGGGGGGGGGGGGGGGGGGGGGGGGGGGGGGGGGGGGGGGGGGGGGGGGGGGGGGGGGGGGGGGGGGGGGGGGGGGGGGGGGGGGGGGGGGGGGGGGGGGGGGGGGGGGGGGGGGGGGGGGGGGGGGGGGGGGGGGGGGGGGGGGGGGGGGGGGGGGGGGGGGGGGGGFGEGGFFCEFGDGGDEGGGGGG?EDFGFF:@GFD7>DGGGFGGGGGFFFFFFGFGGFGFFFFFFF>FFBBGFFAGFFFF<F@@<A7
@M04650:207:000000000-C238N:1:1101:16133:8468 1:N:0:19
ACTCCTACGGGAGGCAGCAGTAGGGAATCTTCGGCAATGGACGAAAGTCTGACCGAGCAACGCCGCGTGAGTGAAGAAGGTTTTCGGATCGTAAAACTCTGTTGGTAGAGAAGAACGTTGGTGAGAGTGGAAAGCTCATCAAGTGACGGTAACTACCCAGAAAGGGACGGCTAACTACGTGCCAGCAGCCGCGGTAATACGTAGGTCCCGAGCGTTGTCCGGATTTATTGGGCGTAAAGCGAGCGCAGGGGGTTTGTTAAGTCTGGTGTAAAAGGCAGTGGCTCAACCATGGTG
+
FGGGGGGGGGGGGGGGGGGGECFFGGGGGGGGGGGGGGGG@FGEGGG@FGGGGDGGGGEGGGGGGGGGGGGFFGGGGGGG=5?F<FGBGEGGGGG,?FGGEGGFCB<E<FFDFGGGGD8DFGF<EFGDFGGD9FF9,3>F3F,7><,CF7FBFGFD><F<FGA>@@B:F8*1>7425,*6,=;;<C26C8:8CC:C;?+;8208C<3=8>C*2:C55DG*/7?**<9C?CG5>:)CD78*7*<<)399))9D9)9)85@/+/::BF:::BF?7=BF?B7?F?*9F6<.(**.))
@M04650:207:000000000-C238N:1:1101:24570:8474 1:N:0:19
ACTCCTACGGGAGGCAGCAGTAGGGAATCTTCGGCAATGGACGAAAGTCTGACCGAGCAACGCCGCGTGAGTGAAGAAGGTTTTCGGATCGTAAAACTCTGTTGGTAGAGAAGAACGTTGGTGAGAGTGGAAAGCTCATCAAGTGACGGTAACTACCCAGAAAGGGACGGCTAACTACGTGCCAGCAGCCGCGGTAATACGTAGGTCCCGAGCGTTGTCCGGATTTATTGGGCGTAAAGCGAGCGCAGGTGGTTTATTAAGTCTGGTGTAAAAGGCAGTGGCTCAACCATTGTT
+
GGGGGGGGGGGGGGGGGGGGGGGGGGGGGGGGGGGGGGGGGGGGEEGGGGGGGGDDGGGGGGGGGGGGGGGGGGGGGGGGGGGGGGGGGGGGGGGGGGGGGGGGGGGGGGFGGGGGGGGGGGGGGGGGGGGFGGGGGGGGGGEFGGGGGGGGGGGGGGGGGFFGGGGGGGGGGGGGFGGGDGGGFGGFGGEEGGGDGFGGFGGGGG9CECEGGGGGCDGDCG=EDGFGGGGGFGGG3D4D:C>EGGDDB<4DDGG:FFFFGFGGFGG7@=?4==B><BGF:?F?FFFFBFFDA)
@M04650:207:000000000-C238N:1:1101:13318:8476 1:N:0:19
ACTCCTACGGGAGGCAGCAGTAGGGAATCTTCGGCAATGGACGAAAGTCTGACCGAGCAACGCCGCGTGAGTGAAGAAGGTTTTCGGATCGTAAAACTCTGTTGGTAGAGAAGAACGTTGGTGAGAGTGGAAAGCTCATCAAGTGACGGTAACTACCCAGAAAGGGACGGCTAACTACGTGCCAGCAGCCGCGGTAATACGTAGGTCCCGAGCGTTGTCCGGATTTATTGGGCGTAAAGCGAGCGCAGGGGGTTTATTAAGTCTGGTGTAAAAGGCAGTGGCTCAACCATTGT
+
GGGGGGGGGGGGGGGGGGGGGGGGGGGGGGGGGGGGGGGGGGGGGGGGGGGGGGGGGGGGGGGGGGGFGGGGGGGGGGGGGGGGGGGGGGGGGGGGGGGFGGGGGGGGGGGGGGGGGFGGGGGGGGGFFGGGGGGGGGGGGGGFGGGGGFGGGGGFGGGGGGGGGGGGGGGGGGGGGGG7CFFGGGGGFGGGGGGGGGGGGGGGGGGGGGGGGGGCGGGGGGDED6CGGGGGFGDEGGFGFGFFGGGGF)9D7C<F6BFFGFGCFGFBFFFFFFBFFB5@F:5FFFF?:4=BA
@M04650:207:000000000-C238N:1:1101:18017:8500 1:N:0:19
ACTCCTACGGGAGGCAGCAGTGGGGAATATTGCACAATGGGCGAAAGCCTGATGCAGCGACGCCGCGTGAGGGAAGAAGGTTTTCGGATTGTAAACCTCTGTCTTAGGGGACGAAGAAGTGACGGTACCCTAGGAGGAAGCCACGGCTAACTACGTGCCAGCAGCCGCGGTAAAACGTAGGTGGCAAGCGTTGTCCGGAATTACTGGGTGTAAAGGGAGCGCAGGCGGGGTGTCAAGTTGGGTGTGAAATCTATGGGCTCAACCCATAGCGTGCACTCAAAACTGGCACTCTTG
+
GGGGGGGGGGGGGGGGGGGGGGGGGGGGGGGGGGGGGGGGGGGGGGGGGGGGGGGGGGGGGGGGGGGGGDGGGGGGGGGGGGGGGGGGGGGGGGGGGGGGGGGGGGGGGGGGGGGGGGGGGGGGGGGGGGGGGGGGGGGGGFGGGGGGGGGGGGGGGGGGGGGGGGGGGGGGGFGGGGGGGGGGGGGGGGGGGGGGGGDEFGF?GGGGGGGFCFGGGGGGGGGGGGGGGGEGFDGGGGFGFC>EDGGGFGGGGGGF>;:@F@DFFGC:74:07BFF2>GFFAFFFFFF?FFA94
@M04650:207:000000000-C238N:1:1101:12361:8500 1:N:0:19
ACTCCTACGGGAGGCAGCAGTAGGGAATCTTCGGCAATGGACGAAAGTCTGACCGAGCAACGCCGCGTGAGTGAAGAAGGTTTTCGGATCGTAAAACTCTGTTGGTAGAGAAGAACGTTGGTGAGAGTGGAAAGCTCATCAAGTGACGGTAACTACCCAGAAAGGGACGGCTAACTACGTGCCAGCAGCCGCGGTAATACGTAGGTCCCGAGCGTTGTCCGGATTTATTGGGCGTAAAGCGAGCGCAGGTGGTTTATTAAGTCTGGTGTAAAAGGCAGTGGCTCAACCATTGT
+
GGGGGGGGGGGGGGGGGGGGGGGGGGGGGGGGGGGGGGGGGGGGGGGFGGGGGGGGGGGGGGGGGGGFGGGGGGGGGGGGGGGGGGGGGGGGGGGGGGGGGGGGGGGGGFGGGGGGGFGGGGGGGGGEFGGGGGGGGGGGGGGGGGGGG@GFCGGGGGGGGGGGGGGGGGGCFGGGGGGGGGFFGGGFGGGGGCEECFF9BFCFEFFF;CC=EEC:>GGGGGGED6CF7DGC<E5CGG47BGEFGG3DE9FFCFDF6@69CFGGFGC?7?FFFF>5??*74:F?=?F?:FF2A
@M04650:207:000000000-C238N:1:1101:17599:8519 1:N:0:19
ACTCCTACGGGAGGCAGCAGTGGGGAATATTGCACAATGGGCGAAAGCCTGATGCAGCGACGCCGCGTGAGGGAAGAAGGTTTTCGGATTGTAAACCTCTGTCTTCGAGGACGAAGAAGTGACGGTACTCGAGGAGGAAGCCACGGCTAACTACGTGCCAGCAGCCGCGGTAAAACGTAGGTGGCAAGCGTTGTCCGGAATTACTGGGTGTAAAGGGAGCGCAGGCGGGATGCCAAGTTGGACGTGAAATCTATGGGCTCAACCCATAGCGTGCGTTCAAAACTGGCGTTCTTG
+
GGGGGGGGGGGGGGGGGGGGGGGGGGGGGGGGGGGGGGGGGGGGGGGGGGGGGGGGGGGGGGGGGGGGGGGGGGGGGGGGGGGGGGGGGGGGGGGGGGGGGGGGGGGGGGGGGGGGGGGGGGGGGGGGGGGGGGGGGGGGGGGGGGGGGGGGGGGGGGGGGGGGGGGGGGGGGGGGGGGGGGGGGGGGGGGGGGGGGGGGGGGGGGGGGGEGGGGGGGGGGGGGGDEGGDGGFCFGGGFGFGFFGGGFFGGGGGGFFFF@GFDGDGGFFFFD:>D@BFGFFACFFFFF6BB6A2
@M04650:207:000000000-C238N:1:1101:19403:8558 1:N:0:19
ACTCTTACGGGAGGCAGCAGTGGGGAATATTGCACAATGGGCGCAAGCCTGATGCAGCGACGCCGCGTGAGGGATGACGGCCTTCGGGTTGTAAACCTCTTTCAGTAGGGAAGAAGCGAAAGTGACGGTACCTGCAGAAGAAGCGCCGGCTAACTACGTGCCAGCAGCCGCGGTAATACGTAGGGCGCAAGCGTTGTCCGGAATTATTGGGCGTAAAGAGCTCGTAGGCGGTTTGTCGCGTCTGCTGTGAAAGCCCGGAGCTTAACTCCGGGTCTGCAGTGGGTACGGGCAGGC
+
GGGGGGGGGGGGGGGGGGGGGGGGGGGGGGGGGGGGGGGGGGGGGGGGGGGGGGGGGFGGGGGGGGGGGGGGGGGGGGGGGGGGGGGGGGGGGGGGGGGGGGGGGFGGGGGGGGGGGGGGGGGGGGDGGGGGGGGGGGGGGGGGGGGGGGGGGGGGGGGGGFGGGGGGGGGGGGGGGGGGGGGGDGGGGGGGGGGGGGGGDGGFGGGGGFGGGGGGGGFFCFGGEGGGGGGGFCDGGCFDEDFFGGGGFGGGGGGFFF>;EFGFFFF9FBE@@BFFA><@??CDF:>>BFFFB(
@M04650:207:000000000-C238N:1:1101:19164:8574 1:N:0:19
ACTCCTACGGGAGGCAGCAGTAGGGAATCTTCGGCAATGGGGGCAACCCTGACCGAGCAACGCCGCGTGAGTGAAGAAGGTTTTCGGATCGTAAAACTCTGTTGTTAGAGAAGAACGTTAAGTAGAGTGGAAAATTACTTAAGTGACGGTATCTAACCAGAAAGGGACGGCTAACTACGTGCCAGCAGCCGCGGTAATACGTAGGTCCCAAGCGTTGTCCGGATTTATTGGGCGTAAAGCGAGCGCAGGTGGTTTATTAAGTCTGGTGTAAAAGGCAGTGGCTCAACCATTGT
+
GGGGGGGGGGGGGGGGGGGGGGGGGGGGGGGGGGGGGGGGGGGGGGGGGGGGGGGGGGGGGGGGGGGGGGGGGGGGGGGGGGGGGGGGGGGGGGGGGGGGGGGGGGGGGGGGGGGGGGGGGGGGGGGGGGGGGGGGGGGGGGGGGGGGGGGGGGGGGGGGGGGGGGGGGGGGGGGGGGGGGGGGGGGGGGGGGGGGGGGGGGGGGGGGGGGGGGGGGGGGGGEECFFGGFGGFGGGGGFGFGFFGGGGDFFGGGGFF?FFGFGGFGFB@FFFFBDF<FGFFFFFFFFF?FFAB
@M04650:207:000000000-C238N:1:1101:12375:8579 1:N:0:19
ACTCCTACGGGAGGCAGCAGTAGGGAATCTTCGGCAATGGACGAAAGTCTGACCGAGCAACGCCGCGTGAGTGAAGAAGGTTTTCGGATCGTAAAACTCTGTTGTTAGAGAAGAACAAGGATGAGAGTAAAATGTTCATCCCTTGACGGTATCTAACCAGAAAGCCACGGCTAACTACGTGCCAGCAGCCGCGGTAATACGTAGGTGGCAAGCGTTGTCCGGATTTATTGGGCGTAAAGCGAGCGCAGGCGGTTTCTTAAGTCTGATGTGAAAGCCCCCGGCTCAACCGGGG
+
GGGGGGGGGGGGGGGGGGGGGGGGGGGGGGGGGDFGGGGGFGGGGGGFGGGFGGGGGGGFGGGGEGC>FFGFFGGFGGGGGFFGGGGGGGGGGGGGGGGFFGDGGGGGGGGGGGGGGGGGGGF8FFGGGGDGGGGGGGGGGGGAFDGGGGGGGAE9FGGFFFGFGGGGG@GGCGGC9D>B8FFGGGGGGGGGGDE5EFCGGFGF7CFFGGGFDEEECDFFCC*1;C+<CFDFFGGCDGFFFDFFGGDC@GGC)1*98FFFGFFDFC><FF7BBFFFF?GB)7/<7@FB>FF6
@M04650:207:000000000-C238N:1:1101:23927:8585 1:N:0:19
ACTCCTACGGGAGGCAGCAGTAGGGAATCTTCGGCAATGGACGAAAGTCTGACCGAGCAACGCCGCGTGAGTGAAGAAGGTTTTCGGATCGTAAAACTCTGTTGGTAGAGAAGAACGTTGGTGAGAGTGGAAAGCTCATCAAGTGACGGTAACTACCCAGAAAGGGACGGCTAACTACGTGCCAGCAGCCGCGGTAATACGTAGGTCCCGAGCGTTGTCCGGATTTATTGGGCGTAAAGCGAGCGCAGGTGGTTTATTAAGTCTGGTGTAAAAGGCAGTGGCTCAACCATTGT
+
GGGGGGGGGGGGGGGGGGGGGGGGGGGGGGGGGGGGGGGGGGGGGGGGGGGGGGGGGGGGGGGGGGGGGGGGGGGGGGGGGGGGGGGGGGGGGGGGGGGGGGGGGGGGGGGGGGGGGGGGGGGGGGGGGGGGGGGGGGGGGGGGGGGGGGGGGGGGGGGGGGGGGGGGGGGGGGGGGGGGGGGGGGGGGGGGGGGGGGGGGGGGGGGGGGGGGGEGGGGGGGGGGFGFGFFGFGGGGGFGFDFFGGGGFGGGDGFFFFFFGFFGFFFBFFFFF4>>?FGFFFFF?FFBFFF9A
@M04650:207:000000000-C238N:1:1101:25015:8639 1:N:0:19
ACTCCTACGGGAGGCAGCAGTAGGGAATCTTCGGCAATGGACGAAAGTCTGACCGAGCAACGCCGCGTGAGTGAAGAAGGTTTTCGGATCGTAAAACTCTGTTGGTAGAGAAGAACGCTGGTGAGAGTGGAAAGCTCATCAAGTGACGGTAACTACCCAGAAAGGGACGGCTAACTACGTGCCAACAGCCGCGGTAATACGTAGGTCCCGAGCGTTGTCCGGATTTGTTGGGCGTAAAGCGAGCGCAGGTGGTTTATTAAGTCAGGGGTAAAAGGCAGTGGCTCAACCATTTG
+
FFGGGFGFED@GEGGGGCEG@AFGC,EF<AECF@FGG8F<FDCFF:FEFAFGGG@GCCF@D:FEGGGFCEDFF99C9F<8:,CD?FG:FFG?=EFF,FFFDE<<@FG995C?F,<,4+88+,3,B,B5C+>AFBF7C<,>=,39,,CB7F<:FFCFG@C<FGE:7>D@<11BFA8B9EEF@7CF,4=7@*:*1**1;;<CC398@;EEF5E**1*2797:ED=C8<+3**;C>7>75*60.9)0/C998797D3*9776=E9C*/5*(00)0/65@((9)72>6**)21**))
@M04650:207:000000000-C238N:1:1101:5982:8656 1:N:0:19
ACTCCTACGGGAGGCAGCAGTGGGGAATATTGGACAATGGGCGAAAGCCTGATCCAGCCATGCCGCGTGTGTGAAGAAGGCCTTTTGGTTGTAAAGCACTTTAAGCGAGGAGGAGGCTACCGAGATTAATACTCTTGGATAGTGGACGTTACTCGCAGAATAAGCACCGGCTAACTCTGTGCCAGCAGCCGCGGTAATACAGAGGGTGCGAGCGTTAATCGGATTTACTGGGCGTAAAGCGTGCGTAGGCGGCTTTTTAAGTCGGATGTGAAATCCCTGAGCTTAACTTAGGA
+
GGGGGGGGGGGGGDEGGGGDGGFGGGGGGGGGFGGGGGG?DGGGCFGGGG<EFFGGGGGGG,EFEGEGGGGGGGGGGGGGGCEGAFE@CFGGGGGGGGGGCFGGGGGGDGG@EE7FFGGGFGGEEFGFADD9FFADGGGGGGGD8FGGGGGGGFFGGG><FFFFCFFFEGGGEFFFGGFGCCGFFDEDCFEGGGG>EGGGDF7?E5EGE55*=C8CGGGGFGC=ECCGG7EG>GGDGGFG:<>@GGGDFCCGDGGF=F)?C6DDE)99FF=*8?BF27*77(:?=F?>DB4<A
@M04650:207:000000000-C238N:1:1101:20908:8656 1:N:0:19
ACTCCTACGGGAGGCAGCAGTAGGGAATCTTCGGCAATGGACGAAAGTCTGACCGAGCAACGCCGCGTGAGTGAAGAAGGTTTTCGGATCGTAAAACTCTGTTGGTAGAGAAGAACGTTGGTGAGAGTGGAAAGCTCATCAAGTGACGGTAACTACCCAGAAAGGGACGGCTAACTACGTGCCAGCAGCCGCGGTAATACGTAGGTCCCGAGCGTTGTCCGGATTTATTGGGCGTAAAGCGAGCGCAGGTGGTTTATTAAGTCTGGTGTAAAAGGCAGTGGCTCAACCATTGTT
+
GGGGGGGGGGGGGGGGGGGGGGGGGGGGGGGGGGGGGGGGGGGGGGGGGGGGGGGGGGGGGGGGGGGGGGGGGGGGGGGGGGGGGGGGGGGGGGGGGGGGGGGGGGGGGGGGGGGGGGGGGGGGGGGDGGGGGGGFGGGGGFGGGGGGGGGGGGGGGGGGGGGGGGGGGGGGGGGGGGGGGGGGGGG@GGGGGGGGGGGGGGGGGGGGGGGGCGGEGGGGGGGCCCFGGG?FFGG5CGFGFGFFGGGGE*9FCCG?6BFFGFF7=D:8>?FF?FFF<FCFFFFFFFFFFFFDA)
@M04650:207:000000000-C238N:1:1101:22677:8686 1:N:0:19
ACTCCTACGGGAGGCAGCAGTGGGGAATATTGCACAATGGGCGAAAGCCTGATGCAGCGACGCCGCGTGAGGGAAGAAGGTTTTCGGATTGTAAACCTCTGTCTTAGGGGACGAAGAAGTGACGGTACCCTAGGAGGAAGCCACGGCTAACTACGTGCCAGCAGCCGCGGTAAAACGTAGGTGGCAAGCGTTGTCCGGAATTACTGGGTGTAAAGGGAGCGCAGGCGGGGTGTCAAGTTGGGTGTGAAATCTATGGGCTCAACCCATAGACTGCGTTCAAAACTACTGTTCTTG
+
GGGGGGGGGGGGGGGGGGGGGGGGGGGGGGGGGGGGGGGGGGGGGGGGGGGGGGGGGGGGGGGGGGGGGGGGGGGGGGGGGGGGGGGGGGGGGGGGGGGGGGGGGGGGGGGGGGGGGGGGGGGGGGGGGGGGGGGGGGGGGGGGGGGGGGGGGGGGGGGGGGGGGGGGGGGGGGGGGGGGGGGGGGGGGGGGGGGGGGGGGGGGFGGGCE=FFFGGGGGGGGGGGGGGGGEGBGGGG>FGFGEFGGGF?DGFGGGFFF:FGFGGFGFFFFFFFFDFF6FFFFGFFFFDAFF2<9
@M04650:207:000000000-C238N:1:1101:25553:8689 1:N:0:19
ACTCCTACGGGAGGCAGCAGTGGGGAATTTTGGACAATGGGGGCAACCCTGATCCAGCAATGCCGCGTGTGTGAAGAAGGCCTTCGGGTTGTAAAGCACTTTTGTCCGGAAAGAAATTGCTCTGGCTAATACCTGGGGTAGATGACGGTACCGGAAGAATAAGCACCGGCTAACTACGTGCCAGCAGCCGCGGTAAAACGTAGGTGGCAAGCGTTGTCCGGAATTACTGGGTGTAAAGGGAGCGCAGGCGGGGTGTCAAGTTGGGTGTGAAATCTATGGGCTCAACCCATAGCG
+
GGGGGEFGGGGFGGGGECGFFEGGGGF8<FGGGFEEG?EGGGGDGGGFFAFGGGFFGCGFGGFFFEG=FGGGGGGGGGDFCE<EBFCCA:CFCGGGFGF=EF9FGFGGGEDGGEEGGEGFFED<=EEFCFGGFGDGDCFGGGGGGGEGGGCDFGGEFEFGFFEEF::CGEGGGGFFFCCFGGFGG:2=BC5EG58BCBFGCFCEEFGGGF=FDEGEEFF78C?E6FCFGDC*<EF9DF=DFDEFCCCD>G<<CC<54@BFA@F0<7C7DFFF=FF?2<FFF0>F?5)48?F?BF
@M04650:207:000000000-C238N:1:1101:25155:8702 1:N:0:19
ACTCCTACGGGAGGCAGCAGTAGGGAATCTTCGGCAATGGGGGCAACCCTGACCGAGCAACGCCGCGTGAGTGAAGAAGGTTTTCGGATCGTAAAACTCTGTTGTTAGAGAAGAACGTTAAGTAGAGTGGAAAATTACTTAAGTGACGGTATCTAACCAGAAAGCCACGGCTAACTACGTGCCAGCAGCCGCGGTAATACGTAGGTGGCAAGCGTTGTCCGGATTTATTGGGCGTAAAGCGAGCGCAGGCGGTTTCTTAAGTCTGATGTGAAAGCCCCCGGCTCAACCGGGG
+
GGGGGGGGGGGGGGGGGGGGGGGGGGGGGGGGGGGGGGGGGGGGGGGGGGGGGGGGGGGGGGGGGGGGGGGGGGGGGGGGFGGGGGGGGGGGGGGGGGGGGGGGGGGGGGGGGGGGGGGGGGGGGGGGGGFGGGGGGGGGGGGGGGGGGGGGGGGGGGGGGGGGGGGGGGGGGGGGGGGGGGGGGGGGGGGGGGGGGGGGGFFGGGGGGGGGGGCEGGGGGGGGGGGGGGGGFGGGGGFGBGFFGGGGEGGG9DGFFFFFGFGGFGGDFFBFFFF>BFGEFFCEFFFFFFFF
@M04650:207:000000000-C238N:1:1101:5888:8732 1:N:0:19
ACTCCTACGGGAGGCAGCAGTAGGGAATCTTCGGCAATGGACGAAAGTCTGACCGAGCAACGCCGCGTGAGTGAAGAAGGTTTTCGGATCGTAAAACTCTGTTGTTAGAGAAGAACAAGTAGGAGAGTAACTGCTCTTACCTTGACGGTATCTAACCAGAAAGCCACGGCTACCTACGTGCCAGCAGCCGCGGTAATACGTAGGTGGCAAGCGTTGTCCGGATTTATTGGGCGTAAAGCGAGCGCAGGTGGTTTCTTAAGTCTGATGTAAAAGGCAGTGGCTCAACCATTGTTT
+
GGGGGFGGFGGFECGDG@FFGGFCGCGGGGGG?EGGDGFE@FGGD:FFFFGGGGGCCGG@@+@FGGGGGGGG9FFGGCGGGGGGGG7FDGCE,E<EGEEDDFEAFGFF9EFDFGFFGD@FADFGGGGGGGGGGGGGGGFFGGGGCFDEGDGCFF<DAF7,,;::87>@C8F>,,>;87>>D>CED,>D8EGGGG>*9BFGBC5EF9EFC+=5ACE*:+:DC3EGFGFC7C@557CG*2@C)9)75)9DF*C79DCF?4*9<9?7**>>644965>5(4<FB1**9@F0394-),
@M04650:207:000000000-C238N:1:1101:20439:8742 1:N:0:19
ACTCCTACGGGAGGCAGCAGTGGGGAATATTGCACAATGGGCGAAAGCCTGATGCAGCGACGCCGCGTGAGGGAAGAAGGTTTTCGGATTGTAAACCTCTGTCTTAGGGGACGAAGAAGTGACGGTACCCTAGGAGGAAGCCACGGCTAACTACGTGCCAGCAGCCGCGGTAAAACGTAGGTGGCAAGCGTTGTCCGGAATTACTGGGTGTAAAGGGAGCGCAGGCGGGGTGTCAAGTTGGGTGTGAAATCTATGGGCTCAACCCATAGCGTGCACTCAAAACTGGCACTCTTG
+
GGGGGGGGGGGFGGGGGGGGGGGGGGGGGGGGGGGGGGGGGGGGGGGGGGGGGGGGGGGGGGGGGGGGGGGGGGGGGGGGFGGGGGGGGGGGGGGGGGGGGGGGGGGGGGGGGGGGGGGGGGGGGGGGFGGGGGGGGGGGGGGGGGGGGGGGGGGGGGGGGGGGGGGGGGGGGGGGGGGGGGGGGGGGGGGGGGGGGGGDGGGGFGGGGGGG?GGGGGGGGGGGGGGDGGCEFFFGGGFGFGBDDGGFFGGGFGGFFF:FGFGG@GGFFFF@DFFFABGFFBGFFFFFBF@99-
@M04650:207:000000000-C238N:1:1101:13868:8747 1:N:0:19
ACTCCTACGGGAGGCAGCAGTAGGGAATCTTCGGCAATGGACGCAAGTCTGACCGAGCAACGCCGCGTGAGTGAAGAAGGTTTTCGGATCGTAAAACTCTGTTGTTAGAGAAGAACAAGGATGAGAGTAAAATGTTCATCCCTTGACGGTATCTAACCAGAAAGCCACGGCTAACTACGTGCCAGCAGCCGCGGTAATACGTAGGTCCCAAGCGTTGTCCGGATTTATTGGGCGTAAAGCGAGCGCAGGTGGTTTCTTAAGTCTGATGTAAAAGGCAGTGGCTCAACAATTGTG
+
GGGGGGGGGGGGGGGGGGGGGGGGGGGGGGGGGGGGGGGGGGGGGGGGFGGGGGGGGGGGGGGGGGGGGGGGGGGGGGGGFFGGGGGGGGGGGGGGGGGDGGGGGGGGGGGGGGGGGGGFGFFFGGGFGGGGGGGGGGGGFGFGDFGGGDGGGGGGGGGGGGGFGDFGGGGGGGGGGGGGGGGGGGGGGGEGGGGGDGFGGF?CE9;CFGGGGGEEDDFFGGE5/CCE7DFF:C)CD3*:>3BBG<CD@*>FGC<=@4=@FFFCFCFA*99686:>7<FFF<5476?)(91<:4
@M04650:207:000000000-C238N:1:1101:25037:8748 1:N:0:19
ACTCCTACGGGAGGCAGCAGTAGGGAATCTTCGGCAATGGACGAAAGTCTGACCGAGCAACGCCGCGTGAGTGAAGAAGGTTTTCGGATCGTAAAACTCTGTTGTTAGAGAAGAACGTTAAGTAGAGTGGAAAATTACTTAAGTGACGGTATCTAACCAGAAAGGGACGGCTAACTACGTGCCAGCAGCCGCGGTAATACGTAGGTCCCAAGCGTTGTCCGGATTTATTGGGCGTAAAGCGAGCGCAGGTGGTTTCTTAAGTCTGGTGTAAAAGGCAGTGGCTCAACCATTGT
+
GGGGGGGGGGGGGGGGGGGGGGGGGGGGGGGGGGGGGGGGGGGGGGGGGGGGGGGGGGGGGDGGGGGGGGGGGGGGGGGGGGGGGGGGGGGGGGGGGGGGGGGGGGGGGGGGGGGGGGGGGGGGGGGGGGGGGGGGGGGGGGGGGGGGGGGGGGGGGGGGGGGGGCFGGGGGGGGGGGGGGGCGDGGGGGGGGGGGGE9?EGGGGFFGGGGGGEGGC9:DEGGGGGGGGGGGFGGGDGFGFGFFC7CGBFGGDGGFFFF=FFDGFF7?F?FBFFFF?FFF?0*7697:?@FFF
@M04650:207:000000000-C238N:1:1101:20819:8749 1:N:0:19
ACTCCTACGGGAGGCAGCAGTGGGGAATATTGCACAATGGGCGAAAGCCTGATGCAGCGACGCCGCGTGAGGGAAGAAGGTTTTCGGATTGTAAACCTCTGTCTTAGGGGACGAAGAAGTGACGGTACCCTAGGAGGAAGCCACGGCTAACTACGTGCCAGCAGCCGCGGTAAAACGTAGGTGGCAAGCGTTGTCCGGAATTACTGGGTGTAAAGGGAGCGCAGGCGGGGTGTCAAGTTGGGTGTGAAATCTATGGGCTCAACCCATAGCGTGCACTCAAAACTGGCACTCTTG
+
GGGGGGGGGGGGGGGGGGGGGGGGGGGGGGGGGGGGGGGGGGGGGGGGGGGGGGGGGGGGGGGGGGGGGGGGGGGGGGGGGGGGGGGGGGGGGGGGGGGGGGGGGGGGGGGGGGGGDGGGGGGGGGGGGGGGGGGGGGGGGGGGGGGGGGGGGGGGGGGGGGGGGGGGGGGGGGGGGGFGEGDFGGCFGGGGGGGGGGGGGGGGGGGGGGEGGGGGGGGGGGGGGGGGGGEGFCFGGGFGFGEDDGFD?GGGGGGFFFFFGFGGFGGFFFFDBEFFFFGFFFGFFFFFFFFFF<
@M04650:207:000000000-C238N:1:1101:18791:8756 1:N:0:19
ACTCCTACGGGAGGCAGCAGTAGGGAATCTTCGGCAATGGACGAAAGTCTGACCGAGCAACGCCGCGTGAGTGAAGAAGGTTTTCGGATCGTAAAACTCTGTTGGTAGAGAAGAACGTTGGTGAGAGTGGAAAGCTCATCAAGTGACGGTAACTACCCAGAAAGGGACGGCTAACTACGTGCCAGCAGCCGCGGTAATACGTAGGTCCCGAGCGTTGTCCGGATTTATTGGGCGTAAAGCGAGCGCAGGTGGTTTATTAAGTCTGGTGTAAAAGGCAGTGGCTCAACCATTGTT
+
GGGGGGGGGGGGGGGGGGGGGGGGGGGGGGGFGEGGGGGGGGGGGGGEFGGGFGGGGGGGFG:FGGGGGGGGGGFGGFGGEFEEFEGGGGGG?FGGGGCE?FGGGGFGFGGGGGGGG?FGFFFFGGFFGGFFAGGGGFFGFCGGGGGGGGGGGFGGCFFFFGGGDEGGGGGEECDFFGGFGGFCGGGGFFEEDEEGGGFFGCEGCFGE*5C5EC*;ED*:EG*/1+0:CFDG>EC5D:?7B5@:D557B*077129=F7*AB7>BGF:FF?79F@F<F>9<:>F@*?(4F?>4)
@M04650:207:000000000-C238N:1:1101:17441:8794 1:N:0:19
ACTCCTACGGGAGGCAGCAGTGGGGAATATTGCACAATGGGCGAAAGCCTGATGCAGCGACGCCGCGTGAGGGAAGAAGGTTTTCGGATTGTAAACCTCTGTCTTAGGGGACGAAGAAGTGACGGTACCCTAGGAGGAAGCCACGGCTAACTACGTGCCAGCAGCCGCGGTAAAACGTAGGTGGCAAGCGTTGTCCGGAATTACTGGGTGTAAAGGGAGCGCAGGCGGGGTGTCAAGTTGGGTGTGAAATCTATGGGCTCAACCCATAGCGTGCACTCAAAACTGGCACTCTTG
+
GGGGGGGGGGGGGGGGGGGGGGGGGGGGGGGGGGGGGGGGGGGGGGGGGGGGGGGGGGGFGGGGGGGGGGGGGGGGGGGGGGGGGGGGGGGGGGGGGGGGGGGGGGGGGGGGGGGGGGGGGGGGGGGGGGFFGGGGGGGGGGGGGGGDEGGGGGGGGGGGGGGGGGGGGGCEGGGGGGGGGGGGGGGGGGGGGGGGGGGGGCFGGGGGGGGGGGGEECDDEC8CGGEGCDCEEGFG7:BDFGBEGGGGFGGGGGGFF>4>GFGGEGC?FFD5>BFFAFC4?AF4@FF<<09<<2
@M04650:207:000000000-C238N:1:1101:22083:8830 1:N:0:19
ACTCCTACGGGAGGCAGCAGTAGGGAATCTTCGGCAATGGACGAAAGTCTGACCGAGCAACGCCGCGTGAGTGAAGAAGGTTTTCGGATCGTAAAACTCTGTTGTTAGAGAAGAACGTTAAGTAGAGTGGAAAATTACTTAAGTGACGGTATCTAACCAGAAAGGGACGGCTAACTACGTGCCAGCAGCCGCGGTAATACGTAGGTCCCAAGCGTTGTCCGGATTTATTGGGCGTAAAGCGAGCGCAGGTGGTTTCTTAAGTCTGATGTAAAAGGCAGTGGCTCAACCATTGTG
+
GGGGGGGGGGGGGGGGGGGGGGGGGGGGGGGGGGGGGGGGGGGGGGGGGGGGGGGGGGGGGGGGGGGGGGGGGGGGGGGGGGGGGGGGGGGGGGGGGGGGGGGGGGGGGGGGGGGGGGGGGGGGGFFGGGGGGGDFGGGGGGGGGGGGFGGGGGGFGGGGGGGGGGGGGGGGGGGGGGGGGGGGGGGGGGGGGGGGGGGGGGGGGGGGGGGGGGEEGGDGGGEEEFGFGGGGFGDGGGFGEGFFGD<<><CFGGGFFFFFGFGGFGGFFFFFFF>@BBFFFFGFFFFFFFFFB4
@M04650:207:000000000-C238N:1:1101:17757:8832 1:N:0:19
ACTCCTACGGGAGGCAGCAGTAGGGAATCTTCGGCAATGGACGCAAGTCTGACCGAGCAACGCCGCGTGAGTGAAGAAGGTTTTCGGATCGTAAAACTCTGTTGGTAGAGAAGAACGTTGGTGAGAGGGGAAAGCTCATCAAGTGACGGTAACTACCCAGAAAGGGACGGCTAACTACGTGCCAGCAGCCGCGGTAAAACGTAGTGGGCAAGCGTTGTCCGGAATTACTGGGCGTAAGGGGAGCGCAGGCGGGGAGTCAAGTTGGGTGGGAAATCAATGGGCTCAACCCATAGC
+
FGDEF9FGEGCECECFEEGGEFFFGGG@FFDFGGCEC,C<F8:@FGEGGC<@<F:C:FGGGDCFFFGFGEFCCFCFGGGGB?FFFGG78@@:BBFG<FFEG5CEF4ED9AAECEGGEF@FFBFGFAD++@ECFFFFEC<DD=F@@FC<FFCC<DCF,@FFFCCF@@FGC@CGG,?C@F@CFG>?FGGGGEGGGG4=CF9<:9CC*+;C8C==C7:CE5CDEDGGGGCF9FG=):15>*)93CD;537C5)951>)806/9CF77)99())564/**5):95(*8==?01>)(..
@M04650:207:000000000-C238N:1:1101:12949:8882 1:N:0:19
ACTCCTACGGGAGGCAGCAGTGGGGAATATTGGGCAATGGGGGAAACCCTGACCCAGCAACGCCGCGTGAAGGAAGAAGGCTTTCGGGTTGTAAACTTCTTTGACCAGGGAAGAAAAAAATGACGGTACCTGGAAAACAAGCCACGGCTAACTACGTGCCAGCAGCCGCGGTAATACGTAGGTGGCAAGCGTTATCCGGATTTACTGGGTGTAAAGGGCGTGTAGGCGGGCGTGCAAGTCAGATGTGAAATATCGAGGCTCAACCTCGAGGGGTCATTTGAAACTGCATGTCTT
+
GGGGGGGGGGGGGGGGGGGGGGGGGGGGGGGGGGGGGGGGGGGGGGGGGGGGGGGGGGGGGGGGGGGGGGGGGGGGGGGGGGGGGGGGGGGGGGGGGGGGGGGGGGGGGGGGGGGGGGGGGGGGGGGGGGGGGGGGGGGGGGGGGGGGGGGGGGGGGGGGGGGGGGGGGGGGGGGGGGGGGGGGFGGGGGEEGGGGGGGGGGGGGFFGGGGEGGGFGGGGEDCGEFGGGGGGEGGGGGFGFGFFGGGGFGGGCFGFFFFFGFGGFC<?BE>FF5:><>DFFFGFFFFFFF?<44
@M04650:207:000000000-C238N:1:1101:18645:8912 1:N:0:19
ACTCCTACGGGAGGCAGCAGTAGGGAATCTTCGGCAATGGACGAAAGTCTGACCGAGCAACGCCGCGTGAGTGAAGAAGGTTTTCGGATCGTAAAACTCTGTTGGTAGAGAAGAACGTTGGTGAGAGTGGAAAGCTCATCAAGTGACGGTAACTACCCAGAAAGGGACGGCTAACTACGTGCCAGCAGCCGCGGTAAAACGTAGGTGGCAAGCGTTGTCCGGAATTACTGGGTGTAAAGGGAGCGCAGGCGGGGTGTCAAGTTGGGTGGGAAATCTATGGGCTCAACCCATAGC
+
GGGGGGGGGGGGGGGGGGGGGGGGGGGGGGGGGGGGGGGGGGGGGGGGGGGGGGGGGGGGGGGGGGGGGGGGDFGDGGGGEFGGGGGGGGGGGGGGGGGGGGGGGGGGGGGGGGGGGGGGGGGGGGGFFEFGGGFCFFGGGGGGFGGGGGGCGGGGGGGGGGGGGGFGGEGGGGGGGGGGGGGGGC?CGGGGGGGGGGGGD*=CEGGGGGCCGGGGGGGGGGEG=FGG7FGGFE3EGGFGFCEFGD5<:CCDDC)5)949<=CFFGD6)75::FFF4)07<:*09?F?0>F??)
@M04650:207:000000000-C238N:1:1101:5683:8949 1:N:0:19
ACTCCTACGGGAGGCAGCAGTAGGGAATCTTCGGCAATGGACGAAAGTCTGACCGAGCAACGCCGCGTGAGTGAAGAAGGTTTTCGGATCGTAAAACTCTGTTGTTAGAGAAGAACGTTAAGTAGAGTGGAAAATTACTTAAGTGACGGTATCTAACCAGAAAGGGACGGCTAACTACGTGCCAGCAGCCGCGGTAATACGTAGGTCCCGAGCGTTGTCCGGATTTATTGGGCGTAAAGCGAGCGCAGGTGGTTTATTAAGTCTGGTGTAAAAGTCAGTGGCTCCACCATTGTT
+
GGGGGGGGGGGGGGGGGGGGGGGGEGGGCFGGGGGGGGFFGGGGGGEEFGGCFGGGGGGGF7FGGGGGGG7FFFGGGGGGGEGGGFGEGGGGBFFCFGGGGGGFGCFF9AEFFFGGECF8FFDFFCAGDFDEFFGG9FGGFFFCCCF@FGGGGGG9FF?D@7FF?7DEGDEGGGGFGGCGGCE?8EG8CE8BBE1*;E99FGD**?<<CC**==C8*>>C5CEGGCCEC*+*0:7=357C5C:;CGDGFGF5CGCFFF4=:@:C4*CBFFB4@F*944:/)4*))9<1:F?4:)
@M04650:207:000000000-C238N:1:1101:7617:8954 1:N:0:19
ACTCCTACGGGAGGCAGCAGTGGGGAATATTGCACAATGGGCGAAAGCCTGATGCAGCGACGCCGCGTGAGGGAAGAAGGTTTTCGGATTGTAAACCTCTGTCTTAGGGGACGAAGAAGTGACGGTACCCTAGGAGGAAGCCACGGCTAACTACGTGCCAGCAGCCGCGGTAAAACGTAGGTGGCAAGCGTTGTCCGGATTTATTGGGCGTAAAGCGAGCGCAGGCGGTTTCTTAAGTCTGATGTGAAAGCCCCCGGCTCAACCGGGGAGGGTCATTGGAAACTGGGAGACTTG
+
GGGGGGGGGGGGGGGGGGGGGGGGGGGGGGGGGGGGGGGGGGGGGGGGGGGGGGGGGGGGGGGGGGGGGGGGGGGGGGGGGGGGGGGGGGGGGGGGGGGGGGGGGGGGGGGGGGGGGGGGGGGGGGGGGGGGGGGGGGGGGGFGGGGGDGGGGGGGGGGGGGGGGGGGGGEGGGGGGGGGEGGGGGGGGGGGGGGGGGEGDFGFGGGGGGGGGGGGGGGGGGGGGGGGGGGGFGGGGGFFFGFFD>FGFFGGGGGDEB>BEFGGFGGF>BE5<F@F>AD=?BGFFFFFFFF2>3
@M04650:207:000000000-C238N:1:1101:17601:8969 1:N:0:19
ACTCCTACGGGAGGCAGCAGTGGGGAATATTGCACAATGGGGGAAACCCTGATGCAGCGACGCCGCGTGAAGGAAGAAGTATTTCGGTATGTAAACTTCTATCAGCAGGGAAGAAAATGACGGTACCTGACTAAGAAGCCCCGGCTAATTACGTGCCAGCAGCCGCGGTAATACGTAAGGGGCAAGCGTTATCCGGATTTACTGGGTGTAAAGCGAGCGCAGACGGTTATTTAAGTCTGAAGTGAAAGCCCTCAGCTCAACTGAGGAATTGCTTTGGAAACTGGATGACTTG
+
GGGGGGGGGGGGGGGGGGGGGGGGGGGGGGGGGGGGGGGGGGGGGGGGGGGGGGGGGGGGGGGGGGGGGGGGGGGGGGGFGGGGGGGGGGGGGGGGGGGGGGGG9EFGGGGEGGGGGGGGGGGGGGGGGGGGGGGGGGGGCFGGGGGFGGGGGGGGGGGGGGGGGGGGGCFCFGGGGCFDGGGGFGGGGGGGGGGGGGGGFDFGGGGGGG?FCFCEGGGGEGGGGGCEGCFGFE7FGFFFFGFFCGGGFGGGGGGFFFFFG49F:3*1)7?FFF?F02D=@AC?54)2<?F>
@M04650:207:000000000-C238N:1:1101:15368:8970 1:N:0:19
ACTCCTACGGGAGGCAGCAGTAGGGAATCTTCGGCAATGGACGAAAGTCTGACCGAGCAACGCCGCGTGAGTGAAGAAGGTTTTCGGATCGTAAAACTCTGTTGGTAGAGAAGAACGTTGGTGAGAGTGGAAAGCTCATCAAGTGACGGTAACTACCCAGAAAGGGACGGCTAACTACGTGCCAGCAGCCGCGGTAATACGTAGGTCCCGAGCGTTGTCCGGATTTATTGGGCGTAAAGCGAGCGCAGGGGGTTTATTAAGTCTGGTTGAAAAGGCAGGGCCTCAACCATTGTG
+
GGGGGGGGGGGGGEGGGGGGGGGGGGGGGGGGGGGGGGGGGGGDGGFFGGGGGGGGGGGGGGGGGGGFBFGGGGGGGGGGGGGGGGGGGGGGFGGGGGGGGGGFGEGGGGGGGGGGGFGGGGGGFFGFCFFFGGGG8DGGGGGFGGGGGGGGGGGGGGGGGGGGFGGGGEGGGCFGGGE5,;BFE=8EFGE78B8CEF??C>97BF?C55A/*1:=EGD7AD=E59+A7:CC5:CCDFFCB1737D3<))7CC)*9@F9=C?C:@D*))6=@97:FBF)5),*.6)7:(*9-6)
@M04650:207:000000000-C238N:1:1101:16529:8970 1:N:0:19
ACTCCTACGGGAGGCAGCAGTAGGGAATCTTCGGCAATGGACGAAAGTCTGACCGAGCAACGCCGCGTGAGTGAAGAAGGTTTTCGGATCGTAAAACTCTGTTGGTAGAGAAGAACGTTGGTGAGAGTGGAAAGCTCATCAAGTGACGGTAACTACCCAGAAAGGGACGGCTAACTACGTGCCAGCAGCCGCGGTAATACGTAGGTCCCGAGCGTTGTCCGGATTTATTGGGCGTAAAGCGAGCGCAGGTGGTTTCTTAAGTCTGATGTAAAAGGCAGTGGCTCAACCATTGTG
+
GGGGGGGGGGGGGGGGGGGGGGGGGGGGGGGGGGGGGGGGGGGGGGGGGGGGGGGFEGGGGGGGGGGGGGGGGGGGGGGGGGGGGGGGGGGGGGGGGGGGGGGGGGGGGGGGGGGGGGGGGGGGGGGGGGFGGGGGGGGGGGGGGGGGGGGGGGGGGGGGGGGGGGGGGGGGGGGGGGGGGGGGGGGGGGGGGGGEGGGGGGGGGGGGGGDGGGGGGGGGGDEEEGFGGGGFFGGGGGFGFGFBGGGGDGGGGCGFFFFFGFDFFGGFFFFFFFFF70097?CFFFFF?F=>4)
@M04650:207:000000000-C238N:1:1101:16865:8991 1:N:0:19
ACTCCTACGGGAGGCAGCAGTGGGGAATATTGCACAATGGGCGCAAGCCTGATGCAGCCATGCCGCGTGTATGAAGAAGGCCTTCGGGTTGTAAAGTACTTTCAGCGGGGAGGAAGGCGATAAGGTTAATAACCTTGTCGATTGACGTTACCCGCAGAAGAAGCACCGGCTAACTCCGTGCCAGCAGCCGCGGTAATACGGAGGGTGCAAGCGTTAATCGGAATTACTGGGCGTAAAGCGCACGCAGGCGGTCTGTCAAGTCTGATGTGAAATCCCCGGGCTCAACCTGGGAAC
+
GGGGGGGGGGGGGGGGGGGGGGGGGGGGFGGGGGGGGGCFGGGGGGGGGGGGGGGGGGGGGGGGEGGGGGGGCGDFGFCGGGGGGGGDFGGGGGGGGCGGGGGGGGGGGGEEDGGGGGGGGDFFG=FGGGGFGGGGGGGGCECCFCCEFFGGGGG>F7CFGFAFCGGGDEDGGGCBFDF>E7EFGGGGGGGGGGCEGEFG5*:CECEEFC<FEEEDGGF3CG?FFGGGEGGGDGCEDFFDFDEEDGGCEDDDCCF*9?FFG?*?@*:9@FFFFF6@<>307>FF4.>BB451::
@M04650:207:000000000-C238N:1:1101:11018:9011 1:N:0:19
ACTCCTACGGGAGGCAGCAGTGGGGAATATTGCACAATGGGCGAAAGCCTGATGCAGCGACGCCGCGTGAGGGAAGAAGGTTTTCGGATTGTAAACCTCTGTCTTAGGGGACGAAGAAGTGACGGTACCCTAGGAGGAAGCCACGGCTAACTACGTGCCAGCAGCCGCGGTAAAACGTAGGTGGCAAGCGTTGTCCGGAATTACTGGGTGTAAAGGGAGCGCAGGCGGGGTGTCAAGTTGGGTGTGAAATCTATGGGCTCAACCCATAGCGTGCACTCAAAACTGGCACTCTTG
+
GGGGGGGGGGGGGGGGGGGGGGGGGGGGGGGGGGGGGGGGGGGGGGGGGGGGGGGGGGGGGGGGGGGGGGGGGGGGGGGGGGGGGGGGGGGGGGGGGGGGGGGGGGGGGGGGGGGGGGGGGGGGGGGGGGGGCFAGGGGGGGGGGGGGGGGGGGGGGGGGGGGGGGGEGGGGGGFFEGGGGGFFGGGFFGGGGGGGGGGGGGGGGGGGGGGGF9FGGGGGCGEGGGGDGGGGFG>CFFFFFGFFGGCFFGGGGGFFFF>FFFGGFGDF6?385>3?<BGFFAGFF?>:FFFFF3
@M04650:207:000000000-C238N:1:1101:20718:9013 1:N:0:19
ACTCCTACGGGAGGCAGCAGTAGGGAATCTTCGGCAATGGGGGCAACCCTGACCGAGCAACGCCGCGTGAGTGAAGAAGGTTTTCGGATCGTAAAACTCTGTTGTTAGAGAAGAACGTTAAGTAGAGTGGAAAATTACTTAAGTGACGGTATCTAACCAGAAAGGGACGGCTAACTACGTGCCAGCAGCCGCGGTAATACGTAGGTCCCAAGCGTTGTCCGGATTTATTGGGCGTAAAGCGAGCGCAGGTGGTTTCTTAAGTCTGATGTAAAAGGCAGTGGCTCAACCATTGTG
+
GGGGGGGGGGGGGGGGGGGGGGGGGGGGGGGGGGGGGGGGGGGGGGGGGGGGGGGGGGDFGGGGGGGGGGGGGGGFGGGGGGGGGGGGGGGGGGGGGGGGGGGGGGGGGGGGGGGGGGGGGGGGGFGGGGGGGGGGGGGGGGGEFGGGGGGGGGGGGGGGGGGGGGGGGGGGGGGGGGDGFGGGGGGCFGGGGGGGGGGGGGGGEGGGGGGGGEGGGGGGEGGGGGGGGCD5@CGGDGFFDD>DGC3DEF*7DFGF?F=FGFGGFGGFFFFFFFF>?BGFFBCFF?FF6FF4<4
@M04650:207:000000000-C238N:1:1101:19403:9076 1:N:0:19
ACTCCTACGGGAGGCAGCAGTGGGGAATATTGCACAATGGGGGAAACCCTGATGCAGCAACGCCGCGTGAGTGATGACGGTCTTCGGATTGTAAAGCTCTGTCTTTGGGGACGATAATGACGGTACCCAAGGAGGAAACCACGGCTAACTACGTGCCAGCAGCCGCGGTAATACGTAGGGGGCGAGCGTTGTCCGGAATTACTGGGCGTAAAGGGAGCGCAGGCGGGGTGTCAAGTTGGGTGTGAAATCTATGGGCTCAACCCATAGCGTGCACTCAAAACTGGCACTCTTG
+
GGGGGGGGGGGGGGGGGGGGGGGGGGGGGGGGGGGGGGGGGGGGGGGGGGGGGGGGGGGGGGGGGGGGGGGGGGGGGGGGGGGGGGGGGGGGGGGGGGGGGGGGGGGGGGGGGGGGGGGGGGDGGGGGGGGGGGGGGGGGGGGGGGGGGGGGGGGGGGGGGGGGGGGGEEGGGGGGGGGGGGGGGGGGGGGGGGGGGGGGGGGGGGGGGGGGGGGGGGGGGGGGGGGGGGCGFGGFGGFGFGFFGGGGFGGGGGGFFFFFGFGGFGGFFBDFFFFFFFGB@?GFFF@BFFFA
@M04650:207:000000000-C238N:1:1101:17099:9076 1:N:0:19
ACTCCTACGGGAGGCAGCAGTGGGGAATATTGCACAATGGGCGAAAGCCTGATGCAGCGACGCCGCGTGAGGGAAGAAGGTTTTCGGATTGTAAACCTCTGTCTTAGGGGACGAAGAAGTGACGGTACCCTAGGAGGAAGCCACGGCTAACTACGTGCCAGCAGCCGCGGTAAAACGTAGGTGGCAAGCGTTGTCCGGAATTACTGGGTGTAAAGGGAGCGCAGGCGGGGTGTCAAGTTGGGTGTGAAATCTATGGGCTCAACCCATAGCGTGCACTCAAAACTGGCACTCTTG
+
GGGGGGGGGGGGGGGGGGGGGGGGGGGGGGGGGGGGGGGGGGGGGGGGGGGGGGGGGGGGGGGGGGGGGDGGGGGGGGGGGGGGGGGCGGGGGGGGGGGGGGGGGGGGGGGGGGGGGGGGGGGGGGGGGGCGGGFGGGGGGGGFGGGGGGGGGGGGDGGGGGGGGGGGGGGGGGGGGFCFGEFGGGGGGGGGGGGGGGGGGGGFGFGGFDCFGCFGCDGGGG55:C5:=DGE5?F?CC*:@G:BD<FFFGGFFCGF4@>>GFGGFCD::?B5>EFFD?4?F2C9@)<?<;FA)5
@M04650:207:000000000-C238N:1:1101:12436:9102 1:N:0:19
ACTCCTACGGGAGGCAGCAGTAGGGAATCTTCGGCAATGGACGAAAGTCTGACCGAGCAACGCCGCGTGAGTGAAGAAGGTTTTCGGATCGTAAAACTCTGTTGGTAGAGAAGAACGTTGGTGAGAGTGGAAAGCTCATCAAGTGACGGTAACTACCCAGAAAGGGACGGCTAACTACGTGCCAGCAGCCGCGGTAATACGTAGGTCCCGAGCGTTGTCCGGATTTATTGGGCGTAAAGCGAGCGCAGGTGGTTTATTAAGTCTGGTGTAAAAGGCAGTGGCTCAACCATTGTT
+
GGGGGGGGGGGGGGGGGGGGGGGGDGGGGGGFGDGGGGGFFGGE>@FGGGGGGG@CCGCGGCEGGDEFCGEGGGE9EGFGGGGGGGDGGGCFFCFGGGGGGGGGDFFFGGGGCGGGGGGGGGGGG<FGCFGFGFGGGGGGGGGGGGGGGGGGCGFFGGFC@7BBCCGFGCFGGGGGGGCCFFFGFGFGGGEGGDEGDEDGGGGGEG?CFGEEEGGG*9*:*<=EGGGGGF6C5CD:<C7F5D3;DGGD>FG*9FGF@FF9CF7794:,<F7*9?>>(3747:CFFFF71??<<-
@M04650:207:000000000-C238N:1:1101:12588:9120 1:N:0:19
ACTCCTACGGGAGGCAGCAGTGGGGAATATTGGGCAATGGGGGGAACCCTGACCCAGCGACGCCGCGTGAGTGATGAAGTCTTTCGGGACGTAAAGCTCTTTTGTACGGGAAGAAGACGATGACGGTACCGTGCGAATAAGCCCCGGCAAACTACGTGCCAGCAGCCGCGGTAATACGTAGGGGGCAAGCGTTGTCCGGAATTACTGGGCGTAAAGGGCACGCAGGCGGATTTGCTAGTCAGCTGTAAAATACGTCAGCTCAACTGGCGGATGTCGGCTGTTACTGCAAGTCTT
+
GGGGGGGGGDCFGDEGGGGGGGGGCFGG?FGC@EFEGGGDGDGEGGGGGGGGGGGGGGGGGDGGGGGGGGEGFGGFGG9FFGGGGGDG7FCGGGFDFGGG?FGGGFGCGCGGGGGGGGG:FCEF@FE@FF*FFGGDCFF@FC<E5E5:CEFGGGFC@CF5CFGF6C@CEGDEC8FFGGGF*88C58E>5@8>E*CGCG5EEGGG7?<F*1:CEE>GG35F:5*18C5CECCC@7:+:*9CFF??FGF>?:***9>:3@FFCFFC6061@:)5<985((53).:@@*/549=4A4
@M04650:207:000000000-C238N:1:1101:22484:9125 1:N:0:19
ACTCCTACGGGAGGCAGCAGTGGGGAATATTGCACAATGGGCGAAAGCCTGATGCAGCGACGCCGCGTGAGGGAAGAAGGTTTTCGGATTGTAAACCTCTGTCTTAGGGGACGAAGAAGTGACGGTACCCTAGGAGGAAGCCACGGCTAACTACGTGCCAGCAGCCGCGGTAAAACGTAGGTGGCAAGCGTTGTCCGGAATTACTGGGTGTAAAGGGAGCGCAGGCGGGGTGTCAAGTTGGGTGTGAAATCTATGGGCTCAACCCATAGCGTGCACTCAAAACTGGCACTCTTG
+
GGGGGGGGGGGGGGGGGGGGGGGFGGGGGGGGGGGGGGGGGGGGGGGGGGGGGEFGGGGGGG@:FGGGGGGGGGGGGGGGGGGGGGGGGGGGFFDGGGGGGGGGGGGGGGGGGGGGGGGFGGGGGGGGGGG<FGGFEFFGGGGGGGGGGGGGGGDFGGGGDGGGGGGGGGGGGGGGEFGGDGFEFGDGGGCGDEFFGGGGGGFGFFFF2AEGGF<FGGGGEC8EEGGGGG2>BFFFGC?FFD)79DGGFGGGGG=:5F>:GFG*)9*8?F:>5.86<4<F?BD?F?@BF5?442
@M04650:207:000000000-C238N:1:1101:9846:9150 1:N:0:19
ACTCCTACGGGAGGCAGCAGTGGGGAATATTGCACAATGGGCGAAAGCCTGATGCAGCGACGCCGCGTGAGGGAAGAAGGTTTTCGGATTGTAAACCTCTGTCTTAGGGGACGAAGAAGTGACGGTACCCTAGGAGGAAGCCACGGCTAACTACGTGCCAGCAGCCGCGGTAAAACGTAGGTGGCAAGCGTTGTCCGGAATTACTGGGTGTAAAGGGAGCGCAGGCGGGGTGTCAAGTTGGGTGTGAAATCTATGGGCTCAACCCATAGCGTGCACTCAAAACTGGCACTCTTG
+
GGGGGGGGGGGGGGGGGGGGGGGGGGGGGGGGGDGGGGGGGGGGGGGGGGGGGGGGGGGGGGGGGGGGGGGGGGFGGGGGGGGGGGGGGGGGGGGGGGGGGGGGF<FGGGGGGGGGCGGGGGGGCGFGGGC8FGCFGE>FF<CFFGGGDGEGGGGF7BFGGGDFGGGGGGGECCFFG<CFECGGGGGGGECEGGGGGEECFG7EGF85;CE7<F??=GGGGGGGGDCC=D8>:C*2>:7C?D.>DD7:?7CCDG=F>F:5??F4:CCFF?E)75)?>?CFF29?F?F:37?ADA
@M04650:207:000000000-C238N:1:1101:21376:9167 1:N:0:19
ACTCCTACGGGAGGCAGCAGTAGGGAATCTTCGGCAATGGGGGCAACCCTGACCGAGCAACGCCGCGTGAGTGAAGAAGGTTTTCGGATCGTAAAACTCTGTTGTTAGAGAAGAACGTTAAGTAGAGTGGAAAATTACTTAAGTGACGGTATCTAACCAGAAAGGGACGGCTAACTACGTGCCAGCAGCCGCGGTAATACGTAGGTCCCAAGCGTTGTCCGGATTTATTGGGCGTAAAGCGAGCGCAGGTGGTTTCTTAAGTCTGATGTAAAAGGCAGTGGCTCAACCATTGTG
+
GGGGGGGGGGGGGGGGGGGGGGGGGGGGGGGGGGGGGGGGGGGGGGGGGGGGGGGGGGGGGGGGGGGGGGGGGGGGGGGGGGGGGGGGGGGGGGGGGGGGGGGGGGGGGGGGGGGGGGGGGGGGGGGGGGFFFFGGGGGGGGGGGGGGGGGGGGCGGGGGGGGGGGGGGGGEGGGGGGGGGGFFGGGGGGGGGGGGGGGGGGGGGGGGGGGGFDGGGGGGGGGGGGGGGGGGFGGEG<=DD:BBGGDGFFGFGGFFBF@BGFFGFCGAFFFFFFF>0,7?@?<@FFF<:F74<4
@M04650:207:000000000-C238N:1:1101:6346:9173 1:N:0:19
ACTCCTACGGGAGGCAGCAGTGAGGAATATTGGTCAATGGGCGAGAGCCTGAACCAGCCAAATCGCGTGAAGGAAGACTGCCTTATGGGTTGTAAACTTCTTTTACAGGGGAATAAAAAGACATACGAGTATGTCATTGCATGTACCCTGTGAATAAGCATCGGCTAACTCCGTGCCAGCAGCCGCGGTAATACGGAGGATGCGAGCGTTATCCGGATTTATTGGGTTGAAAGGGTGCGCAGGCGGGATTTTAAGTCAGCGGTGAAATACCAACGCTCAACGTTGGAACTGCCG
+
GGGGGGGGGGGFGGGGGGGGGGGGGGGGCGGGGGGGGGGGFGGGCFFGGGGGGGGGGGGGGFGGGGGGGGFGGGGGGGGGGGGGGGGFGFGGGGGGGGGGGGGGGGGGGGGGGGGGGGGDGGGGGGGGGGGGGGFGGGGGGGGGGGGGGGGGGFGGGGGFGGGGGGEFGGGGGGGDGFGGGGGG>8B@EEGGFGGGDGDEGGGG7EGGGGCFGGGG**>4>F?FGG>C*>CCBCDFDGFGFDBDGGGG5FG7DGFFF@=@GFGD>F*4=F<@4>:><BDFFFG5FF)<B?@?F9
@M04650:207:000000000-C238N:1:1101:22596:9190 1:N:0:19
ACTCCTACGGAGGCAGCAGTGGGGAATATTGCACAATGGGCGAAAGCCTGATGCAGCGACGCCGCGTGAGGGAAGAAGGTTTTCGGATTGTAAACCTCTGTCTTCGAGGACGAAGAAGTGACGGTACTCGAGGAGGAAGCCACGGCTAACTACGTGCCAGCAGCCGCGGTAAAACGTAGGTGGCAAGCGTTGTCCGGAATTACTGGGTGTAAAGGGAGCGCAGGCGGGATGCCAAGTTGGACGTGAAATCTATGGGCTCAACCCATAGCGTGCGTTCAAAACTGGCGTTCTTGG
+
GGGGGGGGGGGGGGGGGGGGGGGGGGGGGGGGGGGGGGGGGGGGGGGGGGGGGGGGGGGGGGGGGGGGGGGGGGGGGGGGGGGGGG@FGGGGGGGGGGGGGGGGGGGGGGGGGGGGGGGGGGGGGGGGGGGGGGGGGGGGGGGGGGGGGGGGGGGGGGGGGGGGGGGGGGGGGGGG@FGGGGGGGGGGGGGGGGGGGGGGGGGGGGGGGGGGGGGGGGGGGGGGGGGGGGGGFGCG7CFGFGFFGGFGBGGGGGGFFFFFGFGGFGFFFF>5BEF@??CFFFGBFFF?FBF<<)
@M04650:207:000000000-C238N:1:1101:21606:9220 1:N:0:19
ACTCCTACGGGAGGCAGCAGTAGGGAATCTTCGGCAATGGACGAAAGTCTGACCGAGCAACGCCGCGTGAGTGAAGAAGGTTTTCGGATCGTAAAACTCTGTTGGTAGAGAAGAACGTTGGTGAGAGTGGAAAGCTCATCAAGTGACGGTAACTACCCAGAAAGGGACGGCTAACTACGTGCCAGCAGCCGCGGTAATACGTAGGTCCCGAGCGTTGTCCGGATTTATTGGGCGTAAAGCGAGCGCAGGTGGTTTATTAAGTCTGGTGTAAAAGGCAGTGGCTCAACCATTGTT
+
GGGGGGGGGGGGGGGGGGGGGGGGGGGGGGGGGGGGGGGGGGGGGGGGGGGGGGGGGGGGGGGGGGGGGGGGGGGGGGGGGGGGGGGGGGGGGGGGGGCFGGGGGGGGGGGGGGGGGGGGGGGGGGGFGGGGGGGGGGGGGGGGGGGGGGGGGGGGGGGGGGGGGGGGGGGGGGGGGGGGDGGGGGGGGGGGGGGGGGGGGGGGGGFGGEGGDGGGGGGGGGEDE?FGGGGGFGGECGFGFDFFGGDC@/CFDDG@FFFFGFGGFFGFFFFFFFFFFFF:@<FFFFFF?FFDF)
@M04650:207:000000000-C238N:1:1101:17239:9291 1:N:0:19
ACTCCTACGGGAGGCAGCAGTGGGGAATATTGGACAATGGGCGCAAGCCTGATCCAGCCATGCCGCGTGAGTGATGAAGGCCCTAGGGTTGTAAAGCTCTTTCACCGGTGAAGATAATGACGGTAACCGGAGAAGAAGCCCCGGCTAACTTCGTGCCAGCAGCCGCGGTAATACGTAGGGGGCAAGCGTTGTCCGGAATTACTGGGCGTAAAGGGCACGCAGGCGGATTTGATAGTCAGCTGTAAAATACGTCAGCTCAACTGGCGGATGTCGGCTGATACTGCAAGTCTAG
+
GGGGGGGGGGGGGGGGGGGGGGGGGGGGGGGGGGGGGGGGGGGGGGGGGGGGGGGGGGGGGGGGGGGGGGGGGGGGGGGGGGGGGGGGGGGGGGGGGGGGGGGGGGGGGGGGGGGGGGGGGGGGGGGGGGGGGGGGGGGGGGGGGGGGGGGGGGGGGGGGGGGGGGGGGGGGGGGGGGGGGEGGGGGGGGGGGGGGEGGGGGGGGGGGGGGGGGGGGGGGGGGGGGGGGGGGFGGGGGFGFGFFGGGGFGGGGGGFFFFFGFGGFGG>FFFFF3>>>FGFFFG=??F>BBFA
@M04650:207:000000000-C238N:1:1101:22672:9306 1:N:0:19
ACTCCTACGGGAGGCAGCAGTGGGGAATATTGCACAATGGGGGAAACCCTGATGCAGCAACGCCGCGTGAGTGATGACGGTCTTCGGATTGTAAAGCTCTGTCTTTGGGGACGATAATGACGGTACCCAAGGAGGAAGCCACGGCTAACTACGTGCCAGCAGCCGCGGTAATACGTAGGTCCCGAGCGTTGTCCGGATTTATTGGGCGTAAAGCGAGCGCAGGTGGTTTATTAAGTCTGGTGTAAAAGGCAGTGGCTCAACCATTGTATGCATTGGAAACTGGTAGACTTGAGG
+
GGGGGGGGGGGGGGGGGGGGGGGGGGGGGGGGGGGGGGGGGGGGGGGGGGGGGGGGGGGGGGGGGGGGGGGGGGGGGGGGGGGGGGGGGGGGGGGGGGGGGGGGGGGGGGGGGGGGGGGGGGGGGGGGGGGGGGGGGGGGGGGGGGGGGGGGGGGGGGGGGGGGGGGGGGGGGGGGGGGGGGGGGGGGGGGGGGGGGG>FGGGCFGGGGGGGGGGGEGGGGGG5EFCCFGGGFGGGFFFGFGFFFGGGFFFGGFGE5FFFGFGFFGGBFFFF?FFF>BG?64>/0=@2<BFFF(
@M04650:207:000000000-C238N:1:1101:8674:9353 1:N:0:19
ACTCCTACGGGAGGCAGCAGTAGGGAATCTTCGGCAATGGACGAAAGTCTGACCGAGCAACGCCGCGTGAGTGAAGAAGGTTTTCGGATCGTAAAACTCTGTTGGTAGAGAAGAACGTTGGTGAGAGTGGAAAGCTCATCAAGTGACGGTAACTACCCAGAAAGGGACGGCTAACTACGTGCCAGCAGCCGCGGTAATACGTAGGTCCCGAGCGTTGTCCGGATTTATTGGGCGTAAAGCGAGCGCAGGTGGTTTATTAAGTCTGGTGTAAAAGGCAGTGGCTCAACCATTGT
+
GGGGGGGGGGGGGGGGGGGGGGGGGGGGGGGGGGGGGGGGGGGGGGGEFGGGGGGGGGGGFEGGGGG>FEFFFDGGFGGG<FGGFEFCC@CAEFGGGGFFFGGDCEFGFGGGDGGGGF8FFCGGGFGGGGGGGFGBFGAFFFCFFGFGGGGGGGGGFGGGGG@FDGGFGDFCGGFGGGGGGC8C8CFDGG:BGG88CEGGGGCFGGFFCGDGGGE5=DGGGG8C8EEGGGF*779/>DF*5/>:DD5D>99<C3C?6@*9?=F:=FC8FFFF4BDF0?C??0*966?:1=6<A
@M04650:207:000000000-C238N:1:1101:12348:9359 1:N:0:19
ACTCCTACGGGAGGCAGCAGTGGGGAATATTGCACAATGGGCGAAAGCCTGATGCAGCGACGCCGCGTGAGGGAAGAAGGTTTTCGGATTGTAAACCTCTGTCTTAGGGGACGAAGCAGTGACGGTACCCTAGGAGGAAGCCCCGGCAAACTACGTGCCAGCAGCCGCGGTAATACGTATGGGGCAAGCGTTGTCCGGAATTACTTGGCGTTATGCGCACGCAGGCTTGGTTTCATGTTGGTTTTGAAATCTTTTGGCCCAACCCATTGCTTGCTTTCACTACTGTCCCTCTTT
+
-FFGGGDFFG7CE7FGEGFCFF?87FDG9FF<F9EECF<-C@C7:CCGGGG8FGG9CFE@:FCFGG7FCCE8CC<@<FF8AAFGGB=+FC<FG9A?FFEF?FAFF,?<,=@:FG+>+8BCAD<7:C@+3C3,,,83F7,DF<<FC*FF7,,7,7*>,>:,,6<BCF@<C7C:*?CE7F9,+488C*3*;*;81;+0/:**2<E0<2+++/:*2*3+:*17*/***:**/>C*5+2+:C?0)17)5***127C*:**))))*)/*7*2)0**1*)**))***)26**0))*)(--
@M04650:207:000000000-C238N:1:1101:2463:9362 1:N:0:19
ACTCCTACGGGAGGCAGCAGTGGGGAATCTTCCGCAATGGACGAAAGTCTGACGGAGCAACGCCGCGTGAGTGAAGAAGGTTTTCGGATTGTAAAACACTGTCATTTGGGACGAACGTGATTTTGTTTAAGAGATGAGAGCAATGACGGTACCAAAGAAGAAAGACACGGCTAACTACGTGCCAGCAGCGGCGGTAATACGTAGGTGGAGAGCGTTGTCCGGAATAATGGGGCGTAAAGGGAGTGTGGGCGGGAGATTAGGTCGTAAGTATAAAGGCGGGGCGCAACCGCGT
+
FD9FDFEFFCCB@FBCC,@E-C@F@FG<ECG,C@8:@7EFE,@@FCF,C@FCACD::+FCFFBFCCF4@,85EECCAFDF,,C+,@C7BFG9AEEFF,45EFGFA,,9?FG,CCE::3D<=<,,:FF:=BCFGGDC,>FF<<=,3:,>B33@F@FCFFFG,@,6,7>@@C*15>B9;7C,81*<C*:C:***B>CEE?C?;03850A=*2+2*22*/9*2ACE**+2++2:5)1/*7*7C@*7)97*17*1>)//.)11*+**))90896*9*/*1(4>:517))8)4()7(
@M04650:207:000000000-C238N:1:1101:28585:9369 1:N:0:19
ACTCCTACGGGAGGCAGCAGTGGGGAATATTGCACAATGGGCGAAAGCCTGATGCAGCGACGCCGCGTGAGGGAAGAAGGTTTTCGGATTGTAAACCTCTGTCTTCGGGGACGATAATGACGGTACCCGAGGAGGAAGCCACGGCTAACTACGTGCCAGCAGCCGCGGTAAAACGTAGGTGGCAAGCGTTGTCCGGAATTACTGGGTGTAAAGGGAGCGCAGGCGGGGTGTCAAGTTGGGTGTGAAATCTATGGGCTCAACCCATAGCGTGCACTCAAAACTGGCACTCTTG
+
GGGGGGGGGGGGGGGGGGGGGGGGGGGGGGGGGGGGGGGGGGGGGGGGGGGGGGGGGGGGGGGGGGGGGGGGGGGGGGGGGGGGGGGGGGGGGGGGGGGGGGGFGGGGGGGGEGGGGGGGGGGGGG9DE::F:FCFFGCFFGGGGGDGGFCFGFGGFFGFGFBFCFEECECGGGGGGGGGGGGGGGGGCCCCCGGGGGGGGDCCFGECC9CGGGCFG3CDGDEEGGGGGDEEB97A:CFDFD55:D>G?GGGGGGFFFFFA>GD@77?B.<55?9@BFGFFFF@@F@77*9<
@M04650:207:000000000-C238N:1:1101:12237:9418 1:N:0:19
ACTCCTACGGGAGGCAGCAGTAGGGAATCTTCGGCAATGGACGAAAGTCTGACCGAGCAACGCCGCGTGAGTGAAGAAGGTTTTCGGATCGTAAAACTCTGTTGGTAGAGAAGAACGTTGGTGAGAGTGGAAAGCTCATCAAGTGACGGTAACTACCCAGAAAGGGACGGCTAACTACGTGCCAGCAGCCGCGGTAATACGTAGGTCCCGAGCGTTGTCCGGATTTATTGGGCGTAAAGCGAGCGTAGGTGGTTTATTAAGTCTGGTGTAAAAGGCAGTGGCTCAACCATTGTT
+
GGGGGGGGGGGGGGGGGGGGGGGGGGFGGGGGGDEGEFEFGGGE7@FGFGGGFGGGGGGGFGEGGGGGEFDGGFGGGGFCFGGGGGGCEGGGGFFCFFGGGGGG8FFFAAECFFFGGGGCDGDGDDCGGGD@FDFFGGGFDGFFFGFG@FEGEGGGGGGDG7F7DCDFFGEGEG:F@F*F7;EG?C6:BCEEE5ECCG99CG6;8C;<CCCCCCGG=D:C*7*:CGE?:7675*>*C*67)9)71>*>>CFCDFG:6B480@7C@4>(8B47*1.)(,9F4,9<647((=B<<2
@M04650:207:000000000-C238N:1:1101:2430:9419 1:N:0:19
ACTCCTACGGGAGGCAGCAGTGGGGAATATTGGGCAATGGGGGAAACCCTGACCCAGCGACGCCGCGTGAGGGAAGAAGGTTTTCGGATTGAAAACCTCTGTCTTTGGTGACGAAGAAGTGACGGTAACCAAAGAGGAAGCAACGGCTAACTACGTGCCAGCAGCCGCGGTAATACGTAGGTGGCAAGCGTTGTACGGAATTACTGGGGGTAAAGGGAGCGAAGGCGGATGTGTAAGGTGAATCTTAAAGCTATGGGCTCAACCCAGAGTCGGGTTCAAAAATACATAGCTGG
+
DFAECFGGGDGDEGCCE@FG<CEFGEEFCC@@FDDDFFFGGGGGEGC,BAFFEE8FF<B@@B:CF:F7CFFCFFEFGGFGFFGGCGGEGGG,CFGCG8BDDFEFG9?E?BF5FCF7BFGDGGCCGG7F3B<BFB>FGGFGE,3F:@>*3@>BG<>,>*13?8:C,@>*=CECE,@+=+<CCC9C+A?FCE:7=E9+81*:*::<+08A*::=<:C9*19DE):CE=E=E):<9<FG7*9C49=*0:7:=F**:**775).9?FCE5*279*7)7)5(6:=4(26*/*.)9*)(
@M04650:207:000000000-C238N:1:1101:28860:9422 1:N:0:19
ACTCCTACGGGAGGCAGCAGTAGGGAATCTTCGGCAATGGACGAAAGTCTGACCGAGCAACGCCGCGTGAGTGAAGAAGGTTTTCGGATCGTAAAACTCTGTTGGTAGAGAAGAACGTTGGTGAGAGTGGAAAGCTCATCAAGTGACGGTAACTACCCAGAAAGGGACGGCTAACTACGTGCCAGCAGCCGCGGTAATACGTAGGTCCCGAGCGTTGTCCGGATTTATTGGGCGTAAAGCGAGCGCAGGCGGGTTCTTAAGTCTGATGTGAAAGCCCCCGGCTCAACCGGGG
+
GGGGGGGGGGGGGGGGGGGGGGGGGGGGGGGGGGGGGGGGGGGGGGGGGGGGGGGGGGGGGGGGGGGGGDGGGGGGGGGGGGGGGGGGGGGGGGGGGGGGGGGGGGGGFGGGGGGGGGGGGGGGFGGGGGGGGGGGGGGGGGGGGGGGGGGGGGGGGGGGGFGGGGGGGGGGGGGGGGGGGGGFFGGGGGGGEGGDEGGGGGGGGG?FGGCEGGEGGGGGGGCEGGGGGDFGFGGGGGFGEGFFGGGGEGGG)9<FF=FFGF>CFFGFFFFBFFF>BFGFFFGEFFF:>DEB
@M04650:207:000000000-C238N:1:1101:6597:9429 1:N:0:19
ACTCCTACGGGAGGCAGCAGTAGGGAATCTTCGGCAATGGACGAAAGTCTGACCGAGCAACGCCGCGTGAGTGAAGAAGGTTTTCGGATCGTAAAACTCTGTTGGTAGAGAAGAACGTTGGTGAGAGTGGAAAGCTCATCAAGTGACGGTAACTACCCAGAAAGGGACGGCTAACTACGTGCCAGCAGCCGCGGTAATACGTAGGTCCCGAGCGTTGTCCGGATTTATTGGGCGTAAAGCGAGCGCAGGTGGGTTATTAAGTCTGGTGTAAAAGGCAGTGGCTCAACCATTGT
+
GGGGGGGGGGGGGGGGGGGGFGGGGGGGGGGGGGGGGGGGGGGGGGGGGGGGGGGGGGGGGGGGGGGFGGGGGGGGGGGGFA?FGGGGEGGGGGGGGGGGGGEGGGGGGGGGGGGGGGGGFGFGGGGGGFGFGGGGGGGGFDGGGGGGGGGFGGGGGGGGGGGGGGGFGGGGGGGGGDGFGGGFFFGGGGGGGGGGGGGGGEC@EGGGGGCGGGC==GGGDC858FGCFGGGFE):CGFGFC>@GD5C3*9C3D<)79*@FFFC?FF?7?@?FFFFF(*)8<</7*730?42)
@M04650:207:000000000-C238N:1:1101:6310:9434 1:N:0:19
ACTCCTACGGGAGGCAGCAGTAGGGAATCTTCGGCAATGGACGAAAGTCTGACCGAGCAACGCCGCGTGAGTGAAGAAGGTTTTCGGATCGTAAAACTCTGTTGGTAGAGAAGAACGTTGGTGAGAGTGGAAAGCTCATCAAGTGACGGTAACTACCCAGAAAGGGACGGCTAACTACGTGCCAGCAGCCGCGGTAATACGTAGGTCCCGAGCGTTGTCCGGAGTTATTGGGCGTAAAGCGAGCGCAGGTGGTTTCTTAAGTCTGATGTAAAAGGCAGTGCCTCAACCGTTGTG
+
GGGGGGGFFGGGGGGGGGGGGFGGGEFFGGGGCFGGGGFGDFGGGGEGGGGGGG7FFGEGGGGGGGGGGEFGGGGGGCGGGDGFGGGGEGGGGGGGGGGGGGGDCFGGFFGCFDFFEGG8B@DFGFGFG+C<FEFGGGGGGFFGFGGGGGGG9FGGGGCGGFEEG7,@F*<::AEGDFGGGFFG8CCFG5EGGGGGGGGGCCF@CB+<FEDC85E*17CG5C8*1ACF7:9CFG3/9CB7:<B77<C<>C*7/9FF6?F4<8C*8C>>@46=6=)7((2)*.26<4).(0)14(
@M04650:207:000000000-C238N:1:1101:24364:9440 1:N:0:19
ACTCCTACGGGAGGCAGCAGTAGGGAATCTTCGGCAATGGACGAAAGTCTGACCGAGCAACGCCGCGTGAGTGAAGAAGGTTTTCGGATCGTAAAACTCTGTTGGTAGAGAAGAACGTTGGTGAGAGTGGAAAGCTCATCAAGTGACGGTAACTACCCAGAAAGGGACGGCTAACTACGTGCCAGCAGCCGCGGTAATACGTAGGTCCCGAGCGTTGTCCGGATTTATTGGGCGTAAAGCGAGCGCAGGTGGTTTATTAAGTCTGGTGTAAAAGGCAGTGGCTCAACCATTGT
+
GGGGGGGGGGGGGGGGGGGGGGGGGGGGGGGGGGGGGGGGGGGGGGGGGGGGGGGGGGGGGGGGGGGGGGGGGGGGGGGGEGGGGGGGGGGGGGGGGGGFGGGGGGGGGGGGGGGGGGGGGGGGGGGGGGGGGGGGGGGGGGGGGGGGGGGGGGGGGGGGGGGGGGGGGGGGGGGGGGGGGGGGGGGGGGGGGGEGGGGFGGGGGGEGGGGGGGEGGGGFGGE5AEFGGGGGFGGGGGFGFGFFGGGGFCGG59C@FFFFGFGGFGC?@FFFFFFFFF<FF:5FFFFFFF?AF
@M04650:207:000000000-C238N:1:1101:9261:9449 1:N:0:19
ACTCCTACGGGAGGCAGCAGTAGGGAATCTTCGGCAATGGACGAAAGTCTGACCGAGCAACGCCGCGTGAGTGAAGAAGGTTTTCGGATCGTAAAACTCTGTTGGTAGAGAAGAACGTTGGTGAGAGTGGAAAGCTCATCAAGTGACGGTAACTACCCAGAAAGGGACGGCTAACTACGTGCCAGCAGCCGCGGTAATACGTAGGTCCCGAGCGTTGTCCGGATTTATTGGGCGTAAAGCGAACGCAGGTGGTTTATTAAGTCTGGTGTAAAAGGCAGTGGCTCAACCATTGT
+
GGGGGGGGGFGGGDGGGEGGGGGGGGGGGGF@@FFGGGGGGGGGGGFGGGGGGFGGGGGGGGGGGGGGEC7<EFEFGGGCEFFGEGGGGGGGGGGGGGFGGGFFDGDD?FGGGGGGCFGFFGFAFFCDGGFGGGGF8FFGADGDGGGGGGFFGFGFFGGG:DFG778FFEEECFGFDFGFGEFGFGGCFGGGGGEDDFFFCEGGGBC<F*==5:2CEGDF*9C*;CFFGGFF5EGE*CFFDG)0>DGGD17C97*76@B*39D:*>7<F?FFF=>>700)81*)1=@:66*66
@M04650:207:000000000-C238N:1:1101:11928:9472 1:N:0:19
ACTCCTACGGGAGGCAGCAGTAGGGAATCTTCGGCAATGGACGAAAGTCTGACCGAGCAACGCCGCGTGAGTGAAGAAGGTTTTCGGATCGTAAAACTCTGTTGGTAGAGAAGAACGTTGGTGAGAGTGGAAAGCTCATCAAGTGACGGTAACTACCCAGAAAGGGACGGCTAACTACGTGCCAGCAGCCGCGGTAATACGTAGGTCCCGAGCGTTGTCCGGTTTTATTTGGCGTAAAGCTAGCGCAGGTGGTTTATTAAGTCTGTTGTAAAAGGCAGTTGCTCAACCATTGTT
+
GGGGGGGGGGGDEEGDGGGFFCCF@CFGGGGAD7F7+EC9,E@C+::EFFFFFGD::CCFD@CF+FFG77BFDC<E?F,<?AFFGC77F:BFGFC9FFEF9FBC8CAC9<E,8EDFEGGDDCFC8<<FFF9@<,=FDCDF9<=D,@DG7FCF@FF@FC9,>,,,4:7<FEEC@:8DCF7F7;79:;,6<,*138C55<+C>C+4BCC?C5*28*:A*902;7*2;:9CF*2+959*5*/?*>*/7<)9)9*39CD)9?*1+1:C4**)7****0).((9**-2***.((/9).)
@M04650:207:000000000-C238N:1:1101:5882:9489 1:N:0:19
ACTCCTACGGGAGGCAGCAGTGGGGAATATTGCACAATGGGGGAAACCCTGATGCAGCGACGCCGCGTGAAGGAAGAAGTATTTCGGTATGTAAACTTCTATCAGCAGGGAAGAAAATGACGGTACCTGACTAAGAAGCCCCGGCTAACTACGTGCCAGCAGCCGCGGTAATACGAAGGGGGCAAGCGTTAGCCGGATTTACTGGGTGTATAGGGAGCGTAGGCGGTATGGCAAGCCAGATGTGAAAACGCAGGGCTCAACCCGGGGACTGCATTTGAAACTGCAACACT
+
AFE@EFFFEGEFGGCFGGGGEFFGGDGGGGGGGFGDAFGGGGGGG8DGE@FFFFGGGGGGEFEGGEGGEEDEFGFGEDCFGGGGGGGGGGGGGFGGGE@FFF?AA@FFGFDGGGGEFGFGFE7FFCDDFG?FGDFFFEC,=C+@FC:@FCCGGGC75@@<FCFC7FEE7C@;FGG*;C:CBC8EC5>E7B5*+3::*;1+02CGGC*:??+<FGGGGGD<EC=CC5:CECFFFGG/**7>FF*9*:DFF)C<D375>)00AF7)09)()).)/17=>A796:>**0)317
@M04650:207:000000000-C238N:1:1101:16110:9514 1:N:0:19
ACTCCTACGGGAGGCAGCAGTGGGGAATATTGGGCAATGGGGGGAACCCTGACCCAGCGACGCCGCGTGAGTGATGAAGTCTTTCGGGACGTAAAGCTCTTTTGTACGGGAAGAAGACGATGACGGTACCGTGCGAATAAGCCCCGGCAAACTACGTGCCAGCAGCCGCGGTAATACGTAGGGGGCAAGCGTTGTCCGGAATTACTGGGCGTAAAGGGCACGCAGGCGGATTTGCGAGTCAGCTGTAAAATACGTCAGCTCAACTGGCGGATGTCGGCTGATACTGCAAGTCTT
+
GGGGGGGGGGGGGGGGGGGGGGGGGGGGGGGGGGGGGGGGGGGGGGGGGGGGGGGGGGGGGGGGGGGGGGGGGGGGGGGGGGGGGGGGGGGGGGGGGGGGGGGGGGGGGGGGGGGGGGGDGGGGGGGGGGGGGGGGEGGGGGGGGGEEGEFGGGGGGGFGGGGDGGGGGGGEGCFGGGFGGGGGGGGGGFGGGGGGGGGGGGGGGGGGFGGGDGCFGGGGGDDGGGGGGGGGFGGGGGBGFGFFGGGGFFFDGGGFFBFFGF*97F66)7)<D@FFFBCB5<2@FFFA<FFF)6
@M04650:207:000000000-C238N:1:1101:7244:9532 1:N:0:19
ACTCCTACGGGAGGCAGCAGTGGGGAATATTGCACAATGGGCGAAAGCCTGATGCAGCGACGCCGCGTGAGGGAAGAAGGTTTTCGGATTGTAAACCTCTGTCTTCGGGGACGATAATGACGGTACCCGAGGAGGAAGCCACGGCTAACTACGTGCCAGCAGCCGCGGTAAAACGTAGGTGGCAAGCGTTGTCCGGATTTATTGGGCGTAAAGCGAGCGCAGGTGGTTTATTAAGTCTGGTGTAAAAGGCAGTGGCTCAACCATTGTATGCATTGGAAACTGGTAGACTTGAGG
+
GGGGGGGGGGGGGGGGGGGGGGGGGGGGGGGGGGGGGGGGGGGGGGGGGGGGGGGGGGGGGGGGGGGGGGGGGGGGGGGGGGCFGGGGGGGGGFGGGFGGGGGGGGGGEGGGGGGGGGGGGGGGGGGGGGGGGGGGGGGGGGGGGGGGGGGGGGGGGGGGGGGGGGGGGGGGGGGGGGGGGGGGGGGGGGGGGGGGGDGFFGGGGGGGGGGGFFGECDGD5>=:FFGGGGCGFG7?FGFGFGFFFGGGFGG37CGEFFFFGF<=FFFAB6?FFFF??AGFFB4B66?BFFFFF(
@M04650:207:000000000-C238N:1:1101:13853:9564 1:N:0:19
ACTCCTACGGGAGGCAGCAGTAGGGAATCTTCGGCAATGGACGAAAGTCTGACCGAGCAACGCCGCGTGAGTGAAGAAGGTTTTCGGATCGTAAAACTCTGTTGGTAGAGAAGAACGTTGGTGAGAGTGGAAAGCTCATCAAGTGACGGTAACTACCCAGAAAGGGACGGCTAACTACGTGCCAGCAGCCGCGGTAATACGTAGGTCCCGAGCGTTGTCCGGATTTATTGGGCGTAAAGCGAGCGCAGGTGGTTTATTAAGTCTGGGGTAAAAGGCAGTGGCTCAACCATTGT
+
GGGGGGGGGGGGGGGGGGGGGGGGGGGGGGGGGGGGGGGGGGGGGGGGGGGGGGGGGGGGGGGGGGGGGGGGGGGGGGGGGGGGGGGGGGGGGGGGGGGGGGGGGGGGGGGGGGGGGGGGGEFGGGGGGGGGGGGGGGGGGGGGGGGGGGGGGGGGGGGGGGGGGGGGGGGGGGGGGGGGFGGDFGGGGGGGGGGGGGGGGGGGGGGFGGGGGG>C5CFFEGE=EG7CFCGGFCDGDFBFFGEEGGGGF7FF/>FFFFFBCFDCBD*-<BFFFFFFFFC@F?9;FF4::FFFF
@M04650:207:000000000-C238N:1:1101:6832:9565 1:N:0:19
ACTCCTACGGGAGGCAGCAGTGGGGAATATTGCACAATGGGCGAAAGCCTGATGCAGCGACGCCGCGTGAGGGAAGAAGGTTTTCGGATTGTAAAGCTCTGTCTTTGGGGACGATAATGACGGTACCCAAGGAGGAAGCCACGGCTAACTACGTGCCAGCAGCCGCGGTAATACGTAGGTGGCGAGCGTTGTCCGGATTTACTGGGCGTAAAGGGAGCGTAGGCGGATTTTTAAGTGGGATGTGAAATACCCGGGCTCAACCTGGGTGCTGCATTCCAAACTGGGAATCTAG
+
GGGGGGGGGGGGGGGGGGGGGGGGGGGGGGGFGGGGGGGGGGGGGGGGGGGGGGGGGGGGGGGGGGGFGGGGGFEGGGGFFFGCFGCFGGGGGGGGGGGGGGGGGGGGGDFGGGEGGGCGGG7FGECFGD8=<>FEGFGGFGGGGGGGGGGGGGGGGG?FCFGGEGGGGGGGGGFGFGGFGGGG7EEGGDGGGGDECG8FGGGGGFGEGGGGGGGGGGGGGGGGGG5CE*<?FGGGGGFG6>FFGFGGFGD4CCDE..=9EFFG@/9276B@4*@=<BFFFAGFF@@FF?BB
@M04650:207:000000000-C238N:1:1101:25521:9598 1:N:0:19
ACTCCTACGGGAGGCAGCAGTAGGGAATCTTCGGCAATGGGGGCAACCCTGACCGAGCAACGCCGCGTGAGTGAAGAAGGTTTTCGGATCGTAAAACTCTGTTGTTAGAGAAGAACGTTAAGTAGAGTGGAAAATTACTTAAGTGACGGTATCTAACCAGAAAGGGACGGCTAACTACGTGCCAGCAGCCGCGGTAATACGTAGGTCCCAAGCGTTGTCCGGATTTATTGGGCGTAAAGCGAGCGCAGGTGGTTTCTTAAGTCTGATGTAAAAGGCAGTGGCTCAACCATTGTG
+
GGGGGGGGGGGGGGGGGGGGGGGGGGGGGGGGGGGGGGGGGGGGGGGDGGGGGGGGGGGGGGGGGGGCGGEFGGGGGGGGGFGGGGGGGGGCFGGGGGGGGGGGGGGGGGGGGGGGGEFFGGFGGDGGGGFCFFGGGGDFGFGCGGGGGGGGGGGGGGGGGGGGGGFGGGGGGGGGGGGGGC8CGGGGGGEGGG8CE9C98BFC@B<EFFGGGGGEGGGGGCEGEECCFG6FFGGGGGFCBGE3DGDDDDGC59<@BF?FFFCGFDG9?=FFFFFF?FGFFFGFF=7<<=?A<9
@M04650:207:000000000-C238N:1:1101:27790:9607 1:N:0:19
ACTCCTACGGGAGGCAGCAGTGGGGAATATTGCACAATGGGCGAAAGCCTGATGCAGCGACGCCGCGTGAGGGAAGAAGGTTTTCGGATTGTAAACCTCTGTCTTAGGGGACGAAGAAGTGACGGTACCCTAGGAGGAAGCCACGGCTAACTACGTGCCAGCAGCCGCGGTAAAACGTAGGTGGCAAGCGTTGTCCGGAATTACTGGGTGTAAAGGGAGCGCAGGCGGGGTGTCAAGTTGGGTGTGAAATCTATGGGCTCAACCCATAGCGTGCACTCAAAACTGGCACTCTTG
+
GGGGGGGGGGGGGGGGGGGGGGGGGGGGGGGGGGGGGGGGGFGGGGGFGGGGGGGGGGGGGGGGGGGGGEFFFGGGGGGGGCGGGGGGGGGFGGGGFGGGGGGGGGGGGGEEGGGDDFG@FGFGEEGC>FGGGFFDGGGGG@FAFGGGGGGGGGFGGGGGGGGGGGGDGG<CCGGCEBFGGFGCFCFFGEGGGGGFEC5EGGGGFGGFCEEFECFGDG:DGDGGGGEGGDGG5?FF6CFF457>DDF=6*;D7CG@):@>FFF*5C41@FF::))/9:FF?AFFF?F?>)0)..
@M04650:207:000000000-C238N:1:1101:26472:9637 1:N:0:19
ACTCCTACGGGAGGCAGCAGTGGGGAATATTGCACAATGGGCGAAAGCCTGATGCAGCGACGCCGCGTGAGGGAAGAAGGTTTTCGGATTGTAAACCTCTGTCTTCGGGGACGATAATGACGGTACCCGAGGAGGAAGCCACGGCTAACTACGTGCCAGCAGCCGCGGTAAAACGTAGGTGGCAAGCGTTGTCCGGAATTACTGGGTGTAAAGGGAGCGCAGGCGGAATGCCAAGTTGAATGTGAAAACTATGGGCTCAACCCATAGACTGCGTTCAAAACTGGCGTTCTTG
+
GGGGGGGGGGGGGGGGGGGGGGGGGGGGGGGGGGGGGGGGGGGGGGGGGGGGGGGGGGGGGGGGGGGGGGGGGGGGGGGGGGGGGGGGGGGGGGGGGGGGGGGGGGGGGGGGGGGGGGGGGGGGGGGGGGGGGGGGGGGGGGGGGGGGGGGGGGGGGGGGGGGGGGGGGGGGGGGGGGGGGGGGGGGGGGGGGGGGGGGGGGGGGGGGGGGGGGGGGGGGGGGEEGCCFGGGFGGEFGFGFGFFGGDDFGGGGGGFFFFFGFGGFGGFFFFFDBFFFFGBFFGFFFF>FFFF
@M04650:207:000000000-C238N:1:1101:25195:9644 1:N:0:19
ACTCCTACGGGAGGCAGCAGTGGGGAATATTGCACAATGGGCGAAAGCCTGATGCAGCGACGCCGCGTGAGGGAAGAAGGTTTTCGGATTGTAAACCTCTGTCTTAGGGGACGAAGAAGTGACGGTACCCTAGGAGGAAGCCACGGCTAACTACGTGCCAGCAGCCGCGGTAAAACGTAGGTGGCAAGCGTTGTCCGGAATTACTGGGTGTAAAGGGAGCGCAGGCGGGGTGTCAAGTTGGGTGTGAAATCTATGGGCTCAACCCATAGCGTGCACTCAAAACTGGCACTCTTG
+
GGGGGGGGGGGGGGGGGGGGGGGGGGGGGGGGGGGGGGGGGGGGGGGGGGGGGGGGGGGGGGGGGGGGGGGGGGGGGGGGGGGGGGGGGGGGGGGGGGGGGGGGGGGGGGGGGGGGGGGGGGGGGGGGGGGGGGGGGGGGGGGGGGGGGGGGGGGGGGGGGGGGGGGGGGGGGGGGGGGGGGGGGGGGGGGGGGGGGGGGGGGGGGGFGGGGGGGGGGGGGGGGGGGGGGGGEGGGGFFGFC<DGGGGFGGGGGGFFFFFGFGGDGC7FFFE@FFFFFGFFFF?FFFBFFFFF)
@M04650:207:000000000-C238N:1:1101:27163:9650 1:N:0:19
ACTCCTACGGGAGGCAGCAGTAGGGAATCTTCGGCAATGGACGAAAGTCTGACCGAGCAACGCCGCGTGAGTGAAGAAGGTTTTCGGATCGTAAAACTCTGTTGTTAGAGAAGAACGTTAAGTAGAGTGGAAAATTACTTAAGTGACGGTATCTAACCAGAAAGGGACGGCTAACTACGTGCCAGCAGCCGCGGTAATACGTAGGTTCCAAGCGTTGTCCGGATTTATTGGGCGTAAAGCGAGCGCAGGTGGTTTCTTAAGTCTGATGTAAAAGGCAGTGGCTCAACCATTGTG
+
GGGGGGGGGGGGGGGGGGGGGGGGGGGGGGGGGCCGFGGGCFGGGGEFFGGGFGEFFGGGGGGGGGGGGGGGGGGGGGGGCGGFFGG:FFEGGGGGGGGGGGFGFGGGGGCEFGFGGGGGGGCFGCFGGGD,?>CFGDFGGGGFC<FG:FGGGGFFFFFCGG,3@FGGCDEG7EGGGGGGGGGG7@FFDCC@EGGGGGFFE904;C++8CCCEE8:CC+0;C?EC6:FF7975EGGG*=751)8CCDD576C/>5BFF?=+*2*12:>?@?*8@371<>FF?G:4=8?(96654
@M04650:207:000000000-C238N:1:1101:25066:9685 1:N:0:19
ACTCCTACGGGAGGCAGCAGTGGGGAATATTGCACAATGGGCGCAAGCCTGATGCAGCCATGCCGCGTGTATGAAGAAGGCCTTCGGGTTGTAAAGTACTTTCAGTCGGGAGGAAGGTGTCAAGGTTAATAAGCTTGGCAATTGACGTTACCCGCAGAAGAAGCACCGGCTAACTCCGTGCCAGCAGCCGCGGTAATACGGAGGGTGCAAGCGTTAATCGGAATTACTGGGCGTAAAGCGCACGCAGGCGGTCTGTTAAGTCAGATGTGAAATCCCCGGGCTCAACCTGGGAAC
+
GGGGGGGGGGGGGGGGGGGGGGGGGGGGGGGGGGGGGGGGGGGGGGGGGGGGGGGGGGGGGGGGGGGGGGGGGGGGGGGGGGGGGGGGGGGGGGGGGGGGGGGGGGGGGGGGGGGGGGGGGFFGFGGGGGGGGGGFGCGGGFFGGGGFGGGGGGGGGGGGGGGGGGGGGGGGGGGGFGGGGGGFGGGGGGGGGGGGGGGGBEECGGGGGGGGGGGGGGGGGCEGGGGGGFFF>5DGGGFGFGBEGGGGFGGGGCC@=F@FFFFGFDDBFFFFFF???>GE:;G@=F:2:@FF?-
@M04650:207:000000000-C238N:1:1101:14729:9734 1:N:0:19
ACTCCTACGGGAGGCAGCAGTAGGGAATCTTCGGCAATGGACGAAAGTCTGACCGAGCAACGCCGCGTGAGTGAAGAAGGTTTTCGGATCGTAAAACTCTGTTGGTAGAGAAGAACGTTGGTGAGAGTGGAAAGCTCATCAAGTGACGGTAACTACCCAGAAAGGGACGGCTAACTACGTGCCAGCAGCCGCGGTAATACGTAGGTCCCGAGCGTTGTCCGGATTTATTGGGCGTAAAGCGAGCGCAGGTGGTTTATTAAGTCTGGTGTAAAAGGCAGTGGCTCAACCATTGT
+
GGGGGGGGGGGGGGGGGGGGGGGGGGGGGGGGGGGGGGGGGGGEGGGGGGGGGGGGGGGGGGGGGGGFGGGGGGGGGGGGGGGGGGGGGGGGGFGGGGGGGGGGGGGGGGGGGGGGGGGGGGGGGGGGGGGGGGGGGGGGGGGGGGGGGGGFGGGGGGGGFGGGGGGGGGGGGGGGGGGGGGGGGGGGGGGDGGGGGGGGGGGGGGGGGGGGGGEGGGGGGGEGGGFGGGGDFGGDGGFGFGFFGG:DDFGGDFG?FFB@CFGGFGG?F?4@??:F?FD:F?CFFFFF?FF4A
@M04650:207:000000000-C238N:1:1101:10948:9755 1:N:0:19
ACTCCTACGGGAGGCAGCAGTAGGGAATCTTCGGCAATGGACGAAAGTCTGACCGAGCAACGCCGCGTGAGTGAAGAAGGTTTTCGGATCGTAAAACTCTGTTGGTAGAGAAGAACGTTGGTGAGAGTGGAAAGCTCATCAAGTGACGGTAACTACCCAGACAGGGACGGCTAACTACGTGCCAGCAGCCGCGGTAATACGTAGGTCCCGAGCGTTGTCCGGATTTATTGGTCGTAAAGCGAGCGCAGGTGGTTTATTAAGTCTGGTGTAAAAGGCAGTGGCTCAACCATTGT
+
GGGGGGGGGGGGGGGGGGGGGGGGGGGGGGGGFGGGGGGGFGGGGGGFFGGGGGGGGGGG@FGGGGGGGBCCF9?FGGGG<<FBFFEEGGGGCFGA9FGGAFGFGE9FGGGGGGGCF4:>F>ADF<BFG7<FFFFFFGFG<FGFGFG+:C<>DG9,@F@>B+@F:CFGGGGGGGG;FF@GGC8;88FGGC8*:C8B*BF?*?9:CFEGGGCEGCC*:DGCE3E*5C9<<:6+9=DG<38DED3><DGDEGC5117987@7FFGGB*217*@86*<F7?5<?019F6F7:@*.4
@M04650:207:000000000-C238N:1:1101:7029:9774 1:N:0:19
ACTCCTACGGGAGGCAGCAGTAGGGAATCTTCGGCAATGGACGAAAGTCTGACCGAGCAACGCCGCGTGAGTGAAGAAGGTTTTCGGATCGTAAAACTCTGTTGGTAGAGAAGAACGTTGGTGAGAGTGGAAAGCTCATCAAGTGACGGTAACTACCCAGAAAGGGACGGCTAACTACGTGCCAGCAGCCGCGGTAATACGTAGGTCCCGAGCGTTGTCCGGATTTATTGGGCGTAAAGCGAGCGCAGGTGGTTTATTAAGTCTGGTGTAAAAGGCAGTGGCTCAACCATTGTT
+
GGGGGGGGGGGGGGGGGGGGGGGGGGGGGGGGGCGGGGGGGGGG>F@GGGGGGGGGGGGGGGGGGGGGGG>EFGAFGFGGGGGGGGGGGGGGCGGGGGGGGGGGFFGGGGGGGGFGGGGGGGFCFEFFCFFDGGGGGFGGGGGGGGGGGGGGGGGGGGGGGGCCFECFCEGGGEGGGGGGGGGGGFCGFGGGGGGCEGGGGGFGGFFCCCGCEE>C5CDCED5:=6C?C7E*>5C5C3@FEDE@D<CG3>GG7DDFB?@F7@7F?5C2>**94@3>:?<F)4CFF*011@FFF4
@M04650:207:000000000-C238N:1:1101:20268:9780 1:N:0:19
ACTCCTACGGGAGGCAGCAGTGGGGAATTTTGGACAATGGGGGCAACCCTGATCCAGCCATGCCGCGTGCAGGAAGAAGGCCTTCGGGTTGTAAACTGCTTTTGTCAGGGAAGAAATCCTGCTTGATAATACCTTGCGGGGATGACGGTACCTGAAGAATAAGCACCGGCTAACTACGTGCCAGCAGCCGCGGTAATACGTAGGGTGCGAGCGTTAATCGGAATTACTGGGCGTAAAGCGTGCGCAGGCGGTGTTGTAAGACCGATGTGAAATCCCCGGGCTTAACCTGGGAAC
+
GGGGGGGGGGGGGGGGGGGGGGGGGGGGGGGGGGGGGGGGGGGGGGGGGGGGGGGGGGGGGGGGGGGGGGGGGGGGGGGGGGGGGGGGGGGGGGGGGGGGGGGGGGGGGGGGGGGGGGGGGGGGGGGGGGGGGGGGGGGGGGGGGGGGGGGGGGGGGGGGGGGGGGGGGGGGGGGGGGGGGGGGGGGGGGGGGGGGGGGGGGGGGGGGGGGGGGGGGGGGGGEGGGGGGGGGFGGGGGFGFGFFGGGGFGGGGGGFFFFFGFGGFDCBFFFFFFFFB>GFFFGFFFFFFFFB:(
@M04650:207:000000000-C238N:1:1101:14730:9814 1:N:0:19
ACTCCTACGGGAGGCAGCAGTGAGGAATTTTGCGCAATGGGGGCAACCCTGACGCAGCAACGCCGCGTGAGTGAAGAAGGCTCTAGGGTCGTAAAACTCTGTCAAATGGGAAGAATGAGTATGCAATGAATAAGTGTATACAGTGACGGTACCATTAGAGGAAGCACCGGCTAACTCCGTGCCAGCAGCCGCGGTAATACGGGGGGTGCAAGCGTTATTCGGAATCATTGGGCGTAAAGAGCGCGTAGGCGGACATATAAGTCAGCTGTGAAAGCCCGGGGCTTAACCCCGGA
+
GGGGGGGGGGGGGGGGGGGGGGGGGGGGGGGGGGGGGGGGGGGGGGGGGGGGGGGGGGGGGGGGGGGGGGGGGGGGGGGGGGGGGGGGGGGGGGGGGGGGGGGGGGGGGGGGGGGGGGGGGGGGGGGGGGGGGGGGGGGGGGGGGGGGGGGGGGGGGGGGGGGGGGGGGGGGGGGGGGGGGGGGGG6FGGGGGGGGGGGGGGGGGGGGGGGGGGGGDGGGGGGEGFGGGFGGFE<EGGFGFGEFGGGDFGGGGGGF4FFFGFGG?CGFFFFFFFFFFFGFFFGFFFFFBFFF9
@M04650:207:000000000-C238N:1:1101:3999:9818 1:N:0:19
ACTCCTACGGGAGGCAGCAGTAGGGAATCTTCGGCAATGGGGGAAACCCTGACCGAGCAACGCCGCGTGAGTGAAGAAGGTTTTCGGATCGTAAAACTCTGTTGTTAGAGAAGAAAGTTAAGGAGAGTGGAAAATTACTTAAGTGACGGTATCTAACCAGAAAGGGACGGCTAAATACGGGCCAGCAGCCGCGGTAATACGTAGGTCCCAAGCGTTGTCCGGATTTATTGGGCGTAAAGCGAGCGAAGGTGGTTGCTTAAGTCTGAGGGAAAAGGCAGTGGCTCAACCATTGTG
+
GGGGGGGGGGGGGGGGGGGGGEFGGFGE<FG9F7BFGGGFDGD+CGG@CDFE<A@7@@FFGGCGGDE7FFF?CFGGGGEGFCFGCEED+4CEFGGAFC=E<FFF8FFF5?FFFGF,BFCG9F,5<3BFFD3FF8DFF,,:BGG<FA,+3CF<BFFF<,<@:D76>C@*::CCFC,@FEC*:*4B;EDFG28CEG88*<C?BE@CE35=>CCE8:2*>7**;)2**+2<97@5)/17DF?2)*5><)1))94><<C4@*9*0**29:*-))00.9)703*9;0*)1/533=*4))
@M04650:207:000000000-C238N:1:1101:5546:9851 1:N:0:19
ACTCCTACGGGAGGCAGCAGTAGGGAATCTTCGGCAATGGACGAAAGTCTGACCGAGCAACGCCGCGGGAGTGAAGCAGGTTTTCGGATCGTAAAACTCTGTTGGTAGAGAAGAACGTTGGTGAGAGTGGAAAGCTCATCAAGTGACGGTAACTACCCAGAAAGGAACTGCTAACTACGTGCCAGCAGCCGAGGTAATACGTAGGGCCCGAGCGTTGTCCGGAGTTATTGGGCGTAAAGCGATCGCAGGTGGTGTATTAAGTCTGGTGTTGAAGGCAGTGGCTCGACCATTGTT
+
GGGGGGGGGGG@FF@;F@<C;FGG7F88FFEE,@@FFEFGGFEGC,8CC,9EGGCBCEEGA++6@CC7FFGC8D,,,:FF,5E+FGE+F7FFGGG@FFGGDGGAFGCGDFFGGGFCFG8FDFDF8C3,:B<FF88F@<7@,33E=,<>+@3C,EFC>FGFA7,2,,?D:,?9D@EFG;><8EGFC:,87,*4:11?9;C9C+048*=5**/58E**/9C*;9**/:<?7F+/.>D:***:5*))9*7*717<7*9?F47*CF70*7*..))/**95((098(5))07234@2-)
@M04650:207:000000000-C238N:1:1101:18802:9902 1:N:0:19
ACTCCTACGGGAGGCAGCAGTAGGGAATCTTCGGCAATGGGGGCAACCCTGACCGAGCAACGCCGCGTGAGTGAAGAAGGTTTTCGGATCGTAAAACTCTGTTGTTAGAGAAGAACGTTAAGTAGAGTGGAAAATTACTTAAGTGACGGTATCTAACCAGAAAGGGACGGCTAACTACGTGCCAGCAGCCGCGGTAATACGTAGGTCCCAAGCGTTGTCCGGATTTATTGGGCGTAAAGCGAGCGCAGGTGGTTTATTAAGTCTGGTGTAAAAGGCAGTGGCTCAACCATTGT
+
GGGGGGGGGGGGGGGGGGGGGGGGGGGGGGGGGGGGGGGGGGGGGGGGGGGGGGGGGGGGGGGGGGGGGGGGGGGGGGGGFGGGGGGGGGGGGGGGGGGGGGGGGGGGGGGGGGGGGGGGGGGGGGGGGGGGGGGGGGGGGGGGGGGGGGGGGGGGGGGGGGGGGGGGGGGGGGGGGGGGGGGGGGGGGFGGGGGGGGGGGGGGGGFGGGFFGGGEGGGGGGGEEGGGGGGGFGGGGGFGFGFFGGGGFFGGGGG4@FFBGFGGFG::FFFFFFEFFFGFFBGF@FF?FFFFF
@M04650:207:000000000-C238N:1:1101:7953:9969 1:N:0:19
ACTCCTACGGGAGGCAGCAGTAGGGAATATTGCACAATGGGCGCAAGCCTGATGCAGCCATGCCGCGTGTATGAAGAAGGCCTTCGGGTTGTAAAGTACTTTCAGCGAGGAGGAAGGCGTTGTGGTTAATAACCGCAGCGATTGACGTTACTCGCAGAAGAAGCACCGGCTAACTCCGTGCCAGCAGCCGCGGTAATACGGAGGGTGCAAGCGTTAATCGGAATTACTGGGCGTAAAGCGCACGCAGGCGGTCTGTCAAGTCGGATGTGAAATCCCCGGGCTCAACCTGGGAAC
+
GGFGGGGGGFGGGGGGGGGGGGGGGGGGGGGGGGGGGGGFFGGGGGGGGGGGGGGGGGGGGGGGGGGGGGGGGGDGGGGGGGGGGGGGGGGGGGGGGGGGGGGGGGGGGGGGGGGGGGEFEGGGGEEFGGGGGGGGGGGGGGGGGGGGGGGGGGGGGGGGGGGGGGGGGGGGGGGGGGGGGGGGGGGGGGGGGGGGGGGGGD=GGGGGGGFGGGGGF=FFGGGG?EGGGGGD>CGCGGFD:CEFD<D:BCCCDDCFFF?FC?DGFGGBFFFBBFFFFBD@B6CFFFFBBF)4>4
@M04650:207:000000000-C238N:1:1101:11991:9976 1:N:0:19
ACTCCTACGGGAGGCAGCAGTGGGGAATATTGCACAATGGGCGAAAGCCTGATGCAGCGACGCCGCGTGAGGGAAGAAGGTTTTCGGGTTGTAAACCTCTGTCTTAGGGGACGAAGAAGTGACGGTACCCTAGGAGGAAGCCACGGCTAACTACGTGCCAGCAGCCGCGGTAAAACGTAGGTGGCAAGCGTTGTCCGGATTTATTGGGCGTAAAGCGAGCGCAGGCGGTTTTTTAAGTCTGATGTGAAAGCCTTCGGCTCAACCGAAGAAGTGCATCGGAAACTGGAAAACTGG
+
GGGGGGGGGGGGGGGGGGGGGGGGGGGGGGGGGGGGGGGGGGGGGGGGGGGGGGGGGGGGGGGGGGGGGGGGGGGGGGGGGGGGGGGGGGGGGGGGGGGGGGGGGGGGGGGGGGGGGGGGGGGGGGGGGGGGGGFGGGGGGGGGGGGGGGGGGGGGGGGGGGGGGGGGGGGGGGGGGGGGGGGGGGGGGGGGGGGGGGGGGFGGGGGGGGGGGGGGGGGGGGGGGGGG:D8F:GGGGGFFFCFFFDGGFGGGGG45@3)7C=C<DGDBBF?=FFFF>FGFFFGFFF45<57:4(
@M04650:207:000000000-C238N:1:1101:23685:9976 1:N:0:19
ACTCCTACGGGAGGCAGCAGTAGGGAATCTTCGGCAATGGACGAAAGTCTGACCGAGCAACGCCGCGTGAGTGAAGAAGGTTTTCGGATCGTAAAACTCTGTTGGTAGAGAAGAACGTTGGTGAGAGTGGAAAGCTCATCAAGTGACGGTAACTACCCAGAAAGGGACGGCTAACTACGTGCCAGCAGCCGCGGTAATACGTAGGTCCCGAGCGTTGTCCGGATTTATTGGGCGTAAAGCGAGCGCAGGTGGTTTATTAAGTCTGGTGTAAAAGGCAGTGGCTCAACCATTGT
+
GGGGGGGGGGGGGGGGGGGGGGGGGGGGGGGGGGGGGGGGGGGGGGGGGGGGGGGGGGGGGGGGGGGGGGGGGGGGGGGGGGGGGGGGGGGGGGGGGGGGGGGGGGGGGGGGGGGGGGGGGGGGGGGGGGGGGGGGGGGGGGGGGGGGGGGGGGGGGGGGGGGGGGGGGGGGGGGGGGGGGGGGGGGGGGGGGGGGGGGGGGGGGGGGGGGGGGEGGGGGGGG5EGDGGGGGFGGGGGFGFGFFGGGGFGGGDGGFFFFFGFGGFFFFFFFFFFFFFFGFFFFFFFFFBF?46
@M04650:207:000000000-C238N:1:1101:13671:10011 1:N:0:19
ACTCCTACGGGAGGCAGCAGTGGGGAATTTTGGACAATGGGGGAAACCCTGATGCAGCAACGCCGCGTGAGTGATGACGGTCTTCGGATTGTAAAGCTCTGTCTTTGGGGACGATAATGACGGTACCCAAGGAGGAAGCCACGGCTAACTACGTGCCAGCAGCCGCGGTAATACGTAGGTGGCGAGCGTTGTCCGGATTTACTGGGCGTAAAGGGAGCGTAGGCGGATTTTTAAGTGGGATGTGAAATACCCGGGCTCAACCTGGGTGCTGCATTCCAAACGGGGAATCTAG
+
FDEEFGGFD:CCGEE;FGFDEECCCCCGGGGGGGGDAFFGFGGGGFFEF@FGFDGGGCFGFEFFCG>FCF=CFEEFGDDGGG:FGDGG7F,EEEGDGBDF,FGGGEA=+C+@FC:CEFFCDFCFF+D<FD,+,3>FCFCFCF@F7>FAGC,,<FG**@:*,@BFG7B<*4=,@<C,C@B7?8F5BE*:E=?4BCEE5C*:9+028*;C8::5++*2:))/;);+:C**:*0<>C>FC4;5/9/*::C>6**0)/>>5)*9:>FG>9247=F@F4*0-);FF2DEB55(47*<
@M04650:207:000000000-C238N:1:1101:19005:10031 1:N:0:19
ACTCCTACGGGAGGCAGCAGTAGGGAATCTTCGGCAATGGACGAAAGTCTGACCGAGCAACGCCGCGTGAGTGAAGAAGGTTTTCGGATCGTAAAACTCTGTTGGTAGAGAAGAACGTTGGTGAGAGTGGAAAGCTCATCAAGTGACGGTAACTACCCAGAAAGGGACGGCTAACTACGTGCCAGCAGCCGCGGTAATACGTAGGTCCCGAGCGTTGTCCGGATTTATTGGGCGTAAAGCGAGCGCAGGTGGTTTATTAAGTCTGGTGTAAAAGGCAGGGGCTCAACCATTGT
+
GGGGGGGGGGGGGGGGGGGGGGGGGGGGGGGGGGGGGGGGGGGGGGGGGGGGGGGGGGGGGGGGGGGGGGGGGGGGGGGGGGGGGGGGGGGGGGGGGGGGGGGGGGGGGGGGGGGGGGGGGGGGGGGGGGGGGGGGGGGGGGGGGGGGGGGGGGGGGGGGGGGGGGGGGGGGGGGGGGGGGGGGGGGFGGGGGGGGGGGGGGGGGGGGGGGGGGGDEDGGGGCCGDGGG7FGFGDGGGFGFCDEGGCC@>CGDGGFFFFFGFDCFC:1>F6B@=EFF?))<())*953:??)6
@M04650:207:000000000-C238N:1:1101:13090:10045 1:N:0:19
ACTCCTACGGGAGGCAGCAGTGGGGAATATTGCACAATGGGCGAAAGCCTGATGCAGCGACGCCGCGTGAGGGAAGAAGGTTTTCGGATTGTAAACCTCTGTCTTAGGGGACGAAGAAGTGACGGTACCCTAGGAGGAAGCCACGGCTAACTACGTGCCAGCAGCCGCGGTAAAACGTAGGTGGCAAGCGTTGTCCGGAATTACTGGGTGTAAAGGGAGCGCAGGCGGGGTGTCAAGTTGGGTGTGAAATCTATGGGCTCAACCCATAGCGTGCACTCAAAACTGGCACTCTTG
+
GGGGGGGGGGGGGGGGGGGGGGGGGGGGGGGGGGGGGGGGGGGGGGGGGGGGGGGGGGGGGGGGGGGGGGGGGGGGGGGGGGGGGGGGGGGGGGGGGGGGGGGGGDGGGGGGGGGGGGGGEGGGGGGGC@<DFGGFGGFGC7FFGGGCF@FFGGGFFFGGGFCGGGGGGGEG>BFGG<CGGGGGFGGGGGEEGGGFGECEFCGFFGGF*A1?EFGFGFGGEGGGGGGGGG:EDFCCD>=FFGEFDDCC6CFGGF74>@@@GFGGEDGFF?@EFFFF2?GFFDGFF@::,.<A<7
@M04650:207:000000000-C238N:1:1101:26851:10068 1:N:0:19
ACTCCTACGGGAGGCAGCAGTGGGGAATATTGGGCAATGGGGGCAACCCTGACCCAGCGACGCCGCGTGAGTGAAGAAATCCTTCGGGATGTAAAGCTCTGTTGTATGGGAAGAGAAAGAGACGGTACCATACGAGGAAGCCCCGGCAAACTACGTGCCAGCAGCCGCGGTAATACGTAGGGGGCAAGCGTTGTCCGGAATTACTGGGCGTAAAGCGCACGCAGGCGGGTTGATAAGTCAGATGTAAAAGGCAGGTGCTTACCATCTGTTTGTCATCTGATACTGTAAGCCT
+
GGGGGGGGGGGGGGGGGGGGGGGGGGGGGGGGGGGGGGGGGGGGGGGGGGGGGGGGGGGGGGGGGGGGGGGGGGFFGGGGGGGGGGGGGGGGGGGGGGGGGGGGGCFGGGGGGGGGGGGGGGGGGGGGGGGGGGGGGGGGGGGGGGGGGGGGGGGGGGGGGGGGGGEGGGDGGGGGGGGGGGGGGGGGGGGGGGFGGGGGGGGDGGGGGEGGEEDGECGGGGGGG=EGGCE*<EGF*??GFFFF>CGGFFGGGCGFFFFFGFGGFGGFFFFF54=F227=@AGFF6FF<*9>
@M04650:207:000000000-C238N:1:1101:7807:10071 1:N:0:19
ACTCCTACGGGAGGCAGCAGTAGGGAATCTTCGGCAATGGGGGCAACCCTGACCGAGCAACGCCGCGTGAGTGAAGAAGGTTTTCGGATCGTAAAACTCTGTTGTTAGAGAAGAACGTTAAGTAGAGTGGAAAATTACTTAAGTGACGGTATCTAACCAGAAAGGGACGGCTAACTACGTGCCAGCAGCCGCGGTAATACGTAGGTCCCAAGCGTTGTCCGGATTTATTGGGCGTAAAGCGAGCGCCGGTGGTTTCTTAAGTCTGATGTAAAAGGCAGGGGCTCAACCATTGTG
+
GGGGGGGGGGGGGGGGGGGGGFGGGGGGGGGGGDGGGGGGGGGGGGGGGGGGGGGGGGGGGGGGGGGGGDFGGGGGGGGGG9FGGGGGG>EFGGGFGGGGEGFFGFGGGFGFGGGGEFG8FGGGGGGFGCFGGGFGGGGDG<<FGCFEEGGDFFFFGCGFFGGCC@D::8@:BFCC@E*CCF@?FFG8FF:CG>EG5EFFF<<E@GFCCFEDGDG=EDGGGDEGGGGGGGGD>*9CDFFCDDFFDD3CDGG39<F6@FFF+97*/0:4@FFF49)5:6)7)(5>F?@:1=F<44
@M04650:207:000000000-C238N:1:1101:28294:10113 1:N:0:19
ACTCCTACGGGAGGCAGCAGTAGGGAATCTTCGGCAATGGACGAAAGTCTGACCGAGCAACGCCGCGTGAGTGAAGAAGGTTTTCGGATCGTAAAACTCTGTTGGTAGAGAAGAACGTTGGTGAGAGTGGAAAGCTCATCAAGTGACGGTAACTACCCAGAAAGGGACGGCTAACTACGTGCCAGCAGCCGCGGTAATACGTAGGTCCCGAGCGTTGTCCGGATTTATTGGGCGTAAAGCGAGCGCAGGTGGTTTATTAAGTCTGGTGTAAAAGGCAGTGGCTCAACCATTGT
+
GGGGGGGGGGGGGGGGGGGGGGGGGGGGGGGGGGGGGGGGGGGGGGGGGGGGGGGGGGGGGGGGGGGGGGGGGGGGGGGGGGGGGGGGGGGGGGGGGGGGGGGGGGGGGGGGGGGGGGGGGGGGGDFGGGGGGGGGGGGGGCGGGGGGGGGGGGGGFGGGGGGGGGGGGGGGGGGGGGGGGGGGGGGGGGGGGGGGGGGGGGGGGGFGGGGGGGGGGGGGGGGGGGGFGGGFFGGGGGFGFGFFGDDDFCGG9>5@BFF?FFFGFGGFFFFF?BEFFF>FFFG:F?@?B48AF
@M04650:207:000000000-C238N:1:1101:14072:10140 1:N:0:19
ACTCCTACGGGAGGCAGCAGTGGGGAATATTGCACAATGGGCGAAAGCCTGATGCAGCGACGCCGCGTGAGGGAAGAAGGTTTTCGGATTGTAAACCTCTGTCTTAGGGGACGAAGAAGTGACGGTACCCTAGGAGGAAGCCACGGCTAACTACGTGCCAGCAGCCGCGGTAAAACGTAGGTGGCAAGCGTTGTCCGGAATTACTGGGTGTAAAGGGAGCGCAGGCGGGGTGTCAAGTTGGGTGTGAAATCTATGGGCTCAACCCATAGCGTGCGTTCAAAACTGGCGTTCTTG
+
GGGGGGGGGGGGGGGGGGGGGGGGGGGGGGGGGGGGGGGGGGGGGGGGGGGGGGGGGGGGGGGGGGGGGGGGGGGGG8FGGGGGGGGGGGGGGGGGGGGGGGGGGGGGFGGGGGGGGGGGGGGGDGGGGGGDFGGGGGGGGGGGGGGCFGGGGGGGGGGGGCFGGGGGGGCCFEEGGFGGGGGGGGGEFGGGGGGGGGGGGGGGGFF5*:*<<?CFEGDDGGGGGCGCCGEE>GFGGGFFFDBDDCDDBGG77>C)>FFFGFGGFGG?FF3.)8B5<:G*98D4*<FB:>>:))
@M04650:207:000000000-C238N:1:1101:20240:10175 1:N:0:19
ACTCCTACGGGAGGCAGCAGTGGGGAATATTGCACAATGGGCGAAAGCCTGATGCAGCGACGCCGCGTGAGGGAAGAAGGTTTTCGGATTGTAAACCTCTGTCTTAGGGGACGAAGAAGTGACGGTACCCTAGGAGGAAGCCACGGCTAACTACGTGCCAGCAGCCGCGGTAAAACGTAGGTGGCAAGCGTTGTCCGGAATTACTGGGTGTAAAGGGAGCGCAGGCGGGGTGTCGAGTTGGGTGTGAAATCTATGGGCTCAACCCATAGCGTGCACTCAAAACTGGCACTCTTG
+
GGGGGGGGGGGGGGGGGGGGGGGGGGGGGGGGGGGGGGGGGGGGGGGGGGGGGGGGGGGGGGGGGGGCGGGGGGGGGGGGGGGGGGGGGGGGGGGGGGGGGGGGGGGGGGGGGGGGGGGGGGGGGGGGGGGGGGGGGGGGGGGGGGGGGGGGGGGGGGGGGGGGGGGGGGGGGGGGGGGGDFGGGGGGGGDGGGGGGGGGGGGGFFFGGEEGGGGGGGGGGGGGGGGGGGGGFG*5>9BGFGFE7CGF=FGGGGGFFFFFGFGGFGGFFFFEFFFFA?GFFBGFFFF?7:FB<7
@M04650:207:000000000-C238N:1:1101:25262:10213 1:N:0:19
ACTCCTACGGGAGGCAGCAGTAGGGAATCTTCGGCAATGGACGAAAGTCTGACCGAGCAACGCCGCGTGAGTGAAGAAGGTTTTCGGATCGTAAAACTCTGTTGGTAGAGAAGAACGTTGGTGAGAGTGGAAAGCTCATCAAGTGACGGTAACTACCCAGAAAGGGACGGCTAACTACGTGCCAGCAGCCGCGGTAATACGTAGGTCCCGAGCGTTGTCCGGATTTATTGGGCGTAAAGCGAGCGCAGGTGGTTTATTAAGTCTGGTGTAAAAGGCAGTGGCTCAACCATTGT
+
GGGGGGGGGGGGGGGGGGGGGGGGGGGGGGGGGGGGGGGGGGGGGGGGGGGGGGGGGGGGGGGGGGGGGGGGGGGGGGGGGGGGGGGGGGGGGGGGGGGGGGGGGGGGGGGGGGGGGGGGGGGGGGGFGGGGGGGGGGFGGGGGGGGGGCGFGGGGGGGGGGGG7FGGGGGGGGGGGGGGGGGGGGGGGGGGGGGGGGGGGGGGGGGGGGGEGGGGDCGGGDCEGFFGFG6FFGGEGGFGFGFFGGGGF9CFGGFFFFFFD@GGFG7:7B=4F?EF:<GFF?GFFFFFFFFFF
@M04650:207:000000000-C238N:1:1101:3913:10222 1:N:0:19
ACTCCTACGGGAGGCAGCAGTAGGGAATCTTCGGCAATGGACGAAAGTCTGACCGAGCAACGCCGCGTGAGTGAAGAAGGTTTTCGGATCGTAAAACTCTGTTGGTAGAGAAGAACGTTGGTGAGAGTGGAAAGCTCATCAAGTGACGGTAACTACCCAGAAAGGGACGGCTAACTACGTGCCAGCAGCCGCGGTAATACGTAGGTCCCGAGCGTTGTCCGGATTTATTGGGCGTAAAGCGAGCGCAGGTGGTTTATTAAGTCTGGTGTAAAAGGCAGTGGCTCAACCATTTTT
+
GGDGGGGGGGG7FDECEFGGCFFGEGGGGGGGG>EECEEF?FGGF,CFFGDGFFGGGGC<E+@FGGGGGEGCEGG?FEGGFEECFGGGGGGGDF7FFFFECGF9FGCF?FEFF8FGG=FFGBB<FGGGGCFG,3>BFFGGF<FFGFFGDFGGGGGF<BCFFC,@F@FGGGCE*>DC,DBFF*;=8:6:CF5CEDEGB;?F5EG@EE+<8/:EGCCEE7CC:3**;9FFFG6*8CD5C3FG>CBB<353<>FFGG*<???*9=7CF<F?F=@FBB>>04<F)8C@FFFFFFF22)
@M04650:207:000000000-C238N:1:1101:22842:10309 1:N:0:19
ACTCCTACGGGAGGCAGCAGTAGGGAATCTTCGGCAATGGACGAAAGTCTGACCGAGCAACGCCGCGTGAGTGAAGAAGGTTTTCGGATCGTAAAACTCTGTTGGTAGAGAAGAACGTTGGTGAGAGTGGAAAGCTCATCAAGTGACGGTAACTACCCAGAAAGGGACGGCTAACTACGTGCCAGCAGCCGCGGTAATACGTAGGTCCCGAGCGTTGTCCGGATTTATTGGGCGTAAAGCGAGCGCAGGTGGTTTATTAAGTCTGGTGTAAAAGGCAGTGGCTCAACCATTGT
+
GGGGGGGGGGGGGGGGGGGGGGGGGGGGGGGGGGGGGGGGGGGGGGGGGGGGGGGGGGGGG:FGGGGGGGGGGGGGGGGGGGGGGGGGGGGGGGGGGGGGFGGGGGGGEFGGGGGGGDFAFGGGGAFGGD@FGEEGGGGGGFFFEFFGGGGGGGGGFFGGFGF<@FFGGEFCEF@FGGGGFFGFFGGGDFEGGC=CECFGGGGFEG;ECGGGEEEGGGGFGGGG8E?FGGGGFGGGGGFCEGFFDD<DD>6D>F4<8BFF?7>>@42:>F?@*95;?FC:?0*66FFB?@=54
@M04650:207:000000000-C238N:1:1101:24543:10316 1:N:0:19
ACTCCTACGGGAGGCAGCAGTAGGGAATCTTCGGCAATGGACGAAAGTCTGACCGAGCAACGCCGCGTGAGTGAAGAAGGTTTTCGGATCGTAAAACTCTGTTGGTAGAGAAGAACGTTGGTGAGAGTGGAAAGCTCATCAAGTGACGGTAACTACCCAGAAAGGGACGGCTAACTACGTGCCAGCAGCCGCGGTAATACGTAGGTCCCGAGCGTTGTCCGGATTTATTGGGCGTAAAGCGAGCGCAGGTGGTTTATTAAGTCTGGTGTAAAAGGCAGTGGCTCAACCATTGT
+
GGGGGGGGGGGGGGGGGGGGGGGGGGGGGGGGGGGGGGGGGGGGGGGGGGGGGGGGGGGGGGGGGGGEEGGGGGGGGGGGGGGGGGGGGGGGGGGGGGGGGGGGGGGGGGGGGGGGGGGGGGGGGGGGGGGGGGGGGGGGGGGGGGGGGGGGGGGFGGGGGGGGGGGGGGGGGGGGGGGGGGGGGGGGGGGGGGGGGGGGGGF@EGGGGGGGGG5EGGGGEGGGGGGGG7FFF=CCDD=FED@BGGGGE7FGGDFFFFF??FFGBGC:5=FFFFFF?(*0705<FFFF?FF<A
@M04650:207:000000000-C238N:1:1101:6804:10342 1:N:0:19
ACTCCTACGGGAGGCAGCAGTGGGGAATATTGGACAATGGACCAAAAGTCTGATCCAGCAATTCTGTGTGCACGACGAAGTTTTTCGGAATGTAAAGTGCTTTCAGTTGGGACGAAGAAAGTGACGGTACCAACAGAAGAAGGGGCGGCTAAATACGTGCCAGCAGCCGCGGTAATACGTATGCCCCGAGCGTTATCCGGATTTATTGGGCGTAAAGCGCGTCTAGGTGGTTTAAAAAGTCTGATGTTAAACTGCGGGGCTCAACTCCGTATTGCGTTGGAAACTGTTAGACT
+
GGGGGGGGGGGGGGGGGGGGGGGGGGGGGGGGGGGGGGGGGGGGGGFGGGGGFGGGGGGGGGGGGGGGGGGGGGGGGGDEGGGGGGGGDGGGGGGGGGGGGGGGGGFGGGGGGGCGGGGGGGGGGGGGGGGGGGGGCFGGGGGGGGGGGG7FGGGGFGGGGGGGGGGGGGGCGGGGGGGGGGGGGGGGGGGGGGGGFGGGG*8CFGGEGGGGG5C*<CGGGD==CFFE+9A7:FFGGGFGFGFFGGGGFGFGGFG@FFFFGFGDFFGFFF)7@F?D;FGF?DGFFFFFBFFF<
@M04650:207:000000000-C238N:1:1101:6467:10348 1:N:0:19
ACTCCTACGGGAGGCAGCAGTAGGGAATCTTCGGCAATGGACGAAAGTCTGACCGAGCAACGCCGCGTGAGTGAAGAAGGTTTTCGGATCGTAAAACTCTGTTGGTAGAGAAGAACGTTGGTGAGAGTGGAAAGCTCATCAAGTGACGGTAACTACCCAGAAAGGGACGGCTAACTACGTGCCAGCAGCCGCGGTAATACGTAGGTCCCGAGCGTTGTCCGGATTTCTTGGGCGTAAAGCGAGCGCAGGTGGTTTATTAAGTCTGGTGTAAAAGGCAGTGGCTCAACCATTGTT
+
GGFGGGGGGEGFGGGEGGGGGGGFGGGFGGGGGDGC@FFFCFGG7CFFGGGGGGGGGGGFGGGGDGGFDGGGGGDFGFG?<FGGGGCFFGGGGGGGGGGGGGGFGGGGDFEC=?AFFGGFFEF?<9FFGGCGFGFGGGGGGDFGGCFGGEGGGGGGGGGGGGFFGDCFGGGGCFFGGGEGFGGGFGCGGGGG>EGEGGGGGGGGGGGGGGGGGGGGCCFF=D8EGG+<CD6EFEGG<FF7593<37))77CFCFFF=F=*+9C74*:4746==F3>:BGF4(9;F4?::FFFD2
@M04650:207:000000000-C238N:1:1101:14019:10361 1:N:0:19
ACTCCTACGGAGGCAGCAGTAGGGAATCTTCGGCAATGGACGAAAGTCTGACCGAGCAACGCCGCGTGAGTGAAGAAGGTTTTCGGATCGTAAAACTCTGTTGGTAGAGAAGAACGTTGGTGAGAGTGGAAAGCTCATCAAGTGACGGTAACTACCCAGAAAGGGACGGCTAACTACGTGCCAGCAGCCGCGGTAATACGTAGGTCCCGAGCGTGGTCCGGATTTATTGGGCGTAAAGCGAGCGCAGGTGGTTTATTAAGTCTGGTGTAAAAGGCAGGGGCTCAGCCATTGTAT
+
GGFGGGGGGGEGGGGGGGGG-CFGCFFGGGGGGGGFFEG<FG+@CFGFGGFFGFCFGGGGEGGGGGGGGE?FGGGAFFGFGDFGGGCFECGDGGGGGGGFGGG8FGGGGFGFGGGGGGE@:FEDFGFGGGDGDGFGGFGGGGGGGGGGEGEGGGGFGGGGGGGGGGGGGDGGCFGDCEFGGFFBCGGFDCECCEGD?FFGGGFDEGFGDEGGGG*1:775ED55EFGGGGFGFCGDC>BG:C>BC)99@GGD956=4=76<B*08*7(*8@6@D@:((9.)-*1)/8<974>A5
@M04650:207:000000000-C238N:1:1101:16629:10373 1:N:0:19
ACTCCTACGGGAGGCAGCAGTAGGGAATCTTCGGCAATGGACGAAAGTCTGACCGAGCAACGCCGCGTGAGTGAAGAAGGTTTTCGGATCGTAAAACTCTGTTGGTAGAGAAGAACGTTGGTGAGAGTGGAAAGCGCATCAAGTGACGGTAACTACCCAGAAAGGGACGGCTAACTACGTGCCAGCAGTCGCGGTAATACGTAGGTCCCGAGCGTTGTTCGGATTTATTGGACGTAAGGCGAGCGCAGGTGGTTGATCAAGTCTGGTGTAAAAGGCAGTGGCTTAACCATTGT
+
FGGFGGGGFGGFGGGGCFDFGGFFEGGGGGGFG,CFGGGG<CF:CEF<FGGGCG:CFGCF@FGGGGGGGE75EFCE?EFF?9,4FFF+4+BBFFFG<FF9<FAEFGA55,9F8,EE@+,3,8D<D,B=F7FFFEF+@F@+73FCAE9FG>C7FBAC::@,6D,C>*,*1*>**>2?;,<2<*:;FF,=2,4***4BEFC9;++2;?2+2/:*::/**9**/5A**2:+<79+0:*:/*)*.>5:5C<)8*9CCC5)9*/)39*:=404.*/**9>),(*94895)96))1*.6
@M04650:207:000000000-C238N:1:1101:21760:10373 1:N:0:19
ACTCCTACGGGAGGCAGCAGTGGGGAATATTGCACAATGGGCGAAAGCCTGATGCAGCGACGCCGCGTGGAGGAAGAAGGTTTTCGGATTGTAAACTCCTGTCTTCGGGGACGATAATGACGGTACCCGAGGAGGAAGCCACGGCTAACTACGTGCCAGCAGCCGCGGTAAAACGTAGGTGGCAAGCGTTGTCCGGAATTACTGGGTGTAAAGGGAGCGCAGGCGGGATGATAAGTTGGACGTGAAATCTATGGGCTCAACCCATAGCGTGCGTTCAAAACTATTGTTCTTG
+
GGGGGGGGGGGGGGGGGGGGFGGGGGGGGGGGGGGGGGGGGGGGGGGGGGGGGGGGGGGGGGGGGGGGGGEGGGFGGFGGF<FGGGEDGGGGGGGGGGGGDGGGCFGF@FGGEGGGGGGGGG7FG=FDFEGECFGDDFCFFGGEGGDGBFGGGGGDFGGGFGGFEC87F87<CFEG98<<9*2BFF>EEGDCFFEE>8;6<90<8FEECFFFGFDGG3DGCDEEGEEGGDC7FGGGCD69?DB>GGGCFGDGGGG@>@FFG)>57F7550.);B3)84C7>?C6=BFFB6=>
@M04650:207:000000000-C238N:1:1101:14876:10383 1:N:0:19
ACTCCTACGGGAGGCAGCAGTGGGGAATATTGCACAATGGGCGAAAGCCTGATGCAGCGACGCCGCGTGAGGGAAGAAGGTTTTCGGATTGTAAACCTCTGTCTTAGGGGACGAAGAAGTGACGGTACCCTAGGAGGAAGCCACGGCTAACTACGTGCCAGCAGCCGCGGTAAAACGTAGGTGGCAAGCGTTGTCCGGAATTACTGGGTGTAAAGGGAGCGCAGGCGGAATGCCAAGTTGAATGTGAAAACTATGGGCTCAACCCATAGACTGCGTTCAAAACTGGCGCTCTTG
+
GGGGGGGGGGGGGGGGGGGGGGGGGGGGGGGGGGGGGGGGGGGGGGGGGGGGGGGGGGGGGGGGGGGGGGGGGGGGGGGGGGGGGGGGGGGGGGGGGGGGGGGGGGGGGGGGGGGGGGGGGGGGGGGGGGGGGGGGGGGGGGGGGGGGGGGGGGGGGGGGGGGGGGGGGGGGGGGGGGGGGGGGGGGGGGGGGGGGGGGGGGGFGGGGGGGGGGGGEGGGGDGGGGGGGGGGFGGGGGFGFGFFGGGCBFGGGGGFFFFFGFGGBDF7@FF?;@FF??GFFFGFFFFFFBE?FF
@M04650:207:000000000-C238N:1:1101:18409:10386 1:N:0:19
ACTCCTACGGGAGGCAGCAGTAGGGAATCTTCGGCAATGGACGAAAGTCTGACCGAGCAACGCCGCGTGAGTGAAGAAGGTTTTCGGATCGTAAAACTCTGTTGGTAGAGAAGAACGTTGGTGAGAGTGGAAAGCTCATCAAGTGACGGTAACTACCCAGAAAGGGACGGCTAACTACGTGCCAGCAGCCGCGGTAATACGTAGGTCCCGAGCGTTGTCCGGATTTATTGGGCGTAAAGCGAGCGCAGGTGGTTTATTAAGTCTGGTGTAAAAGGCAGTGGCTCAACCATTGT
+
GGGGGGGGGGGGGGGGGGGGGGGGGGGGGGGGGGGGGGGGGGGGGGGGGGGGGGGGGGGGGGGGGGGGGGGGGGGGGGGGGGGGGGGGGGGGGGGGGGGGGGGGGGGGGGGCFGGGGGGGGGGGGGGGGGGGGGGGGGGGGDFGGGGGGGGGGGGGGGGGGGGGGGGGGGGGGFGGGGGGGCBFFGGGGGGGGGGDGGGGFGGGGGFGGGGGGGGGGGGGGGCCGFFGFCGGFGGGGGFGFGEFGCGGE*CC*>F??FFB:@DFFD::FFFF?F@:?BGFF?7??9??FFF9A
@M04650:207:000000000-C238N:1:1101:18718:10391 1:N:0:19
ACTCCTACGGGAGGCAGCAGTGGGGAATATTGCACAATGGGCGAAAGCCTGATGCAGCGACGCCGCGTGAGGGAAGAAGGTTTTCGGATTGTAAACCTCTGTCTTAGGGGACGAAGAAGTGACGGTACCCTAGGAGGAAGCCACGGCTAACTACGTGCCAGCAGCCGCGGTAAAACGTAGGTGGCAAGCGTTGTCCGGAATTACTGGGTGTAAAGGGAGCGCAGGCGGAATGCCAAGTTGAATGTGAAAACTATGGGCTCAACCCATAGACTGCGTTCAAAACTGGCGTTCTTG
+
GGGGGGGGGGGGGGGGGGGGGGGGGGGGGGGGGGGGGGGGGGGGGGGGGGGGGGGGGGGGGGGGGGGGGGGGGGGGGGGGGGGGGGGGGGGGGGGGGGGGGGGGGGGGGGGGGGGGGGGGFGGGGGGGGGFGGGGGGGGGGDGGGGGGGGGGGGGGGGGGGGGGGCGGGGGGGGGGGGGGGGGGGGGGGGGGGGGFEGGEGGGGGGGGGGE?EGGGGGGDGGGGGGGGGD=FFFGGGGFGFGFFGGGGFGGGGFFFF:>FG?FG@GGB?4?=<FD@?FFFFFGFB?>>:5>0:A
@M04650:207:000000000-C238N:1:1101:5493:10410 1:N:0:19
ACTCCTACGGGAGGCAGCAGTGGGGAATATTGCACAATGGGGGAAACCCTGATGCAGCAACGCCGCGTGAGTGATGACGGTCTTCGGATTGTAAAGCTCTGTCTTTGGGGACGATAATGACGGTACCCAAGGAGGAAGCCACGGCTAACTACGTGCCAGCAGCCGCGGTAATACGTAGGTGGCGAGCGTTGTCCGGATTTACTGGGCGTAAAGGGAGCGTAGGCGGATTTTTAAGTGGGATGTGAAATACCCGGGCTCAACCTGGGTGCTGCATTCCAAACTGGGAATCTAG
+
GGGGGGGGGGGGGGGGGGGGGGGGGGGGGGGGGGGGGGGGGGGGGGGGGGGGGGGGGFGGGGGGGGGGGGGGGGGGGGGGGGGGGGGGGGGGGGGGGGGGGGGGGGGGGGGGGGGGGGGGGGGGGGGGFGGGGGGGGGGGGGGGGGGGGGGGGGFGGGGGGGGFGGGGDGGGGGGGGGGGGGDCEGGGGGGGGGGGGGGGGGGGGGGGGGGFGFGDGDDDGDDCEGEEGCCF@GFGDFF>4CFFGGFC=FFFDDGEF:FFG57<FFGFDFFF:FB69<*9<<GFF>FB)=?>
@M04650:207:000000000-C238N:1:1101:13035:10434 1:N:0:19
ACTCCTACGGGAGGCAGCAGTAGGGAATCTTCGGCAATGGACGAAAGTCTGACCGAGCAACGCCGCGTGAGTGAAGAAGGTTTTCGGATCGTAAAACTCTGTTGGTAGAGAAGAACGTTGGTGAGAGTGGAAAGCTCATCAAGTGACGGTAACTACCCAGAAAGGGACGGCTAACTACGTGCCAGCAGCCGCGGTAATACGTAGGTCCCGAGCGTTGTCCGGATTTATTGGGCGTAAAGCGAGCGCAGGTGGTTTATTAAGTCTGGTGTAAAAGGCAGTGGCTCAACCATTGT
+
GGGGGGGGGGGGGGGGGGGGGGGGGGGGGGGGGGGGGGGGGGGGGGGGGGGGGGGGGGGGGGGGGGGGGGGGGGGGGGGGGGGGGGGGGGGGGGGGGGGGGGGGGGGGGGGGGGGGGGGGGGGGGGGGGGGGGGGGGGGGGGGGGGGGGGGGGGGGGGGGGGGGGGGGDGGGGGGGGGGGGGGGGGGGGGGGGGGGGGGGGGGGGGGGGGGGEEG85CFFGGEGGGGGGGGGFGGGGGFGFD@DGDDDFCGGDFG?BFF?CFGGF::?F?FFFFEFFFDFFFG?F?FBF?FFF
@M04650:207:000000000-C238N:1:1101:18795:10434 1:N:0:19
ACTCCTACGGGAGGCAGCAGTGGGGAATATTGCACAATGGGCGAAAGCCTGATGCAGCGACGCCGCGTGAGGGAAGAAGGTTTTCGGATTGTAAACCTCTGTCTTAGGGGACGAAGAAGTGACGGTACCCTAGGAGGAAGCCACGGCTAACTACGTGCCAGCAGCCGCGGTAAAACGTAGGTGGCAAGCGTTGTCCGGAATTACTGGGTGTAAAGGGAGCGCAGGCGGGGTGTCAAGTTGGGTGTGAAATCTATGGGCTCAACCCATAGCGTGCACTCAAAACTGGCACTCTTG
+
GGGGGGGGGGGGGGGGGGGGGGGGGGGGGGGGGGGGGGGGGGGGGGGGGGGGGGGGGGGGGGGGGGGGGGGGGGGGGGGGGGGGGGGGGGGGGGGGGGGGGGGGGGGGGGGGGGGGGGGGGGGGGGGGGGDFGGGGGGGGGGGGGGGGGGGGGGGGGGGGGGGGGGGGGGGGGGGGGGGGGGGGGGGGGGGGGGGGGGGGGGGGGGGGGGGGGGGGGGGGGGGGGGGGGGEEEGGCFGFGFCD>CDGGFGGGGGGFFFFFGFGGFGGFFFEEFDFFFFGFFFGFF@>7??FAA4
@M04650:207:000000000-C238N:1:1101:9830:10439 1:N:0:19
ACTCCTACGGGAGGCAGCAGTGGGGAATATTGCACAATGGGCGAAAGCCTGATGCAGCGACGCCGCGTGAGGGAAGAAGGTTTTCGGATTGTAAACCTCTGTCTTAGGGGACGAAGAAGTGACGGTACCCTAGGAGGAAGCCACGGCTAACTACGTGCCAGCAGCCGCGGTAAAACGGAGGTGGCAAGCGTTGTCCGGAATTACTGGGTGTAAAGGGAGCGCAGGCGGGGTGTCAAGTTGGGTGTGAAATCTATGGGCTCAACCCATAGCGTGCACTCAAAACTGGCACTCTTG
+
GGGGGGGGGGGGGGGGGGGGGGGGGGGGGGGGGGGGGGGGGGGGGGGGGGGGGGGGGGGGGGGGGGGGGGGGGGGGGGGGGGGGGGGGGGGGGGGGGGGGGGGGGGGGGGGGGGGGGGGEGGGGGGGGGGGGGGGGDGGGGGGGGGGGGGGGGGGGGGGGGGGGGGGGGGEEFGGGG*CFGGGGGGGGGEGGGGGGGGCCEGGGGGGGFEGGGGGGGGGGGGGGGDGDGGEGFDGGGFFGFGE>GGGGFGGGF=FFFFFFGFGGEDGB@FB>BBFF<BFFFFGFFFFFFFFAA3
@M04650:207:000000000-C238N:1:1101:11862:10445 1:N:0:19
ACTCCTACGGGAGGCAGCAGTAGGGAATCTTCGGCAATGGACGAAAGTCTGACCGAGCAACGCCGCGTGAGTGAAGAAGGTTTTCGGATCGTAAAACTCTGTTGGTAGAGAAGAACGTTGGTGAGAGTGGAAAGCTCATCAAGTGACGGTAACTACCCAGAAAGGGACGGCTAACTACGTGCCAGCAGCCGCGGTAATACGTAGGTCCCGAGCGTTGTCCGGATTTATTGGGCGTAAAGCGAGCGCAGGTGGTTTATTAAGTCTGGTGTAAAAGGCAGTGGCTCAACCATTGT
+
GGGGGGGGGGGGGGGGGGGGGGGGEGGGGGGGGEGGGGGGGGGGGGGGGAFGEGGGGGGGGGGGGGGFGGGFGGGGGGGGFGGGFGGGGGGGGGGGGGGGGGGGGGGGGFGGGGGGGFGGGGGFGFG<FGGFFGFFFGGGGAFGGGGGGGGGDGGGCFGGGGGGGGGGFCFGGGGDGFGGGGFFFGGG>CCGGGGE*<EEGDFFGGGGGGGGGGGGGGD>CDAE59CE9CGGFE<EDF?7>DEFGGGGF9DGD79F?FBFGF7*=F:8:?FFFF:F007?FFGFFFF0<F?AF
@M04650:207:000000000-C238N:1:1101:23360:10453 1:N:0:19
ACTCCTACGGGAGGCAGCAGTAGGGAATCTTCGGCAATGGACGAAAGTCTGACCGAGCAACGCCGCGTGAGTGAAGAAGGTTTTCGGATCGTAAAACTCTGTTGGTAGAGAAGAACGTTGGTGAGAGTGGAAAGCTCATCAAGTGACGGTAACTACCCAGAAAGGGACGGCTAACTACGTGCCAGCAGCCGCGGTAATACGTAGGTCCCGAGCGTTGTCCGGATTTATTGGGCGTAAAGCGAGCGCAGGTGGTTTATTAAGTCTGGTGTAAAAGGCAGTGGCTCAACCATTGT
+
GGGGGGGGGGGGGGGGGGGGGGGGGGGGGGGGGGGGGGGGGGGGGGGGGGGGGGGGGGGGGGGGGGGGGGGGGGGGGGGGGGGGGGGGGGGGGGGGGGGGGGGGGGGGGGGGGGGGGGGGGGGGGGGGGGGGGGGGGGGGGGGGGGGGGGGGGGGGGGGGGGGGGGGGGGGGGGGGGGGGGGGGGGGGGFGGGGGGGGGGGGGGGGGGGGGGGGECEGGGGGE5?9E9?DFFFGGGGGFGFDEFGCCDE>FGCC7<FFFFG?GFFFFFFBFFFFFF<B4:F<*<==?7??FAB
@M04650:207:000000000-C238N:1:1101:12858:10485 1:N:0:19
ACTCCTACGGGAGGCAGCAGTGGGGAATATTGCACAATGGGCGAAAGCCTGATGCAGCGACGCCGCGTGAGGGAAGAAGGTTTTCGGATCGTAAAACTCTGTTGGTAGAGAAGAACGTTGGTGAGAGTGGAAAGCTCATCAAGTGACGGTAACTACCCAGAAAGGGACGGCTAACTACGTGCCAGCAGCCGCGGTAATACGTAGGTCCCGAGCGTTGTCCGGATTTATTGGGCGTAAAGCGAGCGCAGGGGGTTTATTAAGTCTGGTGTAAAAGGCAGTGGCTCAACCATTGT
+
GGGGGGGGGGGGGGGGGGGGGGGGGGGGGGGGGGGGGGGGGGGGGGGGGGGGGGGGGGGGGGGGGGGGGGGGGGGGGGGGGGGGGGGGGGGGGGGGGGGGGGGGGGGGGGGGGGGGGFGGGGGGGGGFFGGGGGGCGGGGGGGGGGGGD:FGGGGGGGGGGGGGGGGGGGGGGGGGDDGGGGGGGGGGGGGGGECEGGGGGCEFGF<CFGGGGGCEEGGGGGGGGGGGGGGGFGGGGGFDDDFFG7CGE)5919C6@B64CFGGFCFFF??FFB@@??CFFBF?FF?B?FB9A
@M04650:207:000000000-C238N:1:1101:23654:10491 1:N:0:19
ACTCCTACGGGAGGCAGCAGTAGGGAATCTTCGGCAATGGACGAAAGTCTGACCGAGCAACGCCGCGTGAGTGAAGAAGGTTTTCGGATCGTAAAACTCTGTTGGTAGAGAAGAACGTTGGTGAGAGTGGAAAGCTCATCAAGTGACGGTAACTACCCAGAAAGGGACGGCTAACTACGTGCCAGCAGCCGCGGTAATACGTAGGTCCCGAGCGTTGTCCGGATTTATTGGGCGTAAAGCGAGCGCAGGTGGTTTATTAAGTCTGGTGTAAAAGGCAGTGGCTCAACCATTGT
+
GGGGGGGGGGGGGGGGGGGGGGGGGGGGGGGGGGGGGGGGGGGGGGGGGGGGGGGGGGGGGGGGGGGGGGGGGGGGGGGGFFGGGGGGGGGGGGGGGGGGGGGGFGGGGGAFGGGGGFFGGGGGGGGGGG9DFGGGFGGGGFGFFGGGGGGFGGGGFGGGGEFGFGGGGGGGGGGGGGGF8FGGGGGGG>EGEGCGGGGGGGCFGEFCCEC:CE*AEGGGGDE=CF7CFDGGFE<ECC@DE:BFGGCDB<CF55<@@4==9*2>6CF?F=F?4BE>7?CFFB5<?FF(4@44<
@M04650:207:000000000-C238N:1:1101:26534:10554 1:N:0:19
ACTCCTACGGGAGGCAGCAGTGGGGAATATTGCACAATGGGCGAAAGCCTGATGCAGCGACGCCGCGTGAGGGAAGAAGGTTTTCGGATTGTAAACCTCTGTCTTAGGGGACGAAGAAGTGACGGTACCCTAGGAGGAAGCCACGGCTAACTACGTGCCAGCAGCCGCGGTAAAACGTAGGTGGCAAGCGTTGTCCGGAATTACTGGGTGTAAAGGGAGCGCAGGCGGGGTGTCAAGTTGGGTGTGAAATCTATGGGCTCAACCCATAGCGTGCACTCAAAACTGGCACTCTTG
+
GGGGGGGGGGGGGGGGGGGGGGGGGGGGGGGGGGGGGGGGGGGGGGGGGGGGGGGGGGGGGGGGGGGCFGGGGGGGGGGGGGGGGGGGGGGGGGGGGGGGGGGGGGGGGGGGGGGGGGGGGGGGGGGGGGGGGGGGGGGGGGGGGGGGGGGGGGGGGGGGGGGGGGGGGGGGGFFGGGGGGGGGGGGGGGGGGGGFGGGGGGGGGGGGGGGGGGGGGGGGGGDGGGGGGGGGEGCGGGFGFGF@DCFGFFGGGGGFFFFFEFFGFGGFFF>DDFFFFFGF*5496?>FDFF9:4
@M04650:207:000000000-C238N:1:1101:16613:10555 1:N:0:19
ACTCCTACGGGAGGCAGCAGTAGGGAATCTTCGGCAATGGACGAAAGTCTGACCGAGCAACGCCGCGTGAGTGAAGAAGGTTTTCGGATCGTAAAACTCTGTTGGTAGAGAAGAACGTTGGTGAGAGTGGAAAGCTCATCAAGTGACGGTAACTACCCAGAAAGGGACGGCTAACTACGTGCCAGCAGCCGCGGTAATACGTAGGTCCCGAGCGTTGTCCGGATTTATTGGGCGTAAAGCGAGCGCAGGTGGTTTATTAATTCTGGTGTAAAAGGCAGTGGCTCAACCATTGT
+
GGFGGGGGGGGGGGGGEGGGGGGFGGGFGFEGGEEGGGFGGGGBFCGGGGGGFFF7@FEEFGGGGGGFFCEEFFGDDFEF?FDFGGDGGD7EFGGGDFG<BFFGGFAFGFGCAEFA=DFFDFEGFGGGFF,8?F8FGGGFGGFF9,>>+@FGGF<<FGGGGC:DGG7<B:CCCB>B>F:>>8CF@=FFDCEEEGGEEFFF*+>2*B+AFED*8*:C51:DE5E=EEFFGGFF4ECCD7=7:<BB<33/5CC**17@FFF6+9*29:2,06@4=?)5??7658C@FFFFBF=<D
@M04650:207:000000000-C238N:1:1101:25381:10557 1:N:0:19
ACTCCTACGGGAGGCAGCAGTGGGGAATATTGCACAATGGGCGAAAGCCTGATGCAGCGACGCCGCGTGAGGGAAGAAGGTTTTCGGATTGTAAACCTCTGTCTTAGGGGACGAAGAAGTGACGGTACCCTAGGAGGAAGCCACGGCTAACTACGTGCCAGCAGCCGCGGTAAAACGTAGGTGGCAAGCGTTGTCCGGAATTACTGGGTGTAAAGGGAGCGCAGGCGGGGTGTCAAGTTGGGTGTGAAATCTATGGGCTCAACCCATAGCGTGCACTCAAAACTGGCACTCTTG
+
GGGGGGGGGGGGGGGGGGGGGGGGGGGGGGGGGGGGGGGGGGGGGGGGGGGGGGGGGGGGGGGGGGGGGGGGGGGGGGGGGGGGGGGGGGGGGGGGGGGGGGGGGGGGGGGGGGGGGFGGGGGGGGGGGGGFGGFFGCGFGGGGGGGGGGGGGGGGGGGGGGGGGGGGGGGGGGGGGGGGGGGGGGGGGGGGGGGGGEGGGGGGGGGGGGGFGGGFEGGGDGGGGGGGGGEGFGG:CFFGFGFDGDG:=FGGFGF?FFFFFFGGFGG0FFFFFFFFBFGF6AFFFFFF???DA2
@M04650:207:000000000-C238N:1:1101:28416:10561 1:N:0:19
ACTCCTACGGGAGGCAGCAGTGGGGAATATTGCACAATGGGCGAAAGCCTGATGCAGCGACGCCGCGTGAGGGAAGAAGGTTTTCGGATTGTAAACCTCTGTCTTCGAGGACGAAGAAGTGACGGTACTCGAGGAGGAAGCCACGGCTAACTACGTGCCAGCAGCCGCGGTAAAACGTAGGTGGCAAGCGTTGTCCGGAATTACTGGGTGTAAAGGGAGCGCAGGCGGAATGCCAAGTTGAATGTGAAAACTATGGGCTCAACCCATAGACTGCGTTCAAAACTGGCGTTCTTG
+
GGGGGGGGGGGGGGGGGGGGGGGGGGGGGGGGGGGGGGGGGGGGGGGGGGGGGGGGGGGGGGGGGGGGGGGGGGGGGGGGGGGGGGGGGGGGGGGGGGGGGGGGGGGGGGDGGGGGGGGGGGGGGGGGGGGFFGGGG@FGGCFGGGGGGCGGGFGGGGGGGFGGGGGGGGCEFGGGGGGGGFGGGGGGGEGGEGGGGGGGGGGGGGGGGGE?EEGGGGGGGGGGDGGGGGGGFGGGGG4FFGFFGGGCFFDDFGGFFFFFFFGG>GG<F6??FFEF?FGF42CFBFFF?D3?F4
@M04650:207:000000000-C238N:1:1101:23764:10586 1:N:0:19
ACTCCTACGGGAGGCAGCAGTAGGGAATCTTCGGCAATGGGGGCAACCCTGACCGAGCAACGCCGCGTGAGTGAAGAAGGTTTTCGGATCGTAAAACTCTGTTGTTAGAGAAGAACGTTAAGTAGAGTGGAAAATTACTTAAGTGACGGTATCTAACCAGAAAGGGACGGCTAACTACGTGCCAGCAGCCGCGGTAATACGTAGGTCCCAAGCGTTGTCCGGATTTATTGGGCGTAAAGCGAGCGCAGGTGGTTTCTTAAGTCTGATGTAAAAGGCAGTGGCTCAACCATTGTG
+
GGGGGGGGGGGGGGGGGGGGGGGGGGGGGGGGGGGGGGGGGGGGGGGGGGGGGGGGGGGGGGGGGGGGGGGGGGFGGGGGGGGGGGGGGGGGGGGGGGGGGGGGGGGGGGGGGGGGGFGGGGGCGFGFGGGFFCFGGGGGGGGGGGGGDGCFGGGGGGGGGGGGGGGGGEGGGGGGGGGGGFGGGGGGGGGGGGGGGGDF5CFGGGGGGGGGGC??CDGGGGGEGGCGGGGGFCDEGGFGFGFFGGGGEDD5>FGFFFFBE*:DFFGBFF=F?FEFFB<FF?4?FFF<?FF24)
@M04650:207:000000000-C238N:1:1101:16689:10594 1:N:0:19
ACTCCTACGGGAGGCAGCAGTGAGGAATTTTGCGCAATGGGGGCAACCCTGATGCAGCGACGCCGCGTGAGGGAAGAAGGTTTTCGGATTGTAAACCTCTGTCTTAGGGGACGAAGAAGTGACGGTACCCTAGGAGGAAGCCACGGCTAACTACGTGCCAGCAGCCGCGGTAAAACGTAGGTGGCAAGCGTTGTCCGGAATTACTGGGTGTAAAGGGAGCGCAGGCGGGGTGTCAAGTTGGGTGTGAAATCTATGGGCTCAACCCATAGCGTGCACTCAAAACTGGCACTCTTG
+
GGGGGGGGGGGGGGGGGGGGGGGGGGGGGGGGGGGGGGGGGGGGGGGGGGGGGGGGGGGGGGGGGGGGGGGGGGGGGGGGGGGGGGGGGGGGGGGGGGGGGGGGGGGGGGGGGGGGGGGGGGGGGGGGGGGGGGGGGGGGGGGFGGGGGGGGGGGGGGGGGGGGGGGGGGGGGGGGGGGGGGGGGGGGGGGGDGGGGCCGGGGGGGGC02CGGGFGGGGDGGGGGGGGGGGGFGGGGFFG?DDFGDGGFGGGGG7?F:>>FFGF:CG?FFFFEFFFA?GFFFGFFFF7?FFA9.
@M04650:207:000000000-C238N:1:1101:17832:10609 1:N:0:19
ACTCCTACGGGAGGCAGCAGTAGGGAATCTTCGGCAATGGGGGCAACCCTGACCGAGCAACGCCGCGTGAGTGAAGAAGGTTTTCGGATCGTAAAACTCTGTTGGTAGAGAAGAACGTTGGTGAGAGTGGAAAGCTCATCAAGTGACGGTAACTACCCAGAAAGGGACGGCTAACTACGTGCCAGCAGCCGCGGTAATACGTAGGTCCCGAGCGTTGTCCGGATTTATTGGGCGTAAAGCGAGCGCAGGTGGTTTATTAAGTCTGGTGTAAAAGGCAGTGGCTCAACCATTGT
+
GGGGGGGGGGGGGGGGGGGGGGGGGGGGGGGGGGGGGGGGGGGGGGGGGGGGGGGGGGGGGGGGGGGGGGGGGGGGGGGGGGGGGGGGGGGGGGGGGGGGGGGGGGGGGGGGGGGGGDGGGGGGGGGGGGGGGGGGGGGGGFGGGGGGGGGGGGGGGGGGGGGCGGGGGGGGGGGGGGGGFGGGFGGFGGGDGGGGGGGGGGGGGGGGGGGGGG?EGGGGGGGEGG::F7FGFGGGGGFCBDEE)))9@1>C>CG?FFFFGFF7*9FFFFFF=*750(*7??7:4=??FFF9A
@M04650:207:000000000-C238N:1:1101:12577:10613 1:N:0:19
ACTCCTACGGGAGGCAGCAGTGGGGAATATTGCACAATGGGGGAAACCCTGATGCAGCAACGCCGCGTGAGTGATGACGGTCTTCGGATTGTAAAGCTCTGTCTTTGGGGACGATAATGACGGTACCCAAGGAGGAAGCCACGGCTAACTACGTGCCAGCAGCCGCGGTAATACGTAGGTGGCGAGCGTTGTCCGGATTTACTGGGCGTAAAGGGAGCGTAGGCGGATTCTTAAGTGGGATGTGAAATACCCGGGCTTAACCTGGGTGCTGCATTCCAAACTGGGAATCTAG
+
GFGGGGGGGGGGGGGGGGGGGGGGGGGGGGGGGGGGGGGGCFGGGGGGFGGGGGGGGGGGGGGGGGGGGGGGGGGGAGGGGGGGGGGGGGGGGGFGGAEEGGGGGDEGGCEGGGGGGFGGGEEGGGGGGGGGGFEGGFGGGGEEGGGGFFGGGGGFGGFGGG@FEEEGGGDFGGGGGGGGGGGGGGGGEGDECFGDG>8FGG?CGGFCEE5=EFGGDDGCCGEFGGGGE=FGFGGGGGFF6CFBGFCCFCGGGGG:>);@CBC*7<CBFFB@@FF?ADGFFB7?FF??BB6<
@M04650:207:000000000-C238N:1:1101:20098:10617 1:N:0:19
ACTCCTACGGGAGGCAGCAGTGGGGAATATTGCACAATGGGCGAAAGCCTGATGCAGCGACGCCGCGTGAGGGAAGAAGGTTTTCGGATTGTAAACCTCTGTCTTCGAGGACGAAGAAGTGACGGTACTCGAGGAGGAAGCCACGGCTAACTACGTGCCAGCAGCCGCGGTAAAACGTAGGTGGCAAGCGTTGTCCGGAATTACTGGGTGTAAAGGGAGCGCAGGCGGGATGCCAAGTTGGACGTGAAATCTATGGGCTCAACCCATAGCGTGCGTTCAAAACTGGCGTTCTTG
+
GGGGGGGGGGGGGGGGGGGGGGGGGGGGGGGGGGGGGGGGGGGGGGGGGGGGGGGGGGGGGGGGGGGGGGGGGGGGGGGGGGGGGGGGGGGGGGGGGGGGGGGGGGGGGGGGGGGGGGGGGGGGGGGGGGGGGGGGGGGGGGGGGGGGGGGGGGGGGGGGGGGGGGGGGGGGGGGGGGGGGGGGGGGCFEGGGGGGGGGGGGFGGGGGGGGGGGGGGGGGGGC5CGGGGGGGFGGFGGFFFGFFGGGFFGGGDFGFFFFF6FGFFDGF4977)7BDFFG?F<FF4FFFFBF0<4
@M04650:207:000000000-C238N:1:1101:26827:10638 1:N:0:19
ACTCCTACGGGAGGCAGCAGTAGGGAATCTTCGGCAATGGACGAAAGTCTGACCGAGCAACGCCGCGTGAGTGAAGAAGGTTTTCGGATCGTAAAACTCTGTTGGTAGAGAAGAACGTTGGTGAGAGTGGAAAGCTCATCAAGTGACGGTAACTACCCAGAAAGGGACGGCTAACTACGTGCCAGCAGCCGCGGTAATACGTAGGTCCCGAGCGTTGTCCGGATTTATTGGGCGTAAAGCGAGCGCAGGTGGTTTATTAAGTCTGGTGTAAAAGGCAGTGGCTCAACCATTGT
+
GGGGGGGGGGGGGGGGGGGGGGGGGGGGGGGGGGGGGGGGGGGGGGGGGGGGGGGGGGGGGGGGGGGGGGGGGGGGGGGGGGGGGGGGGGGGGGGGGGGGGGGGGGGGGGGGGGGGGFGGGGGGGGGGGGGGGGGGGGGGGGGGGGGGGGGFFGGGFGGGFGGFFGGGGGGGGGGGGGGGGGGGGGGFGGGGGGGGGGGGGGGCEGGGGGGEEGGGGGGGGDCCEFCFGGGGFGDGGGFGFGFFCDGGFFGGGGG@FFFFFFFG=F>?FFFFFFDFFFGFFFGFF@FFB6FBF
@M04650:207:000000000-C238N:1:1101:20735:10649 1:N:0:19
ACTCCTACGGGAGGCAGCAGTGGGGAATATTGCACAATGGGCGAAAGCCTGATGCAGCGACGCCGCGTGAGGGAAGAAGGTTTTCGGATTGTAAACCTCTGTCTTAGGGGACGAAGAAGTGACGGTACCCTAGGAGGAAGCCACGGCTAACTACGTGCCAGCAGCCGCGGTAAAACGTAGGTGGCAAGCGTTGTCCGGAATTACTGGGTGTAAAGGGAGCGCAGGCGGGGTGTCAAGTTGGGTGTGAAATCTATGGGCTCAACCCATAGCGTGCACTCAAAACTGGCACTCTTG
+
GGGGGGGGGGGGGGGGGGGGGGGGGGGGGGGGGGGGGGGGGGGGGGGGGGGGGGGGGGGGGGGGGGGGGGGGGGGGGGGGGGGGGGGGGGGGGGGGGGGGGGGGGGGGGGGGGGGGGGGGGGGGGGGGGGGGGGGGGGGGGGGGGGGGGGGGGGGGGGGGGGGGGGGGGGGGGGGGGGGGGGGGGGGGGGGGGGGGGGGGGGDGGGEGGGGGGFGGGGGGGDGGGGGGGGGGFGFFGGFGFGFFGGGG=GGGGGGFFFFFFFGGFGGFFFFFFFFFFFGFFACFFFF:DFFFF3
@M04650:207:000000000-C238N:1:1101:15103:10654 1:N:0:19
ACTCCTACGGGAGGCAGCAGTAGGGAATCTTCGGCAATGGACGAAAGTCTGACCGAGCAACGCCGCGTGAGTGAAGAAGGTTTTCGGATCGTAAAACTCTGTTGGTAGAGAAGAACGTTGGTGAGAGTGGAAAGCTCATCAAGTGACGGTAACTACCCAGAAAGGGACGGCTAACTACGTGCCAGCAGCCGCGGTAATACGTAGGTCCCGAGCGTTGTCCGGATTTATTGGGCGTAAAGCGAGCGCAGGTGGTTTATTAAGTCTGGTGTAAAAGGCAGTGGCTCAACCATTGT
+
GGGGGGGGGGGGGGGGGGGGGGGGGGGGGGGGGGGGGGGGGGGGGGGGGGGGGGGGGGGGGGGGGGGGGGGGGGGGGGGGEGGGGGGGGGGGGGGGGGGGGGGGGGGGGGGGGGGGGFGGGGGGGGGFGGGGGGGFGGGGGGGGGGGGGGGGGGFGGGGGGGGGGGGGGGGGGGGGGGGGGGGGGGGGGFGGGGGGGGGGGGFGGGGFFGGGGGGDEGGGGGECGGFGGGGGFGGGGGFGFGFFGGDG>5CGD*CFFFFFGFFGFFD?FFBFFFFFF?FFF?46?F<??FBAA
@M04650:207:000000000-C238N:1:1101:7749:10658 1:N:0:19
ACTCCTACGGGAGGCAGCAGTAGGGAATCTTCGGCAATGGACGAAAGTCTGACCGAGCAACGCCGCGTGAGTGAAGAAGGTTTTCGGATCGTAAAACTCTGTTGGTAGAGAAGAACGTTGGTGAGAGTGGAAAGCTCATCAAGTGACGGTAACTACCCAGAAAGGGACGGCTAACTACGTGCCAGCAGCCGCGGTAATACGTAGGTCCCGAGCGTTGTCCGGATTTATTGGGCGTAAAGCGAGCGCAGGTGGTTTATTAAGTCTGGTGTAAAAGGCAGGGGCCCAACCATTGTT
+
GGGGGGGGGGGGGGGGGGGGFGGGGGGGGGGGGGGGGGGGGGGGGGGGGGGGGGGGGGGGGGGGGGGGGGGGGGGGGGGGGGGGGGDGEGGGGGGGGGGGGGGGGGGGGGGGGGGGGGGGGGGGGGGFGFFGGGGFGGGGGGGGGGGGGGGGGGGGFGGGGGGGGGGGGGGGGGGGGGGFGGGGGG6BEGGGGGGGGGFGECGGGGGGGGGGGGEGGGGCGGG5?C9FFFGGFDCE<FF7>5>DDDDGF5DG>5<FFFFFF*::BGF?FFFF=45F:(/77().8FDB?F*6<)
@M04650:207:000000000-C238N:1:1101:17402:10674 1:N:0:19
ACTCCTACGGGAGGCAGCAGTGGGGAATTTTGGACAATGGGGGCAACCCTGATCCAGCAATGCCGCGTGAGTGAAGAAGGCCTTCGGGTTGTAAAGCTCTTTTGTCAGGGAAGAAACAGGCTGTGCTAATACCGCAGCTGAATGACGGTACCTGAAGAATAAGCACCGGCTAACTACGTGCCAGCAGCCGCGGTAATACGTAGGGTGCGAGCGTTAATCGGAATTACTGGGCGTAAAGCGTGCGCAGGCGGTTGTGTAAGACAGGTGTGAAATGCCCGGGCTTAACCTGGGAAC
+
GGGGGGGGGGGGGGGGGGGGGGGGGGGGGGGGGGGGGGGGGGGGGGGGGGGGGGGGGGGGGGGGGGGGGGGGGGGGGGGGGGGGGGGGGGGGGGGGGFFGGGGGGGGGGGGFGGGGGGGGGGGGFFFGGGGGGGGDFGGGGGGGGGGGGGEGGGFGGGGGGGFGFGGGDGGGFGGGGGGGGGGGGGGGGGGGGGGEFGGGGGFEEGECGGGGE5BCFGGGGGGGGGGGGGGGFGGGGGFGFGFFGGGGEDGG35CEFFFFFFDGFGGAE?BFFFFF0<GBB>:?=@=>15>??2
@M04650:207:000000000-C238N:1:1101:27739:10685 1:N:0:19
ACTCCTACGGGAGGCAGCAGTAGGGAATCTTCGGCAATGGACGAAAGTCTGACCGAGCAACGCCGCGTGAGTGAAGAAGGTTTTCGGATCGTAAAACTCTGTTGGTAGAGAAGAACGTTGGTGAGAGTGGAAAGCTCATCAAGTGACGGTAACTACCCAGAAAGGGACGGCTAACTACGTGCCAGCAGCCGCGGTAATACGTAGGTCCCGAGCGTTGTCCGGATTTATTGGGCGTAAAGCGAGCGCAGGTGGTTTATTAAGTCTGGTGTAAAAGGCAGTGGCTCAACCATTGT
+
GGFGGGGGGGGGGGGGGGGGGGGGGGGGGGGGGGGGGGGGGGGGGGGGGGGGGGGGGGGGGGGGGGGGGGGGGGGGGGGGGGGGGGGEGGGGGGGGGGGGGGGGGGFGGGGGGGGGGGGFFGGGCB@DDFGGGGGGGGGFFFGFDGGGGCGEGGGGFGFGFGGGEGGGGGG*>CGGGGGGGGGFGGGCFGGGGGGGGEGFCGGGGG9?FGEGGG:EEGGGEGC:C+CFFGF5FEGG*9BF>DDFG5<DE7C:**96@FFFGFGFFG::F?=64=>FFF5FF:FFFFF(-/84:
@M04650:207:000000000-C238N:1:1101:24977:10690 1:N:0:19
ACTCCTACGGGAGGCAGCAGTGGGGAATATTGGGCAATGGGGGCAACCCTGACCCAGCGACGCCGCGTGAGTGAAGAAATCCTTCGGGATGTAAAGCTCTGTTGTATGGGAAGAGAAAGAGACGGTACCATACGAGGAAGCCCCGGCAAACTACGTGCCAGCAGCCGCGGTAATACGTAGGGGGCAAGCGTTGTCCGGAATTACTGGGCGTAAAGCGCACGCAGGCGGGTTTATAAGTCAGATGTAAAAGGCAGGTGCTTACCATCTGTTTGTCATCTGATACTGTAAGCCT
+
GGGGGGGGGGGGGGGGGGGGGGGGGGGGGGGGGGGGGGGGGGGGGGGGGGGGGGGGGGGGGGGGGGGGGGGGGGGGGGGGGGGGGGGGGGGGGGGGGGGGGGGGGGGGGGGGGGGGGGGGGGGGGGGGGGGGGGGGGGGGGFGGGGGGGGGGGGGGGGGGGGGGGGGGGGGGGGGGGGGGGGGGGGGGGGGGGGGGGGGGGGGGGGGGGGGGGGGGGGGGGGGGGGGGGGGEFCGGGGFGFGFFGGGGFGGGGGGFFFFFDFFGFGGFFFFFFFFFFFG4?AGFFFFFDFFF
@M04650:207:000000000-C238N:1:1101:23146:10690 1:N:0:19
ACTCCTAGGGAGGCAGCAGTAGGGAATCTTCGGCAATGGACGGAAGTCTGACCGAGCAACGCCGCGTGAGTGAAGAAGGTTTTCGGATCGTAAAACTCTGTTGTTAGAGAAGAACAAGGATGAGAGTAGAATGTTCATCCCTTGACGGTATCTAACCAGAAAGCCACGGCTAACTACGTGCCAGCAGCCGCGGTAATACGTAGGTGGCAAGCGTTGTCCGGATTTATTGGGCGTAAAGCGAGCGCAGGCGGTTTCTTAAGTCTGATGTGAAAGCCCCCGGCTCAACCGGGGAGG
+
GGGGGGGGGGGDGGGGGGGGDGGGGGGGGGGGGGGGGGGGGGGGGGGGGGGGGGGGGGGGGGGGGGGGGGGGGGGGGGGGGGGGD:+FEGGGGGGGGGGGGGGGGGGGGGGGGGGGGGGGGGGGGGGGGGGGGGGGGGGFGGGGGGGGGGGGGGGGGGGGGGGGGGGGGGGGGGGGGGGGGGGGGGGGGGGGGGGGGGGGGGGGGGGGGGGGGGEDGGGDGGE7CFGFGGGGFGGGGGFDEDEFGDGGFGGDGCCFFFFFCBGGFGGFFFFFFFF>:>GDDBGFFFFFFFFFBF
@M04650:207:000000000-C238N:1:1101:2987:10712 1:N:0:19
ACTCCTACGGGAGGCAGCAGTAGGGAATCTTCGGCAATGGACGAAAGTCTGACCGAGCAACGCCGCGTGAGTGAAGAAGGTTTTCGGATCGTAAAACTCTGTTGGTAGAGAAGAACGTTGGTGAGAGTGGAAAGCTCATCAAGTGACGGTAACTACCCAGAAAGGGACGGCTAACTACGTGCCAGCAGCCGCGGTAATACGTAGGTCCCGAGCGTTGTCCGGATTGATTGGGCGTAAAGCGAGCGCAGGTGGTTTATTAAGTCGGGTGTAAAAGGCAGTGGCTCAACCATGGT
+
GGGGGGGFFCEGGGGGGGGGGGGGGGGG<FGFGCFGGGGGGFGGGGGGGGGEFFGGGGGG8FFGGGGFGGGGGGGGGGGGB:5FGFGGEGGGGGGFG,FBFGGGGFGGGEFEGFG,@F,BFFFDGGG=C@AGGG>9BEGA=FG=DFEGGGGGFFF,,8@FGGFF,5D@CCF7FGFCFGGFFG7BFEFCF5:CEGCGEEGGG:FGG?+A8:CEDEGC=5DCGC;=?*<E<CGC4CD=DFFFEDFBCDDC>/>C>/9)78F79977>DD9)9=9@F>51:7?F1*)9??1,4*4)
@M04650:207:000000000-C238N:1:1101:5269:10715 1:N:0:19
ACTCCTACGGGAGGCAGCAGTGGGGAATATTGCACAATGGGCGAAAGCCTGATGCGGCGACGCCGCGTGAGGGAAGAAGGTTTTCGGATTGTAAACCTCTGTCTTAGGGGACGAAGAAGTGACGGTACCCTAGGAGGAAGCCACGGCTAACTACGTGCCAGCAGCCGCGGTAAAACGTAGGTGGCAAGCGTTGTCCGGAATTACTGGGTGTAAAGGGAGCGCAGGCGGGGTGTCAAGTTGGGTGTGAAATCTATGGGCTCAACCCATAGCGTGCACTCAAAACTGGCACTCTTG
+
GGGGGGGGGGGGGGGGGGGGGFGGGGGGFGGFFGGGGGGFGGGGGGGGGGGGGGG7CEDGGGGGGGGGGGCFGDG7CGGGGGGGGEEGGGGGGGGGGGGGGGGGGGFGGGGGGGGGGGGFGGGGGGGGGGGGC:FFGGGGGGGGGGGGCGGFGGEGGGGGGGGGGFGGGGGGGGGGGGGGGGFCEFCAEEGG5?FGGGDGGGGGGGGGGGGGGG7EECDDEDEECGGGGGGGBGGGGGFFF3)5)*:FFCGGGGG?F5:3FFFG3CC<6?BFFFFFFFGF?<FFFFFBB:@F9.
@M04650:207:000000000-C238N:1:1101:3391:10730 1:N:0:19
ACTCCTACGGGAGGCAGCAGTAGGGAATCTTCGGCAATGGGGGCAACCCTGACCGAGCAACGCCGCGTGAGTGAAGAAGGTTTTCGGATCGTAAAACTCTGTTGTTAGAGAAGAACGTTAAGTAGAGTGGAAAATTACTTAAGTGACGGTATCTAACCAGAAAGGGACGGCTAACTACGTGCCAGCAGCCGCGGTAATACGTAGGTCCCAAGCGTTGTCCGGATTTATTGGGCGTAAAGCGAGCGCAGGTGGTTTCTTAAGTCTGATGTAAAAGGCAGTGGCTCAACCATTGTG
+
GGFFGGGFGGGGGGGGGGGGGGFGGGGGGGGGGGGGGGGGGGGGGGGFGGGGGGGGGCGGFGGGGGGFGGGGGGGGGGGGGGFGGGGGGGGDGGGGGGGGGGFGGFGGGGGGGGGFGGFFGGGGGDF<DFAFCDFCFGGFGCEFCFGGGGGGGGGGGFGFFCFGGGGGFGGGGGGGGGGFGDFEFFGGGF=EGC:CCGGCGGGGGFEGGGGGGG8AEC*:EGGEC+CFGGC:>E<CG<=>BDB:DDGGFFGG7DGF?FFFGFG7@>FAFFFFFFBF:?<F)44<?=?<?464)-
@M04650:207:000000000-C238N:1:1101:4339:10745 1:N:0:19
ACTCCTACGGGAGGCAGCAGTAGGGAATCTTCGGCAATGGACGAAAGTCTGACCGAGCAACGCCGCGTGAGTGAAGAAGGTTTTCGGGTTGTAAACTGCTTTTGTCAGGGAAGAAATCCTGCTTGATAATACCTTGCGGGGATGACGGTACCTGAAGAATAAGCACCGGCTAACTACGTGCCAGCAGCCGCGGTAATACGTAGGGTGCGAGCGTTAATCGGAATTACTGGGCGTAAAGCGTGCGCAGGCGGGGTTGTAAGTCCGCTTTGAAATCCCCGGGCTTAACCTGGGAAC
+
CE<FGGGGGGGGGGGGCFGFGFGG@F<FFFCAD@FGFCFFGGGDCEGGGGFFGGGGGGG,EFGGDGGGG7FFFFFEFFGGGFGGCEGGGGEGGCFGGFCGGEFFFGGCCFFGGG@FGGGGFFFFGGGGGFGGDGGGGGGG77FGFGCCGGGGGCCB@F7FF;DFGGGEGGGGFGFCCCFGFFGG888BCGC8B88CFCCGGGCEGGGCC*5C:*;CFCFGCDEFCGGGEG5FFGDE**/7<*8>37>3:33)/15:>FFF+/7*)**-=4B==8?480))79*9BFFFFF3<:(
@M04650:207:000000000-C238N:1:1101:19423:10749 1:N:0:19
ACTCCTACGGGAGGCAGCAGTAGGGAATCTTCGGCAATGGACGAAAGTCTGACCGAGCAACGCCGCGTGAGTGAAGAAGGTTTTCGGATCGTAAAACTCTGTTGGTAGAGAAGAACGTTGGTGAGAGTGGAAAGCTCATCAAGTGACGGTAACTACCCAGAAAGGGACGGCTAACTACGTGCCAGCAGCCGCGGTAATACGTAGGTCCCGAGCGTTGTCCGGATTTATTGGGCGTAAAGCGAGCGCAGGTGGTTTATTAAGTCTGGTGTAAAAGGCAGTGGCTCAACCATTGT
+
GGGGGGGGGGGGGGGGGGGGGGGGGGGGGGGGGG7FGGGGGGGGGGGGGGGGGGGGGGGGGGGGGGGGGGGGGGGGGGGGGE<FEFGGGCEEBFGGGGEEGGGFGGGGFGGGGGGEEFFGGCDGGGGGFGGGGFCGFFFFGGGGGFGGGGGGGGGGFGGG?FFGGGGGGGG>CCGEFGGFGGGGGGFGFGGDDGGGGGGGGGGGGGGG8EDGGGGEEGGGGG=*;9?FFGGGFG)7CGFGB5>BGDCDD/9D>*7:?FFFGFFCFC7:>FF@BFFF?FCF?:*9995:00*65
@M04650:207:000000000-C238N:1:1101:9296:10773 1:N:0:19
ACTCCTACGGGAGGCAGCAGTAGGGAATCTTCGGCAATGGACGAAAGTCTGACCGAGCAACGCCGCGTGAGTGAAGAAGGTTTTCGGATCGTAAAACTCTGTTGGTAGAGAAGAACGTTGGCGAGAGTGGAAAGCTCATCAAGTGACGGTAACTACCCAGAAAGGGACGGCTAACTACGTGCCAGCAGCCGCGGTAATACGTAGGTCCCGAGCGTTGTCCGGAGTTATTGGGCGTAAAGCGAGCGCAGGGGGTTTATTAAGTCTGGTGTAAAAGGCCGGGGCTCAACCATTGTT
+
GGGGGGGGGGGGGGGGGGGGF9FGGGGGGGGGGGGGGGGGFGGGGGGFGGGGGFGGGGGGGGGGGGGGGGGGGGGGGGGGF9EFGGGGGGGGGGGFGGGGFGGGC=<FCFGGGGGGGGGGGFGEGEFGGFD<FDFGGGGGGGGGGGGCFGGGGFFCGGGGGFGGGE7FGGGGGEGGGGDCFGGGGCGGGFEEDGEDGGGCEGFFGGC+BE5*CEECEDGFGD;*;AFGGGCGFGD=DGFC>75)5))1)19C)9/<?FFFG?D:=GFFF=FB68.0(()0513<FFF?:1=A4)
@M04650:207:000000000-C238N:1:1101:8247:10796 1:N:0:19
ACTCCTACGGGAGGCAGCAGTAGGGAATCTTCGGCAATGGACGAAAGTCTGACCGAGCAACGCCGCGTGAGTGAAGAAGGTTTTCGGATCGTAAAACTCTGTTGGTAGAGAAGAACGTTGGTGAGAGTGGAAAGCTCATCAAGTGACGGTAACTACCCAGAAAGGGACGGCTAACTACGTGCCAGCAGCCGCGGTAATACGTAGGTCCCGAGCGTTGTCCGGATTTATTGGGCGTAAAGCGAGCGCAGGTGGTTTATTAAGTCTGGTGTAAAAGGCAGTGGCTCAACCATTGT
+
GGFGGGGGGGGGGGGGGGGGGGGGGGGGGGGGGGGGGGGGGGGGGGGGGGGGGGGGGGGGGGGGGGGFGGGGGGGGGGGGGEGGGGGGGGGGGFFGFFFGGGGGGGGGFGGGGFFGGGGGGGGGGGFGGGGGGGGGGGGGGGGFFGGGGGFGGGGGFFFGGGGGGDCG*:>EGGGGGGGFGGG?FGGFGGGGGC*BEGGGGGGGCFFGGGGCGG:CED>CED8:*<EFFFGG>G):CCFFBGBEGGDDBCFGDG*6@?B??FCGFGG75F?FFFF:<B9?@?<4?4@FFF4<<
@M04650:207:000000000-C238N:1:1101:19872:10824 1:N:0:19
ACTCCTACGGGAGGCAGCAGTGGGGAATTTTGGACAATGGGGGCAACCCTGATCCAGCCATGCCGCGTGCAGGAAGAAGGCCTTCGGGTTGTAAACTGCTTTTGTCAGGGAAGAAATCCTGCTTGATAATACCTTGCGGGGATGACGGTACCTGAAGAATAAGCACCGGCTAACTACGTGCCAGCAGCCGCGGTAATACGTAGGGTGCGAGCGTTAATCGGAATTACTGGGCGTAAAGCGTGCGCAGGCGGTGTTGTAAGACCGATGTGAAATCCCCGGGCTTAACCTGGGAAC
+
FGGGGGGGGGGGGGEGGGGGGFGGGGGGGGGGGFFFGGGGGGGGGGGFFGGGGGFGGGGGGGGGGGGGGEEFFFGGGGGGGGGGGGGGGGGGGGGGGGGGCFGGGGGGGGGGGGGGGGFGGGFGGGFGGGGFFFGGGGGGGFGGGGGGGGGGGGGGGGGGFEGDGGGGGGGEGGGGGGGGGGGGGGGGGGGGGEGGGGGGGGGGGGGGGGGGGGGGGGGGGGGGGGGGGGGGFGGGGGFGFGFFGGGGFGGGGGGFFFFFF@GGFDGFFFF=F4<??FG:76FFFF?BFFFFF8
@M04650:207:000000000-C238N:1:1101:25481:10826 1:N:0:19
ACTCCTACGGGAGGCAGCAGTAGGGAATCTTCGGCAATGGACGAAAGTCTGACCGAGCAACGCCGCGTGAGTGAAGAAGGTTTTCGGATCGTAAAACTCTGTTGGTAGAGAAGAACGTTGGTGAGAGTGGAAAGCTCATCAAGTGACGGTAACTACCCAGAAAGGGACGGCTAACTACGTGCCAGCAGCCGCGGTAATACGTAGGTCCCGAGCGTTGTCCGGATTTATTGGGCGTAAAGCGAGCGCAGGTGGTTTATTAAGTCTGGTGTAAAAGGCAGTGGCTCAACCATTGT
+
GGGGGGGGGGGGGGGGGGGGGGGGGGGGGGGGGGGGGGGGGGGGGGGGGGGGGGGGGGGGGGGGGGGGGGGGGGGGGGGGGGGGGGGGGGGGGGGGGGGGGGGGGGGGGGGGGGGGGGGGGGGGGGGGGGGGGGGGGGGGGGGGGGGGGGGGGGGGGGGGGGGGGGGGGGGGGGGGGGGGGGGGGGGGGGGGGGGGGGGGGGGFGGGGGGGGGGEEGGGGGG8=CFGFGGGGFGGGGGFGFGFFDCDGF9CFCCCFFFFFGFGGFGGFFFFFFF:FBFGFFFCF??F?BFFFF
@M04650:207:000000000-C238N:1:1101:28238:10841 1:N:0:19
ACTCCTACGGGAGGCAGCAGTGGGGAATTTTGGACAATGGGGGCAACCCTGATCCAGCCATGCCGCGTGCAGGAAGAAGGCCTTCGGGTTGTAAACTGCTTTTGTCAGGGAAGAAATCCTGCTTGATAATACCTTGCGGGGATGACGGTACCTGAAGAATAAGCACCGGCTAACTACGTGCCAGCAGCCGCGGTAATACGTAGGTGGCAAGCGTTATCCGGAATTACTGGGCGTAAAGAGCTCGTAGGCGGCTTGTCGCGTTGTCCGTGAAAATTTACAGCTCAACTGTGAACT
+
GGGGGGGGGGGGGGGGGGGGGGGGGGGGGGGGGGGGGGGGGGGGGGGGGGGGGGGGGGGGGGGGGGGGGGGGGGGGGGGGGGGGGGGGGGGGGGGGGGGGGGGGGGGGGGGGGGGGGGGGGGGGGCGGGGGGGGGGGGGGGGGGGGGGGGGGGGGGGFGGGGGGGFGGGGGGGGGGGGGGGGGGGGGGGGGGGGGGGDGGGGCGGGGGGGGGGGGGGGGGGGGGGGGGGGGGFGGEFF?CFGFDGGGGFCGGGGGFFFFFGF3C@FD?>FF?FB:FAFGFFBGFFFF?4**6<5
@M04650:207:000000000-C238N:1:1101:20638:10844 1:N:0:19
ACTCCTACGGGAGGCAGCAGTGGGGAATATTGGACAATGGGCGCAAGCCTGATCCAGCCATGCCGCGTGTGTGAAGAAGGCCTTATGGTTGTAAAGCACTTTAAGCGAGGAGGAGGCTACTGAAGTTAATACCTTCAGATAGTGGACGTTACTCGCAGAATAAGCACCGGCTAACTCTGTGCCAGCAGCCGCGGTAATACAGAGGGTGCAAGCGTTAATCGGATTTACTGGGCGTAAAGCGCGCGTAGGCGGCTAATTAAGTCAAATGTGAAATCCCCGAGCTTAACTTGGGA
+
GGGGGGGGGGGGGGGGGGGGGGGGGGGGGGGGGGGGGGGGGGGGGGGGGGGGGGGGGGGGGGGGGGGGGGGGGGGGGGGGFGGGGGGGFGGGGGGGGGGGFGGGGGGEGGGGGGGGGGFGGGFCFGFGGGGGFGCFGG,CDAFFF<FF=FGGFFGGGGDFFGEEFGGG@7<EGGGGFGGFFFGGCGGGFFE>ECE:CFEFGFCFGGGGEDFGGG85=5:7FGGGG?CFFGFCFCDGGGF7>CBFGDGG@GGGGC<)9@F?F@FF*CF9FFF7=FFF?:<B>BDF=76)59@??
@M04650:207:000000000-C238N:1:1101:17603:10872 1:N:0:19
ACTCCTACGGGAGGCAGCAGTAGGGAATCTTCGGCAATGGGGGCAACCCTGACCGAGCAACGCCGCGTGAGTGAAGAAGGTTTTCGGATCGTAAAACTCTGTTGTTAGAGAAGAACGTTAAGTAGAGTGGAAAATTACTTAAGTGACGGTATCTAACCAGAAAGGGACGGCTAACTACGTGCCAGCAGCCGCGGTAATACGTAGGTCCCAAGCGTTGTCCGGATTTATTGGGCGTAAAGCGAGCGCAGGTGGTTTCTTAAGTCTGGGGTAAAAGGCAGTGGCTCAACCATTGTT
+
GGGGGGGGGGGGGGGGGGGGGGGGGGGGGGGGGGGGGGGGG:FGGFDGGGGGGGGGGGGGGGGGGGGGGGGFGGGGGGGGFFCGGGGGEFEGGGGGGGGGGGGG<FGGGGGGGGGGGFGGFFDFFFGGGGGGG<F?FCF,CFGGGGGGGGGGGGGGGGGGGGGGG:8F@CEEEGDFCGGFFGGFGGGGG5EDEG8:EGFGGGGGGGGGDG6CCGGGGGFFGGE:EEFGG7FGFGGGGFFG:*7BGGGGF57FGDF=FFF?GFGGF**-7;77FFEF?FD?@?9FFFFFBFB<:)
@M04650:207:000000000-C238N:1:1101:7904:10875 1:N:0:19
ACTCCTACGGGAGGCAGCAGTGGGGAATATTGCACAATGGGCGAAAGCCTGATGCAGCGACGCCGCGTGAGGGAAGAAGGTTTTCGGATTGTAAACCTCTGTCTTCGAGGACGAAGAAGTGACGGTACTCGAGGAGGAAGCCACGGCTAACTACGTGCCAGCAGCCGCGGTAAAACGTAGGTGGCAAGCGTTGTCCGGAATTACTGGGTGTAAAGGGAGCGCAGGCGGGATGCCAAGTTGGACGTGAAATCTATGGGCTCAACCCATAGCGTGCGTTCAAAACTGGCGTTCTTG
+
GGGGGGGGGGGGGGGGGGGGGGGGGGGGGGGGGGGGGGGGGGGGGGGGGGGGGGGGGGGGGGGGGGGGGGGGGGGGGGGGFGGGGGGGGGGGGGGGGGGGGGGGGGGGGGGGGGGGGGGGGGGGGGGGGGGGGGGGGGGGGGGGDGEGGGGGGGGGGGGGGGGGGGGGGGFGGGFGGGGGGGGGGGGGGGGGGDGGGGGGGGGGGGGGGG7FCGGGGGGGGGGGGGGGGGGGFGGGGGFGFGFFDGGGFFGGGGGFFFFFGFGGFGC?FFF>@BF@<?GFFADF@45>?35226
@M04650:207:000000000-C238N:1:1101:8656:10891 1:N:0:19
ACTCCTACGGGAGGCAGCAGTGGGGAATTTTGGACAATGGGGGCAACCCTGATCCAGCCATGCCGCGTGCAGGAAGAAGGCCTTCGGGTTGTAAACTGCTTTTGTCAGGGAAGAAATCCTGCTTGATAATACCTTGCGGGGATGACGGTACCTGAAGAATAAGCACCGGCTAACTACGTGCCAGCAGCCGCGGTAATACGTAGGGTGCGAGCGTTAATCGGAATTACTGGGCGTAAAGCGTGCGCAGGCGGTGTTGTAAGACCGATGTGAAATCCCCGGGCTTAACCTGGGAAC
+
GGGGGGGGGGGGGGGGGGGGGGGGGGGGGGGGGGGGGGGGGGGGGGGGGGGGGGGGGGGGGGGGGGGGGGGGGGGGGGFGGGGGFGGGGGGGGGGGGGGGGGGGGGGGGGGGGGGGGGGGGGGGFCFFFGGGGGGGGGGGGGGGGGGGGGGGGGGGGGGGGGGGGGGGGGGGGGGGGGGGGGGGCGGGGGEGGGGGFGGGGGGGGGGGGDGGGGGDGFGGGGGGGGGGGFEF@CGDGGFGFGBFGGGGBDGGGGGFFFFFFFGDBDG:?BFFFFF@<>GFDF4FFF?<?FF<?3
@M04650:207:000000000-C238N:1:1101:2305:10910 1:N:0:19
ACTCCTACGGGAGGCAGCAGTAGGGAATATTCGGCAATGGACGAAAGTCTGACCGAGCAACGCCGCGTGAGTGAAGAAGGTTTTCGGCTCGTAAAACTCTGTTGGTAGTGAAGAACGTTGGTGAGAGTGGTAAGCTCATCAAGTGACGGTAACTACCCCGAAAGGGACTGCTAACTACGTGCCAGCAGCCGCGGTAATACGTAGGTCCCGAGCGTTGTCCGGATTTCTTGGTCGTATACCGAGCGCAGGTGGTTTATTAAGTCTGGTGTAAAAGGCAGTGGCTCGACCTTCGTT
+
C<CC@CE,8,7;@@;CEE8@6E@FEFGF,C6CFFG::CC-<;CC@,+CC,C96EFCFDCC<:@@:=:C+C@FE9?C949<FFCGC+@+:++@+B7FB<?C,B?B,=<<,:?<<?=F@BFD8CD,<,B<B<,E,>,3B=FFG,,9;@=>CFFFFE<<5<+8*43@,*,*,>,?A,DF22>F7*1?4;,6,,**4*488C?+;5<C7>+AFEC:*:CC*9*:/75*;C+<C7A+**9**0**0/)7)7)1)***1*9@F??F<FFD6CC<F489*9))(-9?F(*/).)-(*),.(
@M04650:207:000000000-C238N:1:1101:14535:10930 1:N:0:19
ACTCCTACGGGAGGCAGCAGTAGGGAATCTTCGGCAATGGACGAAAGTCTGACCGAGCAACGCCGCGTGAGTGAAGAAGGTTTTCGGATCGTAAAACTCTGTTGGTAGAGAAGAACGTTGGTGAGAGTGGAAAGCTCATCAAGTGACGGTAACTACCCAGAAAGGGACGGCTAACTACGTGCCAGCAGCCGCGGTAATACGTAGGTCCCGAGCGTTGTCCGGATTTATTGGGCGTAAAGCGAGCGCAGGTGGTTTATTAAGTCTGGTGTAAAAGGCAGTGGCTCAACCATTGT
+
GGGGGGGGGGGGGGGGGGGGGGGGGGGGGGGGGGGGGGGGGGGGGGGGGGGGGGGGGGGGGGGGGGGFGGGGGGGGGGGGFFGGGGGGGGGGGGGGGGGGGGGGGGGGGGGGGGGGGFGGFGGGGGGGGGGGFFGG?DEGGGGGGGGGGGGECCGGGGGGGGGGGGGGGEG7CGGGGGGGGGGGGGGGGGEDGGEGCFGFG+9CGG9FG7=>EEEGG<FGGGGGGGFFE>FG>E5EGFB>DDBBGGGDE*>71**9=FFFFFCDF<C?FFFFFFD:7:>@FFCFF9?13@FDF
@M04650:207:000000000-C238N:1:1101:27929:10943 1:N:0:19
ACTCCTACGGGAGGCAGCAGTAGGGAATCTTCGGCAATGGACGAAAGTCTGACCGAGCAACGCCGCGTGAGTGAAGAAGGTTTTCGGATCGTAAAACTCTGTTGGTAGAGAAGAACGTTGGTGAGAGTGGAAAGCTCATCAAGTGACGGTAACTACCCAGAAAGGGACGGCTAACTACGTGCCAGCAGCCGCGGTAATACGTAGGTCCCGAGCGTTGTCCGGATTTATTGGGCGTAAAGCGAGCGCAGGTGGTTTATTAAGTCTGGTGTAAAAGGCAGTGGCTCAACCATTGT
+
GGGGGGGGGGGGGGGGGGGGGGGGGGGGGGGGGGGGGGGGGGGGGGGGGGGGGGGGGGGGGGGGGGGGGGGGGGGGGGGGGGGGGGGGGGGGGGGGGGGGGGGGGGGGGGGGGGGGGGGGGEGGGGGFGGGGGGGGGGGGGFGGGGGGGGGEGFFFFGGGGGGGFGGGGGGGGGGGGGGGGGGGGGGGGGDGGGDGGGGGGGGGGGFFGGGGGGGEC5>FDGED59EFGGG=FGGGGGFFBDEFGGGD>9DF*55@@F8BGBFGBCD?F66@FFE:7:9@F?G4????B?FFF
@M04650:207:000000000-C238N:1:1101:19559:10975 1:N:0:19
ACTCCTACGGGAGGCAGCAGTGGGGAATATTGCACAATGGGCGAAAGCCTGATGCAGCGACGCCGCGTGAGGGAAGAAGGTTTTCGGATTGTAAACCTCTGTCTTAGGGGACGAAGAAGTGACGGTACCCTAGGAGGAAGCCACGGCTAACTACGTGCCAGCAGCCGCGGTAAAACGTAGGTGGCAAGCGTTGTCCGGAATTACTGGGTGTAAAGGGAGCGCAGGCGGGGTGTCAAGTTGGGTGGGAAATCTATGGGCTCAACCCATAGCGTGCACTCAAAACTGGCACTCTTG
+
GGGGGGGGGGGGGGGGGGGGGGGGGGGGGGGGGGGGGGGGGGGGGGGGGGGGGGGGGGGGGGGGGGGFGGGGGGGGGGGGGGGGGGGGGGGGGGGGGGGGGGGGGGGGGGGGGGGGGGGGGGGGGGGGGGGGGGGGGGGGGGGGGGGGGGGGGGGGGGGGGGGGGGGGGGCEGGGGGFGGGGGGGGGGGGGGGGGGGGGGGGGGGGGG;CEGGGFGGGGDGGGGGGGGGGCGEGGGGCFGFG5))9DFF=FFGGGFFFF>GFDFECF<FFFBFFFFBBC@BAG?=@FFF5F2>A
@M04650:207:000000000-C238N:1:1101:23931:10987 1:N:0:19
ACTCCTACGGGAGGCAGCAGTAGGGAATCTTCGGCAATGGACGAAAGTCTGACCGAGCAACGCCGCGTGAGTGAAGAAGGTTTTCGGATCGTAAAACTCTGTTGGTAGAGAAGAACGTTGGTGAGAGTGGAAAGCTCATCAAGTGACGGTAACTACCCAGAAAGGGACGGCTAACTACGTGCCAGCAGCCGCGGTAATACGTAGGTCCCGAGCGTTGTCCGGATTTATTGGGCGTAAAGCGAGCGCAGGTGGTTTATTAAGTCTGGTGTAAAAGGCAGTGGCTCAACCATTGT
+
GGGGGGGGGGGGGGGGGGGGGGGGGGGGGGGGGGGGGGGGGGGGGGGGGGGGGGGGGGGGGGGGGGGFFGGGGGGGGGGGGGGGGGGGGGGGGGGGGGGGGGGGGGGGGGGGGGGGGFGGGGGGGGGGGGGGGGGGGGGGGGGGGGGGGEGEGGGGGGGGGGGGGGGGGGGGGGGGGGGGGGGGGGGGGGEGGGGGGGGGGGGGGGGGGGGGGGGEGGGDGGEGE9C:CFGGFGGGGGFFD<DDGCDGFCFGD3C6FFF9?F>CFF*.0?89=FF:3<99FFC:FFF04@@69
@M04650:207:000000000-C238N:1:1101:10254:11028 1:N:0:19
ACTCCTACGGGAGGCAGCAGTAGGGAATCTTCGGCAATGGACGAAAGTCTGACCGAGCAACGCCGCGTGAGTGAAGAAGGTTTTCGGATCGTAAAACTCTGTTGTTAGAGAAGAACGTTAAGTAGAGTGGAAAATTACTTAAGTGACGGTATCTAACCAGAAAGGGACGGCTAACTACGTGCCAGCAGCCGCGGTAATACGTAGGTCCCAAGCGTTGTCCGGATTTATTGGGCGTAAAGCGAGCGCAGGTGGTTTCTTAAGTCTGATGTAAAAGGCAGTGGCTCAACCATTGTG
+
GGGGGGGGGGGGGGGGGGGGGGGGGGGGGGGGGGGGGGGGGGGGGGGGGGGGGGGGGGGGGGGGGGGGGGGGGGGGGGGGGGGGGGGGGGGGGGGGGGGGGGGGGGGGGGGGGGGGGGGGGGFGGGGGFGGGGGGGGGDGGGGGGGGGGGGGGGGGGGGGGGGGGGGGGGGGGGGGGGGGGGGGGGGGGGEGGGCGGGGGFEGFGGGGGGGGGG5EGGGGGGGC*<CEGGGGFGGGGGFFB<B:GCGDFGGGGGGFFFFFGFFDFG>99@FFFFFFFF4?FB*9FFF7??FDF<
@M04650:207:000000000-C238N:1:1101:2545:11033 1:N:0:19
ACTCCTACGGGAGGCAGCAGTAGGGAATATTCGGCAATGGACGAAAGTCTGACCGAGCAACGCCGCGTGAGTGAAGAAGGTCTTCGGATCGTAAAACTCTGTTGGTAGAGAAGAACGTTGGTGAGAGTGGCAAGCTCAGCAACTGACGGCAACGACCCAGAAAGGGCCGGCAAACGTAGTGCGAGCAGCCGCGGTAATACGTAGGGGCCGAGCGATCTCCGGAGTGATGGGGCGTAAAGCGAACGAAGTTGGATTATTAAATCCGGTGTAAAAGGCAGAGGCTCAACCATGTT
+
FGFFGGGGGGGGGGGGGGGGF<,CFGGF,EF@@CFFEGGFCGEFGGGCEEEFFE@CFGFGGGGGGGGFEGG9FECFGGGGC,??EFGCGGGFGGGGFGGGGFC98FFF?CFGGG,44+,:,3B:,C5:,++8,++,,:,>F,,3>D,@++3@F++*5@CG:>,52>*1>B*1<FF*,2@=7,*=***++3*18**1*2:EF+<C5**:*::5*:/1*9C*8)*:*:9:+*1*>E1**1*:>5.)1**/.20******999+*:*)9D(.*9**1)04:*8>0*)96)22**))
@M04650:207:000000000-C238N:1:1101:18589:11063 1:N:0:19
ACTCCTACGGGAGGCAGCAGTAGGGAATCTTCGGCAATGGACGAAAGTCTGACCGAGCAACGCCGCGTGAGTGAAGAAGGTTTTCGGATCGTAAAACTCTGTTGGTAGAGAAGAACGTTGGTGAGAGTGGAAAGCTCATCAAGTGACGGTAACTACCCAGAAAGGGACGGCTAACTACGTGCCAGCAGCCGCGGTAATACGTAGGTCCCGAGCGTTGTCCGGATTTATTGGGCGTAAAGCGAGCGCAGGTGGTTTATTAAGTCTGGTGTAAAAGGCAGGGGCTCAACCATTGT
+
GGGGGGGFGFGGGGGGGGGGGGGGGGGGGGGGGGGGGFFDEFGFGEGGGGGGGGGGGGGGGGEGGGGGGGGFGGGGFGGGEGGGGGEFGGGGGGGGGGGGGGFGGEGFFGGGGGGGEFDFFFGFGFG8FGGGFGGGG9FGGGGGGFGGGGFFGGGGGGGGGGGGGGGGGGGGGGGGCGGGGGGGGGGGGDGDEGEGGGGGGGGFEGGC>EGGGGCEEGGGGGDA*AFFFDFDFCDGCCFGFD:BGDC<B/9C**9/97F6C6>F@GD?FFF==B))8?).<0)7??F7(*/64
@M04650:207:000000000-C238N:1:1101:15112:11105 1:N:0:19
ACTCCTACGGGAGGCAGCAGTAGGGAATCTTCGGCAATGGGGGCAACCCTGACCGAGCAACGCCGCGTGAGTGAAGAAGGTTTTCGGATCGTAAAACTCTGTTGTTAGAGAAGAACGTTAAGTAGAGTGGAAAATTACTTAAGTGACGGTATCTAACCAGAAAGGGACGGCTAACTACGTGCCAGCAGCCGCGGTAATACGTAGGTCCCGAGCGTTGTCCGGATTTATTGGGCGTAAAGCGAGCGCAGGTGGTTTATTAAGTCTGGTGTAAAAGGCAGTGGCTCAACCATTGTT
+
GGGGGGGGGGGGGGGGGGGGGGGGGGGGGGGGGGGGGGGGGGGGGGGGGGGGGGGGGGEGGGGGGGGFGGGGGGGGGGGGGFGGGGGGGGGGGGGGGGGGGGGC=EFFGGGGGGGGGGGGGGFGGGGGGGFFGGEGGFGGGGGGGGGGGGGGGGFGGGFCCDFGFGGGDCEDEEGGGGGGGGC9E8CFGGGGGGGGGGGG>?FFGFFFGEEGGG8EGGGGGGGGGGGFGGGGFCDGDCFGECDFGGGGF9<G9CFFFFF?7FFGFGG?5F6@FFFFFFDFFFCFFFF7:694:)
@M04650:207:000000000-C238N:1:1101:16630:11131 1:N:0:19
ACTCCTACGGGAGGCAGCAGTAGGGAATCTTCGGCAATGGACGAAAGTCTGACCGAGCAACGCCGCGTGAGTGAAGAAGGTTTTCGGATCGTAAAACTCTGTTGTTAGAGAAGAACAAGGATGAGAGTAAAATGTTCATCCCTTGACGGTATCTAACCAGAAAGCCACGGCTAACTACGTGCCAGCAGCCGCGGTAATACGTAGGTCCCAAGCGTTGTCCGGATTTATTGGGCGTAAAGCGAGCGCAGGTGGTTTATTAAGTCTGGTGTAAAAGGCAGTGGCTCAACCATTGTT
+
GGGGGGGGGGGGGGDGGGGGGGGGGGGDFDGGFEGGGDGGGGGGGGGGGGGGGGGGGDGF8F@FGDGFGGGGGGGGCFGGFGGFFCEGGGGGGGGGGGGGGGGGGFGGDGFGGGGGGGGGFFGGGGFFEFGGGGGGGFGGFGFFGCFGGGGGGGGGGGGCEGGGGGGGGGGGGGGGGGGGGGGGGGGGGGDGGCEEGGGGGFCEEEFGFFCCGGGGGGGGGG85C9FGGCEGFGGGGGFFFGDFGGGGE/67*7>FFFBFF?7CFGGBFFFFFFFF<FCFFFFFFFFFFFF>F)
@M04650:207:000000000-C238N:1:1101:27384:11134 1:N:0:19
ACTCCTACGGGAGGCAGCAGTGGGGAATATTGCACAATGGGCGAAAGCCTGATGCAGCGACGCCGCGTGAGGGAAGAAGGTTTTCGGATTGTAAACCTCTGTCTTAGGGGACGAAGAAGTGACGGTACCCTAGGAGGAAGCCACGGCTAACTACGTGCCAGCAGCCGCGGTAAAACGTAGGTGGCAAGCGTTGTCCGGAATTACTGGGTGTAAAGGGAGCGCAGGCGGAATGCCAAGTTGAATGTGAAAACTATGGGCTCAACCCATAGACTGCGTTCAAAACTGGCGTTCTTG
+
GGGGGGGGGGGGGGDCGGGFGGGGGGGGFGGGGGGGGGGFGGGGEEEFGGGGGGGGGFGGDEFEEGEGGEGGGGGGGFGFGGGGGGGGGFGGGGFGFGGGGECGGGGGFDFFEGGGGGGGGGGGGGGGACGFFGGFGGECC<CFE@FGGGGGGGGFGGGGGGGGGCEGEEFGGGD9B8<CECFGCCFGG>E@EGGGGCE5CFGGGGGGFEEGGGCGCFCCEGGGCE*7:CEF43=EFF4CBG?=FDGG?GGGCG7@>)87C=9DEDC:4@66?FFB22<@647??FFF<>324-
@M04650:207:000000000-C238N:1:1101:23131:11161 1:N:0:19
ACTCCTACGGGAGGCAGCAGTAGGGAATCTTCGGCAATGGACGAAAGTCTGACCGAGCAACGCCGCGTGAGTGAAGAAGGTTTTCGGATCGTAAAACTCTGTTGGTAGAGAAGAACGTTGGTGAGAGTGGAAAGCTCATCAAGTGACGGTAACTACCCAGAAAGGGACGGCTAACTACGTGCCAGCAGCCGCGGTAATACGTAGGTCCCGAGCGTTGTCCGGATTTATTGGGCGTAAAGCGAGCGCAGGTGGTTTATTAAGTCTGGTGTAAAAGGCAGTGGCTCAACCATTGT
+
GGGGGGGGGGGGGGGGGGGGGGGGGGGGFGGGGGGGGGGGGGGGGGGGGGGGGGGGGGGGGGGGGGGGGGGGGGGGGGGGFGGGGGGGGGGGGGGGGGGGGGGGCCFGDGGGGGGGGBFGGGGGFFGFGCDFGGG9FGGGGCFFGGGGGGFGGGGGGGGGGGFF:CCGGGGGCGGGFFGGGGD?EFGFGGGGGGGGEF?CGEFGGGEGGGGGGEGDGGGGGGGDG9?FGGGGFGGEC5FG@<BFGGGGE9DG5CF@=FF=FFFCBFGFFFFF=FD><B<FF?7?F=FF:*9<>
@M04650:207:000000000-C238N:1:1101:26297:11186 1:N:0:19
ACTCCTACGGGAGGCAGCAGTGGGGAATATTGCACAATGGGCGAAAGCCTGATGCAGCGACGCCGCGTGAGGGAAGAAGGTTTTCGGATTGTAAACCTCTGTCTTCGGGGACGATAATGACGGTACCCGAGGAGGAAGCCACGGCTAACTACGTGCCAGCAGCCGCGGTAATACGTAGGGTGCGAGCGTTAATCGGAATTACTGGGCGTAAAGCGTGCGCAGGCGGTGTTGTAAGACCGATGTGAAATCCCCGGGCTTAACCTGGGAACTGCATTGGTGACTGCAATGCTTG
+
GGGGGGGGGGGGGGGGGGGGGGGGGGGGGGGGGGGGGGGGGGGGGGGGGGGGGGGGGGGGGGGGGGGGGGGGGGGGGGGGGGGGGGGGGGGGGGGGGGGGGGGGGGGGGGGGGGGGGGGGGGGGGGGGGGGGGGGGGGGGGGGGGGGGGGGGGGGGGGGGGGGGGGGGGGGGGGGGGGGGGGGGGGGGEGGGGGGGGGGGGGGGGGGGGGGGGGGGGGGGGGGGGGCEGGGGFGGGGGF<BGFFGGGGFFGGGGGBF>FFGFGGFGGFFFFFFFB??FGFFFGFF4FFFFFF
@M04650:207:000000000-C238N:1:1101:7065:11245 1:N:0:19
ACTCCTACGGGAGGCAGCAGTAGGGAATCTTCGGCAATGGACGAAAGTCTGACCGAGCAACGCCGCGTGAGTGAAGAAGGTTTTCGGATCGTAAAACTCTGTTGTTAGAGAAGAACAAGGATGAGAGTAGAATGTTCATCCCTTGACGGTATCTAACCAGAAAGCCACGGCTAACTACGTGCCAGCAGCCGCGGTAATACGTAGGTGGCAAGCGTTGTCCGGATTTATTGGGCGTAAAGCGAGCGCAGGTGGTTTCTTAAGTCGGATGTAAAAGGCAGTGGCTCAACCATTGTG
+
GGGGGGGGGGGGGGGGGGGGGGGGGGGGGGGGGGGGGGGGGGGGGGGGGGGGGGGGGGGGGGGGGGGFGGGGGGGGGGGGGGGGGGGGGGGGGGGGGGGGGGGGGGGGGGGGGGGGGGGGGGGGGGGGGGGGGGGGGGGGGGGGGGGGGGGGGGGGGGGGGGGGGGGGGGGGGGGGGGGGGGGGGGGGGGGGEGGGGGGGGGGGGGGGGGGGGGGGGG>FGGGDEGCFGGGFFCGEDGFGFC@FGDCGFFCFDF<FFFFFGFF*7D<;FFFF?BBF?B<6FFFF=@F:BF*)..
@M04650:207:000000000-C238N:1:1101:8232:11247 1:N:0:19
ACTCCTACGGGAGGCAGCAGTGGGGAATATTGCACAATGGGCGCAAGCCTGATGCAGCCATGCCGCGTGTATGAAGAAGGCCTTCGGGTTGTAAAGTACTTTCAGCGGGGAGGAAGGTGCTGAGGTTAATAACCTCAGCAATTGACGTTACCCGCAGAAGAAGCACCGGCTAACTCCGTGCCAGCAGCCGCGGTAATACGGAGGGTGCAAGCGTTAATCGGAATTACTGGGCGTAAAGCGCACGCAGGCGGTCTGTCAAGTCGGATGTGAAATCCCCGGGCTCAACCTGGGAAC
+
GGGGGGGGGGGGGGGGGGGGGGGGGGGGGGGGGGGGGGGGGGGGGGGGGGGGGGGGGGGGGGGGGGGFGGGGGGGGGGGGGGGGGGGGGGGGGGGGGGGGGGGGGGGGGGEGGGGGGGGGGGGGGGGGGGGGGGGGGGGGGGGGGGGGGGGGGGGGGGGGGGGGGGGGGDEGGFFGGGGGGGGGFGGGGGGGG8EGGGGGGGGGGGGGGGGGGGEGGGGGGGG5EGGGGGGGEGDGGGFGFGFFGGGGEGDCGDGFFFFFGFGDDGGFFFF=FFFFFBGBEFGFFFF7?>FFF4
@M04650:207:000000000-C238N:1:1101:18750:11268 1:N:0:19
ACTCCTACGGGAGGCAGCAGTAGGGAATCTTCGGCAATGGACGAAAGTCTGACCGAGCAACGCCGCGTGAGTGAAGAAGGTTTTCGGATCGTAAAACTCTGTTGGTAGAGAAGAACGTTGGTGAGAGTGGAAAGCTCATCAAGTGACGGTAACTACCCAGAAAGGGACGGCTAACTACGTGCCAGCAGCCGCGGTAATACGTAGGTCCCGAGCGTTGTCCGGATTTATTGGGCGTAAAGCGAGCGCAGGTGGTTCATTAAGTCTGGTGTAAAAGGCAGTGGCTCAACCATGGT
+
GGGGGGGGGGGGGGEGEGGFF9EFGGGGGEFFDGGGGGGGD<FFGG@CEFFFGGEEGGGGGGGGGGGGGGGGGGAFGGGGDGGGGGGEGGGGGGGFGGGGGGFGFFAF9EFGGGGDEGFGGGGDGCD8CFD9<DF<ACFCAEAFFGGGGGGGGGGGD<FFFFGG8:DFCEGGGFGFCGEGGGGGGGGGGGGGGGGGGGGGFC@CC+20BEGEGG:CEG7DGG8*;CFC3:EE>DDGG3@CBC:;7)19>9<FGC*9@?F7CFGGF7::F4@@FF3;?:7?FFCF?=5<(**34
@M04650:207:000000000-C238N:1:1101:6189:11272 1:N:0:19
ACTCCTACGGGAGGCAGCAGTGGGGAATATTGCACAATGGGCGCAAGCCTGATGCAGCCATGCCGCGTGTATGAAGAAGGCCTTCGGGTTGTAAAGTACTTTCAGCGGGGAGGAAGGTGTTGAGGTTAATAACCTCAGCAATTGACGTTACCCGCAGAAGAAGCACCGGCTAACTCCGTGCCAGCAGCCGCGGTAATACGGAGGGTGCAAGCGTTAATCGGAATTACTGGGCGTAAAGCGCACGCAGGCGGTCTGTCAAGTCGGATGTGAAATCCCCGGGCTCAACCTGGGAAC
+
GGGGGGGGGGGGGGGGGGGGGGGGG@FGGGGGGGGFGGGGGGGGGGGGGGGGGGGGGGGGGGGGGGGGGGGGFFGGGGGGGGGGGGGGGGGGGGGGGFG<FFGGGGGGGGGGGGGGGGGGGGGGGGGGGGGGGGGGGGGGGGGGGGGGGFF<FGGDGGGGGG?FGGGGGGGGGGGGGGGGGGGGGGGGGGGGGGGGGGFGGGGGGGGGGGGGGEG5FGGGGGGGGGGGGGFGBGGGD7@DEGEFGGGGFGGGGGGFFF46:=DD:5CFFBFFFF???>GFBBCFFFF71>)0:4
@M04650:207:000000000-C238N:1:1101:25662:11324 1:N:0:19
ACTCCTACGGGAGGCAGCAGTGGGGAATATTGCACAATGGGCGAAAGCCTGATGCAGCGACGCCGCGTGAGGGAAGAAGGTTTTCGGATTGTAAACCTCTGTCTTCGAGGACGAAGAAGTGACGGTACTCGAGGAGGAAGCCACGGCTAACTACGTGCCAGCAGCCGCGGTAAAACGTAGGTGGCAAGCGTTGTCCGGAATTACTGGGTGTAAAGGGAGCGCAGGCGGGATGCCAAGTTGGACGTGAAATCTATGGGCTCAACCCATAGCGTGCGTTCAAAACTGGCGTTCTTG
+
GGGGGGGFEEGEEGGGGGGGGGGGGGGGGGGGGGGGGGG@FGGGGGGGGGFGGGGGGGGGGGGGGGEGGEEFGGGGGG?FFGEGGGGEGDGGGGGGGGGGGGGGGGGGFDEGGGGGGCGGFGGEGGGGGGGCFE7:CEFFDCCGEGGEGGGGGGGGGFGGGGG:7<CFEEEGGGGGGGGGGFBGGFCGGEGGEGGGGGGEGGEFGGGGFE:CC+3+:<D)?DCCEGE559*:4<>FGGFGFCFFDDGG@F7CCFCF@F4>F?FG@CC7))77>:>@0:G=BBGF??>9675(-)
@M04650:207:000000000-C238N:1:1101:26358:11344 1:N:0:19
ACTCCTACGGGAGGCAGCAGTAGGGAATCTTCGGCAATGGACGGAAGTCTGACCGAGCAACGCCGCGTGAGTGAAGAAGGTTTTCGGATCGTAAAACTCTGTTGTTAGAGAAGAACAAGGATGAGAGTAGAATGTTCATCCCTTGACGGTATCTAACCAGAAAGCCACGGCTAACTACGTGCCAGCAGCCGCGGTAATACGTAGGTCCCGAGCGTTGTCCGGATTTATTGGGCGTAAAGCGAGCGCAGGTGGTTTATTAAGTCTGGTGTAAAAGGCAGTGGCTCAACCATTGT
+
GGGGGGGGGGGGGGGGGGGGGGGGGGGGGGGGGGGGGGGGGGGGGGGGGGGGGGGGGGGGGGGGGGGGGGGGGGGGGGGGGGGGGGGGGGGGGGGGGGGGGGGGGGGGGGGGGGGGGGGGGGGGGGGGGGGGGGGGGGGGGGGGGGGGGGGGGGGGGGGGGGGGGGGGGGGGGGGGGGGGGGGGGGGGGGGGGGGGGGGGGC9EGGEGGGGGGGGEEGGGGGEGDGGFFG6EFGGGGFFGFGFFGGGGFDGGCFFFFFFFGFCFFCC:FFFF46DFFFFFFFGFF?@B:FFA<
@M04650:207:000000000-C238N:1:1101:15321:11355 1:N:0:19
ACTCCTACGGGAGGCAGCAGTAGGGAATCTTCGGCAATGGGGGCAACCCTGACCGAGCAACGCCGCGTGAGTGAAGAAGGTTTTCGGATCGTAAAACTCTGTTGGTAGAGAAGAACGTTGGTGAGAGTGGAAAGCTCATCAAGTGACGGTAACTACCCAGAAAGGGACGGCTAACTACGTGCCAGCAGCCGCGGTAATACGTAGGTCCCGAGCGTTGTCCGGATTTATTGGGCGTAAAGCGAGCGCAGGTGGTTTATTAAGTCTGATGTAAAAGGCAGTGGCTCAACCATTGT
+
GGGGGGGGGGGGGGGGGGGGGGGGGGGGGGGGGGGGGGGGGGGGGGGGGGGGGGGGGGGGGGGGGGGGGGGGGGGGGGGGGGGGGGGGGGGGGGGGGGGGGGGGGGGGGGGGGGGGGGGGGGGGGGGGGGGGGGGGGGGGGGGGGGGGGGGGGGGGGGGGGGGGGGGGGGGGGGGGGGGGFGGGGGGGGGGGGGGGGGGGGFEGGGGGGGDGDCCGGGGGGGGEGGGGGGGFFCGGGC47BGEFCD<DFGGGDGGFFF4=FFGGBCFAFF?FFFFFF?GFF?<FFFFBFFF2:
@M04650:207:000000000-C238N:1:1101:12573:11392 1:N:0:19
ACTCCTACGGGAGGCAGCAGTAGGGAATCTTCGGCAATGGGGGCAACCCTGACCGAGCAACGCCGCGTGAGTGAAGAAGGTTTTCGGATCGTAAAACTCTGTTGTTAGAGAAGAACGTTAAGTAGAGTGGAAAATTACTTAAGTGACGGTATCTAACCAGAAAGGGACGGCTAACTACGTGCCAGCAGCCGCGGTAATACGTAGGTCCCAAGCGTTGTCCGGATTTATTGGGCGTAAAGCGAGCGCAGGTGGTTTCTTAAGTCTGATGTAAAAGGCAGTGGCTCAACCATTGTG
+
GGGGGGGGGGGGGGGGGGGGGGGGGGGGGGGGGGGGGGGGGGGGGGGGGGGGGGGGGGGGGGGGGGGGGGGGGGGGGGGGCFGGGGGGGGGGGGGGGGGGGGGGGGGGGGGGGGGGGGGGGGDFGFGGGGD<FGFGGGGGGGFFGGGGGGGGGGGGGGGGGGGGGGGGGGGGGFFGGGGFGGGGGGGGGFCGGCEGGGGGGDGGGCFGFGGGEE>EEGGGGGE=CF9CEGGGFGGGGGFGFGFFGGGGFGGGGG4@FFBFGFGDFCCAFFFF?FFFFFGFFBGFFFFFFFFF).
@M04650:207:000000000-C238N:1:1101:6439:11392 1:N:0:19
ACTCCTACGGGAGGCAGCAGTAGGGAATCTTCGGCAATGGACGAAAGTCTGACCGAGCAACGCCGCGTGAGTGAAGAAGGTTTTCGGATCGTAAAACTCTGTTGGTAGAGAAGAACGTTGGTGAGAGTGGAAAGCTCATCAAGTGACGGTAACTACCCAGAAAGGGACGGCTAACTACGTGCCAGCAGCCGCGGTAATACGTAGGTCCCGAGCGTTGTCCGGATTTATTGGGCGTAAAGCGAGCGCAGGTGGTTTATTAAGTCTGGTGTAAAAGGCAGTGGCTCAACCATTGT
+
GGGGGGGGDEG;FGGGGGGGGGGGGFGGGGGGGGGEGGGGGGGGCGGGGGGGGGGFGGGGGGGGGGGFG>FGGFGG?EGGGGGGGGGFGGGGGGGGGCGGGGGGGGFFAFDGFGFGGGF8FGG9FGCFGGGCFDFFGGGGGGCGGFGGGGGGGGGGCGGCGGFGFGCFGGGGCGGGGGGGFGGGFFEGGGGGGG@GGGFFGC9FDG?CCGGEC=:EGCGGGDAE*?+?FGFGFGGGDG=CBDD@DGGGF<CFDD*6@FB?C?>:75C27?F?==B4(8CFF11<?FFB0@7AD
@M04650:207:000000000-C238N:1:1101:7749:11398 1:N:0:19
ACTCCTACGGGAGGCAGCAGTAGGGAATCTTCGGCAATGGGGGCAACCCTGACCGAGCAACGCCGCGTGAGTGAAGAAGGTTTTCGGATCGTAAAACTCTGTTGTTAGAGAAGAACGTTAAGTAGAGTGGAAAATTACTTAAGTGACGGTATCTAACCAGAAAGGGACGGCTAACTACGTGCCAGCAGCCGCGGTAATACGTAGGTCCCAAGCGTTGTCCGGATTTATTGGGCGTAAAGCGAGCGCAGGTGGTTTATTAAGTCTGATGTAAAAGGCAGTGGCGCAACCATTGTG
+
GGGGGGGGGGGGGGGGGGGGGGGGGGGGGGGGDGGGGGGGGGGGGGGGGGGGGGGGGGGGGGGGGGGGGGGGGGGGGGGGGGGGGGGGGGGGGGGGGGGGGGGGGGGGFGG@EGGGGGGFGGDGGGGGFGGGG<FGGGGGGGGGGGGGGGGGFGGGGGGDFGFGGGGGGDEGGGGFGGGGGGGGGGGCFGGGGGEEEGFGGGFGGGGGFGGGGG5;CDCFEGEGC?FGGGGGFGGGG3@F>3;BDD<DFFGGD3D?BF?FG=C*6:7AF4FF?4>FFFGFFF)7B>DBB@4).)
@M04650:207:000000000-C238N:1:1101:19057:11458 1:N:0:19
ACTCCTACGGGAGGCAGCAGTAGGGAATCTTCGGCAATGGACGAAAGTCTGACCGAGCAACGCCGCGTGAGTGAAGAAGGTTTTCGGATCGTAAAACTCTGTTGGTAGAGAAGAACGATGGTGAGAGTGGAAAGCTCATCAAGTGACGGTAACTACCCAGAAACGGACGGCTAACTACGTGCCAGCAGCCGCGGTAATACGTAGGTCCCGAGCGTTGTCCGGATTTATTGGGCGTAAAGCGAGCGCAGGTGGTTTATTAAGTCTGGTGTAAAAGGCAGTGGCTCAACCATGGTT
+
FGGFFGGGDGFCFGGGGGGGGGGFGGGGDGGGDEGGGGGCCFGGGGGEFFGGGGEGGGGGGGGGGGGGGGG9FFCFFGFGGFGGGGEFFFGGGGGACFGFFF,?FFGGCFGEGGGGE++++5,CD<DF?+,,ACFF<F,7=93CFF,=:+BF,:@B3@F<,D:,@5@3CEGEG7,,22<4,::EGGFFFGGDG5C*=E;C>CECDF++C55**:*;7/:CGD=:*<+<FG92)>>EGGBF>17>C551)1935*9/917@??*:6<F(8?F?4=>51290)496?6?<(9*.<)
@M04650:207:000000000-C238N:1:1101:12682:11478 1:N:0:19
ACTCCTACGGGAGGCAGCAGTGGGGAATATTGCACAATGGGCGAAAGCCTGATGCAGCGACGCCGCGTGAGGGAAGAAGGTTTTCGGATTGTAAACCTCTGTCTTAGGGGACGAAGAAGTGACGGTACCCTAGGAGGAAGCCACGGCTAACTACGTGCCAGCAGCCGCGGTAAAACGTAGGTGGCAAGCGTTGTCCGGAATTACTGGGTGTAAAGGGAGCGCAGGCGGGGTGTCAAGTTGGGTGTGAAATCTATGGGCTCAACCCATAGCGTGCACTCACAACTGGCACTCTTG
+
GGGGGGGGGGDCGCFGGDGGGGGGGEFFFFFGGGGGCGGGGGDGGGGGFGFGGGGGGGGGGGGGGGGGGGG@CCGGGGDFFGGGGGGDGGGGGGGGGGGGFDFFGGGGFGGCFDFGGGGFGGGGGGGGFGG8FGGGGGGGG7FGGGGGCFGGGGG:FGGGGGGGGFCD:C<:FEFGGGGGGGFGGGGCGGEGGGGGGDGGCFGGGGGGGGEFC+AFGGGDG3C=EGGGGG8EE6*96:7??3<B7C*:@FFGGG>@4F@3CFCC)*9246DBEE@F)2>)9)*099:(5<?<9)
@M04650:207:000000000-C238N:1:1101:15529:11501 1:N:0:19
ACTCCTACGGGAGGCAGCAGTGGGGAATATTGCACAATGGGGGAAACCCTGATGCAGCAACGCCGCGTGAGTGATGAAGGTTTTCGGATCGTAAAGCTCTGTCTTTGGGGAAGATAATGACGGTACCCAAGGAGGAAGCCACGGCTAACTACGTGCCAGCAGCCGCGGTAATACGTAGGTGGCGAGCGTTATCCGGATTTACTGGGCGTAAAGGGAGCGTAGGCGGATGATTAAGTGGGATGTGAAATACCCGGGCTCAACTTGGGTGCTGCATTCCAAACTGGTTATCTAG
+
FFGGGGGGGGGGGGGGGGGFEGGGGGGGGGGCFGGGGGGGGGG@EGGGGGGEFFGFFGGGGGGGGGGGGBFGGGGGGGGGFDFGGGGFGEGGGGGFFAGGBF<FFFFGDGDGGGGF?FCGGGGGGGGDEFCF8A:CFGCGGGGGGGDFGGFFDFGGGGGGGGFGDFEGB7<C@FFB:FGC:CCEEGGGGGGGGG7ECCCGGGGGGGGGGGEGCCGFEGCG5)1<CE=5:4<EBE:<>D>C:*94:7C76><F<)>B)5*=?FGG4DD?:747/9FFF):=F.*/199)-*9)
@M04650:207:000000000-C238N:1:1101:8000:11502 1:N:0:19
ACTCCTACGGGAGGCAGCAGTGGGGAATATTGCACAATGGGCGAAAGCCTGATGCAGCGACGCCGCGTGAGGGAAGAAGGTTTTCGGATTGTAAACCTCTGTCTTAGGGGACGAAGAAGTGACGGTACCCTAGGAGGAAGCCACGGCTAACTACGTGCCAGCAGCCGCGGTAAAACGTAGGTGGCAAGCGTTGTCCGGAATTACTGGGTGTAAAGGGAGCGCAGGCGGGGTGTCAAGTTGGGGGTGAAATCTATGGGCTCAACCCATAGCGTGCACTCAAAACTGGCACTCTTG
+
GGGGGGGGGGGGGGGGGGGGGGGGGGGGGGGGGGGGGGGGGGGGGGGGGGGGGGGGGGGGGGGGGGGGGGGGGGFGGGGGFGGFGGGDGGGGGGGGGGGGGGGGGGGGGGGGGGDGGGGGGGGGGGGGFGGGGGGGDGGGGFGGGGGGGGGGGGGGGGGGGCGGDFDDFGGGCFGGGBFFGGGGGGFGEGG7CEGGGGGEFCGFFGGG8CEGFGGGGFGDEGC=EGGGGG:EBFDFGG4C97)<DCF=FCCCCCC7>>)<CFF4>DC:4)7)7)7?A:<@=<C6@:@B?))-.5
@M04650:207:000000000-C238N:1:1101:5661:11505 1:N:0:19
ACTCCTACGGGAGGCAGCAGTGGGGAATATTGCACAATGGGCGAAAGCCTGATGCAGCGACGCCGCGTGAGGGAAGAAGGTTTTCGGATTGTAAACCTCTGTCTTAGGGGACGAAGAAGTGACGGTACCCTAGGAGGAAGCCACGGCTAACTACGTGCCAGCAGCCGCGGTAAAACGTAGGTGGCAAGCGTTGTCCGGAATTACTGGGTGTAAAGGGAGCGCAGGCGGGGTGTCAAGTTGGGTGTGAAATCTATGGGCTCAACACATAGCGTGCACTCAAAACTGGCACTCTTG
+
GGFFFEGDGGGEGECF:BFFGGGGGGGGGCFEEFGGCGFFGGGG+@BFE<FFFFGGGGGGGGGFGDGEGGEGGGGGFGGGGGFFGGG7?FFGDFFFFFGGGFFFFGG9E+CFCFECFGDGGFGGGGGGGG9FFCFFGGGGGGGGGGDFG?FGGGEG7CEGFGGGGF7@FGCEGGFGGGGFGCGG@CFCGCEC*1+<ECGGDD?CF7CFGDE+99C+575DEGGGGEE=EGGG>6*+>?FCF<)7><779DGGGGG)575FGFG*<<*9@FF>>5FB>?F:B)97=F4:?F@AF)
@M04650:207:000000000-C238N:1:1101:17800:11517 1:N:0:19
ACTCCTACGGGAGGCAGCAGTGGGGAATATTGCACAATGGGCGAAAGCCTGATGCAGCGACGCCGCGTGAGGGAAGAAGGTTTTCGGATTGTAAACCTCTGTCTTAGGGGACGAAGAAGTGACGGTACCCTAGGAGGAAGCCACGGCTAACTACGTGCCAGCAGCCGCGGTAAAACGTAGGTGGCAAGCGTTGTCCGGAATTACTGGGTGTAAAGGGAGCGCAGGCGGGGTGTCAAGTTGGGTGTGAAATCTATGTGCTCAACCCATAGCGTGCACTCACAACTGGCACTCTTG
+
GGGGGGGGGGGGGGGGGGGGGGGGGGGGGGGGGGGGGGGGGGGGGGGGGGGGGGGGGGGGGGGGGGGGGGGGGGGGGGGGGGGGGGGDDGGGGGGGGGGGGGGGF@EFGGGGGGGEGFFFGGGEGGFGGGCFGGGGGEGGFC7EGGGEFFEEFGGGGGGGGGCGGGGGCGGG@CGGE<CC@CCF7898BE:EEGCFDDEGFGGCFGCFEC7?FGGGGGGGGDE:EEECGD*>>+*39:?DFG))/92:@7CFFFG/976@<=C<>GF?4<@703)9A?G)9<D?FFF??7?4>3
@M04650:207:000000000-C238N:1:1101:24187:11520 1:N:0:19
ACTCCTACGGGAGGCAGCAGTGGGGAATATTGGACAATGGAGGTAACTCTGATCCAGCAATTCTGTGTGCACGAAGAAGGTCTTCGGATTGTAAAGTGCTTTAAGTTGGGAAGAAAAAAATGACGGTACCAACAGAATAAGCGACGGCTAAATACGTGCCAGCAGCCGCGGTAATACGTATGTCGCAAGCGTTATCCGGAATTATTGGGCATAAAGGGCATCTAGGCGGGGTTTCAAGTCGACGGGGAAAACTAGTGGCTCAACCATTAGCTTGCCGACGAAACTGAAATTCT
+
GGGGGGGGGGGGGGGGGGGGGGGGGGGGGGGGGGGGGGGG@CFCGGGFGGGGCFGGGGGGFEECFFFGGGGGFGGGGGGGFF<FDFGCFFCECFGFFGGAFGFDGFFGGGFGGFGGGGGGGGGGGGGGGFDEEGGGGGFGGGDDGGGGDGGGFGFGGGGGDFFGGGGDECGGGGGGGGFGFFFEGGDGG5CEGGGCFGGDEFFGGGGGGFGGC<FGGGDF<FFGFF?EGGC:)7CGGFFGEC5:D3CDFGGGFGGFFF<>?FGFFG=<F=?FFFFF92)8;>3>*@FB<FFAD
@M04650:207:000000000-C238N:1:1101:22973:11527 1:N:0:19
ACTCCTACGGGCGGCAGCAGTAGGGAATCTTCGGCAATGGACGAAAGTCTGACCGAGCAACGCCGCGTGAGTGAAGAAGGTTTTCGGCTCGTAAAACTCTGTTGTTAAAGAAGAACATATCTGAGAGTAACTGTTCAGGTATTGACGGTATTTAACCAGAAAGCCACGGCTAACTACGTGCCAGCAGCCGCGGTAATACGTAGGTCCCGAGCGTTGTCCGGATTTATTGGGCGTAAAGCGAGCGTAGGTGGTTTATTAAGTCTGGTGTAAAAGGCAGTGGCTCAACCATTGTAT
+
GGGGGGGGGGGEGGGGGGFGGGGGGGGGGGGGGEGGGGGGGGGEGEGGGGGGCFCGGGEGGGGGGGGGGGGGGGGGGGGG=FFGGGGGGEEGGGGGGGGGGGGGGGGGGGGGGGGFGDF,@FE3F9FFGGEGFGGGGEFCFFFGGGEGGGGGGGFG9F7CFCCFGFGGGGGCFFGGG>FGGGEFCDFGGEGDDEEGGFFGGGGGG?FGECG5CECEE7>DEDGGFG7ECFGGFGGGGGFD>DDFG3DD@FGDGG4=FF7@GFGGFFGF4@B?*7))1,>:D:F@FFF0<F?)6:
@M04650:207:000000000-C238N:1:1101:20895:11539 1:N:0:19
ACTCCTACGGGAGGCAGCAGTAGGGAATCTTCGGCAATGGACGAAAGTCTGACCGAGCAACGCCGCGTGAGTGAAGAAGGTTTTCGGATCGTAAAACTCTGTTGGTAGAGAAGAACGTTGGTGAGAGTGGAAAGCTCATCAAGTGACGGTAACTACCCAGAAAGGGACGGCTAACTACGTGCCAGCAGCCGCGGTAATACGTAGGTCCCGAGCGTTGTCCGGATTTATTGGGCGTAAAGCGAGCGCAGGTGGTTTATTAAGTCTGGTGTAAAAGGCAGTGGCTCAACCATTGT
+
GGGGGGGGGGGGGGGGGGGGGGGGGGGGGGGGGGGGGGGGGGGGGGGGGGGGGGGGGGGGGGGGGGGGGGGGGGGGGGGGGGGGGGGGGGGGGGGGGGGGGGGGGGGGGGGGGGGGGGGGGGGGGGGGGGGGGGGGGGGGGGGGGGGGGGGGGGGGGGGGGGGGGGGGGGGGGGGGGGGGGGGGGGGGGGGGGGGGGGGGGGGGGGGGGGGGGGGGGGGGGGGEGFGFFGCGFGGGGGFGFGFFGGGGDFFD5CCFFFFFDFGGFGGBFFFFFFEFFFGFFFFFFFFFFFF>>
@M04650:207:000000000-C238N:1:1101:24914:11541 1:N:0:19
ACTCCTACGGGAGGCAGCAGTAGGGAATCTTCGGCAATGGGGGCAACCCTGACCGAGCAACGCCGCGTGAGTGAAGAAGGTTTTCGGATCGTAAAACTCTGTTGTTAGAGAAGAACGTTAAGTAGAGTGGAAAATTACTTAAGTGACGGTATCTAACCAGAAAGGGACGGCTAACTACGTGCCAGCAGCCGCGGTAATACGTAGGTCCCAAGCGTTGTCCGGATTTATTGGGCGTAAAGCGAGCGCAGGTGGTTTCTTAAGTCTGATGTAAAAGGCAGTGGCTCAACCATTGTG
+
GGGGGGGGGGGGGGGGGGGGGGGGGGGGGGGGGGGGGGGGGGGGGGGGGGGGGGGGGGGGGGGGGGGGGGGGGGGGGGGGGFGGGGGGGGGGGGGGGGGGGGGGGGGGGGGGGGGGGGGGGGGGGGGGGGGGGGGGGGGGGGGGGGGGGGGGGGGGGGGGGGGGGGGGGGGGGGGGGGGGGGGGGGGGGGGGGGGGGGGGGFFFGGGGGGGGFGEDGGGGGGG=C9EGGFGGFGDGGGFGFGFFGGGGFFGFGC4FFFFFFFGFBGGA@FFFFFFFF?5;??4?@FFF?FFFD4
@M04650:207:000000000-C238N:1:1101:13310:11541 1:N:0:19
ACTCCTACGGGAGGCAGCAGTAGGGAATCTTCGGCAATGGACGAAAGTCTGACCGAGCAACGCCGCGTGAGTGAAGAAGGTTTTCGGATCGTAAAACTCTGTTGGTAGAGAAGAACGTTGGTGAGAGTGGAAAGCTCATCAAGTGACGGTAACTACCCAGAAAGGGACGGCTAACTACGTGCCAGCAGCCGCGGTAATACGTAGGTCCCGAGCGTTGTCCGGATTTATTGGGCGTAAAGCGAGCGCAGGTGGTTTATTAAGTCTGGTGTAAAAGGCAGTGGCTCAACCATTGT
+
GGGGGGGGGGGGGGGGGGGGGGGGGGGGGGGGGGGGGGGGGGGGGGGGGGGGGGGGGGGGGGGGGGGGGGGGGGGGGGGGGGGGGGGGGGGGGGGGGGGGGGGGGGGGGGGGGGGGGFGGGGGGGGGGGGGGGGGGGGGGGGGGGGGGGGGFGGGGGGGGGGGGGGGGGGGGGGGGGGGGGGGGGGGGGGGGGGGGGGGGGGGGGGGGGGGGGGCGGDFGEDCCGFGGGGGGFGGDGFFGFDFFGGGGFCGG7C5@6FFFGFGGFGC?57@BFFFFFF4@F?FFFF??FFFBF
@M04650:207:000000000-C238N:1:1101:4820:11575 1:N:0:19
ACTCCTACGGGAGGCAGCAGTGGGGAATATTGCACAATGGGCGAAAGCCTGATGCAGCGACGCCGCGTGAGGGAAGAAGGTTTTCGGATTGTAAACCTCTGTCTTCGGGGACGATAATGACGGTACCCGAGGAGGTAGCCACGGCTAACTCCGTGCCAGCAGCCGCGGTCAAACGTAGGGGGCAAGCGTTGTCCGGAATTACTGGGGGTAAAGTGAGCGCAGGCGGGTTGCCAAGTTGGGTGTGAAAACTATGGGCTCAACCCATAGACTGCACTCAACACTGTAGTTCTTG
+
GFFDFFGGCFCGGGGGGGFGGGGGGEEGGGGGGGGGGGGGGFG+@:FDFFEGGGGFGG@76@FEGDGGG>,:FGGGGFFCAFFGGGG:FGGGGGGF,=FGGGGFGGFEGGG@FGGD:,=@=:FFF+,,<+@+@C:*@BBFGCFGDFC:3<,?:**1:DFCGC<C7F*F<**5<F*2+=**41>E*;FE?CE*0<8ECCC8:+0<C**//:6<C+00+9578/***2:**):C?690*:)9>5)0::*27**2:<C)57?4*0**7CF>=1<:F???(.*1)4*/*1/.6**-
@M04650:207:000000000-C238N:1:1101:19913:11581 1:N:0:19
ACTCCTACGGGAGGCAGCAGTAGGGAATCTTCGGCAATGGACGAAAGTCTGACCGAGCAACGCCGCGTGAGTGAAGAAGGTTTTCGGATCGTAAAACTCTGTTGGTAGAGAAGAACGTTGGTGAGAGTGGAAAGCTCATCAAGTGACGGTAACTACCCAGAAAGGGACGGCTAACTACGTGCCAGCAGCCGCGGTAATACGTAGGTGGCAAGCGTTTTCCGGATTTATTGGGCGTAAAGCGAGCGCAGGCGGTTTCTTAAGTCTGATGTGAAAGCCCCCGGCTCAACCGGGGCG
+
GGGGGGGGGGGEGGGGGGGGGGGGGGGGGGGGGGGGGGGGFGGGGGGGGGGGGGGGGGGGGGGGGGGGGGGGGGGGGGGGGFGFGGGGGGGGGGGGGGGGGGGGGGGGGGGGGGGGGGGGGGGGGGGFFGGGGGD<FGGGGGGGFGGGGGFGGGGGFGGFGGFGFFGGGGGGGGGGGGGGGGGFFGGGGGGGG>CEGGFGGGGGGCCFGGGFGEEEGGGFEGDGDGCE7CFFFGG=D<FGED@BCGGGDDGGC7D=FF=@G9:DFFGAFF4?@??:6?GFEB)8?FFF6EF>(4
@M04650:207:000000000-C238N:1:1101:16240:11588 1:N:0:19
ACTCCTACGGGAGGCAGCAGTGGGGAATTTTGGACAATGGGGGCAACCCTGATCCAGCCATGCCGCGTGCAGGAAGAAGGCCTTCGGGTTGTAAACTGCTTTTGTCAGGAAAGAAATCCTGCTTGATAATACCTTGCGGGGATGACGGTACCTGAAGAATAAGCACCGGCTAACTACGTGCCAGCAGCCGCGGTAATACGTAGGGTGCGAGCGTTAATCGGAATTACTGGGCGTAAAGCGTGCGCAGGCGGTGTTGTAAGACCGATGTGAAATCCCCGGGCTTAACCTGGGAAC
+
GGGGGGGGGGGGGGGGGGGGGGGGGGGGGGGGGGGGGGGGGGGGGGFGGGGGGGGGGGGFGGGGGGGG>GGGDFGGGDGFGGGGGFGGGGCFGCGGGGGGGGGGGFGFGGGGGGGGGGGGGGGGGGGGFGGGGGGGFGGGC:FFGGGEGGGGGGGGGFCFCGFGDGGGGDGGGGGGFGGGFEFDFGCGGD8CEEEEFGGFGGGDCEEGG*CDEGGGGGGGDCCFF9EFFGFFEGGGF>@GEGFDDGGGEGD5797:FF4B?@FG)7C:F4=BFFF??2D<59FF49?<<FF(5(
@M04650:207:000000000-C238N:1:1101:11395:11603 1:N:0:19
ACTCCTACGGGAGGCAGCAGTGGGGAATATTGCACAATGGGCGCAAGCCTGATGCAGCCATGCCGCGTGTATGAAGAAGGCCTTCGGGTTGTAAAGTACTTTCAGCGAGGAGGAAGGCGATGCGGTTAATAACCGTGTCGATTGACGTTACTCGCAGAAGAAGCACCGGCTAACTCCGTGCCAGCAGCCGCGGTAATACGGAGGGTGCAAGCGTTAATCGGAATTACTGGGCGTAAAGCGCACGCAGGCGGTCTGTCAAGTCGGATGTGAAATCCCCGGGCTCAACCTGGGAAC
+
GGGGGGGGGGGGGGGGGGGGGGGGGGGGGGGGGGGGGGGGGGGGGGGGGGGGGGGGGGGGGGGGGGGGGGGGGGGGGGGGGGGGGGGGGGGGGGGGGGGGGGGGGGGGGGGGGGGGGGGGGGGGGGGEEGGGGGGGGFGGGG9FGGGGGGGGGGGGGGGGDFFGFGGGGGGDCGGGGGGGGGGGGGGGGGGGGGGGGGGGC8EEDEEGGGGGGGGGGGFGECEGGGGGGGGGFGCCFFFGFDEEDGG3@D5CD5CFFFF@GFGG>GGFBFF=FFFF:1DFFFGFFFFFFF3(24
@M04650:207:000000000-C238N:1:1101:21954:11629 1:N:0:19
ACTCCTACGGGAGGCAGCAGTAGGGAATCTTCGGCAATGGACGAAAGTCTGACCGAGCAACGCCGCGTGAGTGAAGAAGGTTTTCGGATCGTAAAACTCTGTTGGTAGAGAAGAACGTTGGTGAGAGTGGAAAGCTCATCAAGTGACGGTAACTACCCAGAAAGGGACGGCTAACTACGTGCCAGCAGCCGCGGTAATACGTAGGTCCCGAGCGTTGTCCGGATTTATTGGGCGTAAAGCGAGCGCAGGTGGTTTATTAAGTCTGGTGTAAAAGGCAGTGGCTCAACCATTGT
+
GGGGGGGGGGGGGGGGGGGGGGGGGGGGGGGGGGGGGGGGGGGGGGGGGGGGGGGGGGGGGCGGGGGGGGGGGGGGGGGGGGGGGGGGGGGGGGGGGGGGGGGGGGGGGGGGGGGGGGGGGGGGGFGGGGGGGGGGGGGGGGGGGGGGGGGGGGGGGGGGGGGGGGGGGGGGGGFGGGGGGFGGGGGGGGGGGGGGGGGGGGGGGGGGGGGGGGEEGGGGGGG5CFGGGGGGFGGGGGFGECBEGGGGE5<FD*>FFBBFFFGGFGG?FFFFFF@F??GFF:/<F???BFFAB
@M04650:207:000000000-C238N:1:1101:3996:11639 1:N:0:19
ACTCCTACGGGAGGCAGCAGTAGGGAATCTTCGGCAATGGACGCAAGTCTGACCGAGCAACGCCGCGTGCGTGAAGAAGGTTTTCGGATCGTAAAACTCTGTTGTTAGAGAAGAACAAGTAGGAGAGTAACTGCTCTTACCTTGACGGTATCTAACCAGAAAGCCACGGCTAACTACGTGCCAGCAGCAGCGGTAATACGTAGGTGGCAAGCGTTGTCCGGATTTATTGGGCGTAAAGCGGGCGCAGGCGGTTGATTAAGTTAGATGTGAAATCCCCGGGCTTAACCTGGGAA
+
CFFGGGGGGGGGGGGGGGG8FGEGGGGGGGGGG7CFFGGGCCF7CGGGFGGGCFC:@7FECCCG>FCGC:FFG>B,CFFGFFFFCEGGGGDCEFCFGGGD9FG9FFFGGGGGGGCGGGGF9CEFCFEGGFDADGCE9>FGD9<F9FGGGGGFGGGGGGG7:@EGFFFGEGECFDGCCEF7DGFGGC6C,6,=BC@EGGG5<CCEGG>FFGGFE==87CDGD3CE?FFFFDCG5:D**:4<))7>GDGGDGGDD)*9*9?@F*:74:74=FFFF?7@?BGD@2*)*/1:7::(.
@M04650:207:000000000-C238N:1:1101:16350:11698 1:N:0:19
ACTCCTACGGGAGGCAGCAGTAGGGAATCTTCGGCAATGGACGCAAGTCTGACCGAGCAACGCCGCGTGAGTGAAGAAGGTTTTCGGATCGTAAAACTCTGTTGTTAGAGAAGAACAAGGATGAGAGTAAAATGTTCATCCCTTGACGGTATCTAACCAGAAAGCCACGGCTAACTACGTGCCAGCAGCCGCGGTAATACGTAGGTGGCAAGCGTTGTCCGGATTTATTGGGCGTAAAGCGAGCGCAGGTGGTTTCTTAAGTCTGATGTAAAAGGCAGTGGCTCAACCATTGTG
+
GGGGGGGGGGGGGGGGGGGGGGGGGGGGGGGGGGGGGGGGGGGGGGGGGGGGGGGGGGGGGGGGGGGGGGGGGGGGGGGGGGGGGGGGGGGGGGGGGGGGGGGGGGGGGGGGGGGGGGGGGGGGGGGGGGGGGGGGGGGGGGGGGGGGGGGGGGGGGGGGGGGGGGGGGGGGGGGGGGGGGGGGGGGGGGGGGGGGGGGGGGGGGGGGGGGGGGGGGGGFGG=CGFGGGGGFFGGGDGFGFC@FGGGGFGGGGGGFFFFFGFGGFFGAFFBFFFEFBFGFFFFFFFFBFF6)6)
@M04650:207:000000000-C238N:1:1101:22212:11703 1:N:0:19
ACTCCTACGGGAGGCAGCAGTAGGGAATCTTCGGCAATGGACGAAAGTCTGACCGAGCAACGCCGCGTGAGTGAAGAAGGTTTTCGGATCGTAAAACTCTGTTGGTAGAGAAGAACGTTGGTGAGAGTGGAAAGCTCATCAAGTGACGGTAACTACCCAGAAAGGGACGGCTAACTACGTGCCAGCAGCCGCGGTAATACGTAGGTCCCGAGCGTTGTCCGGATTTATTGGGCGTAAAGCGAGCGCGGGTGGTTTATTAAGTCTGGTGTAAAAGGCAGTGGCTCAACCATTGT
+
GGGGGGGGGGGGGGGGGGGGGGGGGGGGGGGGGGGGGGGGGGGGGGGGGGGGGGGGGGGGGGGGGGGGGGGGGGGGGGGGFGGGGGGGGGGGGGGGGGGGGGGGGGGGGGGGGGGGGGGGGGGGGGGGGGFGGGGGGGGGGGGGGGGGGGGGGGGGGGGGGGGGGGGGGDGGGGGGGGGGGGGGGGGGGGGGGGGGGGGGGGGGGGGGGGGGGGGGGGGGGGEGGGGGGGGGFGGGGGFGFGFFGGDGFGGGG3CFFFFFGFGGFGGBFFFF?FFFFFGFFFFFFFF??FFFB
@M04650:207:000000000-C238N:1:1101:22330:11705 1:N:0:19
ACTCCTACGGGGGCAGCAGTGGGGAATATTGCACAATGGGCGAAAGCCTGATGCAGCGACGCCGCGTGAGGGAAGAAGGTTTTCGGATTGTAAACCTCTGTCTTAGGGGACGAAGAAGTGACGGTTCCCTAGGAGGAAGCCACGGCTAACTACGTGCCAGCAGCCGCGGTAAAACGGAGGGTGCAAGCGTTAATCGGAATTACTGGGCGTAAAGCGCACGCAGGCGGTCTGTCAAGTCGGATGTGAAATCCCCGGGCTCAACCTGGGAACTGCATTCGAAACTGGCAGGCT
+
GGGGGGGGGGGGGGGGGGGGGGGGGGGGGGGGGGGGGGGGGG7FFGGGGGGGGGGGGGGGGGGGGGGGGGGGGGGGGGGGGGGGGGGGGGGGGGGGGGGGGGGGGGGGGGGGGGGGGGGGGGGGGGGGGGGGGGGGGGGGGGGGGGGGGGGGGGGGGGGGGGGGGGGGGCFGGGGGGGGGGGGGGFDGGGGGGGGGGGGGGGGGGGGGGGGGGGGGGGDGGGGGGGGGGGGGFGFFGGFGFGFFGCFGFGCCFGGFFBFFGFGGFGGBFFFFFFFFFFGFEFGFFFFF>FF
@M04650:207:000000000-C238N:1:1101:28112:11714 1:N:0:19
ACTCCTACGGGAGGCAGCAGTAGGGAATCTTCGGCAATGGACGAAAGTCTGACCGAGCAACGCCGCGTGAGTGAAGAAGGTTTTCGGATCGTAAAACTCTGTTGGTAGAGAAGAACGTTGGTGAGAGTGGAAAGCTCATCAAGTGACGGTAACTACCCAGAAATGGACGGCTAACTACGTGCCAGCAGCCGCGGTAATACGTAGGTCCCAAGCGTTGTCCGGATTTATTGGGCGTAAAGCGAGCGCAGGTGGTTTCTTCAGTCTGATGTAAAAGGCAGTGGCTCAACCATTGTG
+
GGECEFEFEECBFC-@,@DEFCED,,EFDF<F@@FGEFGGFFGG@BFEFFGGFGGGGCE8EGDCFGDCC7BFDG9AFGGD9?F+@FFEFGGGGAF?5B5,CFGDFGFF9FF8=FFGECGGGGGFGAD=F@DE?FFDFGDA=BDGGGF:@<7<DFG,@<,@78F,@:,7*8:8>CEGGG*>>FFGCFC77CE:8BEEEF?;FBFFEGGGDFG==EEECD>:878:?CG?7:<FF5DGGCFC;C35CGC5:>F519DFB?*8CFGFB7:4**9FF*>F?F*<4:*/9*0.,9@AB)
@M04650:207:000000000-C238N:1:1101:26315:11722 1:N:0:19
ACTCCTACGGGAGGCAGCAGTGGGGAATATTGGACAATGGGCGCAAGCCTGATCCAGCCATGCCGCGTGAGTGATGAAGGCCCTAGGGTTGTAAAGCTCTTTCACCGGTGAAGATAATGACGGTAACCGGAGAAGAAGCCCCGGCTAACTTCGTGCCAGCAGCCGCGGTAATACGAAGGGGGCTAGCGTTGTTCGGATTTACTGGGCGTAAAGCGCACGTAGGCGGACTTTTAAGTCAGGGGTGAAATCCCGGGGCTCAACCCCGGAACTGCCTTTGTTACTGGCAGTCTTT
+
GGGGGGGGGGGGGGGGGGGGGGGGGGGGCGGGFFGGGGGGGGGGGGGFGGGGGGGGGGGGCFGGGGGGGGGGGGGGGGGGGG:FEGGGGGGGGGGCFGGGGGA<<FEGEGGCFGGGGGGGGGGGGGGGGGGGGGGGGGGGGGGGGGGGGGCGGGGGGGGGGGGGGGGGGGGGGGG@FGGDEGEGGGGGGGGG5FGGGGGGGGGGGFGGGGGGGFGDEDDGCFGGGGDGDGGGFFC9FGFF>7B5DFGGFF<DGCDD>5?@EFDC35C;3??75=?64)*094C:)).48/7)
@M04650:207:000000000-C238N:1:1101:19684:11732 1:N:0:19
ACTCCTACGGGAGGCAGCAGTAGGGAATCTTCGGCAATGGGGGCAACCCTGACCGAGCAACGCCGCGTGAGTGAAGAAGGTTTTCGGATCGTAAAACTCTGTTGTTAGAGAAGAACGTTAAGTAGAGTGGAAAATTACTTAAGTGACGGTATCTAACCAGAAAGGGACGGCTAACTACGTGCCAGCAGCCGCGGTAATACGTAGGTCCCGAGCGTTGTCCGGATTTATTGGGCGTAAAGCGAGCGCAGGTGGTTTATTAAGTCTGGTGTAAAAGGCAGTGGCTCAACCATTGT
+
GGGGGGGGGGGGGGGGGGGGGGGGGGGGGGGGGGGGGGGGGGGGGGGGGGGGGGGGGGGGGGGGGGGGGGGGGGGGGGGGGGGGGGGGGGGGGGGGGGGGGGGGGGGGGGGGGGGGGGGGGGGGGGGGGGGGGGGGGGGGGGGGGGGGGGGGGGGGGGGGGGGGGGGGGGGGGGGGGGGGGGGGGGGGGGGGGGGGGGGGGGGGGFFGGGGGGG>/7>DGGGDECGGGGGGGFGGGGGFGFGFDGGDGF7FGC*>:FFFFGFGGFGFBFF?FFFEF??CFFBC@F?FFF**.6
@M04650:207:000000000-C238N:1:1101:16806:11749 1:N:0:19
ACTCCTACGGGAGGCAGCAGTAGGGAATCTTCGGCAATGGACGAAAGTCTGACCGAGCAACGCCGCGTGAGTGAAGAAGGTTTTCGGATCGTAAAACTCTGTTGGTAGAGAAGAACGTTGGTGAGAGTGGAAGGCTCATCAAGTGACGGTAACTACCCAGAAAGGGACGGCTAACTACGTGCCAGCAGCCGCGGTAATACGTAGGTCCCGAGCGTTGTCCGGATTTATTGGGCGTAAAGCGAGCGCAGGTGGTTTATTAAGTCTGTTGTAAAAGTCAGTGGCTCAACCATTGTT
+
GGGGGGGGGGGGGEGGGGGGGGGGGGGGGGGGGGGGGGGGGGGDEGGGGGGGGGGGGGGGDGGGGGGGGGGGGGGGGGGGFEGGGGGDGGGGGGGGGGGGGGGGGGGFGGGGGGGGGEGGGGGFG9CFGGGFGGGGFDFGGGGGFGGGDEGGGGGGGGGGGGFGGGGGGGGGGCFFCGCGGGGGFEG7@EEEGGGGGGGFEEFGGGGGGDGEGGGGEDFFGDEGGGGFG7FC@=7CD<@C>DEF335D><D<DGGFBFFBE87FF*:3@?FF?B*9<AGFF6<6?6@(4@FB9.
@M04650:207:000000000-C238N:1:1101:7012:11765 1:N:0:19
ACTCCTACGGGAGGCAGCAGTAGGGAATCTTCGGCAATGGACGAAAGTCTGACCGAGCAACGCCGCGTGAGTGAAGAAGGTTTTCGGATCGTAAAACTCTGTTGGTAGAGAAGAACGTTGGTGAGAGTGGAAAGCTCATCAAGTGACGGTAACTACCCAGAAAGGGACGGCTAACTACGTGCCAGCAGCCGCGGTAATACGTAGGTCCCGAGCGTTGTCCGGATTTATTGGGCGTAAAGCGAGCGCAGGTGGTTTATTAAGTCTGGTGTAAAAGGCAGTGGCTCAACCATTGT
+
GGGGGGGGGGGGGGGGGGGGGGGGGGGGGGGGGGGGGGGGGGGGEGGGGGGGGGGGGGGGGGGGGGGFGDGFGGGGGGGGGGGGGGGGGGGGGGGGGGGFGGGGGGGGGGGGGGGGGFCFGGGGGFGGFCDFEGGGGGGGGGFGGGGGGGGGGGGGGGGGGGGGGGCGGGGGGCEGCFGFG>C?FFGFGGGGGDEGGFGEFGDGGGGEGC5CGGGGGDFGGDE7:C7CGGGGFE5**19>BCD@3DCDB7CFDC7?@@?BFF7FFC>:FFFF4*8F?FFFFFF:FF??BFF>A
@M04650:207:000000000-C238N:1:1101:27927:11781 1:N:0:19
ACTCCTACGGGAGGCAGCAGTGGGGAATATTGGGCAATGGGGGCAACCCTGACCCAGCGACGCCGCGTGAGTGAGGAAGTCCTTCGGGACGTAAAGCTCTTTTGTACGGGAAGAAGAAGATGACGGTACCGTACGAATAAGCCCCGGCAAACTACGTGCCAGCAGCCGCGGTAATACGTAGGGGGCAAGCGTTGTCCGGAATTACTGGGTGTAAAGGGCACGCAGGCGGATTTGATAGTCAGCTGTAAAATACGTCAGCTCAACTGGCGGATGTCGGCTGATACTGCAAGTCT
+
GGGGGGGGGGGGGGGGGGGGGGGGGGGGGGGGGGGGGGGGGGGGGGGGGGGGGGGGGGGGGGGGGGGGGGGGGGGGGGGGGGGGGGGGGGGGGGGGGGGGGGGGGGGGGGGGGGGGGGGGGGGGGGGGGGGGGGGGGGGGGGFFGGGGGGGGGGGGGGGGGGGGGGGGGGGGGGGGGGGGGGGGGGGGGGGGGGGGGGGEGGGDGGGGGGGGGGGGGGGGGGGGGGGGGDEGFGGGGGFGFGFFGGGGFGGGGGGFFFFFGFGGFGGFFFFFFFFFFFFFFAGFFBBDDFFAF
@M04650:207:000000000-C238N:1:1101:28669:11792 1:N:0:19
ACTCCTACGGGAGGCAGCAGTGGGGAATATTGCACAATGGGCGCAAGCCTGATGCAGCCATGCCGCGTGTATGAAGAAGGCCTTCGGGTTGTAAAGTACTTTTAGCGGGGAGGAAGGTGCTGAGGTTAATAACCTCAGCAACTGACGTTACCCGCAGAAGAAGCACCGGCTAACTACGTGCCAGCAGCCGCGGTAATACGTAGGTCGCGAGCGTTGTCCGGAGTTATTGGGCGTAAAGCGAGCGCAGGTGGTTTATTAAGTCTGGTGTAAAAGGCAGTGGCTCAACCATTGTAT
+
CCEFGFGFFGCGGGGGGGGGGGCEG@CFGGC,@9FGFFGGGDFEGCEG@FFF9,6EEFF@FFGFGGGFGE@FGG?FC6CEGCFC<4FC<@7B9BFAF9BE9A,9B,@CGGGE::F8+DC,5?<=<F8,><FD>F9D?,==F,>D:AB8@,+8@C7>*@FF7DFG@FGFGGG7FFC@:8<<:;ECGGGGG>EGGCEE?F+*>CFEF9*:?:CGC5AEE:CDCD*:E?FFGGGF>:5CFGBDDCE>)97C0299C*01*0/=?FF>5C549=7@/)<)3.9?B(249@F<>*9:-.
@M04650:207:000000000-C238N:1:1101:8198:11796 1:N:0:19
ACTCCTACGGGAGGCAGCAGTAGGGAATCTTCGGCAATGGACGAAAGTCTGACCGAGCAACGCCGCGTGAGTGAAGAAGGTTTTCGGATCGTAAAACTCTGTTGGTAGAGAAGAACGTTGGTGAGAGTGGAAAGCTCATCAAGTGACGGTAACTACCCAGAAAGGGACGGCTAACTACGTGCCAGCAGCCGCGGTAATACGTAGGTCCCAAGCGTTGTCCGGATTTATTGGGCGTAAAGCGAGCGCAGGTGGTTTCTTAAGTCTGATGTAAAAGGCAGGGGCTCAACCATTGTG
+
GGGGGGGGGEGGGGGGGGGGGGGGGGGGGGGFFEGGGGGGGGGEGGGGGGGGEFGGGGGGGGGGGGGGGGGGGGFGGGGGE?FGFGGEGGGGGGGFFGGGGGGEGGFGFGGGGGGCG=ECFF+EBEFDFFG=,@FGGFFCGBFGGFGG7>FFGGGGCC,<CGFGDGC>FGGCCCBC9;CFBFCFGFFBEC8:CGEGGGD9ECGGGGGGGCCCCEEG59:CEDD5C9FFGGGGFGCCD<6:3C>>DGGG5CGGGGG?FF4@FFDG=*:)*9*9@@>FF?3>B0<@FF@::F6>))
@M04650:207:000000000-C238N:1:1101:13005:11819 1:N:0:19
ACTCCTACGGGAGGCAGCAGTAGGGAATCTTCGGCAATGGACGAAAGTCTGACCGAGCAACGCCGCGTGAGTGAAGAAGGTTTTCGGATCGTAAAACTCTGTTGGTAGAGAAGAACGTTGGTGAGAGTGGAAAGCTCATCAAGTGACGGTAACTACCCAGAAAGGGACGGCTAACTACGTGCCAGCAGCCGCGGTAATACGTAGGTCCCGAGCGTTGTCCGGATTTATTGGGCGTAAAGCGAGCGTAGGTGGTTTATTAAGTCTGGTGTAAAAGGCAGGGGCTCAACCATTGT
+
GGGGGGGGGGGGGGGGGGGGGGGGGGGGGGGGGGGGGGGGGGGGGGGGGGGGGGGGGGGGGGGGGGGCFGGGGGGFGGGGFGGGGGGGGGGGGGGGGGGGGGGGGGGGGGGGGGGGGGGGGGGGGGGGGGGGGGGGGGGGGGGGGGGGGGGGGGGGFGGGDGGGGGGGGGGGGGGFGGGFGGGGGGGCGGGGGGGGGFGGGGGGGGGGGEGGGGGGGDGGGGCGG9?G7CFGFGGGCFFDFDFFDDGGF:6FD5DF4BFFGFGGFGGFFFFFFFDF::))81>FFFFFFFFBF
@M04650:207:000000000-C238N:1:1101:27149:11845 1:N:0:19
ACTCCTACGGGAGGCAGCAGTAGGGAATCTTCGGCAATGGGGGCAACCCTGACCGAGCAACGCCGCGTGAGTGAAGAAGGTTTTCGGATCGTAAAACTCTGTTGTTAGAGAAGAACGTTAAGTAGAGTGGAAAATTACTTAAGTGACGGTATCTAACCAGAAAGGGACGGCTAACTACGTGCCAGCAGCCGCGGTAAAACGTAGGTGGCAAGCGTTGTCCGGAATTACTGGGTGTAAAGGGAGCGCAGGCGGGGTGTCAAGTTGGGTGTGAAATCTATGGGCTCAACCCATAGC
+
GGGGGGGGGGGGGGGGGGGGGGGGGGGGGGGGGGGGGGGGGGGGGGGGGGGGGGGGGGGGGGGGGGGGGGGGGGGGGGGGGGGGGGGGGGGGGGGGGGGGGGGGGGGGGGGGGGGGGGGGGGGGGGGFGGGEGGGGGGGGGGGFGGGGGGGFGGGGGGGGGGGGGGGFGGGGGGGGGGFGGGGGGGG>FGGGGGCEGFGFGEFCEG?FGGGGGGCGGGGGGGEEGGGGGGGGFGGGGGFGFGFFDGDDFGGCDDDB)9@=G*CCFDC?@E=?FFFFFFG:>?C:6????5:??)
@M04650:207:000000000-C238N:1:1101:18877:11856 1:N:0:19
ACTCCTACGGGAGGCAGCAGTGGGGAATATTGCACAATGGGCGAAAGCCTGATGCAGCGACGCCGCGTGAGGGAAGAAGGTTTTCGGATTGTAAACCTCTGTCTTAGGGGACGAAGAAGTGACGGTACCCTAGGAGGAAGCCACGGCTAACTACGTGCCAGCAGCCGCGGTAAAACGTAGGTGGCAAGCGTTGTCCGGAATTACTGGGTGTAAAGGGAGCGCAGGCGGGGTGTCAAGTTGGGTGTGAAATCTATGGGCTCAACCCATAGCGTGCACTCAAAACTGGCACTCTTG
+
GGGGGGGGGGGGGGGGGGGGGGGGGGGGGGGGGGGGGGGGGGGGGGGGGGGGGGGGGGGGGGGGGGGGGGGGGGGGGGGGGGGGGGGGGGGGGGGGGGGGGGGGGGGGGGGGGGGGGGGGGGGGGGGGGGGGGGGGEGGGGGGGGGGGGGGGGGGGGGGGGGGGGGGGGGGGGGEFGFGGGGGGGFGFGGGGGGGGGGGGGGGGGGGGGGGGGGGGGFCDECEEGGGGEG8>>GFCF7@GFG7B<DDGFGGGGGFF4>FFGFGGFGFFFFF@DBFFFFGFF25/964<DFFF).
@M04650:207:000000000-C238N:1:1101:15746:11857 1:N:0:19
ACTCCTACGGGAGGCAGCAGTGGGGAATATTGGACAATGGACCAAGAGTCTGATCCAGCAATTCTGTGTGCACGAAGAAGTTTTTCGGAATGTAAAGTGCTTTCAGTTGGGAAGAAGTCAGTGACGGTACCAACAGAAGAAGCGACGGCTAAATACGTGCCAGCAGCCGCGGTAATACGTATGTCGCAAGCGTTATCCGGATTTATTGGGCGTAAAGCGCGTCTAGGTGGTTTAAAAAGTCTGATGTTAAACTGCGGGGCTCAACTCCGTATTGCGTTGGAAACTGTTAGACT
+
GGGGGGGGGGGGGGGGGGGGFGGGGGGGGGGGGGGGGGGGGGGGGGGGGGGGGGGGGGGGGGGGGGGGGGGFGGGEEGGGGGGGGGGGCGGGGGGGGGGGGGGGGGGGGGGGGGFGFGGGGGGGGGGGGGGGGGGGGFGGGGGGGGGGGGGGGGGGGGGGGGGGGGGGGGGGGGGGGGGGGGGGGGGGGGGCEGEFFGGGEGGGGGGGGGFGGGGGGGGGGGGGGGGGGGGG:FFFGGFGFGFFGGGGFGGFGGGFEFDECFGGFDC?FFFFFFFFBFDFFFGFFF@AAFFFF
@M04650:207:000000000-C238N:1:1101:7928:11863 1:N:0:19
ACTCCTACGGGAGGCAGCAGTAGGGAATCTTCGGCAATGGGGGCAACCCTGACCGAGCAACGCCGCGTGAGTGAAGAAGGTTTTCGGATCGTAAAACTCTGTTGTTAGAGAAGAACGTTAAGTAGAGTGGAAAATTACTTAAGTGACGGTATCTAACCAGAAAGGGACGGCTAACTACGTGCCAGCAGCCGCGGTAATACGTAGGTCCCAAGCGTTGTCCGGATTTATTGGGCGTAAAGCGAGCGCAGGTGGTTTCTTAAGTCTGATGTAAAAGGCAGTGGCTCAACCATTGTG
+
GGGGGGGGGGGGGGGGGGGGGGGGGGGGGGGGGGGGGGGGGGGGGGGGGGGGGGGGGGGGGGGGGGGGGGGGGGGGGGGGGGGGGGGGGGGGFGGGGGGGGGGGGGGGGGGGGGGGGFFFGGGGGGGFGGGGGGGGGFGGGGGGGGGGGGGGGGGGGGGGGGGGGGGGGGGGGGGGGGGGFGGGGGGGGGGGGGGGGGGGGGGGGGGGGGGGGGEGGGGGGG?EEG?FGGGGFGGGGGFGFGFFGGGGFCFDDGFFFFFFCFGGFFGBF@F?F47431CFF:49?FFFFF?44)
@M04650:207:000000000-C238N:1:1101:9151:11901 1:N:0:19
ACTCCTACGGGAGGCAGCAGTAGGGAATCTTCGGCAATGGACGAAAGTCTGACCGAGCAACGCCGCGTGAGTGAAGAAGGTTTTCGGATCGTAAAACTCTGTTGGTAGAGAAGAACGTTGGTGAGAGTGGAAAGCTCATCAAGTGACGGTAACTACCCAGAAAGGGACGGCTAACTACGTGCCAGCAGCCGCGGTAATACGTAGGTCCCGAGCGTTGTCCGGATTTATTGGGCGTAAAGCGAGCGCAGGTGGTTTATTAAGTCTGGTGTAAAAGGCAGTGGCTCAACCCTTGT
+
GGGGGGGGGGGGGGGGGGGGGGGGGGGGGGGGGGGGGGGGGGGGFGGGGGGGGGGGGGGGGGGGGGGGGGGGGGGGGGGGGGGGGGGGGGGGGGGGGGGGGGGGGGGGGGGGGGGGGGGGGGGGGFFGGGGGGGGGGGGGGGGGGGGGGGGGGGGGGGGGGGGGGGGGGGGGDGGGGGGGGGGGGGGGGGGGGGGGGGGGGGGGGGGGGGGGGGGGGG=CEG5:8ECCG>FGFGGCDGFGFDBFGGGGFFGG<FFFFFFFFFGGFFC?FFFFFFEFF<CFFFFFFF?<(7@1:
@M04650:207:000000000-C238N:1:1101:11652:11904 1:N:0:19
ACTCCTACGGGAGGCAGCAGTGGGGAATTTTGCGCAATGGGCGAAAGCCTGACGCAGCAACGCCGCGTGCGGGATTGAAGGCCTTCGGGTCGTAAACCGCTTTCAGCAGGGAAGATAATGACGGTACCTGCAGAAGAAGCTCCGGCTAAATACGTGCCAGCAGCCGCGGTAATACGTATGGAGCAAGCGTTATCCGGATTCATTGGGCGTAAAGCGCGCGTAGGCGGCTTGTTAAGCAAGGTGTTAAATCTGAGGGCTCAACCCTCATCCGCATCTTGAACTGGCAGGCTTG
+
GGGGGGGGGGGGGGGGGGGGGGGGGGGGGGGGGGGGGGGGGGGGGGGGGGGGGGGGGGGGGGGGGGGGGGGGGGGGGGFGGGGGGGGGGGGGGGGGGGGGGGGGFFGGGGGFGGGGGFGGGGGGGGGGGGGGGGGGGGGGGGGGGGGGGGGGGGGGGGGCGGGGGEGGGGGGGGGDGGFGGGGGGGGGDGGGGGGGGGGGGGGGFGFCEEGGFGGEGGGGGGEGGGGGEGGGFGGGGGFGFD:BDFDF?FGC7CFED>FF?FGDFGGFFFFFFFEFAAGFFF=?F>>BBFFB
@M04650:207:000000000-C238N:1:1101:25438:11916 1:N:0:19
ACTCCTACGGGAGGCAGCAGTAGGGAATCTTCGGCAATGGACGAAAGTCTGACCGAGCAACGCCGCGTGAGTGAAGAAGGTTTTCGGATCGTAAAACTCTGTTGTTAGAGAAGAACAAGGATGAGAGTAAAATGTTCATCCCTTGACGGTATCTAACCAGAAAGCCACGGCTAACTACGTGCCAGCAGCCGCGGTAATACGTAGGTCCCAAGCGTTGTCCGGATTTATTGGGCGTAAAGCGAGCGCAGGTGGTTTCTTAAGTCTGATGTAAAAGGCAGTGGCTCAACCATTGTG
+
GGGGGGGGGGGGGGGGGGGGGGGGGGGGGGGGGGGGGGGGGGGGGGGGGGGGGGGGGGGGGGGGGGGGGGGGGGGGGGGGFGDFGGGFGGGGGGGGGGGGGGGGGGFGGGGGGGGGGGGG<EFCGGGGGGGGGGGGGGGGGGGGGGGGGGGGGGGGGGGGFFGGGGGGGGGDGGGGGGGGGGGGGGGGGGGECEGGGGGGGGGGGGGGGGGGGGEGGGGGGGEEE?EGGGGCFEGDGDFGDDEEDGCGECCGGGGF=BF?GFGGF:?AF?FFF=EFFBFFF?<FFFFF??FFD<
@M04650:207:000000000-C238N:1:1101:5359:11931 1:N:0:19
ACTCCTACGGGAGGCAGCAGTGGGGAATATTGCACAATGGGCGAAAGCCTGATGCAGCGACGCCGCGTGAGGGAAGAAGGTTTTCGGATTGTAAACCTCTGTCTTCGGGGACGATAATGACGGTACCCGAGGAGGAAGCCACGGCTAACTACGTGCCAGCAGCCGCGGTAAAACGTAGGTGGCAAGCGTTGTCCGGAATTACTGGGTGTAAAGGGAGCGCAGTCGGAATGGCAAGTTGGACTTGAAATCTATTGGCTCAACCCATAGCGTGCGTTCAAAACTGTTTTTCTTGAT
+
-CEFGF<EC,C-@:;@:FFFGFC8BC7FAFGGGCGC<F9FG8CF7FGGDG@@EC9E@F@FFFGCFGGEGGGGGGFGGFD?FGGGGD7=CCFGGGCF=FGGGFGGGFGCGEEFD>F@FGFDC77FF@FGC7++@::CGGFCGGFDEGC@CFFGBF7FBFFGC8:FGGECFDF+298FFCEC:8FGG5EBEEGG?F58C5CG7EG7?*;CGFC?FGGF79DDG3/<*5*/:C@6FGFFGG:D4*9*:*:2/:DD***)0696:@**7*0,.<@BDDFE79*0).*19*0,(9B.)-
@M04650:207:000000000-C238N:1:1101:10940:11978 1:N:0:19
ACTCCTACGGGAGGCAGCAGTGGGGAATTTTGGACAATGGGCGCAAGCCTGATCCAGCCATGCCGCGTGCGGGAAGAAGGCCTTCGGGTTGTAAACCGCTTTTGTCAGGGAAGAAAAGGTTCTGGCTAATACCTGGGACTCATGACGGTACCTGAAGAATAAGCACCGGCTAACTACGTGCCAGCAGCCGCGGTAATACGTAGGGTGCAAGCGTTAATCGGAATTACTGGGCGTAAAGCGTGCGCAGGCGGTTATGCAAGACAGAGGTGAAATCCCCGGGCTCAACCTGGGAAC
+
GGGGGGGGGGGGGGGGGGGGGGGGGGGGGGGGGGGGGGFGGGGG>FGGGGGGGGGGGGGGGFGGGGGGGGGGGGGGGGGGGGGGGGGGGGGGGGGGGGGGGGGGGGGGGGGGGGGGGGGGGGGGGGGGGGGGGGGGGDGGGGGFGGGGGGGGGGCGGGGGGGG99:EGGGGGGGGFFGGFGGGGGGGGGGGGGGGGFGCGGGGGGGGDFFGGGGGGFGGGGGGGGFGGGGGGFGCGCFFGFGDED37DFGGDGDGFFFFFGFCF?GG?F=?FF?4<:;GFF6FFF@FB<)83:6
@M04650:207:000000000-C238N:1:1101:25436:11986 1:N:0:19
ACTCCTACGGGAGGCAGCAGTGGGGAATATTGCACAATGGGCGAAAGCCTGATGCAGCGACGCCGCGTGAGGGAAGAAGGTTTTCGGATTGTAAACCTCTGTCTTAGGGGACGAAGAAGTGACGGTACCCTAGGAGGAAGCCACGGCTAACTACGTGCCAGCAGCCGCGGTAAAACGTAGGTGGCAAGCGTTGTCCGGAATTACTGGGTGTAAAGGGAGCGCAGGCGGGGTGTCAAGTTGAATGTGAAAACTATGGGCTCAACCCATAGCCTGCGTTCAAAACTGGCGTTCTTG
+
GGGGGGGGGGGGGGGGGGGGFGGGGGGGGGGGGGGGGGGGGGGGGGGGGGGGGGGCGGGFFGGGGGGGGGGFGGGGGGGGFGGGGGEEG7FGGGGGGGGGGGGGGGFG?FGGGGGGGGGGGGFGGGGGGGGGGGGFGFGGGGGGGGGGGGGGEGGGGGGGGGGFGGGGGGGGGGGGGGGDEGGGGG?C>EGGGGGGGGEEGFGFFGGGGDGGFFGGGGGGEGGGGGGGGGGGEGF+>FFF?7@=CCG7@FGGDGF6>FFFF?79>9C?F6?FFFD>00CB?>F?F)5(4@>2:.
@M04650:207:000000000-C238N:1:1101:14530:12019 1:N:0:19
ACTCCTACGGGAGGCAGCAGTAGGGAATCTTCGGCAATGGACGAAAGTCTGACCGAGCAACGCCGCGTGAGTGAAGAAGGTTTTCGGATCGTAAAACTCTGTTGGTAGAGAAGAACGTTGGTGAGAGTGGAAAGCTCATCAAGTGACGGTAACTACCCAGAAAGGGACGGCTAACTACGTGCCAGCAGCCGCGGTAATACGTAGGTCCCGAGCGTTGTCCGGATTTATTGGGCGTAAAGCGAGCGCAGGTGGTTTATTAAGTCTGGTGTAAAAGGCAGTGGCTCAACCATTGT
+
GGGGGGGGGGGEGGGGEGGGGGGGDGGGGGGGGGGGGGGGGGGGGGGGGGGGGGGGGGGGGGGGGGGGGGGGGGGGGGGGGGGGGGGGGGGGGGGGGGGGGGGGGGGGGGGGGGGGGGGGGGGGGGGGGGGGGGGGGGGGGGGGGGGDEGGGGGGGGGGGGFGGGCGGGEGGGGGGFGCGGGGGFGGGGGCGGGGGGGGGGGGGGGGGGGGGGGGG5CFFGG5CEGGGGCFGFDGGGGFGFGFFGGGGFGGFGGG?FF4=+8DGFGG?FB4BFFBFFBGFFBGFF@FFFFFFF
@M04650:207:000000000-C238N:1:1101:14735:12025 1:N:0:19
ACTCCTACGGGAGGCAGCAGTAGGGAATCTTCGGCAATGGACGAAAGTCTGACCGAGCAACGCCGCGTGAGTGAAGAAGGTTTTCGGATCGTAAAACTCTGTTGGTAGAGAAGAACGTTGGTGAGAGTGGAAAGCTCATCAAGTGACGGTAACTACCCAGAAAGGGACGGCTAACTACGTGCCAGCAGCCGCGGTAATACGTAGGTCCCGAGCGTTGTCCGGATTTATTGGGCGTAAAGCGAGCGCAGGTGGTTTATTAAGTCTGGTGTAAAAGGCAGTGGCTCAACCATTGT
+
GGGGGGGGGGGGGGGGGGGGGGGGGGGGGGGGGGGGGGGGGGGGGGGGGGGGGGGGGGGGGGGGGGGGGGGGGGGGGGGGGGGGGGGGGGGGGGGGGGGGGGGGGGGGGGGGGGGGGGGGGGGGGGGGGGGGGGGGGGGGGFGGGGGGGGGGGGGGGGGGGGGGGCGGGGGGGGGGGGCGGFGGGGGGGGGGGGGGGGGGGFFGGGCGGGEGGGCEGGGGGGGCGGDFF7CDFGGGGGFGFGFFDDCDE>CF>FFFFFFFGF>>*CFFF?FFFFBF?BFFF:>@FF??<FFB6
@M04650:207:000000000-C238N:1:1101:10369:12044 1:N:0:19
ACTCCTACGGGAGGCAGCAGTGGGGAATATTGCACAATGGGCGAAAGCCTGATGCAGCGACGCCGCGTGAGGGAAGAAGGTTTTCGGATTGTAAACCTCTGTCTTAGGGGACGAAGAAGTGACGGTACCCTAGGAGGAAGCCCCGGCTAATTACGTGCCAGCAGCCGCGGTAATACGTAAGGGGCAAGCGTTATCCGGATTTACTGGGTGTAAAGGGAGCGTAGACGGCTGTGTAAGTCAGATGTGAAAACCCAGGGCTCAACCCTGGGACTGCATTTGAAACTATGCAGCT
+
GGGGGGGGGGGGGGGGGGGGGGGGGGGGGGGGFGGGGGGGGGGGGGGGGGGGGGGGGGCGGG7FGGGGDE>FGGGGGGGGGGFGGGGGEGGFGGGGGGGD<FGFGFGFGDGEGCGGGGGGGGFGEGGGFGGGGGFGGDGFG@CFEEGGGGGGGGFGGGGGGGFFG:EGEGGCCEFEEFGGGGGGGG5;@EAEGG?FEE8CEGGGGGDGC=797<<FG<<DGGDEE?CEDGGFFCGEF?@CFCF?FGF7BG4C3DFF>D4>C@G48<C?:>4>FF46:AF4*6>?FFF<D@60
@M04650:207:000000000-C238N:1:1101:14186:12053 1:N:0:19
ACTCCTACGGGAGGCAGCAGTAGGGAATCTTCGGCAATGGGGGCAACCCTGACCGAGCAACGCCGCGTGAGTGAAGAAGGTTTTCGGATCGTAAAACTCTGTTGGTAGAGAAGAACGTTGGTGAGAGTGGAAAGCTCATCAAGTGACGGTAACTACCCAGAAAGGGACGGCTAACTAAGTGCCAGCAGCCGCGGTAATACGTAGGTCCCGAGCGTTGTCCGGATTTATTGGGCGTAAAGCGAGCGCAGGTGGTTTATTAAGTCTGGTGTAAAAGTCAGTGGCTCAACCATTGT
+
AFGGGGFGGC@C@FCCFE8C-6CFBFFCGCEFGCGFEDGGGGEDFCDF@FGGGGG+@@FGGGGGD::@F4BFFAEEAFFFFCFEACB+BCBEDF7<FFFB?F?F8?FEGGGDGFGGCDFFFGGGGFF>EF9FFFB,@FGGGFGFGAFFGGGCFFFFGG:BGCFFF:8>FE>E7FCFCFFF;,?=CCCGG5?GEGGE>FEFF:CC7BB<CE=EGG:CGGGF59;*;C9CF:<=>DD5CF=CE<>DGGD>:97C/*9</97?FF77@C*(87=?*4*945C8?(*96*)8:6@46
@M04650:207:000000000-C238N:1:1101:19559:12058 1:N:0:19
ACTCCTACGGGAGGCAGCAGTGGGGAATATTGCACAATGGGCGAAAGCCTGATGCAGCGACGCCGCGTGAGGGAAGAAGGTTTTCGGATTGTAAACCTCTGTCTTAGGGGACGAAGAAGTGACGGTACCCTAGGAGGAAGCCACGGCTAACTACGTGCCAGCAGCCGCGGTAAAACGTAGGTGGCAAGCGTTGTCCGGAATTACTGGGTGTAAAGGGAGCGCAGGCGGGGTGTCAAGTTGGGTGTGAAATCTATGGGCTCAACCCATAGCGTGCACTCAAAACTGGCACTCTTG
+
GGGGGGGGGGGGGGGGGGGGGGGGGGGGGGGGGGGGGGGGGGGGGGGGGGGGGGGGGGGGGGGGGGGGGGGGGGGGGGGGGGGGGGGGGGGGGGGGGGGGGGGGGGGGGGGGGGGGGGGGGGGGGGGGGGGGGGGGGGGGGGGGGGGGGGGGGGGGGGGGGGGGGGGGGGGGGGGGGGGGGGGGGGFGGGGGDGGGGGGGGGGGGGGGGGGFGGGGGGGGGGGGGGGGGGEGFGGDCGFGFGFDGGGFFGGGGGG?FFFFGFGG>C5:FFEFFFFFF04??AFFFFFF>F@)6.
@M04650:207:000000000-C238N:1:1101:11869:12093 1:N:0:19
ACTCCTACGGGAGGCAGCAGTAGGGAATCTTCGGCAATGGGGGTAACCCTGACCGAGCAACGCCGCGTGAAGGAAGAAGGCTTTCGGATCGTAAACTTCTGTCGTTAGAGACGAAAGTTAAGAAGAGTGGAAAATTACTTACGTCGCGGTACCTAACCACAGCGGCCCGGCTAACTACGAGCCGGCAGCCGCTGTAATACATTGGTCCCAAGCGTTGTCCGGAAGTTTGGGGCTTAAGGCTGTTGCAGATGCGTTCTGAAGTCGGTGGTAACAGGCGGTGGCTCTGCCCTTGTG
+
EFGGGGGGGGGGGGGGGGGGG9FGGGGG9FF,@FGGGGGGGGG6FGGGGGGGGG+@FGGGGGGGGGGGGG,,BFFGGGGG,,BFGGG+CCFGGGG9,?5FFG9:F7+B5CF,@FC:+8,C,C,,:8,,:+D,EA3,3,,3,,3,,+8**@F:,@3,,6,*@,,*>****41BFF8+++4*=*4*:CE5/@E*:*100+02+3+++<C+*+2A5*2******9***0+30*;5)*/<***2?C>*;0*9*0:*)1/.5***+17*8)127F@**/.)((10)(*9)**.().(62
@M04650:207:000000000-C238N:1:1101:11768:12104 1:N:0:19
ACTCCTACGGGAGGCAGCAGTGGGGAATATTGCACAATGGGCGCAAGCCTGATGCAGCCATGCCGCGTGAGGGATGACGGCCTTCGGGTTGTAAACCTCTTTTAGCAGGGAAGAAGCGAAAGTGACGGTACCTGCAGAAAAAGCGCCGGCTAACTACGTGCCAGCAGCCGCGGTAATACGTAGGGCGCAAGCGTTATCCGGAATTATTGGGCGTAAAGAGCTCGTAGGCGGTTTGTCGCGTCTGCTGTGCAATCCGGAGGCTCAACCTCCGGCCTGCAGTGGGTACTGGCAGAC
+
GGGGGGGGGGGGGGGGGGGGGGGGGGGGGGGGGGGGGGGGGGGGGGGGGGGGGGGGGGGGGGGGGGGGGGGGGGGGGGGGGGGGGGGGGGGGGGGGGGGGGGGGGGGGGGGGGGGGGGGGGGGGGGGGGGGGFFGGGG?FGGEGGGGEGGGGGCGGGGGFGGGGGFGGFEGGCC88FGGGGGGCEC8ECEGGGGGDCFFECE=5@FGFG+:FGGGG5>>C6>EE?EGGGDG=BEGFGDFG><BFFD6C?*:DFGDEBDDEGFGCFFG?FFFF>)7>B1CF?7C>=?*-4:)(-.
@M04650:207:000000000-C238N:1:1101:14142:12122 1:N:0:19
ACTCCTACGGGAGGCAGCAGTAGGGAATCTTCGGCAATGGACGAAAGTCTGACCGAGCAACGCCGCGTGAGTGAAGAAGGTTTTCGGATCGTAAAACTCTGTTGGTAGAGAAGAACGTTGGTGAGAGTGGAAAGCTCATCAAGTGACGGTAACTACCCAGAAAGGGACGGCTAACTACGTGCCAGCAGCCGCGGTAATACGTAGGTCCCGAGCGTTGTCCGGATTTATTGGGCGTAAAGCGAGCGCAGGTGGTTTATTAAGTCTGGTGTAAAAGGCATTGGCTCAACCATTGT
+
GGGGGGGGGGGGGGGGGGGGGGGGGGGGGGGGGDGGGGGGGGGGDGGGGGGGGGGGGGGGGGGGGGDGGGGGGGGGGGGGGGGGGGGEGGGGGGGGGGGGGGGGGGGGGGGGGGGGGGGGGGGGGGGGGGGGGGGGGGGGGGGGGGGGGGGGGGGGGGGGFGGGGGCGGGGGGGGGGGGGGGGGFFGGGGGGGEGGGGGGGG9EGGGGGGGGGGDCEDFFGG=EGGGGGFGC>EGGGGFGFDFFGGDDEGGGGGFFFFF=<FFGF:?0;FB??FBF?):6?:6FFFFBBFFFF
@M04650:207:000000000-C238N:1:1101:10678:12140 1:N:0:19
ACTCCTACGGGAGGCAGCAGTGGGGAATATTGCACAATGGGCGAAAGCCTGATGCAGCGACGCCGCGTGAGGGAAGAAGGTTTTCGGATTGTAAACCTCTGTCTTCGGGGACGATAATGACGGTACCCGAGGAGGAAGCCACGGCTAACTACGTGCCAGCAGCCGCGGTAAAACGTAGGTGGCAAGCGTTGTCCGGAATTACTGGGTGTAAAGGGAGCGCAGGCGGGATGGTAAGTTGAATGTGAAAACTATGGGCTCAACCCATAGACTGCGTTCAAAACTACTGTTCTTG
+
GGGGGGGGGGGGGGGGGGGGGGGGGGGGGGGGGGGGGGGGGGGGGGGGGGGGGGGGGGGGGGGGGGGGGGGGGGGGGGGGGGGGGGGGGGGGGGGGGGGGGGGGGGGGGGGGGGGGGGGGGGGGGGGGGGGGGGGGGGGGGGGGGGGGGGGGGGGGGGGGGGGGGGGGGGGGGGGGGGGGGGGGGGGGGGGGGGGGGGGGGGGGGGFGGGGGGGGGEGGGGGGGGGGGGGGGFFDFCGFCFGFFGGGGFGGGGGFFFFFFEFGDFCGAFFFFFFFF?DFFFFDFFFFADFFF
@M04650:207:000000000-C238N:1:1101:12298:12154 1:N:0:19
ACTCCTACGGGAGGCAGCAGTAGGGAATCTTCGGCAATGGGGGCAACCCTGACCGAGCAACGCCGCGTGAGTGAAGAAGGTTTTCGGATCGTAAAACTCTGTTGTTAGAGAAGAACGTTAAGTAGAGTGGAAAATTACTTAAGTGACGGTATCTAACCAGAAAGGGACGGCTAACTACGTGCCAGCAGCCGCGGTAATACGTAGGTCCCAAGCGTTGTCCGGATTTATTGGGCGTAAAGCGAGCGCAGGTGGTTTCTTAAGTCTGATGTAAAAGGCAGTGGCTCAACCATTGTG
+
GGGGGGGGGGGGGGGGGGGGGGGGGGGGGGGGGGGGGGGGGGGGGGGGGGGGGGGGGGGGGGGGGGGGGGGGGGGGGGGGGGGGGGGGGGGGGGGGGGGGGGGGGGGGGGGGGGGGGGGGGGGGGGGGGGGGGGGGGGGGGGGGGGGGGGGGGGGGGGGGGGGGGGGGGGGGGGGGGGGGGGGGGGGGGGGGGGGGGGGGGGGGGGGGGGGGGGGGGGGGGGGGGGGGGGGGFEGCGG?FFGF>GGGGFGGGGGGFFFFFGFGFFGGDFFFFFFFFFFCF:?G@F?FF?FFFF2
@M04650:207:000000000-C238N:1:1101:16332:12201 1:N:0:19
ACTCCTACGGGAGGCAGCAGTGGGGAATATTGCACAATGGGCGAAAGCCTGATGCAGCGACGCCGCGTGAGGGAAGAAGGTTTTCGGATTGTAAACCTCTGTCTTAGGGGACGAAGAAGTGACGGTACCCTAGGAGGAAGCCACGGCTAACTACGTGCCAGCAGCCGCGGTAAAACGTAGGTGGCAAGCGTTGTCCGGAATTACTGGGTGTAAAGGGAGCGCAGGCGGGGTGTCAAGTTGGGTGTGAAATCTATGGGCTCAACCCATAGCGTGCACTCAAAACTGGCACTCTTG
+
GGGGGGGGGGGGGGGGGGGGEGGGGGGGGGGGGGGGGGGGGGGGGGGGGGGGGGGGGGGGGGGGGGGGGGGGGGGGGGGGGGGGGGGGGGGGGGGGFGGGGGGGGFGGGGGGGGGGGGGFGGGGGGGEFGADGGFGGGGGDFGGGGGGGGGGGGGGGGGGGGGGGGGGGGGGGGGGGGGGGFGGGGGGGGGGGGGGGGGGGGFGGGGGGGGGFFGGDFDCEGEGGGGGGGEE@?FGGG4DFGE@7CDFFCFGFGGFF>@@GFGC>DF76F:5>>:BBFGF?AGFF4F:?FFFB7
@M04650:207:000000000-C238N:1:1101:24335:12245 1:N:0:19
ACTCCTACGGGAGGCAGCAGTAGGGAATCTTCAGCAATGGACGAAAGTCTGACCGAGCAACGCCGCGTGAGTGAAGAAGGTTTTCGGATCGTAAAACTCTGTTGGTAGAGAAGAACGTTGGTGAGAGTGGAAAGCTCATCAAGTGACGGTAACTACCCAGAAAGGGACGGCTAACTACGTGCCAGCAGCCGCGGTAATACGTAGGTCCCGAGCGTTGTCCGGATTTATTGGGCGTAAAGCGAGCGCAGGTGGTTTATTAAGTCTGGTGTAAAAGGCAGTGGCTCAACCATTGT
+
GGGGGGGGGGGGGGGGGGGGGGGGGGGGGGGGGGGGGGGGGGGGGGGGGGGGGGGGGGGGGGGGGGGGGGGGGGGGGGGGGGGGGGGGGGGGGGGGGGGGGGGGGGGGGGGGGGGGGGEGGGGGGGGGGGGGGGFFGGGGGGGFGGGGGGGGGGGGGGGGFGGGGGGGGGGGGGGGGGEGGG@FGGGGGGGGGGGGDGGGGGCGGFFGGGGGGGGGGGGGGGEC=9EFGGDGFGDEGGFGFDBDGGGGFC<DDG5F6=FFGFGGFGGF47@B=F>F??GFFB<?FFF?BFFA>
@M04650:207:000000000-C238N:1:1101:25993:12273 1:N:0:19
ACTCCTACGGGAGGCAGCAGTAGGGAATCTTCGGCAATGGACGAAAGTCTGACCGAGCAACGCCGCGTGAGTGAAGAAGGTTTTCGGATCGTAAAACTCTGTTGGTAGAGAAGAACGTTGGTGAGAGTGGAAAGCTCATCAAGTGACGGTAACTACCCAGAAAGGGACGGCTACCTACGTGCCAGCAGCCGCGGTAATACGTAGGTCCCGAGCGTTGTCCGGATTTATTGGGCGTAAAGCGAGCGCAGGTGGTGTATTAAGTCTGGTGTAAAAGGCAGTGGCTCAACCATTGTG
+
GGGGGGGGGGGGGGGGGGGGGGGGGGGGGGGGFEGGGGGGDFGFFGGGGGGGF@FGGGGGGGGGGGGGGGGGGGGGGGGGFGGGGGGEGGGGGGGFGGGGGGFGGGGGFGGGGGGGGGC@A=FEGGGGGD,5CFA=B<EGGAB@;FGEEGGGGGGGGF:<FGFGGDC<FCFEF,4?D7FFGFFGGGFGGFCGGGEE>FFEGF9FG9BEECGC5CECECFFEGG:EC7C7:FC4CCE5FFG5*7.95DD>*7CD**99?F@GB*>@FF?FF4@*9;44:09@076@=F<?4=><<
@M04650:207:000000000-C238N:1:1101:10289:12288 1:N:0:19
ACTCCTACGGGAGGCAGCAGTGGGGAATATTGCACAATGGGCGAAAGCCTGATGCAGCGACGCCGCGTGAGGGAAGAAGGTTTTCGGATTGTAAACCTCTGTCTTAGGGGACGAAGAAGTGACGGTACCCTAGGAGGAAGCCACGGCTAACTACGTGCCAGCAGCCGCGGTAAAACGTAGGTGGCAAGCGTTGTCCGGAATTACTGGGTGTAAAGGGAGCGCAGGCGGGGTGTCAAGTTGGGTGTGAAATCTATGGGCTCAACCCATAGCGTGCACTCAAAACTGGCACTCTTG
+
GGGGGGGGGGGGGGGGGGGGGGGGGGGGGGGGGGGGGGGGGGGGGGGGGGGGGGGGGGGGGGGGGGGGGGGGGGGGGGGGGGGGGGGGGGGGGGGGGGGGGGGGGGGGGGGGGGGGGGGGGGGGGGGGGGGGGGGGGGGGGCGGGGGGGGGGGGGGGGGGGGGGGGGGGGGGGGGGGGGGGGGGGGGGGGGGGGGGGGGGGGGGGGGG:ECFGGGGGGGGG3EGCEGGGG/CBFGGG7@GFGFEDDGG?GGGGGGFFFFFGFGGFGDBFFFFFFFFA?GFFFFFFFFFFFF2>>
@M04650:207:000000000-C238N:1:1101:6326:12354 1:N:0:19
ACTCCTACGGGAGGCAGCAGTGGGGAATATTGCACAATGGGCGGAAGCCTGATGCAGCGACGCCGCGTGAGGGATGAAGGCCTTCGGGTTGTAAACCTCTTTCAGCAGGGACGAAGCGTGAGTGACGGTACCTGCAGAAGAAGCACCGGCTAACTACGTGCCAGCAGCCGCGGTAATACGTAGGGTGCGAGCGTTGTCCGGAATTACTGGGCGTAACGCGAGCGCAGGTGGTTTATTAAGTCTGGTGTAAAAGGCAGTGGCTCAACCATTGTATGCATTGTAAACTGGTAGACT
+
AEAFGGGGGGFDGGGGGGGGGGGGGGGGGGGGFEFGGGGGGGGG:FGGGGGFGGGGGFE+FFGGGDGGGGEFG7EEFGFGGGGGGGGGGGGGFFEFGGGGGGGFGGGEC7FGGD:FGGFEEGGGFGGGG?FGFGGCF;<<EFCFGCFDFFEEGFE?FDFFGGGGGFGGGEEGDECEFCGGG9=;8C>EE5CEG>C5ECGCEEEGG?CFFFFG5>:E*CGDDGD5C*:=EFG5>=FGGF@77:7BCCFFF*22?<C)7?F@D5D69F4:=0/9*68@9<*6/-:9?462>F=A<<
@M04650:207:000000000-C238N:1:1101:11606:12397 1:N:0:19
ACTCCTACGGGAGGCAGCAGTGGGGAATATTGCACAATGGGCGAAAGCCTGATGCAGCGACGCCGCGTGAGGGAAGAAGGTTTTCGGATTGTAAACCTCTGTCTTCGGGGACGATAATGACGGTACCCGAGGAGGAAGCCACGGCTAACTACGTGCCAGCAGCCGCGGTAAAACGTAGGTGGCAAGCGTTGTCCGGAATTACTGGGTGTAAAGGGAGCGCAGGCGGGGTGTCAAGTTGGGTGTGAAATCTATGGGCTCAACCCATAGCGTGCACTCAAAACTGGCACTCTTGCG
+
GGGGGGGGGGGGGGGGGGGGGGGGGGGGGGGGGDGGGGGGGGGGGGGGGGGGGGGGGGGGGGGGGGGGGGGGGGFGGGGGGGFGGFGGGGFGGFGGGGGGGGGGGDFEDGGGGGGGGGFGGGGGGGGGG>FGCEGGGGGGGGGGGDGFGGGGGGCGGGGGGGGGGGGGGGGGGGGGFGGGGGGGGGGGGGDGGGGGGGGGGGGGGGGGGFGGCFGFG5<D5DEGGG5CEGGGFGGGGGFDEDFFGFFGFGCFCDFFFFFFGFGDFGC8>EE@FF@<:0>6FBDFF)6:>FF<)-
@M04650:207:000000000-C238N:1:1101:25748:12415 1:N:0:19
ACTCCTACGGGAGGCAGCAGTGGGGAATATTGCACAATGGGCGAAAGCCTGATGCAGCGACGCCGCGTGAGTGAAGAAGGTTTTCGGATCGTAAAACTCTGTTGGTAGAGAAGAACGTTGGTGAGAGTGGAAAGCTCATCAAGTGACGGTAACTACCCAGAAAGGGACGGCTAACTACGTGCCAGCAGCCGCGGTAATACGTAGGTCCCGAGCGTTGTCCGGATTTATTGGGCGTAAAGCGAGCGCAGGTGGTTTATTAAGTCTGGTGTAAAAGGCAGTGGCTCAACCATTGT
+
GGGGGGGGGGGGGGGGGGGGGGGGGGGGGGGGGGGGGGGGGGGGGGGGGGGGGGGGGGGGGGGGGGGGGGCFGGFFGGGG=FGGGGGGGGGGGGGFGGGGGGGGFFGFGGGGGGGGGGGGGGGGGGGGFGDFGGGGGGGGGDFFGGGGGGGCFGGGFGGGGGGGGGGGGGGDGGGGGGGGGGGGGGGGGGCGGEGGGGGGGGFGGFFGGGGGGG8CG<FCCDC**<9CFFCFFGGGGGFGFGFFGGGGBCFG*1C)7BF@EFGG8<>85?F?FF3>?67?F?9:?FF?F=FF<
@M04650:207:000000000-C238N:1:1101:27071:12435 1:N:0:19
ACTCCTACGGGAGGCAGCAGTAGGGAATCTTCGGCAATGGACGCAAGTCTGACCGAGCAACGCCGCGTGAGTGAAGAAGGTTTTCGGATCGTAAAACTCTGTTGTTAGAGAAGAACAAGGATGAGAGTAAAATGTTCATCCCTTGACGGTATCTAACCAGAAAGCCACGGCTAACTACGTGCCAGCAGCCGCGGTAATACGTAGGTGGCAAGCGTTGTCCGGATTTATTGGGCGTAAAGCGAGCGCAGGCGGTTTCTTAAGTCTGATGTGAAAGCCCTCGGCTCAACCGAGGA
+
GGGGGGGGGGGGGGGGGGGGGGGGGGGGGGGGGGGGGGGCFGGGGGGGGGGGGGGGGGGGGGGGGGGCFGGGGGGGGGGGGGGGGGGGGGGGGGGGGGGGGGGGGGGGGGGGGGGGGGGGGGGGGFFGGGGGGGGGFGGGGGGGGGGGGGGGGGGGGGGGGGGGGFFGGGGGGGGGGGGGGGGGGGGGGGGGGGGGGGCGGFFGEGGGGGFGGGGEE<FGDG8E5CFGGGGC@GGGGGFGFC:DGGGDFGGGDDDFFFFFGFGGFGGFFFFFFFFFFFG3>?75?FFBBB@>>
@M04650:207:000000000-C238N:1:1101:10908:12441 1:N:0:19
ACTCCTACGGGAGGCAGCAGTAGGGAATCTTCCACAATGGGCGAAAGCCTGATGGAGCAACGCCGCGTGAGTGAAGAAGGTTTTCGGATCGTAAAACTCTGTTGTTAGAGAAGAACAAGGATGAGAGTAAAATGTTCATCCCTTGACGGTATCTAACCAGAAAGCCACGGCTAACTACGTGCCAGCAGCCGCGGTAATACGTAGGTGGCAAGCGTTGTCCGGATTTATTGGGCGTAAAGCGAGCGCAGGCGGTTTCTTAAGTCTGATGTGAAAGCCCCCGGCTCAACCGGGG
+
GGGGGGGGGGGGGGGGGGGGGGGGGGGGGGGGGGGGGGGGGGGGGGGGGGGGGGGGGGGGGGGGGGGFGGGGGGGGGGGGFFGGGGGGGGGGGGGGGGGGGGEGFGGGGGGGGGGGGGGGGGGGGGGFGGGGGGFFGGGFGGGGFGGEGEGFGGGGGGGGGGGGGGGDGGGGGGGGGGGGGGGGGGGGGGGGGGGGGG9?FFFGEGGGGGGGGGEGGDGGGDA**<E?FGGGFGCCCCFFBDDBCGGGFGGD7CGF==?7FFGFF7*6BFFF=FF4::D>DBD@FF?06D5>
@M04650:207:000000000-C238N:1:1101:8658:12457 1:N:0:19
ACTCCTACGGGAGGCAGCAGTAGGGAATCTTCGGCAATGGACGAAAGTCTGACCGAGCAACGCCGCGTGAGTGAAGAAGGTTTTCGGATCGTAAAACTCTGTTGGTAGAGAAGAACGTTGGTGAGAGTGGAAAGCTCATCAAGTGACGGTAACTACCCAGAAAGGGACGGCTAACTACGTGCCAGCAGCCGCGGTAATACGTAGGTGCCGAGCGTTGTCCGGATGTGTTGGGCGTAAAGCGAGCGCAGGTGGTTTATTAAGGCGGGTGTAAAAGGCAGTGGACTAACCATGTTT
+
GGGGGGGGGGGGGGGGGGGGGGGGGGGGDGGGFGGGGGGGDFGGGGGCFGGGGGGGGGGGGGGGGGGGGFEFGDEGGGGG?FFFFGGC+@FG?FGGGGGGGGFFG:EFGGGGGGGGGA,8FFFDGFEGFF?FDG?DFFD<,DFDFEGGC<<BGGFFFFGGGFGGGC3BFG7BFB:DFF:@E:=CC5FGD:EEEGG>E9CFG<F@CF+3BE*121*/:C7:?<G5:?++27C*7EDGDGFGF<>:<DGGDGGF994)*9FFG*0)05C3)*=*0*7).-2077**9@??F?*).)
@M04650:207:000000000-C238N:1:1101:7863:12503 1:N:0:19
ACTCCTACGGGAGGCAGCAGTGGGGAATATTGCACAATGGGCGAAAGCCTGATGCAGCGACGCCGCGTGAGGGAAGAAGGTTTTCGGATTGTAAACCTCTGTCTTAGGGGACGAAGAAGTGACGGTACCCTAGGAGGAAGCCACGGCTAACTACGTGCCAGCAGCCGCGGTAAAACGTAGGTGGCAAGCGTTGTCCGGAATTACTGGGTGTAAAGGGAGCGCAGGCGGGGTGTCAAGTTGGGTGTGAAATCTATGGGCTCAACCCATAGCGTGCACTCAAAACTGGCACTCTTG
+
GGGGGGGGGGGGGGGGGGGGGGGGGDGGGGGGGGGGGGGGGGGGGGGGGGGGGGGGGGGGGGGGGGGGGGGGGGGGGGGGGGGGGGGGGGGGGGGGGGGGGGGGGGGGGGGDGGGGEGGGGGGGGGGGGFCGCFFGGGFGGGGGGGGGGGGGGGGGGGGGGGGGGGGGGGFGGGCEGEGGGGGGGGGGGGGGGGFFGGGEGGGGFGGGFEGFCFFCEGGGGDEGGGGGGGGGFCGFGGFGFD5>CDGGFGGGGGGFFFFFF@GGFGGFFFFFEFFFDFGFF<<69@F<289>24
@M04650:207:000000000-C238N:1:1101:18238:12530 1:N:0:19
ACTCCTACGGGAGGCAGCAGTGGGGAATATTGGACAATGGACCAAAAGTCTGATCCAGCAATTCTGTGTGCACGACGAAGTTTTTCGGAATGTAAAGTGCTTTCAGTTGGGACGAAGAAAGTGACGGTAACTACCCAGAAAGGGACGGCTAACTACGTGCCAGCAGCCGCGGTAATACGTAGGTCCCGAGCGTTGTCCGGATTTATTGGGCGTAAAGCGAGCGCAGGTGGTTTATTAAGTCTGGTGTAAAAGGCAGTGGCTCAACCATTGTATGCATTGGAAACTGGTAGACTT
+
GGGGGGGGGGGGGGGGGGGGGGGGGGGGGGGGGGGGGGGGGGGGGGGGGGGGGGGGGGGGGGGGGGGGGGGGGGGGGGGGGGGGGGGGGGGGGGGGGGGGGGGGGGGGGGGGGGGGGGGGGGGGGGGGGGGGGGGGGGGGGGGGGGGGGGGGGGGGGGGGGGGGGGGGGGGGGGGGGGGGGGGGGGGGGGGGGGDGGGGGGEGGGGGGGGGGGGGGGGGGGGGGGGEFCGGGFGFGGFFGFFFFGGGGFGGGDFGFFFFFGFGD?FGFFFFFFFFBBFGFFFGFFFF4<FFBF>
@M04650:207:000000000-C238N:1:1101:21283:12537 1:N:0:19
ACTCCTACGGGAGGCAGCAGTGGGGAATATTGCACAATGGGCGAAAGCCTGATGCAGCGACGCCGCGTGAGGGAAGAAGGTTTTCGGATTGTAAACCTCTGTCTTCGGGGACGATAATGACGGTACCCGAGGAGGAAGCCACGGCTAACTACGTGCCAGCAGCCGCGGTAAAACGTAGGTGGCAAGCGTTGTCCGGAATTACTGGGTGTAAAGGGAGCGCAGGCGGAATGCCAAGTTGAATGTGAAAACTATGGGCTCAACCCATAGACTGCGTTCAAAACTGGCGTTCTTG
+
GGGGGGGGGGGGGGGGGGGGGGGGGGGGGGGGGGGGGGGGGGGGGGGGGGGGGGGGGGGGGGGGGGGGGGGGGGGGGGGGGGGGGGGGGGGGGGGGGGGGGGGGGGGGGGGGGGGGGGGGGGGGGGGGGGGGGGGGGGGGGGGGGGGGGGGGGGGGGGGGGGGGGGGGGGGGGGGGGGGGGGGGGGGGGGGGGGGGGGGGGGGGGGFEGGGGGGGGGGGGGGGGGGGGGGGFFGGFGGFGFGFFGGGGFGGGFFGFFFFFGFGGFGGFFFFFFDFFFFGFFFGFFFF>?FFF
@M04650:207:000000000-C238N:1:1101:8237:12551 1:N:0:19
ACTCCTACGGGAGGCAGCAGTAGGGAATCTTCGGCAATGGACGAAAGTCTGACCGAGCAACGCCGCGTGAGTGAAGAAGGTTTTCGGATCGTAAAACTCTGTTGGTAGAGAAGAACGTTGGTGAGAGTGGAAAGCTCATCAAGTGACGGTAACTACCCAGAAAGGGACGGCTAACTACGTGCCAGCAGCCGCGGTAATACGTAGGTCCCGAGCGTTGTCCGGATTTATTGGGCGTAAAGCGAGCGCAGGTGGTTTATTAAGTCTGGTGTAAAAGGCAGTGGCTCAACCATTGT
+
GGGGGGGGGGGGGGGGGGGGGGGGGGGGGGGGGGGGGGGGGGGGGGGGGGGGGGGGGGGGGGGGGGGGGGGGGGGGGGGGGGGGGGGGGGGGGGGGGGGGGGGGGGGGGGGGGGGGGFEGGGGGGGGFGGGGGGGGGGGGGGGGGGGGGGGGGGGGGGGGGGGGGGGGGGGGGGGGGGGGGGGGGGGGGGGGGGGCEGGFGGGGGGFGGGGGGGEGG<FGGGDGC?FGGGGGFGCEDFFGBGDFGGGDECFD7DDFFFF?GFGGFGGFFFF=@FDFFFGFFF5?FFFFFF4AF
@M04650:207:000000000-C238N:1:1101:25353:12555 1:N:0:19
ACTCCTACGGGAGGCAGCAGTGGGGAATATTGCACAATGGGCGAAAGCCTGATGCAGCGACGCCGCGTGAGGGAAGAAGGTTTTCGGATTGTAAACCTCTGTCTTAGGGGACGAAGAAGTGACGGTACCCTAGGAGGAAGCCACGGCTAACTACGTGCCAGCAGCCGCGGTAAAACGTAGGTGGCAAGCGTTGTCCGGAATTACTGGGTGTAAAGGGAGCGCAGGCGGGGTGTCAAGTTGGGTGTGAAATCTATGGGCTCAACCCATAGCGTGCACGCAAAACTGGCACTCTTG
+
GGGGGGGGGGGGGGGGGGGGGGGGGGGGGGGGGGGGGGGGGGGGGGGGGGGGGGGGGG@GCGGGGGGGGGGGGGGGGGGGFFGGGGGGGGGGGGGGGGGGGGGFFEFGGGGEGGGGDDFDFGGC:FDEA>=3DFFGGFFFCD@B@CEBFFGGFGGG7@:FFFFCEF8CG@CGGCC@EGCFEFGGGGGFGGGGGGGGGGGGGGGGF:E78ACG79CCE57<EGGG8CEGGGCEEGGFFG*:@G@DCGDGFFGGGGGF4<>:FFGC>CG:@6>))<37(4C>7<<9@FF?)099)5
@M04650:207:000000000-C238N:1:1101:15277:12606 1:N:0:19
ACTCCTACGGGAGGCAGCAGTGGGGAATATTGCACAATGGGCGAAAGCCTGATGCAGCGACGCCGCGTGAGGGAAGAAGGTTTTCGGATTGTAAACCTCTGTCTTAGGGGACGAAGAAGTGACGGTACCCTAGGAGGAAGCCACGGCTAACTACGTGCCAGCAGCCGCGGTAAAACGTAGGTGGCAAGCGTTGTCCGGAATTACTGGGTGTAAAGGGAGCGCAGGCGGGGTGTCAAGTTGGGTGTGAAATCTATGGGCTCAACCCATAGCGTGCACTCAAAACTGGCACTCTTG
+
GGGGGGGGGGGGGGGGGGGGGGGGGGGGGGGGGGGGGGGGGGGGGGGGGGGGGGGGGGGGGGGGGGGGGGGGGGGGGGGGGGGGGGGGGGGGGGGGGGGGGGGGGGGGGGGGGGGGGGGGGGGGGGGGGGGGGGGGGGGGGGGGGGGGGGGGGGGGGGGGGGGGGGGGGGGGGGGGGGGGGGGGGGGGGGGGGGGGGGGGGGGGGGGGGGDFFFGGGGGGGGGGEGGGGGEGFGGFGGFGFGFFGCDFFGGGGGGFFFFFFFGGFGG:FFFBDF5FFFGFFA<?FFFFF?FB2)
@M04650:207:000000000-C238N:1:1101:5869:12609 1:N:0:19
ACTCCTACGGGAGGCAGCAGTAGGGAATCTTCGGCAATGGACGAAAGTCTGACCGAGCAACGCCGCGTGAGTGAAGAAGGTTTTCGGATCGTAAAACTCTGTTGGTAGAGAAGAACGTTGGTGAGAGTGGAAAGCTCATCAAGTGACGGTAACTACCCAGAAAGGGACGGCTAACTACGTGCCAGCAGCCGCGGTAATACGTAGGTCCCGAGCGTTGTCCGGATTTATTGGGCGTAAAGCGAGCGCAGGTGGTTTATTAAGTCTGGTGTAAAAGGCAGTGGCTCAACCATTGTT
+
GGGGGGGGGGGGGGGGGGGGGGGGGGGGFGGGGGGGDGGGDGGGGGGFGGGG<FGGGGGGFGGGGGGGGGEFGGGGGGGGG<DFE@FFCFGGGFGGGGGGFEGGGGCEGGGGGGGDGFEGGFGFFCFFGCFGCFGCGFGGGGGGGGGFGCGCFFGCFGCD<FCGGGGFEDDEFFGFGGGCFFGGGGGGGGDCECCCGGGGGGG8@FGGFEGEGDEGEDC>CDC58CFEDGGFFGCCGCFGFDFDGCC7;97911*68BB?G8**99*4>967BFDF0:59??4?FF):06?<:)
@M04650:207:000000000-C238N:1:1101:9226:12616 1:N:0:19
ACTCCTACGGGAGGCAGCAGTGGGGAATATTGCACAATGGGCGAAAGCCTGATGCAGCGACGCCGCGTGGAGGAAGAAGGTTTTCGGATTGTAAACTCCTGTCTTCGGGGACGATAATGACGGTACCCGAGGAGGAAGCCACGGCTAACTACGTGCCAGCAGCCGCGGTAAAACGTAGGTGGCAAGCGTTGTCCGGAATTACTGGGCGTAAAGCGCACGCAGGCGGGTTTATAAGTCAGATGTAAAAGGCAGGTGCTTACCATCTGTTTGTCATCTGATACTGTAAGCCTAG
+
GGGGGGGGGGGGGGGGGGGGGGGGGGGGGGGGGGGGGGGGGGGGGGGGGGGGGGGGGGGGGGGGGGGGGGGGGGGGGGGGGGGGGGGGGGGGGGGGGGGGGGGGGGFGGGGGGGGGGGGGGGGGGGFFGGGGGGGGGGGGGGGEDGGFGGGGGGCGGGGGGGGGGGGGGGGGGGGGGGGGGGGGGGGGGGGGGGGGGGGGGGGGGGGGGGGGGGDCEGGGGGGGGGGG=DFCF77<FFFCBGFBFG7*<DGGGDGFFFF:FFGGFGGFFFFFFFBF>2C?FFCFFFF7>@FF
@M04650:207:000000000-C238N:1:1101:21850:12626 1:N:0:19
ACTCCTACGGGAGGCAGCAGTAGGGAATCTTCGGCAATGGACGAAAGTCTGACCGAGCAACGCCGCGTGAGTGAAGAAGGTTTTCGGATCGTAAAACTCTGTTGGTAGAGAAGAACGTTGGTGAGAGTGGAAAGCTCATCAAGTGACGGTAACTACCCAGAAAGGGACGGCTAACTATGTGCCAGCAGCCGCGGTAATACGTAGGTTCCGAGCGTCGTCCGGATGTATTGGGCGTAAAGCGAGCGCAGGCGGTTTATTAAGTCTGGTGTACACGGCAGTGGCTCAACCATTGT
+
CF@EFGGGGB:;FGGGGGGGGGGFGFFD@FGEFDEEGGFGGFGEGG@FDEDGFFGGGC7AFG@FC:FFEGGACAFEEG,49EEFFGGG:E@FG=BBFGGFFGDEFGCFCFFGGDCFCGGGCGG,BA<>DFB<<D,DF9,3D,F,=FF3+CFGFCFF3F,@7@CFF@:<F7@BB7:DF,DCGC9;,58C,8:EC5::EGF9ECFFCF+:+C5E5C:**193:DCE/3C+0C@FFCCCD*9>@C@FGCDD))7)1)968BFFGF*:@42.)**9*)))429;)4FF6/.(2@FBF
@M04650:207:000000000-C238N:1:1101:6673:12664 1:N:0:19
ACTCCTACGGGAGGCAGCAGTGGGGAATATTGCACAATGGGCGAAAGCCTGATGCAGCGACGCCGCGTGAGGGAAGAAGGTTTTCGGATTGTAAACCTCTGTCTTAGGGGACGAAGAAGTGACGGTACCCTAGGAGGAAGCCACGGCTAACTACGTGCCAGCAGCCGCGGTAAAACGTAGGTGGCAAGCGTTGTCCGGATTTATTGGGCGTAAAGCGAGCGCAGGTGGTTTCTTAAGTCTGATGTAAAAGGCAGTGGCTCAACCATTGTGTGCATTGGAAACTGGGAGACTTG
+
GGGGGGGGGGGGGGGGGGGGGGGGGGGGGGGGGGGGGGGGGGGGGGGGGGGGGGGGGGGGGGGGGGGGGGGGGGGGGGGGGGGGGGGGGGGGGGGGGGGGGGGGGGGGGGGGGGGGGGFGGGGGGGGGGGGGGGFGGGGGGDGGGGGGGGGGGGDGGGGGGGGGGGGGGGGGCCFDGGGGGGGGGGGG>EGGGGGGGGDECFDGGGGCFEGGGGGGGDDGEGGGGCGGGGFCFGGCCDFGFFFFGGCFF=DGGGGFFF49EFG:>GC97B:@FFFF<?FFF<DFFFF?0;6)2
@M04650:207:000000000-C238N:1:1101:5168:12691 1:N:0:19
ACTCCTACGGGAGGCAGCAGTGGGGAATATTGCACAATGGGCGCAAGCCTGATGCAGCCATGCCGCGTGTATGAAGAAGGCCTTCGGGTTGTAAAGTACTTTCAGCGGGGAGGAAGGTGTTGTGGTTAATAACCGCAGCAATTGACGTTACCCGCAGAAGAAGCACCGGCTAACTCCGTGCCAGCAGCCGCGGTAATACGGAGGGTGCAAGCGTTAATCGGAATTACTGGGCGTAAAGCGCACGCAGGCGGTCTGTTAAGTCAGATGTGAAATCCCCGGGCCCAACCTGGTAAC
+
EFEGGGGGGGGGGGGGGGGGGGEFDGGGGGGGGGGGGGGFFFGCFGGGGGGGGGGGDGGGFGDGDEEF@FGGGGGGGGGFFG?FGGECFGGGGGGGGEGGGGGGGGG7@EGGDGGGGGGGGG<:BFFFFGDADDFCE3>BCFE<=CFFEG7CFGECFG<CFCFGGGGGDG>8FCFGCEGDGGGGGGC88C8CBEGG7FECE>CGGC55CFG5**;CCCDFC<CFC7+A<DDGFCDGGF=7)1<>3D5DDGDCCDGF477@<@F>***6*9**90)/49<5:()00.58050.:5
@M04650:207:000000000-C238N:1:1101:11767:12744 1:N:0:19
ACTCCTACGGGAGGCAGCAGTAGGGAATCTTCGGCAATGGACGAAAGTCTGACCGAGCAACGCCGCGTGAGTGAAGAAGGTTTTCGGATCGTAAAACTCTGTTGGTAGAGAAGAACGTTGGTGAGAGTGGAAAGCTCATCAAGTGACGGTAACTACCCAGAAAGGGACGGCTAACTACGTGCCAGCAGCCGCGGTAATACGTAGGTCCCGAGCGTTGTCCGGATTTATTGGGCGTAAAGCGAGCGCAGGTGGTTTATTAAGTCTGGTGTAAAAGGCAGTGGCTCAACCATTGTT
+
GGGGGGGGGGGGGGGGGGGGGGGGGGGGGGGGGGGGGGGGGGGGGGGGGGGGGGGGGGGGGGGGGGGGGGGGGGGGGGGGGGGGGGGGGGGGGGGGGGGGGGGGGGGGGGGGGGGGGGGGGGGGGGGGGGGGGGGGGGGGGGGGGGGGGGGGGGGGGGGGGGGGGGGGGGGGGGGGGGGGGGGGGGGGGGGGGGGGGGGGGGGGGGGGGGGDEGGGGGGGGGEEEGGGGGGGF=<=DGFGFG>5DDDGFGGGGGG@BFFF?FCGFFGBFFF47=>>:1FFFFFFF4??BFFBF4
@M04650:207:000000000-C238N:1:1101:18478:12786 1:N:0:19
ACTCCTACGGGAGGCAGCAGTAGGGAATCTTCGGCAATGGACGAAAGTCTGACCGAGCAACGCCGCGTGAGTGAAGAAGGTTTTCGGATCGTAAAACTCTGTTGGTAGAGAAGAACGTTGGTGAGAGTGGAAAGCTCATCAAGTGACGGTAACTACCCAGAAAGGGACGGCTAACTACGTGCCAGCAGCCGCGGTAATACGTAGGTCCCGAGCGTTGTCCGGATTTATTGGGCGTAAAGCGAGCGCAGGTGGTTTATTAAGTCTGGTGTAAAAGGCAGTGGCTCAACCATTGTT
+
GGGGGGGGGGGGGGGGGGGGGGGGGGGGGGGGGGGGGGGGGGGGGGGGGGGGGGGGGGGGGGGGGGGGGGGGGGGGGGGGGGGGGGGGGGGGGGGGGGGGGGGGGGGGGGGGGGGGGGGGGGGGGFGGGGGFGGGGGGGGGGGGGGGGGGGGGGGGFGGGGGGGGGGGGGCEGFGGGGGGGGGGGGGGGGGGGGGGGGGGGGGGGGGGGGDDGGGG5DGGGG;CEF9FG>F=>CGGD3?GFGFFG:DG@CC5/9F?@FBFCBCC?FFBFFFFBFE>767@FB4FFFFF6FFB<)
@M04650:207:000000000-C238N:1:1101:10239:12795 1:N:0:19
ACTCCTACGGGAGGCAGCAGTGGGGAATATTGCACAATGGGCGAAAGCCTGATGCAGCGACGCCGCGTGAGGGAAGAAGGTTTTCGGATTGTAAACCTCTGTCTTCGGGGACGATAATGACGGTACCCGAGGAGGAAGCCACGGCTAACTACGTGCCAGCAGCCGCGGTAAAACGTAGGTGGCAAGCGTTGTCCGGAATTACTGGGTGTAAAGGGAGCGCAGGCGGAATGCCAAGTTGAATGTGAAAACTATGGGCTCAACCCATAGACTGCGTTCAAAACTGGCGTTCTTG
+
GGGGGGGGGGGGGGGGGGGGGGGGGGGGGGGGGGGGGGGGGGGGGGGGGGGGGGGGGGGGGGGGGGGGGGGGGGGGGGGGGGGGGGGGGGGGGGGGGGGGGGGGGGGGGGGEFFFGGGGGGGGGGGFFGGGGEGGGGGGGGCGGD7FGGGGGGGGGGGGGGGGGGGDGGGGGGGGGGGGGGGGGGGCEEDEGGGGGGEGGGGGGGGFGCFCGGGGGGGGGGGGGGGGDGGF6?7C<FFFC?FFFDDDGFGGGGF4)53*16>DCFGD)9*977@BB:)>FFDFFFED>FF*<
@M04650:207:000000000-C238N:1:1101:19839:12799 1:N:0:19
ACTCCTACGGGAGGCAGCAGTGGGGAATATTGCACAATGGGGGAAACCCTGATGCAGCAACGCCGCGTGAGTGATGAAGGTTTTCGGATCGTAAAGCTCTGTCTTTGGGGAAGATAATGACGGTACCCAAGGAGGAAGCCACGGCTAACTACGTGCCAGCAGCCGCGGTAATACGTAGGTGGCGAGCGTTATCCGGATTTACTGGGCGTAAAGGGAGCGTAGGCGGATGATTAAGTGGGATGTGAAATACCCGGGCTCAACTTGGGTGCTGCATTCCAAACTGGTTATCTAG
+
GGGGGGGGGGGGGGGGGGGGGGGGGGGGGGGGGGGGGGGGGGGGGGGGGGGGGGGGGGGGGGGGGGGGGGGGGGGGGGGGGGGGGGGGGGGGGGGGGGGGGGGGGGGGGGGGGFGGGGGGGGGGGGGGGGGGGGGGGGGGGGGGGGGGGGGGGGGGGGGGGGGGGGGGGGGGGGGGGGGGGGGGGGGGGGGGGGGGGGGGGGGGGGGGGGGGGGGFDCCDGGGGGGGGGGGGFGGGGGFCFDFFGGGGFGGGGGGFDFF@FFGGFGGFFFFF4@@F><FFFFGFFFF74@=4
@M04650:207:000000000-C238N:1:1101:6833:12831 1:N:0:19
ACTCCTACGGGAGGCAGCAGTGGGGAATATTGCACAATGGGCGAAAGCCTGATGCAGCGACGCCGCGTGAGGGAAGAAGGTTTTCGGATTGTAAACCTCTGTCTTTGGGGACGAAGAAGTGACGGTACCCAAGGAGGAAGCCACGGCTAACTACGTGCCAGCAGCCGCGGTAAAACGTAGGTGGCAAGCGTTGTCCGGAATTACTGGGTGTAAAGGGAGCGCAGGCGGGGTGTCAAGTTGGGTGTGAAATCTATGGGCTCAACCCATAGCGTGCACTCAACACTGGCACTCTTG
+
GGGGGGGGGGGEGGGGGGGGGGGGGGGGGGGGGGGGGGGGGGGGGGGGGGGGGGGGGGGGGGGGGGGGGGGGGGGGGGGGCGGGGGGGGGGGGGGGGGGGGGGGGGGGGEGGGGGGGGGGGGGGGGGGFGGGGGGGGGGGGFGGGGGGGGGGGGDGFGGGGGGGGGGGGGGGGGGGGGFGGGGGFGCGGGGGGGFFGGG>FGGG9FFGGCEGGGGGGGGGGGGGGGGGEGEGFCFF6*@FFGDFGGGGFGGGFGG@FFF3CFFG>DGBFFF555>FB09F48<F?>>?7?F<AD
@M04650:207:000000000-C238N:1:1101:28972:12849 1:N:0:19
ACTCCTACGGGAGGCAGCAGTGGGGAATATTGCACAATGGGCGCAAGCCTGATGCAGCAACGCCGCGTGAGGGATGACGGCCTTCGGGTTGTAAACCTCTTTTAGCAGGGAAGAAGCGAAAGTGACGGTACCTGCAGAAAAAGCGCCGGCTAACTACGTGCCAGCAGCCGCGGTAATACGTAGGGCGCAAGCGTTATCCGGAATTATTGGGCGTAAAGAGCTCGTAGGCGGTTTGTCGCGTCTGCTGTGAACTCCGGAGGCTCAACCTCCGGCCTGCAGTGGGTACGGGCAGAC
+
GGGGGGGGGGGGGGGGGGFGGGGGGGGGGGGGGGGGGGGGGGGGGGGGGGGGGGGGGGGGGGGGGGGGGGGGGGGGGGGGGGGGGFGGGGGGGFGGGGGGGGGGFGFGGGG@FCEF8EFG@FFFGGGGGGGGGGFGGGFGGDFFGEGGGGGGGGGGGGGGGGGGGDCEGGDDEGGGGGGGGGFDGGGG7EGGDEEEGGGGGC8CFGGGGGGFGGCEFDFGFFFEEG5CCDE:;EGGDDFGEGF3DFG7<DG7*:9B>E3<EFGGFGF:F<;)8>>FB:<@F74>4;502>5144
@M04650:207:000000000-C238N:1:1101:19647:12851 1:N:0:19
ACTCCTACGGGAGGCAGCAGTGAGGAATATTGCACAATGGGGGAAACCCTGATGCAGCGACGCCGCGTGAGGGAAGAAGGTTTTCGGATTGTAAACCTCTGTCTTAGGGGACGAAGAAGTGACGGTACCCTAGGAGGAAGCCACGGCTAACTACGTGCCAGCAGCCGCGGTAATACGTAGGTCCCGAGCGTTGTCCGGATTTATTGGGCGTAAAGCGAGCGCAGGTGGTTTATTAAGTCTGGTGTAAAAGGCAGTGGCTCAACCATTGTATGCATTGGAAACTGGTAGACTTGG
+
GGGGGGGGGGGGGGDGGGGGGGGGGGGGGGGGGGGGGGGGGGGGGGGFGGGGGGGGGGGGGGGGGGGGGGGGGGGGGGGGGGGGGGGGGGGGGGGGGGGGGGGGGGGGGGGGGGGGGGGGGGGGGGGGGGGDGGFFGGGGGGGGGGGGGGGGGGGGGGGGGGDFGGGGGGGGGGGGGGGFEGGGGG5CGGGGDGGGGGEGGGCFCFGGGGGGGGGGGDGGGDEGGCFGGG8CFFFCFGFGFGFFGGGG**CFFGGF?>FFGFGGFGGAFFFFFFFF??GF=?GF?7FB>B?AD)
@M04650:207:000000000-C238N:1:1101:11459:12856 1:N:0:19
ACTCCTACGGGAGGCAGCAGTGGGGAATATTGCACAATGGGCGAAAGCCTGATGCAGCGACGCCGCGTGAGGGAAGAAGGTTTTCGGATTGTAAACCTCTGTCTTAGGGGACGAAGAAGTGACGGTACCCTAGGAGGAAGCCACGGCTAACTACGTGCCAGCAGCCGCGGTAAAACGTAGGTGGCAAGCGTTGTCCGGAATTACTGGGTGTAAAGGGAGCGCAGGCGGGGTGTCAAGTTGGGTGTGAAATCTATGGGCTCAACCCACAGCGTGCACTCAACACTGGCACTCTTG
+
GGGDGGGG7BFCGCEFGGFFFEEFFGDGFGEGGGGGGFGGGFCFGGGGGFGFGGGGGFGGGDGF@FEGCFE@@FFFGGGGGGGGGGDGGGGGEFGGGGGGGGGGGFGFFECDFGGFCGFD<9FFCFDGGFF8FF@FG>CFGFGFDEGGGGGGGGGGCFFCEG:DFCGE:ECC<A;ECG+4;CFG7E94*8AB>:><EE5:F?FG7@?FFGCGCEDD/9C58C8*:E57:)2*06:C421:?D>55CF*00?C***;4;)7FFGCB**-.)0005:=22*/),9?=F4(.764<2
@M04650:207:000000000-C238N:1:1101:6957:12859 1:N:0:19
ACTCCTACGGGAGGCAGCAGTGGGGAATATTGCACAATGGGCGAAAGCCTGATGCAGCGACGCCGCGTGAGGGAAGAAGGTTTTCGGATTGTAAACCTCTGTCTTAGGGGACGAAGAAGTGACGGTACCCTAGGAGGAAGCCACGGCTAACTACGTGCCAGCAGCCGCGGTAAAACGTAGGTGGCAAGCGTTGTCCGGAATTACTGGGTGTAAAGGGAGCGCAGGCGGGGTGTCAAGTTGGGTGTGAAATCTATGGGCTCAACCCATAGCGTGCACTCAAAACTGGCACTCTTT
+
GGGGGGGGGGGGGGGGGGGGGGGGGGGGGGGGGGGGGGGGGGGGGGGGGGGGGGGGGGGGGGGGGGGGGGGGGGGEGGGGGGGGGFFCGGGGGGGGGGGGGGGGGGGGGGGGGGGGGGFGGGGGGGGGGGFGGGGGGGCGG?CGGGGGGGGGFGGGGGDGCFGGGFGGGGGGEGCGGEGGDFGGGFCECGEGGGGGGGGGGFGGGGGGGGGGG7FGGGGGGGGCEGGGGGGEFGGGGGFGFD;BGD::FGGDFGGFFFFFGFGGEGG0)/<>>3>F9?F?FAFFF?:0<7)))-
@M04650:207:000000000-C238N:1:1101:3968:12913 1:N:0:19
ACTCCTACGGGAGGCAGCAGTGGGGAATTTTGGACAATGGGGGCAACCCTGATCCAGCCATGCCGCGTGCAGGAAGAAGGCCTTCGGGTTGTAAACTGCTTTTGTCAGGGAAGAAATCCTGCTTGATAATACCTTGCGGGGATGACGGTACCTGAAGAATAAGCACCGGCTAACTACGTGCCAGCAGCCGCGGTAATACGTAGGGTGCGAGCGTTAATCGGAATTACTGGGCGTAAAGCGTGCGCAGGCGGTGTTGTAAGACCGATGTGAAATCCCCGGGCTTAACCTGGGAAC
+
GGGGGGGGGGGFFGEGGDGGGGGGGGGGGGFGGGGGGGGGGGGGGGGGGGGGGGGEGGGGGGGGGGGGGGFFGGGGGGGGGGGGGFGGGGGGGFFFGGGGGGGGGFGGGGGGDGGGGGGGGGGGGGGGFEFGGGGDGGGGEDGGGDFDGGCFGGF79;FFCFGGGGBFGGGGCDFGGGGGGGGFGGCGGGEGGGGCFEGGGGGG7FGGGEEGEGG5FGFGGG=FGFDFGGCC@GD*1:FGB<@@<DCDDGGGDD55<48BGFGGDG*4??@BFF67<6D)79<?=F=A?::7?4
@M04650:207:000000000-C238N:1:1101:27604:12923 1:N:0:19
ACTCCTACGGGAGGCAGCAGTGGGGAATATTGCACAATGGGCGAAAGCCTGATGCAGCGACGCCGCGTGAGGGAAGAAGGTTTTCGGATTGTAAACCTCTGTCTTAGGGGACGAAGAAGTGACGGTACCCTAGGAGGAAGCCACGGCTAACTACGTGCCAGCAGCCGCGGTAAAACGTAGGTGGCAAGCGTTGTCCGGAATTACTGGGTGTAAAGGGAGCGCAGGCGGGGTGTCAAGTTGGGTGTGAAATCTATGGGCTCAACCCATAGCGTGCACTCAAAACTGGCACTCTTG
+
GGGGGGGGGGGGGGGGGGGGGGGGGGGGGGGGGGGGGGGGGGGGGGGGGGGGFGGGGGGGGGGGGGGGGGGGGGGGGGGGGGGGGGGGGGGGGGGGGGGGGGGGGFGE<CGGGGGGGCFDFGGEGGGGGGGGFGGFGGGGGGGGGGGGDGGGGGGGGGGGGGGGGGGGGGGGGGGGGGGGGGGGGGGGGGGGGGGGCGECFGFGFGGGGGCF<EEGCFDCEDCEGGGGGGEGFGGCGGFFF5>:)>FFFFCFGG=F4FFFGFGGF3DFFFFDFBFFDBC?4<GF?:>:)7?9>)
@M04650:207:000000000-C238N:1:1101:21217:12931 1:N:0:19
ACTCCTACGGGAGGCAGCAGTAGGGAATCTTCGGCAATGGACGAAAGTCTGACCGAGCAACGCCGCGTGAGTGAAGAAGGTTTTCGGATTGTAAACCTCTGTCTTCGAGGACGAAGAAGTGACGGTACTCGAGGAGGAAGCCACGGCTAACTACGTGCCAGCAGCCGCGGTAAAACGTAGGTGGCAAGCGTTGTCCGGAATTACTGGGTGTAAAGGGAGCGCAGGCGGGATGCCAAGTTGGACGTGAAATCTATGGGCTCAACCCATAGCGTGCGTTCAAAACTGGCGTTCTTG
+
GGGGGGGGGGGGGGGGGGGGGGGGGGGGGGGGGGGGGGGGGGGGGGGGGGGGGGGGGGGGGGGGGGGGGGGGGGGGGGGGGGGGGGGGGGGGGGGGGGGGGGGGGGGGGGGGGGGGGGGGGFGGGGFGGGGEFGGGGGGGGFGGEGGGGFGGGFGGGFGGGGGGGGGGGGFE:<B@EGCEEGGGGGCFFEGGEGGGGGGGFFDGGG6FCECC7<C@5DD3ECGGGGGGGGGGFGGGGDFGFCFEDG<D*CFGGCFFFF>>F6FC>*90<F>E@>)86?G?F2*67?5>?>D?4-
@M04650:207:000000000-C238N:1:1101:15411:12944 1:N:0:19
ACTCCTACGGGAGGCAGCAGTAGGGAATCTTCGGCAATGGACGAAAGTCTGACCGAGCAACGCCGCGTGAGTGAAGAAGGTTTTCGGATCGTAAAACTCTGTTGGTAGAGAAGAACGTTGGTGAGAGTGGAAAGCTCATCAAGTGACGGTAACTACCCAGAAAGGGACGGCTAACTACGTGCCAGCAGCCGCGGTAATACGTAGGTCCCGAGCGTTGTCCGGATTTATTGGGCGTAAAGCGAGCGCAGGTGGTTTATTAAGTCTGGTGTAAAAGGCAGTGGCTCAACCATTGTT
+
GGGGGGGGGGGGGGGGGGGGGGGGGGGGGGGGGGGGGGGGGGGGGGGGGGGGGGGGGGGGGGGGGGGGGEGGGGGGGGGGGGGGGGGGGGGGGGGGGGGGGGGGGGGGGGGGGGGGGFGGGGGGGGGGGGGGGGGGGGGGGGGGGGGGGGGGGGGGGGGGGGGGGGGGGGGGGGGGGGGGGGGGGGGGGGGGGGGGGGGGGGGGGGGGGGGGGG>GGGGGGG55C6?EFFGGFGD593@FFGFFGG:DFFGG3C>:BFF=<9CF=FGFF?F?BFEFFF06<:>FFFFFB46)))
@M04650:207:000000000-C238N:1:1101:18858:12999 1:N:0:19
ACTCCTACGGGAGGCAGCAGTAGGGAATCTTCGGCAATGGACGAAAGTCTGACCGAGCAACGCCGCGTGAGTGAAGAAGGTTTTCGGATCGTAAAACTCTGTTGGTAGAGAAGAACGTTGGTGAGAGTGGAAAGCTCATCAAGTGACGGTAACTACCCAGAAAGGGACGGCTAACTACGTGCCAGCAGCCGCGGTAATACGTAGGTCCCGAGCGTTGTCCGGATTTATTGGGCGTAAAGCGAGCGCAGGTGGTTTATTAAGTCTGGTGTAAAAGGCAGTGGCTCAACCATTGTT
+
GGGGGGGGGGEGGGGGGGGGGGGGGGGGFGGEGEGGGGGGGGGGGGGGGGGGGGGGGGEFGG>FGGGGGGGGGGGGGGGG<FFGGFEGF:FFEFGFG8?<FGG?FCEGGGGGGGGGG<EFGGGGGGFDDD,BDFGCD9FGGGGGG9FFE<CEGFGGGGGF@8@FDEGF@EGDGGGGFGG:DGGCFGGGG>:EGC:BCBCFG9CFEFFGDEECE=ECC5DCEDE*;+0<CGD=FG3C5>FD>DDEGDGGE*9CD*>)99@FGFCCF**(798/@FFF:?09@BD@4/.4(6*6))
@M04650:207:000000000-C238N:1:1101:17224:13045 1:N:0:19
ACTCCTACGGGAGGCAGCAGTGGGGAATATTGCACAATGGGCGAAAGCCTGATGCAGCGACGCCGCGTGAGGGAAGAAGGTTTTCGGATTGTAAACCTCTGTCTTCGGGGACGATAATGACGGTACTCGAGGAGGAAGCCACGGCTAACTACGTGCCAGCAGCCGCGGTAAAACGTAGGTGGCAAGCGTTGTCCGGAATTACTGGGTGTAAAGGGAGCGCAGGCGGGGTGTCAAGTTGGGTGTGAAATCGATGGGCTCAACCCATAGCGTGCACTCAAAACTGGCCCTCTTG
+
GGGGGGGGGGGGGGGGGGGGGGGGGGGGGGGGGGGGGGGGGGGFGGGGGGGGGGGGGGGGGGGGGGGGGGGGGGGGGGGGGGGGGGGGGGGGGGGGGGGGGGGGGGGGGGGGGGGGGGGGGGGGGGGGGGGGGGGGGGGGGGGGGGGGGGGGGGGGGGGGGGGGGGGEGEGGFGGE@FGGFGGGFEEEGDGEFGGGGGGGGGGGGGEEEGGCGCGGGGCDGGGGGGGGGG8<FEDFFGFGFGFDCFF>@*7C7DFFFFFFFFDDFFFDFFF35=*9(:F4>?FF))8:8592
@M04650:207:000000000-C238N:1:1101:22680:13083 1:N:0:19
ACTCCTACGGGAGGCAGCAGTGGGGAATATTGCACAATGGGCGAAAGCCTGATGCAGCGACGCCGCGTGAGGGAAGAAGGTTTTCGGATTGTAAACCTCTGTCTTAGGGGACGAAGAAGTGACGGTACCCTAGGAGGAAGCCACGGCTAACTACGTGCCAGCAGCCGCGGTAAAACGTAGGTGGCAAGCGTTGTCCGGAATTACTGGGTGTAAAGGGAGCGCAGGCGGGGTGTCAAGTTGGGTGTGAAATCTATGGGCTCAACCCATAGCGTGCACTCAAAACTGGCACTCTTG
+
GGGGGGGGGGGGGGGGGGGGGGGGGGGGGGGGGGGGGGGGGGGGGGGGGGGGGGGGGGGGGGGGGGGGGGGGGGGGGGGGGGGGGGGGGGGGGGGGGGGGGGGGGGGGGGGGGGGGGGGGGGGGGGGGGGGGGGGFGGGGGGGGGGGGGGGGGGGGGGGGGGGGGGGGGGGGGGGGG8FGGGGGGGGFGGGGGGGGEGGGGGGGGGGGGEGGGGGGGGGGGGGGGGGGGGGGFGGEFFFGFGFFDGGFFGGGGGGFFFFFG?FFDGGFFFFFFFFFFBGFFFGFFFFBFFF<<7
@M04650:207:000000000-C238N:1:1101:14608:13131 1:N:0:19
ACTCCTACGGGAGGCAGCAGTGGGGAATATTGCACAATGGGCGAAAGCCTGATGCAGCGACGCCGCGTGAGGGAAGAAGGTTTTCGGATTGTAAACCTCTGTCTTCGAGGACGAAGAAGTGACGGTACTCGAGGAGGAAGCCACGGCTAACTACGTGCCAGCAGCCGCGGTAAAACGTAGGTGGCAAGCGTTGTCCGGAATTACTGGGTGTAAAGGGAGCGCAGGCGGGATGCCAAGTTGGACGTGAAATCTATGGGCTCAACCCATAGCGTGCGTTCAAAACTGGCGTTCTTG
+
GGGGGGGGGGGGGGGGGGGGGGGGGGGGGGGGGGGGGGGGGGDEEGGGGGGGGFGGGGGGGGGGGGGGGGGGGGGGGGGGGGGGGGGGGGGGGGGGGGGGGGGGFGGGGGE@7BEGGGGGGCDGGEGGGGEAFEDFGGGGGGFGGGGGGGGGGGGGFGGGDGFGGGDG@E<EFGGGGGGGGEFGF6:*;BEEGGGDEGCEGGC7CECECECEEGFGGC5CC<C=8=EE55C=>FGCFG=FFFFEDDFC*:::CC>?4:>FFF<F)95(/7@>))7>??F??<D?6FF04:>14)
@M04650:207:000000000-C238N:1:1101:22337:13157 1:N:0:19
ACTCCTACGGGAGGCAGCAGTGGGGAATATTGCACAATGGGCGAAAGCCTGATGCAGCGACGCCGCGTGAGGGAAGAAGGTTTTCGGATTGTAAACCTCTGTCTTCGGGGACGATAATGACGGTACCCGAGGAGGAAGCCACGGCTAACTACGTGCCAGCAGCCGCGGTAAAACGTAGGTGGCAAGCGTTGTCCGGAATTACTGGGTGTAAAGGGAGCGCAGGCGGAATGCCAAGTTGAATGTGAAAACTATGGGCTCAACCCATAGACTGCGTTCAAAACTGGCGTTCTTG
+
GGGGGGGGGGGGGGGGGGGGGGGGGGGGGGGGGGGGGGGGGGGGGGGGGGGGGGGGGGGGGGGGGGGGGGGGGGGGGGGGGGGGGGGGGGGGGGGGGGGGGGGGGGGGGGGGGGGGGGGGGGGGGGGGGGGGGGGGGGGGGGGGGDCFGGGGGGGGGGGGGGGGGGGGGGGGGGEGGGGGGGGGGGGGGGGGGGGGGGGGGGGGGGGGGGGGGGGGGGGGGGGGGGEGGGGGFGGGGDFCFGFFGGGGFFGGGGCFFFFFGFGGFGG<FFFFFFFFFD>9FBG@FF@>FFF9
@M04650:207:000000000-C238N:1:1101:24866:13160 1:N:0:19
ACTCCTACGGGAGGCAGCAGTGGGGAATATTGCACAATGGGGGAAACCCTGATGCAGCAACGCCGCGTGAGTGATGACGGCCTTCGGATCGTAAAGCTCTGTCTTTGGGGACGATAATGACGGTACCCCAGGAGGAAGCCACGGCTAACTACGTGCCAGCAGCCGCGGTAATACGTAGGTGGCGAGCGTTGTCCGGATTTACTGGGCGTAAAGGGAGCGTAGGCGGATCCTTAAGTGGGATGTGACATACCCGGGCTTAACCTGGGTGCTGCATTCCAAACTGGGAATCGAG
+
EGGGGGGGGGGGGGGGGGGGGGGGGGGG9EFDFDGGGGGGGGGGGGDFGGGGFGGGGGGG<FGGGGGGGGDFGGA<FEGD+>F<FGGCG+CF<=FD9<EG?F@AFEFGDGGEGGCFGE9<<C7CF=BD+=F<BCC<,>@@,@:>7CC7F=3,*@7*><DFF8:F>CE:FE:BG98+?F7,?88C*/BE8*/CC<:***2C7<C0:F@C875CF9C*:))983AFE5:5*7CF6+:<D4:*/70=7*:>F0>C<CD55<4=F?*0)*227*=?:*992<CFFAC454618))4
@M04650:207:000000000-C238N:1:1101:14909:13189 1:N:0:19
ACTCCTACGGGAGGCAGCAGTGGGGAATATTGCACAATGGGCGAAAGCCTGATGCAGCGACGCCGCGTGAGGGAAGAAGGTTTTCGGATTGTAAACCTCTGTCTTAGGGGACGAAGAAGTGACGGTACCCTAGGAGGAAGCCACGGCTAACTACGTGCCAGCAGCCGCGGTAAAACGTAGGTGGCAAGCGTTGTCCGGAATTACTGGGTGTAAAGGGAGCGCAGGCGGGGTGTCAAGTTGGGTGTGAAATCTATGGGCTCAACCCATAGCGTGCACTCAAAACTGGCACTCTTG
+
GGGGGGGGGGGGGGGGGGGGCFGGGGGGGGGGGGGGGGGGGGGGGGGGGFFFGGGGGGGGGGGGGGGGGGGGGGGGGGGGGGGGGGGGGGGGGGGGGGGGGGGGGGGGGGGGGGGGGGGFGGGGGGGGGGGGGGGFGGGGGGGGGGGGGGGGGGGGGGGGGGGGGGGGGGGGGGGGGFFGGFGGGGGGGGGGGGGGGGGGFFGGFGGG;:>FCFFGGFGGGGGGGDGGED8C7CDGD?FGFG>BCGGGBGGGGGGFF>FFGFGGEGGF?FB:@E:?<?GFFAG?FFFBF?F)6>
@M04650:207:000000000-C238N:1:1101:27633:13206 1:N:0:19
ACTCCTACGGGAGGCAGCAGTAGGGAATCTTCGGCAATGGGGGCAACCCTGACCGAGCAACGCCGCGTGAGTGAAGAAGGTTTTCGGATCGTAAAACTCTGTTGTTAGAGAAGAACGTTAAGTAGAGTGGAAAATTACTTAAGTGACGGTATCTAACCAGAAAGGGACGGCTAACTACGTGCCAGCAGCCGCGGTAATACGTAGGTCCCAAGCGTTGTCCGGATTTATTGGTCGTAAAGCGAGCGCAGGTGGTTTCTTAAGTCTGATGTAAAAGGCAGTGGCTCAACCGTTGT
+
GGGGGGGGGGGGGGGGDGGGGGGGDFGG?E@FGDGGGGGGGGCGGGGGGGG?GGGGGECGGGGGGGGGG,CEFEGGAGGGGCEFGGE@FFFG@EGGGFFGGEGGGGFFCEFGGGGCFEGGAFEFGGF@FG@F9=FFFGGG,DFFFGFCGCFFGGGFEGGG7DF<@7DFGGDE@F:FGGG<FGGFFF8FDGGGGGEGGGCGFGGGGGCEFF6=CECEGGGGDGGG8EFGGGG28CD7C7677*83CGGDFGGGGFGFFFBBFFGFFG=<?6*71/7F?FGFF6596643(<5:B
@M04650:207:000000000-C238N:1:1101:23966:13211 1:N:0:19
ACTCCTACGGGAGGCAGCAGTGGGGAATATTGCACAATGGGCGAAAGCCTGATGCAGCGACGCCGCGTGAGGGAAGAAGGTTTTCGGATTGTAAACCTCTGTCTTAGGGGACGAAGAAGTGACGGTACCCTAGGAGGAAGCCACGGCTAACTACGTGCCAGCAGCCGCGGTAAAACGTAGGTGGCAAGCGTTGTCCGGAATTACTGGGTGTAAAGGGAGCGCAGGCGGGGTGTCAAGTTGGGTGTGAAATCTATGGGCTCAACCCATAGCGTGCACTCAAAACTGGCACTCTTG
+
GGGGGGGGGGGGGGGGGGGGGGGGGGGGGGGGGGGGGGGGGGGGGGGGGGGGGGGGGGGGGGGGGGGGGGGGGGGGGGGGGGGGGGGGGGGGGGGGGGGGGGGGGGGGGGGGGGGGGGGGGGGGGGGGGGGGGGGGGGGGGGGGGGGGGGGGGGGGGGGGGGGGGGGGGGGGGGGGGGGGGGGGGGGGGGGGGGGGGGGGGGGGGGGGGGGDGCFFEGGGGGGGGGGDGGGGFGGGGGFFFDFFGGGCFGGGFDFF4FFFGFGG@GG0??EE@3>FA:FFF2CFFFFFFF?BF>
@M04650:207:000000000-C238N:1:1101:27008:13243 1:N:0:19
ACTCCTACGGGAGGCAGCAGTGGGGAATATTGCACAATGGGCGCAAGCCTGATGCAGCCATGCCGCGTGTATGAAGAAGGCCTTCGGGTTGTAAAGTACTTTCAGCGAGGAGGAAGGTGTTGTGGTTAATAACCGCAGCAATTGACGTTACTCGCAGAAGAAGCACCGGCTAACTCCGTGCCAGCAGCCGCGGTAATACGGAGGATGCGAGCGTTATCCGGATTTATTGGGTTTAAAGGGTGCGTAGGTTGTAGATTAAGTCAGCGGTGAAAGTTTGTCGCTCAACGATAAAAT
+
GGGGGGGGGGGGGGGGGGGGGGGGGGGGGGGGGGGGGGGGGGGGGGGGGGGGGGGGGGGGGGGGGGGGGGGGGGGGGGGGGGGGGGGGGGGGGGGGGGGGGGGGGGGGGGGGGGGGGGGGGGGGGGGGGGGGGGGGGGGGGGGGGGGGGGGGGGGGGEGGGGGGGGGGGGGGGGGGGGGGGGGGGGGGGGGGGGGGGGFGGGGGGGGGGGGGGGGGGGGGGG5EGGF7FGG5BGGGGGFD5CBBCDGGFFGGGGGF4FFFCBFGFGGFFFFFFFFFFFGF>(17?FFF?DFFA2
@M04650:207:000000000-C238N:1:1101:9498:13267 1:N:0:19
ACTCCTACGGGAGGCAGCAGTGGGGAATATTGCACAATGGGCGAAAGCCTGATGCAGCGACGCCGCGTGAGGGAAGAAGGTTTTCGGATTGTAAACCTCTGTCTTCGAGGACGAAGAAGTGACGGTACTCGAGGAGGAAGCCACGGCTAACTACGTGCCAGCAGCCGCGGTAAAACGTAGGTGGCAAGCGTTGTCCGGAATTACTGGGTGTAAAGGGAGCGCAGGCGGGATGCCAAGTTGGACGTGAAATCTATGGGCTCAACCCATAGCGTGCACTCAAAACTGGCACTCTTG
+
GGGGGGGDFGGCCCGGGDGGGGGGGGGFGGGGGGFGGGGDFGGCEGGFGFGFGGFEC@FGGG:FFCGGGDCGDGDGGGGGG9FGGEED:CGGGGGGCGD,BFAECCGFF:FGEGGGGGGGG9E3>FFEFGGGGGGGGECFGGFFGGGG7F7EG:@DF>:;FGFFGGG@FGC7BFGGDFFF8BBEDFG8;C?EEGFGGDGGG<EGF9C7*123+<9CC*19EGGGE7C//9EGFGGGF*9::<@E<7CF7**22::9.))5<?9<)*93)0.)85)*.5F:63*)/7.())/.))
@M04650:207:000000000-C238N:1:1101:4828:13275 1:N:0:19
ACTCCTACGGGAGGCAGCAGTGGGGAATATTGCACAATGGGCGAAAGCCTGATGCAGCGACGCCGCGTGAGGGAAGAAGGTTTTCGGATTGTAAACCTCTGTCTTAGGGGACGAAGAAGTGACGGTACCCTAGGAGGAAGCCACGGCTAACTACGTGCCAGCAGCCGCGGTAAAACGTAGGTGGCAAGCGTTGTCCGGAATTACTGGGTGTAAAGGGAGCGCAGCCGGGGTGTAAAGATGGGTGTGAAATCTATGGGCTCAACCCATAGCGTGCATTCAAAACTGGTCTCTATT
+
GC<CEAF9B@66FEGGGCEFGG?E:BBFG9CE,,CFGA<@<8@@FEEAC@C<,CFFE8F:7+6+>FEF:7=AECFEGGFGGF9A,8>+8?<AFEF9FF?FG<@<,A<<,+888FBB@FCDDFCCFEECFDF,B,3>E+@<FGG@>:F@@GC>FFD<DE*>AFF7E:8BF:FEC9;:@9@71?984=97*=*;*3+31*;ECEF++<650/1:C000**1)1/?7**/>EGG=)2:77*1:6*0.>*0?*0*0*::)).<7+/**)/0.6937<>F4))*19)266)*--**)..
@M04650:207:000000000-C238N:1:1101:6467:13289 1:N:0:19
ACTCCTACGGGAGGCAGCAGTGGGGAATATTGCACAATGGGCGAAAGCCTGATGCAGCGACGCCGCGTGAGGGAAGAAGGTTTTCGGATTGTAAACCTCTGTCTTAGGGGACGAAGAAGTGACGGTACCCTAGGAGGAAGCCACGGCTAACTACGTGCCAGCAGCCGCGGTAAAACGTAGGTGGCAAGCGTTGTCCGGAATTACTGGGTGTAAAGGGAGCGCAGGCGGGGTGTCAAGTTGGTTGTGAAATCTATGGGCTCAACCCATAGCGTGCCTTCAAAACTGGCACTCTTG
+
GGGGGGGGGGGGGGGGGGGGGGGGGGGGGGGGGGGGGGGGGGGGGGGGGGGGGGGGGGGGGGGGGGGGGGGGGGGGGGGGGGGGGGGGGGAFGGGGGGGGGGFEF,CFGGGGEGGDEGGFGGGGGGGGGGFGGFFFGGGGG<DFFEEGEFGGFFGGFGGFFFFFGFGGGGGGFG9BEBFGGFG8BFFGGGGGEGGGGEG8EGF:FGF=;CCGGFG7EF*18DEGEGGGC5?EBFG+079F:*07CDFF4::DDGG?@5@FG4F5BGGF66B))))/64CFFBDFF)8:<479><
@M04650:207:000000000-C238N:1:1101:10319:13296 1:N:0:19
ACTCCTACGGGAGGCAGCAGTGGGGAATATTGGACAATGGGCGCAAGCCTGATCCAGCCATGCCGCGTGAGTGATGAAGGCCTTAGGGTTGTAAAGCTCTTTTATCCGGGACGATAATGACGGTACCGGAGGAATAAGCCCCGGCTAACTTCGTGCCAGCAGCCGCGGTAATACGAAGGGGGCTAGCGTTGCTCGGAATCACTGGGCGTAAAGGGCGCGTAGGCGGCGTTTTAAGTTGGGGGTGAAAGCCTGTGGCTCAACCACAGAATTGCCTTCGATACTGGGACGCTTG
+
GGGGGGGGGGGGGGGGGGGGGGGGGGGGGGGGGGGGGGGGGGGGGGGGGGGGGGGGGGGGGGGGGGGGGGGGGGGGGGGGGGGGGGGGGGGGGGGGGGGGGGGGGGGGGGGGGGGGGGGGFGGGGGGGGFGGCGGGGGGGGGGGGGGGGGGGGGGGGGGGGGGGGGGGGGGGGGGGGGGGGGGGGGGGGGGGGGDGGGGGGGGGGGGGGGGGGGGGGGGGCGGGGGGGGGDEFGGGGGFGDGFFGGGGFGGGGGGFFFFFGFGC@FGFFFFFBFFFFFGFFFC?7FFFBE5<
@M04650:207:000000000-C238N:1:1101:4679:13331 1:N:0:19
ACTCCTACGGGAGGCAGCAGTAGGGAATCTTCGGCAATGGACGAAAGTCTGACCGAGCAACGCCGCGTGAGTGAAGAAGGTTTTCGGATCGTAAAACTCTGTTGGTAGAGAAGAACGTTGGTGAGAGTGGAAAGCTCATCAAGTGACGGTAACTACCCAGAAAGGGACGGCTAACTACGTGCCAGCAGCCGCGGTAATACGTAGGTCCCGAGCGTTGTCCGGATTTATTGGGCGTAAAGCGAGCGCAGGTGGTTTATTAAGTCTGGTGTAAAAGGCAGTGGCTCAACCATTGTT
+
GGEGGGGGGGGECEGCFFGGFGGFG8FGFFFGGGGEEFGDEGG7BEFGGDGGGGGEFGGGGGGGGGGFG>F9EGDGGGGGGGGGGGGGGGGGGGGGGGG9F<AFFGGGGGFFFFGGGBF@FFFGG9A<BFGG?CD9FFCGG9FFGAGGG<FEGFGFFGGGCFFG>FCGGGGGGFGCEGGGCFDF,5CFGGGGGG:EECCFFECFEEBCCGGGGGCGG57DG<E5;399CC?CFC1:<76CB*77C))989CFCF5)9784:F77@4:75F@?=FDFF:F:@01;*9?1<*96..
@M04650:207:000000000-C238N:1:1101:25080:13362 1:N:0:19
ACTCCTACGGGAGGCAGCAGTAGGGAATCTTCGGCAATGGACGAAAGTCTGACCGAGCAACGCCGCGTGAGTGAAGAAGGTTTTCGGATCGTAAAACTCTGTTGGTAGAGAAGAACGTTGGTGAGAGTGGAAAGCTCATCAAGTGACGGTAACTACCCAGAAAGGGACGGCTAACTACGTGCCAGCAGCCGCGGTAATACGTAGGTCCCAAGCGTTGTCCGGATTTATTGGGCGTAAAGCGAGCGCAGGTGGTTTCTTAAGTCTGATGTAAAAGGCAGTGGCTCAACCATTGTG
+
GGGGGGGGGGGGGGGGGGGGGGGGGGGGGGGGGGGGGGGGGGGGGGGGGGGGGGGGGGGGGGGGGGGGGGGGGGGGGGGGFGGGGGGGGGGGGGGGGGGGGGGGGGGGGGGGGGGGGGGGGGGGGGGGGGGGGGGGGGGGGGGFFGGGGGGGGGGGGGGGGGGGGGGGGGGGGGGGGGGGGGGGGGGGGGGGGGGGGGGGGGGGGGGGGGGGGGCEGGGGCC**;6CC?CCGFGGGGGFGBCEFGGGGFGGGDGFFFFFFGFF747>:BFFFFFFFB?4:FFGFFFFFFFF9A4
@M04650:207:000000000-C238N:1:1101:25681:13367 1:N:0:19
ACTCCTACGGGAGGCAGCAGTGGGGAATATTGCACAATGGGCGAAAGCCTGATGCAGCGACGCCGCGTGAGGGAAGAAGGTTTTCGGATTGTAAACCTCTGTCTTAGGGGACGAAGAAGTGACGGTACCCTAGGAGGAAGCCACGGCTAACTACGTGCCAGCAGCCGCGGTAATACGTATGCCCCGAGCGTTATCCGGATTTATTGGGCGTAAAGCGCGTCTAGGTGGTTTAAAAAGTCTGATGTTAAACTGCGGGGCTCAACTCCGTATTGCGTTGGAAACTGTTAGACTAGG
+
GGGGGGGGGGGGGGGGGGGGGGGGGGGGGGGGGGGGGGGGGGGGGGGGGGGGGGGGGGGGGGGGGGGGGGGGGGGGGGGGFGGGGGGGGGGGGGGGGGGGGGGGGGGGGGGGGGGGGGGGGGGGGGGGGGGGGGGGGGGGGGGGGGGGGGGGGGGFGGGGGGGGFGGGGGGGGGGGGGGGGGGGGGGGGGGEGGGGGGCEEGGGGGGGGGEGGGGGGGGGGCECFGC:C3CGFGGGGGFGF77FGGGGFFGFGGGFFFFFGFG>FFD34>FFFFEFFBGFFFCFFBFF>FFA7,
@M04650:207:000000000-C238N:1:1101:5472:13402 1:N:0:19
ACTCCTACGGGAGGCAGCAGTAGGGAATCTTCGGCAATGGACGAAAGTCTGACCGAGCAACGCCGCGTGAGTGAAGAAGGTTTTCGGATCGTAAAACTCTGTTGTTAGAGAAGAACAAGGATGAGAGTAAAATGTTCATCCCTTGACGGTATCTAACCAGAAAGCCACGGCTAACTACGTGCCAGCAGCCGCGGTAATACGTAGGTGGCAAGCGTTGTCCGGATTTATTGGGCGTAAAGCGAGCGCAGGCGGTTTCTTAAGTCTGATGTGAAAGTCCCCGGCTCAACCGGGG
+
GGGGGGGGGGGGGGGGGGGGGFFGGGGGGGGGGGGGGGGGFGGGGGGGGGGGFGGGGGDFGGGGGGGGGGGGGGGGGGGGGFGGGGGGGGGGGGGGGGGGGGGGGGGGGGGGGGGGGGGGGGGCFGGGGGGFFGGGGGGGGFGGGGGGGCGGGGGGGG@<3DGGGGGDGCGGGGGGCCGGGGGGGGGGG5EGGDGGDGGGGGGGGGFGCFGFGGCE=7FFEDC5EG:FGGG=FEG=*>BD@CBFGGGGFGD319/@@6*9CFFGFGGBFFFFFFFFA:F@B93:??FFFFD,
@M04650:207:000000000-C238N:1:1101:24391:13413 1:N:0:19
ACTCCTACGGGAGGCAGCAGTAGGGAATCTTCGGCAATGGACGAAAGTCTGACCGAGCAACGCCGCGTGAGTGAAGAAGGTTTTCGGATCGTAAAACTCTGTTGGTAGAGAAGAACGTTGGTGAGAGTGGAAAGCTCATCAAGTGACGGTATCTAACCAGAAAGGGACGGCTAACTACGTGCCAGCAGCCGCGGTAATACGAAGGGGGCTAGCGTTGTTCGGATTTACTGGGCGTAAAGCGCACGTAGGCGGACTTTTAAGTCAGGGGTGAAATCCCGGGGCTCAACCCCGGA
+
GGGGGGGGGGGGGGGGGGGGGGGGGGGGGGGGGGGGGGGGGGGGGGGGGGGGGGGGGGGGGGGGGGGGGGGGGGGGGGGGFGGGGGGGGGGGGGGGGGGGGGGGGGGGGGGGGGGGGGGGGGGGGGGGGGGGGGGGGGGGGGGGGGGGGGGGGGGGGGGGGGGGGGGGGGGGGGGGGGGGGGGGGGGGGGGGGGGGGGGGGGGGGGGGGGGGGGGGGGGGDGGGGGGGFGGGFGGGGGFGEGFFGGGGFFGGGGGFFFFFGFGG=FGFFFF6F?F::?GFFFCFFFF?FFEFF
@M04650:207:000000000-C238N:1:1101:22661:13423 1:N:0:19
ACTCCTACGGGAGGCAGCAGTGGGGAATATTGCACAATGGGCGAAAGCCTGATGCAGCGACGCCGCGTGAGGGAAGAAGGCTTTCGGATTGTAAACCTCTGTCTTAGGGGACGAAGAAGTGACGGTACCCTAGGAGGAAGCCACGGCTAACTACGTGCCAGCAGCCGCGGTAAAACGTAGGTGGCAAGCGTTGTCCGGAATTACTGGGTGTAAAGGGAGCGCAGGCGGGGTGTCAAGTTGGGTGTGAAATCTATGGGCGCAACCCATAGCGTGCACTGAAAACTGGCACTCTTG
+
GGGGGGGGGGGGGGGGGGGGGGGGGGGGGGGGGGGGGGGGGGGGGGGGGGGGGGGGGGGGGGGGGGGGGGGGGGGGGGGG,,BFGFGDGGGGGGGGGGGGFGGCFBFGGGGGGGGEFFDFDFFGGGFGGF9,,3>FGFG<@,<<FCGGFGGGGGGFFGGGFFCCFGGGGCFCGA@EGFFGGGGGGGC8FGG@CEGGGGC8CCGGCFG5CG=GGFGGD*17C3=E=C=5>CEEE62?F7@:?D7>)1:C?7>>*>CF).)8CDGC@C*3?)80>DF72(*192C6?F),37FFFA
@M04650:207:000000000-C238N:1:1101:29147:13473 1:N:0:19
ACTCCTACGGGAGGCAGCAGTAGGGAATCTTCGGCAATGGACGAAAGTCTGACCGAGCAACGCCGCGTGAGTGAAGAAGGTTTTCGGATCGTAAAACTCTGTTGGTAGAGAAGAACGTTGGTGAGAGTGGAAAGCTCATCAAGTGACGGTAACTACCCAGAAAGGGACGGCTAACTACGTGCCAGCAGCCGCGGTAATACGTAGGTCCCGAGCGTTGTCCGGATTTATTGGGCGTAAAGCGAGCGCAGGTGGTTTATTAAGTCTGGTGTAAAAGGCAGTGGCTCAACCATTGT
+
GGGGGGGGGGGGGGGGGGGGGGGGGGGGGGGGGGGGGGGGGGGGFGGGGGGGGGGGGGGGGGGGGGGGGGGGGGGGGGGGGGGGGGGGGGGGGGGGGGGGGGGGGGGGGGGGGGGGGGGGGGGGGGGGGGFGGGGGGGGGGGGGGGGGGGGGGGGGGGGGGGGGGGGGGGGGGGGGGGGGGGGGGGGGGGGGGGGGGGGFGGGGGGFGGDEGGGGDEDGGGGDGGFGGGGGGFGGGGGFGDGB@GGGGFGGGGGGFFFFF7FGFFDGFFFF48FDFFBGF4?D@FFF??FFFF
@M04650:207:000000000-C238N:1:1101:3348:13484 1:N:0:19
ACTCCTACGGGAGGCAGCAGTAGGGAATCTTCGGCAATGGGGGCAACCCTGACCGAGCAACGCCGCGTGAGTGAAGAAGGTTTTCGGATCGTAAAACTCTGTTGTTAGAGAAGAACGTTAAGTAGAGTGGAAAATTACTTAAGTGACGGTATCTAACCAGAAAGGGACGGCTAACTACGTGCCAGCAGCCGCGGTAATACGTAGGTCCCAAGCGTTGTCCGGATTTATTGGGCGTAAAGCGAGCGCAGGTGGTTGCTTAAGTCTGATGTAAAAGGCAGTGGCTCAACCATTGTG
+
GECFGGGGEGGGGGDGGEGDFFAC@CGGGEDFGG@FEGGFGGGGGGGGGGGGGGGFFCFCFGGCEEG@FGGFFFFGGGGGFFEEFGGGGGGGGGGGGCGG?FFFFGGGGGGGGGGGGFFGGGFGGGGAFGGFFGECEGFFGGGGGDGGE@CCAFGGGGGFDFGGGGGGDG**>CDFGGGGG7CFG5ECCCE@E8:>EGCFGGFCE+;CFGFFCG8/>DGGGC5**3<C?>CF)29*99@GFDFEDG:<)*2>5<*<FFF4F4>7@CFFF?F===>F717??:74??F0:@4))-
@M04650:207:000000000-C238N:1:1101:16153:13538 1:N:0:19
ACTCCTACGGGAGGCAGCAGTGGGGAATATTGGGCAATGGGGGAAACCCTGACCCAGCAACGCCGCGTGAGGGAAGAAGGCTTTCGGGTCGTAAACCTCTGTCCCATGTGAAGAGAAGAGGACGGTAGCATGGGAGGAAGCCCCGGCTAACTACGTGCCAGCAGCCGCGGTAATACGTAGGGGGCAAGCGTTGTCCGGAATGATTGGGCGTAAAGGGCGCGTAGGCGGCCTATTAAGTCTGGAGTGGAAGTCCCGCTTTCAAGGTGGGAATTGCTTTGGAAACTGATGGGCTTG
+
GGGGGGGFGGGGGGGGGGGGGGGGGGGGGGGGGGGGGGGGGGGGGGGG:FGGGGGGGGGGGGGGGGGGGGG?FFGGGGGGGGGGGEGEGGGGGFGGGGGGFFFGGFGGGGGGGCFGFGGGGGGGGGGGGGGGGGGGGGGGGCBGECGGGGGGGGGGGCGFGGGGGGGGGGGCGGGGFCFGEGGGGGGEGGGEEGGGD>5*@:@CCCF5CGGDEGGGGDD<EC8:8?ECGG5C=F7<CF=>@7@FGG34=4CFFFC;D>>FE?:F=*CBF)<@FF=6429??7<68B@2,554:4
@M04650:207:000000000-C238N:1:1101:16557:13556 1:N:0:19
ACTCCTACGGGAGGCAGCAGTGGGGAATATTGCACAATGGGCGAAAGCCTGATGCAGCGACGCCGCGTGAGGGAAGAAGGTTTTCGGATTGTAAACCTCTGTCTTCGAGGACGAAGAAGTGACGGTACTCGAGGAGGAAGCCACGGCTAACTACGTGCCAGCAGCCGCGGTAAAACGTAGGTGGCAAGCGTTGTCCGGAATTACTGGGTGTAAAGGGAGCGCAGGCGGGATGCCAAGTTGGACGTGAAATCTATGGGCTCAACCCATAGCGTGCGTTCAAAACTGGCGTTCTTG
+
GGGGGGGGGGGGGGGGGGGGGFGGGGGGDGGFGGGGGGGGGGGGGGGGGGGGGGGGGGGGGGGGGGGGGGGGGGGGGGGGGGGGGGGGGGGGGGGGGGGGGGGGGGGGGGGGGGGGGGGGGGGGGGGGFFGGGGGGDGGGGGGGGGGGGGGGEDGCFGEGFGGFGGGGGE<CCFGGGEGGGFGGGGGGGGGGGGGGGGG>FGGGGGGGCGGFFGGGGGDDEGGGGGGGGDGGFGFGGFFGFF:@>DCFFCCCCFDFFF479?DF:3*,0<BEFF>08:GFFBGFF@43,5>?).
@M04650:207:000000000-C238N:1:1101:16430:13559 1:N:0:19
ACTCCTACGGGAGGCAGCAGTAGGGAATCTTCGGCAATGGGGGCAACCCTGACCGAGCAACGCCGCGTGAGTGAAGAAGGTTTTCGGATCGTAAAACTCTGTTGTTAGAGAAGAACGTTAAGTAGAGTGGAAAATTACTTAAGTGACGGTATCTAACCAGAAAGGGACGGCTAACTACGTGCCAGCAGCCGCGGTAATACGTAGGTCCCGAGCGTTGTCCGGATTTATTGGGCGTAAAGCGAGCGCAGGTGGTTTATTAAGTCTGGTGTAAAAGGCAGTGGCTCAACCATTGT
+
GGGGGGGGGGGGGGGGGGGGGGGGGGGGGGGGGGGGGGGGGGGGGGGGGGGGGGGGGGGGGGGGGGGGGGGGGGGGGGGGGGGGGGGGGGGGGGGGGGGGGGGGGGGGGGGGGGGGGGGGGGGGGGGGGGGGGGGGGGGGGGGGGGGGGGGGGGGGGGGGGGGGGGGGGGGGGGGGGGGGGGGGGGGGGGGGGGEGEGGGGGGGGGGGGGGGGGGGGGGGGGDEDEGGC>FGFGDGG3=FFGEFGGGD:9DFDG<FBFFFGFGGFGGFFFFFFFFF115??BC@FFF?<F=<>
@M04650:207:000000000-C238N:1:1101:12646:13585 1:N:0:19
ACTCCTACGGGAGGCAGCAGTAGGGAATCTTCGGCAATGGACGAAAGTCTGACCGAGCAACGCCGCGTGAGTGAAGAAGGTTTTCGGATCGTAAAACTCTGTTGGTAGAGAAGAACGTTGGTGAGAGTGGAAAGCTCATCAAGTGACGGTAACTACCCAGAAAGGGACGGCTAACTACGTGCCAGCAGCCGCGGTAATACGTAGGTCCCGAGCGTTGTCCGGATTTATTGGGCGTAAAGCGAGCGCAGGTGGTTTATTAAGTCTGGTGTAAAAGGCAGGGGCTCAACCATTGT
+
GGGGGGGGGGGGGGGGGGGGGGGGGGGGGGGGGGGGGGGGGGGGEGGGGGGGGGGGGGGGGGGGGGGGGGGGGGGGGGGGFFEFFEEFGGGGGFGGGGGGFGGGGGGGGGGGGGGGGGGGGGGGGGGGGGGGGGGGGFGGGGGGGGGGGGFGGGGGFGGGGGGGGGCFGGGGGGGGGGGGGGGGGGGCEFGGGG:BBFGGGFCGGGGGGGGGGGCEDGGGGGCEG6CFCGGGFGGGGF=GFDE>GGDGF*9DCD4;?FFFGFG==F:?>BFFFFFFFF)3<B)8?FFF<4FD<
@M04650:207:000000000-C238N:1:1101:15562:13620 1:N:0:19
ACTCCTACGGGAGGCAGCAGTAGGGAATCTTCGGCAATGGACGAAAGTCTGACCGAGCAACGCCGCGTGAGTGAAGAAGGTTTTCGGATCGTAAAACTCTGTTGGTAGAGAAGAACGTTGGTGAGAGTGGAAAGCTCATCAAGTGACGGTAACTACCCAGAAAGGGACGGCTAACTACGTGCCAGCAGCCGCGGTAATACGTAGGTCCCAAGCGTTGTCCGGATTTATTGGGCGTAAAGCGAGCGCAGGTGGTTTCTTAAGTCTGATGTAAAAGGCAGTGGCTCAACCATTGTG
+
GGGGGGGGGGGGGGGGGGGGGGGGGGGGGGGGGGGGGGGGGGGGGGGGGGGGGFEFGGGGGGGGGGGGGEGGGGGGGGGGGGGGGGGGGGGGGGGGGGGGGGGGFGGGGGGGGGGGGFGGGGGGGGGGGFGFGGGGGGGGGGGGGGGGGEGGGGGGFGGGGGGGGGGGGGGGGGGGGGGGGGFGGGGGGGGGGGGGCFGGGFCFGFCGGGGGDGEGGGGGGGE5CFGGGGGGFGGGGGFGFGBEGGGGF7CFGFGFFFFBFFGGFFGBFFFBFFF@0676F<9FFFF:B*/:A-
@M04650:207:000000000-C238N:1:1101:23388:13638 1:N:0:19
ACTCCTACGGGAGGCAGCAGTAGGGAATCTTCGGCAATGGGGGCAACCCTGACCGAGCAACGCCGCGTGAGTGAAGAAGGTTTTCGGATCGTAAAACTCTGTTGTTAGAGAAGAACGTTAAGTAGAGTGGAAAATTACTTAAGTGACGGTATCTAACCAGAAAGGGACGGCTAACTACGTGCCAGCAGCCGCGGTAATACGTAGGTCCCAAGCGTTGTCCGGATTTATTGGGCGTAAAGCGAGCGCAGGTGGTTTCTTAAGTCTGATGTAAAAGGCATTGGCTCAACCATTGTT
+
GGGGGGGGGGGCFGGGGGGGGGGGGGGGGGGGGGGGGGGFEEGGGGGFGGGGGGGGGGGGGGGGGGGGGDGGGGGGGFGGFGFFGGGGGGGGGGGGGGGGGGGGGGGFGGGGGGGGGGFEC?FD9<FGGGGGGGGGGGGGCGGGGGGGGGGGGGGGGGGFC@FFGCGGGGGGGGFGGGGCC:EFEGGGGGGGD8EGGGGGGGGGGGFCCGGGGC;CEGC75<:5EEGGG>CGFGGGDFF=BD@:DDD3>FGGGGFFFFFFGF>>FCC46@=FBFEF:)*1<06)64?7(6B25)
@M04650:207:000000000-C238N:1:1101:20141:13650 1:N:0:19
ACTCCTACGGGAGGCAGCAGTAGGGAATCTTCGGCAATGGACGAAAGTCTGACCGAGCAACGCCGCGTGAGTGAAGAAGGTTTTCGGATCGTAAAACTCTGTTGGTAGAGAAGAACGTTGGTGAGAGTGGAAAGCTCATCAAGTGACGGTAACTACCCAGAAAGGGACGGCTAACTACGTGCCAGCAGCCGCGGTAATACGTAGGTCCCGAGCGTTGTCCGGATTTATTGGGCGTAAAGCGAGCGTAGGTGGTTTATTAAGTCTGGTGTAAAAGGCAGTGGCTCAACCATTGT
+
GGGGGGGGGGGGGGGGGGGGGGGGGGGGGGGGGGGGGGGGGGGGGGGGGGGGGGGGGGGGGGGGGGGGGGGGGGGGGGGGGGGGGGGGGGGGGGGGGGGGGGGGGGGGGGGGGGGGGGGGGGGGGGGGGGGGGGGGGGGGGGGGGGGGGGGGGGGGGGGGGGGGGGGGGGGGGGGGGGGGGGGGGGGFGGGGGGGGGGGFGGGGGGGGGGGGGGGGGGGGGGEEGFGGGGGDFGGGGGFGFD:DGDGGFGGGDCFFBFFF:BGFFGG?FFFFFFFFFFGFFFGFF=:??FFFD
@M04650:207:000000000-C238N:1:1101:7773:13652 1:N:0:19
ACTCCTACGGGAGGCAGCAGTAGGGAATCTTCGGCAATGGACGAAAGTCTGACCGAGCAACGCCGCGTGAGTGAAGAAGGTTTTCGGATCGTAAAACTCTGTTGGTAGAGAAGAACGTTGGTGAGAGTGGAAAGCTCATCAAGTGACGGTAACTACCCAGAAAGGGACGGCTAACTACGTGCCAGCAGCCGCGGTAATACGTAGGTCCCGAGCGTTGTCCGGATTTATTGGGCGTAAAGCGAGCGTAGGTGGTTTATTAAGTCTGGTGTAAAAGGCAGTGGCTCAACCATTGT
+
GGGGGGGGGGGGGGGGGGGGGGGGGGGGGGGGGGGGDGGGGGGGGGGGGGGFGGDCGGGGGGGGGGGGGGGGGGFGGGGGGGGGGGGGGGGGGGGGGGGGGGGGGGGGGGGGGGGGGFGFGGGGGFGFFGGGGGFGGFGGGGGGGFGGGGGGGGGGGGGGGGGGGGFGEGEGG?CFGGGGGGGGGFGEGGDGGGGGGGGGCEGGGGGGCGGGGGEEGGGGGGDEE?CGG7ECFG7E*9BGFDFFGGGCDFGGCF4:F?6B??GGFGG<F49FF4>5::F:7:>:??:,4?=AF
@M04650:207:000000000-C238N:1:1101:18419:13665 1:N:0:19
ACTCCTACGGGAGGCAGCAGTAGGGAATCTTCGGCAATGGACGAAAGTCTGACCGAGCAACGCCGCGTGAGTGAAGAAGGTTTTCGGATCGTAAAACTCTGTTGGTAGAGAAGAACGTTGGTGAGAGTGGAATGCTCATCAAGTGACGGTAACTACCCAGAAAGGGACGGCTAACTACGTGCCAGCAGCCGCGGTAATACGTAGGTCCCGAGCGTTGTCCGGATTTATTGGGCGTAACGCGAGCGCAGGTGGTTTATTAAGTCTGGTGTAAAAGGCAGTGGCTCAACCATTGT
+
GGGFEFDGGFG-@E@@@:6CEACFGFGGGGGFGDGCFGGGCFGC@@@EA<FDFFD7F+6,C@+@F7CCFC:CEDF<<=EGAEGGGEC=FFDEE=+C@EEGFGFGGGGG9BEFFF=FFGGGDFFGCGFG9DGCC,>DCCFGGGGGGGFFEEDFCGGG77DFE:CFF@,<:*>B><BBF7*>:*1?,8F8:=*=*:B8B99;BC<*BGGG>775852*19CF=3*:CFEFF7+/8:DG**8/))077C5D)7CG7C7;FFFF7BFG4424F*@**97:3(>7?:G?@*<04?FAB
@M04650:207:000000000-C238N:1:1101:9815:13678 1:N:0:19
ACTCCTACGGGAGGCAGCAGTGGGGAATTTTCCGCAATGGGCGAAAGCCTGACGGAGCAATGCCGCGTGGAGGTAGAAGGCCTACGGGTCGTTAACTTCTTTTCCCGGAGAAGAAGTAATGACGGTATCTGGGGAATAAGCATCGGCTAACTCTGTGCCAGCAGCCGCGGTAAGACAGAGGATGCAAGCGTTATCCGGAATGATTGGGCGTAAAGCGTCTGTAGGTGGCTTTTTAAGTTCGCCGTCAAATCCCAGGGCTCAACCCTGGACAGGCGGTGGAAACTACCAAGCTGG
+
GGGGGGGGGGGDGGGGGGGGGGGGGGGGGGGGGGGGGGGGGGGG@FGGGGGGGGGGGGGGGGGGGGGGGGGGGGGGGGGGGGGGGGGGGGGGGGGGGGGGGGGGGGGGFGGGGGFGGGGGGFCGGGGGGGGGGGGGGGGGGGGGGGGGGGGGGGGFGGGGFC@FGGGGGGGGGGGGGGGGGGGGGGGGEEEGGGFGGGGGGGEGGGGGGGGGGGGGDDGGGGGGGGGGGGGGFGF?FFFGFGFFGCDGFGGFGGGFF3@FGFGGFGD:F>?>@FFEFFGF4>F4F@FB?@>DFB
@M04650:207:000000000-C238N:1:1101:16017:13694 1:N:0:19
ACTCCTACGGGAGGCAGCAGTGGGGAATATTGCACAATGGGCGCAAGCCTGATGCAGCCATGCCGCGTGTATGAAGAAGGCCTTCGGGTTGTAAAGTACTTTCAGCGAGGAGGAAGGTGTTGTGGTTAATAACCGCAGCAATTGACGTTACTCGCAGAAGAAGCACCGGCTAACTCCGTGCCAGCAGCCGCGGTAATACGGAGGGTGCAAGCGTTAATCGGAATTACTGGGCGTAAAGCGCACGCAGGCGGTTTGTTAAGTCAGATGTGAAATCCCCGGGCTCAACCTGGGAAC
+
GGGGGGGGDGGGGGGDGGGGGGGGGGGGGGGEGGGGGGGGGGGGGGGGGGGGGGGGGGGGGGGGEGGGGGGGFFGFGGGGGGGFGGGGGGFGGGGGGGGGGGGGGGGGGGGGDCGGGGGGGGGGGGGGGGGGGGGGCGGGFGGGGGGGGGGGGGGGGGGGFFGGGGGGCEGGFGGGGGGGGGGCFGGGGGGEGGDGGGGGGEGGGGGGG?FGG7C5C>FDECEGGGGGEDGGFGGGFCFGFG@EGGDDBGDCGGGFFFF?C47C8FF>?F4@FFFF?>DE:6FFF?FBBFF(,(
@M04650:207:000000000-C238N:1:1101:9265:13713 1:N:0:19
ACTCCTACGGGAGGCAGCAGTGGGGAATATTGGACAATGGACCAAGAGTCTGATCCAGCAATTCTGTGTGCACGAAGAAGTTTTTCGGAATGTAAAGTGCTTTCAGTTGGGAAGAAGTCAGTGACGGTACCAACAGAAGAAGCGACGGCTAAATACGTGCCAGCAGCCGCGGTAATACGTATGTCGCAAGCGTTATCCGGATTTATTGGGCGTAAAGCGCGTCTAGGCGGTTTAGTAAGTCTGATGTGAAAATGCGGGGCTCAACCCCGTATTGCGTTGGAAACTGCTAAACT
+
GGGGGGGGGGGGGGGGGGGGGGGGGGGGGGGGGGGGGGGGGGGGGGGGGGGGGGGGGGGGGGGGGGGGGGGGGGGCGGGGGGFGGGGGGGGGGGGGGGGGGGGGGGGGGGGGFGGGGGGGGGGGGGGGGGGGGGGGGGGGGGGGGGGGGGGGGGGGGGGGGGGGGGGGGGGGGGGGGGGGGGGGGGGGGGGGGGGGGGGGGDGGFGG9FGGGGGGGGGGCEDEGFGGGGGGG@GFGGFFGFGFFGGGGFGGGGGGFFFFFGFGGF5DBFFFFF4=BFFGFF9FFFFFFAFF?A
@M04650:207:000000000-C238N:1:1101:17359:13750 1:N:0:19
ACTCCTACGGGAGGCAGCAGTGGGGAATATTGCACAATGGGCGAAAGCCTGATGCAGCGACGCCGCGTGAGTGAAGAAGGTTTTCGGATCGTAAAACTCTGTTGGTAGAGAAGAACGTTGGTGAGAGTGGAAAGCTCATCAAGTGACGGTAACTACCCAGAAAGGGACGGCTAACTACGTGCCAGCAGCCGCGGTAATACGTAGGTCCCGAGCGTTGTCCGGATTTATTGGGCGTAAAGCGAGCGCAGGTGGTTTCTTAAGTCTGATGTAAAAGGCAGTGGCTCAACCATTGTT
+
GGGGGGGGGGGGGGGGGGGGGGGGGGGGGGGGGGGGGGGGGGGGGGGGGGGGGGGGGGGGGGGGGGGGGGGGGGGGCFGGGGGGGGGGGGGGGGGGGGGGGGGGGGGGFGGGGGGGGGGGGGGGGGGGGGGGGGGGGGGGGGGGGGGGGGGGGGGGGFGGGGGGGGGFGGCGGGGGGGGGGGGGGGGGGGGGGGGGGFGGGFCFGGFFGDEEGG*;EGGGGGG5C99CFGGFFGGGGGFGFDFFGGGGDGFG<DGFFFFFFFGFFGGF?=FFFFFF?:4?FBC?FF?BFFF25)
@M04650:207:000000000-C238N:1:1101:26519:13754 1:N:0:19
ACTCCTACGGGAGGCAGCAGTGGGGAATATTGCACAATGGGCGAAAGCCTGATGCAGCGACGCCGCGTGAGGGAAGAAGGTTTTCGGATTGTAAACCTCTGTCTTAGGGGACGAAGAAGTGACGGTACCCTAGGAGGAAGCCACGGCTAACTACGTGCCAGCAGCCGCGGTAAAACGTAGGTGGCAAGCGTTGTCCGGAATTACTGGGCGTAAAGGGAGCGTAGGCGGATTTTTAAGTGGGATGTGAAATACCCGGGCTCAACCTGGGTGCTGCATTCCAAACTGGGAATCT
+
GGGGGGGGGGGGGGGGGGGGGGGGGGGGGGGGGGGGGGGGGGGGGGGGGGGGGGGGGGGGGGGGGGGGGGGGEGGGGGGGFGGGGGGGGGGGGGGGGGGGGGGFD,FFGCFCGGEEGGGFFFDGGGGGGGGGGGGFFF7@FFGGGEGGGFGGFFEGGGGGGGGGGGGGGDFCFGGFGFFFC+CC+=<CCGGEGEG?EEGGGGGF7CFFFEEE:CFEGGDDGGDGDFEEG359=EGF>DFD:CFBCGGCFGGGD*>7>33>F@FFFGG?F5>FFF:F24DFB<C6F:>?:FFF
@M04650:207:000000000-C238N:1:1101:20685:13762 1:N:0:19
ACTCCTACGGGAGGCAGCAGTAGGGAATCTTCGGCAATGGACGAAAGTCTGACCGAGCAACGCCGCGTGAGTGAAGAAGGTTTTCGGATCGTAAAACTCTGTTGGTAGAGAAGAACGTTGGTGAGAGTGGAAAGCTCATCAAGTGACGGTAACTACCCAGAAAGGGACGGCTAACTACGTGCCAGCAGCCGCGGTAATACGTAGGTCCCGAGCGTTGTCCGGATTTATTGGGCGTAAAGCGAGCGCAGGTGGTTTATTAAGTCTGGTGTAAAAGGCAGTGGCTCAACCATTGT
+
GGGGGGGGGGGGGGGGGGGGGGGGGGGGGGGGGGGGGGGGGGGGGGGGGGGGGGGGGGGGGGGGGGGGGGGGGGGGGGGGGGGGGGGGGGGGGGGGGGGGGGGGGGGGGGGGFFGGGGGGGGGGGGGGGGGGGGGGGGGGGGGGGGGGGGGGGGGGGGGGGGGGGGGGGGGGGGGGGGGGGGGGGGGGGGGGGGGGGGGGGGGGGGGGGGGGGGGD5DCGGGGGGGFGGCGFFGGGGGFGFGFFCDCDF<FF*7CFFFFFFFGGFGF:7FFFFF@FFFFFFFGFFFF:8FFFB
@M04650:207:000000000-C238N:1:1101:5211:13777 1:N:0:19
ACTCCTACGGGAGGCAGCAGTAGGGAATCTTCGGCAATGGACGAAAGTCTGACCGAGCAACGCCGCGTGAGTGAAGAAGGTTTTCGGATCGTAAAACTCTGTTGGTAGAGAAGAACGTTGGTGAGAGTGGAAAGCTCATCAAGTGACGGTAACTACCCAGAAAGGGACGGCTAACTACGTGCCAGCAGCCGCGGTAATACGTAGGTCCCGAGCGTTGTCCGGATTTATTGGGCGTAAAGCGAGCGCAGGTGGTTTATTAAGTCTGGTGTAAAAGGCAGTGGCTCAACCATTGT
+
AFFGFGFGGGGGGGGGGGGGEFGGGGGGGGGGGDGGGGGGGGGGFFFEGGGGDGGGGGGCFGGGGGGGGGGGGGGGGGGGG9CGGGGGGGGGGGDFEFGGGFGGFGGGGGGG?GGFGGGGGGFGGFFFGFDF?ACGGDFFGFFFGGGGGGGFGGGGGGDGFFFGG7ECGGGD>,DF,8*@EGGGFGGGGGGG>CCEEGGGG9CGGGFGGGGEDCCGGG>F5CCG5C++?:EG@CCEDGFGF*<>DGGGF*97*9<FFFFFGFFFFG>(5=?F6@5<:67:;?F?647:0*=<A
@M04650:207:000000000-C238N:1:1101:21617:13777 1:N:0:19
ACTCCTACGGGAGGCAGCAGTAGGGAATATTGCACAATGGGCGAAAGCCTGATGCAGCGACGCCGCGTGAGGGAAGAAGGTTTTCGGATTGTAAACCTCTGTCTTAGGGGACGAAGAAGTGACGGTACCCTAGGAGGAAGCCACGGCTAACTACGTGCCAGCAGCCGCGGTAAAACGTAGGTGGCAAGCGTTGTCCGGAATTACTGGGTGTAAAGGGAGCGCAGGCGGGGTGTCAAGTTGGGTGTGAAATCTATGGGCTCAACCCATAGCGTGCACTCAAAACTGGCACTCTTG
+
GGGGGGGGGGGGGGGGGGGGGGGGGGGGGGGGGGGGGGGGGGGGGGGGGGGGGGGGGGGGGGGGGGGGGGGGGGGGGGGGGGGGGGGGGGGGGGGGGGGGGGGGGGGGGGGGGGGGGGGGGGGGGGGGGGGGGGGGGGGGGGGGGGGGGGGGGGGGGGGGGGGGGGGGGGGGGGGGGGGGGGGGGGGGGGGGGGGGGGGGGGGGGGGGGGEFGGGGGGGGGGGGGDGGGGCEEGGFGGFG?DEBDGFF=FDGGGGFFFFFGFGGFDGFFFFFFE@BBFFFFFGF?FFFBFFFF2
@M04650:207:000000000-C238N:1:1101:19359:13782 1:N:0:19
ACTCCTACGGGAGGCAGCAGTAGGGAATCTTCGGCAATGGACGAAAGTCTGACCGAGCAACGCCGCGTGAGTGAAGAAGGTTTTCGGATCGTAAAACTCTGTTGGTAGAGAAGAACGTTGGTGAGAGTGGAAAGCTCATCAAGTGACGGTAACTACCCAGAAAGGGACGGCTAACTACGTGCCAGCAGCCGCGGTAATACGTAGGTCCCGAGCGTTGTCCGGATTTATTGGGCGTAAAGCGAGCGCAGGTGGTTTATTAAGTCTGGTGTAAAAGGCAGTGGCTCAACCATTGTT
+
GGGGGGGGGGGEGGGEEFFGGGGGGGGGGGGDGEGGGGGGCCFGGG@CCFFGGGDEEGGGGG:C=EG>FGEGGGGGGGGFBEFGGGGDGGGGGGGDGDGGGGGGGEGG?FGA<FGFEG@AFFEGGG=FFGFADFCFGC9BFDFG;9FGEFCFFFGCFFGGGFFFGGGFF8FCGFDFGFGFGGGGGG6CECEG8CE>EDGFF9?FGC?9*25CEGE5C72C=3;**<?CE797FEGGG5BGFDFFGCDDF<6<97C6=BB9?FG=FGF:FF**8F>F?BCF?0CFFFF0:F*:4)
@M04650:207:000000000-C238N:1:1101:2419:13785 1:N:0:19
ACTCCTACGGGAGGCAGCAGTGGGGAATATTGGACAATGGGGGAAACCCTGATCCAGCAATGCCGCGTGTGTGAAGAAGGCCTGCGGGTTGTAAAGCACTTTTGGAAGGGATGAAAAGCACTGGATGAATAACCCAGTGTGTTGACCTAACCTGCAGAAGAAGCACCGGCTAACTCTGTGCCAGCAGCCGCGGTAATACAGAGGGTGCAAGCGTTAATCGGAATTACTGGGCGTAAAGCGCACGCAGGCGGTCTGTCAAGTCGGAGGTGAAATCCCCGGGCTCAACCTGGGAAC
+
GFFGGGGGGGGGGGGGGGGGFFFGEGG@FGGFGFGGGGGGG>CCG8CEFFGG<FEFFFGG9F<FGDGGGEG@FGGGGCFGCG8F8FGGGGGDDGGCFCF,FCF,=,B?CGGEFAEGFCFGGGDFGG,>FGGC<,B+6@D,@DFGGF?9>>F@F<FCGGFDFFCFFGEEDGGG7FFFFGCFF9;DFGGGDECEGCEGFF9+52>:CEGGFFEF5A8CC@7<5C?=CF9<FGC55/>:7CFGFGEFGCGC>GGD3C4@**=FCFGG>5C25@F@?6//(7CBE0D@?FF2?>@B:3
@M04650:207:000000000-C238N:1:1101:14642:13787 1:N:0:19
ACTCCTACGGGAGGCAGCAGTAGGGAATCTTCGGCAATGGACGAAAGTCTGACCGAGCAACGCCGCGTGAGTGAAGAAGGTTTTCGGATCGTAAAACTCTGTTGGTAGAGAAGAACGTTGGTGAGAGTGGAAAGCTCATCAAGTGACGGTAACTACCCAGAAAGGGACGGCTAACTACGTGCCAGCAGCCGCGGTAATACGTAGGTCCCGAGCGTTGTCCGGATTTATTGGGCGTAAAGCGAGCGCAGGTGGTTTATTAAGTCTGGTGTAAAAGGCAGTGGCTCAACCATTGT
+
GGGGGGGGGGGGGGGGGGGGGGGGGGGGGGGGGGGGGGGGGGGGGGGGGGGGGGGGGGGGGGGGGGGGGGGGGGGGGGGGGGGGGGGGGGGGGGGGGGGGGGGGGGGGGGGGGGGGGGGGGGGGGGGGGGGGGGGGGGGGGGGGGGGGGGGGGGGFGGGGGGGGGGGGGGGGGGGGGGGGGGGGGGGGGGGGGGGGGGGGGGDEGGGGGGGGGGGGGGGGGGEGEFGGGGGGFGGGGGFGFGEEGGGGFCCC>CCF?FFFGFGGFG74@FFFFFBFFFFFFFFFFFF?FFFDF
@M04650:207:000000000-C238N:1:1101:21705:13825 1:N:0:19
ACTCCTACGGGAGGCAGCAGTAGGGAATCTTCGGCAATGGACGAAAGTCTGACCGAGCAACGCCGCGTGAGTGAAGAAGGTTTTCGGATCGTAAAACTCTGTTGGTAGGGAAGAACGTTGGTGAGAGTGGAAAGCTCATCAAGTGACGGTAACTACCCAGAAAGGGACGGCTAACTACGTGCCAGCAGCCGCGGTAATACGTAGGTCCCGAGCGTTGTCCGGATTTATTGGGCGTAAAGCGAGCGCAGGTGGTTTATTAAGTCTGGTGTAAAAGGCAGTGGCTCAACCATTGT
+
GGGGGGGGGGGGGGGGGGGGGGGGGGGGGGGGGGGGGGGGGGGGGGGGGGGGGGGGGGGGGGGGGGGGGGGGGGGGGGGGEGFGGGGGGGGGGGGGGGGGGGGGGGGGGGGGGGGGGGGGGGGGGGGGGGFGGGGGGGGGGGGGGGGGGGGGGGGGGGGGGGGGGGGGGGGGGGGGGGGGGGGGGGGGGGGGGGGGGGGGGFGGGGGGGGGGGGCGGGGCEGEE5?FFFGGGFGDGGGFGDDEEDDGDD>FGCD<FFFFFCFDFFF7?)==@FFFFF69?FBC?F@F<BFF4:
@M04650:207:000000000-C238N:1:1101:19476:13832 1:N:0:19
ACTCCTACGGGAGGCAGCAGTAGGGAATCTTCGGCAATGGACGAAAGTCTGACCGAGCAACGCCGCGTGAGTGAAGAAGGTTTTCGGATCGTAAAACTCTGTTGGTAGAGAAGAACGTTGGTGAGAGTGGAAAGCTCATCAAGTGACGGTAACTACCCAGAAAGGGACGGCTAACTACGTGCCAGCAGCCGCGGTAATACGTAGGTCCCGAGCGTTGTCCGGATGTATTGGGCGTAAAGCGAGCGCAGGTGGTTTATTAAGTCTGGTGTAAAAGGCAGTGGCTCAACCATTGT
+
GGGFFEEGGGCCCGCEFC@FGGGGDGGGEF9AFGGDGGGFCCC@CCFGEGGGGGFE@EGGGGFGGGGGGE:CFGGFGFFGFAEFGGGC:CFFFGEAFFFGGADFFFGFGGGFFCEGGGGF,=DBFGDBDFFGGGFFFDGCEDGDFCGGGGGGCFGGG7<FFG@EFCGCFGGGGDDCFCF7DC7FCCFFGFEEGGC>E9FDE+>8B?FFFEECEE2;5C>FCDEE*<EC:CFG>E7CC7=FFGDF<9<DDGGGD35;@48996C76504>46?*@;50(0)02996=)28*16>
@M04650:207:000000000-C238N:1:1101:12447:13843 1:N:0:19
ACTCCTACGGGAGGCAGCAGTAGGGAATCTTCGGCAATGGACGCAAGTCTGACCGAGCAACGCCGCGTGAGTGAAGAAGGTTTTCGGATCGTAAAACTCTGTTGTTAGAGAAGAACGTTAAGTAGAGTGGAAAATTACTTAAGTGACGGTATCTAACCAGAAAGGGACGGCTAACTACGTGCCAGCAGCCGCGGTAATACGTAGGTCCCAAGCGTTGTCCGGATTTATTGGGCGTAAAGCGAGCGCAGGTGGTTTCTTAAGTCTGATGTAAAAGGCAGTGGCTCAACCATTGTG
+
GGGGGGGGGGGGGGGGGGGGGGGGGGGGGGGGGGGGGGGGGGGGGGGGGGGGGGGGGGGGGGGGGGGEGGGGGGGGGGGGFGGGGGGGGGGGGGGGGGGGGGGGGGFGGGGGGGGGGFGGGGGGGGGGGGGGGGGGGGFGGGGGGGFGGGGGGGGGGGGGGGGGGGGGGGDGGGGGGGGGGGGGGGGGGGEEGGEEGGGGFFGGGGDFGGGGGGGGGGGFEDGD8FFGGGGGFGGGGGFGEDFFGD:DFDFGGGGFFBFFGFF7BFF<=FFFFFE4(49???DFFFF3?F?>A4
@M04650:207:000000000-C238N:1:1101:14019:13875 1:N:0:19
ACTCCTACGGGAGGCAGCAGTGGGGAATATTGCACAATGGGCGAAAGCCTGATGCAGCGACGCCGCGTGAGGGAAGAAGGTTTTCGGATTGTAAACCTCTGTCTTAGGGGACGAAGAAGTGACGGTACCCTAGGAGGAAGCCACGGCTAACTACGTGCCAGCAGCCGCGGTAAAACGTAGGTGGCAAGCGTTGTCCGGAATTACTGGGTGTAAAGGGAGCGCAGGCGGGGTGTCAAGTTGGGTGTGAAATCTATGGGCTCAACCCATAGCGTGCACTCAAAACTGGCACTCTTG
+
GGGGGGGGGGGGGGGGGGGGGGGGGGGGGGGGGGGGGGGGGGGGGGGGGGGGGGGGGGGGGGGGGGGGGGGGGGGGGGGGGGGGGGGGGGGGGGGGGGGGGGGGGGGGGGGGGGGGGGGGGGGGGGGGGGGGGGGGGGGGGGGGGGGGGGGGGGGGGGGGGGGGGGGGGGGGGGGGGGGGGGGGGGGFGGGGGGGGGGGGGGGFFFGGFGGFFGGGECDGGGGEGGGGGG?EFEG+CCFGFGFFGGGFFGGGGGGFFFFFGFGGEGGFFFD>:DFFBBGFFFGFF?FFFF?AA-
@M04650:207:000000000-C238N:1:1101:16057:13878 1:N:0:19
ACTCCTACGGGAGGCAGCAGTAGGGAATCTTCGGCAATGGGGGCAACCCTGACCGAGCAACGCCGCGTGAGTGAAGAAGGTTTTCGGATCGTAAAACTCTGTTGTTAGAGAAGAACGTTAAGTAGAGTGGAAAGCTCATCAAGTGACGGTAACTACCCAGAAAGGGACGGCTAACTACGTGCCAGCAGCCGCGGTAATACGTAGGTCCCGAGCGTTGTCCGGATTTATTGGGCGTAAAGCGAGCGCAGGTGGTTGATTAAGTCTGGTGTAAAAGGCAGTGGCTCAACCATTGT
+
GGGGGGGGGGGGGGGGGGGGD@EGGGGGFGGFGGGGGGGGGDGEGGDGGGGGGGGGGGGGGGGGGGGGGGGFFGGGG8FFF<EFFEG7C4BFGGGGGGFCAGGBFE9F<FGEEGF@F+D=AFCFA,FFF7FF9FGGF@DGGGFGGFGEE>FFGGGCFCFFC>FC@CFGGGGGGGGGCBGECFGFGGGGGFGGCCCEGGGGGEEGGFG+;:EDGE8*:CFGGD=*1<?9EGEGFGC=D*8:>*7BGD>D:*991C*09FF6?77>=7*(.*947BD4(,097,*)*1<::**64
@M04650:207:000000000-C238N:1:1101:16984:13879 1:N:0:19
ACTCCTACGGGAGGCAGCAGTAGGGAATCTTCGGCAATGGACGAAAGTCTGACCGAGCAACGCCGCGTGAGTGAAGAAGGTTTTCGGATCGTAAAACTCTGTTGGTAGAGAAGAACGTTGGTGAGAGTGGAAAGCTCATCAAGTGACGGTAACTACCCAGAAAGGGACGGCTAACTACGTGCCAGCAGCCGCGGTAATACGTAGGTCCCGAGCGTTGTCCGGATTTATTGGGCGTAAAGCGAGCGCAGGTGGTTTATTAAGTCTGGTGTAAAAGGCAGTGGCTCAACCATTGT
+
GGGGGGGGGGGGGGGGGGGGGGGGGGGGGGGGGGGGGGGGGGGGGGGGGGGGGGGGGGGGGGGGGGGGGGGGGGGGGGGGGGGGGGGGGGGGGGGGGGGGGGGGGGGGGGGGGGGGGGGGGGGGGGGFGGGGGGGGGGGGGGFGGGGGGGGEGGGGGGGGGGGGGGGFGGGGGGGGGGGGGGGGGGGGG>8EEEGGGGFFCFGGG9BECGGGGG:8:D:DGDC>C++ACFCGFDDGGGF=@DEFGCDGFGGGGGFFFFFFGFD>FD:1<FFFFFDFFFFFF?CFFFFFFFFFF
@M04650:207:000000000-C238N:1:1101:10162:13885 1:N:0:19
ACTCCTACGGGAGGCAGCAGTGGGGAATATTGCACAATGGGCGAAAGCCTGATGCAGCGACGCCGCGTGAGGGAAGAAGGTTTTCGGATTGTAAACCTCTGTCTTAGGGGACGAAGAAGTGACGGTACCCTAGGAGGAAGCCACGGCTAACTACGTGCCAGCAGCCGCGGTAAAACGTAGGTGGCAAGCGTTGTCCGGAATTACTGGGTGTAAAGGGAGCGCAGGCGGGGTGTCAAGTTGGGTGTGAAATCTATGGGCTCAACCCATAGCGTGCACTCAAAACTGGCACTCTTG
+
GGGGGGGGGGGGGGGGGGGGGGGGGGGGGGGGGGGGGGGGGGGGGGGGGGGGGGGGGGGGGGGGGGGGGGGGGGGGGGGGFGGGGGGGGGGGGGGGGGGGGGGGGGGGGGGGGGGGGGGGGGGGGGGGGGGGGGGGGGGGGGGGGGGGGGGGGGGGGGGGGGGGGGGGGGGGGGGGGFGGGFGGFGGGGGGGGGGGGGGGGGGGGGGG0:CFGFGGGFGCECCEGGGGGG:E>GG<>CFFFGEE5CFG?:DCFGGFFFFFGFCG>CF7FFFEFFFFF?GF?<F?FFFFF??A).
@M04650:207:000000000-C238N:1:1101:3579:13931 1:N:0:19
ACTCCTACGGGAGGCAGCAGTAGGGAATCTTCCACAATGGACGAAAGTCTGATGGAGCAACGCCGCGTGAGTGAAGAAGGGTTTCGGCTCGTAAAACTCTGTTGTTAAAGAAGAACATATCGGAGAGTAACTGTTAAGGTATTGACGGTATTTAACCAGAAAGCCACGGCTAACTACGTGCCAGCAGCCGCGGTAATACGTAGGTGGCAAGCGTTGGCCGGATTTATTTGGCGTAAAGCGGACGCAGGCGGTCATGTAAGTACGATGTTCAAGCCTTCGACTCAACCGAAGA
+
GGGGGGGGGGGGGGGEGGGGGGCAGGGG9FGGGGGGGGGF9E:FCCF<FEGGFGCFGGGGG7FGFF7FF@:?FFFGEGGGCAF,C?F:,BFG:FFGFFGGGGGAEEFFFGGGGDFFFCFEF++8FF7FF,,BFB9,55=5<,CFFF8++@<FB<D9,>,@F;:F8,@:7CEGGG,,@C5CD*68DE,,>****:**,?,1CF5@EGD6<C5*:/*/**;5CC/*9<+3+*+<5:9C5*97))75))))09>))*2*9@*/3**1)1C2*/909@)<ABG5)-9??FF10))-
@M04650:207:000000000-C238N:1:1101:7411:13940 1:N:0:19
ACTCCTACGGGAGGCAGCAGTGGGGAATATTGCACAATGGGCGAAAGCCTGATGCAGCGACGCCGCGTGAGGGAAGAAGGTTTTCGGATTGTAAACCTCTGTCTTCGAGGACGAAGAAGTGACGGTACTCGAGGAGGAAGCCACGGCTAACTACGTGCCAGCAGCCGCGGTAAAACGTAGGTGGCAAGCGTTGTCCGGAATTACTGGGTGTAAAGGGAGCGCAGGCGGGATGCCAAGTTGGACGTGAAATCTATGGGCTCAACCCATAGCGTGCGTTCAAAACTGGCGTTCTTG
+
GGGGGGGGGGGGGGGGGGGGGGGGGGGGGGGGGGGGGGGGGGGGGGGGGGGGGGGGGGGGGGGGGGGGGGGGGGGGGGGGGGGGGGGGGDGGGGGGGGGGGGGGGFFGGGGFGGGGGGGGGGGGGGFGGGGGGGGFFEEGGCFGGCGGGGGFGGGGGGGGGGGGGGEGGCF@FGCCGFGFECGGGGGGGGGGGEEFGED8FFGGGGGGGE/CFGGGGGGGGGGGGDGGGD*:5CFFGDFFFFFDDGGCFCFGGCC@@F:>GFCF>*24FFFFE3@;0:FFBADFF@49::),))
@M04650:207:000000000-C238N:1:1101:4355:13969 1:N:0:19
ACTCCTACGGGAGGCAGCAGTAGGGAATCTTCGGCAATGGACGAAAGTCTGACCGAGCAACGCCGCGTGAGTGAAGAAGGTTTTCGGATCGTAAAACTCTGTTGTTAGAGAAGAACGTTAAGTAGAGTGGAAAATTACTTAAGTGACGGTATCTAACCAGAAAGGGACGGCTAACTACGTGCCAGCAGCCGCGGTAATACGTAGGTCCCAAGCGTGGTCCGGATTTATTGGGCGTAAAGCGAGCGCAGGTGGTTTCTTAAGTCTGATGTAAAAGGCAGTGGCTCAACCATTGTG
+
9CE9FFGCEGGGGGGGGGFGGGGGGFGGGGDGGGGGGGGGGGGGGGGGGGGGGEGGGGGGDGGGGGGGGGGFFGGGGCGGGGEGGGGD+FFGGFFFFG?FEFGFGDFGFFGGGGGGGD=DFFDFFGCBFGGGGGCFDGGGGGGFGGGGGEFFGGGFFGGFGGGCGC@DEGGGEFGGGDFCGGFGGCE@FGCCCEGCCCGGFGCEE+?FGFF=F:**/9CFGDEE5C??CF9EFEDEDGBD;9>3DCGGFGGG*9C?BBFFG@GGFF7<FFFF44554<2<FB49?6F1?4=<A<
@M04650:207:000000000-C238N:1:1101:4138:13969 1:N:0:19
ACTCCTACGGGAGGCAGCAGTGGGGAATATTGCACAATGGGCGAAAGCCTGATGCAGCGACGCCGCGTGAGGGAAGAAGGTTTTCGGATTGTAAACCTCTGTCTTCGAGGACGAAGAAGTGACGGTACTCGAGGAGGAAGCCACGGCTAACTACGTGCCAGCAGCCGCGGTAAAACGTAGGTGGCAAGCGTTGTCCGGAATTACTGGGTGTAAAGGGAGCGCAGGCGGGATGCCAAGTTGGACGTGAAATCTATGGGCTCAACCCATAGCGTGCGTTCAAAACTGGCGTTCTTG
+
GGGGGGGGGGGGGGGGGGGGGGGGGGGGGGGGGGGGGGGGGGGGGGGGGGGGGGGGGGGGGGGGGGGFGGGGGGGGGGGGGGGGGGGGGGGGGGGGGGGGGGGGGGGGGGGGGGGGGGGFGGGGGGGDGFGGGGGGGGGGGFGGGGGDGGGGGGGGGGGGGGFGGFGGGGGGGGGGGFFCGFGGGGGGGGGGGGGGGGGGGGDFFGGG:E5CGFGGGGGGGGGDECGGGGDGFCGGGG=GFGFFCDGFFFGGGGFFFFFFFFGFFGGFF48BEDF@??GF=>GFF?4315>(64
@M04650:207:000000000-C238N:1:1101:26147:13971 1:N:0:19
ACTCCTACGGGAGGCAGCAGTAGGGAATCTTCGGCAATGGACGAAAGTCTGACCGAGCAACGCCGCGTGAGTGAAGAAGGTTTTCGGATCGTAAAACTCTGTTGGTAGAGAAGAACGTTGGTGAGAGTGGAAAGCTCATCAAGTGACGGTAACTACCCAGAAAGGGACGGCTAACTACGTGCCAGCAGCCGCGGTAATACGTAGGTCCCGAGCGTTGTCCGGATTTATTGGGCGTAAAGCGAGCGCAGGTGGTTTATTAAGTCTGGTGTAAAAGGCAGTGGCTCAACCATTGT
+
GGGGGGGGGGGGGGGGGGGGGGGGGGGGGGGGGGGGGGGGGGGGGDGGGGGGGGGGGGGGGGGGGGGGGGGGGGGGGGGGCGGGGGGGGGGGGGGGGGGGGGGGGGGGFGGGGGGGGFGGGGGGGGGGGGGGGGGAFGGGGGGGGGGGGGGGGGGGGGDGEFGGGGGGGGGGGGGGGGGGGGGGGGGFGGGGGGGGGGGGGGGGGGGGGECEGGEGGGGGGDEEEGFGGGCFF=CGGFFCDGFFGGGD@7FGG3FFFF?FF?DCFFFF)7BFFFFF<FFFFFFFFFFFF=F9)
@M04650:207:000000000-C238N:1:1101:10331:14000 1:N:0:19
ACTCCTACGGGAGGCAGCAGTAGGGAATCTTCGGCAATGGACGAAAGTCTGACCGAGCAACGCCGCGTGAGTGAAGAAGGTTTTCGGATCGTAAAACTCTGTTGGTAGAGAAGAACGTTGGTGAGAGTGGAAAGCTCATCAAGTGACGGTAACTACCCAGAAAGGGACGGCTAACTACGTGCCAGCAGCCGCGGTAATACGTAGGTCCCGAGCGTTGTCCGGATTTATTGGGCGTAAAGCGAGCGCAGGTGGTTTATTAAGTCTGGTGTAAAAGGCAGTGGCTCAACCATTGT
+
GGGGGGGGGGGGGGGGGGGGGGGGGGGGGGGGGGGGGGGGGGGGGGGGGGGFGGGGGGGGGDGGGGGFGGGGGGGGGGGGFGGGGGGGGGGFGGGGGGGGGGGGGGGGGGGGGGGGGDGGGGGGGGGGGGGGGGGGGGGGGGGGGGGGGGGGGGGGGGGGGGGGGGGGGGGGGGGGGGGGGGGGGGGGGGGGGGGGGGFGGGGGCFFFGGGGGGGGGGGGGGCCCFGGGGGGFGCGGFFGFGB@D3<5BC7F795;@FFFFFGGFGG?>FFFFF5)38CFFFD46F5?BFFB9
@M04650:207:000000000-C238N:1:1101:23598:14010 1:N:0:19
ACTCCTACGGGAGGCAGCAGTGGGGAATATTGCACAATGGGCGAAAGCCTGATGCAGCGACGCCGCGTGAGGGAAGAAGGTTTTCGGATTGTAAACCTCTGTCTTAGGGGACGAAGAAGTGACGGTACCCTAGGAGGAAGCCACGGCTAACTACGTGCCAGCAGCCGCGGTAAAACGTAGGTGGCAAGCGTTGTCCGGAATTACTGGGTGTAAAGGGAGCGCAGGCGGGGTGTCAAGTTGGGTGTGAAATCTATGGGCTCAACCCATAGCGTGCACTCAAAACTGGCACTCTTG
+
GGGGGGGGGGGGGGGGGGGGGGGGGGGGGGGGGGGGGGGGGGGGGGGGGGGGGGGGGGGGGGGGGGEGGGGGGGGGGGGGGGGGGGGGGGGGGGGGGGGGGGGGGGGGGGGGGGGGDFGFGGGGGGGGGGGFFGCFGGGGFFGGGGGGGGGGGGGFGGGGEGGGGGGGGGGGGFGGGGFGEF?FGCGFFGGGGGGGGGGGG6@FGGGGGGGF@FGGGGGCGGGGD=EGGGEG@GG?CF*:<CBFGG7FB7DGGGDF5@FFFFGGFGF:F?EFEF:4)(297AGFF?>BDFFB))
@M04650:207:000000000-C238N:1:1101:24002:14046 1:N:0:19
ACTCCTACGGGAGGCAGCAGTAGGGAATCTTCGGCAATGGACGAAAGTCTGACCGAGCAACGCCGCGTGAGTGAAGAAGGTTTTCGGATCGTAAAACTCTGTTGGTAGAGAAGAACGTTGGTGAGAGTGGAAAGCTCATCAAGTGACGGTAACTACCCAGAAAGGGACGGCTAACTACGTGCCAGCAGCCGCGGTAATACGTAGGTCCCGAGCGTTGCCCGGATTTATTGGGCGTAAAGCGAGCGCAGGTGGTTTATTAAGTCTGGTGTAAAAGGCAGTGGCCCAACCATTGT
+
DEGGGGGGGGGGEGFCFCFEFFGGGGGGGGGGGGGGCGGFFFE@GEG,,CFFDFFEEFGGFEEGEFGFGFC?FF<EEGGF<?FD<FCCFFGFGGGE9,C<EGFG=?FE<FFCFFFGGD<FFGGGGGGGDGF<?DF9>FGFGFGGGFFFGFGGGFGF<<CFFFC,>B@>F@CEGGFG@FG>@C*2?CCCFFGCC:EEDFECGC6;@BCCEEE=8CCC/*;CCG=CCCFC?DCE>5CECFFGF3B3D799:*9CDC*9@487A@FCBG>:@?F@=FF>,4>FFB*7;5522**.)
@M04650:207:000000000-C238N:1:1101:5264:14072 1:N:0:19
ACTCCTACGGGAGGCAGCAGTGGGGAATATTGCACAATGGGCGAAAGCCTGATGCAGCGACGCCGCGTGAGGGAAGAAGGTTTTCGGATTGTAAACCTCTGTCTTAGGGGACGAAGAAGTGACGGTACCCTAGGAGGAAGCCACGGCTAACTACGTGCAAGCAGCCGCGGTAATACGTAGGTCCCGACCGCGGTCCGGAGTTATTGGGCGTCAAGCGAGCGCAGGTGGTTTATTAAGTCTGGTGTAAAAGGCAGTGGATCAACGATTGTATGCATTGCAAACTGGTAGACTTG
+
GFFFGGFFGGGDGGGGGGGGGFGGGGGGCFGGGGGGGGGGGGG+FGE<FFGFGGDGGGCGCCGGGGGGGGG8FCGGGGGGGFFFGGGGG7EFGGGCFGFGFF<,B,CFFCGDFF:F8DFGGGCFGEDC99,B>F8<++>>,55,+**5>FGG9,*6>1*?D*2>C<E7C8FGG9<984<F8+<+CEE*:E**1?:*****2;92CE@*/:/*;:+2/*17?C:*8*+::*86/ACCC0908<8?9>72*:<**97656*)7)2*)*1(9B*/**10))**9(:*094>>9*).
@M04650:207:000000000-C238N:1:1101:25237:14086 1:N:0:19
ACTCCTACGGGAGGCAGCAGTAGGGAATCTTCGGCAATGGACGAAAGTCTGACCGAGCAACGCCGCGTGAGTGAAGAAGGTTTTCGGATCGTAAAACTCTGTTGGTAGAGAAGAACGTTGGTGAGAGTGGAAAGCTCATCAAGTGACGGTAACTACCCAGAAAGGGACGGCTAACTACGTGCCAGCAGCCGCGGTAATACGTAGGTCCCGAGCGGTGTCCGGATTTATTGGGCGTAAAGCGAGCGCAGGGGGTTTATTAAGTCTGGTGTAAAAGGCAGTGGCTCAACCAGTGT
+
GGGGGGGGGGGGGGGGGGGGGGGGGGGGGGGGGCGGGGGGGGGFGEGGGGGGFGGGGGGGGGGGGGGGGGGCFGGGGGGGGG9FFFGE:FGGGGGGGGGEGGGFGFGGGGGGG8DFEDFGCFC9>FF<FF>FFFFCG9DGACFGGFGGGGGEGCGGCCFGF@FGBFG>C:FE:DCGCFGGFCFGGGGGGGGGGGEEGGFFFCFGC<FFCEECEE*;*1>FGGC5:?CFG7C*>CDCD*=755>BGCCD)/9519*)67*9EFFCF5:0.99?FBDF?69/<?*9==F?()*.6
@M04650:207:000000000-C238N:1:1101:26235:14102 1:N:0:19
ACTCCTACGGGAGGCAGCAGTGGGGAATATTGCACAATGGGCGAAAGCCTGATGCAGCGACGCCGCGTGAGGGAAGAAGGTTTTCGGATTGTAAACCTCTGTCTTAGGGGACGAAGAAGTGACGGTACCCTAGGAGGAAGCCACGGCTAACTACGTGCCAGCAGCCGCGGTAAAACGTAGGTGGCAAGCGTTGTCCGGAATTACTGGGTGTAAAGGGAGCGCAGGCGGGGTGTCAAGTTGGGTGTGAAATCTATGGGCTCAACCCATAGCGTGCACTCAAAACTGGCACTCTTG
+
GGGGGGGGGGGGGGGGGGGGGGGGGGGGGGGGGGGGGGGGGGGGGGGGGGGGGGGGGGGGGGGGGGGGGGGGGGGGGGGGGGGGGGGGGGGGGGGGGGGGGGGGGGGGGGGGGGGGGGGGGGGGGGGGGGGGGGGGGGGGGGGGGGGGGGGGGGGGGGGGGGGGGGGGGGGGGGGGGGGGGGGGGGGGGGGGGGGGGGGCGGGGGGGFFGGGGGGGGFGGGGDGEGGGGGGGFGFEGGFGFGFBDGGGFGGGGGGFFFFFGFGGFGGFFFFFFF>F)8FFFFGFFFFFF:FBD3
@M04650:207:000000000-C238N:1:1101:22034:14112 1:N:0:19
ACTCCTACGGGAGGCAGCAGTAGGGAATCTTCGGCAATGGACGAAAGTCTGACCGAGCAACGCCGCGTGAGTGAAGAAGGTTTTCGGATCGTAAAACTCTGTTGGTAGAGAAGAACGTTGGTGAGAGTGGAAAGCTCATCAAGTGACGGTAACTACCCAGAAAGGGACGGCTAACTACGTGCCAGCAGCCGCGGTAATACGTAGGTCCCGAGCGTTGTCCGGATTTATTGGGCGTAAAGCGAGCGCAGGCGGTTTATTAAGTCTGGTGTAAAAGTCAGTGGCTCAACCATTGT
+
FEFGGDFCBF@@@FCG>CE@@CCEB<FGFGGD8,@CFGGGACFFEDEEFGGG,6+@FGGGGGGCEFCFFGGFGGGGGGGFFFGGGGGGBCEGGGGGGGGGFGFGG?FFFCGGGGG8FFGGGG@FGG<FGC,BEEGGGGGGGDBFGGFDEFGGGGGGGGGCFFFCFGGGGDEGEFGGGGGC7CFFGGGFE:8EG8EECFFFFFE8CF9CBEEGEG::CDF*;7E5C97AEFGGFEGDG3@DB<>>C3<D@)559/>F?F47CFFG?GGFFFF?*@6=<6794(96?4700=?<-
@M04650:207:000000000-C238N:1:1101:19079:14119 1:N:0:19
ACTCCTACGGGAGGCAGCAGTAGGGAATCTTCGGCAATGGACGAAAGTCTGACCGAGCAACGCCGCGTGAGTGAAGAAGGTTTTCGGATCGTAAAACTCTGTTGGTAGAGAAGAACGTTGGTGAGAGTGGAAAGCTCATCAAGTGACGGTAACTACCCAGAAAGGGACGGCTAACTACGTGCCAGCAGCCGCGGTAATACGTAGGTCCCGAGCGTTGTCCGGATTTATTGGGCGTAAAGCGAGCGCAGGTGGTTTATTAAGTCTGGTGTAAAAGGCAGTGGCTCAACCATTGT
+
GGGGGGGGGGGGGGGGGGGGGGGGGGGGGGGGGGGGGGGGGGGGGGGGGGGGGGGGGGGGGGGGGGGGGGGGGGGGGGGGGGGGGGGGGGGGGGGGGGGGGGGGGGGGGGGGGGGGGGGGGGGGGGGGGGGFGGGGGGGGGGGGGGGGGGGGGGGGGGGGGGGGGGGGGGGGGGGGGGGGGGGGGGGGGGGGGGGGGFGGGGFFGGGGGGGGGGGGGGGGGGGGGGGGGG67>GDGGGFGFDFFGGGGFDGGGGGFFF=F9FGFFGGFFFFFFFDFFBG?@?G4@FFFFFFFF
@M04650:207:000000000-C238N:1:1101:26913:14146 1:N:0:19
ACTCCTACGGGAGGCAGCAGTAGGGAATCTTCGGCAATGGACGAAAGTCTGACCGAGCAACGCCGCGTGAGTGAAGAAGGTTTTCGGATCGTAAAACTCTGTTGGTAGAGAAGAACGTTGGTGAGAGTGGAAAGCTCATCAAGTGACGGTAACTACCCAGAAAGGGACGGCTAACTACGTGCCAGCAGCCGCGGAAATACGTAGGTCCCGAGCGTTGTCCGGATTTATTGGGCGTAAAGCGAGCGCAGGGGGTTTATTAAGTCTGGTGGAAAAGGCAGGGGCTCAACCATGGT
+
GGGGGGGGGGGGGGGGGGGGGGGGGGGGGGGGG7FEEFGG<FGEGGGGGGGGACFGGGGGGGGGGGGGGGGGGGGGGGGGGGGGGGGGGGGGGGGCGCFGGGGGFGCFEGGGGGG@F=FDG>F<DGFFE<><DGG9<DEBDCFGEGDFE>F:FFGGG,:<FF7F@*>:CE7:FGC,D,>>BG8>8*?BFC:8BCEGDCFFG9<CE2+<*:A=*:2/5CF7CD5CC?CF?>EC5>):D77*7575>57<;)C5))*9=6F=7***1>FB)7?F495FBF)7),9)6?F,,**,)
@M04650:207:000000000-C238N:1:1101:21844:14189 1:N:0:19
ACTCCTACGGGAGGCAGCAGTGGGGAATATTGCACAATGGGCGAAAGCCTGATGCAGCGACGCCGCGTGAGGGAAGAAGGTTTTCGGATTGTAAACCTCTGTCTTAGGGGACGAAGAAGTGACGGTACCCTAGGAGGAAGCCACGGCTAACTACGTGCCAGCAGCCGCGGTAAAACGTAGGTGGCAAGCGTTGTCCGGAATTACTGGGTGTAAAGGGAGCGCAGGCGGGGTGTCAAGGTGGGTGTGAAATCTATGGGCTCAACCCATAGCGTGCACTCAAAACTGGCACTCTTG
+
FEFGGGGGGGGGGDFGECFGGGGGG@FEFFGGGFGGGGGFGFGGGGGGGGGGGGGGFF@CCFGGGGGGGGGGFGGGFGDF,B<FFGGCGGCFFDFE<FGGGGGGGDFGGGGGCFDGDGGGGGGGE@FBDGCFCG@CEE7AFGFFCEGGDGG9FFEFFCFFGFGGFF@FFBCBFFFGGGCC=9CFGCGFGGECE8BFGDGGFGCCGFFC@E5?<:FFD459ECEG5*7CEGEE56>77*9CFD77)9CDFFFFC>D4;F>>EF*9)19:??30838=),9<BDF4=;>?>)04<)
@M04650:207:000000000-C238N:1:1101:12860:14191 1:N:0:19
ACTCCTACGGGAGGCAGCAGTAGGGAATCTTCGGCAATGGACGAAAGTCTGACCGAGCAACGCCGCGTGAGTGAAGAAGGTTTTCGGATCGTAAAACTCTGTTGTTAGAGAAGAACAAGGACGTTAGTAACTGAACGTCCCCTGACGGTATCTAACCAGAAAGCCACGGCTAACTACGTGCCAGCAGCCGCGGTAATACGTAGGTGGCAAGCGTTGTCCGGATTTATTGGGCGTAAAGCGAGCGCAGGCGGTTTCTTAAGTCTGATGTGAAAGCCCACGGCTCAACCGGGGAGG
+
FGGGGGGGDGFGGGGGGGFFGGFFDCGGFGFFFDGEECGCEFGEG@FGFFFGFFGGEE:FEEGGGG:FC,8CEFG9FFAEFDEFGE7BEGDAFGFFGGGGGGC?F@E<?FGFECCFFF<EF8FEDF:FCFFG,<BFFGGGGFFG?=FECEBDBFGAFGE7FFFCF7DG>CCE7BFEG7FDC7,CFC62;:CE8=BE;CCE?+=CEC>:89CFEGG5ACFCE38:EGGFGG5=@ED5CCBCB<).C5<5:G3<DC7=B6*00=C76776BFF4*55>?:DDB9566?7>(7B07>
@M04650:207:000000000-C238N:1:1101:15938:14215 1:N:0:19
ACTCCTACGGGAGGCAGCAGTGGGGAATATTGCACAATGGGCGAAAGCCTGATGCAGCGACGCCGCGTGAGGGAAGAAGGTTTTCGGATTGTAAACCTCTGTCTTAGGGGACGAAGAAGTGACGGTACCCTAGGAGGAAGCCACGGCTAACTACGTGCCAGCAGCCGCGGTAAAACGTAGGTGGCAAGCGTTGTCCGGAATTACTGGGTGTAAAGGGAGCGCAGGCGGGGTGTCAAGTTGGGTGTGAAATCTATGTGCTCAACCCATAGCGTGCACTCAAAACTGGCACTCTTG
+
GGGGGGGGGGGGGGGGGGGGGFGGGGGGGGGGGGGGGGGGGGEGGGGGGGGGGGGGGGGGGGGGGGGGGGGGGGGGGGGGGGGGGGGGGG@GGGGGGGGGGGGGGGGGGGGGGGGGGGGGGGFGGGGGCGGGFFGGGGGGGFGGGGDGGGGGGGGGGGGFGGFGGEGGGGGGGGGEEFGGGGGB7*<EEEGEEGGBEGGGGGGGGGGGGEE?FFGGGCDGGGEG8CGGGG?EEGGGGFFGFGFEGDGD6:DGGFG*9BFFGFGGD*7:FFBDD>>?<>G4B2964?F<<F:654
@M04650:207:000000000-C238N:1:1101:27508:14226 1:N:0:19
ACTCCTACGGGAGGCAGCAGCAGGGAATCTTCGGCAATGGGGGCAACCCTGACCGAGCAACGCCGCGTGAGTGAAGAAGGTTTTCGGATCGTAAAACTCTGTTGTTAGAGAAGAACGTTAAGTAGAGTGGAAAATTACTTAAGTGACGGTATCTAACCAGAAAGGGACGGCTAACTACGTGCCAGCAGCCGCGGTAATACGTAGGTCCCAAGCGTTGTCCGGATTTATTGGGCGTAAAGCGAGCGCAGGTGGTTTCTTAAGTCTGATGTAAAAGGCAGTGGCTCAACCATTGTG
+
GGGGGGGGGGGGGGGGGGGGGGGGGGGGGGGGGGGGGGGCFGGGGGGGGGGGGGGGGGGGGGGGGGGGGGGGGGGGGGGGGGGGGGGGGGGGGGGGGGGGGGGGGGGGGGGGGGGGGFGGGGGGGGGEGGGGGFGGGGGGGGFGGGGGGGGGGGCFGGGGGGGGGGFGGGGGGGGGFGEGGGGGGGGGGGDGGGGGGGGGGGGGGGGGGGGGGGGEEGGGGGG*;FFGGGGFFGDEGFFGFCEFDDGG>DFGGGGFFFFFGFGFFGGAFF@FFFEF:09/7:>FFFFF1*8)).
@M04650:207:000000000-C238N:1:1101:27367:14239 1:N:0:19
ACTCCTACGGGAGGCAGCAGTGGGGAATATTGCACAATGGGCGAAAGCCTGATGCAGCGACGCCGCGTGAGGGAAGAAGGTTTTCGGATTGTAAACCTCTGTCTTCGGGGACGATAATGACGGTACCCGAGGAGGAAGCCACGGCTAACTACGTGCCAGCAGCCGCGGTAAAACGTAGGTGGCAAGCGTTGTCCGGAATTACTGGGTGTAAAGGGAGCGCAGGCGGAGTGCCAAGTTGAATGTGAAAACTATGGGCTCAACCCATAGACTGCGTTCAAAACTGGCGTTCTTG
+
GGGGGGGGGGGGGGGGGGGGGGGGGGGGGGGGGGGGGGGGGGGGGGGGGGGGGGGGGGGGGGGGGGGGGGGGGGGGGGGGGGGGGGGGGGGGGGGGGGGGGGGGGGGGGGGGGGGGGGGGGDGGGGGGGGGGDGGGGGGGGGGGGGGGGGGGGGGGGGGGGGGGGGGGFGGGGGGGGGGGGGGGGGGGEEGGGGGGGGGGGGGGGGFGGGGGGGGGGGGGGGGGGGG*:DFGFGGFGGFGFFFFGGGGFGGGGGGFFFFFGFGGFGGFFFFFFFDEFAGFFFCFFFD>?3@A
@M04650:207:000000000-C238N:1:1101:9506:14242 1:N:0:19
ACTCCTACGGGAGGCAGCAGTAGGGAATCTTCGGCAATGGGGGCAACCCTGACCGAGCAACGCCGCGTGAGTGAAGAAGGTTTTCGGATCGTAAAACTCTGTTGGTAGAGAAGAACGTTGGTGAGAGTGGAAAGCTCATCAAGTGACGGTAACTACCCAGAAAGGGACGGCTAACTACGTGCCAGCAGCCGCGGTAATACGTAGGTCCCGAGCGTTGTCCGGATTTATTGGGCGTAAAGCGAGCGCAGGTGGTTTATTAAGTCTGGTGTAAAAGGCATTGGCTCAACCATTGT
+
AFGGFGGGGFG7EGEFD@FEFGFGGGGGGGFGGGEE@FGGGECEGGGGGGGGGGGDGDGFGCCGCEGCGGGEFCFE<ECFFGGGGGGGGGEFGGFFGGCFGGGAFCFFFGGFGGCGGFGGGGGFC<=FBEGGEFGGGGGGGFGGGGGDGGDFGGGFGGGGGGDFFGGFGEEEGGGGCCCFCGGCFGGCCCEGEEGGGGGFGC9CE<B<FEEEGG>E=>FGGG85CF7+CFCEFEDEDD@DEC>3DDGGF4>C7CC???@FGFFGFGC:FB469*).2)0=?09?@?).(9@:5
@M04650:207:000000000-C238N:1:1101:18729:14250 1:N:0:19
ACTCCTACGGGAGGCAGCAGTAGGGAATCTTCGGCAATGGACGAAAGTCTGACCGAGCAACGCCGCGTGAGTGAAGAAGGTTTTCGGATCGTAAAACTCTGTTGGTAGAGAAGAACGTTGGTGAGAGTGGAAAGCTCATCAAGTGACGGTAACTACCCAGAAAGGGACGGCTAACTACGTGCCAGCAGCCGCGGTAATACGTAGGTCCCGAGCGTTGTCCGGATTTATTGGGCGTAAAGCGAGCGCAGGTGGTTTATTAAGTCTGGTGTAAAAGGCAGTGGCTCAACCATTGT
+
GGGGGGGGGGGGGGGGGGGGGGGGGGGGGGGGGGGGGGGGGGGGGGGGGGGGGGGGGGGGGGGGGGGGGGGGGGGGGGGGGGGGGGGGGGGGGGGGGGGGGGGGGGGGGGGGGGGGGGGGGGGGGGGGGGFGGGGGGGGGGGGGGGGGGGGGGGGGGGGGGGGGGGGGGGGGGGGGGGGGGGGGGGGFGGGGGGGGGGGGGGGGGGGGGGGGGGGCCDGGGGDCCC?EGGGFFGGGGGFGDGFEGGGGFCFDCCFFBFB=FFGCFG>?>BFFFF3@?BGF@?CFFFF::FFFF
@M04650:207:000000000-C238N:1:1101:29464:14269 1:N:0:19
ACTCCTACGGGAGGCAGCAGTAGGGAATCTTCGGCAATGGACGAAAGTCTGACCGAGCAACGCCGCGTGAGTGAAGAAGGTTTTCGGATTGTAAAACGCTGTTGGCAGAGAAGAACGTTAAGTAGTGTGGAAAATTACTTAAGTGACGGTATCTAACCAGAAAGGGACGGCTAACTACGTGCCAGCAGCCGCGGTAATACGTAGGGTGCGAGCGTTAATCGGAAGTACTGGGCGTAAAGCGTGCGCAGGCGGTGTTGTAAGACCGATGTGAAATCCCCGGGCTTAACCTGGGA
+
GGGG@FGGGGDEEGFEGGFGGGGGEGGGGGGGGGGGGFGGC8@CGGGCEFGGDFCEGGGGG@FEFGDGFFE?FF?FGGGG:,C+B>CFF+BFFGGFG+=CECCD8,C7FGGGGECEC>BADCF<F,B,AFACCFD,33,CD=D@CAFCFGGGG9@FF7EFDGGFCC8>FEFE@F@DFFG<E@FFGFEG7;CE>>E8CEECFEFFE>CGGGEG5128CFGG=D;:*<0AC:8CFGGGDGFFF<>@C)11;/9C)>*7:5=BF?GF;9<:<@??**64509)7675FBF)6>)40
@M04650:207:000000000-C238N:1:1101:19547:14304 1:N:0:19
ACTCCTACGGGAGGCAGCAGTGGGGAATTTTGGACAATGGGGGCAACCCTGATCCAGCGATGCCGCGTGCAGGAAGAAGGCCTTCGGGTTGTAAACTGCTTTTGTCAGGGAAGAAAAGTGAGAGGATAATACCCTTTTAACATGACGGTACCTGAAGAATAAGCACCGGCTAACTACGTGCCAGCAGCCGCGGTAATACGTAGGGTGCAAGCGTTAATCGGAATTACTGGGCGTAAAGGGTGCGCAGGCGGTTGTGCAAGACTGATGTGAAATCCCCGGGCTTAACCTGGGAAC
+
GGGGGGGGGFGGGGDEGGGGFGGGGGGGGEAFGDEGGGGGG>FGFGDGGFGGFFEEGGGGG7:FGGGGGEFFGGCGGGFGGGGGGGGGGGCFGGGGGGGGGGGFDFGCGGGGGGDFGGFF<EFGG8DFDFGFGDEDFGGGGGFFEFGGGGGGGGDEGGGFGGGGGDBFEGGGFFEFGGGGGE@FGGF:BEEGC4:C?C;CFGCEGGGGGGGGGEGDFGGGGGGGGGFEE<@C5:95>C4DF*.7CCDCE<D/><*79=4?C>FF4FC)/*986?69:BDDE95?F?=4:FFFB(
@M04650:207:000000000-C238N:1:1101:19384:14307 1:N:0:19
ACTCCTACGGGAGGCAGCAGTAGGGAATCTTCGGCAATGGACGAAAGTCTGACCGAGCAACGCCGCGTGAGTGAAGAAGGTTTTCGGATCGTAAAACTCTGTTGTTAGAGAAGAACAAGGATGAGAGTAAAATGTTCATCCCTTGACGGTATCTAACCAGAAAGCCACGGCTAACTACGTGCCAGCAGCCGCGGTAATACGTAGGTGGCAAGCGTTGTCCGGATTTATTGGGCGTAAAGCGAGCGCAGGCGGTTTCTTAAGTCTGATGTAAAAGGCAGTGGCTCAACCATTGTG
+
GGGGGGGGGGGGGGGGGGGGGGGGGGGGGGGGGGGGGGGGFGGGGGGGGGGGGGGGGGGGGGGGGGGGGGGGGGGGGGGGGGGGGGGGGGGGGGGGGGGGGGGGGGGGGGGGGGGGGGGGGGGGG<DFGGGGGGGGGGGGGGGGGGGGGGGGGGFGGGGGGGGGGGGGGGGGGGGGFGGGGGGGCFFGGGGGGGGCEGGFFGGGGGGGGGGGGGGGGGGGGGEG5EGGGGGG@CGCDFFGFGFE<DDDFGGGDDGFFFFFGFGGFFFAF?FFFFFFFFGFFF7?FFFF?4624)
@M04650:207:000000000-C238N:1:1101:25599:14310 1:N:0:19
ACTCCTACGGGAGGCAGCAGTGGGGAATATTGCACAATGGGCGAAAGCCTGATGCAGCGACGCCGCGTGGAGGAAGAAGGTTTTCGGATTGTAAACTCCTGTCTTCGGGGACGATAATGACGGTACCCGAGGAGGAAGCCACGGCTAACTACGTGCCAGCAGCCGCGGTAAAACGTAGGTGGCAAGCGTTGTCCGTAATTACTGGGTGTAAAGGGAGCGCAGGCGGGATGATAAGTTGGACGTGAAATCTATAGGCTCAACCCATAGCGTGCGTTCAAAACTATTGTTCTTG
+
FGGFFGGGC@@@FGFEGGGFFDEFGGGGGGFGGGGGFFGG8FCDGGGFFFFGGFGGGGGGGGGGDFGGGG@FEE@GFFGGGAFGGG@EEEFGFFGGGGFG<FGGFGGEDEG:::CDEGGGGGCFFGGFE@+<+@3*@:FG<CC@7C:DFGCCFGGGGGGFGGAF*FBE=8BE<,B8CFEGGD8BCC8EE?E>FGG:CEDF7CG78E;*:<9+0<C5C5<DGDE5?EDEE7F79CF<:749)>)07*?:7::D*::FFF*6AFDC4023))7<D>75:<>FF)**/8@42=6<
@M04650:207:000000000-C238N:1:1101:28777:14323 1:N:0:19
ACTCCTACGGGAGGCAGCAGTGGGGAATATTGCACAATGGGCGAAAGCCTGATGCAGCGACGCCGCGTGAGGGAAGAAGGTTTTCGGATTGTAAACCTCTGTCTTAGGGGACGAAGAAGTGACGGTACCCTAGGAGGAAGCCACGGCTACTTACGTGCCGGCAGCGGCGGAAAAAGGAAGGTGGAAAGGGTTGTCGGGATTTACGGGGTGTAAGGGGAGCGAAGGCGGGGGGCAAAGTGGGGTGGGAAACCAATGGGTTAAACCAATAGCGTGACCGCAAAATGGGAACCCTGG
+
GGGGGGGGGGGGGGGGGGGGGGGGGGGGGGGGGGGGGGGGGGGGGGGGGGGGGGGGGGGGGGGGGGGGGGGGGGGGGGGGGGGGGGGGGGGGGGGGGGGGGGGGGGFGGGGGGGGGGGGGGGGGGGGGGGGGGGGGGGGGGFGGGGGGG7,,,,*6,D**1**4C1**4**=FG***0*;*+<**A+**2A*/2<*:*:/C9++18E=*:/<F+@F*)/1*/*:**:CEG*7)*9*0:7DF3)))19C)*****2<5)))3**>.**)**0<3.)*((95@(**/))(-))(((
@M04650:207:000000000-C238N:1:1101:23247:14326 1:N:0:19
ACTCCTACGGGAGGCAGCAGTAGGGAATCTTCGGCAATGGACGAAAGTCTGACCGAGCAACGCCGCGTGAGTGAAGAAGGTTTTCGGATCGTAAAACTCTGTTGGTAGAGAAGAACGTTGGTGAGAGTGGAAAGCTCATCAAGTGACGGTAACTACCCAGAAAGGGACGGCTAACTACGTGCCAGCAGCCGCGGTAATACGTAGGTCCCGAGCGTTGTCCGGATTTATTGGGCGTAAAGCGAGCGTAGGTGGTTTATTAAGTCTGGTGTAAAAGGCAGTGGCTCAACCATTGA
+
GGGGGGGGGGGGGGGGGGGGGGGGGGGGGGGGGGGGGGGGGGGGGGGFFGGGGGGGGGGGGEGGGGGGGGEGGGGGGGGGGGGGGGGGGGGGGGGGGGGGGGGGGGGGAGGGGGGGGFGGGGGGFGGGGGGGGGGAFDGGGDGGGGGGGGGEGFGGGGGGGGFGFGGGGGGGGGFGGGDGGGGGGGGGGGEE>E8BCFGGEGGGGGGGGGGEGGG5*9::E<?EGG7CFGGGFGGDDG?F@C>EDCDC:*937F9)9@4*+0*;@CD3;BF?@B>5<?FFFBGFF=F(6F=2)
@M04650:207:000000000-C238N:1:1101:25694:14369 1:N:0:19
ACTCCTACGGGAGGCAGCAGTGGGGAATATTGCACAATGGGCGAAAGCCTGATGCAGCGACGCCGCGTGAGGGAAGAAGGTTTTCGGATTGTAAACCTCTGTCTTAGGGGACGAAGAAGTGACGGTACCCTAGGAGGAAGCCACGGCTAACTACGTGCCAGCAGCCGCGGTAATACGTAGGTGGCAAGCGTTGTCCGGATTTACTGGGCGTAAAGGGAGCGTAGGCGGATCTTTAAGTGGGATGTGAAATACTCGGGCTCAACCTGGGGGCTGCATTCCAAACTGGAGATCT
+
GGGGGGGGGGGGGGGGGGGGGGGGGGGGGGGGGGGGGGGGGGGGGGGGGGGGGGGGGG@FGGGGGGGGGGEGGGGGCGGGGGGGGGGGGGGGGGGGGGGG<FGEG<FCFGGGGGGGDGDD<CE@FGD@FGGGFFGGGGGCFGGAFGGGGGFFGGGGGGFGFFFGGGGECGCBECCFGGAFGGGGFGCGFGEGGEFGGGGGGCC7CFCFDEEECFFFGCDDGDCEG65=19E?FGGGCFBFF<4>FG=FFGFDF6DEFF@>967FFC4:@E>D35)@><:@=AGFF@?(38FA
@M04650:207:000000000-C238N:1:1101:18277:14388 1:N:0:19
ACTCCTACGGGAGGCAGCAGTGGGGAATATTGCACAATGGGGGAAACCCTGATGCAGCAACGCCGCGTGAGTGATGACGGTCTTCGGATTGTAAAGCTCTGTCTTTGGGGACGATAATGACGGTACCCAAGGAGGAAGCCACGGCTAACTACGTGCCAGCAGCCGCGGTAATACGTAGGTGGCGAGCGTTGTCCGGATTTACTGGGCGTAAAGGGAGCGTAGGCGGATTTTTAAGTGGGATGTGAAATACCCGGGCTCAACCTGGGTGCTGCATTCCAAACTGGGAATCTAG
+
GGGGGGGGGGGGGGGGGGGGGGGGGGGGGGGGGGGGGGGGGGGGGGGGGGGGGGGGGGGGGGGGGGGGGGGGGGGGGGGGGGGGGGGGGGGGGGGGGGGGGGGGGGGGGGGGGGGGGGGGGGGGGGGGGGGGGGGGGGGGGGGGGGGGGGGGGGGGGGGGGGGGGGGGGGGGGGGGGGGGGGGGGGGGGGGGGGGGGGGGGGGGGGGGGGGGGGGGGGGGGGGGGGEGDGFGFGGGCFFDFDFFGGGGFGGGGGDDEFFFGFG4>G5:@FFFFFFFFBGFFDGFFFF?FF*:
@M04650:207:000000000-C238N:1:1101:21386:14462 1:N:0:19
ACTCCTACGGGAGGCAGCAGTGGGGAATATTGCACAATGGGCGCAAGCCTGATGCAGCCATGCCGCGTGTATGAAGAAGGCCTTCGGGTTGTAAAGTACTTTCAGCGGGGAGGAAGGTGTTGAGGTTAATAACCTCAGCAATTGACGTTACCCGCAGAAGAAGCACCGGCTAACTCCGTGCCAGCAGCCGCGGTAATACGGAGGGTGCAAGCGTTAATCGGAATTACTGGGCGTAAAGCGCACGCAGGCGGTCTGTCAAGTCGGATGTGAAATCCCCGGGCTCAACCTGGGAAC
+
GGGGGGGGGGGGGGGGGGGGGGGGGGGGGGGFGFGGGGGGGGGGGGGGGGGGGGGGGGGGGGGGGGGGGGGGGGGGGGGFGGGGGGGGGGGGGGGGGGGGGGGGGDEGGGGGGGCDGFGGGGGGGGFGFGFGGCFGGGGGGGFFGGGGGGGGGGGCGCFGCGGGGGGGGGEGGGGGGGGGGGGGGGGGEGGEEGGGGGGGGEGCEGGGFGGGGGEC=FGGED?FF7AE9DGGECDEGGFG:))7DD7CEGGG3CFFFF46CBDG399?67@=FFF:((1>31<?9FFF?FFF?8
@M04650:207:000000000-C238N:1:1101:27264:14464 1:N:0:19
ACTCCTACGGGAGGCAGCAGTGGGGAATATTGCACAATGGGCGAAAGCCTGATGCAGCGACGCCGCGTGAGGGAAGAAGGTTTTCGGATTGTAAACCTCTGTCTTCGAGGACGAAGAAGTGACGGTACTCGAGGAGGAAGCCACGGCTAACTACGTGCCAGCAGCCGCGGTAAAACGTAGGTGGCAAGCGTTGTCCGGAATTACTGGGTGTAAAGGGAGCGCAGGCGGGATGCCAAGTTGGACGTGAAATCTATGGGCTCAACCCATAGCGTGCGTTCAAAACTGGCGTTCTTG
+
GGGGGGGGGGGGGGGGGGGGGGGGGGGGGGGGGGFGGGGGGGGGGGGGGGGGGGGGGGGFGGGGGGGCFGGGGGGGGGGGFGGGGGGEGGGGGFGGEGGGGGGGGGGFCFGGGGGGGGFFCFGGGGGGGGCFEGDGGGGGGGGGGGGGGGGFFGGGFGGGGGGGGGGGGGEGGFGFGFFGGGGGGGGGGGGGGGGGGD*:FGGGFFGGGGGCFFGGGGGGCDE5CEGGEDEGFGGGGFFGFCFFGGGGFGCDFGC:FFFFGFGGEGGFFFE7)<@5:BFFF4FF??>;,7B6A<
@M04650:207:000000000-C238N:1:1101:13935:14484 1:N:0:19
ACTCCTACGGGAGGCAGCAGTAGGGAATCTTCGGCAATGGACGAAAGTCTGACCGAGCAACGCCGCGTGAGTGAAGAAGGTTTTCGGATCGTAAAACTCTGTTGGTAGAGAAGAACGTTGGTGAGAGTGGAAAGCTCATCAAGTGACGGTAACTACCCAGAAAGGGACGGCTAACTACGTGCCAGCAGCCGCGGTAATACGTAGGTCCCGAGCGTTGTCCGGATTTATTGGGCGTAAAGCGAGCGCAGGTGGTTTATTAAGTCTGGTGTAAAAGGCAGTGGCTCAACCATTGT
+
GGGGGGGGGGGGGGGGGGGGGGGGGGGGGGGGGGGGGGGGGGGGGGGGGGGGGGGGGGGGGGGGGGGFEGGGGGGGGGGGFGGGGGGGGGGGGGGGGGGGGGGGGGGGGGGGGGGGGGGGGGGGGGGGGGGGGGGGGGGGGGGGGGGGGGGGGGGGFGGGGGGGCGGGGGGGGGGGGGGGGGGGGGGFGGGGGGGDGGGGGGGGGGGGGGGGGD?EGGGGGGDGG?FGFFGGFGGDDDFGFGFFGGGGF7DF<DGFF6FFGFCGFCGFFF?FFFBF?FGFFFF?FFF:1@8<A
@M04650:207:000000000-C238N:1:1101:27899:14496 1:N:0:19
ACTCCTACGGGAGGCAGCAGTAGGGAATCTTCGGCAATGGACGAAAGTCTGACCGAGCAACGCCGCGTGAGTGAAGAAGGTTTTCGGATCGTAAAACTCTGTTGGTAGAGAAGAACGTTGGTGAGAGTGGAAAGCTCATCAAGTGACGGTAACTACCCAGAAAGGGACGGCTAACTACGTGCCAGCAGCCGCGGTAATACGTAGGTCCCGAGCGTTGTCCGGATTTATTGGGCGTAAAGCGAGCGCAGGTGGTTTATTAAGTCTGGTGTAAAAGGCAGTGGCTCAACCATTGT
+
GGGGGGGGGGGGGGGGGGGGGGGGGGGGGGGGGGGGGGGGFGGGEGGGGGGGGGGGGGGGGGGGGGGGGGGGGGGFGGGGGGGGGGGGGGGGGGGGGGGGGGGGGGGGGGGGGGGGGGGGDFGGFCFFGGG9FGGCFGGGGFGGGGGGGGGGGGGGGGGGGGGGGGGGDGGGGGGFGGGGGGGGGGGGGGGCEEGGCEFGGEFCEGGGGGDGGGGEGGGGGGD5CEFGGCGGFGGGC5FCB3@:DGGGFFGGDGC67@64EFGGFG>?4=7FFF:FBFGFFFGF@=@70@BA9
@M04650:207:000000000-C238N:1:1101:21842:14544 1:N:0:19
ACTCCTACGGGAGGCAGCAGTAGGGAATCTTCGGCAATGGACGAAAGTCTGACCGAGCAACGCCGCGTGAGTGAAGAAGGTTTTCGGATCGTAAAACTCTGTTGGTAGAGAAGAACGTTGGTGAGAGTGGAAAGCTCATCAAGTGACGGTAACTACCCAGAAAGGGACGGCTAACTACGTGCCAGCAGCCGCGGTAATACGTAGGTCCCGAGCGTTGTCCGGATTTATTGGGCGTAAAGCGAGCGCAGGTGGTTTATTAAGTCTGGTGTAAAAGGCAGTGGCTCAACCATTGT
+
GGGGGGGGGGGGGGGGGGGGGGGGGGGGFGGFGGGGGGGGGGGGGGGFGGGGFGGGGGGGDGGGGGGGGGGGGGGGGGGGFFGGGGGGGGGGGGGGGGGGGGGGFEGGGGGGGGGGGGGGGEGGE<FFFGGGGGGGGGGGGGGGGGGGGGGGGGGGGGGGGGCGGCFFGCEGGGGFCCGGGGGGGGFGGGGGGGGGGGGGFGGGGGGGGGGGEGG5*9CDEGEGGGFGGG9EF5):C<FFEGF)9CDDFCFGD**9=F?=9/?FFGGBFF9F?FBF?BGF435?@?F18FFAA
@M04650:207:000000000-C238N:1:1101:27537:14557 1:N:0:19
ACTCCTACGGGAGGCAGCAGTGGGGAATATTGCACAATGGGCGAAAGCCTGATGCAGCGACGCCGCGTGAGGGAAGAAGGTTTTCGGATTGTAAACCTCTGTCTTAGGGGACGAAGAAGTGACGGTACCCTAGGAGGAAGCCACGGCTAACTACGTGCCAGCAGCCGCGGTAAAACGTAGGTGGCAAGCGTTGTCCGGAATTACTGGGTGTAAAGTGAGCGCAGGCGGGGTGTCAAGTTGGGTGTGAAATCTATGGGCTCAACCCATAGACTGCGTTCAAAACTGGCGTTCTTG
+
GGGGGGGGGGGGGGGGGGGDGGGGGGGGGGGGGGGGGGGGGGEGGGGGGGGGCGGFGFGEGGGGGGGGGGGGGGGGGGGGGGGGGGGFGGGGGGGGGGGGGGGGGGGGGGGGGDCG@DFGGFDGGGGEFD@E=AFG>GGGG7>CGGGGGGFFAEFG7FGGGGGFGGGGGGGGCF?FCFGFGGGGGGFGCEEGGG;>ECCEG?GGGG?=FE=CC?C+0:DG5DGEDGGGGGCEFCGGFGBG:38@GGGGF>DGGGC44<50<?59./>06@FFFF@E?:C??BFFBF@227B0A)
@M04650:207:000000000-C238N:1:1101:2736:14592 1:N:0:19
ACTCCTACGGGAGGCAGCAGTAGGGAATCTTCGGCAATGGGGGCAACCCTGACCGAGCAACGCCGCGTGAGTGAAGAAGGTTTTCGGATCGTAAAACTCTGTTGTTAGAGAAGAACGTTAAGGAGAGTGGAAAATTAATTAAGTGACGGTATCGAACCAGAAAGGGACGGCTAACTACGTGCCAGAAGCCGAGGTAAAACGTAGGGCCCAAGCGTTGGCGGGATTTATTGGGCGAAAAGCAAGCGAAGGTGGTGGCTTAAGTCTGATGTAAAAGGCGGGGGCTCAACCATGGGG
+
FGGGGGGGGGGGGGGGGGGGGGGGGGGFFGGFC7FGGGGGGEGEGG@6CFFG,6CFGGGGGGGEGGGGGGGEFGFGGGGGCFFGGGGG+CGGGGGCFFFG?CEBFFGFFGGGGGG>C+3,AD,8BFFDFCFC9>=,<,7373<78@<3:3@<F+D7F:<FGG7>,<,6>:**=A<,26C<C7:FD,2,?9:*BE455+53=*=CE*3=*C==8CA8E*7)//**2+0<97F5:*)2936*)0.)7*91709C***)77?B?*2*9**69=@F*/.<(4)))(/)16;(,=*.(-
@M04650:207:000000000-C238N:1:1101:9138:14656 1:N:0:19
ACTCCTACGGGAGGCAGCAGTAGGGAATCTTCGGCAATGGACGAAAGTCTGACCGAGCAACGCCGCGTGAGTGAAGAAGGTTTTCGGATCGTAAAACTCTGTTGGTAGAGAAGAACGTTGGTGAGAGTGGAAAGCTCATCAAGTGACGGTAACTACCCAGAAAGGGACGGCTAACTACGTGCCAGCAGCCGCGGTAATACGTAGGTCCCGAGCGTTGTCCGGATTTATTGGGCGTAAAGCGAGCGCAGGTGGTTTATTAAGTCTGGTGTAAAAGGCAGTGGCTCAACCATTGT
+
GGGGGGGGGGGGGGGGGGGGGGGGGGGGGGGGGGGGGGGGGGGEGGGGGGGGGGGGGGGGGGGGGGGGGGGGGGGGGGGGGGGGGGGGGGGDEGGGGGGGGGGGGGGGGGGGGGGGGFGGGGGGGGGGGGFGGGGGGGGGGGGGGGGGGGGCFGGGGGFGGGFF@FBFFGGGGGGGGGGGGG>FGGGGGGGGGGGGGGGFGGCCGGGFGGGGGGGGGGGGGDEGGGGGGGGGFGCCGGFG>37@GG<DB9CFCDFF@7=4CB7DFGG:5F?FFF5F?B<?F?CFFFF:?F?A<
@M04650:207:000000000-C238N:1:1101:25484:14666 1:N:0:19
ACTCCTACGGGAGGCAGCAGTAGGGAATCTTCGGCAATGGGGGCAACCCTGACCGAGCAACGCCGCGTGAGTGAAGAAGGTTTTCGGATCGTAAAACTCTGTTGTTAGAGAAGAACGTTAAGTAGAGTGGAAAATTACTTAAGTGACGGTATCTAACCAGAAAGGGACGGCTAACTACGTGCCAGCAGCCGCGGTAATACGTAGGTCCCAAGCGTTGTCCGGATTTATTGGGCGTAAAGCGAGCGCAGGTGGTTTCTTAAGTCTGATGTAAAAGGCAGTGGCTCAACCATTGTG
+
GGGGGGGGGGGGGGGGGGGGGGGGGGGGGGGGGGGGGGGGGGGGGGGGGGGGGGGGGGGGGGGGGGGGGGGGGGGGGGGGGGGGGGGGGGGGGGGGGGGGGGGGGGGGGGGGGGGGGGGGGGGGGGGGGGGGGGGGGGGGGGGGGGGGGGGGGGGGGGGGGGGGGGGGGGGGGGGGGGGGGGGGGGGGGFGGGGGGGGGGGGGGGGGGGGGGGGGECDFGGDCEEGGGGGGGFGGED3@CDDFFGGGGFGGG3FDF?F?FGFGGFGGFFFFFFFFFFFGFFFDFFF??FFFFFA
@M04650:207:000000000-C238N:1:1101:29106:14673 1:N:0:19
ACTCCTACGGGAGGCAGCAGTGGGGAATATTGCACAATGGGCGAAAGCCTGATGCAGCGACGCCGCGTGAGGGAAGAAGGTTTTCGGATTGTAAACCTCTGTCTTAGGGGACGAAGAAGTGACGGTACCCTAGGAGGAAGCCACGGCTAACTACGTGCCAGCAGCCGCGGTAATACGGAGGGTGCAAGCGTTAATCGGAATTACTGGGCGTAAAGCGCACGCAGGCGGTCTGTCAAGTCGGATGTGAAATCCCCGGGCTCAACCTGCGAACTGCATCCGAAACTGGCAGGCT
+
A<<,EFG@:C:6F:7;FGD<C<EFDFGFEG,FGGGF@FAFGG@F@FCCF<FECFCGFGGEGEGGGGDF44FAEGE@E,B,BFGDFC:BFG@F?BFG8E8FEGGCC,<,84@F>FEE=,<F,?FCCF<FFGG<<<,@<>FC7FGEG7EF7CFCGD:FFF@CFF7>7:EF:EFCGG9;8E*<8CB5EG?<83=:85BEEC**;C?FGCCFFGG**:9CGGGG=DCC:*/::75CFGFCF>*9.7)09CF7*:C4C<7)7>B>+055<<*-.7<F=@B/)45)),>?@450(5;(
@M04650:207:000000000-C238N:1:1101:28258:14775 1:N:0:19
ACTCCTACGGGAGGCAGCAGTGGGGAATATTGCACAATGGGCGAAAGCCTGATGCAGCGACGCCGCGTGAGGGAAGAAGGTTTTAGGATTGTAAACCTCTGTCTTAGGGGACGAAGAAGTGACGGTACCCTAGGAGGAAGCCACGGCTAACTACGTGCCAGCAGCCGCGGTAAAACGTAGGTGGCAAGCGTTGTCCGGAATTACTGGGTGTAAAGGGAGCGCAGGCGGGGGGTCAAGTTGGGTGTGAAATCTATGGGCTCAACCCATAGCGTGCACTCAAAACTGGCACTCTTG
+
GGGGGGGGGGGGGGGGGGGGGGGGGGGGGGGGGGGGGGGGGGGGGGGGGGGGGGGGGGGGGGGGGGGGGGGFGGGGGGGDEFGGFFGGGGGGGGGGGGGGFGGGGAEGFGGGGGGGGGGGGGFGGEFGGFGGGGGGGGGGGGCCGEGGGGGGGGCEFGGGDGFFGGGCFG<ECFFFGGGGGFFGGGFG@EEEGC@?C5:CFGFGGGGG877CFFFD=CGGGGGGGEGGGG**8:7+9>BGFGEEDGFGBGGGG*>@@;<3<?FGFG7<?FF:DBF=4?GFFA57=:>027)-6<
@M04650:207:000000000-C238N:1:1101:24109:14913 1:N:0:19
ACTCCTACGGGAGGCAGCAGTAGGGAATCTTCGGCAATGGACGAAAGTCTGACCGAGCAACGCCGCGTGAGTGAAGAAGGTTTTCGGATCGTAAAACTCTGTTGGTAGAGAAGAACGTTGGTGAGAGTGGAAAGCTCATCAAGTGACGGTAACTACCCAGAAAGGGACGGCTAACTACGTGCCAGCAGCCGCGGTAATACGTAGGTCCCGAGCGTTGTCCGGATTTATTGGGCGTAAAGCGAGCGCAGGTGGTTTATTAAGTCTGGTGTAAAAGGCAGTGGCTCAACCATTGT
+
GGGGGGGGGGGGGGGGGGGGGGGGGGGGGGGGGGGGGGGGGGGGGGGGGGGGGGGGGGGGGGGGGGGGGGGGGGGGGGGGGGGGGGGGGGGGGGGGGGGGGGGGGGGGGGGGGGGGGGGGGGGGGGGGGGGGGGGGGGGGGGGGGGGGGGGGGGGGGGGGGGGGGGGGGGGGGGGGGGGGGGGGGGGGGGGGGGGGGGGGGGGGGGGGGGGGGGCEDGGGGGG5EECGGGGGFGGGGGFGFDFFGGGDBCFGDFFFFFFFGFGGFGGFFFFFFFFFFFGFFF4<FFFFFF=9.
@M04650:207:000000000-C238N:1:1101:10920:15007 1:N:0:19
ACTCCTACGGGAGGCAGCAGTAGGGAATCTTCGGCAATGGACGAAAGTCTGACCGAGCAACGCCGCGTGAGTGAAGAAGGTTTTCGGATCGTAAAACTCTGTTGGTAGAGAAGAACGTTGGTGAGAGTGGAAAGCTCATCAAGTGACGGTAACTACCCAGAAAGGGACGGCTAACTACGTGCCAGCAGCCGCGGTAATACGTAGGTCCCGAGCGTTGTCCGGATTTATTGGGCGTAAAGCGAGCGCAGGTGGTTTATTAAGTCTGGGGTAAAAGGCAGTGGCTCAACCATTGT
+
GGGGGGGGGGGGGGGGGGGGGGGGGGGGGGGGGGGGGGGGGGGGGGGGGGGGGGGGGGGGGGGGGGGFGDGAFGGGGGGGGGGGGGGGGGGGGGGGGGGGGFGGGGGGGGGGGGGGGFGGGGGGGGGGGGGGGGGGGGGGGGGGGGGGGGGGGGGGGGGGGGGGGGFGGGGGGGGGGGGGGGGGGGGFGGGGGGCCGDFGGFGGGGGGGGGGGGEG55DCGGE5*?CFCGGGFGGGGGFF>DEDGGGGD<FDCFFFFFF?FFFGFG*3>>FF4F@FFFFFFFGFFFFFFFFFF
@M04650:207:000000000-C238N:1:1101:10773:15010 1:N:0:19
ACTCCTACGGGAGGCAGCAGTGGGGAATATTGCACAATGGGCGAAAGCCTGATGCAGCGACGCCGCGTGAGGGAAGAAGGTTTTCGGATTGTAAACCTCTGTCTTTGGGGACGAAGAAGTGACGGTACCCAAGGAGGAAGCCACGGCTAACTACGTGCCAGCAGCCGCGGTAAAACGTAGGTCCCGAGCGTTGTCCGGATTTATTGGGCGTAAAGCGAGCGCAGGTGGTTTATTAAGTCTGGTGTAAAAGGCAGTGGCTCAACCATTGTATGCATTGGAAACTGGTAGACTTG
+
GGGGGGGGGGGGGGGGGGGGGGGGGGGGGGGGGGGGGGGGGGGGGGGGGGGGGGGGGGGGGGGGGGGGGGGGGGGGGGGGGGGGGGGGGGGGGGGGGGGGGGGGGGGGGGGGGGGGGGGGGGGGGFFGGGGGGGGGEGGGGGGGGGGG7FGGGGGGGGFGGGGGGGGDEGGGEFFGGGG@EGGGGGEGGGGGGEFGGGEEEECGGG6EGGGECFGGGGGGGG=EGGGGGGGGFFG9CFFGFC@FFFGGFGGGGGGFFFFFFFDFFGGAFFFFF?F?BBG6F?GFFFFF<??AF
@M04650:207:000000000-C238N:1:1101:11025:15067 1:N:0:19
ACTCCTACGGGAGGCAGCAGTGGGGAATATTGCACAATGGGCGAAAGCCTGATGCAGCGACGCCGCGTGAGGGAAGAAGGTTTTCGGATTGTAAACCTCTGTCTTAGGGGACGAAGAAGTGACGGTACCCTAGGAGGAAGCCACGGCTAACTACGTGCCAGCAGCCGCGGTAAAACGTAGGTGGCAAGCGTTGTCCGGAATTACTGGGTGTAAAGGGAGCGCAGGCGGGGTGTCAAGTTGGGTGTGAAATCTATGGGCTCAACCCATAGCGTGCACTCAAAACTGGCACTCTTG
+
GGGGGGGGGGGGGGGGGGGGGGGGGGGGGGGGGGGGGGGGGGGGGGGGGGFGGGGGGGGGGGGGGGGGGGGGGGGGGGGGGGGGGGGGGGGGGGGGGGGGGGGGGFFGFGGGGGGGGGGGGGGGGGGGGGGGGGGGGGGGGFGGGGGGDGGGGGGGGGGGGGGGGGGGGGGGGGGGGGGGDFGGGGGGGGGGGGGGGGGGGGDGGGGGECEFFCGGGGGGGGGDGGGG5CEEFDG?FFFFF<>@GDGCFGGGDG:F>>FFF?CFFGG:F4>EFFF*9?FFFFF?F?F:8@)9))
@M04650:207:000000000-C238N:1:1101:28805:15088 1:N:0:19
ACTCCTACGGGAGGCAGCAGTGGGGAATATTGCACAATGGGCGAAAGCCTGATGCAGCGACGCCGCGTGAGGGAAGAAGGTTTTCGGATTGTAAACCTCTGTCTTCGAGGACGAAGAAGTGACGGTACTCGAGGAGGAAGCCACGGCTAACTACGTGCCAGCAGCCGCGGTAAAACGTAGGTGGCAAGCGTTGTCCGGAATTACTTGGTGTAAAGGGAGCGCAGGCGGGATGCCAAGTTGGACGTGAAATCTATGGGCTCAACCCATAGCGTGCGTTCAAAACTGGCGTTCTTG
+
GGGGGGGGGGGGGGGGGGGGGGGGGFGGGGGDFGGGGGGGGFGGGGGGGGGGGGGGGGGGGGGGGGGGGGGGGGGGGGGFGGGGGGGGGGGGGGGGGGGGGGGGGGGGDGGGGGGGGGGGFGGGGGGDGGGGGGGGGGGGGFGGGEGDGGGGGGEGGCGGGGGFGGGGGGF7FFGGGGGGGGFFCCGGGGGGGGGGEECCFFGGGGFFEFGG7CF?:C358>EGD*==GGDGFFF?*:@FFGFFCDFFFGGGCC>:>>FFGFG58DF?FF>B3)7<??DF6)*9*0<6:)08A-
@M04650:207:000000000-C238N:1:1101:18432:15125 1:N:0:19
ACTCCTACGGGAGGCAGCAGTAGGGAATCTTCGGCAATGGACGAAAGTCTGACCGAGCAACGCCGCGTGAGTGAAGAAGGTTTTCGGATCGTAAAACTCTGTTGGTAGAGAAGAACGTTGGTGAGAGTGGAAAGCTCATCAAGTGACGGTAACTACCCAGAAAGGGACGGCTAACTACGTGCCAGCAGCCGCGGTAATACGTAGGTCCCAAGCGTTGTCCGGAATTACTGGGTGTAAAGGGAGCGCAGGCGGGGTGTCAAGTTGGGTGTGAAATCTATGGGCTCAACCCATAGC
+
GGGGGGGGGGGGGGGGGGGGGGGGGGGGGGGGGGGGGGGGGGGGGGGGGGGGGGGGGGGGGGGGGGGGGGGGGGGGGGGGGGGGGGGGGGGGGGGGGGGGGGGGGGGGGGGGGGGGGGGGGGGGGGGGGGGGGGGGGGGGGGGGGGGGGGGGGGGGGGGGFGGGGGGGGGGGGGGGGGGGGGGGGGGGGGGGEEEDEGGGFCFGGGFGGGGGGGGDGGGGGGGEGGGGGGGGFGGGGGFGFGFFGGGGDGDGGGGFFFFFGFCFFGGFBFFFF?FFBFG::0CF4@48?5@12)
@M04650:207:000000000-C238N:1:1101:28873:15144 1:N:0:19
ACTCCTACGGGAGGCAGCAGTGGGGAATATTGCTCAATGGGCGAAAGCCTGATCCAGCGACGTCGCGTGATGGAAGAAGGTTTTCGGATTGTAAACCTCTGTCTTCGGGGACGATAATGACGGTACCCAAGGAGGAAGCCACGGCTAACTACGTGCCAGCAGCCGCGGTAATACGTAGGTGGCGAGCGTTGTCCGGATTTACTGGGCGGAAAGGGAGCGTTGGCGGATTTTTAAGTTGGATGTGAAATACCCGGGCTCAACCTGGGTGCTGCATTCCAAACCGGGTATCCAG
+
ECAFGFCGDGCGG:@C@FCFFE,,7,BEFGAA<,;CFFGGCFE7++@CFF@F9,CFCE++6866@>FGGG,FFGC<F<ECC9CF<+@+4?=F,@5,9EE=FGE,?5F+F=F+68+CEFFD<+3388,BB<BFGGD7DF,@A<+>7:*@FDC:*353>BFFGFCA:FBE**1@;CCFF7:FGG>:EEGC:CCBCFCEC8EFG7AFFEF5**2::*:*/7<7*//<CE7EEF+<@F:0:7?4?<)7CFG7=72CCC37.)//:8CC)*9<FF89)*9*6.?*)(1);).46**.
@M04650:207:000000000-C238N:1:1101:27542:15155 1:N:0:19
ACTCCTACGGGAGGCAGCAGTAGGGAATCTTCGGCAATGGACGAAAGTCTGACCGAGCAACGCCGCGTGAGTGAAGAAGGTTTTCGGATCGTAAAACTCTGTTGGTAGAGAAGAACGTTGGTGAGAGTGGAAAGCTCATCAAGTGACGGTAACTACCCAGAAAGGGACGGCTAACTACGTGCCAGCAGCCGCGGTAATACGTAGGTCCCGAGCGTTGTCCGGATTTATTGGGCGTAAAGCGAGCGCAGGTGGTTTATTAAGTCTGGTGTAAAAGGCAGTGGCTCAACCATTGTT
+
GGGGGGGGGGGGGGGGGGGGGGGGGGGGGGGGGGGGGGGGGGGGG:FFGGGGGGGGGGGGGGGGGGGGGGGGGGGGGGGGGGGGGGGGGGGGGGGGGGGGGGGGGGGGGGGGGGGGGGGFGGGGGGGGGGGGGGGGGGGGGGGGGGGGGGGGGGGGGGGGGFGGGGGGGGGGGGGGGGGGGGGGGGGGGGGGGGGGDGDGGGGGGGGGGGGEGGGCGGGGGGEEGGGGGGG=FGGGGGFGF55@<DDGF>CFDGGF@FFF?=FGFFG<FFFF=*5FBFGFFFGFF*7:BFFFF)
@M04650:207:000000000-C238N:1:1101:15345:15158 1:N:0:19
ACTCCTACGGAGGCAGCAGTAGGGAATCTTCGGCAATGGACGAAAGTCTGACCGAGCAACGCCGCGTGAGTGAAGAAGGTTTTCGGATCGTAAAACTCTGTTGGTAGAGAAGAACGTTGGTGAGAGTGGAAAGCTCATCAAGTGACGGTAACTACCCAGAAAGGGACGGCTAACTACGTGCCAGCAGCCGCGGTAATACGTAGGTCCCGAGCGTTGTCCGGATTTATTGGGCGTAAAGCGAGCGCAGGTGGTTTATTAAGTCTGGTGTAAAAGGCAGTGGCTCAACCATTGTAT
+
GGGGGGGGGGGGGGGGGGGGGGGGGGGGGGGGGGGGGGGGGGGCCFGGGGGGGGGGGGGGGGGDGGGGGGGGGGGGGGGGGGGGGGGGGGGGGGGGGGGGGGGGGGGGGGGGGGGGGGGGGGGGGGGGGGGGGGGGGGGGGGGGGGEGGGGGGGFGGGGGGGGGDFGGGGGGGGGGGGGGGGGGGGGGGECCGGDGGGGGGGGEGGGGGGGGGCGGGGGGGDEEGGFFGG=FEGGGGGFGFGFFGGGGFGGGFGGFFF?FG=>F@GFFFFFF?DFFFFGFF?C=6FF6>=?D2-
@M04650:207:000000000-C238N:1:1101:9823:15167 1:N:0:19
ACTCCTACGGGAGGCAGCAGTGGGGAATATTGCACAATGGGCGAAAGCCTGATGCAGCGACGCCGCGTGAGGGAAGAAGGTTTTCGGATTGTAAACCTCTGTCTTCGAGGACGAAGAAGTGACGGTACTCGAGGAGGAAGCCACGGCTAACTACGTGCCAGCAGCCGCGGTAAAACGTAGGTGGCAAGCGTTGTCCGGAATTACTGGGTGTAAAGGGAGCGCAGGCGGGATGCCAAGTTGGACGTGAAATCTATGGGCTCAACCCATAGCGTGCGTTCAAAACTGGCGTTCTTG
+
GGGGGGGGGGGGGGGGGGGGGGGGGGGGGGGGGGGGGGGGGGGGGGGGGGGGGGGGGGGGGGGGGGGGGGGGGGGGGGGGGGGGGGGGGGGGGGGGGGGGGGGGGGGGGGGGGGGGGGGGGGGGGGGGGGGGGGDGGGGGGGGGGGGGGGGGGGGGGGGGGGGGGGGGGG@GGGGGGGGGG@FFGGGGGGGGGDGGEGGGGG7<CGFGGGCF7ECEGDGGEDGGGGGGGGGGFF4CF:FGFGFF7DGGFGFGGGGFFF>FFFD5539:?@37@BEBBFGFFBGFF?5>?BDFF)
@M04650:207:000000000-C238N:1:1101:15224:15185 1:N:0:19
ACTCCTACGGGAGGCAGCAGTGGGGAATATTGCACAATGGGCGAAAGCCTGATGCAGCGACGCCGCGTGAGGGAAGAAGGTTTTCGGATTGTAAACCTCTGTCTTCGGGGACGATAATGACGGTACCCGAGGAGGAAGCCACGGCTAACTACGTGCCAGCAGCCGCGGTAAAACGTAGGTGGCAAGCGTTGTCCGGAATTACTGGGTGTAAAGGGAGCGCAGGCGGAATGCCAAGTTGAATGTGAAAACTATGGGCTCAACCCATAGACTGCGTTCAAAACTGGCGTTCTTG
+
GGGGGGGGGGGGGGGGGGGGGGGGGGGGGGGGGGGGGGGGGGGGGGGGGGGGGGGGGGGGGGGGGGGGGGGGGGGGGGGGGGGGGGGGGGGGGGGGGGGGGGGGGGGGGGGGGGGGGGGGGGGGGGGGGGGGGGGGGGGGGGGGGGGGGGGGGGGGGGGGGGGGGGGGGGGGGGGGGGGGGGGGGGGGGGGGGGGGGGGGGGGGGGGGGGGGGGGGGGGGGGDGGEEECGGGFCF:FGFGFGFFFCFGFGFFGFDFFFFFGFDDFGFFF47@@B@DF9GFF>D@5<>>?FFF
@M04650:207:000000000-C238N:1:1101:3904:15202 1:N:0:19
ACTCCTACGGGAGGCAGCAGTGGGGAATATTGCACAATGGGCGCAAGCCTGATGCAGCCATGCCGCGTGTATGAAGAAGGCCTTCGGGTTGTAAAGTACTTTCAGCGGGGAGGAAGGTGTTGTGGTTAATAACCACAGCAATTGACGTTACCCGCAGAAGAAGCACCGGCTAACTCCGTGCCAGCAGCCGCGGTAATACGGAGGGTGCAAGCGTTAATCGGAATTACTGGGCGTAAAGCGCACGCAGGCGGTCTGTCAAGTCGGATGTGAAATCCCCGGGCTCAACCTGGGAAC
+
GGFGGGGGGGGGGGGGGGGGGGGGGBFGGGFGGGGGGGGGGGGGGGGGGGGGFGGGGFGGGGGGGGGGGG<FFF9FEFFGGGGGGGGGFGGGGGGGGGGGGGGGGGGGGG+CFGGGGGFDEGGDEFGGGFCGGGGGGGGGFGGGGGGGGGGGGGGCGEF@7DGGGGGGGGGDFFGGGGFGGGGGGGGFFGGGGGGDGCGGGGGGGGGGGGGGGE55=CFFEGDGF9EFG6*:7EGGCFFDF5>@C3CC>CDCCGGFF=BFFFG<>7D?=B=FFFF?<>D>EBG??5@0:>F?0-
@M04650:207:000000000-C238N:1:1101:17619:15218 1:N:0:19
ACTCCTACGGGAGGCAGCAGTAGGGAATCTTCGGCAATGGACGAAAGTCTGACCGAGCAACGCCGCGTGAGTGAAGAAGGTTTTCGGATCGTAAAACTCTGTTGGTAGAGAAGAACGTTGGTGAGAGTGGAAAGCTCATCAAGTGACGGTAACTACCCAGAAAGGGACGGCTAACTACGTGCCAGCAGCCGCGGTAATACGTAGGTCCCGAGCGTTGTCCGGATTTATTGGGCGTAAAGCGAGCGCAGGTGGTTTATTAAGTCTGGTGTAAAAGGCAGTGGCTCAACCATTGTT
+
GGGGGGGGGGGGGGGGGGGGGGGGGGGGGGGGGGGGGGGGGGGGGGGGGGGGGGGGGGGGGGGGGGGGGGGGGGGGGGGGGGGGGGGGGGGGGGGGGGGGGGGGGGGGGGGGGGGGGGGGGGGGGGGGGGGGGGGG8FGGGGGGGGGGGGGGGGGGGGGGGGFGGGGGGGGGGGGGGGGGGGGGGGGGGGGGGGGGGGGGGGGGGGGGGC5E5EECEGGGGG?=EFCFGGGGFEGGGFFFEGFFGGDGF>DGDGDFBFFFGFCFFFF?:BFFFFFFF?FFFF5FFF?:?F?)6)
@M04650:207:000000000-C238N:1:1101:9807:15229 1:N:0:19
ACTCCTACGGGAGGCAGCAGTAGGGAATCTTCGGCAATGGACGAAAGTCTGACCGAGCAACGCCGCGTGAGTGAAGAAGGTTTTCGGATCGTAAAACTCTGTTGGTAGAGAAGAGCGTTGGTGAGAGTGGAAAGCTCATCAAGTGACGGTAACTACCCAGAAAGGGACGGCTAACTACGTGCCAGCAGCCGCGGTAATACGTAGGTCCCGAGCGTTGTCCGGCTTTATTGGGCGTAAAGCGAGCGCAGGTGGTTTATTAAGTCTGGTGTAAAAGGCAGTGGCTCAACCATTGT
+
GGGGGGGGGGGGGGGGGGGGGGGGGGGGGGGGGGGGGGGGGGGGGGGGGGGGGGGGGGGGGGGGGGGFGGGGGGGGGGGGGGGGGGGGEGGGGGGGGGGGGGGGGGGGGDFGGGGGGGGGGGGGGGGGGGGGGGGGGGGGGGGGGGGGGGGGGGGGGGGGGGGGGGGGGGGGGGGGGGGGGGGGGGGFGGGGGGGGGGGGGGGGGGGGGGGGGGEEGGFFGD*:C?CGGGGGFGGGGGFGFGF>DGGGFFGGGGFFFFFFFFDGFGF17BFFFF3@:05?FFFF4?FB<FFBA
@M04650:207:000000000-C238N:1:1101:4002:15259 1:N:0:19
ACTCCTACGGGAGGCAGCAGTGGGGAATATTGCACAATGGGCGAAAGCCTGATGCAGCGACGCCGCGTGAGGGAAGAAGGTTTTCGGATTGTAAACCTCTGTCTTCGGGGACGATAATGACGGTACCCGAGGAGGAAGCCACGGCTAACTACGTGCCAGCAGCCGCGGTAAAACGTAGGTGGCAAGCGTTGTCCGGAATTACTGGGTGTAAAGGGAGCGCAGGCGGGATGCCAAGTTGGGTGTGAAAACTATGGGCTCAACCCATAGACTGCACTCAAAACTGGCGTTCTTG
+
GGGGGGGGGGGGGGGGGGGGGGGGGGGGGGGGGGGGGGGGGGGGGGGGGGGGGGGGGGGGGGGGGGGGGGGGGGFEGGGGGGGGGGG:BFFGGGGFGFGGGGGGFGGGGGGGGGGGGGGGGGDFCFGGGFEGDGGDFGGGGGGGGGDGGGCFCF@FGGGCA8<C:FGGGGGGGGGEFCGFGFGGGCC:;?5*<EEE8EFGDCFFGG@ECCFFGGGGGGDDGGGG8=EEEGC??FC<>>4C87<>>FGGF4>FCGGF5>FFEF335>C>*66)9;?FFFGFF>>@>@5907*6
@M04650:207:000000000-C238N:1:1101:17423:15260 1:N:0:19
ACTCCTACGGGAGGCAGCAGTGGGGAATATTGCACAATGGGCGAAAGCCTGATGCAGCGACGCCGCGTGAGGGAAGAAGGTTTTCGGATTGTAAACCTCTGTCTTAGGGGACGAAGAAGTGACGGTACCCTAGGAGGAAGCCACGGCTAACTACGTGCCAGCAGCCGCGGTAAAACGTAGGTGGCAAGCGTTGTCCGGAATTACTGGGTGTAAAGGGAGCGCAGGCGGGGTGTCAAGTTGGGTGTGAAATCTATGGGCTCAACCCATAGCGTGCACTCAAAACTGGCACTCTTG
+
GGGGGGGGGGGGGGGGGGGGGGGGGGGGGGGGGGGGGGGGGGGGGGGGGGGGGGGGGGGGGGGGGGGGGGGGGGGGGGGGGGGGGGGGGGGGGGGGGGGGGGGGGGGGGGGGGGGGGGGGGGGGGGGGGGGGGGGGGGGGGGGGGGGGGGGGGGGGGGGGGGGGGGGGGGEGGGGGGFGGGGGGGGGGGGGGGGGGGGGGGGGGGGGGEGEGGGGGGGGGGGGGEGGGGG8EBGGGGDFDFGFFCGGFFGCGGGGFFFF:FFGFFGGFFFFEFFFFDFGFFFGFFFFFF4?4<7
@M04650:207:000000000-C238N:1:1101:9770:15260 1:N:0:19
ACTCCTACGGGAGGCAGCAGTGGGGAATATTGGGCAATGGGAGCAATCCTGACCCAGCAACGCCGCGTGAACGAAGAAGGCCCTTGGGTCGTAAAGTTCTTTTATACGGGAAGAAGTAAGTGACGGTACCGTATGAATAAGCCCCGGCTAACTACGTGCCAGCAGCCGCGGTAATACGTAGGGGGCGAGCGTTGTCCGGGATTACTGGGCGTAAAGGGCACGCAGGCTGTGCTGCAAGTCAGCTGTAAAAAGATGCGGCTTAACCGTGTTTCGCAGTTGAAACTGCAGTGCTGG
+
GGGGGGGGGGGGGGGGGGGGGGGGGGGGGGGGGGGGGGGGGGGGGGGGGGGGGGGGGGGGGGGGGGGGGGGGGGGGGGGGGGGGGGGFGGGGGGGGGGGGGGGGGFGGGGGGGGGGGGGGGGGGGGGGGGGGGGGGGGGGGGGGGGGGGGGGGGGGGGGGGGGGGGGGGGGGGGGGGGCFGCGGGG::EEGEGGGGGG>EC>EFFGCG>=EEGGGG7<DGGCEGGGGGGGGGFFDC7C7FFGFFGGFDFGGGCFGFFDEFEFG>?3>4>>FFFFFFFFDF=<CFBFF?FFF<<:
@M04650:207:000000000-C238N:1:1101:15899:15276 1:N:0:19
ACTCCTACGGGAGGCAGCAGTGGGGAATATTGCACAATGGGGGAAACCCTGATGCAGCAACGCCGCGTGAGTGATGACGGTCTTCGGATTGTAAAGCTCTGTCTTTGGGGACGATAATGACGGTACCCAAGGAGGAAGCCACGGCTAACTACGTGCCAGCCGCCGCGGTAATACGTAGGTGGCGAGCGTTGTCCGGATTTACTGGGCGTAAAGGGAGCGCAGGTGGTTTCTTAAGTCTGATGTAAAAGGCAGTGGCTCAACCATTGTATGCATTGGAAACTGGTAGACGTGAGT
+
GGGGGFGGGGFGGGGGGGGGEFGGGGGGGGGGGGEGGGGGGGGGGGGFGGGGGGGGGGGGGGGGGGDGGGGGGGGGEGGGGGGGGGGGGGFGGGGGA?ECGGGGGGGGGGGGGGGGFGFGCFEGGGGGGGGGFDGEGGGCFFGGGEEGGGGGGEGD@ACF*>CCCFGDGECGGGCGGCFGGGGE8CBEB>C;:<EEG5EG?E?FGG8EC=EGCGGFEDD3:CC=?F*=FG7E497+:*9?6D@=>CFCBC5>*6C5))96*)9=@GGF?44=*/=6<5:@?<DFFFB9(7B6?.
@M04650:207:000000000-C238N:1:1101:12910:15305 1:N:0:19
ACTCCTACGGGAGGCAGCAGTAGGGAATCTTCGGCAATGGACGAAAGTCTGACCGAGCAACGCCGCGTGAGTGAAGAAGGTTTTCGGATCGTAAAACTCTGTTGGTAGAGAAGAACGTTGGTGAGAGTGGAAAGCTCATCAAGTGACGGTAACTACCCAGAAAGGGACGGCTAACTACGTGCCAGCAGCCGCGGTAATACGTAGGTCCCGAGCGTTGTCCGGATTTATTGGGCGTAAAGCGATCGCAGGTGGTTTATTAAGTCTGGTGTAAAAGGCAGTGGCTCAACCATTGTT
+
GGGGGGGGGGGGGGGGGGFGGGGGGGDFFGGGFGGGGGGGDFE@BFG<C@FFEGDGGGGGGGDEGCFCFGE9FFGFFGGGB?FGGGGDFCEGGGGGGGFGFGFGGGGGGFG@DGGGDAFEGGGFCAFGGD<DDDFCFGFDGGGAFEFFGGGGGGG?FCFFFCGCGDFGEGEED@FCFGGGGG=;CG?@FCE@EGGGBFGFGG0=EF9<ECCECC8C=DD787*:=3?C+:E=):7:CFF>>D))955<5*2>9D<FFF47+9*29403>4*=FBB),4*)5,7?FF)(47*)6-
@M04650:207:000000000-C238N:1:1101:20221:15317 1:N:0:19
ACTCCTACGGGAGGCAGCAGTAGGGAATCTTCGGCAATGGACGAAAGTCTGACCGAGCAACGCCGCGTGAGTGAAGAAGGTTTTCGGATCGTAAAACTCTGTTGGTAGAGAAGAACGTTGGTGAGAGTGGAAAGCTCATCAAGTGACGGTAACTACCCAGAAAGGGACGGCTAACTACGTGCCAGCAGCCGCGGTAATACGTAGGTCCCGAGCGTTGTCCGGATTTATTGGGCGTAAAGCGAGCGCAGGTGGTTTATTAAGTCTGGTGTAAAAGGCAGTGGCTCAACCATTGT
+
GGGGGGGGEGGGGGGGGGGGGGGGGGGGGGGGGGGGGGGGGGGGGGGGGGGGGGGGGDGGGGGGGGGGGGGFFGGGGGGGGGGGGGGGGGGGGGGGGGGGGGGGGGGGGGGGDGGGGGGGGGGGGGGGGGGGGGGCFFGGGGGGGGGGGGGGGGGGGGGGGGGGGGGGGGGGGGEGGGGGGFGGGGGGGGGGGGGGGGGGGGGGGGGGGGGGGGEGGGGFGG8/A?EFFCFGFGDEGFFGFDDFGGDGFCGGD77F6@FFGFCGBGGBF=BFFFFF?BDF@BGFF?7?FFFFF
@M04650:207:000000000-C238N:1:1101:18561:15344 1:N:0:19
ACTCCTACGGGAGGCAGCAGTAGGGAATCTTCGGCAATGGACGAAAGTCTGACCGAGCAACGCCGCGTGAGTGAAGAAGGTTTTCGGATCGTAAAACTCTGTTGGTAGAGAAGAACGTTGGTGAGAGTGGAAAGCTCATCAAGTGACGGTAACTACCCAGAAAGGGACGGCTAACTACGTGCCAGCAGCCGCGGTAATACGTAGGTCCCGAGCGTTGTCCGGATTTATTGGGCGTAAAGCGAGCGCAGGTGGTTTATTAAGTCTGGTGTAAAAGGCAGTGGCTCAACCATTGT
+
GGGGGGGGGGGGGGGGGGGGGGGGGGGGGGGGGGGGGGGGGGGGGGGGGGGGGGGGGGGGGGGGGGGGGGGGGGGGGGGGGGGGGGGGGGGGGGGGGGGGGGGGGGGGGGGGGGGGGGGGGGGGGGGGGGGGGGGGGGGGGGGGGGGGGGGGGGGGFGGGGGGGGGGGGGGGGGGGGGEGGGGGGGGGGGGGGGGGGGGGGGGGGGGGGGGGGGGGGGGGGGEEEFCFGGGGFGGGGGFGFDFFGDDGF>FGCGG@FFFFGFGGFGGBFFF?FFFFF?GFFFF?FF?<BFFFF
@M04650:207:000000000-C238N:1:1101:10878:15354 1:N:0:19
ACTCCTACGGGAGGCAGCAGTAGGGAATCTTCGGCAATGGACGAAAGTCTGACCGAGCAACGCCGCGTGAGTGAAGAAGGTTTTCGGATCGTAAAACTCTGTTGGTAGAGAAGAACAAGGATGAGAGTAAAATGTTCATCCCTTGACGGTATCTAACCAGAAAGCCACGGCTAACTACGTGCCAGCAGCCGCGGTAATACGTAGGTGGCAAGCGTTGTCCGGATTTATTGGGCGTAAAGCGAGCGCAGGCGGTTTCTTAAGTCTGATGTGAAAGCCCCCGGCTCAACCGGGG
+
GGGGGGGGGGGGGGGGGGGGGGGGGGGGGGGGGGGGGGGGGGGGGGGGGGGGGGGGGGGGGGGGGGGGGGGGGGGGGGGGGGGGGGGGGGGGGGGGGGGGGGGGGGGGGGGGGGGGGGGFGFGGGGGGGGGGGGGGGGGGGGGGGGGGGGGGGGGGGGGGGGGGGGGGGGGGGGGGGGGGGGGGGGGGGGGGGGGGGGGGFFGGGGGGGGGGGGGD=CFGGGEC=FFGGGGGFGGDGF=FFGF@DGGGFGGGDDGFFF?=FFGGFGGAFFFFFFFFB09B@BC>F??:27>>
@M04650:207:000000000-C238N:1:1101:7224:15356 1:N:0:19
ACTCCTACGGGAGGCAGCAGTAGGGAATCTTCGGCAATGGACGAAAGTCTGACCGAGCAACGCCGCGTGAGTGAAGAAGGTTTTCGGATCGTAAAACTCTGTTGTTAGAGAAGAACGTTAAGTAGAGTGGAAAATTACTTAAGTGACGGTATCTAACCAGAAAGGGACGGCTAACTACGTGCCAGCAGCCGCGGTAATACGTAGGTCCCAAGCGTTGTCTGGATTTATTGGGCGTAAAGCGAGCGCAGGTGGTTTCTTAAGTCTGATGTAAAAGGCAGTGGCTCAACCATTTTG
+
GGGGGGGGGGGGGDGGGGGGGGGGGGGGGGGGGGGGGGGGGGGG:FGGGGGGGGFGGFGFGEGGGGE@FFGDGGGGGGGGGGGGGGGGGGGGGGGGGGGFGGGGGGGGGGGGGGGGGFEFGGGGGGGGGGGEFGGGGGGGGFGFGGGGGGGGGGGGFGFGGGGGGGFGGDGGGFGGGGGGGGGGFGGFFGGGGGGCGGGGGGGGGGGGGGGGGGGDGGG7@GFGGGGGGGGFFDGGDGF7><>DG3DGEDGF7CCFFFFF+9*:@7>>FBFFFFEFF?CFF67?FFFF?=*).)
@M04650:207:000000000-C238N:1:1101:11541:15364 1:N:0:19
ACTCCTACGGGAGGCAGCAGTGGGGAATATTGCACAATGGGCGAAAGCCTGATGCAGCGACGCCGCGTGAGGGAAGAAGGTTTTCGGATTGTAAACCTCTGTCTTAGGGGACGAAGAAGTGACGGTACCCTAGGAGGAAGCCACGGCTAACTACGTGCCAGCAGCCGCGGTAAAACGTAGGGTGCAAGCGTTAATCGGAATTACTGGGCGTAAAGGGTGCGCAGGCGGTTGTGCAAGACTGATGTGAAATCCCCTGGCTTAACCTGGGAACTGCCTTGGTAACTGCACAGCTTG
+
GGGGGGGGGGGGGGGGGGGGGGGGGGGGFGGEFGGGGGGGGGGGGGGGGGGGGCGGGGGGGGGGGGGGGGG8CGGGGGGGAFGGGGG+BFGGGGGGGGGGGGGGG,?<FFGEFGGCE@EFGGGEGGGGGGFF8DE<FGGGGG,@FFGGGCFGAFGGCGGGGGFGGGGGGDFGGGCFGFCCCE+:16BFGGG8CCFGGCE8EFGFG7CGGGGG*A9CGGGGEDDCEGE=EGGGBGFGFG@CFGFFGGGGFC>DFC*73;FFCFFGFC*3.956?F4642*08)CF?F??4>FFF0
@M04650:207:000000000-C238N:1:1101:2589:15423 1:N:0:19
ACTCCTACGGGAGGCAGCAGTAGGGAATCTTCGGCAATGGGGGCAACCCTGACCGAGCAACGCCGCGTGAGTGAAGAAGGTTTTCGGATCGTAAAACTCTGTTGTTAGAGAAGAACGTTAAGTAGAGTGGAAAATTACTTAAGTGACGGTATCTAACCAGAAAGGGAAGGCTAACTACGTGCCAGCAGCCGCGGTAATACGTAGGTCCCAAGCGTCGTCCGGACTTACTGGGCGTAAAGCGAGCGCAGGCGGTTTCTTAAGTCGGATGTAAAAGGAAGTGGCTCAACCATTG
+
GGGGGGGFGGGGGGGGGGGGFGFGGGGG9FGFC@FGGGGGGDEGGG,FFGGGDF@FGGFDFGGGGGGGGGGGGGBFGGFGF?FGGGGGGEGGGGGGGGGGGG<FFGGGFGGGGGCFDCDGGGFCDFD?AFCDFG9@F3C9CFF<C,7@@FFC=CFAF?A<FBFC@:E,@83,FFG,>,>FG*>BFGFGG5C@E88CEGGF8+3BE9C+*<CFCEB*1119:<E**<9+2CE=):/15DF7>95395CGB)9<1<C?=**8:@C*77D,06196*))4:DFFB*67F52:**.
@M04650:207:000000000-C238N:1:1101:12758:15432 1:N:0:19
ACTCCTACGGGAGGCAGCAGTAGGGAATCTTCGGCAATGGACGAAAGTCTGACCGAGCAACGCCGCGTGAGTGAAGAAGGTTTTCGGATCGTAAAACTCTGTTGGTAGAGAAGAACGTTGGTGAGAGTGGAAAGCTCATCAAGTGACGGTAACTACCCAGAAAGGGACGGCTAACTACGTGCCAGCAGCCGCGGTAATACGTAGGTCCCGAGCGTTGTCCGGATTTATTGGGCGTAAAGCGAGCGCAGGTGGTTTATTAAGTCTGGTGTAAAAGGCAGTGGCTCAACCATTGT
+
FEEGFGGFEFGGGGGGGDGGGEGGGGGGGGGGGDGGDGDGGGGG@C:FGGGGGFGGGC@E<C7FE7CFF@BGFFGG9FGGGGCFECC@FGGGE==FDFFGGGGGGEGGFGGGGFGGGFFGGGGGGFCGGGGGGFGFGGGGGGGGGGGGGGGGGGGGGGGGEFGGGGGGGGGDFGGGGGGFFGFGFGGGGGGGCEEEEFGFGC9CEFGGGGGGGG?EC<CFCCC5EG?CFFGG>EGGC5BDFD:;<DDGB>FFD*9?BFFFCFFDF:F?7?FFFFFF?BFFFF:<FFF0?F4<B
@M04650:207:000000000-C238N:1:1101:3167:15449 1:N:0:19
ACTCCTACGGGAGGCAGCAGTAGGGAATCTTCGGCAATGGGGGCAACCCTGACCGAGCAACGCCGCGTGAGTGAAGAAGGTTTTCGGATCGTAAAACTCTGTTGTTAGAGAAGAACGTTAAGTAGAGTGGAAAATTACTTAAGTGACGGTATCTAACCAGAAAGGGACGGCTAACTACGTGCCAGCAGCCGCGGTAATACGTAGGTCCCAAGCGTTGTCCGGATTTATTGGGCGTAAAGCGAGCGCAGGTGGTTTCTTAAGTCTGATGTAAAAGGCAGTGGCTCAACCATTGTG
+
GGGGGGGGGGGGGGGGGGGFGGGGGGGGGGGGGGGEGFGGGGGGGGGGGGGGGGGGGGEFGGGGGGGGGGGFGGFGGGGGFFGGGGGGGGGGGGGGGFGGGGGGGGFCFGGGGGGFGGGGGGGGFDGEFGCGFDFFGGGGGGGGGGGGGGCCGGGGGGGFGGGGGGGCFEEGGGGGGGGGGGGGGGGGGGDGGGGEEGGFGFCFGGFGGGFGGGGCEG>FGGE5*9CGGGFGFECEGGFFEGBDDCGDD<FGDGG=?FBBGF=C@2::7FF?BFE416<@FFC@F6<?<F4)-.
@M04650:207:000000000-C238N:1:1101:26623:15466 1:N:0:19
ACTCCTACGGGAGGCAGCAGTGGGGAATATTGCACAATGGGGGAAACCCTGATGCAGCAACGCCGCGTGAGTGATGACGGTCTTCGGATTGTAAAGCTCTGTCTTTGGGGACGATAATGACGGTACCCAAGGAGGAAGCCACGGCTAACTACGTGCCAGCAGCCGCGGTAATACGTAGGTCCCAAGCGTTGTCCGGATTTATTGGGCGTAAAGCGAGCGCAGGTGGTTTCTTAAGTCTGATGTAAAAGGCAGTGGCTCAACCATTGTGTGCATTGGAAACTGGGAGACTTGAGT
+
GGGGGGGGGGGGGGGGGGGGGGGGGGGGGGGGGGGGGGGGGGGGGGGGGGGGGGGGGGGGGGGGGGGGGGGGGGGGGGGGGGGGGGGGGGGGGGGGGGGGGGGGGGGGGGGGGGGGGGGGGGGGGGGGGGGGFGGGGGGGGGGGGGGGGGGGGGGGGGGGGGGGGGGGGGGGGGGGGGGGGGGGGGGGEGGGGGGGGGGGGGGGGGGGGGGGGGGGGGD3EDEGGGEFFGGGFFGGCDFCFGFBDGCGEGGGGGFEFFFFGFGGFGGFFFFFFF@F?FGFBBGF>D><AF=42-
@M04650:207:000000000-C238N:1:1101:16843:15470 1:N:0:19
ACTCCTACGGGAGGCAGCAGTAGGGAATCTTCGGCAATGGGGGCAACCCTGACCGAGCAACGCCGCGTGAGTGAAGAAGGTTTTCGGATCGTAAAACTCTGTTGTTAGAGAAGAACGTTAAGTAGAGTGGAAAATTACTTAAGTGACGGTATCTAACCAGAAAGGGACGGCTAACTACGTGCCAGCAGCCGCGGTAATACGTAGGTCCCAAGCGTTGTCCGGATTTATTGGGCGTAAAGCGAGCGCAGGTGGTTTCTTAAGTCTGATGTAAAAGGCAGTGGCTCAACCATTGTG
+
GGGGGGGGGGGGGGGGGGGGGGGGGGGGGGGGGGGGGGGGGGGGGGGGGGGGGGGGGGGGGGGGGGGGGGGGGGGGGGGGGGGGGGGGGGGGGGGFGGGGGGGGGGGGGGGGGGGGGGGGGGGGGGGGGGGGGGGGGGGGGGGGGGGGGGGGGGGGGGGGGGGFGGGGGGGGGGGGGGGGGGGGGGGGGGGGGGGGGGGGGGGGGGGGGGGGGG?EGGGGGGEGGGGGGGGGFGGGGGFGFGFFGGGGFGGGGGGFFFFFFFGFF7:<FFFF??@F:BGFFFGFFFFFFF?9A)
@M04650:207:000000000-C238N:1:1101:21819:15471 1:N:0:19
ACTCCTACGGGAGGCAGCAGTGGGGAATATTGCACAATGGGCGAAAGCCTGATGCAGCGACGCCGCGTGAGGGAAGAAGGTTTTCGGATTGTAAACCTCTGTCTTCGAGGACGAAGAAGTGACGGTACTCGAGGAGGAAGCCACGGCTAACTACGTGCCAGCAGCCGCGGTAAAACGTAGGTGGCAAGCGTTGTCCGGAATTACTGGGTGTAAAGGGAGCGCAGGCGGGATGCCAAGTTGGACGTGAAATCTATGGGCTCAACCCATAGCGTGCGTTCAAAACTGGCGTTCTTG
+
GGGGGGGGGGGGGGGGGGGGGGGGGGGGGGGGGGGGGGGGGGGGGGGGGGGGGGGGGGGGGGGGGGGGGGGGGGGGGGGGBFGGGGGGGGGGGGGGGGGGGGGGGGGGGGGGGGGGGGGGGGGGGGGGGGGGGGGGGGGGGGGGGGGGGGGGGGGGGGGGGGGGGGGGGGBEGGGGGFFGGGGGGGGGGGGGGGGGGGGGGFGGGGGG?EEGGFGGGGGGGGGGGGGGGGGG@FFFGFFGFGFFGCFGFGFGGGGFFFFFGFGGFGGFFFFFFFFE:BGFF456@F:>F5BBFB
@M04650:207:000000000-C238N:1:1101:7379:15552 1:N:0:19
ACTCCTACGGGAGGCAGCAGTAGGGAATCTTCGGCAATGGACGAAAGTCTGACCGAGCAACGCCGCGTGAGTGAAGAAGGTTTTCGGATCGTAAAACTCTGTTGGTAGAGAAGAACGTTGGTGAGAGTGGAAAGCTCATCAAGTGACGGTAACTACCCAGAAAGGGACGGCTAACTACGTGCCAGCAGCCGCGGTAATACGTAGGTCCCGAGCGTTGTCCGGATTTATTGGGCGTAAAGCGAGCGCAGGTGGTTTATTAAGTCTGGTGTAGAAGGCAGTGGCGCAAACATTGT
+
<@FGCEEGFEFFCF;6@CCEE<FGEGGDFFFGG@@:@AFGCCECGCE<@FFCEEE:@@FFGF@GG@E8C,BCEC<C?F=FB<FFFGDCCFEEFGBCFC=5EFAFCFEFFGGGG8<FG7=FFFFGFDFC?F@FGGFGFGC<FDF==<FEG@<<FGGCF7:BF8,@@FC<FG@CB:8;>DB>:8C=EE6CC:8E8CCEG99<8??FGECC8C5CEE8*710:CCC5*9+<<:FFFGGG7D7?DDBECC7C@569*9*66*19FFC7/C*.07*7=?>>:?56;?)5<85,.97<)
@M04650:207:000000000-C238N:1:1101:22836:15596 1:N:0:19
ACTCCTACGGGAGGCAGCAGTAGGGAATCTTCGGCAATGGACGAAAGTCTGACCGAGCAACGCCGCGTGAGTGAAGAAGGTTTTCGGATCGTAAAACTCTGTTGGTAGAGAAGAACGTTGGTGAGAGTGGAAAGCTCATCAAGTGACGGTAACTACCCAGAAAGGGACGGCTAACTACGTGCCAGCAGCCGCGGTAATACGTAGGTCCCGAGCGTTGTCCGGATTTATTGGGCGTAAAGCGAGCGCAGGTGGTTTATTAAGTCTGGTGTAAAAGGCAGTGGCTCAACCATTGT
+
GGGGGGGGGGGGGGGGGGGGGGGGGGGFGGGGGGGGGGGGGGGFGGGFGGGGGGGGGGGGGGGGGGGFGGGGGGGGGGGGBGGGGGGGGGGGGGGGGGGGGGGGGGGGGGGGGGGGGFGGGFGGGGGGGGFGGGGGGGGGGGGGGGGGGGGGGGGGFGGGGGFGGGGGGGGGGGFGGGGGGGGGGGGGGGGGGGGGGGGFGGGGGGGGGEGGGE8EGGGGGG=5C9EGDGGGFEDCDFFGB<B>DCC7:7CG997F?FF=FBD>BGGF@FFFFFFFFFCFF?9;FF:<FFFFA
@M04650:207:000000000-C238N:1:1101:27784:15619 1:N:0:19
ACTCCTACGGGAGGCAGCAGTAGGGAATCTTCGGCAATGGACGAAAGTCTGACCGAGCAACGCCGCGTGAGTGAAGAAGGTTTTCGGATCGTAAAACTCTGTTGGTAGAGAAGAACGTTGGTGAGAGTGGAAAGCTCATCAAGTGACGGTAACTACCCAGAAAGGGACGGCTAACTACGTGCCAGCAGCCGCGGTAATACGTAGGTCCCGAGCGTTGTCCGGATTTATTGGGCGTAAAGCGAGCGCAGGTGGTTTATTAAGTCTGGTGTAAAAGGCAGTGGCTCAACCATTGT
+
GGGGGGGGGGGGGGGGGGGGGGGGGGGGGGGGGGGGGGGGGGGGGGGGGGGGGGGGGGGGGGGGGGGGGGGGGGGGGGGGGGGGGGGGGGGGGGGGGGGGGGGGGGGGGGGGGGGGGGGGGGGGGGGFGDFGGGGGGGGGGGGGGGGGGGGGGGGGGFFGGGGGGGGGGGGGGGGGGGGGGGGGGGGGGGGGGGGGGGGGGGGGGGGGGGGGDGEGEDGGGGGGGGGGGGGGFGGGGGF7:7BBGGGDFGGGGC5?FFF?FFFGFFFBFFFFFFFF?BFF:?C?FF??FFFA4
@M04650:207:000000000-C238N:1:1101:20634:15664 1:N:0:19
ACTCCTACGGGAGGCAGCAGTAGGGAATCTTCGGCAATGGACGAAAGTCTGACCGAGCAACGCCGCGTGAGTGAAGAAGGTTTTCGGATCGTAAAACTCTGTTGGTAGAGAAGAACGTTGGTGAGAGTGGAAAGCTCATCAAGTGACGGTAACTACCCAGAAAGGGACGGCTAACTACGTGCCAGCAGCCGCGGTAATACGTAGGTCCCGAGCGTTGTCCGGATTTATTGGGCGTAAAGCGAGCGCAGGTGGTTTATTAAGTCTGGTGTAAAAGGCAGGGGCTCAACCATTGTT
+
GGGGGGGGGGGGGGGGGGGGGGGGGGGGGGGGGGGGGGGGGGGGGGGGGGGGGGGGGGGGGGGGGGGGGGGGGGGGGGGGGGGGGGGGGGGGGGGGFGGGGGGGGGGGGGGGGGGGGGGGGGGGGGFFGG@@FGGGGGGGGGFGGGGGGGGGGGGGGFGGGGGGGGGGGGGGGGGGGGGGGGGGFFGGGFGGGGGEGGGGGGGGGGGGGGGGGGGCE<DFGGGGGGGGFGGGFGGGGGFGFGFFG:CDFCC<*9D@F@7FFFGGFGG?>FFFFFFFF<)8@>DFF?FB?FFAB)
@M04650:207:000000000-C238N:1:1101:24302:15692 1:N:0:19
ACTCCTACGGGAGGCAGCAGTGGGGAATATTGCACAATGGGCGAAAGCCTGATGCAGCGACGCCGCGTGAGGGAAGAAGGTTTTCGGATTGTAAACCTCTGTCTTAGGGGACGAAGAAGTGACGGTACCCTAGGAGGAAGCCACGGCTAACTACGTGCCAGCAGCCGCGGTAAAACGTAGGTGGCAAGCGTTGTCCGGAATTACTGGGTGTAAAGGGAGCGCAGGCGGGGTGTCAAGTTGGGTGTGAAATCTATGGGCTCAACCCATAGCGTGCACTCAAAACTGGCACTCTTG
+
GGGGGGGGGGGGGGGGGGGGGGGGGGGGGGGGGGGGGGGGGGGGGGGGGGGGGGGGGGGGGGGGGGGGGGGGGGGGGGGGGGGGGGGGGGGGGGGGGGGGGGGGGGGGGGGGGGGGGGGGGGGGGGGGGGGGGGGGGGGGGGGGGGGGGGGGGGGGGGGGGGGGGGGGGGGGGGGGGGGGGGGGGGGGGGGGGGGGGGGGGGGGGGGGGGCECGGGGFGGGDGGGGGGGGEE5FGGGGFGFGF@GGGGFGGGGGGFFFFFGFGFDGGFFFEBE>FFFFGFFFGFFFFFFFFFF)
@M04650:207:000000000-C238N:1:1101:22738:15715 1:N:0:19
ACTCCTACGGGAGGCAGCAGTAGGGAATCTTCGGCAATGGACGAAAGTCTGACCGAGCAACGCCGCGTGAGTGAAGAAGGTCTTCGGATCGTAAAACTCTGTTGGTAGAGAAGAACGTTGGTGAGAGTGGAAAGCTCATCAAGTGCCGGAAACTACCCAGAAAGGGACGGCTAACAACGGGCCGGCAGCCGCGGTAATACGGAGGTCCCGAGCGTTATCGGGATTTATTGGGCGTAAGTCGAGGGCAGGCGGTTTATTAAGTTTGGTGTAAAAGTCGGGGGCTCACCCATGTA
+
FGGGFCGGFGGGGGECCBFFEFFGGGGFFFGDG;FGGGGGGGGGGGDAFAFE@@CGGF@FGGGEGFGGGDECFG,CFFFF:,CFGGECC@FEGGG9EFGCEE<<F=FGGGGGFGGGG4?=FC7<ADF5FC5A,63,,@>DF,33>,3FF+3+D9>7F<:>,>,>D*83@EE*>C7,6>***::*=8***::CE5:C5@CCC*;CC8@C*1***/12*1:*/)8>?+AC+:F*):/:/***0*)))**95)15C)*)89**<=*0/C*()1*8*9**(-))04/)9/),()))-
@M04650:207:000000000-C238N:1:1101:13888:15720 1:N:0:19
ACTCCTACGGGAGGCAGCAGTAGGGAATCTTCGGCAATGGACGAAAGTCTGACCGAGCAACGCCGCGTGAGTGAAGAAGGTTTTCGGATCGTAAAACTCTGTTGGTAGAGAAGAACGTTGGTGAGAGTGGAAAGCTCATCAAGTGACGGTAACTACCCAGAAAGGGACGGCTAACTACGTGCCAGCAGCCGCGGTAATACGTAGGTCCCGAGCGTTGTCCGTATTTATTGGTCGTAAAGCGAGCGCAGGTGGTTTATTAAGTCTGGTGTAAATGGCAGTGGCTCAACCTTTGTT
+
GGGCEFGGEGGGGGGGCFFGFGDCCFEEGGGGGGEC:EE9EFGDEC@FFFFGGG@7B+6C<C7CGDGGG7FFCC<,5<EDGFFFFCF>GDGFFCFCFGGGGGGGGGGFFECF,BFGCGFGCEGCG9AFF7<CC@GGG9DBEGEGGDF>EGGGGGGG7@:C<:7FBF7@FCFG7BFFFFEFGFE?,;:,=CEGGGEC;CFGGGFE7C99BE5*?=EC*>DGG**:8ECCF79097C=CC?7>3)5<C7C3>0C*1067B**0@*2*7:(7?4@***)(,26:(*09*.((96:A2
@M04650:207:000000000-C238N:1:1101:28946:15738 1:N:0:19
ACTCCTACGGGAGGCAGCAGTAGGGAATCTTCGGCAATGGACGAAAGTCTGACCGAGCAACGCCGCGTGAGTGAAGAAGGTTTTCGGATCGTAAAACTCTGTTGGTAGAGAAGAACGTTGGTGAGAGTGGAAAGCTCATCAAGTGACGGTAACTACCCAGAAAGGGACGGCTAACTACGTGCCAGCAGCCGCGGTAATACGTAGGTCCCGAGCGTTGTCCGGATTTATTGGGCGTAAAGCGAGCGCAGGTGGTTTATTAAGTCTGGTGTAAAAGGCAGTGGCTCAACCATTGT
+
GGGGGGGGGGGGGGGGGGGGGFFGGGGGFGGGGGGGGGGGCFGGFGGGGGGGGGGGGD7FFGCGGGGEGGG<FFGCFGGGFG<FACFCEFGFCGGGGGGFFGGGGG9FEFCGGFGGG<?FFGGGGCFFFFFGGGCFGFCFGFFFFGGGGGGFEGGF<@C>FFGFFGFFGGFEGGGCGGEFF>8CFE6BF>C@B8CEGGGF>FFGEB<=C=5ECC:CE70?CCEGC0:A9CCG5EDCCGFG@GEFGGDDB>CD97CF*9?6EFFGF:22>?=6=?BFB?G?F?<@F?FBFFF9<
@M04650:207:000000000-C238N:1:1101:24234:15741 1:N:0:19
ACTCCTACGGGAGGCAGCAGTAGGGAATCTTCGGCAATGGACGAAAGTCTGACCGAGCAACGCCGCGTGAGTGAAGAAGGTTTTCGGATCGTAAAACTCTGTTGGTAGAGAAGAACGTTGGTGAGAGTGGAAAGCTCATCAAGTGACGGTAACTACCCAGAAAGGGACGGCTAACTACGTGCCAGCAGCCGCGGTAATACGTAGGTCCCGAGCGTTGTCCGGATTTATTGGGCGTAAAGCGAGCGCAGGTGGTTTATTAAGTCTGGTGTAAAAGGCAGTGGCTCAACCATTGT
+
GGGGGGGGGGGGGGGGGGGGGGGGGGGGGGGGGGGGGGGGGGGGGGGGGGGGGGGGGGGGGGGGGGGGGGGGGGGGGGGGEGGGGGGGGGGGGGGGGGGGGGGGGGGGGGGGGGGGGFGGGGGGGGGGGGGGGGGGGGGGGGGGGGGGGEGEGGGGCGGGEFGGGGGGGGGDGGGGGGGGGGGFGGGFGFEGGGEGGGGGGGGGGGDGGGGGGGEGGGGGGGGGGFGGGGGGFGDGGGFGFGFFGDGGFFGG<FCF??FFGFGGFGGFFFFFFFFFFFGFFFGFFFFF?FFBF
@M04650:207:000000000-C238N:1:1101:21512:15752 1:N:0:19
ACTCCTACGGGAGGCAGCAGTAGGGAATCTTCGGCAATGGACGAAAGTCTGACCGAGCAACGCCGCGTGAGTGAAGAAGGTTTTCGGATCGTAAAACTCTGTTGGTAGAGAAGAACGTTGGTGAGAGTGGAAAGCTCATCAAGTGACGGTAACTACCCAGAAAGGGACGGCTAACTACGTGCCAGCAGCCGCGGTAATACGTAGGTCCCGAGCGTTGTCCGGATTTATTGGGCGTAAAGCGAGCGCAGGTGGTTTATTAAGTCTGGTGTAAAAGGCAGTGGCTCAACCATTGT
+
GGGGGGGGGGGGGGGGGGGGGGGGGGGGGGGGGGGGGGGGGGGGGGGGGGGGGGGGGGGGGGGGGGGGGGGGGGGGGGGGGGGGGGGGGGGGGGGGGGGGGGGGGGGGGGGGGGGGGGGGGGGGGGGGGGGFGGGGGGGGGGGGGGFGGGGGGGGGGGGGGGGGGGGGG>DGGGDGGGGGFGGGGGDFGGGGGGGGGGGGGFGGGGG6CGGGGGEGGGFCCD=EGECFGFFF>EGGGGFGF35>DD3D:7FC*9<6@FFFGFFGFF>?@FFFFFEFFFFFFFGFFF@??@FAF
@M04650:207:000000000-C238N:1:1101:25871:15757 1:N:0:19
ACTCCTACGGGAGGCAGCAGTAGGGAATCTTCGGCAATGGACGAAAGTCTGACCGAGCAACGCCGCGTGAGTGAAGAAGGTTTTCGGATCGTAAAACTCTGTTGGTAGAGAAGAACGTTGGTGAGAGTGGAAAGCTCATCAAGTGACGGTAACTACCCAGAAAGGGACGGCTAACTACGTGCCAGCAGCCGCGGTAATACGTAGGTCCCGAGCGTTGTCCGGATTTATTGGGCGTAAAGCGAGCGCAGGTGGTTTATTAAGTCTGGTGTAAAAGGCAGTGGCTCAACCATTGT
+
GGGGGGGGGGGGGGGGGGGGGGGGGGGGGGGGGGGGGGGGGGGGGGGGGGGGGGGGGGGGGGGGGGGGGGGGGGGGGGGGGGGGGGGGGGGGGGGGGGGGGGGGGGGGGGGGGGGGGGGGGGGCFFGGGGGGAFGGGGGGGGGGGGGGGGGGGGGGGGGGGGGGGGGGGGGGGGGGGGGGGGGGGGGFGFGGGDCEGFGCFGFEGGGGGECEGGGEEGGGC);CGGCFG>+*5ED5D3FCED:BGDDG>GGFGGGFFFFF:FGGF4CBFF*78BE>?6DFF:FFFF:<6FF>B
@M04650:207:000000000-C238N:1:1101:11415:15779 1:N:0:19
ACTCCTACGGGAGGCAGCAGTGGGGAATATTGCACAATGGGCGCAAGCCTGATGCAGCCATGCCGCGTGTATGAAGAAGGCCTTCGGGTTGTAAAGTACTTTCAGCGGGGAGGAAGGTGTTGAGGTTAATAACCTCAGCAATTGACGTTACCCGCAGAAGAAGCACCGGCTAACTCCGTGCCAGCAGCCGCGGTAATACGGAGGGTGCAAGCGTTAATCGGAATTACTGGGCGTAAAGCGCACGCAGGCGGTCTGCCCAGTCGGATGTGAAATCCCCGGGCTCAACCTGGGAAC
+
GGGGGGGGGGGGGGGGGGGGGGGGGGGGGGGGGGGGGGGGGGGDEG:FGGGGGGGDGGFG@FGGGGGGGC<FFGG<FCE8,:CF@CFFEF7FFGGGB,FEEGGGGGGGDGG@GGGGEG,?C3DF?>FCCAFGG8,>FF,=DD<E9FE@FCGFFCEC<3@,,?FG?FCE@E:;CFGGG7<CEF9?:CFF8:EC5=8>9C<FEEECC?EG+<FFC*8CC>>7EDC7CFFGG6*/7EG5C7@<59>)5))9;D1199C**)/.A@DCB<D36788F?:)-()053*9?5<:?:)(.,
@M04650:207:000000000-C238N:1:1101:21104:15798 1:N:0:19
ACTCCTACGGGAGGCAGCAGTGGGGAATATTGCACAATGGGCGAAAGCCTGATGCAGCGACGCCGCGTGAGGGAAGAAGGTTTTCGGATTGTAAACCTCTGTCTTAGGGGACGAAGAAGTGACGGTACCCTAGGAGGAAGCCACGGCTAACTACGTGCCAGCAGCCGCGGTAAAACGTAGGTGGCAAGCGTTGTCCGGAATTACTGGGTGTAAAGGGAGCGCAGGCGGGGTGTCAAGTTGGGTGTGAAATCTATGGGCTCAACCCATAGCGTGCACTCAAAACTGGCACTCTTG
+
GGGGGGGGGGGGGGGGGGGGGGGGGGGGGGGGGGGGGGGGGGGGGGGGGGGGGGGGGGGGGGGGGGGGGGGGGGGGGGGGGGGGGGGGGGGGGGGGGGGGGGGGGGGGGGGGGGGGGGGGGGGGGGGGGGGGGGGGGGGGGGGGGGGGGGGGGGGGGGGGGGGGGGGGGGGGGGGGGGGGGGGGGGGGGGGGGGGGGGGGGGGGGFGFGGGCFDEGGGGGGGGGGGGGGGEGBFGCFFFGF77@DDFGFFGFFGGFFFFFGFGGFGGBFFFEB))96:FFFFDFF?:?B:FAFB
@M04650:207:000000000-C238N:1:1101:10818:15800 1:N:0:19
ACTCCTACGGGAGGCAGCAGTGGGGAATATTGCACAATGGGCGAAAGCCTGATGCAGCGACGCCGCGTGAGGGAAGAAGGTTTTCGGATTGTAAACCTCTGTCTTAGGGGACGAAGAAGTGACGGTACCCTAGGAGGAAGCCACGGCTAACTACGTGCCAGCAGCCGCGGTAAAACGTAGGTGGCAAGCGTTGTCCGGAATTACTGGGTGTAAAGGGAGCGCAGGCGGGGTGTCAAGTTGGGTGTGAAATCTATGGGCTCAACCCATAGCGTGCACGCAAAACTGGCACTCTTG
+
FGGGGGGGGGGGGGGGGGGGGGGGGGGGGGGGGGGGGGGGGFGCGG7FGGGGGGGGGGGGGGGGGGGGGGGGGGGGGGGFEFGGGGGGG=FGFGGGGGGGGFGCDFEDGGG7FGGEFG<BFGGGGGFDGGDGFFF<FGGGGG7FFGGGGGGGGGGGGGGCFFG<FGGGGGFEGGGGGFCFE?FGGGFGGGEGDGGGGGGGGGGG?FGGGGGGCFCFCFDGGGGG**/225/:5?C9>29>?D.7)9:FF*:7:>:?75)0<?C<>D*2@?>BFF>B(4558.79B45225)66>
@M04650:207:000000000-C238N:1:1101:17234:15805 1:N:0:19
ACTCCTACGGGAGGCAGCAGTAGGGAATCTTCGGCAATGGACGAAAGTCTGACCGAGCAACGCCGCGTGAGTGAAGAAGGTTTTCGGATCGTAAAACTCTGTTGTTAGAGAAGAACGTTAAGTAGAGTGGAAAATTACTTAAGTGACGGTATCTAACCAGAAAGGGACGGCTAACTACGTGCCAGCAGCCGCGGTAATACGTAGGTCCCAAGCGTTGTCCGGATTTATTGGGCGTAAAGCGAGCGCAGGTGGTTTCTTAAGTCTGATGTAAAAGGCAGTGGCTCAACCATTGTG
+
GGGGGGGGGGGGGGGGGGGGGGGGGGGGGGGGGGGGGGGGGGGGGDGGGGGGGGGGGGGGGGGGGGGGGGGGGGGGGGGGGGGGGGGGGGGGGGGGGGGGGGGGGGGGFFGGCGGGGGGCFGGGGGGGFGDDGGGGGGGGFFGGCGGGDFFFGGGEGGGFGGGGGGGGGDGEGGGGGGGGGGGGGGGGGGGGGGGGGGDGFEGGGGGGGGGGFGGGGGGGGGGGEGGGFGGGFGGGGFFGDG@BGCGGEDFGGGGF?FFBF477BCDDFFFFFFBF?FFFFB9FFFFBB@?244
@M04650:207:000000000-C238N:1:1101:20605:15822 1:N:0:19
ACTCCTACGGGAGGCAGCAGTGGGGAATATTGCACAATGGGCGCAAGCCTGATGCAGCCATGCCGCGTGTATGAAGAAGGCCTTCGGGTTGTAAAGTACTTTCAGCGAGGAGGAAGGCGATGCGGTTAATAACCGTGTCGATTGACGTTACTCGCAGAAGAAGCACCGGCTAACTCCGTGCCAGCAGCCGCGGTAATACGGAGGGTGCAAGCGTTAATCGGAATTACTGGGCGTAAAGCGCACGCAGGCGGTCTGTCAAGTCGGATGTGAAATCCCCGGGCTCAACCTGGGAAC
+
GGGGGGGGGGGGGGGGGGGGGGGGGGGGGGGGGGGGFGGGGGGGGGGFGGGGGGGGGGGGGGGGGGGGGGGGGGGGGGGGGGGGGGGGGGGGGGGGGGGGGGGGGGGGGGGGGGFFGGGGGDGGGGGGGGGGGGGGGDDGFGGFFGFGGGGGGGGGGGGGGGGGGGGGGGGGGGGGGGGGGGGGGGGGFGGGGGGGGGGGGGGGCGGGGGGGGGGGFGGGE<EGGGGFFFCFECGDFGFGFGFFGDCD@DGGDD49@FF?E?DD3CC>BF=FFFF?:93>B>FFFFF>BFF:(,
@M04650:207:000000000-C238N:1:1101:16241:15823 1:N:0:19
ACTCCTACGGGAGGCAGCAGTAGGGAATCTTCGGCAATGGGGGCAACCCTGACCGAGCAACGCCGCGTGAGTGAAGAAGGTTTTCGGATCGTAAAACTCTGTTGTTAGAGAAGAACGTTAAGTAGAGTGGAAAATTACTTAAGTGACGGTATCTAACCAGAAAGGGACGGCTAACTACGTGCCAGCAGCCGCGGTAATACGTAGGTCCCAAGCGTTGTCCGGAATTACTGGGCGTAAAGGGCACGCAGGCGGATTTGCGAGTCAGCTGTAAAATACGTCAGCTCAACTGGCGGG
+
GGGGGGGGGGGGGGGGGGGGFGGGGGGGGGGGGGGGGGGGGGGGGGGGGGGGGGGGGGGGGGGGGGGGGGGGGGGGGGGGGGGGGGGGGGGGGGGGGGGGGGGGGGGGGGGGGGGGGGGGGGGGGGGGGGGGGGGGGGGGGGGFGGGGGGGGGGGGGGGGGGGGFGGGGGGGGGGGGGGGGGGGGGGGGGGGGGGGGGGGFGGFGGGGGGGGGGEGGGFFG:EGGGGGGGGGFGGGGFFG:CFFGGD:>GGGGGDF??EB5;CCFGF>98FB4/*1:55>D>*9@FFDF?FFF0
@M04650:207:000000000-C238N:1:1101:26119:15856 1:N:0:19
ACTCCTACGGGAGGCAGCAGTGGGGAATATTGCACAATGGGCGAAAGCCTGATGCAGCGACGCCGCGTGAGGGAAGAAGGTTTTCGGATTGTAAACCTCTGTCTTCGGGGACGATAATGACGGTACCCGAGGAGGAAGCCACGGCTAACTACGTGCCAGCAGCCGCGGTAAAACGTAGGTGGCAAGCGTTGTCCGGAATTACTGGGTGTAAAGGGAGCGCAGGCGGAATGGCAAGTTGGACTTGAAATCTATGGGCTCAACCCATAGCGTGCGTTCAAAACTGTTGTTCTTG
+
GGGGGGGGGGGGGGGGGGGGGGGGGGGGGGGGGGGGFGGGGGGGGGGGGGGGGGGGGGGGGGGGGGGGGGGGGGGGGGGGGGGGGGGDGGGGGGGGGGGGFGGGGGGDGGGGGGGGGGGGGGEFGEGGG7FD>FGGGGGGGGGGGGEFGGGFGGCFGG@FGCGGGGECGGGGGGGGGFEFG8CFGGFGGGGGGGGGGGFGFGGFFGGGG?CFDG*8=GDD8DDCEE=5FFFG4?CEGFF4<*97>CCFFG7D>F*;FFF@F>D3?7<58B)))8@::)*6@:7=FFFF<FFA
@M04650:207:000000000-C238N:1:1101:26613:15911 1:N:0:19
ACTCCTACGGGAGGCAGCAGTGGGGAATATTGCACAATGGGCGAAAGCCTGATGCAGCGACGCCGCGTGAGGGAAGAAGGTTTTCGGATTGTAAACCTCTGTCTTAGGGGACGAAGAAGTGACGGTACCCTAGGAGGAAGCCACGGCTAACTACGTGCCAGCAGCCGCGGTAAAACGTAGGTGGCAAGCGTTGTCCGGAATTACTGGGTGTAAAGGGAGCGCAGGCGGGGTGTCAAGTTGGGTGTGAAATCTATGGGCTCAACCCATAGCGTGCACTCAAAACTGGCACTCTTG
+
GGGGGGGGGGGGGGGGGGGGGGGGGGGGGGGGGGGGGGGGGGGGGGGGGGGGGGGGGGGGGGGGGGGGGGGGGGGGGGGGCFGGGGGGGGGGGGGGGGGGGGGGGGGGGGGGGGFDCCEFFFGGGGG=DGCFCFFGDEFGGGGGGGGGGCFGGGGGGGGGGGGGGGGGGGGGGFGGGGFGGGGFFGGGGGGGGGGGGEGGGGGGGGGGG==E92AFGGGGGGGGGG5=EGCC>E79>:@CFDFE5CFCFFCFFFGF475>C?*25CFFFF>>EFF=2:CFFAFFFFF????<A2
@M04650:207:000000000-C238N:1:1101:15458:15927 1:N:0:19
ACTCCTACGGGAGGCAGCAGTAGGGAATCTTCGGCAATGGACGGAAGTCTGACCGAGCAACGCCGCGTGAGTGAAGAAGGTTTTCGGATCGTAAAACTCTGTTGTTAGAGAAGAACAAGGATGAGAGTAGAATGTTCATCCCTTGACGGTATCTAACCAGAAAGCCACGGCTAACTACGTGCCAGCAGCCGCGGTAATACGTAGGTGGCAAGCGTTGTCCGGATTTATTGGGCGTAAAGCGAGCGCAGGCGGTTTCTTAAGTCTGATGTGAAAGCCCCCGGCTCAACCGGGG
+
GGGGGGGGGGGGGGGGGGGGGGGGGGGGGGGGGGGGGGGGGGGGGGGGGGGGGGGGGGGGGGGGGGGFGGGGGGGGGGGGGGGGGGGGGGGGGGGGGGGGGGGGGGGGGGGGGGGGGGGGGGGGGGGFGGGGGGGGGGGGGGGGGGGGGGGGGGGGGGGGGFGGGGGGGGGGGGGGGGGGGGGGGGGGGGGGGGGGGGGGFGFGGGGGGGGGGGGGGGGGGDECEFGGGGGGFGGGGFFGFGFECGGGFGGG19C66FFBGFC>??FBFFF=6BF4<?DDFF376?FBBFF>
@M04650:207:000000000-C238N:1:1101:25541:15957 1:N:0:19
ACTCCTACGGGAGGCAGCAGTAGGGAATCTTCGGCAATGGACGAAAGTCTGACCGAGCAACGCCGCGTGAGTGAAGAAGGTTTTCGGATCGTAAAACTCTGTTGGTAGAGAAGAACGTTGGTGAGAGTGGAAAGCTCATCAAGTGACGGTAACTACCCAGAAAGGGACGGCTAACTACGTGCCAGCAGCCGCGGTAATACGTAGGTCCCGAGCGTTGTCCGGATTTATTGGGCGTAAAGCGAGCGCAGGTGGTTTATTAAGTCTGGTGTAAAAGGCAGTGGCTCAACCATTGT
+
GGGGGGGGGGGGGGGGGGGGGGGGGGGGGGGGGGGGGGGGGGGGGDGGGGGGGGGGGGGGGGGGGGGGGGGGGGGGGGGGFGGGGGGGGGGGGGGGGGGGGGGFGGGGGGGGGGGGGGGGGGGGGFGGGGGGGGGGGGGGGGGGGGGGGGGGGGGGGGGGGGGGGGGGGDGGGCGFFGGEGGGGGGC8FGGGGGGGGGGGGGFGGGGGGGDGGGGGGGCDGD;EEFGGF:CCFGGGG:FGFDEEDGDG@9CCDFGFFF?FCFDFBGG?FF?=*9;>:6CFF?DFFFFF?FB>A
@M04650:207:000000000-C238N:1:1101:23822:15965 1:N:0:19
ACTCCTACGGGAGGCAGCAGTAGGGAATCTTCGGCAATGGACGAAAGTCTGACCGAGCAACGCCGCGTGAGTGAAGAAGGTTTTCGGATCGTAAAACTCTGTTGGTAGAGAAGAACGTTGGTGAGAGTGGAAAGCTCATCAAGTGACGGTAACTACCCAGAAAGGGACGGCTAACTACGTGCCAGCAGCCGCGGTAATACGTAGGTCCCGAGCGTTGTCCGGATTTATTGGGCGTAAAGCGAGCGCAGGTGGTTTATTAAGTCTGGTGTAAAAGGCAGTGGCTCAACCATTGT
+
GGGGGGGGGGGGGGGGGGGGGGGGGGGGGGGGGGGGGGGGGGGGGGGGGGGGGGGGGGGGGGGGGGGGGGGGGGGGGGGGFGGGGGGGGGGGGGGGGGGGGGGGGGGGGGGGGGGGGFGGGGGGGGGGGGGGGGGGGGGGGGGGGFGGGGGGGGGGGGGGGGGGGGGGGGGGGGGGGGGGGGGGGGGGGGGGEGGGGGGGGGGGGGFGGGGGGGEGGGGGGGEGE?FFGGFGFGGECFFGFCEEGGGGF<FGG3<@?FFFGFGGFGFFFFFFF=BFBFFFFFCFF?FBFFFFF
@M04650:207:000000000-C238N:1:1101:5379:15969 1:N:0:19
ACTCCTACGGGAGGCAGCAGTGGGGAATATTGCACAATGGGCGAAAGCCTGATGCAGCGACGCCGCGTGAGGGAAGAAGGTTTTCGGATTGTAAACCTCTGTCTTAGGGGACGAAGAAGTGACGGTACCCTAGGAGGAAGCCACGGCTAACTACGTGCCAGCAGCCGCGGTAAAACGTAGGTGGCAAGCGTTGTCCGGAATTACTGGGTGTAAAGGGAGCGCAGGCGGGGTGTCAAGTTGGGTGTGAAATCTATGGGCTCAACCCATAGCGTGCACTCAACACTGGCACTCTTG
+
GGGGGGGGGGGGGGGGGGGGGGGGGGGGGGGGGGFFGGGGGGGGGGGFFGGGFEFFFGGGGGGGGGGFGGGGGGGGGGGGGGGFFGGGGGGGGGGGGGGGGGGGGGGGGDGGDFDGGGGGGGFGCFGGFFGGGGGGGGGGGEGGGGGGGGGGGGDGGGG;CFGGGGGGGGGBFF@FGGGGEGGGGGGGGGGGGG99EEGGGGGGGGGGGGEGGF?FG<C<EGGGDGGGGGGGFGDCFGFGFC)77<7*90:CDGGFFFFFG6D:5DFBFFDDDFFFA77F)<9?FFFF?F)4:3
@M04650:207:000000000-C238N:1:1101:13581:15981 1:N:0:19
ACTCCTACGGGAGGCAGCAGTAGGGAATCTTCGGCAATGGACGAAAGTCTGACCGAGCAACGCCGCGTGAGTGAAGAAGGTTTTCGGATCGTAAAACTCTGTTGGTAGAGAAGAACGTTGGTGAGAGTGGAAAGCTCATCAAGTGACGGTAACTACCCAGAAAGGGACGGCTAACTACGTGCCAGCAGCCGCGGTAATACGTAGGTACCGAGCGTTGTCCGGATTTATTGGGCGTAAAGCGAGCGCAGGTGGTTTATTAAGTTTGGTGTAAAAGGCAGTGGCTCAACCATTGT
+
GGGGGFGGGGEGGGGGGGGGGGFGGGGGGGGGFCFEGGGGGGGDFGGGGGFGFE@FGGGGGGGGGGGGGGDGGGGGGGGG,EFFEC@FGEGGGGGCEGGEFGG<84,C?FGGFGGGG<@EGEFF?DBFGGGF9FBFFGGGGG@<F@CG@<FGGCF7FGGG7FC,@7,6>*>B:FGG;DGGG:BFDFFGF5CCBE:CEEGDFFFGGF+=?*7:/>?E=<FGGC5/*+33?FGCFGDEDF?757BE)>5C5*071*26*==FF6*09<F?FF4*1=3@?BFF@BG6=?F7<**.6
@M04650:207:000000000-C238N:1:1101:11234:15992 1:N:0:19
ACTCCTACGGGAGGCAGCAGTAGGGAATCTTCGGCAATGGGGGCAACCCTGACCGAGCAACGCCGCGTGAGTGAAGAAGGTTTTCGGATCGTAAAACTCTGTTGTTAGAGAAGAACGTTAAGTAGAGTGGAAAATTACTTAAGTGACGGTATCTAACCAGAAAGGGACGGCTAACTACGTGCCAGCAGCCGCGGTAATACGTAGGTCCCAAGCGTTGTCCGGATTTATTGGGCGTAAAGCGAGCGCAGGTGGTTTCTTAAGTCTGATGTAAAAGGCAGTGGCTCAACCATTGTG
+
GGGGGGGGGGGGGGGGGGGGGGGGGGGGGGGGGGGGGGGGGGGGGGGGGGGGGGGGGGGGGGGGGGGFGGGGGGGGGGGGGGGGGGGGGGGGGGGGGGGGGGGGGFGGGGGGGGGGGFGGGGGGGGGGFFGGGGGGGGGGGCGGGGGGGDGFFGGGGGGGGGGGFGCFGGGGGGFGGGGGGGGGGGGGGCGEGGGGGGGGFGGGDGGGGGGGGGEEGGGGGGE5C?FDCGGGFC7:DGFG:<BBDGDGBFGGGGDF==BFGB>7@FFFFFFF4B>F23>?FFCFFF4:?FFAA4
@M04650:207:000000000-C238N:1:1101:9596:16010 1:N:0:19
ACTCCTACGGGAGGCAGCAGTAGGGAATCTTCGGCAATGGACGAAAGTCTGACCGAGCAACGCCGCGTGAGTGAAGAAGGTTTTCGGATCGTAAAACTCTGTTGTTAGAGAAGAACAAGTAGGAGAGTAACTGCTCTTACCTTGACGGTATCTAACCAGAAAGCCACGGCTAACTACGTGCCAGCAGCCGCGGTAATACGTAGGTGGCAAGCGTTGTCCGGATTTATTGGGCGTAAAGCGAGCGCAGGCGGTTTATTAAGTCTGGTGTAAAAGGCAGTGGCTCAACCATTGTAT
+
GGGGGGGGGGGGGGGGGGGGGGGGGGGGGGGGGGGGGGGGGGGGGGGGGGGGDGGGGGGGGGGGGGGCFGGEFGGGGGGGFFGGGGGGGGGGGFGGGGGGGGGGGGGGFGGGGGGGGGFFGGGGGGGGGGGGGGGGGGGGGGGGGGGGGGGGGGGGGGGGGGGFGG>@CEGGFGGGGGFFGGFGGGGFFGCGGGGGGGFG>ECEFFEFEFCC8=CE=CFDEGGE6C9CFGGFFE7EGGFGFG>EGGGGEGG<C3DFFFFFCF7:?7C:FFFFFFF@2<GF36<@??>??F=665
@M04650:207:000000000-C238N:1:1101:9828:16049 1:N:0:19
ACTCCACGGGAGGCAGCAGTAGGGAATCTTCGGCAATGGGGGCAACCCTGACCGAGCAACGCCGCGTGAGTGAAGAAGGTTTTCGGATCGTAAAACTCTGTTGTTAGAGAAGAACGTTGGTGAGAGTGGAAAGCTCATCAAGTGACGGTAACTACCCAGAAAGGGACGGCTAACTACGTGCCAGCAGCCGCGGTAATACGTAGGTCCCGAGCGTTGTCCGGATTTATTGGGCGTAAAGCGAGCGCAGGTGGGTTATTAAGTCTGGTGTAAAAGGCAGTGGCTCAACCATTGTAT
+
GGGGGGGGGGGGGGGGGGGGFGGGGGGGGGFGGG7FCFGGGGGGGFGGGGGGGGGGGGGGGGGGGGGGGGFGFGGGGGGFGGGGGGEEGGGGGGGGGGGFGGGGGGGGGGGFGGGGGFGGGGGGGGFGGGGGGGGGGGGGGGFGGGGGGGGGGGGGGGGGGGGGGEFGGGGGGGGGGGGGGGGGGGGGGGGGGGGGGGGGGGGEGFGGG=EGGGGG5>CDCC=EGGGGGGGGBCGEGGFGFD>ECDGDFGG)7>CFFFFF?FFD:77:F=?6?>FFBFG4:<GF?F5?B@*6A2
@M04650:207:000000000-C238N:1:1101:21898:16102 1:N:0:19
ACTCCTACGGGAGGCAGCAGTGGGGAATATTGCACAATGGGCGAAAGCCTGATGCAGCGACGCCGCGTGAGGGAAGAAGGTTTTCGGATTGTAAACCTCTGTCTTAGGGGACGAAGAAGTGACGGTACCCTAGGAGGAAGCCACGGCTAACTACGTGCCAGCAGCCGCGGTAAAACGTAGGTGGCAAGCGTTGTCCGGAATTACTGGGTGTAAAGGGAGCGCAGGCGGGGTGTCAAGTTGGGTGTGAAATCTATGGGCTCAACCCATAGCGTGCACTCAAAACTGGCACTCTTG
+
GGGGGGGGGGGGGGGGGGGGGGGGGGGGGGGGGGGGGGGGGGGGGG@FGGGGGGGFGGGGGGGGGGGGGGGGGGFDGGGGGGGGGGGGGGGGGGGGGGGGGGGGGFFGGGDGGFEGGFGGGGGGGGFGFGFGFGGGGGCFFGGGG7CG7CGGGGGGGGGDFGGGGGGGGGGGGGGGGFGGEGGGGGCEFGEGDGGGGCEEGFFGGGFFGGGFCGGGGFGDGGGGGGGGGDEG>FF<CFFGFDFFGGCDFGGGGGGFFFF@G@GG>GCBFFDBEE:?A?G6B>C)*9F?F:?A2)
@M04650:207:000000000-C238N:1:1101:18158:16113 1:N:0:19
ACTCCTACGGGAGGCAGCAGTGGGGAATATTGCACAATGGGGGGAACCCTGATGCAGCGACGCCGCGTGAAGGAAGAAGGATTTCGGTATGTAAACTTCTATCAGCAGGGAAGAAACAAGACGGTACCTACCTAAGAAGCCCCGGCTAACTCCGTGCAAGCAGCCGCGGTAAACCGTAGGGGGCAAGCGTCATCCGGATTTACGGGGGGAAAAGGGACCGCAGGCGGCAGGCCAAGTCCGATGTGAAAGCCCGGGGCCCACCCCCGGGACGGCTTTGGAAACTGCGTTGCTGGG
+
GGGGGGGGGGGGGGGGGGGGGFGGGGGGGGGGGGGGGGGGGGGGGGGGGGGGGGGGGG@GFGGGGGGGGG7DFGGGGGG,>,@<FGGFC*DGGGGF,EFGAFFEGGGGEGGGGGGG,3,,,3=**8*,,,,8,<,,C,?F<F7C7<7172<,,*;/A*+0*;@C@*:EE1:1++0/**2AC851:81**2***<<?8?C/<C9*:EG****:*7CE5**1*9?5*:*2*9*/5=5*0**17*..*;7:*77*9)>)))).*89)0/C9)))))))))(986(***)0-40*.,,
@M04650:207:000000000-C238N:1:1101:18036:16131 1:N:0:19
ACTCCTACGGGAGGCAGCAGTAGGGAATCTTCGGCAATGGGGGCAACCCTGACCGAGCAACGCCGCGTGAGTGAAGAAGGTTTTCGGATCGTAAAACTCTGTTGTTAGAGAAGAACGTTAAGTAGAGTGGAAAATTACTTAAGTGACGGTATCTAACCAGAAAGGGACGGCTAACTACGTGCCAGCAGCCGCGGTAATACGTAGGTCCCAAGCGTTGTCCGGATTTATTGGGCGTAAAGCGAGCGCAGATGGTTTCTTAAGTCGGATGTAAAAGGCAGTGGCTCAATCATTGTT
+
GGGGGGGGGGGFGGDGGGGGGFGGCGFFEGGGGGGGGGGGFGGGGGGGGACCEF@FCFGGGGGGGGCGGGG,?<FFFGGG<FGFGGGDGEEGGGG,,BFE,CEGF<FE<EFGGGDFGGFGFGFGC,B5<F9=FFDDF<3,=,@@FADF+>BFGGG9=AF7CC<DFCFFGD:*>>:DEFGGGF7;<568B>CD5CC**?CBC<C8792+3967**22>/::E3/5:+++<*+:5C7577/*0/>@D<CD)***:**06/0*?***)9*66@FFF?@:11595:C6FF*))1166)
@M04650:207:000000000-C238N:1:1101:25778:16132 1:N:0:19
ACTCCTACGGGAGGCAGCAGTAGGGAATCTTCGGCAATGGACGAAAGTCTGACCGAGCAACGCCGCGTGAGTGAAGAAGGTTTTCGGATCGTAAAACTCTGTTGGTAGAGAAGAACGTTGGTGAGAGTGGAAAGCTCATCAAGTGACGGTAACTACCCAGAAAGGGACGGCTAACTACGTGCCAGCAGCCGCGGTAAAACGTAGGTGGCAAGCGTTGTCCGGAATTACTGGGTGTAACGGGAGCGCAGGCGGGGTGTCAAGTTGGGTGTGAAATCTATGGGCTCAACCCATAGC
+
FAFGFFGFGGDGF@CGGGGFFEEFC<FCDGACCFGDGFE@E8FBEGEE<FD<EFECCGGGG@:FCGDCC,CECCEDEFEFGGGGGGFGGGGGGGGGGGFGGGGGGEFG9EFGCFGGGGGFFEGGCGGGGGGGGGGGGGAFGGGGGGGGGGGGCEGGG@>F,:BFEGECG7FECFFFGGGG77BFGFCGGGEDEEGGGFG9EFFGGGGG>F?=EEEGGDCF;D5ECC+:7CC5<CG?D*)1>DEFC3)1)5CGDD<B>?F=?=>CFC*4>>*989BBAFF4@?CFFF),8DFFB0
@M04650:207:000000000-C238N:1:1101:27511:16170 1:N:0:19
ACTCCTACGGGAGGCAGCAGTGGGGAATATTGCACAATGGGCGAAAGCCTGATGCAGCGACGCCGCGTGAGGGAAGAAGGTTTTCGGATTGTAAACCTCTGTCTTCGGGGACGATAATGACGGTACCCGAGGAGGAAGCCACGGCTAACTACGTGCCAGCAGCCGCGGTAAAACGTAGGTGGCAAGCGTTGTCCGGAATTACTGGGTGTAAAGGGAGCGCAGGCGGAATGGCAAGTTGGACGTGAAATCTATGGGCTCAACCCATAGCGTGCGTTCAAAACTGTTGTTCTTG
+
GGGGGGGGGGGCFGGGGGGGGGGGGGGGGGGGGGGGGGGDGGGGGGGGGGGGGGGGGGGGGGGGGGGGGGGGGEGEFGGGGGGGGGGFGGGGGGGGGGGGGGGGGGGGGGGGGGGGGGGGGGGGGGGGGDGGGGGGGGGGGGGGGGGGGGGGGGGGGGDGGGGGGGGGEGGGGGGGFGGGGGGGFG8CEGGGGGGGG>FGFGGFGFFEEGGGGGGGDGGGGGGGCGGEGFGFFGGG=D6DFCEFGGGGFGGGCGFFFFFFG5<CFD4>EFFFFEFFFFCFFBGFFF>14FFA
@M04650:207:000000000-C238N:1:1101:5177:16212 1:N:0:19
ACTCCTACGGGAGGCAGCAGTAGGGAATCTTCGGCAATGGACGAAAGTCTGACCGAGCAACGCCGCGTGAGTGAAGAAGGTTTTCGGATCGTAAAACTCTGTTGGTAGAGAAGAACGTTGGTGAGAGTGGAAAGCTCATCAAGTGACGGTAACTACCCAGAAAGGGACGGCTAACTACGTGCCAGCAGCCGCGGTAATACGTAGGTCCCGAGCGTTGTCCGGATTTATTGGGCGTAAAGCGAGCGAAGGTGGTTTATTAAGTCTGGTGTAAAAGGCAGTGGCTCAACCATTGT
+
FGGGGGGGGGGGGGGGGGGGGGGGGGGGGGGGGGGGGGGGGGGGGGGGGGGGFGGGGGGGGGGGGGGGGDCCFGGGGEGGEEFFGGGGGGGGGGGGGGGGGGGGGFFGGGGDFFFF::FFFFF5BDFDDFECDF8FFG9FFFGGC9@FE@DFFGG,FFGG,DD<>F7>FEC7FFG9;>F2>CGGF=B77:CEGGGEE9CGFC9CEG99:CC=8C:C=7:DGG8::+<CCFGF4C5*>D@:<5>:C3DDF09F7F*/7BFFC=7>=C72)1/9*9>53(*97:D)*97(26*)6
@M04650:207:000000000-C238N:1:1101:13561:16224 1:N:0:19
ACTCCTACGGGAGGCAGCAGTAGGGAATCTTCGGCAATGGACGAAAGTCTGACCGAGCAACGCCGCGTGAGTGAAGAAGGTTTTCGGATCGTAAAACTCTGTTGGTAGAGAAGAACGTTGGTGAGAGTGGAAAGCTCATCAAGTGACGGTAACTACCCAGAAAGGGACGGCTAACTACGTGCCAGCAGCCGCGGTAATACGTAGGTCCCGAGCGTTGTCCGGATTTATTGGGCGTAAAGCGAGCGCAGGTGGTTTATTAAGTCTGGTGTAAAAGGCAGTGGCTCAACCATTGT
+
GGGGGGGGGGGGGGGGGGGGGGGGGGGGGGGGGGGGGGGGGGGGGGGGGGGGGGGGGGGGGGGGGGGFGGGGGGGGGGGGGGGGGGGGGGGGGGGGGGGGGGGGGGGGGGGGGGGGGGGGGGGGGGGGGGGGGGGGGGGGGGGGGGGGGGGGGGGGGGGGGGGGGGGGGGGGGGGGGGGGGGGGGGGGGGGGGGGDGGGGGGGGGGGGGGGGGGGGGGGGGGGEGGGGFGGGFGGGGGFGFD@>GGGGE7FF/C5F?F=?GFFC?FG:FFFFFFFFFFDFFFF?4658?F4<>
@M04650:207:000000000-C238N:1:1101:4434:16238 1:N:0:19
ACTCCTACGGGAGGCAGCAGTAGGGAATCTTCGGCAATGGGGGCAACCCTGACCGAGCAACGCCGCGTGAGTGAAGAAGGTTTTCGGATCGTAAAACTCTGTTGTTAGAGAAGAACGTTAAGTAGAGTGGAAAATTACTTAAGTGACGGTATCTAACCAGAAAGGGACGGCTAACTACGTGCCAGCAGCCGCGGTAATACGTAGGTCCCAAGCGTTGTCCGGATTTATTGGGCGTAAAGCGAGCGCAGGTGGTTTCTTAAGTCTGATGTAAAAGGCAGTGGCCCAACCATTGTG
+
GGGGGGGGGGGGGGGGGGGGGGGGGGGGGGG9FGGGGGGGGEGGGGGGGGGGFGGGGGGGFGGGGGGEGGGGGGGGGGGGGCCFFGGGGGGGGGCEFGGGGGGGFFGGGGGFCGGDF>FGFFFFGGGGGGGCFGGGGGFDGFC<FFEEGGGGGGFFFFGGGGGFD:7<FGGGGGGGGGGGGG@FC5FCG,=CCE8C5BFGGFCGGGCGFFGGGGGG5C>7EDCE=6+<<CF5:5CEGFFDDGFFC7D:>7<FGFC66FF*+9*2*7C:*9@B7B34,(9:?(*7>)8<:FF946
@M04650:207:000000000-C238N:1:1101:17360:16253 1:N:0:19
ACTCCTACGGGAGGCAGCAGTAGGGAATCTTCGGCAATGGACGAAAGTCTGACCGAGCAACGCCGCGTGAGTGAAGAAGGTTTTCGGATTGTAAACCTCTGTCTTCGGGGACGATAATGACGGTACCCGAGGAGGAAGCCACGGCTAACTACGTGCCAGCAGCCGCGGTAAAACGTAGGTGGCAAGCGTTGTCCGGAATTACTGGGTGTAAAGGGAGCGCAGGCGGGATGGTAAGTTGAATGTGAAAACTATGGGCTCAACCCATAGACTGCGTTCAAAACTACTGTTCTTG
+
GGGGGGGGGGGGGGGGGGGGGGGGGGGGGGGGGGGGGGGGGGGGGGGGGGGGGGGGGGGGGGGGGGGGGGGGGGGGGGGGGGGGGGGGGGGGGGGGGGGGGGGGGGGGGGGGGGGGGGGGGGGGGGGGGGGGGGGGGGGGGGGGGGGGGGGGGGGGGGGGGGGGGGGGGGGGGGGGGGGGGGGGGGGGGGGGGGGGGGGGGGGGGGFGGGGGGGGGGGGGGGGGGGGGGGGGFGGGFGFGFGBFGGF7?CFGGGCFFFFFGFGGFG<9/=FFFFFFBAGFFFGFFF*4)96<
@M04650:207:000000000-C238N:1:1101:10579:16256 1:N:0:19
[truncated: 21,811,996 more chars]
