# Supplementary material for: Captivity causes taxonomic and functional convergence of gut microbial communities in bats
Source: PeerJ. 2019 Apr 30;7:e6844. doi: 10.7717/peerj.6844 (PMC6499062; doi:10.7717/peerj.6844)
Supplement: Data S67 — Raw data of WFHa3. [file peerj-07-6844-s072.gz › ZTPSN18AB885-WFHa3_R2.fq]

@M04650:207:000000000-C238N:1:1101:11058:2220 2:N:0:19
CGACTACTCGGGTTTCTAATCCTGTTTGCTCCCCACGCTTTCGAGCCTCAGTGTCAGTTACAGGCCAGAGTGCCTCTTTCGCCACCGGTGTTCCTCCATATATCTACGCATTTCACCGCTACACATTGAATTCCACTCTCCTCTCCTGCACTCCAGTCTACCAGTTTCCAATGCATACAATGGTTTTGCCACTTCCTTTTACACCATCCTTAATATACCACCTGCGCTCGCTTTACGCCCAATTAATCCCTACAACCCTCGGGACCTACGTTTTTCCGCGTCTTCTGGCCCTTTGTTTGCC
+
---AB7FGFG7@GGGFFCAFCFG-FFG@CFEFDC@C@@FCDF7,,6FFF88C,CC,,C@,C,;,:B,:,,,,95,C@AFG@:C,8=++8+BCFEFFF8F9E,>FF9?AC7@FBB<EA?BD>=>B,A,,,,CFFE,AA=8==DDDDBE,<8ED=,,,C=9,=?8,E>D>=,,CDC,732,3@,,CFF+,,33=,,3==@FFC:,@60+*5==+*+++42,5)383)*095*--7C+88(4:*(7*++1*4))0()*)*//((()(2/33@(5(/;(52*(((-(,66)))*-*,)-6:*().
@M04650:207:000000000-C238N:1:1101:15315:2252 2:N:0:19
CGACTACACGGGTATCTAATCCTGTTTGCTCCCCACACTTTCGAGCCTCAGCGTCAGTTAATGTCCAGCAGGCCGCCTTCGCCACTGGTGTTCCTCCCGATATCTACGCATTCCACCGCTACACCGGGAATTCCGCCTACCTCTACATCACTCAAGAACGCCAGTTTTGAACGCAGTCTATGGTTTGAGCCCATAGTTTTCACATTCAACTTGGCATTCCGCCTGCGCTCCCTTTACACCCTGTAATTCCGGCCCACGCTTGCCACCTACGTTTTACCGCTGCTGCTTGCACGTATTTATC
+
---8B7@FFFGGGDGGGA9FGGGAFFF8FFGCFGGGECFGGG><FGFFB;@C+BF7@FDD,EEFFF9<E<8,@7+@FFGGFED@EFF8E:CCECFDEFD,C+CFFE?4C7FCEFADCEEDECFF8++7++A?;FCDEEEFDFGF8F9EF,>DG,>,,,@8CC+;DFDF,3,49C5>ECGFCF,3?>B;9,>;,91,=CGFC:F8@FGF<>FF**8*;>C+(*36(2(07D018FF)2)5<B(6;++947=)-(.),>008?(93*<084?(4<F<497(32914).3))23<441)5EA)-
@M04650:207:000000000-C238N:1:1101:23661:2286 2:N:0:19
GGACTACTAGGGTTTCTAATCCTGTTTGCTCCCCACACTTTCGAGCCTCAGCGTCAGTTAATGTCCAGCAGGCCGCCTTCGCCACTGGTGTTCCTCCCGATATCTACGCATTCCACCGCTACACCGGGAATTCCGCCTGCCTCTCCATCACTCAAGAACGCCAGTTTTGAACGCACGCTATGGGTTGAGCCCATAGATTTCACGTCCAACTTGGCATCCCGCCTGCGCTCCCTTTACACCCAGTAATTCCGGCCAACGCTTTCCACCTACGTTTTACCGCTGCTGCTGGCACGTCGTTAGC
+
-8@CCFGGGGGGGGGGGGDFGGGGGGGGGGGGGGGGGGGGGGC<EFGGG8;CFGG7FGGC9FFGGGGFCF<<FC:FGGGG?FGDGGDAFFFGGGGGGG@7F+@FFFG7BEEF<EFGFFEGCE>FF@7+++EEFF>7CE6FFGGFGGGGGCF@F?CDC8BEEGG>FFGG,8@DGDCEGD7@EF6,DF:,?FFG5;6?7:FEGFGAAGGFEGDF44C*AEG:@GB@6F(=1C9;@CF)8)<:8<(57:65>=4((.).701?3(:4:CB?::(28C<2<C:>,(1)>22).77E04(,4?:?4
@M04650:207:000000000-C238N:1:1101:9159:2293 2:N:0:19
CGACTACAAGGGTTTCTAATCCTGTTTGCTCCCCACGCTTTCGAGCCTCAGTGTCAGTTACAGGCCAGAGAGCCGCTTTCGCCACCGGTGTTCCTCCATATATCTACGCATTTCACCGCTACACATGGAATTCCACTCTCCTCTCCTGCACTCAAGTCTACCAGTTTCCAATGCATACAATGGTTTAGCCACTGCCTTTTACCCCAGACTTAATCAACCACCTGCGCTCGCTTTTCGCCCAATAAATCCGGACAACCCTCGGGACCTACGTATTTCCGCGTCTTCCGTCACCTAGTTTGCC
+
-8ACCGGGGGGGGGGGFAAFFGGDFGFGGGGGGGGD7FGGFFEGFFEFGEFF,FE9EEFFFGCCGG?F8F,8C,+@@@FFFEGDGF7:FFGGGGGGEFE,C,@@D,<=CCEEGEFFEE>DCCE89A?A<<EFFCEFE?==ED8D,EF?EFFFF8DDFCFE9FD,:@EGFD9DDC,=DDC88:,CF8=EF8;EFC?F9FGCG?,*3*<*5;C:*?+5@CCC=CBBFB)/)9>2=C*9?(=C*63.*+1)2)0(();=*(,6,(9(1;1,:(3.)3)-<5(3((4())().*8+5(,<:74<A
@M04650:207:000000000-C238N:1:1101:22270:2310 2:N:0:19
GGACTACAGGGGTTTCTAATCCTGTTCGCTCCCCACGCTTTCGAGCCTCAGCGTCAGTTACAGTCCAGAGAGTCGCCTTCGCCACTGGTGTTCCTCCATATATCTACGCATTTCACCGCTACACATGGAATTCCACTCTCCTCTCCTGCACTCAAGTCTACCAGTTTCCAATGCATACAATGGTTTAGCCACTGCCTTTTACCCCAGACTTAATACACCACCTGCGCTCGCTTTACGCCCAATAAATCCGGACACCCCTCGGGCCCTTCGTTTTTCCGCGGCCGCTGTCCCCTCGTTTGCC
+
-6ACCGGGGGGGGGGEGGGGFGGGGGFGGGGGGGGGGGGGFE6CFGGEFE@FEGEGGGGGGGGGGGCGAF?CCFCGGGGGACFEGGDGGGGGGGGGG?F9ECFEDFF:FEFGGGFGFCEDGGCF,F<=EFGGGGAFCFFGGGFDFDD=EFFFG,DDFFEDFG8FGGDEF;DEGGGGGDC,93>FG,,7B8,:@@343CFG?F,@?CD5CFC2*=@+4:FCDGD::*79()0/5F8/?5==*633*+6.2:)135*/)6(6211(9=1(4,:((2(3E*4((4((4(-(,+)*.,(-3*-)4
@M04650:207:000000000-C238N:1:1101:18369:2421 2:N:0:19
GGACTACCGGGGTATCTAATCCTGTTTGCTCCCCACGCTTTCGAGCCTCAGTGTCAGTTACAGGCCAGAGAGCCGCTTTCGCCTCCGGTGTTCCTCCATATATCTACGCATTTCACCGCTACACATGGAATTCCACTCTCCTCTCCTGCACTCAAGTCTCCCAGTTTCCAATGCACACAATGGTTGAGCCACTGCCTTTTACATCAGACTTAAGAAACCACCTGCGCTCGCTTTACGCCCAATAAATCCGGACAACGCTTGGGACCTACGTATTACCCCGGCTGCTGGCACGTAGTTAGCC
+
BCCCCFGGGGGGGGGGGGGGGGGGGGGDFGGGGGGGGGGGGGGGGGGGGGGGGGGFGGGGGGGGGGGGGGGGGGGGGGGGGGGGGGGDGGGGGGGGGGGGGGGGGFGGGGGGGGGGGGGGGGGGGGGGGGGGGGCFGGFGGGGFGGGGGGGFGG8EFFDFGGGGGGGGGGGGGGFGCFGGGGGGGGGFGGGGGG?EGGGGGFGFFFGAEF;CEFGGFBECBG@:4?@ADGFDDFF<:<CFG0;;GGFCFA)6@F<27((42(11FC<?FF??FFA4<*,6(302<?2:?=>:(,4:<+6>8
@M04650:207:000000000-C238N:1:1101:10250:2433 2:N:0:19
GGACTACCCGGGTTTCTAATCCTGTTTGCTCCCCACGCCTTCGCGCCTCAGCGTCAAAATTGGACCAGACAGTCGCCTTCGCCACCGGTGTTCCTCCTAATATCTACGCATTTCACCGCTACACATGGAATTCCACTCTCCTCTCCTGCACTCAAGTCTACCAGTTTCGAATGCATTTAATGGTTGAGCCCATACCTTTTCCACCACACCTTATAAACCCCCTTCGCCGCCCTTTAGCCCCATAACTCCCGACAACGCCCGGCACCCACGTGTTACCCGCAGCTCCTGCCCCTAGTTTAGC
+
CCCCCGG8;CEFG@CGGGGGGGGGGGGGGGGGFGGGDE,EFGGGGGGGGGFGGGGG,,:,6CF,CEFGG,CFFFEGGGEFGGGEG,=FG+FEGAE9F8,,A?>FECFG=FGGGGGGGEEGGGGG9,A,BBFGGGEFF,@EEGF9,@,,,6DFGGGG=D9;AG?FFAF;+8@=AAE7,+,,5398@+,,,@*,,,342;FCCA9<C**3:*;*:2+946C*(7(-(/(2(),(4C))+/?F*,:,*0977)27-)),)(-((-)(1;6(,-8((0).<>90(((40(()(2,*(-.6)0)).
@M04650:207:000000000-C238N:1:1101:7143:2669 2:N:0:19
GGACTACTAGGGTTTCTAATCCTGTTTGCTCCCCACGCTTTCGAGCCTCAACGTCAGTTATCGTCCAGTAAGCCGCCTTCGCCACTGGTGTTCCTCCTAATATCTACGCATTTCACCGCTACACTCGGAATTCCACTTACCTCTCCGACACTCTAGCTTGATAGTTTTAAAAGCAGTCCAAGGGTTGAGCCCTGGGCTTTCACTTCAAACTTACCATGCCGTCTACGCTCCCTTTACACCCAATAAATCCGGATAAAGCTTGCCCCCTACGTATTACCGCGGCTGCTGGCACGTAGTTAGC
+
CCCCCCE<CFD@E@FGCFGFDFFFFGGFE@F,66C+CGGF<<@,C@:?EG8CC6:8BC9<FAF,6BCGGGC<EE@@+BFGFGG:CBCFCFCFFGGFGDGFGGG9EFED:::?5ADFFF+C7+,BE,AFCFGGGG9AEBAEE==@D@6+F>EFF9==;AA6=FFF@ECD,DD,6@D?98,,783>>@85@DFF?EFF*;<82;F+BFG>EDCF6:FCF*>4-;=5/BB)5DBFFG;C8CGFG(((>C3.@A5((0C.+.7;.8FFFG(3(4(.4C(:::<22,(,(,)4,:(<0(,11E<A)
@M04650:207:000000000-C238N:1:1101:17840:2750 2:N:0:19
GGACTACTAGGGTATCTAATCCTGTTTGCTCCCCACGCTTTCGCGCTTTAGCGTCAGTATTTGTCCAGTGAGCTGGCTTCCCCATCGGCATTCCTACAAATATCTACGAATTTCACCTCTACACTTGTAGTTCCGCCCACCTCTCCAATACTCTAGTCTAACAGTTTCCAACGCAATACGGAGTTGAGCCCCGCAGTTTAACATCAGACTTTTTAAACCACCTAGACGCGCTTTACGCCCAATAAATCCGGACAACGCTTGGGACCTACGTATTACCGCGGCTGCTGGCACGTAGTTAGCC
+
CCCCCGGGGGGGGGGGGGGGGGGGGGGGGGGGGGGGDFGGGGGGGGGGGGGGGGGGGGGGGGGGGGGGGDGGGGGGGGGGGGGGGGEEGCGGGGGGGGGGGGGGGDGGGGGGGGGGGGGGFFFGFEGGGGGFGGGGGGEGGCGFGGGGGGGFGGGGGGGGGDDGGGGGG;CFDC6ECGGEECCEGGGGGGGGGGDGGGGG>6CFFCGAEGGGFGGGFEGGFGFFFAE>=5>@DCCFFFG:@18@CGEF4>),2)9<C9:<::71DEF2:02))<<<FC(-(79>BF?70*.287<:A7-68
@M04650:207:000000000-C238N:1:1101:19460:2783 2:N:0:19
GGACTACCAGGGTTTCTAATCCTGTTTGCTACCCATACTTTCGAGCCTCAGCGTCAGTTACAGACCAGACAGCCGCCTTCGCCACTGGTGTTCTTCCATATATCTACGCATTTCACCGCTACACATGGAGTTCCACTGTCCTCTTCTGCACTCAAGTTTCCCAGTTTCCGATGCACTTCTTCGGTTGAGCCGAAGGCTTTCACATCAGACTTAAAAAACCGCCTGCGCTCGCTTTACGCCCAATAAATCCGGACAACGCTTGCCACCTACGTTTTACCGCGGCTGCTGGCACGTAGTTAGC
+
CCCCCGGGGGGGGGGGGGGGGGGGGGGGGGGGGGGGGGGGGGGGGGGGGFGGGGGGGGGGGGGGGGGGGGGGGGGGGGGGGGGGGGGGGGGGGGGGGGGFGGGGGGGGGGGGGGGGGGGGGGGGGGGGCGGGGGGGGGGGGGGFGGGGGGGFGGGGGGGGGGGGGGGGGGGGGGGGGFGGGGGGGGGGGFGGDEGGGGG8CFGFFGGACGFC;FD7CBGGFGFFFF@FFGFFFGFEFFGGGD;D*>E?GFFFFEGFG;0<:?GBFFF1:?0(3CBAGG?FB(2;>F?>?G8<:?0<BG4<<
@M04650:207:000000000-C238N:1:1101:18258:2808 2:N:0:19
GGACTACCCGGGTTTCTAATCCTGTTTGCTCCCCACGCTTTCGAGCCTCAGTGTCAGTTACAGGCCAGAGAGCCGCTTTCGCCACCGGTGTTCCTCCATATATCTACGCATTTCACCGCTACACATGGAATTCCACTCTCCTCTTCTGCACTCAAGTTTCCCAGTTTCCAATGACCCTCCCCGGTTGAGCCGGGGGCTTTCACATCAGACTTAAGAAACCGCCTGCGCTCGCTTTACGCCCAATAAATCCGGAAAACGCTTGGGACCTACGTATTACCTCGGCTGCTGGCACGTAGTTAGC
+
CCCCCGGGGGGGGGGGGGGGGGFGGGGGGGGGGGGGGGGGGGGGFGGGGGGEGGGFGGGGGGGGGGGGGGGGGGGGDFCFGGGGD@FGGGGGGGGGGGGGGGGGGGGGGGGGGFGGGGGGEGGG:E=AFGGDFGFGGGGGGGFFFGGGCFGBFFFG9EDFGGFGFFCGGGGC?FG8@?FGGCEEGGGGGGGE>>EGGDFGGFGFFG7*)0;7>F7+@@FGBG>?;FBF;GBF<E:4@BGGE?4<FGFAD6590)>?:>BFFFG(9EFF<?BBFGF)<>)5??6?(42?05,248042E44-
@M04650:207:000000000-C238N:1:1101:9793:2816 2:N:0:19
GGACTACAGGGGTTTCTAATCCTGTTTGCTCCCCACGCTTTCGAGCCTCAGTGTCAGTTACAGGCCAGAGAGCCGCTTTCGCCTCCGGTGTTCCTCCATATATCTACGCATTTCACCGCTACACATGGAATTCCACTCTCCTCTCCTGCACTCAAGTCTCCCAGTTTCCATTGCACACAATGGTTGAGCCACTGCCTTTTACATCAGACTTAAGAAACCACCTGCGCTCGCTTTACTCCCATTAAATCAGGACAACGCTTGGGACCTACGTATTACCGCGTCTGATGGCACGTAGTTGGCC
+
CCCCC,;<FEFCFG79ECFG@,CCFGGG9<CC,C@+@F,;CCCFFECGGDGGGGC<F,CEEE9FFCCDGFEC,A@CCB=A@FD7FGD:@FB?C?FG8<FFGGFGFFGEEEFEGDDCFF6DE=EFFFFDEC?E,CBC=,4,@A===,,,ADGF,3,3C=ED,,@FG9=;E,,3=,,=@?CFD=DB,>B?78,@9,EFFG@EGFC9;2;*:C@FFG>F9C,;@>=E@EF>><9(>5+*+16=F**):7)9*;).();;3((4=7*/*:()(((.)35>G319(-2()4:):*,:3:4(:+,,5
@M04650:207:000000000-C238N:1:1101:12010:2888 2:N:0:19
GGACTACTAGGGTTTCTAATCCTGTTTGCTACCCATGCTTTCGAGCCTCAGCGTCAGTTAATGTCCAGCAGGCCGCCTTCGCCACTGGTGTTCCTCCCGATATCTACGCATTCCACCGCTACACCGGGAATTCCGCCTGCCTCTCCATCACTCAAGAACGCCAGTTTTGAACGCACGCTATGGGTTGAGCCCATAGATGTCACGTCCAACTTGGCATCCCGCCTGCGCTCCCTTTACACCCAGTAATTCCGGACAACGCTTGCCCCCTACGTTTTACCGCGGCTGCGGGCACGTAGTTAGC
+
CCCCCGGGGGGGGGGGGGGGGGGGGGGGGGGGGGGGGGGGGGG@FGGGGGGGGGGGGGFGGGGGGGGGGGGFGGGGGGGGGGGGGGGGGGGGGGGGGEGGGGGGGGGGGGGGAEDGEGGGGGGGGGGGGEGGGGGEGEFGGFG*,@EFGFGFGG8DD,>EEEGED;EGGGGFFGEEGGGC9FDCAGECFGGGFG?FFG,>FFGEFGGBFFGGEGGF4;+;2D;?;F9A(2:?@GFEF5CFC0::GGA<C649?EG?576:::F(*8>9???0(;8<C><>F>B>9?(-6=65141:?<)6.
@M04650:207:000000000-C238N:1:1101:25187:2938 2:N:0:19
GGACTACTAGGGTTTCTAATCCTGTTTGCTACCCATGCTTTCGAGCCTCAGCGTCAGTTGATGCCCAGTAGGCCGCCTTCGCCACTGGTGTTCCTCCCGATATCTACGCATTCCACCGCTACACCGGGAATTCCGCCTGCCTCTCCATCACTCAAGAACGCCAGTTTTTAACGCACGCTATGGGTTGAGCCCATAGATTTCACGTCCAACTTGGCATCCCGCCTGCGCTCCCTTTACACCCAGTAATTCCGGACAACGCTTGCCCCCTACGTTTTACCGCGGCTGCTGGCACGTAGTTAGC
+
CCCCCGGGFFGGGGGGGGGGGGGGGGGGGGGGGGFCFGGGGGGGGGGGGFCFGFGGGGCCFGCGGGGGGGGFGGCCFGGGGGGGGGGGGGGGGGGGGGGBFGDAFGGGGGGGFF?FGDGG7=>AEGFDEGGGGGGGDEGFGD8FGFGGF?FFFCFFGGG>6FECFFGF+>:FGGGGDGEGGDFGEEG?CDFCCGGFGEGFGFGF;FGDFGG==*6?BECGDD080),:@<;DFGACCCGCG<04>7>2D6@4(73,9906?0>7*863:?:318<99::BBF9328:>?G0<<?:<(<4).
@M04650:207:000000000-C238N:1:1101:17187:2946 2:N:0:19
GGACTACTGGGGTTTCTAATCCTGTTTGCTCCCCACGCTTTCGAGCCTCAGTGTCAGTTACAGGCCAGAGAGCCGCTTTCGCCACCGGTGTTCCTCCATATATCTACGCATTTCACCGCTACACATGGAATTCCACTCTCCTCTCCTGCACTAAGTCTACCAGTCTCCAATGCATACAATGGTTGAGCCACTGCCTTTTACACCAGACTTAATAAACCACCTGCGCTCGCTTTACGCCCAATAAATCCGGACAACGCTCGGGACCTACGTATTACCGCGGCTGCTGGCACGTAGTTAGCCG
+
CCCCCGGGGGGGGGGGGGGGGGGGGGGGGGGGGGGGGGGGGGGGGGGGGGGGGGGGGGGGGGGGGGGGGGGGGGGGGGGGGGGGGGGGGGGGGGGGGFGGGGGGFFFGGGGGGGGGGGGGGGGGGGGGGGFGGGGGFFFFFGGFGGGGDDFFGEGGGGGGGGGG9DGFGGGGGGGGGGFCCDFGFF8CEGGGCFGCFFG:CFFF>CCFCGFF@CFFFFGG9D2>@B=E@C@9=EFFF>BFF@EE7CC8DFB>@AC@GDF>9>3;DG?3:?<A?9<<*99F>>B?DF20(+-2(4?<6962,
@M04650:207:000000000-C238N:1:1101:8358:2971 2:N:0:19
GGACTACAGGGGTTTCTAATCCTGTTTGCTCCCCACGCTTTCGTGCATGAGCGTCAGTACAGGTCCAGGGGGCTGCCTTCGCCATCGGTGTTCCTTTGCATATCTACGCATTTCACTGCTACACGCAAAATTCCACCCCCCTCTACCGTACTCAAGCATTGCAGTCACCAATGCAGTTCCCAGGTTAAGCCCGGGGATTTCACATCGGTCTTACAACACCGCCTGCGCACGCTTTACGCCCAGGAATTCCGATTAACGCTCGCCCCCTACGTATAACCGCGGCTTCTGGCCCGGAGTTCGC
+
CCCCCGGGGGGGGGGGFGFFFGGGGGGGGGFGGGGGGGGFFGGGGGGGGFFGGGGGGFGGGGGGGGGGGGGGGGGGGGGGGGGGGGGGGGGGCCGEGGGFFGGGF,CFGFGGGGGGGFGF9FGGGGGGEFGGGGCGGGGGGG6FFGFGF+6:EF89DC;=DGGFFFGGGGC7CF<ACCG7E98DGGGGGG77EGGED*@<CFFF6;DB=?CFEFGGFFGGFG0?<41:>D>>(57<BBEGC?(2*90)>?;0(73<>?>((4C(<=91813,)3))3C63(41((().)<(:1((-40)((
@M04650:207:000000000-C238N:1:1101:17069:3063 2:N:0:19
GGACTACAGGGGTTTCTAATCCTGTTTGCTCCCCACGCTTTCGAGCCTCAGTGTCAGTTACAGGCCAGAGAGCCGCTTTCGCCACCGGTGTTCCTCCATATATCTACGCATTTCACCGCTACACATGGAATTCCACTCTCCTCTCCTGCACTCAAGTCTACCAGTTTCCAATGCATACAATGGTTGAGCCACTGCCTTTTACACCAGACTTAATAAACCACCTGCGCTCGCTTTACGCCCAATCAATCCGGACAACGCTCGGGACCTACGTATTACCGCGGCTGCTGGCACGTAGTTAGCC
+
CCCCCGGGGGGGGGGGGGGGGGGGGGGGGGGGGGGGGGGGGGGGGGGGGGGGGGGGGGGGGGGGGGGGGGGGGGGGGGGGGGGGGGGGGGGGGGGGGGGGGGGGGGGGGGGGGGGGGGGGGGGGGCGGGGGGGGGGGGGGGGGFGGGGGGGFGFFFGFGGGFGGGGGGGGGGGGGFEGFGGGGGFEFG6FGGFGGGGGGFCFFFFGD5CFCGFFGGFF?9<D=2=5>@5<>2@E84)5EGGF1(;FCEG>=<>DFFGB2:91C;GE<<??7)6CABG3(40129:?F0:05:.1::B7654
@M04650:207:000000000-C238N:1:1101:11258:3072 2:N:0:19
GGACTACACGGGTTTCTAATCCTGTTTGCTCCCCACGCTTTCGAGCCTCAGTGTCAGTTACAGGCCAGAGAGCCGCTTTCGCCACCGGTGTTCCTCCATATATCTACGCATTTCACCGCTACACATGGAATTCCACTCTCCTCTCCTGCACTCAAGTCTCCCAGTTTCCAATGCACACAATGGTTGAGCCACTGCCTTTTACATCAGACTTAAGAAACCACCTTCGCGCGCTTTACGCCCAATAAATCCGGACAACGCTTGGGACCTACGATTTACCGCGGCGGCTGGCACGTAGTTAGCC
+
CCCCCGGGGGGGGGGGGGGGGGGGGGGGGGGGGGGGGGGGGGGGGGGGGGFGGGGGGGGGGGGGGCFGGGGGGGGGGGGGCFGFFGCEFGGGGFFGGGGGGGGFFFF7FGGGGGGGGGC+B:FF@EDGGEFFFGGG8,4<EDFFGGGGGGFFDGGFG,>D,AD=FF:FGCFGGGGGFGGCEFCFGGCGGC,@FFGGGCFEFFGFFDGFCFCFAGGFFF>FBD)).:)*0:9@>GFFD?CCF03;CGE3*:):9EGB391(--*1>E?2:(((.8))<9(-29((-((-:*5:84:46+66)
@M04650:207:000000000-C238N:1:1101:14112:3118 2:N:0:19
GGACTACCCGGGTTTCTAATCCTGTTTGCTCCCCACGCTTTCGTGCATGAGCGTCAGTACAGGTCCAGGGGGCTGCCTTCGCCATCGGTGTTCCTTTGCATATCTACGCATTTCACTGCTACACGCAAAATTCCACCCCCCTCTACCGTACTCAAGCATTGCAGTCACCAATGCAGTTCCCAGGTTAAGCCCGGGGATTTCACATCGGTCTTACAACACCGCCTGCGCACGCTTTACGCCCAGTAATTCCGATTAACGCTCGCACCCTACGTATTACCGCGGCTGCTGGCACGTAGTTAGC
+
CCCCCGGGGGGGGGGGGGGGGGGGGGGGGGGGGGGGGGGGGGGFGGGGGGGGGGGGGGGGGGGGGGGGGGGGGGGGGGGGGGGGGGGGEGEEGGFFFFFGEFDEFFFGGGCECFGGGEECGGGFGGGGEGGGGGGGGGGGGGGFGGGGGGDFGDGGGFGG,FFGGGEG9EFGGGFGGGGGGGGGFFGFGG7CCGEGD4::CCGFFGGF(CCGFGG+)6EGFGF(/)3B@GFF0C@>FFGGGB?8C>>>GFFFF>DAG?B6:9DFGGF2?:::2F:2?D3>>>B014>7>E?F:<?BF?)66
@M04650:207:000000000-C238N:1:1101:12842:3120 2:N:0:19
GGACTACTGGGGTTTCTAATCCTGTTTGCTCCCCACGCTTTCGAGCCTCAGTGTCAGTTACAGGCCAGAGAGCCGCTTTCGCCACCGGTGTTCCTCCATATATCTACGCATTTCACCGCTACACATGGAATTCCACTCTCCTCTCCTGCACTCAAGTCTACCAGTTTCCAATGCATACAATGGTTGAGCCACTGCCTTTTACACCAGACTTAATAAACCACCTGCGCTCGCTTTACGCCCAATAAATCCGGACAACCCTCGGGACCTACGTATTACCGCGGCTACTGGCCCGTAGTTAGCC
+
CCCCCGGGGGGDGGGGGGGGGGGGGGGGGGGGGGGGGGGGGGGGGGGGGGGGGGGGGGGGGGGGGEFGGGGGGGGGGGGGGGGGGGGGGGGGGGGGGGGGGGGGGGGGGGGGGGGGGGGGGGGGFFFGGGGGGGGGGGGGGGGFGGGGGGGFGGGGGGGGGGGGGGGGGGGGGGGGGGGGGGGFGGGFGGGGGFEGGGGG7F9AFCFACDCCCF9F+9?C>>2@2*:>DDBFFGCF)/:FC?D87CEFGFBF6);(*,,,307>DE?>BFB79C>DC*412(((()44:*4796?(6+)64
@M04650:207:000000000-C238N:1:1101:10916:3155 2:N:0:19
GGACTACCCGGGTTTCTAATCCGGTTTGCTCCCAACGCTTTCGAGCCTCAGTGTCCGTTACAGGCCAGAGAGCCGCTTTCGCCACCGGTGTTCCTCCATATATCTCCGCATTTCACCGCTACACATGGAATTCCCCACTCCTCTCCTCCACTCAAGTCTACCAGTTTCCAATGCATACAATGGTTGAGCCACGGCCTTTTACACCAGACTTAATAAACCACCTGCGCTCGCTTTACGCCCAATAAATCCGGACAACGCTCGGGACCTCCGTAGTACCGCGGCTGCTGGCACGTAGTTAGCC
+
CCCCA6@F@GGDGGGDEFCCEE+:FFC7C6EGG,,,8@CFD?6CFFE,?6CCFE<,6,:,,C,CFBA,CFE@F,7CEF7EFG:,?,+78>FFFG;EF,?F9,4C9,CC:FGG<<5E<7>86@@F,AC,ECFDGF,A,@=FFC,+@@,,3,D=@DE,CE9BFD,@3@=D,E>BF7DFFFEDE=DCFGGGFC,1*4CEGGGC>BGFFCFFFGFGFG+BC:FGFDD(3?20:C;?@C=4BFGGG0;E7:7?FF@39>F?598<BB765E:2:4-((254:<(4(((,,8?06*558:<:<366.
@M04650:207:000000000-C238N:1:1101:18806:3222 2:N:0:19
GGACTACTAGGGTATCTAATCCTGTTTGCTCCCCACGCTTTCGCACCTGAGCGTCAGTCTTCGTCCAGGGGGCCGCCTTCGCCACCGGTATTCCTCCAGATCTCTACGCATTTCACCGCTACACCTGGAATTCTACCCCCCTCTACGAGACTCAAGCCTGCCAGTTTCGAATGCAGTTCCCAGGTTGAGCCCGGGGATTTCACATCCGACTTGACAGACCGCCTGCGTGCGCGTTACGCCCAGTAATTCCGATGAACGCTTGCCCCCGTCGTAGTACCGCGGCTGCTGGCACGGAGTTTGC
+
CCCCCFGGEGGGGGFGGGGGGGGGFGGGGGGGCFEGGGGGGGGGGGGGFFGGGCFGGFFGFFFFGGGGCEGGFGGGGGGGGDGGGGEEGGGGGGGGGGG9EFEFFFGFCG7B<FGGGGGGGGGGGGGGGGGGGGGFGGGEECE5DGGD<CEAEGGGGGCCFCEC:DFFGGG7CF7EF>C7?AFG@FCC<;CCEE*?4C:9C=BF6FFFFGCD<GG:A@GC(53((7(.(79B0:::84*::042::))?761,)*6:18<(-94*;1((,(-2*-40*(((((((4).5C:?((27:*6<)
@M04650:207:000000000-C238N:1:1101:12149:3241 2:N:0:19
GGACTACCAGGGTTTCTAATCCTGTTTGCTCCCCACGCTTTCGCACCTGAGCGTCAGTCTTTGTCCAGGGGGCCGCCTTCGCCACCGGTATTCCTCCAGATCTCTACGCATTTCACCGCTACACCTGGAATTCTACCCCCCTCTACGAGACTCAAGCTTGCCAGTTTCAAATGCAGTTCCCAGGTTGAACCCGGGGATTTCACATCTGACTTAACAAACCGCCGGCGTGCGCTTTACGCCCAGTAATTCCGATTAACGCTTGCACCCTCCGTATTACCGCGGCTGCTGGCACGGAGTTAGC
+
CCCCCGGGGGGGGGDGGGGGGGGGFGGGGGGGGGGGGGCFGGGGGGGGGGCGGGGGGGGGGGGGGGCFFGGGGGGGDGGGGGCGGGGGGCGDFGGGGGFFFGFGGGGGFGCFGGGGGGGGGGGDEGGE8DFGGFFFGGGGGGGFGGF6<ECBFFFGFG,>C<CFFFFGFGG,=A=EE8EFGGGGGGFGGFGGGEGGGDCGDABAAGG+9FGFEGGD==GG0D6(1B>@9GFF>GFFFF5EGFBF7F<2>=FF:)5:FF;F::C)0;,8::>F:@:<CD6126>0(33:?GBG?0,4284<)
@M04650:207:000000000-C238N:1:1101:21576:3243 2:N:0:19
GGACTACCCGGGTTTCTAATCCTGTTTGCTCCCCACGCTTTCGCACCTGAGCGTCAGTCTTCGTCCAGGGGGCCGCCTTCGCCACAGGTATTCCTCCAGATCTCTACGCATTTCACCGCTACACCGGGAATTCTACCCCCCTCTACGAGACTCAAGCTTGCCAGTATCAGATGCAGTTCCCAGGTTGAGCCCGGGGATTTCACATCTGACTTCACAAACCGCCTGCGTGCGCTGTACGCCCAGTAATTCCGCGTAACGCTTGAACCCTCGGTATTACCGCGGCTGTTGGCATGTGGTGAGC
+
<CB-B<EFDFECFGGGAGGGFC9CECFFG,CF<FGFG>,CF9@F:F:=,@EGD@BFEGGGGFG,@FCFFG@F@GE@BG,4A,,B,,:EBAEF<?4E<,BFEEFCFFFGGG745,EC<4B>E=E=F73>CCF8,=E9DF87CDGFC,::@+@AE,33:D,DF7EEC,:D,22@;>7C<DFGGG86,<C668C=GE=EGDFFF=9C@6C=?D73)32;A13*639:,76>,*492*0)9:*88224726)*19(,7321,46((*)224(((-8(A)6C7(9>(240(.560,+.)-),*.(,
@M04650:207:000000000-C238N:1:1101:8886:3248 2:N:0:19
GGACTACCGGGGTATCTAATCCTATTTGCTCCCCACGCTTTCGTGCCTCAGCGTCAGTACATGACCAGAAAGCCGCCTTCGCCACTGGTGTTCCTCCATATATCTACGCATTTCACCGCTACACATGGAATTCCGCTTTCCTCTTCTGTACTCTAGTTATCTAGTTATCATGGCTTTATGGGGTTGAGCCCCATTCTTTTACCACAATCTTTGATTACCGCCTGCGCACCCTTTACGCCCAATAATTCCGAATAACGCTTGCCACCTACGTATTACCGCGGCTGCTGGCACGTAGTTCGCC
+
CCCCCGGGGGDGG@GGGGGGGGGGGGGFGGGGGGGGGGGGGGGGGGGGGGGGGGGGGGGGGGGGGGGGFC8FFFGGGGGGGGGGGGFGGGGGGGFGGFFCGGGGGGGG7CFGGGGGGGGGGGGGGGFFAEEGGGCGDEFGFGGFGGGGGGGFGEDFG,>;:CDCGGGGGGG9=FDGGF8=8D6CGE8CGGGG6CFE@FG,?CGFF95A:DCCE>7BB:DD2CABFFFFFGFFBG6>5;8FG;35:+77FF8<DFG@D@FB(89)>F?08?4<<FABG549(271()).3*5/4032:+,(4
@M04650:207:000000000-C238N:1:1101:19128:3312 2:N:0:19
GGACTACCGGGGTTTCTAATCCTGTTCGCTCCCCACGCTTTCGAGCCTCAGCGTCAGTTACAGACCAGAGAGCCGCCTTCGCCACTGGTGTTCCTCCATATATCTACGCATTTCACCGCTACACATGGAATTCCACTCTCCTCTTCTGCACTCAAGTCTCCCAGTTTCCAATGACCCTCCCCGGTTGAGCCGGGGGCTTTCACATCAGACTTAAGAAACCACCTGCGCCCGCTTTACGCCCAATAAATCCGGACAACGCTCGGGACCTACGTATTACCGCGGCTGCTGCCACGTAGTTAGC
+
CCCCCGGGGGGGGGGGGGGGGGGGGGGGGGGGGGGGGGGGGGGGGGGGGGGGGGGGGGGGGFGGGGGGDGGGGGGGGGGGGGGGGGGGGGGGGGGGGGGGGGGGGGGGGGGGGGGGDFGGGGGGGCFGFFGGGGGGGGGGGGGFEGGGGFGFGG?EFEFGGFFGGGGGGFDGGGGGC7CEEBC8F@EGCFGE5EGGGGGGG6CFFGCA<GGGCFGGF8?C?GFD1AB3(97;0CFF7(;EE?:?GGA<FFFF:DGFG00::>G9<C1.)((47FBBFG09699>>::>):7?9?08:C)45
@M04650:207:000000000-C238N:1:1101:16982:3368 2:N:0:19
GGACTACAAGGGTTTCTAATCCTGTTTGCTCCCCACGCTTTCGAGCCTCAGTGTCAGTTACAGGCCAGAGAGCCGCTTTCGCCACCGGTGTTCCTCCATATATCTACGCATTTCACCGCTACACATGGAATTCCACTCTCCTCTCCTGCACTCAAGTCTACCAGTTTCCAATGCATACAATGGTTGAGCCACTGCCTTTTACACCAGACTTAATAAACCACCTGCGCTCGCTTTACGCCCAATAAATCCGGACCACGCTCGGGACCTACGTATTACCGCGGCTGCTGGCACGTGGTTAGCC
+
CCCCCGGGGGGGGGGGGGGGGGGGGGGGGGGGGGGGGGGGGGGGGGGGGFGGGGGGGGGGGGGGFGGGGGGGEFCGG,AFCFGGGGGGGDBCGCFGGGGGGCEGGGGGGGGGEGGFGDCGGGGGGGFGGGGGGCFAFGGGFFFFGGGGFDFFGF8AFGGGGGGFFEFFGGFGC,@AFFEFDF8DD=B@CFGGG7CGG+@D+;9:@7CFCG+=*?<+B@CCDGF@):@9>7=@94+9:@71<8;3DGC?<5)31)9=D6(4.4/(/;:)(44)-3:AE3679>;;?::??6278(4(4+4A?
@M04650:207:000000000-C238N:1:1101:19520:3385 2:N:0:19
GGACTACAGGGGTTTCTAATCCTGTTTGCTCCCCACGCTTTCGCACCTCAGCGTCAGCCTTTGTCCAGGGGGCCGCCTTCGCCACCGGTATTCCTCCAGATCTCTACGCATTTCACCGCTACACCTGGAATTCTACCCCCCTCTACAAGACTCAAGCCTGCCAGTTTCGAATGCAGCTCCCAGGTTGAGCCCGGGGCTTTCACCTCCGACTTGACAGACCGCCTGCGTGCGCTTTACGCCCAGTAATTCCGGTTAACGCTTGCACCCTCCGGTTTACCGCGGCTTCTGGCACGGAGTTCGC
+
CCCCCGGFEFGGGGGGGGGGGG@EFGGGGGGGGGFGGGGGGGG@:BFE,CCFGGGGG8,,,,<CFFGCCCFG+CFEGGGFFGGCEGGEE@EGCEFGG8EFEFFGEAEFGGGGCGAFGGGGGGDGGCGGGGGGF9FGG88FE8E9@B9,@,@AEEFF,@,35D,2F;,@*@6,;>7,,;7FGC28@ABFC>8CE*=E5CC6>+;427DEFG3C@*0+25EGFD7:<F208CBB(AF:FBDGE668DF)):9F(-)1.7444,314=F?<<?6((/(,<:-0(41((,4AAD(<3339(2)-4
@M04650:207:000000000-C238N:1:1101:21948:3438 2:N:0:19
GGACTACCCGGGTTTCTAATCCTGTTTGCTCCCCACGCTTTCGAGCCTCAGTGTCAGTTACAGGCCAGAGAGCCGCTTTCGCCACCGGTGTTCCTCCATATATCTACGCATTTCACCGCTACACATGGAATTCCACTCTCCTCTCCTGCACTCAAGTCTCCCCGTTTCCAATGCACACAATGGTTGAGCCACTGCCTTTTACATCAGCCTTAAGAAACCACCTGCGCTCGCTTTACGCCCAATAAATCCGGACAACGCTTGCCACCTACGTTTTACCGCGGCTGCTGGCACGTAGTTAGCC
+
CCCCCGGFGGGGGEGGGGGGGGFGGGGGGGGGGGGGGGGGFGGGGGGFGGGEFGGGGDEEFAFGCFFGGGFGGGGGGGGGGGCGBFGGFFEEFGGGGF9FGGGGGGGGGGDEGGGGGGG>CFGGGGGGGGGGGGGGGGF8EFGFGCC?FDGFGGGGF8D9EC+@@EGGFDCDDFFGGGGFCEEFGGF6C@:AC9,;C7FFGFGFFF705;7;6@::ABCGDGBB:BF>@GBFFF6)23=FED;EFFCCGA>;FBC?C12:1649DC?:BF:7?:A>D<9(9;11(.4217?*4(:84+46>
@M04650:207:000000000-C238N:1:1101:23598:3459 2:N:0:19
GGACTACCGGGGTTTCTAATCCTGTTTGCTCCCCACGCTTTCGTGCATGAGCGTCAGTGCAGGCCCAGGAGATTGCCTTCGCCATCGGTGTTCCTCCGCATATCTACGCATTTCACTGCTACACGCGGAATTCCATCTCCCTCTGCCGCACTCCAGCCTTGCAGTCACAAATGCAGTTCCCAGGTTGAGCCCGGGGATTTCACATCTGTCTTGCAAAACCGCCTGCGCACGCTTTACGCCCAGTAATTCCGATTAACGCTCGCACCCTACGTATTACCGCGGCTGCTGGCACGTAGTTAGC
+
CC<CCEGGGGGGGGGGGGGGGGGGGGGGGGGGGGGGGGGGGGGGGGGGGGGGGGGGGGGGGGGGGGGGGGGGGGGGGGGGGGGGGGGGGGGGGGGGGGGGGGGGGGGGGGGDGGGGGGGGGGGGGGGGGGGGGGGGGFGGGGGFGGGGGGGFGGGGGGGGGGGGGGGGGGEFFGGGGGFGGGGFGGGGGGGGGEDEGGGCGFGFFGGFFGGGFGGGF(8C@GFFFFFA;DFFFGFFF<GGGF??>FAAFFFB0BG>FFF0:>G9CE:07?FF>C?<GGFFFFFBB??7?D(<:F:08F<AA
@M04650:207:000000000-C238N:1:1101:9128:3460 2:N:0:19
GGACTACAGGGGTTTCTAATCCTGTTTGCTCCCCACGCTTTCGAGCCTCAGTGTCAGTTACAGGCCAGAGAGCCGCTTTCGCCACCGGTGTTCCTCCATATATCTACGCATTTCACCGCTACACATGGAATTCCACTCTCCTCTCCTGCACTAAAGTCTACCAGTTTCCAATGCATACAATGGTTGAGCCACTGCCTTTTACACCAGACTTAATAAACCACCTGCGCTCGCTTTACGCCCAATAAATCCGGACAACGCCAGGGACCTACGTATTACCGCGCCTGCTGGCACGTAGTTAGCC
+
CCCCCGGGGGGGGGEA9FEGFC<DF9EFFEGGG@<@C@FGGF@<@CFGDEE@FG<EFFCDFEEFF786,:@FGCFGGGGCFG7:@<FG::FFCFCGEA?@?F==4A9A>CGG?,CF,@8=C:9,4,<=FDFGGGGGFGFGFFFFGGA=?,=9,6,6AD,7D,2,7C8EE9>>8,==,=,36F=DGF?FGFFFFGGGGGGFGFCFFGG>CF@FCCC+=C84>DFE:?955DB>FGFEF@GGG6;E7CCECD)((=F0<;((-,1-5?:<(2())<949<>F(1(::3),4:4:1:1:<7694
@M04650:207:000000000-C238N:1:1101:18451:3473 2:N:0:19
GGACTACTGGGGTTTCTAATCCTGTTTGCTCCCCACGCTTTCGAGCCTCAGTGTCAGTTACAGGCCAGAGAGCCGCTTTCGCCACCGGTGTTCCTCCATATATCTACGCATTTCACCGCTACACATGGAATTCCACTCTCCTCTCCTGCACTCAAGTCTACCAGTTTCCAATGCATACAATGGTTGAGCCACTGCCTTTTACACCAGACTTAATAAACCACCTGCGCTCGCTTTACGCCCAATAAATCCGGACAACGCTCGGGACCTACGTATTACCGCGGCTGCTGGCACGTAGTTAGCC
+
CCCCCGGGGGGGGGGGGGGGGGGGGGGGGGGGGGGGGGGGGFFFGGGGGGGGGGGFGGGGGGGGGGGGFGGGGGGDGGGGGGGGGGGGGGGGGGDFGGGGGGCFGGGGFGGGGGGGGGGGGCFGCAFGGGGFGGGGFFGGGGG?FGGGGGGFGGGGGGGGGGGGGFFGGGGGFGGFADFFGGGGCGGGFGGGGGGGGCF9+;DFADD6>D52>DGGABFGFGF@):2/<4>@BCFFFDGEGDF8FF?3CE3;;3<1C;71939>GGB>???2:+)6014441>;:),.4*4>:2:89+628
@M04650:207:000000000-C238N:1:1101:16780:3488 2:N:0:19
GGACTACTGGGGTTTCTAATCCTGTTTGCTCCCCACGCTTTCGAGCCTCAGTGTCAGTTACAGGCCAGAGAGCCGCTTTCGCCACCGGTGTTCCTCCATATATCTACGCATTTCACCGCTACACATGGAATTCCACTCTCCTCTCCTGCACTCAAGTCTACCAGTTTCCAATGCATACAATGGTTGAGCCACTGCCTTTTACACCAGACTTAATAAACCACCTGCGCTCGCTTTACGCCCAATAAATCCGGACAACGCTCGGGACCTACGTATTACCGCGGCTCCGTGCCCGTAGTTAGCC
+
CCCCCGGGGGGGGGGGGGGGGGGGGGGGGGGGGGGGGGGGCGGGGGGGGFFFGGGGCFGGGG?FGGGFGGGGGGGGGCGGGGGGGGGGGEGDFGFGGGGGGGGGGGGFGCFFGGGGGGGGGGGGGAFGGGGGGGGGGGGGGGGFGGGGGDGDGG=FGGCFGGGGFGFGGGGGDFDGDGGCA:,E9FFGGGGFGGGG?7CE7CGF6FFA8F2B*CDCFEGGFDDEBDB?<D>@FG=C>>CEG083FF5CFBB?085<7>07-314C?1<:4:?FGFF3*3439((((-,-/(2(14,6<444
@M04650:207:000000000-C238N:1:1101:15431:3534 2:N:0:19
GGACTACCGGGGTATCTAATCCTGTTTGCTCCCCACGCTTTCGAGCCTCAGCGTCAGTTACAGACCAGAGAGCCGCCTTCGCCACTGGTGTTCCTCCATATATCTACGCATTTCACCGCTACACATGGAATTCCACTCTCCTCTCCTGCACTCAAGTCTACCAGTTTCCAACGCATACAATGGTTGAGCCACTGCCTTTTACACCAGACTTAATAAACCACCTGCGCTCGCTTTACGCCCAATACATCCGGACAACGCTCGGGACCTACGTATTACCGCGGCTGCTGGCACGTAGTTTGCC
+
@<BCCFGGGC:FGGGGGGFGGFGGFFGGGGGGCFGGGGGGFGGGFFGGGGGGGEGGGADFFGGFGGGGGGGDD?FCCCFFFGGGGGGGGGFGFADGFFGFGGGGGGGG7FGGFGG9AFEGGGGGGGGGD,5AFFGFGGGGGGGFFEGGGGGFG?FGCAFGEFFD@=DF>@DE6>CECFF,,7,EFGDGGGGGFGFCCCEF+9;AFDGFBC>+:C7C+*,;5;:23)65-450(:6))(=<</3;*;?6CB.3>5CBD>?(405(7EBFF<(.:8>)01,-,76,(,5(8*,:3((-.+.-)
@M04650:207:000000000-C238N:1:1101:15103:3560 2:N:0:19
GGACTACCCGGGTTTCTAATCCTGTTCGCTCCCCACGCTTTCGCTCCTCAGCGTCAGTATCGGCCCAGAGATCCGCCTTCGCCACCGGTGTTCCTCCATATATCTACGCATTTCACCGCTACACATGGAATTCCACTCTCCTCTCCTGCACTCAAGTCTACCAGTTTCCAATGCATACAATGGTTGAGCCCCTGCCTTTTAAACCCGACCTAAGAAACCCCCCTCCCCCGCTTTACCCCCAATAAATCCGGACAACGCCTGGGACCTACGTATTTCCCCGGCTTCCGGCCCGTACTTAGCC
+
CCCCCGG8FGGGGFGGGGGGGGGGGGGGGGGGGGGGGGGGGGGG:FGGGGGGGGGGGFGFGGG7FGGGG<CF9FGGGGGGGGGGG,@FFFEGGGGGGGCGGAFGGGGGGGGGGGGGGGGGGGGG9EFGFGGGGGGGGGGGGGGFGGGC@@FFGDCG3DDFFGFGFFFGGGGCDGG:<7C,,78>F+33,:3@9C5:;FGG7*,39**3)*22>**=4>@*6<(((.,).),1(:+)*.85/31):7<9C)7:BEG:)7(304*(*;3>B14).+))3*(-,1((,)(,(22:(4(3)+)-5
@M04650:207:000000000-C238N:1:1101:18949:3632 2:N:0:19
GGACTACTGGGGTATCTAATCCTGTTTGCTCCCCACGCTTTCGAGCCTCAGCGTCAGTTACAGGCCAGAGAGCCGCTTTCGCCACCGGTGTTCCTCCATATATCTACGCATTTCACCGCTACACATGGAATTCCACTCTCCTCTCCTGCACTCAAGTCTACCAGTTTCCAATGCATACAATGGTTGAGCCACTGCCTTTTACACCAGACTTAATAAACCACCTGCGCTCGCTTTACGCCCAATAAATCCGGACAACGCTCGGGACCTACGTATTACCGCGGCTGCTGGCCCGTAGTTAGCC
+
CCCCCGGGGGGGGGGGGGGGGGGGGGGGGGGGGGGGGGGGGGGGGGGGGGGGGGGGGGGGGGGGGGGGGGGGGGGGGGGGGGGGGGGGEGGGGGGGGGGGGGGGGGGGGGGGGGGGGGGGGGGGGGGGGGGGGGGGGGGGGGFFGGGGGGGFGGGGGGGGGGGGFGGGFGGGGGGGGGGGGGGGGGGGGGGGGGGGGGGGGFGFFGG>CDFGFGGGFF,7>GBEFEFBDGF@DG6:BDEGGDF8FGFFFFFFFF5?D>219BGFGGFBBF1<D?29<57>66>9:202?*454148><9<?
@M04650:207:000000000-C238N:1:1101:15068:3700 2:N:0:19
GGACTACAGGGGTATCTAATCCTGTTTGCTCCCCACACTTTCGAGCCTCAGCGTCAGTTAATGTCCAGCAGGCCGCCTTCGCCACTGGTGTTCCTCCCGATATCTACGCATTCCACCGCTACACCGGGAATTCCGCCTGCCTCTCCATCACTCAAGAACAACAGTTTTGAACGCACGCTATGGGTTGAGCCCATAGATTTCACACCCAACTTGACACCCCGCCTGCGCTCCCTTTACACCCAGTAATTCCGGACAACGCTTTCCACCTACGTGTTACCGCGGCTGCTTGCACGTAGGTAGC
+
CCCCCGGGGGGGGGGGGGGGGGGGGGGGGGGGGGGGGGGGGGGGGGGGGGGGGGGGGGGGCAFGGGGGGGGGGGGGGGGGGGGGGGGGGGGEGGGGGGGEGGGGGGGGGGGGGGGGGGGGEGGGGCGGGGGGGGGC8>DGGGGFGGGDFGCBGGGGCEGGCDFGFGGGDEFGGGC>7C:EGAFGGFGCGGGGFGGG79@FFACFF4CFDGGFEFGGF@GG>D>@FF9>1CFF@?F<FADGG??8F7<9F??((5C?F>F:B(:):C:0:04:(<8-<C6>FB224204?F<GF08,(<)).
@M04650:207:000000000-C238N:1:1101:25741:3712 2:N:0:19
GGACTACTGGGGTATCTAATCCTGTTTGCTACCCATGCTTTCGAGCCTCAGCGTCAGTTAATGTCCAGCAGGCCGCCTTCGCCACTGGTGTTCCTCCCGATATCTACGCATTCCACCGCTACACCGGGAATTCCGCCTGCCTCTCCATCACTCAAGAACAGCAGTTTTGAATGCACGCTATGGGTTGAGCCCATAGATTTCACACCCAACTTGCCGTCCCGCCTGCGCTCCCTTTACACCCAGTAATTCCGGCCAACGCTTGCCACCTACGTTTTACCGCGGCTGCTGGCACGTAGTTAGC
+
CCCCCGGGGGGGGGGGGGGGGGGGGGGGGGGGGGGGGGGGGGGGGGGGGGGGGGGGGGGGGGGGGGGGGGGGGGGGGGGGGGGGGGGGGDGGGGCD<FFGGGGFGGGGGGGGGGGGGGGCEGGCFGEGDFGGGGGCCEEFGGG5=FGGGGGFGGGGGGGFDFGGC9DFGGGGGGGGGGGGDGGFGGGFGGGFEGGGGGFGGFGAFCDABGGGFGGDB=CG2D(67ABD9GF?FEF9+9CAE@FFGGA>FF;0()92F2;B?FF:7C?:?>631E?>?C:0709BF?FFFG<F??:((<:46
@M04650:207:000000000-C238N:1:1101:21676:3714 2:N:0:19
GGACTACCGGGGTTTCTAATCCTGTTCGCTCACCACGCTTTCGAGCCTCAGCGTCAGTTACAGTCCAGAGAGTCGCCTTCGCCACTGGTGTTCTTCCTAATCTCTACGCATTTCACCGCTACACTAGGAATTCCACTCTCCCCTCCTGCACTCTAGATTCCCAGTTTGGAATGCAGCACCCAGGTTGAGCCCGGGTATTTCACATCCCACTTACAAATCCGCCTACGCTCGCTTTACGCCCAATAAATCCGGACAACGCTCGGGACCTACGTATTACCGCGGCTGCTGGCACGTAGTTAGC
+
-A-8CA,6:@+@CFG<<FFF9CCEGA,,+6;+;,C@E+@F8FGGF:@F,CCA7CGDGGGA,@EEF,@<CCEFFEFFGC@DGC6CC8FCEGGCF9E9CEFEE?FF,4?++BC7F??<EFCDCFFGFGGFGGGGFCD9DFFG8+@DE7DF=8B<8F9ABFG;EFDGGFGF8DEC?FFGGGGFD@BCFCCFF78CECC7C5FCGCFF+379=*;CE+;+?@FC>:>DF;=4-:29?GFF67:FF?DD*>C5D4B91>GFG;6((49932128014?E0)+03;B>>9917:2:(3(,448C)--
@M04650:207:000000000-C238N:1:1101:15309:3743 2:N:0:19
GGACTACTCGGGTATCTAATCCTGTTCGCTCCCCACGCTTTCGAGCCTCAGCGTCAGTTACAGTCCAGAGAGTCGCCTTCGCCACTGGTGTTCTTCCTAATCTCTACGCATTTCACCGCTACACTAGGAATTCCACTCTCCCCTCCTGCACTCTAGATTCCCAGTTTGGAATGCAGCACCCAGGTTGAGCCCGGGTATTTCACATCCCACTTAAAAATCCGCCTACGCTCCCTTTACGCCCAGTAAATCCGGACAACGCTCGCCACCTACGTATTACCGCGGCTGCTTGCACGTAGTTAGC
+
CCCCCFGGGGGGGGGGGGGGGGGGGGGGGGGGGGGGGGGGGGGGGGGGGFEFGGGGGGGGGGGGGGFGGGG:FGGGGGGGGGFFGGGGGGGGGGFGFGGGGGGGGGGGGGGGGGGCG+@>EFGGGGGGGGFGFGGGGGGFFFGFGGGGCFGFGGGEFGFFGGGGGGGGCCFGGGGGGGGGEFFGGGFFGGGGGGGGGGGGGFGABCF*6CDFFDFGFBFGAF9>@F@D@D2>BGFEFFGFGDDFFC?EGAA60>>;F>>(3(905C11:B?0<E7AFC603(2;6(5)5C2<267((3.).
@M04650:207:000000000-C238N:1:1101:6608:3774 2:N:0:19
GGACTACAAGGGTTTCTAATCCTGTTTGCTCCCCACGCTTTCGAGCCTCAGTGTCAGGTACATGCCAGAGAGCCGCGTTCGCCTCCGGTGTTCCTCCATATATCTACGCATTTCACCGCTACCCATGGAATTACACTCTCCTCTTCTGCACTCAAGTCTCCCAGTTTCCAATGCACACAATGGTTGAGCCACTGCCTTTTACATCAGCGTTAAGAAACCACCTGCGCTCGCTTTACGCCCAATAAATCCGGACTAAGCGTGGGACCTACGTATTACCGCTGGTGCTGGCCCGTAGTTAACC
+
AC9@B<FGDFFGEE,,EEFGG9C-CC9AF9C89,6+CFCFF<@6C@@?FFCFFFFFG8CC9F,C<EAFFGG>EF:C+4@C7+@?FCFGGGFEFGCD=,EFCFGGGDF:>+:=FGG<,@ECGC,49AFEFGG8,CE,,,@F8?89,=;,A,3<8,>EC,@,=<62:CDD,==98,,2=88+,C6>9C,@,:,,<7,,2D=<C933;+2*)3*3):=2*),34;<0)2(86428(*+.)/4*1(/;F+5)73><6)*)*((4893(*2(..-.3-+)-<14(--,24):::*(*(-444+)..
@M04650:207:000000000-C238N:1:1101:19215:3782 2:N:0:19
GGACTACAGGGGTTTCTAATCCTGTTTGCTCCCCACGCTTTCGAGCCTCAGTGTCAGTTACAGGCCAGAGAGCCGCTTTCGCCTCTGGTGTTCCTCCATATATCTACGCATTTCACCGCTACACATGGAATTCCACTCTCCTCTCCTGCACTCAAGTCTCCCAGTTTCCAATGCACACACTGGTTGAGCCACTGCCTTTTACATCAGACTTAAGAAACCACCTGCGCTCGCTTTACGCCCAATAAAACCGGACAAAGCTTGGGACCTACGTATTGCCGAGGCTGCTGGCACGTAGGTAGCC
+
CCCCCGGGFGGGGDGGGFGGGGFCGGCFGG@FGGGGGGGGGGGGGGGGGGGGGGGGGGAFGGGFGGGGDAFGDGGGGGGGGGGGG8FGGGGGGGGGEEFGGGCFGGGGGGGGGGGGFGCDEFGGF=<FFGGGFGGGGGGGFFGFGFBF<8CFF?FGFG;=,D=DFGGGGDFCGGF8@=E88FGD<@F=,DEGGGG69@EFDA;+?=7A=7++1++<A8FF=DDEFA99)9>=25=4)5CGG933:D)7D::@BDD@*(./((;1;8()(4.5<E))<)((4((,4.42(*)/.,,,<+)4)
@M04650:207:000000000-C238N:1:1101:8525:3806 2:N:0:19
GGACTACCGGGGTATCTAATCCTGTTTGCTCCCCACGCTTTCGCACCTGAGCGTCAGTCTTTGTCCAGGGGGCCGCCTTCGCCACCGGTATTCCTCCACATCTCTACGCATTTCACCGCTACACATGGAATTCTACCCCCCTCTACAAGACTCTAGCTAACCAGTTTTAGATGCCATTCCCAGGTTAAGCCCGGGGATTTCACATCTAACTTAATTAACCGCCTGCGTGCGCTTTACGCCCAGTAATTCCTATTAACGCTTGCCCCCTCCGTATTACCTCGTCTGCTGGCACGGAGTTAGC
+
CCCCBE8@FCGDFCFGFGGGGGG<FDEFFE<EGEE@FGGGGGGD@CFFGFFABFECFC,EFFD<FCDGFFGGEECEEFGGA@GFFGGGGGGG?EFGGGFFCFFFGFF7FEGGFGGGGGECECGFGCFFFGGGGGGD,=DGCGGFDD9@>FF5@3>79EFFGGGGGGG9,::@E9:6@D,><:B8FGGDGGF>EEGDGG7CFAFF=<7+9FF+;:>C7)<C6D9?@F9>BG;FFD)6=(1?8(13F*54FF7-)*:6CBFF0(*(2;7;08>B?E?FGF))1((.-.62(/49(-(-3A<46
@M04650:207:000000000-C238N:1:1101:22819:3809 2:N:0:19
GGACTACCCGGGTTTCTAATCCTGTTTGCTCCCCACGCTTTCGAGCCTCAGTGTCAGTTACAGGCCAGAGAGCCGCTTTCGCCACCGGTGTTCCTCCATATATCTACGCATTTCACCGCTACACATGGAATTCCACTCTCCTCTCCTGCACTCAAGTCTACCAGTTTCCAATGCATACAATGGTTGAGCCACTGCCTTTTACACCAGACTTAATAAACCACCTGCGCTCGCTTTACGCCCAATAAATCCGGACAACGCTCGGGACCTACGTATTACCGCGGCTGCTGGCCCGTAGTTAGCC
+
-6BCCEGGGGGGGGGGGGGGGGGGGGGGGGGGGGGGGGGGGGGFGGGGGGGGGGGGGGGGGGGGGGGGGGGGGGGGGGGGGGGGGGGGCEFGGGGGGGGFGGGGGGGGGGGGGGGGGGGGGGGGGGGGGGGGDGFGGGGGGGGFGGGGFFGFGGGGGGGGGFGGFEGGGGGGGGGGGFGDFFFGEFFFGGGGGFGGGGGGGFDFFGGFDG>8EFGGFB,C@GBFFFB>>D>@FGACFFGEG;@8F>ECFFF6;EC?)1::;0535C:?BBF)<CDF?*44;099:?F76*473(3:63.:>
@M04650:207:000000000-C238N:1:1101:14408:3817 2:N:0:19
GGACTACCAGGGTTTCTAATCCTGTTTGCTCCCCACGCTTTCGAGCCTCAGTGTCAGTTACAGGCCAGAGAGCCGCTTTCGCCACCGGTGTTCCTCCATATATCTACGCATTTCACCGCTACACATGGAATTCCACTCTCCTCTCCTGCACTCAAGTCTACCAGTTTCCAATGCATACAATGGTTGAGCCACTGCCTTTTACACCAGACTTAATAAACCACCTGCGCTCGCTTTACGCCCAATAAATCCGGACAACGCTCGTGACCTACGTATTACCGCGGCTGCTGGCACGTAGTTAGCC
+
CCCCCGGGFFGGGFGGGGGGGGGGGGGGGGGGGGGGGGGGGGGFGGGGGGGFGGGGGGGFGGGGGGGFFEGGGGGG7FFFGGGGGFGGGGGGGGGGGGGGGGGGFFGGGGGGGGGGGGGCGGGGFGGGGGGGFGGGFCFGGGGFGGGGGGGFGFGGFGFFGGGGB;DGB;EAFFGGGGGGD9DGGEGGFB@F766?CFFGGF9AAFC>CGCFEGC>BEFFCGB=BE954D=@DGFC5=@@<;(4;FE);2=?FFGF39086(78GG24>:(,)35>@7623620(8:>6*47.,48<+6>:
@M04650:207:000000000-C238N:1:1101:15106:3840 2:N:0:19
GGACTACAAGGGTATCTAATCCTGTTTGCTCCCCACGCTTTCGAGCCTCAGTGTCAGTTGCAGGCCAGAGAGCCGCTTTCGCCTCCGGGGTTCCTCCATATATCTACGCATTTCACCGCTACACATGGAATTCCCCTCTCCTCTCCTGCACTCAAGTCTCCCAGTTTCCAATGCACACAATGGTTGAGCCACTGCCTTTTACATCAGACTTAAGAAACCACCTGCGCTCGCTTTACGCCCACTAAATCCGGACAACGCTTGGTACCTACGTATTACCGCGGCTGCTGACACGTATTTAGCC
+
CCCCCGGGDFGGGGFFGFDFG9FEFGGECFFGG7@@B+CGF<C<EFCFEEFGGGGGCFC@CCEFECFEFFGFGGGGGGGGGGC4@AF:+6>FF==FFG9AFAAA>,<?B4+B??EFF:8+BE9FG8A@FFGCFC,81@=FE8@+@,=,,1@5,6=DFC,;EDFFFGG9EFD,=:EGGGC+,@CGGGGFGGGC?GGF5DCACFEFF7AACDFG@:>C*587@GFFF>BD=C@FFGFEFFCGG63(;85<<D8?FFG<D9246(*.?F5):<:?<AA<9*492((-4?F)39858:),62--5
@M04650:207:000000000-C238N:1:1101:11339:3896 2:N:0:19
GGACTACCAGGGTATCTAATCCTGTTTGCTACCCACGCTTTCGAGCCTCAGCGTCAGTTGATGCCCAGTAGGCCGCCTTCGCCACCGGTGTTCCTCCCGATATCTACGCATTCCACCGCTACACCGGGAATTCCGCCTACCTCTACATCACTCAAGAGTGCCAGTTTTCAGTGCACGCTATGGGTTGAGCCCATAGATTTCACACCCAACTTGCCACCCCGCCTGCGCGCCCTTTACACCCAGACATTCCGGACAAACCTTGCCACCTACGTGTTACCGCGGCGTCTGGCACTGATTTAGC
+
CCCCCGGG<FGGGGGGGGGGGGGGGGGGGGGGGGG,FFGGGGGEGGGGGGGGGGGGGE9<@<FFGGGGCFFGGCFGGGGGGGGGG?EGGGGGGCGCF:CGGDEGGGGGGGGG9@FGGD6CEGGGGCFGGGGGGGFG83@FGGGFFGF87@EDEDEG,6=>D=EFG9:,,@;,2DCA;>**4@D7FGGCGFCF7,<<>CGFGFDBF<<F>D;FE+*4?/:52D>17):>(>6>>?@9@<FGGF((*2).:6)46)7,*((4))94:E?:08,,,<(-<*-7264((--3(<19((5).<):9
@M04650:207:000000000-C238N:1:1101:26016:3896 2:N:0:19
GGACTACCGGGGTTTCTAATCCTATTTGCTACCCATGCTTTCGAGCCTCAGCGTCAGTTGATGCCCAGTAGGCCGCCTTCGCCACTGGTGTTCCTCCCGATATCTACGCATTCCACCGCTACACCGGGAATTCCGCCTACCTCTACATCACTCAAGAGTGCCAGTTTTGAGTGCACGCTATGGGTTGAGCCCATAGATTTCACACCCAACTTGACACCCCGCCTGCGCTCCCTTTACACCCAGTAATTCCGGACAACGCTTGCCACCTACGTTTTACCGCGGCTGCTGGCACGTAGTTAGC
+
B<-8@F,;6C:FGC@EEEFF9C@-;;;EA@@6C,,@6E@EFEG<C@FE8<,CC@@CCFE,EC@C,CFFGFGCGGGGGGGGGGGGGGGGGGDFFGGGGGGGDGGDDFGGGGE=EGGGGGGGGGGGGGGG7FFGGGGDGGGGFGGFEGGGFDEFFDGGGGGGCGFGFGGG,CGEGDGAEGG*@F6FGGGGGGGFFFCCFFCEDFFFFCCABGGGF7FGF(?D6D(6(;(=9DB61F;CFFFCEF:2CFFBGFFB?EG:C1;?FBGBCFF1:?:(3A<:<:89>>F9>BFF7E?F??F0?C2).
@M04650:207:000000000-C238N:1:1101:23996:3960 2:N:0:19
GGACTACACGGGTTTCTAATCCTGTTTGCTCCCCACGCTTTCGAGCCTCAGTGTCAGTTACAGGCCAGAGAGCCGCTTTCGCCACCGGTGTTCCTCCATATATCTACGCATTTCACCGCTACACATGGAATTCCACTCTCCTCTCCTGCACTCAAGTCTACCAGTTTCCAATGCATACAATGGTTGAGCCACTGCCTTTTACACCAGACTTAATAAACCACCTGCGCTCGCTTTACGCCCAATAAATCCGGACAACGCTCGGGACCTACGTATTACCGCGGCTGCTGGCACGTAGTTAGCC
+
CCCCCGGGGGGGGGGG<FGGGGGGGGGGGGGGGGGGGEGGGGGGGGGGGGGGGGGGGGGGGGGGGDGGGGGGDGGGCEFGGGGGGGGGEGGGGGGGGGGGGG9FFGGGGGGGGGGGGGGDGGGGGGGGGGGGGGGGGGGFGGGFGGGFGEGFGGGGGGGGGGGFCFGFGFFFFGGFGGGGGG8BFFFFGGGFGFDFGGGCCFGFFGGFCG7=9CGFFE,;>446):)9>DF?9FFED?*<F03@*:CECBA<@DG;D;,(40/7D*4)387<4C4)214919((,4?(1*):80(-535::
@M04650:207:000000000-C238N:1:1101:24529:4055 2:N:0:19
GGACTACTCGGGTATCTAATCCTGTTTGCTCCCCACGCTTTCGAGCCTCAGTGTCAGTTACAGGCCAGAGAGCCGCTTTCGCCACCGGTGTTCCTCCATATATCTACGCATTTCACCGCTACACATGGAATTCCACTCTCCTCTCCTGCACTCAAGTCTACCAGTTTCCAATGCATACAATGGTTGAGCCACTGCCTTTTACACCAGACTTAATAAACCACCTGCGCTCGCTTTACGCCCAATAAATCCGGACAACGCTCGGGACCTACGTATTACCGCGGCTGCTGGCACGTAGTTAGCC
+
CCCCCGGGGGGGGGGGGGGGGGFGGGGGGGGGGGGGGGGGGGGGGGGGGGGGGGGGGGGGGGGGGGGGGGGGGGGGEGGG@FEGGGGGGGGGGGGGFGGGGGGGGGGGGGGGGGGGGGGDGGGGGGGGGGGGGGGGGGGGGGGFGGGGFFGFGGGGFFFFFFGGGGFGGGGG?FGGAFGD9FGGECGGGG:CGGGGGGGFGFGFACDF=CFFFGGF=>FGDGB2BBF5>G@@BFFFF=CFG?@3FGCEGFFFFFG?<07;90C93C<?::?BFG<:<>449B>FFD?B<7)*,,48A0.::
@M04650:207:000000000-C238N:1:1101:11055:4083 2:N:0:19
GGACTACTGGGGTTTCTAATCCTGTTTGCTCCCCACGCTTTCGAGCCTCAGTGTCAGTTACAGGCCAGAGAGCCGCTTTCGCCACCGGTGTTCCTCCATATATCTACGCATTTCACCGCTACACATGGAATTCCACTCTACTCTCCTGCACTCAAGTCTACCAGTTTCCAATGCATACAATGGTTGAGCCACTGCCTTTTACACCAGACTTAATAAACCACCTGCGCTCGCTTTTCGCCCAATAAATCCGGCAAACGCTAGGGACCTACGTATTACCTCGGCCGCTGGCACGTAGATAGCC
+
CCCCCGGGGGFGG7F,@FFCFFGGGGGGGGCGGGFFCEFGFGGGGGDCCEGGGGFAFGGFAFGGGGFFDGFGFGGGGGGGGE,C@FEGGD:EGFGGGGGCFGFA9EFG>GGEGGGGGCE8CCFCEGGGGC<A4ECE;,=,C+A<?8FFFFG+4@DG=DDEFGFDFFAEEFECGGF8DGGGGGGGCGCEFDCCGF?7F8FGGFGFFFFFFDDC8DF+B*@F)CB2)349>425>F**8(6CF?;;>D7);>)(();0531(6.*47E?.,(44A+))2*)--3((-(9>?*.:2:((.3-42
@M04650:207:000000000-C238N:1:1101:22261:4124 2:N:0:19
GGACTACTGGGGTTTCTAATCCTGTTTGCTCCCCACGCTTTCGAGCCTCAGTGTCAGTTACAGGCCAGAGAGCCGCTTTCGCCACCGGTGTTCCTCCATATATCTACGCATTTCACCGCTACACATGGAATTCCACTCTCCTCTCCTGCACTCAAGTCTACCAGTTTCCAATGCATACAATGGTTGAGCCACTGCCTTTTACACCAGACTTAATAAACCACCTGCGCTCGCTTTACGCCCAATAAATCCGGCCAACGCTCGGGACCTACGTATTACCGCGGCTGCTGCCACGTAGTTAGCC
+
CCCCCGGGGGGGGGGGGGGGGGGFGGGGGGFGGGGGGGGGGGGGGGGCFGGGGGGGGFFFAF9FGFGGGGGGGGGGGGDGFGGCFFFFFGGGGGGGGGGGGGGGGDGGGGGGGFGGFEGDDFGGCFGGFEEGGGFAFGGGE=FFFFFGG8=?GC>AEGGFGGF8CF8EDGGGGGDDEGFFFE8DFGGFFFGFC?DCCDGGCFFFFG>FCC78CF=9+::>B?=::B=4<:@?BC@=)/=FGD;FCCEFDB5((59;7:0((-17DGF2?02<2+<90*--(47;()4)(+.1-(4?:+.).
@M04650:207:000000000-C238N:1:1101:14912:4175 2:N:0:19
GGACTACTAGGGTTTCTAATCCTGTTTGCTCCCCACGCTTTCGAGCCTCAGTGTCAGTTACAGGCCAGAGAGCCGCTTTCGCCACCGGTGTTCCTCCATATATCTACGCATTTCACCGCTACACATGGAATTCCACTCTCCTCTCCTGCACTCAAGTCTACCAGTTTCCAATGCATACAATGGTTGAGCCACTGCCTTTTACACCAGACTTAATAAACCACCTGCGCTCGCTTTACGCCCAATAAATCCGGACAACGCTCGGGACCTACGTATTACCGCGGCTGCTGGCACGTAGTTAGCC
+
CCCCCGGGGGGGGGGGGGGFGGGGGGGGGGGGGGGGEGGDGGGGGGGGGGGGGGGGGGGGGGGGGGGGGCGGGGGGGGGGGGGGGGGGGGGDFGGGGGGGGGGGGGGGGGGEFGGGGGGGGGGG:EFGEEFGGGGGGGCFGGGFFGGGGFGFFGFF;EGGGGGGGGGGGGGGGGGGGGCGGGGGGDGFGFGGGGGGGGGG7AGFACFF9>7CE@FGFE<DBCBEBBFEDGF@2AAC45EGDB8;FFCE65>7;FGF)6,;@6DFGGF<?FB?>FF>+*--46012>>24*37(.189<645
@M04650:207:000000000-C238N:1:1101:12542:4177 2:N:0:19
GGACTACACGGGTTTCTAATCCTGTTTGCTACCCATGCTTTCGAGCCTCAGCGTCAGTTGATGCCCAGTAGGCCGCCTTCGCCACTGGTGTTCCTCCCGATATCTACGCATTCCACCGCTACACCGGGAATTCCGCCTACCTCTACATCACTCAAGAGTGCCAGTTTTGAGTGCACGCTATGGGTTGAGCCCATAGATTTCACACCCAACTTGACACCCCGCCTGCGCTCCCTTTACACCCAGTAATTCCGGACAACGCTTGCCACCTACGTTTTACCGCGGCTGCTGGCACGTAGTTAGC
+
CCCCCGGGGGGGGGGGGGGGGGGGGGGGGGGGGGGGGGGGGGGGGGGGGGGGGGGGGGGGGGGGGGGFFGGGFGGGGGGGGGGGGGGGGGGGGGGGGGGGGGGGGGGGGGGGGGGGGGGGGGGGGGGGGGFGGGFGGDEGGGGFGGGGFGGFGGGGGFGGGFFGGGGA8EGFGGGGFCEEGGGGGCGFFGGGGG6EGC9FGFC>FGGFFGGFEGFGFB=DFGB1?F@F@GFDFGFCFFGGG0;77C<AG6?92@D?F90(-:<0:62:(8<?0@?AFD:>B6791()58E<F:11<B7<<.
@M04650:207:000000000-C238N:1:1101:19030:4196 2:N:0:19
GGACTACCGGGGTATCTAATCCTGTTTGCTCCCCACGCTTTCGTGCATGAGCGTCAGTACAGGTCCAGGGGGCTGCCTTCGCCATCGGTGTTCCTTTGCATATCTACGCATTTCACTGCTACACGCAAAATTCCACCCCCCTCTACCGTACTCAAGCATTGCAGTCACCAATGCAGTTCCCAGGTTAAGCCCGGGGATTTCACATCGGTCTTACAACACCGCCTGCGCACGCTTTACGCCCAGTAATTCCGATTAACGCTCGCACCCTACGTATTACCGCGGCTGCTGGCACGTAGTTAGC
+
CCCCCGGGGGGGGGGGGGGGGGGGGGGGGGGGGGGGGGGGGGGEGG8EFFGGGGGGGGGGFGGCGGGGGGGGGCGGGGGGGGGGGGGGGGGGGGGFDEGGGGGFGGGGDGGGGGGGFGGGGGGGEFG@GFGGGGGGGGGGGGEFAFGGFGGFGGGGGGGCFGGGGGGGGGG,C<3E9@CGG9BFGGGGGGGGGGGGC<CFGFGAFGGF0C<F?GFGF7EGFGF??FBD05((475<?1;EGFFBD*)5C???:)9):07??BD>GG:18?F:2F?6EC0099>6BF>B0*(<(8:68F)))
@M04650:207:000000000-C238N:1:1101:12380:4261 2:N:0:19
GGACTACTCGGGTTTCTAATCCTGTTTGCTCCCCACGCTTTCGAGCCTCAGTGTCAGTTACAGGCCAGAGAGCCGCTTTCGCCTCCGGTGTTCCTCCATATATCTACGCATTTCACCGCTACACATGGAATTCCACTCTCCTCTCCTGCACTCAAGTCTCCCAGTTTCCAATGCACACAATGGTTGAGCCACTGCCTTTTACATCAGACTTAAGAAACCACCTGCGCTCGCTTTACGCCCAATAAATCCGGACAACGCTCGGGACCTACGTATTACCGCGGCTGCTGGCACGTAGTTAGCC
+
CCCCCGGGGGGGGGGGGGGGGGGGGGGGGGGGGGGEGGGGGGGGGGGGGEGGGGGGGFGGGGGGGGGGGGGGGGGGGGGGGGGGEGGGFDGGGGGGGGGGGGGGGGGGGGGGGGGGGDGGGGGGG?FGFFAFGGGGGGGGGGGFGGGGGGGFG8FGGGCFGGGG<DEGGGGCGGGGGG>DFFGGGEFGGGGGGGGGGGGGFFGFF7CAEGC<CGGGFFGGBGBEF4@@AGFFB58CA@GGGF@EGFFCFD3(6>F(/16;6;96DE??2112<FB><<;(34((48:.4*5E?:<:4+64:
@M04650:207:000000000-C238N:1:1101:7486:4262 2:N:0:19
GGACTACCAGGGTATCTAATCCTGTTTGCTACCCATGCTTTCGAGCCTCAGCGTCAGTTGATGCCCAGTAGGCCGCCTTCGCCACTGGTGTTCCTCCCGATATCTACGCATTCCACCGCTACACCGGGAATTCCGCCTGCCTCTCCATCACTCAAGAGCGCCAGTTTTGAGTGCAATCTATGGGTTGAGCCCATAGTTTTCACACCCAACTTGGCACCCCGCCTGCGCTCCCTTTACACCCAGTAATTCCGGACAACGCTTGCCACCTACGTTTTACCGCGGCTGCTGGCACGTAGTTAGC
+
CCCCCGGGGGGGGGGGGGGGGGGGGGGGGGGGGGGGGGGGGGG@EGGGG@FGGEGGGGGGGGGGGGGGGGGGGGGGGGGGGGGGGGGFGGGGGGGGFGGCFGGGGGGGGGGGGGGGGGGGGGGGGGGGGGGGGGFGGGGGGGGFGGGGGGGFFGFDEGD8EGGGEGGFEGFCGGGGGG7FGCEFGGGGDGFFGGGG9EGGGFGAACDFBDGGFF466BGDFDBFFF@F;<;DDF;6ACGFE015@DA9>F:0:EG(77BB:<FFGG2(3::78FFAFG<9>9BB(4::(:2A::8??76)6
@M04650:207:000000000-C238N:1:1101:21889:4282 2:N:0:19
GGACTACTAGGGTTTCTAAGCCTGTTTGCTCCCCACCCTTTCGCTCCTCAGCGTCAGTTACGGCCCAGAGATCTGCCTTCGCCATCGGTGTTCCTCCTGATATCTGCGCATTCCACCGCTACACCAGGAATTCCAATCTCCCCTACCGCACTCTAGTCTGCCCGTATCCACTGCAGGCCCGAGGTTGAGCCTCGGGATTTCACAGCAGACGCGACAAACCGCCTACGAGCTCTTTACGCCCAATAATTCCGGATAACGCTTGCGCCCTACGTATTACCGCGGCTGCTGGCCCGGAGTTAGC
+
CCCCCGGFGGGGGGGGGGGGGGGGGGGGGGGGGGGGCFGGGGGGFGGGCFGGGGGGGGGGGGGCGGCFFCFFGFGGGGGGGGGGGGGG@FGGGGGGGGGGGGGGG,CFGGGGCGFGFFGDGGGGFGFGGGGGGGFAD84EE?EFGEFC+@EDGEGF==EEGG?CGE,@E98;FFG6,3@EGG>8<C869FF,AED>D4F?FFG6+78;>C):(/CC>3CF9G6<;43)-9(4>D4)91EGG:(4>>)6?F:>::G27:BF0(1(9E96(18?BGB<FGFFF(,7900:>C0/((41:G<<4
@M04650:207:000000000-C238N:1:1101:6598:4290 2:N:0:19
GGACTACTGGGGTTTCTAATCCTGTTTGCTCCCCACGCTTTCGTGCATGAGCGTCAGTACAGGTCCAGGGGGCTGCCTTCGCCATCGGTGTTCCTTTGCATATCTACGCATTTCACTGCTACACGCAAAATTCCACCCCCCTCTACCGTACTCAAGCATTGCAGTCACCAATGAAGTTCCCAGGTTAAGCCCGGGGATTTCACATCGGTCTTACAACACCGCCTGCGCACGCTTTACGCCCAGTAATTCCGATTAACGCTCTCACCCTCCGTATTACCGCGGCTGCTGGCACGTATTTATC
+
CCCCCEGGGGGGGGGGGGGGGGGGGGGGGGG@F:ACGGGGGGGGGGGFFF@EGGGGGGFGGGGGGGGGGEEDF@@FFGGGGGGGGGGGGGGCGFGACDGG9FGFG;CFGDGGGGGGEFGGGGGGDFE=EGGGG,;<,>+CEDEDDGFEG680=;D,,@9=FG7EFFGF,4,>7,3,@27@CFCCFEFFGGFECCEC4CGGGFGFFF4?9D:+8CCF;@GD@GFD?)6)6DF90=>)9:8CE6(4DCAA:@?(37>AC(,38(9-0A:?2:>2(2:<F*430;9>018?0C1C(..)(3)).
@M04650:207:000000000-C238N:1:1101:14245:4320 2:N:0:19
GGACTACCGGGGTTTCTAATCCTGTTCGCTCCCCTAGCTTTCGCGCCTCAGCGTCAGTTGCAGTCCAGAAAGCCGCCTTCGCCACTGGTGTTCCTCCTAATATCTACGCATTTCACCGCTACACATGGAGTTCCACTTTCCTCTACTGCACTCAAGTCATCCAGTTTCCAAAGCAATTCCTCAGTTGAGCTGAGGGCTTTCACTTCAGACTTAAATAACCGTCTGCGCTCGCTTTACGCCCAATAAATCCGGATAACGCTTGGAACATACGTATTACCGCGGCTGCTGGCACGTATTTAGC
+
CCCCCGGGGGGGGGGGGGGGGGGGGGGGGGGGGGGGGGGGFGGGGGGGGGFE+BFGGGC,EEFFGGGFGF8FGGGGGGGGGGGGGGGGGGGGGGGGGGGGG<EFGGGGGGGGGGDFGGGGGGGCC:5EFFGGGG;FAFFGGGGF@DFCFGGFGDGCD89EGGGGGGGGGGGGFGFFCFGGGFFGGGGAE89,4,DCDGFGGAGACGGFFGGGFG>EFFGG2//4065B=D@FFGFE=;EE7;0;*>;?FFF6?DGFG:>?:0C:>F:>A7:?2C(:@*(,2>713:D::E:C(,4)4<)<:
@M04650:207:000000000-C238N:1:1101:13485:4340 2:N:0:19
GGACTACTGGGGTATCTAATCCTGTTTGCTACCCATGCTTTCGAGCCTCAGCGTCAGTTGATGCCCAGTAGGCCGCCTTCGCCACTGGTGTTCCTCCCGATATCTACGCATTCCACCGCTACACCGGGAATTCCGCCTACCTCTACATCACTCAAGAGTGCCAGTTTTGAGTGCACGCTATGGGTTGAGCCCATAGATTTCACACCCAACTTGACACCCCGCCTGCGCTCCCTTTACACCCAGTAATTCCGGACAACGCTTGCCACCTACGTTTTACCGCGGCTGCTGGCACGTAGTTAGC
+
CCCCCGGGGGGGGGGGGGGGGGGFGGGGGGGGGGGGGGGEGGGGGGGGGGGGGGGGGGGGGGGGGFGGGGGGGGGDGGGGGGGGGGGGFGGGGGGFGGGFGGGGGGGGCFGGGFFGGGGGGGGGGGGGGGGGCGGEGGGGGFGFGGGFFGGFGGGGGGFFFCEE@EFGFEFECFEDF6:>7EFGGGG<@DD@FGFGGFG7FFGF>49@F>FGEFGFFB=C@G6??4;B(:9@(CF36)92<;?4::?5F=?>:BD6430((3C0DG<?>:62(;69C::BB9;9><:?FE?F<4(:<F4A<
@M04650:207:000000000-C238N:1:1101:20962:4374 2:N:0:19
GGACTACTGGGGTATCTAATCCCGTTCGCTACCCTGGCTTTCGCACATGAGCGTCAGTTATGTGCCAGGAAGCCGCCTTCGCCACTGGTGTTCCTCCCGATATCTACGCATTTCACCGCTACACCGGGAATTCCACTTCCCTCTCACATACTCAAGACTTGCAGTATCAGCCGACATCCGCCAGTTGAGCTGACGTATTTTACAGCTGACTCGCAAATCCGCCTGCGTGCCCTTTACGCCCAGTAATTCCGGCCAACGCTTGCCCCCTACGTATTACCGCGGCTGCTGGCACGTAGTTTGC
+
CCCCCGGGGGGGGDGGGGGGGG8FGGGGGGGGGGGGGGGGGGGGGGGGGGGGGGGGGGGGGGGGGGGGGGGFGGGGGGGGGGGGGGFGGGGGGGGGGGGGGGGGGGGGGGDFGGGGGGGGGGEFGGGGGGGGGGGGGGGFGFGFGFGFGGGFGGGGGGGFGGGGGGGGGFGGGCEEGGGGGGGGFAEGGGGGGGECFGGGGFGFFFGFFGGGFG:CBFGGFGFDFFFFFGFFFFF36?GGGF1>GGF<FFF6(.9,*4;B?BG?CG03:BF7?F04EFBFFFFB((4:BG(33:B<::46.
@M04650:207:000000000-C238N:1:1101:19191:4388 2:N:0:19
GGACTACTAGGGTATCTAATCCTGTTTGCTCCCCACGCTTTCGAGCCTCAGTGTCAGTTACAGGCCAGAGAGCCGCTTTCGCCACCGGTGTTCCTCCATATATCTACGCATTTCACCGCTACACATGGAATTCCACTCTCCTCTCCTGCACTCAAGTCTACCAGTTTCCAATGCATACAATGGTTGAGCCACTGCCTTTTACACCAGCCTTAATAAACCACCTGCGCTCGCTTTACGCCCAATAAATCCGGACAACGCTTGGGACCTACGTATTACCGCGGCTGCTGGCACGTAGTTAGCC
+
CCCCCGGGGGGGGGGGGGGGGGGGGGGGGGGGGGGGGGGGGGGGGGGGGGGGGGGGGGGGGGGGGGGGGGGGGGGGGGGGGGGGGGGGGGGGGGGGGGGGGGGGGGGGGGGGGGGGGGGGGGGFACFGGGGGGGGGGGGGGGFFGGGGGGFFGGCGFCFGGGGGGGGGGGGGGFFGGGGGGGCFEBDEFG8DGGGGGGGGFF;FFFF*:FCG@GFG6@GG5@@)55):>CBFF5FEDDG77533CF<CDDD69DD(991(28<(CE???:?FBC9ACC3;(3240,4((25/87629@-)5
@M04650:207:000000000-C238N:1:1101:18313:4405 2:N:0:19
GGACTACCGGGGTATCTAATCCTGTTTGCTCCCCACACTTTCGAGCCTCAGCGTCAGTTAATGTCCAGCAGGCCGCCTTCGCCACTGGTGTTCCTCCCGATATCTACGCATTCCACCGCTACACCGGGAATTCCGCCTGCCTCTCCATCACTCAAGAACGCCAGTTTTGAACGCACGCTATGGGTTGAGCCCATAGATTTCACGTCCAACTTGGCATCCCGCCTGCGCTCCCTTTACACCCAGTAATTCCGGACAACGCTTGCCACCTACGTTTTACCGCGGCTGCTGGCACGTAGTTAGC
+
CCCCCGGGGGGGGGGGGGGGGGGGGGGGGGGGGGGGGGGGGGGGGGGGGFCGGGGGGGGGGGGGGGGGGGGGGGGGGGGGGGGGGGGGGGGGGGGGGGDFGGGGG;FGGGGGGGGGGDEGGGGGGEGGGGGGGGGGGEGFGGGFGGGGGGGFGEGDCFFBEGCEGFGGGGGG5CEGGDCEGF6>FGGFGGG?CC?CF@FGGFGFFGGFFGGFFFGG4=GG0D0?DA@F9DFF?CF<FADGG?BF7>><FF@6:>D?FFBB::D:7?1:>B,(,;8<EC099((49?FF0C(241(.,<9AA
@M04650:207:000000000-C238N:1:1101:14137:4484 2:N:0:19
GGACTACACGGTATCTAATCCTGTTTGCTACCCATGCTTTCGAGCCTCAGCGTCAGTTGATGCCCAGTAGGCCGCCTTCGCCACTGGTGTTCCTCCCGATATCTACGCATTCCACCGCTACACCGGGAATTCCGCCTACCTCTACATCACTCAAGAGTGCCAGTTTTGAGTGCACGCTATGGGTTGAGCCCATAGATTTCACACCCAACTTGACACCCCGCCTGCGCTCCCTTTACACCCAGTAAATCCGGACAACGCTCGCTCCCTACGTATTACCGCGGCTGCTCGCCCGTAGGTAGCC
+
BC9CCGGGGGGGGGGGGGGGGFGGGGGGFGGGGGGGGGGGFGGGGEGGGGGGG>BFGGGGGCFFGGGFGGGGFCFDGGGGGGGGGGGFCEGCFGFGGFCFGGFGGGFGE?FDFGAE@F>DGGGGGGG7FGGFFFEEC6@FBFF8FGGFGFDFGGGDEGGGDAFA9EGCEGDGGFGGGDGGGGGCCCFGEG7,9?DC7CF:@AEAE>GFAF7:BF>C>2=CBD7;3>,.37=1>FACFFGEGD@)@F?<FE3(4@9?>,3(,-*.);1<8:():8)5014(-((-4)),(2(*(,((6324>
@M04650:207:000000000-C238N:1:1101:13889:4525 2:N:0:19
GGACTACCGGGGTTTCTAATCCTGTTTGCTCCCCACGCTTTCGAGCCTCAGTGTCAGTTACAGGCCAGAGAGCCGCTTTCGCCTCCGGTGTTCCTCCATATATCTACGCATTTCACCGCTACACATGGAATTCCACTCTCCTCTCCTGCACTCAAGTCTCCCAGTTTCCAATGCACACAATGGTTGAGCCACTGCCTTTTACATCAGACTTAAGAAACCACCTGCGCTCGCTTTACGCCCAATAAATCCGGACAACGCTTGGGACCTACGTATTACCGCGGCTGCTGGCACGTAGTTAGCC
+
CCCCCGGGGGGGGGGGGGGGGGGGGGGGGGGGGGGGGGGGGGGGFGGGGFGGGGGGGGGGGGGGGGGGGGGGGGGGGGFGGGGGGGGGGGGGGGGGGGGGGGGGGGGGGGGGGGGGGGGGGGGGGGGGFFFGGGGGGGGGGGGFGGGFGGGFGGFGGGGGGGGGGGGGGGGGGGGGGGGFGGGGGGGGGGFGFGGGGGFGFFAFFFGFFGFGEFGG*>@FFGF=DE>A=D@=B5+9A<GEG(3@DGFFGF50934:<9(((-765A??FF72<CAFF*4-31,((,.3:*5:3((,4+-64
@M04650:207:000000000-C238N:1:1101:19457:4539 2:N:0:19
GGACTACTCGGGTTTCTAATCCTGTTTGCTCCCCACACTTTAGAGCCTCAGCGTCAGTTAATGTCCAGCAGGCCGCCTTCGCCACTGGTGTTCCTCCCGATATCTACGCATTCCACCGCTACACCGGGAATTCCGCCTGCCTCTCCATCACTCAAGAACGCCAGTTTTGAACGCACGCTATGGGTTGAGCCCATAGATTTCACACCCAACTTGACACCCCGCCTTCGCTCCCTTTACCCCCAGTAATTCCGGACAACGCTTGCCACCTACGTCTTACCGCGGCTGCTGGCCCGGAGTTAGC
+
-88@C,C@@@FGFGGGGGGGGGGGEGFA<FFFF:@:C:EFA@<EFE<EF8FDEBCGGDFF,,EC,CF8@C<@FG7ECEGGGGEGF,@,6<CFCFDGGGC7@>BAD;,FE@FGFGGGGFEGGGGC,6++++A=FGGGG+@F@6EFGGGG<,89D8D@D,@CD>6@F,@@,@D89FDGCDEE*F,@F>4D?FC54,D?+:FC@FGAAGGFBDFF=*2+;3=D6C@?(A/83D>F@766*)<A>(35:745F@F00BD:F79:1:F?*A(.(42,(*4<GD?;>(79130.(:(:;((-4*)).
@M04650:207:000000000-C238N:1:1101:12081:4564 2:N:0:19
GGACTACCCGGGTTTCTAATCCTGTTTGCTCCCCACACTTTCGAGCCTCATCGTCAGTTAATGTCAAGCAGGCCGCCTTCGCCACTGGTGTTCCTCCCGATATCTACGCATTCCACCGCTACACCGGGAATTCCGCCTGCCTCTCCATCACTCAAGAACGCCAGTTTTGAACGCACGCTATGGGTAGAGCCCATAAATTTCACGTACAACTTGGCATCCCGCCTGCGCCCCCTTTACCCCCAGTAATTCCTGACAACGCTTGCCACCTACGTTTTACCGCGGCTGCTGGCACGTAGTTAGC
+
<CCC8EF@FGCG@@@C,F<FGAAGCCGE9@E8CF<FG7;6,C89CFG8:E,;6:EF6C,<@FG@E,9<6C@@@@@FC:BF<@@FFGCDF<C:95@AEC7B+>BDDFA==C:4A9AFG7>=EG9FGC>@FDBFCA8+8=3A3+60,@EG<F=DCF33FD,6++:;<;E,>+@8;@3C7D14C9,>F,>D7FGG7A6,=CFGGFF;)*:>**9282;4*6<*1)66(04;(1339CF2@)+/:1<:D>2)*1*.-60)*4904(1.2<(.:?BBFC:)<:6100990(4)(:(+(.((-0:64
@M04650:207:000000000-C238N:1:1101:22577:4586 2:N:0:19
GGACTACAGGGGTTTCTAATCCTGTTTGCTCCCCACGCTTTCGAGCCTCAGCGTCAGTTACAGACCAGAGAGCCGCCTTCGCCACTGGTGTTCCTCCATATATCTACGCATTTCACCGCTACACATGGAATTCCACTCTCCTCTTCTGCACTCAAGTTTCCCAGTTTCCAATGACCCTCCCCGGTTGAGCCGGGGGCTTTCACATCAGACTTAAGAAACCGCCTGCGCTCGCTTTACGCCCAATAAATCCGGAAAACGCTTGCCACCTACGTATTACCGCGGCTGCTGGCACGTAGTTAGC
+
CCCCCGGGGGGGGGGGGGGGGGGGGGGGGGGGGGGGGGGGGGGGGGGGGGGGGGGGGGGGGGGGGGGGGGGGGGGGGGGGGGGGGGGGGGGGGGGGGGGGGGGGGGGGGGGGGGGGGGGGGGGGGGGGGFFGGFGGGGGGGGGFGGGGGGGFGGGGDFFGGGGGGGGGGGGGGFGGGGGGGGGGGGGGGGGGDC5EGGCGGFGFFGGFFGGGCFGFFFGGFGFFFFBFFGFFBGF4B6GGE?6?GCAAFF>9B7DBGF>??<D?CGFB??FFFGB9FG26>>>10204>G?F??F?0C4><
@M04650:207:000000000-C238N:1:1101:16351:4602 2:N:0:19
GGACTACCGGGGTTTCTAATCCTGTTTGCTACCCATGCTTTCGAGCCTCAGCGTCAGTTGATGCCCAGTAGGCCGCCTTCGCCACTGGTGTTCCTCCCGATATCTACGCATTCCACCGCTACACCGGGAATTCCGCCTACCTCTACATCACTCAAGAGTGCCAGTTTTGAGTGCACGCTATGGGTTGAGCCCATAGATTTCACACCCAACTTGACACCCCGCCTGCGCTCCCTTTACACCCAGTAATTCCGGACAACGCTTGCCACCTACGTTTTACCGCGGCTGCTGGCACGTAGTTAGC
+
CCCCCGGGGGGGGGGGGGGGGGGGGGGGGGGGGGGGGGGGGGGGGGGGGGGGGGGGGGGGGGGGGGGGGGGGGGGGGGGGGGGGGGGGGGGGGGGGDFGGGGGGGGGGDGGGGGGGGGGGGGGGGGDGGGGGGGGGGGEGGGGFFFFFFGGFGGGGGGGGFGGGFGGGGGGCFFGFGGDGGGGGGE5,?EGGCAFGGFFGGFCFFGDFFGFGFGGFAFGD>DB;D49>;GBF@GFEC)+;8:?0*?4)?FFB?ECBC;BB:0C>GF<25:B3<FFFF71-79(31:03>=(C?(42,9):)
@M04650:207:000000000-C238N:1:1101:6828:4628 2:N:0:19
GGACTACCGGGGTATCTAATCCTGTTTGCTCCCCACGCTTTCGAGCCTCAGTGTCAGTTACAGGCCAGAGAGCCGCTTTCGCCACCGGTGTTCCTCCATATATCTACGCATTTCACCGCTACACATGGAATTCCACTCTCCTCTCCTGCACTCAAGTCTACCAGTTTCCAATGCATACAATGGTTGAGCCACTGCCTTTTACACCCACCTTAATAAACCACCTGCGCTCGCTTTACGCCCAATAAATCCTGACAACGCTCGGGAACTACGTATTACCGCGGCTGCTGGCACGTAGTTCGCC
+
CCCCCGGGGGGGGGGGGGGGGGGGGGGGGGGGGGGGGGGGGGE<FGGFGGGFGGGGGGGGFGGGGGGGGFFGGGDF+FGGGGGDGDGGGGGGGGGGGGFGGGGGGFGGDDEGGGAFFFGGGGGGC:FGGGGGGGGFGC8FFGDFGFGG8DEFGGGGCA=E9B?C>FGGG9C;==F8,6=3;,>EFEEGFGCCCCFF5CF9;C;9****)*2+:@+59>6@BD=64?9)/)-52A+75;EDF6,);CEE*+;CEFF@C@,2195()2)-5:(39AA4E*(-(((-:)3>6*3*.4(42+(--
@M04650:207:000000000-C238N:1:1101:9834:4647 2:N:0:19
GGACTACTGGGGTTTCTAATCCTGTTTGATCCCCACGCTTTCGAGCATCAGCGTCAGTTACAGTCCAGAGAGCTGCCTTCGCCACTGGTGTTCTTCCTAATCTCTACGCATTTCACCGCTACACTAGAAATTCCACTCTCCTCTCCTGCACTCTAGACTTACAGTTTGGAATGCAGCACCCAGGTTGAGCCCGGGTATTTCACATCCCACTTACAAATCCGCCTTCGCTCCCTTTACGCCCAGTAAATCCGGATAACACTCGCCCCCTACGTATTACCGCGGCTTCTGTCACGTAGTTAGC
+
CCCCCGG,@FGGGGEGGGGGGGGGGGDG,EFGGGGG7CGGGGG,CF+C=EFGGGGGCEFF@FG;<FFGCFFG7,BFGGGGGG:E,,,CFCFGGCF9F,,CF,9EAB,AFGGGGGGGF=EC7EF,,4C,,EFGG9,E,8,A,+@+94>@<@EFFGGFC,76,CDC?,@A6DE,=DGA,0@D+==7FD3D=ED++9>+++@:7+@9+;*3:FFG==:@06E99//))*)3)95=BGFF+-*CF>55:>7?FAB6(.8>F)3)/(:6*326(,(.)334::(7;03(,4)6-2)<(.((49)..
@M04650:207:000000000-C238N:1:1101:14985:4714 2:N:0:19
GGACTACTGGGGTATCTAATCCTGTTTGCTACCCATGCTTTCGAGCCTCAGCGTCAGTTGATGCCCAGTAGGCCGCCTTCGCCACTGGTGTTCCTCCCGATATCTACGCATTCCACCGCTACACCGGGAATTCCGCCTACCTCTACATCACTCAAGAGTGCCAGTTTTGAGTGCACGCTATGGGTTGAGCCCATAGATTTCACACCCAACTGGACACCCCGCCTGCGCTCGCTTTACGCCCAATAAATCCGGCCAACGCCCGGGACCTCCGTATTACCGCGGCCGCTGGCCCGTAGTTAGC
+
CCCCCGGGFGGGGGGGGGGGGGGGGGGGGGGGGGGCFGGGGGGGGGGGGGFGGEGGGGGGC9FGGGGFGGFFGGGGGGGGGGGGGGGGGGGEGGFGGCEEGGGGGGGGGGGGDGGGGGG>EFGGGFGG@FGGGGGGGGGGG6EFGGGGDFFFFFG9FGGGGGGGGGD,,6@>CGFFGGDG6FF,FGGG6BDFFGGGDGFCG>,=AD>FBGF*5848F9EG>GFFDF@B,916?CFFF(CGE?68DC24>?DB()/4C?F(4,/45C07)((((05)9?019(399>279G<F(3(-3E2).
@M04650:207:000000000-C238N:1:1101:8792:4740 2:N:0:19
GGACTACAGGGGTTTCTAATCCTGTTTGCTCCCCACGCTTTCGAGCCTCAGTGTCAGTTACAGGCCAGAGAGCCGCTTTCGCCACCGGTGTTCCTCCATATATCTACGCATTTCACCGCTACACATGGAATTCCACTCTCCTCTCCTGCACTCAAGTCTACCAGTTTCCAATGCATACAATGGTTGAGCCACTGCCTTTTACACCAGACTTAATAAACCACCTGCGCTCGCTTTACGCCCAATAAATCCGGACAACGCTCGGGACCTACGTATTACCGCGTCTGCTGGCCCGTAGGTAGCC
+
CCCCCGGGCFEGFEGGGGGGGGGGGGGGGGGGGGGGGGGGGGGGGGGGGGGGGGGGGGGGGFD@FGGGGGFGGFGG>FGGGGGG7AFFGGGGGGCGGGGGGFDFGGGGGGGGGGCGGGGDECFEF:=FFAFGGGGGCGGGGG?DECFFGGGBG?DFAF;;EF?CF;@9DEGFDFG==DCFAA8DGGGGFG7C6CFGGGCCGBC>FD5ACFGGFCGCFEC>BCB:B>@>9/659EFEFF@FGF;E77CCCD3(639;5:;19(79GG1,4(,)62)-353>,4<0:AB2(*-*4;?(.+),-
@M04650:207:000000000-C238N:1:1101:19669:4803 2:N:0:19
GGACTACAAGGGTTTCTAATCCTGTTTGCTACCCATGCTTTCGAGCCTCAGCGTCAGTTGATGCCCAGTAGGCCGCCTTCGCCACTGGTGTTCCTCCCGATATCTACGCATTCCACCGCTACACCGGGAATTCCGCCTACCTCTACATCACTCAAGAGTGCCAGTTTTGAGTGCACGCTATGGGTTGAGCCCATAGATTTCACACCCAACTTGACACCCCGCCTGCGCTCCCTTTACACCCAGTAATTCCGGACAACGCTTGCCACCTACGTTTTACCGCGGCTGCTGGCACGTAGTTAGC
+
CCCCCGGGGGGGGGGGGGGGGGGGGGGFGGGGGGGGGGGGGGGGGGGGGGGGGGGGGGGGGGGGFGGGFGGGGGGGGGGGGGGGGGGGGGGGGGGGGGGGGGGGGGGGGGGGGGGFFGGGGGGFFGFCFGGGGFGGGGGGGGGFGFGGGGGFGGGGGGGGGGEFF9FGGEGGGGGGGGCC>=FGGD56AGFFDCEGGF@:FFGCFGGFBDFFFDGCF=ED@G@7@46>BD@F@FFFFCGGGFFECGC5CFFBFFGFGBB:::F0>F14?08:(;<<+C(3479(-(..4C7C64884GBFA
@M04650:207:000000000-C238N:1:1101:24305:4819 2:N:0:19
GGACTACAGGGGTTTCTAATCCTGTTTGCTCCCCACGCTTTCGAGCCTCAGCGTCAGTTACAGACCAGAGAGCCGCCTTCGCCACTGGTGTTCCTCCATATATCTACGCATTTCACCGCTACACATGGAATTCCACTCTCCTCTTCTGCACTCAAGTTTCCCAGTTTCCAATGACCCTCCCCGGTTGAGCCGGGGGCTTTCACATCAGACTTAAGAAACCGCCTGCGCTCGCTTTACGCCCAATAAATCCGGACAACGCTTGCCACCTACGTATTACCGCGGCTGCTGGCACGTAGTTAGC
+
CCCCCGGGGGGGGGGGGGGGGGGGGGGGGGGGGGGGGGGGGGGGGGGGGGGGGGGGGGGGGGGGGGGGGGGGGGGGGGGGGGGGGGGGFGGGGGGGGGGGGGGGGGGGGGGGCGGFGGGGGCGGGGGGFFFGGGGGGGGGGGGFFFFDFFGFGGGGADFGGGGG@FGFGFFGGGCFGGGGGGGGGGGGGGGGG58EGDGGGFGFFGGFFGGGFGFGFFFG@DBF@FFFFGF>:C>:FFGGEF<:DGF2F47;?DD:47>B??:?FGF:BBFB?FFBGG?B>FF99??0:E?C<:?:<GDF<
@M04650:207:000000000-C238N:1:1101:13860:4853 2:N:0:19
GGACACAAGGGTATCTAATCCTGTTTGCTCCCCACGCTTTCGAGCCTCAGTGTCAGTTACAGGCCAGAGAGCCGCTTTCGCCACCGGTGTTCCTCCATATATCTACGCATTTCACCGCTACACATGGAATTCCACTCTCCTCTCCTGCACTCAAGTCTACCAGTTTCCAATGCACACAATGGTTGAGCCACTGCCTTTTACATCAGACTTAAGAAACCACCTGCGCTCGCTTTACGCCCAATAAATCCGGACAACGCTTGGGACCTACGTATTACCGCGGCTGCTGGCACGTAGTTAGCCG
+
CCCCCGCGGGGGGGGGGGGGGGGGGGGGGGGGGGGGGGGGGGGGGGGGGGCFGGGGGGGGGGGGGGGGGGGGGGGEGGGDGGGGGGGFEGGGGCFGGGGGGGGGGGGGG7FGGGGGGGEGGFGGGGGGFFGGGGGFGGGGGGGFGGGGGGGFGG?@FFGGCDGFGGGGF@FGGGGGGDGEFFGGCDGGGCGFGGGGGGGGGFFFFGGC5CDDEGGFFFGGFF;BAB2B2DFF=EFF45BE:,=3CC?EGB)((2;19:?D<(*398<:?42<09)48D696,487:(4(0-24:6A)+)3-
@M04650:207:000000000-C238N:1:1101:14589:4894 2:N:0:19
GGACTACAGGGGTTTCTAATCCTGTTTGCTCCCCACGCTTTCGAGCCTCAGTGTCAGTTACAGGCCAGAGAGCCGCTTTCGCCACCGGTGTTCCTCCATATATCTACGCATTTCACCGCTACACATGGAATTCCACTCTCCTCTCCTGCACTCAAGTCTACCAGTTTCCAATGCATACAATGGTTGAGCCACTGCCTTTTACACCAGACTTAATAAACCACCTGCGCTCGCTTTACGCCCACTAAATCCGGACAACGCTCGGGACCTACGTATTACCGCGGCTGCTGGCACGTAGTTTGCC
+
CCCCCGGGGGGGGGGGGGGGGGGFGGGGGGFGGGGGGGGDGGGGGGGGGGGGGGGDGGGGGGGGGFGGFG?FGGGGGGGGGGGGGGGGGEEGGGGGGGGGGGGGGGGGGGGGGGGGGGGGGGGGGGGGGGGGGGCGAFFFGGGFGGGF8DGFGCCGGGGGGGGGGGGGGDGGGGGGGGFGGDFDGDFGFFFGGDGFGGF7CAGFFGGACGB>;FFGFFGFBGFFF>AB@DBF9CFFF=CFF(3@CGFEFF>69BFFG9<BBFCBDEF)33:2<E9AC593(4((4:052*5:.(389+66.
@M04650:207:000000000-C238N:1:1101:17021:4933 2:N:0:19
GGACTACTCGGGTTTCTAATCCTGTTTGCTCCCCACGCTTTCGAGCCTCAGCGTCAGTTGATGCCCAGTAGGCCGCCTTCGCCACTGGTGTTCCTCCCGATATCTACGCATTCCACCGCTACACCGGGAATTCCGCCTACCTCTACATCACTCAAGAGTGCCAGTTTTGAGTGCACGCTATGGGTTGAGCCCATAGATTTCACACCCAACTTGACACCCCGCCTGCGCTCCCTTTACACCCAGTAATTCCGGACAACGCTTGCCACCTACGTTTTACCGCGGCTGCTGGCACGTAGTTAGC
+
CCCCCGGGGGGGGGGGGGGGGGGGGGGGGGGGGGGGGGGGGGGGGGGGGGGGGGGGGGGGGGGGGGGGGGGGGGDGGGGGGGGGGGGGGGGGGGGGGGGGGGGGGGGGGGGGGGGGGGGGGGGGGGGGGGGGGGGGGGDGGGGFGGGGFGGFGGGGGGGGGGGGGGGFDGGGGGGGGGGGGGGGGGGFGGDFFGGC>@F?FFFBFCDFB/888CDGF=CDBD>?FFFEFDFFFDF9FEGFE??BD76:F@FFFFD(C9;?:?F?GGFB??<4:F?AGFBBF61((4342C:?(414?G9).
@M04650:207:000000000-C238N:1:1101:12371:4938 2:N:0:19
GGACTACTGGGGTATCTAATCCTGTTTGCTACCCATGCTTTCGAGCCTCAGCGTCAGTTGATGCCCAGTAGGCCGCCTTCGCCACTGGTGTTCCTCCCGATATCTACGCATTCCACCGCTACACCGGGAATTCCGCCTACCTCTACATCACTCAAGAGTGCCAGTTTTGAGTGCACGCTATGGGTTGAGCCCATAGATTTCACACCCAACTTGACACGCCGCCTGCGCTCCCTTTACACCCAGTAATTCCGGACAACGCTTGCCACCTACGTTTTACCGCGGCTGCTGGCACGTAGTTAGC
+
CCCCCGGGGGGGGGGGGGGGGGGGGGGGGGGGGGGGGGGGGGGGGGGGGGGGGGGGGGFGGGGGGGGGGGCFFGGGGGGGGGGGGGGGGGGGGGGGGGGGGGGGGGGG7FCGGGGGGGGGGGGFGEGGGGGGGGGGGGGGGGGFFFGGGGGFGGGGDFGFAGFFFCF;DEFFGGGGGGGG6=DFGGGGFCFFG,DF7CD:EFFAFGGFFGGG=>DCA(:D2D@@;F;E0DFFFGFFFFGFEDFFG7<)CFF9:>DBGFB:??FFFGFF>?4:(A1AGF<;>3129??FFC(<:<:?:F4A)
@M04650:207:000000000-C238N:1:1101:22664:4952 2:N:0:19
GGACTACCCGGGTTTCTAATCCTGTTTGCTCCCCACGCTTTCGAGCCTCAGTGTCAGTTACAGGCCAGAGAGCCGCTTTCGCCTCCGGTGTTCCTCCATATATCTACGCATTTCACCGCTACACATGGAATTCCACTCTCCTCTCCTGCACTCAAGTCTCCCAGTTTCCAATGCACACAATGGTTGAGCCACTGCCTTTTACATCAGACTTAAGAAACCACCTGCGCTCGCTTTACGCCCAATAAATCCGGACAACGCTCGGGACCTACGTATTACCGCGGCTGCTGGCACGTAGTTAGCC
+
CCCCCGGGGGGGGGGGGGGGGGGGGGGGGGGGGGGGGGGGGGGGGGGGGGFFFFGFGGGFGGGGGGFGGGGGGGEGGEDFFGEGGGGGGGGGGGFFGFGGFFGGGGGGCGGGGGGGGGGDGGGGGDGGFGFGGGGGGGGGFGGFGGGGGGGFGGCDFEFGGGGGGGGGD9FGGGGGGGE=AFDFAF?EGF@FGFCFGDGGGFGFFGGFEGGFEGGGFFGGD97==EF;@GFF>FCCDFEEGF8E7F<)9>0;9BC@G98?>>D>GGF??B7?2<4<@D3236>9?772:65:431,4<)54
@M04650:207:000000000-C238N:1:1101:11626:4970 2:N:0:19
GGACTACTAGGGTATCTAATCCTGTTTGCTCCCCACGCTTTCGAGCCTCAGTGTCAGTTACAGGCCAGAGAGCCGCTTTCGCCACCGGTGTTCCTCCATATATCTACGCATTTCACCGCTACACATGGAATTCCACTCTCCTCTCCTGCACTCAAGTCTACCAGTTTCCAATGCATACAATGGTTGAGCCACTGCCTTTTACACCAGACTTAATAAACCACCTGCGCTCGCTTTACGCCCAATAAATCCGGACAACGCTCGGGACCTACGTATTACCGCGGCTGCTGGCCCGTAGTTAGCC
+
CCCCCFGGAFGFGFGGGGGGGGGGGGGGGGGGGGGGGGGGGGGGGGGGGGGGGGGGGGGGGGGGGGGGGGGGGGDGGDGGGGGGGGGGGGGGGGGGGGGFGGGGGGGGGGGGGGGGGGGGGGGG:FFGGGGGGGGGGGDFGGGFGGGGGGGFGGGGGGGGGGF8DFFGGGGGGGGGCFFFFGGGGCDGGC@DGGGGGGGG9FCFFGF*:F;+:F>GFE?>C5=;B>ADA4@@FG=ED@DGG2:;7F5<<8B0655=397?967>DGFFFF??AC>FG*3242;>BF0(8*4*3;(8<+)64
@M04650:207:000000000-C238N:1:1101:9992:5054 2:N:0:19
GGACTACCGGGGTTTCTAATCCTGTTTGCTCCCCACACTTTCGAGCCTCAGCGTCAGTTAATGTCCAGCAGGCCGCCTTCGCCACTGGTGTTCCTCCCGATATCTACGCATTCCACCGCTACACCGGGAATTCCACCTGCCTCTCCATCACTCAAGAACGCCAGTTTTGAGTGCAGTCTATGGGTTGAGCCCATAGTTTTCACACCCAACTTGGCATCCCGCCTGCGCTCCCTTTACACCCAGTAATTCCGGACAACGCTTGCCACCTACGTTTTACCGCGGCTGCTGGCACGTAGTTAGC
+
CCCCCGGGGGGGGGGGGGGGGGGGGGGGGGGGGGGGGGGGGGGGGGGGFFGGGGGGGCFCFFGGGGGGGGGGGGGGGGGGGGEEGGGGGGGGGGGGFGGGGEGGGGGGGGGGGGGGGDGDEFGGGGGGGGGGGGGGGGGGGGFFFGGGGGGFGG@FGGGGGGGDGGGAFGGFGGGG9FDG7AFGGEG?6EGGGFFFGFFFGFGFFGGFBGFGFGGGFFEG;DFF<F;FF36?;FF4@EGGE(2:77A>GFFF?EGFGFFF03FFGGF(8?6(.8:ACF?(((9;9<:?BEFGFF?0,96<6
@M04650:207:000000000-C238N:1:1101:10705:5101 2:N:0:19
GGACTACCCGGGTATCTAATCCTGTTTGCTCCCCACGCTTTCGAGCCTCAGCGTCAGTTACAGACCAGAGAGCCGCCTTCGCCACTGGTGTTCCTCCATATATCTACGCATTTCACCGCTACACATGGAATTCCACTCTCCTCTTCTGCACTCAAGTTTCCCAGTTTCCAATGACCCTCCCCGGTTGAGCCGGGGGCTTTCACATCAGACTTAAGAAACCGCCTGCGCTCGCTTTACGCCCAATAAATCCGGACAACGCTTGGGACCTACGTATTACCGCGGCTGCTGGCACGTAGTTATC
+
CCCCCFGGGGGGGGGGGGGGGGGGGGGGGGGGGGGGGGGGGGGGGGGGGGGGGGGGGFGGGGGGGGGGGGGGGGGGGGGGGGGGGGGGGGCFFGCGGGGGGGGGGFGGGGGGGGGGGGDGGGGGGGGAFEFGGGFGGGAFGGGFGGGGGGGFGGGGFGGF8FGC>EFGGGGGGGG8FFGGGGGG:FGG7@EEGGGGG4FGGFGFFGF43CD>>FGGF;GC>G;@D49B0>9B?FF<6:EGG:(3C7<)*9)7::C?D19:18D04C(47:1.4?:AF7((-(1990))2C19<,:(-C)-)
@M04650:207:000000000-C238N:1:1101:12510:5119 2:N:0:19
GGACTACTAGGGTTTCTAATCCTGTTTGCTCCCCACGCTTTCGAGCCTCAGTGTCAGTTACAGGCCAGAGAGCCGCTTTCGCCACCGGTGTTCCTCCATATATCTACGCATTTCACCGCTACACATGGAATTCCACTCTCCTCTCCTGCACTCAAGTCTACCAGTTTCCAATGCATACAATGGTTGAGCCACTGCCTTTTACACCAGACTTAATAAACCACCTGCGCTCGCTTTACGCCCAATAAATCCGGACAACGCTCGGGACCTACGTATTACCGCGGCTGCTGGCCCGTAGTTTGCC
+
CCCCCGGGGGGGGGGGGGGGGGAFGGFGGGGGGGGGGGFGGGG8FGGFGGGGGGGGGGGGGGGGGGGGGGGGGGGG7FGGGGGGGCGGFGGGGGGGGGGGGAEGGGGGGGGGGGGGGGGGGGGGG8FCFAFGGGGGGGGGGGGFGGGGGGFFG,@DFGADFFGGFFGGCFF9FGF,EFG8AEDFGDEGGG?77CFGGGGGGFGFF?CFBD@CAGGG69E5);5>@955/3>9BGCEEDGGG=;;GGCEFFF;>BGD9667:BD>DGF),(236A2AF53119>B?:?:B*(/-4,-)3).-
@M04650:207:000000000-C238N:1:1101:24544:5160 2:N:0:19
GGACTACTGGGGTATCTAATCCTGTTTGCTCCCCACACTTTCGAGCCTCAGCGTCAGTTAATGTCCAGCAGGCCGCCTTCGCCACTGGTGTTCCTCCCGATATCTACGCATTCCACCGCTACACCGGGAATTCCGCCTGCCTCTCCATCACTCAAGAACGCCAGTTTTGAACGCACGCTATGGGTTGAGCCCATAGATTTAACGTCCAACTTGGCATCCCGCCTGCGCTCCCTTTACACCCCGTAATTCCGGTCAACGCTTGCCCCCTACGTTTTACCGCGGCTGCTGGCACGCAGTTAGC
+
CCCCCGGGGGGGGGGGGGGGGGGFGGGGGGGGGGGGGGGGGGGFGGGGGFGGGGGGGGGGGGGGGGGGGGGGGGGGGGGGGGGGGGGGGGGGGGGGGGDEEGDEFGGGGGGGGCBFGGGGGEFGGGGGGGGGGGGD8EFGGGGFGGGD<DGFGGGG:8FGGGDGGGFGCGGGGGDGGDGGGGGGGGGF6EGFFC:C7DFF++;?ADDFEDCC4*7C*6CG@GF@FF;E@GFFFGFF?>GGC(24C7:AF461(7D4F0>?((54*/19(1<B(;<>EG6>>;;>9?>:758F((-(-<)).
@M04650:207:000000000-C238N:1:1101:17113:5231 2:N:0:19
GGACTACAGGGGTTTCTAATCCTGTTTGCTACCCATGCTTTCGAGCCTCAGTGTCAGTTACAGGCCAGAGAGCCGCTTTCGCCACCGGTGTTCCTCCATATATCTACGCATTTCACCGCTACACATGGAATTCCACTCTCCTCTCCTGCACTCAAGTCTACCAGTTTCCAATGCATACAATGGTTGAGCCACTGCCTTTTACACCAGACTTAATAAACCACCTGCGCTCGCTTTACGCCCAATAAATCCGGACAACGCTCGGGACCTACGTATTACCGCGCCTGCTGGCCCGTAGTTAGCC
+
CCCCCGGGGGGGGGGGGGGGGGGGGGGGGGGGGGGGGGGGGGGGGGGGGGGGGGGGGGGGGGGGGGGGGGGGGGGGGGGGGGGEGGGGGGGGGGGGGGGGGGGGGGGGGGGGGGGGGGGGGGGGGGGGFEFGGGGF8FGGGGGFGGGGGGGFGGGGGGFGFGDFGGGGGGDGGGGGGGGGFGFGGGGGGGGGGGGGGGGGGFGFFDGFFGGGEGGGFFGGF>C@@>A5@G==95==?@CCGBF=7FFFFEADFFD?D(((663;DC:2:<12<+)::97B(2:1::B00*,>374:<0494
@M04650:207:000000000-C238N:1:1101:8778:5243 2:N:0:19
GGACTACTGGGGTATCTAATCCTGTTTGCTCCCCACGCTTTCGAGCCTCAGTGTCAGTTACAGGCCAGAGAGCCGCTTTCGCCACCGGTGTTCCTCCATATATCTACGCATTTCACCGCTACACATGGAATTCCACTCTCCTCTCCTGCACTCAAGTCTACCAGTTTCCAATGCATACAATGGTTGAGCCACTGCCTTTTACACCAGACTTAATAAACCACCTGCGCTCGCTTTACGCCCAATAAATCCGGATAACCCTCGGGACCTACGTATTACCGCGGCTGCTGGCACGTACTTAGCC
+
CC@CCGGGDGG@F;EFGEFGGFEGEF,F@<FFGC,+@BCEFD@<6,6ECFGEGFF9FFGCF,,<DFFFGFGEFDEE7FGFGD,@@FEFCFGEGC4?EGAE,BDGFF<,@FGGGGCGDGG=8C9E=:?FECGGGG9FFFGG8?8DD@9@,=EDFFGGFGGGDGGCFGGGGGGGGFGC=DG,2=8EFG8DFG,A<C:,=FFGGFECF7FF=C;:=;CF+*D>>DB)55>*)8:=DDF*/98CC78@7C37*8)/(.:.*/(((/1.98:<7,4))<4)<*3((-9(442(,25:.2(--+.6:
@M04650:207:000000000-C238N:1:1101:12139:5273 2:N:0:19
GGACTACAAGGGTTTCTAATCCTGTTTGCTACCCATGCTTTCGAGCCTCAGCGTCAGTTGATGCCCAGTAGGCCGCCTTCGCCACTGGTGTTCCTCCCGATATCTACGCATTCCACCGCTACACCGGGAATTCCGCCTACCTCTACATCACTCAAGAGTGCCAGTTTTGAGTGCACGCTATGGGTTGAGCCCATAGATTTCACACCCAACTTGACACCCCGCCTGCGCTCCCTTTACACCCAGTAATTCCGGACAACGCTTGCCACCTACGTTTTACCGCGGCTGCTGGCCCGTAGTTAGC
+
CCCCCGGGGGGGGGGGGGGGGGGGGGGGGGGGGGGGGGGGGGGGGGGGGGFGGGGGEGGG9FFGGGGGGEFGGGGGGGGGGGGGGGGGGGGGGGGGGGGGGDGGGGGGGGGGGGGGGGGGGGGGGGGGCGGGGGGGGGGGGGGFGGGGFGGFGGGDCFGGGGGGGGFGCCGGGGGFFGCECGGGGGGGGGGF>E6<7DFGFFFFADGFFDGGEFF>FDGD-C@DDFFF0C0=FCF9=)?FG0(57CCEFF49?EGFG3;B4(7:FFB:?B<1(;6AGF?BF9>;;:0)(/(:9>>B:?)..
@M04650:207:000000000-C238N:1:1101:6973:5275 2:N:0:19
GGACTACAGGGGTATCTAATCCTGTTTGCTCCCCACGCTTTCGAGCCTCAGTGTCAGTTACAGGCCAGAGAGCCGCTTTCGCCACCGGTGTTCCTCCATATATCTACGCATTTCACCGCTACACATGGAATTCCACTCTCCTCTCCTGCACTCAAGTCTACCAGTTTCCAATGCATACAATGGTTGAGCCACTGCCTTTTACACCAGACTTAATAAACCACCTGAGCTGGCTTTACGCCCAATAAATCCGGCCAACGCTCGGGACCTACGTATTCCCGCGGCTCCTGGCCCGGAGTTAGCC
+
CCCCCGGGGGGGGGGGGGGGGGGGGGGGGGGGGGGGGGGGGGGGGGGGGGGGGGGGGGGGGGGGGGGGGGGGGGGGGEDFGGGGGGGGEGGGGGDGGGGGGGGGGGGGDGGGGGGGGGGGGGGGGGGGGGDGFGEGFDDFGGGFGGFFFGGFGGFEEFFGGAFG?BFGDGGGGGGAA69DDCFEGCC@EFFGGFD77CGG+03;CCD>559=EDGGFFCFDG4.)3:9)*5<9EAC)6C<FD9;GGFF4=.((:>(*.((6:90C/,,5(())3).3519;0((-4:71*,*(4((.2-).
@M04650:207:000000000-C238N:1:1101:6641:5333 2:N:0:19
GGACTACCGGGGTTTCTAATCCTGTTTGCTCCCCACGCTTTCGAGCCTCAGTGTCAGTTACAGGCCAGAGAGCCGCTTTCGCCACCGGTGTTCCTCCATATATCTACGCATTTCACCGCTACACATGGAATTCCACTCTCCTCTCCTGCACTCAAGTCTACCAGTTTCCAATGCATAAAATGGTTGAGCCCCTGCCTTTTACACCAGACTAAATAAACCACCTGCGCTCGCTTTACGCCCAATAAACCCGGACAACGCTCGGGACCTCCGTATTACCCCGGCTGCTGTCACGGAGTTGGCC
+
CCCCCGGGGGGGFGGGGGGGCGGGGGGGGGGGGGGGGGGGGGGFGGGGGGGCGFGGGGGGGGGGGGGGGGGGGGGGEGGGGGGGGGGGFGGGGFGGGGGGGGGGGGGGGGGGGGGGGGGGEGGFE:FGFCFFGGFCFGC<E?DDGFFFFFGDFGGGCDEAGFFFG9EEDD>,=DC=D?,@,,@FGG63,3++**@CDCFGCBFFFC>FDG:>)+=:C*,;B;:(06>4(92>D*+;A<E@C2@3CC)(*23,(5C07,4(40<0DC0).4(.3+5)+*-7(1(2<:2))+)*--(-(+(,)
@M04650:207:000000000-C238N:1:1101:7913:5368 2:N:0:19
GGACTACCGGGGTATCTAATCCTGTTTGCTCCCCACGCTTTCGCACCTGAGCGTCAGTCTTTGTCCAGGGGGCCGCCTTCGCCACCGGTATTCCTCCAGATCTCTACGCATTTCACCGCTACACCTGGAATTCTACCCCCCTCTACAAGACTCTAGCCTGCCAGTTTCGAATGCAGTTCCCCGGTTGAGCCCGGGGATTTCACATCTGACTTAACAGACCGCCTGCGTGCGCTTTACGCCCAGCAATTCCGATTAACGCTTGCACCCTCCGTATTACCGCGGCTGCTGGCACGTAATTAGC
+
CCCCCGGF@FFGGGGGGGGGGGGGGGADFAFFGGGGGGGFGGGGGEGGGGGGGEG:CGAE9CFGGGGGGEDFDGGDGEEFFFFFGEGEGGFGGGGGGFGGFGFGGGEGGGGFGGGFGEGD8CFFCGGFFFCFDAEFAF+@ECEFEGG9<CEFFFFGA6>DFGCFEGGGE7EFGGGFEGD,<54>FC*>EFGC**?C<3F?CACFAFC8?GFGC+;78;EG071:<F35-C9>(A>4=:5:83:(2C2<FFF:<)1:>40:0(136;:(431((0.)0*-(-4;B>FFFBGFC(3(((<424
@M04650:207:000000000-C238N:1:1101:25464:5384 2:N:0:19
GGACTACTCGGGTATCTATTCTTGTTGGCTCCCCCGGCTTTCGACCCTCATTTCCGTTTACAGGCAGGAAAGCGGCTTTCGCCTCCGTTGTTCCCCCATATACCAACGCATTTCACCGCTACACTTGGAATTCCACCTCCCCTTCCTGACCTCAGGTCCCCCGGTTCCCATTCCACACAATGTTGGGGCCCCTGCCTTTTACACAAGACTTAAAAAACCACTTCCGCTCGCTTTACGCCCATTAAATCCGCACAACCTCGGGCACCTACGTATTACCGCGCCTGCTGACCCGTAGTTTGCC
+
CCCCC<FG<FG7@+,,,C,6C,,-CF66,;CFD,++++@F<,,,,8@,,,,,<,<,6C,,,,:,D,,+,,,,C+48C@E94C7,B,@,,=FAG9,A:+B,,,,,,4++@>FC,5,<,+++++,,44C,B,A8F,,,,,,A+0,*6,,,,,,+,@,333,@=+++@E+@3D,,+,3@10@*2=7D,,1*;>1***40;CFCC=,;*2/60;+:1+;D)8//3*/)7)()6)(-4**-)4:*C(-27:4<*7)4335(/(((-4)(1*(,.(,.636<+*,4(3?(1(5)4+(*-,28:+)..
@M04650:207:000000000-C238N:1:1101:6889:5438 2:N:0:19
GGACTACACGGGTATCTAATCCTGTTTGCTCCCCACGCTTTCGAGCCTCAGTGTCAGTTACAGGCCAGAGAGCCGCTTTCGCCACCGGTGTTCCTCCATATATCTACGCATTTCACCGCTACACATGGAATTCCACTCTCCTCTCCTGCACTCAAGTCTCCCAGTTTCCAATGCACACAATGGTTGAGCCACAGCCTTTTACATCAGACTTAAGAAACCACCTGCGCTCGCTTTACGCCCAATAAATACGGACAACGCTTGGAACCTACGTATTACCGCGACTGCTGGAACGTAGTTGACC
+
CCCCCGGGGGGGGGGGGGGGFDGGGFGFGFFGGGGGGGGGGGGGGGGDGFGGFFGGGGGGGGGGGCFGGGGGGGGGGGGGGGGGGGGGGG=CGGGGGGDAAE>EFGFFGGFCFGFFGGC>GFGGGGGGFF9EFFEGDFGGGGGFFGGGGGGFGGGGGG9DFGGGGFGGFFGGFFGGGFGCAE8><FEFGGGE,5DF??EGGFCFFDC?>7;+025=6>CCB>BBB>A)()6>(:+18>EFE?@;CF?):F)16D*351?(48*)9C?(4(,548:4+143(4(4<DF0(0.2(.(-4+),.
@M04650:207:000000000-C238N:1:1101:5602:5458 2:N:0:19
GGACTACTGGGGTATCTAATCCTGTTCGCTCCCCACGCTTTCGCACCTGAGCGTCAGTCTTTGTCCAGGGGGCCGCCTTCGCCACCGGTATTCCTCCAGATCTCTACGCATTTCACCGCTACACCTGGAATTCTACCCCCCTCTACAAGACTCTAGCCTGCCAGTTTCGAATGCAGTTCCCAGGTTGAGCCCGGGGATTTCACATCCGACTTGACAGACCGCCTGCGTGCGCTTTACGCCCAGTAATTCCGATTAACGCTTGCACCCTCCGTATTACCGCGGCTGCTGGCACGGAGTTAGC
+
CC@CCFGFGGGGGGGGGGGGFGGGGGFGGGGGGGGGGGGGCFGGDGGFGEEGDGGGGDGGGGGGGGGGGGGGDGGGGGGGGGGFEE@EGGGGGGGGGGG,FGGGGDGGGGGGGGGGEFGG7FGGGGGGGGGGGGGFGFFGGGGFGGGGF6@FFFGGGGCCGGGGGGFGGGG@>FGFEFGGGCFGGGGGGGGGGGGG53CCGFFFFGFEFGGGE7C@46CC;C>0,5670*,19C@>FFEEEF<BGGB:FFF0(7D273><<0*)7::(24((4@:2CC(((4-1(3::(:4EF4(-4C4<A
@M04650:207:000000000-C238N:1:1101:22139:5468 2:N:0:19
GGACTACTGGGGTATCTAATCCTGTTTGCTCCCCACGCTTTCGAGCCTCAGTGTCAGTTACAGGCCAGAGAGCCGCTTTCGCCACCGGTGTTCCTCCATATATCTACGCATTTCACCGCTACACATGGAATTCCACTCTCCTCTCCTGCACTCAAGTCTACCAGTTTCCAATGCATACAATGGTTGAGCCACTGCCTTTTACACCAGACTTAATAAACCACCTGCGCTCGCTTTACGCCCAATAAATCCGGACAACGCTTGGGACCTACGTATTACCGCGGCTTCTGGCCCGTAGTTAGCC
+
CCCCCFGGGGGGGDGGGGGGGGGGGFGGGGGFGGFCGGGGGGGG?EGGGGGGGGGGGGGFGGGGGGGGGGGEEGGGGGGGGGGGEEGGFGGFGGGGGGGGGGGGGGGGGGGGGGGGFGGGGGGGGGGGGGCFGFGGFFFGGGGFGGGGGGGFGGGGGGGGGGGF<EFGGGGGGGGGFGGGAGGGGG3@D>,@C76C7CFGC*@;9DGFC9CGC@EFFFF5)*)))/:/:/6==C+65(:FE=@EC@63CD3;;EG0>24<D(5<FG23:<().844C922,(((4)<5:5(:47<6A+.).
@M04650:207:000000000-C238N:1:1101:10954:5511 2:N:0:19
GGACTACCCGGGTTTCTAATCCTGTTTGCTCCCCACGCTTTCGAGCCTCAGTGTCAGTTACAGGCCAGAGAGCCGCTTTCGCCACCGGTGTTCCTCCATATATCTACGCATTTCACCGCTACACATGGAATTCCACTCTCCTCTCCTGCACTCAAGTCTACCAGTTTCCAATGCATACAATGGTTGAGCCACTGCCTTTTACACCAGACTTAATAAACCACCTGCGCTCGCTTTACGCCCAATAAATCCGGACAACGCTTGGGACCTACGTATTACCGCGGCTGCTGGCACGTAGTTAGCC
+
CCCCCGGGGGGGGGGGGGGFGGGGGGGGGGGGGGGGGGGGGGGGGGGGGGGGGGGGGFGGGGGGGGGGGGGGGGGGGGGGGGGGGGGGGGGGGGGGGGGGGGGFCFGGGGGFGGGGGGGGGGGGGFFGFCFFGGGGGGGDFGGFGGFGGGFBEGGFGDFGGGGGFGGGFGGGGGGGGGF=DF8FFEGGGGGGFGCGGGGGGFGFFGGFFG>CEGGGFFDGF>BB=EAD@GF@=?F4DFGFG;@@GG<<7BA@BED?D;BB??G:CEBFFFF>AA:2<D9B(1(((8>2:C<CBFFB><>D:
@M04650:207:000000000-C238N:1:1101:12508:5534 2:N:0:19
GGACTACAGGGGTATCTAATCCTGTTTGCTCCCCACGCTTTCGTGCATGAGCGTCAGTACAGGTCCAGGGGGCTGCCTTCGCCATCGGTGTTCCTTTGCATATCTACGCATTTCACTGCTACACGCAAAATTCCACCCCCCTCTACCGTACTCAAGCATTGCAGTCACCAATGCAGTTCCCAGGTTAAGCCCGGGGATTTCACATCGGTCTTACAACACCGCCTGCGCACGCTTTACGCCCAGTAATTCCGATTAACGCTCGCACCCTACGTCTTACCGCGGCTGCTGGCACGTAGTTGGC
+
CCCCCGGGGGGGGGGGGGGGGGGGGGGGGCGFGGGGGGEGGGGGGGGGGGGGGFGGGGGGGGGGGGGGGGGGGGGGGCGGGGGGGGGGGEFGGGGGFGGGGGAFGGGDFECGCFFFGGGGGGFGGDGEGGGGGGCF8EEGGD66FGGGGGGFGGGGGGGG8FGGGGGGFGG?7C9CGDCGGGE87DFGFGFFCEGG>7C9CBFFFDDE@GGGEG7FAD?DFG6?DA@FFDFF?EFAFFE8:<??CGF9DBF:?)96:(7(4;DFDGF((23,(*-40C(7>>B>9:2475(<((44(<).(
@M04650:207:000000000-C238N:1:1101:7981:5551 2:N:0:19
GGACTACACGGGTTTCTAATCCTGTTTGCTCCCCACGCTTTCGAGCTTCAGTTTCAGCTACAGGCCAGAGAGACGCTTTCGTCCCAGGTGTTCCTACATATATCTACGCATTTCACAGCTAAACATGAAATTCCACTCTACTTCCCTGCACACAAGTCTCCCAGTTTCCAATACACACAATGGTTCACTCCTTGCCTTTGTCCTCAGACTAAAGAAACCACCTGCGTGCGCTTTACGCCCAGTCAATCCTGACAACGCTTCGGACCTACGTATTAACGCGTCTGCGGTCACTTATTTACC
+
CCC-,CEF@7CF@B;E,CEF@,,--,6;@E,6,B8@@C:6:,BC,@+;ED,CC9,,6,<;EF,,9:@9FFF@,B8+@44CF,,,8,6C6B9,C9=,:AF,:?,A49C=C,?,9,C,,,4=E,4=,=:,:,:C=FA<,8,,9+,+2=>?,,9+44=44;,@,,,6,,,=E,>,+,,@=>EDGF,,:,,7,3,,6,,@+B,,+5,+4<7*8+++:++75),*8*3)3:)*)*/:=?91*/***/(.+=84*+4*8?12)(/3(.>(1*(7.;3=C+))+*.(((,,),(4,28+)))-)+).
@M04650:207:000000000-C238N:1:1101:25244:5554 2:N:0:19
GGACTACCAGGGTTTCTAATCCTGTTTGCTCCCCACGCTTTCGAGCCTCAGTGTCAGTTACAGGCCAGAGAGCCGCTTTCGCCTCCGGTGTTCCTCCATATATCTACGCATTTCACCGCTACACATGGAATTCCACTCTCCTCTCCTGCACTCAAGTCTCCCAGTTTCCAATGCACACAATGGTTGAGCCACTGCCTTTTACATCAGACTTAAGAAACCACCTGCGCTCGCTTTACGCCCAATAAATCCGGACAACGCTTGGGACCTACGTATTACCGCTGCTGCTGGCACGTAGTTAGCC
+
CCCCCGGGGGGGGGGGGGGGGGGGGGGGGGGGGGGGGGGGGGGGGGGGGFGGGGGGGGGGGGGGGGGGGGGGGGEGGGGGGGGGGGGGGGGGGGGFFGGGGGGGGCGGDGDEGCGGGGECEDGGGDFEEA<FFGGGGGGGGGGFGGGFG?GFFG?DGGEFFGGGDFGGGFGGGGGGFGGGGGDGFGGGFGGFFGCC9BFGGFFFFCFFFD++>7DFFFGGBGFEBD=@@G@F=CFE>@G7:4;)>FE<CB>6>E5116;(6;F6F8<25:?FAGFA?*(((4>?D:7.:05:8B?12+5<8
@M04650:207:000000000-C238N:1:1101:16901:5576 2:N:0:19
GGACTACCCGGGTTTCTAATCCTGTTTGCTCCCCACGCTTTCGAGCCTCAGTGTCAGTTACAGGCCAGAGAGCCGCTTTCGCCACCGGTGTTCCTCCATATATCTACGCATTTCACCGCTACACATGGAATTCCACTCTCCTCTCCTGCACTCAAGTCTACCAGTTTCCAATGCATACAATGGTTGAGCCACTGCCTTTTACACCAGACTTAATAAACCACCTGCGCTCGCTTTACGCCCAATAAATCCGGACAACGCTCGGGACCTACGTATTACCGCGGCTGCTGGCCCGTAGTTAGCC
+
CCCCCGGGGGGGGGGGGGGGGGGGGGGGGGGGGGGGGGGGGGGGGGGGGGGGGGGGGGGGGGGGGGGFGGGEGGGGDGGGGGGGGGGGGGGGGGGGGGGGGGGGGFGGGGGGGGGGGGGGGGGGFGFGGGGGGGGGGGGGGGGFGGGGGGGFGGGGFGGGGGGGGGGGGGGGGGGGGGGGGCFGGFGGFGGGFFFGFGGGGFGFFGGFFGGC@DGCFFGGFGDEF>A4:CB@DGFFDFGGG?@3CCE<FFFDFF<@D>3:;(9(CGB?>?:BBEAFF<94>6(,-87:B*4770?0606<?
@M04650:207:000000000-C238N:1:1101:11651:5609 2:N:0:19
GGACTACCGGGGTTTCTAATCCTGTTTGCTCCCCACGCTTTCGAGCCTCAGTGTCAGTTACAGGCCAGAGAGCCGCTTTCGCCACCGGTGTTCCTCCATATATCTACGCATTTCACCGCTACACATGGAATTCCACTCTCCTCTCCTGCACTCAAGTCTACCAGTTTCCAATGCATACAATGGTTGAGCCACTGCCTTTTACACCAGACTTAATAAACCACCTGCGCTCGCTTTACGCCCAATAAATCCGGACAACGCTCGGGACCTACGTATTACCCCGGCTGCTGGCACGTAGTTAGCC
+
CCCCCGGGGGGGGGGGGGGGGGGGGGGGGGGGGGGGGGGGGGGGGGGGGGGGGGGGGGGGGGGGGFGGGG@FGGGGGGGGGGGGGGGGGGGGGGGGGGGGGGGGGGGGGGGGGGGGGEGGGGFGGGGGFFGGGGGG;8DGGGGFGGGGGGGFGGGGGFGGGGGGFGDEFFGGG8DFGGGGGGGGGCFGC7,@EEFFGGGGGFGFFFDFFCC=9@F@=BCFDD@6BBF5=GB@9=+>:?=FE@@@FGC?CD5;:AGFG6:B07>>GE(<:?F>FGB)3*-7((2,48??2*,:(.2(6<4).
@M04650:207:000000000-C238N:1:1101:9796:5643 2:N:0:19
GGACTACCGGGGTTTCTAATCCTGTTTGATCCCCACGCTTTCGTGCTTGAGCGTCAGTTATAGCTTAGTAAGCTGCCTACGCAATCGGAGTTCCTCGTTATATCTATGCATGTCACCGCTACACAACGAATTCCGCCTACTTCATCTATACTCAAGAATCCCAGTTTCAACGGCAGTTCCAACGTTGAGCGTTGGTATTTCACCGCTGACTTAAAATCCCGCCTGCGCACCCTTTAAACCCAATAAATCCGGATAACGCTCGCATCCTCCGTATTACCGCGGCGGCGGGCACGGAGTTAGC
+
CCCCCGGGDECGGGGGGGGGGGGGGGGGGDGA8DFFGGGGGFGGGGGGFGGGGGGGGGGGGGGGGGGGGEFGGGGGDGGGGGGGGFFGGGFGGGGGGGGGGGGGGGGGGGGGGGGGGGGGGGGGGG7FGDGFFGGCE>EFCFGFFFGFGF=<=@FGGGGC8FFGGFFFGGGGDDGEF7ECC@FGGC,DCCEGEGDCFCFF7EFFBDC5:CCGCFGCF=C*942>B8151:7@??F4;)2?C?F@CF3CF;B6?3D4909??;D0<C:)280(.*.60*47B>>((4(46E6E6>>B0F<A)
@M04650:207:000000000-C238N:1:1101:9564:5646 2:N:0:19
GGACTACACGGTTTCTAATCCTGTTTGCTCCCCACACTTTCGAGCCTCAGCGTCAGTTAATGTCCAGCAGGCCGCCTTCGCCACTGGTGTTCCTCCCGATATCTACGCATTCCACCGCTACACCGGGAATTCCGCCTGCCTCTCCATCACTCAAGAACGCCAGTTTTGAACGCACGCTATGGGTTGAGCCCATAGATTTCACGTCCAACTTGGCATCCCGCCTGCGCTCCCTTTACACCCAGTAATGCCGGACAACGCTTGCCACCTACGTTTTACGGCGGCTGCTGCCCCGTAGTTAGCC
+
CCCCCGGGGGGGGGGGGGGGGFFFFGFFFGGGGGGGGGGGGGGGGGDFGGGGGGGGGDGGGGGGGGGGGGGGGGGGGGFGGCGGGGFFGGGGGFCFGGGFGGGGGGGGFCFGGGGGGGGDGFGGGGGGGAFDFGGGGGGD9D@F89@FFEEFGGGGGFGGGDECG;FFGGGGGGCGE59EFGGGDGCGFGGCF?8EGDGGFA>AFGGFFG>D;GGGFFGGFGF<1>6)3)=;A+956>AEE?:BF>)57@D>>E*852,(--*69C?:?F<1<8)4*14>4>0;())).*(*-(43)<4:)
@M04650:207:000000000-C238N:1:1101:10145:5672 2:N:0:19
GGACTACCGGGGTTTCTAATCCTGTTTGCTCCCCACGCTTTCGAGCCTCAGCGTCAGTTACAGTCCAGAGAGTCGCCTTCGCCACTGGTGTTCTTCCTAATCTCTACGCATTTCACCGCTACACTAGGAATTCCACTCTCCCCTCCTGCACTCTAGATTCCCAGTTTGGAATGCAGCACCCAGGTTGAGCCTGGGTATTTCACATCCCACTTAAAAATCCGCCTACGCTCCCTTTACGCCCATTAAATCCGGACAACCCCCGCCACCTACGTATTACCGCTGCCGCTGGACAGTAATTAGC
+
CCCCCGGGCFGDGGGGGFFGGGGFGGGFGGGGGGGGGGGGGGGEFDGGGGGFGEGEGGGCCGFGGGGGGGGGGGGGGGGGFF@EFGGGFFEFGFFGGGGGGFCCEFFGGGGGGGGGGGGGGGGGFGFGFECFGFGGFGFG@D+;EEG8EEEF8EFD9,DFDFGDGGGF>8EF8=8FGGF6EEF8FEFFGGG,,C84<>DGG6>=FFCC@GGGF8FGA@,;ACA@>?5)5<@FFC;=C(;FC;(.;DC3;AA>0>GFC(((-(51CC6(,52,4<44+*(((4(((((4-*.3-.:..9)).
@M04650:207:000000000-C238N:1:1101:24547:5684 2:N:0:19
GGACTACTAGGGTTTCTAATCCTGTTTGCTCCCCACGCTTTCGAGCCTCAGTGTCAGTTACAGGCCAGAGCGCCGCTTTCTCCACCGGTGTTCCTCCATATATCTACGCATTTCACCGCTACACATGGAATTCCACTCTCCTCTCCTGCACTCAAGCTTACCAGTTTACAATGCATGCAATGGTTGAGCCACTGCCTTTTACACCAGACTCAATAAACCACCTGCGCTCGCTTTACGCCCAATAAATCAGGACAAACCTCGGGACCTACGTATTACCGCGACTGCTGGCACTTATTTAGCC
+
C@CCCDGFC,<FFGGAE@FCFF,-C6;;FFFGG@8F@:FC<E:<CBFFGEEFFGE@,6C<F,EEC@EFG@,8CCC:CFGG,695@,++7+BCGFGAEGGGGC;EDD?F>,BBF<F5?C>8+F,FFEAFFEF8;EDF8DF=>F?9D>9,4,43==F9,,6@AD9@CEE,>;9E?:,,,6636,,8E+,6,:,4A2E9DGF7CA@89DC*:**;)C+*+6574DFE)/:*)205B*8*25C7F1;@DCEE*;A;?FF(16=36,).3;(,(3,,4062@*((4(4(4)4(-050)))..+.).
@M04650:207:000000000-C238N:1:1101:9474:5722 2:N:0:19
GGACTACCGGGGTTTCTAATCCTGTTTGCTCCCCACGCTTTCGAGCCTCAGTGTCAGTTACAGGCCAGAGAGCCGCTTTCGCCACCGGTGTTCCTCCATATATCTACGCATTTCACCGCTACACATGGAATTCCACTCTCCTCTCCTGCACTCAAGTCTACCAGTTTCCAATGCATACAATGGTTGAGCCACTGCCTTTTACACCAGACTTAATAAACCACCTGCGCTCGCTTTACGCCCAATAAATCCGGACAACGCTCGGGACCTACGTATTACCGCGGCTGCTGGCACGTAGTTAGCC
+
CCCCCGGGGGGGFGEGFGGGGGGGGGGGGFFGGGGGGCGEGGGGGGGGGGGGGGGGFFGFFGGGG7FGGGGGGGGGDG7=FGGEFGGGCCEEFFGGGGFFGFFGCGGGGGG@FGGGGGCDGFGGDFGGGFACAEFGGGGGGGGCG8EDGGGFFG8DFFGGGGGGFCCFFGG9=8EDF?CFGGEDFFGCFGGDGGFFGGGFGFGFAGGFFG5BAGGGFF,?4D4BFFFE>GBFFGF<5?4CC0(5:DE3;:>?>BF6D>B:>(/35::?:<:250.4<*-3,9B6(,5(2*4A<:13-0643
@M04650:207:000000000-C238N:1:1101:14480:5723 2:N:0:19
GGACTACACGGGTATCTAATCCTGTTTGCTCCCCACGCTTTCGAGCCTCAGTGTCAGTTACAGGCCAGAGAGCCGCTTTCGCCACCGGTGTTCCTCCATATATCTACGCATTTCACCGCTACACATGGAATTCCACTCTCCTCTCCTGCACTCAAGTCTACCAGTTTCCAATGCATACAATGGTTGAGCCACTGCCTTTTACACCAGACTTAATAAACCACCTGCGCTCGCTTTACGCCCAATAAATCCGGACAACGCTCGGGACCTACGTATTACCGCGGCTGCTGGCACGTAGTTAGCC
+
CCCCCGGGGGGGGGGGGGGGGGGGGGGGGGGGGGGGGGGGGGGGGGGGGGGGGGGGGGGGGGGGGGGGGGGGGGGGEDGGGGGGGGGGGGGGGGGGGGGGGGGGFGGGGGGEFGGFGGGGGGGGGGGGFGGGGGGGGGGGGGGFGGGGGGGFGGGGFF9EGGGGFGGGGGGGGGGGGGGGGGGGGGGGGGGGGGGGGGGFFFGFFGCFFFDGFGFGFEGGDGFB:DFDDGBFFFFEB@ECGF@;>FEFFB5;BFF<G:;<63>>GGB?B?B?A<4>EG796>FFFFB4<*4:4024>+64>
@M04650:207:000000000-C238N:1:1101:21186:5728 2:N:0:19
GGACTACAGGGGTTTCTAATCCTGTTTGCTCCCCACGCTTTCGAGCCTCAGTGTCAGTTACAGGCCAGAGAGCCGCTTTCGCCTCCGGTGTTCCTCCATATATCTACGCATTTCACCGCTACACATGGAATTCCACCCTCCCCTCCTGCACTCTAGATTCCCAGTTTGGAATGCAGCACCCAGGTTGAGCCCGGGTATTTCACATCCCACTTAAAAATCCGCCTACGCTCCCTTTCCGCCCAATAATTCCGGATAACGCTCGCCACCTACGTATTACCGGGGCTGCTGGCGCGTAGTTAGC
+
CCCCCGGFFDEGGGGGGGGFGGGGGGGFGGGGGEGGGGGFGGGGGGCEGGGGGGGFG@FFEDC8FGGGCF8F<ECC7FGGGGE>F,:+@FGEE<E<FCGGGGGFFEGGGGGGGGFGFGGDEGG<E,E8FGGGGGD?,+=FG+@?8>,=<DFFGCFGGG9DEEDFFFGG>@F,=FFA8DG?>FFGGGFGGGG+@:8@CDFDCFFF+2;9BGGGAGGGFFGG@GFDDFD>DC;;@FA)+/8FC0?@GGFEGFFBF38<D?96?BD3D=2,55:8)C2:CC0(,4(((-,5:5(*(---(3.:<
@M04650:207:000000000-C238N:1:1101:19239:5773 2:N:0:19
GGACTACAGGGGTTTCTAATCCTGTTTGCTCCCCACACTTTCGAGCCTCAGCGTCAGTTAATGTCCAGCAGGCCGCCTTCGCCACTGGTGTTCCTCCCGATATCTACGCATTCCACCGCTACACCGGGAATTCCGCCTGCCTCTCCATCACTCAAGAACAACAGTTTTGAACGCACGCTATGGGTTGAGCCCATAGATTTCACGTCCAACTTGCCATTCCGCCTGCGCTCCCTTTACACCCAGTAATTCCGGACAACGCTTGCCACCTACGTTTTACCGCGGCTGCTGGCACGTAGTTAGC
+
CCCCCGGGGGGGGGGGGGGGGGGGGGGGGGGGGGGGGGGGGGGGGGGGGGGGGGGGGGGGGGGGGGGGGGGGGGGGGGGGGGGGGGGGGGGGGGGGGGGGGGGGGGGGGGGGGFGGGGGGGGGGGGGGGGGGGGGGGGGGGGGFGGGFGGGFFG@FDGGGGGGGGGGFGGGGGGGGGGCEGGGGGGGGGGGGGGGGGGGGGFGFFGGFEGFGFGGFAEGGEGFFFFFFFGFFFGFEFCGFGFFFGG94DFFFFEG:DBFF?BGFGGFBF?648C?FGG6>6;BF067:BG<C(4?6:C-:.
@M04650:207:000000000-C238N:1:1101:5303:5793 2:N:0:19
GGACTACTGGGGTATCTAATCCTGTTTGCTACCCATGCTTTCGAGCCTCAGCGTCAGTTGATGCCCAGTAGGCCGCCTTCGCCACTGGCGTTCCTCCCGATATCTACGCATTCCACCGCTACACCGGGAATTCCGCCTACCTCTACATCACTCAAGAGTGCCAGTTTTGAGTGCACGCTATGGGTTGAGCCCATAGATTTCACACCCAACTTGACACCCCGCCTGCGCCCCCTTTACACCCAGTCATTCCTGACAACGCTTGCCACCTACGTTTTACCGCGTCTGCTGGCACGTAGTTAGC
+
CCCCC,FGE<FGGFGGGGGECEGGGG<FGGDFEFGGGFGFFFGGC:FGG8<@FGGGGGC9,CFDFGGGGGFG<FFGGGGGGGGGGGGDFGGGGCFG@FGEEGGGGCF,7:FF,,AFFEEDCFGFG7BCCFF:EG?FEGGGGGG+,3>3<FFCCFDFFFD;EB=8=BFF8CEEGGG7++1*@F,@CEEG@FG?59,<=+7>CC?+;CDF=DGG*CGGA(?C9D9;05;)(/69>G;CFE9CE?8?*:45:@6<-<6:C9>F??G(*3..(.,43*4<<*(,4(4(4<>?0A?F1?1.,:6).
@M04650:207:000000000-C238N:1:1101:7452:5814 2:N:0:19
GGACTACTCGGGTTTCTAATCCTGTTTGCTCCCCACGCTTTCGCACCTGAGCGTCAGTCTTCGTCCAGGGGGCCGCCTTCGCCACCGGTATTCCTCCAGATCTCTACGCATTTCACCGCTACACCTGGAATTCTACCCCCCTCTACGAGACTCAAGCTTGCCAGTTTCAAATGCAGTTCCCAGGTTGAGCCCGGGGATTTCACATCTGACTTAACAAACCGCCTGCGTGCGCTTTACGCCCAGTAATTCCGATTAACGCTTGCACCCTCCGTATTACCGCGGCTGCTGGCACGGAGTTAGC
+
CCCCCGGGGGGGGGGGGGGGGGGGGGGGGGGGGGGGGGGGGGGGGGGGGEGGGEEGGGGGGGFFGEGGGGGGGGEGGD7FGGGGGGGGGEGFFGAFFGGFFEFGGFGFFEGGGGGF?@ECEGGGGGGGGGGGF9EFFGGEEGGFDFG>F@:CFGGGFGGGGGGGFGGGGGFGGGGCFGFGGGFGGFCCECGCEEEGGGF9:=GAFGGA?CFCECDFFFFG@GFD;F>BB*4((:;>F1::C??82?>2*9??FF3:F126<FC?DF????;118(6<736;9099::B05:9(,-4?*)..
@M04650:207:000000000-C238N:1:1101:21797:5815 2:N:0:19
GGACTACTGGGGTTTCTAATCCTGTTCGCTCCCCACGCTTTCGAGCCTCAGTGTCAGTTACAGGCCAGAGAGCCGCTTTCGCCACCGGTGTTCCTCCATATATCTACGCATTTCACCGCTACACATGGAATTCCAATCTACTCTCCTGCACTCAAGTGTACCAGTTTCCAATGCATACAATGGTTGAGCCACTGCCTTTTACACCAGACGTAATAAACCACCTGCGCTCGCTTTACGCCCAATAAATCAGGACAACGCTCGGGACCTACGTATTACCGCGGCTGCTGGCACGGAGTTAGCC
+
CC<BCGGDDFFGFGGGGFGGG9CFGEFF@CFGE:CCFGCFDGFFF@G8:C@,EE6BF@@CEF<@GGGGGGDGGGGG7CFGG@FGGGC@@FBFG9EE=C,AFFFDFGAFGGGG9FEF,48=C4EFG,AFF9EFFED,7DA,>=D+D8,=,@=0@B,@C,3@8FFDA;C9EA;>?,A=ADFGAAF;FGCC,DDF6@61+DCFGFGA>CG>)*3*8;==B:4CB@B<B5=)8592>:19>6@EG?;;7C)/*2)(,8C;C:8;>691>E(4,((49A5>F3,(2(,,(),4(*4*((-(.+)))
@M04650:207:000000000-C238N:1:1101:16746:5827 2:N:0:19
GGACTACCAGGGTTTCTAATCCCGTTCGCTACCCTGGCCTTCGCACATGAGCGTCAGTTATGTGCCAGGAAGCCGCCTTCGCCACTGGTGTTCCTCCCGATATCTACGCATTTCACCGCTACACCGGGAATTCCACTTCCCTCTCACATACTCAAGACTTGCAGTATCAGCCGACATCCGCCAGTTGAGCTGACGTATTTTCCAGCTGACTCGCAAATCCGCCTGCGTGCCCTTTACGCCCAGTAATTCCGGACAACGCTTGCCCCCTACGTATTACCGCGGCGTCTGGCACGTAGTTTGC
+
@CCCCDFGFGGGGGG9EFGGGFGGEFGGGDGEFGGG@FGFEGGEGGGFGC<FGFFCBGGGGGFGGG<FGCFEEGGGGDCGF>CFGGG?EEFEGGGGGGG7FGGGGGGFGGEFFFAGGGEGGGGGGGG77=F:EG9DDGGFGGGFCFGGFGGFGGGG9DFFF9D,:EFFE9DFDGG:CFFDFEE>>E,,,?C19AE?CCDFF+;BFGG4;88:(:55?4@C1D<?DA93(9,((2;):(;F<30:7C267@6;:B7(999(86FBGGFF:?04)3.-9740((((-,,1<C0C<0(1,:9))
@M04650:207:000000000-C238N:1:1101:22680:5848 2:N:0:19
GGACTACCAGGGTATCTAATCCTGTTTGCTCCCCACGCTTTCGAGCCTCAGTGTCAGTTACAGGCCAGAGAGCCGCTTTCGCCACCGGTGTTCCTCCATATATCTACGCATTTCACCGCTACACATGGAATTCCACTCTCCTCTCCTGCACTCAAGTCTACCAGTTTCCAATGCATACAATGGTTGAGCCACTGCCTTTTACACCAGACTTAATAAACCACCTGCGCCCCCTTTACGCCCAATAAATCCGGACAACGCTCGGGCCCTACGTATTACCGCGCCTTGTGGCACCGCGTTAGCC
+
CCCCCGGCEFGGGGGGGGGDFFGGGGGGGGGGGGGGGDCCFGGGG>FDGFGGGFGGGGGGAEDFGGGGG<C@FFGGDEGFFGGGGFGG>FGGGGGGGG9FGGGGGDGF+CECFGGGGFEGGGGGG:FDFFF:,<@<=8A,EDGFGGGG<FFFGGGGCFA36ADFF=DFFCDCFAD:DFG9AFFGGGGEGFGG?6:FGGGG?53*ACGA52=D;EFGA5C>C5445*:*-)//7=68/-BFGDF@GG?378>((:CF)3(,.3)(/:(((41,)3-)<*,((-4-))5,(*5*(---2*,))
@M04650:207:000000000-C238N:1:1101:19399:5853 2:N:0:19
GGACTACTGGGGTTTCTAATCCTGTTTGCTCCCCACGCTTTCGAGCCTCAGTGTCAGTTACAGGCCAGAGAGCCGCTTTCGCCACCGGTGTTCCTCCATATATCTACGCATTTCACCGCTACACATGGAATTCCACTCTCCTCTCCTGCACTCAAGTCTACCAGTTTCCAATGCATACAATGGTTTAGCCCCTGCCTTTTACACCAGACTTAATAAACCACCTGCGCTCGCTTTACGCCCAATAAATCCGGACAACGCTCGGGACCTACGTATTACCGCGGCTGCTGGCCCCTAGTTAGCC
+
CCCCCGGGGGGGGGGGGGGGGGGGGGGGGGGGGGGGGGGGGGGGGGGGGGG<FGGGGGGGGGGGGGGGGCGGGGGG+FFGGGGGGFGGGGGGGGGFFFFGGGGGFAFFDGGGGGGGGGGGGGCE945?EFGGGGGGGGGGGGGFGGGGGGGFGGGG=ECGGGGGGFGGGGF9DEFGGFGF8BFFG,BECF,:+9;,=FGGGA;8FGGA=CG7CGCFC6:CBGF=499*(759BG8CBFEGEF@EGGECC)5;B>4;)((,79<15E08?0,)6E9)<5((4904(42,2*(*((4)4+-.:
@M04650:207:000000000-C238N:1:1101:16561:5898 2:N:0:19
GGACTACCAGGGTATCTAATCCTGTTTGCTCCCCACGCTTTCGAGCCTCAGTGTCAGTTACAGGCCAGAGAGCCGCTTTCGCCACCGGTGTTCCTCCATATATCTACGCATTTCACCGCTACACATGGAATTCCACTCTCCTCTCCTGCACTCAAGTCTACCAGTTTCCAATGCATACAATGGTTGAGCCACTGCCTTTTACACCAGACTTAATAAACCACCTGCGCTCGCTTTACGCCCAATAAATCCGGACAACGCTCGGGACCTACGTATTACCGCGGCTGCTGGCACGTAGTTAGCC
+
CCCCCGGGGGGGGGGGGGGGGGGGGGGGGGGGGGGGGGGGGGGGGGGGGGGGGGGGGGGGGGGGGGGGGGGGGGGGGGGGGGGGGGGGGGGGGGGGGGGGGGGGGGGGGGGGGGGGGGGGGGGGGCGFFCFGGGGGGGGGGGGFGGGGGGGFGGGGGGFGGGGGFGGGGGGGFGGGGGGGGFGGGGFGGGGG?CGGGGGGGFGFFFG>=C9FFGGGFFGGFGFFFFFDDGF@BGFFFFGGGD;E7FFFG>5;>DGFD;2(66>>GEF<??F?2F<A<9237>;>?FF(368A8:1320).5
@M04650:207:000000000-C238N:1:1101:18766:5917 2:N:0:19
GGACTACAGGGGTTTCTAATCCTGTTTGCTACCCATGCTTTCGAGCCTCAGCGTCAGTTGATGCCCAGTAGGCCGCCTTCGCCACTGGTGTTCCTCCCGATATCTACGCATTCCACCGCTACACCGGGAATTCCGCCTACCTCTACATCACTCAAGAGTGCCAGTTTTGAGTGCACGCTATGGGTTGAGCCCATAGATTTCACACCCAACTTGACACCCCGCCTGCGCTCCCTTTACACCCAGTAATTCCGGACAACGCTTGCCACCTACGTTTTACCGCGGCTGCTGGCACGTAGTTAGC
+
CCCCCGGGGGGGGGGGGGGGGGGGGGGGGGGGGGGGGGGGGGGGGGGGGGGGGGGGGGGGGGGGGGGGGGGGGGGGGGGGGGGGGGGGGGGGGGGGGGGGGGGGGGGGGGGGGGGGGGGGGGGGGGDFGGGGGGGGGGGGGGGFGGGGGGGFGGGGGGGGGGGGFGGGCDGGGGGGGGGGGFGGGGGGGGGFGFEFGGGGGFGFFGDFDGGGFGGGF@GG@D>DFF@EFDBDDGFEFFGGGFFFF79A>?FF05DFGF;?FFGFGGFBBFFB?F?2AF3>BFFF>?FBBEBFBB?F:F<26
@M04650:207:000000000-C238N:1:1101:22810:5933 2:N:0:19
GGACTACTCGGGTATCTAATCCTGTTTGCTCCCCACGCTTTCGAGCCTCAGTGTCAGTTACAGGCCAGAGAGCCGCTTTCGCCTCCGGTGTTCCTCCATATATCTACGCATTTCACCGCTACACATGGAATTCCACTCTCCTCTCCTGCACTCAAGTCTCCCAGTTTCCAATGCACACAATGGTTGAGCCACTGCCTTTTACATCAGACTTAAGAAACCACCTGCGCTCGCTTTACGCCCAATAAATCCGGACAACGCTTGGGACCTACGTATTACCCCGGCTGCTGGCACGTAGTTTACC
+
CCCCCGGGGGGGGGGGGGGGGGGGGGGGGGGGGGGGGGGGGGGGGGGGGGGGGGGGGGGGGGGGGGFGGGGGGGGGGGGGGGGGGGGGGGGGGGGGGGGGGGGGGGGGGGGGGGGGGGGGGGGGGGGGFFFFCFGGGGGGGGF?CGGGGGGFGGGGGGGGGGGGGGGGGGGGGGGGGGGGGGGGFGGGGGGGGFGGGGGGGFGFF>7AEFFCCCGGFFGGFGFFBDA47DFDFGFF>9CEE6@@GFEFGBE?FFG?<:??FF4(>EBBFFB?FGFA+*,-41;BF>)46*)*.18:2+)..
@M04650:207:000000000-C238N:1:1101:20585:5937 2:N:0:19
GGACTACCCGGGTTTCTAATCCTGTTTGCTCCCCACGCTTTCGAGCCTCAGTGTCAGTTACAGGCCAGAGAGCCGCTTTCGCCACCGGTGTTCCTCCATATATCTACGCATTTCACCGCTACACATGGAATTCCACTCTCCTCTCCTGCACTCAAGTCTACCAGTTTCCAATGCATACAATGGTTGAGCCACTGCCTTTTACACCAGACTTAATAAACCACCTGCGCTCGCTTTACGCCCAATAAATCCGGACAACGCTCGGGACCTACGTATTCACGCGGCTGCTGGCACGCAGTTAGCC
+
CCCCCGGGGGGGGGGGGGGGGGGGGGGGGGGGGGGGGGGGGGGGGGGGGGGGGGGGGGGGGGGGGGGGG?FGGGGGGEGGGGGGGGGGEGGGGGGGGGGGGGGGGGGGGGGGGGGGGGGGGGGGGFGGGAGGGGGGGGGGGGGFGGGFFGGFGGGGGGGGGCFDE;FGGGCGDGGGCDFDFFEFGGG??FFGGGGGGGGGF9EFFFG5CF>CAFGGFFGGFDD@DAA4572>DE8CAFGGG084>FC5<:8;>FGFC9:<00C;GGF3?BF>B?))97(-7>>6:B??:62:((2-)+-6,
@M04650:207:000000000-C238N:1:1101:4235:5959 2:N:0:19
GGACTACCCGGGTTTCTAATCCTGTTTGCTCCCCACGCTTTCGAGCCTCAGTGTCAGTTACAGGCAAGATAGCCGCTTTCGCCTCCGGTGTTCCTCCATATATCTACGCATTTCACCGCTACACATGGAATTCCACTCTCCTCTCCTGCACTCAAGTCTCCCAGTTTCCAATGAACACAATGGTTGAGCCACTGCCTTTTCCATCAGACTTAAGAAACCACCTGCGCTCGCTTTACTCCCAATAAATCCGGACAAAGCTTGGGACCTACGTAGTACCTCGCCTGCTGTAACGTAGTTAGCC
+
-BB@<AFGGGG>@@FGGFFF,CEFFDFGAE9FFG8FEGEG<FG?EGG8FFCFGGGGDCFGDF@EF,,CF,C<FFFD7@FF,B:BCG:FF>,=EF,CFFGGF<FGGG9CFGCBEFGGC+4++44B=?F?BEED,F,,,,4AE+=9FGGGG8,<DFF=FG9BD<DFADCDF,@,+,3,6=D==@DDC:EFGCFGC9DCDCAC+;BCAFF*>*+=C7:C>:>G2C==@D):>G22(*+/+*?FG(()2:7?*):;0851263@DFG;G5;47::?(2).+2.((-8:0(5))+)241:1<:424
@M04650:207:000000000-C238N:1:1101:14059:5991 2:N:0:19
GGACTACCGGGGTTTCTAATCCTGTTTGCTACCCATGCTTTCGAGCCTCAGCGTCAGTTGATGCCCAGTAGGCCGCCTTCGCCACTGGTGTTCCTCCCGATATCTACGCATTCCACCGCTACACCGGGAATTCCGCCTACCTCTACATCACTCAAGAGTGCCAGTTTTGAGTGCACGCTCTGGGTTGAGCCCCTAGATTTCACACCCAACTCGACACCCCCCCTCGCCTCCCTTTACACCCAAGAATTCCCGACACCGCTTCCCCCCTACGTTTTACCCCGGCTCTCGGCACGTACTTACC
+
CCCCCFGGDGGBFCFGEFGGGGGGGGGGGGFGGGGGGEGGGGF8EFGGGGGGGGGGGGGGGFFFCFCEEFAADGGDEGFFFEEGGFFGGGGGGGFGGGGGG>EEGGDFGGDEC9FGGEGGDCGFF+>@+>AFFG?+@CEGGGGFGGAFGGGFGGGG9@DFGGAFGG7D@+>DD9CACDEGGFCGGG*,4;:C**89*+<DF+<+;?D5(1C*0?C5>0*C(1:7()(.(183:7;)/)<CE0((29)):6*-(8<(*(-(((*.**-3(4(3(*44AD(-,0-4(.)(-1(/((((-:).4
@M04650:207:000000000-C238N:1:1101:16819:5999 2:N:0:19
GGACTACTCGGGTATCTAATCCTGTTTGCTCCCCACGCTTTCGAGCCTCAGCGTCAGTTACGTCCCAGCAAGTCGCCTTCGCCACTGGTGTTCCTCCTAATATCTACGCATTTCACCGCTACACTAGGAATTCCACTTGCCTCTTCCGCACTCAAGCTCTCCAGTTTTAGATGCACCCCCCAGGTTAAGCCCGGGTATTTCCCATCTAACTTAAAGAGCCGCCTACGCTCCCTTTACGCCCAGTAATTCCGGACAACGCTCGCCCCCTACGTATTACCGCGGCTGCTGGCACGTAGTTAGC
+
CCCCCGGGGGGGGGGGGGGGGGGGGGGGGGGGGGGGGGGGGGGGGGGGGGGGGGGGGGGGGGGGGGGGGGGGGGGGGGGGGGGGGGGGGGGGGGGGGGGGGGGGGGGGGGGGGGGGGGGGGGGGGGGGGGGGGGGGGGGGGGGFGGGGGGGFGDGGGFGGGGGGCFGGGBDGFGGGGDGGGCEGGGG9FGGGGGGGGGGGF+?>CGFFCFGGFGGGFFGGFGFF@FFDFGFFFGFFFFGGGFFE77CFGF;>?DGFG>><?>GFGGF;6?B?<G?FGG:B>FFFB?>0:E7F1::(:G2::
@M04650:207:000000000-C238N:1:1101:18121:6074 2:N:0:19
GGACTACCCGGGTTTCTAATCCTGTTTGCTCCCCATACTTTCGAGCCTCAGCGTCAGTAAATGTCCAGTAGGCCGCCTTCGCCACTGGTGTTCCTCCCGATATCTACGCATTCCACCGCTACACCGGGAATTCCGCCTACCTCTCCATCACTCAAGAACAGTAGTTTTGAACGCAGTCTATGGGTTGAGCCCATAGTTTTCACATTCAACTTACCATCCCGCCTGCGCTCCCTTTACACCCAGTAATTCCGGACAACGCTTGCCACCTACGTTTTACCGCGGCTGCTGGCACGTAGTTAGC
+
CCCCCGGGGGGGGGGGGGGGGGGGGGGGGGGGGGGGGGGGGGGGGGGGGGGGGGGGGGGGGGGGGGGGGGGGGGGGGGGGGGGGGGGGGGGGGGGGGGGGGGDGFGGGGGGGGGGGGGGGEGGFGGGGGGGGGGGGGEGGGGGFGGGGGGGFGGGGFGGGGFGGD,EFFGGGGGCGGGGGCEG@>FGGGGGGGG,,=2FG>FFFFFFFFGFFEGGGFECFDGFDBFBF>GFFF?FFFCCGG?DEGF?EGFFFFFGFFBFBBFG?FGFF?>???FFFGC(4;>;20:08>D0<??BF<C<<4
@M04650:207:000000000-C238N:1:1101:12186:6094 2:N:0:19
GGACTACACGGGTTTCTAATCCTGTTTGCTCCCCACGCTTTCGCGCCTCAGTGTCAGTCTTGGTCCAGATAGCCGCCTTCGCCACTGGTGTTCCTCCCGATCTCTACGCATTTCACCGCTACACCGGGAATTCCGCTATCCTCTCCCACACTCAAGCCCGCCAGTATTAAAAGCAATTCCCACCTTGAAAGCAGGACTTTCACTCCTAACTTAACGGGCCACCTACGCGCCCTTTACGCCCAGTCATTCCGGACAACGCTCGCTCCCTACGTATTACCGCGGCTGCTGGCACGTAGTTAGC
+
CCCCCGGGGGGGGGGGGGGGGGGGGGGGGGGGGGGGGGGGGGGGGGGGGGGGGFFGGGGGGGGGGGGGGFGGGGGGGGGGGGGGGGGGGGGGGGFGGGGGGGGGGGGGGGGCFFFGGGGGGGGFGFGGGGGGGGGGGGGGGGGFFGGGGGGFGGGGFGDGG:EED;EFGGGGGFF6<C,EEFFGGFFGGFEEGGGGGGFDFFGCF4FFEFGFEGGG?@GDFG?DFFFE>G9BFEFBFFEEC<?:=DBBGF?92@G?FB9?(4<(CEF<AFFF<73<7>1(30;19?)4:E<CBFBF:<A>6
@M04650:207:000000000-C238N:1:1101:11915:6096 2:N:0:19
GGCTACTGGGGTATCTAATCCTGTTTGCTCCCCACGCTTTCGAGCCTCAGGGTCAGTTACAGGCCAGAGAGCCGCTTTCGCCACCGGTGTTCCTCCATATATCTACGCATTTCACCGCTACACATGGAATTCCACTCTCCTCTCCTGCACTCAAGTCTACCAGTTTCCAATGCATACAATGGTTGAGCCACTGCCTTTTACACCAGACTTAATAAACAACCGGCGCTCGCTTTACGCCCAATAAATCCGGACAACGCTCGGGACCTACGTGTTCCTGCGGCGCCTGGCACGGAGTTAGCCG
+
CCCCCGGDDGG@;E<CE<CFE@EFGFGGAFGFGFC@CCF@ECCFC:,?EG,6CFGFGCF<<EGGECCF@<FD<CFGDCGBCCC@:CF676?BFCE=FEC,A?EC,9D+8=FCEFFFFGCCGFDC,C=FFFE9F9AAFCEF9@,:DF,@EE,*,6=,C=9@9<DDFG:9ED>8DF:8,+EFDEG9=DF677D,4ADCCGFF+;B**09?@@=2*?CCF5:?A7-924()-)(/6+;;D0BFC(5=7:56855(4.*(14,,11CB*2)(-,(..+6)+94463((,,-((+-*-3234:)52
@M04650:207:000000000-C238N:1:1101:24979:6131 2:N:0:19
GGACTACTAGGGTTTCTAATCCTGTTTGCTCCCCACGCTTTCGAGCCTCAGTGTCAGTTACAGGCCAGAGAGCCGCTTTCGCCACCGGTGTTCCTCCATATATCTACGCATTTCACCGCTACACATGGAATTCCACTCTCCTCTCCTGCACTCAAGTCTACCAGTTTCCAATGCATACAATGGTTGAGCCACTGCCTTTTACACCAGACTTAATAAACCACCTGCGCTCGCTTTACGCCCAATAAATCCGGACAACGCTCGGGACCTACGTATTACCGCGGCTGCTGTCCCGTAGTTAGCC
+
CC@CC@GGGGGGGGGGGGDFGGGFGGGGGGGGFGFGGGGGGGGGGGGGG8FGGGGGGGGGGGGGGGGGGGGGGGGGEGGGDGGGGGGGGGGEFGGGGGGFGGGGGGCFGGGGGGGGGCGGDGGGDGGFFDGGGGGGGGGGGGGFGGGGGFFFGF8AGGF;FGGFFFEFGFGGGG9E8DDGF98EFFFFGGGGFGGGFGGGGF9A?67;:C9+AFCCAE695C===AAB=DFFF58C?@GGC2@@GC?C4B>;9>GDD>D<10<>DEB<BFF<B?5<C710(--3124).+.*46(-)+65>
@M04650:207:000000000-C238N:1:1101:15408:6134 2:N:0:19
GGACTACAGGGGTATCTAATCCTGTTTGCTCCCCACGCTTTCGAGCCTCAGCGTCAGTTACAGACCAGAGAGCCGCCTTCGCCACTGGTGTTCCTCCATATATCTACGCATTTCACCGCTACACATGGAATTCCACTCTCCTCTTCTGCACTCAAGTTTCCCAGTTTCCAATGACCCTCCCCGGTTGAGCCGGGGGCTTTCACATCAGACTTAAGAAACCGCCTGCGCTCGCTTTACGCCCAATAAATCCGGACAACGCTTGCCACCTACGTATTACCGCGGCTGCCGGCACGTAGTTAGC
+
@@CCCGGGGGGGGGGGGGGGGGGGGGGGGGGGGGGGGGGGGGGGGGGGGGGGGGGGGGGGGFGFGGGGFGGGGGGGGGGGBGGGGGGGGGGGGGGGGGGGGGGGGGGGGGGGGGGGGGGGGGGGCFGGGFFGGGGGGGGGGGGFGGGGGGGFGGGGGGGGGGCFFGGGFGGGGGGGGGGGGFG@FCCFDCGEEGDGGGGGGFGFFGGAEGGGFDDGA3CC9GFD@F6DFGFFFC>4FFGGGF1:FD<AGFE0(8<:F09?(2C?7FFB::?<FGF>FG?>F;0(-(((->,C(..:BG-66
@M04650:207:000000000-C238N:1:1101:19305:6216 2:N:0:19
GGACTACCCGGGTTTCTAATCCTGTTTGCTCCCCACGCTTTCGAGCCTCAGTGTCAGTTACAGGCCAGAGAGCCGCTTTCGCCACCGGTGTTCCTCCATATATCTACGCATTTCACCGCTACACATGGAATTCCACTCTCCTCTCCTGCACTCAAGTCTACCAGTTTCCAATGCATACAATGGTTGAGCCACTGCCTTTTACACCAGACTTAATAAACCACCTGCGCTCGCTTTACGCCCAATAAATCCGGACAACGCTCGGGACCTACGTATTACCGCGGCTGCTTGCACGTAGTTAGCC
+
CCCCCEGGGGGGGGGGGGGGGGGGGGGGGGGGGGGGGGGGGGGFGGGGGGGGGGGGGGGGGGGGGGGGGGGGGGGGGGGGGGGGGGGGGGGGGGGGGGGGGGGGGGGGGGGGGGGGGEGGGGGGGGGGGCGGGGGGGGGGGGGFGGGGGGGFGDGGFGGEEGGGFGGGGGGGGGGGCFGGGEFGGGFGGGGGGGGGGGGCFFFFFFDFFGFC;GFGA@FGFGFFF52?@GBFFG6@A9GGG03@>GFFGF3;>E<;D>2:(-59GE:<B:?FAG>BFC9(3((465)38A418:6?F+6<:
@M04650:207:000000000-C238N:1:1101:22840:6245 2:N:0:19
GGACTACTCGGGTTTCTAATCCTGTTTGCTCCCCACGCTTTCGAGCCTCAGCGTCAGTTACAGACCAGAGAGTCGCCTTCGCCACTGGTGTTCCTCCATATATCTACGCATTTCACCGCTACACATGGAATTCCACTCTCCTCTTCTGCACTCAAGTTTCCCAGTTTCCAATGACCCTCCCCGGTTGAGCCGGGGGCTTTCACATCAGACTTAAGAAACCGCCTGCGCTCGCTTTACGCCCAATAAATCCGGAAAACGCTTGCCCCCTACGTATTACCGCGGCTGCTGGCACGTAGTTAGC
+
CCCCCFGGGGGGGGGGGGGGGGDFGGDFGGGGGGGGGGGGGGGCGEGGGGGGGGGGGGGGGGGAGGGGEGGEFGGGGGGGGGGGGGGGGGGGGGGGFEGGGGGGGGGGGGDGGGGGGGGGGGGGGGGGGGGGGGGGGGGGG8EFGGGGGGGFG8EGFABEFGGGFGGGGGDGG;FGGGGGGGGGGGCGGGGG67C5CGGGGFGFA<C=BFGGE+=@ADGGFGF0(86>3<691:>>FFGGGF((>7AFGFF><FD?F>>B?BFF4C>F:?0(4<:BGG09>9>(4:2:(:3F?B:(-<-)6
@M04650:207:000000000-C238N:1:1101:7521:6277 2:N:0:19
GGACTACCAGGGTATCTAATCCTGTTTGCTACCCACGCTTTCGCGCTTTAGCGTCAGTATCTGTCCAGTAGGCTGGCTTCCCCATCGGCATTCCTACAAATATCTACGAATTTCACCTCTACACTTGTAGTTCCGCCTACCTCTCCAGTACTCTAGTTTAGCAGTTTCCAACGCAATACGGGGTTGAGCCCCGCATTTTCACATCAGACTTACTAAACCGCCTAGACGCGCTTTACGCCCCATAAATCCGTCTAACGCTCGCGACCTACGTATTACCGCGGGTGCTGGCCCGTATCTTGCC
+
C9CCCGG8<FGDGFGGGGFGGGGGGGGGFGGGGGC:FEGCFGG7FDGGGGGGGGGGGF<FEF@6<FGFGDFEGGGGCFFF<FCEGGGG++>?FFGCG89FFF9BGGGGCFGGGGGGGGGFEGGG9A<?ECFGGGDG6B8EFDGFFGGGFGGFGFGGFGFCFFGDE,EGGGCFGDGCEFGGEE88FFGGGGGGGG3*0CF3??;+68CF5*2+9DC@A@:72925B/>>296(4:+1)6:C*66(2;?)200(.)*)136(139(9*1).,,.)<)69*,(((-((46((*-:((4()+)65
@M04650:207:000000000-C238N:1:1101:10332:6326 2:N:0:19
GGACTACCCGGGTTTCTAATCCTGTTTGCTCCCCACGCTTTCGAGCCTCAGTGTCAGTTACAGGCCAGAGAGCCGCTTTCGCCACCGGTGTTCCTCCATATATCTACGCATTTCACCGCTACACATGGAATTCCACTCTCCTCTCCTGCACTCAAGTCTACCAGTTTCCAATGCATACAATGGTTGAGCCACTGCCTTTTACACCAGACTTAATAAACCACCTGCGCTCGCTTTCCGCCCAATAAATCCGGACAACGCTCGGGACCTACGTATTACCGCGGCTGCTGGCCCGTAGTTAGCC
+
CCCCCFGGGGGGGGGGGGGGGGGGGGGGGGGGGGGGGGGGGGGFGGGGGGGGGGGGGGGGGGGGGGGGGGGGGGGGGGFGGGGGGGDGEGGGGGGGGFGGGGGGGFGGGGGGGG9FFF6DCGGGFFGGGFGFGGGGGGGGGGGFGGGCG8EFGCCFGGFCGGGGFGGGGGGGGGGGGGCFGGGGGGFGFC@FGGG?CCGGDFFFFF5FDD;D;FGGFFGGDDDFFFA>?DB(55+8?>8C:=;@GGECGFED>FF?5;<?>>G6CEF2>(3<4CAAE334(3(1<0::1*4=>00:B+65:
@M04650:207:000000000-C238N:1:1101:4757:6327 2:N:0:19
GGACTACTCGGGTTTCTAATCCTGTTTGCTACCCACGCTTTCGAGCCTCAGCGTCAGTTGATGCCCAGTAGGCCGCCTTCGCCACTGGTGTTCCTCCCGATATCTACGCATTCCACCGCTACACCGGGAATTCCGCCTACCTCTACCGCCCTCCAGAGTCCCAGTTTTGAACGCCCCCTCTGGGTTGAGCCCTGCGATTTCCCCCCCGACTTGCGCCCCCGCCTGCGCTCCCTTTACCCCCAGGAACTCCGGACAACGCTGGCCCCCTACGTTTTACCGCGGCTGCTGGCACGTCGTTAGC
+
@C@CCCDC,@CFGE@FFGGGGGFGGGFFGGFGGGG,FGCGGGG,,B@EFG8F7FGCCCEF9,CC@FGG,,,:EFGG:FFFDGGGGFFFGFGGGFGGGD>:F7CGGGGFGEGGEF9EFEGDGGGGG@FEECDFGE,@+++8DDFF,C,+@=BA?+88,3735FCGG,3,,*,,3**1*/**,76,@B*,=FC*,,,4)9C=C+6587/.27)9.:/))-*<179:-:1)4<2:BG?<F)<@C(-(*2(8DF3;:3/2DF>(,(9(**,,(4:?(834CC(((-(,7?02(:3F(.,,-5(,<
@M04650:207:000000000-C238N:1:1101:26797:6354 2:N:0:19
GGACTACACGGGTTTCTAATCCTGTTCGCTCCCCACGCTTTCGAGCCCAAGCGTCAGTTACAGTCCAGAGAGTCGCTTTCGCCACCGGTGTTCCTCCATATATCTACGCCTTCCCCCGCTACACATGGAATTCCACTCTCCTCTCCTGCACTCAAGTCTACCAGTTTCCCATGCAGACAATGGTTGAGCCACTGCCTTTTACACCAGACTTAATAAACCACCTGCGCTCGCTTTACGCCCAATAAATCCGGACAACGCTCGCGTCCTCCGTATTACCGCGTCTGCTGGCACGTAGTTAGCC
+
CCCC8F<C<FEGFF,6;C6C<C,6CFF;:6EFGCF@@@FF<<8,6C@,,,;CFF,68CE<FFCGG@F,EDGGFFCEEC<:,B,B8AC744F=FBEFGGFD?A,A;FFF7+??,9,B=+86@==FC?,EE,FFGG9FFGABF8D1AFFEC=8+@?36DFEED<,2CDFD,,3,5D,,,5@DCADF>F8EFG,@C6?CFGG,BF?AF;D>9F7F=CDF+7CFDGF2:6=4>C9?FFFE>@ECG(:3*+<C<>2/2>F?)-,,((),1?14:14::@9B<*-,(-8:A<34:64/.118)+.4.
@M04650:207:000000000-C238N:1:1101:11036:6384 2:N:0:19
GGACTACTAGGGTTTCTAATCCTGTTTGCTCCCCACGCTTTCGCACCTGAGCGTCAGTCTTTGTCCAGGGGGCCGCCTTCGCCACCGGTATTCCTCCAGATCTCTACGCATTTCACCGCTACACCTGGAATTCTACCCCCCTCTACAAGACTCTAGCCTGCCAGTTTCGAATGCAGTTCCCAGGTTGAGCCCGGGGATTTCACATCCGACTTGACAGACCGCCTGCGTGCGCTTTACGCCCAGTAATTCCGATTAACGCTTGCACCCTCCGTATTACCGCGGCGGCTGGCACGGAGTTAGC
+
CCCCCGGGGGGGGGGGGGGGGGGGGGGGGGGGGGGGGGGGGGGGGGGGGGGGGGGGGGGGGGGGGGGGGDGGGGGGGGGGGGGGGGGGGCGGGGGGGGGGGGGGFGGGGGGEGGGGGEGGGGGGGGGGFGDGGGGGGGGGGGGFGGGCFGGFGGGGGGGGGGGGGGFFGFGG>FGFFGGGGGGGGGFGGGGCEGGGC?CFGFGAFG4)1CDGEDC+6=FD6C>DFFFF:CBFFGF9BFCEE?:BGGFFGF@<?FG>F4666?GFFGB:?B><(C84@:-,409((4716E(<89>><*).6
@M04650:207:000000000-C238N:1:1101:23612:6401 2:N:0:19
GGACTACTCGGGTATCTAATCCTGTTTGCTCCCCACGCTTTCGAGCCTCAGTGTCAGTTACAGGCCAGAGAGCCGCTTTCGCCACCGGTGTTCCTCCATATATCTACGCATTTCACCGCTACACATGGAATTCCACTCTCCTCTCCTGCACTCAAGTCTACCAGTTTCCAATGCATACAATGGTTGAGCCACTGCCTTTTACACCAGACTTAATAAACCACCTGCGCTCGCTTTACGCCCAATAAATCCGGACAACGCTCGGGACCTACGTATTACCGCGGCTGCTGGCACGTAGTTTGCC
+
CCCCC@EGGGGGGGGGGGGGGGCGGGGGGGGGGGEGGGGEGFGGGCCFGGGGGGGGGGGGGFFGGGGGGFCFGEGGGGGGGGGGGDEGGGGGGGCEGGFFF9DFGEGFEG@FDFGFGGGGGEEFGG@FFGGGGGGGGGGGGGGFGGGGFGGFGCGGDFGGGGFCFFGEGGGFFFDFFGDFCGGGGGGGGGGCG?FDGCFGFFGFFG95=F9B7CG>CE8;5DDBD>A>2/25@=BE>>DFG@@@FGE)>DD<>BG@591614/4DC:3>B??4C)-<946>B9B?BB:BC)*.4(-)+-)5
@M04650:207:000000000-C238N:1:1101:21458:6405 2:N:0:19
GGACTACTGGGGTTTCTAATCCTGTTTGCTACCCATGCTTTCGAGCCTCAGCGTCAGTTGATGCCCAGTAGGCCGCCTTCGCCACTGGTGTTCCTCCCGATATCTACGCATTCCACCGCTACACCGGGAATTCCGCCTACCTCTACATCACTCAAGAGTGCCAGTTTTGAGTGCACGCTATGGGTTGAGCCCATAGATTTCACACCCAACTTGACACCCCGCCTGCGCTCCCTTTACACCCAGTAATTCCGGACAACGCTGGCCACCTACGTTTTACCGCGGCTGCTGGCACGTAGTTAGC
+
CCCCCGGGGGGGGGGGGGGGGGGGGGGGGGGGGGGGGGGGGGGFGGGGGGGGGGGGGGGG<FGGGGGGDGCFGGGGGGGGGGGGGGGGGGGGGGGGGGGGGGGGGGGGGGGGGGGGGGGGGGFFFGE7CFGGGGGGGGGGGGGFGGGFGGGFGGGC:@DGGGGGGCFA=EGGGFGGGGD+:EFGGGGGCGG9,@,9:=FGG>C9;;/@24?CECC7A2ED=C(/6A>F6DFF@GF3A?GGGD061:<4>??93<DBG09:11D(0;(((4:2?F?2CC:F9>>(402)8G0<:B7::?<44
@M04650:207:000000000-C238N:1:1101:20058:6453 2:N:0:19
GGACTACAGGGGTTTCTAATCCTGTTTGCTCCCCTAGCTTTCGCACTTCAGCGTCAGTTTTTGTCCAGTGAGCTACCTTCGTCATCGGCATTCCTACATATATCTACGAATTTCACCTCTACTCATGTAGTTCCGCCCACCTTTCCACTACTCTAGAATTTCAGTTTCGTCGGCAAGCTAATGGTTGAGCCACTAGTTTTCACCGTCGACTTGAAACCCCGCCTAGATGCCCTTTATGCCCAATAATTCCGGATAACGCTTGCGACATACGTATTACCGCGGCTGCTGGCACGTATTTAGC
+
CCCCCGGG<E@FFFF9FE<CFGGGGGGCAFGF<BEFCFGGGGEC7FCFF<CECFE,CC,EFGGGGGGAE<,CCFGGFFGGDE@F@E<CFEEGGGFBFAFEGFDFGGGGD=F,CFFEFGGGGFFG;F<FF9AEAFGCE>EGGG80EEF,A@DD8EGFD8DFFGFCFG=DBFG7=F>=+DFFD;DEGD6DCFFGFGECFGGGF9DFA0+3);DDE7CDFDED94A>2;*=CC:=6?F9F?F:F@@36FCC>+86;5>AF@>;28C3)=34)..8?E8)<2406(99>(,.(:7C22245F4<A
@M04650:207:000000000-C238N:1:1101:4613:6485 2:N:0:19
GGACTACAGGGGTATCTAATCCTGTTTGCTACCCATGCTTTCGAGCCTCAGCGTCAGTTGATGCCCAGTAGGCCGCCTTCGCCCCTGGTGTTCCTCCCGATATCTACGCATTCCACCGCTACACCGGGAATTCCGCCTACCTCTACATCCCTCAAGAGTGCCAGTTTTGAGTGCCCGCTATGGGTTGAGCCCATAGATTTCACACCCAACTTGACACCCCGCCTGCGCTCCCTTTACACCCAGTAATTCCGGACACCGCTTGCCACCTACGTTTTACCGCGGCTGCTGGCCCGTAGTTAGC
+
6--8A8EEFGG7FCCDGGAFFEFDFAAFGEFFGC<FCEGGGG7FEEGGG<8F:FG7FFGC9CE@C@DFGGA9CF:CFGGGGGG7CFDCE,C=FFAFFFG7C7>FA,C,C+C:F<,CF7E0@F,BFGG+@4AFFGC@EEGGGGGFDGAAF8BFFG,9==EFGD,,@A@ECEDFGF,ACDGEC,,@FFG6,?F:EFG,2=DFDFGAA9C)5DC+*42=A2=425373F>EBG;F@FF3;3BF836.7*62C?40(77(19196?F?FFF70:(,.A8)<*((((-41:B3(:(:9,,(40)44
@M04650:207:000000000-C238N:1:1101:21360:6521 2:N:0:19
GGACTACCGGGGTTTCTAATCCTGTTTGCTCCCCACGCTTTCGAGCCTCAGTGTCAGTTACAGGCCAGAGAGCCGCTTTCGCCACCGGTGTTCCTCCATATATCTACGCATTTCACCGCTACACATGGAATTCCACTCTCCTCTCCTGCACTCAAGTCTACCAGTTTCCAATGCATACAATGGTTGAGCCACTGCCTTTTACACCAGACTTAATAAACCACCTGCGCTCGCTTTACGCCCAATAAATACGGACAACGCTCGGGACCTACGTATTACCGCGGCTGCTGGCACGTAGTTAGCC
+
CCCCCFGGGGGGGGGGGGGGGGGGGGGGGGGGGGFGGGGGGGGFGGGGGGGDGGGGGGGGGACEGGGCFFGGGGGGFEGGGGG7FGGGEGGFGGGGGGAFGFFCFDFGCEGGGGGGGGDGGGGGGCCGGGGGGGGGGGFGGGGFGGFFGGGDDE8FFGCFGGFGD=CDDCEFF?CG8=EFCF6EFEGG6ECFGFG6;CFFG9DAF*?A=*=8AFCC8BF4@DB)<)6:>DB@DCFE:@GEG<3ED7C)28)16BGF53,461C;GGB>?<<>2+)<<*44(3134>F::6,/,(((.+)..
@M04650:207:000000000-C238N:1:1101:20736:6565 2:N:0:19
GGACTACTGGGGTATCTAATCCTGTTTGCTCCCCACACTTTCGAGCCTCAGTGTCAGTTACAGGCCAGAGAGCCGCTTTCGCCTCCGGTGTTCCTCCATATATCTACGCATTTCACCGCTACACATGGAATTCCACTCTCCTCTCCTGCACTCAAGTCTCCCAGTTTCCAATGCACACAATGGTTGAGCCACTGCCTTTTACATCAGACTTAAGAAACCACCTGCGCTCGCTTTACGCCCAATAAATCCGGACAACGCTCGGGACCTACGTATTACCGCGGCTGCTGGCACGTAGTTAGCC
+
CCCCCGGGGGGGGGGGGGGGGGGFGGGGGGGGGGGGGGGGGGGGGGGGGGGGGGGGFGGGGGGGGGGGGGGGGGGGGGGFFGGGGGGDFGGGGGGGGGGGGGGFCGGGDGGGGGGGGGGDEGGGGGGGGEFGGGGGGGGGGGG7DFGGGGGFGGGGGGFGGGGGGGGGFGGGGGGGGGGGGG8EC+DFFEFFGCFGGGGGGFGFFGGFFGGGFGCGFBFGFGBEDFFA=D29DCCC4@EGGB@3CFFE6>5;2D5@GBFD@>>1>E?4::4<<FF>C*44,42,1::4:*5A?:<FFF4<?
@M04650:207:000000000-C238N:1:1101:10784:6618 2:N:0:19
GGACTACCCGGGTATCTAATCCTGTTTGCTCCCCATACTTTCGAGCCTCAGCGTCAGTTGATGCCCAGTAGGCCGCCTTCGCCACTGGTGTTCCTCCCGATATCTACGCATTCCACCGCTACACCGGGAATTCCGCCTACCTCTACATCACTCAAGAACGCCAGTTTTGAACGCAGTCTATGGGTTGAGCCCATAGTTTTCACATTCAACTTGGCATTCCGCCTGCGAGCCCTTTACACCCAGTAATTCCGGACAACGCTTGCCACCTACGTTTTACCGCGGCTGCTGGCACGTAGTTAGC
+
CCCCCGGFGGGGGGGGGGGGGGGDGGGGGGDGGGGGFFGGGGG@,CGGGGGGGGGGGGGE,,,<EFFFF<9E9FGGGGGGGGGGGGGEGGGGGGGGGGGGGGGGGGGGGGEGGGGGG7BGGGGGG@EGGGGGGGFGCC@FGGGFGGGFGEGFG,DE9DDEEFGDFFFF8EGF?GGGECF,=@,@FFGFGG?F7A,=CEGGGFF+:8+=?GGGF<CGF:FG2C?@;F63(2.2=FFEF<FGGFDF+06AFFF>(7DFG;9:14C(*<::2?(4(A65EF:BBFF;4?07:E(A:<08??9)5
@M04650:207:000000000-C238N:1:1101:27143:6661 2:N:0:19
GGACTACCGGGGTATCTAATCCTGTTTGCTCCCCACGCTTTCGAGCCTCAGCGTCAGTTACAGTCCAGAGAGTCGCCTTCGCCACTGGTGTTCTTCCTAATCTCTACGCATTTCACCGCTACACTAGGAATTCCACTCTCCCCTCCTGCACTCTAGATTCCCAGTTTGGAATGCAGCACCCAGGTTAAGCCCGGGTATTTCACATCCCACTTAAGAATCCGCCTACGCTCCCTTTACGCCCAGTAAATCCGGACAACGCTCGCCACCTACGTATTACCGCGGCTGCTGGCCCGTAGTTAGC
+
CCCCCGGGGGGGGGGGGGGGGGFGGGGGGGGGGGGGGGGGGGGGGGGGGCFGGGGGGGGGGGGGGGGGGGGEFGGGGGGGGGGGGGFFFFGGGGGGGGGGGGGGGGGGGEGGGGGGGGGGGGGGAFGGFFGGGGGGGGFEGFGFGCFGGGGFF9D8FG,>EDFCGFFGGGGGGGG8DGFGEEFGGGGGCFGGG5EEGDGGGFGFFG4FEFFGFGCCFEGGFGFDDF?FFGFFFGFFFFDCGF?EDF35:AEB<DGFGFF::>GFGGF?:7(..<:<FG?F037296?48*4:((((.+6).
@M04650:207:000000000-C238N:1:1101:10275:6688 2:N:0:19
GGACTACCCGGGTTTCTAATCCTGTTTGCTACCCATGCTTTCGAGCCTCAGCGTCAGTTGATGCCCAGTAGGCCGCCTTCGCCACTGGTGTTCCTCCCGATATCTACGCATTCCACCGCTACACCGGGAATTCCGCCTACCTCTACATCACTCAAGAACGCCAGTTTTGAACGCAGTCTATGGGTTGAGCCCATAGTTTTCACATTCAACTTGGCATTCCGCCTGCGCTCCCTTTACACCCAGTAATTCCGGACAACGCTTGCCACCTACGTTTTACCTCGGCTGCTGGCACGTAGTTAGC
+
CCCCCGGGGGGGGGGGGGFGGGGGGGGGGGGGGGGGGGGGGGGGGGGGGGGGGGGGGGGGFGGGGGGGGGGGGGGGGGGGGGGGGGGGGGGGGGGGGGGGGGGFGGGGGGGGGGGGGGGGGGGGGGGGGGGGGGCFGGGGGGGFDGGGGGFFFFGGGGGGGGEGGGFAFEAEDECECFFGGF,3FGGGFGGGGGGGGGGGGFGFFGDFEFGFE6CFB7CF2C@0(=>E9DFFDGFFF3EGGFFEGGFFGFF(8>D6FBF?:?38>EB84:?FFGFAGG9<:03:>:4)4=<EFBBBBGF).
@M04650:207:000000000-C238N:1:1101:13265:6754 2:N:0:19
GGACTACAAGGGTATCTAATCCTGTTTGCTCCCCACGCTTTCGAGCCTCAGTGTCAGTTACAGGCCAGAGAGCCGCTTTCGCCACCGGTGTTCCTCCATATATCTACGCATTTCACCGCTACACATGGAATTCCACTCTCCTCTCCTGCACTCAAGTCTACCAGTTTCCAATGCATACAATGGTTGAGCCACTGCCTTTTACACCAGACTTAATAAACCACCTGCGCTCGCTTTACGCCCAATAAATCCGGACAACGCTCGGGACCTACGTATTACCGCGGCTGCTGGCCCGTAGTTATCC
+
CCCCCGGGGGGGGGGGGGGGGGGGGGGGGGGGGGGGGGGGGGGGGGGGGGGGGGGGGGGGGGGGGEGGGGGGGGGGGGGGGGGGGGGGGGGGGFGGGGGGGGGGGGGFGGDGGGGGGGGGDFGGCGGGGGGGGGGGGGGGFGGFGFGFFGGFGFGGGGGGGGCEFFGGGGCEFGAAAFFDGF8EFGGGGGFFFFGGGGGGGFGFFGGABCFGCFGGFFCFFGFFD4@92/>@F5+/)8@@<26;GFEC7>581>GD527690C>DE:25::2-85>F31902;08?250:8769(,62).6
@M04650:207:000000000-C238N:1:1101:5609:6754 2:N:0:19
GGACTACCCGGGTTTCTAATCCTGTTTGCTACCCATGCTTTCGAGCCTCAGCGTCAGTTGATGCCCAGTAGGCCGCCTTCGCCACTGGTGTTCCTCCCGATATCTACGCATTCCACCGCTACACCGGGAATTCCGCCTACCTCTACATCACTCAAGAGTGCCAGTTTTGAGTGCACGCTATGGGTTGAGCCCATAGATTTCACACCCAACTTGACACCCCGCCTGCGCTCCCTTTACACCCAGTAATTCCGGACAACGCTTGCCACCTACGTTTTACCGCGGCTGCTGGCACGTAGTTAGC
+
CCBC@FGGGGGGCCCGGFGGGGGGGFGGGGGGGGGGFGGGFGG@FEEG@FGGGFFFGFAFFGFFGGGGGGFGGGD7FFFGDGGDFFGGFFGGFCFGGGGGCGGGGGGGDFGGGEFDF7CDBFFGGGGGGGCFGGBEG>+FGF9FFGG85ADBDFFGGCGGGGFGGFGG?+43=;C76D74@3:DFCC?FGG*,;<<CC9:7=,+*;@F288CEFFGAB=CBGF?=49D37(/6CFCFCF@:(,5::>AFFFF?FGFF9>0:09>C??72:1.4CB9<7?F009((44,3=7?(.40405<:
@M04650:207:000000000-C238N:1:1101:8274:6760 2:N:0:19
GGACTACCGGGGTTTCTAATCCTGTTTGCTCCCCACGCTTTCGAGCCTCAGTGTCAGTTACAGGCCAGAGAGCCGCTTTCGCCACCGGTGTTCCTCCATATATCTACGCATTTCACCGCTACACATGGAATTCCACTCTCCTCTCCTGCACTCAAGTCTACCAGTTTCCAATGCATACAATGGTTGAGCCACTGCCTTTTACACCAGACTTAATAAACCACCTGCGCTCGCTTTACGCCCAATAAATCCGGACAACGCTCGGGACCTACGTATTACCGCGGCTGCCGGCCCGTATGTGACC
+
CCCCCGGGGGGGG@FGGGGFGGGGGGGGGGGGGGGGGGGGGGGGGGGGGGGGGGGGGGGGGGGGGCGGFEGGGGGDFGDFGGGGGGGGEGGGGGGGGGGGGGGGGGGGGGGGGGGGGGGDGGGGGCFGFGGGGGGGGGGGGGGFGGGGGGGFGGGGG89EFFF,:ECCAGGGGGFGGGG6<FGGGGGGGGCF?CFFGGGCFACF6CDCCCDF;7B7B@87);5<=E=8599>25AED@DGG<1);+).9AA69BG?D02((4/(/A?)58:?BFABF*((-113((-((*-2(,(,.2)-)
@M04650:207:000000000-C238N:1:1101:22016:6797 2:N:0:19
GGACTACTAGGGTATCTAATCCTGTTTGCTACCCATGCTTTCGAGCCTCAGCGTCAGTTGATGCCCAGTAGGCCGCCTTCGCCACTGGTGTTCCTCCCGATATCTACGCATTCCACCGCTACACCGGGAATTCCGCCTACCTCTACATCACTCAAGAGTGCCAGTTTTGAGTGCACGCTATGGGTTGAGCCCATAGATTTCACACCCAACTTGACACCCCGCCTGCGCTCCCTTTACACCCAGTAATTCCGGACAACGCTTGCCACCTACGTTTTACCGCGGCTTCTGGCACGTCGTTCGC
+
CCCCCGGFGGGGGGGGGGGGGGGGGGGGGGGGGGGGGGGGGGGGGGGGGGGGGGGGGGGGCAGGGGGGFGGGGGGGGGGGGGGGGGGGGGGGGGGGGGGGGGGGGGGGGGGGGGGGGDGGGGGGGG7EGGGGGGGGGG6FGGGFGGFGGGGDGGFGCDFCFFAFFGGA3+3>DGFFDDE+4,8DGGG?CGCGCCCFC+@AFFGFFDDF>GGGFCCGF=EGFGBDDFFF1C@F@GFCFEGGGD<E@F?EGAF01><?G9>F?0FBCFF?(81:?GF2CF?F>>F2((6)-<8E6<06;C((3
@M04650:207:000000000-C238N:1:1101:20221:6832 2:N:0:19
GGACTACCAGGGTATCTAATCCTGTTTGCTCCCCACACTTTCGAGCCTCAGTGTCAGTTAATGTCCAGCAGGCCGCCTTCGCCACTGGTGTTCCTCCCGATATCTACGCATTCCACCGCTACACCGGGAATTCCGCCTGCCTCTCCATCACTCAAGAACGCCAGTTTTGAACGCACGCTATGGGTTGAGCCCATAGATTTCACGTCCAACTTGGCATCCCGCCTGCGCTCCCTTTACACCCAGTAATTCCGGACAACGCTTGCCACCTACGTTTTACCGCGGCTGCTGGCACGTAGTTAGC
+
CCCCCGGGGGGGGGGGGGGGGGGGGGGGGGGGGGGGGGGGGGGGGGGGGGGGGGGGGGGGFGGGGGGGGGGGGGGGGGGGGGGGGGGGGGGGGGGGGGGGGGGGGGGGGGGGGGGGGGGDGGGGGGDGGGGGGGFGGGGGGGGFGGGGGGGFGGGGGDGGGGGDGGGGGGGGGGEGGGGGGGGGGGGFGGGGCFGGGCCEGFGFFGGFFGG:CGGFABGG?DBFFFFFFGFF@GFFFFGGG:BFGGBAFF@><5):FBB???F:>EF<7?F?FG?AFF8;>96>FFBD?C<F?:7:,<)5.
@M04650:207:000000000-C238N:1:1101:17253:6839 2:N:0:19
GGACTACACGGGTTTCTAATCCTGTTTGCTCCCCACGCTTTCGAGCCTCAGTGTCAGTTACAGGCCAGAGAGCCGCTTTCGCCACCGGTGTTCCTCCATATATCTACGCATTTCACCGCTACACATGGAATTCCACTCTCCTCTCCTGCACTCAAGTCTACCAGTTTCCAATGCATACACTGGTTGAGCCCCTGCCTTTTACACCAGACTTAATAAACCACCTGCCCTCGCTTTACGCCCAATAAATCCGGACAACCCCCGCGCCCTCCGTATTACCCCGCGGCCTGGCCCGTAGTTTGCC
+
CCCCCGGGGGGGGGGGGGGGGGGFGGGGGGGGGGGGGGGGGGGFFGGGGGGGFGGGGGFEGGGGGGGG8CFEGGGG7FFEGGGGGFGGEFGGGGGGGGEGFGGGGGGGFGGGGGGGG@EGGGGG:?AFFFGFGGGFGG8FGFGFGGGGFGGFGGGG9,@=AFGCFGAC9E,;8FD:DDF,9CDGG+8@FC:6+@D;2BFG7?,A6*;*13;+*;+=@6C*5?44)*0*-7:@(7+065:F*((6*@7);)0:(2*2*3((,(1-7C(1(7,.4<)-:4190((-4:((3/(*(-4(6+).5
@M04650:207:000000000-C238N:1:1101:8153:6859 2:N:0:19
GGACTACCAGGGTTTCTAATCCTGTTTGCTCCCCACGCTTTCGAGCCTCAGTGTCAGTTACAGGCCAGAGAGCCGCTTTCGCCTCCGGTGTTCCTCCATATATCTACGCATTTCACCGCTACACATGGAATTCCACTCTCCTCTCCTGCACTCAAGTCTCCCAGTTTCCAATGCACACAATGGTTGAGCCACTGCCTTTTACATCAGACTTAAGAAACCACCTGCGCTCGCTTTACGCCCAATAAATCCGTACAACGCTTGGGACCTACGTATTACCGCGGCTGCTGGCACGTAGTTAGCC
+
CCCCCGGGGGGGGGGGGGGGGGGGGGGGGGGGGGGGDGGGGGGGGGGGGGGGGGGGGGGGGGFGGGGGGGGGGGGGGGGGGGGGGGGG@FEGGGGGGGGGGGGGDGFGGGGGGGGGGCEGGGGGGGGGGFFGGGGGGGFGGGGFGGFGGGGFGFFGGG9;9==DFFAFGGCCGGGFDFGCFGGGFFCFGGDD6CCGGGGGGFCAFFDACGGD*5=C>DCCCD22=>>5A4@?DGFFFFGGG6@FGG?C4>)34BGED911;?1,7E:)(-,59C><CC1(29((4480:*)*4,(,.+.45
@M04650:207:000000000-C238N:1:1101:11305:6866 2:N:0:19
GGACTACCGGGGTTTCTAATCCTGTTTGCTCCCCACGCTTTCGAGCCTCAGTGTCAGTTACAGGCCAGAGAGCCGCTTTCACCACCGGTGTTCCTCCATATATCTACGCATTTCACCGCTACACATGGAATTCCACTCTCCTCTCCTGCACTCAAGTCTACCAGTTTCCAATGCATACAATGGTTGAGCCACTGCCTTTTCCACCAGACTTAATAAACCACCTGCGCTCGCTTTACGCCCAATAAATCCGGACAACGCTCGGGACCTACGTATTACCGCGGCTGCTGGCCCGTAGTTAGCC
+
CCCCCEGGGGGGGGGGGGGGGGGGGGGGGGGGGGGGGGGGGGGFGGGGGFGFGGGGGGGGGEGGGGGGGGGGGGGGCFGGEGGGGGGGGGGGGGGGGGGGGGGGGGGGDFGGFGGFFEEDGGGGEFGGGGGGGGGGGGGGGGGF?FFGCDFFGGDF=AFGGGGDF=DDFAFGCGGGGGG8AFFGGGGFCGGEFFGGGGFG+;>AF5D>CGCCCFFGFFGGDGFEF>2)6):9>FFEDFGEG7@;CGECGFBF@FG08;(49910CE?<8<?<9C)-</6(7970:??>?F6CB06(5+6).
@M04650:207:000000000-C238N:1:1101:20617:6935 2:N:0:19
GGACTACCAGGGTATCTAATCCTGTTTGCTCCCCACGCTTTCGAGCCTCAGTGTCAGTTACAGGCCAGAGAGCCGCTTTCGCCACCGGTGTTCCTCCATATATCTACGCATTTCACCGCTACACATGGAATTCCACTCTCCTCTCCTGCACTCAAGTCTACCAGTTTCCAATGCATACAATGGTTGAGCCACTGCCCTTTACACCAGACTTAATAAACCACCTGCGCTCGCTTTACGCCCAATAAATCCGGACAACGCTCGGGACCTACGTATTACCGCGGCTCCTGGCACGTAGTTAGCC
+
CCCCCGGG8FGGGGGGGGGGGGGGGG<FGGGGGGGGGGGGGGG<,CFGGGGEFGGGGG9FGGGDGGGGGGGEGDGG:FGGGGGGEEGGGGGGGFGGGGDGGGGGGGGGGGGGFGGGGGDGGGGG,=FGGGGGGGGGGGGGGDGFEGEGGGGFG8@D@EC=EGCEGEC;FEC;=DCCD+29@:,8C=DECDDFGGGG+=FG?C,;F795>7F+:9+?B*@*:97629=4>DF@FG=EFFGG@@8;FFE<F)=<93F@C>(66;C9DG(,.-(56+).C*4>9((((54:6*5/4086236<?
@M04650:207:000000000-C238N:1:1101:23682:6941 2:N:0:19
GGACTACAGGGGTTTCTAATCCTGTTTGCTACCCATGCTTTCGAGCCTCAGCGTCAGTTGATGCCCAGTAGGCCGCCTTCGCCACTGGTGTTCCTCCCGATATCTACGCATTCCACCGCTACACCGGGAATTCCGCCTACCTCTACATCACTCAAGAGTGCCAGTTTTGAGTGCACGCTATGGGTTGAGCCCATAGATTTCACACCCAACTTGACACCCCGCCTGCGCTCCCTTTACACCCAGTAATTCCGGACAACGCTTGCCACCTACGTTTTACCGCGGCTGCTGGCACGTAGTTAGC
+
CCCCCGGGGGGGGGGGGGGGGGGGGGGGGGFGGGGCGGGGGGG8FGGGGGGGGGGGGGGGCCFGGGGGFGGGGGGGGGGGGGGGGGGGGGGGGGGGGGGGGGGGGGGGGGGGDGGGGGGGGGGGGGGGGGGGGGGGGGGGGGEFFGGGFGGFF8EFGEFGGGGGGGGGFECGGGDCEC6+CG?FGGEGGGGGGGGF+2@F7+;9FGDF4DGCE>*=6:=C9D0(,;93;GB?@EF<F3CFC(2@C7AA>FFB?:D19261<:CBGF<:?F63:FBAGG6>>9B(((,4:EBG6((.-<<24
@M04650:207:000000000-C238N:1:1101:27898:6976 2:N:0:19
GGACTACACGGGTATCTAATCCTGTTTGCTCCCCACGCTTTCGAGCCTCAGTGTCAGTTACAGGCCAGAGAGCCGCTTTCGCCACCGGTGTTCCTCCATATATCTACGCATTTCACCGCTACACATGGAATTCCACTCTCCTCTCCTGCACTCAAGTCTAACAGTTTCCAATGCATACAATGGTTGAGCCACTGCCTTTTACACCAGACTTAATAAACCACCTGCGCTCGCTTCACGCCCACTAAATCCGGACAACGCTCGGGACCTACGTATTACCGCGGCTGCTGGCACGAAGTTAGCC
+
666A,CFFGG7@:FGEG9F99EE9CF,EEGFF<:CFGDGEGDE8F7:E=E<@<FAECFFGFFGEG@EFGGDFG,+@FF7FGC@F,EF+FG:,,C;A<FFECFFD9F<DECEGDEFAE?+@8>>EGGDGG?AEFED9EDEC8DF9DGGFF88D88D=D=>C,,=E:DE;=9EGDFF=@6@D,>8F9@,D6:EG?CEFGGGGGFF9**3*17@F5;<<+0,34*-:B54A@D>DF*;7?98<<(,6DGC<FB5;,>*/).(6009>D834,2:BA2-<3/,(4;900)),404*((--.+)6>
@M04650:207:000000000-C238N:1:1101:14544:6980 2:N:0:19
GGACTACTGGGGTTTCTAATCCTGTTTGCTCCCCACGCTTTCGAGCCTCAGTGTCAGTTACAGGCCAGAGAGCCGCTTTCGCCTCCGGTGTTCCTCCATATATCTACGCATTTCACCGCTACACATGGAATTCCACTCTCCTCTCCTGCACTCAAGTCTCCCAGTTTCCAATGCACACAATGGTTGAGCCACTGCCTTTTACATCAGACTTAAGAAACCACCTGCGCTCGCTTTACGCCCAATAAATCCGGACAACGCTTGGGACCTACGTATTACCGCGGCTGCTGCCACGTAGTTAGCC
+
CCCCCGGGGGGGGGGGGGGGGGGGGGGGGGGGGGGGGGGGGGGGGGGGGGGGGGGGGGGGGGGGGGGGGGGGFGGGGGFGGGFGGGGGFGGGGGGGGGGGGGGGGGFGGFGGGGGGGGGGGGGGGGGGGGGGGGGGGGGGGGGFGGGGGGGFGGGGFGFFGGGGGGFGGGCCFFGGGGGGFAGGGDCCGFFFFGG???CF?FGFFFDFEGEFFDCGFF>CDDFFFF9*5C@@BGFFEFGEC@@E7@3?DB51>DC;DBF0<?*6FC?4723))<<<3746,429?DF24<8*-2<?F:)::
@M04650:207:000000000-C238N:1:1101:6974:6984 2:N:0:19
GGACTACTAGGGTATCTAATCCTGTTTGCTCCCCACGCTTTCGAGCCTCAGTGTCAGTTACAGGCCAGAGAGCCGCTTTCGCCTCCGGTGTTCCTCCATATATCTACGCATTTCACCGCTACACATGGAATTCCACTCTCCTCTCCTGCACTCACGTCTCCCAGTTTCCCATGCACACAATGGTTGAGCCACTGCCTGTTACATCAGACTTAAGAAACCACCTGCGCTCGCTTTACGCCCACTAAATCCGGACAACGCTTGGGACCTACGTACTACCGCGGCTGCCAGCGCGTAGGTAGCC
+
CC<CCCFGGGGGFGGGGFGGFGGGGGGGGGCGGGFE7FEGGGGGGCFGCCFFGGA,ECCEGFFGGFCF<CFGGGGGGGD9B7BEBFCE+>FGFFCCFCG<FFFFFGFGGECFEGGGC++@++=FFGGGGGGGDFCFDEGGGFGFFGG8EF8DG8,@FFG=,>=8,C:DD,@FF89EEFEDGFFGGG8FCCFF77EGC?DCCF9CACFAEC7=C7C8FCGF2D4=@B=>AGF9B*8>EF*<F(,/0;))*.036:5189D?@:1.*;820<?)(*66*1(-29>90(),(*(14-(--<4>2
@M04650:207:000000000-C238N:1:1101:24064:7046 2:N:0:19
GGACTACTCGGGTATCTAATCCTGTTTGCTCCCCACGCTTTCGAGCCTCAGTGTCAGTTACAGGCCAGAGAGCCGCTTTCGCCTCCGGTGTTCCTCCATATATCTACGCATTTCACCGCTACACATGGAATTCCACTCTCCTCTCCTGCACTCAAGTCTACCAGTTTCCAATGCATACAATGGTTGAGCCACTGCCTTTTACACCAGACTTAATAAACCACCTGCGCTCGCTTTACGCCCAATAAATCCGGACAACGCTCGGGACCTACGTATTACCGCGGCTGCTGGCACGTAGTTAGCC
+
CCCCCGGGGGGGGGGGGGGGGGGGGGGGGGGGGGGGGGGGGGGGGGGGGGGGGGGGGGGGGGGGGGGGGGGGGGGGGGGGEGGGGGGGGGGGGGGGGGGGGGGGGGGGGGGGGGGGGGGGGEGGGGGGGGGGGFGGGGGGGGGFGGGGGGGFGGGGGGGGGGFDACEGGGGGGGGGGGGEFGFGGGGGGG@FFCFGGGGGGFFFFGGFFGGGEGGGFFGGFGD=BDF?4D@FDGACFFGCFDDFGGEE*>A?BEGFG9<09>D0>E??FF??FCA<CG>019BFB77?:08E61:<<<6:4
@M04650:207:000000000-C238N:1:1101:14868:7082 2:N:0:19
GGACTACTGGGGTATCTAATCCTGTTTGCTCCCCACGCTTTCGAGCCTCAGTGTCAGTCACAGGCCAGCGAGCCGCCTTCGCCTCCGGTGTTCCTCCATATATCTACGCATTTCACCGCTACACCTGGAATTCCACTCGCCTCTCCTGCACTCCAGTCCCCCAGTTTCCAATGCACACACTGGTTGAGCCACCGCCTTTTCCCTCAAACTTAAGACACCCCCTGCGCCCCCTTTACGCCCAATAAATCCGGACAACGCTTGGGACCTCCGTATTACCGCGGCTGCTGGCCCGTAGTTTGCC
+
CCCCCGGGGGGGG7FGGGGGGGGGGGGGGGGGGGGGGGG@FGGCFGGGGGG<FGGFGC,CFGG,DFGG,C+@FGGG7FGGGGE:FGGGFFGGG<EGG,,CF9EFGGGGGGEG,AFFGGGGGGGG8,?FFFFGGGGG8F6FEGGFFCFGCFFFG8FGGE,D=FEEGG8;FC,30D,4EF9@,<C9C*@E7E8A,@C*/9FG+8,+3***0*10/+=*)(;)6<4((),)3)((6=+1)/=F5(422:))90713)91)1,(,(1,9C4)4(-,8F)6E*4((((3:5)505?7(((,.+.)4
@M04650:207:000000000-C238N:1:1101:19738:7095 2:N:0:19
GGACTACTCGGGTATCTAATCCTGTTTGCTACCCATGCTTTCGAGCCTCAGCGTCAGTTGATGCCCAGTAGGCCGCCTTCGCCACTGGTGTTCCTCCCGATATCTACGCATTCCACCGCTACACCGGGAATTCCGCCTACCTCTACATCACTCAAGAACGCCAGTTTTGAACGCACGCTATGGGTTGATCCCATAGATTTCACGTCCAACTTGGCATCCCGCCTGCGCTCCCTTTCCACCCAGTAAGTCCGGACACCGCTGTCCACCTCCGATTTACCTCGGTTGCTGGCACGTAGTTAGC
+
-@AB@FG,,B;@F@FDFGGGGGGGGGGGGGGGGGGGCGGGDFGF8FFGFF<E7FCCCFGGFEFGGGGGEFEEFFGGGGGFGGGGGGGGFGGGGCFEFGGDGGGFGGGDCGGGGGGFC>>DGGGE=:FDCDF8FFGGGDEBD?9?FGDGGGFFFG@FFFCE+CEGF9EC?+DD+<+4;5*@>FFGCF*1,,517C,4++7,++4;/?GD@4C+92*;8>C*6C;?1AB>(990(+//+<CF7::47C).2*<(-7C?3999(,05*<2:0(,((/-4:*)38(((-2.43*(+(.,,-+)--
@M04650:207:000000000-C238N:1:1101:10307:7111 2:N:0:19
GGACTACTCGGGTTTCTAATCCTGTTTGCTCCCCACGCTTTCGCACCTGAGCGTCAGTCTGTGTCCAGGGGGCCGCCTTCGCCACCGGTATTCCTCCAGATCTCTACGCATTTCACCGCTACACCTGGAATTCTACCCCCCTCTACAAGACTCTAGCCTGCCAGTTTCGAATGCAGTTCCCAGGTTGAGCCCGGGGATTTCACATCCGACTTGACAGACCGCCTGCGTGCGCTTTACGCCCAGTAATTCCGATTAACGCTTTCACCCTCCGTATTACCGCCGCTGCTGGCCCTGAGTTAGC
+
6@<@CEFGCFGDGGGGGGGFGGGFGGGGGGGGDGGGGGGGC?FE,@FFC,EFGEGDE<CF,C,CEFFGFFEEGFEGCGGGGGEEGGEEFCFFFGGA?FGGFDGFGGGGGGGDEBFGF+8=@@4FE,E?,=,=FFGGGGFCBDGB,EF9=EFFGGGGG6B8,@@FCFGCCFG,9;E9<7E7?:?1?:689D,1=E?7?DGF>73:CGF>D52*.**:=(;*29310;>@17;((:)478/C>:?0:C2)*=FB?5C<C:3?037)*33((,3146:9:04((479>>0)8*1:(424.<4))
@M04650:207:000000000-C238N:1:1101:20042:7122 2:N:0:19
GGACTACCAGGGTTTCTAATCCTGTTTGCTCCCCACGCTTTCGAGCCTCAGTGTCAGTTACAGGCCAGAGAGCCGCTTTCGCCACCGGTGTTCCTCCATATATCTACGCATTTCACCGCTACACATGGAATTCCACTCTCCTCTCCTGCACTCAAGTCTACCAGTTTCCAATGCATACAATGGTTGAGCCACTGCCTTTTACACCAGACTTAATAAACCACCTGCGCTCGCTTTACGCCCAATAAATCCGGACAACGCTCGGGACCTACGTATTACCGCGGCTGCTGGCCCGTAGTTAGCC
+
CCCCCFGGGGGGGGGGGGGGGGGGGGGGGGGGGGGGGGGGGGGGGGGGGGGGGGGGGGGGGGGGGGGGGGGGGGGGFEGGEGGGGGGGGGGGGGGGGGGGGGGGGGGGGGGGGGGGGGGGGGGGFGGGGGGGGGGGGGGGGGGFGGGGGGGFGFGGFCFCGGGGFFFGGGFGFGGGGGFGFGCGGG?FGGGCFEGGGGGGGFEF9CC5>DCF;GCCFEFFFGF@):=@4)9@DA6@EDEGGFF;FGEEGE)29B4;59<?9>C0CG?<??:2AC>AF<3424>>FF?(3*,:9>:6B7.6:
@M04650:207:000000000-C238N:1:1101:10485:7163 2:N:0:19
GGACTACCAGGGTATCTAATCCTGTTTGCTCCCCACGCTTTCGAGCCTCAGCGTCAGTTACAGTCCAGAGAGTCGCCTTCGCCACTGGTGTTCTTCCTAATCTCTACGCATTTCACCGCTACACTAGGAATTCCACTCTCCCCTCCTCCACTCTAGATTCCCAGTTTGGAATGCAGCACCCAGGTTAAGCCCGGGTATTTCACATCCCACTTAAGAATCCGCCTACGCTCCCTTTACGCCCAGTAAATCCGGACAACGCTCGCCACCTACGTATTACCGCGGCTGCTGGCACGAAGTTATC
+
CCCCCGGGGGGGGGGGGGGGGGGGGGGGGGGGGGGGGGGGGGGGGGGGFFGGGGGGGGGGGGGGGGGGGGGGGGGGGGGGGGGGGGGGGGDFGGGGGGGFGGGGGGGGGGGGGGGGGGDGCGGGGGGCFFGGG9>FGGAF@DEFGG,,A8EDG,CFFGEAD<8=DFFFEGFE6;EAFCGGGDE7@FEGGGGGGDDEGGGGGFGFFGGFFGGFAGFFA;FFBGFFF4955CB25FF48(=CF<06FG?CGFF,():@G(:(,-14*86:?BFF<C:)32-40901,(5:?5.+((-,:A4)6
@M04650:207:000000000-C238N:1:1101:19338:7164 2:N:0:19
GGACTACTCGGGTTTCTAATCCTGTTTGCTACCCATGCTTTCGAGCCTCAGCGTCAGTTGATGCCCAGTAGGCCGCCTTCGCCACTGGTGTTCCTCCCGATATCTACGCATTCCACCGCTACACCGGGAATTCCGCCTACCTCTACATCACTCAAGAGTGCCAGTTTTGAGTGCACGCTATGGGTTGAGCCCATAGATTTCACACCCAACTTGACACCCCGCCTGCGCTCCCTTTACACCCAGTAATTCCGGACAACGCTTGCCACCTACGTTTTACCGCGGCTGCTGGCACTTAGTTAGC
+
CCCCCGGGFGGGGGGGGGGGGGGGGGGGGGGGGGGGGGGGGGG@FGGGGGGGGGGGGGGGFFGGGGGGGGGCGGGGGGGGGGGGGGGGGGGGGGGGGGGGEGGGGDGGGGGGCFGGGGDGGGGGGGGGGGGGGGGGEGGGGGGFGGDGGGGFGDGFGFGGGGGGGGFGGG?GFGFEGG76CFGGGGGFFGGGCEDGGGG?EFGFFGG>BGGFEGGGFBGGFGFFFF>3>D>FFGF<F3CFGF;4CCA>78@1(7DBGFFFFBC?FGF<?FFF?G?>:C1>9;>17??F2C:9(.)).A2)-
@M04650:207:000000000-C238N:1:1101:19503:7174 2:N:0:19
GGACTACAGGGGTTTCTAATCCTGTTTGCTCCCCACGCTTTCGAGCCTCAGTGTCAGTTACAGGCCAGAGAGCCGCTTTCGCCTCCGGTGTTCCTCCATATATCTACGCATTTCACCGCTACACATGGAATTCCACTCTCCTCTCCTGCACTCAAGTCTCCCAGTTTCCAATGCACACAATGGTTGAGCCACTGCCTTTTACATCAGACTTAAGAAACCACCTGCGCTCGCTTTACGCCCAATAAATCCGGACAACGCTTGCCACCTACGTATTACCGCGGCTGCTGGCACGTAGTTAGCC
+
CCCCCGGGGGGGGGGGGGGGGGGGGGGGGGGGGGGGGGGGGGGGGGGGGGGGGGGGGGGGGGGGGGGGGGGGGGGGGGFGGGGGGGGGGGGGGGGGGGGGGGGGGGGGGGGGGGGGGGGGGGGGGGGGGFGGGGGGGGGGGGGFGGGGGGGFGGGGGGGGGGGGGGGGGGGGGFFGGGGGGGGGGGGGGGGFGGGGGGGGGFGFFGFAEGGGCFGGFBFGFDFFFEFEDGFF=EFFFFGGF@FFGGEFF>>@FFGFGBFFFBFBGG7>???FFGFFFD>F6>>>?BB??63:8:1,:<:9:
@M04650:207:000000000-C238N:1:1101:11151:7308 2:N:0:19
GGACTACCGGGGTTTCTAATCCTGTTTGCTACCCACGCTTTCGCGCTTTAGCGTCAGTATCTGTCCAGTAGGCTGGCTTCCCCATCGGCATTCCTACAAATATCTACGAATTTCACCTCTACACTTGTAGTTCCGCCTACCTCTCCAGTACTCTAGTTTAGCAGTTTCCAACGCAATACGGGGTTGAGCCCCGCATTTTTACATCAGACTTACTAAACCGCCTAGACGCGCGTTACGCCCAATAAATCCGGATAACGCTTGCGACATACGGATTACCCCGGCTGCTGGCCGGTCTGTATCC
+
CCCCCGGGGGGGGDGGGGGGGGGGGGGGFFFGGGGGGGGGGGGGGGDG8FGGGGGGGGGGGGGGGGGGGGGGGGGFGGGGEGGGGGGGGDGGGGGCFGGGGGGGGGFGGGGGGGGGGFGGGGGG;FGBF<FGGGGGGEGGGGGFGGCFG,EFG9FGGCFGGGGFGFGGFGGDDGGEGGGDGGGEGBFDCGGCEGG5>FF,/;9:B7DA>FDGFGGGFFFD2DD?@44=@D@(65AD3:GGG<?:FGFFGF>BBEF4D9??08319*8),((-4;.30*-7(7>1:0)2(*(24,((.+))6
@M04650:207:000000000-C238N:1:1101:15699:7334 2:N:0:19
GGACTACTCGGGTTTCTAATCCTGTTTGCTCCCCACGCTTTCGAGCCTCAGCGTCAGTTACAGACCAGAGAGCCGCCTTCGCCACTGGTGTTCCTCCATATATCTACGCATTTCACCGCTACACATGGAATTCCACTCTCCTCTTCTGCACTCAAGTTTCCCAGTTTCCAATGACCCTCCCCGGTTGAGCCGGGGGCTTTCACATCAGACTTAAGAAACCGCCTGCGCTCGCTTTACGCCCAATAAATCCGGACAACGCTTGCCACCTACGTATTACCTCGGCTGCTTGCACGTAGTTAGC
+
CCCCCGGGGGGGGGGGGGGGGGGGGGGGGGGGGGGGGGGGGGGGGGGGGGGGGGGGGGGGGGGGGGGGGGGGGGGGGGGGGGGGGGGGGGGGGGGGGGGGGGGGGGGGGGGGGGGGGGGGGGGG?FGGGFGGGGGGGGGGGGGFGGGGGGGFGGGGGGGGGGGGGGGGGGGGGFGGGGGGGGGGGGGGGGGEEGEGGGGGGFGFFFGF@GFG4CG>F8EFBGFFFFFB0>>>F5>BF0?CGFFBFGDAGFE6(7C?C3(4:0777E?<2>622E?DFG)5:1,2,8?)5:?F?<76?GA<4
@M04650:207:000000000-C238N:1:1101:27901:7354 2:N:0:19
GGACTACTAGGGTATCTAATCCTGTTTGCTCCCCACGCTTTCGAGCCTCAGTGTCAGTTACAGGCCAGAGAGCCGCTTTCGCCTCCGGTGTTCCTCCATATATCTACGCATTTCACCGCTACACCTGGAATTCTACCCCCCTCTACGAGACTCAAGCCTGCCAGTTTCGAATGCAGTTCCCAGGTTGAGCCCGGGGATTTCACATCCGACTTGACAGACCGCCTGCGTGCGCTTTACGCCCAGTAATTCCGATTAACGCTTGCACCCTCCGTATTACCGCGGCTGCTGGCACGGAGTTAGC
+
CCCCCGGGGGGGGGGGGGGGGGGGGGGGGGGGGGGGGGGGGGGGGGGFGFGFGGG9FGFFFFGGG@EFFFGGGGGGFGCFFGGGDF@FGGCFGFGGGGFFEFGFECFFGGGGGGGGGGGGGGGGGF8CBFEFFAEGGF+@EDEFGGG++==D?DFCFGGFGGGGGGGGGFCGDFGGFGGDFGGGGGGGGFGGGGGG*7FCC6DFFGG5@DG:E>FGF9FC63908F95(9>BB=FDFFGGC<:2CC4<:?;8<ED>F06<FFG<CCBF02908*5AFG(((34(-4)22:?GB090(06).
@M04650:207:000000000-C238N:1:1101:5362:7429 2:N:0:19
GGACTACTCGGGTATCTAATCCTGTTTGCTCCCCACGCTTTCGAGCCTCAGTGTCAGTAACAGTCCAGAGAGTCGCCTTCGCCACTGGTGTTCTTCCTAATCTCTACGCATTTCACCGCTACACCAGGAATTCCACTCTCCCCTCCTGCACTCTAGATTCCCAGTTTGGAATGCAGCTCCCAGGTTGAGCCCGGGTATTTCACATCCCACTTAAAAATCCGCCTACGCTCCCTTTACGCCCAGTACATCCGGACAACGCTCGCCACCTACGTATTACCGCGGCTGCTGGCACGTAGTTAGC
+
ACCCCGGFGGGGFGGGGGGGGG9FGGGGGFCGGGCCGGDGFGGCFGGGGGGFFFGFAF,,,<@FFFGG9C@F@FCGGFGGFGGGGD,CFGGGG,EEFF9FGFGGGGGCGGGEGGGGGDGGEG?F,A,BFDFFGGFG8>9FF=EFGG,AAC8<FGGF,=>,@FGGGAFD+8EADFFFD+@DF8D7DA@ECEDGEC+@7A@DFFGFFCD*8?FG@@8@F9FC=>55>F4AFD>=BGF4B2CCFD0@G+.77):1,:3=F1>;07CB<G6.(,2,3@>9CC12(46236?:>E09<:((4E)6>
@M04650:207:000000000-C238N:1:1101:12748:7433 2:N:0:19
GGACTACTCGGGTATCTAATCCTGTTTGCTCCCCACACTTTCGAGCCTCAGCGTCAGTTAATGTCCAGCAGGCCGCCTTCGCCACTGGTGTTCCTCCCGATATCTACGCATTCCACCGCTACACCGGGAATTCCGCCTGCCTCTCCATCACTCAAGAACGCCAGTTTTGAACGCACGCTATGGGTTGAGCCCATAGATTTCACGTCCAACTTGGCATCCCGCCTGCGCTCCCTTTACACCAAGTAATTCCGGACAACGCTTGCCACCTACGTTTTACCGCGGCTGCTGGCACGTAGTTAGC
+
CCCCCGGGGGGGGGGGGGGGGGGGGGGGGGGGGGGGGGGGGGGGGGGGGGGGGGGGGGGGGGGGGGGGGGGGGGGGGGGGGGGGGGFGGGGGGGGGGGGGGGGGGGGFGGGEGGGGGGDGGGGGGGGGGGGGGGGDE>FGGGGDGGGGGGGFGGGFGGGGGGGGGFGF6EGGGGCEEGC>EEGGG<8DFFFGGGGGFGFGFCFFFGDEFCCCCFGGFFGGFGFFF4,:179?DGFAF<@F*,49CF26:FF607C:C6;6,(587??0(.8:<GF<FF09>FF93(.57E0?:22(-0.6-
@M04650:207:000000000-C238N:1:1101:16544:7435 2:N:0:19
GGACTACTGGGGTTTCTAATCCTGTTTGCTACCCATGCTTTCGAGCCTCAGCGTCAGTTGATGCCCAGTAGGCCGCCTTCGCCACTGGTGTTCCTCCCGATATCTACGCATTCCACCGCTACACCGGGAATTCCGCCTACCTCTACATCACTCAAGAGTGCCAGTTTTGAGTGCACGCTATGGGTTGAGCCCATAGATTTCACACCCAACTTGACACCCCGCCTGCGCTCCCTTTACACCCAGTAATTCCGGACAACTCTTGCCACCTACGTTTTACCGCGGCTGCTGGCACGTAGTTAGC
+
<CCCCGGGFFGGGGGGGGGGGFGFGGGGGGGGGGGGGGGGGGGGGGGGGFGGGGGGGGGFGGGGGGGGGGGGGGGGGGGGGGGGGGGGGGGGGGGGGGGGGGGGGGGGGGGGGGGGGGGGGGGGGGDGGGGGGGGGGGGGGGGFADCFFGGFGFGDGCGGGGGGG9@CDE8CDFFGGGGGDFCFGC>?<EGGCEGGGGGGGFGFF4CF=DGGFGGGFFGG(567?:>F(3:@FFFEFFCGGD0=7FAADF414@CBG)<B2):(*<<2?:BB0F(:E>:269(39?:7>G?FBB:8<F<4:
@M04650:207:000000000-C238N:1:1101:4779:7436 2:N:0:19
GGACTCCCTGGGTTTCTAATCCTGTTTGCTCCCCACGCTTTCGAGCCTCAGTGTCAGTTACATGCCAGAGAGCCGCTTTCGCCACCGGTGTTCCTCCATATATCTACGCATTTCACCGCTACACATGGAATTCCACTCTCCTCTCCTGCACTCAAGTCTACCAGTTTCCAATGCATACAATGGTTGAGCCACTGCCTTTTACACCAGACTTAATAAACCACCTGCGCTCGCTTTCCGCCCAATAAATCCGTACAACGCTCGGGACCTACGTATTACCGCGGCTGCTGTCTCGTAGTTTGCC
+
AC@CC,CF,EDEGGGGGCFGGGFCFFGGGGGFFEGGEGGGGGFFEGGCE,C<FFGF9FF,E9,ED@DFF8<FFGGGGGGGEGGGGCGGGGGGGGGGFDFCFBDGG9FFD:FEGGAFGDEGCFGF9BFCF,AEFFFEEGGGCDCBFCF8FFFFCDFFFGG9D?8=?=FGG9,C?@9@=68,@9,8FF,D?D,1A?DEFGGG7;,@966589?+:C+99@6C9C@2=5>DF>529E+.)8:C:(/6*+6?C>5=?3+471379,3(9:4<748<BC4<:1,---4(12.6<+63-,(4)+)).
@M04650:207:000000000-C238N:1:1101:10414:7444 2:N:0:19
GGACTACCGGGGTTTCTAATCCCGTTCGCTACCCTAGCTTTCGCACATGAGCGTCAGTCTTGTGCCAGGAAGCCGCCTTCGCCACTGGTGTTCTTCCCGATATCTACGCATTTCACCGCTACACCGGGAGTTCCACTTCCCTCTCACATACTCTAGGCTTACAGTATCAGATGACAAACAGATGGTAAGCACCTGCCTTTTACATCTGACTTATAAACCCGCCTGCGTGCGCTTTACGCCCAGTAATTCCGGACAACGCTTGCCCCCTACGTATTACCGCGGCTGCTGGCACGTAGTTTGC
+
CCCCCGGGGGGGGGGGGGGGGGGGGGGGGGGGGGGFGGGGGGGGGGGGGGGGGGGGGGGGGGGGGFGGGGGGGGGGGGGGGGGDGGGGGGGGGGGGGGGGGEGGGGGGGGGGGGGGGGGGGGGGGGGGFFEGGGGGGFFGGGGFGGGGFGFFGGGGGGGGCGGGGGFFGGGGGGGGGGGGC:EGGGGGGF9CFGGFGDGECFGFFC>FEFGGFGGGFBGDFD9DFFFF7DBF>GF<F0CGF08(*:<>CF@9<EGFG09?FFGFGF>13<B1)94<@::>90,(,-5,,1(2,,,.,<442
@M04650:207:000000000-C238N:1:1101:3845:7447 2:N:0:19
GGACTACTGGGGTATCTAATCCTGTTTGCTCCCCACGCTTTCGAGCCTCAGTGTCAGTTACAGGCTAGAGAGCCGCTTTCGCCACCGGTGTTCCTCCATATATCTACGCATTTCACCGCTACACATGGAATTCCACTCTCCTCTCCTGCACTCAAGTCTACCAGTTTCCAATGCATACAATGGTTGAGCCACTGCCTTTTACACCAGACTTAATAAACCACCTGCGCTCGCTTTACGCCCAATAAATCCGGACAACGCCCGGGACCTACGTATTCCCGCCGCTGCTGCCCTGTAGTTAGCC
+
CCCCCGGGGGGGGGGGGGDGGGGGGGCFAFGGGGGGGGGGGGGGGGGGGGGGGGGFGGGCFEFGG,6C,E<BFDFG7FGGGG>CGE@FFGGGGGGGFAFDFGGGGGFFGGGGGGGGGGDGGGGGGGGGEGGCFG9FFFFGGGG+8EGGGGFFFGGGFFCEEGGFBFGG,==EFGGGGF8EECGFGG8,,,314@F6FGGGFF9;;97*:;F+0B+<+:@5)@BE49>>97=5=CB>B?CF@(847:9)7=24(:7;D6(,,757C8:<?FF<4<))<1((-7;>B::2(*(*.).-:+6<:
@M04650:207:000000000-C238N:1:1101:8527:7490 2:N:0:19
GGACTACCAGGGTTTCTAATCCTGTTTGCTACCCATGCTTTCGAGCCTCAGCGTCAGTTAATGTCCAGCAGGCCGCCTTCGCCACTGGTGTTCCTCCCGATATCTACGCATTCCACCGCTACACCGGGAATTCCGCCTGCCTCTCCATCACTCAAGAACAGCAGTTTTGAATGCACGCTATGGGTTGAGCCCATAGTTTTCACACCCAACTTGCCGTCCCGCCTGCGCTCCCTTTACACCCAGTAATTCCGGACAACGCTTGCCACCTACGTTTTACCGCGGCTGCTGGCACGTCGTTAGC
+
CCCCCGGGGGGGGFGGGGGGGGGGGGGGGGGGGGGGGGGGGGGGGGGGGGGGGGGGGGGGGGGGGGGGGGGGGGGGGGGGGGGGGGGGGGGGGFGGCGGGGGGGGGGGGGGGGGGGGGGGGGGGGEGGGGGGGGGGGGGGGGFFGGGGGGGFGGGGGGGGGGGC@EFGGGGGGGCGGGCGGFGGGGGGGGFFFGGFGGGGCFGFFGGFBGGGFGGGD>GGFGF?7),=;G9?3AFEFEGGGD?;G759>FFF0;52F>>?,1C8:FFB??1(4;6<F><036>9667?BG0<3(,49*,84
@M04650:207:000000000-C238N:1:1101:25159:7516 2:N:0:19
GGACTACCGGGGTATCTAATCCTGTTTGCTCCCCACGCTTTCGCACCTGAGCGTCAGTCTTTGTCCAGGGGGCCGCCTTCGCCACCGGTATTCCTCCAGATCTCTACGCATTTCACCGCTACACCTGGAATTCTACTCGCCTCTACAAGACTCTAGCCTGCCAGTTTCGGATGCCGTTCCCAGGTTGAGCCCGGGGATTTAACATCCGACTTGACAGACCGCCTGCGTGCGCTTTACGCCCCGTAATTCCGGTTAACGCTTGCACCCTCCGGATTACCGCGGCTGCTGGGACGTCGTTAGC
+
CCCCCGGG>FGGG@FFFGGEGGGGGG,EECCFGEGCGGGFGG:@@:FE:EEEFFG,CC9<CEFGGG<FFE+CF:FGGGGGDGGG,FFGG+BF<,,E8AFEF8ECDEEFGGGGGF9BFFGDCFFG8DGG8DFEEF9F3,+8@DCD,E=,71@AFCA,;@F>@3@<33@B8*8>C@,4;*=,=>CGGGGGEGGG*C**)*5++3CCFGFFFGGG@>F+*,319C6?0>95:D(165@<F:CEE(4373<9C=)(()16D:1<(47,6?:::?F((;(8@C:>23090(,:(*(*(-(((2((-
@M04650:207:000000000-C238N:1:1101:5232:7529 2:N:0:19
GGACTACTCGGGTTTCTAATCCTGTTTGCTACCCATGCTTTCGAGCCTCAGCGTCAGTTGATGCCCAGTAGGCCGCCTTCGCCACTGGTGTTCCTCCCGATATCTACGCATTCCACCGCTACACCGGGAATTCCGCCTACCTCTACATCACTCAAGAACGCCAGTTTTGAACGCAGTCTATGGGTTGAGCCCATAGTTTTCACATTCAGCTTGGCATTCCGCCTACGCTCCCTTTACGCCCAGTAATTCCGGACAACGCTCGCCCCCTACGTTTTACCGCGGCTGCTGGCACGTATTTAGC
+
ACCCCGGG,BCGGGGGGGGGGGGGGGGGGG<FFGG8FCFAFEF,@EGGGGG?FGGGGEGFAFFGCGFFEFGFFFGGEEGGGGGGGGGGGGGGGGGE===BFFGFGFGGF7FC<EFGGGGGGGGFF@@+@FFFAE8:CC+AFGGFGGGGGFGFGGG8,=8@CFGGFGCFDE,3CF>EGG,7,@?7FFG,1DGG,1DFGCFCFFF+++=@*==:>*;6;*98;7@9(06:6G>DFGF9F(8:F1(;;@?EF=)30)5(12>:(45,*2426?(.(C<-2:1;((1((())5E(A6?:4(<42-
@M04650:207:000000000-C238N:1:1101:16949:7533 2:N:0:19
GGACTACCCGGGTATCTAATCCTGTTTGCTCCCCACGCTTTCGAGCCTCAGTGTCAGTTACAGGCCAGAGAGCCGCTTTCGCCACCGGTGTTCCTCCATATATCTACGCATTTCACCGCTACACATGGAATTCCACTCTCCTCTCCTGCACTCAAGTCTACCAGTTTCCAATGCATACAATGGTTGAGCCACTGCCTTTTACACCAGACTTAATAAACCACCTGCGCTCGCTTTACGCCCAATAAATCCGGACAACGCTCGGGACCTACGTATTACCGCGGCTGCTGGCCCGTAGTTAGCC
+
C9@CCGGGGGGGGGGGGGGGGGGGGGGGGGGGGGGGGGGGGGGG8FGGGGGGGGGGGGGGGGGGGGGGGGFGGGGGGGGGFGGGGGGDGGGGGGGGGGGFGFGGGGGGGGGGGGGGGGGGGGGGFGGFFFGGGGGGGGGGGGGFGGGGGGGFGGGGGGGGGG?FFGGGGGGGGGGGFGGGGGGGGFGGGG7CGGGGGGGGGFGFCCGFDG>CEGFF>7?>4DFEBD=5@7=DB=FC>@EGG;;@DGFEF302:EF<G1??99<9<E<BBBBBFEAFFG96(2>><?::0*4C>116A<4>?
@M04650:207:000000000-C238N:1:1101:23075:7555 2:N:0:19
GGACTACCGGGGTTTCTAATCCTGTTTGCTACCCACGCTTTCGCGCTTTAGCGTCAGTATCTGTCCAGTAGGCTGGCTTCCCCATCGGCATTCCTACAAATATCTACGAATTTCACCTCTACACTTGTAGTTCCGCCTACCTCTCCAGTACTCTAGTTTAGCAGTTTCCAACGCAATACGGGGTTGAGCCCCGCATTTTCACATCAGACTTACTAAACCGCCTAGACGCGCTTTACGCCCAATAAATCCGGATAACGCTGGCCCCCTACGTATTACCCCGGCTGCTGGCACGGAGTTAGCC
+
CCCCCGGGGGGCGGGGGGGGGGGGGGGGGGGGGGGGGGGGGGGGGGGGGGGGGGGGGGGGGGGGGGGGGGGGGGGGGGGGFGGGGGGGGEGGGGGFGGGGGGGGGAFFECFFGGGGGGGGFGFGGFDF9AGFGGEGGGGGGGGFGGGGGGGFGGGFFGDF8FGDGGGGGGGGGGG6EGGGGCEGGCFCFGGG*@**@FGGCF9BA8CFB*==>FFFFFFGBD@?(;7>@5@;0EAE><GG*418GGBFFEDBBEGFC9:(41*47C(2:(,)48)-<*-,((,(-4.4(*)*-(4(,+645
@M04650:207:000000000-C238N:1:1101:15717:7669 2:N:0:19
GGACTACTGGGGTTTCTAATCCTGTTTGCTCCCCACGCTTTCGAGCCTCAGTGTCAGTTACAGACCAGAGAGTCGCCTTCGCCACTGGTGTTCCTCCCGATATCTACGCATTCCACCGCTACACCGGGAATTCCGCCTACCTCTACATCACTCAAGAGTGCCAGTTTTGAGTGCACGCTATGGGTTGAGCCCATAGATTTCACACCCAACTTGACACCCCGCCTGCGCTCCCTTTACACCCAGTAATTCCGGACAACGCTTGCCACCTACGTTTTACCGCGGCTGCTGGCACGTAGTTAGC
+
CCCCCGGGGGGGGGGGGGGGGGGGGGGGGGGGGGGGGGGGGGGGGGGGGGGGGGGGGGGGGGGGGGGGGGGGGGGGGGGGGGGGGGGGGGGGGGGGGGGGGGGGGGGFGDGGGGGGGGGGGGFFGGGGGGGGGGGGGGGGGFGFGGGGGGGFGGGGGGGGGGGFGGGGFGFFGGGGGGGGGFGGGGGGGFGGGGFGGGGGGFGFFGDFFGFGFGFCFFGG=DBFFF>BFG9FFFF)69EFG<@@CDBDGF?><ED?G;BF?FG?CFFB>B384FBAFF?91;FF0(,3(::C:?:<<F266
@M04650:207:000000000-C238N:1:1101:11137:7683 2:N:0:19
GGACTACACGGGTTTCTAATCCTGTTTGCTCCCCACGCTTTCGAGCCTCAGTGTCAGTTACAGGCCAGAGAGCCGCTTTCGCCACCGGTGTTCCTCCATATATCTACGCATTTCACCGCTACACATGGAATTCCACTCTCCTCTCCTGCACTCAAGTCTACCAGTTTCCAATGCATACAATGGTTGAGCCACTGCCTTTTACACCAGACTTAATAAACCACCTGCGCTCGCTTTACGCCCAATAAATCCGGACAACGCTCGGGACCTACGTATTACCGCGGCTGCTGGCCCGTAGTTAGCC
+
CCCCCGGGG>FGGGGGGGGGGGGGGGGGGGGGGGGGGGGGGGGGGGDGGCGFGGGGGGGGGGFGGGGGGGGGGGGGEGFGDGGGGGDGGGGGGGGGGGGGGGGGGGGGGGGGGGGGFGGGGGGGGGGGGGGGGGGGGGGGGGGFGGGGGGGFGCGCEFFFFGGFGGFGDFCEGGGGCFFFEGFGG@CCGGEDCFGGGGGGGFCBA9?ADF>FEFGFFFGGFGF=:ABB@D>DDGFFE@EGG033DGEFGFF09BF@):113;<>GEBFFBF?BF9A:*361996:>?(3/3=796:<+6<:
@M04650:207:000000000-C238N:1:1101:7226:7696 2:N:0:19
GGACTACAAGGGTATCTAATCCTGTTTGCTCCCCACACTTTCGAGCCTCAGCGTCAGTTAATGTCCAGCAGGCCGCCTTCGCCACTGGTGTTCCTCCCGATATCTACGCATTCCACCGCTACACCGGGAATTCCGCCTGCCTCTCCATCACTCAAGAACAACAGTTTTGAACGCACGCTATGGGTTGAGCCCATAGATTTCACGTCCAACTTGCCATTCCGCCTGCGCTCCCTTTAAACCCAGTAATTCCGGACAACGCTTGCCACCTACGTTTTACCGCGGCTGCTGGCACGTAGTTAGC
+
CCCCCGGGGGGGGGFGGGGFFFFFFGGGGGFGGGGGGGGGGGGGCCFGGFGGEGGDFFGGFGDGGEEFFGGGCFGGGGGGGDECGGGFGFF7FCFFGGGGGGGGGGGGCFC?FGEEFECGGFGGGGFGFGGGGGGEC6DFFFF5GCGGG=FFGGGGFFGCCFDGFF:EFGGGGGGGEGEGGG6DGGG6E8,:EFGGC:C?DFFFFC/:848D=>CCAECGFC6214,.699@@GFE+6BEG@@37C2<FFFB1@D6/,4<((*(023.::041C<A7:60;FB>9()53E301:BBFGA<4
@M04650:207:000000000-C238N:1:1101:2880:7729 2:N:0:19
GGACTACCGGGGTATCTAATCCTGTTTGCTCCCCACACTTTCGAGCCTCAGCGTCAGTTAATGTCCAGCAGGCCGCCTTCGCCACTGGTGTTCCTCCCGATATCTACGCATTCCACCGCTACACCGGGAATTCCGCCTGCCTCTACATCACTCAAGAACAATAGTTTTGAACGCACGCTATGGGTTGAGCCCATAGATTTCACGTCCCACTTATCATCCCGCATGCGCTCCCTTTACACCCAGTAATTCCGGACAACGCTTGCCACCTACGTTTTACCACGGCTACGGGCACGTGGTTAGC
+
CCCCCGFG@B@7+CG,,CFGGDE@FGGGC,C<F7<F@:ADEFC@FGFGGCC<CGGDGEFFFGEGF9FFGGGD+B@FCGC,BE?CCCF=C<FCFCGEBBFE:FEGFFFGGGFDGFGG<4@=BF9B4>FG=>,>;?>:AB+3@+,*28@,,639=3@F:CGGGFGFF9EC:CFGGGE>99;899?FGGGF7,,;F6:CGD@7BBCA6**/70;+;D7+:.0*(:(,;;;>(:3((+94=<98C?<,2:2<C??(()14/3(8417279:7??B33802+:).31(((((((/458:(((/..-
@M04650:207:000000000-C238N:1:1101:23707:7736 2:N:0:19
GACTACTCGGGTTTCTAATCCTGTTTGCTCCCCACGCTTTCGAGCCTCAGCGTCAGTTACAGTCCAGAAAGCCGCCTTCGCCACTGGTGTTCTTCCATATATCTACGCATTTCACCGCTACACATGGAGTTCCACTTTCCTCTACTGCACTCAAGTCATCCAGTTTCCAAAGCAATTCCTCAGTTGAGCTGAGGGCTTTCACTTCAGACTTAAATAACCGTCTGCGCTCGCTTTACGCCCAATAAATCCGGATAACGCTTGGAACATACGTATTACCGCGGCTGCTGGCACGTATTTAGCC
+
CCCCCGGGGGGGGGGGGGGGGGGGGGGGGGGGGGGGGGGGGGGGGGGFGGGGGGGGGGGGGGGGGGGGGFGGGGGGGGGGGFGGGGGGGGGGGGGGGGGGGGGGGGGGGGGGGGGGGGGGGGGEGGGGGGGGGGGFGGGGGGGFGGGGGGGFGC9FGGGFGGFGGGGGGGGGGGGGGGGGGGGGGGDGGGGGGGGGGGGGGFGFFGGFBGGGFGGGFFGGDGDBFD=BFGFFF5AEF@GGGFFEGCEFGBD;DFGFGF;?@DGCFFA<@@?<<CDAC79B9>9>FF:>FF>5:B<>B:6A8
@M04650:207:000000000-C238N:1:1101:4994:7747 2:N:0:19
GGACTACTCGGGTATCTAATCCTGTTTGCTACCCATGCTTTCGAGCCTCAGCGTCAGTTGATGCCCAGTAGGCCGCCTTCGCCACTGGTGTTCCTCCCGATATCTACGCATTCCACCGCTACACCGGGAATTCCGCCTGCCTCTACACCACTCAAGAACTCCAGTTTTGAACGCAGTCTATGGGTTGCGCCCATAGTTTTCACATTCAACTTGGCATTCCGCCTGCGCTCCCTTTACACCCCTTAATTCCGGCCAACGCTTTCCCCCTACGTTTTACCGCGGCTTCTGGCACGTGGTTAGC
+
-C9CCFGFGGGGGGGFGGGGGGGGGGGGGGAFGGGFGGFGGGGF?CEGGGCFGGGDDGG,<@CFFGGGGGAEEGGGGEGFGDGGGGCGGGGEGGGGG@>:FFGGGGGGDBFCECFFDFGDCFFCA=CG7FEGGGGGGG+AE+=?,E;,31@DGGFCF8,,7FDCF966,@@DDD+:C+;@,,@@F7>3@8CC=C6CC:@D9BF+9=7:*BFGC?4*;*1+;49@DF0=9C(2;GF3A)+<C((6C+?CGA69(7)3<06?:0C4*86;(:?B7@B97C?9((((,(6)47(3(4(--@2(.
@M04650:207:000000000-C238N:1:1101:21138:7772 2:N:0:19
GGACTACCGGGGTATCTAATCCTGTTTGCTCCCCACGCTTTCGAGCCTCAGCGTCAGTTACAGGCCAGAGAGCCGCCTTCGCCACTGGTGTTCCTCCGTATATCTACGCATTTCACCGCTACACCTGGAATTCCACTCCCCTCTCCTGCACTCAAGTCTACCAGTTTCGAATGCATACAATGGGTGAGTCACTGGCGTTTCACCCGGACCTAATCAACCCACTTCCCTCGCCTTACGCCCAATAAAATCCGACAACGCGTGGGACCCTCGCATTTCCGCTGCTGCCGGCACGTGGGTAGCC
+
CCCCCGG?@@FGG,CFFGGGGGGFDECFGG9FGGGEFGGGGG:,CCGGGGF,+BFCEA@ECFCCFFCF88FECFCG7FGGGEGGG<FEGGGFGFGGG+BE@=AFGGGG7@CCGGGFFCEGEF9A,=EFFCBFFF,,BC,E@DEFCEAF,,8<DFDEA=DF,CC?>,7E+@E,A9;AF623,,3,>+8@2@9=7,,1*<FGC=,;A**)0);*)=*2;@C5(2()/*/+(/((6:*(0;@F=3()2C))*/7-(.)(/,((-4)(*22((((-8E))+*((,457>0-((*(/3(((-+-))
@M04650:207:000000000-C238N:1:1101:18185:7798 2:N:0:19
GGACTACCGGGGTATCTAATCCTGTTTGCTCCCCACGCTTTCGAGCCTCAGTGTCAGTTACAGGCCAGAGAGCCGCTTTCGCCACCGGTGTTCCTCCATATATCTACGCATTTCACCGCTACACATGGAATTCCACTCTCCTCTCCTGCACTCAAGTCTACCAGTTTCCAATGCATACAATGGTTGAGCCACTGCCTTTTACACCAGACTTAATAAACCACCTGCGCTCGCTTTACGCCCAATAAATCCGGACAACGCTCGGGACCTACGTATTACCGCGGCTGCTGGCACGTAGTTAGCC
+
CCCCCGGGGGGGGGGGGGGGGGGGGGGGGGGGGGGGGGGGGGGGGGGGGGGGGGGGGGGGGGGGGGGGGGGGGGGGGGGGGGGGGGGGGGGGGGGGGGGGGGGGGGGGGGGGGGGGGGGGGGGGGGDGGCFGGGGGGGGGGGGFGGFDGGGFGGFGGGGGGGGGFGGGGGGGGGGGGGGGGGGGGGGGGF@CCC?FFFGGCFGFFGG5CGFGFGGGFF?CBGBFFDF;@C@FFFFEE;EGG038::5CGFBFFFGFGF:?BF<;GD()58BBAA4)<769(72>F?>?B*):,82(6:.-4
@M04650:207:000000000-C238N:1:1101:28094:7798 2:N:0:19
GGACTACAAGGGTATCTAATCCTGTTTGCTCCCCACGCTTTCGCACCTGAGCGTCAGTCTTTGTCCAGGGGGCCGCCTTCGCCACCGGTATTCCTCCACATCTCTACGCATTTCACCGCTACACATGGAATTCTACCCCCCTCTACAAGACTCTAGCTAACCAGTTTTAGATGCCATTCCCAGGTTAAGCCCGGGGATTTCACATCTAACTTAATTAACCGCCTGCGTGCGCTTTACGCCCAGTAATTCCGGACAACGCTTGCCACCTACGTTTTACCGCGGCTGCTGGCACGTAGTTAGC
+
CCCCC@FCEFFGGGFGGCDFGF@@FFGFGFC@FCFGCFGGGGGGEFGFFAEGCGGCECEAE9<FFFGGGC:@CFCGGGEGGGGGG=F@GCCEFFGGGGGFFGFGF;FDGC7?F?FGF+@CGEFGFGGGGGFEGG9?DGCEGCEFDC9DGGF+DEGGG7AEGBFEFGGGGGGGGADCFFG,@:DEFFDGGGG*;>5C84,ADFGFFGGA8>7F3+1@FECG>D(4=A>FFGFB>5>29(;:84:?DF<<GFFF07)3F>FFFFD?CG0(((44(:6AF78>F9>FB62),::F?:084?)6:
@M04650:207:000000000-C238N:1:1101:25087:7834 2:N:0:19
GGACTACACGGGTATCTAATCCTGTTCGCTCCCCACGCTTTCGAGCCTCAGCGTCAGTTACAGTCCAGAGAGTCGCCTTCGCCACTGGTGTTCTTCCTAATCTCTACGCATTTCACCGCTACACTAGGAATTCCACTCTCCCCTCCTGCACTCTAGATTCCCAGTTTGGAATGCAGCACCCAGGTTGAGCCCGGGTATTTCACATCCCACTTAAAAATCCGCCTACGCTCCCTTTACACCCAGTAATTCCGGACAACGCTTGCCACCTACGTTTTACCGCGGCTGCTGGCACGTAGTTAGC
+
CCCCCGGGGGGCGGGGGGGGGGGGGGFGGGGEGGGGGGGGGGG?EGGGGFGGGGGDGGGF<EGGGGGGGGGGGGGGGGGGGGGGGGGGGGGGGGGGGDFGGGGGGGGGGGGGGGGGAFGGGGGGFEFGFFGGDGGCC=FGGFGFGGGGGGGFGGGGCGFCCGFFFGGDE@DFFGGFGCFGGGGFGGFD?CGD>EEEDCGGGFGFFGGABGG>=7:C6:FG@GFFFFF>5D2>D9AEF<EFGF;@GGF<CFFF(:DD<70,36C07@?:B?:?FF?BGF:FF;>FFF74:G0CBF:04CAFA
@M04650:207:000000000-C238N:1:1101:14462:7839 2:N:0:19
GGACTACTGGGGTTTCTAATCCTGTTTGCTACCCATGCTTTCGAGCCTCAGCGTCAGTTGATGCCCAGTAGGCCGCCTTCGCCACTGGTGTTCCTCCCGATATCTACGCATTCCACCGCTACACCGGGAATTCCGCCTACCTCTACATCACTCAAGAGTGCCAGTTTTGAGTGCACGCTATGGGTTGAGCCCATAGATTTCACACCCAACTTGACACCCCGCCTGCGCTCCCTTTACACCCAGTAATTCCGGACAACGCTTGCCACCTACGTTTTACCGCGGCTGCTGGCACGTAGTTCGC
+
CCCCCGGGGGGGGGGGFGGGGGGGGGGGGGGGGGGGGGGGGGGGGCFFEFGGGGGGGGGECEFFDGGGGGGGGFEGGGGGGGGGGGGFGEGCGGGGGGC?FCCEDGGDEGDGGGGGGGGGGGGGGGGGDGFFFGFGGGGGGCGBEGGGGGGFGGGFGGGGGGGGFFFG8>FE?FCEFG>:EFGFGDCGFGG>>@DDGFFGGFGFFGD?BGFF:FGCFFGGFGFFDFFE(:9?1E;CFCFGC?;5>C<AFFFF::D:4(4::2>27<1(5>02:??9FG<B>FFF9:7>?D1C383::@)-(
@M04650:207:000000000-C238N:1:1101:16783:7852 2:N:0:19
GGACTACAGGGGTTTCTAATCCTGTTTGCTCCCCACGCTTTCGAGCCTCAGTGTCAGTTACAGGCCAGAGAGCCGCTTTCGCCACCGGTGTTCCTCCATATATCTACGCATTTCACCGCTACACCTGGAATTCCACTCTCCTCTCCTGCACTCAAGTCTACCAGTTTCCAATGCATACAATGGTTGAGCCACTGCCTTTTACACCAGACTTAATAAACCACCTGCGCTCGCTTTACGCCCAATAAATCCGGACAACGCTCGGGACCTACGTATTAACGCGGCTGCTGGCCCGTATGTAGCC
+
CCCCCGGCFGGGGGGGGGGGGGGGGGGGGGGGGGGGGGGGGGG8FGGGGGGDGGGGGGGGGGGGGGGGGGGGGGGG@FGGGGGGGGEGGGGGGGGGGGDGFGGGGFGGGGGGGGGGGGGGGGEG,?FGGGGGGGGFGGGGGGGFGGAFGGGDGFGG;FFCGGGGGGGGCCFGFGECCFDGFGGGG:FGGGEFFCCFGCCEDFFFFGF559?CA+9B+>CDB>@EF3>*54>=BC6@25EG103/;FE3<538;:4=76(39(117E7?F0:B2E))</44((1((.5:(*4/31((60).4
@M04650:207:000000000-C238N:1:1101:8284:7857 2:N:0:19
GGACTACCGGGGTTTCTAATCCTGTTTGCTCCCCACGCTTTCGAGCCTCAGTGTCAGTTACAGGCCAGAGAGCCGCTTTCGCCACCGGTGTTCCTCCATATATCTACGCATGTCACCGCTACACATGGAATTCCACTCTCCTCTTCTGCACTCAAGTCTACCAGTTTCCAAAGCACACAAAGGTTGAGCCACGGCCTTTTACATCAGACTTAAGCAAACCCCTGCGCTAGCCTTCAGCCCAAAAAATACCGACAACGCCTGGGACCTACGGATGACCCAAGGTGGCGGCAAGTAAGTTGGC
+
CCCCCGGFGGGGF:FGGEGGGGGGFFGGG9F@FFEGC@FCDFG,EE:=AFG<EFGGGCFGGDF,C@AFGDFDFGEG+BFGGGGDFEGGGGG,,AFFCE?F<5=FGEFGG@C+AFEDFGDCEFGG9=EDGGFGF<,AD?98=88<,C;,,==5E8=FEF,,@>8D>DFGG,D,0,6,,9++,,@9<FE8,@,1***1<?=,+*6B972*0*++/+++;48*652>98()(16(4:*):;EF707(9)()+):(()94)((.(,*(5C()((-((*()3*.-.(,.,0(49*(/))))-+)..
@M04650:207:000000000-C238N:1:1101:12816:7863 2:N:0:19
GGACTACACGGGTATCTAATCCTGTTTGCTACCCATGCTTTCGAGCCTCAGCGTCAGTTGATGCCCAGTAGGCCGCCTTCGCCACTGGTGTTCCTCCCGATATCTACGCATTCCACCGCTACACCGGGAATTCCGCCTACCTCTACATCACTCAAGAGTCCCAGTTTTGAGTGCACGCTATGGGTTGAGCCCATAGATTTCACACCCAACTTGACACCCCGCCTGCGCTCCCTTTACACCCAGTAATTCCGGACACCGCTTGCCACCGTCGTCTTACCGCGCCTGCTTGCACGTAGTTAGC
+
CCCCCFFGGGEGGDGGGGGGGGGGGGGGGGFFFGGGGGGGGGDFFGGFCG@EFGGCEEGGCCFEFGFG<ECFGEFEFGGGGGE@FD8FGGGGGDFGGDDFEGEGGGGGGGGGEGGGGGGCGFDFC7CEEGGGFGGGGDEGFDEFDDDDFEF+@FGGGF,37DAABFD98>B,2>A9CCC+*F6DC:C,AEFE77:,5C@DFFDAF>C?D4*:>>C8A2EG=D>F?F3)(/23(3;>6CGGGDD2:*)5D*9((09(*-14?252*0,,(-,4(;8<GF21((-44::).:)C<641<G<)-
@M04650:207:000000000-C238N:1:1101:12605:7882 2:N:0:19
GGATACTGGGGTATCTAAGCCTGTTTGCTCCCCACCCTTTCGCTCCTCAGCGTCAGTTACGGCCCAGAGATCTGCCTTCGCCATCGGTGTTCCTCCTGATATCTGCGCATTCCACCGCTACACCAGGAATTCCAATCTCCCCTACCGCACTCTAGTCTGCCCGTACCCACTGCAGGCCGGAGGTTGAGCCTCCGGATTTCACAGCAGACGCGACAAACCGCCTACGAGCTCTTTACGCCCAATAATTCCGGATAACGCTTGCCCCCTACGTATTACCGCGGCTGCTGGCCCGTAGTTAGCC
+
CCCCCGGEGGGGGGGGGGGGGGGGGGGGGGGGGGGGGGGGGGGEFGGGGGGGGGGDGGGGGGGGGGFGGGEFFGGGFGGGCGEGGGGEGGGGGGGGGGGFGGGGGGEGEGDFGGGGDGGGGGGGEGGGGGGGGGGGGFGGGGGFGGGGEEGFGGGGGGGGGGGGEGGGCGGGGFEGGGGGCGEEGGGGGGGGGGGGGDGCFCCAFFFFFCD5>GGGFFFC9D<;?D:FB<>AAGF<@?EG>??)0?<BGF>:<3C?9621((*,9E><<08):C4<F*--(79>?B::?*4*39(-63-)4
@M04650:207:000000000-C238N:1:1101:10294:7885 2:N:0:19
GGACTACTGGGGTATCTAATCCTGTTTGCTCCCCACGCTTTCGAGCCTCAGTGTCAGTTACAGGCCAGAGAGCCGCTTTCGCCTCCGGTGTTCCTCCATATATCTACGCATTTCACCGCTACACATGGAATTCCACTCTCCTCTCCTGCACTCAAGTCTCCCAGTTTCCAATGCATACAATGGTTGAGCCACTGCCTTTTACACCAGACTTAATAAACCACCTGCGCTCGCTTTACGCCCAATAAATCCGGACAACGCTCGGGACCTACGTATTACCGCGGCTGATGTCACGTCGTTAGCC
+
CCCCCGGGGGGGGGGGGGGGGGGGGGGFGGGGGGGGGGGGGGGGGGGGGGGGGGGGGGGGGGGGGGGGGGGCGGEFGGGGGGGEGGGGEGGDEG8FFGGGGGGGGGGGGFGGGGGGGGGGGGGGEGGGGGGGGGGGGGGGGFFFFGGGGGGFGCFGFFGCFGGGGGGGGGGGGGGCGFC9=D,EECGGFFFFF?F?6CFF789AADGAB>9D=@FGFFGGFGB@=42:4C=@FG64?@EGGF@;GG5.*:)6;ED@92(1(-14DE2<7?7,4AA>CD34(7>0()6-)+6*((-43*()4
@M04650:207:000000000-C238N:1:1101:12659:7948 2:N:0:19
GGACTACTGGGGTTTCTAATCCTGTTTGCTCCCCACGCTTTCGAGCCTCAGTGTCAGTTACAGGCCAGAGAGCCGCTTTCGCCTCCGGTGTTCCTCCATATATCTACGCATTTCACCGCTACACATGGAATTCCACTCTCCTCTCCTGCACTCAAGTCTCCCAGTTTCCAATGCACACAATGGTTGAGCCACTGCCTTTTACATCAGACTTAAGAAACCACCTGCGCTCGCTTTACGCCCAATAAATCCGGACAACGCTCGGGACCTACGTATTACCGCGGCTGCTGGCCCGTAGTTAGCC
+
CCCCCFGGGGGGGGGGGGGGGGGGGGGGGGGGGGGGGGGGGGGFGGGGGGGGGGGGGGGGGGGGGG?<EGEEGGGGGGGGCGGGDGGGGGGGGGGGGGGGGGFGGGFGGGGGGGFGGGGGGGCFGFGGGGGGGGGG;DAFGGGFGGGGGGGFGF@FGGGGGG88FFFGGGGGGFCDEDG+EF8FGGGFEF8:77EGCCGG+;>FFFFFFGGDCG78>=:7BGF)4*7944(5@FF:5>EDC(()2@EFG331>EGF31179()(9CB3:???486<<3((-6>((,)(4*,2-,44<9)..
@M04650:207:000000000-C238N:1:1101:12463:7962 2:N:0:19
GGACTACAGGGGTTTCTAATCCTGTTTGCTCCCCACGCTTTCGAGCCTCAGTGTCAGTTACAGGCCAGAGAGCCGCTTTCGCCACCGGTGTTCCTCCATATATCTACGCATTTCACCGCTACACATGGAATTCCACTCTCCTCTCCTGCACTCAAGTCTACCAGTTTCCAATGCATACAATGGTTGAGCCACTGCCTTTTACACCAGACTTAATAAACCACCTGCGCTCGCTTTACGCCCAATAAATCCGGACAACGCTCGGGACCTACGTATTACCGCGGCTGCTGGCACGTAGTTAGCC
+
CCCCCGGGGGGGGGGGGGGGGGGGGGGGGGGGGGGGGGGGGGGGGGGFGFGGGGGGGGGGGGGGGGGGGGGEGGGGGGGGGGGGGGGGEGGGGGGGGGGGGGGGGGGGGGGGGGGGG:8@EGGGGGGFF9FAFGGGGGGGGGGFGDGGGGGFGGGGFGGGGGGGGGGGDGGGGGFGGGGGGGGGGGGCFGGGFGGGGFGGGFFFFGGADGC>E@DFFFFGFGFFBFB*5C>@FGFFADGGGFD3DGFFGF>@FFGFD;<F>614D5??BF?2.<>AC*19699>1B7:B68EFFB?A7695
@M04650:207:000000000-C238N:1:1101:6255:7962 2:N:0:19
GGACTACTCGGGTATCTAATCCTGTTTGCTACCCATGCTTTCGAGCCTCAGCGTCAGTTGATGCCCAGTAGGCCGCCTTCGCCACTGGTGTTCCTCCCGATATCTACGCATTCCACCGCTACACCGGGAATTCCGCCTACCTCTACATCACTCAAGAGTGCCAGTTTTGAGTGCACGCTATGGGTTGAGCCCATAGATTTCACACCCAACTTGACACCCCGCCTGCGCTCCCTTTACACCCAGTAATTCCGGCCAACGCTTGCAACCTACGTATTACCGCGGCCACTGGCACGGAGTTAGC
+
CCCCCGGGGGGGG7FGGGGGGGFFFGGGGGFGGGGGGGGGGGG@FFGGGFGGEGGGGGEFFEDFGGGGGGGFGGGGGCFGCCGGGGGGGCFFFGGFFG7F>@EGDFGGGGGFGGGGGDBC44EFFEG:77AFFG8?>CEGF+EFGGGGGFGFG?89D=EFF98DFFGG,++@CGC,1=C699>FGGD6EFF*@,,4BFGGG6DCFG*9>GGGCCDCF(=C2931=F9;9C9;@9FCF3FGC11;+@):FF?B(7C6F(42:?F)*3482?B?<F:2<749991((-,.(:<C-301(*)6-
@M04650:207:000000000-C238N:1:1101:14932:7993 2:N:0:19
GGACTACCCGGGTTTCTAATCCTGTTTGCTCCCCACGCTTTCGAGCCTCAGTGTCAGTTACAGGCCAGAGAGCCGCTTTCGCCACCGGTGTTCCTCCATATATCTACGCATTTCACCGCTACACATGGAATTCCACTCTCCTCTCCTGCACTCAAGTCTACCAGTTTCCAATGCATACAATGGTTGAGCCACTGCCTTTTACACCAGACTTAATAAACCACCTGCGCTCGCTTTACGCCCAATAAATCCGGACAACGCTGGCCACCTACGTTTTACCCCGGCTGCTGGCACGTAGTTATCC
+
@C9CC?FGGGGGGGGGAFFFGGGGGGGGGGGF@EFGGGGGGGD<FGGGG8CFGGF9EFGGGGGGGGGGGFGGFFGG:@FGGGFE:B=FGEGGFDFFCGEFDEFEFGFFDGGGGGGGGFGGGGGFFGGCF9,AFGAEFFCFEGGFFF9,?D88=,6EBD,E8BFF<=AFFDDGG8EFFDFADF?FG>E6C8CGGG9FGGGFCFDFFCC>CF>FECG>FFFGFGF24:):@5=DDGC:?=*<*1=EFFCCCE)32>*()64-(4F2C=?(.:.3:*<20*47(((-(,4((*.22,2340)66
@M04650:207:000000000-C238N:1:1101:20173:8009 2:N:0:19
GGACTACACGGGTTTCTAATCCTGTTTGCTCCCCACGCTTTCGAGCCTCAGTGTCAGTTACAGGCCAGAGAGCCGCTTTCGCCACCGGTGTTCCTCCATATATCTACGCATTTCACCGCTACACATGGAATTCCACTCTCCTCTCCTGCACTCAAGTCTCCCAGTTTCCAATGCACACAATGGTTGAGCCACTGCCTTTTACATCAGACTTAAGAAACCACCTGCGCTCGCTTTACGCCCAATAAATCCGGACAACGCTTGGGACCTACGTATTACCGCGGCTGCTGGCACGTAGTTAGCC
+
CCCCCGGGGGGGGGGGGGGGGGGGGGGGGGGGGGGGGGGGGGGGGGGGGGGGCGGGGGGGGGGGGGGGGGGGGGGGGGGGGGGGGGGGGGGGGGGGGGGGGGGGGGGGGGGGGGGGGGGGGGGGGGGGFGFGGGGGGGGGGGGFGGGFGGGFGGGGGGGGGGGGGGGGGGGGGGGGGGGFFAEGGGGFGFGGGFGGGGGGFFFFF>5A5*?CEGGFFFGFDDDFFFA?@GFFFCCC>@EGGFF8DGCCC3)(:>F6D@0141*4<8:723?DACAFF9439>BFB0).4*4::(43)+)65
@M04650:207:000000000-C238N:1:1101:6632:8022 2:N:0:19
GGACTACAGGGGTTTCTAATCCTGTTCGCTCCCCACGCTTTCGAGCCTCAGCGTCAGTTACAGACCAGAGAGCCGCCTTCGCCACTGGTGTTCCTCCATATATCTACGCATTTCACCGCTACACATGGAATTCCACTCTCCTCTTCTGCACTCAAGTCTCCCAGTTTCCAATGACCCTCCCCGGTTGAGCCGGGGGCTTTCACATCAGACTTAAGAAACCGCCTGCGCTCGCTTTACGCCCAATAAATCCGGACAACGCTTGCAACCTACGTATTACCGCGGCTGCTGGCACGTAGTTAGC
+
CCCCCGGGGGGGGGGGGGGGGGGGGGGGGGFGGGGGEGGGGGGGGGGGGGGGGGGGGFFFFGGCFGGGGDEGGGGGGGGGGGGGGGGGGGGGGGDGFF,FFGGGGGGGGGGG<EFGGGGGGGGGB,F?FGGGGGFGDFCFDFFF3E>DEGGFGGGEC@6EFGGGDFEEFGGGFC8=@?G87+BEGEE:FGGGDEGGGGGGCF?F6<FAEGGG<F7DA@GFFGFF;FFE@GFFFGFFFFGGG8((>D24C@EFFFGFGFF?(83)*<<227?12@?AD7(279>(7:?FFG<9<.8::<>A:
@M04650:207:000000000-C238N:1:1101:10142:8025 2:N:0:19
GGACTACTGGGGTTTCTAATCCTGTTTGCTCCCCACGCTTTCGAGCCTCAGTGTCAGTTACAGACCAGAGAGCCGCTTTCGCCACCGGTGTTCCTCCATATATCTACGCATTTCACCGCTACACATGGAATTCCACTCTCCCCTTCTGCACTCAAGTTCGACAGTTTCCAAAGCATACTATGGTTGAGCCACAGCCTTTACCTCCATACTTAATAAACCACCTGCGCTCGCTTTACGCCCAATAAATCCGGACACCGCTAGGCACCTACGTATTACCCGGGCTGCTGGCACCTTGTTAGAC
+
CCCCC8E9<EFGGGGGGGGFGFGGGG9F9EFGGGGGGGCEGGG?FGGGG?FCFGGFGF6ECE@C<FAF,C@F@BFG@FFGGGGG7FGG:FCFFFAF885@FFEFGGAFGEE:FADFGEDDGEFGFF,=EFFFFFEGC8,?8DCF8=,@?8@8@D,9,@E88FEGBFGGCC,3=FGF=DE:DFF9F:,,4:,@,;8CFFGCDAE*?D++:+++*?C7+9:4-@@=2@A)>C@95F66)5=CC<D37@57<5:29)*/)6(((.*5<81(5-4)5+.6+9(-((,,,)).(*)*(.))6+-)-
@M04650:207:000000000-C238N:1:1101:20622:8045 2:N:0:19
GGACTACCCGGGTTTCTAATCCTGTTTGCTCCCCACGCTTTCGAGCCTCAGTGTCAGTTACAGGCCAGAGAGCCGCTTTCGCCACCGGTGTTCCTCCATATATCTACGCATTTCACCGCTACACATGGAATTCCACTCTCCTCTCCTGCACTCAAGTCTACCAGTTTCCAATGCATACAATGGTTGAGCCACTGCCTTTTACACCAGACTTAATAAACCACCTGCGCTCGCTTTACGCCCAATAAATCCGGACAACGCTCGGGACCTACGTATTACCGCGGCTGCTGGCACCTAGTTGGCC
+
CCCCCGGGGGGGGGGGGGGGGGGGGGGGGGGGGGGGGGGGGGGGGGGGGGGGGGGGGGGGGGGGGGGGGGGGGGGGGGGGGGGGGGGGGGGGGGGGGGGGGFGGGGGFGGGGGGGGGGGGGGGGGGGGGEGGGGGGGGGGGGGFGGGGGGGFGGCCGGGGGGGGGGGGGFFGFGGFGGG86EDDGDGDGGGGF?EGGFGCCFGAFFGFFGGGFGDG6B6DDGFE:*:):C>@DEFE>DGGE?D)>DE?C>)39A<186:?>B)4DGF),.45>F:AGD99(461:0.28:4*47).5+((.
@M04650:207:000000000-C238N:1:1101:22136:8045 2:N:0:19
GGACTACCCGGGTTTCTAATCCTGTTTGCTACCCATGCTTTCGAGCCTCAGCGTCAGTTGATGCCCAGTAGGCCGCCTTCGCCACTGGTGTTCCTCCCGATATCTACGCATTCCACCGCTACACCTGGAATTCCGCCTACCTCTACATCACTCAAGAGTGCCAGTTTTGAGTGTACGCCTTGGGTTGAGCCCATAGATTTCACACCCAACTTGACACCCCGCCTGCGCTCGCTTTACACCCAGTAATTCCGTACAACTCTCTCCACCTACGTTTTTCCGCGGCTGCTGGCACGTACTTAGC
+
CCCCCGGGFGD+@ECGGGGFFFGGGGGGGGGGCFGEFFAFGGG8FCCFFGFGGGCEEEF@EFGGFGGG<FAFFEF7:CGF?FGGGGGD<=FCEFFFGGEGE+@BFFGGD=B:<E,?F:CCCCEF@,A:4AFF9,@F6++ABF9DDFE,?39DGFE3F,E,=,,@F9=,,863=,6@D++,+8D8<@CFG?DCFC,4:@CGF9B9/7?>=DGGC87+;-*9>)(5(0(23C292:ACFECFF?05:D<3:*9).8*6*).:))9(::<:((-4382(3:81(-1330)).233(.2(-3))6
@M04650:207:000000000-C238N:1:1101:24112:8048 2:N:0:19
GGACTACAGGGGTATCTAATCCTGTTTGCTACCCACGCTTTCGCGCTTTAGCGTCAGTATCTGTCCAGTAGGCTGGCTTCCCCATCGGCATTCCTACAAATATCTACGAATTTCACCTCTACACTTGTAGTTCCGCCTACCTCTCCAGTACTCTAGTTTAGCAGTTTCCAACGCAATACGGGGTTGAGCCCCGCATTTTCACATCAGACTTACTAAACCGCCTCGCCGCGCTTTACGCCCAATCAATCCGGATAACGCTTGCGCCATACGTATTACCCCCGCTTCTGGCCCCTCGTTTGCC
+
@<<BC@FCCFGDFCGGGGGGGGFDGGGGGGGGGGFGFGGGGGEGGGGFGAFGGGGDEGGGGEFFGGFFFFGCGFC7CFFGGGG8FF:CE7FFGGGDFCCEF9EFFAE=,?EFGGGGGGGFEF;EFF9F9,FEFG6CEGCFG=ADFGAE?=EFGE;DGFEFAFDAFGGGFD9DDC=CGCFDCE+CFCCFFFG>CC*@CFGE7B,?9>9A@GF8AG+:44D*5DD(/)/06)1,;=67)68:*(4(006:C@3(2)24*42:(41(/*-2<(.).@).2*-((-3(:4<).*3*-(44:5(-4
@M04650:207:000000000-C238N:1:1101:17884:8073 2:N:0:19
GGACTACCGGGGTATCTAATCCTGTTTGCTCCCCACGCTTTCGCATCTCAGCGTCAGTACTGCACCAGGTAGTCGCCTTCGCCACTGATGTTCCTCCAGATCTCTACGGATTTCACCCCTACACCTGGAATTCCACTACCCTCTCACAGACTCAAGCTCTACAGTATCAAAGGCAGTTCCACGGGTAAGCCGTGGGCTTTCACCTCTGACTTATAAAGCGGCCTACATGCGCTTTACGCCCAGTGATTCCGATTAACGCTTGCACCCTCCGTATTACCGCGGCTGCTGGCACGGAGTTAGC
+
CCCCCGGGGGGGGGGGGGGGGGGGGGGCFGGGGGGGGGGGGGGGGGGGGGGGGGGGGGGGGGGGGGGGGGGGGGGGGGGGGGGGGGGGGGGGGGGGGGGGGGGGGGGGGCFGGGGGGGGGGGFGGGGFGGGGGGGGGGFFGGGFGGGGGGGFGGGGGGGGGGGGGFGGGGFGGGGGGGGGGGG>FGGGGGGDEGGGGGGGGFGFFGGFFGGGFCFGFFGGFDFFBFF=<F>FBGFEC(8CF6@ECCECFFF16B<;F11::?D)7FB?B66?:6:BGG?>>9091:02?G:GBFF12C))5
@M04650:207:000000000-C238N:1:1101:28353:8147 2:N:0:19
GGACTACTGGGGTATCTAATCCTGTTTGCTCCCCACGCTTTCGAGCCTCAGTGTCAGTTACAGGCCAGAGAGCCGCTTTCGCCACCGGTGTTCCTCCATATATCTACGCATTTCACCGCTACACATGGAATTCCACTCTCCTCTCCTGCACTCAAGTCTACCAGTTTCCAATGCATACAATGGTTGAGCCACTGCCTTTTACACCAGACTTAATAAACCACCTGCGCTCGCTTTACGCCCAATAAATCCGGACAACGCTCGGGACCTACGTATTACCGCGGCTGCTGGCACGTAGTTAGCC
+
CCCCCFGGGFGGGGGGGGGGGGGGGGGGGGGGGGGGGGGGGGGFGGGGGGGGGGGGFGGFGG?FFEFGGGGGGGGGGGGGGGGGGGGFEEGGGGFGGGGGGGGGGGGGGGCCFGGGGGGGGGGGGGGFGFGGGGGGGGGGFFGFGGGGGGGFGFGGGGGGGGGGFDFGFFFGFGGFCFGFGGDFEGGGGFGFFCFFGGGGGFGFFGCC>FFGFGGGFFGGFGFFBEFD9D@FDGFC49EDG1;;FGEEFB5;@E18D:6?99CBGE?8?1479<<<0144,799?BD?B:5::?:(6+-64
@M04650:207:000000000-C238N:1:1101:10085:8166 2:N:0:19
GGACTACACGGGTATCTAATCCTGTTCGCTCCCCACGCTTTCGAGCCTCAGCGTCAGTTACAGTCCAGAGAGTCGCCTTCGCCACTGGTGTTCTTCCTAATCTCTACGCATTTCACCGCTACACTAGGAATTCCACTCTCCCCTCCTGCACTCTAGATTCCCAGTTTGGAATGCAGCACCCAGGCTGAGCCCGGGTATTTCACATCCCACTTAAAAATCCGCCTACGCTCCCTTTACGCCCAGTAAATCCGGACAACGCTCTCCACCTACGTATTACCGCGGCTGCTGGCACGTAGTTTGC
+
CCCCCGGGGGGGGGGGGGGGGGGGGGGGGGGGGGGGGGGGGGGFGGGGGFFGGGGGGGGGGGGGGGGGFCEFGGGGGGGGGGGGGGGGGGGGGGGGGGFFGGGGGGGGGGGGGGGGGGCGGGGGFFCGFFGGGGFGGGGGGGEFGGGGGGGFGGGGFGFEFFG8FGGGGGGFFGFGGFGGGFGGC@DGGGGGGG5EGGGGGFGFFGGFFGFGFGCGFFGGFG?@?FDEFGFF@7;6A?GGGD;E7CECGFFBFF3<GFBB?1><*;::7?<<<C>)3C:>BFFFFB)58E(A(,.(,AA)5
@M04650:207:000000000-C238N:1:1101:26304:8173 2:N:0:19
GGACTACCCGGGTTTCTAATCCCGTTCGCTACCCTAGCTTTCGCACATGAGCGTCAGTCTTGTGCCAGGAAGCCGCCTTCGCCACTGGTGTTCTTCCCGATATCTACGCATTTCACCGCTACACCGGGAGTTCCACTTCCCTCTCACATACTCTAGGCTTACAGTATCAGATGACAAACAGATGGTAAGCACCTGCCTTTTACATCTGACTTATAAACCCGCCTGCGTGCGCTTTACGCCCAGTAATTCCGGACAACGCTTGCCCCCTACGTATTACCGCGGCTGCTGGCACTTAGTTTGC
+
CCCCCGGGGGGGGGGGGGGGGGGGGGGGGGGGGGGGGGGGGGGGGGGGGFGGGGGGGGGGGGGGGGGGGGGGGGGGGGGGGGGGGGGGGGGGGGGGGGGGGGGGGGGGGGGGGGGGGGGGGGGGGGGGGGGGGGGFFGGGGGGFGGGGGGGFGGGGCFGGGGGGGGGGGGGGGGGCEFGGFEGFGGGGGGFEFGGGGGGGFFGFFGGFFFG>6CGGFFFD@D@FDFFFFD;@@=F9A<EGGFF;FCFFGFFF<>3<FBFFFFGFGGF9?BFF?GF>FF?61690(4>7:C?C()..6C<).
@M04650:207:000000000-C238N:1:1101:7031:8207 2:N:0:19
GGACTACTGGGGTATCTAATCCTGTTTGCTCCCCACGCTTTCGAGCCTCAGTGTCAGTTACAGGCCAGAGAGCCGCTTTCGCCACCGGTGTTCCTCCATATATCTACGCATTTCACCGCTACACATGGAATTCCACTCTCCTCTCCTGCACTCAAGTCTACCAGTTTCAAATGCATACAATGGTTGAGCCACTGCCTTTTACACCAGACTTAATAAACCACCTGCGCTCGCTTTACGCCCAATCAATCCGTACAACGCTCGGGACCTACGTATTACCGCGGCTGCTGGCACGTCGTTAGCC
+
CCCCCGGGDGGGGGGGGGFGGGGGGGGGGFGGGGGGGGGFGFGDGGDGCGGFGFFGFGGDGGFFGGGGFDEEGGGDCFFGGGGG@=FG=FFGGGFGFDFGGGGGGGGGGGCFGFGGGEGDGGGGE,CBFGFFGE;E3,=FGGGFGEGFFFGBGGFFFFGFGGGG,EFG,E9,DFGGFG8DGFG9FFFGGGCE7F?FFGGGGF,56:79=;D7:CFFBECF>DD@BDF4=C>5BFFC)@G7F1=1;C6)8;),4874DF?(43)-95:<:1,45<9<C<>9;(49:?:0(*2:(((((*-58
@M04650:207:000000000-C238N:1:1101:12405:8257 2:N:0:19
GGACTACACGGGTATCTAATCCTGTTTGCTCCCCATACTTTCGAGCCTCAGCGTCAGTAACTGTCCAGTAGGCCGCCTTCGCCACTGGTGTTCCTCCCGATATCTACGCATTCCACCGCTACACCGGGAATTCCGCCTACCTCTCCATCACTCAAGAACAGTAGTTTTGAACGCAGTCTATGGGTTGAGCCCATAGTTTTCACATTCAACTTACCATCCCGCCTGCGCTCCCTTTACACCCAGTAATTCCGGACAACGCTTGCCACCTACGTTTTACCGCGGCTGCTGGCACGTAGTTAGC
+
CCCCCGGGGGGGG7FGGGGGGGGGGGGGFFCFGGGGGGGGGFF8EGGGGFGGEGDCCGGE,CEEGEGGGGGGGFGGGGGGCG,C,AFGGGGGGGGGFFGEGDGGGGFGGGGGDCFGGEEDGGGGGGGG7FGGGGGGGGDGGGGF8D,BFFGFG8FC9=D8DDEFFGGD?7;C7FGG>CF7BFGGGGGCFGFG>F@?2DGGGFGFF@FCEGGGFGCFF9GGFGBF(A9EBDBDFGFFFFGDGD13FGEFGFFF<>DFG9BB0:G0*0:<2?<8:F<FGGB6>03608B07E0<1,3?FD<BA
@M04650:207:000000000-C238N:1:1101:10324:8299 2:N:0:19
GGACTACCGGGGTTTCTAATCCTGTTTGCTCCCCACGCTTTCGAGCCTCAGTGTCAGTTACAGGCCAGAGAGCCGCTTTCGCCTCCGGTGTTCCTCCATATATCTACGCATTTCACCGCTACACATGGAATTCCACTCTCCTCTCCTGCACTCAAGTCTCCCAGTTTCCAATGCACACAATGGTTGAGCCACTGCCTTTTACATCAGACTTAAGAAACCACCTGCGCTCGCTTTACGCCCAATAAATCCGGACAACGCTTGGGACCTACGTATTACCGCGGCTGCTGGCACGTAGTTAGCC
+
-CCCCFGGGGGGGGGGGGGGGGGGGGGGGGGGGGGGGGDGGGGFFEGGGGGGGGGGGGGGGGEFFGGGGGGGGGGGGGGGFGGEEGEGGGGGGFFGGGGGGGGGGGGGGGGGGGGGGGGGDGGGF@FFFEGGGGGGGGGGGGGFGGGCFGGFGG8FGGEEDGGGFDDGGGGGGGGGGGGGGG,@FGGFCGFFGGGGGGGGCFFFFFGFCG=FCCFGFFFGDCDB=A@DFGBFBCAC37BFGF@4*:?CF3816AG?D6?36:G0CEF<>044406-2972,7;9BDD(304:?04(-364:
@M04650:207:000000000-C238N:1:1101:11869:8347 2:N:0:19
GGACTACTCGGGTTTCTAATCCTGTTTGCTACCCATGCTTTCGAGCCTCAGCGTCAGTTGATGCCCAGTAGGCCGCCTTCGCCACTGGTGTTCCTCCCGATATCTACGCATTCCACCGCTACACCGGGAATTCCGCCTACCTCTACATCACTCAAGAGTGCCAGTTTTAAGTGCACGCTATGGGTTGAGCCCATAGATTTCACACCCAACTTGACACCCCGCCCGCGCTCCCTTTACACCCAGTAATTCCGGACAACGCTTGCCACCTACGTTTTACCGCGGCGGCTTGCACGTAGTTAGC
+
CCCCCGGGGGGGGDGGGGGGGGGGGGGGGGGGGGGGGGGGGGGGGGGGGDFGGGGGGGGGGGGGFGGGFGGGGGGGGGGGFGGGGGFGGFGGGGGGGEGGEEGGAFFFGGEGDGGGGECDGGGFGGGGDFGGGGGGGCGGGFD9DGFGFGGFGGGFGGGGGGGG@E,DDFGE?F7FGGEGCCCFGGCGGGFGGG,9==@FG>;A;DGFB*9D4:;8ADGDBG=(.8>:(:4==7;4A?BFG???GGFA7*/(4>GBF>>F((7:7+4(4(4.886<FGBFB994(((,-*,<?<F<6C6)6
@M04650:207:000000000-C238N:1:1101:7784:8352 2:N:0:19
GGACTACCAGGGTTTCTAATCCTGTTTGCTCCCCATACTTTCGAGCCTCAGCGTCAGTTGATGCCCAGTAGGCCGCCTTCGCCACTGGTGTTCCTCCCGATATCTACGCATTCCACCGCTACACCGGGAATTCCGCCTACCTCTACATCACTCAAGAACGCCAGTGTTGAACGCAGTCTATGGGTGGAGCCCATCGTTTTCACATTCAACTTGGCATTCCGCCTGCGCTCCCTTTACACCCAGTAATTCCGGACAACGCTTGCCACCTACGTTTTACCGCGGCTGCTGGCCCGTAGTTAGC
+
BCCCBCFFGGG>FGGGFGFGGGGGGGGGGGGGGGFGGGDFGGCDGEGGGFEFGGGE,CFFEEDFCFEFFEEFGGGFFCEFDGGGGGGGEFGEFGG<E@+B:CCGFFEFGDGC<FGGGGED4FFFGG7BF7FFG9BCEGEGCDGDD9E,D9EFF8DCFFFECEEEG,@;,,@8FGE6A9;7EE6:F**3788;;;,=CCF>+=;FFC@FFGGFC*;CAEGDBD@;()(0.727@CF9=)?FG13;F@CEF=4((03(/3(88:F?>F<<::BF18?BG=:99BF02::0,:(*,,(,-<))6
@M04650:207:000000000-C238N:1:1101:28429:8381 2:N:0:19
GGACTACCAGGGTTTCTAATCCCGTTCGCTACCCTAGCTTTCGCACATGAGCGTCAGTTATGTGCCAGGAAGCCGCCTTCGCCACTGGTGTTCCTCCCGATATCTACGCATTTCACCGCTACACCGGGAATTCCACTTCCCTCTCACATACTCTAGACTTGCAGTATCAGCCGACATCCGCCAGTTGAGCTGACGTATTTTACAGCTGACTATCAAATCCGCCTGCGTGCCCTTTACGCCCAGTAATTCCGTACAACGCTTGCCCCCTACTTATTACCGCGGCTGCTGGCACGTAGTTTAC
+
CCCCCGGD<FGGGGGGGGGGGGGGGGGGGGEGGGDDGGGGGGGG@FCFFFGFGGGGGGGEDFGCGGGG7D@FFGGGGGGGCGGGGGGFFGGGGGGGFGGGGGGGGGGGGGGGGGGGG>CDEGGGGDGGGDGGGG9FDD8FGGGFGGGGGDFFGDGGGCEG8F?FGA=FG,@FDCGDC6?8A7*3@;@FFGC<,7E*9CFGGFGF6FGFF;F7@G7C=/>8(9(66F;>@GFDEFACF0CF*,(/:>?CD6F,(099*7;?0(7?GGF90().4C9>CC:99B6(,())(2(34,((-<2..
@M04650:207:000000000-C238N:1:1101:16506:8391 2:N:0:19
GGACTACCCGGGTTTCTAATCCTGTTTGCTCCCCACGCTTTCGCGCCTCAGCGTCAGTTACAGTCCAGAGAGTCGCCTTCTCCACTGGTGTTCTTCCTAATCTCTACTCATTTCACCGCTACACTAGGAATTCCACTCTCCTCTCCTGCACTCTAGATAACCAGTTTCGAATGCAGCACCCACGTTTAGCCCGTGTATTTCCCATCCCACTTTATCATCCGTCTACGCTCCCTTTACTCCCAGTAATTCCGGACAACGCTTGCCACCTACGTTTTACCTCGGCTGCTGGCACTTAATTAGC
+
B9CCCGGG,:+CB,@EFFCFGFCCFG<EFGGA,FFG+@FFDFC,@6FFEF,CFGG:,EE,CECGGGCCC,,,:,+@FCFD,CFGFGGGF=FEF<EGF9B,A5;FF,<,54AABFFEF+6=CCEFF:,B,CFGFG=,=DDG@+6B84,@46@?E,>A,@,,6F,@FA=,+3@E+E8D8D,D++++@F,@,88C++5CCF9EF+,9+9CA5CG8*=++4>,A>*59=+:4/*5-70;4C4BCC56@++/<@+),,5D141((8=G(00636:64(866+*-33(28,4:)(/.<13)..9))5
@M04650:207:000000000-C238N:1:1101:20848:8396 2:N:0:19
GGACTACTCGGGTTTCTAATCCTGTTTGCTCCCCACGCTTTCGAGCCTCAGTGTCAGTTACAGGCCAGAGAGCCGCTTTCGCCACCGGTGTTCCTCCATATATCTACGCATTTCACCGCTACACATGGAATTCCACTCTCCTCTCCTGCACTCAAGTCTACCAGTTTCCAATGCATACAATGGTTGATCCCCTGCCTTTTACACCAGACTTAATAAACCACCTGCGCTCGCTTTCCGCCCAATAAATCCGGACCACGCTCGGGACCTCCGTATTACCCCGCCTGCTGGCACGTAGTTCGCC
+
A9ACCGGFFFEDGGDFFFDGGFGGGGFGGGGGGGGGGDGGGGG@FGEGGEG@FFFGGFFDC<FGGEFFFF8FFGGG@,FFGGG@FFGGGEGGGGGGGGGGG9EFGGGGGGGGFFGGGGGGGGGGFFGFGGGGGGGGGFAFGGGFGGGFEGFFGDFFGGGGGGG,CBFFEGGFGGDFEG9D=FC@A+,,@,,5@CG6CFEGCFA?ACF>87++3=7CF@?5)97)-*/5572(8C+*:9EG7:3)*:?C<D)8;):37>;61751DGB0(,34:GFA?*3((-((.(,(4:3*3:((6+,3:
@M04650:207:000000000-C238N:1:1101:14237:8410 2:N:0:19
GGACTACAGGGGTATCTAATCCTGTTTGCTACCCATGCTTTCGAGTCTCAGCGTCAGTTGATGCCCAGTAGGCCGCCTTCGCCACTGGTGTTCCTCCCGATATCTACGCATTCCACCGCTACACCGGGAATTCCGCCTACCTCTACATCACTCAAGAGTGCCAGTTTTGAGTGCACGCTATGGGTTGAGCCCATAGATTTCACACCCAACTTGACACCCCGCCTGCGCTCCCTTTACACCCAGTAATTCCGGACAACGCTTGCCCCCTACGGTTTACCGCGGCTTCTGGCACGTAGGTAGC
+
CCCCCGGGGGGGGGGGGGGGGGGGGGGGGGGGGGGGGGGGGGGGGEGGGGGGGGGGGGGGGGGGGGGGGGGGGGGGGGGGGGGGGGGGGGGGGGGGGGGGGGGGGGGGGGGGGGGGGGGGGGGGGBFGCF=FGFGGGG>GGGGFFGFFGGGFGGFGGFGGGGGFGGGGGEGF?GCFFGGEEGFFGGGGGGGGGGGGFGGGGFFFFGGFB9CFCGG>62E<@D@=@F9B9DFFFGFFFFGGGDFFGGCEGFFF0558F96-31C:*:>92:6(4212<F:10((((.6)37<C?2?4(<)).
@M04650:207:000000000-C238N:1:1101:16133:8468 2:N:0:19
GGACTACTAGGGTTTCTAATCCTGTTTGCTCCCCACGCTTTCGAGCCTCAGTGTCAGTTACAGGCCAGAGAGCCGCCTTCGCCACCGGTGTTCCTCCATATATCTACGCATTTCACCGCTACACCTGGAATTCCACCCTCCTCTCCTGCACTCAAGTCTACCAGTTTCCAATGCATCCACCGGTTTAGCCACTGCCTTTTACACCAGACTTAACACACCAGCTGCGCTGCCCTTTAGCCCAATAAATCCGGACAACCCCCCGGACCCACCTATTAACCCGGCTGGCGGCACCTAATTTAGC
+
CCCCCGG,6EFGGGGGGGGCGGGGGGGGGGGGGGEGCGCGGGG8F7FFGFG@FGGGGGE9F,@EFGGGC86BF<FG7FGGGGGG:EFGGGGGGGGGGG9FGFEGGGGGEGGGGGGGFFCDGFFG8FFGGGGGGGCE,6@FGFGFGGGGFEGFGGGG;DD,,EFGGEGGFG;,=E8,,=,,,3@CG+,@7D9C1A6,*?FG>AB9?0@?9;F@=+=*3)19);66))/)()((0:)/+)?F*8@)>CE38)):1);=*/(-(,)(9:0(((((-3.)30(((((((((((*(*,(5).+).:
@M04650:207:000000000-C238N:1:1101:24570:8474 2:N:0:19
GGACTACACGGGTATCTAATCCTGTTTGCTCCCCACGCTTTCGAGCCTCAGTGTCAGTTACAGGCCAGAGAGCCGCTTTCGCCACCGGTGTTCCTCCATATATCTACGCATTTCACCGCTACACATGGAATTCCACTCTCCTCTCCTGCACTCAAGTCTACCAGTTTCCAATGCATACAATGGTTGAGCCACTGCCTTTTACACCAGACTTAATAAACCACCTGCGCTCGCTTTACGCCCAATAAATCCGGACAACGCTCGGGCCCTACGTATTACCGCGGCTGCTGGCCCGTAGTTAGCC
+
<CCCCGGFFGG7FGGGGGGGGGGGGGGGGGGGGGGGEGGGGGGCFFGGGGGGGGGFGGGGGGG@GEGDFGCFGGGGGGGCEGGGGDGCFEEGGGDGGGGGFGFGGGGGGGGGGGGGFGGGGGGGAGGGGGGGFGGGGGFGFGGFGGGFGDGFGG8EGGGGGGGEFGGGFC;D?F9FAFGCGGEGGG,<CG7FGFCGGGGG7ACF*9?C=97CACDFF5CCBDDF=9>@@?@DDGF8:5**4:=);CEE>=>(.5*:)2113->(>E<1:1:2<+69<*-4(442:>>(4*4*41(-)+.-.
@M04650:207:000000000-C238N:1:1101:13318:8476 2:N:0:19
GGACTACCGGGGTTTCTAATCCTGTTTGCTCCCCACGCTTTCGAGCCTCAGTGTCAGTTACAGGCCAGAGAGCCGCTTTCGCCACCGGTGTTCCTCCATATATCTACGCATTTCACCGCTACACATGGAATTCCACTCTCCTCTCCTGCACTCAAGTCTACCAGTTTCCAATGCATACAATGGTTGAGCCACTGCCTTTTACACCAGACTTAATAAACCACCTGCGCTCGCTTTACGCCCAATAAATCCGGACAACGCTCGGGACCTACGTATTACCGCGGCTGCTGGCCCGTAGTTAGCC
+
CCCCCGGGGGGGGFGGGGGGGGGGGGAFGGGGGGGGGGGGGGGDFGGGFGGGGGDGGFCGGGGGGGGGGGGGGGGGG>FGGGGGGGGGGGGGGGGGGGGGGGCFFFFGGGGGGGGGGGDGGFFGGGGGGGFGGGGGGGGGGD8DGGCGGGGFFFFFBFGFGGGGFGGCGGGGGGGFGGFGGGFGGEGGGGCFGGGGGCCGGFFFFGGFCDCCAGGGFFGF9DBEFB>B@G>D2F=>>68FGD8;>FFFGE8<BFGFD61<9>9(7EB2>8<D2<:<FG9(4;>FFFF:(*4>94:()3:55
@M04650:207:000000000-C238N:1:1101:18017:8500 2:N:0:19
GGACTACACGGGTTTCTAATCCTGTTTGCTCCCCACGCTTTCGAGCCTCAGTGTCAGTTGATGCCCAGTAGGCCGCCTTCGCCACTGGTGTTCCTCCCGATATCTACGCATTCCACCGCTACACCGGGAATTCCGCCTACCTCTACATCACTCAAGAGTGCCAGTTTTGAGTGCACGCTATGGGTTGAGCCCATAGATTTCACACCCAACTTGACACCCCGCCTGCGCTCCCTTTACACCCAGTAATTCCGGACAACGCTTGCCACCTACGTTTTACCGCGGCTGCTGGCACGTAGTTAGC
+
CCCCCFGGGGGGGGDGGGGGGGGGGGGGGGGGGGGGGGGGGGGGGGGGGGGGGGGGGFFGGGGGGGGGGGGGGGGGGGGGGGGGGGGGFGGGGGGGFGDGGGGGGGGGGGGGGGGGGGC+BFGFGGGGGGGGFGFGGGCFGGGFGGGGGGGFGGGFFDFGGGFGGCFGF@FGGGGGGGDGDGEFGGGGGGGGGGGGG9FFFFGFFGG:>8CFEGGGFDGG>GFDFFFF0C6?@FFEFFGGGFFFFGF<>FFF?ED?D>FF10FBGFF:?>B0(A()3:<>F>BFFF7)2A7<(.4(3C<A5
@M04650:207:000000000-C238N:1:1101:12361:8500 2:N:0:19
GGACTACCGGGGTATCTAATCCTGTTTGCTCCCCACGCTTTCGAGCCTCAGTGTCAGTTACAGGCCAGAGAGCCGCTTTCGCCACCGGTGTTCCTCCATATATCTACGCATTTCACCGCTACACATGGAATTCCACTCTCCTCTCCTGCACTCAAGTCTACCAGTTTCCAATGCATACAATGGTTGAGCCACTGCCTTTTACACCAGACTTAATAAACCACCTGCGCTCGCTTTACGCCCAATAAATCCGGACAACGCTCGGGACCTACGTATTACCGCGGCTGCTGGCACGTAGTTAGCC
+
CCCCCGGGGGGGEGGGGGGGGFGGGGGGGGGGGGGGGGGGGCCFGGGGGGFGGFGGGGGGGGGGGGGGGGGGGGGGGGGGCGGGGGGGGGGGGGFGGGGGGFFGFGGGGGGGCGGGGDGGGGGGGGGGFFGGGGGGGGGGGGGFGGGGGGGFGGGGFGFGGGGGEFFGFGGACFGGGGDGGG6;FEFFGCEGFCGGFGGGGFGFFGGFFGCFEGFGFFGGFGFFB?5?@DBFFG665(=CGFF;FGFFGFB62>GD<9<?FFD>DC:??<??DEB>A1,-21((4402?*.54:BFFC))5
@M04650:207:000000000-C238N:1:1101:17599:8519 2:N:0:19
GGACTACTCGGGTTTCTAATCCTGTTTGCTCCCCACGCTTTCGAGCCTCAGTGTCAGTTACAGGCCAGAGAGCCGCTTTCGCCACTGGTGTTCCTCCCGATATCTACGCATTCCACCGCTACACCGGGAATTCCGCCTGCCTCTCCATCACTCAAGAACGCCAGTTTTGAACGCACGCTATGGGTTGAGCCCATAGATTTCACGTCCAACTTGGCATCCCGCCTGCGCTCCCTTTACACCCCGTAATTCCGGACAACGCTTGCCACCTACGTTTTACCGCGGCTGCTGGCACGTAGTTAGC
+
CCCCCGGGGGGGGGGGGGGGGGGGGGGGGGGGGGGGGGGGGGEGGGGGGGGGGGGGGGGGGGGGGGGGGGGGGGGGGDGGGGGGGGGGGGGGGGGGGGGGGDGGGGGGGGGGGGGGGGGGGGGGGGGGGDFFGGGGGEGGGGGFGGGGGGGFGGGGGGGGGGDGGGGGGGGGGGGGGGGGGGGGGDEGGCGGGG6C:FGGGFGFFGGFFGGGFDGG48GGFD@D?F9>>GBF@GFEFAGGG09:533<CFF9:BDB:0663(5(*<:(45((.A?AGG06499>(-),,A(<,.(.49)-.
@M04650:207:000000000-C238N:1:1101:19403:8558 2:N:0:19
GGACTACTGGGGTTTCTAATCCTGTTCGCTCCCCATGCTTTCGCTCCTCAGCGTCAGTAACAGCCCAGTAACCTGCCTTCGCCATCGGTGTTCTTCCTGATATCTGCGCATTTCACCGCTACACCAGGAATTCCAGTTACCCCTACTGCACTCTAGCCTGCCCGTACCCACTGCAGACCCGGCGTTAAGCTCCGGGCTTTCACAGCAGACGCGACAAACCGCCTACGAGCTCTTTACGCCCAATAATTCCGGACAACGCTTGCGCCCTACGTATTACCGCGGCTGCTGGCACGTAGTTAGC
+
CCCCCGGGGGGGGGGGGGGGGGGFGGGGGGGGGGGGFGGGGGGGGGGGGFGGGGGGGGGGGGEGGGGGGGGGGGGGGGGGGEGGGGGGGGGGGGGGGGGFGGGGGGGGDGGEFGGGGGGGDGGGGGGGGGGGGGGDGFGGGGGFGGGGGGGFGGGGGGGGGGGGGGEGFGGCFGGFGGCFGF6CFGEGGGDEGG5EDCCEDAGFFGGFFGDGFGGDEFGG;GFD6FDB?GB?D?9<F1EGE1:BCDBA7=FFB5D<GBFF133(5C,,8:6<?F>ADF?F((3(1(3,4E3A16:((<42<
@M04650:207:000000000-C238N:1:1101:19164:8574 2:N:0:19
GGACTACCAGGGTATCTAATCCTGTTTGCTCCCCACGCTTTCGAGCCTCAGTGTCAGTTACAGGCCAGAGAGCCGCTTTCGCCACCGGTGTTCCTCCATATATCTACGCATTTCACCGCTACACATGGAATTCCACTCTCCTCTCCTGCACTCAAGTCTACCAGTTTCCAATGCATACAATGGTTGAGCCACTGCCTTTTACACCAGACTTAATAAACCACCTGCGCTCGCTTTACGCCCAATAAATCCGGACAACGCTTGGGACCTACGTATTACCGCGGCTGCTGGCACTTAGTTAGCC
+
CCCCCGGGGGGGGGGGGGGGGGGGGGGGGGGGGGGGGGGGGGGGGGGGGGGGGGGGGGGGGGGGGGGGGGGGGGGGGGGGGGGGGGGGGGGGGGGGGGGGGGGGGGGGGGGGGGGGGGGGGGGGFFGGGGGGGGGGGGGGGGGFGGGGGGGFFEGFAFFGGGGGFGGGGGGGGGGGGGGGGGGGGGGGGGGGGGGGGGGGGFGFFGGFDC@<AFGGFFFFBGDEFF=:@DB@FGFFB?GGG;@3CG?CD;><1>FDC9D;DDFFGGF>7:BFBGF>C*,7696,1)8(,0)*).6:<+.43
@M04650:207:000000000-C238N:1:1101:12375:8579 2:N:0:19
GGACTACTGGGGTTTCTAATCCTGTTTGCTCCCCACGCTTTCGAGCCTCAGCGTCAGTTACAGACCAGAGAGCCGCCTTCGCCACTGGTGTTCCTCCATATATCTACGCATTTCACCGCTACACATGGAATTCCACTCTCCTCTTCTGCACTCAAGTTTCCCAGTTTCCAATGACCCTCCCCGGTTGAGCCGGGGGCTTTCACATCAGACTTAAGAAACCGCCTGCGCTCGCTTTACGCCCAATAAATCCGGACAACGCTTGCCACCTACGTATTACCGCGGCTGCTGGCACGTAGTTAGC
+
@C@CCEGGGGGGGGGGGGGGGGGGGGGGEGGGGGGGGGGGGGDF8EGGGCCFGFGEGGGGGGGGGGGEGFGFGGGGGGGGFGGGGGGGGGGGGGGGGGDGGGGGGGGGGGGGGGGGGGGDEGFFFFGGGGGGGGGGFF,AEFGFFGFFGFFFGGGGFE9EFGGGFDFGFGADD=FFFCGGGGGCGDC?FGGCD7E5DGFFGFG+=FGF3CGG9::C+5CG>G0(1A9>9DFF:G3)96EGC:3:FG<DFFD>(7D1FBF:(4C?CGFF:?:(4C(.AFBFBFFF>?0>(C(A<1<B?FB4>
@M04650:207:000000000-C238N:1:1101:23927:8585 2:N:0:19
GGACTACTGGGGTATCTAATCCTGTTTGCTCCCCACGCTTTCGAGCCTCAGTGTCAGTTACAGGCCAGAGAGCCGCTTTCGCCACCGGTGTTCCTCCATATATCTACGCATTTCACCGCTACACATGGAATTCCACTCTCCTCTCCTGCACTCAAGTCTACCAGTTTCCAATGCATACAATGGTTGAGCCACTGCCTTTTACACCAGACTTAATAAACCACCTGCGCTCGCTTTACGCCCAATAAATCCGGACAACGCTCGGGACCTACGTATTACCGCGGCTGCTGGCACGTAGTTAGCC
+
CCCCCFGGGGGGGGGGGGGGGGGGGGGGGGGGGGGGGGGGGGGFGGGGGGGGGGGGGGGGGGGGGGGGFGGGGGEGGGGG7CFCFGGDGGGGGGGGGGGGGGGGGGGGGGGGGGGGGGGGGGGGGGGGGGGGGGGGGGGGGGGFFGGGGGGFGGGGFGGGGGGCFFGGGGAEGGGGGGGCFGGGGGGFGGGGGGGGGCGF+;;959C6CDGGEGGGFFCCDGD2=B=9A59@DFAC4@EGGFDEGD55FFF?>EGFC>@D9>C95E<7>B?>FF2<F544093>???>B65::7?<B+4<?
@M04650:207:000000000-C238N:1:1101:25015:8639 2:N:0:19
GGACTACCCGGGTTTCTAATCCTGTTCGCTCCCCACGCTTTCGAGCCTCAGTGTCAGTTACAGGCCAGAGGGCCGCTTTCGCCTTCGGTGTTCCTCCATATATCTACGAATTTCACCCCTACACATGGAATTTCACCTCCCTCTCCTGCACTCAAGTCTACCAGTTTCCAATGTATACAATGGTTGAGTCACTGCCTTTTACACCAGACCTAATAAACCAACTGCGGTCGCTTTACGCCCAATTAATCCCGACAACACGCGGGGCCCTAGTATTACCGCGGCTGTCGGCACGTGTTGTGTG
+
9@6B<F@,EF7+@6B<EF<,E,,E-C,BFF8FFF<6+@BFGFB,6B@:AC;@CFAFF<FCEC9E<7F@F,,8@,7F7449,,:,,CC=?,B,B<AF8FGGGGD,EF<7+AF+,,,9,,40>8EF4,?,B<?,,9E9,,,,@FGFGF,=F8F5D,DEC,,3,:@2,8@E,,,,633=,?=,=,D@FE8<28;E=,,,2=F79?E*000*1*;C5=+=+:E*);))**(0()/5(:+00(**4=;)2+).+)0/4)>1*6-1,()(5:(,((-640)60*(3((42()((1*,*.(,((*-.(
@M04650:207:000000000-C238N:1:1101:5982:8656 2:N:0:19
GGACTACTGGGGTTTCTAATCCTGTTTGCTCCCCATGCTTTCGTACCTCAGCGTCAGTATTAGGCCAGATGGCTGCCTTCGCCATCGGTATTCCTCCAGATCTCTACGCATTTCACCGCTACACCTGGAATTCTACCATCCTCTCCCATACTCTAGCTTCCCAGTATCGAATGCAATTCCTAAGTTAAGCTCAGGGATTTCACATCCGCCTTAAAAAGCCGCCGACTCACGCTTTACGCCCAGTAAATCCGATTAACGCTCGCACCCTCTGTATTACCGCGGCTGCTGGCACTGCTTTAGC
+
CCCCCGGFGGGGGGGGGGGGGGGGGGGGGGGGGGGCFGGGGGGGGGGGGGGG:FGGGGGGGGGFFGGC<<FFGFFGGGGGCGGGGGGDFEFGGGGEGCEEFGGGGGGGCGGGGGCFG7EG7FGGGGGFFCGGGEFG9DDGGGGFGGGDCDGFFBFCGGCGCFG8F9ED6DCDFGGGGGGEFGF8DFGC8F;FF,DC+=FGFFGFFFD?);@DC778*>DG5D)))3-:);(:DGFFF?GGG6@E=77?FA30<:C?G66?<@G9DGF?<1?<4<929:664;0916:B:E00(()))<)-.
@M04650:207:000000000-C238N:1:1101:20908:8656 2:N:0:19
GGACTACCCGGGTTTCTAATCCTGTTTGCTCCCCACGCTTTCGAGCCTCAGTGTCAGTTACAGGCCAGAGAGCCGCTTTCGCCACCGGTGTTCCTCCATATATCTACGCATTTCACCGCTACACATGGAATTCCACTCTCCTCTCCTGCACTCAAGTCTACCAGTTTCCAATGCATACAATGGTTGAGCCACTGCCTTTTACACCAGACTTAATAAACCACCTGCGCTCGCTTTACGCCCAATAAATCCGGACAACGCTCGGGACCTACGTATTACCGCGCCTGCTGGCCCGTAGTTTGCC
+
CC<CCGGGGGGGGGGGGGGGGGGGGGGGGGGGGGGGGGGGGGGGFGGGGGGGGGGGGGGGGGGGGGGGGG8FGGGGFGGGGGGGGGGGGGGGGGGGGGGGGGGGGGGGGGGGGGGGGGGDEGGGGDFGGGGGGGGGFFGGGGGFGGGGGGGFGGGGGGGGGGGGGGGGGGGGGGFGGGGGGFGGGGFFGGGFCGGGGGFGFFGFFGGFDDFCEGF>B=FFBGD=DD98>DF=BFAEFFGGD?@.>FEF4>800>7(161<9>)17E7<:13>BF)-<*44(--8?7?(4C05,7?1<+.4<
@M04650:207:000000000-C238N:1:1101:22677:8686 2:N:0:19
GGACTACCAGGGTATCTAATCCTGTTTGCTACCCATGCTTTCGAGCCTCAGCGTCAGTTGATGCCCAGTAGGCCGCCTTCGCCACTGGTGTTCCTCCCGATATCTACGCATTCCACCGCTACACCGGGAATTCCGCCTGCCTCTCCATCACTCAAGAACAGTAGTTTTGAACGCAGTCTATGGGTTGAGCCCATAGATTTCACACCCAACTTGACACCCCGCCTGCGCTCCCTTTACACCCAGTAATTCCGGACAACGCTTGCCACCTACGTTTTACCGCGGCTGCTGGCACGTAGTTAGC
+
CCCCCGGGGGGGGGGGGGGGGGGGGGGGGGGGGGGGGGGGGGGGGGGGGGGGGGGGGGGGGGGGFGGGGGGGGGGGGGGGGGGGGGGGGGGGGGGGGGGGGGGGGGGGGGGGGGGGGGGGGGGGGGGDGGGGGGGGGGGGGGGFGFGGFGGFGGFGFGGGGGGGFFGGGGGGFGGGGGGGGGGGGDGGFGGGGGGGGGGGGFGFFDGFFGDFEGGGF=GGFGFF?=9EFGFFFGFFFFGGGF?EGGF?FCF9?DDBGF>??:G?FGFBFFB:<GFFDG6;1;BFFB734E:C??(33CBDD
@M04650:207:000000000-C238N:1:1101:25553:8689 2:N:0:19
GGACTACTGGGGTTTCTAATCCTGTTTGCTACCCATGCTATCGAGCCTCAGCGTCAGTTGATGCCCAGTAGGCCGACTTCGCCACTGGTGTTCCTCCCGATATCTACGCATTCCACCGCTACACCGGGAATTCCGCCTACCTCTACATCACTCAAGAGTGCCAGTACTGAGTGCACGCTATGGGTTGAGCAAATAGATTTCACACACAACTTGACACCCCGCCTGCGCTCCCTTTACACCCAGTAATTCCGGACAACGGTTGACACCTACGTTTTACAGCGGCTGCTGGCAGGTAGTTAGC
+
@C<C<,CE@FFGG7,<FAF9,<CCC@E@,BF<CE<E@,;,,;C<C@FD,,;6@F:F@C@F<CF,,,6C<C@A,:4+++4,7,64,AFFGFGGCF,C,@C?CG>,@FG=4@FBF<FGA=8C8>4B,8FF+:?=;FD+=BCCFFDDG9;9?,>DGF89C=D6D,7=@,,7,,6E?9,:@++3@,,@F7B6?,,,4,@2CFGC79?9/*39>*;:8CFF4(*)()(/1)18(*6,,987+)?5C624:C?)+;8-8<5(*4(,(-*)2+4(4>::8;2)+0.5-309>F7B?/,*-(6,.+.6)
@M04650:207:000000000-C238N:1:1101:25155:8702 2:N:0:19
GGACTACCAGGGTATCTAATCCTGTTTGCTCCCCACGCTTTCGAGCCTCAGTGTCAGTTACAGGCCAGAGAGCCGCTTTCGCCACCGGTGTTCCTCCATATATCTACGCATTTCACCGCTACACATGGAATTCCACTCTCCTCTTCTGCACTCAAGTTTCCCAGTTTCCAATGACCCTCCCCGGTTGAGCCGGGGGCTTTCACATCAGACTTAAGAAACCGCCTGCGCTCGCTTTACGCCCAATAAATCCGGACAACGCTTGCCACCTACGTATTACCGCGGCTGCTGGCACGTAGTTAGC
+
CCCCCGGGGGGGGGGGGGGGGGGGGGGGGGGGGGGGGGGGGGGGGGGGGGGGGGGGGGGGGGGGGGGGGGGGGGGGGGGGGGGGGGGGFGGGGGGGGGGGGGGGGGGGGGGGGGGGGGGGGDGGGGGGGGGGGGGGGGGGGGGFGGGGGGGFGGGGFGGGGGGGGGGGGGGGGGGGGGGGGGGGGDGGGGGG5CGGGGGGGFGFFGGFEGGGFGGGFDGGFGFDFFFE@GFFF5@DFFGGEFFFG>BAGFE>0>DBC>F?:?GFGC?:?>87?GFFGC39>9>FFFF?7E7C?F?6?GAA)
@M04650:207:000000000-C238N:1:1101:5888:8732 2:N:0:19
GGACTACTCGGGTTTCTAATCCTGTTTGCTCCCCACGCTTTCGAGCCTCAGTGTCAGTTACAGGCCAGAGAGCCGCTTTCGCCTCCGGTGTTCCTCCATATATCTACGCATTTCACCGCTACACATGGAATTCCACTCTCCTCTCCTGCACTCAAGTCTCCCAGTTTCCAATGCACACAATGTTTGAGCCACTGCCTTTTACATCAGACTTAAGAAACCACCTGCGCGCGCTTTACGCCCAATAAATCCGTACAACGCTTGCCACCTACGTATTACCGCGCCTGCTGGCACGTAGTTTGCC
+
CCCCCCGGGGGDGGGGFGCFGGGGEDFF9EEGGGGGDCGGGGEFFGGFF<CF<EFGFFG9FE@FCC6C8C<@<@CG@,?E=CG:FEFCF7FCG<CFG<?<?B9FF=?:C7B:EFGGC+@D7CB?4:9,B,?FFG,C34=EEFD+6EC8ADF8@>,3A,,7@D,,6@DE9C,8ADAEFG6ECD36@,@+@C>76@,;?FG7=A9;E+;A>7++:7+=90DC9;525:2*(/5@@F+751CC*6;3C77<C>)635+6C6<61:DACF7>2134:C<:9*,((46<6?0(42.243,3:+645
@M04650:207:000000000-C238N:1:1101:20439:8742 2:N:0:19
GGACTACCGGGGTTTCTAATCCTGTTTGCTACCCATGCTTTCGAGCCTCAGCGTCAGTTGATGCCCAGTAGGCCGCCTTCGCCACTGGTGTTCCTCCCGATATCTACGCATTCCACCGCTACACCGGGAATTCCGCCTACCTCTACATCACTCAAGAGTGCCAGTTTTGAGTGCACGCTATGGGTTGAGCCCATAGATTTCACACCCAACTTGACACCCCGCCTGCGCTCCCTTTACACCCAGTAATTCCGGACAACGCTTGCCACCTACGTTTTACCGCGGCTGCTGGCACGTAGTTAGC
+
C@CCCGGGGGGGGGGGGGGGGGGGGGGGGGGGGGGGGGGGGGGGGGGGGGGGGGGGGGGGGGGGGGGGGGFFFGGGGGGGGGGGGGGFFFGGGGGGGGGGGGGGGGGGGCFFGGGGGGGGGEGGGGGFCGGGGGGGGGGGGGGFGGGGGGGFGGGGGGGGGGGGFFFGGGGFFGGGGGCEGGGGGDGG?FGGGGGEFCGGGFGFFGG?DDGGFFDGFDGG9C11;F9>>DB?DGAE6)@FDBB?GCD9*99;2:DBF99<22DFGG0(3(3:<A1AFG6>69>B0::?0C8F0((86C4)6
@M04650:207:000000000-C238N:1:1101:13868:8747 2:N:0:19
GGACTACTGGGGTTTCTAATCCTGTTTGCTCCCCACGCTTTCGAGCCTCAGTGTCAGTTACAGGCCAGAGAGCCGCTTTCGCCTCCGGTGTTCCTCCATATATCTACGCATTTCACCGCTACACATGGAATTCCACTCTCCTCTCCTGCACTCAAGTCTCCCAGTTTCCAATGCACACAATGGTTGAGCCACTGCCTTTTACATCAGACTTAAGAAACCACCTGCGCTCGCTTGACGCCCAATAAATCCGGACAACGCTTGGGACCTACGTATTACCGCGGCTGCTGGCACGTCGTTAGCC
+
CCCCCGGGGGGGGFGGGGGGGGGGGGDFFFGGGGGGGGGGGGGFGGGGGGGGGGGGGGGFGGGGGEGGGGGGFGGCGCDFGGGGGGGGFGFGGFEGGGGGFF>FDBAGGGGGGGFFGCEGGEGF9FFFFEFG9<DFGFGG8DF78FFE8DEFGGC8FFFGGGFGG;FG9EEAFFGGG?EFG:FGF>FFGCGFE?CGGCFGFFEAFFFFFFDGACGDFF87BDFBDFF>2<@DD*;=B9CEF335FFEFF3509DGDG6;<6:*.>51<7?<>AC<A<7((((,3(.4.(24C(((,(1-6)
@M04650:207:000000000-C238N:1:1101:25037:8748 2:N:0:19
GGACTACAGGGGTTTCTAATCCTGTTTGCTCCCCACGCTTTCGAGCCTCAGTGTCAGTTACAGGCCAGAGAGCCGCTTTCGCCACCGGTGTTCCTCCATATATCTACGCATTTCACCGCTACACATGGAATTCCACTCTCCTCTCCTGCACTCAAGTCTACCAGTTTCCAATGCATACAATGGTTGAGCCACTGCCTTTTACACCAGACTTAAGAAACCACCTGCGCTCGCTTTACGCCCAATAAATCCGGACAACGCTTGGGACCTACGTATTACCGCGGCTGCTGGCACGTAGTTAGCC
+
CCCCCGGGGFGGGGGGGGGGGGGGGGGGGGGGGGGGGGGGGGGGGGGGGGGGGGGGGFGFGGGGGGGGGGGGGGGG7FFEGGGGFFGGGGGGGCFGGGGGGGGGGGGGGGGGGGGGGGGGGG9EDFFGFFGFGGCF8DEFFFGFFGGGGFGFGGGGGGGGGGGGFFFGCGGGCGGGGGG?DF=D9CGGGDCGC?F?FFGG7ACFFFFADG7CEDFGCBFGFDBEB9)*09@=B=B:)5:FGDFEGG55CB8(6AFFD91,4,96CCB)3:?FDGFBC*37(293:7800*5:8?044+.52
@M04650:207:000000000-C238N:1:1101:20819:8749 2:N:0:19
GGACTACCGGGGTTTCTAATCCTGTTTGCTACCCATGCTTTCGAGCCTCAGCGTCAGTTGATGCCCAGTAGGCCGCCTTCGCCACTGGTGTTCCTCCCGATATCTACGCATTCCACCGCTACACCGGGAATTCCGCCTACCTCTACATCACTCAAGAGTGCCAGTTTTGAGTGCACGCTATGGGTTGAGCCCATAGATTTCACACCCAACTTGACACCCCGCCTGCGCTCCCTTTACACCCAGTAATTCCGGACAACGCTTGCCACCTACGTTTTACCGCGGCTGCTGGCACGTAGTTAGC
+
CCCCCGGGGGGGGGGGGGGGGGGGGGGGGGGGGGGGGGGGGGGGGGGGGFFGGGGGGGGGGGGGGGGGGGGGGGGGGGGGFGGGGGGGGGGGGGGGGGGGGGGGGGGGGGGGGGGGGGGGGGGGGGGGEEGFGGGGGGGGGGGFFGGGGGGFGGCDFFGGGGGGGGGGF7DF?FFGGGGEG9BFGGGF9EFGFGC?FFGGGFGFF4DFFGGGFFGGFDGGFGFF?FFFFG@FDGF<FAGGGF<FFCD<>F@9(.9<C>FF88G?GGF1:?24:F04FD?;6(42>BF0:C<F:B(.2@A9>
@M04650:207:000000000-C238N:1:1101:18791:8756 2:N:0:19
GGACTACACGGGTTTCTAATCCTGTTTGCTCCCCACGCTTTCGAGCCTCAGTGTCAGTTACAGGCCAGAGAGCCGCTTTCGCCACCGGTGTTCCTCCATATATCTACGCATTTCACCGCTACACATGGAATTCCACTCTCCTCTCCTGCACTCAAGTCTACCAGTTTCAAATGCATACAATGGTTGAGCCACTGCCTTTTACACCAGACTTAATAAACCACCTGCGCTCGCTTTACGCCCAATAAATCCGGACAACGCTCGGGACCTACGGATTACCGCGGCTGCTGGCCCGTAGTTAGCC
+
CCCCCGG@EFGGGFGGGGGGGGGGGG9FAFGGGGGGGGBGGGGCFGEFGGGCFGGGGGFFED9FGGFF@<CFGEEG7FFGGGGG:FGE@FGGGE,CBFCFGGGGGG9FGEFGGGGGGGGGGGGGGF<AFGGEFGDCA,,A@AD?FCBFGGGFGGGGBF;3EDGGGADG,E,@DG=@DGF?AFGGGCFGEF,C,59CDFCF7CC9@5C*>F@FF7+=9@,*7CB2<?A/-99@FEFCBDGCF;@@GGFFGFFF6>DDD6;@F1)-5EB),((((8242>;9099(233(4*(*,4(4)25<>
@M04650:207:000000000-C238N:1:1101:17441:8794 2:N:0:19
GGACTACAGGGGTATCTAATCCTGTTTGCTACCCATGCTTTCGAGCCTCAGCGTCAGTTGATGCCCAGTAGGCCGCCTTCGCCACTGGTGTTCCTCCCGATATCTACGCATTCCACCGCTACACCGGGAATTCCGCCTACCTCTACATCACTCAAGAGTGCCAGTTTTGAGTGCACGCTATGGGTTGAGCCCATAGATTTCACACCCAACTTGACACCCCGCCTGCGCTCCCTTTACACCCAGTAATTCCGGACAACGCTTGCCACCTACGTTTTACCGCGGCTGCTGGCACGTAGTTAGC
+
CCCCCGGGGGGGGGGGGGGGGGGGGGGGGGGGGGGGGGGGGGGGGGGGGGGGGGGGGGGGGGGGGGGFGGGGGGGGGGGGGGGGGGGGGGGGGGGGGGGGGGGGGGGGG@FGGGGGGGGGGGGGGGGGEGGGGGGGGGGGGGGFGGGGGGGFGGGGGGGGGGGGGFGGGGCFGGFGGGGGGGFGGGGGFGGGGGGGGGGGGFCFFGGFBDGGF8<FA2EDFGFFFF>E0D;<1FFEFFGFGF<F7;AAGFFFFFG:FFFF(,C?GGFBBFFF?F?FGGBF699B9BFFFGFG?:B?19<FA
@M04650:207:000000000-C238N:1:1101:22083:8830 2:N:0:19
GGACTACCGGGGTATCTAATCCTGTTTGCTCCCCACGCTTTCGAGCCTCAGTGTCAGTTACAGGCCAGAGAGCCGCTTTCGCCTCCGGTGTTCCTCCATATATCTACGCATTTCACCGCTACACATGGAATTCCACTCTCCTCTCCTGCACTCAAGTCTCCCAGTTTCCAATGCACACAATGGTTGAGCCACTGCCTTTTACATCAGACTTAAGAAACCACCTGCGCTCGCTTTACGCCCAATAAATCCGGACAACGCTTGGGACCTACGTATTACCGCGGCTGCTGGCCCGTAGTTAGCC
+
CCCCCGGGGGGGGGGGGGGGGGGGGGGGGGGGGGGGGGGGGGGGGGGGGGGGGGGGGGGGGGGGGGGGGGGGGGGGEGGGGGGGGGGGGGGGGGGGGGGGGGGGGGGGGGGGGGGGGGGGGGGGFGFFFGFGGGGGGGGGGGGFGGGGGGGFFGGGGGGGGGGGGGGGGGGGFCFGGGGGGGGGGGGGGCCFFGGGGGGGCCCFFFGF@CCFEGGGF2FGFGFFFFFF?<@9BFFEE?GEG<DFGGFFGF>?;B4()480::C?GGFF?:2?>EABF5;96>>FFFF71*4:>>B:A944:
@M04650:207:000000000-C238N:1:1101:17757:8832 2:N:0:19
GGACTACTAGGGTATCTAATCCTGTTTGCTACCCATGCTTCCGAGCCTCAGCGTCAGTTGATGCCCAGTAGGCCGCCTTCGCCACTGGTGTTCCTCCCGATATCTACGCATTCCACCGCTACACCGGGTATTCCGCCTACCTCTACATCACTCAAGAGTGGCAGTTTTGAGTGCAGGCTATGGGTTGAGCCCATAGATTGCACACACAACTTGACACCACGCCTGCGCTCCCTTTAGAGCCAGCAATTCCGGACAGAGCTTGCCACCAACGTGTTACCGCGGCTGCTGGCACGTAGGTAGC
+
6AC-ACFEDG<CCD8FG<9,6C@A@E96<E<,6E@<<8FC,,8BC@CF86,,@C7,BFGDG<<6CFCF;CF,99C@@@@9FC,4:FEDF@EF,@,?<@@@F@6;4@<7F:FFCGADBF6?GG9?=4C@++E94E,:=BE,>?=DD=E,9@@@E=DFGDGF++@1,,7>,B8=:837:978,,@7FCGGGCF7:@F?7+,,4=,;**3:93;8>**+)(*/6D2:9;@)(132/09>+.+7<43(;*));+69;:D(*.1),(*(2+((((--(3()+:--7(43>B)).*,<:33?(2)5.
@M04650:207:000000000-C238N:1:1101:12949:8882 2:N:0:19
GGACTACCGGGGTTTCTAATCCTGTTTGCTCCCCACGCTTTCGCGCCTCAGCGTCAGTTAATGTCCAGCAAGTCGCCTTCGCCACTGGTGTTCCTCCTAATATCTACGCATTTCACCGCTACACTAGGAATTCCACTTGCCTCTCCATCACTCAAGACATGCAGTTTCAAATGACCCCTCGAGGTTGAGCCTCGATATTTCACATCTGACTTGCACGCCCGCCTACACGCCCTTTACACCCAGTAAATCCGGATAACGCTTGCCACCTACGTATTACCGCGGCTGCTGGCACGTAGTTAGC
+
CCCCCGGGGGGGGGGGGGGGGGGGGGGGGGGGGGGGGGGGGGGGGGGGGGGGGGGGGFGCGGGGGGGGGGGGGGGGGGGGGGGGGGGGGGGGGGGGGGGGGGGGGGGGGGGGGGGGGGGGGGFGGGGGGGGGGGFGGFFGGGG?8DGGGGGFGGGGGGFGGGGGFGFGGEGGGGGGGGGGGFGDFCGEECFGGGCGFCGGGFG69DFF4=8FEG*CF=CGFGFD>;2655;@BG4CFFGGED=FDCCEGFEF()7<F?F?FFGBCF:(.8B?2<36FG:B9BB9>BBF>G:GF??F?F95:
@M04650:207:000000000-C238N:1:1101:18645:8912 2:N:0:19
GGACTACCCGGGTTTCTAATCCTGTTTGCTACCCATGCTTTCGAGCCTCAGCGTCAGTTGATGCCCAGTAGGCCGCCTTCGCCACTGGTGTTCCTCCCGATATCTACGCATTCCACCGCTACACCGGGAATTCCGCCTACCTCTACATCACTCAAGAGTGCCAGTTTTGAGTGCACGCTATGGGTTGAGCCCATAGATTTCACACCCAACTTGACACCCCGCCTGCGCTCCCTTTACACCCAGTAATTCCGGACAACGCTTGCCACCTACGTTTTACCGCGGCTGCTGGCACGTAGTTAGC
+
CCCCCGGGFEGGGEGGGGGGGGGGGGFGGGAFGFGGGGGGGGDC<EGGGFC@CGGGGFGGGFGGGGGGGGEFGGGGGGC9FGGGGGGGGGGGGEFGFGGGGGEGGGDFGF@CEFGFGGGGGFGGGDGGCGGGGGGGECGGGGGFGGGGGGGFGGGGFFGGGGGGGGEFGDGGFCGGGGGEGGGGGGGCEGGGGE8FFGGGGFGFFGGFBGGGFFGGF=ED9D9?DF>F>G@73FFFF)+5<??BGG>AF4F((7D?C621:3<80CB?FF:??GBFC>:619>((-,)(:<EBBFFBG>)6
@M04650:207:000000000-C238N:1:1101:5683:8949 2:N:0:19
GGACTACTGGGGTATCTAATCCTGTTTGCTCCCCACGCTTTCGAGCCTCAGTGTCAGTTACAGGCCAGAGAGCCGCTTTCGCCACCGGTGTTCCTCCATATATCTACGCATTTCACCGCTACACATGGAATTCCACTCTCCTCTCCTGCACTCAAGTCTACCAGTTTCCAATGCATACAATGGTTGAGCCACTGCCTTTTACACCAGACTTAATAAACCACCTGCGCTCGCTTTACGCCCAATAAATCCGGACAACCCTCGGGACCTACGTATTACCGCGCCTTCTGCCCCCTAGTTCGCC
+
9@BCCGGGGGCGGGGGGGGFGGGFGGGGGGGGGGDGGGGGGGGCA@FGGFGGGGGGGGGGFFGGGEGG8EEEFGDGGGGGGGG7@FCFGCGGGGGEGFF<F,EFFGFFGDGGGGFGGEGD8CBF@FC8E9FGFGFEDFGGGGGFGGFGCFGFG8D8CECEE988FFFGGGF;+F,CD?C8E,,CF68DFC7?C?CFGGGGFF9AFC53:CD>8CC9FEFG=D=E29):55((>=+>42BE70()0+9?C5524>*:*43=03)3D=?<:-:2<+):?534(-3(42-)5*4*-(,66+,4:
@M04650:207:000000000-C238N:1:1101:7617:8954 2:N:0:19
GGACTACTGGGGTATCTAATCCTGTTTGCTCCCCACGCTTTCGAGCCTCAGCGTCAGTTACAGACCAGAGAGTCGCCTTCGCCACTGGTGTTCCTCCATATATCTACGCATTTCACCGCTACACATGGAATTCCACTCTCCTCTTCTGCACTCAAGTCTCCCAGTTTCCAATGACCCTCCCCGGTTGAGCCGGGGGCTTTCACATCAGACTTAAGAAACCGCCTGCGCTCGCTTTACGCCCAATAAATCCGGACAACGCTTGCCACCTACGTTTTACCGCGGCTGCTGGCCCGTAGTTAGC
+
CCCCCGGGGGGGGGGGGGGGGGGGGGGGGGGGGGGGGGGGGGGGGGGGGGGGGGGGGGGGGGGGGGGGGGGGGGCEGFGGGGGGGGGGGGGGGGGGGGGGGGGGGGGGGGGGGGGGGGGGGGGGGFGGGFFGGGGGGGGGGGGFGGGGGGGFGGGFGGGFGGGGGGGGGGGGGGGFFDGGGG>GGGGGGGGGDGGGGGGFCA?6>FFF:FGG4CBDF@GG;D9@?F9AFGF;D7><B(CGGFF:GGAAFFF>?BG1<>>?FFG:*9:::BFF<C?<FFB9;6>99?B?>*(149(4<G<B>
@M04650:207:000000000-C238N:1:1101:17601:8969 2:N:0:19
GGACTACACGGGTTTCTAATCCCGTTCGCTACCCTAGCTTTCGCACATGAGCGTCAGTCTTGTGCCAGGAAGCCGCCTTCGCCACTGGTGTTCTTCCATATATCTACGCATTTCACCGCTACACATGGAGTTCCACTTTCCTCTACTGCACTCAAGTCATCCAGTTTCCAAAGCAATTCCTCAGTTGAGCTGAGGGCTTTCACTTCAGACTTAAATAACCGTCTGCGCTCGCTTTACACCCAGTAAATCCGGATAACGCTTGCCCCTTACGTATTACCGCGGCTGCTGGCACGTAATTAGC
+
CCCCCGGCFGGGGGGGGGGGGGGGGGGGGGGGGGGGGGGGGGGGGGEGCEEFGGGGGFFFGFGFGGGGGFFGGGGGGGGGFGGGGGGGGGFCGCFGGCCGGEGGGGGFGGGGGGGGGGGGGGGG9AEGF=FGGGGG,DEGGGGFGGC=FGGDFBFGFFDGGGGGG9E=FGFD?FFGGGEDAG9>FGCGGGG,<:@CCCFGGFGFFGGFEFFGEG+?BEGGFDAB>FAFAG=>FGF;FCGGGD;@GG)?FFB;?EGFCD><<;G;GG06)38??GFDEG?F>06BFFB?FG?G6?:61C285
@M04650:207:000000000-C238N:1:1101:15368:8970 2:N:0:19
GGACTACAAGGGTTTCTAATCCTGTTTGCTCCCCACGCTTTCGAGCCTCAGTGTCAGTTACAGGCCAGAGAGCCGCTTTCGCCACCGGTGTTCCTCCATATATCTACGCATTTCACCGCTACACATGGAATTCCACTCTCCTCTCCTGCACTCAAGTCTACCAGTTTCCAATGCATACAATGGTTGAGCCACTGCCTTTTACACCAGACTTAATAAACCACCTGCGCTCGCTTTACCCCCAATAAATTCGGACAACTCTCGGGACCTACGTTGTACCCCGGCTGCTGGCACCTAGTTAGCC
+
CCCCCGGFFGGGGGGGGGGGGGGGGGGGGGGGGGGGGGGGGGGGGGGGG?E@<FGGGGGGGGFGGGGGGGGGGDFGCEGGFGGGDFECFFEGGGGGGFDGGFGDFFECGGGGGGGGGDGGC>EFFGGGGGGGGGGDGGGGGGGFFGG,A=FFGFG8AEGBFGGG?FGGGGGC?FC=:A,677BFD@FCFG,@9@FGGBFGGA,3A9CFCDFCCFGFA@F5=CB:>:/37*2--=6**.=C<>F)7+)):2A76);1*).;(8)6CG?>?(,((264:*,(4>((4:?((25*.2844+)-5
@M04650:207:000000000-C238N:1:1101:16529:8970 2:N:0:19
GGACTACTGGGGTTTCTAATCCTGTTTGCTCCCCACGCTTTCGAGCCTCAGTGTCAGTTACAGGCCAGAGAGCCGCTTTCGCCTCCGGTGTTCCTCCATATATCTACGCATTTCACCGCTACACATGGAATTCCACTCTCCTCTCCTGCACTCAAGTCTCCCAGTTTCCAATGCACACAATGGTTGAGCCACTGCCTTTTACATCAGACTTAAGAAACCACCTGCGCTCGCTTTACGCCCAATAAATCCGGACAACGCTCGGGACCTACGTATTACCGCGGCTGCTGGCACGTAGTTAGCC
+
CCCCCGGGGGGGGGGGGGGGGGGGGGGGGGGGGGGGGGGGGGGGGGGGGGGGGGGGFGGGGGGGGGGGGGGGGGGGEGGGGGGGGGGGGGGGGGGGGGGGGGGGGGGGGGGGGGGGGGGDGGGGGFGGFFGGGGGGFGGGGGGFGGGGGGGFGGFFA9>FGGGGGGGGGFGGFGGGFGD8FGFCGCDDGGGGG?CGGGGG?FGFFDCACGFGFCGFAD69@GFEDBA>@G=@BGFFF?EGG(6):CCEGF>;9B<@G9<016)(>E?>B?:4<06:0*,3((-1?>?01*,*,3:4A+645
@M04650:207:000000000-C238N:1:1101:16865:8991 2:N:0:19
GGACTACTGGGGTATCTAATCCTGTTTGCTACCCATGCTTTCGAGCCTCAGCGTCAGTTGATGCCCAGTAGGCCGCCTTCGCCACTGGTGTTCCTCCAGATCTCTACGCATTTCACCGCTACACCTGGAATTCTACCCCCCTCTACAAGACTCTAGCCTGCCAGTTTCGACTGCAGTTCCCAGGTTGAGCCCGGGGATTTCACATCCGACTTGACCGACCGCCTGCGTTCGCTTTACGCCCAGTAATTCCGATTAACGCTTGCACCCTCCGTATTACCGCGGCTGCTGGCCCGGAGTTAGC
+
CCBCCDGGGFGGGGGGGGGGGGGGGGGGGGEGGGGGGFGGGGGGGGGGGGGGGGGGGGGC<FGGGGGGE9FFGGGGGGGGGGGGGGGFGGGGGGGGG@GGGGGGGDGGGDGGGGGGGDEGGGCFGGGGCCFGGGGGCGGGEGGFEGFG9EDDGFF,EFGGFGGGFGGGGG+CDCFGFFGGGFGGGGGGGGGGEGGGGGFGGFGFF4C>=DGG3>F*)(=7(917(;08(*((45>AF6EGGF?:F765:=:03>D4:29:((*)9@?<0:6?0C24EC(1((330<D?2E(2(,,(,;)).
@M04650:207:000000000-C238N:1:1101:11018:9011 2:N:0:19
GGACTACAAGGGTTTCTAATCCTGTTTGCTACCCATGCTTTCGAGCCTCAGCGTCAGTTGATGCCCAGTAGGCCGCCTTCGCCACTGGTGTTCCTCCCGATATCTACGCATTCCACCGCTACACCGGGAATTCCGCCTACCTCTACATCACTCAAGAGTGCCAGTTTTGAGTGCACGCTATGGGTTGAGCCCATAGATTTCACACCCAACTTGACACCCCGCCTGCGCTCCCTTTACACCCAGTACTTCCGGACAACGCTTGCCACCTCCGTTTTACCGCGGCTTCTGGCACGTAGTTAGC
+
CCCCCGGGGDGGGGGGGGGGGGGGGGGGGGGGGGGGGGGGGGGGGGGGGGGGGGGGGGGGGGGGGGGGGGGFGGGGGGGGGGGGGGGGGGGGGGGGGG@FGGGGGGG7FGGGGGGGGGGGGGGGGGG77FEFGGGGGGGGGGGFGGGGGFGFGGGGFGGGGGGGGGGG?CFFGGGGGGGG6=CGGGG?EGGGGGGGGF,DCFGFFGD9>GGFCFCFF2CG@GFFFFFF6D>FFGF<CFGFF(64C+9?DF@B(<C859>F?BG:*<?:(8BF0F?<?GF>>0;1(4<B<G?F:<7(-<54<
@M04650:207:000000000-C238N:1:1101:20718:9013 2:N:0:19
GGACTACTCGGGTTTCTAATCCTGTTTGCTCCCCACGCTTTCGAGCCTCAGTGTCAGTTACAGGCCAGAGAGCCGCTTTCGCCTCCGGTGTTCCTCCATATATCTACGCATTTCACCGCTACACATGGAATTCCACTCTCCTCTCCTGCACTCAAGTCTCCCAGTTTCCAATGCACACAATGGTTGAGCCACTGCCTTTTACATCAGACTTAAGAAACCACCTGCGCGCGCTTTACGCCCAATAAATCCGGACAACGCTTGGGACCTACGTATTACCGCGGCTGCTGCCACGTAGTTAGCC
+
CCCCCFGGGGGGGGGGGGGGGGGGGGGGGGGGGGGGGGGGGGGGGGGGGGGGGGGGDGGGGGEFGGGGGGFEGGEGEGGGGGGGGGGGGGGGGGGGGGGGGFGGGFGGGGGGGGCFGGGGGGGGGGGGFCGGGGGGGGGGGGGFGGGFFGGFGGGDFFFGGGGFDFGGGFGGGGGGFG>CG:EGG@FCFCDFGGFEGGGGGFFFFGGFFGFCFFGGFDC0>DBFFA=*(:@@?=6C)2CGG;D;CGCE*..39B4:<1:2<?*(9EBFB12,6<<<0972(4(,1>:)3+)/-(.86+-4:
@M04650:207:000000000-C238N:1:1101:19403:9076 2:N:0:19
GGACTACCAGGGTTTCTAATCCTGTTTGCTACCCATGCTTTCGAGCCTCAGCGTCAGTTGATGCCCAGTAGGCCGCCTTCGCCACTGGTGTTCCTCCCGATATCTACGCATTCCACCGCTACACCGGGAATTCCGCCTACCTCTACATCACTCAAGAGTGCCAGTTTTGAGTGCACGCTATGGGTTGAGCCCATAGATTTCACACCCAACTTGACACCCCGCCTGCGCTCCCTTTACGCCCCGTAATTCCGGACAACGCTCGCCCCCTACGTATTACCTCGGCTGCTGGCACGTAGTTACC
+
CCCCCGGGGGGGGGGGGFGGGGGGGGGGGGGGGGGGFGGGGGGGGGGGGGGGGGGGGGGFGGGGGGGGGGFFFGGGGGGGGGGGGGGGGGGGGGGGGGGGGGGGGGGGGGGGGGGGGGGGGGGGGGGGDEGGGGFGEGDGFGGFFGGGFFGFF>F?=DGGGGGGGGGGECGGFGGG?DEGGGGGGGGGGGGGGGGGG7FFGFFFFGD4BGCC=GGGF2EG@C1;@:@EBGFF;?FCA@GGG09:GD?FGFFB?B51F>>:?6G9DGBF:<?B<9?AFG)8:6?B>??32>193201-AA))
@M04650:207:000000000-C238N:1:1101:17099:9076 2:N:0:19
GGACTACTCGGGTTTCTAATCCTGTTTGCTCCCCACGCTTTCGAGCCTCAGCGTCAGTTGATGCCCAGTAGGCCGCCTTCGCCACTGGTGTTCCTCCCGATATCTACGCATTCCACCGCTACACCGGGAATTCCGCCTACCTCTACATCACTCAAGAGTGCCAGTTTTGAGTGCACGCTATGGGTTGAGCCCATAGATTTCACACCCAACTTGACACCCCGCCTGCGCTCCCTTTACACCCATTAATTCCGGCCAACGCTGGCCACCTACGTTTTACCTCGCCTGCTGGCACGTAGTTAGC
+
CCCCCGGGGGGGGGGGGGGGGGGGGGGGGGGGGGGGGGGGGGG?EEGGGFGGGGGGGGGFFGFCGFGGGGGGGCFGGGGGGGGGGGGGGCGGGGGGGGGGGGEGFGGGGGGGGFCGGDDGGGGGGGDGECFGGGDFGGGGGFGFGF;FEFGFGG@FGCDFGGGGGFGFD8DB:FCAFGGE*>DCFCGG7ECF>CC6+=@FC+,+;756@GGF=FG+;>GGFGFD0A1>1>;7@9;CF3FGC0(.**5)*9?1()9,>(-2((91*C??(4(4(*4<F7)53(-(-4(40E1<32(,-:-46
@M04650:207:000000000-C238N:1:1101:12436:9102 2:N:0:19
GGACTACTGGGGTTTCTAATCCTGTTTGCTCCCCACGCTTTCGAGCCTCAGTGTCAGTTACAGGCCAGAGAGCCGCTTTCGCCACCGGTGTTCCTCCATATATCTACGCATTTCACCGCTACACATGGAATTCCACTCTCCTCTCCTGCACTCAAGTCTACCAGTTTCCAATGCATACAATGGTTGAGCCACTGCCTTTTACACCAGACTTAATAAACCACCTGCGCTCGCTTTACGCCCAATAAATCCGTACAACGCTCGGGCCCTACGTCTTACCTCGGCTGCTGGCACGTAGTTTGCC
+
@9<BC8FGGGGCFGGGGGGGGGGFFGGDCFGFGGGGGGGGGGGG@@FGFGCGGGGGCGGFGFCEFF?<E<FEGGGDEEGG7FCCCFEGGCFGGGFGGFEGGCFAFEFFDFCGGGGFGEGGGGGFDFFGFGFGGGGGGGGGGGCFGDFFG8FFGDD9FGGCGGGFFFGGGCFF=EGGGFG,E:,EGC?87B7FF6DGGGGGCFFFFGCFFG?+5D79B@67<?=ED*:?A:@2=E==:@7**233*;7?C3.43AF;:3(/((1()*4,((.(.;).<*--(-(-:DF0<*.*4(.:<+6<A
@M04650:207:000000000-C238N:1:1101:12588:9120 2:N:0:19
GGACTACTCGGGTTTCTAATCCCGTTCGCTACCCTGGCTTTCGCACATGAGCGTCAGTTATGTGCCAGGAAGCCGCCTTCGCCACTGGTGTTCCTCCCGATATCTACGCATTTCACCGCTACACCGTGAATTCCACTTCCCTCTCACATACTCAAGACTTCCAGTATCAGCCGACCTCCGCCAGTTGAGCTGACGTATTTTACATCTGACTCGCAAATCCCCCTGCGTTCCCTTTACGCCCAGTAATTCCTGACCACGCTTGCCCCCTACGTATTACCGCCGCTGCTTGCACTTGTTTTGC
+
<<@@BFFGGGGDGGGGGGGGGGCGGGFGEGCGFGGGGGGGGGGGGGCF,C8FEFGGCGGGD9FFFFGGGCFFGGGGGGGGGGGGGFG8FEGGGGGGG@+?FCEGGFFCFCDEGGGGGGEGCEGGFG,,+8AEFG=EF9=AFGGFD,36,=EDF9@=:@FA,CDEGCDG9@8>C7C++3@+7:@>DC;A183AC?*1*=F7:A9=+=8=EC7+(:5):6E6)2-4(2(),8(=;FF)8/*4C((.++7/3;0).9*.9((48?C36;3((.2:)<3)9:(((-39((.)5C4?)5)..@1()
@M04650:207:000000000-C238N:1:1101:22484:9125 2:N:0:19
GGACTACTAGGGTTTCTAATCCTGTTTGCTACCCATGCTTTCGAGCCTCAGCGTCAGTTGATGCCCAGTAGGCCGCCTTCGCCACTGGTGTTCCTCCCGATATCTACGCATTCCACCGCTACACCGGGAATTCCGCCTACCTCTACATCACTCAAGAGTGCCAGTTTTGAGTGCACGCTATGGGTTGAGCCCATAGATTTCACACCCAACTTGACACCCCGCCTGCGCTCCCTTTACACCCAGTAATTCCGGACAACGCTTGCCACCTACGTTTTACCGCGGCTGCTGGCACGTAGTTAGC
+
CCCCCGGGGGGGGGGGGGGGGGFGGGGGGGGGGGEFFGGGGGGGGGGGGGGGCGGGGGGGGGGGGGGGFGFGGGGGGGGGGGGEGGGFGFF:FFGFCCEFGCEFGGFGGGCFGGGFGBEGGFC@8:7B>FGGGF?CEE6FGGG5EFE8AFGFGGGC:@FGGA9?FAAF,@FEFGFGGD>CGGGGFF8F?CE5CG6CDFAEF9DAACGFFGFGCDFFA9CD(:>20A0)28;?8C)6:)CGD@?@FGCCGAF(4>58F(3:06C?793<>:(.4A1<:C(4303>6<0::D00(.43-A>AA
@M04650:207:000000000-C238N:1:1101:9846:9150 2:N:0:19
GGACTACCGGGGTTTCTAATCCTGTTTGCTACCCATGCTTTCGAGCCTCAGCGTCAGTTGATGCCCAGTAGGCCGCCTTCGCCACTGGTGTTCCTCCCGATATCTACGCATTCCACCGCTACACCGGGAATTCCGCCTACCTCTACATCACTCAAGAGTGCCAGTTTTGAGTGCACGCTATGGGTTGAGCCCATAGATTTCACACCCAACTTGACACCCCGCCTGCGCTCCCTTTACACCCAGTAATTCCGGACACCGCTTGCCACCTACGTTTTACCGCGGCTGCTGGCACGTCGTTAGC
+
CCCCCGGFFGGGGGGGGGGGGGGGGGGGGGGGGGGGGGGGGGGFGGGGGGGGGGGGGGGFCFGFGGGGG9FGGGGGGGGGGGGGGGG8FGGGGGGGGGGGGBEGGFGGGGGGGGGGGGGGGGGGGGGGEEGGAGGGGGEGGGFFGGGFFFFBFEDFFFFEGGGGGGGGGC6EFG::CDE8@FGGGGDGGGGGF6:F:CCFGFGFADC6BGGFCGC8A@GGFGFFFFFFFG6DFGF<FFGGG?63CFBFGFF9?DG(*-4>617:>FB?FFF?:EFBGFB>(4999B?)55:G03(49E<(6
@M04650:207:000000000-C238N:1:1101:21376:9167 2:N:0:19
GGACTACACGGGTTTCTAATCCTGTTTGCTCCCCACGCTTTCGAGCCTCAGTGTCAGTTACAGGCCAGAGAGCCGCTTTCGCCACCGGTGTTCCTCCATATATCTACGCATTTCACCGCTACACATGGAATTCCACTCTCCTCTCCTGCACTCAAGTCTCCCAGTTTCCAATGCACACAATGGTTGAGCCACTGCCTTTTACATCAGACTTAAGAAACCACCTGCGCTCGCTTTACGCCCAATAAATCCGGACAACGCTTGGGACCTACGTATTACCGCGGCTGCTGGCCCGTAGTTAGCC
+
CCCCCGGGGGGGGGGGGGGGGGGGGGGGGGGGGGGGGGGGGGGGGGGGGFGGGGGGGGGGGGGGGGGGGGGGGGGGGGGGGGGGGGGGGGGGGGGGGGGGGGGGGGGCGGGGGGGGGGGGEFGGGGGCECEGGGGGGGGGGGGFGGGGCGGFGG?FFFDFEFEFFGGGGGEFDGGGGGEGGGGGGGFFGGF?F7FGF8FFCFFFFDGFEDF+9;@CFBGDFGFFDBA>=DFFFC+@;>8FC@@ECF<<658<BEG;D;6<FFC:GGF??<8)6A)4<1331609?B::6/(*-4?B>+-64
@M04650:207:000000000-C238N:1:1101:6346:9173 2:N:0:19
GGACTACTGGGTATCTAATCCTGTTTGATCCCCACGCTTTCGTGCTTGAGCGTCAGTTATAGCTTAGTAAGCTGCCTACGCAATCGGAGTTCCTCGTTATATCTATGCATGTCACCGCTACACAACGAATTCCGCCTACTTCATCTATACTCAAGAATCCCAGTTTCAACGTCAGTTCCAACGTTGAGCGTTGGTATTTCACCGCTGACTTAAAATCCCGCCTGCGCACCCTTTAAACCCAATAAATCCGGATAACGCTCGCATCCTCCGTATTACCGCGGCTGCTGGCACGGAGTTAGCC
+
CCCCCGGGGGGGGGGGGGGGGGGGGGGCFFGFGGFEDGGGGGGGGGGGGGGGCGGGGGGGGFGGGGGGGGGGGGGGGFGCEFGGGGGGEFFGGGFDGGFGGGCFGGFGFGGGGFFGECGDEFGFFGGGGGGGGGGCCEFGGGGFGG9A9DGFGGG8FF9DFGGGGGGGGGG+=>CGGFEGGGGGF8?FF7@77FGC9EFECFGFEGGAC>?8AG>EFFFDACADFF@DFDFFBFFC8BGGG@@;*;CC<;B0<)+/:((:>>9?D882(-4???2)+14(49B><D:26*,/3-(-:+-4.
@M04650:207:000000000-C238N:1:1101:22596:9190 2:N:0:19
GGACTACAGGGGTTTCTAATCCTGTTTGCTCCCCATACTTTCGAGCCTCAGCGTCAGTTGATGCCCAGTAGGCCGCCTTCGCCACTGGTGTTCCTCCCGATATCTACGCATTCCACCGCTACACCGGGAATTCCGCCTACCTCTACATCACTCAAGAACGCCAGTTTTGAACGCACGCTATGGGTTGAGCCCATAGATTTCACGTCCAACTTGGCATCCCGCCTGCGCTCCCTTTACACCCAGTAATTCCGGACAACGCTTGCCACCTACGTTTTACCGCGGCTGCTGGCACGTAGTTAGC
+
CCCCCGGGGGGGGGGGGGGGGGGGGGGGGGGGGGGGGGGGGGGGGGGGGGGGGGGGGGGGGGGGGGGGGGGGGGGGGGGGGGGGGGGGGGGGGGGGGGGGGGGGGGGGGGGGGGGGGGGGGGGGGGGGDGGGGGGGGDGGGGGBFGGGGGGFGGGGGGGGGGGGFGGGFGGGGDGEGGGGGGGGGGGGGGGGGGGFFFGFGFFAFFGFFGGCEDGGFFGG?GBDFFFFFG9DFGFFFFGGG::?CF>DGFFFBFGBGFFFBFGFDGF::B?:18:4CC<9(9>>9<?FFD(<::(4-06<6
@M04650:207:000000000-C238N:1:1101:21606:9220 2:N:0:19
GGACTACCCGGGTTTCTAATCCTGTTTGCTCCCCACGCTTTCGAGCCTCAGTGTCAGTTACAGGCCAGAGAGCCGCTTTCGCCACCGGTGTTCCTCCATATATCTACGCATTTCACCGCTACACATGGAATTCCACTCTCCTCTCCTGCACTCAAGTCTACCAGTTTCCAATGCATACAATGGTTGAGCCACTGCCTTTTACACCAGACTTAATAAACCACCTGCGCTCGCTTTACGCCCAATAAATCCGGACAACGCTCGGGACCTACGTATTACCGCGGCTGCTGCCACGTAGTTCGCC
+
CCCCCFGGGGGGGGGGGGGGGGGGGGGGGGGGGGGGGGGGGGGGGGGGGGGGGGGGGGGGGGGGGGGGGGGGGGGGGGGGGGGGGGGGGGGGGGGGGGGGGGGGGGGGGGGGGGGGGGGGGGGGG?AGF<FFGGGGGGGGGGGFGGGGGGGFGGGGGGGGCGGGGGGGGGGGGGGGFGG8FEFGGGGGFGC7@7CGGFGGGFGFFFFFDGDGFFGGFFFGFGDEDFB55?>@FFFCAFDDG(/);C5)CBBDFFGDD;-390/2DEB<:1()636<<*(4(4((,4?).+.*81(2)+-7?
@M04650:207:000000000-C238N:1:1101:17239:9291 2:N:0:19
GGACTACTAGGGTTTCTAATCCCGTTCGCTACCCTAGCTTTCGCACATGAGCGTCAGTTATGTGCCAGGAAGCCGCCTTCGCCACTGGTGTTCCTCCCGATATCTACGCATTTCACCGCTACACCGGGAATTCCACTTCCCTCTCACATACTCTAGACTTGCAGTATCAGCCGACATCCGCCAGTTGAGCTGACGTATTTTACAGCTGACTATCAAATCCGCCTGCGTGCCCTTTACGCCCAGTAATTCCGGACAACGCTTGCCCCCTACGTATTACCGCGGCTGCTGGCACGAAGTTAGC
+
CCCCCGGGGGGGGGGGGGGGGFGGGGGGGGGGGGGGGGGGGGGGGGGGFGGGGGGGGGGGGGGGGGGGGGGGGGGGGGGGGGGGGGGGGGGGGGGGGGGGGGGGGGGGGGGGGGGGGGGGGGGGGGGGGGGGGGGGGGCCGGGFGGGGGGGFGGGGGGGGGGGGGGGGGGGGGGGGGGGGGGGGGGGGGGG?CGGGGGGGGFGFFGGF=C?FCGGGFFGGFGFF>FF>?GFFE*;CFFGDG?(;D7<?FFAFFFGBD>B13134DGB>?3082E?FFC(,2((47?:DFG(A:63((::AA
@M04650:207:000000000-C238N:1:1101:22672:9306 2:N:0:19
GGACTACCGGGGTTTCTAATCCTGTTTGCTCCCCACGCTTTCGAGCCTCAGTGTCAGTTACAGGCCAGAGAGCCGCTTTCGCCACCGGTGTTCCTCCATATATCTACGCATTTCACCGCTACACATGGAATTCCACTCTCCTCTCCTGCACTCAAGTCTACCAGTTTCCAATGCATACAATGGTTGAGCCACTGCCTTTTACACCAGACTTAATAAACCACCTGCGCTCGCTTTACGCCCAATAAATCCGGACAACGCTCGGGACCTACGTATTACCGCGGCTGCTGGCACGTAGTTATCC
+
CCCCCGGGGGGGGGGGGGGGGGGGGGGGGGGGGGGGGGGGGGGGGGGGGGGFGGGGGGGGGGGGGGGGGGGGGGGGCFGGGGGGGGGG7FEEGGGGGGGGFGGGGGGFGGGGGGGGGGGGGGGGGGGFGGGGGGGGGGGGGGGFGGFFCEFFGGGGDGGGG>FGGGFFGGGGGFD:EGGFCFGFGGGGGFFGGFGFGGFGGFGFFGGA>G:CEGGFFBDFDGFEBD9?@GFFBGFFFFGDF6@EGGECFFFF>FGF363237)(>E:)58?FFF>BF*(--3910)2(-2)/4:<?A+)..
@M04650:207:000000000-C238N:1:1101:8674:9353 2:N:0:19
GGACTACCAGGGTATCTAATCCTGTTTGCTCCCCACGCTTTCGAGCCTCAGTGTCAGTTACAGGCCAGAGAGCCGCTTTCGCCACCGGTGTTCCTCCATATATCTACGCATTTCACCGCTACACATGGAATTCCACTCTCCTCTCCTGCACTCAAGTCTACCAGTTTCCAATGCATACAATGGTTGAGCCCCTGCCTTTTACACCAGACTTAATAAACCACCTGCGCGCGCTTTACGCCCAATAAATCCGGACAACGCTCGGGACCTACGTATTACCCCGGCGGCTGGCCCGTAGTTTGCC
+
CCCCCGGGFGGGGGGGGGGGGGGGGGGGGGGGGGGGGGGGGGGFGGGGGGG@FGGGGGGCFFFFGGGGGGDGGGGG+CFF7FGGGGGGFEGGGDEFGGCGGGGGGGGGGGGGGGGGGCGGEGGGFCFFGFGGGGFFGGGGGFGFGGGFFFGFGFGGCEADFGGGGGGGFCF9DCGD8+2A8>DGGGGGDG+++:DFF8C;DFFFFCGF>*<@AF9+==CGFD=6@?4*/899>>+/>?GGGD@@FGFC<>E?B>F0<4(399C>GE0<B?BF9<)4<*(-313,((320*4*,4(()+--.
@M04650:207:000000000-C238N:1:1101:12348:9359 2:N:0:19
GGACTACCCGGGTATCTAATCCTGTTTGCTACCCATGCTTTCGAGCCTCAGCGTCAGTTGATGCCCAGTAGGCCGCCTTCGCCACTGGTGTTCCTCCTGATATCTACGCATTCCACCGCTACACCGGGAATTCCGCCTACCTCTACATCACTCAAGAGTGCCAGTTTTCAGTTCACGCTATTGGTTGAGCCCATAGATTTCACACCCAACTTGACCCCCCTCCTGCGTGCCCTTTCCGCCCACTATTTCCGGCCAACGCTTGCCCCCTCCGTATTACCGCGGCTCCTGTCCCTTCTTTTTC
+
6-ACC@FAAFGGF:FFGGGGGGGGGGGGGG9FEFGAFFGGGGG,,BCGGEFGGFGE7FGF9FE@FFFDG,CFFEFFGGGGGGEGFEC8F8FFGEGFF,5EFFGGGGF7FEGG,@5EFEGD@E,BF:@74FFEFFC@CE+ADD9F8>9DC,EFG,>,,6E;DF,DFDF9,6,8+@==DC7+@,3,@F3,1>DE5;,9+5DEC+7B37;*-;;F****;):C(?2-)6(8(7((.6;)8(*=*,(6*+//;8)(,.)(931:60C?*;36(3(-.@,4+:((4(((((.)6E)2)-.52C-),
@M04650:207:000000000-C238N:1:1101:2463:9362 2:N:0:19
GGACTACCAGGGTTTCTAATCACGTTAGCTCCCCTGGCTTTCGCGCCTCAGCGTCAGTTTAAGTCAAGAAAGTCGCCTTCGCCACTGGTGTTCCTCCCAATCTCTACGCATTTCACCGCTACAACGGGAATTCCACTTTCCTCTCCTAAACTCAAGAATACAAGTTTCTTAAGCAATACGAGGGTGGGCCCCGCATTTATACTTAGGCCTTAATATCATGCCTACACGCCATTTACGCCCAATAAATCCGGACAAGGCTCGCCACCTACGTATTACCGCGGCTGCTGGCACGTGTGTAGCG
+
ABA@CFFFEFCFF,,C,C@,6,C@;,,BC6,CFCCCEGGG,CF@CCFECDDG@:@F@<6CCEFFE6CF@6E@CEFE@FEEF:FFGD=<FCCB,,9,B@FF8A@FDF<AFC==A<FCEF++84@,,6CC=:,:C?D<F@E99+,+,8@,7=E98EEFC8>=D,9AF9ED,8@@=,==,=?=6=C38@++*4@@EC5**5@==BEB9+3*0;*;*=:+=8,29864(83B2C((/23?;<4CC2=)2+)1*:51.7*(*(((-(7278(28?3))346+1((,-(4032>(2,:.(.,(2-)(
@M04650:207:000000000-C238N:1:1101:28585:9369 2:N:0:19
GGACTACCCGGGTATCTAATCCTGTTTGCTACCCATGCTTTCGAGCCTCAGCGTCAGTTGATGCCCAGTAGGCCGCCTTCGCCACTGGTGTTCCTCCCGATATCTACGCATTCCACCGCTACACCGGGAATTCCGCCTACCTCTACATCACTCAAGAGTGCCAGTTTTGAGTGCACGCTATGGGTTGAGCCCATAGATTTCACACCCAACTTGACACCCCGCCTGCTCTCCCTTTACCCCCAGTAATTCCGGACAACGCTTGCCCCCTACTTTTTACCGCGGCTGCTGGCACGTCTTTATC
+
CCCCCGGGGGGGGGGGGGGGGGGFGFGGGGGGGGGGGGGGGGGCFGGGGGGGGGGGGGGGGGGGGGGGGGGGGGGGGGGGGGGGGGGFGGGGGFGGGGGGGGGGGGGGGECGGGFGGGGGGGGGGGGGGEGGGGGGE8=FG?EFGGGA<9@9AFF,,=DGGGGGGGGGGBCGGGGG?DEE7F>7FG>FFFCEGGCCF+FFGF9A*@DFFDFGCGGGFFEG25>;()(25C@@@FFFF)<F76(.:+):GF408B33C603:?C?*;96103)-3<1A7:6>>;610243C(3(42((36).
@M04650:207:000000000-C238N:1:1101:12237:9418 2:N:0:19
GGACTACACGGGTTTCTAATCCTGTTTGCTCCCCACGCTTTCGAGCCTCAGTGTCAGTTACAGGCCAGAGAGCCGCTTTCGCCACCGGTGTTCCTCCATATATCTACGCATTTCACCGCTACACATGGAATTCCACTCTCCTCTCCTGCACTCAAGTCTACCAGTTTCCAATGCATACAATGGTTGAGCCACTGCCTTTTACACCAGACTTAATAAACCACCTACGCTCGCTTTACGCCCAATAAATCCGGACAACCCTCGGGACCTACGTATTACCCCCGCTGCTGGCCCGTAGTTTGCC
+
-@<BCEFGFGGGGGGGGCCFFEGFFGGFGGGGGGDF@FGGGGGF@CGGECDFFGGFFGGGGGG8EE8<ECCFGFEGGGGGEEFC@EC:F+FFF9FGEFGCGAFECCG=C:FGFFE9FFGGEGGFDEF8?<FFGGCFCEA8EDFFFFECEFFFG8DDFGG9DA88FFGGFCCD+=EGCDD8B,>DF+,44B79@9,7?FFCCB9597**0;=+0?978@C*:7@2<4)*08599E+/828:7(6)*+/?D8)46>*3*63=3(/();827(:)6E2<@*4(,37;(,)((*,*-((-4+444
@M04650:207:000000000-C238N:1:1101:2430:9419 2:N:0:19
GGATACTGGGGTTTCTAATCCTGTTTGCTACCCATGCTTTCGAGCCTCAGCGTCAGATGATGCCCAGTAGGCCGCCTTCGCCACTGGTGTTCCTCCCGATATCTACGCAATCCACCGCTAAACCGGGAATTCCGCCTAACTCTACCTCACTCAAGATATGTAGTTTTGAACCCGACTACGGGTGGAGACCATAGCTTTAAGATTCAACTTACACATCCGCCTACGCTACCTTTACACCCAGTAATTCCGGAACACGCTTGCCACCTACGTATTACGGCGGATGCTGGCACGTAGTTAGACG
+
CCCCCGGGGGG@FFFAF9EFF9A-66,CFEFFFGCF<@<FGG@,:F,?FCC+866C,<@EFFECCCE@E<EG,@@EGGGG,8B@FGF,,,B@A<,=7:CB@C,@E;,7,+4BFF,<+@CC+59?=FG=CF,C;F6BEE,A93=@,,7,A@DBC8C,CDEEAFC=CDFDGG8@+@ECD;,4*55*>FE,*6DC2=,5=8FGFF9B+++1@;F+8:4?)(=D0CDD636),;=377+69/*=*/7<++.9C3)1(07(12(,2.2)9A8>B?FA(3)(2)46(-30)43(,047::(.6<)4:
@M04650:207:000000000-C238N:1:1101:28860:9422 2:N:0:19
GGACTACAAGGGTTTCTAATCCTGTTTGCTCCCCACGCTTTCGAGCCTCAGCGTCAGTTACAGACCAGAGAGCCGCCTTCGCCACTGGTGTTCCTCCATATATCTACGCATTTCACCGCTACACATGGAATTCCACTCTCCTCTTCTGCACTCAAGTTTCCCAGTTTCCAATGACCCTCCCCGGTTGAGCCGGGGGCTTTCACATCAGACTTAAGAAACCGCCTGCGCTCGCTTTACGCCCAATAAATCCGGACAACGCTCGGGACCTACGTATTACCGCGGCTGCTGGCACGTAGTTAGC
+
CC?CCGGGGEGGGGGGGGGGGGGGGGGGGGGGGGGGGGGGGGDGGGGGGGGGGGGGGGGGGGGGGGGGGGGGGGGGGGGGGGGGGGGGEAFGGGFGGGGGGGGGGGGGGGCGGGGGGGGGGGGGGGGFE=FGGGGGGGGGGGGFGGGAFFGFGGFGGGGGFFGGFGGGEGGFGGGGGGGGDFCEGEGGGGGGDGEGGDGGGFFFFGGAFGGCECFGFDGC>G921AB317>BFGF2=0CEGFFFG79<CF>>FFG?G601:9<1DEF:3:0.8F?DEG?0;FB;>BFFFG00(3((-<))6
@M04650:207:000000000-C238N:1:1101:6597:9429 2:N:0:19
GGACTACCGGGGTTTCTAATCCTGTTTGCTCCCCACGCTTTCGAGCCTCAGTGTCAGTTACAGGCCAGAGAGCCGCTTTCGCCACCGGTGTTCCTCCATATATCTACGCATTTCACCGCTACACATGGAATTCCACTCTCCTCTCCTGCACTCAAGTCTACCAGTTTCCAATGCATACAATGGTTGAGCCACTGCCTTTTACACCAGACTTAATAAACCACCTGCGCTCGCTTTACGCCCAATAAATCCGGACAACGCTCGGGACCTACGTATTACCGCGGCTGCTGGCACGCAGTTAGCC
+
CCCCCGGGGGGGGGGGGGGGGCEGGGGGGGGGGGGGGDGGGGGGGGDFGGFGGGGGGGGGGGGGGGGGGGGGGGGGDEFGGGGGGGGGEFGGGGGGGGGGGGGGGGGGGGG@FGGGGDGGGGGGG?FGGGGGGGGGGGGGGFGFGGGGGGGFGFGGGGGFGGGFC;ADGGGGGGFGGFFFCA>@FFGGGCEC@FGGG>GFGFGFFG9>C2=CAGG7B@1;4CDBFF26@D>@=F6CB6CFE;@@GGFFGE):;EGFG16(37513EF221:?<EAFD>(40916:BF:B65=(41(-3:<8
@M04650:207:000000000-C238N:1:1101:6310:9434 2:N:0:19
GGACTACAGGGGTTTCTAATCCTGTTTGCTCCCCACGCTTTCGAGCCTCAGTGTCAGTTACAGGCCAGAGAGCCGCTTTCGCCTCCGGTGTTCCTCCATATATCTACGCATTTCACCGCTACACATGGAATTCCACTCTCCTCTCCTGCACTCAAGTCTCCCAGTTTCCAATGCACACACTGGTTGAGCCCCTGCCTTTTACATCAGACTTAAGAAACCACCTGCGCTCGCTTTACGCCCAATAAATCCGGACACCGCTCGGGACCTACGTTTTTCCGCGGCTGCTTGCCCGTAGGTAGCC
+
CCCCCGGFGGGGGDGGGGGGGGGGFFGGGGGGGFGGGGGGGGGGGDGGFCCFGGGGGFGDGGGFGEGGGGG7@FGGEG=FGGGCEBFGFGGCGGGGGAFGGGFFGFGGGGGGFGGFGCEDGGGGC8BGE=FFGGA9EFAGGG?9@EGGGFFDF,@=FF9=DF,@FGGFDGFFFGGC9D@+,CDDF<8DCG79?CFGGFGDCA;BFF5*@;C8582:ADFG=DFE=BAADGFDFF+>4<CEC<;47@6?8)829>*(926;09D05C(,,:.(4?(5<*,-,419:))58+,/((((.+.84
@M04650:207:000000000-C238N:1:1101:24364:9440 2:N:0:19
GGACTACCGGGGTTTCTAATCCTGTTTGCTCCCCACGCTTTCGAGCCTCAGTGTCAGTTACAGGCCAGAGAGCCGCTTTCGCCACCGGTGTTCCTCCATATATCTACGCATTTCACCGCTACACATGGAATTCCACTCTCCTCTCCTGCACTCAAGTCTACCAGTTTCCAATGCATACAATGGTTGAGCCACTGCCTTTTACACCAGACTTAATAAACCACCTGCGCTCGCTTTACGCCCAATAAATCCGGACAACGCTCGGGACCTACGTATTACCGCGGCTGCTGGCACGTAGTTAGCC
+
CCCCCGGGGGGGGGGGGGGGGGGGGGGGGGGGGGGGGGGGGGGGGGGGGGGGGGGGGGGGGGGGGGGGGGGGGGGGGGGGGGGGGGGGEGGGGGGGGGGGGGFGGGGGGGGGGGGGGGGGGGGGGGGGGFGGGGGGGGGGGGGFGGGGGGGFGGGGFFGGGG?FFFFGGGGGGGGGGGGGGGGEDFGGGFGGGGFGGFGGGFGFFGGFFCDFEGFGFFCDDC:@=BF>DGBFFEFEFFGCG;3@FCECFDB@FFGF7>8:>9GBGGFB:<?DF?AF@D29(((4:FF2:=?GF?BBB7445
@M04650:207:000000000-C238N:1:1101:9261:9449 2:N:0:19
GGACTACACGGGTTTCTAATCCTGTTCGCTCCCCATACTTTCGAGCCTCAGCGTCAGTTACAGGCCAGAGAGCCGCTTTCGCCACCGGTGTTCCTCCATATATCTACGCATTTCACCGCTACACATGGAATTCCACTCTCCTCTCCTGCACTCAAGTCTACCAGTTTCCAATGCATACAATGGTTGAGCCACTGCCTTTTACACCAGACTTAATAAACCACCTGCGCTCTCTTTCCGCCCAATAAATCCGGACACAGCTCGGGACCTACGTATTAACGCGGCCTGTGGCACGTAGGTGTGC
+
CCCCCFCFFCCFGGDCFFGGGG<FGGGGGGGGDEGFCFGGGGGGGDCFGEFG:FFGGG,,F<ECFEGGGGGGGFGG@:FGFEGGGGGGFEGGGGGGGFGGEAEFF,EF:FEGGG99FEGGGGFG9FFFFEFGGGGFC8=DDCEDDEE?<FEB88DDGGE=DC8FDGGED=FGG8=,,=DDFG6@C+>:E@C??FFC?7FC9F,*97*387BF;@F+3:CC79::)*58(*075=+*26EB72(40+53;)889B55<354317(1?(.,(.,-A)):*43(((((.),1*)/.(((.+.(.
@M04650:207:000000000-C238N:1:1101:11928:9472 2:N:0:19
GGACTACCCGGGTTTCTAATCCTGTTTGCTCCCCACGCTTTCGTGCATGAGCGTCAGTACAGGTCCAGGGGATTGCCTTCGCCACCGGTGTTCCTCCATATATCTACGCATTTCACCGCTACACATGGAATTCCACTCTCCTCTCCTGCACTCAAGTCTACCAGTTTCCAATGCATACCATGGTTGAGCCACTCCCTTTTACACCAGACTTACTAAACCACCTGCGCTCGCTTTACGCCCAATAAATCCTGACAACTCTCGGTCCCTACGTATTACCCCGGCTTCTGTCCCCTTCTTTGCC
+
--6BC<FG8CCDFGCFGFGGGFECFGG8FGGFFGGGCFGGGGGEEG8C,,6E+CBC:FCE,<6CFE9,,,+:@A@FAFFGE@BC=A>+C+CFGGGGG?FAFAEGF9C,C7CFGGGFG+@CEFDF9E,,<,CEFFAE=DFGGGGFGCF8<=EFG8,3A=E9@A,,DFGFF;;>+=,@,=,,7,,8@+,32@,@@,<7@?EA+;,097**:;9+*?++*0:*)3<)-9569)859=+8)(=:*(()*2./;+*)/*+3*74=1(*(/;42?4.)6<44:*(((--(,6)))+5*,((5-+))-
@M04650:207:000000000-C238N:1:1101:5882:9489 2:N:0:19
GGACTACCGGGGTTTCTAATCCTGTTTGCTCCCCACGCTTTCGAGCATCAGCGTCATTTACAGCCCAGTAAGCCGCCTTCGCCACTGGTGTTCCTCCTAATATCTACGCATTTCACCGCTACACTAGGAATTCCACTTACCTCTCATGCAATCTAGTTAGGCAGTTTCAAATGCAGTTCCAGGGTTGAGCCCTGGGTTTTCACATCTGACTTGCCATACCGCCTACGCTCTCTTTACACCCAGTAAATCCGGATAACGGTTGCACCCTCCGTATTACCGCGGGTGATGGCACGCAGTTAGC
+
CCCCCG,CFFEB@@8CEA@9EF<FGFCFFF,C6@FF7C7@FCCCFF+4AFCEEF@CFE9@,C,,:BFG<F<FF<@@BF:FCEE,=,E8<?E:,FCE<,CF<B>94A5C:FGGGGG<B68=EC9=,9EFGGGFAFF9=F8,@==;8,6,76E98EEGGG,63,,=FG:C,83@?;EG,+6,@,@>DEBEE7,:7?D>?7FFG+31B7?A*5?9*+*+1:895*7@945)>4-7*=6*1@F+=1=E+C)97/5;()*7D0(/(.4)9C0((((-(2()+0(,4((--,6-.*(0(.(4806<)
@M04650:207:000000000-C238N:1:1101:16110:9514 2:N:0:19
GGACTACACGGGTATCTAATCCTGTTTGCTACCCATGCTTTCGAGCCTCAGCGTCAGTTGATGCCCAGTAGGCCGCCTTCGCCACTGGTGTTCCTCCCGATATCTACGCATTTCACCGCTACACCGGGAATTCCACTTCCCTCTCACATACTCAAGACTTGCAGTATCAGCCGACATCCGCCAGTTGAGCTGACGTATTTTACAGCTGACTCGCAAATCCGCCTGCGTGCCCTTTACGCCCAGTAATTCCGTACAACGCTTGCCCCCTACGTATTCCCGCGGCTGCTGGCCCGTAGCTTGC
+
CCCCCGGGGGGGGGGGGGGGGGGGGGGGGGGGGCGGGGGGGGGGGGGGGGGGGGGGGFGGDFGGGGGGGGGGGGGGGGGGGGGGGGGGGGGGGGGGGGGGGGGGGGGDGGGGGGFFGGGGGGGGGGGGEFGFGGGGGGGGGGGFGGGGDEGFGGDDCFGGGGGGGGGGGFGGCCCEEGFCFFGDFGFGGGGFGGGEFGGGGFF9FGGFBGGGDD54?:AF>:?;DFBBDG?@FGF<FFGCE1=@+;<9GFF)8@DBFBFFB2<7CGFF::(.3C>)09(963064:07:5(2,(--(3)((
@M04650:207:000000000-C238N:1:1101:7244:9532 2:N:0:19
GGACTACAAGGGTTTCTAATCCTGTTTGCTCCCCACGCTTTCGAGCCTCAGTGTCAGTTACAGGCCAGAGAGCCGCTTTCGCCACCGGTGTTCCTCCATATATCTACGCATTTCACCGCTACACATGGAATTCCACTCTCCTCTCCTGCACTCAAGTCTACCAGTTTCCAATGCATACAATGGTTGAGCCACTGCCTTTTACACCAGACTTAATAAACCACCTGCGCTCGCTTTACGCCCAATAAATCCGGACAACGCTTGCCACCTACGTTTTACCGCGGCTGCTGGCACGTAGTTAGCC
+
CCCCCGGGGGGGGGGGGGGGGGGGGGGGGGGGGGGGGGGGGGFFGGGGGGGGFGGGFGGGGGGGGGGGDGGGGGGG@FGGGGGGGGGGGGGGEFGGGGGGGGGGGGGGGGGGCGGGGGGGGGGGG8FGGGGGFGGDFCDGGGGFGFG?EFGFGCFGGFF9@AFFAEGGGGFGFCA=AFC?FFDFGGFFGGGFC,3AFGGGGFC9AFF9C9++89CCAC895DD)>?>59?@DBCC442:@F614>F<3>A)/2>;;5907=?4<CC<B?0:B0;6>G*((((,41:2,:6,:<::BA<45?
@M04650:207:000000000-C238N:1:1101:13853:9564 2:N:0:19
GGACTACCGGGGTTTCTAATCCTGTTTGCTCCCCACGCTTTCGAGCCTCAGTGTCAGTTACAGGCCAGAGAGCCGCTTTCGCCACCGGTGTTCCTCCATATATCTACGCATTTCACCGCTACACATGGAATTCCACTCTCCTCTCCTGCACTCAAGTCTACCAGTTTCCAATGCATACAATGGTTGAGCCACTGCCTTTTACACCAGACTTAATAAACCACCTGCGCTCGCTTTACGCCCAATAAATCCGGACAACGCTCGGGACCTACGTATTACCGCGGCTGCTGCCACGTAACTAGCC
+
CCCCCGGGGGGGGGGGGGGGGGGGGGGGGGGGGGGGDGGGGGGGGGGGGGGGGGGGGGGGGGGGGGGGGGGGGGGGGGGGGGGGGGGGGGGGGGGGGGGGGGGGGGGGGDGDGGGGGGECEEGGGGGGGGADGGGGGGGGGGGFGGGGGGGFFCFGGGGGGGGG9DFAFG9D6FDFFFF?AF6CFFGFGGFGFGGFCFFGCFAFFGDFCG+=4BEFFEEFFGF6)0-)08(-6A6>A0CFC;8@GG<CFF379DFD3;::>>D9GG?7>:1)40:>C*-111(42,))(+5*4(((.+).4
@M04650:207:000000000-C238N:1:1101:6832:9565 2:N:0:19
GGACTACTAGGGTTTCTAATCCTGTTCGCTCCCCACGCTTTCGAGCCTCAGCGTCAGTTACAGTCCAGAGAGTCGCCTTCGCCACTGGTGTTCTTCCTAATCTCTACGCATTTCACCGCTACACTAGGAATTCCACTCTCCCCTCCTGCACTCTAGATTCCCAGTTTGGAATGCAGCACCCAGGTTGAGCCCGGGTATTTCACATCCCACTTAAAAATCCGCCTACGCTCCCTTTACGCCCAGTAAATCCGGACAACTCTCGCCACCTACGTATTACCGCGGCTGCTGGCACGTAGTTAGC
+
CCCCCGGGGGGGGGGGGGCFGGGGGGGCFGGGFEFEGGCFGGGGGGGG:FGGGGE7FGGGGGGGGGC,EFCGFGGGGGGGGGGGGGGG,EFGGEFCFFGFGGGGGGGGGDGFGFFGGG>8+:,FGDF<BEFEFGGGFFGFFGE*1CEFFCFFFGCGGG9DGFFDFGGDGDGG+C@DFDFGD7F7DFGF,@EGGGGGGGFFGACCAC>F@DCFFGGGF:FFFGA==;5)5D@=BFA=F;GGGDFEFDCFDA;,8>C7<)/77(9>3:?B02(.)38<7F((((.3(1),4C(0(4<3(<.:<
@M04650:207:000000000-C238N:1:1101:25521:9598 2:N:0:19
GGACTACCGGGGTTTCTAATCCTGTTTGCTCCCCACGCTTTCGAGCCTCAGTGTCAGTTACAGGCCAGAGAGCCGCTTTCGCCTCCGGTGTTCCTCCATATATCTACGCATTTCACCGCTACACATGGAATTCCACTCTCCTCTCCTGCACTCAAGTCTCCCAGTTTCCAATGCACACAATGGTTGAGCCACTGCCTTTTACATCAGACTTAAGAAACCACCTGCGCTCGCTTTACGCCCAATAAATCCGGACAACGCTTGGGACCTACGTAGTACCGCGGCTGCTGGCACGTCGTTAGCC
+
CCCCCGGGGGGGGGGGGGGGGGGGGGDFGAFGGGGGGGGGGFGGGGGGGFCFGGGGGFGFGGGGGGGGGGGGGGGGDFFGGGGGGGDFEFFGGGGGGGGGGGGGGGFGDEFCCFGGG7EGGGGCFGGFGCGGGGGGFCEFG?FFFFGFGGFFGDG?A9EFG<FGGCEFDGGGFGGFGGGGGGGG<FGGF7EFCGGGGGGGF>EFFFGFFFFFCD7CFBC?>9565?@B@G@2@:AEF0::@?@E7F<EGF346BF0<118(4FBG5??FFFB0C><<C(,2066:>:>?65C((((-/4)5
@M04650:207:000000000-C238N:1:1101:27790:9607 2:N:0:19
GGACTACAAGGGTTTCTAATCCTGTTTGCTACCCATGCTTTCGAGCCTCAGCGTCAGTTGATGCCCAGTAGGCCGCCTTCGCCACTGGTGTTCCTCCCGATATCTACGCATTCCACCGCTACACCGGGAATTCCGCCTACCTCTACATCACTCAAGAGTGCCAGTTTTGAGTGCACGCTATGGGTTGAGCCCATAGATTTCACACCCAACTTGACACCCCGCCTGCGCGCCCTTTACACCCAGTAATTCCGGACAACACTTGCCCCCTACGTTTTACCGCGGCTGCTGGCACGTAGTTAGC
+
CCCCCDGGGGGGGGGGFGGG9FGGGGFGGGGGGGGGGGGGGGGGFGGGGGFGGGGGGAF,EFCCGGFFF<EFCGDGGGGGGGGGGGGGGGGGGGGGGGFBFDEE9FGGGGGGEFGG87ECEFFGGGGGFDEG9<EG>68FG?89EF,9<@@FGGF?FCFGGGGGDFGC?8>EF9DF?CG+@B,DFE8FGG>CCGFFCG9EGAFFFD49>4>CEF*4;>5C@DF@FAB)(13;BGACA3?BE0:>FGA6C@F16BD6C(44)6FB6=9(3068?C:<FF(9>(4(1:?F(:.014:((<)-.
@M04650:207:000000000-C238N:1:1101:26472:9637 2:N:0:19
GGACTACACGGGTTTCTAATCCTGTTTGCTACCCATGCTTTCGAGCCTCAGCGTCAGTTGATGCCCAGTAGGCCGCCTTCGCCACTGGTGTTCCTCCCGATATCTACGCATTCCACCGCTACACCGGGAATTCCGCCTACCTCTACATCACTCAAGAACGCCAGTTTTGAACGCAGTCTATGGGTTGAGCCCATAGTTTTCACATTCAACTTGGCATTCCGCCTGCGCTCCCTTTACACCCAGTAATTCCGGACAACGCTTGCCACCTACGGTTTACCGCGGCTGCTGGCACGTAGTTAGC
+
CCCCCGGGGGGGGGGGGGGGGGGGGGGGGGGGGGGGGGGGGGGGGGGGGGGGGGGGGGGGGGGGGGGGGGGGGGGGGGGGGGGGGGGGGGGGGGGGGGGGGGGGGGGGGGGGGGGGGGGGGGGGGGGGEGGGGGFGGGGGGGGFFGGGGGGFGGCCEFGGGGGGGCFGGGGGFGGCEGGFCFFFGGDGGGGFGGGGGGGGGFGFFGGFFGGGFFGGFBCGFGF@FFFF@GBDFGFEFEGFF02@7@?EGFF(8>D<G1>??BGB:9:8(5((4C?:GC?F6;6>>FFFBGBG<:7(4C<2:
@M04650:207:000000000-C238N:1:1101:25195:9644 2:N:0:19
GGACTACCGGGGTTTCTAATCCTGTTTGCTACCCATGCTTTCGAGCCTCAGCGTCAGTTGATGCCCAGTAGGCCGCCTTCGCCACTGGTGTTCCTCCCGATATCTACGCATTCCACCGCTACACCGGGAATTCCGCCTACCTCTACATCACTCAAGAGTGCCAGTTTTGAGTGCACGCTATGGGTTGAGCCCATAGATTTCACACCCAACTTGACACCCCGCCTGCGCTCCCTTTACACCCAGTAATTCCGGACAACGCTTGCCACCTACGTTTTACCGCGGCTGCTGGCACGTAGTTAGC
+
CCCCCGGGGGGGGGGGGGGGGGGGGGGGGGGGGGGGGGGGGGGGGGGGGGGGGGGGGGGGGGGGGGGGGGGGGGGGGGGGGGGGGGGGGGGGGGGGGGGGGGGGGGGGGGGGGGGGGGGGGGGGGGGGGGGGGGGGGGGGGGGFGGGGGGGFGGGGGGGGGGGGGCGFFGGGGGFFGGGGGGGGGDEGGGFGGGGGGGGGGFGFFGGFFGFGFGGGFFDGFGFDFFFFFG@FFGFCFFFGGFFFCGFFGFFBFFGFGFB?BFGFGG<25:17?GBFGG(399;BFFF??G<F??:6<9)66
@M04650:207:000000000-C238N:1:1101:27163:9650 2:N:0:19
GGACTACCAGGGTATCTAATCCTGTTTGCTCCCCACGCTTTCGAGCCTCAGTGTCAGTTACAGGCCAGAGAGCCGCTTTCGCCTCCGGTGTTCCTCCATATATCTACGCATTTCACCGCTACACATGGAATTCCACTCTCCTCTCCTGCACTCCAGTCTCCCAGTTTCCAATCCCCACAATGGTTTAGCCACTGCCTTTTCCATTAGACTTAAGAAACCACCTGCCCCCCCTTTACCCCCAATAAATCCGGACAACGCTTGGACCCTACGTATTACCCCGCCTGCGGCACCCTAGTTTCCC
+
CCCCCGGGGGGGGGGGGGGGGGGGGGGGGGGGGGGGGGGGGGG?DGGGGGGCFGGGGGGD9EG8FGGGFFGGGGGG7FGGGGG:F<FEGGGGGGGGGFGGGGGGGFGGGGGGGGGGGGGGEGGGCFFEEFGGGGFGFEGGGGGFGGA?FGGFG,EFD,3EDGCGGFFGGDGB+,,+,++,6:BDG>,,<;,@42E6+BFF+*,1+5+1*+5B*+2=*):*89:)-*/*))0276+**(8<*3(6>F)7<>5;(0//).(4(,*)9:((.0:))2).:049(,2((((((14*-(.66054?
@M04650:207:000000000-C238N:1:1101:25066:9685 2:N:0:19
GGACTACACGGGTTTCTAATCCTGTTTGCTCCCCACGCTTTCGCACCTGAGCGTCAGTCTTCGTCCAGGGGGCCGCCTTCGCCACCGGTATTCCTCCAGATCTCTACGCATTTCACCGCTACACCTGGAATTCTACCCCCCTCTACGAGACTCAAGCCTGCCAGTATCAGATGCAGTTCCCAGGTTGAGCCCGGGGATTTCACATCTGACTTAACAGACCGCCTGCGTGCGCTTTACGCCCAGTAATTCCGATTAACGCTTGCACCCTCCGTATTACCGCGGCTGCTGGCACGGAGTTAGC
+
CCCCCGGGGGGGGGGGGGGGGGGGGGGGGGGGGGGGGGGGGGGGGGGGGGGGGGGGGGGGGGGGGGGGGGGDGGGGGGGGGGGDEFGGGGGGGGGGGGGGFFFGGGGGGEGGGGGGGGGGGGGGGGGGGGGGGGGGGGGGGGGFGGGG@CGFGGGCGGGFGGGGGEFGGGGGGFGFGGGGGFGCGGGGGGGGGEGGGGGGGFFCFGFFFGGGFGGGFFGGFGFBFFFFFDFFFGFAFBDGGFF?G*:4F=F0?EDBG?FF?(9<FG??FFFF?GBFGD:99;>00:DF?G0E?644(;6).
@M04650:207:000000000-C238N:1:1101:14729:9734 2:N:0:19
GGACTACTCGGGTTTCTAATCCTGTTTGCTCCCCACGCTTTCGAGCCTCAGTGTCAGTTACAGGCCAGAGAGCCGCTTTCGCCACCGGTGTTCCTCCATATATCTTCGCATTTCACCGCTACACATGGAATTCCACTCTCCTCTCCTGCACTCAAGTCTACCAGTTTCCAATGCATACAATGGTTGAGCCACTGCCTTTTACACCAGACTTAATAAACCACCTGCGCTCGCTTTACGCCCAATAAATCCGGACAACGCTCGGGACCTACGTATTACCCCCGCTGCTGGCCCGTAGTTAGCC
+
CCCCCFGGGEGGGGGGGGGGGGGGGGGGGGGGGGGGGGGGGGGGFGGGGFGGGGGGDFGGGGGGGGGGGGGGGGGGGGGGGGGGGGGGGGGGGGGGGGGGGGGGG,EFGGGGGGGGG:CDDGGGGFGGGGGGGFGGGGEFGGGFGGGFGGGFGCFCFGGDGFFGGGGGGGGGCFFE8D8FEG8FGC8FFGGGG9FGGGGG7AFFF5955C<+:CFGAE?54C@:@5>>AG=@FF6659EGC@@FGGEFGF:;9EG<C0,1(-)(5C?2(-42:@)6<*((-(,,482><*(*-((-6+)).
@M04650:207:000000000-C238N:1:1101:10948:9755 2:N:0:19
GGACTACCAGGGTATCTAATCCTGTTTGCTCCCCACGCTTTCGAGCCTCAGTGTCAGTTACAGGCCAGAGAGCCGCTTTCGCCACCGGTGTTCCTCCATATATCTACGCATTTCACCGCTACACATGGAATTCCACTCTCCTCTCCTGCACTCAAGTCTACCAGTTTCCAATGCATACAATGGTTGAGCCACTGCCTTTTACACCAGACCTAATAAACCAACCTCGCTACCCTTACGCCCAAATAATCCGGACAAACGCCGGGACCTACGTATTTCCGCGGCTGCTGGCCCGTAGTTAGTC
+
CCCCCGGAAFDGG@FGGGGGGG9-FGGGGGGGGG,@FGGGGGGD@CFGGGGGGGGGGGGFGFF8FGGGG@FCC@FGGGGGGGGE@4FDGDGGGEGDG8<EF,EF9FEGGGGGGGGGGGGG7FGG::E<FGGGGG9?,4=FGFGFGG9F,=EFG8EA,,7>=<ADDFGGGG,@DFAGCD?E2FF=F:,,,@,@EF??CBGGFFA85+C38*39)+2?9*@9)9)))*//)*)(0=)(/5EGG>5*=D6);):((2;(/(((.0)7<E124(().3))3*(47((4(.330=0/41:4>0.)6
@M04650:207:000000000-C238N:1:1101:7029:9774 2:N:0:19
GGCTACAGGGGTTTCTAATCCTGTTTGCTCCCCACGCTTTCGAGCCTCAGTGTCAGTTACAGGCCAGAGAGCCGCTTTCGCCACCGGTGTTCCTCCATATATCTACGCATTTCACCGCTACACATGGAATTCCACTCTCCTCTCCTGCACTCAAGTCTACCAGTTTCCAATGCATACAATGGTTGAGCCACTGCCTTTTACACCAGACTTAATAAACCACCTGCGCTCGCTTTCCGCCCAATAAATCCGGACAACGCTCGGGACCTACGTATTACCGCGGCTGCTGGCACGTAGTTATCCC
+
CCCCCGF@FGFGGGGGGGGGGGGGGGFGGGGGGGG@FEGGGGDFFGGGGFGGGGFGGGGGGGFGGGGCFGGGGGGEEGFGGGGGGGGGGEGFFGEF<FGGDFGFGGFF@FFGGGGGF=BDG,E,AFGGGGE;FFGFFFGGE6;;D94DFFFF88>EAFGGGGGGGGGGG===DDCGGC9AA,@DC,@8EEFGGGGGGGGADFCF593@EFGDA7C+0=CFFG):AAAEFGFFF,?9?2B@<@;):@3=C3>@FFG2C2(76><9D@<51.5<3+)4*79999(-33(3(<1*4:(-.+).)
@M04650:207:000000000-C238N:1:1101:20268:9780 2:N:0:19
GGACTACTCGGGTATCTAATCCTGTTTGCTCCCCACGCTTTCGTGCATGAGCGTCAGTACAGGTCCAGGGGGCTGCCTTCGCCATCGGTGTTCCTTTGCATATCTACGCAATTCACTGCTACACGCAAAATTCCACCCCCCTCTACCGTACTCAAGCATTGCAGTCACCAATGCAGTTCCCAGGTTAAGCCCGGGGATTTCACATCGGTCTTACAACACCGCCTGCGCACGCTTTACGCCCAGTAATTCCGATTAACGCTCGCACCCTACGTATTACCGCGGCTGCTGGCACGTAGTTAGC
+
CCCCCGGGGGGGGGGGGGGGGGGGGGGGGGGGGGGGGGGGGGGGGGGGGGGGGGGGGGGGGGGGGGGGGGGGGGGGGGGGGGGGGGGGGGGGGGGGGGGGGGGGGGGGGGDGGGGGGGGGFGGGGGGGGGGGGGGGGGGGGGGFGGGGGGGFGGGGGGGGGGGGGGGGGGGG?CFGGGGGGGGGGGGC=FGGGGGGGGGGGFFFFGGF@GDGFGGGF?GGFGFFFFBF>CB><GFFFFGG>0?:CF<AGFFB:BDAG?>?FBG9CGFFB6025FF<?>19>39B63?FFG0CBF72:<-..
@M04650:207:000000000-C238N:1:1101:14730:9814 2:N:0:19
GGACTACCCGGGTATCTAATCCTGTTTGCTCCCCACGCCTTCGCGCCTCAGCGTCAATATTGGTCCAGAAAGTCGCCTTCGCCACCGGTATTCCTCCTGATATCTACGCATTTCACCGCTACACCAGGAATTCCACTTTCCTCTCCCATATTCAAGACATACAGTATCAACTGCACTTCCGGGGTTAAGCCCCGGGCTTTCACAGCTGACTTATATGTCCGCCTACGCGCTCTTTACGCCCAATGATTCCGAATAACGCTTGCACCCCCCGTATTACCGCGGCTGCTGGCACGGAGTTAGC
+
CC@CCGGGGGGGGGGGGGGGGGGGGGGGGGGGGGGGGGGGGGGGGGGGGFGGGGGGGGGGGGGGGGGGGGGGGGGGGGGGGGGGGGGGGGGGGGGGGGGGGGGGGGGGGGGGGGGGGGGGDGGGGGGGGGGGGGGGGGGGGGGFGGGGGGGFGGGGGGGGGGGAFGGGFGGGGGGGGGGGGBEGGGGGGG7EGGGGGGGGGFGFFGF6=FGFEGGGFFFG@D=;;FFFBD;@FGFCFFGGGF?FGF>FGF4:0>DAG?FFBBFDGFF;9>>6>G24EFB06>0(-4??0C:E6;1,3C:<<
@M04650:207:000000000-C238N:1:1101:3999:9818 2:N:0:19
GGACTACTAGGGTTTCTAATCCTGTTTGCTCCCCACGCTTTCGAGCCTCAGTGTCAGTTACAGGCCAGAGAGCCGCTTTCGCCACTGGTGTTCCTCCATATATCTACGCATTTCACCGCTACACTTGGAATTCCACCCTCCTCTCCTGCACTCAAGTCTAACAGTTTCCAATGCACACCATGGTTGAGCCCCTGCCTTTTACATCAGCCTTAAGAAACCACCTGCCCTCGCTTTACCCCCAATAACTCCGGACAACGGTTGGGACCTACTGATTACCCCGGCTGCTGGCCCTGACTTTGCC
+
CCCCCGG9FFGGG8CFGDGGGGEGGFGGG9FFFEGGGGGGFGC@FEGFFF<<FFEB<E<EFFG8FGFG8@6CFEGF7EGFEEGGC<EDFGGGGGGAFG,CFE;FFGGGGGGGGGGGGDGGGFGG9AF@FCECGGCF,++48?DDFG9,,@E?E8>FGGGG,F6,5CEF9F,,6:DE9816ED8,>>,,6,+1++,,5BFEFFGFF<+*3;FF6+=CC5E*:5@5)/)*:;>ADGF9*(::7535F**02:83.);()((/..),7C<44,,)6+.3<*,,,79063).(*,*(((6)+.)5
@M04650:207:000000000-C238N:1:1101:5546:9851 2:N:0:19
GGACTACACGGGTATCTAATCCTGTTTGCTCCCCACGCTTTCGAGCCTCAGTGTCAGTTACAGGCCAGAGAGCCGCTTTCGCCACCGGTGTTCCTCCATATATCTACGCATTTCACCGCTACACATGGAATTCCACTCTCCTCTCCTGCACTCAAGTCTACCAGTTTCCAATGCAGACAATGGTTGAGCCACTGCCTTTTCCACCATACTTAATAGACCACCTGCGCTCCCTTTAAGCCCCATAAAATCGGCACACGCTCGGGACCTACGTATTACCGCGGCTGCTGGCACGTGAGTTGCC
+
CCCCCGGFFGGGGGGGGGGGGGGGGGGGFGFGGGGGEGGGGGGFGDGFFGGCFFGFGGG,F@C,D:E@C,@FFGGG7FDAFGEGGFEGFEGGG<DGG<<FGGGGGGCGDGGGGGGGG7EDDGGGG8?DGGGGGG9E,>,AECFF,E98?FF8?,DD,@,6=EF8FFGFFGC;DGF,,=,6=,78C+>@CGC7<7,99DGGC8;A>**3@=D+3?++4*8?>C)))37:2)((8C+*1*>::52:=+))228(();1/:(669)4DE2>B(4).<)6C*42(-,-())4-*)*.(((63-4-
@M04650:207:000000000-C238N:1:1101:18802:9902 2:N:0:19
GGACTACACGGGTTTCTAATCCTGTTTGCTCCCCACGCTTTCGAGCCTCAGTGTCAGTTACAGGCCAGAGAGCCGCTTTCGCCACCGGTGTTCCTCCATATATCTACGCATTTCACCGCTACACATGGAATTCCACTCTCCTCTCCTGCACTCAAGTCTACCAGTTTCCAATGCATACAATGGTTGAGCCACTGCCTTTTACACCAGACTTAATAAACCACCTGCGCTCGCTTTACGCCCAATAAATCCGGACAACGCTTGGGACCTACGTATTACCGCGGCTGCTGGCCCGTAGTTAGCC
+
CCCCCGGGGGGGGGGGGGGGGGGGGGGGGGGGCGGGGGGGGGGGGGGGGGGGGGGGGGGGGGGGGGGGGGGGGGGGGGGGGGGGGGGGGGGGGGGGGGGGGGGGGGGGGGGGGGGGGGGGGGGGGGGGGGGGGGGGGGGGGGGFGGGGGDGFGGF8AEFCGGGGFGGGGGGGGGGFGGG?GGFGE@CFGGGGGGGGFGGGGFGFFGGFFFFC7FFGFEGGFCBEFFFADDBFFG6@B?EEG(,@GFCEDE517>F@G011<?D<GGF?BF1)4<9AG<6(49>>FBF28*,:7;BFB0)-.
@M04650:207:000000000-C238N:1:1101:7953:9969 2:N:0:19
GGACTACTGGGGTTTCTAATCCTGTTTGCTCCCCACGCTTTCGCACCTGAGCGTCAGTCTTTGTCCAGGGGGCCGCCTTCGCCACCGGTATTCCTCCAGATCTCTACGCATTTCACCGCTACACCTGGAATTCTACCCCCCTCTACAAGACTCTAGCCTGCCAGTTTCGGATGCAGTTCCCAGGTTGAGCCCGGGGATTTCACATCCGACTTGACAGACCGCCTGCGTGCGCTTTACGCCCAGTAATTCCGATTAACGCTTTCACCCTCCGTATTACCGCTGCTGCTGGCCCGGAGTTAGC
+
@CCCCFGGGGGGGCGGGGGGGGGGGGGGGGGGGGGGGGGGGGGGGGGGGGGGGGGGGGFFGFGDGGGGGGEFGGGGGGGGGGGGDGGGGGGGGG8,=DFAEFFCCDGGGCGCFGGGGGGD@GGGGFGG@FGGGGGFG8@FGCGFFFFF,CGFFCFGGCFGCFGGGGGGG7C@D<C9DFGGF9FFGGG6FFGG7CEEDCFGG6FFF<DD(1)57;6+63EG@DB((>B56D((-*066:5?E015*2<ADF6((0*4>6608(25CC?(1,14(;:AGD,3(372,,))(7:F9;(-4?)6.
@M04650:207:000000000-C238N:1:1101:11991:9976 2:N:0:19
GGACTACCGGGGTTTCTAATCCTGTTTGCTCCCCACGCTTTCGAGCCTCAGTGTCAGTTACAGGCCAGAGAGCCGCCTTCGCCACTGGTGTTCTTCCATATATCTACGCATTTCACCGCTACACATGGAGTTCCACTGTCCTCTTCTGCACTCAAGTTTCCCAGTTTCCATGCCACTCCTCCGGTTGGCCCGAAGGCTTCACCTTCAACCTTAAAAACCCCCTGCCCTCGCTTTTACCCCAATAAAACCGGGCAAAGCCTGCCACCCACGGTTTTACGCCGCCGATTGCACGTAGTTAGCC
+
CCCCCGGGGGGGGGGGGGGGGGGGGGGGGGGGGGGGGGGGGGGGGGGGGGGGGGGGGGGGGGGGGGGGGGGGGGGGGGGGGGGGGGGGFGGGGGGGGGGGGGGGGGGGGGGGGGGGGGGGGGGGGGGGFGGGGGGGGGGGGGGFGGGGGGGFGGGGGGGGF,,,AE,@,,,,+8=,@+,@1,>+@:++,@+*:*@**;D,+*,****+**4*:?GGF(A*/?5(()()/)((4>6.*)?C*6()0@).:)2((7C(*.,5(,900;(-10(8?G0)<*4(41(((((-)+)*.,(,5+)68
@M04650:207:000000000-C238N:1:1101:23685:9976 2:N:0:19
GGACTACTCGGGTTTCTAATCCTGTTTGCTCCCCACGCTTTCGAGCCTCAGTGTCAGTTACAGGCCAGAGAGCCGCTTTCGCCACCGGTGTTCCTCCATATATCTACGCATTTCACCGCTACACATGGAATTCCACTCTCCTCTCCTGCACTCAAGTCTACCAGTTTCCAATGCATACAATGGTTGAGCCACTGCCTTTTACACCAGACTTAATAAACCACCTGCGCTCGCTTTACGCCCAATAAATCCGGACAACGCTCGGGACCTACGTATTACCGCGGCTGCTGGCACGTAGTTAGCC
+
CCCCCGGGGGGGGGGGGGGGGGGGGGGGGGGGGGGGFGGGGGGGGGGGGGGGGGGGGGGGGGGGGGGGGGFGGGGGGGGGDGGGGGGGGGGGGGGGGGGGGGGGGGGGGGGGGGGGGGGGGGGGGGG?FFGFFGGGGGGGGGGFGGGFGGGFGFGGGGGACGGGGGGGGGGGGGFGGGGGGGFGGGFFGGGGGFGFFGFFGFDFFGG5>FGDCFFGFEFGDGFFF?=>AD@?DG6@45:BF13):CEEGF:8>DGF<0,319D>GGFFBB?FDF4AE*19((4>0:?2:642:048>2)68
@M04650:207:000000000-C238N:1:1101:13671:10011 2:N:0:19
GGACTACTAGGGTTTCTAATCCTGTTCGCTCCCCACGCTTTCGAGCCTCAGCGTCAGTTACAGTCCAGAGAGTCGCCTTCGCCACTGGTGTTCTTCCTAATCTCTACGCATTTCACCGCTACACTAGGAATTCCACCCTCACCTCCTGCACTCTAGATTCCCAGTTTGGAGTGCAACTACCAGGTTGAGCCCGGGTATTTCACATCCGACTTAAAAATCCGCCTACGCTCCCTTTAAGCCCAGTAAATCCGGGCAACGCTCTCACCCTCCGTTGTACCGCGGCTGCGCCCACTGATTTAGC
+
CCCCCGGFFEGG@CCFFAFDFGGFFDCF7@,@@BFGCFE8CEFCD@F,EFEA+6B:@C<,,6,EEE<F9F,CE<+8FFGGGGG76,CDEC<:B,@,E<A,CFEGG;CDG@@:??<<?+@C8CFG4AF=E<<8;FAG,+@A,==9,@,6?D?+==,9,=,@,A==6>,@8D,DD9@,20,6,,=CF,DDFGG77>+***77B154+37*1;C*9@7BA>?72*((06(/(*62(AF)+7?:C(/.:+9)7A>(()26*(-(4(*)*;,((,(-)*-)A>02079(((((,2-:(.)-)+)-.
@M04650:207:000000000-C238N:1:1101:19005:10031 2:N:0:19
GGACTACAGGGGTTTCTAATCCTGTTTGCTCCCCACGCTTTCGAGCCTCAGTGTCAGTTACAGGCCAGAGAGCCGCTTTCGCCACCGGTGTTCCTCCATATATCTACGCATTTCACCGCTACACATGGAATTCCACTCTCCTCTCCTGCACTCAAGTCTACCAGTTTCCAATGCATACAATGGTTGAGCCACTGCCTTTTACACCAGACTTAATAAACCACCTGCGCTCGCTTTACGCCCAATAAATCCGGACAACGCTCGGGACCTACGTATTACCGCGGCTGCTTGCACGTAGTTAGCC
+
CCCCCGGGGGGGGGGGGGGGGGGGGGGGGGGGGGGGGGGGGGGGGGGGGGGGGGGGGGGGGGGGGGGGGGGGGGGGGGGGGGGGGGGGGGGGGGGGGGGGGGFGGFGGGGGGGGGGGGGGGGGD:FGGFCFFGGGGGGGGGGGFGGGGGGGFGGGGGFDGGGGGGGGGGGGFGGGDGGGGGGGGGGEFDFFGGGCEGGGGGFGFFFG*:7<8AFGGFFFDF44<BABBD45@2=FEE=EDG0;EG75CFDD2;>D?)27?60<65812:B?FAF2):*---46>?0),1+,*.(.-.06<B
@M04650:207:000000000-C238N:1:1101:13090:10045 2:N:0:19
GGACTACCAGGGTATCTAATCCTGTTTGCTACCCATGCTTTCGAGCCTCAGCGTCAGTTGATGCCCAGTAGGCCGCCTTCGCCACTGGTGTTCCTCCCGATATCTACGCATTCCACCGCTACACCGGGAATTCCGCCTACCTCTACATCACTCAAGAGTGCCAGTTTTGAGTGCACGCTATGGGTTGAGCCCATAGATTTCACACCCAACTTGACACCCCGCCTGCGCTCCCTTTACACCCAGTAATTCCGGACAACGCTTGCCACCTACGTTTTACCGCGGCTGCTGGCCCGTAGTTAGC
+
CCCCCGGGGGGGGGGGGGGGGGGGGGGGGGGGGGGGGGGFGGGDFGGGGGGGGGGGGGFGFGGGGGGGFGGGGGGGGGGGGGGGGGGGGGGGGGGGGCEGGDGGGGGGGGGGGFGGGGGDGGGGGGGGGGGGFGGGG>EGGGGFGGGGGGGFGGGGG8F9FGGGGG8DBEFFFGGGGGGGGG6DFGGGGGGG5?,7DGGFGFGFFGGFFGCCEGGFFBGG9C>DDFFA0C9@8FFCF?GGGF?E+C?3FFFFBBD0C9>FBFG?:C?<?F??4E?BGF?990927<??05(23;(4:CB<<
@M04650:207:000000000-C238N:1:1101:26851:10068 2:N:0:19
GGACTACTCGGGTATCTAATCCCGTTCGCTACCCTAGCTTTCGCACATGAGCGTCAGTCTTGTGCCAGGAAGCCGCCTTCGCCACTGGTGTTCTTCCCGATATCTACGCATTTCACCGCTACACCGGGAGTTCCACTTCCCTCTCACATACTCTAGGCTTACAGTATCAGATGACAAACAGATGGTAAGCACCTGCCTTTTACATCTGACTTATAAACCCGCCTGCGTGCGCTTTACGCCCAGTAATTCCGGACAACGCTTGCCCCCTACGTATTACCGCGGCTGCTGGCACGTAGTTTGC
+
CCCCCGGGGFGGGGGGGGGGGFGGGGGGGGDGGGGGGGGGGGGGGGGGGGCGGFDGGGGGGGGGGGGGFGGGGGGGGGGGGGGGGGGGFGFGGGGGGGGGGGGGGGGGGDGGGGGGFGGDGGGGGGGGGGGGGGGFGGGGGGGFGGGGGGFFGGGGGGGGGGGFGGGGGGGGGGGAAFGFFGGGGFGGFDGGGGGGGGGGGFGFFFGFFGGFFGG9ABEG@G=@>F2:;GF@FG>4F(BFF13=CGFFCAF9B>DFGFFFBFG:*C>>FF?BFG:<EF09>;BFFFF.8C:E???(4@A46
@M04650:207:000000000-C238N:1:1101:7807:10071 2:N:0:19
GGACTACAGGGGTATCTAATCCTGTTTGCTCCCCACGCTTTCGAGCCTCAGTGTCAGTTACATGCCAGAGAGCCGCTTTCGCCTCCGGTGTTCCTCCATATATCTACGCATTTCACCGCTACACATGGAATTCCACTCTCCTCTCCTGCACTCAAGTCTCCCAGTTTCCAATGCACACAATGGTTGGGCCCCTGCCTTTTACATCAGACTTTAGAAACCACCTTCGCCCGCTTTTCGCCCACTAAATCCGGACAACACTTGGGACCTACGTTTTACCGCCGCTGCTGTCACGTAGTTAGCC
+
-ACCCGG<FCEDF@FGGGGGGGGFEGGFFGGGGGGGECFGGGG?8@FEFECFGFFD9CDFGE,6CFGF@ECCGFCFEDCFCGFE:E@>F+?FCEGGG,C<<E;FFG9FG:CCFFFGFGGDGGGGGGGFFGGGGGGGGGG@EFFFF89=8@B+4,@,C=,,@C@,A>FGFAAF6D8,@?+8AB,CF+++@>@?F7?F?FFGCADBA77557++;+9+30,;5C)6):2*/9592=*95(8<E(61>G?EG3321)*/*//4))147C1<2<,((;)-0*-(-((,447-<<413(44<+)).
@M04650:207:000000000-C238N:1:1101:28294:10113 2:N:0:19
GGACTACTCGGGTATCTAATCCTGTTTGCTCCCCACGCTTTCGAGCCTCAGTGTCAGTTACAGGCCAGAGAGCCGCTTTCGCCACCGGTGTTCCTCCATATATCTACGCATTTCACCGCTACACATGGAATTCCACTCTCCTCTCCTGCACTCAAGTCTACCAGTTTCCAATGCATACAATGGTTGAGCCACTGCCTTTTACACCAGACTTAATAAACCACCTGCGCTCGCTTTACGCCCAATAAATCCGGACAACGCTCGGGACCTACGTATTACCGCGGCTGCTGGCACGTAGTTAGCC
+
CCCCCGGGGGGGGDGGGGGGGGGGGGGGGGGGGGGGGGGGGGGGGGGGGGGGGGGFGGGGGGGGGGGGGGGGFFGGGGGGGGGGGGGGFGGGGGGGGGGGGGGGGGGGDEGGGGFFGGGCCFGGGGGGGGFFGGGGGGGGGGGFGGGGGGGFFEGGGGGGGGGGGGGGCDEGGFGGFGGGFGGGGGGGGGGGGG9FDFGGGFGFFGGFDFCCECGGFEGGDGFF@DFDAGFDFFFFFFGGGFFFGGFCGFFF>EGFD01;B>9;DGF<?F:BBGF>791;(379<?F:6*552(48<+645
@M04650:207:000000000-C238N:1:1101:14072:10140 2:N:0:19
GGACTACTGGGGTATCTAATCCTGTTTGCTCCCCTAGCTTTCGCACCTCAGCGTCAGTTAATGTCCAGCAGGCCGCCTTCGCCACTGGTGTTCCTCCCGATATCTACGCATTCCACCGCTACACCGGGAATTCCGCCTGCCTCTCCATCACTCAAGAACGCCAGTTTTGAACGCACGCTATGGGTTGAGCCCATAGATTTCACACCCAACTTGACACCCCGCCTGCGCCCCCTTTACCCCCAGAAATTCCGGACAACGCTTGCCCCCCACGTTTTACCGCGTCTGCTGGCACGTAGTTAGC
+
CCCCCGGGGGGGGGGGGGGGGGGGGGGGGGGGGGGCFGGGGGGGGGGGFGGGGGGGGGGGFFGGGGGEFGGGGGGGGGGCFGECBFGFFFGEFGGGGGGGGGGGGFGGGGGGGGGGGEGGGGFGGGG7CGDFGGGGGGDGGDGF?FGGGGGFGFGFGGGGGGGGD9EFC:DFGFGGGGGGD,DFGGGD6@FGFF?CFGGGG+2+;CCF>GDD9C7+=?EG6DBF<F(=(240,C4:B)0@:>((*2-.0=690>D0C13<26<0*/(((44??E?FG=<>0(-,2))52E<E(.((4CB44
@M04650:207:000000000-C238N:1:1101:20240:10175 2:N:0:19
GGACTACAGGGGTTTCTAATCCTGTTTGCTACCCATGCTTTCGAGCCTCAGCGTCAGTTGATGCCCAGTAGGCCGCCTTCGCCACTGGTGTTCCTCCCGATATCTACGCATTCCACCGCTACACCGGGAATTCCGCCTACCTCTACATCACTCAAGAGTGCCAGTTTTGAGTGCACGCTATGGGTTGAGCCCATAGATTTCACACCCAACTTGACACCCCGCCTGCGCTCCCTTTACACCCAGTAATTCCGGACAACGCTTGCCACCTACGTTTTACCGCGTCTGCTGGCACGTAGTTAGC
+
CCCCCGGGGGGGFEGGGGGGGGGGGGGGGGGGGGGGGGGGGGGGGGGGGGGGGGGGGGFGGGGGFGGGGGGGGGGGGGGGGGDGGGGGGGGGGGGGGGGGGGGGGGGGGGGGGGGGGGGGGGGGGGGGGGFGGGG>CGEGGGGFGGGFDEGDGGGGGFGGGGG=FFFFGGFFFFGGGGGGDFGGGD8:C@DFGGGDGFGGCAEFFCGFFGG>CGGCF@872<@F;4;BBG@8@FFCFFG@F01;GC><F@)4:@CBGFB0(4C?*<3.4::B7C?AF>:>0(-,44)4,73<41((,:4:6
@M04650:207:000000000-C238N:1:1101:25262:10213 2:N:0:19
GGACTACAGGGGTTTCTAATCCTGTTTGCTCCCCACGCTTTCGAGCCTCAGTGTCAGTTACAGGCCAGAGAGCCGCTTTCGCCACCGGTGTTCCTCCATATATCTACGCATTTCACCGCTACACATGGAATTCCACTCTCCTCTCCTGCACTCAAGTCTACCAGTTTCCAATGCATACAATGGTTGAGCCACTGCCTTTTACACCAGACTTAATAAACCACCTGCGCTCGCTTTACGCCCAATAAATCCGGACAACGCTCGGGACCTACGTATTACCGCGGCTGCTGTCACGTAGTTAGCC
+
CCCCCGGGGGGGGGGGGGGGGGGGGGGGGFGGGGGGGGGGGFGGGGGGGGGGGGGGGGGGGGGGGGGGGGGGGGGGGGGGGGEGGGGGGGGGGGGGGGGGGGGGGGGGGDGGGGGGFGGGGGFGGGGGGGGGGGFGGFFGFGGFGGGGGGGFG?FFGGGG8FFGAEFBFGGGGGGGFD?@FFCFDFFGGGCFCFCGGGGGDFCFFGCFFCF>CGGGFFCDBGD==@A4>C2->C88?@GGGF(67@?<FF3;1BD<).6;(4)-9;72:37>>C4-<1-(-(36??7))+.*.4((6<):?
@M04650:207:000000000-C238N:1:1101:3913:10222 2:N:0:19
GGACTACCGGGGTATCTAATCCTGTTTGCTCCCCACGCTTTCGAGCCTCAGTGTCAGTTACAGGCCAGAGAGCCGCTTTCGCCACCGGTGTTCCTCCATATATCTACGCATTTCACCGCTACACATGGAATTCCACTCTCCTCTCCTGCACTCAAGTCTACCAGTTTCCACTGCATACCATGGTTGAGCCCCTGCCTTTTACCCCAGACTTCATAAACCACCTGCGCTCGCTTTACGCCCAATAAATCCGGACAACCCTCGGGACCTACGTATTACCGCGGCTGCTGGCCCGTAGTTAGCC
+
CCCCCGGF7EGGGCFGGGGGGGGGGG<FFGGGGGGEEGGGFFC8EFFFGDGFGGGGGGGGGCFGGGFC8CEFGGGDBFFGGG7FCGD@F:FGGGFGFFGDFFGGGGGFC:CCGFGGGGGGGGFG,AEBAFGGFGGGGFAFCFFFGGGDEDFDGFFFFGG9DGEFFF=9EF9F?EGFC?,@CFGGGGC?F7+@F95CF7CF+;,9?77*:D7+12BF9>FC44<2:/>6@)257=8<)(:7F=@;G76?GBB0:EF(*(.(-()(9;(.847?F<)5@*44299(,5:(870*(-(()+).,
@M04650:207:000000000-C238N:1:1101:22842:10309 2:N:0:19
GGACTACCGGGGTTTCTAATCCTGTTTGCTCCCCACGCTTTCGAGCCTCAGTGTCAGTTACAGGCCAGAGAGCCGCTTTCGCCACCGGTGTTCCTCCATATATCTACGCATTTCACCGCTACACATGGAATTCCACTCTCCTCTCCTGCACTCAAGTCTACCAGTTTCCAATGCATACAATGGTTGAGCCACTGCCTTTTACACCAGACTTAATAAACCACCTGCGCGCGCTTTACGCCCAATAAATCCGGAAAACGCTCGGGACCTACGTATTACCGCGGCTGCTGGCACGTAGTTAGCC
+
CCCCCGGGGGGGGGGGGGGGGGGGGGGGGGGGGGGGGGGGGGGGGGCFGGGEGGGGGGFGGFGDFGGGGGGGGGGG7:FFFGGGFFGGCEFGGGGGGFGGGFGGGGGGGGGGGGGGGGGGGEEGGGGCFFGGGGGGGFDFGGGFGGBF@FGFGFGGD,,>=DEGFGGGFGG9DFGD,A9,,@FGGGGGGG7@CF6CFGGGGFGF537>CCC@E7B987CC);==B5>)/?96;F+..2EDG@D;FCCEGDB0(090760(70C>CC07?BB2<C<AG599(0318:??B*5C.7?<><4<2
@M04650:207:000000000-C238N:1:1101:24543:10316 2:N:0:19
GGACTACCGGGGTTTCTAATCCTGTTTGCTCCCCACGCTTTCGAGCCTCAGTGTCAGTTACAGGCCAGAGAGCCGCTTTCGCCACCGGTGTTCCTCCATATATCTACGCATTTCACCGCTACACATGGAATTCCACTCTCCTCTCCTGCACTCAAGTCTACCAGTTTCCAATGCATACAATGGTTGAGCCACTGCCTTTTACACCAGACTTAATAAACCACCTGCGCTCGCTTTACGCCCAATAAATCCGGACAACGCTCGGGACCTACGTATTACCGCGGCTGCTGGCACGTAGTTAGCC
+
CCCCCGGGGGGGGGGGGGGGGGGGGGGGGGGGGGGGGGGGGGGEGGGGGGGGGGGGGGGGGGGFGGGGGFGGGGGGGGGGGGGGGGGGGGGGGGGGGGGGGGGGGGGGGGGGGGGCGGGGGGGGGGGGGGGGGGGGGGGGGGGFGGGGGGGFGGGGGGGGGGGGGGGGAFGG?FGEGGGFGGGFGGGGGGFF6@DE9BGFGFGFFGG5=>@76CFGFFCGFGFBBDF>@C>(:EFC:;GEG;;FGG<EGFE0()87>38?>990CGF22<?BBF9)3*44(06(13:5325*4104<+524
@M04650:207:000000000-C238N:1:1101:6804:10342 2:N:0:19
GGACTACAGGGGTTTCTAATCCTGTTTGCTCCCCACGCTTTCGCGCTTTAGCGTCAGTATTTGTCCAGTGAGCTGGCTTCCCCATCGGCATTCCTACAAATATCTACGAATTTCACCTCTACACTTGTAGTTCCGCCCACCTCTCCAATACTCTAGTCTAACAGTTTCCAACGCAATACGGAGTTGAGCCCCGCAGTTTAACATCATACTTTTTAAACCACCTAGACGCTCTTTACGCCCAATAAATCCGGATAACGCTCGGGGCATACGTAGTACCGCGTCTGCTGGCACGTATTTAGCC
+
CCCCCGGGGGGGGGGGGGGGGGGGGGGGGGGGGGGGGCGGGGGGGGGGFGGGGGGGGGGGGGGGGGGGGCFFGGGGGGGFGGGGGGGGGGGGGGGFGGGCGGGGGGGGEGGGGGGGGGGGFCFGGGFGGGGGCGGGCEGGGGGFGGGGGFGFGGGGGGGFGGGGFGGGGFFGDGGDGGGGG7CEG,;FFCFGGGEG7;FCFFGFFG++:CFCECGF>EC4>CBE**0?@*8@B?+@B@EGG<18CGC<FE5?;>>8/(((-(9()*4,4<2)(;:></23-3(32422:*55(..(.+-6.
@M04650:207:000000000-C238N:1:1101:6467:10348 2:N:0:19
GGACTACTGGGGTTTCTAATCCTGTTTGCTCCCCACGCTTTCGAGCCTCAGTGTCAGTTACAGGCCAGAGAGCCGCTTTCGCCACCGGTGTTCCTCCATATATCTCCGCATTTCACCGCTACACATGGAATTCCACTCTCCTCTCCTGCACTCAAGTCTACCAGTTTCCAATGCATACAATGGTTGAGCCACTGCCTTTTACACCAGACTTAATAAACCACCTGCGCTCGCTTTACGCCCAATACATCCGGACAACGCTCGGGACCTACGTATTACCCCGGCTGCTGGCACGTAGTTAGCC
+
ACCA@FEFGGFGEGGGGGGGFFGCFGG,CFGGGGGGFGGGGG:<CFGFGEFGGGFCEEGGGGFGFED@CFGGGGGGGEGGGGGGGGGGF7FCDFGGGGGGGFGGG;?CGGGGGGFFGGGGBGGGCEFGFFGGGGGGGGGGGGGFCGG8FFGFG8,3C=FGGF8FFFEEAEEG+,EFFF89EDGFGC8,@D,@C?CGGGGG+A;?9CC5=>C+AFFGCBF*);=>@BA>252>9?AC5=7CF?8;**99CA.16)>=<0,8(4)-CGB7((.)5<>AE*4(-3(-4>)(,*,/44084+).5
@M04650:207:000000000-C238N:1:1101:14019:10361 2:N:0:19
GGACTACTCGGGTATCTAATCCTGTTTGCTCCCCACGCTTTCGAGCCTCAGTGTCAGTTACAGGCCAGAGAGCCGCTTTCGCCACCGGTGTTCCGCCATATATCTACGCATTTCACCGCTACACATGGAATTCCACTCTCCTCTCCTGCACTCAAGTCTACCAGTTTCCAATGCATACAATGGTTGAGCCACTGCCTTTTACACCAGACTTAATAAACCACCTGCGCGCGCTTTACGCCCAATAAATCCGCACAACGCTCGGGACCTACGTATTACCGCGGCTGCTGGCACGTAGTTTCCC
+
CCCCCCFGFGGGGGGDGGFGGGGGGGGGGGFGGGGGGGGGGFGGGGGGGEFFFCFGGGGGGD9FFGGGGGGCCGGG@FGGGGGGGCCFGFGGGF,@FFGCFFGGG9<BFCGEDBFGGGGCEEFGGGGGGEF@BFGGGGGFFGGFGGEFGGGFGFFGAFEFGGGFEEF3;DFEFGGGGFC8EFGEFFFGFFE,,4,@?7FFFFF>A7CACG+=ACCD>BF97@=))9@)65(3376>>(=FGFD@GGFEFB)62BGBD;08(7C(9C085(32-<4)<74(4>F>2028<*5:2(,-)+)).
@M04650:207:000000000-C238N:1:1101:16629:10373 2:N:0:19
GGACTACTGGGGTTTCTAATCCTGTTTGCTCCCCACGCTTTCGAGCCTCAGTGTCAGTTACAGGCCAGAGAGCTGCTTTCGCCACCGGTGTTCCTCCATATATCTACGCATTTCACCGCTACACATGGAATTCCCCTCTCCTCTCCTGCACTCAAGTCTACCAGTTTCCAATGCATACAATGGTTGAGCCCCTGCCTTTTACACCCGAACTAATAAACCACCTGACCTCCCCTTCCCCCCAAGAAATCCCGACTACGCCTGGCACCCACGGCTTACCCCCGGCGTCTGGCTCGGATTTCGC
+
CCCCCGGAFGGGGGGGGGGGGGFFFGG8FGFGGGFGDDDFGFG,<FGGGGGGGGGGFGG9C6EFFCGG,,CFG@@FFFFCEGGD:BC:>BGCGG,CF<FFG,@FF=?:FGCEGGFFEBEDCFGGFE=BEEGGGD,EF64<E?FFAE,6FFGFGC=@EF@,@FDDFGC9=;DBFGGC:D,,,>DFF+,,@@8CCFCF+=FF+:DF?*<*)*3=@79C6>E*-;4):6)+)*--7,)(/(=<F0(,9CE37)520):(*.((/4*4CG(((,((,2)48*(((((((((.(3(+((,,4+)(4
@M04650:207:000000000-C238N:1:1101:21760:10373 2:N:0:19
GGACTACAGGGGTTTCTAATCCTGTTTGCTCCCCACACTTTCGAGCCTCAGCGTCAGTTAATGTCCAGCAGGCCGCCTTCGCCACTGGTGTTCCTCCCGATATCTACGCATTCCACCGCTACACCGGGAATTCCGCCTGCCTCTCCATCACTCAAGAACAATAGTTTTGAACGCACGCTATGGGTTGAGCCCATAGATTTCACGTCCAACTTATCATCCCGCCTGCGCGCCCTTTACACCCAGTAATTCCGGACAACGCTTGCCACCTACGTTTTACCGCGGCTGCTGGCACGTAGTTAGC
+
CCCCCGGGGGGGGGGGGGGGGGGGGGFGGGGGGGGGGGGGGGG<8@FFGGGGGGGGGGGG9CFFGGGGGGFGGGGGGGGGGGGGGDGFGGGGGFGGG7FGGGGGGFFGDEGGGGGGGCGGECEGGGGGGGGGGFGGGG?FGGGFGGGFGGGFGGDCA@FCFFECGC;>3@FGGGGECDE:EBCFFE:@EGFGG,,?FDFGGFG467C)8CFDFFGC8>CF<GB@DF;B(1691F4>BFF6:018DCABGF43:>D8F9>?2:F47C12:??,:@:AGG1699>B>:BB05(<0,((,A42:
@M04650:207:000000000-C238N:1:1101:14876:10383 2:N:0:19
GGACTACCGGGGTTTCTAATCCTGTTTGCTACCCATGCTTTCGAGCCTCAGCGTCAGTTGATGCCCAGTAGGCCGCCTTCGCCACTGGTGTTCCTCCCGATATCTACGCATTCCACCGCTACACCGGGAATTCCGCCTGCCTCTCCATCACTCAAGAGCGCCAGTTTTGAACGCAGTCTATGGGTTGAGCCCATAGTTTTCACATTCAACTTGGCATTCCGCCTGCGCTCCCTTTACACCCAGTAATTCCGGACAACGCTTGCCACCTACGTTTTACCGCGGCTGCTGGCACTTAGTTAGC
+
CCCCCGGGGGGGGGGGGGGGGGGGGGGGGGGGGGGGGGGGGGGGGGGGGGGGGGGGGGGGGGGGGGGGFGGGGGGGGGGGGGGGGGGGGGGGGGGGGGGGGGGGGGGGGGGGGGGGGGGGGGGGGGGGGGGGGGGGGGGGGGGFGGGGGGGFGGGGGGGGGGGGGGGGGGGGGGGGGGGGGGGGGGGFGGGGGGGGGGGGGFGFFGGFFGGGFGGFF@GGFG?@FF@FFGFFFGFFFFGGGFFFGFADGFF6BFGFG99<<BGFDGFBFFFFBGFAFG<>BFFFBB:7BG(+())6<G:26
@M04650:207:000000000-C238N:1:1101:18409:10386 2:N:0:19
GGACTACTAGGGTATCTAATCCTGTTTGCTCCCCACGCTTTCGAGCCTCAGTGTCAGTTACAGGCCAGAGAGCCGCTTTCGCCACCGGTGTTCCTCCATATATCTACGCATTTCACCGCTACACATGGAATTCCACTCTCCTCTCCTGCACTCAAGTCTACCAGTTTCCAATGCATACAATGGTTGAGCCACTGCCTTTTACACCAGACTTAATAAACCACCTGCGCTCGCTTTACGCCCAATAAATCCGGACAACGCTCGGGACCTACGTATTACCGCGGCTGCTGGCACGTAGTTAGCC
+
CCCCCGGGGGGGGGGGGGGGGGGGGGGGGGGGGEGGGGGGGGGGGGGGGGGGGGGGGGGGGGGGGGGGGGGGGGGGGGGGGGGGGGEGGGEEGGGGGGGGGGGGGCFFGGGGGGGGGGGGGGGGGDGFFFFGGFGGGGGGGGGFGGGGGGGFGGFGGGDGGGGGFGDGGGGFGGGGGGGGGAFGGGFFGCDEGGGGGFGGGFGF?7=58FC>AGGGFF?FC>5;=B=@2;9@B7+9?@EFGFFFG=?EGE)21B:;D>3<B9D>GG<2:?<<ACAAC5396091?FF7<75EBB?:A+-:4
@M04650:207:000000000-C238N:1:1101:18718:10391 2:N:0:19
GGACTACAGGGGTTTCTAATCCTGTTTGCTCCCCACACTTTCGAGCCTCAGCGTCAGTTAATGTCCAGCAGGCCGCCTTCGCCACTGGTGTTCCTCCCGATATCTACGCATTCCACCGCTACACCGGGAATTCCGCCTACCTCTACATCACTCAAGAACGCCAGTTTTGAACGCAGTCTATGGGTTGAGCCCATAGTTTTCACATTCAACTTGGCATTCCGCCTGCGCTCCCTTTACACCCAGTAATTCCGGACAACGCTTGCCACCTACGTTTTACCGCGGCTGCTGGCACGTAGTTAGC
+
CCCCCGGGGGGGGGGGGGGGGGGGGGGGGGGGGGGGGGGGGGGGGGGGGGGGGGGGGGGGGGGGGGGGGGGGGGGGGGGGGGGGGGGGGGGGFGFGDGGGGGGGGGGGGGGGGGGGGGGGGGGFFGGGGEGGDFGGGGGGGGGFGGGGGGGFGGFGGFFGGGGGGGGFGCECGGGGGGGGGGFGEGGFGGGFGGGG@FGGGFFCACCFCGGFCCCFFFGGBG;?FFBFFD>;8FFFFFGFEFDEFGCAGFFBFFG:F01:?3DFGGF?F:(,(;?FG70(4(((-()52=1<(,(,4<):A
@M04650:207:000000000-C238N:1:1101:5493:10410 2:N:0:19
GGACTACTAGGGTTTCTAATCCTGTTTGCTCCCCACGCTTTCGAGCCTCAGCGTCAGTTACAGTCCAGAGAGTCGCCTTCGCCACTGGTGTTCTTCCTAATCTCTACGCATTTCACCGCTACACTAGGAATTCCACTCTCCCCTCCTGCACTCTAGATTCCCAGTTTGGAATGCAGCACCCAGGTTGAGCCCGGGTATTTCACATCCCACTTAAAAATCCGCCTACGCTCCCTTTACGCCCAGTAAATCCGGACAACGCTCGCCACCTACGTATTACCGCGGCTGCTGGCCCTTAGTTAGC
+
CCCCCFGGGGGGGGGGGGGGGGGGGGGGGGGCGGGGGGGGGGGFGGGGGGGGGGGGGGGGGGGGGGGGFGGGGGGGGGGGFGGGGGGGGGGGGGGGGGGGGGGGGGGGGGGGGGDGGGGGGGGGGGGGGFGGGDGGGGGGFFGFGGGEGGGFGGGCCCGGGGF8FFCFGGD9DFF8C+,DCGFGGGDE8@F9C9EEGGGGC>CFFGGA@FFGFC<C6BGG2>AFA4=A@GBFFGFECFEGG<?4>F)?DA3(6AGFG690?9D>58?:(.43?F7-:C:;2;>19:2>(/(*((5<)<)).
@M04650:207:000000000-C238N:1:1101:13035:10434 2:N:0:19
GGACTACTGGGGTTTCTAATCCTGTTTGCTCCCCACGCTTTCGAGCCTCAGTGTCAGTTACAGGCCAGAGAGCCGCTTTCGCCACCGGTGTTCCTCCATATATCTACGCATTTCACCGCTACACATGGAATTCCACTCTCCTCTCCTGCACTCAAGTCTACCAGTTTCCAATGCATACAATGGTTGAGCCACTGCCTTTTACACCAGACTTAATAAACCACCTGCGCTCGCTTTACGCCCAATAAATCCGGACAACGCTCGGGACCTACGTATTACCGCGGCTGCTGGCACGTAGTTAGCC
+
CCCCCGGGGGGGGGGGGGGGGGGGGGGGGGGGGGGGGGGGGGGGGGGGGGGGGGGGGGGGGGGGGGGGGGGGGGGGGEGGGGGGGGGGGGGGGGGGGGGGGGGGGGGGGGGGGGGGGGGGGGGGGGGGGGGGGGGGGGGGGFFFGGGGGGGFGGGFFGGGGGGGFGGGGGGGGGGGFGGGGGGGGGGGGG8ECEFGGGGGFFGFFGGFCGCFFGGGFFFFFGFF=BF?=7>=@F==BFGGGFFEFFECCB>;;:G@>><049)2CE<?BF:)<CAFC141(9((2??7:C<*33<<)+.6?
@M04650:207:000000000-C238N:1:1101:18795:10434 2:N:0:19
GGACTACCGGGGTTTCTAATCCTGTTTGCTCCCCACGCTTTCGAGCCTCAGTGTCAGTTACAGGCCAGAGAGCCGCTTTCGCCACCGGTGTTCCTCCATATATCTACGCATTTCACCGCTACACCGGGAATTCCGCCTACCTCTACATCACTCAAGAGTGCCAGTTTTGAGTGCACGCTATGGGTTGAGCCCATAGATTTCACACCCAACTTGACACCCCGCCTGCGCTCCCTTTACACCCAGTAATTCCGGACAACGCTTGCCACCTACGTTTTACCGCGGCTGCTGGCACGTAGTTAGC
+
CCCCCGGGGGGGGGGGGGGGGGGGGGGGGGGGGGGGGGGGGGGGGGGGGGGGGGGGGGGGGGGGGGGGGGGGGGGGGEFGGGGGGGGGGGGGFGGGGGGGGGGGGGGGGGGGGGGGGGGGGGGGGGGGGGGGGGGGGGGGGGGFGGGGGGGFGGGGGGGGGGFEFCGGGDGGGGGGGGGGDF8FFFGGGGGGGDGGGG<CGFGF8CD>5CFDEGGGF2?D>GFFFFFFFGF@FFFFFFGGG???FG9AGFF9?:CBG>>F?BGFGGF::?FFFF<BFG(4>9BFF:370CBGBB:?BFF26
@M04650:207:000000000-C238N:1:1101:9830:10439 2:N:0:19
GGACTACCCGGGTTTCTAATCCTGTTTGCTACCCATGCTTTCGAGCCTCAGCGTCAGTTGATGCCCAGTAGGCCGCCTTCGCCACTGGTGTTCCTCCCGATATCTACGCATTCCACCGCTACACCGGGAATTCCGCCTACCTCTACATCACTCAAGAGTGCCAGTTTTGAGTGCACGCTATGGGTTGAGCCCATAGATTTCACACCCAACTTGACACCCCGCCTGCGCTCCCTTTACACCCAGTAATTCCGGACAACGCTTGCCACCTACGTTTTACCGCGGCTTCTGGCACGTCGTTAGC
+
CCCCCGGGGGGGGGGGGGGGGGGGGGGGGGGGGGGGFGGGGGGGGGGGGFGGGGGGGGGGGGGFGGGGGGFGFGGGGGGGGGGGGGGGGGGGGGGGFGGGGGGGGGGGGGGGGGGGGGGGGGGFGGGGGGGGGGGGGGGGGGGFGGGGGGGFGGGGGGGGGGGFFGGGGGGFGGGGGGGGGGGGGGGGGGGGGGGGCGFCCFGFFGDFFGGDCGGGFBDG=G9DFA>>:GF<8?FEFFGGG?62:C><C=?B<EDFG;96:6FFDGB:7:?<2EFFGG:0>6>0((64)+(<:?(,(A:6:
@M04650:207:000000000-C238N:1:1101:11862:10445 2:N:0:19
GGACTACCAGGGTTTCTAATCCTGTTTGCTCCCCACGCTTTCGAGCCTCAGTGTCAGTTACAGGCCAGAGAGCCGCTTTCGCCTCCGGTGTTCCTCCATATATCTACGCATTTCACCGCTACACATGGAATTCCACTCTCCTCTCCTGCACTCAAGTCTACCAGTTTCCAATGCATACAATGGTTGAGCCACTGCCTTTTACACCAGACTTAATAAACCACCTGCGCTCGCTTTACGCCCAATAAATCCGGACAACGCTCGGGACCTACGTATTACCCCGGCTCCTGGCACGTAGTTAGCC
+
CCCCCGGGGGGGGGGGGGGGGGGGGGGGGGGGGGGGGGGGGGGGGGGGGGGGGGGGGGGGGGGGGGGGGGGGGGGGGGGGGFEFGFGGGGGGGGGGFGGGGGGGGGGGEEGGGGGGGGGGGGGGGAFDEFFGGGFGGGGGFGGFGFGGGGGFGGEFFGCGGGGGFGGGCEFFGGGGGGGGGGGGGGGFDEBFFFGGGGGGGFGFFGGFCCCCECFFAEGFDC=EDDB>A>2>DGFC5(1<FD@3FC59;BE;9EF7)6(:>6C>DGF??<824<<AC*,3(-2(-.804652,43-4+625
@M04650:207:000000000-C238N:1:1101:23360:10453 2:N:0:19
GGACTACCCGGGTATCTAATCCTGTTTGCTCCCCACGCTTTCGAGCCTCAGTGTCAGTTACAGGCCAGAGAGCCGCTTTCGCCACCGGTGTTCCTCCATATATCTACGCATTTCACCGCTACACATGGAATTCCACTCTCCTCTCCTGCACTCAAGTCTACCAGTTTCCAATGCATACAATGGTTGAGCCACTGCCTTTTACACCAGACTTAATAAACCACCTGCGCTCGCTTTACGCCCAATAAATCCGGACAACGCTCGGGACCTACGTATTACCGCGGCTGCTGGCACGTAGTTAGCC
+
CCCCCGGGGGGGGGGGGGGGGGGGGGGGGGGGGGGGGGGGGGGGGGGGGGGGGGGGGGGGGGGGGGGGGGGGGGGGEGGGGGGGGGGGGGGGGGGGGGGGGGGGGGGGGGGGGGGGGGGGGGGGGGGGGGGGGGGGGGGGGGGFGGGGGGGFGGGGGGGGGGGGFGGGGGGFGGGGGGGGGGGGGGFGGFGGGGGGGCGGGFGFFGGF>GDGFGGGFFGGFGBEDEFA@GFFDGFFFFGCGFFFGGCFCEDFFFGDGFF?FFD9G8<28:??ACAFGD9B,((7:FF5:62=:BFF924<2
@M04650:207:000000000-C238N:1:1101:12858:10485 2:N:0:19
GGACTACCCGGGTATCTAATCCTGTTTGCTCCCCACGCTTTCGAGCCTCAGTGTCAGTTACAGGCCAGAGAGCCGCTTTCGCCACCGGTGTTCCTCCATATATCTACGCATTTCACCGCTACACATGGAATTCCACTCTCCTCTCCTGCACTCAAGTCTACCAGTTTCCAATGCATACAATGGTTGAGCCACTGCCTTTTACACCAGACTTAATAAACCACCTGCGCTCGCTTTACGCCCAATAAATCCGGACAACGCTCGGGACCTACGTATTACCGCGGCTGCTGGCCCGTAGTTGGCC
+
CCCCCGGGGGGGGGGGGGGGGGGGGGGGGGGGGGGGGGGGGGGGGGGGGGGGGGGGGGGGGGGGGGGGGGFGGGGGECFGGGGGGGGGGGGGGFFFGGGGGGGGGGGGGGGGGFGGGGDGGGGGGGGGGCGGGGGGGGGGGGGFGGGGGGGDFGGGGGGGGGGGFFGGGGGGGGGGGGGCFGGGFEGGFG??,@FFGGACFF9?FGGFDD?CEGGFFE,;@GFE=92598@DBC6;>>CEGF@;FGCECD5?@FD?C9(39199C81.4<.)-3<5+/,4((4(()4(3*,:-(-,)+,.3
@M04650:207:000000000-C238N:1:1101:23654:10491 2:N:0:19
GGACTACAAGGGTTTCTAATCCTGTTTGCTCCCCACGCTTTCGAGCCTCAGTGTCAGTTACAGGCCAGAGAGCCGCTTTCGCCACCGGTGTTCCTCCATATATCTACGCATTTCACCGCTACACATGGAATTCCACTCTCCTCTCCTGCACTCAAGTCTACCAGTTTCCAATGCATACAATGGTTGAGCCACTGCCTTTTACACCAGACTTAATAAACCACCTGCGCTCGCTTTACGACCAATAAATCCGGACAACGCTCGGGACCTACGTATTACCGCGGCTGCTGGCACGTAGTTAGCC
+
CCCCCGGFFGGGGGGGGGGGGGGGGGGGGGGGGGGGGGGEGGGDGDFGGGGGGGGGGFGFGGFGGGGGGGGGGGGGCGGGDGCFGGGG=FFEGFGFGGGGFGGGGGFGGGGGD9FDGGGGGGGGG8FFFEFGGFFFD=9AEDGFGGGGGGFFFFBGGC;ECGGGG,=@FFG9DFGCFFFCFGFGGGFFGG76,C6FGGGGGF9CA0?98*?<A@F>BEFF>GD@=B>>4722=FFC;(=<F03;FGECG3>@FAC1>92?19G(CE?,4:??AGF>C3441160(..4:*)147,(636A:
@M04650:207:000000000-C238N:1:1101:26534:10554 2:N:0:19
GGACTACTGGGGTTTCTAATCCTGTTTGCTACCCATGCTTTCGAGCCTCAGCGTCAGTTGATGCCCAGTAGGCCGCCTTCGCCACTGGTGTTCCTCCCGATATCTACGCATTCCACCGCTACACCGGGAATTCCGCCTACCTCTACATCACTCAAGAGTGCCAGTTTTGAGTGCACGCTATGGGTTGAGCCCATAGATTTCACACCCAACTTGACACCCCGCCTGCGCTCCCTTTACACCCAGTAATTCCGGACAACGCTTGCCACCTACGTTTTACCGCGGCTGCTGGCACGTAGTTAGC
+
CCCCCGGGGGGGFGGGGGGGGGGGGGGGGGGGGGGGGGGGGGGFGGGGGGGGGGGGGGGGGGGGGGGGGGGGGGGGGGGGGGGGGGGFGGGGGGGGGGGGGGGGGGG7CGGGGGGFGGGGDGGGGGGGGGGGFGGGEGCE@DGFGGGGGGGFFGFFGGGGGGGGGGGGGCFEFGFFGGGGGGFFGGGGFCGFGGGGG+DEGFGFFGGFFGGGFGGGFDGGFGFF?89B@GF?;CA<F?FGG@FEGGBFGFFFFFGFGB9?01CBGFBBBFFF1FFDFC:>B>>B>?B:7:?GB0?:?C44.
@M04650:207:000000000-C238N:1:1101:16613:10555 2:N:0:19
GGACTACTAGGGTATCTAATCCTGTTTGCTCCCCACGCTTTCGAGCCTCAGTGTCAGTTACATGCCAGAGAGCCGCTTTCGCCACCGGTGTTCCTCCATATATCTACGCATTTCACCGCTACACATGGAATTCCACTCTCCTCTCCTGCACTCAAGTCTACCAGTTTCCAATGCATACAATGGTTGAGCCACTGCCTTTTACACCAGCCTTAATAAACCACCTGAGCTCGCTTTACGCCCATTAAATCCGGACAACGCTCGGGACCTACGTTTTACCGCGTCTGCTGGCACGTAGTTCGCC
+
@C9CCFDFE9@EFG8FGG<,6CF<FCFGD<@,,BCB6+6BFEC<E77::F<FEF,C6FCC@,,;CCFGC,;@,4@@@,444,6,6477@:CF9<;5A9EEAFGEGGGFE:,=F<FF<++@E=FFGF,9FFD8AA;FFDFFFF,56==DGFEDF8>,9=EEC?=DEDF;;=;9?DEFF2=,@@,3,>,6@D,1DGGFDCFG7AE:*+0*:DC**??;B:,;>318)*0+479>D5+:/58:F(85CGFEF?)(6>CD8(,6((1(/?233((((2)5+1(4,((-.5:0<=.:.4<FF+(,-
@M04650:207:000000000-C238N:1:1101:25381:10557 2:N:0:19
GGACTACTGGGGTTTCTAATCCTGTTTGCTACCCATGCTTTCGAGCCTCAGCGTCAGTTGATGCCCAGTAGGCCGCCTTCGCCACTGGTGTTCCTCCCGATATCTACGCATTCCACCGCTACACCGGGAATTCCGCCTACCTCTACATCACTCAAGAGTGCCAGTTTTGAGTGCACGCTATGGGTTGAGCCCATAGATTTCACACCCAACTTGACACCCCGCCTGCGCTCCCTTTACACCCAGTAATTCCGGACAACGCTCGCCACCTACGTTTTACCGCGGCTTCTGGCACGTAGTTAGC
+
CCCCCGGGGGGGGGGGGGGGGGGGGGGGGGGGGGGGGGGGGGGGGGGGGGGGGGGGFFGGGFGGGGGGGFFGGGGGGGGGFGGGGGGGGGGGGDGGGGGGG@EGGGGGG>FGGGGGGGEGGGGGGDGG@CGGGGEGCG>FGGGFCFGGGGGFG?FDFGGGGGFGGCGG?>8DFACECGGC998DCC>:?FCGFC6,BFBFG6CFFGGFDDCFF78DFBEG@GFFFFFFFG9D@GFFFEGGG;@EC*6<7@?1<@3<F>9?-,)33CB<>:(.4:?<?C2>F9BB0144)21<:<(,-9-).
@M04650:207:000000000-C238N:1:1101:28416:10561 2:N:0:19
GGACTACTCGGGTTTCTAATCCTGTTTGCTCCCCACACTTTCGAGCATCAGCGTCAGTTAATGCCCAGTAGGCCGCCTTCGCCACTGGTGTTCCTCCCGATATCTACGCATTCCACCGCTACACCGGGAATTCCGCCTACCTCTACATCACTCAAGAACGCCAGTTTTGAACGCAGTCTATGGGTTGAGCCCATAGTTTTCACATTCAACTTGGCATTCCGCCTGCGCTCCCTTTACACCCAGTAATTCCGGACAACGCTTGCCACCTACGTTTTACCGCGGCTGCTGGCCCGTAGTTAGC
+
CCCCCGGGGGGGGGGGGGGGGGGGGGGGGGGGGGGGGGGGGGGFGGGGGEFGDGG@GGGGGGGGFGGGGGGGCGGGGGGGGGGGGGGGGGGGGGFFCFGGGGGGGGGGGGGGGGGGGGDGGGGGGDGGC:EEFGFGGGGGGGGFGGGGGFGFFGGGGGGCGGGGFFFGGGGGGGGGGGGCFFGCGGGGGGGGGGCGGGGGGFGFFGGFEGGGFDGGFFGD2?@@;FFD9D@FFFFFFFGFE@DEG=<<F6A66DG?G>>???C?:EF:0:?4(C?BG7(-4(9B><??(*.213((-0).5
@M04650:207:000000000-C238N:1:1101:23764:10586 2:N:0:19
GGACTACTGGGGTTTCTAATCCTGTTTGCTCCCCACGCTTTCGAGCCTCAGTGTCAGTTACAGGCCAGAGAGCCGCTTTCGCCTCCGGTGTTCCTCCATATATCTACGCATTTCACCGCTACACATGGAATTCCACTCTCCTCTACTGCACTCAAGTCTCCCAGTTTCCAATGCACACAATGGTTGAGCCACTGCCTTTTACATCAGACTTAAGAAACCACCTGCGCTCGCTTTACGCCCAATAAATCCGGACAACTCTTGCGACCTACGTATTACCGCGCCTCCTGGCCCGTAGTTAGCC
+
CCCCCGGDFFGGGGGGGGGGGGGGGGGGGGGGGGGGGGGGGGGGGGGFGFGGGGGGGGGCFGGFGEGFGGGGGGGGGGGGDGGFGGGGGGGGGGGGGGGGGGGGGGGGGGGGGGGGGDED=@EFGG?EFFFFCFGGGGGFGGGF,E9DGGEFGF8?FEGGGGGGGFGGAFGFCF888=E@9DCGGC?FFDCC7CFEFGGG7?FFF7FFFC<+=CCDFFFGFC@E@>24@D@5>GA>EDGC*263*+))*:.,3B<(*/)97)1->=9).4:89C))0*-3(3((,470:*-*,2(440)))
@M04650:207:000000000-C238N:1:1101:16689:10594 2:N:0:19
GGACACTGGGGTTTCTAATCCTGTTTGCTACCCATGCTTTCGAGCCTCAGCGTCAGTTGATGCCCAGTAGGCCGCCTTCGCCACTGGTGTTCCTCCCGATATCTACGCATTCCACCGCTACACCGGGAATTCCGCCTACCTCTACATCACTCAAGAGTGCCAGTTTTGAGTGCACGCTATGGGTTGAGCCCATAGATTTCACACCCAACTTGACACCCCGCCTGCGCTCCCTTTACACCCAGTAATTCCGGACAACGCTTGCCACCTACGTTTTACCGCGGCTGCTGGCACCTCTTTAGCC
+
CCCCCGGGGGGGGGGGGGGGGGGGGGGGGGGGGGGGGGGGGGGFGGGGGGGGGGGDGGGCGGGGGGFGGGGGGGGGGGGGGGGGGGGGGGGGGFGGGGGGGGGFGGFGGGGGGGGGEGGDGGGGCFEGGGGFGGGGGGGFDFFFGGGGFGGFCE>,@EFGGGGCGFGECDGEFFGGDCEGCFGGGGGGGGF,@,::CFFGFF?A>DGFFGGGFGGG4=G<@G<@FDF5?GDFFCFFFFGGG;;C7><FGFFFF>FBD>114399FGB0:1:?<GA7F*4(-1((477(4*.*.,)-6+.-8
@M04650:207:000000000-C238N:1:1101:17832:10609 2:N:0:19
GGACTACACGGGTATCTAATCCTGTTTGCTCCCCACGCTTTCGAGCCTCAGTGTCAGTTACAGGCCAGAGAGCCGCTTTCGCCACCGGTGTTCCTCCATATATCTACGCATTTCACCGCTACACATGGAATTCCACTCTCCTCTCCTGCACTCAAGTCTACCAGTTTCCAATGCATACAATGGTTGAGCCACTGCCTTTTACACCAGACTTAATAAACCACCTGCGCTCGCTTTACGCCCAATAAATCCGGACAACGCTCGGGACCTACGTATTACCGCGGCTGCTGGCACGTAGTTAGCC
+
CCCCCGGGGGGGGGGGGGGGGGGGGGGGGGGGGGGGGGGGGGGGGGGGGGGGGGGGGGGGGGGGGGGGGGGGGGGGGGGGGGGGGGGGEGGGGGGGGGGGGGGGGGGGGDGGGGGGGDEGCCEGGGGFFGGGGGGGEGGGGGGFGGGGGGGFFGFGGGGGGGGCCFFGGGGFFGGGGGGGGG?EGCGGG?7FGCGGG?FGCFCAFGG>CF7F;FGFFFFFFDFFF>AAFGFFBC8C>=GGGF@;7C?3FE)69EGF91,49()(9C72:??2<CA>:9,23>;0142>?*5:4(.4<9<A?
@M04650:207:000000000-C238N:1:1101:12577:10613 2:N:0:19
GGACTACTAGGGTTTCTAATCCTGTTTGCTCCCCACGCTTTCGAGCCTCAGCGTCAGTTACAGTCCAGAGAGTCGCCTTCGCCACTGGTGTTCTTCCTAATCTCTACGCATTTCACCGCTACACTAGGAATTCCACTCTCCCCTCCTGCACTCTAGATTCCCAGTTTGGAATGCAGCACCCAGGTTAAGCCCGGGTATTTCACATCCCACTTAAGAATCCGCCTACGCTCCCTTTACGCCCAGTAAATCCGGACAACGCTCGCCACCTACGAATTACCGCGGCTGCTGGCACGTAGTTAGC
+
CC-ACGGGGGGGGAFFCGGGGGGGGGFGGGCGGGFGDGGGGGDFFFGGGGGGGGGGGGGGGGGGCCFGEFGGFGGGGGGGGEEEGGGGECGGFG;CFGFFGGGGGGGGDGGGFFGFCFGGGEFGGG98BEF8=EFFDGFFG8@DCEF?FGGFGFG;F8>D=FFFFFGGGBDGG9FG8=CFE@FFGFGFFGGGGC61;;;AEAFCAGDAEC>D8+8CFBGGAG=D=6766959@F64B2@FE@@FFGF5CFE;?))6C;@?@1>0*;:BB2((.;0:FDB01;BB>??27C1<(4:14A49A
@M04650:207:000000000-C238N:1:1101:20098:10617 2:N:0:19
GGACTACAGGGGTTTCTAATCCTGTTTGCTCCCCACGCTTTCGAGCCTCAGCGTCAGTTGATGCCCAGTAGGCCGCCTTCGCCACTGGTGTTCCTCCCGATATCTACGCATTCCACCGCTACACCGGGAATTCCGCCTGCCTCTCCATCACTCAAGAACGCCAGTTTTGAACGCACGCTATGGGTTGAGCCCATAGATTTCACGTCCAACTTGGCATCCCGCCTGCGCTCCCTTTACACCCAGTAATTCCGGACAACGCTTGCCACCTACGTTTTACCGCGGCTGCTGGCACGTAGTTAGC
+
CCCCCGGGGGGGEGGGGGGGGGGGGGGGGGGGGGGGGGGGGGGGGGGGGGGGGGGGGGGGGGGGGGGGGGGGGGGGGGGGGGGGGGGGGGGGGGGGGGGGGGGGGGGGGGGGGGGGGGGGGGGGGGGCEGGGGGGGGGGGGFGFGGGGGGGFGGGGGGGGGGGGGGGFCGGGGGGGGGDEGGGGGEGGGGGGGGGGGFEGGFGFFGD;<FGFFGGGF@8D<GFFFFBDFG6<FGFFFFGGGBBBCCAB7=69?FGFF0>:01F:GG<4876<:FFAFG?>0>BFFF?7:E:C<6?6?@<).
@M04650:207:000000000-C238N:1:1101:26827:10638 2:N:0:19
GGACTACAGGGGTTTCTAATCCTGTTTGCTCCCCACGCTTTCGAGCCTCAGTGTCAGTTACAGGCCAGAGAGCCGCTTTCGCCACCGGTGTTCCTCCATATATCTACGCATTTCACCGCTACACATGGAATTCCACTCTCCTCTCCTGCACTCAAGTCTACCAGTTTCCAATGCATACAATGGTTGAGCCACTGCCTTTTACACCAGACTTAATAAACCACCTGCGCTCGCTTTACGCCCAATAAATCCGGACAACGCTCGGGACCTACGTATTACCGCGGCTGCTGGCACGTAGTTAGCC
+
CCCCCGGGGGGGGGGGGGGGGGGGGGGGGGGEFGGGGGGGGGGGGGGGGGGGGGGGGGGGGGGGGGGGGGGGGGGGGGGGGGGGGGGGGGGGGGGGGGGGGGGGFGGGGGGGGDGGGGGDGGGGGGGGGGGGGGGGGGGGGGGFGGGGGGGFGGGGGGGGGGGGFGGGGGGGGGGGGGGGGGGGGGG6EGGGGGGGGGGGCFGFFGFACGF>EGGGFFFDDG4):5A39DF@F=F=4=E7:=@E7CEFCB)6154;99?0(()-);:7?F3)68:>F>7-,769<BF:?C.*.813>9>FF
@M04650:207:000000000-C238N:1:1101:20735:10649 2:N:0:19
GGACTACCGGGGTTTCTAATCCTGTTTGCTACCCATGCTTTCGAGCCTCAGCGTCAGTTGATGCCCAGTAGGCCGCCTTCGCCACTGGTGTTCCTCCCGATATCTACGCATTCCACCGCTACACCGGGAATTCCGCCTACCTCTACATCACTCAAGAGTGCCAGTTTTGAGTGCACGCTATGGGTTGAGCCCATAGATTTCACACCCAACTTGACACCCCGCCTGCGCTCCCTTTACACCCAGTAATTCCGGACAACGCTTGCCACCTACGTTTTACCGCGGCTGCTGGCACGTAGTTAGC
+
CCCCCGGGGGGGGGGGGGGGGGGGGGGGGGGGGGGGGGGGGGGFGGGGGGGGGGGGGGGGGGGFGGGGGGGGGGGGGGGGGGGGGGGGGGGGGGGGGGGGGGGGGGGGGGGGGGGGGGGGGGGGGGGDEGGGGGFGEGGFFGGFGGGGGGGFGGDFDEFDAFFGGGGG8CCGCDFFGGGGG:EFFGGG?FGGGGGGFGG:FFGFFG)?>GFFFGGGF2?DFGFFFF9B@DBFFGFCFAGCEBF?7C:<FF?9(7<?F19:-:DBFFBF(:?B<GB)<FBF>9>>F63.8EBG(.43-AA4A
@M04650:207:000000000-C238N:1:1101:15103:10654 2:N:0:19
GGACTACCAGGGTATCTAATCCTGTTTGCTCCCCACGCTTTCGAGCCTCAGTGTCAGTTACAGGCCAGAGAGCCGCTTTCGCCACCGGTGTTCCTCCATATATCTACGCATTTCACCGCTACACATGGAATTCCACTCTCCTCTCCTGCACTCAAGTCTACCAGTTTCCAATGCATACAATGGTTGAGCCACTGCCTTTTACACCAGACTTAATAAACCACCTGCGCTCGCTTTACGCCCAATAAATCCGGACAACGCTCGGGACCTACGTATTACCGCGGCTGCTGGCCCGTAGTTAGCC
+
CCCCCGGGGGGGGGGGGGGGGGGGGGGGGGGGGGGGGGGGGGGGGGGGGGGGGGGGGGGGGGGGGGGGGGGGGGGGEGGGGGGGGGGGFGGGGGGGGGGGGGFGGGGGGGGGGGGGGGGGGGGGGFGGGGGGGGGGGGGGGGGFGGGFGGC5FGGGFGGGGGGGFFGFGGFGGGGGGGG?EGFGGGGGFF@7FCGGGGGGC?FFFGGACFFGEGFFFFGFBDDB@>>9>C>@BFAEFFGGGFF;FGFC9>5;9EF1C9;0:B79DEB7?B??FE<AE*-999>;B?F:0*(23>1<.+6<5
@M04650:207:000000000-C238N:1:1101:7749:10658 2:N:0:19
GGACTACAAGGGTTTCTAATCCTGTTTGCTCCCCACGCTTTCGAGCCTCAGTGTCAGTTACAGGCCAGAGAGCCGCTTTCGCCACCGGTGTTCCTCCATATATCTACGCATTTCACCGCTACACATGGAATTCCACTCTCCTCTCCTGCACTCAAGTCTACCAGTTTCCAATGCATACAATGGTTGAGCCACTGCCTTTTACACCAGACTTAATAAACCACCTGCGCTCGCTTTACGCCCAATAAATCCGGACAACGCTCGGGACCTACGGATTACCGCGGCTGCTGGCACGGAGTGTGCC
+
CCCCCGGGGGGGGGGGGGGGGGGGGGGGGGGGGGGGGGGGGGGGGGGGGGGGGGGGGGFCFGGGGGGGGGGGGGGGFGGGGGGGGGGGGGGGGGGGGGGGGGGGGGGGGGGGGGGGGGGGGGGFEEGGGGFGGGGGFFGGGGGFGGGGGGGFGGGGFFFGEFGFDFGGGGFGGGGFGGGGGGFGF@FFGGCE@@DGGFGGGFGFFGG>CCCCEFG>AFFDDGFFB9>*:9@@=FA=BFGGGF(=7C75<B>DFFGF:9;@>>G9GG0)((((,;?AE*(-109>?:>:2*.*-376(+6<A
@M04650:207:000000000-C238N:1:1101:17402:10674 2:N:0:19
GGACTACAGGGGTATCTAATCCTGTTTGCTCCCCACGCTTTCGTGCATGAGCGTCAGTGTTATCCCAGGGGGCTGCCTTCGCCATCGGTATTCCTCCACATATCTACGCATTTCACTGCTACACGTGGAATTCTACCCCCCTCTGACACACTCTAGCTGTGCAGTCACAAGTGCAGTTCCCAGGTTAAGCCCGGGCATTTCACACCTGTCTTACACAACCGCCTGCGCACGCTTTACGCCCAGTAATTCCGATTAACGCTCGCACCCTACGTATTACCGCGGCTGCTGGCACGTAGTTAGC
+
CCCCCGGGGGGGGGGGGGGGGGGGGGGGGGGGGGGGGGGGGGGGGGGGGGGGGGGGGGGGGGGGFGGGFGGGGGDGGGGGGGGGGGGGGGGGGGGGGGGGGGGGGGGGGGGGGGGGGDGGGGGGGFDGCFGGGFGGGGGFGDGFGGGGGGGFGCDGGGGGG9DGGEGGG=FFF9EGGFGGGGGGGGGGGGGGGGGGGGGGGFGFFGGFFGGF<FGGFDGG2CBF?A>DFGFB@G>EF;GGG6?FGGFFGFFF(755C:9419<0DC?:1:?B?F?<FGFBFFFB9?F??C:DB?(38@:AB
@M04650:207:000000000-C238N:1:1101:27739:10685 2:N:0:19
GGACTACAGGGGTATCTAATCCTGTTTGCTCCCCACGCTTTCGAGCCTCAGTGTCAGTTACAGGCCAGAGAGCCGCTTTCGCCACCGGTGTTCCTCCATATATCTACGCATTTCACCGCTACACATGGAATTCCACTCTCCTCTCCTGCACTCCAGTCTACCAGTTTCCAATGCATACAATGGTTGAGCCACTGCCTTTTACACCAGACTTAATAAACCACCTGCGCTCGCTTTACGCCCAATAAATCCGGACAACCCTAGGGACCTACGTCTTACCCCGGCTGCCGGCACGTACTTGAGC
+
CCCCCGGFGGGGGGGGGGGGGGGGGGGGGGGGGGGGGGGGGGGGGGGGGGGCGGGGGGGGGGGGGGGGGGGGGGDGCEGGEGGGGFGGGGGGGGGGGGGGGGGGGGGGGGGGGGGGGGGGGGGGFGGGGFFGGGGGGGGGGGGFGGGGCFGFG,@FFGGGGGGGGGGGGGGGGGGDCFD,@FD;FFFGGG@ECFGGGGGGCF,9609A)99CECF986FG=D5@=D2>=GB>27=@)5CFF?8;F7)9F3B?F:C(*(((/6*(>E??0(.((;:9<4((4(-42((46*(1.(((.+))5
@M04650:207:000000000-C238N:1:1101:24977:10690 2:N:0:19
GGACTACTAGGGTATCTAATCCCGTTCGCTACCCTAGCTTTCGCACATGAGCGTCAGTCTTGTGCCAGGAAGCCGCCTTCGCCACTGGTGTTCTTCCCGATATCTACGCATTTCACCGCTACACCGGGAGTTCCACTTCCCTCTCACATACTCTAGGCTTACAGTATCAGATGACAAACAGATGGTAAGCACCTGCCTTTTACATCTGACTTATAAACCCGCCTGCGTGCGCTTTACGCCCAGTAATTCCGGACAACGCTTGCCCCCTACGTATTACCGCGGCTGCTGGCACGTAGTTTGC
+
CCCCCGGGGGGGGGGGGGGGGGGGGGGGGGGGGGGGGGGGGGGGGGGGGGGGGGGGGGGGGGGGGGGGGGGGGGGGGGGGGGGGGGGGGGGGGGGGGGGGGGGGGGGGGGGGGGGGGGGGGGGGGGGG>FFEGGGGGGGGGGGFGGGGGFGFGGGGGGGGGGGGGGFGGGGFGGGF,=FGGGDCGFGGGFGGGGGGGGGGGFGFFFGFEGGGFGGGFFFCBG@@DFFFFGBFBEFFFFGGGFFFGGFFGFF9@EGFF9F<6?G7FFFBB??7<F>AGGBFB>>91:D?FGBGB::?2F9<6
@M04650:207:000000000-C238N:1:1101:23146:10690 2:N:0:19
GGACTACTAGGGTTTCTAATCCTGTTTGCTCCCCACGCTTTCGAGCCTCAGCGTCAGTTACAGACCAGAGAGCCGCCTTCGCCACTGGTGTTCCTCCATATATCTACGCATTTCACCGCTACACATGGAATTCCACTCTCCTCTTCTGCACTCAAGTTTCCCAGTTTCCAATGACCCTCCCCGGTTGAGCCGGGGGCTTTCACATCAGACTTAAGAAACCGCCTGCGCCCGCTTTACGCCCAATAAATCCGGACAACGCTTGCCACCTACGTATTACCGCGGCTGCTGGCACGTAGTTAGC
+
CCCCCGGFGGGGGGGGGGGGGGGGGGGGGGGGGGGGGGGGGGGGGGGGGGGGGGGGGGGGGGGGGGGGGGGGGGGGGGGGGGGGGGGGGGFGGGGGGGGGGGGGGGGGGGGGGGFGGGGGGGGGFGGGGGGGGGGGGGGGGGGFGGGGGGGFGGGGGGFGGGFGFGGGGGGG8DGGGFGGGGGGGGGGGGGGGGGGDGGGGFGFFGDFBFG768CCFFGFBGF0?F>A(9;B6=3<4<GGGB0:6CBA7?EB85DB4>9<(,54091444:47CBAFG16>>>>2::::E0<<(24:CA>6
@M04650:207:000000000-C238N:1:1101:2987:10712 2:N:0:19
GGACTACCCGGGTTTCTAATCCTGTTTGCTCCCCACGCTTTCGAGCCTCAGTGTCAGTTACAGGCCAGAGAGCCGCTTTCGCCACCGGTGTTCCTCCATATATCTACGCATTTCACCGCTACACATGGAATTCCACTCTCCTCTCCTGCACTCAAGTCTACCAGTTTCCAATGCATACAATGGTTGAGCCACTGCCTTTTACACCAGACTTAATAAACCACCTGCGCTCGCTTTAAGCCCAATAAATCCGGACAAAGCCCGGGACCTAAGGATTACGGCGGCTGGTGGCACGTAGTAGGCC
+
CCCCCGGGFFGGGCGFGGGGEGGGFGGGGGGGGEFGGGGG@GG@FF:FGGGFGGGGGCFFEF9E7BFFEFDCFEEE+B?FGGFC?<FG7>CFGFF<FABF9FFG9FEFGGCFGGGFEFGC>@E,?,FGGG9FEACF=D9FCFG?=>>DGEEBEBEGADEFDFDF?,,@DFFFFDE:2=EFCFGD,@,@C>DEGF?F+?AFGFG8CGGFFCCGC9FFF:,C@D>=D426(/--(*+*4><*<6;3DG??DEB;68D(56((..99);47),(,)<<>*/(22313((,-(:)2(3,()+.4(
@M04650:207:000000000-C238N:1:1101:5269:10715 2:N:0:19
GGACTACAGGGGTTTCTAATCCTGTTTGCTACCCATGCTTTCGAGCCTCAGCGTCAGTTGATGCCCAGTAGGCCGCCTTCGCCACTGGTGTTCCTCCCGATATCTACGCATTCCACCGCTACACCGGGAATTCCGCCTACCTCTACATCACTCAAGAGTGCCAGTTTTGAGTGCACGCTATGGGTTGAGCCCATAGATTTCACACCCAACTTGACACCCCGCCTGCGCTCCCTTTACACCCAGTAATTCCGGACAACGCTTGCCACCTACGTTTTACCGCGGCTGCTGGCACGTATTTATC
+
<CCCCFGGFDGDGGGGGGGGGGGGGGGGGGGGGGGG@FFGGGGGGGGGGFGGGGGGGGGGGGFGFGGGGGGGFGGGGGGGGFGGGGG8FFGGGGGGGGGGGFCFFGGGGGGGGGGGE@ECEGCFG@FC+@FGDGGGEG6FFGGFGDGFGGGFGGFFFFGFFFGGGGGG87>BD9FGGGGDGG6CEG8C77BFGFGGGGGGCFFFFC44548DCFGGF@EG2DBDDFFFFGB?DGF<A?GGGF06>C-)*9<96DGBF;>812<:2A?8>B08(8:AGG(2160(4183(:7F??0.,<)).
@M04650:207:000000000-C238N:1:1101:3391:10730 2:N:0:19
GGACTACCCGGGTATCTAATCCTGTTTGCTCCCCACGCTTTCGAGCCTCAGTGTCAGTTACAGGCCAGAGAGCCGCTTTCGCCTCCGGTGTTCCTCCATATATCTACGCATTTCACCGCTACACATGGAATTCCACTCTCCTCTCCTGCACTCAAGTCTCCCAGTTTCCAATGCACACAATGGTTGAGCAACTGCCTTTTACAGCAGACTTAAGAAACCACCTGCGCTCGCTTTACGCCCAATAAATCCGGACAACGCTTGGGACCTACGGATTACCGCGCCTGCTGGCACGTAGGTAGCC
+
CCCCCGGGFEFGGGFGGGGGGGGGGGGGGGAFGGGGGGGGGGGGCCEFFGFFGGGGGGDEFGGGGGGGGGGGGGGGDEFGGGGG:FGGFGEEFFCFCFGGGF;FFGFFGGC@9@FFFGDCEFFGGFFGGGFGFGGCFGFGFFGFGFGGFFGFGGFDFGGFFEFC>AFGGGGFF8D9=??CFGF,,@EFF,@@7C:FD7FGGFF55;CFD>9=ACFGFFCFFGFFFFFFDDF9@5C=>;@FF?@E*;6?*:)6(>53<6614-/.<C?<?((,42).<>9B((46((,,477C?<?0<:<:-
@M04650:207:000000000-C238N:1:1101:4339:10745 2:N:0:19
GGACTACTGGGGTTTCTAATCCTGTTTGCTCCCCACGCTTTCGTGCATGAGCGTCAGTACAGGTCCAGGGGGCTGCCTTCGCCATCGGTGTTCCTTTGCATATCTACGCCTTTCACTGCTACACGCAAAATTCCACCCCCCTCTACCGTACTCAAGCATTGCAGTCACCAATGCAGTTCCCAGGTTAAGCCCGGTGATTTCACATCGTTCTTACAACCCCGCCTGCGCACGCTTTACGCCCATTAATTCCGATTCACGCTCGCACCCTACGTATTACCTCGGCTGCTGGCACGTAGTTAGC
+
9<9ACFGF9C8@FGGEGEFFFFGGFGGGGGG8DC,77FCFGGGGF>FEG<@F@FG,CEEGGFAFFC<EF7@EGF:7BEFG@CFGGG,B:FFGFC,AEF9<FFF9BFGFE+4BFGGEEFDDEF,EFF+@+,?EEEFFD@ECG8CDECF>+@BDGF8,>8EF,,B9F@DCC,DC?F9:E<CCF,D6D>DFFGGG7C**;9CECF,:E8C)(77C?GGDF2C5;C>?F49A68>9/>33@(*2:<0)*:--260(,8*)*43129D>DE:01(4:)<(-+*)5:02:1:,)(*,0-,.(,0)66
@M04650:207:000000000-C238N:1:1101:19423:10749 2:N:0:19
GGACTACAGGGGTTTCTAATCCTGTTTGCTCCCCACGCTTTCGAGCCTCAGTGTCAGTTACAGGCCAGAGAGCCGCTTTCGCCACCGGTGTTCCTCCATATATCTACGCATTTCACCGCTACACATGGAATTCCACTCTCCTCTCCTGCACTCAAGTCTACCAGTTTCCAATGCATACAATGGTTGAGCCACTGCCTTTTACACCAGACTTAATAAACCACCTGCGCTCGCTTTACGCCCAATAAATCCGGACAACGCTCGGGACCTACGTATTACCGCGGCTGCTGGCACGTAGTTAGCC
+
CCCCCGGGGGGGGGGGGGGGGGGGGGFGFGGGGGGGEGGGGGGGGGGGGGG<FGGGGGGGGCFFGGGG8CGGG<FG:FFGGGGG7FFGGGGGGFGGG<<FGGGGGGGGGGGGGGGGGGGGGGGGF8FGGGGGGGGGG?EGGGGFFGCFGGGFGGFGGGFFDGGGFGGG>;;DFGGFFF8@DFGEGGGGGFFFCCFGGGGGGFCFFG7ACFE87=;>CE6CDDDB2@=5@5>@FGFFFFEEG((4>DEFFF>DFFF?G>@1,25(7C<?7::?A<4>C<449991?BF?0*5:1(4:2::A7
@M04650:207:000000000-C238N:1:1101:9296:10773 2:N:0:19
GGACTACTCGGGTATCTAATCCTGTTTGCTCCCCACGCTTTCGAGCCTCAGTGTCAGTTACAGGCCAGAGAGCCGCTTTCGCCACCGGTGTTCCTCCATATATCTACGCATTTCACCGCTACACATGGAATTCCACTCTCCTCTCCTGCACTCAAGTCTACCAGTTTCCAATGCATACAATGGTTGAGCCACTGCCTTTTACACCCGACTTAATAAACCACCTGCGCTCGCTTTACGCCCAATAAATCCGGACAACGCTCGGGACCTACGTATTACCGCGGCTGCTGGCACGTAGTTAGCC
+
CCCCCGGGGGGGGGGGGGGGGGGGGGFGGGGGGGGGGGGGGGGFGGGGGGGCFGGGGGGGGGG8FGGGG8FGGGGG:FGGGGGGGGGGGGGGGGGGGG9FFGGGGGGGGGGGGGGGGGGGGGGG9,FGFFGGGGCFG8EGGGGFGGGG8FFDFFGF,9EDGCFGGAFG,;,CDEGFFDD==FDFGCGGGGFF6A67CFFFGFAC5***:>DGCCGCFFGFBDD92:2?=599BGFF?;EEGF@FGGFEGEE@BDGFD>??BF9(>E8<?0(4<CAA3*,-,169?F?28*5:,31(4<)45
@M04650:207:000000000-C238N:1:1101:8247:10796 2:N:0:19
GGACTACCAGGGTTTCTAATCCTGTTTGCTCCCCACGCTTTCGAGCCTCAGTGTCAGTTACAGGCCAGAGAGCCGCTTTCGCCACCGGTGTTCCTCCATATATCTACGCATTTCACCGCTACACATGGAATTCCACTCTCCTCTCCTGCACTCAAGTCTACCAGTTTCCAATGCATACAATGGTTGAGCCACTGCCTTTTACACCAGACTTAATAAACCACCTGCGCTCGCTTTACGCCCAATAAATCCGGACAACGCTCGGGACCTACGTATTACCGCGGCTGCTGGCCCGTAGTTAGCC
+
CCCCCGGGGGGGGGGGGGGGGFGGGGGGGGGGGGGGGGGGGGGGGGGGGFGGGGGGGFFGGGGGGGGGGGGGGGGGEGGFGGGGGGGGGGGGGFGGGGGG9DCFGGDFDEEGGGGDGGGGGGGGGGGGGFGGGGGGFGGGGGG7@FGGGGFFGGGGFGGGGFGGFFGGGGGGGGGGDGGGGF8D<FFFGFFGGGGGGGFAFFGFFDFC>F?CE7CF65D;CG==@FF?=C@FBGFCFFC@C3@FGF));AEDFFGDD@F0(4DBG8:>>:FF<C2<CD9>F(,-()).-*,>9>02<@)..
@M04650:207:000000000-C238N:1:1101:19872:10824 2:N:0:19
GGACTACAGGGGTTTCTAATCCTGTTTGCTCCCCACGCTTTCGTGCATGAGCGTCAGTACAGGTCCAGGGGGCTGCCTTCGCCATCGGTGTTCCTTTGCATATCTACGCATTTCACTGCTACACGCAAAATTCCACCCCCCTCTACCGTACTCAAGCATTGCAGTCACCAATGCAGTTCCCAGGTTAAGCCCGGGGATTTCACATCGGTCTTACAACACCGCCTGCGCACGCTTTACGCCCAGTAATTCCGATTAACGCTCGCACCCTACGTATTACCGCGGCCGCTGGGCCGTAGTTAGC
+
<ACCCDFGGGEGGDEF9EFGGGGGGCGGFGGGGGDGGGEGGCFCF@D;AEFGGGGDEFGFE<E<FEFFFFGGGGGDGGFGGGGD:FBCFFFGGGGAEEGGGFGGFFFGDEGGGCFGGGGGGGGGGDEGGGGGGGGGGGGGGGGDFGF8@FEDFGGGGGGGGCFGGGFFFCF>C@FGFFGGFGGGFGGGGG7C5EGGDG@FGFG8@FGB@DDGFGGGF?GGFG@@0ABDFGB9::FBFFGGEF:4CF>AF4424BG<C1(,43C6DG??F<02?C>AGG091>((-((-(*(*((-,(3)66
@M04650:207:000000000-C238N:1:1101:25481:10826 2:N:0:19
GGACTACTCGGGTTTCTAATCCTGTTTGCTCCCCACGCTTTCGAGCCTCAGTGTCAGTTACAGGCCAGAGAGCCGCTATCGCCACCGGTGTTCCTCCATATATCTACGCATTTCACCGCTACACATGGAATTCCACTCTCCTCTCCTGCACTCAAGTCTACCAGTTTCCAATGCATACAATGGTTGAGCCACTGCCTTTTACACCAGACTTAATAAACCACCTGCGCTCGCTTTACGCCCAATAAATCCGGACAACGCTCGGGACCTACGTATTACCGCGGCTGCTGGCACGTAGTTAGCC
+
CCCCCGGGGGGGGGGGGGGGGGGGGGGGGGGGGGGGGGGGGGGGGGGGGGGGGGGGGGGGGGGGGGGGGGGGGGGGGDFGGGGGGGGGGEFGGGGGGGGGGFFGGGGGFGGDFGGDGGGGGGGFGGGGGGFGFGGDFGGGGGFFGFGFGGGFGGGGGGGGGFFFFGGGGGGGF8EGGGGFFECFGGGGGGGGGGGGFGGGGFGFAGFADF>FEGGCAE6FDG:449A95C>@D==EB?GCGD@@FGCFF>E<>FGFD>;;6>GBGE?<737<4+5>+*((30(-13???62*((446:)<:
@M04650:207:000000000-C238N:1:1101:28238:10841 2:N:0:19
GGACTACTCGGGTTTCTAATCCTGTTTGCTCCCCACACTTTCGCACCTGAGCGTCAGTCTTTGTCCAGGGGGCCGCCTTCGCCACCGGTGTTCCTCCTGATATCTGCGCATTTCACCGCTACACCAGGAATTCCAGTCTCCCCTGCAGTACTCTAGCCTGCCCGTATCGCCCGCAAGTTCACAGTTGAGCTGTAAATTTTCACGGACAACGCGACAAGCCGCCTACGAGCTCTTTACGCCCAGTAATTCCGGATAACGCTTGCCACCTACGTATTACCGCGGCTGCTGGCCCGTAGTTAGC
+
CCCCCGGGGGGGGGGGGFGGGGGGGGGGGGGGGGGGGGGGGGGGGGGFFFGGGGGGGGGGGGGGGGFGGGGGGGGGGGGGGGGGGGGDGGGGGGGGGGGGGGGGGGGGGGGGGGGGGGGGGGGGGFGGGGGGGGGGGGGGGFGFGFGGGGCDFGGGGGGGGGGGECFFEGGGGEEEGCECCCFGGGGFCGGGGGGGGGGGGFGFBGGE>GGGFGGG31CC0D><?F656C(,<GB>F?DEGBBFF*5:CFFF?FGFF:96?FG:FG??:?62<FBAGC1>F>>9>B:?2>(:(9>B?EAB:
@M04650:207:000000000-C238N:1:1101:20638:10844 2:N:0:19
GGACTACAAGGGTTTCTAATCCTGTTTGCTCCCCATGCTTTCGCACCTCAGCGTCAGTGTTAGGCCAGATGGCTGCCTTCGCCATCGGTATTCCTCCAGATCTCTACGCATTTCACCGCTACACCTGGAATTCTACCATCCTCTCCCACACTCTAGCTAACCAGTATCGAATGCAATTCCCAAGTTAAGCTCGGGGATTTCACATTTGACTTAATTAGCCGCCTACGCGCGCTTTACGCCCAGTAAATCCGATTAACGCTTGCACCCTCTGTATTACCGCGGCTGCTGGCACGGCTTTAGC
+
CCCCCGGGGGGGGGGGGGGGGGGGGGGGGGGGGGGGGGGGGGGGGGGGGGGGGGGGGGGE9FG@FGGG8<<EFFGGGGGGGGGGGGGGGFGFGGGGGGGGGFFGGGGGGGGGGGGGGGGGGGFGDAFFG8FGGGGGGGFGGFEFDFCGGGGFG=EDEG;DEFFGGGFF+DFFDG8DEFGGGGGGGGGGGG9=@CEC6CFGGFF6FD9BA>GGE7FCF@GC=DF==FFD2D@@BE>>F;EEFFF37:<.CFBD;BGFG?2-4:G2>FFB?0:9AFA)3:2112>>F:BB05(<((((-A:54
@M04650:207:000000000-C238N:1:1101:17603:10872 2:N:0:19
GGACTACTCGGGTTTCTAATCCTGTTTGCTCCCCACGCTTTCGAGCCTCAGTGTCAGTTACAGGCCAGAGAGCCGCTTTCGCCACCGGTGTTCCTCCATATATCTACGCATTTCACCGCTACACATGGAATTCCACTCTCCTCTCCTGCACTCAAGTCTACCAGTTTCCAATGCATACAATGGTTGAGCCACTGCCTTTTACACCAGACTTAAGAAACCACCTGCGCTCGCTTTACGCCCAATAAATCCGGAAAACGCTTGGGACCTACGTATTACCGCGGCTGCTGGCACGTAGTTAGCC
+
CCCCCGGGGGGGGEGGGGGGGGGGGGGGGGGGGGGGGGGGGGGGGGGGGGGGGGGGGGGGGGFGGGGGGFGGGGGGCEGGGGGDFFDGGGGGGGGGGGFGGGGGGGGFGG@FGGGGGGGGGGGGDFCEGGGGGGGGGGEGGFGFGGGGGGGFGGGGD8=EGGGGFC:FFF;EFFFEFGGEGBDGGGGCFF,:,<ECGGFGFF9ACCF5CDCFFF>=6C6;>D>:59)*:<9(87+8;(4=7=83CC?FGF:(()93).(//35:FG?)483<)<>29*3,79(,2>?2<A<*372<40-48
@M04650:207:000000000-C238N:1:1101:7904:10875 2:N:0:19
GGACTACAGGGGTTTCTAATCCTGTTTGCTCCCCACACTTTCGAGCCTCAGCGTCAGTTAATGTCCAGCAGGCCGCCTTCGCCACTGGTGTTCCTCCCGATATCTACGCATTCCACCGCTACACCGGGAATTCCGCCTGCCTCTCCATCACTCAAGAACGCCAGTTTTGAACGCACGCTATGGGTTGAGCCCATAGATTTCACGTCCAACTTGGCATCCCGCCTGCGCTCCCTTTACACCCAGTAATTCCGGACAACGCTTGCCACCTACGTTTTACCGCGGCTGCTGGCACGTAGTTAGC
+
CCCCCGGGGGGGGGGGGGGGGGGGGGGGGGGGGGGGGGGGGGGGGGGGGGGGGGGGGGGGGGGGGGGGGGGGGGGGGGGGGGGGGGGGGGGGGGGGGGGGGGGGGGGGGGGGGFGGGGGGGGGGGGGGFGGGGGGG>EGGGGGFGGGGGGGFGGGGGGGGGGGGFGGGGGGGGDEGGGGGGGGGGGGGGGGGFFGGGGGGDFGFFGDFEGFGFGGGFFGGDGF;DA;B@D6;:GFFFACCE?BBGGBFGFF><BGBG;;B025>:9??:?F0:F?BGG?9B>>99?02:EBF:02((36<9
@M04650:207:000000000-C238N:1:1101:8656:10891 2:N:0:19
GGACTACTGGGGTATCTAATCCTGTTTGCTCCCCACGCTTTCGTGCATGAGCGTCAGTACAGGTCCAGGGGGCTGCCTTCGCCATCGGTGTTCCTTTGCATATCTACGCATTTCACTGCTACACGCAAAATTCCACCCCCCTCTACCGTACTCAAGCATTGCAGTCACCAATGCAGTTCCCAGGTTAAGCCCGGGGATTTCACATCGGTCTTACAACACCGCCTGCGCACGCTTTACGCCCAGTAATTCCGATTAACGCTCGCACCCTACGTATTACCGCGGCTGCTGGCACGTATTTAGC
+
CCCCCGGGGGGGGGGGGGGGGGGGGGGGGGGGGGGGGGGGGGGGGGGGGFGGGGGGGGGGGGGGGGGGGEGGGGGGGGGGGGGGGGGGFGGGGGGFGGGGGGGGGGGGGGGGGGGGGGGGGFGGGGGGGGGGGGGGGGGGGGGFGGGGGGGFGFGGFGGCFFGGGGGGFGGGGGGGGGGGGGGGGGGFGGGFGGGGG4FFGAEFFGGF2CD858FFFFGD;G623A@FFDBFFD3AFBGGGF?:FFA4FBFB:BGFF?>6?FD;DGF???617C>AGC469>>(,,4>:5(243(..:.6<
@M04650:207:000000000-C238N:1:1101:2305:10910 2:N:0:19
GGACTACAAGGGTTTCTAATCATGTTTGCTCCCTACGCTTTCGAGCCTCAGTGTCAGTTACAGGCCAGAGAGCCGCTTTCGCCACCGGTGTTCCTCCATATATCTTCGCATTTTACCGCTACACATGGAATTCCCTTCTCCTCTCCTGCACTCACGTCTACTAGTTTCCAATGCATACACTGGTTGAGCCACTGCTTTTTACTCCAGCCTTAATATACCACCTGCGCTCGCTTTACTCCCATTAAATCCTTCCAAAGCTCGGGTCCTACCATTTACCCAGACTGCTGGTCCGTACTTTGCC
+
6A--,;;,,,,,=E@,C,6,C,CEG<<69FAF@,,CF@FGG9FDFGCF8CFF9F<,CC@,;CC,,8,:8E,8,,8+8BF,78,BB8@@FFFGAEF9<AA,?,94>,,9,,BCF,9C,+6++4,B,A<,AE<:,,,,,9,546,+6,@=<D@988,=F=88,,,@5,376,,C6=3=,+,3@=D9F+,=,33@@E6,29@E9?,=?++*10***?C+13,*)*18):)/7;(/5=8>+6,44*84++/*0++)(2+)*(46(,),2/)9)())1A650*)((-)8:)4.(0.*.4((60).)
@M04650:207:000000000-C238N:1:1101:14535:10930 2:N:0:19
GGACTACTGGGGTTTCTAATCCTGTTTGCTCCCCACGCTTTCGAGCCTCAGTGTCAGTTACAGGCCAGAGAGCCGCTTTCGCCACCGGTGTTCCTCCATATATCTACGCATTTCACCGCTACACATGGAATTCCACTCTCCTCTCCTGCACTCAAGTCTACCAGTTTCCAATGCATACAATGGTTGAGCCACTGCCTTTTACACCAGACTTAATAAACCACCTGCGCTCGCTTTACGCCCAATAAATCCGGACAACGCTCGGGACCTACGTATTACCGCGGCTGCTGGCACGTAGTTAGCC
+
CCCCCGGGGGGGGGGGGGGGGGGGGGGGGGGGGGGGGGGGGGGGGGEGGGGCFGGGGGGFGGFFGGGGGGGGGGGG7FGGGGGGGFGGGGGGGGGGGGGGGFGGGGGGGGGGGGGGGGGGGGGGGGGGGGFGGGGGGGGGGGGFGGFGGGGFGGG8,@EEGGGGFGGGFGFGG@DDCFGGGGFFGGGGGGGFFCCCFGGE95;?AFG5=29@AGGFFEGC7CBE=AA9>DFD(58CA@GGGDFFCFE?<333;>5,/(/3>9)();8<08BFFG2229992>B1(:?7:CBC?(,(6+):?
@M04650:207:000000000-C238N:1:1101:27929:10943 2:N:0:19
GGACTACTGGGGTTTCTAATCCTGTTTGCTCCCCACGCTTTCGAGCCTCAGTGTCAGTTACAGGCCAGAGAGCCGCTTTCGCCACCGGTGTTCCTCCATATATCTACGCATTTCACCGCTACACATGGAATTCCACTCTCCTCTCCTGCACTCAAGTCTACCAGTTTCCAATGCATACAATGGTTGAGCCACTGCCTTTTACACCAGACTTAATAAACCACCTGCGCTCGCTTTACGCCCAATAAATCCGGACAACGCTCGGGACCTACGTATTACCGCGGCGGCGGGCACGTAGTTACCC
+
CCCCCGGGGGGGGGGGGGGGGGGGGGGGGGGGGGCEDGGGGGGGGGGGGGGGGGGGGGGGGGGFGGGGGGGGGGGGGGGGGGGGGGGGGGEGGGDGGGGGGGGGGGFFGGGGGGGGGGGGGGGGGGGGEEFGGFGFFGCFCD81=EB=<DE<@GGC;E=EFCFGGGCEFD9B=8@CFGGGCGCFD@D,@B:AA<6?CGGGGFCFF7*;5A7C@EGG6*3*<C:>DFB?95@D@FFCB9BFF1(4>D5CCD>;0:DD<0(2693,98:)48:<:3)62*,--,(,((((4/,*.4(45+)).
@M04650:207:000000000-C238N:1:1101:19559:10975 2:N:0:19
GGACTACTAGGGTTTCTAATCCTGTTTGCTACCCATGCTTTCGAGCCTCAGCGTCAGTTGATGCCCAGTAGGCCGCCTTCGCCACTGGTGTTCCTCCCGATATCTACGCATTCCACCGCTACACCGGGAATTCCGCCTACCTCTACATCACTCAAGAGTGCCAGTTTTGAGTGCACGCTATGGGTTGAGCCCATAGATTTCACACCCAACTTGACACCCCGCCTGCGCTCCCTTTACACCCAGTAATTCCGGACAACGCTTGCCACCTACGTTTTACCGCGGCTGCTGGCACGTAGGTAGC
+
CCCCCGGGGGGGGGGGGGGGGGGGGGGGGGGGGGGGGGGGGGGGGGGGGGGGGGGGGGGGGGGGGGGGGGGGGGGGGGGGGGGGGGGGGGGGGGGGGGGGGGGGGGGGGGGGGGGGGDGGGGGGFGGDEGGGGGGGGGGGGGGFGGGFCGGFGGGGGEFFFGGGFGGGCG?EGGGGGGGGGGFGGG5FFFGFGFGGGGGGGFGFFGCF>DFGFGGGFBGGFG@;DFFF@GBD;GFEFEGGGF?FGGFFGFFB:BD<F>FF0:G?>??<7??FFGB4FF80;>F>(1:BFG:?(:0((<6<7
@M04650:207:000000000-C238N:1:1101:23931:10987 2:N:0:19
GGACTACAAGGGTTTCTAATCCTGTTTGCTCCCCACGCTTTCGAGCCTCAGTGTCAGTTACAGGCCAGAGAGCCGCTTTCGCCACCGGTGTTCCTCCATATATCTACGCATTTCACCGCTACACATGGAATTCCACTCTCCTCTCCTGCACTCAAGTCTACCAGTTTCCAATGCATACAATGGTTGAGCCACTGCCTTTTACACCAGACTTAATAAACCACCTGCGCTCGCTTTACGCCCAATAAATCCGGACAACGCTCGGGACCTACGTATTACCCCGGCTGCTGGCCCGTAGTTAGCC
+
CCCCCGGGGGGGGGGGGGGGGGGGGGGGGGGGGGGGGGGGGGGGGGGGGGGGGGGGGGGGGGGGGGGGGGGGGGGGFFFGGGGGGGGGGGGGGGGFGGGGGGGGGGGGGGGGGGGGGGGGGGGGGGGGGGGGGGGGGGGGGGGFGGGGGFGFGGGFADFFGGGGFDFFFGGGFEGGGGFEFGFGFGCEDDGGFGGGGFGGGFGFFGGFFGDFCFGGFEFC=D:>59=>DG=6B5=CBDG*<;@@CDC38A=@BB41>(,(69/3CEF228:<962>:*367;9>::?(,*-233(4)369:
@M04650:207:000000000-C238N:1:1101:10254:11028 2:N:0:19
GGACTACCCGGGTTTCTAATCCTGTTTGCTCCCCACGCTTTCGAGCCTCAGTGTCAGTTACAGGCCAGAGAGCCGCTTTCGCCTCCGGTGTTCCTCCATATATCTACGCATTTCACCGCTACACATGGAATTCCACTCTCCTCTCCTGCACTCAAGTCTCCCAGTTTCCAATGCACACAATGGTTGAGCCACTGCCTTTTACATCAGACTTAAGAAACCACCTGCGCTCGCTTTACGCCCAATAAATCCGGACAACGCTTGGGACCTACGTATTACCGCGGCTGCTGGCACGTAGTTAGCC
+
CCCCCGGGGGGGGGGGGGGGGGGGGGGGGGGGGGGGGGGGGGGGGGGGGGGGGGGGGGGGGGGGGGGGGGGGGGGGFGFGGGGGGGGGFGGGGGGGGGGGGGGGGGGGFFEGGGGFGFGGGGGGGFGGFGGGGGGGGGGGGGGFGGGGFGGFGGGCCFFGD@DGFGGGCGGGGFGGGGGGFGGGGGGGGGGGGGGGGGGGGFGFFGGFFFFGCGGGF=8CDDB2BFB;DGFFFGFEFFGGGDFFGGEEFFFDFFGFGF??FFGFFGFFBB:<<GF>279>009BF:B:0*5A(40:5<648
@M04650:207:000000000-C238N:1:1101:2545:11033 2:N:0:19
GGACTACACGGGTTTCTAATCCCGTTCGCTACCCACGCTTTCGCGCCTCAGCGTCAGAGACAGACCAGAGAGCCGCTTTCGCCACTGGTGTTCCGCCAGATATCTACGCATTTCACCGCTACACAGGGAATTCTATTCTCCTCTTCTGCACTCAAGTCTACCAGTATCTAGGGAAGCCACTGGTTGAGCCACTGCATTTTACACCTGACTTAATGACCCACCTGCGCACGTGTTTCGCCCAATAAATACGGACAAAGCCCTGGACCTACGTATTAACGCGGCATCTGGCCCGGAGTTAGCC
+
CCCCCGGG8FGG7C;FFFGGG9@FGG,FGEDGGGGGGGDFFGG,6CFFGGG,@CFGG96EFGF,CCEFGGG,CEGG7FFFGGECE8FEC,C:F<,@77+BFFEG9EFGFEFGGGFGGGGGE:@FD8FFGGGGG,3,7=DC,=DF,,@BF88DFFFF,,,3,>,6:,@F,@3,054:?=C61FGFCE,,,,,@A6,2+=7D9A,99*0*)2++*5+:*88/(*-((05)()((.=))8(*=*4(6CG9);3)(-)9(27(44:*40;244((,)3))+7-((((,,6:),*(2((4(,054.
@M04650:207:000000000-C238N:1:1101:18589:11063 2:N:0:19
GGACTACCGGGGTTTCTAATCCTGTTTGCTCCCCACGCTTTCGAGCCTCAGTGTCAGTTACAGACCAGAGAGCCGCTTTCGCCACCGGTGTTCCTCCATATATCTACGCATTTCACCGCTACACATGGAATTCCACTCTCCTCTCCTGCACTCAAGTCTACCAGTTTCCAATGCATACACTGGTTGAGCCACTGCCTTTTACACCAGACTTAATAAACCACCTGCGCTCGCATTACGCCCAATAAATCCGGACAACGCTCGGGACCTACGTAGTACCGCGGCTGTGGGCACGTAGTTTGTC
+
CCCCCGGGGEGGGG7FGGGGFFFFGGGGGGF8FEGE@EFGD<FGCGGGGEFEGGGFF<FFGCF@FGGGFF@EFGGGE@FFGGGECEGC=CF:FF,CFFGGGCFGGGAFGEFGGDFC9F8+@CFGCFEGFGAEFFFFCF8=83D+DFFGFGG5DF8=ADFGGEF?>DFA9@;,6@EFGD?,,8:D<FDFFF,?CCF;7+E,+4@CF9C*125=9:C9A=,/);7)>)()/99-//;C)(=CF2,4:@5)C>)21;F(774:79<>CE?2?B(,(2.6+*,,4(-3((3(-::5((((-2-(-
@M04650:207:000000000-C238N:1:1101:15112:11105 2:N:0:19
GGACTACCGGGGTTTCTAATCCTGTTTGCTCCCCACGCTTTCGAGCCTCAGTGTCAGTTACAGGCCAGAGAGCCGCCTTCGCCACCGGTGTTCCTCCATATATCTACGCATTTCACCGCTACACATGGAATTCCACTCTCCTCTCCTGCACTCAAGTCTACCAGTTTCCAATGCATACAATGGTTGAGCCACTGCCTTTTACACCAGACTTAATAAACCACCTGCGCTCGCTTTACGCCCAATAAATCCGGACAACGCTCGGGACCCACGTATTACCCCTGCTGTTGGCCCGTAGTTAGCC
+
CCCCCGGGFGCEFGGGGFGGGGGFGGGGGGGDGGGGGEGFFGGDGEGFFFGCFFFFGFCGCFDC78EFFFGGGGGD+@FFFEEG,FFFFGGGGFGGGGAFGGGGGGADFG@F<FGGF7CDGEEE9EEFFFGGGGFFFF8FEFG?EFGFBDFFGECC;=FFFGGGDBFGFGGCFGGGE9@<FC8EFEGDFGCGEGGCFGGGGFGFF*7AD79@CF>FFF6>4C)6>A@?D52085;7)/:FFD8@GG?CG5):@>*(),(491/27C(((,8()86<E*((-4::)).(.04C36((6<)):
@M04650:207:000000000-C238N:1:1101:16630:11131 2:N:0:19
GGACTACACGGGTATCTAATCCTGTTTGCTCCCCACGCTTTCGAGCCTCAGTGTCAGTTACAGGCCAGAGAGCCGCTTTCGCCACCGGTGTTCCTCCATATATCTACGCATTTCACCGCTACACATGGAATTCCACTCTCCTCTCCTGCACTCAAGTCTACCAGTTTCCAATGCATACAATGGTTGAGCCACTGCCTTTTACACCAGACTTAATAAACCACCTGCGCTCGCTTTACGCCCAATAAAACCGGACAACGCTGGGGACCTACGTATTACCTCGGCTGCTGCCACGTATTTTGCC
+
CCCCCF@FGDGGGGGGGGAFFECDFFGGGG9F8CG@FGEGGCFGGGG,EFFGGFGGGEFFFEFFFEFFG<EG@BCFGFF:C:CC,ECCGGEGGGDEFEFEFGFGFFGGGGCFGFCAFGDC8>EGGGGGFFFEFGGFGD8AFD@DFDGGE=,<DCF=FGFGGGGGGFGG9CEFDFFFG?FFGGFGGEGGGFGF676EFFGF?9DFFGCF=9;CADCG6@,;>4:>)3-/8)59B56>D(=*C1():C)7C5>9(:F78::(1:7<);?3(,424+-50*.(423;(.3)4+2::().4+688
@M04650:207:000000000-C238N:1:1101:27384:11134 2:N:0:19
GGACTACAAGGGTTTCTAATCCTGTTTGCTCCCCACGCTTTCGAGCCTCAGTGTCAGTTACAGGCCAGAGAGCCGCTTTCGCCACCGGTGTTCCTCCATATATCTACGCATTCCACCGCTACACCGGGAATTCCGCCTACCTCTACATCACTCAAGAACGCCAGTTTTGAACGCAGTCTATGGGTTGAGCCCATAGTTTTCACATTCAACTTGGCATTCCGCCTGCGCTCCCTTTACACCCAGTAATTCCGGACAACGCTTGCCACCTACGTTTTATTGCGTCTGCTGGCACGTAGTTAGC
+
CCC@CEGGGFGGGC@,EGGGGECF9F<F<FCG,FECEFE@FEFGGGGGGFGFGG9FFFGGFFFGGDGG@EFGGGGGGD?F:@FFGGGC@F=FGGFB8EFG@FG9>EFGGGGGGGG<B:8?EFFC,CCGEGDF9<?FECC<=+A9=DDF,@9@,@FCAE?CC=@=3CCGFCG,;CCEGGGG7@EE@**5@8D5FC8CCFCCCAFFC>7BA8BFEC*?=BC+6?59=A@>>GF(/<AE6?+2</6;+1?6+;66@FG29((4(-53>F64(.,,2A<<+*.6:-(4:<AF:*42(..3,0)..
@M04650:207:000000000-C238N:1:1101:23131:11161 2:N:0:19
GGACTACCGGGGTTTCTAATCCTGTTTGCTCCCCACGCTTTCGAGCCTCAGTGTCAGTTACAGGCCAGAGAGCCGCTTTCGCCTCCGGTGTTCCTCCATATATCTACGCATTTCACCGCTACACATGGAATTCCACTCTCCTCTCCTGCACTCAAGTCTACCAGTTTCCAATGCATACAATGGTTGAGCCACTGCCTTTTACACCAGACTTAATAAACCACCTGCGCTCGCTTTACGCCCAATAAATCCGGACAACGCTCGGGACCTACGTATTACCGCGGCTGCTGGCACGTAGTTAGCC
+
CCCCCGGGGGGGGGGGGGGGGGGGGGGGGGGGGGGGGGGGGGG8FGGGGGGFGGGGGFAFGFGGFGGGGG<FFGGG+BFGGGG@FCCGGGGGGGGGGGFGGGGGGGGGGGGFGDGGGDGGCFFGGD@FFGGEFGGG8D9FGFFBFFFFGCFDGC,63==9AFGF>DDGFGCD?CDE,=932>D>FGFGCFDF??CGFCF9EA,;A*9?>D9@6BC71;CC>GFEB?@455@>@FACE;EGE@88F>E?FF)13>C@D60:;0)(9?:>?<8?AC<AC*3(4>01:>3((0)*.4(,.+648
@M04650:207:000000000-C238N:1:1101:26297:11186 2:N:0:19
GGACTACACGGGTATCTAATCCTGTTTGCTCCCCACGCTTTCGTGCATGAGCGTCAGTACAGGTCCAGGGGGCTGCCTTCGCCATCGGTGTTCCTTTGCATATCTACGCATTTCACTGCTACACGCAAAATTCCACCCCCCTCTACCGTACTCAAGCATTGCAGTCACCAATGCAGTTCCCAGGTTAAGCCCGGGGATTTCACATCGGTCTTACAACACCGCCTGCGCACGCTTTACGCCCAGTAATTCCGATTAACGCTCGCACCCTACGTATTACCGCGGCTGCTGGCCCTTAGTTAGC
+
CCCCCGGGGGGGGGGGGGGGGGGGGGGGGGGGGGGGGGGGGGGGGGGGGFGGGGGGGGGGGGGGGGGGGGGGGGGGGGGGGGGGGGGGGGGGGGGGGGGGGGFGGGGGGGGGGGGGGGGGGGGGGGGEGGGGGGGGGGDGGGGFGGGGDFGFGGGGGGGGDGG?CFFFGFGGGGGGFFGGGGG7FGAFCGGGGE>GDDGGGCFFFGGB9DGGFGGGFFEG>D9?(A>E9DBF<GFFFFGGG?137*6ACFF:3>GB709166D;GGFFF?08?GFFFG<F02,6902)25,*(().4A).-
@M04650:207:000000000-C238N:1:1101:7065:11245 2:N:0:19
GGACTACTAGGGTATCTAATCCTGTTTGCTCCCCACGCTTTCGAGCCTCAGTGTCAGTTACAGGCCAGAGAGCCGCTTTCGCCACCGGTGTTCCTCCATATATCTACGCATTTCACCGCTACACATGGAATTCCACTCTCCTCTCCTGCACTCAAGTCTCCCAGTTTCCAATGCACACAATGGTTGAGCCACTGCCTTTTACATCAGACTAAAGAAACCACCTGCGCTCGCTTTACGCCCAATAAATCCGGCCAACGCTTGCCACCTACGTATTACCGCGGCTGCTGGCACGTAGGTAGCC
+
CCCCCGGGGGGGGGGGGGGGGGGGGGGGGGGGGGGGGGGGGGGGGGGGGGGGGGGGGGGGGGGGGGGGFGGGGGGGEGGGGGGGGGGGFGGGGG,FFFGGGGGGGGGGGGG:FGGGGGGGGGGGGGGGFCEFGGGGFGDGGGCFGGGGGGGFGEDGGGGGGGCFFGGGGGGGGGGGFFCFGGGGGDGFCGEG9EGGGGGCFFG?CFGAEG*9CGGGFFFGFGB44D2:>C@@B*=C?>GGC@FFGGFFFE3((2*/*6;D7449FGF::?<76?AF9/4(-299:??((0)14(,(672:<
@M04650:207:000000000-C238N:1:1101:8232:11247 2:N:0:19
GGACTACCGGGGTATCTAATCCTGTTTGCTCCCCACGCTTTCGCACCTGAGCGTCAGTCTTTGTCCAGGGGGCCGCCTTCGCCACCGGTATTCCTCCAGATCTCTACGCATTTCACCGCTACACCTGGAATTCTACCCCCCTCTACAAGACTCAAGCCTGCCAGTTTCGAATGCAGTTCCCAGGTTGAGCCCGGGGATTTCACATCCGACTTGACAGACCGCCTGCGTGCGCTTTACGCCCAGTAATTCCGATTAACGCTTGCACCCTCCGTATTACCGCGGCTGCTGGCACGGCGTTAGC
+
CCCCCGGGGGGGGGGGGGGGGGGGGGGGGGGGGDGGGGGGGGGGGGGGGGGGGGGGGGGGGGGGGGGGGGGGGGGGGGGGGGGGGGGGGGGGGGGGGGGGGGGF;FGGGGGGGGGGGGGGGGGGGGGGGGGGGGGGGGFGGGGFDGGDFGGFFGGFGFFFGGGF<FFGGFEEGGGFFFGGGGGGEGGGGDGGGE=EGCD6FCGFFGGF<DDCE>4CF@GGFGFFFFFF?C>>9EFAFFEGG?:?C:42C???07DADBF?6<D>CF?(1:B<?F?4?C096>BFFF?3>5,<:>(4680:4
@M04650:207:000000000-C238N:1:1101:18750:11268 2:N:0:19
GGACTACCCGGGTTTCTAATCCTGTTTGCTCCCCACGCTTTCGAGCCTCAGTGTCAGTTTCAGGCCAGAGAGCCGCTTTCGCCACCGGTGTTCCTCCATATATCTACGCATTTCACCGCTACACATGGAATTCCACTCTCCTCTCCTGCACTCAAGTCTACCAGTTTCCAATGCACACAATGGTTGAGCCACTGCCTTTTACACTAGACTTAATAAACAACCTGCGACCCCTTTACGCCCAATAAATCCGGACAACGCCCGGGACCTTCGTATTAACGCGGCTCTCGGGCTGTAGTTAGCC
+
BCC-AAGFCCGGGFCFDFDGGGADGGFAFFGEFGGGGGG7FGCDFGG?FFEEAFGAFGF,<CC,@@<D,:EF<EFDEEGGEFEGGFGFCC6BDFGEE,:@F?CAECE@+???A<FE?B>C@FFFE=FFEFEFGGGGGF,=E8DDGF9D<FFDFGGDG9F;D9AE:@F9EFGFGFF,,=1=9DDFF+,,2D,;,@E?+5FCF>A8+**40+++0++24:,//*<=)*)*-)/:BF+*/(4*=0=@F+/);B3<0:FF3119>1)->88)(-(.8G<-9*(((-((,)(((/(1(66463)),
@M04650:207:000000000-C238N:1:1101:6189:11272 2:N:0:19
GGACTACCGGGGTTTCTAATCCTGTTTGCTCCCCACGCTTTCGCACCTGAGCGTCAGTCTTTGTCCAGGGGGCCGCCTTCGCCACCGGTATTCCTCCAGCTCTCTACGCATTTCACCGCTACACCTGGAATTCTACCCCCCTCTACAAGACTCTAGCCTGCCAGTTTCGAATGCAGTTCCCAGGTTGAGCCCGGGGATTTCACATCCGACTTGACAGACCGCCTGCGTGCGCTTTACGCCCAGTAATTCCGATTAACGCTTGCACCCTCCGTATTACCGCGGCTGCTGGCACGGAGTTAGC
+
CCCCCGGGGGGGGGGGGGGGGGFGGGGGGGGGGGGGGGGGGGGGGGGGGGGGGGGGGFGGGGGGGGGGGCGGFGGEGEGGGGGEGGGGGGGGGGGFGGG,AFGGGGGGGG7CEGGGGGGGGG9<FGEGGAFGGGCDFFFGGGGFGGGGG6B?FFGCFGGGGFGFFGGGGGGGFFF?CGGFFFFFGGGFGGGGGGGDC3F+;=FFFGG:;GDGFFG=*6C*(9>?:F>FFGFF>E3:66>C56.8>7-)?F),1)>4F0(4<1F<=220??(-488AFF?>9B>>32:7(C(246(3:*)6)
@M04650:207:000000000-C238N:1:1101:25662:11324 2:N:0:19
GGACTACCGGGGTTTCTAATCCTGTTTGCTCCCCACACTTTCGAGCCTCAGCGTCAGTTAATGTCCAGCAGGCCGCCTTCGCCACTGGTGTTCCTCCCGATATCTACGCATTCCACCGCTACACCGGGAATTCCGCCTGCCTCTCCATCACTCAAGAACGCCAGTTTTGAACGCACGCTATGGGTTGAGCCCATAGATTTCACGTCCAACTTGGCATCCCGCCTGCGCTCCCTTTACACCCAGTAATTCCGGACAACGCTTGCCACCTACGTTTTACCTCGGCTGCTGGCACGTATGTATC
+
CCCCCCFGGGEGGGGGGGGGGGG<FGGGGGGFGEFGEDGGGGCDEGGGEFGGGGGGGGF9FFGGGGGGGGGGGGGGGGGGGGGECFGGG8FEFGCGGGGGGGGGGGGGGGD:FGFGGGGDDEGGGGGGGGGGFGGFGGGG=DFFFDCEFFGFGFGGFGGG6@E7@FFDCEGGGEGGGGEEECEFGFC?FGGFCFGGC:AC:FGA59DDAGGC<CGGFFGGFGB@;A>A932::?6<F9:C5<<:*7<2:843:BDFF>>6<?G?DG::>?F3<F?<FF<A::B:0::?(*(3-4(),34).
@M04650:207:000000000-C238N:1:1101:26358:11344 2:N:0:19
GGACTACTCGGGTATCTAATCCTGTTTGCTCCCCACGCTTTCGAGCCTCAGTGTCAGTTACAGGCCAGAGAGCCGCTTTCGCCACCGGTGTTCCTCCATATATCTACGCATTTCACCGCTACACATGGAATTCCACTCTCCTCTCCTGCACTCAAGTCTACCAGTTTCCAATGCATACAATGGTTGAGCCACTGCCTTTTACACCAGACTTAATAAACCACCTGCGCTCGCTTTACGCCCAATAAATCCGGACAACGCTCGGGACCTACGTATTACCGCGGCTGCTGGCCCGTAGTTAGCC
+
CCCCCGGGGGGGGGGGGGGGGGGGGGGGGGGGGGGGGGGGGGGGGGGGGGGGGFGGGGGGGGGGGGGGGFGGGGGGGEGGGGGGGGGGGGGGGGGGGGGGGGGGGGGGGGGGGGGGGGGGGGGGGGGGFFGGGGGGGGFGGGGFGGGGGGGFGFFFFGGGGGGGGGGG9FGGGGGGDFF=FGGGGGGGGGGGGGGGGGGGDFCBFCFFFGC+:@F+<CGGBDDBFFA:AGFFFGFEDFGGG(6;*;?CGE8?BFD,)1239B3(>E<BFF32AF2-<9334699?B:(8*-/(-(4A0:<:
@M04650:207:000000000-C238N:1:1101:15321:11355 2:N:0:19
GGACTACTCGGGTATCTAATCCTGTTTGCTCCCCACGCTTTCGAGCCTCAGTGTCAGTTACAGGCCAGAGAGCCGCTTTCGCCACCGGTGTTCCTCCATATATCTACGCATTTCACCGCTACACATGGAATTCCACTCTCCTCTCCTGCACTCAAGTCTACCAGTTTCCAATGCATACAATGGTTGAGCCACTGCCTTTTACATCAGACTTAATAAACCACCTGCGCTCGCTTTACGCCCAATAAATCCGGACAACGCTCGGGACCTACGTATTACCGCGGCTGCTGGCCCGTAGTTAGCC
+
CCCCCCGGGGGGGGGGGGGGGGGGGGGGGGGGGGGGGGGGGGGGGGGGGGGGGGGGGEGGGGGGGBFGGGGGGGGGGGGGGGGGGGFGGGECEGGGGGGFFGGGGGGGGGGGGGGGGGGGGGGGGGGGG9FFGGGCDFGGGGGFGGGDGFFFGGFGEFGGGGGGGGGFGGGGGGGFGGG8DCDEGG8DFGGGGFGCGDGGGFGFFGGACGC>AFFGFF?FFDFFFFFFDC@>DGA8?>GGD(64CGFCGA5<BFGFG@0(3673DGF?06:2:05):5321;79:::((*-2-21:A+)..
@M04650:207:000000000-C238N:1:1101:12573:11392 2:N:0:19
GGACTACTCGGGTTTCTAATCCTGTTTGCTCCCCACGCTTTCGAGCCTCAGTGTCAGTTACAGGCCAGAGAGCCGCTTTCGCCACCGGTGTTCCTCCATATATCTACGCATTTCACCGCTACACATGGAATTCCACTCTCCTCTCCTGCACTCAAGTCTCCCAGTTTCCAATGCACACAATGGTTGAGCCACTGCCTTTTACATCAGACTTAAGAAACCACCTGCGCTCGCTTTACGCCCAATAAATCCGGACAACGCTTGGGACCTACGTATTACCGCGGCTGCTGGCACGTAGTTAGCC
+
CCCCCGGGGGGGE;FGGGGGGGGGGGCFGGGGGGGGGGGGGGGGGGGGGGGGGGGGGGGGGGGGGGGGGGGEFGGGGGGGGGGGGGGGGGFGGGGGGGGGFGFFFFGGGGGGGGGGGGGGGGGG:EGGFFGGGGGGGGGGGGGFGG9=FEFDGGGGGGGGGGFGGGGGGGGGDGGGFGG6@ADDGGGGGG8FGGGFFFGF+9E6+<D?>7BC8=FGFFGGDDBE=EFDAGFFBGFFBFGGGF8@GGFFF:B<>FC?<0(,437(9E054<1))<:AC*36>>(3107:1*.2.414<9:<>
@M04650:207:000000000-C238N:1:1101:6439:11392 2:N:0:19
GGACTACCGGGGTTTCTAATCCTGTTTGCTCCCCACGCTTTCGAGCCTCAGTGTCAGTTACAGGCCAGAGAGCCGCTTTCGCCACCGGTGTTCCTCCATATATCTACGCATTTCACCGCTACACATGGAATTCCACTCTCCTCTCCTGCACTCAAGTCTACCAGTTTCCAATGCATACAATGGTTGAGCCACTGCCTTTTCCACCAGACTTAATAAACCACCTGCGCTCGCTTTACGCCCACTACATCCGGACATCGCTCGGGACCTCCGTATTACCCCGGCTGCTCGCACGTAGTTATCC
+
CC<CCFFGGGGEGGGGGGGGGGGGGGGGGGGGGGGGGGGGGGGGCFCGGGGGGGGGGGGFGGGGGGGGFGGGGCGGGGGGGGGGGGGGGGGFFGGGGGGGDFFGFFFGE7FEEGGGGGGCCGFFF@FGG@EFFFAFGGGFGGGFFGGGGGGFG8D?FCGFF9,@7C=E@EEDFGEDD8C9,@,@FGFEGF,77CFGGGGF<AC>CFG*8C:@*B>GFEGGB4@)4)-)8)-5B=ACE;BFF(:E*6?CF33,1>*/1(40-3C;GGF0(43:18A2+*,(,2966))(-*-/.((()+)).
@M04650:207:000000000-C238N:1:1101:7749:11398 2:N:0:19
GGACTACCGGGGTATCTAATCCTGTTTGCTCCCCACGCTTTCGAGCCTCAGTGTCAGTTACAGGCCAGAGAGCCGCTTTCGCCTCCGGTGTTCCTCCATATATCTACGCATTTCACCGCTACACATGGAATTCCACTCTCCTCTCCTGCACTCAAGTCTCCCAGTTTCCAATGCACACAATGGTTGAGCCACTGCCTTTTACATCAGACTTAATAAACCACCTGCGCTCGCTTTACGCCCAATAAATCCGGACAACGCTTGGGACCTACGTATTACCGCGGCTGCTGGCACGTAGTTAGCC
+
CCCCCGGGGGGGGGGGGGGGGGGGGGGGGGGGGGGGGGGGGGGGGGGGGFGGGGGGGGGGGGGGGGGGGGGGGGGGC@FGGGGGGGGGGGEGGGGGGGGCFGGAFGGGGGGGFGGFGGCGGEDGFGGGGGFGGGGGFGGGGGGFFGGGDGGFGGGGEGCFGGFFFEFFFGGGDFFGCD6CCFGGGGFGGFFFCFGGF7FA78BA>C50:CDGFC97@@:>=GFFF>9A=DFDB*+;D;GGG;;3DGEFGEFF>EC<G>?:B29<FC??B?B29@AFC>12;>F;?FF:6*5A:B0(.25:?
@M04650:207:000000000-C238N:1:1101:19057:11458 2:N:0:19
GGACTACAAGGGTTTCTAATCCTGTTTGCTCCCCACGCTTTCGAGCCTCAGTGTCAGTTACAGCCCAGAAAGCCGCCTTCGCCACCGGTGTTCCTCCATATATCTACGCATTTCACCGCTACACATGGAATTCCACTCTCCTCTCCTGCACTCAAGTCTACCAGTTTCCAATGCATACCAAGGTTTAAGCCCTGCCTTTTACCCTCGAACTAATAAACCACCTGGCCTTGCTTTTCGCCCCATAAATTCCGTACAACATTTGGCCCTTAGGTCTTACCCGGCGTCATGCCCCGAGTTTAAC
+
CCCCCGCCFGGDGGGGGGGFGGGFGGGGCFFGCEGEECGGGGGFEFGGGGC,@FFGGFFGGGG8,BA@C,CFEEEG7BFGGG7@6AFFCFCCFEGG?,C@FBFGGFGFGGGGGGGFGGGGGGGGAA,BEFFGGF,E8=FC=DFF8EEGGDFBGG?98@,6EDDGFFF,>DFADBD,,+,,,8>6>D,,683+,5::+BBF+8;****3=CDC@+5+=8:;2C=4)6)*)*0*:<67)2:<120-8;77++/)()2)*,())1+)2=(()))))3))50(,(,(-(-().<1*(,(--2))6
@M04650:207:000000000-C238N:1:1101:12682:11478 2:N:0:19
CTTGAGCCTACGGGGGTCACTACCCTTCCCCTCTCCTGAGACCTTCGGTCCCGACACAGTGAAGGACCGTGGGCTGCTCCCCCGCCCCGTGTGTCGTGCCAGGGACCCGCCACCCCCACTCCCCCCGTGCGCGGCTCACCCCCCCCCCCCTCCCCCACGCCCCCCCCTTCTTGTGCACCCTGTGGATCTTCCCCAAACACGGCATCCCCAATCCACACACTCCCTCCGCGCCCCCCTTCCCCCCACAGCATCCGCCCCACCTCCTCGCGCACACTTCCGCCGCATCCCTGTCGCAGTTGTG
+
9<CC8,,,,EEGGF7++,66,,;C-,,,,;,CB,C,6,,6@5,,;,,48B+C68@++,:,,,,,6669+8CCD7,8,,,4,,@++87++88,:,9+8+++:,+88+4++++++,++>=6+6>,3@F78<*3*5**14,46:4*8=******.****/22*/:>**/*8**0+2+3<+:2*/22<C90+++33****/**2/)*))**039**(2**)-*/(*.((.,.2724155(3(***((-)),(*)*)()/4),(-1(1(**(,-1(((2()3*(-((,(-((()+)2(((,,+).-
@M04650:207:000000000-C238N:1:1101:15529:11501 2:N:0:19
GGACTACAGGGGTATCTAATCCTGTTTGCTCCCCACGCTTTCGAGCCTCAGCGTCAGTTACAGTCCAGAGAGTCGCCTTCGCCACTGGTGTTCTTCCTACTCTCTACGCATTTCACCGCTACACTAGGAATTCCACTCTCCTCTCCTGCACTCTAGATAACCAGTTTGGATTGCAGCACCCAAGTTGAGCCCGGGTATTTCACATCCCACTTAATCATCGGCCTACGCTCCCTTTACCCCCAGGAAATCCGGTTTACGCTCGCCCCCCACGTTTTACTGCGTCTTCTGGCCCCTGATTAGC
+
CCCCCGGGGGDEG,EFGFGFFFFAFG9FFGGFFFGGGGGGDFGFGGGFFFC8@FGGEEFAFFFCGGGG9C<FFGECCFFGFEGG@EFCEFGFGFGECGG,<=DGGGGCFGGGGFFF94BDGGGGG?E8EFGFGFGF8>,,4+69A8>?,6@DGDFGAE;=D,@DGG,>B=,8+,32@+6=6>8BGG9FGGGG+1@>D>FEGFG66C*68FFF*222=EC*)*)-)/8D>C2=(=4*+*4@C(3(*0()10>6(0*/+(((/3)(*2(((4(-(2-)<*6)((-4()))57(*((-,)3).(
@M04650:207:000000000-C238N:1:1101:8000:11502 2:N:0:19
GGACTACCGGGGTATCTAATCCTGTTTGCTACCCATGCTTTCGAGCCTCAGCGTCAGTTGATGCCCAGTAGGCCGCCTTCGCCACTGGTGTTCCTCCCGATATCTACGCATTCCACCGCTACACCGGGAATTCCGCCAACCTCTACATCACTCAAGAGTGCCAGTTTTGAGTGCACGCTATGGGTTGAGCCCATAGATTTCACACCCAACTTGACACCCCGCCTGCGCTCCCTTTACACCCAGTAATTCCGGACAACGCTTGCCACCTACGTTTTACCGCGGCTGCTGGCACGTAGTTAGC
+
CCCCCGGGGGGGGGGGGGGGGGGGFDCGGFGGGGGGGGGGGGGGGGGGGGGGGGGDGGGGGFGGGGGGFEDFGGGGGGGGGGGGGGGGGGGGGGGGGGGGGGGGFGGGGGGCGFFGGGGGGGG8FGGGGGGGGGGGGGGGGCGFGGGGGGGFGGGGFGGGGGFFFGGFGEFFFGGGGGEGGGGGGEGGGGGGFEFFGCGGGFG>;5CFBD<CEDCFFBED9D@DFFFF052;@EFFFFGGC034C7:2:6<2(0>?G99?06F0:CBBBFB83F?BFC?FF9>(202>:EBDB2,(-<6)-
@M04650:207:000000000-C238N:1:1101:5661:11505 2:N:0:19
GGACTACCGGGGTATCTAATCCTGTTTGCTACCCATGCTTTCGAGCCTCCGCGTCAGTTGATGCCCAGTAGGCCGCCTTCGCCACTGGTGTTCCTCCCGATATCTACGCATTCCACCGCTACAACGGGAATTCCGCCTACCTCTACATCACTCAATAGTGCCAGTTTTTAGTGCACGCTATTTGTTGAGCCCATAGATTTCACACTCAACTTGACACCCCTCCTGCGCTCCCTTTACACCCAGTAATCACGGCCAACGCTTGCCACCTACGTTTTGCCTCGTCTGCTGGCACGTAGTTAGC
+
CCCCC8CFGGD:FCFGGGGGFGGC6FAAFGDFEEFGDDGFGGGGFEF8A,+,@@FFFGGCCFGGGGGGGGGGFGGEFFG,A,6?FE,6C,EF?FFF@FG4+>>E;CF:=++BA<??=+@DEG=,7>F+4@FF;AF7@=>ADDDDFAFE,@EFGFE@CDEA,@22@;DA+@EC=,E:>CE5C;,@FGF,46B5CGG,897=29?@9*2;=<>GEF4F6B=7(:(,6)()6C;D@FF)6?<FC;(;F+9)+).-(87:C(9BF(15*96.((-.,;:(0:).2((,425.8C(2,((.4F6).
@M04650:207:000000000-C238N:1:1101:17800:11517 2:N:0:19
GGACTACAAGGGTTTCTAATCCTGTTTGCTACCCATGCTTTCGAGCCTCAGCGTCAGTTGATGCCCAGTAGGCCGCCTTCGCCACTGGTGTTCCTCCCGATATCTACGCATTCCACCGCTACACCGGGAATTCCGCCTACCTCTACATCACTCAAGAGTGCCAGTTTTGAGTGCACGCTATGGGTTGAGCCCATAGATTTCACACCCAACTTGACACCCCGCCTGCGCTCCCTTTACACCCAGTAATTCCGGACAACGCTTGCCACCTACGTTTTACCGCGGCTGCTGGCCCGTAGTTAGC
+
CCCCCGGD,FGGGGGGGGGGGGGGGGGGGGGGGGGCGGGGGGGDGGGGGGGGGGGGGGGGE9@EFGGGGGGGFGGGGGGGGGGGGGGGGGGGGGGGGGGGGGGGGGGGFGGGCGGGGGGGGGGGGGDGGCFGGGGGDGCGGGGFFF=,DFGFG8DDD8FGGGGGGGG,,@E=?ECGGG+46=>EGCEFGFEC@@6CGFGGGFGFF99?<DFGFGGC6>EC9DBFFF>:(>9DDGFE=)?FED;5:><EFF?0(7C2C;>60(C:*<<:8:(21C<BGG:609>19?DB7*(/(-7??A<96
@M04650:207:000000000-C238N:1:1101:24187:11520 2:N:0:19
GGACTACCAGGGTATCTAATCCTGTTTGCTCCCCTAGCTTTCGCACTTCAGCGTCAGTTTTTGTCCAGTGAGCTACCTTCGTCATCGGCATTCCTACATATATCTACGAATTTCACCTCTACTCATGTAGTTCCGCCCACCTTTCCAATACTCTAGAATTTCAGTTTCGTCGGCAAGCTAATGGTTGAGCCACGAGTTTTCACCGTCGACTTGAAACCCCGCCTAGATGCCCTTTATGCCCAATAATTCCGGATAACGCTTGCGACATACGTATTACCGCGGCTGCTGGCACGTATTTAGC
+
CCCCCGGGGGGGGGGGGGGGGGGGGGGGCDGGGGGGGGGGFGGCGGGGGGFGGFEEGFEEEFEGGGDGF@EFGGGGGGGGG<FGGGGGGDFFGGE<EEDGGGGFGGGGGFGGGGGGGGGFGGCF;,ECFGGFGGGGGEGGGGFFGEEEFFCFF,CFGGAFGGFFGGGGGEEGCBED?D8EEBCCFEEGGGGCG6@:9DGGGF>ADGD>ACGGBFF:ABEGAGA)(;=BCF=(7A)9=49FF65(>:C?GAF6<BGFGF9<14C>GE9(92<D>C>>EF?1>B>191?>BE:A??:ABCA<:
@M04650:207:000000000-C238N:1:1101:22973:11527 2:N:0:19
GGACTACACGGGTATCTAATCCTGTTTGCTCCCCACGCTTTCGAGCCTCAGTGTCAGTTACAGGCCAGAGAGCCGCTTTCGCCACCGGTGTTCCTCCATATATCTACGCATTTCACCGCTACACCTGGAATTCCACCCTCCTCTCCTGCACTCAAGTCTACCAGTTTCCAATGCATACAATGGTTGAGCCACTGCCTTTTACACCAGACTTAATAAACCACCTACGCTCGCTTTACGCCCAATAAATCCGGACAACGCTCGGGACCTACGTATTACCGCGGCTGCTGGCCCGTAGTTAGCC
+
CCCCCGGGGGGGGGGGGGGGGGGGGGGGGGGGGGGGGGGGGGGFGGGGGDG<FGGGGGDEGGG<FGGG@FACGEGG+FGGGGGGCFGGFGGGGGGGG?9FGFGGGFCGGEGGGGGGGGCDGGGG84AFEFGGGGEC,+@DGGGF,EFGGGGFGGGGDD;,3FDGG9ECEGGGCGG8C===D>FFGGG?6B,ACCFFFFFGFFCFC9FA=>F772@CB=F9>DB@E>=?@)(-:E+982CE@;35CDEEG3A@9EGD<B;:;1>;3::)3::<AF)-3*34(9312::8<*-/3-((.+.6:
@M04650:207:000000000-C238N:1:1101:20895:11539 2:N:0:19
GGACTACTAGGGTTTCTAATCCTGTTTGCTCCCCACGCTTTCGAGCCTCAGCGTCAGTTACAGACCAGAGAGCCGCCTTCGCCACTGGTGTTCCTCCATATATCTACGCATTTCACCGCTACACATGGAATTCCACTCTCCTCTCCTGCACTCAAGTCTACCAGTTTCCAATGCATACAATGGTTGAGCCACTGCCTTTTACACCAGACTTAATAAACCACCTGCGCTCGCTTTACGCCCAATAAATCCGGACAACGCTCGGGACCTACGTATTACCGCGGCTGCTGGCCCGTAGTTTGCC
+
CCCCCGGGGGGGGGGGGGGGGGGGGGGGGGGGGGGGGGGGGGGGGGGGGGGGGGGGGGGGGGGGGGGGGGFGGGGGGGGGGGGGGGGGGGGGGGGGGGGGGGGGGGGGGGGGGGGGGDGGGGGGFGGGGFGGGGGGGGGGGGGFGGGGGGGFGGGGGGGGGGGGGGGGGGGGGGGGGGGGGG?FGGGGGGFFGGGGGGGGCB9AF96*:><FCGGGFFFGFGFFF?>BAGFFFFF=E@CFGD@E>FEF4=A6>FGFG;@DFFCBGGF?B??FBGFFFC627>B>FB>70*479((-:+6<A
@M04650:207:000000000-C238N:1:1101:24914:11541 2:N:0:19
GGACTACCGGGGTTTCTAATCCTGTTTGCTCCCCACGCTTTCGAGCCTCAGTGTCAGTTACAGGCCAGAGAGCCGCTTTCGCCACCGGTGTTCCTCCATATATCTACGCATTTCACCGCTACACATGGAATTCCACTCTCCTCTCCTGCACTCAAGTCTCCCAGTTTCCAATGCACACAATGGTTGAGCCACTGCCTTTTACATCAGACTTAAGAAACCACCTGCGCTCGCTTTACGCCCAATAAATCCGGACAACGCTTGGGACCTACGTATTACCGCGGCTGCTGGCACGTCGTTAGCC
+
CCCCCGGGGGGGGGGGGGGGGGGGGGGGGGGGGGGGGGGGGGGGDFGGGGGGGGGGGGGGGGGGGGGGGGGGGGGGGGGGGGGGGGGGGGGGGGGGGGGGGGGGGGGGGGGGGGGGGGGGGGGGGGGGGGGGGGGGGGGGGGGFGGGGGGGFGGGGFGFGGGGGGGGGGGGGGGGGGGGGGGGGGGGGGGFGGGGGGGGGGFCAFFFFECD@EFCFFFGGFGFFF?>?@DFFFF=CE<EG@?DFDGEFGD:@@3;:D>6?F?FF4E7<?F??>C4<<*174;3((282:*5:2(24:*4<:
@M04650:207:000000000-C238N:1:1101:13310:11541 2:N:0:19
GGACTACCGGGGTTTCTAATCCTGTTTGCTCCCCACGCTTTCGAGCCTCAGTGTCAGTTACAGGCCAGAGAGCCGCTTTCGCCACCGGTGTTCCTCCATATATCTACGCATTTCACCGCTACACATGGAATTCCACTCTCCTCTCCTGCACTCAAGTCTACCAGTTTCCAATGCATACAATGGTTGAGCCACTGCCTTTTACACCAGACTTAATAAACCACCTGCGCTCGCTTTACGCCCAATAAATCCGGACAACGCTCGGGACCTACGTATTACCCCGGCTGCTGCCACGTAGTTAGCC
+
CCCCCFGGGGGGGGGGGGGGGGGGGGGGGGGGGGGGGGGGGGGGFGGGGGGGGGGGGGGGGGGGGGGGGGGGGGGGGCGGGGGGGGDGGG@FGGGGGGGGGGGGGGGGGGGGGGGGGGGGGGGGGGGGFGGGGGGGGGFGGGFDGGGGGGGFGGGGGGGGEGGGGGGGGGGGGGGGGGGFGGCEGGGFGGGGGCFFFDGFGFGFCCFFFDFGEFGGFFGFFGDF2B@AFGFDFF+;:@E@C6();@?CGFFFFF4;5>?0-4C>GD:<?6:?<C>A?*(,(442::?)4<4::2::40665
@M04650:207:000000000-C238N:1:1101:4820:11575 2:N:0:19
GGACTACTCGGGTTTCTAATCCTGTTTGCTACCCATGCTTTCGAACCTCAGCGTCAGTTACTGTCCAGCAGGCCGCCTTCGCCACTGGTGTTCCTCCCGATCTCTACGCATTCCACCGCTACACCTGGAATTCCACCTGCCTCTCCATCACTCAAGCACGCCAGTTTTGAGTGCAGTCTATAGGTTGAGCCCATAGTTTTCACATCCAACTTGGCATCCCGCCTGCGCGCCCTTTACACCCAGTAATTCCGGCCAACACTTGCCACCTACGTTTTTCCGCGGCTGCTGGCACGTAGTTAGC
+
<@8@CGGGG;CE<CFGFFGGDFGEGFF<FG<FG,FF,BFC<EF,,CFG8,CFGGGCGGD,,,CFFCE8<6,B7C@@FEC=DFBFGGGCE,C?BFEAF7C?=CFGG9C4@@+?EF,EFC86+8E8F8?,4:,94,4A=,,AEF?9,@9,,@C9EF@9,@,=C>=CC=EC8E8FFGFGGGGGD,3@,>C,@DFF,A879+CCFFC++476597C=2CC45,;5DBF2A2)(/(4978>F3CF:/25@7??FAF((./2C(4<<):7*<<8(.,40;1(30(-((314::)4E:90(4(4+)64
@M04650:207:000000000-C238N:1:1101:19913:11581 2:N:0:19
GGACTACAAGGGTTTCTAATCCTGTTTGCTCCCCACGCTTTCGAGCCTCAGTGTCAGTTACAGGCCAGAGAGCCGCTTTCGCCTCCGGTGTTCCTCCATATATCTACGCATTTCACCGCTACACATGGAATTCCACTCTCCTCTTCTGCACTCAAGTTTCCCAGTTTCCAATGACCCTCCCCGGTTGAGCCGGGGGCTTTCACATCAGACTTAAGAAACCGCCTGCGCTCGCTTTACGCCCAATAAATCCGGAAAACGCTTGCCACCTACGTATTACCGCGGCGGCTGGCACGTAGGTAGC
+
CCCCCGGGGGGGGGGGGGGGGGGGGGGGGGGGGGGEGGGGGGGGGGGCEFGFGGGGGGGGGGGFGGGGGGGGGGGG@FFGGGGEGGGGGGEGFEGGGGGGGGFGGGGGGGGGGGGCFCEGGGGGFGCFGGGGGGGGFFFGGGGFEEDFDFGFGFGGFGADFCGGA8EFGGGGF=FCFGGGGGGGGGGGGGCEGEDEGGGGGFG6+;DFEGGGE+:BF;GF6C911A6>352;<5:271EE88-4<><BFFF>?FGFG>B:2:G779:???:B?F:AGGBF;B0((((,-*2C((4((3)).
@M04650:207:000000000-C238N:1:1101:16240:11588 2:N:0:19
GGACTACTGGGGTTTCTAATCCTGTTTGCTCCCCACGCTTTCGTGCATGAGCGTCAGTACAGGTCCAGGGGGCTGCCTTCGCCATCGGTGTTCCTTTGCATATCTACGCATTTCACTGCTACACGCAAAATTCCACCCCCCTCTACCGTACTCAAGCATTGCAGTCACCAATGCAGTTCCCAGGTTAAGCCCGGGGATTTCACATCGGTCTTACAACACCGCCTGCGCACGCTTTACGCCCAGTAATTCCGATTAACGCTCGCACCCTACGTATTACCGCGGCTGCTGGCACGTAGTTAGC
+
-BCC6CFGGGGGGGGGGGGGGGGGGGGDGGFGGGGGGDGGGGDGGGGGG<6EFFGGFGGGGGGGGGGGGGDGEGGGGGGGGGGGGGGGGGGGGGCFGFGGGCDGGGGGG?CGFGGGGFGGGG9FFEGGDGGGGGGG,>EGGGGFFFGGGGGFGCGGGGGGGGFGFCGFGGFGGGGFAFGGGGDGGFA7EFGG>C8CDGGGGFGFFGG;@GGGFGGGF;GD(<9@?FFFFD0;:EF9??C?C:?FD>9:FF:61576FB>6(-96DE<:<?(47F:<CF:9002(2272:CBC04(,-C9<<
@M04650:207:000000000-C238N:1:1101:11395:11603 2:N:0:19
GGACTACTCGGGTATCTAATCCTGTTTGCTACCCATGCTTTCGAGCCTCAGCGTCAGTTGATGCCCAGTAGGCCGCCTTCGCCACCGGTATTCCTCCAGATCTCTACGCATTTCACCGCTACACCTGGAATTCTACCCCCCTCTACAAGACTCAAGCCTGCCAGTTTCGAATGCAGTTCCCAGGTTGAGCCCGGGGATTTCACATCCGACTTGACAGACCGCCTGCGTGCGCTTTACGCCCAGTACTTCCGATTAACGCTTGCACCCTCCGTATTACCGCGGCTGCTGGCACGTCGTTAGC
+
CCCCCGGGGGGGGGGGGGGGGGGGGGGGGGDGGGGGGGGGGGGGGGGGGGGGGGGGGGGGGFGGGGGGGGGGGGGGGGGGGGGGGGEGGGGGGGGGGGGG@FGGGGGGGGGGGGGGGGGGGGGGGGGGGFGGGGGGGFGGGGGFGGGFGGGFGFG=FGGGGGGGGFGGE3DFFGGGGGGGGFGGGGG6CFGGD>CGGGGGGFGFFGFF@GGGFFGFFFGG6DB<DF6;?GFF(CFFFBGGG06:7*:9FF5(1>5576>FFFG7FGFFFF;B(;3<GG6>F((33:?:(A0<((39>GFFB
@M04650:207:000000000-C238N:1:1101:21954:11629 2:N:0:19
GGACTACCGGGGTATCTAATCCTGTTTGCTCCCCACGCTTTCGAGCCTCAGTGTCAGTTACAGGCCAGAGAGCCGCTTTCGCCACCGGTGTTCCTCCATATATCTACGCATTTCACCGCTACACATGGAATTCCACTCTCCTCTCCTGCACTCAAGTCTACCAGTTTCCAATGCATACAATGGTTGAGCCACTGCCTTTTACACCAGACTTAATAAACCACCTGCGCTCGCTTTACGCCCAATAAATCCGGACAACGCTCGGGACCTACGTATTACCGCGGCTGCTGGCACGTAGGTAGCC
+
CCCCCGGGGGGGGGGGGGGGGGGGGGGGGGGGGGGGGGGGGGGGGGGGGGGGGGGGGGGGGGGGGGGGGGGGGGGGGGGGGGGGGGGGCGGGGGGGGGGGGGGGGGCFGGGGGGGGGGGGGGGGGGGGGGGGGGGGGGGGGGGFGGGGGGGFGGGGGGGGFDFGGGGGGGGGGGGFFGGGGGGFFEGGDDFGGGGGGGFGGFGFFGFADCCGFGGGFFCCDGFFFE9)>D>=BFFEFFGDGFD@GGFFFFDDBEFDGB?0499>GD:>?B<?<+6<CC>BB>>>?:8>?7?E?B606<,88
@M04650:207:000000000-C238N:1:1101:3996:11639 2:N:0:19
GGACTACAGGGGTATCTAATCCTGTTTGCTCCCCACGCTTTCGCGCCTCAGCGTCAGTTACAGGCCAGCGAGCCGCCTTCGCCACCGGTATTCCTCCACATCTCTACGCATTTCACCGCTACACATGGAATTCTACCCCCCTCTACAAGACTCTAGCTAACCAGTTTTAGATGCCATACCCAGGTTAAGCCCGGGGATTTCCCATCTAACTTAATTAACCGCCTGCGCTCGCGTTACGCCCAATAAATCCGGACAACGCTGTCCCCCTCCGTATTACCGCGGCTCCTGGCACGTCTTTAGC
+
CCCCCGGFDGGGGGGGGGGGGGGGGGGGGGGGGCFGGGGGGGG,@FEEEFG,CCFG>ECCE,EEGGGG,@CGGDFGGGGGGGGG7EG@>FGFGFCFGG@?E,@FGGFEGGGGGGGGCCEDGCEE9:9B8EGFG<EG8E@FG=EB9B,6=DFFGGGF9;,;87@6@FGA,@@@FG6,@*@@CBFCDCCCFEFF55C*):EE=8FB+8@>):C+7++;:?FF0D2,2;()(/(-,:52:(8>C<2,>*-)207,()/(/,,,((*.*;14((-((2:2EC((39>1(-84?FFG(,((4<)-4
@M04650:207:000000000-C238N:1:1101:16350:11698 2:N:0:19
GGACTACTGGGGTTTCTAATCCTGTTTGCTCCCCACGCTTTCGAGCCTCAGTGTCAGTTACAGGCCAGAGAGCCGCTTTCGCCTCCGGTGTTCCTCCATATATCTACGCATTTCACCGCTACACATGGAATTCCACTCTCCTCTCCTGCACTCAAGTCTCCCAGTTTCCAATGCACACAATGGTTGAGCCACTGCCTTTTACATCAGACTTAAGAAACCACCTGCGCTCGCTTTACGCCCAATAAATCCGGACAACGCTTGCCACCTACGTATTACCGCGGCTGCTGGCACGTAGTTAGCC
+
CCCC8FGGGGGGGGGGGGGGGGGGGGGGGGGGGGGGGGGGGGGGGGGGGGGGGGGGGGGGGGGGGGGGGGGGGGGGGGGGGGGGGGGGGGGGGGGGGGGGGGGGGGGGGGGGGGGGFGGGGGGGGGGGBCEGFGGGGGGGGGGFGGGGGGGFGGFFGGCCFGGEGGGGGGGGGGGGGGGGGGEDGGGGGGGGFFFGGGGGGFGFFFGAEGGD=FGGFF>FBGFFDEFFDGFFDG68)8CFG03@>GE?FF);9>FFGF;@:3CBGF?7?:B><E9>99(-4((-2::?F68=<?:?906<7
@M04650:207:000000000-C238N:1:1101:22212:11703 2:N:0:19
GGACTACAAGGGTATCTAATCCTGTTTGCTCCCCACGCTTTCGAGCCTCAGTGTCAGTTACAGGCCAGAGAGCCGCTTTCGCCACCGGTGTTCCTCCATATATCTACGCATTTCACCGCTACACATGGAATTCCACTCTCCTCTCCTGCACTCAAGTCTACCAGTTTCCAATGCATACAATGGTTGAGCCACTGCCTTTTACACCAGACTTAATAAACCACCTGCGCTCGCTTTACGCCCAATAAATCCGGACAAAGCTCGGGACCTACGTATTACCGCGGCTGCTGGCACGTAGTTAGCC
+
CCCCCGGGGGGGGGGGGGGGGGGGGGGGGGGGGGGGGGGGGGGGGGGGGGGGGGGGGGGGGGGGGGGGGGGGGGGGGGGGGGGGGGGGGGGGGGGGGGGGGGGGGGGGGGGGGGGGGGGGGGGGGGGGGFGGGGGGGGGGGGGFGGGGGGGFGGGGGGGGGGGGDGGGGGGGGGGGGGGGGFFGGGFGGGGGGGGGGGGGGFEFFGGFFDFGEGGGFFGDCG):=B=9>DBDFGFE8@GEGF@EFGCCFDA?@FD(;388<97;GGB2>?F<AF<BF327(04>??F08*8E?11?<+6<:
@M04650:207:000000000-C238N:1:1101:22330:11705 2:N:0:19
GGACTACCCGGGTATCTAATCCTGTTTGCTCCCCACGCTTTCGCACCTGAGCGTCAGTCTTTGTCCAGGGGGCCGCCTTCGCCACCGGTATTCCTCCAGATCTCTACGCATTTCACCGCTACACCTGGAATTCTACCCCCCTCTACAAGACTCTAGCCTGCCAGTTTCGAATGCAGTTCCCAGGTTGAGCCCGGGGATTTCACATCCGACTTGACAGACCGCCTGCGTGCGCTTTACGCCCAGTAATTCCGATTAACGCTTGCACCCTCCGTTTTACCGCGGCTGCTGGCACGTAGTTAGC
+
CCCCCGGGGGGGGGGGGGGGGGGGGGGGGGGGGGGGGGGGGGGGGGGGGGGGGGGGGGGGGGGGGGGGGGGGGGGGGGGGGGGGGGGGGGGGGGGGGGGGGGGGGGGGGGGGGGGGGGGGGGGGGGGGGGGGGGGGGGGGGGGFFGGFGGGFGGGGGGGGGFEGGGGG5@CEGGGGFFGGGGGGGGGCGGGGGGGGGGGGGFGFFGGFDGGGACFFFFGGFGFFBF0>6DFFFGFFFFGGD:FFCG9<GFFF<EDDGFFF?<GBFG621?B?BGFBGG(7>9BBFFFFFG7E1.4?<C9<6
@M04650:207:000000000-C238N:1:1101:28112:11714 2:N:0:19
GGACTACTAGGGTTTATAATCCTGTGTGCTCCTCACGCTTTCGAGCCTCAGTGTCAGTTACAGGCCAGAGAGCCGCTTTCGCCTCCGGTGTTCCTCCATATATCTACGCATTTCACCGCTACACATGGAATTCCACTCTCCTCTCCTGCACTCAAGTCTCCCAGTTTCCAATGCACACAATGGTTTTGCCCCTGCCTTTTACATCAGACTGAAGAAACCACCTGCGCTCGCTTTACGCCCAATAAATCTGGACAACGCTTGGAACCTACGTATTACCTCGGCTGCTGGCAGGTAGTGAGCC
+
A--A6,EFEEEFFFG,CC<6CCFGG,6CA@E8,C6;ECFFEFE,C7:EFF<CEFF@EFE9,CCD86;:@F8C7FF++,4=CFC,BF@F+@,?,?,5=EFFFG9C;,,,:CC=5,???CCCE:,AFEF<EFFGGDF9DEDEEGE7?EE?,=>8=B>9A8,4@,@@6EDFGC;,0AEEGGE6=,=EC336=>88@C?C?BC;9:;?C+;589*26;>FAB8?=5@4249*:*(-5410?=:*=28)0295+1+.()238911((*.;E@8;?@)535)+050-3<06304(2(*.-2.(3)..
@M04650:207:000000000-C238N:1:1101:26315:11722 2:N:0:19
GGACTACACGGGTATCTAATCCTGTTTGCTCCCCACGCTTTCGCACCTCAGCGTCAGTAATGGACCAGTGAGCCGCCTTCGCCACTGGTGTTCCTCCGAATATCTACGAATTTCACCTCTACACTCGGAATTCCACTCACCTCTTCCATACTCAAGACTTCCAGTATCAAAGGCAGTTCCGGGGTTGAGCCCCGGGATTTCACCCCTGACTTAAAAGTCCGCCTACGTGCGCTTTACGCCCAGGAAATCCGAACAACGCCAGCCCCCTTCGTATTACCGCGGCTGCTGGCACCAAGTTACC
+
CCCCCGGGGGGGG+EFGGGGGGEFGGDGGGGGGGGGGGGGGGG@FFEF:FFDGGGGGDFGDGFFFGGGGFA<FBFGGGFGGGGG@FFGGGGGGGGGGGGGGGGGGGGDFCFGGGGGGCGGFGGGGGGGDFGGGGGGDD?FGGGFF;EFGGGFGFGGCDGFAFGGGC=F;F9@=CC?@DFG>:E>FEC,CGFF77>>4>F::1D*6**/(;>CCG8D+0;>=D>;;FDF(:(((A>4F7CFE0((*25)2904(7),C(((,(/4/;>6..(,(24)3??B>0706(,)(2(3((.(6@9).
@M04650:207:000000000-C238N:1:1101:19684:11732 2:N:0:19
GGACTACCGGGGTTTCTAATCCTGTTTGCTCCCCACGCTTTCGAGCCTCAGTGTCAGTTACAGGCCAGAGAGCCGCTTTCGCCACCGGTGTTCCTCCATATATCTACGCATTTCACCGCTACACATGGAATTCCACTCTCCTCTCCTGCACTCAAGTCTACCAGTTTCCAATGCATACACTGGTTGAGCCACTGCCTTTTACACCAGACTTAATAAACCACCTGCGCCCGCTTTACGCCCCATAAATCCGGCCAACGCTCGGGACCTACGTATTACCGCGGCTGCTGCCCCCTAGTTCCCC
+
-68C@AFGC@C@@@@FDEDFGGDEEFCEFCGGGGCGCG@BFFE@@FGGG@EFCFGEF@FCGCCEFGED<CEFFFEE@,,A=FG7FGEF+8BFGGAFGFFAC<=F,=FFGDEEGGFGGGGGCGGG945?FFAFGGCFA?=FGDF9FG9AFDGFGDD?9@;>FGDE>@DFGF;AFGGGCFD,@,,,:F:DFG79,<EF5CFE>;CCFG*6=;+2A::FFBFGFG:=D)9):7>9@5+;5;GD*6@3F+9<6..(()*4*-(,(,1,CG(8:2725A)-<14-,4,9:)4)4/4*40.65+)5?
@M04650:207:000000000-C238N:1:1101:16806:11749 2:N:0:19
GGACTACCGGGGTTTCTAATCCTGTTTGCTCCCCACGCTTTCGAGCCTCAGTGTCAGTTACAGGCCAGAGAGCCGCTTTCGCCACCGGTGTTCCTCCATATATCTACGCATTTCACCGCTACACATGGAATTCCACTCTCCTCTCCTGCACTCAAGTCTACCAGTTTCCAATGCATACAATGGTTGAGCCACTGCCTTTTACACCAGACTTAATAAACCACCTGCGCTCGCTTTACGCCCAATAAATCCGGACAACGCTCGGGACCTACGTATTACCGCGGCTGCTGGCCCGTTGTTTCCC
+
CCCCCGGGGGGGGGGGGGGGGGGGGGGGGGGGGGGGGGGGGGGGGGGGGGGEGGGGGGGFGGFFGGGGGGGGGGGGCFGGGGGGEGGGGGGGGCFGGGAFGGGGGGGGGGGGGGGGGGGGGGGG?FGGFFFFGFGGCDDGGGFFFFFDFGGFGDFF3EFCFGGGGGFGGGGGGGGFGGF9FGF5FC:F?D8@CCCGG7CFGFFFF9*;)3BD=GG+BBGGBD:=B)2)6)-59C6>),BC78;;DCC5<53,(2CD59,(-(9(9E7>BBF24C44<*4((,((,))8?FF:;(-(40-.4
@M04650:207:000000000-C238N:1:1101:7012:11765 2:N:0:19
GGACTACTGGGGTTTCTAATCCTGTTTGCTCCCCACGCTTTCGAGCCTCAGTGTCAGTTACAGGCCAGAGAGCCGCTTTCGCCACCGGTGTTCCTCCATATATCTACGCATTTCACCGCTACACATGGAATTCCACTCTCCTCTCCTGCACTCAAGTCTACCAGTTTCCAATGCATACAATGGTTGAGCCACTGCCTTTTACACCAGACTTAATAAACCACCTGCGCTCGCTTTACGCCCAATAAATCCGGACAACGCTCGGGACCTACGTATTACCGCGCCTGCTGGCACGTAGTTAGCC
+
CCCCCGGGGGGGGGGGGGGGGGGGGGGGGGGGGGGGGGGGGGDGGGGGGGGFGGGFGGGGC9FFGGGGGGGGGGGGGGGGGGGEGCFGGGEGGGGGGGGGGGGGGGGGGGGGGGGGF@@CEFFGCDGGGGGGGGFGGFEGFFGFFFFFFGGFGGGGGGG99FGFGGFGFGDDDGGGA6?GFF,3@F=8FG8EF@?EGDGGDF9AFCDFDCCC5<7?>E6*)9>:=49*>C@DFGFFF@=<C2@;FFC5CDDFFFGFG602-41(<C?<::,,)<))3146(,116??(32.*,.(447)::
@M04650:207:000000000-C238N:1:1101:27927:11781 2:N:0:19
GGACTACCCGGGTATCTAATCCCGTTCGCTACCCTAGCTTTCGCACATGAGCGTCAGTTATGTGCCAGGAAGCCGCCTTCGCCACTGGTGTTCCTCCCGATATCTACGCATTTCACCGCTACACCGGGAATTCCACTTCCCTCTCACATACTCTAGACTTGCAGTATCAGCCGACATCCGCCAGTTGAGCTGACGTATTTTACAGCTGACTATCAAATCCGCCTGCGTGCCCTTTACACCCAGTAATTCCGGACAACGCTTGCCCCCTACGTATTACCGCGGCTGCTGGCACGTAGTTTGC
+
CCCCCGGGGGGGGGGGGGGGGGGGGGGGGGGGGGGGGGGGGGGGGGGGGGGGGGGGGGGGGGGGGGGGGGGGGGGGGGGGGGGGGGGGGGGGGGGGGGGGGGGGGGGGGGGGGGGGGGGGGEGGGGDGGGGGGGGGGGGGGGGFGGGGGGGFGGGGGGGGGGGGGGGGGGGGGGGGGGGGGGGGGGGGGGGGGFGGGGGGGFFFFGGFFGGGFGGGFFGGBGFFFFFFFG@D@GFEFFGFGFFFGGFFGF4>1@G?F>BFB<F8FGF2-8?77C:AGFB6;BFFFBFFFG7F?08:1CAA)
@M04650:207:000000000-C238N:1:1101:28669:11792 2:N:0:19
GGACTACTAGGGTATCTAATCCTGTTTGCTCCCCACGCTTTCGAGCCTCAGTGTCAGTTACAGGCCAGAGAGCCGCTTTCGCCACCGGTGTTCCTCCATATATCTACGCATTTCACCGCTACACATGGAATTCCACTCTCCTCTCCTGCACTCAAGTCTACCAGTTTCCAATGCATACAATGGTTGAGCCACTGCCTTTTACACCAGACTTAATAAACCACCTGCGCTCGCTTTACGCCCAATAAATCCGGACAACGCTCGGCACCTACGTATTACCGCGGCTGCTGGCCCGTAGTTAGCC
+
CCC@CGGGFGGFGGGGFGDGF<FFFFFCFGGGGGCCGGCFGGEG@FEGGAD,CF9BFEFGGCEGGGGG,<CCGFGG+,AACEGGE?C7>+FEFA=EEFGDFGCFGGABCBEBFFFEFDEGEGGGE8CBF<EFGGGGFGC?FFGB,@EFC8@FGCEF=E933A=,C@DDFDGG6F,,@=E6=9DEG7D8DG86@C677C,3+*3;:0@6>C+=E@=@ACG48D=4-/-*-/5>(4=828CFG=D3FF));;8<;A8?):(432/4DF78?6:?)<4:<>1(47,2,234(*-7>9(-4+653
@M04650:207:000000000-C238N:1:1101:8198:11796 2:N:0:19
GGACTACCCGGGTTTCTAATCCTGTTTGCTCCCCACGCTTTCGAGCCTCAGTGTCAGTTACAGGCCAGAGAGCCGCTTTCGCCTCCGGTGTTCCTCCATATATCTACGCATTTCACCGCTACACATGGAATTCCACTCTCCTCTCCTGCACTCAAGTCTCCCAGTTTCCAATGCACACAATGGTTGAGCCACTGCCTTTTACATCAGACTTAAGAAACCACCTGCGCTCGCTTTACGCCCAATACATCCGGACAACGCTTGGGACCTACGTATTACCGCGGCTGCTGGCCCGTAGTTAGCC
+
CCCCCGGGGGGGGDGGGGGFGGGGGGGGGGGGGGGGGGGGGGGGGGGGGGGGGGGGGGGGGCFGGGGGCGGGGGGG+@DAEEFFGGGGGGGGGGGGGGGGFGGFGGGGGGGGGFGGGGGGGGGGGGGFGFGGGCFGFGFGGGGFGGGGGGGFGGGF3,8@ADCFGFGGGFGGFDGG,6A+9B63E+@DCFCGGGG62=FGFFF+4?FFFCFDE++<6:>CBGFFD*:BDGFDBE+//6:FED3;*;<5<5),,84().-44643F87??FB))<:>F7((49>60>7>?*42490,6+)).
@M04650:207:000000000-C238N:1:1101:13005:11819 2:N:0:19
GGACTACCCGGGTTTCTAATCCTGTTTGCTCCCCACGCTTTCGAGCCTCAGTGTCAGTTACAGGCCAGAGAGCCGCTTTCGCCACCGGTGTTCCTCCATATATCTACGCATTTCACCGCTACACATGGAATTCCACTCTCCTCTCCTGCACTCAAGTCTACCAGTTTCCAATGCATACAATGGTTGAGCCACTGCCTTTTACACCAGACTTAATAAACCACCTACGCTCGCTTTACGCCCAATAAATCCGGACAACGCTCGGGACCTACGTATTACCGCGGCTGCTGGCACGTAGTTAGCC
+
CCCCCGGGGGGGGGGGGGGGGGGGGGGGGGGGGGGGGGGGGGGGGGGGGGGGGGGFGGGGGGGGGGGGGGGGGGGGGGGGGGGGGGGGGGGGGGGGGGGGGFGGGGGGGGGGGGGGGGGGGGGGGGGGGFFGGEEGGGGGGGGFGFGGGGGFGFEFFGGGGGGGGGGGGGFGGGGGGGGD8F?FGGGCFGGDFGGGCFGGFCGFFGG58CDDEGGGFFGGFGB2@BA:=9==9CACBFGFG;@;>>5CCDB;BFGFG>(19>96GEBBBB:29<AF9347(1636?F(862:2:?:99:<5
@M04650:207:000000000-C238N:1:1101:27149:11845 2:N:0:19
GGACTACCAGGGTATCTAATCCTGTTTGCTACCCATGCTTTCGAGCCTCAGCGTCAGTTGATGCCCAGTAGGCCGCCTTCGCCACTGGTGTTCCTCCCGATATCTACGCATTCCACCGCTACACCGGGAATTCCGCCTACCTCTACATCACTCAAGAGTGCCAGTTTTGAGTGCACGCTATGGGTTGAGCCCATAGATTTCACACCCAACTTGACACCCCGCCTGCGCTCCCTTTACACCCAGTAATTCCGGACAACGCTTGCCACCTACGTTTTACCGCGGCTGCTGGCACGTAGTTAGC
+
CCCCCCGGGGGGGGGGGGGGGGGGGGGGGGGGGGGGGGGGGGGGGGGGGFFGGGGGGGGGGGFGGGFGGGGGGGGGGGGGGGGGGGGGGGGGGGFGGGG:FEGGGGGGGGGGGGGGGDGGGGGGGGGGGGGGGGFGGGGGGGGFGFGGGGGFGGG,AFGFAFGGFDFGFGGGGGGGGGGGGDGCGGDGG7BEFGG6CF;F:9EFF4DFBGGFEFGGFFGGBGF?<FBF@G@63?ACFEFFEDF@DG<<G6?2:ED?GFFF:BG?7@?:>::?083<EF:9>>B00:>:BC0FFB:02C644
@M04650:207:000000000-C238N:1:1101:18877:11856 2:N:0:19
GGACTACCGGGGTATCTAATCCTGTTTGCTACCCATGCTTTCGAGCCTCAGCGTCAGTTGATGCCCAGTAGGCCGCCTTCGCCACTGGTGTTCCTCCCGATATCTACGCATTCCACCGCTACACCGGGAATTCCGCCTACCTCTACATCACTCAAGAGTGCCAGTTTTGAGTGCACGCTATGGGTTGAGCCCATAGATTTCACACCCAACTTGACACCCCGCCTGCGCTCCCTTTACACCCAGTAATTCCGGACAACGCTTGCCACCTACGTTTTACCGCGGCTGCTGGCACGGAGTTAGC
+
CCCCCGGGGGGGGGGGGGGGGGGGGGGGGGGGGGGGGGGGGGGGGGGGGGGGGGGGGGGGGGGGGGGGGGGGGGGGGGGGGGEGGGGGGGGGGGGGGGGGGGGGGGGGGGGGGGGGGEEDEFGGGGGGGGGGGGGCGGGGGGGFGGGGFGGFGGGGGGGGGGGGFGGGGGGGGGGGGGGGGFGGGGGFFCFFCEFFGGGGGFGFFGDFBGGGFCFGFFGGFGFFFF;D(59DDGF)6?FCE:<>C7><D*/18:54C2;?<?GFGGFFFF?B?GFFGG?>FF>>>F?2>51<((44::><6
@M04650:207:000000000-C238N:1:1101:15746:11857 2:N:0:19
GGACTACTGGGGTTTCTAATCCTGTTTGCTCCCCACGCTTTCGCGCTTTAGCGTCAGTATTTGTCCAGTGAGCTGGCTTCCCCATCGGCATTCCTACAAATATCTACGAATTTCACCTCTACACTTGTAGTTCCGCCCACCTCTCCAATACTCTAGTCTAACAGTTTCCAACGCAATACGGAGTTGAGCCCCGCAGTTTAACATCAGACTTTTTAAACCACCTAGACGCGCTTTACGCCCAATAAATCCGGATAACGCTTGCGACATACGTATTACCGCGGCTGCTGGCACGTATTTAGCC
+
CCCCCFGGGGGGGGGGGGGGGGGGGGGGGGGGGGGGGGGGGGGGGGGGFGGGGGGGGGGGGGGGGGGGGGGGGGGGGGGGGGGGGGGGGGGGGGGGGGGGGGGGGGGGGGGGGGGGGGFFGGGFFGGGGGGGFGGGGGGGGGGFGGGGGFFFGGGGGGFFGGGGGGGGFGGFDGEEGGGGGGCGGGGGGGGGGEGGDCEEGFGFFGGFFGGGFGCG>EGGFDFFFF4?@C=BFGFEAFGGG;@EGGFFGF:@<F>?G>BF<?DFGGFAFFFFAEA><*479B>BFFF386<51()59<6A>
@M04650:207:000000000-C238N:1:1101:7928:11863 2:N:0:19
GGACTACTGGGGTATCTAATCCTGTTTGCTCCCCACGCTTTCGAGCCTCAGCGTCAGTTACAGACCAGAGAGTCGCCTTCGCCACTGGTGTTCCTCCATATATCTACGCATTTCACCGCTACACATGGAATTCCACTCTCCTCTCCTGCACTCAAGTCTCCCAGTTTCCAATGCACACAATGGTTGAGCCACTGCCTTTTACATCAGACTTAAGAAACCACCTGCGCTCGCTTTACGCCCAATAAATCCGGACAACGCTTGGGACCTACGTATTACCGCGGCTGCTGGCACGTAGTTGGCC
+
CCCCCGGGGGGGGGGGGGGGGGGGGGGGGGGGGGGGGGGGGGGGGGGGGGGGGGGGGGGGGGGGGFGGGGGGGGGGGGGGGGGGGGGGGGGGGGFGGGGGGGFGGGGGGGGGGGGGGGGGGGGGGGGGFFGGGGGGGGGDGGGFGGGGGGGFGGFGGGGGGGGGGFGGGGGGGGGFDGGDFG?FFGGGGGGGFGGGGGGGGFGFFGCFFGFFEGGGFFGGDGBFBFBBFGFFFGFF?DGEGFDFCDEEDED@FFF056;?068?F*3<00,)6C<>+*(44011???:?6)24803A+(54
@M04650:207:000000000-C238N:1:1101:9151:11901 2:N:0:19
GGACTACAGGGGTTTCTAATCCTGTTTGCTCCCCACGCTTTCGAGCCTCAGTGTCAGTTACAGGCCAGAGAGCCGCTTTCGCCACCGGTGTTCCTCCATATATCTACGCATTTCACCGCTACACATGGAATTCCACTCTCCTCTCCTGCACTCAAGTCTACCAGTTTCCAATGCATACAATGGTTGAGCCACTGCCTTTTACACCAGACTTAATAAACCACCTGCGCTCGCTTTACGCCCAATAAATCCGGACAACGCTCGGGACCTACGTATTACCGCGCCTCCTGGCACGTAGTTAGCC
+
CCCCCGGGGGGGGGGGGGGGGGGGGGGGGGGGGGGGGGGGGGGGCGGGGFGGGGGGGGGGGGGGGGGGGGGGGGGGGGFFEGGGGGGGGGGGGGGGGGGGGGGGGGGGGGGGGGGGGGGGGGGGG8FGGFGGGGGGGGGGGGGFGGGGGGGFGGFFGGFCDFGGFGGGGGFGDFGDCGD?FGGGGGFGGG8CGCGGGGGGGFFC3*;>C?@F*CCGFFGGFGFFFF2/:C@DBFFCF=8EFFD;C@E?<D569D5;316;3991CG?B:04>5+.6CC44(3((48?(.28C,2((53)64
@M04650:207:000000000-C238N:1:1101:11652:11904 2:N:0:19
GGACTACTCGGGTATCTAATCCTGTTTGCTCCCCTAGCTTTCGCGCCTCAGCGTCAGTTACGGCCCAGAAAGCCGCCTTCGCCACCGGTGTTCTTCCCAATATCTGCGCATTCCACCGCTACACTGGGAATTCCACTTTCCTCTACCGAACTCAAGCCTGCCAGTTCAAGATGCGGATGAGGGTTGAGCCCTCAGATTTAACACCTTGCTTAACAAGCCGCCTACGCGCGCTTTACGCCCAATGAATCCGGATAACGCTTGCTCCATACGTATTACCGCGGCTGCTGGCCCGTATTTAGCC
+
CCCCCGGGGGGGGDGGGGGGGGGGGGFGGGGGGGGGGGGGGGGGGGGGGGCGGGGGGGGGGGGGGGGGGGGGGGGGGGGGGGGGGGGGGGGGGGGGGGGGGGGGGGGGGGGGGGGGGGGGEFGGGGGGGCGGGF,AEDGGGGGB9AECFGGFGGGGGGGGGGGGGGGGFGGFGGGCCCEDFD>EGD666DEGGG:CCFFCFFFFFGGFF=@FFGGGFFGGBGF@@595:C;>:CF<>?E>C<1>CD6A6)718)*,71??<F>AGC<),4))-36539696>BF<:?((*-/-(45<+.)5
@M04650:207:000000000-C238N:1:1101:25438:11916 2:N:0:19
GGACTACCAGGGTATCTAATCCTGTTTGCTCCCCACGCTTTCGAGCCTCAGTGTCAGTTACAGGCCAGAGAGCCGCTTTCGCCTCCGGTGTTCCTCCATATATCTACGCATTTCACCGCTGCACATGGAATTCCACTCTCCTCTCCTGCACTCAAGTCTCCCAGTTTCCAATGCACACAATGGTTGAGCCACTGCCTTTTACATCAGACTTAAGAAACCACCTGCGCTCGCTTTACGCCCAATAAATCCGGACAACGCTTGGGACCTACGTATTACCGCGGCTGCTGGCACGTAGTTAGCC
+
CCCCCGGGGGGGGGGGGGGGGGGGGGGGGGGGGGGGGGGGGGGFGGGGGGGGGGGGGFGGGGFGGGGGFGGGGGGG7FGGGGGFFGGGGGGGGGGGGGGGGGGGGGGGGGGGGGGGGGGG7FGGG9FGFGGGGGGGGGGGGGGFGGFGGGGFGGGGFGGGGGFGGGGGGCFGFGGGFFGG8FFGDGGFGGGF6CFGGGGGGFDFFCC>CDCCCFGGFFGGFGFFFEF>AGFFF58:;@GGG?D3CGFFGF:1:>F;D@67@1>2CCBBF?F2:<99CD((491>1:::::<A44<:2:-:.
@M04650:207:000000000-C238N:1:1101:5359:11931 2:N:0:19
GGACTACCAGGGTATCTAATCCTGTTTGCTCCCCACACTTTCGAGCCTCAGCGTCAGTTAATGTCCAGCAGGCCGCCTTCGCCACTGGTGTTCCTCCCGATATCTACGCATTCCACCGCTACACCGGGAATTCCGCCTGCCTCTCCATCACTCAAGAACAACAGTTTTTAACGCACGCTATGTGTTGAGCCCATAGATTTCACTTCCAACTTGCCATTCCGCCTCCGCTCCCTTTACTCCCAGTTATTCCTGACAACTCTTGCCCCCTACGTTTTACCTCCTCTTCTTGCCCTTCTTTATC
+
-CC@BEFGGCGDF@FDFF9C,EFFGGG@FGEFGG8F:FFGFGG8FDGEF@FGEGG,@EG<,CCFFF<,EE,,:FFCCFBE=7,BFF<,C=EFGGGFFC>FGEC,@,CFC+CEEG99FFE68:9FA+++++AEDFFE=CDCECFFGGCDE8ED8B>E9,@>3@F,FEC;+,,,3:4@EDGDGF7,@F5,,64*,=,,2BCC@6E+99*+1;8C=CF78>CD=D>D(.43:D(((<A9C)?2:()6+1197@+1))*)93<>43F(*147(((((24)0:67((4<6<<)-0(+(.,).@4<)
@M04650:207:000000000-C238N:1:1101:10940:11978 2:N:0:19
GGACTACCCGGGTATCTAATCCTGTTTGCTCCCCACGCTTTCGTGCATGAGCGTCAGTACAGGTCCAGGGGATTGCCTTCGCCATCGGTGTTCCTCCGCATATCTACGCATTTCACTGCTACACGCGGAATTCCATCCCCCTCTACCGTACTCTAGCCATGCAGTCACAAAGGCAGTTCCCAGGTTGAGCCCGGGGATTTCACCTCTGTCTTGCATAACCGCCTGCGCACGCTTTACGCCCAGTAATTCCGATTAACGCTTGCACCCTCCGGATTACCGCGGCTGCTTGCACGTATGTAGC
+
CCCCCGGGGGGGGGGGGGGGGGGGGGGGGGGGGGGGGGGGGGGGFGGECGGGGGGGGGGGGGFFGGGGGGGGGGGGDGGGGGGGGGGGGGGGGGGGGGGGGGCFGFFGGGGGGGGGGGGGGGGGGGDGGGGGGGGGGFGGGGGFGGGDGGGFGGGFCGCDFGGGGGGFGGCEDGDCGFDGGGGGGGGGG8FGGEGG:?FCCF;?;CFFEGGGFGGG73CGFGFFF:1>>336<EF>F6;CGBB4>CA)28:13>*6C11(48F)4*44((((,/:2?F<BB>FF0?D)):2<23(-(<546
@M04650:207:000000000-C238N:1:1101:25436:11986 2:N:0:19
GGACTACTCGGGTTTCTAATCCTGTTTGCTCCCCATACTTTCGAGCCTCAGCGTCAGTTGATGCCCAGTAGGCCGCCTTCGCCACTGGTGTTCCTCCCGATATCTACGCATTCCACCGCTACACCGGGAATTCCGCCTACCTCTACATCACTCAAGAACGCCAGTTTTGAACGCAGTCTATGGGTTGAGCCCATAGTTTTCACATTCAACTTGACACCCCGCCTGCGCCCCCTTTACACCCAGTAATTCCGGCCACCGCTTGCCACCTACGTTTTACCGCGGCTGCTGGCACGTAGTTAGC
+
CCCCCAFGGGGGGGGGGGGGGGGGGGG@FFFGDFGGGGGGGFEFG7FFC<FFGGGGGGFCGCFGGGFFFFGGFFEGGEGGF7CCGGFGFGGDG,@FEGGGGGGGGGGGGGGGGEFFGGGG7C9FFDFFGG@FGFGGGGGGGGGDFGFGGGGFGGFFDGGGGGGGGFF>DC9>C78CCFA:EGG7@>C6AEGFF76C@FAEG6;9FF7CCFFGCGGGA(CDFGFFFF>5(:9077)>FEGCE004FFFFGF60,)/,*,291(C?DGF<7(,2.;:AGGF>>9>92(:27=7C0.14<CA)-
@M04650:207:000000000-C238N:1:1101:14530:12019 2:N:0:19
GACTACCCGGGTTTCTAATCCTGTTTGCTCCCCACGCTTTCGAGCCTCAGTGTCAGTTACAGGCCAGAGAGCCGCTTTCGCCACCGGTGTTCCTCCATATATCTACGCATTTCACCGCTACACATGGAATTCCACTCTCCTCTCCTGCACTCAAGTCTACCAGTTTCCAATGCATACAATGGTTGAGCCACTGCCTTTTACACCAGACTTAATAAACCACCTGCGCTCGCTTTACGCCCAATAAATCCGGACAACGCTCGGGACCTACGTATTACCGCGCCTGCTGGCACGTAGTTAGCCC
+
86AC@CCCFFEGGGGGGGGGGGGGGGGGGGGGGGGGGGGGGGGGGGGGGGGGGGGCFGGGGGGGGGGGGFEGGDGGGGGGEFGGGGDEGGGGGGFGGGGGGGGGGGGGGGGGGGGGGEGDG=FDFGFEFFFEFGGGGGGGGGGFGGGGGGGFG8=DFFGGFFGFGGGGGCGGFGGGGG9FCEFGFFCFFGFC??FFGGGGGFGFF>*@EGGFFGCFFFGFFGE@=ABFFG9BB?CFEFGGC=37CFE@G>):>F<1C32>;F:9<C<:??<A??26*>9(-34,.,(1(<3:0,2<)+67(
@M04650:207:000000000-C238N:1:1101:14735:12025 2:N:0:19
GGACTACAGGGGTTTCTAATCCTGTTTGCTCCCCACGCTTTCGAGCCTCAGTGTCAGTTACAGGCCAGAGAGCCGCTTTCGCCTCCGGTGTTCCTCCATATATCTACGCATTTCACCGCTACACATGGAATTCCACTCTCCTCTCCTGCACTCAAGTCTACCAGTTTCCAATGCATACAATGGTTGAGCCACTGCCTTTTACACCAGACTTAATAAACCACCTGCGCTCGCTTTACGCCCACTAAATCCGGACAACGCTCGGGCCCTACGTATTACCGCGGCTGCTGGCACGTAGTTAGCC
+
CCCCCGGFFGGGGGGGGGGGGGGGGGGGGGGGGGGGGGGGGGGFFGGGGFGGGGGGGGGGGCEGGGGGGGGGGDFGCFGGGFGCCFFGGGGGGGGGGGGGGGCCFCGGGGGDGGGGGGGGGGGGGGFGGGGGGFGGGGGGFFGFGGGGGGGFGGDGFGGGGGGGFGGGGGGGGGGGGFFGGFGGGGGGGGDFGGGGG7FGGFGFFGGA=7;8CGGGFEFGDGD=BDFEAGFFFF8C?FGGG25(;DEC<D3;BFG@G9<?13)(1:??:BFF<A<A7*-((39>??F?F:5C14:6436<8
@M04650:207:000000000-C238N:1:1101:10369:12044 2:N:0:19
GGACTACACGGGTTTCTAATCCTGTTTGCTCCCCACGCTTTCGCACCTGAGCGTCAGTCTTTGTCCAGGGGGCCGCCTTCGCCACCGGTATTCCTCCAGATCTCTACGCATTTCACCGCTACACTAGGAATTCCACTTACCTCTCCGACACTCTAGCTGCATAGTTTCAAATGCAGTCCCAGGGTTGAGCCCTGGGTTTTCCCATCTGACTTACACAGCCGTCTACGCTCCCTTTACACCCAGTAATCCCGGATAACGCTTGCCCCTTACGTATTACCGCGGCTGCTGGCCCGTAATTAGC
+
CCCCCGGGGGGGGGGGGGGGGGGGGGGGGGGGGGGGGGGGGGGGGGGGFGGGGGGGGGGGFGGGGGGGGGGGGDGGGGGGGGGGCFGGGGGGGGFGGFGGFGGGFGFDGGGGGGGGGGEDEECGFGGGGGGCGGGGGFGGGGGFGGGGGEGFGGGGFFGGGFGGGGGFAFCFFGCFGGFEGGGGG,8DCFG>CFGGGDGG+*?8+;1=*=0BCG::6(=:2990(33>@GF;@=ACA<EFE?03DF)):)513>3<G(((,-D>FE?(.403)<04<D(4((07>047(/(2-4((4+)45
@M04650:207:000000000-C238N:1:1101:14186:12053 2:N:0:19
GGACTACCGGGGTTTCTAATCCTGTTTGCTCCCCACGCTTTCGAGCCTCAGTGTCAGTTACAGGCCAGAGAGCCGCTTTCGCCACCGGTGTTCCTCCATATATCTACGCATTTCACCGCTACACCTGGAATTCCACTCTCCTCTCCTGCCCTCAAGTCTACCAGTTTCCAATGCATACAATGGTTGAGCCACTGCCTTTTACACCAGACCTAATAAACCACCTCACCTCGCGTTACGCCCAATCAATCCGGACAACCCTCTGGACCTGCGTACTTCCCCGGCTGCTTGCCCCTCTTTAGCC
+
-<@@<<<@@F@FG7@EF,CFFF@-C9@EFD@,C@,C@FGGF<F<,BFGGC<E<EFDFEFFF9,C,:FF8,,8CEBFGGDFFFGE?EF=FF@?FGGAFCGFFC;DF;FFECF:F<<FG:>+>FFC,=AEF<FFGGGFDCFFGGGFDFB@8,,*@8FFGGGEA,6@@DFCC;EGCFFGCC,:C,@,7FCFF,>1<ACE5+EFG5;A?C0*:**2)::+37,*0@B(()0/8*5-8*)633*C:18(8FCEGD3(4<*.*4(((594DC?(((-,(;).:*.(,4,(32))(0,*-(().+)6:
@M04650:207:000000000-C238N:1:1101:19559:12058 2:N:0:19
GGACTACCAGGGTTTCTAATCCTGTTTGCTACCCATGCTTTCGAGCCTCAGCGTCAGTTGATGCCCAGTAGGCCGCCTTCGCCACTGGTGTTCCTCCCGATATCTACGCATTCCACCGCTACACCGGGAATTCCGCCTACCTCTACATCACTCAAGAGTGCCAGTTTTGAGTGCACGCTATGGGTTGAGCCCATAGATTTCACACCCAACTTGACACCCCGCCTGCGCTCCCTTTACACCCAGTAATTCCGGACAACGCTTGCCACCTACGTTTTACCGCGTCTGCTGGCACGTAGTTAGC
+
CCCCCGGGGGGGGGGGGGGGGGGGGGGGGGGGGGGGGGGGGGDFGGGGGGFGGGGGGGGGGGGGGGGGGGGGGGGGGGGGGGGGGGGGGGGGGGGGGGGGGGGGGGGGGGGGGGGGGGGGGGGGGGGEDFGGGGGGGGGGGGGFGGGGGGGFGEFGGFGGGGGGGGGGDEGGCFGGGGGGGFGGGGGGGGGGGGGGG@GGGFGFFGGFFGGGEGGGFFGGFGFFFFFFFGF<;FF<C?CFE=(677??FFFF?EGFG09??BD77EF?B0(.4AB4EF?B>,,8?A2)(:(C,88(-C5)<
@M04650:207:000000000-C238N:1:1101:11869:12093 2:N:0:19
GGACTACCGGGGTTTCTAATCCTGTTTGCTCCCCACGCTTTCGTGCCTCAGTGTCAGTGATGGTCCAGAGAGCCGCTTTCGCCTCCGGTGTTCCTCCTGATATCTACGCATTTCACCGCTACACCTGGAATTCCACTCCCCTCTCCCGCACTCAAGTCTTCCAGTTTCCACTGCAGACCCCGGGTTAGGCCCTGCGTTTTCACACAGGCCTTAGAAAACACCCTCCGCACCCTTTACCCCCAGTAATTCGGACAAACCCTTGCCCCCACCGTCTTACCCCGCCTCCTGCCCCTAGTTTGCC
+
CCCCCGGAFGGGGGGGGGGGGGGGGGGGGGGGGGGGGGGGGGG<FGCFGGGEGGGGGG,6,6CCFFGG,6CFGCGG+CFGGGG7,,@@FFGGGGGGG,9FFFFGFGGGGGGGGGGGCGGGGEGG8,AFGGGGGG;EFC,FGGGF?F=1FGGBG,DF;E9,7>EDEFGG9,,@?FG,,+4,++*:@**,,64A*AD*/;FGF+,+//*)(*2*7*=78(<7(:(,(0()().(/:)/@)?F72,(0:<6C).32)9(*4(2(4*(9@6(3((((24)<*.(-(-(((.5,:(/,-3-6+-).
@M04650:207:000000000-C238N:1:1101:11768:12104 2:N:0:19
GGACTACCGGGGTTTCTAAGCCTGTTTGCTCCCCACCCTTTCGCTCCTCAGCGTCAGTTACGGCCCAGAGATCTGCCTTCGCCATCGGTGTTCCTCCTGATATCTGCGCATTCCACCGCTACACCAGGAATTCCAATCTCCCCTACCGCACTCTAGTCTGCCCGTACCCACTGCAGGCCGGAGGTTGAGCCTCCGGATTTCACAGCACACGCGACAAACCGCCTACGAGCTCTTTACGCCCCATAATTCCGGCTAACGCTTGCGCCCTACGTATTACCTCGGCTTCTGGCACGTAAGTACC
+
CCCCCGGGGGGGGGGGGGGGGGGGGGGGGGGGGGGGGGGGGGGGGGGGGGGGGGGGGGGGGDEFGGGGDGEFGFGGGGGGGGGGEGGGGGGGGGGGGGGAGGGGGGGGGGGGGGGGGGGGGGGGGFGGGGGGGG9ADFFGGGGFGGG>FGGFGGGGGGA3,CDEFC+3E,>B69@,A>G>**>81F>DGGGFFFD?CGDD:BF6BFF)(*)2(:CCD3;DBDB01?(8:D(5)?F27(*:E(3(*95<7@?>(<D?G06,81<(9EF012:42<:<F7)20(34(,.6<C(3-,(((3-).
@M04650:207:000000000-C238N:1:1101:14142:12122 2:N:0:19
GGACTACAGGGGTTTCTAATCCTGTTTGCTCCCCACGCTTTCGAGCCTCAGTGTCAGTTACAGGCCAGAGAGCCGCTTTCGCCACCGGTGTTCCTCCATATATCTACGCATTTCACCGCTACACATGGAATTCCACTCTCCTCTCCTGCACTCAAGTCTACCAGTTTCCAATGCATACAATGGTTGAGCCACTGCCTTTTACACCAGACTTAATAAACCACCTGCGCTCGCTTTACGCCCAATAAATCCGGACAACGCTCGGGACCTACGTATTACCCCGGCTGCTGGCCCGTAGTTAGCC
+
B9BCCCFFGGGGGGGGGGGGGGGGGGGGGGGGGGGGGGGGGGGFGGGGGGGGGGGFGGGAFGGDGGDGGFGGGGDGGGGGDGGGGGFGFGGGGGGGGGGGGGGGGGGGGGGGGGGGGGGGGGGGECGGGFGGGGAD;DFGGGGFGGGGGGGFGFGGFGGGGGGGGGGGGGF;FGFGFGFCDDGDGFGFGGGGG7:CFFGGGFGFFFGACCCGEFC7<C6FFDDBF>=457@@F?6C45CEG;@)CFECFF3(,:53)62((4)(9EB>BB:<AF4>:2490(9>FFF(8*4*33,8>+.).
@M04650:207:000000000-C238N:1:1101:10678:12140 2:N:0:19
GGACTACCGGGGTTTCTAATCCTGTTTGCTACCCATGCTTTCGAGCCTCAGCGTCAGTTGATGCCCAGTAGGCCGCCTTCGCCACTGGTGTTCCTCCCGATATCTACGCATTCCACCGCTACACCGGGAATTCCGCCTACCTCTCCATCACTCAAGAACAGTAGTTTTGAACGCAGTCTATGGGTTGAGCCCATAGTTTTCACATTCAACTTACCATCCCGCCTGCGCTCCCTTTACACCCAGTAATTCCTGACAACGCTTGCCACCTACGTTTTACCTCGGCTTCTGGCACGTAGTTAGC
+
CCCCCGGGGGGGGGGGGGGGGGGGGGGGGGGGGGGGFGFGGGDFGGGGGGGGGGGGGGGFGGGGGGGGGGGGGGGGGGGGGGGGGGGGGGGGGGGGGGGGGGGGGGGGGGGGGGGGGGGGGCGGGGGGGGGGGGGCEGGGGGGFGGGGGGGFFCGFACGGGGGGACFGGGGGF@CC@>FFGGGGGCCFGGGGFFFFFFGDGFGFFGF6@FGGFGG@6>;C(9;<F:6BFG@DDGF9A?CAC<(4CFADGF*<BFFAD96::?G?F??BFF?FFGF)<C)51:?B(4<:<C7C14:(:E496
@M04650:207:000000000-C238N:1:1101:12298:12154 2:N:0:19
GGACTACACGGGTTTCTAATCCTGTTTGCTCCCCACGCTTTCGAGCCTCAGCGTCAGTTGATGCCCAGTAGGCCGCCTTCGCCACCGGTGTTCCTCCATATATCTACGCATTTCACCGCTACACATGGAATTCCACTCTCCTCTCCTGCACTCAAGTCTCCCAGTTTCCAATGCACACAATGGTTGAGCCACTGCCTTTTACATCAGACTTAAGAAACCACCTGCGCTCGCTTTACGCCCAATAAATCCGGACAACGCTTGGGACCTACGTATTACCGCGGCTGCTGGCACGTAGTTAGCC
+
CCCCCGGGGGGGGGGGGGGGGGGGGGGGGGGGGGFGGGGGGFFFGGGGGGGGGGGGGGGGGGGGFGGGGGGGGGGGGGGGGGGGGGGGGGGGGGGGGGGGGGGGGGGGGGGGGGGGGGGGGGGGAFGGGGGGGGGGGGGGGGGFGGDDGGGFGGGGGGGGGGGGGGGGGGGGGGGGGGGGGGGFF7FFGGGGGGGGGGGGGFGFFGGFFGGFEC>CFFFGFGFBBEBA@DFF2FCE;?GGG6=;GFEFGF80(8>;DB6:<1C3FGB<?FFDAFFFGGB90006:DFBBE?E?::<F<5<5
@M04650:207:000000000-C238N:1:1101:16332:12201 2:N:0:19
GGACTACAGGGGTTTCTAATCCTGTTTGCTACCCATGCTTTCGAGCCTCAGCGTCAGTTGATGCCCAGTAGGCCGCCTTCGCCACTGGTGTTCCTCCCGATATCTACGCATTCCACCGCTACACCGGGAATTCCGCCTACCTCTACATCACTCAAGAGTGCCAGTTTTGAGTGCACGCTATGGGTTGAGCCCATAGATTTCACACCCAACTTGACACCCCGCCTGCGCTCCCTTTACACCCAGTAATTCCGGACAACGCTTGCCACCTACGTTTTACCGCGGCTGCTGGCACGTAGTTAGC
+
CCCCCFGGGGGGGGGGGGGGGGGGGGCGGGGGGGGGGGGGGGGGGGGGGGGGGGGGGGGGEFGGGGGGGGGGGGGGGGGGGGGGGGGG?FFGGEDGFGGGGGGGGGGGGGGGGGGGGGGGGDGGFDGGGEGGGGGGEGGGGGFFAFF8<DGFFGGCGGCECGGGGGGG,BFGFGGG6DGDEGC>FGGGGFGGGFGDFCGGGFFF9CCFBDGGF>C>6(=DFDFFDFBFFG9;@EFEF?F7FDDECDDFG??>FFGFG9FFFFF?CFF8>:::?F?DFD69;16(-3222::<1??6:G9).
@M04650:207:000000000-C238N:1:1101:24335:12245 2:N:0:19
GGACTACTAGGGTATCTAATCCTGTTTGCTCCCCACGCTTTCGAGCCTCAGTGTCAGTTACAGGCCAGAGAGCCGCTTTCGCCACCGGTGTTCCTCCATATATCTACGCATTTCACCGCTACACATGGAATTCCACTCTCCTCTCCTGCACTCAAGTCTACCAGTTTCCAATGCATACAATGGTTGAGCCACTGCCTTTTACACCAGACTTAATAAACCACCTGCGCTCGCTTTACGCCCAATAAATCCGGACAACGCTCGGGACCTACGTATTACCGCGGCTGCTGGCCCGTAGTTAGCC
+
CCCCCGGGGGGGGGGGGGGGGGGGGGGGGGGGGGGGGGGGGGGFGGGGGGGFGGGGGFGGGGGGGGGGGGGGGGGG7FGGGGGGGGGEEEGGGGGGGGGGGGGGGGGGFGGGGGGGGGC>EEGFFGGGGFFGEGGGGGGGGGGFGGGGFGGFGFFGGGGGGGGFEFGGGGGGGDGGGGGGGGGGFFGDFFCFGCGGGGGFGFGFFG?ADG9DEFFGFFFFFGB:23)35DFDFGFFFFGDGBF@FFCEGF:76AGF<(219><9>C045((4<36<0*(4,-1((88:276*(-334+)6:
@M04650:207:000000000-C238N:1:1101:25993:12273 2:N:0:19
GGACTACACGGGTTTCTAATCCTGTTTGCTCCCCACGCTTTCGAGCCTCAGTGTCAGTTACAGGCCAGAGAGCCGCTTTCGCCTCCGGTGTTCCTCCATATATCTACGCATTTCACCGCTACACATGGAATTCCACTCTCCTCTCCTGCACTCAAGTCTCCCAGTTTCCAATGCACACAATGGTTGAGCCCCTGCCTTTTACACCAGACTTAATACACCACCTGCGCTCGCTTTACGCCCAATAAAACCGGACAACGCTCGGGACCTACGGATTACCCCGGCTGCTGGCACCGAGTTGTCC
+
CCCCCGGGFGGGGGGGGGGGGGGGGGGGGGGGGGGGGGGGGGG?FGGGGGG6FGGGCGE9F@F<FGGGGEFFGGGG7FGFGGG7F,@FGGGGGGGGGF<FGGGGGGGGGGGGGGGGGGGGGGGG9AFGGFGGGGFGG,=FFGGFGGGGGGGFG=DG;,,@@DFCFGGGDGGFGGD=,=8+=,D=F+45,@8C@C8,+?FG+;,****382=+0+5+;5E*03))-*()-)6(:G6@):GGED@)>F43<5>065C;<0(-(4)2CE(,(,(,,;)5?4((4,,(13??0*52-,3-:0).6
@M04650:207:000000000-C238N:1:1101:10289:12288 2:N:0:19
GGACTACCGGGGTTTCTAATCCTGTTTGCTACCCATGCTTTCGAGCCTCAGCGTCAGTTGATGCCCAGTAGGCCGCCTTCGCCACTGGTGTTCCTCCCGATATCTACGCATTCCACCGCTACACCGGGAATTCCGCCTACCTCTACATCACTCAAGAGTGCCAGTTTTGAGTGCACGCTATGGGTTGAGCCCATAGATTTCACACCCAACTTGACACCCCGCCTGCGCTCCCTTTACACCCAGTAATTCCGGACAACGCTTGCCACCTACGTTTTACCGCGGCTGCTGGCACGTAGTTAGC
+
CCCCCGGGGGGGGGGGGGGGGGGGGGGGGGGGGGGGGGGGGGGGGGGGGGGGGGGGGGGGGGGGGGGGGGGGGGGGGGGGGGGGGGGGGGGGGGGFFFGEGGGGGGGGGGGGGGGGGGGDGGGGGGGGGEGGGGGGGGGGGGGFGGGGGGGFGGGGGGFGGGGGGGGGGGFFGGGGGGGGGGFFGGGCFDGGGGGGGFFDF9DBF4?AB<CFEGGFA8CC9D931A9>19;@FGFFFFGGGF<87>:AGFFB6D:0D>;FF8C8*A1247???C?<@*36;6B9>??FBE0F?BF<3F2<<
@M04650:207:000000000-C238N:1:1101:6326:12354 2:N:0:19
GGACTACTAGGGTTTCTAATCCTGTTTGCTCCCCACGCTTTCGAGCCTCAGTGTCAGTTACAGGCCAGAGAGCCGCTTTCGCCACCGGTGTTCCTCCATATATCTACGCATTTCACCGCTACACATGGACTTCCACTCTCCTCTCCTGCACTCAAGTCTACCAGTTTCCAATGCATACAATGGTTGAGCCACTGCCTTTTACACCAGCCTTAATAAACCACCTGCGCTCGCTTTACGCCCAGTACTTCCGTACAACGCTCGCACCCTACGTATTACCGCGGCTGCTGGCCCGTACTTACTC
+
<CCCCAFGGGGGGDEGEEGFGGGGGGGEFDGGGGGGDGGGGGGGGGEGGFGGGGGGFFFGGFAFGGGGCFFCGGGGG7AFFGFDG@G76+8BEFDGGGFCFFAF9ACEG7=?FG,CEBECBECF9F9<,,:4AFFGGG8?EC??FGGGGFGFGFG8FFF,E?DADDFFF;FCFGFG,2,3D,@@FC8,,@F:7<F?D?FGGF;FCF6*)04;0B+2=CGF=CBB4*:>AGF=D/+85>E7*(6)+279>50,6)+;):(62:)49E:B?43)4<)6C*-((431:?:((/(*--(,<+)).
@M04650:207:000000000-C238N:1:1101:11606:12397 2:N:0:19
GGACTACCCGGGTATCTAATCCTGTTTGCTACCCATGCTTTCGAGCCTCAGCGTCAGTTGATGCCCAGTAGGCCGCCTTCGCCACTGGTGTTCCTCCCGATATCTACGCATTCCACCGCTACACCGGGAATTCCGCCTACCTCTACATCACTCAAGAGTGCCAGTTTTGAGTGCACGCTATGGGTTGAGCCCATAGATTTCACACCCAACTTGACACCCCGCCTCCGCTCCCTTTACACCCAGTAATTCCGGACAACGCTTGCCCCCTACGTTTTACCGCGGCTGCTGGCACGTATTTAGC
+
<<CCCGGGGGGGGEGGGGGGGGGGGGGGGGCFGGGGGGGGGGDFGGGGGFFGGGGGGGGGFGGGGGGGGGGGGGEGGGGGDGGGGGGGGGGGGGGGGGGGGGGGGGFGGGGGFCGGGEEGCFGGGDCE::EGGGGGGGDFGGGFFGADCFGFGCF,3=DDFGGGGGGC@>3DCGFG?DE*AEC7FGGGGFGGCFFC7:FGGFF>FDGFDGGG1888ABGGFGFF1A>F?G0@DGF4A3EGGF?F7CBAGF?>1;C6GFB?(4D:*;632?BF0FF<GG<>>6;;0:?27E:C:<0)5C)6<
@M04650:207:000000000-C238N:1:1101:25748:12415 2:N:0:19
GGACTACACGGGTATCTAATCCTGTTTGCTCCCCACGCTTTCGAGCCTCAGTGTCAGTTACAGGCCAGAGAGCCGCTTTCGCCACCGGTGTTCCTCCATATATCTACGCATTTCACCGCTACACATGGAATTCCACTCTCCTCTCCTGCACTCAAGTCTACCAGTTTCCAATGCATACAATGGTTGAGCCACTGCCTTTTACACCAGACTTAATAAACCACCTGCGCTCGCTTTACGCCCAATAAATCCGGACAACGCTCGGGACCTACGTATTACCGCGGCTGCTGGCACGTAGTTGACC
+
CCCCCGGDGGGGGGGGGGGGGGGGGGGGGGGGGGGGGGGGGGGGGGGGGFFCGGGGGGGGGGGGGGGGGFFGGGGGGGGGGGGGGGGGGGGGGFGGGGGGGGGGGGGGGGGDGGGGGGGGGGGG,:EGGFFGGGFGGGGGGGGFGGGGGGGFGGFGDGDEGGGGGGGG93EGGGGGFFGFFEFGGEGFDGGGGGGGFGGGGFGFFGGAF7BG5B9CACC9);BEFD9?=72255BCE=CGGF;@GG?<FEB;();=D9,813>();2,86<7AFAFFD>06;192707(*5*,,48A+).5
@M04650:207:000000000-C238N:1:1101:27071:12435 2:N:0:19
GGACTACAGGGGTTTCTAATCCTGTTTGCTCCCCACGCTTTCGAGCCTCAGCGTCAATTACAGACCAGAGAGTCGCCTTCGCCACTGGTGTTCCTCCATATATCTACGCATTTCACCGCTACACATGGAATTCCACTCTCCTCTTCTGCATTCAAGTTCCCCAGTTTCCAATGACCTTCCTCGGTTGAGCCGAGGGCTTTCACATCAGACTTAAGAAACCGCCTGCGCTCGCTTTACGCCCAATAAATCCGGACAACGCTTGCCACCTACGTATTACCGCGGCTGCTGGCACGTAGTTAGC
+
@CCCCGGGGGGGGGGGGGGGGGGGGGGGGGGGGGGGGGGGGGGGGGGGGGEGGEGGDGGFGGFGGGGGGFCFGGCEEGGGGGGGGGGGGGGDGG8EGGGGGFCGGGGFGGGGGGGGCGG6EGGGCFGGFFFGGGGGGGGGGGGFGGGGGGGFGGGGB;FCEGF?FDFGFD9DF99?FGGGGFGGGGGFGGGGGDGGGGFFFFGFFG>A:DGGFGGGFFGGBDB@FFFD=D@;DE3;F@EEF?0=<*..@;8;BEGBC;FFFFGFGGF:?3:<?@?FGGFF(96(2:???G?GFFFBBD46:
@M04650:207:000000000-C238N:1:1101:10908:12441 2:N:0:19
GGACTACTAGGGTATCTAATCCTGTTTGCTCCCCACGCTTTCGAGCCTCAGCGTCAGTTACAGACCAGAGAGTCGCCTTCGCCACTGGTGTTCCTCCATATATCTACGCATTTCACCGCTACACATGGAATTCCACTCTCCTCTTCTGCACTCAAGTCTCCCAGTTTCCAATGACCCTCCCCGGTTGAGCCGGGGGCTTTCACATCAGACTTAAGAAACCGCCTGCGCTCGCTTTACGCCCAATAAATCCGGACAACGCTTGCCACCTACGTATTACCGCGGCTGCTGGCACGTAGTTCGC
+
CCCCCGGGGGGGGGGGGGGGGGGGGGGGGGGGGGGGGGGGGGGGGGGGGGGGGGGGGFGGGGGGGGGGGGGGGGGGGGGGGGGGGGGGGGGGGGGGGGGGGGGGGGGGGGGGGGGGGGGGGGGGGGGFGGGGGGGGGGGGGCFFGGGGGGGFGGCFFGFGGGGGFGGGGGGGGFGGGGFGGGGGGGGFFGGGEGGGGGGGGFGFFGGFB*8CEGGGFD?C>GBFFFF39DBFFFFEFFEGGF??GGF<>@>;?>D:961:BBF(0<63((-:?GFA9C104>>0(1:?BGFGB0:02+.49
@M04650:207:000000000-C238N:1:1101:8658:12457 2:N:0:19
GGACTACCCGGGTTTCTAATCCTGTTTGCTCCCCACGCTTTCGAGCCTCAGTGTCAGTGACAGGCCAGAGAGCCGCTTTCGCCACCGGTGTTCCTCCATATATCTACGCATTTCACCGCTACACATGGAATTCCACTCGCCTCTACTGCACTCCAGTCTACCAGTTTCCAATGCATACAATGGTTGAGCCACTGCGTTTTAAACCAGGCTTAATAAACCACCTGAGCTCCCTTTACGCCCAATAAATCCGGACAAAGCTCGGGACCTACGGTTTACCCAGGCGTCGTGCCCGTATGTTGCC
+
CCCCCGG8,@FGF,CEFGGGGGFFFGGGGGGGGG8@FGGGGGGCEFGGGGFGGGGGGG,CF,EDGGGGC<E@CFFDCGGGGGG7:,@FGGGGGCFEGFDEGEFG9F9FEEGGGGGGGEGGGGGGD:F=F<FGGGAE,,+@BCEF8DD@9AFD8,@E,6,@3,@DFFGGAG9BDFGG8=,,7DFFF+3,2@:,@2D*;CGG<*,;*79*)*4**2=@ABGC@D3(-);+6*((.A+*0-CCG?(.*1))2.:6(8C(2()//4)49818?6((,A()3*)((((4,(-84C<79((()+.:3
@M04650:207:000000000-C238N:1:1101:7863:12503 2:N:0:19
CTACACATGAAATGATTCTAGCGCATCGCGCTTTAGAGTTTGCTACACAGGATTCGACTCCAGTTTTGTATCCACGCCTTCTGCCTCCACCGCGCTCCTCTGCCCACGCTGCCCCCCCTGCCCTGCCCCTCCTCCCCGCCTTCATCTCCTTCGCACGCTACACATCGACCCCCCCGCCCAGACCCCTAACTCTCCCATGCCCCCTATCACTCCGCGCTCCGTGGTTTGTCGCCAGCGTGACACCCACCCCACTCACCACACCCCCCCCCCCCCTCCCACCACCTACTCCGCCACCCCTCTC
+
-86-86,,,;,,,,,<,,<,C<++6,+,6766,6<6,,<,,,,6,6,,,;,;,C<,,88,6,,,66,,99,,,::,+,,4,9,,6,,,,:,+4+4+,4,,,,,,4?,+++8+4,9+6+++,8,,,,,,+++3,,,31663+6=+,8,,3,,++++5++++@,,,3,3,5**13*?**)2**********4+0<+3**+55*)*..*0*-2**(**))(/)-1((-)..(0,((*)-.(*1*.5()*((10)((0*41)((((),1*((-3(,(*((**(-((-(,()).*(2(-(-,*((,
@M04650:207:000000000-C238N:1:1101:18238:12530 2:N:0:19
GGACTACTGGGGTATCTAATCCTGTTTGCTCCCCACGCTTTCGAGCCTCAGTGTCAGTTACAGGCCAGAGAGCCGCTTTCGCCACCGGTGTTCCTCCATATATCTACGCATTTCACCGCTACACATGGAATTCCACTCTCCTCTCCTGCACTCAAGTCTACCAGTTTCCAATGCATACAATGGTTGAGCCACTGCCTTTTACACCAGACTTAATAAACCACCTGCGCTCGCTTTACGCCCAATAAATCCGGACAACGCTCGGGACCTACGTATTACCGCGGCTGCTGGCACCTCGTTAGCC
+
CCCCCGGGGGGGGGGGGGGGGGGGGGGGGGGGGGGGGGGGGGGGGGGGGGGGGGGGGGGGGGGGGGGGGGGGGGGGGGGGGGGGGGGGGGGGGGGGGGGGGGGGGGGGGGGGFGGGGGGGGGGGFFGGGGGGGGGGGGGGGGGFGGGGGGGFGGGGGGGDGGGGGGGGGGGGGGGGGGGGGGFGGGGGGF@CFGFGGGGGGFGFFGGFFGGGFGGFFFDGFGFFF>AA25@DFGFFB@EDGD@FGGCEGFFFFFF?C;014;9>GGB2:47?AGFFF721619;B??(40)*(,-(8*,65
@M04650:207:000000000-C238N:1:1101:21283:12537 2:N:0:19
GGACTACTCGGGTTTCTAATCCTGTTTGCTCCCCACACTTTCGAGCCTCAGCGTCAGTTAATGTCCAGCAGGCCGCCTTCGCCACTGGTGTTCCTCCCGATATCTACGCATTCCACCGCTACACCGGGAATTCCGCCTGCCTCTCCATCACTCAAGAACGCCAGTTTTGAACGCAGTCTATGGGTTGAGCCCATAGTTTTCACATTCAACTTGGCATTCCGCCTGCGCTCCCTTTACACCCAGTAATTCCGGACAACGCTTGCCCCCTACGTTTTACCGCGGCTGCTGGCACGTAGTTAGC
+
CCCCCGGGGGGGGGGGGGGGGGGGGGGGGGGGGGGGGGGGGGGGGGGGGGGGGGGGGGGGGGGGGGGGGGGGGGGGGGGGGGGGGGGGGGGGGGGGGGGGGGGGGGGGGGGGGGGGGGGDGGGGGCFGGGGGGFGGGGGGGGGFGGGGGGGFGGGFFGGEG@EEF9EDFGGGGGGGGGGGGFGGGGGGGGGGGGGGC@FGGFGFFGGFEFGFEGGGFFGG2DFDFFFFBD@DFGFFFCGGGFFFGGF?F?FBFEC?F;F?BFG7*;9641(.(:16CGBFBFFF06>::E:C(8:0?F>A6
@M04650:207:000000000-C238N:1:1101:8237:12551 2:N:0:19
GGACTACAGGGGTATCTAATCCTGTTTGCTCCCCACGCTTTCGAGCCTCAGTGTCAGTTACAGGCCAGAGAGCCGCTTTCGCCACCGGTGTTCCTCCATATATCTACGCATTTCACCGCTACACATGGAATTCCACTCTCCTCTCCTGCACTCAAGTCTACCAGTTTCCAATGCATACAATGGTTGAGCCACTGCCTTTTACACCAGACTTAATAAACCACCTGCGCTCGCTTTACGCCCAATAAATCCGGACAACGCTCGGGACCTACGTATTACCGCGGCTGCTGGCCCGTAGTTAGCC
+
CCCCCGGGGGGGGGGGGGGGGGGGGGGGGGGGGGGGGGGGGGGGGGGGGGGGGGGGGGGGGGGGGGGGGGFGGGGGGGGGGGGGGFGGGGGGGGGGGGGGGGGGGGGGGGGGGGGGGGGGGGGGCGGGFFGGGGFGGGGGGGGFGGGGGGGFGFFFGFGGGGGGFGGFDGGGGGGGGGGGFFCFGGGGGGGGGGDFDFGDGFFFFFGA=FCFEG>FFFCFDDBFFBFDD<(/6AFE>@GGGFFFGGFFFF>?@FGFC1,49>C6DC1>?:8)4<<935447>>9?BF?F*4>24?6A<4).
@M04650:207:000000000-C238N:1:1101:25353:12555 2:N:0:19
GGACTACTCGGGTATCTAATCCTGTTTGCTACCCATGCTTTCGAGCCTCAGCGTCAGTTGATGCCCAGTAGGCCGCCTTCGCCACTGGTGTTCCTCCCGATATCTACGCATTCCACCGCTACACCGGGAATTCCGCCTACCTCTACATCACTCAAGAGTGCCAGTTTTGAGTGCACGCTATGGGTTGAGCCCATAGATTTCACACCCAACTTGACACCCCGCCTGCGCTCCCTTTACACCCAGTAATTCCGGACAACGCTTGCCACCTACGTTTTACCGCGGCTGCTGGCACGTAGTTAGC
+
CCCCCGGGGGGGGGGGGGGGGGCFGGGGGGGGGGGGGGGGGGG?GGGGGFGGEGGGGGGG,FDGGGFG@FEFCFGEGGGGGGGGGGGGGGGGGGGGGGGGGGGGGGGGGGGGGGGGGGGGGGGGGGGGGDGGGGGGGG6FGGGFGG9FFGGFGGG,>=EFGGGGGGGFB=CDGGGGGGGCEGGGGEEGGGGGGGGGGGGGGFGFFG>A);DDCC<CA@GGFG>FFFFFFG@?FGFFFEGGG@F@>G<BGF4(-7>:F9BF1?GF*<<:BB:37E?AGFFBF99>>?:B?GBGBBF::EDFF
@M04650:207:000000000-C238N:1:1101:15277:12606 2:N:0:19
GGACTACAGGGGTATCTAATCCTGTTTGCTACCCATGCTTTCGAGCCTCAGCGTCAGTTGATGCCCAGTAGGCCGCCTTCGCCACTGGTGTTCCTCCCGATATCTACGCATTCCACCGCTACACCGGGAATTCCGCCTACCTCTACATCACTCAAGAGTGCCAGTTTTGAGTGCACGCTATGGGTTGAGCCCATAGATTTCACACCCAACTTGACACCCCGCCTGCGCTCCCTTTACACCCAGTAATTCCGGACACCGCTTGCCACCTACGTTTTACCGCGGCTGCTGGCACGTCTTTCGC
+
CCCCCFGGGGGGGGGGGGGGGGGGGGGGGGGGGGGGGGGGGGGGGGGGGEFGGGGGGGGGGGGGGGGGGGGGGGGGGGGGGGGGGGGGGGGGGGGGGGGDGGGGGGGGGGGGGGGGGGEDGGGGGGGGGGGGGGGGGGGGGGGFDGGGGGGFGGGGGGFGGGGGGGGE8CC;FGGGGGDEEFCCGGGFFGGGGFGGGGGGGFFFFGGFFGGGFGGGF9EGFGFF@F>D;GBD;GFFFEGGGF0=FC<<GFF((>D(9199??C77CF<BF::2A6)3><6>(0203323C?G(.((-<)1:
@M04650:207:000000000-C238N:1:1101:5869:12609 2:N:0:19
GGACTACCAGGGTTTCTAATCCTGTTTGCTCCCCACGCTTTCGAGCCTCAGTGTCAGTTACAGGCCAGAGAGCCGCTTTCGCCACCGGTGTTCCTCCATATATCTACGCATTTCACCGCTACACATGGAATTCCACTCTCCTCTCCTGCACTCAAGTCTACCAGTTTCCAATGCATACAATGGTTGAGCCACTGCCTTTTACACCAGACTTAATAAACCACCTGCGCTCGCTTTACGCCCACTAAATCCGGACAACGCTCGGGACCTACGTATTACCGCGGCTGCTGCCCCGTAGTGAGCC
+
CCCCCGGGGGGGGAFGGGGGAGAFGGFGGGGGGGGGGGGGDFGGGGGGGGGGFGGGGGGGGGGFGEFFE@CFGGGGCFGGGGDGCFGGFGGGGGFG@8FDFD;FGGFGGGGGGFFFFGG6EGGGG8AEFFFFGGGGGGCGGGFDFGGE=EFFGFGG9EFGGGGGFFCFEDGFGGDGG6?FFGGGGGGGFGGGGC?CGFD9<AB?ACFAC>98*CDCA>F>CC==BD23>GFFFFF=B9EGG(:EFF<CGFA?BFC?G0<;1(17DG:>??BFB8A>994703102)3)(*-:3022(+.(.
@M04650:207:000000000-C238N:1:1101:9226:12616 2:N:0:19
GGACTACCCGGGTTTCTAATCCCGTTCGCTACCCTAGCTTTCGCACATGAGCGTCAGTCTTGTGCCAGGAAGCCGCCTTCGCCACTGGTGTTCTTCCCGATATCTACGCATTTCACCGCTACACCGGGAGTTCCACTTCCCTCTCACATACTCTAGGCTTACAGTATCAGATGACAAACAGATGGTAAGCACCTGCCTTTTACATCTGACTTATAAACCCGCCTGCGTGCGCTTTACGCCCAGTAATTCCGGACAACGCTTGCCACCTACGTTTTACCGCGGCTTCTGGCACGTCGTTAGC
+
CCCCCGGGGGGGGGGGGGGGGGGGGGGGGGGGGGGGCFGGGGGGGGGGGGGGGGGGGFGGGGGGGGGGGGGGGGGGGGGGDFGGGGGGGGGGGGGGFGGGGGGGGGGGGGGGGGGGGGGGGGGGGGGGDGGGGGGGGGGGGGGFGGGGGGGFGGGGGGGGGGF?FGGGGGGGGGGGGGGGCBFGGGGGGGGGGGGGGGGGGFGFFGGFFFFGFFCGFFGGFG>FFF;8(:6095>3C@GGG;?FGGF>F4F(3>GBG9>?11FBGGFB:>???G<BGGFFB>>9(3>27C?C13(,7C?F:
@M04650:207:000000000-C238N:1:1101:21850:12626 2:N:0:19
GGACTACTCGGGTATCTAATACTGTTTGCTCCCCACGCTTTCGAGCCTCAGTGTCAGTTACAGGCCAGAGAGCCGCTTTCGCCACCGGTGTTCCTCCATATATTTACGCATTTCAACGCTACACATGGAATTCCACTTTCCTCTCCTGCACTCAAGTCTACCTGTTTCCAATGCAGACACTGGTTGAGCCACTGCCTTTTACACCACACTTAATAAACCACCTGCGTCCGCTTTACGCCCAATATAACATGACAAGGCCGCGGACGTACGAATTATGGCGGCTGTTGGGACGTAGGTAGCC
+
6BC9,6C,;B;:FEGCCFGFFFAFCFD866EF<:FCC@:;DAFC686A:<6EFG,EF,CE<EDD<@FF,,C:D<CFGGFE,8B:,?=FCF,,,<@A=<<,,:9,,9<@=,8+9,55C=8=CCE,C,E8F<,,,,4ED,,<,?;+@E,@,=,<FGEGFGGGEF,,:6,@,6;,=F=,,=8,,8@>==88,,@,,,5,;CF,?3,*30*3)0<+*5=<B=C5)*)7)*//)/(8554>421*<(5.++).*+)//;7(;((((.>;G*-((-(4:C))+2(4911(,).((*(*,-((.+)4.
@M04650:207:000000000-C238N:1:1101:6673:12664 2:N:0:19
GGACTACTAGGGTATCTAATCCTGTTTGCTACCCATGCTTTCGAGCCTCAGTGTCAGTTACAGGCCAGAGAGCCGCTTTCGCCTCCGGTGTTCCTCCATATATCTACGCATTTCACCGCTACACATGGAATTCCACTCTCCTCTCCTGCACTCAAGTCTCCCAGTTTCCAATGCACACAATGGTTGAGCCACTGCCTTTTACATCAGACTTAAGAAACCACCTGCGCTCGCTTTACGCCCACTAAATCCGGACAACGCTTGCCACCTACGTTTTACCGCGGCTGCTGGCACGTAGTTAGCC
+
CCCCCGGGGFGGGGGGGGGGGGGGGGGGGGGGGGGGFGGGGGGGGGGGGGGFGGGGGGGGGGGGGGGGGGGGGGFGGGGGGGGGEGGGGGGGFGGGFFGGGGGGGGGFGGGGGGGGGGGGGGGG,FG8EEEGGGGGGFGGGFGFGFGGGGGFGGFFGGGGFFFGGF8EDGGGFFFGFD8FFGGGEFGGGGGDGFFGGGGG9FC7?AF*0=+=E?FDFCCFFG:=5?ABDGFFD568?=GDG5BE*?<EGF>7@E4()62;16;>GF@;ED<BFGF<FD9(-6((-52:?A4:87<?BA4>4
@M04650:207:000000000-C238N:1:1101:5168:12691 2:N:0:19
GGACTACAGGGGTATCTAATCCTGTTTGCTCCCCACGCTTTCGCACCTGAGCGTCAGTCTTCGTCCAGGGGGCCGCCTTCGCCACCGGTATTCCTCCAGATCTCTACGCATTTCACCGCTACACCTGGAATTCTACCCCCCTCTACGAGACTCAAGCTTGCCAGTTTCAAATGCAGTTCCCAGGTTGAGCCCGGGGATTTCACATCTGACTTAACAGACCGCCTGCGTTCGCTTTACGCCCATTACTTCCGATTAACGCTTGCACCCTCCGTATTACCGCGGCTGCTGGCACGGAGTTAGC
+
CC9CCGG@FGGGGGGGGGGGFGGFGGFGGGGGGDGGDGGGGGGGGGGGGGGGGGGGGE,@FFGGGGGFFGGFEEGGGGGGGGGGG8@CFGG9EGGGG,BBECFGGG9D@FGGGGGFE:EDGGGG:=FGGGFGFGGEF88FEDCFFG+@BECFGGG?:6>?5DCC@9FA;@,,=FFCFFGCCDFGGGGGF7??E:8=)5CFGFDAF4:6?FGCEFGG*,C59C>1151)(/4;6>)67(1C82()2*).:B>((<DA7:>??3C2DE<B:?>F(C05CG:(9699><??B52<<0((4;2<:
@M04650:207:000000000-C238N:1:1101:11767:12744 2:N:0:19
GGACTACTAGGGTTTCTAATCCTGTTTGCTCCCCACGCTTTCGAGCCTCAGTGTCAGTTACAGGCCAGAGAGCCGCTTTCGCCACCGGTGTTCCTCCATATATCTACGCATTTCACCGCTACACATGGAATTCCACTCTCCTCTCCTGCACTCAAGTCTACCAGTTTCCAATGCATACAATGGTTGAGCCACTGCCTTTTACACCAGACTTAATAAACCACCTGCGCTCGCTTTACGCCCAATAAATCCGGACAACGCTCGGGACCTACTTATTACCGCGGCTGCTGGCACGTATTTTGCC
+
CCCCCGGGFGGGGGGGGGGGGGGGGGGGGGGGGGGGGGGGGGGGGGGGGGGGGGGGGGGGGGGGGGGFFEGGGGGGGGGGGGGGGGGGGGGGGGGGGGGGGGGDGGGGGGGGGGGGGGGGGGGGDFGGGFGGGGGGGGGGGGGFGGGGFGGFGGGGGGGGGGGGGGGGGGDGGGGGGGFCFF8EGGG8EF=6CF?CFFGFFFFF5+@*:CC+:DCF@CFGCGFBF9@BDG=2>FACEDECE=@8C7?EGF8;>35;D91;901(CEFD?26>BG<AGD>903>>?BD08*4*4()(4+)5<
@M04650:207:000000000-C238N:1:1101:18478:12786 2:N:0:19
GGACTACTAGGGTATCTAATCCTGTTTGCTCCCCACGCTTTCGAGCCTCAGTGTCAGTTACAGGCCAGAGAGCCGCTTTCGCCACCGGTGTTCCTCCATATATCTACGCATTTCACCGCTACACATGGAATTCCACTCTCCTCTCCTGCACTCAAGTCTACCAGTTTCCAATGCATACAATGGTTGAGCCACTGCCTTTTACACCAGACTTAATAAACCACCTGCGCTCGCTTTACGCCCAATAAATCCGGACAACGCTCGGGACCTACGTATTACCGCGGCTGCTGGCACGTAGTTAGCC
+
CCCCCGGGGGGGGGGGGGGGGGGGGGGGGGGGGGGGGGGGGGGGGGGGGGGGGGGGGGGGGGGGGGGGGGGGGGGGGGGGGGGGGGGGGGGGGGGGGGGGGGGGGGGGGGGGGGGGGGGDGGGGGGGGGGGGGGGGGGGGGGGFGFGGGGGFGFFGFGGGFGFFFFGGGGGGGGGGGGGGGG8EFGGGGGFFFGGFGGGGFFFFF7DFFGCGFGGGFFDFFGDFFDF>=D@>=?CCBD>FGFFFFFC<6>8;6)5=C97(29D0CEBFFFF7A@AAA/26,479?32,863=:<??B+-::
@M04650:207:000000000-C238N:1:1101:10239:12795 2:N:0:19
GGACTACCGGGGTTTCTAATCCTGTTTGCTCCCCATACTTTCGAGCCTCAGCGTCAGTTGATGCCCAGTAGGCCGCCTTCGCCACTGGTGTTCCTCCCGATATCTACGCATTCCACCGCTACACCGGGAATTCCGCCTACCTCTACATCACTCAAGAACGCCAGTTTTGAACGCAGTCTATGGGTTGAGCCCATAGTTTTCACATTCAACTTGGCATTCCGCCTGCGCTCCCTTTACACCCAGTAATTCCGGACAACGCTTGCCACCTACGTTTTACCGCGGCTGCTGGCACGTAGTTAGC
+
CCCCCGGGGGGGGGGGGGGGGGGGGGGGGGGGGGDF8FGGGGGGGGGGGGGGGGGGGGGGGGGGGGGGGGGGGGGGGGGGGGGGGGGGGCFGGGGFGGGGGGGGGGGGGDGGCGGGGDGGGGGGFGGGGGGGGGFDEG>FGGGFFFFFGGFFGGGGCC>EGGGEG@FGDGA@?FEEACF:CC?FFGG8CGGFAFCGGCCFFBGFFGFA<FGG964CA;EF8D@0::@EFGFF3?F367CFF?6?FFAAGF)6(8DFGFFF<1<?CFB?2>(80;:29:(33;BFFBB77EBGFF<2?GF99
@M04650:207:000000000-C238N:1:1101:19839:12799 2:N:0:19
GGACTACCAGGGTATCTAATCCTGTTTGCTCCCCACGCTTTCGAGCCTCAGCGTCAGTTACAGTCCAGAGAGTCGCCTTCGCCACTGGTGTTCTTCCTAATCTCTACGCATTTCACCGCTACACTAGGAATTCCACTCTCCTCTCCTGCACTCTAGATAACCAGTTTGGAATGCAGCACCCAAGTTGAGCCCGGGTATTTCACATCCCACTTAATCATCCGCCTACGCTCCCTTTACGCCCAGTAAATCCGGATAACGCTCGCCACCTACGTATTACCGCGGCTGCTGGCACGTCGTTAGC
+
CCCCCGGGGGGGGGGGGGGGGGGGGGGGGGGGGGGGGGGGGGGGFDGGGGGGGGGGGGGGGGGGGGGGGGGGGGGGGGGGGGGGGGGGGGGGGGGGGGGGGGGGGGGGGGGGGGGGGGGGGGGGGGGGGGGGGGGGGGGGGGGFGGGGGGGFGGGFFGCGGGGGAFGGGGGGFFGGGGGGGGGGGFGGGGGGGGGGGGGGGFFFFG>AEGGGCGGGFFGGFGAA@FFF?GFFFGAEF?GGG@DFCGFFGFFF?EGAFFB0;;D;DGB<BBBB7FBAGGBF9>>>>FBF7:8FFF(9BC6<>
@M04650:207:000000000-C238N:1:1101:6833:12831 2:N:0:19
GGACTACCCGGGTATCTAATCCTGTTTGCTACCCATGCTTTCGAGCCTCAGCGTCAGTTGATGCCCAGTAGGCCGCCTTCGCCACTGGTGTTCCTCCCGATATCTACGCATTCCACCGCTACACCGGGAATTCCGCCTACCTCTACATCACTCAAGAGTGCCAGTTTTGAGTGCACGCTATGGGTTGAGCCCATAGATTTCACACCCAACTTGACACCCCGCCTGCGCTCCCTTTACACCCAGTAATTCCGGACAACGCTTGCCACCTACGTTTTACCGCGGCTGCTGGCACGTAGTTAGC
+
CCCCCGGGGGGGGGGGGGGGGGGGGGGGGGGGGGGGFGGGGGGGGGGGGGGGGGGGFGGGGGFGGGGGGGGGGGGGGGGGGGGGGGGGGGGGGGGGGGGDGGGGGGGGGGGGGGGGFGG>>FGGFGGGGGGGGGGGGGDGGFFFGGGGGGGFG8FCFGFFGECFAGGFFGGGG97EGGGGGGGGGGGGGGGFFGGGGGGFFFFFF>>58?8CEGGGF9EG9D>0=F0B>GFFFGF466FGGFFF>D2<GFF6::D051(:??G:7@<8(8?F0E?BGG?9>>;B((3:2:(<0(((,+)..
@M04650:207:000000000-C238N:1:1101:28972:12849 2:N:0:19
GGACTACAAGGGTTTCTAAGCCTGTTTGCTCCCCACCCTTTCGCTCCTCAGCGTCAGTTACGGCCCAGAGATCTGCCTTCGCCATCGGTGTTCCTCCTGATATCTGCGCATTCCACCGCTACACCAGGAATTCCAATCTCCCCTACCGCACTCTAGTCTGCCCGTACCCACTGCAGGCCGGAGGTTGAGCCTCCGGATTTCACAGCAGCCGCGACAAACCGCCGACGCGCTCTTTACGCCCAATCATTCCGGATAACGCTTGCGCCCTACGCATTACCGCGGCTGCTGGCACGTAGTTAGC
+
CCCCCGGFFFFGFGGGGGG9FGGEFGGGGGGGGCFGCFFGGGGGGGDGEFGGGGGGGGGGG77:+@C8FCEGFFFGGGGGGDGGGGCEGG@FGGGEGGGGFAEFGAF7FDGGGFGGFG8@7FGG:=ECFFFGFFD9EFGGGGGFFGGGG6EDGE;DFGFAFGGGG7C8D9CE+CEGGCG6EC5CGG6EFCF6;;*C*/:ACAG+46*)(29<(7C5B1CF;D0((74)4<;?FGF>*4?CE(4(*9:47=6,37<49(33:0*4>C9(,21(,*4:FC(((44((4:4?=1C1(248C9).
@M04650:207:000000000-C238N:1:1101:19647:12851 2:N:0:19
GGACTACCCGGGTTTCTAATCCTGTTTGCTCCCCACGCTTTCGAGCCTCAGTGTCAGTTACAGGCCAGAGAGCCGCTTTCGCCACCGGTGTTCCTCCATATATCTACGCATTTCACCGCTACACATGGAATTCCACTCTCCTCTCCTGCACTCAAGTCTACCAGTTTCCAATGCATACAATGGTTGAGCCACTGCCTTTTACACCAGACTTAATAAACCACCTGCGCTCGCTTTACGCCCAATAAATCCGGACAACGCTCGGGCCCTACGTATTACCGCGGCTGCTGGCACGTAGTTAGCC
+
CCCCCGGGGGGGGGGGGGGFGGGGGGGGGGGGGGGGGGGGGGGGGGGGGGGGGGGGGGGGGGGGGGGGGGGGGGGGGDGGGGGGGGGGGGGGGGGGGGGGGGGGGGGGGGGGGGGGGGGGGGGG9FGGGGGGGGGGGGGGGGGFGGGGGGGFDEGGFGGDGGCDDFFGGGGGGGGGGGG,@FCGGGDCCCEG?FGFFFGGGFCFFGFF=CEGEGCCFE6FBDB@=?=?@DB9>=FEFFGGGFF3C>CCF3;0>B*289(461)(9C?(.4:<D?9AF<09((-40:::B68C<:?2A+<9:
@M04650:207:000000000-C238N:1:1101:11459:12856 2:N:0:19
GGACTACAAGGGTTTCTAATCCTGTTTGCTCCCCATACTTTCGAGCCTCAGCGTCAGTAAATGTCCAGTAGGCCGCCTTCGCCACTGGTGTTCCTCCCGATATCTACGCATTCCACCGCTACACCGGGAATTCCGCCTACCTCTACATCACTCAAGAGTGCCAGTTTTGAGTGCACGCTATGGGTTGAGCCCATATATTTCACACCCAACTTGACACCCCGCCTGCGCGCCCTTTACACCCAGTAATTCCGGCCAACGCTTGCCCCCTACGTTTTCCCGCGGCTGCTGGCCCTTAGTTAGC
+
CCCCCGG<,CFEGGGGGFGGGGGGFGGGGF<<D@FFFGFGGGGFFGGGGCEGGGGGGEDGG9DFFGGGGGC<EFGDGGGGGGGGGGFGGGGGGGGGGGE>C+@FEFGGGGGGFFFGGGGGGGGGGGGGD+AAFFGGGGGGGGGF8FGGGGGFG,>@D=ECFGGFGGA;,8+EFGD@19+AECC?C7*<CGG>5::,B+E,+=DFF7C>DGGG6FGGF(?D@5>;,5()(2369FF9F)CFE<:2**.6DF<6(./3C:>B1,<(2A>900(42CB)3749(-,(4())(:(C(().6E<44
@M04650:207:000000000-C238N:1:1101:6957:12859 2:N:0:19
GGACTACACGGGTTTCTAATCCTGTTTGCTACCCATGCTTTCGAGCCTCAGCGTCAGTTGATGCCCAGTAGGCCGCCTTCGCCACTGGTGTTCCTCCCGATATCTACGCATTCCACCGCTACACCGGGAATTCCGCCTACCTCTACATCACTCAAGAGTGCCAGTTTTGAGTGCACGCTATGGGTTGAGCCCATAGAGTTCACACCCAACTTGACACCCCCCCTGCGCTCCCTTTACACCCAGTAATTCCGTCCCACGCTTGCCACCTACGTGTTACCGCGGCTGCTGGCACGTAGTTAGC
+
CCCCCGGGGGGGGGGGGGGFGFGGGGGGGGGGGGGGGGGGGGGGGGGGGDFGGGGGGGGGFGFGGGGFGGFGGGGGGGGGGGGGGGGFGGGGGGGGGGGFGGGGFGG7FGGGGFGGGEGGGGGGGGGGGGG:FGCE>E6FGGGFGGGGGEGDGGFCEFGGGGGFFGGGFGDEDFDGGCCEEACDFGC8CGC9@C8=F+@@DFGA>DGFFG4FF7*BA9CC(161=F@D@GBFFGFFF4CGD?B>C7><DFF30)*5C79?0:C27CB?(:<24@:AF>?>9>6B06:?(:<GF0<(4+--6
@M04650:207:000000000-C238N:1:1101:3968:12913 2:N:0:19
GGACTACCGGGGTATCTAATCCTGTTTGCTACCCATGCTTTCGTGCATGAGCGTCAGTACAGGTCCAGGGGGCTGCCTTCGCCATCGGTGTTCCTTTGCATATCTACGCATTTCACTGCTACACGCAAAATTCCACCCCCCTCTACCGTACTCAAGCATTGCAGTCACCAATGCAGTTCCCAGGTTAAGCCCGGGGATTTCACATCGGTCTTACAACACCGCCTGCGCACGCTTTACGCCCAGTAATTCCGATTAACGCTCGCACCCTACGAATTACCGCGGCTGCTGGCACGTAGTTAGC
+
CCCCCGGGGGGGGGGGGGGGGGGGGGGGGGGGFFFGFGFGFFFFGGFFGFGGGGGDGCGGGGGGGGGGGGEGGGGGGGCGGGGGGGGGGGGGGGGFGGGFGG9DDFFGGGG@FGGGGGGGGGGG7FF7CEFGGGGFECCEGGDFEEGGGGGFGG8DFFGG?ACCCCGGF?FGGG,7@=FF9FFGGCFGCGGFE?>ED*?FGFFFF4CE>GGGFGGGFFGDBGFFFF@EBGFF0EF)*4ACEB2:F>>AC?7?FF5<FF0(33<(9C3<(41((*,6AC<9999((().(*,<<B:<FG)).
@M04650:207:000000000-C238N:1:1101:27604:12923 2:N:0:19
GGACTACACGGGTTTCTAATCCTGTTTGCTACCCATGCTTTCGAGCCTCAGCGTCAGTTGATGCCCAGTAGGCCGCCTTCGCCACTGGTGTTCCTCCCGATATCTACGCATTCCACCGCTACACCGGGAATTCCGCCTACCTCTACATCACTCAAGAGTGCCAGTTTTGAGTGCACGCTATGGGTTGAGCCCATAGATTTCACACCCAACTTGACACCCCGCCTGCGCTCCCTTTACACCCAGTAATTCCGGGCAACGCTTGCCACCTACGTTTTACCGCGGCTGCTGGCACGTCGTTAGC
+
CCCCCGGGGGGGGGGGGGGGGGGGGGGGGGGGGGGGGGGGGGGGGGGGGGGGGGGGGGGF<FFGGGGGGGGFGGGGGGGGGGGGGFGCGGGGGGGGGGC,>FGGGGGGGGGGGGGGGGGGGGGGG>GGEEGGGGGGEGGGGGGFGGGGGGGFGGGDFGGGGFGGGGAC8@CE7FEGCDE8CDDFGGCC9DFCFF6C8CGGFFFFA>DF9DFGFCF8A>EDB3;6;FFEBGFFFFF9F5<FF(35**66DF:0()9<FFF?F6FFGFF:?B?:?GF<CF(79(4>6(:7?G?G01(-(A(46
@M04650:207:000000000-C238N:1:1101:21217:12931 2:N:0:19
GGACTACTAGGGTTTCTAATCCTGTTTGCTACCCATGCTTTCGAGCCTCAGCGTCAGTTGATGCCCAGTAGGCCGCCTTCGCCACTGGTGTTCCTCCCGATATCTACGCATTCCACCGCTACACCGGGAATTCCGCCTGCCTCTCCATCACTCAAGAACGCCAGTTTTGAACGCACGCTATGGGTTGAGCCCATAGATTTCACGTCCAACTTGGCATCCCGCCTGCGCTCCCTTTACACCCAGTAATTCCGGACAACGCTTGCCCCCTACGTTTTACCGCGGCTGCTGGCTCGTAGTTAGC
+
CCCCCGGGGGGGGGGGGGGGGGGGGGGGGGGGGGGGGGGGGGGEGGGGGGGGGGGGGGGGFGGGGGGGGGGGGGGGGGGGGGGGGGGGGGGGGGGGGGGGGGGGGGGGGGGGGGGGGGGGGGGGGGGGGGGGGGGGECDGGGGFGGGGGGGFGGGGGFGGGGGGGFGGFGGFGG8CEDGEEFFFFGGGGGFFEGFGGFFDGFGFFGC>EGGGEFGGFEFG@CB??F>F;G9?FGFEF?FFGFFFGGBFGFF0(7DFG0>B<:C8*;906BF<:F?9FG?B029BFFFF(=(247:(4C:45
@M04650:207:000000000-C238N:1:1101:15411:12944 2:N:0:19
GGACTACTCGGGTTTCTAATCCTGTTTGCTCCCCACGCTTTCGAGCCTCAGTGTCAGTTACAGGCCAGAGAGCCGCTTTCGCCACCGGTGTTCCTCCATATATCTACGCATTTCACCGCTACACATGGAATTCCACTCTCCTCTCCTGCACTCAAGTCTACCAGTTTCCAATGCATACAATGGTTGAGCCACTGCCTTTTACACCAGACTTAATAAACCACCTGCGCTCGCTTTACGCCCAATAAATCCGGACAACGCTCGGGACCTACGTATTACCGCGGCTGCTGGCACGTAGTTAGCC
+
CCCC<FGFGGGGGGGGGGGGGGGGGGGGGGGGGGGGGGGEGFEGGGGGGGGGGGGGGGGGGGGGGGGGGGGGGGGGGGGGGGGGGGGGGGGGGGGGGGGGGGGGGGGGGGGGGGGGGGDDGGGGFGGGGFFGFGGGFCDFGGGFGGGGGGGFFFFGGGGGGGFGFGGGGGGGGDFGGGFGFG?DA>DFFFFGFC6?6DGGGFGFFCD5CGGGFGGGFECFDGFEBBB@@GFDFFFEB@GGG0@;DCC);>A<FFF@DFFF99CBGGF>BFFF>CBFF/44(199:7)0:7)*.28849:)5
@M04650:207:000000000-C238N:1:1101:18858:12999 2:N:0:19
GGACTACAGGGGTTTCTAATCCTGTTTGCTCCCCACGCTTTCGAGCCTCAGTGTCAGTTACAGGCCAGAGAGCCGCTTTCGCCACCGGTGTTCCTCCATATATCTACGCATTTCACCGCTACACATGGAATTCCACTCTCCTCTCCTGCACTCAAGTCTCCCAGTTTCCAATGCATACAATGGTTGAGCCACTGCCTTTTACACCAGACTTAATACACCACCTGCGCTCGCTTTACGCCCAATAAATCCGGACAACGCTCGGGACCTACGTATTACCCCGGCTGCTGGCCCCTAGTTTGCC
+
CCCCCGGC8FDGGGGGGGGGGGGGGGAF9FEGGGGGGGGGGGG8CFFGGGGFGGGGGGGGGG,EGGEF86,BFEGG+BFGGGECFFFG>CFFG?,EFB9FGGGGGGDFGGEGGGGGGGGGGGGGF,5AFGGGGGFGG8,A@FFFGGGGGGG58@EG,73,@FGGFGFFDG99DFF,=+,@AFGFGGC6E8@CC,<?FCFG7C;9FCCA59<:5+=+3::C597>B/-*6/5(:CA=56CE718)C16?;)8;0:<@D>7?F()(>E0),4472<)-<*4,33;>08:0<*(*-34<60-4<
@M04650:207:000000000-C238N:1:1101:17224:13045 2:N:0:19
GGACTACTGGGGTTTCTAATCCTGTTTGCTACCCATGCTTTCGAGCCTCAGCGTCAGTTGATGCCCAGTAGGCCGCCTTCGCCACTGGTGTTCCTCCCGATATCTACGCATTCCACCGCTACACCGGGAATTCCGCCTACCTCTACATCACTCAAGAGTGCCAGTTTTGAGTGCACGCTATGGGTTGAGCCCATAGATTTCACACCCAACTTGACACCCCGCCTGCGCTCCCTTTACACCCAGTAATTCCGGACAACGCTTGCCACCTACGTCTTACCGCGGCTGCTGGCACGTAGTTAGC
+
CCCCCGGGGGGGGGGGGGGGGGGGGGGGGGGGGGGGGGGGGGGFGGGGGGGGGGGGGGGGGGFGGGGGGGGGFGGGGGGGDGGGGGGGGFGGGGGGGGGGGGGGGGGGGGGGCFGGGGGGGGGGGGGGGGGGGGGGDGGGGGGFGGF=FFGFGGGG9EFGGGGGGGGC>ECEFGAEGDCCCAFFGGGGGGGGGG??CGGGGFGFFGGF=CFGE7DFF=GGFGFD1ABF@G9=@?FEF<EFG@DEG>A:FFF>F>GFG>BF?:7:7C??7004(;1<FC8>066>0(,.8EFGF8::BGBA<
@M04650:207:000000000-C238N:1:1101:22680:13083 2:N:0:19
GGACTACCCGGGTTTCTAATCCTGTTTGCTACCCATGCTTTCGAGCCTCAGCGTCAGTTGATGCCCAGTAGGCCGCCTTCGCCACTGGTGTTCCTCCCGATATCTACGCATTCCACCGCTACACCGGGAATTCCGCCTACCTCTACATCACTCAAGAGTGCCAGTTTTGAGTGCACGCTATGGGTTGAGCCCATAGATTTCACACCCAACTTGACACCCCGCCTGCGCTCCCTTTACACCCAGTAATTCCGGACAACGCTTGCCACCTACGTTTTACCGCGGCTGCTGGCACGTAGTTAGC
+
CCCCCGGGGGGGGGGGGGGGGGGGGGGGGGGGGGGGGGGGGGGGGGGGGGGGGGGGGGGGGGGGFGGGGGGGGGGGEGGGGGGGGGGGGGGGGGGGGGGDEGGGGGGGGGGGFGGGGGGGGGGGGGGGDGGGGGGGGGGGGGGFGGGGGGGFGGG?FGGGGGGGDGGGGGGGGGGFGGGGGGGGGGGGGGGGGGGGGGG?@AFFF7CF>GGGFGGGFFGGFGFFFF@F>GBFFGA>FCCCGDFFGFFBCFFF(<DBGF9B6<GBGFFFFF?:<G?BEF:B6>>;BBDF?C?FF0?:0A)66
@M04650:207:000000000-C238N:1:1101:14608:13131 2:N:0:19
GGACTACCGGGGTTTCTAATCCTGTTTGCTCCCCACACTTTCGAGCCTCAGCGTCAGTTAATGTCCAGCAGGCCGCCTTCGCCACTGGTGTTCCTCCCGATATCTACGCATTCCACCGCTACACCGGGAATTCCGCCTGCCTCTCCATCACTCAAGAACGCCAGTTTTGAACGCACGCTATGGGTTGAGCCCATAGATTTCACGTCCAACTTGGCATCCCGCCTGCGCTCCCTTTACACCCAGTAATTCCGGACAACGCTTGCCACCTACGTTTTACCCCGGCTGCTGGCACGTAGTTCGC
+
<@CCCGGGGGGGGGGGGFGGGGGDGGGGGGGGGGGGGGGGGGG?@FGGGCEGGGGDGGGG<FGGGGGGGGGGGGGDGGGGGGGDGGCFGGGGGGGFFCG,FFEGGGGFGGGGGGGGG7CGGGGGGGGGGGGGGGGEDEFGG?DDFGC9>DFFGCBDF6:8EF9+FADA8CCBDGGGGG>ECFFGGD5?CGGGFCFGGCAEF6CFA3C>>DGGE46*;=GGDDF?1A9>9D424FFFF<FGGF??7DAFGF@0:>5(9>F:84F?:C::,3:<:EBAFC(,(-((,-2)5::C?0:32C9(4
@M04650:207:000000000-C238N:1:1101:22337:13157 2:N:0:19
GGACTACACGGGTTTCTAATCCTGTTTGCTCCCCATACTTTCGAGCCTCAGCGTCAGTTGATGCCCAGTAGGCCGCCTTCGCCACTGGTGTTCCTCCCGATATCTACGCATTCCACCGCTACACCGGGAATTCCGCCTACCTCTACATCACTCAAGAACGCCAGTTTTGAACGCAGTCTATGGGTTGAGCCCATAGTTTTCACATTCAACTTGGCATTCCGCCTGCGCTCCCTTTACACCCAGTAATTCCGGACAACGCTTGCCACCTACGTTTTACCGCGGCTGCTGGCACGTAGTTAGC
+
CCCCCGGGGGGGGGGGGGGGGGGGGGGGGGGGGGGGGGGGGGGGGGGGGGGGGGGGGGGGGGGGGGGGGGGGGGGGGGGGGGGGGGGFGGGGGGGGGGGGGGGGGGGGGGGGGDGGGGGGGGGGGGGGEGGGGGGDGGGGGGGFGGGGFFFFGGGGEFGGGGGGFGGFEGDCGGGGEGGGFFGGG:CEFFGGFFGGGGAGGFGFFGGFEGGGFGGGFFGGFG@FFFFFFGBFDGFFFC@EE38;C7?EGFF>6BD2C>FFFBGBCGF?F?FF<FFFGG69BFFFFFFFFG??:B?34F>>:
@M04650:207:000000000-C238N:1:1101:24866:13160 2:N:0:19
GGACTACACGGGTTTCTAATCCTGTTTGCTCCCCACGCTTTCGAGCCTCAGCGTCAATTACAGACCAGAGAGTCGCCTTCGCCACTGGTGTTCCTCCATATATCTACGCATTTCACCGCTACACTAGGAATTCCCCTCTCCCCTCCTGCACTCTAGATTCCCCGTTTGGAATGCAGCACCCAGGTTAAGCCCGGGTATTTCACATCCCACTTAAGAATCCGCCTACGCTCCCTTTACGCCCAGTCAATCCGGCCAACGCTCGCCACCTACGTATTACCGCGGCTGCTGGCACGTAGTTAGC
+
B<@CCGG,,B:FGGGFGCGGGG<<FGGGGGGGGG?F:CGGGGG8,6@FFFG8FGGGGG96CEFEFGGG?<<,6,+@,BCFGGG:BAFGGGGGGFGFFFDFG5>EEC?FGEEGGGFGGGGC7C9E,4FBBFGGGG,<1+6FFFGDCG,A8DEFG9>8,@==8,,6FEEB+@,8=F8E?+@DC+@DGF9ECEDF9CE7?FGGGFG@:DC;7CGGEG+D@69F2C@DFF@>(?,4=EF9@8GGGF14*2/);FB;0.9<G?FF13C;3C22(,(.2@?BGF(49>B1(8:20E3C:4<1,:546
@M04650:207:000000000-C238N:1:1101:14909:13189 2:N:0:19
GGACTACTAGGGTTTCTAATCCTGTTTGCTACCCATGCTTTCGAGCCTCAGCGTCAGTTGATGCCCAGTAGGCCGCCTTCGCCACTGGTGTTCCTCCCGATATCTACGCATTCCACCGCTACACCGGGAATTCCGCCTACCTCTACATCACTCAAGAGTGCCAGTTTTGAGTGCACGCTATGGGTTGAGCCCATAGATTTCACACCCAACTTGACACCCCGCCTGCGCTCCCTTTACACCCAGTAATTCCGGACAACGCTTGCCACCTACGTTTTACCGCGGCTGCTGGCACGTAGTTAGC
+
CCCCCGGFGGGGGGGGGGGGGGGGGGGGFFGGGGGGGGGGGGGGGGGGGGGGGGGGGGGGGGGGGGGGFGGGGGGGGGGGGGDGDGGGGGGGGGGGGGGGGGGFGGGFGGGGGFGGGGGGGGGGGGGGGGGGGGG7EGEGGGGFGGGFFFGFFGGFGGGGGGGGGGGGGGFGGFFGGGEGGGFGGGGGFDFCFGGGG7@CCACF4C4?B4CGCDDGF=GGFG=@?FBE9G0=DCFCC?ECG;(6CDFCFFF>6DG?DB>?<3C0:6:0?B0(2:<AG>8(49>(4().7EBF:44::FFF<
@M04650:207:000000000-C238N:1:1101:27633:13206 2:N:0:19
GGACTACTGGGGTTTCTAATCCTGTTTGCTCCCCACGCTTTCGAGCCTCAGTGTCAGTTACAGGCCAGAGAGCCGCTTTCGCCACCGGTGTTCCTCCATATATCTACGCATTTCACCGCTACACATGGAATTCCACTCTCCTCTCCTGCACTCAAGTCTACCAGTTTCCAATGCATACACTGGTTGAGCCACTGCCTTTTACATCAGACTAAAGAAACCACCTGCGCTCCCTTTACGCCCCATAAATCCGGACAACGCATGGGACCTACGTATTACAGCGGCGCCTGGCCCGTAGTTAGCC
+
C9CCCDGG@FFEGGGGFGGGGFFGGGGGGGG?FGGDGGBCDDEDEDEGG8FF,FGCFFGG9F,@CFEGFGGEFGGGGCDG:@FEGF7@FGEGFEDFG?C9FGFGFEGFGG7BFFGE9FEGGE=A:FGGC9FF=FFG88AA@8,<?EFFGGGF8E,=FDG;DFEGFFFD,6,C?FGGADC8=>@,C+@CCF?CGG6?F7:@FFFFF>F*59*98*+7A885<C):=429))(0.=+155E7*(,:D+)7*=)693*481((/(1,9C?).14)6CA<+*,((3((-81((*-*(-(4)0-).
@M04650:207:000000000-C238N:1:1101:23966:13211 2:N:0:19
GGACTACCGGGGTTTCTAATCCTGTTTGCTACCCATGCTTTCGAGCCTCAGCGTCAGTTGATGCCCAGTAGGCCGCCTTCGCCACTGGTGTTCCTCCCGATATCTACGCATTCCACCGCTACACCGGGAATTCCGCCTACCTCTACATCACTCAAGAGTGCCAGTTTTGAGTGCACGCTATGGGTTGAGCCCATAGATTTCACACCCAACTTGACACCCCGCCTGCGCTCCCTTTACACCCAGTAATTCCGGACAACGCTTGCCACCTACGTTTTACCGCGGCTGCTGGCACGTAGTTAGC
+
B<<CCDGGEGGGGGGGGGGGGGGGGGGGGGGGGGGGGGGGGGGGGGGGGEEGGGGGGGGGGGGGGGGGGGGGFGGGGGGGGGGGGGGFGGGGGGGGGEGGGDEGGGGGGGGGGGGGGGGGGGGGGGGGDGFGGGGGGDGGGGGFFGFGGGGFGGCFCFGDFGGFGGGGGDFGGGGGFGEE9F>CFGE?FGGGGGG?DFFGGFGFFGGFDGGGFFFDFFEG0DBFFA@B6D>FFGF3FAGGC:<?G7<9FF@01BDBGB>FF05:7E<:,:?F:FBAG706(,4;2:>:(:(<?F((-+)).
@M04650:207:000000000-C238N:1:1101:27008:13243 2:N:0:19
GGACTACCGGGGTATCTAATCCTGTTTGCTACCCATGCTTTCGTGCTTCAGTGTCAGTTATAACTTAGTAAGCTGCCTTCGCAATCGGAGTTCTGCGTGATATCTATGCATTTCACCGCTACACCACGCATTCCGCCTACTTCAACTATACTCAAGTAAACCAGTTTCAACGGCAATTTTATCGTTGAGCGACAAACTTTCACCGCTGACTTAATCTACAACCTACGCACCCTTTAAACCCAATAAATCCGGATAACGCTCGCATCCTCCGTATTACCGCGGCTGCTGGCACGGAGTTAGC
+
CCCCCGGGGGGGGGGGGGGGGGGGGGGGGGGGGGGGGGGGGGGGGGGGGGGGGGGGGGGGGGGGGGGGGGGGGGGGGGGGGGGGGGDFGGGGGGGGGGGGGGGGGGGGGGGGGGGGGEGGGFGGGGFCFGGGGGGGGGGGGGGFGGGGGGGFGGGGGGGGGGGFFFFGGGGGGGGGGGGGGGGGGGGGGGGGGGEFGGGGGF9AADGFFGGFCFDFFCGGFF9=EF?FFGFF=CFFFEGGG<?FGG39CFEFFFGFG@BFF1DFD88>2?;??8><EG?F9B>>BFF??GFGFB098C<>6
@M04650:207:000000000-C238N:1:1101:9498:13267 2:N:0:19
GGACTACTGGGGTTTCTAATCCTGTTTGCTACCCATGCTTTCGAGCCTCAGCGTCAGTTGATGCCCAGTAGGCCGCCTTCGCCACTGGTGTTCCTCCCGTTATCTACCCTTTCACCCGCACCACGGGGATTTCGGCCAACCCTAACATCACTCAAGAGTGCCATTTTTGAGTGCCCGCTTTGGGTTGGCCCCTTAGATTTACTTCCAAACTTGGAGTCCGTCCTCGCCTCCTTTACATCCTGGGATTTCCGGACAAGGTTTGCAACCTACGTTTTCTCGCTGTGCTTGGCCCTAGTTTGCC
+
CCCCCGGGGGGDFG@EFGG9@CFGGGGGFGGGGGGGFFFGGGE@FCGGCGGGEC@FGCFFFGFGEEGGFGGGCFCCFGEFGEGGGGGGGGGGFBFA8,79,,,9>@,49,:C<,,C,++6+7,B+@F8C+AEF,@CC+,8++,*,,,,,38+3=,,,,3,@,,,:DF,+8+82,,,4+4+133>C:**,6D7*1,4+52>++,++2+4./:+80**;8,*(2-(.).2,135>7+.+)25,)(,*2/):3>(,)1(*(,).(*)*+(.47(.8*()+*(((,,,))))(+.*((,.:F<)-
@M04650:207:000000000-C238N:1:1101:4828:13275 2:N:0:19
GGACTACTCGGGTTTCTAATCCTGTTTGCTCTCCATACTTTCGAGCCTCAGCGTCAGTTAATGCCCAGTAGGCCGCCTTCGATAATGATGTGCCGCACGATATCATCGCATTACAACGCCACACCGGGAATTCCGCTTATCGCTACATACCTCAAGAGTGCCAGTATTGAGTGCTCGCTATGGTTTGAGCCTAAAGAGATATCACCAAACATCACACCCTGTCTGTGCACGCTTTACACCCACTAATTCCGGACCACTCTTCATAACTTCGTTTTTCCGCGGCGGTTGGCACGTAGTTTTC
+
-8A<6,6,,;,6CF@EG<,F,,;6C,FE9,6,C,,6C@F<9C6,,6+;4,6C:88,6C,6,6,,6;,CFF,5,,4++,,49,,B6A,,6A<,,,+8++@F,BE=,,,,B44,,,95,4++@84+@C@BF+,,4,,++63,6++5=+E,,,8+6@,,8,@,,,2,:,3,@DE3+,,7++4C>,@3E7*A*,6,42@,+4,,5+?9BG*;);*4)4*:6(4*7*858+9+**/6;GF<+)>4=((/*;)<:+)((:)4*((6))*)0+5)))(,4C:0<*,(-(-4((,,(+)+4,.4(2)))
@M04650:207:000000000-C238N:1:1101:6467:13289 2:N:0:19
GGACTACAAGGGTTTCTAATCCTGTTTGCTCCCCATACTTTCGAGCCTCAGCGTCAGTTGATGCCCAGTAGGCCGCCTTCGCCACTGGTGTTCCTCCCGATATCTACGCATTCCACCGCTACACCGGGAATTCCGCCTACCTCTACATCACTCAAGAGTGCCAGTTTTGAATGCACGCTATGGGTTGAGCCCATAGATTTCACACCCAACTTGACACCCCGCCTGCGCTCCCTTTACACCCAGTACTTCCGGACAACGCTTGCCACCTACGTTTTACCGCTGCTGCTGGCACGTAGTTAGC
+
CC@CCFGGFGGGGGGGGGGGGGGGGGGGGGGGGGGGGGGDGGDFGGGGGGGGGGGGGGGGFGFGGGGGGGGGGGGGGGGGFGGGGGGFGDGGGGGGG7FGGCEGGGGGGGGGFGGGGGGGGGGGFDGGGGGGGGGGGGGGGFGF8EFEFFGFGFFCG?DEDGGGGGGG88EGGGG4;DGEGGFGGGGFFFGGFGEGGGGGGFGFFGGFFGGGF>CFF>GGFGFFDF9>099;@GFC=CGGG0:;C75CGFFB?F)2C>BF<<GFCG??07??(CB2CF?B((,87<:>BG(9(41(4@>49
@M04650:207:000000000-C238N:1:1101:10319:13296 2:N:0:19
GGACTACCCGGGTTTCTAATCCTGTTTGCTCCCCACGCTTTCGCGCCTCAGCGTCAGTGATGGTCCAGTTGGCCGCCTTCGCCACCGGTGTTCTTGCGAATATCTACGAATTTCACCTCTACACTCGCAGTTCCACCAACCTCTACCACACTCAAGCGTCCCAGTATCGAAGGCAATTCTGTGGTTGAGCCACAGGCTTTCACCCCCAACTTAAAACGCCGCCTACGCGCCCTTTACGCCCAGTGATTCCGAGCAACGCTATCCCCCTTCGTATTACCGCGGCTGCTGGCACGAAGTTAGC
+
CCCCCGGGGGGGGGGGGGGGGGGGGGGGGGGGGGGGGGGGGGGGGGGGGGGGGGGGGGGGGGGGGGGGGGGGGGGGGGGGGGGGGGGGGGGGGGGGGCCGGGFGGGGCEEGGGGGGGGGGGGGGGGCFGGGGGGFGGGGGGGGFEEGGGFGFGGDGGGGGGGGGGGGGGGGGGGGGGGGGGGGFGGGGGGGGGGFGGGGGGFGFFGGEDGGFBGFGF@GGFG6;0)6>@GF6>CF4BBGGD0::CGFFGFF:7>DFG0381(74CFBF(8681C:BGG:>FFFF>BFFFGFF?F0:2C:<6
@M04650:207:000000000-C238N:1:1101:4679:13331 2:N:0:19
GGACTACCAGGGTATCTAATCCTGTTTGCTCCCCACGCTTTCGAGCCTCAGTGTCAGTTACAGGCCAGAGAGCCGCTTTCGCCACCGGTGTTCCTCCATATATCTACGCATTTCACCGCTACACATGGAATTCCACTCTCCTCTCCTGCACTCAAGTCTACCCGTTTCCAATGCATACAATGGTTGAGCCACTGCCTTTTACACCAGACTTAGTAAACCACCTGCGCTCGCTTTACGCCCAATAAATCCGGACACCGCTCGGGACCTACGTATTACCGCGGCTGCTGGCACGTATTTAGCC
+
CCCCCFGGGGGGGGGGGGGGGGGGGGGGGGGFGGGCGGGGGGGFGGGGGGGGGGFGFFFEGGGGGGGFCEFGGGGGGCDEGGGGGGGGGGGGAFAFGFGGGGDFFFGGGG:FGGGFGGGG@FFGGGGFGFCGGGGGG,@FGGGFGGGGCFDFFE@ED=C;AB,@3DFGEGA;=8@ECFFFEFFG9F?EFF7AFCFGG?@FGAFFFCF>CFFG*?<CCE8FDGBE=>A45D@D(4+9?@GGG(,);>?EF:8?9BC051:((,7(9;:)5:(4:3).372-(41((,4::*.A6().6+.).
@M04650:207:000000000-C238N:1:1101:25080:13362 2:N:0:19
GGACTACCGGGGTATCTAATCCTGTTTGCTCCCCACGCTTTCGAGCCTCAGTGTCAGTTACAGGCCAGAGAGCCGCTTTCGCCACCGGTGTTCCTCCATATATCTACGCATTTCACCGCTACACATGGAATTCCACTCTCCTCTCCTGCACTCAAGTCTACCAGTTTCCAATGCACACAATGGTTGAGCCACTGCCTTTTACATCAGACTTAAGAAACCACCTGCGCTCGCTTTACGCCCAATAAATCCGGACAACGCTTGGGACCTACGTATTACCGCGGCTGCTGCCCCGTAGTTAGCC
+
CCCCCGGGGGGGGGGGGGGGGGGGGGGGGGGGGGGGGGGGGGGGGGGGGGGGGGGGGGGGGGFGGGGGGGGGGGGGGGGGGGGGGGGGGGGGGGGGGFGGGGGGGFGGGGGGGGGGGGDDGGFGGGGGGGGGGGGGFEGGGGFFGGGGGCGFGDGFFECGGGGGGGGGGG;FGGCD8D>E7FGGGG?FGGFFFGDFCGGGFBEFFFCACGC7EFGGFBDCFGB=B4226DB@DGFFE@EGG(83FGE);=DDFDGFDFFF?651CGB>???<<F2><*-4(27;<>F)4*(:,2666+645
@M04650:207:000000000-C238N:1:1101:25681:13367 2:N:0:19
GGACTACCCGGGTTTCTAATCCTGTTTGCTCCCCACGCTTTCGCGCTTTAGCGTCAGTATTTGTCCAGTGAGCTGGCTTCCCCATCGGCATTCCTACAAATATCTACGAATTTCACCTCTACACTTGTAGTTCCGCCCACCTCTCCAATACTCTAGTCTAACAGTTTCCAACGCAATACGGAGTTGAGCCCCGCAGTTTAACATCAGACTTTTTAAACCACCTAGACGCGCTTTACGCCCAATAAATCCGGATAACGCTCGGGGCATACGTATTACCGCGGCTGCTGGCACGTAGTTAGCC
+
CCCCCGGGGGGGGGGGGGGGGGGGGGGGGGGGGGGGGGGGGGGGGGGGDFGGGGGGGGEFFGGGGGGGGGGGGGGEGGGGFGGGGFGGCBFGGGGGGGGGGGGGGGGGEGGGGGGGGGGGGGGGGCEAF<FGGGGGE6EGGGGFGGGGEFGFGFGGDDCEFGGFGGGGGGGFGGGGGGGGGFGGGGGGFGGGGGGE;CGC+8>CF7CFE4FGFFGFFEEC=4@EFA@?@DF9?GFF)(=FE@@@GG5<DA>??DF2*7((32)1D8(,54<46E>AG*(-4>936????642.48:A+4<8
@M04650:207:000000000-C238N:1:1101:5472:13402 2:N:0:19
GGACTACCGGGGTATCTAATCCTGTTTGCTCCCCACGCTTTCGAGCCTCAGCGTCAGTTACAGACCAGAGAGCCGCCTTCGCCACTGGTGTTCCTCCATATATCTACGCATTTCACCGCTACACATGGAATTCCACTCTCCTCTTCTGCACTCAAGTTTCCCAGTTTCCAATGACCCTCCCCGGTTGAGCCGGGGACTTTCACATCAGACTTAAGAAACCGCCTGCGCTCGCTTTACGCCCAAGAAATCCGGACAACGCTTGCCACCTACTTATTACCGCGGCTGCTGGCACGTAGTTAGC
+
CCCCCGGFEGGEG>FGGGGGAFGGGGGGGGGGGGGGCEGGGGGFGDGGGFGGGGGGGGGFGGCGFFDFGFFFGGGGGGGGGEFGGEFGCGFFEGAFG?<FGG;FFGGGGGGEGGGGFG6=>B@FGGGDFGFGGGCCFGGGGGGFEGFGGGGFGFGCFCBFGGGE>DFCDE9BD9FDGCF>>73BFC5@CGGDGDGGGGGC>BFFCFGABGGF*=C++:FG@GF@DF>:6DF0(=F9A<GGG?1(9C?FFFF0?B)4<091(33>CG:23().6E2>GG1(4(499?>?7E:F?3(23E266
@M04650:207:000000000-C238N:1:1101:24391:13413 2:N:0:19
GGACTACACGGGTATCTAATCCTGTTTGCTCCCCATACTTTCGAGCCTCAGCGTCAGTTAATGCCCAGTAGGCCGCCTTCGCCACTGGTGTTCCTCCGAATATCTACGAATTTCACCTCTACACTCGGAATTCCACTCACCTCTACCATACTCAAGACTTCCAGTATCAAAGGCAGTTCCGGGGTTGAGCCCCGGGATTTCACCCCTGACTTAAAAGTCCGCCTACGTGCGCTTTACGCCCAGTAAATCCGAACAACGCTAGCCCCCTTCGTATTACCGCGGCTGCTGGCACGTAGTTAGC
+
CCCCCGGGGGGGGGGGGGGGGGGGGGGGGGGGGGGGGGGGGGGGGGGGGGGGGGGGGFGGGGGGGGGGGGGGGGGGGGGGGGGGGGGGGGGGGGGGGGGGGGGGGGGGGGGGGGGGGGGGGGGGGGGGGGGGGGGGGGGGGGGFGGGGGGGFGGGGGGGGGGGGGGGGGGGGGGGGGGGGGGGGGGGGCGGGGGGGGGGGGFGFFGGFFGGGFFGGFEGFFGFD=FFF8GFFFGFFFFGGGFFFGGFFGFFBFFGFG01<09D:FGFFFFB?FGF>FGFFF6>9(4?DFGBGF?F14F426
@M04650:207:000000000-C238N:1:1101:22661:13423 2:N:0:19
GGACTACTCGGGTTTCTAATCCTGTTTGCTACCCATGCTTTCGAGCCTCAGCGTCAGTTGATGCCCAGTAGGCCGCCTTCGCCACTGGTGTTCCTCCCGATATCTACGCATTTCACCGCTACACCGGGAATTCCGCCTACCTCTACATCACTCAAGCGTGCCAGTTTCGAGTGCACGCCATGGGTTGAGCCCAGAGATTTCCCACCCAACTTGACACCCCGCCTGCGCTCCCTTTACACCCAGTAATTCCGGACAACGCTTGCCCCCTACGTTTTACCGCGGCTGCTGGCACGTAGTTCGC
+
CCCCCGGGEGGGGGGGGGGGGGFGGGGGGGCGGGG8FGGFFGG,CFGGGGGGGGGGGGCD9CF9EFEFEE@FGGCFGGGGGGGGGGGGGGGGGGGGGEEGGGGGGFGGGGGGFGGGGGCDCGGGGGGGGGGGGC8:=BCFGGGF9F,9F,DFGCFG,=3>CFCFGBF,6:E@0@A9?75+4FFGFGGGFGGG,,1;>FFCG+>A994)-:6;@8?+;(:C>C6;;F::(:1=@FF9A?GGG?BBG>64>BFB:>D:FB>F?BG:*A>>0<64.C?2<F<6(9>;26>D0C3E0::(4@2,6
@M04650:207:000000000-C238N:1:1101:29147:13473 2:N:0:19
GGACTACTGGGGTTTCTAATCCTGTTTGCTCCCCACGCTTTCGAGCCTCAGTGTCAGTTACAGGCCAGAGAGCCGCTTTCGCCACCGGTGTTCCTCCATATATCTACGCATTTCACCGCTACACATGGAATTCCACTCTCCTCTCCTGCACTCAAGTCTACCAGTTTCCAATGCATACAATGGTTGAGCCACTGCCTTTTACACCAGACTTAATAAACCACCTGCGCTCGCTTTACGCCCAATAAATCCGGACAACGCTCGGGACCTACGTATTACCGCGGCTGCTGGCACGTAGTTAGCC
+
CCCCCGGGGGGGGGGGGGGGGGGGGGGGGGGGGGGGGGGGGGGFFGGGGGGGGGGGGGGGGGGGGGGGGEGGGGGGGDGFGEGGGGGGGGGGGGGGGGGGGGGGGFGGGGGGGFGGGGGGGGGGFGGFFFGGFGGGGGGGGGGFCGGGGGGFGGGGGGG9EFGGCFGGFGGGGGGGFFGEGGGFGG8DFG7EFGGGGGGGGFGFFGGFFG@GEGGGFEC?BGBBFA>A2DFD=E=CF?EGG0=37CEF6>)3;FG6C;@;;979GG??BFFBFAAF<*-(3(4>0?>(4:5A8723:0655
@M04650:207:000000000-C238N:1:1101:3348:13484 2:N:0:19
GGACTACTGGGGTTTCTAATCCTGTTTGCTCCCCACGCTTTCGAGCCTCAGTGTCAGTTACAGGCCAGAGAGCCGCTTTCGCCTCCGGTGTTCCTCCATATATCTACGCAATTCACCGCTACACATGGAATTCCACTCTCCTCTCCTGCACTCAAGTCTCCCAGGTTCCAATGCACACAATGGTGGAGCCACTGCCTGTTCCATCAGACTTAAGAAACCACCTGCGCTCGCTTGACGCCCAATAAATCCGGACAACGCTTGGGACCTACGAATTACCGCGGATGCTGGCACGTAGTTAGCC
+
CCCCCFGGGCFGFGG,CFFGFGGFEFFFGGG,DCFFGE,B,,BFGGGGFCGDF<<E9,,C@FFCF@FFGGGGFGGGGGGGGG@CFGGGFF?FFGDGGGGGCGGGCGGG+@+8CFF9EF+=ECE<FEFFE<C8AFGFCEFGGFG7EFCEEFG?FEDF9,>EFGGG+@=DD@D9A8EGFGGGGGGG,+@FF7>,44EFC;F9+?DFFGCFEC+28CDGFF,9);>5B4AB2C>D2*/7A0*1<783CC)<0=87:FD15;1(-(C:5*8),((..844:<(-4(99(.<?:*)2413-.3693
@M04650:207:000000000-C238N:1:1101:16153:13538 2:N:0:19
GGACTACTCGGGTATCTAATCCTGTTTGCTCCCCACGCTTTCGCGCCTCAGCGTCAGTTATGGTCCAGAAAGCCGCCTTCGCCACTGGTGTTCCTCCCGATCTCTACGCATTTCACCGCTACACCGGGAATTCCGCTTTCCTCTCCCACACTCAAGCCCATCAGTTTCCAAAGCAATTCCCACCTTGAAAGCGGGACTTCCACTCCAGACTTAATAGGCCGCCTACGCGCCCTTTACGCCCACTCATTCCGCACAACGCTTGCCCCCTACGTCTTACCGCTGCTGCTGGCACGTACTTCGC
+
<CCCCFGCFGGGGDCGG9FGGGGGFFFGFGGGGGGGGGGDGGGGDGGGDEFGGGGDGGGAGGGFFCFEDEFFGGDGGGCGGGG7FGAFCFGGGGGGGGGGE7>EGCFGGGGGGGGGGC8DEGGGGCEG7FFGFGGGGCCFGCFFF8DFGGGFGGCD9DFE?F6FCFGFFGCCDC37F:,ECBFGEFC9,3=CECDGGGFFG6FAAFDFEG;:C+:7C)9<9G6<0ADA,<>29GF27(;CE:(45*6)??6(4:7(5(73:0346;9>?:<1,284<*((-79?:>?F(/:F(2.((<)--
@M04650:207:000000000-C238N:1:1101:16557:13556 2:N:0:19
GGACTACTGGGGTTTCTAATCCTGTTTGCTCCCCACACTTTCGAGCCTCAGCGTCAGTTAATGTCCAGCAGGCCGCCTTCGCCACTGGTGTTCCTCCCGATATCTACGCATTCCACCGCTACACCGGGAATTCCGCCTGCCTCTCCATCACTCAAGAACGCCAGTTTTGAACGCACGCTATGGGTTGAGCCCATAGATTTCACGTCCAACTTGGCATCCCGCCTGCGCTCCCTTTACACCCAGTAATTCCGGACAACGCTTGCCACCTACGTTTTACCGCGGCTGCTGGCACGTAGGTATC
+
CCCCCGGGDGGGGGGGGGGGGGGGGGGGGGGGGGGGGGGGGGG8FGGGGGGGGGGGGGGGCFGGGGGGFGDCEEGGEGGGGGGGGGGGFGGGGGGGGGGGGGGGGGGGGGGGGGGGGGGGDGGGGGGGGGGGGGGEECDGGFGFGGGGGGGFGGGGGGGGGGEGGGGGGGGGGE*@EC:??:>FGGGGGGGGF???CDFGGFGFAGDE>F4>67676=FG;C9DFA,0.C;<;FFFFBGEGF::*::<F??>05C6F>FFF<GFGGFFF7348EFFGGF;BFF9;BBF:EBG::0((<)).
@M04650:207:000000000-C238N:1:1101:16430:13559 2:N:0:19
GGACTACTGGGGTTTCTAATCCTGTTTGCTCCCCACGCTTTCGAGCCTCAGTGTCAGTTACAGGCCAGAGAGCCGCTTTCGCCACCGGTGTTCCTCCATATATCTACGCATTTCACCGCTACACATGGAATTCCACTCTCCTCTCCTGCACTCAAGTCTACCAGTTTCCAATGCATACAATGGTTGAGCCACTGCCTTTTACACCAGACTTAATAAACCACCTGCGCTCGCTTTACGCCCAATAAATCCGGACAACGCTCGGGACCTACGTATTACCGCGGCTGCTGGCACGTAGTTAGCC
+
CCCCCGGGGGGGGGGGGGGGGGGGGGGGGGGGGGGGGGGGGGGGGGGGGGGGGGGGGGGGGFFGGGGGGGFGGGGGGGGGGGGGGGGGGGGGGGGGGFGGGGGGGGGGGGGGGFGCGGGGGGGGCFGGFFFGGGGGCFGFGGGFGGGGDFFFFGGGGGGGGGGGC;EGFGGGGGGGGGGFGGCFGGGGGCFGGGGGGFDGGF98AFG5=FCDEF7@@@DCFDDE@BAB2:@?F5B=DFGGG?8ECC35CD5@B>C?D>03;0C13CB)86?B2<26294,(-(732:>?67:(4:6)3645
@M04650:207:000000000-C238N:1:1101:12646:13585 2:N:0:19
GGACTACAAGGGTTTCTAATCCTGTTTGCTCCCCACGCTTTCGAGCCTCAGTGTCAGTTACAGGCCAGAGAGCCGCTTTCGCCACCGGTGTTCCTCCATATATCTACGCATTTCACCGCTACACATGGAATTCCACTCTCCTCTCCTGCACTCAAGTCTACCAGTTTCCAATGCATACAATGGTTGAGCCACTGCCTTTTACACCAGACTTAATAAACCACCTGCGCTCGCTTTACGCCCAATAAATCCGGACAACGCTCGGGACCTACGTATTACCGCGGCTGCGGGCCCGTAGTTAGCC
+
CCCCCGGGGGGGGGGGGGGGGGGGGGFGGGGGGGGGGGGGGGGGGGGGGGGEGGGGGGGGGGGGGGGGGGGGGGGG:FGGGGFEGGGG=FBCFGGAFGFGGGFGGGGGGGGGGGGGGGGCEGGGGF@EFFGGGGFGFFGGFFGFG@FGGGGFGGGGFGGGG<EFFGGGF=EEFGG8D?FFAFGGG>?DDEGG,ACFF7FGDAFFFGG5=DCC5CGCFEGGFC@@)?2*:C>>(?FF;=GGG@F3::?C0:37(81()(63@059D53),3.)6<6)C536(7;0((--(*-71414>+.).
@M04650:207:000000000-C238N:1:1101:15562:13620 2:N:0:19
GGACTACTAGGGTATCTAATCCTGTTTGCTCCCCACGCTTTCGAGCCTCAGTGTCAGTTACAGGCCAGAGAGCCGCTTTCGCCTCCGGTGTTCCTCCATATATCTACGCATTTCACCGCTACACATGGAATTCCACTCTCCTCTCCTGCACTCAAGTCTCCCAGTTTCCAATGCACACAATGGTTGAGCCACTGCCTTTTACATCAGACTTAAGAAACCACCTGCGCTCGCTTTACGCCCAATAAATCCGGACAACGCTTGGGACCTACGTATTACCGCGGCTGCTGGCACGTAGTTAGCC
+
CCCC,CEEGGGGGGGGGGCGFGGGGGFGGGGGGGGGGGEFGGGGGDGGGGGGGGGGGGGGGGGGGGGGGGGGGGGGCGGGGGGDGGGGGGGGFGGGGGGGGGGGGGGFGGGGGGGGGGGGGGGGGGGGGGFGGGGDEGFGFCFFGGGGGGGFGGGFFGGGFGGGGGGFGGGGGGGGGGGDGGGGGGF8DFGG?CFG6CFGGFGFFGGFEF7:>FFFA):D598<=DFBAC@2@*BCA@G77(3=D7?5*55;BFG<36;(,6<2CG0,,4,))3663*((31((,)4(27<C?<6350)67
@M04650:207:000000000-C238N:1:1101:23388:13638 2:N:0:19
GGACTACAAGGGTTTCTAATCCTGTTTGCTCCCCACGCTTTCGAGCCTCAGTGTCAGTTACAGGCCAGAGAGCCGCTTTCGCCTCCGGTGTTCCTCCATATATCTACGCATTTCACCGCTACACATGGAATTCCACTCTCCTCTCCTGCACTCAAGTCTCCCAGTTTCCAATGCACACAATGGTTGAGCCACTGCCTTTTACATCCGACTTAAGAAACCACCTGCGCTCGCTTTACGCCCAATAAATCCGGACAACGCTTGGGACCTACGTATTACCGCGGCTGCTGGCACGTAGTTAGCC
+
@CCCCGGFCGGGGGGGGGGGGGGGGGGGGGGGGGGGGGGGGGGGGGGGGGGGGGGGFGGGGGDCDBEFF8FFGGGGCGGGGGEGCFGGGGGGGGFEAEGGGAEGGGGGDGGGGGGGGGEDGGGF9EEFGGGGGGGG8?EF@DFFCGGGDDGFGGGGGG,3@FCDFGGGFG;BDGCE8FC+67>EG+D?CEFFC6<FGGGF;F,?C**3:CCFE77B*:C*59@=:?B4>5>@FG+/85CFC@@@GGE5D>DFFF4<79?:(3*4>E?D?27))<4AF592139BF?)5<*476?6<<<)68
@M04650:207:000000000-C238N:1:1101:20141:13650 2:N:0:19
GGACTACACGGGTTTCTAATCCTGTTTGCTCCCCACGCTTTCGAGCCTCAGTGTCAGTTACAGGCCAGAGAGCCGCTTTCGCCACCGGTGTTCCTCCATATATCTACGCATTTCACCGCTACACATGGAATTCCACTCTCCTCTCCTGCACTCAAGTCTACCAGTTTCCAATGCATACAATGGTTGAGCCACTGCCTTTTACACCAGACTTAATAAACCACCTACGCTCGCTTTACGCCCAATAAATCCGGACAACGCTCGGGACCTACGTATTACCGCGGCTGCTGGCACGTAGTTAGCC
+
CCCCCGGGGGGGGGGGGGGGGGGGGGGGGGGGGGGGGGGGGGGGGGGGGGGGGGGGGGGGGGAFGGGGGGGGGGGGGGGGGGGGGGGGGGGGGGGGGGGGGGGGGGGGGGGGGGGGG7EGGGGGGGGGGGGGGGGGGGGGGGGFGGGGGGGFGGGGGGGFGGFGEFGGGGGGGGGFAFG8EC,EFCBEGFGGGGGGGGGGGFGFFC*9>G9C=FGFACCCB4=BFFFBFGFFFGFCFDCFFD@;GGFEFBE1>FFFGFFFFFGFGGFDBF<5AF9A<*((39>9<BF:6*45:7<64<)65
@M04650:207:000000000-C238N:1:1101:7773:13652 2:N:0:19
GGACTACCCGGGTTTCTAATCCTGTTTGCTCCCCACGCTTTCGAGCCTCAGTGTCAGTTACAGGCCAGAGAGCCGCTTTCGCCACCGGTGTTCCTCCATATATCTACGCATTTCACCGCTACACATGGAATTCCACTCTCCTCTCCTGCACTCAAGTCTACCAGTTTCCAATGCATACAATGGTTTAGCCACTGCCTTTTACACCAGACTTAATAAACCACCTACGCTCGCTTTACGCCCAATAAATCCGGACAACGCTCTGGACCTACGTATTACCGCTGCTGCTGGCACGTAGTTAGCC
+
CCCCCGGGGGGGGGCGFGGGGGGGGG,CD9FG?FGGGGGGGGGGGGGFGCDGGGGFFGGGGGGGGFGGFEFGGFEEGGGGGDGF:EFGFGGFCGEFC<?EFAA9@E?DGFGCFGGCEFDDGGGFECD@FGGGGG,<38=EEFFFGGGC,,@FF8DFGADFEF8DFAAECFFGFGEE=FGCAGFDF,DF78CFECECGGGGFFGF>5C6CFGCAGGGFF6C4*5=:955)89=95+8)2@FGFF3:C57*00325C?D;?;(526C638>B?2)82)</4(-()58?)21*572(,(.0)64
@M04650:207:000000000-C238N:1:1101:18419:13665 2:N:0:19
GGACTACCGGGGTATCTAATTCTGTTTGCTCCCCACGCTTTCGAGCCTCAGTGTCAGTTACAGGCCAGAGAGCCGCTTTCGCCATCGGTGTTCCTCCATATATCTACGCATTTCACAGCTACACATGGAATTCCATTCTCCTCTCCTGCACTCAAGTCTACCAGTTTCCAATGCATTCTATGATTGAGCTCCTACCTTTTATACCAGACTTACTAAACCACCTTCGCTCGCTTTATGCTCAACAAATCCGGTCATTGCTCGGTACCTACTTATTACCGCGGCTGCGTAACTGTATTTTGCC
+
@B-BCFGF@CCEGGC,CCFG,CFCFGGGFGD8DCFD@7FFGA,CC,7AFF@EFFF9CFE@,FAC7@,DF,C,,B+@CFGEC:78,9,?F:F,,CEE8,C,EG,ADA5,44CFFGGG,,,6>E9F9FAEF,,9,9;,=>;54?,5@,@,,68<,=EEEFGF,5@=F,=,DDCDF:E=,6,677,CE9,,@,6,6,,4;C,3<+@C9++;=C=+*552;8,00<@)0*)3/;2--:+*16,,@.(8**0**:)(,.+)19?)((*,8;?)4)))15)7>2(((,(,---((*)06)).<0-))
@M04650:207:000000000-C238N:1:1101:9815:13678 2:N:0:19
GGACTACCGGGGTTTCTAATCCCATTCGCTCCCCTAGCTTTCGTCTCTCAGTGTCAGTGTCGGCCCAGCAGAGTGCTTTCGCCGTTGGTGTTCTTTCCGATCTCTACGCATTTCACCGCTCCACCGGAAATTCCCTCTGCCCCTACCGTACTCCAGCTTGGTAGTTTCCACCGCCTGTCCAGGGTTGAGCCCTGGGATTTGACGGCGAACTTAAAAAGCCACCTACAGACGCTTTACGCCCAATCATTCCGGATAACGCTTGCATCCTCTGTCTTACCGCGGCTGCTTGCACCAAGTTTAC
+
CCCCCGGGGGGGGGGGGGGGGGGGGGGGGGGGGGGGGGGGGGGGGGGGGGGGGGGGCFFGGGGGGGGGGGGGGGGGGGGGGGGGGGGGGGGGGGGGGGGDECFGGAFGGGGGGGGGGCEGGGGGGGGGGGGGGGGGGGGGGGGFGGGGGGGFGGGFGEEGGGGGFGGGGGGGGGGC?CFFGFFGAFGCFGGGGGFFCDEFFFGDDDGFFGGFFGGGA@GF15;DEF8ACG90:EFA=<EGGB:?F4<6*6?905*4>20421C):9:<A60<BDD2FF:>1;B61:0)):2A(((.)<)).
@M04650:207:000000000-C238N:1:1101:16017:13694 2:N:0:19
GGACTACGGGGTTTCTAATCCTGTTTGCTCCCCACGCTTTCGCACCTGAGCGTCAGTCTTCGTCCAGGGGGCCGCCTTCGCCACCGGTATTCCTCCAGATCTCTACGCATTTCACCGCTACACCTGGAATTCTACCCCCCTCTACGAGACTCAAGCTTGCCAGTTTCAAATGCAGTTCCCAGGTTGAGCCCGGGGATTTCACATCTGACTTAACAAACCGCCTGCGTGCGCTTTACGCCCAGTAATTCCGATTAACGCTTGCACCCTCCGTATTACCGCGGCTGCTGGCACGGAGTTAGCC
+
CCCCCGGGGGGGGGGGGGGGGGGGGGGGGGGGGGGGGGGGGGEGGGGGGGGGGGGGGGGGGGGGGGGECFGGGGGDGGGGGCGGGGDGGGGGGGGGGGAFFGFGGGGGFDGGGGGGGGGCGFGEGGGFGGGGGGGGGGGGGGGFGGGGEGGFGB@EGFGGGGGCFGGGGGGGFGGGFFGGGG5EFGFGGFGGGGG7D;@FCFGFFFCFFDGC9FFGFFGDBDFF?F?@?GFFFGFFE0CE54:4>FABF@B?BFFBG>4:B?=<DEB?:>?1<@ABA57(4129???0(*)*-44:B+6<0
@M04650:207:000000000-C238N:1:1101:9265:13713 2:N:0:19
GGACTACCCGGGTATCTAATCCTGTTTGCTACCCACGCTTTCGCGCTTTAGCGTCAGTATCTGTCCAGTAGGCTGGCTTCCCCATCGGCATTCCTACAAATATCTACGAATTTCACCTCTACACTTGTAGTTCCGCCTACCTCTCCAGTACTCTAGTTTAGCAGTTTCCAACGCAATACGGGGTTGAGCCCCGCATTTTCACATCAGACTTACTAAACCGCCTAGACGCGCTTTACGCCCAATAAATCCGGATAACGCTTGCGACATACGTATTACCGCGGCTGCTGGCACGTATTTAGCC
+
CCCCCGGGGGGGGGGGGGGGGGGGGGGGGGGGGGGGGGGGGGGGGGGGGGGGGGGGGFGGGGGGGGGGGGGGGGGGGGGGGGGGGGGGGGGGGGGGGGGGGGGGGGGGGGGGGGGGGGGGGGGGGGGGGGGGGGDGGGGGGFFFGGFGGGGFGGGGGGGGGGGAFGGGGGGGDGGGGGGFGGGGEFGGGGGGGGGEDFGGGFGFFGGFEGFFEGGGFECGBGFFFFFEBDBF?GAE30BFG0=;DCAAC:7(2>FFGBF003C9CC6<BBD2<3:A<*34>FBBFF?::C<A??<4:+6<:
@M04650:207:000000000-C238N:1:1101:17359:13750 2:N:0:19
GGACTACTAGGGTATCTAATCCTGTTTGCTCCCCACGCTTTCGAGCCTCAGTGTCAGTTACAGGCCAGAGAGCCGCTTTCGCCTCCGGTGTTCCTCCATATATCTACGCATTTCACCGCTACACATGGAATTCCACTCTCCTCTCCTGCACTCAAGTCTCCCAGTTTCCAATGCATACAATGGTTGAGCCACTGCCTTTTACATCAGACTTAAGAAACCACCTGCGCTCGCTTTACGCCCAATAAATCCGGACAACGCTCGGGACCTACGTATTACCCCGGCTGCTTGCCCGTAGTTAGCC
+
CCCCCGGGGGGGGGGGGGGGGGGGGGGGGGGGGGGGGGGGGGGGGGGGGGGGGGGGGGGGGGGGGGGGGFFGGGCG:FGGGGGGGGGGGGGGGGGGFDGGGGGGGGGGGGGGGGGGG@EDGGGGCFGGGGGGGGGGGGFGGGGFGGFGGGGFGGGGEDFFGGGGGGGGFGGGGGGGGF8DFGCDGEFGGG8EGCCFGGGGGF;=CFFFEFGCEDG>CBCF>>CEDDB9@;:@FFB>B@EGCDBEGGE<45:;(=C@<B(/69C0CE:,414)5C><9*,((,730)),(+.2-4(44<4>>
@M04650:207:000000000-C238N:1:1101:26519:13754 2:N:0:19
GGACTACTAGGGTATCTAATCCTGTTTGCTCCCCACGCTTTCGAGCCTCAGTGTCAGTTACAGGCCAGAGAGCCGCTTTCGCCACCGGTGTTCCTCCATATATCTACGCATTTCACCGCTACACTAGGAATTCCACTCTCCCCTCCTGCACTCTAGATTCCCAGTTTGGAATGCAGCACCCAGGTTGAGCCCGGGTATTTCACATCCCACTTAAAAATCCGCCTACGCTCCCTTTACGCCCAGTAATTCCGGACAACGCTTGCCACCTACGTTTTACCGCGGCTGCTGGCACGTAGTTAGC
+
CCCCCGGGGGGGGGGGGGGGGGGGGGGGGGGGGGGGGGGGGGGGGGGGGGGGGGGGGGGGGGGGGGGGGGGGGGGG7FGGGGGGGGGGGGGGGFGGGGGGGGGGGGGFFGGGGGGGGGGDEGGGGGGGGGGGGGGGGGGGFGGFGGGGGGGFGGGGFGGGGGGGGGGG8DFGGGFCFFGG>FGGGGGGGGGGGGD7CCGGGFFFF5CFFGGFFGGGFDGGFC9==FDFDGFDFCF463EEF?DEGGC7@FFF;DG(9(4:B2C?GGFBB?B34;:4E:8>;6>F0?::?GFG?BF<BGFF:
@M04650:207:000000000-C238N:1:1101:20685:13762 2:N:0:19
GGACTACCCGGGTTTCTAATCCTGTTTGCTCCCCACGCTTTCGAGCCTCAGTGTCAGTTACAGGCCAGAGAGCCGCTTTCGCCACCGGTGTTCCTCCATATATCTACGCATTTCACCGCTACACATGGAATTCCACTCTCCTCTCCTGCACTCAAGTCTACCAGTTTCCAATGCATACAATGGTTGAGCCACTGCCTTTTACACCAGACTTAATAAACCACCTGCGCTCGCTTTACGCCCAATAAATCCGGACAACGCTCGGGACCTACGTATTACCGCGGCTGCTGGCACGTAGTTAGCC
+
CCCCCGGGGGGGGGGGGGGGGGGGGGGGGGGGGGGGGGGGGGGGGGGGGGGGGGGGGGGGGGGGGGGGGGGGGGGGGGGGGGGGGGGGGGGGGGGGGGGGGGGGGGGGGGGGGGGGGGGGDFFGGGGGGGGGGGGGGFDCGGGFGGGFGGGFGGGGGGGGGGGFAFGGGGGGFGGGGGG9EFGGG7D?FF7EGGGGGGGGGFGFFGGFDGCFEGGGFFFFFGFFFFAE=52@DFCCDFGGG(5);FFFGADFFFGDG>??>B9>GG<?B??2AF:AGG69(46>FFB2:055:?:<<06<?
@M04650:207:000000000-C238N:1:1101:5211:13777 2:N:0:19
GGACTACTAGGGTTTCTAATCCTGTTTGCTCCCCACACTTTCGAGCCTCAGTGTCAGTTACAGGCCAGAGAGCCGCTTTCGCCTCCGGTGTTCCTCCATATATCTACGCATTTCACCGCTACACATGGAATTCCACTCTCCTCTCCTGCACTCAAGTCTACCAGTTTCCAATGCATACAATGGTTGAGCCACTGCCTTTTACACCAGACTTAATAAACCACCTGCGCTCGCTTTACGCCCAATAAATCCGGACAACGCTCGGTACCTACGTCTTACCGCGTCTGCTGGCCCGTAGTTTGCC
+
CCCCCGGGGGGGGGGGGGGGGGGGFGFGGGGFGGGFGGGGGGGGGGGGGFGGGGGGFGGGGGFGGGGGGFGCFFGGG:FGGFG7FFGECEGGGGGGGDFCGGGAFFGGGGGGGFGFGC>6CGGG,?FEFFGGGGGGGGFGGFFBCEF8FGGF?EGGGGGGFADF,EEFCFFGFFAFGGG9EFCFAF8DGGGGGG?CF?FFFFFFC9+689;CEGCFFCEG9CC@BD>3>CA>D5B=?@EEGF7>*=?E<3)(.:1=8:0(.4/.>C<<741(416<F5;>3((,-4>((*(:9(-2)+.45
@M04650:207:000000000-C238N:1:1101:21617:13777 2:N:0:19
GGACTACTGGGGTATCTAATCCTGTTTGCTACCCATGCTTTCGAGCCTCAGCGTCAGTTGATGCCCAGTAGGCCGCCTTCGCCACTGGTGTTCCTCCCGATATCTACGCATTCCACCGCTACACCGGGAATTCCGCCTACCTCTACATCACTCAAGAGTGCCAGTTTTGAGTGCACGCTATGGGTTGAGCCCATAGATTTCACACCCAACTTGACACCCCGCCTGCGCTCCCTTTACACCCAGTAATTCCGGACAACGCTTGCCACCTACGTTTTACCGCGGCTGCTGGCACGTAGTTAGC
+
CCCCCGGGGDGGGGGGGGGGGDGGGGGGGGGGGGGGGGGGGGGGGGGGGGGGGGGGGGGGGGGGGGGGGGGGGGGGGGGGGGGGGGGGGGGGGGGGGGGGGGGGGGGGGGGGGGGGGGGGDGGFGDGGGGGGGGGGGGGGGGGFCGGGDGGFGGGGGGGGGFGGGGFFEGGGGGGGGGGGGGFFGEGFGGGGGGGGGGFGGFGFFDDFBGFCEGGGF=EGFGFFFFFFBGFFFGFFFFGGGFDFGGFFGFF9BDDFGFB:?BGF:CB<??2??GF<F7346(19(470:E1F?:0(,<26<
@M04650:207:000000000-C238N:1:1101:19359:13782 2:N:0:19
GGACTACTGGGGTTTCTAATCCTGTTTGCTCCCCACGCTTTCGAGCCTCAGTGTCAGTTACAGGCCAGAGAGCCGCTTTCGCCACCGGTGTTCCTCCATATATCTACGCATTTCACCGCTACACATGGAATTCCACTCTCCTCTCCTGCACTCAAGCCTACCAGTTTCCAATGCATACAATGGTTGAGCCACTGCCTTTTACACCAGACTTAATAAACCACCTGCGCTCCCTTTACGCCCAATAAATCCGGAAAACCCCTGGCACCTACGGATTACCCCGGCTGCCGGCCCGTAGTTTGCC
+
CCCCCGGG@FGGGBGGGGGGGGGGGGGGCFDGGGGGGGGGGGGGGGGGGGFCFGGGGGGGGFGGGGGG@,FFGFFG:FGGGGEGGGGGGGGGGGFGF,5EFGGGGGGGGGGGGGGGGDGGGGGGGCEBFGGGGGGGGGFGGGGFGG9@GEGFGGGG,+38@CGGFGGGFFDFDFGF,6,@A3DFGGFGG73152A,25CF9?;9*0398*?+:7CFF@DF2*:;)*:*()0(8=B88(CF*65);:55D>51();=*(,/(/*(2;(4:1((4A))A0((-7(41((-3*4/39<24+).4
@M04650:207:000000000-C238N:1:1101:2419:13785 2:N:0:19
GGACTACTCGGGTTTCTAATCCTGTTTGCTCCCCACGCTTTCGCACCTGAGCGTCAGGCTTTGTCCAGGGGGCCGCCTTCGCCACCGGTATTCCTCCAGATCTCTACGCATTTCACCGCTACACCTGGAATTCTACACACCTCTACAAGCCTCTAGCCTGCCAGTTTCGAATGCAGTTCCCAGGTTGAGCCCGGGGATTTCACATCCGACTTGACAGACCACCTGCGTGCGCGTTACGCCACGTAATTCCGATTAACGCTTGCACCCGCTATATTACCCCAGTTGCTGGCACGGAGTTAGC
+
CCCCCGGAFGGG6CCFFGGCFCAFEG<FCEFGGGGGGGEEGGG7CF@E:FFA:CGGE,,,CE<6FFDFF6:FE+CGGEGGFC:F?FGGCEFGG?D9BF8FG,EFGG<AFE+BF9EGGGECGGGFF,4B3B<DEAF?,,,@+=DFE;;,3,3;@8EF9EFG:<EGF,@CEGGCFE;77?EC9C:EGF6:CFG5E***):4<7=C8+**)(/8:);*763CC(/((()(.(/((-2)-)3?E5(-4<4:BG?)-()1)2,((((*.2A:(,((()364:*(,(-(.-)))4*(+((4,4*6<9
@M04650:207:000000000-C238N:1:1101:14642:13787 2:N:0:19
GGACTACAGGGGTATCTAATCCTGTTTGCTCCCCACGCTTTCGAGCCTCAGTGTCAGTTACAGGCCAGAGAGCCGCTTTCGCCACCGGTGTTCCTCCATATATCTACGCATTTCACCGCTACACATGGAATTCCACTCTCCTCTCCTGCACTCAAGTCTACCAGTTTCCAATGCATACAATGGTTGAGCCACTGCCTTTTACACCAGACTTAATAAACCACCTGCGCTCGCTTTACGCCCAATAAATCCGGACAACGCTCGGGACCTACGTATTACCGCGGCTGCTGGCACGTAGTTAGCC
+
CCCCCFGGGGGGGGGGGGGGGGGGGGGGGGGGGGGGGGGGGGGGGGGGGGGGGGGGGGGGGGGGGGGGGGGGGGGGGGGGGGGGGGGGGGEGCFCFFGGGGGGGGGGGGEGGGGGGGGGGGGGGFGFGGGGGGGGGGGGGCFGFGGGGGGGFGFFGGGGAFGGGFGGGGGGGGGGGGGGGGGGGGG?FGCFGGGGGGGFGGFGFFGGFFFGGFGGGFFGGFGFFFE=?AD>=BFFFF@GDG@FFGGE?FF>16B517027>F9;CE?>B6<2<FABC503606>:?B:?045:B?B<+69?
@M04650:207:000000000-C238N:1:1101:21705:13825 2:N:0:19
GGACTACTGGGGTTTCTAATCCTGTTTGCTCCCCACGCTTTCGAGCCTCAGTGTCAGTTACAGGCCAGAGAGCCGCTTTCGCCACCGGTGTTCCTCCATATATCTACGCATTTCACCGCTACACATGGAATTCCACTCTCCTCTCCTGCACTCAAGTCTACCAGTTTCCAATGCATACAATGGTTGAGCCACTGCCTTTTACACCAGACTTAATAAACCACCTGCGCTCGCTTTACGCCCAATAAATCCGGACAACGCTCGGGACCTACGTATTACCGCGGCTGCTGGCACGTAGTTAGCC
+
CCCCCGGGGGGGGGGGGGGGGGGGGGGGGGGGGGGGGGGGGGGGGGGGGGGGGGGGGGGGGGGGGGGGGGGGGGGGGGFGGGGGGGGGGGGEGGGGGFGGGGGGGGGGCEGGGGGFGGGGGGGGGGGGGGGGGGGGGGGGGGGFGGGGDGGFGGGGGGGGGGGGFGGGGGGGGGFFGGGGGGGGGGCFGGGGGGCGGFGGGFGFFGGFFGGGE@DFFEGGBGFFFBFAAG>FDGCEE=GDGDFFGGEEGAE;@EG09>007170CE?BB6(8>FF<<1(4,2;>02>:F=<E1<049F995
@M04650:207:000000000-C238N:1:1101:19476:13832 2:N:0:19
GGACTACAAGGGTTTCTAATCCTGTTTGCCCCCCACGCTTTCGAGCCTCAACGTCAGTTACAGTCCAGTAAGCCGCCTTCGCCACCGGTGTTCCTCCATATATCTACGCATTTCACCGCCACACATGGAATTCCACTCTCCTCTCCTGCACTCAAGTCTACCAGTTTCCAATGCATACAATGGTTGAGCCACTGCCTTGTACACCAGCCTTAATAAACCACCTGAGCTCGCGTTACGCCCACTAAATCCGGACAACCCTCGGGACCTACGTATTACCGCGTCTGGTGGCACCTCGTTCGCC
+
<@-A@CCFCFE7FEEFFFEF9@<<CCCE,,;FFEFGCEGGD9B8E7FF@ECF@9CCCCFEGCFFGDGGGGGEFG7@:FCFEFFDCB@=F@?:<FCFGFGCFF9FGGGFGGE:FGGGGG++8B8FEEFGFG,,,CEF;DGFFFFDFGGFF8DF?,@F3E,,@<,@,6D>;@,C+3=E,+<9<BC5,5>,@@C7E?CC7?,,5?@AA9C*/9*36C:+1*1?>DB)()0=6?9((*:3814*=?(/;C6768.3:>*.*(.(3:3->A15:(.3-3.4<*((((-((.(,(*)*((2--*(,4
@M04650:207:000000000-C238N:1:1101:12447:13843 2:N:0:19
GGACTACTGGGGTTTCTAATCCTGTTTGCTCCCCACGCTTTCGAGCCTCAGTGTCAGTTACAGGCCAGAGAGCCGCTTTCGCCTCCGGTGTTCCTCCATATATCTACGCATTTCACCGCTACACATGGAATTCCACTCTCCTCTCCTGCACTCAAGTCTCCCAGTTTCCAATGCACACAATGGTTGAGCCACTGCCTTTTACATCAGACTTAAGAAACCACCTGCGCTCGCTTTACGCCCAATAAATCCGGACAACGCTTGGGACCTACGTATTACCCCGGCTGCTGGCACGTAGTTAGCC
+
CCCCCGGGGGGGGGGGGGGGGGGGGGGGGGGGGGGGGGGGGGGGGGGGGGGGGGGGGGGGGGGGGGGFGGGGGGGGGGGGGGGGEGGGGGGGGGGGGGGGGGGGGGGGFGGGGGGGGGGGGGGGGGGGFFFGGEFGDFGGGGGFGGGG?GGFGGGGFGCEFGGGGGGGGGGGGGGGGGCFGGGGGGGGGFGGFEGGGCFFGFGFF7*589?+8CFGFFCC5DFE@DA/5/9(>*@CB=EGG;3;GGCCGBE;1>F;D><;0?FFG=12:??24E4<:*(-,22,-4???*)240((.+.65
@M04650:207:000000000-C238N:1:1101:14019:13875 2:N:0:19
GGACTACTCGGGTTTCTAATCCTGTTTGCTCCCCATACTTTCGAGCCTCAGCGTCAGTTGATGCCCAGTAGGCCGCCTTCGCCACTGGTGTTCCTCCCGATATCTACGCATTCCACCGCTACACCGGGAATTCCGCCTACCTCTACATCACTCAAGAGTGCCAGTTTTGAGTGCACGCTATGGGTTGAGCCCATAGATTTCACACCCAACTTGACACCCCGCCTGCGCTCCCTTTACACCCAGTAATTCCGGACAACGCTTGCCACCTACGTTTTACCGCGGCTGCTGGCACGTAGTTAGC
+
CCCCCGGGGGGGGGGGGGGGGGGGGGGGGGGGGGGGGGGGGGGGGGGGGGGGGGGGGGGGGGGGGGFFGGGGGGGGGGGGGGGGGGGGGGGGGGGGGGGGGGGGGFGGGGGGGGGGGGGGGGGGGGGGGGGGGGGGGGGGGGGFFGGGGGGFDDD?FFGGGGGGGGFEDC6EFG7FGGGGGGGGGGGGGGGGGFG6@CGGGFGFFG>FBGGGEGGGFDGDBD9?=51A>GBDFGFFF)?FGFDFFDFFGFFFF@C<G9B?0:F?DGFF::?:3F?>GGF>>69>0?08>G?F:<???G246
@M04650:207:000000000-C238N:1:1101:16057:13878 2:N:0:19
GGACTACAGGGGTATCTAATCCTGTTTGCTCCCCACGCTTTCGAGCCTCAGCGTCAGTTACAGGCCAGAGAGCCGCTTTCGCCACCGGTGTTCCTCCATATATCTACGCATTTCACCGCTACACATGGAATTCCACTCTCCTCTCCTGCACTCAAGTCTACCAGTTTCCAACGCATACAATGGTTGAGCCCCTGCCTTTTACACCAGACTTAATAAACCACCTGCGCTCGCGTTACGCCCAATAAATCCGGACAACGCTCGGGACCTACCTATTTCCGCGGCTGCTGGCCCGTAGTTTGCC
+
CCCCCGGG8FGGGGGGGGGGGGG<FFDFGGGGGGGGGGGGGGG,FEGG8FF,@FGGGFFGGFGDFGGGGCCFGGGG7BCEGGGGG=FGGFGGGFECFGGGGDGGGGGGGGGGGAE9FGGGGGCGCFFGG?FGDGFA,@,<EFF7FGEDF8EF8,@9FCD@EAFFCEFGGGF,+@6?EG6DFGGGGE6,4:+41A:A>FFGGF>*909*)*=+/5+:878?=4-(382:2)9(6E5;B@EGGF();+5)*8=<B;70)(-4,3),)/132()-.0))<14(43(4()).4*(*,-((.0).5
@M04650:207:000000000-C238N:1:1101:16984:13879 2:N:0:19
GGACTACAGGGGTTTCTAATCCTGTTTGCTCCCCACGCTTTCGAGCCTCAGTGTCAGTTACAGGCCAGAGAGCCGCTTTCGCCACCGGTGTTCCTCCATATATCTACGCATTTCACCGCTACACATGGAATTCCACTCTCCTCTCCTGCACTCAAGTCTACCAGTTTCCAATGCATACAATGGTTGAGCCACTGCCTTTTACACCAGACTTAATAAACCACCTTCGCTCGCTTTACGCCCAATAAATCCGGACAACGCTCGGGCCCTACGTATTACCGCGGCTGCTGGCCCGTAGTTTGCC
+
CCCCCGGFGGGGGGGGGGGGGGGGGGGGGGGGGEFGGGGGGGGGGGGGGGGGGGGGGGGGGFGGFGGGGGGGGGGGGGGGGGGGGGGCCCGGGGGGGFGGGGGGGGGGGGGGGGGGGGGGGGFGGGGGFFGGGGGGGGGGGGGFGGGGFGGFGGGFAFFCFGGGGGGG9=EGFFGGGGGGGGFFFGFGGG8F?CFGFGGGGF;AFCCFC?978CCG6>FGBD:):9>5)/>@DG64??CFGFF3FGF?<D:<FFGFCB(:9>D(9C:(.-3<<@>BG*24(469B?B:?*4742:1)3.6-
@M04650:207:000000000-C238N:1:1101:10162:13885 2:N:0:19
GGACTACTCGGGTTTCTAATCCTGTTTGCTACCCATGCTTTCGAGCCTCAGCGTCAGTTGATGCCCAGTAGGCCGCCTTCGCCACTGGTGTTCCTCCCGATATCTACGCATTCCACCGCTACACCGGGAATTCCGCCTACCTCTACATCACTCAAGAGTGCCAGTTTTGAGTGCACGCTATGGGTTGAGCCCATAGATTTCACACCCAACTTGACACCCCGCCTGCGCTCCCTTTACACCCAGTAATTCCGGACAACGCTTGCCACCTACGTTTTACCGCGGCTGCTGGCACGTAGTTAGC
+
CCCCCGGGGGGGFFGGGGGGGGGGGGGGGGGGGGGGFFGGGGGGGGGGGGFGGGGGGGGGGGGGGGGGGGGGGGGGGGGGGGGGGGGGFGGGGGGGGGGGGGGGGGGGGGGGGGGGGGGGGGGGGGGGGGGGGGFGGGGGGDGFGGGGFGGFFGGGCGGGGAFGGGCGGGGGGGFFGGGDGGGGGGEGGGGGGGFGGGGGGFGF4CGFFDGFEGGGFFC<@D@?DFFEFDFFF7AEFEGGG@D@GCA2?FFB6<34D;FF6?GFGFF((8?<:FB9CG42>9BFFFFF(/8F<?32<<4A<
@M04650:207:000000000-C238N:1:1101:3579:13931 2:N:0:19
GGACTACAAGGGTATCTAATCCTGTTTGCTACCCATACTTTCGAGCCTCAGCGTCAGTTACAGACCAGACAGCCGCCTTCGCCACTGGTGTTCTTCCATATATCTACGCATTTCACCGCTACACATGGAATTCCACTGTCCTCTTCTGCACTCAAGTTTCCCAGTTTCCGAGGCACTTCTTCGGTTGAGCCGAAGGCTTTCACAGCAGACTTAAAAAACCGCCTGCGCTCGCTTTACGCCCAATAATTCCGGACAACGCTTGCAACCTACGAATTACCGCGGCTGATGGCAGGTCGTGACC
+
CCCCCGG8,CFGGGGGGGGGGGGFFGGGGGFGGGGFEGGGGGGEEFGGGGGGGGGGCEEF@<<,FG,F@,EFF@FF7BFFFG@CFFGG,EFGGG,EEE,CFGCFGA?FDC@BFFFGFGGGDGGGD8FF8,EFGFG<,,,9EFDB8EFGGEGFCFGGA8E9;9=FDFDG983++8+6,=E:=,@=FEEF?FGEE+++;77D+=FC+7**);5:ADCGF=ED)8:@(;285C>>D5F76;GGG?;@;C).;+66()/85(4?B(*)*24.(58((;(-<C3>F;01(().20(*(()(-*(-)
@M04650:207:000000000-C238N:1:1101:7411:13940 2:N:0:19
GGACTACCCGGGTTTCTAATCCTGTTTGCTCCCCACACTTTCGAGCCTCAGCGTCAGTTAATGTCCAGCAGGCCGCCTTCGCCACTGGTGTTCCTCCCGATATCTACGCATTCCACCGCTACACCGGGAATTCCGCCTGCCTCTCCATCACTCAAGAACGCCAGTTTTGAACGCACGCTATGGGTTGAGCCCATAGATTTCACGTCCAACTTGGCATACCGCCTGCGGTCCCTTTACACCCAGTAATTCCGGACAACGCTTGCCACCTACGTTTTACCGCGGCTGCTGGCACGTAGTTAGC
+
CCCCCEFGGGGGCFGGGGGGGGGGGGGGGGGGGGGGGGGGGGGGGGGGGGGGGGGGGGGGGGGGGGGGGGGGCGGGGGGGGGGEGGGGGGGGGGGGGCGGGGGGGEFGGGGGCFDGGGEGGEGGGEGGCGGGGGGG6++AEGGFDF;8FGGFG=DFFGGGGGGGGGC,,>,@FCCD75*A*?8>FGGDGFGC:,A6:@FGC>FFFFDEAGGC9DC==)AC;GBF0;()/:3<2?@AFBEGGFFFG7<<G=@0?@C?G>>?::CBGG?BFF??F?64<*22021,(444:E(3::268F965
@M04650:207:000000000-C238N:1:1101:4355:13969 2:N:0:19
GGACTACAGGGGTTTCTAATCCTGTTTGCTCCCCACGCTTTCGAGCCTCAGTGTCAGTTACAGGCCAGAGAGCCGCTTTCGCCTCCGGTGTTCCTCCATATATCTACGCATTTCACCGCTACACATGGAATTCCACTCTCCTCTCCTGCACTCAAGTCTCCCAGTTTCCAATGCACACAATGGTTGAGCCACTGCCTGTTACATCAGACTTAAGAAACCACCTGCGCGCGCTTTACGCCCAATAAATCCGGACAACGCTTGGGACCTACGTATTACCGCGGCTGCGGGCACGTAGTTAGCC
+
C@C@CFGF<FGGGGGGGGGGGDGFGGFFGGGGGGGGGGGCFCGGEGG?EFGCFGDGGGGGGGGGGGGGCFGGGGGCE7<FEEEBFAFGFFEGGGGCEGFGGGFCF;AFCGFGGGGG,@8>EGGGGFGFFEE@=BE9=DFCFGG??BFFDFCDGCFG;DF;D,A8:E,@AEFE+@DFGGDFGFD@=@D@68B97@?,?27ECAFFFCGF@?+5>CFG6)D>)9=4)@>):<>>(:6):77CF78;>CC<CDF61DD6DB:B?<*,C887?F?)68)40*(-111,3(122*25.24()+-45
@M04650:207:000000000-C238N:1:1101:4138:13969 2:N:0:19
GGACTACTGGGGTTTCTAATCCTGTTTGCTCCCCACACTTTCGAGCCTCAGCGTCAGTTAATGTCCAGCAGGCCGCCTTCGCCACTGGTGTTCCTCCCGATATCTACGCATTCCACCGCTACACCGGGAATTCCGCCTGCCTCTCCATCACTCAAGAACGCCAGTTTTGAACGCACGCTATGGGTTGAGCCCATAGATTTCACGTCCAACTTGGCATCCCGCCTGCGCTCCCTTTACACCCAGTAATTCCGGACAACGCTTGCCACCTCCGTTTTACCGCGGCTGCTGGCACGTAGTTAGC
+
CCCCCGGGGGGGGGGGGGGGGGGGGGGGGGGGGGGGGGGGGGGGGGGGGGGGGGGGGGGGFGGGGGGGGGGGGGGGGGGGGGGGGGGGGGGGGGGGGDGGGGGGGGGGGGGGGGGGGGGGGGGGGGGGGGGGGGGGGDDGGGGFGGG8BGCFFGGGGGGGEEGGGGGDEGGGFGGDGG5CEGGGGGGGGGGGG6CC88FCCFFFFFDFFGGGEGGGF@FDD76(=F>DFDBFFG?D=AG6C<??FG>BGFFFFFG:CBF?<43(2C?:(.4?:F:BCF27>>>>0:2>FG??24:8:9)))
@M04650:207:000000000-C238N:1:1101:26147:13971 2:N:0:19
GGACTACAGGGGTTTCTAATCCTGTTTGCTCCCCACGCTTTCGAGCCTCAGTGTCAGTTACAGGCCAGAGAGCCGCTTTCGCCACCGGTGTTCCTCCATATATCTACGCATTTCACCGCTACACATGGAATTCCACTCTCCTCTCCTGCACTCAAGTCTACCAGTTTCCAATGCATACAATGGTTGAGCCACTGCCTTTTACACCAGACTTAATAAACCACCTGCGCTCGCTTTACGCCCAATAAATCCGGACAACGCTCGGGACCTACGTATTACCGCGGCTGCTGGCCCGTAGTTAGAC
+
CCCCCGGGGGGGGGGGGGGGGGGGGGGGGGGGGGGGGGGGGGGGGGGGGGGGGGGGGGGGGG@FFFCGGGFEFGGD@FDGCEGEGGGGGGGGGGGGGGGGGGGFGGGGDECGGGGGGDGGGGGGGGGGGGGGGGGDGCFFGGGFFGGGGGGFGGDGGGGGGGGGFGGGCF@EFGGGGGGGFG?BFGGGGGGGGGGGGGGGGFGFFCCA>9@DFGGGFEDGFGBEF>2/9C9@9F69B@EGG<F;FGC<4>=;9DC?D>6?>BG>GG0>?612-<<AF/3946>0:?F02*-*,,(44+.-5
@M04650:207:000000000-C238N:1:1101:10331:14000 2:N:0:19
GGACTACTGGGGTATCTAATCCTGTTTGCTCCCCACGCTTTCGAGCCTCAGTGTCAGTTACAGGCCAGAGAGCCGCTTTCGCCTCCGGTGTTCCTCCATATATCTACGCATTTCACCGCTACACATGGAATTCCACTCTCCTCTCCTGCACTCAAGTCTACCAGTTTCCAATGCATACAATGGTTGAGCCACTGCCTTTTACACCAGACTTAATAAACCACCTGCGCTCGCTTTACGCCCAATAAATCCGGACAACGCTCGGGACCTACGTATTACCGCGGCTGCTGGCAGGTAGTTAGCC
+
CCCCCGGGGGGGGGGGGGGGGGGGGGGGGGGGGGGGGGGGGGGGGGGGGGGGGGGGGCFGGGFGGGGGGGGGGGGGCGFGGGGGGGGGGGEGGGFGGGGGGGGGGGGCFGGGGGGGGE>DGFGFFDGGFFGGGGGGGGGEEFGFGGGGGGGFGGGGFFFGGGFF?FGFGGGGGFGGGGGFGGFGDECEEFGGGGGGGGAFGFGFAGGFFGFG=<FCFF6?>CBEFF>:4?>=DGF=?DGCG?@EFG??8>EFFFGFG90062719EF???:>A<.4+1(,,,((40:(-0(*.6>35<).5
@M04650:207:000000000-C238N:1:1101:23598:14010 2:N:0:19
GGACTACCCGGGTATCTAATCCTGTTTGCTCCCCACGCTTTCGAGCCTCAGTGTCAGTTACAGGCCAGAGAGCCGCTTTCGCCTCCGGTGTTCCTCCCGATATCTACGCATTCCACCGCTACACCGGGAATTCCGCCTACCTCTACATCACTCAAGAGTGCCAGTTTTGAGTGCACGCTATGGGTTGAGCCCATAGATTTCACACCCAACTTGACACCCCGCCTGCGCTCCCTTTACACCCAGTAATTCCGCACAACGCTTGCCACCTACGTTTTACCGCGGCTGCTGGCACGTAGTTAGC
+
CCCCCGGGFGGGGEGGGGGGGGGGGGGGGGGGGGGGGGGGGGGGGGGGGGGFFGGFGGGGGGGGGGGGGGGGGGGGCGGGGGGGGCGGGGGGGGGGGGGGGGGFGECEEGGG,EEGGGGGGGGGGGGG@FGGGGGGDEGGGGGFFGG8DGGFGGGGFGGGGGGGFGGG6EFFGGGGGGD8*>8FGGCFFGGGGGCGGGGGGFGFFG5?DGGGFCGGFFGGFG>DDFF:3D6=DGF)7<GFGFF?7*)6CFF(3<G<G6>F??37*CB?0??(2C0<CCBF9>>>;?D?(::C<:718AA<6
@M04650:207:000000000-C238N:1:1101:24002:14046 2:N:0:19
GGACTACTGGGGTTTCTAATCCTGTTTGCTCCCCACGCTTTCGAGCCTCAGTGTCAGTTACCGGCCAGAGAGCCGCTTTCGCCACCGGTGTTCCTCCATATATCTACGCATTTCACCGCTACACACGGAATTCCACTCTCCTCTCCTGCACTCAAGTCTACCAGTTTCCAATGCATACAATGGTTGAGCCACTGCCTTTTACACCAGACTTAATAAACCACCTGCGCTCGCTTTACGCCCAATAAATCCGGACAACGCTCGGGACCTACGTATTACCGCGCCTGCTGGCACGTACTTAGCC
+
CC6@@EFFCFFGG@BFFEFGGGGFFEGGGGCGGGGGGEGGG?C<87FFGFF@CEFGGCF,F,6@@FGG,CECC8@EFGFGGFGG7,@CGGGGGF=FFCEEFGGGGFGGGGGGCGGGGCED@ECGE+=FFGD@EGGCFF4EGFEFGGFD>DEFG,DFF=FFDDGG>DFDFGGGCD9FCFF35@DA=CEFGG7C1CFCC+@DCC;;;FGFFC=CC7=:868*7@B9:D9)9D@FD5;;:?@FED88GFEEGF>;15F?G66:BBG6DDB7(3:7<?56+/47((16:BB?FF<:,8(--+.45
@M04650:207:000000000-C238N:1:1101:5264:14072 2:N:0:19
GGACTACAGGGGTATCTAATCCTGTTTGCTCCCCACGCTTTCGAGCCTCAGTGTCAGTTACAGGCCAGAGAGCCGCTTTCGCCTCCGGTGTTCTTCCATATATCTACGCATTTCACCGCTACACATGGAATTCCACTCTCCTCTCCTGCACTCAAGTCTACCAGTTTCCAATGCATACACTGGTTGAGCCACTGCCTTTTACACCAGACTTAATAAACCACCTGCGCTCGCTTTACCGCCAATAAATCCGGACAACGGCTGGGACCTACCTATTACCTGCGGCTCTGGCCCGTAGTTTGGC
+
CCCCCGGGGGGDF,EFGGGGGGGDGG@FFG<,DFG:@:FFGGGEGGGEGGG@FFGGGG,<;FC,C@FFFFGGGGGG+4F,FFE7F,FGCFFGG,8FGGGFGGGGGGD=C@FG<BF9FFGGGGGGGGGGGFFGGGGGGGFC,D8+1@DFAFGFGC3=CE9F9DCEFEFGGGDFFFDFF??8=@FDFF882D,,,,5,2<EF+9,***455*=+:B+?+*:C5C4):3)/-2((0=1>*(44*2();F5)2)5/1)7(9(((((7<*C()(()))3-)+*),4(4,((.27*453((-:+)(5
@M04650:207:000000000-C238N:1:1101:25237:14086 2:N:0:19
GGACTAAGGGGTATCTAATCCTGTTTGCTCCCCACGCTTTCGAGCCTCAGTGTCAGTTACAGGCCAGAGAGCCGCTTTCGCCACCGGTGTTCCTCCATATATCTACGCATTTCACCGCTACACATGGAATTCCACTCTCCTCTCCTGCACTCAAGTCTAACAGTTTCCAATGCATACAATGGTTGAGCCACTGCCTTTTACACCATACTTAATAACCCACCTGCGCTCGCTTTACGCCCAATAAATCCGGACAACGCTCGGGACCTCCGTATTACCGCGGCCGCTGCCACGTAGTTAGCCC
+
CCCCCGGFGGGEEGGGGGGGGFG-EGDECCGGGCGGGEGGGCFF@FEBEFFEFEFFEFEFFGGFEGE,CFFFGGG7@F<FCFC:FDGF7BCBE9@FFGGGC<,,4,C@??FGGGFGCC+=B,=,:?EAB?F;F9D5@DGGDD8?FFC?=FGD8DC,C=>,75=EFG==FDCC+,@=EFC9FFGGDDFGGC@,9CFGGGGACAEF?:*3*<BF;9F**837=7<):9)/-C9BD9=5BBG:F;8)CCC(153195*,>0<B06D6D;).43(28+448C4(((-4>B(()332,28))3))(
@M04650:207:000000000-C238N:1:1101:26235:14102 2:N:0:19
GGACTACCGGGGTATCTAATCCTGTTTGCTCCCCACACTTTCGAGCCTCAGCGTCAGTTAATGTCCAGCAGGCCGCCTTCGCCACTGGTGTTCCTCCCGATATCTACGCATTCCACCGCTACACCGGGAATTCCGCCTACCTCTACATCACTCAAGAGTGCCAGTTTTGAGTGCACGCTATGGGTTGAGCCCATAGATTTCACACCCAACTTGACACCCCGCCTGCGCTCCCTTTACACCCAGTAATTCCGGACAACGCTTGCCACCTACGTTTTACCGCGGCTGCTGGCACGTAGTTAGC
+
CCCCCGGGGGGGGGGGGGGGGGGGGGGGGGGGGGGGGGGGGGGGGGGGGGGGGGGGGEGGCFGGGGGGGGGGGGGGGGGGGGGGGGGGGGGGGGGGGGGGGGGGGGGGGGGGGGGGGEGGGGGGGGGGGGGGGGGGGGDGGGGFGGGGGGGFGGGGGGGFFACFGGG96CFGGGGGGGGG5FEGGGE6EGGGGGGGGGGFGFGFFGDFFGGGFGCGF;EG>GFFFFFFFD@FFGFFF>FGG?<?GF>ACFF>FFGB<;>FF?G?>FB:?FF:?GFFGG?>>FFBFFFFFD?FFF0<?@).6
@M04650:207:000000000-C238N:1:1101:22034:14112 2:N:0:19
GGACTACACGGGTATCTAATCCTGTTTGCTCCCCACGCTTTCGAGCCTCAGTGTCAGTTACAGGCCAGAGAGCCGCCTTCGCCACCGGTGTTCCTCCATATATCTACGCATTTCACCGCTACACATGGAATTCCACTCACCTCTCCTGCACTCAAGTCTACCAGTTTCCAATGCATACAATGGTTGAGCCACTGCCCTTTACACTAGACTTAATAAACCACCTGCGCCCGCTTTACGCCCAATTAATCCGGACAACGCTCGGGACCTACGGTTTACCCTGTCCGCTTGCCCGTAGTTTGCC
+
C@ACCE@E,8FFF+<;FC<F,CCC@CE<6E@@,6E:@@FCFFG8CFEFG@F,CEFBDFEGGG,,:CFCE9<BFGGG+C@FFGGGG8FGC7FFGCFGG<CFFGGGGGGCFGFGFFGCGGGGGGGGG=FFGGFGGGCFF,,8EFFFGGF8CDGFG88E,@=D9F=DFFGGFG;,8FGCDDEC9,@>F783AC,@67F6+=:C:>,*+*2+85?:=9=C6=C44*0))*)*(2-2>5+*)-:F:(3);+.7;))/(8>0)6(4((/(9C7)3((((/.5F4)..))--((,(+.*((-46+)-7
@M04650:207:000000000-C238N:1:1101:19079:14119 2:N:0:19
GGACTACTCGGGTTTCTAATCCTGTTTGCTCCCCACGCTTTCGAGCCTCAGTGTCAGTTACAGGCCAGAGAGCCGCTTTCGCCACCGGTGTTCCTCCATATATCTACGCATTTCACCGCTACACATGGAATTCCACTCTCCTCTCCTGCACTCAAGTCTACCAGTTTCCAATGCATACAATGGTTGAGCCACTGCCTTTTACACCAGACTTAATAAACCACCTGCGCTCGCTTTACGCCCAATAAATCCGGACAACGCTCGGGACCTACGTATTACCGCGGCTGCTGGCACGTAGTTAGCC
+
CCCCCGGGGGGGGGGGGGGGGGGGGGGGGGGGGGGGGGGGGGGGGGGGGGGGGGGGGGGGGGGGGGGGGGGGGGGGGGGGGGGGGGGGGGGGGGGGGGGGGGGGGGGGGGGGGGGGGGGDGGGGCGGGGFGGGGGGGGGFGGGFGGGGGGGFG8FGGGGGGGGGFGFGGGGG?GGGGGGFG:FGGGCFGGGGGGGGGGGGGFGFFGGFFFCFEFGGFFFGFGFFFFFEFGFFFGFEF@1<F0@FGGCFGFA?FFGFG0((4376GG:8>?F?AFDAA739-49><:?2?C8C8:??A:4)5
@M04650:207:000000000-C238N:1:1101:26913:14146 2:N:0:19
GGACTACTCGGGTTTCTAATCCTGTTTGCTCCCCACGCTTTCGAGCCTCAGTGTCAGTTACAGGCCAGAGAGCCGCTTTCGCCACCGGTGTTCCTCCATATATCTACGCATTTCACCGCTACACATGGAATTCCACTCTCCTCTCCTGCACTCAAGTCTAACAGTTTCCAATGCATACAATGGTTGAGCCACTGCCTTTTACACCAGACTTAATAAACCACCTGCGCTCGCTTTACGCCCAATAAATCCGGACAACGCTCTGGACCTACGTATTTCCGCGGCTGCTGGGCCGTAAGTAGCC
+
CCCCCGGF<FGGGGGGGGGGGGGGEG<FGGFGGGGCGGGGGGGGGGGGGGGCFGGGGGGDGGGFGGGGGGGGGFGGFGFGGGGGG<FGGGGGGEEGGGGGGGGGGGGGGGGGFFFGGGGGGGGGGGGGG9FGGGGGGGGGGGGF@EGGGGFDFGGG;,@E,EDFFFGGGCGGFGG8=6,EGFG,D@C,2D>C,@E,2?>FFFCF?FDF5*?>EGFC953;5CB2>>A*:)((/41*//CGGF1.CF57<3881);(/((/(/26*;3348?>2CD2</,(20(,4:)5(/,2((,(6+)-.
@M04650:207:000000000-C238N:1:1101:21844:14189 2:N:0:19
GGACTACCCGGGTATCTAATCCTGTTTGCTCCCCACGCTTTCGAGCCTCAGTGTCAGTTACAGGCCAGAGAGCCGCCTTCGCCACTGGTGTTCCTCCCGATATCTACGCATTCCACCGCTACACCGGGAATTCCGCCTACCTCTACATCACTCAAGAGTGCCAGTTTTGAGTGCACGCTATGGGTTGAGCCCATAGATTTCACACCCAACTTGACACCCCGCCTGCGCTCTCTTTACACCCATTCATTCCGGACAACGCTTGCCACCTACGTTTTACCTCGTCTGCTCGCACTTAGTTAGC
+
C9<BBEEFFEDCFG<EEA9EE@FGEGDFGGGGGGC:CGGGGGE@EEGDFG<CEFFEFFGCGGEFFGGFFAFFG@FFG@EEFC:F=FCFF8FFGGGFD@E@FEEFGGF:EBFEFGCG@FG>E:D?:F++=+A?>,=CGE+AE8DDEB,=FFFFFFG,83>E8FG6F9@>FC8DCE7AFG5EE9BCGF5D,>::CC,7==;,5+>BFD5;=GGGCCF79BEGB:6@@FFFFD(7<E86A?B<EF04**6):9)(-.)35472((9(*<??8(,(,28)<D)4:(((-6).-5(2(5).)+)6.
@M04650:207:000000000-C238N:1:1101:12860:14191 2:N:0:19
GGACTACTCGTGTTTCTAATCCTGTTTGCTCCCCACGCTTTCGAGCCTCAGCGTCAGTTACAGACCAGACAGCCGCCTTCGCCACTGGTGTTCCTCCATATATCTACGCATTTCACCGCTACACATGGAATTCCACTCTCCTCTTCTGCACTCAAGTCTCCCAGTTTCCAATGCTCCTCCCCGGTTGAGCCGTGGGCTTTCACATCATACTTAAGAAACCGCCTACGCTCGCTTTACGCCCATTAAATCCGCACCACGCTTGCCACCTACGTATTACCCCGGCTGCTCGCACGTATTTCGC
+
B9@C@EFAFB,CFCDDF,EGGAGGFF,,EEF<CF8FCFCGFF@,CFGGGC<ECCG7,CF<FFECEC@8<,,,C@4CFFEFCGGD7AE8CFF:FC,5?FG9EGCE;FAF7@BCFGFFFGEC8FEFGFGAF=FGGGGGA88EF?GD9E,7EDEFGFD,@@9D=FEDD=DFAEA=8,,7,+@3=3@BF:CCCDCE1;5;*0<3<BFA6F8+:CF+*222=7D4)?@@():E?:(61E54A8C1<;(7;@<3:A3(,))4C02(8(9?*<3:(,87<+()32(--((((-,)-*(>-(2).<)(-
@M04650:207:000000000-C238N:1:1101:15938:14215 2:N:0:19
GGACTACTCGGGTATCTAATCCTGTTTGCTACCCATGCTTTCGAGCCTCAGCGTCAGTTGATGCCCAGTAGGCCGCCTTCGCCACTGGTGTTCCTCCCGATATCTACGCATTCCACCGCTACACCGGGAATTCCGCCTACCTCTACATCACTCAAGAGTTCCAGTTTTGAGTGCACGCTATGGGTTGAGCCCATAGATTTCACACCCAACTTGACACCCCGCCTGCGCTCCCTTTACACCCCGTAATTCCGGACCACGCTTGCCACCTACGTTTTACCGCGGCTGCTGGCACGTAGTTAGC
+
CCCCCGGGGGGGGGGGGGGGGGGGFGGGGGGGGGGCEFGGGGGFGDGGGGGGGGGGGGGGGC99EFGGGGGGGGCFGGGGGGGGGGGGG=FGGGFGGGGFEDCGGFGFGGDGCDFGGEGGGGGGGGGGFGGFGGFEGGGGGGGFFGGGG899EFGFGGF,EFGFGGEADE?@+>C<CG7E>FFGGGGFG?GG>FFEG@FGCFFFFGGFB4*;988CF2EG>D61(;(.(:9?@7AEFCFGE(4<D*26C*0365)8<(,(4(9>*9:0(02::GBAFD((-4146??B>G<<::0.-A946
@M04650:207:000000000-C238N:1:1101:27508:14226 2:N:0:19
GGACTACCGGGGTTTCTAATCCTGTTTGCTCCCCACGCTTTCGAGCCTCAGTGTCAGTTACAGGCCAGAGAGCCGCTTTCGCCTCCGGTGTTCCTCCATATATCTACGCATTTCACCGCTACACATGGAATTCCACTCTCCTCTCCTGCACTCAAGTCTCCCAGTTTCCAATGCACACAATGGTTGAGCCACTGCCTTTTACATCAGACTTAAGAAACCACCTGCGCTCGCTTTACGCCCAATAAATCCGGACAACGCTCGGGACCTACGTATTACCGCGGCTGCTGGCACGTAGTTAGCC
+
CCCCCGGGGEGGGGGGGGGGGGGGGGGGGGGGGGGGGG7FGGGGGGGGGFGGGGGGFFGGGGFGGGGGGGGGGGGGGGFGGGGGGGGGGGGGGGGEGGGGGGGFGGGFGGEGGFGGGGGGGGGGFFFGFCFGGGGGGGGGGGGFGFGGGGFFFGGGGGFGGGCCFCFGGGGGFGGGGGEEGGGGGGFFGG7@CGFGGGGGGFG698CFEG7@ACGFFFGGFGB4::9?=DBDF:@C8;G1F0=3>FEEFF>(33C:D9?(33)1CEBB?FFFFGB>@59266>>:>?(462:?7:-:<6<5
@M04650:207:000000000-C238N:1:1101:27367:14239 2:N:0:19
GGACTACAGGGGTATCTAATCCTGTTTGCTCCCCATACTTTCGAGCCTCAGCGTCAGTTGATGCCCAGTAGGCCGCCTTCGCCACTGGTGTTCCTCCCGATATCTACGCATTCCACCGCTACACCGGGAATTCCGCCTACCTCTACATCACTCAAGAACGCCAGTTTTGAACGCAGTCTATGGGTTGAGCCCATAGTTTTCACATTCAACTTGGCATTCCGCCTGCGCTCCCTTTACACCCAGTAATTCCGGACAACGCTTGCCACCTACGTTTTACCGCGGCTGCTGGCACGTAGTTAGC
+
CCCCCGGGGGGGGGGGGGGGGGGGGGGGGGGGGGGGGGGGGGGGGGGFGGGGGGGGGGGGGGGGGGGGGGGGGGGGGGGFGGGGGGGGGGGGGGGGGGGDGGGGGGGGGGGGGFGGGGGGGGGGGGGGGGGGGGGGGGDFGGAFEFFGGGGFGGGGGGGGGGGGFFGGGEEFGDEEEFGGGGGGFGGGGFCCFGGFDF,D>FGCAFGFFDCFEGGGFEGGFGDDFFFFFGFF1FFEFEGGGD0@GFFFGFF1,<DFGFFFF?C:G96:FFFF78<<EC8;616((-,8(:(3237B?GA26
@M04650:207:000000000-C238N:1:1101:9506:14242 2:N:0:19
GGACTACTGGGGTTTCTAATCCTGTTTGCTCCCCACGCTTTCGAGCCTCAGTGTCAGTTACAGGCCAGAGAGCCGCTTTCGCCACCGGTGTTCCTCCATATATCTACGCATTTCACCGCTACACATGGAATTCCACTCTCCTCTCCTGCACTCAAGTCTACCAGTTTCCAATGCATACATTGTTTGAGCCACTGCCTTTTACACCAGACTTAATAAACTACCTGCGCTCGCTTTACGCCCAATAAATCCGAACAACCCTCGGGACCTACGTATTACCGCGGCGTCTGACCCGTATTTACCC
+
CC9CC8AF9E@FFGEAF@FFFCCEGFFGGFCFFCCEEEGGGGGGGGGGGGFGCFEGDE<,EECFGDFGGFCCD<FD@@FGG@EGDF+@FGEGF9FFGGFFCF9EDF<A@:CEGGFFF=8CCF,49AF,=FFEDFGFG,@EEFC7=FG8,=8+,,@EFFCAFF8=FC8C,@EFD:FADCE,@F,,@F93,@FFDF6EGGGGGFGFFFG5:5978CGFCE,284>B=*):)*-6=:8;)88FC71)2@6?C.)37>*:*/(6(:839*,,.1(.6<:A794-(-(((-3))+,/(((()<)).
@M04650:207:000000000-C238N:1:1101:18729:14250 2:N:0:19
GGACTACAGGGGTTTCTAATCCTGTTTGCTCCCCACGCTTTCGAGCCTCAGTGTCAGTTACAGGCCAGAGAGCCGCTTTCGCCACCGGTGTTCCTCCATATATCTACGCATTTCACCGCTACACATGGAATTCCACTCTCCTCTCCTGCACTCAAGTCTACCAGTTTCCAATGCATACAATGGTTGAGCCACTGCCTTTTACACCAGACTTAATAAACCACCTGCGCTCGCTTTACGCCCAATAAATCCGGACAACGCTCGGGACCTACGTATTACCCCGGCTGCTGGCCCGTAGTTAGCC
+
CCCCCFGCGGGGGGGGGGGGGGGGGGGGGGGGGGGGGGGGGGGGGGGGGGGGGGGGGGGFGGGGGEFGGGGGGGGGDGGGCGGGGFGGGGGGGGGCGFGGGGGGGGGGGGGGGGGGGDEDEGGGGGGGGGGGGGCGGGGCGGG7FGGGDGGFGDGFFFDFGFEFDGGGGGGGGGGGGGCAED8EGFFGCFFGGGFGGGGGDFGFFFCFDFGFEGG+8@64<D>5@F>>@D@2>E+9A@@F@03;7DCED>D;BDD0891;3256DC?<>::7<CA<2*-4(427???:(/3*4>(,6+54:
@M04650:207:000000000-C238N:1:1101:29464:14269 2:N:0:19
GGACTACTCGGGTTTCTAATCCTGTTTGCTCACCACGCTTTCGTGCATGAGCGTCAGTACAGGTCCAGGGGGCTGCCTTCGCCATCGGTGTTCCTTTGCATATCTACGCATTTCACTGCTACACGCAAAATTCCAACAACCTCTACCGTACTCAAGCATTGCAGTCACCAATGCAGTTCCCAGGTTAAGCCCGGTGATTTCACATCGGTCTTAAAACACCGCCTGCGCACGCTTTACGCCGAGTAAATCCGATTAACGCTCGCACCCTCAGTATTACCGCGGCTGCTGGCACGTAATTAGC
+
@CCBCGGCCFDEG7C9,<E9FCCEA<CFF6@,EFFGGG7FCEGCFE,CE6CECFFGGCF6<,,EEGGG?C@F74BF,EEGGGGE6<B:FC?:FCG,,55BFCFFFFC4>+8B?FAF?;E?CEFF:+++@FCG,,E,=+,4@0D+A9E>FFCDG,D?D8,@3C,=3=9;9,@8+8,76?A,@>,8@CF9;>39@C5;7+@DC9@6+C*9/;CF<22=A4555C@25A@>65(1/:).8(*=*(,(2*))06<?0>DBC0(,-,/3D51,(.(.:F)4<0,((44,738:(24C(.(((<42,
@M04650:207:000000000-C238N:1:1101:19547:14304 2:N:0:19
GGACTACCGGGGTTTCTAATCCTGTTTGCTCCCCACGCTTTCGTGCATGAGCGTCAGTACAGGTCCAGGCGGCTGCCTTCGCCATCGTTATTCCTTTGCATATCTACGCATTTCACTGCTACACGCAAAATTCTACCCCCCTCTACCGTCCTCAATCTGTGCAGTTACCAATGCACTTCCCAGGTTAAGCCCGGGGTTTTCCCTTCAGTCTTGCACAACCGCCTGCGCACCCTTTACGCCCAGTATTTCCGACTACTGCTTGCACCCTACGTATTGCCCCGGCTGCTGGCTCGTAGTTAGC
+
@BCCCF8EFGCFFBGGGGGGFF<CFFCFGGGGGGFGEFEB,EFFFC@FFE6CFF::CGGGCA<FG<C<<,6@F+7CFFE?,CC@CE:,:?=EGGFF9?,:@,=FCADFDCEC9<AFGCFFGG,<@+@+@A<=EFC<68=>C8E063,6>+@0@>F,,@;EC=;,@3E,,3,,03A,@2AAF=D7F@ED9D7CCG*?)?C:7*,++2?C.22+);*;6(;31C07?42>@C31:F).92>5C6(,;*6)0*0((8<(*)65)49)*;(-8((.)3()+2),-(4;9?032C(3(-(,40:-.
@M04650:207:000000000-C238N:1:1101:19384:14307 2:N:0:19
GGACTACACGGGTATCTAATCCTGTTTGCTCCCCACGCTTTCGAGCCTCAGTGTCAGTTACAGGCCAGAGAGCCGCTTTCGCCTCCGGTGTTCCTCCATATATCTACGCATTTCACCGCTACACATGGAATTCCACTCTCCTCTCCTGCACTCAAGTCCCCCAGTTTCAAATGCACACAATGGTTGAGCCACTGCCTTTTACATCAGACTTAAGAAACCGCCTGCGCTCCCTTTACGCCCAATAAATCCGGACAACGCTTGCCACCTACGTATTACCGCGCCTGCGGGCCCGTAGTTAGCC
+
CCCCCGGGGGGGGGGGGGGGGGGGGGGGGGGGGGGGEGGGGGGFGGGGGCFFGGGGGGGFGFFFGGGGGFGGGGGGGGGGGGGECFGGFGGGGGGGFFFGGGGGGGCFEGGGGGGGGGGGGGGGGFGGGGFFGFFGADDGFFG7DFE,,,@<?FE,A9,3=:+CFFDE,@@;DG8E@DC?FG6@<@DEFC3AE6D?CCGGDAA9B+308>+=8CCF4@>CADF=DF2/6)-->,+98;G7C;3)CF5?*5)(,.*656:(3?CBGG?:3:82636<:939(,330(-,4*(C903347)-.
@M04650:207:000000000-C238N:1:1101:25599:14310 2:N:0:19
GGACTACCAGGGTTTCTAATCCTGTTTGCTCCCCACACTTTCGAGCCTCAGCGTCAGTTAATGTCCAGCAGGCCGCCTTCGCCACTGGTGTTCCTCCCGATATCTACGCATTCCACCGCTACACCGGGAATTCCGCCTGCCTCTCCATCACTCAAGAACAATAGTTTTGAACGCACGCTATGGGTTGAGCCCATAGATTTCACGTCCAACTTATCATCCCGCCTGCGCTCCCTTTACACCCAGTACTTCCGGACAACGCTTGCCACCTACGTTTTACCGCGGCTGCTGGCACGTACTTAGC
+
@9CCCEGGGFEGCFG9<<FGGGGGGGGGGEFFGCCCCFFFGGGCEGGEGGFGECEGGFFECC@FFGGGGFFGGGGGCCFFCFFGGGFGGGGGGD=<FEGGGCCFGDEFGGGGGGGGGGGGGGGGGEG>7FCGGGGGCDF8@?@FFFF9F=E7FCGG9?FF8=,7C;3@B@E8@FCGGGCCCA@EGDEFCFBCFGFGFG;?@ADFADGE9;?FFF>7B?GDF<1/1825:C>FFGFCFECCGF??G*)-*7.2:;C:<99143<:CG0145:.280<FG099;BF92:2:EBC6(.(-3456
@M04650:207:000000000-C238N:1:1101:28777:14323 2:N:0:19
GGACTACACGGGTTTCTAATCCTGTTTGCTACCCATGCTTTCGAGCCTCAGCGTCAGTTGATGCCCAGTAGGCCGCCTTCGCCACTGGTGTTCCTCCCGATATCTACGCATTCCACCGCTACACCGGGAATTCCGCCTACCTCTACATCACTCAAGAGTGCCAGTTTTGAGTGCACGCTATGGGTTGAGCCCATAGATTTCACACCCAACTTGACACCCCGCCTGCGCTCCCTTTACACCCAGTAATTCCGGACAACGCTTGCCACCTACGTTTTACCGCGGCTGCTGGCACGTAGTTAGC
+
CCCCCGGGGGGEGGGGGGGGGGGGGGGGGGGGGGGGGGGGGGGGGGGGGGGGGGGGGGGGGGFGFDEFGGGGGGGGGGGGGGGGGGGGGGGGGGGGGGGFGGGGGGGGGGGGCBFGGGGGGGGGGGGGGGGGGGGGEDEFGGFFFGGGGGGFGGGGGGGGGFGGGGGFCEGGGGGGGGGGGGGGFGGGGGGGGFGGGCFFGFGFFDGFFGGGFGGFFDEG@DFF;A>B9D;08CACFFGGC?DFGGFFFFF0?D<:D>FFB:>>GGFBFFFB?F?FGG19>9;996:?:E:C?F:4(@)-.
@M04650:207:000000000-C238N:1:1101:23247:14326 2:N:0:19
GGACTACAGGGGTATCTAATCCTGTTTGCTCCCCACGCTTTCGAGCCTCAGTGTCAGTTACAGGCCAGAGAGCCGCTTTCGCCTCCGGTGTTCCTCCATATATCTACGCATTTCACCGCTACACATGGAATTCCACTCTCCTCTCCTGCACTCAAGTCTACCAGTTTCCAATGCATTCAATGGTTGAGCCACTGCCTTTTACACCAGACTTAATAAACCACCTACGCTCGCTTTACGCCCAATAAATCCGGACAACGCTCGGTACCTACGTATTACCGCGGCTGCTGGGACGTAGGTAGCC
+
CCCCCGGFGGGGGGGGGGGGGGGGGGGGGGGGGGGEGGGGGGGDGGGGGGGGGGGGGGGGGGFDGGGGGGGGGGGG+CFDGGGEGGGGGGGGGGGDGGGGGGGGGGGGGGGGGGGGGCEGGGGGGGGGGGGGGGGGGGGGGGGFGFGGGGGFGEFGGGFGGGGGGGGGGGGGGGGGGGFGC;FGG@D=888CGCFFGGGGGFGBAF>AC*?=ACCCBBG58D44<@A5=C=5BFCE4>GD*61;FGF?F3D@@>F?56(/(4*(*<4<82()6A)6:*--49>9?),((*.*413(-3.45
@M04650:207:000000000-C238N:1:1101:25694:14369 2:N:0:19
GGACTATAGGGTTTCTAATCCTGTTTGCTCCCCACGCTTTCGAGCCTCAGCGTCAGTTACAGTCCAGGGAGTCGCCTTCGCCACTGGTGTTCTTCCTAATCTCTACGCATTTCACCGCTACACTCGGAATTCCACTCTCCCCTCCTGTACTCTAGATCTCCAGTTTGGAATGCAGCCCCCAGGTTGAGCCCGAGTATTTCACATCCCACTTAAAGATCCGCCTACGCTCCCTTTACGACCAGTAAATCCGGACAACGCTTGCCACCTACGTATTACCGCGGCTGCTGGCACGTAGTTCGCC
+
CCCCCGCEEFG8FGGGGGACGDGGGGEGGGGGGCFE@,BFFCF@GGDG=FG7FECCFFFFFDDEGDC,BFEFGECF:F99F@,B,,C6EFFEBFAFFCFG9,>,=,:>:=FG9BEF:F+@E<E,,AFCF<F9E<@,=EGDE8,@E8B@,=EB@FEFGDFFFE8DGG,+@ECGGD9=8=EGGDGFC@E3,@F+@+@,;CG79=;=9CF6=CF8ACFDA6D72DADB45)5DDDE6+9)(=C*2@)@7/7FE>(3552)6,422F29F1,88??)<24F<;;(12>?:803*4/,.(-:2(7B
@M04650:207:000000000-C238N:1:1101:18277:14388 2:N:0:19
GGACTACTCGGGTATCTAATCCTGTTCGCTCCCCACGCTTTCGAGCCTCAGCGTCAGTTACAGTCCAGAGAGTCGCCTTCGCCACTGGTGTTCTTCCTAATCTCTACGCATTTCACCGCTACACTAGGAATTCCACTCTCCCCTCCTGCACTCTAGATTCCCAGTTTGGAATGCAGCACCCAGGTTGAGCCCGGGTATTTCACATCCCACTTAAAAATCCGCCTACGCTCCCTTTACGCCCAGTAAATCCGGACAACGCTCGCCACCTACGTATTACCGCGGCTGCTGGCACGTAGTTAGC
+
CCCCCGGGGGGGGGGGGGGGGGGGGGGGGGGGGGGGGGGGGGGGGGGGGGGGGGGGGGGGGGGGGGGGGGGGGGGGGGGGGGGGGGGGGGGGGGGGGGGGGGGGGGGGGGGGGGGGGGGGGGGGGGGGFE<FGGGGGGGGGGGFGGGGGGGFGGGGFGGGGGGGGGGGDEADGDGGGGGGGGGGGGGGGGGGGGGGGGGGGFGFA>GFFGGGEGGGFFGGAGDFFFFFFGF=DGFFF<GGG?DE=D55FFFFDEG<F>F6:>GFCE18:?6,5CB<C:3>023((-4:8EFGB???BG<DF
@M04650:207:000000000-C238N:1:1101:21386:14462 2:N:0:19
GGACTACTCGGGTTTCTAATCCTGTTTGCTCCCCACGCTTTCGCACCTGAGCGTCAGTCTTCGTCCAGGGGGCCGCCTTCGCCACCGGTATTCCTCCAGATCTCTACGCATTTCACCGCTACACCTGGAATTCTACCCCCCTCTACAAGACTCTAGCCTGCCAGTTTCGAATGCAGTTCCCAGGTTGAGCCCGGGGATTTCACATCCGACTTGACAGACCGCCTGCGTGCGCTTTACGCCCAGTAATTCCGATTACCGCTTGCACCCTCCGTATTACCGCTGCTGCTGGCACGGAGTTAGC
+
CCCCCGGGGGGGGGGGGGGGGGGGGGGGGGGGGGGGGGGGGGGGGGGG:FGGGGGGEGGGGGGGGGGGGC@FGGGGGGGGGGGGGGGGG7DFGGGGGGGFFGGGGGGGGGGGGGGGGGGDBFGGGGGGGGGFAFCEDFGGGGGFCFFGFFF@EFFGGGGGCG663EFGGCD7CAAECGFGG9:EFG81,>FF5EEE)7FGCA96+>FF77</7CF7A@CG()(,,59@?DF>0C@260*1?B1.:DA>>@??0)>)*,(42272=CBF66(3(24AGF(((4;?B??B:E??(1,((0)..
@M04650:207:000000000-C238N:1:1101:27264:14464 2:N:0:19
GGACTACTAGGGTATCTAATCCTGTTTGCTCCCCACACTTTCGAGCCTCAGCGTCAGTTAATGTCCAGCAGGCCGCCTTCGCCACTGGTGTTCCTCCCGATATCTACGCATTCCACCGCTACACCGGGAATTCCGCCTGCCTCTCCATCACTCAAGAACGCCAGTTTTGCACGCACGCTATGGGTTGAGCCCATCGATTTCACGTCCAACTTGGCATCCCGCCTGCGCTCCCTTTACACCCAGTCATTCCGGCCAACGCTTGCCACCTACGTTTTACCGCCGCTGCTGGCCAGTAGCGTAC
+
CCCCC@FGGGGGGCFGGGGGGFGGGGGGGGGGGEGGGGFGGGGGGGGFGFGGGGGGGGGGGGEFGGGGGF@FGGGGGGGGGCGEGGGGGGFGGFGFGGGGCC>EFF9FF7FGGGGGF@CGGGFECGGGGGGGGGGEEEG8D+D?EFAGFCFDFGCGGGGEEGG6:D,@E,EFGEGEGDEEGGC8F:CCGGGGGF,=**,/B8?46FGFEGG7C*7**/@F(5977:9B3CB@(<;<6)2CE(.(*2:)CF)3(7<271(:1<3,;66:((((.24)+:2((4((,28485:+(.6))*,(,
@M04650:207:000000000-C238N:1:1101:13935:14484 2:N:0:19
GGACTACCCGGGTTTCTAATCCTGTTTGCTCCCCACGCTTTCGAGCCTCAGTGTCAGTTACAGGCCAGAGAGCCGCTTTCGCCACCGGTGTTCCTCCATATATCTACGCATTTCACCGCTACACATGGAATTCCACTCTCCTCTCCTGCACTCAAGTCTACCAGTTTCCAATGCATACAATGGTTGAGCCACTGCCTTTTACACCAGACTTAATAAACCACCTGCGCTCGCTTTACGCCCAATAAATCCGGACAACGCTCGGGACCTACGTATTACCGCGGCTGCTGGCACGTAGTTAGCC
+
CCCC@FGGGGGGGEGGGGGGGGGGGGGGGGGGGGGGGGGGGGGGGGGGGGGGGGGGGGGGGGFGGGGGGGGGGGGGGCFGGGGGGGGGGGGGGGGGGGGGGGGGGGGGGGGGGGGFGGGGGGGGGGGGGGGGGADEGGGGGGGFGGGGGGFFGGGGFGGDGGGGFGGGGGGFDDCFGGGGGGGGGGFG6D8FGGGGGGGGGFCAAGGFDCFGCFGGFF,;44>=29))6C@@2C:CDFGGG78@GGFE6D58;BD?<6(,469(/;0)8:349F>AEC16(((-2:?03*5*(4:35@<A3
@M04650:207:000000000-C238N:1:1101:27899:14496 2:N:0:19
GGACTACAGGGGTTTCTAATCCTGTTTGCTCCCCACGCTTTCGAGCCTCAGTGTCAGTTACAGGCCAGAGAGCCGCTTTCGCCACCGGTGTTCCTCCATATATCTACGCATTTCACCGCTACACATGGAATTCCACTCTCCTCTCCTGCACTCAAGTCTACCAGTTTCCAATGCATACAATGGTTGAGCCACTGCCTTTTACACCAGACTTAATAAACCACCTGCGCTCGCTTTACGCCCAATAAATCCGGACAACGCTCGGGACCTACGTATTACCGCGGCTGCTGGCACGTCGTTAGCC
+
@<CCCGGGGGGGGGGGGGGGGGGGGGGGGGGGGGGGGGGGGGGGGGGGGGGGGGGGGGGGGGGGGGGGGGGGGGGGGGGGGGGGGEEGFGGGGGGGGGCGGGGGGGGGD>FFFGGGGGGGGGGGFDFGGGGGGGGGGGGGGGGFGGGGGGGFGBF8CEGGGGGGGGGGGGFFGGGFGGGDGG>FGGG?CFFC7CE7?FEGFFGBF5CAC>CF*BFCBEGGFGBEFB9?2D=8@ECEF==CF0=8CGEFGE81;AC653;;91<9DE04:1<4AG2<9*-,46>10:7?F6<C?((-4*368
@M04650:207:000000000-C238N:1:1101:21842:14544 2:N:0:19
GGACTACCGGGGTATCTAATCCTGTTTGCTCCCCACGCTTTCGAGCCTCAGTGTCAGTTACAGGCCAGAGAGCCGCTTTCGCCACCGGTGTTCCTCCATATATCTACGCATTTCACCGCTACACATGGAATTCCACTCTCCTCTCCTGCACTCAAGTCTACCAGTTTCCAATGCATACAATGGTTGAGCCACTGCCTTTTACACCAGACTTAATAAACCACCTGCGCTCGCTTTACGCCCAATAAATCCGGACAACGCTCGGTACCTACGTCTTACCTCCGCTGCTGGCCCGTAGTTTGCC
+
CCCCCGGGGGGGGCFGGGGGGGGGGGGGGGGGGGGGGGGGGGE@@FGGGGGEGGGGGGGGGGF8FGGGGGGGGFGG7FFGFGGGEGGGGGGGGGGGGGFGGGGGGGGGGGGGGGGGGGGGGGGGECFFFGGGGGGGAFGGGGFFFGFGFGGFGGGG;E;;FGFGGAFGFFAFGGGGEGDD;FF,E3>DGF8CCGGGGGGF@F;CF>DFB*?=EF7CFFGFBG@))/(06?B(5F=6>;@FC@D;CC37D5>DF>F0)((499/(9C--81,(.C<BF*)(-::>657:0*4*2(1-<+5:<
@M04650:207:000000000-C238N:1:1101:27537:14557 2:N:0:19
GGACTACTGGGGTATCTAATCCTGTTTGCTCCCCATACTTTCGAGCCTCAGCGTCAGTTGATGCCCAGTAGGCCGCCTTCGCCACTGGTGTTCCTCCCGATATCTACGCATTCCACCGCTACACCGGGAATTCCGCCTACCTCTACATCACTCAAGAACGCCAGTTTTGAACGCAGTCTATGGGTTGAGCCCATAGATTTCACACCCAACTTGACACCCCGCCAGCGCTCCCTTTACACCCAGTAATTCCGGACAACGCTTGCCACCTACGTTTTACCGCGGCTGCTGGCACGTAGGTAGC
+
@@CCCFGG@@FGGGGGGGGGGEFGGGFGGGGGGGGGGFCGGGFDEGGCGFGGGGGGGGGFGGFFDFGGFFGGFGGGGGGGFEFGGGFGGGGGGFGCFFDBCFGGGGGGEGGGE5?E8CEGGGF8FEDEDFGGG987ACCDGFFFFGFDGGGFDF8,@@GGGE>?FFCEG+@DFEEE?DGGGGEDFC5@FFD759DCF9BGFCC66CDF2<CFCD4DABGG9G9((03:(9:;3C8);<GC528?CFA4DF46:>D(9(96B6C27C(.571(4?3:C>42-,3((-5:8C(<:1(((3)).
@M04650:207:000000000-C238N:1:1101:2736:14592 2:N:0:19
GGACTACCGGGGTTTCTAATCCTGTTTGCTCCCCACGCTTTCGAGCCTCAGTGTCAGTTACAGGCCAGAGAGCCGCTTTCGCCACCGGTGTTCCTCCATATATCTACGCATTTCACCGCTACACATGGAATTCCACTCTCCTCTCCTGCACTCAAGACTCACAGTTTCCAATGCACACAATGGTTGAGCCCCTGCCTTTTACATCAGACTTAAGAAACCACCTGCGCTCGCCTTACGCCCAATAAATCCGGACAAAGCTTGGGCCCTACGGATTACCGCGGGTGATGGCAAGTAAGTAGCC
+
CCCCCGGC:FGGFG7FGEGFGGCGGGFCFGAFGGG:FGGGGGGGGGGGGG<,CFGGGFFFGGGFGGGGGGGGGGGG+@=EGGG,F,FF7FFGGGDFGGGGDGFGGGGGDE+B,?CCFGGDGCDFGFGCGEFGGGGGFGFFGGFFCGGGDFCFGG?D9@D8,@DCCFEGG,D=FGGFD?6:7=,,@<DF,@***1,@*BFFGC,++=;9)*=:AFC29)=9:?5(75()-8=(/761518FC;13;:7)70)/,7<(*().8(7(*2(.(-(-884-<*(3((--(.:3<*)1.6))-3)))
@M04650:207:000000000-C238N:1:1101:9138:14656 2:N:0:19
GGACTACAGGGGTTTCTAATCCTGTTTGCTCCCCACGCTTTCGAGCCTCAGTGTCAGTTACAGGCCAGAGAGCCGCTTTCGCCACCGGTGTTCCTCCATATATCTACGCATTTCACCGCTACACATGGAATTCCACTCTCCTCTCCTGCACTCAAGTCTACCAGTTTCCAATGCATACAATGGTTGAGCCACTGCCTTTTACACCAGACTTAATAAACCACCTGCGCTCGCTTTACGCCCAATAAATCCGGACAACGCTCGGGACCTACGTATTACCGCGGCTGCTGGCACGTAGTTAGCC
+
CCCCCGGGGGGGGGGGGGGGGGGGGGGGGGGGGGGGGGGGGGGGGGGGGGGGGGGGGFGGGGGGGGGGGGGGGGGG:CFFGCGGGFGGCFFGGGGAFGGFGGGFGGGG@FGGGGGFFGGGGGGGGD9FFEFFGFFFFFGGGGGFGGGGCGGBFFGGGGGGGGGFDGGCEEEGGGC,=DGGGGFDAFFDFGGGGEGGGGGGGFGBFGGACF7BAFGGFEGF=C@B2:ADFG>DFCFEFD:<@@F):7)7C>=;>A<0912,49CBGC?38?:4.8<<3>(4,-(31,5(4*.2.4:-60)6)
@M04650:207:000000000-C238N:1:1101:25484:14666 2:N:0:19
GGACTACACGGGTTTCTAATCCTGTTTGCTCCCCACGCTTTCGAGCCTCAGTGTCAGTTACAGGCCAGAGAGCCGCTTTCGCCTCCGGTGTTCCTCCATATATCTACGCATTTCACCGCTACACATGGAATTCCACTCTCCTCTCCTGCACTCAAGTCTCCCAGTTTCCAATGCACACAATGGTTGAGCCACTGCCTTTTACATCAGACTTAAGAAACCACCTGCGCTCGCTTTACGCCCAATAAATCCGGACAACGCTTGGGACCTACGTATTACCGCGGCTGCTGGCACGTAGTTAGCC
+
CCCCCGGGGGGGGGGGGGGGGGGGGGGGGGGGGGGGGGGGGGGGGGGFGGGGGGGGGGGGGGGGGGGGGGGGGGGGGGGGGGGGGGGGGGGGGGGGGGGGGGGGGGGGGGGGGGGGGGGGGGGGGGGGFEGGGGGGGGDFGGGFGGGGGGGFGGGGGGGGGGGGGGGGGGGGGGGGFGGGGGGGGGGGGGGGGCGGGGGGGFGFFGGFFGCGFGGGFF8FFGFB2BF?@DBFFFFEEDGCF0@;>DC?FF><FFGFD;;2:?FF5C?).8:>206429166>>(().4:*4>?F04>3455
@M04650:207:000000000-C238N:1:1101:29106:14673 2:N:0:19
GGACTACCGGGGTATCTAATCCTGTTTGCTTCCCACGCTTTCGCACCTGAGCGTCAGTCGTTGTCCAGGGGGCCGCCTTCGCCACCGGTGTTCCTCCAGATCTCTCCGCAGTTCACCGCTACACCTGGAATTCTACCCCCCTCTACAAGACTTTAGCCTGCCAGTTCCGGCTGCAGTTCCCAGGTCGAGCCCGGGGATGTCTTATTCGACTTGACAGACGGCCTGCGTGCGCTTTACGCCCAGTGATTCCGCTTAACGCTTGCACCCTCCGTATTACTGCGTCTGCCGGCTCGTAGTTAGC
+
BCC@,CFG:7@F:@<6@FFAFD<-6C@E9,,,,6,C@F,8C5C8@@7A=F@F7@6,B66,:,:B<FDF<CEEC+:+4?4A,,8,8A+=@+4B<EE<<B8FGGGFG:,@FC++8,A?,+68+8CF8A>,,,C,C=;<83+38+@F,3;,3@,+,5@@,,3:,6,43,,6*1*>3C694:@@E2BCF7*/5C1*:C5G3C*0+++:++385<CC<GGF@2F)(14-4)-8:399(55<*4*:5(1:**6.*661<)16069<13/)78:<424((*(69*))-(((-.)-(*(1(-212F<).
@M04650:207:000000000-C238N:1:1101:28258:14775 2:N:0:19
GGACTACTGGGGTTTCTAATCCTGTTTGCTACCCATGCTTTCGAGCCTCAGCGTCAGTTGATGCCCAGTAGGCCGCCTTCGCCACTGGTGTTCCTCCCGATATCTACGCATTCCACCGCTACACCGGGAATTCCGCCTACCTCTACATCACTCAAGAGTGCCAGTTTTGAGTGCACGCTATGGGTTGAGCCCATAGATTTCACACCCAACTTGACCCCCCGCCTGCGCTCCCTTTACACCCAGTAATTCCGGACAACGCTTGCCACCTACGTTTTACCGCGGCTGCTGGCACGTAGTTAGC
+
CCCCCGGGGGGGGGGGGGGGGGGGGGGGGGGGGGGFFGGGGGGGGGGGGGGGGGGGGGGFEFGFGGGGGGFGGGGGGGGGGGGGGGGGGGGGGGGGGGGGGEGGGGGGGGGGCFACGEEGGGGGC@FDDEGGGGCGGGGGGFGFCGBFGGGFGGGGFCD;EGGGGGG;6CF;7FEG6>++:F?:FGECCGGG>,<,+=F7:BG6*?>4@GGG87**)-CD9G@;/=>E@G0?@GFFFFGCG?FFG7)6CF:9()/4F998::G?CF:<BF(4(;:BGD(,(((442.22=2E04((4@246
@M04650:207:000000000-C238N:1:1101:24109:14913 2:N:0:19
GGACTACTCGGGTTTCTAATCCTGTTTGCTCCCCACGCTTTCGAGCCTCAGTGTCAGTTACAGGCCAGAGAGCCGCTTTCGCCACCGGTGTTCCTCCATATATCTACGCATTTCACCGCTACACATGGAATTCCACTCTCCTCTCCTGCACTCAAGTCTACCAGTTTCCAATGCATACAATGGTTGAGCCACTGCCTTTTACACCAGACTTAATAAACCACCTGCGCTCGCTTTACGCCCAATAAATCCGGACAACGCTCGGGACCTACGTATTACCGCGGCTGCTGGCACGTAGTTAGCC
+
CCCCCGGGGGGGGGGGGGGGGGGGGGGGGGGGGGGGGGGGGGGGGGGGGGGGGGGGGGGGGGGGGGGGGGGGGGGGCEFGGGGGEGGGGGGGGGGGGGGGGGGGGGGGGGGEGGGGGGGGGGGGGGGGGGFGGGGGGGGGGGGFGGGGGGGFGGGGCFGGGGGGGGGGGFFGGGGGGGGGGG8FFGGGGGGGFFFFGDGGFFGFFGGACGCFFGGGFEFCBGFEBDFBDGF>DF8C>=EGGF@EGGEFGF38>A7@D@?699>9GDB?FFF<9FABE979>BF>:BF?:*)24(33:<4>:
@M04650:207:000000000-C238N:1:1101:10920:15007 2:N:0:19
GGCTACCCGGGTTTCTAATCCTGTTTGCTCCCCACGCTTTCGAGCCTCAGTGTCAGTTACAGACCAGAGAGCCGCCTTCGCCACTGGTGTTCCTCCATATATCTACGCATTTCACCGCTACACATGGAATTCCACTCTCCTCTCCTGCACTCAAGTCTACCAGTTTCCAATGCATACAATGGTTGAGCCACTGCCTTTTACACCAGACTTAATAAACCACCTGCGCTCGCTTTACGCCCAATAAATCCGGACAACGCTCGGGACCTACGTATTACCGCGGCTGCTGGCCCGGAGTTAGCCG
+
CCCCCGGGGGGGGGGGGGGFFGGGGGGGGGGGGGGGGGGGGGGGGGGGGGGGGGGGGGGGGGGGGGGCECGGGGGGGGGGGGGEGGGGGGGGGGFGGGGGGGGG9FGGGGGGGDFGEGEGGDFCGGGFFDGGGGGGGFGGGGGFFGGGFGGFGGGGGGGGGFF9DGGGGGGGGGFGGGDGGGGGGGGGG8FGGGCG+=@CFCFFFGC>CGGGCFEGFDGGFGFFAEFFBG9>21B5B@EFFFE<:@C@<>D9@FF9GFFF69C9CCB::(,::A9>*C37>(28402:(1-*4,4:<<))(
@M04650:207:000000000-C238N:1:1101:10773:15010 2:N:0:19
GGACTACTCGGGTTTCTAATCCTGTTTGCTCCCCACGCTTTCGAGCCTCAGTGTCAGTTACAGGCCAGAGAGCCGCTTTCGCCACCGGTGTTCCTCCATATATCTACGCATTTCACCGCTACACATGGAATTCCACTCTCCTCTCCTGCACTCAAGTCTACCAGTTTCCAATGCATACAATGGTTGAGCCACTGCCTTTTACACCAGACTTAATAAACCACCTGCGCTCGCTTTACGCCCAATAAATCCGGACAACGCTCGGGACCTACGTTTTACCGCGGCTGCTGGCACGTAGTTAGCC
+
CCCCCGGGGGGGGGGGGGGGGGGGGGGGGGGGGGGGGGDGGGFGGGGGGGGGGGFGGGGGGGGGGGGGCCFGGGGGGGGGGGGGGGGGGGGGGGGGGGGGGGGGGGGGGGDFFGGGGGGGGGGGGFEGFDFGGGGGGGGFFGGFGGCGFGGFGFGGGGGGGGGGFGFAFGGGGGGFFGFCGGGFEBFGGGGG??FFFGFFGFGFFFD9CCDG@E7CF@?FFG=44?=AAGFFFFFCADGGG0(.;C?<C>3;;><()601;9D(9C?<?4?B<84<<*3409;9(,5(40.2.:?<A96<5
@M04650:207:000000000-C238N:1:1101:11025:15067 2:N:0:19
GGACTACCAGGGTTTCTAATCCTGTTTGCTACCCATGCTTTCGAGCCTCAGCGTCAGTTGATGCCCAGTAGGCCGCCTTCGCCACTGGTGTTCCTCCCGATATCTACGCATTCCACCGCTACACCGGGAATTCCGCCTACCTCTACATCACTCAAGAGTGCCAGTTTTGAGTGCACGCTATGGGTTGAGCCCATAGATTTCACACCCAACTTGACACCCCGCCTGCGCTCCCTTTACACCCAGTAATTCCGGACAACGCTTGCCACCTACGTTTTACCGCGGCTGCTGGCACGTAGTTAGC
+
CCCCCFGGGGGGGGGGGGGGGGGGGGGGGGGGGGGGGGGGGGEGGGGGGGGGGGGGEGGGGGGGGGGGGGFGGGGGGGGGGGGGGGGGGFGGGGGGGGDFGGEGGAFGGGGGGGGGGGGGGGGGGGGGGGGGGGGGGGGGGGGFFGGGGGGFGGG@FGGFFGGGGGGGD7DF7>CFGGGEGGDCFGGGGGGGGGGGGGFGGFGFADGFFGGGFCD8F=GGFGFFFF@FFGBF3CAEFCFGGFFFDGEEGFF(8D3?GFFFFFG?CG<:??FFFGB)<CBB906;9?7>3E:C(,312C<2<
@M04650:207:000000000-C238N:1:1101:28805:15088 2:N:0:19
GGACTACTGGGGTTTCTAATCCTGTTTGCTCCCCACACTTTCGAGCCTCAGCGTCAGTTAATGTCCAGCAGGCCGCCTTCGCCACTGGTGTTCCTCCCGATATCTACGCATTCCACCGCTACACCGGGAATTCCGCCTGCCTCTCCATCACTCAAGAACGCCAGTTTTGAACGCCCGCTATGGGTTGAGCCCATAGATTTCACGTCCAACTTGGCATCCCGCCTGCGCTCCCTTTACACCAAGTAATTCCGGACAACGCTTGCCACCTACGTTTTACCGCGGCTTCTGGCACGTAGTTAGC
+
CCCCCGGGFGGGGGGGGGGGGGGGGGGGGGGGGGGGGGGGGGGGGGGGGGGGGGGG7FFFGFFGGFDGGGGGGGGGDEFGGGGGGGGGGGGGGGGGGGGGGGGGGFDFGGGGGCGGGGGGGGFGFFCBCCFGGGGGGGFDGGGFGGGGGGGBFGFEGGGCEC>+:BEFFEGG6F*@>DEC>DFFDFEFCGFF=CGGGCGGGFGFFCD?>6F7;9FG46>C@GBFDF>FFG006::>F>CCE(4>F7:AF??(,>C:F09?<:GFGGF1(58:2C04C7<9>B>07.9>273C?6<0:CA2)
@M04650:207:000000000-C238N:1:1101:18432:15125 2:N:0:19
GGACTACAGGGTTTCTAATCCTGTTTGCTACCCATGCTTTCGAGCCTCAGCGTCAGTTGATGCCCAGTAGGCCGCCTTCGCCACTGGTGTTCCTCCCGATATCTACGCATTCCACCGCTACACCGGGAATTCCGCCTACCTCTACATCACTCAAGAGTGCCAGTTTTGAGTGCACGCTATGGGTTGAGCCCATAGATTTCACACCCAACTTGACACCCCGCCTGCGCTCCCTTTACACCCAGTAATTCCGGACAACGCTTGGGACCTACGTATTACCGCGGCTCCTGGCCCCTTGTTAGCC
+
CCCCCGGGGGGGGGGGGGGGGGGGGGGGGGGGGGGGGGGGGGGGGGGFGGGGGGDGGGGGGGGGGGGGGGGGGGGGGGGGGFGGGGGGGGGGGGGGGGGGGGGGGGGGGGEFGGGGGGG6E=FGFEGCFGGGFEDGEEFGFGG?F9FG9=FDF?CE@@DGGFFFGFGFGGGGGGGGDDEGGGGGGGEFFFGFG?FGGGGG@F96@GGF9FFGBFGG;@GGFGF?6)9)3C<@9CFCFFFG<2@;C>?ECFD<B>4:<4??BF*0CEF223:2AE))+*-((4-((.4,(21*((.:)+66:
@M04650:207:000000000-C238N:1:1101:28873:15144 2:N:0:19
GGCCTACCGGGGTTTCTAATCCTGTTCGCTCCCCACGCTTTCGAGCCTCCGCGTCAGTTACAGTCCAGTGAGTCGCCTTCGCCACTGGTGTTCTTCCTAATCTCTATGCATTTCACCGCTACACTAGGAATTCCACCCTCCCCTCCTGCACTCTAGATTCCCAGTTTGGAATGCAGCACCTAGGTGCAGCCCTGGTATTTCACATCTCACTTAACACTCCCCCTACGCTCCCTTTACGCCAATTAAAACCGGCCCACGCCCGCAACCTACGTATTCCCCCGGCTGCTGCCCCTTACCTAGC
+
6A@BCCC,++@CE+FF9,CF<,CEC<F,@@FFGE8+6F7B6F@,,8@A,,6:@C+B7C@,CEFC<6,,,:,,<,4@F7@9,6,8,,5,:,:,CE9<,CE<ADFGFD,=CF?,9E9<FF>==EDF,A9,8?FEGGCG,64+3=@?+>>,3ADFGA,9,,,7,7=D<,@;8@>,+>,<CGC6,5@FF,4,@E7*1,*4+57=C+?9+*+328=+1+++**5*(1((2A9B?*((8+))2(4B*.(12+));2.(())-1(32>()()2(527,2)0.-:6((((,4(().)/(*(..((+)),
@M04650:207:000000000-C238N:1:1101:27542:15155 2:N:0:19
GGACTACTGGGGTATCTAATCCTGTTTGCTCCCCACGCTTTCGAGCCTCAGTGTCAGTTACAGGCCAGAGAGCCGCTTTCGCCACCGGTGTTCCTCCATATATCTACGCATTTCACCGCTACACATGGAATTCCACTCTCCTCTCCTGCACTCAAGTCTACCAGTTTCCAATGCATACAATGGTTGAGCCACTGCCTTTTACACCAGACTTAATAAACCACCTGCGCTCGCTTTACGCCCAATAAATCCGGACAACGCTCGGGACCTACGTATTACCGCGGCTGCTGGCACGTAGTTAGCC
+
C@CCCGGGGGGGGGGGGGGGGGGGGGGGGGGGGGGGGGGGGGGGGGGGGCGGGGGDFGGGGGDGGGGGGGGGGGGGGGGGGGGGGG:CFGGGGGGGGGGGGGGGGGGGGGGGGGGGGGG>EGGGGD9FFFGGGGGGGGGGGGGFGGGGGGGFGD,,FEFGGGGGFFGGEGGGGGGDFGG=EF,CD@DFGD@CFFDFGFGGDFGFFFG*:D9<CFDG>CGGBDFE>>ABAC@D9F+98=E@F(8):+7C7>:<BFDDD:<<>()4CE<2><:?AA<>C<;7>9;6<0,(4:2*.4(4434<7
@M04650:207:000000000-C238N:1:1101:15345:15158 2:N:0:19
GGACTACTCGGGTATCTAATCCTGTTTGCTCCCCACGCTTTCGAGCCTCAGTGTCAGTTACAGGCCAGAGAGCCGCTTTCGCCACCGGTGTTCCTCCATATATCTACGCATTTCACCGCTACACATGGAATTCCACTCTCCTCTCCTGCACTCAAGTCTACCAGTTTCCAATGCATACAATGGTTGAGCCACTGCCTTTTACACCAGACTTAATAAACCACCTGCGCTCGCTTTACGCCCAATAAATCCGGACAACGCCCGGGACCTACGTATTACCGCGGCTGCTGGCCCGTAGTTAGAC
+
CCCCCGGGGGGGGGGGGGGGGGGGGGGGGGGGGGGGEGGGGGGGFGGGGGGGGGGGGGGGGGGGGGGGGGGGGGGGGGGGGGGGGGFFGGGGGGGGGEGGGGGGGGGGGGGGGGGGGGGGGGGGFFGFFFEGGGGGGGGGGFGFGGGGGGGFGEFGGGGGGGGGGGGGGGGGGGGGGGGGGG8BFG?EGGGGGGGGGGGGGFGFFGG>CGFGEGFGFF89@DFEBFA?AC@2>FCEF9=FEDFF7C?E8>>0;EFF:1(260>>CEB)524?<C))C<>0,1018:44<*2C2(1-6<))5
@M04650:207:000000000-C238N:1:1101:9823:15167 2:N:0:19
GGACTACTAGGGTTTCTAATCCTGTTTGCTACCCATGCTTTCGAGCCTCAGCGTCAGTTGATGCCCAGTAGGCCGCCTTCGCCACTGGTGTTCCTCCCGATATCTACGCATTCCACCGCTACACCGGGAATTCCGCCTGCCTCTCCATCACTCAAGAACGCCAGTTTTGAACGCACGCTATGGGTTGAGCCCATAGATTTCACGTCCAACTTGGCATCCCGCCTGCGCTCCCTTTACACCCAGTAATTCCGGACAACGCTTGCCACCTACGTTTTACCGCGGCTGCTGGCACGTAGTTAGC
+
CCCCCGGGGGGGGGGGGGGGGGGGGGGGGGGGGGGGGGGGGGGGGGGGGGGGGGGGGGGGDFGGGGGGGGGGGGGGGGGGGGGGGGGGGGGGGFGGGGGGGGGGGGGGGGGGGGGGGGGGGGGGGGGGGGGGGGGGEGGGGGGBFGGGGGGFGGGGGGGEGGGGGGGGGGGGGGGGGGGGCC?FGGGGFGGFFGGDDGGGGFGFFGGDBGGGFFGGFEGGFCBFD4>E0C0;3FFFFFGGGBFFGGBFGFF>?@G:FB>B1?G22<68?B?F0FB2CF?;>9>0,8?>?G0C?07((<)64
@M04650:207:000000000-C238N:1:1101:15224:15185 2:N:0:19
GGACTACCCGGGTTTCTAATCCTGTTTGCTACCCATGCTTTCGAGCCTCAGCGTCAGTTGATGCCCAGTAGGCCGCCTTCGCCACTGGTGTTCCTCCCGATATCTACGCATTCCACCGCTACACCGGGAATTCCGCCTACCTCTACATCACTCAAGAACGCCAGTTTTGAACGCAGTCTATGGGTTGAGCCCATAGTTTTCACATTCAACTTGGCATTCCGCCTGCGCTCCCTTTACACCCAGTAATTCCGGACAACGCTTGCCACCTACGTTTTACCTCGGCTGCTGGCACGTAGTTAGC
+
CCCCCFGGGGGGGGGGGGGGGGGGGGGGGGGGGGGGGGGGGGGGGGGGGGGGGGGGGGGFGGGGGGGGGGGGGGGGGGGGGGGGGGGGGGGGGGGGGGGGGGGGGGGGGGGGGGGGGGGGGGGGGGGDFGGGGGFGGGGGGGGFGGGGGFGCGGGGFFFGGGGGGGGGCGFCFGGDGGFGGGGGGGGGFGGDCFGGCFGFGFGFFCGFFGGGF8FGFFGGEGD;1A@:9GFFFGFFFFGGGF;ECFFFGFF9?@D2>((4:BGF7<:<BB08?@?AFF4>??0?06>DBGF??F?3?GAAD
@M04650:207:000000000-C238N:1:1101:3904:15202 2:N:0:19
GGACTACCAGGGTATCTAATCCTGTTTGCTCCCCACGCTTTCGCACCTGAGCGTCAGTCTTCGTCCAGGGGGCCGCCTTCGCCACCGGTATTCCTCCAGATCTCTACGCATTTCACCGCTACACCTGGAATTCTACCCCCCTCTACGAGACTCAAGCCTGCCAGTTTCGAATGCAGTTCCCAGGTTGAGCCCGGGGATTTCACATCCGACTTGACAGACCGCCTGCGTGCGCTTTACGCCCGGTAATTACGATTAACGCTTGCACCCTCCGTATTACCGCGGCTGCTGGCACGGAGTTAGC
+
CCCCC8FFFFGCFCFFGGGFGGGGGGGGGGG8D:FGEGGGGGGGGGGGDAFGDCF,CCFFFGGGGG:FGG7FFGGEGGGGGGGGGGCGGGGGFFGFGGFA<EEFGGGGGGGGGDFGFGCDEEFGGGGG8=DDAFF9EFCFGC+;EDG>>EGFGGFGGCEGGF?EFACCCB:BDGDF?C?FGFC8FFGGGGGE*:=5)1CEGFGF:CGFFGGG<76CF8F3.)4:1)-7(5369GFF?B58*(,4)9<<*17,:@G>>:>?3154C62:<?FF0@>AGF1713;(,3:>:E?GFF0((;A).
@M04650:207:000000000-C238N:1:1101:17619:15218 2:N:0:19
GGACTACAGGGTATCTAATCCTGTTTGCTCCCCACGCTTTCGAGCCTCAGTGTCAGTTACAGGCCAGAGAGCCGCTTTCGCCACCGGTGTTCCTCCATATATCTACGCATTTCACCGCTACACATGGAATTCCACTCTCCTCTCCTGCACTCAAGTCTACCAGTTTCCAATGCATACAATGGTTGAGCCACTGCCTTTTACACCAGACTTAATAAACCACCTGCGCTCGCTTTACGCCCAATAAATCCGGACAACGCTCGGGACCTACGTATTACCGCGGCTGCTGGCACGTAGTTAGCCG
+
CCCCCGGGGGGGGGGGGGGGGGGGGGGGGGFGGGGGGGGGGGGFGGGFGGGGGGGFGGGGGGGGGGGGGFGGGGDFGGGGGGGGGGGGGGGGGGGGGGDGDGDGFGGGGGGGGGGGGGGDG<F<FGGGGGFGC?EEFFGGGGGFGGFGFGGFG=>=FGGGGFGDGGG9>CDFDFGAFF,ED8DF+<8EFFGGFGFGGCFFGFG55?7@EG+=AFGCBDFCAG2>9?)@>G@FF,B@EFGE75;<FFF@DABBFA71>7DF9>)-7;25(8<>?7<A:C>24436BB0((<(1.48AAC9:(
@M04650:207:000000000-C238N:1:1101:9807:15229 2:N:0:19
GGACTACACGGGTTTCTAATCCTGTTTGCTCCCCACGCTTTCGAGCCTCAGTGTCAGTTACAGGCCAGAGAGCCGCTTTCGCCACCGGTGTTCCTCCATATATCTACGCATTTCACCGCTACACATGGAATTCCACTCTCCTCTCCTGCACTCAAGTCTACCAGTTTCCAATGCATACAATGGTTGAGCCACTGCCTTTTACACCAGACTTAATAAACCACCTGCGCTCGCTTTACGCCCACTAAATCCGTACAACGCTCGGGACCTACGTATTACCGCGCCTGCTTGCACGTAGTTAGCC
+
CCCCCGGGGGGGGGGGGGGGGGGGGGGGGGGGGGGGFEEGGGGGGGGGGGGGGGGGGGGGGGGGFGGGGGGGGGGGGGGGGGGGGGGGGGGGGGGGGGGFGGGGFGGGGGGGGGGGGGGGGGGGGGGFGDGGGGGGGGGGGGGFGGGGGGGFGG?EGGGGCFGGFGFGGGGGFGGGGGDEGG?EFC,@7@8CFFDGC=FGGFGFAFD>CDCFFGGGFE?FDGBED>=D?GFF9FFE??@FG083;DFE6B)31B+45:2?995,>EB<::1<4<6<<*47(4:3(.).8+2/213(-+648
@M04650:207:000000000-C238N:1:1101:4002:15259 2:N:0:19
GGACTACCGGGGTTTCTAATCCTGTTTGCTCCCCACACTTTCGAGCCTCAGCGTCAGTTAATGTCCAGCAGGCCGCCTTCGCCACTGGTGTTCCTCCCGATATCTACGCATTCCACCGCTACACCGGGAATTCCACCTGCCTCTCCATCACTCAAGAACGCCAGTTTTGAGTGCAGTCTATGGGTTGAGCCCATAGTTTTCACACCCAACTTGGCATCCCGCCTGCGCTCCCTTTACACCCAGTAATTCCGGACAACGCTTGCCACCTACGTTTTACCGCGGCTGCTGGCACGTAGTTAGC
+
CCCCCGGGGGGGGEGGGGGGGGGGGGGGGGGGGGGGGGGGGGGGGGGGGGGGGGGGGFFGGGGGGGGGGGGGGGGGGGGGGGGGGGGGGGGGGGGGDCGGGGGFGGGGGDGGAFGGGGGCGEGCFGGGDEGGGGGGGGFGGGGFGGGGCGGFGGGGCFDCGC6>FGFFGGG,:FGGFGGFGG,DGFEFGFFFG6DE@DBCFFGFFGGFDDCC*66CF(8<1D>@;F>B>GF;3:AEFFGCG?0?GFFFGFFFF:D?F608:?C0?GB:(56?7C?<FC:BFFFF06::0>0?BBF<8EA<6
@M04650:207:000000000-C238N:1:1101:17423:15260 2:N:0:19
GGACTCGGGGTTTCTAATCCTGTTTGCTACCCATGCTTTCGAGCCTCAGCGTCAGTTGATGCCCAGTAGGCCGCCTTCGCCACTGGTGTTCCTCCCGATATCTACGCATTTCACCGCTACACCGGGAATTCCGCCTACCTCTACATCACTCAAGAGTGCCAGTTTTGAGTGCACGCTATGGGTTGAGCCCATAGATTTCACACCCAACTTGACACCCCGCCTGCGCTCCCTTTACACCCAGTAATTCCGGACAACGCTTGCCACCTACGTTTTACCGCGGCTGCTGGCACGTACTTAGCCG
+
CCCCCGGGGGFEGFGGGGGGGGGGGGGGGGGGEGGGGGGGGGGGGDGGGGGGGGGGGGGGGGGGGFGGGGGGGGGGGGGGGGGGGFFGGGGFFGGGGGGGGGGGGGGGGEGGGGGEGGGDGGGFGGEGGGGGGGGGGGGFGGGFGGGGGGGFGFGGGGGGGGGGGG?EC@BFGGGG77EFFGGGGGDGGGFGGGFFFGGC>FGDFGGFFGGGFGGGFFCDFGFFFE2>>GFEF9A3=;8BCBAFGGF<CD52,<FBGFF<FFF?GG248.((4+52854092;::>(1(A(*((,6<0)5(
@M04650:207:000000000-C238N:1:1101:9770:15260 2:N:0:19
GGACTACCAGGGTTTCTAATCCTGTTTGCTCCCCTGGCTTTCGCACCTCAGCGTCAGTTACCGACCAGCAAGTCGCCTTCGCCACCGGTGTTCTTCCCAATATCTACGCATTTCACCGCTACACTGGGAATTCCACTTGCCTCTTCGGTACTCCAGCACTGCAGTTTCAACTGCGAAACACGGTTAAGCCGCATCTTTTTACAGCTGACTTGCAGCACAGCCTGCGTGCCCTTTACGCCCCGTAATCCCGGACCACCCTCGCCCCCTACGTATTACCGCGGCTGCTGTCCCGTAGTGAGCC
+
CCCCCGGGGGCGGGGGGGGGGGGGGGGGGGGGGGGGGGGGGGGGGGGGGGGGGGGGGGGGGGGGGGDGGCGGGGGGGGGGGGCGEGGGGGGGGGGGGGGFGFGGGGFFGGGGGGGGGGGGGGGGGGGGGG<FGGCGGGGGGGGFGGGGGGGFGFCDDDGGFFDFFGGGFDGFGGC67?E6?FEGE*@FFD8@CECFFGGGGFGFFGC?=7:*9FGC)7C49FBDFF8>;DDFF?8C>8EE*636*1467)7(()1(*(((,(9(>89(424):A44C*--(,19:77-)+.*33(4(3)54
@M04650:207:000000000-C238N:1:1101:15899:15276 2:N:0:19
GGACTACTCGGGTTTCTAATCCTGTTTGCTCCCCACGCTTTCGAGCCTCAGTGTCAGTTACAGGCCAGAGAGCCGCTTTCGCCACCGGTGTTCCTCCATATATCTACGCATTTCACCGCTACACATGGAATTCCACTCTCCTCTCCTGCACTCAAGTCTACCAGTTTCCAATGCATACAATGGTTGAGCCACTGCCTTTTACATCAGACTTAAGAAACCACCTGCGCTCCCTTTACTCCCAGTAAATCCGGACAACGCTCGCCACCTACGTATTACCGCGGCTGCTGGCACGTAGTGTGCC
+
CCCC8FGGGGGGGGGCACGFDFGGGGGGGGGGGGG7FGDGGGD8@@FGGCFDGGGFG@FFGGGGGGFG?@FFGGGC@FGFEEGGGFGGGEEGGGGFGF9EF<EGFGGGD7FGGGGDECB>EFCAFFGGGDGGGEGGFGGGGGGFGGCFFGGFGGGFGFD;FGE8,CAF9DGGGGG8:=9@FF,CFFDGGG7CFFFFFGGG7A;EF+9*)*2=7?FG>C6CDG:)<@::9D((80+/+/?C<@6*+:79F>>@9BF;C>(;6>DDDG<(2((,6+.:A*--(,(4:,5?0*,/4(,-(+--.
@M04650:207:000000000-C238N:1:1101:12910:15305 2:N:0:19
GGACTACTAGGGTTTCTAATCCTGTTTGCTCCCCACGCTTTCGAGCCTCAGTGTCAGTTACAGGCCAGAGAGCCGCTTTCGCCACCGGTGTTCCTCCATATATCTACGCATTTCACCGCTACACATGGAATTCCACTCTCCTCTCCTGCACTCAAGTCTACCAGTTTCCAATGCATACAATGGTTGAGCCACTGCCTTTTACACCAGACTTAATAAACCACCTGCGCTCGTTTTACGCCCAATAAATCCGGACAACGCTCCGGACCTACGTATTACCGCCGCTGCTGGCACGTAGTTTGCC
+
CCCCCGGG9EFEFF@AFGFGGGGGGG<DC,F8CFGGECGEG,B,,B@FGGG@EGGFGFGE;<CE,CFG8AFGCGEG@FFGGG7BF8CGFGGGGGGGGGGGFGGGGFFFEGEGD,C?FFGGG+EF,,EFFGGGG9CFFGGGE?EF8EFDFE@DFGFGGGF99ADEFGGD;@9ED89:=D?8DF?>F7,3AEGGGGGGGGGGGFCCF?FF=F=:5<9D6>6CC>=)0*:?5*(/87+*:5:*<55;CF)?*8.((:4=7:,6(6)3<::BFF())+6)+*-(4619>>?B0:<C<1(44+6<3
@M04650:207:000000000-C238N:1:1101:20221:15317 2:N:0:19
GGACTACAAGGGTTTCTAATCCTGTTTGCTCCCCACGCTTTCGAGCCTCAGTGTCAGTTACAGGCCAGAGAGCCGCTTTCGCCACCGGTGTTCCTCCATATATCTACGCATTTCACCGCTACACATGGAATTCCACTCTCCTCTCCTGCACTCAAGTCTACCAGTTTCCAATGCATACAATGGTTGAGCCACTGCCTTTTACACCAGACTTAATAAACCACCTGCGCTCGCTTTACGCCCAATAAATCCGGACAACGCTCGGGACCTACGTATTACCGCGGCTGCGGGCACGTAGTTAGCC
+
CCCCCGGGGGGGFFGGGGGGGFFGGGGGGGGGGGGGGGGGGGGFGEGGGAFGGGGGGFGGGGGGGGGGGGGGGGGGGGGGGGGGGGGGCFEGGGGGGGGFFF@FGGGGGGGDGGGGFEGGGGGG9FFGFFDGEGGGGGGFF?FFGGGGGGGFG?,@;DFGGAEECEFFGGGGGGGGFGG?DDFFFGGGGGFFFGGGGGFFGFGFA7DFF>9@=GGGFB?9CD@E)@A5AC>@BFAEEFEFGFFFFF3C6B:<FFGFGB@D>>DFGGF?BB?2<3<)<C9;BB096(,1151/.,284+6<5
@M04650:207:000000000-C238N:1:1101:18561:15344 2:N:0:19
GGACTACTAGGGTTTCTAATCCTGTTTGCTCCCCACGCTTTCGAGCCTCAGTGTCAGTTACAGGCCAGAGAGCCGCTTTCGCCACCGGTGTTCCTCCATATATCTACGCATTTCACCGCTACACATGGAATTCCACTCTCCTCTCCTGCACTCAAGTCTACCAGTTTCCAATGCATACAATGGTTGAGCCACTGCCTTTTACACCAGACTTAATAAACCACCTGCGCTCGCTTTACGCCCAATAAATCCGGACAACGCTCGGGACCTACGTATTACCGCGGCTGCTGGCCCGTAGTTAGCC
+
CCCCCGGGGGGGGGGGGGGGGGGGGGGGGGGGGGGGGGGGGGGGGGGGGGGGGGGGGGGGGGGGGGGGGGGGGGGGGGGGGGGGGGGGGGGGGGGGGGGGGGFGGGGGGGGGGGGGGGGGGGGGGGGGGGGGGGGGGGGGGGGFGGGGGGGFGGGGFGGGGGGGGGGGGGGGGGGGGGCFFGGGGGGGGGGGGFGGGGGGGFGFFD6CCCFGFGGGFFCFFG@EFFFBDCB2>:+8)5EGG2=@DGFFGFFF>BG;<(2;>BGFDG(43(,26<:A7*(--(-34:030*(:39(,6+..5
@M04650:207:000000000-C238N:1:1101:10878:15354 2:N:0:19
GGACTACCGGGGTATCTAATCCTGTTTGCTCCCCACGCTTTCGAGCCTCAGTGTCAGTTACAGGCCAGAGAGCCGCTTTCGCCACCGGTGTTCCTCCATATATCTACGCATTTCACCGCTACACATGGAATTCCACTCTCCTCTTCTGCACTCAAGTTTCCCAGTTTCCAATGACCCTCCCCGGTTGAGCCGGGGGCTTTCACATCAGACTTAAGAAACCGCCTGCGCTCGCTTTACGCCCAATAAATCCGGACAACGCTTGCCACCTACGTATTACCCCGGCTGCTGGCCCGTAGTTCGC
+
CCCCCGGGGGGGGGGGGGGGGGGGGGGGGGGGGGGGGGGGGGGGGGGGGGGFGFGGGGGGGGGGGGGGGGGGGGGGGGGGGGGGGGGGGGGGGGGGGGGGGGGGFGGGGGGGGGGGGEGGGGGGFGGFFGGGGGGGGGGGGGGFGGGGGGFBFGFGDFGGGGGGGGGFGGGGGGGGGGGGG:CGGGDGGGGGGGGGD4CFGACFACFF@GGFF>FGFFGGFGFFFFFF9D9B?FFFFFGGGFFFFC:AGF>B(.7:42>?:1C?GGF:??::?F?<F7(--3;2;4)54:(2,4;6(<),,
@M04650:207:000000000-C238N:1:1101:7224:15356 2:N:0:19
GGACTACTCGGGTTTCTAATCCTGTTTGCTCCCCACGCTTTCGAGCCTCAGTGTCAGTTACAGGCCAGAGAGCCGCTTTCGCCTCCGGTGTTCCTCCATATATCTACGCATTTCACCGCTACACATGGAATTCCACTCTCCTCTCCTGCACTCACGTCTCCCAGTTTCCAATGCACACAATGGTTGAGCCACTGCCTTTTACATCAGACTTAAGAAACCACCTGCGCTCGCTTTACGCCCAATAAATCCAGACAACGCTTGGGACCTACGTATTACCGCGCCTGCTGGCCCGTAGTTAGCC
+
CCCCCGGGGGGGGGGGGGGGGGGGGGGGGGGGGGFGGGGGGGGGGGGGGGGGGGGGGGGGGGGGGGGFGGFFFFFGGGGGGGGGGGGGGGGGGGGGGFFGGGCFGGGGGGGGGGFFGGEGGGGGGGFGGFFGGGGGFDGGGGGFFGGC8DFFGF,@FFGGGGFGGGGGAFGGGGFEGGDFGGFE=:CF6DGGCF:CFCGGFFFF9CFFFFG7AFFGFFCDFD@E@E2:5?@@=*8@B=ECF08@F>))09A3?FC?79@;D6C<FGF?F???<84<0*(701:??B>72*8:9>?:AG<).
@M04650:207:000000000-C238N:1:1101:11541:15364 2:N:0:19
GGACTACCCGGGTTTCTAATCCTGTTTGCTCCCCACGCTTTCGTGCATGAGCGTCAGTACAGGTCCAGGGGGCTGCCTTCGCCATCGGTATTCCTTTGCATATCTACGCATTTCACTGCTACACGCAAAATTCTACCCCCCTCTACCGTACTCAAGCTGTGCAGTTACCAATGCAGTTCCCAGGTTAAGCCCGGGGATTTCACATCAGTCTTGCACAACCGCCTGCGCACCCTTTACGCCCAGTAATTCCGATTAACGCTTGCCCCCTACGTTTTACCGCGTCTTCTGGCACGTAGTTAGC
+
CCCCCEGFGGGGGGGGGGGGGGGGGGGGGGGGGGGGGGGGGGGCFG,E9EFGFGGGGGGGAFFEGGGGFGGGG:FGG<FGGGGG=4FGG<FFGGGE<,AFGGGGGGGGGGGGGGFGGGGFBFGG@+@>CGGGGFGGD@FEGGGFFGG6@DGFGGGG9@D6=FCFGG7ECEGFCFCFFFGFG,DFGF9CFEF@C>CG9CGGGFGF@FFFCGGG5DDGFFGGFGBDFF@F@GFFDGFFFFGGG?BFGF<5:@@(4>/<F?0(,(5(7C>9<F:71FBBGG:>>(21044).C:F1411:F<9:
@M04650:207:000000000-C238N:1:1101:2589:15423 2:N:0:19
GGACTACTCGGGTATCTAATCCTGTTTGCTCCCCACGCTTTCGAGCCTCAGTGTCAGTTACAGGCCAGAGAGCCGCCTTCGCCACGGGTGTTCTTCCATATATCTACGCATTTCACCGCTACACATGGAATTCAACTCTCCTCTCCTGCACTCAAGTCTCCCAGTTTCCAATGCACACAATGGTTGAGCCACTGCCTTTTACATCAGACGTAAGAAACCACCCGCGCTCGCTTTACGCCCAATAAAGACGGACAACGCGTGGGACCGACGGATTACCGAGGCGGGTGGCACGTAGGTAACC
+
CCCCCGG9<FGGF@D@FGGAGGGGGGGFFFEEFGGDGEG,:EEF@CFGGGGFGGGGG9C@,CCFDFGGCFFEGGGGGGGGECCF@+7@F>FEC<,F<EAFFGFFGGGG7F7C,A<F??88C:9F,,:,EFC@F<EF@BAF8DFF?8FFAD@D8DEG,,@DFFGGD,EFDFFFG,=EF8E=D:D@F788,D,@@E@CDGGF+4;+1+;A@*0;)3=C?):7);))5;(8(1((,=170,=CC23;FG6);0:;()*()((-2(52*1(-,,(((;2)</,,,((-(,-2(:)*(.4(.+).-
@M04650:207:000000000-C238N:1:1101:12758:15432 2:N:0:19
GGACTACAGGGGTTTCTAATCCTGTTTGCTCCCCACGCTTTCGAGCCTCAGTGTCAGTTACAGGCCAGAGAGCCGCTTTCGCCACCGGTGTTCCTCCATATATCTACGCATTTCACCGCTACACATGGAATTCCACTCTCCTCTCCTGCACTCAAGTCTACCAGTTTCCAATGCATACAATGGTTGAGCCACTGCCTTTTACACCAGACTTAATAAACCACCTGCGCTCGCTTTACGCCCAATAAATCCGGACAACGCTCGGGACCTACGTATTACCCCGGCTGCTTGCACGTAGTTAGCC
+
CCC9BFGGGFEGGFECGFGGGGFGGFCEGGFGGDFGGEGFGGGGGGGFGFFFCFGEGGFFGGGGGGGGCFGGGFGGGDFCCFGCFGGECEGGGGFGFDFFGGGFGGGGDGGGGGFFGGGGGGGGE?EFGGGGGGGG;8@FGGF7FFGGGGGDD8EFAFFGFAFGDGGFGE;F6:EGGDEFGG8EGE8FGCGGGGDGGFGFDFC59FGFF5?=CFFC>@FG2;:@D>23-/(02C=*:=8EG@@8DC5);>)37BC@5906>(99D=:<?:324<:<:*((-419(.),3+.1.(4(.+))5
@M04650:207:000000000-C238N:1:1101:3167:15449 2:N:0:19
GGACACACGGGTTTCTAATCCTGTTTGCTCCCCACGCTTTCGAGCCTCAGTGTCAGTTACAGGCCAGAGAGCCGCTTTCGCCTCCGGTGTTCCTCCATATATCTACGCATTTCACCGCTACACATGGAATTCCACTCTCCTCTCCTGCACTCAAGTCTCCCAGTTTCCAATGCACACAATGGTTGAGCCACTGCCTTTTACATCAGACTTAAGAAACCACCTGCGCTCGCTTTACGCCCAATAAATCCGGACAACGCTTGGGACATACGTATTACCGCGGCTGCTGGCACGTAGTTAGCCG
+
CCCCCFFGGDG@FEGGG9FEFFGCFGGGGGAFGGGGGFFGCFFGGGGGGFFAFFFGCEGGFGFGGFGGGGGGFGGCC@FE>CCFGF=>FFGGFG8FGGGGFABFFFGGGCEGGGGG>FGGGGGGDECF5,=4EFFFFCFGGGFFGGGGGGC5EDGDDCEB@FD@FFC;DGGFGGGGFD+6EFAAF<FG?FBEFC,,?CCC>A,++99AECFD;CDFF)=CDCE=@>=>6C@(89B@D@*FF@EF:7?4DDE@FFD2D60266*4*09<:,)6(+).2C>>0-385)80:+3/186-)3)26
@M04650:207:000000000-C238N:1:1101:26623:15466 2:N:0:19
GGACTACACGGGTTTCTAATCCTGTTTGCTCCCCACGCTTTCGAGCCTCAGTGTCAGTTACAGGCCAGAGAGCCGCTTTCGCCTCCGGTGTTCCTCCATATATCTACGCATTTCACCGCTACACATGGAATTCCACTCTCCTCTCCTGCACTCAAGTCTCCCAGTTTCCAATGCACACAATGGTTGAGCCACTGCCTTTTACATCAGACTTAAGAAACCACCTGCGCTCGCTTTACGCCCAATAAATCCGGACACCGCTTGGGACCTACGTATTACCGCGGCTGCTGGCACGTAGTTAGCC
+
CCCCCGGGGGGGGGGGGGGGGGGGGGGGGGGFGGGGGGGGGGGGGGGFFFFGGGGGGGGGGGGGGGGGGGGGGGGGGGFGGGGGGGGGGGEGGGGGGGGGGGGFGGGGDGGGGGGGFGGGGGGGGGGGGGGGGGGGGGGFGGGFGGGGGGGFGGGGGGGGGGGGGGGGFFGGGGDGGGEGGGGGFFGGGGGGGGGGGCFGGFFFFFFFFGFGFFGGFFGGFGFFFFA>=DBDBFFEEDGGG036FGFEGED;>F*2:090:3F6FEBFFFB?AE<AFG3,4;>66)2(46>C::?B<75-.
@M04650:207:000000000-C238N:1:1101:16843:15470 2:N:0:19
GGACTACTCGGGTTTCTAATCCTGTTTGCTCCCCACGCTTTCGAGCCTCAGTGTCAGTTACAGGCCAGAGAGCCGCTTTCGCCACCGGTGTTCCTCCATATATCTACGCATTTCACCGCTACACATGGAATTCCACTCTCCTCTCCTGCACTCAAGTCTCCCAGTTTCCAATGCACACAATGGTTGAGCCACTGCCTTTTACATCAGACTTAAGAAACCACCTGCGCTCGCTTTACGCCCAATAAATCCGGACAACGCTTGGGACCTACGTATTACCGCGGCTGCTGCCCCGTCGTTAGCC
+
CCCCCGGGGGGGGGGGGGGGGGGGGGGGGGGGGGGGGGGGGGGGFGGGGGGGGGGGGGGGGGGGGGGGGGGGGGGGGGGGGGGEGGGGGGGGGGGGGFFGGGGGGGGGGGGGGGGGGGGGGGGGGGGGFFGGGGGGGGGGGGGFGGGGGGGFGFGGGGFCFGGGGDGGGGGGCDFGCG=FEF8DGGFGGG7CCGGGGGGGGF9EFFGFEDB>;>C>ACGFDGFB)*:3<CBDDFFE>@GDB;@;GDEFGFD?9);;3:;18:*(9C:3:0:B<@:<9*-((,40(..)./4C6(((-*-5:
@M04650:207:000000000-C238N:1:1101:21819:15471 2:N:0:19
GGACTACTGGGGTTTCTAATCCTGTTTGCTCCCCACACTTTCGAGCCTCAGCGTCAGTTAATGTCCAGCAGGCCGCCTTCGCCACTGGTGTTCCTCCCGATATCTACGCATTCCACCGCTACACCGGGAATTCCGCCTGCCTCTCCATCACTCAAGAACGCCAGTTTTGAACGCACGCTATGGGTTGAGCCCATAGATTTCACGTCCAACTTGGCATCCCGCCTGCGCTCCCTTTACACCCAGTAATTCCGGACAACGCTTGCCACCTACGTTTTACCGCGGCTGCTGGCACGTAGTTAGC
+
CCCCCGGGGGGGGGGGGGGGGGGGGGGGGGGGGGGGGGGGGGGGGGGGGGGGGGGGGGGGGGGGGGGGGGGGGGGGGGGGGGGGGGGGGGGGGGGGGGGGGGGGGGGGGGGGGGGGGGGGGGGGGGGGGGGGGGFEEEGFGGGFGGGGGGGFGGGFGGGGGGGGGGGGGGGGGGGGGDGGGGGGGEDFFGGGGGGGFGGGGFGFFGGFFGGGCDDGFEGD0DF?052>;GFFFGFDF4@FGFFBCC<BGFFB<5<:C69B<?F?GEF1:??8?FBFGC<>B>BBB:?>?G?E:12<?G44.
@M04650:207:000000000-C238N:1:1101:7379:15552 2:N:0:19
GGACTACTAGGGTATCTAATCCTGTTTGCTCCCCACGCTTTCGAGCCTCAGTGTCAGTTACAGGCCAGAGAGCCGCTTTCGCCACCGGTGTTCCTCCATATATCTACGCATTTCACCGCTACACATGGAATTCCACTCTCCTCTCCTGCACTCAAGTCTACCAGTTTCCAATGCATACAATGGTTGAGCCACTGCCTTTTACACCAGACTTAATAAACCACCTGCGCTCGCTTTCCGCCCAATAAATCCGGACAACCCTCGGGACCTACGTATTACCGCGGCTGCTGGCACGTAGTTAGCC
+
<@AB<<EFEFCAEE<<C<EFFACFE<CCA66CFB@F:@FF@AFCEEGGGE<6C;FGFCD<D<@8D@EF<<C@,A:FGGFDGGGGC,@>F:C@FCAEFDEBFEBFFFFDGCFEABFGF@8D>FGGC8F8FEBFB<E9@,9EFGG98EFFF,4+DFGFGGF>D,=DCDGA,33,=CA,8+,,E>,,:>?8?8,,@9@FG7FGD?CA5:7;=*5+:CF+=E,*:?C2):>5>*((5:+0/9CEC(6;7DECGF31>:C(*61=BFC>3C<)(-4<AG)-+*-333072:B(,*4*.8(,)+-.:
@M04650:207:000000000-C238N:1:1101:22836:15596 2:N:0:19
GGACTACTGGGGTTTCTAATCCTGTTTGCTCCCCACGCTTTCGAGCCTCAGCGTCAGTTACAGACCAGAGAGCCGCTTTCGCCACCGGTGTTCCTCCATATATCTACGCATTTCACCGCTACACATGGAATTCCACTCTCCTCTCCTGCACTCAAGTCTACCAGTTTCCAATGCATACAATGGTTGAGCCACTGCCTTTTACACCAGACTTAATAAACCACCTGCGCTCGCTTTACGCCCAATAAATCCGGACAACGCTAGGGACCTACGTATTACCGCGGCTGCTGGCACGTAGTTAGCC
+
CCCCCGGGGGGEFFGGGGGGGGGGFGGGDGFGGGGGGEGCFFGGGGGFGGGGGFGGGGGGGGGGGGGGGGGGGGGGGGDGGFGEGGGGEGCGFGGGGGGGGGGGGGGGGE@FFDGEEFCDEEGGGCFGGFGDGGGGGGGGGGGFGGGGGGGFGG8FGGFGGGGFFFCGAFFFGGGGGGGGGFGGGEEE6779C?FGGGGGGFFFFFGFFGFGEGCDCBCDBC=B@@BFFGFDFCA454EFC@D);CC?FEFD>D<?)6(((.9?FEF?>:?FAG>2<C99>>9B00?B?:2/.:BBA<A6,
@M04650:207:000000000-C238N:1:1101:27784:15619 2:N:0:19
GGACTACCCGGGTTTCTAATCCTGTTTGCTCCCCACGCTTTCGAGCCTCAGTGTCAGTTACAGGCCAGAGAGCCGCTTTCGCCACCGGTGTTCCTCCATATATCTACGCATTTCACCGCTACACATGGAATTCCACTCTCCTCTCCTGCACTCAAGTCTACCAGTTTCCAATGCATACAATGGTTGAGCCACTGCCTTTTACACCAGACTTAATAAACCACCTGCGCTCGCTTTACGCCCAATAAATCCGGACAACGCTCGGGACCTACGTATTACCGCGTCTGCTGGCCCGTAGTTAGCC
+
CCCCCGGGGGGGGGGGGGGGGGGGGGGGGGGGGGGGGGGGGGGCGGGGGGGGGGGGGGGGGGGGGGGGGGGGGGGG7FGGGGGGGGGGGGGGGGGGGFDGGGGGGEFGGGGGGGGGGGGGDFGGGGGGGGGGGGGGGGFGGGGFGGGGGGGFGCGGGGGGGGGGGGGGGGGGFGGGFFGEFG8FF:BFGG7CFE?FFGGGFFFFFCFACGDF@FFGFFFGFGFFFEFFFCBFFGFFF?EGG;@FGGFFFF373>D@D>1:;>D>GGF22<BFFGFFF32;(416A:?:B5:=4((,6056:
@M04650:207:000000000-C238N:1:1101:20634:15664 2:N:0:19
GGACTACTCGGGTTTCTAATCCTGTTTGCTCCCCACGCTTTCGAGCCTCAGTGTCAGTTACAGGCCAGAGAGCCGCTTTCGCCACCGGTGTTCCTCCATATATCTACGCATTTCACCGCTACACATGGAATTCCACTCTCCTCTCCTGCACTCAAGTCTACCAGTTTCCAATGCATACAATGGTTGAGCCACTGCCTTTTACACCAGACTTAATAAACCACCTGCGCTCGCTTTACGCCCAATAAATCCGGACAACGCTCGGGACCTACGTATTACCGCGGCTGCTGGCACGTAGTTAGCC
+
CCCCCGGGGGGGGGGGGGGGGGGGGGGGGGGGGGGGGGGGGGGGGGGGGGGGGGGGGGGGGGGGGGGGGGGGGGGGGGFFGGGGGGGGGGGGGGGGGGGGGGGGGGGGGGGCGGGGGGGGDGGGGGGGGGGGGGGGGGGGGGGFGGGGGGFFGGGGGGGGGGFGGFGGFGFGDFFGFFGEGGFGGGGG?DCFGGGGGGGGFFGFACGFDFFFEGGGFFCDDGDFDDA>=D>@FGFFFFGEG;@3CDCCG>:;BFGFGB<(21C9GGF>:<?2ACAF<57-76(4:??0:6324:BFA34<:
@M04650:207:000000000-C238N:1:1101:24302:15692 2:N:0:19
GGACTACTGGGGTTTCTAATCCTGTTTGCTCCCCATACTTTCGAGCCTCAGCGTCAGTTGATGCCCAGTAGGCCGCCTTCGCCACTGGTGTTCCTCCCGATATCTACGCATTCCACCGCTACACCGGGAATTCCGCCTACCTCTACATCACTCAAGAGTGCCAGTTTTGAGTGCACGCTATGGGTTGAGCCCATAGATTTCACACCCAACTTGACACCCCGCCTGCGCTCCCTTTACACCCAGTAATTCCGGACAACGCTTGCCACCTACGTTTTACCGCGGCTGCTGGCACGTAGTTAGC
+
CCCCCGGGGGGGGGGGGGGGGGGGGGGGGGGGGGGGGGGGGGGGGGGGGGGGGGGGGGGGGGGGGGGGGGGGGGGGGGGGGGGGGGGGGGGGGGGGGGGGGGGGGGGGGGGGGGGGGGGGGGGGDGGGGGGGGGGGGGGGGGGFGGGGGGGFGGGGGFGFGGGGGGGGGGGGGGGGGGGGGGGGGGGGGGFGGGGGGGGGGF?=ADGFFGGGFGGGFDGGFGF;1ABFFD9D@GFFFFGGG??EGG9<FFFFFFGFG6>??FG:>EB<FFFFFGBFGG<FB>BB>BFF?=:F<??38C64:
@M04650:207:000000000-C238N:1:1101:22738:15715 2:N:0:19
GGACTACTCGGGTTTCTAATCCTGTTTGCTCCCCACGCTTTCGAGCCTCAGTGTCAGTTACAGGCCAGAGAGCCGCTTTCGCCATCGGTGTTCCTCCATATATCTACGCATTTCACCGCTACACATGGAATTCCACTCCCCTCTCCTGCACTCAAGTCTACCAGTTTCGAATGCATACAATGGTTGAGCCACTGCCTTTTACACCAGACCAAATAAACCAACTGCGCTCGCCTTACGCCCAATAAATCCGGACAACGCTCGGCACCTACGTAGTACCGCGGCTGCTGGCCCGTAGTCAGCC
+
@A@A<EFA8@@BF;CAFE@D<CFGFGGGGDFGFGGGEGCGFGC,C@FG:C@<CF,@CE,,<,CF,@FGGG,@F,CG+@FEE@EF,9=?:FCFFFFFDFCFGG99,C?D>4=BBAFF,648CGFEF?EGGGDDFGGG,>,9BD86EF,AFCF?FDGFGG;DC,2=53=D+@=D8;AECFGG8>FEDF84@DEC@,,@9D=DCF3;9*;CB**;0*2+=@G44C):6AB*-/((/42()(:*==;4DFCED5><65<@<9(((-*(18(((,()(2):9*279;(21338(*(2-(-()0.).
@M04650:207:000000000-C238N:1:1101:13888:15720 2:N:0:19
CGACTACCGGGGTATCTAATCCTGTTTGCTCCCCACGCTTTCGAGCCTCAGTGTCAGTTACAGGCCAGAGAGCCGCTTTCGCCACCGGTGTTCCTCCATATATCTACGCATTTCACCGCTACACATGGAATTCCACTCTCCTCTCCTGCACTCAAGTCTACCAGTTTCCAATGCATACAATGGTTGAGCCACTGCCTTTTACACCAGACTTAATAATCCACCTGCGCTCGCTTTACTCCCAATCAATCCTGACAACGCTCTGGACCTACGTATTACCGCTGCTGCTGGCTCGTAGTTTGCC
+
---AC@FFEGF7@;C<C6CFCDF9EFGG9AFCFGGGECEE@9FCFGGCFEFFGFFA@FFD@FE8@FE,<CE7@FCCFEFEGC=EEFCEF7FCEAGFCCFEG9>FFAFCEDGGGGGFFEGDGGF=FAFCFFDGFGGDDDG,=?DFFDFFFD8DD?DCFEBFG<8DDEGE=3;E6DAF,A89C,,8@+8DCC7,@,<:DCG,+3,00**00C789ED@+/2;>9>24/255D99=7+8+9+<<(:(;07>D+*).*:().6?()*77*442235)<).2*4(-4:?BB0(4*.*-,((6+6<2
@M04650:207:000000000-C238N:1:1101:28946:15738 2:N:0:19
GGACTACTGGGGTTTCTAATCCTGTTTGCTCCCCACGCTTTCGAGCCTCAGTGTCAGTTACAGGCCAGAGAGCCGCTTTCGCCACCGGTGTTCCTCCATATATCTACGCATTTCACCGCTACACATGGAATTCCACTCTCCTCTCCTGCACTCAAGTCTACCAGTTTCCAATGCATACAATGGTTGAGCCACTGCCTTTTACACCAGACTTAATAAACCACCTGCGCTCGCTTTACGCCCAATAAATCCGGACAACGCTCGGGACCTACGTATTACCGCGGCTGCTGGCACGTAGTTAGCC
+
CCCCCGGGGGGGG7FGGGGGGGGGGGGGGGGGGGGGGGGGGGGFGGGGGGGFGGGGGGFFFFGFGGGGDFEFGGGG@CEGGGGD,AFG@CCFGGGGFGGGGGGGGGFGCGDGGGGGGGGGGGGGFGGGGFGGGGAGEGAGGGGFGG9DFEED?DFGF8CEAFEF<BFGAFD>DFEFGG?DEFFGFGGCEF,@,2@9AGDGGFFAFCFFFGGGCGF7@CGD@CDFD9A>=5@@9=FCB2EGG?8EFGFEGA>D9D*=<@;(4,9;D??<B03<<FBF7944,(4-07:2:*,:8<?BFF998
@M04650:207:000000000-C238N:1:1101:24234:15741 2:N:0:19
GGACTACAGGGGTTTCTAATCCTGTTTGCTCCCCACGCTTTCGAGCCTCAGTGTCAGTTACAGGCCAGAGAGCCGCTTTCGCCACCGGTGTTCCTCCATATATCTACGCATATCACCGCTACACATGGAATTCCACTCTCCTCTCCTGCACTCAAGTCTACCAGTTTCCAATGCATACAATGGTTGAGCCACTGCCTTTTACACCAGACTTAATAAACCACCTGCGCTCGCTTTACGCCCAATAAATCCGGACAACGCTCGGGACCTACGTATTACCGCGGCTGCTGGCACGTAGTTAGCC
+
CCCCCGGGGGGGGGGGGGGGGGGGGGGGGGGFGGFFGGGGGGGGGGGGGGGGGGGGGGGGGGGGGGGGGGGGGGGGGGGGGGGGGGGGGGGGGGGGGGGGGGGGGGGGGGGGGGGGGG>CEGGGGGGGGGGGGGGGGGGGGGGFGGGGGGGFGGGGFGGGGGGGGGGGGGGGGGGGGGGFGGGGGGGFGGGGFFGGGGFFGBGFFF5F=DFFE=CCFE?FFCB2:?A>2D==DFFFEFDEGD@EGGCF<>3<BF:6DB66>FCBGC17>0444842+1367;01:DF>?*5EF7:64+625
@M04650:207:000000000-C238N:1:1101:21512:15752 2:N:0:19
GGACTACTGGGGTATCTAATCCTGTTTGCTCCCCACGCTTTCGAGCCTCAGTGTCAGTTACAGGCCAGAGAGCCGCTTTCGCCACCGGTGTTCCTCCATATATCTACGCATTTCACCGCTACACATGGAATTCCACTCTCCTCTCCTGCACTCAAGTCTACCAGTTTCCAATGCATACAATGGTTGAGCCACTGCCTTTTACACCAGACTTAATAAACCACCTGCGCTCGCTTTACGCCCAATAAATCCGGACAACGCTCGGGACCTACGTATTACCGCGGCTGCTGGCCCGTAGTTAGCC
+
CCCCCGGGGGGGGGGGGGGGGGGGGGGGGGGGGGGGGGGGGGGGGGGGGGGGGFGGGGGGGGGFGGGGGCGDGGGGGGGGGGGGGGGGGGGGGGGGGGGGGGGGGGGGGGGGGFGGGGGGGGGG?FGGGEGGGGGGGGGGGGGFGGGGGGGFGFGGGGGGGGGGGGGGGGGGGFGGA8C9FGFGGCFFFGFGGGGGGFGF?FGFFGGFBG>@E@;FFEGGFC)):?A>=D@FFG6C>2E@F7;3CFCFDDD@9EFFG92,9>99DG?D?B??BF<><9910729B?F:154:;6::D<):4
@M04650:207:000000000-C238N:1:1101:25871:15757 2:N:0:19
GGACTACTAGGGTATCTAATCCTGTTTGCTCCCCACGCTTTCGAGCCTCAGTGTCAGTTACAGGCCAGAGAGCCGCTTTCGCCACCGGTGTTCCTCCATATATCTACGCATTTCACCGCTACACATGGAATTCCACTCTCCTCTCCTGCACTCAAGTCTACCAGTTTCCAATGCATACAATGGTTGAGCCACTGCCTTTTACACCAGACTTAATAAACCACCTGCGCTCGCTTTACGCCCAATAAATCCGGACAACGCTCGCGACCTACGTATTACCGCGGCTGCTTGCCCGTAGTTTGCC
+
C9CCCGGGGGGGGGFGGGGGGGGCGGGFGGGGGGGGGGGGGGGDDEGGGGGGGGGGGGGGGGEGGGGGCDDFFGGGGEGGGGGGGGEFGGGGFGGGFGGFGFFGGFGGGCGGGGGGGDEGCGGG@FEFFFGGGGAFDFGFFFFFGGGGGGGFGFCDFFFCFFGGGGGGGG9FFGADCFC@FE8FF7DFDF8@?<?EGGGGFFAFF6C5CC>C@FFDA=EGBDB2459?A>@@@G68:9:C72567:9?D3),3883917?3(1(7:17838)6C)6</(-,21414),4+.*-(,-6+).4
@M04650:207:000000000-C238N:1:1101:11415:15779 2:N:0:19
GGACTACTGGGGTATCTAATCCTGTTTGCTCCCCACGCTTTCGAGCCTCAGTGTCAGTTACAGGCCAGAGAGCCGCCTTCGCCTCCGGTGTTCCTCCATATATCTACGCATTTCACCGCTACACCTGGAATTCCACCCCCCCCTCCAAGACTCTAGCCTGCCAGTTTCAAATGCAGTTCCCAGGTTGAGCCCGGGGCTTTCACATCCGACTTACCATACCGCCTGCGCACCCTTTACGCCCCGTAATTCCGATTAACGCTTGCACCCTCCGTATTACCGCGGCTTCTGGCCCCGCGTTCGC
+
CCCCCGGGFGGGGGGGGGGGGGFDGGGGGGGGGGCFGGEGGGG8FGGGGGF;EFGDGGGFGFG8FFGGE<<FFGGG+CFGGGG@GGEGGGGGGGGGG@<EFEGGGGGGGGGGGGGG9FEGGGGGG8?EGGGFF9;F=+=FE+@E6CF8=,@DFCEA,@9,8FCDGFGG,,,7+FFFG;FCC@D7FGF@FGGGGGG5):FGGFGF+0*57DDC37*++/=*(:>D6F()()(-(?@2?,:EC(((1/44:@@:()9)*-4<:(*)2CB0(43:(;49GG?F0(9(-244)78*(4(498((,
@M04650:207:000000000-C238N:1:1101:21104:15798 2:N:0:19
GGACTACCGGGGTATCTAATCCTGTTTGCTACCCATGCTTTCGAGCCTCAGCGTCAGTTGATGCCCAGTAGGCCGCCTTCGCCACTGGTGTTCCTCCCGATATCTACGCATTCCACCGCTACACCGGGAATTCCGCCTACCTCTACATCACTCAAGAGTGCCAGTTTTGAGTGCACGCTATGGGTTGAGCCCATAGATTTCACACCCAACTTGACACCCCGCCTGCGCTCCCTTTACACCCAGTAATTCCGGACAACGCTTGCCACCTACGTTTTACCGCGGCTGCTGGCACGTAGTTCGC
+
CCCCCGGGGGGGGGGGGGGGGGGGGGGGGGGGGGGGGGGGGGGGGGGGGGGGGGGGGGGGGGGGGGGGGGGGGGGGGGGGGGGGGGGGGGGGGGGGGGGGGGGGGGGGGGGGGGGGGGGGGGGGGGGDGGFGGGGGGGGGGGGFGGGGGGGFGGGGFGGGGGGGGGGGDGGGGGGGGGGDEGGGGGGGGGGGFFGCCFGGGFGFFGGFFGGGCFGGFBGGFGFFFFFF>GFFDGFFFFGGGB607C44DF?FFFG:>6>?BFFF>CBB7:?F<G?AGF:6>BF>0:20>G?F?<(8(:-3-
@M04650:207:000000000-C238N:1:1101:10818:15800 2:N:0:19
GGACTACAGGGGTATCTAATCCTGTTTGCTACCCATGCTTTCGAGCCTCAGCGTCAGTTGCTGCCCAGTAGGCCGCCTTCGCCACTGGTGTTCCTCCCGATATCTACGCATTCCACCGCTACACCGGGAATTCCGCCTACCTCTCCATCACTCAAGCGTGCCAGTTTTCAGTGCACGCTATGGGTTAAGCCCCTAGATTTCACACCCAACTTGAACCCCCGCCTGCGCTCCCTTTACACCCAGTAATTCCGGCCAACGCTTGCCACCTACGTTTTACCGCGGTGGCTGGCACGTAGTTAGC
+
CCCCCGGGGGGGGGGGGGGGGGFGGGEFFGGGGGGFFGGGGGGGGD@FEF8FGGGGGGF<,6C9FFGG<FGGGFFFGEGGGGFFDFGGGGGGGGGCFC@FGEEGGGGGGGDEEGGGGGGDGGGGG+C+@FGGGGGCCE+3BFFB,DBFG?FFC>F?,+6+6F=,@AEC,3@3CCG,@C+@1,3DFC*@CCD**4*4*5,>++6BA9**5DG04***2(=?9C;;6A(=>G>@F:F<63?FE?(.:F)6:B?>0.C:G6>?4<F2CGF:?B670;<BGD?91((-,382?E<F<:<FBF)<A
@M04650:207:000000000-C238N:1:1101:17234:15805 2:N:0:19
GGACTACCGGGGTTTCTAATCCTGTTTGCTCCCCACGCTTTCGAGCCTCAGTGTCAGTTACAGGCCAGAGAGCCGCTTTCGCCTCCGGTGTTCCTCCATATATCTACGCATTTCACCGCTACACATGGAATTCCACTCTCCTCTCCTGCACTCAAGTCTCCCAGTTTCCAATGCACACAATGGTTGAGCCACTGCCTTTTACATCAGACTTAAGAAACCACCTGCGCTCGCTTTACGCCCAATAAATCCGGACAACGCTTGGGACCTACGTATTACCGCGGCTGCTGGCCCGGAGTTAGCC
+
<@BCCGGGGGGGGGGGGFGGGGGGGGGGGGGDGGGGGGGGGGGFGGGGGFFGGGGFGGGGGGGGFFGGFDGGGGGGGGFGGGGDEGGGGFGGGGGGGGGGGGGGGGGGGGGGGGGGGGGGGGGGGGGGECAEFGGEFGGGGGGFGGGFGFGFGGGGGG9DFFFGGGGGGGGGGGFGAD>DFFGGGE?EGG,@<?FGCGCDFFGFFG**1;FFEGGG>>EGDG@EB)2069@9-:+78;GG7?1;FGE?458<@>G?79:(-(>:FGF<?F?45@<A+/1,210(3??0114*((-,,06:4
@M04650:207:000000000-C238N:1:1101:20605:15822 2:N:0:19
GGACTACACGGGTTTCTAATCCTGTTTGCTCCCCACGCTTTCGCACCTGAGCGTCAGTCTTTGTCCAGGGGGCCGCCTTCGCCACCGGTATTCCTCCAGATCTCTACGCATTTCACCGCTACACCTGGAATTCTACCCCCCTCTACAAGACTCAAGCCTGCCAGTTTCGAATGCAGTTCCCAGGTTGAGCCCGGGGATTTCACATCCGACTTGACAGACCGCCTGCGTGCGCTTTACGCCCAGTAATTCCGTTTAACGCTTGCACCCTCCGTATTACCGCGGCTGCTGGCACGGAGTTAGC
+
CCCCCCFGGGGGGGGGGGGGGGGGGGGGGGGGGGGGGGGGGGGGGGGGGGFGEGGGGGGGGGGGGGGGGGGFEGGGGGGGGGGGGGGGGGGGGGGGGGGGGGGGGGGGGGGGGGGGGGGGGGGDDGGGGFEGGGGGGGGGGGGFGGGFEGGFGGFFGGGGGGGGGGGGGGGGGGGGGFGGGGDGFFGGGGGGCEGEDDGFGFGFFGCBFGGGFFGFFFF<689?:FBD:DFFF=FF=6ECGB(57F9BGFF),0*5C?FF?FF7F@?::?;21F:4CC<B>0319<>?:E<C:,-((2)66
@M04650:207:000000000-C238N:1:1101:16241:15823 2:N:0:19
GGACTACCCGGGTTTCTAATCCCGTTCGCTACCCTGGCTTTCGCACATGAGCGTCAGTTATGTGCCAGGAAGCCGCCTTCGCCACTGGTGTTCCTCCCGATATCTACGCATTTCACCGCTACACCGGGAATTCCACTTCCCTCTCACATACTCAAGACTTGCAGTATCAGCCGACATCCGCCAGTTGAGCTGACGTATTTTACAGCTGACTCGCAAATCCGCCTGCGTGCCCTTTACGCCCAGTAATTCCGGACAACGCTTGGGACCTACGTATTACCGCGGCTGCTGTCACGTATTTAGC
+
CCCCCGGGGGGGGGGGGGGGGGGGGGGGGGGGGGGGGGGGGGGGGGEFFFGGGGGGGGGGGGGGGGFGGGGGGFGGGGGGGGGGGGGFGGGGCGGGGGGGGGGGGGGGGGGGGGGGGGGGGGGGGGGGGGGGFGGGGGGFFGGFGGGGGGGFGFGGGGGGGFGGFFGGDGGEDGGGGGGEGGGEFGGGFCCFFGGGGGGGG=<BFGGFEGFFBGDDDEFFFGD@@FFEFD;1;FF3@6>:E6:>7F4AC?F>(8>?G>011472CC?:<?(():45CF?27>F;B:)5)+)<::16(<)6-
@M04650:207:000000000-C238N:1:1101:26119:15856 2:N:0:19
GGACTACTCGGGTATCTAATCCTGTTTGCTCCCCACACTTTCGAGCCTCAGCGTCAGTTAATGTCCAGCAGGCCGCCTTCGCCACTGGTGTTCCTCCCGATATCTACGCATTCCACCGCTACACCGGGAATTCCGCCTGCCTCTCCATCACTCAAGAACAACAGTTTTGAACGCACGCTATGGGTTGAGCCCATAGATTTCACGTCCAACTTGCCATTCCGCCTGCGCTCCCTTTACACCCAGTAATTCCGGACAACGCTTGCCACCTACGTTTTACCGCGGCTGCTGCCACGTAGTTAGC
+
CCCCCDGGGGGCFFGGGGGGGGGGGGGGGGGGGGFGEGGGGGGFCFGGGAFGGGGGCGGG9CAFGGGGGFCGCFGGGGGGGGGGGGG8FFFGGFGGFGGGGGGCFDFGGGGGGGGGG7CDEEGGFED77CFEFGFEGGGGGFFFGFCFFEDFGG,,>?F8EFGCFFGGE7BFGD+@*@ECE9B,@E8878D?CFCFCFGGGFGAF5DEEGGGCGGGFFGCED?D?49>9DBDFGF3A?FEE(((*26>FF:>(75(9(48<BF?*22::21:?G?2@7(4961>01:?)/)2-44,-C<<2
@M04650:207:000000000-C238N:1:1101:26613:15911 2:N:0:19
GGACTACTGGGGTATCTAATCCTGTTTGCTACCCATGCTTTCGAGCCTCAGCGTCAGTTGATGCCCAGTAGGCCGCCTTCGCCACTGGTGTTCCTCCCGATATCTACGCATTCCACCGCTACACCGGGAATTCCGCCTACCTCTACATCACTCAAGAGTGCCAGTTTTGAGTGCACGCTATGGGTTGAGCCCATAGATTTCACACCCAACTTGACACCCCGCCTGCGCTCCCTTTACACCCAGTAATTCCGGACAACGCTTGCCACCTACGTTTTACCGCGGCTGCTGGCACGTAGTTAGC
+
CCCCCGGGFGGGGGGGGGGGGGGGGGGGGGFGGGGGGGGGGGGCFEGGGGGGGGGDGGGG9EGEGGGGGGGGEDGGGFGGGGGGGGGGGGGGGGGGGCEECEGGGGGGGGGC<FGGGGGGGFGG@7@FCEG8;E?GGEGGGGGFGGC8ADFFG8DGF8EGGGGGDFF9,@EE?CGFFGC6C9EFFEB@FFGFFGGFC=DFGFFFADGF@CDGF7;CF2C79<;F@F9B@GBFD+9CFEFFE;@EGC)9C*<9?EC0D9>F?<3:CC?(52<8(C?FG>,(-40(-422>GBD??<?4EAB>
@M04650:207:000000000-C238N:1:1101:15458:15927 2:N:0:19
GGACTACCAGGGTATCTAATCCTGTTTGCTCCCCACGCTTTCGAGCCTCAGTGTCAGTTACAGGCCAGAGAGCCGCTTTCGCCACCGGTGTTCCTCCATATATCTACGCATTTCACCGCTACACATGGAATTCCACTCTCCTCTTCTGCACTCAAGTTTCCCAGTTTCCAATGACCCTCCCCGGTTGAGCCGGGGGCTTTCACATCAGACTTAAGAAACCGCCTGCGCTCGCTTTACGCCCACTAAATCCGGACAACGCTTGCCACCTCCGTATTACCGCGGCTGCTGGCACGTAGTTAGC
+
CCCCCGGGGGGGGGGGGGGGGGGGGGGGGGGGGGGGGGGGGGGDGGGGGGGGGGGGGGGGGGGGGGGGGGGGGGGGDEGGGGGGGGGGCFGCGGGGGGGGGGFDCGGGEGGDFFFGGGGGGGGGGGGGGGGGGGGGGGGGGFGDFGGGGGGD?8E?AEFGDGGGDDGGGGGFDFGGGGGGGFGGFEGEGGGGDGEGGGEGGFGFFGGFFGF>@GGC6;GG9D;<DFFFFGFF;F><F<EGGB(44D:6D)834)5:5238?4540+::(.1,.;:2<F?999626?:7(:3<?:???G9>:
@M04650:207:000000000-C238N:1:1101:25541:15957 2:N:0:19
GGACTACCAGGGTTTCTAATCCTGTTTGCTCCCCACGCTTTCGAGCCTCAGTGTCAGTTACAGGCCAGAGAGCCGCTTTCGCCTCCGGTGTTCCTCCATATATCTACGCATTTCACCGCTACACATGGAATTCCACTCTCCTCTCCTGCACTCAAGTCTACCAGTTTCCAATGCATACAATGGTTGAGCCACTGCCTTTTACACCAGACTTAATAAACCACCTGCGCTCGCTTTACGCCCAATAAATCCGGACAACGCTCGGGACCTACGTATTACCGCGGCTGCTGGCACGTAGTTATCC
+
CCCCCGGGGGGGGGGGGGGGGGGGGGGGGGGGGGGGGGGGGGGGGGGGGGGGGGGGGGGGGGGGGGGGGGGGGGGGGGGGGGGGEGGGGGGGGGGGGGGGGGGGGGGGGGGGGGGGGGGGGGGGEGGGGGGGGGGGGGGGGGGFGGGGGGGFGGCFGGGFGFGGGGGGGGAFGGGGGGG8DDEGGGGGGG8EEFFGGGGGGFGFFG5FCG=BEGGG>ECCDGBF29A59@@@FGFEB?GGGFF8>DE5FB37@FGD3:3;@(93DE??FB:?FGFFG59002>>BFF::7<*.2(49+).:
@M04650:207:000000000-C238N:1:1101:23822:15965 2:N:0:19
GGACTACCGGGGTTTCTAATCCTGTTTGCTCCCCACGCTTTCGAGCCTCAGCGTCAGTTACAGGCCAGAGAGCCGCTTTCGCCACCGGTGTTCCTCCATATATCTACGCATTTCACCGCTACACATGGAATTCCACTCTCCTCTCCTGCACTCAAGTCTACCAGTTTCCAATGCATACAATGGTTGAGCCACTGCCTTTTACACCAGACTTAATAAACCACCTGCGCTCGCTTTACGCCCAATAAATCCGGACAACGCTCGGGCCCTACGTATTACCGCGGCTGCTGGCACGTAGTTAGCC
+
[truncated: 22,336,329 more chars]
