# Supplementary material for: Captivity causes taxonomic and functional convergence of gut microbial communities in bats
Source: PeerJ. 2019 Apr 30;7:e6844. doi: 10.7717/peerj.6844 (PMC6499062; doi:10.7717/peerj.6844)
Supplement: Data S68 — Raw data of WFHa4. [file peerj-07-6844-s073.gz › ZTPSN18AB886-WFHa4_R2.fq]

@M04650:207:000000000-C238N:1:1101:14241:2200 2:N:0:19
CGACACTGGGGTATCTAATCCCTTTCTCTACCCTGGCTTTCGCGCCTCAGCGTCCGACTCAGTCCAGAAATTCTCCTTCGCCCCTGTTTTTCCTCCCACTATCTACGCATTTCACCGCTTCCCTTTGAATTCCCCTTTCCTCTCCTGCTCTCACGACTTCCAGTTTCCCTCTCTTGACGGGTTTTTTCCCCTATTTTTTTCGACAGACTTTTCATCCCGCCTTCTCCCTCTTTTCCCCCCTTCTTTCCGCTCCACGCTTTCCCCCTCCGTATTTCCCCTCCTGCTTTCACCTCTTTTTCCC
+
---88CE,,@7F;E<E,,CCCE,CF96@@,;CCE,,6@FF94,+7@84,,6+B6+++++8,9C,@,,,,,,,<,9C6A,9,B,8C,,CCEF,?@,A?<,4,549,9,+,8?E,,5B+4>+8,99,,,,,5C,9A@<@D=?6=;*6=,=,7@3,,,+66+,6,,7CE3,,36,037,,6++++6>>++5,@@,*,7@@+**3**3*)*25=+=7++285*8-*(77=)0(2//7++)1(4**/,)33))/)),()2()--(.)*.1*(((,(44+).07((,()(.))))0)+(,.4)<42)
@M04650:207:000000000-C238N:1:1101:12898:2415 2:N:0:19
GGACTACACGGGTTTCTAATCCTGTTTGATCCCCACGCTTTCGCATCTCAGCGTCAGTACTGCACCAGGTAGTCGCCTTCGCCACTGATGTTCCTCCAGATCTCTACGGATTTCACCCCTACACCTGGAATTCCACTACCCTCTCACAGACTCAAGTCTAACAGTATCAAAAGCAGTTCCACGGGTGAGCCGTGGGCTTTCACTTCTGACTTATCAAACAGCCTACATGCGCTTTACGCCCAGTGATTCCGATTAACGCTTGCACCCTCCGTATTACCGCGGCTGCTGGCACGGAGTTAGC
+
CCCCCGGGGGGGGGGGGGGGGGGGGGGGGGGGGGGGGGGGGGGGGGGGGGGGGGGGGGGGGGGGGGGGGGGGGGGGGGGGGGGGGGGGGGGGFFGGGGGGGGGGGGGG>FGGGGGGGGGGGGGGGGGGGGGGGGGGGGGGGGGFGFGDGGGFGFFF;EFGAFGGGGGGGGGGGGGGGGGGGGGGGEGGGGGGGGGGC>FGGFGAFGGFEFFF@>FGFFGGFGFFFFFFFFBF>GFEF?EGG?FFFDFCGFFF6:DFG(:?FFGECGD?FFFFBG:2CFB>F>>B((8??D:+(3;F?G<A9
@M04650:207:000000000-C238N:1:1101:19171:2423 2:N:0:19
GGACTACTGGGTATCTAATCCCGTTCGCTACCCTAGCTTTCGCACATGAGCGTCAGTCTTGTGCCAGGAAGCCGCCTTCGCCACTGGTGTTCTTCCCGATATCTACGCATTTCACCGCTACACCGGGAGTTCCACTTCCCTCTCACATACTCTAGGCTTACAGTATCAGATGACAAACAGATGGTAAGCACCTGCCTTTTACATCTGACTTATAAACCCGCCTGCGTGCGCTTTACGCCCAGTAATTCCGGACAACGCTTGCCCCCTACGTCTTACCGCGGCTGCTGGCACGTAGTTTGCC
+
CCCCCGGGGGGGGGGGGGGGGGGGGGGGGGGGGGGGGGGGGGGGGGGGGGGGEGGCGFGF9FGGGGGCGGGGGGGGGGGGGGGGGG<FFFGGGGGGGGDFGDDECFGGGGGGGGGGGG>CG<FECFFGGGGGGGGGGGAFFDFFCFGGGGGFGGFGGG?GGDCEFFFGGGGGFGGFGFCCFGGGEFFFGEFCEGGGG7=FFFF@FGC6AG9C6EFFF)=*8:5B=>559C>0?CAEBFGG*6;477??:A>79@C1C>?31:9:DE96661((26<CC42(17((5:(-*5A:788<7):<
@M04650:207:000000000-C238N:1:1101:20282:2437 2:N:0:19
GGACTACTGGGGTATCTAATCCTGTTTGCTCCCCACACTTTCGAGCCTCAGCGTCAGTTAATGTCCAGCAGGCCGCCTTCGCCACTGGTGTTCCTCCATATATCTACGCATTTCACCGCTACACATGGAATTCCACTCTCCTCTCCTGCACTCAAGTCTACCAGTTTCCAATGCATACAATGGTTGAGCCACTGCCTTTTACACCAGACTTAATAAACCACCTGCGCTCGCTTTACGCCCAATAAATCCGGACAACGCTCGGGACCTACGTATTACCCCGGCTGCTGGCCCGTATTTTGCC
+
CCCCCGGFGGGGGGGGGGGGGGGGGGGGGGGGGGGGGGGGGGGGGGGGGGGGGGGGGGGG@AFGGGGGFGEGGGGGGGGGGGGGGGGGGGGGGGGGGGGGGGGGFGGGGGGGGGGGGGGCGGGGFGEGGGGGGGFGGGFGGGDFGGFDGFFFGFDF=DDGGG8DFGGGGGGGFGFCFFGG8D?FGGGGGG,=,<:CFGGGCF,@A6C98DFGEFCFA@DC5DC5<>@9@?B2>E+>55BEC=B;7>C?C5AD;E*2/21;(2)3CC1)5:B<AE:>F*416966:?>(4*4:-((,6+64A
@M04650:207:000000000-C238N:1:1101:15274:2491 2:N:0:19
GGACTACCAGGGTATCTAATCCCGTTCGCTACCCTAGCTTTCGCACATGAGCGTCAGTCTTGTGCCAGGCAGCCGCCTTCGCCACTGGTGTTCTTCCCGATATCTACGCATTTCACCGCTACACCGGGAGTTCCACTTCCCTCTCACATACTCTAGGCTTACAGTATCAGATGACAAACAGATGGTAAGCACCTGCCTTTTACATCTGACTTATAAACCCGCCTGCGTGCGCTTTACGCCCAGCAATTCCGGACAACGCTTGCCCCCTACGTATTACCGCGGCTTCTGGCCCGTATTTTAC
+
-A9CCEFFFGGGGGGGGDFFCFFFEFGGGGGGGFGCFGGGGGGECFCFF@FGE:F7FFFFFFGGGCFGG,C:CE@EEFDGG7FFGGGFGGEDF,;FGGGDFGCGG9EDGD+?FF,@ECCC8>E?FCFE+>CEGGCDFGGGG8EFFCDGGFGFDFCGDDGGGF,@BFGGGDGG7BDEGGGGDC@9FFFEC9,@CDE7*;FGFFGFFGGF6:>78FGFA6E*6?B@BFFF2DBF1EA<A<8<C?<(2;@3FA6(-55:C>>F??F?<F17((-4.+.)A:((3(-(-(6.)<(2--(((<4).
@M04650:207:000000000-C238N:1:1101:14340:2516 2:N:0:19
GGACTACAAGGGTTTCTAATCCTGTTTGCTCCCCACGCTTTCGCACCTGAGCGTCAGTCTTCGTCCAGGGGGCCGCCTTCGCCACCGGTATTCCTCCAGATCTCTACGCATTTCACCGCTACACCTGGAATTCTACCCCCCTCTACGAGACTCTAGCCTGCCAGTTTCAAATGCAGTTCCCAGGTTAAGCCCGGGGATTTCACATCTGACTTAACAGACCGCCTGCGTGCGCTTTACGCCCAGTAATTCCGATTAACGCTTCCACCCTCCGTATTACCGCGGCTGCTGGCACGGAGTTAGC
+
CCCCCGGGGGGGGGGGGGGGGGGGGGFGGGDGGGGGGGGGGGGGGGEGGGGGGGGGGGGGGGFFGGDGFEGGGDGDEGGGGG7F:FGGGGGGGGGGFGGGGGGGFGGGGGGGGGGGGGEGEGGGGFFFFFFCBEGGGGFGEDGFGGGG7@E?F;FGCFFEECFCFFDDGGDG7FF9EFGGGGFFGGGF9DFFGDGGDD@9F=9FFFDFC777>GDGF@F54D0,682@1C613C5<=:EGGBF22:A:FBF0?BDBF:962(2<DF<0(,4::83:CC<099216?7?7*.3:699?GD<6
@M04650:207:000000000-C238N:1:1101:21174:2539 2:N:0:19
GGACTACTCGGGTATCTAATCCTGTTTGCTCCCCACACTTTCGAGCCTCAGCGTCAGTTGATGCCCAGTAGGCCGCCTTCGCCACTGGTGTTCCTCCCGATATCTACGCATTCCACCGCTACACCGGGAATTCCGCCTACCTCTACATCACTCAAGAAAAATAGTTTTGAACGCACGCTATGGGTTGAGCCCATAGATTTCACGTCCAACTTACCTTTCCGCCTGCGCTCCCTTTACACCCAGTAATTCCGGACAACGCTTTCCACCTACGTTTTACCGCGGCTGCTGGCACGTAGGTAGC
+
CCCCCGGGFFGGGGGGGGGGGGGGGGGGGGGGGGGGGGGGGGGFGGGGGGGGGGGGGFFF<<FFGGGG<FGGGGGGGGGGGGGGGDGGGGGGGGGGGCCGGGGGGGGGGGGGFFGGGGGGGGGGGDGGGGGGGG?FGGCGGFFFGGG9FGGFGFGG,3,,@,@FFGGC?EFDDGGCGG75*@FGFGGGGGGG,7@,+=FFGFGA/7DE@DGGFG4C:*>C@7;D?FFFFGBDDGFFFCGGD07=DG<AGFFF?DG?F19:((2)*A?7???1(;6>GF677;001,44:E<F??2((3-),
@M04650:207:000000000-C238N:1:1101:16061:2539 2:N:0:19
GGACTACTCGGGTTTCTAATCCTGTTTGCTCCCCACGCTTTCGCACCTGAGCGTCAGTCTTCGTCCAGGGGGCCGCCTTCGCCACCGGTATTCCTCCAGATCTCTACGCATTTCACCGCTACACCTGGAATTCTACCCCCCTCTACGAGACTCAAGCTTGCCAGTATCAGATGCAGTTCCCAGGTTGAGCCCGGGGATTTCACATCTGACTTAACAAACCGCCTGCGTGCGCGTTACGCCCAGTAATTCCGATTAACGCTTGCACCCTCCGTATTACCGCGGCTGCTGGCACGGAGTTAGC
+
CCCCCGFGFGGGGGGGGGGFGGGGGGGFGG9FGGAFGGGGGGGGGGGFGCFFGGGFEFGDGGGFGGGGGGGGGGGGGGGDGGGEEEGGGGGGGG8F=FEGFFFFGGFFDEGGFFFFGCEDGFGGGFGGGGGGGGGCF8DBEGGBDFF>FGDFFGF9CFGGGGGGGGGGGGCGGFAE?CCFFF68F:FFGGFFGDGG89FG=1BFCFGC?FCCEFGGFFGGFGF@DF9E:396(256D:*:C:B(0*).*9438>GFGFFB((/<C*44(42:8@?):?07>0119(.)5=1+(-3318)5.
@M04650:207:000000000-C238N:1:1101:6905:2540 2:N:0:19
GGACTACTAGGGTTTCTAATCCTGTTTGATCCCCACGCTTTCGCATCTCAGCGTCAGTACTGCACCAGGTAGTCGCCTTCGCCACTGATGTTCCTCCAGATCTCTACGGTTTTCACCCCTACACCTGGAATTCCACTACCCTCTCACAGACTCACGCTCTACAGTATCAAAGGCAGTTCCACGGGTAAGCCGTGGGATTTCACCTCTGACTTATAAAGCGGCCTACATGCGCTTTACGCCCAGTGATTCCGATTAACGCTTGCCCCCTACGTATTACCGCGGCTGCTGGCACGTAGTTTGC
+
CCCCCEEGGGGGEGDGGG9FGGGGGGGGGGGFGGGGGGGGGGGGGEGCEGGGGCGGGGGGGGGGGGGGDGGGGGGGGGGGGGGGGGGGGGFGCFFGGGGFGGGGFFGGE=FGFGGGGCCDDGFGG8FFGGFFGDGG8DFGDFGFFGGGGGFFGG,6EEGGGDDFGG8CAGCD6FFGGGCEGGGGCGCGFGGGEEGGGGGGGFGFAF7;AFGGFCFF9C,CAGFAFFFF76>@FEF4=>GDG7?EG+9)@=A02BGEG@B1;FC@4E9901334C?<FF193>F((87??G(<3.4:?95))
@M04650:207:000000000-C238N:1:1101:13979:2550 2:N:0:19
GGACTACCCGGGTTTCTAATCCTGTTTGCTCCCCTAGCTTTCGCACTTCAGCGTCAGTTTTTGTCCAGTGAGCTACCTTCGTCATCGGCATTCCTACATATACCTACGAATTTCACCTCTACTCATGTAGTTCCGCCCACCTTTCCAATACTCTAGAATTTCAGTTTCGTCGGCAAGCTAATGGTTGAGCCACTAGTTTTCACCGTCGACTTGAAACCCCGCCTAGATGCCCTTTATGCCCAATAATTCCGGATAACGCTTGCGACATACGTATTACCGCGGCTGCTGGCACGTAGTTAGC
+
CCCCCGGGGGGGGGDGGGGGGGGGGGGGGGGGGGGCGGGGGGGGEGGGGGGGGGGGGGGAFFGGGGGGFGGGGGFFGGGGGGGGGGGGG@FGGGGFGFGGGGFGGGGGDGGGGGGGGGGGGGGGCFGEFGFGGGGGGGDGGGGFGGG8FEGFGGGGGCGFGGGGGGGGEEEGGGGE=DGAFCFFFGCFGGGCCC6FFCFFGFGF5DGDADDGF7CCFBEDACF9>FEF4C=BEFFFFFGGG@08FGF3DFFFDFGEG<6662595C04A>?F?EBFFCBB>BBF>?:B(:7F<?:66EA<4
@M04650:207:000000000-C238N:1:1101:20250:2600 2:N:0:19
GGACTACAGGGGTATCTAATCCTGTTTGCTCCCCATACTTTCGAGCCTCAGCGTCAGTTGATGCCCAGTAGGCCGCCTTCGCCACTGGTGTTCCTCCCGATATCTACGCATTCCACCGCTACACCGGGAATTCCGCCTACCTCTACATCACTCAAGAAAAATAGTTTTGAACGCACGCTATGGGTTGAGCCCATAGATTTCACGTCCAACTTACCTTTCCGCCTGCGCTCCCTTTACACCCAGTAATTCCGGACAACCCTTGCCACCTTCGTTTTACCGCGGCTGCTGGCCCGTAGTTAGC
+
CCCCCGGFGGGGGGGGGGGGGGGGGGGGGGGGGGGFFGGGGGGDGGGGGGGGGGGGGGGGEFGCFGGGGGFGGGGGGGGGGGGGGGGGGGGGGGGGGGGGGDEFGGGGGGGGDFGGGGGGGGGGGGGGGGGGGGGGGCEGGGGFGGGF9EGFGG8E>8DFFFDFFFG98EEFFGGGGGE>5F?CGGCFGGF>7:CCDFFGGFGFAFGFFFFCEGGGF4BFFG;?0A>E;GFFFGF46<@FGFF3FGFFGFFF6)51C(-212F(0A<?7?01,C?FGGFB9>>>;BB:?G(7>1048F2)6
@M04650:207:000000000-C238N:1:1101:19377:2605 2:N:0:19
GGACTACAAGGGTTTCTAATCCTGTTTGCTCCCCACGCTTTCGCGCATCAGCGTCAGTTATGGTCCAGAAAGCCGCCTTCGCCACTGGTGTTCCTCCCGATCTCTACGCATTTCACCGCTACACCGGGAATTCCGCTTTCCTCTCCCACACTCAAGCCTATCAGTTTCCAAAGCAATTCCCACCTTGAAAGCGGGACTTCCACTCCAGACTTAACAGGCCGCCGACGCGCCCTTTACGCCCAATCATTCCGGACCACGCTTGCCCCCTACGTATTACCACGGCTGCTGGCACGTAGTTAGC
+
CCCCCGGGGGGGGGGGGGGGGGGGGGGGGGGGGGGGGGGGGGGGGGGGGGGGGGGGGGGGGGFGGGGGGGGGGGGGGGGGFGGGGGGGGGGGGGGGGGGGGEGGGGFGGGGGGGGGGGGGGGGGFGGGCEGGGGGGGGDGGFGFGGGGGGGFGGGGG?6DGGGG<BFG9,@ECGCCFFFFEFGCGGGG,DBFGE**:<EFGFG6A<4F=GFC4CCCB=GD(<0(2ABFBG09>F6AFFGG83?:F4:>F=430>)4C:>FF<GFFGB2??14204<G*).4(,29:?2?G:E1,4:?EA>:
@M04650:207:000000000-C238N:1:1101:22491:2605 2:N:0:19
GGACTACAGGGGTATCTAATCCTGTTTGATCCCCACGCTTTCGCATCTCAGCGTCAGTTGATGCCCAGTAGGCCGCCTTCGCCACTGGTGTTCCTCCCGATATCTACGCATTCCACCGCTACACCGGGAATTCCGCCTACCTCTACATCACTCAAGAAAAATAGTTTTGAACGCACGCTATGGGTTGAGCCCATAGATTTCACGTCCAACTTACCTTTCCGCCTGCGCTCCCTTTACACCCAGTAATTCCGGACAACGCTTCCCACCTACGTTTTACCGCGTCTGCTGGCACGTAGTTAGC
+
CCCCCGGGGGGGGGGGGGGGGGGGGGGGGGGGGGGGGGGGGGGGGGGGGFGGGGGGGGGGGGGGGGGGGGGGGGGGGGGGGGGGGGGGGGGGGGGGGGGGGGGGGGGGGGGGGGGGGGEGGGGGGGGGGDFGGGGGGGGGGGGFGGGGGFFFGGGGFFDFGGFGGGGGGGFGGGGGGGGDEGGGGGGFGGGGGGGGGGGGGFGFFFG;@CGGFFGGFFCG<DFFFFFFBGFFFGF3ACGGGD<BG7<BGF:90>DBGFF:((24*;:8?BFF?F?BFF066((-2AF70C<G((4,4FBFA
@M04650:207:000000000-C238N:1:1101:21582:2621 2:N:0:19
GGACTACCAGGGTATCTAATCCTGTTTGCTCCCCACGCTTTCGAGCCTCAGTGTCAGTTACAGGCCAGAGAGCCGCTTTCGCCACCGGTGTTCCTCCATATATCTACGCATTTCACCGCTACACATGGAATTCCACTCTCCTCTCCTGCACTCAAGTCTACCAGTTTCCAATGCATACAATGGTTGAGCCACTGCCTTTTACACCAGACTTAATAAACCACCTGCGCTCGCTTTACGCCCAATAAATCCGGACAACGCTCGGGACCTACGTATTACCGCGGCTGCTGGCACGTAGTTAGCC
+
CCCCCGGGGGGGGGGGGGGGGGGGGGGGGGGGGGGGGGGGGGGGGGGGGGGGGGGGGGGGGGGGGGGGGGGGGGGGGGGGGGGDGGGGGGGGGGGGGGGGGGGGGGGGGGGGGGGGGGGGEFGGGGGGG9FFGGGGGGGGGGGFGGGGGGGFGDFGGGGGGGGGF>EGGGCCGGGGGGGGGGGGGGFGGGCFG?GGGFFGGFGFFGGFFF>>AGGGFFGFFGFEBD>5>C@@FGFE4@EGGFD;7:7?FAA?9EGF54(4;9C>DE15?<?2)34631334>(1(4:5:7</,,18><568
@M04650:207:000000000-C238N:1:1101:23706:2630 2:N:0:19
GGACTACTAGGGTTTCTAATCCTGTTTGCTCCCCACGCTTTCGCACCTGAGCGTCAGTCTTCGTCCAGGGGGCCGCCTTCGCCACCGGTATTCCTCCAGATCTCTACGCATTTTACCGCTACACCTGGAATTCTACCCCCCTCTACGAGACTCAAGCTTGCCAGTTTCAAATGCAGTTCCCAGGTTGAGCCCGGGGATTTCACATCTGACTTAACAAACCGCCTGCGTGCGCTTTCCGCCCAGTAATTCCGGACAACGCTTGCCCCCTACGTATTACCGCGGCTGCTGGCACGTAGTTTGC
+
CCCCCGGGGGGGGGEGGGGGGGGGGGGGGGGFGGFGGGGGGGGGGGGGGGGGGGGGGGGGGGGGGGGGGGGGGGGGGGGGGGGDGGGGGEGGGGFGGGFEGGGGGGGFFGGGGGEGGCEDEGGGGGEGFGGGGGG9DCFEEGGFGGGGGGGFGGGGGDGGGGGGGGGGGGGGFGGGGGGGFCGDGGGGGFCFGGGGGGGDG=FCFGGFECGGEC>FF;*>6C>((27@650(7*8)02CAGFF?FG<<>FFB?ED?G>F6019>GGF9((,33345FG69>9>90:,4(*491.2::E9<4
@M04650:207:000000000-C238N:1:1101:10802:2664 2:N:0:19
GGACTACTGGGGTTTCTAATCCTGTTTGCTCCCCACGCTTTCGCACCTGAGCGTCAGTCTTTGTCCAGGGGGCCGCCTTCGCCACCGGTATTCCTCCACATCTCTACGCATTTCACCGCTACACATGGAATTCTACCCCCCTCTACAAGACTCTAGCTGACCAGTATCAGATGCAATTCCCGGGTTAAGCCCGGGGATTTCACATCTGACTCAATCAACCGCCTGCGTGCGCTTTACGCCCAGTAATTCCGATTAACGCTTGCACCCTCCGTATTACCGCGGCTGCTGGCACGGAGTTAGC
+
CCCCCGGGGGGGGDGGGGGGGGGGGGGGGGGGGGGGGGGGFGGGGGGFGFGGFGGGGGGGGGGGGGGGGGGGGGGGGGGGFGGEFFGGGGGFGCEGFGGFFFCFGFEGGGGGFFGGGGGGGGGGFGGG=FGGGGG9EGGG=8E5EFG8<1,+8;=EFCCFGGFCEF7FAFGFGGGFGGGFF@EEEGEFGFFG5?EGDGGFFCGAAF+;?F714C>7;@F5@D6;;A>013996C>A4(;8?,4>GGFFGFFF:>G<G?>62:3)6F?:03(::F?2?*46>>>>6<??(=:F?6;>??5<6
@M04650:207:000000000-C238N:1:1101:14702:2673 2:N:0:19
GGACTACCGGGGTTTCTAATCCTGTTTGCTCCCCACGCTTTCGAGCCTCAGCGTCAGTTACAGTCCAGTAAGCCGCCTTCGCCACTGGTGTTCCTCCCGATATCTACGCATTCCACCGCTACACCGGGAATTCCGCCTGCCTCTCCATCACTCAAGAACGCCAGTTTTGAACGCACGCTATGGGTTGAGCCCATAGATTTCACGTCCAACTTGGCATCCCGCCTGCGCGCCCTTTACACCCAGTAATTCCGGCCCACGCTTGCCACCTACGTTTTACCGCCGCGTCTGGCACGTATCTCGC
+
-<CCCFGGGGGGGGGGGGGGGGGGGGGGGGGGGGGGGGGGDF@FGGGGGGGGGGGFGGGGGGGGGGGGGGGGGGGGGGGFGGGGGGGGGCFEAFFFFGGEGGGGFEFGGGGGGGGG@C6DGD9FGEGGC7,>AF=EGG6DFCDDFGGGGGGFFGFFFGGGGEEECAC;DCGGFG*@ED7CCGDGFFEFGGGG=6=FG7CCFFGFFGGFFGGG9<<=A@GG;5060=>>(56>>DFFFBF?E22:D:A2CFF>(0)-C9>FF0F?>F???F0((;3:EF:((-((--124C(0,.()(3.12
@M04650:207:000000000-C238N:1:1101:16371:2685 2:N:0:19
GGACTACACGGGTTTCTAATCCTGTTTGATCCCCACGCTTTCGTGCTTGAGCGTCAGTAACAGTTTAGTAAGCTGCCTACGCAATCGGAGTTCCTCGTTATATCTAAGCATGTCACCGCTACACAACGAATTCCGCCTACTTCATCTGTACTCAAGACCCCCAGTTTCAACGGCAGTGCCCAGGTTGAGCCTGGCAATTTCAACGCTGACTTAAAAGCCCGCCGGCGCACCCTTTAAACCCAAAAAATCCGGCAAACGCTGGCATCCTCCGTATTCCCACGGCTGCTGTCACGGATTTAGC
+
CCCCCGGGGGGGGGGGGGGGGGGGGGGG<FGGGGGGGGGGGGG<CF8EFGGGGGEGGFDAFFG@<<CFEEFFGGGGFG9EGG7F,FFGCCGGGGGG::=FFGCFDGGGGGC<BDFCFFGGGGFGG?+FDEFGFGFGG6=F9DFF8BED,=E9;GG,=DC?EGGGGGCGGGDEGGDD7+5@,@CCFA:,<CC,@F,,3*=DF;,BAG/9)4;C6:CC9BF46<@9(0.8()667F;4A)<?::((9730>?>0())4C<9(((*(0354>2(4:G0)+*),2,113()5)3)<16;((<442
@M04650:207:000000000-C238N:1:1101:17423:2813 2:N:0:19
GGACTACTAGGGTATCTAATCCTGTTTGCTCCCCACGCTTTCGCACCTGAGCGTCAGTCTTCGTCCAGGGGGCCGCCTTCGCCACCGGTATTCCTCCAGATCTCTACGCATTTCACCGCTACACCTGGAATTCTACCCCCCTCTACGAGACTCAAGCTTGCCAGTATCAGATGCAGTTCCCAGGTTGAGCCCGGGGATTTCACATCTGACTTAACAAACCGCCTGCGTGCGCTTTACGCCCAGTAATTCCGATTAACGCTTGCACCCTCCGTATTACCGCGGCTGCTGGCACGGAGTTAGC
+
CCCCCGGGGGGGGFGGGGGGGGGGGGGGGGGGGGGGGGGGGGGGGGEFFFGGGGGGGGGGGGGGGGGGFFGGGGGGGGGGGGGGGFGGGFGGGGGGGGFGGGGGGGGGGGDGGGGGGGGGGGGGGGGGGGGGGFGGG?=FGGGFDFCG7CGFG6EGGGGGGGGGGGFGGEGGGGGGGGGGGGGFGGGGGGGFGGGGDGGGGFFF+CFCEGGGCGGGFFGGBGFFFFFD:C>;BGFFFFGGG60:C7<AGBF6:@5<G:>??FGFGC??F?>B:F?AGGFF;>;(--5>?E(<(999BGABD
@M04650:207:000000000-C238N:1:1101:21747:2816 2:N:0:19
GGACTACAAGGGTTTCTAATCCTGTTTGCTCCCCACGCTTTCGCACCTGAGCGTCAGTCTTCGTCCAGGGGGCCGCCTTCGCCACCGGTATTCCTCCAGATCTCTACGCATTTCACCGCTACACCTGGAATTCTACCCCCCTCTACGAGACTCAAGCTTGCCAGTATCAGATGCAGTTCCCAGGTTGAGCCCGGGGATTTCACATCTGACTTAACAAACCGCCTGCGTGCGCGTTACGCCCAGTAATTCCGATTAACGCTTGCACCCTCCGTATTACCGCGGCTGCTGGCCCGGAGTTGGC
+
CCCCCFGGGGGGGGGGGGGGGGGGGGGGGGGGGGGGGGGGGGGGGGGCGGGGGGGGGGGGGGGGGGGGGGGGGGGGGGGGGGGGGGGGEEGGGGGGGGGGGGGGGGGGGGGGGGGFGGGGGGGGFGGGGGGGGGGCFFGGGGGFGGG>FGEFGGGGGGGGGGGGGC7CFGGFGGGGGFGFGGGFGFGG6DCFGGGE<DFGGFFFFGGFECFGFF7FFFFGFG@FDF;5(*49(2.:5:>EE612>7AAF4?6:376C(-4??G>DFB1<BB02EB2C>:469360(4::5(*41,,-*)((
@M04650:207:000000000-C238N:1:1101:7978:2830 2:N:0:19
GGACTACTGGGGTTTCTAATCCTGTTTGCTACCCATACTTTCGAGCCTCAGCGTCAGTTGATGCCCAGTAGGCCGCCTTCGCCACTGGTGTTCCTCCCGATATCTACGCATTCCACCGCTACACCGGGAATTCCGCCTACCTCTACATCACTCAAGAACAGTAGTTTTGAACACAGTCTATGGGTTGAGCCCATAGTTTTCACATTCAACTTACCATTCCGCCTGCGCTCCCTTTACACCCAGTAATTCCGGACAACGCTTGCCACCTACGTTTTACCGCGGCTGCTGGCACGTCGTTAGC
+
CCCCCGGGGGGGFGGGGGGGGGGGGGGGGGGGGGAFGGGGGFBDGGDFFEGGGGGGGGGGGGGGGGGGGGGGGGGGGGGGGGGGGGGDFGGGGGGGGGGGGGGGGGGGGEECFFGGGGGGGEFFGGGGGGGGEGGGEEGGGGGFGC9BD,CDEFGGFGGGGFEGFD8D8BCF7,,@@FGG:C8DDF>DFGFGCFFFFGGCGFGFFGGFEFGGEFFFFCFGFGDFFF>E@DB<8GFFFEGFGDDEGGFCFFF0;E)2C6;?BFGB7E<:B?FFFF?AEC?F0-93(173251C?B00,;:(6
@M04650:207:000000000-C238N:1:1101:22024:2860 2:N:0:19
GGACTACAAGGGTTTCTAATCCCGTTCGCTACCCTGGCTTTCGCGCCTCAGCGTCAGACACAGTCCAGAAAGGCGCCTTCGCCACTGGTGTTCCTCCCAATATCTACGCATTTCACCGCTACACTGGGAATTCCCCTTTCCTCTCCTGCACTCAAGACTGACAGTTTCCATCGCTTGACGGGGTTGAGCCCCGAATTTAAACGCCAGACTTATCAGCCCGCCTGCGCGCGCTTTACGCCCAATAATTCCGGACAACGCGTGCCACCTACGTATTACCGCGGCTGCTGGCACGTAGTTCGCC
+
CC<CCGGGDGFGGGGGGGGGGGGGGGGGGGGGFGGGGFEFGGGGGGGGGGGGGGGGGGGFGFGGGFGGGGGF@FEGGEEGGFGGGGGGGCGFGGGFDCECFFGGGGAEGGDCFCFGGGGGGFCEFGG8FFGGGGFFFDFGFD89EFCGC8EFGGFGFCDG8A8DFGCFGDGGC:FFGGGCE@BCCGG?,>DEECCCFG9A:AE457)?@F7=>:F7?(49:GF;2;1BBGF>:C4<E(:C;<1:**:>CF:,1>F094(-361.9C(24,,45A44+*((,((-3::52:<C?76--3(,4
@M04650:207:000000000-C238N:1:1101:22350:2905 2:N:0:19
GGACTACAGGGGTTTCTAATCCTGTTTGCTCCCCACGCTTTCGTGCATCAGCGTCTGTTAGGGTCCAGGAAGCCGCCTTCGCCACTGGTGTTCTTCCCGATATCTACGCATTTCACCGCTACACCGGGAGTTCCACTTCCCTCTCACATACTCTAGGCTTACAGTGTCAGATGACAAACAGCTGGTACGCCCCTGCCTTTTACATCTGACTTATAAACCCGCCTGCGTGCGCTTTACGCCCAGTAATTCCGGACAACGCTTGCCCCCTACGTATTACCGCGGCTGCTGGCGCGTCGTTTGC
+
@-A@A,6CCF;@B+@C@,@ECG@@CEEDF<<A<:<FC:@@<AC,,@C=FGGC+8C,:,CE,,<E@EEFD<@,C4FGE@:FA@=,B4,CCEGGFFGG,=B?+8>FFGFCCG?49FE9FGGDCC9EDE:+4+8AFFGG=,E9B8=*6CDE,,33=6>EFFGGCG=?@,,@,3,D2,,,251@7,@C,5@,4@*@?>:>99>C*1>+1=296+;84+++18=52/9@<FBEFG(325:<FDEE<;2.:*.:FF?0(>DBGF>BFF3,*;31<BFB<C0)+*(-4(-3;F:)(2(*-3((-1(46
@M04650:207:000000000-C238N:1:1101:7423:2906 2:N:0:19
GGACTACAGGGGTTTCTAATCCTGTTTGCTCCCCACGCTTTCGCGCTTTAGCGTCAGTATTTGTCCAGTGAGCTGGCTTCCCCATCGGCATTCCTACAAATATCTACGAATTTCACCTCTACACTTGTAGTTCCGCCCACCTCTCCAATACTCTAGTCTAACAGTTTCCAACGCAATACGGAGTTGAGCCCCGCAGTTTAACATCAGACTTTTTACACCACCTATCCGAGCTTTACGCCCAATAAATCCGGATAACGCTCGGGCACTACGTAGTACCGCGGCTTCTGGCACGGAATTAGCC
+
CCCCCGGGGGGGGGGGGGGGGGGEFGAFAF9FGGGGGGGGGGEEFGGGFGGGGGGGGGFCFFD@FGFGGF,CFGFFFGGGDFGGEGGG7@FGG9F,AABEGGGGCAFG@FFGGGGGGGGFGFGGF95C9,CFGGGG8==FGGCFFF,,CDGF?DFF@96EEGGGGGCFCDDBDGEEE7EFDCEGGGGGGFGGEDGDGCF,?A,+3:A9.4==7;;*=9<7@D26**.0()/-(==4)6EC12(;>F<CFE:3,5F@8,132()()*.2:?:<6E9<:72,34(((-)30*,2(((-)0)(.
@M04650:207:000000000-C238N:1:1101:22167:2924 2:N:0:19
GGACTACTCGGGTTTCTAATCCTGTTTGCTACCCATACTTTCGAGCCTCAGCGTCAGTTGATGCCCAGTAGGCCGCCTTCGCCACTGGTGTTCCTCCCGATATCTACGCATTCCACCGCTACACCGGGAATTCCGCCTACCTCTACATCACTCAAGAACAGTAGTTTTGAACGCAGTCTATGGGTTGAGCCCATAGTTTTCACATTCAACTTACCATTCCGCCTGCGCTCCCTTTACACCCAGTAATTCCGGACAACGCTTGCCACCTACGTTTTACCGCGGCTGCTCGCACGTAGTTAGC
+
CCCCCFGGGGGGGGGGGGGGGGGGGGGGGGGGGGGGGGGGGGGGGGGGGFEGGGGGGGGGGGFGGGGGGGGGGGGGGGGGGGGGGGGGGGGGGGGGGGG:FGGGGGGGGGGGGGGGGGG>EGGGGEG:FGGGGGFEGGGGGGGFGGGGGGGFGF8DFFGGFFFGGGGGGGFFCGGDGFGGGGGFGGG6@FFGGGGGGGGGFFGFCFGFFGGGFGDFFEGGFGF2(;28@GFFDGFEFFGGD?(6;+<EDFA13>GBG((:?FF?FFB<07:4:E?9FC291;>F0:0)-79GB6?B?G<A<
@M04650:207:000000000-C238N:1:1101:10059:3021 2:N:0:19
GGACTACAAGGGTTTCTAATCCTGTTTGCTACCCACGCTTTCGAGCCTCAGTGTCAGTTACAGTCCAGAGAGCCGCTTTCGCCACCGGTGTTCCTCCATATATCTACGCATTTCACCGCTACACATGGAATTCCACTCTCCTCTCCTGCACTCAAGTCTACCAGTTTCCAATGCATACAATGGTTGAGCCACTGCCTTTTACACCAGACTTAATAAACAACCTGCGCTCGCTTTCCGCCCAATAAATCCGACCAAAGCCAGGGACCTACGTATTACCGCGGCTGCTGGCACGTAGTTTGCC
+
CCCCCGGGGGGEGGGGGGGGGGGGGGGGGGGFGFFFGEDGGGGGGGGDGFEEDFFGGEGGGGGGGGGFGGGGGFGGGGFGGFFGGA:FGGCF9FFFGGGGGG,FEFFGGG7FCGG,FFGDGGFGGCGGGGGCGDFG88AFG?EF?FGGGGGB?ECEDFGGFGGG9FDGDFGGGGGGGGG?8FFGFDCGG8FCGDF7FFFGGBC?AFCFF?9+:?BD>C,@C;:@5?A4@G2<>*+08>*4C=:>C@)<DB)((2*(06/(/8CDGGFF0:3)68-)<5(41960(:2400):(4:?)<64-
@M04650:207:000000000-C238N:1:1101:21689:3030 2:N:0:19
GGACTACACGGGTTTCTAATCCTGTTTGCTCCCCACACTTTCGAGCCTCAGCGTCAGTTGATGCCCAGTAGGCCGCCTTCGCCACTGGTGTTCCTCCCGATATCTACGCATTCCACCGCTACACCGGGAATTCCGCCTGCCTCTCCATCACTCAAGAACGCCAGTTTTGAACGCACGCTATGGGTTGAGCCCATAGATTTCACGTCCAACTTGGCATCCCGCCTGCGCTCCCTTTACACCCAGTAATTCCGGACCACGCTTGCCACCTACGTTTTACCGCGGCTGCTGGCACGTAGTTAGC
+
CCCCCGGGGGGGGGGGGGGGGGGGGGGGGGGGGGGGGGGGGGGGGGGGGGGGGGGGDFFGFAAFGFGGGGGGGGGGGGGGGGGGGGGGGGGGGGGGGGGCCFEGGGFGGGGGGGGGGGGGGGGGGGGGEGGGGGFGGGGGGGGFGGGF<,EFC=FGA8BEGGGGDEG93BFGGG5C>>9C:,DGGGGGGGGG=EGGG@FGFFGFA<??BFGGFGD4*6EF@GFFFFFF9GFFFGF<FBFGG6?BG*4>CFF>:))-<<9:1890:FF?((43:GBAFGF>B>FFFFF>B5(<:2(4:FAA4
@M04650:207:000000000-C238N:1:1101:13613:3072 2:N:0:19
GGACTACAAGGGTTTCTAATCCTGTTTGCTCCCCACGCTTTCGAGCCTCAGTGTCAGTTACAGGCCAGAGAGCCGCTTTCGCCACCGGTGTTCCTCCATATATCTACGCATTTCACCGCTACACATGGAATTCCACTCTCCTCTCCCGCACTCAAGTCTACCAGTTTCCAATGCATACAATGGTTGAGCCACTGCCTTTTACACCAGACTTAATAAACCACCTGCGCTCGCTTTACGCCCAATAAATCCGGACAACGCTCTGGACCTACGTATTACCCCGGCTGCTGGCACGTAGTTTGCC
+
CCCCCFGGGGGGGGGGGGGGGGGGGGGGGGGGGGGGGGGGGGGGGGGGGGGGGGGGGGGGGGGGGGGGGGFF@FFGFFGGGGGGGGGGGGGGGGGGGGGGGGGGGGGGGGGGGGGGGGGGEGGGGGGGGGGGGGGGGGGGGGGDFG8EGGGFGEGGGGGGGGGGFFGGFCEFGGCGGG8DDECFDGCFEF:CFDFFGFGGFFGFF>?>CFFFFGFGFE:DDD=2:A2)2):@FG=6),8<E0=3FG<)>>>06);=C;:6,5*.>E?<?8722C><@*,(,3096))43*5/4(4(-+.-.
@M04650:207:000000000-C238N:1:1101:16096:3102 2:N:0:19
GGACTACTCGGGTTTCTAATCCTGTTTGCTCCCCACACTTTCGAGCCTCAGCGTCAGTTAATGTCCAGCAGGCCGCCTTCGCCACTGGTGTTCCTCCCGATATCTACGCATTCCACCGCTACACCGGGAATTCCGCCTGCCTCTCCATCACTCAAGAACGCCAGTTTTGAACGCACGCTATGGGTTGAGCCCATAGATTTCACGTCCAACTTGGCATCCCGCCTGCGCTCCCTTTACACCCAGTAATTCCGGACAACGCTTGCCACCTACGTTTTCCCGCGTCTGCTGCCCCGTATTTAGC
+
CCCCCGGGGGGGGGGGGGGGGGGGGGGGGGGGGGGGGCFGGGGFGGGGGEEGGGGGGGGGGDGFGGGGGGGDEGGGGGGGGGGGGGGDFEGGGGGGGGGGGFGGGGGGGGGGFEFAFEGCGGGGGGGGGDGGGGFGGGGGGGGFGGGFC?FBGGGGFFGGGGGGFGGGCEEG6FCCED7A*7D7FE5,=BFFC,,0:B;FCA;6AGGF=FG+)87**3CF0D202F(0,9;3(=9>=):C>6(4D>))209(-853D(-4(-/2:@?????(80,)02,34((((.6>)*4>2((((3).<
@M04650:207:000000000-C238N:1:1101:17834:3156 2:N:0:19
GGACTACTCGGGTATCTAATCCCGTTCGCTACCCTAGCTTTCGCACATGAGCGTCAGTCTTGTGCCAGGAAGCCGCCTTCGCCACTGGTGTTCTTCCCGATATCTACGCATTTCACCGCTACACCGGGAGTTCCACTTCCCTCTCACATACTCTAGGCTTACAGTATCAGATGACAAACAGATGGTAAGCACCTGCCTTTTACATCTGACTTATAAACCCGCCTGCGTGCGCTTTACGCCCAGTAATTCCGGACAACGCTTGCCCCCTCCGTATTACCGCGGCTTCTGGCACGTAGTTTGC
+
CCCCCGGGGDEGGGGGGGGGGGGGGGGGEGGGGGFGFGDGGGGGGGGGGGGGGGGGEFGGGGGGGGFFG7EFFGDFGGGGFFGGGG@FFGFFGGGGGGGFGGGEAFGGGGEFGGGGGGGGGGGGGGEDCGGGFFGGGGGGGGGFGFFGFGGFFADEGGGFGFDF9,3>EGFGGGG7ADGGDFGFGAAF6FGGGGG,?*EFC6?C9+7=6CFCEGGGFF,*9C@@94@A?D>@B:>>FDGGGF;;DC??F+860>G<744<2:F8DD;9((-4(A?AGGFB6((,(()6)3(<3(,28742)
@M04650:207:000000000-C238N:1:1101:17325:3207 2:N:0:19
GGACTACCAGGGTATCTAATCCTGTTTGCTCCCCACGCTTTCGAGCCTCAGTGTCAGTTACAGGCCAGAGAGCCGCTTTCGCCACCGGTGTTCCTCCATATATCTACGCATTTCACCGCTACACATGGAATTCCACTCTCCTCTCCTGCACTCAAGTCTCCCAGTTTCCAATGACCCTCCCCGGTTGAGCCGGGGGCTTTCACATCAGACTTAAGAAACCGCCTGCGCTCGCTTTACGCCCAATAAATCCGGACAACGCTTGCCACCTACGTATTACCGCAGCTGCTGGCACGTAGTTAGC
+
CCCCCGGGGGGGGGGGGGGGGGGGGGGGGGGGGGGGGGGGGGGGGGGGGGGFGFGGGGGGGGGGGGGGGGCEFGGG7FGGGGGGGGGGGGGGGGGGGGGGGGFGGFFGGGGGGGGGGGGDCFGGGGGGGGFFFGCDDFDGGFGFGGGGFFFBGGG87E9CEGGG@FGGGGFGFA,@ECGGGDEGG+BFGGGGGGGGGDGFGFGFFF+?:<FGFF+;C(<D(5;@?F;>67>2-CF-/3EEE?:<GFABGFF>0:C?GBBF:6CF*<<(.:?3<F?AFFB>(,310:7?4E0<:,:(8F<A<
@M04650:207:000000000-C238N:1:1101:21276:3254 2:N:0:19
GGACTACCGGGGTTTCTAATCCTGTTTGATCCCCACGCTTTCGCATCTCAGCGTCAGTACTGCACCAGGTAGTCGCCTTCGCCACTGATGTTCCTCCAGATCTCTACGGATTTCACCCCTACACCTGGAATTCCACTACCCTCTCACAGACTCAAGCTCTACAGTATCAAAGGCAGTTCCACGGGTAAGCCGTGGGATTTCACCTCTGACTTATAAAGCAGCCTACATGCGCTTTACGCCCAGTGATTCCGATTAACGCTTGCACCCTCCGTATTACCGCGGCTGCTGGCACGGAGTTATC
+
CCCCCGGGGGGGGGGGGGGGGGGGGGGGGGGGGGGGGGGGGGGGGGGGGGGGGGGGGGGGGGGGGGGGGGFFGGGGGGGGGGGGGGGGGGGGGGGGGGGGGGGGGGGGEGGGGGGGFGEGGGGGGGGGGGGGGGGGGGGGGGGFGGGGGGGFGGFFGGGGGGGGGGGGAGGGGGGCDGGGGGGGG:EGGGDGGGGGGGGGGFGFFGGFFGGC*=FF>EFGFC9BEFFFCF>>>GF=C@GGDD@@GGEFGAF?@DGFG;9;<DF2FGF?F:>?08:>GC:;FFBBFFBF4*8F:>F(-;.))
@M04650:207:000000000-C238N:1:1101:10569:3259 2:N:0:19
GGACTACTGGGGTTTCTAAGCCTGTTTGCTCCCCACACTTTCGAGCCTCAGCGTCAGTTGATGCCCAGTAGGCCGCCTTCGCCACTGGTGTTCCTCCCGATATCTACGCATTCCACCGCTACACCGGGAATTCCGCCTACCTCTACATCACTCAAGAAAAATAGTTTTGAACGCACGCTATGGGTTGAGCCCATAGATTGCACGTCCAACTTACCTTTCCGCCTGCGCTCCCTTTACACCAAGTAATTCCGGACAACGCTTGCCACCTACGTTTTACCGCGGCTGCTCGCACGTAGCTAGC
+
CCCC@FGFGGGGGGCFFFC,,;FFDAFFGFECGGCFGGFGGGGGFCCE:EEFGGGGGC<FFCFFF<FFDFFEGGGGGGGGGGGBE,CEFEGGGGCAFFEGGGCFEEDGCGFGFEGFGGGGGGGF?:CEG:FE9FDEEGG@FDG?,,>FGGGF8?DCFF8DDGEF@,7,68;>CEEECD58@9EGF7*DCG,*;ECFFF;,*=?AAGGDEGGF7;CGFB7D;:;1<A()(*(//C8>FCCFE;:AC*))*9F0(856<(-4(2C(:+((52-3,2,6<D?9B04;6(,)-*424::0(+6),
@M04650:207:000000000-C238N:1:1101:6686:3303 2:N:0:19
GGACTACTAGGGTATCTAATCCTGTTTGCTCCCCACACTTTCGAGCCTCAGCGTCAGTTGATGCCCAGTAGGCCGCCTTCGCCACTGGTGTTCCTCCCGATATCTACGCATTCCACCGCTACACCGGGAATTCCGCCTGCCTCTACATCACTCAAGAACGCCAGTTTTGAACGCACGCTATGGGTTGAGCCCATAGATTTCACGTCCAACTTGCCATCCCGCCTGCGCTCCCTTTCCACCCAGTAATTCCGGACAACGCTTGCCACCTACGTTTTCCCGCTGCTGCTGGCCCGTCGTTAGC
+
CCCCCFGGGGGFFGDFFFGGGGGGFGGGFEFGGEGG:FCDFGGGGDEGGGCCGEEGGGDFC<FGFGGGEGFGDGGDGDEGFGGGGGGGGGGGFGFGGGGGGGEGGGGFFCFEAE9?FE4@EEGGFG7@FEGGGG?CEG@FDFF*,83,C8CBFFCFG8EE>@1@DFA,>BEF6BCC5?*8@FGFFFED?FFGCE8CCCFGGAFAAFDE464::+*+1(;72DF??4282D>?@:6>A<FGGFBFGF99DF?00>DBG>B03(9:7@?,(48?BG6)+9(-(-7??2))(*(2(((((2((6
@M04650:207:000000000-C238N:1:1101:10451:3337 2:N:0:19
GGACTACAGGGGTTTCTAATCCCGTTCGCTACCCTAGCTTTCGCACATGAGCGTCAGTCTTGTGCCAGGAAGCCGCCTTCGCCACTGGTGTTCTTCCCGATATCTACGCATTTCACCGCTACACCGGGAGTTCCACTTCCCTCTCACATACTCTAGGCTTACAGTATCAGATGACAAACAGATGGTAAGCACCTGCCTTTTACATCTGACTTATAAACCCGCCTGCGTGCGCTTTACGCCCAGTAATTCCGGACAACGCTCGCCCCCTACGTATTACCGCGGCTGCTGGCACGTAGTTAGC
+
CCCCCGGGGGGGGGGGGGGGGGGGGGGGGGGGGGGGFGGGGGGGGGGGGGGGGGGGGGGGGGGGGGGGGGGGGGGGGGGGGGGGDGGGGGGGGGGGGGGGGGGGGGGGGGGGGGGGGGGGGGGGGGGGGGGGGGGGGGGFGGGFGGGGGFDFFFGGGGGGGGFFGGGGGGGGGGGGFFGGGGFGGGGG6FGGGGGFGFGGGFFFFGGFFGGGFGGGFBG4@DBDFFB;?G9B:GFFFFGGG?;3@FF<:@FFFEDFG>>08799GGF1?:?BFGFAFG09>9>6;?B:?G:E:,.3:964-
@M04650:207:000000000-C238N:1:1101:14991:3398 2:N:0:19
GGACTACTGGGGTTTCTAATCCCGTTCGCTACCCTAGCTTTCGCACATGAGCGTCAGTCTTGTGCCAGGAAGCCGCCTTCGCCACTGGTGTTCCTCCCGATCTCTACGCATTTCACCGCTACACCGGGAGTTCCACTTCCCTCTCACATACTCTAGGCTTACAGTATCAGATGACAAACAGATGGTAAGCACCTGCCTTTTACATCTGACTTATAAACCCGCCTGCGTGCGCTTTACGCCCAGTAATTCCGGACAACGCTTTCCCCCTACGTATTACCAGGGCTGGTGGCCCGTAGTTTTC
+
CCCCCGGGEG@CFFGGGGG9EE<FFGFGGEEEGFG@FDGCFDFCFG7E9EGGGGGDEFGCE<F@FFGFC,EFGGGGGEGGGGGCCBF8CFFCE9EFFFGGEGFFDGGFGDCGCGGGGGEC=CFG8CEGEEG:FGCA3,6AB=EFFFA68AEFFCF8:DGG,@9EFGGF9FF@FCG:EFFD@DFGEGGCEFFF7@EGGCA?CCG+BF+=EGGC4+=+==CG(7==2FFF6D99@C5<F(=FG?;(7:?3@+/44>C<421(((*-901(,(4(.<:9+2))(46:?(.3-0(72(4(-@)).
@M04650:207:000000000-C238N:1:1101:12671:3424 2:N:0:19
GGACTACTGGGGTATCTAATCCTGTTTGCTCCCCACACTTTCGAGCCTCAGCGTCAGTTAATGTCCAGCAGGCCGCCTTCGCCACTGGTGTTCCTCCCGATATCTACGCATTCCACCGCTACACCGGGAATTCCGCCTGCCTCTCCATCACTCAAGAACGCCAGTTTTGAACGCACGCTATGGGTTGAGCCCATAGATTTCACGTCCAACTTGGCATCCCGCCTGCGCTCCCTTTACACCCAGTAATTCCGGACAACGCTTGCCACCTACTTTTTACCGCGGCTGCTGGCACGGAGTTATC
+
CCCCCGGGGGGGGGGGGGFFGGGGGGGGGGGGGGGGGGGGGGGGGGGGGFFGGGGGGGGGGGGGGFGGGGGGGGGGGGGGGGGGGGGGGGGGGGGGGGGGGGGGGGGGGGGGGGGGGGDGGGGGGGGGGGGGGGGGGGGGG?FFGGGGGGGFGGGGGGGGGEGGGGGGGGGGGGGGGDEGGGGGGDGGFGGGDF??B8;@FFFFFGDFFG;FEGDFAEFG;G9@DFFFFGF@FGF2F<GC5(45CC<2C=F;?:C?G9>02:F2*+33?>)))38(2*((,6>>FF?BBE:??90-:F)).
@M04650:207:000000000-C238N:1:1101:22976:3429 2:N:0:19
GGACTACTCGGGTATCTAATCCTGTTTGATCCCCACGCTTTCGCATCTCAGCGTCAGTACTGCACCAGGTAGTCGCCTTCGCCACTGATGTTCCTCCAGATCTCTACGGATTTCACCCCTACACCTGGAATTCCACTACCCTCTCACAGACTCAAGTCTAACAGTATCAAAAGCAGTTCCACGGGTGAGCCGTGGGCTTTCACTTCTGACTTATCAAACAGCCTACATTCGCTTTACGCCCAGTGATTCCGATTAACGCTTGCACCCTCCGTATTACCGCGGCTGCTGGCACGGAGTTAGC
+
CCCCCGGGGGGGGGGGGGGGGGGGGGGGGGGGGGGGGGGGGGGGGGGGGGGGGGGGGGGGGGGGGGGGGGGGGGGGGGGGGGGGGGGFEGGGGGGGGGGGGGGGGGGFGGGGGGGGGFGGGG@FGGGGGGGGGFFGGGFFGGGFG9EFFEFFFEFF@FFFGGGFFG8EFGGGGGDEFFGGGGGGGCEDDFFGGGGGGG7EGFGFFGD+2=CCECFCFADFDGF:0@6:*B>=@GFEFFEEG@9BDGFCF7)/6>C?C(.3@@G<CGD<?D9(4@72EG:1(16(((5:05(+(-272C<2)
@M04650:207:000000000-C238N:1:1101:9734:3442 2:N:0:19
GGACTACAGGGGTATCTAATCCCGTTCGCTACCCTGGCTTTCGCGCCTCAGCGTCAGACACAGTCCAGAAAGGCGCCTTCGCCACTGGTGTTCCTCCCAATATCTACGCATTTCACCGCTACACTGGGAATTCCCCTTTCCTCTCCTGCACTCAAGACTGACAGTTTCCATCGCTTGACGGGGTTGAGCCCCGAATTTAACCGACAGACTTATCAGCCCGCCTGCGCGCGCCTTACGACCAATAATTTCGGACAACGCTTGCCACCTACGTATTACCGCGGCGTTTGGGCACATATTGGCC
+
CCCCCGGGFGGGGGGGGGGGGGGGGGFGGGGGGGFECGGGGGG7FGEGGGFGGGGGGGGGGGFGGGGGDFGGGGFGGGGGGGGGGGGGGGGGGGGGGDGFGFGGGGGGGGGGGGGGGGGGGGGGDDFGGGGGGGGGGGCGGGGFGGFCGGGFGGFGFGF?CFGGGGGGGG9;+FE679A6CEGGG@FGFFGGDGG>9=<:+/>?B4DA2;FGCGDGFDEC(9(6=.2.(10(4A=()(:886??>:6)0.),3)5:50(3-:<.CG7((,4.)<69@719(((-(-8:(*(*(.).-+)(.
@M04650:207:000000000-C238N:1:1101:17771:3511 2:N:0:19
GGACTACTGGGGTTTCTAATCCCGTTCGCTACCCTAGCTTTCGCACATGAGCGTCAGTCTTGTGCCAGGAAGCCGCCTTCGCCACTGGTGTTCTTCCCGATATCTACGCATTTCACCGCTACACCGGGAGTTCCACTTCCCTCTCACATACTCTAGGCTTACAGTATCAGATGACAAACAGATGGTAAGCACCTGCCTTTTACATCTGACTTATAAACCCGCCTGCGTGCGCTTTACGCCCAGTAATTCCGGACAACGCTTGCCCCCTACGTATTACCGCGGCTGCTGGCACGTAGTTTGC
+
CCCCCGGGGGGGGGGGGGGGGEGGGGGGGGGGGFGGGGGGGGGGGGGGGGGGGGGGGFGFGGGGGGGGGGGGGGGGGGGGGGGGGGGGFGGGGGGGGGGGEGGGGFGGGGGGGGGGGGGGGEGGGGGG@FGGGFGGFGG<DGGFGGGGGFGFGGGGFFGGGGGFGGFGGCCGGGGGDFGGGGGGFCFFGFGGGCEGFGGGGFF>FGF67CG9AGGGFFFC>DFDFFFE0*36@DFEF@GGEFFFCFFFGFF>FFC(>69?1(*.9CBF:?FB<C?DGG:B90>01()5:C:CB(31,A)))
@M04650:207:000000000-C238N:1:1101:7713:3534 2:N:0:19
GGACTACTGGGGTTTCTAATCCTGTTTGCTCCCCACGCTTTCGCACCTGAGCGTCAGTCTTTGTCCAGGGGGCCGCCTTCGCCACCGGTATTCCTCCAGATCTCTACGCATTTCACCGCTACACCTGGAATTCTACCCCCCTCTACGAGACTCAAGCTTGCCAGTATCAGATGCAGTTCCCAGGTTGAGCCCGGGGATTTCACATCTGACTTAACAAACCGCCTGCGTGCGCTTTACGCCCAGTCATTCCGATTAACGCTTGCACCCTCCGTATTACCGCGGCTGCTGGCACGTACGTAGC
+
CCCCCAGGGGGGGGGGGGGGGGGGGGGGGGGGGGGGGGGGGGGGGGGGFFGGGGGGGFGGGGGGGGGGFGGGGGGGGGGGGGGGGGGGGDGGGFFGGGGFGGGGGGGGGGGGGGGGGEGGGGGGGDFC8FFGGGGGGFGGEDGFGGGGCEG5EF7FEGGGGGGGGGGGGG?EDFGGGGGGDGFGGGGGGGFGEEEE:D@FFFGFAFGFCCF7CGCFFFGF;GFF0A>F?GF99EF<71CC8(44**.5>B4(->CAD?FF0:G?F8:?<?9?(259GG?FB19>>:070*(<3,(((248,
@M04650:207:000000000-C238N:1:1101:10187:3547 2:N:0:19
GGACTACACGGGTTTCTAATCCTGTTTGCTCCCCACGCTTTCGCACCTGAGCGTCAGTCTTTGTCCAGGGGGCCGCCTTCGCCACCGGTATTCCTCCAGATCTCTACGCATTTCACCGCTACACCTGGAATTCTACCCCCCTCTACGAGACTCAAGCTTGCCAGTATCAGATGCAGTTCCCAGGTTAAGCCCGGGGATTTCACATCGAACTTACCAGACCTCTTGCGTGCGCTTTACGCCCAGTAATTCCGATTAACGCTTGCACCCTCGGTATTACCGCGGCGGCTGTCACGGAGTTACC
+
CCCCCGGGFGGGFGCGGGGGGGGGGGGGGGFGGGGGGGGGGGGGGGGGGGGGGGGGECF9FFGGGFECFGFGGGGGGGGGFGGGGGGGEGGDGGFGGGGGGGGGGGGGDGGGFGGGGGGGGGFGGGGGGFGGGGGGGCEEEGGFGGFGGGGFFGFF@FF65A@?FFFGFGGFDGGFFGFGD,DDFD,,5;E**:E5):ACCCE:+**),1;77;*:/3@7)0))./(239140C)66<GGG((.>76)?/)2:)9)*(48433)9@((-((,(;6<F749996((,,7(3)0(49(4*)).
@M04650:207:000000000-C238N:1:1101:17522:3560 2:N:0:19
GGACTACTAGGGTTTCTAATCCTGTTTGCACCCCACGCTTTCGTGCCTCAGCGTCAGTTACAGTCCAGCAAGTCGCCTTCGCCACCGGTGTTCCTCCAGATATCTACGCATTTCACCGCTACACATGGAATTCCACTCTCCTCTTCTGCACTCAAGTCTCCCAGTCTCCAATGACCCTCCCCGGTTGAGCCGGGGGCTTTCACATCAGACTTCAGAAACCGCCTACGCTCGCCTTACGCCCAATACATCCGGACAACGCTTGCCACCTACGTATTACCGCGGCTGCTGGCACGTAGTTAGC
+
CCCCCGGGCFFGGGGGGDFEEGFFGGGGG,FEFEFGGG@7DEF;FCFDF<FFFGGGGFG9E@CCFEGDCC<E,FFFGDGGFCFEEGCD>F:BFCEAGF,,E,>ECFGGGG7C9?EFGCEGCFCD:,CAB=?FDFGG,8EFGCG?F,,@EFGFD@8@AD,7D==DF,7EEDGFD9E,@?FGGG+BF>CFGGG6>*@CDD,<CAD6FFG97C08*:C7=38>@GF;(;(.(2(((/546:CEE?6<4*.6D?D>(7<:GFB1::GFFG?0:B<12C2.3?011(-(3-).5*.+-43.2C)64
@M04650:207:000000000-C238N:1:1101:9202:3587 2:N:0:19
GGACTACTCGGGTTTCTAATCCTGTTTGCTCCCCACGCTTTCGCACCTGAGCGTCAGTCTTCGTCCAGGGGGCCGCCTTCGCCACCGGTATTCCTCCAGATCTCTACGCATTTCACCGCTACACCTGGAATTCTACCCCCCTCTACGAGACTCAAGCTTGCCAGTATCAGATGCAGTTCCCAGGTTGAGCCCGGGGATTTCACATCTGACTTAACAAACCGCCTGCGTGCGCTTTACGCCCAGTAATTCCGGACAACGCTTGCCCCCTACGTATTACCGCGGCGTCTGGCACGTAGTTTGC
+
CCCCCGGGGGGGGGGGGGGGGGGGGGGGGGGGGGGGGGGGGGGGGGGGFFGGGGGGGGGGGGGGGGGGGGGGGGGGGGGGGGGGGGGGGGGFCFGFFFGGGGGGFGGGGEGGGGFGGGGGGGFGGGGGGGGGGGGGGGGGGGEFGGGDFGGFG6FGGGGGGGGGGGGG9DCGGFFCFGCCGFGGGGGG,?,:*=CE)8FFCFCAA*:;?DCFECFFFFGG@D6<@>1>2<03>GF)*4EEG<03DC<4F*9>0><?GB>(::7:FFBB<??2)A>9FF44>>0((4(87FBF:10?BG9A9
@M04650:207:000000000-C238N:1:1101:22846:3633 2:N:0:19
GGACTACCAGGGTTTCTAATCCTGTTTGCTCCCCACGCTTTCGAGCCTCAGCGTCAGTTACAGTCCAGTAAGCCGCCTTCGCCACTGGTGTTCCTCCTAATATCTACGCATTTCACCTCTACACTGGGAATTCCCCTTTCCTCTCCTGCACTCAAGTCTACCAGTTTCCAATGCATACAATGGTGGAGCCACTGCCTTTTACACCAGACTTAATAAACCACCTGCGCTCGCTTTACGCCCAATAAATCCGGCCACCGCTCGCGACCTACGTATTACCGCGGCTGCGGGCACGTAGTTCTCC
+
CCC<B@EFGGGGGGEDFFEFFCFFGFEF@@EFGGFG::FGDFGDGCGGGFEFGEGE@FDEFGGGFGCGGGAB,ECFGGGFDEG:BFF,C66?EEDEG8E<EDFGGECFGC=4FFFGF,DD,C,B?CF,,<F,CF4FFGDEEDGFGGAFGGCFGGGG;EFEFFGD,CDA9,@,=A6=DFG,@8,6,@D=?+,6=,,@?<><DF,90+03=C7+*?;9=C69>CF5)*4*:;ADD5+0)2:CE2:)*2*903)((2*6)(26((),1*4)((())3:4+*4-(661(,((,*-*4(.2)+))6
@M04650:207:000000000-C238N:1:1101:20400:3647 2:N:0:19
GGACTACTCGGGTTTCTAATCCCGTTCGCTACCCTAGCTTTCGCACATGAGCGTCAGTCTTGTGCCAGGAAGCCGCCTTCGCCACTGGTGTTCTTCCCGATATCTACGCATTCCACCGCTACACCGGGAATTCCGCCTGCCTCTCCATCACTCAAGAACAGCAGTTTTGAATGCACGCTATGGGTTGAGCCCATAGATTTCACACCCAACTTGCCGTCCCGCCTGCGCTCCCTTTACACCCAGTAATTCCGGACAACGCTTGCCACCTACGTTTTACCGCGGCTGCTGGCACGTAGTTAGC
+
CCCCCGGGGGGGGGGGGGGGGGGGGGGGGGGGGGGGGGGGGGGGGGGFFGGGGGGGGGGGGGGGGGGGGGGGGGGGGGGGGEGFGGGGGGGGGGFGEGGDGGGGGGGGGGGEGGGGGGGGGGGGGGEFGGGEFDF@EGDFGCGFGGGGGGGFGGGFFFGGGGGFFGFAFEGGGCFDCDGG?FEGGDEGGGGGCGGGGGGC9EFFFCCFFGF8*+;C;@GG;GBFFF9>>GFF8C4<A?CEG?04FFBFFFFF?BDBGF;:??GFGG??((487C:ACF?FB02608:.:E0<1?:?8EA)4
@M04650:207:000000000-C238N:1:1101:20911:3700 2:N:0:19
GGACTACTCGGGTATCTAATCCTGTTTGATCCCCACGCTTTCGCATCTCAGCGTCAGTACTGCACCAGGTAGTCGCCTTCGCCACTGATGTTCCTCCAGATCTCTACGGATTTCACCCCTACACCTGGAATTCCACTACCCTCTCACAGACTCAAGCTCTACAGTATCAAAGGCAGTTCCACGGGTAAGCCGTGGGATTTCACCTCTGACTTATAAAGCGGCCTACATGCGCTTTACGCCCAGTGATTCCGATTAACGCTTGCACCCTCCGTATTACCGCGGCTGCTGGCCCGGCGTTAGC
+
CCCCCGGGGGGGGGGGGGGGGGGGGGGGGGGGGGGGGGGGGGGGGGGGGGGGGGGGGGGGGGGGGGGGGGGGGGGGGGGGGGGGGGGCFGGGGGGGGGGGGGGGGGGGG>FGGGFGGFCFGGGGGFGGGGGGGGGGF8DGFDF?8EFGFGGFGGFGGCEGEFGGGCEGGGGGGGGGGGGGGGGG+FEGGGGGEGGGFFGGF@DAAFGFFGGGFGGFF=EC>DFF36:B?F2>BGFFF@GGF@@EF+7<FFF0?FGEGFF;31:<GGBB(8;8<F:>FG<;B690080>BG0C>0(49?(36
@M04650:207:000000000-C238N:1:1101:8503:3701 2:N:0:19
GGACTACTGGGGTTTCTAATCCTGTTTGCTCCCCACGCTTTCGCACCTGAGCGTCAGTCTTTGTCCAGGGGGCCGCCTTCGCCACCGGTATTCCTCCAGATCTCTACGCATTTCACCGCTACACCTGGAATTCTACCCCCCTCTACAAGACTCTAGCCTGCCAGTTTCGAATGCAGTTCCCAGGTTGAGCCCGGGGATTTCACATCCGACTTGACAGACCGCCTGCGTGCGCTTTACGCCCAGTAATTCCGATTAACGCTTGCACCCTCCGTATTACCGCGGCTGCTGGCACGGAGTTAGC
+
CCCCCGGGGGGGGGGGGGGGGGGGGGGGGGGGGGGGGGGGGGGGGGGFBFFGGGGDGGFCFGGGGEGGGEEGGGGGGGGGGGGGGGGGGGGGGGGGGCFBFGGGFGGGGGGGGGGGGGGGGGGGGGGGGGGGGGGGGGFGGGG*,>,@FFE?FGGADDFGGGFGFEGGEFC,9=DGGFAFGDGGGGGFGGFFGG5EDGGGGFGFFGGA23<:A>FFF@FGFGBFFFFF?D>BFDFAF:EEGBF4*:26>F;1,.7>F048?FF)9FB?<?>6?GF)0>119>>023?BFG(3(2(43F)).
@M04650:207:000000000-C238N:1:1101:6236:3735 2:N:0:19
GGACTACAGGGGTATCTAATCCTGTTTGCTCCCCACGCTTTCGCACCTGAGCGTCAGTCTTTGTCCAGGGGGCCGCCTTCGCCACCGGTATTCCTCCAGATCTCTACGCATTTCACCGCTACACCTGGAATTCTACCCCCCTCTACAAGACTCAAGCCTGCCAGTTTCGAATGCAGTTCCCAGGTTGAGCCCGGGGATTTCACATCCGACTTGACAGACCGCCTGCGTTCGCTTTACGCCCAGTAATTCCGGACAACGCTTTCCCCCTACGTATTACCGCGGCTGCGTGCAGTTAGTTTGC
+
CCCC,CFFGGGGGGGGGGGGCDFGEGGGGGGGFGGGGGGGGGGGFGGGDFGGGG7CFFFGFFGGGFFGGGFGGGGGCF=FG7:=CFCCGGAEFGFGF8FFGCF,>EFAFFEC9EFGGGG>ECFGGFEFDFC=EFEFCFF@CDE59=AC>?88,3:<BCFFGGCC<=,;8*7DDA7,7BCFFGGFF9D8,DEFEC5CCGCFC+<+;628<CD*7D7CA;EF0<28:F;)(*41:=)-9(2:8,:8F>BFF*941>GFC10<(4*.*2314((.)34)<:(79099>(,,3A1+))).6+)<)
@M04650:207:000000000-C238N:1:1101:19491:3767 2:N:0:19
GGACTACCGGGGTTTCTAATCCTGTTTGCTCCCCTAGCTTTCGCACTTCAGCGTCAGTTTTTGTCCAGTGAGCTACCTTCGTCATCGGCATTCCTACATATATCTACGAATTTCACCTCTACTCATGTAGTTCCGCCCACCTTTCCAATACTCTAGAATTTCAGTTTCGTCGGCAAGCTAATGGTTGAGCCACTAGTTTTCACCGTCGACTTGAAACCCCGCCTAGATGCCCTTTATGCCCAATAATTCCGGATAACGCTTGCGACATACGTATTACCGCGGCTGCTGGCACGTATTTAGC
+
CCCCCGGGGGGGGGGGGGGGGGGGGGGGGGGGGGGGGGGGGGGGGGGGGGGGGGGGGGGGGGGGGGGGGGGGGGGGGGGGGFEGGGGGGGGGGGFGGGGGGGGGGGGGGFFGGGGGGGFGGGGGGGEFGGGGGG>FGGGGGGGFGGGGGFGFGGGGGGFGGGEDFGGGGFEEGD=@FGDEAFFAFGGGGGGGGG6FFEGGGFGFEFDFFCDD3CF8FFG44D9=DA=>?FE@EGACF<FGG@;@CFF5FAFB0>D9F;9@(3D95E646482<F?9FF?FFB90438>8C:F:?(58FA4:
@M04650:207:000000000-C238N:1:1101:13069:3791 2:N:0:19
GGACTACACGGGTTTCTAATCCCGTTCGCTACCCTAGCTTTCGCACATGAGCGTCAGTCTTGTGCCAGGAAGCCGCCTTCGCCACTGGTGTTCTTCCCGATATCTACGCATTTCACCGCTACACCGGGAGTTCCACTTCCCTCTCACATACTCTAGGCTTACAGTATCAGATGACAAACAGATGGTAAGCACCTGCCTTTTACATCTGACTTATAAACCCGCCTGCGTGCGCTTTACGCCCAGTAATTCCGGACAACGCTTGCCCCCTACGTATTACCGCGGCTGCTGGCACGGAGTTTGC
+
CCCCCGGGFGGGGGGGGGGGGGGGGGGGGGFGGGGGGGGFEGGGGGGGGGGGGGGGGGGGGGGGGGGGGGGGGGGEGGGGGGFGGGGGGGGGGGFGGGGGGGGGGGGGGEEGGGFFFGGGGGGGECFEEFGFGGEFGGGFGGGFF9EFFGGFGD=FFGGFCF,9D9CGGGFGCFGGFGGGGGGGFGGGGG,7?FFFFC;DDFGFFFFFEFCGEFGFFF?C@DB=DF=:;D>BFEFCF@CFG6;@CF3?FFF>(758<(9:::D:FF>06(3.4E?FFG<9>B9B>0)575(+-(--,*-))
@M04650:207:000000000-C238N:1:1101:17257:3803 2:N:0:19
GGACTACTGGGGTTTCTAATCCTGTTTGCTCCCCACGCTTTCGCACCTGAGCGTCAGTCTTCGTCCAGGGGGCCGCCTTCGCCACCGGTATTCCTCCAGATCTCTACGCATTTCACCGCTACACCTGGAATTCTACCCCCCTCTACGAGACTCAAGCTTGCCAGTATCAGATGCAGTTCCCAGGTTGAGCCCGGGGATTTCACATCTGACTTAACAAACCGCCTGCGTGCGCTTTACGCCCAGTAATTCCTATTAACGCTTGCACCCTCCGTATTACCGCGCCTGCTGGCACGGAGTTAGC
+
CCCCCGGGGGGGGGGGEFGGGGGGGGGGGGGGGGGGGGGGGGGGGGGGGGGGGEGGGFGGGGGGGGGGGDGGGGGGGGGGGGGGGGGGGGGGGGDGGGFFGFGG9F9DCEFGFFGGGGGGGGGECCDDFGGEFGGGGGGGGGGFGGCGE?CBGGGFGGGGGGGGGGFGFGG98FFFGGGGGCFCGCCGGGDCGGCEG*C6CCFCFFFFEFGGE7DCFDFG0<;0:4373<>>9*5<F:CC830:G*6<F*/62B>42,7?F6<,9A11::B?FG>49>(4912??B(),:(+-4>>FF).)
@M04650:207:000000000-C238N:1:1101:22084:3843 2:N:0:19
GGACTACAAGGGTTTCTAATCCTGTTTGCTCCCCACGCTTTCGCACCTGAGCGTCAGTCTTCGTCCAGGGGGCCGCCTTCGCCACCGGTATTCCTCCAGATCTCTACGCATTTCACCGCTACACCTGGAATTCTACCCCCCTCTACGAGACTCTAGCCTGCCAGTTTCAAATGCAGTTCCCAGTTTAAGCCCGGGGATTTCACATCTGACTTAACAGACCGCCTGCGTCCGCTTTACGCCCAGTAATTCCGATTAACGCTTCCACCCTCCGTATTACCGCGGCTGCTGCCACGGCGTTAGC
+
CCCCCGGGGGGGGGGGGGGGGGGGGGGGGGDGGGGGGGGCGGGGGGGFFG@FFGGGGGGGFGGGGGGGGGCFGGGGGGGGGGEGGGGGGCFGFC8FGGF<9FGGGGGGGGGGGGGGGGGGGGGGGGFGDFGGGGGGGDGG8=EFCBDGBEGFGGGFGGGGFGGGGGGGGGGFFGGGGGGGFGF,@DF@?GGGDEEG:<GFGFGA60:;)+;+97;DB1C<19171)1)(1-4:G>A=2CC??0.:C2):6)4?5D2*((-((0.:E:?BB2(,;,)3210(4(((()5)/)3-,(-,:(-6
@M04650:207:000000000-C238N:1:1101:24442:3850 2:N:0:19
GGACTACTGGGGTATCTAATCCTGTTTGCTCCCCACGCTTTCGAGCCTCAGTGTCAGTTATAGGCCAGAGAGCCGCCTTCGCCACCGGTGTTCCTCCATATATCTACGCATTTCACCGCTACACATGGAATTCCACTCTCCTCTACTGCACTCAAGTCTACCAGTTTCCAATGCATACCATGGTTGAGCCACTGCCTTTTACAACAGACCTAATAAACCAGCTGCGCTCGCTTTACGCCCAATAAATCCGGACAACGCTCGGCACCTACGTATTACCGCGGCTGCTGGCACGTAGTTATCC
+
CCCCCGEFFFDEF@EGGGGGFGGGGGGGGGGGGGFGCEF@FFE,<:@FGGGFFFFGGGC<,6CAFGGG,CAFFFGG+CFGGEFG7ECDGCFGGFGGFGGGGGGGGGFGGGEGGFCEGCGGGGD=D8<FGFGGG9FE,>8FGGGF8E=D9AFFFG883@FCDAFGGGCFDCEC6:=E@=,6=EG9FEGF=DCFFCF6FCFF7*,+5+095*;5:++5<>CF)7.)0/-99*/((:+*82:FG;DEGFC7C>D;(0;0C>((,3*-);((5(,..<)-:5((-,(4,,,20*)7.((()+)).
@M04650:207:000000000-C238N:1:1101:8625:3861 2:N:0:19
GGACTACTCGGGTTTCTAATCCCGTTCGCTACCCTAGCTTTCGCACATGAGCGTCAGTCTTGTGCCAGGAAGCCGCCTTCGCCACTGGTGTTCTTCCCGATATCTACGCATTTCACCGCTACACCGGGAGTTCCACTTCCCTCTCACATACTCTAGGCTTACAGTATCAGATGACAAACAGATGGTAAGCACCTGCCTTTTACATCTGACTTATAAACCCGCCTGCGTGCGCTTTACGCCCAGTAATTCCGGCCAACGCTTGCCCCCTACGTATTACCGCGGCTGCTGGCCCGTCGTTGTC
+
CCCCCGGGGGGGGGGGGGGGGGGGGGGGGGEGGGGGGGGGGFGGGGDFGFFGGGGGGGGGGGGFGGGGGGGGGGGGGGGGGGGGGGGGG?EFFGGGGGGGGGGGGEGGGGGGGGGGGGGGDGGGGGGGGDFGGGCFGGGGGFGFCGGFBEDFF;DCGGGGGGGGGGFGGGGGGGAAEDGGGGCFCGFF?D9;C6DGGGGGD>FFAFGAE:FGFGFGF3CG(C===A@A1C>BFD5;FDGG7165>DFCFA)2(09?G:;1:?F0FGFF(:::?CB2<:19>;92-4?22E(:,-(,(;((.
@M04650:207:000000000-C238N:1:1101:21502:3904 2:N:0:19
GGACTACCCGGGTTTCTAATCCTGTTTGCTCCCCACGCTTTCGAGCCTCAGTGTCAGTTACAGGCCAGAGAGCCGCTTTCGCCACCGGTGTTCCTCCATATATCTACGCATTTCACCGCTACACATGGAATTCCACTCTCCTCTCCTGCACTCAAGTCTACCAGTTTCCAATGCATACAATGGTTGAGCCACTGCCTTTTACACCAGACTTAATAAACCACCTGCGCTCGCTTTACGCCCAATAAATCCGGACAACGCTCGGGACCTACGTATTACCGCGGCTTCTGTCACGTAGTTAGCC
+
CCCCCGGGGGGGGGGGGGGGGGGGGGGGGGGGGGGGGGGGGGGGGGGGGGGGGGGGGGGGGGGGGGGGGGGGGGGGGGGGGGGGGGGDGGGGGGGGGGGGGGGGGFGGGGGGGGGGGGGGGGGG9FGGGGGGGGGGGGGGGGFFGGGGGGGFG?GGGGGGFCGD?EFGGGGGGFGGGGGDDGGGGGGGGGGGGGFGGFGGDFGFFGGAD*=+1;CFFBGG>GFF@>ABDD=@FF+9)9CE7=;@GGFFGFB@FFGFG6<:>9D;GG<>FF7))<4AEG;,43((.45)6<6CBF?4)+-.5
@M04650:207:000000000-C238N:1:1101:17762:3958 2:N:0:19
GGACTACTAGGGTTTCTAATCCTGTTTGCTACCCACGCTTTCGCATCTGAGCGTCAGTCATCGTCCAGAAAGTCGCTTTCGCCACCGGTGTTCCTCCCAATATCTACGAATTCCACCTCTACACTGGGAATTCCACTTTCCTCTCCGAGACTCAAGCCAGGCAGTTTCAAATGCACTTCCGGGGTTAAGCCCCGGGCTTTCACATCTGACATACCCAACCGCCTACATGCGCTTTACACCCAATGATTCCGAATAACGCTTGGACCCCCCGTATTACCGCGGCTGCTGGCACGTAGTTTGC
+
CCCCCGGGGGGGGGGGGGGGGGGGGGGGGGGGGGGGGGGGGGGGGGGGGGGGGGGGGGGGGGGGGGGGGGGGGGGGGGGGGGGGGGGGGGGGGGGGGGGGGGGGGGGGGGGGGGGGGGGGGGGGGGGGGGGGGGGGGGGGGGGFGGDGGGDBFGGGGGGGGGFGDDC=FGGGGFGDGFGGGFEGGGGGGGFGGEGGD9F?FFF>BGFFFGGF=DFGFFGGFG@<<F@ACGFF@GF<6.<FGF@@8CEEGFFB:EG>FFFF:?CDG=(,-(463FF4FG?FFFFFFF:??G?F?6?:8C)).
@M04650:207:000000000-C238N:1:1101:12007:3967 2:N:0:19
GGACTACTGGGGTTTCTAATCCCGTTCGCTACCCTAGCTTTCGCACCTGAGCGTCAGTCTTGTGCCAGGAAGCCGCCTTCGCCACTGGTGTTCCTCCCGATATCTACGCATTTCACCGCTACACCGGGAGTTCCACTTCCCTCTCACATACTCTAGGCTTACAGTATCAGATGCCAAACAGATGGTAAGCACCTGCTTTTCACATCTGACTTATAAACCCGCCTGCGTGCGCTTTACGCCCAGTAATTCCGGACAACGCTTGCCCCCTACGTATTACCGCGGCTGCTGCCACGGGCTTAGC
+
CCCCCGGGGFGGGGGGGGGGGG8FFG,CFGCGGGA,CEGGGGG7:F+A:F@FCGDGGG9E,,C,FGGG@7FEDGGGGCGGGGGCCFCFFGGGG,DFG>CGGDDGGFGGGGFGFGGGGGGGGGGGD7FFGGGFFG;?,EDFFFG?F,>D9DDFG9>93D,8=FGGG9EGGGGFF,,<,096:C;DC=;DFG,@,,,4*5@C:BFFFG:FEGGGFF+:+8CD9<@2-65)(9.39GFEF;GGG?;;D7));BFF?)9?F>>0:?F02C>>B:(()+.<FGFF>FF96632)2)<16(((;)56
@M04650:207:000000000-C238N:1:1101:13961:3995 2:N:0:19
GGACTACACGGGTATCTAATCCTGTTTGCTCCCCACGCTTTCGCACCTGAGCGTCAGTCTTCGTCCAGGGGGCCGCCTTCGCCACCGGTATTCCTCCAGATCTCTACGCATTTCACCGCTACACCTGGAATTCTACCCCCCTCTACGAGACTCAAGCTTGCCAGTATCAGATGCAGTTCCCAGGTTGAGCCCGGGGATTTCACATCTGACTTAACAAACCGCCTGCGTTCGCTTTACGCCCAGTAATTCCGATTAACGCTTGCACCCTCCGTATTACCGCGGCTGCTTGCACGGAGTTCGC
+
CCCCCFGGGGGGGGGGGGGGGGGGGGGGFGGGGGDGGGGGGGGGGGGGGGGGGGGGGGGGGGGGGGGGGDGGGGGGGGGGGGGGGFFGGGGGGGGGGGGGGGGGGGGGGGGGGGGGGGGGGGGGGFFFGFGGGGGGGCFGGGGFCFG>B+CFDCGGFGGFGF,@F,EEFGGGGGGGG>FGF>FFFGCDGFFGGGGE<GGFGFGF6CF86FF+7:7>FFGF93>0:>>)(1326E:BF?GCG:68FDFFGFFF?<C2*-((-8FBGG:,8<>:8F()+:226699(()),2)3(4(4(;)--
@M04650:207:000000000-C238N:1:1101:22186:4009 2:N:0:19
GGACTACCGGGGTTTCTAATCCCGTTCGCTACCCTAGCTTTCGCACATGAGCGTCAGTCTTGTGCCAGGAAGCCGCCTTCGCCACTGGTGTTCTTCCCGATATCTACGCATTTCACCGCTACACCGGGAGTTCCACTTCCCTCTCACATACTCTAGGCTTACAGTATCAGATGACAAACAGATGGTAAGCACCTGCCTTTTACATCTGACTTATAAACCCGCCTGCGTGCGCTTTACGCCCAGTAATTCCGATTAACGCTTGCACCCTCCGTATTACCGCGGCTGCTGGCACGGAGTTAGC
+
CCCCCGGGGGGGGGGGGGGGGGGGGGGGGGGGGGGGGGGGGGGGGGGGGGGGGGGGGGGGGGGGGGGGGDGGGGGGGGGGGGGGGGGGGGGGGGGGGGGGGGGFFFGGGGGGGGGGGGGGEEFGGGGGGGGGGGGGGGGGGGGFGGGGGGGFGGGGGGGFFGGGGGCFGGGGGGGGGGGGGFFGGGFGG?;CCE6FGGGFGFGFFGFFFGGGFGGGFEG<2C>DFFFFFGFFFGFEFFGGGFFFGGF4:FFBFFG9C<B6?(*,>C??FF>0(05)<>:9>999><::7E0C?>>0(;-).
@M04650:207:000000000-C238N:1:1101:14552:4037 2:N:0:19
GGACTACTGGGGTTTCTAATCCTGTTTGCTCCCCACACTTTCGAGCCTCAGCGTCAGTTGATGCCCAGTAGGCCGCCTTCGCCACTGGTGTTCCTCCCGATATCTACGCATTCCACCGCTACACCGGGAATTCCGCCTACCTCTACATCACTCAAGAAAAATAGTTTTGAACGCACGCTATGGGTTGAGCCCATAGATTTCACGTCCAACTTACCTTTCCGCCTGCGCTCCCTTTACACCCAGTAATTCCGGACAACGCTTGCCACCTACGTTTTACCGCGGCTGCTGGCACGTATTTAGC
+
CCCCCGGGGGGGGGGGGGGGGGGGGGGGGGGGGGGGGGGGGGGGGGGGGGGGGGGGGGGGGGGGGGGGGGGGGGGGGGGGGGGGGGGGGGGGGGGGGGGGGGGGGGGGGGGGFGGGGGGGGGGGGGDFGGGFGGGGEGGGGGGFGFFGGGGFGGGGGGFGGDGGGGGE67EFCF+9CDGGEFGGGGGGGGGGG?FGFGGGGFFFFGG>BGGGFGGC:>GFDGF6@F>A9GFD;FAEFFGGE?(4>CA2CF@>?DG?G19<3:C?7C???FF?(;?FGF?B;4>0(3?:(7(??2:ABF246
@M04650:207:000000000-C238N:1:1101:17875:4056 2:N:0:19
GGACTACTGGGGTTTCTAATCCCGTTCGCTACCCTAGCTTTCGCACATGAGCGTCAGTCTTGTGCCAGGAAGCCGCCTTCGCCACTGGTGTTCTTCCCGATATCTACGCATTTCACCGCTACACCGGGAGTTCCACTTCCCTCTCACATACTCTAGGCTTACAGTATCAGATGACAAACAGATGGTAAGCACCTGCCTTTTACATCTGACTTATAAACCCGCCTGCGTGCGCTTTACGCCCCGTAATTCCGGACAACGCTTGCCCCCTACGTATTACCGCGGCTGCTGGCACGTAGTTTGC
+
CCCCCGGGGGGGGGGGGGGGGGGGGGGGGGGGGGGGGGGGGGGGGGGGGGGGGGGGGGGGGGGGGGGGGGGGGGGDGGGGGGGGGGGGGGGDGGGGGGGGGGGGGGGGGGGGGGGGGGGGCFGGGGGGGFGGGGFGGFGFGGGFGGGGCFFFGGGGFGGGGGG?DGFFGGGGGGGGGGGFGFGGGGGGGGGGGF?FGGFGGFGFFDGFFGGGFGGGFECDBGF@BF>8(>@9FGFEC@DGG268GGFFC4@>6DDBC>9?FFG>CGBB???:?GFFGF<>>B91>?D:?=0C62,.(<)46
@M04650:207:000000000-C238N:1:1101:21304:4095 2:N:0:19
GGACTACCCGGGTTTCTAATCCCGTTCGCTACCCTAGCTTTCGCACATGAGCGTCAGTCTTGTGCCAGGAAGCCGCCTTCGCCACCGGTGTTCTTCCCGATATCTACGAATTCCACCTCTACACTGGGAATTCCACTTTCCTCTCCGATACTCAAGCCAGGCAGTTTCAAATGCACTTCCAGGGTTAAGCCCTGGGCTTTCACATCTGACATACCCGACCGCCTACACACGCTTTAAGCCCCATAATTCCGAATAACACTTGGACCCACCGTCTTACCGCGGCTGCTGGCACGGAGTTAGC
+
CC<BCGG8,CFGG;,EFGCFFE,BFG<CC@FCFFFGFFGGGGG77F:FEGGGGGGEDGGD,CFDF,CD7<FEFFFCEEGGGGFG,,7FFCGGGGGE5=FC@FGGGGFFCGFG,A@FC,@=EF9<,?<,?,FFFFCFA96FGGGFG@66+66D8@DEFF8B+@DEF9=DE,@3?==AFFFE2FGGGFEECECF6:8CD7FDC6DBFCCAAFCF==*94>GC989@(=E4)26;(1)7+)?<F(3(7*-4CF?6(75)*-4499<0*A:13(43-/-4CD46>11(1:?F?*(349B0:C><.
@M04650:207:000000000-C238N:1:1101:14977:4096 2:N:0:19
GGACTACAGGGGTATCTAATCCTGTTTGATCCCCACGCTTTCGTGCTTGAGCGTCAGTAACAGTTTAGTAAGCTGCCTACGCAATCGGAGTTCCTCGTTATATCTAAGCATGTCACCGCTACACAACGAATTCCGCCTACTTCATCTGTACTCAAGACCCCCAGTTTCAACGGCAGTGCCCAGGTTGAGCCTGGAAATTTCACCGCTGACTTAAAAGCCCGCCTGCGCACCCTTTAAACCCAATAAATCCGGATAACGCTCGCATCCTCCGTCTTACCGCGGCTGCTGGCACGGAGTTCGC
+
CCCCCGGGGGGGGGGGGGGGGGGGGGGGGGGGGGGGGGGGGGGGGGGGGGGGGGGGGGGGGGGGGGGGGGGGGGGGGGGGGGGGGGGGGGGGGGGGGGGGGGGGGGGGGGGGGGGGGGGGGGGFG?CGGGGGGGGGGGGGGGGFGGGGGGGFGGGFGGGGGGGGGGFCGGGGGGGGFGGGGGGGGGGGGGGGGGGGCFFGGCFFFGGFFGC7::FGFFEFFGFFBFBFFGFFFGACFCGGED@@GG<5FFF;(.CA62>3<0>9CEF7AB>1(8:9FF6>>FBFFF::BGBF<9966C)-,
@M04650:207:000000000-C238N:1:1101:25924:4115 2:N:0:19
GGACTACACGGGTATCTAATCCTGTTTGCTCCCCTAGCTTTCGTGCCTCAGCGTCAGAAATAACCCAGCAAGCTGCCTTCGCCCTCGGCGTTCTCCCAGATATCTACGCATTCCACCGCTACACCTAGAATTCCGCTTGCCCCTTTTATCCTCTAGCACGCTAGTATCGAATGCAGTTCCTCCGTTAAGCGGAGGGATTTCACACCCGACTTGGCGCACCGCCTACGCACCCTTTATGCCCAGTGATTCCGAACAACGCTCGCACAACTCGTATTACCGCGGCGGCTGGCACGAGATTAGC
+
CCCCCGGGGGGGGGGGGGGGFGGGGGGGGGGGGGGGGGGGGGGGGGGGGDGGGGGGG9FFFGGGGGGGGFGGGGGGFGGGGEGGGGGGGGGGGGFEFGGGGGGGGGGGGGGDFEFGGGGGCCGGGG8FGDFGGCFCE8EFCDGFGGDDGGDFGGGGGGGGGGGGGCGCEEGFGGEFFGFAFFCEGGGGFGEDGGGCGDGGDFGFFDG;=CGGEFFDFFGG@GBF0)6DDG9?FFFFFAFGGF04CCAAFF???E3<C11-2,93/:(-)-4,4CB:C:<0>;9((409?=(9:29(-0)54
@M04650:207:000000000-C238N:1:1101:9070:4161 2:N:0:19
GGACTACAGGGGTTTCTAATCCTGTTTGCTCCCCTAGCTTTCGCACTTCAGCGTCAGTTTTTGTCCAGTGAGCTACCTTCGTCATCGGCATTCCTACATATATCTACGAATTTCACCTCTACTCATGTAGTTCCTCCCACCTTTCCAATACTCTAGAATTTCAGTTTCGTCGGCAAGCTAATGGTTGAGCCACTAGTTTTCACCGTCGACTTGAAACCCCGCCTAGATGCCCTTTATGCCCAATAATTCCGGACAACGCTTGCCCCCTACGTATTACCGCGGCTGCTGGCACGTAGTTTGC
+
CCCCCGG8<FGGGGGGGGGGGGGGGGGGGGGGGGGGGGGGGGGGCG:FGGGGGGGGGGGF<FGFGGGGFGGGGG<FGGGGG<FGEFGGDEFGGCF9F8FGGGFGGFGG:FGGGGGGGGGGGGAF;CFEFFGGGGFFDGFGGGFFCFC;FFGFGGGGG,@E;FFCGGGGG8EEGGGEGFC,73EFGGEFFGGCF8,@FGGGDFGFECGFF5C9@FCGF@GGBDBFAF7BEG:DFGF=8<FGFEDB*;@EGFF;6>C<G6@;67F(;FF3(,377CB<FF1>;9>FFFDBBGFG::03:9>A<
@M04650:207:000000000-C238N:1:1101:12505:4170 2:N:0:19
GGACTACACGGGTATCTAATCCTGTTTGCTCCCCACGCTTTCGCACCTGAGCGTCAGTACTGCACCAGGTAGTCGCCTTCGCCACTGATGTTCCTCCAGATCTCTACGGATTTCACCCCTACACCTGGAATTCCACTACCCTCTCACAGACTCAAGTCTAACAGTATCAAAAGCAGTTCCACGGGTGAGCCGTGGGCTTTCACTTCTGACTTATCAAACAGCCTACATGCGCTTTACGCCCAGTAATTCCGATTAACGCTTGCACCCTCCGTATTACCGCGGCTGCTGGCCCGGAGTTAGC
+
CCCCCGGGGGGGGGGGGGGGGGGGGGGGGGGGGGGGGGGGGGGGGGGGFGGGGFGGGGGGGGGGGGGGGGGGGGGGGGGGGGGGGGGGGGGGGGGGGGFGGGGGGGGGFGG@FGGGGGGGGGGGGGGGGGGGGGGGGGGGGGGFGAFGGGGFGGGGGGGGGGFFFGGFGGGGGGGGGGGGGGGGGGCDGGGGGEGGGGGGGFFFFG9BEGGCCFGDCEGFBGFF=FBCCGFF@EFFFFGGG?DEGGECGAFFDA5CDD;08?D<FG<?FF>03;()<D:>FF>>9?2>BG1*(334<G):6
@M04650:207:000000000-C238N:1:1101:23230:4196 2:N:0:19
GGACTACCGGGGTATCTAATCCCGTTCGCTACCCTAGCTTTCGCACATGAGCGTCAGTCTTGTGCCAGGAAGCCGCCTTCGCCACTGGTGTTCTTCCCGATATCTACGCATTTCACCGCTACACCGGGAGTTCCACTTCCCTCTCACATACTCTAGGCTTACAGTATCAGATGACAAACAGATGGTAAGCACCTGCCTTTTACATCTGACTTATAAACCCGCCTGCGTGCGCTTTACGCCCAGTAATTCCGGACAACGCTTGCCCCCTACGTATTACCGCGGCTGCTGGCACGGAGTTTGC
+
CCCCCGGGGGGGGGGGGGGGGGGGGGGGGGGGGGGGGGGGGGGGGGGGGGGGGGGGGGGGGFGGGGGGGFGGGGGGGGGGGGGGGGGGGGGGGGGGGGGGGGGGGGGGGGGGGGGGGGGGEEGGGGGGDGGGGGGGGGGGGGGFGGGGGGGFGGGGEFGGGGGGGGGGGGGGGDCCFGGGGFFGGGGGGGGGGGGGGGGGGFGFFFDFFGGGFGGGF:F4@GFFFFFF6DBFFEFCCDEFGFFFGGFFGFF9:>C?GB>B0(9?GG>BB?1??G::E7--4;>F>6BD0:4?(((41EA9<
@M04650:207:000000000-C238N:1:1101:24601:4198 2:N:0:19
GGACTACAAGGGTATCTAATCCCGTTCGCTACCCTAGCTTTCGCACATGAGCGTCAGTCTTGTGCCAGGAAGCCGCCTTCGCCACTGGTGTTCTTCCCGATATCTACGCATTTCACCGCTACACCGGGAGTTCCACTTCCCTCTCACATACTCTAGGCTTACAGTATCAGATGACAAACAGATGGTAAGCACCTGCCTTTTACATCTGACTTATAAACCCGCCTGCGTGCGCTTTACGCCTAGTAATTCCGGACAACGCTTGCCCCCTACGTATTACCGCGGCTTCTGGCACGTAGTTTGC
+
CCCCCFGGGGFGGFGGGGGGGGGGGGGGGGGGGGGGGGGGGGGGGGGGGFGGGGGGGGFFGGGGGGGGGGFGGGGGGGGGGGGGGGGGGGGGGGGGGGGGDGGGGGGGGGGEGGGGGGDGCFGFGGGGCFGGGGGGGGGGGFGFGGGGGGGFGGGGFGGGFGGGGFFFGGGGFCFGGGGFFCEGGGGGGG9EFGFGGGFFFFF6BGGFEFFCCGGGF=FDFC=@FF=EDGFBBDFFFFGGC;;<GCCEGFA1;BGFG09<?:GFGGB66B?FFC?>FFBB0699((6)3<7C:?0:4@4))
@M04650:207:000000000-C238N:1:1101:18651:4203 2:N:0:19
GGACTACCAGGGTTTCTAATCCCGTTCGCTACCCTAGCTTTCGCACATGAGCGTCAGTCTTGTGCCAGGAAGCCGCCTTCGCCACTGGTGTTCTTCCCGATATCTACGCATTTCACCGCTACACCGGGAGTTCCACTTCCCTCTCACATACTCTAGGCTTACAGTATCAGATGACAAACAGATGGTAAGCACCTGCCTTTTACATCTGACTTATAAACCCGCCTGCGTGCGCTTTACGCCCAGTAATTCCGGACAACGCTTGCCCCCTCCGTATTACCTCGGCTGCTGGCACCTAGTTTGC
+
CCCCCGGGCFGGGGGGGGGGGFGGFGFGGGGGGGGCFGGGGGGGGGGGGGGGGCGGGGGGFGGGGGAGGFFFGGGGGGGGGGGGGGGGGGGGGGGGGGGGE:EGGFGGGGEGGGGGGGGGDGGGGGGGFGGGGGFGGCCFGGGFGFGFFGGFFDCDFF8E?DFDGGGGC;D97BFGGGGFEDCGGGGGGGGGCFGG5?CF>+,BFGFF<8CGEGGGCBD*6C@@BF>FFG1>FDFEF08F71==7C33CFFB()9<F6;:305:CF9>(((,3F2)3C231::6>B37:C1+((..-<)))
@M04650:207:000000000-C238N:1:1101:12210:4211 2:N:0:19
GGACTACCCGGGTTTCTAATCCCGTTCGCTACCCTGGCTTTCGCGCCTCAGCGTCAGACACAGTCCAGAAAGGCGCCTTCGCCACTGGTGTTCCTCCCAATATCTACGAATTTCACCTCTACTCATGTAGTTCCGCCCACCTTTCCAATACTCTAGAATTTCAGTTTCGTCGGCAAGCTAATGGTTGAGCCACTAGTTTTCACCGTCGACTTGAAACCCCGCCTAGATGCCCTTTATGCCCAATAATTCCGGATAACGCTTGCGACATACGTATTACCGCGGCTGCTGGCCGGTATTTCGC
+
CCCCCGGGGGGGGGGGGGGGGCGGGFGGGGFGGGGGGGGGGGGGGGGGGGGGGGGEGGGGGGGGGGGGGGGGGGGGGGGGGGGGGGGGGGGGGGGGGGGGCFFGFGGFGFFGGGGCGFFGGFGGDFGFBFFGGFGGEGGEGGFFFCFFGGGFGGGGGGGGGCGGFGGFEDECGGG6FC6AFCF9FGGFGG?6@CFGDCFG7BF8@GDEBDGGFFGGF384>D@6?F385C@33CAEF?BFC;D@GFCEFFA1653<6<03(4*3)24<)5?2)A()<*-327>9>238(*(*(-,2<7-,,
@M04650:207:000000000-C238N:1:1101:25519:4234 2:N:0:19
GGACTACCGGGGTTTCTAATCCTGTTTGCTCCCCACACTTTCGAGCCTCAGTGTCAGTTACAGGCCAGAGAGCCGCTTTCGCCACCGGTGTTCCTCCATATATCTACGCATTTCACCGCTACACATGGAATTCCACTCTCCTCTCCTGCACTCAAGTCTACCAGTTTCCAATGCATACAATGGTTGAGCCACTGCCTTTTACACCAGACTTAATAAACCACCTGCGCTCGCTTTACGCCCAATCAATCCGGACAACGCTGGCACCCTCCGTAGTACCGCGGCTGCTGGCACGGAGTTAGCC
+
CCCCCGGGGGGGGGGGGGGGGGGGGGGGGGGGGGGGGGGGGFGGGGGGG8AFFGGGGGGGGGGGGGFGFFGGGGGGG@FFGEGGGGCGFEFGGGGGGGGGGGGGGGGGGCGGDDCFFFCCGEGGGGGGG9FGGGGGGGGEGFFFGGGG8DCFGGFGGGGGDFGDFFFGEGGGGGGGGGGFGGDGFGGFGFFFGGGGGGGGGFGFF*;5);;8>9+DBBGGFDDFFF=;29@D2C=CEFG7F03(;=?<<>A@6B*8C13(-0D<F=(2:>??(;5<C34300(4::?5:=4C907(3+6:.
@M04650:207:000000000-C238N:1:1101:21868:4243 2:N:0:19
GGACTACTAGGGTTTCTAATCCTGTTTGATCCCCACGCTTTCGTGCTTGAGCGTCAGTAACAGTTTAGTAAGCTGCCTACGCAATCGGAGTTCCTCGTTATATCTAAGCATGTCACCGCTACACAACGAATTCCGCCTACTTCATCTGTACTCAAGACCCCCAGTTTCAACGGCAGTGCCCAGGTTGAGCCTGGAAATTTCACCGCTGACTTAAAAGCCCGCCTGCGCACCCTTTAAACCCAATAAATCCGGATAACGCTCGCATCCTCCGTATTACCGCGGCTGCTGGCACGTAGTTTGC
+
CCCCCGGGGGGGGGGGGGGGGGGGGGGGGGGGGGGGGGGGGGGGGGGGGGGGGGGGGGGGGGGFGGGGGGGGGGGGGGGGGGGGGGGGGGGGGGGGGGGGGGGGGGGGGGGGGGGGGGGGEEFGGGGGGGGGGGGGGEGGGGGFGDFFGGGFGGGGFGGGEGGGGGGGGGGGGGGGGGGGGGGFGGGGGGGGGGGFGGGGGFCCAGDEFFFC=FGGFFGGAG>FFFFFFGFFFEFFFFFGEFD1CFCCGFFFFDGAF?6<BFGFGGF?7:6(,;74FD1>B0(9>B??(1(<8:??:@-<.
@M04650:207:000000000-C238N:1:1101:6091:4250 2:N:0:19
GGACTACCGGGGTATCTAATCCTGTTTGCTCCCCACGCTTTCGCACCTGAGCGTCAGTCTTCGTCCAGGGGGCCGCCTTCGCCACCGGTATTCCTCCAGATCTCTACGCATTTCACCGCTACACCTGGAATTCTACCCCCCTCTACGAGACTCTAGCCTGCCAGTTTCAAATGCAGTTCCCAGGTTAAGCCCGGGGCTTTCACATCTGACTTAACAGACCGCCTGCGTTCGCTTTACGCCCAGTAATTCCGATTAACGCTTGCACCCTCCGTATTACCGCGGCTGCTGTCCCGGAGTTAGC
+
CC<C@FFDGGGEGCFFFGGFGGGGFGGFFGGGFGDE@EGGGGGGDFGFGGGEFBBCEGGGGGCFG,FF@EGG@FCGDE@AFGG@FGGGGEGGGGGGGGGGGFGCCCFGCEDEGF<EGGGGGEE,DC@FDFCEGGGGGEFCGGDFFFDDF>EAFGGGGGC,@>CE:DCFD;FF7FFFG7,DFFF*7<CCCCF7E=85/87+C@CFFGD=ECF=>+;CBDG:9DB61F>D(9:62*):B?C*8(4?>G>AFFFB077)*(,(:1D24@:((4(-8*5>CF19B;9((,3:)+.+,9>9382:.
@M04650:207:000000000-C238N:1:1101:7272:4359 2:N:0:19
GGACTACCCGGGTATCTAATCCCGTTCGCTACCCTAGCTTTCGCACCTGAGCGTCAGTCTTCGTCCAGGGGGCCGCCTTCGCCACCGGTATTCCTCCAGATCTCTACGCATTTCACCGCTACACCTGGAATTCTACCCGCCTCTACGAGCCTCAAGCTTGCCAGTTTCAAATGCAGTTCCCAGGTTGAGCCCGGGGATTTCACATCTGACTTAACAAACCGCCTGCGTTCGCTTTACGCCCAGTAATTCCGGTTAACGCTTGCCCCCTCCGTATTACCGCGGCTGCTGGCACGGAGTTAGC
+
CCCCCGCDFD7FGEGGGGDFGGEGGGDEGGGGGGGGGGGEFGGGGGEFFCCFGGGGGGGAA<FDFGGG8:+@:F@FEFFEFGGGGGGGGGGGGGAFG,BEFCGFGGGGGDGGGGGGGGGGGGFGGFGGGGGGGGGGGC+@ECEFFGFG:+@5DDFCCGGFG:FF>BEFCGFFFFF9CCFFGFGGFG>66EFG=EGDGGGGFFF=FGCACFFGFFGF*1=DF31;2<65(5,7<F349:CEDF<:774>GFF(-85<G296B:F(9;>>(3>6:*89FFFF90,(7122?D:G?(((,:9A:
@M04650:207:000000000-C238N:1:1101:10297:4397 2:N:0:19
GGACTACTCGGGTTTCTAATCCTGTTTGCTCCCCACGCTTTCGAGCCTCAGCGTCAGTTACAGGCCAGAGAGCCGCTTTCGCCACCGGTGTTCCTCCATATATCTACGCATTTCACCGCTACACATGGAATTCCACTCTCCTCTCCTGCACTAAAGTCTACCAGTTTCCAATGCATACAATGGTTGAGCCACTGCCTTTTACACCAGACTTAATAAACCACCTGCGCTCGCTTTACGCCCAATAAATCCGGACAAAGCTCGGGACCTACGAATTACCGCGGCTGCTGGCACGTAGTTAGCC
+
CCCCCGGGG>FGGGGGGGGGGGGGGGGGGGGGGGGGGGGGGGGGGGGGGGGGGGGG@CEFFGGGGGGGGGFFGGFGEFFGGGGDGGGGGFFGGGGGGGGGGGGGGGGGGGGGGGGFGGGGGGGGGGGGGCE8FGGGGGGGGGGFGGGGGGGF,D8EGGGGFGGGFEFGGGGGGGGGGGFGGGGGGGD?FCEFGGGGGGGGGFFFFFGFFG?CEGFGFE,;BG94B>A62282>:@=EFCEGF@3D7?58B),(:<5*67)41C>GD?B:(((.;-<GD;3911(().56:)*(,4<)<665
@M04650:207:000000000-C238N:1:1101:5876:4421 2:N:0:19
GGACTACAGGGGTATCTAATCCTGTTTGCTCCCCACGCTTTCGCACCTGAGCGTCAGTCTTCGTCCAGGGGGCCGCCTTCGCCACCGGTATTCCTCCAGATCTCTACGCATTTCACCGCTACACCTGGAATTCTACCCCCCTCTACAAGACTCTAGCCTGCCAGTTTCAAATGCAGTTCCCAGGTGAAGCCCGGGGATTTCACATCTGACTTACCATACCGCCTGCGTGCGCTTTACGCCCAGTAATTCCGATTAACGCTTGCACCCTCCGTATTACCGCGGCTGCTGGCACGGCGTGAGC
+
CC@CC8FFGGEGGGG,CFFGGGGFFEFGGGGGGEGGDGEGGFGGGGFGF8EGGGGGGFGGGC<FGGEFE7FFGGGGGGGGGGGGGCC7FFDFFGDGGBEG9FFGGGGFGGECEGGGFBCGGGGGFGGCDGGGGC3F=B+>CCGFEG,4,4@AG9DGGGF?CFGGGGFGCGGGGGGGAFGGGGGCB,?9CGGF5**4/C,:CFGFCGFF):7CE+2+3/97;D6;;F@5:G0>97>24:EG*((4>0:>GF?::BGFGFFFF69)9C1<?:(4868)+726>9>FF:?08>1930((4*(44
@M04650:207:000000000-C238N:1:1101:24062:4452 2:N:0:19
GGACTACCCGGGTATCTAATCCTGTTTGCTCCCCACGCTTTCGCACCTGAGCGTCAGTCTTTGTCCAGGGGGCCGCCTTCGCCACCGGTATTCCTCCAGATCTCTACGCATTTCACCGCTACACCTGGAATTCTACCCCCCTCTACAAGACTCTAGCCTGCCAGTTTCAAATGCAGTTCCCAGGTTAAGCCCGGGGATTTCACATCTGACTTAACAGACCGCCTGCGTGCGCTTTACGCCCAGTAATTCCGATTAACGCTCGCATCCTCCGTATTACCGCGGCTGCTGGCACGGAGTTAGC
+
CCCCCFFGGGG>FGGGGGGGGGGGGGGGGGGGGGGGGGGEGGGGGGGGGFGFGGGGGGGGGGGGGGGGGGGGDGGGDGGFFGGEGGGGEGGGGGGEGGGFFGGGGGGGGDGGGFFFGGGGGGGGGGGGGGGGFGG9,=FGGGGFGGGGGGC8EEFGFCFCFFGGFGGGGDGGGGGEFFGGGGGF:DFGGGGGGGGCDDF?FCFFFGGF?FGGFFGGB;F99G9;DF>B?D>92=5.*-;?E1<BFFAAGF@:?FGA7296?B3,9C>?FF>B?FB>F?89FB>((-::(:(22949?G-.)
@M04650:207:000000000-C238N:1:1101:20599:4458 2:N:0:19
GGACTACAAGGGTATCTAATCCTGTTTGATCCCCACGCTTTCGCATCTCAGCGTCAGTACTGCACCAGGTAGTCGCCTTCGCCACTGATGTTCCTCCAGATCTCTACGGATTTCACCCCTACACCTGGAATTCCACTACCCTCTCCCAGACTCAAGTCTAACAGTATCAAAAGCAGTTCCACGGTTGAGCCGTGGGCTTTCCCTTCCGACTTATCAAACAGCCTACATGCGCTTTACGCCCAGTGATTCCGATTAACGCTTGCCCCCTCCGTATTACCGCGGCTGCTGGCACGGAGTTAGC
+
CCCCCGG?9FGGGEGGGGGGGGGGGGGG,EFFGGGGGGGGGGGG:6@FGGGGGGGG@FGGCF@CFGGGFGGGEFGGGGGGGGGGGGG9EGGGGGGGGGGGGEFGGGGGGGGGGGFGFGGFFGFGGFGGGGGGGG9F=DCGGGGFG,@8AD+;EFGGE8;,6:8EGEFGEGCD==@DAFCG::+C=:@FGGGGEEDCFFFGD+@<?D**8CDD59CCFE97)7>D395+*36>BGFFF@GGG06@4:9CGC92,:7CG1;;(6C1*A;(-21(.;:AGG11(30(,-3:?5(222(38;4<2
@M04650:207:000000000-C238N:1:1101:22719:4501 2:N:0:19
GGACTACCGGGGTTTCTAATCCCGTTCGCTACCCTAGCTTTCGCACATGAGCGTCAGTCTTGTGCCAGGAAGCCGCCTTCGCCACTGGTGTTCTTCCCGATATCTACGCATTTCACCGCTACACCGGGAGTTCCACTTCCCTCTCACATACTCTAGGCTTACAGTATCAGATGACAAACAGATGGTAAGCACCTGCCTTTTACATCTGACTTATAAACCCGCCTGCGTGCGCTTTACGCCCAGTAATTCCGGACAACGCTTGCCCCCTACGTATTCCCGCGACTGCTGGCACGTAGTTTTC
+
CCCCCGGGGGGGGGGGGGGGGGGGGGGGGGGGGGGGGGGGGGEGGGGFGGGGGGGGGGGGF<FGGGAFFFFGGGGGGGGGGGGGGGGGGGGDGADFGFGDGGGGGGGGGCGGGGGGGGGGEFGGGGDFECGFGGCEFCGGGGGFG9FGGGGFGGDGCF?FGGGGGFCFFECFGAFGGDGGGG9AFF;EEFGFG,<77DECF6CAFGGF?FG>CFGFFFGD=GFFFFFB@GF>>GFCF?GGGFFFG=>FGFFF:>D:C2>FB052FGFB?B3:)<4)<9:B9(((,842:G:G1(4((<2)5
@M04650:207:000000000-C238N:1:1101:12758:4546 2:N:0:19
GGACTACCGGGGTATCTAATCCCGTTCGCTACCCTAGCTTTCGCACATGAGCGTCAGTCTTGTGCCAGGAAGCCGCCTTCGCCACTGGTGTTCTTCCCGATATCTACGCATTTCACCGCTACACCGGGAGTTCCACTTCCCTCTCACATACTCTAGGCTTACAGTATCAGATGACAAACAGATGGTAAGCACCTGCCTTTTACATCTGACTTATAAACCCGCCTGCGTGCGCTTTACGCCCAGTAATTCCGGACAACGCTTGCCCCCTACGTATTACCGCGGCGGCTGGCACGTAGTTTGC
+
CCCCCGGGGGGGGGGGGGGGGGGGGGGGGGGGGGGGGGGGGGGGGGGGGGGGGGGGGGGGGGEGGGGGGGGGGGGGGGGGGGGGGFGGFGGGGGGGDFGDGGGGGGGGGGGDGGGGGGGGGGGGGGGGEGGGGGGGGGGGGGGFGGGGGGGFGFGGGGF6EFGGGGGGGGGGFFGFGGGGGFFFGGGGGG9C>9DFFGGGFFGF6FDAEFGGFGGDFFGGFGB0=A2:;G>FFGFEF<GGG71:GFF<FFFB?FDFG>B:??FBGGFFBFF:2:7AGGFF>B6(,47;?E0C?B((-<4<2
@M04650:207:000000000-C238N:1:1101:19839:4554 2:N:0:19
GGACTACCAGGGTTTCTAATCCTGTTTGCTCCCCACGCTTTCGAGCCTCAGCGTCAGTTACAGACCAGAGAGCCGCCTTCGCCACTGGTGTTCCTCCATATATCTACGCATTTCACCGCTACACATGGAATTCCACTCTCCTCTTCTGCACTCAAGTCTCCCAGTTTCCAATGACCCTCCCCGGTTGAGCCGGGGGCTTTCACATCAGACTTAAGAAACCGCCTGCGCTCGCTTTACGCCCAATAAATCCGGACACCGCTTGCCACCTACGTATTACCGCGGCTGCTGGCACGTAGTTAGC
+
CCCCCGGFGGGGGGGGGGGGGGGGGGGGGGGGGGGGGGGGGGGGGGGGGGGGGGGGGGGGGGGGGGGGGEGFGFEGGGGGGGGGGGGGGGGGGGAFGGGGGGGGGGGGGGGGGGGGGGEGGFGGGGGGFFGGGGGG8DFGGGGFGGGGG8FFFGGGFFCD8FGGFGGGGGGGG9F8DDGECEG7F7C6CGGEGEGGGGGGGFGFAC>6@<?>;DF7A@GGFGFFFFBF9G@90*89=?GDC?447DAB>?EFFFG(99(,4<D?GFB?7>?:79:BGC:B64999:327E:FB020-9)46
@M04650:207:000000000-C238N:1:1101:7130:4572 2:N:0:19
GGACTACCGGGGTATCTAATCCTGTTTGATCCCCACGCTTTCGTGCTTGAGCGTCAGTAACAGTTTAGTAAGCTGCCTACGCAATCGGAGTTCCTCGTTATATCTAAGCATGTCACCGCTACACAACGAATTCCGCCTACTTCATCTGTACTCAAGACCCCCAGTTTCAACGGCAGTGCCCAGGTTGAGCCTGGAAATTTCACCGCTGACTTAAAAGCCCGCCTGCGCACCCTTTAAACCCAATAAATCCGGATAACGCTCGCATCCTCCGTATTACCGCGGCTGCTGGCACGGAGTTAGC
+
CCCCCFGGEGGGGDGGGGGGGGGGGGGGFGGGGFFGGGDGFGGGGGGGGGGGGGGGGGGGGGGFGGGGGGGGGGGGGGGGGGGGGG7FG>BFGFGGGGDFEG=FGGG;DGGCEG9FGGGDGEGGGGGFDGCFGGGGGGGGGGGFGGGFG8EDFG@FGGGGGGCGFGGG9EGGGDCCG9EFGGGGFFDGFFGFFFGGGGGGGFGBBGCDBGGGFF7C+(=C2C@?280>(16;@?F)199FG;1@F>CFGA56:59<F?>BFFGB7885A?1,(2369C?F0>B903>FBGBGF>6(-8)-6
@M04650:207:000000000-C238N:1:1101:16226:4583 2:N:0:19
GGACTACTGGGGTTTCTAATCCTGTTTGCTCCCCACGCTTTCGAGCCTCAGTGTCAGTTACAGGCCAGAGAGCCGCTTTCGCCACCGGTGTTCCTCCATATATCTACGCATTTCACCGCTACACATGGAATTCCACTCTCCTCTCCTGCACTCAAGTCTACCAGTTTCCAATGCATACAATGGTTGAGCCACTGCCTTTTACACCAGACTTAATAAACCACCTGCGCTCGCTTGACGCCCAAGAAAACCGAACAACGCCCGGGACCTACGTATTACAGCGGCTCATGGCACGTAGTTAGCC
+
CC<C@@ECGDGC8@C<EFGFGGGGCC<FC,C@D@FGGD@BFGGEFEGGDCEAFEGCF,EEFFGG8FFF8FFFCEFEFC7FCBB:BF:=>FC,?<EFGG9FEGG,;E<B>=BCBAEB<?6CCCFFFFFCCF,A49>,EDFD8FFF?DGGGG8+DGGFFDF9DF?EC,3;>AF;8FA,E?FC,8>E<FFG?,@C6C9E6+E9=9EF5*;*)*++:;CFA*3;)?=4):-:)1((548BB=*<C0(35>(,*:)(.);(9(((-,595E?4>BF7)+5430,1(((()..).:32.2,-)+.))
@M04650:207:000000000-C238N:1:1101:16181:4634 2:N:0:19
GGCTACCAGGGTTTCTAATCCTGTTTGCTCCCCACGCTTTCGCACCTGAGCGTCAGTCTTCGTCCAGGGGGCCGCCTTCGCCACCGGTATTCCTCCCGATCTCTACGCATTTCACCGCTACACCGGGAATTCCGCTTTCCTCTCCCACACTCAAGCCTATCAGTTTCCAAAGCAATTCCCACCTTGAAAGCGGGACTTCCACTCCAGACTTAACAGGCCGCCTACGCGCCCTTTACGCCCAATCATTCCGGACAACGCTTGCCCCCTACGTATTACCGCGGCTGCTGGCACGCAGTTAGCC
+
ABCCCFFGGGGFGGGGGGGCGGGGGGGGGGGGGGGGGGGGGGGGGGGGGGGGGGGGGGGGGGGGGGGGGGGGGGGGGEGGGGGGGGGGGGGGFGCFGGGGGGAFGGGGGEFGGGGGGGGGGGGGGGGGGGGGGGGFGGGGFFGFGGGGGEFFGFGGGGCEFFF5FFE@FGFFGGGGGGGGGGGGGGGGGGGGGD=CGCGDGF;AA<DFFGC>40@CFDGC6D:3?FFB>39FFC7<E::CG?0?GGF>?F>,35*(976(8<G:FG>8??FF<0))311,6;(427?:B*4:(413:+)65
@M04650:207:000000000-C238N:1:1101:10896:4635 2:N:0:19
GGACTACACGGGTTTCTAATCCTGTTTGCTACCCATGCTTTCGAGCCTCAGCGTCAGTTAATGTCCAGCAGGCCGCCTTCGCCACTGGTGTTCCTCCCGATATCTACGCATTCCACCGCTACACCGGGAATTCCGCCTGCCTCTCCATCACTCAAGAACAGCAGTTTTGAATGCACGCTATGGGTTGAGCCCATAGATTTCACACCCAACTTGCCGTCCCGCCTGCGCTCCCTTTACACCCAGTAATTCCGGACAACGCTTGCCACCTCCGTTTTACCGCGTCTGCTGGCACTTAGTTAGC
+
@BCCCGGGGGGGGGGGGGGGGGGGGGGGGGGGGGFGGGGGGGGGGGGGGGGGGFEGGCFGGGGGFGGGGGGGGGGGGGGGFGGGGGGGGFGGGGGFFGGGGGGGGGGGGGGGGGGGGGGGGGGGGGGGGGGCGGGGGEGGGGFDFGFGGGGFGGGGFCFGGGGGFCGGGD>FFCFGFGGGGGGFFGGDFDGGFFFGGGGGGFGFFGGFBGGG4>4DEFGGFG1;@:9F>G9<;:;CFEFGGF6:7C9<DFF91@<:F09340<7*<2((466?664C7(,,((-244)471?(.)))<):6
@M04650:207:000000000-C238N:1:1101:20681:4649 2:N:0:19
GGACTACCCGGGTATCTAATCCTGTTTGATCCCCACGCTTTCGTGCTTGAGCGTCAGTAACAGTTTAGTAAGCTGCCTACGCAATCGGAGTTCCTCGTTATATCTAAGCATGTCACCGCTACACAACGAATTCCGCCTACTTCATCTGTACTCAAGACCCCCAGTTTCAACGGCAGTGCCCAGGTTGAGCCTGGAAATTTCACCGCTGACTTAAAAGCCCGCCTGCGCACCCTTTAAACCCAATAAATCCGGATAACGCTCGCATCCTCCGTATTACCGCGGCTGCTGGCACGGAGTTAGC
+
CCCCCGGGGGGGGGGGGGGGGGGGGGGGGGGGGGGGGGGGGGGGGGGGGGGGGGGGGGGGGGGGGGGGGGGGGGGGGGGGGGGGGGGGGGGGGGGGGFCFGGGGGEGGGGGGGGGGGGGGGGFFGGGGGGGGGGGGGGGGGGGFGGGGFGGFGGGGGGGGGGGGGGGGGGFBDDGEFGFGGGGGGGGGGGGGGGF7DGFGGFGFFGGEFGGGFFG@FFGGFGF9BF2B@C@F6FF9F3CFG<;@GGFFGFFF<DGFG09242>6CE:?FFFFFCBFGG4(4;F>;:)5(:3E:921?C4<9
@M04650:207:000000000-C238N:1:1101:19884:4701 2:N:0:19
GGACTACCAGGGTTTCTAATCCTGTTTGATCCCCACGCTTTCGCATCTCAGCGTCAGTACTGCACCAGGTAGTCGCCTTCGCCACTGATGTTCCTCCAGATCTCTACGGATTTCACCCCTACACCTGGAATTCCACTACCCTCTCACAGACTCAAGTCTAACAGTATCAAAAGCAGTTCCACGGGTGAGCCGTGGGCTTTCACTTCTGACTTATCAAACAGCCTACATGCGCTTTACGCCCAGTGATTCCGATTAACGCTTGCACCCTCCGTATTACCGCGGCTGCTGGCACGGAGTTAGC
+
CCCCCGGGGGGGGGGGGGGGGGGGGGFGGGGGGGGGGGGGGGGGGGGFFGGGGGGGGGGGGGGGGGGGGFFGGGGGGFEFGGGGGGGGGGGGGGGGGGGGFGGGGGGGDEGGFFGGG8C?CFEFGGGGGGGGGGGGGGGFGGGFGGFGGGG5DDFGFFFGFECDGGGCAFGGGGGGGGGFGGGGEFEFGGFG9EGGGCFC>>AFFFGFFF7=CGDGA*<C:F=55AEFFF==B5?4=@BFC@958C?EGFFF@>C4C;;@;0DEGGFFFFB46F(6<C:>B09>303>:589:60988:).
@M04650:207:000000000-C238N:1:1101:20501:4721 2:N:0:19
GGACTACTGGGGTATCTAATCCCGTTCGCTACCCTAGCTTTCGCACATGAGCGTCAGTCTTGTGCCAGGAAGCCGCCTTCGCCACTGGTGTTCTTCCCGATATCTACGCATTTCACCGCTACACCGGGAGTTCCACTTCCCTCTCACATACTCTAGGCTTACAGTATCAGATGACAAACAGATGGTAAGCACCTGCCTTTTACATCTGACTTATAAACCCGCCTGCGTGCGCTTTACGCCCAGTAATTCCGGACAACGCTTGCCCCCTACGTATTACCGCGGCTGCTGGCACGTAGTTTGC
+
CCCCCGGGGGGGGGGGGGGGGGGGGGGGGGGGGGGGGGGGGGGGGGGGGGEGGGGGGGGGGGGGGGGGGGGGGGGGGGGGGGGGGGGGGGGGGGGGGGGGG7EGFGGGGGGGGGGGGGGGGGGGGGGGGGGGGGGGGGGGGGGFFGGGFGGFGGGCGF8BFGFGFGDGGGCC8>FFGGCDE3EFGFFGGF,7>FGGGGGGCBGFAFGFEGFCC>FFFFGGBG@DFFF82DBF>EFEFFGGG@F;FC));AF>?FD6C3>???FFGGFBFF<?2C?FFFB>1(146(),4E:FB,4<6F9A<
@M04650:207:000000000-C238N:1:1101:21056:4785 2:N:0:19
GGACTACTCGGGTATCTAATCCTGTTTGCTCCCCACGCTTTCGTGCATGAGCGTCAGTACAGGTCCAGGGGGCTGCCTTCGCCATCGGTGTTCCTTTGCATATCTACGCATTTCACTGCTACACGCAAAATTCCACCCCCCTCTACCGTACTCAAGCATTGCAGTCACCAATGCAGTTCCCAGGTTAAGCCCGGGGATTTCACATCGGTCTTACAACACCGCCTGCGCACGCTTTACGCCCAGTAATTCCGATTAACGCTCGCACCCTACGTATTACCGCGGCTGCTGTCACGTAGTTAGC
+
CCCCCGGGGGGGGGGFGGGGGGGGGGGGGGGGGGGGGGGGGGGGGGGGG<FGGGGGGGGGGGGGGGGGGGGGGGGGGGGGGGGGEGGGGGGGGGGFGGGGGGGGGGGGGGGGGGGGGGGGGGGGFGGGGGGGGGGGFGGGGGGFGGGGGGGFGG8,CFFCGGGFCGFFFBC@;AEGGGGGGCEDGGGGGGGGGGGGGCGGCFC6BFDE9DDGEGGGFFGG9GB@FF;FFDFFFGFAF:5:E?BBCFB9GF?<BBGBGFF?FBG9)C?BFFFF?CBAFGF>226>>BB?4<6<((448+)6>
@M04650:207:000000000-C238N:1:1101:17151:4798 2:N:0:19
GGACTACTCGGGTTTCTAATCCTGTTTGCTCCCCACGCTTTCGAGCCTCAGTGTCAGTTACAGGCCAGAGAGCCGCTTTCGCCACCGGTGTTCCTCCATATATCTACGCATTTCACCGCTACACATGGAATTCCACTCTCCTCTCCTGCACTCAAGTCTACCAGTTTCCAATGCATACAATGGTTGAGCCACTGCCTTTTACACCAGACTTAATAAACCACCTGCGCTCGCTTTACGCCCAATAAATCCGGACAACGCCAGGGACCTACGTATTACCGCGGCTGCTGCCCCGTAGTTAGCC
+
CCCCCGGGGGGGGGGGGGGGGGGGGGGGGCGGGGGGGGFFGGGGGGGGGGGGGFGGGFFEFGGGFGGGGGGGGGGGDGGGGGGGGGGGGGGGGGGGGGGGFGGGGGGGGGDGFGGFGGGGGGGFGGGGGGGGGFFDFGGGGFGFFGFGGGGFGFGDFGDFGGDF:CFGGGGGGGGGGGGGAFGGFCGFF7DF,5EGFFFCCBGFFFDACFGFEGFCF:EFB*<@:9:>7:@52CBED2CGGFF@GGFFF;)2(8/()(((,-7:GE?B2(.,604<FG69(42708?),*4=141()2:9>
@M04650:207:000000000-C238N:1:1101:16146:4836 2:N:0:19
GGACTACTAGGGTATCTAATCCTGTTTGATCCCCACGCTTTCGTGCTTGAGCGTCAGTAACAGTTTAGTAAGCTGCCTACGCAATCGGAGTTCCTCGTTATATCTAAGCATGTCACCGCTACACAACGAATTCCGCCTACTTCATCTGTACTCAAGACCCCCAGTTTCAACGGCAGTGCCCAGGTTGAGCCTGGAAATTTCACCGCTGACTTAAAAGCCCGCCTGCGCACCCTTTAAACCCAATAAATCCGGATAACGCTCGCATCCTCCGTATTACCGCGGCTGCTGGCACGGAGTTAGC
+
CCCCCGGGGGGGGGGGGGGGGGGGGGGGGGGGGGGGGGGGGGGGGGGGGGDGGGGGGGGGGGGEFGGGGGGGGGGGGGGFDGGGGGGGGGGGGGGGGGGFFGGGGGGGGGGGGGGGGGGGGGGGGGGGGGGGGGGGGGGGFGGFGGFGGGGFFFGGGGGF>@EEFFGGGGGGGGGG8?DFFGGGGGGGGGGGGGGDGFGGFFGFFGDFFGGFEG7CF=EG=D9?@F>D@GFFFFAEFEFFE?(3CGFFGFFF0ADEG?>?F;D99E:)526::F?BDD<B>>>;B??7>GBG:;098F<D2
@M04650:207:000000000-C238N:1:1101:9926:4849 2:N:0:19
GGACTACTAGGGTTTCTAATCCCGTTCGCTACCCTAGCTTTCGCACATGAGCGTCAGTCTTGTGCCAGGAAGCCGCCTTCGCCACTGGTGTTCTTCCCGATATCTACGCATTTCACCGCTACACCGGGAGTTCCACTTCCCTCTCACATACTCTAGGCTTACAGTATCAGATGACAAACAGATGGTAAGCACCTGCCTTTTACATCTGACTTATAAACCCGCCTGCGTGCGCTTTACGCCCAGTAATTCCGGACAACGCTTGCCCCCTACGTATTACCGCGGCTGCTGGCACGTAGTTTGC
+
CCCCCGGGGGGGGGGGGGGGGGFGGGFGGGGGGGGGGGGFGGGGGGGGFCFDGGGGGFGGGGGGGGGGGGGG8CFGGGGGGGGGGFGGGGGGGGGGGGGGGCEGGGGGGGGGGGGGGGGGEGFGGGGGFFFGGGDFGGGGGGGFGGGGFGGFGGGGGGGFGGGGGGGDGGGFFGGGGGGGGGGG7CFG?E9FFGGGGGGF8EEFFGCFFG>FFGGCFE,*6C=2BA@EFG@BFDFFFDEFEDFFDGF57AF>@FGFFB>FF:C(7E17<<<2>A>AG7,1796>BFDFB5(<:6?F1C4<2
@M04650:207:000000000-C238N:1:1101:18004:4873 2:N:0:19
GGACTACAAGGGTTTCTAATCCCGTTCGCTACCCTAGCTTTCGCACATGAGCGTCAGTCTTGTGCCAGGAAGCCGCCTTCGCCACTGGTGTTCTTCCCGATATCTACGCATTTCACCGCTACACCGGGAGTTCCACTTCCCTCTCACATACTCTAGGCTTACAGTATCAGATGACAAACAGATGGTAAGCACCTGCCTTTTACATCTGACTTATAAACCCGCCTGCGTGCGCGTTACGCCCAGTAATTCCGGACAACGCTTGCCCCCTACGTATTACCGCGGCTGCTGGCACGTAGTTTGC
+
CCCCCGGGGGGGGGGGGGGCGGGFFGGGGGGGGG9FFGGGGGGGGGGFDEFFEEGGGFCGGGFGGGGGGFGGGGGGGGGGGGGGGGGGGGGDF<DFEGGC@FEGGGGFEGGGG9FFGGGGGGGGGGGCCCGFFFGFGDDGGFGFGGGGAAEFGGAAB?,DCF9DGFCDFF9FCGFFG9EGC@9FGGGGG@,@FGGGGGGGFFGFFGGFFGFC=FFCA=69=?@FB)5:6D61(=ADEDGGGF?;FCA>D?F9:><:*-2:?6<?FF91:<<?>9><C::>9;92((8?2C7C:2848@<94
@M04650:207:000000000-C238N:1:1101:8115:4874 2:N:0:19
GGACTACCGGGGTATATAATCCCGTTCGCTACCCTGGCTTTCGCGCCTCAGCGTCAGACACAGTCCAGAAAGGCGCCTTCGCCACTGGTGTTCCTCCCAATATCTACGCATTTCACCGCTACACAGGGAATTCCACTTTCCTCTCCTGCACTCAAGACTGACAGTTTCCATCGCTTGACGGGGTTGAGCCCCGAATTTAAACGACAGACTTATCAGCACGCCTGCGCGCGCTTTACGCCCAATAATTCCGGACAACGCTTGCCACCTACGTATTACCGCGGCTACTGGCACGTAGGTAGCC
+
CCCCCGGGGGGGGGGCGGGGGD<FGGFFGGGGGG9<FGGGGGG:FGGGGGGGGDGGGFGCCFGGGGGGG?<B,BFGGGGGGGDGGGGGGGGGGEGBF:4BFFFGGGGGG7CEG,EFGGGGGGGG,4FFG8FFEG,FD93FCFGFGGGFFGGFGFGE==DCFGGGGFGDEGAFGGDEC+44@FGC@CGFFGGGG5?>FGF,BF8?A7DAD47+)1;C6)=DFG3713457C2285@BF:C?86:?C:>BGFBFFFG:)4(((4247F?BFFF?<8<.<992;>6(44<4<2)*.,((.+..5
@M04650:207:000000000-C238N:1:1101:24207:4897 2:N:0:19
GGACTACACGGGTTTCTAATCCTGTTTGATCCCCACGCTTTCGCATCTCAGCGTCAGTACTGCACCAGGTAGTCGCCTTCGCCACTGATGTTCCTCCAGATCTCTACGGATTTCACCCCTACACCTGGAATTCCACTACCCTCTCACAGACTCAAGTCTAACAGTATCAAAAGCAGTTCCACGGGTGAGCCGTGGGCTTTCACTTCTGACTTATCAAACAGCCTACATGCGCTTTACGCCCAGTAATTCCGGACAACGCTTGCCACCTACGTGTTACCGCGGCTGCTGGCACGTAGTTAGC
+
CCCCCGGGGGGGGGGGGGGGGGGGGGGGGGGGGGGGGGGGGGGGGGGGGGGGGGGGGGGGGGGGGGGGGGGGGGGGGGGGGGGGGGFFGGGGGGGGGGGGGGGGGGGGGGGGGGGGGGGGGFGGGGGGGGGGGGGGGGG8FGGFGGGGGGGFGGGGGGAFGGGCFGCFGGGGFGFGADFGGFGGGGGGGGGGGGGDGDGG8+31=FFFFGGFF>GFFBFFDGFFFAEFFC@F2CACF@GGG?DEGGECFFFBDDC?D9>;@DCEGGF(3:?<(<2>FF<B>>F09?77:5,A(.(8:F)6.
@M04650:207:000000000-C238N:1:1101:5882:4924 2:N:0:19
GGACTACTGGGGTATCTAATCCCGTTCGCTACCCTAGCTTTCGCACATGAGCGTCAGTCTTGTGCCAGGAAGCCGCCTTCGCCACTGGTGTTCTTCCCGATATCTACGCATTTCACCGCTACACATGGAATTCCACTCTCCTCTCCTGCACTCAAGTCTACCAGTTTCCAATGCATACAATGGTTGAGCCACTGCCTTTTACACCAGACTTAATAAACCACCTGCGCTCGCTTTACGCCCAATAAATCCGGACAACGCTCGGGACCTACGTATTACCGCGGCTGCTGGCACGTAGTGAGCC
+
CCCC@FGGGGGDGGGFGGGGGGGGGGGGDGGGGGGGGGGGGGGGGGGGGGGGGGGGGFGFFCFFGGGGGGGGGGGGGGGGGGDGGGGGGGGGGGGF,FGFGGGFGGGGGGGGGGGGGGEGGGFGGGGGGGCGGGGGGGGFFGGFGGGGGGGFGGGGDFFGEGGGFFGGGGGG8CFFGGG?DFCFCFGFGGGGGFDFGF9<=FGFFGGADF97099=CEGFFGB@BE96>C(->FFEE@8FG?@3FC<C4>A@;AC;<9,:6(17DC72:B:)-<<23/46029B:B?260551(1<(+),,
@M04650:207:000000000-C238N:1:1101:16113:4952 2:N:0:19
GGACTACACGGGTATCTAATCCCGTTCGCTACCCTAGCTTTCGCACATGAGCGTCAGTCTTGTGCCAGGAAGCCGCCTTCGCCACTGGTGTTCTTCCCGATATCTACGCATTTCACCGCTACACCGGGAGTTCCACTTCCCTCTCACATACTCTAGGCTTACAGTATCAGATGACAAACAGATGGTAAGCACCTGCCTTTTACATCTGACTTATAAACCCGCCTGCGTGCGCTTTACGCCCAGTAATTCCGGACAACGCTTGCCCCCTACGTATTACCGCGGCTGCTGGCACGTAGTTGGC
+
CCCCCGGGFGGGGGGGGFGGGFGGGGGGGGGGGGGFGGGGGGGGGGDGCGGGGEGGGFGGGGGGGGGGGFGGDGGGGGGGGGGGGGGGGGGGGGGGGGGGGGGGGGGG7FGGCGGGDCEGCDGFGGCF@FGGFGGGG=DFGGGFGGGGFGGFGGGGGCEGGGGGGFCGGGGCFGF:E:CGGF,E:FFGGEGGGFFG77FDFFGCF+BFEG>CEFGFFFFGBDF@BF>>;G@FFEFEFFGG77?(@FECGFFF1@C1*9>620C:GGF>?F???7(:FF:>>9;99??D0C1<?<?2?F)4(
@M04650:207:000000000-C238N:1:1101:16656:5006 2:N:0:19
GGACTACTAGGGTTTCTAATCCTGTTTGCTCCCCACGCTTTCGAGCCTCAGTGTCAGTTACAGGCCAGAGAGCCGCTTTCGCCACCGGTGTTCCTCCATATATCTACGCATTTCACCGCTACACATGGAATTCCACTATCCTCTCCTGCCCTCAAGTCTACCAGTTTCCAATGCATACAATGGTTGGGCCACTGCCTGTTACACCAGACTTAATAAACCACCTGCGCTCGCATTACGCCCAATAAATCCGTACAACGCTCGGGACCTACGTATTACAGCGCCTGCTGGCACGTAGTCTGCC
+
9<CC@CEGGE@DGE@<FFFEA<FA<FCFAEGGGGGGCFGG8FEFGCFFGGCFDEFG@CFDGGG?FEFGGGFG<FGEG:BFGCED,46@C@GGGFF,ADECCG,A94C7CCEGGFFGGGGG@+E<:FF8?<EF,EF<E,DFE@A?88D?F,>9DGGGGGFFFFGGFFGFGGGECCAEDGGGFD,CF=++:++1,4<@F?FGG9EFFG>*:75+0CF?@@,;@GBF=A9?59(((4=;F@GGD0:3CF6CCD)6<=>=)(/(6174):().((.)<A-+2)((,-4(423(*)2((.-)<5<?
@M04650:207:000000000-C238N:1:1101:20095:5021 2:N:0:19
GGACTACCGGGGTATCTAATCCTGTTTGCTACCCATACTTTCGAGCCTCAGCGTCAGTTGATGCCCAGTAGGCCGCCTTCGCCACTGGTGTTCCTCCCGATATCTACGCATTCCACCGCTACACCGGGAATTCCGCCTACCTCTACATCACTCAAGAACAGTAGTTTTGAACGCAGTCTATGGGTTGAGCCCATAGTTTTCACATTCAACTTACCATTCCGCCTGCGCTCCCTTTACACCCAGTAATTCCGGACAACGCTTGCCACCTACGTTTTACCGCGGCTGCTGGCACGTAGTTGGC
+
CCCCCGGGGGGGGGGGGGGGGGGGGGGGGGGGGGGGGGGGGGGGGGGGGGGGGGGGGGGGFFGGGGGGGGGGGGGGGGGGGGGGGGGGGGGGGGGGGGGGGGGGGGGGGGGGGGGGGGGGGGGGGGDGGGGGGGGGGGGGGGGBGGDGGGGFGGGGGGGGGFEGGGGGGC9DFGG>7CCGFGGGGEE@EFFGGGCFGCFCCFGFFGGACGGFBGGGFEGGEGF95A>E>GB?FGFC8)CGD;14FFC?GAF>?B3:C9BFFBG07@117??B0C?AG*(-49113::)5:(3:30:?@).4
@M04650:207:000000000-C238N:1:1101:14870:5054 2:N:0:19
GGACTACCCGGGTTTCTAATCCCGTTCGCTACCCTGGCTTTCGCGCCTCAGCGTCAGACACAGTCCAGGAAGCCGCCTTCGCCACTGGTGTTCTTCCCGATATCTACGCATTTCACCGCTACACCGGGAGTTCCACTTCCCTCTCACATACTCTAGGCTTACAGTATCAGATGACAAACAGATGGTAAGCACCTGCCTTTTACATCTGACTTATAAACCCGCCTGCGTGCGCTTTACGCCCAGTAATTCCGGACAACGCTTGCCCCCTACGTATTACCGCGGCTGCTGGCACGTAGTTTGC
+
CCCCCGGGGGGGGGGGGGGGGGGGGGGGGGCGGGGGGGFGGGGGGGGGGGGGGGGGGGGGGGFGFGGGGGGGGGGGGGGGGGGGGGGGGGGGGGGGGGGGGGGGGGGGGGGGGFGGGGGDGGGGGGGG>EGGGFDFGGGGGGGFGGGFGFGFGFGFC@D:FGGFGGGGGA>D:9AFG5CCFGGFFGGGGGDCCGFGGGGGCFGFFGGFFGGG9C>CAEGGFG>6(53AFGFFFGFEFDGGGFFFD7<BFF:>1:DBFBFFFFGFGF>9<B???C:2:FBFF>>B108?:C0C:.43-<)44
@M04650:207:000000000-C238N:1:1101:11945:5075 2:N:0:19
GGACTACAAGGGTATCTAATCCCGTTCGCTACCCTAGCTTTCGCACATGAGCGTCAGTCTTGTGCCAGGAAGCCGCCTTCGCCACTGGTGTTCTTCCCGATATCTACGCATTTCACCGCTACACCGGGAGTTCCACTTCCCTCTCACATACTCTAGGCTTACAGTATCAGATGACAAACAGATGGTAAGCACCTGCCTTTTACATCTGACTTATAAACCCGCCTGCTTGCGCTTTACGCCCCGTAATTCCGGACAACGCTTGCCCCCTACGTATTACCGCGGCTGCTTGCACGTAGTTTGC
+
@CC<CGGFFFGGFEGGGGGGF9FCGEGG@FEGGGFGD8FGGGGGGGGGGEFGGCF,BCCFG9FCFFEEFG?FFFEEG>FGCCBCGGFGCFFCFFDFGBC?F+BFGCCBFE:BFAEF<CEDGFG<FGGGGGDGGDCCD9=FCFFFGFGCGFGFDAA=9@FGGGE8@@EE9ECE7B,@,3CFF,7B,ECFFC997E6109F7*9,BE7CFFGGGFGGGF3=C2D-(58(1*/89:5F<F18*1(,695:7:+A,,8/.79B?((>(0:,36?FFBG?9C>:>(,((4(,.)2)<13<(4C)46
@M04650:207:000000000-C238N:1:1101:25795:5107 2:N:0:19
AGACATCCCGGGGGTCTTATCTCTTTTGCTCTCCACCCCTTCCATCCCCCCCGTCAGTTAGTGTTCCTACCGCCGCCCCTGCCACCCGCGCTACTCCAAATATCTACACGCTTAACCACCCCACCCCGCATTCACCTTCCCTCCCCACAAATCCCGACCAACGACTTTTAAAGACATGCCACGCTGTGGCCCAGACGGGTGACTTCCACATTCACTCCACACTCTGCGGGCTTCTGCCCCCCCACTATGCGAAGAAAACTGTCCGCCACCTCTGTACACGCGCCGGGTGGCGCGCATGTCG
+
8869,;,,;,++6+8,;,6,,,,--6,,,<,,CE9F8CC,6;,,,:CAF++6866:,9,,,,,C,,<,,,,+++4++++++,9,548++++4++,:,5,:,,,3@,,,=++++8,C>8+++>+C+5++@*63,,,,,,,36+,3*>64*,,+,6,****=,=**1*;++5:+3,3++*+53,***=*3***11***)***/)+/**2*)9**)*0**,+*.1(.)*,)()((.*/)*)*2/(((1*()**)(()/(*,(,))0)**(--,(,,+-)37-,,-((-(127*(/(-(((*-.,
@M04650:207:000000000-C238N:1:1101:25482:5134 2:N:0:19
GGACTACACGGGTATCTAATCCTGTTTGCTCCCCACGCTTTCGAGCCTCAGTGTCAGTTACAGGCCAGAGAGCCGCTTTCGCCACCGGTGTTCCTCCATATATCTACGCATTTCACCGCTACACATGGAATTCCACTCTCCTCTCCTGCACTCAAGTCTACCAGTTTCCAATGCATACAATGGTTGAGCCACTGCCTTTTACACCAGCCTTAATAAACCACCTGCGCTCGCTTTACCCCCAATAAATCCGGACAACGCTTGCCCCCTACGTATTACCGCGGCTGCTGCCACGTAGTTAGCC
+
@<-B<AEFFEECCCEFFFCEEF@FFFF@FFGE@FFCCFGGGGGGGEEFFEFEGGFAFGGGCFDF8:CFFF8@DFCFG:FFECGEFGED=FFEEFGFGFGFEFFGGGFF7FC=FEDGG=EDGG?<?A=FFFFFC9=EECG8EF?+D8DFGGG5FCF87@D9@F8?FEED;DFGFFEGC?CFFF?E@7>?E8:C?CCCFFCFCFGFFGG5)7*@*?CF>C6D=44.:@)95DFF=5:*/(6<<1(.>+9<FF343)>@G(6120*,1:1316:24+:9<14--616?:?26?<C8??BF<4).
@M04650:207:000000000-C238N:1:1101:13698:5152 2:N:0:19
GGACTACTCGGGTATCTAATCCTGTTTGATCCCCACGCTTTCGTGCTTGAGCGTCAGTAACAGTTTAGTAAGCTGCCTACGCAATCGGAGTTCCTCGTTATATCTAAGCATGTCACCGCTACACAACGAATTCCGCCTACTTCATCTGTACTCAAGACCCCCAGTTTCAACGGCAGTGCCCAGGTTGAGCCTGGAAATTTCACCGCTGACTTAAAAGCCCGCCTGCGCACCCTTTAAACCCAATAACTCCGGATAACGCTCGCATCCTCCGTATTCCCGCGGCTGCGGGCACGGAGTTAGC
+
CCCCCGGGGGGGGGGGGGGGGGGGGGGGGGGGGGGGGGGGGFGGGGGGGGGGGGGGGGGGGAE<FFGGGGGGGGGGGGFGGGGGGGGGGGGGGGGGGGFFGGGGGGGGGGGGGGGGGGDDEGGGGFGEGGGGGGGGGGGGGFFCFGGGGGGFGFFFGGGGGGGGAFGGGDGCGEEEFGGFCGGGGGGGCCGGFGG6>CFGGFGFFGGFFGFG;FCGFFFGFG2@BFBFFG@FFF;>ACC:F;1:FG));;>11>D298;1?>D;DEFBA<96:;(607-1;>>F1((-7E9GF>>><F>56
@M04650:207:000000000-C238N:1:1101:14593:5153 2:N:0:19
GGACTACCCGGGTTTCTAATCCTGTTTGCTCCCCTAGCTTTCGCACCTCAGCGTCAGTTATGGCCCAGAAGACTGCCTTCGCCATCGGTGTTCTTCCCAATATCTGCGCATTTCACCGCTACACTGGGAATTCCATCTTCCTCTACCAAACTCGAGTCTGCCAGTTCGGAATCCGGCTGGGGGTTGAGCCCTCAGATTAGAGATTCCGCTTAACAAACCGCCTACGCCCGCTTTTCGCCCCATAAATCCGGATAACGCTTGCTCCCTACGTACTACCGCCGCCGCTGGCCCGTAGTTCGCC
+
ACCCCGGGGGGGGGGGGGCFGGGGGGFGGGGGGGFC<FGGGGGCFGGGGGGGGGGGGGGGGGGGGGGGGDGGGCFGGGGGGGGGGGGGGGGGGGGGGEGGGGGGGGGGGDFEGGGGGGGGGGFGGGGGFGFGGGGFGGGGGGGF8FC=8?FFGDFCADAE8ADGGFGGCEGGGGG6@DC:;F>>FF,@EFGGGFF,+=,29;C+=EFA=5C*8;C:ABG44C17@>9).26.;E*7)2CC8?<(C:))27),17>7*4(-,1*<*C?<((4<(;..;59(-,(-(,7(,14*((,,6+478
@M04650:207:000000000-C238N:1:1101:17139:5176 2:N:0:19
GGACTACCGGGGTTTCTAATCCTGTTTGCTCCCCACGCTTTCGAGCCTCAACGTCAGTTATCGTCCAGTGAGCCGCCTTCGCCACTGGTGTTCCTCCTAATATCTACGCATTTCACCGCTACACTAGGAATTCCACTCACCTCTCCGACACTCTAGCAAAACAGTTTCCAAAGCAGTCCCAGGGTTGAGCCCTGGGTTTTCACTCCAGACTTGCTTCGCCGTCTACGCTCCCTTTACACCCAGTAAATCCGGATAACGCTTGCCCCCTACGTATTACCGCGGCTGCTGGCACGTAGTTAGC
+
CCCCCGGGGGGGGGGGGGGGGGGGGGGGGGGGGGGGGGGGGGGGGGGGGGGGGGGGGEGFDGGGGGGGGGDFGGGGGGGGGGGGGGGGGGCGGGGGGGGGGGGGGGGGGGGGGGGGGGGGGGGF9FGGGGGGGGGGGGDCFGGFFGGGGGGFGCGGGGG?EGGGFFCGGGGGGFGGFDCC:BFGGFCGGGGGGGGGFCFCFFGFFFFFFGFFFGFFFFGGFGFFFFDB@GFDFGACFFGGG;(=FG<7FFFBBDD>F?;BFFDFGGF;008:BGFFGGFF>BB(36:?:72908?B?G<:4
@M04650:207:000000000-C238N:1:1101:8592:5184 2:N:0:19
GGACTACCCGGGTTTCTAATCCTGTTTGATCCCCACGCTTTCGTGCTTGAGCGTCAGTTATAGTTTAGTAAGCTGCCTACGCAATCGGAGTTCCTCGTTATATCTATGCATGTCACCGCTACACAACGAATTCCGCCTACTTCATCTATACTCAAGAATCCCAGTTTCAACGGCAGTTCCAACGTTGAGCGTTGGTATTTCACCGCTGACTTAAAATCCCGCCTGCGCACCCTTTAAACCCAATAAATCCGGATAACGATCGCATCCTCCGTATTACCGCGGCTGCTGGCACGGAGTTAGC
+
CCCCCGGGGGGGGGGGGGGGGGGFGGGGGGGGGGDGGGGGGGFGGGFFFGGGGGGGGCGGFGG9FGGGGGGGGGCGGGGFDFGGGGGGGGGGGGDGGDFGGGGGGGGGGGGGFFFGGDGDGGCFGGGEF><DFGGGGGDGGFGFGGGGGGAFFFFGGGCFFGGGGG8FFGFEDG+@F?DAFC?EGG,DFGGD@7@EDGGGCC;A?GG4AGGCA88F6@FF2?=9(;@F>D6;?:;6A<9FE??@6FF?CFD;?BDBFB((41C:5832.:6((244C>2>B0166(82(/(3(((--CAF4
@M04650:207:000000000-C238N:1:1101:5243:5189 2:N:0:19
GGACTACAAGGGTTTCTAATCCTGTTTGCTCCCCACGCTTTCGCGCTTTAGCGTCAGTATTTGTCCAGTGAGCTGGCTTCCCCATCGGCATTCCTACAAATATCTACGAATTTCACCTCTACACTTGTAGTTCCGCCCACCTCTCCAATACTCTAGTCTAACAGTTTCCAACGCAATACGGAGTTGAGCCCCGCAGTTTAACATCAGACTTTTTAAACCACCTAGACGCGCTTTACGCCCAATAAATCCGGATAACGCTCGGGGAATACGTATTACCGCGGCTGCTGGCCCGTATGTAGCC
+
CCCCCGGGGGGGGGGGGGGGCFGGGGGGGGGGGGGGGGGGGGGGGEGEFGGGGGGGDFFFGGGGGGGGGGGGGGGGGGGGGGGGGGGGGGGGGGFGGGGGGGGGFGGGCEGGFGGGGDFGGGGGGGGGGGGGGGDGGGDFG???FGGGGFGFGGGG;FBDFEGGFGFFGGGGGGGGGFEFECEGGAC@F8EGGDGGCFFC76EA>FGFEGG7AC4?CEGFDGFF9A5>BC>>?FFCADGGG;35FGFF4>)60>7<511:BBGF)23)90<>A8>)<C>1((42(4:4?*-:-31(624<8
@M04650:207:000000000-C238N:1:1101:5815:5211 2:N:0:19
GGACTACTGGGGTTTCTAATCCTGTTTGCTCCCCACACTTTCGAGCCTCAGCGTCAGTTAATGTCCAGCAGGCCGCCTTCGCCACTGGTGTTCCTCCCGATATCTACGCATTCCACCGCTACACCGGGAATTCCGCCTGCCTCTCCATCACTCAAGAACGCCAGTTTTGAACGCACGCTATGGGTTGAGCCCATAGATTTCACGTCCAACTTGGCATCCCGCCTGCGCTCCCTTTACACCCAGTAATTCCGGACAACGCTTGCCACCTACGTTTTACCGCGGCTGCTTGCCCGTAGTTCGC
+
CCCCCGGGGGGGGGGGGGGGGGGGGGGGGGGGGGGGGGGGGG>GGGGGG@EFGFGGGGGGGGGGGGGGGGCGGGGGGGGGGGGGGGGGGGGGGGGGGGGEGGGGGGGGGCEGGGGGFGGGGGGGGGGE7EEGGGGGGGGDG?FFGGGGGGGDFGFAFFFGGFEGFGAF?EFEFGGCEGGGGGFGG7C,CCFFFFGG7C@CF>CFFGC?4CC><FGGFFF<03:?DFFFFGFF;FFF?4FFGFBFGF>ACF:>FFGFG6B016F?7<:0>B1(4@?<<F?1(469><4)5F:6(-(-4F)44
@M04650:207:000000000-C238N:1:1101:12388:5256 2:N:0:19
GGACTACAAGGGTTTCTAATCCTGTTTGCTCCCCACGCTTTCGCACCTGAGCGTCAGTCTTCGTCCAGGGGGCCGCCTTCGCCACCGGTATTCCTCCAGATCTCTACGCATTTCACCGCTACACCTGGAATTCTACCCCCCTCTACGAGACTCAAGCTTGCCAGTATCAGATGCAGTTCCCAGGTTGAGCCCGGGGATTTCACATCTGACTTAACAAACCGCCTGCGTGCGCTTTACGCCCAGTAATTCCGATTAACGCTTGCACCCTCCGTATTACCGCGGCTCCTGGCCCGGAGTTAGC
+
CCCCCGGGGGGGGGGGGGGGGGGGGGGGGGGGGGGGGGGGGGGGGGGGGGGGGGGEGGGGGGGGGGGGGGGGGGGGGGGGGGGGGGGGGDGGGGGGGGGGGGGFFFFGGGGGGGGGGGGGGGGGGGGGGGGGGGGGFGFGGGGFGG?EEEGBGGGGGGGGGGGGGGFGCCFGGGGGCFGGGGGGGGGGCCFFGGGG4CACFCF6@CDFFGDG)@FGFFFGFDB((A1@FDFFF7FAF?GGG??BGGFFGFFFFFGAF003:352FG:,:?9?<@?<EGFFF((3((.).*(27>>94F)4.
@M04650:207:000000000-C238N:1:1101:22979:5283 2:N:0:19
GGACTACAGGGGTTTCTAATCCTGTTTGCTACCCATGCTTTCGAGCCTCAGCGTCAGACACAGTCCAGAAAGGCGCCTTCGCCACTGGTGTTCCTCCCAATATCTACGCATTCCACCGCTACACCTGGAATTCCGCCTGCCTCTCCATCACTCAAGAACAGCAGTATTGAATGCACGCCATGGGTTGAGCCCATAGATTTCACACCCAACTTGCCGTCCCGCCTGCGCACCCTTTACACCCAGTAATTCCGGACAACGCTTGCCCCCTACGTATTCCCGCGGCTGCTGGCACGTAGTTAGC
+
CCCCCGGFGGGGGGGGGGGAFGGGGGGGGGFGGGGFDFGFGGGCCEGFFFFGGGGGGFFGG?FFFFGGG<FG<DGGGGGFGGGGGGGGEEFGGGGGGC<FG<FGGGGGGGGGGGGGFGGGGGGGF,AFGDGGGF8:=4=FGAAD8==,FCGFGFGDFC??FG8FF,@C==EGGGG9?D+++,@DGGDF7EGG?;,9D@;CGFGF5CCFDD4+6+;*3)=CBGFDDA=;(:,37EAFF3BFGF?4CC5<C6A;?)>?G09:23C4*A>>02:33C?):C06;9>>2022,:1A?171(<.<6
@M04650:207:000000000-C238N:1:1101:12458:5285 2:N:0:19
GGACTACCCGGGTATCTAATCCTGTTTGCTCCCCACGCTTTCGCACCTGAGCGTCAGTCTTCGTCCAGGGGGCCGCCTTCGCCACCGGTATTCCTCCAGATCTCTACGCATTTCACCGCTACACATGGAATTCCACTCTCCTCTCCTGCACTCAAGTCTACCAGTTTCCAATGCATACAATGGTTGAGCCACTGCCTTTTACACCAGACTTAATAAACCACCTGCGCTCGCTTTACGCCCAATAAATCCGGACAACGCTCGGGACCTACGTAGTACCGCGGCTCCTGGCACGTAGTTAGCC
+
CCCCCGGGGGGGGGGGGGGGGGGGGGGGGGGGGGGGGGGGGGGGGGGGGGGGGGGGGGGGGGGGGGGGGGGGGGGGGGGGGGGGGGGGGGGGGGGGGGFFGGGGGGGGGGGGGGGGGGGGGGGGGGGGGGGGGGGGGGGGGGGFGGGGGGGFGGGGGFFGGGGGGGGGGGGG?7CFGGGGGGDEGGCDFG@FFGFGFFGGFFEFF4FFB<CCCGGGFF?C=GFEDB0);DFDDGFFFFECG(44DGFAFFD:(5C?G>6?19)1<C?<?FBB(CDFGG>749;(,2,56*5*4<B<A76<:
@M04650:207:000000000-C238N:1:1101:5830:5395 2:N:0:19
GGACTACTCGGGTTTCTAATCCTGTTTGCTCCCCACGCTTTCGCACCTGAGCGTCAGTCTTCGTCCAGGGGGCCGCCTTCGCCACTGGTGTTCCTCCATATATCTACGCATTTCACCGCTACACATGGAATTCCACTCTCCTCTCCTGCACTCAAGTCTACCAGTTTCCAATGCATACAATGGTTGAGCCACTGCCTTTTACACCAGACTTAATAAACCACCTGCGCTCGCTTTACGCCCAATAAATCCGGATAACGCTCGCATCCTCCGTATTACCGCGGCTGCTGGCACGGAGTTAGCC
+
CCCCCGGGGGGGGGGGGGGGGGGGFGFGGGGGGGGG>GGG8EFGGGGGFGGFCGGGGGGCGGDGGGEGGGGGGGGGGGGGGG:FFGFGGGGGGGGGGCFGGDGGGGGGGGEGGGGGGGGGGGGG@8EFGGGGGGGGFGGGGGGFGGFFFGGFGGGG9DEGGGGGGGGGFGGGGGGDFFFFFGGDG7CC7CCFG7CCFGDFGFGFFGGFFFFGFF@>FFGFBGFED?>8>9;?DF=3:7EGGD;ECFE)CDF?BF72*4-:1(>:3@78<FF?:<<<FC;9((((,82(:=>=910(4:)6.
@M04650:207:000000000-C238N:1:1101:8779:5425 2:N:0:19
GGACTACAGGGGTTTCTAATCCTGTTTGATACCCACGCTTTCGCACCTCAGCGTCAGTGTTGTGCCAGATAGCCGCCTTCGCCACTGATGTTCCTCCTGATCTCTACGGATTTCACTCCTACACCAGGAATTCCGCTATCCTCTCACATACTCAAGCCTTGCAGTATCAAAGGCAGTTCCACGGGTGAGCCCGGGGATTTCACATCTGACTTAACAAACCGCCTGCGTGCGCTTTACGCCCAGTAATTCCGATTAACGCTTGCACCCTCCGTATTACCGCGGCTGCTGGCACGGAGTTAGC
+
CCCCCGGFGGGGGEGGGGGGGGGGGGGGGGFGGGGGGGGGGGGGGGGGGGGGGGGGGGGGGGGGGGGGGGGGGGGGGGGGGGGGGGGFGGGGGGGGGGGGGFFGGGGGEGGGGGGGGGFGFFFGGGGCGGGGGGFGCCEGGGGFGCGGCGGFFGGGDGGGGGGGGGGGGFGFGGGGGGCFGGGGG7@FGGFGGGGGGGGGGFGFFFGFECDFFGGGF2CG@):29FFF;<;F9GFFFFEGGFF@7@?EGFF((<DBG?B??:F>GGFFF:9?:FB9FG?999611802:=(A(4(4:F4<6
@M04650:207:000000000-C238N:1:1101:10540:5432 2:N:0:19
GGACTACAAGGGTTTCTAATCCTGTTTGATCCCCACGCTTTCGTGCTTGAACGTCAGTAACAGTCTAGTAAGCTGCCTACGCAATCGGAGTTCCTCGTAATATCTACGCATGTCACCGCTACACAACGAATTCCGCCTACCTCATCTGTACTCAAGACCCCCAGTTTCAACGGCAGTGCCCAGGTTGAGCCAGGAAATTTCACCGCTGACTTACAAACCCGCCTGCGCACCCTTTAAACCCAATAAATCCGGATAACGCTCGCATCCTACGTATTACCGCGGCTGCTGGCACGGAGTTAGC
+
CCCCCGGCDGGGG8FGGGGGGGGGGGGGCGGGGGGGGGGGGGG@DG,C,F,CFGGGGG9FGGGG,6CEFGGGG<DGGGCFGG7F:5DGCEFGGGFG:F,BFGGDFG,:FGD,AFGGGGGGGGGG9D4FFGGGDGGGCEG?,?FF,CEF@EGFG9EG:,,@=FGGGGGGGG,+CFEEG7=E,8DCGG?FGGG,,A8,AFFGGFG80@CAAGGG68C7*-=DBD2=2A5BFGFFFGFFACGGGF=8FGE<FADF0)99C1;?09G0*::?)4:B?F:AGG?F9>6(4<FD0:2<:(--3C<44
@M04650:207:000000000-C238N:1:1101:6766:5433 2:N:0:19
GGACTACCAGGGTTTCTAATCCTGTTTGCTCCCCACGCTTTCGCACCTGAGCGTCAGTCTTCGTCCAGGGGGCCGCCTTCGCCACCGGTATTCCTCCAGATCTCTACGCATTTCACCGCTACACCTGGAATTCTACCCCCCTCTACGAGACTCAAGCTTGCCAGTTTCAAATGCAGTTCCCAGGTTAAGCCCGGGGATTTCACATCTGACTTAACAGACCGCCTGCGTGCGCTTTACGCCCAGTAATTCCGATTAACGCTTGCACCCTCCGTATTACCGCGGCTGCTGGCGCGGAGTTAGC
+
CCCCCGGGGGGGGGGGGGFGGGGGGGGGGGGGGGGGGGGGGGGGGGGGGGGGGGGGGGGGGGGGGGGGGGGGGGGGGGGGGGGGGGGGGGGFFGGGGGFGGF9FGGGGGGGGGFGFGGD67FFFGGGGFGGFGCFFFGGGGGGFGGGD@EGFDGGGFGGGGGA9@DCFFGF=DGGGGGGGGGGGGGGGGGGGGGGGDDGGFFFFFF7A<FGGFDF>A@GFBGFF2FB3(9>F(C).*:GGG?(.*2-)?FF?6:DA>?6?6?C76F:3119?0;:9F:<06;B9>0)50C(2469F3C26.
@M04650:207:000000000-C238N:1:1101:22726:5490 2:N:0:19
GGACTACTGGGGTATCTAATCCTGTTTGCTCCCCACACTTTCGAGCCTCAGCGTCAGTTAATGTCCAGCAGGCCGCCTTCGCCACTGGTGTTCCTCCCGATATCTACGCATTCCACCGCTACACCGGGAATTCCGCCTGCCTCTCCATCACTCAAGAACGCCAGTTTTGAACGCACGCTATGGGTTGAGCCCATAGATTTCACGTCCAACTTACCTTTCCGCCTGCGCTCCCTTTACACCCAGTAATTCCGGACAACGCTTGCCACCTACGTTTTACCGCGGCTGCTGGCACGTAGTTAGC
+
CCCCCGGGGGGGGGGGGGGGGGGGGFGFFGG@FGGGGGGGGGGGGGGGGGGGGGGGGGGGGGGGGGGGGGGGGGGGGGGGGGGGGGGFFGGGGGGGGGGGGGGGGGGGGGGGGGGGGGGGGFFGGGGGFFGGGGGDEEFECCGFGGGGGGGFGGGCFDGCGGGGGCGGGGCFGGGEGGDCGGF>FGGGGGGGGGFFGGGG=CGFFGGF>DGFEFDCFEGGDC;<=FBFBGFFFGFFFEFG*1::G7A<:?676@CBG>B??(7:FGB<02:34FBFG7?B9BB>0<DB?5(34:11?GA<6
@M04650:207:000000000-C238N:1:1101:7704:5498 2:N:0:19
GGACTACTGGGGTTTCTAATCCCGTTCGCTACCCTAGCTTTCGCACATGAGCGTCAGTCTTGTGCCAGGAAGCCGCCTTCGCCACTGGTGTTCTTCCCGATATCTACGCATTTCACCGCTACACCGGGAGTTCCACTTCCCTCTCACATACTCTAGGCTTACAGTATCAGATGACAAACAGATGGTAAGCACCTGCCTTTTACATCTGACTTATAAACCCGCCTGCGTGCGCTTTACGCCCAGTAATTCCGGACAACGCTTGCCCCCTACGTATTACCGCGGCTGCTGGCCCGTAGTTTGC
+
CCCCCGGGFGGGGGGGGGGGGGGGGGGGGGGGGGFGGGGGGGGGGGDGGFFGGGGGGGGFGGGGGGGGGFGFGGGGEGGGGGGGGGGGGGGGGGGGGGGGGGGGGGGGGGGGGGGGGGGCEGGGGGGGGEGGCGFFFGFGGGGFGFGGGAGBGCFGCF,@FGGGGCAFGGGFGCFGGGFGF7>@CCFG6CBFGGGGGGGGFFGFFGFF?7CGCF9:=6:D2D(55ABFFGFF@GFFFDGGG0(/@+95DF49?DDFGBBBFFF?>E>04::?2@0-<F86>>>9(4).(*(*(((-1+4<4
@M04650:207:000000000-C238N:1:1101:13011:5519 2:N:0:19
GGACTACTAGGGTTTCTAATCCTGTTTGCTCCCCACGCTTTCGAGCCTCAGTGTCAGTTACAGGCCAGAGAGCCGCTTTCGCCTCCGGTGTTCCTCCATATATCTACGCATTTCACCGCTACACATGGAATTCCACTTTCCTCTCCCGCACTCAAGTCTCCCAGTTTCCAATGCACACAATGGTTTAGCCACGGCGTTTTACACTATACTTAATAAAACACCTGCACTGCCCTTTCGCCCAATCAATCCGAACAAACCTCGGGACCTCCCTAGTACCGCGGGTGGCGGCACGTCGTTTGCC
+
CCCCCGGFGGGGGGGGGGGGGGGGGGFGGGCGGEEGGGEG@EG6FCFGGFG<AEFAFFGFFDCGFGGGG<<CDGGG+BFF7FE,C@FDFG?FFFGGGG,CFGDFFGGGGGGGGGGGGGGGGGGG9:FFGGGGGGGGG,=FGGGFFG,+6CEFGFF839>,,AFFFFFGCGGG=:AC,0+@=F,,@,>,,>>C+@3*3<FG74,;+3+3/2=:>CCD+*5*-5((()0+(*0((4))0,=::=@(9D?9C>),(.9(*(,((-/3<;0),(.)(0.:9574,(-((((-(*-:80(-(2()5
@M04650:207:000000000-C238N:1:1101:25811:5561 2:N:0:19
GGACTACCCGGGTATCTAATCCTGTTTGCTCCCCACGCTTTCGCACCTGAGCGTCAGTCTTCGTCCAGGGGGCCGCCTTCGCCACCGGTATTCCTCCAGATCTCTACGCATTTCACCGCTACACCTGGAATTCTACCCCCCTCTACGAGACTCAAGCTTGCCAGTATCAGATGCAGTTCCCAGGTTGAGCCCGGGGATTTCACATCTGACTTAACAAACCGCCTGCGTGCGCTTTACGCCCAGTAATTCCGATTAACGCTTGCACCCTCCGTATTACCGCGGCTGCTGGCACGGCGTTAGC
+
CCCCCFGFGGGGGGGGGGGGGGGGGGGGGGGGGG8@FGGGGGGGGGGGGGGGGGGGGGGF<FGGGGGGGGGGGEGGGGGGGGGGGEGGGGGGGGGGGGGGGGGGGFGGGGGGFGGGGGGGGGGGGGGGGGGGGGGGGGFGGGGFCDC7@EGFGGGFGGCFFGGFFFFGFAFFFGGG?:7@FGGGGGGGGGGGGGGEDDGGGFGFFGFFCFFFFGGGFFG:1<913>>E?DFFFGFA?<GGGFB>FGFAGFF:<>DBF?B??BG27C<14?92:@>AGC:;>>22,3704=<9:-(44*(46
@M04650:207:000000000-C238N:1:1101:16856:5607 2:N:0:19
GGACTACCCGGGTTTCTAATCCTGTTTGCTACCCACGCTTTCGAGCCTCAGTGTCAGTTAAAGCCCAGCAGGCCGCCTTCGCCACTGGTGTTCCTCCCGATATCTACGCATTCCACCGCTACACCGGGAATTCCGCCTGCCTCTACTCCACTCAAGACATACAGTATCGAACGCAATTTATGGGTTGAGCCCATAGATTTCACATTCGACTTGTACGCCCACCTGCGCTCCCTTTACACCCAGTAATTCCGGACAACGCTCCGGACCTACGTATTACCGCGGCTGCTGGCCCGGAGTTAGC
+
BCBCCGGGGGGGGCGGGGGGGGGGGGGGGGGGGGGGGGGGGGGDGGDGFGFCFGGGGFGGFGGFGGGGDGGGGDGGGGGGGCBFFGGGGCFGGGGFFE@FGFGGGFFGGGGG9<FECGGGGGFGCGGGGGGGGGGCGEGGGGGFGFE8FGGFGGGGGGGAFFGGF9=ECGGFC7CE>DEFFGF@FGGGGGGDC6E6@CC,=ACBFDDF44C?7+B7?@*925,35;6>BGF6(=8)16FGGF<2F7><FFF>?EG0C0(2(-9-7*48283(,A,)3*(-31((3:>:7C(*((-0-2-).
@M04650:207:000000000-C238N:1:1101:23481:5710 2:N:0:19
GGACTACTGGGGTTTCTAATCCTGTTTGCTACCCACGCTTTCGCACCTCAGCGTCAGTATCGGGCCAGGGGGCCGCCTTCGCCACCGGTATTCCTCCAGATCTCTACGCATTTCACCGCTACACCTGGAATTCTACCCCCCTCTACGAGACTCAAGCTTGCCAGTATCAGATGCAGTTCCCAGGTTGAGCCCGGGGATTTCACATCTGACTTAACAAACCGCCTGCGTGCGCTTTACGCCCAGTAATTCCGATTAACGCTTGACCCCTCCGTATTACCGCGGCTGCTGGCCCGGCGTTAGC
+
CCCCCCFGGGGGFCGGGGDGGFFFGEFGGFGGGGGGGGGGFGECEGGGGFGGGGGGGFEGFCEGGEFGGGGGGGGGGGGGGGGECCGEGGDEFAFGGGFF9E>EFGEGGGGGGGGFDEEGGEEFFGGGFGF8DFGDAFFDGCEACFFECC8FFCGEGGGFGGGGGGFFFFG9:FCGCCFGFGFFGGGGFGGDECGGD3<FGF98AFFAC@++7CGFFFG3159:?@B33C01-:>AF?C8:::2CFFFCF?8:BD<G6361(0)2*4(4:91,8?D:C:00((,304)35(:>F(,750(.
@M04650:207:000000000-C238N:1:1101:4029:5779 2:N:0:19
GGACTACAGGGGTTTATAATACTGTTCGCTCCCCTAGCTTTCGCGCCTCAGCGTCAGATACAGTCCAGAAAGCCGCCTTCGCCACTGGTGTTCCTCCCAATATCTACGCATTTCACCGCTACACCGGGAATTCCACTTTCCTCTCCTGCCCTCAAGAAATACAGTTTCGATTCCATCAAAGGGTTCAGCCCTGAAGTTTAAAAAAAGCCTTGTATTCCCGCCTACGAGCCCTTTACGCCCAATGATACCGGGAAAAGCCCCCACCCTTAGTTTTACCCCGGCTGCGTGCCGCTACTTAGCC
+
CCCC8CC<,CFDC:8,CCFF,<,FCEEEGGCE<CC,CFGG9EFG+@FGGEG8F6@F@FG,C<<@<E,CF<,<FACGE:FF,?7B7=6:CEEEGGGC8C,9F,@FF=EFC+?@<,C<FCEGG:EF,+8@FDFFFGA,=@A,>C,=@F3@FGCDD8@EG,=;=CEGCE8,++,3+8=,7+,5@,>><,,3,8@@,@5,25@E78;>**/*0*2;C:7++0,*(2/((),.6D<;3+;.)/=**6((1+).275((./(*(.,(-)-9C(()).).0).<0(((((3:((-(*(*(4(,)+-).
@M04650:207:000000000-C238N:1:1101:25464:5826 2:N:0:19
GGACTACAGGGGTTTCTAATCCTGTTTGCTCCCCACGCTTTCGAGCCTCAGTGTCAGTTACAGGCCAGAGAGCCGCTTTCGCCACCGGTGTTCCTCCATATATCTACGCATTTCACCGCTACACATGGAATTCCACTCTCCTCTCCTGCACTCAAGTCTACCAGTATCCAATGCATACAATGGTTGAGCCACTGCCTTTTACACCAGACTTAATAAACCACCTGCGCTCGCTTTACGCCCAATCAATCCGGACAAAGCTCGGGACCTACGTATTACCGCGGCTGCTGGGCCGTGGTTAGCC
+
CCCCCGGFGFGDBFFGGGGGGGCGCFGG,FFFGGGGGGGGGGGFFGDGGGGFGGGGGGGGCEFFG:FFGGGGGFFGFGGGCGCF@FGGFGGGGCFAAEFFGGGGGGEFGGGDFGGGFDGGGGG<:==EFGG8DFFCAF,ED8D98EF2=8EDGFFFFEC@AADF<,@D;;=,0DEF2=E,,,,8,+,4<ECGC6<@++DF+*,;?*;AFCFF5C+?C>GGFC5)55@4=5@(8C6@45CFG?1(*86;FFBD937358<E7939);(.533,)<46+*4((((-8)5:0*-2((-4:+(-.
@M04650:207:000000000-C238N:1:1101:13834:5844 2:N:0:19
GGACTACCGGGGTTTCTAATCCCGTTCGCTACCCTAGCTTTCGCACATGAGCGTCAGTCTTGTGCCAGGAAGCCGCCTTCGCCACCGGTGTTCCTCCCAATATCTACGAATTCCACCTCTACACTGGGAATTCCACATTCCTCTCCGAGACTCAAGCCAGGCAGTTTCAAATGCACTTCCAGGGTTAAGCCCTGGGCTTTCACATCTGACATACCCGACCGCCTACATGCGCTTTACGCCCAATAATGCCGAATAACGCTTGGACCCCCCGTATTACCGCGGCTGCTGCCACGTGGTTAGC
+
CCCCCGGGGGGGGGGGGGGGGGGGGGGGGGGGGGGGGGGGGGGGGGGFGGGGGEGGGGGGGGGGGGGGFGGGGGGGGGGGGGGGGGGGGGGGGGGGGGGGGGGGGGGGGGGGGGGGGGGGGGGGGGGGGGGGGFGF8FCGGGGFGGGGGGGFGGGGFGG8EFGGGG7DGGGGGGFCGGGGGGGGGDFGFGFG6CFGFCFG>CCFFG7BEDDF;4CF>28C2D0(()6A?F>0>GF3C<7<F?FBGC4.>@33-7>A4,4?B:DBGG??0>989G:BFG?94610(().)*.<;?(((*),)
@M04650:207:000000000-C238N:1:1101:4172:5888 2:N:0:19
GGACTACCGGGGTTTCTAATCCCGTTCGCTACCCTAGCTTTCGCACATGAGCGTCAGTCTTGTGCCAGGAAGCCGCCTTCGCCACTGGTGTTCTTCCCGATATCTACGCATTTCACCGCTACACCGGGAGTTCCACTTCCCTCTCACATACTCTAGGCTTACAGTATCAGATGACAAACAGATGGTAAGCACCTGCCTTTTACATCTGAATTATAAACCCGCCTGCGTTGTCTTTCCGCCCAGTAATTCCGGACAACGCTTGCCCCCTACGTATTACCTCTGCTGCTGGCGCGAAGTTTGC
+
CCCCCGGGGGGGGGDCFGGFCGGEGGG7FCFF@@AGFGGGGGGGGGGGGGFGFGGDGGGAFFGFFFGFGGGG8FGGDGGGGG>BFE,C?EFEFCEEEFFGGGCGGGFCGGCGGGGGGG6>CGFGGCCFE@GGDG9<EDF,@DFFGCFEDF9DFDDEGF6:@FGGFD=DFGFE+,<:,9CFC,,,7@3:9?DF5E6?C4,D>EEFFFCF*+48>C7D6*0*//5;;FFD?)(..<:1+681<23@D+16:??03)),121?0(14*A4;:?617@?<CF2-))3)3)53(:(/,((-4A)))
@M04650:207:000000000-C238N:1:1101:9394:5985 2:N:0:19
GGACTACAAGGGTTTCTAATCCTGTTTGCTACCCACGCTTTCGCATCTGAGCGTCAGTCATCGTCCAGAAAGTCGCTTTCGCCACCGGTGTTCCTCCCAATATCTACGAATTCCACCTCTACACTGGGAATTCCACTTTCCTCTCCGAGACTCAAGCCAGGCAGTTTCAAATGCACTTCCGTGGTTAAGCCCCGGGCGTTCACATCTGACATACCCAACCGCCTACATGCGCTTTACACCCAATGATTCCGAATAACGCTTGGACCCCCCGTATTACCGCGGCTGCTGGCACGGAGGTAGC
+
CC9CCGFGGGGEEFFEGGAFA,CFECFGFEFCFGGFGDCFFFGDECCE9@FGGGGGG6CEFG8FFCCFFEAF<FE@:F<F:,@@CECEF7FFGFD?A,BF<FEFGGCFGF,D<?5A=F4=EEE8FFGC<:,9A?DFDAAEEFF7=E8E:CCDC=,DDG?8=7DCFFGGC9>C9AFGG6=,@,6BF7E7=9,;C1*1*7FGD?F>FG794+2C=CC4;BGGFG913A@F?666:*=<F<?::8=FC7?);9@:6B*.C23:0<3,00(((4(4(*(4:740(3(2(,)52:2+-,9;(2)).
@M04650:207:000000000-C238N:1:1101:22531:6026 2:N:0:19
GGACTACACGGGTATCTAATCCTGTTTGCTCCCCACGCTTTCGCACCTGAGCGTCAGTCTTCGTCCAGGGGGCCGCCTTCGCCACCGGTATTCCTCCAGATCTCTACGCATTTCACCGCTACACCTGGAATTCTACCCCCCTCTACGAGACTCAAGCTTGCCAGTTTCAAATGCAGTTCCCAGGTTGAGCCCGGGGATTTCACATCTGACTTAACAAACCGCCTGCGTGCGCTTTACGCCCAGTACTTCCGATTAACGCTTGCACCCTCCGTATTACCGCGGCTGCTGGCACGTAGTTTGC
+
CCCCCGGGGGGGGDGGGGGGGGGGGGGGGGGGGGGGGGGGGGGGGGGGGGGGGGGGGGGGGGGGGGGGGGGCGGGGGGGGGGGGGGGGFGGGGGGGGGGAFGGGGGGGGGGGGGGGGGGGGGGGGGGGGGGGGGGGGGGGGGGFGGG6FGGFGGCGGGGGGGGGGGGGGGGGGGGFFFGGGFGGGGGGGGGFGCCGGGGGGFGFFGGFEGGGEGFGFFGG@GBF<FFFBGF>FG:<FFGGG?FBG*:AGF5:?EGFGFFFFFFBCG::?BB6(A0<FD:>BB9>11:B(5(+,8:((<<A>
@M04650:207:000000000-C238N:1:1101:14080:6033 2:N:0:19
GGACTACACGGGTTTCTAATCCTGTTTGCTCCCCACGCTTTCGAGCCTCAGCGTCAGTTACAGACCAGAGAGCCGCCTTCGCCACTGGTGTTCCTCCATATATCTACGCATTTCACCGCTACACCTGGAATTCCACTCTCCTCTTCTGCACTCAAGTCGCCCAGTTTCCAATGACCCTCCCCGGTTGAGCCGGGGGCTTTCACATCAGACTTAAGAAACCGCCTGCGCTCGCTTTACGCCCAATAACTCCGGACAACGCTTGCCACCTACGTATTACCGCGGCTGCTGGCACGTAGTTAGC
+
CCCCCGG?EGGGGGGGGGGGGGGGGGGGGGGGGGGGGGGGGGGFGGGGGG@FGGGGGGGFDAAEEGGGDF<FGGGGGGGGGGGGGGGGGGGGGGGGGFFGFGGGGGGGGGGGGGFGGGGGGGGG8,FGGFGGGGCGA,,AEFGFFFFGCAFFF8DFCA+3CFCGFGAEFGAFFGG81=@C7:CEGGGGFGGC*7:=?DGGGAFA+;;A@CGG;+1+;(CD9C@FFFFFFD09?GF9F0?EG627>>).CFF>6)9142>?((>?*C:?>71:>F>2@F1;>9>B0?)47C00(.(2:F2)-
@M04650:207:000000000-C238N:1:1101:23281:6036 2:N:0:19
GGACTACTAGGGTATCTAATCCCGTTCGCTACCCTAGCTTTCGCACATGAGCGTCAGTCTTGTGCCAGGAAGCCGCCTTCGCCACTGGTGTTCTTCCCGATATCTACGCATTTCACCGCTACACCGGGAGTTCCACTTCCCTCTCACATACTCTAGGCTTACAGTATCAGATGACAAACAGATGGTAAGCACCTGCCTTTTACATCTGACTTATAAACCCGCCTGCGTGCGCTTTACGCCCAGTAATTCCGGACAACGCTTGCCCCCTACGTATTACCGCGGCTGCTGGCACGTAGTTTGC
+
CCCCCGGGGGGGGGGGGGGGGGGGGGGGGGGGGGGGGGGGGGGGGGGGGGGGGGGGGGGGGGGGGGGGGGGGGGGGGGGGGGGGGGGGGGGGGGGGGGGGGGGGGGGGGGGGGGGGGGGGGGGFGGGDCGGGGGGGGGGGGGGFGGGGGGGFGGGGGGGGGGGGGGEFGGGF7FGGGGGGGFCCGGGGGGGGGGFFFGGGGFGFFFGCFGFC=FGGFFFGFD>FFFFF2DBB6EFFFFGEGFFEGGFEFFF;15D?D9>B:?GFGGFF6::??F?BGG069;>01::2:E?G0(,(,<4)4
@M04650:207:000000000-C238N:1:1101:10742:6095 2:N:0:19
GGACTACCAGGGTATCTAATCCCGTTCGCTACCCTAGCTTTCGCACATGAGCGTCAGTCTTGTGCCAGGAAGCCGCCTTCGCCACTGGTGTTCTTCCCGATATCTACGCATTTCACCGCTACACCGGGAGTTCCACTTCCCTCTCACATACTCTAGGCTTACAGTATCAGATGACAAACAGATGGTAAGCACCTGCCTTTTACATCTGACTTATAAACCCGCCTGCGTGCGCTTTACGCCCAGTAATTCCGGACACCGCTTGCCCCCTACGTATTACCGCGGCTGCTGGCACGTAGTTTGC
+
CCCCCFFGGGGGGGGGGGGGGGGGGGGGGGGGGGGEGGGGGGGGGGGGGGGGGGGGGGGGGGGGGGGGGGGGGGGGGGGGGGGGGGGGFGGGGGGGGGGGGGGGGGGGGGGGFGFGGGGDGGGGGGGGGGGGGGGGGFGGCFGFFFGGGGGFEFGGGGGGGGGGGFGFEFGGDGGGG?78@CEGGFGG?EGGGG6FGGGGGFEFFGCFFGGGCFD9F@GG>DFDBFFF=GBFFGFEF0EGGF@EGGEEGFFF:BG0*(4;06D3FDB6:B??BF2<GC:B0;>B;624:GFGF?:88C)).
@M04650:207:000000000-C238N:1:1101:4269:6104 2:N:0:19
GGACTACAAGGGTTTCTAATCCTGTTTGCTCCCCACACTTTCGAGCCTCAGCGTCAGTTAATGTCCAGCAGGCCGCCTTCGCCACTGGTGTTCCTCCCGATATCTACGCATTCCACCGCTACACCGGGAATTCCGCCTGCCTCTCCATCACTCAAGAACACCAGTTTTGAACGCACGCTAGGGGTTGAGCCCCTAGATTTCACGTCCGACTTGGCATCCCGCCTGCGCTCCCTTTACACCCCGTAATTCCGGACAACGCTTGCCCCCTACGTTTTCCCGCGGCTGCTGGCACGTCGTTAGC
+
CCCCCGGG@FGGGFGGGGGGGGGGGG9FFF,CFGG@CEFGGGGGGDGDFFEFGGGGGGGG@@CFGGFG8F<F:FGGGGGGGGGGGGGGGGGGGGFGG:4=CCEFF9E7BFEEDFGGDGGGDGGGD=FG:FFGGGGGGGFGCFGDGGA,<,C9EDFF9@D,=CFGGF,D>EF7:F+1@C7**3@EGDGGFFGCEG*42BFFDCC42?*)(28C3729A1EF?3>?2A9;9<;FFGF4*-:C>(2:DD()2=?01.5:C>0144F?*A1((4:72EB99C19-41(7:?B0=BEB?(-,*((.
@M04650:207:000000000-C238N:1:1101:15112:6125 2:N:0:19
GGACTACAAGGGTTTCTAATCCTGTTTGATCCCCACACTTTCGAGCCTCAGCGTCAGTTAATGTCCAGCAGGCCGCCTTCGCCACTGGTGTTCCTCCCGATATCTACGCATTCCACCGCTACACCGGGAATTCCGCCTGCCTCTCCATCACTCAAGAACGCCAGTTTTGAACGCACGCTATGGGTTGAGCCCATAGATTTCACGTCCAACTTGGCATCCCGCCTGCGCTCCCTTTACACCCAGTAATTCCGGACAACGCTTGCCACCTACGTATTACCGCGGCTGCTGGCACGTAGTTAGC
+
CCCCCGGGGGGGGGGGGGGGGGGGGGGGGGGGGGGGGGGGGGGGGGGGGGGGGGGGGGFFDFGGGGGGGGGGGGEGGGGGGGGGGGDGGFGGGGGGGGGGGCEGGGGGDEGFCEFGGGGGEGGGGGGGGGGGGGG=EBFGGGGFGGGGCGFFGCFGGFGEEGGGGGGCFGGGGGGEEG>5C98FGGGGGGFGGDFGG7CFFFF;ACC>BFDFC<47=EGGFG0((835079@FGFFFEFGGFBB>:<>GF@(355(7((,4:G?FG?<0(13)342<72;6>B01:>F>G:C84714@<AA
@M04650:207:000000000-C238N:1:1101:5734:6135 2:N:0:19
GGACTACTGGGGTTTCTAATCCTGTTTGCTCCCCACGCTTTCGCACCTGAGCGTCAGTCTTCGTCCAGGGGGCCGCCTTCGCCACCGGTATTCCTCCAGATCTCTACGCATTTCACCGCTACACCTGGAATTCTACCCCCCTCTACGAGACTCAAGCTTGCCAGTTTCAAATGCAGTTCCCAGGTTGAGCCCGGGGATTTCACATCTGACTTAACAAACCGCCTGCGTGCGCTTTACGCCCAGTAATTCCGGACAACGCTTGCCCCCTACGTATTACCGCGGCTGCTGGCACGTAGTTAGC
+
CC<CCGGGGGGGGGGGGGGGGGGGGGGGGGGGGGGGGGGGGGGGGGGGGEFGGGGGGGGGGGGGGGGGGEFFGGGGGGGGFGGGGGGGGGGGGGGGGGGGGGGGGGGGGGGGGGGGGGGGGGGG@FG@D8FFGGGGFCGGGGGFFGG>F7BFGGCFGGF:FGGGEFGGC;EGFGC?GGGFGC6DFF>ECFGG5EDECDGGGFGFFGF+1@FGF>FGF@GGFG@D(7>BBGB>95>:F:G8E??0>*62D?F>3@71*41081F:GGFF(.2<2EB>FGFF>(46>0))(13C:102(A)..
@M04650:207:000000000-C238N:1:1101:25692:6200 2:N:0:19
GGACTACACGGGTTTCTAATCCTGTTTGATCCCCACGCTTTCGTGCTTGAGCGTCAGTAACAGTTTAGTAAGCTGCCTACGCAATCGGAGTTCCTCGTTATATCTAAGCATGTCACCGCTACACAACGAATTCCGCCTACTTCATCTGTACTCAAGACCCCCATTTTCAACGCCGTTGCCCAGTTTAGCCCTGCAAATTTCCCCCCTGCCTCAAAGGCCCCCCTACCCCCCTTTTAAACCCATTAATTCCGAATACCGCTCCCTCCTCCCTTATTACCCGGCCTGCGGGCCCGGATTTCGC
+
B-6BC@FFFEGGGGGGGGGGGGGFGGFGGFGFGGGC:FFGGGEF@7FGEFCGGGGGEFG<FEFGCEFGGGGGGGGGGGADFGBEGGG7BFGGFFFGFB<FGFFCFG,FGGGFGGGGGCEDE>FG9FE:FGGGGGGGEEGGGG87EAEEFFFFG9B?,D8@CEE,FD:EC;;E++++++444,343<,52>8?C4@,+5F,2=993;*/)*4*0*?+/7;*/:(((2(),::(6+*)2)52*-()?7))0*98(7<)28,-(,9(7E(,82().<))<75(((-((.(((2(27(-(-+)(-
@M04650:207:000000000-C238N:1:1101:14454:6250 2:N:0:19
GGACTACTGGGGTATCTAATCCTGTTTGCTCCCCACGCTTTCGTGCCTCAGCGTCAGTTACAGTCCAGCAAGTCGCCTTCGCCACTGATGTTCCTCCTAATATCTACGCATTTCACCGCTACACTAGGAATTCCACTTGCCTCTCCTGCACTCAAGATATACAGTTTCAAGTGCAGCCCCGGGGTTGAGCCCCGGTCTTTCACACCTGACTTGTTTATCCGCCTACGCACCCTTTACGCCCAGTAATTCCGGACAACGCTTGCCACCTACGTTTTCCCGCGGCTGCTGGCACGTAGTTAGC
+
CCCCCFGGGGGGGGGGGGGGGGGGGGGGGGGGGGGGGGGGGGGGGGGGGGGGGGGGGGGGGGGGGGGGGGGGGGGGGGGGGGGGGGGAFGGGGGGGGGGGGGGGGGGGGGGGGGGGGGGGCFGGGDGGFGGGGGGGGGGGGGGFGGGGGGGFGGGDFFCFFGGGGGGGGGCFFFGGGFGEGEGGGGGGGGGGGGGGDGGGGFGFFGGFFGGGFGGGFEFGDGFFFF2?=GFFFGFEF;CFG??EFG?EGFA@FFD6FFB??FG7:FB??B62:C?2CF?BFFFB;:??077C<?7?BGFAF
@M04650:207:000000000-C238N:1:1101:9743:6264 2:N:0:19
GGACTACTGGGGTTTCTAATCCTGTTTGATCCCCACGCTTTCGCATCTCAGCGTCAGTACTGCACCAGGTAGTCGCCTTCGCCACTGATGTTCCTCCAGATCTCTACGGATTTCACCCCTACACCTGGAATTCCACTACCCTCTCACAGACTCAAGTCTAACAGTATCAAAAGCAGTTCCACGGGTGAGCCGTGGGCTTTCACTTCTGACTTATCAACCAGCCTACATGCGCTTTACGCCCAGTGATTCCGATTAACGCTTGCCCCCTACGTATTACCGCGGCTGCTGGCACGTAGTTAGC
+
@CCCCEFGGGGGGGGGGGGGGGGGGGGGGGGFGGGGGGGGGGGGGGGGGDGGGGGGGGGGGGGDFGGGGGGGGGGGGGGGGGGGGGG?FFGGGGGGGDGGGGFGGGGGFCGGGGGGGGGGFGGGGGGCEEFFFGGGGCGGGGFFFEF??DFBGGDGGFGGFGGFFDGGFFCFGFEFGGGGGGEG@FG?DGGGCEGGGCGGGFGFFGCFCCFFFGGCC)=9>CDDBFEF*?2@@GFFFFGGF08;*;5);C=17>DFG<>FFFGE6F61?F<1<FF<GD0236>F(3:>8E?GF0(33FDAB
@M04650:207:000000000-C238N:1:1101:11419:6265 2:N:0:19
GGACTACACGGGTTTCTAATCCTGTTTGCTCCCCACGCTTTCGCGCATCAGCGTCAGTTATGGTCCAGAAAGCCGCCTTCGCCACTGGTGTTCCTCCCGATCTCTACGCATTTCACCGCTACACCGGGAATTCCGCTTTCCTCTCCCACACTCAAGCCTATCAGTTTCCAAAGCAATTCCCCCCTTGAAAGCGGGCCTTCCACTCCAGACTTAACAGGCCGCCTACGCGCCCTTTACGCCCAATCATTCCGGACAACGCTTGCCCCCTCCGTATTACCGCGGCTGCTGGCCCGTAGTTTGC
+
CCCCCGGFFGGGGGGGGGGGGGGGGGGGFFGGGGGGGGGGGGGGGGEFGGGGGGGGGFGFFFGGGGGG9EDFGGDGGGGGGGGGGGGGGGGGGGGGGGFGGGFGGGGGGGGEGGGGGGGCEGGGG7CC>:FGGGGGGGFFFGGFGGF8FEGFG8EG@FDCFGFGFEGGGFFEDGG?F7CC9,*BFF?,2,,=C7C*?G:+CFGFAGCFEFGGC:7+*/AD,:>0?FBFBGBFFF6:F(AEGF(4CG<>FFF>0<C?F6>?(,>?FG>6(46:684):D?BFFFF06,4:E0=9B013F))4
@M04650:207:000000000-C238N:1:1101:5541:6282 2:N:0:19
GGACTACACGGGTTTCTAATCCCGTTCGCTACCCTAGCTTTCGCACCTGAGCGTCAGTCATGCTCCAGGAAGCCGCCTTCGCCACTGGTGTTCTTCCCGATCTCTACGCATTTCACCGCTACACCAGGATTTCCACTTCCCTCTAACATACTCTAGGCATACAGTTTCAAATGCACAACAGATGGTGAGCCCCTGCCTTTTACATCTGACTTAAACACCCGCCTACGCTCGCTTTACGCCCAGTAATTCCGGACAACGCTTGCCACCTCCGTATTACCGCGGCTGCTGGCACGACTTTAGC
+
CCCCCGG8EFGGG,FFGECFGFAFGGCEGGC:FF,,6FGGGGGCCG+A4CFFEGGGGGD,,6,9CEFF69CFCCFGEGEFGCFEEFGGGGGGGGGG98,?F+8AFFFEGGGGGGGDFECDGGGGG+,?8,5AFFCF8EFGGGFF,,7,,@EFF@>A,,,76C@9D3@,,6@EF,,2@=C,,FE=,7,,@C,;E**1*3FG*B;@FFFA<C7C6+5*;@8794>9-;>):5(63E3)+(4CC@?EGD)<FF49<))4DBF:((1(*314(.41<8?B9?(((3139?B?25(+((-,4@)..
@M04650:207:000000000-C238N:1:1101:9223:6293 2:N:0:19
GGACTACCCGGGTATCTAATCCTGTTTGCTCCCCTAGCTTTCGCACCTCAGCGTCAGTTATGGCCCAGAAGACTGCCTTCGCCATCGGTGTTCTTCCCAATATCTGCGCATTTCACCGCTACACTGGGAATTCCATCTTCCTCTACCAAACTCGAGTCTGCCAGTTCGGAATCCGGCTGGGGGTTGAGCCCTCAGATTAGATATTCCGCTTAACAACCCGCCTCCGCGCGCTTTACGCCCACTAAATCCGGATAACGCTTGTTCCCTACGTATTACCGCGCCTGCTGGCCCCTAGTTTGCC
+
CCCCCEGGGGGGGGGGGG<FGGGEGGFGGGGGGGGGGGGGGGGGGGGGGGGGGGGGGGGFGFFGGGGGGGGFGGGGGGGGGGGGGGGCFEFGGGGGGGGGGGGGGDF7FCFEGGGGGGGGGGGGFFFF@FGGGGGGGGGGGGGFGGG,FCDDG+=CFEF,=D?,AFFEGC+>?,CE1=+CGCE@FFCF?FD7EA@=9:7:=+;=AG7?@D7**;+;)(;C:<<(6)3)()6::2*6)(?EC(.(07))9>)-43*<94-:6,*.7C4)438<9@4)<*(4(7:?FB?:?5(*(3(-6+).4
@M04650:207:000000000-C238N:1:1101:24040:6341 2:N:0:19
GGACTACTGGGGTATCTAATCCTGTTTGCTACCCATGCTTTCGAGCCTCAGCGTCAGTTAATGTCCAGCAGGCCGCCTTCGCCACTGGTGTTCCTCCCGATATCTACGCATTCCACCGCTACACCGGGAATTCCGCCTGCCTCTCCATCACTCAAGAACAGCAGTTTTGAATGCACGCTATGGGTTGAGCCCATAGATTTCCCACCCAACTTGCCGTCCCTCCTGCGCTCCCTTTACACCCAGTCATTCCGGACAACGCTTGCCACCTACTTTTTACCGCGGCTGCTGGCACGTAGTTCGC
+
CCCCCCF,CCFGGDGGGGGDFGGGGGGGGGDFGGGFGGGGGGGFGGGGGGAFGGGGGGGF<FGGGGGD?E6DFGDEFGGFGGGGGGG?FGGGGFGGGGD:FGGGGGGGGGGGGGGGGGGCEEGFGEGGG+EEFGFG>EDFFDFFGGGFGC9+=8@?D,DFDFFGDFCFG+EEGGGGGG@6CGGCFF5DC77C74,<=7;;9+DA6DGF>GGG=F*/89ED**63.8:D9CBDDGF9A<@FE=7;*29?GA49()124101-4<0*<<232)46FFFEC201024(-40457F?FFF,A)-4
@M04650:207:000000000-C238N:1:1101:17562:6342 2:N:0:19
GGACTACTGGGGTTTCTAATCCTGTTTGCTCCCCACGCTTTCGAGCCTCAGTGTCAGTTACAGGCCAGAGAGCCGCTTTCGCCACCGGTGTTCCTCCATATATCTACGCATTTCACCGCTACACATGGAATTCCACTCTCCTCTCCTGCACTCAAGTCTACCAGTTTCCAATGCATACAATGGTTGAGCCACTGCCTTTTACACAAGACTTAATAAACCACCTGCGCTCGCTTTATGCCCAATAAATCCGGACAACGCTCGGGACCTACGTATTACCGCGGCTGTTGGCACGTAGGTTGCC
+
CCCCC@FGGGGGGGGGGGGGGGFGGGAEGCGGGGGGGGGGGGGGGGGGGGGGGGGGGCFEFC@@CCFGFC@EGGGG7@FFGGGGGGGGGGGGGCFGGGGGGGFGGGGGGGGGFEGGGGGDGGGGGGGFGGGG=FGEGCEGGGGFGGGGGGDFFGGD;ECD@FFGD9ECEGF3=FGGGG?=ADE@F+,,9>7C62E67DFG+8DF503;CCFCACFCAE8929>;<*/95<@(8?8*+0,FC253:C?5C)5(65C=<9((,396<814247?A6-6+1--(2(,().((+,2(.4(-+.(-
@M04650:207:000000000-C238N:1:1101:25732:6347 2:N:0:19
GGACTACTGGGGTATCTAATCCTGTTTGCTCCCCACGCTTTCGAGCCTCAGTGTCAGTTACAGGCCAGAGAGCCGCTTTCGCCTCCGGTGTTCCTCCATATATCTACGCATTTCACCGCTACACATGGAATTCCACTCTCCTCTCCTGCACTCAAGTCTACCAGTTTCCAATGCATACAATGGTTGAGCCACTGCCTTTTACACCAGACTTAATAAACCACCTGCGCTCGCTTTACGCCCAATAAATCCGGACAACGCTCGGGACCTACGTATTACCGCGGCTGCTGGCCCGTAGTTAGGC
+
CCCCCGGGGGGGGEGGGGGGGGGGGGFGGGGGGGGGGGGGGGGGGGGGGFGEEGGGGGGFGEFGFEFGCFGGGGGGGGGGGGGGDGGGGGGGGGCFGGGGGGGGGGGGGGGGGGGGGGGGGGGGGGGEDFGGGGGFA8EGGGGFFGGGGGGFFGGFFGGGGCFCGGDDFGFFFGGGGGGGEC8DFGFGGG8FF?,@FGFGGFDAAF5ACDGG5FFGFCCFDGDE@BF@DDBDFGFCDDCFE?@4FGFE<5A66=8;<:;@9(96DE:?FFFFF@>FGD(4(,-71>D?B*(:62<1<06(5
@M04650:207:000000000-C238N:1:1101:24654:6529 2:N:0:19
GGACTACCGGGGTTTCTAATCCTGTTTGCTCCCCACGCTTTCGAGCCTCAGTGTCAGTTACAGGCCAGAGAGCCGCTTTCGCCTCCGGTGTTCCTCCATATATCTACGCATTTCACCGCTACACATGGAATTCCACTCTCCTCTCCTGCACTCAAGTCTCCCAGTTTCCAATGCACACAATGGTTGAGCCACTGCCTTTTACATCAGACTTAAGAAACCACCTGCGCTCGCTTTACGCCCAATAAATCCGGACAACGCTTGGGACCTACGTATTACCTCAGCCGCTGGCCCGTAGGTAGCC
+
CCCCCGGGGGGGGGGGGGGGGGGGGGGGGGGGGGGGGGGGGGGFGGCGGGGFGGGGCGFF@FGF@F<FDGGG7FGGFGGGGGG76EFFGDGGGA;?EFFGGGGGGG9FGGGGGGGFGGGGGGGGFFBBFFGGGGGGFGFFGDGF8DFD@FEFC,DGD=,@FGGGGFGGCFDFDGG8,+4+@::>FCCFFC:7?6,A>FGG7?DBF7FA:2=C>7C:A2DDDGB)5)55:)655E6>D(=F@(//CF95*0=09)C()4,4(-/,*1(,442).<2:<*)(()(-4(,46*,142((.+,).
@M04650:207:000000000-C238N:1:1101:5158:6544 2:N:0:19
GGACTACAAGGGTATCTAATCCTGTTTGCTCCCCACGCTTTCGAGCCTCAGCGTCAGTTACAGACCAGAGAGCCGCCTTCGCCACTGGTGTTCCTCCATATATCTACGCATTTCACCGCTACACATGGAATTCCACTCTCCTCTTCTGCACTCAAGTTTCCCAGTTTCCAATGACCCTCCCCGGTTGAGCCGGGGGCTTTCACATCAGACTTAAGAAACCGCCTGCGCTCGCTTTACGCCCAATAAATCCGGACAACGCTTGCCCCCTACGTATTACCGCGGCTGCTGGCACGGCGTTAGC
+
CCCCCGGGGGGGGFGGGGGGGGGGGGGGGGGGGGGGGGGGGGCFGGGGGGFFGGGGGGGGGFGFGGGGGFGGGGGGGGGGGGGGEGGGGGGGGGGGGDFGGGGGGCECFGGGGGGGGGDGGGCFEGGGGGGGGGFGGGGGGGGFGGGGGFGFGGGGD@DFGGGFFDGGGGFGGFAFGGGGGEGDGGG6,>D+@>EDDDFGGFGF6?CF;DDG:::++/=<0C>(4F>BFGF6?FFBF<EEC:-:DC6.>FF90)9<C9BF-2C4*/9;B631)+4:7C?B((4>BF?::5(3((((-?3(.
@M04650:207:000000000-C238N:1:1101:7854:6568 2:N:0:19
GGACTACTCGGGTATCTAATCCTGTTTGCTCCCCACGCTTTCGTGCATGAGCGTCAGTCACGTCCCAGGGGGCTGCCTTCGCCATCGGTATTCCTCCACATCTCTACGCATTTCACTGCTACACGTGGAATTCTACCCCCCTCTGACGCACTCTAGCCTTGCAGTCACAAGCGCAATTCCCAGGTTGAGCCCGGGGATTTCACGCCTGTCTTACAAAACCGCCTGCGCACGCTTTACGCCCAGTAATTCCGATTAACGCTCGCACCCTACGTATTACCGCGGCTGCTGGCACGTAGTTTGC
+
CCCCCGGGGGGGGGGGGGGGGGGGGGGGGGGGGGGGGGGGGGGGGGGGGGGGGGGGGGGGGGGGGGGGGGGGGGGGGGGGGGGGGGGGGGGGGGGGGGGGGGGGGGGGGGGEGGGGGGGGGGGGGGGGEGCEGGGGFDFGGGGFGGGGGGGFGGGGGGGGGGGGGGGGGGGGGGGGGGGGGGGGGGGGGGGGGGEC<CFFGFFFFFGFAFFGCGGFF?GGFGB?DF0:;G>F<GFFF?>?EB?>GGFFGFF04>D>DF9:?>D03E?F7?B,4:?AE:89;F6(2??>>E(38:7(-<)))
@M04650:207:000000000-C238N:1:1101:25942:6633 2:N:0:19
GGACTACAGGGGTTTCTAATCCCGTTCGCTACCCTAGCTTTCGCACATGAGCGTCAGTCTTGTGCCAGGAAGCCGCCTTCGCCACTGGTGTTCTTCCCGATATCTACGCATTTCACCGCTACACCGGGAGTTCCACTTCCCTCTCACATACTCTAGGCTTACAGTATCAGATGACAAACAGATGGTAAGCACCTGCCTTTTACATCTGACTTATAAACCCGCCTGCGTGCGCTTTACGCCCAATAAATCCGGATAACGCTCGGGACATACGTATTACCGCGGCTGCTGGCACGTATTTAGC
+
CCCCCGGGGGGGGGGGGGGGGGGGGGGGGGGGGGGGGGGGGGGGGGGGGGGGGGGGGGGGGFGGGGGGGGGGGGGGGGGGGGGGGGGGGGGGGGGGGGGGGGGGGGGGGGGGGGGGGGGGGGGGGGGGGGGGGGGGGGGGGGGFGGGGGFGFGFDGGGGGGGGGGGFGGGGGFGGGFGGGGGGDFFGGGFFGGGGCGGFFGCFFFFGFFGFGCCCFFEG4@C>@FFFFFGFFBEFFF?EFE<@DGF)<F@E>?EGFG?FFFFGF)?1568?<?C>BFFFFFFBFBFFF?G?G:BBFFG2<4
@M04650:207:000000000-C238N:1:1101:6075:6647 2:N:0:19
GGACTACCCGGGTATCTAATCCTGTTTGCTCCCCACACTTTCGAGCCTCAGCGTCAGTTACTGTCCAGCAGGCCGCCTTCGCCACTGGTGTTCCTCCCGATATCTACGCATTCTACCGATACACAGGGAATTCCGCCTGCCCCTCCATCACTCAAGAACGCCAGTTTTGAACGCCCGCTATTGGTGGAGCGCATAGATTTCACGTCCAACTAGTCATCCCTCCAGCACTCCCATTACACCCAGTAATTCCGGACAATGCTTCCCACCGTCGTTTTCCCGCGGCGGCAGGCCCATTCGTGCC
+
C9@<8<FFGGGGGGGGGGE,@CFGFFF@D,CEFEGGCEFDGGG<EFF8FFFEF6CFE6C,,6@CC<FC8CEFD,@FGGG:ACGEGGGCCFFGGEFFEFC7=FC;DGGFEFCFF,@<EC+=8CEDFDF7=FAFFA>EEGFDB++0+8,==D9=DE8=98B+3>;7@FGC8+3@C@CGE57*=,6,7*61,6*:*==?C829:82/)**8468*/+1:CE>D)8<3()(048,=(1/);)58C1(.7062*/)41))(0)().)28*22((((-,824:F0(31((--(((*(/(.))-3,(-
@M04650:207:000000000-C238N:1:1101:25036:6699 2:N:0:19
GGACTACTGGGGTTTCTAATCCTGTTTGCTCCCCACGCTTTCGAGCCTCAGTGTCAGTTACAGGCCAGAGAGCCGCTTTCGCCTCCGGTGTTCCTCCATATATCTACGCATTTCACCGCTACACATGGAATTCCACTCTCCTCTCCTGCACTCAAGTCTACCAGTTTCCAATGCATACAATGGTTGAGCCACTGCCTTTTACACCAGACTTAATAAACCACCTGCGCTCGCTTTACGCCCAATAAATCCGGACAACGCTCGGGACCTACGTATTACCGCGGCTGCTGGCACGTAGTTAGCC
+
CCCCCGGGGGGGGGGGGGGGGGGGGGGGGFGGGGGGGGGGGGGGGGGGGGGGGGGGGGGGGGGGGGGGGGGGGGGGGGGGGGGGDCEGGGGGGGGGGGGGGFGGGGGGGGGGGGGGGGGGGGGGGGGGGEFGGGGGGFGFGGGFGGGGGGGFGGGFDGGGGGGGGGGGGGFGGGGGCFGGGGGGGGFGGFGGGGGGGGGGGFGFFFGFDGC7:FCGFFDGDGBFFBA@AG=@D5:CA@BCF?@@FGCCGAA?FFGFD(:(-4>09A:<B?BFACAFFD;>239>?B?32:8A:0:(6+6<3
@M04650:207:000000000-C238N:1:1101:21736:6754 2:N:0:19
GGACTACACGGGTTTCTAATCCCGTTCGCTACCCTAGCTTTCGCACATGAGCGTCAGTCTTGTGCCAGGAAGCCGCCTTCGCCACTGGTGTTCTTCCCGATATCTACGCATTTCACCGCTACACCGGGAGTTCCACTTCCCTCTCACATACTCTAGGCTTACAGTATCAGATGACAAACAGATGGTAAGCACCTGCCTTTTACATCTGACTTATAAACCCGCCTGCGTGCGCTTTACGCCCAGTAATTCCGGACAACGCTTGCCCCCTACGTATTACCGCGGCTTCTGGCACGTAGTTTGC
+
CCCCCGGGGGGGGGGGGGGGGGGGGGGGGGGGGGGGGGGGGGGGGGGGGGGGGGGGGGGGGCFDGGGGGGGGGGGGEGGFGGGGGGGGGGGGGGGGGGGGFFGGGGGGGGGGGGGGGGGDGGFGGGGGGGGGGGGGGGGFGGGFGFGGGGGFGGGGGDFGFGFGGGGGGFFGGFGAFFGGGGFFGGGGCF,7>E,ACGG7;FGF6@88ADGGFGGGFFC<@DBFDF=D<GF62E:CFFGGE@DFDGFFGFFFFEGFG61:BFGF4C>96:?F?GB9FG<BBBF>(4<4AGFG6:?B<C<<2
@M04650:207:000000000-C238N:1:1101:13352:6756 2:N:0:19
GGACTACTCGGGTATCTAATCCTGTTCGCTACCCACGCTTTCGAGCCTCAGTGTCAGTTACAGACCAGAGAGCCGCTTTCGCCACCGGTGTTCCTCCATATATCTACGCATTTCACCGCTACACATGGAATTCCACTCTCCCCTTCTGCACTCAAGTTCGACAGTTTCCAAAGCATACTATGGTTGAGCCCCAGCCTTTAACTTCAGACTTATCAAACCACCTGCGCTCCCTTTACCCCCAATAAATCCGGACAACGCTCGGGACCTCCGTATTACCGCGGCTGCTGGCACCGTGTTAGCC
+
CCCCCGGDFEGGGGGGGGGGGGGGGGGGGGGGGGGGGGGGGGGGGGGGGCGEFGGGGGGGGGGGGGGGGGGGGGGG+FFG>GGGEGGGEEGGGGGGGGGGGGGGGGGGGGGGGGGGGGGGGGGGGGGGGGGGGGGGFECFG?EFFGGFGGG?8DFGDC;+,@@EFGGGGGG@DF8==DE8=FGGG:6DGG+1+1@97DF,?C;@>DGFEGFC68:++.:*-CB2</>)8)((84+**0=CB?33DG35FFD?();;<36:66),>C?)(2(44C))3*1196((37??:*)*-(,(40)-5
@M04650:207:000000000-C238N:1:1101:20571:6773 2:N:0:19
GGACTACAAGGGTTTCTAATCCTGTTTGATCCCCACGCTTTCGCATCTCAGCGTCAGTACTGCACCAGGTAGTCGCCTTCGCCACTGATGTTCCTCCAGATCTCTACGGATTTCACCCCTACACCTGGAATTCCACTACCCTCTCACAGACTCAAGTCTAACAGTATCAAAAGCAGTTCCACGGGTGAGCCGTGGGCTTTCACTTCTGACTTATCAAACAGCCTACATGCGCTTTACGCCCAGTGATTCCGATTAACGCTTGCACCCTCCGTATTCCCGCGTCTGCTGGCACGGAGTTAGC
+
CCCCCGGGGGGGGGGGGGGGGGGGGGGGGGGGGGGGGGGGGGGGGGGGGGGGGGGGGGGGFFGFGGGGGGGGGGGGGGGGGGGDEGCFGFGGGGGGGGGGGGGGGFGFEFFGGGGGGGGGGGGGGGGGGGGGGGGGGCGGGGGFGGGGGGGFGGGGGGFCGGGGGGGGGGGF?DFDFGGFDGEEGGGF8DFGG7EGGGFGFCGF>C;AEGGGFGGDFEGC=CDBEFFCAD7=@EF4=@GG:2>=D>57CFF0<E*.73>?F0D@FF13=@>(3E7)<F<;F6(::2:,:E191((48;)).
@M04650:207:000000000-C238N:1:1101:7369:6815 2:N:0:19
GGACTACCAGGGTATCTAATCCCGTTCGCTACCCTAGCTTTCGCACATGAGCGTCAGTCTTGTGCCAGGAAGCCGCCTTCGCCACTGGTGTTCTTCCCGATATCTACGCATTTCACCGCTACACATGGAATTCCACTCTCCTCTCCTGCACTCAAGTCTACCAGTTTCCAATGCATACAATGGTTGAGCCACTGCCTTTTACACCAGACTTAATAAACCACCTGCGCTCGCTTTACGCCCAATAAATCCGGACAACGCTCGGGACCTACGTATTACCCCGGCTGCTGGCCCGGAGTTTGCC
+
CCCCCGGGGGGGGGGGGGGGGGGGGGGGGGGGGGGGGGGGGGGGGGGFFGGGGGGDEFFCDGGGGFGGDCFFGGGGGGGGGGGGGGGGGGGGFFGGEFC7FFEGGGGGGGCGGGGGGGGGGGGG9FFGGFGGGGGGGGFGGGGFGGGGCFFFGFFGBACGC?=EFGGCEFFGGGFF8FFG83DEFE>@CF8C97:FG?FFGFCC>5C6CFGGEF7EA;FGBGF24?>4>C@==CF=E@>FG?@8CC)7C)5<6;<;C>2?BF56DEB721())<4<C*4426(-33?B:5::((4(4744>
@M04650:207:000000000-C238N:1:1101:3766:6815 2:N:0:19
GGACTACCCGGGTTTCTAATCCTGTTTGCTCCCCACACTTTCGAGCCTCAGCGTCAGTTACTGTCCAGCAGGCCGCCTTCGCCACTGGTGTTCCTCCCGATATCTACGCATTCCACCGCTACACCGGGAATTCCGCCTGCCTCTCCAGCACTCAAGAACTCCAGTTTATAACGCACGCTATGGGTTGAGCCCATAGCTTTCACGTCCAACTTGCCATCCCGCCTTCGCTCCCGTTACACCCATTACTTCCGGACAACACTTGCAACCTACGTTTTACCCCGGCTGCTGGCCCGGAGTTACC
+
CB9CCGGGGGGDGGGGGGFGFGFGGGFGGGGGGGFG,FGGGGG,CFGG8C,EFGG,FE<<,CF,FDEFFC@,@FFGGGGGGGGGGGFFGGGGGGGGGGGDEGGFGGGGGGGGGGGGGFEGBEGGGGGCFGGGGG,+6@+ADFGF8FA,>@GDFEFGD,,,3@FF<AE,,,@57CEDE5*312?EGGEFGGGG=1,0*=FGFFGFFGG)8*8?C+;:A(*2(79;(;=3(*6;(=A(<)<FD6(4:05<GFF4(.5:G(,)).:)*2(,,.4<(:69FF(-4499(,5:4/2C9(4((*6)6
@M04650:207:000000000-C238N:1:1101:22798:6817 2:N:0:19
GGACTACTCGGGTTTCTAATCCTGTTTGCTCCCCACGCTTTCGCACCTGAGCGTCAGTCTTCGTCCAGGGGGCCGCCTTCGCCACCGGTATTCCTCCAGATCTCTACGCATTTCACCGCTACACCTGGAATTCTACCCCCCTCTACGAGACTCTAGCCTGCCAGTTTCAAATGCAGTTCCCAGGTTAAGCCCGGGGATTTCACATCTGACTTAACAGACCGCCTGCGTGCGCTTTACGCCCAGTAATTCCGATTAACGCTTGCACCCTCCGTATTACCGCGGCTGCTGGCACGGAGTTAGC
+
CCCCCGGGGGGGGGGGGGGGGGGGGGGGGGGGGGGGGGGGGGGGGGGGFFFGGGGGGGGGGGGGGGGGGGGGGGGGGGGGGGGGGGGGGGGGGGGGGGGGGGGGGGGGGGGGGGGGGDGGGGGGGGGGFGGGGGGGGGDGDGGFDGGDEGGFGGGGGGGGGGGGGGGGGGGGCGGGCGGGGFGGFFFGGGGGGGGGDGGGGFGFFGGFEGDDFFGGF@GF(76@@FBE?C6>;C>AFFGGGBFFGFFFGFF?B)><FB>:035<FGF<6<66<=?9CG:909>BBF??FGBGF02;6FFA<
@M04650:207:000000000-C238N:1:1101:21672:6831 2:N:0:19
GGACTACAAGGGTTTCTAATCCTGTTTGCTCCCCACGCTTTCGAGCCTCAGCGTCAGTTACAGACCAGAGAGCCGCCTTCGCCACTGGTGTTCCTCCATATATCTACGCATTTCACCGCTACACATGGAATTCCACTCTCCTCTTCTGCACTCAAGTCTCCCAGTTTCCAATGACCCTCCCCGGTTGAGCCGGGGGCTTTCACATCAGACTTAAGAAACCGCCTGCGCTCGCTTTACGCCCAATAAATCCGGACAACGCTTGCCACCTACGTATTACCGCGGCTGCTGGCACGTAGTTATC
+
CCCCCGGGGGGGGGGGGGGGGGGGGGGGGGGGGGGGGGGGGGGGGGGGGFGGGGGGGGGGGGGGGGGGGGGGGGGGGGGGGGGGGGGGGGGGGGGGGGGGGGGGGGFGGGGGGGGGGGGGGGGGGGGGFFGGGGGGGGGGGGGFGGGGGGGFGGGGGGGGGGGGGGGGGGGGGCEGGGGGGGGGGGCGFFGGGGGGGDGGGFGFFGGF3?FGFGGGFDGGFGFFFFFB;C9F?FF>??GGEB019CFAGF3>:@GFGFFF?FGBCG??7>:BFGFFGG?B719>>BFBBE?G((4(-@)).
@M04650:207:000000000-C238N:1:1101:10598:6832 2:N:0:19
GGACTACACGGGTATCTAATCCTGTTCGCTCCCCTAGCTTTCGCGCCTCAGCGTCAGATGCAGTCCAGAAAGCCGCCTTCGCCACTGGTGTTCCTCCCGATCTCTACGCATTTCACCGCTACACCGGGAATTCCGCTTTCCTCTCCCACACTCAAGCCTATCAGTTTCCAAAGCAATTCCCACCTTGAAAGCGGGACTTCCACTCCAGACTTAACAGGCCGCCTACGCGCCCTTTACGCCCAATCATTCCGGACAACGCTTGCCCCCTACGTATTACCGCGGCTGCTGGCACGTAGTTAGC
+
@CBCCGGGGGGGGGGGGGGGGGGGGGGGGGGGGGGGGGGGGGGGGGGGGGGGGGGGGGGGGGGGGGGGGGGGGGGGGGGGGGGGGGGGGDGGGGGGGGGGGGGGGGGGGGGGGGGGGGGGGGGGGGGGGGGGGGGGGGGGGGGFGGGGGGGFGGGGGGGGGGGGGGGGGGGGGGGFFGGGGGGGGGFGFFFFGGGGGGGGGFGFFGGFFGGG=FGGF0EG0D9;2F?>BGFF9FF9FFGGG:6?GDA<>FF9(<D:D>>B44DFGGF>?FF?)<:BGG(4709B6??8?GBG022:(CA)6
@M04650:207:000000000-C238N:1:1101:17951:6861 2:N:0:19
GGACTACTCGGGTTTCTAATCCCGTTCGCTACCCTAGCTTTCGCACATGAGCGTCAGTCTTGTGCCAGGAAGCCGCCTTCGCCACTGGTGTTCTTCCCGATATCTACGCATTTCACCGCTACACCGGGAGTTCCACTTCCCTCTCACATACTCTAGGCTTACAGTATCAGATGACAAACAGATGGTAAGCACCTGCCTTTTACATCTGACTTATAAACCCGCCTGCGTGCGCTTTACGCCCAGTAATTCCGGACAACGCTTGCCCCCTACGTATTACCGCGGCTGCTGGCCCGTAGTTTTC
+
CCCCCGGGGGGGGGGGGFGGGGGEGGGGGGEGGGGGGGGGGGGGGGCFAEEFGGGGGGGGGGGGGGGGGGGGGGGGGGGGGGGGGGGGGGGGGGGGGGGGGGCFGFGGGGGGGGGGGGGGGGGGGGGG::FGGGGGGGGGGGGFGFFGGFFFGGDDBFGGGGGGGADFGGGGGCFGFFGFFGGGCCFGCFBF>CFGGGGGDFFFFGFFEFFGFGGGCFGGBD>?BA2?;C9>>GFCFFGGG<DEGF?CGFABBEDBG(28<:F49CB>2?(,5E?AG>?BF(29B0)4(:(1(--,1C<)5
@M04650:207:000000000-C238N:1:1101:7571:6866 2:N:0:19
GGACTACCGGGGTTTCTAATCCTGTTTGATCCCCACGCTTTCGTGCTTGAGCGTCAGTAACAGTTTAGTAAGCTGCCTACGCAATCGGAGTTCCTCGTTATATCTAAGCATGTCACCGCTACACAACGAATTCCGCCTACTTCATCTGTACTCAAGACCCCCAGTTTCAACGGCAGTGCCCAGGTTGAGCCTGGAAATTTCACCGCTGACTTAAAAGCCCGCCTGCGCACCCTTTAAACCCAATAAATCCGGATAACGCTCGCATCCTCCGTATTACCGCGGCTGCTGGCACGGAGTTAGC
+
CCCCCGGGGGGGGGGGGGFGGGGGGGGGGGGGGGGGGGGGGGGGGGGGCFGGGGGGGGFGGGGGGGGGGGGGGGGGGGGEGGFGGGGGGGGGDGGGGFFGGGFGGGGGFFGGGGGGGGGGEGGGFDCEGGGGGGGGGGDGFGGF8DFF<EDDDF,==F8>=>EGGGGGG9>8CGCEF?,3;FFGGCFF<CDFGGF?*+7>+@FBEGGE>GGGEFG>FBGF@GFF@49>BGB???4>+9?7*30@GD<)::DB07CAF<F1?FGF3C??<<><:=:)<C:90(491:7??C0<:>>B?G>9:
@M04650:207:000000000-C238N:1:1101:23079:6903 2:N:0:19
GGACTACCAGGGTTTCTAATCCTGTTTGCTCCCCACGCTTTCGCACCTGAGCGTCAGTCTTTGTCCAGGGGGCCGCCTTCGCCACCGGTATTCCTCCACATCTCTACGCATTTCACCGCTACACATGGAATTCTACCCCCCTCTACAAGACTCTAGCTGACCAGTATCAGATGCAATTCCCGGGTTAAGCCCGGGGATTTCACATCTGACTCAATCAACCGCCTGCGTGCGCTTTACGCCCAATAAATCCGGACAACGCTCGGGACCTACGTATTACCGCGGCTGCTGGCACGTAGTTAGC
+
CCCCCGGGGGGGGGGGGGGGGGGGGGGGGGGGGGGGGGGGGGGGGGGGFFGGGGGGGGGGGGGGGGGGGGGGGGGGGGGGDGGEGGEGGGGGGGGGGGGGGGGGGGGGGGGGGGGGGGGGGGGGEFGGGGGGGGGGAFFGGGGFFGG,EGGFGGGGGGCFGGGDFCFGGCFGGGGGFGGGFEG7FGGGGGG>;5CD7DGGGFGFFGGF3CFG@6CGFFGG@GFD?FFF1779>E548:EEE<(:C7)-?FEBBFD?G>>BF950)C?3>:?8<FBBFF?>F>B>18?FFD?GFB<34:466
@M04650:207:000000000-C238N:1:1101:23795:6908 2:N:0:19
GGACTACCAGGGTATCTAATCCTGTTTGCTCCCCACGCTTTCGCACCTGAGCGTCAGTCTTCGTCCAGGGGGCCGCCTTCGCCACCGGTATTCCTCCAGATCTCTACGCATTTCACCGCTACACCTGGAATTCTACCCCCCTCTACGAGACTCAAGCTTGCCAGTTTCAAATGCAGTTCCCAGGTTGAGCCCGGGGATTTCACATCTGACTTAACAAACCGCCTGCGTGCGCTTTACGCCCAGTAATTCCGATTAACGCTTGCACCCTCCGTATTACCGCGGCTGCTGGCACGGCGTTAGC
+
CCCCCGGGGGGGGGGGGGGGGGGGGGGGGGGGGGGGFGGGGGGGGGGGGGGGGGGGEGGGGGGGGGGGGGGGGGGGGGGGGGGGGGGGGGGGGGGGGFGGGGGGGGGGGGGEGGGFGGGGGGGGGGGGGGGGGGGGGGGGGGGFGGGGEGGFEEDGGGGGGGGGGGGGGGGGGFFGGGGGGFGGGGGGGGGGGGDGDDFCGFGFFGFFFDGCCGGGFFGGBC61(A9B(5;((:3:BFGGGF?2CFFAGFF<:EDBC(,811C766:::19?FGBFGG?F>B>9>:?2(:0A19((-C??:
@M04650:207:000000000-C238N:1:1101:4256:6989 2:N:0:19
GGACTACTGGGGTATCTAATCCTGTTTGCTACCCACGCTTTCGCATCTGAGCGTCAGTCATCGTCCAGAAAGTCGCTTTCGCCACCGGTGTTCCTCCCAATATCTACGAATTCCACCTCTACACTGGGAATTCCACTTTCCTCTCCGAGACTCAAGCCAGGCAGTTTCAAATGCCCTTCCGGGGTTAAGCCCCGGGCTTTCACATCTGACATACCCAACCGCCTACATGCGCTGTACACCCAATGATTCCGAATAAAGCTTGGACCCTCCGTATTACCGCGGCTGCTGGCACGGAGTTGGC
+
CCCCCFGGGGGGGGC,CF@F<FGEFDGGFGFGGFGGGGG@FFGGE:FGGGGGGGGDEFFGEGGGGDGGGGGCEFFGDGGGGCFFE,CFFGFGG,DFGEGDFGG;DGGGG:?FFCGG<:=+9C=AFBEFFE,EFGEFFFFA,?,4A>@8>=CFFFGC9+,=D+@E=9EECFED9@,6,AEGGGGGC:F9<9@*;@>9/*>DGFGCCDCC?F=7*8*29B=D@D0;@=EF3C01:*0;AC@<<8?8CCA9C=@B(7/4*542-(*.*;:(--74(;7)<:<0900(1::7>C0242(,-:).,
@M04650:207:000000000-C238N:1:1101:15640:7026 2:N:0:19
GGACTACTCGGGTATCTAATCCTGTTTGATCCCCACGCTTTCGCATCTCAGCGTCAGTACTGCACCAGGTAGTCGCCTTCGCCACTGATGTTCCTCCAGATCTCTACGGATTTCACCCCTACACCTGGAATTCCACTACCCTCTCACAGACTCAAGCTCTACAGTATCAAAGGCAGTTCCACGGGTAAGCCGTGGGATTTCACCTCTGACTTATAAAGCGGCCTACATGCGCTTTACGCCCAGTAATTCCGATTAACGCTTGCACCCTCCGTATTACCGCGGCTGCTGGCACGGGGTTAGC
+
BCCCCGGGGGGGGGGGGGGGGGGGGGGGFFGGGGGGGGGGGGCFGC@FGGEGGGGCFGGGGGGGFGGGCFEGAFFGGGGGDGGGGGGGGGGGGGGGGGGCFGGGGGFGE7:GGGGGGGEGGGGGCFGGG@AFGFGGGGFGGGGFGEGG<?E:DFGGGFGFFGGFFGCGAFGG?BFCFGGGG9CECFG89DFEE6:9@DFGGFG56F**9FGC5E9DF*>C:4=@:FFF*;05:E>*=@GGGD06@CCCGFF?DB3CG0:;?<3778<:,89?<C?ACF27;90(((52>E:C?((((2,4<
@M04650:207:000000000-C238N:1:1101:22069:7028 2:N:0:19
GGACTACTGGGGTATCTAATCCTGTTTGCTCCCCACGCTTTCGAGCCTCAACGTCAGTTATCGTCCAGTGAGCCGCCTTCGCCACTGGTGTTCCTCCTAATATCTACGCATTTCACCGCTACACTAGGAATTCCACTCACCTCTCCGACACTCTAGCAAAACAGTTTCCAAAGCAGTCCCAGGGTTGAGCCCTGGGTTTTCACTCCAGACTTGCTTCGCCGTCTACGCTCCCTTTACACCCAGTAAATCCGGATAACGCTTGCCCCCTACGTATTACCGCGGCTGCTGGCACGTAGTTAGC
+
CCCCCGGGGGGGGGGGGGGGGGGFGGGGGGGGGGGGGGGGGGGGGGGGGFGGGGGGGGGGGGGGGGGGGGGGGGGGGGGGGGGGGGGGGGGGGGGGGGGGGGGGGGGGGGGGGGGGGGGGGGGGGGGGGGGGGGGGGGGGGGGFGGGCGGGFGGGGGGGGGGGGGGGGGGGGGGGGGGGGGGGGGGDEGFGGGGGGCGGGGFGFFGGFFGGFEGGFF=GG>DBD>FFFFGFFF?FFFEGGGF?;>FCEGFF6?>GEGDFFFBGFGG>60??7<G:<FC0>9>>FFF>:?5(<317??GB26
@M04650:207:000000000-C238N:1:1101:5731:7039 2:N:0:19
GGACTACCAGGGTATCTAATCCTGTTTGCTCCCCTAGCTTTCGCACCTCAGCGTCAGTTATGGCCCAGAAGACTGCCTTCGCCATCGGTGTTCTTCCCAATATCTGCGCATTTCACCGCTACACTGGGAATTCCATCTTCCTCTACCAAACTCGAGTCTGCCAGTTCGGAATCCGGCTGGGGGTTGAGCCCTCAGATTAGAGATTCCGCTTAAAAAACCGCCTACGCGCGCTTTACGCCCAATAAATCCGGATAACGCTTGCTCCCTACGTATTACCGCGGCTGCTGGCACGTAGTTGGCC
+
CCCCCGGGGGGGGGGGGGGGGGGDGGAFGGGGGGGGGGGGFGGGGGGGGGGFGCFEGGGGGGGGGGGGGFGGGGGGCGFGEGGGGGGGGGGGFGGGFGGFGGGGGGGGGCGGGFGGGEGGGGGGGFGFGGGCFBD<AFGGFFGFGGGCAEFBGDGGGGGGGFFGGGGGGEGC+7@EE68E6F6@<FGGFGGGGFF,+=,,=9C9CCGF=>DD=+=FAFGDBGFFFFFEBD614A?A>:5?8<:DDDABGF5:65CBG6000(:4FC:21::?DC).@<(4(43022478*42,46?D+4(,
@M04650:207:000000000-C238N:1:1101:27415:7050 2:N:0:19
GGACTACTAGGGTTTCTAATCCTGTTTGCTCCCCACGCTTTCGAGCCTCAGTGTCAGTTACAGGCCAGAGAGCCGCTTTCGCCACCGGTGTTCCTCCATATATCTACGCATTTCACCGCTACACATGGAATTCCACTCTCCTCTCCTGCACTCAAGTCTACCAGTTTCCAATGCATACAATGGTTGAGCCACTGCCTTTTACACCAGACTTAATAAACCACCTGCGCTCGCTTTACGCCCAATAAATCCGGACAACGCCCGGGACCTACGTATTACCCCGTCTGCTGGCCCGTAGTTACCC
+
CCCCCGGGGGGGGGGGGGGGGGFGGGGGGGGGGGGGGGGGGGGGGGGGGGGGGGGFGGGGGGGGGGGGGFGGGGGGDGGGGGGGGGGGGGGDEGGGGGFGGGGGGGGGGGGGGGGGAEGGGGGG:FFFGFGGGGGGGGGGGGGFGFDFGGFFGGGGFGGEGGGGGGFGGGGGGGGGGDDEAD,@F+D?FG8CFGGGGGGG+;,;A+6*02?=8FGGF@87CGFFBFA94;>2>FFE?@@FGB;;GGEFF>E7;>C(/(((.972CE()58?2<F4AC*(-(-,,45:7(*-*-((-.3)).
@M04650:207:000000000-C238N:1:1101:15436:7078 2:N:0:19
GGACTACTGGGGTATCTAATCCTGTTTGCTCCCCACACTTTCGAGCCTCAGCGTCAGTTAATGTCCAGCAGGCCGCCTTCGCCACTGGTGTTCCTCCCGATATCTACGCATTCCACCGCTACACCGGGAATTCCGCCTGCCTCTCCATCACTCAAGAACGCCAGTTTTGAACGCACGCTATGGGTTGAGCCCATAGATTTCACGTCCAACTTGGCATCCCGCCTGCGCTCCCTTTACACCCAGTAATTCCGGACAACGCTTGCCACCTACGTTTTACCTCGGCTGCTGGCACGTGGTTAGC
+
CCCCCGGGGGGGGGGGGGGGGGGGGGGGGGGGGGGGGGGGGGGGGGGGGGGGGGGGGGGGAEGGGGGGGGGGGGGGGGGGGGGGGGGFGGGGGGGGGGGGGGGGGGGGGGGGGGGGGGGGGGGGGGGGGGGGGGFGGGGGGGGFGGGGGGGFGGCFGGGGGGGGGGGGFGGGGGGGGGGDCGFGG>C6FGGGGGFFGGGGGFCFFGGEFGGGFGGDF@GGFGB02A>D@G>F@GFAF4CGE?FFFD<AGFFFFD<179B<<?F(*<?<3::11@BAGG<2(01104)2,A,A:<(,8@48<
@M04650:207:000000000-C238N:1:1101:21703:7087 2:N:0:19
GGACTACCAGGGTTTCTAATCCTGTTTGCTCCCCACGCTTTCGCGCTTTAGCGTCAGTATTTGTCCAGTGAGCTGGCTTCCCCATCGGCATTCCTACAAATATCTACGAATTTCACCTCTACACTTGTAGTTCCGCTCACCTCTCCAATACTCTAGTCTAACAGTTTCCAACGCAATACGGAGTTCAGCCCCGCAGTTTAACATCAGACTTTTTAAACCACCTAGACGCGCTTTAAGCCCAATAAATCCGGTTACCGCTCGGGGCATACGTATTACCTCCGCTGCTGGCCTGTAGTTAGCC
+
@9-6AAFGGFDGFGGGEEC<FFGGGGGGFGCFECFGG>FEFCEGGGB,A,6E@FFFGFFGCCEFFGGG@,@@FFFFDFFF@C<F<F,@CEDFEEFGGFG9EFBFGGF7:,=FFFAFAFFF,<4?;9FAF9?AEFGG+CCGF8E?DE,@FGGFD,,@EFG9EFFFFFGGC;EFDGDCEGCE=C>>D,3,,@E+4+39;>;,;AC6AFG>@*B+>C*2+15;>*54**85>)9@42+)/)+4*3@3CFE3<8)(.8*)*2(-(()3)*.3244)-34)2*)(-8<(3::507)*.)).6+)6>
@M04650:207:000000000-C238N:1:1101:4483:7146 2:N:0:19
GGACTACCGGGGTTTCTAATCCTGTTTGCTCCCCACGCTTTCGCGCTTTAGCGTCAGTATTTGTCCAGTGAGCTGGCTTCCCCATCGGCATTCCTACAAATATCTACGAATTTCACCTCTACACTTGTAGTTCCGCCCACCTCTCCAATACTCTAGTCTAACAGTTTCCAACGCAATACGGAGTTGAGCCCCGCAGTTTAACATCAGACTTTTTAAACCACCTAGACGCGCTTTACGCCCAATAAATCCGGATAACGCTCGGGGCATACGTATTACCCCGGCTGCGGGCACGTATTTGGCC
+
CCCCCGGGGGGGGGGGGGGGGGGGGGGGGGGGGGGGDGGGGGGGGGGGGGGGGGGGGGGCGGFGGGGGFGGGGGGGGGGGGGGGGGEGCGGGGGGGGGGGGFFEFFGGFGGGGGGGGFDFGGGEF9EFFDFGGFEGGGEGGGGFGGGGGGGFFFFGGGGDDGGGGGGGBFFGCFGG8CCCGC8BFGGCGGGGGGGGG:FFCF,B*;4AEFGG4?FG@BGGD45;7AEDFC9>?FAE:?G>:;34DGC29>D3:377C1(49>D0)*.)4:).6C:<:*49BBF90(,42/,5.(.(.0)))
@M04650:207:000000000-C238N:1:1101:23476:7154 2:N:0:19
GGACGACAAGGGTATCTAATCCTGTTGGCTCCCCACATTTGCGAGCCTCAGCGTCAGTTAATGTCCAGCAGGCCGCCTTCGCCACTGGTGTTCCTCCCGATATCTACGCATTCCACCGCTACACCGGGAATTCCGCCTGCCTCTCCATCACTCAAGAACGCCAGTTTTGAACGCACGCTATGGGTTGAGCCCATAGATTTCACGTCCAACTTGGCATCCCGCCTGCGCTCCCTTCACACCCAGTAATTCGGGACAACGCTTGCCACCTACGTTTTACCGCGGCTGCTGGACCTCAGTTAGC
+
A<-A,+@F+6EF6,,,C,;,C,,-;,6C,;,6D@FF7,,,,,@+@@+;A,;;@CB7C@CFFG,C,,C@CF<BE,FF7@FGGGCCFE<<CE8,B5@5E:FFCEEFFEF@CEC:@,5CBFEGE+CE=>CEDCAF;FFC6EDG8=30@,,9C9DDEDCEA<C66+@9:>AFGGGGGDC?E7*=9C8DF7:86,C*:?CF8:@,+=?F8FCEED*;C<<DAE8C7D318F(2(1313<)5=ACE*-33CC<):).-2)1(*-60((7(2<2322,.,;,)<:((470(3(84,*(0(.,(-+6<4
@M04650:207:000000000-C238N:1:1101:5261:7228 2:N:0:19
GGACTACCGGGTTTCTAATCCTGTTTGATCCCCACGCTTTCGTGCTTGAGCGTCAGTAACAGTTTAGTAAGCTGCCTACGCAATCGGAGTTCCTCGTTATATCTAAGCATGTCACCGCTACACAACGACTTCCGCCTACTTCATCTGTACTCACGACCCCCAGTTTCAACGGCATTGCCCAGTTTGAGCCTGGAAATTTCACCGCTGACTTAAAAGCCCGCCTGCGCACCCTTTAACCCCAATACATCCGGATACCGCGCGCATCCTCCGTATTACCTCGGCTGCTGGCACGTAGTTTGCC
+
CC<CCGFGCEGGGGGGGFGGG9DGFFGGGGGGGGGGGGGGGGAFGGG9FEGGEEG@FGGFF9EFGFCGDFDFFDGGGGGEEC@:EF@@FFFGGF;7=FGG9?FFG9E8EFGDBFFGD7CDGGD,ACCG+CBFECEFCCGGFGGFDFFDFGDBE,,+6@CBEG6=CEF;,=+BD@+4@FFCFG>;9,;5?CFG5CFFC+>F+=29>DC>-8:D4+=8ADCD2C?;1)359);D@78<+)2*<;(4*;<EC@)(4:*55((-417()28>BB147?).+0.-,(,347:(86854(4,6+-64
@M04650:207:000000000-C238N:1:1101:17909:7238 2:N:0:19
GGACTACTGGGGTTTCTAATCCTGTTTGCTACCCATACTTTCGAGCCTCAGCGTCAGTTGATGCCCAGTAGGCCGCCTTCGCCACTGGTGTTCCTCCCGATATCTACGCATTCCACCGCTACACCGGGAATTCCGCCTGCCTCTCCATCACTCAAGAACGCCAGTTTTGAACGCACGCTATGGGTTGAGCCCATAGATTTCACGTCCAACTTGGCATCCCGCCTGCGCTCCCTTTACACCCAGTAATTCCGGACAACGCTTGCCACCTACGTTTTACCGCGGCTGCTGGCACGTAGTTAGC
+
CCCCCGGGFGGGGGGGGGGGGGGGGGGGGGGGGGGGGGGGGGGFGGGGGGFGGGGGGGGGGGGGGGGGGGGGGGGGGGGGCGGEGGGFGGGGGGGGGGGGGGGGGGGGGGGGGGGGGCGGGGGGGGEGCFGGGGGGGEGGGGGFGGFGGGGFGG8FFGFGGFG>FGGGCEGGGE6EGGGGGGGFGDCFCGGGGFFFGGAFFFGFFGDFFGGFFDGFFEGGFGF;=F>FBGFFFGFEFFGGGFBF7CBFCF4(2>C0D91:4:GBCGF?BFB?(;149F:B(47>;:?)4C8F??0(-<))6
@M04650:207:000000000-C238N:1:1101:23162:7310 2:N:0:19
GGACTACCCGGGTTTCTAATCCTGTTTGCTCCCCACGCTTTCGAGCCTCAGCGTCAGTTACAGACCAGAGAGCCGCCTTCGCCACTGGTGTTCCTCCATATATCTACGCATTTCACCGCTACACATGGAATTCCACTCTCCTCTCCTGCACTCAAGTCTACCAGTTTCCAATGCATACAATGGTTGAGCCACTGCCTTTTACACCAGACTTAATAAACCACCTGCGCTCGCTTTACGCCCAATAAATCCGGACAACGCTCGGGACCTACGTATTACCGCGGCTGCTGGCACGTAGTTAGCC
+
CCCCCGGGGGGGGGGGGGFFGGGGGGGGGGGGGGGGGGGGGGGGGGGGG8FGGGGGGGGGGGGGGGGGGGGGGGGGGGGGGGGGGGGGGGGGGGGGGGGGGGGGGGGGGGGGGGGGGGGGGGGG,AFGGGGGGGGGGGFGGGGFGGGGGGGFGG8EFGE,DFEFFFGGGGGGGGGCGGGGFFGGGGFGGGGGF6,CGGGG>*3;CCGFDFFF@7+=FEGGFDB:2:>;2CBF=FF=8@EEG@F);DECDAFFFFGFGB:?>BGFGGB>BBFBF@))+*--146>FFFB?68:???62:)<:
@M04650:207:000000000-C238N:1:1101:10973:7314 2:N:0:19
GGACTACCGGGGTTTCTAATCCTGTTTGCTCCCCACGCTTTCGAGCCTCAGTGTCAGTTACAGGCCAGAGAGCCGCTTTCGCCACCGGTGTTCCTCCATATATCTACGCATTTCACCGCTACACATGGAATTCCACTCTCCTCTCCTGCACTCAAGTCTACCAGTTTCCAATGCATACAATGGTTGAGCCACTGCCTTTTACACCAGACTTAATAAACCACCTGCGCTCGCTTTACGCCCAATAAATCCGGACAACGCTCGGGACCTACGTATTACCGCGGCTGCTGGCCCGTAGTTACCC
+
CCCCCGGGGGGGGGGGGGGGGGGGGGGGGGGGGGGGGGGGGGGGGGGGGGGGGGGGGGGGGGGGGGGGGGGGGGGGDEGGGGGGGEGGGGGGGGGGGGGGGGGGGGGGGGGGGGGGGGGGGGGG=FFGGGGGGGGGGGGGFFGFGGGGGGGFGGEFFGAFGGGGFFFGGGGFFGGGGGGFGGGGGGGGGF7CGGGGGGGGC5BAFGGFDFDGEC:FF9CFDG>EBD2?@GFFFGFCB?EDG@FEFGFC>B5;@FC7/46(4239CGF)8?FF>EAA9/4(19((-7>435:5((3,5+).4
@M04650:207:000000000-C238N:1:1101:27847:7320 2:N:0:19
GGACTACTAGGGTTTCTAATCCTGTTTGCTCCCCACGCTTTCGCACCTGAGCGTCAGTCTTCGTCCAGTGGGCCGCCTTCGCCACCGGTATTCCTCCAGATCTCTACGCATTTCACCGCTACACCTGGAATTCTACCCTCCTCTACGAGACTCAAGCCCGACAGTTTCAAATGCAGTTCCCAGGTTGAGCCCGGGGATTTCACATCACACTTAACAGACCGCCTGCGTGCCCTTTACGCCCAATAAATCCGGACAACGCTGGCCCCCTACGTATTACCGCTGCTGCTGGCACGTAGTTAGC
+
CCCCCGGGGGGGGGGGGGGGGGGGGGGGGGGGGGGGCFFEGEF76CCF:F,FFG@FGG,<,CFFG:CF@C<B,@@CEGGGGGDFGFCGGCEGG9FGF=<FGDFGFGFFGEEGGGGCF+@DGEGFGCGFDCGGFC,FD>,ABFGF8>>8+=CFG,DFGF+++@@CF;DF;@;D;FFEGGG,2,6DFF,@EFFC**;7CDGGGFC+=*+*0;?CCG>7B;F37DB?(59)(9(6@GF>76CEC603CF)):?@;6)>:<6>(-(/(9:9(2<:82A?AFD(14;B:0<72(A:G??70:@<A9
@M04650:207:000000000-C238N:1:1101:17395:7327 2:N:0:19
GGACTACCCGGGTTTCTAATCCTGTTTGCTCCCCATACTTTCGAGCCTCAGCGTCAGTTGATGCCCAGTAGGCCGCCTTCGCCACTGGTGTTCCTCCCGATATCTACGCATTCCACCGCTACACCGGGAATTCCGCCTACCTCTACATCACTCAAGAACGCCAGTTTTGAACGCAGTCTATGGGTTGAGCCCATAGTTTTCACATTCAACTTGGCATTCCGCCTGCGCTCCCTTTACACCCAGTAATTCCGGACAACGCTTGCCACCTACGTTTTACCGCGGCTGCTGTCACGGAGTTAGC
+
CCCCCGGGGGGGGGGGGGGGGGGGGGGGGGGGGGGGGGGGGGGGGGGGGGGGGGGGGGGGGGGGFGGGGGGGGGGGGGGGGGGGGGGGGGGGGGGGGGGGGGGGGGGGGCFGGGFGGGGGGGGGGGGGDEGCFGGGGGGGGGGFGGGGGDFFGGGGCFGGGGGGGGFGGGFFFEGGGGGCCFGFFFEGFFGGGGGGGGGGGFFFFC78>CCFF;CFF=F@2C?DDFFF;GFFFGA4FFGCB;1=7C<)2=F;BFG<F90(2:F7CF?<:?8<BF6)32411-401,8?)06<:6>0?F246
@M04650:207:000000000-C238N:1:1101:6296:7327 2:N:0:19
GGACTACAGGGGTTTCTAATCCTATTTGCTCCCCACGCTTTCGTGCCTCAGCGTCAGTTACAGACCAGCAAGCCGCCTTCGCCACTGGTGTTCCTCCATATATCTACGCATTTTACCGCTACACATGGAATTCCACTTGCCTCTTCTGCACTCTAGTCTAACAGTTTCCAAAGCGGACAGTGGTTGAGCCACTGGCTTTTACTTCAGACTTATTAGACCGCCTACGCACCCTTTACGCCCAATCATTCCGGATAACGCTTGCCACCTACGTATTACCCCGGCTGCTGGCACGTAGTTAGCC
+
CCCCCGGDFGGGGGGGGGGGGGGFGGGGFGGGGGGGGGGGGGGGCEGGGGGGGGGGGFGGGGGGGGGGGGGGGGGGGGGGGGGGGGGGGGGGGGGGGFGFCEFGGFGGGGGDGGFFGGEDGGGGGGGGFGGGGGAEGGFGGGGFGFGGGFGFGGGGGGG9FGGGGGGGDAFDFGCE+@EGGFFGFGFFGGFFGGFFFGGGGFGFFCGFEG98EFFGFFG497@?=>@?=DFD2<+751EEC6@(;D?CF6>D7B7;87?6:1C9FC<(46()6<4<<*-2(4;0:??71*5580:?F+)68
@M04650:207:000000000-C238N:1:1101:27511:7377 2:N:0:19
GGACTACCCGGGTTTCTAATCCTGTTTGCTCCCCACGCTTTCGCGCTTTAGCGTCAGTATTTGTCCAGTGAGCTGGCTTCCCCATCGGCATTCCTACAAATATCTACGAATTTCACCTCTACACATGTAGTTCCGCCCACCTCTCCAATACTCTAGTCTAACAGTTTCCAACGCAATACGGAGTTGAGCCCCGCAGTTTAACATCAGACTTTTTAAACCACCTAGACGCGCTTTACGCCCAATAAATCCGGATAACGCTCGGGGCCTACGTATTACCGCGCCTGCTGGCCCGTATTTAGCC
+
CCCCCGGGGGGGGGGGGGGGGGGGFGGGGGGGGGGGGGGGGGGGGGGGGFGGGGGGGGGGGGGGGGGGFGGGGGGGGGGGGGGGGGFGGEGGGGGGGGGGGFGGGGGGGGGGGGGGGGGFFGFGGGGGGGGGGG>FGDGGGGFFGGGGGGGFGCGGFGGG8FGFDFCFGDGFGGGGGDFGGD6EE>CFGGGGEEEEGGGF+=9=FGFA:GGFCGF4FFGDFGDFFFE429@B(:@3)6C@@;@@GF3?FAE<0>:?D9<639DFD*4(.2:?F6A<0*--(-31(()((/4:67(44+644
@M04650:207:000000000-C238N:1:1101:13743:7380 2:N:0:19
GGACTACCGGGGTTTCTAATCCTGTTTGCTCCCCACGCTTTCGAGCCTCAGCGTCAGTTACAGTCCAGTAAGCCGCCTTCGCCACTGGTGTTCCTCCTAATATCTACGCATTTCACCGCTACACTAGGAATTCCGCTTACCTCTCCTGCACTCAAGTTACCCAGTTTCAGATGCACCCCCCAGGTTAAGCCCGGGTATTTCACATCTGACTTAAGCAACCGCCTACGCTCCCTTTACGCCCAGTAATTCCGGACAACGCTCGCCCCCTACGTATTACCGCGGCTGCTGGCACGTAGTTAGC
+
CCCCCGGGGGGGGGGGGGGGGGFGGGGGGGGGGGGGGGGGGGGGGGGGGGGGGGGGGFGGGGGGGGGGGGGGGGGGGGGGGGGGGGGGGGGGGCFGGG?FGGFGGGGGGGGGGGGGGGGGGGGGDFFGGFGGGGGGGGGGGGG?FF9,CEFFGDGGGGGGGGGGGDGGEFFCGGDFFDEGECEGGGGGGGGGGGGGDFGGF+9@BFGFFG7D:1CFA3CF@GFF@FFB@G>@@GACF6GGGDFFF7<2FF@6(7D0FB92:6D9/C;(46?:2C?2CF:>;1(7>???013?:8?(4C>)6
@M04650:207:000000000-C238N:1:1101:9800:7404 2:N:0:19
GGACTACCGGGGTTTCTAATCCTGTTTGCTCCCCTAGCTTTCGCACCTCAGCGTCAGTTATGGCCCAGAAGACTGCCTTCGCCATCGGTGTTCTTCCCAATATCTGCGCATTTCACCGCTACACTGGGAATTCCATCTTCCTCTACCAAACTCGAGTCTGCCAGTTCGGAATCCGGCTGGGGGTTGAGCCCGGGGATTTCACATCTGACTTAACAAACCGCCTGCGTGCGCTTTACGCCCAGTAATTCCGATTAACGCTTGCACCCTCCGTTTTACCGCGGCTCCTGCCCCCGAGTTAGCC
+
@CCCCFGGGEGGGGGGGGGGGGFGGFGGGGGGGGGGGGGGGGGGGGGGG?FAGGGGGGGGGGGFGGGGGGGFFGGGGGGGDGGGEFBFGGGGGGGGGFGGFFGGG9FCGGGGGGFGGGGGEFFGGGFGGGGFGGGGGGGGGGGFGGGF,6DBFEFEDGFGGC?8FFCCB@8FGGGE>9EE+>@EB188EFG5ECGDD4F?DA,=)=@=>G>C<FF*51=DBG@778,)4C>90:95>12C*,5)0::<FF31?E7<7(,,,-0.*2(43,4),;4<C5,-(-9((52(.14*-((--+.).
@M04650:207:000000000-C238N:1:1101:5631:7412 2:N:0:19
GGACTACCAGGGTTTCTAATCCCGTTCGCTACCCTAGCTTTCGCACATGAGCGTCAGTCTTGTGCCAGGAAGCCGCCTTCGCCACTGGTGTTCTTCCCGATATCTACGCATTTCACCGCTACACCTGGAATTCTACCCCCCTCTACGAGACTCTAGCCTGCCAGTTTCAAATGCAGTTCCCAGGTTAAGCCCGGGGATTTCACATCTGGCTTAACAGACCGCCTGCGTGCTCTTTACGCCCAGTAATTCCGATTAACGCCCACAACCTACGTATTACCGCAGCTGCGAGCACGTAGTTTGC
+
@CCCBDFCFCEEGDGGGGGGFFGGGGGGGEGE?FFGFGFEGCB@FGG==ED<B@FE7FG9@<@<EFE<CFGGGFFGDEGFFGGGDFDEGFGGG9EEFEEGG>EGDAF7FGGEEFFFGFG=CFGCFGGDEGGGGGGD,=D>CCEF,,=@++B+,73@3DDDECFEGGGGFFFCCFGFE7CFEFF77:EFFDE*:9C*;CG9CCFFC*11*0;C:C7C*0:D(/1(6F0)(*(7?7:<A<GC?884C*4<CF)317*5:16(-(/1*2-(,(4()+5:CC01(-28((((-1(2(.(((0)).
@M04650:207:000000000-C238N:1:1101:22507:7432 2:N:0:19
GGACTACCGGGGTATCTAATCCTGTTTGCTCCCCACGCTTTCGCACCTCAGCGTCAGTATTGTGCCAGATAGCCGCCTTCGCCACTGATGTTCCTCCAGATCTCTACGGATTTCACCCCTACACCTGGAATTCCACTACCCTCTCACAGACTCAAGTCTAACAGTATCAAAAGCAGTTCCACGGGTTAGCCGTGGGCTTTCACTTCTGACTTATCAACCAGCCTACATGCGCTTTACGCCCAGTTATTCCGATTAACGCTTGCACCCTCCGTATTACCGCGGCTGCTGGCACTTATTTAGC
+
CC<CCGGGGGGDGGGGGGGGGGGFGGGGGGGGGGGGGGDGGGGGGGGCGFGGGGGGGGGGGGGGGGGGGGFFGGDGGGDFGGGGGGGFGGFGGGGGGFGGGFGGGCFG:+B7FGGGGCGD+BEGGG,:44EFGGGGGGDFGGFFGFGDFEGFGGGGGGGGFFGGGGGGADFCFGGFGGGGGGGGGFE8CFFC9CEEF*FFFAGF67:C68DFFGCFF)DD>GF==F=:*;@?BCFE=;@CED0(++67C7)(4>3;@(4601C?GG:(,80(.A(5AC(704((-02:7E:F27)).0)).
@M04650:207:000000000-C238N:1:1101:28405:7473 2:N:0:19
GGACTACCCGGGTTTCTAATCCTGTTTGCTACCCACGCTTTCGCATCTGAGCGTCAGTCATCGTCCAGAAAGTCGCTTTCGCCACCGGTGTTCCTCCCAATATCTACGAATTCCACCTCTACACTGGGAATTCCACTTTCCTCTCCGAGACTCAAGCCAGGCAGTTTCAAATGCACTTCCGGGGTTAAGCCCCGGGCTTTCACATCTGACATACCCAACCGCCTACATGCGCTTTACACCCAATGATTCCGAATCACGCTTGGACCCCCCGTATTACCGCGGCTGCTGGCACGGAGTTAGC
+
<CCCCEGGGGGGGGGGGFGGGGGGGGGGGGGGGGGGGGEGGGGGGGGGGFFFGGDDGFGGGGGGGGGGGFGFGGEGGGGGGEGGGGDGGGGGGGGFGGGFGFGGGGGGGGGG9BFGGFFFDFGGGGGGFGGGGGGGG9DGFGGDFEEGCEGF8,,=FFGGGFGGGGGGGGGGFGFCFGGGGGGBFFGF99EFGGG>DG@FC9FFCGGFFF8CBFGF62EC@D>?7FEF?C>01E))17CFC1:1*:9<79)317*-*2::(4547=?:BF>8B:4:@C(-,6>;F?FF?C(924((-A4:-
@M04650:207:000000000-C238N:1:1101:12900:7488 2:N:0:19
GGACTACAAGGGTTTCTAATCCCGTTCGCTACCCTAGCTTTCGCACATGAGCGTCAGTCTTGTGCCAGGAAGCCGCCTTCGCCACTGGTGTTCTTCCCGATATCTACGCATTTCACCGCTACACCGGGCGTTCCACTTCCCTCTCACATACTCTAGGCTTACAGTATCAGATGACAAACAGATGGTAAGCACCTGCCTTTTACATCTGACTTATAAACCCGCCTGCGTGCGCTTTACGCCCAGTAATTCCGGACAACGCTTGCCCCCTACGTATTACCGCGGCTGCTGGCCCGTGTTTTGC
+
CCCCCGGGGGGGGGGGGGGGGFGGGGGGGGGGGGGGGGGGGGDGGGGGGGGGGGGGGGGGGGGGGGGGGFGGGGGGGGGGGGGGGGGGGGGGGGGGGGGGGGGGGGGGGGEFGGGGGGGGGGGGGGGD+=FFEGGGG9AFFGGFGGGGGGGFGGFFGGGGGGGFGGGGGGGFFGFEG6CFFCFGFGGG?CEGDG?FGGGGGFGFFFGFEGGFEGG@F@FG=GFDFF>E;D9;@GFEFFG@FD;ECDADG4@B())(999BF15.*;9>?::B?FFBCGBF>FB(,3?B(*(:37((.;1<2
@M04650:207:000000000-C238N:1:1101:8355:7504 2:N:0:19
GGACTACCGGGGTATCTAATCCCGTTCGCTACCCTAGCTTTCGCACATGAGCGTCAGTCTTGTGCCAGGAAGCCGCCTTCGCCACTGGTGTTCTTCCCGATATCTACGCATTCCACCGCTACACCAGGAATTCCGCCTGCCTCTCCATCACTCAAGAACGCCAGTTTTGAACGCACGCCATGGGTGGCGCCCATAGCTTTCACGTCCAACTAGGCCTCCCGCCGGCGCCCCCTTTCCACCCAGTAATTCCGGACAACGCTGGACACCTACGCTTTACCGCGGCTGCTGGCACGTCGGTAGC
+
CCCCCFFCFGGGGGFGAFGGFFFFGGGGDGGGGD9EECFGF9F,@@@F:EFFG:C7FF<9<F,CEF9F<FFGGFFGGEGGFC7?B8CFFG,=FFAF?,B,>FGGFC<AFF?F9<?FFGCDEC@EE+?C+B,,=<DGD6==D?FBFDF,<AFFGGDGDF8EEFE6,>,73>@@>FECC5**4F?@C**,/1B?E,,,*4CFF+2;0*:544C*7;<4)6C<(::(()()(149(*/-/-<F581:CF)6>9?>2B53>30(((*.2A?13>6(4C0)9*((41(((-4)(*434,,-(2(8:
@M04650:207:000000000-C238N:1:1101:19918:7559 2:N:0:19
GGACTACAAGGGTTTCTAATCCTGTTTGCTCCCCACGCTTTCGCACCTGAGCGTCAGTCTTCGTCCAGAGGGCCGCCTTCGCCACCGGTATTCCTCCAGATCTCTACGCATTTCACCGCTACACCTGGAATTCTACCCCCCTCTACGAGACTCTAGCCTGCCAGTTTCGAATGCAGTTCCCAGGTTGAGCCCGGGGATTTCACATCCGACTTGACAGACCGCCTGCGTTCGCTTTACGCCCAGTAATTCCGATTAACGCTTGCACCCTCCGTATTCCCTCGGCTCCTGGCACGGATTTAGC
+
CCCCCGG<FFGDGGGGGGGGGGGGGGFGGGGGGGFFGGGGGGGGCGGGFFGGGGGGGGGF,CFFGGGFFGGGGGGGGGGGGGGGGFGGG7FFFGGGGGGGGGGGGFGGDGGGGGFGGGGGDF=FE:FFFGGFGFDFFE=FEGGF,E6+8+@:FDGGGCE:FGG9FGGGG7DBDF7AFFGF?3DFGGFG,;EGCEC5)5FCFFF=BGG>DGC5E7<F6(;FBG>D0A0)(7(,2EFBF:CGE(.8>F>BGF6(4>D2C(2:6(9)2::,::><(A4)<D)19<:(,4:02:(0(--(-<:66
@M04650:207:000000000-C238N:1:1101:13422:7572 2:N:0:19
GGACTACAGGGGTATCTAATCCTGTTTGCTCCCCACGCTTTCGCACCTGAGCGTCAGTCTTTGTCCAGGGGGCCGCCTTCGCCACCGGTATTCCTCCAGATCTCTACGCATTTCACCGCTACACCTGGAATTCTACCCCCCTCTACGAGACTCTAGCCTGCCAGTTTCAAATGCAGTTCCCAGGTTAAGCCCGGGGATTTCACATCTGACTTAACAGACCGCCTGCGTGCGCTTTACGCCCAGTAATTCCGATTAACGCTTGCACCCTCCGTATTACCGCGGCTGCTGGCACGGAGTTAGC
+
CCCCCGGGGGGGGGGGGGGGGGGGGGGGGGGGGGGGGGGGGGGGGGGGGGGGGGGGGGGGFGGGGGGGGCGGGGGGGGGGGGGGGGGGGGGGGGGGGGGGGGFGGGGGGGGGGGGGGGGGGGGGGGGGFGGGGGGGGGGGGGGFGGGG:EGFGGGGGGGGGGGGFDGGGFGGFFFFGGGGGGDGGGF?FFFGGDEE<DGFFFGFFFGFEDGG<FDGF;5FBGFFFFFF?GFFFGFAFFEGG:6?FG<>FFFFBB3>FBF???D?GG?34?9<BC>FGG?>F>>;B?).5=7C<9((-846.
@M04650:207:000000000-C238N:1:1101:25041:7577 2:N:0:19
GGACTACAGGGGTATCTAATCCTGTTTGATCCCCACGCTTTCGCATCTCAGCGTCAGTACTGCACCAGGTAGTCGCCTTCGCCACTGATGTTCCTCCAGATCTCTACGGATTTCACCCCTACACCTGGAATTCCACTACCCTCTCACAGACTCAAGTCTAACAGTATCAAAAGCAGTTCCACGGGTGAGCCGTGGGCTTTCACTTCTGACTTATCAAACAGCCTACATGCGCTTTACGCCCAGTGATTCCGATTAACGCTTGCACCCTCCGTATTACCGCGGCTGCTGGCACGGAGTTAGC
+
CCCCCGGGGGGGGGGGGGGGGGGGGGGGFGGGGGGGGGGGGGGGGGGGGGGGGGGGGGGGGGGGGGGGGGGGGGGGGGGGGGGGGGGGGGGGGGGGGGGGGGGGFGGGGGGGGGGGFFGGGGFFGFGGGFGGGGGGC?FFGGGFGGGEFFCFGGGFFGGGFFFGGGFGGGFGGFGFDGGFDFGCC=EFGGGD91@ECFGGGFCFFGGFCG:CEFGGFFGGFDBBFFFF<FFFFEAEA=EFG(:EDFC3FF4<F:DCF@>FFFGEGGF@;F>F0*54CD(49419;:7)(:2<(7(4<E<46
@M04650:207:000000000-C238N:1:1101:5039:7582 2:N:0:19
GGACTACACGGGTATCTAATCCCGTTCGCTACCCTAGCTTTCGCACATGAGCGTCAGTCTTGTGCCAGGAAGCCGCCTTCGCCACTGGTGTTCTTCCCGATATCTACGCATTTCACCGCTACACCGGGAGTTCCACTTCCCTCTCACATACTCTAGGCTTACAGTATCAGATGACAAACAGATGGTAAGCACCTGCCTTTTACATCTGACTTATAAACCCGCCTGCGTGCGCTTTACGCCCAGTAATTCCGGACAACCCTTGCCCCCTCCGTATTCCCGCTGATTCTTGCCCGTCGTTAGC
+
-9@CC8FGGG7:FCGGGGGFGGGGFGGGGGGGGGGGGGGGGFGGGGGFFFEFCFEG7FFGG,C,FFAF,,EFFGGGEGGGGGG7FG,,EBFGFDDFFGF,@7CFGFFFEGGGGGGGG7ED7FFFC77+==CFFG9FFE8FFDFFGCFFF=,99EE89DDFCDF,ECFDF9@@D;EF:7?F6:>9>F,;,@9:CC,@CFGGFFG>9C:+*=DG=F+=9>A45<>?BA@E65:;BGF);0C*<205775?7C?1(73(7(4:?(>29@>>0((-(2:)0*(74(()-.6)4?(3(----;142
@M04650:207:000000000-C238N:1:1101:13009:7601 2:N:0:19
GGACTACTCGGGTTTCTAATCCTGTTTGCTCCCCACACTTTCGAGCCTCAGCGTCAGTTGATGCCCAGTAGGCCGCCTTCGCCACTGGTGTTCCTCCCGATATCTACGCATTCCACCGCTACACCGGGAATTCCGCCTACCTCTACATCACTCAAGAAAAATAGTTTTGAACGCACGCTATGGGTTGAGCCCATAGATTTCACGTCCACCTTACCTTTCCGCCTGCGCTCCCTTTACACCCAGTAATTCCGGACAACGCTTGCCACCTACGTTTTACCTCCGCTCCTGTCACGTAGTTAGC
+
CCCCCGGGGGGGGGGGGFGGGGGGGGGGGGGGGGGGGGGGGGFGGGGGGGFGGGGGGGGGCGGGGGGGGGGGGGGGGEGGCGGGGGGGGGGGGGGGGGGGGGGGGGGFGGGGGGFGGGGGGGGGGGGGFGGGGGGGGGGGFGGFGGGGGGGFGGGGFFF?DFFFGGGGGGGGGGEE>DGGGFE7FCCDECGCFG6E7CFFGFGFFGC>*;FGFGG:>=CFDG@FFF6>@DBD@CAEF<EFG?;3?:<<FF?9?BD<C(7?FFGFDG?<?:4:?GF<ED))((-4(-:?)3)<(4(32C<49
@M04650:207:000000000-C238N:1:1101:27883:7605 2:N:0:19
GGACTACCCGGGTATCTAATCCTGTTTGCTCCCCACGCTTTCGCACCTGAGCGTCAGTCTTCGTCCAGGGGGCCGCCTTCGCCACCGGTATTCCTCCAGATCTCTACGCATTTCACCGCTACACCTGGAATTCTACCCCCCTCTACGAGACTCTAGCCTGCCAGTTTCAAATGCAGTTCCCAGGTTAAGCCCGGGGATTTCACATCTGACTTAACAGACCGCCTGCGTGCGCTTTACGCCCAGTAATTCCGATTAACGCTTGCACCCTCCGTATTACCGCGGCTGCTGGCACGGAGTTAGC
+
CCCCCFGGGGGGGGGGGGGGGGGGGGGGGGGGGGGGGGGGGGGGGGGGGGGGGGGGGGGGGGGGGGGGGGGGGGGGGGGGGGGGGGGGGGGGGGCGGGGGGGGGGGGGGGGGGGGGGGGGGGGGGGGDFFGGGGGGGGGGGGGFGGGGGGGFGGGGFGFGGF7FFGGF9CFGGGGGGF?CC9D@FGF7CFGGGGGDGGGGGFG=@<FFFGGG3CFFA8FF9GFB6>9@(7290C>A?0CEG?<B7:)):8)(,5*6F<BB:?FFGG:43?9<?E0)3:29B9>90:)2(*(329031*)).
@M04650:207:000000000-C238N:1:1101:10689:7636 2:N:0:19
GACTACACGGGTTTCTAATCCTGTTTGCTCCCCACGCTTTCGAGCCTCAGTGTCAGTTACAGGCCAGAGAGCCGCTTTCGCCACCGGTGTTCCTCCATATATCTACGCATTTCACCGCTACACTGGGAATTCCCCTTTCCTCTCCTGCACTCAAGACTGACAGTTTCCATCGCTTGACGGGGTTGAGCCCCGAATTTAAACGACAGACTTATCAGCCCGCCTGCGCGCGCTTTACGCCCAATAATTCCGGACAACGCTTGCCCCCTACGTATTACCGCGGCTGCTGGCACGTATTTAGCCG
+
CCCCCGFFG@GGGGGGGGGGGGGGGGGGGGGGGGGGGGGGGGDFGGGGGGGGGFFGGGGG9EEGGGGGGGGGGGGF@FGGGGGGGGGFGGGGGFGGGGFGGGGGGFGEEFGGGFGGDGCGG,EFFGG,FFG;DFGFGGGGGGDFGFGGEFFF?D9EFGFGGGGGFGEGFFG7CAFGGFGGGC63@@EFGGG7CGGFCCFGGFGF4D6;@FGGFGDGF=EGF32((::B9G6:B+1,<BD8F?2<F>><CBEF>>C>G:18?(*->*3.-()-43<)*/33>>>FFF0<(<4*4)().+483
@M04650:207:000000000-C238N:1:1101:19577:7639 2:N:0:19
GGACTACTCGGGTATCTAATCCTGTTTGCTACCCACGCTTTCGCATCTGAGCGTCAGTCATCGTCCAGAAAGTCGCTTTCGCCACCGGTGTTCCTCCCAATATCTACGAATTCCACCTCTACACTGGGAATTCCACTTTCCTCTCCGAGACTCAAGCCAGGCAGTTTCAAATGCACTTCCGGGGTTAAGCCCCGGGCTTTCACATCTGACATACCCAACCGCCTACATGCGCTTTACACCCAATGATTCCGAATAACGCTTGGACCCCCCGTATTACCGCGGCTGCTGGCACGGAGTTAGC
+
CCCCCGGGGGGGGGGGGGGGGGGGGGGGGGGGGGGGGGGGGGGGGGGGGFGGGGGGGGGGGGGGGGGGGGGGGGGGGGGGGGGGGGGGGGGGGGGGGGGGGGGGGGGCGGGGGGGGGGGGGGGGGGGGGGGGGGGGGGGGGGGFGGGGFGGFGFGGGGFGGGGGGGGGGGGGFEFGGGGGDECGGGGGGGGFGGGGGGGGGFGFFGGFFGGGFGGGFFGG2DB<2F@F3D>DFGFFFFGGGDDDG7<AFF)4(8<4C12626C:*C06>FFFFG?BGFBFBFFF>??2(53F?>93:F<).
@M04650:207:000000000-C238N:1:1101:8872:7661 2:N:0:19
GGACTACAGGGGTTTCTAATCCCGTTCGCTACCCTAGCTTTCGCACATGAGCGTCAGTCTTGTGCCAGGAAGCCGCCTTCGCCACTGGTGTTCTTCCCGATATCTACGCATTTCACCGCTACACCGGGAGTTCCACTTCCCTCTCACATACTCTAGGCTTACAGTATCAGATGCCAAACAGATGGTAAGCACCTGCCTTTTACATCTGACTTATAAACCCGCCTGCGTGCGCTTTACGCCCAGTCATTCCGATTAACGCTTGCACCCTCCGTATTACCGCTGCGGCTGGCACGGAGTTAGC
+
9B@@C<,CF@,FB+@ECAFCGCFCEEFCGGEGFDF8,AEC<9@F,CGG9<F9CG,,B;CEFCF8E,696FE,:BB@+@?=,,,,8,C,EFG>?FAECABF>EGG,@5A+@BED,,EFCGDGGFF,@F>FEC8F,>CFGD<@DF58B98F=ECGEF,3DB8EFFFF9F7>E,@<,5,23:EC7,EFGFA9D,,@C6C**;<?92199DA48+=8CBC9*5*/5((-)-2,*(222=C=;8**3=4*:))3;@?<ED:7:00(3C<CG:::((-204<CG(-(4((-4;91:296909<82-.
@M04650:207:000000000-C238N:1:1101:17818:7688 2:N:0:19
GGACTACAAGGGTTTCTAATCCTGTTTGCTCCCCACGCTTTCGCACCTGAGCGTCAGTCTTCGTCCAGGGGGCCGCCTTCGCCACCGGTATTCCTCCAGATCTCTACGCATTTCACCGCTACACCTGGAATTCTACCCCCCTCTACGAGACTCAAGCTTGCCAGTTTCAAATGCAGTTCCCAGGTTGAGCCCGGGGATTTCACATCTGACTTAACAAACCGCCTGCGTGCGCTTTACGCCCAGTAATTCCGATTAACGCTTGCACCCTCCGTATTACCGCGGCTGCTGGCACGGAGTTATC
+
CCCCCGGGGGGGGGGGGGCEGGGGGGGGGGGGGGGGGGGGGGGGGGGGGGGGGGGGGGGGGGGFGGGGGGGGGGGGGGGGGGGGGGGGGGGGGGGGGGGGGGGGGGGGGGGGGGGGFGGGGGGGGGGFGGGGGGGGGGCFGGGFFFGG>EGFGGCFF?FFGGDCFGGGDGGGGGGGGGGGFFC7FGGGC@CFEGDGDGGGGFGF6;>FEDGGFGFG*4=D9C>FFFFE:DFF>GFBF?CCC<:>CF<:FFFFFFDA*813,8*5CFB0??6:6*:BGC:FB(339??FFGFGBF;(,;)).
@M04650:207:000000000-C238N:1:1101:8132:7800 2:N:0:19
GGACTACCAGGGTATCTAATCCTGTTTGCTCCCCACGCTTTCGAGCCTCAGTGTCAGTTACAGGCCAGAGAGCCGCTTTCGCCACCGGTGTTCCTCCATATATCTACGCATTTCACCGCTACACCTGGAATTCCACTCTCCTCTCCTGCACTCAAGTCTACCAGTTTCCAATGCCTACAATGGTTGAGCCACTGCCTTTTACACCAGACTTAATAAACCACCCGCGCTCGCTTTACGCCCAATAAATCCGGACAACGGTCGGGACCTACGTATTACCCGGGGTGCCTGACCCGAGTTTGCC
+
CCCCCGGEFFGGGCGGGGGGGGGGGGFGGGGGGGFGGGGGGGGGGGGGGGGEFDFFGCEFFCFFGGFGGGGGGGGG+BFGGGGGGGGGFGEGDAFFE,AEFFFGGGGG@FGEGGGGGGGGEEGF,9EEGDGGGGGGGGFGGGGDDFEF8FFFD,@==FFGFF8AFCAFCD,@=D,,@?F8D>=6=CD8@D,:,@,:?8FG78,;*;>5)*+=*+2=8>,;8D))/9>:9)>(6*+/.1CG*66);CE?C5;((0>()(-,(-),9C8)(,(46E4<@*((-((-(,).40(*(,4((0.64
@M04650:207:000000000-C238N:1:1101:9465:7803 2:N:0:19
GGACTACTCGGGTTTCTAATCCCGTTCGCTACTCTAGCTTTCGCACATGAGCGTCAGTCTTGTGCCAGGAAGCCGCCTTCGCCACTGGTGTTCTTCCCGATCTCTACGCATTTCACCGCTACACCGGGAGTTCCACTTCCCTCTCACATACTCTAGGCTTACAGTATCAGATGACAAACAGATGGTAAGCACCTGCCTTTTACATCTGACTTATAAACCCGCCTGCGTGCGCTTTACGCCCAGTAATTCCGGACAACGCTTGCCCCCTACGTATTACCGCGGCTGCTGGCACGTAGTTTGC
+
CCCCCGGFCFGGGGGGGGGGGGGGGGCFFG@F,EEEGGGGGGGGGG7E=CFGGGGGGGCF<FF,FFEFGFGGFGGGGGGGGGGGGGGGGGGGGGGGGDEEG+DFGGGGGFGGGGGGGGGGGGGG@=FGGGGGGGGGGC8FGGGFG9EGGEGFGGGGFCCFFGG8FEFGG9CFCFG:CDGCGGGGGGFGGGCGCGGG>GGG8BFFFGCFCFFF;=9DF=DD@G@=>FB?@G>FBGFEF<GGGFF@>C3<D6F26>D(969???FF*@>>BF?F7FFFGC<61,4;9?:7071FB:???FA<4
@M04650:207:000000000-C238N:1:1101:11443:7819 2:N:0:19
GGACTACTGGGGTTTCTAATCCTGTTTGATCCCCACGCTTTCGTGCTTGAGCGTCAGTTATAGTTTAGTAAGCTGCCTACGCAATCGGAGTTCCTCGTTATATCTATGCATGTCACCGCTACACAACGAATTCCGCCTACTTCATCTATACTCAAGAATCCCAGTTTCAACGGCAGTTCCAACGTTGAGCGGTGGTATTTCACCGCTGACTTAAAATCCCGCCTGCGCACCCTTTAAACCCACTAAATCCGGATAACGCTCGCATCCTCCGTATTACCGCGGCTGCTGGCACGGAGTTAGC
+
CCCCCGGGGGGGGGGGGGGGGGGGGGGGGGGGGGGGGGGGGGGGGGGGGGGGGGGGGGGGFCGEDGGGGGGGGGGGGGGGGGCGEGGGFGGGGGGGGFGGGFGFGGGGGGGGFGGGGGGGGGGGGGGGGGGGGGGGGGCGGFGFGGGFCGGFGGGGE?7@FGGGGDCFFGGGGGGGCF8D:9DGFGGGGGG+@EGGGGGGGFGFADDEFGGGFGGCABGFFDFDDABF>D;DFGFCCCGGGF(3DD35FFEF;5DDG?9BFFGF7E>)4?BF:FBFGG13>6>FFFFFFG:CBFFF:?446
@M04650:207:000000000-C238N:1:1101:7218:7828 2:N:0:19
GGACTACCCGGGTTTCTAATCCTGTTTGCTCCCCACGCTTTCGCACCTGAGCGTCAGTCTTTGTCCAGGGGGCCGCCTTCGCCACCGGTATTCCTCCACATCTCTACGCATTTCACCGCTACACATGGAATTCTACCCCCCTCTACAAGACTCTAGCTGACCAGTATCAGATGCAATTCCCGGGTTAAGCCCGGGGATTTCACATCTGACTCAATCAACCGCCTGCGTGCGCTTTACGCCCAGTAATTCCGATTAACGCTTGCACCCTCCGTATTACCGCGGCTGCTGGCACGGAGGTAGC
+
CCCCCGGGGGGGGGGGGGGGGGGGGGGGGGGGGGGGGGGGGFFFGGGGGFGGGEGGGFGGGGFGGGGGGGGFGGGGGGGGGGGFGGGGGGCDCEGGGGGGFCFGGFGGGGG7FGGGGGGGGGGGCGGGGGGGGGGGGCFGGGGFGGGFGGGFGGGGGGGFGGGGGGGGGGGGFDGGGGGFGGGGGGGGGFGGEGGG3DGGGFFFFGFFE:+@@DFFFFGGFG@6?FB31C9B6C@DF6CEGF?2CF<9DFF?0<CAF:9?8?D>FG??FF>B0:7>FGFBFB00;BBBFG(C:919(85<4
@M04650:207:000000000-C238N:1:1101:8084:7876 2:N:0:19
GGACTACTCGGGTATCTAATCCTGTTTGCTACCCACACTTTCGAGCCTCAACGTCAGTTACAGTCCAGTAAGCCGCCTTCGCCACTGGTGTTCTTCCATATATCTACGCATTTCACCGCTACACATGGAATTCCACTCTCCTCTCCTGCACTCAAGTCTACCAGTTTCCAATGCATACAATGGTTGAGCCACTGCCTTTTACACCAGACTTAATAAACCACCTGCGCTCGCTTTACGCCCAATAAATCCGGACAACGCTCGGGACCTACGTATTACCGCGGCTGCTGGCACGTAGTTAGCC
+
CCCCCGGGGGGGGGGGGGGGGGGGGGGGGGGGGGGEGGGGGGGGGGGFGGGGGGGGGGGGGGGGGGGGGGGGGGGGGGGGGGGGGGFGFFFGCGGGGGGGGGAFFGEFEGGGFGGGGGEGGGGGGGGGGGGGGGCEGGGFGFGFGFGGGGGFGGGFFGFGAFFGFEGGGGGGDFGGGGGDFGGGGG8F8EGG8,=DGFGFGFGFCGCADF9CEGGGFFCFBGFEFFF>AGFADGFC:2EEG9:)?GEEGE>?@EG?>0(39;C>DE1<0,.4)0690904>BF6::?((*.2.:B19@<<4
@M04650:207:000000000-C238N:1:1101:8746:7881 2:N:0:19
GGACTACCAGGGTATCTAATCCTGTTTGCTCCCCACGCTTTCGAGCCTCAGTGTCAGTTACAGGCCAGAGAGCCGCTTTCGCCACCGGTGTTCCTCCATATATCTACGCATTTCACCGCTACACATGGAATTCCACTCTCCTCTCCTGCACTCAAGTCTACCAGTTTCCAATGCATACAATGGTTGAGCCACTGCCTTTTACACCAGACTTAATAAACCACCTGCGCTCGCTTTACGCCCAATAAATCCGGACAACGCTCGGGACCTACGTATTACGGCGGCTGCTGGCACGTAGTTAGCC
+
CCCCCGGGGGGGGGGGGGGGGFGGGFEGFGGGGGGGGGGGGGGGGGGGFGGGGGGGGGGGGGGGGGGGF@FGGGGGGDGFGGDFFGGGFF:FEECGGGGGGGGGGGFGGGGGGGDGGEGGGGFGGGGF?EFGGGGGGGGGFFFDG,DFGDFFGFEGCFFGGG8=C,EC9FFFGGGGG8DFFGGG9FGGGGCG6?FFGGGGGFAAFGFADF9+A7EGFE6FCGDF9DA*:99>B5FEFFGGGFFFGGFFDFA6(8C;/3;;3972<EB)5:.))06A*9(7;(-31,3.4*):((.,.:>27
@M04650:207:000000000-C238N:1:1101:19864:7901 2:N:0:19
GGACTACAGGGGTTTCTAATCCTGTTTGCTCCCCACGCTTTCGAGCCTCACTGTCTGTTACAGGCCATAGAGCCGCTTTCCCTACCGGCGTTCCTACATATATCTCCGCATTTCACCTCTACACATGGAATTCCTCCCTCCTCTCCTGCACTCAAGTCCACCAGATTCCCATTTATACAATAGTTGACCCACTCCCTTGTACACCAGACGTAATAAACCCCCTACGCTCTCTTGCCGCCCAATAAATCCGTACAACGCTACGCACATACGTATTACCTCGGCTGCTGGCGCGTATTTAGCC
+
-6A<C,E,,68+BFCFGAFFGGG-CFGF<9FEFF,F+C,FDEEDF@7FE6,,<C@,6C,,CC,,:F<,,6CCA8F77F,9,,,:9,+6+6@FC=D,C=EF95@,@,C@+@F??FFE9,96@<EE,AEC@E,,,C,96=,44=@D16=,<A,<D8,,,3,,@8D@,C=37,6C+,,7,+,@=,,377E,@8CC5,@6=C,@7B91A9CFD7@*8C++1*,*)34):458(*.07,+(024:<(6);:??8A)6(:+)/((/(-)(1*6))(,,)<))2*.,((-((.5((*(/-,(()3-62
@M04650:207:000000000-C238N:1:1101:23754:7907 2:N:0:19
GGACTACAGGGGTATCTAATCCTGTTTGCTCCCCACGCTTTCGCGCATCAGCGTCAGTTATGGCCCAGAAGACTGCCTTCGCCATCGGTGTTCTTCCCAATATCTGCGCATTTCACCGCTACACTGGGAATTCCATCTTCCTCTACCAAACTCGAGTCTGCCAGTTCGGAATCCGGCTGGGGGTTGAGCCCTCAGATTAGAGATTCCGCTTAACAAACCGCCTACGCGCGCTTTACGCCCAATAAATCCGGATAACGCTTGCTCCCTACGTATTACCGCGGCTGCTGGCACGTAGTTAGCC
+
CCCCCGGGGGGDGGGGGGGGGGGGGGGGGGGGGGGGGGGGGGGGGGGGGGGGGGGGGGGGGGGGGGGGGGGGGGGGGGGGFGGGGGGGGGGGGGGGGGGGGGGGGFGGGGGGGGGGGGGGGGGGGGGGGGGGGGGGGGGFGGGFFGGGCFGFGEEEGGGGGGGGGGGGGEGGGGGGGGDGDEEGGCF6CGGFGDGCD>99+;9=BDGFFCG?CGFF4=GC1D?FF3>>>DB;BEFB3:CE52:.CCB:D:E:B3*5<>BFB:*6CG03?:?2>GA<F37,131>F>:46*551(,-:+.:?
@M04650:207:000000000-C238N:1:1101:17725:7913 2:N:0:19
GGACTACTGGGGTTTCTAATCCCGTTCGCTACCCTAGCTTTCGCACATGAGCGTCAGTCTTGTGCCAGGAAGCCGCCTTCGCCACTGGTGTTCTTCCCGATATCTACGCATTTCACCGCTACACCGGGAGTTCCACTTCCCTCTCACATACTCTAGGCTTACAGTATCAGATGACAAACAGATGGTAAGCACCTGCCTTTTACATCTGACTTATAAACCCGCCTGCGTGCGCTTTACGCCCAGTAATTCCGGACAACGCTTGCCCCCTACGTATTACCGCGGCTGCTGGCACGTAGTTTGC
+
CC@CCGGGGGGGGGGGGGGGGGGGGGGGGGGGGGGGFGGGGGEGGGGGGGGGGGGGGGGGGFGGGGGGGGGGGGGGGGGGGGGGGGGGGGGGGGGGGGGGGGGGGGGGGGGGGGGGGGGGGGGGGGGGGGGGGGGGGGGGGGGFGGGGGGGFGGFGFGGDGGGCFGGGGGGGF9FCAFGGGFGGGGDGGC,ACEGGGGGGGAFFFGC>?CGCFGGGFFGG2DBFBF=E;3:>9EFFFDGGFD;EF:?CDFF9?B<?GFFFFFG:>EB90:BFBC?AGGBFFF>F61:?7EFG(.38<FA<9
@M04650:207:000000000-C238N:1:1101:13774:7915 2:N:0:19
GGACTACTAGGGTTTCTAATCCTGTTCGCTACCCACGCTTTCGAGCCTCAGTGTCAGTTACAGTCCAGAGAGCCGCTTTCACCACCGGTGTTCCTCCATATATCTACGCATTTCACCGCTACACCGGGAGTTCCACTTCCCTCTCACATACTCTAGGCTTACAGTATCAGATGACAAACAGATGGTAAGCACCTGCCTTTTACATCTGACTTATAAACCCGCCTGCGTGCGCTTTACGCCCAGTAATTCCGGACAACGCTTGCCCCCTACGTATTACCGCGGCTGCTGGCACGTAGTTTGC
+
CCCCCGGGGGGGGGGGFGGGGGFFFEGGGGGGFFFGGGGEGGGGGGGGGGGGGGEGGFGGGGGAGGGGGFEFGGGGEECEFFFGGGGGGGGGGGGGGGGGGFADGGGGGGGGGFFFGGGGGGGGGGGDGEGGGGFFCGGGGG?:FGGGC9FFGAAEFGGD8DGGGEFCFGGGGGFFGG8D?DEFFG9E6;8CDE,?F>FGGFGFFGCAEDGGFGCFEFGDFGB=BA@E24@>>CFFF6EEG?@FFGFCFFFF@FG;G@B?<?GBC=>>::3?)35>GG?FF(19;??BBG:E2(46?74>-
@M04650:207:000000000-C238N:1:1101:17067:7933 2:N:0:19
GGACTACCAGGGTTTCTAATCCCGTTCGCTACCCTAGCTTTCGCACATGAGCGTCAGTCTTGTGCCAGGAAGCCGCCTTCGCCACTGGTGTTCTTCCCGATATCTACGCATTTCACCGCTACACCGGGAGTTCCACTTCCCTCTCACATACTCTAGGCTTACAGTATCAGATGACAAACAGATGGTAAGCACCTGCCTTTTACATCTGACTTATAAACCCGCCTGCGTGCGCTTTACGCCCAGTAATTCCGGACAACGCTTGCCCCCGACGTATTACCGCGGCTGCTGGCACGTAGTTTGC
+
C9CCCGGGGGGGGGGGGGCFFGGFGGGEFGGGGGGGF<EGGGGGEGGFFFFGDGGGGGGGGGGGGGGGGGGGGGGGGGFGGGGGGGGGGGGGGGGGGGGDEGGGGDGGGFEFFGGGGGD6>FGFGGGEEGEGGGGGGGFGGGGFGGGGGGGDFDF9FGGGEDFFGDD>CDDCC;FF9=CGFGECCFCGGFACGGFCCCGGF=;AFGFFECDGFGGGF@ED@D@?FF9>=D@FB=A);;GEC?6@GGFFGF410>G?:1(2::F?4E6(429;,<3)+0(7;>349677(7(+-4133F<22
@M04650:207:000000000-C238N:1:1101:27227:7936 2:N:0:19
GGACTACAAGGGTATCTAATCCTGTTTGATCCCCACGCTTTCGCATCTCAGCGTCAGTACTGCACCAGGTAGTCGCCTTCGCCACTGATGTTCCTCCAGATCTCTACGGATTTCACCCCTACACCTGGAATTCCACTACCCTCTCACAGACTCAAGCTCTACAGTATCAAAGGCAGTTCCACGGGTAAGCCGTGGGATTTCACCTCTGACTTATAAAGCGGCCTACATGCGCTTTACGCCCAGTGATTCCGATTAACGCTTGCACCCTCCGTATTACCGCGGCTGCTGGCACGGAGTTCGC
+
<C<CCFGGFGGGGGCEFFFAFGGGEGGGGGGGGGGCFGGFFGDGFGGACFFGGE@FBGGGGGGGGGCFEECGGGGGGGGGD7@FDGGGGGGFGFF?EFEGGFFGFFGG@FE@EFFE9:BD>FFGFGFGF?FFFGFGGGGFFF=*@>FDA?EBC,8@F8,EF<EGFFA;DDFF?8DEC@CFE:CCFFGG?EFEEGGGGGGD;CDFA9FFEDGDEGF79*39>DBFDFFFFG>@=E8E=9;BE@D@C>CEGFF08><6:41;2=C;4C:01:>3?;74C>(((-22,:3),70+3(-43F)4,
@M04650:207:000000000-C238N:1:1101:5820:7949 2:N:0:19
GGACTACACGGGTTTCTAATCCTGTTTGCTACCCATACTTTCGAGCCTCAGCGTCAGTTGATGCCCAGTAGGCCGCCTTCGCCACTGGTGTTCCTCCCGATATCTACGCATTCCACCGCTACACCGGGAATTCCGCCTACCTCTACATCACTCAAGAACAGTAGTTTTGAACGCAGTCTATGGGTTGAGCCCATAGTTTTCACATTCAACTTACCATTCCGCCTGCGCTCCCTTTACACCCAGTAATTCCGGACAACTCTTGCCACCTACGTTTTACCGCGGCTGCTGGCACGTAGTTAGC
+
CCCCCGGGGGGGGGGGGGGGGGGGGGGFGGGGGGGGGGGGGGGGGGGGGFGFGEGGGGGGGGGGFGGGGGGGGGGGGGGGGDFGGGGGGFGGGGGGGGGGGGGGFGFFDGGGGGGGGGGDCFEEFGCG>FGGGGCEGGDFGGGFGGGGGFGFGGGGFFFFGFGFGEDFFGGDFGCGGFGG7@EGGGG?CGGGCGG6CCGGCFCFFGGCEFG79;FGCCGD2C=92A=B1>0?DF4CFEGGD0==GGCCGFA0<DD65)54)-*.:F?345:8?E2<F789BF;(7??B0C:FB:7?:C)65
@M04650:207:000000000-C238N:1:1101:6734:7952 2:N:0:19
GGACTACACGGGTATCTAATCCCGTTCGCTACCCTAGCTTTCGCACATGAGCGTCAGTCTTGTGCCAGGAAGCCGCCTTCGCCACTGGTGTTCTTCCCGATATCTACGCATTTCACCGCTACACCGGGAGTTCCACTTCCCTCTCACATACTCTAGGCTTACAGTATCAGATGACAAACAGATGGTAAGCACCTGCCTTTTACATCTGACTTATAAACCCGCCTGCGTGCGCTTTACGCCCAGTAATTCCGGACAACGCTTGCCCCCTACGTATTACCGCGGCTGCTGGCACGTGGTTGGC
+
CCCCCGGFFGGGGCGGGGGGGGFGGGFFGGCGGGGCGGGGGGGGGGGFEGGGGFGGGGGG9FE,FFGGDFGGGGGGGGGGGGGGGDGGFGGGGGGGGG@FGGGGGGGGBFGEFGGGGGGGGGGGAFFGGEGGGGGGG93DFGGFGFF2,@EFGGGG:F,8@FGGGGFGG;D;D>,,@=CC:F9FFFBFGG,A7,@77FFG8CG>+BCCFGC98+=+=0=DBGFFFFF5;C6>6=F>F;7CFDFFFF5CFFF;FFGB79;0-3CBFG903<?8?G?<GF630-2(,80:752+8((4:F6>:
@M04650:207:000000000-C238N:1:1101:3097:7973 2:N:0:19
GGACTACAGGGGTATCTAATCCCGTTCGCTACCCTAGCTTTCGCACATGAGCGTCAGTCTTGTGCCAGGAAGCCGCCTTCGCCACTGGTGTTCTTCCCGATATCTACGCATTTCACCGCTACACCGGGAGTTCCACTTCCCGCTCACATACTCTAGGCTTACAGTATCAGATGACAAACAGATGGTAAGCACCTGCCTTTTACAGCTGACTTATAAACCCGCCTGCGTGCGCTTTACGCGCAGTAATTCCGGCAAACGCTTGCCCCCTACGTATTACCGCGGCTGCTGGCACGGAGTGTGG
+
CCCCCGGGGGGGG,,<<EFGGE<E<FFFGFGCFG<FFFG@FFFEFEDCEEF<F8@@@<CF<EFGACEFGFGGF?EFCFDGF@6=CF=E:FCFDFFGAFGG7C>EBFDGGG+BAFFCCEEGG7EFFGGGCE?FCDDDFADGG+CBCCGGEFCD?,CFGGDFF<<?FGA@>EFGFFFFFFFFGFEGGGGGGEF6C6@FCFCE*9DF*9C@BF+:@GGGFE6525(56=6>79:@6C5)13:*:9>::C44>*?7()/2D((-,4959=,,(:?38<()<C47>B0>>B0)423?<(,3(*.),
@M04650:207:000000000-C238N:1:1101:21456:7974 2:N:0:19
GGACTACAGGGGTTTCTAATCCTGTTTGCTCCCCACGCTTTCGAGCCTCAGTGTCAGTTACAGGCCAGAGAGCCGCTTTCGCCACCGGTGTTCCTCCATATATCTACGCATTTCACCGCTACACATGGAATTCCACTCTCCTCTCCTGCACTCAAGTCTACCAGTTTCCAATGCATACAATGGTTGAGCCACTGCCTTTTACACCAGACTTAATAAACCACCTGCGCTCGCTTTACGCCCAATAAATCCGGACAACGCTCGGGACCTACGTATTACCGCGGCTGCTGTCACGTAGTTAGCC
+
C@CCCGGCGGGGGGGGGGGGGGGGGGGGGGGGGGGGGGGGGGGGGGGGGGGGGGGGGGGGGGGGGGGGGGGGGGGGGGGGGGGGGGGGGGGGGGGGGGGGGGGGGGFGGGGGGGGGGGGGGGGGGGGGGGGGGGGGGGGGGGGFGGGGGGGFGGFGGGGGGGGFDFFGGGGGGGGGGGGGGGCGGGDF6:EGGGGGGFGGGFGFFF>5=FCFFGGGFFFGDC46>BB@@D@FF?A8A@GGG<@3CFECCDB?FDD?D(/6;95>GGF<?2.<>05<<92(4;911:?)5+-A77:?90.).
@M04650:207:000000000-C238N:1:1101:4196:7997 2:N:0:19
GGACTACCGGGGTTTCTAATCCCGTTCGCTACCCTAGCTTTCGCACATGAGCGTCAGTCTTGTGCCAGGAAGCCGCCTTCGCCACTGGTGTTCTTCCCGATATCTACGCATTTCACCGCTACACCGGGAGTTCCACTTCCCTCTCACATACTCTAGGCTTACAGTATCAGATGACAAACAGATGGTAAGCACCTGCCTTTTACATCTGACTTATAAACCCGCCTGCGTGCGCTTTACGCCCAGTAATTCCGGACAACGCTTGCCCCCTACGTATTACCGCGGCTTCTGGCACGTAGTTTGC
+
CCCCCGGGGGGGGGGGGGGGGGGGGGGGGGGGFGGGGGCFGGGGGGGGGGFGGFGGGGGGGGFGGF@FGCGGGGGGGG7FGGGGGGGF<8FFGGGGGGDGGCGGGGGGGGGGGGGGGD>DGGGGGGGG=FGGGG9FCE9FGGF?FGGGDGGFGGAAFFGGGGFCFFGGGGFFC9EEFGGGFFFEFGDCCGFG5:>FFCFCGFGAFGGACDGCCGGF8=<D@D0(6A9EDG>F6EAEFFGGG0:?>DBFGF7;:ED?GFFF?<GFCGF9(434)<4AGC4046;(((.6)<13(.,4(269)
@M04650:207:000000000-C238N:1:1101:14262:8041 2:N:0:19
GGACTACTCGGGTTTCTAATCCTGTTTGCTCCCCACGCTTTCGCGCTTTAGCGTCAGTATTTGTCCAGTGAGCTGGCTTCCCCATCGGCATTCCTACAAATATCTACGAATTTCACCTCTACTCATGTAGTTCCGCCCACCTTTCCAATACTCTAGAATTTCAGTTTCGTCGGCAAGCTAATGGTTGAGCCACTAGTTTTCACCGTCGACTTGAAACCCCGCCTAGATGCCCTTTATGCCCAATAATTCCGGATAACGCTTGCGACATACGTATTACCGCGGCGGCTGGCACGTAGTTTGC
+
CCCCCGGGGGGGGGGGGGGGGGGGGGGGGGGGGGGGGGGGGGGGGGFEGGGGGGGGGGGGGGGGGGGGGGGGGGGGGGGGGGGGGGGGGGGGGGGGGGFGGGGGGGGGGGGGGGGGGGGGGGGGG9EFGFGGGGGGGCCGGGGFGGFFCFGFGGGGGGGGGGFGGGGGDGGGGGGGGGG8EGGFGGGGGGGGGGGFGFGGGFGFFGGFBGGGFGGGFFCGFGFFFFFFEGED@GFFFFGGGEFFGGFEFFFF6:DEC;BF?@F97C>86><FDG?FGG:BF>>((-2>FEFG64(3?FAB5
@M04650:207:000000000-C238N:1:1101:19240:8041 2:N:0:19
GGACTACTCGGGTATCTAATCCTGTTTGCTCCCCACGCTTTCGTGCTTGAGCGTCAGTAACAGTTTAGTAAGCTGCCTACGCAATCGGAGTTCCTCGTTATATCTAAGCATGTCACCGCTACACAACGAATTCCGCCTACTTCATCTGTACTCAAGACCCCCAGTTTCAACGGCAGTGCCCAGGTTGAGCCTGGAAATTTCACCGCTGACTTAAAAGCCCGCCTGCGCACCCTTTAAACCCAATAAATCCGGATAACGCTCGCATCCTCCGTATTACCTCGGCTGCTGGCACGGAGTTAGC
+
CCCCCGGGGGGGGGGGGGGGGGGGGGGCFGGGGGGGDGGGGGGGEGGGGGGGGGGGEGFEGGGGGGGGGGGGGGGGGGFEGGEGGFGGEGGGGGGGGGGGGGGGGGGGGGGGGGGGGGGGGGGF9FFGGGGGGGCFGGGGCFGCGGGGGGGFG=FGAEEEEGGDGGGGGGFEGGGGGGCFF>FGGGGGGGGGDFCC8>GDCFGB>CG>AGGGFGGFA>CC@DF@@F9B4C>?FGFE7>GGE@1=<F65:AE@7BGFG?>BF>D97C>>F09B:GF9@F)404:6B(.:(57C((1(4C42:
@M04650:207:000000000-C238N:1:1101:18456:8108 2:N:0:19
GGACTACCCGGGTATCTAATCCCGTTCGCTACCCTAGCTTTCGCATCTGAGCGTCAGTCATCGTCCAGAAAGTCGCTTTCGCCACCGGTGTTCCTCCCAATATCTACGAATTCCACCTCTACACTGGGAATTCCACTTTCCTCTCCGAGACTCAAGCCAGGCAGTTTCAAATGCACTTCCAGGGTTAAGCCCTGGGCTTTCACATCTGACATACCCGACCGCCTACATGCGCTTTACGCCCAATAAATCCGGACAACGCTTGCCACCTACGTATTACCGCGGCTGCTGGCACGTAGTTAGC
+
CCCCCFGGGGGGGEGGGGGGGGGEGGGCFGCGGGGGFGGGGG>CFCFFGGGGGGGGGGGGGFGGGGGGGGGGEGGGEGGGCGGGGGGGGGGGGGGGGGFGG8DFEGGGGGGGGGGGGEFFAFGGGGGGGGGGGGGGFGFGGGGFGGGG>=EFG?FCGGEGCGFGGDGGCFFFGGGGGGGGGFCGGF6DCAFCEGFDGGGGGAGF6C89A>*=>F>79:EG>GFF=6(;.736;DFCFFGGG6(3CCCCGFF60<D?F691465(*+41(4(.5C?FGD:9761;1:00,:(C?43(2A<4>
@M04650:207:000000000-C238N:1:1101:13106:8113 2:N:0:19
GGACTACTGGGGTTTCTAATCCTGTTTGCTCCCCACGCTTTCGCACCTGAGCGTCAGTCTTCGTCCAGGGGGCCGCCTTCGCCACCGGTATTCCTCCAGATCTCTACGCATTTCACCGCTACACCTGGAATTCTACCCCCCTCTACGAGACTCTAGCCTGCCAGTTTCAAATGCAGTTCCCAGGTTAAGCCCGGGGATTTCACATCTGACTCAATCAACCGCCTGCGTGCGCTTTACGCCCAGTAATTCCGAGTAACGCTTGCACCCTCCGTATTACCGCGGCTGCTGGCACGGAGTTAGC
+
AC<CCGGGGGGGGGGGGGGGGGGGGGGGGGGGGGGGGGGGGGGGGGGGGFFFGGGGGGGGGGGGGGGFGGGGGGGGGGGGGGGGGGEGGGGGGCGGGGG9FGGGGGGGGEGGGGGGGGGGGGGGGFGFG<FGGGGGGGGGGGGFGGGDCGGFEGD9FGGCCFFGFAFGGFGGGGGGGGGGGGGGGGGCGGGGGGGGGGGGFCG6CGGFFGGGECGGFEFGFGF;1<;@?C>FF*>>615CE:::::<:>F)((09<:<>???G>FGF(3?0:6F7)<789B09>>B?005?G?>09?8-6<
@M04650:207:000000000-C238N:1:1101:19439:8123 2:N:0:19
GGACTACTGGGGTATCTAATCCTGTTCGCTCCCCTAGCTTTCGCGCCTCAGCGTCAGATGCAGTCCAGAAAGCCGCCTTCGCCACTGGTGTTCCTCCCAATATCTGCGCATTTCACCGCTACACTGGGAATTCCATCTTCCTCTACCACACTCCAGTCTGCCAGTTCGGAATCCGGCTCGGGGTTTGGCCCTCAGCTTTGAGCTTCCGCTTAACAAACCGCCTACGCGCCCCTTACGCCCAATAAATCCTGATAACGCTTGCCCCCTCCGTATTACCCCCGCTGCTGGCACCTCGTTATCC
+
CCCCCEG@FGFGGGGGGGGGGGGGGGFGGGGGGGF<ECFGGGGE:GGGGGCGGGGGG,E<E<FDGGFG,FEGGGGGGGGGGGGGGGGGGGGGGGGGG@DFGGGFGEGCGGGGGGGGGGGGEEDGE:EGCGFGGGG<;EGGGGGFFEFF,AEFG,@FA?EFGGGFGF,+@@CGGD8+79+3@:@:@@**,6D>F4:=D>,,2*,11;0)5<**0:2;)-;54D7;5::51)6((:97>0EE822)2:4<F*7)6B7.*44<0:*.9?9(4(((38-)<*,((4-20,),,*4*3((-4*(-6
@M04650:207:000000000-C238N:1:1101:16263:8171 2:N:0:19
GGACTACTCGGGTATCTAATCCTGTTTGCTACCCATGCTTTCGAGCCTCAGCGTCAGTTAATGTCCAGCAGGCCGCCTTCGCCACTGGTGTTCCTCCCGATATCTACGCATTCCACCGCTACACCGGGAATTCCGCCTGCCTCTCCATCACTCAAGAACAGCAGTTTTGAATGCACGCTATGGGTTGAGCCCATAGATTTCACACCCAACTTGCCGTCCCGCCTGCGCTCCCTTTACACCCAGTAATTCCGGACAACCCTTGCCACCTACGTTTTACCGCGGCTGCTGGCACGTAGTTAGC
+
CCCCCGGGGGGGGGGGGGGGGGGGGGGGGGGGFGGGFGGGGGGGGGGGGEFGGGGGGGGGGGGGGGG@GGGGGGGGGGGGGGGGGGG?FGGGGGGGGGGGGGGGGFGGGGGGGGGGGGGGGGGGGGGGCEGGGGFGGGGGGGGFGGGGGGGFGGFGGGGGGGGGGGGGGGCFGGGGGGE:CFFFGGD@CGGG>?FFFGGGGFFFF4DF>GGGEFDGFFGGFGFF?FFFFG@@@GF<FEGGGF@F**4>GF?B6>C0<(,4((9:7C14(53(4C?FG7:9B09B>6>:?G:G((4,4C245
@M04650:207:000000000-C238N:1:1101:10807:8177 2:N:0:19
GGACTACACGGGTTTCTAATCCTGTTTGCTCCCCACTCTTTCGAGCCTCAGTGTCAGTTACAGGCCAGAGAGCCGCCTTCGCCACCGGTGTTCCTCCATATATCTACGCATTTCACCGCTACACATGGAATTCCACTCTCCTCTCCTTCACTCAAGTCTACCCTTTTCCAATGCCTACAATGGTTGAGCCACTGCCTTTTACACCAGACTTACTAAACCACCTCCTCTCGCTTTACTCCCCATAAATTCGAACAACGCTTGTGACCTACGTATTCCCGCGGCTTCTGTCACCTATTTTGCC
+
-8CCCCFFG;@FGGGGG<E9EFGGGGFGGFGDGGGG8FDDFG@D@CFCFFG66EF,@FF,C,,;CFGG,96F,EFE+4@:ABFG:,+8@@FFF5=9F<FA@BDFGFGGDFE:<FCGGFG?CE9FA,AEF9AEFGG9A8,EEFGBEE=9,,CDE8@ED,E@E,,,:,6,63,3=D8,7=,@=A,CF:D8@7,@,,4ACGGF9F,*0*3*:;@75?C+58,49>=2:*)4<*<4>F+*+*?<*(77*=8*=/+(,.;=9:(((/*9:E;;645.)<)7C/(-((-3())).+)+,()-.+),.
@M04650:207:000000000-C238N:1:1101:18530:8190 2:N:0:19
GGACTACTCGGGTATCTAATCCTGTTCGCTACCCACGCTTTCGCACCTCAGCGTCAGTATTGTGCCAGGTGGCCGCCTTCGCCACTGATGTTCCTCCAGATCTCTACGGATTTCACTCCTACACCTGGAATTCCGCCACCCTCTCACACACTCAAGCAATGCAGTATCAAAGGCAGTTCCACGGGTGAGCCGTGGGATTTCACCTCTGACTTACAAAGCCGCCTACGCGCGCTTTACGCCCAGTGATTCCGATTAACGCTTGCCCCCTACGTATTACCGCGGCTGCTGGCACGTAGTTTGC
+
CCCCCGGGGGGGGGGGGGGGGGGGGGGGGGGGGGGGFGGGGGGGGGGGGFGGGGGGGGGGGGGGGGFGGGGGGGCGGGGGGGGGGGGGGGGGGGGGGGGGGGGGGGG7FEGGGGGGFGGG=FEGGGGGGGGGGGDGGGGGGGGFGGGGGGGFGGG,CDBEGGGDGGGGDGFGGGGGGGFGFGGGDEEDGFGCE7EEFGGGGFGFFGCF4DGGEGCFA2CFBG@@@F0>>D@F>5A4A<GEGF:>6CA9FF?(8@G2F(,31,9>D89>(4127<>6C>1190((-42)5C?G04:(49<92
@M04650:207:000000000-C238N:1:1101:27680:8205 2:N:0:19
GGACTACCGGGGTTTCTAATCCTGTTTGCTCCCCACGCTTTCGAGCCTCAGTGTCAGTTACAGGCCAGAGAGCCGCTTTCGCCACCGGTGTTCCTCCATATATCTACGCATTTCACCGCTACACATGGAATTCCACTCTCCTCTCCTGCACTCAAGTCTACCAGTTTCCAATGCATACAATGGTTGAGCCACTGCCTTTTCCCCCTGACTTAATAAACCACCTGCGCTCGCTTTACGCCCAATAAATCCGGACAACGCTCGGTCCCTACGTATTACCGCGGGCGCTGGCCCGTAGTTTGCC
+
@CCCCGF@FGGGCGGGGGGGGGFGGGGGGGGGGGGGGGGGGGGGGDGGGGGGFGGFGFFGGGGCGGGGGEGGGGGGGEFGGGGGGFDDECGFGFFGGGFFGFFGFGGGGGGEGGGGGGGGGGGFFFGGGGGGGGFGGGEFGGGFCGGGGGGFF,DFGFBDFF??DFFGEFFFFGFGFF6,=D,@FCFGGG@CFGGGFFGG+*,0<*3*:D:C6=F7BEC7@DB>3B2A9/59<F+7>7CE:=@8*:??D))(()1859:03>1(9;>2?03)-<:2<*44(((((4((4*,*,(,:>+6<A
@M04650:207:000000000-C238N:1:1101:11020:8219 2:N:0:19
GGACTACTAGGGTATCTAATCCTGTTTGCTCCCCACGCTTTCGAGCCTCAGTGTCAGTTACAGGCCAGAGAGCCGCTTTCGCCACCGGTGTTCCTCCATATATCTACGCATTTCACCGCTACACATGGAATTCCACTCTCCTCTCCTGCACTCAAGTCTACCAGTTTCCAATGCATACAATGGTTGAGCCACTGCCTTTTACACCAGACTTAATAAACAACCTGCGCTCGCTTTACGCCCAATAAATCCGGACAACGCTCGGGACCTACGTATTACCGCGGCTGCTGGCACGTAGTTATCC
+
CCCCCGGGGGFGGGGGGGGGGGGGGGGGGGGGFGGGFCGGGGGGGGGFGGGGGGFGFGGGGGGGGCEGGCFGGGGEGGGGGGGG7FEEF+FFEGFF?FGGGFGCFGGGGDEGGGFFFGGGGG,EEGGFGGGGGGGGGGGGGGDDGFGGGGFFGE89EAFFGFGGEGGGDAA;+8,@EGFGFE8FG7,,=,,@C?C7+CF7CC;CF7;A>F++9CFGFC,*:CEBB*)5)*556/11)(11<2>3C763>)):@FG<D(,1(413<E?)5<,)63.-094(,1;9(547(*,2::6443)..
@M04650:207:000000000-C238N:1:1101:21019:8226 2:N:0:19
GGACTACTGGGGTTTCTAATCCCGTTCGCTACCCTAGCTTTCGCACATGAGCGTCAGTCTTGTGCCAGGAAGCCGCCTTCGCCACTGGTGTTCTTCCCGATATCTACGCATTTCACCGCTACACCGGAGTTCCACTTCCCTCTCACATACTCTAGGCTTACAGTATCAGATGACAAACAGATGGTAAGCACCTGCCTTTTACATCTGACTTATAAACCCGCCTGCGTGCGCTTTACGCCCAATCATTCCGGATAACGCTTGCATCCTCTGTATTACCGCGGCTGCTGGCACCGAGTTAGCC
+
CCCCCGGGGGGGGGGGGGGGGGGGGGGGGGGGGGGGGGGGGGGGGGGGGGGGGGGGGGGGGGGGGGGGGGGGGGGGGGGGGGGGGGGGGGGGGGGGGGG>FEGGGGGGGGGGGGGGGGGGGGGGGGGCCGGGGGGGGGGGGCEFGGFGGGGFGGDGFCFGG<EGDFGGGGGGGGFEGGFGGGGCFDGFGFGGGFGFCFGGGFGFFGGFFGGGFGFGFFEDBD959?=49DFBDGFEEDGGGF@;*:??@ABDBBD>C16<B<DA7C?<A)6):A<><71699>FBF?02*.7((-8:<64>
@M04650:207:000000000-C238N:1:1101:25431:8252 2:N:0:19
GGACTACCGGGGTATCTAATCCCGTTCGCTACCCTAGCTTTCGCACATGAGCGTCAGTCTTGTGCCAGGAAGCCGCCTTCGCCACTGGTGTTCTTCCCGATATCTACGCATTTCACCGCTACACCGGGAGTTCCACTTCCCTCTCACATACTCTAGGCTTACAGTATCAGATGACAAACAGATGGTAAGCACCTGCCTTTTACATCTGACTTATAAACCCGCCTGCGTGCGCTTTACGCCCAGTAATTCCGGACAACGCTTGCCCCCTACGTATTACCGCGGCTGCTGGCACGTAGTTTGC
+
CCCCCGGGGGGGGGGGGGGGGGDGGGGGGGGGGGG<EFGGFGGGEGGGEFGGGGGGGGGGFGGGGGGGGGFGGGGGGFGCFGGECFGGFCGGGGGGGFGGGGGGGGGGGGGGFGGFGGCDCFGGF=FGGGGGFGGGGGFGGGGFCFFDA=FFG9;=@8>C<FGGGGGGG9>C7AE7<;CGGGGGGGCGFFGGGGFCD7FCF@BF62@:?>FFEGFDFF8D>D>?;:6;;D(39EFFF1CFE<:>GGBFGFFFFED:GFF06(/:9C;(,46:297AE*-(40(47?04(7(+(4(.8?2).
@M04650:207:000000000-C238N:1:1101:20077:8271 2:N:0:19
GGACTACAGGGGTATCTAATCCTGTTTGCTCCCCACGCTTTCGAGCCTCAGTGTCAGTTACAGGCCAGAGAGCCGCTTTCGCCACCGGTGTTCCTCCATATATCTACGCATTTCACCGCTACACATGGAATTCCACTCTCCTCTCCTGCACTCAAGTCTACCAGTTTCCAATGCATACAATGGTTGAGCCACTGCCTTTTACACCAGACTTAATAAACCACCTGCGCTCGCTTTACGCCCAATAAATCCGGACAACGCTCGGGACCTACGTATTACCGCGGCTGCTGGCCCGTAGTTAGCC
+
C9CCCGGDGGGGGGGGGGGGGGGGGGGGGGGGGGGGGGGGGGGGGGGGGGGGGGGGGGGGGGGGGGGGGGGGGGGGGGGGGGGGGGGGFGGGGGGGGGGGGGGGGFGGDGGGGGGGGGGGGGGGCGGGGGGGGGGGGGGGFFFFGGGGGGGFGGFGGGGGGGGGGCGGGGGGGGGGGGCGFGGGGEGGGGGGC,@CGGGGGFG?69FACDFCCG79FBGGDGBEFEA>>DFFFGFEBDGGG6@3CF3<6>>DFFGFGFFD>096DE<24:B>2CFFGD434>FFFF>??*-277<?A9:<5
@M04650:207:000000000-C238N:1:1101:25354:8294 2:N:0:19
GGACTACTAGGGTTTCTAATCCTGTTTGCTCCCCACGCTTTCGCACCTGAGCGTCAGTCTTTGTCCAGGGGGCCGCCTTCGCCACCGGTATTCCTCCAGATCTCTACGCATTTCACCGCTACACCGGGAGTTCCACTTCCCTCTCACATACTCTAGGCTTACAGTATCAGATGCCAAACAGATGGTAAGCACCTGCCTTTTACATCTGACTTATAAACCCGCCTGCGTTCGCTTTACGCCCAGTAATTCCGTACAACGCTTGCCCCCTACGTATTACCGCGGCTGCTGGCACGTAGTTTGC
+
CCCCCGG99FGGGGGGGGGGGGGGGGGGGGGGGGGGGGGGGGGGGGGFGGGGGGGGGGGGGFGGGGGGGGGGGGGGGGGGGGGGGGGGG>DFCGGGGGGGGGGFFGGGGGDCFFGFGGGGGGGGGGGGGCFGGG9FGGGFGGGF8,>@,@EFGCGD9<C6DFGGG,;FG,>D<,,@23:;C7,E,@BCC9,49,>F>FC7>AGFFGGFFCFFCF7+=*<C9<@DFFF>(817DGFFF@GGGFBBGGBAF??,.55)*496(4C2*C9602<(.:::97:>F0194(8):C?<2228:E>..
@M04650:207:000000000-C238N:1:1101:7410:8297 2:N:0:19
GGACTACAAGGGTTTCTAATCCTGTTTGCTCCCCACGCTTTCGCACCTGAGCGTCAGTCTTCGTCCAGGGGCCGCCTTCGCCACCGGTATTCCTCCAGATCTCTACGCATTTCACCGCTACACCTGGAATTCTACCCCCCTCTACGAGACTCAAGCTTGCCAGTATCAGATGCAGTTCCCAGGTTGAGCCCGGGGATTTCACATCTGACTTAACAAACCGCCTGCGTGCGCGTTACGCCCAGGGATTCCGATTAACGCTTGCCCCCTCCGTATTACCGCGGCTGCTGGCACGGAGGTAGCC
+
CCCCCGGGGGGGGGGGGGGGGGGGGGGGGGGGGGGGGGGGGGGGGEGGGGGGGGGGGEFGFGGGGGGGGGGGEGDGGGFCCEGGGGGGGGGGFFGGGGGGGADFFGFGE@:FGGGGGG+=ECFGGGGFF,FEDGGGGFGGGGGFGFCEGE,;8DFGGGGGGGG6DFG9DF>BFG759?CDFGGGFGGGGGGGGGGCDCGCFFC8FDCC9+;@<+CFFD@56D?F0825;C1(4E>:B:EE*.((1032CF;(4B*:D>0(((0.9C9::>?0.<44+*-1(((4(),,4*,:142(4:54<
@M04650:207:000000000-C238N:1:1101:15254:8302 2:N:0:19
GGACTACAGGGGTTTCTAATCCTGTTTGCTCCCCACGCTTTCGCACCTGAGCGTCAGTCTTTGTCCAGGGGGCCGCCTTCGCCACCGGTATTCCTCCAGATCTCTACGCATTTCACCGCTACACCTGGAATTCTACCCCCCTCTACGAGACTCTAGCCTGCCAGTTTCAAATGCAGTTCCCAGGTTAAGCCCGGGGATTTCACATCTGACTTAACAGACCGCCTGCGTGCGCTTTACGCCCAGTAATTCCGATTAACGCTTGCACCCTCCGTATTACCGCGGCTGCTGGCACGGAGTTAGC
+
CCCCCFGGGGGGGGGGGGGGGGGGGGGGGGGGGGGGGGGGGGGGGGGGGGGGGGGGGGGGGGGGGGGGGGGGGGGGGGGGGGGGGGGEGGGGGGGGGGGGFGGGGGGGGGGGGGGGGGGGGGGGGGGGFGGGGGGFGGFGGGGFGGFGGGGFDCF7FGGGGGGGGGFGGGGGGGGGGGGGGGGGGGGGGGGGGCGG<DGGGFGFFGGFFGGGFGGGADGGFDBF@FBFBG>FFGFFFFGGGF6?F7A<CFFF?>5<G?>???GBGGFFF<>FBG?AGF?>>BF;9?BB:E?F?662:?4<6
@M04650:207:000000000-C238N:1:1101:18787:8418 2:N:0:19
GGACTACCCGGGTTTCTAATCCCGTTCGCTACCCTAGCTTTCGCACATGAGCGTCAGTCTTGTGCCAGGAAGCCGCCTTCGCCACTGGTGTTCTTCCCGATATCTACGCATTTCACCGCTACACCGGGAGTTCCACTTCCCTCTCACATACTCTAGGCTTACAGTATCAGATGACAAACAGATGGTAAGCACCTGCCTTTTACATCTGACTTATAAACCCGCCTGCGTGCGCTTTACGCCCAGTAATTCCGGACAACGCTTGCCACCTACGTTTTACCGCGGCTGCTGGCACGTAGTTAGC
+
CCCCCGGGGGGGGGGGGGGGGFGEGGGGGGGGGGGGGGGGGGGGGGGFGGGGGGGGGGGGGGGGGGGGGGGGGGGGGGGGGGGGGGGGGGGGGGGGGGGGGGGGGGGGGGGGGGGFGGGGGGGGGGG7FEGGGGGGGGGFGGGFGGGGCEDFGGGFFGGGGGGGGGFDCFCGGFDAFGGGGFGGGFFGGGGGGG8FGGGGGFFFFCCFEDGGEF8DCE?D>DBD2;9D;GF>;GFFFFGGGFFFFGFFGFF0:DGFG>6:36C?=FB4:08<F??4<7:>(4(3,3??>E0A2:01(<6)-
@M04650:207:000000000-C238N:1:1101:16102:8440 2:N:0:19
GGACTACTCGGGTATCTAATCCCGTTCGCTACCCTAGCTTTCGCACATGAGCGTCAGTCTTGTGCCAGGAAGCCGCCTTCGCCACTGGTGTTCTTCCCGATATCTACGCATTTCACCGCTACACCGGGAGTTCCACTTCCCTCTCACATACTCTAGGCTTACAGTATCAGATGACAAACAGATGGTAAGCACCTGCCTTTTACATCTGACTTATAAACCCGCCTGCGTGCGCTTTACGCCCAGTAATTCCGGACAACGCTTGCCCCCTACGTATTACCGCGGCTGCTGGCACGTAGTTTGC
+
CCCCCGGGGGGGGGGGGGGGGGGGGGGGGGGGGGGGGGGGGGGGGGGGGGGGGGGGGGGGGGGGGGGGGGGGGGGGGGGGGGGGGGGGGGGGGGGGGGGGGGEGGGGGGGGGGGGGGGGGGGGGGGGGGGGGGGGGGGGGGGGFGGGGGGGFGGGGGGGGGGGGGGGGGGGDFDFGFGGGGGGGGGGGGGGGFFGGGGGFFFGFFGGFEFGGEGGGFFFDFG>@DFFFFGFFFGFFFFGFC??FGGFFGFFF:>DBG>FF:6FFGGF;FFFF?GFFGGF>>>629?DFFG<F<:BF?G<A9
@M04650:207:000000000-C238N:1:1101:8489:8471 2:N:0:19
GGACTACCCGGGTTTCTAATCCTGTTTGCTCCCCACGCTTTCGAGCCTCAGTGTCAGTTACAGGCCAGAGAGCCGCTTTCGCCACCGGTGTTCCTCCATATATCTACGCATTTCACCGCTACACATGGAATTCCACTCTCCCCTTCTGCACTCAAGTTCTACAGTTTCCAAAGCATACTATGGTTAAGCCACAGCCTTTCACTTCAGACTTATATAACAGCCTGCGCTCGCTTTACGCCCCATAAATCCGTACAACGCTCGGGACCTACGTATTAGCGCGCCTGCTGGCCCTTAGTTTGCC
+
9CCCCFGGGGGEGGGGFGAFGCFFGGGGGGF<FGGG@@@FGGCFGG@F,;CFDFFFGGGGGGGGGEGGGGFGGFFGG@FAFGG7:A=+@@FGGG;FDGFGGG;AFCEFG:B?FFGGG7E>+FEFG8,EF<FGFGFD8D=FE?EF8EEFF=DD8,>EFCEGFC8=FDDBFE;@8ACFGGGFG9?8CCEAEDFGDGGGGGFCDA@BFG>9@GBDAF+=BEFG=C=BFF23<C@DFC:*?(=<*6=@C>CCFE5(:B+/).1(69)1>E7)4???>+))31(-(,(3((4((*4*()).6E5)5
@M04650:207:000000000-C238N:1:1101:7578:8482 2:N:0:19
GGACTACCCGGGTTTCTAATCCCGTTCGCTACCCTAGCTTTCGCACATGAGCGTCAGTCTTGTGCCAGGAAGCCGCCTTCGCCACTGGTGTTCTTCCCGATATCTAAGCATTTCACCGCTACACCGGGAGTTCCGCTTACCTCTCACATACTCTAGGCTTACAGTATCATATGACATACAGATGGTAAGCCCCTGCCTTTTACATTCGACTTATAAAACCGCCAGCGTGCTCTTTACGCCCAGTAAATCCGGCAGACGCTGACCACCTACATATTACCGCGGCTTCTGGCACTGTGTTGGC
+
CCCCCEGCFGGGCECGGGDGAF<;CFCFECGGGE,<@8BFGGF7:E@=?FGFFGE@FEAC6CFEE<DFFCFGFA:@FGCDGG7,C<FFCFC:D9EFC=FGFC=FGA,,EED9BFGGFEEGD=E<F7:C:4@FDF+36C+53+,0@=;@,@@+6@D93=?,4<,,:,3@E,@=+,7<,=E,@BEC,=;;9;,14*3;9DFG7BFF1+++2;439+4BF*,2(:(((0(0(>7C<F8)6(1F7((/;C.9+=>(())-*46,((2(*2-34:())+).<:3(3(,((..<<G:9(4).4;3(.
@M04650:207:000000000-C238N:1:1101:19754:8547 2:N:0:19
GGACTACTAGGGTATCTAATCCTGTTTGCTCCCCACGCTTTCGCGCATCAGCGTCAGTTATGGTCCAGAAAGCCGCCTTCGCCACTGGTGTTCCTCCCGATCTCTACGCATTTCACCGCTACACCGGGAATTCCGCTTTCCTCTCCCACACTCAAGCCTATCAGTTTCCAAAGCAATTCCCACCTTGAAAGCGGGACTTCCACTCCAGACTTAACAGGCCGCCTACGCGCCCTTTACGCCCAATCATTCCGGACAACGCTTGCCCCCTACGTATTACCGCGGCGGCTGGCCCGTAGTTAGC
+
CCCCCGGGGGGGGGGGGGGGGGGGGGGGGGGGGGGGGGGGGGGGGGGGGGGGGGGGGGGGGGGGGGGGGGGGGGGGGGGGGGGGGGGGGGGGGGFGGGGGGGGGGGGGGGGGGGGGGGGGGGGGGGGGGEGGGGGGGGGGGGGFGGGGGGGFGGGGGGGGFGGGGGGGGGGGCGGGGGGCFEGGGGC,<EDCGCE5@>CFGCGFFGGFFGGGF78FFBGGFGF1;FDF0C>FFG4>F<GGGB?(5<BAGFF;:>G<C>BB?BF0CGFB???()<8)<D:B>99((,2717(2(-,(4C)4<
@M04650:207:000000000-C238N:1:1101:20407:8579 2:N:0:19
GGACTACCCGGGTATCTAATCCTGTTTGCTCCCCACGCTTTCGAGCCTCAGTGTCAGTTACAGGCCAGAGAGCCGCTTTCGCCACCGGTGTTCCTCCATATATCTACGCATTTCACCGCTACACATGGAATTCCACTCTCCTCTCCTGCACTCAAGTCTACCAGTTTCCAATGCATACAATGGTTGAGCCACTGCCTTTTACACCAGACTTAATAAACCACCTGCGCTCGCTTTACGCCCAATAAATCCGGACAACGCTCGGGACCTACGTATGACCGCGGCTGCTGGCACGTAGTTGGCC
+
C-ACCGGGDGGGGGGGGGGGGGGGGAGGGGFGGGGGGGGGGGGGFGGGFFGGGGFGGGFEFFGGGGGGGGGG?EFEEEFGGGGGGGGGGGGGGFC<FGFGFFGFFGFFCE@ECGGCFG>CCGGGFGFGG9<FGGGFGGGGGGCFGFGGGFGDCF89=FAFFGGC<EGFGFGDFGGFGGGDAFFGGGDFFC7@CCFCCCCEDFGAFGGFDGC>A79;B=DGDGBE2BA5(:=@@GFEF(:CGFFFGGEFGB=6(=F0968?B1DBC8?22:(8<*-.<32;((39(27(404:2:B2>+5?7
@M04650:207:000000000-C238N:1:1101:3051:8615 2:N:0:19
GGACTACTAGGGTTTCTAATCCTGTTTGCTCCCCTAGCTTTCGCACTTCAGCGTCAGTTTTTGTCCAGTGAGCTACCTTCGTCATCGGCATTCCTACATATATCTACGAATTTCACCTCTACTCATGTAGTTCCGCCCACCTTTCCAATACTCTAGAATTTAAGTTTGGTCGGCAAGCTAATGGTTGAGCCATTAGTTTTAACCGTAGACTTGAAACCCCGCCTAGATGCCCTTTATGCCCAATAATTACGGATAACGCTTGCGACATACGTATTACCGCGGCTTCTGGCACGTATTTAGC
+
CCCCCGGFADFGFCCCGGGGGEGFGFCF9F9CFEFFFCFFFDEDBCFGF9EEFF:FFCFGCCFG,EAE<FEFDGFFG9E:BEGGFGEGGGE99E=EEGGGEF;ADACF,AB,C9?D,9==,5,,AAFCEF<=;,@?66=+8?D8,,9EFD,;,@=DFFFEG,36FE=,>F,@=++6@D,EEA=E:FEFCC88,7=9ECC,+5>F?D7?=?DF@FG:85**50:4=>:FED0-)=9697,7<)-5F:C>785>D6*47:11;@70D82(7)//)<6?+2(-4,((((.4304C-,,6(<)--
@M04650:207:000000000-C238N:1:1101:10950:8627 2:N:0:19
GGACTACACGGGTTTCTAATCCCGTTCGCTACCCTAGCTTTCGCACATGAGCGTCAGTCTTGTGCCAGGAAGCCGCCTTCGCCACTGGTGTTCCTCCCGATATCTACGCATTCCACCGCTACACCGGGAATTCCGCCTGCCTCTCCATCACTCAAGAACAGCAGTTTTGAATGCACGCTATGGGTTGAGCCCATAGATTTCACACCCAACTGGCCGTCCCGCCTGCGCTCCCTTTACACCCAGTAATTCCGGACAACGCTTGCCACCTACGTTTTACCGCGGCTGCTGGCACGTAGTTAGC
+
CCCCCGGF<FGGFGGGGGGFFAFFGGGGGGGGGGG,FGFEDGGGDFFFFFGGGGGE>FAFF@EEEG@F7,CAFGGGGGGFDFGGGCEGGGGGGGFGF7FGGEGGGFGGGGGDEFFEGGGGGGGFGEEGEEGDCF,=A>@@D+@6?D@,,@BD86DE,,3@3,@CG,@DEC,@<;9@FGG*1>DFG7:E,,6A,,=,+:@D8AFFFGDF=GG6:DGG51C<29;D1A0)2::?::@<7)<CC0::7*).7@6(4;D1C92:(3F77F?(30(((;()+*,3929(((.875(+-802376)-
@M04650:207:000000000-C238N:1:1101:11769:8709 2:N:0:19
GGACTACTCGGGTTTCTAATCCCGTTCGCTACCCTAGCTTTCGCACATGAGCGTCAGTCTTGTGCCAGGAAGCCGCCTTCGCCACTGGTGTTCTTCCCGATATCTACGCATTTCACCGCTACACCGGGAGTTCCACTTCCCTCTCACATACTCTAGGCTTACAGTATCAGATGACAAACAGATGGTAAGCACCTGCCTTTTACATCTGACTTATAAACCCGCCTGCGTGCGCTTTACGCCCAGTAATTCCGGACAACGCTTGCCCCCTACGTATTACCGCGGCTGCTGGCACGTAGTTTGC
+
CCCCCGGGGGGGGGGGGGGGGGGGGGGGGGGGGGGGGGGGGGGGGGGGFGGGGGGGGGGGGGGGGGGGGGGGGGGGGGGGGGGGGFGGGGGGGGGFGGGGGEEFGGGGGGGGGGGGGGGGGGGGGDGGGGGGGGGGGGGGGGGFGGGGGGGFGGGG@FFGGGGGGA:EGGCEFGGGGGGCCCGGGGGCFGCFCCFGFFGGFFGFCGGFFGGGFGG79>EDBGF=B;@A;GBB;CFFF;GGGF<E7+9CGFF>?FG:GFFF((9:CGB>(4-:>F?2FC62>6;;FFFFFD3?:(2.(<4))
@M04650:207:000000000-C238N:1:1101:19676:8737 2:N:0:19
GGACTACACGGGTTTCTAATCCTGTTTGCTCCCCACGCTTTCGCACCTGAGCGTCAGTCTTCGTCCAGGGGGCCGCCTTCGCCACCGGTATTCCTCCAGATCTCTACGCATTTCACCGCTACACCTGGAATTCTACCCCCCTCTACGAGACTCAAGCTTGCCAGTATCAGATGCAGTTCCCAGGTTAAGCCCGGGGATTTCACATCTGACTTAACAGACCGCCTGCGTGCGCTTTACGCCCAGTAATTCCGATTAACGCTTGCACCCTCCGTATTACCGCGGCTGCTTGCACGGAGTTAGC
+
CCCCCGGGGGGGGGGGGGGGGGGGGGGGGGGGGGGGGGGGGGGGGGGGGGGGGGGGGGGGFGGFGGGGGGDGFGGGGGGGGGGGGGGGGGGGGGGGGGGGGGGFGGGGGGGGGGGGGGGDGGGGGGGGGGGGGGGGGFGGGGGFGGGGGGGFGGGFGCBFGGGGGGGGAFG9FGGGGGGGFCFGGGGGGGGGE5CECDFGFFGFCGGFCFGGFGGCF;8F>G6(2@BB2C9BFGFAFBGGGB08DGF):@FF?BDFGFFF??GFGG?0117::FFFGD06136>06)).:3<?;(4:CAA<
@M04650:207:000000000-C238N:1:1101:7563:8745 2:N:0:19
GGACTACTCGGGTTTCTAATCCTGTTTGCTCCCCACGCTTTCGAGCCTCAGTGTCAGTTACAGGCCAGAGAGCCGCTTTCGCCACCGGTGTTCCTCCATATATCTACGCATTTCACCGCTACACATGGAATTCCACTCTCCTCTTCTGCACTCAAGTCTCCCAGTTTCCAATGACCCTCCCCGGTTGAGCCGGGGGCTTTCACATCAGACTTAAGAAACCGCCTGCGCTCGCTTTACGCCCAATAAATCCGGACAACGCTTGCCACCTACGTATTACCGCGGCTGCTGGCACGTAGTTAGC
+
CCCCCGGGGGGGGCFGGGGGGG@FGGFGGGGGGGGGGGGFGGGFGGGGGGG<FGFGGGFGFGGGGGGGFFGGDGGGCFGGGGGDGGGGGGGGGGGGGGGFGGGGGGFDEGGGGGGGGGGGGGFE=,?FFFFEGGGGFEAEGDFFFGGFF,EDFGGGGFCFGF@EDFDFGFGGGGF,@FFCEGDGGGGGFGGDGGGGGGGGGFGFAC+?@GGGFGGCF;GGFG;@6A@A0CBFBFFB42EGE:17FC>AGFF9?FGBFBF<:BC?GGF::B((.<?BD*(,-70-4<>::50<4(4<69)<A
@M04650:207:000000000-C238N:1:1101:27546:8767 2:N:0:19
GGACTACAGGGGTTTCTAATCCTGTTTGCTCCCCACGCTTTCGAGCCTCAGTGTCAGTTACAGGCCAGAGAGCCGCTTTCGCCACCGGTGTTCCTCCATATATCTACGCATTTCACCGCTACACATGGAATTCCACTCTCCTCTCCTGCACTCAAGTCTACCAGTTTCCAATGCATACAATGGTTGAGCCACTGCCTTTTACACCAGCCTTAATAAACCACCTGCGCTCGCTTTACGCCCAATAAATCCGGATAACGCTTGCTCCCTACGTATTACCGCGGCTGCTGGCACGTAGTTAGCC
+
6BACC<FGGGGGFCFFGGAFGGFFCFEGGGGGGGGGGGGCFFEE<BFFGGDFGGGGGFGGDGAGGGDFFECEFFGGG,,A:C:FCFEE6F:C?FFGGGGGGGFGGFEGGGFFFGFFGGGGEGGEFGGGGGGGGF;FD?EEFGG9DE9D@DFFGD8EGFGFGGGGGFGGGFFG?FFEAFFEGG8FACG678DCGGCFGGGCCAD9959*:?CCEGGCCEFGFGDFDA959D@>=EFE6>EEE3@37>?C7A:8?BGE*3412,+69C:28:?7ACA<CD66-2966:?(3*553(434+648
@M04650:207:000000000-C238N:1:1101:6446:8824 2:N:0:19
GGACTACTCGGGTATCTAATCCCGTTCGCTACCCTAGCTTTCGCACATGAGCGTCAGTCTTGTGCCAGGAAGCCGCCTTCGCCACTGGTGTTCTTCCCGATATCTACGCATTTCACCGCTACACCGGGAGTTCCACTTCCCTCTCACATACTCTAGGCTTACAGTATCAGATGACAAACAGATGGTAAGCACCTGCCTTTTACATCTGACTTATAAACCCGCCTGCGTGCGCTTTACGCCCAGTAATTCCGGCCAACTCTTGCCCCCTACGTATTACCGCGGCTTCTGGCACGTAGTTTGC
+
CCCCCGGGGGGGGGGGGGGGGGGGGGGGGGGGGGGGGGGGGGGGGGGGGCFGGGGGGGGGGGGDGGEGGGFGGGGGGGGGGGGGGGGGGGGGGGGGGGGGG7BF9DGFGGGGGGGGGGGGCGGGGDGGG>@==FDGGGGGGGGFGGGGGGGFGDBDFFGGGFGGGFFGFFFGDGFGEGGGGEF9FAE:CFGFCFFGFGGFF6EFFGGFFGGGFGG@6BG42?@FDF@D(7;6BGFEFFGGG?@FF7?CGFF>()>:G(8AFBGFGGFFFF0.)A?2EGBFF>;>((65)C?G?(226C4A4
@M04650:207:000000000-C238N:1:1101:4671:8828 2:N:0:19
GGACTACAGGGGTTTCTAATCCTGTTTGCTCCCCTAGCTTTCGCACCTCAGCGTCAGTTATGGCCCAGAAGACTGCCTTCGCCATCGGTGTTCTTCCCAATATCTGCGCATTTCACCGCTACACTGGGAATTCCATCTTCCTCTACCAAACTCGAGTCTGCCAGTTCGGAATCCGGCTGGGGGTTGAGCCCTCAGATTAGAGATTCCGCTTAACAAACCGCCTACGAGCGCTTTACGCCCACTAAATCCGAATCACGCTTGGACCCCCCGTATTACCGCGGCTGCTGGCACGGCGTTAGCC
+
CC<CCCFGGGGGGGGGGGGGGGGGGGGGGGGGGGGGCG,EFGGGGGE,FDEFEEGGGFFGGGGGGGGGGGGFGGGGDFGFGGGDGC7:FGGGGGGGGGEGGGF=DEFE>EGGFEGGFGGGGGGGGGC8FFFGFGGGF9CFGFGFCFFGFEGFGGGGEDDAFGCGGGGGC+@DFFCEGGDCEGGGGEFF?FGG,9:,9CDC2;D:CGCFD4DD*+8:4@CC9DF(38(.(2618CFF)/CCG(((29).9@B:1);87(-((-*5CC?996:6(8449/1(46((4)5((2.23-(((*,),
@M04650:207:000000000-C238N:1:1101:8364:8856 2:N:0:19
GGACTACTCGGGTATCTAATCCTGTTTGCTCCCCACGCTTTCGAGCCTCAACGTCAGTTATCGTCCAGTGAGCCGCCTTCGCCACTGGTGTTCCTCCTAATATCTACGCATTTCACCGCTACACTAGGAATTCCACTCACCTCTCCGACACTCTAGCAAAACAGTTTCCACAGCAGTCCCAGGGTTGAGCCCTGGGTTTTCACTCCAGACTTGCTTCGCCGTCTACGCTCCCTTTACACCCAGTAAATCCGGCTAACGCTTGCCCCCTACGTATTACCGCGGCTGCTGGCACGTATTTAGC
+
-66ACEGGGGE>FGGGGGFGGGGFGGG?EFGGGGGGDEEGGG@F@FGGG<FGGGGCFFGGGGGGGGGCGCEFFG+CBFGGDFG,FCFCGGGGGGGGGGGGGGFEFFFCEEEGGGFFG:=DCEF<,,=<=FFFGFAFGG8EFGGFF@8+FCEFDEG8>D9=CGFDGGCFFG,@@FFGEGGCEF+8DD+,5DECGF*@C>FGFAFBFCFF67;9;++5=)*9(1(8(B9;9G9;@FFCF)?<F606:76<760.(2/.2,0(3(78>:;>:0883@24<717(71>(4:)(::<:<,)8E:))
@M04650:207:000000000-C238N:1:1101:17288:8893 2:N:0:19
GGACTACAGGGGTTTCTAATCCTGTTTGCTCCCCACGCTTTCGAGCCTCAGTGTCAGTTACAGGCCAGAGAGCCGCTTTCGCCACCGGTGTTCCTCCATATATCTACGCATTTCACCGCTACACATGGAATTCCACTCTCCTCTCCTGCACTCAAGTCTACCAGTTTCCAATGCATACAATGGTTGAGCCACTGCCTTTTACACCAGACTTAATAAACCACCTGCGCTCGCTTTACGCCCAATAAATCCGGACAACGCTCGGGACCTACGTATTACCGCGGCTGCTGGCACGTAGTTAGCC
+
CCCCCGGGGGGGGGGGGGGGGGGGGGGGGGGGGGGGGGGGGGGGGGGGGGGGGGGGGGGGGGGGGFGGGGGGGGGGGGGGGGGGGGGGGGGGGGGGGGGGGGGGGGGGGGGGGGGGGGGGGGGGGGGFGGGGGGGGFGGGGGGFGGGFGGGFGFGGGGGFGGGGGFFGGGGGGGDEGGGFGGCGCCFFFGDFFF6FGGGGGFFFFG>FCF7:>FGDF@:CBC@B@BA?@529@5B@BFCFGFD3D+75<D3;@EGF51,(-7C;GC:?FF(5AEAA:599((71170(3*)13:(,)+.64
@M04650:207:000000000-C238N:1:1101:17992:8893 2:N:0:19
GGACTACACGGGTTTCTAATCCTGTTTGCTCCCCACACTTTCGAGCCTCAGCGTCAGTTAATGTCCAGCAGGCCGCCTTCGCCACTGGTGTTCCTCCCGATATCTACGCATTCCACCGCTACACCGGGAATTCCACTTTCCTCTCCATCACTCAAGAACGCCAGTTTTGAACGCACGCTATGGGTTGAGCCCATAGATTTCACGTCCAACTTGGCATCCCGCCTGCGCTCCCTTTACACCCAGTAATTCCGGACAACGCTTGCCACCTACGTTTTACCGCGGCTGCTGGCACGTAGTTAGC
+
CCCCCGGGGGGGGGGGGGGGGGGGGGGGGGGGGGGGGGGGGGGGGGGGGGGGGGGGGFGGGGGGGGGGGGGGGGGGGGGGGGGGGGGGGGGGGGGGGGGGGGGGGGGGGGGGGGGGGGGGGGGGGGGGGGGGGGFGGGGGGGGFGGGGGGGFGGGCGGGGGGGGGGGGGDGGDGGGGGGGDFGGGGGGFGGGGGGDG7CFGFGFFGGFFGGGFGGGFFGGFGFDDFFFFGFDFGFEFFGGE6::CGFAGFFF?FGFGFFFFFF:CFBF????<GFFGC:03((29:??FGBF:.:<BG<A6
@M04650:207:000000000-C238N:1:1101:12018:8897 2:N:0:19
GGCCTACCAGGGTATCTAATCCCGTTCGCTACCCTAGCTTTCTCACATGAGCGTCAGTCTTGTGCCAGGAAGCCGCCTTCGCCACTGGTGTTCTTCCCGATATCTACGCATTTCACCGCTACACCGGGAGTTCCACTTCCCTCTCACATACTCTAGTCTTCCAGTATCAGCTGACATACAGATTGTAAGCACCTGCCTTTTACATCTTACTTTTAAACCCGCCTTCGTTCGCTTTACTCCCATTAATTCCGGACAACGCTTGCCCCCTACGTCTTACCGCGGCTTATGGCACTGAGTTTCC
+
BC-ACFE,,,6,C,EFGGGGGCE@FCF7CC:FCFGGGFFFCF6FF@64:;6,@FCF,CFEFFG8FFE8,6<,6E+6@CF9,CF7@AA<FACCFBD?EDF,FFEFCAAF+?CFGGGDFGGDC7EFF7++=+@:EEAEAEC,@8=6==FCFDC?FD,,7@E9,3@,C,@DG9,,=,6@,5@,,,7@C,,,7@,,573;*;BDG6@+++2+328C*:27BBGGA*4>(6>F(2((8F?4:*4F*()7;C?5DA4(()17D.(/1,3(9*3,-4(,(2,)0<((-((4().),*,338)))+.).
@M04650:207:000000000-C238N:1:1101:17151:8952 2:N:0:19
GGACTACCGGGGTTTCTAATCCCGTTCGCTACCCTAGCTTTCGCACATGAGCGTCAGTCTTGTGCCAGGAAGCCGCCTTCGCCACTGGTGTTCTTCCCGATATCTACGCATTTCACCGCTACACCGGGAGTTCCACTTCCCTCTCACATACTCTAGGCTTACAGTATCAGATGACAAACAGATGGTAAGCACCTGCCTTTTACATCTGACTTATAAACCCGCCTGCGTGCGCTTTACGCCCAGTAATTCCGGACAACGCTTGCCCCCTACGTATTACCGCGGCTGCTGGCACGTAGTTTGC
+
CCCCCGGGGGGGGGGGGGGGGGGGGGGGGGGGGGGGGGGGGGGGGGGGGGGGGGGGGFGGGGGFGGGGFGGGGGGGGGGGGGGGGGGGGGGGGGGGGGGGG>EGGGGGGGGGGGGGGGGGGGGGGGGGDGGGGGGGDFFFGGFFGDGFFFCFGFFFFGG6DGGGGGFGCC@FC9EGGFD57FGGGGFGGFCC;FFFFGGG?6CEFF+=EFFFCGF:83@D>GFFFF9;0D179EFFFFGGGF:BD>4:C?F9:7C153112:F?CE>>::<<><?4<F(9>9964:7)25.<02((4A))5
@M04650:207:000000000-C238N:1:1101:27387:8956 2:N:0:19
GGACTACTGGGGTTTCTAATCCTGTTTGCTCCCCACGCTTTCGCACCTGAGCGTCAGTCTTCGTCCAGGGGGCCGCCTTCGCCACCGGTATTCCTCCAGATCTCTACGCATTTCACCGCTACACCTGGAATTCTACCCCCCTCTACGAGACTCTAGCCTGCCAGTTTCAAATGCAGTTCCCAGGTTAAGCCCGGGGATTTCACATCTGACTTAACAGACCGCCTGCGTTCGCTTTACGCCCAGTAATTCCGATTAACGCTTGCACCCTCCGTATTACCGCGGCTGCTGGCACGGAGTTAGC
+
CCCCCGGGGGGGGGGGGGGGGGGGGGGGGGGGGGGGGGGGGGGGGGGFFGGGGGGGGGGGGGGGGGGGGGGGGGGGGGGGGGGGGGGGGGGGGGGGGGGGGGFGGGGGGGGGGGGGGGGGGGGGCCGGGGGGGGGGGGGGGGGFGGGG@6CFGGGFGGGGFFGGGGGGGDGGGGGGGFCFGGGGGGGGFDFCEDGE)9:ECFGFFFGFE>FGFGGGF@FD;D>6BFFF0>39:CF26?GGGFF>:CADGFF:17C<F?B<1:DBGGF?:BF?08:AFF09>(1;>FD)(::?:9>4:G9-.
@M04650:207:000000000-C238N:1:1101:9062:8968 2:N:0:19
GGACTACTCGGGTATCTAATCCTGTTTGCTCCCCACGCTTTCGAGCCTCAGTGTCAGTTACAGGCCAGAGAGCCGCTTTCGCCACCGGTGTTCCTCCATATATCTACGCATTTCACCGCTACACATGGAATTCCACTCTCCTCTCCTGCACTCAAGTCTACCAGTTTCCAATGCATACAATGGTTGAGCCACTGCCTTTTACACCAGACTTAATAAACCACCTGCGCTCGCTTTACGCCCAATAAATCCGGACAACGCTCTGGACCTACGCATTACCGCGGCTGCTGGCCCGTAGTTAGCC
+
<CCCCGGGGGGGGGGGGGFGGGGGGGGGGGGGGGGGEEEGGGGFCGGGGFFGGFGGGGGGGGGGGGGGGGFCGGDEGGGGEGGGGGEGGGGGGGGGGGGGGGGGGGGGGGGGGGGGFGG>7FGGGGFFGGGGGGAEGGGGGGGFGGGGCFGFGGFFFFEFFFGGFGGGGFGG6FGGGFGGFFGGG7?FE7ECF6?FGGGCDFGFA5CACGCCEGGCFEFFBDD2B54*-)/-6:B4)2BCE@8)*@3)C:>@6>C?C(,((5069F18:((33;<<@*,(-409?)3,,*,*(2,,)+6<:
@M04650:207:000000000-C238N:1:1101:18271:8982 2:N:0:19
GGACTACACGGGTTTCTAATCCCGTTCGCTACCCTAGCTTTCGCACATGAGCGTCAGTCTTGTGCCAGGAAGCCGCCTTCGCCACTGGTGTTCTTCCCGATATCTACGCATTTCACCGCTACACCGGGAGTTCCACTTCCCTCTCACATACTCTAGGCTTACAGTATCAGATGACAAACAGATGGTAAGCACCTGCCTTTTACATCTGACTTATAAACCCGCCTGCGTGCGCTTTACGCCCAGTAATTCCGGACAACGCTTGCCCCCTACGTATTACCGCGGCTGCTGGCACGTAGTTTGC
+
C@CCCGGGGGGGGGGGGGGGGGGGGGGGGGGGGGGGGGGGGGGGGGGFFGGGGGGGGGGGGGGGGGGGGGGGGGGGGGGGGGGGGGGGGGGGGGGGGGGGGGGGGGGGGGGGGGGGGDGGGGGGGDGGGGGGGGGGGCGGGGGFGGGGGFGFGGGFDFGGGGGFGGGGGGGGGFGGGGGGGGGG7FGGGFGCCGGGGGGGFFGFFGGFFGGGFGFGFEGGFGFFFFFF(C@FFGFFFDGGGDDFGGFEGF?91:C?G;FFFFGBGGF1(11:)<>AFF?>>BFFFFFF:E<+(,(,,A)-)
@M04650:207:000000000-C238N:1:1101:2575:8991 2:N:0:19
GGACTACTGGGGTTTCTAATCCTGTTTGCTACCCACGCTTTCGAGCCTCAGTGTCAGTTACAGGCCAGAGAGCCGCTTTCGCCACCGGTGTTCCGCCATATATCTACGCATTTCACCGCTACACATGGAATTCCACTTACCTCTCCTGCACTCAAGTCTACCAGTTTCCAATGCAGAAAATGGTTGAGCCACTGCCTTTTACACCGGACTTAATAAACCACCTGCGCTCGCTTTAAGCCCAATAAAGCCGGATAACGCTCGGGACCTACGTATTAACGCGACTGCTGGCACGGAGTTAGCC
+
CCCCCGGGFGFFCECGGFG9FEFCFFEC<@,C,FCCE:C7FFG?E@+FFFEFDCFEFCDE@FDC<F<F<6CF,,@F@BD:F7,B@ABF>@FF,,,,BCCFGFFGGFEDFF7B?AEFA7EDEBFCG?E?EGDFFG9E8,,7EF,;,@>?,=D9=?FG,937=5@F:3=>,@@;DD=,@8@FDFD>AF8<C:CEGF6,;CDGG*EF6**9>>*:1+=7=@,94*-02?>4(/((//:)/)5*=25/;@)/*8>((.C@G04113C()*(.4,(.5+4)+949((-,(63.(255(4(((+-).
@M04650:207:000000000-C238N:1:1101:11555:9013 2:N:0:19
GGACTACTGGGGTTTCTAATCCTGTTTGCTCCCCACACTTTCGAGCCTCAGCGTCAGTTAATGTCCAGCAGGCCGCCTTCGCCACTGGTGTTCCTCCCGATATCTACGCATTCCACCGCTACACCGGGAATTCCGCCTGCCTCTCCATCACTCAAGAACGCCAGTTTTTAACGCCCGCTCTGGGTTGAGCCCATAGATTTCCCGTCCAACTTTGCATCCCGCCTGCGCTCCCTTTACTCCCAGTAATTCCGGACAACGCTTTCCCCCTCCGTTTTACCGCTGCTTCTTGCCCGTCTTTCGC
+
@@@CC<FGFGG7FFGGGF@FGGG@FGGFFGGGGGGGCGGGGGD,CFGFF8EGGGGGGGGG9FDFGGGFGGGDFGGGGGGG,BFCGGE8FFFGGGFGFGCEG7CFGGGGGGGGFGFGGFGDEG9FGD>E7@AFFGDGGGFGG?DDFGFGFCFFG8D,>CD66C+1@DCF+,4@+F*;C>E*=7,6?C>,,?>F4::6+=CFF+:?65C4;CFG);@7@CFG1D>F0A952>>=?FF)1)0<E23?*06<D?)((7<(*-3:1(C4*894(41?7EB2:C19(-37))<))3,<41(.4@)(4
@M04650:207:000000000-C238N:1:1101:16356:9023 2:N:0:19
GGACTACTGGGGTTTCTAATCCTGTTTGCTCCCCACGCTTTCGCACCTGAGCGTCAGTCTTCGTCCAGGGGGCCGCCTTCGCCACCGGTATTCCTCCAGATCTCTACGCATTTCACCGCTACACCTGGAATTCTACCCCCCTCTACGAGACTCAAGCTTGCCAGTATCAGATGCAGTTCCCAGGTTGAGCCCGGGGATTTCACATCTGACTTAACAAACCGCCTGCGTGCGCTTTACGCCCAGTAATTCCGATTAACGCTTGCACCCTCCGTATTACCGCGGCTGCTGGCACGGAGTTAGC
+
CCCCCFGFGGGGGGGGGGGGGGGGGGGGGGGGGGGGGGGGGGGGGGGGGGGGGGGGGGGGGGGGGGGGGGGGGGGGGGGGGGGGGGGGGGGGGGGGGGGGGGGGGFFGGGGFGGGGGGGGEGGFGGGGFGGGFGGEGGGGGGGFFGGDGCEFFGGGGGGGGFGFGGE;;CDFGGGFEGGFCFGGGGGGCGFGGGEGGGGCFFFFFGGFFGDGEDGGF;FFFGFDBFFD2D9>FGF>FFGGG?6?GGFFGFF0<3C<F19?F?92CFF???0<?C?<9D?9>B96B?B:2C7A?BB0(;)..
@M04650:207:000000000-C238N:1:1101:11831:9110 2:N:0:19
GGACTACTAGGGTTTCTAATCCTGTTCGCTCCCCTAGCTTTCGCGCCTCAGCGTCAGATGCAGTCCAGAAAGCCGCCTTCGCCACTGGTGTTCCTCCCAATATCTACGCATTTCACCGCTACACTGGGAATTCCACTTTCCTCTCCTGCCCTCAAGAAATACAGTTTCCATTCCATCACAGGGTTGAGCCCTGAACTTTAAAAACAGACTTGTATTCCCGCCTACGCGCCCTTTACGCCCAATGATTCCGGACAACGCTCGCCCCCTACGTATTACCGCTGCTGCTGCCACGTAGTTTGCC
+
66@CCEGGEEFEGGGGGGGGGGGFGGG;FFGGGGGGFGGGGGFECFGGGFCF7CFF:AFFFFGGGGGFCCF@GFGGGGGGCGGGGGGFGFGGGGGGGGFFFGGGGGGGGGGGGG9FFBEGEGFGG9B@F<FGDGGGGGGGFGGFGGG?FFGFGFF,,,8EFGG8FDFFC@DFFGFGCDF8A,+@F+,,@EEC7,3@FFG7@CC5?C75@CF*8+?B;C?>4;<=554)2C9@B<+/)6BE*256+29?C6)(25*4)-,43(16CE,361?).<)69*-(,().3:5).+.*4(.-6+)64
@M04650:207:000000000-C238N:1:1101:16597:9130 2:N:0:19
GGACTACAGGGGTATCTAATCCCGTTCGCTACCCTAGCTTTCGCACATGAGCGTCAGTCTTGTGCCAGGAAGCCGCCTTCGCCACTGGTGTTCTTCCCGATATCTACGCATTTCACCGCTACACCGGGAGTTCCACTTCCCTCTCACATACTCTAGGCTTACAGTATCAGATGACAAACAGATGGTAAGCACCTGCCTTTTACATCTGACTTATAAACCCGCCTGCGTGCGCTTTACGCCCAGTAATTCCGGACAACGCTTGCCCCCTACGTATTACCGCGGCTGCTGGCACGTAGTTTGC
+
CCCCCGGGGGGGGGGGGGGGGGCGGG?FGGGGGGFFGGGGGGGGGGGFEEGGGGGGGGGGGGGFGGGGGGGGGGGGGGGGGGGGGGGGGGGGGFGGGFGGGGGGGGGGGGGGGGGGGGGGGGGGGGGGDGGGGFFGGG8BFGGFGGGG9@FFGEFFFFDFDGGGGGGGGGGGFCFGGGGGG79>>FGGGG9C;FGGFGGFDFGFFGGFFGGFFGGGFE?<()5@BFBB;D@9@GFFF0CFGF(;GFE?CFF6237(*((-6?GF4E>;F?B?<C8>F:(49B>F04??2E0C?6<?BG2.4
@M04650:207:000000000-C238N:1:1101:12055:9176 2:N:0:19
GGACTACTGGGGTTTCTAATCCCGTTCGCTACCCTAGCTTTCGCACATGAGCGTCAGTCTTGTGCCAGGAAGCCGCCTTCGCCACTGGTGTTCTTCCCGATATCTACGCATTTCACCGCTACACCGGGAGTTCCACTTCCCTCTCACATACTCTAGGCTTACAGTATCACATGACAAACAGTTGGTAAGCACCTGCCTTTTACATCTGACTTATAAACCCGCCTGCGTTCGCTTTACGCCCAGTAATTCCGGACAACGCTTGCCCCCTACGTATTACCGCGGCTGCTGTCACGTAGTTTGC
+
@BCCCDGGFE@>FEGGEDEFGE<@FGC7FFCFGGGGCGGGGGF7@F@CFC,@@FGCBGG9DAECFGGGF,CEFF@CEGGG<FGGCF8,CEFGGAFGCF7BFECFFGGEGCEEEFEDFF6C+FFGFG++48@A>D,C=EF?DDFFG,E,3=EFGGG,,3>D,=,=FCCFD,,@?,:7=+:,,,35,@,3EF,ACF,7ADGFF+?:AEG>EGGGFF7:A6C85C95>450(:(63CF)@08<C<(;+29?F66((.)(17>??:F?CE3>(.(8)<:9F>,((-396?F:)?)<(420(<644
@M04650:207:000000000-C238N:1:1101:7139:9188 2:N:0:19
GGACTACTCGGGTTTCTAATCCTGTTTGCTCCCCACACTTTCGAGCCTCAGCGTCAGTTGATGCCCAGTAGGCCGCCTTCGCCACTGGTGTTCCTCCCGATATCTACGCATTCCACCGCTACACCGGGAATTCCGCCTACCTCTACATCACTCAAGAAAAATAGTTTTGAACGCACGCTATGGGTTGAGCCCATAGATTTCACGTCCAACTTACCTTTCCGCCTGCGCTCCCTTTACACCCAGTAATTCCGGACAACGCTTGCCACCTACGTTTTACCGCGGCTCCTGGCACGTAGTTAGC
+
CCCCCGGGGGGGGGGGGGGGGGGGGGGGGGGGGGGGGGGGGGGGGGGGGGGGGGGGGGGGEGGGGGGGGGGGGGGGGGGGGGGGGGGGGGGGFGGGGGGGDGGGGGGGGGGGGFGGGGGGGGGGGGGGGGGFGGGGGGGGGGGFFGG9EFDDGGGCAF8EGGGGFFGGGGGGGGGGGGGG5CFFGGGGGGGGGGFEDGGFFACFFGGFFGGGEGGFFEGGFGFDFFFF15:@FGFFFEGGGFFFGF9:FFFFFD):/(4?<?GFCF????0:(A:BGF?9F>91((42>G<G?61:BCAD:
@M04650:207:000000000-C238N:1:1101:6260:9197 2:N:0:19
GGACTACCCGGGTTTCTAATCCCGTTCGCTACCCTAGCTTTCGCACATGAGCGTCAGTCTTGTGCCAGGAAGCCGCCTTCGCCACTGGTGTTCTTCCCGATATCTACGCATTTCACCGCTACACCGGGAGTTCCACTTCCCTCTCACATACTCTAGGCTTACAGTATCAGATGACAAACAGATGGTAAGCACCTGCCTTTTACATCTGACTTATAAACCCGCCTGCGTGCGCTTTACGCCCAGTAATTCCGGACAACGCTTGCCCCCTACGTCTTACCGCGGCTGCTGGCACGTGGTTTGC
+
CCCCCGGGGGGGGGGGGGGGGGGGGGGGGGEGGGGGGGGFGGGGGGGGGGGGGGGGGFGGGGGGGGGGGGGGGGGGGGGGGGGGGGGGGGGGGGGGGGGGGGGGGGGGGGGGGGGGGGGGGGGGFEGEGDGDFGGGGGGGGGGBFFGCGGGFGGG8EFGGGGGGG9AFFFGGGCGGGFGGGFCFDGGFGFGGG7@FGGGGGFGFFF>A4FGGFCF+85CD(?55(;651C;;0CFEF(1=*((.;+79DFF>6BG:CBB:BFG:DGB((4:<(;0<FGB>(424,8:70E<G3,(418142
@M04650:207:000000000-C238N:1:1101:11319:9199 2:N:0:19
GGACTACAGGGGTATCTAATCCTGTTTGCTCCCCACGCTTTCGCACCTGAGCGTCAGTCTTCGTCCAGGGGGCCGCCTTCGCCACCGGTATTCCTCCAGATCTCTACGCATTTCACCGCTACACCTGGAATTCTACCCCCCTCTACGAGACTCAAGCTTGCCAGTATCAGATGCAGTTCCCAGGTTGAGCCCGGGGATTTCACATCTGACTTAACAAACCGCCTGCGTGCGCTTTACGCCCAGTAATTCCGTTTAACGCTTGCACCCTCCGTCTTACCGCGGCTGCTTGCACGTATTTAGC
+
BCCCC@F@FGGGGEGGGGGGGGGGGGGGGGGGGGGGGGGGGGGGGGGGEFGGGGGGGGFGGGCFGGGF8BFFEGGGGGGGGGGGG@FEGGGGGGGGG,EFGGGGGGGGGGGGGGGGGEED8CGGFFGGGGGGGCFA=D+=EDGFFGC6@6@CGC79BFG?FGGGGFGGGC9C>FEFCGGGGCFFCC>,<FGG*:85<DFEFFGFFGGFCFGGF7CF42CGFD@F;4>B?GF>;GFFB:CGE1??*26<C6?).67:C?9:<?:)9C:???0?(;:2<4:9((494<?))/3+((4)4C4)5
@M04650:207:000000000-C238N:1:1101:4075:9204 2:N:0:19
GGACTACAGGGGTATCTAATCCTGTTTGATCCCCACGCTTTCGCATCTCAGCGTCAGTACTGCACCAGGTAGTCGCCTTCGCCACTGATGTTCCTCCAGATCTCTACGGATTTCACCCCTACACCTGGAATTCCACTACCCTCTCACAGACTCAAGTCTAACAGTATCAAAAGCAGTTTCACGGGTGAGCCGTGGGCTTTCACTTCTGACTTATCAAACAGCCTACATGCGCTTTACGCCCAGTGATTCCGATTCACGCTTGCACCCTCCGTATTACCGCGGCTGCTGGCACGGTGTTAGC
+
C@9@CCFFACCCFFGGGGGGGGGGGGGFGGGGGGDEGGEFGGGDGCEFE<@DFGEGGGGGAFEFFGGGDFGG@FFGFE:CGCEGGGF,CFFGGGGGEE8BF8>D;FDD7FEGGFAEFCE=@<E?:EFGGGGGDC4AEGGEGFGFGGFE9DGFCD,@4,6,7EE9FBFGF9FD?FGFA+,3@@8CCECDDECE;++17:FE7B;BF5C+7:C@:@+9+:?C>D>D=9)=*AA=>E?CF-=C7>BE4+<?7@A((8+.+(,61=F36F(/,11=?C?):F02146>062825:<49(-4C446
@M04650:207:000000000-C238N:1:1101:15060:9211 2:N:0:19
GGACTACTAGGGTTTCTAATCCTGTTTGCTACCCATACTTTCGAGCCTCAGCGTCAGTTGATGCCCAGTAGGCCGCCTTCGCCACTGGTGTTCCTCCCGATATCTACGCATTCCACCGCTACACCGGGAATTCCACTTCCCTCTCACATACTCTAGGCTTACAGTATCAGATGACAAACAGATGGTAAGCACCTGCCTTTTACATCTGACTTATAAACCCGCCTGCGTGCGCTTTACGCCCAGTAATTCCGGACAACGCTTGCCCCCTACGTATTACCGCGGCTGCTGGCACGTAGTTTGC
+
CCCCCGGGGGGGGGGGGGGGGGGGGGGGGGGGGGGGGGGGGGGGGGGGGGGGGGGGGGGGGGGGGGGGGGGGGGGGGGGGGGGGGGGFGGGGGGGGGGGGGGGGGGGGGGGGGGGGGGGGGGGGGGGGGDGGGGGGGGCGGGGFGGGGGGGFGGGDFFGGGGGDEC,DFGF;DCDGGGGGGGGGGGGGGGGGCGGGFGGGC+@CFF2BEGG>57CGFFFGBGAABFBE27@>FGA;FFGGG<0@FGFFGFF>()9;G163<FGFGGF>042:2C(.C709>(299040754E032:8F)44
@M04650:207:000000000-C238N:1:1101:12942:9227 2:N:0:19
GGACTACCCGGGTTTCTAATCCCGTTCGCTACCCTAGCTTTCGCACATGAGCGTCAGTCTTGTGCCAGGAAGCCGCCTTCGCCACTGGTGTTCTTCCCGATATCTACGCATTTCACCGCTACACCGGGAGTTCCACTTCCCTCTCACATACTCTAGGCTTACAGTATCAGATGACAAACAGATGGTAAGCACCTGCCTTTTACATCTGACTTATAAACCCGCCTGCGTGCGCTTTACGCCCAGTAATTCCGGACAACGCTTGCCCCCTACGTATTACCGCGGCTGCTGGCACGTAGTTAGC
+
CCCCCGGGGGGGGGGGGGGGGGGGGGGGGGGGGGGGGGGGGGGGGGGGGFGGGGGGGGGGGGGAFGGGGGGFFGGGGGGGGGGGGGGGGGGGGGGGGGGDDEGGGGGGGGGGGGGGGGGGDGGGGGDGDGGGGGGDFDFFGGGFGGG?DGGFGGGABFGGGGGGGGFFFCGFGDFGGGGGGG,EBFEFGGGGFGFFFFGGGFGFFGGFEGGGFGGFF:FG@GF@DF0><DF@FGFCFFGGG01=FGFFF?F>4)/3F66:3(9?4CB2(4::?GFFGC1(90101232?G19<:828F))6
@M04650:207:000000000-C238N:1:1101:12861:9229 2:N:0:19
GGACTACTAGGGTATCTAATCCTGTTTGCTCCCCACGCTTTCGCGCTTTAGCGTCAGTATTTGTCCAGTGAGCTGGCTTCCCCATCGGCATTCCTACAAATATCTACGAATTTCACCTCTACACTTGTAGTTCCGCCCACCTCTCCAATACTCTAGTCTAACAGTTTCCAACGCAATACGGAGTTGAGCCCCGCAGTTTAACATCAGACTTTTTAAACCACCTAGACGCGCTTTACGCCCAATAAATCCGGATAACGCTCGTGGCATACGTATTACCCCGGCTGCTGCCCCCTATTTTGCC
+
CCCCCGGGGGGGGGGGGGGGGGGGGGGGGGGGGGFGGGGGGGGGGGGGGGGGGGGGGGGGGGGGGGGGGGAFGGGGGGGGGGGGGGGDGDGGGGGGGGGGGGGGGGGGGGGGGGGGGGGGGGGGGGFGFGGGGGGDEGGGGF?6FFFFGDFFGGGGFFGGEDGGGGGGGGGGGDEGGFGG>@EGG9FGCGGGDEGGGGG7FFDFFFCCCFGCEFGCF*=*<C@EB4>)2)6>@=+1.6CFE088FCCEGF>;;B>314-89-C8DFB?<<3)586)0*,-(460<>?),*,*-(,64+.)5
@M04650:207:000000000-C238N:1:1101:20064:9234 2:N:0:19
GGACTACTCGGGTATCTAATCCTGTTTGCTCCCCACGCTTTCGAGCCTCAACGTCAGTTATCGTCCAGTGAGCCGCCTTCGCCACCGGTATTCCTCCAGATCTCTACGCATTTCACCGCTACACCTGGAATTCTACCCCCCTCTACGAGACTCTAGCCTGCCAGTTTCAAATGCAGTTCCCAGGTTAAGCCCGGGGATTTCACATCTGACTTAACAGACCGCCTGCGTGCGCTTTACGCCCAGTAATTCCGATTAACGCTTGCACCCCCCGTATTACCGCGGCTGCTGGCCCGGAGTTAGC
+
CCCCCGGGGGGGGGGGGGGGGGGGGGGGGGGGGGGGGGGGGGGGEGGGGGGGGG@CGFFGGGGGGGDGGGGFGGGGGGGGGGGGGGGGGGGGGFGGGFGGGGGGGGGGGGEGGGDGGGGGDFGGGGGGFGGGGFGGGGGGGGGFEGGGEGGFGGGGGGGGGGGGGGGGGGGGGGGGGFA<FFGG<CFFGGFGGGGGDCGGGFGFFGGF<FFGEFGGFDFGFGFFFFFFFC99(2:>FBECC??8GCAA>FF:BED<F<(,4:C8CF?0,4930882CF:(4491;?04?G(51>66?G)<-
@M04650:207:000000000-C238N:1:1101:28012:9249 2:N:0:19
GGACTACTAGGGTTTCTAATCCTGTTTGCTCCCCACGCTTTCGCACCTGAGCGTCAGTCTTCGTCCAGGGGGCCGCCTTCGCCACCGGTATTCCTCCAGATCTCTACGCATTTCACCGCTACACCTGGAATTCTACCCCCCTCTACGAGACTCAAGCTTGCCAGTTTCAAATGCAGTTCCCAGGTTGAGCCCGGGGATTTCACATCTGACTTAACAAACCGCCTGCGTGCGCTTTACGCCCAGTAATTCCGATTAACGCTCGCACCCTCCGTATTACCGCGGATGCTGGCACGGAGTTAGC
+
CCCCCGGGGGGGGGGGGGGGGGGGGGGGGGGGGGGGGGGGGGGGGGGGGGFGGGGGGGGGGGGGGGGGGGGGGGGGGGGGGGGGGGGGGGFEGGGGGFGGGGFECCGGGGGGA<DFCFCCEEGG?FGGGGGGGGGGGGGG7CGFGGGDCEGFFGCCC8EGFFFFCFGGGGGGGFGGGGGGGGGFGGDGGGEEGGDECD?FGFGA7CFF5CFGFGGF*4;<()3;DF>E:39B0:):?6:ED???F76AGF:??>D4C?>?(,1178-36323?F7ACC36>(,(-39<:E(+421(8EAA4
@M04650:207:000000000-C238N:1:1101:14628:9279 2:N:0:19
GGACTACAGGGGTATCTAATCCTGTTTGCTCCCCACGCTTTCGCGCTTTAGCGTCAGTATTTGTCCAGTGAGCTGGCTTCCCCATCGGCATTCCTACAAATATCTACGAATTTCACCTCTACACTTGTATTTCCGCCCACCTCTCCAATACTCTAGTCTAACAGTTTCCAACGCAATACGGAGTTGAGCCCCGCAGTTTAACATCAGACTTTTTAAACCACCTAGACGCGCTTTACGCCCAATAAATCCGGATAACGCTCGGTGCATACGTATTACCCCGGCTCCTGGCACGTATTTTGCC
+
<CCCCGFFDFGDFGFGGGGGGGGDEFGGGFFGCBFGGGEGFCFGGGGGCFGGGGDGEGFGGGFGGGGDGFGFFGGFGGEGFGGGGGDFGEGGGGGGFFFFGGCFGGGFGGFGEGGGGGGGDAFFGFFDC,AFFGCECEGGGGGFGGGGGGGFGGGFEGGGGDDFAFGGGGGG8FEDEGGE87@>FE,@CCFEE6:C98FFCCGAF7;6>C::<DFF6>GGBGBF=4469?@FF*;C51BC7(3)*+95C)8(,):8*416((/-72::<B4,5?249*--,26(34)(4*5*41<,:+.55
@M04650:207:000000000-C238N:1:1101:28323:9351 2:N:0:19
GGACTACCAGGGTATCTAATCCTGTTTGCTCCCCACGCTTTCGCACCTGAGCGTCAGTCTTCGTCCAGGGGGCCGCCTTCGCCACCGGTATTCCTCCAGATCTCTACGCATTTCACCGCTACACCTGGAATTCTACCCCCCTCTACGAGACTCAAGCTTGCCAGTTTCAAATGCAGTTCCCAGGTTGAGCCCGGGGATTTCACATCTGACTTAACAAACCGCCTGCGTGCGCTTTACGCCCAGTAATTCCGATTAACGCTTGCACCCTCCGTATTACCGCGGCTGCTGGCCCGTAGTTTGC
+
CCCCCGGGGGGGGGGGGGFGGGGGGGGGGGGGGGGGGGGGGGGGGGGGGGGGGGGGGGGGGGGGGGGGGGGGGGGGGGGGGGGGGGGGGGGGGGGGGDGGGGGGGGGGGGGGGGGGGGGDGGGGGGGFFGGGGGGGGGGGGGGFGGGGGGGFGGGGGGGFGGGGGGGGFFGGGFAFFFGGGGGGGGGGGGGGGGGGGGGGGFGFFGGFFGGGFGGGFDGG>D>FDFFFFGFF0EFAF?EEGFFFFFADGFFFBDGFG<;<<FG<GG?:?:1::F?4CD:9>>;9(4:>?D1C>1(-,<)44
@M04650:207:000000000-C238N:1:1101:2484:9373 2:N:0:19
GGACTACTAGGGTTTCTAAACCTGTTTGCTCCCCACGCTTTCGCACCTGAGCGTCAGTCTTTGTCCAGGGGGCCGCCTTCGCCACCGGTATTCCTCCAGATCTCTACGCAGTTCACCGCTACACCTGGAATTCTACCCCCCTCTACAAGACTCCAGCCTGCCAGTTTCGAATGCAGTTCCCAGGTTGCGCCCGGGGAGTTCACATCCGCCTTGACAGACCCCCTGCGTGCGCTTTGCGCCCAGTAATTCCGATTAACGCTTGCACCCTCCGTATTACCCGGGCTGCGGGCAGGGAGGTCGC
+
CCCCCGGGGGGGEFFFCGGEG@6EFGCFGFGGGGGGGGGGFGGGGGCFFGGGGGGGGGEF,;EFGFGGG7CG+@FFFGDFFFGFG,>FFEGFGAEFGFGGFGFGGGGGGG+85EFFCGGGGCF8,,AFGGGGCDAF@D8CC6EF8EGF<FFFGFG67DFEG?FF<FGGG7@>793<E+=,,7?C,,,,4>E=C58C))=ECF<7:678(:C*5:*1*3C*(/32(<17(52(4*.)*-::>2:.:>))*190(7D<>111101,*;((,2(1,83)+*(((,-1,,(-1:(*(,(,(*443
@M04650:207:000000000-C238N:1:1101:18293:9382 2:N:0:19
GGACTACAGGGGTTTCTAATCCTGTTTGCTCCCCTAGCTTTCGCACCTCAGCGTCAGTTATGGCCCAGAAGACTGCCTTCGCCATCGGTGTTCTTCCCAATATCTGCGCATTTCACCGCTACACTGGGAATTCCATCTTCCTCTACCAAACTCGAGTCTGCCAGTTCGGAATCCGGCTGGGGGTTGAGCCCTCAGATTAGAGATTCCGCTTAACAAACCGCCTACGCGCGCTTTACGCCCAATAAATCCGGATAACGCTTGCTCCCTACGTATTACCGCGCCGGCTGGCGCGTAGTTAGCC
+
CCCCCGGGGGGGGGGGGGGGGGGGGGGGGGGGGGGGGGGGGGGGGGGGGGGGGGGGGGGGGGGGGGGGGGGGGGGGGGGGGGGGGGGGGDGGGGGGGGGGGGGGGGFEGGGGGGGGGGGGGGGGGGGGGGGGGGGGFGGGGGFFGGGG8DFFGGGGGGFGGGGGGGGGGGGGGGGDDGGGGGGGGGGFGGG?F,:CFFGGGFGFFFF6>G<5CGGGFF:?@GFDFFFAF<;0:C?D)(:EGFFB>F<<FE>0<>G25((441*4FFBAFF:?AE453/19((((-(2,1*(/-(444+)-5
@M04650:207:000000000-C238N:1:1101:10899:9423 2:N:0:19
GGACTACCCGGGTTTCTAATCCTGTTTGCTCCCCACGCTTTCGAGCCTCAGTGTCAGTTACAGGCCAGAGAGCCGCTTTCGCCACCGGTGTTCCTCCATATATCTACGCATTTCACCGCTACACATGGAATTCCACTCTCCTCTCCTGCACTCAAGTCTACCAGTTTCCAATGCATACAATGGTTGAGCCACTGCCTTTTACACCAGACTTAATAAACCACCTGCGCTCGCTTTACGCCCAATAAATCCGGACAACGCTCGGGACCTACGTATTACCGCGGCTGCTGCCACGTAGTTAGCC
+
CCCCCCFGGGGGGGGGGGGGGGGGGGGGGGGGGGGGGG7FGGGGGGGGGGGGGGGGGGGGGGGGGGGGGGGGGGGGGGGGGGGGGGGGGGGGGGGGGGGGGGGGGGGGGGGGGGGGGGGGEGGGGFGGGGGGGGGGGGGGGGGFGGGGGGGFGG8FFFGGGGGGGGGGGGFGFGGGGGGFCG8FGGGGFGCGGEGGGGGG7FCFFGGACGFGEGCCFEEC=>DF2?AB@DB@DFCC5@BFEDDFG=CFGE)(();=50-89(/(7:88:4:26@)<:71(3991(..)424/:0??B36>?
@M04650:207:000000000-C238N:1:1101:27953:9425 2:N:0:19
GGACTACCAGGGTTTCTAATCCCGTTCGCTACCCTAGCTTTCGCACATGAGCGTCAGTCTTGTGCCAGGAAGCCGCCTTCGCCACTGGTGTTCTTCCCGATATCTACGCATTCCACCGCTACACCGGGAATTCCGCCTACCTCTACATCACTCAAGAACAGTAGTTTTGAACGCAGTCTATGGGTTGAGCCCATAGTTTTCACATTCAACTTACCATTCCGCCTGCGCTCCCTTTACACCCAGTAATTCCGGACAACGCTTGCCACCTACGTTTTACCGCGGCTGCTGGCACGTAGTTAGC
+
CCCCCGGGGGGGGFGGGGGGGFGGGGGGGGGGGGGFGGGGGGGGDEGGGGFEGFGGGGGGGGGGGGGGGGGFGGGGGGGGG@FGGGGGGCFGGGGGABFGGGGGGGGGGEGCGFGGGGGGGFGFGFEGGEE@FFFGG6EBFF8DGGGGDEFFEGFGGGGGGGGEFGGDGGGCG@CECCFGGGGGC>EGGCGDCFCFF=FCFAECFGGFEF+;5?6:864=3:@=DA9>BG@FFCFF@CGC7,(6CFEECAF;FEGFF09:(:FF7C?,((,(4@:FF>:(4(410()84*49:8:?0369)
@M04650:207:000000000-C238N:1:1101:21109:9454 2:N:0:19
GGACTCTAGGGTTTCTAATCCTGTTTGCTACCCATGCTTTCGAGCCTCAGCGTCAGTTAATGTCCAGCAGGCCGCCTTCGCCACTGGTGTTCCTCCCGATATCTACGCATTCCACCGCTACACCGGGAATTCCGCCTGCCTCTCCATCACTCAAGAACAGCAGTTTTGAATGCACGCTATGGGTTGAGCCCATAGATTTCACGTCCAACTTACCTTTCCGCCTGCGCTCCCTTTACACCCAGTAATTCCGGACAACGCTTGCCACCTACGTTTTACCCCGGCCGCTGGCCCGTAAGTGTCC
+
CCCCCGFGGGGGGGFFFGGGG,<CFFGGABFGGGFFFFGGCFD<7F<AAEFCC@BFGGGGAFFFGGEFGGGGGDCGCFFGGGGG,AFFEFFDGG8ECGGCCEFFA=,@F:FDEFGG:CB6E,8F:=FCFFG;F=6FECFD,A8?FG9EF?;<8=@EGGFGFDFAFGGFGFGG?,EFDD>EFGGGGGF?7FF5CFGFF9F,:BEAFGGFFCCCBCFF=4A?>G@2=)3)4C@@EF8CFAGGE<@E++7);;=<9EF:56418:GBFG(422(4:A98C*81(4(-(-30(*-*-4((.+)-.
@M04650:207:000000000-C238N:1:1101:24963:9474 2:N:0:19
GGACTACTGGGGTATCTAATCCTGTTTGCTCCCCACGCTTTCGAGCCTCAGTGTCAGTTACAGGCCAGAGAGCCGCTTTCGCCACCGGTGTTCCTCCATATATCTACGCATTTCACCGCTACACATGGAATTCCACTCTCCTCTCCTGCACTCACGTCTACCAGTTTCCAATGCATACAATGGTTGAGCCACTGCCTTTTACACCAGACTTAATAAACCACCTGCGCGCGCTTTACGCCCAGTAATTCCGGACAACCCTTGCCCCCTACGTATTACCGCGGCCTCTGGCCCCTAGTTGCCC
+
CCCCCGGC@FGGGGGGGGGGGGGGGGGGGGFGGGGGGGGGGGGGGGGGGGGCFGGGGGFGGGGCFGGGGGGGGGGG7FGGGGGGG8FGGGGGGGGGGGEFGGGGFGGGGGGGGGGGGGGGGGGGEEGGGGGGGGGCDFGGGGGFGGGGFGGFGG,D8@@EFGGGGFFGFGGDFFGD8A=DFGGGGGFGGGGGGGGGFCGG?FCF>**3=>7+:CG7+>CFBC:>254)(29(651;8<GD<(/3@:).7A>36D*2*,,.(4CBGG03:084)A>:9*3,4(((3(8:2*4*((.-6+)).
@M04650:207:000000000-C238N:1:1101:25982:9492 2:N:0:19
GGACTACTCGGGTATCTAATCCTGTTTGCTCCCCACGCTTTCGAGCCTCAGTGTCAGTTACAGGCCAGAGAGCCGCTTTCGCCACCGGTGTTCCTCCATATATCTACGCATTTCACCGCTACACATGGAATTCCACTCTCCTCTCCTGCACTCAAGTCTACCAGTTTCAAATGCATACAATGGTTGAGCCACTGCCTTTTACACCAGACTTAATAAACCACCTGCGCTCGCTTTACGCCCAATAAATCCGGACAACGCCCGGGACCTACGTATTACCGCGGCTGCTGGCCCGTAGTTAGCC
+
CCCCCGGFGGGGGDGGGGGGGGGGGGGGGGGGGGGGGGGGGGG@FGGGGGGEGGGGGGGGGGCGGGGGGFGFFGGG@FGGGGGGGGGGGGGGGGGGGGEFGGGGGGGGGGGGGGGGGGGGGGGGCFFFGGGGGGGGGFGGGGGFGGDCFFGFGEGGFGFFGGGGFGGG9E=EGGGF8F?DDFGGGGGGGC@F6@EFFGAFFFD9AF>?>>CFCGGG6@?F5C==7B2:4?9(8CACBFGGED@;CGEFGFED>BCD<;(6(730<GF<?6.)4EAFGC;9937>6:??:/(*,(-,6+-48
@M04650:207:000000000-C238N:1:1101:17592:9507 2:N:0:19
GGACTACAGGGGTTTCTAATCCTGTTTGCTCCCCACGCCTTCGCGCCTCAGCGTCAATATTGGTCCAGAAAGTCGCCTTCGCCACCGGTATTCCTCCTGATATCTACGCATTTCACCGCTACACCAGGAATTCCACTTTCCTCTCCCATATTCAAGATATCCAGTATCAACTGCACTTCCGGGGTTGAGCCCCGGGCTTTCACAGCTGACTTATATATCCGCCTACGCGCTCTTTACGCCCAATGATTCCGAATAACTCTTGCACCCCCCGTATTACCGCGGCTGCGGGCACGGAGTTCGC
+
CCCCCGG,6FFGGGGGGGGGGGGGGG,F@F,FFGGGGGBFGGGDGGGGGGGGGGGGCG,F<FF9FGEG<F@F6,CFGGGGGGEGCFGGC+CFGFDGF<FGFGFGGGFGGGGGGGGGGGGGGGGGGGDGFGGGGGGG,@=FGGGFGGGGCCADGEFG9=D;,CEGF;DEFGGDFGDE9DFFGGGGDEG6CCGGGGGGDCFGGFGF46CA3CGGE778B*>FDGF=@A;D0<(,3FFFF@GGGF0(2*)4:@F<1BF2*))6-2C<FFB>>B>B>GFAG*(-7016>0(((27E<1-(-*-47
@M04650:207:000000000-C238N:1:1101:20457:9509 2:N:0:19
GGACTACAGGGGTATCTAATCCTGTTTGCTCCCCTAGCTTTCGCACTTCAGCGTCAGTTTTTGTCCAGTGAGCTACCTTCGTCATCGGCATTCCTACATATATCTACGAATTTCACCTCTACTCATGTAGTTCCGCCCACCTTTCCAATACTCTAGAATTTCAGTTTCGTCGGCAAGCTAATGGTTGAGCCACTAGTTTTCACCGTCGACTTGAAACCCCGCCTAGATGCCCTTTATGCCCAATAATTCCGGATAACGCTTGCGACATACGTATTACCGCGGCTGCTGTCCCGTATTTAGC
+
CCCCCGGGGGGGGGGGGGGGGGGGGGGGGGGGGGGGGGGGGGGGGGGGGGGGGGGGGGGGGGGGGGGGGGGGGGGGGGGGGGGGGGGGGGGGGGGGGFGGGGGGGGGGGGGGGGGGGGFGGGFGGGGGGGGGGGGGEGCGGGGFGGGGGFGFF9FFGFGGGGGGGGGGGFGEGGGGGGGGDGGAFGGGFGGCGGGFGGGGGFGFDGGFFGGGFGGGFFGGFGFFAA3BEGEB=?AEFFGGGFBBGGE?FFFF0>G9D@F;@?GFC5:4)403<FB)AF:>>9(3902?)<)<((4<FGF2<
@M04650:207:000000000-C238N:1:1101:14029:9527 2:N:0:19
GGACTACTGGGGTATCTAATCCCGTTCGCTACCCTAGCTTTCGCACATGAGCGTCAGTCTTGTGCCAGGAAGCCGCCTTCGCCACTGGTGTTCTTCCCGATATCTACGCATTTCACCGCTACACCGGGAGTTCCACTTCCCTCTCACATACTCTAGGCTTACAGTATCAGATGCCAAACAGATGGTAAGCACCTGCCTTTTACATCTGACTTATAAACCCGCCTGCGTGCGCTTTACGCCCAGTAATTCCGGACAACCCTTGCCCCCTCCGTATTACCCCGGCTGTTGGCACGTAGTTCGC
+
CCCCCGGG,CFGGGGGGGGGGGDGGGDGGGEGGGGAFGGGGGGGEGGG9FGGGGGGGGGGGFFGGGGGDFGGGGGGGGGGFGGGG8FGGEFGGGGGGFGGGGGGGGGGGGGGGGGGGDGGGGGGGGGC=FGGGGCFGCDGFGGFG9FGEGGFGGGC,@FGGGGGGDCE9,@DF,@F6CFF?@9>,E@:@C,@C7,:0CFG>>F6@DFF4=C7CFC@@*:C9C2:5458(>(((=83A3CGF0=@7C?7FAF1()/(1,,8((72CG(((4(,.C0)<:((-((((()-.7)+((((-3)-,
@M04650:207:000000000-C238N:1:1101:17558:9529 2:N:0:19
GGACTACAGGGGTTTCTAATCCTGTTTGCTCCCCACGCTTTCGCGCTTTAGCGTCAGTATTTGTCCAGTGAGCTGGCTTCCCCATCGGCATTCCTACAAATATCTACGAATTTCACCTCTACACTTGTAGTTCCGCCCACCTCTCCAATACTCTAGTCTAACAGTTTCCAACGCAATACGGAGTTGAGCCCCGCAGTTTAACATCAGACTTTTTAAACCACCTAGACGCGCTTTACGCCCAATAAATCCGGACAACGCTCGGGACCTACGTATTACCGCGGCTGCTGGCCCGTAGTTCGCC
+
CCCCCGGGGGGGGGGGGGGGGGGGGGGGGGGGGGGGGGGGGGGGGGGGGGGGGGGGGGGGGGGGGGGGGGGGGGGGGGGGGGGGGGGGGGGGGGGGGGGGGGGGGGGGGFGGGGGGGGGGGGGGGGGGGGGGGGGDGDGGGGGFGFCGGFGFGGGGGGGGGGGGFGGGGGGGGGGGGFFFGGEGCF9ECCGGGGGEDFGG9BEFFGFFEDFCEGGGFFGGFGB==AE?>426?FCFFFG>C;@FFG5?08=@FFFB39:?66C9GG?FBFB)5C<DEC16>FFBFFF01*(149?B2+-43
@M04650:207:000000000-C238N:1:1101:13401:9544 2:N:0:19
GGACTACCCGGGTTTCTAATCCTGTTTGCTCCCCACACTTTCGAGCCTCAGCGTCAGTTAATGTCCAGCAGGCCGCCTTCGCCACTGGTGTTCCTCCCGATATCTACGCATTCCACCGCTACACCGGGAATTCCGCCTGCCTCTCCATCACTCAAGAACAGCAGTTTTGAATGCACGCTATGGGTTGAGCCCATAGATTTCACACCCAACTTGCCGTCCCGCCTGCGCTCCCTTTACACCCAGTAATTCCGGACAACGCTTGCCACCTACGTTTTACCGCGGCTGCTGGCACTTAGTTAGC
+
CCCCCGGGGGGGGGGGGGGGGGGGGGGGGGGGGGGGGGGGGGGGGGGGGGGGGGGGGGGGGFGGGGGGGGGGGGGGGGGGGGGGGGGGGGGGGGGGGGGGGGGGGGGGGGGGGGGGGGGGGGGGFGGGGGGGGGGGGGGGGGGFFGGGGGGFGGGGGGCGGGGGFG7CGGGGGC7AGGDEGC?CGGEGGGGGGGGGFGGGGFGFAGGFDGGGFGGGAFGG0DFFFFFF>GFFFGFFF2<FGF<FGGFBCFF>?>C?F>>?((*:CGB((((428<BFG?79011902:(7(+(.4)69:))
@M04650:207:000000000-C238N:1:1101:13992:9567 2:N:0:19
GGACTACTCGGGTATCTAATCCTGTTTGCTCCCCACGCTTTCGAGCCTCAGTGTCAGTTACAGGCCAGAGAGCCGCTTTCGCCACCGGTGTTCCTCCATATATCTACGCATTTCACCGCTACACATGGAATTCCACTCTCCTCTCCTGCACTCAAGTCTACCAGTTTCCAATGCATACAATGGTTGAGCCACTGCCTTTTACACCAGACTTAATAAACCACCTGCGCTCGCTTTACGCCCAATAAATCCGGACAACGCTCGGGACCTACGTATTACCGCGCCTGCTGGCACGTAGTTGGCC
+
CCCCCGGGGGGGGGGGGGGGGGGGGGGGGGGGGGGGGGGGGGGDGGGGGGGGGGGGGGGGGGGGGGGGGGGGGGGGGEFGGGGGGGGCFEGGGGGGGGGGGGGGGGGGGGGGGGGGGGGGGGGGGGGDFEGGGGGGGGFFGGGFGGGGGFGDFG8EFFFGGGGFFGGGGGGDFGGGFFGFGFFG<CDFF@,@?9EGF7FF+@CFFGDFCF2+0?CGFEFFDGFEFFA45?=@=FFEFFGGGFD3;FFFGDE;>AGFDB7<>>DFGGF<?F:54<><EC9>(9?20:>:?*5C??:6<+(,4
@M04650:207:000000000-C238N:1:1101:4622:9572 2:N:0:19
GGACTACCGGGGTTTCTAATCCCGTTCGCTACCCTAGCTTTCGCACATGAGCGTCAGTCTTGTGCCAGGAAGCCGCCTTCGCCACTGGTGTTCTTCCCGATATCTACGCATTTCACCGCTACACCGGGAGTTCCACTTCCCTCTCACATACTCTAGGCTTACAGTATCAGATGACAAACAGATGGTAAGCACCTGCCTTTTACATCTGACTTATAAACCCGCCTGCTTGCGCTTTACGCCCCGTAATTCCGGACAACGCTTGCCCCCTACTTATTACCGCTGCTGCTGGCACGTAGTTTGC
+
CCCCCGGGGGGGGGGGGGGFGGGGGGFGGGGGGGGGGGGGGGGGGGDGGFGGECEEGEEFGGFDGGGGGGGGGGGGDGGGFGGGGGGCFGGGGGGGGGGGGGGGGGDFDGGEGGGCGC>DGGEDFGGGCFGGGDFGGGGBFD8*@FFFGGGFGGGGGFGGGGGGFGEFGGGFGGGGFGGGGFGGFGGCF?EFFFFGGGGGGFGFFFGFEGCFEF+=AEGG>GF;0)/+75>>FGFFF18FE(4?DD?BFF9(->C<C966::F07FB>B<32-<54C:(,(-225)::(:39:6<(4C252
@M04650:207:000000000-C238N:1:1101:4486:9604 2:N:0:19
GGCCTACAAGGGTTTCTAATCCTGTTTGCTCCCCACACTTTCGAGCCTCAGCGTCAGTTAATGTCCAGCAGGCCGCCTCCGCCACTGGTGTTCCTACCGATATCTACGCATTCCACCGCTACACCGGGAATTCCGCCTGCCTCTCCATCACTCAAGAACGCCAGTTTTGAACGCCCGCTATGGGTTGAGCCCATCGATTTCACGTCCAACTTGGCATCCCGCCTGCGCTCCCTTTACACCCAGTAAATCCGGACAACGCTTGCCACCTACGTTTTACCGCGGCTGCTGGCACGTTGTTCGC
+
A9--8;C@,,CFAFG<EFGG9666F@FGDEAC6B@@,@,CFF@CEBCF86EFDGE@@FAFFGAFG,E@FDC@+,@CFC,AF,FFE@,,C,CC@,;,5A44+@+,4A5A4+B?FG9,B:E8>FEE8@>>C:4=,,6+AEC,==D*13,69@,4E?D,C=>@6FGEGGD,3:ECF:8C>>EDEF?,6**<7,4;EC,:CDCC:+6)//5/7;>:C4*7A;FC3):12).825,(,+))16+**2:7FG24*0)(,7C(11903(1(>613:8??:FFAE>8(-,212().3:(+(((((2-,4
@M04650:207:000000000-C238N:1:1101:11181:9616 2:N:0:19
GGACTACTGGGGTATCTAATCCTGTTTGATCCCCACGCTTTCGCATCTCAGCGTCAGTACTGCACCAGGTAGTCGCCTTCGCCACTGATGTTCCTCCAGATCTCTACGGATTTCACCCCTACACCTGGAATTCCACTACCCTCTCACAGACTCAAGTCTAACAGTATCAAAAGCAGTTCCACGGGTGAGCCGTGGGCTTTCACTTCTGACTTATCAAACAGCCTACATGCGCTTTACGCCCAGTGATTCCGATTAACGCTTGCACCCTCCGTATTACCGCGGCTGCTGGCACGGAGTTAGC
+
CCCCCFGGGGGGGGGGGGGGGGGGGGGGGGGGGGGGGGGGGGGGGGGGGGGGGGGGGGGGGGGGGGGGGGGGGFFGGGGGGGGGGGGGGGGGGGGGGGGGGGGGGGGGGGFGGGGGGGGGFGGGGGGGGGGGGGGGGGGGGGGFGGGFGGGFGEGGGGGGGGGFGGGGGGGFGGGGGGGGGGGGGGGGGGGGGGGDFGGGGFGFFGGFEGGGFGGGF@CGFGFFFFBF*CBFFGFFCDGGGDBFFGCEFFA1<BDFF@>;3(*3CF;,/:>BBG8)<C<09>>>(4::?G?G?66>FG)4<
@M04650:207:000000000-C238N:1:1101:5772:9629 2:N:0:19
GGACTACTAGGGTTTCTAATCCTGTTTGCTCCCCACGCTTTCGCACCTGAGCGTCAGTCTTCGTCAAGGGGGCCGCCTTCGCCACCGGTATTCCTCCAGATCTCTACGCATTTCACCGCTACACCTGGAATTCTACCCACCTCTACGAGCCTCAAGCTTGCCAGTATCAGATGCAGTTCCCAGGTTGAGCCCGGGGATTTCACATCTGACTTAACAAACCGCCTGCGTGCGCTTTACGCCCAGTAATTCCGATTAACGATTGCCCCCGCCGTATTACCGCGGCTGTTGGCACGGCGGTAAC
+
<C@C<FDFGGGGGGGCFCGAGAAF@E9FFGGGGGGGGGGGFFG7,@FFECCFFFGC@,;EEF<FF7FF@7BFCFEGGG:FG>FDFCGGGEFGGFFGGAFDAF9FGA?DFE=FFGGGGGGGGF9<FCFFGCDBFFDD,,,8BF=5,6@G7+30D@DGDGGG6C9,7,;DF,E,<=;A:>E;?BCFFGD,A7E9*:8CCGFCF>9+8C7@CCFDE+7:FDGGBGFD1435;D9>FG>)9(*::(.(::)6DFF01BD9D((42<7)*2(((-49(;24@>?60(,3-()).+)92((-,2((.
@M04650:207:000000000-C238N:1:1101:20191:9671 2:N:0:19
GGACTACTCGGGTTTCTAATCCCGTTCGCTACCCTAGCTTTCGCACATGAGCGTCAGTCTTGTGCCAGGAAGCCGCCTTCGCCACTGGTGTTCTTCCCGATATCTACGCATTTCACCGCTACACCGGGAGTTCCACTTCCCTCTCACATACTCTAGGCTTACAGTATCAGATGACAAACAGATGGTAAGCACCTGCCTTTTACATCTGACTTATAAACCCGCCTGCGTTCGCTTTACGCCCAGTAATTCCGTACAACGCTTGCCCCCTACGTATTACCGCGGCTGCTGGCACGTAGTTTGC
+
CCCCCGGGGGGGGGGGGGGGGFGGGGGGGGEGGGGGGGGGGGGGGGGGAEGGGGGGGGGGGFFGGGGGGGGGGGGGGGGGGGGGGGGGGGGGGGGGGGDGGGGGGGGGGGGGGGGGGGGGGGGGGDEGGDGGGGGGG==FGGGFGGGGFGGFGFFGFFGGDGDFF9AECFCGGGGGGGFGFCCC,FAE99,@7C?GFDFGDAD>FGGFFGGG4EF7=6FGBGB9(A9?08(6;GFEF?GGGF6E7FEEGFF)(:*6C11<?6F:6F>FFBFF2<?AGG?11(490::08E0F:B(46F524
@M04650:207:000000000-C238N:1:1101:9552:9674 2:N:0:19
GGACTACAAGGGTTTCTAATCCTGTTTGCTCCCCACGCTTTCGAGCCTCAGTGTCAGTTACAGGCCAGAGAGCCGCCTTCGCCACCGGTGTTCCTCCATATATCTACGCATTTCACCGCTACACATGGAATTCCACTCTCCTCTCCTGCACTCAAGTCTACCAGTTTCCAATGCATACAATGGTTTAGCCACTGCCTTTTCCACCAGACTTAATAAACCACCTGCGCTCGCTTTACGCCCAATAAATCCGGACAACGCTCGGGACCTACGAATTACCCCGGCTTCTGGCACGGAGTGTGCC
+
CCCCCGGGCGGGGGGGGGGFGGGGGGCGGGGGGGGGGGGGFGEGGEGGGF8EFGGGGGGFFGFDFFGGD,@BFFGG+@FGGGGGGGGGGGGGGGCGGCDFGGGGGGGGDGGGGGFGAFGDGGGGGGGGGGGGGGGGA=@EGGGFFGGGCFGFGDFGGGG9@FDGFGGC,=9>?83@:FFCDGF,<,6=EC,4<A<7?FGGCA,<6+3*:?9+:;+538@*);5))/73479@>7=805CGGFFFFFC);533@FG?3((/,15(1;,,:(((.C94F*-3(,(((6:-27<*(((4(+-6.
@M04650:207:000000000-C238N:1:1101:10379:9675 2:N:0:19
GGACTACTGGGGTTTCTAATCCCGTTCGCTACCCTGGCTTTCGCGCCTCAGCGTCAGACACAGTCCAGAAAGGCGCCTTCGCCACTGGTGTTCCTCCCAATATCTACGCATTTCACCGCTACACTGGGAATTCCCCTTTCCTCTCCTGCACTCAAGACTGACAGTTTCCATCGCTTGACGGGGTTGAGCCCCGAATTTAAACGACAGACTTATCAGCCCGCCTGCGCGCGCTTTACGCCCAATAATTCCGGACAACGCTTGCCACCTACGTATTACCGCGGCTGCTGGCCAGGAGTTCGCC
+
CCCCCGGGGGGGGGGGGGGGGGGGGGGGGGGGGGGGGGGGGGGGGGGGGGGGGGGGGGGGGGGGGGGGGGGGGGGGGGGGGGGGGGGGGGGGGGGGGGGGGGGGGGGGGGGGFGGGGGGGGGGGGGGFFGGGGGGGGGGGGGGFGGFGGFGFGGG9FGGGGCFGGGGGGGFDDGGDGFGGGGDGDGC8EEFGGGGE4F9EGFGBEGGFBGFF4DG7A@GGBGDD<89>@C>0?FFABBC>CBBBCCB<*9529BG()-(4::FBGFB0:0(2)<4)0996;6>1,:?:</./4-(..+--8
@M04650:207:000000000-C238N:1:1101:25355:9742 2:N:0:19
GGACTACCGGGGTTTCTAATCCTGTTTGCTCCCCACGCTTTCGAGCCTCAGTGTCAGTTACAGGCCAGAGAGCCGCTTTCGCCACCGGTGTTCCTCCATATATCTACGCATTTCACCGCTACACATGGAATTCCACTCTCCTCTCCTGCACTCAAGTCTACCAGTTTCCAATGCATACAATGGTTGAGCCACTGCCTTTTACACCAGACTTAATAAACCACCTGCGCTCGCTTTACGCCCAATAAATCCGGACAACGCTCGGGACCTACGTATTACCGCGGCTGCTGGCACGTAGTTAGCC
+
CCCCCFGGGGGGGGGGGGGGGGGGGGGGGGGGGGGGGGGGGGGGGGGGGGGGGGGGGGGGGGGGGGGGGGGGGGGGGGGGGGGGGGGGGGGGGGGGGGGGGGGGGGGGGGGGGGGGGGGGGGGGGGGGGGGGGGGGGGGGGGGFGGGGGGGFD=EFGGGGGGGGGGGGGGGGGGGGGGGFGGCGGGGGGGGGGGGGGGGGFFGFFGCFCFFGFGGFFFGGFGF2:B@?DG@DDFFFFFCGG03;CCCEG>D0;DGF59?:9B39GGBBFFB2><<<<974(76(1202::2*4?66>+6<>
@M04650:207:000000000-C238N:1:1101:4643:9747 2:N:0:19
GGACTACAGGGGTTTCTAATCCTGTTTGCTCCCCACGCTTTCGAGCCTCAGTGTCAGTTACAGGCCAGAGAGCCGCTTTCGCCACCGGTGTTCCTCCATATATCTACGCATTTCACCGCTACACATGGAATTCCACTCTCCTCTCCTGCACTCAAGTCTACCAGTTTCCAATGCATACAATGGTTGAGCCACTGCCTTTTACACCATACTTAATAAACCACCTGCGCTCGCTTTACGCCCAATAAATCCGGACAACGCTCGGGACCTACGTATTACCGCGGCTGCTGGCAAGTAGTTAGCC
+
CCCCCEGGEGGGGGGGGGGGFGGGGGGGGGGGGGGGGGGGDGGGFGGCFCFFAFGGGGGGGG9FG@FGFFGGGGGGGGGGGEGDCFD7CEGGGGGGGGGGGGGFGGGCGGGGGGAFFEGDGEGG9?<EGFGCCFGGFEFGCGGFFGGDGGFFGG?FGGG,DD8DFGGGGFGGGGGGFGGGGG8FFEFGGCDFF,4;F7FFCC@;CG*9@8>F7;CFAFCFDCB949:?>D99B=F=4>GEGFF)CC75*:)(35D?C(170396DD<8B03<4+6)314(,49;:??(1*)*..6).+.)8
@M04650:207:000000000-C238N:1:1101:22751:9765 2:N:0:19
GGACTACTAGGGTATCTAATCCTGTTTGATCCCCACGCTTTCGTGCTTGAGCGTCAGTAACAGTTTAGTAAGCTGCCTACGCAATCGGAGTTCCTCGTTATATCTAAGCATGTCACCGCTACACAACGAATTCCGCCTACTTCATCTGTACTCAAGACCCCCAGTTTCAACGGCAGTGCCCAGGTTGAGCCTGGAAATTTCACCGCTGACTTCAAAGCCCGCCTGCGAACCCTTTAAACCCAATAAATCCGGATAACGCTCGCATCCTCCGTATTACCGCGGCTGCGGGCACGTAGTTAGC
+
CC<CCGGGG9EAEFGGFFFGCCFFGGGEDEF9F<E@BF7CFFGGFGDFCGGFGG@CFAFCGGGGGGGGGFGFFFA@AF<FCFDGDFGGEGGECFFAEDD=F<BFGFCFGE<FFGGFFFGDE=>BFEFFFGFGGGFGCGEDG8CFGGFDFGFDF9=ECGC8CFEGAFGGCFDG6CCEE?A8=,DF>@8EGGFFCG8,;+>DFFFBD5?B>GCF*5259@=>>G9@>4>)(260568;F>CA*8?3CD43CFD>?39>*236((141/(48(4(423<FF?36(432((-(13>8(4(-<64.
@M04650:207:000000000-C238N:1:1101:6560:9801 2:N:0:19
GGACTACTCGGGTATCTAATCCCGTTCGCTACCCTGGCTTTCGCGCCTCAGCGTCAGACACAGTCCAGAAAGGCGCCTTCGCCACTGGTGTTCTTCCCGATATCTACGCATTTCACCGCTACACCGGGAGTTCCACTTCCCTCTCACATACTCTAGGCTTACAGTATCAGATGACAAACAGATGGTAAGCACCTGCCTTTTACATCTGACTTAACAAACCGCCTGCGTTCGCTTTACGCCCAGTAATTCCGATTAACGCTTGCACCCTCCGTATTACCGCGGCTGCTGGCACGGACTTAGC
+
CCCCCGGGGGGGGGGGGGFGGGGGGGGGGGDGFGGGGGGGGGEGGGGGGGGGGGGGGGGGGGGGGGGGGGGGGGGGGGGGGGGGGGGGGGGGGGGGGGGGGGGGGGGGGGGGGGGGGGGGGGGGGGGGGGGGFGFGGGDFFGGFGGG?FFGCFFCFDEFGCFGGGGGGG9CCFGGGGGGGGGGACBF;<,,4@ECFFGGFDFGFFDFAEGGGFCFFFFGGFGFFFFFF0*(6(=>C6?CEF0?EFF<AGFF0::DDG09B??F<FG?:(49??G?BFC?99;B966::?E?F?FF(,<9:4
@M04650:207:000000000-C238N:1:1101:12515:9816 2:N:0:19
GGACTACCAGGGTATCTAATCCTGTTTGATCCCCACGCTTTCGTGCTTGAGCGTCAGTTATAGTTTAGTAAGCTGCCTACGCAATCGGAGTTCCTCGTTATATCTATGCATGTCACCGCTACACAACGAATTCCGCCTACTTCATCTATACTCAAGAATCCCAGTTTCAACGGCAGTTCCAACGTTGAGCGTTGGTATTTCACCGCTGACTTAAAATCCCGCCTGCGCACCCTTTAAACCCAATAAATCCGGATAACGCTCGCATCCTCCGTATTACCGCGGCTGCTGGCACGTAGTTAGC
+
CCCCCGGGGGGGGGGGGGGGGGGGGGGGGGGGGGGGGGGGGGGGGGGGGGGGGGGGGGGGGGGGGGGGGGGGGGGGGGGGGGFGGGGGEGGGGGGGGGGGGGGGGGGGGGGGGGGGGGGGGGGGGGGGGGGGGGGGGGGGGGGFGGGGGGGFGGGGGGGGGGGGGGGGGGGGGGGGGGGG8FEEGGGGGGGGECGGFGGGGFGA5DDEAGGFCFG7FFDGDGA?9F@EFGFFFGFCFCFGGF(67C3CFFDF6B5A4;;?B>D0CG?<><34?CBFGG(46(7690:>?GFGBF<:8C<<A
@M04650:207:000000000-C238N:1:1101:21992:9879 2:N:0:19
GGACTACCGGGGTTTCTAATCCTGTTTGCTCCCCTAGCTTTCGCACTTCAGCGTCAGTTTTTGTCCAGTGAGCTACCTTCGTCATCGGCATTCCTACATATATCTACGAATTTCACCTCTACTCATGTAGTTCCGCCCACCTCTCCAATACTCTAGTCTAACAGTTTCCAACGCAATACGGAGTTGAGCCCCGCAGTTTAACATCAGACTTTTTAAACCACCTAGACGCGCTTTACGCCCAATAAATCCGGATAACGCTCGGGGCATACGTATTACCGCGGCTGCTGTCACGTATTTATCC
+
CCCCCGGGGGGGGGGGGGGGGGGGGGGGGGGGGGGGGGGGGGGGGGGGGGGGGGGGGGGGGGGGGGGGGGGGGGGGGGGGGGGGGGGCGGGGGGGGGGGGGFGGGGGGGGGGGGGGGGGGGGGGGFGGGGGGGGGGGGEGGGGFGGGGGGGFGGGGGGGGGGGGGGGGGGGGGGGGGGGGGGGGFGGGGFG7@CEGGDFGGFGFFGGAEGGG:9DFFFGFFGFBBF=B@)9;<FF>>@EDGFF3DFC6FD87@FF?G>??>()3>:?2<<<<AGFFG51>0((-42:.5+6::1<(<0))6
@M04650:207:000000000-C238N:1:1101:10783:9923 2:N:0:19
GGACTACCAGGGTTTCTAATCCTGTTTGCTACCCACGCTTTCGCATCTGAGCGTCAGTCATCGTCCAGAAAGTCGCTTTCGCCACCGGTGTTCCTCCCAATATCTACGAATTCCACCTCTACACTGGGAATTCCACTTTCCTCTCCGAGACTCACGCCAGGCAGTTTCAAATGCACTTCCAGGGTTAAGCCCTGGGCTTTCACATCTGACATACCCGACCGCCTACATGCGCTTTACGCCCAATACTTCCGAATAACGCTTGGACCCCCCGTATTACCGCGGCCTCTGGCACGGAGTTAGC
+
C<CCCGGGGFEGGGGGGGGGGGGFEFFEGGGGFGGGEFGGFEGGDGDGGGFGGGGGGGDEGGGGGGGGGGGGGAFGC<FFGC:FFFEEGGGDFFFGFGGGGGGGGGGGGGGFGGGGGEF6AFFD=AFGFBCFGGFGFDGFF+EFFFEEEGCDGG,@FFG6=F??=,@DFEFFGGGGGFG,@FF@<C8DED3@64:CC9:8FAF6<FFFEGGGEDCF?28D9555>A3BC*:?3C37C1*=B(630*7<FA),8>GFF033(4/.9C03,(4(-82)+:49349(((,847(0-79>(26<.
@M04650:207:000000000-C238N:1:1101:15870:9963 2:N:0:19
GGACTACTGGGGTTTCTAATCCTGTTTGCTCCCCACGCCTTCGCGCCTCAGCGTCAATATTGGTCCAGAAAGTCGCCTTCGCCACCGGTATTCCTCCTGATATCTACGCATTTCACCGCTACACCAGGAATTCCACTTTCCTCTCCCATATTCAAGATATACAGTATCAACTGCACTTCCGGGGTTGAGCCCCGGGCTTTCACAGCTGACTTATATATCCGCCTACGCGCTCTTTACGCCCAATGATTCCGAATAACTCTTGCACCCCCCGTATTACCGCGGCTGCTGGCACGGAGTTAGC
+
CCCCCGGGGGGGGGGGGGGGGGGGGGGGGGGGGGGGGGGGGGGGGGGGGGGGGGGGEGGGGGGGGGGGGGGGGGGGGGGGGGGGGGGGGGGGGGGGGGGGGGGGGGGGGGGGGGGGGGGGGGGGGGGGGGGGGGGGGDGGGGGFGGGGDFGFGGGG9FGGGGGGGGGGGGGGGGGGGGGGGCGGGGGGGGGGEGGGGGGGGFGFFGFFFGGGFCCC><FG@GFD6ADFFD(68FAEF?CDF:(.9044CFFF1BF)2).<<BFFGG?349;?6=?AGF:9B00961>?BE?G<B(4?G)26
@M04650:207:000000000-C238N:1:1101:16009:10048 2:N:0:19
GGACTACTCGGGTATCTAATCCTGTTTGCTCCCCACGCTTTCGTGCATGAGCGTCAGTACAGGTCCAGGGGGCTGCCTTCGCCATCGGTGTTCCTTTGCATATCTACGCATTTCACTGCTACACGCAAAATTCCACCCCCCTCTACCGTACTCAAGCATTGCAGTCACCAATGCAGTTCCCAGGTTAAGCCCGGGGATTTCACATCGGTCTTACAACACCGCCTGCGCACGCTTTACGCCCCGTAATTCCGATTAACGCTCGCACCCTACGTATTACCGCCGCTGCTGGCACGTAGTTAGC
+
CCCCCGGGGGGGGGGGGGGGGGGGGGGGGGGGGGGGGGGGGGGGGGGGGGGGGGGGGGGGGGGGGGGGGGGGGGGGGGGGGGGGGGGGGGGGGGGGGGGGGGGGGGGGGGGGGGGGGGGGGGGGGGGGGGGGGGGFGGGGGGGFGGGGGGGFGGGGGGGGFGGGGGGGGGGGGGG7ACFFGGGGGGGGFGGGGGGGDDGGFFFFCFC>>GGFEGGGFFGDBGF1=A(59D@91E5)98CEC(7?GDBFGFF??3D<G?B?:671DGF6:623)<42CF?9(,4316))4=:E<1(4<C)46
@M04650:207:000000000-C238N:1:1101:25969:10093 2:N:0:19
GGACTACACGGGTTTCTAATCCTGTTTGCTCCCCACGCTTTCGCACCTGAGCGTCAGTCTTTGTCCAGGGGGCCGCCTTCGCCACCGGTATTCCTCCACATCTCTACGCATTTCACCGCTACACATGGAATTCCACTCTCCTCTCCTGCACTCAAGTCTACCAGTTTCCAATGCATACAATGGTTGAGCCACTGCCTTTTACACCAGACTTAATAAACCACCTGCGCTCGCTTTACGCCCAATAAATCCGGACAACGCTCGGGACCTACGTATTACCGACGCTGCTGGCACGTAGTTAGCC
+
CCCCCGGGGGGGGGGGGGGGGGGGGGGGGGGGGGGGGGGGGGGGGGGGG@FGGGGGGCFGGGGGGGGGGGGGGGGGGGGGGGGGGGGGGGGGGGGGGGGGGGGGGGGGGGGEFGGGGGGGEFFGGGGGGGGGFGGGGDGGGGGFGGGGGGGFFDGGGFGGGGGGD;AEEGGGGGGGGGGGGGGGGGGGGGGGGGGFGGGGGFGFFGG>BCDGFGFFFE,?BGFFFF;B@DFF?FFEEFGGG1;3CGFF4>B6;FG67(-22(90<8(,8??<>GFF@*((-42:>>?0205:(4((636)5
@M04650:207:000000000-C238N:1:1101:13077:10097 2:N:0:19
GGACTACTCGGGTTTCTAATCCTGTTTGCTCCCCACGCTTTCGCGCTTTAGCGTCAGTATTTGTCCAGTGAGCTGGCTTCCCCATCGGCATTCCTACAAATATCTACGAATTTCACCTCTACACTTGTAGTTCCGCCCACCTCTCCAATACTCTAGTCTAACAGTTTCCAACGCAATACGGAGTTGAGCCCCGCAGTTTAACATCAGACTTTTTAAACCACCTAGACGCGCTTTACGCCCAATAAATCCGGATAACGCTCGGGGCATACGTATTACCGCGGCTGCTGGCACGTATTTAGCC
+
CCCCCGGGGGGGGGGGGGGGGGGGGGGGGGGGGGGGGGGGGGGGGGGGGGGGGGGGGGGGGGGGGGGGGGGGGGGFGGGGGGGGGGGGGGGGGGGGGGGGGGGGGGGGGGGGGGGGGGGGGGGGGFFGGGGGGGGGGGGGGGGFGGGGGGGFGGGGFGGGGGGGGGGGGGGGGGGGGGGGGGCGCFGGGGGGC>EE<CFGGBC6*CCFFFGCEFGFFFFFBC>EEFE>@5>;?GFCEDGGG?@FGC3<455(/<F)/(,49;D>GD<:?B)))36>CD>9607>FFFF6*8E:?2:29)).
@M04650:207:000000000-C238N:1:1101:21408:10114 2:N:0:19
GGACTACTCGGGTTTCTAATCCTGTTTGCTCCCCACACTTTCGAGCCTCAGCGTCAGTTGATGCCCAGTAGGCCGCCTTCGCCACTGGTGTTCCTCCCGATATCTACGCATTCCACCGCTACACCGGGAATTCCGCCTACCTCTACATCACTCAAGAAAAATAGTTTTGAACGCACGCTATGGGTTGAGCCCATAGATTTCACGTCCAACTTACCTTTCCGCCTGCGCTCCCTTTACACCCAGTAATTCCGGACAACGCTTGCCACCTACGTTTTACCGCGGCTGCTGGCACGTAGTTAGC
+
CCCCCFGCGGGGGDGGGGGGGGGGGGGGCGGGGGDGEGGGGGG<FEGGGGGGGGGGDFEF9FFD8EFGGGFGGFGGGGGGGGF@FGGGFGGGG9DBFFG7CGGGGGGGGGGGGGFGGGGDGGGEFCE@+CFGGGGG8EGGGGG?FGG8?E9DFGGGC,BDF8EFFCEEFG;,0>E>GGG*5FFFFECFGG8C,,1CGGGG9FFFFG45*;CCEGFD+8FC?GDFFFFFBGF@DGAC6<FFE<D?7C<AGFFFB.9:F99?0173*347(4(.0CB4:7(49>(((42>:EBF:24((+66A
@M04650:207:000000000-C238N:1:1101:22272:10182 2:N:0:19
GGACTACCAGGGATCTAATCCTGTTTGCTACCCATACTTTCGAGCCTCAGCGTCAGTTGATGCCCAGTAGGCCGCCTTCGCCACTGGTGTTCCTCCCGATATCTACGCATTCCACCGCTACACCGGGAATTCCGCCTGCCTCTCCATCACTCAAGAACGCCAGTTTTGAACGCACGCTATGGGTTGAGCCCATAGATTTCACGTCCAACTTGGCATCCCGCCTGCGCTCCCTTTACACCCAGTACTTCCGGACAACGCTTGCAACCTACGTTTTACCGCTGCTGATGGCACGTAGTTTGCC
+
CCCCCGGFGGGEFGGGCFGGGFGGGGGGDGGGF9FAEFGGCC@C:FFFGCGGFG76CEEFGGGDGGGGGGDGFGGGEF@FF7FFGGF<C=FA<<4ECFFDEGGGGGGGCCGFFCD<F>BC8AFGE@EB:FF=FEDGGGFFGF,*@E,EEGGDF,6=@?E6=>8DGGGGG9D,=+@@>D5CEGFF7*?DCGEC?7FF7=B=C>228C78=8++5?C796=917(/(0()/1=@)<+67.?:*.(-*2)6FD)43540)-(4((*)*244>?.:?C)4A5(((-,8)3).4*,/4(((6+6>>
@M04650:207:000000000-C238N:1:1101:20165:10191 2:N:0:19
GGACTACCCGGGTTTCTAATCCTGTTTGCTCCCCACGCTTTCGCACCTGAGCGTCAGTCTTCGTCCAGGGGGCCGCCTTCGCCACCGGTATTCCTCCAGATCTCTACGCATTTCACCGCTACACCTGGAATTCTACCCCCCTCTACGAGACTCAAGCTTGCCAGTTTCAAATGCAGTTCCCAGGTTGAGCCCGGGGATTTCACATCTGACTTAACAAACCGCCTGCGTGCGCTTTACGCCCAGTAATTCCGATTAACGCTTGCACCCTCCGTATTACCGCGGCTGCTGGCACGGAGTTAGC
+
CCCCCGGGGGGGGGGGGGGGGGGGGGGGGGGGGGGGGGGGGGGGGGGGGFGGGGGGGGGGGGGGGGGGGGGGGGGFGGGGGGGGGGGGGDGGGGFGGGGGGGGGGGFDFEEDGGGGGGGGGGGGGGGGGGGGGGGGGGGGGGGFGGGCFGGFGGGGGGGGGGGGGDGGGEGFGFFCCFFGGFGFGGGGGGGGG5EGDDGFCFGFFGCF?FGFFF7FF@GGBGFFFF(0-77>(A54=?EGG014FGBA7FF?:>DAG09B:?<<FGF:?BB:0;>AGF:B>9B07:D:?E?G?B6>6FA.6
@M04650:207:000000000-C238N:1:1101:24975:10198 2:N:0:19
GGACTACTGGGGTTTCTAATCCTGTTTGCTCCCCACGCTTTCGCACCTGAGCGTCAGTCTTTGTCCAGGGGGCCGCCTTCGCCACCGGTATTCCTCCACATCTCTACGCATTTCACCGCTACACATGGAATTCTACCCCCCTCTACAAGACTCTAGCTGACCAGTATCATATGCAATTCCCGGGTTAAGCCCGGGGATTTCACATCTGACCCAATCAACCGCCTGCGTGCGCTTTACGCCCAGTAATTCCGATTAACGCTTGCACCCTCCGTATTACCGCGGCTGCTGGCGCGCAGTTGAC
+
CCCCCGGGGGGGGEGGGGGFCFGFFEGFFGG8<@FCFGEGGGGFEGCFECECGGGGGGF9F@FGCGGGFCCCDEC:FF=??:?FF?CDF+BFDF8FGGGG?EF;AF<FCFGGGGFEE+=>EGG8,=BGGEFG9AEFCBCGGGGFGFFGFCCBFFCEGGGGGGGGFGGGG,;EED;CGDF7EFC7>CCF?@FD=C?CGG:C7797A4CF?7*26CFGA7*>9D901A9835,((:75@?GGG::877:<CFFF:BG2*360:?526:(((((4:@>>FF?>0((7(02).>(*-(-4(3)).
@M04650:207:000000000-C238N:1:1101:13719:10223 2:N:0:19
GGACTACAAGGGTATCTAATCCTGTGTGATCCCCACGCTTTCGTGCTTGAGCGTCAGTAACAGTCTAGTAAGCTGCCTACGCAATCGGAGTTCCTCGTTATATCTAAGCATGTCACCGCTACACAACGAATTCCGCCTACTTCATCTGTACTCAAGACCCCCAGTTTCAACGGCAGTGCCCAGGTTGAGCCTGGAAATTTCACCACTGACTTAAAAGCCCGCCTGCGCACCCTTTAAACCCAATAAACCCGGATAACGCTCGCATACTCCGTATATCCGGCGCTGCTGGCACGGAGTTAGC
+
@B9A<CEE<<CFCC,C,CEEGGGA-,<C@6C<@FCCF:CCFACGDG@FCGGC:FGECG<CFCFG,;CCCC@AFEE8FEF:?+@@6ADCED,4,@D?FA,D,C,EFF,4EFFG??FEDF8=ECBB:F7>FCGEFC8@CCGG,3EFFG,EFFD+66=9==,,@=@83EFGCE;CD@+1ADEGE:8BFEG69,3:@:8CFD,DD9,4*3*00@++>++58),35?92()6?>D(/8:)98)+2*(63*29);>:2(:C46:0(:(C9C*)6).83:*))+2-((-4(-,8?FG:?6((,,;4).
@M04650:207:000000000-C238N:1:1101:19987:10257 2:N:0:19
GGACTACTGGGGTTTCTAATCCCGTTCGCTACCCTAGCTTTCGCACATGAGCGTCAGTCTTGTGCCAGGAAGCCGCCTTCGCCACTGGTGTTCTTCCCGATATCTACGCATTTCACCGCTACACCGGGAGTTCCACTTCCCTCTCACATACTCTAGGCTTACAGTATCAGATGACAAACAGATGGTAAGCACCTGCCTTTTACATCTGACTTATAAACCCGCCTGCGTGCGCTTTACGCCCAGTAATTCCGGACAACGCTTGCCCCCTACGTATTACCGCGGCTGCTGGCACGTAGTTTGC
+
CCCCCGGGGGGGGGGGGGGGGGGGGGGGGGGGGGGGGGGGGGGGGGGGGGGGGGGGGGGGGGGGGGGEGGGGGGGGGGGGGGGGGGGGGGGGGGGGGGGGGEEGGGGGGGGGGGGGGDGGGGGGGGGG:FGGGGGGGGGFGGG?DGGGGGGFGCGCFFGGGGGGGGGGGGCFCFGGGGGGGGGFFGGGGGGGGGGGGGGGGFGFFFGFFGGGFGGFFFGGFGFFBF@E2D@>(=FEFFCBFDFFFGFFFFF>(<D?FBF?F:DBGGF>FF<??@::FG,(1;>;>?:0(2(<?21323454
@M04650:207:000000000-C238N:1:1101:18209:10294 2:N:0:19
GGACTACCGGGGTTTCTAATCCTGTTTGCTCCCCACGCTTTCGCACCTGAGCGTCAGTCTTCGTCCAGGGGGCCGCCTTCGCCACCGGTATTCCTCCAGATCTCTACGCATTTCACCGCTACACCTGGAATTCTACCCCCCTCTACGAGACTCTAGCCTGCCAGTTTCAAATGCAGTTCCCAGGTTGAGCCCGGGGATTTCACATCCGACTTGACAGACCGCCTGCGTGCGCTTTACGCCCAGTAATTCCGATTAACTCTTGCACCCTCCGTATCACCGCGCCTGCTGGCACGGAGTTAGC
+
CCCCCGGFEGGGGGGFGFGGGFEGGGGGGGGGGGGEGGGGGGGGGGEGGGGGGG>FGFGGEGGGGGGGGGGGGGGGGECGGGGGGGGGGGGGGGGGC8FFFFFGGGGGGGGGGGFGGGGGGGGA>FFGFGGGFCFGG8DGGGDF7EFG7CGFGGGGG,9DGCGC?EF@,@;,BAF:CFGG?EGEGFC??7CCGC8=DCFGG=BCFCFB0DCDA7>>93C*-C90(595(92((2<)71C>>0:?GFF>>B)2:@D2D994<>*)*23-(4(-:F()<24>>((44:7?>G1A:(,,4:-.6
@M04650:207:000000000-C238N:1:1101:21978:10299 2:N:0:19
GGACTACCAGGGTATCTAATCCTGTTTGCTCCCCACGCTTTCGCGCCTTAGCGTCAGTATTTGTCCAGTGAGCTGGCTTCCCCATCGGCATTCCTACATATATCTACGAATTTCACCTCTACACTTGTAGTTCCGCCCACCTCTCCAATACTCTAGTCTAACAGTTTCCAACGCAATCCGGAGTTGAGCCCCGCAGTTTTACATCAGACTTTTTAAACCACCTAGACGCGCTTTACGCCCAATAAATCCGGATAACGCTCGGGGCATACGTATTACCGCGCCTGCTGGCCCGTAGTTAGCC
+
CCCCCGG,EGGGGGGGGGGGGGGGGGGGGGGGGGGGGGGGGGG@FG+F,FG9FGGGGG96,6CEFGGGEFFGGAF8,BFF9FGG<FGGC@GGGGGDGGGGGGGGGGGG7FGGGGGGG9FGGFGGCDFFGAFGGGGG8=+CGGGFGGA6,@EEG=FGGGGGCGGGGGGGGGG=CGG+1+68+8CEGFFGGG7C+431@FF,+0D+BDGFEGG+9CFGAEFFBGF2./5):DB>DCFC=@GGG0=FGGFE4B)6(::</72:>;C(C*442:2?FG<A<536(,8:?04241454(,4:044:
@M04650:207:000000000-C238N:1:1101:2243:10303 2:N:0:19
GGTCTACTAGGGTTTCTAATCCTGTTTGCTCCCCACGCTTTCGTGCCTCAGTGTCAGTTTCAGTCCAGAGAGCCGCTTTCGCCACCGGTGTTCCTCCATATATCTTCGCATTTCACTGCTACACTTGGAATTCCACTCTCCTCTTCTGCACTCAAGTCTCCCAGTTTCCAATGCATACAATGGTTTTGCCACTGCCTTTTACCCCAGACTTTATATACCACCTGCGTTCCCTTTACCCCCACTTAATTCGGACAACGCTTGGGTCCTACGTATTTCCGTGGCTGCTGTCCCGTATGTTGCC
+
---8A,;;,,6,C,BCC9,CECAEFEF8,B<C<,6@+7CFG98,,,CFB,,<,C,,;CE,6,6,66,,,6,,,,7+6:A:,,8B,,6+8+B?@,@?A,C?A,>,@,,,,@:FE9,9,,9=4,,,,4:,,,:A=5,5,4,54=4=A>=@<,9<=4,@F=DD=,6,4=E;,,74@:,,,+6,73@@F8+,,,,,66,622DF7;,33++*)+5+02++5*3;)*0):*)*1***3=+:*)61*))*+58*4))0()/-)((((/1(2;..46,4)>)7;2)(.(/((.)).+)*((((.+)).
@M04650:207:000000000-C238N:1:1101:27139:10312 2:N:0:19
GGACTACCGGGGTTTCTAATCCTGTTTGCTCCCCACGCTTTCGAGCCTCAGCGTCAGTTGATGCCCAGTAGGCCGCCTTCGCCACTGGTGTTCCTCCCTATATCTACGCATTCCACCGCTACACCGGGAATTCCGCCTACCTCTACATCACTCAAGAACAGTAGTTTTGAACGAAGTCTATGGGTTGAGCCCATAGTTTTCACATTCAACTTACCATTCCGCCTGCGCTCCCTTTACACCCAGTAATTCCGGACAACGCTTGCACCCTCCGTATTACCGCGGCTGCGCGCACGGAGTTAGC
+
CCCCCGGDGGGGGGGGGGGGGGGGGGGGGGGGGGGGGGGGGGGGGGGGGGGGGGGGEGGGCFGGGGGGGGGGGGGGGGGGGGGGGGGGGGGGGGGGGG,EFGGGGGGGCFGG<FGGGEGGGGGGFDGDGEFGGGGGDE=FGGGFGFGF<DCDGGGGFE8DF=;CGFGFGGCCC+@7:=:7E,DEGGGEFGGGGGGG::FFFFGFFGG6EGGF@F4+19CG2CDDFFBDFGFFFGFEFFGGGD0;FGFEFFAB0@<?GFFFF(12CEF?0<BF0FFAGG:B90907:((->6EB(442FA).
@M04650:207:000000000-C238N:1:1101:9345:10324 2:N:0:19
GGACTACTCGGGTTTCTAATCCTGTTTGCTCCCCACACTTTCGAGCCTCAGCGTCAGTTAATGTCCAGCAGGCCGCCTTCGCCACTGGTGTTCCTCCCGATATCTACGCATTCCACCGCTACACCGGGAATTCCGCCTGCCTCTCCATCACTCAAGAACGCCAGTTTTGAACGCACGCTATGGGTTGAGCCCATAGATTTCACGTCCAACTTGGCATCCCGCCTGCGCTCCCTTTACACCCAGTAATTCCGGACAACGCTTGCCACCTACGTTTTACCGCGGCTGCTGGCACGGAGTTAGC
+
CCCCCGGGGGGGGGGGGGGGGGGGGGGGGGGGGGGGGGGGGGGGGGGGGGGGGGGGGGGGGGGGGGGGGGGGGGGGGGGGGGGGGGGGGGGGGGGGGGGGGGGGGGGGGGGGGGFGGGGGGGGGGGGEFGGGGGGGGGGGGGFFGGGFFGGFGGGGGGGGGGGGGGGGGGGGGGGGGGDGGGG7FEDFGGGGGGFGGGGFGFGFFGGFFGGGFCGGFFGGFGFFFFFFFGFFFFFFFBGFE??BGF9>FFF90358FB;???GFGGFF0:BF0CBACF?B19;B(1:F3=(A((441:4>A
@M04650:207:000000000-C238N:1:1101:21522:10349 2:N:0:19
GGACTACCAGGGTTTCTAATCCTGTTTGATCCCCACGCTTTCGCATCTCAGCGTCAGTACTGCACCAGGTAGTCGCCTTCGCCACTGATGTTCCTCCAGATCTCTACGGATTTCACCCCTACACCTGGAATTCCACTACCCTCTCACACACTCAAGCTAAGCAGTATCAAGGGCAGTTCCACGGTTGAGCCGTGGGATTTCACCCCTGACTTACAAAGCCGCCTACGCCCGCTTTACGCCCAGTGATTCCGATTAACTCTTGCACCCTCCGTATTACCGCGGCTGCTGGCACTGAGTTATC
+
CCCCCGGGGGGGGGGGGGGGGGGGGGGGGGGGGGGGGGGGGGGGGGGGGGGGGGGGGGGGGGDFGGGGGGGGGGCGGGGGGGGGGGFGGGGGGGGGGGGGGGGGGGGG?FGGGGGGGGGGGGGGGGGGGGGGGGGGGEGGGGGFGGGGGGGFGGFGGGGGFGGGGGGFFFDFDGFCFDCFFGGGGGG8D?FGGGGGGGGGGFGF>CGF@FGGFGGCFFGGAGFFFF2>(/6>9GF<C1CF:(6ED+9CGFFD@B74C3@:AAF?DGF04:;8:F:4<C:>FBFF>?BD>G?F(4)5AC6)6
@M04650:207:000000000-C238N:1:1101:7569:10358 2:N:0:19
GGACTACTGGGGTATCTAATCCTGTTCGCTCCCCTAGCTTTCGCGCCTCAGCGTCAGATGCAGTCCAGAAAGCCGCCTTCGCCACTGGTGTTCCTCCCAATATCTACGCATTTCACCGCTACACTGGGAATTCCACTTTCCTCTCCTGCCCTCAAGAAATACAGTTTCCATTCCATCACAGGGTTGAGCCCTGAACTTTAAAAACAGACTTGTATTCCCGCCTACGCGCCCTTTACGCCCAATGATTCCGGACAACGCCCGCCCCCTACGTATTACCGCGGCTGCTGGCACGTAGTTAGCC
+
@CCCCFGGGGGDGGGGGGGGGGGGGGGGGGGGGGGGGGGGGGGGGGGGGGGGGGGGGGGGGGGGGGGGGGGGGGGGGGGGGEGGGGGGGGGGGGGGGGGGGGGGGGGGGGGGGGGGGGGGGGGGGGGFGFGGFFGGFFGGFGGFGGGGGGGFGGGGFGGGGGGGGGGGCDGGGFGFGGGGGDEGG78?CEGGGGGGGGG7C@D*:9C5@F<C8DGGC<F*:7AF=ABFFGFBFCA9>;@FG(65CGEEGFF@FFC63(((49C>GG;:6<?<985:<*4(-6901)5(2*5=1103-3)6.
@M04650:207:000000000-C238N:1:1101:14941:10367 2:N:0:19
GGACTACTCGGGTTTCTAATCCTGTTTGATCCCCACGCTTTCGCATCTCAGCGTCAGTACTGCACCAGGTAGTCGCCTTCGCCACTGATGTTCCTCCAGATCTCTACGGATTTCACCCCTACACCTGGAATTCCACTACCCTCTCACAGACTCAAGTCTAACAGTATCAAAAGCAGTTCCACGGGTGAGCCGTGGGCTTTCACTTCTGACTTATCAAACAGCCTACATGCGCTTTCCGCCCAGTGATTCCGATTAACGCTTGCACCCTCCGTATTACCGCGGCTGCTGGCCCGGACTTAGC
+
CCCCCGGGGGGGGGGGGGGGGGGGGGGGGGGGGGGGGGGGGGGGGGGGGGGGGGGGGGGGGGFGGGGGGGGGGGGGGGGGGGGGGGGGGGGGGGGGGGGGGGGGGGGGGGGGGGGGGGGGGGGGGGGGGGGGGGFGCGGGGGGF?EGFFFFFGGGGFGFGGGGFGGGGDGGGFFGGGGGGGGCDE>CDFCFEGGGGGGGGFFGFFGGFFGGFEFC<EEGF=F9>>>:F*;=@@GF4A=GGGDFFGGFCGFF31):?F01<?;F)7E?;1?B1(2.:FG:BFB;>(,.44E(1(42((<:44
@M04650:207:000000000-C238N:1:1101:23383:10382 2:N:0:19
GGACTACAGGGGTATCTAATCCTGTTTGATCCCCACGCTTTCGTGCTTGAGCGTCAGTAACAGTTTAGTAAGCTGCCTACGCAATCGGAGTTCCTCGTTATATCTAAGCATGTCACCGCTACACAACGAATTCCGCCTACTTCATCTGTACTCAAGACCCCCAGTTTCAACGGCAGTGCCCAGGTTGAGCCTGGAAATTTCACCGCTGACTTAAAAGCCCGCCTGCGCACCCTTTAAACCCAATAAATCCGGATAACGCTCGCATCCTCCGTATTACCGCGGCTGCTGGCACGGAGTTAGC
+
CCCCCGGGGGGGGGGGGGGGGGGGGGGGGGGGGGGGGGGGGGGGGGGGGGGGGGGGGGGGGGGEGGGGGGGGGGGGGGGGGGGGGGGGGGGGGGGGGGGGGGGGGGGGGGGGGGGGGGGGGFGFGGGGGGGGGGFGDGGGGGGFGGGGFGGFGGGGGGGGGGGGFGGGGGGGGGGGGGGGGGGGGGGCFFGGGGGFGGGGGFGFBGGEBCGG=FGGFFCGFGFFFF@FFGFFFGFCFFFGG??DGGFFGFFFFFGFFBFFFFGFGD><<B08?FFBFFBFBB>960:B7EFFFFF>FC6A:
@M04650:207:000000000-C238N:1:1101:24924:10402 2:N:0:19
GGACTACTGGGGTATCTAATCCCGTTCGCTACCCTAGCTTTCGCACATGAGCGTCAGTCTTGTGCCAGGAAGCCGCCTTCGCCACTGGTGTTCTTCCCGATATCTACGCATTTCACCGCTACACCGGGAGTTCCACTTCCCTCTCACATACTCTAGGCTTACAGTATCAGATGACAAACAGATGGTAAGCACCTGCCTTTTACATCTGACTTATAAACCCGCCTGCGTGCGCTTTACGCCCAGTAATTCCGGACAACGCTTGCCCCCTACGTATTACCGCGGCTGCTGGCCCGTAGTTTGC
+
CCCCCGGGFGGGGGGGGGGGGG?CGGEGGG:FFG@EFFFGGGGDFGFF=FGGGGGGGGGEGGGGGGGGFGGGFGGGGGGGGGGGCEGGGGGGGGGGGGFGGGGGGGEGGGGGGGFFGGGGGGGGGDGGECGGGGGGGF8FGGGFG9BE9EDDF9FGFGFF?CGGGEFGGGGGGC,,7+5DFEE9,FFF?B=CFF:F>CGF*9D99DGAEFFGEGFGAE6/5:5(()(/5>0:BEFFFFGGGDDFGG?EGFF>0>D<C09-:?G:FCB9?<B:)C?AGG899;>BB?:?(:1*((4-,+-64
@M04650:207:000000000-C238N:1:1101:21132:10409 2:N:0:19
GGACTACACGGGTTTCTAATCCTGTTTGCTCCCCACGCTTTCGAGCCTCAGCGTCAGTTACAGACCAGAGAGCCGCCTTCGCCACTGGTGTTCCTCCATATATCTACGCATTTCACCGCTACACCGGGAGTTCCACTTCCCTCTCACATACTCTAGGCTTACAGTATCAGATGACAAACAGATGGTAAGCACCTGCCTTTTACATCTGACTTATAAACCCGCCTGCGTGCGCTTTACGCCCAGTAATTCCGGACAACGCTTGCCCCCTACGTATTACCGCGGCTGCTGGCACGTAGTTAGC
+
CCCCCGGGGGGGGGGGGGGGGGGGGGGGGGGGGGGGGGGGGGGGGGGGGGGGGGGGGGGGGGGGGGGGGGGGGCGGGGGGGGGGGGGGGGGGGGGGGGGGGGGGGGGGGGGGGGGGGGGGGGGGGDGGGGGGGGGGGGGGGGGFGGGGGGGFGGGGGGGGGGGGGGGEFCGE?FGGGGGGGGGFFGGGGGGGDFGCGFEGGFCFFGGFFGGGFGGGF@FGAC>=DFFF95@@BG>EFFGGGFFFGGFFFFF3;:D<GBF<BFC?GFF92<?:<F?)::(-9(9>F?:0>G:C:?<3?GDAF
@M04650:207:000000000-C238N:1:1101:11264:10412 2:N:0:19
GGACTACTGGGGTATCTAATCCCGTTCGCTACCCTAGCTTTCGCACATGAGCGTCAGTCTTGTGCCAGGAAGCCGCCTTCGCCACTGGTGTTCTTCCCGATATCTACGCATTTCACCGCTACACCGGGAGTTCCACTTCCCTCTCACATACTCTAGGCTTACAGTATCAGATGACAAACAGATGGTAAGCACCTGCCTTTTACATCTGACTTATAAACCCGCCTGCGTGCGCTTTACGCCCAGTAATTCCGATTAACGCTTGCACCCTCCGTATTACCGCGGCTGCTGGCCCGGAGTTAGC
+
CCCCCGGGGGGGGGGGGGGGGGGGGGGGGGGGGGCFGGGGGGGGGGCFFGGGGGGGGGGFGCFFGGGGGGGGGGGGGGGGGGGGGGGGGGGGGFGGGGGGGGGGFFGGGGGGGGGGGGGGGGGGFEEGGEGGGG9FF,@FGGGFFGGGFEFFGCGGB?DDDFGGFGGG9D?FFEGCFFGGG7BFC:EGF99@,,@CGGGGFBFFFFFFFGF>CFGGABFGFGFFBF@?2DBBFGFFFDGGG<?EG757>FF0()74D021?FGFGFFFB69:<C?FCG?FFF>>>F7)5C(27;B>?EAA2
@M04650:207:000000000-C238N:1:1101:20217:10412 2:N:0:19
GGACTACCGGGGTATCTAATCCCGTTCGCTACCCTAGCTTTCGCACATGAGCGTCAGTCTTGTGCCAGGAAGCCGCCTTCGCCACTGGTGTTCTTCCCGATATCTACGCATTTCACCGCTACACCGGGAGTTCCACTTCCCTCTCACATACTCTAGGCTTACAGTATCAGATGACAAACAGATGGTAAGCACCTGCCTTTTACATCTGACTTATAAACCCGCCTGCGTGCGCTTTACGCCCAGTAATTCCGGACAACGCTTTCCCCCTACGTATTACCGGTGCTGCTGGCACGTAGTTTGC
+
CCCCCGGGGGGGGGGGGGGGGGGGGGGGGGGGGGGGGGGGGGGGGGGGGGGGGGGGGGGGGGGGGGGGGGGGGGGGGGGGGGGGGGGGGGGGGGGGGGGGGGEGGGGGGGGCFGGGGGGGGGGGGCGGGGGGGGGGF9FFGGGFGGGGGGGFGGGGGGGGGGGGGGGFCGEFFGGGGGGGGGCGFGGGGFEF:FFGGGGGGFGFFGGFEFGGEGGGFBGGFDF;(86)/7497EF3+(:<FF?FGGF9CFFFB:7:FBFF0(767F>94??FFGFFGC,((-3)4>D?(5(<48(44CA))
@M04650:207:000000000-C238N:1:1101:27822:10422 2:N:0:19
GGACTACTAGGGTTTCTAATCCTGTTTGCTCCCCACGCTTTCGAGCCTCAACGTCAGTTATCGTCCAGTGAGCCGCCTTCGCCACTGGTGTTCCTCCTAATATCTACGCATTTCACCGCTACACTAGGAATTCCACTCACCTCTCCGACACTCTAGCAAAACAGTTTCCAAAGCAGTCCCAGGGTTGAGCCCTGGGTTTTCACTCCAGACTTGCTTCGCCGTCTACGCTCCCTTTACACCCAGTAAATCCGGATAACGCTTGCCCCCTACGTATTACCGCGGCTGCTGGCACGTCGTTGGC
+
CCCCCGGGGGGGGGGGGGGGGGGGGGGGGGGGGGGGGGGGGGGGGGGGGGGGGGGGGGGGGGGGGGGGGGGGGGGGGGGGGGGGGGGGGGFGGGGGGGGGGGGGGGGGGEF>FGGGGGGGGGGGGGGGGGGFGGGFD?DGGGGFGGGGGGEFFCGGGGGGGEGGGGGGFGFGGDG?FG?FFFFGGGGFGGGFFGGGCCFFGFGFFGG>CDGGFGFGFFGGFG@>>FB:(8>DFGF<FFGGGF?@FGFEDFBF;5>;DDF???F:FGFFB<?:>E7):D<BBBF01::??G:??<((3E((.
@M04650:207:000000000-C238N:1:1101:21022:10429 2:N:0:19
GGACTACCAGGGTTTCTAATCCCGTTCGCTACCCTAGCTTTCGCACATGAGCGTCAGTCTTGTGCCAGGAAGCCGCCTTCGCCACCGGTGTTCCTCCATATATCTACGCATTTCACCGCTACACATGGAATTCCACTCTCCTCTCCTGCACTCAAGTCTACCAGTTTCCAATGCATACAATGGTTGAGCCACTGCCTTTTACACCAGACTTAATAAACCACCTGCGCTCGCTTTACGCCCAATAAATCCGGACAACGCTCGGGACCTACGTATTACCGCGGCTGCTGGCCCGTAGTTAGCC
+
CCCCCGGGGGGGGGGGGGGGGGGGGGGGGGGGGGGGGGGGGGGGGGGGGGGGGGGGGGGGGGGGGGGGGGGGGGGGGGGGGGGGGGGGGGGGGGGGGGGGGGGGGFGGGGGGGGGGGGGGGGGF@@GFGGGGGGGGGGGGGGGFGGGGGGGFGFGGCGGGGGGGGGGGGGGGGGGGGGGFFGFGG7EGGGFFGGGGGGGGGFCFFGFFDFCGFCGFCBGGFGFFFFFADG>DBCACD?ECG?FFGGFFG:)3>F40/3(499C6GE:)7?77<6499*2129;018?(8*3:,(-8)3)44
@M04650:207:000000000-C238N:1:1101:11640:10430 2:N:0:19
GGACTACCGGGGTTTCTAATCCTGTTTGCTCCCCTAGCTTTCGCACTTCAGCGTCAGTTTTTGTCCAGTGAGCTACCTTCGTCATCGGCATTCCTACATATATCTACGAATTTCACCTCTACTCATGTAGTTCCGCCCACCTTTCCAATACTCTAGAATTTCAGTTTCGTCGGCAAGCTAATGGTTGAGCCACTAGTTTTCACCGTCGACTTGAAACCCCGCCTAGATGCCCTTTATGCCCAATAATTCCGGATAACGCTTGCGACATACGTATTACCGCGGCTGCTGGCCCGGATTTAGC
+
CCCCCGGGGGGGGGGGGGGGFGGGGGGGGGGGGGGGGGGGGGGGGGGGGGGGGGGGGFGGGGGGGGGGGGGGGGGGGGGGGGGGGGFGGGGGGGGGGGGGGGGGGGGGGGGGGEGGGGGGGFGFEFGGGGGGGFDGGGGGGGGFGGGGGGGFGGGGGGGGGGGGGGGGGGGEGGG8DFGDEGGGGGGF?FGGFGGGGGGGGFGFFGDDBGDGFGGFFFGGFG=(5FEFFG822CFFCCFGCE;@FCCFGFFFDFGFGFFFF?GFDGB69<:>FGFFF>(2(7>>;6:??E(:,(2?BGBA5
@M04650:207:000000000-C238N:1:1101:6958:10435 2:N:0:19
GGACTACCAGGGTTTCTAATCCTGTTTGATCCCCACGCTTTCGTGCTTGAGCGTCAGTTATAGTTTAGTAAGCTGCCTACGCAATCGGAGTTCCTCGTTATATCTATGCATGTCACCGCTACACAACGAATTCCGCCTACTTCATCTATACTCAAGAATCCCAGTTTCAACGGCAGTTCCAACGTTGAGCGTTGGTATTTCACCGCTGACTTAAAATCCCGCCTGCGCACCCTTTAAACCCAATAAATCCGGATAACGCTCGCATCCTCCGTATTACCGCGGCTGCTGGCACGGAGTTAGC
+
CCCCCGGGGGGGGGGGGGGGGGGGGGGGGGGGGGGGGGGGGGGGGGGGGGGGGGGGGGFGGGGGGGGGGGGFGGGGGGGGGGDGGGGGGGGFFGGGGGGGGGGGGGFGGGGGGGGGGGGDEGGGGGGGGGGGGGGGGGGGGGGFGFGFGGGBFGGGGGFGGFFFGAFFAFGGGGGGGGGGFFFGGGFFGGGGGGGGGGGFFFGFFGGFAGCCE+B8EEFG=DB@FFFFFGBFFFFE7<FGGD7@FF9?GFF90;D;F(1:B>C29E?841;?:E7AGF01;9>BFFFB?D(+43;93F2<<
@M04650:207:000000000-C238N:1:1101:25387:10441 2:N:0:19
GGACTACACGGGTTTCTAATCCTGTTTGCTCCCCACACTTTCGAGCCTCAGCGTCAGTTGCTGCCCAGTAGGCCGCCTTCGCCACTGGTGTTCCTCCCGATATCTACGCATTCCACCGCTACACCGGGAATTCCGCCTACCTCTCCAGCACTCAAGTCTACCAGTTTCCAATGCATACCATGGTTGAGCCCCTGCCTTTTACACCAGACTTAATAAACCACCTGCCCTCCCTTTACGCCCAATAAATCCGGACAACGCCCGGCACCTACGTATTACCCCGGCCTCTGGCCCGTAGTTAGCC
+
CCCCCGGFFGGGGGGGGGGGGGGFGGGGGGGGGGGG7FGGGGG,CFFGGFGGGGG7BFFA<,CAEAFGFF9FGGGGGGGGGGGCGFGFGGGCFGGGGCE7>BEGGGGGGGGGDG?FGFD=EG9FF@F:@FFFGGG>8C6AE?AF,>,,>,>:@FDFFFCFG9@6FFAAAAAA?EF<7?,,,34EFG?,<F7;5;>,2:F9CAFF99?4:08=*8BBBFFGFGB(8)7)/16(;C6>>;@EC;@F*+65>B)6>3FBC>0(-4)(/;(57(8)-3).C*((,(((..).)*-*,(,44+.5:
@M04650:207:000000000-C238N:1:1101:7533:10461 2:N:0:19
GGACTACCGGGGTTTCTAATCCTGTTTGATCCCCACGCTTTCGTGCTTGAGCGTCAGTAACAGTTTAGTAAGCTGCCTACGCAATCGGAGTTCCTCGTTATATCTAAGCATGTCACCGCTACACAACGAATTCCGCCTACTTCATCTGTACTCAAGACCCCCAGTTTCAACGGCAGTGCCCAGGTTGAGCCTGGAAATTTCACCGCTGACTTAAAAGCCCGCCTGCGCACCCTTTAAACCCAATAAATCCGGATAACGCTCGCATCCTCCGTATTACCGCGGCGTCTGGCACGGAGTTAGC
+
CCCCCGGGGGGGGGGGGGGGGGGGGGGGGGGGGGGGEGGGGGGGGGGGGGGGGGGGGGFGGEECFGGGGGGGGGGGGGGFEEGGGGGGFGGGGGGGGG@FGGGGFGGGGGGGGGGGGGGDGEGGGGCFGGGGGGFGGGGGGGFFAFFEFGCCGGGGCG8DCFGGGGGGGGG@DGCEE6FFCFFFGGG6ECGFFCFFFGGGGFG>>DDFFGGFE>CDC9CF9C906:23.>@FFGFC=CGGDDD3FFCEGFE;?@DFG?6((43058(343(-2C?)<*499(4(((8?067G:6>91C<FA
@M04650:207:000000000-C238N:1:1101:14523:10512 2:N:0:19
GGACTACACGGGTTTCTAATCCTGTTTGCTCCCCATACTTTCGAGCCTCAGCGTCAGTTGATGCCCAGTAGGCCGCCTTCGCCACTGGTGTTCCTCCCGATATCTACGCATTCCACCGCTACACCGGGAATTCCGCCTACCTCTACATCACTCAAGAACGCCAGTTTTGAACGCAGTCTATGGGTTGAGCCCATAGTTTTCACATTCAACTTGGCATTCCGCCTGCGCTCCCTTTACACCCAGTAATTCCGGACAACGCTTGCCCCCTACGTTTTACCGCGGCTGCTGGCACGTATTTAGC
+
CCCCCGGGGGGGGGFGGGFFGGGDGF9FFGGGGGGGGGGGGGGGGGGGGGFGGGGGGGGC9FFFGGGGGGGGGGGGGGGGGGGGGGGFGGGGGGGGGGGEGGGGGGGGGGGGGGFGGGGDEGGGECFGC:FGGGFFCGDGGGGF8FFACABFGGGFGDFGGGGGCBFF,BCG6EC1A7,;:DF,@BEF6DFFC?CEFF,>:9;1BFGACGGG4<FGFFGGFD>D2F;34D@@@GA<6?FFGD;;F7E?F661(7D1>;>?13<?*;;411((.;:2@>2>FF((((,4(:(3337)4C<).
@M04650:207:000000000-C238N:1:1101:6840:10536 2:N:0:19
GGACTACCGGGGTATCTAATCCCGTTCGCTACCCTAGCTTTCGCACATGAGCGTCAGTCTTGTGCCAGGAAGCCGCCTTCGCCACTGGTGTTCTTCCCGATATCTACGCATTTCACCCCTACACCGGGAGTTCCACTTCCCTCTCACATACTCTAGTCTTACAGTATCAGAAGACAAACAGATGGTCAGCACCAGCCTTTTACAACTGGCTTATATATACGCCTACACGACTCTTACGCCCAATGTTTCCGAATAAGGCATGCACCCCACATATTGCCGCGGCGTCTGTCAACATTTTGCC
+
<CCCCGG8F76@FFCGFG9FG,C@FGCFFGG@FGGG@FFEGAE@CFFA9F86:@@F@,C,CF<,<6,CFF<ECCF:>FF9A?=?,AEE?EE:,@DF9ABFF7+,,4EE++BFFFFGE,4=+4>E:C:=6>===,EADD,8,?D6=E>DFGFD?>CD,@;,,322:,,@D=C,3,:C7C,3,@@F7=,77,@FE,,,7C>CD699+**;);CFFF++@<14(CB2-8(;()(((+;7A<7*4(38D7)/;+8:153:*)((57F27;((((().AA):>(-(-(--((3)+)+)),--<)).
@M04650:207:000000000-C238N:1:1101:9099:10566 2:N:0:19
GGACTACTAGGGTATCTAATCCTGTTTGCTCCCCACGCTTTCGCACCTGAGCGTCAGTCTTCGTCCAGGGGGCCGCCTTCGCCACCGGTATTCCTCCAGATCTCTACGCATTTCACCGCTACACCTGGAATTCTACCCCCCTCTACGAGACTCAAGCTTGCCAGTATCAGATGCAGTTCCCAGGTTGAGCCCGGGGATTTCACATCTGACTTATCAAACAGCCTACATGCGCTTGACGCCCAGTGATTCCGATTAACGCTTCCACCCTCCATATTACCGCGGCTGCTGACACGGAGTTAGC
+
@CCCC8FCFFGDGGGGGGGGGFGGECFGGFEAFGGGEEGGGGDDGGEGF,;FFGGGCFCFFGGFGEEEEFCEDC@FFEGGDGGFG@CBFFBBFACFGGFCFF99E,FFGCGFGGGGFDE6=FGF@EFF8F<FEFFGEC8EC>EFEF88:CE8CC7@B:BE?FGCFGGCGDFGF9@:CFCCF9>CDCE,4?CFCC5C:C<CD6CACDGAEFGGF7+:14+7(0(63A=66C(6.:)(90*2C<(,7*62C=??:5*):161<(2)2;:(8:(.4<):3*26(-9>6(,2):)3(19-3FA46
@M04650:207:000000000-C238N:1:1101:14792:10572 2:N:0:19
GGACTACTAGGGTATCTAATCCTGTTCGCTCCCCTAGCTTTCGCGCCTCAGCGTCAGATGCAGTCCAGAAAGCCGCCTTCGCCACTGGTGTTCCTCCCAATATCTACGCATTTCACCGCTACACTGGGAATTCCACTTTCCTCTCCTGCCCTCAAGAAATACAGTTTCCATTCCATCACAGGGTTGAGCCCTGAACTTTAAAAACAGACTTGTATTCCCGCCTACGCGCCCTTTACGCCCAATGATTCCGGACAACGCTCCCCCCCTACGTATTACCGCGGCTGCTGGCCCGGAGTTAGCC
+
CCCCCGGGGGGGGGGGGGGGGGGGGGGGGGGGGGGGGGGGGGGGGGGGGGGGGGGGGGGGGGGGGGGGGGGGGGGGGGGGGGGGGGGGGGGGGGGGGGGGGGGGGGGGGGGGGGGGGGGGGGGGGGGGGGGGGGGGGGGGGGGFGGGGGGGFGFGGEGGGGGGGGGGGGGGGGGGFFDGGGFEGG>BFFGG6@6,1BFFEFFFA*;**:;<FFFGFAEFD>G5AFFB4>DFFD8+.:;EFCD1/+;??DF>69D5=59,((-*(9=10<(48BG>AF3626>(2<22:<535(4;BB+6<?
@M04650:207:000000000-C238N:1:1101:25821:10578 2:N:0:19
GGACTACTGGGGTTTCTAATCCTGTTTGCTCCCCACGCTTTCGCGCTTTAGCGTCAGTATTTGTCCAGTGAGCTGGCTTCCCCATCGGCATTCCTACAAATATCTACGAATTTCACCTCTACACTTGTAGTTCCGCCCACCTCTCCAATACTCTAGTCTAACAGTTTCCAACGCAATACGGAGTTGAGCCCCGCAGTTTAACATCAGACTTTTTAAACCACCTAGACGCGCTTTACGCCCAATAAATCCGGATAACGCTCGGGGCCTACGTATTACCCCGGCTGCTGGCCCGGATTTAGCC
+
CCCCCGGGGGGGGGGGGGGGGGGGGGGGGGGGGGGGGGGGGGGGGGGGGGGGGGGGGGGGGGDGGGGGGGGGGGG<FFGGGGGGGGGGGGGGGGGGGFFGGFGGGGGGDGGGGGGGGGGGFGFGGGGGGGFGGGGGGGEGGGGFGGDGFGGFGGGGGGGDGGGGGGGGGFGGGGD6C=EGG:EGGGGGGGGGD>EEGGGACFGFFCF46CGDEGFFFFG>BGFE3*>A=9@F;EFC><GG*6@@GGE?GB>??FF<591:(357D*-.86(8<FB<<*(,16,,,3:20:11(((-<+6:8
@M04650:207:000000000-C238N:1:1101:5407:10618 2:N:0:19
GGACTACCCGGGTATCTAATCCCGTTCGCTACCCTAGCTTTCGCACATGAGCGTCAGTCTTGTGCCAGGAAGCCGCCTTCGCCACTGGTGTTCTTCCCGATATCTACGCATTTCACCGCTACACCGGGAGTTCCACTTCCCTCTCACATACTCTAGGCTTACAGTATCAGATGACAAACAGATGGTAAGCACCTGCCTTTTACATCTGACTTATATATCCGCCTACGCGCTCTTTACGCCCAATGATTCCGAATAACGCTTGCACCCCCCGTATTACCGCGGCTGCTGGCACGTAGTTTGC
+
CCCCCGGGGGGGGGGGGFGGGGGGGGGGGGDGGGGGGGGGGGGGGGGGGGGGGGGGGGGFGGGGGGGFFGGGGGGGGGGGFGGGGGGGGGGGGGGGGGGGGDGGGGGGGGGGGGGGGGGGEGGGGEG>FGGGGGGGGGGGGGGFFFGGGGGFGFGGGGGGDGGCGGGC9FCACCGGG6@FGDEF7FGGGGFCGG?FGGF7?A9AFF>AEGGGEGFGFEFG2C=@FA@F@GFFFGFFFDGEGF=@F+<CGFFF3@DF4<>(((1)9F6>6>><>EBBFF(469>F>:)4:G:EB88?<?<<9
@M04650:207:000000000-C238N:1:1101:28596:10660 2:N:0:19
GGACTACTCGGGTATCTAATCCCGTTCGCTACCCTAGCTTTCGCACATGAGCGTCAGTCTTGTGCCAGGAAGCCGCCTTCGCCACTGGTGTTCTTCCCGATATCTACGCATTTCACCGCTACACCGGGAGTTCCACTTCCCTCTCACATACTCTAGGCTTACAGTATCAGATGACAAACAGATGGTAAGCACCTTCCTTTTACATCTGACTTATAAACCCGCCTGCGTGCGCTTTACGCCCAGTAATTCCGGACCACGCCTGCCCCCTACGTATTACCGCGGCTGCTGGCACGTAGTTTGC
+
@CCCCGGGGGDGGDGGGGEGGE<FFGGGGGGFGGGGGGGGGGGGGGGGFGFGGGGGGGGGGGGGGGGGGFFGFD@FFEFGBCEEGGE@FFGGGFGGFGC=FCCFFFG?FEFBCGA<F@CD+F9FG=EEG:FGEGCGGFGDGGGFGCEEFFGFGCF,@DFEGFF,CFFC;F?A?AF7:7FG?,@97EED,@=@C7CCCFCFFFGFFGC=4DF7AGGCFFGG(C@@=F@FDDFB>EF3A(;FC?(6;C?FFF62(8)3C(((48D?CGFF(4(42+5<FG00491;6:??0=(C62((-A-64
@M04650:207:000000000-C238N:1:1101:12275:10668 2:N:0:19
GGACTACCCGGGTTTCTAATCCCGTTCGCTACCCTAGCTTTCGCACATGAGCGTCAGTCTTGTGCCAGGAAGCCGCCTTCGCCACTGGTGTTCTTCCCGATATCTACGCATTTCACCGCTACACCGGGAGTTCCACTTCCCTCTCACATACTCTAGGCTTACAGTATCAGATGACAAACAGATGGTAAGCACCTGCCTTTTACATCTGACTTATAAACCCGCCTGCGTGCGCTTTACGCCCAGTAATTCCGGACAACGCTTGCCCCCTACGTATTACCGCGGCTGCTGGCACGTAGTTTGC
+
CCCCCGGGGGGGGGGGGGGGGGGGGGGGGGGGGGGGGGGGGGGGGGGGGFGGGGGGGFFGGGGGGGGGGGGGGGGGGGGGGGGGGGGGGGGGGGGGGGGGGGGGGGGGGGGGGGGGGGGGGGGGGGGGEFGGGGGGGGGGGGGFGGGGGGGFGGFDFGGGGGGGFGGGGGGFDGGGGGGGGFGGGGGGGGGGGGGGGGFFCFGFFGFFEGFFFFFCFECGBGF22?9>0C996EFCFFGGGFFFGGEFF?F005C:F9>FF?FFGGF;<FFFBF?FGGF>1((4;?FFFG?GF6:1-CBB9
@M04650:207:000000000-C238N:1:1101:7978:10718 2:N:0:19
GGACTACTCGGGTTTCTAATCCTGTTTGCTCCCCACGCTTTCGCGCTTTAGCGTCAGTATTTGTCCAGTGAGCTGGCTTCCCCATCGGCATTCCTACAAATATCTACGAATTTCACCTCTACACTTGTAGTTCCGCCCACCTCTCCAATACTCTAGTCTAACAGTTTCCAACGCAATACGGAGTTGAGCCCCGCAGTTTAACATCAGACTTTTTAAACCACCTAGACGCGCTTTACGCCCAATAAATCCGGATAACGCTCGGGGCATACGTGTTACCGCGGCTGCTGCCACGTATTTCGCC
+
CCCCCGGGGGGGFCFGGGGGGGGGGGGGGGGGGGGGGGGGGGGGGGEEGGGGGGGGGGGGGGGGGGFGEGGGGGGGGGGGGGGGFGGGGGGGGGGGGGGGGGGGGGGGDGGGGGGFGFGGGGFGFFGFFFGGGGGGGGGGGGGFGGGGFGGFGGGGFGGFGGGGFGGGGFGGGGGGGGGGGGGEDGCC?FGCEEGECGGGGFGAFGFFEFFG4?FGFEFG9>BFFFFFBC@0<E6;B<EFE<@EGG36*:5005C2C>:?9697DC:?27.(4*65C3(-7961,8?)(+)14()49+.28
@M04650:207:000000000-C238N:1:1101:20470:10760 2:N:0:19
GGACTACTAGGGTTTCTAATCCTGTTTGCTCCCCACGCTTTCGCACCTGAGCGTCAGTCTTCGTCCAGGGGGCCGCCTTCGCCACCGGTATTCCTCCAGATCTCTACGCATTTCACCGCTACACCTGGAATTCTACCCCCCTCTACGAGACTCAAGCTTGCCAGTATCAGATGCAGTTCCCAGGTTGAGCCCGGGGATTTCACATCGGACTTAACAAACCGCCTGCCGTCGCTTTACGCCCAGTAATTCCGAGTAACGCTTGCACCCTCCTGCTTCCCGCTGTCTCTGCAACGGATTTCGC
+
CC@CCGGGFGGGGGGGGGGGGGEFGGGGGGGGGGGGGGGGGGG@FEGG=FGGGGGGGGFF,CFGGGGGFDEGEFGGDGGFGGGGG,FGG@FGGGGGGAFGFGGGGFGGGGGDGGGGGGGDGGGGGGFFGEGGG<CED8=FG6CFFGG++;CFGFGFFFCGDFEGG=CGG,6@CGCC@DCGC@EGG9>@EFDCEG57:DGG7@FAFD*:3DDFCF7:A@GG>G9<(.()-96>FFF>F?GGGB3>GFA479)1(77<F:68017)0*4(4(()(04)<C,,(-()))-.)+)3(4:2(0).3
@M04650:207:000000000-C238N:1:1101:21440:10773 2:N:0:19
GGACTACTAGGGTTTCTAATCCTGTTTGCTCCCCACACTTTCGAGCCTCAGCGTCAGTTAATGTCCAGCAGGCCGCCTTCGCCACTGGTGTTCCTCCCGATATCTACGCATTCCACCGCTACACCTGGAATTCCGCCTGCCTCTCCATCACTCAAGCACGCCAGTTTTCAACGCACGCTATGGGTTGAGCCCATAGATTTCACGTCCAACTCGGCATCCCGCCTGCGCTCCCTTTACACCCAGTAATTCCGGACAACGCTTGCCACCTACGTTTTACCGCGGCTGCTCGCACGTAGTTATC
+
CCCCCGGGGGGGGGGGGGGGGFCGGGGGGGGGGGGE@FGGGGGFGGGGGGGGGGGGGFGC,CFEFFFG<AAFGGGGGGGGGGGGGGGGGGGGGGGFG7FGGGGGGFGGGGGGAFGGGGGGGEGG8,ECCFGGGGGG6>8FGGDFFDEDG?FFGDDF,@DCEGGDFFGC,CBB>F6;9DCEC,@EGGCD7DGGC,,=+5CFGFG>A?9;>GGC2*C8B(AD@D;D@FFB@GFFF+=6F7CFFF?B>F>2*9F>2<D?G((4207:2<?:??B?2;04C7(-(,3(--))(2,:94(,4<)).
@M04650:207:000000000-C238N:1:1101:6586:10778 2:N:0:19
GGACTACCAGGGTATCTAATCCCGTTCGCTACCCTAGCTTTCGCACATGAGCGTCAGTCTTGTGCCAGGAAGCCGCCTTCGCCACTGGTGTTCTTCCCGATATCTACGCATTTCACCGCTACACCGGGAGTTCCACTTCCCTCTCACATACTCTAGGCTTACAGTATCAGATGACAAACAGATGGTAAGCACCTGCCTTTTACATCTGACTTATAAACCCGCCTGCGTGCGCTTTACGCCCAGTAATTCCGGACAACGCTTGCCCCCTACGTATTACCGCGGCTGCTGGCACGTAGTTTGC
+
CCCCCGGGGGGGGGGGGGGGGGGGGGGGGGGGGGGGGGGGGGGGGGGGGGGGGGGGGGGGGGGGGGGGGGGGGGGGGGGGGGGGGGFGGGFGGFGGGGGGGGGGGGGGGGGGGGGGGGGGGGGGGGGGGGGGGGCCGDGFGGGFGGGGCDEFGFGGFGCEEGGGGGGFGGGGGGGGGGFGFDFGGGGGGGGGGGDGGGGGFFFFFGGFEFGGFGF7B6FDBGFFDF>ADDFFFGFFFFGGG;D;775?CFFFFEGF<;><??D?DG;(4<?<?@::C::9B>F;1??F?G?D6??<4E)6.
@M04650:207:000000000-C238N:1:1101:21601:10813 2:N:0:19
GGACTACTGGGGTTTCTAATCCTGTTCGCTCCCCTAGCTTTCGCGCCTCAGCGTCAGATGCAGTCCAGAAAGCCGCCTTCGCCACTGGTGTTCCTCCCAATATCTACGCATTTCACCGCTACACTGGGAATTCCACTTTCCTCTCCTGCCCTCAAGAAATACAGTTTCCATTCCATCACAGGGTTGAGCCCTGAACTTTAAAAACAGACTTGTATTCCCGCCTACGCGCCCCTTACGCCCAATGATTCCGGACAACGCTCGCCCCCTACCTATTAACCCGGCTGCTGGCCCGTAGTTAGCC
+
CCCCCGGGGGGGGGGGGGGGGGGGGGGGGGGGGGGGGGGGGGGGGGGGGGGGGGGGGGGGGGGGGGGGGGGGFGGGGGGGGGGGGGGGGGGGGGGGGGGGGGGGGGGGGGGGGGGGGGGGGGGGGGGGGGGGGGGGGGGGGGGFGGGGGGGFFFF@FCFGGGGGGGGGGGGGF=DDFFGGGG6FGG6<FCGGGG66BFFFFBCF?CF>5><FA9FCCFGCAG>DF4>DBG((67AE31EGE?@@CFFFGFD@9)>2)((,(47<CG(36().6?))<*46((3912:(2*-2432:2+6>?
@M04650:207:000000000-C238N:1:1101:11206:10829 2:N:0:19
GGACTACTCGGGTATCTAATCCTGTTTGCTCCCCACGCTTTCGCGCTTTAGCGTCAGTATTTGTCCAGTGAGCTGGCTTCGCCATCGGCATTCCTACAAATATCTACGAATTTCACCTCTACACTTGTAGTTCCGCCCACCTCTCCAATACTCTAGTCTAACAGTTTCAAACGCAATACGGAGTGGAGCCCCGCAGGTTAAAAGCAGACTTTTTAAACCACCTAGACGGGCTGTAGGCCCAATAAAACCGGAAAAAGCTCGGGGAATACGGATGACGCGGGCTGACGGGACGGATGTAGGG
+
CCCCCGCC6FGGFGCGGGGFFFEFFGGFG@EGGGEFGGGCDFE@CFC@8CFFFCFEE,C,,CCCFFEFCFFGGFGDEFGG+@FF@EFF=6CEGF;FF@9EEFFGGECEEFECADFAE,@=EFGC9,C,B@?FGFGFEGGGEGGF?EFE?D8DF,CE:@>@FE@FA3@=,CD,=:E86==EE=C+,53,1+8AE>3@*;>981?+*;9A29++/*4;B><*(:((*9*/(),((01)/)5<F;(.0:)/*:>9(09(1())-4D(/*(.-4(-(*,5**((((-4((311/(:(((((+.)(
@M04650:207:000000000-C238N:1:1101:10073:10837 2:N:0:19
GGACTACTCGGGTTTCTAATCCTGTTTGATCCCCACGCTTTCGCACCTCAGCGTCAGTAGTGTGCCAGATAGCCGCCTTCGCCACCGATGTTCCTCCTGATCTCTACGGATTTCACTCCTACACCAGGAATTCCGCTATCCTCTCACACACTCAAGCATTGCAGTATCAAAGGCAGTTCCACGGGTGAGCCGTGGGATTTCACCTCCAACTTACAACGCCGCCTACGCGCGCTTTACGCCCAGTGATTCCGATTAACGCTCGCACCCTCCGTATTACCGCGGCTGCTGGCACGGAGTTAGC
+
CCCCCGGGGGGGGGGGGGGGGGGGGGGGGGGGGGGGGGGGGGGGGGEFGGGGGGGGGGGGGGDGGGGGGFFFFGGGGGGGGGGGGGGFGGGGGGGGGGGGGGGGGFGGGGGGGGGGFDGGGGGGGGGGGGGGGGFGDGGGGGGFFFFGGGEFGGGGGGG9DFGGGGFGDGGA6CFCFGGGGCE@FFGGGGGGCEGGGGGGGFG44@7A>GFCECCDA>EGBDFFFFFFFG9>0EF<@:ECG?FBGGFFGFF03@<>GF>?1>G>GG:B02;F?C?AFGB909037(,4:E(<3;946F<))
@M04650:207:000000000-C238N:1:1101:3120:10851 2:N:0:19
GGACTACTAGGGTTTCTAATCCTGTTTGCTCCCCACGCTTTCGAGCCTCAGTGTCAGTTACAGGCCAGAGAGCCGCTTTCGCCACCGGTGTTCCTCCATATATCTACGCATTTCACCGCTACACATGGAATTCCACTCTCCTCTCCTGCACTCAAGTCTACCAGTTTCAAATGCATACAATGGTTGAGCCACTGCCTTTTACACCAGACTTAATAAACCACCTGCGCCCGCTCTTAGCCCAAGAAATCCGGACAACACTCGGGCCCTAAGTATTAACGCGGCTGCTGGCACGAGGATAGCC
+
CCCCCGGGFGGGFGGGGGGGGFFGGFAFGGEGGGGGGEGGGGGCFCGGFDFGGGGGG<<CFAEACCFGGG?BF,CF+B<FGD>FF<FGFFEGGGGGG,:ECFGGEGGG=FE7EDFEDEGCEGGFEDGGGGGGGGF?E,@<=88<E,,@?8=D=8DG;@FFDDFGBD8D,63,?,@,=D9,=:EDFECEFGDF,@F,=DFGG*35*++9=?7B9=;7<@6C9D@4)3)*:*(6(4*118CFG((-8C)4*).,(>*2*;)=?7)()1,(((6<9+-)3*34(422())(,*5:((-((2(..
@M04650:207:000000000-C238N:1:1101:27561:10862 2:N:0:19
GGACTACTAGGGTATCTAATCCTGTTTGCTCCCCACGCTTTCGCACCTGAGCGTCAGTCTTCGTCCAGGGGGCCGCCTTCGCCACCGGTATTCCTCCAGATCTCTACGCATTTCACCGCTACACCTGGAATTCTACCCCCCTCTACGAGACTCAAGCTTGCCAGTATCAGATGCAGTTCCCAGGTTGAGCCCGGGGATTTCACATCTGACTTGACAGACCGCCTGCGTGCGCTTTACGCCCAGTAATTCCGATTAACGCTTGCACCCTCCGTATTACCGCGGCTGCTGGCACGGAGTTAGC
+
CCCCCGGGGGGGGGGGGGGCF<FGGGGGGGGGGGGGGGGGGGDGGGGFFGCGGGGGGGGCGFGGGEEFD@7FFGGGGCCFCFGGGGEGGGFEGGGGGGCFGGGGGGGGGGGEGGGGGCEGGGGGG:FGGGFGGGGG8D8FGGEFFGGG3+4AFFE?FCFEEFFGGGGGGGGGGFFGCFCE?:CCGGGGGGGGCEEG<CF?@7C=ACCF7FF=@F4:68EGB:9<DA>E?GF>0EFB?0>EG634>><2C=??FE54C?6???7.*;2,3:B?:68)+?06>;B96?:0:589:9113FAA.
@M04650:207:000000000-C238N:1:1101:9651:10866 2:N:0:19
GGACTACCGGGGTTTCTAATCCTGTTCGCTCCCCATGCTTTCGCTCCTCAGCGTCAGTTGCGGCCCAGAGACCTGCCTTCGCCATCGGTGTTCCTCCTGATATCTGCGCATTCCACCGCTACACCAGGAATTCCAGTCTCCCCTACCGCACTCTAGTCTGCCCGTACCCACTGCAGGCCCGAGGTTGAGCCTCGAGTTTTCACAGCAGACGCGACAAACCGCCTACGAGCTCTTTACGCCCAATAATTCCGGACAACGCTTGCGCCCTACGTATTACCGCGGCTGCTGGCACGTAGTTAGC
+
C@CCCGGGGGGGGGGGGGGGGGGGGGGGGGGGGGGGGGGGGGGGGGGGGGGGGGGGGGGGGGGGGGGGGGGGGGGGGGGGGGGGGG>FCGGGGGGGGGGGGGGGGGGGGGGGGGGGGGGGGGGGGGGGFGGGGGGGFGGGGFGFFGGGGGGFGGGGFGDGGGGGGGGEGGGGGGGGGGCEGEGGGGFGF?FGGECGGGGGGACCFGGF@4))23DDBDGG>CFBFFFFBD2><GFFF0EGGF?(9>AFGFFBBFGFF6;B?FG-7E3(42?:7EB2CD?BFFFFBBFF077G:2(.,<<B<
@M04650:207:000000000-C238N:1:1101:13932:10884 2:N:0:19
GGACTACCGGGTTTCTAATCCCGTTCGCTACCCTAGCTTTCGCACATGAGCGTCAGTCTTGTGCCAGGAAGCCGCCTTCGCCACTGGTGTTCTTCCCGATATCTACGCATTTCACCGCTACACCGGGAGTTCCACTTCCCTCTCACATACTCTAGGCTTACAGTATCAGATGACAAACAGATGGTAAGCACCTGCCTTTTACATCTGACTTATAAACCCGCCTGCGTGCGCTTTACGCCCAGTAATTCCGGACAACGCTTGCCCCCTACGTATTACCGCGGCTGCTGGCACGTAGTTTGCC
+
CCCCCGGGGGGGGGGGGGGGGGGGGGGGGGGGGGGGGGGGGGGGGGGGGFGGGGGGGGGGGGGGGGGGGGGGGGDGGGFGDGEGGGGGGGGGGGFGGGGGGGGGGGGGGGGGGFGGGGDDGFGGGGGGGGGGGCGGGGGGGGCFGGGGFGCBFGCGGGGGGGFGFFGGGFFFGGGGGGGGFFCFFDGGFBFGDGGGFFGGGFGFFFGFFFGGFFCDFFGGFG@=DEF307>B?C6C3<EGDDE<GFEFGF:BFBGFGF?BB:D?GGFBF<:22<AFG*434>>B0372:*4*(.32<FFFA
@M04650:207:000000000-C238N:1:1101:8277:10885 2:N:0:19
GGACTACCGGGGTTTCTAATCCTGTTTGCTCCCCTAGCTTTCGTGCCTCAGCGTCAGTTGTCACCCAGCAAGCTGCCTTCGCCCTTGGCGTTCTCCCAGATATCTACGCATTCCACCGCTACACCTAGAATTCCGCTTGCCCCTTTGACCCTCTAGCGTACTAGTATCGAGTGCAGTTCCTTCGTTAAGCGAAGGGATTTCACACCCGACTGGGTACACCGCCTACGCACCCTTTATGCCCAGTGATTCCGAACAACGCTCGCACACCTCGTATTACCGCGGCTGCTGGCCCGAGATTAGC
+
CCCCCGGGGGGGGEGGGGGGGGGGGGGGGGGGGGGGGGGGGGGGGGGGGGGGGGGGGGGGGFGGFGGGGGGGGGGGGGGGGGGGGGGGGGFGFFFGGGGGGCDGGGGGGEG>AFGGGGGGGGGGGGGFGGGGGGGGDGGGC=DFFGGFGGGFGFGFGGGGGGGGGGGFECD=?FGGGGGGGGGGGGGGGGGDEEEC*3DCCBFFA*94))8CDGFGFFGFFGB@@A?EFGFFDGFF6?CGGFF8C7CCGFF6BDD:96>0(-1()*.4(4::?G?9GD23>1(,-(8:?=(/4;FF(::>(
@M04650:207:000000000-C238N:1:1101:17598:10887 2:N:0:19
GGACTACTCGGGTATCTAATCCTGTTTGCTCCCCACGCTTTCGAGCCTCAGTGTCAGTTACAGGCCAGAGAGCCGCTTTCGCCACCGGTGTTCCTCCATATATCTACGCATTTCACCGCTACACATGGAATTCCACTCTCCTCTCCTGCACTCAAGTCTACCAGTTTCCAATGCATACAATGGTTGAGCCACTGCCTTTTACACCAGACTTAATAAACCACCTGCGCTCGCTTTACGCCCAATAAATCCGGACAACGCTCGGGACCTACGTTTTACCGCGGCTGCTGGCCCGTAGTTGGCC
+
CCCCCGGGFGCFFGFGGGGGGFGGFGGGGGGGFEFGGGGGGGGGGGGGGFFGGCGGGGGGGGGFGGGGGGFG?FGGFGFGEFEEGGCDGGCEGGGCGGGGGGGGGGFGEGGGGFFFGCEDEGGFGF<=EGFGGGGACFFFGGGF?E9,AEE<@@=EGGFFGFFFCFFEGDFCFFGGEDE8DCDGFCBEGF7C6@FGG8CGGFGFFGGFFG7CAFGGFFFF>CBB=@23759=BC8>4(:*C?F;GG?)9;)2(8DD32?@99773=<2411((2.4<5(,-133(842(*->>>?B2+,8?
@M04650:207:000000000-C238N:1:1101:18192:10900 2:N:0:19
GGACTACAGGGGTTTCTAATCCTGTTTGCTCCCCACGCTTTCGAGCCTCAGTGTCAGTTACAGGCCAGAGAGCCGCTTTCGCCACCGGTGTTCCTCCATATATCTACGCATTTCACCGCTACACATGGAATTCCACTCTCCTCTCCTGCACTCAAGTCTACCAGTTTCCAATGCATACAATGGTTGAGCCACTGCCTTTTACACCAGACTTAATAAACCACCTGCGCTCGCTTTACGCCCAATAAATCCGGACAACGCTCGGGACCTACGTATTACCGCGGCTGCTGGCCCGTAGGTAGCC
+
CCCCCGGGGGGGGGGGGGGGGGGGGGGGFFGFFFGDGGGGGGGGGGGFFFGAGGGGGGGGGGGGGGGGGGGGGGGGGEGGGGGDGGGGGGGGGGGGGGGGGGGGGGGGEEGGGFGGGGGGGGGGFGFFFFFGGGGGFDDFGFFFGFGFFGFDFGGFFFFGACGF<E:FGGGGGGGGGGGFCC8DA@DCGD:EGGGCGGGGGFGFFFFAC?@FA9CGFF6FFGFFBE=A@D=DDGFCD9BFG1=4FG)74=8?>FG0C98769>>GE7<:?724CA<+77>(216<0:70*4=94,(6<8>A
@M04650:207:000000000-C238N:1:1101:12039:10913 2:N:0:19
GGACTACACGGGTATCTAATCCTGTTTGCTCCCCACGCTTTCGAGCCTCAGTGTCAGTTACAGGCCAGAGAGCCGCTTTCGCCACCGGTGTTCCTCCATATATCTACGCATTTCACCGCTACACATGGAATTCCACTCTCCTCTCCTGCACTCAAGTCTACCAGTTTCCAATGCATACAATGGTTGAGCCACTGCCTTTTACACCAGACTTAATAAACCACCTGCGCTCGCTTTACGCCCAATAAATCCGGACAACGCTCGGGACCTACGTATTACCGCGGCTGCTGGCACCTAGTTAGCC
+
CCCCCGGGGGGGGGFGGGGGGGGGGGGGGGGGGGGGEGGGGGGGGGGGGGFFFGGGGGGGGGFGFGGGGGGGGGGGGGGGGDGGGCGGGGGGGGGGGFGGGGGGGGGGGGGGGCCGGEGGEFGGF8FGGGGGGGGGFFFFGGGFGGGGGGGFGCGGEGFFGFGGFGFGGGGGGGGCFGGGFGG;FEGGGGFG7?EGGGGFC?B>FCFFF5+=AFGGFE6CBD:==9=*5)58B7AEE2EDE;;8FF?EFEFFBEG@5;18>>>>GGB):?BD<?4AG57(2919<>0?BF2*(.3).+6<:
@M04650:207:000000000-C238N:1:1101:29156:10952 2:N:0:19
GGACTACTGGGGTATCTAATCCTGTTTGATCCCCACGCTTTCGTTCTTGAGCGTCAGTAACAGTTTAGTAAGCTGCCTACGCAATCGGAGTTCCTCGTTATATCTAAGCATGTCACCGCTACACAACGAATTCCTCCTACTTCATCTGTACTCAAGTCCCCCAGTTTCAACGGCAGTTCCCAGGTTGAGCCTGGAAATTTCACCGCTGACTTAAAAGCCCGCCTGCGCACCCTTTAATCCCAATAAATCCGGCTAACGCTCGCATCATCCGTAGTACCGCGGCTGCTGGCACGGAGTTAGC
+
@C9CC,CEE8F7F@FGGE<,,6;<C966CFFGCG8BF+:C<ECF,694EFFG7C@,8<,C<<FCFGADFAEE@@,,,BA8?FGGCFDCD:@=AF8?7,:DG9;EF;A@8FCFECE,5?@@>BFGFGG@7+49F9,9@,9E@+43;=>3F,8C;=DE4446,@+=:>:=9DF767+=F?@:,8D8@=>8AE,,:F6<:+7<9+@9>*@9=DFGE=D295:FAGBFFF@4>4>@9,27+)5<:==DFG));6)(()239(.6:039*:).)-341*44C:43(4((-3)545,+40(7:C496
@M04650:207:000000000-C238N:1:1101:25238:11011 2:N:0:19
GGACTACTGGGGTTTCTAATCCCGTTCGCTACCCTAGCTTTCGCACATGAGCGTCAGTCTTGTGCCAGGAAGCCGCCTTCGCCACTGGTGTTCTTCCCGATATCTACGCATTTCACCGCTACACCGGGAGTTCCACTTCCCTCTCACATACTCTAGGCTTACAGTATCAGATGACAAACAGATGGTAAGCACCTGCCTTTTACATCTGACTTATAAACCCGCCTGCGTGCGCTTTACGCCCAGTAATTCCGGACAACGCTTGCCCCCTACGTATTACCGCGGCTGCTGGCACGTAGTTTGC
+
CCCCCGGGGGGGGGGGGGGGGFGGGGGGGGGGGGGGGGGGGGGGGGGGGGGGGGGGGGGGGEGGGGGGGGGGGGGGGGGGGGGGGGGGGGGGGGGGGGGDGFEGGGGGGGGGGGGGGGGGDGGGGEGGCFGGGGGGGGGGGGGFGGGGGGGFGFGFFGGGGGGGGFFCFGFFGGGGGFGGGGGGGGGGGGGGGGGGGGGGGFGFFFGFCGGGFGGFFECDBGFFFFFFDGBFFGFEFDGGGF03+;CFGFF9:BC?CB;?BBGFGGF7:?B?DF?FGG?;>BF>FFFF0C(3868<BG).)
@M04650:207:000000000-C238N:1:1101:15956:11024 2:N:0:19
GGACTACCGGGGTTTCTAATCCCGTTCGCTACCCTAGCTTTCGCACATGAGCGTCAGTCTTGTGCCAGGAAGCCGCCTTCGCCACTGGTGTTCTTCCCGATATCTACGCATTTCACCGCTACACCGGGAGTTCCACTTCCCTCTCACATACTCTAGGCTTACAGTATCAGATGACAAACAGATGGTAAGCACCTGCCTTTTACATCTGACTTATAAACCCGCCTGCGTGCGCTTTACGCCCAGTAATTCCGGACAACGCTTGCCCCCTACGTATTACCGCGGCTGCTGGCACGTAGTTGGC
+
CCCCCGGGGGGGGGGGGGGGGFGGGGGGGGGGGGGGGGGGGGGGGGGFGGGGGGGGGFGGGGGGGGGGGGGGGGGGGGGGGGGGGGGGGGGGGGGGGGGGGGGGGGGGGGGGGGGGGGGGGGGGGGGGGGGGGGGGGGGGGGGFGGGGGGFFGGGGGGGGGGGGGGGGGGGGGGGGGGGGGGGGGGGFCFGGGGGGFGGGGFGFFGFFFGGGFGGGFEGDBDF@FFBD(CBB@GFEFFGGGFFFFC>AGFFB:>DFF>BB66FFGGFFBF:7<GFFGF14>FF9BBFFBGFGFF:<:E)(0
@M04650:207:000000000-C238N:1:1101:23024:11051 2:N:0:19
GGACTACTGGGGTTTCTAATCCTGTTTGCTCCCCACGCTTTCGTACCTGAGCGTCAGTCTTTGTCCAGGGGGCCGCCTTCGCCACCGGTGTTCCTCCTAATATCTACGCATTTCACCGCTACACTAGGAATTCCGCTTACCTCTCCTGCACTCAAGTCACCCAGTCTCAGATGCACCCCCCAGGTTAAGCCCGGGTATTTCACATCTGCCTTAAGCAACCGCCTACGCTCCCTTTACGCCCAGTAATTCCGAATAACGCTCGCCCCCTACGTATTACCGCGTCTGCTCGCACGTCGTTAGC
+
CCCCC<FGGGGGGGGGGGGCFGGGGGGGGGGCFGGGGGGGGGE6;FGGFFGGEGGDEFECG9FEGFCFF@FEE:FGGDGGGGGG,9>CFGEEEFGGGF,?F,DFGGGGGGGEFFFG9BE68FE<;4EFGGGFGF8@6C+DDGGFGGA,,@@FG8,E@,7BDF:FG9<;EFFFDE7A1*4@E>EGGGG99FDF5EC55CFCBCFFAGGF*;CG@;:+63CC>GFF<F@F(:(4:G@9B6EGG?0:7:A2:FF(,)*6C06<30C3DGFB06<BFEFFGGBF>(,(4:>)4C2=6?1798:?>
@M04650:207:000000000-C238N:1:1101:6664:11098 2:N:0:19
GGACTACTGGGGTTTCTAATCCTGTTTGCTCCCCACGCTTTCGCGCTTTAGCGTCAGTATTTGTCCAGTGAGCTGGCTTCCCCATCGGCATTCCTACAAATATCTACGAATTTCACCTCTACACTTGTAGTTCCGCCCACCTCTCCAAGACTCTAGTCTAACAGTTTCCAACGCAATATGGAGTTGAGCCCCGCAGTTTAACATCAGACTTTTTAAACAACCTAGAGTGTGTTTACGCCCAATAAATCCGGATAACGCTGGGGGACAACGTATTACCGCGGCTGCTGCGACGTATTCAGTC
+
CCCCCGGFAC?FGDGGGGGG9@CE<EFFFGGGGCFGE@C@D,C,@F:FFEFFEGE@CCEEE,CFE<EFCFFFGFFG>FGGD88EFAFG7=FGGGGEGD,?EF9=FF5A:?8FFFGFEEFFFFF8FFFGF,AE;A6+@6@FEDFFFC;=5=FBFCEGG8>BFG?DG;,3,C>8=:=@==,E=,@F8<DF?:+1:@*1@>,E;CACAD*;8C9+:*4;11>4>D:)***+*+*0:,=CB>G::(()2:)905)0;87<*(,(.(5,)2(,.4:1)<4)+*((((-(1:?2(*(2(-.()+)).
@M04650:207:000000000-C238N:1:1101:6427:11115 2:N:0:19
GGACTACACGGGTTTCTAATCCTGTTTGCTCCCCACGCTTTCGCACCTGAGCGTCAGTCTTCGTCCAGGGGGCCGCCTTCGCCACCGGTATTCCTCCAGATCTCTACGCATTTCACCGCTACACCTGGAATTCTACCCCCCTCTACGAGACTCTAGCCTGCCAGTTTCCAATGCAGTTCCCAGGTTAAGCCCGGGGCTTTCACATCTGACTTAACAGACCGCCTGCGTGCGCTTTACGCCCAGTAATTCCGATTAACGCTTGCACCCTCCGTATTACCGCCGCTGCTGGCCCGGCGTTAGC
+
CCCCCGGGGGGGGGGGGGGGGGGGGGGGGGGGGGGGGGGGGGGGGGEFEFGGGGGDFFGFGGGGGGGGFGECEGEGGGGGGGGGGFGGGFGGGGGGG,E<FFGFFFEGGGGGGGGGGGGGGGGGGGFFGGGGG<DEGFCFGGG?FG?9@EGFGCFDFCF>FCCFGFGG,,,@CGFG?FGGGFFGGGG7FG@FGEGG):FGGAFFFGCFFGGCCGG7=@GG6DBB6F951D60(A>>F<EGG:.8**-6CF@??@CAG0>B?(7?GGF((47:FG>AGG?9(-(49>F>?D6F>0((,::(6
@M04650:207:000000000-C238N:1:1101:17858:11156 2:N:0:19
GGACTACTGGGGTTTCTAATCCTGTTTGCTCCCCACACTTTCGAGCCTCAGCGTCAGTTGATGCCCAGTAGGCCGCCTTCGCCACTGGTGTTCCTCCCGATATCTACGCATTTCACCGCTACACTTGGAATTCTACCCCCCTCTACGAGACTCTAGCCTGCCAGTTTCAAATGCAGTTCCCAGGTTAAGCCCGGGGATTTCACATCTGACTTAACAGCCCGCCTGCGTGCGCTTTACGCCCAGTACTTCCGATTAACGCTTGCACCCTCCGTATTACCGCGGCTGCTGGCACGGAGTTAGC
+
CCCCCGGGFCEGEFGGGGCDFFEFGG,CD<EFFGG7@CFFGGDFGGGFGGGGGGGGFFEFFGFCCFGD6,FGGEGGGDD9BFGGFBFGGFGEGFGFGD@FC@EFCFGGGEGGGGGGGGCDCGDF,4A<BEFGGGGF8>@CCGGFFGFGECEDF9FGDGG88>8FCDEGED;AFCFCFGECFGCFGCFGGGF*@7:CD*?DDCF@+;7BCCFGF=CD4(4*.1:@?F0>(5370CF):(5?C?BBG*6<*934(8C4039?FFC)7C(-820((2()<:(-(-1,(42::D(0(-2>6@4:5
@M04650:207:000000000-C238N:1:1101:25141:11180 2:N:0:19
GGACTACCGGGGTATCTAATCCTGTTTGCTCCCCACGCTTTCGCGCTTTAGCGTCAGTATTTGTCCAGTGAGCTGGCTTCCCCATCGGCATTCCTACAAATATCTACGAATTTCACCTCTACACTTGTAGTTCCGCCCACCTCTCCAATACTCTAGTCTAACAGTTTCCAACGCAATACGGAGTTTAGCCCCGCAGTTTAACATCAGACTTTTTAAACCACCTAGACGCGCTTTACGCCCAATAAATCCGGATAACGCTCGGGCCCTACGTATTACCGCGGCTGCTGGCACCTTCTTTGCC
+
CCCCCGGGDGGGGGGGGGGGGGGGGGAFGGGGGGG:FGGGGGGGEE@C:FFGGGGGGG9<96CCFGGGGFGGGGF8FFGGAFGGGGGG>BFGGCF@FA?FGGGGGCFG:FFGGGGGGFGGGGGGA,ECFGGGGGGECCCGGGGF8EEF,@FFGGGGGGFE8FFGGCCFFG,3=FGGGGGG6CC8F3>9ADFG5C*@0+@,+3D1*+*@=4BF*A>4B=:499((0?@59C>90=+.)4CF:(/6*:)7;))-:;:256(23(9(9*-(::?25CA9F*3(-70962)(3*5*()(.:+-)5
@M04650:207:000000000-C238N:1:1101:16849:11185 2:N:0:19
GGACTACTGGGGTTTCTAATCCTGTTTGCTCCCCACGCTTTCGAGCCTCAGTGTCAGTTACAGGCCAGAGAGCCGCTTTCGCCACCGGTGTTCCTCCATATATCTACGCATTTCACCGCTACACATGGAATTCCACTCTCCTCTCCTGCACTCAAGTCTACCAGTTTCCAATGCATACAATGGTTGAGCCACTGCCTTTTACACCAGACTTAATAAACCACCTGCGCTCGCTTTACGCCCAATAAATCCGGACAACGCTCGGGACCTACGTATTACCGCGGCTGCTGGCACGTAGTTCGCC
+
C<BCCGGGGFGGGGGGGGGGGGGGGGGGGGGGGGGGGGGGGGGGGGGGGGGGGGGGGGGGGGGGGGGGGGGGGFGGGCFGGGGGGGGGGGGGGGGFGFGGGFFGFGGGDGGGGGGGGGEGGGGGGGGGFGGGGGGGGFGGGGGFGGGGGFGFF=FGGG9CGCGGFGGGGGGGGGDFFGGCFECFGGGGGGGCFFGGFFFGGCEFADCFFGG78CF9FC8CBGFF)94@@9@==GFEB>C7F;@;*2<EFEBDF:C?G@F;66C6DC????<>>C)-:92(39190222:C452:(-:+,3:
@M04650:207:000000000-C238N:1:1101:27074:11232 2:N:0:19
GGACTACCCGGGTTTCTAATCCTGTTTGCTCCCCACGCTTTCGAGCCTCAGTGTCAGTTACAGGCCAGAGAGCCGCTTTCGCCACCGGTGTTCCTCCATATATCTACGCATTTCACCGCTACACATGGAATTCCACTCTCCTCTCCTGCACTCAAGTCTACCAGTTTCCAATGCATACAATGGTTGAGCCACTGCCTTTTACACCAGACTTAATAAACCACCTGCGCTCGCTTTACGCCCAATAAATCCGGACAACGCTCGGGACCTACGTATTACCGCGGCTGCTGGCACGTAGTGAGCC
+
CCCCCGGGGGGGGGGGGGGGGGGGGGGGGGGGGGGGGGGGGGGGGGGGGGGGFGGGGGGGGGGGGGGGGGGGGGGGGGGGGGGGGGGGGGGGGGGGGGGGGGGGGGGGGGGGGGGGGGGGGGGGGGGGGGGGGGGGGGGGGGGFGGGGGGGFFGGGGGGGGFFGGGGGGGGGGFGGFGGGGGGGGEFGGGGGFCGGDFGGGFGFFGGFFG9CECGGFFGGFGFFFF9;@GFFFGFFFFGEG06@FGFFGF>DFFG<<6<67199DEF>:BBFFGF<E14-7>;66??3<=,/4:14(2.2:
@M04650:207:000000000-C238N:1:1101:25168:11237 2:N:0:19
GGACTACAGGGGTTTCTAATCCTGTTCGCTCCCCACGCTTTCGCTCCTCAGCGTCAGTAATGGCCCAGAGATCCGCCTTCGCCACCGGTGTTCCTCCTGATATCTGCGCATTCCACCGCTACACCAGGAATTCCAATCTCCCCTACCACACTCAAGCATGCCCGTACCCACCGCACTACCCCAGTTAAGCCGGAGCCTTTCACGACAGACGCGACACGCCACCTACAAGCCCTTTACGCCCAATAATTCCGGACAACGCTCGCACCCTACGTATTACCGCGGCTGCTGGCACGTAGTTAGC
+
CCCCCGGGGGGGGGGGGGGGGGGGGGGGGGGGGGGGGGGGGGGGGGGGGGGGGGGGGGGFGGFGGGGGGGGGGGGGGGGGGGGGGGGGGGGGGGGGGGGGGGGGGGGGGGGGGGGGGGGGGGGGGGGGGGGGGGGFGGGFFGGFGGGGGGGFGGFGGGGGGGGGGGGGGFGGGG8CEGGGGGGGGGFGGGGGGGGGGGGGGFGFFG<>DGGG@DGDB?GG9DBF0:?F?GB:?FF<FFGGGF6<GCADGFF907<6FBF<<>GFGGFFFFF04E:BGF27>FBF((88>G?G??F?BCBFB
@M04650:207:000000000-C238N:1:1101:26623:11254 2:N:0:19
GGCCTACTCGGGTATCTCATCCTGTTTGCTCCCCACGCTTTCGAGCCTCAGTGTCAGTTACAGGCCAGAGAGCCGCTGTCGCCACCGGTGTTCCTCCATATATCTACGCATTTCACCGCGACACATGGAATTCACTCTCCTCTCCTGCACTCAAGTCTACCAGCTTCCAATGCATACAATGGTTGAGCCACTGCCTTTTACACCAGACTTAATAAACCACCTGCGCTCGCTTTACGCCCAATAAATCCGGACAACGCTCGGGACCTACGTATTACCCCGGCTGCTGGCACGTAGTTAGCCG
+
---6@,CF@F@7F@<<E,;<FEE@C<FAFGFGF7<FEFE6@EGF@,CFGCFFFGGGCFGDEFGFGDGGGG8FGFFEC@@FFGGG7EEC=:FDFG8,B<EGFGGGGCDCEEGGFDFGGG++8CEG8FF=,CF,CFF?D9FFGGED,CDGGG9DFDECFGFFCFF,@EGGGFGGGFFCFDGAF:ED><DFFDG6C6:FFFFCDFFF5@9:=C+2*=:=B=54>4E22:2?5)/67@FDBB*<<3=);;CE3=)(3:F950:966)(/2).248:7@A4+1,((-,(,5(((04:<?-))+.)(
@M04650:207:000000000-C238N:1:1101:26692:11300 2:N:0:19
GGACTACCAGGGTATCTAATCCTGTTTGCTCCCCACGCTTTCGAGCCTCAGTGTCAGTTACAGGCCAGAGAGCCGCTTTCGCCACCGGTGTTCCTCCATATATCTACGCATTTCACCGCTACACATGGAATTCCACTCTCCTCTCCTGCACTCAAGTCTACCAGTTTCCAATGCATACAATGGTTGAGCCACTGCCTTTTACACCAGACTTAATAAACCACCTGCGCTCGCTTTACGCCCAATAAATCCGGACAACGCTCGGGACCTACGTCTTACCGCGGCTGCTGGCCCGTAGTTCGCC
+
CCCCCGGGGGGGGGGGGGGGGGGGGGGGGGGGGGGGGGGGGGGFGGGGGFGGGGGGGGGGGGGGGGGGGGGGGGGGGGGGGGGGGGGGGDGGGGGGGGGGGGGGGGGGGGGGGGGGGGGGGGGGGGGGGGGGGGGGGGGGGDGFFEFFGGGFGGGGGGGGGFGF<FGGGGGGGGGGGGGGGGGGGGG8FGGEGGGEGGGGGFGFFCF58>>DEGGGFFCGDDFFFEB>DGFFFGFFFFGDG0=@GGF?FDB@BFC0<1<@F1<>DG?4::B(3;<A@*22(9>FF?0:B*(/71?04+49<
@M04650:207:000000000-C238N:1:1101:6223:11319 2:N:0:19
GGACTACTCGGGTATCTAATCCCGTTCGCTACCCTAGCTTTCGCACATGAGCGTCAGTATTGTGCCAGGAAGCCGCCTTCGCCACTGGTGTTCTTCCCGATCTCTACGCATTTCACCGCTACACCGGGAGTTCCACTTCCCTCTACCATACTCTAGGCCTCCAGTATCCGATGACAATCCGATGTTAAGCACCGGCCTTTTACAACGGACTTATAAACCCACCTGCGTGCGCTTTACGCCCAGTAATTCCGGACAACGCTTGCACCCTTCGTATGACCGCTGCTGCTGGCACGCAGCTGGC
+
CCCCCGGG@FGGGDGFGGGGGFCEGG@BCF7CFE,6CFGGGGGD,@CFGGGGBFGGGF,EEEF6EFCF,C,EFFEGGGGGGDGGGGGFGGGGGGDEGF:F=:DECEGGGGGGGGFFGGGDEGGGGGGGG+CFFGGCF,,E,8D?,,E8,234@,3@>,,7,:@,7>6,,+68;;,<,+<,1C8BF,,@EF9A11;*/*2D299B+97)())28=1+=5*:(*:,()3=(91>0/))24E5C2:4FF))2=42(.>(*-362:572@(4(.418;()<*4-,33::,8:?E(+4(,4(2(,,
@M04650:207:000000000-C238N:1:1101:3903:11326 2:N:0:19
GGACTACTCGGGTATCTAATCCTGTTTGCTCCCCACGCTTTCGCGCTTTAGCGTCAGTATTTGTCCAGTGAGCTGGCTTCCCCATCGGCATTCCTACAAATATCTACGAATTTCACCTCTACACTTGTAGTTCCGCCCACCTCTCCAATACTCTAGTCTAACAGTTTCAAACGCAATACGGAGTTGAGCCCCGCAGTTTTACATCAGACTTTTTAACCCACCTAGACGCCCTTTACGCCCAATAAATCCGGATAACGCTCGGGGCATACGTATTACCGCGGCTGCTGGCCGCTCTTTTGCC
+
CCCCCGGGGEGGGDGGGGGGGGGGGGGGGGGGGGGGGGGGGGGGGGGGFGFGGGGGGG9FGGGFGGGGF@<FGCG?FFGGGGGGGCGGGCGGGGG9F=AFGFGGGGGGCCGGGGGGGGGGGGGGGCGFGFGGGGDGGEDGGGGFGGGGGGGFGFGGFCE;FGG8CFFF,8CFGDC6C+@E6FCBE9ECFGGGCG8C7CE,+0,;B+*3);CGEGGF+>@C=G3;31*8()6(7C8)8;EG*=1);@9?F)8(/):;13,3-(1-5*.4<1<)5C>FG*((3129<2)431(*(((.)+))8
@M04650:207:000000000-C238N:1:1101:19201:11332 2:N:0:19
GGACTACCCGGGTTTCTAATCCCGTTCGCTACCCTAGCTTTCGCACATGAGCGTCAGTCTTGTGCCAGGAAGCCGCCTTCGCCACTGGTGTTCTTCCCGATATCTACGCATTTCACCGCTACACCGGGAGTTCCACTTCCCTCTCACATACTCTAGGCTTACAGTATCAGATGACAAACAGATGGTAAGCACCTGCCTTTTACATCTGACTTATAAACCCGCCTGCGTGCGCTTTACGCCCAGTAATTCCGGACAACGCTTGCCCCCTACGTATTACCGCGGCTGCTGGCACGTCGTTTGC
+
CCCCCGGGGGGGGGGGGGGGGGGGGGGGGGGGGGGGGGGGGGGGGGGGGFGGGGGGGGGGGGGGGGAFFFF@FGGGGGGGGGGGGGGGGFGFFGGFFGGGGGGGGGGGGGGGCFGGG7BD@FGGFGGG:FGGGGGGFGGGGGGFGDGGGGGBDFEGGGGGGGGGGFGFGGFGGGGGGGGGEEAFFFGGGGGFGGFFGCFFDAFFF>FFCFCFEDFGFFGDFG>D28,0,<9(.=FEF07<F<;EFG34C??9?>CBC>B:6(<0DE9((24?2C?5CGBB>69((38>0A(<::049*-4)
@M04650:207:000000000-C238N:1:1101:21956:11337 2:N:0:19
GGACTACTCGGGTTTCTAATCCCGTTCGCTACCCTAGCTTTCGCACATGAGCGTCAGTCTTGTGCCAGGAAGCCGCCTTCGCCACTGGTGTTCTTCCCGATATCTACGCATTTCACCGCTACACCGGGAGTTCCACTTCCCTCTCACATACTCTAGGCTTACAGTATCAGATGACAAACAGATGGTAAGCACCTGCCTTTTACATCTGACTTATAAACCCGCCTGCGTGCGCTTTACGCCCAGTAATTCCGGACAACGCTTGCCCCCTACGTATTACCGCGGCTGCTGGCACGTAGTTGGC
+
CCCCCGGGGGGGGGGGGGGGGG<FGGFGGGGGGGF,FGFGGGGGGGEF:EFGGGGGGGFGAEF<FGGGGFGGGGGGGGGGGGGGGGGFGGGGGGGFGDGGGGGGGGGGGGGGGGGGGGGGGGGGGGGFDCGGGGGGG9@FFGGFGDGGGAFFGCGGGGGGGGF?FCGGGF9@C@,<9CFGE:CFCFFDFGC77,31?>F7>CGFCC8FFGGGFGFCF:FGFGFF=FF?@G@F6>F>FDGGGF@E7@?CGFFFFDC?G99:B?D8CGF>0.:4,<8AGG<F0;B0,(.5:58913(,,A)43
@M04650:207:000000000-C238N:1:1101:15256:11352 2:N:0:19
GACTACTCGGGTTTCTAATCCTGTTTGCTCCCCACGCTTTCGCACCTGAGCGTCAGTCTTCGTCCAGGGGGCCGCCTTCGCCACCGGTATTCCTCCAGATCTCTACGCATTTCACCGCTACACCTGGAATTCTACCCCCCTCTACGAGACTCAAGCTTGCCAGTATCAGATGCAGTTCCCAGGTTGAGCCCGGGGATTTCACATCTGACTTAACAAACCGCCTGCGTGCGCTTTACGCCCAATAAATCCGGACAACGCTCGCACACCTCGTATTACCGCGGCTGCTGGCACGAGATTAGCC
+
88AC@CCCFGGGGGGGFGGCGGGGGGGGGGGGGGGGGGGGGGGFGGGGGGGGGGGGGGGGGGGGGGGG@GGGGGGGEGFGGFEGGGGGEGDFGGAGGGGFFFGGEGGDF@FGFGGGGGGDGCDFGGFFGGGGGGGFGGGGEDGFFGGGGGGFG@EFGF?DFGGGGFFEGFFGFGGGGGGGGGGGGGGCGGGGGGGDGGGGFFGFFFGFEFFGCGGCFFFD;DF@03,)4CB>BGFA@?ED8:18FF<AFFE?FDGBGB(-4437<C?(,3:??@4)214226,(-3:43:?/(((-60)5:
@M04650:207:000000000-C238N:1:1101:27561:11356 2:N:0:19
GGACTACTAGGGTTTCTAATCCCGTTCGCTACCCTAGCTTTCGCACATGAGCGTCAGTCTTGTGCCAGGAAGCCGCCTTCGCCACTGGTGTTCTTCCCGATATCTACGCATTTCACCGCTACACCGGGAGTTCCACTTCCCTCTCACATACTCTAGGCTTACAGTATCAGATGACAAACAGATGGTAAGCACCTGCCTTTTACATCTGACTTATAAACCCGCCTGCGTGCGCTTTACGCCCAGTAATTCCGGACAACGCTTGCCCCCTACGTATTACCTCGGCTGCTGGCACGTATTTCGC
+
CCCCCCGGCFGGGGGGGGGGGGGGGGGGGGEGGFGFFGGGGGGGGGGFFFFGGGGGGGGGG<FCFFGGG<FGGGGGGGGGGDGGGGFGGGGGGGGFGGGGGGGGGGGGGDGGGGGGGGGGGGGGGGGGDGGGGGGGGGGGGG?DGGGGGFGF8BGCFCGFCFFGG93D;99FD9ACCFGGFGF>FG;D?FFF5?D>FGGGC9>BACC+/BFG=ED+==FC2722(;>52C90:E5):47=46=677CEGFF01BD:G;BF:<F7FE0(,<???E:AGF97:0(49BF::E0<627<>F),(
@M04650:207:000000000-C238N:1:1101:16360:11367 2:N:0:19
GGACTACAGGGGTTTCTAATCCTGTTTGCTCCCCTAGCTTTCGCACCTCAGCGTCAGTTATGGCCCAGAAGACTGCCTTCGCCACCGGTGTTCCTCCTGATATCTGCGCATTCCACCGCTACACCAGGAATTCCAGTCTCCCCTACAGTACTCAAGTCTGCCCGTATCGCCTGCAGGCCCGAGGTTAAGCCTCGGGTTTTCACAGACGACGTGACCAACCGCCTACGAGCTCTTTACGCCCAGTAAATCCGGACAACGCTCGCACCCTACGTATTACCGCGGCTGCTTGCACGTAGTTTGC
+
CCCCCGGGGGGGGGGGGGGGGGGGGGGGGGGGGGGGGGGGGGGGGGGGGGGGGGGGGGGGGGGGGGGGGGGGGGGGGGGGGGGGGGGGGGGGGGGGGGGGGFFGGGGGGGGGGFGGGGGGEGGGGGGGGGGGGGGGGGFGGGEFGGGGGGGFFCFFFGGGGGFDGGGG>EGEGGGGGGGGEF>EFGGGGGGFGGGGGGGGGFGFFGGFFD)9@DG+A2CGBDFF084=0D046CF<F(*:EB:?CGFACF3(,8D?G0;(,(1(9??033:18?7<G719;(4760))):2C(,4347)6<
@M04650:207:000000000-C238N:1:1101:28192:11401 2:N:0:19
GGACTACTAGGGTATCTAATCCTGTTTGCTCCCCACGCTTTCGCGCCTCAGCGTCAGTTGCGGTCCAGATGGCCGCCTTCGCCACCGGTGTTCTTCCCAATATCTACGAATTTCACCTCTACACTGGGAATTCCGCTTTCCTCTCCCACACTCAAGCCTATCAGTTTCCAAAGCAATTCCCACCTTGAAAGCGGGACTTCCACTCCAGACTTAACAGGCCGCCTACGCGCCCTTTACGCCCAATCATTCCGGACAACCCTTGCCCCCTACGTATTACCCCGGCTGCTGGCACGTAGTTAGC
+
CCCCCGGGGGGGGGGGGGGGGGGGGGGGGGGGGGGGGGGGGGGGGGGGGGGGGGGGGGFGDEGGGGGGFGGGGGGGGGGGGGGGGGGFGGGGGGGGEFGGGGGGGGGGGGGGGGGGGGGGGGGGGGGGCGGGGGGDGGGGGGGFGGFGGGGFGGGGGGGDFGGGGDGGGDFFGFECFFGCGFGGGGGG79>EEG*4@FFGGFGFFFFF:F;CEGGGF9FG@GBF;A2>(9>>;GFFFFGGE:,4FDA4DFF0:DGBF(,.(8DFGG;911132FF4FF(324;6>B:3?5(3:B((4:::<
@M04650:207:000000000-C238N:1:1101:27830:11412 2:N:0:19
GGACTACCGGGGTTTCTAATCCCGTTCGCTACCCTAGCTTTCGCACATGAGCGTCAGTCTTGTGCCAGGAAGCCGCCTTCGCCACTGGTGTTCTTCCCGATATCTACGCATTTCACCGCTACACCGGGAGTTCCACTTCCCTCTCACATACTCTAGGCTTACAGTATCAGATGACAAACAGATGGTAAGCACCTGCCTTTTACATCTGACTTATAAACCCGCCTGCGTGCGCTTTACGCCCAGTAATTCCGGACAACGCTTGCCCCCTACGTATTACCGCGGCTGCTGGCACGTAGTTTGC
+
CCCCCGGGGGGGGGGGGGGGGGGGGGGGGGGGGGGGGGGGGGGGGGGGGGGGGGGGGGGGGGGGGGGGGGGGGGGGGGGGGGGGGGGGGGGGGGGGGGGGGGGGGGGGGGGGGGGGGGGGGGGGGGGGEGFFGGGGGGGGGGGFG9FCGGGFGGGGGGGGFGGGGG7DFFGGGFGFGGGFFCFGGGGGGF9EGGGGGGGGGFFFFGGFFGGGFGGGFFGDFGBFFFFFFGFFFG>FFFGGGF?FGG<>GFFF?@C:C96::?GFGGFBFFFFFGFFGC(9;999;:>:>C:C<<F6?GD<4
@M04650:207:000000000-C238N:1:1101:16389:11414 2:N:0:19
GGACTACCAGGGTTTCTAATCCTGTTTGCTACCCATGCTTTCGAGCCTCAGCGTCAGTTAATGTCCAGCAGGCCGCCTTCGCCACTGGTGTTCCTCCCGATATCTACGCATTCCACCGCTACACCGGGAATTCCGCCTACCTCTACATCACTCAAGAAAAATAGTTTTGAACGCACGCTATGGGTTGAGCCCATAGATTTCACGTCCAACTTACCTTTCCGCCTGCGCTCCCTTTACACCCAGTAATTCCGGACAACGCTTGCCACCTACGTTTTACCGCTGCTGCTGGCACGTAGTTAGC
+
CCCCCFGGFGGGGGGGGGGGGGGGGGGGGGGGGGGGGGGGGGGGGDGGGGGGGGGGGFGGGGGGGGGGGGGGGGDGGGGGGGGGGGGGGGGGGGGGGGGGGGGGFFGGGGGGG<FGGGGGGGGGGGGGGDFGGGGGGGGGGGGFGGGFFGCFFCGGDFCF8F9EFFGGGGGGGDGGGGGGGGGGGE>67FGFGGGGGGFGGFGFFGGFFGGGFGGGF=GGFD@;6FBA05;63CA<ACGDG?;E7@E?FFF02@D?GF63??5:7CB?(0:4<842<>(((-7:?2))./3C(3<0:F)).
@M04650:207:000000000-C238N:1:1101:22703:11434 2:N:0:19
GGACTACTGGGGTTTCTAATCCTGTTTGCTCCCCACACTTTCGAGCCTCAGCGTCAGTTAATGTCCAGCAGGCCGCCTTCGCCACTGGTGTTCCTCCCGATATCTACGCATTCCACCGCTACACCGGGAATTCCGCCTGCCTCTCCATCACTCAAGAACGCCAGTTTTGAACGCACGCTATGGGTTGAGCCCATAGATTTCACGTCCAACTTGGCATCCCGCCTGCGCTCCCTTTACACCCAGTAATTCCGGACCACGCTTGCCACCTACGTTTTACCGCGGCTGCTGGCACGTAGTTAGC
+
CCCCCGGGGGGGGGGGGGGGGGGGGGGGGGGGGGGGGGGGGGGGGGGGGGGGGGGGGGGGGGGGGGGGFGGGGGGGGGGGGGGGGGGGGGGGGGGGGGGGGGGGGGFGGGGGGGGGGGGGGGGGGGGGGGGGGGGGGGGGGGGFGGGGGGGFGGGGGGGGGGGGGGGGGGFGGEGGGGGGEGGGGGG?CGGGFGGGCFGGGFGFFGGE>G<CECFGFFGGFGFF@F>E>GBD;FFFFFGGG:2:DGFFGFF93;)4D?0:1<GFCFFFF?FF<??FGF(499>69,)57E:G:?(3-<.5:
@M04650:207:000000000-C238N:1:1101:13159:11450 2:N:0:19
GGACTACTCGGGTTTCTAATCCCGTTCGCTACCCTAGCTTTCGCACATGAGCGTCAGTCTTGTGCCAGGAAGCCGCCTTCGCCACTGGTGTTCTTCCCGATATCTACGCATTTCACCGCTACACCGGGAGTTCCACTTCCCTCTCACATACTCTAGGCTTACAGTATCAGATGACAAACAGATGGTAAGCACCTGCCTTTTACATCTGACTTATAAACCCGCCTGCGTGCGCTTTACGCCCAGTAATTCCGGACAAAGCTTGCCCCCTACGTATTACCGCGGCTGCTCGCACGTGGTTTGC
+
CCCCCFGFGGGGGGGGGGGGGFGGGGGGGGGGGGGGGGGGGGGCFGEFEFGGGGGGGGFGGFDCGGGGGGGGGGGGGGGGDEGGGGGCFFGGFAFGFGGGG7CFGGFDFGGGGGGGGGEGGGFFGEGGGFGGFFGGGGDGGGGFFGGCCFGFGGG9=DDFGGG9FDFGFCCFFGGGEDGDC:FG7FCGGGGGGGGGCDGGDADFAFG6AGGGCDFD>6EG=GFFF:@>DGFBBE>CF?EGG?@F7DFFGF69()9,*4:<<:F:FF>((437)<7AGGB96,7243))(2(>0.(,-10(-
@M04650:207:000000000-C238N:1:1101:28130:11474 2:N:0:19
GGACTACTGGGGTTTCTAATCCCGTTCGCTACCCTAGCTTTCGCACATGAGCGTCAGTCTTGTGCCAGGAAGCCGCCTTCGCCACTGGTGTTCTTCCCGATATCTACGCATTTCACCGCTACACCGGGAGTTCCACTTCCCTCTCACATACTCTAGGCTTACAGTATCAGATGACAAACAGATGGTAAGCACCTGCCTTTTACATCTGACTTATAAACCCGCCTGCGTGCGCTTTACGCCCAGTAATTCCGGACAACGCTTGCCCCCTACGTATTACCGCGGCTGCTGGCACGTAGTTTGC
+
CCCCCGGGGGGGGGGGGGGGGGGGGGGGGGGGGGGGGGFGGGGGGGGGGGGGGFFGGGGGGGGGGGFFGFGFFFGGGGGGGGGGGGGGGGGGGGGGGGGGGGGGGGFFGEEGGGGGGEC>EGGGGGGC+CFGGGGGFAFFGGGFGFFGGGF?9FGGFFGGGGGGGGFGGFFGGCFFFDDD?7DAFFGGGG,;?FEGGGFDFFGA6=FAEGFG;F@FA=CC@:9@BA>A059@0A36ADGGGFFFGGFFGF4>0@C3*,(34:F?FD>904<22:>BFF09>99((45?051A:1:<0:2<2
@M04650:207:000000000-C238N:1:1101:28801:11483 2:N:0:19
GGACTACCCGGGTTTCTAATCCTGTTTGCTACCCATACTTTCGAGCCTCAGCGTCAGTTTCTTCCCAGTAGGCCGCCTTCGCCACTGGTGTTCCTCCCGATATCTACGCATTCCACCGCTACACCGGGACTTCCGCCTACCTCTACATCACTCAAGAACAGTAGTTTTGCACGCAGTCTATGGGTTGCGCCCATAGTTTTCACATTCAACTTACCCTTCCGCCTGCGCTCCCTTTCCACCCAGTACTTCCGGACAACGCTTGCCCCCTACGTCTTACCGCGGCTGCTGTCACGTAGTTAGC
+
-8-A6CCC8@B:F,6;,,,;CEEGFF,,C@FFCG<FCBFEGG,66:@4AC,CFFECEGG9,C,6<<FFGDF<FC@FCEEED7:BF?FFF,C=A<=AEFC4CF>FCGGFG>FC<5,BFCCCCCFGCC>@6+:EEFC@EEDCFAED9B,@D9B7E@,3E,DDF@,,:@CFF,@@C73CEGG,;F,@,>C89EEC5F,<+2@D++,+4++=>C8+*:8**0<*9D1175750>(28CA)27@:C;06+094F/),4>3(>9>13?F2*;>>0(31(A3)37,(-,310:33)<<C6:BF0+)6:
@M04650:207:000000000-C238N:1:1101:11749:11490 2:N:0:19
GGACTACTAGGGTTTCTAATCCCGTTCGCTACCCTAGCTTTCGCACATGAGCGTCAGTCTTGTGCCAGGAAGCCGCCTTCGCCACTGGTGTTCTTCCCGATATCTACGCATTTCACCGCTACACCGGGAGTTCCACTTCCCTCTCACATACTCTAGGCTTACAGTATCAGATGACAAACAGATGGTAAGCACCTGCCTTTTACATCTGACTTATAAACCCGCCTGCGTGCGCTTTACGCCCAGTAATTCCGGACAACGCTTGCACCCTACGTATTACCGCGGCTGCTGGCACGTCGTTGGC
+
CCCCCGGGGGGGGFGGGGGGGG?GGGGGGGGGGGGGGGGGGGGGGGGGDFGGGGGGGGGGGGGGGGGGFGEGGGGGGGGGGGGGDGGGGGGGGGGGGGGGGGGGGGGGFGGGGGGGGGGCC@FGFGGGCEGGGGGGGCGFGGGFGGGFADCFGFGDDFGGGGGGGGAFEGGGGGGGG6CFGGGGGA,EEGFCFFEGGGGGGFGFFGGFEFGGFGGCFEGD2DBFFFFB(:6;BEFFF0E<F<DEGC)9CFFF6571D623-(9.>F<8:<B??F0)9CBF>((49::D?D?FFB0((;2((
@M04650:207:000000000-C238N:1:1101:8294:11494 2:N:0:19
GGACTACAAGGGTTTCTAATCCTGTTTGCTCCCCACGCTTTCGAGCCTCAGTGTCAGTTACAGGCCAGAGAGCCGCTTTCGCCACCGGTGTTCCTCCATATATCTACGCATTTCACCGCTACACATGGAATTCCACTCTCCTCTCCTGCACTCAAGTCTACCAGTTTCCAATGCATACAATGGTTGAGCCACTGCCTTTTACACCAGACTTATCAAACCACCTGCGCTCGCTTTACGCCCAATAAATCCGGACAACGCTCGGGACCTACGTATTACCGCGGCTGCTGGCACGTATGTAGCC
+
CCCCCGGGGGGGGGGGGGGGGGGGGGGGGGGGGGGGGGGGGGGGGGGGGGGGGGGGGGGGGGGGGGGGGGGGGGGGGGGGGGGGGGGGEGGGGGGGGGGGGGFGGGGGGGGEFGFFGGGGEGGGGFGGGGFFGGGGGGGGGFGFFGGGGGG8FGDFGGFEGGGGGFCFGGGGGFGGGGGGGGFGGGGGGGGGGGGGFGGGCFCF?DG>=C<DA>FFB@>75DBBFF=>AG>@BDFCFDGGG;@@GFF?FD:<9EC18:?DBF3>GG?>?03?2<)4<C>9>FF><:B?028C14)(.3)6.
@M04650:207:000000000-C238N:1:1101:17445:11522 2:N:0:19
GGACTACCGGGGTTTCTAATCCTGTTTGCTCCCCACGCTTTCGCACCTGAGCGTCAGTCTTGTGCCAGGAAGCCGCCTTCGCCACTGGTGTTCTTCCCGATATCTACGCATTTCACCGCTACACCGGGAGTTCCACTTCCCTCTCACATACTCTAGGCTTACAGTATCAGATGACAAACAGATGGTAAGCACCTGCCTTTTACATCTGACTTATAAACCCGCCTGCGTGCGCTTTACGCCCAGTAATTCCGGACAACGCTTGCCCCCTACGTATTACCGCGGCTGCTGGCACGTAGTTTGC
+
CCCCCGGGGGGGGGGGGGGGGGGGGGGGGGGGGGGGGGGGGGGGGGGGGGGGGGGGGGGGGGGGGGGGGGGGGGGGGGGGGGGGGGGGGGGGGGGGGGGGGGGGGGGFGGGGGGGGGGGGDGGGGGGGGDGGGGGGGEGGGGGFGGGCFGGFGGDGGCFFGGGGGGGGFGGCFGFGGGGGGGGGCGCGGGGGGGGFGGGGGFGFFGGFCFGGCGGG=@FC@DFFFFFBDGFFFGFFF@GGGFFFGG>9DFFF0>DBGBFF<1C?DF>0<BB?>G79CC(4209>1:BF0C(<:4((-A2-4
@M04650:207:000000000-C238N:1:1101:25969:11557 2:N:0:19
GGACTACTCGGGTTTCTAATCCTGTTTGCTCCCCACGCTTTCGAGCCTCAGTGTCAGTTACAGGCCAGAGAGCCGCTTTCGCCACCGGTGTTCCTCCCAATATCTACGAATTCCACCTCTACACTGGGAATTCCACTTTCCTCTCCGAGACTCAAGCCAGGCAGTTTCAAATGCACTTCCGGGGTTAAGCCCCGGGCTTTCACATCTGACATACCCAACCGCCTACATGCGCTTTACACCCAATGATTCCGAATAACGCTTGGACCCCCCGTATTACCGCGGCTGCTGGCACGTAGTTTGC
+
CCCCCGGGGGGGGGGGGGGGGGGGGGGGGGGGGGGGGGGGGGGGGGGGGGGGGGGGGGGGGGGGGGGGGGGGGGGGEGGGGGGGGGGGGGGGGGGGGGGGGGGGGGGGGCFGGGGGGGGGGGGGGGGGGGGGCGGGGGGGGGGFGGGDGEGFGGGGGGGGGGGGFGFGGGGGGGGGGFGCGGGGGGGGGGGGGGGGGGEGGFGF69:BEGGGEGGGFFGGFGFFFFFFFGFF0CF3:<EFGF(/9C6AGFF?BB<AG?F::?3?GGF?669:BGFFGGBF>9969:?7?GBGBB0:?G64-
@M04650:207:000000000-C238N:1:1101:12955:11559 2:N:0:19
GGACTACTCGGGTTTCTAATCCCGTTCGCTACCCTAGCTTTCGCACATGAGCGTCAGTCTTGTGCCAGGAAGCCGCCTTCGCCACTGGTGTTCTTCCCGATATCTACGCATTTCACCGCTACACCGGGAGTTCCACTTCCCTCTCACATACTCTAGGCTTACAGTATCAGATGACAAACAGATGGTAAGCACCTGCCTTTTACATCTGACTTATAAACCCGCCTGCGTGCGCTTTACGCCCAGTAATTCCGGACAACGCTTGCCCCCTACGTATTACCGCGGCTGCTGGCACGTACTTTGC
+
CCCCCGGGGGGGGGGGGGGGGGGGGGGGGGCGGGCFGGGGGGGGGGEFBFFFGGGGGGGCGFGCGGGGGGGGGGGGGGGGGGGGGGGGGGGGGGGGGGGGGGGGGGGGGCFGGGGGGGGGGGGGGGGGFEGGFG;FGG?FGGGFGFDE,@FFG;DGGGEGCFFGGGCEFCDFD,3,9CFGFDFFGFG7CG9CFEGFGGGGFAFCFGGFFGGGFG>FF=GGFG@=BF>A<D116EFEF1EGGF(6>+6<GFF9:DD:719:<?C7FGB00:?12C?2EGB9>(-318))(1,<,(.((2))6
@M04650:207:000000000-C238N:1:1101:13153:11559 2:N:0:19
GGACTACCGGGGTATCTAATCCTGTTTGCTCCCCACGCTTTCGAGCCTCAGTGTCAGTTACAGGCCAGAGAGCCGCTTTCGCCACCGGTGTTCCTCCATATATCTACGCATTTCACCGCTACACATGGAATTCCACTCTCCTCTCCTGCACTCAAGTCTACCAGTTTCCAATGCATACAATGGTTGAGCCACTGCCTTTTACACCAGACTTAATAAACCACCTGCGCTCGCTTTACGCCCAATAAATCCGGACAACGCTCGGGACCTACGCATTACCCCGGCGGCTGGCCCGTAGTTAGCC
+
CCCCCGGGGGGGGGGGGGGGGGGGGGGGGGGGGGGGGGGGGGGDGGGGGCFFGGGGGGGGGGGGGGGGGFFGGDGG+CFGGGGGGGGGGGGGGGGGGGGGGGGGGGGGGGGGGGGGGGGGGGGGFFFFGGGGGGGGGGCGGGGFGFDFFFFFGDEG=FFFDFGDFGFDDFGFDEFGGFG8A:DGG:B:CF:F7CGC?DGFFFCFF5?*:2C889:@@BG4BD==))(29D>@2E+98<GE72@30;))28)(.:<=3>6:3950DGF2>?((48)-<*4(26(,9>1((*-79(,(6+6)5
@M04650:207:000000000-C238N:1:1101:13507:11581 2:N:0:19
GGACTACTCGGGTATCTAATCCTGTTTGCTCCCCACGCTTTCGAGCCTCAGTGTCAGTTACAGGCCAGAGAGCCGCTTTCGCCACCGGTGTTCCTCCATATATCTACGCATTTCACCGCTACACATGGAATTCCACTCTCCTCTCCTGCACTCAAGTCTACCAGTTTCCAATGCATACAATGGTTGAGCCACTGCCTTTTACACCAGACTTAATAAACCACCTGCGCTCGCTTTACGCCCAATAAATCCGGACAACGCTCGGGACCTACGTATTACCGCGGCTGCTGGCACGTAGTTAGCC
+
CCCCCGGGGGGGGGGGGGGGGGGGGGGGGGGGGGGGGGGGGGGGGGGGGGGGGGGGGGGGGGGGGGGGGGGGGGGGGGGGGGGGGGGGGGGGGGGGGGGGGGGGGGGGGGGGGGGGGGGGGGGGGGGGGGFGGGGGGGFGGGGFGGGGGGGFGGFGCFGGGGGGFGGGGGGGGGGGGGGGGGDGGGGGGG767<FGDGGGGFGFFGGFF>FGEFGG65DFBGDBF>=>AG@2=CFEF@EFGF1@GGFFGFFFFFGFGFD?B2C>GGFD??7<46<DF539(314:?F?F*47348:<<:<>
@M04650:207:000000000-C238N:1:1101:8209:11583 2:N:0:19
GGACTACTCGGGTTTCTAATCCCGTTCGCTACCCTAGCTTTCGCTCATGAGCGTCAGTCTTGTGCCAGGAAGCCGCCTTCGCCACTGGTGTTCTTCCCGATATCTACGCATTTCACCGCTACACCGGGAGTTCCACTTCCCTCTCACATACTCTAGGCTTACAGTATCAGATGACAAACAGATGGTAAGCACCTGCCTTTTACATCTGACTTATAAACCCGCCTGCGTGCGCTTTACGCCCAGTAATTCCGGACAACGCTTGCCCCCTACGTATTACCGCGGCTGCTGGTCCGGAGTTTGC
+
CCCCCGGDFGGGGGGGGGGGGGGGGGFGGGGCFGGGFGGGGGGG>FGGFFGFGFEGGCECFAFGGGGGFGGFGGGGGGGGGGGG>EGGGGGGGFFGFDFGGGGG9AEFGGEGA<FGGDDDGGGGGGGGGDEFGGGGG,,AEFGD?CFCDEFBDDGGD8D8DGGGGGAFGGCAF9DFE?FFG,,@<FGGGGGGFGGGFFFDFFG>F78BEGGF;9FFFEGGBD(6>FFE23(,6*.6@78<7<?FGCEEGFFB?BDFGFB?:?GFGFB9?<?B2+55:C:6(4119?2?7*)+(-(4-:)))
@M04650:207:000000000-C238N:1:1101:23531:11599 2:N:0:19
GGACTACTGGGGTATCTAATCCTGTTTGCTCCCCACGCTTTCGAGCCTCAGTGTCAGTTACAGGCCAGAGAGCCGCTTTCGCCACCGGTGTTCCTCCATATATCTACGCATTTCACCGCTACACATGGAATTCCACTCTCCTCTACTGCACTCAAGTCTAACAGTTTCCAATGCACACAATGGTTGAGCCACTGCCTTTTACATCAGACTTATTAAACCACCTGCGCTCGCTTTACGCCCAATAAATCCGGACAACGCTCGGGACCTACGTATTACCGCGGCTGCTGGCCCGTAGTTAGCC
+
CCCCCGGGGGGGGGGGGGGGGGGGGGGGGGGGGGGGGGGGGGGGGGGGGGGGGGGGGGGGGGGGGGGGGGGGGGGGGGGGGGGGGGGGGGGGGGGGGGGGGGGGGGGGGGGGGGGGGGGGGGGGGFFCFFGGGGGGGGGGGFGFFGGGGGGFGG=DFGGFGGGGGGGGGGGGFGGGGGGGGGFGGGGGGGGGGGGGGGGGGFFCFCG5CDGGFGGGFFG7CDD2@EAEADFDFGA:A@GGGBDEGGEFGFFFFFGFG91<@>GFGGF?BB<<AG9AFD9B(-191?FFF*(*-3<6935<>
@M04650:207:000000000-C238N:1:1101:16008:11661 2:N:0:19
GGACTACTCGGGTTTCTAATCCCGTTCGCTACCCTAGCTTTCGCACATGAGCGTCAGTCTTGTGCCAGGAAGCCGCCTTCGCCACTGGTGTTCTTCCCGATATCTACGCATTTCACCGCTACACCGGGAATTCCGCCTGCCTCTCCATCACTCAAGAACGCCAGTTTTGAACGCACGCTATGGGTTGAGCCCATAGATTTCACGTCCAACTTGGCATCCCGCCTGCGCTCCCTTTCCACCCAGTAATTCCGGACAACGCTTGCCACCTACGTTTTACCCCGCCTGCTGGCACGTAGTTAGC
+
CCCCCGGFGGGGGGGGGGGGGGGGGGFGGGEGGGGGGGGGGGGGGGGEFFGGGGGGGGFGGGGGGGGGGGGGGGGGGGGGFGGGGGGGGCGGGGGGFFGCFGEGGGGFGGGGCCGGGGGGGGGDGGGGGGGGGGGGGGGGGGGFGGGFFGGFGGGGFFGEGGGGGGGGCEGGGGGCGGEEGGDFGGGGFFGGD?8C7CFFG=;F?<*?@FFC;<FGFFG52C;<0A(82D>FFGF21)3;51<B=>A4D?F34)90<(18035>*A23(,,44;8AGC(30(-(,((,5C(<(4(24<5)5
@M04650:207:000000000-C238N:1:1101:9812:11668 2:N:0:19
GGACTACTGGGGTATCTAATCCTGTTCGCTACCCACGCTTTCGAGCCTCAGTGTCAGTTACAGACCAGAGAGCCGCTTTCGCCACCGGTGTTCCTCCATATATCTACGCATTTCACCGCTACACATGGAATTCCACTCTCCCCTTCTGCACTCAAGTTCGACAGTTTCCAAAGCATACTATGGTTGAGCCACAGCCTTTAACTTCAGACTTATCAAACCACCTGCGCTCGCTTTACGCCCAATAAATCCGTACAACGCTCGGGACCTACGTATCACCGCGGCGTCTGGCACGTAGTTTGCC
+
CCCCCGGGGDGGGGGGGGGGGGGGGGGGGGGGGGGGGGGGGGGGGGGGGGGGCGGGGGGFFGGGGGGFGFGGGGGGGEGGGGGGGFGGGGGGGGFGGGGGGGGGGGGGGGGGGGGGGGGGEGDGGGFFFFGGGGGGGGGGGGGFGGGGGGGFGGGFGGGCGGGGGGGGGGGEGGGGGGGDGG?EFF?FGGGGG6ECGGG9CFFFFFGACGCFEGGGFFGGF>::B5>5>4@@FGFEEFGEG@;@CD5);:26?EGF<;;D99>1CE?<?:B)-2-<:*-3(,((--(3:*41.((-6+-.<
@M04650:207:000000000-C238N:1:1101:27848:11774 2:N:0:19
GGACTACTAGGGTATCTAATCCCGTTCGCTACCCTAGCTTTCGCACATGAGCGTCAGTCTTGTGCCAGGAAGCCGCCTTCGCCACTGGTGTTCTTCCCGATATCTACGCATTTCACCGCTACACCGGGAGTTCCACTTCCCTCTCACATACTCTAGGCTTACAGTATCAGATGACAAACAGATGGTAAGCACCTGCCTTTTACATCTGACTTATAAACCCGCCTGCGTGCGCTTTACGCCCAGTAATTCCGGACAACGCTTGCCCCCTACGTATTACCGCGGCTGCTGGCACGTAGTTTGC
+
CCCCCGGGGGGGGGGGGGGGGGGGGGGGGGGGGGGGGGGGGGGGGGGGGGGGGGGGGGGGGGGGGGGFGGGGGGGGGGGGGGGGGGGGGGGGGGGGGGGGGGGGGGGGGGGGGGGGGGGGGGGGGGGGGGGGGGGGGGGGGGGFGGGGGGFFGGGGGGGGGGGGGGGGGGGGGGGGGGGGGGGGGGGGGGGFGGGGGGGGGFGFFGGFFGGGFGGGFEGGFG@FFA2?9D>>@GF3FFGEGFFFGCEEGFFF2B:?GFF:1?GFGGF><?B7<G?BGG0024-,,(4??G:GB(3<BGAA2
@M04650:207:000000000-C238N:1:1101:26084:11784 2:N:0:19
GGACTACCAGGGTTTCTAATCCCGTTCGCTACCCTAGCTTTCGCACATGAGCGTCAGTCTTCGTCCAGGGGGCCGCCTTCGCCACCGGTATTCCTCCAGATCTCTACGCATTTCACCGCTACACCTGGAATTCTACCCCCCTCTACGAGACTCTAGCCTGCCAGTTTCAAATGCAGTTCCCAGGTTAAGCCCGGGGATTTCACATCTGACTTAACAGACCGCCTGCGTGCGCTTTACGCCCAGTAATTCCGATTAACGCTTGCACCCTCCGTATTACCGCGGTCCCCCCCCCCCCCCCCCC
+
CCCCCGGGGGGGGGGGGGGGGFGEFGGGGGGGGGGGFGGGFGGGGGGGGFGGGGGGGGGGGGGGGGGGFGGGGGGGGGGGGGGGGGGGGGGGGGGGGGGGGGGGGGGGGDGEGGGGGGGGEGGGGDGGGFGGGGGGGGGGGDEFGGGDGDEFGFGFGFGGGCFFGGFGGCFGGGGGGFGGGGGGGGGFGGFGGGGGDGFFG=?ACGGFCCFGFGGGFFFG@<>D0A9D?GF0>CFBFFEEE:BFG:<>FFF::3CAG603::C<=E?4:0,,3C:2CG:;>>3-,41,(>2E6937>E(4;
@M04650:207:000000000-C238N:1:1101:26353:11785 2:N:0:19
GGACTACCGGGGTTTCTAATCCTGTTTGCTACCCATACTTTCGAGCCTCAGCGTCAGTTGATGCCCAGTAGGCCGCCTTCGCCACTGGTGTTCCTCCCGATATCTACGCATTCCACCGCTACACCGGGAATTCCGCCTACCTCTACATCACTCAAGAACAGTAGTTTTGAACGCAGTCTATGGGTTGAGCCCATAGTTTTCACATTCAACTTACCATTCCGCCTGCGCTCCCTTTACACCCAGTAATTCCGGACAACGCTTGCCACCTACGTTTTACCGCGGCTGCTGGCACGTAGTTAGC
+
CCCCCGGGGGGGGGGGGGGGGGGGGGGGGGGGGGGGGGGGGGGGGGGGGGGGGGGGGGGGGGGGGGGGGGGGGGGGGGGGGGGGGGGGGGGGGGGGGGGGGGGGGGGGGGGGGGGGGGGGGGGGGGGGGDGGGGGGGDGGGGGFGGGFGGGFGGGGGFFFGFGGGGGGGGGGFFGEEGGGGGGGGGGGGGGGCGGGGGGGGFGC@CDF?FGGEGGGFFGGEDFFFF@>>GFF@DFFFFGGGF@FGG?CGFFB(<D?GBF?0:F?GFF?>?FFFGBFGGBFF>61(0::BGBF2?1(4@4:6
@M04650:207:000000000-C238N:1:1101:9250:11785 2:N:0:19
GGACTACTGGGGTTTCTAATCCTGTTTGATCCCCACGCTTTCGTGCTTGAGCGTCAGTAACAGTTTAGTAAGCTGCCTACGCAATCGGAGTTCCTCGTTATATCTAAGCATGTCACCGCTACACAACGAATTCCGCCTACTTCATCTGTACTCAAGACCCCCAGTTTCAACGGCAGTGCCCAGGTTGAGCCTGGAAATTTCACCGCTGACTTATAAACCCGCCTGCGTGCGCTTTACGCCCAGTAATTCCGGCCAACGCTTGCCCCCTTCGTATTACCGCCGCCGCTGGCCCGTAGTTTGC
+
-6ACCFFF9FGGFFEFGGGGGGG9FGGGAFGGGGGGGGGEGGCE@F6C4CFGGGGFCFG<C,E,C6CFGAFFFGFGGGGGFG,C@<FF7CGGGGGGD,9FGGGGGGDACFE?EEDGG,@DGFGGG7:FGEGGGG?FECGG@@D<F9,@9,EFG,@DFF,6CEGDGFCDFA,=CC=EG+@F788@F@BDEGG7CFDC;FGCGFDFEGDE27CC6@C9+.,;=D=D(?@F9DBFFGFCA3;FGFFEGG?<;661()).531248<27E>;(,(.3F:2C>67(90(-49(4C0/3((,-<)54
@M04650:207:000000000-C238N:1:1101:5048:11794 2:N:0:19
GGACTACTAGGGTTTCTAATCCCGTTCGCTACCCTAGCTTTCGCACATGTGCGTCAGTCTTGTGCCAGGAAGCCGCCTTCGCCACTGGTTTTCTTCCCGATATCTACGCATTTCACCGCTACACCGGGAGTTCCACTTTCCTCTCACATACTCTCGGCTTACAGTATCAGATGACAAACAGATGGTAAGCACCTTCCTTTTCCATCTGACTTATAAACCCGCCTGCGTGCGCTTTACTCCCAGTATTTCCGGCTAACGCTTGCCCCCTACGTATTACCTCGGCTTCTTGCACGTAGTTTTC
+
-ACCC@EF9,CCC@F<EFFGF,6BEFCFGGGGFG@,C@FFGG7;,C@F:,;,BCB@BG<EFFGDFG9,,6,<EF+CCCFF,B@CCECAF,CD9A;AFFGEFEGFFFF,8?EGGGGCCED=CC@FD:+=>+@BFB,C,E,CB8DD88D=<=,D=C,@==ED?BA,EAED,,,3+,5@,01@9,@9,>,,4,7149,,;CFGG+,+4+=+/BFF4D+=66DD(5>@9/>A(:(61EF4A)4<:8@@@+17+;;1()*.>?9(1,C?C827140<)38)22).((((-.9))049(48(,<)))
@M04650:207:000000000-C238N:1:1101:26999:11799 2:N:0:19
GGATACTCGGGTATCTAATCCCGTTCGCTACCCTAGCTTTCGCACATGAGCGTCAGTCTTGTGCCAGGAAGCCGCCTTCGCCACTGGTGTTCCTCCCGATATCTACGCATTCCACCGCTACACCGGGAATTCCGCCTACCTCTACATCACTCAAGAACGCCAGTTTTGAACGCAGTCTATGGGTTGAGCCCATAGTTTTCACATTCAACTTGGCATTCCGCCTGCGCTCCCTTTACACCCAGTAATTCCGGCCAACGCTTGCCACCTACGTTTTACCGCGGCTGCTGGCACGTAGTTAGCC
+
@CCCCFGGGGG@BEFFFGGC,@CFGFFGGGG,EFFGFFFGGGGGGGG@FEFGGGGGGFGGDFGGGGGFDFGFFE7FGCF7F8=FFGGGFFGGCEGDEE@FGGFFGG@F:FBEFGGA:FCDEFGEFGGGGFG,D<+@EGGCCDFFGG,=F?DDFD=8FFGGGEGGFGACEGGGGGGGGFFGGFGFCE,,,>BFFGGGCBCFFFFA>FDACC:>>CGGFCG41DFF@EF3(28;4?6CFFF7F=@EFG927)5(-<56746??6*6CEFB?B27(A45+>1917>>??B>?E2/.2(-.+)..
@M04650:207:000000000-C238N:1:1101:7409:11842 2:N:0:19
GGACTACCGGGGTTTCTAATCCTGTTTGCTCCCCACGCTTTCGAGCCTCAGTGTCAGTTACAGGCCAGAGAGCCGCTTTCGCCACCGGTGTTCCTCCATATATCTACGCATTTCACCTCTACACATGGAATTCCACTCTCCTCTCCTGCACTCAAGTCTACCAGTTTCCAATGCATACAATGGTTGAGCCACTGCCTTTTACACCAGACTTAATAAACCACCTGCGCTCGCTTTACGCCCAATAAATCCGGACACCGCTCGGGACCTACGTATTACCGCGGCTGCTGGCACGTAGTTAGCC
+
CCCCCGGGGGGGGGGGGGCAFGGGGGGGGGGGGGGGGGGGGGGGGGGGGGGGGGGGGGGGGGGGGGGGGGGGGGGGDGGGEGGGGGGGFEBFGGGGGGGGCGGGGGGGGGGGGGGGG,@?DGDFFGGGGGGGGGGGGGGGGFGFFGGGGGGFGGGGGGG9EFFGFGGGGGGGGGGGGGGGGFGGDGGGGFFFF<9FGGGFGFGFFCC6CG@FFGGG6:DC>GF4>DB?@C>DFG6=D?GGC<DFGGFFGF370=*4C279>F<95C??76?B>CBB<<027;09177:?C854:::>34<:
@M04650:207:000000000-C238N:1:1101:16429:11845 2:N:0:19
GGACTACCGGGGTTTCTAATCCTGTTTGCTCCCCACACTTTCGAGCCTCAGCGTCAGTTAATGTCCAGCAGGCCGCCTTCGCCACTGGTGTTCCTCCCGATATTTACGCATTCCACCGCTACACCGGGAATTCCGCCTGCCTCTCCATCACTCAAGAACGCCAGTTTTGAACGCACGCTATGGGTTGAGCCCATAGATTTCACGTCCAACTTGGCATCCCGCCTGCGCTCCCTTTACACCCAGTAATTCCGGACAACGCTTGCCCCCTACGTATTACCCCGGCTGCTGTCTCGTATTTTAC
+
CC<@,6EFGGGGGEGGFFEEGGGGGGCCEGGGGCFGGCBCECFGGGGGGFGFGGDGFFGGDGGGGAFCFG8FGCECGGEGFD:F:FEFG,CCFG=EDCECEGG,9AE7F7:FE,,9448++8,,,>FF+@DBD?E@+>+@=?EDF?,E=,CDFGGFG?CEEC6@@CCGGGCFG>*1;CE*=<,>D>CF6FCAF?FC++7,:12)87>>>FDF)87;=4374)6<().)-9(-394>FAD68(3:FF<<*00-(5/(*(48?(*4*8,2(.(4)<::7*(--((-(-)).<)+.(-(4C<).
@M04650:207:000000000-C238N:1:1101:15433:11860 2:N:0:19
GGACTACCGGGGTTTCTAATCCTGTTTGCTCCCCACGCTTTCGCACCTGAGCGTCAGTCTTCGTCCAGGGGGCCGCCTTCGCCACCGGTATTCCTCCAGATCTCTACGCATTTCACCGCTACACCTGGAATTCTACCCCCCTCTGACACACTCTAGCCTAGCAGTCACAAGTGCAGTTCCCAGGTTAAGCCCGGGCATTTCACACCTGTCTTACTAAACCGCCTGCGCACGCTTTACGCCCAGTAATTCCGATTAACGCTTGCACCCTACGTATTACCGCGGCTGCTGGCACGTAGTTAGC
+
BCCCBFGGGGGGGGGGGGGGGGGGGFGGGGGGGGGGFGGGGGGGGGGGGFGGGEFGGGGGGGGGGGGGGGGGGGGGGGGGGGGGGFEDCEGFGGCCFGC?EFGGGGGGGDGGGGGGGGGGGGGGGGGGFEGGGGGGGGGGGGGFGGGGGGGFGFGGGGGGGGCCGGGGGFGGCF7DGGGGGGG>FGGGGGGCG5CGGDCEC@F+6<FFC777<FFFF@GF>D9@FF0B>D>F?CFA?:CEE??2*7<>CFF0:3*)289:36D<CFBBFFFFF772CF26;FFF6:::BG7C?FF0,<<96
@M04650:207:000000000-C238N:1:1101:29177:11879 2:N:0:19
GGACTACCAGGGTTTCTAATCCTGTTTGCTCCCCTAGCTTTCGTGCCTCAGCGTCAGTTGTCACCCAGCAAGCTGCCTTCGCCCTCGGCGTTCTCCCAGATATCTACGCATTCCACCTCTACACCTAGAATTCCGCTTGCCCCTTTGACCCTCTAGCATGCTAGTATCGAACGCAGTTCCTCCGTTAAGCGGAGGGATTTCACGTCCGACTTGGCCTACCGCCTACGCACCCTTTATGCCCAGTGATTCCGAACAACGCTCGCACATCTCGTATTACCGCGGCTGCTGGCACGAGCTTACC
+
CCCCCGGGGGGGGGGGGGGGGGGFGGGGGGGGGGGGGGGGGGGGGGGGEFGGGGDGGGGGGGGGGGGGGFGGGGGGGGGGGGGGGGGGGGFGGGFGGGGF?EGGGGDFGGGGGGGGG,4DDFGGGG@EFFGGGGGGGDFFFFF5DGGGGGGFF=EFFDDDGGG9FGGGGBDGGGGDCFGGGGGGGG6ECCEGDECEDGGGGFFFF479)7DD@CD*;=CFBGFF;FDEFD6;0763A<CFF;?=G+9<DFF:?>)4C6;06>G07/)..41((;847:(3966170>FBE:F:<9(4F)).
@M04650:207:000000000-C238N:1:1101:19642:11883 2:N:0:19
GGACTACCGGGGTTTCTAATCCCGTTCGCTACCCTAGCTTTCGCACATGAGCGTCAGTCTTGTGCCAGGAAGCCGCCTTCGCCACTGGTGCTCTTCCCGATATCTACGCATTTCACCGCTACACCGGGAGTTCCACTTCCCTCTCACATACTCTAGGCTTACAGTATCAGATGACAAACAGATGGTAAGCACCTGCCTTTTACATCTGACTTATAAACCCGCCTGCGTTCGCTTTACGCCCAGTAATTCCGGACAACGCTTGCCCCCTACGTATTACCGCGGCTGCTGGCACGTAGTTTGC
+
CCCCCGGGGGGGGGGGGGGGGGGGGGGGGGGGGGGGGGGGGGGGGGGGGFFGGGGGGGGGGGG@EGGGGGGGGGGGGGGGGGGGGGGGGGGFGCGGGGGGGGGGGGGGGGGGGGGGGGGGGGGGGGGGGGGGGGGGGGGGGGGFGGGGGGGFGGGGGGGGGGGGGGGGGGFGFFGDFGGGGGGGFFGGGGGGGGGGGGGEGFFFFGD>CGGGFGGGFFGG2CBFFA@E(*11?GFEFFGGF@<ECFFFGBF9:37:C6>0:0FBGGF>:<17?GFFCG0;4;>F00)4:G1C,82<:GA9<
@M04650:207:000000000-C238N:1:1101:20738:11886 2:N:0:19
GGACTACCGGGGTTTCTAATCCTGTTTGCTCCCCACGCTTTCGAGCCTCAGTGTCAGTTACAGGCCAGAGAGCCGCTTTCGCCACCGGTGTTCCTCCATATATCTACGCATTTCACCGCTACACATGGAATTCCACTCTCCTCTCCTGCACTCAAGTCTACCAGTTTCCAATGCATACAATGGTTGAGCCACTGCCTTTTACACCAGACTTAATAAACCACCTGCGCTCGCTTTACGCCCAATAAATCCGGACAACGCTCGGGACCTACGTATTACCGCGGCTGCTGGCACGTAGTTAGCC
+
CCCCCFGGGGGGGGGGGGGGGGGGGGGGGGGGGGGGGGGGGGGGFGGGGGGGGGGGGGGGGGGGGGGGGGGGGGGGGGGGGGGGGGGGGGGGGGGGGGGGGGGGGFFGGGGGGGGGGGGGGGGGGGGGGGGGGGGGGGGGGGGFGGGGGGGFGGFGGGGGGGGGGFFGGFGGGGGGGFG6FF6DCEDCFFFGGGFFGGGGGFGFFF>5>FFDEFGGFFGGFGDBBDBEFG@FFGFEB?GGG1=;GGFFGFFFFDGDG63<>BC>GGB?F1:<<84:C5412;;03:.(:6<C::<:>7:<B
@M04650:207:000000000-C238N:1:1101:27146:11897 2:N:0:19
GGACTACTGGGTTTCTAATCCTGTTTGCTCCCCACGCTTTCGCACCTGAGCGTCAGTCTTCGTCCAGGGGGCCGCCTTCGCCACCGGTATTCCTCCAGATCTCTACGCATTTCACCGCTACACCTGGAATTCTACCCCCCTCTACGAGACTCAAGCTTGCCAGTTTCAAATGCAGTTCCCAGGTTAAGCCCGGGGATTTCACATCTGACTTAACAGACCGCCTGCGTGCGCTTTACGCCCAGTAATTCCGATTAACGCTTGCACCCTCCGTATTACCGCGGCTGCTGGCACGTAGTTAGCC
+
CCCCCGGGGGGGGGGGGGGGGGGGGGGGGGGGGGGGGGGGGGGGGGGGGGGGGGGEGGCFGGGGGGFGGGGGCEEGGGGGGGEGFGGGGGGGGGGGGGGGGFGGGGCGGDGFGGGGGGGGGGGGGGGGGCEGGFGGGGGE@DF5DD>E7EFAFE9D7EFGFFGEGGGFFFGEFGGGGGGG7>*DFGGFGGGGGGDCDF@EFFCAAFDAEGF73>>FADGD>GFFFEF@?CBF<EFFFFGGE(8:?7>9CF326DGAC;<?B?4<GGB6?>?:?A9AC76--9>BBFF33742401342654
@M04650:207:000000000-C238N:1:1101:26349:11993 2:N:0:19
GGACTACTAGGGTTTCTAATCCTGTTTGCTCCCCACGCTTTCGAGCCTCAGTGTCAGTTACAGGCCAGAGAGCCGCTTTCGCCACCGGTGTTCCTCCATATATCTACGCATTTCACCGCTACACATGGAATTCCACTCTCCTCTCCTGCACTCAAGTCTACCAGTTTCCAATGCATACAATGGTTGAGCCACTGCCTTTTACACCAGACTTAATAAACCACCTGCGCTCGCTTTACGCCCAATAAATCCGGACAACGCTCGGGACCTACGTATTACCGCGGCTGCTGGCTCGTAGTTAGCC
+
CCCCCGG9EE8FFGGGGGGGGGGGGGFGGGFGGGFE:FGGGGGFGGDFEGGGFGGGGFFDEF<EFFGGGGGEGDEECGGGGGEGGDFDGGGGGGGFGFFGGGFGGED:FEFEFGFG<FEDEGGGFFGFGGGGGGGGFEFGGFGF=EGFGFEBFGGGGA>CGGGGEFFGGGFGF@CFGDG,=D8EGCGG?D@;92,4;FGGGFGAFF96>G+5*=F;>@,*)3:.5*79>C=>==F>;@CGGF@8F7<3*8)6,=FDG>08(491DG74:?179<<<F*((409(().(0*)/-24:A<6).
@M04650:207:000000000-C238N:1:1101:27466:11994 2:N:0:19
GGACTACCGGGGTTTCTAATCCTGTTTGCTCCCCACGCTTTCGAGCCTCAGCGTCAGTTACAGACCAGAGAGCCGCCTTCGCCACTGGTGTTCCTCCATATATCTACGCATTTCACCGCTACACATGGAATTCCACTCTCCTCTTCTGCACTCAAGTCTCCCAGTTTCCAATGACCCTCCCCGGTTGAGCCGGGGGCTTTCACATCAGACTTAAGAAACCGCCTGCGCTCGCTTTACGCCCAATAAATCCGGACAACGCTTGCCACCTACGTATTACCGCGGCTGCTGGCACGTAGTTAGC
+
CCCCCGGGGGGG:CEGGGGGGGGGGGGGGGGGGGGGGGGGGGGGGGGGGGGGGGGGGGGGGGGGGGGGGGGGGGGGGGGGGGGGGGGGGGGGGGGGGGGGGGGGGGGGDGGGGGGGGGGGGGGGGGGGFEEGGGGGGGGGGGGFGGGGGGGF?FGGGGGFFG886>DGD;@C8=EFGDGGGGGGGG>?9FGGEGGGDDFGGFGFFGFAEFFFCFFG61C<9G;<;F>F1<>>4CFFFFGG5?B0DGFFF<D9FFD<56(,413:>9:B?>B(4A?FGG69931((,2)4=,<1((((36<4
@M04650:207:000000000-C238N:1:1101:19052:12000 2:N:0:19
GGACTACCCGGGTTTCTAATCCTGTTTGATCCCCACGCTTTCGTGCTTGAGCGTCAGTAACAGTTTAGTAAGCTGCCTACGCAATCGGAGTTCCTCGTTATATCTAAGCATGTCACCGCTACACAACGAATTCCGCCTACTTCATCTGTACTCAAGACCCCCAGTTTCAACGGCAGTGCCCAGGTTGAGCCTGGAAATTTCACCGCTGACTTAAAAGCCCGCCTGCGCACCCTTTAAACCCAATAAATCCGGATAACGCTCGCATCCTCCGTATTACCGCGGCTGCTGGCACGGAGTTAGC
+
CCCCCGGGGGGGGGGGGGGGGGGGGGGGGGGGGGGGGGGGGGGGGGGGGGGGGGGGGFGGGGGGGGGGGGGGGGGGGGGFGGEGGGGGGGBFCGGFGGDGGGGGGGGGGGGGGGGGGFGGGGGGGGGGGGGGGGGCCEGGCCDFFGGGGGGFGGGGF,@DEGEGGGGD;FGGGGGGGGGGGGGGGGGDGGGGFCFFGFGFGFGFFGGFFGFGEFCB99FGFC9@BAFB@GF?1FFEF3BFGF?8CGEFGFFB?BGBF:06:6D>7:??FFFFFGFFGG?>9>99>?FFFGFC?FF>2FAA6
@M04650:207:000000000-C238N:1:1101:23861:12018 2:N:0:19
GGACTACCGGGGTTTCTAATCCTGTTTGATCCCCACGCTTTCGTGCTTGAGCGTCAGTAACAGTTTAGTAAGCTGCCTACGCAATCGGAGTTCCTCGTTATATCTAAGCATGTCACCGCTACACAACGAATTCCGCCTACTTCATCTGTACTCAAGACCCCCAGTTTCAACGGCAGTGCCCAGGTTGAGCCTGGAAATTTCACCGCTGACTTAAAAGCCCGCCTGCGCACCCTTTAAACCCAATAAATCCGGATAACGCTCGCACCCTCCGTATTACCTCTGCTTCTTGCCCGGAGTTAGC
+
CCCCCGGGGGGGGGGGGGGGGGGGGFGGGGGGGGFGGGGDFGGGFGGGGGGGGGGGGGGGGGGFGGGGGGGGGGCGGGGGGGEGGFEDEEGGCFGGGGGGGGGFFGFGCGGGGFGFGEGGDGFFFFCFCGGGGDEEGEECFGGFGGFGGGGFGGGGGGGGGGGGFCFFGDGGGEGDGG7ACG:DEFG?CFEFGGGGDFGF>AD49>9@=48DFDFCFFGG@D21,;9>6DB<FCFF7CGGG?0;>G9EF45>()9>F3((,35()244?,-8?FFAGD)))52))-6)4+(3-((-,;<29
@M04650:207:000000000-C238N:1:1101:24364:12061 2:N:0:19
GGACTACAGGGGTTTCTAATCCTGTTTGCTACCCATACTTTCGAGCCTCAGCGTCAGTTGATGCCCAGTAGGCCGCCTTCGCCACTGGTGTTCCTCCCGATATCTACGCATTCCACCGCTACACCGGGAATTCCGCCTACCTCTACATCACTCAAGAACAGTAGTTTTGAACGCAGTCTATGGGTTGAGCCCATAGGTTTCACATTCAACTTACCATTCCGCCTGCGCTCCCTTTACACCCAGTAATTCCGGAAAACGCTTGCCACCTACGTTTTACCGCGGCTGCTGGCACGTAGTTAGC
+
CCCCCGGGFGGGGGGGGGGGGGGGGGGGGGGGGGGGGGGGGGGGFEGGGGGGGGGGGGGF9CFFGGGGGGGGGGGGGGGGGGGGGGGGGGGGGGGGGGGGGGGGGGGGGGGG9FGGFGDGGGGGGGGGGGGGGGGGGGGFGFGFGFFAFGGFGCGG:FGGGF=FGGGGFE>DCBCGGGEFFF6FGEGG6EGG5ECE*=DGGFF6@=8B8>CFEGG78;FGFGDFFF>>9<;FFGFFF?GGE;;EGGECFFA63)23<((3:?GFFGF?>:?F18:<EF11769;0<???=2E6(1,-<)46
@M04650:207:000000000-C238N:1:1101:19774:12087 2:N:0:19
GGACTACACGGGTTTCTAATCCTGTTTGCTCCCCACGCTTTCGCACCTGAGCGTCAGTCTTCGTCCAGGGGGCCGCCTTCGCCACCGGTATTCCTCCAGATCTCTACGCATTTCACCGCTACACCTGGAATTCTACCCCCCTCTACGAGACTCTAGCCTGCCAGTTTCGAATGCAGTTCCCAGGTTGAGCCCGGGGATTTCACATCTGACTTAACAGACCGCCTGCGTGCGCTTTACGCCCAGTAATTCCGATTAACGCTTGCACCCTCCGTATTACCGCGGCTGCTGGCACGGAGTTAGC
+
CCCCCGGGGGGGGGGGGGGGGGGGGGGGGGGGGGGGGGGGGGGGGGGGGGGGGGGGGGGGGGGGGGGGGGGGGGGGGGGGGGGGGGGGGGGGGGGGGGGGGGGGGGGGGGGGFGGGGGGGGGGGGFGGGGGGGGGGFGGGGGGFCGGGGGGFGGGGFGGGGGGGFFGGGGGGGGGGGGGGGGGGGFGGGGGGGGGGGGGGGFGFFGGFFGGGFGGGFFGD9D>6<FFE:CBF>:FDFBGEG:::77:9FF:6?FGFG?FF:BF7FC?FFB(4:FFDGGF9(,296?0)4E0C?496?GA<A
@M04650:207:000000000-C238N:1:1101:22415:12123 2:N:0:19
GGACTACTGGGGTATCTAATCCTGTTTGCTCCCCACGCTTTCGCACCTGAGCGTCAGTCTTCGTCCAGGGGGCCGCCTTCGCCACCGGTATTCCTCCAGATCTCTACGCATTTCACCGCTACACCTGGAATTCTACCCCCCTCTACGAGACTCTAGCCTGCCAGTTTCAAATGCAGTTCCCAGGTTAAGCCCGGGGATTTCACATCTGACTTAACAAACCGCCTGCGTGCGCTTTACGCCCAGTAATTCCGATTAACGCTTGCACCCTCCGTATTACCGCGGCTGCTGGCTCGGAGTTAGC
+
CCCCCFFGGGGGGGGGGGGGGGGGGGGGGGGGGGGGGGGGGGGGGGGGGFGGGGGGGGGGGGGGGEGGGGGGGGGGGGGGGGGGGGGGGGDFGGE9FF8FGGGGGCGGGGGEGGGGGGGGGGGGGGGGGGGGGGGFGF6CEGGFGGGGGGGFGGFGGGGGGGGCFGGGGGAGFGGGGFGGGGFGGFG?FGGGGEGG7<FFD=GFFGGFCGG7C7CF4=GGFGFD<FFF(19BFD)5=<EC8<02*:<):@:(:5D97:BFBF7)9@(,-8143F>AGF?90>B>(4:)2E(613690C-)6
@M04650:207:000000000-C238N:1:1101:15291:12131 2:N:0:19
GGACTACTGGGGTTTCTAATCCTGTTTGCTCCCCACGCTTTCGAGCCTCAACGTCAGTTATCGTCCAGTGAGCCGCCTTCGCCACTGGTGTTCCTCCTAATATCTACGCATTTCACCGCTACACTAGGAATTCCACTCACCTCTCCGACACTCTAGCAAAACAGTTTCCAAAGCAGTCCCAGGGTTGAGCCCTGGGTTTTCACTCCAGACTTGCTTCGCCGTCTACGCTCCCTTTACACCCAGTAAATCCGGATAACGCTTGCCCCCTACGTATTACCGCGGCTGCTGGCACGTAGTTAGC
+
CCCCCGGGGGGGGGGGGGGGGGGGGGGGGGGGGGGGGGGGGGEEGGGGGFFGGGGGGGGGGGGGGGGGGGGGGGGGGGGGGGGGGGGGGGGGGGGGGGGGGFGGGGGGGGGGGGGGGGGGEGGGFGGGGGGGGGGGGFGGGGGFGGGGGGGFGGFGGCFFGGGGGGGGGGGGGGGGGGGFGGGGGFECFF@FFFG>7DGGGFGFFGGF@GGGFGGCFAGG@G=9@FFEFG>@DGFCFCFGG0=EGGFFGFA@<DDAF((44:FFFGF>:FFFFG:2AD<>FBFF9?5)4E:C<1?<?GAF<
@M04650:207:000000000-C238N:1:1101:16294:12137 2:N:0:19
GGACTACCGGGGTTTCTAATCCTGTTTGATCCCCACGCTTTCGTGCTTGAGCGTCAGTAACAGTTTAGTAAGCTGCCTACGCAATCGGAGTTCCTCGTTATATCTAAGCATGTCACCGCTACACAACGAATTCCGCCTACTTCATCTGTACTCAAGACCCCCAGTTTCAACGGCAGTGCCCAGGTTGAGCCTGGAAATTTCACCGCTGACTTAAAAGCCCGCCTGCTCACCCTTTAAACCCAATAAATCCGGATAACGCTCGCATCCTCCGTATTACCGCGGCTGCTGGCACGGATTTAGC
+
CCC@BFFFCFFGGGGGGGAFGGGGGGGGFGGGGGGGGGGGGGGDGGGGFFCGFGGGGGGF<,CFD@FGGFGGGFGGGGGFGG@FGEGGGGGGGGGGGGCFGGGGGG,=FFGGGGFGGGGG=FFGA:@E7FGGGGG>6E6<ECGFFGGEFGCFGAEGEG?B+@@EFGGGDC;@DGGGF?7;CCCCCFF87FGC?CDC7:<@C+>99CDBBGGGEDG78(CC=D2,,A(8)>13,7F374F7B16=C76CF6A0;DGF*3(41(9(**45):1(3C?DGGB>09619:34(*(+(-((,<<A5
@M04650:207:000000000-C238N:1:1101:25669:12180 2:N:0:19
GGACTACTCGGGTTTCTAATCCTGTTTGCTCCCCTAGCTTTCGTGCCTCAGCGTCAGTTGTCACCCAGCAAGCTGCCTTCGCCCTTGGCGTTCTCCCAGATATCTACGCATTCCACCGCTACACCTAGAATTCCGCTTGCCCCTTTGACCCTCTAGCGTACTAGTATCGAGTGCAGTTCCTTCGTTAAGCGAAGGGATTTCACACCCGACTGGGTACACCGCCTACGCACCCTTTATGCCCAGTGATTCCGAACAACGCTCGCACACCTCGTATTACCGCGGCTGCTGGCACGGAGTTGGC
+
CCCCCGGGGGGGGDGGGGGGGGGGGGGGGGGGGGGGGGGGGGGGGGGGGGGGGGGGGGGGGGGGGGGGGGGGGGGGGGGGGGGGGGGGGGGGGGGGGGGGGGGGGGGFGGGGGGGGGGG>EGGGGGGFGGGGGGGGGEGGFFGFGGGGGGGFGGFGGGGGGGFCFGGGGGGGGGFGGGGGGGGEFGGGGGGEGGDGGFGGGFGFFGGFAG>D2CGDAEGGFGFFFFFFFG9;;CFC8CFGG32/C+.97AFFDFD7FBF:B;G>G=??<:BBFG:BFF?>0490((43:G(343,41@)(.
@M04650:207:000000000-C238N:1:1101:14325:12181 2:N:0:19
GGACTACCCGGGTTTCTAATCCTGTTTGCTCCCCACGCTTTCGCACCTGAGCGTCAGTCTTTGTCCAGGGGGCCGCCTTCGCCACCGGTATTCCTCCACATCTCTACGCATTTCACCGCTACACCTGGAATTCTACCCCCCTCTACAAGACTCTAGCTTGCCAGTTTCAAATGCAGTTCCCAAGTTAAGCTCGGGGATTTCACATCTGACTTAACAAACCGCCTGCGTTCGCTTTACGCCCAGTAATTCCGATTAACGCTTGCACCCTCCGTATTACCGCGGCTGCTTGCACGGATTTAGC
+
@CCCCFFFGFGGEDGGGGGGGGGGGGGGGGGGGGGGGGGGGGDGGGGGG@FGGGGGGGGGGGGGGGFGGDDGGGGGGGGG@FGGCGGGGGGGGGGGGGFGGGGGGGGGGDGGGGFGG:EG@F?FGGGED,AFGGCGGGGGGGEFCGFF<:DFGFFCFGGFEFD6FCFFG9EG7FCFFGGGGG6BFFF7C92CE55=<DGGGFGFFGFFCGGG3777A0CG@GBFFF05(:2>FGFAF0CEGF:B77<AC@?:?ED4709?F?F)7CF??B>?0C?>GG(71(663:>)5C26((((-A4A<
@M04650:207:000000000-C238N:1:1101:20792:12196 2:N:0:19
GGACTACAGGGGTTTCTAATCCTGTTTGCTCCCCACGCTTTCGAGCCTCAGTGTCAGTTACAGGCCAGAGAGCCGCTTTCGCCACCGGTGTTCCTCCCGATATCTACGGATTTCTCCCCTACACCTGGAATTCCGCTATCCTCTCACAGACTCAAGCTAAGCAGTATCAAAGGCAGTTCCACGGGTGAGCCGTGGGATTTCACCTCTGACTTACAAAGCAGCCTACGTGCGCTTTACGCCCAGTGATTCCGATTAACGCTTGCACCCTCCGTATTACCGCGGCTGCTGGCTCGTAGTTAGC
+
CCCCCGGGGGGGGGGGGGGGGGGGGGGGGGGGGGGGGGGGGGGGGGGGGGGGGGGGGGGGGGGGGGGGGGGGGGGGGGGGEGGGGGGGGGGGGGGGGGGGGGGGGGGFGGGGGGGGGGGGFGGGGGGGGGGGGGGGGEGGGGGFGDGGGGGFGCFGGGGEGGFGGGGAAFFGFGGGGGGGGGGGGEGFFGGGGGGGGGGGGFGFFGGFFGGGFGG86>6DDDBBBFDA3DB@FGFFFFCFGFFFCCCCGFF603CAC<B?<<F?GGF:<B9:0E0)<:(909B;(3>??D(+(-4?:F)-.
@M04650:207:000000000-C238N:1:1101:26805:12212 2:N:0:19
GGACTACAGGGGTTTCTAATCCCGTTCGCTACCCTGGCTTTCGCGCCTCAGCGTCAGACACAGTCCAGAAAGGCGCCTTCGCCACTGGTGTTCCTCCCAATATCTACGCATTTCACCGCTACACTGGGAATTCCCCTTTCCTCTCCTGCACTCAAGACTGACAGTTTCCATCGCTTGACGGGGTTGAGCCCCGAATTTAAACGACAGACTTATCAGCCCGCCTGCGCGCGCTTTACGCCCAATAATTCCGGACAACGCTTGCCACCTACGTATTACCGCGGCTGCTGGCACATAGTTAGCC
+
CCCCCGGGGGGGGGGGGGGGGGGGGGGGGGGGGGGGGGGGGGGGGGGGGGGGGGGGGGGGGGGGGGGGGGGGGGGGGGGGGGGGGGGGGGGGGGGGGGGGGGGGGGGGGGGGGGGGGGGDGGGGG9FFGGGGGGGGGGGGGGGFGGGGGGGFFGGGGGGGGGGGGGGGGGGGCCEFGGGEGGGGGGGGGGGGGGGGGGFFFFEADGGABFGFCFG@F@GG@D?;DBFB>G>>0==43:EEE?F7F=ADGFFFFBGFGB?:?0<B6F?4????BGB<<>(39>,((43:3*3*.9)-5+6<?
@M04650:207:000000000-C238N:1:1101:18143:12231 2:N:0:19
GGACTACTAGGGTTTCTAATCCCGTTCGCTACCCTAGCTTTCGCACATGAGCGTCAGTCTTGTGCCAGGAAGCCGCCTTCGCCACTGGTGTTCTTCCCGATATCTACGCATTTCACCGCTACACCGGGAGTTCCACTTCCCTCTCACATACTCTAGGCTTACAGTATCAGATGACAAACAGATGGTAAGCACCTGCCTTTTACATCTGACTTATACACCCGCCTGCGTGCGCTTTACGCCCAGTAATTCCGGACAACGCTTGCCCCCTCCGTATTACCCCGGCGTCTGGCACGTATGTTGC
+
CCCCCGGGGGGGGGGGGGGGGGGGGGGGGGGGGGGGGGGGGGGGGGGGGGGGEGGGGGGGGGGGGGGGGGGGGGGDGGGGGGGCGGGGGFGGGGGAFFEGEGGGFGGGGGGGGGGGGGGGGGGGGGGEFGGFGGGGGGGGGGGFGGGGGGGFGGGGGFGGGGGEFGGGGGGFFAFFAFGFCDBECEEGGGGGGGEGCGGGDCFAFGGFFGGG=GF+=>DDBGFFFFFF2DFBFGFCF(=B*46=7:??FFFF;@)4<99?16C(9FB1((48,*34A7(8>6(((,42(+(<2<<-(<:)4
@M04650:207:000000000-C238N:1:1101:15797:12281 2:N:0:19
GGACTACCCGGGTTTCTAATCCTGTTTGCTACCCATACTTTCGAGCCTCAGCGTCAGTTGATGCCCAGTAGGCCGCCTTCGCCACTGGTGTTCCTCCCGATATCTACGCATTCCACCGCTACACCGGGAATTCCGCCTACCTCTACATCACTCAAGAACAGTAGTTTTGAACGCAGTCTATGGGTTGAGCCCATAGTTTTCACATTCAACTTACCATTCCGCCTGCGCTCCCTTTACACCCAGTAATTCCGGACAACGCTTGCCACCTACGGTTTACCGCGGCTGCTGGCACGTAGTTAGC
+
CCCCCGGGGGGGGGGGGGGGGGGGGGGGGGGGGGGGGGGGGGGGGGGGGGGGGGGGGGGGGGGGGGGGGGGGGGGGGGGGGGGGGGGGGGGGGGGGGGGGGGGGGGGGGGGGGGGGGGGGGGGGGGGGGGGGGGGGGGGGGGGFGGGGGGGFFGFFDGGGGFGFFGGFFGFGFGGGGGGGGGGGGGEFGGGGGGGGGGGGGFGFFGGFF7>FBGGGFFGGFGFFDF@>>D>FFDACFEGFDFFEGFE<7CA;0>GFGFFFFBGFGGFFFF((.A<?FC:BFBFF0670:E?C08?,3F<A9
@M04650:207:000000000-C238N:1:1101:11922:12293 2:N:0:19
GGACTACAGGGGTTTCTAATCCTGTTTGCTCCCCACGCTTTCGCACCTGAGCGTCAGTCTTTGTCCAGGGGGCCGCCTTCGCCACCGGTATTCCTCCACATCTCTACGCATTTCACCGCTACACATGGAATTCTACCCCCCTCTACAAGACTCTAGCTGACCAGTATCAGATGCAATTCCCGGGTTAAGCCCGGGGATTTCACATCTGACTCAATCAACCGCCTGCGTGCGCTTTACGCCCAGTAATTCCGATTAACGCTTGCACCCTCCGTATTACCGCGGCTGCTGGCCCGGATTTAGC
+
CCCCCFGGFGGGGGGGGGGGGGGGGGGGGGGGGGGGGGGGGGGDDGGGGF8FGGGGGGGGGFGGG9CFEDGGGCFGGGGGGGGDFFCFGCFGGGGGGGGGFDFFGFGCGFGGGGGGGDGGEFEG9:FFC@FGFGAAD?GGGGGFGGG8A7DFDCFFGFGF@F6,33@;;@,@>FGFFGGAGGDGGGGG?CGFDEG*:D7@FFGFFGGFFFD>ECFFA)A518>06A9B(9(495F<6(1C>?:7FF>DG?)83:G>C6946(*.6E00:6>BFGBFFC03((401(8?05(2397(8C))4
@M04650:207:000000000-C238N:1:1101:5771:12300 2:N:0:19
GGACTACCAGGGTTTCTAATCCTGTTTGCTCCCCACGCTTTCGCGCATCAGCGTCAGTTATGGTCCAGAAAGCCGCCTTCGCCACTGGTGTTCCTCCCGATCTCTACGCATTTCACCGCTACACCGGGAATTCCGCTTTCCTCTCCCACACTCAAGCCTATCAGTTTCCAAAGCAATTCCCACCTTGAAAGCGGGACTTCCACTCCAGACTTAACAGGCCGCCTACGCGCCCTTTACGCCCAATCATTCCGGACAACGCTTGCCCCCTACGTATTACCGCGGCTGCTGGCACGTAGTTAGC
+
CCCCCGGGGGGGGGGGGGGGGGGGGGGGGGGGGGGGGGGGGGGGGGGGGGGGBGGDGGGGGGGGGFGGGGGEEGCEGGGGGGGDGGFGGGGGGDGEDFDFEFFGGFGGGDGGGGGGGCECGEGGGGGGGGGGGGGGDGGFFGGDD8DDFEGFGFGGCFGGGGCEFGFGGGGG6FFGGGDFCFGGFGFGGFGGG*:?DGGGGFGFFFFFFGDGFGGGF<GG@GFD;415639>B6F<B:EEG6??G*:AGF491BC6F;;::<<49CB6?BFF2+5AF7(20;0>033)4CBG?????CABB
@M04650:207:000000000-C238N:1:1101:4559:12315 2:N:0:19
GGACTACAGGGGTATCTAATCCTGTTTGCTCCCCACGCTTTCGCGCTTTAGCGTCAGTATTTGTCCAGTGAGCTGGCTTCCCCATCGGCATTCCTACAAATATCTACGAATTTCACCTCTACACTTGTAGTTCCGCCCACCTCTCCACTACTCTAGTCTAACAGTTTCCAACGCACTACGGAGTTGAGCCCCGCAGTTTAACATCAGACTTTTTAACCCACCTAGACGCGCTTTACGCCCACTAAATCCGGATAACGCTAGGCGCATACGTCTTACCCCTGCTGCTGGCCCGTTTTTTGCC
+
CCCCC<EGDGGDGEFCEEEEFFF<FGGGACFGG,6@@FFGGGGGEGGCFGFCF@:FFGE<AF9CEAFFF9@CEFG<,BFEFGGC<<G7=:FDEFF9FEEEGDFB9FGFF@FFE9,FF@DGFG9FGGFGG9FBFF8C+68F@+=D?E9,7,4=DA>=EE,=,?D8CAD=,=CDD7++6==31++@FB98?FFGC**@DFG,?83;F+9;>FFD<*39+.:*<DF(.28)5)667=+):<EGG6((;6).2251(>FFC,(((3*-7*(-<18(4;52@*(((48B2)45(*473((-3*()5
@M04650:207:000000000-C238N:1:1101:3207:12318 2:N:0:19
GGACTACCCGGGTATCTAATCCTGTTTGCTCCCCACGCTTTCGAGCCTCAGCGTCAGTTAATGCCCAGTAGGCCGCCTTCGCCACTGGTGTTCCTCCCGATATCTACGCATTCCACCGCTACACCGGGAATTCCGCCTGCCTCTCCATCACTCAAGAACAGTAGTTTTGAACGCACGCTATGGGTTGAGCCCATAGATTTCACATCCAACTTGCCGTCCCGCCTGCGCTCCCTTTACACCCAGTAATTCCGGACAACTCTTGCCACCTACGCTTTACCGCGGCTGCTGCCACGTAGTTAGC
+
CCCCCGGG8FGGGCFGGGCGGGGGGGGGGF,CFGG@+@FEGFGGGGGGGGCFGEGGGGGFGGG,FGFGCFCFGGGG@FGFFFGEGGGGGGGCGGGGGGGGGGGFGGGGGGGGGGGGGGECEGGFGGBFEGGFGGFGDG+FFFGF=DFDCFGD8DFGGG,@,:@<FGGCGGGCGGD>9DC8:FG,?78>FGGGGGCC>DEGGFG+4;6AEGFG*BC3)(392<0?6AB>9D;;:FF242<FE:(,22:<G6)-1@D2*)-66)*,09:<?0((,;22:D?FF((,(474)*)<9:?6692:6
@M04650:207:000000000-C238N:1:1101:25802:12347 2:N:0:19
GGACTACCGGGGTATCTAATCCTGTTTGATCCCCACGCTTTCGTGCTTGAGCGTCAGTAACAGTTTAGTAAGCTGCCTACGCAATCGGAGTTCCTCGTTATATCTAAGCATGTCACCGCTACACAACGAATTCCGCCTACTTCATCTGTACTCAAGACCCCCAGTTTCAACGGCAGTGCCCAGGTTGAGCCTGGAAATTTCACCGCTGACTTAAAAGCCCGCCTGCGCACCCTTTAAACCCAATAAATCCGGATAACGCTCGCATCCTCCGTATTACCGCGGCTGCTGGCACGGAGTTAGC
+
CCCCCGGGGGGGGGGGGGGGGGGGGGGGGGGGGGGGGGGGGGGFGGGGGGGGGGGGGGGGGGGFCEGGGGGGGGGGGGGGGGGGGGGGGGGGGGGGGGDGGCGGGGGGGGGFGGGGGGGGGGGGGGGGGGGGGGGGGCGGCGGFGGGFGGGFGGGGGGGGGGGGGGGGGGGGGGDEGFGGCFFGFGGGGGGGGGGGDGGGGFGFFGGEFGGGFGGGFFFGFGFD2A>DFGFFFGF<ACGGGDD@GGFFGFFFFEDBGBB?F>D61?73A:>F?FF>DG<>>07>BF>?FGFFBFFFFG96<
@M04650:207:000000000-C238N:1:1101:16156:12373 2:N:0:19
GGACTACTCGGGTTTCTAATCCTGTTTGCTCCCCACGCTTTCGAGCCTCAGCGTCAGTTACAGACCAGAGAGCCGCCTTCGCCACTGGTGTTCCTCCATATATCTACGCATTTCACCGCTACACATGGAATTCCACTCTCCTCTTCTGCACTCAAGTCTCCCAGTTTCCAATGACCCTCCCCGGTTGAGCCGGGGGCTTTCACATCAGACTTAAGAAACCGCCTGCGCTCGCTTTACGCCCAATAAATCCGGACAACGCTTGCCACCTACGTATTACCGCGGCTGCTGGCACGTAGTTAGC
+
CCCC8FGGGGGGGDGGGGGGGGGGGGGGGGGGGGGGGGGGGGEFGGGGGGGGGGGGGGGGGGGGGGGGGGGGGGGGGGGGFGGGGGGGGGGGGGGGGGGGGGGGGGGGGGGGGDGGGGGGGGGGGFGGFFGGGGGGGGGGGGGBGGGGGGGFGGGGGGGGGGGGGGGGGGGGGGFGGDFCEGGGGGGGFGGGGGGGGGGGGFGFFGGABCDGCGFGF@ED9G:?;FFFFGFFFG@)18?EGFFFGCBFFFFF<:C?*7>BFFGFFGB?:FF?FF:27C1999>B3::D:C1A::?BFG62.
@M04650:207:000000000-C238N:1:1101:15570:12374 2:N:0:19
GGACTACCAGGGTATCTAATCCTGTTTGCTCCCCACGCTTTCGCACCTGAGCGTCAGTCTTTGTCCAGGGGGCCGCCTTCGCCACCGGTATTCCTCCAGATCTCTACGCATTTCACCGCTACACCTGGAATTCTACCCCCCTCTACAAGACTCAAGCCTGCCAGTTTCGAATGCAGTTCCCAGGTTGAGCCCGGGGATTTCACATCCGACTTGACAGACCGCCTGCGTGCGCTTTACGCCCAGTAATTCCGATTAACGCTTGCACCCTCCGTATTACCGCGGCTGCTGGCACGGAGTTAGC
+
CCCC<FFGGGGGGGGGGGGGGGGGGGGGGGGGGGGGGGGGGGGGGGGGGGGGGGGGGGGGGGGGGGGGGGGGGGGGGGGGGGGGGGGGGGGGGGGGGGGFFFGGGGGGGGGGGGGGGGGGGGGGGGGGGGGGGGGGGGGGGGGFGGGGGGGFFEGGGGGGGGGGGGGGGGGGFGGGGGGGGGDGGGGG68FFGGGGCGFGGFGFFGGF?DCGEGGGFFFGFGFF:FB:65>F>GFFF0?EG::7*:):>FFF0@DBG?FF(3CFGG:0:?BFFGF)CF1>B>B033:2?GFG?BBF0FAA<
@M04650:207:000000000-C238N:1:1101:29356:12387 2:N:0:19
GGACTACGGGGGTTTATAATCCTGTGCGCTACCCTAGCTTTCGCACATGAGCGTCAGTCTTGTGCCAGGAAGCCGCATTCGCCACTGGTGTTCGTCCCGATATCTACGCTTTTCACCGCTACACGGGGAGTTCCACTACCCTCACACATACTCTAGGCTTACAGTCGCAGATGACAAACAGATGGTAAGCACTCGCCTTTTACATCTGACTTATAAACGCGCCTGCGTGCGCTTTACGCCCAGTAACTACGAACAACTCATGCCCCCTACGTATTACCGCGGCTGCTGTCACGGATCTTGG
+
CCCC,F<,BFGGG+C,,CFE<C,CF,CBFFGG8FE@E,ECE9CC@C:FCGEEF@:BCCFG9EFFF,E<F,CFFGGG+BFFF7FFC8EFABFFF+@F++@C+FEA9BFG++8455?,,6>>CGFG7CBF7CG8FC3><,4>EGG*48EEA:F+53@AC8,,@>9?F,*>8*4,27>,2;C,;:<?F,4>9E9;,,45CGGCF1C=:;7F3;C7)111@)*/6>><BF604<0467@AFBEC8(,(20))*/<(459?<).))-242*4(::((.+(.+*11(7042(53)+.2,-(,(3)-)
@M04650:207:000000000-C238N:1:1101:5026:12399 2:N:0:19
GGACTACCGGGGTTTCTAATCCTGTTTGCTCCCCACACTTTCGAGCCTCAGCGTCAGTTGATGCCCAGTAGGCCGCCTTCGCCACTGGTGTTCTTCCCGATATCTACGCATTTCACCGCTACACCGGGAGTTCCACTTCCCTCTCACATACTCTAGGCTTACAGTATCAGATGCCAAACAGATGGTAAGCACCTGCCTTTTACATCTGACTTATAAACCCGCCTGCGTGCGCTTTACGCCCAGTAATTCCGGACAACGCTTGCCCCCTACGTATTACCGCGGCTGCTGGCACGGACTTAGC
+
CCCCCGGFGGGGGGGGGGGGGGGGGGGGGGGGGGGGGGGGGGGGGGGGGGGGGGGGGGGFFGGGGGGGGGFFGGGGGGGGGGGGGGGGGGGGGGGGGCFEGGGGGGGGCGGGGGGGGGGGGGGG?CFGDGGGGG=FF=,FCDGFFC;8CEGFGFGGDFECDFFFG9EGGGGGG,,4@+@D6,3E7FFGGD,A51<4*AFFC6FFFGFFFGFGFG78=*=C@4>@9F;>(149>GFFFFG>FDDFGF<AGF?>?DC3*90(1:F(98633:?BBGBBFF?F90(4(:B?BG<G199(4@A2.
@M04650:207:000000000-C238N:1:1101:3646:12417 2:N:0:19
GGACTACTGGGGTTTCTAATCCTGTTTGATCCCCACGCTTTCGCATCTCAGCGTCAGTACTGCACCAGGTAGTCGCCTTCGCCACTGATGTTCCTCCAGATCTCTACGGATTTCACCCCTACACCTGGAATTCTACCCCCCTCTACGAGACTCAAGCTTGCCAGTTTCAAATGCAGTTCCCAGGTTGAGCCCGGGGATTTCCAATCTGACTTAACAAACCGCCGGCGTGCGCGTTACGCCCAGTAATTCCGATTAACGCTTGCACCCTCCGTATTACCGCGGATGCTGGCACGGAGTTAGC
+
CCCCCGGGGGGGCGCFGGGCCGGGFGFGGGGGGGFFGGDGGGGGGGGGGGGGGGGDGFGGGGGGGF,EFFFFGGGGGGDGGDEGEFFGFFFGGGFGGFGGGGGGGCFFGGFG<AFGFFGFGF8=FGGGEGCFFGGGF,@FCDGFFFG>FGGFCFFFCCDBFFGF>E8EGGGGFDFDD7:FGGGGFFC@9F@FC>EGDGFGG6,433=B<++BAD7:;BGC=4((,).:3C>@9EEFFFGGG??,:*:4FFF0(8CAD<6?0<:2C?0(41;B?6?BF*,-(-((,.4:05(+4,(43C)).
@M04650:207:000000000-C238N:1:1101:25435:12490 2:N:0:19
GGACTACAAGGGTATCTAATCCTGTTTGCTCCCCACGCTTTCGAGCCTCAGTGTCAGTTACAGGCCAGAGAGCCGCTTTCGCCACCGGTGTTCCTCCATATATCTACGCATTTCACCGCTACACATGGAATTCCACTCTCCTCTCCTGCACTCAAGTCTACCAGTTTCCAATGCATACAATGGTTGAGCCACTGCCTTTTACACCAGACTTAATAAACCACCTGCGCTCGCTTTACGCCCAATAAATCCGGACAACGCTCGGGACCTACGTATTACCGCGGCTGCTGGCACGTAGTTAGCC
+
CCCCCGGGGGGGGGGGGGGGGGGGGGGGGGGGGGGGGGGGGGGGGGGGGGGGGGGGGGGGGGGGGGGGGGFGGGGGCFGGBFGGGGGGGGGGGGGGGGGGGGGGGGGGGGGGGGGGGGGGGGGGGGGGFFGGGGFGGGGGGGGFGGGGGGGFFGGGGGGGGGGCFFGGGGFDGGGGDFG88FCFG+@DEGBFGGFFGFGGGFAFFG?F>*;C=@9CFFGGCGFFFB=*)/22>FB=D?CCF=3)>FECC5>;B3>()(/:3414DGB2>??BFG2)<7;>(,(-:??(8*4/4:(-.+.67
@M04650:207:000000000-C238N:1:1101:8400:12504 2:N:0:19
GGACTACTCGGGTTTCTAATCCCGTTCGCTACCCTAGCTTTCGCACATGAGCGTCAGTCTTGTGCCAGGAAGCCGCCTTCGCCACTGGTGTTCTTCCCGATATCTACGCATTTCACCGCTACACCGGGAGTTCCACTTCCCTCTCACATACTCTAGGCTTACAGTATCAGATGACAAACAGATGGTAAGCACCTGCCTTTTACATCTGACTTATAAACCCGCCTGCGTGCGCTTTACGCCCAGTAATTCCGGACAACGCTTGCCCCCTACGTATTACCGCGGCTGCTGGCACGCAGTTTGC
+
CCCCCGGGGGGGGGGGGGGGGGGGGGGGGGGGGGGGGGGFGGGGGGGGGGGGGGEGGGGGGGGGGGGGGGGGGGGGGGGGGGGGGGGGGGGGGGGGCGGGGGGGGGGGGGGGGGGGGGGGGGGGGGGDGGGGGGGGGAEGGGGFCFGGGGGFGGGGF8DDFGGGGGGDGCFFFGGG7DGGGFGGGGGGGGGGGGGG>7>FGFGFFGGFFC7C=GGFFFGG>D>25F9:(*666C>CA@GGGFFFGG)7C6A((<D097714<G:DG>6::((3:?)0;30770(((,5:E?G0(-,4F2-)
@M04650:207:000000000-C238N:1:1101:11928:12513 2:N:0:19
GGACTACTCGGGTTTCTAATCCTGTTTGCTCCCCACGCTTTCGAGCCTCAGCGTCAGTTAAAGCCCAGTAGGCCGCCTTCGCCACTGGTGTTCCTCCTAATATCTACGCATTTCACCGCTACACTAGGAATTCCGCCTACCTCTACTTCACTCAAGAGTCCCAGTTCCAGATGCAGCCCCGCAGTTGAGCTGCGGTATTTCACATCCAGCTTAAGACCCCGCCTGCGCTCCCTTTACACCCAGTAATTCCGGACAACGCTTGCCCCCTACGTATTACCGCGGCTGCTGGCACGTAGTTAGC
+
C@CCCGGGGGGGGGGGGGGGGGGEGGGGGGGGGGGGFGGGGG7FDGGGGGGGGGGDEFGCCEFGGGGGGGFGGGGGGGGGFGGGGGGGGGGGGGGGGGGGGGGGGGGDGCGGGGGGGGGGDGGGFGGGGGGGGGGGGGGGGGGFGGGGFFGFFFGGFFFGGGFEGGGFDDEGCGAADFEGCGEEEGGACF=<F>EEDGGGGFG+BGFA>DDFF>8BFFGGBGFF8A(:(/:DFGFEA?CEC;;EC7CEGF46(>C?G9>?BFGF*@>>?:0<?D:>EG<9B(69(4>)7=0C??06?C)46
@M04650:207:000000000-C238N:1:1101:22834:12592 2:N:0:19
GGACTACTGGGGTATCTAATCCCGTTCGCTACCCTAGCTTTCGCACATGAGCGTCAGTCTTGTGCCAGGAAGCCGCCTTCGCCACTGGTGTTCTTCCCGATATCTACGCATTTCACCGCTACACCGGGAGTTCCACTTCCCTCTCACATACTCTAGGCTTACAGTATCAGATGACAAACAGATGGTAAGCACCTGCCTTTTACATCTGACTTATAAACCCGCCTGCGTGCGCTTTACGCCCAGTAATTCCGGACAACGCTTGCCCCCTACGTATTACCGCGGCTGCTGGCACGTAGTTTGC
+
CCCCCGGGGGGGGGGGGGGGGGGGGGGGGGGGEGEGGGGGGGGGGGGGGGGGGGGGGGGGGGGGGGGGGGGGGGGGGGGGGGGGGGGGGGGGGGGDEFGGGGGGGGGGGGGGCFGGGGGGGGGGFGGGGGGGGGGGGGGCGGGFGGGGGGGFGGGGGFFGGGGGGG8EFGGGGGGGGGGGGGGCGFGGGGGGGGGGGGGGGCFFFGGFCGFGCFGGF6EG>GF2@F9D?DB>>GFFFDGD<03@GGFEGFFF139649>F:?GBGGF6:<?7>GFFGGF((706164?BC?C:,3((<454
@M04650:207:000000000-C238N:1:1101:10183:12602 2:N:0:19
GGACTACTCGGGTTTCTAATCCCGTTCGCTACCCTAGCTTTCGCACATGAGCGTCAGTCTTGTGCCAGGAAGCCGCCTTCGCCACTGGTGTTCTTCCCGATATCTACGCATTTCACCGCTACACCGGGAGTTCCACTTCCCTCTCACATACTCTAGGCTTACAGTATCAGATGACAAACAGATGGTAAGCACCGGCCTTTTACATCTGACTTATAAACCCGCCTGCGTGCGCTTTACGCCCAGTAATTCCGGACAACTCTTGCCCCCTACGTATTACCGCGGCTGCTTGCACGTAGTTTGC
+
CCCCCGFFEFGGGGGGGGGGGGFGGFGGFGFGGGGFGFGGEGGGGGGFFFGGGGGGGD,<,CFGGGGGG?FFGGGGGGGGGGEGGFGGGGGGGFFFGGGCFGEFGGGGG7FGGGFFG@EDCGGGC@C:BFCFGGGGCFGGGGGF?,>FEGD?E==3:DF=D8DEGFGGAFGF:,;CCCFGGFAC@D;DGFEGG*@?9>FFDBF99+CFCFGGE>D+=30?2?BD6F(2:G666EFFF0*CF@::*:A:7*<(4@C0F).4)5C:CEB90::?>FF4CDB11>>((82)3>)9:,3(4<))-
@M04650:207:000000000-C238N:1:1101:4267:12604 2:N:0:19
GGACTACTGGGGTATCTAATCCTGTTTGCTCCCCTAGCTTTCGCACTTCAGCGTCAGTTTTTGTCCAGTGAGCTACCTTCGTCATCGGCATTCCTACATATATCTACGAATTTCACCTCTACTCCTGTAGTTCCGCCCACCTTTCCAATACTCTAGACTTTCAGTTTCATCGGCAAGCTAATGGTTGAGCCACTAGTTTTCACCGTCGACTTGAAACCCCGCCTAGATGCCCTTTAGGCCCAATAAATCCTGATAACGCTTGCGACCTACGTATTACCGCGGCTTCTGGCTCGTATTTAGC
+
CCCCCGGGF@FGGGGGGGGG<FDEGGGGFFFFGEC,FFGAFAF,@F+A?FGFCC@@FGG9CFCFGAFDEEE@EFAECF<F<6B<C,@,++@<FGG9F<FEFGGGE,CFC,FGFAGGG9FDE<;=949:<5F9FDCG>C8FEG88A>,;A8EEDBG8F,>,@FEFFFGG,CB>8:EE88?EFDFFDDC,@E=,,@@9DCG:DFB0*595=CDGE72295C7)*:9);667:.4:8AC+08:<>BBG7**=A+7;F+?4:@FF;<;)/(.7;0@@FF2<>310(16(,.))<(+(-(44C2<2
@M04650:207:000000000-C238N:1:1101:26295:12627 2:N:0:19
GGACTACCCGGGTATCTAATCCTGTTTGCTCCCCACGCTTTCGAGCCTCAGTGTCAGTTACAGGCCAGAGAGCCGCTTTCGCCACCGGTGTTCCTCCATATATCTACGCATTTCACCGCTACACATGGAATTCCACTCTCCTCTCCTGCACTCAAGTCTACCAGTTTCCAATGCATACAATGGTTGAGCCACTGCCTTTTACACCAGACTTAATAAACCACCTGCGCTCGCTTTACGCCCAATAAATCCGGACAACGCTCGGGACCTACGTATTACCGCGGCTGCTGGCACGTAGTTAGCC
+
CCCCCGGGGGGGGGGGGGGGGGGGGGGGGGGGGGGGGGGGGGGGGGGGGGGGGGGGGGGGGGGGGGGGGGGGGGGGGGGGGGGGGGGGGGGGGGGGGGGGGGGGGGGGGGGGGGGGGGGGGGGGGGGGGGGGGGGGGGGGGGGFGFGGGGGFGGGGGGGGGGGGGGGGFGGGGGGGGGGGGGGGEEGGGGGFFCGGGGGGGFGFFGGFFGFFFFDGFF?FDGFEDEBDFGB@FGFEE=GGGFFEGGFEGF>;0BGFG;:6>6D9DG?<BF?BFFBFFDF07927B>)3:C<EBF?(62648
@M04650:207:000000000-C238N:1:1101:19276:12641 2:N:0:19
GGACTACTAGGGTATCTAATCCCGTTCGCTACCCTAGCTTTCGCACATGAGCGTCAGTCTTGTGCCAGGAAGCCGCCTTCGCCACTGGTGTTCTTCCCGATATCTACGCATTTCACCGCTACACATGGAATTCCACTCTCCTCTCCTGCACTCAAGTCTACCAGTTTCCAATGCATACAATGGTTGAGCAACTGCCTTTTACACCAGACTTAATAAACCACCTGCGCTCGCTTTACGCCCAATAAATCCGGACAACGCTCGGGACCTACGTATTACCCCGGCTGCTGGCACGTAGTTAGCC
+
CCCCCGGGGGGGGGGGGGGGGGGGGGGGGGGGGGGGGGGGGGGG:FFGFFGGGGGGGGGGGGGGGGGGGGGGGGGEGGGGDGGGGGGGGGGGGGGGGG7FGGGGGFGGGGGGGGFGGCGGGGGGGGGGGGGGGGGGGGGGGGGFGGGGGGGFFCEFGGGCFGGGGEFGGGFC?GCFFGGFGGFGGGGGC,,@7@9CDFGG7F;>**;9=*+<8<?7BEFD>CB:=*58><9@@56459CFG(38F:<?D5B0(84(/((49B3()A:48(224F44C*-,091(()5?:*2::2.2)0.::
@M04650:207:000000000-C238N:1:1101:13868:12673 2:N:0:19
GGACTACCGGGGTATCTAATCCTGTTTGATCCCCACGCTTTCGTGCTTGAGCGTCAGTAACAGTTTAGTAAGCTGCCTACGCAATCGGAGTTCCTCGTTATATCTAAGCATGTCACCGCTACACAACGAATTCCGCCTACTTCATCTGTACTCAAGACCCCCAGTTTCAACGGCAGTGCCCAGGTTGAGCCTGGAAATTTCACCGCTGACTTAAAAGCCCGCCTGCGCACCCTTTAAACCCAATAAATCCGGATAACGCTCGCATCCTCCGTATTACCGCTGCTGCTGGCACGGAGTTAGC
+
CCCCCGGGGGGGGGGGGGGGGGGGGGGGGGGGGGGGGGGGGGGGGGGGGGGGGGGGGGFGGGGGGGGGGGGGGGGGGGGFGGGGGGGGGGGGGGGGGGGGGGGGGGG9@GGGGGGGGDGGGGGGGGGGGGGGGGGGGGGGGGGFGGFGGGGFGGGGGGGGGGGDFGGGGFGGGGGGGGGGGFGGGGGFGGGGGGGGFGGGGFGFBGGDACGGC>FGA=FGFGB@DFBF9D>FDGFEFFGGGF;DGCE3CFEF0>CAGFF??>:05??><B>21E7AFF06(49?DF:?FGBG<;01-;)66
@M04650:207:000000000-C238N:1:1101:22561:12678 2:N:0:19
GGACTACTAGGGTTTCTAATCCTGTTTGCTACCCATACTTTCGAGCCTCAGCGTCAGTTGATGCCCAGTAGGCCGCCTTCGCCACTGGTGTTCCTCCCGATATCTACGCATTCCACCGCTACACCGGGAATTCCGCCTACCTCTACATCACTCAAGAACAGTAGTTTTGAACGCAGTCTATGGGTTGAGCCCATAGTTTTCACATTCAACTTACCATTCCGCCTGCGCTCCCTTTACACCCAGTAATTCCGGACAACGCTTGCCACCTACGTTTTACCGCGGCTGCTGGCACGTAGTTAGC
+
CCCCCGGGGGGGGGGGGGGGGGGGGGGGGGGGGGGGGGGGGGGGGGGGGGGGGGGGGGGGGGGGGGGGFGGGGGGGGGGGGGDGGFFGGGGGGGGGGGGGGGGGGGGGGGGGGFGGGGGGGGGGGGGGGGGGGGGGGGGGGGGFGGGGGGGFGGGFFGFGG,@FGGFGGEGGGGGGGGGGGCGGGGGCDGGGGGGGFGGGGFGFFGGFFGGGFGCFFFGFFDFFFFBF>GBFFGFFFFGGG6=EFGFEFFF9@EG<G;(,82F3*<??B?FFFGFFGG66,9>B>?>B0=(A?F<FFGFA<
@M04650:207:000000000-C238N:1:1101:13310:12696 2:N:0:19
GGACTACCGGGGTTTCTAATCCTGTTTGCTCCCCACGCTTTCGAGCCTCAGTGTCAGTTACAGGCCAGAGAGCCGCTTTCGCCACCGGTGTTCCTCCATATATCTACGCATTTCACCGCTACACATGGAATTCCACTCTCCTCTCCTGCACTCAAGTCTACCAGTTTCCAATGCATACAATGGTTGAGCCACTGCCTTTTACACCAGACTTAATAAACCACCTGCTCTCGCTTTACCCCCAATAAATCCGGAAAACGCCCGGCACCTACGTATTACCCCCGGTGCTGGCCCCGCGGTTGCC
+
CCCCCGGGGGGGGGGGGGGGGGGGGGGGGGGGGGGGGGGGGGGFGGGGGGGEFGGGGGGGAFGGGGGGFFGGGGGGCFFGFGGGGGGGGGGGGGGGGGCGFFFGGFFGGGGGGGGGGGGGGGGGGGGGGGGGGGGGGGGGGFCDGFAEFGGFGFFGFFCGDFGCFC:C;BAFGGGCFGF,<F?;AF3,,4,AEFGGGFFG79;AFGFF5?FC=GG783DCBGB=@)8+>5>(5C+**0;F<43@7:)7>5)(()2().(((-)-9F:>?02)-+))3*(((((((.6((*(*((((-?335
@M04650:207:000000000-C238N:1:1101:25674:12705 2:N:0:19
GGACTACTGGGGTTTCTAATCCTGTTTGCTCCCCACGCTTTCGCACCTGAGCGTCAGTCTTCGTCCAGGGGGCCGCCTTCGCCACCGGTGTTCCTCCATATATCTACGCATTTCACCGCTACACATGGAATTCCACTCTCCTCTCCTGCACTCAAGTCTACCAGTTTCCAATGCATACAATGGTTGAGCCACTGCCTTTTACACCAGACTTAATAAACCACCTGCGCTCGCTTTACGCCCAATAAATCCGGACAACGCTCGGGACCTACGTATTACCGCGGCTCCTGTCACGTAGTTAGCC
+
CCCCCGGGGGGGGGGGGGGGFGGGGGGGGGGGGGGGGGGGGGGGGGGGGGGGGGGGGGGGGGGGGGGGGGGGGGGGGGGGGGGGGFGGGGGGGGGGGGGGGCFFGGGFFFGGGGGGGGDGGGGGGFGGGGGGGGGGGGGGGGG?GFCGGFGFGG8EFGGGGGGGFFFG9CFGGGAEFGGGFF,@FGGGGC8A9<?GGGGGFFGFAGGFBFDC=GGFFB6?BG=B=D9)4C@7;E6>D<EDG@;4CC4)75)(4>FFD66?>>C1CC23>??2<8:2FC1-46((,4:-4+.28?6<<+6:8
@M04650:207:000000000-C238N:1:1101:23541:12710 2:N:0:19
GGACTACCCGGGTTTCTAATCCTGTTTGCTCCCCACGCTTTCGCTCCTCAGCGTCAGTACCGGCCCAGAGAACCGCCTTCGCTACTGGTGTTCCTCCCGATATCTGCGCATTTCACCGCTACACCGGGAATTCCATTCTCCTCTACCGGACTCGAGTCACAGCAGTTTCGACTGCAGTTCCGAGGTTGAGCCTCGGAATTTCACAGCCGACTTGCTGAACCGCCTACGAGCTCTTTACGCCCAATGATTCCGGACAACGCTCGCCCCCTACGTATTACCCCGGCTGCTGGCACGTAGTTGG
+
CCCCCGGGGGGGGGGGGGGGGGGGGGGGGGGGGGGGGGGGGGGGGGGGGGGGGGGGGGGGGGGGGGGGGGGGGGGGGGGGGGGGGGGGGGGGGGGGGGGGGGGGGFGGGGGGGGFGGGGGGGGGGGGGGGGGGGGCDGCFGGGFGGGGEGGDGFFCGGFG7FE>@=DGGE:E9FGFG>FGGDCEGGG=EGGGFCEDD*=@FF9=ADGF9):5@7C>B99F;G>9:373:DFFFGFBB<5CGFFFF*:AFFFB(7C>4:,7(-)4DGF>F:6(4+62+:4(,(4961(3)+4*4(((.;<2(
@M04650:207:000000000-C238N:1:1101:17543:12775 2:N:0:19
GGACTACACGGGTATCTAATCCTGTTTGCTCCCCACGCTTTCGCACCTGAGCGTCAGTCTTCGTCCAGGGGGCCGCCTTCGCCACCGGTATTCCTCCAGATCTCTACGCATTTCACCGCTACACCTGGAATTCTACCCCCCTCTACGAGACTCTAGCCTGCCAGTTTCAAATGCAGTTCCCAGGTTAAGCCCGGGGATTTCACATCTGACTTAACAGACCGCCTGCGTGCGCTTTACGCCCAGTAATTCCGATTAACGCTTGCACCCTCCGTATTACCGCGGCTGCTGGCCCGTAGTTAGC
+
<CCCCGGGGGGGGGGGGGGGGGGGGGGGGGGGGGGGGGGGGGGGGGGGGGGGGGGGGGGGGGGGGGGGGGGGGGGGGGGGGGGGGGGGGGGGGGGGGGGGGGGGGGGGGGGGGGGGGGGGGGGGGGGGGFGGGGGGGGGGGGGFGGGGGDGAGGGGGGGGGGGGGGGGGFGGGGFGGGGGGGGGGGGGGGFGECEGDDGGGFGFFGGFFGFFEFGG48FGFGF<057<:DBBBEFFFFGCGF:?>7<ACB@?BB*6C?F?((9?GGF?FB1<B8:<EC06((2>9?7?05(2(-442C<).
@M04650:207:000000000-C238N:1:1101:16901:12782 2:N:0:19
GGACTACCAGGGTTTCTAATCCTGTTTGCTCCCCACGCTTTCGCACCTGAGCGTCAGTCTTCGTCCAGGGGGCCGCCTTCGCCACCGGTATTCCTCCAGATCTCTACGCATTTCACCGCTACACCTGGAATTCTACCCCCCTCTACGAGACTCAAGCTTGCCAGTTTCAAATGCAGTTCCCAGGTTGAGCCCGGGGATTTCACTTCTGACTTGCGAACCCGCCTACGCGCGCTTTACGCCCAGTAATTCCGATTAACGCTTGCACCCTCCGTATTACCGCGGCTGCTGGCACGTAGTTTGC
+
CCCCCGGGGGGGGGGGGGGGGGGGGGGGGGGGGGGGGGGGGGGGGGGGGGGGGGGGGGGGGGGGGGGGFGGGGGGGGGGGGGGGGGGGGGGGGGGGGGGGFGGGGGGGGGGGGGGGGGGGEGGGGGGGGGGGGGGGGGGGGGGF8DFGFGGFGGGGGGC,DGGGFGGGGGGGGGGGGGGGG9FGGGCC7FFG=EGGGGGGGFGFFCGAFGGF);5D59EDBGF?BFFFFG9>>EF<FBGEGFFFGCBFG?F?BF3<FBB?F?32FG??BB63(;:<?F(6,79>0???(:8?0:74(<<>A
@M04650:207:000000000-C238N:1:1101:23977:12790 2:N:0:19
GGACTACAGGGGTATCTAATCCCGTTCGCTACCCTAGCTTTCGCACATGAGCGTCAGTCTTGTGCCAGGAAGCCGCCTTCGCCACTGGTGTTCTTCCCGATATCTACGCATTTCACCGCTACACCGGGAGTTCCACTTCCCTCTCACATACTCTAGGCTTACAGTATCAGATGACAAACAGATGGTAAGCACCTGCCTTTTACATCTGACTTATAAACCCGCCTGCGTGCGCTTTACGCCCAGTAATTCCGGACAACGCTTGCCCCCTACGTATTACCGCGGCTGCTGGCACGTAGTTTGC
+
CCCCCGGGGGGGGGGGGGGGGGGGGGGGGGGGGGGGGGGGGGGGGGGGGFGGGGGGGGGGGGGGGGGGGGGGGGGGGGGGGGGGGGGGGGGGGGGFFGGGGGGGGGGGGGGGGGGGGGGGGGGGGGGGFEGGGGGGGGGGGGGFGGGGGGGFGGFGGGGGGGGGGGGGGGFGGGFGDFGGGGGEFGFFGGGGGGGFGGGGGFGFFGGAEGGGFGGGFFCGFGFFFFFEFGBFFGFFFFGGGFDFGG<CGFF6:@3<GBFFFFGFGGF78?B:?CFFFG?>;9BFFBBFFG?GFFF?0E4A<
@M04650:207:000000000-C238N:1:1101:27122:12797 2:N:0:19
GGACTACTGGGGTTTCTAATCCTGTTTGCTCCCCACGCTTTCGAGCCTCAGTGTCAGTTACAGGCCAGAGAGCCGCTTTCGCCACCGGTGTTCCTCCATATATCTACGCATTTCACCGCTACACATGGAATTCCACTCTCCTCTCCTGCACTCAAGTCTACCAGTTTCCAATGCATACAATGGTTGAGCCACTGCCTTTTACACCAGACTTAATAAACCACCTGCGCTCGCTCTACGCCCAATAAATCCGGACAAATCTCGGGACCTACCTATTAACTCGGCTGATGGCCAGGAGTTAGCC
+
C9@ACEG<CFGEGFGGGEFGGFGCFCCGGGGFFG@FCGEFGGGCFCCFF,@CEFGGGAFFGE9EFGFGGGGGG?:FCFGCECGDC=F+@CFGGGFEAFE9DFGGGGFFDCCFCFGGGCEDGGGGFFFC8FGC9BFGGGA,E8=DGECFGGDF,3>D3=9;F<ADAECCECGEFFDCFFF@DF8BB:F8538@<?,,3;F,?0,;C>F>5>;=ACC>BEGFB7>=255308@>(AFE)6C7<6@);CC)0..2:>5(+/.931)(78,),().)2)-<*-(,,,((..)(+(*((-4(+)55
@M04650:207:000000000-C238N:1:1101:21662:12802 2:N:0:19
GGACTACCGGGGTTTCTAATCCTGTTTGCTCCCCACGCTTTCGCACCTGAGCGTCAGTCTTCGTCCAGGGGGCCGCCTTCGCCACCGGTATTCCTCCAGATCTCTACGCATTTCACCGCTACACCTGGAATTCTACCCCCCTCTACGAGACTCAAGCTTGCCAGTATCAGATGCAGTTCCCAGGTTGAGCCCGGGGATTTCACATCTGACTTAACAAACCGCCTGCGTGCGCTTTACGCCCAGTAATTCCGATTAACGCTTGCACCCTCCGTATTACCGCGGCTGCTGGCACGGAGTTAGC
+
CCCCCGGGGGGGGGGGGGGGGGGGGGGGGGGGGGGGGGGGGGGGGGGGGFEGGGGGGGFGGGGGGGGGGGGGGGGGGGGGGGGGGGGGGGGGGGGGGGGGGGGGGGGGGGGGGGGGGGGGGGGGGGGGGGGGGGGGGGGGGGGFGDCEFGGFGGGGGGGG>FGFGGFGGGGFFGGGGGGGGGGGGGGGGFFDGGGGDCFGGFGFFGF+9DCFFGGGFFAD0D>F:FFF0C>9>C@BB0AC8(,5C72<FF?:BFGAG?B0::FBGCBB2:64?GFFG=:910219?FB7C?C?>9>2C-..
@M04650:207:000000000-C238N:1:1101:11212:12817 2:N:0:19
GGACTACAGGGGTTTCTAATCCCGTTCGCTACCCTAGCTTTCGCACATGAGCGTCAGTCTTGTGCCAGGAAGCCGCCTTCGCCACTGGTGTTCTTCCCGATATCTACGCATTTCACCGCTACACCGGGAGTTCCACTTCCCTCTCACATACTCTAGGCTTACAGTATCAGATGACAAACAGATGGTAAGCACCTGCCTTTTACATCTGACTTATAAACCCGACTGCGTGCGCTTTACGCCCAGTAATTCCGGACAACGCTTGCCCCCTACGTATTACCGCGTCTGCTGGCACGTAGTTTGC
+
CCCCCGGGGGGGGGGGGGGGGGGGGGGGGGGGGGGGGGGGGGGGGGGGGEGGGGGGGFGGGCFFFGGGGGGGGGGGGGGGGGGGGGGGGGGGGGGFGCFGGGGFGGF7=FCCFGGGGGGDGFFFGGGCBFCFFGGFGGGGGFF6?FGGGGGFGDFF9DFGGFGGAE;;CGGGGGGGGFFCFCA=FFGGGGDGGGCFFFGGGFGCCFGFEGGG;FGGFFGD@):@F4=B63:@>C>EA<EGC((6@77CCAA66@31<>(828<><C>6?:??7C29CF(23(2:6<40(:261,(14:46)
@M04650:207:000000000-C238N:1:1101:10875:12844 2:N:0:19
GGACTACCAGGGTTTCTAATCCTGTTTGCTCCCCACGCTTTCGCGCCTCAGCGTCAGTGTCGGTCCAGATGGCTGCCTTCGCCATCGGTGTTCTTCCCAATATCTACGAATTTCACCTCTACACTGGGAATTCCACCATCCTCTCCCGAACTCTAGTTCTCCAGTCTCAAGCGCGGTTCCCAGGTTGAGCCCGGGGCTTTCACGCCTGACTTGAAGTACCGCCTACGCGCCCTTTACGCCCAGTAATTCCGAACAACGCTAGCCCCCTTCGTATTACCGCGGCTGCTGGCACCAAGTTAGC
+
CCCCCGGGGGGGGGGGGGGGGGGGGGGGGGGGGGGGGGGGGGGGGGGGGGGGGGGGGGGGGGGGGGGGGGGGGGGGGGGGGGGGGGEGFGGGGGGFGGFGGGGGGGGFGGGGGGGGGGGGGFGGGGGGGGGGGGGGGGGGGGGFGDGGEGGFGGFGGGGGGFGGGGGGGC9DGGGGGGGFGGGGGC8CFGFGDEGGDGGGGFGFFD<5-0CFFGGGFFGGFGFF?FDE0D6@FGFBF0EGGF??G7<AGFFF0:D7*33216C:7EB>(,2:7C:<C7,(479>BFF)5C(+(((.6AA)6
@M04650:207:000000000-C238N:1:1101:18793:12846 2:N:0:19
GGACTACCGGGGTTTCTAATCCTGTTTGCTCCCCACGCTTTCGGGCCTCAGTGTCAGTTACAGGCCAGAGAGCCGCTTTCGCCACCGGTGTTCCTCCATATATCTACGCATTTCACCGCTACACATGGAATTCCACTCTCCTCTCCTGCACTCAAGTCTACCAGTTTCCAATGCATACAATGGTTGAGCCACTGCCTTTTACACCAGACTTAATAAACCACCTGCGCTCGCTTTACGCCCAATAAATCCGGACAACGCTCGGGACCTACGTATTACCGCGGCTGCTGGCCCGTAGTTAGCC
+
CCCCCGGGGGGGGGGGGGGGGGGGGGGGGGGFGGGGGGGGGGGGGGGGGGGGGGGGGGGGGGGGGGGGGGGGGGGGGGGGGGGGGGGGGGGGGGGGGGGGGGGGGGFGGGGGGGFGGEEGGGGGGGGGGDGGGGGGFEFFGGGFGGGGFFGFGFG8FGGGGGGGGGGGFGGGGGGGAGGFFG6EFFGGGGEFFFGFGGGGGFGFFGCA@FFGFGGGFECGFGF;BE@E@7;FFGFEDFEGG@=;>763CA)63>C:/42490C6DGF?F::)6<<BE317>;B>BFF0?*4E>943A3<A?
@M04650:207:000000000-C238N:1:1101:17288:12882 2:N:0:19
GGACTACAGGGGTATCTAATCCTGTTTGCTCCCCACGCTTTCGAGCCTCAGTGTCAGTTACAGGCCAGAGAGCCGCTTTCGCCACCGGTGTTCCTCCATATATCTACGCATTTCACCGCTACACATGGAATTCCACTCTCCTCTCCTGCACTCAAGTCTACCAGTTTCCAATGCATACAATGGTTGAGCCACTGCCTTTTACACCAGACTTAATAAACCACCTGCGCTCGCTTTACGCCCAATAAATCCGGACAACGCTCGGGACCTACGTATTACCGCGGCTGCTGGCACGTAGTTAGCC
+
CCCCCGGGGGGGGGGGGGGGGGGGGGGGGGGGGGGGGGGGGGEGGGGGGGGGGGGGGGGGGGGGGGGGGGGGGGGGGGGGGGGGGGGGGGGGGGGGGGGGGGGGGGGGGGGGGGGGGGDGGGGGGGGGGGGGGGGGGGGGGGGFGGGGGGGFGGGGGGGGGGGGGGGGGGGGGGGGGGGGGGFGGGGGDGGGGGGGGGGGGFGFFFGFFFGGEGGFFEFGFGFF@EA@ADB?FG6@B=EF7?@4FGF?DA),1:FDD;??>179GEB<B??<ACBAE*27(41>FF?21*5A3?B:A@<)5
@M04650:207:000000000-C238N:1:1101:24092:12915 2:N:0:19
GGACTACTCGGGTTTCTAATCCCGTTCGCTACCCTAGCTTTCGCACATGAGCGTCAGTCTTGTGCCAGGAAGCCGCCTTCGCCACTGGTGTTCTTCCCGATATCTACGCATTTCACCGCTACACCGGGAGTTCCACTTCCCTCTCACATACTCTAGGCTTACAGTATCAGATGACAAACAGATGGTAAGCACCTGCCTTTTACATCTGACTTATAAACCCGCCTGCGTGCGCTTTACGCCCAGTAATTCCGATTAACGCTTGCACCCTCCGTATTACCGCGGCTGCTGGCACGGAGTTAGC
+
CCCCCGGAEFGGGGGGGGGGGFGE@EFEGGGGGGF8EFGGGGGGGG:FC9CFFGGGGGGGGAFGGGFGGGGGGGGGGG@FGGGGGFFFGGGGGGGEFFG7FGGGGGGFDFEGGFFGGDGDEEGGG7F+4>FGGGAFACFFF?@DDFFGGCC9?;E9DEFF,:A,EEFFE9,@C,,4E6@ECD9C7F9EC@,@>FFECFFGGAG9+2BAACFEEDGF6;C45D@9>F58?D9@>GFEF6CCFDF@+:<?DAF04BC>C:>602C7*;8:<?FF(054CD(-714,43>0:E0F<6(4:C)5<
@M04650:207:000000000-C238N:1:1101:28709:12962 2:N:0:19
GGACTACCGGGGTATCTAATCCTGTTTGCTACCCATACTTTCGAGCCTCAGCGTCAGTTGATGCCCAGTAGGCCGCCTTCGCCACTGGTGTTCCTCCCGATATCTACGCATTCCACCGCTACACCGGGAATTCCGCCTACCTCTACATCACTCAAGAACGCCAGTTTTGCACGCAGTCTCTGGGTTGAGCCCATAGTTTTCACATTCAACTTGGCATTCCGCCTGCGCTCCCTTTACACCCACTAATTCCGGACAACGCTTGCCACCTACGTTTTACCGCGGCTGCTGGCACTTAGTTAGC
+
CC@CCGGGGGGEGGGFGAFGGFGFGGDEFGFGGGCCFFFGGGG@8F:FGCEDBFGCCFGGEC9CFFGGG<<EF,FEFEEGGGG7FDFGGGGGG<4C9FEGGEEGGFDEGGGGC<FGGGGGCEGGAEDC7+EFGGFEEE>FFFGBDE9EFFGFGGGAECFECFGGGGGF8,,@;F5@>DC7;;,:FFE6,>FE?7:7CFGGGFG6+11B4:FDE88;A3>@3C1<2)()(232=FACF?9BF@(1C7:<76)((07,536-,(1.*<,.3((.(;:4C>(36>10(()),:89()-)6E)45
@M04650:207:000000000-C238N:1:1101:12673:13062 2:N:0:19
GGACTACTCGGGTTTCTAATCCTGTTTGCTCCCCTAGCTTTCGTGCCTCAGCGTCAGTTGTCACCCAGCAAGCTGCCTTCGCCCTTGGCGTTCTCCCAGATATCTACGCATTCCACCGCTACACCTAGAATTCCGCTTGCCCCTTTGACCCTCTAGCGTACTAGTATCGAGTGCAGTTCCTTCGTTAAGCGAAGGGATTTCACACCCGACTGGGTACACCGCCTACGCACCCTTTATGCCCAGTGATTCCGAACAACGCCCGCACACCGCGGATTACCGCGGCTGCTGGCACGAGATTAGC
+
CCCCCGGGGGGGGGGGGGGGGGGGGGGGGGGGGGGGGGGGGGGGGGGGGGGGGGGGGGGGGGGGGDGGGGGGGGGGGGGGGGGGGFFGGGGGGGDEFGGGGGGGGGGGGGGGGGGGFEGGGGGGGGG9FGGF9FFGGGFGGGGFGGGGGFGFGGGGGGDEGGGGGGGGGGGB=FDEFFEGGCFGGGGGGGGGDGGGDGGGGF9BFDGDAGDD>C4:ACF;29>=@F@FDC@D0C)967BFGE@69>C<C7A@;:<?G3((43719/.4((4(-22)3:(249((((),(2(3,(--8:6).
@M04650:207:000000000-C238N:1:1101:19111:13066 2:N:0:19
GGACTACACGGGTTTCTAATCCTGTTTGATCCCCACGCTTTCGTGCTTGAGCGTCAGTAACAGTTTAGTAAGCTGCCTACGCAATCGGAGTTCCTCGTTATATCTAAGCATGTCACCGCTACACAACGAATTCCGCCTACTTCATCTGTACTCAAGACCCCCAGTTTCAACGGCAGTGCCCAGGTTGAGCCTGGAAATTTCACCGCTGACTTAAAAGCCCGCCTGCGCACCCTTTAAACCCAATAAATCCGGATAACGCTCGCACCCTCCGTATTACCGCGGCTGCTGGCACTGAGTTAGC
+
CCCCCGGGGGGGGCGGGGGGGGGGGGGGGGGGGGGGGGGGGGGFGGGF9FGGGGGGGGFGGGGGGGGG9FGGCFFGGGFFGF@CFFGFEGGGGGGGG<=FGGGGFFAFGGGFFGGGGGGGGGGGDFFGGGGGGGFGC=8EEDGFGGGGGCFCGGGGGC>,@FGGGGGGG,3>CGGG7:CGCFFGGGGFFFGC7C@EGGGG7AEF*@7AFGD>CG>:15E5><=@5A>D657?0C4374<FF<1=*>C5DAEF?3CDF:>(-()()::(,4440:>AGG?>07>B;:DF?GFG0:))63)).
@M04650:207:000000000-C238N:1:1101:17792:13074 2:N:0:19
GGACTACTAGGGTTTCTAATCCTGTTTGCTCCCCTAGCTTTCGCACTTCAGCGTCAGTTTTTGTCCAGTGAGCTACCTTCGTCATCGGCATTCCTACATATATCTACGAATTTCACCTCTACTCATGTAGTTCCGCCCACCTTTCCAATACTCTAGAATTTCAGTTTCGTCGGCAAGCTAATGGTTGAGCCACTAGTTTTCACCGTCGACTTGAAACTCCGCCTAGATGCCCTTTATGCCCAATAATTCCGGATAACGCTTGCGACATACGTATTACCGCGGCTTCTTGCACGTATTTAGC
+
--68A<EGEEGGGGCEEFDFFC@FCEFFGCDEGC,@CB@CFGG>,+@=FFFGGCFEG;;<CFGGGDE8FC<FGGG@EGGFGEFG8E,@FCFGEEFGE=E?9,@F;CCF:FGGFFFGGDCFC<==FEE,CA,CF<B7E+@FEGEFFFDE,@EDE9EDAG9@FF,=@,@98>E8=CCEGCDF,>E9EBC8,@D?FFD,66@AFC>553=@AGD7@FG8A*5*1;@@29*4*+:==F*:8/,76):=GFEFGFFF(29>F;6(48<3)34(7),7;?35<:23(4>0(.4)6+)+8<:<:GA29
@M04650:207:000000000-C238N:1:1101:15023:13075 2:N:0:19
GGACTACACGGGTTTCTAATCCTGTTTGCTCCCCACGCTTTCGAGCCTCAGTGTCAGTTACAGGCCAGAGAGCCGCTTTCGCCACCGGTGTTCCTCCATATATCTACGCATTTCACCGCTACACATGGAATTCCACTCTCCTCTCCTGCACTCAAGTCTACCAGTTTCCAATGCATACAATGGTTGAGCCACTGCCTTTTACACCAGACTTAATAAACCCGCCTGCGTGCGCTTTACGCCCAGTAATTCCGGACAACGCTTGCCCCCTACGTATTACCGCGGCTTCTGGCACGTAGTTTGC
+
CCCCCGGGGGGGGGGGGGGGGGGGGGGGGGGGGGGGGGGGGGGGGGGGGGGGGGGGGGGGGGGGGGGGGGGGGGGGGGGGGGGGGGGGGGGGGGGGGGGGGGGGGGGGGGGGGGGGGGGGGGGGGGGGGGGGGGGGGGGGGGGFGGGGGGGFGGGGFGGGGGGFFGGGGGGGGGGGGGGGGGGGGGGDFFGGGGGGGGGGGFGFFGG5CFGFFGGGFFGGFGFFFFFFFG=@@EF=FDGGGDF;FC?<:F;>@E<@G;BFFFG0FFF03<<2)<>AG>?>96;;((64>F0<038?3FAFA
@M04650:207:000000000-C238N:1:1101:16254:13079 2:N:0:19
GGACTACTGGGGTTTCTAATCCCGTTCGCTACCCTAGCTTTCGCACATGAGCGTCAGTCTTGTGCCAGGAAGCCGCCTTCGCCACTGGTGTTCTTCCTGATATCTACGCATTTCACCGCTACACCGGGAGTTCCACTTCCCTCTCACATACTCTAGGCTTACAGTTTCAGATGACGAACAGATGGTAAGCACCTGCCTTTTACATCTGACTTATAAACCCGCCTGCGCTCGCTTTACGCCCAGTAATTCCGGATAACGCTTGCCCCCTACGTATTACCGCGGCGGCTGGCACGTAGTTAGC
+
CCCCCGGDGGGGGGGGGGGGGG<FGGGFFGEFGG,,CFGGGGGF7FEF@FGGGGGGGG9@9FC<CFEGFFFFFCGGGGGGGGGGGGGGGGGGGGGGE,CFGGGGGGEGGGGEGGGGGGGGGGGGD+>FE+@FFGGGEB,FFGGFG,>@,@DDFEGG9,,6,@EGE,@FA=;,==,++3@C7<@E7<EFEC=C11@;CFFG*;DAFG86EFGCCFGFF.,C@D=D=AB)5C(2;E5<6;EGC3(/;>)9C6A3:3<>6?9?283.*23408:72<7BG*(47(4(--49BE:C148(4+.).
@M04650:207:000000000-C238N:1:1101:25658:13092 2:N:0:19
GGACTACTCGGGTTTCTAATCCTGTTTGCTACCCATACTTTCGAGCCTCAGCGTCAGTTGATGCCCAGTAGGCCGCCTTCGCCACTGGTGTTCCTCCCGATATCTACGCATTCCACCGCTACACCGGGAATTCCGCCTACCTCTACATCACTCAAGAACAGTAGTTTTGAACGCAGTCTATGGGTTGAGCCCATAGTTTTCACATTCAACTTACCATTCCGCCTGCGCTCCCTTTACACCCAGTAATTCCGGACAACGCTCGCCCCCTACGTATTACCGCGGCTGCTGGCACGTAGTTAGC
+
CCCCCGGGGGGGGGGGGGGGGGGGGGGGGGGGGGGGGGGGGGGGGGGGGGGGGGGGGGGGGGGGGGGGGGGGGGGGGGGGGGGGGGGGGGGGGGGGGGGGGGGFGGGGGGGGGGGGGGGGGGGGGGGGGGGGGGGGGGGGGGGFGGGGGGGFGGGGFGGGGFGGGGFGGGGGGGGGEFFGGGGGGDEGGGGGGGGGFFGGGFGFFGGFFGGGFGGFFEFFEG@FFF@FFGFDFDFCF<@FFFFFGGFCGFF6@FGFF>F:625;GEBF?::?BGFBFF01>(-,(-5)4E00(.23:FAAA
@M04650:207:000000000-C238N:1:1101:10161:13095 2:N:0:19
GGACTACCGGGGTTTCTAATCCCGTTCGCTACCCTAGCTTTCGCACATGAGCGTCAGTCTTGTGCCAGGAAGCCGCCTTCGCCACTGGTGTTCTTCCCGATATCTACGCATTTCACCGCTACACCGGGAGTTCCACTTCCCTCTCACATACTCTAGGCTTACAGTATCAGATGACAAACAGATGGTAAGCACCTGCCTTTTACATCTGACTTATAAACCCGCCTGCGTGCGCTTTACGCCCAGTAATTCCGGACAACGCTTGCCCCCTACGTATTACCGCGGCTGCTGGCACGTAGTTTGC
+
CCCCCGGGGGGGGGGGGGGGGG@FGGFGGGGGGGFFGGGGFGGE,CBFCFCGGGGGGGFACD<EFGGGFGGGGGGGGGGFGFCGGGGGGGGGGFGGGFGGGGGGGGGGGGEGGGFGGGGGGGGG@=FGCEGGGG;FGGCGGGGFGCD8,@FBF=FGCCE?FGCEGCGGGCFGC@7ACCEFG<9D:FFFFG9CEGGGDGGGGFGFF+=B?GGFCFDF8=FDBG96?FF51C>69=>CC0CEEFF4CG2<DFFF0)94F(38?<G:GFF6?6?BBGF>E::9(71,20:?BG?G8:8:BE<A2
@M04650:207:000000000-C238N:1:1101:14756:13103 2:N:0:19
GGACTACCCGGGTTTCTAATCCTGTTTGCTCCCCACGCTTTCGCACCTGAGCGTCAGTCTTCGTCCAGGGGGCCGCCTTCGCCACCGGTATTCCTCCAGATCTCTACGCATTTCACCGCTACACCTGGAATTCTACCCCCCTCTACGAGACTCTAGCCTGCCAGTTTCAAATGCAGTTCCCAGGTTAAGCCCGGGGATTTCACATCTGACTTAACAGACCGCCTGCGTGCGCTTTACGCCCAGTAATTCCGATTAACGCTTGCACCCTCCGTATTCCCGCGGCTGCTGGCACGGAGTTAGC
+
<CCCCGGGGGGGGGGGGGGGGGGGGGGGGGGGGGGGGGGGGGGGGGGG:EGFGGGGGGGGFGGGGGGGGDGGDGGGGGGGGGGGGCGGGGGGGGGFGDFGGGGGGGGGGGGGGGGGFCG6CGGGGGGGGFGGGGGGGFGGGGGFGGG6FCEFGGGGGGGFGGGGGGFGGFGGGGGGGGGGGGGFGGGGGGCFEEGGGDGGFAGFCG+8?FFGFGGDA;C<;GFFFFBE0599>GFAFFGDG?BBGG42CB??BEG2C0>?B?C?GGFB?4(-4;:)@D17179B908?7=(<69(46?29<
@M04650:207:000000000-C238N:1:1101:22611:13106 2:N:0:19
GGACTACCGGGGTATCTAATCCTGTTTGCTCCCCACGCTTTCGAGCCTCAGTGTCAGTTACAGGCCAGAGAGCCGCCTTCGCCACCGGTGTTCCTCCAGATATCTACGCATTTCACCGCTACACATGGAATTCCACTCTCCTCTCCTGCACTCAAGTCTACCAGTTTCCAATGCATACAATGTTTGAGCCACTGCCTTTTACACCAGACTTAATAAACCACCTGCGCTCGCCTTTCCCCCAATAAATCCGGACAACGCTCGGCACCTACGTATTACCCCGGCTTCTGGCCAGTAGTTTGCC
+
CCCCCGG8+CGGGGGGGGGGGGAGGG9FGG<FGGCCFGGGGGG,6F+E?FG<FGGGGG96,66CFGGG8@EFGGDG+CFGGGEGG,FGGGGGGDGGGF,<FGGGGGGGGGGGGGGGGGEGGGGG9,FFG,CFGGGGGC9FFGGFGC,,,@DFGFGGDGC;DFFGF;EG>EGCF:9EDFCF7=,5,@>89DGF,49C7CFF+*,*00*30*926CFGFEGGBD:):65D9)/-62*/+)<C<;(/:7<);2::15<8)((3(2*(9C(2:::7.<4:<*--3>1(().8?*(*.)4-5+.-.
@M04650:207:000000000-C238N:1:1101:17871:13148 2:N:0:19
GGACTACTGGGGTTTCTAATCCCGTTCGCTACCCTAGCTTTCGCACATGAGCGTCAGTCTTGTGCCAGGAAGCCGCCTTCGCCACTGGTGTTCTTCCCGATATCTACGCATTTCACCGCTACACCGGGAGTTCCACTTCCCTCTCACATACTCTAGGCTTACAGTATCAGATGACAAACAGATGGTAAGCCCCTGCCTTTTACATCTGACTTATAAACCCGCCTGCGTGCGCTTTACGCCCAGTAATTCCGGACAACGCTTGCCCCCTACGTATTACCGCGGCTGCTGGCACGTAGGTAGC
+
CCCCCGGGFFFGGGGGGGGGGGGGGGGGGGGGGGGGGGGGGGGGGGGFGGGGGGGGGGGGFGGFGGGGGGGGFEEGGGGGGGGGGGGGGGGGGGGFGGGGGGGGGGGGGGGGGGGGGGGGEGGGGGGGGGGGGGD<=FDFGGGFFGGGGFGFGFGG9,DBDAD=FEGGC=9ECCFGF?FCCBEFGGFEGG,7AEGGFGGGFCFFFGGFFGGF=7BCF5ED@D@@FF@FFGF9;GF<A;ECGD@(+;CCDF9>?:<?GFB??BFB*;;>:?BF?G?FGGB>>B;>((8:?E:C?6<((<)54
@M04650:207:000000000-C238N:1:1101:25088:13164 2:N:0:19
GGACTACCAGGGTATCTAATCCTGTTTGCTCCCCACGCTTTCGCGCTTTAGCGTCAGTATTTGTCCAGTGAGCTGGCTTCCCCATCGGCATTCCTACAAATATCTACGAATTTCACCTCTACACTGGTAGTTCCGCCACCCTCCCCAACATTCTAGCTAAACATTTTCAAACGCATTACGAGGTTTACCCCGCAAGTTTACAACTAGACTTTTTAAACCCCCTAACCGCGCTTTTCCCCCAATAAATCCGGATAACCCCCGGCCACCACGTTTTACCCGGGCGCCTGGCCCCTTTTTACCC
+
CCCCCGGGGGGGGGGGGGGGGGGGGGGGGGGGGGGGEG7FFGGGGGGGGGGGGGGGGGGGFCGG<,FFFGGFGGGEGGGGEGGCGFGG>FGGGGGCGFFGGGFGGFGGCFGG,A,CF9>=,?,B=4,:?9C=F,>:A++A>8=*=+4+86,2=,84,,,7,,6,CC:D,89>>:C6E96+6++@,8,7@DF++***527;2+,3*0*+.+=DE>7*16,*:8(((;@)().3;/*)07F@*3/.7C/.8>8(,)*)*((-,()()*,(,,-(.8)5@6((((((,((((2(2(..4,*..8
@M04650:207:000000000-C238N:1:1101:18943:13183 2:N:0:19
GGACTACCCGGGTTTCTAATCCTGTTTGATCCCCACGCTTTCGTGCTTGAGCGTCAGTTATAGTTTAGTAAGCTGCCTACGCAATCGGAGTTCCTCGTTATATCTATGCATGTCACCGCTACACAACGAATTCCGCCTACTTCATCTATACTCAAGAATCCCAGTTTCAACGGCAGTTCCAACGTTGAGCGTTGGTATTTCACCGCTGACTTAAAATCCCGCCTGCGCACCCTTTAAACCCAATAAATCCGGATAACGCTCGCATCCTCCGCATTACCGCGGCTGCTGGCACGGAGTTAGC
+
CCCCCGGGGGGGGGGGGGGGGGGGGGGGGGGGGGGGGGGGGGGGGGGGGGGGGGGGGGCGGGGGGGGGGGGGGGGGGGGGGGGGGGGGGGGGGGGGGGFGGGGGGGGGGGGGGGGGGGGGGGGGGGGGGGGGGGGGGGGGGGGFGGGGGGGFGGGCFFGFGGGGGGGGGGGGGGGGGGGGGAFGGGGGGGGGGGGEGGGGGFGFFGGFFGGGFGGGFFGFFDFFFFB:9DF?FGFFFFFGG@?@GGFEGFF9DEGFG?>6?>G(*??>><9<1/8AGG1;>>FFFFBBBG?F?1>2,CBF<
@M04650:207:000000000-C238N:1:1101:12644:13206 2:N:0:19
GGACTACACGGGTTTCTAATCCTGTTTGCTCCCCTAGCTTTCGCACTTCAGCGTCAGTTTTTGTCCAGTGAGCTACCTTCGTCATCGGCATTCCTACATATATCTACGAATTTCACCTCTACTCATGTAGTTCCGCCCACCTTTCCAATACTCTAGAATTTCAGTTTCGTCGGCAAGCTAATGGTTGAGCCACTAGTTTTCACCGTCGACTTGAAACCCCGCCTAGATGCCCTTTATGCCCAATAATTCCGGATAACGCTTGCGACATACGTATTACCGCGGCTGCTGGCACGTATTTAGC
+
CCCCCGGGGGGGGDGGGGGGGGGGGGGGGGGGGGGGGGGGGGGGGGDGGGGGGGGGGFEGGGGGGGGGGGGGGGAFGGGGGGGGGGGGGGGGGGGGGGGGGGGGGGGGGFGGGGGGGGGGGGGGGGGGGGGGGGGGGGGGGGFFGGGGGGGFGCGGGGGFFFD;FGGG>FEGCCGGFGGGGGGGGGGGFGGGGGGGGGGGGFFFFFGFFGGGFGGGF5E4=GFA@FFFEF=B;FFE>CFFG@(:DFFFFFFFFAGED;9DF8C;CEB:><?BFGFDF*(2>F>FF???BEFG:?FABE)6.
@M04650:207:000000000-C238N:1:1101:17244:13231 2:N:0:19
GGACTACTGGGGTATCTAATCCCGTTCGCTACCCTAGCTTTCGCACATGAGCGTCAGTCTTGTGCCAGGAAGCCGCCTTCGCCACTGGTGTTCTTCCCGATATCTACGCATTTCACCGCTACACCGGGAGTTCCACTTCCCTCTCACATACTCTAGGCTTACAGTATCAGATGACAAACAGATGGTAAGCACCTGCCTTTTACATCTGACTTATAAACCCGCCTGCGTGCGCTTTACGCCCAGTAATTCCGGACAACGCTTGCCCCCTACGTATTACCGCGGCTGCTGGCACGGAGTTAGC
+
CCCCCGGGGGGGGGGGGGGGGFGGGGGGGGGGGGGGGGGGGGGGGGGGGFGGGGGGGGGGGFFGGGGGGGGGGGGGGGGGGGGGGGGGGGGGGGGGGGGGGGGGGGGGGGGGGGGGGGGGGGGGGGGGEGGGGGGGGGGGGGGFGCGGGGGFGGGGGGGGGGGGGGGGGGGFGGGGGGGGGGGGEGFFGGCFGGGGGGGGGFGFFGGFFGGGFFFGFFGGFGFFFFFFFGFFFGFFFFGGDDFFGGFFGFFFFFGFG9BFFFGBGGF0(804)<?FGG696>FFFFF??E(<404>FG2<A
@M04650:207:000000000-C238N:1:1101:22517:13260 2:N:0:19
GGACTACCGGGGTATCTAATCCTGTTTGCTCCCCACGCTTTCGAGCCTCAGCGTCAGTTACAGTCCAGTAAGCCGCCTTCGCCACTGGTGTTCCTCCTAATATCTACGCATTTCACCGCTACACTAGGAATTCCGCTTACCTCTCCTGCACTCAAGTTACCCAGTTTCAGATGCACCCCCCAGGTTAAGCCCGGGTATTTCACATCTGACTTAAGCAACCGCCTACGCTCCCTTTACGCCCAGTAATTCCGGACAACGCTCGCCCCCTACGTATTACCGCGGCTGCTGGCACGTAGTTAGC
+
CCCCCGFGGGGEGDGGGGCFGGGAEFEFGC@,FGGGGGGGGGGGGEGGGGFGGGGGGGGGGGGGGFEFGGFFFGGGGGGGGGGGGGGFEGFFFCGGGGGGGGGGFGEFECBBFFGGFGDDEEFFFGGG8FFGGGGGEGGEGFCFDFFG,ADFG?FFF,EF9DE8FDDEFEGGGG9D8C63@CG@@FFCCC8FDGGEDG<@FFDFFGGFEGGFFFGCB:@*656@;FD3;G6;;+96:,*=<(,(2?A2C@4;BB7:5413:9G1C?>90,-.4F><FFBF60(443??27.<:?2<:F5>:
@M04650:207:000000000-C238N:1:1101:13144:13261 2:N:0:19
GGACTACACGGGTATCTAATCCTGTTTGCTCCCCACGCTTTCGCGCTTTAGCGTCAGTATTTGTCCAGTGAGCTGGCTTCCCCATCGGCATTCCTACAAATATCTACGAATTTCACCTCTACACTTGTAGTTCCGCCCACCTCTCCAATACTCTAGTCTAACAGTTTCCAACGCAATACGGAGTTGAGCCCCGCAGTTTAACATCAGACTTTTTAAACCACCTAGACGCGCTTTACGCCCAATAAATCCGGATAACGCTCGGGGCATACGTAGTACCGCGGCTGCTGGCACGTATTTAGCC
+
CCCCCGGGGGGGGGGGGGGGGGGGGGGGGGGGGGGGGGGGGGGGGGGGGGGGGGGGGGGGGGGGGGGGGGGFGGGGGGGGGGGGGGECGGGGGGGGGGGGGGGGGGGGGGGGGGGGGFGGFGGGGGGGGGGGGGGGGGGGGGGFGGGEGGGFGGGGGGGGGGGGGFEFGFGGGDC8EDGFECEGGFGGCFGGGC:E7FGFGFGFFGGFFGGGCGGGA6F>>CDEEF@)29>907+).1CE<88@GGEEGB3<?5F<94213(59DD::2:>7(;<<A<91(490:??00*.24.4>>36)5
@M04650:207:000000000-C238N:1:1101:14952:13284 2:N:0:19
GGACTACTGGGGTTTCTAATCCTGTTTGCTACCCATGCTTTCGAGCCTCAGCGTCAGTTAATGTCCAGCAGGCCGCCTTCGCCACTGGTGTTCCTCCCGATATCTACGCATTCCACCGCTACACCGGGAATTCCGCCTGCCTCTCCATCACTCAAGAACAGCAGTTTTGAATGCACGCTATGGGTTGAGCCCATAGATTTCACACCCAACTTGCCGTCCCGCCTGCGCTCCCTTTACACCCAGTAATTCCGGACAACGCTTGCCACCTACGTTTTACCGCGGCTGCTGGCACGTAGTTAGC
+
CCCCCGGGGGGGGGGGGGGGGGGGGGGGGGGGGGGGGGGGGGGDFGGGGGGGGGGGGGGGGGGGGGGGGGGGGGGGGGGGGGGGGGGGGGGGGFGGGGGGGGGGGGGGGGGGCEGGGGGGGGFGGGGGGGGGGGGGDGGGGGGFGGGGGGGFGGGGGGGGGGGGDGGGGGGGGGGGGGGG5@DGGGGGGGGGCFGGGGGGGFGCFGGFBDGGFGGGFFGGFGF<DFBE9DB?DGFFFCGGGFFFFDAFGFFF?FGBGFF?:3FBFGFF(8<18CBAGG<>BBFFB:BF:E1C1((48FAB:
@M04650:207:000000000-C238N:1:1101:27360:13306 2:N:0:19
GGACTACCCGGGTATCTAATCCTGTTTGCTACCCATACTTTCGAGCCTCAGCGTCAGTTGATGCCCAGTAGGCCGCCTTCGCCACTGGTGTTCCTCCCGATATCTACGCATTCCACCGCTACACCGGGAATTCCGCCTACCTCTACATCACTCAAGAACAGTAGTTTTGAACGCAGTCTATGGGTTGAGCCCATAGTTTTCACATTCAACTTACCATTCCGCCTGCGCTCCCTTTACACCCAGTAATTCCGGACAACGCTTGCCACCTACGTTTTACCGCGGCTGCTGGCACGTAGTTAGC
+
CCCCCGGGGGGGGGGGGGGGGGGGGGGGGGGGGGGGGGGGGGGGGGGGGGGGGGGGGGGGGGGGGGGGGGGFGGGGGGGGGGGGGGGGGGGGGGGGGGGGGGGGGGGGGGGGGGGGGGGGGGGGGGGGGGGGGGGGGGGGGGGFGGGGFCFFGGGGFFGGGFGGFGGG6EGCCEEGGGGGGGGGGGGGGGGGGGGC@FFGGFGFFCFFFGGGFGFGACGGFGF2BFFFFD3=DEFFFFGGG@6@GGFFGFFFFFGFGFFFBFGFGGB?>7:?BGFFGGFF>;>F9?>?:G?FBF??FG<).
@M04650:207:000000000-C238N:1:1101:28165:13311 2:N:0:19
GGACTACACGGGTTTCTAATCCTGTTTGATACCCACGCTTTCGTGCTTCAGTGTCAGTTTTAGCTTAGTAAGCTGCCTACGCAATCGGAGTTCCTCGTTATATCTAAGCATGTCACCGCTACACAACGAATTCCGCCTACTTCATCTGTACTCAAGACCCCCAGTTTCAACGTCAGTGCCCAGGTTGAGCCTGGAAATTTCACCGCTGACTTAAAAGCCCGCCTGCGCACCCTTTAAACCCAATAAATCCGGATAACGCTCGCGTCCTCCGTATTCCCGCGGCTGCTGGCACGGCGTTAGC
+
@-6@CFFEGGDEGGGGGGFGGGGGFGGGGGGFA6CFCCCFFDGFCFFEBFGGFF9@EFD,CEAFGE9EF9A@EGGFGGG8?F7EE<FGGGGGF9FFE<4A=FF9DGGF8EF,CEFGF>CDB=EFFCFCEFGF;?DECEE?@+9CFGG;FD9D,@,97@B8=++@A,DA=;,=0A8CGDGC@FFGDF8?D@>9C?6C2=DEDA,@55D>59>C=C<8B5,9:D=@F6@A>G(56FF4AEDC:;?197/7:6)(,0>)C(12;35(9:-4A7>?FE()32((4((7>6?35=3+4,(-7C:(.
@M04650:207:000000000-C238N:1:1101:24152:13324 2:N:0:19
GGACTACAGGGGTTTCTAATCCCGTTCGCTACCCTAGCTTTCGCACATGAGCGTCAGTCTTGTGCCAGGAAGCCGCCTTCGCCACTGGTGTTCTTCCCGATATCTACGCATTTCACCGCTACACCGGGAGTTCCACTTCCCTCTCACATACTCTAGGCTTACAGTATCAGATGACAAACAGATGGTAAGCACCTGCCTTTTACATCTGACTTATAAACCCGCCTGCGTGCGCTTTACGCCCAGTAATTCCGGACAACGCTTGCCCCCTACGTATTACCGCGGCTGCTGGCACGTAGTTGGC
+
CCCCCFGGGGGGGGGGGGGGGGGGGGGGGGGGGGGGGFAGFGGGGGGGGGGGGGGGGGGGGGGGGGGGGGGGFGGGGGGGDGGGGGGGGGGGGGGGGGGGGEGGGGGGGGFGGGGGGGGGGGGGGGGGGGGGGGFGGFGFGGGFGFGGFFGFGGGGGGGGGGGCGGGGGGGGFGGGGGGGGFGGGGGGGGGGGGGGGGFGGFGFFG>FEFDBEGGGFEGG>G>DFFFFFGF;0CFFFFGGGDFFGFCEGFF913)37;BBFFG::F>0(4?BBG>>AD?6>B;0((87?C,+8:1:?G)3,
@M04650:207:000000000-C238N:1:1101:8593:13329 2:N:0:19
GGACTACAGGGGTTTCTAATCCTGTTTGATACCCACGCTTTCGTGCTTCAGTGTCAGTTGTAGCTTAGTAAGCTGCCTTCGCAATTGGAGTTCTGCGTGATCTCTATGCATTTCACCGCTACACCACGCATTCCGCCTACTTCATTTACACTCAAGCCTAACAGTATCAACGGCAATTTTATCGTTAAGCGACAAACTTTCACCGCTGACTTATTAAGCCACCTACGCACCCTTTAAACCCAATAAATCCGGATAACGCTCGCATCCTCCGTATTACCGCGGCTGCTGGCACGGAGTTAGC
+
CCCCCGGGGGGGFEGGGGGGGGGGGGGGGGGGGGGGGGGGGGGGGGGGGGGEGGGGGGGGGGDGGGGGGGGGGGGGCFGGGGGGGGGGEGGGGGGGGGGGFGGGGGGGGGGGGGGGGGGGGGGGFGFC7CGGGGFDGGDGGGGFGGGGGGGFGDFFGDGCGGGGGGFFCFFGGGEDGGGGGGGGGGGGGGDCCEEGGGGGGFGF>GGFFG>@EGDFFEFF:FFBEFF>>GFFF6AEFEGGGD?@G7CCD6860:C3C@F??>D;5EB<2:>((;?4:C?BFF9>>:>28C1C<9>96FAAA
@M04650:207:000000000-C238N:1:1101:15110:13331 2:N:0:19
GGACTACAAGGGTATCTAATCCCGTTCGCTACCCTAGCTTTCGCACATGAGCGTCAGTCTTGTGCCAGGAAGCCGCCTTCGCCACTGGTGTTCTTCCCGATATCTACGCATTTCGCCGCTACACCGGGAGTTCCACTTCCCTCTCACATACTCTAGGCTTACAGTATCAGATGACAAACAGATGGTAAGCACCTGCCTTTTACATCTGACTTATAAACCCGCCTGCGTGCGCTTTACGCCCAGTAATTCCGGACAACGCTTGCCCCCTACGTATTACCGCGGCTGCTGGCACGTAGTTTGC
+
CCCCCFGGGGGGGGGGGGGGGGGGGGGGGGGGGGGGGGGGGGGGGGGGGGGGGGGGGGGGGGGGGGGGGGGFGGGGGGGGGGGGGGGGGGEGGGGGGGGGGGGGGGGGGGGGGFEEGGGGGGGGGGEGGGGGGGGGFDGEGGGFGGGGGGGFGGGGGGGGGFGGGGFFGFE9FGGGGGGGGGGCFGGGGGFGCFGFFGCGGFGFFGGFFGGGFGGGFFC5(C@=>6;>;D;BFGFEFFGCE<<EGG3CFFF>:BGFD>FFF2C3CF>>B?:3)+54+>:;>>>>;BD>7:7F:1::2A))-
@M04650:207:000000000-C238N:1:1101:16074:13337 2:N:0:19
GGACTACACGGGTATCTAATCCCGTTCGCTACCCTAGCTTTCGCACATGAGCGTCAGTCTTGTGCCAGGAAGCCGCCTTCGCCACTGGTGTTCTTCCCGATATCTACGCATTTCACCGCTACACCGGGAGTTCCACTTCCCTCTCACATACTCTAGGCTTACAGTATCAGATGACAAACAGATGGTAAGCACCTGCCTTTTACATCTGACTTATAAACCCGCCTGCGTGCGCTTTACGCCCAGTAATTCCGGACAACGCTTGCCCCCTACGTATTACCGCGGCTGCTGGCACGTAGTTTGC
+
CCCCCGGGGGGGGGGGGGGGGGGGGGGGGGGGGGGGGGGGGGGGGGGGGGGGGGGGGGGGGGGGGGGGGGGGGGGGGGGGGGGGGGGGGGGGGGGGGGGGGGGGGGGGGGGGGGGGGGGGEGGGGGGGGGGGGGGGGGGGGGGFGGGGGGFFCEGGGGGGGGGGGGFGGGGGGGGGGGGGGFGGGFGGGGGGGGGGGGGGGFGFFGGFFGFGFGGGFFG<=D>@=F=EDG>9@GFEFFGGEF@EFGFFGFFF03CBF>FFFFGFGFB;02<F?GBFGG:BFF>9>BFFFGFGFF::?GBA9
@M04650:207:000000000-C238N:1:1101:17531:13361 2:N:0:19
GGACTACTGGGGTTTCTAATCCTGTTTGCTCCCCACACTTTCGAGCCTCAGCGTCAGTTAATGTCCAGCAGGCCGCCTTCGCCACTGGTGTTCCTCCCGATATCTACGCATTCCACCGCTACACCTGGAATTCCGCTTACCTCTACATCACTCAAGAAAAATAGTTTTCAATGCACGCTATGGGTTGAGCCCATAGATTTCACGTCCAACTTACCTTTCCGCCTGCCCCCCCTTTACACCCAGTAATTCCGGACAACGCTTGCCACCTACGTTTTACCGCGGCTGCTGGCACGTAGTTAGC
+
CCCCCGGG@FFGGGEGG<FFFGFDGGGGCFAGGGGGDGGGGGG,@C+,,CFGGG::FCCECCCEFGG88E<D7FGCFGE9DFEGD,CFGFGGGGGEGGGGGGGFGF?DFEGGD<AAFFD6EGGDE,A<,,CFGGC7+4+AEGGFGF;,,9DFCE>E,3633>89FGGG,=;,6=EA;C68:F,>@>EF,>F*,43<+BFGE9@9ADCBAGF8*20=B*14(/(00)(;(26:6C;48?E+4116>CC?F=:;(.)3*49311C:7@:72(48:8(6+029>(37(43?(*.+4?0.3E)6)
@M04650:207:000000000-C238N:1:1101:12222:13428 2:N:0:19
GGACTACTCGGGTTTCTAATCCTGTTTGCTCCCCACGCTTTCGAGCCTCAGTGTCAGTTACAGGCCAGAGAGCCGCTTTCGCCTCCGGTGTTCCTCCATATATCTACGCATTTCACCGCTACACATGGAATTCCACTCTCCTCTCCTGCACTCAAGTCTCCCAGTTTCCAATGCACACAATGGTTGAGCCACTGCCTTTTACATCAGACTTAAGAAACCACCTGCGCTCGCTTTACGCCCAATAAATCCGGACAACGCTTGGGACCTACGTATTACCGCGGCTGCTGGCACGTAGTTAGCC
+
CCCCCGGGGGGGGGGGGGGGGGGGGGFGGGGGGGGGGGGGGGGGGGGGGGGGGGGFGGGGGGGGGGGGGGGGGGGGGGGGGGGGGGGGGGGGGGGGGGGGGGGGGGGGGGGGGGGGGGGGGGGGGGGGFEFGGGGGGGGGGGGFGGGFFGGFGGGGGGGGGGGGEFFFGGGGDDGGGGGFGGDGGG6DFGDGGGGGGGGGGFF6EFG6@G=F7DFGFF6>DDFE2@AEFGF=BFA>B@EEGD@;GGFCFF:;>DFFG>F@??F<GGB?FF<7AEAA991943(18?B30*,/3:<<536A4
@M04650:207:000000000-C238N:1:1101:26554:13440 2:N:0:19
GGACTACCAGGGGTTCTAATCCCGTTCGCTACCCTAGCTTTCGCACATGAGCGTCAGTATTGTGCCAGGAAGCCGCCTTCGCCACTGGTGTTCTTCCCGATATCTACGCATTTCACCGCTACACCGGGAGTTCCACTTCCCTTTCACATACTCTAGGCTTACAGTATCAGATGACAAACAGATGGTAAGCACCTGCCTTTTACATCTGACTTATAAACCCGCCTGCGTGCGCTTGACGCCCAGTAATTCCGGACAACGCTTGCTCCCTACGTATTACCGCGGCTGCTGGCACGCAGTTGGC
+
9CCCCF8F@E76+86;<F6CC<EBEGG@+8,6E<,C6E,@<FG@FGGF9@CFE+FCFC,<C@<,C<<F7C<FF8FCFG7?FGDCEF@EFFEECFF,,:?,>4>FFGGG@E+B5,,F9:EDCGFFGC+F>C::DFFGF9,,@6,*7@>=DADDFEAA3D?=,:A?@EFGCGGA:FF7CCCC97>@,@EA<99A@@877CA,:ADB9CDFFGGF;F>F6@CG>G@(86>;<D>>(:):ADGG>013C+)7FFF;0)/1D>>((-9)2<3:211()<54<C(-2(29;6))4=3<:(-6(2.(.
@M04650:207:000000000-C238N:1:1101:11454:13452 2:N:0:19
GGACTACCCGGGTATCTAATCCCGTTCGCTACCCTAGCTTTCGCACATGAGCGTCAGTCTTGTGCCAGGAAGCCGCCTTCGCCACTGGTGTTCTTCCCGATATCTACGCATTTCACCGCTACACCGGGAGTTCCACTTCCCTCTCACATACTCTAGGCTTACAGTATCAGATGACAAACAGATGGTAAGCACCTGCCTTTTACATCTGACTTATAAACCCGCCTGCGTGCGCTTTACGCCCAGTAATTCCGGCCAACGCTTGCCCCCTACGTATTACCGCGGCTGCTGGCACGTAGTTTGC
+
CCCCCGGGGGGGGGGGGGGGGGGGGGGGGGGGGGGG@FGGGGGGGGGFFAFGGGGGEGGGGGFFGGGGGFEGGGGGGGGGGGGGGGGGGGGGGGGGGGGGGGGFGGGGGGGGGGGGGGGGGGGGG+@CF@FFGGFGGGGGGGGFGGGGFFGFGGFGDFCFGGGGGGGGFCEGGGGD79CFG?FG7DEFGGDDGGGGGGGG>FGFFGGFFGGGFG9=A@?<5D=@DF>FFG@99=ACF?EGGDDEDF<<DBF0-))4C:B<?BGBGG>01:237FBAGGF>9>>FF??F7E:9:4(.(<.64
@M04650:207:000000000-C238N:1:1101:29476:13467 2:N:0:19
GGACTACCCGGGTTTCTAATCCCGTTCGCTACCCTAGCTTTCGCACATGAGCGTCAGGCTTGTGCCAGGAAGCCGCCTTCGCCACTGGTGTTCTTCCCGATATCTACGCATTTCACCGCTACACCGGGAGTTCCCACTCCCTCACACATACTCTAGGCTTACAGTATCAGATGACAAACAGATGGTAAGCACCTGCCTTTTACATCTGACTTATAAACCCGCCTGCGGGCGCGTTACGACCAGTAATTACGGACAACGCTTGCCCCCTACGGATTACCGCGGCTGCTGGCACGGAGTTTGC
+
@CC@,F@ECCFGG,@ECFGGFGGG9C,BFEC7EF,FFC,CFEGGGGGGCGGGGGGGG,,CC7CECFF<<C8<6,@:CFGGFCGG>DGG?FE7A<,,,A?C:C>A,=BF++++AEE,EC+=CGFEGDEFGE+:>D,7,6,>,0D51>E>FFCFF9;EC,,44:2@=C7>FDFEFF7EADFF?E93@FCF@,2A>,17C7C,::9BCCFA7:7CCCDGFEF*5:41:4()(/690E:152*2:9?FFG>9*1<6:BD<*4;:((*(0*-,-(4(-*()+*-44(-36(4.8=:9:-(-48)))
@M04650:207:000000000-C238N:1:1101:7228:13480 2:N:0:19
GGACTACTCGGGTTTCTAATCCTGTTTGCTCCCCTAGCTTTCGCACTTCAGCGTCAGTTTTTGTCCAGTGAGCTACCTTCGTCATCGGCATTCCTACATATATCTACGAATTTCACCTCTACTCATGTAGTTCCGCCCACCTTTCCAATACTCTAGAATTTCAGTTTCGTCGGCAAGCTAATGGTTGAGCCACTAGTTTTCACCGTCGACTTGAAACCCCGCCTAGATGCCCTTTATGCCCAATAATTCCGGATAACGCTTGCGACATACGTATTACCGCGGCTGCTGGCACGTATTTAGC
+
CCBCCEGGGGGGGGGGGGGGGGGGGGGGGGGGGGGGGGGGFGGGGGGGGGGGGGGGGFGDFGDGGGG8FGFGGGGGGGGGGGGGGGGGGGGGGGCFFFGGGGGGGGGGFGGGGFGGGGGFFGGFGGGGG<FFGGGGGGEGGGGFGGGGGGGFGAFFGGGFGGDEGGGC6,@CDGGGGGGGGGGFGGGGFGFFGGGGGGGGGFGFDFGFFGGGFGGFF@DDAGF=>F36*:>DEFFFF?EFGFDBF>CEGFFFF3DFC/(6:@C93C;:<D7?<F?BGG066>60(33::=09<::)59<26
@M04650:207:000000000-C238N:1:1101:10048:13530 2:N:0:19
GGACTACCCGGGTTTCTAATCCTGTTTGCTCCCCACGCTTTCGCACCTGAGCGTCAGTCTTCGTCCAGGGGGCCGCCTTCGCCACCGGTATTCCTCCAGATCTCTACGCATTTCACCGCTACACCTGGAATTCTACCCCCCTCTACGAGACTCTAGCCTGCCAGTTTCAAATGCAGTTCCCAGGTTAAGCCCGGGGATTTCACATCTGACTTAACAGACCGCCTGCGTTCGCTTTACGCCCAGTAATTCCGGACAACGCTTGCCCCCTACGTCTTACCGCGGCTGCTGGCACGTAGTTTGC
+
CCCCCGGGGGGGGGGGGGGGGGGGGGGGGGGGGGGGGGGGGGGGGGGGGGGGGGGGEGGGGGGGGGGGGGGGGGGGGGGGGGGGGGGGGGGGGGGGGGGGGGGGGGGGGGGGGGGGGGGGGGGGGGGGGGGGGGGGGGFGGGGFGGGDFDGFGGGGGGGFGGGGGGGGGA9FGGGCFGGGGCFGGGGDDGGGGCEEDGFGGFGFFGGCCGGGE:7>FFDG@GF:27>E(146?GF9F0EGGFFF7><>C6)-1>C0D6044:F:CGF>FFFF(A?AGG0;(7BFB:283C(C(..44E<46
@M04650:207:000000000-C238N:1:1101:5962:13544 2:N:0:19
GGACTACTCGGGTTTCTAATCCTGTTTGCTCCCCACGCTTTCGAGCCTCAGTGTCAGTTACAGGCCAGAGAGCCGCTTTCGCCACCGGTGTTCCTCCATATATCTACGCATTTCACCGCTACACATGGAATTCCACTCTCCTCTCCTGCACTCAAGTCTACCAGTTTCCAATGCATACAATGGTTGAGCCACTGCCTTTTACACCAGACTTAATAAACCACCTGCGCTCGCTTTACGCCCAATAAATCCGGATAACGCTCGGGACATACGTATTACCGCGGCTGCTGGCCCGTACTTAGCC
+
CCCCCGGGGGGGEGGGGGGCGGGGGGFGGDGGGGGGGGGGGGE8CEGGGEE<CFFGGGGFGFFGGGGGGGGGGGGGGDFFGDGGGGGGGGGGGGGGGDGGGGGGFGFFDFGGGGGGG7=C>FFGFGCGG9A=EEFGGFGGGGGFFGFEGGGFGGF9FCDGGGGDCEFGCFDFGGGFCFGEABDGGCF8EFGFECF6+BCA+;,;9*09:9;+:;CFF@CC>D=2:DA457(5>5+182CGG<D)0@??DD>?1B73563;2(13C5828(.5)3::<971(70(473(4>87(,(4)+)65
@M04650:207:000000000-C238N:1:1101:20077:13550 2:N:0:19
GGACTACAAGGGTTTCTAATCCTGTTTGCTCCCCACGCTTTCGAGCCTCAACGTCAGTTATCGTCCAGTGAGCCGCCTTCGCCACTGGTGTTCCTCCTAATATCTACGCATTTCACCGCTACACCTGGAATTCTACCCCCCTCTACGAGACTCTAGCCTGCCAGTTTCAAATGCAGTTCCCAGGTTAAGCCCGGGGATTTCACATCCGACTTGACAGACCGCCTGCGTGCGCTTTACGCCCAGTAATTCCGATTAACGCTTGCACCCTCCGTATTACCGCGGCTGCTGGCACGGAGTTAGC
+
CCCCCGGGGGGGGGGGGGGGGGGGGGGGGGGGGGGGGGGGGGGDGGGGGGGGGGGGGGGGGGGGGGGGGGGGGGGGGGGGGGGGGGGGFGGGGGGGGGGGGGGGGGGGGGGFGGGGGGGGGGGGGGGGGGGGGGGGGGGGGGGFGGGGGDEFGGGDGGGGGGGGGGGGGGGGGGGGGGGGGFGFGGGGFGGGGGGGGGGGGFGFFGGEDGGGFFFF==GFBGFFFFFF;DFBFGFFFFGDE03:FFBFGFF?FF3<GFF::?G>GGFFB?>::F8BGG:69(14;6?FBG?C0-(-(;-:6
@M04650:207:000000000-C238N:1:1101:28001:13564 2:N:0:19
GGACTACCCGGGTATCTAATCCTGTTTGCTCCCCACGCTTTCGAGCCTCAGTGTCAGTTACAGGCCAGAGAGCCGCTTTCGCCACCGGTGTTCCTCCATATATCTACGCATTTCACCGCTACACATGGAATTCCACTCTCCTCTCCTGCACTCAAGTCTACCAGTTTCCAATGCATACAATGGTTGAGCCACTGCCTTTTACACCAGACTTAATAAACCACCTGCGCTCGCTTTACGCCCAATAAATCCGGACAACGCTCGGGACCTACGTATTACCGCGGCTGCTGCCACGTAGTTAGCC
+
CCCCCGFCFG+FGGCFAFGDFFACFFDGA<EGG,C@EF@,D<FGGG:FFEFGF<<9FEFFCDD8DFGGG8EFFE@CBFDEC::CFGGEFEGGAF@B<EFECGGGFE9@EEECCFFCECCCGG9?=?F8F<FGG<FG;8FE>DGB8EFGGGGFGGDFDDFDGGGFGGGGE=EDGF=DF8@,=3D>9CFCFGGFF7CFF+>3CFE99;CF>>CGCCCDC6,;<7757@22(::@=C+9A98FF0=;F7)7CA)(18C?<6(-,(/(/2()((.4)3).2*,(((493)5)43,78:(,63)),
@M04650:207:000000000-C238N:1:1101:12387:13577 2:N:0:19
GGACTACTGGGGTTTCTAATCCTGTTTGCTCCCCACGCTTTCGAGCCTCAGTGTCAGTTACAGGCCAGAGAGCCGCTTTCGCCACCGGTGTTCCTCCATATATCTACGCATTTCACCGCTACACATGGAATTCCACTCTCCTCTCCTGCACTCAAGTCTACCAGTTTCCAATGCATACAATGGTTGAGCCACTGCCTTTTACACCAGACTTAATAAACCACCTTCGCTCGCTTTACGCCCAATAAATCCGGACAACGCTCGGGACCTACGTATTACCGCGGCTGCTGGCCCGTAGTTATCC
+
CCCCCGGGGGGGGGGGGGGGGGGGGGGGGGGGGGGGGGGGGGGGGGGGGGGGGGGGGGGGGGGGGGGGGGGGGGGGGGGGGGGGGGGGGGEFGGGGGGGGGGGGGGGGGGGGGGGGGGGGGGGGGGGGGEFGGGGGGGGGGGF<8EGGGGGFGGGGGGGGGGGGFCCFGGGGGGFGGGGGGGFGGGGF?FCFGGGGGGGGGFFFFGGADF7=*<FGFFFGFD>):FA@BGFFD56;D@GFGDFFGGFC<>81;EG@DF?<66<>3C:7:BFFA6<BC54,29>FF7?0?*(:9>?:<+)..
@M04650:207:000000000-C238N:1:1101:4924:13588 2:N:0:19
GGACTACCGGGGTTTCTAATCCTGTTTGCTCCCCACGCTTTCGAGCCTCAACGTCAGTTATCGTCCAGTGAGCCGCCTTCGCCACTGGTGTTCCTCCTAATATCTACGCATTTCACCGCTACACTAGGAATTCCACTCACCTCTCCGACACTCTAGCAAAACAGTTTCCAAAGCAGTCCCAGGGTTGAGCCCTGGGTTTTCACTCCAGACTTGCTTCGCCGTCTCCGCTCCCTTTCCACCCAGTAACTCCGGATAACGCTTGCACCCTCCGTATTACCGCGGCTGCTGGCACGGAGTTACC
+
CCCCCGGGGGGGGDGCFGCGGGGFDGGGGGGGGGGGGGGGGFGD@FGFGGFGGGGCFAF9@E<FGEG<F@FFFFGGGGDEGGGGG8FGGGGGGGFGGFGCEFAFFGA++:FFFGGGFEEDGGG89FD8FFFGGG;FGE?8B88DFGDGE+BFG==D;EC8@FG?EEGGGGFAFGG?FFDC23+@C>*57>DG?7D537B5FFC98CFF*;D>=+:==(=D=76?3*:><DBF;GF)+1CFE((/;@)1CAB0(0*)*33(43F4FG?(4:1-.C()0:(760413().(219<3(,:C4))
@M04650:207:000000000-C238N:1:1101:26443:13615 2:N:0:19
GGACTACTGGGGTATCTAATCCTATTTGCTCCCCACGCTTTCGTGCCTCAGCGTCAGTTACAGACCAGCAAGCCGCCTTCGCCACTGGTGTTCCTCCATATATCTACGAATTCCACCTCTACACTGGGAATTCCACTTTCCTCTCCGAGACTCAAGCCAGGCAGTTTCAAATGCACTTCCAGGGTTAAGCCCTGGGCTTTCACATTTGACATACCCGACCGCCTACATGCGCTTTACGCCCAATAATTCCGAATAACTCTTGGACCCCCCGTATTACCGCGGCTGCTGGCCCGGAGCTACC
+
CCCCCGGGFGFGGGGGFGGGGGGGGGGGGGAFGDGEEGGGFGDGC@FFGFGCFEGGGGFGFGFFFFGGGDFGDFECCFDFGGDFGFGGGFGEGGGGGGFFAFDEGGGGGGGGGGGG,=DF9FF<AEFG8DFFFDFGCGGFGGGFGGD8CC70=BEFG66B?F,+:CAFDGFGGCF8FGGFAFGGFFG,9@@EFFE6CFGGF7>EF++4778CEG5C5)@DF45226(=<C9955))1(=C7(3:CGFEFA60,:7.2)..73249C<8(372(;(6<FB>9600((4::*(*4306(;)).
@M04650:207:000000000-C238N:1:1101:17354:13627 2:N:0:19
GGACTACCCGGGTTTCTAATCCTGTTCGCTCCCCATGCTTTCGCTCCTCAGCGTCAGTTGCGGCCCAGAGACCTGCCTTCGCCATCGGTGTTCCTCCTGATATCTGCGCATTCCACCGCTACACCAGGAATTCCAGCCTCCCCTACCGCACTCTAGTCTGCCCGTACCCACTGCAGGCCCGAGGTTGAGCCTCGAGCTTTCACAGCAGACGCGACAAACCGCCTACGAGCGCTTTACGCCCAATAATTCCGGACAACGCTCGCACCCTACGTATTACCTCGGCTGCTGCCACGGAGTTAGC
+
CCCCCGG,EFEEGGGGGGGGFFGGGGGGGGGGGGG8FGG,EFGGGGGGGGGGGGGGGGEFFECEEGGGFGFGG<FGGGGGDGGD7EEEGGGDAFEFFFFFFCFGGFG>GCCCFGGGGGGG>FFFGEGGGGFFGGC,,@DF88C;FGDE7CE>GCFG@DEA,D6CF@CC9;EBFGAC6>;:E*4B<DFGGGG6CE*/*2CFGFGF+7<4(;))():/.38*4DBBBFF38<(71C:)82CEG048**.:CF?(15>(931?(4C():2((3<<)32)<C44-(-34:).)/)<13(41C<26
@M04650:207:000000000-C238N:1:1101:4952:13713 2:N:0:19
GGACTACAGGGGTTTCTAATCCTGTTTGCTCCCCTAGCTTTCGCACCTCAGCGTCAGTTTTTGTCCAGTGAGCTGCCTTCGTCATCGGCATTCCTCCATATATCTACGAATTTCACCTCTACTCATGTAATTCCGCCCACCTTTCCAATACTCTAGAATTTCAGTTTCATCGGCAAGCTAATGGTTGAGCCCCTAGTTTTCACCTCCGACTTGAAACCCCGCCTAGATTCCCTTTATGCCCAATAATTCCGGATAACGCTTGCGACATACGTATTACCGCGGCTGCTGGCACGGATTTAGC
+
CCCCCGGGGGGGGGGGGGGGGGGGGGGGGFFGGG@,CFGGGGGGEG+AB8FGGGGGGGCGFDDFFGGGGC,CFD,CEFGGG<FGCFFG++=FGGG9FFDGGAFGGFGG7FGGGGGGGGFFGF,?AFG<E,CEF<BFEEEEGC,+,CE=99,?FFGGF8,@,FDFFGGGFDD,=B>E6?8,@,,EDF+@,88+6+@=+?8EFFD590+*=DCD@C;748CG)CBA99:B*=**0CF4+9;FFEB(?**8BFF(1>D4=<9717D1CC6:)33=>GBAC*466,(71:??(77G6((-3C<46
@M04650:207:000000000-C238N:1:1101:27228:13745 2:N:0:19
GGACTACAGGGGTATCTAATCCTGTTTGCTCCCCACGCTTTCGCACATGAGCGTCAGTCTTGTGCCAGGAAGCCGCCTTCGCCACTGGTGTTCCTCCCGATCTCTACGCATTTCACCGCTACACCGGGAATTCCGCTTTCCTCTCCCACACTCAAGCCTATCAGTTTCCAAAGCAATTCCCACCTTGAAAGCGGGACTTCCACTCCAGACTTAACAGGCCGCCTACGCGCCCTTTACGCCCAATCATTCCGGACAACGCTTGCCCCCTACGTATTACCGCGGCGGCTGGCACGTAGTTAGC
+
CCCCCGGGGGGGGGFFDGCE<6FGEGD@EEGGGGGEFFDGFEEGEGG9BDEFGGGGGFGFGEGFGCFGF@EEGGGGDCFGEGGGGGF,?FF:?FGGFFGCFG8FEAEFGDGDFA,@F++=6=EFGGGGFFGEEFGGGEFGFCDD?8DFGGG?FFG@CDFGGGFFEAEF9;DFGG6F:DGGFCGGGGGC?ACCEE57CFGGG62+8CFFBDFC=FGFF==G9GFF0A?EB3(49F44@0CCG?(4FFB<FFF61>D6<;>?:,CBGG>9336?7934<F<6>;0(,709BD?6(,,4,+)).
@M04650:207:000000000-C238N:1:1101:24304:13746 2:N:0:19
GGACTACTAGGGTATCTAATCCTGTTTGCTACCCATACTTTCGAGCCTCAGCGTCAGTTGATGCCCAGTAGGCCGCCTTCGCCACTGGTGTTCCTCCCGATATCTACGCATTCCACCGCTACACCGGGAATTCCGCCTACCTCTACATCACTCAAGAACAGTAGTTTTGAACGCAGTCTATGGGTTGAGCCCATAGTTTTCACATTCAACTTACCATTCCGCCTGCGCTCCCTTTACACCCAGTAATTCCGGACAACGCTTGCCACCTACGTTTTACCGCGGCTGCTTGCACGTAGGTAGC
+
CCCCCGGGGGGGGGGGFGGGGGGGGGGGGGFGGGGGGGGGGGGGGGGGGGGGGGGGGGGGGGGGGGGGGGGGFGGGGGGGGGGGGGGGGGGGGGGGGGGGGEGGGGGGGGGGGGGGGEGGGFGGE>FGGGGGFCFGGGGGGGGFGGGGFDFFGGFGFGGGGFGGFGGGGGGGGDGEGGGGGGGGF:CGGG7FGGGGDFECFA;BFGGFEGGGF7CFFFGF=G=@=FB>-C=?8C;EFFGFG@FFGGFFFFFFFFC;DBF?:?GFGF???F?:3CBBFG?92(349?0)57.+4478(C<45
@M04650:207:000000000-C238N:1:1101:21690:13763 2:N:0:19
GGACTACACGGGTTTCTAATCCTGTTTGATCCCCACGCTTTCGTGCCTCAGCGTCAGTTCCAGCTTAGCCAGCTGCCTTCGCAATCGGCCTTCTGTGCAATATCTATGCATTTCACCGCTACACTGCACATTCCGCCAGCTTCATCTGTACTCAAGCTCTACAGTATCAACGGCACTGCTAGGGTTGAGCCCCAGCCTTTCACCGCTGACTTATAAAGCCGCCTACGCACCCTTTAAACCCAATGAATCCGGATAACGCTCGGATCCTCCGTATTACCGCGGCTGCTGGCACGGAGTTAGC
+
CCCCCGGGGGGGEEGGGGGGGGGGGGGGGGGGGGGGGGGGCGGGGGGGGGGGGGGGGGGGGGGGGGGGGGGGGGGGGGGGGGGGGGGGGGGGGGFGGGGGGGGGGGGGGGGGGGGGGGGGGGGGGGGGGGGGGGGGGGGGGGGFGGGGGGGFGGGGGGGGGGGGGGGGGGGGGGGGGGGFFFGGGGGGGGGGGGEGGGGGGFGFFGGBBGGGAGGGFFGGFGFFDFFF97@FFGAEFFGGGF<FGFFFGFF@<DC374;2?BDFGG<<AFF2<C7AF7:>>;>FF63>?G098>>;:FABA
@M04650:207:000000000-C238N:1:1101:27276:13846 2:N:0:19
GGACTACCGGGGTATCTAATCCCGTTCGCTACCCTAGCTTTCGCACATGAGCGTCAGTCTTGTGCCAGGAAGCCGCCTTCGCCACTGGTGTTCTTCCCGATATCTACGCATTTCACCGCTACACCGGGAGTTCCACTTCCCTCTCACATACTCTAGGCTTACAGTATCAGATGACAAACAGATGGTAAGCACCTGCCTTTTACATCTGACTTATAAACCCGCCTGCGTGCGCTTTACGCCCAGTAATTCCGGACAACGCTTGCCCCCTACGTATTACCGCGGCTGCTGGCCCGGAGTTTGC
+
CCCCCGGFEGGGGGGGGGGGGGGGGGGGGGGGGGGGGGGGGGGGGGGGGFGGGGGGGGGGGGGGGGGGGGGGGGGGGGGGGGGGGGGGGGGGGGGGGGGGGGGGGFGGGGGGGGGGGECCCFFGGGGGFGFGFGGGGGGGGGGFGGGGGGGFGGGGCFGGFGGGF9CGGFGFGCDFF>EGGGGGGGGGGGFFGGFGGGGGGFGFFGGFEFGCEGFGABFGFGF<@FFFFG@(275>F<GGGF0:GCBFGFF6:DG:F09??0C?GGFF(42:>CBBG>839>>>623:3A(:9(423E9AA
@M04650:207:000000000-C238N:1:1101:26885:13883 2:N:0:19
GGACTACTCGGGTATCTAATCCTGTTTGCTCCCCACGCTTTCGCACCTGAGCGTCAGTCTTCGTCCAGGGGGCCGCCTTCGCCACCGGTATTCCTCCAGATCTCTACGCATTTCACCGCTACACCTGGAATTCTACCCCCCTCTACGAGACTCTAGCCTGCCAGTTTCAAATGCAGTTCCCAGGTTAAGCCCGGGGATTTCACATCTGACTTAACAGACCGCCTGCGTGCGCTTTACGCCCAGTAATTCCGGACAACGCTTGCCCCCTACGTATTACCGCGGCTGCTGGCACGTAGTTTGC
+
CCCCCGGDGGGGGGGGGFGGGGGGGGDGGGGGGCFGGGGGGGGGGGGGGGGGGGGGGFGGGGGGGGGGGGGGGGGGGGGFGGGFGGGGGGGGGGGGGGGGGGGGGGGGGGGGGGGGGG8CCEFFGGGGGGFGGGGEA?8FGGGFGGGGEEGFGGCD;FFFGGGGGGGGGGGG7FFGGDGGGGGFEECFGGGFGGEEGGGGGFGCFGDFFGGFEFGGFDGG9GFF;FB>?GFB>5>FFFGE?:?BGGA<C6F>6>3:C;96(4D>GGF9(38?DC?AGF:>>>FFF??F?C:C14401C4:.
@M04650:207:000000000-C238N:1:1101:11015:13884 2:N:0:19
GGACTACACGGGTATCTAATCCCGTTCGCTACCCTAGCTTTCGCACATGAGCGTCAGTCTTGTGCCAGGAAGCCGCCTTCGCCACTGGTGTTCTTCCCGATATCTACGCATTTCACCGCTACACCGGGAGTTCCACTTCCCTCTCACATACTCTAGGCTTACAGTATCAGATGACAAACAGATGGTAAGCACCTGCCTTTTACATCTGACTTATAAACCCGCCTGCGTGCGCTTTACGCCCAGTAATTCCGGACAACGCTTGCCCCCTACGTATTACCGCTGCTGCTGGCACGTAGTTTGC
+
CCCCCGGGGGGGGGGGGGGGGGGGGGGGGGGGGGFGGGGGGGGGGGGGFGGGGGGGGEEFFGGFGGGGGGGGGGGGEGGGGGGGGGGGGGGGGGGGGGGGGGEGGGGFEGDGGGGFGDGGGGGFG@FG7CFDGGG9FE9?@CGFGGGGA=EFGEEG9DFCFCGGGDDGGGFCFFACFFGGGGGGFFFFGG979,<69DGGFFGFFD8AEGDFFG>EF=<<@4@@FFFD(7;F@GFEFDGGGFF@7C5?7;?2<B7?F>FB:?*5CGB9<???FFF<FC2((-9?F2)8(:898386BG)54
@M04650:207:000000000-C238N:1:1101:17050:13904 2:N:0:19
GGACTACACGGGTATCTAATCCCGTTCGCTACCCTAGCTTTCGCACATGAGCGTCAGTCTTGTGCCAGGAAGCCGCCTTCGCCACTGGTGTTCTTCCCGATATCTACGCATTTCACCGCTACACCGGGAGTTCCACTTCCCTCTCACATACTCTAGGCTTACAGTATCAGATGACAAACAGATGGTAAGCACCTGCCTTTTACATCTGACTTATAAACCCGCCTGCGTGCGCTTTACGCCCAGTAATTCCGGCCAACGCTTGCCCCCTACGTATTACCGCGGCTGCTGGCACGTAGTTTGC
+
CCCCCGGGGGGGGCGGGGGGGG8FGG8FGG@GGGC8FGGGGGGGGG7F,CFFGGGGGGF@9FEGGGFGGDFFGGGGGGGGGGGGGGGGGGGGGGG9F<FGGGGGGGGGDGGGGGGGGGGGCFGGG@F@CCGFGFGGG99FGGGFG9E?<DGFG=FG98D=FGGGGCFC93@;D9;CFCFFGFEF7>;AFGBFG,:9DFGG7BFCAD>=EGGGF799EEGGFGFF>F@A<D>@9E56@?GGG@DF+CEC>CF0(8DBGBFF:?G?GGFBBFFFFFFFGC:BBFFFBFFF:E?GB17<<G)66
@M04650:207:000000000-C238N:1:1101:29362:13907 2:N:0:19
GGACTACTGGGGTATCTAATCCTGTTTGCTCCCCTAGCTTTCGCACTTCAGCGTCAGTTTTTGTCCAGTGAGCTACCTTCGTCATCGGCATTCCTACATATATCTACGAATTTCACCTCTACTCATGTAGTTCCGCCCACCTTTCCAATACTCTAGAATTTCAGTTTCGTCGGCAAGCTAATGGTTGAGCCACTAGTTTTCACCGTCGACTTGAAACCCCGCCTAGATGCCCTTTATGCCCAATAATTCCGGACAACGCTCGGGACCTACGTATTAACGCGGCTGCTGGCACGTAGTTAGC
+
CCCC@GG<FGGGGDDGGGGGGGGGGGGGGGG<FG,DFEGGGGGGGGGGGGGGGCGGG<EFGGGGGGGGGGGGGGEC,BFGGEFGGGGGDBCEE9FGDFGGGGGGGGGGGFC7FFFEFGCDEC9CFGGGGGGGFGC:EGGGGDC+;9CGCDBD8@FFGDFGFG;DEFGE6@>CC:C=@FDGGGGGGGEFGGBEF8DFF7FAC?@ABCDDF55C=?C:?@*;574@=FFFF733.:4@FF,C@>BDGGC?7CFB1BGDF;>;<9G>DE<(43<:?F:9+0,-70((46)8?=79?:BF:CA9)
@M04650:207:000000000-C238N:1:1101:17560:13933 2:N:0:19
GGACTACAGGGGTTTCTAATCCTGTTTGATCCCCACGCTTTCGTGCTTGAGCGTCAGTAACAGTTTAGTAAGCTGCCTACGCAATCGGAGTTCCTCGTTATATCTAAGCATGTCACCGCTACACAACGAATTCCGCCTACTTCATCTGTACTCAAGACCCCCAGTTTCAACGGCAGTGCCCAGGTTGAGCCTGGAAATTTCACCGCTGACTTAAAAGCCCGCCTGCGCACCCTTTAAACCCAATAAATCCGGATAACGCTCGCATCCTCCGTATTACCGCTGCTGCTGGCCCGGAGTTAGC
+
CCCCCFGGGGGGGGGGGGGGGGGGGGGGGGGGGGGGGGGGGGGGGGGFGGGGGGGGGGGGGGGGGGGGGGGGGGGGGGGGGGGGGGGGGGGGGGGGGGGGGFGGGGGCGGFGGGGGGGGGGGGFGGGGGGGGGGGGGGGGGDDFGGFGFGGFGGGGGGGGGEGGGGC;DFGGGEGDGGGFGFGGGGGGFGGGGGGGGGGFGFGF5DD?AGGGFGGCFFFG=DFDDFF>BG4?7EACAEFGGF;DGGEFFFF;05<<=?;2?BGBGG?<<:9?:E>AFC:B(290,)87(:(:720(-A<4.
@M04650:207:000000000-C238N:1:1101:25280:13947 2:N:0:19
GGACTACCAGGGTATCTAATCCTGTTTGCTCCCCACGCTTTCGCACCTGAGCGTCAGTCTTTGTCCAGGGGGCCGCCTTCGCCACCGGTATTCCTCCACATCTCTACGCATTTCACCGCTACACATGGAATTCTACCCCCCTCTACAAGACTCTAGCTAACCAGTTTTAGATGCCATTCCCAGGTTAAGCCCGGGGATTTCACATCTAACTTAATTAACCGCCTGCGTGCGCTTTACGCCCAGTAATTCCGATTAACGCTTGCACCCTCCGTATTACCGCGGCTGCTGGCACGGAGTTAGC
+
CCCCCGGGGGGGGGGGGGGGGGGGGGGGGGGGGGGGGGGGGGGGGGGGGGGGGGGGGGGGGGGGGGGGGGGFGGGGGGGGGGGGGGGGGGGGGGGGGGGGGGGGGGGGGGGGGGGGGGGGGGGGGGGGGGGGGGGGGGGGGGGFGGGGGGGFGGGGGGFFGGGGGGGGGGGGGGGGGGGGGGGGGGGGGGGGGGCGGGFFFFGFFFDFFGGGFGGFFFGGFGFF;FF>(>>FFGFBFBEGGFBFGFFFGFF?2>GBGFFFFFGFGGF?BFF:?FBBGGB6(49>9:DFFG0<63(-4C>F<
@M04650:207:000000000-C238N:1:1101:23339:13948 2:N:0:19
GGACTACAAGGGTTTCTAATCCTGTTTGCTCCCCACGCTTTCGTGCATGAGCGTCAGTGTTATCCCAGGGGGCTGCCTTCGCCATCGGTATTCCTCCACATATCTACGCATTTCACTGCTACACCTGGAATTCTACCCCCCTCTACAAGACTCAAGCCTGCCAGTTTCGAATGCAGTTCCCAGGTTGAGCCCGGGGATTTCACATCCGACTTGACAGACCGCCTGCGTGCGCTTTACGCCCAGTAATTCCGATTAACGCTTGCACCCTCCGTATTACCGCGGCTGCTGGCCCGGCGTTAGC
+
CCCCCGGGGGGGGGGGGGGGGGGGGGGGGGGGGGGGGGGGGGGEGGGGGGGGGGGGGGGG,FGFGGGGGGGGGGGGGGGGGGGGGGGGGGGGGGGGGFCGGCFGGGGGGGGDGGGGGGGGFGGGGGGGCGGGGGGGGGDGGGGFGGGGCDFFGGFGGFCFGGGGGGGG6=FCFFGGGCFFGGGGGGGGGGGGDGDC4?CFGFFFAFFD@GGG@FFCFBGGFGF0?A9=6DFF0C5EFFDCGB18CGFFGFF0::DDF3>FB65<CFB0:6>B?FFAGGF>B>F;6?FF?G0:62(((:8:<
@M04650:207:000000000-C238N:1:1101:21741:13967 2:N:0:19
GGACTACTGGGGTATCTAATCCTGTTTGCTACCCATACTTTCGCGCCTCAGCGTCAGTTGATGCCCAGTAGGCCGCCTTCGCCACTGGTGTTCCTCCCGATATCTACGCATTCCACCGCTACACCGGGAATTCCGCCTACCTCTACATCACTCAAGAACAGCAGTTTTGAACGCAGTCCATGGGTTGAGCCCACAGTTTTCACATTCAACTTACCATTCCCCCTGCGCCCCCTTTCCACCCATAAATTCCGGACAACCCTTGCCACCTACGTTTTCCCGCGCTGGCTGCCCGGTAGTTCCC
+
CCCCCGG,@FGGG;FGGGGGGG9FGGEEFG9FFGC@CFGGGGG,FFGGGGGGGGGGGGGG96EFGGGGCF,EFGGGEGDGFGGGGGGGGGGGGGGGG7CBFGGGGGGGGGGF9FGGGEEGGGGGD>CFEGGGGGGC6>=FGFFFCGFAAFFDFGDFA8>=,,=EFCD;,>>,3F+@1C,5,@,@@:>,,@DF,*=,;@FG7F9B>+5B<+=+*00:+*>:*;-5()(),>06:C;)2)?C*(6,8CC6F*<(-7D19(-,4(9.*<(.(((..;14<0(((-1((414(:8*(,,,5C)).
@M04650:207:000000000-C238N:1:1101:6364:13983 2:N:0:19
GGACTACTGGGGTATCTAATCCTGTTTGCTACCCACGCTTTCGCATCTGAGCGTCAGTTACAGTCCAGTAAGCCGCCTTCGCCACTGGTGTTCCTCCTAATATCTACGCATTTCACCGCTACACTAGGAATTCCGCTTACCTCTCCTGCACTCAAGTTACCCAGTTTCAGATGCACCCCCCAGGTTAAGCCCGGGTATTTCACATCTGACTTAAGCAACCGCCTACGCTCCCTTTACGCCCAGTAATTCCGTACAACGCTCGCCCCCTACGTATTACCGCGGCGTCTGCCACTGATTTAGC
+
CCCCCGGGAFGGGGGGGGGGGGGGGFGGGGGGGGDCGGEGGGGGGGGGGGGGGGEGGGGGG9FGGGGGGGGGGF@@CGGGGEE,@EEFFGGGGGGGGGGGFFG;DFGGGGDEAEACEGGGGGGDGFGGDGGGGGFDGGDEEFFFFEFGF?GFGG8EGGGFAF98>DGG9DEGGGCEGGECG7E7FE,7EG8FGGGGGGDGGFGFFFGFEF7+>=DF4>FF=D99=A9A(>90@?4)+67<B?(4:+)11AF)(85)*(4(4;G9GE9((4:2)<(6@:(,((,((-3:)+)2,3<))<)6:
@M04650:207:000000000-C238N:1:1101:17105:14001 2:N:0:19
GGACTACTGGGGTTTCTAATCCTGTTTGCTCCCCACGCTTTCGAGCCTCAGTGTCAGTTACAGGCCAGAGAGCCGCCTTCGCCACCGGTGTTCCTCCATATATCTACGCATTTCACCGCTACACATGGAATTCCACTCTCCTCTCCTGCACTCAAGTCTACCAGTTTCCAATGCATACAATGGTTGAGCCACTGCCTTTTACACCAGACTTAATAAACCACCTGCGCCCCCTTTTCGCCCAGTAATTCCGGACAACGCTTGCCCCCCACGTAGTACCGCGGCCTCCGGCCCGTAGTTTGCC
+
CCCCCGGCFGGGGGGGGGGGGGFFGGGGGGGGGG@@FGGGGGGDCCFGGGGFGGGGGGFFGGG8FGGGF,CCFGG>+CFGFFGGGGGCCFGGGGGGG,?FGAEDFFEGFFGGEFGGGGGCEGGGF=EFGCGGGGGG8,,,@DCFFFBFG?F+D3@E@E9,EFEGG9=DGG,8=D3::D8A==D;>>::,D,A67DF7<FG+*,9***38*?8C9++=:F45;0))*)*()55:6*0)-C@*,/)3161128;6)22/,(/,8>0CE3(43:((2)6@*3(((((,(,,-2(*-,(-4@2:5
@M04650:207:000000000-C238N:1:1101:15164:14060 2:N:0:19
GGACTACTGGGGTTTCTAATCCCGTTCGCTACCCTAGCTTTCGCACATGAGCGTCAGTCTTGTGCCAGGAAGCCGCCTTCGCCACTGGTGTTCTTCCCGATATCTACGCATTTCACCGCTACACCGGGAGTTCCACTTCCCTCTCACATACTCTAGGCTTACAGTATCAGATGACAAACAGATGGTAAGCACCTGCCTTTTACATCTGACTTATAAACCCGCCTGCGTGCGCTTTACGCCCAGTAATTCCGGACAACGCTTGCCCCCTACGTATTACCGCGGCTGCTGGCACGTAGTTTGC
+
CCCCCGGGGGGGGCGGGGGGGGGGGGGGGGGGGGGGGGGGGGGGGGGGGGGGGGGGGGGGGGGGGGGGGGGGFGGGGGGGGGGGGGGGGGGGGGGGGGGGGGGGFGGGGGEFFGGGGGGGGGGGGGGGGGGGDGGGGGGGGGGFGGGGGFGFDDGGGGGGGGGGGGFGGGGGGGGGGFGGGFGGGGGG6FGGGGGFGFGFFF,BCGGFFGCF;FFGCBCD@D9DFFFFFDB>6C>EFFGGG<DEG7?EF6F9<EDBGF0:?6F:CFF;?F?0<EB<FC?B9;B9><:?FG<E(.4<2A)65
@M04650:207:000000000-C238N:1:1101:27018:14073 2:N:0:19
GGACTACTGGGGTTTCTAATCCCGTTCGCTACCCTAGCTTTCGCACATGAGCGTCAGTCTTGTGCCAGGAAGCCGCCTTCGCCACTGGTGTTCTTCCCGATATCTACGCATTTCACCGCTACACCGGGAGTTCCACTTCCCTCTCACATACTCTAGGCTTACAGTATCAGATGACAAACAGATGGTAAGCACCTGCCTTTTACATCTGACTTATAAACCCGCCTGCGTGCGCTTTACGCCCAGTAATTCCGGACAACGCTTGCCCCCTACGTATTACCCCGGCTGCTGGCACGTAGTTTGC
+
CCCCCGGGGGGGGGGGGGGGGGGGGGGGGGGGGGGGGGFGGGGGGGGGGGGGGGGGGGGGGGGGGGGGGGGGGGGGGGGGGGGGGGGGGGGGGGGGGGGGDGGGGGGGGGGGGGGGGGG>EGGGGGGGDFGGGFGGGGFFFCEDFFGGGGEFFGGGGFGGGGGCFGFGGAFGGGGGGGFGGFGGGGGFFGGGFFGGGGF?>FGFFGFFFGFGEGGGF=CC9DB2BFFF;DB9;5AEF@GGGFFEGGFFGFFFFB<8F196<<9:<GF;???04<44C:((-,9>;F::?=3?<41?:FBF<
@M04650:207:000000000-C238N:1:1101:17107:14080 2:N:0:19
GGACTACTGGGGTTTCTAATCCTGTTTGCTCCCCACGCTTTCGCACCTGAGCGTCAGTCTTCGTCCAGGGGGCCGCCTTCGCCACCGGTATTCCTCCAGATCTCTACGCATTTCACCGCTACACCTGGAATTCTACCCCCCTCTACAAGACTCTAGCTTGCCAGTTTCAAATGCAGTTCCCAAGTTAAGCCCGGGGCTTTCACATCTGACTTAACAGACCGCCTGCGCTCGCTTTACGCCCAGTAATTCCGATTAACGCTTGCACCCTCCGTATTACCGCGGCTGCTGGCCCGGAGTTAGC
+
CCCCCGGGGGGGGGGGGGGGGGGGGGEFFGGGGGGGGGGGGGGGGGDG=FGGGGGGGGGGGGFEFGGGGGGGGGGGGGGGGGGGGGGG7FGGGGGGGGFGGGGGGA<DFGGGGGGGGGGGEF@FGGDFDFGGF<=FF,@FGGEFGGG,,@FFGCGFEG,@6FGFFGGFFGFDCDDG9<AEEFFGFGGG@CGGDCCG4CFG7;C@8C>FCGG79:>FF@GD1D(:1;9)(7(,2C5<40CEGB?2F*<-:@FB?BG4>60(((*,9F:1:8((.8>AG*,9(7>6((),.:65;0-(-8)-)
@M04650:207:000000000-C238N:1:1101:14764:14112 2:N:0:19
GGACTACTCGGGTTTCTAATCCTGTTTGCTCCCCTAGCTTTCGCACTTCAGCGTCAGTTTTTGTCCAGTGAGCTACCTTCGTCATCGGCATTCCTACATATATCTACGAATTTCACCTCTACTCATGTAGTTCCGCCCACCTTTCCAATACTCTAGAATTTCAGTTTCGTCGGCAAGCTAATGGTTGAGCCACTAGTTTTCACCGTCGACTTGAAACCCCGCCTAGATGCCCTTTATGCCCAATAATTCCGGATAACGCTTGCGACATACGTATTACCGCGGCTGCTGGCACGTATTTAGC
+
CCCCCGGGGGGGGGGGGGGGGGGGGGGGGGGGGGGGGGGGGGGGGGGGGGGGGGGGGGGGGGGGGGGGGGGGGGGFGGGGGGGGGGGGGGGGGGGGGGGGGGGGGGGGGGGGGGGGGGGGGGGGGFGEGGGGGGGGGGGGGGGFGGGGGGGFGGGGGGGGGGGGGGGGGGGGDGGGGGGGGGGFFDEGFGGGGGGDFGGGGFGBEGGFBGGGFGGGFFGDADBDDFFFCGB:BCAEFECFF@==GGFEDFFFF>D@C;B?;DGB35:(6?FF?G?AGG?96>966<:?FGFC64:9:F>>4
@M04650:207:000000000-C238N:1:1101:26155:14120 2:N:0:19
GGACTACTCGGGTTTCTAATCCTGTTTGCTCCCCTAGCTTTCGCACTTCAGCGTCAGTTTTTGTCCAGTGAGCTACCTTCGTCATCGGCATTCCTACATATATCTACGAATTTCACCTCTACTCATGTAGTTCCGCCCACCTTTCCAATACTCTAGAATTTCAGTTTCGTCGGCAAGCTAATGGTTGAGCCACTAGTTTTCACCGTCGACTTGAAACCCCGCCTAGATGCCCTTTATGCCCAATAATTCCGGATAACGCTTGCGACATACGTATTACCGCGGCTGCTGGCACGTAGTTAGC
+
CCCCCGGGGGGGGGGGGGGGGGGGGGGGGGGGGGGGGGGGGGGGGGGGGFGGGGGGGGGGGGGGGGGGGGGGGGGGGGGGGGGGGGGGGGGGGGGGGGGGGGGGGGGGGGGGGGGGGGGGGGGGGGGGGGGGGGEGGGGGGGGFGGGFGGGFGGGGGGGGGGGGGGGGGGGGGGGGGGGGGGGGGGEGGGGGEFFFGGGGGFGFDFCBBGGD:FGGFFGGFGFFFFFFFGFFFGFFFFGGEE>DGGFFGFF>DFGFGFBDFFG9<C;:<<B??FFFGG?FFF>>6B>:0*(C<BB2<GBA>
@M04650:207:000000000-C238N:1:1101:16440:14136 2:N:0:19
GGACTACAAGGGTTTCTAATCCTGTTTGCTACCCACGCTTTCGAGCCTCAGCGTCAGTTAAAGCCCAGCAGGCCGCCTTCGCCACTGGTGTTCCTCCTAATATTTACGCATTTCACCGCTACACTAGGAATTCCGCCTGCCTCTACTTCACTCAAGAATTGCAGTTTTGAACGCGGCTATGGGTTGAGCCCATAGATTTGACATTCAACTTGCATTCCCGCCTACGCTCCCTTTACACCCAGTAATTCCGGACAACGCTTGCTACCTACGTATTACCGCGTCTGCTGGCACGTAGTTAGCC
+
CCCCCFGGGGGGGGGGGGGGGGGGGGGGGGGGGGGGGGGGGGGGGGGGGGGGGGGGGGGGGGFGGGGGGGGGGGGGGGGGGGGGGGGGGGGGGGGGGGGGGGGGGGGGGGG7FGGGGGGGEEGGGFGGGGGGGGGGGGGGGGGFGGGGGGGFGGGGGGGG?DFGGGGGGGGGGGGGG>EGGDDFGGCFGFGCEFGGGGF7CFGFFGGFFGFD;CFGFEFD@GF>FFF47D@FECACF3::<=@CGC?<FF3(7>GBDB?(3::<CF<9?::?FFAA9*(4((3<B<02:C>E6?F69<):8
@M04650:207:000000000-C238N:1:1101:19806:14173 2:N:0:19
GGACTACTGGGGTATCTAATCCCGTTCGCTACCCTAGCTTTCGCACATGAGCGTCAGTCTTGTGCCAGGAAGCCGCCTTCGCCACTGGTGTTCTTCCCGATATCTACGCATTTCACCGCTACACCGGGAGTTCCACTTCCCTCTCACATACTCTAGGCTTACAGTATCAGATGACAAACAGATGGTAAGCACCTGCCTTTTACATCTGACTTATAAACCCGCCTGCGCACGCTTTACGCCCAGTAATTCCGATTAACGCTCGCACCCTACGTATTACCGCGGCTGCTGGCACGTAGTTAGC
+
CCCCCGGGGGGGGGGGGGGGGGGGGGGGGGGGGGGGGGGGGGGGGGGGGGGGGGGGGGGGGGGGGGGGGGGGGGGGGGGGGGGGGGGGGGGGGGGGGGGGGGGGGGGGGGGGGGGGGGGGGGGGGGGGGGGGGGGGGGGGGGGFGGGGGGGFGGGGGGGGGGGGGGGGCFGGGGGGGGGGF@CG7FDFGGGGGGGFFGGGGFGFFGGFEGGGFGGGFFDGFGFFFFFE0<903EFFFFGGGDFEG7?CGFF0<>D<G?F??6D9<EB(2:022<?<FF0;F>>0(48:2C,<(:??:F<A:
@M04650:207:000000000-C238N:1:1101:13189:14200 2:N:0:19
GGACTACCCGGGTTTCTAATCCTGTTTGCTACCCATACTTTCGAGCCTCAGCGTCAGTTGATGCCCAGTAGGCCGCCTTCGCCACTGGTGTTCCTCCCGATATCTACGCATTCCACCGCTACACCGGGAATTCCGCCTACCTCTACATCACTCAAGAAAAATAGTTTTGAACGCACGCTATGGGTTGAGCCCATAGATTTCACGTCCAACTTACCTTTCCGCCTGCGCTCCCTTTACACCCAGTAATTCCGGACACCGCTTGCCACCTACGTTTTACCGCGGCTGCTGGCACTTATTTAGC
+
-<BCCEFGGGGGGGGGGGGGGGGGGGGGGGGGGGGGGGGGGGGGGGGGGGGGGGGGGGGGGGFGFGGGGGGGFGGGGGGGGDGGGGFCGGGEGGGGGGGGGGGGGFGGGGGGGGGGGGGGGGGGGGDGGDGFFFGGGGGGGGGFGGFGFAEFGGFGADGFGGGGDEFGGCFFGC6ECDED5F,DFFEGFGGGEFG,BF@FD9CFF:CBFFGGFGGGFFGF;D@F(;9:3C9@;9F9=C9BFFFF:7AFGFFBBBG(99>F?0C?7E1<>B?17G<FGC1>(-2(7().(:(<(54).<)6<
@M04650:207:000000000-C238N:1:1101:16083:14210 2:N:0:19
GGACTACAGGGGTTTCTAATCCTGTTTGATCCCCACGCTTTCGTGCTTGAGCGTCAGTAACAGTTTAGTAAGCTGCCTACGCAATCGGAGTTCCTCGTTATATCTAAGCATGTCACCGCTACACAACGAATTCCGCCTACTTCATCTGTACTCAAGACCCCCAGTTTCAACGGCAGTGCCCAGGTTGAGCCTGGAAATTTCACCGCTGACTTAAAAGCCCGCCTGCGCACCCTTTAAACCCAATAAATCCGGATAACGCTCGCATCCTCCGTATTACCGCGGCTGCTGGCACGGAGTTAGC
+
CCCCCGGGGGGGGGGGGGGGGGGGGGGGGGGGGGGGGGGGGGGGGGGGGGGGGGGGGGGGGGGEEGGGGGGGGGGGGGGGGGGGGGGGGGGGGGGGGGGGGGGGGFGGGGGGGGGGGGGGGGGGGGGGGGGGGGGGGGGGGGGFGGGGGGGFFGGFFGGGGEGGFGGGGGGGGGDGGFGGGGGGGGGGGGGGGFGGGGGGGFGFFDGFFGGGFFGGFFEGFGF>DFFB6C;<F?4;FEGFG;0=<CCE7;590.>BFFF?:BG><GBFFF94?GFFCC:4(4>07:BF?E:6:>0-8G6).
@M04650:207:000000000-C238N:1:1101:26188:14222 2:N:0:19
GGACTACTGGGGTTTCTAATCCTGTTTGATCCCCACGCTTTCGTGCTTGAGCGTCAGTAACAGTTTAGTAAGCTGCCTACGCAATCGGAGTTCCTCGTTATATCTAAGCATGTCACCGCTACACAACGAATTCCGCCTACTTCATCTGTACTCAAGACCCCCAGTTTCAACGGCAGTGCCCAGGTTGAGCCTGGAAATTTCACCGCTGACTTAAAAGCCCGCCTGCGCACCCTTTAAACCCAATAAATCCGGATAACGCTCGCATCCTCCGTATTACCGCGGCTGCTGGCACGTATTTAGC
+
CCCCC8FFGGFEGGGGGGGGFGGGGGGGGGGGGFGGDGGGGG@FGGGGGEEDGGGEGGGCCCFAFG<FFGGGGFCGGGGGGGGGGG7,BCFGFGGGGGGGGFCAFCDEFFGAFFFFFEGDGEFGGGGEDEEGGG8B8>>DGGGBFFGGFF;DFGF,?@DGGGGG>;DADFF88F6@??EGG7DEFFG67EGGFFGGGGGFGCEFEDGFAGGGFGCCABFF9)92:FFEFG66<GFEA<CFGFDDG*7?FFE((2CAG(9?1471CEF2)30:BEF<@C(9007302.),58<?6(-2CA).
@M04650:207:000000000-C238N:1:1101:28980:14224 2:N:0:19
GGACTACAGGGGTATCTAATCCTGTTTGCTACCCACGCTTTCGCATCTGAGCGTCAGTCATCGTCCAGAAAGTCGCTTTCGCCACCGGTGTTCCTCCCAATATCTACGAATTCCACCTCTACACTGGGAATTCCACTTTCCTCTCCGAGACTCAAGCCAGGCAGTTTCAAATGCACTTCCAGGGTTAAGCCCTGGGCTTTCACATCTGACCTACCCGACCGCCTACATGCGCTTTACGCCCATTAATTCCTATTAACGCTTGGACCCCCCGTAGTACCGCAGCTGCTGGCACGGAGGTATC
+
CCCCCGFFGFEDFGGGGCFGGGGGG<CF,<ECFFE:FE>EGGG7@:+CDFCF:FGEGFG,CCFEGDGGFGGFGG>BEFFGGE,@:FFFEEFEEGFF<,?,E,@FGG9FGFC<?EEFBABDAFFGF9EF?FFA;?FFE9C5EGEDFGC+4+8;FED,A+33@FFEF;EFGCFFFFF,,+6@DFGGGGG,@CF6@:6;5*CEGC;@94B<7+*56?*9*5:>@G2(/8>F?42,,=57=;B:<;();+.):6+.)319:,68((*)222406BB0/44CF0((,-(,(582:4?6((((24-.
@M04650:207:000000000-C238N:1:1101:16291:14235 2:N:0:19
GGACTACACGGGTATCTAATCCTGTTTGCTCCCCACACTTTCGAGCCTCAGCGTCAGTTGATGCCCAGTAGGCCGCCTTCGCCACTGGTGTTCCTCCCGATATCTACGCATTCCACCGCTACACCGGGAATTCCGCCTACCTCTACATCACTCAAGAAAAATAGTTTTGAACGCACGCTATGGGTTGAGCCCATAGATTTCACGTCCAACTTACCTTTCCGCCTGCGCTCCCTTTACACCCAGTAATTCCGGACAACGCTTGCCACCTACGTTTTACCGCGGCTGCTGGCACGTAGTTAGC
+
CCCCCGGGGGGGGGGGGGGGGGGGGGGGGGGGGGGGGGGGGGGGGGGGGGGGGGGGGGGGGGGGGGGGGGGGGGGGGGGGGGGGGGGGGGGGGGGGGGGFGGGGGGGGGGGGGGGGGGGDEGGGGGGGGEFGGGGGGGGGGGGFCFFGFGGFCEGGEGGFFGGGGGGGGGGGGGGGEGEGGGGGGGGGGGGGGFC?FCFGF>FFFGGBFFGGEGGGFFGGFGF@;=>F>GF?@GFCFEGGGFF?FC>FFFFB6B36C>B?BFGFGGFBB?6:?FBAGG16(9;B604>:CBG0<14:F)4-
@M04650:207:000000000-C238N:1:1101:10236:14249 2:N:0:19
GGACTACCCGGGTTTCTAATCCTGTTTGCTACCCACGCTTTCGAGCCTCAGTGTCAGTTACAGTCCAGAGAGCCGCTTTCGCCACCGGTGTTCCTCCATATATCTACGCATTTCACCGCTACACATGGAATTCCACTCTCCTCTACTGCACTCAAGTCTAACAGTTTCCAATGCACACAATGGTTGAGCCACTGCCTTTTACATCAGACTTATTAAACCACCTGCGCTCGCTTTACGCCCAATAAATCCGGACAACGCTCGGGACCTACGTATTACCGCGGCTGCTGGCCCGTAGTTAGCC
+
CCCCCFGGGGGGGGGGGGGGGGGGGGGGGGGGGGGGGGGGGGGGGGGGGGGGGGGGGGGGGGGGGGGGGGGGGGGDEGGGGGGGGGGGGGGGGGGGGGGGGGGGGGGGGGGGGGGGGGGGGGGGGGGGFGDEFFFGGGGGGGGFGGGGGGGFGGGGGGGGGGGGGGGGG,EGFGGGGGEGGGGDFGGC6EFECEGDFCGGGFFAFGFFFFGFAFGFFFGD=>BBFE=:4C>9=7=EEFECG<F8DGF38>)6>AGFD:<;(7D058:8:::>>FDA9*376>926?F:F*2770:?<+44:
@M04650:207:000000000-C238N:1:1101:28088:14277 2:N:0:19
GGACTACTGGGGTTTCTAATCCCGTTCGCTACCCTAGCTTTCGCACATGAGCGTCAGTCTTGTGCCAGGAAGCCGCCTTCGCCACTGGTGTTCTTCCCGATATCTACGCATTTCACCGCTACACCGGGAGTTCCACTTCCCTCTCACATACTCTAGGCTTACAGTATCAGATGACAAACAGATGGTAAGCACCTGCCTTTTACATCTGACTTATAAACCCGCCTGCGTGCGCTTTACGCCCAATAATTCCGGACAACGCTTGCCACCTACGTATTACCGCGGCTGCTGGCACGTAGTTAGC
+
CCCCCGGGGGGGGGGGGGGGGFFFGGGGGGGGGGGGGGGGGGGGGGEFGGGGGGGGGGGGGEGGFGGGGGGGGGGGGGGGGGGGGGGGGFGGGDGGGFGGCCCGGGGGGGGGFFFGGGDGGGGGGGCGGCFFGGGGCDFDFFFDFGGGGGEDGGG@FFGGGGGGG9DGGCGFGGGGF?CCCGCFGGCFGG9CF?8EFGGGGFE>BGCF?FFCEGGGC*<7@G>92A2?<DF;;G>EFFGGFFF1F=CEDCF>(.7<G1>?FFGF7<<BF08437(6CG6>09>BFF???G<624???+:<4
@M04650:207:000000000-C238N:1:1101:2378:14289 2:N:0:19
GGACTACAAGGGTATCTAATCCTGTTTGCTCCCCACGCTTTCGAGCCTCAGTGTCAGTTACAGGCCAGAGAGCCGCTTTCGCCACCGGTGTTCCGCCATATATCTACGAATTCCACCTCTACACTGGGAATTCCACTCTCCTCTCCTGCACTCAAGTCTACCAGCTTCCAATGCATACAATGGTTGAGCCACTCCCTTTGACACCAGACTTAATAAACCACCTGCGATCGCCTCACGCCCAATAAAGCCGTACACCGCTCGGGACCTACGTATAACCCAGGCTGATGCCACGTGTTTAGCC
+
A96B,CF8EGGGGGG9FFGFFGGGGGGEFGGFGGGGGGDG@FGF8:BDFF@@FFGEAFGDFFEGGGFE8@ACFFGG@7=,FCFGEEEGBBFFFC,,?F7FC<EFFGFEF,B?AE<FFF8=454E;9EC8FFGFGEF,@,,@DFFGGG?FD85D8@EBFGGFGGF,>,@FGFGD8=DA+,6BF8>9>FDFG71,,5CC+@,+33@CCC*12++15+5=9,;8CBB23)*)92(/*27?B7CF(()0;));=2(()+(21((,65()28<BB<F)+-.3*(.,2(2()))5+)/,(.((+)-.
@M04650:207:000000000-C238N:1:1101:23648:14302 2:N:0:19
GGACTACAAGGGTTTCTAATCCTGTTTGCTCCCCACACTTTCGAGCCTCAGCGTCAGTTAATGTCCAGCAGGCCGCCTTCGCCACTGGTGTTCCTCCCGATATCTACGCATTCCACCGCTACACCGGGAATTCCGCCTGCCTCTCCATCACTCAAGAACGCCAGTTTTGAACGCACGCTATGGGTTGAGCCCATAGATTTCACGTCCAGCTTGGCATCCCGCCTGCGCTCCCTTTACACCCAGTAATTCCGGACAACGCTTGCCACCTACGTTTTACCGCGGCTGCGTGCCCGTAGTTAGC
+
CCCCCFGGGGGGGGGGGGGGGGGGGGGGGGGGGGGGGGGGGGGGGGGGGGGGGGGGGGGGGGGGGGGGGGGGGGGGGGGGGGGGGGGGGGGGGGGGGGGGGGGGFGGCEGGGGGGGGGGGGGGGGGGGEFGGGGGCEGGGGGG?FGGGGGGFGGFGFGFGGGGGGGGG6EGGG>5CGGEGGGGGGGGGDFGGGGGGC@BGGBFFFF5?0?FFBDF*88FG@DBFFFBD0<@@DFFBFFGGG<2::*6<FF?B0))4DBBFFFGF>CB1:??BFG?<FC:9(2024(((-:(*4,,4,3)66
@M04650:207:000000000-C238N:1:1101:6112:14317 2:N:0:19
GGACTACTCGGGTTTCTAATCCTGTTTGCTCCCCACGCTTTCGCGCATCAGCGTCAGTTATGGTCCAGAAAGCCGCCTTCGCCACTGGTGTTCCTCCCGATCTCTACGCATTTCACCGCTACACCGGGAATTCCGCTTTCCTCTCCCACACTCAAGCCTATCAGTTTCCAAAGCAATTCCCACCTTGACAGCGGGACTTCCACTCCAGACTTAACAGGCCGCCTACGCGCCCTTTACGCCCAATCATTCCGGGCCACGCTTGCCCCCTACGTCTTACCGCGGCTTCTGGCTCGTGGTTCGC
+
CCCC<FFGGGGGGGGGGGF<FGGGFGCFGGGGGGGGGG,FFGGGGGDCFFFGGGGGGCFFGGFGGFGE9C8FGGGGCFGGGGGGGFGGGGGGGGGGFCEDG>FEFGCFGGGCFGGGCCC++CEEFCF7=7<=DFGGGGGFFG8@=DF8FEG?F8,=FE@FGGGFB9EEGGGFCGGEGF79@:FG7FCG,72;15858D99CAFA;696*:*4>FGDF1FGBD9(/2(:6D0(77?26:CE/3(37*6)2*0-()),*((,46C?486;?<(((23)@G,9>36-(,)))<(0(-(8:@)-(
@M04650:207:000000000-C238N:1:1101:11331:14337 2:N:0:19
GGACTACCGGGGTATCTAATCCTGTTTGCTCCCCACGCTTTCGTGCATGAGCGTCAGTACAGGTCCAGGGGGCTGCCTTCGCCATCGGTGTTCCTTTGCATATCTACGCATTTCACTGCTACACGCAAAATTCCACCCCCCTCTACCGTACTCAAGCATTGCAGTCACCAATGCAGTTCCCAGGTTAAGCCCGGGGATTTCACATCGGTCTTACAACACCGCCTGCGCACGCTTTACGCCCAGTAATTCCGATTACCGCTGGCACCCTACGTATTACCGCGGCTGCTGGCACGTAGTTAGC
+
CCCCCGGGGGGGGCGGGGGGGGGGGGGGGGGGGGGGGGGGGGGCFEFFAFGGGGGGGDFGGGGGGGGGCCFEGGGDGGGGGGGGGGGGGGGGGGG<E9EFFGGGGGGGGGGGGGGGDGGGGFGGDCCFGFFGGGFGG+@FEDGF,3DEC8CDG>FGFFGDFFFFCCEFGGGGGGGGFFGGGFCGGGBDFGGGGGEG:DGGGFFFFGGFFGGGFFCDFDGDBDBFDABFBDBBFCFAFFGGGFFFF:A>FFFB6:D2C:>9((1(*;4:0(1()352<73909B>FBFFFGBF(4:(4C)6.
@M04650:207:000000000-C238N:1:1101:22824:14342 2:N:0:19
GGACTACACGGGTATCTAATCCCGTTCGCTACCCTAGCTTTCGCACATGAGCGTCAGTCTTGTGCCAGGAAGCCGCCTTCGCCACTGGTGTTCTTCCCGATATCTACGCATTTCACCGCTACACCGGGAGTTCCACTTCCCTCTCACATACTCTAGGCTTACAGTATCAGATGACAAACAGATGGTAAGCACCTGCCTTTTACATCTGACTTATAAACCCGCCTGCGTGCGCTTTACGCCCAGTAATTCCGGACAACTCTTGCCCCCTACGTATTACCGCGGCTGCTGGCCCGTAGTTTGC
+
CCCCCGGGGGGGGGGGGGGGGGGGGGGGGGEGGGGGGG9FGGGGGGGGCFGGGGGGGGGGFCEEGGGGFFFGGGGGGGGGGGGGGGGGGGGGGFFGGGGGGGGGGGGGGGGGGGGGGGGGGE,EFGGGGGGGGGGGFGFFFGGFGGGFGAGBFA;DCDFBAFFFGCFFGGFGFGG7:?FG6<DG7FGGGCAFGGGFGGGGG6DFFDFFFGGGEFFGFFGDBC2(0A@E?GFFF5FCFDGCF<1;+@<<CCFB<BGBG)):4>D27C9>2?:<DG:AFF,--4;94-:2:C(:93((4+6).
@M04650:207:000000000-C238N:1:1101:8726:14376 2:N:0:19
GGACTACTAGGGTTTCTAATCCTGTTCGCTCCCCTAGCTTTCGCGCCTCAGCGTCAGATGCAGTCCAGAAAGCCGCCTTCGCCACTGGTGTTCCTCACAATATCTACGCATTTCACCGCTACACTAGGAATTCCACTTACCTCTCCTGCACTCAAGTAACACAGTTTCAGATGCACCTCCCGAGTTAAGCCCGGGTATTTCACATATGACTTACATTACCGCCTACGCTCCCTTTACGCCCAGTAATTCCGGCCAACGCTAGCCCCCTACGTATTACCGCGGCTGCTGGCCCGTAGTTAGC
+
CCCCC<FFGFGG<8BEADFFGFFG9E<C@C@+DF<CEGGAF9F@CECCECFGGGGFE,,CCGAFFGGGG@CFG,@@C:C:FC@CFFGGGGG7<EE,,:E9?FGGGF,:7F:?FA,<C7C6BCE<AFGF8F@FD9;DA>A<898:A8BDGFF+DDBDG,@>EFGDE,73DEC98DA,@=8,+3+>@BCF79D6CCE@99,@CF@6A+=;E@9CADCF>;CG@CA@@A2528>((=/@+,8FB?6@7+)1:+A>(.81>808B164*;(-8<?3)+2)+2(27>>>9:F::E(11-,(-<-))
@M04650:207:000000000-C238N:1:1101:25240:14394 2:N:0:19
GGACTACACGGGTTTCTAATCCCGTTCGCTACCCTAGCTTTCGCACATGAGCGTCAGTCTTGTGCCAGGAAGCCGCCTTCGCCACTGGTGTTCTTCCCGCTATCTACGCATTTCACCGCTACACCGGGAGTTCCACTTGCCTCTCACATACTCTAGGCTTACAGTCTCAGATGACAAACAGATGGTAAGCACCTGCCTTTTACATCTGACTTATAAACCCGCCTGCGTGCGCTTTACGCCCAGTAATTCCGGACAACGCTTGCCCCCTACGTCTCACCGCGGATTCTGGCACGTAGTTGGC
+
@CCCCGGE@CEGGGGGGFGGG<DCFGFFCFGGFGGGGGAFGGGEDE+,,CFFDFC7FF<F6EF,CFGGFF@E8@FCFGGGGEGCFFGGGGFGFGFF9=C+F+BFAFAFG+?F<FGGGGD+8FGGGGGE:4@FGD,D,=,<D=EFF9EFGGGFG;;9:88,@=,@F,5@;@C,57<C<+@EF,,,@F;,2E,A7,5,0;F>=6;=++=+2=DF*5:CA*8<(:>55)-2,8(6(:)/11B<B(:E>+17CA@;6@73D;>:?<D.6C92(((,(2(69C(47(((-).65+(<4(((3C)(.
@M04650:207:000000000-C238N:1:1101:13561:14396 2:N:0:19
GGACTACCGGGGTATCTAATCCTGTTTGCTCCCCTAGCTTTCGCACTTCAGCGTCAGTTTTTGTCCAGTGAGCTACCTTCGTCATCGGCATTCCTACATATATCTACGAATTTCACCTCTACTCATGTAGTTCCGCCCACCTTTCCAATACTCTAGAATTTCAGTTTCGTCGGCAAGCTAATGGTTGAGCCACTAGTTTTCACCGTCGACTTGAAACCCCGCCTAGATGCCCTTTATGCCCAATAATTCCGGATAACGCTTGCGACATACGTATTACCGCGGCTGCTGGCACGTATTTAGC
+
CCCCCGGGGGGGGGGGGGGGGGGGGGGGGGGGGGGGGGGGGGGGGGGGGGGGGGGGGGGGGGGGGGGGGGGGGG9EEFGGGGGGGGGGGGGGGFFFGGGGGGGGGGGGGFGGCFEGGGGFDFFFGCFGGGGGGGGGGGGGGGGFGGGGGGGFGGGGGGGGGGGFFGGGDFEGGGGGGGGGGGGGGCEGGFGGGGGGGGGFGFFFFGDFAGDGFFGGFFGGAGFFFFFFFG9=ECAEFFGFCEFDGGEEGFFF6:DEGFFD;<GFDG9:><0.4FFDGG<FB0;FFFFF2=?G(,,5:@4A6
@M04650:207:000000000-C238N:1:1101:27291:14421 2:N:0:19
GGACTACAGGGGTATCTAATCCTGTTTGCTCCCCACGCTTTCGAGCCTCAGCGTCAGTTACAGTCCAGTAAGCCGCCTTCGCCACTGGTGTTCCTCCTAATATCTACGCATTTCACCGCTACACTAGGAATTCCGCTTACCTCTCCTGCACTCAAGTTACCCAGTTTCAGATGCACCCCCCAGGTTAAGCCCGGGGATTTCACATCTGACTTAAGCAACCGCCTACGCTCCCTTTACGCCCAGTAATTCCGGACAACGCTCGCCCCCTACGTATTCCCGCGGCTGCTGGCACGTAGTTAGC
+
CCCCCGGGGGGGGGGGGGGGGGGGGGGGGGGGGGGGGGGGGGGGGDGGGGGGGGGGGGGGGGGGGGGGGGGGGGGGGGDGGGGGGGGFEGFGGGGGGGGGGGGGGGGGGGGGGGGGGGGGGGGGGGGGFGGFGGFGGEEDFGGFGGG?FGFFGFGFGGGA=F?FFFFDGDEF7FFFFCEEEGDFFG9,EFF>75@*;DB?FFGFFGGFFCFDEGDGA@EF>G0;DF2>DC6?1CFCFFGGGFFFF>>BG6)71)92D(-2,9D6*C>61:?17??)<C:;6;6>20:?:GFEB::B0<)5.
@M04650:207:000000000-C238N:1:1101:17076:14424 2:N:0:19
GGACTACCAGGGTATCTAATCCTGTTTGCTCCCCACGCTTTCGAGCCTCAGTGTCAGTTACAGGCCAGAGAGCCGCTTTCGCCACCGGTGTTCCTCCATATATCTACGCATTTCACCGCTACACATGGAATTCCACTCTCCTCTCCTGCACTCAAGTCTACCAGTTTCCAATGCATACAATGGTTGAGCCACTGCCTTTTACACCAGACTTAATAAACCACCTGCGCTCGCTTTACGCCCAATAAATCCGGACAACGCTCGGGACCTACGTATTACCGCGGCTGCTGGCCCGTAGTTAGCC
+
CCCCCGGGGGGGGGGGGGGGGGGGGGGGGGGGGGGGGGGGGGGGGGGGGGGGGGGGGGGGGGGGGGGGGGGGGGGGGGGGGGGGGGGGGGGGGGGGGGGGGGGGGGGGGGGGGGGGGGGGGGGGGGGGGGGGGGFFEGGGGGGFGGGGGGGFGGGGGGGGGGGGFFGGGGGGGGGGGGGCFFGGGGGGGGFCFFGGGGGGFFFFFGGFDCFFFGG9BEGGFGFFF>A?AC@DFGFFADGGGFFEGFEFGFF<BE50)427:0<;GG72:??7AFFA<*762699?B?01*4*-,3?A+4:?
@M04650:207:000000000-C238N:1:1101:20921:14426 2:N:0:19
GGACTACAGGGGTTTCTAATCCTGTTTGCTCCCCACGCTTTCGCACCTGAGCGTCAGTCTTCGTCCAGGGGGCCGCCTTCGCCACCGGTATTCCTCCAGATCTCTACGCATTCCACCGCTACACCGGGAATTCCGCCTACCTCTACATCACTCAAGCTATACAGTTTCAAAAGCAGTTTATGTGTTAAGCCCATAGATTTCACTCCTGACTTGCATAGCCGCCTACGCACCCTTTACACCCAGTAAATCCGGACAACGCTTGCTCCCTACGTATTACCGCGGCTGCTGGCACGTAGTTATC
+
CCCCCGGGGGGGGGGGGGGGGGGGGGGGGGGGGGGGGGGGGGGGGGGGGGFGGGGGGGGGGGGGGGGGGGGGGGGGGGGGGGGGGGGGGGGGGGGGGGGGGGGGGGGGGGGGGGGGGGGGGGGGGGDGEGGGGGGGGGGGGGGFGGGGGGGFGGGGGGGGGGGGGGFFCFGFGGFGGGGCFG,DFFGG?FGGGGGFFGGGGFGFFGGFFGGGFGGGF3CC;GFFFFFFDGFFFGFCFFGGG?FFG7<4FFFF?FGBG09BFFGFFE?:7:2??CFFGG<B9>>>FFFF0C:EB:B,:F9))
@M04650:207:000000000-C238N:1:1101:21649:14431 2:N:0:19
GGACTACCGGGGTATCTAATCCCGTTCGCTACCCTAGCTTTCGCACATGAGCGTCAGTCTTGTGCCAGGAAGCCGCCTTCGCCACTGGTGTTCTTCCCGATATCTACGCATTTCACCGCTACACCGGGAGTTCCACTTCCCTCTCACATACTCTAGGCTTACAGTATCAGATGACAAACAGATGGTAAGCACCTGCCTTTTACATCTGACTTATAAACCCGCCTGCGTGCGCTTTACGCCCAGTAATTCCGGACAACGCTTGCCCCCTACGTATTACCGCGGCTGCTGGCACGTAGTTTGC
+
CCCCCGGGGGGGGGGGGGGGGGGGGGGGGGGGGGGGGGGGGGGGGGGGGFGGGGGGGGGGGGGGGGGGGGGGGGGGGGGGGGGGGGGGGGGGGGGGGGGFGGEGGGGGGGGGGGGGGGGGGGGGGGGGGGGGGGGGGGGFGGGFGGGFGGGFGGGGGGGGGGGGGGGGGGGGGGGGGGGGGGGGGGFGGGGGGGFGGGGGDFGFFGGFFGGGEGGFFFGG2CBFFFFF@G>FFGFFFFGGGFFFGFFBGFF01BG?G9BFF?G>FGF>BF?BFG?AGG?;190>0:74:E?G:03:<74A4
@M04650:207:000000000-C238N:1:1101:6213:14439 2:N:0:19
GGACTACCGGGGTTTCTAATCCTGTTTGCTCCCCACGCTTTCGCGCTTTAGCGTCAGTATTTGTCCAGTGAGCTGGCTTCCCCATCGGCATTCCTACAAATATCTACGAATTTCACCTCTACACTTGTAGTTCCGCCCACCTCTCCAATACTCTAGTCTAACAGTTTCCAACGCAATACGGAGTTGAGCCCCGCAGTTTAACATCAGACTTTTTAAACCACCTAGACGCGCTTTACGCCCAATCAATCCGGATAACGCTCGTGGCATACGTATTACCGCGGCTGCTGGCACGTATTTAGCC
+
-<AC,CFGGGGGEGGGGGGGGGGFFFGGGGGGEGFF@FGEGFGGGGCF:CEFGEGGGGGGGFFGGGGGGGFCCGGGGGDFGGGFGGDFGGGGGGFEGGGGGFCC9FE77FC?E<FFDGGGGAEDCGGFGGF9;AEDEEEGGFCFFGGCFGDDGDFGDFGGGGGGFF,,3CEF>@EGGDEGDF6:>FG?F7DGC*:C7+@DGFGFFGGFBGF:A4CFFECG@D2=EAEB2)(1(/;CE@GGD68(9DCF<>>((0*4DB::B(*2DF>>DFF<<<9A972(,43((5>??6<::(<:<F493
@M04650:207:000000000-C238N:1:1101:22933:14469 2:N:0:19
GGACTACCGGGGTATCTAATCCTGTTTGCTCCCCACGCTTTCGCACCTGAGCGTCAGTCTTTGTCCAGGGGGCCGCCTTCGCCACCGGTATTCCTCCACATCTCTACGCATTTCACCGCTACACATGGAATTCTACCCCCCTCTACAAGACTCCAGCTGACCAGTATCAGATGCAATTCCCGGGTTAAGCTCGGGGATTTCACATCCGACTTGACAGACCGCCTGCGTGCGCTTTACGCCCAGTAATTCCGATTAACGCTTGCCCCCTACGTCTTACCGCGGCTGCTGGCACGTATTTAGC
+
CCCCCGGGGGGGGGGGGGGGGGGGGGGGGGGGGGGGGGGGGGGGGGCFCGGGGGGGGGGGGGGGGGGGGGDGGGGGGGGGGGGGGGGGFGGGFGFFGFGFFGGGGGGGGGGGDGFGGG6=>FGG@DFGFGGGGGCFGFGGGGGFEGGC9FGFG,D?EGGGGGFGGGCFGCFGGGGGGGGGF:*CFGFEGG;6EECE5CGFGFG=FFGFFCDG<DF7A@GG0D;?BF9@<D9>0CFDF685C18?7>2:FF:66)><F048:(CBGG>1,:?F(28)396>F(4(,342:GBG<(.)5<424
@M04650:207:000000000-C238N:1:1101:15997:14472 2:N:0:19
GGACTACAGGGGTATCTAATCCTGTTTGCTCCCCACGCTTTCGAGCCTCAGTGTCAGTTACAGGCCAGAGAGCCGCTTTCGCCACCGGTGTTCCTCCATATATCTACGCATTTCACCGCTACACATGGAATTCCACTCTCCTCTCCTGCACTCAAGTCTACCAGTTTCCAATGCATACAATGGTTGAGCCACTGCCTTTTACACCAGACTTAATAAACCACCTGCGCTCGCTTTACGCCCAATAAATCCGGACAACGCTCGGGCCCTACGTATTACCGCGGCTGCTGGCACGTAGTTTGCC
+
CCCC@EFGGGGGGGGGGGGGGGGGGGGGGGGGGGGGGGGGGGGGGGGGGGGGGGGGGGGGGGFGGGGGGGGGGGGGCEGGGGGGGGGGGGGGGGGGGGGGGGGGGGGGGGGGGGGGGGGGGGFGGGGCFGGGGGGGGGGEGGGFGGGGGGGF?8,@FFGGGFGGGFGGCAFGGGGDEGFGF9BDFGGGGGGGGGGGGGGGGFFFFFGFFCFGEGFFFFGFFGB=D>9@DGF@DGFF;@EEG;;4FGC5F38?9EC;C,3;2()39C1(4:7)6<5<@*4(4(496?342*5*3(.8<+6:5
@M04650:207:000000000-C238N:1:1101:7364:14484 2:N:0:19
GGACTACAGGGGTTTCTAATCCCGTTCGCTACCCTAGCTTTCGCACATGAGCGTCAGTCTTGTGCCAGGAAGCCGCCTTCGCCACTGGTGTTCTTCCCGATATCTACGCATTTCACCGCTACACCGGGAGTTCCACTTCCCTCTCACATACTCTAGGCTTACAGTATCAGATGACAAACAGATGGTAAGCACCTGCCTTTTACATCTGACTTATAAACCCGCCTGCGTGCGCTTTACGCCCAGTAATTCCGGACAACGCTTGCCCCCTACGTATTACCGCGGCGTCTGGCACGTATTTTGC
+
CCCCCGGGGGGGGGGGGGGGGGGGGGGGGGGGGGGGGGGGGGGGGGGFGFGGGGGGGFGGGGGGGGGGGGGGGGGGGGGGGGGGGGGGGGGGGFFEGGGGGGGFFGGGGGGGFGGGGGGGGGGGGGEEFGGGGGFGGGGGGGF5DGGGGGGBGFGGGGGGGGGGFGGGGGGGGGGGECGGGFGADGGGGDFGGGGGGGGGCFFFFGGF<CF98FGGFFGDFD2@DF@B?G>BBG:9A;EEG;@FGG?7FAF((7<?C>BB?BD?GGF9<<:<)A?DGG:>B>14-7?B?G:F?B().0)),
@M04650:207:000000000-C238N:1:1101:16301:14503 2:N:0:19
GGACTACAGGGGTTTCTAATCCTGTTTGCTCCCCACGCTTTCGAGCCTCAGCGTCAGTTGATGCCCAGTAGGCCGCCTTCGCCACTGGTGTTCCTCCCGATATCTACGCATTCCACCGCTACACCGGGAATTCCGCCTACCTCTACATCACTCAAGAACAGTAGTTTTGAACGCAGTCTATGGGTTGAGCCCATAGTTTTCACATTCAACTTACCATTCCGCCTGCGCTCCCTTTACACCCAGTAATTCCGGACAACGCTTGCCACCTACGTTTTACCGCGGCTGCTGGCACGTAGTTAGC
+
CCCC,CFFGGGGGGGGGGGGGGGGGGGGGGGGGGGGGGGGGGGGGGGGGGGGGGGGEGGGGGGGGGGGGGGGGGGGGGGGGGGGGGGGGGGGGGGGGGGGGGGGGGGGGGGGGGGFGGGGGGG?FGGGGGCFGGGGGGDGGGGFGGGGFGGFCFGDFCGGGCFCFGGGGGGGGGDEGGGGGGGGFGEDGGFGDFGG@FGGGFGFFGGC<FGGFGGFFCG7=DDFFFFFFGFDFGFFFFGGG@6EGGFEFAFFFEG?GFFFF?F?CGB((.3<<F?AF749>B>>FFFFFG?E0(.8:G)).
@M04650:207:000000000-C238N:1:1101:28972:14503 2:N:0:19
GGACTACCAGGGTATCTAATCCCGTTCGCTACCCTAGCTTTCGCACATGAGCGTCAGTCTTGTGCCAGGAAGCCGCCTTCGCCACTGGTGTTCTTCCCGATATCTACGCATTTCACCGCTACACCGGGAGTTCCACTTCCCTCTCACATACTCTAGGCTTACAGTATCAGATGACAAACAGATGGTAAGCACCTGCCTTTTACATCTGACTTATAAACCCGCCTGCGTGCGCTTTACGCCCAGTAATTCCGGACAACGCTCGGGACCTACGTATTACCGCGGGTGCTGGCACGTAGTTAGC
+
CCCCCDGGGGGGGGGGGGGGFCFFGGFGGGGGGGGGGGGGGGGGGGD=FFFGGGGCCEFGD@FEGFGGDGGGGGDGGGGGGGGGGGGGGGGGGGGGGGGGGGGGGGGGGGGGGFGGGGGGGGEFGCEG>FGGGGGGEF?AED8:FCGGGGGFGGGG?FCF?FF?DAEGGGGGG9FCGGGGGGFGGFGFF9>7ECGGGGFGGFCFFGDAEGG@AF:@F=@>@G252F2/2D@F;CFFF;CCF;;;DG?5DA6;1;D1F;((,(96CC1445(.)3349*,,(((-(4>A::8C6<:21<)65
@M04650:207:000000000-C238N:1:1101:29126:14520 2:N:0:19
GGACTACACGGGTTTCTAATCCCGTTCGCTACCCTAGCTTTCGCACATGAGCGTCAGTCTTGTGCCAGGAAGCCGCCTTCGCCACTGGTGTTCTTCCCGATATCTACGCATTTCACCGCTACACCGGGAGTTCCACTTCCCTCTCACATACTCTAGGCTTACAGTATCAGATGACAAACAGATGGTAAGCACCTGCCTTTTACATCTGACTTATAAACCCGCCTGCGTGCGCTTTACGCCCAGTAATTCCGGACACCGCTTGCCCCCTACGTATTCCCGCGGCTGCTGGCACGTAGTTTGC
+
CCCCCGGGGGGGGGGGGGGGGGGGGGGGGGEGGGF<FGFGGGGE@F@FEGFGGGGGGGGFFFFEGGGGGGGGGGGGGGGGFGGGGGGEFGGGGGGGGFGGGGGGGGGGGGGGGGGGGGGGGGGGFC7EGEGGGGGGGF9EFGGFG,;@3EEFGAFGFGDFDFFFG9EGFECGG,EF9DF8FC,>BFCFGGDGCC,@FGFFFFFFCCGFFCFDEGG+BEGG@D@D2A>>@C9@9GFCC<GGE18;7;7CGFFF037(1499F?C>FG>>(8?F?G7)<C(199;B;?BFFD0?14::?:))6
@M04650:207:000000000-C238N:1:1101:24256:14571 2:N:0:19
GGACTACTAGGGTTTCTAATCCTGTTTGCTCCCCACGCTTTCGAGCCTCAGTGTCAGTTACAGGCCAGAGAGCCGCTTTCGCCACCGGTGTTCCTCCATATATCTACGCATTTCACCGCTACACATGGAATTCCACTCTCCTCTCCTGCACTCAAGTCTACCAGTTTCCAATGCATACAATGGTTGAGCCACTGCCTTTTACACCAGACTTAATAAACCACCTGCGCTCGCTTTACGCCCAATAAATCCGGACAACGCTCGGGACCTACGTATTACCGCGGCTGCTGGCACGTAGTTAGCC
+
CCCCCGGGGGGGGGGGGGGGGGGGGGGGGGGGGGGGGGGGGGGGGGGGGGGGGGGGGGGGGGFGGGGGGGGGGGGGGGFGGGGCFDGGGGGFFGGGGGGGGGGGGGGGGGGGGGGGGGGGGGGGGGGGGGGGGGGGGFGGGGGFGFGGGGGFGGGGDFGGGGFGDFGGFGGGDFGGGGGGGGGGGGGGGGGGGFGGGGGGGFGFFGDFFGGGFGGGF=EGFGFFFFBEDGFF9FFFFFEGGBDFGGFFFF>@BEGFGB@;>F>>GGF2:?BFFGAA3764>>B>BFF0864:3???42695
@M04650:207:000000000-C238N:1:1101:17009:14585 2:N:0:19
GGACTACTGGGGTTTCTAATCCCGTTCGCTACCCTAGCTTTCGCACATGAGCGTCAGTCTTGTGCCAGGAAGCCGCCTTCGCCACTGGTGTTCTTCCCGATATCTACGCATTTCACCGCTACACCGGGAGTTCCACTTCCCTCTCACATACTCTAGGCTTACAGTATCAGATGACAAACAGATGGTAAGCACCTGCCTTTTACATCTGACTTATAAACCCGCCTGCGTGCGCTTTACGCCCAGTAATTCCGGACAACGCTTGCCCCCTACGTATTACCGCGGCTGCTGGCACGTAGTTTGC
+
CCCCCGGGGGGGGGGGGGGGGGGGGGGGGGGGGGGGGGGGGGGGGGGGGFGGGGGGGGGGGGGGGGGGGGGGGGGGGGGGGGGGGGGGGGGGGGGGGGGGGGGGGGGGGGGGGGGGGGGGGGGGGGGGDGGGGGGGGGGGGGGFGGGGGFFFGGGGGGGGGGGGGGGFGGGGGGGFGGGGGFFGGFGGGGGGGGGFGGGGGFGFFGGFFGGGFGGGFFGG=DFFFFFE0D>FFGFFFFGGGFDFGGFEGFFB0554F>F?FFGFGG>;?66<B??>FG?>FB9(9?DF?C(A6,324@>9<
@M04650:207:000000000-C238N:1:1101:25544:14595 2:N:0:19
GGACTACCGGGTTTCTAATCCCGTTCGCTACCCTAGCTTTCGCACATGAGCGTCAGTCTTGTGCCAGGAAGCCGCCTTCGCCACTGGTGTTCTTCCCGATATCTACGCATTTCACCGCTACACCGGGAGTTCCACTTCCCTCTCACATACTCTAGGCTTACAGTATCAGATGACAAACAGATGGTAAGCACCTGCCTTTTACATCTGACTTATAAACCCGCCTGCGTGCGCTTTACGCCCAGTAATTCCGGACAACGCTTGCCCCCTACGTATTACCGCGGCTGCTGGCACGTCGTTTGCC
+
CCCCCGGGGEGEGGGGGFFCEFGGGGDGGGGGGGFFGGGGGFGGGGFFFFGGGE7FFGGGGF@EFFGGGGGGGGGGDGFGDFFF@EFCFGGGGGGFGEEGDGFFFGGGGGGGGGGGGD8DEFFG7FC+CEFFD?D<9DCFBFCFGGGGGGGFFGA?GGDEGFCG@9CED9;EGGCGGDGGGFGGGFGGGDGGC@DFG8FDCFFFFG7BE;EGEFGFFDG<BC2@B?@E;7>FFGFCBDEGG;=<2@?EFF::()71/26<B(9)1:2(3::3:+6A75029>B1:?:0:2358(,(-*-<3
@M04650:207:000000000-C238N:1:1101:18547:14658 2:N:0:19
GGACTACACGGGTTTCTAATCCCGTTCGCTACCCTAGCTTTCGCACATGAGCGTCAGTCTTGTGCCAGGAAGCCGCCTTCGCCACTGGTGTTCTTCCCGATATCTACGCATTTCACCGCTACACCGGGAGTTCCACTTCCCTCTCACATACTCTAGGCTTACAGTATCAGATGACAAACAGATGGTAAGCACCTGCCTTTTACATCTGACTTATAAACCCGCCTGCGTGCGCTTTACGCCCAGTAATTCCGGACAACGCTTGCCCCCTACGTATTACCGCGGCTGTTGGCACGTAGTTTGC
+
CCCCCFGGFCEC@;FCFGGGDCDCFGGGC7CFGGGFFFGFGGCFEDGGG9CCFCGCFGGFGGGGC@9CDGCFEFE7CCCEGBCEFFCAEFFEFDGG9FF,>+>F;FA7@FBFFDFFG7BCG@B<EFCC=CCFBEFFFFGFCC=D?BDGDEFDF;=@>=DFCCFFECEG;CGC:F,@A6?FECCG,EFGC9FD,@FGCF@@8BG6=CC>48==699FF3@D=:@F>F(.47>(.CFEC0;:<70=CCCEGA4;?F3<56><41*.7847?:?<?7:BG>1091;B>(.).7<93:43:@<)6
@M04650:207:000000000-C238N:1:1101:11794:14672 2:N:0:19
GGACTACCGGGGTTTCTAATCCTGTTTGCTCCCCTAGCTTTCGTGCCTCAGCGTCAGTTGTCACCCAGCAAGCTGCCTTCGCCCTTGGCGTTCTCCCAGATATCTACGCATTCCACCGCTACACCTAGAATTCCGCTTGCCCCTTTGACCCTCTAGCGTACTAGTATCGAGGGCAGTTCCTTCGTTAAGCGAAGGGATTTCACACCCGACTGGCTAAACCGCCTACTCACCCTTTACGCCCATTGAATCCGAACAACGCTCGCACACACCGCATTACCGCGGGTGCGGGCACGAGATAAGC
+
CCCCCGGFGGGGGCGGFGGGGECGGDEFAFGFFFGCGGGFGGEFGGFFGFGGGGGGGGGGFGFGGGGGGGDFDCFGGGGG@CF@FFGG<@B=C,,EE<EFGGGGGGEFGGC+A??CF:EDGDCFA:<FFFFCF?=+@CFFG8DD@ECF?,8@FGG8FC+=++@E@=:D686+;:8A@D:CFA9FGGGFFGGGGGE>FC:DFBDFAC422:/9:*02)*52(1,,3;)/.>1=6C4.+(=<<6()2*).0)7::)),9>0(41515*.(,49(,/()2:3,((((-(,((/(2-(-,(+.))
@M04650:207:000000000-C238N:1:1101:13899:14679 2:N:0:19
GGACTACACGGGTATCTAATCCCGTTCGCTACCCTAGCTTTCGCACATGAGCGTCAGTCTTGTGCCAGGAAGCCGCCTTCGCCACTGGTGTTCTTCCCGATATCTATGCATGTCACCGCTACACAACGAATTCCGCCTACTTCATCTATACTCAAGAATCCCAGTTTCAACGGCAGTTCCAACGTTGAGCGTTGGTATTTCACCGCTGACTTAAAATCCCGCCTGCGCACCCTTTAAACCCAATAAATCCGGATAACGCTCGCATCCTCCGTATTACCGCGTCTGCTGGCACGTAGTTAGC
+
CCCCCGGGGGGGGGGGGGGGGGCFGGCGGGGGGGFFGGGGGGGGCGCFFGGGGGGGGG<<6:CEFGGGD<DFFGGGEGGGGGGGGGGGGGGGGGGGGGGGGGGGGGAFGGGFFGGGGGGGGGGGGCCGGFGGGGFGEC>FBDG+@EGF9EFFGGGG9DG,@FGGGGGG,EFGGGC6CDG7EAEGGG,DCC*4CECGGFGFFFGFBGGD@GGGEGG7C3CD>G0;<A(:0)6;DEFE+9CFGD?FGF>BGFFFF37<C4066>G>3C??7?6(,28:FGBF>3180><)4=:FBF?BFGA):
@M04650:207:000000000-C238N:1:1101:17146:14744 2:N:0:19
GGACTACTGGGGTATCTAATCCTGTTTGCTCCCCACACTTTCGAGCCTCAGCGTCAGTTAATGTCCAGCAGGCCGCCTTCGCCACTGGTGTTCCTCCCGATATCTACGCATTCCACCGCTACACCGGGAATTCCGCCTGCCTCTCCATCACTCAAGAACGCCAGTTTTGAACGCACGCTATGGGTTGAGCCCATAGATTTCACGTCCAACTTGGCATCCCGCCTGCGCTCCCTTTACACCCAGTAATTCCGGACAACGCTTGCCACCTACGTTTTACCGCGGCTGCTGGCACGTAGTTAGC
+
CCCCCGGGGGGGGGGGGGGGGGGGGGGGGGGGGGGGGGGGGGGGGGGGGGGGGGGGGGGGGGGGGGGGGGGGGGGGGGGGGGGGGGGGGGGGGGGGGGGGGGGGGGGGGGGGGGGGGGGGGGGGGGGGGGGGGGGGGGGGGGGFGGGGFGGFGGGGGGGGGGEEFGGGGGGGGGGGGGGGGGFGGGGGGGGGGGGGGGGDGFGFFGGAFGGGE4CCFEFGFGFFFF@B>GFFFGFBFBFCCB:BGG>AGFFF?:C<GBBF:BFBGGF?FF??(CBFFF?9BF>(-8?DFGBG?:BF?G<<:
@M04650:207:000000000-C238N:1:1101:7943:14747 2:N:0:19
GGACTACCGGGGTATCTAATCCTGTTTGCTCCCCACGCTTTCGTGCATGAGCGTCAGTACAGGTCCAGGGGGCTGCCTTCGCCATCGGTGTTCCTTTGCATATCTACGCATTTCACTGCTACACGCAAAATTCCACCCCCCTCTACCGTACTCAAGCATTGCAGTCACCAATGCAGTTCCCAGGTTAAGCCCGGGGATTTCACATCGGTCTTACAACACCGCCTGCGCACGCTTTACGCCCAGTAATTCCGATTAACGCTCGCCCCCTACGTATTACCGCGGCTGCTGGCACGTAGTTTGC
+
CCCCCGGGGGGGGGGGFFDFGGGGGGGGGGGGGGGGGGGGGGGGGGGGGEGGGGGGGGGGGGGGGGGGGGGGGGGGGGGGGGGGGGGGFGGGGGGGGGGGGGGGGGGFGGGECFGGGGGGGGGGGGGGGGGGGGGGGGGGGGGFGGGGGGGFGGGGGGGGGGGGGFGFGFGGGGGGGGGGGGGGGG,>FFGGGGGGD4BFGFGFFG:D6CDFFGGGF<EG>5:<6;3A>GFF:GFBF?ECG?<>*26>GFF?:;CAGFFFFFD6DGFF(3:8???AFD?B02(3,:???G(<38?0(3.:4
@M04650:207:000000000-C238N:1:1101:7302:14783 2:N:0:19
GGACTACCCGGGTATCTAATCCTGTTTGCTCCCCACGCTTTCGCGCTTTAGCGTCAGTATTTGTCCAGTGAGCTGGCTTCCCCATCGGCATTCCTACAAATATCTACGAATTTCACCTCTACACTTGTAGTTCCGCCCACCTCTCCAATACTCTAGTCTAACAGTTTCCAACGCAATACGGAGTTGAGCCCCGCAGATTAACATCAGACTTTTTAAACCACCTAGACGCGCTTTACGCCCAATAAATCCGGATAACGCTCGGGGCATACGAATTACACCGGCTGATGCCCCGTATTTTGCC
+
<-6BCFFG,CF@FC,CFGGG9FGGF9CFFEFAEGEGGG7FGGGCFGG7=@EFCBFCEEFG<,@FFDFDF@EFGGGC@@8B=EF@FFEFEGG9BEGG@FFG<EF,=FGFGD@DFG<CF9DDCF==F,5CF9FA,C=@=CEGGGGFGG98ADC<EDDEDFCGGG?E<8=E=DFFCF6@=?DG>:CCFC9DFEGGEGGG**33=BC>AFGA4*:+**;?=::C(9@EEA>6=4>9?7C<33*14/34>@<)*83(27:,9(((-2)4<E:?FB0(,169+*.7((41(54))*,244:4<+-45
@M04650:207:000000000-C238N:1:1101:18735:14809 2:N:0:19
GGACTACTGGGGTTTCTAATCCCGTTCGCTACCCTAGCTTTCGCACATGAGCGTCAGTCTTGTGCCAGGAAGCCGCCTTCGCCACTGGTGTTCTTCCCGATATCTACGCATTTCACCGCTACACCGGGAGTTCCACTTCCCTCTCACATACTCTAGGCTTACAGTATCAGATGACAAACAGATGGTAAGCACCTGCCTTTTACATCTGACTTATAAACCCGCCTGCGTGCGCTTTACGCCCAGTAATTCCGGACAACGCTTGCCCCCTACGTATTACCGCGGCTGCTGGCACGTAGGTTGC
+
CCCCCGGGFGGGGGGGGGFGGGGGGGGGGEFGGGGGGGGGGFGGEGGGGGGGGGGGGGGGGGGGGGGGFFGEFGGGGGGGGGGGGGGGGGF?FFGGGGGGGGGGGGGGGGGGGFFGGGGGGCFGGDGGGDGGGGGGGGGGGGGFGCFGFECDEFFC:EFGGGGGGFGAF;CD7@,<CFFGFCFGCC9DC9,7@?FGGGGGGFGFFGGF?FGGECF@CFGGBGFD28=?0C9@0CF<F?8C@;?E+7CEGFFB1BDFD696<BG0CC66:0(.2<:<FG(146(4,,5)8E(94..4(+-11
@M04650:207:000000000-C238N:1:1101:24514:14818 2:N:0:19
GGACTACAGGGGTATCTAATCCTGTTTGCTCCCCACGCTTTCGCGCTTTAGCGTCAGTATTTGTCCAGTGAGCTGGCTTCCCCATCGGCATTCCTACAAATATCTACGAATTTCACCTCTACACTTGTAGTTCCGCCCACCTCTCCAATACTCTAGTCTAACAGTTTCCAACGCAATACGGAGTTGAGCCCCGCAGTTTAACATCAGACTTTTTAAACCACCTAGACGCGCTTTACGCCCAATAAATCCGGATAACGCTCGGGGCATACGTATTACCGCGGCTGCTGGCACGTATTGAGCC
+
CCCCCGGGGGGGGGGGGGGGGGGGGGGGGGGGGGGGGGGGGGGGGGGGGGGGGGGGGGGGGGGGGGGGGGGGGGGGGGGGGGGGGGGGGGGGGGFGGGGGGGGGGGGGGGGGGGGGGGGGGGGGGGGGGGGGGGGGGGGGGGGFGGGGGFGFGGGGFGGGGGGGGGFGGFGGGGGGGGGGGGGGGGGGFGGGGEGGGFGGGFGFAFFFFGGGEFFGFFEDDG9=BFF59:@9<GFFD<CEGFFFGGE3CE>6?EG>59::9>DFGG??<14<AC<AC9(-,4((-,:?:=?5::BF)+574
@M04650:207:000000000-C238N:1:1101:4884:14819 2:N:0:19
GGACTACCGGGGTTTCTAATCCCGTTCGCTACCCTAGCTTTCGCACATGAGCGTCAGTCTTGTGCCAGGAAGCCGCCTTCGCCACTGGTGTTCTTCCCGATATCTACGCATTTCACCGCTACACCGGGAGTTCCACTTCCCTCTCACATACTCTAGGCTTACAGTATCAGATGACAAACAGATGGTAAGCACCTGCCTTTTACATCTGACTTATAAACCCGCCTGCGTGCGCTTTACGCCCAGTAATTCCGGACAACGCTCGCCCCCTACGTATTACCGCGGCTGCTGGCACGTAGTTAGC
+
CCCCCGGGGGGGGGGGGGGGGGGGGGGGGGGGGGGGGGGGGGGGGGGGGGGGGGGGGGGFGGGGGGFGGFFGGGGGGGGGGGGGGGFFGGGGGGGGGGGGGGGGGGGGGGGGGGGGGGGGCFGGGGGG7FFGGG9FGFGGGDGFGGGGGGGFGCCEGGGGFGGGGGGGGGGFD,,,@>EFGFGG7FGGGGFGEGGGGFGGGAGFFGGFFGGGFGGGFFGGFG>FFFFA2DFBBGFFFFGGGB6?FGFBGF:>1BGFG9BB39C9GGF>BFB77FB>GGFF>09>BF?02E0<(33(8F)..
@M04650:207:000000000-C238N:1:1101:24421:14829 2:N:0:19
GGACTACAAGGGTTTCTAATCCTGTTTGCTCCCCACGCTTTCGCGCATCAGCGTCAGTTATGGTCCAGAAAGCCGCCTTCGCCACTGGTGTTCCTCCCGATCTCTACGCATTTCACCGCTACACCGGGAATTCCGCTTTCCTCTCCCACACTCAAGCCTATCAGTTTCCAAAGCAATTCCCACCTTGAAAGCGGGACTTCCACTCCAGACTTAACAGGCCGCCTACGCGCCCTTTACGCCCAATCATTCCGGACAACGCTTGCCACCTACGTTTTACCGCGGCTGCTGGCACGTAGTTAGC
+
CCCCCGGGGGGGGGGGGGGGGGGGGGGGGGGGGGGGGGGGGGGGGGGGGGGGGGGGGGGGGGGGGGFGGGGGGGGGGGGGGGGGGGGGGGGGGGGGGGGGGGGGGGGGGGGGGGGGGGGGGGGGGGGGGGGGGGGGGGGGGGGFGGGGGGGFGGGGGGGGGGGGGGGGGGGGGGGGGGGGGGGGGGGGGGGGGGGGGGFFGFEFFDGFFGGGEGGGF;GDBGFFFFFEFD>BFFFAFBGGGF:BFGFFGFFF?DG?GBF:1177DGF::?B??FFFGF:>0(19;?>BBG:??<13<F<>6
@M04650:207:000000000-C238N:1:1101:19135:14902 2:N:0:19
GGACTACAGGGGTATCTAATCCTGTTTGCTCCCCACGCTTTCGCACCTGAGCGTCAGTCTTTGTCCAGGGGGCCGCCTTCGCCACCGGTATTCCTCCAGATCTCTACGCATTTCACCGCTACACCGGGAATTCCGCTTTCCTCTCCCACACTCAAGCCTATCAGTTTCCAAAGCAATTCCCACCTTGAAAGCGGGACTTCCACTCCAGACTTAACAGGCCGCCTACGCGCCCTTTACGCCCAATAAATCCGGACAACGCTCGGGACCTACGTATTACCGCGGCTGCTGGCACGTAGTTAGC
+
CCCCCGGFGGGGGGGGGGGGGG<FGGGGGGGGGGGGGGGGGGGGGGGGGGGGGGGGGGGGGGGGGGGGGGGGGGGGGGGGGGGGGGGCGEGGGGGGGGGGGGGGGGGGGGGGGGGGGGGGGGGGGGGGFGGGGGCGGGFGGGGFGGGGGGGFGFGGGFGFGGGGFGGGGCD@FGGGGGGGGGGGGGGGCC>CEGGGCFG?CFGFF<7F<CGGFGGF4=GGFG@DFFFFFG>F>GFB?6CEGF4?G7<AGFFB2DG:F99:BF595E:7<?14,A>ACF6>>>69B(.8(/(A?83(4C<<6
@M04650:207:000000000-C238N:1:1101:25479:14931 2:N:0:19
GGACTACCGGGGTTTCTAATCCCGTTCGCTACCCTAGCTTTCGCACATGAGCGTCAGTCTTGTGCCAGGAAGCCGCCTTCGCCACTGGTGTTCTTCCCGATATCTACGCATTTCACCGCTACACCGGGAGTTCCACTTCCCTCTCACATACTCTAGGCTTACAGTATCAGATGACAAACAGATGGTAAGCACCTGCCTTTTACATCTGACTTATAAACCCGCCTGCGTGCGCTTTACGCCCAGTAATTCCGGACAACGCTTGCCCCCTACGTATTACCGCGGCTGCTGGCACGTAGTTTGC
+
CCCCCGGGGGGGGGGGGGGGGFGGGGGGGGGGGGGGGGGGGGGGGGGGGGGGGGGGGGGGGGGGGGGGGGGGGGGGGGGGGGGGGGGGGGGGGGGGGGGCEGGGGGGGGGGGGGGGGDGGGGGGGGGGGGGGGGGGGGGGGGGFGGGGGGGFGGGGGGGGGGGGGGGGGGFGGFGCFGGGGGGCFGGGGGGGGGGGGGGGGFGFFGGFFDGC=FGDFF@DFD@D;F>B?GFFFCFCFFGGGF?BGGFAFFFF()7?G9;?B?G?7F>9<?BFFF?BGG:9B>F;1:?>?E7C:1?<2C<4)
@M04650:207:000000000-C238N:1:1101:26826:14993 2:N:0:19
GGACTACTGGGGTTTCTAATCCCATTCGCTCCCCTGGCTTTCGCGCCTCAGCGTCAGTTCCGGTCCAGATGGTCGCCTTCGCCACCGGTGTTCTTCCCAATATCTACGCATTTCACCGCTACACTGGGAATTCCACCATCCCCTCCCGGACTCGAGCCAACCAGTATCGAGTGCAGTTCCTCGGTTGAGCCGAGGGATTTCACACCCGACTTGGATGGCCGCCTACGCGCCCTTTACGCCCAATAATTCCGAACAACGCTTGCCCCCTCTGTATTACCGCGGCTGCTGGCACAGAGTTAGC
+
CCCCCGGGGGGGGGGGGGGGGGGFFGGGGGGGGGGGGGGGGGGGGGGGGGGGGGGGGGGGGGGEFGGGGGGGGGGGGGGGGGGGGGGGEGGGGGGFGGGGGGGGGGGGGGGGGGGGGGGGGDGGGGGGGGGGGGGFGGGGGGE*+CEEFGEEGGGGGGGGGDGGGGGGGGGGGGGGGGGGFGGGEEG69DGGGGGGGGGGCAEFF5D>@DGDFGGGFFGG>GB16?:7;GFB6CF>?BGGG?0?G7:AGFFB?EGB5476?:D:4F>01034<FDA@F:((41((002:E79(250)<)))
@M04650:207:000000000-C238N:1:1101:22545:15000 2:N:0:19
GGACTACCGGGGTTTCTAATCCTGTTTGCTCCCCACGCTTTCGAGCCTCAGTGTCAGTTACAGGCCAGAGAGCCGCTTTCGCCACCGGTGTTCCTCCATATATCTACGCATTTCACCGCTACACATGGAATTCCACTCTCCTCTCCTGCACTCAAGTCTACCAGTTTCCAATGCATACAATGGTTGAGCCACTGCCTTTTACACCAGACTGAATAAACCACCTGCGCTCGCTTTACGCCCAATAAATCCGGACAACGCTCGGGACCTACGTCTTACCGCGGCTGCTGGCACGTAGTTAGCC
+
CCCCCGGGGGGGGGGGGGGGGGGGGGGGGGGGGGGGGGGGGGG?FGGGGGGFGGGGGGGFFGFGGGGGGGGFGGGG>EGGGGGGGGGGGGGFGGGGGGGGGGGGGGGGGGEGGGGGGGGGGGGGEGGGGGFGGGGG8@DGGGGFFGGGGGGFGGFGAFFGGGGGFFGGGG,>DGGFFGGFGGCGGGGFFGGG?9EGGDGDGFA>FFGA=G*;69FDFFCGFGDFF4()>5@@9:ACBDEGG?D8*:59*00(3>FBDB:8(2>97EB)413(4=A>CD91960(-24(3*)*.(4?2+.5:
@M04650:207:000000000-C238N:1:1101:11908:15014 2:N:0:19
GGACTACTGGGGTTTCTAATCCCGTTCGCTACCCTAGCTTTCGCACATGAGCGTCAGTCTTGTGCCAGGAAGCCGCCTTCGCCACTGGTGTTCTTCCCGATATCTACGCATTTCACCGCTACACCGGGAGTTCCACTTCCCTCTCACATACTCTAGGCTTACAGTATCAGATGACAAACAGATGGTAAGCACCTGCCTTTTACATCTGACTTATAAACCCGCCTGCGTGCGCTTTACGCCCAGTAATTCCGGACAACGCTTGCCCCCTACGTATTCCCGCGGCTGCTGGCACGTAGTTTGC
+
CCCCCGGGGGGGEGGGGGGGGGGGGGGGGGGEGGF8FGGGGGGGGGCFFGGGGGGGGGGGGGGGGGGGGGGGGGGGGGGGGGGGGGGGGGGGGGFGGGGDDGGGGCGGGGGGGGGGGGGGGGGGG7FGGGGGGGGGGFGGGGGFGGGGDFGFGGGGCFGGCFECDCFG9CF9DFFF9DFFGGGGGGGGGGFGGGDGCDCGFFGFFFGFECCGFGG7EB?D2D@FFF@;(::>@EFFFFGGGF<5FGF?CFF;37C?F>FB38GBGGFF????7CB)<7:9>0661::?0C7E:..,-<<>4
@M04650:207:000000000-C238N:1:1101:10414:15022 2:N:0:19
GGACTACCCGGGTTTCTAATCCTGTTTGCTCCCCACGCCTTCGCGCCTCAGCGTCAATATTGGTCCAGAAAGTCGCCTTCGCCACCGGTATTCCTCCTGATATCTACGCATTTCACCGCTACACCAGGAATTCCACTTTCCTCTCCCATATTCAAGATATACAGTATCAACTGCACTTCCGGGGTTAAGCCCCGGGCTTTCACATCTGACATACCCAACCGCCTACATGCGCGTTACACCCAATGATTCCGAATAACGCTTGGACCCCCCGTATTACCGCGGCTGCTGGCACGGAGTTAGC
+
CCCCCFFFGGGGGGEGGGFGGGGFFGGGGGGFFGGGGC@FGGGGGGDFGGGGGGGGEGGGGGGGGGGGGGGFGGGDGCFGGGGGGGGGGGGGG9=?FFGGF<EFGGGFCEGDG9BE,+8=BCFDGCFEGFF8AEEAFBFEFFFDGGFGG?FBGG,:AFBFGGAED9EFGFGGFGGGGGGGG7CCFCCFGGGDEGEGGGGFGFGFFGDFFG*=8;FFFFEG=3>D2AEF3C(6(=8?A?78C:08FDFBGB::6>FFF:B(4114C8:(32(47;?FGG:((,,3(28:?E(349>9:E:::
@M04650:207:000000000-C238N:1:1101:25482:15040 2:N:0:19
GGACTACCGGGGTTTCTAATCCCGTTCGCTACCCTAGCTTTCGCACATGAGCGTCAGTCTTGTGCCAGGAAGCCGCCTTCGCCACTGGTGTTCTTCCCGATATCTACGCATTTCACCGCTACACCGGGAGTTCCACTTCCCTCTCACATACTCTAGGCTTACAGTATCAGATGACAAACAGATGGTAAGCACCTGCCTTTTACATCTGACTTATAAACCCGCCTGCGTGCGCTTTACGCCCATTAATTCCGGACAACGCTTGCCCCCTACGTATTACCGCGGCTGCTGGCACGTAGTTTGC
+
CCCCCGGGDDEGGGGGGGFGGGGEFGGDGGGGFGGFFGGGGEF:CFEGGFFGCFGFCF<@EEF<9FEGC7EFGDFEGGEFGGGGGFGGGGGGGFGCCEFEGGGGGGFGGEGDFGGGGDGCEFGGGE+>7CFGCGAFDFF=8F@;=9=?FFGFGCAA,,>EGFC,@;3@>;438FGA,9CF7<EFGGCGGGFGCGFGDDGCGFGAAFFFFGGDE7C+8;GD250,4A;F?D9>:E>C607<F1()*:)5D?:125/1<9(38<G(*;39(,28)A7A:D?03;;14::>4*4C62(.-@9<:
@M04650:207:000000000-C238N:1:1101:25676:15068 2:N:0:19
GGACTACCCGGGTATCTAATCCTGTTTGCTACCCACGCTTTCGTGCTTCAGCGTCAGTTAATGCCCAGTAGGCCGCCTTCGCCACTGGTGTTCCTCCCGATCTCTACGCATTCCACCGCTACACCTGGAATTCTACCCCCCTCTACGAGACTCTAGCCTGCCAGTTTCAAATGCAGTTCCCAGGTTAAGCCCGGGGATTTCACATCTGACTTAACAGACCGCCTGCGTGCGCTTTACGCCCAGTAATTCCGATTAACGCTTGCACCCTCCGTATTACCGCGGCTGCTGGCACGGATTTAGC
+
CCCCCGGGGGGGGDFGGGGGGGGGGGGGGGGGGGGGGGGGGGGGGGGGGFGGGGGGGGGGGGGGGGGGGGGGGGGGGGGGGGGGGGGGGGGGGGGGGGGGGGGGGGGGGGGGGGGGGGGGGGGGGGGGGGGGGGGGGGGGGGGFGGGGGGGFGFGGGGFGCFGGGGGF9DGGGGGGGGGGGGGFGGGGGGGGGGGGGGGGGFGFFFGFFGGCEG>FFBGG9GFFFFFFFGFFBGFBFFEGGFF:>F<AFFF0<>G2C?><??D<GG:(469??=34CG:619>>9?FF?GF603((4:)..
@M04650:207:000000000-C238N:1:1101:17041:15078 2:N:0:19
GGACTACTCGGGTATCTAATCCCGTTCGCTACCCTAGCTTTCGCACATGAGCGTCAGTCTTGTGCCAGGAAGCCGCCTTCGCCACTGGTGTTCTTCCCGATATCTACGCATTTCACCGCTACACCGGGAGTTCCACTTCCCTCTCACATACTCTAGGCTTACAGTATCAGATGACAAACAGATGGTAAGCACCTGCCTTTTACATCTGACTTATAAACCCGCCTGCGTGCGCTTTACGCCCAGTAATTCCGGACAACGCTTGCCCCCTACGTATTACCGCGGCTGCTGGCACGTAGTTTGC
+
CCCCCGGGGGGGGGGGGGGGGGGGGGGGGGGGGGGGGGGGGGGGGGGGGFGGGGGGGGGGGGGGGGGGGGGGGGGGGGGGGGGGGGGGGGGGGGGGGGGGGGGGGGGGGGGDFGGGGGGGGGGGGGGGGGGGGGGGGGGGGGGFGGGGGGGFGGGGGGGGGGGGGGGGGGGGGGGGGGGGGGGGGGGGGGGGGGGGGGGGGFGFFGGFFGGGFGGGFEFD@GBFFFFFDDFFBGFFFFGGDF?;FFFEGFF>17CBG>9?B0F?GGFBFFFFFFFFFF:>B9>>9:F4:CBGFF1:(<<<4
@M04650:207:000000000-C238N:1:1101:13860:15089 2:N:0:19
GGACTACCCGGGTATCTAATCCTGTTTGATCCCCACGCTTTCGCATCTCAGCGTCAGTACTGCACCAGGTAGTCTCCTTCGCCCCTGCTGTTCCTCCAGATCTCTACGGATTTCACCCCTACACCTGGCATTCCACTACCCTCTCACAGACTCAAGTCTAACCGTATCCAAAGCAGTTCCACGGGTGAGCCTTGGTCTTTCACTTCTGACTTATCTAACAGCCTACCTTCGCTTTCCGCCCCGTGTTTCCGATTAACGCTTGCACCTTCCGTATTCCCGCGTCTTCTGGCTCGTGCTTATC
+
-9-A@@EFEC+@F@EFG,EEGEF9@@<DFFFGE,,CGC:CC<FDCEFCF9,C+8B:,6CEC9<@FF@D:,6@FA,EAFFA,CE,@F6,CC?DABDCG8F<BFGFF9C::4B?<FAFG:BD=4EFF@4<,,5=EGDFF?,?E+9*@CD8,8=*,,,4C=,,67,@F+@@,,@=+F=,7BFCCDC+>+++5D:,@?,,5=CGF6;962++*++5:@C+5*<**4):)3);89)4>*:4+6*4*(66**(/:6)(/5/1+6(6(,778:()(,1)(25<078(4(4:(6<))+(0(((((3)).
@M04650:207:000000000-C238N:1:1101:20921:15112 2:N:0:19
GGACTACTGGGGTTTCTAATCCTGTTTGCTCCCCACACTTTCGAGCCTCAGCGTCAGTTGATGCCCAGTAGGCCGCCTTCGCCACTGGTGTTCCTCCCGATATCTACGCATTCCACCGCTACACCGGGAATTCCGCCTGCCTCTCCATCACTCAAGAACGCCAGTTTTGAACGCACGCTATGGGTTGAGCCCATAGATTTCACGTCCAACTTGGCATCCCGCCTGCGCTCCCTTTACACCCAGTAATTCCGGACAACGCTTGCCACCTACGTTTTACCGCGGCTGCTGGCACGGAGTTAGC
+
CCCCCFGGGGGGGGGGGGGGGGGGGGGGGGGGGGGGGGGGGGGFFGGGGGGGGGGGGGGGGGGGGGGGGGGGGGGGGGGGGGGGGGGGGFGGGGGFGGGGGFGGGGGGGGGGGGGGGGGGGGGCGGGGGGGGGGGGGGGGGFFDFGGGGGFFGGGGGGGGGGGGGGGGFGGGGGEDGGGGGGGGGGGGGGGGGGGGGGGGGFGFFGGEFGGGFGGCF@CF?GFF;=6E>G>@@G;AFFGFG<:?GC<9FFFF07>:GFFFB?C:CC<B0>B??E?4EGB9999>>0))2:(3((47?*)).
@M04650:207:000000000-C238N:1:1101:18990:15114 2:N:0:19
GGACTACCCGGGTTTCTAATCCTGTTTGCTCCCCACGCTTTCGCACCTGAGCGTCAGTCTTCGTCCAGGGGGCCGCCTTCGCCACCGGTATTCCTCCAGATCTCTACGCATTTCACCGCTACACCTGGAATTCTACCCCCCTCTACGAGACTCTAGCCTGCCAGTTTCAAATGCAGTTCCCAGGTTAAGCCCGGGGATTTCACATCTGACTTAACAGACCGCCTGCGTGCGCTTTACGCCCAGTAATTCCGATTAACGCTTGCACCCTCCGTATTACCGCGGCTGCTGGCACGGAGTTAGC
+
CCCCCGGGGGGGGGGGGGGGGGGGGGGGGGGGGGGGGGGGGGGGGGGGGGGGGGGGGGGGGGGGGGGGGGGGGGGGGGGGGDFGGGGGGGGGGGGGGGGGGGGGGGGGGGGGGGGGGGDGGGGGGGGGGGGGGGGGFGGGGGGFGGG6FCEFGCFGFGGGGGC6>DFGGGGGGDGGGGGG?FFGGGGGGGGGGGGG3DFGGFGFFGGFEFCF;7FCFFGG@G>B(73;63196GF:=?GGG??FGFDFG?F62@CAG<B?:?GFGCB:1:>??F?AG7(-739BFB7?7C(039>48*..6
@M04650:207:000000000-C238N:1:1101:8562:15122 2:N:0:19
CAGTACGTGACTGGCGGTGGGACGTTCTGTCTTCCGCTCTGTCCACACGGCGTGTTCTCCTTGTTCCTGTCCCCCATTGAGCCCCCTACCGCCCTACCTCCGGCAGGAGGTCCCCCGTCCTCCCCTCAGTCCTCCCAATCTCTAAGCGTATCACCCCTCCCTCGCCATCTCCCCCCCCCTCTCTCTCACCCCCGTACCCCGGCATCAGCGCCAGATCCACCTATCATTCCCAGGGCTGTCCACCTCGCTCGCCCTGCGCACTACCGCCGTCTCGCACCCCTGTCACCCCTACCTGCCCACC
+
--666,,,,C,,6,,6+++++;688,,,,<<<<,E@7F8,,,,,;C,8+8++6+6,,<,,66,,,,99,,6,,:+8,:,,,,6,?+4,,,+4+8+,,,,9,++++++88+8,5,8++8=++5>C:@+>,,3@;,,61,,3,2,5,,,+8++;AC75***63,4*****,,,,3**44)=*/+*+,,++1*4*2/**11+2))2))*0*)117434*0)0*(*())1)*.0)-)*)(.(00+).(**((*0)(())(1(,,3(*.**(((,-.,+,(1)(4((,))-.81*(*())..*),-
@M04650:207:000000000-C238N:1:1101:2736:15149 2:N:0:19
GGACTACCAGGGTTTCTAATCACGTTCGCTACCCTAGCTTTCGCACATGAGCGACAGTCTTGTGCCAGGAAGCCGCCTTCGCCACTGGTGTTCTTCCCGATATCTACGCATTTCACCGCTACACCGGGAGTTCCAATTCCCTCTCACATACTCTAGGCTTACAGTATAAGATGACAAACAGATGGTAAGCACCGGCCTTTTACATCTGACTAATAAACCCGCATGCGTTGGCTTTCCGCCAAGTAATTCCGGTCAACGCTTGCCCCCTAAGTATTACCGCGGCTGCTGGCACGTAGTTAGC
+
<CCCC8@EFG;B,CFFGFFG9,CFF@CCEGE7@DECC,E<C?F;FGE9E@D,@+6@7;66C@FGGGGGFGCFFFFF@FC@FFGDCEEEC=6=<<=FFFGGGGGFCGEF+@FC,<FDF+8CE+EFG7C@CFF8D<B,,@FCF+=:?DFGEDEB8>FCFGGG?>==,@:,@ED9CCCGGFGFFECAE,@AF9D,,*4;DDDC*99=9+BC5+;+*:=DA3:?(2(//)2)()((.=).+,411((.;:)-09)(()14*,,4(-*,2:9(((.).0)-00,(7>0(9?0)(/(3(.4?3+)).
@M04650:207:000000000-C238N:1:1101:9368:15244 2:N:0:19
GGGCTACTGGGGTTTCTTATCCTGTTTGCTTCCCCTACTTTTGTGCCTCAGCGTCAGTTGTTGTCCAGTATGCCGCCTTCCCCACCGGTGTTTCTCCCCATATTTACCCCTTTCCCCGCTACACCCGGAATTCCGCCCTCCTCTACCTCACTCACGAACAAAAGTTTTTAATGCCATCCATGGGGTGTGCCCAAAGTTTTCTCATTCTAATTACCAATCCGCCTTCGCTCCCTTTTACCCCCCTTATTCCTGTCCACCCTTGCCTCCTACTGTTTACCTCTGCGTCTGGCACGACGTTATC
+
AC--,,,66FFD:+B,;,C,6C,-;EF@,6,<;E,,,;@FG966;6C,4;CC7CCE:6C,6,C6CC9,,@,;6B4+@4@,,,6,@,++@C::9A,?<E,,A?D,,,,,4,:C,?9<,+4++@>48+@F++4A4?,6A6+8>=F32,,,8DF76>,,+63+,616:,@E+,6,+,,,,+,,7,,@*5**4,,4,1,1::DD++,+15++2++5*+0+)0,*(*0((62>3938(00)+)+5C(((*2)/+++.)0*.7(22,8*(*+418?))-<<)+2))).,(-,(-3?,32(,(-2(()
@M04650:207:000000000-C238N:1:1101:24403:15279 2:N:0:19
GGACTACTCGGGTATCTAATCCCGTTCGCTACCCTAGCTTTCGCACATGAGCGTCAGTCTTGTGCCAGGAAGCCGCCTTCGCCACTGGTGTTCTTCCCGATATCTACGCATTTCACCGCTACACCGGGAGTTCCACTTCCCTCTCACATACTCTAGGCTTACAGTATCAGATGACAAACAGATGGTAAGCACCTGCCTTTTACATCTGACTTATAAACCCGCCTGCGTGCGCTTTACGCCCAGTAATTCCGGACAACGCTTGCCCCCTACGTATTACCGCGGCTGCTGGCACGTAGTTTGC
+
CCCCCGGGGGGGGGGGGGGGGGGGGGGGGGGGGGGGGGGGGGGGGGGGGGGGGGGGGGGGGGGGGGGGGGGGGGGGGGGGGGGGGGGGGGGGGGGGGGGGGGGGGGGGGGGGGGGGGGGGGGGGGGGGGGGGGGGGGGGGGGGFGGGGGGFFGGGGGGGGGGGGGGGGGGDCFGGGGFGGGGGFGGGGGGGGGFGCFGGG7@?FFCFFEGGFFGGGFEGDBGF?FFFB;GFFFGFFFFGGGFFFGG35DA46:EGFG99:F:FBDGF>BFF?FGFFGF6((3999??FFGFF?6?62C<4.
@M04650:207:000000000-C238N:1:1101:22982:15315 2:N:0:19
GGACTACAAGGGTTTCTAATCCCGTTCGCTACCCTAGCTTTCGCACATGAGCGTCAGTCTTGTGCCAGGAAGCCGCCTTCGCCACTGGTGTTCTTCCCGATATCTACGCATTTCACCGCTACACCGGGAGTTCCACTTCCCTCTCACATACTCTAGGCTTACAGTATCAGATGACAAACAGATGGTAAGCACCTGCCTTTTACATCTGACTTATAAACCCGCCTGCGTGCGCTTTACGCCCAGTAATTCCGGACAACGCTTGCCCCCTACGTATTACCGCGGCTGCTGGCACGTAGTTTGC
+
CCCCCGGGGGGGGGGGGGGGGGGGGGGGGGGGGGGGGGGGGGGGGGGGGGGGGGGGGGGGGGGGGGGGGGGGGGGGGGGGGGGGGGGGGFGGGGGGGGGGGGGGGGGGGGGGGGGGGGGGGGGGGGGGGGGGGGGGGGGGGGGFGGGGGGGFGGGGGGGGGGGFGGGGGGFGFFFFGGGGGGGGGFFGGGGGGGGGGGGGGFGFFGGF?GGGEGGGFFGGFGF@FFFF>GBFFGFFFFGGGF0;FGFEGFF;2BGFG>B:?1C?GGFB?6018F?FGGFFB9>B02>D2C0FB?(.4E9)4
@M04650:207:000000000-C238N:1:1101:16239:15326 2:N:0:19
GGACTACTGGGGTATCTAATCCTGTTTGCTCCCCACGCTTTCGCGCATCAGCGTCAGTTATGGTCCAGAAAGCCGCCTTCGCCACTGGTGTTCCTCCCGATCTCTACGCATTTCACCGCTACACCGGGAATTCCGCTTTCCTCTCCCACACTCAAGCCTATCAGTTTCCAAAGCAATTCCCACCTTGAAAGCGGGACTTCCACTCCAGACTTAACAGGCCGCCTACGCGCCCTTTACGCCCAATCATTCCGGACAACGCTTGCCCCCTACGTATTACCGCGGCTGCTGGCACGTAGTTAGC
+
CCCC8FFGGGGGGGGGGGGGGGGGGGGGGGGGGGGGGGGGGGGGGGGGGGGGGGGGGGGGGGGGGGGGGGGGGGGGGGGGGGGGGGGGGGGGGGGGGGGGGGGGGGGGGGGGGGGGGGGGGGGGGGGGGGGGGGGGGGGGGGGFGGGGGGGFGGGGGGGGGGGGFGEFGGGGGGGGGGGGGGGGFGFFFFDFEGGGGGGFGFGCFCG4BFGGFGGDF0:D6D9;DF0>1C>69*76?2CEG??BGF:AGFFF6DG0CBF66(93FGFF6<B37FF>FF?9((41>?).3CBG?B0:0<<46
@M04650:207:000000000-C238N:1:1101:13110:15338 2:N:0:19
GGACTACTGGGGTTTCTAATCCTGTTTGCTCCCCTAGCTTTCGTGCCTCAGCGTCAGTTGTCACCCAGCAAGCTGCCTTCGCCCTTGGCGTTCTCCCAGATATCTACGCATTCCACCGCTACACCTAGAATTCCGCTTGCCCCTTTGACCCTCTAGCGTACTAGTATCGAGTGCAGTTCCTTCGTTAAGCGAAGGGATTTCACACCCGACTGGGTACACCGCCTACGCACCCTTTATGCCCAGTGATTCCGAACAACGCTCGCACACCTCGTATTACCGCGTCTGCTGGCACGCGATTAGC
+
CCCCCGGGGGGGGGGGGGGGGGGGGGGGGGGGGGGGGGGGGGGGGGGGGGGGGGGGGGGGGGGGDGGGGGGGGGGGGGGGGGGGGGGGGGGGGGGGGGGGGFFFGGGFCGGGGFGGGGGGGGGGGGGGFGGGGGGGGGCFGGGFFFGCEFFFGGGGGGGGGGGGGGGGDDFGGG8AFGGGGGGGGGGGGGGGGGGCFFGFGFGFF*944CDDDGGGFEG;2?@D@FD:?G@?2F;66)2FE3;FGFECGF482>33F>;0:BGFGGF:??BBFEBAF>:29(-4(2>:(C:?1((((;32.
@M04650:207:000000000-C238N:1:1101:3523:15362 2:N:0:19
GGACTACCAGGGTTTCTAATCCTGTTTGCTCCCCACGCTTTCGAGCCTCAGTGTCAGTTACAGGCCAGAGAGCCGCTTTCGCCACCGGTGTTCCACCATATATCTACGCATTGCACAGCTACACATGGAATACCAACATCCTCTCCTGCACTCAAGTCTACCAGTTTCCAATGCTTACAATGGTTGAGCCACTGCCTTTTACACAAGACTTAATTAACAACCTCCGATGGCTTTACGCCCACTAAACTCGAACAACGCTCGGGACCTCCGTATTACAGCGGCTGCTGGCCGGTTGTTACAC
+
B<98B<<@@<FG@@FFFFFEGGD<;,C@,EFGGBFGGGGFFD8FE7CFFGGEF<FGFFFCFE669F8FCC,BF:FC@F7FFCFE,,>:7@,BEE,:,:<FEGC;E45A@FB+,:9=,A?FE99EE,CCAA?,9,9,++9E,+@164,,AA4<=@894@,,=5@@?E,3,63E+3,=:+AAFFGFFG8888,6@C9A+B@ECF,**39?5FFF@++5135;)<))0*)*)/7>5E@6/:E7C(0.CC(**0)((0*,)(//((2.88;).23:?+)6+*)(((-4())((*(*,(-((0-).
@M04650:207:000000000-C238N:1:1101:21101:15396 2:N:0:19
GGACTACCAGGGTATCTAATCCTGTTTGCTCCCCACGCTTTCGCGCTTTAGCGTCAGTATTTGTCCAGGGGGCCGCCTTCGCCACCGGTATTCCTCCAGATCTCTACGCATTTCACCGCTACACCTGGAATTCTACCCCCCTCTACGAGACCTAAGCCTGCCAGTTTCAAATGCAGTTCCAAGGTTAAGCCCGGGGATTTCACACCTGACTAACCAGACGGCCTGCGTGCGCTTTACGCCCAGTAATTCGGATTAACGCTGGCACCCTCCGATTTACCGCGGCGGCTGGCACGGCTTTACC
+
CCCCCGGGGGGGGGGGGGGGGGGGGGGGGGGGGGGGGGGGGGGGGGGGGGGGGGGGGGGGGGGGGGGGGGGGGGGGGGGGGGGGGGGGGGGGGGGGGGFGGGGGGGGGGGGGGGGGFGGGGGGFGGGGGGGGGGGGGDEGC+33,C>CC+3*,,4@F8,,@,4@FFC;DGA@8CC:EDGG,2?*@3D;,>FFGGEE4CG?1+5:)/*0(*C+7*;C5(=),91((877(14((:7<*38CE?(.:06)C))(4)9)0((4(,18DC60:<(((24:FC019>9(466915(+26(((3)).
@M04650:207:000000000-C238N:1:1101:12365:15399 2:N:0:19
GGACACTGGGGTTTCTAATCCCGTTCGCTACCCTAGCTTTCGCACATGAGCGTCAGTCTTGTGCCAGGAAGCCGCCTTCGCCACTGGTGTTCTTCCCGATATCTACGTATTTCACCGCTACACCGGGAGTTCCACTTCCCTCTCACATACTCTAGGCTTACAGTATCAGATGACAAACAGATGGTAAGCACCTGCCTTTTACATCTGACTTATAAACCCGCCTGCGTGCGCTTTACGCCCAGTAATTCCGGACAACGCTTGCCCCCTACGTCTTACCGCGGCTGCTGGCACGTAGTTTGCC
+
CCCCCGGGGGGGGGGGGGGGFGEGGGGGGGGCFFGFGGGFGEGEGGGGFGGGGGGFFFGG9FGGGGGGGGGGGGGDFDFGGGGGFGGGGFEFGGGGGDGGGGFGGGGGGGGGGGGGGGGDGFGGGGGEGGGGGGGGGGGGGFFFGGFGGGCFGGFGGGGGGGGGGGGGG9@BFC7@CFGGGFGGGGGGGGGF,@FGGGGGGFFFFC>FF>7CEGGGFDEG>GFD9A@BDG@9;C8<B@EFG066@>CE>FEFFFGBG>0:<?>:CG04:6((,;:>F51,16966:?02*42.(3,-+:<>
@M04650:207:000000000-C238N:1:1101:15777:15407 2:N:0:19
GGACTACCGGGGTTTCTAATCCCGTTCGCTACCCTAGCTTTCGCACATGAGCGTCAGTCTTGTGCCAGGAAGCCGCCTTCGCCACTGGTGTTCTTCCCGATATCTACGCATTTCACCGCTACACCGGGAGTTCCACTTCCCTCTCACATACTCTAGGCTTACAGTATCAGATGACAAACAGATGGTAAGCACCTGCCTTTTACATCTGACTTATAAACCCGCCTGCGTGCGCTTTACGCCCAGTAATTCCGGACAACGCTTGCCCCCTACGTATTACCGCGGCTGCTGGCACGCAGTTTGC
+
CCCC,CEFGGGGF7FGGGGGCFGGGGGGGGGGFGGGGGGGGFGGGGGGDGGGGEGGGGGGGGGFGGGEGGGGGGGEFGGGGFGGGGGGGGGGGFGCFGGGGGGGFEGGGFGGGGGGGGGDCFGGGGGGGGGFGGFFFGG<DGGFGGGGDFFFGFGFGGGGGFGEGG7DFFFGGGFFG>FGFA9=FFGGGCGGF9F,;C@FFFFFFGGFEGGGECFGFEFD9)2;?F>F0D66,:>CF<EC722,0:AAGFFB?BDBGF6?F:<.7;96<:<?BC7>FG29699720:??E:?:(34-<-6-
@M04650:207:000000000-C238N:1:1101:3910:15412 2:N:0:19
GGACTACAGGGGTATCTAATCCTGTTTGCTCCCCTAGCTTTCGCACCTCAGCGTCAGTTATGGCCCAGAAGACTGCCTTCGCCATCGGTGTTCTTCCCAATATCTGCGCATTTCACCGCTACACTGGGAATTCCATCTTCCTCTACCAAACTCGAGTCTGCCAGTTCGGAATCCGGCTGGGGGTTGAGCCCTCAGATTAGAGATTCCGCTTCACAAACCGCCTACGCGCGCTTTACGCCCAATAAATCCGGATAACGCTTGCCCCCTACGTATTACCGCGGCTGCTGGCCCGCTGTTACCC
+
CCCCCGGFFGGGG>GGGGGGGGCGGGGGGGGGGGGCGGGGGGGGGGGGGGGGEFGDEFFFGFGGGGGGCGGGGGFGGGGGGGGGGFEGGGGGGGGGGGECFFGGGGGGGGG,CFGGGEED7FFGGGGGFGGGGGGGFG;FGGGFFFFF<DFFGCDEGGFFGGGFGGFCEGGFCFECGDCE>@EBFCF,2>*,7,>,=9,,+*,==DGFDGD*8CC*)7CC=D23884:;DF9@GFDFFGGG<??GGA<DB>:0)04*41(-49:CG>(.(44)0:<F<4((491::).47(2((--4:).5
@M04650:207:000000000-C238N:1:1101:8369:15429 2:N:0:19
GGACTACTAGGGTATCTAATCCCGTTCGCTACCCTAGCTTTCGCACATGAGCGTCAGTCTTGTGCCAGGAAGCCGCCTTCGCCACTGGTGTTCTTCCCGATATCTACGCATTTCACCGCTACACCGGGAGTTCCACTTCCCTCTCACATACTCTAGGCTTACAGTATCAGATGACAAACAGATGGTAAGCACCTGCCTTTTACATCTGACTTATAAACCCGCCTGCGTGCGCTTTACGCCCAGTAATTCCGGACAACGCTTGCCCCCTACGTATTACCGCTGCTGCTGGCACCTAGTTAGC
+
CCCCCGGGFFGGGGGGGGGGGGFGGGFGGGGGGGGGGGGGGGGGGGGFG9FFGGGGGGGGGFGGGGFFGCFGGFGGGGGGGGGGGGGGG8FGGGGG?FGGGGGFFCFBCGGGEEGFGCGGEGGGFGGC:7FFFG9FGGCFGGGFGDDFGGGCGDA9,=B8DBFFFF:@DF9DGCCE7CGCF7EFCEFEF?E7CG6CF?FCFFD99:FC48FFECB+9=FGB4@>2652-/6;97>EFDCC:;1@@+7<@AA9(558F9BFBFF:FG>F6:(.)<:AFF09-360)52::E<F(4(,<G24<
@M04650:207:000000000-C238N:1:1101:26025:15435 2:N:0:19
GGACTACTCGGGTTTCTAATCCCGTTCGCTACCCTAGCTTTCGCACATGAGCGTCATTCTTGTGCCAGGAAGCCGCCTTCGCCACTGGTGTTCTTCCCGATATCTACGCATTTCACCGCTACACCGGGAGTTCCACTTCCCTCTCACATACTCTAGGCTTACAGTATCAGATGACAAACAGATGGTAAGCACCTGCCTTTTACATCTGACTTATAACCCCGCCTGCGTGCGCTTTACGCCCAGTAATTCCGGTCAACGCTTGCCCCCTACGTATTACCGCGGCTTCTGGCACTTAGTTTGC
+
@CCCCGGGGGG7FGGGGGGGGFG7FGFGGGGGGGEDEFGGGGGG@F+C4EFEEGGC,CFAE9F@FGGGCDFFF<CEGGGGDGGGDCGGFFGGGGGG9FF7FFEGFGFFGCGGGGGGG+@DGEGG8FC7@CFFF<@FG9EFFGGFG9FFFGGFGFGD9@FG?EFFFE8;;,BB?;FA=CCF?7D=:F9FFFFECC@C*;AA89F1=9FF6+=C6D9++)4?>C552A=>(*349C538(;C7((/@:9)3:61(0C2:,6:10*(9122(3(4<F()3:19>936(2<)5C(3(.))6A)54
@M04650:207:000000000-C238N:1:1101:27328:15450 2:N:0:19
GGACTACCAGGGTTTCTAATCCTGTTTGCTCCCCACGCTTTCGCGCTTTAGCGTCAGTATTTGTCCAGTGAGCTGGCTTCCCCATCGGCATTCCTACAAATATCTACGAATTTCACCTCTACACTTGTAGTTCCGCCCACCTCTCCAATACTCTAGTCTAACAGTTTCCAACGCAATACGGAGTTGAGCCCCGCAGTTTAACATCAGACTTTTTAAACCACCTAGACGCGCTTTACGCCCAATAAATCCGGATAACGCTCGGGGCATACGTATTACCGCGGCTGCTGGCACGTATTTAGCC
+
CCCCCGGGGGGGFGGGGGGGGGGGGGGGGGGGGGGGGGDGGGGGGGGGGGGGGGGGGGGGGGGGGGGGGGGGGGGGGGGGGGGGGGGGGGGGGGGGGGGGGGGGGGGGGGGGGGGGGGGGGFGGG9EFGGGGGGGGGGEGGGGFGGGGGGGFGGGGGGGGGGGGGGGGGGGGDGGGGGGGGGGGGGGGGGGGGGCEDDCGGFFFFGGA:FEF?GGCFEFFFGBB=FBA@5>F;FFFF<GEFFFEGGF?4;D7<EG2C(-34;DFC51>??B?AFDBGGF929>>0:?21*)*4:<?B9<<8
@M04650:207:000000000-C238N:1:1101:2474:15506 2:N:0:19
GGACTACCGGGGTATCTAATCCCGTTCGCTACCCTAGCTTTCGCACATGAGCGTCAGTCTTGTGCCAGGAAGCCGCCTTCGCCACTGGTGTTCTTCCCGATATCTACGCATTTCACCGCTACACCGGGAGTTCCACTTCCCTCTCACATACTCTAGGCTTACAGTATCAGATGACAAACAGATGGTAAGCACCTGCCTTTTACATCTGACTTATAAACCCGCCTGCGTGCGCTTTACGCCCAGTAATTCCGGACAACGCTTGCCCCCTACGTATTACCGCGGCTGCTGGCACGTAGTTTGC
+
CCCCCFGGGGGGGEGGGGGGGGGGGGGGGGGGGGGGGGGGGGGGGFGFGGGGGGEGFFGGGGGFGGGFGGGGGGGGGGGGGGFGGGGGGGGGGGGDFGFGDGDFFGCFEDF:<DA@9CEDGGGGGGGDCFGGG9DGGFGGG7ED?A9=CEGFGC;AFFGGGFGF,EC;EGGCDFGGGFGFCFEGFFFGGFF6CCFFGGCGC+2=1BFFFCFC4@CDFEFGBDFFFF9.189B@5>9C(;FG@FFGG><FF?9:><<F,40-4*77C69?00()<::EC?1-4(44(4:(73F6:(.,<:><
@M04650:207:000000000-C238N:1:1101:17300:15579 2:N:0:19
GGACTACTAGGGTTTCTAATCCCGTTCGCTACCCTAGCTTTCGCACATGAGCGTCAGTCTTGTGCCAGGAAGCCGCCTTCGCCACTGGTGTTCTTCCCGATATCTACGCATTTCACCGCTACACCGGGAGTTCCACTTCCCTCTCACATACTCTAGGCTTACAGTATCAGATGACAAACAGATGGTAAGCACCTGCCTTTTACATCTGACTTATAAACCCGCCTGCGTGCGCTTTACGCCCAGTAATTCCGGACAACGCTTGCCCCCTACGTATTACCGCGGCTGCTGGCACGTAGTTTGC
+
CCCCCGGGGGGGGGGGGGGGGFGFFGFGGCEGGGGGGGGGGGGGGGGFF<EFEGCGGGGGGGGGGGGGGGGGGGGGGGGGGGGEGGGGFGGGGGGGGGGEECEFGFFFGCGGGGGGGGGGGGGDGEGGDGGGGGGGGGGGGGGFGCDFDDFFGEGGFFGFGGGGGFFGGGFGGGGGFFGGF7BCFGFFGGGFF?FGFGGF8BFFFGFFFGGGFGGGFFGGFG@@DFFB9D>91EA7F@GGG104@FECGFF;05<:7>>6-47>GGFFBFBB)@:4C789>>>>><??(::F121::G>AA
@M04650:207:000000000-C238N:1:1101:22389:15607 2:N:0:19
GGACTACAGGGGTTTCTAATCCCGTTCGCTACCCTAGCTTTCGCACATGAGCGTCAGTCTTGTGCCAGGAAGCCGCCTTCGCCACTGGTGTTCTTCCCGATATCTACGCATTTCACCGCTACACCGGGAGTTCCACTTCCCTCTCACATACTCTAGGCTTACAGTATCAGATGACAAACAGATGGTAAGCACCTGCCTTTTACACCTGACTTATAAACCCGCCTGCGTGCGCTTTACGCCCAGTAATTCCGGATAACGCTTGCCCCCTACGTATTACCGCGGCTGCTGGCCCGTAGTTAGC
+
CCCCCGG<FGGGGGGGGGGGGGDFGG<FGGCGGG9,FEGGGGGGGGEFAFGGGGGGGGCEGGFGGGGGGGGGGGGGGGGGGGGGGGG,FGGGGFGGGGGGGGGGGGGGGGEGGGGGGGGGGGGGGGGGEFGGGGDFFGGGGFGFGGGGAFGFGAF8@D8,3FEGG;D>DFGGG9,E<9??:CFFFGGGGG,CC:8,*;FGFFGF*C4ABGGF=+B:C0CD>D@FDFBEDD;B9GFFC(=CF;<8F79?D=:9()19>?F?B0C0>EBF6(8,4@74<>(91;99>0:>BG(:(2113E2<5
@M04650:207:000000000-C238N:1:1101:27388:15616 2:N:0:19
GGACTACAGGGGTTTCTAATCCTGTTTGCTCCCCACGCTTTCGAGCCTCAGTGTCAGTTACAGGCCAGAGAGCCGCTTTCGCCACCGGTGTTCCTCCATATATCTACGCATTTCACCGCTACACATGGAATTCCACTCTCCTCTCCTGCACTCAAGTCTACCAGTTTCCAATGCATACAATGGTTGAGCCACTGCCTTTTACACCAGACTTAATAAACCACCTGCGCTCGCTTTACGCCCAATAAATCCGGACAACGCTCGGGACCTACGTATTACCGCGCCTGCTGGCACGTAGTTAGCC
+
CCCCCGGGGGGGGGGGGGGGGGGGGGGGGGGGGGGGGGGGGGGGGGGGGGGGGGGGGGGGGGFGGGGGGGGGGGGGGGGGGGGGGGGGGGGGGGGGGGGGGGGGGGGGGGGGGGGGGGGGGGGGGGGFGGGGGGGGGGGCGGGFGGGGGGGFGGGFGGFFGGGGDGGGGGGGFGGGGGG?FGEGGGGCFGFGGCFGG+EFGFGF>FFFCGB:>DCFFE6FFDFED4@DFG@>9CCCBDCEG@;E*;6CDFB;BFGFC>?D>659GGF?FF??DGFF?7,7(3:<2:?B?*3*4004<@A<5
@M04650:207:000000000-C238N:1:1101:17494:15622 2:N:0:19
GGACTACTGGGGTATCTAATCCCGTTCGCTACCCTAGCTTTCGCACATGAGCGTCAGTCTTGTGCCAGGAAGCCGCCTTCGCCACTGGTGTTCTTCCCGATATCTACGCATTTCACCGCTACACCGGGAGTTCCACTTCCCTCTCACATACTCTAGGCTTACAGTATCAGATGACAAACAGATGGTAAGCACCTGCCTTTTACATCTGACTTATAAACCCGCCTGCGTGCGCTTTACGCCCAGTAATTCCGGACAACGCTTGCCCCCTACGTATTACCGCGGCTGCTGGCCCGTAGTTTGC
+
CCCCCGGGGGGGGGGGGGGGGFGGGGGGGGGGGGGGGGGGGGGGGGGGGGGGGGGGGFGGGGGGGGGGGGGGGGGGGGGGGGGGGGGGGGGGGGGGGGGGGGGGGGGGGGGGGGGGGGGGGGGGGGGGEGGGGGGGGGGGGGGFGGGGGGGFGGEGGGGGGGGGGGFGGGGGFGGGGGGFFGGGGGGGGEEEGGGGGGGGGFGFFG7AEGGCEGGGFFGC@<@?FF@E?GFB9CFEF(BF<?<EFGFCFFF6?BGBF>FF?BG?4CB;<<::)<:>CF<>F07996:BBE0*69>:?7)).
@M04650:207:000000000-C238N:1:1101:22197:15660 2:N:0:19
GGACTACTCGGGTTTCTAATCCTGTTTGCTCCCCTAGCTTTCGCGCCTCAGCGTCAAGAACAGGCCAGGTAGTCGCCTTCGCCACTGGTGTTCCTCCCGATATCTACGCATTTCACCACTACACCGGGAATTCCACTACCCTCTCCTGCCCTCGAGTCGATCAGTATCGCGTGACCCTCCCCAGTTGAGCCGGGGGCTTTCACACGCGACTTGATCGACCGCCTGCGCGCCCTTTACGCCCAGTCAATCCGGACAACGCTTGCCACCTACGTATTACCGCGGCTGCTGGCACGTATTTTGC
+
CCCCCFGAFGGGGGGGGFGGGGGGGGGGGGGGGGF<FFGGGGGGGGGGGGGFGGGGDFAFFGCFFCFGGGGGGGGGGGGGCEGGGGGGGCGGGGGGGG>F:FEGGGGGGGGGGGGGGGGCEGGGG7EEGGGFGGGGG8DFGGGF?FGGGG,;FCGCF,+++@EGGCDF+@@CDGGGGFGGGEB*>BDFGGGG5CE*>DGGGFG60)/),:CD7:*2)4CG(C;?4F6@07(-7C4<F?GGGB<?*:).:@:9?DCBGFFB((1,*<<82:(42?()<*,-(41-4:?0:E(<:.4)5+)).
@M04650:207:000000000-C238N:1:1101:13573:15663 2:N:0:19
GGACTACACGGGTTTCTAATCCTGTTTGATCCCCACGCTTTCGCATCTCAGCGTCAGTACTGCACCAGGTAGTCGCCTTCGCCACTGATGTTCCTCCAGATCTCTACGGATTTCACCCCTACACCTGGAATTCCACTACCCTCTCACAGACTCAAGCTCTACAGTATCAAAGGCAGTTCCACGGGTAAGCCGTGGGATTTCACCTCTGACTTATAAAGCAGCCTACATGCGCTTTACGCCCAGTGATTCCGATTAACGCTTGCACCCTCCGTATTACCGCTGCTGCTGGCACGGAGTTAGC
+
--6AC8EC@BFGGDGGGFGGGFFEFFGFCGGCFGGGGGGGGGEE>BFDGGGGGGGC7FDG<E9<FGGGGGGGFGGCGGDFGDEGCFFFGDGGGGGGGGFBFFFFGGGGGDF7EF<<FFEGC<FCFF<BFFGFGEGEGGCEFGGFGFDF5A80=?FFC=8>=<EDFEFCD;DC?F8C=DFGFA+CFGGFGCF+@+@C5CFFGFDF5CFF;CCFFF>C9*<C=FFBFFFF4*(62=?4+57*4(64*;<)+;A0;517:364?<DEGG(20(,(4;(6<:16((2:>).5(*4+4((3484:<
@M04650:207:000000000-C238N:1:1101:14967:15683 2:N:0:19
GGACTACCAGGGTATCTAATCCTGTTTGCTCCCCACGCTTTCGCACCTGAGCGTCAGTCTTCGTCCAGGGGGCCGCCTTCGCCACCGGTATTCCTCCAGATCTCTACGCATTTCACCGCTACACCTGGAATTCTACCCCCCTCTACGAGACTCTAGCCTGCCAGTTTCAAATGCAGTTCCCAGGTTAAGCCCGGGGATTTCACATCTGACTTAACAGACCGCCTGCGTGCGCTTTACGCCCAGTAATTCCGATTAACGCTTGCACCCTCCGTATTACCGCGGCTGCTGGCACGGCGTTAGC
+
CCCCCFGGGGGGGGGGGGGGGGGGGGGGGGGGGGGGGGGGGGGGGGGGGFGGGGGGGGGGGGGGGGGGGGGGGGGGGGGGGGGGGGGGGGGGGGFGGGGGGGGGGGGGGGGGGGGGGGGGGGGGGGGGGGGGGGGFEFGGGGGFGGGGGGGFG9FGGGGCGFGGGGFGAFGGGGCFGGGFGGFGGGGGGGGGGGEGGGFGGFGFFC7F3CFFFGGGF@GGFGFDFFFF<GFFFG:<FBGGGB<?FGDAFFFFFFGFGBB?B:FBG8??BF>41;:AGG<FFF>>>??F(:1??B(4-84:>
@M04650:207:000000000-C238N:1:1101:26323:15688 2:N:0:19
GGACTACCAGGGTTTCTAATCCTGTTTGCTCCCCTAGCTTTCGCACTTCAGCGTCAGTTTTTGTCCAGTGAGCTACCTTCGTCATCGGCATTCCTACATATATCTACGAATTTCACCTCTACTCATGTAGTTCCGCCCACCTTTCCCATACTCTAGAATTTCAGTTTCGTCGGCAAGCTAATGGTTGAGCCACTAGTTTTCACCGTCGACTTGAAACCCCGCCTAGATGCCCTTTATGCCCAATAATTCCGGATAACGCTTGCGACATACGTATTACCGCGTCTGCTGGCACGTCGTTAGC
+
CCCCCGGFGGGGGGGGGGGGGGGGGGGGGGGGGGGGGGGGGGGGEGCFGGGGGGGGGGGG9FGGGGGGGGFGDGFGGGGGGEFG<FGGGGGGGFF<FFFFGDFFFFGCF8FGGGGGGGGGGFFG,=FE<FFFFGDGGGGGEFEFGE,@FFGFGCFC9DEFFGGFGFFG>@+@DECEE?D=D=@DGGGGGG8@=8@EDCFGFF;A>?DD5CDGE*;298>CBCAAA468CG=DEGFFFFGFF3>5CCE?FAA9@FD<F@0(6;F03C(6.50<<FF2@D(,7(4:B><::G<F06(43?(-4
@M04650:207:000000000-C238N:1:1101:17089:15702 2:N:0:19
GGACTACAGGGGTTTCTAATCCTGTTTGCTACCCACGCTTTCGCATCTGAGCGTCAGTCATCGTCCAGAAAGTCGCTTTCGCCACCGGTGTTCCTCCCAATATCTACGAATTCCACCTCTACACTGGGAATTCCACTTTCCTCTCCGAGACTCAAGCCAGGCAGTTTCAAATGCACTTCCAGGGTTAAGCCCTGGGCTTTCACATCTGACATACCCGACCGCCTACATTCGCTTTACGCCCAATAATTCCGAATAACGCTTGGACCCCCCGACTTACCGCGGCTTCTGGCACGTGTTTAGC
+
CCCCCEEFGGGGGGGGGGGGGGGGGGGGGGFGGG<FEGGGGGDGGEGGGFGGGGDDEG9FGGGGGGGDF@FGGGGGEFFGEDGGGGGGGGGGGGGFFGEGGFGGGGG7FGGG,FFGGGGG9FCGEFFCFGGGGGGGGDFGGGGFGGGG:CEFGF,,FE8ECF86=@DFGC9@DFEEGGCF,>?BFGGGCFGGGGF5>FFGFFGFFGGFFG7<AGFC*:EGFGB=@FE8*=/4;7A9C@EGC0(:CFC3@F;2(0/4*193:0*)9C??>;1((:89CDFF9191(,442<(+(.((.;<).
@M04650:207:000000000-C238N:1:1101:20919:15772 2:N:0:19
GGACTACCAGGGTTTCTAATCCTGTTTGCTCCCCATACTTTCGAGCCTCAGCGTCAGTTGATGCCCAGTAGGCCGCCTTCGCCACTGGTGTTCCTCCCGATATCTACGCATTCCACCGCTACACCGGGAATTCCGCCTACCTCTACATCACTCAAGAACGCCAGTTTTGAACGCAGTCTATGGGTTGAGCCCATAGTTTTCACATTCAACTTGGCATTCCGCCTGCGCTCCCTTTACACCCAGTAATTCCGGACAACGCTTGCCACCTACGTTTTACCGCGGCTGCTGGCACGTAGTTAGC
+
CCCCCGFGGGGGGGGGGGGGGGGGGGGGGGGGGGGGGGGGGGGGGGGGGGGGGGGGGGGGGGGGGGGGGGGGGGGGGGGGGGGGGGGGGGGGGGGGGGGGGGGGGGGGGGGGGGGGGGGGGGGGGGGGGDGGGGGGGGGGGGGFGGGGGGGFGGGGGGGGGFCGGGGGGGGGGGGGGGGGGGFGGGGGGGGGGGGGGGGGGFGFFGDFFGGGFGGGF=FGEGF=BFBFFGFF@FFFFEFGGFFFGGECFAF>FFGFGFFFFFGF*<?::?BF?G?FGG:FF>FFFBFF>GBF66:::G<9<
@M04650:207:000000000-C238N:1:1101:20671:15774 2:N:0:19
GGACTACCGGGGTTTCTAATCCTGTTTGCTCCCCACGCTTTCGCACCTGAGCGTCAGTCTTCGTCCAGGGGGCCGCCTTCGCCACCGGTATTCCTCCAGATCTCTACGCATTTCACCGCTACACCTGGAATTCTACCCCCCTCTACGAGACTCAAGCTTGCCAGTATCAGATGCAGTTCCCAGGTTAAGCCCGGGGATTTCACATCTGACTTATCTAACCGCCTGCGCACCCTTTACGCCCAGTAATTCCGATTAACGCTTGCACCCTACGTATTACCGCGGCTGCTGGCCCGTAGTTAGC
+
CCCCCGGGGGGGGGGGGGGGGGGGGGGGGGGGGGGGGGGGGGGGGGGGGFGGGGGGGGGGGGGGGGGGGDGGGGGGGGGGGGGGGGGGGGGGGGGGGGGGGGGGGGGGGGGGGGGGGGGGGGGGGGGFDGGGGGGGFGGGGGGFGGGDGGGFGG??GGGGGFGGGGGGC;EGDGGGGGGGGGGGGGGGGGGFEGGGDGGGGFGFFGGF37FFFGFC:CGGFD9::F9E9C>?FGF<F<CEGFFFGGA<CF@123<4722,8?G<FGFF?<0<FF:)9C?>>006>B??FG0=(-404F2)6
@M04650:207:000000000-C238N:1:1101:10129:15780 2:N:0:19
GGACTACTCGGGTATCTAATCCCGTTCGCTACCCTAGCTTTCGCACATGAGCGTCAGTCTTGTGCCAGGAAGCCGCCTTCGCCACTGGTGTTCTTCCCGATATCTACGCATTTCACCGCTACACCGGGAGTTCCACTTCCCTCTCACATACTCTAGGCTTACAGTATCAGATGACAAACAGATGGTAAGCACCTGCCTTTTACATCTGACTTATAAACCCGCCTGCGTGCGCTTTACGCCCAGTAATTCCGGACAACGCTTGCCCCCTACGTTTTCCCGCGGCTGCTGGCACGTAGTTACC
+
CCCCCGGGGGGGGGGGGGGGGGGGGGGGGGGGGGFFGGGGGGGDFGFF9FGGGGGGGGGGGGGGGGGGCEGGGGGGGGDGGGGGGGGGFGFGGGGGGFEGGGGGGGGGGDGGGGGGGGGGGGGDFDGGGGGGGGGGGCCGGGGFGCGGFFGFFDGG?@FFGGGGGFDFGGGG7CFFECGGG:FGGF9FGGAFFGGGGGGGGFF>FGGFEGGDCC:F>B8DBGFFFFFF;D9@BCF<F0CGG?;@GG3<DFA;13>099>0:(97FGF>(,(.2@()<C,91>9370244C0C6??B(<))6
@M04650:207:000000000-C238N:1:1101:26227:15807 2:N:0:19
GGACTACTAGGGTATCTAATCCTGTTTGCTCCCCACGCTTTCGAGCCTCAGTGTCAGTTACAGGCCAGAGAGCCGCTTTCGCCTCCGGTGTTCCTCCATATATCTACGCATTTCACCGCTACACATGGAATTCCACTCTCCTCTCCTGCACTCAAGTCTCCCAGTTTCCAATGCACACAATGGTTTAGCCACTGCCTTTTACACCATACTTCATAAACCACCTGCGCTCGCTTTACGCCCAATCAATCCGGATAACGCTCGCATCCTCCGTTTTACCGCGGCTGCTGGCCCCGTGTTTGCC
+
<<BCCEGCFFCGFEGGGGGGGGGGGGGGGGGGGGGFGGGGGGGDEGGGGFG@FGGGGGG,CEFFFGGG89E@,BCG+CFGGGGDGFCEFFFGG?FFGEFFFADFGFGCDEGGGGGGG:CCCEFD,ACE@CFFFE,EAB=<EFDFF@9AFFF?@B,@=ECDAEG,FDFEF,=DDG,A,0++@>BEG,6,23,@AF?FDFGG7F9;6++*:BF+3?C7<8:9=D@)-*):<455:E+8)8BF7(:(*6<)8))235+//(,((6)4584<11<).C439/-((-46:3)(-*-*,((.3*(68
@M04650:207:000000000-C238N:1:1101:8040:15968 2:N:0:19
GGACTACCAGGGTTTCTAATCCTGTTTGCTCCCCACACTTTCGAGCCTCAGCGTCAGTTAATGTCCAGCAGGCCGCCTTCGCCACTGGTGTTCCTCCCGATATCTACGCATTCCACCGCTACACCGGGAATTCCGCCTGCCTCTCCATCACTCAAGAACGCCAGTTTTGAACGCACGCTAGGGGTGGAGCCCATAGAGTTCACGTCCAACTTGGCATCCCGCCTGCGCGCCCTGTACACCCAGTAATTCCGGACAACGCTTGCCACCTACGGGTTACCGCGGCTGCTGGCAGGTAGTTAGC
+
@CCCCGGFGGGGGGGGGGGGGGGGGGGFGGGGGGGGGGFFFGGGGGGGGEFGGFFGFGCFGGGGGFGGGGGG7FECFGGGGFFGG@FG<FFFGGGGEFFG7FEGCAEFEG7+A<AE4CE6BFFG8>EGGG8EFGGGGDDF8=D5DBDF9DDFF?EGGGECE@EE<A,>DEFCFFGEGGE>*2>C>*:8?@@C=C8AF8@@FF?FAC3>4CC:EC<DB4?F@390;F9A(9722*0-94EG*384:C<2:769?85<*(-4(2>(*9:0333((2-8<>:>B(34((8:7*(*-(-.)+6:)
@M04650:207:000000000-C238N:1:1101:24264:15969 2:N:0:19
GGACTACTCGGGTATCTAATCCTGTTTGCTCCCCACGCTTTCGAGCCTCAGCGTCAGTTACAGTCCAGTAAGCCGCCTTCGCCACTGGTGTTCCTCCTAATATCTACGCATTTCACCGCTACACTAGGAATTCCGCTTACCTCTCCTGCACTCAAGTTACCCAGTTTCAGATGCACCCCCCAGGTTAAGCCCGGGTATTTCACATCTGACTTAAGCAACCGCCTACGCTCCCTTTACGCCCAGTAATTCCGGACAACGCTCGCCCCCTACGTATTACCGCGGCTGCTGTCACGGAGTTTGC
+
CCCCCGGGGGGGGGGGGGGGGGGGGGGGGGGGGGGGGGGGGGGGGGGGGGGGGGGGGGGGGGGGGGGGGGGGGGGGGGGGGGGGGGGGGGGGFGGGGGGGDGGGGGGGGGGGGGGGGGDGGGFFFGGGFGGGGGFGGGGGGGGFGGGGEFGFGGGFGGGGGGGGGGGGGGGGGGGG8CEGDCEGGGGGGGGGGGGEGGGFGFGFFG>CCGGGF:CFFBFF=CB=@F>B@D6@DG;<FFCGC?@FGGFFGFF>FFDBGF9(8>G>GGFF?B?BDC>AG=1499>9(:??)+6E0(1((;456
@M04650:207:000000000-C238N:1:1101:25778:15988 2:N:0:19
GGACTACAGGGGTTTCTAATCCTGTTTGCTCCCCACGCTTTCGCACCTGAGCGTCAGTCTTCGTCCAGGGGGCCGCCTTCGCCACCGGGATTCCTCCAGATCTCTACGCATGTCACCGCTACACCTGGAATTCTACCCACCTCTACGAGACTCAAGCTTGCCAGTATCAGATGCAGTTCCCAGGTTGAGCCCGGGGATTTCACATCTGACTTAACAAACCGCCTGCGTGCGCTGTACGCCCAGTAATTCCGATTAAGGAGTGCACCCGCCGTATGTCCGCGGCGTGTGGCACGGAGTGAGC
+
CCCCCGGGFGGGGGGGGGGGGGGGGGGGGGGGGGGGGGGGFGGGG@FFFFGGGGEGGFGCGGGCFEGGGGGGF>FFEG?FFEEC:FGF+@FAEF,?EFFGFGAGDFFFCGC+A?EBEFGGGCFD@8>FCGEFFDF@ED,@@DFBAFFGEECFGGCFGF,@:FEGGA3;DF9@=9<EGGGFEDGF<D>FFFCGEGCE<*<CCFFFACFFFC++7CDDF?GG9G0(,A671D;9(*0)13CE5((,2:64DFFB()9<*5)(.174CC633(-(-;4)00429;>(((-23*(0-34348<<(
@M04650:207:000000000-C238N:1:1101:21570:16005 2:N:0:19
GGACTACTGGGGTATCTAATCCTGTTTGCTCCCCACGCTTTCGCACCTGAGCGTCAGTCTTCGTCCAGGGGGCCGCCTTCGCCACCGGTATTCCTCCAGATCTCTACGCATTTCACCGCTACACCTGGAATTCTACCCCCCTCTACAAGACTCTAGCCTGCCAGTTTCGAATGCAGTTCCCAGGTTGAGCCCGGGGATTTCACATCCGACTTGCCAGACCGCCTGCGTGCGCTTTACGCCCAGTAATTCCGATTAACGCTTGCACCCTCCGGATTACCCCGGCTGCTGGCACGTCGTTAGC
+
CCCCCFFGGGGGGGGFGGGGGGGEGGGGGGDCGGGGGGGGGGGGGGGGG8FGCFECGAFGGGGGGGGGGGGGG7ECGGGGGGGGGGGGGGGGGGGGGGGGGGGGGGGG@CFE<E9FGCGGGGGGGGGGG<DFGGGGGFGGGGGDGGGCG?FBGG;AFFFGGGCF<D,336DFFGCG9BFGGGGFGFEG?GGFCEGE5*CFGFGFFFDFDG3DE+*+)/C31)3(171>:3-43EF4@:***(4:D754FBF:2)94DB>0-(9<GF6<(4((3?,4CC((((-(3())5C(3-,,-7E016
@M04650:207:000000000-C238N:1:1101:18393:16018 2:N:0:19
GGACTACTCGGGTTTCTAATCCTGTTTGCTCCCCACACTTTCGAGCCTCAGCGTCAGTTGATGCCCAGTAGGCCGCCTTCGCCACTGGTGTTCCTCCCGATATCTACGCATTTCACCGCTACACCGGGAGTTCCACTTCCCTCTCACATACTCTAGGCTTACAGTATCAGATGACAAACAGATGGTAAGCACCTGCCTTTTACATCTGACTTATAAACCCGCCTGCGTGCGCTTTACGCCCAGTAATTCCGGACAACGCTTGCCCCCTACGTATTACCGCGGCTGCTGGCACGTAGTTTGC
+
CCCCCGGGGGGGGGGGGGGGGGGGGGGGGGGGGGGGGGGGGGGGGGGGGFGGGGGGGGGGGGGGGGGGGGGGGGGGGGGGGGGGGGGGGCGGGGGGGGGFGGGGGGGGGGGGGGGGGGGGCGGGG>FGGGGGGGGGGGFFGGGFGFGGGFGFGDCG9DGGFFGGGGGGGGGGGFGGF7EGFFFG7DFDCFFFFGGGGGGGGFG6B>FF?FGGFGG9@@6DFGFFFF2?(?;B@GF<F0CEE0=;FGFCF6F0;>)8G;FF(3FBGGF9(.4<D<?47C00(4>9F:??7C,<(,40:F9)5
@M04650:207:000000000-C238N:1:1101:25071:16045 2:N:0:19
GGACTACCGGGGTTTCTAATCCTGTTTGCTCCCCATACTTTCGAGCCTCAGCGTCAGTTGATGCCCAGTAGGCCGCCTTCGCCACTGGTGTTCCTCCCGATATCTACGCATTCCACCGCTACACCGGGAATTCCGCCTACCTCTACATCACTCAAGAACGCCAGTTTTGAACGCAGTCTATGGGTTGAGCCCATAGTTTTCACATTCAACTTGGCATTCCGCCTGCGCTCCCTTTACACCCAGTAATTCCGGCCAACGCTTGCCACCTACGTTTTCCCGCGGCTGCTGGCACGTAGTTACC
+
CCCCCDGGGGGGGGGGGGGGGGGGGGGGGGGGGGGGGGGGGGGGGGGGGGGGGGGGGGGGGGGGGGGGGGGGGGGGGGGGGGGGGGGGGGGGGGGGGGGGGGGGGGGCGGGGGGGGGGGGGGGGGGGGGGGGGGGGGGGGGGGFGGGGGGGFGFDFDFEEGGDGFGD9BCFGGCECCF97:F,>CF8,=EFFGF?6=DCFGFFFA7FFCGGGFGGGFFFGFG@?DF@>@GFFFGFFFCGGGF:B=F2)?640(07(>06:2<FFFGF<>B:2184)<D:B9>F>03:?7E?G?F0217<).
@M04650:207:000000000-C238N:1:1101:19478:16082 2:N:0:19
GGACTACCAGGGTTTCTAATCCTGTTTGCTCCCCACGCTTTCGAGCCTCAGCGTCAGTTACAGACCAGAGAGCCGCCTTCGCCACTGGTGTTCCTCCATATATCTACGCATTTCACCGCTACACTGGGAATTCCACTTTCCTCTCCTGCCCTCAAGAAATACAGTTTCCATTCCATCACAGGGTTGAGCCCTGAACTTTTAAAACAGACTTGTATTCCCGCCTACGCGCCCTTTACGCCCAATGATTCCGGACAACGCTCGCCCCCTACGTATTACCCCGGCTGCTGCCCCCTATGTACCC
+
CCCCCF,C<EFFFGCEG9E<EF<6CCCFEGFG?@FFEGC@F?F<<FGGGEEF@CCFGFFGGGGGGGGG?FGGGGGGGGGGGGG>FGGFGGGGGGGGGFC?F9EGGGDFE@FGCFFFFCGDGGGG9FFGGFGGGG9?;BFAEDG?@>ECF@EDFCEGFG?=EF=FF;=ECEGC9,:ED6=8DDG8DCD8FFF:?,@FDGF,?CF?FFFA@*=CC7@F+3@9ADD=)99?5?953E64?;BF<334C+76:=)17DF?)(,-((/4CE0(3(().05-<*4703((,).).::*(())6+)-.
@M04650:207:000000000-C238N:1:1101:13119:16084 2:N:0:19
GGACTACACGGGTATCTAATCCTGTTTGCTACCCACACTTTCGCACCTCAGCGTCAGTATTGTGCCAGATAGTCGCCTTCGCCACTGATCTTCCTCCTGATCTCTACGGATTTCACTCCTACACCAGGAATTCCACTATCCTCTCACACACTCAAGCCTTCCAGTATCAAAGGCAGTTCCACGGGTGAGCCGTGGGATTTCACCTCCAACTTACAACGCCGCCTACGCGCGCTTTACGCCCAGTGATTCCGATTAACGCTCGCACCCTCCGTATTACCGCGGCTGCTGGCACGGAGTTGGC
+
CCCCCGGGGGGGEGGGGGGGGGGGGGAFGGGGGGGGGGGGGGGGGGGGGGGGGGGGGGGGGGGGGGGGGGFGGGGGGGGGGGGGGGGFGGGGGGGGGGGGGGGGGGGGGGGGGGGG9FBFEFGGGGGGGGGGGGGGGGGGGGGFG9DFFGGFGDFG?FGFFGG8EEGGGGGGGGGGGFEGGGGGGDEGGGGC:>EE6CGGGFGFFGCFFGFGEGFGFFGD=GFF>F?EFG602=FEA(8FD;8@C>4:C*)81BGFG09<?>9(9E<:6?BF:C?BG7(36>>0(1)4(:(0(((--C)(.
@M04650:207:000000000-C238N:1:1101:10937:16114 2:N:0:19
GGACTACTCGGGTTTCTAATCCTGTTTGATCCCCACGCTTTCGCATCTCAGCGTCAGTACTGCACCAGGTAGTCGCCTTCGCCACTGATGTTCCTCCAGATCTCTACGGATTTCACCCCTACACCTGGAATTCCACTACCCTCTCACAGACTCAAGCTCTACAGTATCAAAAGCAGTTCCACGGGTGAGCCGTGGGCTTTCACTTCTGACTTATCAACCAGCCTACATGCGCTTTACGCCCAGTGATTCCGATTCACGCTTGCACCCTCCGTATTACCGCGCCTGCTGGCACGGAGTTCGC
+
CCCCCGGGGGGGGGGGGGGGGGGGGGGGGGGGGGGGGGGGGGGGGEGFFGFGGGGGGGGGGGGGGGGGGGGGGGDGGGGGGGGGGGGGGGGGGGGGGGFGGGGGGGGGGDFGFGGGGGGGGGGGGGGFGGGGGFGGGGGFGGGFGGGGGGGFFFFGFCFFGGGGGGGGGDFFGGG8E?FFCFGDGGGGGGGGECGEFGGGFFGFFGGFFGGFEGFDF):CDC=B3*7=6C@?>GFFF=EGED;;F7<?FC)22)+9@8(3;1CEDC@?;<>80F:>GF13((.1-32:7E?GF906?F)49
@M04650:207:000000000-C238N:1:1101:18689:16119 2:N:0:19
GGACTACCGGGGTATCTAATCCTGTTTGCTCCCCACGCTTTCGCACCTGAGCGTCAGTCTTCGTCCAGGGGGCCGCCTTCGCCACCGGTATTCCTCCAGATCTCTACGCATTTCACCGCTACACCTGGAATTCTACCCCCCTCTACGAGACTCTAGCCTGCCAGTTTCAAATGCAGTTCCCAGGTTAAGCCCGGGGATTTCACATCTGACTTAACAGACCGCCTGCGTGCGCTTTACTCCCAGTAATTCCGTTTAACGCTTGCACCCTCCTTATTACCGCGGCTGCTGGCACGTAGTTCGC
+
CCCCCGFGGGGGGCFFGFGGGGGGFGGGGFGGFGGGGGEGGGGDGGGGDEFGGGGEGDGF9,C6BCGG8:FCGGGGGGGGGGGGDGGDGGGGG<FGGGFGGGGGDGGFG@FEAFGGGGGC==ED@,=FC=FGG,EDD,@CEGGFFG66:CEFGEG7FGGFGGGFA@7CFG,2B@,=?FGGFFC>B<?FFGCF5:CE)5<9DFGC+C+;):FC9CD+1(=>1C>21590856;B7><F<FFFB53*::<F@4)))/6F04((-9)*A<<B?(64C<4C>8(3(419B?)5E7F?:1(,<969
@M04650:207:000000000-C238N:1:1101:17981:16138 2:N:0:19
GGACTAAAGGGTATCTAATCCCGTTCGCTACCCTAGCTTTCGCACATGAGCGTCAGTCTTGTGCCAGGAAGCCGCCTTCGCCACTGGTGTTCTTCCCGATATCTACGCATTTCACCGCTACACCGGGAGTTCCACTTCCCTCTCACATACTCTAGGCTTACAGTATCAGATGACAAACAGATGGTAAGCACCTGCCTTTTACATCTGACTTATAAACCCGCCTGCGTGCGCTTTACGCCCAGTAATTCCGGACAACGCTTGCCCCCTACGTATTACCGCGGCTGCTGGCACGTAGTTTGCC
+
CCCCCGGGGGGGGGGGGGGGGGGGGGGGGGGGGGGGGGGGGGGGGGGGGGGGGGGDFGGGGGGGGGGGGGGGGGGGGGGGGFGGGGGGGGGGGGGGGGGGGGGGGGGGGGGGGGGGGGGGGFGGGGGGGDGGGGGGGGGGGGGFGGGGGGGFGGFGGGGGGGGGGGEFACEGGGGFGGGGGGGGFGGGGGGGGGGGGGGGGFGFA8FFFGGFCGGGFFDDFGFF=D@5=GFFFGFED0:C=7EEFGCEGF5?>F::50216<D?GGFFFFFBFFFFFC049>BFFF:2?:8A3133:F)44
@M04650:207:000000000-C238N:1:1101:18333:16143 2:N:0:19
GGACTACCCGGGTATCTAATCCCGTTCGCTACCCTAGCTTTCGCACATGAGCGTCAGTCTTGTGCCAGGAAGCCGCCTTCGCCACTGGTGTTCTTCCCGATATCTACGCATTTCACCGCTACACCGGGAGTTCCACTTCCCTCTCACATACTCTAGGCTTACAGTATCAGATGACAAACAGATGGTAAGCACCTGCCTTTTACATCTGACTTATAAACCCGCCTGCGTGCGCTTTACGCCCAGTAATTCCGGACAACGCTTGCCCCCTACGTATTACCGCGGCTGCTGGCACGTAGTTTGC
+
CCCCCGGGGGGGGGGGGGGGGFGGGGGGGGGGGGGGGGGGGGGGGGGFGGGGGGGGGGGGGGGGGGGGGGGGGGGGGGGGGGGGGGGGEGGGGGGGGGGEGGGGGGGGGGGGGGGGGGGGGGGGGGGGGGGGGGFGGGGGGGGFGGGGGGGFGFGGDGFFGGGGGGGFGGGCGGGGFFFGGGGGGGGF?FCGGGGGGGGGGFGFFGFFCDGGEGGCFFGGFGFFF4>E?GBF@GFFF;EE:<8EGGFFGFF>FFGFGF>?0,C2FF>9BB:??F:AGC?>>>BFF??FFG<FF?<:BG9<<
@M04650:207:000000000-C238N:1:1101:8515:16159 2:N:0:19
GGACTACCGGGGTTTCTAATCCTGTTTGATCCCCACGCTTTCGTGCTTGAGCGTCAGTAACAGTTTAGTAAGCTGCCTACGCAATCGGAGTTCCTCGTTATATCTAAGCATGTCACCGCTACACAACGAATTCCGCCTACTTCTTCTGTACTCAAGACCCCCAGTTTCAACGGCAGTGCCCAGGTTGAGCCTGGAAATTTCACCTCTGACTTAAAAGCCCGCCTGCGCACCCTTTAAACCCAATAAATCCGGATAACGCTCGCACCCTACGTATTACCGCGGCTGCTGTCACGGAGTTAGC
+
CCCCCGGGGGGGGGGGGGGGGGGGGGGGFGEGGGGGGGGGGGGFFG8E=EEGGGGGGG9EGGGFDCGGFGGGGGGGFGEFFG:FCFGG,CFGGGGGGGCGGGGGGGCGGGG9FGGGGGGGGGGGCFEGGFEFGG8C1BEG4?D+=EDG,EFFGFGCGGGGGGGGGGGGGGF+@EGEG+9DFC?GGGDFGGGCCCF?:8BFDCE4*;FFEGGGFG+8+9FC=GFD>FFF>GF@@DF3@;FFD?DFGGC?>AB0:5DAGF9?<>G1)::0(4(4<EBAGG(7999>>?BF)<AGF007BGBAB
@M04650:207:000000000-C238N:1:1101:13006:16162 2:N:0:19
GGACTACCAGGGTTTCTAATCCTGTTCGCTCCCCTAGCTTTCGCGCCTCAGCGTCAGATGCAGTCCAGAAAGCCGCCTTCGCCACTGGTGTTCCTCCCAATATCTACGCATTTCACCGCTACACTGGGAATTCCACTTTCCTCTCCTGCCCTCAAGAAATACAGTTTCCATTCCATCACAGGGTTGAGCCCTGAACTTTAAAAACAGACTTGTATTCCCGCCTACGCGCCCTTTAAGCCCAGTAATTCCCGACAACGCCTGCCCCCCACGTAATACCGCGGCCGCGGGCCCCGAGTTTGCC
+
CCCCCGGGFGDGCFGGGGGGGGGGGG9F@FF@DFFGGGGGGFG>CCFECEGGGGGEGAGGGGGGGCFGGGGGGGGDBFFGFGGDGFEFGGFGGGGGGGGGGGF;9FEFFEFCFGGFGGGGGGF8EFGGGGGGGG,,EFGAEGFD==DF<EFFFF8=C8,@AEDDC=EGFCFFGGGDCCED9B=,DF:67DEDEF8FGGGFFFGFFG5F@CF*8BCG>EF?5DAFBD98(?22:++)2)>C7(/9:19):*0,()265((43(*(1:((,43((2.)<53,3(,(-4(((*(*((((-<453
@M04650:207:000000000-C238N:1:1101:17911:16183 2:N:0:19
GGACTACTCGGGTATCTAATCCCGTTCGCTACCCTAGCTTTCGCACATGAGCGTCAGTCTTGTGCCAGGAAGCCGCCTTCGCCACTGGTGTTCTTCCCGATATCTACGCATTTCACCGCTACACCGGGAGTTCCACTTCCCTCTCACATACTCTAGGCTTACAGTATCAGATGACAAACAGATGGTAAGCACCTGCCTTTTACATCTGACTTATAAACCCGCCTGCGTGCGCTTTACGCCCAGTAATTCCGGACAACGCTTGCCCCCTACGTATTACCGCGGCGGCTGGCACGGAGTTAGC
+
CCCCCGGGGGGGGGGGGGGGGDGGGGGGGGGGGGGGGGGGGGGGGGGGGDGGGGGFGGGGGGGGGGGGGGGGGGGGGGGGGGGGGGGGGGGGGGGGGGGGEGGGGGGGGGGGGGGFGGGGEFGFGGGGEGEGGGGGCFGFGGGFGFFGFGFFGGGGGGGGFFGGGGCAFGFFFFGGGGGGGGFGGGFGGGGGGGGGFGGGGFFFFGGFFGFFACGGFEC5>5>=BF=:<<:BFEFFFFGCF<FEGGFFGFFFFFGFG>9:13C:FG>BFFF?FF:4<F8919((-,392::<:>>BF*:A)
@M04650:207:000000000-C238N:1:1101:13374:16223 2:N:0:19
GGACTACCAGGGTATCTAATCCTGTTTGCTCCCCACGCTTTCGCGCTTTAGCGTCAGTATTTGTCCAGTGAGCTGGCTTCCCCATCGGCATTCCTACAAATATCTACGAATTTCACCTCTACACTTGTAGTTCCGCCCACCTCTCCAATACTCTAGTCTAACAGTTTCCAACGCAATACGGAGTTGAGCCCCGCAGTTTAACATCAGACTTTTTAAACCACCTAGACGCGCTTTACGCCCAATAAATCCGGATAACGCTCGGGGCATACGTATTACCGCGGCTGCTGGCACGTATTTAGCC
+
CCCCCGGGGGGGGGGGGGGGGGGGGGFGGGGGGGGGGGGGGGGGGGG>FGGGGGGGGGGGGGGGGGGGFGGGGGGGGGGGGGGGGGGGGGGGGGGGGGGGGGGGGGGGGGGGGGGGGCFFGGGGGAFFGGGGGGGGGGGGGGGFGGGFGCFFGGGGFGFFEFGGFGGGGGGGGGGGG7EGGGGGGGFFFGGGGGGGGGGGFFGFFGGFEGFFCFFF6EDGDGDFF45?@<@>FFFEE?ECGD@EFFFFD:A0;ED?>61:6>D9)::>23<BFFBFF9929BBFFFD06*)73,422+.5.
@M04650:207:000000000-C238N:1:1101:7374:16261 2:N:0:19
GGACTACCGGGGTTTCTAATCCCGTTCGCTACCCTAGCTTTCGCACATGAGCGTCAGTCTTGTGCCAGGAAGCCGCCTTCGCCACTGGTGTTCTTCCCGATATCTACGCATTTCACCGCTACACCGGGAGTTCCACTTCCCTCTCACATACTCTAGGCTTACAGTATCAGATGACAAACAGATGGTAAGCACCTGCCTTTTACATCTGACTTATAAACCCGCCTGCGTGCGCTTTACGCCCAGTAATTCCGGACAACGCTTGCCCCCTACGTATTACCGCGGCTGCTGGCACGTAGTTGGC
+
CCCCCGGGGGGGGGGGGGGGGGGGGGGGGGGGGGGGGGGGGGGGDGGGGGGGGGGGGGGGGGGGGGGGGGGGGGGGGGGGGGGGGGGGGGGGGGGGGGGGGGGGGGGGGGGGGGGGGGGDGGGGGGGGGGGGGGGGGGGFGGGFGFGFDEFFGD;ACCC6CFFGGFGGGGGGGFFFFGGGGGGGCFGDCGGGGGGFGGGGCFFFCF>FFGGGFGDGFEGDFGFF?FFFFGFF@GFFF?GGGF<BGGFBGBF9<FG?G>9?BFDBGGF>FF?3?C?FGGB>;BFFB0?7?E?F?8??6F)(2
@M04650:207:000000000-C238N:1:1101:15852:16262 2:N:0:19
GGACTACACGGGTATCTAATCCTGTTTGCTCCCCACGCTTTCGCACCTGAGCGTCAGTCTTCGTCCAGGGGGCCGCCTTCGCCACCGGTATTCCTCCAGATCTCTACGCATTTCACCGCTACACCTGGAATTCTACCCCCCTCTACAAGACTCTAGCTGACCAGTATCAGATGCAATTCCCGGGTTAAGCCCGGGGATTTCACATCGGACTCAATCAACCGCCTGCGTGCGCTTTACGCCCAGTAATTCCGATTAACGCTTGAACCCTCCGTATTACCGCGGCTTCTGGCACGGCGTTAGC
+
CCCC,;CFGGGGGGGGGGGFGGGGGFGGGGGG8FFGGGEEFGGGEGDFGGGGGGGGGGGGGGGGGEFGGGGGDFGGGGDFGGGGGGGGGGGGGFGGGGFGGGGGGGGGGGG@FFEFFDGGGGGFGGGGGGGGGGF9=8DFEDGFGGGFFGGF8CC;FCE9E@CFGGGFGGFGGGGGGD?FFFGEGGGGGGFFEGGDD5:97FFFF4*:;)984CFFFE?*699?FFFBFG>FFG546,8:E:?2F*)):@?<:)/6:<02::*,2A8???91:;8AF7419>>9((643FFGB0(-7:-8)
@M04650:207:000000000-C238N:1:1101:25809:16299 2:N:0:19
GGACTACAGGGGTTTCTAATCCTGTTTGCTCCCCACGCTTTCGAGCCTCAGTGTCAGTTACAGGCCAGAGAGCCGCTTTCGCCACCGGTGTTCCTCCATATATCTACGCATTTCACCGCTACACATGGAATTCCACTCTCCTCTCCTGCACTCAAGTCTACCAGTTTCCAATGCATACAATGGTTGAGCCCCTGCCTTTTACACCAGACTTAATAAACCACCTGCGCTCGCTTTACGCCCAATAAATCCGGACAACGCTCGGGACCTACGTATTACCGCGGCTGCTGGCCCGTAGTTAGCC
+
[truncated: 22,366,239 more chars]
