# Supplementary material for: Captivity causes taxonomic and functional convergence of gut microbial communities in bats
Source: PeerJ. 2019 Apr 30;7:e6844. doi: 10.7717/peerj.6844 (PMC6499062; doi:10.7717/peerj.6844)
Supplement: Data S69 — Raw data of WFHa4. [file peerj-07-6844-s074.gz › ZTPSN18AB886-WFHa4_R1.fq]

@M04650:207:000000000-C238N:1:1101:14241:2200 1:N:0:19
ACTCCTACGGGAGGCAGCAGTGGGGAATTTTCCGCAATGGGCGAAAGCCTGACGGAGCAACGCCGCGTGAGTGAAGAAGGTTTTCGGATTGTAAAGCTCTTTTATTAGGGACGAATGTGCTCTATGTAAATTATGTAGAGTAATGACGGTGCCTAAAGAAAAAGCCACGGCTAACTACGTTCCAGCATCCGCGGTACTACTTATGTGGCAAGCTTTTTCCGGAATTATTTGGCGTAAAGCGCGCGCAGGCGGTCTGTTAAGTCTGTCGTTTTATTTCGGGGCTCAACCCCGTCC
+
AFGGGGGGGEG;F:CCBFE<F,,C+,,CCFFFE7C77F,-,;++++76CE,,:,+,7@,<C@:F7BCF+7,C,,,,,,,<BBEGG@7+BC8F<<<<<FGGGGG,EF9,,,,?+:+B3B<,A<F,C9D,5,A,,C,C,,,7E9,C=,>7+@+<5D9,3,,,,3,*>>7>:*5B:,6D,D*@,>:9,1,,66*4**:5*5+5+?;++?9+1667:+>C+;<:*1**2A+<F0++0*9/**1*)7).)7)))9)//>C)*9*/+1:D4C:0@EF)1*199()0)(/0*65,30542(
@M04650:207:000000000-C238N:1:1101:12898:2415 1:N:0:19
ACTCCTACGGGAGGCAGCAGTGGGGAATATTGCGCAATGGGCGAAAGCCTGACGCAGCGACGCCGCGTGAGGGATGAAGGGCTTCGGTTCGTAAACCTCTGTCAGAAGGGAAGAAGTGTAGTGGTGCTAATCAGCCGCTATTTGACGGTACCTTCAAAGGAAGCACCGGCTAACTCCGTGCCAGCAGCCGCGGTAATACGGAGGGTGCAAGCGTTAATCGGAATCACTGGGCGTAAAGCGCATGTAGGCTGTTTGATAAGTCAGAAGTGAAAGCCCACGGCTCACCCGTGGAAC
+
GGGGGGGGGGGGGGGGGGGGGGGGGGGGGGGGGGGGGGGGGGGGGGGGGGGGGGGGGGGGGGGGGGGGGGGGGGGGGGGGGGGGGGGGGGGGGGGGGGGGGGGGGGGGGGDGGGGGEGGGGGGGGGGGGGGGGGGGGGGGGGGGGGGGGGGGGGGGGGGGGGGGGGGGGGGGGGGGGGGGGGGFCGGGGGGGGGGGGGGGGGGGGCEGGGGGDEGGFCFGGGGGC7<CGGGGFGGGGGFG35>>:7?CFDFFGCF9@FFFG@7*9CDAFFFFFFFF?BGFB(*78FFF0:@BF3
@M04650:207:000000000-C238N:1:1101:19171:2423 1:N:0:19
ACTCCTACGGGAGGCAGCAGTGGGGAATATTGGGCAATGGGGGCAACCCTGACCCAGCGACGCCGCGTGAGTGAAGAAATCCTTCGGGATGTAAAGCTCTGTTGTATGGGAAGAGAAGCAGACGGTACCATACGAGGAAGCCCCGGCAAACTACGTGCCAGCAGCCGCGGTAATACGTAGGGGGCAAGCGTTGTCCGGAATTACTGGGCGTAAAGCGCACGCAGGCGGGTGTATAAGTCAGATGTAAAAGGCAGGTGCTTACCATCTGTTTGTCATCTGATACTGTAAGCCT
+
GGGGGGGGGGGEGGGGGGGGGGGGGGGGGGGGGGGGGGGGGGGGGGGGGGGGGGGGGGGGGGGGGGGGGGGGGGGGGGFGGGGGGGGGGGGGGFGGGGGGGGGGGGGGGGGGGGGGGGGGG?FGGGGGGGGGGGGGGGGGGFFGGGGGGGGGGGGGGGGGGGGGGGGGGGF>CFGFGFGGGGGGGGGFGGEEEGGGGCGDGGGGGGGGGGGGEDGGGGGGGGGGGGGE:9*:99DEGFBFF**9:CDF@F/9DGDFFFF=96C74>>ABFF?5?*9A2CFFB7*9BFFA?6(
@M04650:207:000000000-C238N:1:1101:20282:2437 1:N:0:19
ACTCCTACGGGAGGCAGCAGTAGGGAATCTTCGGCAATGGACGAAAGTCTGACCGAGCAACGCCGCGTGAGTGAAGAAGGTTTTCGGATCGTAAAACTCTGTTGGTAGAGAAGAACGTTGGTGAGAGTGGAAAGCTCATCAAGTGACGGTAACTACCCAGAAAGGGACGGCTAACTACGTGCCAGCAGCCGCGGTAATACGTAGGTCCCGAGCGTTGTCCGGATTTATTGGGCGTAAAGCGAGCGCAGGGGGTTTATTAAGTCTGGTGTAAAAGGCAGTGGCTCAACCATTGTT
+
GGGGGGGGGGGGGGGGGGGGGGGGGGGGGGGGGGGGGGGG<FFEGGGGGGGGGGGGGGDGGGGGGGGGGGGGGGAGGGGGGGGGGGGGGGGGGGGFGGGGGGGGGGFGGGGGGGGGEFFFGGGFGECDFGGGGGGGGGDGGFGGGGGGGEGGGGGGGGGGGDGFCCFGFGGGGGGFGGGFGGGGGGGGFGGGG8EEEGGGGGGGGGGGGCGGGGEGEDGFGC85A6CFGGGGFGD=DG?FDDFFGGGD@)/7)1*)*9BBGFGGFG:<>=477@EF??540319?4;<646A>)
@M04650:207:000000000-C238N:1:1101:15274:2491 1:N:0:19
ACTCCTACGGGAGGCAGCAGTGGGGAATATTGGGCAATGGGGGCAACCCTGACCCAGCGACGCCGCGTGAGTGAAGAAATCCTTCGGGATGTAAAGCTCTGTTGTATGGGAAGAGAAAAAGACGGTACCATACGAGGAAGCCCCGGCAAACTACGTGCCAGCAGCCGCGGTAATACGTAGGGGGCAAGCGTTGTCCGGAATTACTGGGCGTAAAGCGCACGCAGGCGGGTTTATAAGTCAGATGTAAAAGGCAGGTGCTTACCATCTGTTTGTCATCTGATTCTGTAAGCCT
+
D<FGFAGFEGG@BFCGECGGFEGGF@FGFFFGGGGGG@GGGGGGDF@AFGFGGGFGGGGFE:FGG>FEGGGGGCEFGGFFA@FFGGGGCGGGGGFGGFFGGFFDFFGGGGFFFGFCFFFFGGGGDGG:FFGGGGGGGFGFG<FFGGCGGGGGGFDFGGGGGGGC7FGGGG@8CFFFGCFC7EEGDEFGGG8C8EGFGGG5CECGFF+5/7/=EEFFGDDDEGCEEG=::12*9CC+*:976*1@*2::FGCDFGCFF:??FFGGF**6*195<=FF44CBF)*1*9BA:*/(
@M04650:207:000000000-C238N:1:1101:14340:2516 1:N:0:19
ACTCCTACGGGAGGCAGCAGTGGGGAATATTGCACAATGGGCGCAAGCCTGATGCAGCCATGCCGCGTGTGTGAAGAAGGCCTTCGGGTTGTAAAGCACTTTCAGCGAGGAGGAAGGGTGGTGTCTTAATACGGCATCGCATTGACGTTACTCGCAGAAGAAGCACCGGCTAACTCCGTGCCAGCAGCCGCGGTAATACGGAGGGTGCAAGCGTTAATCGGAATTACTGGGCGTAAAGCGCACGCAGGCGGTCTGTTAAGTCAGATGTGAAATCCCCGGGCTTAACCTGGGAAC
+
GGGGGGGGGGGGGGGGGGGGGGGGGGGGGGGGGFGGGGGGGGGGGGGGGGGGGGGGGGGGGGGGGGGGGGGGGGGGGGGGGFEFGFGGGGEGGGGGGGFGGGFCFGGFGGFGECFGGGGGGFGGGGG<FFGGGGDGDGGGG@FFGGGBFGGGGGGFFCFFGGGGGGGGDGGGGFGGGGG:EGGGGGGGGGGGGEGGGGGFEGEGEGEGGFGGEEECC7DFDDCGGGDF9CCFD/>CFCFGFGFDGGGC>DGDDCFFFB?FE7>DF>DDFFFB4=@F?FDDF9CFFFFFFFF?(,
@M04650:207:000000000-C238N:1:1101:21174:2539 1:N:0:19
ACTCCTACGGGAGGCAGCAGTGGGGAATATTGCACAATGGGCGAAAGCCTGATGCAGCGACGCCGCGTGAGGGAAGAAGGTTTTCGGATTGTAAACCTCTGTCTTCGGGGACGATAATGACGGTACCCGAGGAGGAAGCCACGGCTAACTACGTGCCAGCAGCCGCGGTAAAACGTAGGTGGCAAGCGTTGTCCGGAATTACTGGGTGTAAAGGGAGCGCAGGCGGAAAGGGCAGTTGGACGTGATATCTATGGGCTCAACCCATCGCGGGCGTTCAAAACGATTTTTCGTGGG
+
FGGGGGGGGGGGGGGGGGGGGGGGGGGGGGGGGGGGGGGGGFGGGGEFGGGGFEGGGGGGGGGGGGGGGGGGGGGGGGGGBFGGGGG7+BFGGGGGGFGGDGG9,E<FGGG@FG:FFDFC<FEFGG9,3+@>C<:FFG7<<F:*3>*?B,DEG:<F<F2=CFF7CGEEF7:2FFGC9CF<?FE99**1B>EE7<CCC>CC+++0<F@C?CF7<9:8ED538DG5C:C57C=*)/**0::>6D574*0*0*0*29C)))**2)**0**3>338<).722D?4(9)8)*),000(4
@M04650:207:000000000-C238N:1:1101:16061:2539 1:N:0:19
ACTCCTACGGGAGGCAGCAGTGGGGAATATTGCACAATGGGCGCAAGCCTGATGCAGCCATGCCGCGTGTATGAAGAAGGCCTTCGGGTTGTAAAGTACTTTCAGCGGGGAGGAAGGGAGTAAAGTTAATACCTTTACTCATTGACGTTACCCGCAGAAGAAGCACCGGCTAACTCCGTGCCAGCAGCCGCGGTAATACGGAGGGTGCAAGCGTTAATCGGAATTACTGGGCGTAAAGCGCACGCAGGCGGTTTGTTAAGTCAGATGTGAAATCCCCGGGCTCAACCTGGGAAC
+
GGGGGGGGGGGGGGGGGGGGFGFGGGGGGGGGGGGGGGGGGGGGGGGGGGDFGGGGGGGGGGGGGGGGGGGGGGGGGGGGGFGGGFGGGGGGGGGGGGGGGGGGGGGGGGGGGGGGGGGGGGGGGFGFFFGGGGGGGGCFFDFGAFGGGGGGGGGGGGGGGGGGGGGGGGCGGGGGGDGGGGGGGGDGDEDGGGGGGGGGGGGGDEEGGGGG=:CGGDGDCGAFGGGGGGG=)>DC>797@GFFGD3CEGGDDDG4?FFFG4C*9**-**9@@FF?<9D>B>GFFFF7?57:?(
@M04650:207:000000000-C238N:1:1101:6905:2540 1:N:0:19
ACTCCTACGGGAGGCAGCAGTGGGGAATATTGGGCAATGGGGGCAACCCTGACCCAGCGACGCCGCGTGAGTGAAGAAATCCTTCGGGATGTAAAGCTCTGTTGTATGGGAAGAGAAAAAGACGGTACCATACGAGGAAGCCCCGGCAAACTACGTGCCAGCAGCCGCGGTAATACGTAGGGGGCAAGCGTTAATCGGAATCACTGGGCGTAAAGCGCATGTAGGCCGCTTTATAAGTCAGAGGTGAAATCCCACGGCTTACCCGTGGAACTGCCTTTGATACTGTAGAGCTTG
+
GGGGGFGGGGGFGGGGGGGGGGGGGGGGGGGGGGGGGGGGGGGGGGGGGGGGGGGGGGGEGGGGEFGGGDFGGGGGGGGGGGGGGGGGFGGGGGGGGFGFGG?FFGFFFFFGGGGGGGGGGGGGGGGGGGGGGGGGGGGGGGGGFGGGGGGGGGGGGGGGGGGGGGEGGGCCCCFGGFFFEGGDGGGGGEGGGFFGGGGCF?CFGGGGGGGCEFGCCGGGGGGGGGFC5CEF4CC9DCFGB:?FGGFCFC>FGF*.8BEFGFFGFCGF@FFFFF?4<BGFF2:@FFFBAF4<B7
@M04650:207:000000000-C238N:1:1101:13979:2550 1:N:0:19
ACTCCTACGGGAGGCAGCAGTAGGGAATCTTCGGCAATGGACGAAAGTCTGACCGAGCAACGCCGCGTGAGTGAAGAAGGTTTTCGGATCGTAAAACTCTGTTGGTAGAGAAGAACGTTGGTGAGAGTGGAAAGCTCATCAAGTGACGGTAACTACCCAGAAAGGGACGGCTAACTACGTGCCAGCAGCCGCGGTAATACGTATGTCGCAAGCGTTATCCGGAATTATTGGGCATAAAGGGCATCTAGGCGGGGTTTCAAGTCGACGGTGAAAACTAGTGGCTCAACCATTAGC
+
GGGGGGGGGGGGGGGGGGGGGFGGGGGGGGGGGDGGGGGGGGGGGGGGFGGGGGGGGGGGGGGGGGGGGGGGGGGGGGGFF<FGGGEEGGGGGGGFGGGGGGGGGGGGGGGGGGGEFF<AFEGGGGGGGF>FGGGDFGGGGFGFGGGGGGGGGGGG?EGGGGFFGE8FEEEGGGGGGGGFFGGGGGGGGGGGGEBEEGGGGGG;FFGGGGGGGGGGGG=CCDGDF6EGGGGGFGGEDGFC)1<46>FGFGGDCD/8>FFF0=><:3C955;68BF?AFC6>BC:@F)30**6A.
@M04650:207:000000000-C238N:1:1101:20250:2600 1:N:0:19
ACTCCTACGGGAGGCAGCAGTGGGGAATATTGCACAATGGGCGAAAGCCTGATGCAGCGACGCCGCGTGAGGGAAGAAGGTTTTCGGATTGTAAACCTCTGTCTTCGGGGACGATAATGACGGTACCCGAGGAGGAAGCCACGGCTAACTACGTGCCAGCAGCCGCGGTAAAACGAAGGTGGCAAGCGTTGTCCGGAATTACTGGGTGTAAAGGGAGCGCAGGCGGAAAGGTAAGTTGGACGTGAAATCTATGGGCTCAACCCATAGCGTGCGTTCAAAACTATTTTTCTTG
+
GGGGGGGGGGGGGGGGGGGGGGGGGGGGGGGGGGGGGGGGGGGGGGGGGGGGGGGGGGGGGGGGGGGGGGGFGGGGGGGGFEGGGGGGGGGGGGGGGGGGGGGGGGGGGGGGGGGGEGGGGGGGGGGGG>ECGFGGGGGGGGGGEDGGGGGGEGGGGGFFGGGGGGGGEGCFGGGGGGGGFGGGGGGGGGGGGFGGGGCFGFFGGGGEEFGGGGGFGDGGGC:CEG75C>GCFGFEFGFC?GFBGFGGFGGFGFGFFFF6CFDGFGGFD3>D>)<EF9FFFFC=F?F>BF?2
@M04650:207:000000000-C238N:1:1101:19377:2605 1:N:0:19
ACTCCTACGGGAGGCAGCAGTGGGGAATATTGGGCAATGGGGGAAACCCTGACCCAGCAACGCCGCGTGAGGGAAGAAGGCTTTCGGGTCGTAAACCTCTGTCCCATGTGAAGAGAAGAAGACGGTAGCATGGGAGGAAGCCCCGGCTAACTACGTGCCAGCAGCCGCGGTAATACGTAGGGGGCAAGCGTTGTCCGGAATGATTGGGCGTAAAGGGCGCGTAGGCGGCCTGTTAAGTCTGGAGTGGAAGTCCCGCTTTCAAGGTGGGAATTGCTTTGGAAACTGATAGGCTTG
+
GGGGGGGGGGGGGGGGGGGGGGGGGGGGGGGGGGGGGGGGGGGGGGGGGGGGGGGGGGGGGGGGGGGGGGGGGGGGGGGGGGGGFGGGGGGGGGGGGGGGGGGGGGGGGGGGGGGGGGGGGGGGGGGGGGGGGGGGGGFGGFGGGGGDGGGGGGGFGGGGGGGGGGGGGGGCFGGGG<CFGGGGGGDGGGE=:CGGGGG*8C<FEFGCFGGGGCFDEGGGDC85EGGGGG5:@GGGG:FGFGFFGGD=FGGFGF<)<5)@FFGGFGGB@@F?F==*62D:@2<68=9<A?F7:1
@M04650:207:000000000-C238N:1:1101:22491:2605 1:N:0:19
ACTCCTACGGGAGGCAGCAGTAGGGAATCTTCGGCAATGGACGAAAGTCTGACCGAGCAACGCCGCGTGAGTGAAGAAGGTTTTCGGATCGTAAAACTCTGTTGGTAGAGAAGAACGTTGGTGAGAGTGGAAAGCTCATCAAGTGACGGTAACTACCCAGAAAGGGACGGCTAACTACGTGCCAGCAGCCGCGGTAAAACGTAGGTGGCAAGCGTTGTCCGGAATTACTGGGTGTAAAGGGAGCGCAGGCGGAAAGGTAAGTTGGACGTGAAATCTATGGGCTCAACCCATAGC
+
GGGGGGGGGGGGGGGGGGGGGGGGGGGGGGGGGGGGGGGGGGGGGGGGGGGGGGGGGGGGGGGGGGGCGGGGGGGGGGGGGGGGGGGGGGGGGGGGGGGGGGGGGGGGGGGGGGGDGGGGGGGCFGGGGGGGGGGGGGGGGGGGGGGGGGGGGGGGGGGGGGGGGGGGGGGGGGGGGGGGGGGGGGGGGGGGGGGGGGGGGGGGGGGGGFGGGGGGGGGGGGGGGGGGGGGG5EDGGGFC>F@EGGGGFGGG/95FFFFFGFGGFGGFEFFFFFFFFFGFFFGFFFFBBFFF?)
@M04650:207:000000000-C238N:1:1101:21582:2621 1:N:0:19
ACTCCTACGGCGGCAGCAGTAGGGAATCTTCGGCAATGGACGAAAGTCTGACCGAGCAACGCCGCGTGAGTGAAGAAGGTTTTCGGATCGTAAAACTCTGTTGGTAGAGAAGAACGTTGGTGAGAGTGGAAAGCTCATCAAGTGACGGTAACTACCCAGAAAGGGACGGCTAACTACGTGCCAGCAGCCGCGGTAATACGTAGGTCCCGAGCGTTGTCCGGATTTATTGGGCGTAAAGCGAGCGCAGGTGGTTTATTAAGTCTGGTGTAAAAGGCAGTGGCTCAACCATTGTAT
+
GGGGGGGGGG+CFGGGGGGGGGGGGGGGGGGGGGGGGGGFGG:FGGGGGGGGGGGGGGGGGGGGGGGGGGGGGGGGGGGGGGGGGGEEGGGGGGGGGGGGGGGGGGGGGGGGGGGGFGGGGGGGGGGGGGGGGGGGGGGGGGGGFGGGGGGGGGGGGGGGGGGGGGGGGGGGGGGGGGGGGGGGGGGGGGGGGGGGGGGGFGGGGDFEGGGGGGCEGGFGDD5CF7FGGGCFEGGGGGFGFGFFGDDC>DGGDCGFFFFFGFGGFCC<F4@66>>FFFGFEBGFFFFBF?FAA<
@M04650:207:000000000-C238N:1:1101:23706:2630 1:N:0:19
ACTCCTACGGGAGGCAGCAGTGGGGAATATTGGGCAATGGGGGCAACCCTGACCCAGCGACGCCGCGTGAGTGAAGAAATCCTTCGGGATGTAAAGCTCTGTTGTATGGGAAGAGAAAAAGACGGTACCATACGAGGAAGCCCCGGCAAACTACGTGCCAGCAGCCGCGGTAATACGTAGGGGGCAAGCGTTGTCCGGAATTACTGGGCGTAAAGCGCACGCAGGCGGTTTGTTAAGTCAGATGTGAAATCCCCGGGCTCAACCTGGGAACTGCATTTGAAACTGGCAAGCTTG
+
GGGGGGGGGGGGGGGGGGGGGGGGGGGGGGGGGGGGGGGGGGGGGGGGGGGGGGGGGGGGGGGGGGGGGGGGGGGGGGEGGGGGGGGGGGGGGFGGGGGGGFGGGGGGGGGGGGGGGGGGGGGGGGGGGGGGGGGGGGGGGFGGGGGGDGGGGGGGGGGGGGGGGGGGGGGGGGGGGGGGGGGGGGGFGGGGGGGGGGGGGGGGGGGGGGGGGGGGGGGGGGGGGDGGGGGEFFGEGGFGFGFFFGDFBGFFCFGFFFBFGFGFFGFFFFFFFFFF9AGFFFGFFFF7<FFFF?
@M04650:207:000000000-C238N:1:1101:10802:2664 1:N:0:19
ACTCCTACGGGAGGCAGCAGTGGGGAATATTGCACAATGGGCGCAAGCCTGATGCAGCCATGCCGCGTGTATGAAGAAGGCCTTCGGGTTGTAAAGTACTTTCAGTCGGGAGGAAGGTGTCAAGGTTAATAACCTTGGCAATTGACGTTACCGACAGAAGAAGCACCGGCTAACTCCGTGCCAGCAGCCGCGGTAATACGGAGGGTGCAAGCGTTAATCGGAATTACTGGGCGTAAAGCGCACGCAGGCGGTTGATTGAGTCAGATGTGAAATCCCCGGGCTTAACCCGGGAAT
+
GGGGGGGGGGGGGGGGGGGGGGGGGGGGGGGGGGGGGGGGGGGGGGGGGGGGGGGGGGGGGGGGGGG>FGGGGGGGGGGGGFGGGGGGGGGGGGGGGFGGFGGGGGFGGGGGGGGGGGGGGGGGGGFGGGGG?FGGGGGGGGFEFFGGGGGGGDECCGGGGGGGGGGGGGGGGGGGGGGGGGGGGGGGGGGGGGGGGGGGGGGGGGGGGGGGGGGDGGGGGGGGGGEGFFF=BGDCCF?DDDDFGGGGFGG<CDFFFFFFCBCDFFGF?BFFF?F?09GFEBGFFF4(2BB;93
@M04650:207:000000000-C238N:1:1101:14702:2673 1:N:0:19
ACTCCTACGGGAGGCAGCAGTGGGGAATATTGCACAATGGGCGAAAGCCTGATGCAGCGACGCCGCGTGAGGGAAGAAGGTTTTCGGATTGTAAACCTCTGTCTTCGAGGACGAAGAAGTGACGGTACTCGAGGAGGAAGCCACGGCTAACTACGTGCCAGCAGCCGCGGTAAAACGTAGGTGGCAAGCGTTGTCCGGAATTACTGGGTGTAAAGGGAGCGCAGGCGGGATGCCAAGTTGTACGTGAAATCTATGGGCTCAACCCATAGCGTGCGTTCAAAACTGGCGTTCTTG
+
CFGGGGGGGGGGGGGGGGGGGGFGGGGGGGGGGGGGGGGFGGGGEGGGGGGGGGGGGGGGGGGGGGGFGGGGGGGGFGGGFGGGGDGGGGGGGGGGGGGGGDEGGCFFGGGGGGGGGGGGGGGGGGGGGGGGGGFGECFGGGGGGGGGGGGGGGGFGGGGGGGGGGGGGGEGGFFFDGGFGGGGGGGGGCEECEFGGGGGGGGGGGFE@EGDGGGGGGGGGDGGDGGGGDC=F666<>BF1:@FGFFDFFFCGFC745756=FGEDF?@FE5>B>)-84@?2C?=?)245)())
@M04650:207:000000000-C238N:1:1101:16371:2685 1:N:0:19
ACTCCTACGGGAGGCAGCAGTGAGGAATATTGGTCAATGGTCGAGAGACTGAACCAGCCAAATCGCGTGAAGGAAGACTGCCTTATGGGTTGTAAACTTCTTTTTTACAGGAATAAAAGACATTACGTGTAATGTATTGCATGTACTGTAAGAATAAGCATCGGCTAACTCCGTTCCAGCAGCCGCGGTAATACGGAGGATGCGAGCGTTATCCGGATTTATTGGGTTTAAAGGGTGCGCAGGCGGGCTTTTAAGTTAGCGGTGAAGTTTCCAGGCCCAACCTGGGCCCTGC
+
CFGGGGGGGGGFGGEGGGGGFGAFGGGGGGGGGGFEFGFGEFGCFFEFFFGGAEFGGGGGF<A<BFGGGD7@CFGGGECGFGGE=?FEFFC@?FGFFG9,FGGGCG@9BFG88,CAA9E@,=FFFFGFFAFF9@F9AAFGFCFEFG,AFDFFFAAFFGA933@>EDG8:3FDCD,@,8>FCGFFGGGG*B8,5@F58>CC68:E*>:CCC:7=4BGGGC41:+=?F/:*C9<6EGDD*:DAC3.95C33CCG7*>@//7@E>*756*-**96@FFF::DF7(07>38((872
@M04650:207:000000000-C238N:1:1101:17423:2813 1:N:0:19
ACTCCTACGGGAGGCAGCAGTGGGGAATATTGCACAATGGGCGCAAGCCTGATGCAGCCATGCCGCGTGTATGAAGAAGGCCTTCGGGTTGTAAAGTACTTTCAGCGGGGAGGAAGGGAGTAAAGTTAATACCTTTACTCATTGACGTTACCCGCAGAAGAAGCACCGGCTAACTCCGTGCCAGCAGCCGCGGTAATACGGAGGGTGCAAGCGTTAATCGGAATTACTGGGCGTAAAGCGCACGCAGGCGGTTTGTTAAGTCAGATGTGAAATCCCCGGGCTCAACCTGGGAAC
+
FGGGGGGGGGGGGGGGGGGGGGGGGGGGGGGGGGGGGGGGGGGGGGGGGGGGGFGGGGFGGGGGGGGGGGGGGGGGGGGGGGGGGGGGGGGGGGGGGGGGGGGGGGGGGGGEGGGDCC=CFFGGGGGGGGGGGGDD=<9FF<EGGGG@FGGGGCCFGGGGGGGGGGGGGGGGGGGGGGGGGGGGGGGGGGGGGEGGGGGGGGGGGGGGGGGGGGGGGGGGGGGGGGGGGGGGFGGGGGFGBCEFGCGGFDGDGGGF?FFFGFCF=7CAF@@??FFFFFGFF096??88:@32?(
@M04650:207:000000000-C238N:1:1101:21747:2816 1:N:0:19
ACTCCTACGGGAGGCAGCAGTGGGGAATATTGCACAATGGGCGCAAGCCTGATGCAGCCATGCCGCGTGTATGAAGAAGGCCTTCGGGTTGTAAAGTACTTTCAGCGGGGAGGAAGGGAGTAAAGTTAATACCTTTACTCATTGACGTTACCCGCAGAAGAAGCACCGGCTAACTCCGTGCCAGCAGCCGCGGTAATACGGAGGGTGCAAGCGTTAATCGGAATTACTGGGCGTAAAGCGCACGCAGGCGGTTTGTTAAGTCAGATGTGAAATCCCCGGGCTCAACCTGGGAAC
+
GGGGGGGGGGGGGGGGGGGGGGGGGGGGGGGGGGGFGGGGGGGGGGGGGGGGGGGGGGGGGGGGGGGGGGGGGGGGGGGGGGGGGGGGGGGGGGGGGGGGGGGGGGGGGGGGGGGGGGGGGGGGGGGGGGGGGGGGGGCGGGGGGGGGGGGGGGGGGGFFGFGFFGGGGGGGGGGGGGGGGFGGGGGGGGGGGGGGGGGGGGGGGGGDGGGFG5CEGGFFGGGGCCCFGGGGDEGEGGFGFGE@DDGGFGGDC3CF@F=?GFCF?FFAFF4FFFFF:>CB@>GFFFFFF>F?B2
@M04650:207:000000000-C238N:1:1101:7978:2830 1:N:0:19
ACTCCTACGGGAGGCAGCAGTGGGGAATATTGCACAATGGAGGAAACTCTGATGCAGCGACGCCGCGTGATGGAAGAAGGTTTTCGGATTGTAAACCTCTGTCTTCGGGGACGATAATGACGGTACCCGAGGAGGAAGCCACGGCTAACTACGTGCCAGCAGCCGCGGTAAAACGTAGGTGGCAAGCGTTGTCCGGAATTACTGGGTGTAAAGGGAGCGCAGGCGGAATGGTAAGTTGAATGTGAAAACTATGGGCTCAACCCATAGACTGTGTTCAAAACTACTGTTCTTG
+
GGGGGGGGGGGGGGG@FEGGGGGGGGGGGGGGGGGGGGGGGGGGGGGGGGGGGGGGGGGGGGGGGGGGGGGGGGGFFGGGGGGGGGGGGGGGGGGGGGGGGGGGGGGGGGGGGGGGGGGGGGGFGGGGGCFGGGGGGGGGGGGGGGGGDFGFGGGGGGGFGFGFGGGGGGGGGGGFGGGGGGGGGGGGGGGGGGGGGDCGFGGGGGCGEG9?FG>5EGGGGGGGGG:EGFDCFC=9DGFGFGFFGFGCFGFGG:FFF@FFFF33)0C>=FF19@@64):FFFGFFF46AFFB
@M04650:207:000000000-C238N:1:1101:22024:2860 1:N:0:19
ACTCCTACGGGAGGCAGCAGTGGGGAATATTGCACAATGGGCGAAAGCCTGATGCAGCGACGCCGCGTGAGGGAAGAAGGTTTTCGGATTGTAAACCTCTGTCTTCGAGGACGAAGAAGTGACGGTACTCGAGGAGGAAGCCACGGCTAACTACGTGCCAGCAGCCGCGGTAATACGTAGGTGGCAAGCGTTGTCCGGAATTATTGGGCGTAAAGCGCGCGCAGGCGGGCTGATAAGTCTGTCGTTTAAATTCGGGGCTCAACCCCGTCAAGCGATGGAAACTGTCAGTCTTGG
+
GGGGGGFGGGGEGGGGGGGGGGGGGGGGGGGGGFFFGCFGGGGGGGGGGGGGGGGGGGGGGGGDGGGCGGGGGGGGGGGGFFGGG:FGGGGGGGGGGGGGGGGGGFGCFGGGGGEGGCFGGCDEGGGGGGGFGD:FECFGGEFGFGEGGGFGGGGGFGGGGGGGGFEDGGFGFCFCDEEGGGGGGGGGGGGG>BECEGGGGGGGGGGGD=EGGGGGGGGDC<E=*/:CDGEEFFGCFF?FFGBF<D<DFCFFCFFFF>>>FFGG>DC->>56FFBF??CF487@@4@A<7F<))
@M04650:207:000000000-C238N:1:1101:22350:2905 1:N:0:19
ACTCCTACGGGAGGCAGCAGTGGGGAATATTGGGCAATGGGGGCAACCCTGACCCTGCGACGCCGCGTGAGTGAAGAAATCCTTCGGGATGTAAAGCTCTGTTGTATGGGAAGAGAAAAAGACGGTACCATACGAGGAAGCCCCGGCACACTACGTGCCAGCAGCCGCGGTAATACGTAGGGGGCAAGCGTTGTCCGGAATTACTGGGCGTAAAGCGCCCGCAGGCGGGGTTATAAGTCAGATGTAAAAGGCCGGTGCTTACCATCTGTTTGTCCTCTGATACTGTACGCCTAT
+
FDEFEE@FFC7CFEGDGEEFE,E8F;BFFFGD,C@E@CCFCCGGEFGGGGFFGAE,@E@:CBF>FGGGGCCFGAFG?=4C5A?EECG74FCFFG,CEFFG<FFD??@FDGFGGFF8D8==+:B+BFDGGAF,=FD:7FEFE,5CFFGD7:>FGAFG:71;<D:FEFG:FE:C7C;FFG,=CGGGGGGGF5AEGEFD8>*:FACFG9C5*:E5**<E*/)1?<E*?=*:/)/>><70:>?*6*00::0*7214*)1.)7?7+/7*19*./9=?>B47-6<77):66@8),7581)
@M04650:207:000000000-C238N:1:1101:7423:2906 1:N:0:19
ACTCCTACGGGAGGCAGCAGTGGGGAATATTGGACAATGGACCAAAAGTCTGATCCAGCAATTCTGTGTGCACGACGAAGTTTTTCGGAATGTAAAGTGCTTTCAGTTGGGACGAAGAAAGTGACGGTACCAACAGAAGAAGGGGCGGCGAAATACGTGACAGCAGCCGCGGTAATACGTATGCCCCGAGCGTTATCCGGATTTATTGGGCGTAAGGCGCGTCTAGGTGGTTTAAAAAGTCTGATGTTAAAATGCGGGGCTCAACTCCGTATTGCGTTGGAAACGGTTAGACT
+
FGGGGGGGGGGGGGGGGGGGGGGGGGGGGGGGGCGGGGGGGGFGEGCEC9,<FAF,9@FGGGGGFA<EFD@9@CF+@+6BFFDF<<FFECFFEGGGDFFGGGGGG9,CFGGFACGEFE?FC?FC,BF:@??E<++6E8AE8<=F+@@FF*>@F:FGG,,5*?FB,,,,<:78<<:C9CCFGCCFCC8C8*=E>C>8::;:C850<:9C?FC=E5C*37C3ECEC/?+ACC12)7>7C*8**2907C7**02*::*)8)7>E5=G?:747>F))*077:C>64C43)0(4@4A2
@M04650:207:000000000-C238N:1:1101:22167:2924 1:N:0:19
ACTCCTACGGGAGGCAGCAGTGGGGAATATTGCACAATGGAGGAAACTCTGATGCAGCGACGCCGCGTGAGGGAAGAAGGTTTTCGGATTGTAAACCTCTGTCTTCGGGGACGATAATGACGGTACCCGAGGAGGAAGCCACGGCTAACTACGTGCCAGCAGCCGCGGTAAAACGTAGGTGGCAAGCGTTGTCCGGAATTACTGGGTGTAAAGGGAGCGCAGGCGGAATGGTAAGTTGAATGTGAAAACTATGGGCTCAACCCATAGACTGCGTTCAAAACTACTGTTCTTG
+
GGGGGGGGGGGGGGGGGGGGGGGGGGGGGGGGGGGGGGGGGGGGGGGGGGGGGGGGGGGDGGGGGGGGGGGGGGGGGGGGGGGGGGGGGGGGGGGGGGGGGGGGGGGGGGGGGEGGGGGGGGGGGGGGGGGGGGGGGGGGGGGGGGGGGGGGGGGGGGGGFFGGGGGGGGGGGGGGGGGGGGGGGGGGGGGGGGDGGGGGFFGGGC;CGGGGGGGGGGGGGDEGGGGGGGGGFGGGFFFGFGFFGGGGFGGGFGGFFFF@6>G:FFD26FFFFF>EFFGFFFGFFFFFBFFF
@M04650:207:000000000-C238N:1:1101:10059:3021 1:N:0:19
ACTCCTACGGGAGGCAGCAGTGGGGAATATTGGGCAATGGGGGCAACCCTGACCCAGCGACGCCGCGTGAGTGAAGAAATCCTTCGGGATGTAAAGCTCTGTTGTATGGGAAGAGAAGCAGACGGTACCATACGAGGAAGCCCCGGCAAACTACGTGCCAGCAGCCGCGGTAATACGTAGGTCCCGAGCGTTGTCCGGATTTATTGGGCGTAAAGCGAGCGCAGGTGGTTTATTAAGTCTGGTGTAAAAGGCAGTGGCTCAACCATTGTATGCATTGGAAACTGGTAGACTTGG
+
GGGGGGGGGGGCGGGGGGGGGGGGGGGDFGGGGGGGGDGGGGGEFDGGGGGGGFGGGGGGGGGGFCFGGGGGGGGF9FGGGGFGGGGGGGFFGCEGGGDEGFFGGGGGGGGGGGGGGGGGGGGGGGGGDGGGGGGGGEGGGGGGGGGGGGGGGGGGGFGFGGFCFFGGGGGE<FGGGFGGGGGGCEGECE?8BCGGCGE;8CGGGG:CGGDEGGGGGGGGGG5=E:CC*>FGFGGGFGFGFFFFGGCGFDD<CGF6FEFFG?C:>FGFFBF?FFFF<DG=FBFBF*9<A946<)
@M04650:207:000000000-C238N:1:1101:21689:3030 1:N:0:19
ACTCCTACGGGAGGCAGCAGTGGGGAATATTGCACAATGGGCGAAAGCCTGATGCAGCGACGCCGCGTGAGGGAAGAAGGTTTTCGGATTGTAAACCTCTGTCTTCGAGGACGAAGAAGTGACGGTACTCGAGGAGGAAGCCACGGCTAACTACGTGCCAGCAGCCGCGGTAAAACGTAGGTGGCAAGCGTTGTCCGGAATTACTGGGTGTAAAGGGAGCGCAGGCGGGATGCCAAGTTGGACGTGAAATCTATGGGCTCAACCCATAGCGAGCGTTCAAAACTGGCGTTCTTG
+
GGGGGGGGGGGGGGGGGGGGFGFGGGGGGGGGGGGGGGGGGGGEGGGGGGGGGGGGGGGGGGGGGGGGGGGGGGGGGGGGGGGGGGGGGGGGGGGGGFGGGGFGGGGGGGGGGGGGDGDFDFGGGGGGFGGCBFFGGGGGGFGFGGGGEFFCFEGGGGGGGGGGGGGGCGFGGCGFGCFFGGGFGGFGGGGGDCG?CEEGGGG+<EGG?=*<FGGGGGDDEGCEEGGGGGGGFFC?C76FFF4<C<7CFGGGGGG:FFFFGFFCFGDB?FF)55;76?F=?BGFFFFBB>E0<<
@M04650:207:000000000-C238N:1:1101:13613:3072 1:N:0:19
ACTCCTACGGGAGGCAGCAGTAGGGAATCTTCGGCAATGGACGAAAGTCTGACCGAGCAACGCCGCGTGAGTGAAGAAGGTTTTCGGATCGTAAAACTCTGTTGGTAGAGAAGAACGTTGGTGAGAGTGGAAAGCTCATCAAGTGACGGTAACTACCCAGAAAGGGACGGCTAACTACGTGCCAGCAGCCGCGGTAATACGTAGGTCCCGAGCGTTGTCCGGATTTATTGGGCGTAAAGCGAGCGCAGGTGGGTTATTAAGTCTGGTGTAAAAGGCAGTGGCTCAACCATTGTT
+
GGGGGGGGGGGGGGGGGGGGGGFGGGGGGGGGGGGGGGGGGGGGGEFGGGGGGGGGGGGGGGGGGGGGGGGGGGGGGGGGGGGGGGGGGGGGGGGGGGGGGGGGGGGGGGGGGGGGGGGGGGGGGGGGGGGGGGGGGGGGGGGCGGGGGGGFGGGGGGGGGFGGGGGGGGGGGGGGFGGGGGGFCG87BECGEGDGEGFCFGFCEGGGGGGGGG>GDGGGGGGE56:FGCGGFGC=DF4>D57><CCD>/9C)17<FFBFFFFC@C71)//9@7>FFBFFFFDF@@FF?4?AB)
@M04650:207:000000000-C238N:1:1101:16096:3102 1:N:0:19
ACTCCTACGGGAGGCAGCAGTGGGGAATATTGCACAATGGGCGAAAGCCTGATGCAGCGACGCCGCGTGAGGGAAGAAGGTTTTCGGATTGTAAACCTCTGTCTTCGAGGACGAAGAAGTGACGGTACTCGAGGAGGAAGCCACGGCTAACTACGTGCCAGCAGCCGCGGTAAAACGTAGGTGGCAAGCGTTGTCCGGAATTACTGGGTGTAAAGGGAGCGCAGGCGGGATGCCAAGTTGGACGTGAAATCTATGGGCTCAACCCATAGCGTGCGTTCAAAACTGGCGTTCTTG
+
GGGGGGGGGEGGGGGGGGFGFFGGGGGGGGGGFGGGGGGGGGGGGGGGGGGGGGGGGDEGGG7FEFFFGCCFGGG@FGGEAFGGGGGEGGFEGGGGFFFFGGGCFAFGGGGGGEGB@FGGGGGEFFGGFEBBCFGGDFFGF7,FEGGC7FGGGGGGGGGGGGFGG7ECFG<ECFGGGGGGGGGGGGGFFCC**B@FGE5?8FGGCFGCCE5:9<CCCFDGGGGG=5EEG:5CFFG+>:?FFFFDGGG3@FF>FDDFF@55C4CGFG506657BB>)3:FF48C@F:526:@<).
@M04650:207:000000000-C238N:1:1101:17834:3156 1:N:0:19
ACTCCTACGGGAGGCAGCAGTGGGGAATATTGGGCAATGGGGGCAACCCTGACCCAGCGACGCCGCGTGAGTGAAGAAATCCTTCGGGATGTAAAGCTCTGTTGTATGGGAAGAGAAGCAGACGGTACCATACGAGGAAGCCCCGGCAAACTACGTGCCAGCAGCCGCGGTAATACGTAGGGGGCAAGCGTTGTCCGGAATTACTGGGCGTAAAGCGCACGCAGGCGGGTTTATAAGTCAGATGTAAAAGGCAGGTGCTTACCATCTGTTTGTCATCTGATACTGTAAGCCT
+
GGGGGGGGGGGGGGGGGGGGGGGGGGGGGGGGGGGGGGGGGGGGGGGGGGGGGGGGGGGGGGGGGGGGGGGGGGGGEGGGGGGGGGGGGGGGGGGGGGGGGFFGGGGGGGGGGGGGGGGGGGGGGGGGGGGGGGGGGGGGGGGGGEGGGGGGGGGGGGGGGGGGGGGGGGGGGGGGGGGGGGGGGGGGGGGGGGGGGGGGGGGGGFFGGGGGGGGGGGGGGGGGGGGGGDGGFGGGGGFFFGFFG7>CFFGGGGDFFFFFFFGFBGGAFFFFFFFFF9CBFFC=FFFABFF2
@M04650:207:000000000-C238N:1:1101:17325:3207 1:N:0:19
ACTCCTACGGGAGGCAGCAGTAGGGAATCTTCGGCAATGGACGAAAGTCTGACCGAGCAACGCCGCGTGAGTGAAGAAGGTTTTCGGATCGTAAAACTCTGTTGTTAGAGAAGAACAAGTGGGAGAGTAACTGTTCCCACCTTGACGGTATCTAACCAGAAAGCCACGGCTAACTACGTGCCAGCAGCCGCGGTAATACGTAGGTGGCAAGCGTTGTCCGGATTTATTGGGCGTAAAGCGAGCGCAGGCGGTTTCTTAAGTCTGATGTGAAAGCCCCCGGCTCAACCGGGGAGG
+
GGGGGGGGGGGGGGGGGGGGGGGGGGGGGGGGGGGGGGGGGGGGEGGEGGGGGGGGGGGGGGGGGGGGGCGGGGGGGGGGGEFGGGGGGGGGGGGGGGGGGGGGGCGGGGGGGGGGGGGGGGGFGGGGGGGGGGGGGGGGGGGGGGGGGGGGGGFGGGGGFGGGGGGGGGGG>FGGG7FFGGGGGGFFFGGGDEEG9?9ECFDGGGFGF95:CE>EGGGD8DE*9<F?<CCFF5<=7CFCDG@DDGGGFGGGGDGFF4FFCBCF=CC5*=FF6;FFFFGFF1**17FB;BF29B
@M04650:207:000000000-C238N:1:1101:21276:3254 1:N:0:19
ACTCCTACGGGAGGCAGCAGTGGGTAATATTGCGCAATGGGCGAAAGCCTGACGCAGCGACGCCGCGTGAGGGATGAAGGGCTTCGGTTCGTAAACCTCTGTCAGGAGGGAAGAAATGTGCTCGTGCTAATCAGCGGGCATTTGACGGTACCTCCAAAGGAAGCACCGGCTAACTCCGTGCCAGCAGCCGCGGTAATACGGAGGGTGCAAGCGTTAATCGGAATCACTGGGCGTAAAGCGCATGTAGGCTGCTTTATAAGTCAGAGGTGAAATCCCACGGCTTACCCGTGGAAC
+
GGGGGGGGGGGGGGGGGGGGGGGGGGGGGGGGGGGGGGGGGGGGGGGGGGGGGGGGGGGGGGGGGGGGGGGGGGGGGGGGGGGGGGGGGGGGGGGGGGGGGGGGGGGGGGGGGGGGGGGGGGGGGGGGGGGGGGGGGGGGGGGGGGGGGGGGGGGGGGGGGGGGGGGGGGGGGGGGGGGGGGGGGGGGFGGGGGGGGGGGGGGGGGGGGGGGGGGGGFGGGGGGGGGGGGGGFGGGGGFGFGFFGGGGFGGGGGGFFFFFGFGGFGGFFFFFFFFF:?GFFBGFFFFFFFFF?.
@M04650:207:000000000-C238N:1:1101:10569:3259 1:N:0:19
ACTCCTACGGGAGGCAGCAGTGGGGAATATTGGGCAATGGGGGCAACCCTGACCCAGCGACGCCGCGTGAGGGAAGAAGGTTTTCGGATTGTAAACCTCTGTCTTCGGGGACGATAATGACGGTACCCGAGGAGGAAGCCACGGCTAACTACGTGCCAGCAGCCGCGGTAAAACGTAGGTGGCAAGCGTTGTCCGGAATTACTGGGTGTAAAGGGAGCGCAGGCGGAAAGGTAAGTTGGACGTGAAATCTATGGGCTCAACCCATAGCGTGCGTTCAAAACTATTTTTCTTG
+
GGGGGGGGGGFGGG;CFGGG<EFGFF;DFEFECEFFDAFDFEGGGFGFG<EFGG<FE<F@B>C@FFF4CFEGGG8FGGGDF?<BAFGDC+EFFFGAEFGGGGCDEFFEEEGGGGCGGGGFFGGGGGAFFEGGGGGGGGFGFFEEGGGGGGGGGFGGFFEGGGGFEGECFEGFGGGF>EGGCFGGFGGC5*8;CFE5EEGFGF9CFF@:/<FGGGGCG3DG=CEE5:5:=DFCFFG2CGF<:D5;>1?G?7>DDFC>5FF?:57D:490<>8>B:><3)?F@?G?=FF)5**6
@M04650:207:000000000-C238N:1:1101:6686:3303 1:N:0:19
ACTCCTACGGGAGGCAGCAGTAGGGAATCTTCGGCAATGGACGAAAGTCTGACCGAGCAACGCCGCGTGAGGGAAGAAGGTTTTCGGATTGTAAACCTCTGTCTTCGAGGACGAAGAAGTGACGGTACTCGAGGAGGAAGCCACGGCTAACTACGTGCCAGCAGCCGCGGTAAAACGTAGGTGGCAAGCGTTGTCCGGAATTACTGGGTGTAAAGGGAGCGCAGGCGGGATGCCAAGTTGGACGTGAAATCTATGGGCTCAACCCATAGCGTTCGTTCAAAACTGGCGTTCTTG
+
FGFGGGGGGGG@FGCGFEGGGGEFEFGFGGGGGGGGGGGGFEGG7:@CEFGFGGGGGGGGGGGGGGGGGCGCCEFCFBFGFGGFGGGEGGGGGGGGGGFGGGGGGGG7FGG?FEGDE8FG9,F>C:<:DF@,8@FGD>FGGEFGECGCFEEFG7FBCFF9FDGDG>CCFG41=FC982:FEBCFFGGFF5C@5BCGGDE**<:<+<?F@C/<<7EFD5*>CC87?:5C=3CC@+C67D6:FG65>*95@CDGDDF))058CFFG@3<1))87)0)71(7972*/*07((0)4<9
@M04650:207:000000000-C238N:1:1101:10451:3337 1:N:0:19
ACTCCTACGGGAGGCAGCAGTGGGGAATATTGGGCAATGGGCGCAAGCCTGACCCAGCAACGCCGCGTGAAGGAAGAATGTCTTCGGATTGTAAACTTCTGTCCTCAGGGGAGAAAAAAATGACGGTACCTGAGGAGGAAGCCCCGGCTAACTACGTGCCAGCAGCCGCGGTAATACGTAGGGGGCGAGCGTTGTCCGGAATTACTGGGCGTAAAGCGCACGCAGGCGGGTTTATAAGTCAGATGTAAAAGGCAGGTGCTTACCATCTGTTTGTCATCTGATACTGTAAGCCT
+
GGGGGGGGGGGFGGGGGGGGGGGGGGGGGGGGGGGGGGGGGGGGGGGGGFGGGGGGGGGGGGGGGGGGGGGGGGGGGGGGGGGGGGGGGGGGGGGGFGGGGGGGGGGGGGGGGGGGGGGGGGGGGGGGGGGGGGGGGGGGGFGFGGGGGGGGGGGGGGGGGGGGGGGGFGGEGGGGGGCFGGGGGGGGGGGGGGEFGGGGGGGGGGGGGGGEGGGGGGGGGGGGGGGGGGECEGGGFGFGFG?FGGGFFGGGCGGFFFFFGFGGFGGFFFFFFFBFBFGFFDGFFFFFDFF>7
@M04650:207:000000000-C238N:1:1101:14991:3398 1:N:0:19
ACTCCTACGGGAGGCAGCAGTGGGGAATATTGGGCAATGGGGGCAACCCTGACCCAGCGACGCCGCGTGAGTGAAGAAATCCTTCGGGATGTAAAGCTCTGTTGTATGGGAAGAGAAAAAGACGGTACCATACGAGGAAGCCCCGGCAAACTACGTGCCAGCAGCCGCGGTAATACGTAGGGGGCAAGCGTTGTCCGGAATTACTGGGCGTAAAGCGCACGCAGGCGGGTTTATAAGTCAGATGTAAAAGGCAGGTGCTTACCATCTGTTTGTCATCTGATACTGTAAGCCT
+
GGGGGGGGGGGEGGGGCGGGFFGGGGGGDAGDFGGGGFGGFGGGFGGGGGGGEAFFFFFGEGGDFGGGGGDGGGGGFFDFEEG9FFGC=@CFFGCF<EFGGGGGGEFFDGFFGGGGG,>BFCGGGGGGGFFEGCDEG7<FFGGG>7FE7FGDFD:F>>FFE>D@F,:CC:FEG?CFEFC@B8CEGGGFFGGEEGGFE5:EGFFCCFGC>EEG5=FGEGG3:D8E5*/:C/;59CFFGG?C@D6@7*:7?7DGGD3<)<F6+9<:@CFAFF4@:6=BABGBF<:BFFF9>F45
@M04650:207:000000000-C238N:1:1101:12671:3424 1:N:0:19
ACTCCTACGGGAGGCAGCAGTGGGGAATATTGCACAATGGGCGAAAGCCTGATGCAGCGACGCCGCGTGAGGGAAGAAGGTTTTCGGATTGTAAACCTCTGTCTTCGAGGACGAAGAAGTGACGGTACTCGAGGAGGAAGCCACGGCTAACTACGTGCCAGCAGCCGCGGTAAAACGTAGGTGGCAAGCGTTGTCCGGAATTACTGGGTGTAAAGGGAGCGCAGGCGGGATGCCAAGTTGGACGTGAAATCTATGGGCTCAACCCATAGCGTGCGTTCAAAACTGGCGTTCTTG
+
GGGGGGGGGGGGGGGGGGGGGGGGGGGGGGGGGGGGGGGGGGGGGGGGGGGGGGGGGGGGGGGGGGGGGGGGGGGGGGGGGGGGGGGGGGGGGGGGGGGGGGGGGGGGGGGGGGGGGGGGGGGGGGGGFGGGGGGGGGGGGGGGGGGGGGGGGGGGGGGGGGGGGGGGGGFGGGGGGFGGGGGGGGGGGGGCGGGGGGGGGGGGGGGGGGGGGCFGEGGC=<CGGEGGDC8E:EFGG>FGF<FBCD4C?7CFFGGFF>4>FFGG@G4:?FF)).<;??G?F7F?FF>>:)7:BF
@M04650:207:000000000-C238N:1:1101:22976:3429 1:N:0:19
ACTCCTACGGGAGGCAGCAGTGGGGAATATTGCGCAATGGGCGAAAGCCTGACGCAGCGACGCCGCGTGAGGGATGAAGGGCTTCGGTTCGTAAACCTCTGTCAGAAGGGAAGAAGTGTAGTGGTGCTAATCAGCCGCTATTTGACGGTACCTTCAAAGGAAGCACCGGCTAACTCCGTGCCAGCAGCCGCGGTAATACGGAGGGTGCAAGCGTTAATCGGAATCACTGGGCGTAAAGCGCATGTAGGCTGTTTGATAAGTCAGAAGTGAAAGCCCACGGCTCACCCGTGGAAC
+
GGGGGGGGGGGGGGGGGGGGGGGGGGGGGGGGGGGGGGGGGGGGGGGGGGGGGGGGGGGGGGGGGGGFGGGGGGGGGGGGGDGGGGGGGGGGGGGGGGGGGGGGGGGGGGGGGGGGGGGGGGGGGGGGGGGGGGGGGGGGGGGGGGGGGGGGGGGGGGGGGGGGGGGDGGGGDGGGGGGGGGGGGGGGGGGEGEGGGGFFEEGGGGGGGGGGGEGGGFGFGGGGGGGGGGGGFGG:FGFGFDBDCFGGFGGGGGG@=?FFGFCCFGG5@?9FFFFF?<CBEBD??FFFFFFB?5
@M04650:207:000000000-C238N:1:1101:9734:3442 1:N:0:19
ACTCCTACGGGAGGCAGCAGTGGGGAATTTTCCGCAATGGGCGAAAGCCTGACGGAGCAACGCCGCGTGAGTGAAGAAGGTTTTCGGTTTGTAAAGCTCTTTTATTAGGGACGAAGGTGCTCTATGTAAATAATGTAGAGTATTGACGGTACCTAAAGAAAAAGCCACGGCTAACTACTTGCCAACAGCCGCGGTAATACGTAGGTGGCAAGCGTGGTCGGGAATTATTGGGCGTAAAGCGCGCGCAGGCGGGCTGATAAGTCTGTCGTTTAAATTCGGGGCACAACCCCGCC
+
GGGGGGGGGGGGGGGGGGGGGGGGGGGGGGGGGGDGG:FGGCEGGD+FFFGFFFDFEEGGGGGEGDG4FCFEFGFGGGGGBBFG<FGGDDFFFGFFGGGGGG9FFECFECFE7F@+@,:,CF?B?B@EGG,EE9<,C,E9,3,,9=9C73FG,,@><@FGGG7<FFF,>ECCGG7,,6,,,?:>::F7CFD*=8C>CCF9:29;CBGGBFFG**3**19):CCEG?CE+:95):9CGDF7<)8)))11))1>)77>4??4+*0*9*0,7>37BFF?)4<>D0)855>(-)0(-
@M04650:207:000000000-C238N:1:1101:17771:3511 1:N:0:19
ACTCCTACGGGAGGCAGCAGTGGGGAATATTGGGCAATGGGGGGAACCCTGACCCAGCGACGCCGCGTGAGTGAAGAAATCCTTCGGGATGTAAAGCTCTGTTGTATGGGAAGAGAAAAAGACGGTACCATACGAGGAAGCCCCGGCAAACTACGTGCCAGCAGCCGCGGTAATACGTAGGGGGCAAGCGTTGTCCGGAATTACTGGGCGTAAAGCGCACGCAGGCGGGTTTATAAGTCAGATGTAAAAGGCAGGTGCTTACCATCTGTTTGTCATCTGATACTGTAAGCCT
+
GGGGGGGGGGGGGGGGGGGGGGGGGGGGGGGGGGGGGGGGGGGGGGGGGGGGGGGGGGGGGGGGGGGGGGGGGGGGGGGGGGGGGGGGEGGGGFGGGCFFGGGFFGGGGGGGGGGGGGGGGGGGGGGGGGGGGGGGGGGGGDGGGGGGGGGGGGGGCGGGGGGGGGGGGG?EGGGGGGGGGGGGGDGFGGGGG:EGGGGDGGGGGGGGGGEGGGC+CDGGGGGGGGGGGGCGFGGFCGFFFGFFFFFGFGGGGGG>4@4@A6CG*>74*9@FFFFFFFGF=9FFFF6<AFF(
@M04650:207:000000000-C238N:1:1101:7713:3534 1:N:0:19
ACTCCTACGGGAGGCAGCAGTGGGGAATATTGCACAATGGGCGCAAGCCTGATGCAGCCATGCCGCGTGTATGAAGAAGGCCTTCGGGTTGTAAAGTACTTTCAGCGGGGAGGAAGGGAGTAAAGTTAATACCTTTACTCATTGACGTTACCCGCAGAAGAAGCACCGGCTAACTCCGTGCCAGCAGCCGCGGTAATACGGAGGGTGCAAGCGTTAATCGGAATTACTGGGCGTAAAGCGCACGCAGGCGGTTTGTTAAGTCAGATGTGAAATCCCCGGGCTCAACCTGGGAAC
+
GGGGGGGGGGGGGGGGGGGGGGGGGGGGGGGGGGGGGGGGGGGGGGGGGGGGGGGGGGGGGGGGGGGGGGGGGGGGGGGGGGGGGGGDGGGGGGGGGGGGGGGGGGGGGGCGGGGGGGCFGGGGGGGGGGGGGCGGGGGGGGGGFGGGFGGGFFGGGGGGGGGGGGGGGGGGGGGGCGGGGGGGGGGGFGGGGGDGGGGGEGCCGGGGGGGCCE>?5C>F8D5EF?GFGGGGFEGGCFFGFGDFC5C757<DD*9:FFFBG4:F@FGBFFFFFFFF(7DEF>C9?@52:F@?>-
@M04650:207:000000000-C238N:1:1101:10187:3547 1:N:0:19
ACTCCTACGGGAGGCAGCAGTGGGGAATATTGCACAATGGGCGCAAGCCTGATGCAGCCATGCCGCGTGTGTGAAGAAGGCCTTCGGGTTGTAAAGCACTTTCAGCGAGGAGGAAGGCGTTGTAGTTAATAACTGCAGCGATTGACGTTACTCGCAGAAGAAGCACCGGCTAACTCCGTGCCAGCAGCCGCGGTAATACGGAGGGTGCAAGCGTTAATCGGAATTACTGGGCGTAAAGCGCACGCAGGCGGTCGGTTAAGTCAGATGTGAAATCCCCGGGCTCAACCGGGGAAC
+
GGGGGGGGGGGGGGGGGGGGGGGGGGGGFGGGGGGGGGGGGGGGGGGGGGGGGGGGGGGGGGGGGGGGGGGGGGGGGGGGGGGGGGGGFEGGDGGGGGGGGGGGGGDGGGGGGCGGCGGECGGGGFGGGGGGGGGGGGGGGFFFGGGCCFGGGG7FGGGGGGGGGGFEGGGGGGGGGGGGEGGGGGGGGGGGGGGGGGCFGGGGGGGGFGGFGEGEGCCCECEGGFGGGGGGFECCFGBGED>BGGGDECD9<)9))7?FAFFD*2>>FFFFF*0900C;@>GFFFF2(559<(
@M04650:207:000000000-C238N:1:1101:17522:3560 1:N:0:19
ACTCCTACGGGAGGCAGCAGTAGGGAATCTTCGGCAATGGACGAAAGTCTGACCGAGCAACGCCGCGTGAGTGAAGAAGGTCTTCGGATCGTAAAACTCTGTTGTTAGAGAAGAACAAGGATAAGAGTAACTGTTTATCCCATGACGGTATCTAACCAGAAAGCCACGGCTAACTACGTGCCAGCAGCCGCGGTAATACGTAGGTGGCAAGCGTTGTCCGGATTTATTGGGCGTCAAGCGAGCGCAGGCGGGTTCTTAAGTTTGATGTGAAATCCCCCGGCTCAACCGGGGAGG
+
GGGGGGGGGGGGGGDGGGGFFEFGGFGFGGG9FGGGGGGGFGDEFFG@FFGGGE@FGGCFGEEFBFG=FEBCFG9FGGGD=,CFGGG7==FGGFGCG8FGGAFE?,,F?EAEFGGGFFGGGGF,??FDGFG,A@EEE<?,5D<FFFGGEFCFFFGFB@@5@DFF,8D83:<@,F>,DCGDFFFFFFG7FBEDGEGCCC9C99F72C5E9C*:::BE77:C?<:CCF:<?FF=DG):57=DBCB:3)9DDCC)1/99F=@*+*27/>>5=896*/<6,35:B(1??5;9>E)(29
@M04650:207:000000000-C238N:1:1101:9202:3587 1:N:0:19
ACTCCTACGGGAGGCAGCAGTGGGGAATATTGGGCAATGGGGGCAACCCTGACCCAGCGACGCCGCGTGAGTGAAGAAATCCTTCGGGATGTAAAGCTCTGTTGTATGGGAAGAGAAGCAGACGGTACCATACGAGGAAGCCCCGGCAAACTACGTGCCAGCAGCCGCGGTAATACGTAGGGGGCAAGCGTTGTCCGGAATTACTGGGCGTAAAGCGCACGCAGGCGGTTTGTTAAGTCAGATGTGAAATCCCCGGGCTCAACCTGGGAACTGCATCTGATACTGGCAAGCTTG
+
GGGGGGGGGGGGGGGGGGGGGGGGGGGGGGGGGGGGGGGGGGGG7FGGGGGGGGGGGGGGGGGGGGGGGGGGGFGGCCGGGGGGGGGGGGGGGGGGGGGGGGGGGGGDGGGGGGGGGGGGGGGGGEGGGGGGGGGGGGGFGGGGGGGGGGGGGGDGGGGGGGGGGGGGGGGCEGGFGGGGDGGGGDGGGGGGGGGGGGG>FGGGFGDGGGGGGFGGGGDGGGEEDGGGGGEGFGFGGGF>FDFFF7DF4>7<49DEFFFFGFGF)9F?F?@FFFF4>FFFB<7*0/77>F>:<<
@M04650:207:000000000-C238N:1:1101:22846:3633 1:N:0:19
ACTCCTACGGGAGGCAGCAGTAGGGAATCTTCGGCAATGGACGAAAGTCTGACCGAGCAACGCCGCGTGAGTGAAGAAGGTTTTCGGATCGTAAAACTCTGTTGGTAGAGAAGAACGTTGGTGAGAGTGGAAAGCTCATCAAGTGACGGTAACTACCCAGAAAGGGACGGCTAACTACGTGCCAGCAGCCGCGGTAATACGTAGGTCCCGAGCGTTGTCCGGATTTATTGGGCGTCAAGCGAGAGCAGGTGGTTTATTAAGTCTGGTGTAAAAGGCAGTGGCTCAACCATTGT
+
GCGGGGGGGEFGEFF@CCFGFCGGGGGDGGCFFEFDFGFFGC@CFGGCFGGFCEFD@6CEEDEGFGGFGC=CEFGGGGGGCFGGGEGDGDGFGGGGGGFGEFGGGEG<EGGGDFGGGDFFFFGGGGGGGFFGFFGGGGGGGA<DFCDFDCFGFGGGEGGGFG7@F7DFGGGGG,?@FGG:E@FGFGGGGGGGE*4BCFBFFGG78B<AECE5?5:5E5:DE3*/*+<+<:CG4CD*95/9)1))1**2)*977*0?/9=*09C:7C:47B=7**)5.(2/7:*)**)(8F92-
@M04650:207:000000000-C238N:1:1101:20400:3647 1:N:0:19
ACTCCTACGGGAGGCAGCAGTGGGGAATATTGCACAATGGGCGAAAGCCTGATGCAGCGACGCCGCGTGAGGGAAGAAGGTTTTCGGATTGTAAACCTCTGTCTTTGGGGACGAAGAAGTGACGGTACCCAAGGAGGAAGCCACGGCTAACTACGTGCCAGCAGCCGCGGTAAAACGTAGGTGGCAAGCGTTGTCCGGAATTACTGGGTGTAAAGGGAGCGCAGGCGGGACGGCAAGTTGGGTGTGAAATCTATGGGCTCAACCCATAGCGTGCATTCAAAACTGCTGTTCTTG
+
GGGGGGGGGGGGGGGGGGGGGGGGGGGGGGGGGGGGGGGGGGGGGGGGGGGGGGGGGGGGGGGGGGGGGGGGGGGGGGGGGGGGGGGGGGGGGGGGGGGGGGGGGGGGGGGGGGGGGGGGGGGGGGGGGGGGGGGGGGGGGGGGGGGGDGGFGGGGGGGGGGGGGGGGGGGGGGGGGGGGGGGGGGFGGGGGGGGGGGGEFCFFGGGGFGEGGGGGGGGGGGGGGGGEGCGG@CCCF0=FFGFFGG=F?DDFGGGFFFFFGFGGFGGFFFFFFF@FFFG4=<DFFFFF-=FFF2
@M04650:207:000000000-C238N:1:1101:20911:3700 1:N:0:19
ACTCCTACGGGAGGCAGCAGTGGGGAATATTGCGCAATGGACGAAAGTCTGACGCAGCGACGCCGCGTGAGGGATGAAGGCCTTCGGGTCGTAAACCTCTGTCAGGAGGGAAGAACAAGCCACGTGCTAATCAGCGGGCATTTGACGGTACCTCCAAAGGAAGCACCGGCTAACTCCGTGCCAGCAGCCGCGGTAATACGGAGGGTGCAAGCGTTAATCGGAATCACTGGGCGTAAAGCGCATGTAGGCCGCTTTATAAGTCAGAGGTGAAATCCCACGGCTTACCCGTGGAAC
+
GGGGGGGGGGGGGGGGGGGGGGGGGGGGGGGGGGGGGGGGGGGGGGGGGGGGGGGGGGGGGGGGGGGGGGGGGGGGGGGGGGGGGGGGGGGGGGGGGGGGGGGGGGCGGGGGGGGGGGGGGGGGGGGGGGGGGGGGGGGGGGGGGGGGGGGGGGGGGGGGGGGGGGGGGGDGFGGGGGGGGGGGFFGGGGGGGGDGGGGGGDGGEGGGGGGGGGGGGGGGGGGGGGGFGGGGFGGGCCFGEGFFG7CC44DG<DFFF7FFGFCFFGGFFFFFFFF@B?GEFFGFFF@>6BF??>
@M04650:207:000000000-C238N:1:1101:8503:3701 1:N:0:19
ACTCCTACGGGAGGCAGCAGTGGGGAATATTGCACAATGGGCGCAAGCCTGATGCAGCCATGCCGCGTGTATGAAGAAGGCCTTCGGGTTGTAAAGTACTTTCAGCGAGGAGGAAGGTGTTGAGGTTAATAACCTCAGCAATTGACGTTACCCGCAGAAGAAGCACCGGCTAACTCCGTGCCAGCAGCCGCGGTAATACGGAGGGTGCAAGCGTTAATCGGAATTACTGGGCGTAAAGCGCACGCAGGCGGTCGGTCAAGTCGGATGTGAAATCCCCGGGCTCAACCTGGGAAC
+
GGGGGGFGGGGGGGGGGGGGGGGGGGGGFGGGGGGGGGGGGGG>GGGGGGGGGGGGGGGGGGGGGGGGGGGFGGGGGGGGGGGGGGGGGGGGGGGGGGGGGGGGG9FFGGGGGGGGGGGGGGFGGGGGFGGGGGGGGFGGGGGGGGEGFGGGGGGD+FGGGGFGGFGGGGGGFCGGGEFGGCCFFGGG7EGEEEGE?+98CEGEGECEGGGGGGGGGGGGGGGG6EGGGGGGF5DGFGFDFGFF3CDGFG39C)10)89*3/9))*14@FFF=9?F?BG>B>F6?FF((<F?74
@M04650:207:000000000-C238N:1:1101:6236:3735 1:N:0:19
ACTCCTACGGGAGGCAGCAGTGGGGAATATTGGGCAATGGGGGCAACCCTGACCCAGCGACGCCGCGTGAGTGAAGAAATCCTTCGGGATGTAAAGCTCTGTTGTATGGGAAGAGAAAAAGACGGTACCATACGAGGAAGCCCCGGCAAACTACGTGCCAGCAGCCGCGGTAATACGTAGGGGGCAAGCGTTGTCCGGAATTACTGGGCGTAAAGCGCACGCAGGCGGTCTGTCAAGTCGGATGTGAAATCCCCTGGCTCAACCTGGGAACTGCATTCGAAACTGGCCGGCTTG
+
GGGGGGD<FGGEGGGDEGGGGGGGEGGGF@FGGGGGGGGGFGGGGGGGGGGGGF8AFCE@FGGDGGGGGGGGGGGGGGGGDFFGGGGG7FFGGGGG9<FFEE<EFDFGGGGGGGGFDFGGGGFFGGFEGGGGFGGGGDFF7<FGE:FCFG7DFCFF7CEFFCFFGGGGGG=7FCGFGGGGGGG5:CFGGG8CG5+AGDDEFGF@CCCFGGCC5C<@EGC5CGGGGGGGEGGCFC7EDFFGE7>D**>*7:C<FG*07@;;9?F46FG?:?5)6?FFFFF=F0)9@F)((5)49>
@M04650:207:000000000-C238N:1:1101:19491:3767 1:N:0:19
ACTCCTACGGGAGGCAGCAGTGGGGAATATTGGACAATGGAGGTAACTCTGATCCAGCAATTCTGTGTGCACGAAGAAGGTTTTCGGATTGTAAAGTGCTTTAAGTCGGGAAGAAAAAAATGACGGTACCGACAGAATAAGCGACGGCTAAATACGTGCCAGCAGCCGCGGTAATACGTATGTCGCAAGCGTTATCCGGAATTATTGGGCATAAAGGGCATCTAGGCGGGGTTTCAAGTCGACGGTGAAAACTAGTGGCTCAACCATTAGCTTGCCGACGAAACTGAAATTCT
+
GGGGGGGGGGGGGGGGGGGGGGGGGGGGGGGGGGGGGGGGGGGGGGGGGGGGGGGGGGGGGGGGGGGGGGGGGGGGGGGGGGGGGGGDGGGGGGGGGGGGGGGGGGGGGGGGGGGGGGGGGFGGGGGGGGGGGGGGGGGGGGDEGGGGGGFGGGGGGGGGGGGGCFGGGGGGGGGGGGGGGGGGGGGGGGGGGEGGGGCEGGGGGGGGGGGGGCCFGGGGGGGGFGGGGGG77=DGGGFGFCBFGGGGFFGGDCFF=:@>F?GFFCDAFFFFFF>919GBE93>BF*<7==<A
@M04650:207:000000000-C238N:1:1101:13069:3791 1:N:0:19
ACTCCTACGGGAGGCAGCAGTGGGGAATATTGGGCAATGGGGGGAACCCTGACCCAGCGACGCCGCGTGAGTGAAGAAATCCTTCGGGATGTAAAGCTCTGTTGTATGGGAAGAGAAAAAGACGGTACCATACGAGGAAGCCCCGGCAAACTACGTGCCAGCAGCCGCGGTAATACGTAGGGGGCAAGCGTTGTCCGGAATTACTGGGCGTAAAGCGCACGCAGGCGGGTTTATAAGTCAGATGTAAAAGGCAGGTGCTTACCATCTGTTTGTCATCTGATACTGTAAGCCT
+
GGGGGGGGGGGGGGGDGGFGFGGGGGGGGGGGGGGGGGGGGGGGGGGGGGGGGGGGGGGGGEGGGGGGGGGGGGGGGGFGGGGGGFCGCGGGGGGGGFGGGGGFCGGGGGGGGGGGGGGGGGGGGGGGGGGGGGGGGEGGGCGGGGGGG6CFGGGGGGGGGGGGGGGGGGGGGGGGGGGGGGGGGGGGGGGGGGFGGGGGGGGGGGGGGGGGEFGFGDCDGGGGGGGEGDC=@?DFGFFDF:9@GGGGFGGGGGGFF@F?9FCG?GGFF6FFF?=FFFG?4)2=FFFFFFF?
@M04650:207:000000000-C238N:1:1101:17257:3803 1:N:0:19
ACTCCTACGGGAGGCAGCAGTGGGGAATATTGCACAATGGGCGCAAGCCTGATGCAGCCATGCCGCGTGTATGAAGAAGGCCTTCGGGTTGTAAAGTACTTTCAGCGGGGAGGAAGGGAGTAAAGTTAATACCTTTGCTCATTGACGTTACCCGCAGAAGAAGCACCGGCTAACTCCGTGCCAGCAGCCGCGGTAATACGGAGGGTGCAAGCGTTAATCGGAATTACTGGGCGTAAAGCGCACGCAGGCGGTTTGTTAAGTCAGATGTGAAATCCCCGGGCTCAACCTGGGAAC
+
GGGGGFCGGGGGGGGGGGGGDGGGDGGGGGGGFGGGGGGGGGGGGGGGGGGGGGGGGGGGGGGFGGGC:?FFFEFGGGGGGFGGGGGGFGGGGEGGGGFGFFGGGGGGEDFGGFFGCBFGGGGGGGGGGAFGGGGGGGGGGGFGGGG7FFGGFGGGGGGGGGGGFGGGGGGCFGGCF>F*;CFCGGGGGGGDGGGGGGGGGGGGGCEGGGGGGEGGGGGGGDEFGGGGFFGGFEC5FFF3)5>3>DGDFGG593C5??FFG47FF*:AF=FBFF:61(7:39C??@F217F?>,
@M04650:207:000000000-C238N:1:1101:22084:3843 1:N:0:19
ACTCCTACGGGAGGCAGCAGTGGGGAATATTGCACAATGGGCGCAAGCCTGATGCAGCCATGCCGCGTGTGTGAAGAAGGCCTTCGGGTTGTAAAGCACTTTCAGCGAGGAGGAAGGCGTTGTAGTTAATAACTGCAGCGATTGACGTTACTCGCAGAAGAAGCACCGGCTAACTCCGTGCCAGCAGCCGCGGTAATACGGAGGGTGCAAGCGTTAATCGGAATTACTGGGCGTAAAGCGCACGCAGGCGGTCTGTTAAGTCAGATGTGAAATCCCCGGGCTTAACCTGGGAAC
+
GGGGGGGGGGGGGGGGGGGGGGGGGGGGGGGGGGGGGGGGGGGGGGGGGGGGGGFGGGGGGGGGGGGEEGGGGGGGGGGGGGFGGGGGFGGGFFGGGGGGGGGGGFGFGGGGGGGGGGGEEGGGGGGGEGGGGGGGGGGGFD=DFGGG7FCFGGGGGFGGGGGGGGGCEGCGGGGGGGGGGGGGGGGGFGGDGGGGFGGGGGEGGGGGFGGCGG5CGGGGGGGGGGGGFGGG@CDGDFFGEGFFGGGGFGC>GCF=?FFFCFGGFGGF=@F?4@?F6>G>DFGFFF4>:>:<F8
@M04650:207:000000000-C238N:1:1101:24442:3850 1:N:0:19
ACTCCTACGGGAGGCAGCAGTAGGGAATCTTCGGCAATGGACGAAAGTCTGACCGAGCAATGCCGCGTGAGTGAAGAAGGTTTTCGGATCGTAAAACTCTGTTGGTAGAGAAGAACGTTGGTGAGAGTGGAAAGCTCATCAAGTGACGGTAACTACCCAGAAAGGGCCGGCTAACTACGTGCCAGCAGCCGTGGTAATACGTAGGTCCCGAGCGTTGTCCGGATTTATTGGGCGTAAAGCGAGCGCAGGTGGTTTATTAAGTCTGGTGTAAAAGGCAGTGGCTCAACCATTGT
+
GGGGGGGGC@F;B@CC@FFDFFFGCFFGGGEFCEGEGGGFC@FGCFE@FGGDGGE@FFFG,@@@FCG@FEFGFFGGGFGGFDECFFEFCGGGGFD<=EFGGDFC<FGGCEGGDGE=FFFDFC7CF,B?CFFDEDDFG<DFGGDCFDD:FE=F9FDB=,@FECF:>C++*B78FGDCCD@:CFCGFGFFGG8*1=146BCFF61BEF+9=C*::>EGCCDF8>=:*<+?<F65)2):379*<*0)17CD:C7F9*7/8@F6CBD774*45BF?/@@FFF*94(1/9=7466@<)
@M04650:207:000000000-C238N:1:1101:8625:3861 1:N:0:19
ACTCCTACGGGAGGCAGCAGTGGGGAATATTGGGCAATGGGGGCAACCCTGACCCAGCGACGCCGCGTGAGTGAAGAAATCCTTCGGGATGTAAAGCTCTGTTGTATGGGAAGAGAAGCAGACGGTACCATACGAGGAAGCCCCGGCAAACTACGTGCCAGCAGCCGCGGTAATACGTAGGGGGCAAGCGTTGTCCGGAATTACTGGGCGTAAAGCGCACGCAGGCGGGTTTATAAGTCAGATGTAAAAGGCAGGTGCTTACCATCTGTTTGTCATCTGATACTGTAAGCCT
+
GGGGGGGGGGGGGGGGGGGGGGGGGGGGGGGGGGGGGGGGGGGGGGGGGGGGGGGGGGGGGGGGGGGGGGEGGGGGGGGGGGGGGGGGEGGGGGGGGGGGGGGGGGGGGGGGGGGGGGGGGGGGGGGGGGGGGGGGGGGGGGGGGGGGGGGGGGGGGFGGGGGGGFGGGGGDGGGGGGGGGGGGGGGCGGGEGG?F>EGGGGGGGGCF>EGDE57:CDGGG5EGEEGDGD55?FGGCDFGFFFFGGG7FCDGCDG>F@FFFFFDF*7<F6B@F?*745C?B<DFFFFFF?6>
@M04650:207:000000000-C238N:1:1101:21502:3904 1:N:0:19
ACTCCTACGGGAGGCAGCAGTAGGGAATCTTCGGCAATGGACGAAAGTCTGACCGAGCAACGCCGCGTGAGTGAAGAAGGTTTTCGGATCGTAAAACTCTGTTGGTAGAGAAGAACGTTGGTGAGAGTGGAAAGCTCATCAAGTGACGGTAACTACCCAGAAAGGGACGGCTAACTACGTGCCAGCAGCCGCGGTAATACGTAGGTCCCGAGCGTTGTCCGGATTTATTGGGCGTAAAGCGAGCGCAGGTGGTTTATTAAGTCTGGTGTAAAAGGCAGTGGCTCAACCATTGTT
+
GGGGGGGGGGGGGGGGGGGGGGGGGGGGGGGGGGGGGGGGGGGGGGGGGGGGGGGGGDGGGGGGGGGGGGGGGGGGGGGGGGGGGGGGGGGGGGGGGGGGGGGGGGGGGGGGGGGGGGGGGE@FGFCDFFFFGGGGGGFGGGGGGGGGGGGGGGGGGGGGGGGGGGGGGGGGGGFGGGGGGGGGGGGGFGGGGGGGGGGCFFGGDGGGGGGGGGGGGGGGGGE5CEC?9:C5>CC=DGFFEDE:7CDGF9FG79FFF?B=CFGF?F7:FFFFFFBFFF<;??FFFF@70@44))
@M04650:207:000000000-C238N:1:1101:17762:3958 1:N:0:19
ACTCCTACGGGAGGCAGCAGTGGGGAATATTGCACAATGGGCGAAAGCCTGATGCAGCAACGCCGCGTGAGTGAAGAAGTATTTCGGTATGTAAAGCTCTATCAGCAGGGAAGAAAATGACGGTACCTGACTAAGAAGCCCCGGCAAACTACGTGCCAGCAGCCGCGGTAATACGGGGGGTCCAAGCGTTATTCGGAATCATTGGGTGTAAAGCGCATGTAGGCGGTTGGGTATGTCAGATGTGAAAGCCCGGGGCTTAACCCCGGAAGTGCATTTGAAACTGCCTGGCTTG
+
GGGGGGGGGGGGGGGGGGGGGGGGGGGGGGGGGGGGGGGGGGGGGGGGGGGGGGGGGGGGGGGGGGGGGGGGGGGGGGGGGGGGGGGGGGGGGGGGGGGGGGGGGGGGGGGGGGGGGGGGGGGGGGGGGGGGGGGGGGGGGGGGGGGGGGGGGGGGGGGGGGGGGGGGGGGGGGGGGGGGGGGGGGGGGGGGGGFGGGGGGGGGGGEGEGGGGGGDGGGGGGGGGGCGGGGEFGGGFFFFFGFFGGGGFGGGGGGFFFFFGFGDFGGFFFFFFFFFDFGFFFGFFFFFFFFF
@M04650:207:000000000-C238N:1:1101:12007:3967 1:N:0:19
ACTCCTACGGGAGGCAGCAGTGGGGAATATTGCACAATGGGCGCAAGCCTGATGCAGCCATGCCGCGTGTGTGAAGAAGGCCTTCGGGTTGTAAAGCACTTTCAGCGAGGAGGAAGGGTGGTGTCTTAATACGGCATCACATTGACGTTACTCGCAGAAGAAGCACCGGCTAACTCCGTGCCAGCAGCCGCGGTAATACGTAGGGGGCAAGCGTTGTCCGGAATTACTGGGCGTAAAGCGCACGCAGGCGGGTTTATAAGTCAGATGTAAAAGGCAGGTGCTTACCATCTGTTT
+
EGGGGGGGGGGGGGGGGGGGGGGGGGGGGGGGGGGGGGGGGGGGGGGGGGGGGGGGGGDGEFGGGGGGGB@FGGGGGGGGGGGGGGGGGGGGGGGGDFGGGGFGGGD7FGGEGCFFCFBCCFCBD<FFFDFGGGGGE<FGF=,E;AC@DF:,8CCCFGC3@@>FFGC@:1C@FGGFGGGECC;F7FFF,1*=>=78+<<BCF*8;EBE>EFC8C*?:CGGGD==0<FFF4CFBEDGGF9>51).)9C)7551)**/*9=F+*:*0:DDF846=DFF?4>@F<?6://<B64).6
@M04650:207:000000000-C238N:1:1101:13961:3995 1:N:0:19
ACTCCTACGGGAGGCAGCAGTGGGGAATATTGCACAATGGGCGCAAGCCTGATGCAGCCATGCCGCGTGTATGAAGAAGGCCTTCGGGTTGTAAAGTACTTTCAGCGGGGAGGAAGGGAGTAAAGTTAATACCTTTACTCATTGACGTTACCCGCAGAAGAAGCACCGGCTAACTCCGTGCCAGCAGCCGCGGTAATACGGAGGGTGCAAGCGTTAATCGGAATTACTGGGCGTAAAGCGCACGCAGGCGGTTTGTTAAGTCAGATGTGAAATCCCCGGGCTCAACCTGGGAAC
+
GGGGGGGGGGGGGGGGGGGGGGGGGGGGGGGGGGGGGGGGGGGGGEGGGGGGGGGGGGGGGGGGGGGGGGGGGGFGGGGGGGGGGGGGGGGGGGGGGGGGGGGGGDFGGGGGGGGGGGGGGGGGGGGGGGGGGGGGGGGGGGGGGGGGGGGGGGGGGGGGGGGGGGGGGGDGGGGGFGG7CFFFGGGGGGGGGGGGGGGGGGGGGGGGGGGGGG5CFGGGGGDGGEFGGGGGFGGGGGFGFGFFG3DDB5DDG<DFFFFFGFGF?FDBFFFFFF4::;5>E6FFFFF?:@FFF4
@M04650:207:000000000-C238N:1:1101:22186:4009 1:N:0:19
ACTCCTACGGGAGGCAGCAGTGGGGAATATTGCACAATGGGCGCAAGCCTGATGCAGCCATGCCGCGTGTATGAAGAAGGCCTTCGGGTTGTAAAGTACTTTCAGCGAGGAGGAAGGTGTTGAGGTTAATAACCTCAGCAATTGACGTTACTCGCAGAAGAAGCACCGGCTAACTCCGTGCCAGCAGCCGCGGTAATACGGAGGGTGCAAGCGTTAATCGGAATTACTGGGCGTAAAGCGCACGCAGGCGGGTTTATAAGTCAGATGTAAAAGGCAGGTGCTTACCATCTGTTT
+
GGGGGGGGGGGGGGGGGGGGGGGGGGGGGGGGGGGGGGGGGGGGGGGGGGGGGGGGGGGGGGGGGGGGGGGGGGGGGGGGGGGGGGGGGGGGGGGGGGGGGGGGGGGGGGGGGGGGGGGGGGGGGGGGGGGGGGGGGGGGGGGGGGGGGGGGGGGGGGGGGGGGGGGEGGGGGGGGGGGGGGGGGGGGGGGGGGGGGGGGGDGGGGGGGGG=EEGGGGGGDGGGCGGGFFFGFGGGGGFGFGFFGGGGFGGGD*9FFFFFGFGGF>CFFFFFFDFF?9GFF7FFFFFFFFFAFF
@M04650:207:000000000-C238N:1:1101:14552:4037 1:N:0:19
ACTCCTACGGGAGGCAGCAGTGGGGAATATTGGACAATGGACCAAAAGTCTGATCCAGCAATTCTGTGTGCACGACGAAGTTTTTCGGAATGTAAAGTGCTTTCAGTTGGGACGAAGAAAGTGACGGTACCAACAGAAGAAGGGGCGGCTAAATACGTGCCAGCAGCCGCGGTAAAACGTAGGTGGCAAGCGTTGTCCGGAATTACTGGGTGTAAAGGGAGCGCAGGCGGAAAGGTAAGTTGGACGTGAAATCTATGGGCTCAACCCATAGCGTGCGTTCAAAACTATTTTTCT
+
GGGGGGGGGGGGGGGGGGGGGGGGGGGGGGGGGGGGGGGGGGGGGGGGGGGGGGGGGDGGGGGGGGGGGGGGGGGGGGGGGGGGGGGGGGGGFGGGGGGGGGGGGGGGGGGGGGGGGGGGGGGGGGGGGGGGGGGGGGGGGGGGGGGGG+CGGGGGGGFGGGGGGGGGGGGGGGGGGGGFGGGGFGGGGGGGGGGGGFEGGGGGGGGGGGGGDFGGGFGGGGGGGGGGGGCGFGGCGGFCFGFFG37DFFGGGGGFFFFFG:FGFGG?;4<FF))72,5BFAGFFFFFAFF>76
@M04650:207:000000000-C238N:1:1101:17875:4056 1:N:0:19
ACTCCTACGGGAGGCAGCAGTGGGGAATATTGCACAATGGGCGCAAGCCTGATGCAGCCATGCCGCGTGAGTGAAGAAATCCTTCGGGATGTAAAGCTCTGTTGTATGGGAAGAGAAAAAGACGGTACCATACGAGGAAGCCCCGGCAAACTACGTGCCAGCAGCCGCGGTAATACGTAGGGGGCAAGCGTTGTCCGGAATTACTGGGCGTAAAGCGCACGCAGGCGGGTTTATAAGTCAGATGTAAAAGGCAGGTGCTTACCATCTGTTTGTCATCTGATACTGTAAGCCT
+
GGGGGGGGGGGGGGGGGGGGGGGGGGGGGGGGGGGGGGGGGGGGGGGGGGGGGGGGGGGGGGGGGGGGGGGGGGGGGGGGGGGGGGGGBFGGGGGGGGGFGGFGGGGGGGGGGGGGGGGGGGGGGGGGGGGGGGGGGGGGGFGGGGGGGGGGGGGGGGGGFFGGGGGGGGEGGGGGGEGGGGGGGGGGGGGGGGGGGGGGGGGGGGGGGGGGGGGGGGDGEGGGGGGGGCC=FGGFGGFGFGFFGGGGFGG:CGDFFFFFGFGGFGGFF4@FF@FFFFD*9>D?F9FDAFF:
@M04650:207:000000000-C238N:1:1101:21304:4095 1:N:0:19
ACTCCTACGGGAGGCAGCAGTGAGGAATTTTGCGCAATGGGGGCAACCCTGACGCAGCAACGCCGCGTGAGTGATGAAGGCCTTTTGGTTGTAAAGCTCTGTCGCCTGGAAAGAAACCTGGAGATAGGTAATGATCTTCAGCTGACGGTACCAGGAAAGGAAGGACCGGCTAACTCCGTGCCAGCAGCCGCGGTAATACGGGGGGTCCAAGTGTTATTCGGAATTATTGGGCGTAAAGCGCATGTAGGCGGTCGGGTATGTCAGATGTGAAAGCCCAGGGCTTAACCCTGGA
+
GGGGGGGGGGGGGGGGEGGGFGGGGGGGGGGGDGGGGGGGFEEGGGC<CFGGGGEEGEGG8FEEGGGGGDGFFGGGGGGGGGDFA<F:FGDCEGGGGGGAEFAFDGEFEEDFFGGG<FFFF<FFCDEGF9FFCGCFGGCFG9FGGFCGGGGDGGGGGAFFC7DGGGGG@CFEGGCEG8F*:BC?7:F@8E8CCEE1?9CCEGEED81:<<F+<EC::CG78>EF+<2<99C*8:7>FC4C3D>>>>>F?GG3/9C>FF4<<8:C?775@BFFFFF@:6/<D0F)=?F:?4@<
@M04650:207:000000000-C238N:1:1101:14977:4096 1:N:0:19
ACTCCTACGGGAGGCAGCAGTGAGGAATATTGGTCAATGGTCGAGAGACTGAACCAGCCAAATCGCGTGAAGGAAGACTGCCTTATGGGTTGTAAACTTCTTTTTTACAGGAATAAAAGACATTACGTGTAATGTATTGCATGTACTGTAAGAATAAGCATCGGCTAACTCCGTGCCAGCAGCCGCGGTAATACGGAGGATGCGAGCGTTATCCGGATTTATTGGGTTTAAAGGGTGCGCAGGCGGGCTTTTAAGTCAGCGGTGAAATTTCCAGGCTCAACCTGGGCACTGCCG
+
GGGGGGGGGGGGGGGGGGGGGGGGGGGGGGGGGGGGGGGGGGGGGGGGGGGGGGGGGGGGGGGGGGGGGGGGGGGGGGGGGGGGGGGGGGGGGGGGGGGGGGGGGGGGGGGGGGGGGGGDGGGGGGGGGGGGGGGGGGGGGGGGGGGGGGGGGGGGGGGGGFGGGGGGGGGGGGFGGGGGGGGFGGGGGGGGGGGGGGGGFFGGGGGGGGGGGGGGDDCFGGGGGGEGGGGCAGDFGDEGFGEEGGGGEFGGGGGFFFFFGFGGFGGFFFF6FFFFFFGFF<FFFFF?FFFFF9
@M04650:207:000000000-C238N:1:1101:25924:4115 1:N:0:19
ACTCCTACGGGAGGCAGCAGTGCTGAATTATTCGCCAATGCGCGAAAGCGTGACGGTGCGACGCCGCGTGCGGGACGAAGGCCTTCGGGTTGTAAACCGCTGTCAGGGTATAGAAAACCATCATGGTTAATAGCCATGGTATTGATCATACCCAAAGGAAGCACAGGCTAATCTCGTGCCAGCAGCCGCGGTAATACGAGATGTGCGAGCGTTGTTCGGAATCACTGGGCATAAAGGGTGCGTAGGCGGTGCGCCAAGTCGGGTGTGAAATCCCTCCGCTTAACGGAGGAACTG
+
GGGGGGGGGGGGGGGGGGGGGGGGGGGGGGGGGGGGGGFGGGEGGGGGGGGGGGGGGGGGGGGGGGGFGEG>FGGGGGGGGGGGFGGGGGGGEGGGGGGDGGGGGFFGFGGGGGGGGGGGGGGGGGGGGGGGGGGGGGGGGGGGGGGGGGGGGGGGGGGGGGGGGGFGGGGGGGGCFGCCFGGGFGGGGGGGGGGGGGG>5AF9EGGECEGDGGEGFCGDEF?FGGGGGFC=?FGGDD>DEDEDDGGCEGGDCDDBEFFFEDC9>CDBFFFFFFFFFFGDD<GF3>DF9@F:??
@M04650:207:000000000-C238N:1:1101:9070:4161 1:N:0:19
ACTCCTACGGGAGGCAGCAGTGGGGAATATTGGGCAATGGGGGCAACCCTGACCCAGCGACGCCGCGTGAGTGAAGAAATCCTTCGGGATGTAAAGCTCTGTTGTATGGGAAGAGAAAAAGACGGTACCATACGAGGAAGCCCCGGCAAACTACGTGCCAGCAGCCGCGGTAATACGTAGGGGGCAAGCGTTGTCCGGAATTATTGGGCATAAAGGGCATCTAGGCGGGGTTTCAAGTCGTCGGTGAAAACTAGTGGCTCAACCATTAGCTTGCCGACGAAACTGAAATTCT
+
FGGGGGGGGGGGGGGGGGGGGGGGGGGGGGGGGGGGGGGGGGGGGGGGGGGGGGGGGGGGGGGGGGGGGGGGGGFFG8=<FGGGGGGG@FGGGGGGGGGGDGAFFAEFGGG8FGFD,BAFEEGEDFFDDFGCDF@FEGGGC7DFECGFDFF,@EE,@FFGFFGGG7CG:E<=7<CF8+,2:8EGGCFFDCE/CE?@***:ECF9@E+5C*76+3ACC<FGFF+?6CGG5CC=59*<CF@3)7>ECDC4*;70CFC*5:F:+6CF@CD)*9@F:F?B(1D:5()=F?F7<**)
@M04650:207:000000000-C238N:1:1101:12505:4170 1:N:0:19
ACTCCTACGGGAGGCAGCCGTGGGGAATATTGCACAATGGGCGCAAGCCTGATGCAGCCATGCCGCGTGTGTGAAGAAGGCCTTCGGGTTGTAAAGCACTTTCAGCGAGGAGGAAGGGTACAGTGTTAATAGCGCTGTACATTGACGTTACTCGCAGAAGAAGCACCGGCTAACTCCGTGCCAGCAGCCGCGGTAATACGGAGGGTGCAAGCGTTAATCGGAATTACTGGGCGTAAAGCGCATGTAGGCTGTTTGATAAGTCAGAAGTGAAAGCCCACGGCTCACCCGTGGAAC
+
GGGGGGGGGGGGGGGGGG8FGGGGGGGGGGGGGGGGGGGGGGGGGGGGGGGGGGGGGGGGGGGGGGGGGGGGGGGGGGGGGGGGGGGGGGGGGGGGGGGGGGGGGGGGGGGGGGGGGGGGGGGGGGCFGGGGGGGGGGGGGGGGGGGGGGGGGGGGGGGGGGGGGGGGGGGGGGGFFGGGGGGGGGGGGGGGGGGGGGGGGGGGGGGEGGGGGGGGGGGGGDGGFGGGGGGGFGGEGGFGFGFFFGGGFGGGGGGFFFFFCFFGFGGFFFFFFFF:?BGFF>GFFFFFFFFFF0
@M04650:207:000000000-C238N:1:1101:23230:4196 1:N:0:19
ACTCCTACGGGAGGCAGCAGTGGGGAATATTGGGCAATGGGGGCAACCCTGACCCAGCGACGCCGCGTGAGTGAAGAAATCCTTCGGGATGTAAAGCTCTGTTGTATGGGAAGAGAAAAAGACGGTACCATACGAGGAAGCCCCGGCAAACTACGTGCCAGCAGCCGCGGTAATACGTAGGGGGCAAGCGTTGTCCGGAATTACTGGGCGTAAAGCGCACGCAGGCGGGTTTATAAGTCAGATGTAAAAGGCAGGTGCTTACCATCTGTTTGTCATCTGATACTGTAAGCCT
+
GGGGGGGGGGGGGGGGGGGGGGGGGGGGGGGGGGGGGGGGGGGGGGGGGGGGGGGGGGGGGGGGGGGGGGGGGGGGGGGGGGGGGGGGGGGGGGGGGGGFGGGGGGGGGGGGGGGGGGGGGGGGGGGGGGGGGGGGGGGGGFGGGGGGGGGGGGGGGGGGGGGGGGGGGGGGGGGGGGGGGGGGGGGGGGGGGGGGGGGGGGGGGGGGGGGGGFGGGGGGGGGGGGGGGDGGFGGGGGFGFGFFDGGFFGGGGGGFFFFFFFGGFGGBFFFFFFFFFFGFFFGFFF4AB?F?
@M04650:207:000000000-C238N:1:1101:24601:4198 1:N:0:19
ACTCCTACGGGAGGCAGCAGTGGGGAATATTGGGCAATGGGGGGAACCCTGACCCAGCGACGCCGCGTGAGTGAAGAAATCCTTCGGGATGTAAAGCTCTGTTGTATGGGAAGAGAAAAAGACGGTACCATACGAGGAAGCCCCGGCAAACTACGTGCCAGCAGCCGCGGTAATACGTAGGGGGCAAGCGTTGTCCGGAATTACTAGGCGTAAAGCGCACGCAGGCGGGTTTATAAGTCAGATGTAAAAGGCAGGTGCTTACCATCTGTTTGTCATCTGATACTGTAAGCCT
+
GGGGGGGGGGGGGGGGGGFGGGGGGGGGGGGGGGGGGGGGGGGGGGGGGGGGGGGGGGGGGGGGGGGGGEGGGGGF9FGGGGGGGGGGGGGGGGGGGFFGGGGGGGGGGGGC7DGGGGGGGGGGGGGGGGGGGGGGGGGGGCFGGGGGGGGGGGGGFGGGGGGGGGGGGGGDCGGGGGGGGGGGGGGGGGGEGGGGGGGCGGFGGGFGFGGGEGGGGGGGGGGGGGGC=9CEFGGGGGFFF7FFGG:C=FDFGGC<FFFFD?FGBGGBFFFFFFFFFFG=FAFFFFFFFFF0
@M04650:207:000000000-C238N:1:1101:18651:4203 1:N:0:19
ACTCCTACGGGAGGCAGCAGTGGGGAATATTGGGCAATGGGGGCAACCCTGACCCAGCGACGCCGCGTGAGTGAAGAAATCCTTCGGGATGTAAAGCTCTGTTGTATGGGAAGAGAAAAAGACGGTACCATACGAGGAAGCCCCGGCAAACTACGTGCCAGCAGCCGCGGTAATACGTAGGGGGCAAGCGTTGTCCGGAATTACTGGGCGTAAAGCGCACGCAGGCGGGTTTATAAGTCAGATGTAAAAGGCAGGTGCTTACCATCTGTTTGTCATCTGATACTGTAAGCCT
+
GGGGGGGGGGGGGGGGGGGGGGGGGGGGGGGGGGGGGGGGGGGGGGGGGGGGGGGGGGGGGGGGGGGGGGGGGGGGGGGGGGGGGGGGGGGGGGGGGGGGGGFFGCFFGGGGGGGGGGFGGGGGGGGDGGGGGGGGGGGGGGFGGGGGCGGGGGGGGGFFGGFGGGGGGGCC7FGFFGGGGDEGGGGGGGGGGGGG8>EGGGGGGGGGGGGGGGGGGGGGGGEGGGEE77ECFGG9DC?CF7BFCFGGBC7<<CGFFFFB74DGFGF:=B=:FF@F5<FFFADFF69<A@F?
@M04650:207:000000000-C238N:1:1101:12210:4211 1:N:0:19
ACTCCTACGGGAGGCAGCAGTGGGGAATATTGGACAATGGAGGTAACTCTGATCCAGCAATTCTGTGTGCACGAAGAAGGTTTTCGGATTGTAAAGTGCTTTAAGTCGGGAAGAAAAAAATGACGGTACCGACAGAATAAGCGACGGCTAAATACGTGCCAGCAGCCGCGGTAATACGTATGTCGCAAGCGTTATCCGGAATTATTGGGCATAAAGGGCATCTAGGCGGGGTTTCAAGTCGACGGTGAAAACTAGTGGCTCAACCATTAGCTTGCCGACGAAACTGAAATTCT
+
GGGGGGGGGGGGGGGGGGGGFFGGGGGGGGGGGGGGGGGGGGGGGGGGGGGGGGGGGGGGGDGGGGGGGGGGGGGGGGGGGGGGGGGGGGGGGGGGGGGGGGGGGFGGGGGGGGGGGGGDGGGGGGDEGGGGGGGGFGGGGGGGGDGGGGGGFGFGGGCFGFFGGFFGGGGGGGGGGG9CFDGGGCEGGGGGEGGGGGGEGGCGGGGGGGG*CFGGGGGGGGCFGGGGGGG*<EF?CCFGFDDFD7C36:DCC:D9FF>>FFGG5CC<FFFFF?F@BBGD>07>8/*)4/666
@M04650:207:000000000-C238N:1:1101:25519:4234 1:N:0:19
ACTCCTACGGGAGGCAGCAGTGGGGAATATTGCGCAATGGGCGAAAGCCTGACGCAGCGACGCCGCGTGAGGGATGAAGGCCTTCGGGTCGTAAACCTCTGTCAGGAGGGAAGAACCGGCATGGTGCTAATCAACCGTGCTCTGACGGTACCTCCAAAGGAAGCACCGGCTAACTCCGTGCCAGCAGCCGCGGTAATACGGAGGGTGCAAGCGTTGTCCGGATTTATTGGGCGTAAAGCGAGCGCAGGTGGTTTATTAAGTCTGGTGTAAAAGGCAGTGGCTCAACCATTGTAT
+
GGGGGGGGGGGGGGGGGGGGGGGGGGGGGGGGGGGGGGGGGGGGGGGGGGGGGGGGGGGGGGGGGGGGGGGGGGGGGGFGGGGGGGGGGDGGGGGGGGGGGFGGGGGGGGGGGGGGGGGGGGGGGGGGGAFGGGGGGGGGGGGGGGGGGGGGGGGGGGGGGGGGGGGGGGGGGGGGGGGCGGGGGGGGGDGGGGGGFGGGGGDGGGGGGGGGGEGGGGFGEGGEGCGGCFGGFGGCFGFGFDD:DGGGFFGC77F4=?=FFFCFFCGF?BFFFFFFFFGFFFGFFFFFFFFFF2
@M04650:207:000000000-C238N:1:1101:21868:4243 1:N:0:19
ACTCCTACGGGAGGCAGCAGTGGGGAATATTGGGCAATGGGGGCAACCCTGACCCAGCGACGCCGCGTGAGTGAAGAAATCCTTCGGGATGTAAAGCTCTGTTGTATGGGAAGAGAAGCAGACGGTACCATACGAGGAAGCCCCGGCAAACTACGTGCCAGCAGCCGCGGTAATACGGAGGATGCGAGCGTTATCCGGATTTATTGGGTTTAAAGGGTGCGCAGGCGGGCTTTTAAGTCAGCGGTGAAATTTCCAGGCTCAACCTGGGCACTGCCGTTGAAACTGGGGGTCTTG
+
GGGGGGGGGGGGGGGGGGGGGGGGGGGGGGGGGGGGGGGGGGGGGGGGGGGGGGGGGGGGGGGGGGGGGGGGGGGGGGGGGGGGGGGGGGGGGGGGGGGGGFFFGGGGGGGGGGGGGGGGGGGGGGGGGGGGGGGGGGGGGGFGGGGGGGGGGGGDGGGGGGGGGGGGGGGGGGGGGGGGGGGGGGGGGGGGGGGGGGEEE?FGGGGGCEEGGGGGGGGGGGGGGGGGGGGGFGGGGGFGFGFFDGGGFFGGGFFFFF))+9CGFGGFFFF:FFFF??GF?ACFFFFFF)77:4
@M04650:207:000000000-C238N:1:1101:6091:4250 1:N:0:19
ACTCCTACGGGAGGCAGCAGTGGGGAATATTGCACAATGGGCGCAAGCCTGATGCAGCCATGCCGCGTGTGTGAAGAAGGCCTTCGGGTTGTAAAGCACTTTCAGCGAGGAGGAAGGCGTTGTAGTTAATAACTGCAGCGATTGACGTTACTCGCAGAAGAAGCACCGGCTAACTCCGTGCCAGCAGCCGCGGTAATACGGAGGGTGCAAGCGTTAATCGGAATTACTGGGCGTAAAGCGCACGCAGGCGGTCTGTTAAGTCAGATGTGAAATCCCCGGGCTTAACCTGGGAAC
+
GGGGGGGGGGEGGG>FGGGGGGGGGGGGGGA,E<<FFGFCDFCFGDGCGGGG9FGGCFGFGFGGGGGGGGGGGGGGGGGGGFGGGGGG<=FCGGGGGGGFGGGGGGGDGGDFG7FGGGGGGGGGGGGGGGFFFGGGCGGGGGGGGGGGGGGGGGGGECFGGGGGGFGGGGG7FGGGGGF7CFGGGGGGGGGGGGG5B;;CEGGEEG5EFGGGGEECGGGG=<EFEGCF778CBE3*9FFGFG>BGGD)>GGGDDGF??46<4:>?>7<FF*96=)6:03@DBFFFF?90>>?>-
@M04650:207:000000000-C238N:1:1101:7272:4359 1:N:0:19
ACTCCTACGGGAGGCAGCAGTGGGGAATATTGCACAATGGGCGCAAGCCTGATGCAGCCATGCCGCGTGTATGAAGAAGGCCTTCGGGTTGTAAAGTACTTTCAGCGAGGAGGAAGGTGTTGAGGTTAATAACCTCAGCAATTGACGTTACTCGCAGAAGAAGCACCGGCTAACTCCGTGCCAGCAGCCGCGGTAATACGGAGGGTGCAAGCGTTAATCGGAATTACTGGGCGTAAAGCGCACGCAGGCGGTTTGTTAAGTCAGATGTGAAATCACCGGGCTAAACCTGGGAA
+
GGFGGGGGGGGGGE@F@FGGGGGGGGGGGGGGGGGGGGGGGGG@GCEGGGGGGGGGDGAFEFGFFEGGGCFFFGFFGGGFGEFG9EG+CCGGGGFFFGGF,FEGGGC:FGGEGGDE7BF?FFCGDECF<FFGFF<=FFDBFDA,AA@B3FECGGGFCC:><BFGD<4CGGE*@:DFGE<FECF:DF8C8BC7C*=C9FGGDB/B8ECG+=CE8CGCGGFGG:EC@9+99FGFEG35DC*9:5;7)1>CDGG)19C5?669<*2C=CC>FBF*96*042C:7;4?*)),4;:0:
@M04650:207:000000000-C238N:1:1101:10297:4397 1:N:0:19
ACTCCTACGGGAGGCAGCAGTAGGGAATCTTCGGCAATGGACGAAAGTCTGACCGAGCAACGCCGCGTGAGTGAAGAAGGTTTTCGGATCGTAAAACTCTGTTGGTAGAGAAGAACGTTGGTGAGAGTGGAAAGCTCATCAAGTGACGGTAACTACCCAGAAAGGGACGGCTAACTACGTGCCAGCAGCCGCGGTAATACGTAGGTCCCGAGCGTTGTCCGGATTTATTGGGCGTAAAGCGAGCGCAGGTGGTTTATTAAGTCTGGTGTAAAAGGCAGTGGCTCAACCATTGT
+
GGGGGGGGGGGGGGGGGGGGGGGGGGGGGGGGGGGGGGGGGGGGGGGGGGGGGGGGGGGGGGGGGGGEGGGGGGGGGGGGGDGGGGGGGGGGGGGGGGGGGGGFGGGFGGGGGGGGGGGGGGGGGGGGGGGGGGGGGGGGGGGGGGGGGGFGGGGGGGGGGGGGGDFGDGGGGGGGGGGGGGGGGGGGGGGGGGGGDGGGGGFCEGGGGGGGGGGEGGGGGGCEDGGGGGGGFGGGGGFGFDFBGGDD3*0>>FFFFFFFGFG7FDC?FFFBFFEFFBCFFFGFFF@0266:A
@M04650:207:000000000-C238N:1:1101:5876:4421 1:N:0:19
ACTCCTACGGGAGGCAGCAGTGGGGAATATTGCACAATGGGCGCAAGCCTGATGCAGCCATGCCGCGTGTGTGAAGAAGGCCTTCGGGTTGTAAAGCACTTTCAGCGAGGAGGAAGGCGTTGTAGTTAATAACTGCAGCGATTGACGTTACTCGCAGAAGAAGCACCGGCTAACTCCGTGCCAGCAGCCGCGGTAATACGGAGGGTGCAAGCGTTAATCGGAATTACTGGGCGTAAAGCGCACGCAGGCGGTCTGTTAAGTCAGATGTGAAATCCCCGGGCTTAACCTGGGAAC
+
CFFGEGFGGGGGGGGGEGGGGGGGGGGGFEGF9FGGGGGGG@FGGG@FGGG@FGGGGCEFGFGGGGGFGGGGGGGGGGGGFGGGGGE@FGGGGGFGFGFF8FFDFFGEEFGGEGGABFEGC7BA?BFEEGGAEFG?FEG:8@+F@FGGGGGFGGG7:FFFCFFGGGGGGGGGFGEGFEGFEGGGGGCF8B:C5*BECGGBC>=EEGGCEFGDC=8*::>FED5C<FGGG*85>/<E<F=<@GE:DD<D3D319*99@F9@?=7C?>C>@FF@B4/6:B)))-59*=*6?@)1,-
@M04650:207:000000000-C238N:1:1101:24062:4452 1:N:0:19
ACTCCTACGGGAGGCAGCAGTGAGGAATATTGGTCAATGGTCGAGAGACTGAACCAGCCAAATCGCGTGAAGGAAGACTGCCTTATGGGTTGTAAACTTCTTTTTTACAGGAATAAAAGACATTACGTGTAATGTATTGCATGTACTGTAAGAATAAGCATCGGCTAACTCCGTGCCAGCAGCCGCGGTAATACGGAGGATGCGAGCGTTAATCGGAATTACTGGGCGTAAAGCGCACGCAGGCGGTCTGTTAAGTCAGATGTGAAATCCCCGGGCTTAACCTGGGAACTGCAT
+
GGGGGGGGGGGGGGGGGGGGGGGGGGGGGGGGGGGGGGGGGGGGGGGGGGGGGGGGGGGGGGGGGGGGGGGGGGGGGGGGGGGGGGGGGGGGGGGGGGGGGGGGGGGGGFGGGGGGGGGGGGGGGGGGGGGGGGGGGGGGGGGGGGGGGGGGGGGGGGGGGGGGGGGGGGFGGGGGGGGGGGGGGGGGGGGGGGGGGGGGGGGGGGDDEGGFGGGGGGGGGGGGGGGGE:E5CGGGGGFGFGFEGGCD7FFCCFGFFFFFGFGGFGGFF@F)<B:@9?G==ADFF@>2:FF>AA
@M04650:207:000000000-C238N:1:1101:20599:4458 1:N:0:19
ACTCCTACGGGAGGCAGCAGTGGGGAATATTGCGCAATGGGCGAAAGCCTGACGCAGCGACGCCGCGTGAGGGATGAAGGGCTTCGGTTCGTAAACCTCTGTCAGAAGGGAAGAAGTGTCGTGGTGCTAATCAGCCGCTATTTGACGGTACCTTCAAAGGAAGCACCGGCTAACTCCGTGCCAGCAGCCGCGGTAATACGGAGGGTGCAAGCGTTAATCGGAATCACTGGGCGTAAAGCGCACGTAGGCTGTTTTATAAGTCAGAAGTGAAAGCCCACGGCTCACCCGTGGAAC
+
GGGGGGGGGGGGGGGGGGGGGGGGGGGGGGGGGGGGGGGGAFGGGGG8FGGGGGGGGGGGGGGGGGGFGGGGGGGGGGGGD+EFGGG+CEGGGGGGGGGGGGGGG,<FFGGGGGGF933,83CF<BFFGGGGGGGGD:3**@FGGG>GGGGGGCGGGGGGGGGGDGGGGGGGGGGGGGGGGGGGGGGGGGGGGGGGGGGGGGGGG5EE?CFGGGCGGFGGEDGG?FGGGGGGDGGGGGFDF3)8CCCDF*9CF***9@FFGB*?@*9AFFFF?FF>??G3B>DF?FFB6BB(4(
@M04650:207:000000000-C238N:1:1101:22719:4501 1:N:0:19
ACTCCTACGGGAGGCAGCAGTGGGGAATATTGGGCAATGGGGGGAACCCTGACCCAGCGACGCCGCGTGAGTGAAGAAATCCTTCGGGATGTAAAGCTCTGTTGTATGGGAAGAGAAAAAGACGGTACCATACGAGGAAGCCCCGGCAAACTACGTGCCAGCAGCCGCGGTAATACGTAGGGGGCAAGCGTTGTCCGGAATTACTGGGCGTAAAGCGCACGCAGGCGGGTTTATAAGTCAGATGTAAAAGGCAGGTGCTTACCATCTGTTTGTCATCTGATACTGTAAGCCT
+
GGGGGGGGGGGGGGGGGGGGGGGGGGGGGGGGGGGGGGGGGGGGGGGGGGGGGGGGGGGGGGGGGGGGGGGGGGGGGGGGGGGGGGGGGGGGGGGGGGGGGGFGGGGGGGCGGGGGGGGGGGGGGCFGGGGGGGGGGGFFGFGGGCGDGGGGGGGGGGGGGGGGGGGGGGGGGGGGGFGGGGGGGGGGGGGGDC@FGGGEGGGGG+CFGGGGGGGGGGG:EGGGEGGE=9CEFGGGGGFFF7?FCFFGFGCFGGGFFFFFGFGGFF7:F?FFFFFF9AGFFFCBFFFAA?4>
@M04650:207:000000000-C238N:1:1101:12758:4546 1:N:0:19
ACTCCTACGGGAGGCAGCAGTGGGGAATATTGGGCAATGGGGGGAACCCTGACCCAGCGACGCCGCGTGAGTGAAGAAATCCTTCGGGATGTAAAGCTCTGTTGTATGGGAAGAGAAAAAGACGGTACCATACGAGGAAGCCCCGGCAAACTACGTGCCAGCAGCCGCGGTAATACGTAGGGGGCAAGCGTTGTCCGGAATTACTGGGCGTAAAGCGCACGCAGGCGGGTTTATAAGTCAGATGTAAAAGGCAGGTGCTTACCATCTGTTTGTCATCTGATACTGTAAGCCT
+
GGGGGGGGGGGGGGGGGGGGGGGGGGGGGGGGGGGGGGGGGGGGGGGGGGGGGGGGGGGGGGGGGGGGGGGGGGGGGGGGFGGGGGGGGGGGGGGGGGGGGGGGFFGGGGGGGGGGGGGGGGGGGGGGGGGGGGGGGGGGGCCCGGGGGGGGGGGGGGFFFFGGGGGGGGEEGFGFGGGCCEEEGGGGGGGGGGGGGGGGGGGGGGGGGECEEGGGGGGGGDGGGGGGGD=5?EGGGGFGB?BF:FFGFFGGCCGFFF7BFFGFBG>:9@6?FFFF<):FFFGFFFFFDFF:
@M04650:207:000000000-C238N:1:1101:19839:4554 1:N:0:19
ACTCCTACGGGAGGCAGCAGTAGGGAATCTTCGGCAATGGACGAAAGTCTGACCGAGCAACGCCGCGTGAGTGAAGAAGGTTTTCGGATCGTAAAACTCTGTTGTTAGAGAAGAACAAGGACGTTAGTAACTGAACGTCCCCTGACGGTATCTAACCAGAAAGCCACGGCTAACTACGTGCCAGCAGCCGCGGTAATACGTAGGTGGCAAGCGTTGTCCGGATTTATTGGGCGTAAAGCGAGCGCAGGCGGTTTCTTAAGTCTGATGTGAAAGCCCCCGGCTCAACCGGGGAGG
+
GGGGGGGGGGGGGGGGGGGGGGGGGGGGGGGGGGGGGGGGGGGGGGGGGGGGGGGGGGGGGGGGGGGGGGGGGGGGGGGGGGGGGGGGGGGGGGGGGGGGGGGGFGGGGGGGGGGGGGFFGGGGGFGGGGGGGGGGGGGFGGGGGGGGGGGGGGGGGGGGGGGGGGGGGGGGGGGGGGGFGGGGGGGGGGGGGGGGGGGGGGGGGGGGGGGGGGCEGGGGGGGCFGGGGGGGFGGGGGFGBGFFGGGGFGGGCCGFFFFFGFGGFCD4?FF@?FF@<BGFFFGFFFFFFEFFFF
@M04650:207:000000000-C238N:1:1101:7130:4572 1:N:0:19
ACTCCTACGGGAGGCAGCAGTGAGGAATATTGGTCAATGGTCGAGAGACTGAACCAGCCAAATCGCGTGAAGGAAGACTGCCTTATGGGTTGTAAACTTCTTTTTTACAGGAATAAAAGACATTACGTGTAATGTATTGCATGTACTGTAAGAATAAGCATCGGCTAACTCCGTGCCAGCAGCCGCGGTAATACGGAGGATGCGAGCGTTATCCGGATTTATTGGGTTTAAAGGGTGCGCAGGCGGGCTTTTAAGTCAGCGGTGAAATTTCCAGGCTCAACCTGGGCACTGCCG
+
GGGGGGGGGGGFGGGGGGDGGGGGGGGGGGGGGEGGGGGGEFGGGGGGGGGGGGGGGGGGGGGGGGGGGGGGGFGGGGGGGGGDFEGGGGGGGGFGGGFGGGGGGGGGGGCEFGGGGGGGGGGGGGFGGGGGGGGGGGCFGGGGGGGGGGG9FFGGGGGFGFEGGGGGGGGGGGGGGGGGGFGGGEEGGGGGGEDG5*>*?FGGGDDGGGEGGGGGGDDFGGC76=5=EFGGAGGGGGFG>D3;C<DCDFFGG4CFF*/)/7CD@GGAFFFFFFFF??F?.294>>FBBFFFF0
@M04650:207:000000000-C238N:1:1101:16226:4583 1:N:0:19
ACTCCTACGGGAGGCAGCAGTAGGGAATCTTCGGCAATGGACGAAAGTCTGACCGAGCAACGCCGCGTGAGTGAAGAAGGTTTTCGGATCGTAAAACTCTGTTGGTAGAGAAGAACGTTGGTGAGAGTGGAAAGCTCATCAAGTGACGGTAACTACCCAGAAAGGGACGGCTAACTACGTGCCAGCAGCCGCGGTAATACGTAGGTCCCGAGCGTTGTCCGGATTTATTGGGCGTAAAGCGAGCGCAGGGGGTTGATTAAGTCTGGTGTAAACGGCAGTGGATCAACCATTGT
+
GCF9FGGGGGDCGGEEGGFGGGGGDGGGGGDFFEGGGFFGFFGGGGDGGGDFGGGGGCEGFGGDCFGGGGGFGGGFCGGGGGGGCGGGGGGGGGGGGGGGGGGGFEGFGGGGGFG?FA<CCFGGGGG<FGFGFFGAFGFFGGGGFFFGGCFEFFGGFGGGFEGGGGGGDECEFGCCGGEGFGGGGCF@@8EEGGEEECGF5<9B@9BE>CE5C=CCEDGG=</:89CF?FEFFGGGG*6*<7>BC))15)>D7<))9*68CF=>FG0.7=***7)50679@)*)0?:??F44:
@M04650:207:000000000-C238N:1:1101:16181:4634 1:N:0:19
ACTCCTACGGGAGGCAGCAGTGGGGAATATTGGGCAATGGGGGAAACCCTGACCCAGCAACGCCGCGTGAGGGAAGAAGGCTTTCGGGTCGTAAACCTCTGTCCCATGTGAAGAGAAGAAGACGGTAGCATGGGAGGAAGCCCCGGCTAACTACGTGCCAGCAGCCGCGGTAATACGTAGGGGGCAAGCGTTGTCCGGAATGATTGGGCGTAAAGGGCGCGTAGGCGGCCTGTTAAGTCTGGAGTGGAAGTCCCGCTTTCAAGGTGGGAATTGCTTTGGAAACTGATAGGCTTG
+
GGGGGGGGGGGGGGGGGGGGFGGGGGGGGGGGGGGGGGGGGGGGGGGGGGGGGGGGGGGGGGGGGGGGGGGGGGGGGGGGGGGGGGGGGGGGGGGGGGGGGGGGGGGGGGGGGGGGGGGGGGGGGGGGGGGGGGGGGGGGGFGGGGGGGGGGGGGGGGGGGGGGGGGGGGGGGGGGGGGGGGGGGGGGCEEGGGGGGGGGFGGCGGGGGGGGGGGGGGGGGGGGGGGGGGDGFGC7CD?CFGFFGGGG6FFGFCDFEBFFGFGFFGGFFFF:@F?FFDFFF<GF?=4>AFF0(,
@M04650:207:000000000-C238N:1:1101:10896:4635 1:N:0:19
ACTCCTACGGGAGGCAGCAGTGGGGAATATTGGGCAATGGGGGGAACCCTGACCCAGCGACGCCGCGTGAGGGAAGAAGGTTTTCGGATTGTAAACCTCTGTCTTTGGGGACGAAGAAGTGACGGTACCCAAGGAGGAAGCCACGGCTAACTACGTGCCAGCAGCCGCGGTAAAACGTAGGTGGCAAGCGTTGTCCGGAATTACTGGGTGTAAAGGGAGCGCAGGCGGGACGGCAAGTTGGGTGTGAAATCTATGGGCTCAACCCATAGCGTGCATTCAAAACTGCTGTTCTTG
+
GGGGGGGGGGGGGGGGGGGGGGGGGGGGGGGGGGGGGGGGGGGGEGGGGGGGGGGGGGGGGGGGGGGGGGGGGGGGGGGGGGGGGGGGGGGGGGGGGGGGGGGGGGGGGGGGGGGGGGGGGGGGGGGGGGGGGGGGGGGGGGGGGGGGGGGGGGGGGGGGGGGGGGGGGGGGGGGGGGGCCCFGGGGE>EEG5CFGGGGGGGGGGGGGA=EGGGGGDGGG5DEECEGGGGGGFGCGGCFG4DED5DDFFCDCFDFFFFFFGFGGFGGB@FF@)5>F><FFFDFF?@??FFFFA9
@M04650:207:000000000-C238N:1:1101:20681:4649 1:N:0:19
ACTCCTACGGGAGGCAGCAGTGGGGAATATTGCACAATGGGCGCAAGCCTGATGCAGCCATGCCGCGTGTATGAAGAAGGCCTTCGGGTTGTAAAGTACTTTCAGCGGGGAGGAAGGTGTTGAGGTTAATAACCTCAGCAATTGACGTTACCCGCAGAAGAAGCACCGGCTAACTCCGTGCCAGCAGCCGCGGTAATACGGAGGATGCGAGCGTTATCCGGATTTATTGGGTTTAAAGGGTGCGCAGGCGGGCTTTTAAGTCAGCGGTGAAATTTCCAGGCTCAACCTGGGCAC
+
GGGGGGGGGGGGGGGGGGGGGGGGGGGGGGGGGGGGGGGGGGGGGGGGGGGGGGGGGGGGGGGGGGGGGGGGGGGGGGGGGGGGGGGGGGGGGGGGGGGGGGGGGGGGGGGGGGFGGGGGGGGGGGGGGGGGGGGGGGGGGGGGGGGGGGGGGGGGGGFGGGGGGGFEGGGGGGGGGGGGGGGGGGCFGGGGGGGGGGGGGGGGGG6>?EGGDGDGGGGGGGGG6EGGGFF:>=FGFGFGFGFFGGGGFGGGG:CFFFFFGFGGFGG?5>@F6F?FFBGFFFD4@FF7?4>?B4
@M04650:207:000000000-C238N:1:1101:19884:4701 1:N:0:19
ACTCCTACGGGAGGCAGCAGTGGGGAATATTGCGCAATGGGCGAAAGCCTGACGCAGCGACGCCGCGTGAGGGATGAAGGGCTTCGGTTCGTAAACCTCTGTCAGAAGGGAAGAAGTGTAGTGGTGCTAATCAGCCGCTATTTGACGGTACCTTCAAAGGAAGCACCGGCTAACTCCGTGCCAGCAGCCGCGGTAATACGGAGGGTGCAAGCGTTAATCGGAATCACTGGGCGTAAAGCGCATGTAGGCTGTTTGATAAGTCAGAAGTGAAAGCCCACGGCTCACCCGTGGAAC
+
GGGGGGGGGGGGGGGGGGGGGGGGGGGGGGGGGGGGGGGGGGGG@FGGGGGFGGGGGGGGGGGGGGGGGGGGGGGGGGGGGGGGGGGGGGGGGGGGGGGGGFGGGGGGGGGGGGGGFGCGGGGGGGGGGGGGGGGGGGGGGGGGGGGGGGGGGFGGGGGGGGGGGGGGEGGGGGGGGGGGGGGGGGGGGGGGGGE8EGGGG*:CEEGGGGGGGG>EGGGGGGDC9CGGGGGGFGGGGGFGFGFBFGGGF657FGGFFFFFGFGGFCFAFFFFFFF>??DB319@FFF>?FFF<(
@M04650:207:000000000-C238N:1:1101:20501:4721 1:N:0:19
ACTCCTACGGGAGGCAGCAGTGGGGAATATTGGGCAATGGGGGCAACCCTGACCCAGCGACGCCGCGTGAGTGAAGAAATCCTTCGGGATGTAAAGCTCTGTTGTATGGGAAGAGAAGCAGACGGTACCATACGAGGAAGCCCCGGCAAACTACGTGCCAGCAGCCGCGGTAATACGTAGGGGGCAAGCGTTGTCCGGAATTACTGGGCGTAAAGCGCACGCAGGCGGGTTTATAAGTCAGATGTAAAAGGCAGGTGCTTACCATCTGTTTGTCATCTGATACTGTAAGCCT
+
GGGGGGGGGGGGGGGGGGGGGGGGGGGGGGGGGGGGGGGGGGGGGGGGGGGGGGGGGGGGGGGGGGGGGGGGGGGGGGGGGGGGGGGGGGGGGGGGGGGGGGGGGGGGGGGGGGGGGGGGGGGGGGGGGGGGGGGGGGGGGGGGGGGGGGGGGGGGGGGGGGGGGGGGGGGGGGGGGFGGGGGGGGFGGGGGGGGGGGGGEGGFCFFGFEGGGGGGGGGGGGGEGDGGED8=?GGFGGFGFFFFGGGGFGGGGGGFFFFFGFGFFCFBFFFFF?4?BAFFFFGFFFFFFFFF
@M04650:207:000000000-C238N:1:1101:21056:4785 1:N:0:19
ACTCCTACGGGAGGCAGCAGTAGGGAATCTTCGGCAATGGACGAAAGTCTGACCGAGCAACGCCGCGTGAGTGAAGAAGGTTTTCGGATCGTAAAACTCTGTTGGTAGAGAAGAACGTTGGTGAGAGTGGAAAGCTCATCAAGTGACGGTAACTACCCAGAAAGGGACGGCTAACTACGTGCCAGCAGCCGCGGTAATACGTAGGGTGCGAGCGTTAATCGGAATTACTGGGCGTAAAGCGTGCGCAGGCGGTGTTGTAAGACCGATGTGAAATCCCCGGGCTTAACCTGGGA
+
GGGGGGGGGGGGGGGGGGGGGGGGGGGGGGGGGGGGGGGGGGGGGGGGGGGGGGGGGGGGGGGGGGGGGGGGGGGGGGGGGGGGGGGGGGGGGGGGGGGGGGGGGGGGGGGGGGGGGFGGGGGGGGGFGGGGGGGGGGGGGGGGGGGGGGGGGGGGGGGGGGGGGGGGGGGGGGGGGGGGGGG?FGGGGGGGGGGGGGGGGGGGGGGGGGGGGGGDGGGFGGGGGGGGGGGGFGGGGGFGEDFFGGGGFDGGCGGFFFF=FBCGEDDBFFB=F?FFFBDEFFDFFFFBFFF::
@M04650:207:000000000-C238N:1:1101:17151:4798 1:N:0:19
ACTCCTACGGGAGGCAGCAGTAGGGAATCTTCGGCAATGGACGAAAGTCTGACCGAGCAACGCCGCGTGAGTGAAGAAGGTTTTCGGATCGTAAAACTCTGTTGGTAGAGAAGAACGTTGGTGAGAGTGGAAAGCTCATCAAGTGACGGTAACTACCCAGAAAGGGACGGCTAACTACGTGCCAGCAGCCGCGGTAATACGTAGGTCCCGAGCGTTGTCCGGATTTATTGGGCGTAAAGCGAGCGCAGGTGGTTTATTAAGTCTGGTGTAAAAGGCAGTGGCTCAACCATTGT
+
GGGGGGGGGGGGGGDGGGGFFGGGGGGGGGGGGGGGGGGGGGGGGGGGGGGFFGGGGEGGGGGGGGGGGGGGGGGGGGGGGFGGGGGGEGGGGGGGGGGGGGGGGGGGGGGGGGGGGFC@DFFGGFGFGGGGGGGGGGGGGGGGGGGGGFGGGGGG@FGGGGGGGGGGGEGGGGGCFGGFGGGGGGGFGGGGEGEGGGGGGGCFGGBCEEGGGGEGGCCCEGGGG6FGFGGGFGDGGGFGF5BDDGGGFCGG>7F?FFFFGFGFFC*.0??FFFF::?<?F:77FFFFFFFF>
@M04650:207:000000000-C238N:1:1101:16146:4836 1:N:0:19
ACTCCTACGGGAGGCAGCAGTGAGGAATATTGGTCAATGGTCGAGAGACTGAACCAGCCAAATCGCGTGAAGGAAGACTGCCTTATGGGTTGTAAACTTCTTTTTTACAGGAATAAAAGACATTACGTGTAATGTATTGCATGTACTGTAAGAATAAGCATCGGCTAACTCCGTGCCAGCAGCCGCGGTAATACGGAGGATGCGAGCGTTATCCGGATTTATTGGGTTTAAAGGGTGCGCAGGCGGGCTTTTAAGTCAGCGGTGAAATTTCCAGGCTCAACCTGGGCACTGCCG
+
GGGGGGGGGGGGGGGGGGGGGGGGGGGGGGGGGGGGGGGGGGGGGGGGGGGGGGGGGGGGGGGGGGGGGGGGGGGGGGGGGGGGGGGGGGGGGGGGGGGGGGGGGGGGGGGGGGGGGGGGGGGGGGGGGGGGGGGGGGGGGGGGGGGGGGGGGGGGGGGGGGGGGGGGGGGGGGGGGGGGGGGGGGGGGGGDGGGGGDEGGGGGGGGGGGGGGGGG5DCFGGGGGGGEGGFGFGGCDGBGFGF:DGGGFGGGGGGFFFFFGFGGFGGFFFFFFFF>B?GFFFGFFFFFFFFFF9
@M04650:207:000000000-C238N:1:1101:9926:4849 1:N:0:19
ACTCCTACGGGAGGCAGCAGTGGGGAATATTGGGCAATGGGGGCAACCCTGACCCAGCGACGCCGCGTGAGTGAAGAAATCCTTCGGGATGTAAAGCTCTGTTGTATGGGAAGAGAAAAAGACGGTACCATACGAGGAAGCCCCGGCAAACTACGTGCCAGCAGCCGCGGTAATACGTAGGGGGCAAGCGTTGTCCGGAATTACTGGGCGTAAAGCGCACGCAGGCGGGTTTATAAGTCAGATGTAAAAGGCAGGTGCTTACCATCTGTTTGTCATCTGATACTGTAAGCCT
+
GGGGGGGGGGGGGGGGGGGGGGGGGGGGGGGGGGGGGGGGGGGGGGGGGGGGGGDGGFGGGGGGGGGGGGGGGGGGGGGGGGGGGGGGGGGGGGGGGGGGGFGFFGGGGGGGGFFCFGGGGGGGGGGFGGGGGGGGGGFGGCFGGGGGGGGGGGGGGGGGGGGGGGGGGGGGGGGGGBFGEGGGDGGFFGEGGGGGGGGGGGFGGGFFFGGGGFGFEGGDGGGCCCGGGC55?FGGGGFGFGFFGGGG?>CDFGC>FFFFFFGGFFFFFFFFFFFFFBGF44F?BBF<A6??
@M04650:207:000000000-C238N:1:1101:18004:4873 1:N:0:19
ACTCCTACGGGAGGCAGCAGTGGGGAATATTGGGCAATGGGCGCAAGCCTGACCCAGCAACGCCGCGTGAAGGAAGAATGTCTTCGGATTGTAAACTTCTGTCCTCAGGGGAGAAAAAAATGACGGTACCATACGAGGAAGCCCCGGCAAACTACGTGCCAGCAGCCGCGGTAATACGTAGGGGGCAAGCGTTGTCCGGAATTACTGGGCGTAAAGCGCACGCAGGCGGGTTTATAAGTCAGATGTAAAAGGCAGGTGCTTACCATCTGTTTGTCATCTGATACTGTAAGCCT
+
GGGGGGGGGGGGGGGGGGGGGGGGGGGGGGGGGGGGGGGGGGGGGGGGGGGGGGGGGGGGGGGGGGGGGGGGGGGGGGGGGGGGGGGGGGGGGGGGGGGGGGGGGGGGGGG7FGGFGGGGG9FGGGGGGFGGGGGGGGGGGFFGFEFGGGGGGGGEGFFFGFGGGGGGGGGGGGGGGGFFGCEGGGGGFFEGGGECFEGGCFGGEGFGGGGEGEGFFGGGC7/CEGGGDG?*8EC?CFF>?CF?>*::6:7>45C3FFF?GFFCFGF<F=FBFFFFF2>@*6:F=FFBA*720
@M04650:207:000000000-C238N:1:1101:8115:4874 1:N:0:19
ACTCCTACGGGAGGCAGCAGTGGGGAATTTTCCGCAATGGGCGAAAGCCTGACGGAGCAACGCCGCGTGAGTGAAGAAGGTTTTCGGATTGTAAAGCTCTTTTATTAGGGACGAATGTGCTCTATGTAAATAATGTAGAGTAATGACGGTACCTAAAGAAAAAGCCACGGCTAACTACGTGCAAGCAGCCGCGGAAATACGTAGGTGGCAAGCGTTGTCCGGATTAATTGGGCGTAAAGCGCGCGCAGGCGGGCGGTTAAGTCTGTCGTATAAATCCGGGGCCCAACCCCGAC
+
GGGGGGGGGGGGGGGFGGGGGGGGGGGGGGGFFCGGGGGGGGGGGGGGGGGGCFFGGGGG@FEGGGGGGG:FGGGGGGGGGEGGGGGEGGFGGGGGGGGGGGFDGGGGGGGGGGG?F?5?@F,D9FGGGD,::C<<@DCFCF3F73@+@+3@,@=><BF<EF:*:<D<F8:CFGF;B8:F>F*2,/82<6/4BE*C5+?<E++*BCG=*:<13CE/:D=7C3E*8+<C+:C/0*/2998:5)).7)9>))>CD))8)0)*<=>*9*247)86*/9*5;GFF()085)1(..(,
@M04650:207:000000000-C238N:1:1101:24207:4897 1:N:0:19
ACTCCTACGGGAGGCAGCAGTGGGGAATATTGCACAATGGGCGAAAGCCTGATGCAGCGACGCCGCGTGAGGGAAGAAGGTTTTCGGATTGTAAACCTCTGTCTTCGGGGACGATAATGACGGTACCCGAGGAGGAAGCCACGGCCAACTACGTGCCAGCAGCCGCGGTAAAACGTAGGTGGCAAGCGTTGTCCGGAATTACTGGGCGTAAAGCGCATGTAGGCTGTTTGATAAGTCAGAAGTGAAAGCCCACGGCTCACCCGTGGAACTGCTTTTGATACTGTTAGACTTG
+
GGGGGGGGGGGGGGGGGGGGGGGGGGGGGGGGGGGGGGGGGGGGGGGGGGGGGGGGGGGGGGGGGGGGGGGGGGGGGGGGFGGGGGGGGEGGGGGGGGGGGGGGGGGGGGGGGGEGGGGGGGGGGGGGFFGGGGGGGGGGGGGGG*>FFGGGGGGGGGGGGGGGGGGGFGGGGGGCGGGGGGGGGGGG>EEEGFEGGGGGGGGGGGGEGGGGGGGEGDG>FGGGGGGGGGGGFGFECGF>=FFFGGGGFFCFDDGFFFFFFFGGFGD?F4??*@?F>?FF=<D?@?=4A4BA
@M04650:207:000000000-C238N:1:1101:5882:4924 1:N:0:19
ACTCCTACGGGAGGCAGCAGTAGGGAATCTTCGGCAATGGACGAAAGTCTGACCGAGCAACGCCGCGTGAGTGAAGAAGGTTTTCGGATCGTAAAACTCTGTTGGTAGAGAAGAACGTTGGTGAGAGTGGAAAGCTCATCAAGTGACGGTAACTACCCAGAAAGGGACGGCTAACTACGTGCCAGCAGCCGCGGTAATACGTAGGTCCCGAGCGTTGTCCGGATTTATTGGGCGTAAAGCGAGCGCAGGTGGTTTATTAAGTCTGGTGTAAAAGGCAGTGGCTCAACCATTGT
+
GGGGGGGGGDGGGGGGGGGGGGGGGGGGGGGGGGGGGGGFGGGGGGGGGGGAFGGGGGGGGGGGGGGFGGGGGGGGGGGGFGGGGGGGGGGGGGGGGGFFFFGGGGGGGGGGGGGGGGCFFGGGGGGGGGDFGGGGGGGGGGGGGGGGGGGGGGGGGGGGGFGGGCDFGGGGGGFGGGGFEFGGGFFGCCCCCGE8ECGGGFGGEEC6;>EEEGEGGCF7;D:*89<?FGGGFGCEDFFGFG>DG3)9>CFG3><FFFF6CFFGFG78;FFFF?D>:?GFFF7FF45(466<B
@M04650:207:000000000-C238N:1:1101:16113:4952 1:N:0:19
ACTCCTACGGGAGGCAGCAGTGGGGAATATTGGGCAATGGGGGCAACCCTGACCCAGCGACGCCGCGTGAGTGAAGAAATCCTTCGGGATGTAAAGCTCTGTTGTATGGGAAGAGAAGCAGACGGTACCATACGAGGAAGCCCCGGCAAACTACGTGCCAGCAGCCGCGGTAATACGTAGGGGGCAAGCGTTGTCCGGAATTACTGGGCGTAAAGCGCACGCAGGCGGGTTTATAAGTCAGATGTAAAAGGCAGGTGCTTACCATCTGTTTGTCATCTGATACTGTAAGCCT
+
GGGGGGGGGGGGGGGGGGGGGGGGGGGGGGGGGGGGGGGGGGGGGGGGGGGGGGGGGGGGGGGGGGGGGGGGGGGGGGGGFGGGGGGGC7FGGGGGGGGGGGFGGGGGGGGGGGGGGFFDECFGDGGGGGGFGF<FCF<D@<DFEFFGEGGGGEFFGGGGGGFGGG@FGGGGGEGGGCFGEGEGGGC;FGECEGGGGGDECECFCFF=EEC5EGCDE3<DGCED5*=CG355)<7<7*=:@C6@CFDCFGG4FDGFFFF49?FD?F74/9B5<B6FF4C*=4CBFB=<44::
@M04650:207:000000000-C238N:1:1101:16656:5006 1:N:0:19
ACTCCTACGGGAGGCAGCAGTGGGGAATATTGGGCAATGGGGGCAACCCTGACCCAGCGACGCCGCGTGAGTGAAGAAATCCTTCGGGATGTAAAGCTCTGTTGTATGGGAAGAGAAGCAGACGGTACCATACGAGGAAGCCCCGGCAAACTACGTGCCAGCAGCCGCGGTAATACGTAGGTCCCGAGCGTTGTCCGGATTTATTGGGCGTAAAGCGAGCGCAGGTGGTTTATTAAGTCTGGTGTAAAAGGCAGTGGCTCAACCATTGTATGCATTTGAAACTGGTAGACTTGG
+
CFFF@CFGGGDBCECFCCGFFEEEFEEDEECEFGGCFGGGFGDEFFGCCFGG<FGEG?E@F+=FEEFCEECEE9FDCG8E9=FFFF:>@CF?FFG9,EFFF@,?FF9BFGG<F8FECFFFFF=C@GGGGGFFGFGGGF>F7:@CGGGGEGFFCGGFCF:DDGG:8,>@FGGGGGFGG?FD7BFFFC8E7C*43CGG*8;28<0<+7CGG7CGGGGF599DCD5:C:<C73*<*<CCF:@*97*7>CC>=C5CFD<@F>59669F:D:9F49=89@4)-:*987BFFF22@?AF)
@M04650:207:000000000-C238N:1:1101:20095:5021 1:N:0:19
ACTCCTACGGGAGGCAGCAGTAGGGAATCTTCGGCAATGGACGAAAGTCTGACCGAGCAACGCCGCGTGAGTGAAGAAGGTTTTCGGATCGTAAAACTCTGTTGGTAGAGAAGAACGTTGGTGAGAGTGGAAAGCTCATCAAGTGACGGTAACTACCCAGAAAGGGACGGCTAACTACGTGCCAGCAGCCGCGGTAAAACGTAGGTGGCAAGCGTTGTCCGGAATTACTGGGTGTAAAGGGAGCGCAGGCGGAATGGTAAGTTGAATGTGAAAACTATGGGCTCAACCCAT
+
GGGGGGGGGGGGGGGGGGGGGGGGGGGGGGGGGGGGGGGGGGGGGGGGGGGGGGGGGGEGGGGGGGGGGGGGGGGGGGGGFGGGGGGGGEGGGGGGGGGGGGGGGGGGGGGGGGGGGGCFGGGGGGGGGGGGGGGGGGGGGFGGGGGDGGGGGGGGGGGGFGGGGGGGGGGGGGGGGGGGGGGGGGGGGGEGGEGGGGGGGFGGGGGGGFGGGGGGGGDGGGDEGGFGGFGGFGGGCFFCDGEFGDDGBG3D77FF?**6CBFCFGGF@FFFFFFFB<GFFFFFFFF?B:5
@M04650:207:000000000-C238N:1:1101:14870:5054 1:N:0:19
ACTCCTACGGGAGGCAGCAGTGGGGAATATTGGGCAATGGGGGCAACCCTGACCCAGCGACGCCGCGTGAGTGAAGAAATCCTTCGGGATGTAAAGCTCTGTTGTATGGGAAGAGAAGCAGACGGTACCATACGAGGAAGCCCCGGCAAACTACGTGCCAGCAGCCGCGGTAATACGTAGGGGGCAAGCGTTGTCCGGAATTACTGGGCGTAAAGCGCACGCAGGCGGGTTTATAAGTCAGATGTAAAAGGCAGGTGCTTACCATCTGTTTGTCATCTGATACTGTAAGCCT
+
GGGGGGGGGGGGGGGGGGGGGGGGGGGGGGGGGGGGGGGGGGGGGGGGGGGGGGGGGGGGGGGGGGGGGGGGGGGGGGGGGGGGGGGGGGGGGGGGGFGGGGA<?FEFGGGGGGGGGGGFGGFGEGGGGEDGGGGGGGGGGGGGGGGGGGGGGGGGGBGGGGGGGGGGGGGGGGGGGFGGGGEGGDCEGGGGGGGGGDGGGGGGGCE=FGCGEECGGGGDGGGGGDGGG3*1)AFGFCFDFG?FDFGGFDDGDGGFFFFF+77FFGCAF?FFFFFF>2CBFACFFF49<FF(
@M04650:207:000000000-C238N:1:1101:11945:5075 1:N:0:19
ACTCCTACGGGAGGCAGCAGTGGGGAATATTGGGCAATGGGGGCAACCCTGACCCAGCGACGCCGCGTGAGTGAAGAAATCCTTCGGGATGTAAAGCTCTGTTGTATGGGAAGAGAAAAAGACGGTACCATACGAGGAAGCCCCGGCAAACTACGTGCCAGCAGCCGCGGTAATACGTAGGGGGCAAGCGTTGTCCGGAATTACTGGGCGTAAAGCGCACGCAGGCGGGTTTATAAGTCAGATGTAAAAGGCAGGTGCTTACCATCTGTTTGTCATCTGATACTGTAAGCCT
+
GGGGGGGGGGGDGGGGGGGGGGGGGGGGGGGGGGFFCEEFGGGGGGGGGGGGGGGGGCGEGGGGGGGGGGDGGGGGGGDGE8EGFGFEGGGGGGFGGGGGGGGGGGGGGGCFGGGGDDFGGCFGGGGGEFGGGGGGGGGGGCFGGDGCFGGGGGGGFGGGGGGFGCGGGGGGEGGGGGGGGGGGGGGGGGGGGGGGGGGGGGGGGGGGGGGGGFGFGDGGGGGGDGGEGGD5?FG7CCFCFG?*2:FCF>9FFDC5??FFF@*:44C<*9*8;@FB<AG?BACF?FF<44)5
@M04650:207:000000000-C238N:1:1101:25795:5107 1:N:0:19
ACTCCTACGGGAGGCAGCAGTGGGGAATATTGCACAATGGGCGCAAGCCTGATGCAGCCATGCCGCGTGTGTGAAGAAGGCCTTCGGGTTGTAAAGCACTTTCAGCGAGGAGGAAGGCGTTGTAGTTAATAACTGCAGCGATTGACGTTACTCGCAGAAGAAGCACCGGCTAACTCCGTGCCAGCAGCCGCGGTAATACGGAGGGTGCAAGCGTTAATCGGAATTACTGGGCGTAAAGCGCACGCAGGCGGTCTGTTAAGTCAGATGTGAAATCCCCGGGCTTAACCTGGGAAC
+
GGF<FFGGGGGGGGGEGGGGGGGGGDGGGGGGFGGGGFGGGGGGGGGGGGGGGGGGGGGGGGGGGGGFECFGGFGGGGGGGFGGGGGGGGGGFGFFFEFGGGCGGGGCFGGDEGGGGGEFFGGCGDGGGGGGGCGGGGFGF>>ECCGFFGGGGGGGDEGGGGGGGGGEFGGCFFFFGEGGGGGGGGGFFEGG5EGGGGGGGGGGGGEGGGGFGEGGG:FGGGCCFGFEGGG=>:C5DF=DDD3BDD3C3<DGCGFBF?F?GFGGFFGFFF?6=9703(1<<;<?76*4:>>(3-
@M04650:207:000000000-C238N:1:1101:25482:5134 1:N:0:19
ACTCCTACGGGAGGCAGCAGTAGGGAATCTTCGGCAATGGACGAAAGTCTGACCGAGCAACGCCGCGTGAGTGAAGAAGGTTTTCGGATCGTAAAACTCTGTTGTTAGAGAAGAACAAGTGGGAGAGTAACTGTTCCCGCCTTGACGGTATCTAACCAGAAAGCCACGGCTAACTACGTGCCAGCAGCCGCGGTAATACGTAGGTGGCAAGCGTTGTCCGGATTTATTGGGCGTAAAGCGAGCGCAGGTGGTTTATTAAGTCTGGTGTAAAAGGCAGTGGCTCAACCATTGTAT
+
GGGGGGGGGGGGGGGEEGGGGGGGGGFGGGGGGGGGGGGGGGGGGGGGGGGGGGGGG>FGFGGGGGGGGGGGGGGGGGFGGGGGFGGGGGGGGGGGGGGGGGFGGGGGGGGGCF8FEEGFGGF<FGGGGGGGGGGCCGGGGGGCFFGEFFGCFFGGGGGGGGCEGGGGGGGGGGGGGGGCCGEFGGGGGDGGDGGGG9+3?CFEGGGGGGGDCE5:CFGG**;AFFG7+CGF@5CEFFF37)<BG3CC<DCCCFGF=FF4FFGC?:C?F4FFFEFFB?:F71DF?:><74*6:5
@M04650:207:000000000-C238N:1:1101:13698:5152 1:N:0:19
ACTCCTACGGGAGGCAGCAGTGAGGAATATTGGTCAATGGTCGAGAGACTGAACCAGCCAAATCGCGTGAAGGAAGACTGCCTTATGGGTTGTAAACTTCTTTTTTACAGGAATAAAAGACATTACGTGTAATGTATTGCATGTACTGTAAGAATAAGCATCGGCTAACTCCGTGCCAGCAGCCGCGGTAATACGGAGGATGCGAGCGTTATCCGGATTTATTGGGTTTAAAGGGTGCGCAGGCGGGCTTTTAAGTCAGCGGTGAAATTTCCAGGCTCAACCTGGGCACTGCCG
+
GGGGGGGGGGGGGGGGGGGGGGGGGGGGGGGGGGGGGGGGGGGGGGGGGGGGGGGGGGGGGGGGGGGGFGGGGGGGGGGGGGGGGGGGGGEFGGGGGGGGGGGGGGGGGGGGGGGGGGGGGGGGGGGGGGGGGGGGGGFGGGGGGGGGGGGGGGGGGGGGGGGGCGGGGGFGDFFGFFGGGGGGGGGGGGGGGGGGGGGGGGGGGGGGCEGFGGGGGD<FGFC<CGEG*CGGFCCGGGFGBDFFDGGCDGGGFFGFF?FFCE5CFGGF4=FFFFFF7<GFFF4FFFFFFFFFF9
@M04650:207:000000000-C238N:1:1101:14593:5153 1:N:0:19
ACTCCTACGGGAGGCAGCAGTGGGGAATTTTGCGCAATGGGCGAAAGCCTGACGCAGCAACGCCGCGTGCGGGATGACGGCCTTCGGGTTGTAAACCGCTTTCAGCAGGGATGATAATGACAGTACCTGCAGAAGAAGCTCCGGCTAACTACGTGCCAGCAGCCGCGGTAATACGTAGGGAGCAAGCGTTATCCGGATTTATTGGGCGTAAAGCGCGCGTAGGCGGTTTGTTAAGCGGAATCTCTAATCTGAGGGCTCAACCCCCCGCCGGATTCCGAACTGGCAGACTCGAGT
+
GGGGGGGGGGGEGGGGGGGGFGGGGGGGFGGGGGGGGGGGGGGGCEFGGGGGGGGDGGGGGGGGGGGGGGGDGGGG8D@EGGGGGGGGGGGGCGGGGGGGGGGGGGGGGGGGEGGGGGD9FGGGGGGGGG7D<FEFFGGGGGDGGGGGGFFGGGGDG,?F78FGGGGGE*FFGGGGGGGGGGGCGGGEGGGGGDCG*;;FCCG?FGF5CEE*<AEDC33/CCEFGD=C5DCEFGFF)/5736@FGGG>6CC7C*9DF@=?F5CD:)9(>>D))7=F:6*)0)9)8)7,)0)24.
@M04650:207:000000000-C238N:1:1101:17139:5176 1:N:0:19
ACTCCTACGGGAGGCAGCAGTGGGGAATATTGCACAATGGGCGAAAGCCTGATGCAGCAACGCCGCGTGAGTGAAGAAGTATTTCGGTATGTAAAGCTCTATCAGCAGGGAAGAAAATGACGGTACCTGACTAAGAAGCCCCGGCTAACTACGTGCCAGCAGCCGCGGTAATACGTAGGGGGCAAGCGTTATCCGGATTTACTGGGTGTAAAGGGAGCGTAGACGGCGAAGCAAGTCTGGAGTGAAAACCCAGGGCTCAACCCTGGGACTGCTTTGGAAACTGTTTTGCTAG
+
GGGGGGGGGGGGGGGGGGGGGGGGGGGGGGGGGGGGGGGGGGGGGGGGGGGGGGGGGGGGGGGGGGGGGGGGGGFGGGGGGGGGGGGGGGGGGGGGGGGGGGGGGGGGGGGGGGGGGGGGGGGGGGGGGGGGGGGGGGGGGGGGGGGGGGGGGGGGGGGGGGGGGGGGCGGGGGGGGGGGGGGGGGGGGGGGGGGGGGGGGGGGGGGGGFEGGDGFGG:DGGGGEEGGGGGGFGGGG:=FFGFFGGGGFGDGFFDFFFFFGFGFFGGFFFFFFFF42:F=FDGF?*<?B??4
@M04650:207:000000000-C238N:1:1101:8592:5184 1:N:0:19
ACTCCTACGGGAGGCAGCAGTGAGGAATATTGGTCAATGGTCGAGAGACTGAACCAGCCAAATCGCGTGAAGGAAGACTGCCTTATGGGTTGTAAACTTCTTTTTTACAGGAATAAAAGACATTACGTGTAATGTATTGCATGTACTGTAAGAATAAGCATCGGCTAACTCCGTGCCAGCAGCCGCGGTAATACGGAGGATGCGAGCGTTATCCGGATTTATTGGGTTTAAAGGGTGCGCAGGCGGGATTTTAAGTCAGCGGTGAAATACCAACGCTCAACGTTGGAACTGCCG
+
GGGGGGGGEGGFGGGGGGGGGGGGGGGGGGGGGGGGGGGGGGGGGGGGGGGGGGGGGGGGGGGGGGDGGGGGGGGGGGGGGGGGGGGGGGFFGGGGGGGGGGDFGEGGGFGGGGGGGGGGGGGGFGGGGGGGGGGGGGGGGGGGGGGGGGGGGGGGGGGGGGDGGFEGGFFFFGGGGGGGGGGGGGGGGGGGGGCGEEGE6EGGGGGGGGGGGGGGGGGGGGGFGGEGGCGGAGGGGGFGFG35<C39BGGGGGFFFFF)7<DGFGC9FFFF)58<BFGFFBGFF4?2:@??:(
@M04650:207:000000000-C238N:1:1101:5243:5189 1:N:0:19
ACTCCTACGGGAGGCAGCAGTGGGGAATATTGGACAATGGACCAAAAGTCTGATCCAGCAATTCTGTGTGCACGACGAAGTTTTTCGGAATGTAAAGTGCTTTCAGTTGGGACGAAGAAAGTGACGGTACCAACAGAAGAAGGGGCGGCTAAATACGTGCCAGCAGCCGCGGTAATACGTATGCCCCGAGCGTTATCCGGATTTATTGGGCGTAAAGCGCGTCTAGGTGGGTTAAAAAGTCTGATGTTAAACTGCGGGGCTCAACTCCGTATTGCGTTGGAAACTGTTAGACT
+
GGGGGGGGGGGGGGGGGGGGGGGGGGGGGGGGGGGGGGGGGGGGFFFGGGGGGGGGGFGGGGGGGGGGGGGGGFFGGGEEFFGFGGGGGGGGGGGEGGGGGGGGGGG<FGGGGGGGGGGGGGGGGGGGGGGFGGGGGGGGGGGGEGGGGEEGGFGGGFGFGGGGGGGFGGGEGDGGGGGGGGFGF?CE8EGDGGGGGGGGGGGGGGGGGCFGGGGGGGGGGGGGGGGGGG*>:EGGGFFGFFFFFGFFFGGGGGGF>F>EGFF=?FGFDF>>?FFEBBD>44:@449:5993<
@M04650:207:000000000-C238N:1:1101:5815:5211 1:N:0:19
ACTCCTACGGGAGGCAGCAGTGGGGAATATTGCACAATGGGCGAAAGCCTGATGCAGCGACGCCGCGTGAGGGAAGAAGGTTTTCGGATTGTAAACCTCTGTCTTCGAGGACGAAGAAGTGACGGTACTCGAGGAGGAAGCCACGGCTAACTACGTGCCAGCAGCCGCGGTAAAACGTAGGTGGCAAGCGTTGTCCGGAATTACTGGGTGTAAAGGGAGCGCAGGCGGGATGCCAAGTTGGACGTGAAATCTATGGGCTCAACCCATAGCGTGCGTTCAAAACTGGCGTTCTTG
+
GGGGGGGGGGGGGGGGGGGGGGGGGGGGGGGGGGGGGGGGGGGGGGGGGGGGGGGGGGGEGGGGGGGGGGGGGGGGFGGGGGGGGGGGGGGGGGFFGGGGGGGGGGGGGGGGGGGGGGGGGGGGGGGGGGGGGGGGGGGGGCFGGGGGGGGGGGGGGGGGGGGGGGGGGGGGGGGGGGGGGGGGGGGGGGGGGGGGGGGGGGGGGGGGGGGGGFGGGGGGGGGGGGGGGGGGFCD?5:BGFFFBDGCFFFGGGGGFFFFFF@4<>DG:FFFEFFFE6?GFFBGFFFFFF>@:94
@M04650:207:000000000-C238N:1:1101:12388:5256 1:N:0:19
ACTCCTACGGGAGGCAGCAGTGGGGAATATTGCACAATGGGCGCAAGCCTGATGCAGCCATGCCGCGTGTATGAAGAAGGCCTTCGGGTTGTAAAGTACTTTCAGCGGGGAGGAAGGGAGTAAAGTTAATACCTTTACTCATTGACGTTACCCGCAGAAGAAGCACCGGCTAACTCCGTGCCAGCAGCCGCGGTAATACGGAGGGTGCAAGCGTTAATCGGAATTACTGGGCGTAAAGCGCACGCAGGCGGTTTGTTAAGTCAGATGTGAAATCCCCGGGCTCAACCTGGGAAC
+
GGGGGGGGGGGGGGGGGGGGGGGGGGGGGGGGGGGGGGGGGGGGGGGGGGGGGGGGGGGGGGGGGGGGGGGGGGGGGGGGGGGGGGGGGGGGFGGGGGGGGGGGGGGGGGGGGGGGGGGGGGFGGGGGGGGGGGFGGGGGGGGGGGGGGGGGGGGDGGGGGGGFGGGGGGGGGGGGGGGGGGGGGGGGGGGGGGGGGGGGGDGGGGGCFGCFGGGGGGGG5DEGGGGGGGGGFGGGGGFGDDEFG35DEDGDDDDFFFFFGFGG4*:<FFBFFFFFFFC3B>CFFFF:?F3::3
@M04650:207:000000000-C238N:1:1101:22979:5283 1:N:0:19
ACTCCTACGGGAGGCAGCAGTGGGGAATATTGCACAATGGGCGAAAGCCTGATGCAGCGACGCCGCGTGAGGGAAGAAGGTTTTCGGATTGTAAACCTCTGTCTTTGGGGACGAAGAAGTGACGGTACCCAAGGAGGAAGCCACGGCTAACTACGTGCCAGCAGCCGCGGTAAAACGTAGGTGGCAAGCGTTGTCCGGAATTACTGGGTGTAAAGGAAGCGCAGGCGGGACGGCGAGTCGGGTGTGAAATCTATGGGCTCAACCCATAGCGTGCATTCAAAACTGCTGTTCTTG
+
FGGGGGGGGGGGGGGGGGGGGGGGGGGGGGGGGGGGGGGGGGGGGGGGGGGGGGGGGGDGGGGGGGGGGGGGGGFGGGGGG<FGGGGEGGGGGGGGGGGGEFF<?@BFGGGDFGGGE8AC,BFEGGDCFCGGF7,,@FFC<:<CF::<C7FFGGGFFF*,2DGGGGGGGGFGCFECE9BFEFGFFG+4;:*=EG@+3*;88<9+<9CFC>*0++3:**0*:5*CE5EGD<5:5*)>57)/77>E)/22@CC7CGG455))3/9*<DFBF?D>>B)64<>F68F67?7>9*9)).
@M04650:207:000000000-C238N:1:1101:12458:5285 1:N:0:19
ACTCCTACGGGAGGCAGCAGTAGGGAATCTTCGGCAATGGACGAAAGTCTGACCGAGCAACGCCGCGTGAGTGAAGAAGGTTTTCGGATCGTAAAACTCTGTTGGTAGAGAAGAACGTTGGTGAGAGTGGAAAGCTCATCAAGTGACGGTAACTACCCAGAAAGGGACGGCTAACTACGTGCCAGCAGCCGCGGTAATACGTAGGTCCCGAGCGTTGTCCGGATTTATTGGGCGTAAAGCGAGCGCAGGTGGTTTATTAAGTCTGGTGTAAAAGGCAGTGGCTCAACCATTGT
+
GGGGGGGGGGGGGGGGGGGGGGGGGGGGGGGGGGGGGGGGGGGGGGGGGGGGGGGGGGGGGGGGGGGGGGGGGGGGGGGGGGGGGGGGGGGGGGGGGGGGGGGGGGGGGGGGGGGGGGGGGGGGGGGGGGGGGGGGGGGGGAFGGGGGGGGGGGGGGGGGGGGGFEGGGGGGGGGGGGGFGGGGGGGGGGGGGGGGGFDGGGGGGGGGFGGGGGGDCDCDEGGEECFGGG6FFGDE55=G:5>BDGDDFGGGG<5F@FFFGFGGFG7:@FFFFFEF??CF?F46?F4?B?=AB
@M04650:207:000000000-C238N:1:1101:5830:5395 1:N:0:19
ACTCCTACGGGAGGCAGCAGTGAGGAATATTGGTCAATGGACGAGAGTCTGAACCAGCCAAATCGCGTGAAGGAAGACTGCCTTATGGGTTGTAAACTTCTTTTATATGGGAATAAAAAGGCCTACGTGTAGGTTATTGCATGTACCATATGAATAAGCATCGGCTAACTCCGTGCCAGCAGCCGCGGTAATACGGAGGATGCGAGCGTTATCCGGATTTATTGGGCGTAAAGCGAGCGCAGGTGGTTTATTAAGTCTGGTGTAAAAGGCAGTGGCTCAACCATTGTATGCATT
+
GGGGGGGGGGGGGGGGGGGGGGGGGGGGGGGGGGGGGGGGGFGG7FGGGGGGGGGGGGGGGGGGGGGGGGGGGGFFGFGGGGGGFFGGGGGGGGGFFEFFGGGGGGGGFFGGGGGAFDFEEGGGGGGGGFDFFFFFGDGGGFGGFFGGGGAFFCFGG<FGFEEGEFGGGGFDFFGEFGGFFGGCEGGGGGGFC;FGGEEGGGGGDEGGGGGCACEG5>*2CG??FFFECDGGFFGCCC@))9B>FG*9.CDG7>FB4FFF?@5:@FGF37.<7FF@:)9FF?CFFF64)**.))
@M04650:207:000000000-C238N:1:1101:8779:5425 1:N:0:19
ACTCCTACGGGAGGCAGCAGTGGGGAATATTGCACAATGGGCGCAAGCCTGATGCAGCCATGCCGCGTGTATGAAGAAGGCCTTCGGGTTGTAAAGTACTTTCAGCGGGGAGGAAGGGAGTAAAGTTAATACCTTTGCTCATTGACGTTACCCGCAGAAGAAGCACCGGCTAACTCCGTGCCAGCAGCCGCGGTAATACGGAGGGTGCAAGCGTTAATCGGAATTACTGGGCGTAAAGCGCACGCAGGCGGTTTGTTAAGTCAGATGTGAAATCCCCGGGCTCACCCGTGGAAC
+
FGGGGGGGGGGGGGGGGGGGGGGGGGGGGGGGGGGGGGGGGGGGGGGGGGGGGGGGGGGGGGGGGGGGGGGGGGGGGGGGGGGGGGGGGGGGGGGGGGGGGGGGGGGGGGGGGDFFGGGGGGGGGFAFGGGGFGCEGGCCFGGGGGGGGGGFFGGGGEF7FGGGGFGGGGGGGGGGGGFFGGGGGGGGGGGDDGGGGFF>>EGGEGGGGGGFGDGGGGGGGDEFFGGGGGGGEGGGGGFGB7B>CGGDFDGCD5CFF?FF9?GGFGGFFFFFFFFFFFGFF>*9=@F>FB>62(
@M04650:207:000000000-C238N:1:1101:10540:5432 1:N:0:19
ACTCCTACGGGAGGCAGCAGTGAGGAATATTGGTCAATGGTCGAGAGACTGAACCAGCCAAATCGCGTGAAGGAAGACTGCCTTATGGGTTGTAAACTTCTTTTTTACAGGAATAAAAGACATTACGTGTAATGTATTGCATGTACTGTAAGAATAAGCATCGGCTAACTCCGTGCCAGCAGCCACGGTAATACGGAGGATGCGAGCGTTATCCGGATGTATTGGGTTTAAAGGGTGCGCAGGCGGGCTCTTAAGTCAGCGGATAAATTTCCAGGCTAAACCGGGGCACTGCCG
+
GGGGGGGGGGGGGGGGGGGGG,FFGCFGGGGGGGGGGGGG,,FG@F@CFGGGGGGGGG@FFC<FGGGGGG?FGGGGGGFGGGGG9<FF@F@:4FGGGGDC?FE<F=FC?F<FC<=?F?FGGD?FGF+4A=499F<F<5,?AAFGG<@,,5C,555EFF9?,6+@333,6633=3@+@EFDGGG6,58:DB+EFGGEGD58,43C*C5CECC;,4B*49)?C+,1CF/==C9:A+7C8DB<>G3)1))))*2*2*0/*1*0:7)))0:5*9=6/1?7()9FF01)<;)(-)92:B
@M04650:207:000000000-C238N:1:1101:6766:5433 1:N:0:19
ACTCCTACGGGAGGCAGCAGTGGGGAATATTGCACAATGGGCGCAAGCCTGATGCAGCCATGCCGCGTGTGTGAAGAAGGCCTTCGGGTTGTAAAGCACTTTCAGCGAGGAGGAAGGGTGGTGTCTTAATACGGCATCGCATTGACGTTACTCGCAGAAGAAGCACCGGCTAACTCCGTGCCAGCAGCCGCGGTAATACGGAGGGTGCAAGCGTTAATCGGAATTACTGGGCGTAAAGCGCACGCAGGCGGTCTGTTAAGTCAGATGTGAAATCCCCGGGCTTAACCTGGGAAC
+
GGGGGGGGGGGEGGGGGGGGGGGGGDGGGGGEFGGGGGGGDGGGGGGGGGGGFGGGGGGGGGGGGGGECFGGGGGGGGGGGGGGGGGGFGGGGGGGGGGGGDGGGGGGGGGGGEGGGGGGGGGGGGGGGGGGGGGGGGEGGGGCFEFFGGGGGGGGGGGG?DFCFGGGGGGGDGGGGGGGGGGGGGGGGGGGGGGG?FGFDGEGGGGDGGGGGG5*:7:FGDGGCFGGGGGFDCCCFGFGF35@DDC<>DDC3DGBF?FB<6:>FGGAFFFFFFF?BFD)79DFF4?2:5F?4(
@M04650:207:000000000-C238N:1:1101:22726:5490 1:N:0:19
ACTCCTACGGGAGGCAGCAGTGGGGAATATTGCACAATGGGCGAAAGCCTGATGCAGCGACGCCGCGTGAGGGAAGAAGGTTTTCGGATTGTAAACCTCTGTCTTCGGGGACGATAATGACGGTACCCGAGGAGGAAGCCACGGCTAACTACGTGCCAGCAGCCGCGGTAAAACGTAGGTGGCAAGCGTTGTCCGGAATTACTGGGTGTAAAGGGAGCGCAGGCGGAAAGGTAAGTTGGACGTGAAATCTATGGGCTCAACCCATAGCGTGCGTTCAAAACTGGCGTTCTTG
+
GGGGGGGGGGGGGGGGGGGGGGGGGGGGGGGGGGGGGGGGGGGGGGGGGGGGGDGGGGGGGGGGGGGGGGGGGGGEGGGGGGGGGGGGGGGGGGGGGGGGGGGGGGGGGGGGGGGGGGGFGGGGGGGGGGEGGGGGGGGGGGGGGGGGGGGGGGGFGGGGGGGGGGGGGGGGGGGGGGGGGGGGGGGG7?EGGGEGGDGGGG7EGG@E>EGGGGGGGDGGGGGGGGCEGGGFFGG<CFFFFGEFGDCFFGGGGGFFFFFF6FDG?FGBE>:DDD>EFBFF4:FFFF89?>FF
@M04650:207:000000000-C238N:1:1101:7704:5498 1:N:0:19
ACTCCTACGGGAGGCAGCAGTGGGGAATATTGGGCAATGGGGGCAACCCTGACCCAGCGACGCCGCGTGAGTGAAGAAATCCTTCGGGATGTAAAGCTCTGTTGTATGGGAAGAGAAGCAGACGGTACCATACGAGGAAGCCCCGGCAAACTACGTGCCAGCAGCCGCGGTAATACGTAGGGGGCAAGCGTTGTCCGGAATTACTGGGCGTAAAGCGCACGCAGGCGGGTTTATAAGTCAGATGTAAAAGGCAGGTGCTTACCATCTGTTTGTCATCTGATACTGTAAGCCT
+
GGGGGGGGGGGGGGGGGGGGGGGGGGGGGGGGGGGGGGGGGGG7FGGGGGGGGGGGGGGGGGGGGGGGGGGGGGGGGGGGGGGGGGGGGGGGGGGGGGGGGGGGFGGGGGGGGGGGGGGGGGGGGGGGGGFFE@BC:FEGGGGGGGGGEGGFGGGGGGGGGGCGGGGGCG7BFGGGGFGGGG@CEEFGGGGGGGGGGGGGGFGGGGFGCEGGGCFFEDGGGDGGGDCEGC*CFFC7:FFFB?FFF7DF6FGFGGGF4?4BCFGGFCFABFFFFFFFFFF@FA=@4*1:AF??
@M04650:207:000000000-C238N:1:1101:13011:5519 1:N:0:19
ACTCCTACGGGAGGCAGCAGTAGGGAATCTTCGGCAATGGACGAAAGTCTGACCGAGCAACGCCGCGTGAGTGAAGAAGGTTTTCGGATCGTAAAACTCTGTTGGTAGAGAAGAACGTTGGTGAGAGTGGAAAGCTCATCAAGTGACGGTAACTACCCAGAAAGGGACGGCTAACTACGTGCCAGCAGCCGCGGTAATACGTAGGTCCCGAGCGTTGTCCGGATTTATTGGGCGTAAAGCGAGCGCAGGTGGTTTATTAAGTCTGGTGTAAAAGGCAGTGGCTCAACCATTGTG
+
GGGGGGGGGGGGGGGGGGGGGDGGGGGGCFGEFFGGGGGGGGGGGGDFGGGGGFCGGGGGGGGGGGGGGGGEFGGGGGGGGGGGGGGEFGGGFGGGGGGGGGGGGGGGEFGFFGGGGDBFCBFCFGCFGGGFGGGA8FCEGGGGGGGGDGFGFF<FFFGGCFFGGGGGGCCCGGGFGGGFGGGGFGGCFGGDGCCECEGGG++;C<CDGEG5CE8*2**289;:*<EFGGG=>ED=D<BD;DEBGGG3@5DF*777@FB7CF77@F>2>7/*9@3>?:*9?(1)/=546?4<<<
@M04650:207:000000000-C238N:1:1101:25811:5561 1:N:0:19
ACTCCTACGGGAGGCAGCAGTGGGGAATATTGCACAATGGGCGCAAGCCTGATGCAGCCATGCCGCGTGTATGAAGAAGGCCTTCGGGTTGTAAAGTACTTTCAGCGGGGAGGAAGGGAGTAAAGTTAATACCTTTGCTCATTGACGTTACCCGCAGAAGAAGCACCGGCTAACTCCGTGCCAGCAGCCGCGGTAATACGGAGGGTGCAAGCGTTAATCGGAATTACTGGGCGTAAAGCGCACGCAGGCGGTTTGTTAAGTCAGATGTGAAATCCCCGGGCTCAACCTGGGAAC
+
GGGGGGGGGGGGGGGGGGGGGFGGGGGGGGGGGGGGGGGGGGGGGGGGGGGGGGGGGGGGGGGGGGGGGGGGGGGGGGGGGGGGGGGGGGGGGGGGGGGGGGGGGGGGGGGGGGFGGDGGGFGFGGGCFGGGFGGGGGGGGGGGGGGGGFGGGGGGGGGGGGGGGGGGGGGEGGGCFEGGGGGGGFGFGEGGGGGGGGGGGEDGGGGGGG7CEEG5FGGGG:8=FGGGGGC*<GGEGGFGFGEFGDC<>DG3C5C5@BFFGFC>FCGBFFFBF=6417C@BFGF@?>?FFFFF(
@M04650:207:000000000-C238N:1:1101:16856:5607 1:N:0:19
ACTCCTACGGGAGGCAGCAGTAGGGAATCTTCGGCAATGGACGAAAGTCTGACCGAGCAACGCCGCGTGAGTGAAGAAGGTTTTCGGATCGTAAAACTCTGTTGGTAGAGAAGAACGTTGGTGAGAGTGGAAAGCTCATCAAGTGACGGTAACTACCCAGAAAGGGACGGCTAACGACGTGCCAGCAGCCGCGGCAATACGTAGGTCCCGAGCGTTGTCCGGAATTACTGGGTGTAAAGGGAGCGCAGGTGGGCGTACAAGGCGAATGTGAAATCTATGGGCCCAACCCATCA
+
EGGGGGGGGGDFGEGGGGGGGGGGGGGGGGFGGGGGGGGGGGGGEEGGFGGGGGEGGGGGFFGGGGGGGGE<FFGFG=EGF9EFDEDGGCFA==F<FFFGGGGGGFFGGGCFGGGGGGGGGGGGFFG8CBCFFGGFGGFFGGGGFGFGG@@EEGGFGGG<FGGGGEF@FCF8@E7*4><FEFE?,;CE7EEDG>*=CCCGGGC*;<<<>=EG*2?5C9:D5C878CC90:8:079<:C7C5FE@3CDD>*7CGGDBF@B6A)*1855:=*=F4@F6)6C?4(/)).)-8<4,5
@M04650:207:000000000-C238N:1:1101:23481:5710 1:N:0:19
ACTCCTACGGGAGGCAGCAGTGGGGAATTTTCCGCAATGGGCGAAAGCCTGACGGAGCAACGCCGCGTGAGTGAAGAAGGCCTTCGGGTTGTAAAGTACTTTCAGCGGGGAGGAAGGGAGTAAAGTTAATACCTTTACTCATTGACGTTACCCGCAGAAGAAGCACCGGCTAACTCCGTGCCAGCAGCCGCGGTAATACGGAGGGTGCAAGCGTTAATCGGAATTACTGGGCGTAAAGCGCACGCAGGCGGTTTGTTAAGTCAGATGTGAAATCCCCGGGCTCAACCTGGGAAC
+
FGGGGGGGGGEGGGGGGGGGFGGGGGGGGGGGGGGGGGGGFGGGGGGGGFGGGGGGGGGGGGGGGDGCFGGGGGGGGGGGGGGFFGGGGGGGGGGGGGGGFFGGGGGGGGGGGGGGDGGCFGGGGGGGGCFFGGGGGGGGGGGGGGGGGGGGGGGEFGGGGGGGFGGGGGDEGGGEGGFFCGGGGGCGGGGGGGGGGGGGGGGGGGGGGGGGGGGGGG=DDG=GCFFGFFGFDEGEGGFGFDD>CDGGEGD)/*9FFFFFCFGGFFGAFFFFFF4?<9GF>>GFF@>F?>F1:-
@M04650:207:000000000-C238N:1:1101:4029:5779 1:N:0:19
ACTCCTACGGGAGGCAGCAGTGGGGAATCTTCCGCAATGGACGAAAGTCTGGCGGAGCGGCGCCGCGTGGGTGAAGAAGGTCTTCGGATCGTAAAGCCCTGTCATTAGGGACGAATGGTAGATGGAGTAATATGTCATCTATTTGACGGGACCAAAGGAGGAAGCCACGGCTAACTACGTGCCAGCAGCCGCGGTAATACGTAGGGGGCGGGCGTTGACCGGGATAATGTGGCGTAAAGAGCGCGTAGGCAGGAATACAGGACTGTTTTTAAAGTTCAGGGCGCAACACTGTGG
+
EGGGGGGGGGD@FFGGFCGGGG@C@BFF,CFAFCEFCGFF<67+@F@,F,C,66::@+C7+44+>4C@:=C@F<FG9EEFDFGEA@7C+=:,,BFFGGGF,D=F<FC,DF=+=333DF,F9,,3DFG<,,,,@CG9FAF9,,7@,@DEC*<*>*6,3<,,6B7,2<,6*87:12+BCF*<7;7++*2:@8*=?EG>:7<C;9E**1:*/:*/8=8*:*09?CC5**+:+*<<3C*/*17*7*0)9D<D@4*1)/29*//*2)1*80*...)0099@4AF?>?)5)7)(4=@4>(
@M04650:207:000000000-C238N:1:1101:25464:5826 1:N:0:19
ACTCCTACGGGAGGCAGCAGTAGGGAATCTTCGGCAATGGACGAAAGTCTGACCGAGCAACGCCGCGTGAGTGAAGAAGGTTTTCGGATCGTAAAACTCTGTTGGTAGAGAAGAACGTTGGTGAGAGTGGAAAGCTCATCAAGTGACGGTAACTACCCAGAAAGGGACGGCTAACTACGTGCCAGCAGCCGCGGTAATACGTAGGTCCCGAGCGTTGTCCGGATTTATTGGGCGTAAAGCGAGCGCAGGTGGTTTATTAAGTCTGGTGTAAAAGGCAGTGGCTCAACAATTGT
+
GGGGGGGGGGGGGGGGGGGGGGGGGGGGGGGGGGGGGGGGFGGGGGGGGGGGDGEGGGEGFGGGGGGGG7:?FFGGG8FG<F,B?@FGGGGGGGGGGGF,CFGG?F<FFGGGFGGGGDD>D=F?FAFFGEECDFEGGGGGGGGGGFGGGCGECC>BEF:>,3DF>BE@C*B*:CDF>2FF@:ECFGGGG,4:8CC>EFGF8<+4*5B2=5EEE/2*7CCD?D*789FCGFE*.:917*=GEDFFGCG3@5<F*9*/==B4C0*09*23<FFB47BF01D7?0*9*9?).?744
@M04650:207:000000000-C238N:1:1101:13834:5844 1:N:0:19
ACTCCTACGGGAGGCAGCAGTGGGGAATATTGCGCAATGGGCGAAAGCCTGACGCAGCGACGCCGCGTGAAGGAAGAAGGCCTTCGGGTTGTAAACTTTTGTCCTATGGGACGAAACAAATGACGGTACCATAGGAGGAAGCTCCGGCTAACTACGTGCCAGCAGCCGCGGTAATACGGGGGGTCCAAGCGTTATTCGGAATTATTGGGCGTAAAGCGCATGTAGGCGGTCGGGTATGTCAGATGTGAAAGCCCAGGGCTTAACCCTGGAAGTGCATTTGAAACTGCCTGGCTT
+
GGGGGGGGGGGGGGGGGGGGGGGGGGGGGGGGGGGGGGGGGGGGGGGGGGGGGGGGGGGGGGGGGGGGGGGGGGGGGGGGGGGGGGGGGGGGGFGGGGGGGGGGGGGGGGGGGGGGGGGGGGFGGGEGGGGGGGGGGGGGGGGGGGGGGGGGGGGGGGCFGGGFFGGGGDEGEGCGGFGGGGGGEGGFFGG:8>F9CGGECCF@FFCFF=EEGGGGGGGGEDF79C?EGDGDDD*:<FFGFGF?FGGGFGFGGGFFFF5@GFGFFG<?FFFFFFFFFFCFFAGF*@61>FF::0
@M04650:207:000000000-C238N:1:1101:4172:5888 1:N:0:19
ACTCCTACGGGAGGCAGCAGTGGGGAATATTGGGCAATGGGGGCAACCCTGACCCAGCGACGCCGCGTGAGTGAAGAAATCCTTCGGGATGTAAAGCTCTGTTGTATGGGAAGAGAAAAAGACGGTACCATACGAGGAAGCCCCGGCAAACTACGTGCCAGCAGCCGCGGTAATACGTAGGGGGCAAGCGTTGTCCGGAATTACTGGGCGTAAAGCGCACGCAGGCGGGTTTATAAGTCAGATGTAAAAGGCAGGTGCTTACCATCTGTTTGTCATCTGATACTGTAAGCCT
+
GGGGGGGGGGGGGGGGFGEGGGGGGEGGGDCGGGGGGGGFFDEEGGGGGGGGGGGGGGGGGDGGGGGGGGGGGGGGGG<F,B??FGGCGGGGGGGGGFGG?EFE<ACGGGGGEGGGFGGGGGGGD@FFGGGGGGGGGGGFGFCC@CEGEFGGG7FGCFGGGGGG>BCGGGGGC:FFFGG:EGGCEEGGF58E**3CGDDEFGGGGGFFGGGGGGC?EGGGC38**:EC5>:*)0?EGGFGFC?FFCFFFGDGF397;FB=+<FGFG*)*09<>6*/64F?F>D?49=<BF)2
@M04650:207:000000000-C238N:1:1101:9394:5985 1:N:0:19
ACTCCTACGGGAGGCAGCAGTGGGGAATATTGCGCAATGGGCGAAAGCCTGACGCAGCGACGCCGCGTGAGGGATGAAGGCCTTCGGGTTGTAAACCTCTGTCAGGAGGGAAGAAGTGTGATGGTGCTAATCAGCCATCATTTGACGGTACCTCCAGAGGAAGCACCGGCTAACTCCGTGCCAGCAGCCGCGGTAATACGGGGGGTACAAGCGTTATTCGGAATCATTGGGTGTAAAGCGCATGTAGGCGGTTGGGGATGTCAGCTGTGAAAGCCCGGGGCTTAACCCCGGA
+
GGGFGFFGGGGGDE7FFGCFGGGGGGGFGGGFFG7@FCGGGDFG:@FFDEF8AFG@CFEDG7@BE7FGF=FFGGGGGGAFFGG<FDCEGGCFGGAFFEEGFGGGF=FGGGGCFGGGGGGADFFGFFGGGEDCFC8BFA<FCFFD9EE7FGGGGF,DCCFDGGGGGCEFGDGGGA;,:8FFG@@EGGGGF8C:81CE9CCECEGGGG8FGE?:CE>8CFGCCDG5CF9:995:02:CC:*/)95;FCFF6DCD)7D3)7>EFF:D)26-7@FB7<F39>G)<299*@434539
@M04650:207:000000000-C238N:1:1101:22531:6026 1:N:0:19
ACTCCTACGGGAGGCAGCAGTGGGGAATATTGGGCAATGGGGGCAACCCTGACCCAGCGACGCCGCGTGAGTGAAGAAATCCTTCGGGATGTAAAGCTCTGTTGTATGGGAAGAGAAGCAGACGGTACCATACGAGGAAGCCCCGGCAAACTACGTGCCAGCAGCCGCGGTAATACGGAGGGTGCAAGCGTTAATCGGAATTACTGGGCGTAAAGCGCACGCAGGCGGTTTGTTAAGTCAGATGTGAAATCCCCGGGCTCAACCTGGGAACTGCATTTGAAACTGGCAAGCTTG
+
GGGGGGGGGGGGGGGGGGGGGGGGGGGGGGGGGGGGGGGGGGGGGGGGGGGGGGGGGGGGGGGGGGGGGGGGGGGGGGGGGGGGGGGGGGGGGGGGGGGGGGGGGGGGGGFGGGGGGGGGGGGGGGGGGGGGGGGGGGGGGFGGGGGGGGGGGGGGGGGGGGGGGGGGGGGGGGGGGGGGGGGGGGGGGGGGGGGGGGGGGGGGGGGGGGGGGGGGGGGGGGGGGGGGGDGGFGGGGGFGFD4@GGGGFGGGGFG>EE>FGFFGFG*:FFFFFFFFFBFFFAGFFFF7>FFF>4
@M04650:207:000000000-C238N:1:1101:14080:6033 1:N:0:19
ACTCCTACGGGAGGCAGCAGTAGGGAATCTTCGGCAATGGACGAAAGTCTGACCGAGCAACGCCGCGTGAGTGAAGAAGGTTTTCGGATCGTAAACCTCTGTTGTTAGAGAAGAACAAGGACGTTAGTAACTGAACGTCCCCTGACGGTATCTAACCAGAAAGCCACGGCTAACTACGTGCCAGCAGCCGCGGTAATACGTAGGTGGCAAGCGTTGTCCGGAGTTAGTGGGCGTAAAGCGAGCGCAGGCGGTTTCTTAAGTCTGATGTGAAAGCCCCCGGCTCAACCGGGGAGG
+
FGGGGGGGGGGGGGGGGGGGGFGGGGGG@FGF@;FGGGGGDDGGEGE<EGGGGG@GGGDGGDGGGGGGGGEEFGGGGGGG=FFGGGGGGEGGGGG,AFGGGGGGFGGGFGGFGGGGGGGGGGGGGG:BFFFFAFGGGFFGGGGGGGDFE@GGGGCFGGGGGGGGGGGGGGGE>FFFGGGGGFF8FFGG@*?EGBE*?C;;?CCGFFGGFGG=E7*:::FD8D*2*3+33>CC>:CC5CBG@<@>)>7CDGDDC**9=?@?<9*09*:466F=B?)8(4C>>(9*/7596>E(4>
@M04650:207:000000000-C238N:1:1101:23281:6036 1:N:0:19
ACTCCTACGGGAGGCAGCAGTGGGGAATATTGGGCAATGGGGGGAACCCTGACCCAGCGACGCCGCGTGAGTGAAGAAATCCTTCGGGATGTAAAGCTCTGTTGTATGGGAAGAGAAGCAGACGGTACCATACGAGGAAGCCCCGGCAAACTACGTGCCAGCAGCCGCGGTAATACGTAGGGGGCAAGCGTTGTCCGGAATTACTGGGCGTAAAGCGCACGCAGGCGGGTTTATAAGTCAGATGTAAAAGGCAGGTGCTTACCATCTGTTTGTCATCTGATACTGTAAGCCT
+
GGGGGGGGGGGGGGGGGGGGGGGGGGGGGGGGGGGGGGGGGGGGGGGGGGGGGGGGGGGGGGGGGGGGGGGGGGGGGGFGGGGGGGGGGGGGGGGGGGGGGFGGGGGGGGGGGGGGGGGGGGGGGGGGGGGGGGGGGGGGGGGGGGGGGGGGGGGGGGGGGGGGGGGGGGGGGGGGGGGGGGGGGGGGGGGGGGGGGGGGGGGGGGGGGGGGDFGGGGDGGGGGGGGGGGGDFGGFGGFGFF?FGGGGFGGGGGDFFFF=99DDFCGFFFFFFFFFFFD6FBF?6FFFBFFF
@M04650:207:000000000-C238N:1:1101:10742:6095 1:N:0:19
ACTCCTACGGGAGGCAGCAGTGGGGAATATTGGGCAATGGGGGCAACCCTGACCCAGCGACGCCGCGTGAGTGAAGAAATCCTTCGGGATGTAAAGCTCTGTTGTATGGGAAGAGAAAAAGACGGTACCATACGAGGAAGCCCCGGCAAACTACGTGCCAGCAGCCGCGGTAATACGTAGGGGGCAAGCGTTGTCCGGAATTACTGGGCGTAAAGCGCACGCAGGCGGGTTTATAAGTCAGATGTAAAAGGCAGGTGCTTACCATCTGTTTGTCATCTGATACTGTAAGCCT
+
GGGGGGGGGGGGGGGGGGGGGGGGGGGGGGGGGGGGGGGGGGGGGFGGGGGGGGGGGGGGGGGGGGGGGGGGGGGGGGGGGGGGGGGGGGGGGGGGGGGFGGGGGGGGGGGGGGGGGGGFGGGGGGGEGGCGGGGGGGGGGFDEGGGGGGGGGGGCFGFFGGGGGGGGGGFGFGGGG@FGGGGGGGGFGGGGGGGCCEDEG6FGGGGGGGGGGGGGGCGGGGGGGGGGECEE?FG+:FFGFGFFGGGG4C5<CGGFFFFF+9<F=F7A?FFFF6**6>G?FDFFFBF<>FF>
@M04650:207:000000000-C238N:1:1101:4269:6104 1:N:0:19
ACTCCTACGGGAGGCAGCAGTGGGGAATATTGCACAATGGGCGAAAGCCTGATGCAGCGACGCCGCGTGAGGGAAGAAGGTTTTCGGATTGTAAACCTCTGTCTTCGAGGACGAAGAAGTGACGGGACTCGAGGAGGAAGCCACGGCTAACTACGTGCCAGCAGCCGCGGTAAAACGTAGGTGGCAAGCGGTGTCCGGAATTACTGGGGGTAAAGGGAGCGCAGGCGGGATGCGAAGTTGGACGTGCAATCTCTGGGCTCAAACCATAGCGGGGGTTCAAAACTGGCGTACTTG
+
FFFGGGGGGGG-CFGGGGGGFGGGGGGGGGGGAFGDFGGGG8F+@FCGGGGGF@FGGGGGGGGGGGGGGGG8EGFGGGGG8F,FFFG7+CFGGGGAFGGG,EG?5E+?FG>+@FE:+83<7,,3C+++3D3,+3+8@:F<,DCGCFB*<D7>>,533<DC7*,2:B*=:C*8FFF::++44?C5+*?B*1*=*13<?E5CFG90++<C**/7?FFFG<CDCD=/:CEGG38A>*/:3/@:)*/)***19>C>*02?F45.06*9@F4,/08))))042:=*5*0*9),-)),6-
@M04650:207:000000000-C238N:1:1101:15112:6125 1:N:0:19
ACTCCTACGGGAGGCAGCAGTGGGGAATATTGCACAATGGGCGAAAGCCTGATGCAGCGACGCCGCGTGAGGGAAGAAGGTTTTCGGATTGTAAACCTCTGTCTTCGAGGACGAAGAAGTGACGGTACTCGAGGAGGAAGCCACGGCTAACTACGTGCCAGCAGCCGCGGTAAAACGTAGGTGGCAAGCGTTGTCCGGAATTACTGGGTGTAAAGGGAGCGCAGGCGGGATGCCAAGTTGGACGTGAAATCTATGGGCTCAACCCATAGCGTGCGTTCAAAACTGGCGTTCTTG
+
GGGGGGGGGEGGGGGGGGGGGGGGGGGGFGGGGGGGGGGGGGGGGGGGGFFGGGGGGGDCGGGGGGGGGEGGGGGGGGGGGGGGGGGEGGGGGGGGGGGGGGGGGGGFGEFGGCFGGFFFFGGGGGGGGGGGCECGGGGGG7<DFGGGGGGGGGGGGGGGFDCEGGGGGGGCFFGGGGGGGGGGFGGGFGEEGGGGGGG5CFCGFGGGCE*<<CECEGGGGDCC8EEGGCGGFGGGGGFGF6FFDGCGFGFD77CF@F;@FFGC>D<(<?5))577(8C7@2DFF:FF:>>0:4
@M04650:207:000000000-C238N:1:1101:5734:6135 1:N:0:19
ACTCCTACGGGAGGCAGCAGTGGGGAATATTGGGCAATGGGCGCAAGCCTGACCCAGCAACGCCGCGTGAAGGAAGAATGTCTTCGGATTGTAAACCTCTGTCTTCGGGGACGATAATGACGGTACCCGAGGAGGAAGCCACGGCTAACTACGTGCCAGCAGCCGCGGTAATACGTAGGGGGCAAGCGTTGTCCGGAATTACTGGGCGTAAAGCGCACGCAGGCGGTTTGTTAAGTCAGATGTGAAATCCCCGGGCTCAACCTGGGAACTGCATTTGAAACTGGCAAGCTTG
+
GGGGGGGGGGGGGGGGGGGGGGGGGGGGGGGGGGGGGGGGGGGGGGGGGGGGGGGGGGGGGFGGGGGGGGGGGGFFFGGGGGGGGFGGGGGGGGGGGGGGGGGGGGGGGGGGG=FGCGFFGGGGGEGGGGGGGGGGFGGGGGGGGEECFGGGGGGGG@FGFGGGGGGGFGGGGFFGGGGGGGGGGGGG7CGGGGGGGGGGGGGGGGGGGDDEGGGGGGGGEDGGEE:E5CFGFGGFCFFF?D*=CGGFFCGFCGDFEFFFFFGFFG*5FFFF4@FFBFGFB>D:>4766FF?
@M04650:207:000000000-C238N:1:1101:25692:6200 1:N:0:19
ACTCCTACGGGAGGCAGCAGTGGGGAATATTGGGCAATGGGCGCAAGCCTGACCCAGCAACGCCTCGTGAAGGAAGAATGTCTTCGGATTGTAAACTTCTGTCCTCAGGGGAGAAAAAAATGACGGTACCTGATGAGGAAGCCCCGGCTAACTCCGTGCCAGCAGCCGCGGTAATACGGAGGATGCGAGCGTTATCCGGATTTATTGGGTTTAATGGGTGCGCAGGCGGGCTTTTAAGTCAGCGGTGAAATTTCCAGGCTCAACCTGGTCACTGCCGTTGAAACTGTGGTTCTT
+
GGGDGG9FGCF7CEGGGGG@FFGGECCG<FGGCCGDFEFGGGEEGFCFGGEFDFFFCF@<FGGG,FFGGGCCFEGGGGGGGGGGGFECFGGGGAEFGGGGFGGCGGAFFG++=:4AFEEGGGGGG7C7=FFG=,58=8,,D<,@F++CFGFGFB@EFFG*=@C@EF7*<8*>F:@FCC7<*:8F8EEE7**4B8=9+:13;CCCGGE+*2:5+0+0<9C7E75***/:CCGGF+><*:7:627;CCD3*2C*:C7F4:))2*9DFC40)0=FFFFFF?CE))29=7*.17>)5)
@M04650:207:000000000-C238N:1:1101:14454:6250 1:N:0:19
ACTCCTACGGGAGGCAGCAGTGGGGAATATTGCACAATGGAGGAAACTCTGATGCAGCGACGCCGCGTGAGGGAAGAAGGTTTTCGGATTGTAAACCTCTGTCTTCGGGGACGATAATGACGGTACCCGAGGAGGAAGCCACGGCTAACTACGTGCCAGCAGCCGCGGTAAAACGTAGGTGGCAAGCGTTGTCCGGAATTACTGGGCGTAAAGGGTGCGTAGGCGGATAAACAAGTCAGGTGTGAAAGACCGGGGCTCAACCCCGGGGCTGCACTTGAAACTGTATATCTTG
+
GGGGGGGGGGGGGGGGGGGGGGGGGGGGGGGGGGGGGGGGGGGGGGGGGGGGGGGGGGGGGGGGGGGGGGGGGGGGGGGGGGGGGGGGGGGGGGGGGGGGGGGGGGGGGGGGGGGGGGGFGGGGGGGGGGGGGGGGGGGGGGGGGGGGGGGGGGGGGGGGGGGGGGGGGGGGGGGGGGGGGGGGGGGG@EGGGGGGGGGGGGGGGGGGGGGGGGGGGGGG=DCGGGGGGGGGFGGGGGFGFGFFGGGGFGGGGGGFFFFFGFGGFGG9E@B>4;FFFFGFFDGFFFF4>?FA
@M04650:207:000000000-C238N:1:1101:9743:6264 1:N:0:19
ACTCCTACGGGAGGCAGCAGTGGGGAATATTGCACAATGGGCGAAAGCCTGATGCAGCAACGCCGCGTGAGTGAAGAAGTATTTCGGTATGTAAAGCTCTATCAGCAGGGAAGAAAATGACGGTACCTGACTAAGAAGCCCCGGCTAACTACGTGCCAGCAGCCGCGGTAATACGTAGGGGGCAAGCGTTAATCGGAATCACTGGGCGTAAAGCGCATGTAGGCTGTTTGATAAGTCAGAAGTGAAAGCCCACGGCTCACCCGTGGAACTGCTTTTGATACTGTTAGACTTG
+
GGGGGGGGGGGGGGGGGGGGGGGGGGGGGGGGGGGGGGGGGGCFCEGGGGGGGGGGGGGGGGGGGGGGGEGGGGGGGGGGGGGGGGGGGGGGGGGGGGGGGGGGGGGGGGGFGGGGFGGGGGGGGGCFGGGGGGGGGGGFGGGGGGGGGGGGGGGGGGGGGGGGGGGGGEEGGGGGGGGGGGGGFGFGGGGFGGGGGGFGGGGCFCGGGGGGGGGGGGGGCFGG6CC6CFGFF+CEGGFCFGFFGGGGFGGGGGGF5DFFG:DD@GG?F?FFFFF?AF7474C@F?F<BFF7
@M04650:207:000000000-C238N:1:1101:11419:6265 1:N:0:19
ACTCCTACGGGAGGCAGCAGTGGGGAATATTGGGCAATGGGGGCAACCCTGACCCAGCGACGCCGCGTGAGTGAAGAAATCCTTCGGGATGTAAAGCTCTGTTGTATGGGAAGAGAAGCAGACGGTACCATACGAGGAAGCCCCGGCAAACTACGTGCCAGCAGCCGCGGTAATACGTAGGGGGCAAGCGTTGTCCGGAATGATTGGGCGTAAAGGGCGCGTAGGCGGCCTGTTAAGTCTGGAGTGGAAGTCCCGCTTTCAAGGTGGGGATTGCTTTGGAAACTGATAGGCTTG
+
GGGGGGGGGGGGGGGGGGGGGGGGGEGGGGGGGFGGGGGGGGGGGGGGGGGGGGGGGGGDGGGGGGGGGGGGGGGGGG8EFFFGGGGDGGGGGGGGGGGGGG<EFAFGGGGCFGDGFFGGGCG:FEGCFFG9<F@E@@DAFFGGGGGG7FF,@FFFFGGCFF@FFGE@@CFEGGGGG+<CEGGE85BFG>EGDCCG5E88>8<@CF>FC57:E5@CEDDDC>CCCC*:CD5CF+:EF:F**9*7C4CC?79:CDD3>)<?+9:***9()85?@BFFFFF<?AGB=FF25?F?71
@M04650:207:000000000-C238N:1:1101:5541:6282 1:N:0:19
ACTCCTACGGGAGGCAGCAGTGGGGAATATTGGGCAATGGGGGCAACCCTGACCCAGCGACGCCGCGTGAGTGATGAAATCCTTCGGGATGTAAAGCTCTGTTGTTTGGGAAGAGAAGCAGACTGTACCATACGAGGAAGCCCCGGCAAACTACGTGCCAGCAGCCGCGGTAATACGTATGGCGCAAGCGTTGTCGAGAATTACTGGGCGTAAAGCGCACGCAGGCGGGATTATAAGTCAAGTGGAATAGGCAGGTTCTTACCGTCAGTTTGTCATCATATACTGTAAGTCT
+
EGGGGGGGGGG;FGGGGGGGGG@EDFGGGGGGD8EFGGGGGEGD+DFGGGGG,CFGGGBEGGGGGGGGGGEFGG,EF9AEF<BF?FGG4:BB,CFGGGGGFGGAE,,A?E<BBC,B8<DF,,,,,:,EFF,,BF+@7+@=,5+83+@@*,:9ECEFFD1>:C:AE@>**4**<@,?*5,,5:*=*:*:**341=2**/2/2++++2<:8*2:8*<+/7))2//7:7***)1C?77+:7****/**29*97*9**9>*=B?+***01*-*97?50**))*1/4:@4@F))**)
@M04650:207:000000000-C238N:1:1101:9223:6293 1:N:0:19
ACTCCTACGGGAGGCAGCAGTGGGGAATTTTGCGCAATGGGCGAAAGCCTGACGCAGCAACGCCGCGTGCGGGATGACGGCCTTCGGGTTGTAAACCGCTTTCAGCAGGGATGATAATGACAGTACCTGCAGAAGAAGCTCCGGCTAACTACGTGCCAGCAGCCGCGGTAATACGTAGGGAGCAAGCGTTATCCGGATTTATTGGGCGTAAAGCGCGCGTAGGCGGTTTGTTAAGCGGAATCTCTAATCTGAGGGCTCAACCCCCAGCCGGATTCCGAACTGGCAGACTCGAGT
+
GGGGGGGGGGGEGGGGGGGGGGGGGGGGGGGGGGGGEGGGGGGGGGGGGGGEGEGGGGCFGGGGGGGGGGGGGEGGGGGGGGGGGGGGGGGF<EGGGGGGGGGFGGGGGGFGGDGGGGGGGGGGGGGGGGGGGGGGFGGCFGGGGGGCCGCGGGGGGGGG7CFFGGGGGCGGGGGGGGGGGGGGGGGGGGDGGGGGCCEG7@FG6ACEGGGGGGGGGGDDECGGGGGGGGGGFC7CC9>CFFF@G77CFC:*2><DFFFFC>GDEGGFFFE35>FFFBC>>?G>>D3?2FF<?4
@M04650:207:000000000-C238N:1:1101:24040:6341 1:N:0:19
ACTCCTACGGGAGGCAGCAGTGGGGAATATTGCACAATGGGCGAAAGCCTGATGCAGCGACGCCGCGTGAGGGAAGAAGGTTTTCGGATTGTAAACCTCTGTCTTTGGGGACGAAGAAGTGACAGTACCCAAGGAGGAAGCCACGGCTAACTACGTGCCAGCAGCCGCGGTAAAACGTAGGTGGCAAGCGTTGTCCGGAATTACTGGGTGTAAAGGGAGCGCAGGCGGGACGGCAAGTTGGGTGTGAAATCTATGGGCTCAACCCATAGCGTGCATTCAAAACTGCTGTTCTTG
+
FGGGGGGGGGGGGGGG@FFGGGGGGCFGGGGFGGGGGGGGGGGGGGDGGGGGGGGGGGGGGGGGEEGEEGEGGGDGGGGCEFCGGGG7FFCGCFAFGGGGGGGFGFGGDGGGGFGE>FGG?FDFFFGGD@D7<FGGGGGGGFBFEE><<,DCFF7@FFGGGDFGG>CCGGFGCFCFGCFGGGGGGGFGFCGDGGGGGGG5;EFGGFG5;CG?:CFGGFDDC3?EEGGED3/7>E:29:BC?DEFD3:C?FGGGDCF4@:>+9<F39C?F?3>@D>?>AFFB29?@F?>-*6)4.
@M04650:207:000000000-C238N:1:1101:17562:6342 1:N:0:19
ACTCCTACGGGAGGCAGCAGTAGGGAATCTTCGGCAATGGACGAAAGTCTGACCGAGCAACGCCGCGTGAGTGAAGAAGGTTTTCGGATCGTAAAACTCTGTTGGTAGAGAAGAACGTTGGTGAGAGTGGAAAGCTCATCAAGTGACGGTAACTACCCAGAAAGGGACGGCTAACTACGTGCCAGCAGCCGCGGTAATACGTAGGTCCCGAGCGTTGTCCGGATTTATTGGGCGTAAAGCGAGCGCAGGTGGTTTATTAAGTCTGGTGTAAAAGGCAGTGGCTCAACCATTGT
+
GGGGGGGGGGGGGGGGGGGGGGGGGGGGGGGGG@FGDGGGGGGCFGGAFFGGDGGGGGGGGGGGGGGGGGGGGGGFGGGGGGFEGGGGGGGGGGGGGGGGGGFEGFGFGFGGGGGGGDFGGGGGGGGGGG=FFFFGFGGFGGGGGGGGGGGFGGGGDFCFDGGGFEFGEGDE7DGCGGGGGGGFGGGCB;CEGGGEDGGGGGFGGGGF5CEECCE*77C7C<*C;E7C7CFFFG<>3CB7@DF@DD5CEF9CC3*/99FF79:79<7:.9=4BF@FFF*9F?56=F@0:@*6)
@M04650:207:000000000-C238N:1:1101:25732:6347 1:N:0:19
ACTCCTACGGGAGGCAGCAGTAGGGAATCTTCGGCAATGGACGAAAGTCTGACCGAGCAACGCCGCGTGAGTGAAGAAGGTTTTCGGATCGTAAAACTCTGTTGGTAGAGAAGAACGTTGGTGAGAGTGGAAAGCTCATCAAGTGACGGTAACTACCCAGAAAGGGACGGCTAACTACGTGCCAGCAGCCGCGGTAATACGTAGGTCCCGAGCGTTGTCCGGATTTATTGGGCGTAAAGCGAGCGCAGGTGGTTTATTAAGTCTGGTGTAAAAGGCAGTGGCTCAACCATTGT
+
GCGGGGGGGGGGGGGG@EFGEFGGGGGGGGGGGGGGCGGGDGGGEC:@FFGFGGGGGGGGGCEGGGGGGGGGGGGGGGGGFGGFGGGGGGGGCGGCFGGGGGGGGEGG,B<EFGGGGGGGFGGFGGGFFDF@CGGGDFGGG9D@;F<FGGGCGGGFGGFGGG@ECEGGGGGGGGFGGG7BEFGCEGGGGGEGD*=8EGGGGGFCGGG6CEGEGE8CEGGGEDACEFFF+2<C@E55DCFCDGF>3CDG5/CF*7<??F6FDFGGFG7<@==FF67>?BD??<57@FFB?==AD
@M04650:207:000000000-C238N:1:1101:24654:6529 1:N:0:19
ACTCCTACGGGAGGCAGCAGTAGGGAATCTTCGGCAATGGGGGCAACCCTGACCGAGCAACGCCGCGTGAGTGAAGAAGGTTTTCGGATCGTAAAACTCTGTTGTTAGAGAAGAACGTTAAGTAGAGTGGAAAATTACTTAAGTGACGGTATCTAACCAGAAAGGGACGGCTAACTACGTGCCAGCAGCCGCGGTAATACGTAGGTCCCAAGCGTTGTCCGGATTTATTGGGCGTAAAGCGAGCGCAGGTGGTTTCTTAAGTCTGATGTAAAAGGCAGTGGCTCAACCATTGTG
+
GGGGGGGGGGGGGGGGGGGGGGFGGGGGGGGGGGGGGGGGGGGGGGCCFGGGGGGGGGGGFGGGGGGGGGGFFGGGGGGGGFGGFEGGGGGGGGGGGGGGGGGGGGGFFGGGGGGGGEGGGGFGGFGGGGGGGGGFGG9FFGGGGFGFECFFGGGGGGFFGGFGF7FCFEGDGGEGGFGGGGGGGGGCGGCGGGGEGGGGGFFGGGGGGGGGGGGEEGGCGGGG=0<AFGFE>EDGDFFGFCEFGGGGBDGGDGDFFFFFDFGFFGGA9@//=FFF:?7?@BF4=F??FFFA4<
@M04650:207:000000000-C238N:1:1101:5158:6544 1:N:0:19
ACTCCTACGGGAGGCAGCAGTAGGGAATCTTCGGCAATGGACGAAAGTCTGACCGAGCAACGCCGCGTGAGTGAAGAAGGTTTTCGGATCGTAAAACTCTGTTGTTAGAGAAGAACAAGGATGAGAGTAGAATGTTCATCCCTTGACGGTATCTAACCAGAAAGCCACGGCTAACTACGTGCCAGCAGCCGCGGTAATACGTAGGTGGCAAGCGTTGTCCGGATTTATTGGGCGTAAAGCGAGCGCAGGCGGTTTCTTAAGTCTGATGTGAAAGCCCCCGGCGCAACCGGGGCG
+
GGGGGGGGGGGGGGGGGGGGGGGGGGGGGGGFFEGGGGGGGGGGGGGCFGGGCFFGGGGGGGGGGGGGGGGGGGGGGGGGEFGGGGGGEGGGGGGGGGGGGGGGGGGGGGGGGGGGGGGG8<FGGGGGGGEDFGGGGGGG=FFFGGGGDCFGGGGGG,<FGFFC8FCCGG7EGG@EGGEF>F>DFCFGGFE7CCEGCCFFGGDGEGGGGFGGCEGGEGGGGG5:8CCFFFGFFGDEC36DDC@@C<DDBGGG777*94@?C@FFFF*:FF?B7FF)84DB@0)08@@79D@9(4
@M04650:207:000000000-C238N:1:1101:7854:6568 1:N:0:19
ACTCCTACGGGAGGCAGCAGTGGGGAATTTTGGACAATGGGGGGAACCCTGACCCAGCGACGCCGCGTGAGTGAAGAAATCCTTCGGGATGTAAAGCTCTGTTGTATGGGAAGAGAAAAAGACGGTACCATACGAGGAAGCCCCGGCAAACTACGTGCCAGCAGCCGCGGTAATACGTAGGGTGCGAGCGTTAATCGGAATTACTGGGCGTAAAGCGTGCGCAGGCGGTTTTGTAAGACAGGCGTGAAATCCCCGGGCTCAACCTGGGAATTGCGCTTGTGACTGCAAGGCT
+
FGGGGGGGGGGGGGGGGGGGGGGGGGGGFGGGGGGGGGGGGGGGFGGGGGGGGGGGGGGGGGGGGGGGGGGGGGGGGGGGGGGGGGGGGGGGGGGGGGGGGGGGGGGGGGGGGGGGGGGGGGGGGGGGGGGGGGGGGGGGGGGGGGGGGGGGGGGGGGGGGGGFGGGGCEGGGGGGGGGGGGGGGGGGGGGGGGGFGGGGGGGGGCFGFGGGEFGGGGGGGGCE5CGGEDEG@GGCGGFGFFFFGGDCFFGCFFGFED3>9?FG6CF?>:FFFFFF>?FF@4DFFFFA<FF?
@M04650:207:000000000-C238N:1:1101:25942:6633 1:N:0:19
ACTCCTACGGGAGGCAGCAGTAGGGAATCTTCCACAATGGGCGAAAGCCTGATGGAGCAACGCCGCGTGTGTGATGAAGGCTTTCGGGTCGTAAAGCACTGTTGTATGGGAAGAACAGCTAGAATAGGGAATGATTTTAGTTTGACGGTACCATACCAGAAAGGGACGGCTAAATACGTGCCAGCAGCCGCGGTAATACGTATGTCCCGAGCGTTATCCGGATTTATTGGGCGTAAAGCGCACGCAGGCGGGTTTATAAGTCAGATGTAAAAGGCAGGTGCTTACCATCTGTTT
+
GGGGGGGGGGGGGGGGGGGGGGGGGGGGGGGGGGGGGGGGGGGGGGGGGGGGGGGGGGGGGGGGGGGGGGGGGGGGGGGGGGGGGGGGGGGGGGGGGGGGGGGGGGGGGGGGGGGGGGGGGGFFGGGGGGGGGGGGGGGGGGGGGGGGGGGGGGFGGGGFGFFFGGGGGGGGGGGGGGGEGGGGGGCFGGGGGGGGGGGGGGGGGGCEEEDGGGGGGGGGECCECFGFGGGGEGGGGGFGFGFFGGGGFGGGCD567?FF??F7*:F4FF6=@BFFFFGFFBG?FFFFFFFDFF
@M04650:207:000000000-C238N:1:1101:6075:6647 1:N:0:19
ACTCCTACGGGAGGCAGCAGTGGGGAATATTGCACAATGGGCGAAAGCCTGATGCAGCAACGCCGCGTGAGTGAAGAAGCATTTCGGTATGTAAAGCTCTATCAGCAGGGAAGAAAATGACGGTACCTGACTAAGAAGCACTGGCTAACTACGTGCCAGCAGCCGCGGTAAAACGTAGGTGGCAAGCGTTGTCCGGCATTACTGGGTGTAAAGGGAGCGCAGGCGGGATGCCAAGTTGGACGTGAAATCTCTGGGCTCAACCCATTGCGATCGTTCAAAACTGGAGTTCTTG
+
GG<FEGFCCC7;CFFGGGGG-6CFCEGG,C@9,,CFCEFDDGGGGCG,CEFGAFEGACFGCEEGGCGGGGCFGGGGGFGGGGGAGGGF<B8@FGFG<FFGGGGGAC,,B+BE6B,?:<5E<8CBF+FC93,CA9FFG,,,3,:A:BFDE9@F:,@B<>,+@:3BCGGGFE*EFGG>:>FFFC,2?8CEC584<?7C*:8?+++;EG5/1A9C<?*A7CC581/*/:E55<C<40CFCC)*)9074C*:@D**069)85?4CFGDF*22))))75:45<*7>7C).560)*94
@M04650:207:000000000-C238N:1:1101:25036:6699 1:N:0:19
ACTCCTACGGGAGGCAGCAGTAGGGAATCTTCGGCAATGGACGAAAGTCTGACCGAGCAACGCCGCGTGAGTGAAGAAGGTTTTCGGATCGTAAAACTCTGTTGGTAGAGAAGAACGTTGGTGAGAGTGGAAAGCTCATCAAGTGACGGTAACTACCCAGAAAGGGACGGCTAACTACGTGCCAGCAGCCGCGGTAATACGTAGGTCCCGAGCGTTGTCCGGATTTATTGGGCGTAAAGCGAGCGCAGGTGGTTTATTAAGTCTGGTGTAAAAGGCAGTGGCTCAACCATTGT
+
GGGGGGGGGGGGGGGGGGGGGGGGGGGGGGGGGGGGGGGGGGGGGGGGGGGGGGGGGGGGGGGGGGGGGGGGGGGGGGGGGGGGGGGGGGGGGGGGGGGGGGGGGGGGGGGGGGGGGGGGGGGGGFGGGGGGGGGGGGGGGGGGGGGGGGGGGGGGGGGGGGGGGGGGGGGGGGGGGGGGGGGGGGGGGGGGGGGGGGFGGGGGGGGGGGGGGGGGGGFGGGGGGGGGGGGGFGGGCFFGFGFFGGGGFFGGDGGFFFFFGFGGF:>:FFFBFFE>76<?F:DFFFF?FFFDF
@M04650:207:000000000-C238N:1:1101:21736:6754 1:N:0:19
ACTCCTACGGGAGGCAGCAGTGGGGAATATTGGGCAATGGGGGCAACCCTGACCCAGCGACGCCGCGTGAGTGAAGAAATCCTTCGGGATGTAAAGCTCTGTTGTATGGGAAGAGAAAAAGACGGTACCATACGAGGAAGCCCCGGCAAACTACGTGCCAGCAGCCGCGGTAATACGTAGGGGGCAAGCGTTGTCCGGAATTACTGGGCGTAAAGCGCACGCAGGCGGGTTTATAAGTCAGATGTAAAAGGCAGGTGCTTACCATCTGTTTGTCATCTGATACTGTAAGCCT
+
GGGGGGGGGGGGGGGGGGGGGGGGGGGGGGGGGGGGGGGGGGGGGGGGGGGGGGGGGGGGGGGGGGGGGGGGGGGGGGGGGGGGGGGGGGGGGGGGGGGGGGGGGGGGGGGGGGGGGGGGGGGGGGGGGGGGGGGGGGGGGGGGGGGGGGGGGGGGGGGGGGGGGGGGGGGGGGGGGGGFGGGGGGGGGGGGGGGGGGGGFGGGGGGGGGGGGGGGGGGGGGGGGGGGGGGD@FGGGGFGFFFFFGGGFGGGGGDFFFFFG?CGFGGFFB=?FFFFFFGFFBGF?FFAAF::
@M04650:207:000000000-C238N:1:1101:13352:6756 1:N:0:19
ACTCCTACGGGAGGCAGCAGTAGGGAATCTTCGGCAATGGGGGCAACCCTGACCGAGCAACGCCGCGTGAGTGAAGAAGGTTTTCGGATCGTAAAGCTCTGTTGTAAGAGAAGAATGTGTGTGAGAGTGGAAAGTTCACACAATGACGGTAACTTACCAGAAAGGGACGGCTAACTACGTGCCAGCAGCCGCGGTAATACGTAGGTCCCGAGCGTTGTCCGGATTTATTGGGCGTAAAGCGAGCGCAGGTGGTTTGATAAGTCTGAAGTTAAAGGCTGTGGCTCAACCATAGT
+
GGGGGGGGGGGGGGGGGGGGGGGGGGGGGGGGGGGGGGGGGDEGGGGGGGGGGGGGGGGGGGGGGGGFGGGGGGFGGGGGGGGGGGGGGGGGGGGGGGGDGGGGGFFGGGGGGGGGGFGGGFGAFGGGGGFAFGGGGGGGGGG9DAFG75D@FFBDGFGGFGAFGCCEFEGCGFFFGGCFCG:CFGCEGCEGGDCGGC99BC?FEG9?8EG7CEGE=DG:EG=C=9+<9>F=7E75CC4*0/05>DDD57C<7<F:**9*077>@C>2@BF4=F?>>BC?5:47=FFFFFF?<
@M04650:207:000000000-C238N:1:1101:20571:6773 1:N:0:19
ACTCCTACGGGAGGCAGCAGTGAGGAATATTGGTCAATGGGCGAGAGCCTGAACCAGCCAAATCGCGTGAAGGAAGACTGCCTTATGGGTTGTAAACTTCTTTTACAGGGGAATAAAAAGACATACGAGTATGTCATTGCATGTACCCTGTGAATAAGCATCGGCTAACTCCGTGCCAGCAGCCGCGGTAATACGGAGGGTGCAAGCGTTAATCGGAATCACTGGGCGTAAAGCGCATGTAGGCTGTTTGATAAGTCAGAAGTGAAAGCCCACGGCTCACCCGTGGAACTGCTT
+
GGGGGGGGGGGGGGGGGGGGGGFGGGGGGGGGGGGGGGGGGGGGGGGGGGGGGGGGGGGGGGGGGGGGGGGGGGGGGGGGGGGGGGGGFGGGGGGGGGGGGGGGGGGGGGGGGGGGGGGGGGGGGGGGGGGGGGGGGGCGGGGGGGGGGGGGGGGGGGGGGGGGGGGGGGGGGGGGGGGGGGGGGGGGGGGGGGGGGGGGGGECFGGGGGGGGFGEGGGGGGGDGGGGGGGCFGGGGGFG?FFFGGFFFGGGCDGFFFFFGFGGFFGAFFFFFFFFBFGFFFGEFFFFB@F?AD
@M04650:207:000000000-C238N:1:1101:7369:6815 1:N:0:19
ACTCCTACGGGAGGCAGCAGTGGGGAATATTGGGCAATGGGGGCAACCCTGACCCAGCGACGCCGCGTGAGTGAAGAAATCCTTCGGGATGTAAAGCTCTGTTGTATGGGAAGAGAAAAAGACGGTACCATACGAGGAAGCCCCGGCAAACTACGTGCCAGCAGCCGCGGTAATACGTAGGTCCCGAGCGTTGTCCGGATTTATTGGGCGTAAAGCGAGCGCAGGTGGTTTATTAAGTCTGGTGTAAAAGGCAGTGGCTCAACCATTGTATGCATTGGAAACTGGTAGACTTG
+
GGGGGGGGGGGGGGGGGGGGGGGGGGGGGGGGGGGGFGGGGGFGGGGFGGGGGGGGGGGCFGGGGGGGGGGGGGGGGGCGGGGGGGGG7FEGFFGGGG8<FGGGGGGGGGGGGGGGGGGGGGGGGGGGGGFGGG7FEDGGGFFGEEGEGGGGGGGGGGGGGGGFG:CEGGGD*FFGGGDGCFFG@CCEBEECEGGGCC*AEGFGGFCGFGC=:CGCEGGGGGDGGFGGEFCF=FG9CFFFFGFFGG=7**><7DGFFB>@F=CGF*C9?*=FF4FFFFGF=?77)9@4<7*6>
@M04650:207:000000000-C238N:1:1101:3766:6815 1:N:0:19
ACTCCTACGGGAGGCAGCAGTGGGGAATATTGCACAATGGGCGAAAGCCTGATGCAGCGACGCCGCGTGAGGGAAGAAGGTTTTCGGATTGTAAACCTCTTTCTTCGAGGACGAAGAAGTGACGGTACTCTCGGAGGAAGCCACGGCTAACTACGTGCCAGCACCCGCGGTAACACGTAGGTGGCAAGCGTTGTCCGGAATTACTGGGTGTAATGTGAGCGCAGTCGTGATGCCAAGTGGTACGTAAAATCTATGGGCGCAACCCGTAGCGCACGTTCAACACTTGCGTGCTTT
+
DGFGGGFGGGGEGCCFGGGGGGCGGGGG9FGCFCGFGGCFGFG:F76EFGGGG<DGGG:::FGGEGGGG7FFGD,CE@ECAAEGGCF+BFFFFGGGG8FG?F55EFD+<FCFGG7+B,,C,@FCF7FC9D,38+3<++@<,,,5@**<*,3>,7>FDCG,28,,,6CFFCFEECCCC222;9>;FF+=BBCGGGFD*/**1<+++++:8=*+0+30<7:027C=*+212**+9+075**29*177*9*800:2?G4)))8*)100)/()))0)0)0,297@279*/@(,)7(.)
@M04650:207:000000000-C238N:1:1101:22798:6817 1:N:0:19
ACTCCTACGGGAGGCAGCAGTGGGGAATATTGCACAATGGGCGCAAGCCTGATGCAGCCATGCCGCGTGTGTGAAGAAGGCCTTCGGGTTGTAAAGCACTTTCAGCGGGGAGGAAGGGAGTAAAGTTAATACCTTTGCTCATTGACGTTACCCGCAGAAGAAGCACCGGCTAACTCCGTGCCAGCAGCCGCGGTAATACGGAGGGTGCAAGCGTTAATCGGAATTACTGGGCGTAAAGCGCACGCAGGCGGTCTGTTAAGTCAGATGTGAAATCCCCGGGCTTAACCTGGGAAC
+
GGGGGGGGGGGGGGGGGGGGGGGGGGGGGGGGGGGGGGGGGGGGGGGGGFGGGGGGGGGGGGGGGGGGGGGGGGGGGGGGGGGGGGGGGGGGGGGGGGGGGGGGGGGGGGGGGGGGGGGGGGGGGGGGGGGGGGGGGGGGGGGGGGGGGGGGGGGGGEGGGGGGGGGCFGEGGGGGGGGGGGGGGGGGGGGGGGGGGGGGGDEGCGGGGGGGGGGGGGGGGGGGGGGGGGGGFGCCFF=DFGF@GDDGEDG3DDGFFFFFGFGGFDGAFFFFFFFF:FG@@>4:FF42:@:?04
@M04650:207:000000000-C238N:1:1101:21672:6831 1:N:0:19
ACTCCTACGGGAGGCAGCAGTAGGGAATCTTCGGCAATGGACGAAAGTCTGACCGAGCAACGCCGCGTGAGTGAAGAAGGTTTTCGGATCGTAAAACTCTGTTGTTAGAGAAGAACAAGGACGTTAGTAACTGAACGTCCCCTGACGGTATCTAACCAGAAAGCCACGGCTAACTACGTGCCAGCAGCCGCGGTAATACGTAGGTGGCAAGCGTTGTCCGGATTTATTGGGCGTAAAGCGAGCGCAGGCGGTTTCTTAAGTCTGATGTGAAAGCCCCCGGCTCAACCGGGGAGG
+
GGGGGGGGGGGGGGGGGGGGGGGGGGGGGGGGGGGGGGGGGGGGGGGGGGGGGGGGGGGGGGGGGGGGGGGGGGGFGGGGGGGGGGEGGGGGGGGGGGGGGGGGGGGGGGGGGGGGGGGFGGGEGGGGGGGGGGGGGGGGGGGGGGGGGGGGGGGGGGGGGGGGGGGGGGGGGGGGGGGGGGGGGGGGGGGGGGGGGGGGGGGGGGGGGGGGGGGGGGGGGDEGGGGGFGGGFGGGGGFGFGFFGGG)7DDDGDGFFFFFGFGCFGGFFFFFFF>32>GBFFGFFF>9>>B>9F
@M04650:207:000000000-C238N:1:1101:10598:6832 1:N:0:19
ACTCCTACGGGAGGCAGCAGTGGGGAATATTGGGCAATGGGGGAAACCCTGACCCAGCAACGCCGCGTGAGGGAAGAAGGCTTTCGGGTCGTAAACCTCTGTCCCATGTGAAGAGAAGAAGACGGTAGCATGGGAGGAAGCCCCGGCTAACTACGTGCCAGCAGCCGCGGTAATACGTAGGGGGCAAGCGTTGTCCGGAATGATTGGGCGTAAAGGGCGCGTAGGCGGCCTGTTAAGTCTGGAGTGGAAGTCCCGCTTTCAAGGTGGGAATTGCTTTGGAAACTGATAGGCTTG
+
GGGGGGGGGGGGGGGGGGGGGGGGGGGGGGGGGGGGGGGGGGGGGGGGGGGGGGGGGGGGGGGGGGGGGGGGGGGGGGGGGGGGGGGGGGGGGGGGGGGGGGGGGGGGGGGGGGGGGGGGGGGGGGGGGGGGGGGGGGGGGFGGGGGGGGGGGGGGGGGGGGGGGGGGGGFGGGGGGGGGGGGGGGFFGGEGGGGGGGGDGGGGGGGGGGGGGGGGGGGGGGGGGGGGGGDGFGGGGGFGFFFFGGGGFGGGGGGFFFFFGFGGFDGFF?F6=FFF48FFFDGFFFFFFF::01
@M04650:207:000000000-C238N:1:1101:17951:6861 1:N:0:19
ACTCCTACGGGAGGCAGCAGTGGGGAATATTGGGCAATGGGGGCAACCCTGACCCAGCGACGCCGCGTGAGTGAAGAAATCCTTCGGGATGTAAAGCTCTGTTGTATGGGAAGAGAAGCAGACGGTACCATACGAGGAAGCCCCGGCAAACTACGTGCCAGCAGCCGCGGTAATACGTAGGGGGCAAGCGTTGTCCGGAATTACTGGGCGTAAAGCGCACGCAGGCGGGTTTATAAGTCAGATGTAAAAGGCAGGTGCTTACCATCTGTTTGTCATCTGATACTGTAAGCCT
+
GGGGGGGGGGGGGGGGGGGGGGGGGGGGGGGGGGGGGGGGGGGGGGGGGGGGGGGGGGGGGGGGGGGGGGGGGGGGGGGGGGGGGGGGEGGGGGGGGGGGGGGGGGGGFFGGGGGGGGGGGGGGGGGGGGGGGGCFGGGGGGGGGGGGGGGGGGGGGGGGGGGGGGGGGGGGGGGGGGGGGGGGGGCGGGGD5EGGGGGGGGGGGCFGGGGGEGGGEGDGGGGGGGGGGDEDFGGEGGFCFCFBFGGG?GGGGGG@FFFFGFGG=FCBFFFFFFFFFFGFFAFFFFF<AF9?
@M04650:207:000000000-C238N:1:1101:7571:6866 1:N:0:19
ACTCCTACGGGAGGCAGCAGTGAGGAATATTGGTCAATGGTCGAGAGACTGAACCAGCCAAATCGCGTGAAGGAAGACTGCCTTATGGGTTGTAAACTTCTTTTTTACAGGAATAAAAGACATTACGTGTAATGTATTGCATGTACTGTAAGAATAAGCATCGGCTAACTCCGTGCCAGCAGCCGCGGTAATACGGAGGATGCGAGCGTTATCCGGATTTATTGGGTTTAAAGGGTGCGCAGGCGGGCTTTTAAGTCAGCGGTGAAATTTCCAGGCTCAACCTGGGCACTGCCG
+
GGGGGGGGGGGGGGGGGGGGGGGGGGGGGGGGGGGGGGGGGGGGDGGGGGGGGGGGGGGGFGGGGGGGGGGGGGGGGGGGGGGGGGGGGGGGGGGGGGGGGGGGGGGGGGGFGGGGGGGFGGGGGGGGGGGGGGGGGGGGFGGGFFFFGGGGC<FGGGGGGGG>GGGGGGDECFGCGGGGGGGGECGGGGGGGFGGEGGG6:FGGGGGGGGGGGGDCD3DEGGGGG=ECF7C=GDGGGFGEG>@GGGDE*CFFDGFFFF:E>DD>GFAFFF=@BF@(1C?:?<FFFFB0FFF:0
@M04650:207:000000000-C238N:1:1101:23079:6903 1:N:0:19
ACTCCTACGGGAGGCAGCAGTAGGGAATCTTCGGCAATGGACGAAAGTCTGACCGAGCAACGCCGCGTGAGTGAAGAAGGTTTTCGGATCGTAAAACTCTGTTGGTAGAGAAGAACGTTGGTGAGAGTGGAAAGCTCATCAAGTGACGGTAACTACCCAGAAAGGGACGGCTAACTACGTGCCAGCAGCCGCGGTAATACGTAGGTCCCGAGCGTTGTCCGGATTTATTGGGCGTAAAGCGCACGCAGGCGGTTGATTGAGTCAGATGTGAAATCCCCGGGCTTAACCCGGGA
+
GGGGGGGGGGGGGGGGGGGGGGGGGGGGGGGGGGGGGGGGGGGGGGGGGGGGGGGGGGGGGGGGGGGGG:FGGGGGGGGGGFGGGGGGGGGGGGGGGGGGGGGGGGGGGGGGGGGGGGGGGGGGGFCEGGGGGGGGGGGGGGGGGGGGGGGGGGGGGGGGGGGGGGGGGGGGGGGGGGGGGGGGGGGGGGGGGGGGGGGGGGGGGGGGGGDEEGGGGGGDCGCCEFFGGGCGFCDEGGFGFGFFGGGGFGGGGG:?FFFFCFGGFGFAFFFFFFFF?:GBFFD>?FFFFF379
@M04650:207:000000000-C238N:1:1101:23795:6908 1:N:0:19
ACTCCTACGGGAGGCAGCAGTGGGGAATATTGCACAATGGGCGCAAGCCTGATGCAGCCATGCCGCGTGTATGAAGAAGGCCTTCGGGTTGTAAAGTACTTTCAGCGAGGAGGAAGGTGTTGAGGTTAATAACCTCAGCAATTGACGTTACTCGCAGAAGAAGCACCGGCTAACTCCGTGCCAGCAGCCGCGGTAATACGGAGGGTGCAAGCGTTAATCGGAATTACTGGGCGTAAAGCGCACGCAGGCGGTTTGTTAAGTCAGATGTGAAATCCCCGGGCTCAACCTGGGAAC
+
GGGGGGGGGGGGGGGGGGGGGGGGGGGGGGGGGGGGGGGGGGGGGGGGGGGGGGGGGGGGGFGGGGGGGGGGGGGGGGGGGGGGGGGGGGGGGGGGGGGGGGGGGGGGGGGGGGDFGGGGGFGGGGGGGGFGGGCGGGFFGGGGGGGGGGGGGGGGGGGGGGGGGGGGGGGGGGGGGGGGGGGGGGGGGGGGDGEGGFGGGGGGGGGGGGFFGGGGGGGGGGGGGCGGFGGGFGDEGGFGFGDDDDGGEGGGDGGFFFFFGFCF4CGFFFFFFF<FFFCEFFGF?:FBFFF?:4
@M04650:207:000000000-C238N:1:1101:4256:6989 1:N:0:19
ACTCCTACGGGAGGCAGCAGTGAGGAATTTTGCGCAATGGGGGCAACCCTGACGCAGCAACGCCGCGTGAGTGATGAAGGCCTTTTGGTTGTAAAGCTCTGTCGCCTGGAAAGAAACCTGGAGATAGGTAATGATCTTCAGCTGACGGTACCAGGAAAGGAAGGACCGGCTAACTCCGTGCCAGCAGCCGCGGTAATACGGGGGGTCCAAGCGTTATTCGGAATCATTGGGTGTAAAGCGCATGTAGGCGGTTGGGTATGTCAGATGTGAAAGCCCGGGGCTTAACCCCGGA
+
FEFGGGGEBFF@CFC;C:,C-CCFGDGFFFGDEFCEEGGGGGD7CDDFGGG@EFEFFBDCFGECB7FFFGGFFFFFFFGGGEFBFFFGFGGEGG<E,E<FGGGGFEGGCCGGGGDFFDFGFAEFGGGGFFFGFGGF<FGGG9F=DFGC:F>C@FGF<FFF7D<CFGF@7@@>B?D@;CFF*CCF;:C:BB*8BC8EFFDEGDGGG8?*AFFCGGCCFGFGGGGACFCFCFFEB5:<:C495CBEGGG>67CCD9)7<=?FGB>>=FFAF??6B)5)49CB3(77@66:(8>(
@M04650:207:000000000-C238N:1:1101:15640:7026 1:N:0:19
ACTCCTACGGGAGGCAGCAGTGGGGAATATTGCACAATGGGCGCAAGCCTGATGCAGCCATGCCGCGTGTATGAAGAAGGCCTTCGGGTTGTAAAGTACTTTCAGCGGGGAGGAAGGGAGTAAAGTTAATACCTTTGCTCATTGACGTTACCCGCAGAAGAAGCACCGGCTAACTCCGTGCCAGCAGCCGCGGTAATACGGAGGGTGCAAGCGTTAATCGGAATTACTGGGCGTAAAGCGCATGTAGGCCGCTTTATAAGTCAGAGGTGAAATCCCACGGCTTACCCGTGGAAC
+
GGGGGGGGGGGGGGGGGGGGGGGGGGGGGGGGGGGGGGGGGGGGGGGGGGGFGGGGGGGGGGGGGGGGGGGGGCFGGGGGGGGGGGGGEEGGGGGGGGGGGGGGGGGGGGGEGGGGGG8FEFGGGFEGGFFGGGGGGGGGGAFFGGGGGGGGGGDEEEFGGGEFGGGGGGGDGFF9FGGGDGGGGGGGGCCG8:EGGCGGGC5EGEGGGGGGGGGGGG7C;DEFGGGGGGGGFGGGGGFDD<DFDFGFFFGGGDF4@F?FFFFF4CF:>FFFFFFF?:DDBBGF?@F(2B3<?5
@M04650:207:000000000-C238N:1:1101:22069:7028 1:N:0:19
ACTCCTACGGGAGGCAGCAGTGGGGAATATTGCACAATGGGCGAAAGCCTGATGCAGCAACGCCGCGTGAGTGAAGAAGTATTTCGGTATGTAAAGCTCTATCAGCAGGGAAGAAAATGACGGTACCTGACTAAGAAGCCCCGGCTAACTACGTGCCAGCAGCCGCGGTAATACGTAGGGGGCAAGCGTTATCCGGATTTACTGGGTGTAAAGGGAGCGTAGACGGCGAAGCAAGTCTGGAGTGAAAACCCAGGGCTCAACCCTGGGACTGCTTTGGAAACTGTTTTGCTAG
+
GGGGGGGGGGGGGGGGGGGGGGGGGGGGGGGGGGGGGGGGGGGGGGGGGGGGGGGGGGGGGGGGGGGGGGGGGGGGGGGGGGGGGG+CFGGGGGGGGGGGGGGGGGGGGGGGGGGGGGGGGGGGGGGGGGGGGGGGGGGGGGGGGGGGGGGGGGGGGGGGGGGGGGGGGGGGGGGGGGGGGGGGGGGGGGGGGGGGGGGGGGGGGGGGGGGGGGGGGGGGGGGFCGGGGGGGFGGGGGFGFGFFGGGGFGGGGGDEFFFFGFGGFGGFFFFFFFFFFFGFFFGFF4???FFF
@M04650:207:000000000-C238N:1:1101:5731:7039 1:N:0:19
ACTCCTACGGGGAGGCAGCAGTGGGGAATTTTGCGCAATGGGCGAAAGCCTGACGCAGCAACGCCGCGTGCGGGATGACGGCCTTCGGGTTGTAAACCGCTTTCAGCAGGGATGATAATGACAGTACCTGCAGAAGAAGCTCCGGCTAACTACGTGCCAGCAGCCGCGGTAATACGTAGGGAGCAAGCGTTATCCGGATTTATTGGGCGTAAAGCGCGCGTAGGCGGTTTGTTAAGCGGAATCTCTAATCTGAGGGCTCAACCCCCAGCCGGATTCCGAACTGGCAGACCCG
+
GGGGGGGGGGGG:FEGGGGGGGGGGGGGFGGGGGGGGCEGGGGGGGGGGGGGGFGGGGGGGGGGGGGGGGGGGGGGGGGGGGGGGGGGGGGGGGFGGGGGGGGGGGGGGGGGGGFF9CEGGGGGGGGGGGGGGGGGGGGGFFFGGGGGGGGGGGG7FGGGGGGGGGGGGGD;9CFGGCCCECGGG?CFGGGGGGGGGGC>FGEEFGGGGGGGGGGGDGGG*>:CFDEGGGGGFGGCFGEDBFFFDGGGFFFGGFGBFFFFGFGGDGG:43<7>BFFF:GDB:6FF>@?7))(
@M04650:207:000000000-C238N:1:1101:27415:7050 1:N:0:19
ACTCCTACGGGAGGCAGCAGTAGGGAATCTTCGGCAATGGACGAAAGTCTGACCGAGCAACGCCGCGTGAGTGAAGAAGGTTTTCGGATCGTAAAACTCTGTTGGTAGAGAAGAACGTTGGTGAGAGTGGAAAGCTCATCAAGTGACGGTAACTACCCAGAAAGGGACGGCTAACTACGTGCCAGCAGCCGCGGTAATACGTAGGTCCCGAGCGTTGTCCGGATTTATTGGGCGTAAAGCGAGCGCAGGTGGTTTATTAAGTCTGGTGTAAAAGGCAGTGGCTCAACCATTGT
+
GGGGGGGGGGGGGGGGGGGGGGGGGGGGGGGGGGGGGGGGGGGGGGGGGGGGGGGGGGGGGGGGGGGGGGGGGGGGGGGGGGGGGGGGGGGGGGGGGGGGGGGGGGGGGGGGGGGGGGFGFGGGGGGGGGGGGGGGGGGGGGGGGGGGGGGGGGGFGGGGGGGGGGGGGGGGGGGGGGGGG>FGGGGFGGGGGGGGGGGGGGGGGGCFGGGGGGGG=<D7EGGE59?FGFGGFGGGDFFCEGBDDGGD3*2>C<CFFFFFF?GGFFFBFFFFFF>FFFGFFBFFFFF::@@DB
@M04650:207:000000000-C238N:1:1101:15436:7078 1:N:0:19
ACTCCTACGGGAGGCAGCAGTGGGGAATATTGCACAATGGGCGAAAGCCTGATGCAGCGACGCCGCGTGAGGGAAGAAGGTTTTCGGATTGTAAACCTCTGTCTTCGAGGACGAAGAAGTGACGGTACTCGAGGAGGAAGCCACGGCTAACTACGTGCCAGCAGCCGCGGTAAAACGTAGGTGGCAAGCGTTGTCCGGAATTACTGGGTGTAAAGGGAGCGCAGGCGGGATGCCAAGTTGGACGTGAAATCTATGGGCTCAACCCATAGCGTGCGTTCAAAACTGGCGTTCTTG
+
GGGGGGGGGGGGGGGGGGGGGGGGGGGGGGGGGGGGGGGGGGGGGGGGGGGGGGGGGGGGGGGGGGGGGGGGGGGGGGGGGGGGGGGGGGGGGGGGGGGGGGGGGGGGGGGGGGGGGGGGGGGGGGGGGGGEGGGGGGGGGGGGGGGGGGGGGGGGGGGGGGGGGGGGGGGGGGGGGGGGGGGGGGGGGGGGGGGGGGGGGGFGGGFGGGGGGGGGGGGGGGGGGGGGGGGGFGGGGGFGFGFFDDGGFGGC7DFFFFF>FFGDFGGFFFF5))>7?BGFF<FF??>>F>E:4:
@M04650:207:000000000-C238N:1:1101:21703:7087 1:N:0:19
ACTCCTACGGGAGGCAGCAGTGGGGAATATTGGACAATGGACCAAAAGTCTGATCCAGCAATTCTGTGTGCACGACGAAGTTTTTCGGAATGTAAAGTGCTTTCAGTTGGGACGAAGAAAGTGACGGTACCAACAGAAGAAGGGGCGGCTAAATACGTGCCAGCAGCCGCGGTAATACGTATGCCCCGAGCGTTATCCGGTTTTATTGGGCGTAAAGCGCGTCTAGGTGGTTTAAAAAGTCTGATGTTAAACTGCGGGGCTCAACTCCGTATTGCGTTGGAAACTGTTAGACTT
+
GEFGGGGGGE@@FGGEGGGGEEFGGGGGGGGGGGGFGGGGGGFFGG@E6EFG9@FFGGGGGGCGFFGFFF96C,@BFDEFG<FG7EBBF:FGEEEGGGGDGGGGGGGGFF:FGC7BFGGGGEFEGGGEDFDCFFFGFGFGGDFGGG:CEFCGGGGGGGGGGGFGFAFGGG>EGEGFFFCF9F8C,ABE7:=EGG7CGC8C**88@FF9E55*?CGF+*9D*9/:*99C<CEG@C:ECG>C*26@>CFG?:CGGG6>EE)0>:CFF77?EF4)<8959?D@)4*596BA>B43<)
@M04650:207:000000000-C238N:1:1101:4483:7146 1:N:0:19
ACTCCTACGGAGGCAGCAGTGGGGAATATTGGACAATGGACCAAAAGTCTGATCCAGCAATTCTGTGTGCACGACGAAGTTTTTCGGAATGTAAAGTGCTTTCAGTTGGGACGAAGAAAGTGACGGTACCAACAGAAGAAGGGGCGGCTAAATACGTGCCAGCAGCCGCGGTAATACGTATGCCCCGAGCGTTATCCGGATTTATTGGGCGTAAAGCGCGTCTAGGTGGTTTAAAAAGTCTGATGTTAAACTGCGGGGCTCAACTCCGTATTGCGTTGGAAACTGTTAGACT
+
GGGGGGGGGGFEGGGGGFGGGGGGGGGFGGCFGGGGGGGGGGGGGGGGGGGGGGGGGGGGGGGGGGGGGGGGGGGGGGGFFGFFGGGEGGGGGGFGGGGGGGGGGGGGGGGGGGCECGGGGGFGGGFFDFGFEGFGGGGGG8FGGDGGGGFCGGGGGGGGGFFGGFG@CEGGGGGGGGGGGGDFFGG7:EG7EGG9EG58*=CCFGFDFGGGGEFGEGGGG5C:FGGGGGCFF:DGGGFGFF?FGC7FFGGFGCCDFFF3:FFGFFG?>>>FBF))42FFFFG=4BF2<6*)
@M04650:207:000000000-C238N:1:1101:23476:7154 1:N:0:19
ACTCCTACGGGAGGCAGCAGTGGGGAATATTGCACAATGGGCGAAAGCCTGATGCAGCGACGCCGCGTGAGGGAAGAAGGTTTTCGGATTGTAAACCTCTGTCTTCGAGGACGAAGAAGTGACGGTACTCGAGGAGGAAGCCACGGCTAACTACGTGCCAGCAGCCGCGGTAAAACGTAGGTGGCAAGCGTTGTCCGGAATTACTGGGTGTAAAGGGAGCGCAGGCGGGATGCCAAGTTGGACGTGAAATCTATGGGCTCAACCCATAGCGTGCGTTCAAAACTGGCGTTCTTG
+
GGGGGGEFFBFFCCFFE><A6CAF:@F8ECEEDFGFGGGGFCFEG:F8FFFFGGGAE<:FEF>F@>C@C@:FGGGGCFDFABEFGGDFGGGGGGGGGFGGGGGGGGGBCCBDC:FGCDF@9FGGCFGGGGEDCFGEGCFGC<DFGGGCFGGGGGGGFGGGFGGGF>EGGGGGGGGGGGFFGGFFFFGGGGGEDGFGGGGGGFGGDGGGFGEGFFFGEGGGGGGEGGCCGDGEFFGGFF4DFFFE5DCFFGFFG7>:@@FFF@GFFD<<49>7:@<716DF?2*)9059?3B19<
@M04650:207:000000000-C238N:1:1101:5261:7228 1:N:0:19
ACTCCTACGGGAGGCAGCAGTGAGGAATATTGGTCAATGGTCGAGAGACTGAACCAGCCAAATCGCGTGAAGGAAGACTGCCTTATGGGTTGTAAACTTCTTTTTTACAGGAATAAAAGACATTACGTGTAATGTATTGCATGTACTGTAAGAATAAGCATCGGCTAACTCCGTGCCAGCAGCCGCGGTAATACGGAGGATGCGAGCGTTATCCGGATTTATTGGGTTTAAAGGGTGCGCAGGCGGGCTTTTAAGTCAGCGGTGAAATTTCCAGGCTCAACCTGGGCACTGCCG
+
GGGGGGGGGDGBFGDGCG,CFCFGGGGGFGGGGGGGGFGFGGGGGDCFGGGGGGGFGGGFGGGGGGGGGECGGGGGGGGGEGGGGGGGGGGGGGGGGAGGGGGGGCFGCFFGGGGADCFGGGGGGGGFFFCAEAGGCDDFDGGGFGFGGGGFGGFGGGCGGGDECFGDCFFGEGGG=EDGGDFFGED7EG*@CAFCGGCEGFGDEGGGGGGGFGGG**:CF7E79CEGGGGCA+9CCGADF35;<DDDFGDFCCDF@=FFEFGDF=CAFFF4*9?@BBGF@BGFFFF?<462:(
@M04650:207:000000000-C238N:1:1101:17909:7238 1:N:0:19
ACTCCTACGGGAGGCAGCAGTGGGGAATATTGCACAATGGGCGAAAGCCTGATGCAGCGACGCCGCGTGAGGGAAGAAGGTTTTCGGATTGTAAACCTCTGTCTTCGAGGACGAAGAAGTGACGGTACTCGAGGAGGAAGCCACGGCTAACTACGTGCCAGCAGCCGCGGTAAAACGTAGGTGGCAAGCGTTGTCCGGAATTACTGGGTGTAAAGGGAGCGCAGGCGGGATGCCAAGTTGGACGTGAAATCTATGGGCTCAACCCATAGCGTGCGTTCAAAACTGGCGTTCTTG
+
GGGGGGGGGGGGGGGGGGGGGGGGGGGGGGGGGGGGGGGGGGGGGGGGGGGGGGGGGGGGGGGGGGGGGGGGGGGGGGGGGGGGGGGGGGGGGGGGGGGGGGGGGGGGGGGGGGGGGGGGGGGGGGGGGGGGGGGGGGGGGGGGGGGGGGGGGGGGGGGGGGGGGGGGGGGGEGFGGGGGGFGGGGGGGGGGGGGGGGGGGGGGGGGGGGGGGGGFEFGGGGGGGGGEGGGGFGGGGGFGFFFFGGGGFGGGGGGFFFFFC?FGFDCBFFFFDFD>?:<FFBCFFFFFFFF?D9
@M04650:207:000000000-C238N:1:1101:23162:7310 1:N:0:19
ACTCCTACGGGAGGCAGCAGTAGGGAATCTTCGGCAATGGACGAAAGTCTGACCGAGCAACGCCGCGTGAGTGAAGAAGGTTTTCGGATCGTAAAACTCTGTTGGTAGAGAAGAACGTTGGTGAGAGTGGAAAGCTCATCAAGTGACGGTAACTACCCAGAAAGGGACGGCTAACTACGTGCCAGCAGCCGCGGTAATACGTAGGTCCCGAGCGTTGTCCGGATTTATTGGGCGTAAAGCGAGCGCAGGTGGTTTATTAAGTCTGGTGTAAAAGGCAGTGGCTCAACCATTGTT
+
GGGGGGGGGGGGGGGGGGGGGGGGGGGGGGGGGGGGGGGGGGGGGGGGGGGGGGGGGGGGGGGGGGGGGGGGGGGGGGGGGGGGGGGGGGGGGGGGGGGGGGGGGGGGFGGGCFGGGGGGGGGGGEGGGDFGGGFGGGGGGCGGGGGGGGGGGGGGGGGGGGGGGGGGGGDGGGGFGFGGGGGGGGGGGGGGGGCGGGGGGGGGGGGGGDEGGGGGGGFGGGGCC?FGGGGGFGGGGGFFBDEEGGDGF9DFC<*<08@FFFGFF4:8<FBFF=BFBFGFF6*6*/5:BFF<4)
@M04650:207:000000000-C238N:1:1101:10973:7314 1:N:0:19
ACTCCTACGGAGGCAGCAGTAGGGAATCTTCGGCAATGGACGAAAGTCTGACCGAGCAACGCCGCGTGAGTGAAGAAGGTTTTCGGATCGTAAAACTCTGTTGGTAGAGAAGAACGTTGGTGAGAGTGGAAAGCTCATCAAGTGACGGTAACTACCCAGAAAGGGACGGCTAACTACGTGCCAGCAGCCGCGGTAATACGTAGGTCCCGAGCGTTGTCCGGATTTATTGGGCGTAAAGCGAGCGCAGGTGGTTTATTAAGTCTGGTGTAAAAGGCAGTGGCTCAACCATTGTAT
+
GGGGGGGGGGGGGGGGGGGG-FGGGGGGGGGGGGGGGGGCGGCGGGGGGGGGGGGGGGGGGGGGGGGGGGGGGGGGGGGGGGGGGGGGGGGGGGGGGGGGGGGGGGGGGGGGGGGGGGGGGGGGGGGGGGGGGGGGGGGGGGGGGGGDFGGGGGGFGGGGGGGGGGGGGGGGGGGGGGGGGGGGFGGGGGGGGGGGGGGGGGGGGGGGGGGDGGGGGGGGGGCCFGGGGGGGFGGGGGFGFGFFGDGG5<FG*>CFF?4*<FGGF*96FBFFFFFFF2FFE6FF47>?BF4):)
@M04650:207:000000000-C238N:1:1101:27847:7320 1:N:0:19
ACTCCTACGGGAGGCAGCAGTGAGGAATCTTGCGCAATGGGGGAAACCCTGACCCAGCAACGCCGCGTGAGGGAAGAAGGCTTTCGGGTCGTAAACCTCTGTTCCATGTGAAGAGAAGAAGACGGTAGCATGGGAGGAAGCCCCGGCTAACTACGTGCCAGCAGCCGCGGCAATACGTAGGGGGCAAGCGATGTCCGGATTTATTGGGCGTAAAGCGCACGTAGGCGGTCAGTTAAGTCAGATGTGAAATCCCCGGGCTTAACCTGGGAACTGCATTTGAAACTGGCAGGCT
+
FGGGEEFDCFGGGGGGGGGGGGFFGGFG,CFFCFEGGGGGG7@FGG@FGGGGFG@FGGGGFEGEGGGGGGDFGGGDGGGGGGBFAFGGFG:F=FGFFGGGCG,C<FECFGGGGC8F<F?8,BF=CEG=<3DE=F?=+>@<FFB<CCGCFCFGGGCC:<*<<CFCFF7FFD*=<FBFFF:FEE8*1/88C**22*0<C58/CCE@GCF5CGE5/5E+>)9C=*2*;97E7D*:/<0CC?/00**9C*?F4:*0*1/.)).)0777=4<?F@@)*1*=<):@F)776?411))4
@M04650:207:000000000-C238N:1:1101:17395:7327 1:N:0:19
ACTCCTACGGGAGGCAGCAGTGGGGAATATTGCACAATGGGCGCAAGCCTGATGCAGCCATGCCGCGTGTGTGAAGAAGGCCTTCGGGTTGTAAAGTACTTTCAGTCGGGAGGAAGGTGTCAAGGTTAATAACCTTGGCAATTGACGTTACCGACAGAAGAAGCACCGGCTAACTCCGTGCCAGCAGCCGCGGTAAAACGTAGGTGGCAAGCGTTGTCCGGAATTACTGGGTGTAAAGGGAGCGCAGGCGGAATGCCAAGTTGAATGTGAAAACTATGGGCTCAACCCATAGAC
+
GGGGGGGGGGGGGGGGGGGGGGGGGFGGGGGGGGGGGGGGGGGGGGGGGGGGGGGGGGGGGGGGGGGGGGGGDGGGGGGGGGGGGGGGGGGGGGGGGGGGGGGGGGGGGGGGGGGGGGGGGGGGGGGGGGGGGGGGGGGGGGGGGGGGGGGGGGGGGGGGGGGGGGGGGGGGGGGGGGGGGGGGGGGGGGGGGGGGGGGGFGGGGGGGGGGGGGGGGGGGGGGGGGGFGGGGFGGGGFBCFG>BDGGGFGGGGFFFF4?479F>?GGBFFFF=?FFAD<FFFFFFF@FFFF>A4
@M04650:207:000000000-C238N:1:1101:6296:7327 1:N:0:19
ACTCCTACGGGAGGCAGCAGTAGGGAATTTTCGTCAATGGGGGAAACCCTGAACGAGCAATGCCGCGTGAGCGAAGAAGGATTTCGGTCTGTAAAGCTCTGTTGTAAAGGAAGAAAGCCAAGTAGAGGAAATGTTACTTGGTTGACGGTACTTTACCAGAAAGCCACGGCTAACTACGTGCCAGCAGCCGCGGTAATACGTAGGTGGCAAGCGTTATCCGGAATTATTGGGCGTAAAGGGTGCGTAGGCGGTCTAATAAGTCTGAAGTAAAAGCCAGTGGCTCAACCACTGTCC
+
GGGGGGGGGGFGGGGGGGGGGGGGGGGGGGGGGGGGGGGGGGGGGGGGGGGGFGGGDGGGGGGGGGGGGGGGGG>GGGGGGGGGGGGGGGGGGGGGGGGGGGGGGCEFGGGGGGG@FFGGAFGGGGGGGGGGGGGGGGGAFGGGGGGGGGGGGGGGGGGGGFGGGGGGGGGGGGGGGGGFGGGFGGGGGGGGGGCEGGGGGGGGGGGGCGGFGGGDGGGGG:5CFFFEEGGGDGGDGGFGFGE>CC<D?DDDD<>4@FFFGFGGFFGA4BFFFFF:6?CFDFGFF?>08?<<B?
@M04650:207:000000000-C238N:1:1101:27511:7377 1:N:0:19
ACTCCTACGGGAGGCAGCAGTGGGGAATATTGGACAATGGACCAAAAGTCTGATCCAGCAATTCTGTGTGCACGACGAAGTTTTTCGGAATGTAAAGTGCTTTCAGTTGGGACGAAGAAAGTGACGGTACCAACAGAAGAAGGGGCGGCTAAATACGTGCCAGCAGCCGCGGTAATACGTATGCCCCGAGCGTTATCCGGATTTATTGGGCGTAAAGCGCGTCTAGGTGGTTTAAAAAGTCTGATGTTAAACTGCGGGGCTCAACTCCGTATTGCGTTGGAAACTGTTAGACT
+
GGGGGGGGGGGEGGGGGGGGGGGGGGGGGGGGGGGGGGGGGGGGGGFGGGGGGGGGGGGGGGGGGGGGGGGGGGGGGGGGGGGGGGGGGGGGGGGGGGGGGGGGGGGGGGGGGGFGGGGGGGGGGGGGGGGGGGGGGGGCFFGGGGGGGGGGGGGGGGGGGGGGGGGGGGGGGG>FGGGGGGGGGGGGGGGGGGGGGGG>8C8FDCGGGCFGGGGGGGGGGGGGGGGFGGG=FGFGGFDGFGFFGGGFFGGGGGGFF>EEEFG=FDGBFFFF@FFFFFGFFAFFFFFFFFFFF
@M04650:207:000000000-C238N:1:1101:13743:7380 1:N:0:19
ACTCCTACGGGAGGCAGCAGTGGGGAATATTGGGCAATGGGCGCAAGCCTGACCCAGCAACGCCGCGTGAAGGAAGAATGTCTTCGGATTGTAAACTTCTGTCCTCAGGGGAGAAAAAAATGACGGTACCTGAGGAGGAAGCCCCGGCTAACTACGTGCCAGCAGCCGCGGTAATACGTAGGGGGCGAGCGTTGTCCGGAATTACTGGGCGTAAAGGGAGCGTAGGCGGTTGCTTAAGTCAGATGTGAAATACCCGGGCTTAACCTGGGGGGTGCATCTGAAACTGGGTAACTT
+
GGGGGGGGGGGGGGGGGGGGGGGGGGGGGGGGGGGGGGGGGGGGGGGGGGGGGGGFGGGGGGGGGGGGGGGGGGGGGGGGGGGGGGGGGGGGGGGGGGGGGGGGGGGGGGGGGGGGGGGGGGGGDGGGGGGGGGGFGGGGGGFGGGGGGGGGGGGGGGGGGGGGGGGGGGGGCFFGGGGGGGEGGGGGGGGGDGGGGGGGGGGGGGFGGGGGEDGGGGGGGGCEEGGGGGGGFGGGGGFGFFFFFCDG?FGFGFGE@DFFG@CDFCCB@DFE>EFFBFGFF>CFBFFFFFFBA4
@M04650:207:000000000-C238N:1:1101:9800:7404 1:N:0:19
ACTCCTACGGGAGGCAGCAGTGGGGAATATTGCACAATGGGCGCAAGCCTGATGCAGCCATGCCGCGTGTGTGAAGAAGGCCTTCGGGTTGTAAAGCACTTTCAGCGAGGAGGAAGGGTGGTGTCTTAATACGGCATCGCATTGACGTTACCCGCAGAAGAAGCACCGGCTAACTCCGTGCCAGCAGCCGCGGTAATACGGAGGGTGCAAGCGTTAATCGGAATTACTGGGCGTAAAGCGCACGCAGGCGGTTTGTTAAGTCAGATGTGAAATCCCCGGGCTCAACCCCCAGCC
+
GGGGGGGGGGGGGGGGGGGGGGGGGGGGGGGGGGGGGGGGGGGGGGGGGGGGGGGGGGFGGGGGDGGGGGGGGGGGGGGGGGGGGGGDFGGGGFGGGGGGGGGGGGGGGGGGGGGGGGGGGGGGGGGGFFGGGGGGGGGGGGGGGG7:CFFGGGGC@CFGCGFGFFGGGGGDGGGGGGGGGGEGGGGGGGGGCGGGGGGGC5CCGGGGGGFGDCG5FG>FGG:CFDGC?F5FDGGGGGFGDCBBD<DGEGDGD5DFFF??C=>>*:CA*@@*09F)3135>9C?6:><<>5??:
@M04650:207:000000000-C238N:1:1101:5631:7412 1:N:0:19
ACTCCTACGGGAGGCAGCAGTGGGGAATTTTGGACAATGGGGGCAACCCTGATCCAGCCATGCCGCGTGCAGGAAGAAGGCCTTCGGGTTGTAAACTGCTTTTGTCAGGGAAGAAATCCTGCTTGATAATAACTTGCGGGGATGACGGTACCTGAAGAATAAGCACCGGCTAACTACGTGCCAGCAGCCGCGGTAATACGTAGGGTGCGAGCGTTAATCGGAATTACTGGGCGTAAAGCGCACGCAGGCGGTCTGTTAAGTCAGATGTGAAATCCCCGGGCTTAACCTGGGA
+
FGGGGGGGGDGGGGGGGGGGGGGC7CFFFGEGEGGGGGGFGGGG+D@<FF8FAEFGC<FFD<@ECGGFECF<C7C=EF8EEFFGGGGGGGDGGGGGGFGGFFCCBAFFG,=F7=FFGGFDFCFB9EGGGGC,8ED9F7:7FDFGGGGGGGG9CCFFF@FGGGGCGGGGGG7CEF,2B8FGGCBFC@B84B5E5CE8+CCC+58B;FGGG=CE5CC=5F75EGGGDEEFG*AC):C59>?3>C:5559C>D7<)><7=7@4?FFGFGGFFFFF48)<6>)<D9*<F?F2:F52
@M04650:207:000000000-C238N:1:1101:22507:7432 1:N:0:19
ACTCCTACGGGAGGCAGCAGTGGGGAATTTTGGACAATGGGGGCAACCCTGATCCAGCCATGCCGCGTGCAGGAAGAAGGCCTTCGGGTTGTAAACTGCTTTTGTCAGGGAAGAAATCCTGCTTGATAATACCTTGCGGGGATGACGGTACCTGAAGAATAAGCACCGGCTAACTACGTGCCAGCAGCCGCGGTAATACGGAGGGTGCAAGCGTTAATCGGAATCACTGGGCGTAAAGCGCATGTAGGCTGTTTGATAAGTCAGAAGTGAAAGCCCACGGCTCACCCGTGGAAC
+
GGGGGGGGGGGGGGGGGGGGFFGGGCGGGGGGGGGGGGGGGGGGGGGFGGGGGGGGGGGGGGGGGGGGGGGGGGGGGGGGGGGGGCGGGGGGGGGGGFFG?EGGGGGGGGGGGGGGGGGGGGGFGGGGGFGGGGG9FGGGEGFCGGDGGGEFGCCGCGGGGGGGGGGGGGGCBCGGGGGFGGGGGGGGGDGEEGG5B;CFGGDEGEGEGGGGGGGEGGGGCGGGGGGGCFC5BGDCDC6CEGFFGGGDFGGG=C4?F??=FFFG*C>:6*8=B:>FFFGFD6<FFFFFF)<:25
@M04650:207:000000000-C238N:1:1101:28405:7473 1:N:0:19
ACTCCTACGGGAGGCAGCAGTGGGGAATATTGGGCAATGGGGGAAACCCTGACGCAGCAACGCCGCGTGAGTGATGAAGGCCTTTTGGTTGTAAAGCTCTGTCGCCTGGAAAGAAATCACATAGCAGGAAATGGCTGTGTGTTGACGGTACCAGGAAAGGAAGGACCGGCTAACTCCGTGCCAGCAGCCGCGGTAATACGGGGGGTCCAAGCGTTATTCGGAATCATTGGGTGTAAAGCGCATGTAGGCGGTTGGGTATGTCAGATGTGAAAGCCCGGGGCTTAACCCCGGA
+
GGGGGGGGGGGFGGGGGGGGGGGGGDGGGGGGGGGGGGGGGGGGGGGGGGGGGGGDGGGGGGGGGGGGGGGGGGGGFGGGGGGGGGGGDFGGGGGGGGGGGGGGGGGGGGGGGGGGGGGGGGGGGGGGG<DGFGGGGGGGGGGFGGGGGGGGGGGGGDGGFFFEGGGGGEECFFGGCGGGGGGCEFGGGGGEGGGGGGGGGGGGGGEFGGGGGGG=CFCFFG=FCDGGDFFEFGGGF7@DFGFFGFFGFGD)CDGFFFFFF?*;FGGF?F?FF4@>>0D>>>G?FF7<<;)1
@M04650:207:000000000-C238N:1:1101:12900:7488 1:N:0:19
ACTCCTAGGGAGGCAGCAGTGGGGAATATTGGGCAATGGGGGCAACCCTGACCCAGCGACGCCGCGTGAGTGAAGAAATCCTTCGGGATGTAAAGCTCTGTTGTATGGGAAGAGAAGCAGACGGTACCATACGAGGAAGCCCCGGCAAACTACGTGCCAGCAGCCGCGGTAATACGTAGGGGGCAAGCGTTGTCCGGAATTACTGGGCGTAAAGCGCACGCAGGCGGGTTTATAAGTCAGATGTAAAAGGCAGGTGCTTACCATCTGTTTGTCATCTGATACTGTAAGCCTAGG
+
GGGGGGGGGGEGGGGGGGGGGGGGGGGGGGGGGGGGGGGGGGGGGGGGGGGGFGGGGGGGGGGGGGGGGGGGGGGGGGGGGGGGGGGGGGGGGGGGGGGGGGGGGGGGGGGGGGGGGGGGGGGGGGGGGGGGGGGGGGGGGGGGGGGGGGGGGGGGGGGGGGGGGGGGGGGGGGGGGGGGGGGGGGGGGGGGGGGGGGCGGGGGGGGGGGGDCFFGGGGGGGGEGGGGGDGFFGGGFFFGF>=@FGGGFGGGGGGFFFFFGFGFFGGFFFFFFFF44AC?F426=FFBB??::(
@M04650:207:000000000-C238N:1:1101:8355:7504 1:N:0:19
ACTCCTACGGGAGGCAGCAGTAGGGAATCTTCGGCAATGGACGAAAGTCTGACCGAGCAACGCCGCGTGAGTGAAGAAGGTTTTCGGATCGTAAAACTCTGTTGGTAGAGAAGAACGTTGGTGAGAGTGGAAAGCTCATCAAGTGACGGTAACTACCCAGAAAGGGACGGCTAACTACGTGCCAGCAGCCGCGGTAAAACGTAGGTGGCAAGCGTTGTCCGGAATTACTGGGTGTAAAGGGAGCGAAGGCGGGATGCCAAGTTGGACGTGACGTCTATGGGCTCAACCCATAGG
+
EFGGGGGGGGGGGGGGGGGGGGGGGGGGFGGGGCEGGGGGGGGCFFGGGGGGCFGGGGGGFGDGGGGGEFGDFGGGGGGGC:5DACG+4CC=AEFGG8FFFFGGGGFGDDFFGGGGG@?D@=DBF5AFFEF9BA3E8,@FF:@@FG<FGGGGGGGC<,8>D@7>D*,*3:CEGF8DCGGGD@;F:5E8@,88B8::BF9+=C6BC?C78C958:;EC**:=CC**<::+:85):9+22@F:7;55)97>*9<)597))*)2*:F@4*1.5:)))0)()*/).9<?67:6>)(.)
@M04650:207:000000000-C238N:1:1101:19918:7559 1:N:0:19
ACTCCTACGGGAGGCAGCAGTGGGGAATATTGCACAATGGGCGCAAGCCTGATGCAGCCATGCCGCGTGTGTGAAGAAGGCCTTCGGGTTGTAAAGCACTTTCAGCGAGGAGGAAGGGTACAGTGTTAATAGCGCTGTACATTGACGTTACTCGCAGAAGAAGCACCGGCTAACTCCGTGCCAGCAGCCGCGGTAATACGGAGGGTGCAAGCGTTAATCGGAATTACTGGGCGTAAAGCGCACGCAGGCGGTCTGTCAAGTCGGATGTGAAATCCCCGGGCTCAACCTGGGAAC
+
GGGGGGGGGGGGGGGGGGGGGAFGGGGGGGGCFAFFGGGGGGGGGGGGGGGGGGGGGGGGGGGGGGGGGGGGGGEFFFGGFGGGGGGEG:FGGGGGGFGGGG<E<<CC7>FFCGGFG@F??FGCFF,5EFG<DFEG7F<@DGGGGCCCFGGCFGC<+F@FGGGFFCFGGGGGGGGCFGGGGGGGGGGGGGGGGGGGGGGGGGGGGGGGGGGGGGGGE:CFCD5CGGGGFGGGEGCGGG=C5)7B<DC)7C<15D4@@F=FGFDD)*9?FFFFF4??:9G@E2CFFFF00@F:::
@M04650:207:000000000-C238N:1:1101:13422:7572 1:N:0:19
ACTCCTACGGGAGGCAGCAGTGGGGAATATTGCACAATGGGCGCAAGCCTGATGCAGCCATGCCGCGTGTGTGAAGAAGGCCTTCGGGTTGTAAAGCACTTTCAGCGAGGAGGAAGGCGTTGTAGTTAATAACTGCAGCGATTGACGTTACTCGCAGAAGAAGCACCGGCTAACTCCGTGCCAGCAGCCGCGGTAATACGGAGGGTGCAAGCGTTAATCGGAATTACTGGGCGTAAAGCGCACGCAGGCGGTCTGTTAAGTCAGATGTGAAATCCCCGGGCTTAACCTGGGAAC
+
GGGGGGGGGGGGGGGGGGGGGGGGGGGGGGGGGGGGGGGGGGGGGGGGGGGGGGGGGGGGGGGGGGGGGGGGGGGGGGGGGGGGGGGGGGGGGGGGGGGGGGGGGGGGGGGGGGGGGGGGGGGGGGGGGGGGGGGGGGGGGGGGGGGGGGGGFGGGGGGGGGGGGGGGGGGGGGGGGGGGGGGGGGGGGGGGGGDGGGGGGGGGGGGGGGGGGGCGGFGGGGGGGGGGGGGGFEGCFGFGFGFFGGGGFGGGGCDFFFFFFFGGFGGF?FFBFF4:17GFFFFFFFFFFFFBB4
@M04650:207:000000000-C238N:1:1101:25041:7577 1:N:0:19
ACTCCTACGGGAGGCAGCAGTGGGGAATATTGCACAATGGGCGCAAGCCTGATCCAGCAATGCCGCGTGTGTGATGAAGGCCTTCGGGTTGTAAAGCACTTTTGGCGGGAACGAAAAGGTCCGTGCTAATACCATGGGCTGATGACGGTACCCGCAGAATAAGCACCGGCTAACTCCGTGCCAGCAGCCGCGGTAATACGGAGGGTGCAAGCGTTAATCGGAATCACTGGGCGTAAAGCGCATGTAGGCTGTTTGATAAGTCAGAAGTGAAAGCCCACGGCTCACCCGTGGAAC
+
GGGGGGGGGDGGGGGGGGGGGGGGGGGGGGGGGGGGFFGFGGGGGGGGGGGGGGGGGGGGGGGGGGGEFGGGGGGGGGGGGGGGGGGGGGGGGGGGGGGGGGGFGGGGGCFFGGGGGGGGGGGGGGGGGGGGGGGGGGGGGGGGGGGGGGECGGGFFGGGGGGGGGGGGGDGGGGGGGGGDFCEG6ECFGGEGGGGGGGGGG*8CGGGGGGGGGGGG=FGDDGGGGGGFGDFBGG5C>FGFGFFGCFG@GGGGGGFFFFFGFGG=DGFFFBFBF<F::DD),>FF>FB?EE:?8
@M04650:207:000000000-C238N:1:1101:5039:7582 1:N:0:19
ACTCCTACGGGAGGCAGCAGTGGGGAATCTTCCGCAATGGACGAAAGTCTGACGGAGCGACGCCGCGTGGGTGAAGAAGGTCTTCGGATCGTAAAGCCCTGTCATTAGGGACGAATGGTAGATGGAGTAATATGTCATCTATTTGACGGTACCTAAGGAGGAAGCCCCGGCTAACTACGTGCCAGCAGCCGCGGTAATACGTAGGGGGCAAGCGTTGTCCGGAATTACTGGGCGTAAAGCGCACTCAGGCGGGTTTATAAGTCAGATGTAAAAGGCAGGTGCTTACCATCTGTT
+
GGGGGGGGGFGGGGGGEGGGGGGG7;FGGGGGGGGGEF<FFGED@@EGGGGFGEG>@FE@FEFGGGEGEGDFC<@FAF<DFFGGGG@CFGGGGFGGGGFGCGDCFGGFGF?DFF+BD@FCFCFC@8EGGGGGGEGGFFGGFFGGG9F@7F*>FFCGFE9CEEF7C:CGGGEE@FFGGGDGDEEGGG6F7EGEGGGD>CFFGFFG5CEE:EDFFGGGEDFGGC/*;EGGGC6=:=CC758C:GDE)CF4?G<3C7CB4@**A8*:97DAFF446*5>?6)7)5CFBF66A)*)6:
@M04650:207:000000000-C238N:1:1101:13009:7601 1:N:0:19
ACTCCTACGGGAGGCAGCAGTGGGGAATATTGCACAATGGAGGAAACTCTGATGCAGCGACGCCGCGTGAGGGAAGAAGGTTTTCGGATTGTAAACCTCTGTCTTCGGGGACGATAATGACGGTACCCGAGGAGGAAGCCACGGCTAACTACGTGCCAGCAGCCGCGGTAAAACGTAGGTGGCAAGCGTTGTCCGGAATTACTGGGTGTAAAGGGAGCGCAGGCGGAAAGGTAAGTTGGACGTGAAATCTATGGGCTCAACCCATAGCGTGCGTTCAAAACTATTTTTCTTG
+
GGGGGGGGGGGGGGGGGGGGGGGGGGGGGGGGGGGGGGGGGGGGGGGGGGGGGGGGGGGGGGGGGGGGGGGGGGGGGGGGFGGGGGGGGGGGGGGGGGGGGGGGGGGGGGGGGGGGGGGGGGGGGGGGGGGGGGGGGGGGGGGGGGGGGGGGGGGGGGGGGGGGGGGGGGGGGGGGGGGGGGGGGGGGGGGGGGGGGDGGGGGGGGFGGFGGGGGGGGDGGGGGGGGDGGGGFEGGGGFGFGEDCGGGFGDGCGGFFFFFGFGGFGG?FD3BEEFFFDGFFF7?F@FBFFFF
@M04650:207:000000000-C238N:1:1101:27883:7605 1:N:0:19
ACTCCTACGGGAGGCAGCAGTGGGGAATATTGCACAATGGGCGCAAGCCTGATGCAGCCATGCCGCGTGTGTGAAGAAGGCCTTCGGGTTGTAAAGCACTTTCAGCGAGGAGGAAGGCGTTGTAGTTAATAACTGCAGCGATTGACGTTACTCGCAGAAGAAGCACCGGCTAACTCCGTGCCAGCAGCCGCGGTAATACGGAGGGTGCAAGCGTTAATCGGAATTACTGGGCGTAAAGCGCACGCAGGCGGTCTGTTAAGTCAGATGTGAAATCCCCGGGCTTAACCTGGGAAC
+
GGGGGGGGGGGGGGGGGGGGGGGGGDGGGGGGGGGFGGGGGGGGGGGGGGGGGGGGGGGGGGGGGGGGGGGGGGGGGGGGGGGGGGGGGGGGGGGGGGGGGGGGGGGGGGGGGGGGEGGEGGGGGGGGGGGGGGGGGGGGGGGGGGGGGGGGGGGGGEFGGGGGGGGGGGGGGGGGGGGGGGGGGGGGGGGGGGGDFGGG>EGGGGGGGGGGGGEEEFGG=G*:<FDFG<FGFGGGF7@CBDFEGGGDFGGGGGGFF=BFFFF>4DFDF4@FF?4)4>DFF;CFFFFFFFFF?:
@M04650:207:000000000-C238N:1:1101:10689:7636 1:N:0:19
ACTCCTACGGGGGCAGCAGTCGGGAATCTTCGGCAATGGACGAAAGTCTGACCGAGCAACGCCGCGTGAGTGAAGAAGGTTTTCGGATCGTAAAACTCTGTTGTTAGAGAAGAACAAGGACGTTAGTAACTGAACGTCCCCTGACGGTATCTAACCAGAAAGCCACGGCTAACTACGTGCCAGCAGCCGCGGTAATACGTAGGTGGCAAGCGTTGTCCGGAATTATTGGGCGTAAAGCGCGCGCAGGCGGGCTGATAAGTCTGTCGTTTAAATTCGGGGCTCAACCCCGTCA
+
GGGGGGGGGGGGGGGGGGGG-FGGGGGGGGGGGGGGGGGCFGCGGGGGGGGGGGGGGGGGGGGGGGGGGGGGGGGGGGGGGGGGGGGDGGGGGGGGGGGGGGGGGGGGGGGGGGGGGGGFGGGGGGGGGGGGGGGGGGGGGGGGGGGGGGGGGGGGGGGGGGGGGGGGGGGGGGGGGGGGGGGGGGGGGGGGGGGGGGGGFGGGGGGFFC>CEGGGCCDGGGFGGGF?FFGGEGGGGFFGFDEFGGGGFGGGDG57=@B=?BGFFG*2@FF49?7@?>GF)-99?>7?F3:?
@M04650:207:000000000-C238N:1:1101:19577:7639 1:N:0:19
ACTCCTACGGGAGGCAGCAGTGGGGAATATTGCGCAATGGGCGAAAGCCTGACGCAGCGACGCCGCGTGAGGGATGAAGGGCTTCGGTTCGTAAACCTCTGTCAGAAGGGAAGAAGTGTAGTGGTGCTAATCAGCCGCTATTTGACGGTACCTTCAAAGGAAGCACCGGCTAACTCCGTGCCAGCAGCCGCGGTAATACGGGGGGTCCAAGCGTTATTCGGAATCATTGGGTGTAAAGCGCATGTAGGCGGTTGGGTATGTCAGATGTGAAAGCCCGGGGCTTAACCCCGGA
+
GGGGGGGGGGGGGGGGGGGGGGGGGGGGGGGGGGGGGGGGGGGGGGGGGGGGGGGGGGGGGGGGGGGFGGGGGGGGGGGGGGGGGGGGGGGGGGGGGGGGGGGGGGGGGGGGGGGGGGGGGGGGGGGGGGGGGGGGGGGGGGGGGGGGGGGGGGGGGGGGGGGGGGGGGGGGGGGGGGGGGGGGGGGGGGGGGGGGGGGGGGGGGGGGGGGGGGGGGGGGGGGFGGGGGGGGEGGGGGFGFGFDGGGGFGGG3DGBDFFFGFCFBGGFFBFFFFFF9>)5>9GFFFFFFFFF
@M04650:207:000000000-C238N:1:1101:8872:7661 1:N:0:19
ACTCCTACGGGAGGCAGCAGTGGGGAATATTGCACAATGGGCGCAAGCCTGATGCAGCCATGCCGCGTGTGTGAAGAAGGCCTTCGGGTTGTAAAGCACTTTCAGCGGGGAGGAAGGCGATAGACTTAATAGGTTTATCGATTGACGTTACCCGCAGAAGAAGCACCGGCTAACTCCGTGCCAGCAGCCGCGGTAATACGGAGGGTGCAAGCGTTAATCGGAATGACTGGGCGTAAAGCGCACGCAGGCGGGATTATAAGTCAGATGTAAAAGGCAGGTGCTTACCATCTGTTT
+
GGFFG99CC7CF+C7FE:EFCDFGGF7@FEEGGAFGG9<<F<FG@7FCFFEDF6C,:CEFFGDECFEGG:,CF<?FGCD=8EDA<DG7FCFGGF<<,F<FFGF9?<FFDE7=C+<DFF7:FE@<BGFEAFGFGGFGGD,+<FGGFFFGFBFAFGGGGG7,F@7:FCEFECG7,4?@71FFEEDGGF>EFC=8E8CE:C9FDCE>5:CG6CCFEEGG5CFGGG=C+AC+<C5CBG3:5?BG5>>EDGDGEGC<)974@FB*09CF6>F<**8@F:FF0(7?F2:6?)*).6@)6.
@M04650:207:000000000-C238N:1:1101:17818:7688 1:N:0:19
ACTCCTACGGGAGGCAGCAGTGGGGAATATTGCACAATGGGCGCAAGCCTGATGCAGCCATGCCGCGTGTATGAAGAAGGCCTTCGGGTTGTAAAGTACTTTCAGCGAGGAGGAAGGTGTTGAGGTTAATAACCTCAGCAATTGACGTTACTCGCAGAAGAAGCACCGGCTAACTCCGTGCCAGCAGCCGCGGTAATACGGAGGGTGCAAGCGTTAATCGGAATTACTGGGCGTAAAGCGCACGCAGGCGGTTTGTTAAGTCAGATGTGAAATCCCCGGGCTCAACCTGGGAAC
+
GGGGGGGGGGGGGGGGGGGGGGGGGGGGGGGGGGGGGGGGGGGGGGGGGGGGGGGGGGGGGGGGGGGGGGGGGGGGGGGGFGGGGGGGGGFGGGGGGGGGGGGGGGGGGGFGFGGGGGGGGGGG@FFGGGGGGG9F8FFGGGGFGGG>FFGGGGDGGGGGGGGGGGGGGGGGGFGGGGGGGGGGGGGGGGGGGGGGGGGGGD5E:BEEFGFGGEEEGGGGG3EDGGGGG:EGBEDEGFFGFGFF:CCC@DC795<7<FFFGFGGF7FBFF7F6*6)29DBF>FF6FF:?FF??:
@M04650:207:000000000-C238N:1:1101:8132:7800 1:N:0:19
ACTCCTACGGGAGGCAGCAGTAGGGAATCTTCGGCAATGGACGAAAGTCTGACCGAGCAACGCCGCGTGAGTGAAGAAGGTTTTCGGATCGTAAAACTCTGTTGGTAGAGAAGAACGTTGGTGAGAGTGGAAAGCTCATCAAGTGACGGTAACTACCCAGAAAGGGACGGCTAAATAAGTGCCAGCAGCAGCGGTAATACGTAGGTCCCGAGCGATGTCCGGACTTATTGGGCGTAAAGCGAGCGCAGGTGGTTTATTAAGTCTGGTGTAAAAGGCAGGGGCTCAACCATCGTG
+
FFGGGGGGGGGGGGGGGGGGGFGGGGGGGGGFCGGGGGGG@FFCGGGFGGGGGDEEGGCFGGGGGGGFGEGFGGFGGFGGC95BAFFF@7CFGGG<F8FGGG9AE+CF9EF,AEF<F+,BFBB?F?FBFCFGCGF9FEFCDFF9FDGGGC@F9FFG?FDGGGG@BC7FEGCEGC,6;,@2@?C;E8FFC,4=CEE:E9+?C?@EEF902=EGCE*=EGCFED=*2+<:<:@FFG3555@75*<@C))9>/93**00*166EFC*99:4>=**9BBF7())8()0=/).3=)42(
@M04650:207:000000000-C238N:1:1101:9465:7803 1:N:0:19
ACTCCTACGGGAGGCAGCAGTGGGGAATATTGGGCAATGGGGGCAACCCTGACCCAGCGACGCCGCGTGAGTGAAGAAATCCTTCGGGATGTAAAGCTCTGTTGTATGGGAAGAGAAGCAGACGGTACCATACGAGGAAGCCCCGGCAAACTACGTGCCAGCAGCCGCGGTAATACGTAGGGGGCAAGCGTTGTCCGGAATTACTGGGCGTAAAGCGCACGCAGGCGGGTTTATAAGTCAGATGTAAAAGGCAGGTGCTTACCATCTGTTTGTCATCTGATACTGTAAGCCT
+
GGGGGGGGGGGGGGGGGGGGGGGGGGGGGGGFGGGGGGGGGGGGGGGGGGGGGGGGGGGGGGGGGGGGGGGGGGGGFGGGGGGGGGGGGGGGGGGGGGGGGGGGGGGGGGGGEGGGGGGGGFGGEGGEEGGF8FFEGGGGGGGEG7CF*@FCFGEFFCFGECEGGGGGEGFEF?CGGF9CEGGEEGFGGGGGGEEGGDGGGGGGFG8CEGGGGCG?EGDGEDGGGDEGG)C5FGFGFCFGB7=?0::7=F<FFGG>?@BBG6*?49DD*988>@67<A>**)?FFFFFBFFB
@M04650:207:000000000-C238N:1:1101:11443:7819 1:N:0:19
ACTCCTACGGGAGGCAGCAGTGAGGAATATTGGTCAATGGTCGAGAGACTGAACCAGCCAAATCGCGTGAAGGAAGACTGCCTTATGGGTTGTAAACTTCTTTTTTACAGGAATAAAAGACATTACGTGTAATGTATTGCATGTACTGTAAGAATAAGCATCGGCTAACTCCGTGCCAGCAGCCGCGGTAATACGGAGGATGCGAGCGTTATCCGGATTTATTGGGTTTAAAGGGTGCGCAGGCGGGATTTTAAGTCAGCGGTGAAATACCAACGCTCAACGTTGGAACTGCCG
+
GGGGGGGGGGGGGGGGGGGGGGGGGGGGGGGGFFGGGGGGGGGGGGGGGGGGGGGGGGGGGFGGGGGGGGGGGGGGGGGGGGGGGGGGGGGGGGGGGGGGGGGGGGGGGFGCFGGGGGGGGGGGGGGGGFGGGGGGCFGGGGGGGGGGGFGGGGGGGGGGGGGGGGGGGGGGGGGGFGGGGGGGGGGEEGGGGGGGGGGGCGGGGGGGGGDFGGGGGGC6A:7CFF=E5C5ACGGGGGFGFG:>DDGG@5FGGC>=BFF?EFDGFGC9?BFFF3BF6:DFFF*<4<6>:)?2<(
@M04650:207:000000000-C238N:1:1101:7218:7828 1:N:0:19
ACTCCTACGGGAGGCAGCAGTGGGGAATATTGCACAATGGGCGCAAGCCTGATGCAGCCATGCCGCGTGTATGAAGAAGGCCTTCGGGTTGTAAAGTACTTTCAGTCGGGAGGAAGGTGATAAGGTTAATAACCTTATCAATGGACGTTACCGACAGAAGAAGCACCGGCTAACTCCGTGCCAGCAGCCGCGGTAATACGGAGGGTGCAAGCGTTAATCGGAATTACTGGGCGTAAAGCGCACGCAGGCGGTTGATTGAGTCAGATGTGAAATCCCCGGGCTTAACCCGGGAAT
+
GGGGGGGGGGGFFFGGGGGGGGGGGGGGGGGCGGGGGGGGGGGGGGGGGGGGGGGFGGGGGGGGGGGGGGGFGGFGGGGGGGEFGGGG8FFEGGGGGGGGFGCGGFGGGGFEGGGGGGGGGFFGGFFGFCGGGGGFGGGGGG,<FGGG@DEFGFGGGGGGGGGGCEGGDGFEGF,=FGFGGGGGDGGGGE*:CEGGDF9*8CEEGGG=?FFGGDEGGF>DC:ECCF9CFFGGFEGGGGFGF3>DGG<<:DG>)9294@FFGFGGFDF4@BFF46::33D<>>*94=F?BF>(7.
@M04650:207:000000000-C238N:1:1101:8084:7876 1:N:0:19
ACTCCTACGGGAGGCAGCAGTAGGGAATCTTCGGCAATGGACGAAAGTCTGACCGAGCAACGCCGCGTGAGTGAAGAAGGTTTTCGGATCGTAAAACTCTGTTGGTAGAGAAGAACGTTGGTGAGAGTGGAAAGCTCATCAAGTGACGGTAACTACCCAGAAAGGGACGGCTAACTACGTGCCAGCAGCCGCGGTAATACGTAGGTCCCGAGCGTTGTCCGGATTTATTGGGCGTAAAGCGAGCGCAGGTGGTTTATTAAGTCTGGTGTAAAAGGCAGTGGCTCAACCAGTGT
+
GGGGGGGGGGGGGGGGGGGGGGGGGGGGGGGGGGGGGGGGGGGGGGGGGGGGGGGGGGGGGGGGGGGFGGGGGGGGGGGGGCEGGFFGGGGGGGFGGGFGFGGGGGFFGGGGGGGGGGGGGGGGGGG8FGGGGGGGGGGGGGGGGFGGGGGGGGGGGGGFFGGGGGGGGGGGGGGGGGGGGGGGGGGGGGGGGG:8C9EGGGGGGGGGGGGGGG85CDGGGDD:;9EGGGGGFG<=CGFFFDFFDDCDEFGGC5097FBF?9:*@FG?@FF?FFEF?FCFFFC?@FF0:)9))
@M04650:207:000000000-C238N:1:1101:8746:7881 1:N:0:19
ACTCCTACGGGAGGCAGCAGTAGGGAATCTTCGGCAATGGACGAAAGTCTGACCGAGCAACGCCGCGTGAGTGAAGAAGGTTTTCGGATCGTAAAACTCTGTTGGTAGAGAAGAACGTTGGTGAGAGTGGAAAGCTCATCAAGTGACGGTAACTACCCAGAAAGGGACGGCTAACTACGTGCCAGCAGCCGCGGTAATACGTAGGTCCCGAGCGTTGTCCGGATGTATTGGGCGTAAAGCGAGCGCAGGTGGTTTATTAAGTCTGGTGTAAAAGGCAGTGGCTCAACCATTGT
+
GGGGGGGGGGGGGGGGGGGGGGGGGGGGGGGGGGGGGGGGFGGGGGGGGGGGGGGGGGGGGGGGGGGCFGGGFGGGGGGGF?AFGGGGDGGFGGGGGGGGGGFFGGFGGGGGGGGCGAFFFFGGGGGGGGGGFGGGGGGGGGGGGGGGGDGCFCFFCFGGGGGGGDGGGGGGGGGGGCGFF@GGGGGGGGGGEG8EGGGGGG6BE?FGFGG=EGE8**2:CDEC*<CGDDGFFGGGGGFFEDEDGCDDF9FF99*<=@FFGFCDFG>?)9@79=DF?F4?709?FF??(*/.6
@M04650:207:000000000-C238N:1:1101:19864:7901 1:N:0:19
ACTCCTACGGGAGGCAGCAGTAGGGAATCTTCGGCAATGGACGAAAGTCTGACCGAGCAACTCCGCGTTAGTGAAGAAGGTTTTTTGATCGTCAAACTCTGTTCGTAGAGAACAACGTTGGTGAGTGTGGAAAGCTCATCAAGTGACGGTAACTACCCAGAAAGGGACGGCTAACTACGTGCCAGCAGCCGCGGTAATACGTAGGTCCCGCGCGTTGTCCGGATTTATTGGGCGTAAAGCGAGCGCAGGCGGTTCATTAATTCTGGTCTAAATGGCTGTGGCTCAACCATTTT
+
CEF<EFGGECFFGGGCCFGCE<F<,@6C@F<@<7FECFGCGG7F+C:F@C,,C@@FGE+C@,9E:C+7+8,69CCFDEE@FACE,++B,?B?,+85,5F,<EG97?F?+5,B,,9,44,,AF7F8,5C,=,:E3C,A,EFFB<@@D,3@3DFGGFE@,<<5:,,,+:F>7:B*7>>FE*5287D,=C,,:?E5>:*3BC9;F+**5+=8:***2***/2:A)/:*2A+<*+7)2753C4>.C571<5/7))/75*9@F1*+1*:**0)1184*1*)((20.(*0*/),(18)6
@M04650:207:000000000-C238N:1:1101:23754:7907 1:N:0:19
ACTCCTACGGGAGGCAGCAGTGGGGAATTTTGCGCAATGGGCGAAAGCCTGACGCAGCAACGCCGCGTGCGGGATGACGGCCTTCGGGTTGTAAACCGCTTTCAGCAGGGATGATAATGACAGTACCTGCAGAAGAAGCTCCGGCTAACTACGTGCCAGCAGCCGCGGTAATACGTAGGGAGCAAGCGTTATCCGGATTTATTGGGCGTAAAGCGCGCGTAGGCGGTTTGTTAAGCGGAATCTCTAATCTGAGGGCTCAACCCCCAGCCGGATTCCGAACTGGCAGACTCGAGT
+
GGGGGGGGGGGGGGGGGGGGGGGGGGGGGGGGGGGGGGGGGGGGGGGGGGGGGGGGGGGGGEGGGGGGEGGGGGGGGGGGGGGGGGGGGGGGGGGGGGGGGGGGGGGGGGGGGGGFGGGGGGGGGGGGGGGGGGGGGGGGGGGGGGGGGGGGGGGGGGGGGGGGGGGGGGGGGGGGGGGGGGGGGGGGGGGGGGGGGGGGGGGFGCGEGGGGGGGGGGGCEDEGGGEEGGGFFFGGGDBDFGFFFGGGFGGFFFGD>FFFGFGGFDC:F5>5>@FFFFDFFBFF4>FFB?>?F)
@M04650:207:000000000-C238N:1:1101:17725:7913 1:N:0:19
ACTCCTACGGGAGGCAGCAGTGGGGAATATTGGGCAATGGGGGGAACCCTGACCCAGCGACGCCGCGTGAGTGAAGAAATCCTTCGGGATGTAAAGCTCTGTTGTATGGGAAGAGAAGCAGACGGTACCATACGAGGAAGCCCCGGCAAACTACGTGCCAGCAGCCGCGGTAATACGTAGGGGGCAAGCGTTGTCCGGAATTACTGGGCGTAAAGCGCACGCAGGCGGGTTTATAAGTCAGATGTAAAAGGCAGGTGCTTACCATCTGTTTGTCATCTGATACTGTAAGCCT
+
GGGGGGGGGGGGGGGGGGFFGGGGGGGGGGGGGGGGGGGGGGGGGGGGGGGGGGGGGGGGGGGGGGGGGGGGGGGGGGGGGGGGGGGGCGGGGGGGGFGGGGGGGGGGGGGGGGGGGGGGGGGGGGGGGGGGGGGGGGGGGFGGGEGGGGGGGGGGGGGGGGGGGGGGGGGGGGGGGGGGGGGGGGGGGGGGGGGGGGGGFGGGGGGGGGGGCFGFGGGGGGGCCGGGGGGG:FFFFGFFF>BFGGGFBCCGGGGFFFFF?6<C?DF9?FFFFFFFFFGFFFGFBBFF<F4,
@M04650:207:000000000-C238N:1:1101:13774:7915 1:N:0:19
ACTCCTACGGGAGGCAGCAGTGGGGAATATTGGGCAATGGGGGCAACCCTGACCCAGCGACGCCGCGTGAGTGAAGAAATCCTTCGGGATGTAAAGCTCTGTTGTATGGGAAGAGAAAAAGACGGTACCATACGAGGAAGCCCCGGCAAACTACGTGCCAGCAGCCGCGGTAATACGTAGGGGGCAAGCGTTGTCCGGAATTACTGGGCGTAAAGCGCACGCAGGCGGGTTTATAAGTCAGATGTAAAAGGCAGGTGCTTACCATCTGTTTGTCATCTGATACTGTAAGCCT
+
GGGGGGGGGGGGGGGGGGGGGGGGGGGGGGGGGGGGGGGGGGGGGGGGGGGGGGGGGGG@FGGGGGGFGGGGGGGGGGFGGGGGGGGGGGGGGFGFGGGGGGFGFGGGGGGGGGGGGGGGGGGGGGGGGGGGGGFEFGGGGGGGGGGGGGGGGGG<:FFFGGGGGGGGEGFGGCFGGCGGGDEGGGGGGGGGGGGFGGGGGFGGGGGGGGGGEEFGGGGGDDGGGGGEGGGEFFGF7>?79CBFFFGGFGDCFGGFFFFFGFFGFGGFFB?FF*@FABGFFDFFFFBAA=)5
@M04650:207:000000000-C238N:1:1101:17067:7933 1:N:0:19
ACTCCTACGGGAGGCAGCAGTGGGGAATATTGGGCAATGGGGGGAACCCTGACCCAGCGACGCCGCGTGAGTGAAGAAATCCTTCGGGATGTAAAGCTCTGTTGTATGGGAAGAGAAAAAGACGGTACCATACGAGGAAGCCCCGGCAAACTACGTGCCAGCAGCCGCGGTAATACGTAGGGGGCAAGCGTTGTCCGGAATTACTGGGCGTAAAGCGCACGCAGGCGGGTTTATAAGTCAGATGTAAAAGGCAGGTGCTTACCATCTGTTTGTCATCTGATACTGTAAGCCT
+
GGGGGGGGGGDFGGGGGGGGGGGGGGGGGGGGGGGGGGFGGGGGGGGGGGFGGGGGGGGGDEEGGGGGGGGGGGGGGGGGGGGGGGGGGEGGGGGGG@EGF<DGGGGGGFGGGGGGGGGGGGGGEGGGCCFGGGGGGGGGGGGGGGGG8CGF?FGGGGFGGGGGGFEGGG:ECEGGGGGGCGEGGGGGGGGGGGGGGECGGFFGFCGGGGGGGFGGC<DDEGGDCCGGD5CEFGGGGFFF4CFFFGGGFGC<FDDFFFFFF@CFFFFA7*9?>BFFD2:69:7F66@AA46:
@M04650:207:000000000-C238N:1:1101:27227:7936 1:N:0:19
ACTCCTACGGGAGGCAGCAGTGGGGAATATTGCGCAATGGACGAAAGTCTGACGCAGCGACGCCGCGTGAGGGATGAAGGCCTTCGGGTCGTAAACCTCTGTCAGGAGGGAAGAACAAGCCACGTGCTAATCAGCGGGCATTTGACGGTACCTCCAAAGGAAGCACCGGCTAACTCCGTGCCAGCAGCCGCGGTAATACGGAGGGTGCAAGCGTTAATCGGAATCACTGGGCGTAAAGCGCATGTAGGCCGCTTTATAAGTCAGAGGTGAAATCCCACGGCTTACCCGTGGAAC
+
GGF@FGGFGGCCGGGEGGGGGGFGEFFGGGAFGGGGGCGGGGGGGEGGGAFGGEGGGGEGGGGGGGGGGCGFGGGGGGGGGGGGCGGGFGGGGFGGGGGGGGGGGGGEGGGGEDGGGGGFFGGGFCDFGFGGFCGEGEGGGGGGGGGDGGGG@FGGGGGCEGGGGGGDEGEGGGGGDGGFGGGGGGGGGEGEDGGD?FGGEGCCGGGGGGGGGGGGGGGGGGGGGGGGFDGCDGGEGGFGFGBFFFGGFGGG<<CFF=@4CFCFFGG3FFFFFFF??FGB:9GFF?FFFFFBD5
@M04650:207:000000000-C238N:1:1101:5820:7949 1:N:0:19
ACTCCTACGGGAGGCAGCAGTAGGGAATCTTCGGCAATGGACGAAAGTCTGACCGAGCAACGCCGCGTGAGGGAAGAAGGTTTTCGGATTGTAAACCTCTGTCTTCGGGGACGATAATGACGGTACCCGAGGAGGAAGCCACGGCTAACTACGTGCCAGCAGCCGCGGTAAAACGTAGGTGGCAAGCGTTGTCCGGAATTACGGGGTGTAAAGGGAGCGCAGGCGGAATGGTAAGTTGAATGTGAAAACTATGGGCTCAACCACTAGACGGCGTTCAAAACTACTGTTCTTG
+
GGGGGGGGCEGGGGGGDFGGGGGEEGGGGGGGGGGGGGGFFGGGGGGGGGFF@FGDEGGGGGEGGGGGGFGEGGGGGGGGFFGGGGGGGGGGGGGGGGGGGGGGGGGGDDGGGGGGEGGGGECF@FEFGEFGCC@FDGGFGGCGGGGFGGGGEGFGFFFGG7F,:FG<FGFFFGGFDCEGFFFFFFGDEGGCGGGGGGFCFG5*:CECC9:FFGEFEG<DGGGGGGGE*C6:=+6C*:@*=CFFGC>FFDG7*9*7<>=6:>3*)9*.*)0)))07:-?7@?GF*1622/=6
@M04650:207:000000000-C238N:1:1101:6734:7952 1:N:0:19
ACTCCTACGGGAGGCAGCAGTGGGGAATATTGGGCAATGGGGGCAACCCTGACCCAGCGACGCCGCGTGAGTGAAGAAATCCTTCGGGATGTAAAGCTCTGTTGTATGGGAAGAGAAAAAGACGGTACCATACGAGGAAGCCCCGGCAAACTACGTGCCAGCAGCCGCGGTAATACGTAGGGGGCAAGCGTTGTCCGGAATTACTGGGCGTAAAGCGCACGCAGGCGGGTTTATAAGTCAGATGTAAAAGGCAGGTGCTTACCATCTGTTTGTCATCTGATACTGTAAGCCT
+
GGGGGGGGGGGGGGGGGGGGGGGGGGGGGGGGGEFGGGGGGEGGGGDGGGGG8FGGGGGGEGGGGGGGGGGGGGFGGGBFGGGGGGGG@EFGGGGGGGGGGG,<?9?F=FF?FGC>D>CFCBBC:>>3C@DC=FFC75>DFFGC:C*F7DFCCFGFAC:FFF@FFGGCEC<:CCB9:?:CEGCGD8>FFC8EG?@9E>CEGD+<2A8C8C:E5*<CGDDG=7CCG=7EC9:C:FC<:7*:72*=*:>F?:>F4>3894*1094*/905/997F?*065DF=<:*9664<64,
@M04650:207:000000000-C238N:1:1101:3097:7973 1:N:0:19
ACTCCTACGGGAGGCAGCAGTGGGGAATATTGGGCAATGGGGGCAACCCTGACCCAGCGACGCCGCGTGAGTGAAGAAATCCTTCGGGATGTAAAGCTCTGTTGTATGGGAAGAGAAGCAGACGGTACCATACGAGGAAGCCCCGGCAAACTACGTGCCAGCAGCCGCGGTAATACGTAGGGGGCAAGCGTTGTCCGGAATTACTGGGCGTAAAGCGCACGCAGGCGGGTTTATAAGTCAGATGTAAAAGGCAGGTGCTTACCATCTGTTTGTCATCTGATACTGTAAGCCT
+
GGGDFFGCCEGGGGGEF@FF6EFGEFGGGGGGGGGGGGGGFGGCFGGFCGGGGGGGFFGGCFGGGGGEGGG<FGGGGGGGGCGGFFGGFCFFFGGGGGE,CFCFGFCFFGFGGGGGFGGGGFGGGGGEGF<DFGGGGGGGGFFGGGGGGGGGGGGGG:FCEDGGFGGGEGC@BFFFG<FGGGGGDEGCFEGGGGFGGGGGGGG7CEFGGGGGGGF7C57DGGEGECEEGD8CFFCEGGFGFC6=C>FFFF<FGGGFFF4F?4<>BFGAFFFF54*9A):=?BFBF96>A44(
@M04650:207:000000000-C238N:1:1101:21456:7974 1:N:0:19
ACTCCTACGGGAGGCAGCAGTAGGGAATCTTCGGCAATGGACGAAAGTCTGACCGAGCAACGCCGCGTGAGTGAAGAAGGTTTTCGGATCGTAAAACTCTGTTGGTAGAGAAGAACGTTGGTGAGAGTGGAAAGCTCATCAAGTGACGGTAACTACCCAGAAAGGGACGGCTAACTACGTGCCAGCAGCCGCGGTAATACGTAGGTCCCGAGCGTTGTCCGGATTTATTGGGCGTAAAGCGAGCGCAGGTGGTTTATTAAGTCTGGTGTAAAAGGCAGTGGCTCAACCATTGT
+
GGGGGGGGGGGGGGGGGGGGGGGGGGGGGGGGGGGGGGGGGGGGGGGGGGGGGGGGGGGGGGGGGGGGGGGGGGGGGGGFEFGGGGGGGGGGGGGGGGGGGGGGGGGGGGGGGGGGGGGGGGGGGGGGGGGGGGGGGGGGGGGGGGGGGGGGGGGGGGGGGGGGGGGGGGGGGGGGGGGGGGGGGGGGGGGGGGGGGGGGGGGGGGGGGGDGEGGGDG>FGGEEEFGGGGGGFGGGCFFGBGFFGGGGFFGG*9F4BFFFGFDGFGFF@F?FFFFFFFGFFFGFFFFFFFFDB
@M04650:207:000000000-C238N:1:1101:4196:7997 1:N:0:19
ACTCCTACGGGAGGCAGCAGTGGGGAATATTGGGCAATGGGGGGAACCCTGACCCAGCGACGCCGCGTGAGTGAAGAAATCCTTCGGGATGTAAAGCTCTGTTGTATGGGAAGAGAAAAAGACGGTACCATACGAGGAAGCCCCGGCAAACTACGTGCCAGCAGCCGCGGTAATACGTAGGGGGCAAGCGTTGTCCGGAATTACTGGGCGTAAAGCGCACGCAGGCGGGTTTATAAGTCAGATGTAAAAGGCAGGTGCTTACCATCTGTTTGTCATCTGATACTGTAAGCCT
+
GGGGGGGGGGGGGGDGGGGGGGGGGGGGGGGGGGGGGGGGGGGGEGGGGGGGGGGFFFGCGGGGGGGGGGGGGGGGGGGGGGGGGGGGGGGGFGGGGGGGGGGGGGGGGGGGGCFDGGGGGGGGGGGGGGFGGGDGGDFFG7F@FGGGDFGGFFEGGGGGGGGGGGGGGGGGGGGGGGGGGGGDEGGGGGGDGGGFCE5CG69CGGGGGGGGGGGDGGGGGGGGGGGGGDEDFGGGFG?FFD7B:0:*9CDFCCGFF4*@FFGGFFFAFBFF@FFFBFF67>FF?F?>FF),
@M04650:207:000000000-C238N:1:1101:14262:8041 1:N:0:19
ACTCCTACGGGAGGCAGCAGTGGGGAATATTGCACAATGGGCGCAAGCCTGATGCAGCCATGCCGCGTGTGTGAAGAAGGCCTTCGGGTTGTAAAGCACTTTCAGCGAGGAGGAAGGGTGGTGTCTTAATACGGCATCGCATTGACGTTACTCGCAGAAGAAGCACCGGCAAACTACGTGCCAGCAGCCGCGGTAATACGTATGTCGCAAGCGTTATCCGGAATTATTGGGCATAAAGGGCATCTAGGCGGGGTTTCAAGTCGACGGTGAAAACTAGTGGCTCAACCATTAGCT
+
GGGGGGGGGGGGGGGGGGGGGGGGGGGGGGGGGGGGGGGGGGGGGGGGGGGGGGGGGGGGGGGGGGGGGGGGGGGGGGGGGGGGGGGGGGGGGGGGGGGGGGGGGGGFGGGGGGGGGGGGGGFEGGGGGGGGGGGGGGGGGGGGGGGEGGGGGGGGGGGGGGGGGGGGGGGGGGGGGGGGGGGGGGGGGGGEGGGGGGGGGGFGGGGGGGGGGGDGGDFGGGGFGGCFDGGGFGFGGGFGFGFFGGGGFDDGG>7@FFFFGFG5BGD3:FF4FFFFFFGFFFFFFFF?<?BFF4
@M04650:207:000000000-C238N:1:1101:19240:8041 1:N:0:19
ACTCCTACGGGAGGCAGCAGTGAGGAATATTGGTCAATGGGCGAGAGCCTGAACCAGCCAAGTCGCGTGAAGGATGACGGATCTATGGTTTGTAAACTTCTTTTATACGGGAATAAAGTGTGGCACGTGTGCCATTTTGTATGTACCGTTTTGAATAAGCATCGGCTAACTCCGTGCCAGCAGCCGCGGTAATACGGAGGATGCGATCGTTATCCGGATTTATTGGGTTTAAAGGGTGCGCAGGCGGGCTTTTAAGTCAGCGGTGAAATTTCCAGGCTCAACCTGGGCACTGCC
+
GGGGGGGGGGGGGGGGGGGGGGGGGGGGGGGGGGGGGGGGGGGGGGGGGGGGGGGGGGGGGGFGGGGGDGGGGGGGGGGGGGGGGGGFFFGGGGGGGGGGGGGGGGGGGGGGGGGGG9BFFGGGGGEGCECECFGFFGGGGGGGGAFGCFGGF7EFFGCFGGGGGGGGGFFGGDF8CECFGGDECEEG@EEEE9DDCCEGGGGEGE*=8FGGGGGGG53<FGGEGG=EEDC+AGG*017DEG)@CCCDFCF*CF6@FFF?FED*5*06@FFF?64)4:F?62C?5;F64>F031
@M04650:207:000000000-C238N:1:1101:18456:8108 1:N:0:19
ACTCCTACGGGAGGCAGCAGTAGGGAATCTTCGGCAATGGACGAAAGTCTGACCGAGCAACGCCGCGTGAGTGAAGAAGGTTTTCGGATCGTAAAACTCTGTTGTTAGAGAAGAACAAGTGGGAGAGTAACTGTTCCCACCTTGACGGTATCTAACCAGAAAGCCACGGCTAACTACGTGCCAGCAGCCGCGGTAATACGTAGGTGGCAAGCGTTGTCCGGATTTATTGGGCGTAAAGCGCATGTAGGCGGTCGGGTATGTCAGATGTGAAAGCCCAGGGCTTAACCCTGGA
+
GGGGGGGGGGGEGGGGGGFGGGGGGGGGGGGGGGGGGGGGGGGCGGGGGGGGGGGGGGGGGEGGGGGGG7BFEGGGGGGGFFFGGGGFGGGGDGGGGGGGGGGGGFGGEAFFFGGGCFFGFFFFFGEGGGGGCGGGGFGDEGGGGGG@CFCGGGCGGFGGGGGFGGGEDGGGGGGGGGGEGGGGGGFGGGEGGGDGGGGGGGFCCCECEGFGGGGGG>F<C3E>9EGGGGGFBEDCCG=DFG3>GGGGFGGDDDGFF@FFGFCC67CAFFFFFFFFF?GFFFG4FFF67@>:
@M04650:207:000000000-C238N:1:1101:13106:8113 1:N:0:19
ACTCCTACGGGAGGCAGCAGTGGGGAATATTGCACAATGGGCGCAAGCCTGATGCAGCCATGCCGCGTGTATGAAGAAGGCCTTCGGGTTGTAAAGTACTTTCAGTCGGGAGGAAGGTGTCAAGGTTAATAACCTTGGCAATTGACGTTACCGACAGAAGAAGCACCGGCTAACTCCGTGCCAGCAGCCGCGGTAATACGGAGGGTGCAAGCGTTAATCGGAATTACTGGGCGTAAAGCGCACGCAGGCGGTTGATTGAGTCAGATGTGAAATCCCCGGGCTTAACCTGGGAAC
+
GGGGGGGGGGGGGGGGGGGGGGGGGGGGGGGGGGGGGGGGGGGGGGGGGGGGGGGGGGGFGGGGGGGGGGGGFGGGGGGGGGGGGGGGGGGGGGGGGGGGGGGGGGGGGGGGGGGGGGGGGGGGGGGGGGGGGGGGGGGGGGGFGGEGGGGGGGGGGGGGGGGGGGGGGGGGGGGGGGGGGGGGGGGGGGGGGGGGGGGG5CCGGGGGGGGGGGGGGGGGGGGGGGGGFGGGFGGGGGFGFGFFGDDDFGD))<CBFF?BCFGFFF7AFFFFFFF?<93BB6C@46?BFFF??:
@M04650:207:000000000-C238N:1:1101:19439:8123 1:N:0:19
ACTCCTACGGGAGGCAGCAGTGGGGAATTTTGCGCAATGGGCGAAAGCCTGACGCAGCAACGCCGCGTGCGGGATGACGGCCTTCGGGTTGTAAACCGCTTTCAGCAGGGATGATAATGACAGTACCTGCAGAAGAAGCCCCGGCTAACTACGTGCCAGCAGCCGCGGTAATACGTAGGGAGCACGCGTTATCCGGTTTTATTGGGCGTAACGCGCGCGTAGGCGGTTTGTTAATCGGAATCTCTAATCTGAGGGCTCAACCCCCAGCCGGATTCCGAACCGGCAGCCCCGGAC
+
GGGGGGGGGGGGGGGGGGGGGGGGGGGGFGGGGGGGGGGGGGGGEGGFGGGGGGGGGGFGGGGGGGGGGCFGGGGEGGGGDBFGGGGEGCFFGGGGG@FGGGGGGFGGGGGEGGAFA=FCFEGGCCFFFC<<AF<<>:B,5>*@@7CCFDFG7:3<FGGGFGFGGG>FGGEFGGGC+:7F+1BF+*1*2C8@@92:*/**0<@+CE>CEGG*:55**9)/*/*2*:2:>C*:/:*<*775;C//*0*??CC*:3C7..96FFD5>)98@7:.<)9@((*0)-).).)4,7)(((
@M04650:207:000000000-C238N:1:1101:16263:8171 1:N:0:19
ACTCCTACGGGAGGCAGCAGTGGGGAATATTGCACAATGGGCGAAAGCCTGATGCAGCGACGCCGCGTGAGGGAAGAAGGTTTTCGGATTGTAAACCTCTGTCTTTGGGGACGAAGAAGTGACGGTACCCAAGGAGGAAGCCACGGCTAACTACGTGCCAGCAGCCGCGGTAAAACGTAGGTGGCAAGCGTTGTCCGGAATTACTGGGTGTAAAGGGAGCGCAGGCGGGACGGCAAGTTGGGTGTGAAATCTATGGGCTCAACCCATAGCGTGCATTCAAAACTGCTGTTCTTG
+
GGGGGGGGGGGGGGGGGGGGGGGGGGGGGGGGGGGGGGGGGGGGGGGGGGGGGGGGGGGGGGGGGGGGGGGGGGGGGGGGGGGGGGGGGGGGGGGGGGGGGGGGGGGGGGGGGGGGGGGGGGGGGGGGGGGGGGGGGGGGGGGGGGGGGGGGGGGGGGGGGGGGGGGGGGGGGGGGGGGGGGGGGGGGGGGCCCFGGGGGGGGGGGGGGGEFFGGGGGGGGGGGGGGGGGGGFGGGGG?F?<BDDDGGFGGFGGGFFFFFGFGGFCF?FFFBDEFFFFGFFFGF*9?DFFFA2)
@M04650:207:000000000-C238N:1:1101:10807:8177 1:N:0:19
ACTCCTACGGGAGGCAGCAGTAGGGAATCTTCGGCAATGGACGAAAGTCTGACCGAGCAACGCCGCGTGAGTGAAGAAGGTTTTCGGATCGTAAAGCTCTGTTGGTAGTGAAGAACGTTGGTGATAGTGGAAAGCTCATCAAGTGACGGTAACTACCCAGAAATGGACGGCTAACTACTTGCCAGCACCCGCGGTATTACGTAGGTCCCGACCGTTTTCCGGATTTATTGGGCGTAAAGCGAGCTCAGCTGGTTTATTAATTCTGGTGTAAAAGGCAGTGGCCTAACCCTGCTT
+
FGGGGGGGGGGCGGGGDGGFGG@<CCFGEGGG8@FEGGEECF@FFGGGEGCFFFG+7CCFGFE:CFFFFCCGGF<F9EF8FEFGGCCEGDCGGGFFDGGG,FF98FGF,,<FFGG?EC<,,BFF9<FGDFGGED<F>FFB<FEFA,CF:C+5>@F<<C,5,3@39:,@*>F><,4?,;,?BFGG8DD,=:88E8*1*329::+8*5??5CE*=*;;6777?38CC<0<?>C5)*9CD3=C5*.5)>994:7C>F*)9@98+9*280?179*19*0)(,2)8(0*.)0,(0)(.)
@M04650:207:000000000-C238N:1:1101:18530:8190 1:N:0:19
ACTCCTACGGGAGGCAGCAGTGGGGAATATTGGGCAATGGGGGCAACCCTGACCCAGCGACGCCGCGTGAGTGAAGAAATCCTTCGGGATGTAAAGCTCTGTTGTATGGGAAGAGAAAAAGACGGTACCATACGAGGAAGCCCCGGCAAACTACGTGCCAGCAGCCGCGGTAATACGTAGGGGGCAAGCGTTAATCGGAATCACTGGGCGTAAAGCGCGCGTAGGCGGCTTTGTAAGTCAGAGGTGAAATCCCACGGCTCACCCGTGGAACTGCCTTTGATACTGCATTGCTTG
+
GGGGGGGGGGGGGGGGGGGGGGGGGGGGGGGGGGGGGGGGGGGGGGGGGGGGGGGGGGGGGGGGGGGGGGGGGGGGGGGGGGGGGGGGGGGGGGGGGGGFGGGGGGGGGFGGGDGGGGGGGGGGGGGGGGGGGGGGGDGGGGGGGGGGGGGGGGGGGGGGGGGGGGGGDGGGGGGGGGFGGGGGGEGGGGGGGFGGGCEGGGGGGFCFGGGGGEGGGGGGGGGGCCEGGGGG?FGGGGFGF7@)75FGFGGGFDGFFDFFGFGGFGGB)?F?FF@F-<>@@AGFFF?FA4FAA2
@M04650:207:000000000-C238N:1:1101:27680:8205 1:N:0:19
ACTCCTACGGGAGGCAGCAGTAGGGAATCTTCGGCAATGGACGAAAGTCTGACCGAGCAACGCCGCGTGAGTGAAGAAGGTTTTCGGATCGTAAAACTCTGTTGGTAGAGAAGAACGTTGGTGAGAGTGGAAAGCTCATCAAGTGACGGTAACTACCCAGAAAGGGACGGCTAACTACGTGCCAGCAGCCGCGGTAATACGTAGGTCCCGAGCGTTGTCCGGATTTATTGGGCGTAAAGCGGGCGCAGGTGGTTTATTAAGTCTGGTGTAAAAGGCAGTGGCTCAACCATTGT
+
GGGGGGGGGGGEGEEGCFGGGGGGG8FFGGGGGGGGGGGFDFGBFGEFGGGECFGGGGFGGGGGGGGGGGGGGGGGGGGGFGGGGGGGGEGGGGGGGGGGGGG9FGCGGGGFGGG<FFG8AFGFFDDFFGF9E@EFD@FGDDGGFFFGGGGGGGFGGGGFFGFC,@DCEDEE>FFFCGECBBEFGGCECCE@EDE**22C5F9BCFFFGE5=EGGCEDFGEGECC++3+0<5457=<*8C>))5>DCC>9C37D4)9*=@FF779*28@=F**=3)(496?(*///7:4=4)6
@M04650:207:000000000-C238N:1:1101:11020:8219 1:N:0:19
ACTCCTACGGGAGGCAGCAGTAGGGAATCTTCGGCAATGGACGAAAGTCTGACCGAGCAACGCCGCGTGAGTGAAGAAGGTTTTCGGATCGTAAAACTCTGTTGGTAGAGAAGAACGTTGGTGAGAGTGGAAAGCTCATCAAGTGACGGTAACTACCCAGAAAGGGACGGCTAACTACGTGCCAGCAGCCGCGGTAATACGTAGGTCCCGAGCGTTGTCCGGATTTATTGGGCGTAAAGCGAGCGCAGGTGGTTTATTAAGTCTGGTGTAAAAGGCAGTGGCTCAACCATTGTT
+
GGGGGGGGEGGFGGGGGGGGGGGGGGGGGGGGFEGGGGGGGGGGGGEGGGGGGGGGGGGGGGGGGGGGDGGGGGGGGGGGGGGGGGGGGGGGGGGGGGGGGGGGGGGGCGCFFFGGGGGGGGGGFGGGGGGGGGGGGGGGFFGGGGFEGGGFGGFEFGGGFCC:FGGGGDFGGGGGGFEGGGFGGGFGGGGGGGGGEGGGGGGGDGFFGGGGGG>8/9FGG3C5CCFFCF65<EDCDGFGF3@EDG/CDGGG5FGFFF?@:FFFF4>(7?BF?B:786C)8?CF@FF4(9FAB4
@M04650:207:000000000-C238N:1:1101:21019:8226 1:N:0:19
ACTCCTACGGGAGGCAGCAGTGGGGAATTTTCCGCAATGGGCGAAAGCCTGACGGAGCAATGCCGCGTGGAGGTAGAAGGCCTACGGGTCGTGAACTTCTTTTCCCGGAGAAGAAGCAATGACGGTATCTGGGGAATAAGCATCGGCTAACTCTGTGCCAGCAGCCGCGGTAATACAGAGGATGCAAGCGTTATCCGGAATGATTGGGCGTAAAGCGCACGCAGGCGGGTTTATAAGTCAGATGTAAAAGGCAGGTGCTTACCATCTGTTTGTCATCTGATACTGTAAGCCT
+
GGGGGGGGGGGGGGGGGGGGGGGGGGGGGGGGGGGGGGGGGGGGGGGGGGGGGGGGGGGGGGGGGGGGGGGGGGGGGGGGGGGGGGGGGGGGGGGGGGGGGGGGGGGGGGGGGGGGGGGGGGGGGGGGGGGGGGGGGGGGGGGGGGGGGGGGGGGGGGGGGGGGGGGGGGGGGGGGGGGCFGGGGGGGGGEGGGGGGGGGGGGGGGFGGGGGGGGGGGGGGGGGGGGGGGGGFGG?DGFGFGFFCGGFBFGGGGGFFFFFGFGGFFFAFFFFFFF=AAGFFFGFFFFFF?FB
@M04650:207:000000000-C238N:1:1101:25431:8252 1:N:0:19
ACTCCTACGGGAGGCAGCAGTGGGGAATATTGGGCAATGGGGGGAACCCTGACCCAGCGACGCCGCGTGAGTGAAGAAATCCTTCGGGATGTAAAGCTCTGTTGTATGGGAAGAGAAAAAGACGGTACCATACGAGGAAGCCCCGGCAAACTACGTGCCAGCAGCCGCGGTAATACGTAGGGGGCAAGCGTTGTCCGGAATTACTGGGCGTAAAGCGCACGCAGGCGGGTTTATAAGTCAGATGTAAAAGGCAGGTGCTTACCATCTGTTTGTCATCTGATACTGTAAGCCT
+
GGGGGGGGGGGGGGGGGGGGGGGGGGGGGGGGGGGGGGGGGGGDGGGGGGGGGGGGFGGGGGGGGGGGG@GGGGGGGGGGGGGGGGGGCECFGGGGGFGGGGGGGGFFGGG@FGGGFFGBFGGEEFGGGFFGGGGEGGGDFGGGGCEGEEFGGGGGGGGGGGGGGGGGGGGGGGGGGGCCECDEGGGFGGEGGEGGGGEGFDCFGCGDGGGDECGGGGGGGGGG55CEGC=C6EGFF>FFF79@CD7FFGG:4D)7F4*99?CC*C:<FF45FFF?<<>*8:F?FFF<AF?3
@M04650:207:000000000-C238N:1:1101:20077:8271 1:N:0:19
ACTCCTACGGGAGGCAGCAGTAGGGAATCTTCGGCAATGGACGAAAGTCTGACCGAGCAACGCCGCGTGAGTGAAGAAGGTTTTCGGATCGTAAAACTCTGTTGGTAGAGAAGAACGTTGGTGAGAGTGGAAAGCTCATCAAGTGACGGTAACTACCCAGAAAGGGACGGCTAACTACGTGCCAGCAGCCGCGGTAATACGTAGGTCCCGAGCGTTGTCCGGATGTATTGGGCGTAAAGCGAGCGCAGGTGGTTTATTAAGTCTGGTGTAAAAGGCAGTGGCTCAACCATTGT
+
GGGGGGGGGGGGGGGGGGGGGGGGGGGGGGGGGGGGGGGGGGGGEGGGGGGGGGGGGGGGGGGGGGGGGGGGGGGGGGGGFGGGGGGGGGGGFGGGGGGFGGGGGGGGGGGGGGGGGGFGGGGGGGGFGGGGGGGGGGGGGGGGGFGEGEFFGGGGGGGGGGFGGGGGGGG@FGGGFGGGGGGGGGGGGGGGGGGGGGGGGFGGGGGGGGGGGGCEDGGFGD=E5<CFFFFGFGCCCCFGFGFFGGGGF*7CDGC48@@?FFGGFC7()/8@FFEF12*6?BG4=F?:?FF2:
@M04650:207:000000000-C238N:1:1101:25354:8294 1:N:0:19
ACTCCTACGGGAGGCAGCAGTGGGGAATATTGGGCAATGGGGGGAACCCTGACCCAGCGACGCCGCGTGAGTGAAGAAATCCTTCGGGATGTAAAGCTCTGTTGTATGGGAAGAGAAAAAGACGGTACCATACGAGGAAGCCCCGGCAAACTACGTGCCAGCAGCCGCGGTAATACGTAGGGGGCAAGCGTTGTCCGGAATTACTGGGCGTAAAGCGCACGCAGGCGGGTTTATAAGTCAGATGTAAAAGGCAGGTGCTTACCATCTGTATGTCATCTGATACTGTAAGCCT
+
GGGGGGGGGGGGGGGGGGGGGGGGGGGGGGGGC8EGGGGGGGGDGGGGGGGGG,FGGGDGGGGGGGGGGGGGGGGGGGGGGFGGGGGGGGGGGGGGGFGGGG@3>,;FFGG8FGEGGGGGGGGCGGGGGFFGG+<<CGGGGFGGGGG>5CGGGGGGDGCGGGGGGGGGGGGGGG99FGGGGGGGGGF5FGGGGGC@EGD5CFFCFEGGCEGCEFED=CGDGGGG5*>EDC*1)AFF7FF>B74@CF:*9>DGCD<)9:=F+)20*2:<=*6@F@FBF>G/9:FB?F=<<96:
@M04650:207:000000000-C238N:1:1101:7410:8297 1:N:0:19
ACTCCTACGGGAGGCAGCAGTGGGGAATATTGCGCAATGGGCGAAAGCCTGACGCAGCGACGCCGCGTGAGGGATGAAGGGCTTCGGTTCGTAAACCTCTGTCAGAAGGGAAGAAGTGTAGTGGTGCTAATCAGCCGCTATTTGACGGTACCTTCAAAGGAAGCACCGGCTAACTCCGTGCCAGCAGCCGCGGTAATACGGAGGGTGCAAGCGTTAATCGGAATCACTGGGCGTAAAGCGCACGCAGGCGGTTTGTTAAGTCAGATGTGAAATCCCCGGGCTCAACCTGGGAA
+
GGGGGGGGGGGGGGGGGGGGGGGGGGGGGGGGGGGGGGGGGGGGGGGGGGGGGGGGGGGGGGGGGGGEGGGGGGGGGGGGGFGGGGGGGGGGGGGGGGGGGGGGGFBFGGGGGG,BBDFCGFGGGGGGGGGGGGGGGG:@CGFGGGGGG>EGCCFCGGEGGGGGGGGGGGGGGGFF@EGFGFGGCCB7CCGGGGGGGGGGGGDEG>EGFGGGE*;C*:>>CDE5FF?:CCCEEE:CFGFGD>BEDGGGEDGCC<D@:F@6<@CF97C<F?F78=)9(9CBF>D=?)54:5;7?
@M04650:207:000000000-C238N:1:1101:15254:8302 1:N:0:19
ACTCCTACGGGAGGCAGCAGTGGGGAATATTGCGCAATGGACGAAAGTCTGACGCAGCGACGCCGCGTGAGGGATGAAGGCCTTCGGGTCGTAAACCTCTGTCAGGAGGGAAGAACAAGCCACGTGCTAATCAGCGTGGCCCTGACGGTACCTCCAAAGGAAGCACCGGCTAACTCCGTGCCAGCAGCCGCGGTAATACGGAGGGTGCAAGCGTTAATCGGAATTACTGGGCGTAAAGCGCACGCAGGCGGTCTGTTAAGTCAGATGTGAAATCCCCGGGCTTAACCTGGGAAC
+
GGGGGGGGGGGFGGGGGGGGGGGGGGGGGGGGGGGGGGGGGGGGGGGGGGGGGGGGGGGGGGGGGGGGGGGGGGGGGGGGGGGGGGGGGGGGGGGGGGGGGGGGGGGGGGGGGGGGGGGGGGGGGGGGGGGGGGGGGGGGGGGGGGGGGGGGGGGFGGGGGGGGGGGGGGGGGGGFGGGGGGGGGGGGGDEGGGGCFFGGGCEGGGGGG9CGGGGGGGGGE<EGGGGGGGGGFGGDGFBDEDFDDDGGFGGD5DGFBFB*<FCFFGFAFFF@FF:::BGF>9568765:FFF?1
@M04650:207:000000000-C238N:1:1101:18787:8418 1:N:0:19
ACTCCTACGGGAGGCAGCAGTGGGGAATATTGCACAATGGGCGAAAGCCTGATGCAGCGACGCCGCGTGAGGGAAGAAGGTTTTCGGATTGTAAACCTCTGTCTTCGAGGACGAAGAAGTGACGGTACTCGAGGAGGAAGCCACGGCTAACTACGTGCCAGCAGCCGCGGTAAAACGTAGGTGGCAAGCGTTGTCCGGAATTACTGGGCGTAAAGCGCACGCAGGCGGGTTTATAAGTCAGATGTAAAAGGCAGGTGCTTACCATCTGTTTGTCATCTGATACTGTAAGCCT
+
GGGGGGGGGGGGGGGGGGGGGGGGGGGGGGGGGGGGGGGGGGGGGGGGGGGGGGGGGGGGGGGGGGGGGGGGGGGGGGGGGGGGGGGGGGGGGGGGGGGGGGGGGGGGGGGGGGGGGGGGGGGGGGGGGGGGGGGGGGGGGGGGGGGGGGGGGGGGGGGGFGGGGGGGGGGGGGGGGGGGGGGGGGGGGGGGEGGGGGGGGGGFGGGGGGGGGGGGGGGGGGGGGGGGGGGDFGGGGGFFFCFFDFGGFGGGGGDFFFFF?FGFFGGFFFFFFFFFFFG=FFGFFFFFBFFF
@M04650:207:000000000-C238N:1:1101:16102:8440 1:N:0:19
ACTCCTACGGGAGGCAGCAGTGGGGAATATTGGGCAATGGGGGCAACCCTGACCCAGCGACGCCGCGTGAGTGAAGAAATCCTTCGGGATGTAAAGCTCTGTTGTATGGGAAGAGAAGCAGACGGTACCATACGAGGAAGCCCCGGCAAACTACGTGCCAGCAGCCGCGGTAATACGTAGGGGGCAAGCGTTGTCCGGAATTACTGGGCGTAAAGCGCACGCAGGCGGGTTTATAAGTCAGATGTAAAAGGCAGGTGCTTACCATCTGTTTGTCATCTGATACTGTAAGCCT
+
GGGGGGGGGGGGGGGGGGGGGGGGGGGGGGGGGGGGGGGGGGGGGGGGGGGGGGGGGGGGGGGGGGGGGGGGGGGGGGGGGGGGGGGGGGGGGGGGGGGGGGGGGGGGGGGGGGGGGGGGGGGGGGGGGGGGGGGGGGGGGGGGGGGGGGGGGGGGGGGGGGGGGGGGGGGGGGGGGGGGGGGGGGGGGGGGGGGGGGGGGGGGGGGGGGGGGGGGGGGGGGGGGGGGGCECFGGCFGFGBDFFFGGFFGGGGGGFFFFFGFGG=C:>FFFFFFFFBAG?FFGFBBBAAFF?
@M04650:207:000000000-C238N:1:1101:8489:8471 1:N:0:19
ACTCCTACGGGAGGCAGCAGTGGGGAATATTGGGCAATGGGGGCAACCCTGACCCAGCGACGCCGCGTGAGTGAAGAAATCCTTCGGGATGTAAAGCTCTGTTGTATGGGAAGAGAAAAAGACGGTACCATACGAGGAAGCCCCGGCAAACTACGTGCCAGCAGCCGCGGTAATACGTAGGTCCCGAGCGTTGTCCGGATTTATTGGGCGTAAAGCGAGCGCAGGCTGTTTTATAAGTCTGAAGTGAAAGGCTGTGGCTTAACCATAGTATGCTTTGGAAACTGTAGAACTTG
+
GGGAFFGGGFFEFDGB:CCGGGGGGGGGGGGGGGCFGGDFFGGGGGGGGFGGGGFGGGGFGGGGGECFGDGGGDGFGCCEGFGGGGGDEGGGGGGGGFEFFGGAFEGGGGGGFEGFFGG8FGGGGGGGGGGFGGGGGGGGGGGGEGGGDGGGGGDGGFCFGGFGFFDCFEEEFCFGFFGGCGGGG=EEGCCECGFGGG8*:@CGGGG5FCEEGGGFEGGGGGCCEG65*9CFFGGC>FFC4C=FGD7F7>FCFFFFF5FFG4>GFGF>@F*1/=4@A029??*6=?=9A6*6<
@M04650:207:000000000-C238N:1:1101:7578:8482 1:N:0:19
ACTCCTACGGGAGGCAGCAGTGGGGAATATTGGGCAATGGGGGCAACCCTGACCCAGCGACGCCGCGTGAGTGAAGAAATCCTTCGGGATTTTAAGCTCTGTTGTATGGGAAGAGAAAAAGACGGTACCATACGAGTAAGCCCCGGCACACGACGTGCCAGCAGCCGCGGTAATACGTAGGGGGCAAGCGTTTTCCGGAATTCCTGGGCGTTAAGAGCACTCAGGCTGGTTTATGAGTCAGATGTAAAAGGCAGGTGCTTAACAGCGGTTTGTCAGTTGATACTGTAAGCCT
+
E@CFGGEFGDGE@FGGGCFCCFDFGGGC@EFFCC6EFGGGFCCE@D<FFGCF<FFAFG@@:EGGGGGCFGFBBFCGG?<FF,CE,BBC+:,=,C=?,?8A?F,,:,CA<??=?<4BDF,:@DB+8><CC3FF?>FC+,:>@,53@:B:*@:*5*>>66FD,D:<E:***1=B*,?9*?:***8**3*:@****2<<*:/:E<++0++:C5:*;5CE95CF+**2;2*::0CFFC*2?:9*/*9****27CC5F*7>66B40**:**)(7@@)5@F4).:6@97@410))6)(
@M04650:207:000000000-C238N:1:1101:19754:8547 1:N:0:19
ACTCCTACGGGAGGCAGCAGTGGGGAATATTGGGCAATGGGGGAAACCCTGACCCAGCAACGCCGCGTGAGGGAAGAAGGCTTTCGGGTCGTAAACCTCTGTCCCATGTGAAGAGAAGAAGACGGTAGCATGGGAGGAAGCCCCGGCTAACTACGTGCCAGCAGCCGCGGTAATACGTAGGGGGCAAGCGTTGTCCGGAATGATTGGGCGTAAAGGGCGCGTAGGCGGCCTGTTAAGTCTGGAGTGGAAGTCCCGCTTTCAAGGTGGGAATTGCTTTGGAAACTGATAGGCTTG
+
GGGGGGGGGGGGGGGGGGGGGGGGGGGGGGGGGGGGGGGGGGGGGGGGGGGGGGGGGGGGGGGGGGGGGGGGGGGGGGGGGGGGGGGGGGGGGGGGGGGGGGGGGGGGGGGGGGGGGGGGGGGGGGGGGGGGGGGGGGGGGFGGGGGGGGGGGGGGGGGGGGGGGGGGGGGGGGGGGGGGGGGGGGGGGGGGGGGGGGGGGGGGGGGGGGGGGGGGGGGGGGGGGGGGGGGGFGGGFGFGFGFFGGG=?GGGFGGFFEFFFFGGFGGBFF:FFFFFFA6F7<GFFFF94;F>(-
@M04650:207:000000000-C238N:1:1101:20407:8579 1:N:0:19
ACTCCTACGGGAGGCAGCAGTAGGGAATCTTCGGCAATGGACGAAAGTCTGACCGAGCAACGCCGCGTGAGTGAAGAAGGTTTTCGGATCGTAAAACTCTGTTGGTAGAGAAGAACGTTGGTGAGAGTGGAAAGCTCATCAAGTGACGGTAACTACCCAGAAAGGGACGGCTAACTACGTGCCAGCAGCCGCGGTAATACGTAGGTCCCGAGCGTTGTCCGGATTTATTGGGCGTAAAGCGAGCGCAGGTGGTTTATTAAGTCTGGTGTAAAAGGCAGTGGCTCAACCATTGT
+
GGGGGGGGGGGGGGGGGGGGGGGGGGGGGGGGGGGGGGGGGGGGGGGGGCFGGGGGGEGGGGGGGGGGGGGFGGGGGGGGGGGGGGGGGGGGGGGGGGGGGGGGGGGGGGGGGGGGGFGGGGGGGGGGGGGGGGGGGGGGGGGGGGGGGGGGGGGGDFGGGGGGGGFGGGGDGGGGGGGGGGGGGGGGGGGGGGEGGGGGGGGGGG9FFEEGDG:EGGGGGGGGDCGGGGGGFGGGGGFGFGFFGGGGF9DG9<DF7?FFGFGGFC::@FFFFFFF:?FFFB5?@F??BFFBF
@M04650:207:000000000-C238N:1:1101:3051:8615 1:N:0:19
ACTCCTACGGGAGGCAGCAGTGGGGAATATTGGACAATGGAGGTAACTCTGATCCAGCAATTCTGTGTGCACGAAGAAGGTTTTCGGATTGTAAAGTGCTTTAAGTCGGGAAGAAAAAAATGACGGTACCGACAGAATAAGCGACGGCTAAATACGTGCCAGCAGCCGCGGTAATACGTATGTCGCAAGCGTTATCAGGAATTATTGGGCATAAAGGGCATCTAGGCGGGGTTTCAAGTCGACGGTGAAAACTAGGGGCTCAACAATTAGCTTGCCGACGAAACTGAAATTCT
+
FGF<FCF,CCFEEG;BFGFFFEFGEDCGGGGGFGGGFGAE<FG@FF9<FEFG@FGGGCFGGGGGGGGGGGGGGEE@CFGGGFGGGGGGGGGGGEFEFG9FFGGCAEEFFCC=C<FFGGGCGF9BFCFFGGGGCFG<DGGGFC@E@FGCEFGFFGGFFA+>C@7DF@8<FEGGC@EGDFEGFFC;BCEE@5CEECBF9BCGG8CC9?EGCGGGFCC99<7FCDCEFC?=CGGGDGCC7>??>DE3C9***:CDDGD).7@B1967**04=46BF@3429D>D9GEFFF<D68)6
@M04650:207:000000000-C238N:1:1101:10950:8627 1:N:0:19
ACTCCTACGGGAGGCAGCAGTGGGGAATATTGCACAATGGGCGAAAGCCTGATGCAGCGACGCCGCGTGAGGGAAGAAGGTTTTCGGATTGTAAACCTCTGTCTTTGGGGACGAAGAAGTGACGGTACCCAAGGAGGAAGCCACGGCTAACTACGTGCCAGCAGCAGCCGTAAAACGTAGGTGGCAAGCGTTGTCCGGAATTACTGTGTGTAAAGGGAGCGCAGGCGGGACGGCGAGGTGGGTGTGAAATCTATGGGCTCAACCCATCGCGTGCATTCAAAAATGCTGTTCTTG
+
FGFGGGFGGGGGGGGGGGECFGFFGGGGGGGGGGGGGGGGGGGGGGECGGGGGFGAFGGGGCGEGGGEGGGGGGCFF8FFGGGGGG7CFEFGGGGGGGEF,EBFAF,=FEFCGEFED8,855:>3BB:,,C<=B<>:CFGFA,@BCFE77F;FGGE>*6;,>FGF,DF,:4*46;9@4,6;2?C:*>**3;*3:;FGEC58FGCFC++3:13:<++**95*>CEC5=7*/1:55)11)8<))009**20:?77*:7>>)0+4*0<*7(83<B)787467=72*7***.<96444
@M04650:207:000000000-C238N:1:1101:11769:8709 1:N:0:19
ACTCCTACGGGAGGCAGCAGTGGGGAATATTGGGCAATGGGGGCAACCCTGACCCAGCGACGCCGCGTGAGTGAAGAAATCCTTCGGGATGTAAAGCTCTGTTGTATGGGAAGAGAAAAAGACGGTACCATACGAGGAAGCCCCGGCAAACTACGTGCCAGCAGCCGCGGTAATACGTAGGGGGCAAGCGTTGTCCGGAATTACTGGGCGTAAAGCGCACGCAGGCGGGTTTATAAGTCAGATGTAAAAGGCAGGTGCTTACCATCTGTTTGTCATCTGATACTGTAAGCCT
+
GGGGGGGGGGFFGGGGGGGGGGGGGGGGGGGGGGGGGGGGGGGGGGGGGGGGGFGGGGGGGGGGGGGGGGGGGGGGGGGGGGGGGGGGGGGGGGGGGGGGGGFGGGGGGGGGGGDFGGGGGGGGGGGGGGGGGGGGGGGGGGGGGGGGDGGGGGGGGGGGGGGGGGGGGGGGGCGGGGGGGGGGGG>FGGGGGGGGGGEGGDGGGGGGGC=EEFGFDCDGGGGGGDGGGGDCFCGGGGFGFGFFGGGGFF<FFD3>FFFFGFG>6C*:FFFFFF446<GFFFGFFFFAFFF0
@M04650:207:000000000-C238N:1:1101:19676:8737 1:N:0:19
ACTCCTACGGGAGGCAGCAGTGGGGAATATTGCACAATGGGCGCAAGCCTGATGCAGCCATGCCGCGTGTGTGAAGAAGGCCTTCGGGTTGTAAAGCACTTTCAGCGAGGAGGAAGGGTGGTGTCTTAATACGGCATCGCATTGACGTTACTCGCAGAAGAAGCACCGGCTAACTCCGTGCCAGCAGCCGCGGTAATACGGAGGGTGCAAGCGTTAATCGGAATTACTGGGCGTAAAGCGCACGCAGGCGGTCTGTTAAGTCAGATGTGAAATCCCCGGGCTTAACCTGGGAAC
+
GGGGGGGGGGGGGGGGGGGGGGGGGGGGGGGGGGGGGGGGGGGGGGGGGGGGGGGGGGGGGGGGGGGGGGGGGGGGGGGGGGGGGGGGGGGGGGGGGGGGGGGGGGGGGGGGGGGGGGFGGGGGGGGGGGGGGGGGGGGGGGGGGGGFGGGGGGGGGGGGGGGGGGGGGDCEGGGGGGGGGGGGGGGGGEGGGGGGGGGGGGDEEEGGGGGGGEGGGGGGGGEGGGGGGGFGFEGEFGFGFGFFGGGGFDC)99C=BFBFFFGGFDG>FFFFFFFF?BGF>BDFFFF97>FFF(
@M04650:207:000000000-C238N:1:1101:7563:8745 1:N:0:19
ACTCCTACGGGAGGCAGCAGTAGGGAATCTTCGGCAATGGACGAAAGTCTGACCGAGCAACGCCGCGTGAGTGAAGAAGGTTTTCGGATCGTAAAACTCTGTTGTTAGAGAAGAACAAGGACGTTAGTAACTGAACGTCCCCTGACGGTATCTAACCAGAAAGCCACGGCTAACTACGTGCCAGCAGCCGCGGTAATACGTAGGTGGCAAGCGTTGTCCGGATTTATTGGGCGTAAAGCGAGCGCAGGCGGTTCCTTAAGTCTGATGTGAAAGCCCCCGGCTCAACCGGGGAGG
+
GGGGGGGGGGGGGGGGGGGGGGGGGGGGGGGGFCGGGGGGGGGGGGGGGGGGGGGEGGGGGGGGGGGGGGGGGGGGFGGGEFGGGGGGGGGGGGGGGGGGGGGFGFGGGGGGGGDGGGFGGGGGGGG9DF?DGGGGGGGGGGFGGGGGGGGGDGGFGGGGFFGGGGGGGG7EFGGGGGGGGGG8CGGGGGGGGEEDGGGGGGGGFGGGCEFGGGBEEFGGCG8ACCCFGGGC@EDG9DBDDGFBGGGG@<D19*9/9BBF<BFGFGGFFFFFF?4@3-77@(>FFFFFFEB6>F
@M04650:207:000000000-C238N:1:1101:27546:8767 1:N:0:19
ACTCCTACGGGAGGCAGCAGTGGGGAATTTTGCGCAATGGGCGAAAGCCTGACGCAGCAACGCCGCGTGCGGGATGACGGCCTTCGGGTTGTAAACCGCTTTCAGCAGGGATGATAATGACAGTACCTGCAGAAGAAGCTCCGGCTAACTACGTGCCAGCAGCCGCGGTAATACGTAGGGAGCAAGCGTTATCCGGATTTATTGGGCGTAAAGCGAGCGCAGGTGGTTTATTAAGTCTGGTGTAAAAGGCAGTGGCTCAACCATTGTATGCATTGGAAACTGGTAGACTTGAGT
+
CGCEFFFGCEGGGGGGGGDGEGFFGCCGGDGFGGC@7BEFFGCE:FEDGGGDFGEGEGEGGGCGGGGGGGGEGGGEFGEGGGGGGGGGGGGGG9FDGGGGGGGFFFGGGEGFDDGFGGGGGGGGGGGGFFGCCFCGGGGGGGGGGGCFGGGG7FDFFFEGFFGGGGGGGGGG@FGFGGGGGGGFCGGGEEG>FFG*:8CG?CGCGFGEGGGGCGDDGGGGGDDCFGEGGFGGFGGAGDFGFGFFGGFGFFCCGGD>596FFF377*06@FBB7@F??FGFFBF?7==AABF2?.
@M04650:207:000000000-C238N:1:1101:6446:8824 1:N:0:19
ACTCCTACGGGAGGCAGCAGTGGGGAATATTGGGCAATGGGGGCAACCCTGACCCAGCGACGCCGCGTGAGTGAAGAAATCCTTCGGGATGTAAAGCTCTGTTGTATGGGAAGAGAAGCAGACGGTACCATACGAGGAAGCCCCGGCAAACTACGTGCCAGCAGCCGCGGTAATACGTAGGGGGCAAGCGTTGTCCGGAATTACTGGGCGTAAAGCGCACGCAGGCGGGTTTATAAGTCAGATGTAAAAGGCAGGTGCTTACCATCTGTTTGTCATCTGATACTGTAAGCCT
+
GGGGGGGGGGGGGGGGGGGGGGGGGGGGGGGGGGGGGGGGGGGGGGGGGGGGGGGGGGGGGGGGGGGGGGGGGGGGGGGGGGGGGGGGGGGGGGGGGGGGGGGGGGGGGGFGGGGGGGGGGGGGGGGGGGGGGGGGGGGGGGGGGGGGDGGGDGGGDGGGGGGGGGGGGGGGGGFGGE<FGGGGGGGFGGGGGGGGGGDDGGGGGGCFGGGGGDGGGGGGGGGGGGGGG7EGFGGGGGFDFDFFGGGGFGDFFGGFFFFFCFGGFGGB*@FF>B@FF97*=<GFFFBFFFF:
@M04650:207:000000000-C238N:1:1101:4671:8828 1:N:0:19
ACTCCTACGGGAGGCAGCAGTGAGGAATTTTGCGCAATGGGGGCAACCCTGACGCAGCAACGCCGCGTGAGTGATGAAGGCCTTTTGGTTGTAAAGCTCTGTCGCCTGGAAAGAAACCTGGAGATAGGTAATGATCTTCAGCTGACGGTACCAGGAAAGGAAGGACCGGCTAACTCCGTGCCAGCAGCCGCGGTAATACGGGGGGTCCAAGCGTTATTCGGATTTATTGGGCGTAAAGCGCGCGTAGGCGGTTTGTTAAGCGGAATCTCTAATCTGAGGGCTCAACCCCCAGCC
+
FGGGGGGGGGGGGGGGGGFGGGGGGGGGGGGGGGGGDFGFGGGGGGGGGFGGGGGGGGGGGGGEGGGFGGGGGGGGGGGGGGGGGGGGGGGGFGGGGGGGGGGGGCFGG?EEGFGGGGFGGGGGGGGGGGFEEGGG9FGGGGGGDFGGGGGGGGGGGGGFGFGGGGGGDGGGFGGGGGGGGCGGGGCFFGGGGGGGGG?EGGGGGGGGFFGGGE8CCGFGGGE*9?CEGGGGDEDCCFFGFGFFGDCGFGG<D7C>?=?FF>)97<=9F?@FFFFFFF:>).9?FFF?<;)0:2
@M04650:207:000000000-C238N:1:1101:8364:8856 1:N:0:19
ACTCCTACGGGAGGCAGCAGTGGGGAATATTGCACAATGGGCGAAAGCCTGATGCAGCAACGCCGCGTGAGTGAAGAAGTATTTCGGTATGTAAAGCTCTATCAGCAGGGAAGAAAATGACGGTACCTGACTAAGAAGCCCCGGCTAACTACGTGCCAGCAGCCGCGGTAATACGTAGGGGGCAAGCGTTATCCGGATTTACTGGGTGTAAAGGGAGCGTAGACGGCGAAGCAAGTCTGGAGTGAAAACCCAGGGCTCAACCCTGGGACTGCTTTGGAAACTGTTTTGCTAG
+
GGGGGGGGGGGGGGGGCFGGGGGGDEGGGGGGGGGGGGGGGGGGGGGGGGGGGGGGFGGFGGGGGGGGGGGGGGGGGFFGGGGGGFEEGGGGFGGGGGGGGGGGGGFGGEGGGGGGGGGCFGEGGGGGGGGGGGGGGGGGGGGGGGGGGGGGGGGGGGGGGGGFGGG7CCFGGFGGGGGDGGGGGGGGGGGGGGGGDGEGGGGDGGG=EFGFCF*A5CCDGDGEEDGCGDCEFCGGGGFG?GFFGGG>F3<35FDE55@FG>CCF397FFFFFFFFBFCF?<CFFFFFBF@B
@M04650:207:000000000-C238N:1:1101:17288:8893 1:N:0:19
ACTCCTACGGGAGGCAGCAATAGGGAATCTTCGGCAATGGACGAAAGTCTGACCGAGCAACGCCGCGTGAGTGAAGAAGGTTTTCGGATCGTAAAACTCTGTTGGTAGAGAAGAACGTTGGTGAGAGTGGAAAGCTCATCAAGTGACGGTAACTACCCAGAAAGGGACGGCTAACTACGTGCCAGCAGCCGCGGTAATACGTAGGTCCCGAGCGTTGTCCGGATTTATTGGGCGTAAAGCGAGCGCAGGTGGTTTATTAAGTCTGGTGTAAAAGGCAGTGGCTCAACCATTGT
+
GGGGGGGGGGGGGGGGGGGGGGGGGGGGGGGGGGGGGGGGGGGGGGGGGGGGGGGGGGGGGGGGGGGGGGGGGGGGGGGGGFGGGGGGGGGGGGGGGGGGGGGGGGGGGGGGGGGGGFGGGFGGGGGGGGGGGGG9FGCGGGGGGGGGGGGGGGGGGGGGGGGGGGCCGEEGGGGGGGGGGC8FGGGGGGGGCGGGGGGGGGGGGGGCGGGGGGGGGG7C=C=CEFGGGGGGFGGGGGFGF<5@GGGGF5DC95<6=FFFGFD>FG::7BFFFFFFF?D?F?CFFFFB?F*6:
@M04650:207:000000000-C238N:1:1101:17992:8893 1:N:0:19
ACTCCTACGGGAGGCAGCAGTGGGGAATATTGCACAATGGGCGAAAGCCTGATGCAGCGACGCCGCGTGAGGGAAGAAGGTTTTCGGATTGTAAACCTCTGTCTTCGAGGACGAAGAAGTGACGGTACTCGAGGAGGAAGCCACGGCTAACTACGTGCCAGCAGCCGCGGTAAAACGTAGGTGGCAAGCGTTGTCCGGAATTACTGGGTGTAAAGGGAGCGCAGGCGGGATGCCAAGTTGGACGTGAAATCTATGGGCTCAACCCATAGCGTGCGTTCAAAACTGGCGTTCTTG
+
GGGGGGGGGGGGGGGGGGGGGGGGGGGGGGGGGGGGGGGGGGGGGGGGGGGGGGGGGGGGGGGGGGGGGGGGGGGGGGGGGGGGGGGGGGGGGGGGGGGGGGGGGGGGGGGGGGGGGGGGGGGGGGGGGGGGGGGGGGGGGGGGGGGGGGGGGGGGGGGGGGGGGGGGGGGGGGGGGGGGGGGGGGGGGGGGGGGGGGGGGGGGGGGGGGGGGGGGGGGGGGGGGGGGGGGGFFGGGGFGFGFFGGGGFGGGGGGFFFFFGFGGFDGFFFFFFFFF?FGFFFGFFFFFFEFFF<
@M04650:207:000000000-C238N:1:1101:12018:8897 1:N:0:19
ACTCCTACGGGAGGCAGCAGTGGGGAATATTGGGCAATGGGGGCAACCCTGACCCAGCGACGCCGCGTGAGTGAAGAAATCCTTCGGGATGTAAAGCTCTGTTGTATGGGAAGAGAAGCAGACGGTACCATACTAGGAAGCCCCGGCAAACTACGTGCCAGCAGCCGCGGTAATACGTAGGGGGCACGCGTTGTCCGGAATTACTTGGCGTAAAGCGCACGCAGGCGGGTTTATAAGTCAGCTGTATAAGACAGGTGCTTACCATCTGTTTGTCATCTGATTCTGTAAGCCGTG
+
CEFGGGGGGDGGGGGGGGFFGGGGGGGGGGGGGAAFDGGGCGE>+DF@FGCE@FE@<FFDECFE+@:F@ECFFFGFFGGA<?EFEFGG7FFF,AFFFEGG,EFFA,EDCG88CBDCFGGFGGGGGFCFGFFGG,D>@EFD8CCC++@@C7:BCC*5@3>;>7B>8F8CGEEGGCGF*<:*88EGGG58CE/?>EFFEE*:CG9CG+<6EECE5>+<5<59=C*2*1CE=9;:6?*+0:@7**19DF*:47*275*9)9?F<?0*/2*.99B)7=*9<BF4B)*0/9*--7),((
@M04650:207:000000000-C238N:1:1101:17151:8952 1:N:0:19
ACTCCTACGGGAGGCAGCAGTGGGGAATATTGGGCAATGGGGGCAACCCTGACCCAGCGACGCCGCGTGAGTGAAGAAATCCTTCGGGATGTAAAGCTCTGTTGTATGGGAAGAGAAAAAGACGGTACCATACGAGGAAGCCCCGGCAAACTACGTGCCAGCAGCCGCGGTAATACGTAGGGGGCAAGCGTTGTCCGGAATTACTGGGCGTAAAGCGCACGCAGGCGGGTTTATAAGTCAGATGTAAAAGGCAGGTGCTTACCATCTGTTTGTCATCTGATACTGTAAGCCT
+
GGGGGGGGGGGGGGGGGGGGGGGGGGGGGGGGGGGGGGGGGGGGGGGGGGGGGGGGGGGGGGGGGGGGGGGGGGGGGGGGGGGGGGGGDFGGGGGGGGGGGGGGGGGGGFGGGGGGGGGGGGGGGGGGGGGGGGGGGGGGGCGGGGGGGGGGFGGGGGGGGGGGGGGGGGGGGGGDFGGGGC7EGGFGDGGGGGGFGDE>FFGCGGG=CGGGEGGGGGGGGGGGEGGGGDC=:FFGFGFGFF6BDGGGFGGFGDGF@FF*<@<F447<F?FFFFFFB<D6@AFFFF=<>F).
@M04650:207:000000000-C238N:1:1101:27387:8956 1:N:0:19
ACTCCTACGGGAGGCAGCAGTGGGGAATATTGCACAATGGGCGCAAGCCTGATGCAGCCATGCCGCGTGTATGAAGAAGGCCTTCGGGTTGTAAAGTACTTTCAGCGGGGAGGAAGGCGTTGTAGTTAATAACTGCAGCGATTGACGTTACTCGCAGAAGAAGCACCGGCTAACTCCGTGCCAGCAGCCGCGGTAATACGGAGGGTGCAAGCGTTAATCGGAATTACTGGGCGTAAAGCGCACGCAGGCGGTCTGTTAAGTCAGATGTGAAATCCCCGGGCTTAACCTGGGAAC
+
GGGGGGGGGDGGGGGGGGGGGGGGGGGGGGGGGGGGGGGGGGGGGGGGGGGGGGGGGGGGGGGGGGGGGGGGGGGCGGGGGGGGGGGGGGGGGGGGGGGGGGGGGGGGGGFGGGGGGGGGGGGGGGGGGGGGGGGGGGGGGFGGGGGGGGGGGGGGGDGGGGGGGGGGGGGGGGGGGGGGGGGGGGGGGGGGGGGGGGGGGGGGDGGGGGGGGEGGGGGGGGGGGGGGCFCFEGGAFFFGFGFEGDGGFGCDGGGFFFFFGFFGFGGFFFFFFFFFFFGFEBG@4F?<?FF?B2
@M04650:207:000000000-C238N:1:1101:9062:8968 1:N:0:19
ACTCCTACGGGAGGCAGCAGTAGGGAATCTTCGGCAATGGACGAAAGTCTGACCGAGCAACGCCGCGTGAGTGAAGAAGGTTTTCGGATCGTAAAACTCTGTTGGTAGAGAAGAACGTTGGTGAGAGTGGAAAGCTCATCAAGTGACGGTAACTACCCAGAAAGGGACGGCTAACTACGTGCCAGCAGCCGCGGTAATACGTAGGTCCCGAGCGTTGTCCGGATTTATTGGGCGTAAAGCGAGCGCAGGTGGTTTATTAAGTCTGGTGTAAAAGGCAGTGGCTCAACCATTGT
+
GGGGGGGGGGGGGGGGGGGGGGGGGGGGGGGGGGGGGGGGGGGGGGGGGGGGGGGGGGGGGGGGGGGGGGGGGGGGGGGGGGGGGGGGDGGGFGGGGGGGGGGGGGGGFGGGGGGGGGGGGGGGGGGGGGGGFGGGGFGGGGGGGGGGGGGGGGGGGGGGEGGGGCCFEGGGGGGGGGGGGGGGGGGGGGGGGGGGGGGGGGGFGGDGGGGGGGGGGGGF=CE5=?FFGGGGFGGCG3=FDDEEGGGGFDFGDGFFBFFFGFGGFGGBFB=FFFEFFBG?FFGFF=FFFFF9>
@M04650:207:000000000-C238N:1:1101:18271:8982 1:N:0:19
ACTCCTACGGGAGGCAGCAGTGGGGAATATTGGGCAATGGGGGGAACCCTGACCCAGCGACGCCGCGTGAGTGAAGAAATCCTTCGGGATGTAAAGCTCTGTTGTATGGGAAGAGAAAAAGACGGTACCATACGAGGAAGCCCCGGCAAACTACGTGCCAGCAGCCGCGGTAATACGTAGGGGGCAAGCGTTGTCCGGAATTACTGGGCGTAAAGCGCACGCAGGCGGGTTTATAAGTCAGATGTAAAAGGCAGGTGCTTACCATCTGTTTGTCATCTGATACTGTAAGCCT
+
GGGGGGGGGGGGGGGGGGGGGGGGGGGGGGGGGGGGGGGGGGGGGGGGGGGGGGGGGGGGGGGGGGGGGGGGGGGGGGGGGGGGGGGGGGGGGGGGGGGGGGGGGGGGGGGGGGGGGGGGGGGGGGGGGGGGGGGGGEFGGGGGGGGGGGGGGGGGGGGGGGGGGGGGGGEGGGGGGGGGGGGGGGGGGGGGGGGGGGGGGGGGGGGGGGEEDFGGGGGGGGGGGGGGGGED?FGGGGFF?FFFG7CGFFGGGDGFFF?FGFCFFGGAFBFFFFFFFBGFFDGFFFFF<FFF
@M04650:207:000000000-C238N:1:1101:2575:8991 1:N:0:19
ACTCCTACGGGAGGCAGCAGTAGGGAATCTTCGGCAATGGACGAAAGTCTGACCGAGCAACGCCGCGTGAGTGAAGAAGGTTTTAGGATCGTAAAACTCTGTTGGTAGAGAAGAACGTTGGTGAGAGTGGAAAGCTCATCAAGTGACGGTAACTACACAGAAAGGGACGGCTAACTACGTGCCAGCAGCCGCGGTAATAAGTAGGTCCCGAGCGTTGTCCGGATTTATTGGGCGTAAAGAGAGCGGAGGTGGTGTATTAAGTATGGAGTAAAAGGCAGTGGCTCAACCATGGT
+
CEFFGGGGFFGEEGFEGFFE;CFFEGCF,CFAFGGGGGGGGGGGGDGEFGGF9FEEE+@F8CBFGGGFGGG<FFGFDGFGF,CF,BEGE,B,BECFGE,BEFGGGGGGGFEAFFF,@AFEFCFFGGGBFFFBFG8DFCD,=>FFGFFCGFFCDFGFF7<CDGCG:7C<>E*@:F:,?D<667DGGGFF,,/=:8*:C+;<<;FCF;F98>CEDE3/:>:CCD8*2+3<?CCF5CC:39B*.07>C)9D>*97**99??/99=*2/9*49?*09BE:1<C6?6*96=:(,1*3>
@M04650:207:000000000-C238N:1:1101:11555:9013 1:N:0:19
ACTCCTACGGGAGGCAGCAGTGGGGAATATTGCACAATGGGCGAAAGCCTGATGCAGCGACGCCGCGTGAGGGAAGAAGGTTTTCGGATTGTAAACCTCTGTCTTCGAGGACGAAGAAGTGACGGTACTCGAGGAGGAAGCCACGGCTAACTACGTGCCAGCAGCCGCGGTAAAACGTAGGTGGCAAGCGTTGTCCGGAATTACTGGGTGTAAAGGGAGCGCAGGCGGGATGCCAAGTTGGACGTGAAATCTATGGGCTCAACCCATAGCGTGCGTTCAAAACTGGCGTTCTTT
+
GGGGGGGGGGDGGGGGGGGFGGGDGEGGFGGFGGGGGGGGGGEFGGGGGGGGGCGFFGDEGGGGCGGGGGCE@CGGDEFGGFGGGFEEFGGGGGGGGGGGGGGGGG?<BCGGCEGGGCGFGFG7BGFGGGGCCCFECFGGGFGGEGGGEGGGGGGGGGGG,D@EFGEGGGGCGAEFCF+FCGGGGG9CGGGEEG9F>5/CCGGGGGFCGCE?AFF7=FDD:DCECE5ECCECFGG6CFF744?5>**9FGCG>F>))<7@??FGF3D16FFE3>>E<BFFF)9?FFF08>EBB4
@M04650:207:000000000-C238N:1:1101:16356:9023 1:N:0:19
ACTCCTACGGGAGGCAGCAGTGGGGAATATTGCACAATGGGCGCAAGCCTGATGCAGCCATGCCGCGTGTGTGAAGAAGGCCTTCGGGTTGTAAAGCACTTTCAGCGAGGAGGAAGGGTACAGTGTTAATAGCGCTGTACATTGACGTTACTCGCAGAAGAAGCACCGGCTAACTCCGTGCCAGCAGCCGCGGTAATACGGAGGGTGCAAGCGTTAATCGGAATTACTGGGCGTAAAGCGCACGCAGGCGGGTTGTTAAGTCAGATGTGAAATCCCCGGGCTCAACCTGGGAAC
+
GGGGGGGGGGGGGGGGGGGGGGGGGGGGGGGGGGGGGGGFGGGGGGGGGGGGGGGGGGGGGGGGGGGGGGGGGGGGGGGGGGGGGGGGGGGGGGGGGGGGGGGGGGGDGGGGGGGGGGGFGFGGGGGGGGGGGGGGGGGGGGGGGGGGGGGGGGGGGGGGGGGGGGGDGGDEGGFGGECFGGGFGGGGGGGGECEGGGGGG>ECCGGGGFCFEGGGGGGGGG5CCFFGFGGGBGDCGGFGFD@>7<DGBGG<DDDDFFFFC?>F=CF4*@BFFF:F?>5>B>F?=?FBFFFFF4
@M04650:207:000000000-C238N:1:1101:11831:9110 1:N:0:19
ACTCCTACGGGAGGCAGCAGTGGGGAATATTGGGCAATGGGGGCAACCCTGACCCAGCGACGCCGCGTGAGTGAAGAAATCCTTCGGGATGTAAAGCTCTGTTGTATGGGAAGAGAAAAAGACGGTACCATACGAGGAAGCCCCGGCTAACTACGTGCCAGCAGCCGCGGTAATACGTAGGGGGCGAGCGTTGTCCGGAATCATTGGGCGTAAAGGGCGCGTAGTCGGGAATACAAGTCTGTTTTTAAAGTTCAGTGCTCAACCCTGTGATGGAATGGAAACTGTATTTCTTGT
+
GGGGGGGGGGGEGGFGGGG<FDCFGGCFGGGFGFFGGGEFCEDFEFGGGGFFGFFFFGGDFFFGCGEG::FGFGGGFGFGGGGGGFDD7CFGGEGGGGGGGGGGGGGFFFGFCFGDFFFGGFGGGGGGFGGGGDFGDGFGGGGGG@FEDGFGGGFGGG@;FGF7EGEEECFEFF?FCF?788CGE88CC5EECEFFG5;E>G7EGC+5;EG5*/9+:3)>8DCG*C7=E3?C?C79DFFGFGFFG:5647CGFD>*94=@F?D5>F::66F46?6B:?4*9:GBF46AA?FF2.
@M04650:207:000000000-C238N:1:1101:16597:9130 1:N:0:19
ACTCCTACGGGAGGCAGCAGTGGGGAATATTGGGCAATGGGGGGAACCCTGACCCAGCGACGCCGCGTGAGTGAAGAAATCCTTCGGGATGTAAAGCTCTGTTGTATGGGAAGAGAAAAAGACGGTACCATACGAGGAAGCCCCGGCAAACTACGTGCCAGCAGCCGCGGTAATACGTAGGGGGCAAGCGTTGTCCGGAATTACTGGGCGTAAAGCGCACGCAGGCGGGTTTATAAGTCAGATGTAAAAGGCAGGTGCTTACCATCTGTTTGTCATCTGATACTGTAAGCCT
+
GGGGGGGGGGGGGGGGGGGGGGGGGGGGGGGGGGGGGGGGGGGGGGGGGGGGGGGGGGGGGGGGGGGGGGGGGGGGGGGGGGGGGGGGEEGGGGGGGGGGGGGEGFFGGGGGGGGGGGGGGGGGGGGGGGGGGGGGGGGGGGGGGGGGGGGGGGGGGGGGGGGGGGGGGGGCGGGGGGGFGGGGGGGGGGGGGGGGGGGGGGGGGGGGFDGDGGGGGGGGGGGGGGGEGGCEFFFGGD?GFCBFGGCF?FDGGGC5FFFFGFGCBCFFFF?F>FFFFFF=B9FBFFF<BF?2
@M04650:207:000000000-C238N:1:1101:12055:9176 1:N:0:19
ACTCCTACGGGAGGCAGCAGTGGGGAATATTGGGCAATGGGGGCAACCCTGACCCAGCGACGCCGCGTGAGTGAAGAAATCCTTCGGGATGTAAAGCTCTGTTGTATGGGAAGAGAAAAAGACGGTACCATACGAGGAAGCCCCGGCAAACTACGTGCCAGCAGCCGCGGTAATACGTAGGGGGCAAGCGTTGTCCGGAATTACTGGGCGTAAAGCGCACGCAGGCGGGTTTATAAGTCATATGTAAAAGGCAGGTTCTTACCATCTGTTTGTCATCTGATACTGTAAGCCTAT
+
<FGGGGGGGGDGGGGGDGGGGGGFG7BFFFGFF?FGGGGGGFGDGCEGCFFFFGGGFGG:FEEGGGGGGGGGGGGGDF=EFGGGGGGDEGGGAFCCFGGGGGGGGAFGGGG8F@FD<CEFFC>:BFGEGGG<EA7CC7>C7CFG:BE77FGFGFGFFFGGGGGGGG8FFCFECC9CCCC7:BEGGEFGGGCE5?E?E5CC>FGGGGG5C5ECE=97CCG5/CE5CGG=EGGG@FC<7C6>*:@BGCC7777<*7>@*9?BC?<7@FF2=FF:<=*9>D7*=)09FF1-:F)82)
@M04650:207:000000000-C238N:1:1101:7139:9188 1:N:0:19
ACTCCTACGGGAGGCAGCAGTGGGGAATATTGCACAATGGGCGAAAGCCTGATGCAGCGACGCCGCGTGAGGGAAGAAGGTTTTCGGATTGTAAACCTCTGTCTTCGGGGACGATAATGACGGTACCCGAGGAGGAAGCCACGGCTAACTACGTGCCAGCAGCCGCGGTAAAACGTAGGTGGCAAGCGTTGTCCGGAATTACTGGGTGTAAAGGGAGCGCAGGCGGAAAGGTAAGTTGGACGTGAAATCTATGGGCTCAACCCATAGCGTGCGTTCAAAACTATTTTTCTTG
+
GGGGGGGGGGGGGGGGGGGGGGGGGGGGGGGGGGGGGFGGGGGGGGGGGGGGGGGGGGGGGGGGGGGGGGGGGGGGGGGGGGGGGGGGGGGGGGGGFGGGGGGGGGGGGGGGGGGGGGGGGGGGGGGGGEGGGGGGGGGGGGGGGGGGGGGGGGGGGGGGGGGGGGGGGGDGGGGGGGGGFGGGGGFGEGGGGGGGGGGGGGGGGGFEEGGGGGGGGGGGGGGGGG5:*>FFFGGG>GFGFDBEG3CFFCGFC4FF@FFFGFGG)09>B<35B<DFBAGFFF>=FFFA?FFA
@M04650:207:000000000-C238N:1:1101:6260:9197 1:N:0:19
ACTCCTACGGGAGGCAGCAGTGGGGAATATTGGGCAATGGGGGCAACCCTGTCCCAGCGACGCCGCGTGAGTGAAGAAATCCTTCGGGATGTAAAGCTCTGTTGTATGGGAAGAGAAGCAGACGGTACCATACGAGGAAGCCCCGGCAAACTACGTGCCAGCAGCCGCGGTAATACGTAGGGGGCAAGCGTTGTCCGGAATTACTGGGCGTAAAGCGCACGCAGGCGGGTTTATAAGTCAGATGTAAAAGGCAGGTGCTTACCATCTGTTTGTCATCTGATACTGTAAGCCT
+
FGFGGGFGGGGGGGGGGGGGGGGGGGGGGGGGGGGGFGGGGGGGGGGGGCFGGGGGGGGFFGGGGGGGGGGGGGFGEGFGGGGGGGGGGEG@DFGGGGGGGFGGGGFGCFGFCBFGGDGGGGGGGGGGGGGGGGFGGGGGG>FGGGFG7FGGGGGGGGGGGGGGGGGGGGGGGGDGGGGGGGGGGGGFGGG5?E7@EGGDGGGGGGGGFEEGCGGGGGGGGDECEGGGG5?5?CFCFGF=FGFFG*>:FGG475D>F@FFC)C77FFA6FFFFFFFAFG?FFGFFFFA26@>
@M04650:207:000000000-C238N:1:1101:11319:9199 1:N:0:19
ACTCCTACGGGAGGCAGCAGTGGGGAATTTTGGACAATGGGGGCAACCCTGATGCAGCCATGCCGCGTGTATGAAGAAGGCCTTCGGGTTGTAAAGTACTTTCAGCGGGGAGGAAGGGAGTAAAGTTAATACCTTTGCTCATTGACGTTACCCGCAGAAGAAGCACCGGCTAACTCCGTGCCAGCAGCCGCGGTAATACGGAGGGTGCAAGCGTTAATCGGAATTACTGGGCGTAAAGCGCACGCAGGCGGTTTGTTAAGTCAGATGTGAAATCCCCGGGCTCAACCTGGTAAC
+
GGGGGGGGGGGGGGGGGGGGGGGGGGGGGGGGGGGGGGGGGGGGGGGGGGGGGGGGGGGGGGGGGGGGGGGGGGCFGGGGGGGGGGGGGGGGGGGGGGGGGGGGGGGGDGEEGGFFFDGFGG=EGFGD=FGG8CFGGFFGGGGGGGDGGGDGGGDFGCGFCCGGFGGCF7*=<CFFCGG7CEGGGGCGDECCGG78E9CFECGC*C>EGFGGCEEGCFGG=D5FGG7F?FCCDE<C77@355>>3/CG:DDDG<DF?4=6<=7F*00:?*9*7*79195<.6F6?F>?B4/6))
@M04650:207:000000000-C238N:1:1101:4075:9204 1:N:0:19
ACTCCTACGGGAGGCAGCAGTGGGGAATATTGCACAATGGGGGAAACCCTGATGCAGCCATGCCGCGTGTGTGAAGAAGGCCTTCGGGTTGTAAAGCACTTTCAGCGAGGAGGAAGGCGTTGTAGTTAATAACTGCAGCGATTGACGTTACTCGCAGAAGAAGCACCGGCTAACTCCGTGCCAGCAGCCGCGGTAATACGGAGGGTGCAAGCGTTAATCGGAATCACTGGGCGTAAAGCGCATGTAGGCTGTTTGATAAGTCAGAAGTGAAAGACCACGGCTCACCCGTGGAAC
+
<EFGGFGGGGGGGGGGGGGGDFFGGGGGGGGGGGGGGGG9FGG7FGGGGFEGFFGGFGGGFFGFGEGEGGGGGGGGCFGGGGGGFGGGGGDGGCGFCEFGGGFGFGCFGGCEGC,BFFEFCGFGGFFEF9DGCEAFGCFGGGFCFGGCGGF<@FFGEGGGGGF@ECFGEGDGGCGG@EECC:@FFGF:B5:B>CCEFG9FG5EGCGCGEGGFC:CECF7F8CEFGFGG?CGGBGC=GGFG:C7>>CDG=CF7FGG6BF*=CFFG4*>6*=66@).).13.7(194<5;?@3<7.
@M04650:207:000000000-C238N:1:1101:15060:9211 1:N:0:19
ACTCCTACGGGAGGCAGCAGTGGGGAATATTGGGCAATGGGGGCAACCCTGACCCAGCGACGCCGCGTGAGTGAAGAAATCCTTCGGGGTGTAAAGCTCTGTTGTATGGGAAGAGAAAAAGACGGTACCATACGAGGAAGCCCCGGCAAACTACGTGCCAGCAGCCGCGGTAATACGTAGGGGGCAAGCGTTGTCCGGAATTACTGGGCGTAAAGCGCACGCAGGCGGGTTTATAAGTCAGATGTAAAAGGCAGGTGCTTACCATCTGTTTGTCATCTGATACTGTAAGCCT
+
GGGGGGGGGGGGGGGGGGGGGGGGGGGGGGGGGGGGGGGGGGGGGGGGGGGGGGGGGGGGGGGGGGGGGGGGGGGGGGGGGGGGGGGGGGGGGGGGGGGGGGGGGGGGGGGGGGGGGGGGGGGGGGGGGGGGGGGGGGGGGGGGGGGGGGGGGGGGGGGGGGGGGGGGGGGGGGGGGGGGGGGGGGGGGGGGGGGGGGGGGGGGGGGGGGGGGFGGGGGGGGGGGGGGG<EGFGGGGGFGFFFFGGGGFGDCFGGFFFFFGFGGFGGAFF?FFFFFFFGFFFGFFFFAA@F?
@M04650:207:000000000-C238N:1:1101:12942:9227 1:N:0:19
ACTCCTACGGGAGGCAGCAGTGGGGAATATTGCACAATGGGCGAAAGCCTGATGCAGCGACGCCGCGTGAGGGAAGAAGGTTTTCGGATTGTAAACCTCTGTCTTCGAGGACGAAGAAGTGACGGTACTCGAGGAGGAAGCCACGGCTAACTACGTGCCAGCAGCCGCGGTAATACGTAGGGGGCAAGCGTTGTCCGGAATTACTGGGCGTAAAGCGCACGCAGGCGGGTTTATAAGTCAGATGTAAAAGGCAGGTGCTTACCATCTGTTTGTCATCTGATACTGTAAGCCT
+
GGGGGGGGGGGGGGGGGGGGGGGGGGGGGGGGGGGGGGGGGGGGGGGGGGGGGGGGGGGGGGGGGGGGGGGGGGGGGGGGGGGGGGGGGGGGGGGGGGGGGGGGGGGFGGGGGGGGGGGGGGGGGGGGGGGFGGGGGGGGGGGGGGGGGGGGGGGGGGGGGGGGGGGGGGGGGGGGGGGGGGGGGGGGFGGGCGGGGDEGGGGGGGGGGGEGGFGCEDGGGGGGEEGGGGGGFGGGGGFGFGFFF7FF?FGFGDDF:FBFGFFGFGGFFF?FFFFFFFGFFDGFFFFBD@FB
@M04650:207:000000000-C238N:1:1101:12861:9229 1:N:0:19
ACTCCTACGGGAGGCAGCAGTGGGGAATATTGGACAATGGACCAAAAGTCTGATCCAGCAATTCTGTGTGCACGACGAAGTTTTTCGGAATGTAAAGTGCTTTCAGTTGGGACGAAGAAAGTGACGGTACCAACAGAAGAAGGGGCGGCTAAATACGTGCCAGCAGCCGCGGTAATACGTATGCCCCGAGCGTTATCCGGATTTATTGGGCGTAAAGCGCGTCTAGGTGGTTTAAAAAGTCTGATGTTAAACTGCGGGGCTCAACTCCGTATTGCGTTGGAAACTGTTAGACT
+
GGGGGGGGGGGGGGGGGGGGGGGGGGGGGGGGGGGGGGGGGGGGGGGGGGGGGGGGGGGGGGGGGGGGGGGGGGGGGGGGGGGGGGGGGGGGGGGGGGGGGGGGGGGGGGGGGG@FFEGGGGGGGGGGGGGGGGGGGGGGGFGGGDFGGGGGGGGGGGGGGGGGGGGGGGGGGGGGFGGGGGGGGGGGGGGGGGEGGGGGCEEGGCGFGGGGGGGGGGGGGGGGGGFGGGGGFGDFFFEGBGFFGGGGFGCFG=FFDFFFGFFFFGGBDFFFFBFEBBD:FB7?FFFFFFF<4
@M04650:207:000000000-C238N:1:1101:20064:9234 1:N:0:19
ACTCCTACGGGAGGCAGCAGTGGGGAATATTGGGCAATGGGGGCAACCCTGACCCAGCGACGCCGCGTGAGTGAAGAAATCCTTCGGGATGTAAAGCTCTGTTGTATGGGAAGAGAAGCAGACGGTACCATACGAGGAAGCACCGGCTAACTCCGTGCCAGCAGCCGCGGTAATACGGAGGGTGCAAGCGTTAATCGGAATTACTGGGCGTAAAGCGCACGCAGGCGGTCTGTTAAGTCAGATGTGAAATCCCCGGGCTTAACCTGGGAACTGCATTTGAAACTGGCAGGCT
+
GGGGGGGGGGGGGGGGGGGGGGGGEGGGGGGGGGGGGGGGGGGGGGGGGGGGGGGGGGGGGGGGGGGGGGGGGGGFGGFGGGGGGGGGGGGGGFGGGGGGGGGGFGGGGGGGGGGGGGGGGGGDGGGGGGGGGGGGGGGGGGGGGDGGCGGGGGGGGGGGGGCGGGGGGGGGGGGGGGGGGGEGC@;C>ECE>FGGG>EGGFGGGG+CFEGCEFGGGGGCGCEEEGGGGGGFF7CCFDFGFC7FDGGG?CCDDGGD5>EF+9FGFGC::6>@FFFF<ACFFFGFFFF:<B37
@M04650:207:000000000-C238N:1:1101:28012:9249 1:N:0:19
ACTCCTACGGGAGGCAGCAGTGGGGAATATTGCACAATGGGCGCAAGCCTGATGCAGCCATGCCGCGTGTGTGAAGAAGGCCTTCGGGTTGTAAAGTACTTTCAGCGAGGAGGAAGGTGTTGAGGTTAATAACCTCAGCAATTGACGTTACTCGCAGAAGAAGCACCGGCTAACTCCGTGCCAGCAGCCGCGGTAATACGGAGGGTGCAAGCGTTAATCGGAATTACTGGGCGTAAAGCGCACGCAGGCGGTTTGTTAAGTCAGATGTGAAATCCCCGGGCTCAACCTGGGAAC
+
GGGGGGGGGGGGGGGGGGGGGGGGGGGGGGGGGGGGGGGGG?FGGGGGGGGGGGGGGGGGGGGGGGGFGGGGGGGGGGGGGGGGGGGGGGGGGGGGGGGGGGGFGGDCEGGGGFGGGGGGGFGGGGGGGGGGGFFFGGGGGGGGGGGGGGGGGGGGGGGGGGGGGGGGGGGGGGGGGGGGGGG?FGGC@>=EEGGGGGGGGGG7CGGGGGGFGGGG=CGGGGGGGGGGCFCGFEGGGGFGBGFFGGGGFGDD9DGFFFFFGFFCFGGAFF?@FF4??>DF3>GFFFFF<FF:4-
@M04650:207:000000000-C238N:1:1101:14628:9279 1:N:0:19
ACTCCTACGGGAGGCAGCAGTGGGGAATATTGGACAATGGACCAAAAGTCTGATCCAGCAATTCTGTGTGCACGACGAAGTTTTTCGGAATGTAAAGTGCTTTCAGTTGGGACGAAGAAAGTGACGGTACCAACAGAAGAAGGGGCGGCTAAATACGTGCCAGCAGCCGCGGTAATACGTATGCCCCGAGCGTTATCCGGATTTATTGGGCGTAAAGCGCGTCTAGGTGGTTTAAAAAGTCTGATGTTAAACTGCGGGGCTCAACTCCGTATTGCGTTGGAAACTGTTAGACT
+
GGGGGGGGGGGGGGGGGGGGGGGGGGGGCGGGGGFGGGGGGGGGGGGGGGGGGGGGGGGGGGGGGGGFFFGGGFGGGGGGFFFGGGGGE7FGGGGFGGFGGFGGGGGGGGGDGDEGGGGFGGGGGGGGFGGGGGGGGGGGGGGGGGGGGGGG9FGGGGGGGGGGGGGGGGGGGGEGGGGGGGGGCFGGDCEGGG8FFGGGBECGFGFG:CFDGGGGFGDCGGEEFG6?FGCF5C>F7F:DBGFFGGGGFFCFGGGB>>>BEFGCFGGFFFFFF=FEFFGF?2C?F6@A<6@AA
@M04650:207:000000000-C238N:1:1101:28323:9351 1:N:0:19
ACTCCTACGGGAGGCAGCAGTGGGGAATATTGGGCAATGGGGGCAACCCTGACCCAGCGACGCCGCGTGAGTGAAGAAATCCTTCGGGATGTAAAGCTCTGTTGTATGGGAAGAGAAGCAGACGGTACCATACGAGGAAGCCCCGGCAAACTACGTGCCAGCAGCCGCGGTAATACGGAGGGTGCAAGCGTTAATCGGAATTACTGGGCGTAAAGCGCACGCAGGCGGTTTGTTAAGTCAGATGTGAAATCCCCGGGCTCAACCTGGGAACTGCATTTGAAACTGGCAAGCTTG
+
GGGGGGGGGGGGGGGGGGGGGGGGGGGGGGGGGGGGGGGGGGGGGGGGGGGGGGGGGGGGGGGGGGGGGGGGGGGGGGGGGGGGGGGGGGGGGGGGGGGGGGGGGGGGGGGGGGGGGGGGGGGGGGGGGGGGGGGGGGGGGGGGGGGGGGGGGGGGGGGGGGGGGGGGGGGGGGGGGGGGGGGGGGGGGGGGGGGGGGGGGGGGGGGGGGGEGGGGGGGGGGGEGGGGCDGGFGGGGGFGFDFFGFFGBFGGGGGDB>DFG@<GFGGFFFFFFFFFFFGFFDGFFFFFFFFFB1
@M04650:207:000000000-C238N:1:1101:2484:9373 1:N:0:19
ACTCCTACGGGAGGCAGCAGTGGGGAATATTGCACAATGGGCGCAAGCCTGATGCAGCCATGCCGCGTGTATGAAGAAGGCCTTCGGGTTGTAAAGTACTTTCAGCGGGGAGGAAGGCGATAAGGTTAATAACCTTGTCGATTGACGTTACCCGCAGAAGAAGCACCGGCTAACTCCGTGCCAGCAGCCGCGGTAATACGGAGGGTGCAAGCGTTAATCGGAATTACTGGGCGTAAAGCGCACGCAGGCGGTCTGTCAAGTCGGATGTGAAATCACCGGGCTCAACCTGGGAAC
+
FGGGGGGGGGFGFGGGGDFGFGGGGGGGGGGFGGGGGAGGGGGGGGG?FGGGGGFGGG<FADEGGGGFGGGAGFGFGGG8CFFGFEGDFGDCGGGD<FGGGGFECG@GGGGGGGGGGFGDFECGGGFDGB<F>DF9<FFFFC93,:C@*>:FFG<FGGG7DFCFCGGGECC:?>,6:8<FEFFDC6*B88=8EGGG7CFCCACEGGGGF9<EC>5CFGC<EGGFEGG?7FG57*9EDFFG@D:539DGDDDD5<9@9@=F?@C5@CC?FF*716*)4?DE50**1<>415;:0(
@M04650:207:000000000-C238N:1:1101:18293:9382 1:N:0:19
ACTCCTACGGGAGGCAGCAGTGGGGAATATTGCACAATGGGCGAAAGCCTGATGCAGCGACGCCGCGTGAGGGAAGAAGGTTTTCGGATTGTAAACCTCTGTCTTCGGGGACGATAATGACGGTACCCGAGGAGGAAGCCACGGCTAACTACGTGCCAGCAGCCGCGGTAATACGTAGGGAGCAAGCGTTATCCGGATTTATTGGGCGTAAAGCGCGCGTAGGCGGTTTGTTAAGCGGAATCTCTAATCTGAGGGCTCAACCCCCAGCCGGATTCCGAACTGGCAGACTCGAGT
+
GGGGGGGGGGGGGGGGGGGGGGGGGGGGGGGGGGGGGGGGGGGGGGGGGGGGGGGGGGGGGGGGGGGGGGGGGGGGGGGGGGGGGGGGGGGGGGGGGGGGGGGGGGGGGGGGGGGGGGGGGGGGGGGGGEGGGGGGGGGFGGGGGGGGGGGGGGGGGGGGGGGGGGGGGGGFGGGGGGGGGGDGGGGGGGGGGGGGGGGGFGGGGGGGGGGGGGGGGGGGGDEGGGGGGGGGFGGFGGEGFGFFGGGGFGGGGGGFFFFFG@DDFGC?FBDEE3?F?FGEFFGFF@3:,9<0<4
@M04650:207:000000000-C238N:1:1101:10899:9423 1:N:0:19
ACTCCTACGGGAGGCAGCAGTAGGGAATCTTCGGCAATGGACGAAAGTCTGACCGAGCAACGCCGCGTGAGTGAAGAAGGTTTTCGGATCGTAAAACTCTGTTGGTAGAGAAGAACGTTGGTGAGAGTGGAAAGCTCATCAAGTGACGGTAACTACCCAGAAAGGGACGGCTAACTACGTGCCAGCAGCCGCGGTAATACGTAGGTCCCGAGCGTTGTCCGGATTTATTGGGCGTAAAGCGAGCGCAGGTGGTTTATTAAGTCTGGTGTAAAAGGCAGTGGCTCAACCATTGTT
+
GGGGGGGGGGGGGGGGGGGGGGGGGGGGGGGGGGGGGGGGGGGGDGGGGGGGGGGGGGGGGGGGGGGGGGGGGGGGGGGGFGGGGGGGGGGGGGGGGGGGGGGGGGGGGGGGGGGGGGGGGGGGGGGGGGGGGGGGGGGGGGGGGGGGGGGGGGGGGGGGGGGGGGGGGGGGGGGGGGGGGGGGGGGGGGGGGGGGGGGGGGGGGGGGGDGGGGGGDGGGGG;EECGGGGFGFGGGD9=C)7<7CGGGFFGGDFC4=FFFGFCGFFFBFFFFFF@FFBG@:0*6@FFF?@?25)
@M04650:207:000000000-C238N:1:1101:27953:9425 1:N:0:19
ACTCCTACGGGAGGCAGCAGTGGGGAATATTGCACAATGGAGGAAACTCTGATGCAGCGACGCCGCGTGAGGGAAGAAGGTTTTCGGATTGTAAACCTCTGTCTTCGGGGACGATAATGACGGTACCCGAGGAGGAAGCCACGGCTAACTACGTGCCAGCAGCCGCGGTAAAACGTAGGTGGCAAGCGTTGTCCGGAATTACTGGGTGTAAAGGGAGCGCAGGCGGAATGGTAAGTTGAATGTGAAAACTATGGGCTCAACCCATAGACTGCGTTCAAAACTACTGTTCTTG
+
GGGGGGGGGGGGGGGGGGGGGGGGGGGGGGGGFGGGGGGGDGGEGGGGGGGGGGGGGGGGGGGGGGGFGGGGGGGGGGGGFGGGGGGGGGGGGGGGGGGGFFFGGGGGGGGGGGGGGGGGGGGGGDGGFGGGGGGGGGGGGGGGGGGGGGGGGGGGGCGGGGGGEGGGEGEGGFGCGGGGGGGFFGGGCGGGGGEEG>FGFGGGGGFGCGGGGFEGGDDDGDGCCE>C79E?@CFADF@GFFF?FFGFFFGFGGFF47FFGFDDFFFF*9:?BE>>:>GBF?GFFFF)6*6<
@M04650:207:000000000-C238N:1:1101:21109:9454 1:N:0:19
ACTCCTACGGGAGGCAGCAGTGGGGAATATTGCACAATGGAGGAAACTCTGATGCAGCGACGCCGCGTGAGGGAAGAAGGTTTTCGGATTGTAAACCTCTGTCTTCGGGGACGATAATGACGGTACCCGAGGAGGAAGCCACGGCTAACTACGTGCCAGCAGCCGCGGTAAAACGTAGGTGGCAAGCGTTGTCCGGAATTACTGGGTGTAAAGGGAGCGCAGGCGGAAAGGTAAGTTGGACGTGAAATCTATGGGCTCAACCCATAGCGTGCATTCAAAACTGCTGTTCTTG
+
GGGGGGGGGGGGGGGGGGGGGGGGGGGGGGGGGGGGGGGGGGGGGGGGGGGGGGGGGGGGGGGGGGGGGGGGGGGGGGGGECEFGGGGGGGGGGGGGGGGGGGGGGGGGGGGGGGGGGGGGGGGGGGDFGGGGGGGGGGGGGGGGGGGGGGGGEEGGGGGGGGGGGGEFGGDGCE<EGG:CGFFGDGGGGG8<CEGGGGGGGGGGG@EGGGEFGGGGGG<EGGGGG*7:CCCFFGG*:?4?D>BGGGGFGFGGCGFF5FFG5C3?FG?35:;>6FBAF*9>BG41?=2A?8:
@M04650:207:000000000-C238N:1:1101:24963:9474 1:N:0:19
ACTCCTACGGGAGGCAGCAGTGGGGAATATTGGGCAATGGGGGCAACCCTGACCCAGCGACGCCGCGTGAGTGAAGAAATCCTTCGGGATGTAAAGCTCTGTTGTATGGGAAGAGAAGCAGACGGTACCATACGAGGAAGCCCCGGCAAACTACGTGCCAGCAGCCGCGGTAATACGTAGGGGGCAAGCGTTGTCCGGAATTACTGGGCGTAAAGCGAGCGCAGGTGGTGTATTAAGTCTGGTGTAAAAGGCAGTGGCTCAACCATTGTATGCATTGGAAACTGGTAGACTTG
+
FGGGGGGGGGGGGGGGGGGGGGGGGGGGGGGGGGGGGGGGGGGGGGFGGGGGGGGGGGGGGGGGGGGGGGGFGGGGGGGGGGGGGGGG:FGGGGGGGGGGGGFEGGGGGGGGGGGGGGGGGGGGCGGGGGGGGGGGGGGGFFGGGGDGGGGGGGGGGGGGFGGGGGGEGGCEDCFCFEGFC@EGGGGFBEGG>AECEGDGF?FFFGGGGEEGGGGGE3CDG::E8:FGC*/<4CGGGC6:@F6@DFGG4FGGGGGFFF>FGFGGFCG9FFFF??492?G?F?7B@BB<AFFFF
@M04650:207:000000000-C238N:1:1101:25982:9492 1:N:0:19
ACTCCTACGGGAGGCAGCAGTAGGGAATCTTCGGCAATGGACGAAAGTCTGACCGAGCAACGCCGCGTGAGTGAAGAAGGTTTTCGGATCGTAAAACTCTGTTGGTAGAGAAGAACGTTGGTGAGAGTGGAAAGCTCATCAAGTGACGGTAACTACCCAGAAAGGGACGGCTAACTACGTGCCAGCAGCCGCGGTAATACGTAGGTCCCGAGCGTTGTCCGGATTTATTGGGCGTAAAGCGAGCGCAGGTGGTTTATTAAGTCTGGGGTAAAAGGCAGTGGCTCAACCATTGTT
+
GGGGGGGGGGGGGGGGGGGGGEGGGGGGGGGGGEGGGGGGGGGGGGGDFGGGGGGGGGGGGGGGGGGGGGGGGGCGGGGGGDGGGGGGGGGGGGGGGGGGGGGGFGFGFGGFGGFFFGGGDCFEF<CBBFFFFGGGGGGGGGGGGGGGGEGGFFGGFGGGGC@FDCBFECEGEG@FGGGGG@CGGGCFEFEEC*::EGFGGGFGGGGGFGGEGC*ACC7:CC8AE+<EG>F*8:75776C:*5>DCG3>9CC*95:@FFBFFFCFG*(7)/9F@)57:9)5<F667586F?AA)
@M04650:207:000000000-C238N:1:1101:17592:9507 1:N:0:19
ACTCCTACGGGAGGCAGCAGTGAGGAATTTTGCGCAATGGGGGCAACCCTGACGCAGCAACGCCGCGTGAGTGAAGAAGGCTTTCGAGTTGTAAAGCTCTGTCAAACGGGAAGAATGACCAGGTAATGAATAAGTACCTGGAGTGACGGTACCGTTAGAGGAAGCACCGGCTAACTCCGTGCCAGCAGCCGCGGTAATACGGGGGGTGCAAGCGTTATTCGGAATCATTGGGCGTAAAGAGCGCGTAGGCGGATATATAAGTCAGCTGTGAAAGCCCGGGGCTCAACCCCGGAC
+
GGGGGGGGGGGGGGGGGGGGGGGGGGGGGGGGGEGGGGGGDEGGGGGFFGGGDCGGGGFGDGG=EGGGGCBEFGEGGGGGGGAFGFCCEFGGGGGFGGGFFGGGGGGGGGGGEFGFGF?F@FGDFC<@AFGGCADCFAFFG<=FG9>@:FFG9F>:FFGGGGFCEDFG7BEE*<8DDGFCEGE?7CGF7ECEEDC8:9CFGGDCEGEEGDA987CC*9CCCCEEGC77?:C5;=DCDGF7FD:BGDDD>CDD)9CF*9=FF=:C67::6@FFFF?>:6D7B977?4),3>50((
@M04650:207:000000000-C238N:1:1101:20457:9509 1:N:0:19
ACTCCTACGGGAGGCAGCAGTGGGGAATATTGGACAATGGAGGTAACTCTGATCCAGCAATTCTGTGTGCACGAAGAAGGTTTTCGGATTGTAAAGTGCTTTAAGTCGGGAAGAAAAAAATGACGGTACCGACAGAATAAGCGACGGCTAAATACGTGCCAGCAGCCGCGGTAATACGTATGTCGCAAGCGTTATCCGGAATTATTGGGCATAAAGGGCATCTAGGCGGGGTTTCAAGTCGACGGTGAAAACTAGTGGCTCAACCATTAGCTTGCCGACGAAACTGAAATTCT
+
GGGGGGGGGGGGGGGGGGGGGGGGGGGGGGGGGGGGGGGGGGGGGGGGGGGGGGGGGGGGGGGGGGGGGGGGGGEGGGGGFGGGGGGGGGGGGGGGGGGGGGGGGGGGGGGGGGFGGGGGGGGGGGGGGGGGGGGGGGGGGGGGGGGGGGGGGGGGGGGGGGGGGGGGGGGGGGGGGGGGGGGGGGGGGGGGGGGGGGGGGGGGGGGGGGG=FEFGGGGGFGGGGGGGGGGEEEGGGGFFFDEFGGGGFGGGGGGFFF@>FFGG@GGFFFF?FFFFFFGFFFGE?FFFFFFDF
@M04650:207:000000000-C238N:1:1101:14029:9527 1:N:0:19
ACTCCTACGGGAGGCAGCAGTGGGGAATATTGGGCAATGGGGGGAACCCTGACCCAGCGACGCCGCGTGAGTGAAGAAATCCTTCGGGATGTAAAGCTCTGTTGTATGGGAAGAGAAAAAGACGGTACCATACGAGGAAGCCCCGGCAAACTACGTGCCAGCAGCCGCGGTAATACGTAGGGGGCAAGCGTTGTCCGGAATTACTGGGCGTAAAGCGCACGCAGGCGGGTTTATCAGTCAGATGTAAAAGGCAGGTGCTTACCATCTGTTTGTCATCTGATACTGTAAGCCT
+
FGGGGGGGGGGGGGGGGGGGGGGGGGGGGGGGGGGGGGGGG:FD:CFGFG@EFFGGGGGGGEEGEGGGGGGGGGGGGGGGGGCFBDGGCFGGACGGGGG,>FGGGGGGGG8FGGGGFGGGGCFGDGGGGGGGGG>FFGGFGFGGECC5:8>CFGEGFGF7F>FFGGEDGECEGGGCF<EGGGGEEG>FFGGCEECCE88EFGFFFCCEFEGGGGGGGGDDGGG*:75CE9CE:+*2*2=:@=FFG7>:=:54>C5)9FFFF@FCBC7>@=F45@FF4):4@)0*9=444?@:
@M04650:207:000000000-C238N:1:1101:17558:9529 1:N:0:19
ACTCCTACGGGAGGCAGCAGTAGGGAATCTTCGGCAATGGACGAAAGTCTGACCGAGCAACGCCGCGTGAGTGAAGAAGGTTTTCGGATCGTAAAACTCTGTTGGTAGAGAAGAACGTTGGTGAGAGTGGAAAGCTCATCAAGTGACGGTAACTACCCAGAAAGGGACGGCTAACTACGTGCCAGCAGCCGCGGTAATACGTAGGTCCCGAGCGTTGTCCGGATTTATTGGGCGTAAAGCGCGTCTAGGTGGTTTAAAAAGTCTGATGTTAAACTGCGGGGCTCAACTCCGTAT
+
GGGGGGGGGGGGGGGGGGGGGGGGGGGGGGGGGGGGGGGGGGGGGGGGGGGGGGGGGGGGGGGGGGGGGGGGGGGGGGGGGGGGGGGGGGGGGGGGGGGGGGGGGGGGGGGGGGGGGGFGGGGGGGGFGGFGGGGGGGGGGGGGGGGGGGGGGGGGGGGGGGGGGGGGGGGGGGGGGGGGGGGGGGGGGGGGGGGGGGGGGGGGGGGGGGGGGGGGGGGGGGGDGFFFGCFGFEGCDFFGEGE>GDGGFGGG37FFFFFFGFGGFGFAFFFFFFFFFFGFFFGFFFFFF4D:B?
@M04650:207:000000000-C238N:1:1101:13401:9544 1:N:0:19
ACTCCTACGGGAGGCAGCAGTGGGGAATATTGCACAATGGGCGAAAGCCTGATGCAGCGACGCCGCGTGAGGGAAGAAGGTTTTCGGATTGTAAACCTCTGTCTTTGGGGACGAAGAAGTGACGGTACCCAAGGAGGAAGCCACGGCTAACTACGTGCCAGCAGCCGCGGTAAAACGTAGGTGGCAAGCGTTGTCCGGAATTACTGGGTGTAAAGGGAGCGCAGGCGGGACGGCAAGTTGGGTGTGAAATCTATGGGCTCAACCCATAGCGTGCATTCAAAACTGCTGTTCTTG
+
GGGGGGGGGGGGGGGGGGGGGGGGGGGGGGGGGGGGGGGGGGGGGGGGGGGGGGGGGGGGGGGGGGGGGGGGGGGGGGGGGGGGGGGGGDGGGGGGGGGGGGGGGGGGGGGGGGGGGGGGGGGGGGGGGGGGGGGGGGGGGGGGGGGGGGGGGGGGFGGGGGGGGGGGGGGEGGGGGCGFCFGGGGGGGGGGGGGGGDGGGGGGGGGGAC:FGGGGGGGGGGGGGGGGGDGGFG5CD>FFFG>>57CF?CCGGCDFFFF@CFFFEDD0?F@;DFFFBBFFFFD4@F626@FAB9
@M04650:207:000000000-C238N:1:1101:13992:9567 1:N:0:19
ACTCCTACGGGAGGCAGCAGTAGGGAATCTTCGGCAATGGACGAAAGTCTGACCGAGCAACGCCGCGTGAGTGAAGAAGGTTTTCGGATCGTAAAACTCTGTTGGTAGAGAAGAACGTTGGTGAGAGTGGAAAGCTCATCAAGTGACGGTAACTACCCAGAAAGGGACGGCTAACTACGTGCCAGCAGCCGCGGTAATACGTAGGTCCCGAGCGTTGTCCGGATTTATTGGGCGTAAAGCGAGCGCAGGTGGTTTATTAAGTCTGGTGTAAAAGGCAGTGGCTCAACCATTGT
+
GGGGGGGGGGGGGGGGGGGGGGGGGGGGGGGGGGGGGGGGGGGGGGGGGGGGGGGGGGGGGGGGGGGGGGGGGGGGGGGGGGGGGGGGGGGGGGGGGGGGGGGGGGGGGGGGGGGGGCFGGGGGGGGGGGGGGGGGFFGGFGFGGGGGGGGGGGGGGGGGGGGGGGGGGGGGGGGGGGGGGGGGGGGGGGGGGGEGGGGFGGGGGGGGGGGGGGGDEGCFGGEGGFGGGGFGFGGGGGFGE7:BGGGGF9FFCGGF@?=FGFFGFG>?FF?4@F@4?BGF??9F?@F<FFF<A
@M04650:207:000000000-C238N:1:1101:4622:9572 1:N:0:19
ACTCCTACGGGAGGCAGCAGTGGGGAATATTGGGCAATGGGGGCAACCCTGACCCAGCGACGCCGCGTGAGTGAAGAAATCCTTCGGGATGTAAAGCTCTGTTGTATGGGAAGAGAAAAAGACGGTACCATACGAGGAAGCCCCGGCAAACTACGTGCCAGCAGCCGCGGTAATACGTAGGGGGCAAGCGTTGTCCGGAATTACTGGGCGTAAAGCGCACGCAGGCGGGTTTATAAGTCAGATGTAAAAGGCAGGTGCTTACCATCTGTTTGTCATCTGATACTGTAAGCCT
+
GGGGGGGGGGGGGGGGGGGGCFGGGGGGGGGGGGGGGGGGGGGGGGGGGGGGGGGFGGEEGGGGGGGGGDGGGGGGGGGGGGGGGGGGGGGGGFGGGEFGGFFGGGGGGGGGGGGGGGGGGGGGGGGGGGGGGGFGGGGGGGGGGGGGGGGGGGGGGGFGGGGGGGGGGGGGGGGGGEGGGGGGGGGGGGGGGGGGGGGEFFGGGFGGGGGGGGGGGCDGGGGGGGGGG5CE?FGGGGFCFGFFFG7C7CGGGGDF@FFFG?DGFGGFFF??FFFFFFG@7>>?6=6<AFFF
@M04650:207:000000000-C238N:1:1101:4486:9604 1:N:0:19
ACTCCTACGGGAGGCAGCAGTGGGGAATATTGCACAATGGGCGAAAGCCTGATGCAGCGACGCCGCGTGAGGGAAGAAGGTTTTCGGATTGTAAACCTCTGTCTTCGAGGACGAAGAAGTGACGGTACTCGAGGAGGAAGCCACGGCTAACTACGTGCCAGCAGCCGCGGTAAAACGTAGGTGGCAAGCGTTGTCCGGAATTACTGGGTGTAAAGGGAGCGCAGGCGGGATGCCAAGTTGGACGTGAAATCTATGGGCTCAACCCATAGCGTGCGTTCAAAACTGGCGTTCGTG
+
GG<<CFD9@@CFGE;@::C<-;8<:;C,,,CFGFGGEC<E@E:B7:C8@F@FFGGE<A@:F@+6=+FCFEGGCGGE=FG<FFE7?F@FB7F,?E?F@F,EEFEFF9CFG@FF:FCG@FFGGGGGEEFGEFGBEGDFCEGF7DF:CCFEE<,E3,FFF*>FCFGGFE@@FEF7*7CGE:<B@?<B7FGFC8CGECFBCCEGFFGGGGGC;*>9CGD?EGDGGD*/?CEGE3CC:FCCFF42)20;CCCF?*C:D>D:7>FF6=D5>DG?F)073)77:1<*7<F4*6@91)8(4-
@M04650:207:000000000-C238N:1:1101:11181:9616 1:N:0:19
ACTCCTACGGGAGGCAGCAGTGGGGAATATTGCGCAATGGGCGAAAGCCTGACGCAGCGACGCCGCGTGAGGGATGAAGGGCTTCGGTTCGTAAACCTCTGTCAGAAGGGAAGAAGTGTAGTGGTGCTAATCAGCCGCTATTTGACGGTACCTTCAAAGGAAGCACCGGCTAACTCCGTGCCAGCAGCCGCGGTAATACGGAGGGTGCAAGCGTTAATCGGAATCACTGGGCGTAAAGCGCATGTAGGCTGTTTGATAAGTCAGAAGTGAAAGCCCACGGCTCACCCGTGGAAC
+
GGGGGGGGGGGGGGGGGGGGGGGGGGGGGGGGGGGGGGGGGGGGGGGGGGGGGGGGGGGGGGGGGGGGGGGGGGGGGGGGGGGGGGGGGGGGGGGGGGGGGGGGGFGGGGGGGGGGGGGGGGGGGGGGGGGGGGGGGGGGGGGGGGGGGGGGGGGGGGGGGGGGGGGGGGGGGGGGGEGGGGGGGGGGGCEGGGGGGGGGGGGDGGGGGGGGGGGGGGGGGGGGGGGGGGGGFGDDGGFGFGFFGGGGFGGGGGGFFFFFGFF7F7*66FFFFFFF?BGFF>DFFFFFFFFFF8
@M04650:207:000000000-C238N:1:1101:5772:9629 1:N:0:19
ACTCCTACGGGAGGCAGCAGTGGGGAATATTGCACAATGGGCGCAAGCCTGATGCAGCCATGCCGCGTGTATGAAGAAGGACTTCGGGTTGTAAAGTACTTTCAGCGGGGAGGAAGGCGGTGGAGTTAACAGCTTCACCGATTGACGTTACCCGCAGAAGAAGCACCGGCTAACTCCGTGCCAGCAGCCGCGGTAATACGGAGGGTGCAAGCGTTAATCGGAATTACTGGGCGTAAAGCGCACGCAGGCGGTTTGTTAAGTCAGATGTGAAATCCCCGGGCCCAACCTGGGAAC
+
FCEGFGCGGEFCFGFGGGE6CEEFEEECGECCEF<EEFGGGCC@CCE@FGGGGGGFFFGFF,,EC@C+@CF?FFFFFGEC,=FDFEGGFEF?FGDEFGGGGGGGGG:@>FGGG=<>FGDGEE7+>F8,,3@BFCCFF,=F:5CCFCF**D<>FD7<>>FFGGFGG7;FGEEGFE;<F*44;BF<88C@CCE>8CEEC@<C>CCCCCEGGGEF*/*1**:<CC;22AC?:CGGFGG=*:@DBC3095D<>DD)9*55579=<9::@02.=F***197(455@(1)007085FBB-
@M04650:207:000000000-C238N:1:1101:20191:9671 1:N:0:19
ACTCCTACGGGAGGCAGCAGTGGGGAATATTGGGCAATGGGGGCAACCCTGACCCAGCGACGCCGCGTGAGTGAAGAAATCCTTCGGGATGTAAAGCTCTGTTGTATGGGAAGAGAAAAAGACGGTACCATACGAGGAAGCCCCGGCAAACTACGTGCCAGCAGCCGCGGTAATACGTAGGGGGCAAGCGTTGTCCGGAATTACTGGGCGTAAAGCGCACGCAGGCGGGTTTATAAGTCAGATGTAAAAGGCAGGTGCTTACCAGCTGTTTGTCATCTGATACTGTAAGCCT
+
GGGGGGGGGGGGGGGGGGGGGGGGGGGGEGGGGGGGGGGGGGGGGGGGGGGGFGGGGGGGGGGGGGGGGGGGGGGFGGGGGGGGGGGGGEFGGGGFGGGGGGGGGGGGGGGGGGGFGFFCGGGGGGGGGGGGGECFFDCGGFGGGGGGEGGGEGCFFGGGGGGGGGEFGEGGGF9BBEDFEGDGGGGFGGGGDGG?5C5CFFGGG?E5FEGEEG+:=D3CGGGGGGG5E5CE49?C*:@FFG7=:>CF=FGFGDDFF:F4AFD7)/9:FFF5)7496<>46)094@?>)*68
@M04650:207:000000000-C238N:1:1101:9552:9674 1:N:0:19
ACTCCTACGGGAGGCAGCAGTAGGGAATCTTCGGCAATGGACGAAAGTCTGACCGAGCAACGCCGCGTGAGTGAAGAAGGTTTTCGGATCGTAAAACTCTGTTGGTAGAGAAGAACGTTGGTGAGAGTGGAAAGCTCATCAAGTGACGGTAACTACCCAGAAAGGGACGGCTAACTACGTGCCAGCAGCCGCGGTAATACGTAGGTCCCGAGCGTTGTCCGGATGTATTGGGCGGAAAGCGAGCGCAGGTGGTTTATTAAGTCTGGTGTAAAAGGCAGTGGTGCAACCATTGT
+
GGGGGGGGGGGGGGGGGGGGGFGGGGGGEGGAFFGGGGGGF8FGGGGEEFGGF8FFGGGGGEGGGGGGGGGGGGGGGGGGFGGGGGGC=FGGGGGGGGGGFGGCEFGF?FGGGGG@CA<DFGGGGFF=C=FFGDC>,3BFFGGGGF9FGGGEEGFGGFCF,8CECB><F><*CFCDG7FFFGFGGGGFC,:CE>BCGFCFGC9EGFCEGC=E**:CE<>78C8/*2A9FGGF47):9CFG5*85<DDCDDFFDD*97@*8C9:7BGFF46*1*75),45@?)**0=411?*4)
@M04650:207:000000000-C238N:1:1101:10379:9675 1:N:0:19
ACTCCTACGGGAGGCAGCAGTGGGGAATATTGCACAATGGGCGCAAGCCTGATGCAGCCATGCCGCGTGTATGAAGAAGGCCTTCGGGTTGTAAAGTACTTTCAGTCGGGAGGAAGGTGTCAAGGTTAATAACCTTGGCAATTGACGTTACCGACAGAAGAAGCACCGGCTAACTCCGTGCCAGCAGCCGCGGTAATACGTAGGTGGCAAGCGTTGTCCGGAATTATTGGGCGTAAAGCGCGCGCAGGCGGGCTGATAAGTCTGTCGTTTAAATTCGGGGCTCAACCCCGTCA
+
GGGGGGGGGGGGGGGGGGGGGGGGGGGGGGGGGGGGGGGGGGGGGGGGGGGGGGGGGGGGGGGGGGGGGGGGGGGGGGGGGGGGGGGFFDGGGGGGGGGGGGGGGGFGGGGGGGGGGGGGGGGGGGGGGGGGGGGGGGGGGGGGGGGGGGGGGGGGGGGGGGGGGGGGGGGGGGGGGGGGGGGGFGGGGGGGGDDGGGGGGGGGGGGGGGGGGGE55CFGGCEGFGGGGGGFFECGGGFGFGBED:573CGGDGGFFF?=F*>F=:DBB@:=B?BF?:DF@>F64)714B8<F
@M04650:207:000000000-C238N:1:1101:25355:9742 1:N:0:19
ACTTCTACGGGAGGCAGCAGTAGGGAATCTTCGGCAATGGACGAAAGTCTGACCGAGCAACGCCGCGTGAGTGAAGAAGGTTTTCGGATCGTAAAACTCTGTTGGTAGAGAAGAACGTTGGTGAGAGTGGAAAGCTCATCAAGTGACGGTAACTACCCAGAAAGGGACGGCTAACTACGTGCCAGCAGCCGCGGTAATACGTAGGTCCCGAGCGTTGTCCGGATTTATTGGGCGTAAAGCGAGCGCAGGTGGTTTATTAAGTCTGGTGTAAAAGGCAGTGGCTCAACCATTGT
+
GGGGGGGGGGGGGGGGGGGGGGGGGGGGGGGGGGGGGGGGGGGGGGGGGGGGGGGGGGGGGGGGGGGGGGGGGGGFGGGGGGGGGGGGGGGGGGGGGGGGGGGGGGGGGGGGGGGGGGGGGGGGGGGGGGGGGGGGGGGGGGGGGGGGGGGGGGGGGGGGGGGGGGGGGGEGGGGGGGGGGGGGGGGGGGGGDGGGGGGGGGGGDGGGGGGEGEEEGGGGGGGGGGGGGFGGFGGGGGFFDGFF:DGGF<FGDGGF?FBFFFGGFGGFFF?4=BBFF?FFFFGF=67:?FFFF
@M04650:207:000000000-C238N:1:1101:4643:9747 1:N:0:19
ACTCCTACGGGAGGCAGCAGTAGGGAATCTTCGGCAATGGACGAAAGTCTGACCGAGCAACGCCGCGTGAGTGAAGAAGGTTTTCGGATCGTAAAACTCTGTTGGTAGAGAAGAACGTTGGTGAGAGTGGAAAGCTCATCAAGTGACGGTAACTACCCAGAAAGGGACGGCTAACTACGTGCCAGCAGCCGCGGTAATACGTAGGTCCCGAGCGTTGTCCGGATTTATTGGGCGTAAAGCGAGCGCAGGTGGTTTATTAAGTCTGGTGTAAAAGGCAGTGGCTCAACCATTGT
+
GGGGGGGGGGGGGGGGGGGGGGFGGGGGGGGGGGGGGGGGGGGGGGGGGGGGGGGGGGGGGGGGGGGGGGGGGGGGGGGGGGGGGEGGGGGGGGGGGGGGGGGGGCGGGGGGGFGGGGGFFGGGGGGGGGGFGGGGGFFFGGGEGFGGGGGDGGG7FFGGGGGGGEGGGGGGDGGGGGFGFGGGGGGGGGGGGGGGGGGGGGGGGGGGGDEGGEEGGGGGGGGEGCFGGGDF>EC=DGFGFG>:<DGGF9*CCGG4BBFFFFFGF5C:5?FF?B:FB?CFFFGFFFFFFFFFA
@M04650:207:000000000-C238N:1:1101:22751:9765 1:N:0:19
ACTCCTACGGGAGGCAGCAGTGGGGAATATTGCACAATGGGCGGAAGCCTGATGCAGCAACGCCGCGTGAGGGATGACGGCCTTCGGGTTGTAAACCTCTTTTAGCAGGGAAGAAGCGAGAGTGACGGTACCTGCAGAAAAAGCGCCGGCTAACTACGTGCCAGCAGCCGCGGTAATACGGAGGATGCGAGCGTTATCCGGATGTATTGGGTTGAAAGGGTGCGCAGGCGGGCTTTTAAGTCAGAGGTGAAATTTCCAGGCTCAACCTGGGCACTGCCGTCGAAACTGGGGGCC
+
FGCEFFAFGGEGGGGGGGGFGGGGDGEFCFFGAEFEGGGGGGEGGGGGDGGGGGGGCDD@FECFFGGFGGGGGGFGGGGGGGCF97:FFEGGGGGFGGGFDFGC8FFGGGGGGGCFGG>+7FBFFA@EFG+EFFGGFA7D@7CFC@F7FDFEGFEFFGFCG;CGGGF7FEGEDEEGGFGGGDGGCFG>EECEGGGGC:FGC***2<<9F67*;*+3<77>@D=CEE=EGDG*5//<6:?>=7F4*9793>*CC*79BF*)*.279C*3<>)5775F>(9).4))0)*-,5<0((
@M04650:207:000000000-C238N:1:1101:6560:9801 1:N:0:19
ACTCCTACGGGAGGCAGCAGTGGGGAATATTGCACAATGGGCGCAAGCCTGATGCAGCCATGCCGCGTGTGTGAAGAAGGCCTTCGGGTTGTAAAGCACTTTCAGCGAGGAGGAAGGTGGTGAGCTTAATACGTTCATCAATTGACGTTACTCGCAGAAGAAGCACCGGCTAACTCCGTGCCAGCAGCCGCGGTAATACGGAGGGTGCAAGCGTTAATCGGAATTACTGGGCGTAAAGCGCACGCAGGCGGTTTGTTAAGTCAGATGTAAAAGGCAGGTGCTTACCATCTGTTT
+
GGGGGGGGGFGGGGGGGGGGGGGGGGGGGGGGGGGGGGGGGGGDGGGGGGGGGGGGGGGGGGGGGGGGGGGGGGGGGGGGGGGGGGGG@FGGGGGGGGGGGGGGGGGGGGGEGGCFGGGGEGGGGGGGGGGGGGFDGGGGGGGGFGGGCGEDEGGGGGGGGGGGGGGGGGGGGGGGGGGFGGGGCFGGGGGGGEGGGGGGG5CGGGGGGGGGGGGGGFGGGGGGGGGGFFGFEGGC<FFG:CEFDGGGFGGG3*9>?FFFGFGGFGC<?BFFFEFF?0CFF>769?FFFFF4:<
@M04650:207:000000000-C238N:1:1101:12515:9816 1:N:0:19
ACTCCTACGGGAGGCAGCAGTAGGGAATCTTCGGCAATGGACGAAAGTCTGACCGAGCAACGCCGCGTGAGTGAAGAAGGTTTTCGGATCGTAAAACTCTGTTGGTAGAGAAGAACGTTGGTGAGAGTGGAAAGCTCATCAAGTGACGGTAACTACCCAGAAAGGGACGGCTAACTACGTGCCAGCAGCCGCGGTAATACGGAGGATGCGAGCGTTATCCGGATTTATTGGGTTTAAAGGGTGCGCAGGCGGGATTTTAAGTCAGCGGTGAAATACCAACGCTCAACGTTGGA
+
GGGGGGGGGGGGGGGGGGGGGGGGGGGGGGGGGGGGGGGGGGGGGGGGGGGGGGGGGGGGGGGGGGGGGGGGGGGGGGGGGGGGGGGGGGGGGGGGGGGGGGGGGGGGGGGGGGGGGGGGGGGGGGGGGGGGGGGGGGGGGGGGGGGGGGGGGGGGGGGGGGGGGGGGGGGGGGGGGGGGGGGGGGGGGCEGGGGGGGGGGGGGGGGGGGGGGGGGGGGGGDDEGGGGGGGGDGGGG74C:<5>DDGDEGGGGDGFFFFFGFGGFGGFFFFF@FF=:?GFF>DFFFFF?5>80
@M04650:207:000000000-C238N:1:1101:21992:9879 1:N:0:19
ACTCCTACGGGAGGCAGCAGTGGGGAATATTGGACAATGGACCAAAAGTCTGATCCAGCAATTCTGTGTGCACGACGAAGTTTTTCGGAATGTAAAGTGCTTTCAGTTGGGACGAAGAAAGTGACGGTACCAACAGAAGAAGGGGCGGCTAAATACGTGCCAGCAGCCGCGGTAATACGTATGCCCCGAGCGTTATCCGGATTTATTGGGCGTAAAGCGCGTCTAGGTGGTTTAAAAAGTCTGATGTTAAACTGCGGGGCTCAACTCCGTATTGCGTTGGAAACTGTTAGACT
+
GGGGGGGGGGGGGGGGGGGGGGGGGGGGGGGGGGGGGGGGGGGGGGFGGGGGGGGGGGGGGGGGGGGGGGGGGGGGGGGGGGGGGGGGGGGGGGGGGGGGGGGGGGGGGGGGGGGGGGGGGGGGGGGGGGGGGGGGGGGGGGGGGGGGGGGGGGGGGGGGGGGGGGGGGGGGGGGGGGGGGGGGFGGGGGGGGGCGGGGGGGGGCGGGGGGGGGGGGGGDGGGEGGGGGGEGFFGGGGFGFGFFCGFGFGGGGGGFFFFFGFDGFFG7@FFFFFFFFBGFFBGFFFFFFFFFF
@M04650:207:000000000-C238N:1:1101:10783:9923 1:N:0:19
ACTCCTACGGGAGGCAGCAGTGAGGAATTTTGCGCAATGGGGGCAACCCTGACGCAGCAACGCCGCGTGAGTGATGAAGGCCTTTTGGTTGTAAAGCTCTGTCGCCTGGAAAGAAACCTGGAGATAGGTAATGATCTTCAGCTGACGGTACCAGGAAAGGAAGGACCGGCTAACTCCGTGCCAGCAGCCGCGGTAATACGGGGGGTCCAAGCGTTATTCGGAATTATTGGGCGTAAAGCGCATGTAGGCGGTCGGGTATGTCAGCTGTGAAAGCCCAGGGCTTAACCATGGC
+
GGGGGGGGGGGGGGGGGGGGGGGGGGGGFFEGGEGGGGEGGGGGGGGGGGGGGGGGEGGGGGGGGEGFGGGEFGGDFGGGGGCFFGEGEFGGGGGGG,?<FGFGGGGGGGFGGGGFGGGGGEFGCDFGGGGGGGGGGGGGGGGGFGGG7FGCFGGGCGGGGGGGGGGGGCEGGGGGGEGGGGFGFFGGGGGDGGDECFFGGGGGDEC=CFGGEC5;5>CCCD=C?GGDFGGC>:355>@73)>>FCGD?DDCDDDFF>:?FFCF)*26?97FF?>58:D>),1969F)3@?(
@M04650:207:000000000-C238N:1:1101:15870:9963 1:N:0:19
ACTCCTACGGGAGGCAGCAGTGAGGAATTTTGCGCAATGGGGGCAACCCTGACGCAGCAACGCCGCGTGAGTGAAGAAGGCTTTCGAGTTGTAAAGCTCTGTCAAACGGGAAGAATGACCAGGTAATGAATAAGTACCTGGAGTGACGGTACCGTTAGAGGAAGCACCGGCTAACTCCGTGCCAGCAGCCGCGGTAATACGGGGGGTGCAAGCGTTATTCGGAATCATTGGGCGTAAAGAGCGCGTAGGCGGATATATAAGTCAGCTGTGAAAGCCCGGGGCTCAACCCCGGA
+
GGGGGGGGGGGGGGGGGGGGGGGGGGGGGGGGGGGGGGGGGGGGGGGGGGGGGGGGGGGGGGGGGGGGGGGGGGGGGGGGGGGGGGGGGGGGGGGGGGGGGGGGGGGGGGGGGGGGGGGGGGGGGGGGGGGGGGGGGGGGGGGGGGGGGGGGGGFGGGGGGGGGGGGGGGGGGGGGGGGGGGGGGGGGGGGGGGGGGGGGGGGGGGGGGGGGGGGGGGGGGGGEGFFGGGGGFGGGGGFGFFDEGGDDBFGD7DG?FFFFGF7DFG7?FF@?FFFF0>GFFF<3==4??FEBB
@M04650:207:000000000-C238N:1:1101:16009:10048 1:N:0:19
ACTCCTACGGGAGGCAGCAGTGGGGAATATTGCACAATGGGCGCAAGCCTGATGCAGCGACGCCGCGTGAGGGATGACGGCCTTCGGGTTGTAAACCTCTTTCAGCAGGGAAGAAGCGAGAGTGACGGTACCTGCAGAAGAAGCGCCGGCTAACTACGTGCCAGCAGCCGCGGTAATACGTAGGGTGCGAGCGTTAATCGGAATTACTGGGCGTAAAGCGTGCGCAGGCGGTGTTGTAAGACCGATGTGAAATCCCCGGGCTTAACCTGGGAACTGCATTGGTGACTGCAATGC
+
GGGGGGGGGGGGGGGGGGGGGGGGGGGGGGGGGGGGGGGGGGGGGGGGGGGGGGGGGGGGGGGGGGGGGGGGGGGGGGGGGGGGGGGGGGGGGGGGGGGGGGGGGGGGGGGGGGGGGGGGGGGGGGGGGGGGGGGGGGGGGGG?FGGGGGGGGGGGGGGGGGGGGGGGGGGGEGGGGGGGGGGGGGGGGGGGGEGDGGGGGGDGGGGGGGGGGGGGGGGGGGEEEGGGEGGEFGGGGGFGFFFFGGGFFGFCGGGFFEFFGFGGFGCAF4>FFFFFBBGF?>FF?FFFFFFFF:
@M04650:207:000000000-C238N:1:1101:25969:10093 1:N:0:19
ACTCCTACGGGAGGCAGCAGTAGGGAATCTTCGGCAATGGACGAAAGTCTGACCGAGCAACGCCGCGTGAGTGAAGAAGGTTTTCGGATCGTAAAACTCTGTTGGTAGAGAAGAACGTTGGTGAGAGTGGAAAGCTCATCAAGTGACGGTAACTACCCAGAAAGGGACGGCTAACTACGTGCCAGCAGCCGCGGTAATACGTAGGTCCCGAGCGTTGTCCGGATTTATTGGGCGTAAAGCGAGCGCAGGTGGTTTATTAAGTCTGGTGTAAAAGGCAGTGGCTCAACCATTGT
+
GGGGGGGGGGGGGGGGGGGGGGGGGGGGGGGGGGGGGGGGGGGGGGGGGGGGGGGGGGGGGGGGGGGFGGGGGGGGGGGGGGGGGGGGGGGGGGGGGGGGGGGGGGGGGGGGGGGGGGGGGGFGGGGGGGGGGGGGGGGGGGGGGGGGGGGGGGGGFGGGFFFGGGGGGGGGGGGGGGGGGGGGGGDG@FGGGGGGGGGFGGGGGGGGGGGGGGGGGGGGGGGGGEGGGGGGFGGGGGFG@DFFCDDDFFFF9<FFFFFFGFGGFGGFFBFFFFF@??FFFBDFF4FF?FFFF
@M04650:207:000000000-C238N:1:1101:13077:10097 1:N:0:19
ACTCCTACGGGAGGCAGCAGTGGGGAATATTGGACAATGGACCAAAAGTCTGATCCAGCAATTCTGTGTGCACGACGAAGTTTTTCGGAATGTAAAGTGCTTTCAGTTGGGACGAAGAAAGTGACGGTACCAACAGAAGAAGGGGCGGCTAAATACGTGCCAGCAGCCGCGGTAATACGTATGCCCCGAGCGTTATCCGGATTTATTGGGCGTAAAGCGCGTCTAGGTGGTTTAAAAAGTCTGATGTTAAACTGCGGGGCTCAACTCCGTATTGCGTTGGAAACTGTTAGACT
+
GGGGGGGGGGGGGGGGGGGGGGGGGGGGGGGGGGGGGGGGGGGGGGGGGGGGFGGGGGGGGGGGGGGGGGGGGGGGGGGGGGGGGGGGGGGGGGGGGGGGGGGGGGGGGGGGGGGGGGGBFFFGGGGGGGGGGGGGFGGFFGGGGGGGGDGGGGGGGFCGGGGGGGGGGEGGGGGGGGGGGGGGGGGGCEGGGGGGGFGGEGGGGFGGGD=EEEGGFGGGCDGEGGGGGGCC4CF?FFDFFGFF*:>CFGGGGGGFFFFF=FG=FGGBFFFF??FDBFG>6):?FF49949A>
@M04650:207:000000000-C238N:1:1101:21408:10114 1:N:0:19
ACTCCTACGGGAGGCAGCAGTGGGGAATATTGCACAATGGGCGAAAGCCTGATGCAGCGACGCCGCGTGAGGGAAGAAGGTTTTCGGATTGTAAACCTCTGTCTTCGGGGACGATAATGACGGTACCCGAGGAGGAAGCCACGGCTAACTACGTGCCAGCAGCCGCGGTAAAACGTAGGTGGCAAGCGTTGTCCGGAATTACTGGGTGTAAAGGGAGCGCAGGCGGAAAGGTAAGTTGGACGTGAAATCTATGGGCTCAACCCATAGCGTGCGGTCAAAACTATTTTTCTTG
+
GGGGGGGGGGGGGGGGGGGGGGFFGGGGGGGGGGGGGGGGEGGGGGGGGGGGDDGGGG:FEGGGGGGGGEEFGGG>FGGGFFGGGGG@CGF?<FGGGGGFGGGGFEDCGGGFC@FGGGG9>CCFFCCFE:BFDFDDGGEGGGGGGGGGFGGG7F:@DCFGGGGCEFGG*:F9ACG8CBGGFGGGC55EEECC+<CCE>*A<EFGFG;E::?C+CGGC)1>?CE=?E/5=5A<9<DCG7?<@G@5**7:*7:C>FFF48?@*.9C?570.>>BD37><?7?>2:=4=*6:??2
@M04650:207:000000000-C238N:1:1101:22272:10182 1:N:0:19
ACTCCTACGGGAGGCAGCAGTGGGGAATATTGCACAATGGGCGAAAGCCTGATGCAGCGACGCCGCGTGAGGGAAGAAGGTTTTCGGATTGTAAACCTCTGTCTTCGAGGACGAAGAAGTGACGGTACTCGAGGAGGAAGCCACGGCTAACTACGTGCCAGCAGCCGCGGTAAAACGTAGGTGGCAAGCGTTGTCCGGAATTACTGGGTGTAAAGGGAGCGCAGGCGGGATGCCAAGTTGGACGTGAAATCTATGGGCTCAACCCATCGCGTGCGTTCAAAAATGGCTTTCTTG
+
GGGGGGGGGGGGGGDGGGGGGGGGGE@FGGGFFFGGGGGGGGGGGGGGGGGGGGGGGGGGGDGGGGGGGGGGGGGGGGGGGGGGGGGGGGFGGGGGFEGFGGGGGGFFFEGFEGGCGGGFAFGGCGGGGGGGG@BCCFGEFCFF7:FGGCGFFFGFGGDFGGGGGGGGGGGGCGFGGFGCGGFFFGGFFCCEGEFGGGGGGFGG7C6F8CE+<+C7CGGGE:CEG5EEE98EFEC6C:B:FCF3*953BCGGGGG4)7>3C?FC@CC(.7>>>@B;6:GF63*09=52()9-4)
@M04650:207:000000000-C238N:1:1101:20165:10191 1:N:0:19
ACTCCTACGGGAGGCAGCAGTGGGGAATATTGCGCAATGGGCGAAAGCCTGACGCAGCGACGCCGCGTGAGGGATGAAGGGCTTCGGTTCGTAAACCTCTGTCAGGAGGGAAGAAATGTGCTCGTGCTAATCAGCGGGCATTTGACGGTACCTCCAAAGGAAGCACCGGCTAACTCCGTGCCAGCAGCCGCGGTAATACGGAGGGTGCAAGCGTTAATCGGAATTACTGGGCGTAAAGCGCACGCAGGCGGTTTGTTAAGTCAGATGTGAAATCCCCGGGCTCAACCTGGGAAC
+
GGGGGGGGGGGGGGGGGGGGGGGGGGGGGGGGGGGGGGGGGGGGGGGGGGGGGGGGGGGGGGGGGGGGGGGGGGGGGGGGGGGGGGGGGGGGGGGGGGGGGGGGGGGGGGGGGGGGGGGGGGGGGGGGGGGGGGGGGGGGGGGGGGGGGGGGGGGGGGGGGGGGGGGGGGGGGGGGGGGGGGGGGGGGGGGGGGGGGGGGGGGGGGGEGGGFGGGGGGGGGGGGGGGFGGGGFGDEGGFGFGFFGGGGFGG555C>FFFFGFGFBFGFFFFFFFFFFFGEF>GFFFF?BFF?F(
@M04650:207:000000000-C238N:1:1101:24975:10198 1:N:0:19
ACTCCTACGGGAGGCAGCAGTGGGGAATATTGCACAATGGGCGCAAGCCTGATGCAGCCATGCCGCGTGTATGAAGAAGGCCTTCGGGTTGTAAAGTACTTTCAGTCGGGAGGAAGGTGTCAAGGTTAATAACCTTGGCAATTGACGTTACCGACAGAAGAAGCACCGGCTAACTCCGTGCCAGCAGCCGCGGTAATACGGAGGGTGCAAGCGTTAATCGGAATTACTGGGCGTAAAGCGCACGCAGGCGGTTGATTGAGTCAGATGTGAAATCCCCGGGCTTAACCCGGGAAT
+
GGGGGGGGGGGGGGGFGGGGGGGGGGGGGGGGGGGGGGGGFGGGGGGGGGGGGGDGGGGGGGGGGGGBEEGGGGFGGGGGGGGGGGGGGGGGFGFGGGGGEGGGGFGGEGGGFGGGGGGGGGGGGGGGGGGGGGFGGGGGGGGGGGGGGGGGGGGGGGGGGGGGGGGGGGGGGGFCFGGGGGGGFGGGGGGGGGGGGGGGEGGGGGGGGGG5CEEGFGGGGG5CFGGGGGDGECDEGGFGFC>BDGGDFGGGDGGFF4FFGFGGFGGFF?BFFF??:>GF>1D?F47:;>>BB?
@M04650:207:000000000-C238N:1:1101:13719:10223 1:N:0:19
ACTCCTACGGGAGGCAGCAGTGAGGAATATTGGTCAATGGTCGAGAGACTGAACCAGCCAAATCGCGTGAAGGAAGACTGCCTTATGGGTTGTAAACTTCTTGTTTACAGGAATAAAAGACATTACGTGGAATGTATTGCATGTACTGTAAGAATAAGCATCGGCTAACTCCGTGCCAGCAGCCGCGGTAATACGGAGGATGCGAGCGTTATCCGGATTTATTGGGTTTAAAGGGTGCGCAGGCAGGCTTTTAAGTCAGCGGTGAAATTTCCAGGCTCAACCTGGGCACTGGCG
+
<CCFF9EFEFCGGE;CFFGGGGFFDFGDCGFFGGFFE,CFGEGGGGC8FA,CFG<DC@FFFGACF@CCCGDEFFAECC?FD<,C?FGGFGGFFGFE?EFFE?,C<<FG<FBGDFGFF<F?=FG9D,ABA+@<<FEF<?A@E9EFCAGGE<?FEC9FGGCGGFEGDGGFE,>EF>DCF;FFGFFDEG:C:EE,>F7BEEG5688>:C:7::E5C9:EC3CC@1+=<C:=EDCGFF*=D555>DBE*157<***0>:98*/9CE9C)7*)194*9@7@0<76)4*57.72:@6(.4
@M04650:207:000000000-C238N:1:1101:19987:10257 1:N:0:19
ACTCCTACGGGAGGCAGCAGTGGGGAATATTGGGCAATGGGGGGAACCCTGACCCAGCGACGCCGCGTGAGTGAAGAAATCCTTCGGGATGTAAAGCTCTGTTGTATGGGAAGAGAAAAAGACGGTACCATACGAGGAAGCCCCGGCAAACTACGTGCCAGCAGCCGCGGTAATACGTAGGGGGCAAGCGTTGTCCGGAATTACTGGGCGTAAAGCGCACGCAGGCGGGTTTATAAGTCAGATGTAAAAGGCAGGTGCTTACCATCTGTTTGTCATCTGATACTGTAAGCCT
+
GGGGGGGGGGGGGGGGGGGGGGGGGGGGGGGGGGGGGGGGGGGGGGGGGGGGGGGGGGGGGGGGGGGGGGGGGGGGGGGGGGGGGGGGGGGGGGGGGGGGGGGGGGGGGGGGGGGGGGGGGGGGGGGGGGGGGGGGGGGGGGGGGGGGGGGGGGGGGGGGGGGGGGGGGGGGGGGGGGGGGGGGGGGGGGGGGGGGGGGGGGGGGGGGGGGGGGGGGGGGGDEGGGGGGDGDFGGGFDFGFGFFFFGGFFG:CDDFFFFFGFGGFGC9FF?FFFFFFFG?F97B?FFBA?FF
@M04650:207:000000000-C238N:1:1101:18209:10294 1:N:0:19
ACTCCTACGGGAGGCAGCAGTGGGGAATATTGCACAATGGGCGCAAGCCTGATGCAGCCATGCCGCGTGTATGAAGAAGGCCTTCGGGTTGTAAAGTACTTTCAGCGGGGAGGAAGGGAGTAAAGTTAATACCTTTACTCATTGACGTTACCCGCAGAAGAAGCACCGGCTAACTCCGTGCCAGCAGCCGCGGTAATACGGAGGGTGCAAGCGTTAATCGGAATTACTGGGCGTAAAGCGCACGCAGGCGGTCTGTCAAGTCGGATGTGAAATCCCCGGGCTCAACCTGGGAAC
+
GGGGGGGGGGGGGGEGGGGGGGGGGGGGGGGGGGGGGGGGGGGGGGGGGGGGGGGGGGGGGGGGGEGGGGGGGGGGGGGGGFGFGGGDEFEGGGGGGGDFFGGFGGGGGEGGGGCFGGFGGGGGFGDA<FGGGGGGGGGGGGGGGGGGGGGFFDGGGGGGDGGGGGFGGGDGGGGGGDGFGGGFFGGDGGGGGGGGGF?FGGEGGGGGGGGGGGECGFGGEGGGGGGGFGGGEGGEFGFGDGFFGGGG3CDGDDFFFFFFGBGCDGGBF?6@B=???6DDBBF?FFF:<7F?:3
@M04650:207:000000000-C238N:1:1101:21978:10299 1:N:0:19
ACTCCTACGGGAGGCAGCAGTGGGGAATATTGGACAATGGACCAAAAGTCTGATCCAGCAATTCTGTGTGCACGACGAAGTTTTTCGGAATGTAAAGTGCTTTCAGTTGGGACGAAGAAAGTGACGGTACCAACAGAAGAAGGGGCGGCTAAATACGTGCCAGCAGCCGCGGTAATACGTATGCCCCGAGCGTTATCCGGATTTATTGGGCGTAAAGCGCGTCTAGGTGGTTTAAAAAGTCTGATGTTAAACTGCGGGGCTCAACTCCGAATTGCGTTGGAAACTGTTAGACT
+
GGGGGGGGGGGGGGGGGGGGGGGGGGGGCGGAFFGGGGGGGGGGGGFGGAEF,6C<FC<FFG9FEFGGGGCCFFGGEGEFGGGGFDFG,6CF?FGGCFE9FGGFDC9CCFGGFGGGG+?BDGGGEEGGE?EFGC<FCGEEFFGC7C@G@FGGAFGGG>:<3E@@FG7FGG7CFG7CGGGGG;8?9CFG8*3*3C8*92;*38*<CFFC9FFE*7:8F7)9E5:E5<9A9D**)0*<CFF21094:70:9:7*:7*)757>*)*0.:745)..7F=)2()7))2569*-6*0)6
@M04650:207:000000000-C238N:1:1101:2243:10303 1:N:0:19
ACTCCTACGGGAGGCAGCAGTAGGGAATCTTCGGCAATGGACGAAAGTCTGACCGAGCAACGCCGCGTGAGTGAAGAAGGTTTTCGGATCGTAAAACTCTGTTGGTAGAGAAGAACGTTGGTTAGAGTGGTAAGCTCTTCAAGTGACGGTAACTACCCAGAAAGGGTCGGTTAACTACGTGCCAGCAGCCGCGGTAATACGTAGGTTCCGTGCGTTGTCCGGATTTATTTGCCGTAATGCGTGTGCAGGTGGTTTATTAAGTTTGGTGTAAATGGCAGTTGCTCAACCTTTTTT
+
EDFACE@<FEC7@:C;7,<<F<F9@,<E,CF,,,6+8C@-,6+++,6C,@C,6,++7+8,6+:6+++@+,BFC,,,,,:<FDFE9+++B+BF8,+,:A=A9B?,,C,,,B,8,,,4@8B,AF+5,,,87+,,B,,,7,@=,,,99,,++6<:3:,,3,,,<83,@7,,5**6*3,5,,5>8*16,4,6:,=**5B**5++1?+**5++2*+**2=8>C*0/9*2;<+<<*<+**1*****0*))*2*2)1**9FF?FFF6+9*;*1>(7*/8*7*),(**1)**0*02(1/),(
@M04650:207:000000000-C238N:1:1101:27139:10312 1:N:0:19
ACTCCTACGGGAGGCAGCAGTGGGGAATATTGCACAATGGGCGCAAGCCTGATGCAGCCATGCCGCGTGTATGAAGAAGGCCTTCGGGTTGTAAAGTACTTTCAGCGGGGAGGAAGGTGATACGGTTAATAACCGTGTCAATTGACGTTACCCGCAGAAGAAGCACCGGCTAACTCCGTGCCAGCAGCCGCGGTAATACGGAGGGTGCAAGCGTTGTCCGGAATTACTGGGTGTAAAGGGAGCGCAGGCGGAATGGTAAGTTGAATGTGAAAACTATGGGCTCAACCCATAGAC
+
GGGGGGGGGGGGGGGGGGGGGGGGGGGGGGGAGGGGGGGGGGGGGGGGGGGGGGGGGGGGGGGGGGGGGFGGGGGGGGGGGGGGGGGGGGGGGGGGGGGGGGFGFCGGDGGGGGGGGGGGFGFGGFGGGGGGGGGGGGGGGGGGGGGGFGGGCGGF@FFGGGFGGGGGGGGGGGGGGGGGGGGGGGGGGGGGEGGGGGFGGGGGGGGGGGGCGGGGGGGGGGGGGGCGGGGC;EGGFGFGFDF:CGDGECG)7CGFF79F0*2297>AFFFF=FFF9<GFF?*=FF@?F:<4:2
@M04650:207:000000000-C238N:1:1101:9345:10324 1:N:0:19
ACTCCTACGGGAGGCAGCAGTGGGGAATATTGCACAATGGGCGAAAGCCTGATGCAGCGACGCCGCGTGAGGGAAGAAGGTTTTCGGATTGTAAACCTCTGTCTTCGAGGACGAAGAAGTGACGGTACTCGAGGAGGAAGCCACGGCTAACTACGTGCCAGCAGCCGCGGTAAAACGTAGGTGGCAAGCGTTGTCCGGAATTACTGGGTGTAAAGGGAGCGCAGGCGGGATGCCAAGTTGGACGTGAAATCTATGGGCTCAACCCATAGCGTGCGTTCAAAACTGGCGTGCTTG
+
GGGGGGGGGGGGGGGGGGGGGGGGGGGGGGGGGGGGGGGGGGGGGGGGGGGGGGGGGGGGGGGGGGGGGGGGGGGGGGGGFGGGGGGGGGGGGGFGGGGGGGGGGGGFGGGGGGGGGGGFGGGGGGGGGGGGGGGGGGGGGGGGGGGGGGGGGGGGGGGGGGGGGGGGGGGDGGGGGGGFGGGGGGGGGGGGGGGGGGGGGGGGGGGGGGGGGGGGGGGGEGEEEGGEGDGGFGGGFGFGFF@ECDD*=7CFFGG?@FFFFFGGFGGBFFDBBFFF?FGF?AC:67>><).142
@M04650:207:000000000-C238N:1:1101:21522:10349 1:N:0:19
ACTCCTACGGGAGGCAGCAGTGGGGAATATTGCGCAATGGGCGAAAGCCTGACGCAGCGACGCCGCGTGAGGGATGAAGGCCTTCGGGTCGTAAACCTCTGTCAGGAGGGAAGAAGTGTGATGGTGCTAATCAGCCATCATTTGACGGTACCTCCAGAGGAAGCACCGGCTAACTCCGTGCCAGCAGCCGCGGTAATACGGAGGGTGCAAGCGTTAATCGGAATCACTGGGCGTAAAGCGCGCGTAGGCGGCTTTGTAAGTCAGGGGTGAAATCCCACGGCTCAACCGTGGAAC
+
GGGGGGGGGGGGGGGGGGGGGGGGGGGGGGGGGGGGGGGGGGGGGGGGGGGGGGGGGGGGGGGGGGGGGGGGGGGGGGGGGGGGGGGGGGGGGGGGGGGGGGGGGGGGGGGGGGGGGGGGGGGGGGGGGGGGGGGGGGGGGGGGGGGGGGGGGGGGGGGGGGGGGGGGGGGGGGGGGGGGGGGGGGGDFEGGDGGGFGGGGDEEGGGGGGGGGGGDGGGGGGGGGGGGGGGGBGGGGGFGEGFFGGDGFGGGDGGFFFFFGFGGFCD?FFFF?FF:?BG>:9DFFFFFFF>?B:
@M04650:207:000000000-C238N:1:1101:7569:10358 1:N:0:19
ACTCCTACGGGAGGCAGCAGTGGGGAATCTTCCGCAATGGACGAAAGTCTGACGGAGCGACGCCGCGTGGGTGAAGAAGGTCTTCGGATCGTAAAGCCCTGTCATTAGGGACGAATGGTAGATGGAGTAATATGTCATCTATTTGACGGTACCTAAGGAGGAAGCCCCGGCTAACTACGTGCCAGCAGCCGCGGTAATACGTAGGGGGCGAGCGTTGTCCGGCATCATTGGGCGTAAAGGGCGCGTAGGCGGGAATACAAGTCTGTTTTTAAAGTTCAGGGCTCAACCCTGTG
+
GGGGGGGGGGGGGGGGGGGGGGGGGGGGGGGGGGGGGGGGGGGGGGGGGGGGGGGGGGGGGGGGGGGGGGGGGGGGGGGGGGGGGGGGGGGGGGGGGGGGFGGGGGGGGGGGGGGGGGGGGGGE?FGGGGGGGGGGGGGGGFFGGGGGGGGGGGGGGGGFGGGGGGGGEGDGEFFGGGGGGGGGGGGGGGGDGGGGGFFGGFGGG*:CEEGGDGGGDGGDGD*:EFGGGGCG@GD>DFBFBGFFGD3))7<DDDD@4FFFGBF7=CFB?FFFF=@FFAD?FBGFF?FFFFFFF
@M04650:207:000000000-C238N:1:1101:14941:10367 1:N:0:19
ACTCCTACGGGAGGCAGCAGTGGGGAATATTGCGCAATGGGCGAAAGCCTGACGCAGCGACGCCGCGTGAGGGATGAAGGGCTTCGGTTCGTAAACCTCTGTCAGAAGGGAAGAAGTGTAGTGGTGCTAATCAGCCGCTATTTGACGGTACCTTCAAAGGAAGCACCGGCTAACTCCGTGCCAGCAGCCGCGGTAATACGGAGGGTGCAAGCGTTAATCGGAATCACTGGGCGTAAAGCGCATGTAGGCTGTTTGATAAGTCAGAAGTGAAAGCCCACGGCTCACCCGTGGAAC
+
GGGGGGGGGGGGGGGGGGGGGGGGGGGGGGGGGGGGGGGGGGGGGGGGGGGGGGGGGGGGGGGGGGGGGGGGGGGGGGGGGGGGGGGGGGGGGGGGGGGGGGGGGGGGGGGGGGGGGGGGGGGGGGGGGGGGGGGGGGGGGGGGGGGGGGGGGGGGGGGGGGGGGGGGGGGGGGFGGGGGGGGGGGGGGGGGGGGGGGGGGGGGGGGGGGGGGGGGGGGGGGGGGGGGGGEGEGGGGGFGFGFFGGGGFGGGFFGFFFFFGFGGFGGFFFFFFFFFFFGED>DFFFFFFFFFF:
@M04650:207:000000000-C238N:1:1101:23383:10382 1:N:0:19
ACTCCTACGGGAGGCAGCAGTGAGGAATATTGGTCAATGGTCGAGAGACTGAACCAGCCAAATCGCGTGAAGGAAGACTGCCTTATGGGTTGTAAACTTCTTTTTTACAGGAATAAAAGACATTACGTGTAATGTATTGCATGTACTGTAAGAATAAGCATCGGCTAACTCCGTGCCAGCAGCCGCGGTAATACGGAGGATGCGAGCGTTATCCGGATTTATTGGGTTTAAAGGGTGCGCAGGCGGGCTTTTAAGTCAGCGGTGAAATTTCCAGGCTCAACCTGGGCACTGCCG
+
GGGGGGGGGGGGGGGGGGGGGGGGGGGGGGGGGGGGGGGGGGGGGGGGGGGGGGGGGGGGGGGGGGGGGGGGGGGGGGGGGGGGGGGGGGGGGGGGGGGGGGGGGGGGGGGGGGGGGGGGGGGGGGGGGGGGGGGGGGGGGGGGGGGGGGGGGGGGGGGGGGGGGGGGGGGGGGGGGGGGGGGGGGGGGGGGGGGGGGGGGGGGGGGGGGGGGGGGGGDGGGGGGGEGEGGGFDGGGGFGFGFFGGGGFFGGGGGFFFFFGECDFGGFFFFFFFFFFFGFF:GFFFF<FFF?B;
@M04650:207:000000000-C238N:1:1101:24924:10402 1:N:0:19
ACTCCTACGGGAGGCAGCAGTGGGGAATATTGGGCAATGGGGGGAACCCTGACCCAGCGACGCCGCGTGAGTGAAGAAATCCTTCGGGATGTAAAGCTCTGTTGTATGGGAAGAGAAAAAGACGGTACCATACGAGGAAGCCCCGGCAAACTACGTGCCAGCAGCCGCGGTAATACGTAGGGGGCAAGCGTTGTCCGGAATTACTGGGCGTAAAGCGCACGCAGGCGGGTTGATAAGTCAGATGTAAAAGGCAGGTGCTTACCATCTGTTTGTCATCTGATACTGTAAGCCT
+
GGGGGGGGGGGGGGGGGGGGGGGGGGGGGGGGGGGGGGGGGCGEFGEGGGGGGGGGGGGGGGGGGGGGGGGGGGGGGGFFG8@FGGGG7FFGGGGCGCGGGGGGGFDFFGGGGGGGGCFGEGGEGGGEGGFGFGFCGCFFG<FGGGGGGGGGGGGGGGFGGGFFGGGG>EEEGGGGGCGGCEGCEGFCFEGGGGGGGGGGFGCGGFFGGGGGGFF?EDG)CDGEEEGGG);*0AF7>DFGFG?BFGFCFGGGGDDFFFFFGFDF4CGBFFB5>44=AFFFFFGF6@=4<@9(
@M04650:207:000000000-C238N:1:1101:21132:10409 1:N:0:19
ACTCCTACGGGAGGCAGCAGTGGGGAATATTGGGCAATGGGGGAAACCCTGACCCAGCAACGCCGCGTGAGGGAAGAAGGCTTTCGGGTCGTAAACCTCTGTCCCATGTGAAGAGAAGAAGACGGTAGCATGGGAGGAAGCCCCGGCTAACTACGTGCCAGCAGCCGCGGTAATACGTAGGGGGCAAGCGTTGTCCGGAATTACTGGGCGTAAAGCGCACGCAGGCGGGTTTATAAGTCAGATGTAAAAGGCAGGTGCTTACCATCTGTTTGTCATCTGATACTGTAAGCCT
+
GGGGGGGGGGGGGGGGGGGGGGGGGGGGGGGGGGGGGGGGGGGGGGGGGGGGGGGGGGGGGGGGGGGGGGGGGGGGGGGGGGGGGGGGGGGGGGGGGGGGGGGGGGGGGGGGGGGGGGGGGGGGGGGGGGGGGGGGGGGGGFGGGGGGGGGGGDGGGGGGGGGGGGDGGGGGGGGGGGGGGGGGGGGGGGGGGGGGGGGGGGGGGGGGGEGGGGGGGGGGGGGGGGGEGDGGFGGGGGFGFFBFFGGFFG3FGGGFFFFFGFGGFGGFFF??F46@AAFFFAGFFFFFAF44
@M04650:207:000000000-C238N:1:1101:11264:10412 1:N:0:19
ACTCCTACGGGAGGCAGCAGTGGGGAATATTGCACAATGGGCGCAAGCCTGATGCAGCCATGCCGCGTGTGTGAAGAAGGCCTTCGGGTTGTAAAGCACTTTCAGCGAGGAGGAAGGGTACAGTGTTAATAGCGCTGTACATTGACGTTACTCGCAGAAGAAGCACCGGCTAACTCCGTGCCAGCAGCCGCGGTAATACGGAGGGTGCAAGCGTTAATCGGAATTACTGGGCGTAAAGCGCACGCAGGCGGGTTTATAAGTCAGATGTAAAAGGCAGGTGCTTACCATCTGTTT
+
GGGGGGGGGGGGGGGGGGGGGGGGGGGGGGGGGGGGGGGGGGGGGGGGGGGGGGGGGGGGGGGGGGGGGGGGGGGGGGGGGGGGGGGGGGGGGGGGGGGGGGGGGGGGGGGCEGGGGGGGGGG@EFFGGGGGGGGGGGGGGGGGGGGGGGGGGGGGGGGGGGGGGGGGFEGGGFGFGDGGGGGGGGGGGEGGGGGGGGGFGEGGGGGGGGGGGEEGGCDGGGEGGGGGGGGGFGGGGGFGFCBFDDGD)>DD15*7?FFFGB>CFFGA4BF4?EFFFFD?4>CFFFF<:*9<26
@M04650:207:000000000-C238N:1:1101:20217:10412 1:N:0:19
ACTCCTACGGGAGGCAGCAGTGGGGAATATTGGGCAATGGGGGCAACCCTGACCCAGCGACGCCGCGTGAGTGAAGAAATCCTTCGGGATGTAAAGCTCTGTTGTATGGGAAGAGAAAAAGACGGTACCATACGAGGAAGCCCCGGCAAACTACGTGCCAGCAGCCGCGGTAATACGTAGGGGGCAAGCGTTGTCCGGAATTACTGGGCGTAAAGCGCACGCAGGCGGGTTTATAAGTCAGATGTAAAAGGCAGGTGCTTACCATCTGTTTGTCATCTGATACTGTAAGCCT
+
GGGGGGGGGGGGGGGGGGGGGGGGGGGGGGGGGGGGGGGGGGGGGGGGGGGGGGGGGGGGGGGGGGGGGGGGGGGGGGGGGGGGGGGGGGGGGGGGGGGGGGGGGGGGGGGGGGGGGGGGGGGGGGGGGGGGGGGGGGGGGFGGGGGGGGGGGGGGGGGGGGGGGFGGGGGGFDGGGGGGGGGGGGGGGGGGGGGGGDDGGGGGGGGGGGGGGGGGGGGGGGGGGGG5C9E=FFGGGGFGFFFFGGDGFGCFDCDFF:F?F@GGFGGFFFFFFFFFFFGFFFGFBFFFFFFF
@M04650:207:000000000-C238N:1:1101:27822:10422 1:N:0:19
ACTCCTACGGGAGGCAGCAGTGGGGAATATTGGGCAATGGGGGGAACCCTGACCCAGCGACGCCGCGTGAGTGAAGAAATCCTTCGGTATGTAAAGCTCTATCAGCAGGGAAGAAAATGACGGTACCTGACTAAGAAGCCCCGGCTAACTACGTGCCAGCAGCCGCGGTAATACGTAGGGGGCAAGCGTTATCCGGATTTACTGGGTGTAAAGGGAGCGTAGACGGCGAAGCAAGTCTGGAGTGAAAACCCAGGGCTCAACCCTGGGACGGCTTTGGAAACTGTTTTGCTAG
+
GGGGGGGGGGGGGGGGGGGGGGGGGGGGGGGGGGGGGGGGGGGGGGGGGGGGGGGGGGGGGGGGGGGGGGGGGGGGGGGGGGGGGGGGGGGGGGGGGGGGGGGGGGGGGGGGGGGGGGGGGGGGGGGGGGGGGGGGGGGGGGGGGGGGGGGGGGGGGGGGGGGGGGGGGGEGGGGGFGGDGGGGGGGGGGGGGGGGGD5CFGGGGGGGGGGGGGGGGGGGGGGFGGGGGGGGFGGGGGFGFGF@GGGGFGDGGCD:5>FFGFGGFGG00))7;@FFFFGFF201@FFFFFFB
@M04650:207:000000000-C238N:1:1101:21022:10429 1:N:0:19
ACTCCTACGGGAGGCAGCAGTAGGGAATCTTCGGCAATGGACGAAAGTCTGACCGAGCAACGCCGCGTGAGTGAAGAAGGTTTTCGGATCGTAAAACTCTGTTGGTAGAGAAGAACGTTGGTGAGAGTGGAAAGCTCATCAAGTGACGGTAACTACCCAGAAAGGGACGGCTAACTACGTGCCAGCAGCCGCGGTAATACGTAGGTCCCGAGCGTTGTCCGGATTTATTGGGCGTAAAGCGAGCGCAGGTGGTTTATTAAGTCTGGTGTAAAAGGCAGTGGCTCAACCATTGT
+
GGGGGGGGGGGGGGGGGGGGGGGGGGGGGGGGGGGGGGGGGGGGGGGGGGGGGGGGGGGGGGGGGGGGGGGGGGGGGGGGGGGGGGGGGGGGGGGGGGGGGGGGGGGGGGGGGGGGGGGGGGGGGGGGGGGGGGGGGGGGGGGGGGGGGGGGGGGGGGGGGGGGGGGGGGGGGGGGGGGGGGGGGGGGGGGGGGGGGGGGGGGGGGGGGGGGGG:EEGGGGGGEEGGGGGGGFGGGGGFGFDFFGGGGF>FG1>CF?FFFGFGGFGGBFFFFFFFFFF4F@?F?FFFBBFFFF
@M04650:207:000000000-C238N:1:1101:11640:10430 1:N:0:19
ACTCCTACGGGAGGCAGCAGTGGGGAATATTGGACAATGGAGGTAACTCTGATCCAGCAATTCTGTGTGCACGAAGAAGGTTTTCGGATTGTAAAGTGCTTTAAGTCGGGAAGAAAAAAATGACGGTACCGACAGAATAAGCGACGGCTAAATACGTGCCAGCAGCCGCGGTAATACGTATGTCGCAAGCGTTATCCGGAATTATTGGGCATAAAGGGCATCTAGGCGGGGTTTCAAGTCGACGGTGAAAACTAGTGGCTCAACCATTAGCTTGCCGACGAAACTGAAATTCT
+
GGGGGGGGGGGGGGGGGGGGGGGGGGGGGGGGGGGGGGGGGFGGFGGGGGGGGGGGGGGGGGGGGGGGGGGGGGGGGGGGGGGGGGGGGGGGGGGGGGGGGGFGGGGGGGGGGGGGGGEGGFGGGGGGGGGGGGGGGGGGGGGGGGGGGGGGGGGGGGGGGGGGGGGGGGGGGGGGGGGGGGGGGGGGGGGGGGGGGGGGCCFGGGGGGGGGGGGGGGGGGGGGCGGGGGGG3EGG7FFG>DEFD5FGFGGGFGGFFFFFD?FFFGGFFBFFF?5?99GFF>D>6@=AAFBDF
@M04650:207:000000000-C238N:1:1101:6958:10435 1:N:0:19
ACTCCTACGGGAGGCAGCAGTGAGGAATATTGGTCAATGGGCGAGAGCCTGAACCAGCCAAATCGCGTGAAGGAAGACTGCCTTATGGGTTGTAAACTTCTTTTACAGGGGAATAAAAAGACATACGAGTATGTCATTGCATGTACCCTGTGAATAAGCATCGGCTAACTCCGTGCCAGCAGCCGCGGTAATACGGAGGATGCGAGCGTTATCCGGATTTATTGGGTTTAAAGGGTGCGCAGGCGGGATTTTAAGTCAGCGGTGAAATACCAACGCTCAACGTTGGAACTGCCG
+
GGGGGGGGGGGGGGGGGGGGGGGGGGGGGGGGGGGGGGGGGGGFGGGGGGGGGGGGGGGGGGGGGGGGGGGGGGGGGGGGGGGGGGGGCGGGGGGGGGGGGGGGGGGGGGGGGGGGFGGGGGGGGGGGGGGGGGGGGGGGGGGGGGGGGGGGGGGGGGGGGGGGGGGGGGGGGGGGGGGGGCGGGGGGGGGGGGGGGGGGGGGGGCGGGGGGFGGGGGGGGGGGGG>EEGGGFGGG3CDGDGFFGGGGFGGGGCCFFF?FGBDDFGGFFBFFF>>BBFGFFBD:@F;A>FF?<1
@M04650:207:000000000-C238N:1:1101:25387:10441 1:N:0:19
ACTCCTACGGGAGGCAGCAGTAGGGAATCTTCGGCAATGGACGAAAGTCTGACCGAGCAACGCCGCGTGAGTGAAGAAGGTTTTCGGATCGTAAAACTCTGTTGGTAGAGAAGAACGTTGGTGAGAGTGGAAAGCTCATCAAGTGACGGTAACTACCCAGAAAGGGACGGCTAACTACGTGCCAGCAGCCGCGGTAATACGTAGGTCCCGAGCGTTGTCCGGATTTATTGGGCGTAAAGCGAGCGCAGGTGGTTTATTAAGTCTGGTGTAAAAGGCAGTGGCTCAACCATTGT
+
GGGGGGGGGGGGGGGGGGGGGDGGGGGGGGGGGGGGGFGGEGGGEGGFFGGGGGGGGGGGGGGGGGGFGGGEFGFFGGGGCFGGGGGFGGGGGGGFFCGGFGFGCEGCBFGGGGGGGEFDGGC?BFFA,B,5,AFF,>>EG>FFD=<C7>FGGGFGFFCGEFC,DB@*@B:*C:C@98CFFFF,CFCCGBCCE*B88+++:<9FDC++=CGGCC>E=*:CE3*:89+03:F*7CD=D:=CEDEEGD<C:*>*19C?6F4=?=:*7**.<=977*).,3*/585;*15:1?4)5
@M04650:207:000000000-C238N:1:1101:7533:10461 1:N:0:19
ACTCCTACGGGAGGCAGCAGTGAGGAATATTGGTCAATGGTCGAGAGACTGAACCAGCCAAATCGCGTGAAGGAAGACTGCCTTATGGGTTGTAAACTTCTTTTTTACAGGAATAAAAGACATTACGTGTAATGTATTGCATGTACTGTAAGAATAAGCATCGGCTAACTCCGTGCCAGCAGCCGCGGTAATACGGAGGATGCGAGCGTTATCCGGATTTATTGGGGTTAAAGGGTGCGCAGGCGGGCTTTTAAGTCAGCGGTGAAATTTCCAGGCTCAACCTGGGCACTGCCG
+
GGGGGGGGGGGGGGGGGGGGGGGGGGGGGGGGGGGGGGGGGGGGGGGGGGGGGGGGGGGGGGGGGGGGGGGGGGGGGGGGGGGGGGGGGGGGGGGGGGGGGGGGGGGGFGGFFGGGGGGGGGGGGGGGGGGGGFFGGGGGGGFGFFGGGGGGGGGGGGGGGGGGGGGGGGGGGGGGFGGGGGGGGGGGGGGDGGGGGCEGGGGGGGGGGCGGGGGDDDCCCFGEGF*==>EGFEGGGGBGFGEFGGGGB4C7CFFFFFFFGFDGF47:??F6BFFFBFGFFFGFFF:?<:FF0(
@M04650:207:000000000-C238N:1:1101:14523:10512 1:N:0:19
ACTCCTACGGGAGGCAGCAGTGGGGAATATTGGGCAATGGGGGCAACCCTGACCCAGCGACGCCGCGTGAGGGAAGAAGGTTTTCGGATTGTAAACCTCTGTCTTCGGGGACGATAATGACGGTACCCGAGGAGGAAGCCACGGCTAACTACGTGCCAGCAGCCGCGGTAAAACGTAGGTGGCAAGCGTTGTCCGGAATTACTGGGTGTAAAGGGAGCGCAGGCGGAATGCCAAGTTGAATGTGAAAACTATGGGCTCAACCCATAGACTGCGTTCAAAACTGGCGTTCTTG
+
GGGGGGGGGGGGGGGGGGGGGGGGGGGGGGGGGGGGGGGGGDGGGGGGGGGGGGGGGGGGGGGGGGGFGGG<FGGGGGGGGGGGGGGGGGGGGFGGGGGGGGGGGGGGGGGGGGGFGGGGGGGGGGGGEFGGGGGGFDGGGGGGGGGGGGGGGGGGGGGGGGGGGGGGGGGGGGGGGGGGGC7*BF5EGGCEGGGGGGGGGGGGGGDCCFGG?FEGG:CGGCG=CEGEFGDC4FFCGGFG?FF*:DF=FGFGFF*<FFF?FFD:5CCAF=44:5<>0>GFFB><F3)46>64
@M04650:207:000000000-C238N:1:1101:6840:10536 1:N:0:19
ACTCCTACGGGAGGCAGCAGTGGGGAATATTGGACAATGGACCAAAAGTCTGATCCAGCAATTCTGTGTGCACGACGAAGTTTTTCGGAATGTAAAGTGCTTTCAGTTGGGACGAAGAAAGTGACGGTACCAACAGAAGAAGGGGCGGCTAAATACGTGCCAGCAGCCGCGGTCATACGGGGGGTGCACGCGTTATTCGGAATCATTGGGCGTAAAGAGCGCGTAGGCGGATATATAAGTCAGATGTAAAAGGCAGGTGCTTACCATCTGTTTGTCATCTGATACTGTAAGACT
+
FGDC@<EGECG7@F@FG7CDFF8EB7B,C@CF<E,C@@<FAC,DCFF<6CEGFFDDFDGFFGGG@F<<CF9FEF@FGECC=<F<=F+=C@7<,CFFC@EEFFC,FEF9,4@,A::=FGG,AEE,?@EB=CGGGGGG@FFEE=8::CGDBEC,EFGGGF:FCEEFGGG7CE*8<**;@E7<CGD>EE>F+;C8?EGCDGG*;**0397A+55C2/*;EGCCECGGEGDGGG?779>7::F:BF?4*00**::**947)))9<BGC6CFFBFF49F>7<5>**67BFF464@4),.
@M04650:207:000000000-C238N:1:1101:9099:10566 1:N:0:19
ACTCCTACGGAGGCAGCAGTGGGGAATATTGGGCAATGGGCGCAAGCCTGATGCAGCCATGCCGCGTGTATGAAGAAGGCCTTCGGGTTGTAAAGTACTTTCAGTCGGGAGGAAGGTGTCAAGGTTAATAAGCTTGGCAATTGACGTTACCGACAGAAGAAGCACCGGCTAACTCCGTGCCAGCAGCCGCGGTAATACGGAGGGTGCAAGCGTTAATCGGAATCACTGGGCGTAAAGCGCATGTAGGCTGTTTGATAAGTCAGATGTGAAATCCCCGGGCTCAACCTGGGAACT
+
GGGDDFCCB:F@ECG@FF8CF@EG7FE@ECC@8FAEFGFEGGGGCEGFGGFGFFGFGFGGFGFGCCGFGGGGGGGFFGGGCFGGCGGEEGGGFAEFGGGGGGGGGFFCCFGDFDACFFFDFF<EEFFGGGEECAFGGFFGGFGGGEGGGGGECF=FFEFCEGGFFGGE@ECGFGFGGGECGGFGFGGFEEG*=EEGFFG>8EGGGGGGBE5C;CEGGGGGGGGGGGGF6CGGDEDCFC3DEGFFGGGGFGGGGG7FF47@+9:CFGFAF4@F@/)7095<51>6FF:?1:>::.
@M04650:207:000000000-C238N:1:1101:14792:10572 1:N:0:19
ACTCCTACGGGAGGCAGCAGTGGGGAATATTGCACAATGGGCGAAAGCCTGATGCAGCGACGCCGCGTGAGGGAAGAAGGTTTTCGGATTGTAAACCTCTGTCTTCGAGGACGAAGAAGTGACGGTACTCGAGGAGGAAGCTCCGGCTAACTACGTGCCAGCAGCCGCGGTAATACGTAGGGAGCGAGCGTTGTCCGGAATCATTGGGCGTAAAGGGCGCGTAGGCGGGAATACAAGTCTGTTTTTAAAGTTCAGGGCTCAACCCTGTGATGGAATGGAAACTGTATTTCTTGG
+
GGGGGGGGGGGGGGGGGGGGGGGGGGGGGGGGGGGGGGGGGGGGGGGGGGGGGGGGGGGGGGGGGGGGGGGGGGGGGGGGGGGGGGGGGGGGGGGGGGGGGGGGGGGGGGGGGGGGGGGGGGGGGGGGGGGGGGGGGGGGGGGGGGGGGGGGGGGGGGGGGGGGGGGGGGGGGGGGGGGGGGGGGGGGGGGDEGFGGGGGCCFGGGGGGGGDGGGGGGGGGGGEGFGGGGGGFGGGGGFGFCFFFFG7=DGGGF7?FBFFEFGGEGG?FFBFFFFFFFGFFFDFF?FFFFFAF)
@M04650:207:000000000-C238N:1:1101:25821:10578 1:N:0:19
ACTCCTACGGGAGGCAGCAGTGGGGAATATTGGACAATGGACCAAAAGTCTGATCCAGCAATTCTGTGTGCACGACGAAGTTTTTCGGAATGTAAAGTGCTTTCAGTTGGGACGAAGAAAGTGACGGTACCAACAGAAGAAGGGGCGGCTAAATACGTGCCAGCAGCCGCGGTAATACGTATGCCCCGAGCGTTATCCGGATTTATTGGGCGTAAAGCGCGTCTAGGTGGTTTAAAAAGTCTGATGTTAAACTGCGGGGCTCAACTCCGTATTGCGTTGGAAACTGTTAGACT
+
GGGGGGGGGGGGGGGGGGGGGGGGGGGGGGGGGGGGGGGGGGGGGGGGGGGGGGGGGGGGGGGGGGGGGGGGGGGGGGGGGGGGGGGGGGGGGGGFGGGGGGGGGGGGGGGGGGGGGGGGGGGGGGGGGGGGGGGGGGGGGFGGGGGGDDEFCFGFGGGFGGGGGGGGGEFGEFGFGGGGGGGGGGFCEGEGGGGGGGGDGGGGGGFGGGGGGG>@FGGGGGGCGGGGGGGGFFGGGDEGFGF?FGGGFCGGGGGFB>>>=FDGFFGFFF5>647>>?GF:AGFFFFA2FFD2
@M04650:207:000000000-C238N:1:1101:5407:10618 1:N:0:19
ACTCCTACGGGAGGCAGCAGTGGGGAATATTGGGCAATGGGGGGAACCCTGACCCAGCGACGCCGCGTGAGTGAAGAAATCCTTCGGGATGTAAAGCTCTGTTGTATGGGAAGAGAAAAAGACGGTACCATACGAGGAAGCCCCGGCAAACTACGTGCCAGCAGCCGCGGTAATACGGGGGGTGCAAGCGTTATTCGGAATCATTGGGCGTAAAGAGCGCGTAGGCGGATATATAAGTCAGATGTAAAAGGCAGGTGCTTACCATCTGTTTGTCATCTGATACTGTAAGCCT
+
GGGGGGGGGGGGGGGGGGGGGGGGGGGGGGGGGGGGGGGGGGDEGGGGGGGGGGGGGGGGGEGGGGGGGGGGGGGGGGGGGGGGGGGGGGGGGGGGGCGFGGGFGFGGGGGGDGGGGGGCCFFGGGGGGGGGGGGGGGGFG:FGEGGGGGGGGGGGGGGGGGGGGGGGGGGGGGGGFGGEEGEEGFFFFC;ECGCGGD8/@CFGGGGFCCCGEECC6DGGGGGG59EGE<5<@GGGFG?*9*9@FG7C@G3DGG)>FFFFFFGGFGGDBB=.7@@FFFGFFBGF=FF<2=F:
@M04650:207:000000000-C238N:1:1101:28596:10660 1:N:0:19
ACTCCTACGGGAGGCAGCAGTGGGGAATATTGGGCAATGGGGGCAACCCTGACCCAGCGACGCCGCGTGAGTGAAGAAATCCTTCGGGATGTAAAGCTCTGTTGTATGGGAAGAGAAAAAGACGGTACCATACGAGGAAGCCCCGGCAAACTACGTGCCAGCAGCCGCGGTAATACGTAGGGGGCAAGCGTTGTCCGGAATTACTGGGCGTAAAGCGCACGCAGGCGGGTTTATAAGTCAGATGTAAAAGGCAGGTGCTTACCATCTGTTTGTCATCTGATACTGTAAGCCT
+
GGGGGGGGGGGGGGGGGGGGGGGFG7CF@FGGGGGGGGGGGGGGGFGGGGGGGGGGGGGGGGGGGGGGGGGGGGGGGFGFGGGGGGGGGGGGGFGCFGGGGGGGGGGGGGGGGDFGEGGGGGGGGGGGGGGGGGGGECGGGGFGGGGGGFGGGGGGGGGGGGGGCFGGGGEEGGGGGGFGGGGGGGGFFEGGGGFGGGDGGGGGGE8CFEECECFEEGGGEGGGGDGGGGGG@FCFFGFGFGFFDFGG4>CGFDD:4<FF?@GGFGGFFF?FFFFFBF=FF>GFFF962@FB
@M04650:207:000000000-C238N:1:1101:12275:10668 1:N:0:19
ACTCCTACGGGAGGCAGCAGTGGGGAATATTGGGCAATGGGGGCAACCCTGACCCAGCGACGCCGCGTGAGTGAAGAAATCCTTCGGGATGTAAAGCTCTGTTGTATGGGAAGAGAAGCAGACGGTACCATACGAGGAAGCCCCGGCAAACTACGTGCCAGCAGCCGCGGTAATACGTAGGGGGCAAGCGTTGTCCGGAATTACTGGGCGTAAAGCGCACGCAGGCGGGTTTATAAGTCAGATGTAAAAGGCAGGTGCTTACCATCTGTTTGTCATCTGATACTGTAAGCCT
+
GGGGGGGGGGGGGGGGGGGGGGGGGGGGGGGGGGGGGGGGGGGGGGGGGGGGGGGGGGGGGGGGGGGGGGGGGGGGGGGGGGGGGGGGGGGGGGGGGGGGGGFGGGGGGGGGGGGGGGGGGGGGGGGGGGGGGGGGGGFGGGGGGGGGGGGGGGGGGGGGGGGGGGGGGGGGGGGGGGGGGGGGGGGGFDEG5EGGGGGGGGGGGGGGGGGGGGGGGGGGGGEEEGGECDGEFGGGGGFGFGFFGGGGFGGGGDDFFFFF9FGGFGGFFFFFFFFFF4C=?AFFFFF94FFF
@M04650:207:000000000-C238N:1:1101:7978:10718 1:N:0:19
ACTCCTACGGGAGGCAGCAGTGGGGAATATTGGACAATGGACCAAAAGTCTGATCCAGCAATTCTGTGTGCACGACGAAGTTTTTCGGAATGTAAAGTGCTTTCAGTTGGGACGAAGAAAGTGACGGTACCAACAGAAGAAGGGGCGGCTAAATACGTGCCAGCAGCCGCGGTAATACGTATGCCCCGAGCGTTATCCGGATTGATTGGGCGTAAAGCGCGTCTAGGTGGTTTAAAAAGTCTGATGTTAAACTGCGGGGCTCAACTCCGTATTGCGTTGGAAACTGTTAGACT
+
GGGGGGGGGGGGGGGGGGGGGGGGGGGGGGGGGGGGGGGGGGGGGGGGGGGGGGGGGFGGGGGGGGGGGGGGGGGGGGFFFFGGGGGGGGCGGFGGGGGGGGGGGGGGFGGGGFGEGGGGGGGGGGDFGGGGGGGGGGGGGGGGGGGGFDGGGGGGGGG@:FFGGGGGGEGGEGGGFGGFGGGEBFGGGGCEEGGGGGGG88C*<FGGGGCGEGECGFGGGDCEGFGGGG:A<<>FGGFCFCFF7C0*9;>CFGCEF>@@=<F=:CFFE.85?FFE>?GF9>>)/96<<FF>2
@M04650:207:000000000-C238N:1:1101:20470:10760 1:N:0:19
ACTCCTACGGGAGGCAGCAGTGGGGAATATTGCACAATGGGCGCAAGCCTGATGCAGCCATGCCGCGTGTGTGAAGAAGGCCTTCGGGTTGTAAAGCACTTTCAGCGAGGAGGAAGGCGTTGTAGTTAATAACTGCAGCGATTGACGTTACTCGCAGAAGAAGCACCGGCTAACTCCGTGCCAGCAGCCGCGGTAATACGGAGGGTGCAAGCGTTAATCGGAATTACTGGGCGTAAAGCGCACGCAGGCGGTTTGTTAAGTCAGATGTGAAATCCCCGGGCTCAACCTGGGAAC
+
FGGGGGGGGGGGGGGGGGGGGGGGGGGGFGGGGGGGGGGGGGGGGGGGGGGGGGGGGGGGGGGGGGGGGGGFGGCGGGGGGGGGGGGGGDGGGGGGGGGGGGGFFFE>CGGGFGG@ECFGGGGFFGDD9FAFFFFEDFCG7@FEGFEGGFEGGC77FGFFGGGGFG7FGGGGGGFG;CDFGFFGGGGGGDGECGG>FGFCG8:EE>CCGGGGE*8ECGGCEDGG8FCC7C5A35C5DDFD>CBBDGGGFGD)57DF468=ABD:?C74BF*9FFF6<>C5>;D@FFF(,)577(
@M04650:207:000000000-C238N:1:1101:21440:10773 1:N:0:19
ACTCCTACGGGAGGCAGCAGTGGGGAATATTGCACAATGGGCGAAAGCCTGATGCAGCGACGCCGCGTGAGGGAAGAAGGTTTTCGGATTGTAAACCTCTGTTTTCGGGGACGATAATGACGGTACCCGAGGAGGAAGCCACGGCTAACTACGTGCCAGCAGCCGCGGTAAAACGTAGGTGGCAAGCGTTGTCCGGAATTACTGGGGGTAAAGGGAGCGCAGGCGGGATGCCGAGTTGGACGTGAAATCTATGGGCTCAACCCATAGCGTGCGTTCAAAACTGGCGTTCTTG
+
GGGGGGGGGGGGGGGGGGGGEFGGGGGGGGGGGGGGGGGGFGGGGGGFGGGGGGFGGGGGGGGGGGGGGEGGGGG@FGGGGGGFFEGGG7FGGGGGGGGGGG9FFGGGGGGGGGCGGGFFCCCFGDGFBCCFGGDDC@FGGGGGG*FFGCCGGE,6<=FC7CCGEE8FFEFFFGCBEFGFCCED+=88?E8C9C8CCGGFCEFFDF**::7?CFDC=C3C5DEGGEE=E586<EG:>7/695.0**:0**0*29CFFFF*:>D7:<FF3.))0.).5)*952:)77.-::F<
@M04650:207:000000000-C238N:1:1101:6586:10778 1:N:0:19
ACTCCTACGGGAGGCAGCAGTGGGGAATATTGGGCAATGGGGGCAACCCTGACCCAGCGACGCCGCGTGAGTGAAGAAATCCTTCGGGATGTAAAGCTCTGTTGTATGGGAAGAGAAGCAGACGGTACCATACGAGGAAGCCCCGGCAAACTACGTGCCAGCAGCCGCGGTAATACGTAGGGGGCAAGCGTTGTCCGGAATTACTGGGCGTAAAGCGCACGCAGGCGGGTTTATAAGTCAGATGTAAAAGGCAGGTGCTTACCATCTGTTTGTCATCTGATACTGTAAGCCT
+
GGGGGGGGGGGGGGGGGGGGGGGGGGGGGGGGGGGGGGGGGGGGGGGGGGGGGGGGGGGGGGGGGGGGEGGGGGGGGGGGGGGGGGGGDGGGGGGGGGGGGEGGGGGGGGGGGGGGGGGGGGGGGGGGGGGGGGGGGGGGGCGGGGGGGGGGGGGGGGGGGGGGGGGGGGCC7FFGGGGGEGGDGGGGGEGGGGGGGGGGGFGGGGGEGEGGGGFGGGGGCDGGGGGGEC=57EGFCCFGFCF@FGFFFFDGGGGFFFFFGFGGFGGF*=@FF4*9<AGFF>FB?F?A>4??
@M04650:207:000000000-C238N:1:1101:21601:10813 1:N:0:19
ACTCCTACGGGAGGCAGCAGTGGGGAATCTTCCGCAATGGACGAAAGTCTGACGGAGCGACGCCGCGTGGGTGAAGAAGGTCTTCGGATCGTAAAGCCCTGTCATTAGGGACGAATGGTAGATGGAGTAATATGTCATCTATTTGACGGTACCTAAGGAGGAAGCCCCGGCTAACTACGTGCCAGCAGCCGCGGTAATACGTAGGGGGCGAGCGTTGTCCGGAATCATTGGGCGTAAAGGGCGCGTAGGCGGGAATACAAGTCTGTTTTTAAAGTTCAGGGCTCAACCCTGTG
+
GGGGGGGGGGGGGGGGGGGGGGGGGGGGGGGGGGGGGGGGGGGGGGGGGGGGGGGGGGGGGGGGGGGGGGGGGGGGGGGGGGGGGGGGGGGGGGGGGGGGGGGGGGGGGGGGGGGFGGGGGGGGGGGGGGGGGGGGGGGGGGGGGGGGGGGGGGGGGGGGGGGGGGGGGGGGGGGGGGGGGGGGGGGGGGGGGGGGGGGGGGGGGGGGGGGGGGGGGGGGGGE5FGGFCFGGFGGGGGFGFGFFGGGGEFGGG:DFFFF=FFGGFC><?FFFFFFFFFGFFFGFFFF0:FFFF
@M04650:207:000000000-C238N:1:1101:11206:10829 1:N:0:19
ACTCCTACGGGAGGCAGCAGTGGGGAATATTGGACAATGGACCAAAAGTCTGATCCAGCAATTCTGTGTGCACGACGAAGTTTTTCGGAATGTAAAGTGCTTTCAGTTGGGACGAAGAAAGTGACGGTACCAACAGAAGAAGGGGCGGCTAAATACGTGCCAGCAGCCGCGGTAATACGTATGCCCCGAGCGTTATCCGGATTTATTGGGCGTAAAGCGCGTCGAGGTGGTTTAAAAAGTCTGATGGTAAACTGCGGGGCCCAACTCCGTATTGCGTTGGAAACGGTTAGACT
+
GGGGGGGGEGGFGGGGGGGGGGGGGGGGGGGGGGGGGGGGGGDFGGGGFF<CEFGEFEFFFCFFDF@FEF9E@@F@@F@F:<E<FCFGEF<FCFGGCEFEFGGGFGG,CEEFEFDCFEGFG<ECFGE+ABFFGGFDFFGFFGGGGGGGC+:CFCFFC@FF<EGGGFGCFEGG@FEGGGG9CFEC9*::CEGGGGC5?9CGE**+3<+<EF=C=C>=?>7)C9*5?CEEFF12)2:FF4:*9C697:*2=>:C7DDBDB:.*)1957C)7)8)96=D2(CFFA7).<>??>78)
@M04650:207:000000000-C238N:1:1101:10073:10837 1:N:0:19
ACTCCTACGGGAGGCAGCAGTGGGGAATATTGCGCAATGGACGAAAGTCTGACGCAGCGACGCCGCGTGAGGGATGAAGGCCTTCGGGTCGTAAACCTCTGTCAGGAGGGAAGAACAGCCACGGTGCTAATCAGCCGTGGTTTGACGGTACCTCCAGAGGAAGCACCGGCTAACTCCGTGCCAGCAGCCGCGGTAATACGGAGGGTGCGAGCGTTAATCGGAATCACTGGGCGTAAAGCGCGCGTAGGCGGCGTTGTAAGTTGGAGGTGAAATCCCACGGCTCACCCGTGGAAC
+
GGGGGGGGGGGGGGGGGGGGGGGGGGGGGGGGGGGGGGGGGGGGGGGGGGGGGGGGGGGGGGGGGGGGGGGGGGGGGGGGGGGGGGGGGGGGGGGGGGGGGGGEGGFGGGGGGGGGGGGGGGGGGGGFGGCGGGGGGGGGGGGGGGGGGGGG;DCFFGGGGGGGGGGGGGGGGGGGGGGGGGGGGGGGGGGGGGGGGGGGGGGGGGGGGDGGGGGGGGFGGGGFGGCGGGGGFGCEFGFGFGFFGDGGFGGGGDGFFFFFF4CGFGD8FFF?F?<7?FGFF;54@F:>FFF?F(
@M04650:207:000000000-C238N:1:1101:3120:10851 1:N:0:19
ACTCCTACGGGAGGCAGCAGTAGGGAATCTTCGGCAATGGACGAAAGTCTGACCGAGCAACGCCGCGTGAGTGAAGAAGGTTTTCGGATCGTAAAACTCTGTTGGTAGAGAAGAACGATGGTGAGAGTGGAAAGCTCATCAAGTGACGGTAACTACACAGAAAGGGACGGCTAACTACGTGCCAGCAGCCGCGGTAATACGTAGGTCCCGAGCGTTGTCCGGATTTATTGGGCGTAAAGCGAGCGCAGGTGGCTTATTAAGTCTGGTGTAAAAGGCAGTGGCTCAACCATGGT
+
FGGGGGGGGGGGGGGGGGFGGFFFGGGGFGGGGGGGGGGGFGGGGGGGGGGGGGG@CGGGGGGGGGGGG,CFGGGGGGGG45CDFGGFE7FFGGGGG,FFGGGGGBGGDFF8EFGFD+DDFCD9F9F5<+5=,@CGFA,==BC@D,@C@3DFCFGC,DFEGGCCCCFGG8*1>7B;DFGFCD8ECFG7CC*CE5:*3+2CE+3:8;BFG:*=C*:859C>ED:*A++0CFFC@C)57<9:)7>DG))9>C*9***/86@@C@**9D04:?=FF6)).10<5?*<F45(26*(.
@M04650:207:000000000-C238N:1:1101:27561:10862 1:N:0:19
ACTCCTACGGGAGGCAGCAGTGGGGAATATTGCACAATGGGCGCAAGCCTGATGCAGCCATGCCGCGTGTATGAAGAAGGCCTTCGGGTTGTAAAGTACTTTCAGCGGGGAGGAAGGTGATACGGTTAATAACCGTGTCAATTGACGTTACCCGCAGAAGAAGCACCGGCTAACTCCGTGCCAGCAGCCGCGGTAATACGGAGGGTGCAAGCGTTAATCGGAATTACTGGGCGTAAAGCGCACGCAGGCGGTCTGTCAAGTCAGATGTGAAATCCCCGGGCTCAACCTGGGAAC
+
GGGGFFGGGGGEGGGGGGGGGGGGGGGGGGGGGGGGGGGGGGGGGGGGGG?EGGGGGGFGGGGGGGGGGGFGGGGGGGGGGGGGGGGGGGGGGGGGGGGGGGGGGGGGGGGGGCGGDGGGGGGGGGGGGGGGGGGEGGGFGGGGGGG7FGGGGGGGGCFGFGGGGGCEEGEGGGGGGGGGGEGGGGGGGGGGGGGGGFGFEGDDGGGGGGGGGGGGDGGG5CEGGGGGGGGGEEGGGGFGFDFFDGGGFDGGGGGFFFFFGFGGFFFBFFFFF?666137>>G=6FF>FFFB?,
@M04650:207:000000000-C238N:1:1101:9651:10866 1:N:0:19
ACTCCTACGGGAGGCAGCAGTGGGGAATATTGCACAATGGGCGCAAGCCTGATGCAGCGACGCCGCGTGAGGGATGACGGCCTTCGGGTTGTAAACCTCTTTCAGCAGGGAAGAAGCGAGAGTGACGGTACCTGCAGAAGAAGCGCCGGCTAACTACGTGCCAGCAGCCGCGGTAATACGTAGGGCGCAAGCGTTGTCCGGAATTATTGGGCGTAAAGAGCTCGTAGGCGGTTTGTCGCGTCTGCTGTGAAAACTCGAGGCTCAACCTCGGGCCTGCAGTGGGTACGGGCAGAC
+
GGGGGGGGGGGGGGGGGGGGGGGGGGGGGGGGGGGGGGGGGGGGGGGGGGGGGGGGGGGGGGGGGGGGGGGGGGGGGGGGGGGGGGGGFGGGGGGGGGGGGGGGGGGGGGGGGGGGGGGGGGGGGGGGGGGGGGGGGGGGGGGGGGGGGGGGGGGGGGGGGGGGGGGGGGGGGGGGGGGGGGGGGGEGGGGGGEGGGGGGGGGGGGGGGGGFG=EGGFGGGGGGEGGGGGGGFDDGFCFGFGFFGFGCFGGGGGFFFFFFGFGGFGGBFFB:@@@F??FFFBCDFFFFFFF??(
@M04650:207:000000000-C238N:1:1101:13932:10884 1:N:0:19
ACTCCTACGGGAGGCAGCAGTGGGGAATATTGGGCAATGGGGGCAACCCTGACCCAGCGACGCCGCGTGAGTGAAGAAATCCTTCGGGATGTAAAGCTCTGTTGTATGGGAAGAGAAAAAGACGGTACCATACGAGGAAGCCCCGGCAAACTACGTGCCAGCAGCCGCGGTAATACGTAGGGGGCAAGCGTTGTCCGGAATTACTGGGCGTAAAGCGCACGCAGGCGGGTTTATAAGTCAGATGTAAAAGGCAGGTGCTTACCATCTGTTTGTCATCTGATACTGTAAGCCT
+
GGGGGGGGGGGGGGGGGGGGGGGGGGGGGGGGGGGGGGGGGGGGGGGGGGGGGGGGGGGGGGGGGGGGGGGGGGGGGGGGGGGGGGGGGGGGGGGGGGGGGGGGGGGGGGGGGGGGGGGGGGGGGGGGGGGGGGGGGGGGGGGGGGGGGGGGGGGGGGGGGGGGGGGGGGGGGGGGGGGGGGGDGGGGGGGGGGGGGGGGGGGGGGGGGGGGGGGGGGGGGGGGGGGGDDC5:FFGGGBFFGFFCFFGFGGGGGGFFFFFGFGGFGGFFFFFFFFFA<D?=:>FFFFFFFFF
@M04650:207:000000000-C238N:1:1101:8277:10885 1:N:0:19
ACTCCTACGGGGCAGCAGTGGGGAATATTGGGCAATGGGGGAAACCCTGACCCAGCAACGCCGCGTGAGGGAAGAAGGCTTTCGGGTCGTAAACCTCTGTCCCATGTGAAGAGAAGAAGACGGTAGCATGGGAGGAAGCACAGGCTAATCTCGTGCCAGCAGCCGCGGTAATACGAGGTGTGCGAGCGTTGTTCGGAATCACTGGGCATAAAGGGTGCGTAGGCGGTGTACCCAGTCGGGTGTGAAATCCCTTCGCTTAACGAAGGAACTGCACTCGATACTAGTACGCTAG
+
GGGGGGGGGGGGG7FGGFCFGGGGGGGGGGGGGGGGGGGGGGGGGGGGGGGGGGGGGGGGGGGGGEGGGGGGGGGGFGGGGGGGGGGGGGGGGGGGGGGGGGGGGGGGGGGGGGGGGGGGGGGGGGGGGGGGGGGGGGGGGGGGGCFGGGGGGGGGGGGGGGGGGGGDGEGGGGGGGGGGEGGGGGGGEGGCFGGEGGEFGGGGGGGD@EGGGGGGEGGGGGC6CGCGGGFEFGGFDGFGFGFEGGFGFGGGDGFFFFFFGBGDBGG?FF?FB@6?BB4FF2DF?FFBFB@>
@M04650:207:000000000-C238N:1:1101:17598:10887 1:N:0:19
ACTCCTACGGGAGGCAGCAGTAGGGAATCTTCGGCAATGGACGAAAGTCTGACCGAGCAACGCCGCGTGAGTGAAGAAGGTTTTCGGATCGTAAAACTCTGTTGGTAGAGAAGAACGTTGGTGAGAGTGGAAAGCTCATCAAGTGACGGTAACTACCCAGAAAGGGACGGCTAACTACGTGCCAGCAGCCGCGGTAATACGTAGGTCCCGAGCGTTGTCCGGATTTATTGGGCGTAAAGCGAGCGCAGGTGGTTTATTAAGTCTGGTGTAAAAGGCAGTGGCTCAACCATTGTT
+
GGGGGGGGGGGEGGGGGGGGGEGGGGGGGGGGGGGGGGGGGGGGGGGGGGGGGGGGGGGGGGGGGGGGDGEGGGGGGGGGGGGGGGGGGGGGGGGGGGGGGGGGGGGGGGGGGGGGGGGCGGGGFCEDGFFFFGGGGGGGGGGGGGGGGGGFGGGGGGGGGGGGGDCGGGGGGGGGGGGDCFGGGGGGFFGGGGGGGGGFGF6FGGGGGGGEGGCCEGGGGDCGEFGGFGG5<EGEDFFGFGBDDDDG@><FC5C4@BFFCFFGFGF?@FFFFF@FFFGFFB5:@?51?F?<A)
@M04650:207:000000000-C238N:1:1101:18192:10900 1:N:0:19
ACTCCTACGGGAGGCAGCAGTAGGGAATCTTCGGCAATGGACGAAAGTCTGACCGAGCAACGCCGCGTGAGTGAAGAAGGTTTTCGGATCGTAAAACTCTGTTGGTAGAGAAGAACGTTGGTGAGAGTGGAAAGCTCATCAAGTGACGGTAACTACCCAGAAAGGGACGGCTAACTACGTGCCAGCAGCCGCGGTAATACGTAGGTCCCGAGCGTTGTCCGGATTTATTGGGCGTAAAGCGAGCGCAGGTGGTTTATTAAGTCTGGTGTAAAAGGCAGTGGCTCAACCATTGT
+
GGGGGGGGGGGGGGGGGGGGGGGGGGGGGGGGGGGGGGGGGGGGGGGGGGGGGGGGGGGGGGGGGGGFEFGGGGGGGGGGGGGGGGGGGGGGGGGGGGGFGGGGGGGGGGGGGGGGGFFGGGGGGGGGGGGGGGGGGGGGGGGFFGGGGGGGGGGFFFGGGGGGGGGGDGGGGGGGGGGECGC;FGGGGGGGGD8CGFC9FFGFGGGGGGEEGGGGGGGGGGEE89FGCGGG45):DDF7)*8>DDGG>CFG<34<@FBF:FCFFGGBF?FFFF55<BDFF:*9?FFB?FFA.
@M04650:207:000000000-C238N:1:1101:12039:10913 1:N:0:19
ACTCCTACGGGAGGCAGCAGTAGGGAATCTTCGGCAATGGACGAAAGTCTGACCGAGCAACGCCGCGTGAGTGAAGAAGGTTTTCGGATCGTAAAACTCTGTTGGTAGAGAAGAACGTTGGTGAGAGTGGAAAGCTCATCAAGTGACGGTAACTACCCAGAAAGGGACGGCTAACTACGTGCCAGCAGCCGCGGTAATACGTAGGTCCCGAGCGTTGTCCGGATTTATTGGGCGTAAAGCGAGCGCAGGTGGTTTATTAAGTCTGGGGTAAAAGGCAGTGGCTCAACCATTGT
+
FGGGGGGGGGGGGGGGGGGGGGGGGGGGGGGGGGGGGGGGGGGGGGGGGGGGFFEGGGGGGGDGGFGFGGGGGGGGGGGGEGGGGGGGGGGGGGGGGGGFGGGGGGGGGGGGGGGGGGDFGGGGGGGGGGFFGGGGGFGGGFFDFGGGGGGEFGGGFGGGGGFGGGGGGGGGGGGGGGGFGGGGGDG7CCGGDGGGGGGGGDFGGGGFFEGGGE:?EGFFEG=:86CGGG?CFGGGGDBFB5BBGDGGBCFF9C5F8FFFGFGGFD*157?FFFFF<009@B*09F4?6?FFA
@M04650:207:000000000-C238N:1:1101:29156:10952 1:N:0:19
ACTCCTCGGGAGGCAGCAGTGAGGAATCTTGGTCAATGGTCGAGAGACTGAACCAGCCAAATCGCGTGAAGGAAGACTGCCTTATGGGTTGTAAACTTCTTTTTTACAGGAATAAAAGACATTACGTGTAATGTATTGCATGTACTGTAAGAATAAGCATCGGCTAACTCCGTGCCAGCAGCCGCGGTAATACGGAGGATGCGAGCGTTATCCGGATTTATTGGGTTTAAAGGGTGCGCAGGCGGGCTTTTAAGTCAGCGGTGAAATTTCCAGGCTCAACCTGGGAACTGCCGT
+
9CEG@FFC:FC:@FG7FFGE<FGFGGF,EFFCFGGGGGGGGGGG8F8,CFCFEDDEGGGEFGCCCEGE>79FFFE<CF@C66ECF9C,FGEGGCFDFGGGEFGGGDEG,?DEFGEEGGCFFGFGFFFFFEGGGGCGGGGGGGFGAGDF<FGCFGGGGGGGGGDDFCGGGDEGFFGDFGFGFGC8+@8E7>FFFF7>GGCFECE*=:CGGGGDFGGEEDCC@FFG5CEEG7+<6EFGDCBC>CEE3D<DFFGGGFGF4=:5CBC7?CFBF67/=4>F7?4)<:<>F494:@6<9,
@M04650:207:000000000-C238N:1:1101:25238:11011 1:N:0:19
ACTCCTACGGAGGCAGCAGTGGGGAATATTGGGCAATGGGGGGAACCCTGACCCAGCGACGCCGCGTGAGTGAAGAAATCCTTCGGGATGTAAAGCTCTGTTGTATGGGAAGAGAAAAAGACGGTACCATACGAGGAAGCCCCGGCAAACTACGTGCCAGCAGCCGCGGTAATACGTAGGGGGCAAGCGTTGTCCGGAATTACTGGGCGTAAAGCGCACGCAGGCGGGTTTATAAGTCAGATGTAAAAGGCAGGTGCTTACCATCTGTTTGTCATCTGATACTGTAAGCCT
+
GGGGGGGGGGGGGGGGGGGGGGGGGGGGGGGGGGGGGGGGGGGGGGGGGGGGGGGGGGGGGGGGGGGGGGGGGGGGGGGGGGGGGGGGGGGGGGGGGGGGGGGGGGGGGGGGGGGGGGGGGGGGGGGGGGGGGGGGGGGGGGGGGGGGGGGGGGGGGGGGGGGGGGGGGGGGGGGGGGGGGGGGGGGGGGGGGGGGDGGGGGGGGGGGGGGGGGGGGGGGGGEGGGGG=DGFFGGGGGFGFGFFGGGGFGGGDGGFFFFFGFGGFGGFFFFFFFFFFFGFFFGFFFFFF??
@M04650:207:000000000-C238N:1:1101:15956:11024 1:N:0:19
ACTCCTACGGGAGGCAGCAGTGGGGAATATTGGGCAATGGGGCAAACCTTGACCCAGCGACGCCGGGTGAGGGAAGAAACCCTCGGGGTTGAAAAGCCTGGTGGATGGGGAAGAGAAAAAGACGTAACAAAAGGAGAAAGCCCGGCAAACCACGGGGCAACCAGCGGCGGAATTAGGAAGGGGGAAAGCGTTGCCGGGATTTATTGGCGGTAAAGCGCAGCCAGGCGGGTTTATAATCCGGAGGAAAAAGCAAGTTGTTACCAACTGGTTGTCCTCTGGTTCTGTAAGGCTTGG
+
GGGGGGGGGGGGGGGGGGGGGGGGGGGGGGGGGGGGGGGGGG,+C;FG<,,,EF,,,,6+++8++++64,:9,B,,FG,,B+B<+CF7++4,CF,,,:,,+B,:+,,BF4F++,,DFGG,+3,B:+,B,,,3,+,@,@,,@BE+C**@F,*3*****5***2*,=**1=**=*,+++++;CGG**;****2/**<*:5C*A+++0<C0//*:C9++*)))***2**:C*C8*)+:+***))*))19FC)C***20**/0/+9**)*24@B).****.,*1*)2*0*9.)7)(((
@M04650:207:000000000-C238N:1:1101:23024:11051 1:N:0:19
ACTCCTACGGGAGGCAGCAGTGGGGAATATTGGGCAATGGGCGCAAGCCTGACCCAGCAACGCCGCGTGAAGGAAGAATGTCTTCGGATTGTAAACTTCTGTCCTCAGGGGAGAAAAAAATGACGGTACCTGAGGAGGAAGCCCCGGCTAACTACGTGCCAGCAGCCGCGGTAATACGTAGGGGGCGAGCGTTGTCCGGAATTACTGGGCGTAAAGGGAGCGTTGGCGGGTGCTTAAGGCAGATGTGCAATACCCGGGCTTAACCGGGGGGGTGCCTCTGAAACTGGGTAACTT
+
FFGGGGGGGGGGGGGGGGGGGGGGGGGG<FGGGGGGGGGGGGGGGGGGGGGGEGGGGGFG<@FGGGGGG,DFGGGGGGGGCFGGGGGCEGGGGGGG,EFGAF9=FGGGGGGGGGCGF83+35ADF@FFFDD<,@+=FFGGG<3<@3CEGGCFGF?7DFG*DC<,>FFC<*=CF@FGGGFC*88EBCE*1:*:ACE9:;5CEF?9EFFCC=E7*:8<9C5D?7/*1*CCE)2*)<:?FC*055547:7**:::76*.)8>5E6F:=)917)<BF3@5<7*98)0*866:?6/<).
@M04650:207:000000000-C238N:1:1101:6664:11098 1:N:0:19
ACTCCTACGGGAGGCAGCAGTGGGGAATATTGGACAATGGACCAAAAGTCTGATCCAGCAATTCTGTGTGCACGACGAAGTTTTTCGGAATGTAAAGTGCTTTCAGTTGGGACGAAGAAAGTGACGGTACCAACAGAAGAAGGGGCGGCTAAATACGTGCCAGCAGCCGCGGTAATACGTATGCCCCGAGCGTTATCCGGATTTATTGGGCGTAAAGCGCGTCTAGGTGGTTTAAAAAGCCTGATGTTAAACTGCGGGGCTCAACTCCGTATTGCGTTGGAAACAGTAAGAAT
+
CCF<FEFDFEDFGGCFGGGFE<FGDGGGGGGGGGGGGGGGGDFFFG@FGGGEFFGCC<ECFGDGGGGGFGGGGFC@FGCFG?9C,CFE,?DDCFGGGFGCGGFDGF<,5B@FFC@EEGFGGCFA,BCFGDEG@:FGFGGGC@@FEF7FCGGGGGFCCFB7CEACECFGGGDGEGGGGDFEGFGC90;:C8*4:EGFGGGD=C8+<CFE<AFEE*A*3:3<C/?5C99<C<2*0CC7:>>*86);*::*9FGF7:*))55:*5CC72:)7)05<B@33:DFFFG?).*-6@7).
@M04650:207:000000000-C238N:1:1101:6427:11115 1:N:0:19
ACTCCTACGGGAGGCAGCAGTGGGGAATATTGCACAATGGGCGCAAGCCTGATGCAGCCATGCCGCGTGTGTGAAGAAGGCCTTCGGGTTGTAAAGCACTTTCAGCGAGGAGGAAGGGTGGTGTCTTAATACGGCATCGCATTGACGTTACTCGCAGAAGAAGCACCGGCTAACTCCGTGCCAGCAGCCGCGGTAATACGGAGGGTGCAAGCGTTAATCGGAATTACTGGGCGTAAAGCGCACGCAGGCGGTCTGTTAAGGCAGATGTGAAATCCCCGGGCTTAACCTGGGACC
+
FFGGGGGGGGGGGGGGGGGGGGGGGGGGGGGGGDGGGGGGGGGGGGGGGGGGFEFGGGGGGGGGGGGGGGGGGGFADFFGGGGGGGGGGGGGDGGGGGGGGGGGGGGCFGGEFGFEFGF:FGGGCFGGGGEFG7CFEAFE@FC9DFGGGCCFBFGGGF:<7,DFCFGGGGG8:<DFGCB6;C9B::BFFEG@CE*=CFB88;CEGGEE67CDEG8*7:CDC*AF@CGGGF@5@CG5CDFGFDDEGC5<@CGG<<FF7B44+85CF=>AFB=*=BFF:B75@BG?FFFA:F@<(-
@M04650:207:000000000-C238N:1:1101:17858:11156 1:N:0:19
ACTCCTACGGGAGGCAGCAGTGGGGAATATTGCACAATGGGCGCAAGCCTGATGCAGCCATGCCGCGTGTGTGAAGAAGGCCTTCGGGTTGTAAAGCACTTTCAGCGAGGAGGAAGGCGTTGTAGTTAATAACTGCAGCGATTGACGTTACTCGCAGAAGAAGCACCGGCTAACTCCGTGCCAGCAGCCGCGGTAATACGGAGGGTGCAAGCGTTAATCGGAATTACTGGGCGTAAAGCGCACGCAGGCGGTCTGTTAAGTCAGATGTGAAATCCCCGGGCTTAACCTGGGAAC
+
GGGGGGFGEEGEGGGGGGGGGGGGGGGGGGGGGGGGGGGGGGGGGGGGGGGGFGGGGGGGGGGGGGGGGGGGGGGGGGFGG8FGGGGGF@FGGGGGGGGGGGGGGGGCGGGGGGGGGGGGEEGGGGDGGGGGGGGGGGGGGFEFADEGFFEGGGGGCGDGFGGGGGF@FEFGGCGGGGFGGGGGFGGGGGCE>ED8EGGGEEGGGGG5C7:7EE5CCFGFGDCG<F9CCGGF:EG5<FFGF3)8CDDD>GD<3>DF44=?FF>:8>GBF48=BFFF6(<3>64?BB4<7>F??,
@M04650:207:000000000-C238N:1:1101:25141:11180 1:N:0:19
ACTCCTACGGGAGGCAGCAGTGGGGAATATTGGACAATGGACCAAAAGTCTGATCCAGCAATTCTGTGTGCACGACGAAGTTTTTCGGAATGTAAAGTGCTTTCAGTTGGGACGAAGAAAGTGACGGTACCAACAGAAGAAGGGGCGGCTAAATACGTGCCAGCAGCCGCGGTAATACGTATGCCCCGAGCGTTATCCGGATTTATTGGGCGTAAAGCGCGTCTAGGTGGTTTAAAAAGTCTGATGTTAAACTGCGGGGCTCAACTCCGTATTGCTTTGGAAACTGTTAGACT
+
GGGGGGGGGGGGGGGGGGGGGGGGGGGGGGGGFGGGGGGGEGFFGGF@EFDFCAFFDEGGGFCFGGGGECGFGFEFGCFF,?FGFGGGCC@FFGGCFGCGFGGGFCEAFGDGGGGGGGGGGGGGDGGECCFFFD@FFGGGGFGCDGEGC:BFFGGGFFFFGGGFCF>FCECGCCGGF;CFG@GG@EFEEGGGEGGGCFGGEB8CECE9FCCE=CEGFG:D:CC58<FGEG;E><::>F52*097000?=CFFGGF3:@E5*.297*:?3).8997*.-:6/-:.=?=4:F=<4
@M04650:207:000000000-C238N:1:1101:16849:11185 1:N:0:19
ACTCCTACGGGAGGCAGCAGTGGGGAATATTGCGCAATGGGGGAAACCCTGACGCAGCAACGCCGCGTGAGTGAAGAAGGTTTTCGGATCGTAAAACTCTGTTGGTAGAGAAGAACGTTGGTGAGAGTGGAAAGCTCATCAAGTGACGGTAACTACCCAGAAAGGGACGGCTAACTACGTGCCAGCAGCCGCGGTAATACGTAGGTCCCGAGCGTTGTCCGGATTTATTGGGCGTAAAGCGAGCGCAGGTGGTTTATTAAGTCTGGTGTAAAAGGCAGTGGCTCAACCATTGT
+
GGGGGGGGGGGGGGGGGGGGGGGGGGGGGGGGGGGGGGGGGGGGGGGGGGGGGGGGGGDGGGGGGGGGGGGFGGGGGGGGGGGGGGGDGGGGGGGGGGGGGGGGGGGGFGGGGGGGGFGGGGGGGGGGGGGFGGGGGGGGGGGGGGGGGGGGGGGGGGGGGGGGGDGGGGGGGGGGGGG:<FGGGFFECFGGGGEGDB+?CB?EDFFGGGGGGGGGCGGCEGC=CF7CFGGG>ECEGGFGD7:3)93>39759<<FFFFFGFFCFGF<>FFF=F3)4804?BG4*9F??FFDF
@M04650:207:000000000-C238N:1:1101:27074:11232 1:N:0:19
ACTCCTACGGGAGGCAGCAGTGGGGAATATTGCACAATGGAGGAAACTCTGATGCAGCGACGCCGCGTGAGGGAAGAAGGTTTTCGGATCGTAAAACTCTGTTGGTAGAGAAGAACGTTGGTGAGAGTGGAAAGCTCATCAAGTGACGGTAACTACCCAGAAAGGGACGGCTAACTACGTGCCAGCAGCCGCGGTAATACGTAGGTCCCGAGCGTTGTCCGGATTTATTGGGCGTAAAGCGAGCGCAGGTGGTTTATTAAGTCTGGTGTAAAAGGCAGTGGCTCAACCATTGT
+
GGGGGGGGGGGGGGGGGGGGGGGGGGGGGGGGGGGGGGGGGGGGGGGGGGGGGGGGGGGGGGGGGGGGGGGGGGGGGGGGGGGGGGGGGGGGGGGGGGGGGGGGGGGGGGGGGGGGGGGGGGGGGFGGGGGGGGFFGGGGGGGGGGGGGGGGGGGGCFGGGGGGGDGGGGGGGGGGGGGGGGGGGGGGGGGGGGGGGFGGGGGGGGGDGGGGGGEEGGGGGG5CC9FGGFGGFG<CGGFGFGDFGGDDFCCF7DGFFFFFGFGGFFGFFFFF4@BFFFGFFF5?FFFF?FFFA
@M04650:207:000000000-C238N:1:1101:25168:11237 1:N:0:19
ACTCCTACGGGAGGCAGCAGTGGGGAATATTGCACAATGGGGGGAACCCTGATGCAGCGACGCCGCGTGAGGGATGAAGGCCTTCGGGTTGTAAACCTTTTTCGCTTTTGACCAAGTGCTCATTTTGTTGGGTGTGAGGGTATGAGGTAAAGAAGCACCGGCTAACTACGTGCCAGCAGCCGCGGTAATACGTAGGGTGCGAGCGTTGTCCGGAATTATTGGGCGTAAAGGGCTTGTAGGTGGCGTGTCGCGTCTGTCGTGAAAGGCTCCGGCTTAACTGGGGTAGTGCGGTGG
+
GGGGGGGGGGGGGGGGGGGGGGGGGGGGGGGGGGGGGGGGGGGGGGGGGGGGGGGGGGGGGGGGGGGGGGGGGGGGGGGGGGGGGGGGGGGGGGGGGGGGGGGGGGGGGGGGGGGGGGGGGGGGGGGGGGGGGGGGGGGGGGEGGGGGGGGGGGGGGGGGGGGGGGGGGGGGGGGGGGGGGGGGGGGGGGFGFGGGGGGGGGGGGGGGGGGGEEGFGGGGGGFGGGGGCFGGEGGGG=BGFGFFGGGGFGGGGGGFFFFFC@FDFGF:F@E>DEFFABGFFFGFFEF?9>33(9
@M04650:207:000000000-C238N:1:1101:26623:11254 1:N:0:19
ACTCCTACGGGAGGCAGCAGTAGGGAATCTTCGGCAATGGACGAAAGTCTGACCGAGCAACGCCGCGTGAGTGAAGAAGGTTTTCGGATCGTAAAACTCTGTTGGTAGAGAAGAACGTTGGTGAGAGTGGAAAGCTCATCAAGTGACGGTAACTACCCAGAAAGGGACGGCTAACTACGTGCCAGCAGCCGCGGTAATACGTAGGTCCCGAGCGTTGTCCGGATTTATTGGGCGTAAAGCGAGCGCAGGTGGTTTATTAAGTCTGGTGTAAAAGGCAGTGGCTCAACCATTGT
+
GGGGGGGGGGGGGGGGGGGGGGGGGGGGGGGGGGGGGFFGGGGG@FGGGGGGGGGGGGGGGGGGGGGGGGGGGGGGGGGGGGGGGGGGGDGGGGGGGGGGGGGGGGGGEGGFGGGGGGGGGGGGGFGFGGGGGGGGGGGGGGGGGGGGGFFGGGGGFGGG78CFGDFGGDFGGGGGGGGGGCEGGGGGGGGGGGG8EGGCEGGFGGGFGGGGEGEGGGGCEDCGCFEGGFFGFGGGGFFGFGEBDDGGFCGG*>CFFFF=ABGGFFF?FFFF=F3;0:5?FFCF?@@??FFA<
@M04650:207:000000000-C238N:1:1101:26692:11300 1:N:0:19
ACTCCTACGGGAGGCAGCAGTGGGGAATATTGGGCAATGGGGGGAACCCTGACCCAGCGACGCCGCGTGAGTGAAGAAGGTTTTCGGATCGTAAAGCTCTGTTGTAAGAGAAGAATGTGTGTGAGAGTGGAAAGTTCACACAATGACGGTAACTTACCAGAAAGGGACGGCTAACTACGTGCCAGCAGCCGCGGTAATACGTAGGTCCCGAGCGTTGTCCGGATTTATTGGGCGTAAAGCGAGCGCAGGTGGTTTATTAAGTCTGGTGTAAAAGGCAGTGGCTCAACCATTGTT
+
GGGGGGGGGGGGGGGGGGGGGGGGGGGGGGGGGGGGGGGGGGGGGGGGGGGGGGGGGGGGGGGGGGGFGGGGGGGGGGGGGGGGGGGGGGGGGGGGGGGGGGGGGCFGGGGGGGGGGGGGGGGFFGGGGGGGGGGGGGGGGGGGGGGGGGGGGGGGGGGGFGGGGGGGGGGGGGFGGGGGGGGGGGGCGGGGGGGGGGGGGGCFGGGGGGGGGGEEGGGCGG57C9EGGCEGFGGEGGFGFG:BGGGGFGGG*>FFFFFFCFGGFDD?FFFFFFFFFFFFF:*<?@FF?FFF>)
@M04650:207:000000000-C238N:1:1101:6223:11319 1:N:0:19
ACTCCTACGGGAGGCAGCAGTGGGGAATATTGGGCAATGGGGGCAACCCTGACCCAGCGACGCCGCGTGAGTGAAGAAATCCTTCGGGATGTAAAGCACTGTTGTCGGGGAAGAGAAAAAGACGGTACCTTACGAGGGAGCCCCGGCAAACTACGTGCCAGCAGCCGCGGTAATACGTAGGGGGCAAGCGTGGTCCGGCGTTACGGGGCGTAAAGCGCACGAAGGCGGGTGTATAAGTCAGATGTAAGAGGCAGGTGATGACCGTCTGTTTATCATCTGGTACTGTAAGCCA
+
FFGGGGGGGGGGGGGGGGGGGGGGGGCGGGGGG@FGGGGGGGGGGGGGGGGGFGGGFG+F:FEGGGGGGCFFFFGGGG@EGGGGGGGG+FGGGGGGG,FG=EG<F9+@F+CGEG<F@FC>F+>FGEC+>,,8@<+F:*5F*>7:*<>>:FFFC,<FE**,2=,,,=8*C8FGG9+<8:FFC8*:CE;8CCC8EG6+****/1//*2C5**1*/*0+:7))2*2**/5*:)*1*3CF7:=7=*1=?D0*/9C31*/<?*9*0=F)75*(*/***1*0-)0*1.0*96=).*)(
@M04650:207:000000000-C238N:1:1101:3903:11326 1:N:0:19
ACTCCTACGGGAGGCAGCAGTGGGGAATATTGGACAATGGACCAAAAGTCTGATCCAGCAATTCTGTGTGCACGACGAAGTTTTTCGGACTGTAAAGTGCTTTCAGTTGGGACGAAGAAAGTGACGGTACCAACAGAAGACGGGGCGGCTAAATACGTGCCAGCAGCCGCGGTAATACGTATGCCCCGAGCGTTATCCGGATTTATTGGGCGTACAGCGCGTCTAGGTGGTTTAAAAAGTCTGATGTTAACCTGCGGGGCTCAACTCCGTATTGCGTTGGAACCTGTTAGACT
+
GGGGGGGGGGGGGGGGGGGFGGGGGGGGGGGGGGGGGGGG9FGGGG8<FGGGEFFGGGGG8FEGGFGGGGG@FCGG7F7CGGGGGGGDD+@FGFGDFFGGGGGGFDFFGGDGGCCFC=DFGGGGGGEE<FD9<CCEFFG=,@3FEG+CEGG?:AFGGFDCDFFF7FF><E>:FB*@BFGC9CFFFCFE**=*8C*=?C**/;89+CFFFCF=EG*;FFGGD)*:5CF99C?EFE7E**;7**1*2*:C?:*27>G3BDBE*8**82:2:8)8FFF@>?GFFF6;5494<=?>9
@M04650:207:000000000-C238N:1:1101:19201:11332 1:N:0:19
ACTCCTACGGGAGGCAGCAGTGGGGAATATTGGGCAATGGGGGCAACCCTGACCCAGCGACGCCGCGTGAGTGAAGAAATCCTTCGGGATGTAAAGCTCTGTTGTATGGGAAGAGAAAAAGACGGTACCATACGAGGAAGCCCCGGCAAACTACGTGCCAGCAGCCGCGGTAATACGTAGGGGGCAAGCGTTGTCCGGAATTACTGGGCGTAAAGCGCACGCAGGCGGGTTTATAAGTCAGATGTAAAAGGCAGGTGCTTACCATCTGTTTGTCATCTGATACTGTAAGCCT
+
GGGGGGGGGGGGGGGGGGGGGGGGGGGGGGGGGGGGGGGGGGGGGGGGGGGGGGGGGGGGGGGGGGGGGGGGGGGGGGGGGGGGGGGGGGGGGGGGGGGGGGGGGFGGGGGGGGGGGGGGGGGGGGGGGGGGGGGGGECFGGGGGGGGEGGGGGGGGGGGGGGGGGGGGGGGGGGGGGFGGGGGGGGF>EGGEGGGGGGGGGFGGGFFGGGGGGGGGGGGEGGGGGGGGGGE4C>CFGFGFGFFGGGG4CDCCDDFFFFFCFGGFGGFBFFFFFFFFFG?FFGFFFFFFFFF
@M04650:207:000000000-C238N:1:1101:21956:11337 1:N:0:19
ACTCCTACGGGAGGCAGCAGTGGGGAATATTGGGCAATGGGGGCAACCCTGACCCAGCGACGCCGCGTGAGTGAAGAAATCCTTCGGGATGTAAAGCTCTGTTGTATGGGAAGAGAAGCAGACGGTACCATACGAGGAAGCCCCGGCAAACTACGTGCCAGCAGCCGCGGTAATACGTAGGGGGCAAGCGTTGTCCGGAATTACTGGGCGTAAAGCGCACGCAGGCGGGTTTATAAGTCAGATGTAAAAGGCAGGTGCTTACCATCTGTTTGTCATCTGATACTGTAAGCCT
+
GGGGGGGGGGGGGGGGGGGGGGGGGGGGGGGGGFGGGGGGGGGGGGGGGGGGGGGGGGGGGGGGGGGGGGGGGGGGGGEGGGGGGGGGDGGGGGGGGGGGGGDFGFGGGGGGGGGGGGGGGGGGGFGEFGGGFGGGGGGGGGGGGDGGEGGGGGGGGGFGGGGGGGGGGGFGGGGGGFCFDGGGGGGGGGGGGGGGGGGGGFGGGCFGCEEGEGGGGGGGGGGDDEGGGGGEFG=?CFFGFGFF:CFF?FGFGGG>FFFFEFFG?GGF=BF:FFFFBFGFFFGFFBFFFFFF
@M04650:207:000000000-C238N:1:1101:15256:11352 1:N:0:19
ACTCCTACGGGAGGCAGCAGTGCTGAATTATTCGCCAATGCGCGAAAGCGTGACGGTGCGACGCCGCGTGCGGGACGAAGGCCTTCGGGTTGTAAACCGCTGTCAGGGAATAGAAAACCTATATGGTTAATAGCCATATAGCTGATCATTCCCAAAGGAAGCACAGGCTAATCTCGTGCCAGCAGCCGCGGTAATACGAGGTGTGCGAGCGTTGTCCGGATTTATTGGGCGTAAAGCGCACGCAGGCGGTTTGTTAAGTCAGATGTGAAATCCCCGGGCTCAACCTGGGAACTG
+
GGGGGGGGGGGGGGGGGGGGGGGGGGGGGGGGGGGGGGGGGGGGGGGGGGGGGGGGGGGGGGGGGGGGGGGGGGGGGGGGGGGGGGGGGGGGGGGGGGGGEGGGGGGGGGGGGGGGGGGGGGGGGGGGCGGGGGGGGGGGGGGGGGGGGGGGGGGGGGGGGGGGGGGGGGGGGGGGGGGGGGGGGGFGGGGGGGGCFGGGGGGGGGGGGGGGGGGGGGGDE3CGGGFGGGGGFGGGGGFDED>DGGGGD><DGGGF==FFFFF79CFFFFFB@F37>>DFF2DFF?FBFF?:?5
@M04650:207:000000000-C238N:1:1101:27561:11356 1:N:0:19
ACTCCTACGGGAGGCAGCAGTGGGGAATATTGGACAATGGACCAAAAGTCTGATCCAGCAATTCTGTGTGCACGACGAAGTTTTTCGGAATGTAAAGTGCTTTCAGTTGGGACGAAGAAAGTGACGGTACCAACAGAAGAAGGGGCGGCTAAATACGTGCCAGCAGCCGCGGTAATACGTAGGGGGCAAGCGTTGTCCGGAATTACTGGGCGTAAAGCGCACGCAGGCGGGTTTATAAGTCAGATGTAAAAGGCAGGTGCTTACCATCTGTTTGTCATCTGATACTGTAAGCCT
+
EGGGGGGGGGGGGGGGGGGGGGGGGGGGGGGGGFGGGGGGGGGGGGGGGGGGAFGGGGGDDFGGGGGGGGGFGGEGGG7FGFGGGGGGGGGGGGGGGGFGGGGGGGGGGGDGGGF:FDFCFGG9FGDGGGGGGGGGGGGGGGGGGGGGGGGGGGGGCFGGFGFGGGGGGGGGGDEGFGFFFGGGCEG>C5CGGGGGGFGE>EGGFGGFGGGGGGDGGGGGCDGGGGGGGGDEEGGG=FFGF7@BGGGG?CCCCFGFEF@FGFDFFG=>4B???FF?ABFFFAGFFFFF>BFBF8
@M04650:207:000000000-C238N:1:1101:16360:11367 1:N:0:19
ACTCCTACGGGAGGCAGCAGTGGGGAATATTGCACAATGGGCGGAAGCCTGATGCAGCGACGCCGCGTGAGGGATGACGGCCTTCGGGTTGTAAACCTCTTTCAGTAGGGACGAAGCGCAAGTGACGGTACCTACAGAAGAAGCACCGGCCAACTACGTGCCAGCAGCCGCGGTAATACGTAGGGTGCGAGCGTTGTCCGGATTTACTGGGCGTAAAGAGCTCGTAGGCGGTTTGTCACGTCGTCTGTGAAAACCCGAGGCTTAACCTCGGGCCTGCAGGCGATACGGGCAGAC
+
GGGGGGGGGGGGGGGGGGGGGGGGGGGGGGGGGGGGGGGGGGGGGGGGGGGGGGGGGGGGGGGGGGGGGGGGGGGGGGGGGGGGGGGGGGGGGGGGGGGGGGGFGGGGGGGGGGGGGGGGGGGGGGGGGGGGGGGGGGGGGGGGGGGGGGGGGGGGGGGGGGGGGGGGGGGGGGGDGFGGGFGEGGGGEEGGGGGGGGGGCCGGGGGGFG5EGECE:CFFGGGGGDGEGGEEDGGGGGFGFGFFGGGGFFGGDFGFB>:>GFFFFGGF:BDDB@>3:7F:B>D>BE@?>B)80(
@M04650:207:000000000-C238N:1:1101:28192:11401 1:N:0:19
ACTCCTACGGGAGGCAGCAGTAGGGAATCTTCGGCAATGGACGAAAGTCTGACCGAGCAACGCCGCGTGAGGGAAGAAGGCTTTCGGGTCGTAAACCTCTGTCCCATGTGAAGAGAAGAAGACGGTAGCATGGGAGGAAGCCCCGGCTAACTACGTGCCAGCAGCCGCGGTAATACGTAGGGGGCAAGCGTTGTCCGGAATGATTGGGCGTAAAGGGCGCGTAGGCGGCCTGTTAAGTCTGGAGTGGAAGTCCCGCTTTCAAGGTGGGAATTGCTTTGGAAACTGATAGGCTTG
+
GGGGGGGGGGGGGGGGGGGGGGGGGGGGGGGGGGGGGGGGGGGGGGGGGGGGGGGGGGGGGGGGGGGGGGGGGGGGGGGGGGGGGGGGGGGGGGGGGGGGGGGGGFGGGGGGGGGGGGGGFGGGGGFGGGGGGGGGGGGFGGGGGGGGGGGGGGGGGFGGGGGGGGGGGGGGGGGGGGGGGGGGGG8@GGGGGGGGGGCEFGGGGGFGGGGGGGGGGGGGGGGGGGGGGGCDFGGGGGFGFG?:DFGGFGGGGGDFEFFB<@>FFGF>:F>FFF?FABG?FFGFFFF<4FF?0(
@M04650:207:000000000-C238N:1:1101:27830:11412 1:N:0:19
ACTCCTACGGGAGGCAGCAGTGGGGAATATTGGGCAATGGGGGCAACCCTGACCCAGCGACGCCGCGTGAGTGAAGAAATCCTTCGGGATGTAAAGCTCTGTTGTATGGGAAGAGAAGCAGACGGTACCATACGAGGAAGCCCCGGCAAACTACGTGCCAGCAGCCGCGGTAATACGTAGGGGGCAAGCGTTGTCCGGAATTACTGGGCGTAAAGCGCACGCAGGCGGGTTTATAAGTCAGATGTAAAAGGCAGGTGCTTACCATCTGTTTGTCATCTGATACTGTAAGCCT
+
GGGGGGGGGGGGGGGGGGGGGGGGGGGGGGGGGGGGGGGGGGGGGGGGGGGGGGGGGGGGGGGGGGGGGGGGGGGGGGGGGGGGGGGGGGGGGGGGGGGGGGGGGGGGGGGGGGGGGGGGGGGGGGGGGGGGGGGGGGGGGGGGGGGGGGGGGGGGGGGGGGGGGGGGGGGGGGGGGGGGGGGGGGFGGGGGGGGGGGGGGGGGGGGGGGGGDGGFGGGGGGGGEGGGGDDEFGGGGGFGFCFFGGGGFGGGGGDFFFFFGFGG?DDA@FFFFFFFFFGFFFGFFFFFBFFF
@M04650:207:000000000-C238N:1:1101:16389:11414 1:N:0:19
ACTCCTACGGGAGGCAGCAGTGGGGAATATTGCACAATGGGCGAAAGCCTGATGCAGCGACGCCGCGTGAGGGAAGAAGGTTTTCGGATTGTAAACCTCTGTCTTCGGGGACGATAATGACGGTACCCGAGGAGGAAGCCACGGCTAACTACGTGCCAGCAGCCGCGGTAAAACGTAGGTGGCAAGCGTTGTCCGGAATTACTGGGTGTAAAGGGAGCGCAGGCGGAAAGGTAAGTTGGACGTGAAATCTATGGGCTCAACCCATAGCGTGCGTTCAAAACTATTTTTCTTG
+
GGGGGGGGGGGGGGGGGGGGGGGGGGGGGGGGGGGGGGGGGGGGGGGGGGGGGGGGGGGGGGGGGGGGGGGGGGGGGGGGGGGGGGGGGGGGGGGGGGGGGGGGGGGGGGGGGGGGGGGFGGGGGGGDGGFCFGGGGGGGGGGGGGGGGGGGGGGGGGGGGGGGGGDGGGGFGGGGGGDGFGGGGGGGGGGGGGGGGGGGGGGGGG8CEGFFFGGGGG5DCGGGGEEEGGFCBCFGFG:FFGFEGFGGFGGG>CFFFFF?6F37F4677<D)>B>B>DCFF?DFFFF<8B?9
@M04650:207:000000000-C238N:1:1101:22703:11434 1:N:0:19
ACTCCTACGGGAGGCAGCAGTGGGGAATATTGCACAATGGGCGAAAGCCTGATGCAGCGACGCCGCGTGAGGGAAGAAGGTTTTCGGATTGTAAACCTCTGTCTTCGAGGACGAAGAAGTGACGGTACTCGAGGAGGAAGCCACGGCTAACTACGTGCCAGCAGCCGCGGTAAAACGTAGGTGGCAAGCGTTGTCCGGAATTACTGGGTGTAAAGGGAGCGCAGGCGGGATGCCAAGTTGGACGTGAAATCTATGGGCTCAACCCATAGCGTGCGTTCAAAACTGGCGTTCTTG
+
GGGGGGGGGGGGGGGGGGGGGGGGGGGGGGGGGGGGGGGGGGGGGGGGGGGGGGGGGGGGGGGGGGGGGGGGGGGGGGGGFGGGGGGGGGGGGGGGGGGGGGGGGGGGGGGGGGGGGGGGGGGGGGGGGGGGGGGGGGFGGGGGGGGGGGGGGGGFGGGGGGGGGGGGGG<EGGGGGFGGGGGGGGGGGGGGGCGGGGGGGGGGGGGGGGECFGGGGGGGGGGGGGGGGGGGFGGGGC@FFFFFCCGFFGFFFFGFFFF>FFGGDGF?:FFFDE>BFFGF?)9?FFFB?5>:BB
@M04650:207:000000000-C238N:1:1101:13159:11450 1:N:0:19
ACTCCTACGGGAGGCAGCAGTGGGGAATATTGGGCAATGGGGGGAACCCTGACCCAGCGACGCCGCGTGAGTGAAGAAATCCTTCGGGATGTAAAGCTCTGTTGTATGGGAAGAGAAAAAGACGGTACCATACGAGGAAGCCCCGGCAAACTACGTGCCAGCAGCCGCGGTAATACGTAGGGGGCAAGCGTTGTCCGGAATTACTGGGCGTAAAGCGCACGCAGGCGGGTTTATAAGTCAGATGTAAAAGGCAGGTGCTTACCATCTGTTTGTCATCTGATACTGTAAGCCT
+
GGGGGGGGGGGGGGGGGGGGGGGGGGGGFGGGGGGGGGGGGGGDGGGGGGGGGGGGGGGGGGGGGGGGGCGFCGGGGGGGGGGGGGGGGGGGGGGGGGGGGGFGGGGGFGGGGFFGGGGGEGGGGGGGGGGGGGE7CEFGGFCGGGGGGGGGFGGGGGGGGGGGGGGGGGGGGGGGGFGGGGGGGGGGGGGGGGGGGGCGFGGGGGGFFEGGGGGGGDDDGGGGEGGGG9EGFDGGGGFFF>FFFGGFFGGGGGGF?FFFGFFFFG79FF=:F?=FB2C6BA7@FFF:4?9:
@M04650:207:000000000-C238N:1:1101:28130:11474 1:N:0:19
ACTCCTACGGGAGGCAGCAGTGGGGAATATTGGGCAATGGGGGGAACCCTGACCCAGCGACGCCGCGTGAGTGAAGAAATCCTTCGGGATGTAAAGCTCTGTTGTATGGGAAGAGAAAAAGACGGTACCATACGAGGAAGCCCCGGCAAACTACGTGCCAGCAGCCGCGGTAATACGTAGGGGGCAAGCGTTGTCCGGAATTACTGGGCGTAAAGCGCACGCAGGCGGGTTTATAAGTCAGATGTAAAAGGCAGGTGCTTACCATCTGTTTGTCATCTGATACTGTAAGCCT
+
GGGGGGGGGGGGGGGGGGGGFGGGGGGGGGGGGGGGGGGGGGGGGGGGGGGGFGGGGGGGGGGGGGGGGGGGGGGGGGGGGGGGGGGGEGGGFGGGGGGGG9FGGGCFGGGGGGGGFFGGGGGGDGGGGGGGGGGGGGGGGEGGGGGGGGGGGGGGFGGGGGGGGFGGGGEGGGGGGGGGGGGGDGDGGGGECGGFEGGGGFGGGGCCGGGGGGGGGGGGGGGGGGGGGGECFGGGGGFGFFF@DC7CFFGGGGD@FFFFGFGGFGGB=FFFFFFFFFGB?<7/9@74>4?B
@M04650:207:000000000-C238N:1:1101:28801:11483 1:N:0:19
ACTCCTACGGGAGGCAGCAGTGGGGAATATTGCACAATGGGCGAAAGCCTGATGCAGCGACGCCGCGTGAGGGAAGAAGGTTTTCGGATTGTAAACCTCTGTCTTCGGGGACGATAATGACGGTACCCGAGGAGGAAGCCACGGCTAACTACGTGCCAGCAGCCGCGGTAAAACGTAGGTGGCAAGCGTTGTCCGGAATTACTGGGTGTAAAGGGAGCGCAGGCGGGATGGTAAGTTGAATGTGAAAACTATGGGCTCAACCCATAGACTGCGTTCAAAACTACTGTTCTTG
+
CFAEGEGGGGCGGGFDGGCFFGCECFEGGGGF9E@FGGGEF8@F+@F8CFFGD@FGFGEFGCGGF@FGGGDGEGFGCCGGCFEDECGC:F8FDF<FGGGGGGGGFGG@FEGGGDFG=FFGFCF@G:<FEDCGEGGCD<@CFGGGGGCCCCCCGFG@<FGFGGGGGG7C=C<+?BE9E8EFFCFC9FFGGEDE:98C8EFFC9?C@C8C8AFFFCC:E3)1*185?E*:CDFEF:*+::@C?CFFGCDDFG7>CCC55FF?A>5DFGDFFBFFDF>B><*954*)66/))9FB
@M04650:207:000000000-C238N:1:1101:11749:11490 1:N:0:19
ACTCCTACGGGAGGCAGCAGTGGGGAATATTGGGCAATGGGGGGAACCCTGACCAAGCGACGCCGCGTGAGTGAAGAAATCCTTCGGGATGTAAAGCTCTGTTGTATGGGAAGAGAAAAAGACGGTACCATACGAGGAAGCCCCGGCAAACTACGGGCCAGCAGCCGCGGTAATACGTAGGGGGCAAGCGTTGTCCGGAATTACTGGGCGTAAAGCGCACGCAGGCGGGTTTATAAGTCAGATGTAAAAGGCAGGTGCTTACCATCTGTTTGTCATCTGATACTGTAAGCCT
+
GGGGGGGGGGGGGGGGGGGGFGGGGG;EFGFGGGFFF<FFGGGCGEGGDCCCGG,B<B:CC:FC:@F3+3+3@FC9FG@BFDGDFFGC7:FAFG=;,8>,,DACF;;FGFGCF<8DCFGCECBFCCEGFG:FGC:FEGGGCFE7FE@FGCCF9CG*/:5:/*CCG8:EED8CC+0+;@+CEGG85CCCEDEECC7:CDGEGGGFDG?C>*:EG=97:5)9C)8=/1CECDE5@CF9>79>FGFF7:CGFG3**93594??FF40*9*5==FF@B==<4***.*9@FF<)?)(
@M04650:207:000000000-C238N:1:1101:8294:11494 1:N:0:19
ACTCCACGGGAGGCAGCAGTAGGGAATCTTCGGCAATGGGGGCAACCCTGACCGAGCAACGCCGCGTGAGTGAAGAAGGTTTTCGGATCGTAAAGCTCTGTTGTAAGAGAAGAATGTGTGTGAGAGTGGAAAGTTCACACAATGACGGTAACTTACCAGAAAGGGACGGCTAACTACGTGCCAGCAGCCGCGGTAATACGTAGGTCCCGAGCGTTGTCCGGATTTATTGGGCGTAAAGCGAGCGCAGGTGGTTTGATAAGTCTGGTGTAAAAGGCAGTGGGTCAACCATTGTAT
+
GGGGGFGGGGFGGGGGGGGGGGGGGGGGGGGGGGGGGGGGGGGGGGGGGGGGGGGGGGGGGGGGGGFGGGGGGGGGGGGGGGGGGGGGGGGGGGGGGGEGGGGGGGGGGGGGGGGGGGGGFGGGGGGGGGGGGGGGGGGGGGGGGGGGGGGGGGGGFGGGGFGGGGGGGGGGGGGGGGGGGGGGGGGGGGEGDCEGGGGGEGGGGGGGGGGEGGGGGGGDGG5:CGGGGGGDFGGEGGFGFGFFGGGG4<FGC7<=FFFFGFGG?7D.=B468BFFB(9@),0<=FF??=6)6)
@M04650:207:000000000-C238N:1:1101:17445:11522 1:N:0:19
ACTCCTACGGGAGGCAGCAGTGGGGAATATTGGGCAATGGGGGGAACCCTGACCCAGCGACGCCGCGTGAGTGAAGAAATCCTTCGGGATGTAAAGCTCTGTTGTATGGGAAGAGAAAAAGACGGTACCATACGAGGAAGCCCCGGCAAACTACGTGCCAGCAGCCGCGGTAATACGTAGGGGGCAAGCGTTGTCCGGAATTACTGGGCGTAAAGCGCACGCAGGCGGGTTTATAAGTCAGATGTAAAAGGCAGGTGCTTACCATCTGTTTGTCATCTGATACTGTAAGCCT
+
GGGGGGGGGGGGGGGGGGGGGGGGGGGGGGGGGGGGGGGGGGGGGG<FGGGGGGGGGGGGGGGGGGGGGGGGGGGGGGGGGGGGGGGGGGGGGGGGGFGGGGGGGGGGGGGGGGGGGGGGGGGGGGGGGGGGGGGGGEGGGGGGGGGGGGGGGGGGGGGGGGGGGGGGGGGGGGGGGFGGGGGGGGGGGGGGGGGGGGEGGGGGGGFGGGGGGGGGGGGGGGGGGGDEGDGGFGGFGGFGFGFFGGGGFGDFGDGFFFFFGFGC?GGF@=FFFFFFFBG=FDFFFFFFFF??
@M04650:207:000000000-C238N:1:1101:25969:11557 1:N:0:19
ACTCCTACGGGAGGCAGCAGTGGGGAATATTGGGCAATGGGGGGAACCCTGACCCAGCGACGCCGCGTGAGTGAAGAAATCCTTCGGGATGTAAAGCTCTGTTGTATGGGAAGAGAAAAAGACGGTACCATACGAGGAAGCCCCGGCAAACTACGTGCCAGCAGCCGCGGTAATACGGGGGGTCCAAGCGTTATTCGGAATCATTGGGTGTAAAGCGCATGTAGGCGGTTGGGTATGTCAGATGTGAAAGCCCGGGGCTTAACCCCGGAAGTGCATTTGAAACTGCCTGGCTTG
+
GGGGGGGGGGGGGGGGGGGGGGGGGGGGGGGGGGGGGGGGGGGGGGGGGGGGGGGGGGGGGGGGGGGGGGGGGGGGGGGGGGGGGGGGGGGGGGGGGGGGGGGGGGGGGGGGGGGGGGGGGGGGGGGGGGGGGGGGGGGGGGGGGGGGGGGGGGGGGGGGGGGGGGGGGGGGGGGGGGGGGGGGGGGGGGGGGGGGGGGGGGGGGGGGGGGGGGGGGGGGGGGGGGGGEGGGFGGGGGFGFGFFGGGGFGGGFGGFFFDFGBFGFGDBB@>?@FFFFFGFFFGFFFFFFFFF69
@M04650:207:000000000-C238N:1:1101:12955:11559 1:N:0:19
ACTCCTACGGGAGGCAGCAGTGGGGAATATTGGGCAATGGGGGCAACCCTGACCCAGCGACGCCGCGTGAGTGAAGAAATCCTTCGGGATGTAAAGCTCTGTTGTATGGGAAGAGAAGCAGACGGTACCATACGAGGAAGCCCCGGCAAACTACGTGCCAGCAGCCGCGGTAATACGTAGGGGGCAAGCGTTGTCCGGAATTACCGGGCGTAAAGCGCACGCAGGCGGGATTATAAGTCAGATGTAAAAGGCAGGTGCTTACCATCTGTTTGTCATCTGATACTGTAAGCCTTG
+
GGGGGGGGGGGGGGGGGGGGGGGGGGGGGGGGGGGGGGGGGDGGGGFGGGGGGGGGGGGGGGGGGGGGGGGGGGGGGGGGGEFGGGGGDEGGGGGFAFGGGGGGG9EFGGGFGFCEGG?<FF8EGGCCFFGEFD<FECFC<CFCEGGCBBEA=,>3DBFGGD:>DFDF:E7CCBB982<:CGGGC8EFCE5CDA9F8C8CGEFC+;EEC551CGGFGC/)19*/?EEGG)/*/<CGGF*28:6=70::@GCD59<@F)67F:CF*<79**1.<FFB)6>8@2:==7?9AFF0))
@M04650:207:000000000-C238N:1:1101:13153:11559 1:N:0:19
ACTCCTACGGGAGGCAGCAGTAGGGAATCTTCGGCAATGGACGAAAGTCTGACCGAGCAACGCCGCGTGAGTGAAGAAGGTTTTCGGATCGTAAAACTCTGTTGGTAGAGAAGAACGTTGGTGAGAGTGGAAAGCTCATCAAGTGACGGTAACTACCCAGAAAGGGACGGCTAACTACGTGCCAGCAGCCGCGGTAATACGTAGGTCCCGAGCGTTGTCCGGATTTATTGGGCGTAAAGCGAGCGCAGGCGGTTTATTAAGTCTGGTGTAAAAGGCAGTGGCTCAACCATTGT
+
GGGGGGGGGGGGGGGGGGGGGGGGGGGGGGGGGGGGGGGGFGGGGGGGFGGGFGGGGGGGGGGGGGGGGGGFGGGGGGGG<?FFGGGGGGGGGGGGGGGGGGGGGGGGFGGFGGGGGGGG<FGGGGFFFGGFGGGF8>FFGAFEGFFCFGFEDFFGGGFFGGCCFCFEEGGGGGGGGGEGGGGGGGGGGGGGG>EGGGDFGEFGGGGFGGGGGGEGCCFGGDA/;+<CFCCFFGGGGGFFDCBEGDGGF)7D1)9@6=76<@GGBC:<)0*===BFFFD6??:FFFFFF??A>
@M04650:207:000000000-C238N:1:1101:13507:11581 1:N:0:19
ACTCCTACGGGAGGCAGCAGTAGGGAATCTTCGGCAATGGACGAAAGTCTGACCGAGCAACGCCGCGTGAGTGAAGAAGGTTTTCGGATCGTAAAACTCTGTTGGTAGAGAAGAACGTTGGTGAGAGTGGAAAGCTCATCAAGTGACGGTAACTACCCAGAAAGGGACGGCTAACTACGTGCCAGCAGCCGCGGTAATACGTAGGTCCCGAGCGTTGTCCGGATTTATTGGGCGTAAAGCGAGCGCAGGTGGTTTATTAAGTCTGGTGTAAAAGGCAGTGGCTCAACCATTGT
+
GGGGGGGGGGGGGGGGGGGGGGGGGGGGGGGGGGGGGGGGGGGGGGGGGGGGGGGGGGGGGGGGGGGGGGGGGGGGGGGGGGGGGGGGGGGGGGGGGGGGGGGGGGGGGGGGGGGGGFGGGGGGGGGGGGGGGGFFGGGGGGGGGGGGGGGGGGGGGGGGGGGGGGGGGGGGGGGGGGGGGGGGGGGGGGGGGGGGGGGGGGGGGGFGGEEGEE:EGGGGGG5/CEFFGGGGFGDGGGFGFGFFGGGGECGGC/CFFFFFGFGGFGGFFFFFFFFFFFGFFBGFFFFBFF?<9
@M04650:207:000000000-C238N:1:1101:8209:11583 1:N:0:19
ACTCCTACGGGAGGCAGCAGTGGGGAATATTGGGCAATGGGGGCAACCCTGACCCAGCGACGCCGCGTGAGTGAAGAAATCCTTCGGGATGTAAAGCTCTGTTGTATGGGAAGAGAAGCAGACGGTACCATACGAGGAAGCCCCGGCAAACTACGTGCCAGCAGCCGCGGTAATACGTAGGGGGCAAGCGTTGTCCGGAATTACTGGGCGTAAAGCGCACGCAGGCGGGTTTATAAGTCAGATGTAAAAGGCAGGTGCTTACCATCTGTTTGTCATCTGATACTGTAAGCCT
+
FGFCGGGGGGEFGGGGGGGGFGGGGGGGFEFFGGGGGGGGGGGGGGGGGGGGG8<FGGGGGGGGGEGGGGGGGGGGFGCEGGGGGGGGGGGGGGGGGFEEGGDF=FGFGGGGGGGFGGGGFGGGGGEFEGGGGGGGGGGGFFFFGGGGGFGGGEGGGGGGGFGGGGGGGGCGGGGGGFFFEEGGCEFC@EGGGCGGGEGEGGGGGG675EGGEGGGGGGDCDGDGGGG59*:67CGFFFGFGFF:D>CFGDGGGGF@66=CFGG?F766=6?FBFFFDGFFFF?@F4A<@F(
@M04650:207:000000000-C238N:1:1101:23531:11599 1:N:0:19
ACTCCTACGGGAGCAGCAGTAGGGAATCTTCGGCAATGGACGAAAGTCTGACCGAGCAACGCCGCGTGAGTGAAGAAGGTTTTCGGATCGTAAAACTCTGTTGTTAGAGAAGAACGTCAGTGAGAGTGGAAAGTTCACTGAGTGACGGTATCTAACCAGAAAGGGACGGCTAACTACGTGCCAGCAGCCGCGGTAATACGTAGGTCCCGAGCGTTGTCCGGATTTATTGGGCGTAAAGCGAGCGCAGGTGGTTTAATAAGTCTGATGTAAAAGGCAGTGGCTCAACCATTGTGT
+
GGGGGGGGGGGGGGGGGGGGGGGGGGGGGGGGGGGGGGGFGG7FGGGGGGGGGGGGGGGGGGGGGGGGGGGGGGGGGGGGFGGGGGGGGGGGGGGGGGGGGGGGGGGGGGGGGGGGEGGGGGGGGGGGGGGGGGGGGGGGGGGGGGGGGGGGGGGGGGGGGGGGGGGGGGGGGGGGGGGGGGGGGGGGGGGGGGGGGGGGGGGGGF?FGGGGGGGGGGGGGGGDGGGGGGGGFGGGGGFGFGFFGGGGFGGDFCGFFFFFCFGGF=C>FFFFFFFFFFGFFFGFFFFFBFF><2
@M04650:207:000000000-C238N:1:1101:16008:11661 1:N:0:19
ACTCCTACGGGAGGCAGCAGTGGGGAATATTGCACAATGGGCGAAAGCCTGATGCAGCGACGCCGCGTGAGGGAAGAAGGTTTTCGGATTGTAAACCTCTGTCTTCGAGGACGAAGAAGTGACGGTACTCGAGGAGGAAGCCACGGCTAACTACGTGCCAGCAGCCGCGGTAAAACGTAGGTGGCAAGCGTTGTCCGGAATTACTGGGTGTAAAGGGAGCGCAGGCGGGATGCCAAGTTGGACGTGAAATCTATGGGCTCAACCCATAGCGTGCGTTCAAAACTGGCGTTCTTG
+
GGGGGGGGGGGFGGGGGGGG<FGGGGGGGGGGGGFGGGGGGGGGGGDGGGGGGGGGGGGDFGGGGGGEEGGGGGGDGFGGEFFGGGGEGGGGGGGGGGGGGGFGGGGDGE>FGGDGGGGGGCFFDGGGFAC8FGCEGGGCGGGGEGEGGGGGGGGGGCFFGGFGFGGDGGEGGGFFGGGGGEGFFGG=EEGGEEGGGGGGGGGGGGGG2:=<+<CGEGDCGGGGDEGEE>EGFGGGGGFFF<?>7D*9=FGFFGG?F4)8F@FFFCGFF:@>>DBB?(0==<F?FFF2<F:1<<
@M04650:207:000000000-C238N:1:1101:9812:11668 1:N:0:19
ACTCCTACGGGAGGCAGCAGTAGGGAATCTTCGGCAATGGGGGCAACCCTGACCGAGCAACGCCGCGTGAGTGAAGAAGGTTTTCGGATCGTAAAGCTCTGTTGTAAGAGAAGAATGTGTGTGAGAGTGGAAAGTTCACACAATGACGGTAACTTACCAGAAAGGGACGGCTAACTACGTGCCAGCAGCCGCGGTAATACGTAGGTCCCGAGCGTTGTCCGGATTTATTGGGCGTAAAGCGAGCGCAGGTGGTTTGATAAGTCTGAAGTTAAAGGCTGTGGCTCAACCATAGT
+
GGGGGGGGGGGGGGGGGGGGGGGGGGGGGGGGGGGGGGGGGGGGGGGGGGGGGGGGGGGGGGGGGGGGGGGGGGGGGGGGGGGGGGGGGGGGGGGGGGGGGGGGGAFGGGGGGGGGGGGGGGGGGGGGGGGGGGGGGGGGGGGGGGGGGGGGGGGGGGGGGGGGGGGGGGGGGGGGGGGGGGGGGGFGGGGGGGGGGGGGGGGGGGGGGGGGGGGGGGGGGGGCGFEGGFFGFGDGGGFFFGEFGDGGEFGFDGCDFFFFGFGGFGGFFFFF4@FFBFGFFFGFFFFBFFF?A
@M04650:207:000000000-C238N:1:1101:27848:11774 1:N:0:19
ACTCCTACGGGAGGCAGCAGTGGGGAATATTGGGCAATGGGGGCAACCCTGACCCAGCGACGCCGCGTGAGTGAAGAAATCCTTCGGGATGTAAAGCTCTGTTGTATGGGAAGAGAAAAAGACGGTACCATACGAGGAAGCCCCGGCAAACTACGTGCCAGCAGCCGCGGTAATACGTAGGGGGCAAGCGTTGTCCGGAATTACTGGGCGTAAAGCGCACGCAGGCGGGTTTATAAGTCAGATGTAAAAGGCAGGTGCTTACCATCTGTTTGTCATCTGATACTGTAAGCCT
+
GGGGGGGGGGGGGGGGGGGGGGGGGGGGGGGGGGGGGGGGGGGGGGGGGGGGGGGGGGGGGGGGGGGGGGGGGGGGGGGGGGGGGGGGGGGGGGGGGGGGGGGGGGGGGGGGGGGGGGGGGGGGGGGGGGGGGGGGGGGGGGGGGGGGGGGGGGGGGGGGGGGGGGGGGGGGGGGGGGGGGGGGGGGGGGGGGGGGGGGGGGGGGGDFGGGGGGGGGGGGGGGGEGGGGGEGFGGGGGFGFGFFGGGGFGGFGGGFFFFFGFGGFGGFFBFFFFFFFFF?FFG?FFF<A?:>
@M04650:207:000000000-C238N:1:1101:26084:11784 1:N:0:19
ACTCCTACGGGAGGCAGCAGTGAGGAATATTGCACAATGGGCGCAAGCCTGATGCAGCCATGCCGCGTGTGTGAAGAAGGCCTTCGGGTTGTAAAGCACTTTCAGCGAGGAGGAAGGCGTTGTAGTTAATAACTGCAGCGATTGACGTTACTCGCAGAAGAAGCACCGGCTAACTCCGTGCCAGCAGCCGCGGTAATACGGAGGGTGCAAGCGTTAATCGGAATTACTGGGCGTAAAGCGCACGCAGGCGGTCTGTTAAGTCAGATGTGAAATCCCCGGGCTTAACCTGGGAAC
+
GGGGGGGGGGGGGGGGGGGGGGGGGGGGGGGGGGGGGGGGGGGGGGGGGGGGGGGGGGGGGGGGGGGGGGGGGGGGGGGGGGGGGGGGGGGGGGGGGGGGGGGGGGGGGGGGGEGGGGGGGGGGGFGGGGGGGGGGGGGGGGGGGGGGGGGGGGGGGGGGGGGGGGGGGGGGGGGGGGGGGGGGGGGGGGGGGGGGGGGGGGGGGGGGGGGGGGGGGGGGGGGGGGGGGGGGFGGGGGFGFGFFGGGGEGGGGGGFFFFFGBFDFGGFFFFFFFF?:>DDFFFFFFFF74;05(
@M04650:207:000000000-C238N:1:1101:26353:11785 1:N:0:19
ACTCCTACGGGAGGCAGCAGTGGGGAATATTGCACAATGGAGGAAACTCTGATGCAGCGACGCCGCGTGAGGGAAGAAGGTTTTCGGATTGTAAACCTCTGTCTTCGGGGACGATAATGACGGTACCCGAGGAGGAAGCCACGGCTAACTACGTGCCAGCAGCCGCGGTAAAACGTAGGTGGCAAGCGTTGTCCGGAATTACTGGGTGTAAAGGGAGCGCAGGCGGAATGGTAAGTTGAATGTGAAAACTATGGGCTCAACCCATAGACTGCGTTCAAAACTACTGTTCTTG
+
GGGGGGGGGGGGGGGGGGGGGGGGGGGGGGGGGGGGGGGGGGGGGGGGGGGGGGGGGGGGGGGGGGGGGGGGGGGGGGGGGGGGGGGGGGGGGGGGGGGGGGGGGGGGGGGGGGGGGGGGGGGGGGGGGGGGGGGGGGGGGGGGGGGGGGGGGGGGGGGGGGGGGGGGGGGGGGGGGGGGGGGGGGGGGGGGGGGGGGGGGGGGGGGGDFGGGGGGEGDGEGGGGGEEGFGGFGGGGGFGFGFFGGGGFGGGGGG@>FFFGFGGFGGDFFFFEFDFFFGFFBGFFFFFFFFF
@M04650:207:000000000-C238N:1:1101:9250:11785 1:N:0:19
ACTCCTACGGGAGGCAGCAGTGGGGAATATTGGGCAATGGGGGCAACCCTGACCCAGCGACGCCGCGTGAGTGAAGAAATCCTTCGGGATGTAAAGCTCTGTTGTATGGGAAGAGAAAAAGACGGTACCATACGAGGAAGCCCCGGCACACTACGTGCCAGCAGCCGCGGTAATACGTAGGGGGCAAGCGTTGTCCGGAATTACTGGGCGTAAAGCGCACGCAGGCGGGTTTATAAGTCAGCGGTGAAATTTCCAGTCTCAACCTGGGCACTGCCGTTGAAACTGTGTGTCTTG
+
FGGGGGGGGGGGGGGGGGGGGGGGGGGGGGGGGDGGGGGGGDGEGGFGGGCFGGGFGGG7@FFGGGGGGGGGGGFGGGFGDGFGGGGG>FGGGCGGGGGGFG?EE,CF?FGFFF<DFCEEEDDC7C7CC3D9D<+8+B,@F,73@C7F*3DFBAFBFFCC>DFCEFGCCEC7CCBCCGCFGGC8CE>FEGEGEE7@CED8:C7A@CGG5CGGG5<F5C7/*9::E*:=7DEGFFCFFF67BF);DD3>?:*:::*=*6**+*9C?GD1505566?38095647@F/=),8*-64
@M04650:207:000000000-C238N:1:1101:5048:11794 1:N:0:19
ACTCCTACGGGAGGCAGCAGTGGGGAATATTGGGCAATGGGGGCAACCCTGACCCAGCGACGCCGCGTGAGTGAAGAAATCCTTCGGGATGTAAAGCTCTGTTGTATGTGAAGAGAAGCAGACGGTACCATACGAGGAAGCCCCGGCAAACTACGTGCCAGCAGCCGCGGTAATACGTAGGGGGCAAGCGTTGTCCGGAATTACTGGGCGTAAAGCGCACGCAGGCGGGTTTATAAGTCATATGTAAAAGGCAGGTGCTTACCATCTGTTTGTCATCTGATACTGTAAGCCT
+
<EAFGGGG7C@ECEEDGGGEFG@FGG;FEGFG?8FDFGGCGC+@@CGGCG?FGDFF<FGGEEFEGGCFFEEFGCF?FGGGF<FGGD@@:FGGFEEAFCCG<BFABF<E,CFFCGFGGGGFFGA+FFFGGGGGFG7CC:AFGC<FFGG7CFGGD?CFFGGBFF:D>FB@@8FGCF@@FGGG>7:CE=BCFEGG5C?F55*?FGGGGC6:EGG*;C+A5<)9C38*:5*:*)C*9EFC>:7?4:49FF>F477**9)7/)9=7?C7=*:5@B=FF**16>:=F4*9=F*-)9<?
@M04650:207:000000000-C238N:1:1101:26999:11799 1:N:0:19
ACTCCTACGGGAGGCAGCAGTGGGGAATATTGCGCAATGGGCGAAAGCCTGACGCAGCGACGCCGCGTGAGGGAAGAAGGTTTTCGGATTGTAAACCTCTGTCTTCGGGGACGATAATGACGGTACCCGAGGAGGAAGCCACGGCTAACTACGTGCCAGCAGCCGCGGTAAAACGTAGGTGGCAAGCGTTGTCCGGAATTACTGGGTGTAAAGGGAGCGCAGGCGGAATGCCAAGTTGAATGTGAAAACTATGGGCTCAACCCATAGACTGCGTTCAAAACTGGCGGTCTTG
+
GGFGGGGGEGGGGG>FGGCCFDDFEFEGGGFGFEFCEEGGGFGGGGGGGGFFGGGGGGEEFCFEGFGGGGGG:@FFGGGGDFFGFCEEFCFGEFGGGGFEDFDFGFGDGGGEFGEGGGGGGGGGF@>CF:FGEFEGGGGGFGGGGGDFCEFCEFFFGGGGGC77B<EGEGG<C:EEGGGF?F6CGGGGCCCGG+C>GCFE?FFGGGGGEFFGCGGGGDGGE3?/?C5EEF?6?DDEFF@7=FF4:>CGFGGGFGG4).9@:5CGFFFA4*/0775.3<DF4:FF@377>594
@M04650:207:000000000-C238N:1:1101:7409:11842 1:N:0:19
ACTCCTACGGGAGGCAGCAGTAGGGAATCTTCGGCAATGGACGAAAGTCTGACCGAGCAACGCCGCGTGAGTGAAGAAGGTTTTCGGATCGTAAAACTCTGTTGGTAGAGAAGAACGTTGGTGAGAGTGGAAAGCTCATCAAGTGACGGTAACTACCCAGAAAGGGACGGCTAACTACGTGCCAGCAGCCGCGGTAATACGTAGGTCCCGAGCGTTGTCCGGATTTATTGGGCGTAAAGCGAGCGCAGGTGGTTTATTAAGTCTGGTGTAAAAGGCAGTGGCTCAACCATTGT
+
GGGGGGGGGGGGGGGGGGGGGGGGGGGGGGGGGGGGGGGGGGGGGGGGGGGGGGGGGGEGGGGGGGGGGGGGGGFGGGGGFGGGGGE7CFGGGGGGGGGGGGGGGGGGGGGGGGGGGFGGGGGGGGGGGFGFGGGGGGGGGGGGGGGGGGGGGGGGGGCGGGGGGGGGFGGGDFGGGGDFGGGGGGGGGGGDEGGGGGGFGGGGGGGGCCEGGDEGGD7DGGCE=9C?FGGGFGGGGGFGFGFEGGGGFGGGCFGFFFFFF=FGFF>::FBFFFF>?BC?F?FFFFFFFFFAA
@M04650:207:000000000-C238N:1:1101:16429:11845 1:N:0:19
ACTCCTACGGGAGGCAGCAGTGGGGAATATTGGGCAATGGGGGGAACCCTGACCCAGCGACGCCGCGTGAGTGAAGAAATCCTTCGGGATGTAAAGCTCTGTTGTATGGGAAGAGAAGCAGACGGTACCATACGAGGAAGCCCCGGCAAACTACGTGCCAGCAGCCGCGGTAATACGTAGGGGGCAAGCGTTGTCCGGAATTACTGGGTGTAAAGGGAGCGCAGGCGGGATGCCAAGTTGGACGTGAAATCTATGTGCTCAACCCATAGCGTGCGTTCAAAACTTGCTTTCTTT
+
GFFFFGGGGGCFGEGGGGGFCFGGGCCGGGGGGGGGFGGGGGECEGC@=FFGGGEGFFGGGCEGG7FGE@EGGGGDAGGGGGGGGFGGDEGGGCFCEGGCFDGGGCFFGDGFGGFFGDFGGGGGCFGGEGGFGGGGGGGGGGGGGGGGGFGGGGGGGGFFCFC@CEGGCGE:EGGFGGGFGGGDECFF>EGEEGGFGGGGGGGFG+A5C7EEF7+<*5C:E)::85CEDDEEFGG?FGFG4CF>DGCC=FGGGFG*96FFF4DC75><64>FB>@B??6915*9*9*)6@FAA)
@M04650:207:000000000-C238N:1:1101:15433:11860 1:N:0:19
ACTCCTACGGGAGGCAGCAGTGGGGAATATTGGGCAATGGGCGCAAGCCTGACCCAGCAACGCCGCGTGAGTGAAGAAGGCCTTCGGGTTGTAAAGCTCTTTTGTCAGGGAAGAAACGGGCGATGTTAATACAATTGCCTACTGACGGTACCTGAAGAATAAGCACCGGCTAACTACGTGCCAGCAGCCGCGGTAATACGTAGGGTGCAAGCGTTAATCGGAATTACTGGGCGTAAAGCGTGCGCAGGCGGTTTAGTAAGACAGGTGTGAAATGCCCGGGCTTAACCTGGGAAC
+
GGGGGGGGGGGGGGGGGGGGGGGGGGGGGGGGGGGGGGGFFGGGCGGGGGGGGGGGGGGGGGGGGGGGGGGGGGGFFGGGGGGGGGGGGGGGGGGGGGGGGGGGGGGGGGGGGGGGGGGGGGFGGGGGGGGGGGGGGGGGGGGGGGGGGFGGGGGFGCDGGD:FDGGGGGGGGGGGGGGGGGGGGGGGGGGGGGGGGFGGGCFGGGGG?FGGGGGDGGGFGDEGFGGGGGGGFGCEDGFGFD>@GGGDFGGGGGG?86@FGFCG3:*434@F??FFFFGE30<?FFFFFFFFF:
@M04650:207:000000000-C238N:1:1101:29177:11879 1:N:0:19
ACTCCTACGGGAGGCAGCAGTGCTGAATTATTCGCCAATGCGCGAAAGCGTGACGGTGCGACGCCGCGTGCGGGACGAAGGCCTTCGGGTTGTAAACCGCTGTCAAGGATTAGAAAACCTATATGGTTAATAGCCATGTAGCTGATCAGTCCTAAAGGAAGCACAGGCTAATCTCGTGCCAGCAGCCGCGGTAATACGAGATGTGCGAGCGTTGTTCGGAATCACTGGGCATAAAGGGTGCGTAGGCGGTATGCCAAGTCGGACGTGAAATCCCTCCGCTTAACGGAGGAACTG
+
GGGGGGGGGGDCGGGGGGGGGGGGGGGGFGGGGGGGEGGGGGDGF7EFGGGGEGGGGGGEEGGDGGGGGGGGDGGGGGEGGGDGGGGGGGGGGFGGGGGGGGGGGGF?8FBFGGGFFGGGGFGCFGGGGGFGGGGGGGGFFEFGGFGCCGGGFFFGGGGGGGGGGGGGGGGGGGGGGGGGGGFGGGGGGGGEEGGFGGGGGGGGGGGGGGGEEGGGGGG389FCGGGGGGGGFGGGGC7DEGFECGGD@DGGG=:=FFFFGEDD>378F=FFF4@FFFC>>(>FBDFBBEFFB?
@M04650:207:000000000-C238N:1:1101:19642:11883 1:N:0:19
ACTCCTACGGGAGGCAGCAGTGGGGAATATTGGGCAATGGGGGCAACCCTGACCCAGCGACGCCGCGTGAGTGAAGAAATCCTTCGGGATGTAAAGCTCTGTTGTATGGGAAGAGAAGCAGACGGTACCATACGAGGAAGCCCCGGCAAACTACGTGCCAGCAGCCGCGGTAATACGTAGGGGGCAAGCGTTGTCCGGAATTACTGGGCGTAAAGCGCACGCAGGCGGGTTTATAAGTCAGATGTAAAAGGCAGGTGCTTACCATCTGTTTGTCATCTGATACTGTAAGCCT
+
GGGGGGGGGGGGGGGGGGGGGGGGGGGGGGGGGGGGGGGGGGGGGGGGGGGGGGGGGGGGGGGGGGGGGGGGGGGGGGGGGGGGGGGGGGGGGGGGGGGGGGGGGGGGGGGGGGGGGGGGGGGGGGGGGGGGGGGGGGGGGGGGGGGGGGGGGGGGGGGGGGGGGGGGGGGGGGGGGGGGGGGGGGGGGGGGGGGGGGGGGGFGGFGGGGGDGGGGGGGGGGGGGGGGGGEEFFGFGGFGFGFFGGGGFGGGFGGFFFFFGFGGFGFAFFFFFFFFFFGFFFGFFFFFDFF>
@M04650:207:000000000-C238N:1:1101:20738:11886 1:N:0:19
ACTCCTACGGGAGGCAGCAGTAGGGAATCTTCGGCAATGGACGAAAGTCTGACCGAGCAACGCCGCGTGAGTGAAGAAGGTTTTCGGATCGTAAAACTCTGTTGGTAGAGAAGAACGTTGGTGAGAGTGGAAAGCTCATCAAGTGACGGTAACTACCCAGAAAGGGACGGCTAACTACGTGCCAGCAGCCGCGGTAATACGTAGGTCCCGAGCGTTGTCCGGATTTATTGGGCGTAAAGCGAGCGCAGGTGGTTTATTAAGTCTGGTGTAAAAGGCAGTGGCTCAACCATTGTT
+
GGGGGGGGGGGGGGGGGGGGGGGGGGGGGGGGGGGGGGGGGGGGGGGGGGGGGGGGGGGGGGGGGGGGGGGGGGGGGGGGGGGGGGGGGGGGGGGGGGGGGGGGGGGGGGGGGGGGGGGGGGGGGGGGGGGGGGGGFGGGGGGGFGGGGGGGGGGGGGGGGFFGGGGGGGGGGGGGGGGGGGGGGGGGGGGGGGECEGGGGGGGGGGGGGGGGGGGGGGGGGC5EGGGGFGGFGDEGGFGBDFFGGGGFCDGDDGFFFFFFF7769:3>FFFFF@F?B<6?B*9=?4:BFFF<)
@M04650:207:000000000-C238N:1:1101:27146:11897 1:N:0:19
ACTCCTACGGGAGGCAGCAGTAGGGAATCTTCGGCAATGGACGAAAGTCTGACCGAGCAACGCCGCGTGAGTGAAGAAGGTTTTCGGATCGTAAAACTCTGTTGTTAGAGAAGAACAAGGACGTTAGTAACTGAACGTCCCCTGACGGTATCTAACCAGAAAGCCACGGCTAACTACGTGCCAGCAGCCGCGGTAATACGGAGGGTGCAAGCGTTAATCGGAATTACTGGGCGTAAAGCGCACGCAGGCGGTCTGTTAAGTCAGATGTGAAATCCCCGGGCTTAACCTGGGAAC
+
GGGGGGGGGGGGGGGGGGGGGGGGGGGGGGGGGGGGGGGGGGGGGGGGGGGGGGGGGGGGGGGGGGGGGGGGGGGGGGGGFGGGGGGGGGGGGGGGGGGGGGGGGGGGGGGGGGGGGGGFGGGGGGGGGGGGGGGGGGFGGGGGGGGGGGGGGGFGGGFGGGGGGGGGGGGGGGGGGGGGGGGGGGGGGGGGGGGGGGGGGGGGDGGGGGGGGGGGGGGGGGEGGGGGGGGGFGGGGGFGFGFFGGGG>DGDGGGFFFFFGFGGF:7<FFFFFFF??FG>EBFFFFFAFFF<F8
@M04650:207:000000000-C238N:1:1101:26349:11993 1:N:0:19
ACTCCTACGGGAGGCAGCAGTAGGGAATCTTCGGCAATGGACGAAAGTCTGACCGAGCAACGCCGCGTGAGTGAAGAAGGTTTTCGGATCGTAAAACTCTGTTGGTAGAGAAGAACGTTGGTGAGAGTGGAAAGCTCATCAAGTGACGGTAACTACCCAGAAAGGGACGGCTAACTACGTGCCAGCAGCCGCGGTAATACGTAGGTCCCGAGCGTTGTCCGGATTTATTGGGCGTAAAGCGAGCGCAGGTGGTTTATTAAGTCTGGTGTAAAAGGCAGTGGCTCAACCATTGTT
+
GGGGGGGGGGGGGGGGGEGGFEFGGGGGGGGGGGGGGGGGGGGGGGGGGGGGFFGGGGGGGGGGGGGFFGEGGGFGGGGGGGGGGGGCFGGGGGGGGGGGGGGGGGGGFGGGGGGFEFFGEFDGGFGDFGCFFG?FGGGGFDGGGGGGGGFEFGGGGGGGFCAFFGGGGGGGGGGGGGGCFFGGCC?C7EGDCEGGGGGGGGGGGGGGGGGGDG8ECDGGGD5>EGFFFFG=>GGGDFBGDGFFGGGGE9CDG*>:FF6F78*?6D23>=4=F4:F:?7?FF<F@67<1?FAF4
@M04650:207:000000000-C238N:1:1101:27466:11994 1:N:0:19
ACTCCTACGGGAGGCAGCAGTAGGGAATCTTCGGCAATGGACGAAAGTCTGACCGAGCAACGCCGCGTGAGTGAAGAAGGTTTTCGGATCGTAAAACTCTGTTGTTAGAGAAGAACAAGGACGTTAGTAACTGAACGTCCCCTGACGGTATCTAACCAGAAAGCCACGGCTAACTACGTGCCAGCAGCCGCGGTAATACGTAGGTGGCAAGCGTTGTCCGGATTTATTGGGCGTAAAGCGAGCGCAGGCGGTTTCTTAAGTCTGATGTGAAAGCCCCCGGCTCAACCGGGGAGG
+
GGGGGGGGGEGGGGGGGGGGGGGGGGGGGGGGGGGGGGGGGGGGGGGGGGGGGGGGGGGGGGGGGGGFEGGGGGGGGGGGGGGGGGGGGGGGGGGGGGGGGGGGGGGGGGGGGGGGGGGFGGGGGGGGGGGGGGGGGGGGGGGGGGGGGGGGGGGGGGGGGGGGGGGGGGGGGGGGGDGGGGGGGGGGGGGGGGGGGGGGGGGGGGGGGGGGCEGGGGGGGG5E6FGGFF8FFGGGGGFGEGEFGGGCDGGDDDG?F?FFFFFFF7*5BFFFFFFFFFG>EFGFFFF;6DEFFF
@M04650:207:000000000-C238N:1:1101:19052:12000 1:N:0:19
ACTCCTACGGGAGGCAGCAGTGAGGAATATTGGTCAATGGTCGAGAGACTGAACCAGCCAAATCGCGTGAAGGAAGACTGCCTTATGGGTTGTAAACTTCTTTTTTACAGGAATAAAAGACATTACGTGTAATGTATTGCATGTACTGTAAGAATAAGCATCGGCTAACTCCGTGCCAGCAGCCGCGGTAATACGGAGGATGCGAGCGTTATCCGGATTTATTGGGTTTAAAGGGTGCGCAGGCGGGCTTTTAAGTCAGCGGTGAAATTTCCAGGCTCAACCTGGGCACTGCCG
+
GGGGGGGGGGGGGGGGGGGGGGGGGGGGGGGGGFGGGGGGGGGGGGGGGGGGGGGGGGGGGGGGGGGGGGGGGGGGGGGGGGGGGGGGGGGGGGGGGGGGGGGGGGGGGGGGGGGGGGGGGGGGGGGGGGGGGFGGGGGGGGGGGGGFGGGGGGGGGGGGGGGDGGGGGGGGGGGGGGGGGGGGGGGGGGGGGGGGGGGGGGGEGGGGGGGGGGGGEGG4AGGGGGGGCFG?@:CFDGEDFGEFGGGGFGGGGF7/=BFFGFDGFFGFFFFFFFFFFFGFFFCF:F@0:@??F0
@M04650:207:000000000-C238N:1:1101:23861:12018 1:N:0:19
ACTCCTACGGGAGGCAGCAGTGAGGAATATTGGTCAATGGTCGAGAGACTGAACCAGCCAAATCGCGTGAAGGAAGACTGCCTTATGGGTTGTAAACTTCTTTTTTACAGGAATAAAAGACATTACGTGTAATGTATTGCATGTACTGTAAGAATAAGCATCGGCTAACTCCGTGCCAGCAGCCGCGGTAATACGGAGGATGCGAGCGTTATCCGGATTTATTGGGTTTAAAGGGTGCGCAGGCGGGCTTTTAAGTCAGCGGTGAAATTTCCAGGCTCAACCTGGGCACTGCCG
+
GGGGGGGGGGGGGGGGGGGGGGGGGGGGGGGGGGGGGGGGGGGGGGGGGGGGGGGGGGGGGGGGGGGGGGCFGGGGCFFGGGGGGGGGGGGGGGGFFGGGGGGGGGGGGGGGGGGGGGGGGGGGGGGGGGGGGGGGGGFGGGGGGGGGGGGGGGGGGGGGGGGGGGGGGGGGGGGGGGGGGGGGGGGGGGGGGGGGGGGGGGGGGGGGGGDFGGGGCD<FGGGGG=EEGGGGFGGCDDEGFGDFGDGGFGFDF6DFBBFFGFGGFFFAFFF?F??>BFF@FFGFFFF?FFFBB9
@M04650:207:000000000-C238N:1:1101:24364:12061 1:N:0:19
ACTCCTACGGGAGGCAGCAGTGGGGAATATTGCACAATGGGCGAAAGCCTGATGCAGCGACGCCGCGTGAGGGAAGAAGGTTTTCGGATTGTAAACCTCTGTCTTCGAGGACGAAGAAGTGACGGTACTCGAGGAGGAAGCCACGGCTAACTACGTGCCAGCAGCCGCGGTAAAACGTAGGTGGCAAGCGTTGTCCGGAATTACTGGGTGTAAAGGGAGCGCAGGCGGAATGGTAAGTTGAATGTGAAAACTATGGGCTCAACCCATAGACTGCGTTCAAAACTACTGTTCTTG
+
GGGGGGGGGGGGGGGGGGGGGGGGGGGGGGGAFFGGGGGGGGGGGGGGGGGGGFFGGGGGEGGGGGGGGGGGGGGGGGGGFFGGGGGGGEGGGGGGGGGGGGGGGGGGGGGGGGGGGGGFGGGGGGGGGGGCGGGGGGGGGGFFGGDGGGGGGGGGGEEFGGGGGGGGGGGGG@29CFFGDCFGFFCEGG:8CGGFEGDEGGCFFGGFCCGG<CDGGGGGGC8=E=EEEC8CF?FFFCFGFFFF77CFFGGGGGGF:)45969CDDFFFFF4<@D>31C??>GFF@7?<FF):6
@M04650:207:000000000-C238N:1:1101:19774:12087 1:N:0:19
ACTCCTACGGGAGGCAGCAGTGGGGAATATTGCACAATGGGCGCAAGCCTGATGCAGCCATGCCGCGTGTGTGAAGAAGGCCTTCGGGTTGTAAAGCACTTTCAGCGAGGAGGAAGGGTGGTGTCTTAATACGGCATCGCATTGACGTTACTCGCAGAAGAAGCACCGGCTAACTCCGTGCCAGCAGCCGCGGTAATACGGAGGGTGCAAGCGTTAATCGGAATTACTGGGCGTAAAGCGCACGCAGGCGGTCTGTTAAGTCAGATGTGAAATCCCCGGGCTCAACCTGGGAAC
+
GGGGGGGGGGGGGGGGGGGGGGGGGGGGGGGGGGGGGGGGGGGGGGGGGGGGGGGGGGGGGGGGGGGGGGGGGGGGGGGGGGGGGGGGGGGGGGGGGGGGGGGGGGGGGGGGGGGGGGGGGGGGGGGGGGGGGGGGGGGGGGGGGGGGGGGGGGGGGGGGGGGGGGGGGGECFGGGCGGGGFFGGGGGGGGGGGGGGGGGGGGGGGGGGGGGGGGEFFFGGGGGGGGGGGFGFGCEGGFGFD@EDGGGFGGGD3CFFFFFGFFG@7C:FFF?FFFFFFGEFFGFFFFFBFFF>4
@M04650:207:000000000-C238N:1:1101:22415:12123 1:N:0:19
ACTCCTACGGGAGGCAGCAGTGGGGAATATTGCGCAATGGGCGCAAGCCTGATGCAGCCATGCCGCGTGTATGAAGAAGGCCTTAGGGTTGTAAAGTACTTTCAGTTGGGAGGAAGGCGTTGATGCTAATATCATCAACGATTGACGTTACCAACAGAAGAAGCACCGGCTAACTCCGAGCCAGCAGCCGCGGTAATACGGAGGGTGCAAGCGTTAATCGGAATTACTGGGCGTAAAGCGCACGCAGGCGGTTTGTTAAGTCAGATGTGAAATCCCCGGGCTTAACCTGGGAAC
+
GGGGGGGGGGGGGGGGGGGGGGGGGGGGGGGGGGGGGGGGGGGGGGGGGGGGGGGGGGGGGGGGGGGFGGGGGGFGGGGGGGGGGGGGGGGGGGGGGGGGGGGFFEGGGGGGGGGGGGGGGGGGGGGGGGGGGGGGGFGGGGGGGGGGGGGGGGGGGGGGGCCGGGGGGGG>FGGGGG*>EGFGGGGGFGGGGGDEGGGGC5C:CGGGGFFGEEGGF7>FGGGGGC7CC<FFFGG5CFBCEGEFGGGGFDD>5DDFFFFBEFFFFFCBBFFFFF6??;DBDBGF?FFFB;@724
@M04650:207:000000000-C238N:1:1101:15291:12131 1:N:0:19
ACTCCTACGGGAGGCAGCAGTGGGGAATATTGCACAATGGGCGAAAGCCTGATGCAGCAACGCCGCGTGAGTGAAGAAGTATTTCGGTATGTAAAGCTCTATCAGCAGGGAAGAAAATGACGGTACCTGACTAAGAAGCCCCGGCTAACTACGTGCCAGCAGCCGCGGTAATACGTAGGGGGCAAGCGTTATCCGGATTTACTGGGTGTAAAGGGAGCGTAGACGGCGAAGCAAGTCTGGAGTGAAAACCCAGGGCTCAACCCTGGGACTGCTTTGGAAACTGTTTTGCTAG
+
GGGGGGGGGGGGGGGGGGGGFGGGGGGGGGGGGGGGGGGGGGGGGGGGGGGGGGGGGGGGGGGGGGGGGGGGGGGGGGGGGGGGGGGGGGGGGGGGGGGGGGGGGGGGGGGGGGGGGGGGGGGGGGGGGGGGGGGGGGGGGGGGGGGGGGGGGGGGGGGGEGGGGGGGGGGGGGGGGGGGGGGGGGGGGGGGGGGGGDGGGGGGGGGGGGGGGGGGGD<DGGGGEGGGGGGGFGGGGGFGFG?FGGGGFGGGDGGFFFFFGFGG:FG:FFFFFFFFF:F??BGF?FFFFFF2
@M04650:207:000000000-C238N:1:1101:16294:12137 1:N:0:19
ACTCCTACGGGAGGCAGCAGTGAGGAATATTGGTCAATGGTCGAGAGACTGAACCAGCCAAATCGCGTGAAGGAAGACTGCCTTATGGGTTGTAAACTTCTTTTTTACAGGAATAAAAGACATTACGTGTAATGTATTGCATGTACTGTAAGAATAAGCATCGGCTAACTCCGTGCCAGCAGCCGCGGTAATACGGAGGATGCGAGCGTTATCCGGATTTATTGGGTTTAAAGGGTGCGCAGGCGGGCTTTTAAGTCTGCGCCGAAATTTCCAGTCTCAACCTGGGCACTTCCC
+
FGGGGGGGGGGGGGGGGGGGGGFGGGGGGGGGFGGGGGGGGGGGDGGDGFGFCGGGGGGG8FGGGGGGGGGCFFFGFGGGGGGGFEFFDFCEFGGGGGEEFGGGFEFFFGGGGG<FF9FFGGGGGGFGGGGGGGGGGGDGA,AFA,C?A,EFA?FFAEFFFG@CGDCF>===FDF83EFF8DG6>CCGGCEGCFDDG>55:DCCGG>EEEG=C=;?C**;FGC9@G5CCFC9C=<G5<5C5<3>39C)55CC:*:8B*/75)*)0191=FF==***.):8?2>54)0(,7),4(
@M04650:207:000000000-C238N:1:1101:25669:12180 1:N:0:19
ACTCCTACGGGAGGCAGCAGTGGGGAATATTGCGCAATGGGCGAAAGCCTGACGCAGCGACGCCGCGTGAGGGATGAAGGCCTTCGGGTCGTAAACCTCTGTCAGGAGGGAAGAAGTGTAGATGTGCTAATCAGCATCTATTTGACGGTACCTCCAAAGGAAGCACCGGCTAACTCCGTGCCAGCAGCCGCGGTAATACGAGGTGTGCGAGCGTTGTTCGGAATCACTGGGCATAAAGGGTGCGTAGGCGGTGTACCCAGTCGGGTGTGAAATCCCTTCGCTTAACGAAGGAAC
+
GGGGGGGGGGGGGGGGGGGGGGGGGGGGGGGGGGGGGGGGGGGGGGGGGGGGGGGGGGGGGGGGGGGGGGGGGGGGGGGGGGGGGGGGGGGGGGGGGGGGGGGGGGGGGGGGGGGGGGGGGGGGGGGGGGGGGGGGGGGGGGGGGGGGGGGGGGGGGGGGGGGGGGGGGGGGGGGGGGGGGGGGGGGGGGGGGGGGGGGGGDGGGGGGGGGGGGGGGGGGGGGCGFGGGGGDFGGGGGFGFGFFDD<DFGGGGDFFFFFFGFGGFGG>DFFFFBFFFAGFF?GFFFFF?)<??(
@M04650:207:000000000-C238N:1:1101:14325:12181 1:N:0:19
ACTCCTACGGGAGGCAGCAGTGGGGAATATTGCACAATGGGCGCAAGCCTGATGCAGCCATGCCGCGTGTATGAAGAAGGCCTTCGGGTTGTAAAGTACTTTCAGTCGGGAGGAAGGTGTCAAGGTTAATAAGCTTGGCAATTGACGTTACCGACAGAAGAAGCACCGGCTAACTCCGTGCCAGCAGCCGCGGTAATACGGAGGGTGCAAGCGTTAATCGGAATTACTGGGCGTAAAGCGCACGCAGGCGGTTTGTTAAGTCAGATGTGAAATCCCCGAGCTTAACTTGGGAAC
+
GGGGGAFFEGGGGGGGGGGGGGGGGGGGGGGGGGGGGGFGDGGGGGGGGGGGGGGGGGGGGGGGGGGGGGGGGFGGGGGGGGGGGGGGGGGGGGGGGGGGGGGGGGGGGGGGGGFE@FGGGGGGGGGGFGGGDGGGGGGGGGGGGGGGGGGGGGGGGFGFGGEGGGGE>EGGFGGGGGGCEGGGGGGGGGEGDGGGGGGGGGGGDGGGGGGGGGGEGGGGGGGFGFGGFGGGFGGGGFF::5@DDDG)<CCGD<<F@FF?FFGF4FG<6?=6=@<FFB:>FFGFFFFFF4@0:(
@M04650:207:000000000-C238N:1:1101:20792:12196 1:N:0:19
ACTCCTACGGGAGGCAGCAGTAGGGAATCTTCGGCAATGGACGAAAGTCTGACCGAGCAACGCCGCGTGAGTGAAGAAGGTTTTCGGATCGTAAAACTCTGTTGTTAGAGAAGAACAAGTGGGAGAGTAACTGTTCCCGCCTTGACGGTATCTAACCAGAAAGCCACGGCTAACTACGTGCCAGCAGCCGCGGTAATACGGAGGGTGCAAGCGTTAATCGGAATCACTGGGCGTAAAGCGCACGTAGGCTGCTTTGTAAGTCAGAGGTGAAATCCCACGGCTCACCCGTGGAAC
+
GGGGGGGGGGGGGGGGGGGGGGGGGGGGGGGGGGGGGGGGGGGGGGGGGGGGGGGGGGGGGGGGGGGGGGGGGGGGGGGGGGGGGGGGGGGGGGGGGGGGGGGGGGGFGGGGGGGGGGGGGGGGGGGGGGGGGGGGGGGGGGGGGGGGGGGGGGGGGGGGGGGGFGGGGGGGGGGGGGGGGGGGGGGGGGGGGGGGGGGG58EGGGGGGGGGGGGGGGGGGDCGGGGGGGGGFGGEFGFGFGFFGGGGFGGGGGGFFFFFGFGGFGGFFFFFFFFF?FGEFBDFFFF>?)<<B:
@M04650:207:000000000-C238N:1:1101:26805:12212 1:N:0:19
ACTCCTACGGGAGGCAGCAGTGGGGAATTTTCCGCAATGGGCGAAAGCCTGACGGAGCAACGCCGCGTGAGTGAAGAAGGTTTTCGGATTGTAAAGCTCTTTTATTAGGGACGAATGTGCTCTATGTAAATAATGTAGAGTAATGACGGTACCTAAAGAAAAAGCCACGGCTAACTATGTGCCAGCAGCCGCGGTAATACGTAGGTGGCAAGCGTTGTCCGGAATTATTGGGCGTAAAGCGCGCGCAGGCGGGCTGATAAGTCTGTCGTTTAAATTCGGGGCTCAACCCCGTC
+
GGGGGGGGGGGGGGGGGGGGGGGGGGGGGGGGGGGGGDGGGGGGGGGGGGGGGGGGGGGGGGGGGGGGGGGGGGGGGGGGGGGGGGGGGGGGGGGGGGGGGGGGGGGGGGGGGGGGGGGGGGGGGGGGGGGGGGGGGGGGGGGGGGGGGGGGGGGFGGGGGGGGGGGGGGGGGGGGGGGGGGGGGGGGGGGGCGGGGGGGGFGGGGGGGGGGGGEGGGGGGGGG5FGGGGGGFGDGGFFDDDBFGGGGFGGGGGGFFFFFGFFGFFGFFFFFFFFFF?FEDFDFFF?:(<>??
@M04650:207:000000000-C238N:1:1101:18143:12231 1:N:0:19
ACTCCTACGGGAGGCAGCAGTGGGGAATATTGGGCAATGGGGGGAACCCTGACCCAGCGACGCCGCGTGAGTGAAGAAATCCTTCGGGATGTAAAGCTCTGTTGTATGGGAAGAGAAAAAGACGGTACCATACGAGGAAGCCCCGGCAAACTACGTGCCAGCAGCCGCGGTAATACGTAGGGGGCAAGCGTTTTCCGGAATTACTGGTCGTAAAGCGCACGCAGGCGGGTTTATAAGTCAGATGGAAAAGGCAGGTGCTTACCCTCTGTTTGTCATCTGCTACTGTAAGCCT
+
GGGGGGGGGDGGGGGGGGEGGGGGGGGGGGGFGGGGGGGGGGGGGGGGGGGGGGGGGGGGGGGGGGGGGDGGGGGGGGGGGGGGGGGGGGGGGGGGGFGGGGGGGGGGGGGGG>FGGGGFGGGGGGGGGGGGGDFEGCFGGGFGGGGGDGGFFGGGGGGGGGGGGGGGGGG5:FGGD??>EDEGCGG*;*1**;EFG5>*;8@FGG6001:FFE+<EDC5EC8C=557CC*:::><*29C=>FF**2:59**09CFFFFFCF**95*.9BFFF4=8)6***-06*/96<FF?
@M04650:207:000000000-C238N:1:1101:15797:12281 1:N:0:19
ACTCCTACGGGAGGCAGCAGTGGGGAATATTGCACAATGGGCGAAAGCCTGATGCAGCGACGCCGCGTGAGGGAAGAAGGTTTTCGGATTGTAAACCTCTGTCTTCGGGGACGATAATGACGGTACCCGAGGAGGAAGCCACGGCTAACTACGTGCCAGCAGCCGCGGTAAAACGTAGGTGGCAAGCGTTGTCCGGAATTACTGGGTGTAAAGGGAGCGCAGGCGGAATGGTAAGTTGAATGTGAAAACTATGGGCTCAACCCATAGACTGCGTTCAAAACTACTGTTCTTG
+
GGGGGGGGGGGGGGGGGGGG<FGGGGGGGGGGGGGGGGGGGGGGGGGGGGGGGGGGGGGGGGGGGGGFGGGGGGGGGGGGGGGGGGGGGGGGGGGGGGGGGGGGGGGGGGGGGGGGGGGGGGGGGGGGGGGGGGGGGGGGGGGGGGGGGGGGGGGGGGGGGGGGGGGGGGGGGGGGGGGGGGGGGGGGEGGGGFGGGGGGGGGGGGCEGGGGGGGGGGGGGGGGGGGGGGGGFGG?FGFGFGFFGGGGFGGFGGGFFFFFGFGGFFGFFFFFFE3>?FGFF?D4=?=44=*6
@M04650:207:000000000-C238N:1:1101:11922:12293 1:N:0:19
ACTCCTACGGGAGGCAGCAGTGGGGAATATTGCACAATGGGCGCAAGCCTGATGCAGCCATGCCGCGTGTATGAAGAAGGCCTTCGGGTTGTAAAGTACTTTCAGTCGGGAGGAAGGTGTCAAGGTTAATAACCTTGGCAATTGACGTTACCGACAGAAGAAGCACCGGCTAACTCCGTGCCAGCAGCCGCGGTAATACGGAGGGTGCAAGCGTTAATCGGAATTACTGGGCGTAAAGCGCACGCAGGCGGTTGATTGAGTCAGATGTGAAATCCCCGGGCTTAACCCGGGAAT
+
GGGGGGGGGGGGGGGGGGGGGGGGGGGGGGGGGGGGGGGGGGGGGGGGGGGGGGGFGGGGGGGGGGGGGGGGGGGGGGGGGGGGGGGGGGGGGGGGGGGGGGGGGGGGEGCGGEGFGGGGGGGGGGGGGGGGGGGGGGGGGGGGGGGGFGGGFFGFF7FGGGGFGGGDGGGGDFGGGGGGGGGGGGFFGGGEGGGEGGGGEEDGGGGGFGGGGGGGGGGGCCEGGGGGGG@FBGGEC>?DFGFEGGGDFGGDCCFFFFFFGFGG4CGFFFFFF?FF?;GEF>FFFF4?FDFFFB
@M04650:207:000000000-C238N:1:1101:5771:12300 1:N:0:19
ACTCCTACGGGAGGCAGCAGTAGGGAATCTTCGGCAATGGACGAAAGTCTGACCGAGCAACGCCGCGTGAGGGAAGAAGGCTTTCGGGTCGTAAACCTCTGTCCCATGTGAAGAGAAGAAGACGGTAGCATGGGAGGAAGCCCCGGCTAACTACGTGCCAGCAGCCGCGGTAATACGTAGGGGGCAAGCGTTGTCCGGAATGATTGGGCGTAAAGGGCGCGTAGGCGGCCTGTTAAGTCTGGAGTGGAAGTCCCGCTTTCAAGGTGGGAATTGCTTTGGAAACTGATAGGCTTG
+
GGGGGGGGGGGGGGFGGGGGGGGGGGGGGGGGGGGGGGGGGGGGGGGGGGGGGGGBFGGGGGGGGGGGGGGGGGGGGGGGGGGGGGGGGGGGGGGGGGGGGGGGGGGGGGGGGGGGGGGGGGGGGCGGGGGGGGGGGGGGGGGGGGGGGFGGFGGGGGGFGGGGGGGGGGEG:CGGGFFGGGGGGGFGGGGEGGGGGDEGGGGGGGFGGGGGGGGGGDGGGDGC?FGGGG=F??GGGGFGF:FFGGGGFGGGCFGFFEFFGF>*/7<>F@FFFF??)2CFFB4*77FAAF?D:,
@M04650:207:000000000-C238N:1:1101:4559:12315 1:N:0:19
ACTCCTACGGGAGGCAGCAGTGGGGAATATTGGACAATGGACCAAAAGTCTGATCCAGCAATTCTGTGTGCACGACGAAGTTTTTCGGAATGTAAAGTGCTTTCAGTTGGGACGAAGAAAGTGACGGTACCAACAGAAGAAGGGGCGGCTAAATACGTGCCAGCAGCCGCGGTAATACGTATGCCCCGAGCGTTATCCTGATTTATTGGGCGTAGAGCGCGTCTAGGTGGTTTATAAAGTCTGATGTTAAACTGCGGGGCTCAACTCCGTATTGCGTTGGAAACTGTTAGACT
+
GGGGGGGGGGGGGGGGGGGGGGGGGGGGGGGGG9FGGGGGGGGFGGGFC@FEFCG<E,<F8E,EGAF,CFFFFFE@FEFFC,FG7EFEGGGGGGGGFFGGGGGFF<AFDFGGGGGGEGGGFCEF9C6F<FCF<+=,FCCFCABC++>CCFFFGGGGG@FGGAFF@ABFC7>7FF*@E;B<:;:;B?FEE5CE:8@C9C+?9+A99+>C+/*5*/*/<7C3*>*:8+9C?F=7@C*+****/*/**22?=*:**:6))085=7CD:C75505.4**)-45.9)27=@F<4=*)6
@M04650:207:000000000-C238N:1:1101:3207:12318 1:N:0:19
ACTCCTACGGGAGGCAGCAGTGGGGAATCTTCGGCAATGGGGGCAAGTCTGACCGAGCGACGCCGCGTGAGTGAAGAAATTTTTCGGGTCGTAAAGCTCTGTTGTTAGGGAAGAGAAGCAGACGGAACCATAAGAGCAAGCACTGGCAAACTCTGTCCAAGCAGCGACGGCTAACTACATGCGACCAGCCTCGTTCGGACTTACTGGGCGAAAAGGGAGCGCAGTTAGTACGGCAAGAGGGGTCGGAAACGTATGGGTACATTGCACAGGGAATCTATAAAACCGACCCATTGG
+
GGGGGGGGGGGGGGGGGGGGG,,ECGGG<FG,DEGGGGGG8,@+@F,:EFGGGG@FGG7FGGGGGGGGGGGGGGGGGG8,,5EFFGG7,8FCGGG,FGGGGGGGG,5<,BFGGG?,,3BFG,,3C++++,,::@,3,@,,*,,,7,@,,,,@,,,,,@,,2*6D61*=FE**=,+2+47,?8*1**=CG*32B5*/**;5/<F+++2A5*****2*:**98)8**3++0*+2<*)2/0)95)))/)15)01*2**)7)//+*2**20).))0)./*).**/.*.).)(3))).)
@M04650:207:000000000-C238N:1:1101:25802:12347 1:N:0:19
ACTCCTACGGGAGGCAGCAGTGGGGAATATTGCACAATGGGCGCAAGCCTGATGCAGCCATGCCGCGTGTATGAAGAAGGCCTTCGGGTTGTAAAGTACTTTCAGCGGGGAGGAAGGGAGTAAAGTTAATACCTTTACTCATTGACGTTACCCGCAGAAGAAGCACCGGCTAACTCCGTGCCAGCAGCCGCGGTAATACGGAGGATGCGAGCGTTATCCGGATTTATTGGGTTTAAAGGGTGCGCAGGCGGGCTTTTAAGTCAGCGGTGAAATTTCCAGGCTCAACCTGGGCAC
+
GGGGGGGGGGGGGGGGGGGGGGGGGGGGGGGGGGGGGGGGGGGGGGGGGGGGGGGGGGGGGGGGGGGGGGGGGGGGGGGGGGGGGGGGGGGGGGGGGGGGGGGGGGGGGGGGGGGGGGGGGGGGGGGGGGGGGGGGGGGGGGGGGGGGGGGGFGGGGGGGGGGGGGGGGGGGGGGGGGGGGGGGGGGGGGGGGGGGGGGGGGGGGGGGGGGGGGGGGGGGGGGGGDFGGGGGEEGFGGFGFGEFGGGGFGGGD37?FFFFGFGG@DG<DFFFF?FFFAGFFBFFFFFFBFFFF:
@M04650:207:000000000-C238N:1:1101:16156:12373 1:N:0:19
ACTCCTACGGGAGGCAGCAGTAGGGAATCTTCGGCAATGGACGAAAGTCTGACCGAGCAACGCCGCGTGAGTGAAGAAGGTTTTCGGATCGTAAAACTCTGTTGTTAGAGAAGAACAAGGACGTTAGTAACTGAACGTCCCCTGACGGTATCTAACCAGAAAGCCACGGCTAACTACGTGCCAGCAGCCGCGGTAATACGTAGGTGGCAAGCGTTGTCCGGATTTATTGGGCGTAAAGCGAGCGCAGGCGGTTTCTTAAGTCTGATGTGAAAGCCCCCGGCTCAACCGGGGAGG
+
GGGGGGGGGGGGGGGGGGGGFGGGGGGGGGGGGGGGGGGGGGGGGGGGGGGGGGGGGGGGGGGGGGGGGGGGGGGGGGGGGGGGGGGGGGGGGGGGGGGGGGGGGGGGGGGGGGGGGGGFGGGGGGGGGGGGGGGGGFGGGGGGGGGGGGGGGGGGGGGGGGGGGGGGGGGGGGGGGGGGGGGGGGGGGGGGGGGGGGGGFGGGGGGGGDGGGGGGGGGGGGDGGGGGGGGGFGGGGFFGFGFFGGGGFGGGGGGFFFFFGF>F=FFAFFFFFFFFFFGFFFGFFFFFFEEFFF
@M04650:207:000000000-C238N:1:1101:15570:12374 1:N:0:19
ACTCCTACGGGAGGCAGCAGTGGGGAATATTGCACAATGGGCGCAAGCCTGATGCAGCCATGCCGCGTGTATGAAGAAGGCCTTCGGGTTGTAAAGTACTTTCAGCGGGGAGGAAGGTGATACGGTTAATAACCGTGTCAATTGACGTTACCCGCAGAAGAAGCACCGGCTAACTCCGTGCCAGCAGCCGCGGTAATACGGAGGGTGCAAGCGTTAATCGGAATTACTGGGCGTAAAGCGCACGCAGGCGGTCTGTCAAGTCGGATGTGAAATCCCCGGGCTCAACCTGGGAAC
+
GGGGGGGGGGGGGGGGGGGGEGGGGGGGGGGGGGGGGGGGGGGGGGGGGGGGGGGGGGGGGGGGGGGGGGGGGGGGGGGGGGGGGGGGGGGGGGGGGGGGGGGGGGGGGGGGGGGGGGGGGGGGGGGGGGGGGGGGGGGGGFGGGGGGGGGGGGGGGGGGGGGGGGGGGGGGGGGGGGGGGGGGGGGGGGGGGGGEGGGGGGGGGGGGFFGGGGGGGGGGGGGGGGGGGGGFDGGGGGFG>DDECGGGFGGDGGGFFFFFDFGGE574@@FFFFFFFFGBE0<??FF?BFF<B4
@M04650:207:000000000-C238N:1:1101:29356:12387 1:N:0:19
ACTCCTACGGGAGGCAGCAGGGGGGAATATTGGGCAATGGGGGCAACCCTGACCCAGCGACGCCGCGTGAGTGAAGAAATCCTTCGGGATGTAAAGCTCTGTTGGATGGGAAGAGAAGCAGACGGTACCATACGAGGAAGCCCCGGCAAACTACGTGCCAGCAGCCGCGGTAATACGTAGGGGGCAAGCGTTGTCAGGAATTACTGGGCGTAAAGCGCACGCAGGCGGGTTTATAAGTCAGGTGGAAAAGGCAGGTGCTGACCATCGGTTTGTCATCTGATACTGTAAGCAT
+
FGGG@EGFEGGGGGEEGGGG-@FEGFGFGGGG9FFGFFGGGGG@FGE<CFFG8=FGGGEEGG7FFCF:FBGFGGGGGGCF=,3;FFGGD:FGGFCFGBEGGF,>,<:FGGGGEGGGGG?FGGCF>FF<<C,,?FCCD:::<<*4:CGGE*;<E+A*02*2<8C88CGDGGG8CC7CC<:;EEDGGCCG5EECCEF+<@8*<<E++9EE>75C5*CCCDD):>ECC*:CE1*29+:F7*170*9?*9CC>CC*0>D>664*00C*79*,0>>@5*97>):B6):*/*/)6**)
@M04650:207:000000000-C238N:1:1101:5026:12399 1:N:0:19
ACTCCTACGGGAGGCAGCAGTGGGGAATATTGCACAATGGGCGCAAGCCTGATGCAGCCATGCCGCGTGTATGAAGAAGGCCTTCGGGTTGTAAAGTACTTTCAGCGAGGAGGAAGGCATTGTGGTTAATAACCACAGTGATTGACGTTACTCGCAGAAGAAGCACCGGCTAACTCCGTGCCAGCAGCCGCGGTAATACGTAGGGGGCAAGCGTTGTCCGGAATTACTGGGCGTAAAGCGCACGCAGGCGGGTTTATAAGTCAGATGTAAAAGGCAGGTGCTTACCATCTGTTT
+
CFGGGGGGGGGGGGGGGGGGGGGGGGGGGGGGGGGGGGGGGGGGGGGGGGGGGGGGGGGGGGGGGGGGGFFGGGGGGGGGGFGGGGGG<FGGGGGGEFFGFGCFG9FGGGGGG7FFEGGFGGGAFGGGGGFAGCFGGGDGGFGGGGGGCFFFDCEFE>FF:FGCGFGGGGDEFGDBFGGGGGGFFGGGGGDGGGGGGGGGGGGGGGGGGGGGCGGGGFGGEG*A8F?CAC*ABCGGGGFGFD..CDDGBGGG55*9@F4=CBCDFFGFFFFFFFFF?0C?@DGF6:?B>=BA<9
@M04650:207:000000000-C238N:1:1101:3646:12417 1:N:0:19
ACTCCTACGGGAGGCAGCAGTGGGGAATATTGCACAATGGGCGCAAGCCTGATGCAGCCATGCCGCGTGTATGAAGAAGGCCTTCGGGTTGTAAAGTACTTTCAGCGAGGAGGAAGGTGTTGAGGTTAATAACCTCAGCAATTGACGTTACTCGCAGAAGAAGCACCGGCTAACTCCGTGCCAGCAGCCGCGGTAATACGGAGGGTGCAAGCGTTAATCGGAATTACTGGGCGTAAAGCGCACGCAGGCGGTTTGTTAAGTCAGATGTGAAATCCCCGGGCTCAACCTGGGAA
+
GGGGGGGGGEGGGGGEGGCGGFG8FFGFGGGGFGGGGGGGGGGCFFGGGGGGGGGGGDGGGGFCFFGFGFGCGGFGGGGGCFCFGGGGCEGGFGGGFGDEFFFFFGGEFGCFGGGGGFGEGGGGC?FFGGGGGCFGGGGGGGAFGGEFFGGGGFCEEGGGGGGGGGGGDEFGGGGGGEFGGGEGGGGG@B*::::=CFCFGGGEGCEGGGDC=CEGGD>FEDCFGGFE?4A7>GD=DFFGFGBFGDDDBGGC3**07=FFFFGF6CFDFFFFF*6)437>7;GFF4F(3>)0:
@M04650:207:000000000-C238N:1:1101:25435:12490 1:N:0:19
ACTCCTACGGGAGGCAGCAGTAGGGAATCTTCGGCAATGGACGAAAGTCTGACCGAGCAACGCCGCGTGAGTGAAGAAGGTTTTCGGATCGTAAAACTCTGTTGGTAGAGAAGAACGTTGGTGAGAGTGGAAAGCTCATCAAGTGACGGTAACTACCCAGAAAGGGACGGCTAACTACGTGCCAGCAGCCGCGGTAATACGTAGGTCCCGAGCGTTGTCCGGATTTATTGGGCGTAAAGCGAGCGCAGGTGGTTTATTAAGTCTGGTGTAAAAGGCAGTGGCTCAACCATTGT
+
GGGGGGGGGGGGGGGGGGGGGGGGGGGGGGGGGGGGGGGGGGGGGGGGGGGGGGGGGGGGGGGGGGGGGGGGGGGGGGGGFGGGGGGGGGGGGGGGGGGGGGGGGGDGGGGGGGGGGGGGGGGGGGFGGGGFGGGFGGGGGDGGGGGGGGGGGGGGGGGGGGCDFGGGGGGGGGGGGGGGGGGGGGDFGGGGGCGGGGGFGF?FGGGGGGCEEGEEGGGGGG;=EFFFCFCFFGDGDDFGEDEEGGGGBCFFCF46@4@FEFGGFGGFFF?7B?:><FDFFFF@FFF::FFFF
@M04650:207:000000000-C238N:1:1101:8400:12504 1:N:0:19
ACTCCTACGGGAGGCAGCAGTGGGGAATATTGGGCAATGGGGGGAACCCTGACCCAGCGACGCCGCGTGAGTGAAGAAATCCTTCGGGATGTAAAGCTCTGTTGTATGGGAAGAGAAAAAGACGGTACCATACGAGGAAGCCCCGGCAAACTACGTGCCAGCAGCCGCGGTAATACGTAGGGGGCAAGCGTTGTCCGGAATTACTGGGCGTAAAGCGCACGCAGGCGGGTTTATAAGTCAGATGTAAAAGGCAGGTGCTTACCATCTGTTTGTCATCTGATACTGTAAGCCT
+
GGGGGGGGGGGGGGGGGGGGGGGGGGGGGGGGGGGGGGGGGGGGGGGGGGGGGGGGGGGGGGGGGGGGGGGGGGGGGGGGGGGGGGGGGGGGGFGGGGGGGGGGGGGGGGGGGGFFGGGGGGGGGGGGGGGGGGGGGGGGGBFGGGGGGGGGGGEFGGGGGGGGGGGGGGGGGGFGG9CFGEGGGGGGGGGEDGGGGGDGG6FGGGGGGGGE=FGGE:DGGGGGEDC5E5856CGGGFFFFGFF:CC7BGG4*9DFFFFFCFGG?G=<=?*5@F464<F4=277BF4<A4?:
@M04650:207:000000000-C238N:1:1101:11928:12513 1:N:0:19
ACTCCTACGGGAGGCAGCAGTGGGGGATATTGCACAATGGGGGAAACCCTGATGCAGCGACGCCGCGTGAGTGAAGACGGCCTTCGGGTTGTAAAGCTCTGTGGACAGGGACGATAATGACGGTACCTGTCTAGAAAGCCACGGCTAACTACGTGCCAGCAGCCGCGGTAATACGTAGGTGGCAAGCGTTGTCCGGAATTACTGGGTGTAAAGGGAGCGCAGGCGGGGTCTTAAGCTGGATGTGAAATACCGCAGCTCAACTGCGGGGCTGCATCTGGAACTGGGACTCTTG
+
GGGGGGGGGGGGGGGGGGGGGGGGGGGGGGGGGGGGGGGGGGGGGGGGGGGGGGGGGGGGGGGGGGGGGGGGGGFGGGGGGGGGGGGGGGGGGGGGGGGGGGGGFGGGCFGGGGGGGGFGGGGGGGGGGGGGGGGGGGGGGGGGGGDGGGFGEGGGGFGGGFGGEGGGGGCGGGGGGGGGGGGGGGGGGGGGGCGCEGGGGGGGFGGDGCCCGFEGGGGGGD5C5CECCDGGFC>GF4:C46FFG=>DFFGGGG3::F4=CFFGBDCB>EFFFFFFAAF)9?G@FFFB<?BD
@M04650:207:000000000-C238N:1:1101:22834:12592 1:N:0:19
ACTCCTACGGGAGGCAGCAGTGGGGAATATTGGGCAATGGGGGCAACCCTGACCCAGCGACGCCGCGTGAGTGAAGAAATCCTTCGGGATGTAAAGCTCTGTTGTATGGGAAGAGAAAAAGACGGTACCATACGAGGAAGCCCCGGCAAACTACGTGCCAGCAGCCGCGGTAATACGTAGGGGGCAAGCGTTGTCCGGAATTACTGGGCGTAAAGCGCACGCAGGCGGGTTTATAAGTCAGATGTAAAAGGCAGGTGCTTACCATCTGTTTGTCATCTGATACTGTAAGCCT
+
GGGGGGGGGGGGGGGGGGGGGGGGGGGGGGGGGGGGGGGGGGGGGGGGGGGGGGGGGGGGGGGGGGGGGGGGGGGGGGGGGGGGGGGGGGGGGGGGGGGGGGGGGGGGGGGGGGGGGGGGGGGGGGGGGGGGGGGGGGGGGGGGGGGGGGGGGGGGGGGGGGGGGGGGGGGGGGGGGGGGGGGGGGGGGGGGGGGGGDDEGGGGGGGGGGGGGGGGGGDDGGGGGDGGGCG*<EGCCFFGFFFFFFGF4DDGGGGFFFFFGFGGFGGBFFFFFFFFFFG4=AGFF?FFBFFF
@M04650:207:000000000-C238N:1:1101:10183:12602 1:N:0:19
ACTCCTACGGGAGGCAGCAGTGGGGAATATTGGGCAATGGGGGGAACCCTGACCCAGCGACGCCGCGTGAGTGAAGAAATCCTTCGGGATGTAAAGCTCTGTTGTATGGGAAGAGAAAAAGACGGTACCATACGAGGAAGCCCCGGCAAACTACGTGCCAGCAGCCGCGGTAATACGTAGGGGGCAAGCGTTGTCCGGAATTACTGGGCGTAAAGCGCACGCAGGCGGGTTTATAAGTCAGATGTAAAAGGCAGGTGCTTACCATCTGTTTGTCATCTGATACTGTAAGCCT
+
EFGGGGGGGGGCGGGGGGGGGEFFGGGGGGGGGGGGGGGGGGGGGGGDFGGGGGGGGGGGG:CGGGGGGGGGGGGFGGGGGFGGGGGEE@EFGFGGFGGGCFGGGFGGGGGGGFFGCGGGGGFEGGGGGGGGGGGGEGFGGGGGGGGGGGGGFF/;C;8<EGF>FCGEGC:CEGGGCCCF5EGDCGFFE>E5:EGGDECEGGGGGFGFFECEEGGGGGGD85EE:CG75C*:)?FA779:4:FFFGFGFDDCCDGFFF?=FFFFFCFFF?65<487)::7@5*8@FFFA=4:
@M04650:207:000000000-C238N:1:1101:4267:12604 1:N:0:19
ACTCCTACGGGAGGCAGCAGTGGGGAATATTGCACAATGGAGGTAACTCTGATCCAGCAATTCTGTGTGCACGAAGAAGGTTTTCGGATTGTAAAGTGCTTTAAGTCGGGAAGAAAAAAATGACGGTACCGACAGAATAAGCGACGGCTAAATACGTGCCAGCAGCCGCGGTAATACGTATGTCGCAAGCGTTATCCGGAATTATTGGGCATAAAGGGCATCAAGGCGGGGTTTCAAGTCGACGGAGGACACTAGCTGCACAACCATACGCTTGCCGACGAAACCGAAATTCT
+
FFDE<CFGE@EBBFEE,B,C@EDFC;CFGGGGFGGCFCEF;C@BEFGCFF,9CCFGGGGGGFE9F@FEFF9CDFE:,FF89FGGF=7:=FFG<CCFEFFG9CFE9,5:CFCGD8FGGE7CCFF<7@++4,6?+CCGGGDGG9:7F@73++>3,3,57D:CFCGGGGBC*@<CG795>DEGGC@CC8C*B5:*;*BC+1*::CGGGG9+**=EFE9<C*1C6C+0++AEGG=:3*:?CC*7.>8:5*/)7***294)*1/)<7*95/9,)75)8:@66(95)497).),(5/))
@M04650:207:000000000-C238N:1:1101:26295:12627 1:N:0:19
ACTCCTACGGGAGGCAGCAGTAGGGAATCTTCGGCAATGGACGAAAGTCTGACCGAGCAACGCCGCGTGAGTGAAGAAGGTTTTCGGATCGTAAAACTCTGTTGGTAGAGAAGAACGTTGGTGAGAGTGGAAAGCTCATCAAGTGACGGTAACTACCCAGAAAGGGACGGCTAACTACGTGCCAGCAGCCGCGGTAATACGTAGGTCCCGAGCGTTGTCCGGATTTATTGGGCGTAAAGCGAGCGCAGGTGGTTTATTAAGTCTGGTGTAAAAGGCAGTGGCTCAACCATTGT
+
GGGGGGGGGGGGGGGGGGGGGGGGGGGGGGGGGGGGGGGGGGGGGGGGGGGGGGGGGGGGGGGGGGGGGGGGGGGGGGGGGGGGGGGGGGGGGGGGGGGGGGGGGGGGGGGGGGGGGGGGGGGGGGGGGGGGGGGGGGGGGGGGGGGGGGGGGGGGGGGGGGGGGGGGGGGGGGGGGGGGGGGGGGGGGGGGGGGGGGGGGFDGGGGGGGGGGG?EGDGGGDCEGCFGGGGGFGGGGGFFFCBFGGGDB9FGDFFFFFFF?FFGFGGFFFFBFFFFF?FFFFF?FFF??FFFF
@M04650:207:000000000-C238N:1:1101:19276:12641 1:N:0:19
ACTCCTACGGGAGGCAGCAGTAGGGAATCTTCGGCAATGGACGAAAGTCTGACCGAGCAACGCCGCGTGAGTGAAGAAGGTTTTCGGATCGTAAAACTCTGTTGGTAGAGAAGAACGTTGGTGAGAGTGGAAAGCTCATCAAGTGACGGTAACTACCCAGAAAGGGACGGCTAACTACGTGCCAGCAGCCGCGGTAATACGTAGGTCCCGAGCGTTGTCCGGATTTATTGGGCGTAAAGCGAGCGCAGGTGGTTTATTAAGTCTGGTGTAAAAGGCAGTGGCTCAACCATTGTT
+
GGGGGGGGGGGGGGGGGGGGGGGGGGGGGGGGGGGGGGGGGGGGGGGGGGGGGGGGGGGGGGGGGGGFGGGGGGGGGGGGGGGGGGGGGGGGGGGGGGGGGGGGGGGGGGGGGGGGGGGGGGGGGAEGGGGGGGGCGGGGG<FFGGGGGGGGGGGGGGGGGGGGGGGGGGGCG:DGGGGGGDGGGGGGGGGGGGEEGGFGGFCGGGGFGGGE*C?=EGGGGGC:;EGC?:?FFGGGGGFFFC>>D:)97/9FDF4?FFFFGFFCFDG?F?FF7FEFFFGFF0*9@FF7(09<A)
@M04650:207:000000000-C238N:1:1101:13868:12673 1:N:0:19
ACTCCTACGGGAGGCAGCAGTGAGGAATATTGGTCAATGGTCGAGAGACTGAACCAGCCAAATCGCGTGAAGGAAGACTGCCTTATGGGTTGTAAACTTCTTTTTTACAGGAATAAAAGACATTACGTGTAATGTATTGCATGTACTGTAAGAATAAGCATCGGCTAACTCCGTGCCAGCAGCCGCGGTAATACGGAGGATGCGAGCGTTATCCGGATTTATTGGGTTTAAAGGGTGCGCAGGCGGGCTTTTAAGTCAGCGGTGAAATTTCCAGGCTCAACCTGGGCACTGCCG
+
GGGGGGGGGGGGGGGGGGGGGGGGGGGGGGGGGGGGGGGGGGGGGGGGGGGGGGGGGGGGGGGGGGGGGGGGGGGGGGGGGGGGGGGGGGGGGGGGGGGGGGGGGGGGGGGGGGGGGGGGGGGGGGGGGGGGGGGGGGGGGGGGGGGGGGGGGGGGGGGGGGGGGGGGGGGGGGGGGGGGGGGGDGGGGDGGFGGGEGGGGGGGDGGGGEGGGGGGDGGGGGGGGGGGEGDFCFGGGGFGFGFFGGGGFFGGGGGFFFFFGEDDFGGFFFFFFFFFFFGFFBGF@FF7<:FFF9
@M04650:207:000000000-C238N:1:1101:22561:12678 1:N:0:19
ACTCCTACGGGAGGCAGCAGTGGGGAATATTGCACAATGGAGGAAACTCTGATGCAGCGACGCCGCGTGAGGGAAGAAGGTTTTCGGATTGTAAACCTCTGTCTTCGGGGACGATAATGACGGTACCCGAGGAGGAAGCCACGGCTAACTACGTGCCAGCAGCCGCGGTAAAACGTAGGTGGCAAGCGTTGTCCGGAATTACTGGGTGTAAAGGGAGCGCAGGCGGAATGGTAAGTTGAATGTGAAAACTATGGGCTCAACCCATAGACTGCGTTCAAAACTACTGTTCTTG
+
GGGGGGGGGGGGGGGGGGGGGGGGGGGGGGGGGGGGGGGGGGGGGGGGGGGGGGGGGGGGGGGGGGGGGGGGGGGGGGGGGGGGGGGGGGGGGGGGGGGGGGGGGGGGGGGGGGGGGGGGGGGGGGGGGFGGGGGGGGGGGGGGGGGGGGGGEFGGGGGGGGGFGGGGDGGGGGGEGGGFGGGGGGGGDEGGGGGGGGGGGGGGGGFGCCFGGGDGGGGGGGGGGGEEGGGFFGFCDGFFFGFFGFFFFGGGGGGFFFFFG4<DFGGFFFFFFFEFBAGFFFGFFFFDBFFB
@M04650:207:000000000-C238N:1:1101:13310:12696 1:N:0:19
ACTCCTACGGGAGGCAGCAGTGGGGAATATTGGGCAATGGGGGCAACCCTGACCCAGCGACGCCGCGTGAGTGAAGAAATCCTTCGGGATGTAAAGCTCTGTTGTATGGGAAGAGAAAAAGACGGTACCATACGAGGAAGCCCCGGCAAACTACGTGCCAGCAGCCGCGGTAATACGTAGGTCCCGAGCGTTGTCCGGATTTATTGGGCGTAAAGCGAGCGCAGGTGGTTTATTAAGTCTGGTGTAAAAGGCAGTGGCTCAACCATTGTATGCATTGGAAACTGGTAGACTTGG
+
GGGGGGGGGGGGGGGGGGGGGGGGGGGGGGGGGGGGGGGGGGGGGGGGGGGGGGGGGGGFGGGGGGGGGGGGGGGGGGGGGGGGGGGGEDGGGGGGGFGGGGGGGGCFGGGGGGGGGGFGGGGGGGGDDGGGGGGGGGGGGGGGGGGGGGGGGGGGFFFGEGGDFFEGGGGGGGGGGCF@EFGGFEGGGE8BE8?FGGEE8FEFGGGGGGGGGCCFGGGGCDGGGEGFE*;6=FFGD:6:=CFFGGG7=7CF*CFFFFFFGFGGDF7<F44*07FF>?C?B?786F@<4=6)))
@M04650:207:000000000-C238N:1:1101:25674:12705 1:N:0:19
ACTCCTACGGGAGGCAGCAGTAGGGAATCTTCGGCAATGGACGAAAGTCTGACCGAGCAACGCCGCGTGAGTGAAGAAGGTTTTCGGATCGTAAAACTCTGTTGGTAGAGAAGAACGTTGGTGAGAGTGGAAAGCTCATCAAGTGACGGTAACTACCCAGAAAGGGACGGCTAACTACGTGCCAGCAGCCGCGGTAATACGTAGGTCCCGAGCGTTGTCCGGATTTATTGGGCGTAAAGCGAGCGCAGGTGGTTTATTAAGTCTGGTGTAAAAGGCAGTGGCTCAACCATTGT
+
GGGGGGGGGGGGGGGGGGGGGGGGGGGGGGGGGGGGGGGGGGGGGGGGGGGGGGGGGGGGGGGGGGGGGGGFGGGGGGGGGGGGGGGGGGGGGGGGGGGGGGGGGGGGGGGGGGGGGF@FGGGGGGGGGGGGGGGGGGGGGGGGGGGGGGGGGGGEGGGGFGGGGGGGGGGGGGGGGGGGGGGGGGGGGGGGGGGGGGGGGGGGGGGGGGGGGGGEEGGGGD5E5<FCGGGGFGDGGGFGEDEFGGGGEFGGD3DFFFFFGFGGFCFFFFFFFFFFFFGFFF4FFFFFFFFFF
@M04650:207:000000000-C238N:1:1101:23541:12710 1:N:0:19
ACTCCTACGGGAGGCAGCAGTGGGGAATATTGGGCAATGGGGGCAACCCTGACCCAGCGACGCCGCGTGAGTGAAGAAATCCTTCGGGATGTAAAGCTCTGTTGTATGGGAAGAGAAAAAGACGGTACCATACGAGGAAGCCCCGGCCAACTACGTGCCAGCAGCCGCGGTAATACGTAGGGGGCGAGCGTTGTCCGGAATCATTGGGCGTAAAGAGCTCGTAGGCGGTTCAGCAAGTCGGCTGTGAAATTCCGAGGCTCAACCTCGGAACTGCAGTCGAAACTGCTGTGACTC
+
GGGGGGGGGGDEGGGGGGGGGGGGGGGGGGGGGGGGGGGGGGGGGGGGGGGGGGGGFFGGGGGGGGGGGGGGGGGGGGGGGGGGGGGGGGGGGGFFGGGGGGGGGGGGGGGGGGGGGGGGGGGGGGGGGGGGGGFGGGGGGGGGGGGGGGGGGGGGGGGGGGGGGGGGGGGGEGGGGGGGGGGGGGGGGGGGGGGGGGGGGGGGGGGGGGGGGGGGGGGGGGGGGGGGGGGGFGGGGGFGFGFFGGFGFGGGGGGFEDFFGFGGFGGFFFDFFFFFFFGE5:DFFFFFF?F>>9
@M04650:207:000000000-C238N:1:1101:17543:12775 1:N:0:19
ACTCCTACGGGAGGCAGCAGTGGGGAATATTGCACAATGGGCGAAAGCCTGATGCAGCGACGCCGCGTGAGGGAAGAAGGTTTTCGGATTGTAAACCTCTGTCTTCGGGGACGATAATGACGGTACCCGAGGAGGAAGCCACGGCTAACTACGTGCCAGCAGCCGCGGTAATACGGAGGGTGCAAGCGTTAATCGGAATTACTGGGCGTAAAGCGCACGCAGGCGGTCTGTTAAGTCAGATGTGAAATCCCCGGGCTTAACCTGGGAACTGCATTTGAAACTGGCAGGCTAG
+
GGGGGGGGGGGGGGGGGGGGGGGGGGGGGGGGGGGGGGGGGGGGGGGGGGGGGGGGGGGGGGGGGGGGGGGGGGGGGGGGGGGGGGGGGGGGGGGGGGGGGGGGGGGGGGGGGGGGGGGGGGGGGGGGGGGGGGGGGGGGGGGGGGGGGGGGGGGGGGGGGGGGGGGGGGGGGGGG>EGGGGGGGGGGGGGGGGGGGGGGGGGGGGGGGGGGGFGGGGGG5CGGGGGGGGGGFGGGGFFFFGFFGGGGFGGG:GGFF@FFGFGGF:77@FFFFFFFF9>F?:CFFFFFF>@F
@M04650:207:000000000-C238N:1:1101:16901:12782 1:N:0:19
ACTCCTACGGGAGGCAGCAGTGGGGAATATTGGGCAATGGGGGAAACCCTGACCCAGCAACGCCGCGTGAGTGAAGAAATCCTTCGGGATGTAAAGCTCTGTTGTATGGGAAGAGAAGCAGACGGTACCATACGAGGAAGCCCCGGCAAACTACGTGCCAGCAGCCGCGGTAATACGGAGGGTGCAAGCGTTAATCGGAATTACTGGGCGTAAAGCGCGCGTAGGCGGGTTCGCAAGTCAGAAGTGAAATCCCCGGGCTCAACCTGGGAACTGCATTTGAAACTGGCAAGCTTG
+
GGGGGGGGGGGEGGGGGGGGGGCGGGGGGGGGFGGDCFGGGGGGGGGGGGGGGGGGGGGGGGGGGGGGGDGGGGGGGGGGGGGGGGGGGGGGGGGGGGGGGGGGGFFGGGGFCGFGGGGGGGGGGGGGGGGGGGGDFGGGGGGGGGGGGGGGGGGGGGGGGGGGGGGGGGGGGGGGFGDCGGGGGGGGGGGGGGGGGGGEGGDGGGCFCEECECFGGGGGCDGGDFGGGDGGFEGGGGFFFF?FFFGGFGGGCFD3:@@FG?GGFGFFFF>F?F*99AD*=>C?FFF?27@BB4
@M04650:207:000000000-C238N:1:1101:23977:12790 1:N:0:19
ACTCCTACGGGAGGCAGCAGTGGGGAATATTGGGCAATGGGGGCAACCCTGACCCAGCGACGCCGCGTGAGTGAAGAAATCCTTCGGGATGTAAAGCTCTGTTGTATGGGAAGAGAAGCAGACGGTACCATACGAGGAAGCCCCGGCAAACTACGTGCCAGCAGCCGCGGTAATACGTAGGGGGCAAGCGTTGTCCGGAATTACTGGGCGTAAAGCGCACGCAGGCGGGTTTATAAGTCAGATGTAAAAGGCAGGTGCTTACCATCTGTTTGTCATCTGATACTGTAAGCCT
+
GGGGGGGGGGGGGGGGGGGGGGGGGGGGGGGGGGGGGGGGGGGGGGGGGGGGGGGGGGGGGGGGGGGGGGGGGGGGGGGGGGGGGGGGGGGGGGGGGGGGGGGGGGGGGGGGGGGGGGGGGGGGGGGGGGGGGGGGGGGGGGGGGGGGGGGGGGGGGGGGGGGGGGGGGGGGGGGGGGGGGG>EGGGGGGGGGGGGGGGGGGGGGFGGGGGGGGGGGGGGGGGGGGGGGGGGFGGGGGFGFGFFGGGC?GGGGGCFFFF?CFFGFGGFFFFFFFFFFFG446DFFFFFFFFF
@M04650:207:000000000-C238N:1:1101:27122:12797 1:N:0:19
ACTCCTACGGGAGGCAGCAGTAGGGAATCTTCGGCAATGGACGAAAGTCTGACCGAGCAACGCCGCGTGAGTGAAGAAGGTTTTCGGATCGTAAAACTCTGTTGGTAGAGAAGAACGTTGGTGAGAGTGGAAAGCTCATCAAGTGACGGTAACTACCCAGAAAGGGACGGCTAACTACGTGCCAGCAGCCGCGGTAATACGTAGGTCCCGAGCGTTGTCCGGATTTATTGGGCGTAAAGCGAGCGCAGGTGGTTTATTAAGTCTGGTGTAAAAGGCAGTGGCTCAACCATTGTT
+
AFCFGGGGGGGGGGGCFGFFGFGF78FFGGGGGGGGDDGFFGGG77CFGGGGGGEGGGGGGGG7F7FFGGGGFGGGGFGGFEGGGGGGGGGGGGGGGGGGGGGGGCFGGGGGGGGFC=<DFG7EFBEFGGGGGF@FFFFFCFG=F=D@FF<FEGGFFCCFGFGGFGGGC8FEGGGGGGGD@CFF8CB:FFD@ECEB;EFC*?C8EB9FFEC5C*:*:7>CEG8AGC99EFDFFEC5C5FFF55B5<DDFCGG>*99==7BCFGGF40(009@?FEF(2*/)4*96?F<?FFF<)
@M04650:207:000000000-C238N:1:1101:21662:12802 1:N:0:19
ACTCCTACGGGAGGCAGCAGTGGGGAATATTGCACAATGGGCGCAAGCCTGATGCAGCCATGCCGCGTGTATGAAGAAGGCCTTCGGGTTGTAAAGTACTTTCAGCGGGGAGGAAGGGAGTAAAGTTAATACCTTTACTCATTGACGTTACCCGCAGAAGAAGCACCGGCTAACTCCGTGCCAGCAGCCGCGGTAATACGGAGGGTGCAAGCGTTAATCGGAATTACTGGGCGTAAAGCGCACGCAGGCGATTTGTTAAGTCAGATGTGAAATCCCCGGGCTCAACCTGGGAAC
+
GGGGGGGGGGGGGGGGGGGGGGGGGGGGGGGGGGGGGGGGGGGGGGGGGGGGGGGGGGGGGGGGGGGGGGGGGGGGGGGGGGGGGGGGGGGGGGGGGGGGGGGGGGGGGGGGGGGGGGGGGGGGGGGGGGGGGGGGGGGGGGGGGGGGGGGGGGGGGGGGGGGGGGGGGGGGGGGGGGGGGGGGGGGGGGGGGGGGGGGGGGGGGGGGGGGGGGGGGGGG17CGFCFGGFCFEGDCGFBGFDBFGGGGFG)9DCFF?FFFGFGGFGDFFF?FF=F@?F<BE6CFFFFFFFFBB(
@M04650:207:000000000-C238N:1:1101:11212:12817 1:N:0:19
ACTCCTACGGGAGGCAGCAGTGGGGAATATTGGGCAATGGGGGCAACCCTGACCCAGCGACGCCGCGTGAGTGAAGAAATCCTTCGGGATGTAAAGCTCTGTTGTATGGGAAGAGAAAAAGACGGTACCATACGAGGAAGCCCCGGCAAACTACGTGCCAGCAGCCGCGGTAATACGTAGGGGGCAAGCGTTGTCCGGAATTACTGGGCGTAAAGCGCACGCAGGCGGGTTTATAAGTCAGATGTAAAAGGCAGGTGCTTACCATCTGTTTGTCATCTGATACTGTAAGCCT
+
GGGGGGGGGGGGGGGGGGGGGGGGGGGGGGGGGGGGGGGGGGGGGGGGGGGGGGGGGGGGGGGGGGGGGGGGGGGGGGGGGGGGGGGG7FGGGGGGGGGGGGFFFGGGGGGGGGGGGGGGGGGGGGGGGGGGGGGGGGGGGGGGGGGGDGGGGGGGGGGGGGGGGFGGGE<CGGGGGGGGGGGGGGGGGGGGGGGGGGDEGGFFGGGGGGGGGGGGGGGGGDCCEGGGEGGGFGGFFG?DFFFFFGGGFGGG4CCF?6FFFFGGFGGFFF?FFFFFFBF7FACFFFFBA@FF
@M04650:207:000000000-C238N:1:1101:10875:12844 1:N:0:19
ACTCCTACGGGAGGCAGCAGTGGGGAATATTGGACAATGGGCGCAAGCCTGATCCAGCAATGCCGCGTGAGTGATGAAGGCCTTCGGGTTGTAAAGCTCTTTCGCACGCGACGATGATGACGGTAGCGTGAGAAGAAGCCCCGGCTAACTTCGTGCCAGCAGCCGCGGTAATACGAAGGGGGCTAGCGTTGTTCGGAATTACTGGGCGTAAAGGGCGCGTAGGCGGTACTTCAAGTCAGGCGTGAAAGCCCCGGGCTCAACCTGGGAACCGCGCTTGAGACTGGAGAACTAG
+
GGGGGGGGGGGGGGGGGGGGGGGGGGGGGGGGGGGGGGGGGGGGGGGGGGGGGGGGGGGGGGGGGGGGGGGGGGGDGGGGGGGGGGG@FGGGGGGGGGGGGGGGGGGGGGGGGGGGGGGGGEGGGGGGGGGGGGGGGGGGGGGGGGGGGGGGGGGGGGGGGGGGGGGGGGCGGGCCFGEGGGGGF=FGEEGGGGGGGGGGFGGGGGGGGCEFGGGGGGGG=CCFGGGEEGGGFFFGGGFC55@>><GGFFFCCDC>DFFFGFD4>GG(>>FFFFEBB7C>@FG>FF?????A
@M04650:207:000000000-C238N:1:1101:18793:12846 1:N:0:19
ACTCCTACGGGAGGCAGCAGTAGGGAATCTTCGGCAATGGACGAAAGTCTGACCGAGCAACGCCGCGTGAGTGAAGAAGGTTTTCGGATCGTAAAACTCTGTTGGTAGAGAAGAACGTTGGTGAGAGTGGAAAGCTCATCAAGTGACGGTAACTACCCAGAAAGGGACGGCTAACTACGTGCCAGCAGCCGCGGTAATACGTAGGTCCCGAGCGTTGTCCGGATTTATTGGGCGTAAAGCGAGCGCAGGTGGTTTATTAAGTCTGGTGTAAAAGGCAGTGGCTCAACCATTGT
+
GGGGGGGGGGGGGGGGGGGGGGGGGGGGGGGGGGGGGGGGGGGGGGGGGGGGGGGGGGGGGGGGGGGGGGGGGGGGGGGGGGGGGGGGGGGGGGGGGGGGGGGGGGGGGGGGGGGGGGGGGGGGGGGGGGGGGGGGGGGGGGGGGGGGGCGFGGGGGGGGGGGGGGGGGGGGGGGGFGGFGGGGGGGGGGGGGGGGGGGGGGGGGGGGGGGGGGGGGGGGGGECEGGGGGGGFGGCGFBGFGFEGGGGFFGGDFGFFFFFE=FGFGFBFFFFFFFFFB<FFFGFFFFFFFFFF
@M04650:207:000000000-C238N:1:1101:17288:12882 1:N:0:19
ACTCCTACGGGAGGCAGCAGTAGGGAATCTTCGGCAATGGACGAAAGTCTGACCGAGCAACGCCGCGTGAGTGAAGAAGGTTTTCGGATCGTAAAACTCTGTTGGTAGAGAAGAACGTTGGTGAGAGTGGAAAGCTCATCAAGTGACGGTAACTACCCAGAAAGGGACGGCTAACTACGTGCCAGCAGCCGCGGTAATACGTAGGTCCCGAGCGTTGTCCGGATTTATTGGGCGTAAAGCGAGCGCAGGTGGTTTATTAAGTCTGGTGTAAAAGGCAGTGGCTCAACCATTGT
+
GGGGGGGGGGGGGGGGGGGGGGGGGGGGGGGGGGGGGGGGGGGGGGGGGGGGGGGGGGGGGGGGGGGGGGGGGGGGGGGGGGGGGGGGGGGGGGGGGGGGGGGGGGGGGGGGGGGGGGGGGGGGGGGGGGGFGGGGGGGGGGGGGGGGGGGGGGGGGGGGGGGGGGGGGGGGGGGGGGGGGGGGGGGCFFGGGGGGGGGGGGGGGGGFGGGEEEGGEGGGGGGGGG7FG>FCFGGGGGFGFGEFGGCDECGGGFGFFFF=?FFGFGG(07FFFFFFBBGFFFGFFFFFFFFFF
@M04650:207:000000000-C238N:1:1101:24092:12915 1:N:0:19
ACTCCTACGGGAGGCAGCAGTGGGGAATATTGCACAATGGGCGCAAGCCTGATGCAGCCATGCCGCGTGTATGAAGAAGGCCTTCGGGTTGTAAAGTACTTTCAGCGGGGAGGAAGGGAGTAAAGTTAATACCTTTACTCATTGACGTTACCCGCAGAAGAAGCACCGGCTAACTCCGTGCCAGCAGCCGCGGTAATACGGAGGGTGCAAGCGTTAATCGGAATTACTGGGCGTAAAGCGCACGCAGGCGGGTTTATAAGTCAGATGTAAAAGGCAGGTGCTTACCATCTGTTT
+
CGGGGGGGGGGGGGGGGGGGGGGGGGGGGGGGGGGGGGGGGGGGGGGGGGGGGGGGGGGGGGGGGGGEGGGGGGGGGDFGGGGGGGGGGGEGGGFGGGGGGGGGGGEFGGGGGGFEGGGGGGFGGGGFFGCGGGGGGGGGGGGGGGGEGGGGGGGGFGGGGCDGGGFGGGGGGGGGGCFGGGGGGGGGGGGGGGGGCGGGGDGGGGGGFGGGGGGCFGCGGC=5CCGFFGGGFGGEFGFDFGEFGGDDBDDGG5DFFFFFG?CFFGFAF?FFFF:58;F?FAGFF?F>?FF<<:
@M04650:207:000000000-C238N:1:1101:28709:12962 1:N:0:19
ACTCCTACGGGAGGCAGCAGTGGGGAATATTGCACAATGGGCGAAAGCCTGATGCAGCGACGCCGCGTGAGGGAAGAAGGTTTTCGGATTGTAAACCTCTGTCTTCGGGGACGATAATGACGGTACCCGAGGAGGAAGCCACGGCTAACTACGTGCCAGCAGCCGCGGTAAAACGTAGGTGGCAAGCGTTGTCCGGAATTACTGGGTGTAAAGGGAGCGCAGGCGGAATGCCAAGTTGCATGTGAAAACTATGGGCTCAACCCATAGACTGCGTTCAAAACTGGCCTTCTTG
+
FGGGGGGGGGGEGGGGGGGGGGGGGGGGGGGGGDGGGGGGGGGCFGGFGGGGFFGGGGGGCFDFFGGGGGGGGEFGFDFG=FEGCDE7FF=F<FGGG@<B<FCFFCDGGGGGGGCFEGGGGG7>FCF@F+@C:FECF7F:DFGGED*3DCGGGFG7FFAC<BCGEGEFFC*+?<C8CFCC<@7CFFFG;CEGFGCGGC>EGF9CGG*AE:+<9?8;CC<DCDECEG::CD?A?FF<DG47=F@FFC:FFFDGD:CFFFFF6<D*7FG>FF@?DDF3(:*9>7*)8)05,0=2
@M04650:207:000000000-C238N:1:1101:12673:13062 1:N:0:19
ACTCCTACGGGAGGCAGCAGTGCTGAATTATTCGCCAATGCGCGAAAGCGTGACGGTGCGACGCCGCGTGCGGGACGAAGGCCTTCGGGTTGTAAACCGCTGTCAGGGAATAGAAAACCTATATGGTTAATAGCCATATAGCTGATCATTCCCAAAGGAAGCACAGGCTAATCTCGTGCCAGCAGCCGCGGTAATACGAGGTGTGCGAGCGTTGTTCGGAATCACTGGGCATAAAGGGTGCGTAGGCGGTGTACCCAGTCGGGTGTGAAATCCCTTCGCTTAACGAAGGAACTG
+
GGGGGGGGGGGGGGGGGGGGGGGGGGGGGGGGGGGGGGGGGGGGGGEGGGGGGGGGGGGGGGGGGGGGGGGGGGGGGGGGGGGGGGGGGGGGGGGGGGGGGGGGGGGGGGGGGGGGGGGGGGGGGGGGGGGGGFGGGGGGGGGGGGGGGGGGGGGGGGGGGGGGGGGGGGGGGGGGFGGGGGGGGGGGGGGCECGGGGGGGGGGGGGGGGGGGGGCFGGGGGGGGGGFGGGGFGDFGGFGFG:DGDFDFGGGGGCFFFFFE@39>5CF4@@?49FFFFG@FBFFE>@BBFF:??
@M04650:207:000000000-C238N:1:1101:19111:13066 1:N:0:19
ACTCCTACGGGAGGCAGCAGTGAGGAATATTGGTCAATGGTCGAGAGACTGAACCAGCCAAATCGCGTGAAGGAAGACTGCCTTATGGGTTGTAAACTTCTTTTTTACAGGAATAAAAGACATTACGTGTAATGTATTGCATGTACTGTAAGAATAAGCATCGGCTAACTCCGTGCCAGCAGCCGCGGTAATACGGAGGATGCGAGCGTTATCCGGATCTATTGGGTTTAAAGGGTGCGCAGGCGGGCTTTTAAGTCAGCGGTGAAATTTCCAGGCTCAGCCTGGGCCCTGCCG
+
GGGGGGGGGGGGGGGGGGGGGGGGGGGG9FGGGFGGGGGGEGGG:FGCFGGGDEEGGGGGGFFGGGGGGGGCGGGGGFFGFGFGDFGGFGGGGGGG9,C<,C?FGGEFFGFCB8FDFCDG<FG@<F<F<E4EFFF<FCG<F@BG;E9E?9FEE<9FAB:,C3=FEFE<,3F8=>@>EDG+88DCEGEG:BCCFC@>EEE*,2,>1B*CC*:,><E55C);;;>C+*:C**>11A3:8<DC>C>BD395)*2>7*007=6)5)*1)CD99?FB=*)5(.>)/.9>:>)(-0<<?1
@M04650:207:000000000-C238N:1:1101:17792:13074 1:N:0:19
ACTCCTACGGGAGGCAGCAGTGGGGAATATTGGACAATGGAGGTAACTCTGATCCAGCAATTCTGTGTGCACGAAGAAGGTTTTCGGATTGTAAAGTGCTTTAAGTCGGGAAGAAAAAAATAACGGTACCGACAGAATAAGCGACGGCTACATACGTGCCAGAAGCCGCGGTAATACGTATGTCGCAAGCGTTATCCGGAATTATTGGGCATAAAGGGCATCTAGGCGGGGTTTCAAGTCGCCGGTGAATACTAGTGGCTCAACCATTAGCTTGCCGTCGACACTGAAATTATT
+
<EF@<6ECB:CE:+6B@@E@C<@8:FCCC<CC<FG<<E<FFF7@C<EF,6C,EC@@E@EE<@@@FCFEG<CF@:+@:ECF<@CFACB,FFG<E<,696ACEFGG99?=C:@:?A=FFD=7F,99++B?:FC:>FFG<<FG9<FC@:+C><,73=<,7@++7@,@F,:*>3*>>:;@;D2D;ECE@C>@88:1*1C+9BB*1B+5?+><*7=699<+2/57<*3:<9**:):*.2:F7:FGF)7571/76*20:*;98>).0*95)9C4@*?F6FF;((/0)(*)9?64<6?)))
@M04650:207:000000000-C238N:1:1101:15023:13075 1:N:0:19
ACTCCTACGGGAGGCAGCAGTGGGGAATATTGGGCAATGGGGGCAACCCTGACCCAGCGACGCCGCGTGAGTGAAGAAATCCTTCGGGATGTAAAGCTCTGTTGTATGGGAAGAGAAGCAGACGGTACCATACGAGGAAGCCCCGGCAAACTACGTGCCAGCAGCCGCGGTAATACGTAGGGGGCAAGCGTTGTCCGGAATTACTGGGCGTAAAGCGCACGCAGGCGGGTTTATTAAGTCTGGTGTAAAAGGCAGTGGCTCAACCATTGTATGCATTGGAAACTGGTAGACTTG
+
GGGGGGGGGGGGGGGGGGGGGGGGGGGGGGGGGGGGGGGGGGGGGGGGGGGGGGGGGGGGGGGGGGGGGGGGGGGGGGGGGGGGGGGGGGGGGGGGGGGGGGGGGGGGGGGGGGGGGGGGGGGGGGGGGGGGGGFGGGGGGGGGGGGGGGGGGGGGGGGGGGGGGGGGGGGGGGFGGGGGGGGGGGCGGGGGGGGGGGGGGGGGGGFGGGGGGGGGGGGGGGGGEDEGGGGG6EGFGGFGFGFFGGGGFGGGFGGFF?))AFFFFCG<=FFFFFF?>?C@F2D@?FFF)8442-
@M04650:207:000000000-C238N:1:1101:16254:13079 1:N:0:19
ACTCCTACGGGAGGCAGCAGTGGGGAATATTGCACAATGGGCGAAAGCCTGATGCAGCGACGCCGCGTGAGGGAAGAAGGTTTTCGGATTGTAAACCTCTGTCTTCGAGGACGAAGAAGTGACGGTACTCGAGGAGGAAGCCACGGCTAACTACGTGCCAGCAGCCGCGGTAATACGTGGGGGGCAAGCGTTGTCCGGAATTACTGGGCGTAAAGCGCACGCAGGCGGGTTTATAAGTCAGATGTAAAAGGCAGGTGCTTACCATCTGTTTGTCATCTGATACGGTAAGCCT
+
EFGGGGGGGGGGGGGGGGGGEFFGGGGGGGGGGGGGGGGGGGGGFGGGGGGGGGGGGG>FGGGGGGGGGGGGGG<CGGGGFGFFFEGCE@AFEGG?FFGFFGGGFFGFFGG<FEF7FDFF,?8C:>FF<DFF@FCFCFCCCG<B@CF<C7,;FD>>B*D9>FGFFGG*1C:BF9@EC++4=E@E>E5C888EC20<CE8EGF7<CG6F5=:E/:F7>D55:DE=E5==E9CC67*0>C67=0@727C>4*7CFDG>)0*/+/9:@CGAF**7794/647?F2*.)054249(
@M04650:207:000000000-C238N:1:1101:25658:13092 1:N:0:19
ACTCCTACGGGAGGCAGCAGTGGGGAATATTGGGCAATGGGCGAAAGCCTGACCCAGCAATGCCGCGTGAATGAAGAAGGTCTTCGGATTGTAAAATTCTGTCCTATGGGAAGAAACAAATGACGGTACCACAGGAGGAAGCCCCGGCTAACTACGTGCCAGCAGCCGCGGTAATACGTAGGGGGCGAGCGTTGTCCGGAATTACTGGGTGTAAAGGGAGCGCAGGCGGAATGGTAAGTTGAATGTGAAAACTATGGGCTCAACCCATAGACTGCGTTCAAAACTACTGTTCTT
+
GGGGGGGGGGGGGGGGGGGGGGGGGGGGGGGGGGGGGGGGGGGGGGGGGGGGGGGGGGGGGGGGGGGGGGGGGGGGGGGGGGGGGGGGGGGGGGGGGGGGGGGGGGGGGGGGGGGGGGGGGGGGGGGGGGGGGGGGGGGGGGGGGGGGGGGGGGGGGGGGGGGGGGGGGGGGGGGGGGGGGGGGGGGGGGGGGGGGGGGGGFGGGGGGGGGGGGFGGGGGGGGGGGGGDDGGFGGGGFFGFDFFGGGGFGGGGGGFFFFFGFGGFGGFFFFFFFFFFFGFFFGFFFFFFFBAA>
@M04650:207:000000000-C238N:1:1101:10161:13095 1:N:0:19
ACTCCTACGGGAGGCAGCAGTGGGGAATATTGGGCAATGGGGGCAACCCTGACCCAGCGACGCCGCGTGAGTGAAGAAATCCTTCGGGATGTAAAGCTCTGTTGTATGGGAAGAGAAAAAGACGGTACCATACGAGGAAGCCCCGGCAAACTACGTGCCAGCAGCCGCGGTAATACGTAGGGGGCAAGCGTTGTCCGGAATTACTGGGCGTAAAGCGCACGCAGGCGGGTTTATAAGTCAGATGTAAAAGGCAGGTGCTTACCATCTGTTTGTCATCTGATACTGTAAGCCT
+
GGGGGGGGGGGGGGGGGGGGGGGGGGGGGGGGGGGGGGGGGGGDGGGGGGGGCCFGFFGGGGGGGGGGGGGFGGGGGGGCAFGGGGGGGGGGGGGGGGGGGGGGEAAFFGGGGGGGGGGGEFFGGGGGDFGGGGGGEEGGGGGGEGFGEGGGGFFF:CEFGGGGGGGCFGFEEG9CFGEFGGGGCCGGCGCGGEGFGGEEGFG9CGFGGGGGE5FFGDDGEGGDGEGGGC**9CFFGG=CFF=FGFDCFG>*9DD4<@?6FFGGF<><9F*?78?F)6CF4<>4BF=))7F(
@M04650:207:000000000-C238N:1:1101:14756:13103 1:N:0:19
ACTCCTACGGGAGGCAGCAGTGGGGAATATTGCACAATGGGCGCAAGCCTGATGCAGCCATGCCGCGTGTATGAAGAAGGCCTTCGGGTTGTAAAGTACTTTCAGCGGGGAGGAAGGTGATACGGTTAATAACCGTGTCAATTGACGTTACCCGCAGAAGAAGCACCGGCTAACTCCGTGCCAGCAGCCGCGGTAATACGGAGGGTGCAAGCGTTAATCGGAATTACTGGGCGTAAAGCGCACGCAGGCGGTCTGTTAAGTCAGATGTGAAATCCCCGGGCTTAACCTGGGAAC
+
GGGGGGGGGGGGGGGGGGGGGGGGGGGGGGGGGGGGGGGFGGGGGGGGGGGGGGGGGGGGGGGGGGGGGGGGGGGGGGGGGGGGGGGGGGGGGGGGGGGGGGGGGFGGGGGGGGGGGGGGGGGGG@FGGGGGGGGGFFFGCGGGGGGGGGGGGGGGGGGCGGFGGGGGGGGGGGGGDGGGGGGGGGGGGGGGGGGGGGGGEDDGGGGGGGGGGGGGGGGGEGCFGGGGGGGGEGGGGGFGFGFF:CCD>DDDCD<FFF4FG?FGFGCAFFFFFFFF?0DDEFCFFFFFFFF:>1
@M04650:207:000000000-C238N:1:1101:22611:13106 1:N:0:19
ACTCCTACGGGAGGCAGCAGTAGGGAATCTTCGGCAATGGACGAAAGTCTGACCGAGCAACGCCGCGTGAGTGAAGAAGGTTTTCGGATCGTAAAACTCTGTTGGTAGAGAAGAACGTTGGTGAGTGTGGAAAGCTCATCAAGTGACGGTAACTACCCAGAAAGGGACGGCTAACTACGTGCCAGCAGCCGCGGTAATACGTAGGTCCCGAGCGTTGTCCGGAGGTATTGGGCGTAAAGCGAGCGCAGGTGGTGTATTATGTCTGGTGTAAAAGGCAGTGGCTCAACCACTGT
+
GGGGGGGGGGGGGGGGGGGGGGFGGGGGDGGCFGGGGGGG@<F@FG76EFGGGGGGGGEGGGGGGGGGGGGGGGGGGG8<95EFGGGE:@FGGGGEGGGGGGGG8?5E<FGGGGC<>4:BF=BAF,8873,B?F<,3CA=C<=@D<D@:@><<3><3F:>>8CE8*3>FGDEG?F9;D<<DB8<2;EGGC*:ED111+?<8EG8:5+3BC*/*:/;C>7FG3A***0000+*07/C7*12>CB@53C7517<5597/08*<9CFF*:8F?74985)42*)7(/)/1)(-)04.
@M04650:207:000000000-C238N:1:1101:17871:13148 1:N:0:19
ACTCCTACGGGAGGCAGCAGTGGGGAATATTGCACAATGGGCGAAAGCCTGATGCAGCGACGCCGCGTGAGGGAAGAAGGTTTTCGGATTGTAAACCTCTGTCTTCGGGGACGATAATGACGGTACCCGAGGAGGAAGCCACGGCTAACTACGTGCCAGCAGCCGCGGTAATACGTAGGGGGCAAGCGTTGTCCGGAATTACTGGGCGTAAAGCGCACGCAGGCGGGTTTATAAGTCAGATGTAAAAGGCAGGGGCTTACCATCTGTTTGTCATCTGATACTGTAAGCCTAG
+
GGGGGGGGGGGGGGGGGGGGGGGGGGGGGGGFGGGGGGGGGGGGGGGGGGGGGGGGGGGGGGGGGGGGGGGGGGGGGGGGDGGGGGGGGEGGGGGGGGGGGGGGGGGGGGGGGGGGGGGDGGGGGEGFEFGGDGGGFFGFGGGGGGGFGGGGGGGFGGGDGFGFCGGEFGDGGGFFFGGGGGDCEFCGEEGGGGGGGGGGGGGGGGEEEEEFGGGGEG73C58=EGDG5D8E=CFCFF?F*098>FGG@FFDC)9>B7:FGFFGFG>>FF@*94@FF<DBF9>@4@6<?F)4
@M04650:207:000000000-C238N:1:1101:25088:13164 1:N:0:19
ACTCCTACGGGAGGCAGCAGTGGGGAATATTGGACAATGGACCAAAAGTCTGATCCAGCAATTCTGTGTGCACGACGAAGTTTTTCGGAATGTAAAGTGCTTTCAGTTGGGACGAAGAAAGTGACGGTACCAACAGAAGAAGGGGCGGCTAAATACGTGCCAGCAGCCGCGGTAATACGTATGCCCCGAGCGTTATCCGGATTTATTGGGCGTAAAGCGCGTCTAGGTGGTTTAAAAAGTCTGATGTTAAACTGCGGGGCTCAACTCCGTATTGCGTTGGAAACTGTTAGACT
+
GGGGGGGGGGGGGGGGGGGGGGGGGGGGGGGGCGGGGGGGGGGGGGG8FGGGCFEAFFGGFFEGGFGCFGGAGGGGGGEE=6FGFGGGCFFFEFGGGGGDGGGFFF@FEGGCFGFCG@FEFGFGFCEGGGAFFGGFGGGGGGCEEGG>FGEGG;DACGGCG=FGGGGA<EG8FCGCEGEFCECFC9CEE>EG:BEGGGC8*3*<@9F99CCEC7A8<FCDC7CEG+<FC32::77CGGFGBC?FGGGFFDFFFCC:>DD>EFGCFCFFEF4)96FE2:<56<C:FF*:<FBDA
@M04650:207:000000000-C238N:1:1101:18943:13183 1:N:0:19
ACTCCTACGGGAGGCAGCAGTGAGGAATATTGGTCAATGGTCGAGAGACTGAACCAGCCAAATCGCGTGAAGGAAGACTGCCTTATGGGTTGTAAACTTCTTTTTTACAGGAATAAAAGACATTACGTGTAATGTATTGCATGTACTGTAAGAATAAGCTTCGGCTAACTCCGTGCCAGCAGCCGCGGTAATGCGGAGGATGCGAGCGTTATCCGGATTTATTGGGTTTAAAGGGTGCGCAGGCGGGATTTTAAGTCAGCGGTGAAATACCAACGCTCAACGTTGGAACTGCCG
+
GGGGGGGGGGGGGGGGGGGGGGGGGGGGGGGGGGGGGGGGGGGGGGGGGGGGGGGGGGGGGGGGGGGGGGGGGGGGGGGGGGGGGGGGGGGGGGGGGGGGGGGGGGGGGGGGGGGGGGGGGGGGGGGGGGGGGGGGGGGGGGGGGGGGGGGGGGGGGGGGGGGGGGGGGGGGGGGGGGGGGGGGGGGGGGGGGGGGGGGGGGGGGGGGGGDGGGGGGGGGGGGGGGGGGGCFFGGGGGFGFGFFGGGGF4CFGGGFFFFFGFGG@GFAFFFFFEFFFFG=FFGFFFFA:FFFF0
@M04650:207:000000000-C238N:1:1101:12644:13206 1:N:0:19
ACTCCTACGGGAGGCAGCAGTGGGGAATATTGGACAATGGACCAAAAGTCTGATCCAGCAATTCTGTGTGCACGACGAAGTTTTTCGGAATGTAAAGTGCTTTCAGTTGGGACGAAGAAAGTGACGGTACCAACAGAAGAAGGGGCGGCTAAATACGTGCCAGCAGCCGCGGTAATACGTATGTCGCAAGCGTTATCCGGAATTATTGGGCATAAAGGGCATCTAGGCGGGGTTTCAAGTCGACGGTGAAAACTAGTGGCTCAACCATTAGCTTGCCGACGAAACTGAAATTCT
+
GGGGGGGGGGGGGGGGGGGGGGGGGGGGGGGGGGGGGGGGGGGGGGFGGGGGGGGGGGGGGGGGGGGGGGGCFGEGGGGGDFGGGGGGGGFGGGGGGGGFGGGGGGGFGGGGGGGDFGGGGGGGGGGGGGGGGGGGGGGGGGGGGGGGGGGGGGFGGGGGGGGGGGGGGGGGGGGGGGGGGGGGGGGGGGFGBEGGGGGGGGGGGGGGGGGGGGGGGGGGEGFGGGGGGGGG3C<FFFF7@GEBDG59FFFFGGC?=FFEGFGFFF<?*@FFFFFFBFDE>BGFFFF)7FFBA6
@M04650:207:000000000-C238N:1:1101:17244:13231 1:N:0:19
ACTCCTACGGGAGGCAGCAGTGGGGAATATTGCGCAATGGGCGAAAGCCTGACGCAGCGACGCCGCGTGAGGGATGAAGGCCTTCGGGTCGTAAACCTCTGTCAGGAGGGAAGAAGTGTAGTTGTGCTAATCAGCAGCTATTTGACGGTACCTCCAAAGGAAGCACCGGCTAACTCCGTGCCAGCAGCCGCGGTAATACGTAGGGGGCAAGCGTTGTCCGGAATTACTGGGCGTAAAGCGCACGCAGGCGGGTTTATAAGTCAGATGTAAAAGGCAGGTGCTTACCATCTGTTT
+
GGGGGGGGGGGGGGGGGGGGGGGGGGGGGGGGGGGGGGGGGGGGGGGGGGGGGGGGGGGGGGGGGGGGGGGGGGGGGGGGGGGGGGGGGGGGGGGGGGGGGGGGGGGGGGGGGGGGGGGGGGGGGGGGGGGGGGGGGGGGGGGGGGGGGGGGGGGGGGGGGGGGGGGGGDGGGGGGGGGGGGGGGGGGGGGGGGGGGGGGFGGGGGGGGGFGGGGCEGGGGGGGGGGGGGGGEGGGGGFGBDEFGGGGFGGGGGGFFFFFGFGGFGGFFFF??@FF?FGFFFGFFFFFFFB<4<
@M04650:207:000000000-C238N:1:1101:22517:13260 1:N:0:19
ACTCCTACGGGAGGCAGCAGTGGGGAATCTTCCGCAATGGACGAAAGTCTGACGGAGCGACGCCGCGTGGGTGAAGAAGGTCTTCGGATCGTAAAGCCCTGTCATTAGGGACGAATGGTAGATGGAGTAATATGTCATCTATTTGACGGTACCTAAGGAGGAAGCCCCGGCTAACTACGTGCCAGCAGCCGCGGTAATACGTAGGGGGCGAGCGTTGTCCGGAATTACTGGGCGTAAAGGGAGCGTAGGCGGTTGCTTAAGTCAGATGTGAAATACCCGGGCTTAACCTGGGGG
+
GGGGGGGGGGGFGGGGGGGGGGGGGGGGGGGGGGGGGGGGGGGGGGGGGGGGGGGGGGGGGGGGGEGGGGGGGGGGGGGGGGGGGGGEGGGGGGGGGGGGGGGGGGGGGGGGGGEGGGGGGGGGGGGGGGGGGGGGGGGGGGGGGGGGGGGFGGGGGGGGGGGGGGGGGGGGGGGGGGGGGGGGGGGGFGCEEGGGGGGGGFFGCEEGGGGGGGGEDGGGECEGGGGGGGGGFGGGGCFGF:@DDGGDFGGGDGGFFFF?GFGGF:FBFF47=FF???GEE>CF@FF7))7:BF
@M04650:207:000000000-C238N:1:1101:13144:13261 1:N:0:19
ACTCCTACGGGAGGCAGCAGTGGGGAATATTGGACAATGGACCAAAAGTCTGATCCAGCAATTCTGTGTGCACGACGAAGTTTTTCGGAATGTAAAGTGCTTTCAGTTGGGACGAAGAAAGTGACGGTACCAACAGAAGAAGGGGCGGCTAAATACGTGCCAGCAGCCGCGGTAATACGTATGCCCCGAGCGTTATCCGGATTTATTGGGCGTAAAGCGCGTCTAGGTGGTTTAAAAAGTCTGATGTTAAACTGCGGGGCTCAACTCCGTATTGCGTTGGAAACTGTTAGACT
+
GGGGGGGGGGGGGGGGGGGGGGGGGGGGGGGGGGGGGGGGGGGGGGGGGGGGGGGGGGGGGGGGGGGGGGGGGGGGGGGGFGGGGGGGGGGGGGGGFGGGGGGGGGFGGGGGGGGGGGGGGFGGGGGGGGGGGGGGGGGGGGGGGGGGGGGGGGGGGGGGGGGGGGGGGGGGGGGGFGGGGGGGGGGGGGEGCE88CCGGGGGGGGGCFGGGGEEGGGGDCDGGGGGGGGGGFGGGGGFGFGFFGGFGFGGGGCGFBEFFGFGGFGGFFF@FF??>B:)<FFGFFFFFBFFF<
@M04650:207:000000000-C238N:1:1101:14952:13284 1:N:0:19
ACTCCTACGGGAGGCAGCAGTGGGGAATATTGCACAATGGGCGAAAGCCTGATGCAGCGACGCCGCGTGAGGGAAGAAGGTTTTCGGATTGTAAACCTCTGTCTTTGGGGACGAAGAAGTGACGGTACCCAAGGAGGAAGCCACGGCTAACTACGTGCCAGCAGCCGCGGTAAAACGTAGGTGGCAAGCGTTGTCCGGAATTACTGGGTGTAAAGGGAGCGCAGGCGGGACGGCAAGTTGGGTGTGAAATCTATGGGCTCAACCCATAGCGTGCATTCAAAACTGCTGTTCTTG
+
GGGGGGGGGGGGGGGGGGGGGGGGGGGGGGGGGGGGGGGGGGGGGGGGGGGGGGGGGGGGGGGGGGGGGGGGGGGGGGGGGGGGGGGGGGFGGGGGGGGGGGGGGGGGGGGGGGGGGGGGGGGGGGGGGGGGGGGGGGGGGFGGGGGGGGGGGGGGGGGGGGGGGGGGGGGGGGGGGGGGGGGGGGGGGGGGGGGGGGGGGGGGFGGGFECFCGGGGGGGGGGGGGGGGDECFGGDGFFGFDBFGGFFFFFFGGGF@FFFF?DFFGGFFFFEEBF=AAG7@<FFFFFFAFFF<)
@M04650:207:000000000-C238N:1:1101:27360:13306 1:N:0:19
ACTCCTACGGGAGGCAGCAGTGGGGAATATTGGGCAATGGGGGAAACCCTGACCCAGCAACGCCGCGTGAGTGATGAAGGCCTTTTGGTTGTAAACCTCTGTCTTCGGGGACGATAATGACGGTACCCGAGGAGGAAGCCACGGCTAACTACGTGCCAGCAGCCGCGGTAAAACGTAGGTGGCAAGCGTTGTCCGGAATTACTGGGTGTAAAGGGAGCGCAGGCGGAATGGTAAGTTGAATGTGAAAACTATGGGCTCAACCCATAGACTGCGTTCAAAACTACTGTTCTTG
+
GGGGGGGGGGGGGGGGGGGGGGGGGGGGGGGGGGGGGGGGGGGGGGGGGGGGGGGGGGGGGGGGGGGGGGGGGGGFGGGGGGFGFFGGFGGGGGGGGGGGGGGGGGGGGGGGGGGGGGGGGGGGGGGGGGGEFGGGGGGGGGGGGGGGGGGGGGGGGGGFGFCGGGGGFEEGGGGFGGGGGGGGGGGGEEGGGFGDGGGGGGGGGF;EGGGGGGGGGDGGGGGDGGGGCCFFFFGFFFFFFDFFDCDGFFGGFFGF@FF?EFG:?GGFFFF:><3@74DF>>CFFFFAAFFF
@M04650:207:000000000-C238N:1:1101:28165:13311 1:N:0:19
ACTCCTACGGGAGGCAGCAGTGGGGAATATTGCACAATGGGCGCAAGCCTGATGCAGCCATGCCGCGTGTATGAAGAAGGCCTTCGGGTTGTAAAGTACTTTCAGCGGGGAGGAAGGTGTTGAGGTTAATAACCTCAGCAATTGACGTTACCCGCAGAAGAAGCACCGGCTAACTCCGTGCCAGCAGCCGCGGTAATACGGAGGATGCGAGCGTTATCCGGATTTATTGGGTTTAAAGGGTGCGCAGGCGGGCCTTTAAGTCAGCGGTGAAATTTCCAGGCTCAACCTGGGCAC
+
GGGGGGGFGGG;CF7@BFFGFCAC:FFFGGGEFGFFFGEGGGGGGGGGGGG?F,EEG8EFGGGGGEGCBFGGFGGGDCFCFFGGGGGGGGGGGFGGGGGGGGFFGGGFEC@>FG@=EFCFFEF<FFGGGGGFFGGGCGECGGGGGFEGGGGC<7:*@C<<AEGG7FCECEGEGCGEGEC*BEBFGGCD8BCGGBC;EFFCC5EE500*8==78>EGGGGGGGGG+<FGGFGGBG4+:7?CF3B3<CG37753C)9:F?FFGF7>FDDB>>**=FFF<-:;5?<=?F>>:4::13
@M04650:207:000000000-C238N:1:1101:24152:13324 1:N:0:19
ACTCCTACGGGAGGCAGCAGTGGGGAATATTGGGCAATGGGGGCAACCCTGACCCAGCGACGCCGCGTGAGTGAAGAAATCCTTCGGGATGTAAAGCTCTGTTGTATGGGAAGAGAAGCAGACGGTACCATACGAGGAAGCCCCGGCAAACTACGTGCCAGCAGCCGCGGTAATACGTAGGGGGCAAGCGTTGTCCGGAATTACTGGGCGTAAAGCGCACGCAGGCGGGTTTATAAGTCAGATGTAAAAGGCAGGTGCTTACCATCTGTTTGTCATCTGATACTGTAAGCCT
+
GGGGGGGGGGGGGGGGGGGGGGGGGGGGGGGGGGGGGGGGGGGGGGGGGGGGGGGGGGGGGGGGGGGGGGGGGGGGGGGGGGGGGGGGGGGGGGGGGGGGGGGGGGGGGGGGGGGGGGGGGGGGGGGGGGGGGGGGGGGGGAGGGGGGGGGGGGGGGGGGGGGGGGGGGGGGGGGGGGGGGCGGGGGGGGGGGGFFGGGGGGGGGGGFGGGGGGGGGGGGGGGGGGGGGCEDFFF<CFFGFCFFGGGGFGGGCCDF4:B=C;FGFGFFFFFFFFF?AFGFFFGFFB?><FFF
@M04650:207:000000000-C238N:1:1101:8593:13329 1:N:0:19
ACTCCTACGGGAGGCAGCAGTGGGGAATATTGGTCAATGGGCGAGAGCCTGAACCAGCCAAGTCGCGTGCAGGAAGACGGCCCTACGGGTTGTAAACTGCTTTTATATGGGAATAATGATCGCTACGTGTAGCGAGAGAGAATGTACCATTTGAATAAGCATCGGCTAACTCCGTGCCAGCAGCCGCGGTAATACGGAGGATGCGAGCGTTATCCGGATTTATTGGGTTTAAAGGGTGCGTAGGTGGCTTAATAAGTCAGCGGTGAAAGTTTGTCGCTTAACGATAAAATTGCC
+
GGGGGGGGGGGGGGGGGGGGGGGGGGGGGGGGGFGGGGGGGGGGGGGGGGGGGGGGGGGGGGGGGGGGGGGGGGGGGGGGGGGGGGGGGGGGGGGGGGGGGGGGGGGGGGGGCCGGFGGGGGDGDGGD<FGGGGCGGGGGGGGGFGGGCGGGGGGGGGGFGGGGGGGGFGGGFEGGGGGGG?EFGGGGGGG7FGGDGGGGC+AFGEGEEGDGGGFGGGGGFGGGGGGEEGGFFFDECD:C57>>DCFGF56DDGGFF*9F?B<9797.=@?4@FFD?FFE49DD>BB949@A<3
@M04650:207:000000000-C238N:1:1101:15110:13331 1:N:0:19
ACTCCTACGGGAGGCAGCAGTGGGGAATATTGGGCAATGGGGGCAACCCTGACCCAGCGACGCCGCGTGAGTGAAGAAATCCTTCGGGATGTAAAGCTCTGTTGTATGGGAAGAGAAAAAGACGGTACCATACGAGGAAGCCCCGGCAAACTACGTGCCAGCAGCCGCGGTAATACGTAGGGGGCAAGCGTTGTCCGGAATTACTGGGCGTAAAGCGCACGCAGGCGGGTTTATAAGTCAGATGTAAAAGGCAGGTGCTTACCATCTGTTTGTCATCTGATACTGTAAGCCT
+
GGGGGGGGGGGGGGGGGGGGGGGGGGGGGGGGGGGGGGGGGGGGGGGGGGGGGGGGGGGGGGGGGGGGGGGGGGGGGGGGGFGGGGGEEGGGGGGGGGGGGGGGGGGGGGGGGGGGGGGGGGGGGGGGGGGGGGGGGGGGGGGGGGGGGGGGGGGGGGGGGGGGGGGGGGGGGGGGGGGGGGGGGGGGGGGGGGGDGGGGGGGGGGFGGGGGGCFFGGCDGGGGGGGGGGG=FGFGGGFGFCFFFGGGFGGGGGGF?:FFFFGGFGGBFFFFFFFFFFG?F>F=BFFA>FF?
@M04650:207:000000000-C238N:1:1101:16074:13337 1:N:0:19
ACTCCTACGGGAGGCAGCAGTAGGGAATATTGCGCAATGAACGAAAGTTTGACGCAGCGACGCCGCGTGAGTGAAGAAATCCTTCGGGATGTAAAGCTCTGTTGTATGGGAAGAGAAAAAGACGGTACCATACGAGGAAGCCCCGGCAAACTACGTGCCAGCAGCCGCGGTAATACGTAGGGGGCAAGCGTTGTCCGGAATTACTGGGCGTAAAGCGCACGCAGGCGGGTTTATAAGTCAGATGTAAAAGGCAGGTGCTTACCATCTGTTTGTCATCTGATACTGTAAGCCT
+
GGGGGGGGGGGGGGGGGGGGDGGGGGGGGGGGGGGGGGGGGGGGGGGGGGGGGGGGGGGGGGGGGGGGGGGGGGGGGGGGGGGGGGGGGGGGGGGGGGGGGGGGGGGGGGGGGGGGGGGGGGGGGGGGGGGGGGGGGGGGGGGGGGGGGGGGGGGGGGGGGGGGGGGGGGGGGGGGGGGGGEGGGGGGGGGG>EGGGGGGGGGGGGGGGGGGGGGGGDDDDGGEGGGGGGGCFGGFGGFGFGFFFGGFFGGGGGGFFFFFGFGGFGFA=FFFF4@FAAGBBFGFFFFFF=:5
@M04650:207:000000000-C238N:1:1101:17531:13361 1:N:0:19
ACTCCTACGGGAGGCAGCAGTGGGGAATATTGCACAATGGGCGAAAGCCTGATGCAGCGACGCCGCGTGAGGGAAGAAGGTTTTCGGATTGTAAACCTCTGTCTTCGGGGACGATAATGACGGTACTCGAGGAGGAAGCCACGGCTAACTACGTGCTAGCAGCCGCGGTAAAACGTAGGTGGCAAGCGTTGTTCGGAATTACTGGGTGTAAAGGGAGCGCAGGCGGCAAGGTAAGTTGGACGTGTAATCTATGGGTGCAACCCATAGTGTGCGTTCAAAACTATTTTTCTCG
+
C<FGGGGGEGGGGGGGDCGGGEDFE;@FFGGGGCGGGGG@<8B+CF@ECEE<EFA@ACFEEECCECFGGCF@F7BFGEGGGFGGGGG7FGFGGGFGGFGGFGGGGF<@@FEEEECCCA9,,83B>:,C+<:@C7>FFC:::,3*>FE7:,,>*>:B1@;DC,,2*=:71:FGG9CF78=<?B=C9*3*11*=*+**:**0+9C:AF*21<CF9+C8:)55/9**:5***/*<0+9E*:?*)1002*:7*::7**2))86*3)9*82<)///*<0>:(4*7)5?@98B484*-
@M04650:207:000000000-C238N:1:1101:12222:13428 1:N:0:19
ACTCCTACGGGAGGCAGCAGTAGGGAATCTTCGGCAATGGGGGCAACCCTGACCGAGCAACGCCGCGTGAGTGAAGAAGGTTTTCGGATCGTAAAACTCTGTTGTTAGAGAAGAACGTTAAGTAGAGTGGAAAATTACTTAAGTGACGGTATCTAACCAGAAAGGGACGGCTAACTACGTGCCAGCAGCCGCGGTAATACGTAGGTCCCAAGCGTTGTCCGGATTTATTGGGCGTAAAGCGAGCGCAGGTGGTTTCTTAAGTCTGATGTAAAAGGCAGTGGCTCAACCATTGTG
+
GGGGGGGGGGGGGGGGGGGGGGGGGGGGGGGGGGGGGGGGGGGGGGGGGGGGGGGGGGGGGGGGGGGGGGGGGGGGFGGGFGGGGGGGGGGGGGGGGGGGGGGGGGGGGGGGGGGGGGGGGGGGGFGGGGGFFGGGGGGGGGGGGGGGGGGGGGGFGGGGGGGGEGFGGGGGGGGGGGGF7@GGGGGGGGEGGGGGGGGGGGGGGGGGGGFGGGCGEGGGGGG=EGGGGGGGFEGGGFFFED@BGGGGFGFGDFGFFFFFGFGFBFFBFF=FFFEFFFGFFF4@?@FF?FFFF2
@M04650:207:000000000-C238N:1:1101:26554:13440 1:N:0:19
ACTCCTACGGGAGGCAGCAGTGGGGAATATTGGGCAATGGGGGCAACCCTGACCCAGCGACGCCGCGTGAGTGAAGAAATCCTTCGGGATGTAAAGCTCTGTTGTATGGGAAGAGAAGCAGACGGTACCATACGAGGAAGCCCCGGCAAACTACGTGCCAGCAGCCGCGGTAATACGTAGGCGGCAAGCGTTGTCCGGAATTACTGGGCGTAAAGCGCACGCAGGCGGGTTTATAAGTCAGATGTAAAAGGCAGGTGCTTACCATCTGTTTGTCATCTGATACTGTAAGCCT
+
EGEFGFGFGGGGGGG@FGGGGGGGGGGGGGGGF?EEDFFFG,CFEGDFGFGF8EFGFFCFEEGGGGGGGGGGGGGFGGDCFFG9AGGG+CFGGGGGG9EFAGGGGC<EGFFEFFCGGDFEFDGGG:F:EFFFFFFGGG<F,<3<C*<CEGGGGGDGG@F,?D<CDGGCF*FCGFF?84:CC+1BEG888EGCGG9:*:8CCGGC9@FEC5CEC5+:5>D):DEC5*25=9;*)<C<:0*****9:>DGBFDGCGG5)<*=796:607589=?FF4@B4C*8)>=F94466FB
@M04650:207:000000000-C238N:1:1101:11454:13452 1:N:0:19
ACTCCTACGGGAGGCAGCAGTGGGGAATATTGGGCAATGGGGGCAACCCTGACCCAGCGACGCCGCGTGAGTGAAGAAATCCTTCGGGATGTAAAGCTCTGTTGTATGGGAAGAGAAGCAGACGGTACCATACGAGGAAGCCCCGGCAAACTACGTGCCAGCAGCCGCGGTAATACGTAGGGGGCAAGCGTTGTCCGGAATTACTGGGCGTAAAGCGCACGCAGGCGGGTTTATAAGTCAGATGTAAAAGGCAGGTGCTTACCATCTGTTTGTCATCTGATACTGTAAGCCT
+
GGGGGGGGGGGGGGGGGGGGGGGGGGGGGGGGGGGGGGGGGGGGGGGGGGGGGGGGGGGGGGGGGGGGGGGGGGGGGGGGGGGGGGGGGGGGGGGGGGGGGGGFGGGGGGGGGGGGGGGGGGGGGGGGGGGGGGGGGGGGGCFGGGGGGGGGGGGGGGGGGGGGGGGGGGGDFGFGGGFGGGGDEGGGGGGGDGGGGGGGGGFGGGGFG=EGEC?FGGGGD)878EGGGGGGFFGCCD?79C?FD>>>FGGG4DGF??FF9?FF@GF<@@FFFF4=<B?79)2@FFF>AFFF
@M04650:207:000000000-C238N:1:1101:29476:13467 1:N:0:19
ACTCCTACGGGAGGCAGCAGTGGGGAATATTGGGCAATGGGGGCAAACCTGACCCAGCGACGCCGCGTGAGTGAAGAAATCCTTCGGGATGTAAAGCTCTGTTGTATGGGAAGAGAAGCAGACGGTACCATACGAGGAAGCCCCGGCAAACTACGTGCCAGCAGCCGCGGTAATACGTAGGGGGCAAGCGTTGTCCGGAATTACTGGGCGTAAAGCGCACGCAGGCGGGTTTATAAGTCAGATGTAAAAGGCAGGTGCTTACCATCTGTTTGTCATCTGATACTGTAAGACT
+
FGCG8CFFFEGGGGF@FEEGCFGGGGGCA<FGFGFGD<FGGGGGGG,CFGGGGFGGGGGGGGCFGGGGGDGDFGFFGGGGGBE@FFGGC7FGGGGAA,E<FG?EFFFEGGGGGGFFFG8FF@>::FGEFGCFF>B>:FFCA>>CFCECGFGGGCFFF@FFFEFGFFE7FG<8B,?BE+FFGG8B@85C*=?8EC9+;EC:5+3<79<=8C>ECGGGGGDDEGEEGDG5=98:F7FCGFF78:BF>FF:4:1>7C37@:*8C?CF?<FAF?FFF477<2CFF<:9BF*4)*16
@M04650:207:000000000-C238N:1:1101:7228:13480 1:N:0:19
ACTCCTAGGGAGGCAGCAGTGGGGAATATTGGACAATGGAGGTAACTCTGATCCAGCAATTCTGTGTGCACGAAGAAGGTTTTCGGATTGTAAAGTGCTTTAAGTCGGGAAGAAAAAAATGACGGTACCGACAGAATAAGCGACGGCTAAATACGTGCCAGCAGCCGCGGTAATACGTATGTCGCAAGCGTTATCCGGAATTATTGGGCATAAAGGGCATCTAGGCGGGGTTTCAAGTCGACGGTGAAAACTAGTGGCTCAACCATTAGCTTGCCGACGAAACTGAACTTCT
+
GGGGGGGGGGFGGGGGGGGFGGGGGGGDGGFGGGGGGGGGGGGGGGGGGGGGGGGGGGGGGGGGGGGGGGGGGGGCGGGGGGGGGGGGGGGGGGFGGGGGGGGGGGGGGCFGGGGGGGGGGGGGGGGGGGGGGGGGGGGGGGGGGGGDGGGGDCGGCFGGGGGGFGDGGGGGGGGGGGGGGFGGGGGGGGGGGGGGEGGGFGGCFGGGGGGGFFGGGGGFFFGGGGGGGGCE@CFGGGFGFGE>CGGGFGGG=>FFFFFFG?GGDCFFF:@FFFFF>FG37:DFFFF()9*4
@M04650:207:000000000-C238N:1:1101:10048:13530 1:N:0:19
ACTCCTACGGGAGGCAGCAGTGGGGAATATTGGGCAATGGGGGCAACCCTGACCCAGCGACGCCGCGTGAGTGAAGAAATCCTTCGGGATGTAAAGCTCTGTTGTATGGGAAGAGAAAAAGACGGTACCATACGAGGAAGCCCCGGCAAACTACGTGCCAGCAGCCGCGGTAATACGTAGGGGGCAAGCGTTGTCCGGAATTACTGGGCGTAAAGCGCACGCAGGCGGTCTGTTAAGTCAGATGTGAAATCCCCGGGCTTAACCTGGGAACTGCATTTGAAACTGGCAGGCT
+
GGGGGGGGGGGGGGGGGGGGGGGGGGGGGGGGGGGGGGGGGGGGGGGGGGGGGGGGGGGFGGGGGGGGGGGGGGGGGGGGGGGGGGGGGGGGGGGGGGGGGGGGGGGGGGGGGGGGGGGGGGGGGFGGGGGGGGGDGGG@DFGGGGGGGFGGFGGGGGGGGGGGGFGGGGGGGFGGGGCFGGEGGGGGGGGGGGGGGGGGGGCGGGCGGGGC8=FGGGGGGGEECGGGGGGGFGFFGGFGFGF?FC7C4FGGGGDEEDFFG?GGF4C:46>FFFBFFFGFFDGFFFF733><
@M04650:207:000000000-C238N:1:1101:5962:13544 1:N:0:19
ACTCCTACGGGAGGCTGCAGTAGGGAATCTTCCACAATGGGCGCAAGCCTGATGGAGCAACGCCGCGTGTGTGATGAAGGCTTTCGGGTCGTAAAGCACTGTTGTATGGGAAGAACGGGTTTAAGAGGAAATGCTTAAACAGTGACGGTACCATACCAGAAAGGGACGGCTAAATACGTGCCAGCAGCCGCGGTAATACGTATGTCCCGAGCGTTATCCGGAGTTATTGGGCGTAAAGCGAGCGCAGGTGGTTTATTAAGTCTGGTGTAAAAGGCAGTGGCTCAACCATTGTAT
+
GGFGGGGGGGEFGCGFGGGFFAEFGGGGGGGGGGGGGGGGGFGGGGFGGGGGGG98EFFGGGGGGGGGGGGGGGGGFDGGGGFGGFGGGGGGGGGGGGGGFGGGFGGGGGGGEEEFGGC>:=FDGFFCFFFFEFGGGAFFGFGGGGDEFFGGGGEGFGCEGGGFGBEGECEEG?EGGGGGGGGGFGFGG5CDEGGGFGGGGCCGGFGE*A7CC5?8EFGGED*:8FFF7>EGDGC597?3BDE:DC<D@FC*/9>F=FFBGB>>@>76?4/*9:@)4,9FD:FF?5F63FF::6
@M04650:207:000000000-C238N:1:1101:20077:13550 1:N:0:19
ACTCCTACGGGAGGCAGCAGTGGGGAATATTGCACAATGGGCGCAAGCCTGATGCAGCCATGCCGCGTGTATGAAGAAGGCCTTCGGGTTGTAAAGTACTTTCAGTCGGGAGGAAGGTGTCAAGGTTAATAAGCTTGGCAATTGACGTTACTCGCAGAAGAAGCACCGGCTAACTCCGTGCCAGCAGCCGCGGTAATACGGAGGGTGCAAGCGTTAATCGGAATTACTGGGCGTAAAGCGCACGCAGGCGGTCTGTCAAGTCGGATGTGAAATCCCCGGGCTTAACCTGGGAAC
+
GGGGGGGGGGGGGGGGGGGGGGGGGGGGGGGGGGGGGGGGGGGGGGGGGGGGGGGGGGGGGGGGGGGGGGGGGGGGGGGGGGGGGGGGGGGGGGGGGGGGGGGGGGGGGGGGGGGGGGGGGGGGGGGGGGGGFFGGGGGGGGGGGGGGGGGGGGGGGGGGGGGGGGGGGGGGGGGGGGGFGGGGGGGGGGGGGGGGGGGGGGGGGGGGGGGGGGGGGGGGGGDGGGGGGGGGEECGFG?DFGFFGCCDDGGGGGGFFFFFGFGG35CFFFFFFFFFFFGE595<?FFF0>FFB8
@M04650:207:000000000-C238N:1:1101:28001:13564 1:N:0:19
ACTCCTACGGGAGGCAGCAGTAGGGAATCTTCGGCAATGGACGAAAGTCTGACCGAGCAACGCCGCGTGAGTGAAGAAGGTTTTCGGATCGTAAAACTCTGTTGGTAGAGAAGAACGTTGGTGAGAGTGGAAAGCTCATCAAGTGACGGTAACTACCCAGAAAGGGACGGCTAACTACGTGCCAGCAGCCGCGGTAATACGTAGGTCCCGAGCGTTGTCCGGATCTATTGGGCGTAAAGCGAGCGCAGGTGGTTTATTAAGTCTGGTGTAAAAGGCAGTGGCTCAACCATTGTT
+
GGDFF9FEFFGGGDCFCCEFGGG9,,@CFG<FD@E7B<F@E,FCCC7FCGF9FF:8@FGDFG7F=FE>B7=F9CFFFGG8EFEGDED:FFE<F@FFGG@GGGFGG?FA9?ABFFFFE=<DFEGG<,BFF?>=<AFCFDEDF<DFGGGCFGGE@FFFE>F,D8CF87@>CC<EFGGGC8CE:*;BBF68CCEC:ECCEE9+:C<8BFCC8C5:?GG5**0>57C>*<<FFCFGFGDG37B7>7>DGGGDB7C31CFFFFFFFFGDFDG?FFF=?B))1(2/)(1)/6?:66=A4.
@M04650:207:000000000-C238N:1:1101:12387:13577 1:N:0:19
ACTCCTACGGGAGGCAGCAGTAGGGAATCTTCGGCAATGGACGAAAGTCTGACCGAGCAACGCCGCGTGAGTGAAGAAGGTTTTCGGATCGTAAAACTCTGTTGGTAGAGAAGAACGTTGGTGAGAGTGGAAAGCTCATCAAGTGACGGTAACTACCCAGAAAGGGACGGCTAACTACGTGCCAGCAGCCGCGGTAATACGTAGGTCCCGAGCGTTGTCCGGATTTATTGGGCGTAAAGCGAGCGCAGGTGGTTTATTAAGTCTGGTGTAAAAGGCAGTGGCTCAACCATTGT
+
GGGGGGGGGGGGGGGGGGGGGGGGGGGGGGGGGGGGGGGGGGGGGGGGGGGGGGGGGGGGGGGGGGGFGGGGGGGGGGGGGGGGGGGGGGGGGGGGGGGGGGGGGGGGGGGGGGGGGGGGGGGGGGGFGGGGGGGGGGGGGGGGGGGGGGGGGGGGGGGGGGGGGGGGGGGGGGGGGGGFBCGFGGGGGGGGGGEGDGGGGGGGGGGGGGDDDGGDGGGGGGGGGGGGGFGGFGDGGGFGDGF>D3>DF*9F<FGF4?FFGFDGFG7:F?FFFFDFFFGFFBC?F?FFFFFFB
@M04650:207:000000000-C238N:1:1101:4924:13588 1:N:0:19
ACTCCTACGGGAGGCAGCAGTGGGGAATATTGCACAATGGGCGCAAGCCTGATGCAGCCATGCCGCGTGTGTGAAGAAGGCCTTCGGGTTGTAAAGCACTTTCAGCGAGGAGGAAGGCGTTGTAGTTAATAACTGCAGCGATTGACGTTACTCGCAGAAGAAGCACCGGCTCACTCCGTGCCAGCAGCCGCGGTAATACGGAGGGTGCAAGCGTTATCCGGATTTACTGGGAGTAAAGGGAGCGTAGACGGCGAAGCAAGTCTGGAGTGAAAACCCAGGGCTCAACCATGGGAC
+
GGFGGGGGGGGGGGGGGGGGGGGGGCGGGGGFGAFGGGGGFFEFGGGGGGGGGFGFGGGCE<@FGGGEE,6FFGF,FGGFFG=F9DECF7+BDEFGGGC8FGFFGGGGGGGGG:DFEFGEGGGCE?,,AFEAFF<FDGGE:AFGGGGGGFGEC+CFEFC7,8F?@A:CFGC*>DFGGGGC*B=CFDCF7CE7CB@E99C5C*8B88?GG9FCE:CC**:C85*:CCDGFF**0AFGGGFC418>DDCD93*97DD337?5:@>:?FF7:**9=?BD:(*77(1/675()9:22,
@M04650:207:000000000-C238N:1:1101:26443:13615 1:N:0:19
ACTCCTACGGGAGGCAGCAGTGAGGAATTTTGCGCAATGGGGGCAACCCTGACGCAGCAACGCCGCGTGAGTGATGAAGGCCTTTTGGTTGTAAAGCTCTGTCGCCTGGAAAGAAACCTGGAGATAGGTAATGATCTTCAGCTGACGGTACCAGGAAAGGAAGGACCGGCTAACTCCGTGCCAGCAGCCGCGGTAATACGGGGGGTCCAAGCGTTATTCGGAATTATTGGGCGTAAAGCGCATGTAGGCGGTCGGGTATGTCAGATGTGAAAGCCCAGGGCTTAACCCTGGA
+
GGFGGGGGGGGGGGEGGGGGGGGGGGGFGGGGGGG7FGGGFGGGGGGGGGGGGDGGGGGGGGGGGGGGGGGEEFGFFFGFGGGGGGGGGGGGGGGGGGGGGGGGGGDGGGFEGGGGGGGFGGGDFGGGGFGGGGGGGFFGAFGGFGGGEFGFGGGGFGFACFFEGGFCEEFGFGDFGGCEG7CFGGGGEGGGGGGDGGGGG8CCEGGGGFFGGEGGGFGFG3EGGGCFFGCGFGGDDGFGFGEBG>>F4D<D>7)7<@F6F6:DBCFAF=?F?F>F.39>B?FF?FF6?F51
@M04650:207:000000000-C238N:1:1101:17354:13627 1:N:0:19
ACTCCTACGGGAGGCAGCAGTGGGGAATATTGCACAATGGGCGCAAGCCTGATGCAGCCATGCCGCGTGTGTGAAGAAGGCCTTCGGGTTGTAAAGCACTTTCAGCGAGGAGGAAGGCGTTGTAGTTAATAACTGCAGCGATTGACGTTACTCGCAGAAGAAGCACCGGCTAACTCCGTGCCAGCAGCCGCGGTAATACGTAGGGCGCAAGCGTTGTCCGGAATTATTGGGCGTAAAGAGCTCGTAGGCGGTTTGTCGCGTCTGCTGTGAAAACTCGAGGCTCAACCTCGGGCC
+
GGGGGGGGGGGGGGGGGGGGGGGGGGGGGGGGGGGGGGGGFGGGGGGGGGGGGGGGGGGGGGGGGGGGGGGGGGGGGGGFGGGGGGGGGGGGGGGGGGGGGGFGCFFEGGFEGGGFGGEGGGGGFDFGFGCFFGGGGGGGGF7FGGGGFFGGGGGGGGGGGGCGFGGGGDGGGGFCFGFGGGGGGGGF7CEGGGGEFDFFGGFGG>E::CE5EG:8CFGGGC8=A?FDGDCC>7775C?GF>@FGDGDFGGDGDGF=BF>:BDGF>6:?F6=4?FF?3<>DB>=*)0(.5>;>>
@M04650:207:000000000-C238N:1:1101:4952:13713 1:N:0:19
ACTCCTACGGGAGGCAGCAGTGGGGAATATTGGACAATGGAGGTAACTCTGATCCAGCAATTCTGTGTGCACGAAGAAGGTTTTCGGATTGTAAAGTGCTTTAAGTCGGGAAGAAAAAAATGACGGTACCGACAGTATAAGCGAAGGCTAAATACGTGCCAGCAGCCGCGGTAATACGTATGTCGCAAGCGTGATCCGGAATTATTGGGCATAAAGGGCATCTTGGCGGGGATTCAAGTCGACGGTGAAGACTAGTGGCTCAACCATTAGCTTGCCTACGCAACTGAAATTCA
+
FFGGGGGGGFGGGGGGGGFGGGGGGGGGGGGGGFGGGGGGA@F@CF@6FGGGDFGGGGGGGFE@FCFGGFGCFGGGGGGG<6EFCEG:CGGGFFGGG9FGGGCF9C<FFGE+CFGFFDCGG<FBC7=FF,@BCFC,:DGA,<>8+3C8BF,,<CFC9FF+@@:::FGGECC8FCF9D>FC;>;D:**>8*446*B,22*63=A+>9;FGGF*<?+A+/::*0+++<CCEGD*0:6EC>6*0*)779FF40CC*:4@=48)3*9575*-1*)*/55@)4*0)4))0/0.)=79)
@M04650:207:000000000-C238N:1:1101:27228:13745 1:N:0:19
ACTCCTACGGGAGGCAGCAGTGGGGAATATTGGGCAATGGGGGAAACCCTGACCCAGCAACGCCGCGTGAGGGAAGAAGGCTTTCGGGTCGTAAACCTCTGTCCCATGTGAAGAGAAGAAGACGGTAGCATGGGAGGAAGCCCCGGCTAACTACGTGCCAGCAGCCGCGGTAATACGTAGGGGGCAAGCGTTGTCCGGAATGATTGGGCGTAAAGGGCGCGTAGGCGGCCTGTTAAGTCTGGAGCGGAAGTCCCGCTTTCAAGGTGGGAATTGCTTTGGAAACTGATAGGCTTG
+
GGGGGGGGGGGGGGGGGGGGGGGGGGFGGCCCGFGGGGGGGDGGGGGGGGGGEGCGGGGGGGGGGGGGGGGGGGGGGGGEGGGGGGGGGGGCFGGGGGGGGF<EGGGGFGGGGGGFGFGFGGGG@FGGGGFFGGGGC@FGGDCGGEGDGGGGGGGCG7CGEGFDGGGGEBGGFGGGG9FFEGGGGGGGGGEECGCGG>*:CFG+<CF=CEEGG=CFEDGGGGGCGGEDED5C7<CGGFF74<?>*9CDEGCGCCDBDE>FFBFFFGF6>:FF?BF?<>:F?>D@@==<9?FDB>
@M04650:207:000000000-C238N:1:1101:24304:13746 1:N:0:19
ACTCCTACGGGAGGCAGCAGTGGGGAATATTGCACAATGGAGGAAACTCTGATGCAGCGACGCCGCGTGAGGGAAGAAGGTTTTCGGATTGTAAACCTCTGTCTTCGGGGACGATAATGACGGTACCCGAGGAGGAAGCCACGGCTAACTACGTGCCAGCAGCCGCGGTAAAACGTAGGTGGCAAGCGTTGTCCGGAATTACTGGGTGTAAAGGGAGCGCAGGCGGAATGGTAAGTTGAATGTGAAAACTATGGGCTCAACCCATAGACTGCGTTCAAAACTACTGTTCTTG
+
GGGGGGGGGGGGGGGGGGGGGGGGGGGGGGGGGGGGGGGGGGGGGGGGGGGGGGGGGGGGGGGGGGGGGGGGGGGGGGGGGGGGGGGGGGGGGGGGGGGGGGGGGGGGGGGGGGGGGGGGGGGGGGGGGGGGDGGGGGGGGGGGGGGGGGGGGGGGGGGGGGGGGGGGGGGGGGGFGGGGGGGGGGGGGGGGGGGGGGGGGGGGGGFGEGEFGGGGGGGGGGGGGGEGGGGGFGFC7FFGFGFFGGGGFGGGCFF4@@FFC@<DFG74=FFFDFFFFFGFFFGFFF=<AFFF
@M04650:207:000000000-C238N:1:1101:21690:13763 1:N:0:19
ACTCCTACGGGAGGCAGCAGTGAGGAATATTGGTCAATGGGCGAGAGCCTGAACCAGCCATGCCGCGTGCAGGATGACGGCCCTACGGGTTGTAAACTGCTTTTGTACGGGGGCAAACCCTTTTCTGAGGAGAAGGTTGAGAGTACCGTACGAATAAGGATCGGCTAACTCCGTGCCAGCAGCCGCGGTAATACGGAGGATCCGAGCGTTATCCGGATTCATTGGGTTTAAAGGGTGCGTAGGCGGCTTTATAAGTCAGCGGGGAAAGGCGGGGGCTCACCCCTAGAAGTGCCG
+
GGGGGGGGGGGGGGGGGGGGGGGGGGGGGGGGGGGGGGGGGGGGGGGGGGGGGGGGGGGGGGGGGGGGGGGGGGGGGGGGGGGGGGGGGGGGGGGGGGGGGGGGGGGGGGGGG7FGFGGEGGGDFAFAFGCCG<CFG9>>FB<FFGDECCGCG:7FBFFFG7C>8DCA@;F7<<=CC;B<8BCFCCG@CGDFF9B**=8*3A*/;81:EE5CFDEC515*3?9?F5::7DF9=CCF31)*./.*97/9)000?C****/9E@)9BGF?4))8)7:33(9/<:<:F7/.)7*6)(
@M04650:207:000000000-C238N:1:1101:27276:13846 1:N:0:19
ACTCCTACGGGAGGCAGCAGTGGGGAATATTGGGCAATGGGGGCAACCCTGACCCAGCGACGCCGCGTGAGTGAAGAAATCCTTCGGGATGTAAAGCTCTGTTGTATGGGAAGAGAAAAAGACGGTACCATACGAGGAAGCCCCGGCAAACTACGTGCCAGCAGCCGCGGTAATACGTAGGGGGCAAGCGTTGTCCGGAATTACTGGGCGTAAAGCGCACGCAGGCGGGTTTATAAGTCAGATGTAAAAGGCAGGTGCTTACCATCTGTTTGTCATCTGATACTGTAAGCCT
+
GGGGGGGGGGGGGGGGGGGGGGGGGGGGGGGGGGGGGGGGGGGGGGGGGGGGGGGGGGGGGGGGGGGGGGGGGGGGGGGGGGGGGGGGGGGGGGGGGGGGGGGGGGGGGGGEFGGGGGFGGGGGGGGGGGGGGGGGGGGFGGGGGGGGGGGGGGGGGGGGGGGGGGGGGGGGGGGGGFGGGGGGGGGGGGGGGEGGGGGGGGGGGGGGGGGGGGGGGGGGGGGGGGGGGD*AFGGGGGFGFGFFFFGGFGGGGGGFFFFFGFGGFGFAFFFFFFFFFFGFFFGFFFFFFFF0
@M04650:207:000000000-C238N:1:1101:26885:13883 1:N:0:19
ACTCCTACGGGAGGCAGCAGTAGGGAATCTTCGGCAATGGGGGCAACCCTGACCGAGCAACGCCGCGTGAGTGAAGAAATCCTTCGGGATGTAAAGCTCTGTTGTATGGGAAGAGAAGCAGACGGTACCATACGAGGAAGCCCCGGCAAACTACGTGCCAGCAGCCGCGGTAATACGTAGGGGGCAAGCGTTGTCCGGAATTACTGGGCGTAAAGCGCACGCAGGCGGTCTGTTAAGTCAGATGTGAAATCCCCGGGCTTAACCTGGGAACTGCATTTGAAACTGGCAGGCT
+
GGGDGGGFGGGGGGGGGGGGGGGGGGGGGGGGGGGGGGGGGGGGGGGGGGGGGGGGGGEGGGGGGGFGGGGGGGGGGGFGGGGGGGGGEFEFFGGGGGGGGFFG<FGGGGGGGGGGGGGGGGGGGGGCFGGGFFGGGGGGGFFGGGGGGGGGGGGGGGFFGGGGGGGGGGCGECFGGGGGGGGEEGGGFEGEEGCGGGGGGGGFGGGEFGEGEGGGGGGDGDGGGGGG>CEGFFGGGGFGFFFFGGGGFGGGGFGFB>E5FFFGFGGBFFFFFFFF>FGFFBCFFF>??>3?
@M04650:207:000000000-C238N:1:1101:11015:13884 1:N:0:19
ACTCCTACGGGAGGCAGCAGTGGGGAATATTGGGCAATGGGGGGAACCCTGACCCAGCGACGCCGCGTGAGTGAAGAAATCCTTCGGGATGTAAAGCTCTGTTGTATGGGAAGAGAAAAAGACGGTACCATACGAGGAAGCCCCGGCAAACTACGTGCCAGCAGCCGCGGTAATACGTAGGGGGCAAGCGTTGTCCGGAATTACTGGGCGTAAAGCGCACGCAGGCGGGTGTATAAGTCAGATGTAAAAGGCAGGTGCTTACCATCTGTTTGTCATCTGATACTGTAAGCCT
+
GGGGGGGGGGGGGGGGGGGGEFGGGGGGGGGGGGGGGGGGGGGGGGGGGGGGDGGGGGGGGGGGGGGGGGGCFGGGGGGGGGGGGGGGGGGGGGGGGGGGGG?FCFGGGGGGGGGGGGGGEGFGGGGGGGGGGGGGGGGGGGGGGGGGDFGGGGGGGGGGGGFFG>8>EGCGE?FGFFGGGGEGGGG@8EGGGGGGGG>CGCCFGGGG5EGDEGF?CDDCEGGGGGGEG98CF?CCFFFFFGFF**:C@DGGGGG;?F4@9;F**9*<FFFF)696947*9>CF?FFAA*77
@M04650:207:000000000-C238N:1:1101:17050:13904 1:N:0:19
ACTCCTACGGGAGGCAGCAGTGGGGAATATTGGGCAATGGGGGGAACCCTGACCCAGCGACGCCGCGTGAGTGAAGAAATCCTTCGGGATGTAAAGCTCTGTTGTATGGGAAGAGAAAAAGACGGTACCATACGAGGAAGCCCCGGCAAACTACGTGCCAGCAGCCGCGGTAATACGTAGGGGGCAAGCGTTGTCCGGAATTACGGGGCGTAAAGCGCACGCAGGCGGGTTTATAAGTCAGATGTAAAAGGCAGGTGCTTACCATCTGTTTGTCATCTGATACTGTAAGCCT
+
FGGGGGGGGGGGGGGGGGGGGGGGGGGGGGGGGGGGGGGGGCGCGG7FFGGGGGGGGGGGGGGGGGGGGDGGGGFGGGC9FGGGGGGGDGGGGGGGG?FGGGFGC,@FFGGGGGGGG<F>@:C<@<CG<CC<FF<FBCCFFCFGGGFGEGGGFGG8:EFGGGGFCFGGGGGDE997;+<CEGCE58CF5?CGGE:0;C>>86CF*;5C>E=E8CFGEGGDCC:5EECEG/;569C?FF?77**9:>C*9>C<4CC>F?4?F?F**92)*9/<7/=?2<0*9)0/9**)6?73
@M04650:207:000000000-C238N:1:1101:29362:13907 1:N:0:19
ACTCCTACGGGAGGCAGCAGTAGGGAATCTTCGGCAATGGACGAAAGTCTGACCGAGCAACGCCGCGTGAGTGAAGAAGGTTTTCGGATCGTAAAACTCTGTTGGTAGAGAAGAACGTTGGTGAGAGTGGAAAGCTCATCAAGTGACGGTAACTACCCAGAAAGGGACGGCTAACTACGTGCCAGCAGCCGCGGTAATACGTAGGTCCCGAGCGTTGTCCGGAATTATTGGGCATAAAGGGCATCTAGGCGGGGTTTCAAGTCGACGGTGAAAACTAGTGGCTCAACCATTAGC
+
GGGGGGGGGGGGGGGGGGGG-FGGGGGGGGGGGGGGGGGGGGGGGGGFGGGGGGGGGGGGGG+CFGG=FGGFGGGGGGGGEFFDGGGGGGGGGGGGGDGGGGGGG7FFGGGGGGGCF<EFGGGGGGGDFGFGGGGGGGGGGGFFGGGCFFGGCGGGGFFGFFGGGGGFGGE@FFFGGGGGGGGGGGGGG>CEGGGEGGGGGFGGGGGGGEGGGGEGGGGGGDG5C6CGGGGGFGCFFFFFDGF:GCFGFGGGGG).7FFFGFGG579708>@??@;A<*9@(16=F41467AA.
@M04650:207:000000000-C238N:1:1101:17560:13933 1:N:0:19
ACTCCTACGGGAGGCAGCAGTGAGGAATATTGGTCAATGGTCGAGAGACTGAACCAGCCAAATCGCGTGAAGGAAGACTGCCTTATGGGTTGTAAACTTCTTTTTTACAGGAATAAAAGACATTACGTGTAATGTATTGCATGTACTGTAAGAATAAGCATCGGCTAACTCCGTGCCAGCAGCCGCGGTAATACGGAGGATGCGAGCGTTATCCGGATTTATTGGGTTTAAAGGGTGCGCAGGCGGGCTTTTAAGTCAGCGGTGAAATTTCCAGGCTCAACCTGGGCACTGCCG
+
GGGGGGGGGGGGGGGGGGGGGGGGGGGGGGGGGGGGGGGGGGGGGGGGGGGGGGGGGGGGGGGGGGGGGGGGGGGGGGGGGGGGGGGGGGGGGGGGGGGGGGGGGGGGGGGGGGGGGGGGGGGGGGGGGGGGGGGGGGGGGGGGGGGGGGGGGGGGGGGGGGGGGGGGGGGGGGGGGGGGGGGGGGGGGGGGGGGGGGGGGGGGGGGGGGGGGGGGGGDGFGGGGGEGGGGGFFGGGGFG>DB:DDGGFG4DGDDFFFF?=@DDFGGFFFFFFFFF?BGFFFGFFFFFFF?<B9
@M04650:207:000000000-C238N:1:1101:25280:13947 1:N:0:19
ACTCCTACGGGAGGCAGCAGTGGGGAATATTGCACAATGGGCGCAAGCCTGATGCAGCCATGCCGCGTGTATGAAGAAGGCCCTAGGGTTGTAAAGTACTTTCAGTCGGGAGGAAGGCGTTGATGCTAATATCATCAACGATTGACGTTACCGACAGAAGAAGCACCGGCTAACTCCGTGCCAGCAGCCGCGGTAATACGGAGGGTGCAAGCGTTAATCGGAATTACTGGGCGTAAAGCGCACGCAGGCGGTTAATTAAGTTAGATGTGAAATCCCCGGGCTTAACCTGGGAAT
+
GGGGGGGGGGGGGGGGGGGGGGGGGGGGGGGGGGGGGGGGGGGGGGGGGGGGGGGGGGGGGGGGGGGGGGGGGGGGGGGGGGGGGGGGGGGGGGGGGGGGGGGGGGGGGGGGGGGGGGGGGGGGGGGGGGGGGGGGGGGGGGGGGGGGGGGGGGGGGGGGGGGGGGGGGGGGGGGGGGGGGGGGGGGGGGGGGGGGGGGGGGGGGGGGGGGGGGGGGGGGGGGGGGGGGGFGFGGCCFFGFGFFGGGGBGGGDGGFFF?FGFGGFGGFFFFFFFFFFFGFF9CFFFFBFFFB?(
@M04650:207:000000000-C238N:1:1101:23339:13948 1:N:0:19
ACTCCTACGGGAGGCAGCAGTGGGGAATATTGCACAATGGGCGCAAGCCTGATGCAGCCATGCCGCGTGTATGAAGAAGGCCTTCGGGTTGTAAAGTACTTTCAGCGGGGAGGAAGGCGATAAGGTTAATAACCTTGTCGATTGACGTTACCCGCAGAAGAAGCACCGGCTAACTCCGTGCCAGCAGCCGCGGTAATACGGAGGGTGCAAGCGTTAATCGGAATTACTGGGCGTAAAGCGCACGCAGGCGGTCTGTCAAGTCGGATGTGAAATCCCCGGGCTCAACCTGGGAAC
+
GGGGGGGGGGGGGGGGGGGGGGGGGGGGGGGGGGGGGGGGGGGGGGGGGGGGGGGGGGGGGGGGGGGGGGGGGGGGGGGGGGGGGGGGGGGGGGGGFFGGGGGGGGGGGGGEGGGGGGGGGGGGGGEGGGGGGGGGGCFFGGCFGGGGGGGGGGGGGGGGDFGGGGGGGGGGGGGGGGGGGGGGGGGGGGGGGGGEFFFGGDDGGGGGGFEGGEEGGGGGDGGGGGGGGFGGFGGDGG?DFGEFGGCG:D<<GDGFF?FFFFCDEG::FFFFFF?F(7CEF(9FFFF07>>?F1
@M04650:207:000000000-C238N:1:1101:21741:13967 1:N:0:19
ACTCCTACGGGAGGCAGCAGTGGGGAATATTGCACAATGGAGGAAACTCTGATGCAGCGACGCCGCGTGAGGGAAGAAGGTTTTCGGATTGTAAACCTCTGTCTTCGGGGACGATAATGACGGTACCCGAGGAGGAAGCCACGGCTAACTACGTGCCAGCAGCCGCGGTAAAACGCAGGTGGCAAGCGTTGTCCGGAATTACTGGGTGTAAAGGGAGCGCAGGCGGAATGGTAAGTTGAATGTGAAAACTATGGGCTTAACTCATAGACTGCGTTCAAAACTACTGTTCTGG
+
FGGGGGGGGGGGGGGGGGGGGGGGGGGGGGGGGCGGGGGG<CFGDF<6EFGG<CFGGGEGEGEGGGGGGG:FGGGGG8<E,,:D<=C@7FAFFGGFGGGGCG?@,<BCEEGGFC:>FBFFGGGGGG,3@=FCFF@E7<<FF7F:CF:<5>F77>,1>;><B@><1*8BF:*9,2=*:8B<8FFG9*3;C1*;9@EEG85:7<0<EGFEG?FCFE>8:)79EC5/:C*/:CC99+9A7D=*9FB*2*0*)2:D>6C)0))*3*2>8F*)9*<);73>?):/5,:;**84464)
@M04650:207:000000000-C238N:1:1101:6364:13983 1:N:0:19
ACTCCTACGGGAGGCAGCAGTGGGGAATATTGGGCAATGGGCGCAAGCCTGACCCAGCAACGCCGCGTGAAGGAAGAATGTCTTCGGATTGTAAACTTCTGTCCTCAGGGGAGAAAAAAATGACGGTACCTGAGGAGGAAGCCCCGGCTAACTACGTGCCAGCAGCCGCGGTAATACGTAGGGGGCGAGCGTTGTCCGGAATTACTGGGCGTAAAGGGAGCGTAGGCGGTTGCTTAAGGCAGATGTGAAATACCCGGGCTTAACCTGGGGGGTGCATCTGAAACTTGGTAACTT
+
GGGGGGGGGGGEGGCGGGFGFFGFGGGGFGGGGGGGGGGGCEGGDGGGGGGGGGGGGFGGGGGGGGGGGGGFGGGG<8FGGGGGGGGGGGFGGGGGGGGGAGGFGGGGGGDGGFDFGFDEFGFGGDGGEGGGFFCFFDGDFGFFGGGGGG,@FGGGFCFG?FFGGGGGGCF8FCFGGGGCFEEEEGGGGDDEGCCCE>EECGGGGGFDFFEE*7*2<D9CGGEEGGGGGGEEFGCF*0*0)>36:7*:*27CFG4)))7@G?::4CFFF>>BB3)/66**9<>F/9@?B=42<4
@M04650:207:000000000-C238N:1:1101:17105:14001 1:N:0:19
ACTCCTACGGGAGGCAGCAGTGGGGAATATTGCGCAATGGGCGAAAGCCTGACGCAGCGACGCCGCGTGAGTGAAGAAATCCTTCGGGATGTAAAGCTCTGTTGTATGGGAAGAGAAGCAGACGGTACCATACGAGGAAGCCCCGGCAAACTACGTGCCAGCAGCCGCGGTAATACGTAGGGGGCAAGCGTTGTCCGGAATTACTGGGCGTAAAGCGAGCGCAGGGGGTTGATTAAGTCTGGTGTAAAAGGCTGTGGCTCAATCATTTTATGCCTTGGAAACCTGCAGACTTTT
+
@FGGGGGGGGGDFGGGGGGGGGGGGCGEGGGFFFGGGGGGGGGDGGGGGGGGF7FCFGGGCGGGECGGG+CFGGGGGGFGFFGGGGGDEGGGGGGGGCGGAFEEG<<FFGDFGGFGCFCAFF<FFE=FF3=C<AC+>>>F<FC@CC@C<FFGF@@FCFF9C8F:CE::CEGEEFFECE,<EEEGGG*2AEG5CGFGDG55:ACFF?E7C*/117CFC*)7C5ECE**:*7*<*<DGC:6CFG=5DF>CFFD9*/767>>?E6*00**)1**9449/)4C?B,*)0).().0-))
@M04650:207:000000000-C238N:1:1101:15164:14060 1:N:0:19
ACTCCTACGGGAGGCAGCAGTGGGGAATATTGGGCAATGGGGGCAACCCTGACCCAGCGACGCCGCGTGAGTGAAGAAATCCTTCGGGATGTAAAGCTCTGTTGTATGGGAAGAGAAAAAGACGGTACCATACGAGGAAGCCCCGGCAAACTACGTGCCAGCAGCCGCGGTAATACGTAGGGGGCAAGCGTTGTCCGGAATTACTGGGCGTAAAGCGCACGCAGGCGGGTTTATAAGTCAGATGTAAAAGGCAGGTGCTTACCATCTGTTTGTCATCTGATACTGTAAGCCT
+
GGGGGGGGGGGGGGGGGGGGFGGGGGGGGGGGGGGGGGGGGGGGGGGGGGGGGGGGGGGGGGGGGGGGGGGGGGGGGGGGGGGGGGGGGGGGGGGGGGGGGGGGFGGGGGGGGGGGGGGGGGGGGGGGGGGGGGGGGGGGGFGGGGGGGGGGGGGGGGGGGGGGDFGGGGGGGGGGGGGGGGGGGGGGGGGEGGGGGGGGGGGGGFGGGGGGGGGGGGGGGGGGGGGGGG5CFFGGGGFGFC7=>7CFFGGGGGGFFFFFGFGGFGF>FFF@@FF?4)79B>>89@FAFFFF
@M04650:207:000000000-C238N:1:1101:27018:14073 1:N:0:19
ACTCCTACGGGAGGCAGCAGTGGGGAATATTGGGCAATGGGGGCAACCCTGACCCAGCGACGCCGCGTGAGTGAAGAAATCCTTCGGGATGTAAAGCTCTGTTGTATGGGAAGAGAAGCAGACGGTACCATACGAGGAAGCCCCGGCAAACTACGTGCCAGCAGCCGCGGTAATACGTAGGGGGCAAGCGTTGTCCGGAATTACTGGGCGTAAAGCGCACGCAGGCGGGTTTATAAGTCAGATGTAAAAGGCAGGTGCTTACCATCTGTTTGTCATCTGATACTGTAAGCCT
+
GGGGGGGGGGGGGGGGGGGGGGGGGGGGGGGGGGGGGGGGGGGGGGGGGGGGGGGGGGGGGDGGGGGGGGGGGGGGGGGGGGGGGGGGDGGGGGGGGGGGGGGGGGGGGGGGGGGGGGGGGGGGGGGGGGGGGGGGGGGGGFGGGGGGGGGGGGGGGGGGGGGGGGGGGGGGGGGGGGFGGEGGGGEGGGGGGGGGGGGGGGGGGGGGGGGGGGGGGGGGGGGGGGGGG>EC@GFFCFFDFGFFCGGGFFGGGGCFFFFFGFGGFGFB9@9?FFFFFFGFFFGFFFFA9@FF
@M04650:207:000000000-C238N:1:1101:17107:14080 1:N:0:19
ACTCCTACGGGAGGCAGCAGTGGGGAATATTGCACAATGGGCGCAAGCCTGATGCAGCCATGCCGCGTGTGTGAAGAAGGCCTTCGGGTTGTAAAGCACTTTCAGCGAGGAGGAAGGGTGGTGTCTTAATACGGCATCGCATTGACGTTACTCGCAGAAGAAGCACCGGCTAACTCCGTGCCAGCAGCCGCGGTAATACGGAGGGTGCAAGCGTTAATCGGAATTACTGGGCGTAAAGCGCACGCAGGCGGTCTGTTAAGTCAGATGTGAAATCCCCGGGCTTAACTTGGGAAC
+
GGGGGGGGGGGGGGGGGGGGGGGGGGGGGGGGGGGGGGGGGGGGGGGGGGGGGGGGGGGGGGGGGGGGGGGGGGGGGGGGFGGGGGGGGGGGGGGGGGGGGGFGGFFEGGCCFFGGGGGEGGFGGGGGGGGGGGGGGGGGGFEFFFGGGGGGGGGGGGGFFGGGGGGGDGEGGGGGGGGGGGGFGGGGFEGEGGGGGGGGGGEGGGGGGGGGGGEGGGGGEDGCGGGGGGGGDGGEF79DEDEBGGGG3DDGGDGFFF=FFFFC4*2<FFFFFFFFBB:>D177@F?A:F46>(
@M04650:207:000000000-C238N:1:1101:14764:14112 1:N:0:19
ACTCCTACGGGAGGCAGCAGTGGGGAATATTGGACAATGGAGGTAACTCTGATCCAGCAATTCTGTGTGCACGAAGAAGGTTTTCGGATTGTAAAGTGCTTTAAGTCGGGAAGAAAAAAATGACGGTACCGACAGAATAAGCGACGGCTAAATACGTGCCAGCAGCCGCGGTAATACGTATGTCGCAAGCGTTATCCGGAATTATTGGGCATAAAGGGCATCTAGGCGGGGTTTCAAGTCGACGGTGAAAACTAGTGGCTCAACCATTAGCTTGCCGACGAAACTGAAATTCT
+
GGGGGGGGGGGGGGGGGGGGGGGGGGGGGGFGGGGGGGGGGGGGGGGGGGGGGGGGGGGGGGGGGGGGGGGGGGGGGGGGGGGGGGGGGGGGGGGGGGGGGGGGGGGGGGGGGGGGGGGGGGGGGGGGGGGGGGGGGGGGGGGGGGGGGGGGGGGGGGGGGGGGGGGGGGGGGGGGGGGGGGGGGGGGGGGEGGGGGEGGGGGGGGGGGGGFGGGGGGGGGGGGGGGGGGGCDGGGGGFGDGFFGDGGFGGGGFFFFF>5C@GGFGGFFFFF?FFFFBDED>3>*/7>DFB<2
@M04650:207:000000000-C238N:1:1101:26155:14120 1:N:0:19
ACTCCTACGGGAGGCAGCAGTGGGGAATTTTGGACAATGGGGGCAACCCTGATCCAGCAATGCCGCGTGAGTGAAGAAGGCTTTCGGGTTGTAAAGCTCTTTCGGTTGGGAAGAAGGGATTTGTGTTAATAGCACAGAAACTTGACGGTACCGACATAAGAAGCACCGGCTAACTACGTGCCAGCAGCCGCGGTAATACGTATGTCGCAAGCGTTATCCGGAATTATTGGGCATAAAGGGCATCTAGGCGGGGTTTCAAGTCGACGGTGAAAACTAGTGGCTCAACCATTAGCT
+
GGGGGGGGGGGGGGGGGGGGGGGGGGGGGGGGGGGGGGGGGGGGGGGGGGGGGGGGGGGGGGGGGGGGGGGGGGGGGGGGGGGGGGGGGGGGGGGGGGGGGGGGGGGGGGGGGGGGGGFGGGGGGGGGGGGGGGGGGGFFGGGGGGGGGGGGGGGGGGGGGGGGGGGGGGGGGGGGGGGGGGGGGGGGGGGGGGGGGGGGGGGGGGGGGGGGGGGGGGGCGGGFGGGGGGGGFGGGGGFGFGFFGGGFFGGGGGG>FFFFGFGGFGGFFFFFFF@FADGFE67*=FFFFFFFF<
@M04650:207:000000000-C238N:1:1101:16440:14136 1:N:0:19
ACTCCTACGGGAGGCAGCAGTGGGGAATATTGGGCAATGGGGGGAACCCTGACCCAGCGACGCCGCGTGAGTGAAGAAATCCTTCGGGATGTAAACCTCTGTCCTTGGTGAAGATAATGACGGTAGCCAAGGAGGAAGCTACGGCTAACTACGTGCCAGCAGCCGCGGTAATACGTAGGTAGCAAGCGTTGTCCGGAATTACTGGGTGTAAAGGGAGCGTAGGCGGGAATGCAAGTTGAATGTCAAATCTATGGGCTCAACCCATAGCCGCGTTCAAAACTGCAATTCTTGAGG
+
GGFGGGGGGGGFGGGGGGGGGGGGGGGGGGGGGGGGGGGGGGGGGGGGGGGGGGGGGGGGGGGGGGGGGGGGGGGGGGGGGGGGGGGGGGGGGGGGGGGGGGGGGGGGGGGGGGFGGGGGGGGGGGGGGGGGGGGGGGGGGGGGGGGGGGGGGGGGGGGGGGGGGGGGGGGGGGGC6EEGGGGGGGGGGGGGGGGGGGGGGGGGGGEGGGGGGGGCEGGGDGGGGDGGDGGGFGGGGGFGFGFFGGGFFGGGGGGF4@FFGFGGFGGFFFFFEFFFFFGF4AFFFFF<<B*)4(
@M04650:207:000000000-C238N:1:1101:19806:14173 1:N:0:19
ACTCCTACGGGAGGCAGCAGTGGGGAATTTTGGACAATGGGGGCAACCCTGATCCAGCCATGCCGCGTGCAGGAAGAAGGCCTTCGGGTTGTAAACTGCTTTTGTCAGGGAAGAAATCCTGCTTGATAATACCTTGCGGGGATGACGGTACCTGAAGAATAAGCACCGGCTAACTACGTGCCAGCAGCCGCGGTAATACGTAGGGTGCGAGCGTTAATCGGAATTACTGGGCGTAAAGCGTGCGCAGGCGGGTTTATAAGTCAGATGTAAAAGGCAGGTGCTTACCATCTGTTT
+
GGGGGGGGGGGGGGGGGGGGGGGGGGGGGGGGGGGGGGGGGGGGGGGGGGGGGGGGGGGGGGGGGGGGGGGGGGGGGGGGGGGGGGGGGGGGGGGGGGGGGGGGGGGGGGGGGGGGGGGGGGGGGGGGGGGGGGGGGGGGGGGGGGGGGGGGGGGGGGGGGGGGGGGGGGGGGGGGGGGGGGGGGGGGGGGGGGGGGGGGGGGGGGGGGGGGGGGGGGGGGGGGGGGGGGGGFGGGGGFGFGFFGGGGFGGGDGGFFFFFGFGGFGGA4BFFFFFFB9FFFFGBFFFFFFFFFF
@M04650:207:000000000-C238N:1:1101:13189:14200 1:N:0:19
ACTCCTACGGGAGGCAGCAGTGGGGAATATTGCACAATGGGCGAAAGCCTGATGCAGCGACGCCGCGTGAGGGAAGAAGGTTTTCGGATTGTAAACCTCTGTCTTCGGGGACGATAATGACGGTACCCGAGGAGGAAGCCACGGCTAACTACGTGCCAGCAGCCGCGGTAAAACGTAGGTGGCAAGCGTTGTCCGGAATTACTGGGTGTAAAGGGAGCGCAGGCGGAAAGGTAAGTTGGACGTGAAATCTATGGGCTCAACCCATAGCGTGCGTTCAAAACTATTTTTCTTG
+
GGGGGGGGGGGGGGGGGGGGGGGGGGGGGGGGGGGGGGEFGGGGCGDGGGGGGGGGGGGGFGGGGGGGGGGGDGGGGGGGGGGGGGGGGGFGGAEGGGGGGGGGGGGGGGGGGGGGDGFFGGGGFGGGGFGGGGGGGGGGGGGGGGFGGGFGFGGGGGGGGGGGGGGGGGGGGGDGFGGGGGGGGGGDGGGGGGGGGGGGFGGGGGGGCC?79?8FGGGGEGGEGGEEGGGGFGGGGFF<FCBD5<FGFGFGDF4FF@=FGFD<@C4:ED>E3<>B?AG?F?*8FFFA>FF2
@M04650:207:000000000-C238N:1:1101:16083:14210 1:N:0:19
ACTCCTACGGGAGGCAGCAGTGAGGAATATTGGTCAATGGGCGAGAGCCTGAACCAGCCAAATCGCGTGAAGGAAGACTGCCTTATGGGTTGTAAACTTCTTTTTTACAGGAATAAAAGACATTACGTGTAATGTATTGCATGTACTGTAAGAATAAGCATCGGCTAACTCCGTGCCAGCAGCCGCGGTAATACGGAGGATGCGAGCGTTATCCGGATTTATTGGGTTTAAAGGGTGCGCAGGCGGGCTTTTAAGTCAGCGGTGAAATTTCCAGGCTCAACCTGGGCACTGCCG
+
GGGGGGGGGGGGGGGGGGGGFGGGGGGGGGGGGGGGGGGGGGGGGGGGGGGGGGGGGGGGGGGGGGGGGGGGGGGGGGGGGGGGGGGGGGGGGGGGGGGGGGGGGGGGGGGGGGGGGGGGGGGGGGGGGGGGGGGGGGGGGGGGGGGGGGGGGGGGGGGGGGGGGGDGGGGGGGGGGGGGGGGGGGGGGGGGGGGGGGGGGGGD>EEGGGCGGGGGGGGGGGCFGGGGDF7FFGGGGGEDEGFFGGGDFGGGGGGFFFFFGFGD>DFAFFFFFFFFFFGFFFGFFF>?<:4<?0
@M04650:207:000000000-C238N:1:1101:26188:14222 1:N:0:19
ACTCCTACGGGAGGCAGCAGTGGGGAATATTGGACAATGGACCAAAAGTCTGATCCAGCAATTCTGTGTGCACGACGAAGTTTTTCGGAATGTAAAGTGCTTTCAGTTGGGACGAAGAAAGTGACGGTACCAACAGAAGAAGGGGCGGCTAAATACGTGCCAGCAGCCGCGGTAATACGGAGGATGCGAGCGTTATCCGGATTTATTGGGTTTAAAGGGTGCGCAGGCGGGCTTTTCAGTCAGCGGTGAAATTTCCAGGCTCAACCTGTGCACTGCCGTTGAAACGTGGGGTCT
+
GGGGGGFGGGGGGEGGGGGGGFGGGGGGGGGGGGGGGGGGGGGGGGGGFGGGFGGFGGGGGGGGGGGFG8F9@DFGGGGEFGGGGGGGGGGFGGEGGGGCFGFCACFGGGGGGGDGG@EFCEF,A:@FCFGCFCFGGFE8EFFDGGCCFGGGGGGGGC<CCCCFGGGFGGEEGFEGGFFE@C7E@GFC*8ECEG8B?C88E5C9:FGGG5CE=CC7AFDFEDCC5:5=CCEGB57C*0*:B:*/797<39:D7CCFFFF):5*9:FF:*944?F?*897554>*/0)--7D9?2
@M04650:207:000000000-C238N:1:1101:28980:14224 1:N:0:19
ACTCCTACGGGAGGCAGCAGTGGGGAATATTGGACAATGGACCAAAAGTCTGATCCAGCAATTCTGTGTGCACGACGAAGTTTTTCGGAATGTAAAGTGCTTTCAGTTGGGACGAAGAAAGTGACGGTACCAACAGAAGAAGGGGCGGCTAACTCCGTGCCAGCAGCCGCGGTAATACGGGGGGTCCAAGCGTTATTCGGAATTATTGGGCGTAAAGCGCATGTAGGCGGTCGGGTATGTCAGATGTGAAAGCCCAGGGCTTAACCCTGGAAGTGCATTTGAAACTGCCTGGCT
+
GGGGDGGGGGGGGGGGGGGGGGGGGGGGGGGGGGCFGGGGGFGGFGGGGGGGFGGFFGGGGGGFGGGGGFCFFGGGGC@FDEFEA@GGEGGGGGGGGGGGGGGGGGG?FFEFGGCGG7A@F?EAGGDFCFFCFEDFG8FEFFFGGG@F7<FFGDFCEGGDFGGGGGF7>BCCFGGGGGGGGCEGGD59+<5;8;8:C7@F8CFGGGGFFFFGGGGGGG<DGDEEGGGGGGCC>DGF<<@CF>6?FGFCFGFD4*/075@FGFC7=D48F@F)?FFFA<GFFBC7*962:@??B0
@M04650:207:000000000-C238N:1:1101:16291:14235 1:N:0:19
ACTCCTACGGGAGGCAGCAGTGGGGAATATTGCACAATGGGCGAAAGACTGATGCAGCGACGCCGCGTGAGGGAAGAAGGTTTTCGGATTGTAAACCTCTGTCTTCGGGGACGATAATGACGGTACCCGAGGAGGAAGCCACGGCTAACTACGTGCCAGCAGCCGCGGTAAAACGTAGGTGGCAAGCGTTGTCCGGAATTACTGGGTGTAAAGGGAGCGCAGGCGGAAAGGTAAGTTGGACGTGAAATCTATGGGCTCAACCCATAGCGTGCGTTCAAAACTATTTTTCTTG
+
GGGGGGGGGGGGGGGGGGGGGGGGGGGGGGGGGGGGGGGGGGGGGGG<FGGGGGGGGGGGGGGGGGGGGGGGGGGGGGGGGGGGGGGGGGGGGGGGGGGGGGGGGGGGGGGGGGGGGGGGGGGGGGGGGGGGFGGGGGGGGGGGGGGGGGGGGGGGGGGGGGGGGGGGGGGGGGGCGGGGGGGGGGGGGGEGGGGGGGGGGGGFGGGGEGGFFGGGGGGGGGGGGGEEEGGCFFFGGGFGFGFFGGGGFGGGGGGFFFFFGF3D:FFFB>BEFBEF:ACFF?CBB?FFFFFF
@M04650:207:000000000-C238N:1:1101:10236:14249 1:N:0:19
ACTCCTACGGGAGGCAGCAGTAGGGAATCTTCGGCAATGGACGAAAGTCTGACCGAGCAACGCCGCGTGAGTGAAGAAGGTTTTCGGATCGTAAAACTCTGTTGTTAGAGAAGAACGTCAGTGAGAGTGGAAAGTTCACTGAGTGACGGTATCTAACCAGAAAGGGACGGCTAACTACGTGCCAGCAGCCGCGGTAATACGTAGGTCCCGAGCGTTGTCCGGATTTATTGGGCGTAAAGCGAGCGCAGGTGGTTTAATAAGTCTGATGTAAAAGGCAGTGGCTCACCCATTGTG
+
GGGGGGGGGGGGGGGGGGGGGGGGGGGGGGGGGGGGGGGGGGGGGGGGGGGGGGGGGGGGGGGGGGGCFGGFGGGGGDGGGGGGGGGGGGGGGGGGGGGGGGGGGGGGGGGGGGGGGGGCG@FGGGGFFGGGGGGGGGGGFFGGGFDGGGFGGGGGGGGGGGGGGGGGGGGGGGGGGGGGGGGGGGGGGGEEGGEGGGGGGFGGGGGGGGGGGGEE5>CCEGCEEGGGGGGFFGGGDGFFBCDFGCDG>*95<FGF4@@F?FGF?7CAFFFFFBBF?6<FF?9??*5(87@AF)
@M04650:207:000000000-C238N:1:1101:28088:14277 1:N:0:19
ACTCCTACGGGAGGCAGCAGTGGGGAATTTTCCGCAATGGGCGAAAGCCTGACGGAGCAACGCCGCGTGAGTGAAGAAGGTTTTCGGATTGTAAAGCTCTTTTATTAGGGACGAATGTGCTCTATGTAAATAATGTAGAGTAATGACGGTACCTAAAGAAAAAGCCACGGCTAACTACGTGCCAGCAGCCGCGGTAATACGTAGGTGGCAAGCGTTGTCCGGAATTATTGGGCGTAAAGCGCACGCAGGCGGGTTTATAAGTCAGATGTAAAAGGCAGGTGCTTACCATCTGTT
+
GGGGGGGGGGGFGGGGGGGGFGGGGGGGGGGGGGGGGGGGGGGGGGGGGGGGDCE:CCFGGGDGGGGFGDFGGGFGGFFGFGGGGGGFGGGGGGGGGFGGGGGGGFGGGGGGGEEGGGGGGGGGGGGGFFGGFGD<AFGGGGA9;FFFGGGGGGFGGGGGGGFFFFGFGGEGGGGGGGGGGGGGGGGGGC8CG5CEG9FFGCGGGFCEGGGGFGGE*9FF8DCGG6EGG=GEFEGEDF*:>DEFD3DDFGGGGDGFFF4?FFCFFGF<FFFFBFBF?FD>FFDFF?:4:69:<4
@M04650:207:000000000-C238N:1:1101:2378:14289 1:N:0:19
ACTCCTACGGGAGGCAGCAGTAGGGAATCTTCGGCAATGGACGAAAGTCTGACCGAGCAACGCCGCGTGAGTGAAGAAGGTTTTCGGATCGTAAAACTCTGTTGGTAGAGAAGAACGTTGGTGAGAGTGGAAAGCTCATCAAGTGACGGTAACTACCCAGAAAGGGACGGCTAACTACGTGCCAGCAGCCGCGGTAATACGTAGGTCCCGAGCGTTGTCCGGGTTTGTTGGGCGTAAAGCGAGCGCAGGCGGTTTATTAAGTCTGGTGTAAAAGGCAGTGGCTCAACCATTGT
+
GGFGEFGGGGGGGGDECGC@FCECEGGGGGGEGGGGGGGGDFC+CB@@EFFFEGGGGGGGGCGG::=CECEFG<EDCGGGFCFFF7F+B>FFFBFEE,EFFF<CFFDE,ECGGCFDCFF<F=+C=,5BCF,BFDGGGGFFG<3FD9F7CCDEGGC>FGFE,:,D:C8*3@*>::EF@,1>BFF;FCF7,CEGGCCCEGGDGGG*;BCFFCEE*//**1>:C3*:=C*0:DCE>7>**1**<*8>GC7)7)9D)7*)17//<?G*15:3>F44=*).117)70/6**7,(*/).
@M04650:207:000000000-C238N:1:1101:23648:14302 1:N:0:19
ACTCCTACGGGAGGCAGCAGTGGGGAATATTGCACAATGGAGGAAACTCTGATGCAGCGACGCCGCGTGAGGGAAGAAGGTTTTCGGATTGTAAACCTCTGTCTTCGAGGACGAAGAAGTGACGGTACTCGAGGAGGAAGCCACGGCTAACTACGTGCCAGCAGCCGCGGTAAAACGTAGGTGGCAAGCGTTGTCCGGAATTACTGGGTGTAAAGGGAGCGCAGGCGGGATGCCAAGCTGGACGTGAAATCTATGGGCTCAACCCATAGCGTGCGTTCAAAACTGGCGTTCTTG
+
GGGGGGGGGGGGGGGGGGGGGGGGGGGGGGGGGGGGGGGGGGGGGGGGGGGGGGGGGGGGGGGGGGGGGGGGGGGGGGGGGGGGGGGGGGGGGGGGGGGGGGGGGGGGGGGGGGGGEGGGGGGGGGGGGGGGGGFGGGGGGGGGGGGGGFGGGGGGGGGGGGGGGGGGGGGEGGGGGGGGGGGGGGGGGGGGGGGGGGGGGGGGGGGGGGGGGGGGGGGGGGGGGGGGECGGFGGGG3FFFG>EGG<DFGGGGGGFFF>FFFGFFGG?FFFFBFEDF0C6F<CFFFFFB358A)
@M04650:207:000000000-C238N:1:1101:6112:14317 1:N:0:19
ACTCCTACGGGAGGCAGCAGTGGGGAATATTGGGCAATGGGGGAAACCCTGACCCAGCAACGCCGCGTGAGGGAAGAAGGCTTTCGGGTCGTAAACCTCTGTCCCATGTGAAGAGAAGAAGACGGTAGCATGGGAGGAAGCCCCGGCTAACTACGTGCCAGCAGCCGCGGTAATACGTAGGGGGCAAGCGTTGTCCGGAATGATTGGGCGTAAAGGGCGCGTAGGCGGCCTGTTAAGTCTGGAGTGGAAGTCCCGCTTTCAAGGTGGGAATTGCTTTGGAAACTGATAGGCTTG
+
DGEFGGGGGGGGGGDGGGGGFDGGGGGGDFGGGGGGGGGGGGGGCFFGGGGGGGGG<<FGGGGGGGGGGGGGDGGGGG8FFGFGFGGGGGGGGGGGGGGGGGGG9FGGGGGGGGFGGGGGGGGECFFGFGGFFGGGGGGGGCB:FGGGDFGBFDCDFGGDFGFFGGGCFEGDEGGGGBFGGEEDD5CFFEC8EEGGDGGDDFFGGGGF5*>ECC?9EDGGDGEGGGEGCD57BGD?GFFC4<*)9<F=6*9?CF73)85@C470?FDB>?>)=BF=>AC@?3DFFFFBAF4?((
@M04650:207:000000000-C238N:1:1101:11331:14337 1:N:0:19
ACTCCTACGGGAGGCAGCAGTGGGGAATATTGGGCAATGGGGGCAACCCTGATCCAGCCATGCCGCGTGCAGGAAGAAGGCCTTCGGGTTGTAAACTGCTTTTGTCAGGGAAGAAATCCTGCTTGATAATACCTTGCGGGGATGACGGTACCTGAAGAATAAGCACCGGCTAACTACGTGCCAGCAGCCGCGGTAATACGTAGGGTGCGAGCGTTAATCGGAATTACTGGGCGTAAAGCGTGCGCAGGCGGTGTTGTAAGACCGATGTGAAATCCCCGGGCTTAACCTGGGAAC
+
GGGGGGGGGGGGGGGGGGGGGGGGGGGGGGGGGGGGGGGGGGGGGGGGGGGGGGGGGGGGGGGGGGGGGGGFGGGGGGGGGGFGGGGGGGGGGGGGCGGGGG9FFGGGGGGGGGGGGAEGGGGGF8DFFDGGFEFGGGGGGG7FGGGGGGGGGGFGFGCFGGFGGG>CE>>EGGFGGGGGGGGFGGGGBEGGG:C>CFGGGGCCCFGC857CGCEEGF:C83;EFGGCFFGGFEDGGDFGEC5<CDC<>GD)>DCFFFFFG?>D3CDFBFF?FF@F?>D3>><4@?F27F>BF3
@M04650:207:000000000-C238N:1:1101:22824:14342 1:N:0:19
ACTCCTACGGGAGGCAGCAGTGGGGAATATTGGGCAATGGGGGCAACCCTGACCCAGCGACGCCGCGTGAGTGAAGAAATCCTTCGGGATGTAAAGCTCTGTTGTATGGGAAGAGAAAAAGACGGTACCATACGAGGAAGCCCCGGCAAACTACGTGCCAGCAGCCGCGGTAATACGTAGGGGGCAAGCGTTGTCCGGAATTACTGGGCGTAAAGCGCACGCAGGCGGGTTTATAAGTCAGATGTAAAAGGCAGGTGCTTACCATCTGTTTGTCATCTGATACTGTAAGCCT
+
GGGGGGGGGGGGGGGGGGGGDGGGGGGGGGGGGGGGGGGGGGGGGGGGGGGFGGGGGGGGGGGGGGGGGEEGGGGGGGFFFEGGFGGGCFGGGGGGG,FFFGGGGGGGGGGEFGGGGGGGEGGGGFFGGGG9BFDGGGFGGGCGGGGGGGGGGGGGFGGGFFBBFGGGEEFGGCGGGGGGG>ECEGFGFGGEEEGGGGGCCFFGFFGFGGGGGG?7>C3DGGGECGGGGCGGFGG9DFFFF:B?CDCC4:>FCDDFFFFF?@47@CGFFF6:FFFFFFGFFADFFFFA>?FF
@M04650:207:000000000-C238N:1:1101:8726:14376 1:N:0:19
ACTCCTACGGGAGGCAGCAGTAGGGAATCTTCGGCAATGGGCGAAAGCCTGACCCAGCAACGCCGCGTGAAGGAAGAAGGTTTTCGGATTGTAAACTTCTGTCCTCAGGGAAGAAAGAAATGACGGTACCTGAGGAGGAAGCCCCGGCTAACTACGTGCCAGCAGCCGCGGTAATACGTAAGGGGCTAGCGTTGTCCGGAATTACTGGGCGTAAAGGGAGCGTAGGCGGTAATGTAAGTCAGATGTGAAATACCCGGGCTTAACTCGGGAGGTGCATCTGAAACTGTGTTACTT
+
FFEFGGGCCCFCFGCGGDGGGGGGCEFGGGFFDGGGDDDGGGGGGEEGGGGFGGGGGFFFFGGGEGGGGGGFFGGGFFGFGGGGGGGGGG,CFGGGGFAEFGGFCFGFGC7EFE<FGGG@FFGFGGGGCFGGGGF8FGGGGC8<@FGGGDGFGG?EGG7*=DFGGGFE7:*:FF@GGFFECGD>C888CFEG8EECFEEE:8@EF?CGG5::*>CEGDDDCGGCE:E579/:@+:C*7@F/C60?:FFFFCCFCFF@@EBG:*:=776@)8<DFF)6<7@F4:7*@*)6)*:--
@M04650:207:000000000-C238N:1:1101:25240:14394 1:N:0:19
ACTCCTACGGGAGGCAGCAGTGGGGAATATTGGGCAATGGGGGCAACCCTGACCCAGCGACGCCGCGTGAGTGAAGAAATCCTTCGGGATGTAAAGCTCTGTTGTATGGGAAGAGAAAAAGACGGTACCATACGAGGAAGCCCCGGCAAACTACGTGCCAGCAGCCGCGGTAATACGTAGGGGGCAAGCGTTGTCCGGAATTACTGGGCGTAAAGCGCACGCAGGCGGGTTTATAAGTCAGATGTAAAAGGCCGGTGCTTACCATCTGTTTGTCATTTGCTACTGTAAGCCT
+
GGGGGGGFFEFEGDGGGGGGGGGGEGDG?FFFGGG@DFEGFGC:@EFFEGFGGGFGGGD@@FGEEGEGE>FEFCCFCDAGGFFEFFCFCFCGCEF?B?<E?FGG<,CEDCAC:FFFFFD<:+FC@CF:>BF<BF+>+5<ACE+>FGG:F,FFFG7F@FCGGG?@FCEGGD@71<EC@CC<C@C>EE;8EGC;:;EFGD*2;8C7<7+/;EG585<2:37<CCEGGGEE*98C?+C?7:@>B**1>*?7@:*>*)/85>FFGFG**97<F465766*))2*/)066/66)9??
@M04650:207:000000000-C238N:1:1101:13561:14396 1:N:0:19
ACTCCTACGGGAGGCAGCAGTGGGGAATATTGGACAATGGAGGTAACTCTGATCCAGCAATTCTGTGTGCACGAAGAAGGTTTTCGGATTGTAAAGTGCTTTAAGTCGGGAAGAAAAAAATGACGGTACCGACAGAATAAGCGACGGCTAAATACGTGCCAGCAGCCGCGGTAATACGTATGTCGCAAGCGTTATCCGGAATTATTGGGCATAAAGGGCATCTAGGCGGGGTTTCAAGTCGACGGTGAAAACTAGTGGCTCAACCATTAGCTTGCCGACGAAACTGAAATTCT
+
GGGGGGGGGGGGGGGGGGGGGGGGGGGGGGGGGGGGGGGGGGGGGGGGGGGGGGGGGGGGGGGGGGGGGGGGGGGGGGGGGGGGGGGGGGGGGGGGGGGGGGGGGGGGGGGGGGGGGGGGGGGGGGGGGGGGGGGGGGGGGGGGGGGGGGGGGGGGGGGGGGGGGGGGGGGGGGGGGGGGGGGGGGGGGGGGGGGGGGGGGGGGGGFFFGGGGGGGGGGGGGFGGGGGGGGCBCGGGGFGFGFFGGGGFGGGCFGFFFFFDFFGFGGFF?@FF?FF>,9)79DD?F?DFFBDA
@M04650:207:000000000-C238N:1:1101:27291:14421 1:N:0:19
ACTCCTACGGGAGGCAGCAGTGGGGAATATTGGGCAATGGGCGCAAGCCTGACCCAGCAACGCCGCGTGAAGGAAGAATGTCTTCGGATTGTAAACTTCTGTCCTCAGGGGAGAAAAAAATGACGGTACCTGAGGAGGAAGCCCCGGCTAACTACGTGCCAGCAGCCGCGGTAATACGTAGGGGGCGAGCGTTGTCCGGAATTACTGGGCGTAAAGGGAGCGTAGGCGGTTGCTTAAGTCAGATGTGAAATACCCGGGCTTAACCTGGGGGGTGCATCTGAAACTGGGTAACTT
+
GGGGGGGGGGGGGGGGGGGGGGGGGGGGGGGGGGGGGGGGGGGGGGGGGGGGGGGGGGGGGGGGGGGGGGFGGGGGGGGGGGGGGGGGGGGGGGGGGGGGGGGGGGGGGGGDGGGGGGGGGGFAEGGGG=FFFGGGGEGGGGGGGGGEGGGGGGGGGGGGGGGGGGGGGG7EGGGGCECCGGGGEGEEEDGGGGEGGEGDGGGGGFGGGGECGGGFGGGDCD/CCEGGGGGGFGFGGFB=?FFFFGGGFGFGFGGF>BDF=@GCFF4<FFDDFEBFDBF9=AFFFB:6<FF7A)
@M04650:207:000000000-C238N:1:1101:17076:14424 1:N:0:19
ACTCCTACGGGAGGCAGCAGTAGGGAATCTTCGGCAATGGACGAAAGTCTGACCGAGCAACGCCGCGTGAGTGAAGAAGGTTTTCGGATCGTAAAACTCTGTTGGTAGAGAAGAACGTTGGTGAGAGTGGAAAGCTCATCAAGTGACGGTAACTACCCAGAAAGGGACGGCTAACTACGTGCCAGCAGCCGCGGTAATACGTAGGTCCCGAGCGTTGTCCGGATTTATTGGGCGTAAAGCGAGCGCAGGTGGTTTATTAAGTCTGGTGTAAAAGGCAGTGGCTCAACCATTGTT
+
GGGGGGGGGGGGGGGGGGGGGGGGGGGGGGGGGGGGGGGGGGGGGGGGGGGGGGGGGGGGGGGGGGGGGGGGGGGGGGGGGGGGGGGGGGGGGGGGGGGGGGGGGGGGGGGGGGGGGGGGGGGGGGGGGGGGGGGGGGGGGGGGGGGGGGGGGGGGGGGGGGGGFGGGGGGGGGGFGGGGGGGGGGGGGGGGGGGGGGGGGGGGGGGGGGGGGGCEGGGGGGDGEGGGGGGGFGGGGGFGFGFFGGGGFFGGCFFF?FFFGFGGFGGFFFFFFFFFFFGFFFGFFFFBFFFFF)
@M04650:207:000000000-C238N:1:1101:20921:14426 1:N:0:19
ACTCCTACGGGAGGCAGCAGTGAGGAATATTGGTCAATGGGGGAAACCCTGAACCAGCAACGCCGCGTGAGGGAAGACGGTTTTCGGATTGTAAACCTCTGTCCTCTGTGAAGATAATGACGGTAGCAGAGGAGGAAGCTCCGGCTAACTACGTGCCAGCAGCCGCGGTAATACGTAGGGAGCAAGCGTTGTCCGGATTTACTGGGTGTAAAGGGTGCGTAGGCGGCTATGCAAGTCAGGAGTGAAATCTATGGGCTTAACCCATAAACTGCTTTTGAAACTGTATAGCTTG
+
GGGGGGGGGGGGGGGGGGGGGGGGGGGGGGGGGGGGGGGGGGGGGGGGGGGGGGGGGGGGGGGGGGGGGGGGGGGGGGGGGGGGGGGGGGGGGGGGGGGGGGGGGGGGGGGGGGGGGGGGGGGGGGGGGGGGGGGGGGGGGGGGGGGGGGGGGGGGGGGGGGGGGGGGGGGGGGGGGGGGGGGGGCGGGGGGGGGGDGGGGGGGGGGGGGGGGGGGGGGGGGGGGGGGGGGGFFGGGGFGFGFFGGGGFGGGGGGFF54BFFGGFDDDFFFFFFFFFBGFFFDFFFFFFFFF
@M04650:207:000000000-C238N:1:1101:21649:14431 1:N:0:19
ACTCCTACGGGAGGCAGCAGTGGGGAATATTGGGCAATGGGGGGAACCCTGACCCAGCGACGCCGCGTGAGTGAAGAAATCCTTCGGGATGTAAAGCTCTGTTGTATGGGAAGAGAAAAAGACGGTACCATACGAGGAAGCCCCGGCAAACTACGTGCCAGCAGCCGCGGTAATACGTAGGGGGCAAGCGTTGTCCGGAATTACTGGGCGTAAAGCGCACGCAGGCGGGTTTATAAGTCAGATGTAAAAGGCAGGTGCTTACCATCTGTTTGTCATCTGATACTGTAAGCCT
+
GGGGGGGGGGGGGGGGGGGGGGGGGGGGGGGGGGGGGGGGGGGGGGGGGGGGGGGGGGGGGGGGGGGGGGGGGGGGGGGGGGGGGGGGGGGGGGGGGGGGGGGGGGGGGGGGGGGGGGGGGGGGGGGGGGGGGGGGGGGGGGGGGGGGGGGGGGGGGGGGGGGGGGGGGGGGGGGGGGGGGGGGGGDFGGGGGGGGGGGCGGGGGGGFGGGGGGGGGGGGGGGGGGGGGGGGFGGGGGFGFGFFGGGGFGGGGGDFFFFFGFGGFGGFFFFFFFFFFFG4=AFFBFFFFFFF
@M04650:207:000000000-C238N:1:1101:6213:14439 1:N:0:19
ACTCCTACGGGAGGCAGCAGTGGGGAATATTGGGCAATGGACCAAAAGTCTGATCCAGCAATTCTGTGTGCACGACGAAGTTTTTCGGAATGTAAAGTGCTTTCAGTTGGGACGAAGAAAGTGACGGTACCAACAGAAGAAGGGGCGGCTAAATACGTGCCAGCAGCCGCGGTAATACGTATGCCCCGAGCGTTATCCGGATTTATTGGGCGTAAAGCGCGTCTAGGTGGTTTAAAAAGTCTGATGTTAAACTGCGGGGCTCAACTCCGTATTGCGTTGGAAACTGTTAGGCT
+
FGGGGGGG@FGGGGEGGGGGGGGGGGEGGGGGCGGGGGGGGGGGGFGFEFGFGGGGGGGGGGGGGGGGGGGCFCEFEGGFGGFGGGDDGGGGGGGGGGGGGGGGGF@CDFGGGDGEGGGGGFGGGGGGGGGGGGGFFGGGGFF7C7C7FFEFDGFGGDF7CFGGGGGGGGC:CFC@FGGEFCFE9EDC7EE8B87EFCEECG*ACCGF:>FGCGCFG79DGGEE*<9ACFC*<EG<>FEF?7@BGGGGF77FD77)5))):FGGFG7>@)5)<*95-4CF@BGFF=8:)*)(.
@M04650:207:000000000-C238N:1:1101:22933:14469 1:N:0:19
ACTCCTACGGGAGGCAGCAGTGGGGAATATTGCACAATGGAGGAAACTCTGATGCAGCGACGCCGCGTGAGGGAAGAAGGTTTTCGGATTGTAAACCTCTGTCTTCGGGGACGATAATGACGGTACCCGAGGAGGAAGCCACGGCTAACTACGTGCCAGCAGCCGCGGTAATACGTAGGGGGCAAGCGTTAATCGGAATTACTGGGCGTAAAGCGCACGCAGGCGGTCTGTCAAGTCGGATGTGAAATCCCCGAGCTTAACCCGGGAATTGCATCTGATACTGGTCAGCTAG
+
GGGGGGGGGGGGGGGGGGGGGGGGGGGGGGGGGGGGGGGGGGGGGGGGGGGGGGGGGGGGGGGGGGGGGGGGGGGGGGGGGGGGGGGGGGGGGGGGGGGGGGGGGGGGGGGGGGGGGGGGGGGGGGGGGGGDCGEGGGGGGGGGGGGGGGGGGGGFFGFFCGGFGGDEGEGGGGGGGGGGGGGGCFGGGGGGGGGGGGGGGGGGGGFGEGCGCGGGGGGGGGGGGGGGGGGGFGGGDDEGFDF6>FGGF6CC)9DDFFFFFFFG@D:0>FF?FFFFD2>9BB7?@FF?FF??
@M04650:207:000000000-C238N:1:1101:15997:14472 1:N:0:19
ACTCCTACGGGAGGCAGCAGTAGGGAATCTTCGGCAATGGACGAAAGTCTGACCGAGCAACGCCGCGTGAGTGAAGAAGGTTTTCGGATCGTAAAACTCTGTTGGTAGAGAAGAACGTTGGTGAGAGTGGAAAGCTCATCAAGTGACGGTAACTACCCAGAAAGGGACGGCTAACTACGTGCCAGCAGCCGCGGTAATACGTAGGTCCCGAGCGTTGTCCGGATTTATTGGGCGTAAAGCGAGCGCAGGTGGTTTATTAAGTCTGGTGTAAAAGGCAGTGGCTCAACCATTGTT
+
GGGGGGGGGGGGGGGGGGGGGGGGGGGGGGGGGGGGGGGGGGDFGGGGGGGGGGGGGGGGGGGGGGGGGGGGGGGFGGGGGGGGGGGGGGGGGGGGGGGGGGGGGGGGGGGGGGGGGGGGGGGGGCFFGGGGGGGGGGGGGGGGGGGGGGGFGGGG7FGGGGGGGGGGGGGGGGGGGGGGGGGGGGGGGGGGGGGGGGGGFGGGGGGGGGGGGGGGGGGGGGGGECGGFGGGFGCGGC6FEDFEDGGCB9<FCGF:@FFFFFGGFFFFFFFFFFFFFBFFFFF4**8:?F44:)
@M04650:207:000000000-C238N:1:1101:7364:14484 1:N:0:19
ACTCCTACGGGAGGCAGCAGTGGGGAATATTGGGCAATGGGGGCAACCCTGACCCAGCGACGCCGCGTGAGTGAAGAAATCCTTCGGGATGTAAAGCTCTGTTGTATGGGAAGAGAAGCAGACGGTACCATACGAGGAAGCCCCGGCAAACTACGTGCCAGCAGCCGCGGTAATACGTAGGGGGCAAGCGTTGTCCGGAATTACTGGGCGTAAAGCGCACGCAGGCGGGTTTATAAGTCAGATGTAAAAGGCAGGTGCTTACCATCTGTTTGTCATCTGATACTGTAAGCCT
+
GGGGGGGGGGGGGGGGGGGGGGGGGGGGGGGGGGGGGGGGGGGGGGGGGGGGGGGGGGGGGGGGGGGGGGGGGGGGGGGGGGGGGGGGCFFGGGGGGFGGGGEGGGGGGGGGGGGGGGGGGGGGGGGGFGGGGGGGGGGGGFGGGGGGGFGGGGGGGGGGGGGGGGGGGGGGGGGGGGGGGGGGGGGGGGGGGGGGGGGGGGGGGGGGGGGGEGFGGGGGGGGGGGGGGGGEFFGGGGFGFFFFFFGFFGGGGGCFFFFFGFGGFGFAFFFFF6@F>AGF?<74@FFABFFF
@M04650:207:000000000-C238N:1:1101:16301:14503 1:N:0:19
ACTCCTACGGGAGGCAGCAGTGGGGAATATTGCACAATGGAGGAAACTCTGATGCAGCGACGCCGCGTGAGGGAAGAAGGTTTTCGGATTGTAAACCTCTGTCTTCGGGGACGATAATGACGGTACCCGAGGAGGAAGCCACGGCTAACTACGTGCCAGCAGCCGCGGTAAAACGTAGGTGGCAAGCGTTGTCCGGAATTACTGGGTGTAAAGGGAGCGCAGGCGGAATGGTAAGTTGAATGTGAAAACTATGGGCTCAACCCATAGACTGCGTTCAAAACTACTGTTCTTG
+
GGGGGGGGGGGGGGGGGGGGEGGGGGGGGGGGGGGGGGGGGGGGGGGGGGGGGGGGGGGGGGGGGGGGGGGGGGGGGGGGGGGGGGGGGGGGGGGGGGGGGGGGGGGGGGGGGGGGGGGGGGDGGGGGGGGGGGGGFGGGGGGGGGGGGGGGGGGGGGGGGGGGGGGGGGGGGGGGGGGGGGGGGGGGGGGGGGGGGGGGGGGGGGCEGGGGGGGGGGGGGGGGGGEGFGGFFGGFGGFGFGFFGGGGFGGGGGGFFFFFGFGGFGGFFFFFFFFFFFGFFFGFFFFFBFFB
@M04650:207:000000000-C238N:1:1101:28972:14503 1:N:0:19
ACTCCTACGGGAGGCAGCAGTAGGGAATCTTCGGCAATGGACGAAAGTCTGACCGAGCAACGCCGCGTGAGTGAAGAAGGTTTTCGGATCGTAAAACTCTGTTGGTAGAGAAGAACGTTGGTGAGAGTGGAAAGCTCATCAAGTGACGGTAACTACCCAGAAAGGGACGGCTAACTACGTGCCAGCAGCCGCGGTAATACGTAGGTCCCGAGCGTTGTCCGGAATTACTGGGCGTAAAGCGCACGCAGGCGGGTTTATAAGTCAGATGTAAAAGGCAGGTGCTTACCATCTGTT
+
GGGGGGGGGEGGGGGGFGFGGCGGGGGGGGGGGGGGGFGGFFGGGGGGGGGGGGGGGGGFGEGGEGGGGCFFGGGFGGFEFGGGGGGDGGGGGGGGGGGGGGGGGGGGGGGGGGGGGGGGGGGGGFGGAFCDF<FGGGGGGFGGGGGGGGGGGGGFGGGGGGGGGGGGGGGGCFGCFFEGGGGGGGFGG8?CEDGEEGCGFFGGCFB9CEEECEGGCDGGEGG5EGGFGGGGFGGG>FFGBCDFGGG335DD3)176@FFG=CFFGCFB?=@=6>FFFDFF>=FFFFDAFF<A>
@M04650:207:000000000-C238N:1:1101:29126:14520 1:N:0:19
ACTCCTACGGGAGGCAGCAGTGGGGAATATTGGGCAATGGGGGCAACCCTGACCCAGCGACGCCGCGTGAGTGAAGAAATCCTTCGGGATGTAAAGCTCTGTTGTATGGGAAGAGAAGCAGACGGTACCATACGAGGAAGCCCCGGCACACTACGTGCCAGCAGCCGCGGTAATACGTAGGGGGCAAGCGTTGTCCGGAATTACTGGGCGTAAAGCGCACGCAGGCGGGTTTATAAGTCAGATGTAAAAGGCAGGTGCTTACCATCTGTTTGTCATCTGATACTGTAAGCCT
+
GGGGGGGGGGGGGGGGGGGGGGGGGGGGGGGGG@FGGGGGGGGEEGGGGGGGGGGGGGGGGGGGGGGGGGGGGGGGGGDG9AFGGGGGGGGGFGGGGGGGGGGFGAFGGGGGGGFGGGGGFEFD@F7BFGGGGGGGGG?FGGCEGGGG7<<FFCFFGGF<>FCFFGGGGDFGGGFD:CCFGGGCEGCFG>?ECECFEDD58E?EGGGDFCGGCGGFGGGGGGGGGGCEG5;=):CCGGFGFFFF:CFG?D<5DGDF?FF4+077=7F>FFFF:=4@B>FFFFDF@F=<AF:>
@M04650:207:000000000-C238N:1:1101:24256:14571 1:N:0:19
ACTCCTACGGGAGGCAGCAGTAGGGAATCTTCGGCAATGGACGAAAGTCTGACCGAGCAACGCCGCGTGAGTGAAGAAGGTTTTCGGATCGTAAAACTCTGTTGGTAGAGAAGAACGTTGGTGAGAGTGGAAAGCTCATCAAGTGACGGTAACTACCCAGAAAGGGACGGCTAACTACGTGCCAGCAGCCGCGGTAATACGTAGGTCCCGAGCGTTGTCCGGATTTATTGGGCGTAAAGCGAGCGCAGGTGGTTTATTAAGTCTGGTGTAAAAGGCAGTGGCTCAACCATTGT
+
GGGGGGGGGGGGGGGGGGGGGGGGGGGGGGGGGGGGGGGGGGGGGGGGGGGGGGGGGGGGGGGGGGGFFGGGGGGGGGGGGGGGGGGGGGGGGGGGGGGGGGGGGGGGGGGGGGGGGFGGGGGGGGGFGGGGGGGGGGGGGGGGGGGGGGGGGGGGGGGGGGGGGGGGGGGGGGGGGGGGGGGGGGGGGFGEGGGGGGGGGFGGCGFFGGGGGGGGGDGGGGGGDCFGGGGGFGGGGGFGFGFFGGGGF>FGCGFFFFFFGFGGFGGFFFFFFFFFFFGFF?FFFFFFFFFF4
@M04650:207:000000000-C238N:1:1101:17009:14585 1:N:0:19
ACTCCTACGGGAGGCAGCAGTGGGGAATATTGGGCAATGGGGGCAACCCTGACCCAGCGACGCCGCGTGAGTGAAGAAATCCTTCGGGATGTAAAGCTCTGTTGTATGGGAAGAGAAAAAGACGGTACCATACGAGGAAGCCCCGGCAAACTACGTGCCAGCAGCCGCGGTAATACGTAGGGGGCAAGCGTTGTCCGGAATTACTGGGCGTAAAGCGCACGCAGGCGGGTTTATAAGTCAGATGTAAAAGGCAGGTGCTTACCATCTGTTTGTCATCTGATACTGTAAGCCT
+
GGGGGGGGGGGGGGGGGGGGGGGGGGGGGGGGGGGGGGGGGGGGGGGGGGGGGGGGGGGGGGGGGGGGGGGGGGGGFGGGGGGGGGGGGGGGGGGGGGGGGGGGGGGGGGGGGGGGGGGGGGGGDGGGGGGGGGFGGGGGGFGGGGGGGGGGGGGGGGGGGGGGGGGGGGGGGGGGGGGGGGGGGGGGGGGGDGGGGGGGGGGGGGFGGGGGGGGGGGGGGGGGGGGGGGGDFGGGGGFGFGFFGGGGFGGGGGGFFFFFGFGFFGGFFFFFFFFFFFGFF9C4/9/44?F?
@M04650:207:000000000-C238N:1:1101:25544:14595 1:N:0:19
ACTCCTACGGGAGGCAGCAGTGGGGAATATTGGGCAATGGGGGGAACCCTGACCCAGCGACGCCGCGTGAGTGAAGAAATCCTTCGGGATGTAAAGCTCTGTTGTATGGGAAGAGAAAAAGACGGTACCATACGAGGAAGCCCCGGCAAACTACGTGCCAGCAGCCGCGGTAATACGTAGGGGGCAAGCGTTGTCCGGAATTACTGGGCGTAAAGCGCACGCAGGCGGGTTTATAAGTCAGATGTAAAAGGCAGGTGCTTACCATCTGTTTGTCATCTGATACTGTAAGCCT
+
GGGGGGGGGGGGGGGGGGGGGGGGGEFGGGGGGGGGGGGGGGGGGGGGGGGGGGGGGGGGGEGGCGEFGEGGGFGGGGDFFGGGGGGGGGECCFGGGGF9FBFFGGGGCC8FGFGGGGFGGGGGEGGCFGGGGGG7FGGGG7FCFFCEEGGGGGGGF>8CCFFGGGGGEEGGEGGG><FGEECEGGGFGEECCCGGGCGGGGGFGG6FGGGGE5<EGGGGEGGEGGEEGDCEFGG?FGFFFFFF7:>D6:5FDGCFF?FFEFCFFGC>BFB@F*9@>DG479C@FF@24=4(
@M04650:207:000000000-C238N:1:1101:18547:14658 1:N:0:19
ACTCCTACGGGAGGCAGCAGTGGGGAATATTGGGCAATGGGGGCAACCCTGACCCAGCGACGCCGCGTGAGTGAAGAAATCCTTCGGGATGTAAAGCTCTGTTGTATGGGAAGAGAAGCAGACGGTACCATACGAGGAAGCCCCGGCAAACTACGTGCCAGCAGCCGCGGTAATACGTAGGGGGCAAGCGTTGTCCGGAATTACTGGGCGTAAAGCGCACGCAGGCGGGTTTATAAGTCAGATGTAAAAGGCAGGTGCTTACCATCTGGTTGTCATCTGGTACTGTAAGCCT
+
GGGFECEFGEEFGECCCGEFFEGGGGEGGGCFFCGDDFFGCEEGGGGGCGGGFEGFGGGGGEGGGGGGGGEFFFGGCGFGGGGGGFEC@CEGBBEFGFCEFGFEFGGFGG8EFFGF<F8FDAEGGGGCFGGGGGDFCFGGG<CGGGGGGGGGGGGGGGGGDGDGFFGGG7<CGGGGGGGGGGGGGGCCFEGC5EC9ECGEGFG?FGGGGEGG5FCDG3<CC5CGCEGGEDG*)3>FCGFF?7=6*2:DF:C7>/)8@@BF966DF6;A*9=EEF=FBA*/9AFF48*696:?
@M04650:207:000000000-C238N:1:1101:11794:14672 1:N:0:19
ACTCCTACGGGAGGCAGCAGTGCTGAATTATTCGCCAATGCGCGAAAGCGTGACGGTGCGACGCCGCGTGCGGGACGAAGGCCTTCGGGTTGTAAACCGCTGTCAGGGAATAGAAAACCTATATGGTTAATAGCCATATAGCTGATCATTCCCAAAGGAAGCACAGGCTAATCTCGTGCCAGCAGCCGCGGTAATACGAGGTGTGCGAGCGTTGTTCGGAATCACTGGGCATAAAGGGTGCGTAGGCGGTGTACCCAGTCGGGTGTGAAATCCCTTCGCTTAACGAAGGAACTG
+
GGGGGGGGGGGGGGGGGGGGGGGGG@FDGGGFFGGGGGEGGGGGGGGEDGEFGGGGGGGGGDCGDGGGGGGGGGGDGGEEGFGGEDFGEGGGGGGGG,CFFCCCFFGGFCCFGGGGGGGGGGCGGGGGGGD@CC:FFFGFCGFCGCGFEGG9FCFEFFDGG7FCFGGGGGGFCGCG8EECFGG9EGEEEGGGEEFG9FFGGGFEEFEE>5C:CEECA9DGED6?C+<CC4076EFCGG4<>GF5)9FCBDGCC:F4=F94C)77:CG<8@@@9?F?729<>?GF>>><9>F7?7
@M04650:207:000000000-C238N:1:1101:13899:14679 1:N:0:19
ACTCCTACGGGAGGCAGCAGTAGGGAATCTTCGGCAATGGACGAAAGTCTGACCGAGCAACGCCGCGTGAGTGAAGAAGGTTTTCGGATCGTAAAACTCTGTCCCATGTGAAGAGAAGAAGACGGTAGCATGGGAGGAAGCCCCGGCTAACTACGTGCCAGCAGCCGCGGTAATACGGAGGATGCGAGCGTTATCCGGATTTATTGGCTTGAAAGGGTGCGCAGGCGGGATCTTAAGTCAGCGGTGAAATACCAACGCTCAACGTTGGAACTGCCGTTGAAACTGGGATTCTTG
+
FGGGGGGGGGGGGGGGGGGGGGGGGGGGGGGGGEGGGGGGGGGEGGGGGGGGFEGGGGGGGGGGGGGGGGGGGGGGGGGGG?FGGGGGGGGGGGGGGGGGGGGF=<BFGGGGGGF,BEFFGG<FGFCCAGACFF8=C:3@F>+@@55<>FGF;<@F7>:D:7>:D71:F8FEE92<1C*F8*4CGE>1BE**1CEF88*;C99+CGG+32*000<C**19CDG**717EC8*1ACC7DF7@05>/7<D?*>C<C*7.58>*90>>F:69BFFFFFFF:G>*-2*/)030)9:.)
@M04650:207:000000000-C238N:1:1101:17146:14744 1:N:0:19
ACTCCTACGGGAGGCAGCAGTGGGGAATATTGCACAATGGGCGAAAGCCTGATGCAGCGACGCCGCGTGAGGGAAGAAGGTTTTCGGATTGTAAACCTCTGTCTTCGAGGACGAAGAAGTGACGGTACTCGAGGAGGAAGCCACGGCTAACTACGTGCCAGCAGCCGCGGTAAAACGTAGGTGGCAAGCGTTGTCCGGAATTACTGGGTGTAAAGGGAGCGCAGGCGGGATGCCAAGTTGGACGTGAAATCTATGGGCTCAACCCATAGCGTGCGTTCAAAACTGGCGTTCTTG
+
GGGGGGGGGGGGGGGGGGGGGGGGGGGGGGGGGGGGGGGGGGGGGGGGGGGGGGGGGGGGGGGGGGGGGGGGGGGGGGGGGGGGGGGGGGGGGGGGGGGGGGGGGGGGGGGGGGGGGGGGGGGGGGGGGGGGGGGGGGGGGGGGGGGGGGGGGGGGGGGGGGGGGGGGGGGGGGGGGFFGGFGGGGGFGGGGGGGGGGGGGGGGFGGGCEGGGGGGGGGGGGGGGGGGGGGGFFGGGGFGFGFEGGGGFGFGFGGFFFFFGFGGFGF?@FD>EFB>FFGFFFGFFFFF?BE04:
@M04650:207:000000000-C238N:1:1101:7943:14747 1:N:0:19
ACTCCTACGGGAGGCAGCAGTGGGGAATATTGGGCAATGGGGGCAACCCTGACCCAGCGACGCCGCGTGAGTGAAGAAATCCTTCGGGATGTAAAGCTCTGTTGTATGGGAAGAGAAGCAGACGGTACCATACGAGGAAGCCCCGGCAAACTACGTGCCAGCAGCCGCGGTAATACGTAGGGGGCGAGCGTTAATCGGAATTACTGGGCGTAAAGCGTGCGCAGGCGGTGTTGTAAGACCGATGTGAAATCCCCGGGCTTAACCTGGGAACTGCATTGGTGACTGCAATGCTTG
+
GGGGGGGGGGGGGGGGGGGGFGGGGGGGGGGGGGGGGGGGGGGGGGGGGGGGGGGGGGGGGGGGGGGEGGGGGGGGGGGGGGGGGGGGGGGGGGGGGGGGGFFFGGGGGGGGGGGGGGGGGGGGGGFGGGGGGGGGGGGGGGGGGGGGGGGGGGGGGGGGGGGGGGGGGGGDGGGGGGFGGGGGGGGGGGGGGG?FGGGDGGGGGGGGGGGGDGGGGGGGGGGGGGGGGGG=FGGCGGFGE5>BFGGG?FF4CCCBEFFFGFGGFGG?F?F6??FF<?:F><FBFFF<>?F9A4
@M04650:207:000000000-C238N:1:1101:7302:14783 1:N:0:19
ACTCCTACGGGAGGCAGCAGTGGGGAATATTGGACAATGGACCAAAAGTCTGATCCAGCAATTCTGTGTGCACGACGAAGTTTTTCGGAATGTAAAGTGCTTTCAGTTGGGACGAAGAAAGTGACGGTACCAACAGAAGAAGGGGCGGCTAAATACGTGCCAGCAGCCGCGGTAATACGTATGCCCCGAGCGTTATCCGGATTTATTGGGCGTAAAGCGCGTCTAGGTGGTTTAAAAAGTCTGATGTTAAACTGCGGGGCTCAACTCCGTATTGCGTTGGAAACTGTTAGACT
+
FGGDEFGFG7F;FG@C:@CFEFG?E@CFG@FGGC@<AAFGGG<FC@CFGGGGGGFGGGG<FGGGFDGGGGCFGDGFFEG:FGGGGCCG:FGCFFFGEFFCGFGGGF<FEECF?:FGDC=<FEFGG:E@FFAFGGFFFG<4EE<FEGECFEECGGGGGGGGFGGFGGG7B7CCC<:CFGGGGGGD9*=:8:CGEGCEF9E8:C5@FG9E?5ECE=*;0*9DG78/;?C:CG2>;C:<>*<:7FF=FFG*6>CGGCFF>>BB=>CGFGF)<8))9=F:>FG466:74=F2-@F2)
@M04650:207:000000000-C238N:1:1101:18735:14809 1:N:0:19
ACTCCTACGGGAGGCAGCAGTGGGGAATATTGGGCAATGGGGGCAACCCTGACCCAGCGACGCCGCGTGAGTGAAGAAATCCTTCGGGATGTAAAGCTCTGTTGTATGGGAAGAGAAAAAGACGGTACCATACGAGGAAGCCCCGGCAAACTACGTGCCAGCAGCCGCGGTAATACGTAGGGGGCAAGCGTTGTCCGGAATTACTGGGCGTAAAGCGCACGCAGGCGGGTTTATAAGTCAGATGTAAAAGGCAGGTGCTTACCATCTGTTTGTCATCTGATACTGTAAGCCT
+
GGGGGGGGGGGGGGGGGGGGFFGGGGGGGGGGGGGGGGGGGGGGGGGGGGGGGGGGGGGGGGGGGGGGGGGGGGGGGGGGGGGGFGGGGGGGGGGGGGGGGGGGGGGGGGGGGGGGGGGGGGGGGGGGGGGGGGFEGGGGGGGGGGGGGGGGGGGGGGGGGGGGGGGGGGEEGGGGG:FGGGEGGGGGGGGGGGGFGGEGGGGGGGGGGGGGGGGGGGGGGGGGGGGGG<:A?FGGGDFCFGFFGGGGFFGGFGGFFFFFGFC7BFDA9@FFFFFFFFGFFFDFFFF4<FF?
@M04650:207:000000000-C238N:1:1101:24514:14818 1:N:0:19
ACTCCTACGGGAGGCAGCAGTGGGGAATATTGGACAATGGACCAAAAGTCTGATCCAGCAATTCTGTGTGCACGACGAAGTTTTTCGGAATGTAAAGTGCTTTCAGTTGGGACGAAGAAAGTGACGGTACCAACAGAAGAAGGGGCGGCTAAATACGTGCCAGCAGCCGCGGTAATACGTATGCCCCGAGCGTTATCCGGATTTATTGGGCGTAAAGCGCGTCTAGGTGGTTTAAAAAGTCTGATGTTAAACTGCGGGGCTCAACTCCGTATTGCGTTGGAAACTGTTAGACT
+
GGGGGGGGGGGGGGGGGGGGGGGGGGGGGGGGGGGGGGGGGGGGGGGGGGGGGGGGGGGGGGGGGGGGGGGGGGGGGGGGFGGGFGGGGGGGGGGGGGGGGGGGGGGGGGGGGGGGGGGGGGGGGGGGGGGGGGGGGGGGGGGGGGGGGDGGGFGGGGGGGGFFGGGGGGGGGGGGGFGGGGGGGGGGGGGGGGGGGGGGEEGGGGGGGGGGGGGGGGDGGGGGGGGGGGGGFGGGGGFGFGFFGGFFFGGGGGGFFFFFGFGGFGG?FFFFFFFFFBGF?AGFFF4<BFBB9
@M04650:207:000000000-C238N:1:1101:4884:14819 1:N:0:19
ACTCCTACGGGAGGCAGCAGTGGGGAATATTGGGCAATGGGCGCAAGCCTGACCCAGCAACGCCGCGTGAAGGAAGAATGTCTTCGGATTGTAAACTTCTGTCCTCAGGGGAGAAAAAAATGACGGTACCTGAGGAGGAAGCCCCGGCTAACTACGTGCCAGCAGCCGCGGTAATACGTAGGGGGCGAGCGTTGTCCGGAATTACTGGGCGTAAAGCGCACGCAGGCGGGTTTATAAGTCAGATGTAAAAGGCAGGTGCTTACCATCTGTTTGTCATCTGATACTGTAAGCCT
+
GGGGGGGGGGGGGGGGGGGGGGGGGGGGCGGGGGGGGGGGGGGGGGGGGGGGGGGGGGGGGGGGGGGGGGGGGGGGGGCGGGGGGGGGGDGGGGGGGGGGFGGGGGGGGGGGGEGGGGGEDAFGGGGGGGGGFGGGEGGGGGGGGGGGGGGGGGGGGGGGGGGGGGGGD@EGGGGGGGGFFGGGGGGDEEGGGGGGGGGGGGGCEFFFCFG=EGGGGGGGGGGGGGEEGGEE3<DGGGFGFG4FCC*:FCDDGD3>)966E4>FFGGDFFFFFFF*:AGF4<:=9=F2<FF>F
@M04650:207:000000000-C238N:1:1101:24421:14829 1:N:0:19
ACTCCTACGGGAGGCAGCAGTGGGGAATATTGCACAATGGGCGAAAGCCTGATGCAGCGACGCCGCGTGTGGGAAGAAGGTTTTCGGATTGTAAACCTCTGTCTTCGGGGACGATAATGACGGTACCCGAGGAGGAAGCCACGGCTAACTACGTGCCAGCAGCCGCGGTAAAACGTAGGTGGCAAGCGTTGTCCGGAATGATTGGGCGTAAAGGGCGCGTAGGCGGCCTGTTAAGTCTGGAGTGGAAGTCCCGCTTTCAAGGTGGGAATTGCTTTGGAAACTGATAGGCTTG
+
GGGGGGGGGGGGGGGGGGGGGGGGGGGGGGGGGGGGGGGGGGGGGGGGGGGGGGGGGGGGGGGGGGGGGGGGGGGGGGGGGGGGGGGGGGGGGGGGGGGGGGGGGGGGGGGGGGGGGGGGGGGGGGGGGGGGGGGGGGGGGGGGGGGGGGGGGGGGGGGGGGGGGGGGGGGGGGGGGGGGGGGGGGGGGGGGGFGGGGGGGGGGGGGGGGGGGGGGGGGGGGGGGGEGGGFGFFGGGGFGFGFFGGGGFGGGGGDFFFFFGFGGFGF?FFFF7FFFFFGFFFGFFBF?FFFF
@M04650:207:000000000-C238N:1:1101:19135:14902 1:N:0:19
ACTCCTACGGGAGGCAGCAGTAGGGAATCTTCGGCAATGGACGAAAGTCTGACCGAGCAACGCCGCGTGAGTGAAGAAGGTTTTCGGATCGTAAAACTCTGTTGGTAGAGAAGAACGTTGGTGAGAGTGGAAAGCTCATCAAGTGACGGTAACTACCCAGAAAGGGACGGCTAACTACGTGCCAGCAGCCGCGGTAATACGTAGGTCCCGAGCGTTGTCCGGATTTATTGGGCGTAAAGGGCGCGTAGGCGGCCTGTTAAGTCTGGAGTGGAAGTCCCGCTTTCAAGGTGGGA
+
GGGGGGGGGGGGGGGGGGGGGGGGGGGGGGGGGGGGGGGGGGGGGGGGGGGGGGGGGGGGGGGGGGGGGGGGGGGGGGGGGGGGGGGGGGGGGGGGGGGGGGGGGGGGGGGGGGGGGGGGGGGGGGGDFGGGGGGGGGGGGGFGGGGEFECFGGGGGGGGFGGFGGGGGGGGGGGGGGGGCGGGGGGGGGGGGGGGGFGGGGFGGGGGGGGEGGGGGGGGGDCEEGGECCGFFEGGDFBG@GBEGGGGEGDGGGDFFFFFGFGCFCFFF@FF6FFF>05;@?GF?=@:?FFBB
@M04650:207:000000000-C238N:1:1101:25479:14931 1:N:0:19
ACTCCTACGGGAGGCAGCAGTGGGGAATATTGGGCAATGGGGGCAACCCTGACCCAGCGACGCCGCGTGAGTGAAGAAATCCTTCGGGATGTAAAGCTCTGTTGTATGGGAAGAGAAGCAGACGGTACCATACGAGGAAGCCCCGGCAAACTACGTGCCAGCAGCCGCGGTAATACGTAGGGGGCAAGCGTTGTCCGGAATTACTGGGCGTAAAGCGCACGCAGGCGGGTTTATAAGTCAGATGTAAAAGGCAGGTGCTTACCATCTGTTTGTCATCTGATACTGTAAGCCT
+
GGGGGGGGGGGGGGGGGGGGGGGGGGGGGGGGGGGGGGGGGGGGGGGGGGGGGGGGGGGGGGGGGGGGGGGGGGGGGGGGGGGGGGGGGGGGGGGGGGGGGGGGGGGGGGGGGGGGGGGGGGGGGGGGGGGGGGGGGGGGGGGGGGGGGGGGGGGGGGGGGGGGGGGGGGGGGGGGGGGGGGGGGGGGGGGGGGGGGGGGGGGGGGGGGGGGGGGGGGGGGGGGGGGGGDGEFGGGGGFGFGFFFGCGFGDGGGGFFFFFGFGGFGGFFFFFFFFFFFGFFFGFFFFBBFFF
@M04650:207:000000000-C238N:1:1101:26826:14993 1:N:0:19
ACTCCTACGGGAGGCAGCAGTGGGGAATTTTGCGCAATGGGCGAAAGCCTGACGCAGCGACGCCGCGTGGAGGATGAAGGCCCTTGGGTTGTAAACTCCTGTCAGGTGGGAAGAAAGATCTTCGGTAAACAGCCGAGGATTCTGACTGTACCACCGGAGGAAGCCCCGGCTAACTCTGTGCCAGCAGCCGCGGTAATACAGAGGGGGCAAGCGTTGTTCGGAATTATTGGGCGTAAAGGGCGCGTAGGCGGCCATCCAAGTCGGGTGTGAAATCCCTCGGCTCAACCGAGGAAC
+
GGGGGGGGGGGGGGGGGGGGGGGGGGGGGGGGGGGGGGGGGGGGGGGGGGGGGGGGGGGDFGGGGGGGGGGGGGGGGGGGGGGGGGGGGGGGGGGGGGGGGGGGGGFGGGGGGGGGGGGGGGGGGGGGGGGGGGGGGGGGGGGFGGGGGGGGGGGGGGGGGGGGFGGGGGGGGGGGGFFGGGGGGGGGGGGGGGGGGGGGGGGGGGGGGFGFGCEGGGGGGDGGGGFGGG5FD:DGGGFGFGEFDGGGFGGGGGGFFFFFFFDGFGDBEF?FFFFFB7DFF:DFFFFFFFFFF0
@M04650:207:000000000-C238N:1:1101:22545:15000 1:N:0:19
ACTCCTACGGGAGGCAGCAGTAGGGAATCTTCGGCAATGGACGAAAGTCTGACCGAGCAACGCCGCGTGAGTGAAGAAGGTTTTCGGATCGTAAAACTCTGTTGGTAGAGAAGAACGTTGGTGAGAGTGGAAAGCTCATCAAGTGACGGTAACTACCCAGAAAGGGACGGCTAACTACGTGCCAGCAGCCGCGGTAATACGTAGGTCCCGAGCGTTGTCCGGATTTATTGGGCGTAAAGCGAGCGCAGGTGGTTTATTAAGTCTGGCGTAAAAGGCAGTGGCTCAACCATTGTT
+
GGGGGGGGGGGGGGGGGGGGGGGGGGGGGGGGGGGGGGGGGGGGGGGGGGGGGGGGGGGGGGGGGGGGGGGGGGFGGGGG<FEGGDGGGGGGFGGGGGGGGGGGGGGGFGGGGFGGD<FFGGGGGCGGFGFFGGGFGGGGGGGGGGGGGGGEGGEGGFGGFCFGGDFGGCGGDCFGGGGFGGGGGGGGGCGDGCGGGGFGCF9CEGGGFEGEGGEGGGGGGGEGD9CFGGGFFGGGDDF7@3>DDGCDD<FF<F4/9BFFGFFCFG*-7@DF?FEF?FGFFF4?@FF::?*6<)
@M04650:207:000000000-C238N:1:1101:11908:15014 1:N:0:19
ACTCCTACGGGAGGCAGCAGTGGGGAATATTGGGCAATGGGGGCAACCCTGACCCAGCGACGCCGCGTGAGTGAAGAAATCCTTCGGGATGTAAAGCTCTGTTGTATGGGAAGAGAAGCAGACGGTACCATACGAGGAAGCCCCGGCAAACTACGTGCCAGCAGCCGCGGTAATACGTAGGGGGCAAGCGTTGTCCGGAATTACTGGGCGTAAAGCGCACGCAGGCGGGTTTATAAGTCAGATGTAAAAGGCAGGTGCTTACCATCTGTTTGTCATCTGATACTGTAAGCCT
+
GGGGGGGGGGGGGGGGGGGGGGGGGGGGGGGGGGGGGGGGGGGGGGCGGGDFGGGGGGGGGGGGGGGGG=FGGGGGGGGEGGGGGGGGGGGGGGGGGGGGGGGGGFGGCGGGGGGCGGGGGFGGGGGGGGGFGGGGGGGGGGGGGGGGGGGGGGGGGGGGGEG@FGGGGGEE*2?CGGGGGGEGGDGGGGGGGGGGCC5CFFGGGG?FFGG=8*AFGG3>5CC5:=EGGCG5@FGFFGFDF79F>FDC4>DFGGGF:FFF9@GGFDGFFFFFFFFFAF7@B<GFF?*527?:
@M04650:207:000000000-C238N:1:1101:10414:15022 1:N:0:19
ACTCCTACGGGAGGCAGCAGTGAGGAATTTTGCGCAATGGGGGAAACCCTGACGCAGCAACGCCGCGTGAGTGATGAAGGCCTTTTGGTTGTAAAGCTCTGTCGCCTGGAAAGAAATCACATAGCAGGAAATGGCTGTGTGTTGACGGTACCAGGAAAGGAAGGACCGGCTAACTCCGTGCCAGCAGCCGCGGTAATACGGGGGGTCCAAGCGTTATTCGGAATCATTGGGTGTAAAGCGCATGTAGGCGGTTGGGTATGTCAGATGTGAAAGCCCGGGGCTTAACCCCGGA
+
CGFFGGGGGGGEFGDEGGGGFGGGGGG@FGGGGGGGGGGGGGGDFGGGGFDFGGGGGGGGGCEGGGG:FFGFCFG9FGGGGGGGGGGGGGGGCEGGGGGGGGGGGGGGGGGGGAFGFGGGGGGGGGGGGGFGGGGGGGGGGGGGGGGGGGGFGGFCGGGFGGGGGGGGGGGGGGGGGGGGGGGGGGGGGGGGGGEGGGGFGGDGGG5EEGFGGG5*:7?4FCG5@+:9?FGC57C<>DFGEGFF>>:>?CGGDDGD@?:FFFFG47C696BF45@>91<5;;F@FBFB6@D0
@M04650:207:000000000-C238N:1:1101:25482:15040 1:N:0:19
ACTCCTACGGGAGGCAGCAGTGGGGAATATTGGGCAATGGGGGCAACCCTGACCCAGCGACGCCGCGTGAGTGAAGAAATCCTTCGGGATGTAAAGCTCTGTTGTATGGGAAGAGAAGCAGACGGTACCATACGAGGAAGCCCCGGCAAACTACGTGCCAGCAGCCGCGGTAATACGTAGGGGGCAAGCGTTGTCCGGAATTACTGGGCGTAAAGCGCACGCAGGCGGGTTTATAAGTCAGATGTAAAAGGCAGGTGCTTACCATCTGTTTGTCATCTGATACTGTAAGCCT
+
GGGGGGGGGGGGGGGGGGGGGGGGGGGGGGGGGGGGGGGGGGGGGGGGGGGGGGGGGGGGGGGGGGGGGGGGGGGGGGGGGGGGGGGGGGGGGGGGGGGGGFGGFEFGGGGGGFGGGGFFGGGGGGGEGGGGGGGGDGGGGCFFGGGGGEGGGGEGFGGGGGGGGGGGGGGEGGGGGFGGGGGGGEGG7EGGEEGGGEEEGGGGGGCGGDEE?*CCCCDGGGEEECGGG385FGF7***09:B?7C7DFFCDFCG564??7)2CFGFAFFF479FFFFCFF<CF?0*546@?
@M04650:207:000000000-C238N:1:1101:25676:15068 1:N:0:19
ACTCCTACGGGAGGCAGCAGTGGGGAATATTGCACAATGGGCGCAAGCCTGATGCAGCCATGCCGCGTGTATGAAGAAGGCCTTCGGGTTGTAAAGTACTTTCAGCGGGGAGGAAGGGAGTAAAGTTAATACCTTTACTCATTGACGTTACCCGCAGAAGAAGCACCGGCTAACTCCGTGCCAGCAGCCGCGGTAATACGGAGGGTGCAAGCGTTAATCGGAATTACTGGGCGTAAAGCGCACGCAGGCGGTCTGTTAAGTCAGATGTGAAATCCCCGGGCTTAACCTGGGAAC
+
GGGGGGGGGGGGGGGGGGGGGGGGGGGGGGGGGGGGGGGGGGGGGGGGGGGGGGGGGGGGGGGGGGGGGGGGGGGGGGGGGGGFGGGGGGGGGGGGGGGGGGGGGGGGGGGGGGGGGGGGGGGGGGGGGGGGGGGGGGGGGGGGGGGGFGGGGGGGGGGGGGGGGGGGGGDGGGGGGGGGGGGGGGGGGDGGGGGGGGGGGGGGGGGGGFFGGGDGGGGGGGGCFFGGG*CFFGGGFGFGFGFEGGGGEGGDDGG4=FFBEFGFFGGFFF??FF<FFB3@EBC?FFFA75@?74
@M04650:207:000000000-C238N:1:1101:17041:15078 1:N:0:19
ACTCCTACGGGAGGCAGCAGTGGGGAATATTGGGCAATGGGGGCAACCCTGACCCAGCGACGCCGCGTGAGTGAAGAAATCCTTCGGGATGTAAAGCTCTGTTGTATGGGAAGAGAAAAAGACGGTACCATACGAGGAAGCCCCGGCAAACTACGTGCCAGCAGCCGCGGTAATACGTAGGGGGCAAGCGTTGTCCGGAATTACTGGGCGTAAAGCGCACGCAGGCGGGTTTATAAGTCAGATGTAAAAGGCAGGTGCTTACCATCTGTTTGTCATCTGATACTGTAAGCCT
+
GGGGGGGGGGGGGGGGGGGGGGGGGGGGGGGGGGGGGGGGGGGGGGGGGGGGGGGGGGGGGGGGGGGGGGGGGGGGGGGGGGGGGGGGGGGGGGGGGFGGGGGGGGGGGGGGGGGGGGGGGGGGGGGGGGGGGGGGGGGGGGGGGGGGGGGGGGGGGGGGGGGGGGGGGGGGGGGGGGGGGGGGGGGGGGGGGGGGGGGGGGGGGGGGGGGGGGGGGGDGGGGGGGGGGGGGFFGGGGFGFGFFGGGGFGGGGGGFFFFFGFGGFGGFFFFFFFFFFFGFFFGFFFFFFFFF
@M04650:207:000000000-C238N:1:1101:13860:15089 1:N:0:19
ACTCCTACGGGAGGCAGCAGTAGGGAATCTTCGGCAATGGACGAAAGTCTGACCGAGCAACGCCGCGTGAGGGATGAAGGGCTTCGGTTCGTCAACCTCTGTCAGAAGGGAAGAAGTGTAGTGGTGCTAATCAGCCGCTATTTCACGGTACCTTCAAAGGAAGCACCGGCTAACTCCGTGCCAGCAGCCGCGGTAATACGGAGGGTTCAAGCGTTCATCGGAATCACTTGGCGTAAAGCTCATGTAGGCTGTTTGTTAAGTCATAACTGAAATCCCTCTGCTCACCCGTGGAAC
+
FCE@FFGC@B@-@:;@CC<CE<CF7F8FGGDF8;F77CE<9EC++@+EFGFGGFCDGGGGGEF@:F7FEF,<F7FDFEGC+FFGG:+?CF>F+=7EFFGGCGFF98,,,B,?:,B,FFF95C,BC+CD9,CF=,BFEGGDGGC,@C,5FFGGGGG<;C9BCF>BFEF7:BE@@:D;CCF*B8;,18,::*?*5B**;+?*11***;*:9+AC*:>*+0:95**:90<<+0+3.A)*1*9*6*98007*9C*99C4)76*1<=*0***-**/**//7)4*064D*60.(-))()(
@M04650:207:000000000-C238N:1:1101:20921:15112 1:N:0:19
ACTCCTACGGGAGGCAGCAGTGGGGAATATTGCACAATGGGCGAAAGCCTGATGCAGCGACGCCGCGTGAGGGAAGAAGGTTTTCGGATTGTAAACCTCTGTCTTCGAGGACGAAGAAGTGACGGTACTCGAGGAGGAAGCCACGGCTAACTACGTGCCAGCAGCCGCGGTAAAACGTAGGTGGCAAGCGTTGTCCGGAATTACTGGGTGTAAAGGGAGCGCAGGCGGGATGCCAAGTTGGACGTGAAATCTATGGGCTCAACCCATAGCGTGCGTTCAAAACTGGCGTTCTTG
+
GGGGGGGGGGGEGGGGGGGGGGGGGGGGGGGGGGGGGGGGGGGGGGGGGGGGGGGGGGGGGGGGGGGGGGGGGGGGGGGGGGGGGGGGGGGGGGGGGGGGGGGGGGGGGGGGGGGGGGGGGGGGGGGGGGGGGGGGGGGGGGGGGGGGGGGGGGGGGGGGGGGGGGGGGGGGGFFGGGGGGGGFFGGFGGGGGGGGGGGGGGGGGGGFFE5CFGGGGGGGGGGGGGGGGDGG5EG6C:BFFGFBDGGGFGGGDGCFFF>@F?<CBGG:@F@;>BED1<GFFAGFF?FB1B;:<2
@M04650:207:000000000-C238N:1:1101:18990:15114 1:N:0:19
ACTCCTACGGGAGGCAGCAGTGGGGAATATTGCACAATGGGCGCAAGCCTGATGCAGCCATGCCGCGTGTGTGAAGAAGGCCTTCGGGTTGTAAAGCACTTTCAGCGAGGAGGAAGGCGTTGTAGTTAATAACTGCAGCGATTGACGTTACTCGCAGAAGAAGCACCGGCTAACTCCGTGCCAGCAGCCGCGGTAATACGGAGGGTGCAAGCGTTAATCGGAATTACTGGGCGTAAAGCGCACGCAGGCGGTCTGTTAAGTCAGATGTGAAATCCCCGGGCTTAACCTGGGAAC
+
GGGGGGGGGGGGGGGGGGGGGGGGGGGGGGGGGGGGGGGGGGGGGGGGGGGGGGGGGGGGGGGGGGGGGGGGGGGGGGGGGGGGGGGGGGGGGGGGGGGGGGGGGGGFGGGGGGGGGGGGGGGGGGGGGGGGGGGGGGGGGGGFGGGGGGGGGGGGGGGGGGGGGGGGGGGGGGFGGGGGGGGGGGGGGGGGGGGGGGGGGGGGGGGGFGGGGGGGFGFFEDCDFGGGGGGGFGGGGGFGEDEFDDDDDDGDGGGFFF4=FFDFFCCBFFFFFFFF?FGE>><F44?AFFFFF8
@M04650:207:000000000-C238N:1:1101:8562:15122 1:N:0:19
ACTCCTACGGGAGGCAGCAGTGGGGAATATTGCACAATGGGCGCAAGCCTGATGCAGCCATGCCGCGTGTGTGAAGAAGGCCTTCGGGTTGTAAAGCACTTTCAGCGGGGAGGAAGGCGGTGAGGTTAATAACCTCACCGATTGACGTTACCCGCAGAAGAAGCACCGGCTAACTCCGTGCCAGCAGCCGCGGTAATACGGAGGGTGCAAGCGTTAATCGGAATTACTGGGCGTAAAGCGCACGCAGGCGGTCTGTCAAGTCGGATGTGAAATCCCCGGGCTCAACCTGGGAAC
+
GGGGGGGGGGGGGGGGGGGGGGGGGGGGGGGGGGGGGGGGGGGGGGGGGGGGGGGGGGGGGGGGGGGEGGGGGGGGGGGGGGGGGGGGGGGGGGGGGGGGGGGGGGGGGGGGGGGGGG>CCFGGGGGGGGGGGGGGGGGGGGGGFFGGGFGCGGGGGGGGGGGGGGGGGGGGGGGGGGGGGGGCGGGGGGGGGGCEGGFGGDGGGGCEGGGGGGGGGGGGGGGGGGFGADGGFED5FGFGFGFFGGGGFGGGGGG=FF??GFCD>GDFF??BFFFFF6D5>6D4?FF:?F>?F4
@M04650:207:000000000-C238N:1:1101:2736:15149 1:N:0:19
ACTCCTACGGGAGGCAGCAGTGGGGAATATTGGGCAATGGGGGGAACCCTGACCCAGCGACGCCGCGTGAGTGAAGAAATCCTTCGGGATGTAAAGCTCTGTTGTATGGGAAGAGAAAAAGACGGTACCATACGAGGAAGCCCCGGCAAACTACGTGCCAGCAGCCGCGGTAATACGTAGGGGGCAAGCGTTGTCCGGAATTACTGGGCGTAAAGCGCACGCAGGCGGGTGTATAAGTCAGATGTAAAAGGCAGGTGCTTACCATCTGTTTGTCATCTGATACTGTAAGCCTA
+
GGGFGFGCF@CGDGEGGGFDF,FE@FCGF9FFG@EFGFFFG@:FEFCEEGEFGGGFGDFBFF:F>@F+@FD<=,@FGGGGGDGCBFGGG7@>CF@=,>,?:FFGGFFGG>FCGGGGGGGGGGGGGEFBEFFGGFGEGECF7BF*CEEEEGGGGFGFEGFEFFGFF8C>EE*CEFFFFGGGGGGGECEGG8CCE?<F8CGG5<?@9++:5CCGGGFG5>DD:<EGCGGGGG**99C7>C6F?D4@C?GGFG37DG3>:@4*<?<C=CD57/@:F@?=AFGF?<7*/=FAA?47:
@M04650:207:000000000-C238N:1:1101:9368:15244 1:N:0:19
ACTCCTACGGGAGGCAGCAGTGGGGAATATTGCACAATGGGGAAAGGCCGGTGCCAGCACCGCCCGGGGGGGGAGGAGGTTTTTCGAATTGTAAACCTTTGCCTTGGAGGCGAAGGAGTTGAGGGTACTCGGGGGGAAGGCCAGGGCAACCTACGTCCAACCAGCCGGGGTAAAACGAAGTGGGCAGGGGTGGTCGGGATTAACGGGTGGAAAGGGAAGGGAGGGGGGATGGTAAGGTGGAAGTGGAAAATATGGGCCCAAACCCAAGGACTGCGTTCAAACTACCGTGTTTTG
+
GGGGGGGGGGGGGGGGGGGGGGGGGGGGGGGGGGGGGGGG8,,BF,,C,++6++,6,,,,,+@+6+++++@F8E**;+;+;CG*,:+,3*,2<F,A0,,,0,,30,0,;:***:**;*,,+,,2*1,2+,**:**:*;**;8**;***2**0+082*;*++***2***:*1;EF++***2/0<88C****;*/*+*:*:*;+++2CG5E**<9588**/**11C**:1:**:*+*07C/*.0))**29=4**0*2<))).:)95)*/(0))07.)0((99=278)0)8(.08((
@M04650:207:000000000-C238N:1:1101:24403:15279 1:N:0:19
ACTCCTACGGGAGGCAGCAGTGGGGAATATTGGGCAATGGGGGCAACCCTGACCCAGCGACGCCGCGTGAGTGAAGAAATCCTTCGGGATGTAAAGCTCTGTTGTATGGGAAGAGAAGCAGACGGTACCATACGAGGAAGCCCCGGCAAACTACGTGCCAGCAGCCGCGGTAATACGTAGGGGGCAAGCGTTGTCCGGAATTACTGGGCGTAAAGCGCACGCAGGCGGGTTTATAAGTCAGATGTAAAAGGCAGGTGCTTACCATCTGTTTGTCATCTGATACTGTAAGCCT
+
GGGGGGGGGGGGGGGGGGGGGGGGGGGGGGGGGGGGGGGGGGGGGGGGGGGGGGGGGGGGGGGGGGGGGGGGGGGFGGGGGGGGGGGGGGGGGGGGGGGGGGGGGGGGGGGGGGGGGGGGGGGGGGGGGGGGGGGGGGGGGFGGGGGGDGGGGGGGGGGGGGGGGGGGGGGGGGGGGGGGGGGGGGGGGGGGGGGGGGGGGGGGGGGGGGGGGGGGGGGGGGGEGGGGG7?EFGGF7:@GFFFFCGFFFGDGGGGFF:FFF@CG=C:AF==FFFFF<AGFF>>@FFFFF@@7
@M04650:207:000000000-C238N:1:1101:22982:15315 1:N:0:19
ACTCCTACGGGAGGCAGCAGTGGGGAATATTGGGCAATGGGGGGAACCCTGACCCAGCGACGCCGCGTGAGTGAAGAAATCCTTCGGGATGTAAAGCTCTGTTGTATGGGAAGAGAAAAAGACGGTACCATACGAGGAAGCCCCGGCAAACTACGTGCCAGCAGCCGCGGTAATACGTAGGGGGCAAGCGTTGTCCGGAATTACTGGGCGTAAAGCGCACGCAGGCGGGTTTATAAGTCAGATGTAAAAGGCAGGTGCTTACCATCTGTTTGTCATCTGATACTGTAAGCCT
+
GGGGGGGGGGGGGGGGGGGGGGGGGGGGGGGGGGGGGGGGGGGGGGGGGGGGGGGGGGGGGGGGGGGGGGGGGGGGGGGGGGGGGGGGGGGGGGGGGGGGGGGGGGGGGGGGGGGGGGGGGGGGGGGGGGGGGGGGGGGGGGGGGGGGGGGGGGGGGGGGGGGGGGGGGGGGGGGGGGGGGGGGGGGGGGGGGGGGGGGGGGFGGGGGGGGGGGGGGGGGGGGGGGGGGGGGFGGGGGFGFGFFGGGGFGGGGGGFFFFFGFGFFGFDFFFFFFFFFFG=?>GFFFFBFFFF
@M04650:207:000000000-C238N:1:1101:16239:15326 1:N:0:19
ACTCCTACGGGAGGCAGCAGTGGGGAATATTGGGCAATGGGGGCAACCCTGACCCAGCGACGCCGCGTGAGTGAAGAAATCCTTCGGGATGTAAAGCTCTGTTGTATGGGAAGAGAAAAAGACGGTACCATACGAGGAAGCCCCGGCTAACTACGTGCCAGCAGCCGCGGTAATACGTAGGGGGCAAGCGTTGTCCGGAATGATTGGGCGTAAAGGGCGCGTAGGCGGCCTGTTAAGTCTGGAGTGGAAGTCCCGCTTTCAAGGTGGGAATTGCTTTGGAAACTGATAGGCTTG
+
GGGGGGGGGGGGGGGGGGGG<FGGGGGGGGGGGGGGGGGGGGGGGGGGGGGGGGGGGGGGGGGGGGGGGGGGGGGGGGGGGGGGGGGGGGGGGGGGGGGGGGGGGGGGGGGGGGGGGGGGGGGGGGGGGGGGGGGGGGGGGGGGGGGGGGGGGGGGGGGGGGGGGGGGGGGGGGGGGFGGGGGGGGGGGGGGGGGGGGGGGGFGGFGGCEGGGFGGGGGGGGGGGGGGGGGGBGGEFFFGFGFFGGGGFGGF?FGF>DFFFFGGFGGFFFFFFFFFFFGFFFGFFF6AFFF??>
@M04650:207:000000000-C238N:1:1101:13110:15338 1:N:0:19
ACTCCTACGGGAGGCAGCAGTGCTGAATTATTCGCCAATGCGCGAAAGCGTGACGGTGCGACGCCGCGTGCGGGACGAAGGCCTTCGGGTTGTAAACCGCTGTCAGGGAATAGAAAACCTATATGGTTAATAGCCATATAGCTGATCATTCCCAAAGGAAGCACAGGCTAATCTCGTGCCAGCAGCCGCGGTAATACGAGGTGTGCGAGCGTTGTTCGGAATCACTGGGCATAAAGGGTGCGTAGGCGGTGTACCCAGTCGGGTGTGAAATCCCTTCGCTTAACGAAGGAACTG
+
GGGGGGGGGGGGGGGGGGGGGGGGGGGGGGGGGGGGGGGGGGGGGGFGGGGGGGGGGFGGGGGGGDGGGEGGGGGGGGGGGGGGGGGGGGGGGGGGGGGGGGGGGGGGGGGGGGGGGGGGGGGGGGGGGGGGFGGGGGGGGGGGGGGGGGGGGGGGGGGGGGGGGGGGGGGGGGGGGGGGGGGGGGGGGGGGGGGGCGGGDGGGGGGGGGGGGDGGGGGGGGGGGGFGGGGGFGGGCGFCBGFFG39)7CDGCGGFFFFFEF:FFGGBFFF?FFFFF?DEF?FFBEFFFFFFF7
@M04650:207:000000000-C238N:1:1101:3523:15362 1:N:0:19
ACTCCTACGGGAGGCAGCAGTGGGGAATCTTCGGCAATGGACGAACGTCTGACCGAGCAACGCCGCGTGAGTGAAGAAGGTTTTCGGATCGTAAAACTCTGTTGGTAGAGAAGAACGTTGGTGAGAGTGGAAAGCTCATCAAGTGACGGTAACTACCCAGAAAGGGACGGCTAACTACGTGCCAGCAGCCGCGGTAATACGTAGGTCCCGAGCGTTGTCCGGCTTTATCGGGCGTAAAGCGAGCGCAGGTGGTTCATTAAGCCTGGTGTAAAATGCAGTGGCTCAACCATTGT
+
FFGGGCGFFGDCEGDDCE<8<;EECEGGFGFGGD@@CFFFF8@FC+@:FFGEEFEGEEEGGGGGGGG+>FGFEFDGGGGGF<FGAE@@G@=FCFGGFDFCGAFDGGGGFDFGGGGAC=BFFEGGCGD>CFDFF@8<@FGFGCGFFAFG73FFEFGC,@FF7D3>:B8FDE7*CFG9;C:FCGGGFGGG,,*:>EGE>9C?82>EG92=*:7::52;*/:F*5**2<+++1:77*1:5*@*8*.)1)93510/15*997=??**9>*9286*98*9*4<27<?*)1*8,2*9:4
@M04650:207:000000000-C238N:1:1101:21101:15396 1:N:0:19
ACTCCTACGGGAGGCAGCAGTGGGGAATATTGCACAATGGGCGCAAGCCTGATGCAGCCATGCCGCGTGTATGAAGAAGGCCTTCGGGTTGTAAAGCACTTTCAGCGAGGAGGAAGGCGTTGTAGTTAATAACTGCAGCGATTGACGTTACTCGCAGAAGAAGCACCGGCTAACTCCGTGCCAGCAGCCGCGGTAATACGGAGGGTGCAAGCGTTAATCGGAATTACTGGGCGTAAAGCGCACGCAGGCGGTCTGTTAAGTCAGATGTGAAATCCCCGGGCTTAACCTGGGAAC
+
GGGGGGGGGGGGGGGGGGGGGGGGGGGGGGGGGGGGGGGGGGGGGGGGGGGGGGGGGGGGGGGGGGGGGGGGGGGGGGGGGGGGGGGGGGGGGGGGGGGGGGGGGGGGGGGGGGGGGGGGGGGGGGGGGGGGGGGGGGGGGGGGGGGGGGGGGGGGGGGGGGGGGGGGGGGGGGGGGGGGGGGGGGGGGGGGGGGGGGGGGGGGGGGGGGDGGGGDGGGGGGGDGGGGGGGGFGGGGGFGFD@EGGGGFGGGGGGFFFFFGFGGFGGBFF?6F??FBFGFFFGFFFFA?FFB?-
@M04650:207:000000000-C238N:1:1101:12365:15399 1:N:0:19
ACTCCTACGGGAGGCAGCAGTGGGGAATATTGGGCAATGGGGGCAACCCTGACCCAGCGACGCCGCGTGAGTGAAGAAATCCTTCGGGATGTAAAGCTCTGTTGTATGGGAAGAGAAAAAGACGGTACCATACGAGGAAGCCCCGGCAAACTACGTGCCAGCAGCCGCGGTAATACGTAGGGGGCAAGCGTTGTCCGGAATTACTGGGCGTAAAGCGCACGCAGGCGGGTTTATAAGTCAGATGTAAAAGGCAGGTGCTTACCATCTGTTTGTCATCTGATACTGTAAGCCT
+
GGGGGGGGGGGGGGGGGGGGGGGGGGGGGGGGGGGGGGGGGGGGGGGGGGGFGGGGGGGGGGGGGGGGGGGGGGGGGGGGGEGGGGGGGGGGGGGGGFGGGGGGGGGGGGGGGGGGGGGGGGGGGGGGGGGGGGGGGGGGGFFGGGGGGGGGGGGGGGGGGGGGGGGGGGFGGFGGGGGGGGGGGGGGGGGGGGGGGGGGGGGGGGGG5CEEEFGGGGGGGGGEGGGGGCEGFGGGGF@GFGFFCGGGFFGGFGGFFFFFF@FGFGGB@F?FFFFFFFGBFFC??F?A9FFF
@M04650:207:000000000-C238N:1:1101:15777:15407 1:N:0:19
ACTCCTACGGGAGGCAGCAGTGGGGAATATTGGGCAATGGGGGCAACCCTGACCCAGCGACGCCGCGTGAGTGAAGAAATCCTTCGGGATGTAAAGCTCTGTTGTATGGGAAGAGAAGCAGACGGTACCATACGAGGAAGCCCCGGCAAACTACGTGCCAGCAGCCGCGGTAATACGTAGGGGGCAAGCGTTGTCCGGAATTACTGGGCGTAAAGCGCACGCAGGCGGGTTTATAAGTCAGATGTAAAAGGCAGGTGCTTACCATCTGTTTGTCATCTGATACTGTAAGCCT
+
GGGGGGGGGGGGGGGGGGGGGGGGGGGGGGGGGGGGGGGGGGGGGGGGDGGGGGGGGFGGGGGGGGGGGGGGGGGGGGGGGGGGGGGGGGGGGGGGGGGGGGGGGGGGGGGGGGGGGGGGGGGGGGGGGGGGGGGGGGGGGGGGGGGGGGGGGGGGGGGGGGGGGGGGGGGGGGGGGGGGGGGGGGGGGGGGGGGGGGGGGGGGGGGGGGGGGGGGGGGGGGGGGGGEE>C5<FFGGG?G?CFFFGGGFGGGGGGFFFFFGFGGFGFF7?FFFFFFAFGF=>FFFFF>F=@?
@M04650:207:000000000-C238N:1:1101:3910:15412 1:N:0:19
ACTCCTACGGGAGGCAGCAGTAGGGAATCTTCGGCAATGGACGAAAGTCTGACCCAGCAACGCCGCGTGAAGGAAGAATGTCTTCGGATTGTAAACTTCTGTCCTCAGGGGAGAAAAAAATGACGGTACCTGAGGAGGAAGCCCCGGCTAACTACGTGCCAGCAGCCGCGGTAATACGTAGGGGGCAAGCGTTATCCGGATTTATTGGGCGTAAAGCGCGCGTAGGCGGTTTGTTAAGCGGAATCTCTAATCTGAGGGCTCAACCCCCAGCCGGATTCCGAACTGGCAGACTCG
+
GGGGGGGGGGGGGGGGGGGGGGGGGGGGGGGGGGGGEGGG?FGEFGGGGGGGGGGGGGGGGGGGGGGGGG7FGGDGGFGGGGGGGGGEGGGGGGGGGGGGFGGGGGGGGGGGGGGGFEFGFFGFEGGFGGGGDGGFEGGGGGGGGGGGGCFGGGGGGGGFFFGGGGGGGGGGGGGGGGGGGGGGGGGGGGEGGDGGGGGGGCECFGEGGFGGEEEGGGGGGGC5CCFCG<EC:EGFFGFD>C@@CFF7=FGGF77@>EFF5*9DFGG>>3@FBF>>08DFF6D4*9@76)))),
@M04650:207:000000000-C238N:1:1101:8369:15429 1:N:0:19
ACTCCTACGGGAGGCAGCAGTGGGGAATATTGGGCAATGGGGGAAACCCTGACCCAGCAACGCCGCGTGAGGGAAGAAGGCTTTCGGGTCGTAAACCTCTGTCCCATGTGAAGAGAAGAAGACGGTAGCATGGGAGGAAGCCCCGGCTAACTACGTGCCAGCAGCCGCGGTAATACGTAGGGGGCAAGCGTTGTCCGGAATTACTGGGCGTAAAGCGCACGCAGGCGGGTTTATAAGTCAGATGTAAAAGGCAGGTGCTTACCATCTGTTTGTCATCTGATACTGTAAGCCT
+
GGGGGGGGGGGGGGGGGGFGGGGGGGGGGGGGGGGGGGGGGGGGGGGGGGGGGGGGGGGFFEGGGGGGEGDGGGGGGFGGGGGGGGGGGBFGGGGGGGGGGGEGGDFGGCFGG9EEGGGFGGGGGGGGGGGGGGGGFGGGGGFGGDGGGFGGGGGGGGFGFGGGGGGGGGGEFF@FGGCFG7EEGDFGGGGGGG7C>EGCCF+AE@FGGGGGDG++:3CDDDEGCEEECD=EFF7CC7@CF79@FFFF?GC4<*3<?FFFFFFGFFGF=F4?;F4=AA7*=>CFFF*6)*??
@M04650:207:000000000-C238N:1:1101:26025:15435 1:N:0:19
ACTCCTACGGGAGGCAGCAGTGGGGAATATTGGGCAATGGGGGGAACCCTGACCCAGCGACGCCGCGTGAGTGAAGAAATCCTTCGGGATGTAAAGCTCTGTTGTATGGGAAGAGAAGCAGACGGTACCATACGAGGAAGCCCCGGCAAACTACGTGCCAGCAGCCGCGGTAATACGTAGGGGGCAAGCGTTGTCCGGAATTACTGGGCGTAAAGCGCACGCAGGCGGGTTTATAAGTCAGATGTAAAAGGCAGGTGCTTACCATCTGTTTGTCATCTGATACTGTAAGCCT
+
FGGGGGGGGGGGGGGEGEFFGEGGGGGGGGGFGGGGGGFFGGGGDGGGGGGGGGGGGGGGGDGGEEGGGGGGGDFCGFCFFGGGDFGG:FEGFGGGFGGG:FF@FFFCFFFDECF@EFGGGFGG>FCFGGGGGGGGGGGGF7<FFCEGCCFGGCEGGFGDFGGGGGDEGEGDEFGGGGFFG5E5EECGFGGG8CFGGCCGGFGGGF8=FGGGEG?FGDDGCD5CEECEE5CEFGF7:FF7@79@G:7>F*54*/>>66FF7?FG?CCBFFF)<F=FADC4B9FF*9*)-7:7
@M04650:207:000000000-C238N:1:1101:27328:15450 1:N:0:19
ACTCCTACGGGAGGCAGCAGTGGGGAATATTGGACAATGGACCAAAAGTCTGATCCAGCAATTCTGTGTGCACGACGAAGTTTTTCGGAATGTAAAGTGCTTTCAGTTGGGACGAAGAAAGTGACGGTACCAACAGAAGAAGGGGCGGCTAAATACGTGCCAGCAGCCGCGGTAATACGTATGCCCCGAGCGTTATCCGGATTTATTGGGCGTAAAGCGCGTCTAGGTGGTTTAAAAAGTCTGATGTTAAACTGCGGGGCTCAACTCCGTATTGCGTTGGAAACTGTTAGACT
+
GGGGGGGGGGGGGGGGGGGGGGGGGGGGGGGGGGGGGGGGGGGGGGGGGGGGGGGGGGGGGGGGGGGGGGGGGGGGGGFGGGGGGGGGGGGGGGGGGGGGGGGGGGFGGGGGGGGGGGGGFFGGGGGGGGGGGGGGFFGGGGGGGGGGGGGGGGGGGGGGGGGGGGGGGGGGGGGGGGGGGGGGEGGGGGGGGGGGGGGGEGGGGGGGGGGGGGGGGGGGGGGGFCFGGG;FFGGGGFECFGFFGGFGFGGGGGGFFFFFDFGGFGG?FFFFFFFFBFGF@AGFFFFAFFFA>
@M04650:207:000000000-C238N:1:1101:2474:15506 1:N:0:19
ACTCCTACGGGAGGCAGCAGTGGGGAATATTGGGCAATGGGGGCAACCCTGACCCAGCGACGCCGCGTGAGTGAAGAAATCCTTCGGGATGTAAAGCTCTGTTGTATGGGAAGAGAAAAAGACGGTACCATACGAGGAAGCCCCGGCAAACTACGTGCCAGCAGCCGCGGTAATACGTAGGGGGCAAGCGTTGTCCGGAATTACTGGGCGTAAAGCGCACGCAGGCGGGTTTATAAGTCAGATGTAAAAGGCAGGTGCTTACCATCTGTTTGTCATCTGATACTGTAAGCCG
+
GGGGGGGFGGGGGGGGGGGGFFGGGGGGGGGGGFGGGFGGGGGGGGGGDGGGGGGGGGGCCG:BFGECFGGFFGGGGGGG<FGAEDFG@FGGGGGGGGGGFB<FGFDFGGGGGGGGGGGGGGGEGEGEFGAFFGGGCFGFGGFGFFEGCFFGGGGFGGGGFGFGGGGGGGFGGGGGFFGGGGGGGEGGGGEGGGGGGCEC>8FGGC+:CCEGGCECEGC)CDGGGGGGGC**6+:CGG?GFGFFFGGF6CCFGGGFF?**+67:*7*:=*@5)*9@><C**6C=FF4<AF?(
@M04650:207:000000000-C238N:1:1101:17300:15579 1:N:0:19
ACTCCTACGGGAGGCAGCAGTAGGGAATCTTCGGCAATGGACGAAAGTCTGACCGAGCAACGCCGCGTGAGTGAAGAAGGTTTTCGGATCGTAAAACTCTGTTGTTAGAGAAGAACAAGGACGTTAGTAACTGAACGTCCCCTGACGGTATCTAACCAGAAAGCCACGGCAAACTACGTGCCAGCAGCCGCGGTAATACGTAGGGGGCAAGCGTTGTCCGGAATTACTGGGCGTAAAGCGCACGCAGGCGGGTTTATAAGTCAGATGTAAAAGGCAGGTGCTTACCATCTGTTT
+
GGGGGGGGGGGGGGGGGGGGGGGGGGGGGGGGGGGGGGGGGGGGGGGGGGGGGGGGGGGGGGGGGGGGGGGGGGGGGGGGGGGGGGGGGGGGGGGGGGGGGGGGGGGGGGGGGGGGGG<FGEGFGGGGGGGGGGGGGGGGGGGGGGGGGGGGGGGGGGGGGGGGGGGGGGGGGGGGGGGGGGGGGGGGGGGEGGGGGGGGEFFEGGGGGGGFEGGGG=FDCDEGGGGGFGGGFGGCCFFGFDFFGGG9BGD3975FFFFFGFGGFGFBFFFFFFFF<3CFFFGFFFFFBFFFD<
@M04650:207:000000000-C238N:1:1101:22389:15607 1:N:0:19
ACTCCTACGGGAGGCAGCAGTGGGGAATATTGCGCAATGGGCGAAAGCCTGACGCAGCGACGCCGCGTGAGTGAAGAAATCCTTCGGGATGTAAAGCTCTGTCGTATGGGACGAGAAGCAGACGGTACCATACGAGGAAGCCCCGGCTAACTACGTGCCAGCCGCCGCGGTAATACGTAGGGGGCAAGCGTTGTCCGGAATTACTGGGCGTAAAGCGCACGCAGGCGGGTTTATAAGTCAGCTGTAAAAGGTAGGTGCGTACCATCTGATTGTCATCTGATTCTGTAAGGCT
+
GGGGGGGGGGGGGGGGGGGGGGGGGGGGGGGGA;FGGGGGGGGGGGGGGGGG8@FGGGGGCGGGGGGGGGGGGGGGGGFGGGGGGGGG@EGGGGGGG<FGGG,DB<=FFGG8FEEGG?3F=>CFE><>A9=3FC<FF:FA>D*@:<:>FCGGG71,64:FCC*4CFG:<74=*C++=F:<;8C:*:888;CEC89+/:EC@8CACFC55>=/8>?ECC79/7CC=EGGG)**99FGG7/0**1)*2?CFG3*09D=6@3>/77:F*::*09*1=*9)-7*1)2169/-:))(
@M04650:207:000000000-C238N:1:1101:27388:15616 1:N:0:19
ACTCCTACGGGAGGCAGCAGTAGGGAATCTTCGGCAATGGACGAAAGTCTGACCGAGCAACGCCGCGTGAGTGAAGAAGGTTTTCGGATCGTAAAACTCTGTTGGTAGAGAAGAACGTTGGTGAGAGTGGAAAGCTCATCAAGTGACGGTAACTACCCAGAAAGGGACGGCTAACTACGTGCCAGCAGCCGCGGTAATACGTAGGTCCCGAGCGTTGTCCGGATTTATTGGGCGTAAAGCGAGCGCAGGTGGTTTATTAAGTCTGGTGTAAAAGGCAGTGGCTCAACCATTGT
+
GGGGGGGGGGGGGGGGGGGGGGGGGGGGGGGGGGGGGGGGGGGGGGGGGGGGGGGGGGGGGGGGGGGGGGGGGGGGGGGGGGGGGGGGGGGGGGGGGGGFGGGGGGGGGGGGGGGGGGGGGGGGGGGFGGGGGGGGGGGGGGGGGGGGGGGGGGGGGGGGGGGGGGGGGGGGGGGGGGGGGGGGGGGGGGGGGGGGGGGGGGGGGGGGGGGGGGGDGGGFGDGEGFGGGGGGFGGGGGFGFGFFGGGGFFGGGCCFFFFFGFGGFC7:>BFFFFEFFFGFFFFFFFFFBFFFF
@M04650:207:000000000-C238N:1:1101:17494:15622 1:N:0:19
ACTCCTACGGGAGGCAGCAGTGGGGAATATTGGGCAATGGGGGGAACCCTGACCCAGCGACGCCGCGTGAGTGAAGAAATCCTTCGGGATGTAAAGCTCTGTTGTATGGGAAGAGAAAAAGACGGTACCATACGAGGAAGCCCCGGCAAACTACGTGCCAGCAGCCGCGGTAATACGTAGGGGGCAAGCGTTGTCCGGAATTACTGGGCGTAAAGCGCACGCAGGCGGGTTTATAAGTCAGATGTAAAAGGCAGGTGCTTACCATCTGTTTGTCATCTGATACTGTAAGCCT
+
GGGGGGGGGGGGGGGGGGGGGGGGGGGGGGGGGGGGGGGGGGGGGGGGGGGGGGGGGGGGGGGGGGGGGGGGGGGGGGGGGGGGGGGGGGGGGGGGGGGGGGGGFGGGGGGGGGGGGGGGGGGGGGGGGGGGGGGGGGGGGGGGGGGGGGGGGGGGGGGGGGGGGGGGGGGGGGGGGGGGGGGGGGGGGGGGGGGGGGGGGGGGGGGGGGGGGGGGGGGGGGGGGGGGGGGGFGGGFCBFFD?FDGGGFGGGGGGFFFFFGFGGFGGDFFFF>FFFFBGFFFGFFFFAAFFF
@M04650:207:000000000-C238N:1:1101:22197:15660 1:N:0:19
ACTCCTACGGGAGGCAGCAGTGGGGAATATTGGGCAATGGGGGGAACCCTGACCCAGCGACGCCGCGTGAGTGAAGAAATCCTTCGGGATGTAAAGCTCTGTTGTATGGGAAGAGAAAAAGACGGTACCATACGAGGAAGCCCCGGCAAACTACGTGCCAGCAGCCGCGGTAATACGTAGGTGGCAAGCGTTGTCCGGATTTACTGGGCGTAAAGAGCGCGCAGGCGGTCGATCAAGGCGCGTGTGAAAGCCTCCGGCTCAACTGGGGAGGGTCACGCGATACTGACCGACTCG
+
GGGGGGGGGGGGGGGGGGGGGGGGGGGGGGGFGGGGGGGGGGGEGGGGGGGGGGGGGGGGGGGGGGGGG7CGGGGGGGDFGGGGGGGG:FGGGGGGGFFGGGGGG@@FGGGGGGGGGGGGGGGGGGGCFCFFGDD@F7:<FGFGFCFEDFFC?CE:8EFGG>*:@>8CECGGGGCFFF+C?@FGGGFEGG*;EGFD>>88CF+:CFG55:*/;ECFGF)/?CGED=CEE7E5)09C9*7<>G5>DCCC4:*7*9C@::;)+***09C0).75B4)7-:D>5(>==*).435(,(
@M04650:207:000000000-C238N:1:1101:13573:15663 1:N:0:19
ACTCCTACGGGAGGCAGCAGTGGGGAATATTGCACAATGGGCGCAAGCCTGATGCAGCCATGCCGCGTGTATGAAGAAGGCCTTCGGGTTGTAAAGTACTTTCAGCGGGGAGGAAGGGAGTAAAGTTAATACCTTTGCTCATTGACGTTACCCGCAGAAGAAGCACCGGCTAACTCCGTGCCAGCAGCCGCGGTAATACGGAGGGTGCAAGCGTTAATCGGAATCACTGGGCGTAAAGCGCATGTAGGCTGCTTTATAAGTCAGAGGTGAAATCCCACGGCTTACCCGTGGAAC
+
FGGGGGGGGGEGDGGGGDCGGGGGGGGGGGGFGFDC<<F?ECGGGGGGGFFGEFGGGGGGGGFGGCEFFGGFGGFGFCFG@FFFGGGDGGEGGGGGFGGFFGGGFCFEEEEC:FDFGGG@FCFCFGGFGGGGDFGFFGFGC9@@AFEFGFGF<FEGGGGFGGG?GFGGGGGGF:FFEEFGEFGGGCCCC8CEGE8EFGGG58=ECCEC8?EFC=EGCFDGE58EE+?FFCF5BED=*?=5B57<>F77FDDGGGG?BF*/AFC>*6355466@4/)).18B>DF)/9987)(.(
@M04650:207:000000000-C238N:1:1101:14967:15683 1:N:0:19
ACTCCTACGGGAGGCAGCAGTGGGGAATATTGCACAATGGGCGCAAGCCTGATGCAGCCATGCCGCGTGTGTGAAGAAGGCCTTCGGGTTGTAAAGCACTTTCAGCGAGGAGGAAGGGTGCAGTGTTAATAGCGCTGTGCATTGACGTTACTCGCAGAAGAAGCACCGGCTAACTCCGTGCCAGCAGCCGCGGTAATACGGAGGGTGCAAGCGTTAATCGGAATTACTGGGCGTAAAGCGCACGCAGGCGGTCTGTTAAGTCAGATGTGAAATCCCCGGGCTTAACCTGGGAAC
+
GGGGGGGGGGGGGGGGGGGGGGGGGGGGGGGGGGGGGGGGGGGGGGGGGGGGGGGGGGGGGGGGGGGGGGGGGGGGGGGGGGGGGGGGGGGGGGGGGGGGGGGGGGGGGGGGGGGGGGFGGGGGGGGGGGGGGGGGGGGGGGGGGGGGGGGGGGGGGGGGGGGGGGGGGGGGGGGGGGGGGGGGGGGGGGGGGGGGGGGGGEGGGGGGDGGGGGGGFGGGGGGGGGGGGGGGFGGGGGFGFGFFGGGGFGGGGGGFFFFFGFGGFGGFFFF4@F@FFFGFF9FFFFF>?FF?F1
@M04650:207:000000000-C238N:1:1101:26323:15688 1:N:0:19
ACTCCTACGGGAGGCAGCAGTAGGGAATCTTCGGCAATGGACGAAAGTCTGACCGAGCAACGCCGCGTGAGTGAAGAAGGTTTTCGGATCGTAAAACTCTGTTGTTAGAGAAGAACAAGGACGTTAGTAACTGAACGTCCCCTGACGGTATCTAACCAGAAAGCCACGGCTAACTACGTGCCAGCAGCCGCGGTAATACGTATGTCGCAAGCGTTATCCGGAATTATTGGGCATAAAGGGCATCTAGGCGGGGTTTCAAGTCGACGGTTAAAACTAGTTGCTCAACCATTAGCT
+
GGGGGGGGGGGGGGGGGGGGGGGGGGGGGGGGGDGEGGGGGGGGGGGGGGGGFGEGGGEG@FGGGGGGGGGGGGGGGGGFFEGGGG7FG@GGGGGGGGGGFGGGGFFGDGFFGG8FFG<F8FGGGGGGGGGGGGCFGFGFGGGCFFGE8DFGGFFFGFGFDGGGGFFGDEG7CGGGFEGGGGGCFG6C:BE75=CEGFFCCBCEGGFG5CCF=:C5EGG3*9C=C9CG9CCCFGG+:09*7C>?FGCF@GDCG755*97FE?93>DD?5>4@667/.:*=F9:9=:448F6<?<
@M04650:207:000000000-C238N:1:1101:17089:15702 1:N:0:19
ACTCCTACGGGAGGCAGCAGTGAGGAATTTTGCGCAATGGGGGCAACCCTGACGCAGCAACGCCGCGTGAGTGATGAAGGCCTTTTGGTTGTAAAGCTCTGTCGCCTGGAAAGAAACCTGGAGATAGGTAATGATCTTCAGCTGACGGTACCAGGAAAGGAAGGACCGGCTAACTCCGTGCCAGCAGCCGCGGTAATACGGGGGGTCCAAGCGTTATTCGGAATTATTGGGCGTAAAGCGCATGTAGGCGGTCGGGTATGTCAGATGTGAAAGCCCAGGGCTTAACCCTGGA
+
GGGGGGGGEEGGEGGGGGGGGGGGGGGGGGGGGGGGGGGGGGGDCFGGGGGGGGGGGGGGGGGGEGGGGCGGGGGGGGGFGGGGGEGEFDFFGGGGFAFEEFGGGCDFFGGGGGDDGFGGD,D=E<FFGFGGGDGGDGGGGGGGGDFD<<FEGFG7>FG?FFGC@FDEEGC>BF9D8CGG7;CGFFGGFGGEE:EECGGF>C5EEGGGCFGDEGECGGCFFD==AEGG?FG*71>:CD4<77>EFCFGF5D979D35<F?9/*:=FC669F?FFFF:<F>B?C?@?*47)7:
@M04650:207:000000000-C238N:1:1101:20919:15772 1:N:0:19
ACTCCTACGGGAGGCAGCAGTGGGGAATATTGCACAATGGGCGAAAGCCTGATGCAGCGACGCCGCGTGAGGGAAGAAGGTTTTCGGATTGTAAACCTCTGTCTTCGGGGACGATAATGACGGTACCCGAGGAGGAAGCCACGGCTAACTACGTGCCAGCAGCCGCGGTAAAACGTAGGTGGCAAGCGTTGTCCGGAATTACTGGGTGTAAAGGGAGCGCAGGCGGAATGCCAAGTTGAATGTGAAAACTATGGGCTCAACCCATAGACTGCGTTCAAAACTGGCGTTCTTG
+
GGGGGGGGGGGGGGGGGGGGGGGGGGGGGGGGGGGGGGGGGGGGGGGGGGGGGGGGGGGGGGGGGGGGGGGGGGGGGGGGGGGGGGGGGGGGGGGGGGGGGGGGGGGGGGGGEGGGGGGGGGGGGGGGGGGGGGGGGGGGGGGGGGGGGGGGGGGGGGGGGGGGGGGGGGGGGGGGGGGGGGGGGGGGGGGGGGGGGGGGGGGGGGGGGDF?ECGGGGGGGGGGGDGGGGGGFGGGGGFFFGFFGGGGFGGGGFGFFFFFGFG:FGGFFFFFFF>EFFFFFBCFFE>3?FFA
@M04650:207:000000000-C238N:1:1101:20671:15774 1:N:0:19
ACTCCTACGGGAGGCAGCAGTGGGGAATTTTGGACAATGGGGGCAACCCTGATCCAGCAATGCCGCGTGAGTGAAGAAGGCTTTCGGGTTGTAAAGCTCTTTCGGTTGGGAAGAAGGGATTTGTGTTAATAGCACAGAAACTTGACGGTACCGACATAAGAAGCACCGGCTAACTACGTGCCAGCAGCCGCGGTAATACGTAGGGTGCAAGCGTTAATCGGAATTACTGGGCGTAAAGGGTGCGCAGGCGGTTAGATAAGTCAGATGTGAAATCCCCGGGCTTAACCTGGGAAC
+
GGGGGGGGGGGGGGGGGGGGGGGGGGGGGGGGGGGGGGGGGGGGGGGGGGGGGGGGGGGGGGGGGGGGGDGGGGGGGGGGGGGGGGGGGGGGGGGGGGGGGGFGGGGGGGGGGGCEGGGGGGGDGGGGGGGGGGGGGDGGGGGGGGGGGGGGGGGGGFGGGGGGGGGGGGGGGGGGGGGGGGGGGGFGGGGGGCGGGGGGGGGGGGGGGGGGGGGGDGGGGGCFGGGGGGFGEECCFC?DFGDFGGDDFGGGGGGFFFFFGFGGFGGFFFFFFFFFFFGFF>FFFFFFFF3::4
@M04650:207:000000000-C238N:1:1101:10129:15780 1:N:0:19
ACTCCTACGGGAGGCAGCAGTGGGGAATATTGCACAATGGGCGAAAGCCTGATGCAGCGACGCCGCGTGAGGGAAGAAGGTTTTCGGATTGTAAACCTCTGTCTTCGGGGACGATAATGACGGTACCCGAGGAGGAAGCCACGGCTAACTACGTGCCAGCAGCCGCGGTAAAACGTAGGGGGCAAGCGTTGTCCGGAATTACTGGGCGTAAAGCGCACGCAGGCGGGTTTATAAGTCAGATGTAAAAGGCAGGTGCTTACCATCTGTTTGTCATCTGATACTGTAAGCCTAG
+
GGGGGGGGGGGGGGGGGGGGGGGGGGGGGGGGGGGGGGGGGGGGGGGGGGGGGGGGGGGGGGGGGGGGGGGFGGGGGGGGGGGGGGGGGGGGGGGGGGGGGGGFGGGDGGGGGGGGGGGGGGGEFGCF@@@ECGGGGGGGGGGGEGEFGFCFGGGGGGGGGGGGGGGGGGGGGGDCFGGGGDCGFGGGGGGGGGGGGGGD?CFGGGGGGGG5CGGGGGGGGGGGGGE>ECEC?FGCFDFF=FF=7CDG5497)9<FF4F?GFGGF7DBBFFFFFFFF577=BGFF=F729:(
@M04650:207:000000000-C238N:1:1101:26227:15807 1:N:0:19
ACTCCTACGGGAGGCAGCAGTGAGGAATATTGGTCAATGGTCGAGAGACTGAACCAGCCAAATCGCGTGAAGGAAGACTGCCTTATGGGTTGTAAACTTCTTTTTTACAGGAATAAAAGACATTACGTGTAATGTATTGCATGTACTGTAAGAATAAGCATCGGCTAACTCCGTGCCAGCAGCCGCGGTAATACGGAGGATGCGAGCGTTATCCGGATTTATTGGGCGTAAAGCGAGCGCAGGTGGTTTATTAAGTCTGGTGTTAAAGGCATTGGCTCAACCATTGTGTGCATT
+
GGGGGGGGGGGGGGGGGGGGGGGGGFDGCGGGCFFGGGGGGGGGEGGGGFEGCFGDGGGGFGFGGGGGGGDFGGCEEFGGFFGGFGGFGGGGGGCCGGCDFGGDFF@F@FFDGFG,E<,4=EFGFCFEFFCGECG9EFFG9AEGDGGFGG9E,CFGF9FFDG:CEDEECG:F>D+C@D,D8>B8EGBEC@8FD>E5ECECD6D*BECGGGGG798E5>3C7@E+3>=CGGGG6?G*)9@3>C37CC5FFCFF**:F*9=)CFG*927)7@>)9?)/2)29<1*9=4@>4)/)4<
@M04650:207:000000000-C238N:1:1101:8040:15968 1:N:0:19
ACTCCTACGGGAGGCAGCAGTGGGGAATATTGCACAATGGGCGAAAGCCTGATGCAGCGACGCCGCGTGAGGGAAGAAGGTTGTCGGATTGTAAACCTCTGTCTTCGAGGACGAAGAAGTGACGGTACTCGAGGAGGAAGCCACGGCGAACTACGTGCCAGCAGCCGCGGTAAAACGTAGGTGGCAAGCGTTGTCCGGAATTACTGGGTGTAAAGGGAGCGCAGGCGGGAGGCCAAGTGGGACGTGAAATCGATGGGCTCAACCCATAGCGGGCGTTCAAAAATGGCGTTCTGG
+
GGGGGGGGGGGGGGGGGGGGGGGGGGGEFEGGGGGGGFGGGFGGGGGCF<CE<EGGGAFGFFFFFGG@FGGGGGGGGGGG,5,45?@F4BFGFGGFCFFGGFC9BEDFGGG=FGGGGGFCA<DFDEF7,,@D<FFFDDGGG7:CCGG*CBCFG@F@FCECGEFGFFECFGFEGCFF88CCE<CFCCGG5:*2/229;ECECFG7+<CF;A:CCF<@CCGDECEEC5ECCD855:>C5:*9.1)01CF7B7C374>D4)559@C*8D52?:;)))00437FFA*)9?>9:)74)<
@M04650:207:000000000-C238N:1:1101:24264:15969 1:N:0:19
ACTCCTACGGGAGGCAGCAGTGGGGAATATTGGGCAATGGGGGCAACCCTGACCCAGCGACGCCGCGTGAGTGAAGAAATCCTTCGGGATGTAAAGCTCTGTTGTATGGGAAGAGAAGCAGACGGTACCATACGAGGAAGCCCCGGCAAACTACGTGCCAGCAGCCGCGGTAATACGTAGGGGGCGAGCGTTGTCCGGAATTACTGGGCGTAAAGGGAGCGTAGGCGGTTGCTTAAGTCAGATGTGAAATACCCGGGCTTAACCTGGGGGGTGCATCTGAAACTGGGTAACTTG
+
GGGGGGGGGGGGGGGGGGGGGGGGGGGGGGGGGGGGGGGGGGGGGGGGGGGGGGGGGGGGGGGGGGGGGGGGGGGGGGGFGGGFFGGGGFGGGGGGGGGGGGGGGGGGGGGGGGGGGGGGGGGGGGGGGGGGGGGGGGGGGGGGGGGGGGGGGGGGGGGGGGGGGGGGGGGGGGGGG@FFGGGGGGEGGGGGGGGGGGGGGGGGGGGGGEEGGGGGGFGGGGDGGGGGGGGGFGGGGGFGBGBFGGGGBGGGGGGFFFFFGFGGFGGFFFFEFFFBAAGFFAGFFFFFFFFFF4
@M04650:207:000000000-C238N:1:1101:25778:15988 1:N:0:19
ACTCCTACGGGAGGCAGCAGTGGGGAATATTGCACAATGGGCGCAAGCCTGATGCAGCCATGCCGCGTGTATGAAGAAGGCCTGCGGGTTGTAAAGTACTTTCAGCGGGGAGGAAGGGAGTAAAGTTAATACCTTTGCTCATTGACGTTACCCGCAGAAGAAGCACCGGCTAACTCCGTGCCAGCAGCCGCGGTAATACGGAGGGTGCAAGCGTTAATCGGAATTACTGGGCGTAAAGCGCACGCAGGCGGTGTGTTAAGTCAGATGTGAAATCCCCGGGCTCAACCGGGTAAC
+
GGGGGGGGGGGGGGGGGGGGGGGGGGGGGGGGGGGGGGGGGGGGGGGGGFFGEGGGGGGGFGGGGGGCCBEAFGGGGGGGDFF,EFGGFGGGGGGGGGGGGGGGGGGGGGGGGGGGGGGGGGGGGGGGGDF<F<E@CC@FG9FGFCG@:CFGGGGGGGGGGDFFGGGGGGGGGGF9BEFFGGGGGGGG@EGEE8EG?FGGCEGGGEEGGGGGGGGGGGGGCCE*8CFEFFCGBEGGGGFGFGFEGDC5>GG1197)5@?=C4:CF7:.@?B8=*)0(4<<;>3=6?>(-7)34)
@M04650:207:000000000-C238N:1:1101:21570:16005 1:N:0:19
ACTCCTACGGGAGGCAGCAGTGGGGAATATTGCACAATGGGCGCAAGCCTGATGCAGCCATGCCGCGTGTATGAAGAAGGCCTTCGGGTTGTAAAGTACTTTCAGCGGGGAGGAAGGTGTTGTGGTTAATAACCACAGCAATTGACGTTACCCGCAGAAGAAGCACCGGCTAACTCCGTGCCAGCAGCCGCGGTAATACGGAGGGTGCAAGCGTTAATCGGAATTACTGGGCGTAAAGCGCACGCAGGCGGTCTGTCAAGTCGGATGTGAAATCCCCGGGCTCAACCTGGGAAC
+
GGGGGGGGGGGEGGGGGGGGGGGGGGGGGGGGGGGGGGGGGGGGGGCGGGGGGGGGGGGGGGGGGGGFGGGGGGFGGGGGGGGGGGGGFGGGGGGGGGGGGGGGFGDFGG7FGEGGGGGGGGGGDGGGGFGGGGGGGGGCC9FGGGGGGGGGGGGEGGGGGGGGGGGEGGGGGGGGGGGFGGFGGGGGGGGE5EEGGGGGGG5EGGGGGGGGEEEGFGFG572CFCFEFGGGFCGGGGFG>DD>GDCDDDDGDC<FF4=?CFDG>C3(6@F?B4@FBFGB>17*9@FF0>5:B:
@M04650:207:000000000-C238N:1:1101:18393:16018 1:N:0:19
ACTCCTACGGGAGGCAGCAGTGGGGAATATTGGGCAATGGGGGCAACCCTGACCCAGCGACGCCGCGTGAGTGAAGAAATCCTTCGGGATGTAAAGCTCTGTTGTATGGGAAGAGAAGCAGACGGTACCATACGAGGAAGCCCCGGCAAACTACGTGCCAGCAGCCGCGGTAATACGTAGGGGGCAAGCGTTGTCCGGAATTACTGGGCGTAAAGCGCACGCAGGCGGGTTTATAAGTCAGATGTAAAAGGCAGGTGCTTACCATCTGTTTGTCATCTGATACTGTAAGCCT
+
GGGGGGGGGGGGGGGGGGGGGGGGGGGGGGGGGGGGGGGGGGGGGGGGGGGGGGGGGGGGGGGGGGGGGGGGGGGGGGGGGGGGGGGGGGGGGGGGGGGGGGGGGGGGGGGGGGGGGGGGGGGGGGGGGGGGGGGGGGGGGGGGGGGGGGGGGGGGGGGGGGGGGGGGGGGGGGGDGGGGGGGGDGGGGGGGGGGGGGGGGGGGGGGGFEEEGGCCGGDGE3EGCEEGGGDEFFF?*??GFFFFGGGGF7<CFDGFFFFFFFGGF4CA@8=:FFF?):F7=A7@F66A9?@:
@M04650:207:000000000-C238N:1:1101:25071:16045 1:N:0:19
ACTCCTACGGGAGGCAGCAGTGGGGAATCTTCCGCAATGGACGAAAGTCTGACGGAGCGACGCCGCGTGGGTGAAGAAGGTCTTCGGATCGTAAAGCCCTGTCATTAGGGACGAATGGTAGATGGAGTAATATGTCATCTATTTGACGGTACCTAAGGAGGAAGCCCCGGCTAACTACGTGCCAGCAGCCGCGGTAAAACGTAGGTGGCAAGCGTTGTCCGGAATTACTGGGTGTAAAGGGAGCGCAGGCGGAATGCCAAGTTGAATGTGAAAACTATGGGCTCAACCCAT
+
GGGGGGGGGGGGGGGGGGGGGGGGGGGGGGGGGGGGGGGGGGGGGGGGGGGGGGGGEGGGGGGGGGGGGGGGGGGGGGGGGGGGGGGGGGGGGGGGGFGGGGGGGGFGGGGGGGGGGGGGGGGGGGGGGGGGGGGGGGGGGGGGGGGGGGGGGGGFFEGGGGGGGGGDGGGGGGGGGGGGGGGGGGGGGGGGGGGGGGFCGBFGGGFGGGGGGGGGGGGGGG?=EFGGGGGFFGGGGDFG37DDGGGG:DCC<DGFF@@?EFFFB7CAFF?FFFFFFBC?F055=?F:?FF
@M04650:207:000000000-C238N:1:1101:19478:16082 1:N:0:19
ACTCCTACGGGAGGCAGCAGTGGGGAATCTTCCGCAATGGACGAAAGTCTGACGGAGCGACGCCGCGTGGGTGAAGAAGGTCTTCGGATCGTAAAGCCCTGTCATTAGGGACGAATGGTAGATGGAGTAATATGTCATCTATTTGACGGTACCTAAGGAGGAAGCCCCGGCTAACTACGTGCCAGCAGCCGCGGTAATACGTAGGGGGCGAGCGTTGTCCGGAATCATTGGGCGTAAAGGGCGCGTAGGCGGGAATACAAGTCTGTGTTTAAAGTTCAGGGCTCAACCCTGTG
+
FFFGFFGEEFFCGG>FFGGDCEDCCFGG9FFGFEGGEGGG9C@FFGGGGGGGFF+CFEGGGGGGGGGGEGDGGGGGGGGGGGGGGGGGGCFGGGGGGGGGGGGGGGGFFGGGGGGGGGGGGGFGGGGGGGGGGGGGGAFGGCFGGGFGCEFGGGFECEGGGEFGGGFGEGGGGGGGGGGGGGGGGGGG7FGGCEEGGGGFGFCGGGGGGEGGCGEEEGGGGGCEGGFE77CFFGGG3F?GFGFBD7DDBFDDG3>>4@FFFFGGFC*6?FFFFFFBDAFF:?GFFFF?0:FB?
@M04650:207:000000000-C238N:1:1101:13119:16084 1:N:0:19
ACTCCTACGGGAGGCAGCAGTGGGGAATATTGCGCAATGGACGAAAGTCTGACGCAGCGACGCCGCGTGAGGGATGAAGGCCTTCGGGTCGTAAACCTCTGTCAGGAGGGAAGAACAGCCACGGTGCTAATCAGCCGTGGTTTGACGGTACCTCCAGAGGAAGCACCGGCTAACTCCGTGCCAGCAGCCGCGGTAATACGGAGGGTGCGAGCGTTAATCGGAATCACTGGGCGTAAAGCGCGCGTAGGCGGCGTTGTAAGTTGGAGGTGAAATCCCACGGCTCACCCGTGGAAC
+
GGGGGGGGGGGGGGGGGGGGGGGGGGGGGGGGGGGGGGGGGGGGGGGGGGGGGGGGGGGGGGGGGGGGGGGGGGGGGGGGGDFFGGGGGGGGGGGGGGGGGGGGGGGGGGGGGGGGGGGGGGGGGGGGGGFFGGGGGGGGGGFGGGDGGGGGGGGGGGGGGGGGGGGGGGGGGGFGGGGGGGGGGFGGGGGGGEGGFGGGGGGGGGGGGGGGEGGGGGGGE:EGGGFGGGGGFGGGFGFGFGFFGDDDFGGGGDD>BF@B+@FGFGGBFF@7F?@F?FGFE(9?FFFB?EFB75
@M04650:207:000000000-C238N:1:1101:10937:16114 1:N:0:19
ACTCCTACGGGAGGCAGCAGTGGGGAATATTGCGCAATGGGCGAAAGCCTGACGCAGCGACGCCGCGTGAGGGATGAAGGGCTTCGGTTCGTAAACCTCTGTCAGAAGGGAAGAAGTGTAGTGGTGCTAATCAGCCGCTATTTGACGGTACCTTCAAAGGAAGCACCGGCTAACTCCGTGCCAGCAGCCGCGGTAATACGGAGGGTGCAAGCGTTAATCGGAATCACTGGGCGTAAAGCGCATGTAGGCTGTTTGATAAGTCAGAAGTGAAAGCCCACGGCTCACCCGTGGAAC
+
GGGGGGGGGGGFGGGGGGGGGGGGGGGGGGGGGGGGGGGGGGGGEGGGGGGGGGGDFGGGGGGGGGGEGDGGGGGGGGGGGGGGGGGGGGGGG?GGGGGGGGGGGFG<FGGGGGGGFGGGGGGGG=FGGGGGGGGGEDGGGGGGGGGGGGGGGGGGGGGGFFGGGGGGGGDEGGGGGGF@EGF6BFGGGEDEGGGGGGGGGEGEGGGGGFFFCGGECGGGCDGGGGGGGGGGDEGEG>FGFGFD7:FF=CFGGGGBFF4=FFGGFDD4?F?FF@FF?BD>@;57F4)4?E>18(
@M04650:207:000000000-C238N:1:1101:18689:16119 1:N:0:19
ACTCCTACGGGAGGCAGCAGTGGGGAATATTGCACAATGGGCGCAAGCCTGATGCAGCCATGCCGCGTGTGTAAAGAAGGCCTTCGGGTTGTAAAGCACTTTCAGCGAGGAGGAAGGGTGGTGTCTTAATACGGCATCGCATTGACGTTACTCGCAGAAGAAGCACCGGCTAACTCCGTGCCAGCAGCCGCGGTAATACGGAGGGTGCAAGCGTTAATCGGAATTACTGGGCGTAAAGCGCACGCAGGCGGTCTGTTAAGTCAGATGTGAAATCCCCGGGCTTAACCTGGGAAC
+
GGGGGGGGGGGGGGGGGGGGFFFGGGGGGGG<ECFGGGGGGGGGGGGGGGGGFFGGGGGGDFGGGGGGGFGGGGCFGGGGGGFGGGGGGGGGGFGFGGGGGGGGGGG>FFGGGGGGGGGGGGGGGFFFFFGGGGGGGGGDGF@ADFEFCGGGGGDEEEGGGGGGGGFGGDDGGFGGGGGGEFDFGFGFGGGGGGGCGGGG>>ECEEGGGFGGGECCFFGG=DCFGGEFFC557CGCCDFGFGFFGDDD@DDDDDG=@FB=<6>>B:?<FFF=FFFFFFD>E6>F=FFA?FF(,-
@M04650:207:000000000-C238N:1:1101:17981:16138 1:N:0:19
ACTCCTACGGGAGGCAGCAGTGGGGAATATTGGGCAATGGGGGCAACCCTGACCCAGCGACGCCGCGTGAGTGAAGAAATCCTTCGGGATGTAAAGCTCTGTTGTATGGGAAGAGAAAAAGACGGTACCATACGAGGAAGCCCCGGCAAACTACGTGCCAGCAGCCGCGGTAATACGTAGGGGGCAAGCGTTGTCCGGAATTACTGGGCGTAAAGCGCACGCAGGCGGGTTTATAAGTCAGATGTAAAAGGCAGGTGCTTACCATCTGTTTGTCATCTGATACTGTAAGCCT
+
GGGGGGGGGGGGGGGGGGGGGGGGGGGGGGGGGGGGGGGGGGGGGGGGGGGGGGGGGGGGGGGGGGGGGGGGGGGGGGGGGGGGGGGGGGGGGGGGGGGGGGGGGGGGGGGGGGGGGGGGGGGGGGGGGGGGGGGGGGGGGGGGGGGGGGGGGFGGGGGGGGGGGGGGGGGGGGGGGGGGGGGGGGGGGGGGGGGGGGGGGGGGGGGGGGGGGGGGGGGGEDGGGGGGGGGGFGGGGGFGFGFFGGFFFGGCFGGFFFFFGFGGFGGDBFFFFF?FA>FF@AGFFFFFFFFF
@M04650:207:000000000-C238N:1:1101:18333:16143 1:N:0:19
ACTCCTACGGGAGGCAGCAGTGGGGAATATTGGGCAATGGGGGGAACCCTGACCCAGCGACGCCGCGTGAGTGAAGAAATCCTTCGGGATGTAAAGCTCTGTTGTATGGGAAGAGAAGCAGACGGTACCATACGAGGAAGCCCCGGCAAACTACGTGCCAGCAGCCGCGGTAATACGTAGGGGGCAAGCGTTGTCCGGAATTACTGGGCGTAAAGCGCACGCAGGCGGGTTTATAAGTCAGATGTAAAAGGCAGGTGCTTACCATCTGTTTGTCATCTGATACTGTAAGCCT
+
GGGGGGGGGGGGGGGGGGGGEGGGGGGGGGGGGGGGGGGGGGGGGGGGGGGGGGGGGGGGGGGGGGGGGGGGGGGGGGGGGGGGGGGGGGGGGGGGGGGGGGDFGGGGGGGGGGGGGGGGGGGGGGGGGGGGGGGGGGGGGGGGGGGGGGGGGGGGGGGGGGGGGGGGGGGGGGGGGGGGGGGGGG>FGGGDCGGGGGGGGGGGCGGGGGGGGGGGGGGGGGGGGGGGGD?E?CFFDCFCF>7=CGFGFGDFFDGF?)=FGFCGFGGFFF=?FFFBAAC6@A>66/94AFF?
@M04650:207:000000000-C238N:1:1101:8515:16159 1:N:0:19
ACTCCTACGGGAGGCAGCAGTGAGGAATATTGGTCAATGGTCGAGAGACTGAACCAGCCAAATCGCGTGAAGGAAGACTGCCTTATGGGTTGTAAACTTCTTTTTTACAGGAATAAAAGACATTACGTGTAATGTATTGCATGTACTGTAAGAATAAGCATCGGCTAACTCCGTGCCAGCAGCCGCGGTAATACGGAGGATGCGAGCGTTATCCGGATTTATTGGGTTGAAAGGGTGCGCAGGCGGGCTTTTAAGTCAGCGGTGAAATTTCCAGGCTCGACCTGGGCACTGCCG
+
FGGGGGGGGGGGGGGGGGGGGGGGGGGGCGGFACFGGGGGDGGG@FG@FGGGGF@FGGDGGFCFGGGGGGGFGGGDGFFGFAFGB<FGDEG@CGGGGGGGGGGGGGGA<FDGGGGGGGGGGGGGGGGGGGGCEGFDCFFCFGGFFE<<C@EDFFGGGGGFGGECEFCFGGGFGG7EG9FFFDCGEGECGDEGCCCCCEEECFEEGDGDEGCC;E5*/*9*1@F9?AEE=CAEAFGCDD>C5D@@59<9;5CFG4*97FF4:@DD>=DB6*7*9*.7?F))89C4)7:81;F7:(
@M04650:207:000000000-C238N:1:1101:13006:16162 1:N:0:19
ACTCCTACGGGAGGCAGCAGTGGGGAATATTGGGCAATGGGGGCAACCCTGACCCAGCGACGCCGCGTGAGTGAAGAAATCCTTCGGGATGTAAAGCTCTGTTGTATGGGAAGAGAAGCAGACGGTACCATACGAGGAAGCCCCGGCAAACTACGTGCCAGCAGCCGCGGTAATACGTAGGGGGCAAGCGTTGTCCGGAATTACTGGGCGTAAAGGGCGCGTAGGCGGGAATACAAGTCTGTTTTTAAAGTTCAGGGCTCAACCCTGTGATGGAATGGAAACTGTATTTCTTGG
+
GGGGDFGGGGGGGGGGGGGGGGGGGGGGGGGDFFGGGGGGGGGGFEEFGGGGGGGGGGGGGGEGGGGGGCFGGGGGFFFFG,FFGGGGBFGGGCGGFEGGGGF<EGGGGGGFGGGGGGGFGGFGGGGGFGGGCGGGGGGGGGGGGEEGGCGGFGGFFG>DFGGGGGGDGGEGEGGGGECGGDEGEGGGFGEEGEGGGGEEGGGGGGGGCEEGE5+@C3CCEGGDEFEGDC8*/?FEFC=>@:66DFGGFGG7:7D45708FFGG@*93;9=BF?FFBFG??B>?FF?:2/7:A)
@M04650:207:000000000-C238N:1:1101:17911:16183 1:N:0:19
ACTCCTACGGGAGGCAGCAGTGGGGAATATTGCACAATGGGCGCAAGCCTGATGCAGCCATGCCGCGTGTATGAAGAAGGCCTTCGGGTTGTAAAGTACTTTCAGCGGGGAGGAAGGTGTTGAGGTTAATAACCTCAGCAATTGACGTTACCCGCAGAAGAAGCACCGGCTAACTCCGTGCCAGCAGCCGCGGTAATACGTAGGGGGCAAGCGTTGTCCGGAATTACTGGGCGTAAAGCGCACGCAGGCGGGTTTATAAGTCAGATGTAAAAGGCAGGTGCTTACCATCTGGTT
+
GGGGGGGGGGGGGGGGGGGGFGGGGGGGGGGGGGGGGGGGGGGGGGGGGGGGGGGGGGGGGGGGGGGGGGGGGGGGGGGGGGGGGGGGGGGGGGGGGGGGGGGGGGGGGGGGGGGGGGGGGGGGGGGGGGGGGGFGGGGGGGGGGGGGGGGGGGGGGGGGGGGGGGGGGGGGGEFGGGCFGGGGGGGGCGGGGGGGGFGGFGG>GGGGGGGGGGEGGGGDEGGGGGGGGGGGFGGEGGFGEGFFGGGGFGGG3C5<FFFBEFCFF7D:7=@@FFFFFFFFF2:FF4@<3=F)93
@M04650:207:000000000-C238N:1:1101:13374:16223 1:N:0:19
ACTCCTACGGGAGGCAGCAGTGGGGAATATTGGACAATGGACCAAAAGTCTGATCCAGCAATTCTGTGTGCACGACGAAGTTTTTCGGAATGTAAAGTGCTTTCAGTTGGGACGAAGAAAGTGACGGTACCAACAGAAGAAGGGGCGGCTAAATACGTGCCAGCAGCCGCGGTAATACGTATGCCCCGAGCGTTATCCGGATTTATTGGGCGTAAAGCGCGTCTAGGTGGTTTAAAAAGTCTGATGTTAAACTGCGGGGCTCAACTCCGTATTGCGTTGGAAACTGTTAGACT
+
GGGGGGGGGGGGGGGGGGGGGGGGGGGGGGGGGGGGGGGGGGGGGGEFGGGGGGGGGGGGGGGGGGGGGGGDFGGGGGGGGGGGGGGGGEGGGGGGGGGGGGGGGGFGGGGGGGGGGGGGGGGGGGGGGGGGGGGGGGGGGGGGGGGGGGGGGGGGGFGGGGGGGGGGGGGGGGGGGGGGGGGGGGGGGGGGGGGGGFGGDDEGGFGGGGGGGGGGGGGGGGGDCFGGGGGGFGGGGGFFFGFFGGGGFGGGGGGF3BBFCFGGFGGFF@>F?B?EFFGF?>7@FFFFF==AF
@M04650:207:000000000-C238N:1:1101:7374:16261 1:N:0:19
ACTCCTACGGGAGGCAGCAGTGGGGAATATTGGGCAATGGGGGCAACCCTGACCCAGCGACGCCGCGTGAGTGAAGAAATCCTTCGGGATGTAAAGCTCTGTTGTATGGGAAGAGAAGCAGACGGTACCATACGAGGAAGCCCCGGCAAACTACGTGCCAGCAGCCGCGGTAATACGTAGGGGGCAAGCGTTGTCCGGAATTACTGGGCGTAAAGCGCACGCAGGCGGGTTTATAAGTCAGATGTAAAAGGCAGGTGCTTACCATCTGTTTGTCATCTGATACTGTAAGCCT
+
GGGGGGGGGGGGGGGGGGGGGGGGGGGGGGGGGGGGGGGGGGGGGGGGGGGGGGGGGGGGGGGGGGGGGGGDGGGGGGGGGGGGGGGGECGGGGGGGGGGGGGGGFFGGGGGGGGFGGGGGGGGGGGGGGGGGGGGGGGGGGFGGGGGGGGGGGGGGGGGGGGGGGGGGGGGGGGGG@EGGGEGGGGGGGGDEGGFEGGEGGGGGGG=EGGGGGGGGDDDGGGDDCGEGCCE6CGGGFFDF7=?:DFF4FDFGGC5;FFFGFGG*9CA??FF>FFFABGFFFGFFF?ABFFB
@M04650:207:000000000-C238N:1:1101:15852:16262 1:N:0:19
ACTCCTACGGGAGGCAGCAGTGGGGAATATTGCACAATGGGCGCAAGCCTGATGCAGCCATGCCGCGTGTATGAAGAAGGCCTTCGGGTTGTAAAGTACTTTCAGTCGGGAGGAAGGTGTCAAGGTTAATAACCTTGGCAATTGACGTTACCGACAGAAGAAGCACCGGCTAACTCCGTGCCAGCAGCCGCGGTAATACGGAGGGTGCAAGCGTTAATCGGAATTACTGGGCGTAAAGCGCACGCAGGCGGTTGATTGAGTCAGATGTGAAATCACCGGGCTTAACCCGGGAAT
+
GGGGGGGGGGGGGGEGGGGG-EFGGGGFGFGGGGFGGGGGGGGGGGGGFGGGGGGGGGGGGGEFFFGGGGGGGGGGGGGGGCGGGGGGGGGGGGGGGGGGGGGGGGGGGGGDGGGGGGGFGFGGGGGGGGGGFFAFGGGGFDGDGGGGGGGFGGGDFGGGGGGGFFGDGGGGGGAFCEFGGGGGFGGGGGGGGGGGFFFGGGG@EEGDGFGGGGGGFGGGGGGGGGGGGGGGFGDEFFFDFDFFGGCDFDGD)9CF4B@FEBGGFCFABFFF??*7(6DE@>GFFF?:6>E;>(
@M04650:207:000000000-C238N:1:1101:25809:16299 1:N:0:19
ACTCCTACGGGAGGCAGCAGTAGGGAATCTTCGGCAATGGACGAAAGTCTGACCGAGCAACGCCGCGTGAGTGAAGAAGGTTTTCGGATCGTAAAACTCTGTTGGTAGAGAAGAACGTTGGTGAGAGTGGAAAGCTCATCAAGTGACGGTAACTACCCAGAAAGGGACGGCTAACTACGTGCCAGCAGCCGCGGTAATACGTAGGTCCCGAGCGTTGTCCGGATTTATTGGGCGTAAAGCGAGCGCAGGTGGTTTATTAAGTCTGGTGTAAAAGGCAGTGGCTCAACCATTGT
+
GGGGGGGGGGGGGGGGGGGGGGGGGGGGGGGGGGGGGGGGGGGGGGGGGGGGGGGGGGGGGGGGGGGGGGGGGGGGGGGGGGGGGGGGGGGGGGGGGGGGGGGGGGGGGGGGGGGGGGGGGEGFGFGFGGGGGGGGGGGGGGGGGGGGGGGEGGGGGGGGGFCGGGGGGGGGGGGGGGGGGGGGGGGGGGGGGGGGGGGGGGGGGGGGGGGGDECCGGGFGDCAECFGGGGGFGGGCGFGFGFFGGGGFCFGGCFFFFFFGFGFFGF<7?FFFFFF<<FF:<D?FFF??FFAB
@M04650:207:000000000-C238N:1:1101:27790:16324 1:N:0:19
ACTCCTACGGGAGGCAGCAGTGGGGAATTTTGCGCAATGGGCGAAAGCCTGACGCAGCAACGCCGCGTGCGGGATGACGGCCTTCGGGTTGTAAACCGCTTTCAGCAGGGATGATAATGACAGTACCTGCAGAAGAAGCTCCGGCTAACTACGTGCCAGCAGCCGCGGTAATACGTAGGGAGCAAGCGTTATCCGGATTTATTGGGCGTAAAGCGCGCGTAGGCGGTTTGTTAAGCGGAATCTCTAATCTGAGGGCTCAACCCCCAGCCGGATTCCGAACTGGCAGACTCGAGT
+
GGGGGGGGGGGGGGGGGGGGGGGGGGGGGGGGGGGGGGGGGGGGGGGGGGGGGGGGGGGGGGGGGGGGGGGGGGDGGGGGGGGGGGGGGGGGGGGGGGGGGGGGGGGGG>FGGGBCGGGGGGGGGGGGGGECDFGGG?FFGGFGGGGGGGGGGFFGCFFGGGGFGGGGEGGGGGGFGGDGGGGGGGGECCEGGGDC58CGGFGCEFGGGGGFFCEGGGGGGGGGGGGGEDFFFCFFGGFDFGFFGGF>FGGFFCC>)8@9?FGGFD<?FFD3>>FB?<DE>>6;5@5:?FF(85
@M04650:207:000000000-C238N:1:1101:17804:16335 1:N:0:19
ATCCTACGGGAGGCAGCAGTGGGGAATATTGCGCAATGGGCGAAAGCCTGACGCAGCGACGCCGCGTGAGGGATGAAGGCCTTCGGGTCGTAAACCTCTGTCAGGAGGGAAGAACAGCCACGGTGCTAATCAGCCGTGGTTTGACGGTACCTCCAGAGGAAGCACCGGCTAACTCCGTGCCAGCAGCCGCGGTAATACGTAGGGGGCGAGCGTTGTCCGGAATTACTGGGCGTAAAGGGTGCGTAGGCGGTGTGCCAAGTCCAATGTGAAATACCCGGGCTTAACCTGGGGGTG
+
GGGGGGGGGGFGGGGGGGGFGGGGGGGFGGGGGGGGGGGGGGGGGGGGGGGGGGGGGGGGGGGGGGFGGGGGGGGGGGGGGGGGGGGGGGGGGGGGGGGGGGGGGGGGGGGGGGGGGGGGGGGGGGGGGGGGGGGGGGGGGGGGGGGGGGGGGGGGGGGGGGGGGGGGGGGFGFGGGGGGGGGGGGGGGGGGGGGGGGGGGGGGDEGGGGGGGGGGGGGGEGGGGGGGGFFGBGGGFFFGBCE75CDC>GGGGGGFFFFFGFGFFGGFFFFFFFFFFFGFE:FFFF=::FFFF>
@M04650:207:000000000-C238N:1:1101:24988:16360 1:N:0:19
ACTCCTACGGGAGGCAGCAGTGGGGAATATTGGGCAATGGGGGGAACCCTGACCCAGCGACGCCGCGTGAGTGAAGAAATCCTTCGGGATGTAAAGCTCTGTTGTATGGGAAGAGAAAAAGACGGTACCATACGAGGAAGCCCCGGCAAACTACGTGCCAGCAGCCGCGGTAAAACGGAGGGTGCAAGCGTTAATCGGAATTACTGGGCGTAAAGCGCACGCAGGCGGTCTGTTAAGTCAGATGTGAAATCCCCGGGCTTAACCTGGGAACTGCATTTGAAACTGGCAGGCT
+
GGGGGGGGGGGGGGGGGGGGGGGGGGGGGGGGGGGGGGGGGGGGGGGGGGGGGGGGGGGGGGGGGGGGGGGGGGGGGG<@@FFFGGGGGGGGGGGGGGGGGGGGGFGGGGGGGGGGGGGGGGGGGGGGGGGGGGGGGGGGGGGGGGGGGGGGGGGGGGGGGGGGGGGGGGGGG+AFGGGGGGGGGGGGGGGGGGGGGGEGGGGGGGGGGGGGDFGGGGGGGGGGGGGGCGEFF?FGGGFGFFFFGGGGFGGGGGGB73>>CFGG4CF:FFFFFFB4<AGFFFGFFF@??FE0
@M04650:207:000000000-C238N:1:1101:22156:16372 1:N:0:19
ACTCCTACGGGAGGCAGCAGTGGGGAATATTGCACAATGGGCGCAAGCCTGATGCAGCCATGCCGCGTGTATGAAGAAGGCCTTCGGGTTGTAAAGTACTTTCAGTCGGGAGGAAGGTGTCAAGGTTAATAACCTTGGCAATTGACGTTACCGACAGAAGAAGCACCGGCTAACTCCGTGCCAGCAGCCGCGGTAATACGGAGGGTGCAAGCGTTAATCGGAATTACTGGGCGTAAAGCGCACGCAGGCGGTCTGTTAAGTCAGATGTGAAATCCCCGGGCTTAACCTGGGAAC
+
GGGGGGGGGGGGGGGGGGGGGGGGGGGGGGGGGGGGGGGGGGGGGGGGGGGGGGGGGGGGGGGGGDG@GGGGGGGGGGGGGGGGGGGGFEGGGGGGGGGGGGGGGGGGGGGGGGGGGGGGGGGGGGGGGFGGGGGGGGGGGGFGGGGGGGGFGGGGGGGGGGGGGGGGGGGGGGFFFGGGGGGGGGGGGGGGGGGGGGGGGGGGGGGGGGGGGG8EGFDGGGGGGGGGGGGGF:DCCGFGFGEEGGGGDDGGGGGFFFBFF6DC?:C<FF?FF?FF?BGBF9CFBFFD?FFB:-
@M04650:207:000000000-C238N:1:1101:26840:16376 1:N:0:19
ACTCCTACGGGAGGCAGCAGTGGGGAATATTGCACAATGGAGGAAACTCTGATGCAGCGACGCCGCGTGAGGGAAGAAGGTTTTCGGATTGTAAACCTCTGTCTTCGGGGACGATAATGACGGTACCCGAGGAGGAAGCCACGGCTAACTACGTGCCAGCAGCCGCGGTAAAACGTAGGTGGCAAGCGTTGTCCGGAATTACTGGGTGTAAAGGGAGCGCAGGAGGAATGGTAAGTTGAATGTGAAAACTATGGGCTCAACCCATAGACTGCGTTCAAAAATACTGTTCTTG
+
GGGGGGGGGGGGGGGGGGGECGGGGGGGGAFGGGGGGGGGGGGGGGGGGGGGGGFFGGGEFGGGGGGEEGEFGEFFGGGGCEEFGGGGDFFFGGCFGGGCGBFGGCGGGGGFGGEGGGGGGGGGG@EDFFFEGGGGGGFFEGGGEGGGGGAC@F7FFGGGGG>,BBCGCB:<?7BCFGGFFGGGFGCEECCECFC8AE>CC@CFGG6EGGGC?FEGD7DDGDE*;>EFEGFGFGGCFGFGFGFFFCGFFDD*:D*7@FFFF>DC?FF<*9;?DBE@?AGF)8F4*9@<A*=9
@M04650:207:000000000-C238N:1:1101:9553:16401 1:N:0:19
ACTCCTACGGGAGGCAGCAGTGGGGAATATTGGGCAATGGGGGCAACCCTGACCCAGCGACGCCGCGTGAGTGAAGAAGGTTTTCGGATCGTAAAACTCTGTTGGTAGAGAAGAACGTTGGTGAGAGTGGAAAGCTCATCAAGTGACGGTAACTACCCAGAAAGGGACGGCTAACTACGTGCCAGCAGCCGCGGTAATACGTAGGTCCCGAGCGTTGTCCGGATTTATTGGGCGTAAAGCGAGCGCAGGTGGTTTATTAAGTCTGGTGTAAAAGGCAGTGGCTCAACCATTTG
+
GGGGGGGGGGGGGG7FFGGGFGGGGGGGGGEFGGFFFFGFEGGFGGGDG8CCGGFFGEFGC>FFF@C@CCGFFGFGGGGGC,FFFFGGFGG<FGFDEFGFGGGFG7AFEGGGGGF8CD8FF7BDGGG>DDFCGFF==F<FFFF,@FF>FFCFFFGFGGGGGGGGGDC*CECEEGGGGDFGGG*=CGGGGGEEGGEEGGG9FCFGGF9C*C5C5ECEE5FFGD;EE6<F+?<EFGGGGCB:BDE5C:DGB1<C19C?*9F4EF*:9C24099FFF3;719??:74?F?7:?*)-
@M04650:207:000000000-C238N:1:1101:14821:16440 1:N:0:19
ACTCCTACGGGAGGCAGCAGTGGGGAATATTGCACAATGGGGGCAACCCTGACCCAGCGACGCCGCGTGAGTGAAGAAATCCTTCGGGATGTAAAGCTCTGTTGTATGGGAAGAGAAAAAGACGGTACCATACGAGGAAGCCCCGGCAAACTACGTGCCAGCAGCCGCGGTAATACGTAGGGGGCAAGCGTTGTCCGGAATTACTGGGCGTAAAGCGCACGCAGGCGGGTTTATAAGTCAGATGTAAAAGGCAGGTGCTTACCATCTGTTTGTCATCTGATACTGTAAGCCT
+
GGGGGGGGGGGGGGGGGGGGGGGGGGGGGGGGGGGGGGGGGGGGGG@FGGGGGFGGGGGGGGGGGGGGGGGGGGGGGGGFFEGGGGGGGDGGGGGGGGGGGGGGGGGGGGGGGGGGGGGGGGGGGGGFGGGGGGGGGGGGGFGGEEFGGGGGGGGFGGGGF7?FFFEGGGGGFFGGGGFEGGGGGGGFFGGGEGGGGGGGGGGGGG?EGEGCEGGGGGGGGDGGGGGGG<C=??FGGGFGFFFF>FGGFGDFFCDFFFFFGFGG@6*:8B??F?6B4:F=*)**9==AB??:
@M04650:207:000000000-C238N:1:1101:26554:16444 1:N:0:19
ACTCCTACGGGAGGCAGCAGTGGGGAATATTGCACAATGGGCGCAAGCCTGATGCAGCCATGCCGCGTGTATGAAGAAGGCCTTCGGGTTGTAAAGTACTTTCAGCGGGGAGGAAGGGAGTAAAGTTAATACCTTTACTCATTGACGTTACCCGCAGAAGAAGCACCGGCTAACTCCGTGCCAGCAGCCGCGGTAATACGGAGGGTGCAAGCGTTAATCGGAATTACTGGGCGTAAAGCGCACGCAGGCGGTTTGTTAAGTCAGATGTGAAATCCCCGGGCTCAACCTGGGAAC
+
GGGGGGGGGGGGGGGGGGGGGGGGGGGGGGGGGGGGGGGFGFGGGGGGGGGGGGGGGGGGGGGGGGGGGGGGGGGGGGGGGGGGGGGGGE:FGFGGGGGGGGFEFCFGGGFFGGGCEGGGGFFFGGGFGGGCFGGGGGFF9CFFFFFGGGGDGG7FFFGGCGGGDGFGGEECGGGGGGGC7:CFGGGGFGDCEECGG?FGCCEGGGGGGGF5CGGGGGGGGDEGGGGGGGF*8CDEFGFDFCDEDDDGFGGGG3DFFF4FFFGG4**6@49@FF@FBFGF33<FF:5(4>F,8(
@M04650:207:000000000-C238N:1:1101:17943:16459 1:N:0:19
ACTCCTACGGGAGGCAGCAGTGGGGAATATTGGGCAATGGGGGCAACCCTGACCCAGCGACGCCGCGTGAGTGAAGAAATCCTTCGGGATGTAAAGCTCTGTTGTATGGGAAGAGAAAAAGACGGTACCATACGAGGAAGCCCCGGCAAACTACGTGCCAGCAGCCGCGGTAATACGTAGGGGGCAAGCGTTGTCCGGAATTACTGGGCGTAAAGCGCACGCAGGCGGGTTTATAAGTCAGATGTAAAAGGCAGGTGCTTACCATCTGTTTGTCATCTGATACTGTAAGCCT
+
GGGGGGGGGGGGGGGGGGGGGGGGGGGGGGGGGGGGGGGGGGGGGGGGGGGGGFGGGGGGGGGGGGGGGGGGGGGGGGGGGGGGGGGGGGGGGGGGGDFFFGGEGGFGGGGGGGGGGGGGGGGGGGGEGGFGGGGGGGGGGC@FFFGGGGGGGGGGGGGGGFGGGGGGGGFGFGGGGGGGGGGGGGGGFGGGGGGGEGGGGGGGGGGGGEGGGGGGGGGGGGGGGGGGGDECFGGGGGFGFGFBFG7FFGGGGGDFFFFFGFGFFGGA@*=FFFFFFFGF?AFFFFFFFF@F
@M04650:207:000000000-C238N:1:1101:25173:16471 1:N:0:19
ACTCCTACGGGAGGCAGCAGTGGGGAATATTGGGCAATGGGGGGAACCCTGACCCAGCGACGCCGCGTGAGTGAAGAAATCCTTCGGGATGTAAAGCTCTGTTGTATGGGAAGAGAAAAAGACGGTACCATACGAGGAAGCCCCGGCAAACTACGTGCCAGCAGCCGCGGTAATACGTAGGGGGCAAGCGTTGTCCGGAATGATTGGGCGTAAAGGGCGCGTAGGCGGCCTGTTAAGTCTGGAGTGGAAGTCCCGCTTTCAAGGTGGGAATTGCTTTGGAAACTGATAGGCGTG
+
GFGFGGGGGGGGGGEGGGGGGGGGGGGGGGGGGGGGGGGGGGGGGGGGGGGGGGGGGGGGGGEGGGGGGGGGGGGGGG<@@FB=FGGGGGGGGGGGG<FDGFGGGGGGGGGGGGGGGGGGGGGGGDGGGGGGGGGGGGGGGFGGGGGGGGGGGGGGGGGGGGGGGGGGDCEGEGGGGEFGGGGGGGGGGGGDGGGGGG5?CFGFFGGGGGEGGGFFEDGGGGGGGGGGGGGGFGFFFCFGFGFFGGGGFGGGCFGB@B>FFFFFFGGF>FF@@FFFA>F?BFD6FF46AF?(46
@M04650:207:000000000-C238N:1:1101:13119:16480 1:N:0:19
ACTCCTACGGGAGGCAGCAGTGGGGAATATTGCACAATGGGCGCAAGCCTGATGCAGCCATGCCGCGTGTATGAAGAAGGCCTTCGGGTTGTAAAGTACTTTCAGCGGGGAGGAAGGGAGTAAAGTTAATACCTTTGCTCATTGACGTTACCCGCAGAAGAAGCACCGGCTAACTCCGTGCCAGCAGCCGCGGTAATACGGAGGGTGCAAGCGTTAATCGGAATTACTGGGCGTAAAGGGTGCGTAGGCGGTCATGCAAGTCAGGAGTGAAATCTATGGGCTTAACCCATAAAC
+
GGGGGGGGGGGGGGGGGGGGGGGGGGGGGGGGGGGGGGGGGGGGGGGGGGGGGGGGGGGGGGGGGGGGGGGGGGGGGGGGGGGGGGGGGGGGGGGGGFFGGGGGGGGGGGGGGGGGGGGGGGGGGCGGGGGGGGGGGGGGGGGGGGGGGGGGGGGGGGGGGGGGGGGGGGEGGGGGGGGGGGGGGGGGGGGGGGGGGGGGGGGGGGGGGGGGG=EEGGFGGGDGGGGGGGGGFEDGGGFGFGFEGGGGFGGDGGGFFFFFGFGGFDGBFFFFFF?FBFDFFFFFFFFFBFF?A)
@M04650:207:000000000-C238N:1:1101:9267:16483 1:N:0:19
ACTCCTACGGGAGGCAGCAGTAGGGAATCTTCGGCAATGGACGAAAGTCTGACCGAGCAACGCCGCGTGAGTGAAGAAGGTTTTCGGATCGTAAAACTCTGTTGTTAGAGAAGAACAAGTGGGAGAGTAACTGTTCCCGCCTTGACGGTATCTAACCAGAAAGCCACGGCTAACTACGTGCCAGCAGCCGCGGTAAAACGTAGGTGGCAAGCGTTGTCCGGAATTACTGGGTGTAAAGGGAGCGCAGGCGGGATGACAAGTTGGACGTGAAATCTATGGGCTCAACCCATGACG
+
FGGGGGGGGGGGGGGGGGGGGGGGGGGGGGGGGCGGGGGGGGGCFGGGGGGGDEFEGGGGGGGGGGGGGGGGGGGGGGGGGFFFGGGGGGGGGGGGGGGFGCGGGGGGGGGGGGGGFGF,CEEFEGGGGGGGFEFFA>:>CGGGGGGDECFFGGGGGGGGGGGCFGGGGGGGGFGGGGGGGFGGGGGGGGGGGGGGGGGGGGGGGGGFGGGGGGGGGGGGEG8CCGCGFGG255CFFGFGFC>DDGGGFGG9C577697>F=7C?09:EF>F4@FF<<F>)8196@5(4))))-
@M04650:207:000000000-C238N:1:1101:25112:16486 1:N:0:19
ACTCCTACGGGAGGCAGCAGTAGGGAATCTTCGGCAATGGACGAAAGTCTGACCGAGCAACGCCGCGTGAGTGAAGAAGGTGTTCGGATCGTAAAACTCTGTTGGTAGAGAAGAACGTTGGTGAGAGTGGAAAGCCCATCAAGTGACGGTAACTACCAAGAAAGGGACGGCTAACTACGGCCCGGCAGCCGCGGTAATAGGAAGGTCCCGAGCGTTGTCCGGATTTATTGGGCGTAAAGCGAGCGCAGGTGGTCTATTAAGTCTGGGGTAAAGGGCAGGGGCTCAACCGATGTG
+
GGGGGGGGGGGFGGGGGGGGFGC@FGGGGGGG<FGGGGGGGGGGEEGCFGGGG@FGGGGFGFEGGGGGGGGCEFGGGGGGC,,4C:F@FDGFGGGFFFEFGFGGG7?E?EFFGGGGG+,>DFGDFFGDDEF,,D>8@F,@,ED=3=,CE+@:F,@:<,<,FGCF7*D*@*1*>A:,?;7**=****3*=***354=8<C+++<@E0+<2:>*1>?/>>F*A55589CC?CF7):7CD5F*5/0)1)/9)1>C**24*0=/<0**9**-5>?F*6<DB4)556))10?(())-()
@M04650:207:000000000-C238N:1:1101:23776:16496 1:N:0:19
ACTCCTACGGGAGGCAGCAGTGGGGAATATTGCACAATGGGCGCAAGCCTGATGCAGCCATGCCGCGTGTATGAAGAAGGCCTTCGGGTTGTAAAGTACTTTCAGCGGGAAGGAAGGGAGTAAAGTTAATACCTTTGCTCATTGACGTTACCCGCAGAAGAAGCACCGGCTAACTCCGTGCCAGCAGCCGCGGTAATACGGAGGGTGCAAGCGTTAATCGGAATTACTGGGCGTAAAGCGCACGCAGGCGGTTTGTTAAGTCAGATGTGAAATCCCCGGGCTCAACCTGGGAAC
+
GGGGGGGGGGGGGGGGGGGGGGGGGGGGGGGGGGGGGGGGGGGGGGGGGGGGGFGGGGGGGGGGGGGGGGGGGGGGGGGGGGGGGGGGGGGGGGGGGGGGGGGGGGGGGDGGGGGG7FGEGGGGGGGGGGGFGGGGGGGGGFGGGGGCGGGGGGGGGGGGGGGGGGGGGGGGGGGGGGGGGGGGGGGGGGGGGGGGGGGGGGGGGGGGGGGGGEGGG77>GDEF?GGGFGGGFEGDFGFGFGFFGGGGFGG9DGGFFFFFFFCFFGGFFFFFFF4@?BGFF9CFFFF?:FFF?(
@M04650:207:000000000-C238N:1:1101:26644:16552 1:N:0:19
[truncated: 21,824,095 more chars]
