# Supplementary material for: Captivity causes taxonomic and functional convergence of gut microbial communities in bats
Source: PeerJ. 2019 Apr 30;7:e6844. doi: 10.7717/peerj.6844 (PMC6499062; doi:10.7717/peerj.6844)
Supplement: Data S70 — Raw data of WFHa7. [file peerj-07-6844-s075.gz › ZTPSN18AB887-WFHa7_R1.fq]

@M04650:207:000000000-C238N:1:1101:11172:2183 1:N:0:19
ACTCCTACGGGAGGCAGCAGTGGGGAATATTGCACAATTGAGTAAACTCTGATGCAGCGACGCCGCGTTAAGGAAGAAGGTTTTCGGATTGTAAACTTCTGTCCTCGGTGACGATAATTACGGTACCCGAGAAGAAAGCCACGGCTAACTACGTGCCAGCAGCCGCGGTAAAACGTAGGTGGCAAGCGTTGTCCGGAATTACTGGGTGTAAAGGGAGCGCAGGCTGGTATGCAAGTTGAATGTGAAAACTATGGTCTCAACCCATAGTGTGCGTTCAAAACTTTGTATCTTGAT
+
AEGFFGGFGGC@F7@C:@<,C,,@+,,C,EEAC9F-,C,-,,,,,,;CFD,,C,C96C++86@C+@+@+6,,,,,,,,,,:EEGF+++BF<E<,,<EFFG,C?<EE+++++:6+B=+E,,C++B=FE>:+++=,,,,36@,=3+@C7,<F9>:D<<B<,6,,@:*<8*>**9,:8=,,*?9*4,9*:*=C*=9<7***=C+BC++*<5=<+1++***/1/1)***1*:<>0:*+2C>**09*96**7*5C7C***18=*777/*7**)116*)8>.()**7:*9*9*46=F)).
@M04650:207:000000000-C238N:1:1101:12893:2229 1:N:0:19
ACTCCTACGGGAGGCAGCAGTGGGGAATATTGGACAATGGAGGTAACTCTGATCCAGCAATTCTGTGTGCACGAAGAAGGTTTTCGGATTGTAAAGTGCTTTAAGTCGGGAAGAAAAAAATGACGGTACCGACAGAATAAGCGACGGCTAAATACGTGCCAGCAGCCGCGGTAATACGTATGTCGCAAGCGTTATCCGGAATTATTGTGCATAAAGTGCATCTAGGCGGGGTTTCAAGTCGACGGTGAAAACTATTGGCTCAACCATTAGCTTTCCGACGAAACTGAAATTCTT
+
GGGGGGGGGGGGGGGGGGGCFF8@>C,C,EFCCCF9,E<9987C,@@FEFC<FDD,C@D8EDEFEG,C@C9@D77@,,:,CEFFF++,BF=FD,,?FAEGGGC9<EE,++:+4<,A<EC+EE,?BCFFEEC7B778,A5?9?F+@=C>F+,,F9D3E@+<983@,>::*:B>B:DFC7F@E:E;B5*1*1*=C5CC<B5**;CBFF;++3+:7<+;+:77C@FF++0/538=>:7+*:9>)5.))9****2090*1**/96*02)*95**9@@*1/-(95)(*0994)-99)4)
@M04650:207:000000000-C238N:1:1101:13488:2265 1:N:0:19
ACTCCTACGGGAGGCAGCAGTGGGGAATATTGGACAATGGAGGTAACTCTGATCCAGCAATTCTGTGTGCACGAAGAAGGTTTTCGGATTGTAAAGTGCTTTAAGTCGGGAAGAAAAAAATGACGGTACCGACAGAATAAGCGACGGCTAAATACGTGCCAGCAGCCGCGGTAATACGTATGTCGCAAGCGTTATCCGGAATTATTGGGCATAAAGGGCATCTAGGCTGGGTTTCAAGTCGACGGTGAAAACTAGTTGCTCAACCATTAGCTTGCCGACGAAACTGTAATTCT
+
GGGGGGGGGGGGGGGGGGC8FGFFGDGGFGGGG?FGFFFCCEGG9CCFEGG9FAFCF@C<FFFGGGGGDF9CF7:F7@CEFGGGG>E,CFGG<FAFGGGGGGC99CF=B@7@CFF,BCEEF9EEFGGDEAFCFCGECFE9FCCGGEF@F>F,@9E<FFFG97:FCEFEGECEEED9>DFCFFFFF:EEB>5BE5BC;=**:CF9BF+=*:CCFF99?CD3C6E799?+ADEGFDG?7FFF>5555C539C7<C7:@*=F?C4CFFGD>B*6@F)7)40)8)4*799*.)9*).
@M04650:207:000000000-C238N:1:1101:24057:2275 1:N:0:19
ACTCCTACGGGAGGCAGCAGTGGGGAATATTGCGCAATGGGCGAAAGCCTGACGCAGCGACGCCGCGTGAGGGATGAAGGGCTTCGGTTCGTAAACCTCTGTCAGGAGGGAAGAAATGTGCTCGTGCTAATCAGCCGCTATTTGACGGTACCTTCACAGGAAGCACCGGCTAACTCCGTGCCAGCAGCCGCGGTAATACGGAGGGTGCAAGCGTTAATCGGAATCACTGGGCGTAAAGCGCATGTAGGCTGTTTGATAAGTCCGAAGTGAAAGCCCACGGCTCACCCGTGGAAC
+
GGGGGGGGGGGGGGGGGGGGGGGGGGGGGGGFGEGGDGGCFFGCCGGGGGGF6@FEGGG7FGGGGGGGGGGGGGGGFAF8=CFGGEEGGCGGFFGGGGGG<FFCA<<@F>G8FFF=FFG,CCD@FFEE,@CF9DE<F>EFGGGCFF7:C*1<EC,>,3>,,2<C,2B:7CE@FC;++;FCC*?BC*=C8B878C*8C9EECCE5>:E53<AFCGEGFGCFCC5CFGFF+9EG373>*?@<:DB7C*;*19<<F>29969?FF7*)*14==FFF485:?<@>(***080:)53).
@M04650:207:000000000-C238N:1:1101:17007:2327 1:N:0:19
ACTCCTACGGGAGGCAGCAGTGGGGAATATTGGGCAATGGGGGCAACCCTGACCCAGCGACGCCGCGTGAGTGAAGAAATCCTTCGGGATGTAAAGCTCTGTTGTATGGGAAGAGAAGCAGACGGTACCATACGAGGAAGCCCCGGCAAACTACGTGCCAGCAGCCGCGGTAATACGTAGGGGGCAAGCGTTGTCCGGAATTACTGGGCGTAAAGCGCACGCAGGCGGGTTTATAAGTCAGATGTAAAAGGCAGGTGCTTACCATCTGTTTGTCATCTGATACTGTAAGCCTGG
+
GGGGGGGGGGGFGGGGGGGGGGGGGGGGGGGGGGGGGGGGGDGGEGGGGGGGGGGGGGGGEGGGGGGGGGGGGGGGGFGGGGGGGGGG7FGGGGGGGGGGGGGFGGGGGGGFGGGGGGGGGGDDEGGGGGGGGGGGDCFFGGGGGGGGGFGGGGGGGGGGGGGG>FEGGGGGGGGGGGFFCEECGGGGGGGG8EFGGDG>EFCFGCGGFEEGCFFFGGCDD)*::EGGGGGG)+:?DFFGF7@FGC:CB7CCDDDF4FFFG)>>FC7<FF8)79?FDA799<7==B6.6?9:(4
@M04650:207:000000000-C238N:1:1101:16045:2345 1:N:0:19
ACTCCTACGGGAGGCAGCAGTGGGGAATATTGGGCAATGGGGGAAACCCTGACCCAGCAACGCCGCGTGGAGGAAGAAGGCTTTCGGGTTGTAAACTCCTTTGACCAGGGAAGAAGAAGTGACGGTACCTGGAAAACAAGCCACGGCTAACTACGTGCCAGCAGCCGCGGTAATACGTAGGTGGCAAGCGTTATCCGGATTTACTGGGTGTAAAGGGCGCGTAGGCGGGACAGCAAGTCAGATGTGAAAACTATGGGCTTAACCCATAGCCTGCATTTGAAACTGCGGTTCTTG
+
GGGGGGGGGGGGGGGGGGGGGGGGGGGGGGGGGGGGGGGGGGGGGGGGGGGGGGGGGGGGGGGGGGGGGGGGGGGGGGGGGGGGGGGGGGGGGGGGGGGGGGGGGGGGGGGGGGGGGGGGGGGGGGGGGGGFGGGGGGGGGGGGGGGGGCFGGGGGGGGGGGGGGEEGGGGGGGGFGFGGGGGGGGFBFGGGGGGGGGGGGGGGGGGGFECGGGGGGGGGGGGGDFGGGGGFFCF?5?BG?DF?FGGGFGGGGGFFFF>>FF77>DFFFFFFF4?F<>CFFFFFFFD><DFF><
@M04650:207:000000000-C238N:1:1101:13603:2371 1:N:0:19
ACTCCTACGGGAGGCAGCAGTGGGGAATATTGGACAATGGAGGTAACTCTGATCCAGCAATTCTGTGTGCACGAAGAAGGTTTTCGGATTGTAAAGTGCTTTAAGTCGGGAAGAAAAAAATGACGGTACCGACAGAATAAGCGACGGCTAAATACGTGCCAGCAGCCGCGGTAATACGTAGGGGGCAAGCGTTGTCCGGAATTACTGGGCGTAAAGCGCACGCAGGCGGGTTTATAAGTCAGATGTAAAAGGCAGGTGCTTACCATCTGTTTGTCATCTGATACTGTAAGCCT
+
GGGGGGGGGGGGGGGGGGGGFGGGGGGGGGGGGGGGGGGGGGGGGGGGGGGGGGGGGGGGGGGGGGGGGGGGGGGGGGGGGGGGGGGGGGGGGGGGGGGGGGGGGGGGGGGGGGGGGGGGFGGGGGGGGGGFGGGGGGGGGGGGGGGGGGGGGGFGGGGGGGGGGGEGGGGGGGFGGGGGFGGGGGGGGGGGGGEFGGGGGDGGGGCCFGGGGGGGGGGGDDEGGGGGGG*A)CFGGFFFFGFFFCFGFGGG4<D>)9?F?FFGFGGAFFF*?FFFFFGFFFGF4@FDBFFFB
@M04650:207:000000000-C238N:1:1101:14853:2377 1:N:0:19
ACTCCTACGGGAGGCAGCAGTGGGGAATATTGGACAATGGAGGTAACTCTGATCCAGCAATTCTGTGTGCACGAAGAAGGTTTTCGGATTGTAAAGTGCTTTAAGTCGGGAAGAAAAAAATGACGGTACCGACAGAATAAGCGACGGCTAAATACGTGCCAGCAGCCGCGGTAATACGTATGTCGCAAGCGTTATCCGGAATTATTGGGCATAAAGGGCATCTAGGCGGGGTTTCAAGTCGACGGTGAAAACTAGTGGCTCAACCATTAGCTTGCCGACGAAACTTAAATTCT
+
GGGGGGGGGGGGGGGGGGGGGGGGGGGGGGGGGGGGGGGGGGGGGGGGGGGGGGGGGGGGGGGGGGGGGGGGGGGGGGGGGGGGGGGGGGGGGGFFGGGGAFGGGGGGGGGGGGGGGGGCFFGGCCGFGGGGGGGGGGGGGGGGGGGGGGGGGFGGGGGGGGGGFFGGGGDGGGGGGGGGGGGGGGGGGGGGGGGFGG>EGFGGGGGGGGGGFGGGGGGGGGDFGGGG=DEC>5DGGGFD3>>:3>FFFGGGGGGFFFFFGFGFFDCBF?:FFFFFFFGFF>DEF*9<AFFD4
@M04650:207:000000000-C238N:1:1101:21769:2398 1:N:0:19
ACTCCTACGGGAGGCAGCAGTGAGGAATATTGGTCAATGGGCGAGAGCCTGAACCAGCCAAATCGCGTGAAGGAAGACTGCCTTATGGGTTGTAAACTTCTTTTATACAGGAATAAAAAGAGTTACGTGTAACTTATTGCATGTACTGTATGAATAAGCATCGGCTAACTCCGTGCCAGCAGCCGCGGTAATACGGAGGATGCGAGCGTTATCCGGATTTATTGGGTTTAAAGGGTGCGCAGGCGGGAAATTAAGTCAGCGGTGAAATCTCGAAGCTTAACTTCGAAACTGCCG
+
GGGGGGGGGGGGGGGGGGGGGGGGFGGGGGGGGGGGGGGGGGGGGGGGGGGGGGGGGGGGGGGGGGGGGGGGGGGGGGGGGGGGGGFGGGGEGGGGGGGGGGGGGGGGGGGGGGGGGGGGGGGGGGGFFGGGGGGGGGGGGGGGGGGGGGGGGGGGGGGGGGGGGGEGGG9EEGDGGGGGGGGGGGGGGGGGGGFEGGGGFGGGGGGGEEGGGGGGGGGFGGGGGGGGGGGFCGGGGGFGEGEFGGGGFCCCFDGF=FFFGFGGFGGB=BFFF4:DFFGFF>FF@3>:BBFFB1
@M04650:207:000000000-C238N:1:1101:7010:2404 1:N:0:19
ACTCCTACGGGAGGCAGCAGTGAGGAATATTGGTCAATGGGCGAGAGCCTGAACCAGCCATGCCGCGTGCAGGATGACGGCCCTACGGGTTGTAAACTGCTTTTGTACGGGGGCAAACCCTTTTCTGAGGAAGAGGTTGAGAGTACCGTACGAATAAGGATCGGCTAACTCCGTGCCAGCAGCCGCGGTAATACGGAGGATCCGAGCGTTATCCGGATTCATTGGGTTTAAAGGGTGCGTAGGCGGCTTTATAAGTCAGCGGTGAAAGGCTGGGGCTCAACCCTAGCAGCGCCG
+
GGGGGGGGGGGEFGGGGGGGGGGGGGGGGGGGGGGGGGGGGGGGGGGGGGGGGGGGGGGGGGGGGGGGGGGGGGGGGGGGGGGGGGGGGGGGGGGGGGGGGGGGGGGGGGGGGGGGGGGGGGGGGGGGGFGGGGGGCGGGGFGGGGGGGGGGGGGGFGGG?FGGGGGGGGFGGGGDGGGGGGGGGGGGDGCGGGGGGGGEGGGG>EEGGGGGGGG5ECDGCFGCEGGGGGGGFGDFDDFGFGEFGGGG>CCD7CG==?FFG@5<>GG>@@FFFDE3009?4475:>F2AFFF>9
@M04650:207:000000000-C238N:1:1101:10521:2422 1:N:0:19
ACTCCTACGGGAGGCAGCAGTGGGGAATATTGCACAATGGAGGAAACTCTGATGCAGCGACGCCGCGTGAGGGAAGAAGGTTTTCGGATTGTAAACCTCTGTCTTCGGGGACGATAATGACGGTACCCGAGGAGGAAGCCACGGCTAACTACGTGCCAGCAGCCGCGGTAAAACGTAGGTGGCAAGCGTTGTCCGGAATTACTGGGTGTAAAGGGAGCGCAGGCGGAATGGTAAGTTGAATGTGAAAACTATGGGCTCAACCCATAGACTGCGTTCAAAACTACTGGTCGTG
+
GGGGGGGGGGGGGGGGGGGGGGGGGGGGGGGGGGGGGGGGGGGGGGGGGGGGGGGGGGGGGGGGGEGGGGGGGGGGGGGGEFCFGGGGGDGGGGGGGGGGGGGGFGGGGGEGGGGGGGGGGGGGGGGGGGGDGGGGGGGGGGGGEGGGGGGGGGGGGFGFGGGGGGGDGGGGFFGGGDGGFGGGGGGGEGGGGGGGGGGGGGGGGGCE8CGGGGEGGGGGGGGGGGCGCC??BFG?*:0CBGFFGCFGFFG7CFGFF:?F6FDDFGGA?47;DDEFFFGFF0CF**).4)<<
@M04650:207:000000000-C238N:1:1101:18930:2450 1:N:0:19
ACTCCTACGGGAGGCAGCAGTGGGGAATCTTCCGCAATGGACGAAAGTCTGACGGAGCGACGCCGCGTGGGTGAAGAAGGCCTTAGGGTCGTAAAGCCCTGTCATTAGGGACGAATGGTAGATGGAGTAATATGTCATCTATTTGACGGTACCTAAGGAGGAAGCCCCGGCTAACTACGTGCCAGCAGCCGCGGTAATACGTAGGGGGCGAGCGTTGTCCGGAATCATTGGGCGTAAAGGGCGCGTAGGCGGGAATACAAGTCTGTTTTTAAAGTTCAGGGCTCAACCCTGTGG
+
GGGGGGGGGGGGGGGGGGGGGGGGGGGGGGGGGGGGGGGGGGGGGGGGGGGGGGGGGGGGGGGGGGGGGGGEGGGGGGGGGGGGGGGGGGGGGGGGGFFGGGGGGGGGGGGGGGGGGGGGGGGGGGGGGGGGGGGGGGGGFCFFGGGGGGGGGGGGGGGGGGGGGGGGGDGGGGGGGGGGFGFFGGFGGGGGGGGGGGGGGGGGGGGGGGGGGEGGGCFGGGGEGGGGE>EGFGC=DFFGFGFFGDDGFGCDGCCF4*=?FFF7BFFD?FF??FFFFFCB>B*;FFFFF>4.3(
@M04650:207:000000000-C238N:1:1101:18819:2456 1:N:0:19
ACTCCTACGGGAGGCAGCAGTGAGGAATATTGGTCAATGGGGGAAACCCTGAACCAGCAACGCCGCGTGAGGGAAGACGGTTTTCGGATTGTAAACCTCTGTCCTCTGTGAAGATAATGACGGTAGCAGAGGAGGAAGCTCCGGCTAACTACGTGCCAGCAGCCGCGGTAATACGTAGGGAGCAAGCGTTGTCCGGATTTACTGGGTGTAAAGGGTGCGTAGGCGGTCATGCAAGTCAGGAGTGAAATCTATGGGCTTAACCCATAAACTGCTGTTGAAACTGTATGACTTG
+
GGGGGGGGGGGGGGGGGGGGGGFFGGGGGGGGGAFGGGGGGGGGGGGGGGGGGGGGGGGGGGGGGGGGGGGGGGGGGGGGFGGGGGGGGGGGGGGGGGGGGGGGGGGG<FFGGGFGFGGGGGGFFGDAFFGGFGDEGGGEGGGEFGGGGFGGGGFGCFFGGFGGGDGDGGEGGFFGGGGGEGGGGGDGEBEBBGGGGGGFFE?FGGFECFGCFGGGGCD<EDE6CGGGC*<:??FGGF4D?DF>:CF=7>C77DG4F4;F77FDFGFAFFF*1)102<FFF<G=F4F<4**.
@M04650:207:000000000-C238N:1:1101:21038:2528 1:N:0:19
ACTCCTACGGGAGGCAGCAGTGGGGAATATTGGGCAATGGGGGGAACCCTGACCCAGCGACGCCGCGTGAGTGAAGAAATCCTTCGGGATGTAAAGCTCTGTTGTATGGGAAGAGAAGCAGACGGTACCATACGAGGAAGCCCCGGCAAACTACGTGCCAGCAGCCGCGGTAATACGTAGGGGGCAAGCGTTGTCCGGAATTACTGGGCGTAAAGCGCACGCAGGCGGGTTTATAAGTCAGATGTAAAAGGCAGGTGCTTACCATCTGTTTGTCATCTGATACTGTAAGCCT
+
GGGGGGGGGGGGGGGGGGGGFFGGGGGFGGGGGGGGGGGGGGGGGGGGGGGGGGGGGGGGGGGGGGGGGGGGGGGGGGGGGGGGGGGGFGGFGFFFFGGGGGGFFGGGGGGGGGGGGGGGGGGGGGGGGGGGGGGGGGGCDFGGGGGGGGGGGGGFGFFGGGGGGFEGGGGGGGGGGFGGGGGGGEGGCGGGGGGGGGGGFGGGGGFGGGGGGGGFGCGGGGGGGGEGGDGE?FGGGGFDFC@FFGGGFFGFG<DFFF=FGFGGFFC<8@F@F=7=BAGF4<FFFFFFFF43
@M04650:207:000000000-C238N:1:1101:21436:2528 1:N:0:19
ACTCCTACGGGAGGCAGCAGTGGGGAATATTGCACAATGGAGGAAACTCTGATGCAGCGACGCCGCGTGAAGGAAGAAGGTTTTCGGATTGTAAACTTCTGTCCTCGGGGACGATAATGACGGTACCCGAGAAGAAAGCCACGGCTAACTACGTGCCAGCAGCCGCGGTAAAACGTAGGTGGCAAGCGTTGTCCGGAATTACTGGGTGTAAAGGGAGCGCAGGCGGGTATGCAAGTTGAATGTGAAAACTATGGGCTCAACCCATAGAGTGCGTTCAAAACTGTGTATCTTG
+
GGGGGGGGGGGGGGGGGGGGGGGGGGGGGGGGGGGGGGGGGGGGGGGGGGGGGGGGGGGGGGGGGGGGGGGGGGGGGGGGGGGGGGGGGGGGGGGGGGGGGGGGGGGGGGGGGGGGGGGGGGGGGGGGGGGGGGGGGGGGGGGGGGGGGGGGGGGGGGGGGGGGGGGGGGGGGGGGGGGGGGGFGGGGDEDEGGGGGGGGGFGGGGGEEGGGGGGGGGGGGDGGGGGGGGGGFGGGGGFGFGFFGGGGFGGGGFG@FFFFGFGGFCCBFFF=>BFFBFGFFFGFFFF<686-
@M04650:207:000000000-C238N:1:1101:22604:2571 1:N:0:19
ACTCCTACGGGAGGCAGCAGTGGGGAATCTTCCGCAATGGACGAAAGTCTGACGGAGCGACGCCGCGTGGGTGAAGAAGGCCTTAGGGTCGTAAAGCCCTGTCATTAGGGACGAATGGTAGATGGAGTAATATGTCATCTATTTGACGGTACCTAAGGAGGAAGCCCCGGCTAACTACGTGCCAGCAGCCGCGGTAATACGTAGGGGGCGAGCGTTGTCCGGAATCATTGGGCGTAAAGGGCGCGTAGGCGGGAATACAAGTCTGTTTTTAAAGTTCAGGGCTCAACCCTGGGG
+
GGGGGGGGGGGGGGGGGGGGGGGGGGGGGGGGGGGGGGGGGGGEGGGGGGGGGGGCEGGGGGGGGGGFEGGFGCFGGGGGGGGGGGGGGGGGGGGGGFGGGGGGDAFGGGGGGGGFFGGGGGGGG8FFDFGGGGGGGGGCECGFFGGGGGFGGGFGGGCGGGFFGGGGGEDGEGGGGGG7EFFGGFEG7FEDEG:EGGGGGDFGGGGGEEGGC7/A:DGFGD8EDFGCFGGGFG7=DCFGE*83<7DGEGDDD5DFF?F?F@::=:*6;)5?*/9@2>GFFFFFF@?B?44(((
@M04650:207:000000000-C238N:1:1101:12877:2601 1:N:0:19
ACTCCTACGGGAGGCAGCAGTGGGGAATATTGGACAATGGAGGTAACTCTGATCCAGCAATTCTGTGTGCACGAAGAAGGTTTTCGGATTGTAAAGTGCTTTAAGTCGGGAAGAAAAAAATGACGGTACCGACAGAATAAGCGACGGCTAAATACGTGCCAGCAGCCGCGGTAATACGTATGTCGCAAGCGTTATCCGGAATTATTGGGCATAAAGGGCATCTAGGCGGGGTTTCAAGTCGACGGTGAAAACTAGTGGCTCAACCATTAGCTTGCCGACGAAACTGAAATTCT
+
GGGGGGGGGGGGGGGGGGFGGGGGGGGGGGGGGGGGGGGGGGGGGGGGGGGGGGGGGGGGGGGGGGGGGGGGGGGGGGGGGGGGGGGGGGGGGGFGGGGGGGGGGFFGGGGGGGGGGGGGGGGGGGGGGGGGGGGGGGGGGGGGGGGGGGGGGGGGGGGGGGGGGGGGGGGGGGGGGGGG@FCGGGGGGGGGGGGGGGGDGGFGGGGGGGGGGG?CFCDGGGGGGGGGGGG:>GGGF>9CEDF@G5<FFGGG*2CFFF>FCFGG:5=AFFF=F?>FFFD:3337697<>*9<A
@M04650:207:000000000-C238N:1:1101:17703:2639 1:N:0:19
ACTCCTACGGGAGGCAGCAGTGGGGAATATTGGGCAATGGAGGAAACTCTGATGCAGCGACGCCGCGTGAGGGAAGAAGGTTTTCGGATTGTAAACCTCTGTCTTCGGGGACGATAATGACGGTACCCGAGGAGGAAGCCACGGCTAACTACGTGCCAGCAGCCGCGGTAATACGTAGGGGGCGAGCGTTGTCCGGAATCATTGGGCGTAAAGGGCGCGTAGGCGGGAATACAAGTCTGTTTTTAAAGTTCAGGGCGCAACCCTGTGATGGAATGGAAACTGTATTTCTTGAGG
+
GGGGGGGGGGGGGGGGGGGGGGGGGGGGGGGGGGGGGGGGGGGGGGGGGGGGGGGGGGGGGGGGGGGGGGGGGGGGGGGGGGGGGGGGGGGGGGGGGGGGGGGGGGGGGGGGGGGGGGGGGGGGGGGGGDGGDCEGGFGGGGGGGEGGGGGGGGGGGDGGGGGGGGGGGGGGGGGGGGGGGGGGGGGGGCEGGGGGGGGGGGFGGGGGGGGGGGGGGGGGDCGGGGGGGGGGFGGFGGFF4:?FFDGGFGGF7DG:)8>DGFGGF6<AF=F?6*962>75FA>9*=16<=4)3:
@M04650:207:000000000-C238N:1:1101:23828:2677 1:N:0:19
ACTCCTACGGGAGGCAGCAGTGGGGAATATTGCACAATGGGCGAAAGCCTGATGCAGCAACGCCGCGTGAGTGAAGAAGTATTTCGGTATGTAAAGCTCTATCAGCAGGGAAGAAGATGACGGTACCTGACTAAGAAGCCCCGGCTAACTACGTGCCAGCAGCCGCGGTAATACGTAGGGGGCAAGCGTTATCCGGATTTACTGGGTGTAAAGGGAGCGTAGACGGCGAAGCAAGTCTGGAGTGAAAACCCAGGGCTCAACCCTGGGACTGCTTTGGAAACTGCTTTGCTAG
+
GGGGGGGGGGGGGGGGGGGGGGGGGFGGGGGGGGGGGGGGDGGEGGGGGGGGGGGGGGGGGGGGGGGGGGGGGGGGGGGGGGGGFDGGGGGGGGGGGGGGGGGGGGGGGGF?FGGGGGGGFEGGGGGGGDFGCGFFGFGGGGGGGGFGGGGGGGCGGGGGGGGGGGGGGGGGGGGEGGGGGGGGGGGGGGGCF9CGGGGF9BFGGG9CB?FCGGE8:37DCDGGGGGG5CCEFCD<>FFGFGFFGGFGFGGGF37B@F@?FFGF:5DBFFFF*9BFB?F?@AFFFB?><@74
@M04650:207:000000000-C238N:1:1101:16285:2685 1:N:0:19
ACTCCTACGGGAGGCAGCAGTGGGGAATATTGCACAATGGAGGAAACTCTGATGCAGCGACGCCGCGTGAGGGAAGAAGGTTTTCGGATTGTAAACCTCTGTCTTCGGGGACGATAATGACGGTACCCGAGGAGGAAGCCACGGCTAACTACGTGCCAGCAGCCGCGGTAAAACGTAGGTGGCAAGCGTTGTCCGGATTTACTGGGTGTAAAGGGCGCGTAGGCGGGACAGCAAGTCAGATGTGAAAACTATGGGCTTAACCCATAGCCTGCATTTGAAACTGCGGTTCTTG
+
GGGGGGGGGGGGGGGGGGGGGGGGGGGGGGGGGGGGGGGGEGGGGGGDGGGGGGGGGGGGGGGGGGGGGGGGGGGGGGGGFFGGGGGFGGGGGGGGGGGGGGGGCGGGGGGEFGCFGGGGGG>FGGFGGGGGDGGGFFG,@7FFD:<CAEGGED7:FGGCGFGGGGGGFEGGCFG++=7,?CCCEFEEEEGE?BCEC?5+<C9@FFEE8E+<FFEC*9CCEGGF=EGGE<FGFGG?DD=:7C9@CFC:?*?CGGC>@4<6C6*/5C*5F4>).9F442?=?AF4>:B0876<
@M04650:207:000000000-C238N:1:1101:20546:2744 1:N:0:19
ACTCCTACGGGAGGCAGCAGTGGGGAATATTGCGCAATGGGCGAAAGCCTGACGCAGCGACGCCGCGTGAGGGATGAAGGGCTTCGGTTCGTAAACCTCTGTCAGGAGGGAAGAAATGTGCTCGTGCTAATCAGCGGGCATTTGACGGTACCTCCAAAGGAAGCACCGGCTAACTCCGTGCCAGCAGCCGCGGTAATACGGAGGGTGCAAGCGTTAATCGGAATCACTGGGCGTAAAGCGCATGTAGGCTGCTTTATAAGTCAGAGGTGAAATCCCACGGCTTACCCGTGGAAC
+
GFGGGGGGGGGGGGGGGGGGFGGGGGGGGGGGGGGGG7FGGGGGGGEGGGGGGGGGFCFGGGGEGGGGGGGGGGGGGGGGDEGGFCGG@FGFGGGGGGGGGGGFFGFGEEGGGGGGGGGGGAFFGGGFGGGGGGGGGGCFGGFFGGGGGGGGGGFFFFGGFGGFFGGDEGGDG?CGDEGGGFGGGGGDGGGEEEGEGGGGGDEE8:EGGGGGGE58>:CFEGGGFGGFGFFGFG3ECCFGFDD@GFC>FFC3FDGFFFFFGFGGFG535?7**9@4::G>EFC?4<F0(8),42
@M04650:207:000000000-C238N:1:1101:24655:2745 1:N:0:19
ACTCCTACGGGAGGCAGCAGTGAGGAATTTTGCGCAATGGGGGAAACCCTGACGCAGCAACGCCGCGTGAGTGATGAAGGCCTTTTGGTTGTAAAGCTCTGTCGCCTGGAAAGAAACCTACAAGTAGGAAATGACTTGTAGCTGACGGTACCAGGAAAGGAAGGACCGGCTAACTCCGTGCCAGCAGCCGCGGTAATACGGGGGGTCCAAGCGTTATTCGGAATCATTGGGTGTAAAGCGCATGTAGGCGGGTGGGTATGTCGGATGTGAAAGCCCGGGGCTTAACCCCGGA
+
GGGGGGGGGGGGGGGGEGGGGGGGGGGGGGGGGDGGGGGGGGGGGGGGGGDCGGGGGGGGGGGGGGGGGGGCFGGGGGGGGGGGGGGGGGGGGGGGGGGGGGGGGGGGGGGGGGGGGGFCGGFFFGGGGGGGGGGGGGGGFGGF?FFGGGGGGGEFGGEFGGGGGGGGGGGGCFFFGDGFGFGGGGGGGGGGGGGGGGGGGGDGGGEGGGGGEGC=FGFGGG:>CEFGGGGGFGGGGGFGBD75>CGGFGC)><DDBFF6FF4D>DD?*6*9*57)27DE@(76=?73:D:>
@M04650:207:000000000-C238N:1:1101:10423:2746 1:N:0:19
ACTCCTACGGGAGGCAGCAGTGGGGAATATTGCGCAATGGGCGAAAGCCTGACGCAGCGACGCCGCGTGAGGGATGAAGGGCTTCGGTTCGTAAACCTCTGTCAGAAGGGAAGAAGTGTAGTGGTGCTAATCAGCCGCTATTTGACGGTACCTTCAAAGGAAGCACCGGCTAACTCCGTGCCAGCAGCCGCGGTAATACGGAGGGTGCAAGCGTTAATCGGAATCACTGGGCGTAAAGCGCATGTAGGCTGTTTGATAAGTCAGAAGTGAAAGCCCACGGCTCACCCGGGGAAC
+
GGGGGGGGGGGGGGGGGGGGGGGGGGGGGGGGGGGGGGGGGGGGGGGGGGGGGGGGGGGGGGEGGGGFGGFGGGGGGGGGGGGGGGGGGGGGGEGGGGGGGGGGGGGGGGGGGGGGCFGGGGGGGGGGGGGGGGGGGDFGCGGGGGGGGGGGGGGGGGGFFGGGGGGGGGGGGGFF@EFFGGGGGFGGGGGGGGGGGGGGGEEGGGEDGGGGGCCEGGGFGGGCEFF+<<F5@GGDFGFGFG3BGGGGFDFD4DC?BFFFF?FGFGG-==?FFFF>??GB<957*<FF(.<,4-
@M04650:207:000000000-C238N:1:1101:24944:2754 1:N:0:19
ACTCCTACGGGAGGCAGCAGTGCTGAATTATTCGCCAATGCGCGAAAGCGTGACGGTGCGACGCCGCGTGCGGGACGAAGGCCTTCGGGTTGTAAACCGCTGTCAGGGATTAGAAAACCTGTATGGTTAATAGTCATGCAGCTGATCAGTCCCAAAGGAAGCACAGGCTAATCTCGTGCCAGCAGCCGCGGTAATACGAGATGTGCGAGCGTTGTTCGGAATCACTGGGCATAAAGGGTGCGTAGGCGGTATGCCAAGTCGGGTGTGAAATCCCCCTGCTTAACGGAGGAACTG
+
GGGGGGGGGGGGGGGGGGGGGGGEGGGGFEGCFGGGG@FGG:C:CGG@FFGE:FB@FDCEEGCGECFEGDEGGEDEEGGG7EAFD<EGGGECGGGAFFCFDGEGGFCFFEDCFGGFD8FFF,8@EBF9@,,@BDCEFFCFCC:<FAF9><F,D@C>FC:DFGGGGAFGGGGFGGF7:FEFFG7BCF5CGGGGGEGCFGG>*;C+++;5C5C=85;*</<*;5+CCCCFFGFF4<:?CDFGEGFFC39CDG)><7D=))//*))/7/9-=6=*/6.5(,769A:7>))(-57:?F
@M04650:207:000000000-C238N:1:1101:11626:2761 1:N:0:19
ACTCCTACGGGAGGCAGCAGTGGGGAATTTTGGACAATGGGGGCAACCCTGATCCAGCAATGCCGCGTGTGTGAAGAAGGCTTTCGGGTTGTAAACTTCTTTGACCAGGGAAGAAACAAATGACGGTACCTGGAAAACAAGCCCCGGCTAACTACGTGCCAGCAGCCGCGGTAATACGTAGGGGGCAAGCGTTATCCGGATTTACTGGGTGTAAAGGGAGCGTAGACGGCGAAGCAAGTCTGGAGTGAAAACCCAGGGCTCAACCCTGGGACTGCTTTGGAAACTGCTTTGCT
+
GGGGGGGGGGGGGGGGGGGFGGGGGGGGGGGGGGGGGGGFGGGGGGGGGGGGGGGGGGGGGGGGGGGGGGGGGCFGFCGGGGGGGGGGGGGGGCFGGGGGGGGGGGGGGGGGGGGGGGGCFGDGGDGGGGGGGGGGGGGGGGGGGGEGGGFGGDFGGFFGGGGGGGGGGGGGGGGC@FCFGGDGGGGGGGGGG5CFGGGCBEGGEFGFGGGEFC7CFDD<C<EDCEGGEGE=>5CGGGFGFGF44CDFF:*2>337.<>5CFGGFGFFFFFF@FF6<AFF:<7:?FFFFFF>2
@M04650:207:000000000-C238N:1:1101:12679:2789 1:N:0:19
ACTCCTACGGGAGGCAGCAGTGGGGAATATTGCACAATGGAGGTAACTCTGATCCAGCAATTCTGTGTGCACGAAGAAGGTTTTCGGATTGTAAAGTGCTTTAAGTCGGGAAGAAAAAAATGACGGTACCGACAGAATAAGCGACGGCTAAATACGTGCCAGCAGCCGCGGTAATACGTATGTCGCAAGCGTTATCCGGAATTATTGGGCATAAAGGGCATCTAGGCGGGGTTTCAAGTCGACGGTGAAAACTAGTGGCTCAACCATTAGCTTGCCGACGAAACTGAAATTCT
+
GGGGGGGGGGGGGGGGGGGGGGGGGGGGGGGGGGGGGGGGGGGGGGGGGGGGGGGGGGGGGGGGGGGGGGGGGGGGGGGGGGGGGGGGGGGGGGGGGGGGGGGGGGGDGGGGGGGGGGGGGGGGGGGGGGGGGGGGGGGGGGGGGGGGGGGGGGGGGFCFGGGGGGGGGGGGCFGGGGFGGGGGGGGGGGGGGGGGGGGDCGGGFFF?FGGGGGEFCDGG66@FGGGGGGGE:EFGGG?GFGFFGGGFFGGGGGGBFFF4CFGGFCGFFFFFFFFF01DBEBCDFFF<AFFA<
@M04650:207:000000000-C238N:1:1101:24149:2799 1:N:0:19
ACTCCTACGGGAGGCAGCAGTGGGGAATATTGGGCAATGGGGGGAACCCTGACCCAGCGACGCCGCGTGAGTGAAGAAATCCTTCGGGATGTAAAGCTCTGTTGTATGGGAAGAGAAAAAGACGGTACCATACGAGGAAGCCCCGGCAAACTACGTGCCAGCAGCCGCGGTAATACGTAGGGGGCAAGCGTTGTCCGGAATTACTGGGCGTAAAGCGCACGCAGGCGGGTTTATAAGTCAGATGTAAAAGGCAGGTGCTTACCATCTGTTTGTCATCTGATACTGTAAGCCT
+
GGGGGGGGGGGGGEGGFGGGFGGGGGGGGGGGGGGGGG9EFGGGFGGGGGGGGGFGGGGGGGGGGGGGGGGGGGGGGFFEG?>F>CEGFGGGFFFGGGGGGGGFFGFFGGFGGGG8CFGDE:FFGGGECFGGGG@CECBFF2CEEGC>CC5+CCEGG>CGGCFCFGC/CEGGGEF9@::ECCDGEEGGGGGDEGGGEDEEFGGGGFGGGDECGGGFC)>DG3EDGEEGGGGE:FGGFGF>*?9?FFFFFFDGGGGFFFFFGFGG?C7A=46;FFFFFFG@FAFF?FFF<*7:
@M04650:207:000000000-C238N:1:1101:23486:2814 1:N:0:19
ACTCCTACGGGAGGCAGCAGTGAGGAATTTTGCGCAATGGGGGAAACCCTGACGCAGCAACGCCGCGTGAGTGATGAAGGCCTTTTGGTTGTAAAGCTCTGTCGCCTGGAAAGAAACCTACAAGTAGGAAATGACTTGTAGCTGACGGTACCAGGAAAGGAAGGACCGGCTAACTCCGTGCCAGCAGCCGCGGTAATACGGGGGGTCCAAGCGTTATTCGGAATCATTGGGTGTAAAGCGCATGTAGGCGGTTGGGTATGTCAGATGTGAAAGCCCGGGGCTTAACCCCGGA
+
GGGGGGGGGGGGGGGGGGGGGGGGGGGGGGGGGGGGGGGGGGGGGGGGGGGGGGGGGGGGGGGGGGGGGGGGGGGGGGGGGGGGGGGGGGGGGGGGGGGGGGGGGGGGGGGGGGGGGGGGGGGGGGGGGGGGGGGGGFGGGGGGGGGGGGGGGGGGGGGGGGGGGGGGGGGGGGGGGGDGGGGGGGGGGGGGGGGGGGGGGGGGGGDGGGGGGEGDGGGGGGGFGGGFGGGGFGGGGGFGFGEEGCGGFGGGGGGD>?6FFFGG?:D-/9@FFFFFFFGF@BGF@@F685>B
@M04650:207:000000000-C238N:1:1101:11121:2842 1:N:0:19
ACTCCTACGGGAGGCAGCAGTGGGGAATATTGCGCAATGGGCGAAAGCCTGACGCAGCGACGCCGCGTGAGGGATGAAGGGCTTCGGTTCGTAAACCTCTGTCAGGAGGGAAGAAGTGGTAGGGTGCTAATCAGCTCTGCCTTGACGGTACCTCCAAAGGAAGCACCGGCTAACTCCGTGCCAGCAGCCGCGGTAATACGGAGGGTGCAAGCGTTAATCGGAATCACTGGGCGTAAAGCGCATGTAGGCTGCTTTGCAAGTCAGGGGTGAAAGCCCACGGCTCAACCGTGGAAC
+
GGGGGGGGGGGFGGGGGGGGGGGGGGGGGGGGFGGGGGGGGGGGGGGGGGGGGGGGGGGGGGGGGGGGGGGGGGFGGGGGGGGGGGGGGGGGGGGGGGGGGGGGGGGGGGGGGGGGGGGGGGCGGGGGGGGGGGGGGGGGGGG:FFGGGGGGGGGGGGGGGGGGGGGGGGGGGGGGGGGFEGGGGGGGGGGGG8EGGGGGE*:EGEGGG79FGGCEFGGGGGGGGGGGGFGGFGDGGF4DD<<DGFGGFGGGGGGFBFFFGFDGFGGBFF@FFFFF?BGFF>DF?4FFFF>?),
@M04650:207:000000000-C238N:1:1101:16213:2940 1:N:0:19
ACTCCTACGGGAGGCAGCAGTGGGGAATATTGGACAATGGAGGTAACTCTGATCCAGCAATTCTGTGTGCACGAAGAAGGTTTTCGGATTGTAAAGTGCTTTAAGTCGGGAAGAAAAAAATGACGGTACCGACAGAATAAGCGACGGCTAAATACGTGCCAGCAGCCGCGGTAATACGTATGTCGCAAGCGTTATCCGGAATTATTGGGCATAAAGGGCATCTAGGCGGGGTTTCAAGTCGACGGTGAAAACTAGTGGCTCAACCATTAGCTTGCCGACGAAACTGAAATTCG
+
GGGGGGGGGGGGGGGGGGGGGGGGGGGGGGGGGGGGGGGGCFGGGGGGGGGGGGGGGGGGGGGGGGGGGFEGGGGGGGGGGGGGGGGGGGGGGGGGGCGGFFCFFFGGGGGGGFGGGGGGGFDGGDGGG9FFFGGFGGGGGFDE@@FGDGGGGA<FAF<FGFCGGGGGGGDEGCFGGGGGGF;FCGDEDGGBEGGFGCEECCG9BEGDCCGDAFG+AD<38C+C?CEGGGG/.CFGCGFCE*)7/19/6>FFF>*@@F))3*>FFC0497<BF5FF>03>3275?F4.)19:(
@M04650:207:000000000-C238N:1:1101:9188:2961 1:N:0:19
ACTCCTACGGGAGGCAGCAGTGGGGAATATTGGGCAATGGGGGGAACCCTGACCCAGCGACGCCGCGTGAGTGAAGAAATCCTTCGGGATGTAAAGCTCTGTTGTATGGGAAGAGAAGCAGACGGTACCATACGAGGAAGCCCCGGCAAACTACGTGCCAGCAGCCGCGGTAATACGTAGGGGGCAAGCGTTGTCCGGAATTACTGGGCGTAAAGCGCACGCAGGCGGGTTTATAAGTCAGATGTAAAAGGCAGGTGCTTACGATCTGTTTGTCATCTGATACTGTAAGCCT
+
GGGGGGGGGGGCGGEGGGGGGGGGGGGGGGGGGGGGGGGGGGGGGGGGGGGGGGGGGGGFGGGGGGGGG7FGGGGGFFGFGGGGGGGGGGGGGGGGGFGGGFGGGGFGGGGFGGGGGGGGGGGGGGGGGGGGGGGGGGGGGFGGGGGGGCGGGGGGGGGGGGGGGGGGGG5C89ECFFGGGGGGGDGGGGGDGGGGGGGCCCFGGFGGGEGGGGDDEGGGGGGEEGGGGDGEFGGCFFFGBFB?7DFCFGCGFDGFFFFFD:FGFFG<@F7?F4=F<AG4BBFFFF?):=4:
@M04650:207:000000000-C238N:1:1101:23604:2980 1:N:0:19
ACTCCTACGGGAGGCAGCAGTGGGGAATCTTCCGCAATGGACGAAAGTCTGACGGAGCGACGCCGCGTGGGTGAAGAAGGCCTTAGGGTCGTAAAGCCCTGTCATTAGGGACGAATGGTAGAGGGAGTAACATGTCATCTATTTGACGGTACCTAAGGAGGAAGCCCCGGCTAACTACTTGCCAGCACCGGCGGTAATACGTAGGGGGCGAGGGTTGTCGGGATTCATGGGGCGCAAAGGGGGCGTAGGCGGGAATACAAGTCTGTTTTGAAGGTTCAGGGCTCAACGCTG
+
GGGGGGGGGGGGGGGGGGGGGEGGGGGGGGGGG@CGGGGGGGGGGEGGGGGG9FEFGGGGDGGGGGGGGFGGGGGGGGGGGGFF<EG8FGGGGGGGGEFGGGGD@FGGDFG+@EF=FDFFGG,FCGGGGG,3@FGG<<,DFFG9=,,@<*<*33,@@@<:1>7FC7DCF>**=,46,,,74B:2+**+=**43:/?*++0;30C>EG58*1**1;8=>F*C<:*0<+<+98555):D3/9)))./9)1.*9<<)9>66=*+1:*/:7)<)7@*0)1));F:(2)1*<(-0>
@M04650:207:000000000-C238N:1:1101:10433:3002 1:N:0:19
ACTCCTACGGGAGGCAGCAGTGGGGAATATTGGACAATGGAGGTAACTCTGATCCAGCAATTCTGTGTGCACGAAGAAGGTTTTCGGATTGTAAAGTGCTTTAAGTCGGGAAGAAAAAAATGACGGTACCGACAGAATAAGCGACGGCTAAATACGTGCCAGCAGCCGCGGTAATACGTATGTCGCAAGCGTTATCCGGAATTATTGGGCATAAAGCGCATGTAGGCGGGGTTTCAAGTCGACGGTGAAAACTAGTGGCTCAACCATTAGCTTGCCGACGAAACTGAAATTCT
+
GGGGGGGGGGGGGGGGGGGGGGGGGGGGGGGGGGGGGGGGGGGGGEFGGGGFGGGGGGGGGGGGGGGGGGGGGGDGGCFGFFGGFGGGGGGGGGGGGGGGGGGGGFFGGGGGGGGGGGGGGGGGGGGGGGGGGGGGGGGGGACFEGGGGGGGGGGGGGGGGGGGGGGGGGGGGGGFGGGFGGGGGGGGGGGGGG8FGGDGDCFGGGFGGGGCECFGGGGG=C9?CFGGGGG5>EGGCFFGFGFD9CFC6>F59C7887::CFGFFGGAF@FFF?37((1>>6D>FBFB27BBA
@M04650:207:000000000-C238N:1:1101:24521:3026 1:N:0:19
ACTCCTACGGGGGCAGCAGTGGGGGATATTGCACAATGGGCGAAAGCCTGATGCAGCAACGCCGCGTGAGGGAAGAAGGTTTTCGGATTGTAAACCTCTGTCTTTGGTGACGAAGAAAGTGACGGTAGCCAAGGAGGAAGCCACGGCTAACTACGTGCCAGCAGCCGCGGTAATACGTAGGTGGCAAGCGTTGTCCGGAATTACTGGGTGTAAAGGGTGCGCAGGCGGGAATGCAAGTTGGATGTGAAATCTCCGGGCTTAACCCGGAACCTGCATCCAAAACTGTGTTTCTTG
+
GGGGGGGGGGGGGGGGGGGGEGGGGGG,EFFGGGGGGGGGGGGGGGGGGFGGGGGEGGGGGGGGGGGGDCFGGGFGGGGGGFGGEG@FFGGGGGGGGGGGGGGGGGGGGGGGG7FGGGGGGGGGGGGGGGFGGGFGGGGGGFDGGGGGGGGGGGGGGGGFGGGGGGDDGGGGDFEFGFGGGGGGGG<CFG:BEGGFG**?FFGGGGFGGGGFC7C<EFGGGGGGCGGGGGGGFGGGGGFGFC?FFFFFFDGD:DG@B@D>EFGFFD59:>F>:@FFFFGFF:FFFFFAB@@>B)
@M04650:207:000000000-C238N:1:1101:10521:3043 1:N:0:19
ACTCCTACGGGAGGCAGCAGTGGGGAATATTGGACAATGGAGGTAACTCTGATCCAGCAATTCTGTGTGCACGAAGAAGGTTTTCGGATTGTAAAGTGCTTTAAGTCGGGAAGAAAAAAATGACGGTACCGACAGAATAAGCGACGGCTAAATACGTGCCAGCAGCCGCGGTAATACGTATGTCGCAAGCGTTATCCGGAATTATGGGGCATAAAGGGCATCTAGGCGGGGTTTCAAGGCGACGGTGAAAACTAGTGGCTCAACCATTAGCTTGCCGACGAAACTGAAATTCT
+
GGGGGGFGGGGGGGGGGGGGGGGGGGGGGGGGCEGGGFGGGGG7EFFEFFGGFGGGGFGGA,CFFGGGGGFFDGEGGGGG@FGGGGGEF@FFGGGCF?FGGGFGG,,BFGEG7FFGGFEGFDFDGCF@7,4B>:+DAFGFA9BCFD:++3>CCFFG>F:<=;<<EEE:7E7CGGGGD*,,,?@;BFG>BFG=E8E9+**13*3<B++=C5EGFGFG+>5F=6+<:+:CE3E18=:?D*)9>G5BDG597CFF*:*=F)57+674>DC29=4*00<F>>G>B>GE4*7))9746
@M04650:207:000000000-C238N:1:1101:17889:3093 1:N:0:19
ACTCCTACGGGAGGCAGCAGTGGGGAATATTGCGCAATGGGCGAAAGCCTGACGCAGCGACGCCGCGTGAGGGATGAAGGGCTTCGGTTCGTAAACCTCTGTCAGAAGGGAAGAAGTGTAGTGGTGCTAATCAGCCGCTATTTGACGGTACCTTCAAAGGAAGCACCGGCTAACTCCGTGCCAGCAGCCGCGGTAATACGGAGGGTGCAAGCGTTAATCGGAATCACTGGGCGTAAAGCGCATGTAGGCTGTTTGATAAGTCAGAAGTGAAAGCCCACGGCTCACCCGTGGA
+
GGGGGGGGGGGGGGGGGGGGGGDFGGGGGGGGGCGGGGGGGGGEEGGGGGGGDCGGGGEG:F@FGGGGGGGGGGB:FGGGCFEFEBF::?>B<EGAF<B5BFE<E,CFGGDFGDGD<E3@=<DGFF<FCFCFEF<BFE+:@;@@;F@E@:5>BA:FGGG7F@:F8F@B:EGEB<F9FE<FGCCCF8<+48C8BEG*<E7C/*:8E?GG:FFGGGC8*2:C=C;79++<:<FF>7C*7>FG@G)<:CFGFFCFGGG7@FFF:8*:FGGAF?4FFF7),4C5>05?FF<,4@>0
@M04650:207:000000000-C238N:1:1101:7872:3175 1:N:0:19
ACTCCTACGGGAGGCAGCAGTGGGGAATTTTGGACAATGGGGGCAACCCTGATCCAGCCATGCCGCGTGAGTGAAGAAGGCCTTCGGGTTGTAAAGCTCTTTCAGTGGGAAAGAAACGGAGTACTCTATACAGGGCTCTAATGACGGTACCCACAGAAGAAGCACCGGCTAACTACGTGCCAGCAGCCGCGGTAATACGTAGGGTGCAAGCGTTAATCGGAATTACTGGGCGTAAAGCGTGCGCAGGCGGTTGTGTAAGACAGGTGTGAAATCCCCGGGCTTAACCTGGGAGCT
+
CFFGGGGGGGGGGGGGGGGGGGGGGGGGEGGFGEGGGGGGGGGGFGFFEGGGAGEGGGGGFGGGGGGGGGGGGGGGGGGGFGGGGGGG@FGFFGGGGGGGGGGFFEEFGFGFEGGGFFEFCF8<<FAFGGGGDGDEFGDFCFFG9FGE?+>BFGDF7C>CFG,CFF:CFGCEGGGFC>FC@CF:,<8>:EEECGEGECE?C>=@FGGFFF5C3>EC7C3DE5;+2<7CFF8*)/>FDFE5B*7@DC<>BD<))95.99B4<6CC97:2@=8=*0/8;FD).4C47643:FFF>(
@M04650:207:000000000-C238N:1:1101:21388:3187 1:N:0:19
ACTCCTACGGGAGGCAGCAGTGGGGAATATTGGGCAATGGGGGAAACCCTGACCCAGCAACGCCGCGTGAAGGAAGAAGGTTTTCGGATCGTAAACTTCTATCCCGGGTGAAGATAATGACGGTAGCCCGGAAGGAAGCCCCGGCTAACTACGTGCCAGCAGCCGCGGTAATACGTAGGGGGCAAGCGTTGTCCGGAATGATTGGGCGTAAAGGGCGCGTAGGCGGCCAACTAAGTCTGGAGTGAAAGTCCTGCTTTTAAGGTGGGAATTGCTTTGGAAACTGGATGGCTTG
+
GGGGGGGGGCEFGGGGGGGGGGGGGGGGGGGGGGGGGGGGGGGGGGGGGGGGGGGGGGGGGGGGGGGGGGFGGGGGGGGGGGGGGGGGEEGGGGGGGGGGGGGGGGGGBFGGGGFGGGGGGGGGGGGGGGGCFGGGGCDFCGGGGGGGGGGGGGGGGGGGGGGGGGGGCEGGGCGCEGGGGGEGGFFGEDGGGGGGGGCGFGFGGGGGGGGFFFGGGDGGGCC?EGGEGGGGFFGGGCB5BFFFGFFGFGC**7C4@@F:FFGGFDC:F?FF=B4?70:FFFGFF4?<BF)2
@M04650:207:000000000-C238N:1:1101:22860:3192 1:N:0:19
ACTCCTACGGGAGGCAGCAGTGGGGAATTTTGGACAATGGGGGCAACCCTGATCCAGCCATGCCGCGTGAGTGAAGAAGGCCTTCGGGTTGTAAAGCTCTTTCAGTGGGAAAGAAACGGAGTACTCTAATACAGGGCTCTAATGACGGTACCCACAGAAGAAGCACCGGCTAACTACGTGCCAGCAGCCGCGGTAATACGTAGGGTGCAAGCGTTGTCCGGAATGACTGGGCGTAAAGGGCGCGTAGGCGGCCGATTAAGTTTGGAGTGAAAGTCCTGCTTTCAAGGTGGGAAT
+
FGGGGGGGGGGFGGGGGGGGGGGGGGGGGGGGGGGGGGGGGGGGGGGGGGGGEGGGGGGGGFGGGGGGGGGGGGGGGGGGGFGGGGGGGGGGGGGGGGGGGGGGGGFFGFGGGGGDGGGGGFDAFGDGGDED?FFGE,AEFF,?A9@EGGGE@FFGGDF<FFGGGGGEGGGGG:FGF>DFFEGGGGGFFGGGGGGDGGGGF<C@EFGGFFCGGEGGDGGGGDGDG70+<9C5<:CCFGFG@D3><DGCF59D5/1)77BB9F*:>978747/@7==<2C6*:7*084<0@>6((
@M04650:207:000000000-C238N:1:1101:9905:3196 1:N:0:19
ACTCCTACGGGAGGCAGCAGTGGGGAATATTGGGCAATGGGGGGAACCCTGACCCAGCGACGCCGCGTGAGTGAAGAAATCCTTCGGGATGTAAAGCTCTGTTGTATGGGAAGAGAAGCAGACGGTACCATACGAGGAAGCCCCGGCAAACTACGTGCCAGCAGCCGCGGTAATACGTAGGGGGCAAGCGTTGTCCGGAATTACTGGGCGTAAAGCGCACGCAGGCGGGTTTATAAGTCAGATGTAAAAGGCAGGTGCTTACCATCTGTTTGTCATCTGATACTGTAAGCCT
+
GGGGGGGGGGGGGGGGGGGGGGGGGGGGGGGGGGGGGGGGGGGGGGGGGGGGGGGGGGGGDGGGGGGGGGGGGGGGGGGGGGGGGGGGGGGGGGGGGGGGGFDGFFGGGGGDG8CFGGGGGGGGGGGGGGGGGGGGGGGGF7F@FFGGGGGGGFGGGGGGG>FGCFGGGEEE;CGFGFFGGGGGGGEFGEGGEGGCEGDEGFGGFGGG>CGGGFGGGDGGGGDCEDGGECEGFGGGGG=7=FFFCFGGFGG4F:DFFFF?C:FGFCFA9BFFF4@B>BGFFFGFF6B<AF??
@M04650:207:000000000-C238N:1:1101:24595:3225 1:N:0:19
ACTCCTACGGGAGGCAGCAGTGGGGAATATTGGGCAATGGGGGAAACCCTGACCCAGCAACGCCGCGTGGAGGAAGAAGGCTTTCGGGTTGTAAACTCCTTTGACCAGGGAAGAAGAAGTGACGGTACCTGGAAAACAAGCCACGGCTAACTACGTGCCAGCAGCCGCGGTAATACGTAGGTGGCAAGCGTTATCCGGATTTACTGGGTGTAAAGGGCGCGTAGGCGGGACAGCAAGTCAGATGTGAAAACTATGGGCTTAACCCATAGCCTGCATTTGAAACTGCGGTTCTTG
+
GGGGGGGGGGGGGGGGGGGGGGGGGGGGGGGGGGGGGGGGGGGGGGGGGGGGGGGGGGGGGGGGGGGGGGGGGGGGGGGGGGGGGDGGGGGGGGGGGGGGGGGGGGGGGGGGGGGGGGGGGGGGGGGGGGGFGGGGGGGGGGGGGGGGGGGGGGGGGGGGGGGGGGGGGGGGEGGGGGGGGGGGGGGGGGGGGGGGG>EGGFFGGGGGGEGGGGGGGGGGGD=EGGGGGGGGFGGGGGFGFDFFGGGGFGGGFGFF:FFF6FGGFDFFFFFFFFFFDFGFFFGF?FF0<FF<A4
@M04650:207:000000000-C238N:1:1101:11629:3227 1:N:0:19
ACTCCTACGGGAGGCAGCAGTGCTGAATTATTCGCCAATGCGCGAAAGCGTGACGGTGCGACGCCGCGTGCGGGACGAAGGCCTTCGGGTTGTAAACCGCTGTCAGGGGATAGAAAACCATAATGGTTAATAGCCATTATGCTGATCATCCCCAAAGGAAGCACAGGCTAATCTCGTGCCAGCAGCCGCGGTAATACGAGGTGTGCGAGCGTTGTTCGGAATCACTGGGCATAAAGGGTGCGTAGGCGGTGTACCCAGTCGGGTGTGAAATCCCTTCGCTTAACGAAGGAACTG
+
GGGGGGGGGGGGGGGGGGGGGGGGGGGGGGGGGGGGGGGGGGGGGG+FFGGGEGGGGCGGGGGGGGEFGGGGGGGGGGFEGGGGGGGGGGGGGGGGGGGGGGGGGGGGGGGGGGGGGFGGGCFGGGGGFGFGGGGGGFGGFGGGGCGGGGDFF7FAF:FECFGGGGGGGGGGCFGGGGGGGGGGGGECGGGGCCC9@FGGGGGGGFGGEGGGCE8FGGGGGGGFFCGGGG=G??CED:5DDDD:D3CDFGGGFGFF@@?4CE<<B<5468?FFFFFBFD3FF7=3>349F??>2
@M04650:207:000000000-C238N:1:1101:10936:3243 1:N:0:19
ACTCCTACGGGAGGCAGCAGTGGGGAATATTGCGCAATGGAGGAAACTCTGATGCAGCGACGCCGCGTGAGGGAAGAAGGTTTTCGGATTGTAAACCTCTGTCTTCGGGGACGATAATGACGGTACCCGAGGAGGAAGCCACGGCTAACTACGTGCCAGCAGCCGCGGTAATACGTAGGGGGCGAGCGTTGTCCGGAATCATTGGGCGTAAAGGGCGCGTAGGCGGGAATACAAGTCTGTTTTTAAAGTTCAGGGCTCAACCCTGTGATGGAATGGAAACTGTATTTCTTGAGG
+
GGGGGGGGGGGGGGGGGGGGGGGGGGGGGGGGGGGGGGGGGGGGGGGGGGGGGGGGGGGGGGGGGGGGGGGGGGGGGGGGGGGGGGGGGGGGGGGGGGGGGGGGGGG>7FGGGGGGGGGGGGGGGGGGGGGGGGGGGGGGGGGGGGGGGGGGGGGGGGGGGGGCEGGGGGGGGGGGDGCFED8CEEGG5CEEGGEGGGGGG?FGFGGG8ECFGGGGGGGDGGGGGGGGGGGGFGGGD7@:@7?FFGGFBF>>FGGFFFFFCFDF77DBFFF4?FFFBFGF@9FF*@F526@>FF
@M04650:207:000000000-C238N:1:1101:16165:3273 1:N:0:19
ACTCCTACGGGAGGCAGCAGTAGGGAATCTTCCACAATGGACGCAAGTCTGATGGAGCAACGCCGCGTGAGTGAAGAAGGCTTTCGGGTCGTAAAACTCTGTTGTTGGAGAAGAATGGTCGGCAGAGTAACTGTTGTCGGCGTGACGGTATCCAACCAGAAAGCCACGGCTAACTACGTGCCAGCAGCCGCGGTAATACGTAGGTGGCAAGCGTTATCCGGATTTATTGGGCATAAAGCGAGCGCAGGCGGTTTTTTAAGTCTGATGTGAAAGCCCTCGGCTTAACCGAGGA
+
GGGGGGGGGGGGGGGGGGGGGGGGGGGGGGGFGGGGGGGGGGGGGGGGGGGGDFGGGGGGGGGDGGGFFGGGGGGGFGGCFFGDFCGGGGGGGGGGGGGGGGGGGGGGGGGGGGGGGGGGGGGGGGGGGGGGGGEGGGGGGGEGGGGGGFGFCGGGGGGGGGGGGFGGGGGGGGGGCEGGFGGGGGGGGGGDGEGGGGGGCCFGGGGFCFGDGGGGCFGGGGEECC7?FGGG):FFGGFGECBFGGGGDDC//95>:</=<6CD?FG<FFFFFF)04<GFFBCF46714@E>
@M04650:207:000000000-C238N:1:1101:6853:3324 1:N:0:19
ACTCCTACGGGAGGCAGCAGTGGGGAATATTGCACAATGGGCGAAAGCCTGATGCAGCGACGCCGCGTGAGGGAAGAAGGTTTTCGGATTGTAAACCTCTGTCTTTGGGGACGAAGGAGTGACGGTGCCTGGAACACAAGCCACGGCTAAATACGTGCCAGCAGCCGCGGTAATACGTAGGTGGCAAGCGTTATCCGGATTTACTGGGTGTAAAGGGCGCGTAGGCGTGACAGCAAGGCAGATGTGGAAACTATGGGCTTAACCCATAGCCGGCATTTGAAACTGCGGTTCTTG
+
GGGGGGGGGGGEGGGGGGGGGGGGGGGGFGGFGCGGGGGGFGE+F:FGGGGGFFGGGGDGEG>FGGGGGGGGGGGGG@FGGFDF9CGECECEBFGFGGGFGGDG9FA8FG++@BFB+:D,@FFECE++,>FG,,,8,@@@,+@<B*F*6,,@9317<*1,,:BFF7*:<1<:C99B14?F14?;EE?B*;/4**<;**8*2<+<CCECCEEFCG+<E*))?7158CE*:*:<7=5?5*7*7C*9:7*:?D57*209)8))+1:7>502?)))0)074A7=64D47*),-8)).-
@M04650:207:000000000-C238N:1:1101:13078:3345 1:N:0:19
ACTCCTACGGGAGGCAGCAGTGAGGAATTTTGCGCAATGGACGAAAGTCTGACGGAGCGACGCCGCGTGGGTGAAGAAGGCCTTAGGGTCGTAAAGCCCTGTCATTAGGGACGAATGGTAGATGGAGTAATATGTCATCTATTTGACGGTACCTAAGGAGGAAGCCCCGGCTAACTACGTGCCAGCAGCCGCGGTAATACGTAGGGGGCGAGCGTTGTCCGGAATCATTGGGCGTAAAGGGCGCGTAGGCGGGAATACAAGTCTGTTTTTAAAGTTCAGGGCTCAACCCTGTGT
+
GGGGGGGGGGGGGGGGGGGGGGGGGGGGGGGGGGGGGGGGGGGGGGGGGGGGGGGGGGGEGGGGGGGGGEGGGGGGGGGGGGGGGGGGGGGGGGDFGGGGFGGGGGGGGGGGGGGGGGGGGFFFFCFGGGGGGGGGFFGGGGGGGGGGGGGGGGGFEFGGGGGGGCFGGGEGGGGGGGGGGGGGGGFFFFGGGGGGGGGGGGCGGGGGGGGGGGEGGGGGGGEDGGFFGGGGFGGG3FFGFGFEGGGGEFG3DD>FF?FFF*:D?F:4F38?*6@=AAGFFBFFFFF26>FFF-
@M04650:207:000000000-C238N:1:1101:15447:3355 1:N:0:19
ACTCCTACGGGAGGCAGCAGTGGGGAATATTGGGCAATGGGGGCAACCCTGACCCAGCGACGCCGCGTGAGTGAAGAAATCCTTCGGGATGTAAAGCTCTGTTGTATGGGAAGAGAAAAAGACGGTACCATACGAGGAAGCCCCGGCAAACTACGTGCCAGCAGCCGCGGTAATACGTAGGGGGCAAGCGTTGTCCGGAATTACTGGGCGTAAAGCGCACGCAGGCGGGTTTATAAGTCAGATGTAAAAGGCAGGTGCTTACCATCTGTTTGTCATCTGATACTGTAAGCCT
+
GGGGGGGGGGGGGGGGGGGGGGGFEGGGGGGGGGGGGGGGGGGGGGGGGGGGGGGGGFGEGGGGGGGGGGGGGGGGGGGGGGFGGGGGGGGGGGFGGGGGGGGGGGGGGGGGGGGGGGGGGGGGFGGGGGGGGGGGGGG@DFFGGGGGGGGGGGDEEDGFFGGGGCEGDGGGGGGGGGGGGGGCGGGGFGGGEGGGGGEGGGGGGCCFGGGGGCFGGG3CEGGGCECEED5C?FF9DGFGBC?FCFGGFG3CDCDFFFF=CFFGFFGF@?FFF?FFBBGFFBGFFFFA<?F>
@M04650:207:000000000-C238N:1:1101:11607:3361 1:N:0:19
ACTCCTACGGGAGGCAGCAGTGGGGAATATTGGACAATGGAGGTAACTCTGATCCAGCAATTCTGTGTGCACGAAGAAGGTTTTCGGATTGTAAAGTGCTTTAAGTCGGGAAGAAAAAAATGACGGTACCGACAGAATAAGCGACGGCTAAATACGTGCCAGCAGCCGCGGTAATACGTATGTCGCAAGCGTTATCCGGAATTATTGGGCATAAAGGGCATCTAGGCGGGGTTTCAAGTCGACGGTGAAAACTAGTGGCTCAACCATTAGCTTGCCGACGAAACTGAAATTCT
+
GGGGGGGGGGGGGGGGGGGGGGGGGGGGGGGGGFGGGGGGGGGGFGGGGGGGGGGGGGGGGGGGGGGGGGGGGGGGGGGGGGGGGGGGGGGGGGGGGGGGGGGGGGGGGGGGGGGGGGGGGGGGGGGGGGGGGGGGGGGGGGGGGGGGGGGGGGGGGGGGGGGGGGGGGGGGGGG9FGGGGGGGGGGGGGGGGCFGGGGGGFGGGGFGGFGFGFGGGGGGGGFGGGGGGGGEEDGG=CFFE3;@DGGGFDGGCGGFFFD4CFGGFDF>FFFFFF>?96DEFFDB?BFFFFFFF
@M04650:207:000000000-C238N:1:1101:20059:3394 1:N:0:19
ACTCCTACGGGAGGCAGCAGTGGGGAATTTTGGACAATGGGGGCAACCCTGATCCAGCCATGCCGCGTGAGTGAAGAAGGCCTTCGGGTTGTAAAGCTCTTTCAGTGGGAAAGAAACGGAGTACTCTAATACAGGGCTCTAATGACGGTACCCACAGAAGAAGCACCGGCTAACTACGTGCCAGCAGCCGCGGTAATACGTAGGGTGCAAGCGTTAATCGGAATTACTGGGCGTAAAGCGTGCGCAGGCGGTTGTGTAAGACAGGTGTGAAATCCCCGGGCTTAACCTGGGAAC
+
GGGGGGGGGGGGGGGGGGGGGGGGGGGGGGGGGGGGGGGGGGGGGGGGGGGGGGGGGGGGGGGGGGGGGGGGGGGGGGGGGGGGGGGGGGGGGGGGGGGGGGGGGGGGGGGGGGGGGGGGGGGGFGGGCFDGGGGGGGGGGGGGGGGGGGGGGGGGGGGGGGGGGGGGGGDEGGGGGGGGGGGFGGGGGGGGGGGGGGGGGGGGGGGDGGGGDCCGGGGGEGGGGGGGGFGGEGGGFG=DFGFFGGGGFGGG7DDFFFFFFFGGFDG<DFFFFFFF6>G3B6*<FFFABFFFF0
@M04650:207:000000000-C238N:1:1101:24842:3418 1:N:0:19
ACTCCTACGGGAGGCAGCAGTGGGGAATTTTGGACAATGGGGGCAACCCTGATCCAGCCATGCCGCGTGAGTGAAGAAGGCCTTCGGGTTGTAAAGCTCTTTCAGTGGGGAAGAAACGGGATTCTCTAATACGGAGTTCTAATGACGGTACCTACAGAAGAAGCACCGGCTAACTACGTGCCAGCAGCCGCGGTAATACGTAGGGTGCAAGCGTTAATCGGAATTACTGGGCGTAAAGCGTGCGCAGGCGGTTGTGTAAGACAGGTGTGAAATCCCCGGGCTTAACCTGGGAGG
+
GGGGGGGGGGGGGGGGGGGGGGGGGGGGGGGGGGGGGGGGGEGGGGFFFGGGGDGGGGGGFGGGGGGGGEGGGGCFFFGGGGGGGGGGGGGGGGGFGFFGEGGCF?EGGGGEGGGGGFGGE7<FFGEDFGGGGG>:=8FGFFFCFFEG+<FA<EFGEGGGGGGGFFGGGGGGGGGDFGGGGGGGGGGGGEC8E*:CF99;9:/BGFGGCEFGEEGECCFDGG=5CFGGGGFF>=C=<7?DBCEFGCCDDDGDDDDFF4FFC=CGFGGFF@F=6BFFBFGB3176@??BB4>8?(
@M04650:207:000000000-C238N:1:1101:9628:3570 1:N:0:19
ACTCCTACGGGAGGCAGCAGTGGGGAATATTGGGCAATGGGGGCAACCCTGACCCAGCGACGCCGCGTGAGTGATGAAGTCTTTCGGGACGTAAAGCTCTTTTGTACGGGAAGAAGACGATGACGGTACCGTACGAATAAGCCCCGGCAAACTACGTGCCAGCAGCCGCGGTAATACGTAGGGGGCAAGCGTGTACCGGAATCATTGGGCGTAAAGGGCGCGTAGGCGGGAATACAAGTCTGTTTTTAAAGTTCAGGGCTCAACCCTGTGATGGAATGGAAACTGTAGTTCTTG
+
GGGGGGGGGGGGGGGGGGGGGGGGGGGGCFGGGCGGGGGGGGF@FG<EFGGGGFGGFGEGGGGGGGGGGGGGGGGGGGGFAFGGGGGD:FEGGFGGGGGGGGGG<E<F:FGGEGGGFFGGGGAB==8:+:8<DCFGFGGE=:3@FFGEFEE,DFGGG:<:FBFF:7EGGC:*=<CCGGGDC7EGGDE*2>?C***+<1:8**<3+2<CE=:*2:/2<DGD*7***7+7=D5:0?D?CFF7=*1/:7**9:>FF2:?4>55C@=*8<*.0)/**079),9662F6/0*.-0/-46
@M04650:207:000000000-C238N:1:1101:12316:3573 1:N:0:19
ACTCCTACGGGAGGCAGCAGTGAGGAATTTTGCGCAATGGGGGCAACCCTGACGCAGCAACGCCGCGTGAGTGATGAAGGCCTTTTGGTTGTAAAGCTCTGTCGCCTGGAAAGAAACCTAGGGATAGGAAATGATCTCTAGCTGACGGTACCAGGAAAGGAAGGACCGGCTAACTCCGTGCCAGCAGCCGCGGTAATACGGGGGATCCAAGCGTTATTCGGAATTATTGGGCGTAAAGCGCATGTAGGCGGTCGGGTATGTCAGATGTGAAAGCCCAGGGCTTAACCCTGGA
+
GGGGGGGGGGGGGGGGGGGGGGGGGGGGGGGGGGGGGGGGGGGGGGGGGGGGGGGGGGEGGGGGGGGGGGGAFGGGGGGGGGGGGGGGGGGGGGGGGGGGGGGGGGGGGGGGGGGGGGGGGFGGGGGGGGGAFGGGCGGGGGGGGGGGCFGGGFGGGGGFGGG7FFGGGGGGGGGGGGGGGGGGGGGGGGCGGGGGGGGGGGGG*AFGGFDGGEECGFFCGCEG6CFFGF=FEEGEFDFGFGEFGGGCFGGGGDGB>@:FCFC>?7:>?=49@FF3?BFFF?DFFFF<:>F0
@M04650:207:000000000-C238N:1:1101:20278:3597 1:N:0:19
ACTCCTACGGGAGGCAGCAGTGAGGAATATTGGTCAATGGAGGCAACTCTGAACCAGCCACGTCGCGTGAAGGAAGACTGCCTTATGGGTTGTAAACTTCTTTTGTAAGGGAATAAAGTTCAGTACGTGTACTGATTTGCAGGTACCTGACGAATACGGATCGGCTAAGTCCGTGCCAGCAGCCGCGGTAATACGGAGGAGCCGAGCGTTAGCCGGATCTATTTGGTTTAAAGGGTGCGCAGGCGGGAGGTTAAGACTGCGGCGAAAGTTTGCGGCTCAACCGTAAAAGTGCA
+
GGGGGGGGGGGGGGGGGGGGGC,EGGGGCGG9FEFGGGGGG<F;FG@FGGGG<F<FGG@G,@:FGGGGGG@AFGGGG89F<6FF9,E8<68>8FGGGG<<?FF9,CF,,B,E?CG,E555,9EA55CFG<F<,C,E<,5C?,,A?5F<,,4+++:D,833++33C>E,,8C33,+3+3D+4,@,CE>E:*15228*65*1***1411>*/=*>68*/:5*++1+59/2C*++*<***1>G3/8DG533))/*:CF***/):5)/)939F***0..<0,9*.45BFF))619)-
@M04650:207:000000000-C238N:1:1101:7701:3604 1:N:0:19
ACTCCTACGGGAGGCAGCAGTGGGGAATATTGGACAATGGAGGTAACTCTGATCCAGCAATTCTGTGTGCACGAAGAAGGTTTTCGGATTGTAAAGTGCTTTAAGTCGGGAAGAAAAAAATGACGGTACCGACAGAATAAGCGACGGCTAAATACGTGCCAGCAGCCGCGGTAATACGTATGTCGCAAGCGTTATCCGGAATTATTGGGCATAAAGGGCATCTAGGCGGGGTTTCAAGTCGACGGTGAAAACTAGTGGCTCAACCATTAGCTTGCCGACGAAACTGAAATTCT
+
FGGGGGGGGGGGGGGGGGGGGGGGGGGGGGGGGGGGGGGGGGGGGGGGGGGGGGGGGGGGGGGGGGGGGGGGGG@CGGGGGGGGGGGGGGGGGGGGGGGGGGGGFFGGGGGGGFGGGGGGGGFGGGGGGGGGGGGGGGGGGGECCFGGDGGGGGGGGFGEGCGGGGGGGDGGGGGGGG@FGGGGGGGGGGGGGGFGGGGDGGGFGGFF5::FGGGGGGGGGG7FGGGGGGDCDGGGGGFGB*57CDG<FFFFDGGFFFFFF@FGF:FFF?)9=@FF6;DFBFCBF?*424=<B
@M04650:207:000000000-C238N:1:1101:20698:3619 1:N:0:19
ACTCCTACGGGAGGCAGCAGTAGGGAATCTTCGGCAATGGGGGCAACCCTGACCGAGCAACGCCGCGTGAGTGAAGAAGGTTTTCGGATCGTAAAGCTCTGTTGTAAGAGAAGAATGTGTGTGAGAGTGGAAAGTTCACACAATGACGGTAACTTACCAGAAAGGGACGGCTAACTACGTGCCAGCAGCCGCGGTAATACGTAGGGGGCAAGCGTTGTCCGGAATTACTGGGCGTAAAGCGCACGCAGGCGGGTTTATAAGTCAGATGTAAAAGGCAGGTGCTTACCATCTGTT
+
GGGGGGGGGGGGGGGGGGGGGGGGGGGGGGGFGGGGGCGGGGGGGGGGGGGGGGGGGGGFGGGGGGGFFGGFGGGGGGGGGGGGGGGEEGGGGDCFGGGGFFGGFD9FFGGGFGGGGGGGGFGCFEGGGGGGGGGGGFGGGDE,CFGGGGGEGGGGGGGGGGFFGEFGDEGGFGFGGFGGFFFGGGG7BFGEGEG>EFGFGGFGGGGC>EGGGGGGGGGG=DE5=6<CFFEDFDDGGF?FFGFFGG7>D<CC<C5))96@CB7*90*496=47B347:D@687?490:9F?9)6
@M04650:207:000000000-C238N:1:1101:24743:3637 1:N:0:19
ACTCCTACGGGAGGCAGCAGTGGGGAATATTGGGCAATGGGGGCAACCCTGACCCAGCGACGCCGCGTGAGTGAAGAAATCCTTCGGGATGTAAAGCTCTGTTGTATGGGAAGAGAAGCAGACGGTACCATACGAGGAAGCCCCGGCAAACTACGTGCCAGCAGCCGCGGTAATACGTAGGGGGCAAGCGTTGACCGGAATTACTGGGCGTAAAGCGCACGCAGGCGGGTTTATAAGTCAGATGTAAAAGGCAGGTGCTTACCATCTGTTTGTCATCTGATACTGTAAGCCT
+
FEGFGGGGGGGGGGGGGGGGF@CEC@FGGG,CFGGCFGGGGGEGGGGGGGGGGGFEGGGFFGGGGGGGGGGFDDFGGGGGCFGGFGG:>CFGGGGEGGGGG?FEBFGGGGGGGGGFFFGGDFGEDGFGGFGFFGDEGEFGF<FGGGGGCFGGGGGGGGGGGGGGGGCGGGGGGGFGGGGGEGDE@E8FGECEGGCEGGECCEGFGFGGGGC5;FGGGGG3E5C5EG=EG3/:6?C?GFB7FFBF:DFGFGGGGG5:0)/@C@<DFGGFFBB?FFFB<AGFB4C6@FF<46?F
@M04650:207:000000000-C238N:1:1101:11555:3652 1:N:0:19
ACTCCTACGGGAGGCAGCAGTGGGGAATTTTGCGCAATGGGCGAAAGCCTGACGCAGCAACGCCGCGTGCGGGATGACGGCCTTCGGGTTGTAAACCGCTTTCAGCAGGGAAGAAATTGACGGTACCTGCAGAAGAAGCTCCGGCTAACTACGTGCCAGCAGCCGCGGTAATACGTAGGGTGCGAGCGTTAATCGGAATTACTGGGCGTAAAGCGTGCGCAGGCGGTTGTGTAAGACAGGTGTGAAATCCCCGGGCTTAACCTGGGAGCTGCGCTTGTGACTGCACAGCTAG
+
GGGGGGGGGGGGGGGGGGGGGGGGGGGGGGGGGGGGGGGGGGGGGDGGGGGGGGGGGGG8FGGGGGGGGGGGGGGGGGGGGGGGGGGGGGGGGGGGGGGGGGGGGGGGGGGGGGGFGGGFGGGGGGGGGGGGGGGGGGGGGGGGGGGFBF?FGFCFGFGGGGGGGGGGEEGGGGGGGCGGGGGGGEGGGGGGGGGGE>FF?CGFGGGGGGGGGGGGGGGDEGGGGGGGD>?FFFC:=FFD6CFFGGGGFGFFCDGEE@?FG=FGFGGBFFFF>EFFBBC?BDGFFFB?BFF>
@M04650:207:000000000-C238N:1:1101:25165:3667 1:N:0:19
ACTCCTACGGGAGGCAGCAGTGGGGAATATTGCGCAATGGGCGAAAGCCTGACGCAGCGACGCCGCGTGAGGGATGAAGGGCTTCGGTTCGTAAACCTCTGTCAGGAGGGAAGAAGTGTGCTCGTGCTAATCAGCGGGCATTTGACGGTACCTCCAAAGGAAGCACCGGCTAACTCCGTGCCAGCAGCCGCGGTAATACGGAGGGTGCAAGCGTTAATCGGAATCACTGGGCGTAAAGCGCATGTAGGCTGCTTTATAAGTCAGAAGTGAAAGCCCACGGCTCACCCGTGGAAC
+
GGGGGGGGGGGGGGGGGGGGGGGGGGGGGGGGGGGGGGGGGGGGGGGGGGGFGGGGGGGGGGGGGGGGGGGGGGGGGGGGGGGGGGGGGGGGGGGGGGGGGGGGGFDGGGDGGGGGGGGGGGGGGGGGGGGGGGGGGCGGGGGGGGGGGGGGGGGGGGGGGGGGGGGGGGGEGGGGGGGGGGGGGGDGGGGGGG>EGGFFE8EGGGGGGGGGGGGCFGGGGGGGGGGGGGGFEGG:FGFGDGFFGGGGFGGGGGFFFFFFGFGCFCGBFF4@F@F>:1CDFBGFFFFFFFFFF:
@M04650:207:000000000-C238N:1:1101:16351:3695 1:N:0:19
ACTCCTACGGGAGGCAGCAGTGGGGAATATTGCACAATGGGCGAAAGCCTGATGCAGCAACGCCGCGTGAGTGAAGAAGTATTTCGGTATGTAAAGCTCTATCAGCAGGGAAGAAGATGACGGTACCTGACTAAGAAGCCCCGGCTAACTACGTGCCAGCAGCCGCGGTAATACGTAGGGGGCAAGCGTTATCCGGATTTACTGGGTGTAAAGGGAGCGTAGACGGCGAAGCAAGTCTGGAGTGAAAACCCAGGGCTCAACCCTGGGACTGCTTTGGAAACTGCTTTGCTAG
+
GGGGGGGGGGGGGGGGGGGGGGGGGGGGGGGGGGGGGGGGGGGGGGGGGGFFGGGGGGGGGGGGGGGGGGGGGGGGGGGGGGGGGGGGGGGGGGGGGGGGGGGGGGGGGGGGGGGGGGGGGGGGGGGGGGGGGGGGGGGGGGGGGGGGGGGGGGGGGGGGGGGGGGGGGGGGGGGGGGGGGGGGGGGGGGGGGGGGDGGGGGGGGGGGGGGGGGGGGGDGGGGGGCEGCDEEFCFFGFFG=CFFGGF>@GGG<FGFFFFFG>GGFGGBFFFFFFFFFFGFFFGF??FFFFF9
@M04650:207:000000000-C238N:1:1101:24092:3709 1:N:0:19
ACTCCTACGGGAGGCAGCAGTGAGGAATATTGGTCAATGGAGGCAACTCTGAACCAGCCAAGTCGCGTGAAGGAAGACTGCCTTATGGGTTGTAAACTTCTTTTGTAAGGGAGTAAAGTTCAGTACGTGTACTGATTTGCAGGTACCTTACGAATAAGGATCGGCTAACTCCGTGCCAGCAGCCGCGGTAATACGGAGGATCCGAGCGTTATCCGGATTTATTGGGTTTAAAGGGTGCGCAGGCGGGATGTTAAGTCGGCGGTGAAAGTTTGCGGCTCAACCGTACAAGTGCC
+
FGGGGGGGGGGGGGGGGGGGGG<FGGGGFGGGG@FGGGGG9EFGGGGDFGGGDGGGGGGGGGEGGGGGGG?9FGGGG8@FGGGG<?FGGGC:?FGCGGAFFFAEGCA?FGFG+8BFE?BE<<F<,F7E8EF9EFFEF<?FFFDFGGDFGGGG@EF+8?>A,3@=8C+5,=>,33=7DFFFFFFGC:C8B8:=DFF53:C5F,=E:C:/:CEF7:CEEC**+15+<52:*;+769*0*:ADBGDED5C)7C7>7::/875>EBCD@4760*9=?D3>(29=F?<5>))-5/842
@M04650:207:000000000-C238N:1:1101:22096:3737 1:N:0:19
ACTCCTACGGGAGGCAGCAGTGGGGAATATTGCGCAATGGGCGAAAGCCTGACGCAGCGACGCCGCGTGAGGGATGAAGGGCTTCGGTTCGTAAACCTCTGTCAGAAGGGAAGAAGTGTAGTGGTGCTAATCAGCCGCTATTTGACGGTACCTTCAAAGGAAGCACCGGCTAACTCCGTGCCAGCAGCCGCGGTAATACGGAGGGTGCAAGCGTTAATCGGAATCACTGGGCGTAAAGCGCATGTAGGCTGTTTGATAAGTCAGAAGTGAAAGCCCACGGCTCACCCGTGGAAC
+
GGDFGGGFDFGGGGDEGGGF<F@DEGGGGGEGGEGGEECGFGGDEG@@FFGGGGGGGGGGGGGGEGGGGFG@F=FGGCGF@FFGGGGGGGGGGGGGGGGDGGGGGGGGGC,DCCGFGFEADGF?F7FFDFGGGGGGGGGGGFGCF;>FCFGGGGGFGGGGGFGGGGGGGE7CFCGF:EBFGEGGGGGGGGECECCGGGGGGGGGDGCECFCFEEGGGGGGCCCCC??F7DFF>:):CFF5BG35:*2>?FCCF*909/9BG4CDFGGFFF=@?FF).8D>E>GF4FFFFBB?>.
@M04650:207:000000000-C238N:1:1101:9031:3761 1:N:0:19
ACTCCTACGGGAGGCAGCAGTGGGGAATATTGCGCAATGGGCGAAAGCCTGACGCAGCGACGCCGCGTGAGGGATGAAGGCCTTCGGGTCGTAAACCTCTGTCAGGAGGGAAGAAGTGTAGATGTGCTAATCAGCATCTATTTGACGGTACCTCCAAAGGAAGCACCGGCTAACTCCGTGCCAGCAGCCGCGGTAATACGGAGGGTGCAAGCGTTAATCGGAATCACTGGGCGTAAAGCGCGCGTAGGCGGCTTTTTAAGTCAGGGGTGAAATCCCACGGCTCAACCGTGGAAC
+
GGGGGGGGGGGGGGGGGGGGGGGGGEGGGGGGGGGGGGGGGGGGGGGGGG@@FGGDEGGGGGGGGGGGGGGGGCFGGGGGGGGGGGGGGGGGGGGGGGGGGGGGGGGEGGGGGGGGGGGGC=FGGDFGGGGGGGGGGGGFGGGFGGGGGGGGGGGGGGGGGG:FGGGGGGGGDGGGGGGGGGGGGGCFGGGGGGGGFEGG55CEGGGGGCGGDEGCGFGGGG5FGGGGGDGFEGCEFGFGFGFFGGG3?DGGGGGFFF?BGFG775C?E3@FFFFFFFDFF95??FF94@BB<4
@M04650:207:000000000-C238N:1:1101:9241:3788 1:N:0:19
ACTCCTACGGGAGGCAGCAGTGCTGAATTATTCGCCAATGCGCGAAAGCGTGACGGTGCGACGCCGCGTGCGGGACGAAGGCCTTCGGGTTGTAAACCGCTGTCAGGGGATAGAAAACCATAATGGTTAATAGCCATTATGCTGATCATCCCCAAAGGAAGCACAGGCTAATCTCGTGCCAGCAGCCGCGGTAATACGAGATGTGCGAGCGTTGTTCGGAATCACTGGGCATAAAGGGTGCGTAGGCGGTGCGCCAAGTCGGATGTGAAATCCCTTCGCTTAACGGAGGAACTG
+
GGGGGGGGGGGGGGGGGGGGGGGFGGGGGGGGGFGGGGGGGGGGGGGGGGGGFGGCFFGEECGGGGGGGGGGGGGGDGCGGGFGFGGGGGGGGGGGGGGGEGGGGGFFGFCFGGGGGG>FFGGGCFCGCC;BFGGGGGGGGCGGGGGFGCFGGGGGGGGGDGFGGFECFGFCGGGFGGGGGGGGGGGGCCEGEC9C:AFGGGGAE7EGGGEE5ECCCDGD8FCFFGGGG:FF?GGGGGFGFG5BD<=DECDD5D5>>@?FGBC576CA?674)9697:C)<?FFFF3915<?FF
@M04650:207:000000000-C238N:1:1101:12923:3793 1:N:0:19
ACTCCTACGGGAGGCAGCAGTGGGGAATTTTGGACAATGGGGGCAACCCTGATCCAGCAATGCCGCGTGAGTGAAGAAGGCCTTCGGGTTGTAAAGCTCTTTTGTCAGGGAAGAAACCGGCTGTGCTAATACCACAGCTGACTGACGGTACCTGAAGAATAAGCACCGGCTAACTACGTGCCAGCAGCCGCGGTAATACGTAGGGTGCGAGCGTTAATCGGAATTACTGGGCGTAAAGCGTGCGCAGGCGGTTGTGTAAGACAGGTGTGAAATGCCCGGGCTTAACCTGGGAAC
+
GGGGGGGGGGGGGGGGGGGGGGGGGGGGGGGGGGGGGGGGGGGGGGGGGGGGGGGGGGGGGGGGGGGGGGGGGGGGGGGGGGGGGGGGGGGGGGGGGGGGGGGGGGGGGGGGGGGGGGGGGGGGGGGGGGGGGGGGGFFGGGGGGGGGGGFGGGGFFGGGGGGGGGGGGGGGGFGGGGGGGGGGGGFCFGGGGGGCFFGGGGGGGGGGGGGGGGGGFGFGD:EFECGGGGGGFG3EGGFGFDF:DDGGBGGGGGCEFF6@?4CFFCGAFF6@7@B6:<DF3(169=6<?FF<?(
@M04650:207:000000000-C238N:1:1101:12728:3855 1:N:0:19
ACTCCTACGGGAGGCAGCAGTGGGGAATATTGGGCAATGGTGGAAACTCTGATGCAGCGACGCCGCGTGAGGGAAGAAGGTTTTCGGATTGTAAACCTCTGTCTTCGGGGACGATAATGACGGTACCCGAGGAGGAAGCCACGGCTAACTACGTGCCAGCAGCCGCGGTAAAACGTAGGTGGCAAGCGTTGTCCGGAATTACTGGGTGTAAAGGGAGCGCAGGCGGAATGGTAAGTTGAATGTGAAAACTATGGGCTCAACCCATAGACTGCGTTCAAAACTACTGTTCTTG
+
GGGGGGGGGGGGGGGGGGGGGGGGGGGGGGGGGGGGGGGGGGGGGGGGGGGGGGGGGGGGGGGGGGGGGGGGGGGGGGGGGGGGGGGGGGGGGGGGGGGGGGGGGGGGGGGFGGGGGGGGGGGGGGGGGGGGGGGGGGGGGGGGGGGGGGGGGGGGGGGGGGGGGGGGGGGGGGGGGGGGGGGGGGGGGGGGGGGGGGGGGGGGGGFGEGFGG7EGGGGGGGGGGGEGFGGGFGGGCFFGFGFFGCGGFGGGGGGFFFFFCFDG@C<<6FF?EFEBBBGFFFGFFF85<BFA
@M04650:207:000000000-C238N:1:1101:14614:3856 1:N:0:19
ACTCCTACGGGAGGCAGCAGTGGGGAATTTTGCGCAATGGGCGAAAGCCTGACGCAGCAACGCCGCGTGCGGGATGACGGCCTTCGGGTTGTAAACCGCTTTCAGCAGGGAAGAAATTGACGGTACCTGCAGAAGAAGCTCCGGCTAACTACGTGCCAGCAGCCGCGGTAATACGTAGGGAGCAAGCGTTATCCGGATTTATTGGGCGTAAAGCGCGCGTAGGCGGTTTGTTAAGCGGAATCTCTAATCTGAGGGCTCAACCCCCAGCCGGATTCCGAACTGGCAGACTCGAGG
+
GGGGGGGGGGGGGGGGGGGGFGGGGGGGGGGGGGGGGGGGGGGGGGGGGGGGGGGGGGGGGGGGGGGGGGGGGGGGGGGGGGGGGEGGGGGGEGFGGGGGGGGGGGGGGGGGGGGGGGGGGGGGGEGGGGGGFFGGGGGFGGGGGGGGGGCGGGGGGGGGGGGGGGGGGGGCFGGFGGGGGGGGGGFGGGGGGGGG5CC9FCEFGGGGGEGGGGGGGGDGGGGGGGEGGGGGF+:<)5;<FGFFFGGF6***:DD375?FGFGGFDC4).75559=?FDD)<G4))7:,9)(4(
@M04650:207:000000000-C238N:1:1101:7287:3867 1:N:0:19
ACTCCTACGGGAGGCAGCAGTGAGGAATATTGGTCAATGGGCGAGAGCCTGAACCAGCCAAATCGCGTGAAGGAAGACTGCCTTATGGGTTGTAAACTTCTTTTATACAGGAATAAAAAAGGGGACGTGTCCCTTATTGCATGTACTGTATGAATAAGCATCGGCTAACTCCGTGCCAGCAGCCGCGGTAATACGGAGGATGCGAGCGTTATCCGGATTTATTGGGTTTAAAGGGTGCGTAGGTGGCCTTATAAGTCAGCGGTGAAAGTTTGTCGCTCAACGATAAAATTGCCG
+
GGGGGGGGGGGEGGGGGGGGGGGGGGGGGGGGGGGGGGGGGGECFGGGGGGGGGGGGGGGGGGGGGGGGGGGGGGGGGGGGGGGGGGGGGGGGGGGGGGGGGFGGGGFGGGGFGGGGGGGGGGGGGGGGGGGGGGGGGGGGGGFGGDGGGGGGGGGGGGGGGGGGGGGGGGGGGFGGGGGGGDFGDGGGGGGGGGDGGCE?FGGGDDEC=GGFFG=EDGGGDGGGGGGGGGC?CDGGGFGDDFFFGGGFGGGGGGFFFFFGDCDFGDFFFFFF?>FFFGFFFCFBBFBA?FFA6
@M04650:207:000000000-C238N:1:1101:24668:3889 1:N:0:19
ACTCCTACGGGAGGCAGCAGTGGGGAATATTGCACAATGGAGGAAACTCTGATGCAGCGACGCCGCGTGAGGGAAGAAGGTTTTCGGATTGTAAACCTCTGTCTTCGGGGACGATAATGACGGTACCCGAGGAGGAAGCCACGGCTAACTACGTGCCAGCAGCCGCGGTAAAACGTAGGTGGCAAGCGTTGTCCGGAATTACTGGGTGTAAAGGGAGCGCAGGCGGAATGGTAAGTTGAATGTGAAAACTAGGGGCTCAACCCATAGACTGCGTTCAAAAATACTGTTCTTG
+
GGGGGGGGGGGGGGGGGGGGGGGGGGGGGGGGGGGGGGGGGFGFFGGFGGGGGGGGGGGGGGGGGGGGGGGGGGGGGGGG<EFEGGGC@FGGGGGGGGGGGGGFFGFGGGGGGGEGDFCGFGG>DEGEEF:FC@:FFGFFFFC:FG@7FFGGDF<D>@FFFGG@EF8F*BF<F:EFGGG:CFFC@8*;*1*4?;E8C*1:EGGGCF*:*<:9+3/*:9CC*9E5CEC*:7+<@E62****1C=F**:DF*029CG37:66A5**7C*)*/955.83,4:6),:BFF?DBFF)
@M04650:207:000000000-C238N:1:1101:25614:3899 1:N:0:19
ACTCCTACGGGAGGCAGCAGTGGGGAATATTGGACAATGGAGGTAACTCTGATCCAGCAATTCTGTGTGCACGAAGAAGGTTTTCGGATTGTAAAGTGCTTTAAGTCGGGAAGAAAAAAATGACGGTACCGACAGAATAAGCGACGGCTAAATACGTGCCAGCAGCCGCGGTAATACGTATGTCGCAAGCGTTATCCGGAATTATTGGGCATAAAGGGCATCTAGGCGGGGTTTCAAGTCGACGGTGAAAACTAGTGGCTCAACCATTAGCTTGCCGACGAAACTGAAATTCT
+
GGGGGGGGGGGGGGGGGGGGGGGGGGGGGFGGGGGGGGGGFGEFFGGGGGGGGGGGGGGGGGGGGGGGGGGGGGGGEGGGFGGDGGGGCGGGGGGGGGGGFGGGGFCFGGGGGGGGGGGGGGGGGGGGGGGGDFGGGGGGGGGGGGGGGGGGGGGGGG?GGGGGGGDEGGGGGGGGGG<FFGGGGGDGGGGGGGGFGEEG5FFGGG9CFGGFFGGGGGDGGF9FGGGGGDGE):>C7F=FBG>D<DGG=7CDCDGFFFFFD=DD4>FAFFF7??)9;>GEFBC:4FFF2F4>A
@M04650:207:000000000-C238N:1:1101:16407:3908 1:N:0:19
ACTCCTACGGGAGGCAGCAGTGGGGAATATTGGGCAATGGGGGAAACCCTGACCCAGCAACGCCGCGTGGAGGAAGAAGGCTTTCGGGTTGTAAACTCCTTTGACCAGGGAAGAAGAAGTGACGGTACCTGGAAAACAAGCCACGGCTAACTACGTGCCAGCAGCCGCGGTAATACGTAGGTGGCAAGCGTTATCCGGATTTACTGGGTGTCAAGGGCGCGTAGGCGGGACAGCAAGTCAGATGTGAAAACTATGGGCTGAACGCATAGCCAGCACTTGAAACTGCGGGTCTTG
+
GGGGGGGGGGGGEGGGGGGGG8EDEEGG9FG<CFGGGGGGFGGGGGC,BCCFEG@FGDGFFFGGEGGGG:7CFGGGGGGGEDGFGGGGGGGGGGGGGFGGGG?FGG?FGGGGGFGGFGG,A9DCCFF@,8=BDB9FFGFGGFFFGG+7>FGC<,*DFE7>F*@:DD*><*=CF;9C74,<82,=FFC*8B/**3CFGC8:8<+292?C*==++2<+:C<):5CE5CC55)C*7CGCC*9:@>*9:**2*:09::*9:@55E4**0>*47/)*)7?),.>9@)**/9)2(0)().
@M04650:207:000000000-C238N:1:1101:16023:3927 1:N:0:19
ACTCCTACGGGAGGCAGCAGTGGGGAATATTGCGCAATGGGCGAAAGCCTGACGCAGCGACGCCGCGTGAGGGATGAAGGGCTTCGGTTCGTAAACCTCTGTCAGAAGGGAAGAAGTGTAGTGGTGCTAATCAGCCGCTATTTGACGGTACCTTCAAAGGAAGCACCGGCTAACTCCGTGCCAGCAGCCGCGGTAATACGGAGGGTGCAAGCGTTAATCGGAATCACTGGGCGTAAAGCGCATGTAGGCTGTTTGATAAGTCAGAAGTGAAAGCCCACGGCTCACCCGTGGAAC
+
GGGGGGGGGGGGGGGGGGGGGGGGGGGGGGGGGGGGGGGGGGGGGGGGGGGGGGGGGGGGGGGGGGGGGGGGGGGGGFGGGGGGGGGGGGGGGGGGGGGGGGGGGGGGGGGGGGFGFFGGGGGGGGGGGGGGGGGGGGGGGGGGGGGGGGGGGGGGGGGGGGGGGGGGGGGEGGGGGGGGGGGGGGGGGGGGGGGGGGGGCCGGGGGGGGGGGG5EEGGGGGGGGGGGGGGGFGGGGGFGFG:DFCGGF9DCFGGFFFFFF?:FFFGFF=FFFFFF:BGEF>DFFFFF27>1<2
@M04650:207:000000000-C238N:1:1101:13056:3938 1:N:0:19
ACTCCTACGGGAGGCAGCAGTAGGGAATCTTCCACAATGGACGCAAGTCTGATGGAGCAACGCCGCGTGAGTGAAGAAGGCTTTCGGGTCGTAAAACTCTGTTGTTGGAGAAGAATGGTCGGCAGAGTAACTGTTGTCGGCGTGACGGTATCCAACCAGAAAGCCACGGCTAACTCCGTGCCAGCAGCCGCGGTAATACGGAGGATCCGAGCGTTATCCGGATTCATTGGGTTTAAAGGGTGCGTAGGCGGCTTTATAAGTCAGCGGTGAAAGGCTGGGGCTCAACCCTAGC
+
GGGGGGGGGGGGGGGGGGGGGGGGGGGGGGGGGGGGGGGGGGGGGGGGGGGGGGGGGGGGGGGGGGGGGGGGGGGGGGGGGGGGGGGGGGGGGGGGGGGGGG9FGGGGGGGGGCFFGGGGDGGGGDFGGGGGGGGGGGGGGGGGGGGGGGCFGGGGGGFFGGGGGGGGFGDGGGGGGGGGGFGGCFGGGDGGGGGDCGGGEGGGGGGGGGCECGCEGGGGDGG=9CEFGGGGFDGGC79>@GFFGGGGFGGGGGDFFFBFEF776C3()<FFFFF486DBB(*/??@<:?F?
@M04650:207:000000000-C238N:1:1101:25279:3944 1:N:0:19
ACTCCTACGGGAGGCAGCAGTGGGGAATATTGGGCAATGGGGGAAACCCTGACCCAGCAACGCCGCGTGGAGGAAGAAGGCTTTCGGGTTGTAAACTCCTTTGACCAGGGAAGAAGAAGTGACGGTACCTGGAAAACAAGCCACGGCTAACTACGTGCCAGCAGCCGCGGTAATACGTAGGTGGCAAGCGTTATCCGGATTTACTGGGTGTAAAGGGCGCGTAGGCGGGACAGCAAGTCAGATGTGAAAACTATGGGCTTAACCCATAGCCTGCATTTGAAACTGCGGTTCTTG
+
GGGGGGGGGGGGGGGGGGGGGGGGGGGGGGGGGGGGGGGGGGGGGGGGGGGGGGGGGGGGGGGGGGGGGGGGGGGGGGGGGGGGGGGGGGGGGGGGGGGGGGGGGGGGGGGGGGGGGGGGGGGGGGGGGGGGGGGGGGGGGGGGGGGGGGGGGGGGGGGGGGGGGGGGGGGGGGGGGGGGGGGGGGGGGGGGGFGGGGGGGGGGGGGGGGGGGGGGGGGGGGGGGGGGGGGGFGGGGGFGFGFFGFGGFGGGGGGFFFFFFFFGFGGBFFFFFFFFABFFFFDFFFF9?3B<<4
@M04650:207:000000000-C238N:1:1101:13679:3970 1:N:0:19
ACTCCTACGGGAGGCAGCAGTGGGGAATATTGCACAATGGAGGAAACTCTGATGCAGCGACGCCGCGTGAGGGAAGAAGGTTTTCGGATTGTAAACCTCTGTCTTCGGGGACGATAATGACGGTACCCGAGGAGGAAGCCACGGCTAACTACGTGCCAGCAGCCGCGGTAAAACGTAGGTGGCAAGCGTTGTCCGGAATTACTGGGTGTAAAGGGAGCGCAGGCGGAATGGTAAGTTGAATGTGAAAACTATGGGCTCAACCCATAGACTGCGTTCAAAACTACTGTTCTTG
+
GGGGGGGGGGGEGGGGGGGGGGGGGGGGGGGGGGGGGGGGGGGGGGGGGGGGGGGGGGGGGGGGGGGGGGGGGGGGGGGGGGGGGGGGGGGFGAGGGGGGGGGGGGGGGGGGGGGGGGGGGGGGGGGGGBFFGGGGGGGGGGGGGGGGGGGGGGGGGGGGGGGGGGGGGGGGGGGGGGGGGGGGGGGGGGGGGGGGGDGGGGCFEGGGEGGGGGGGGGGDGGGGGGGGGFG?FGGFDFFGFGFFGGFGFGGFGGG))79?C@GGFGGFFFFFFFFEFFGFFBFFFFFDDFFA
@M04650:207:000000000-C238N:1:1101:5233:3973 1:N:0:19
ACTCCTACGGGAGGCAGCAGTAGGGAATCTTCCACAATGGACGAAAGTCTGATGGAGCAACGCCGCGTGAGTGAAGAAGGCTTTAGGGTCGTAAAACTCTGTTGTTGAAGAAGAACGTGTGTGAGAGTAACTGTTCACACAGTGACGGTATTCAACCAGAAAGCCACGGCTAACTACGTGCCAGCAGCCGCGGTAATACGTAGGGGGCAAGCGTTGTCCGGAATTACTGGGCGTAAAGCGCACGAAGGCGGGTTTATAAGTCAGATGTAAAAGGCAGGTGCTTACCATCTGTTT
+
-CFDFEFGGGGGGGG@CEFFGGGGGGFGGGGGGGA@EEFGGGGDFGGGFCGEEFGGGGGEFCF7BEGG76B?CEFF9CGGECFCFFGGEGF+:BAEF<FFGGGGGGGGGGGFGGGGGGGGGGGGGGGGGGGGGGGGGGGGFFGGGGGDGGGGGGGGGGGGEFGFCG?@FEFGGGCEGGGFGGGCEFFGGCEGGEEGGGGG?FGCEEEEGGGGEGGGGC>G=D=EFDCGGGCFB5CCGGFD@DFF*7DC@GG7/>97@F*6C6>C42:6?@BFFFFFFFG4@>CFF6@A?FF99A
@M04650:207:000000000-C238N:1:1101:18520:4009 1:N:0:19
ACTCCTACGGGAGGCAGCAGTGGGGAATTTTGGACAATGGGGGCAACCCTGATCCAGCCATGCCGCGTGAGTGAAGAAGGCCTTCGGGTTGTAAAGCTCTTTTGTCAGGGAAGAAACTGGCTGTGCTAATACCACAGCTGACTGACGGTACCTGAAGAATAAGCACCGGCTAACTACGTGCCAGCAGCCGCGGTAATACGTAGGGTGCGAGCGTTAATCGGAATTACTGGGCGTAAAGCGTGCGCAGGCGGTTGTGTAAGACAGGTGTGAAATGCCCGGGCTTAACCTGGGAAC
+
GGGGGGGGGGGGGGGGGGGGGGGGGGGGGGGGGGGGGGGGGGGGGGGGGGGGGGGGGGGGGGGGGGGGGGGGGGGGGGGGGGGGGGGGGGGGGGGGGGGGGGGGGGGGGGGGGGGGGGGGGGGGGGGGGGGGGGGGGGGGGGGGGGGGGGGGGGGGGGGGGGGGGGGGGGEEGGGGGGGGGGGGGGGGGGGGGGGGGGGGGGGGGGGGGGGGGEGGGGGGGGDGGGGGGGGGFEDG5FFGFGFFG)/>DDGGDD>57=FF<FGGFGGA>F?FFF4?<?GEFF<FBFFBFFFBF3
@M04650:207:000000000-C238N:1:1101:13790:4019 1:N:0:19
ACTCCTACGGGAGGCAGCAGTGGGGAATATTGCACAATGGAGGAAACTCTGATGCAGCGACGCCGCGTGAGGGAAGAAGGTTTTCGGATTGTAAACCTCTGTCTTCGGGGACGATAATGACGGTACCCGAGGAGGAAGCCACGGCTAACTACGTGCCAGCAGCCGCGGTAAAACGTAGGTGGCAAGCGTTGTCCGGAATTACTGGGTGTAAAGGGAGCGCAGGCGGAATGGTAAGTTGAATGTGAAAACTATGGGCTCAACCCATAGACTGCGTTCAAAACTACTGTTCTTG
+
GGGGGGGGGGGGGGGGGGGGGGGGGGGGGGGGGGGGGGGGGGGGGGGGGGGGGGGGGGGGGGGGGGGGGGGGGGGGGGGGGGGGGGGGGGGGGGGGGGGGGGGGGGGGGGGGGGGGGGGGGGGGGGGGGGGGGGGGGGGGGGGGGGGGGGGGGGGGGGGGGGGGGGGGGGGGGGGGGGGGGGGGGGGGEDGGGGGGEGGGGGGGGGAEGGGGGGGGGDGGGGGGGGCE5>F??CF?776CFGFFGGGGFGGGGDGFFFFFFFDGFGGFFFFFFBDF>DGFF?FFFF7<99FD
@M04650:207:000000000-C238N:1:1101:13930:4020 1:N:0:19
ACTCCTACGGGAGGCAGCAGTGGGGAATATTGGGCAATGGGGGCAACCCTGACCCAGCGACGCCGCGTGAGTGAAGAAATCCTTCGGGATGTAAAGCTCTGTTGTATGGGAAGAGAAGCAGACGGTACCATACGAGGAAGCCCCGGCAAACTACGTGCCAGCAGCCGCGGTAATACGTAGGGGGCAAGCGTTGTCCGGAATTACTGGGCGTAAAGCGCACGCAGGCGGGTTTATAAGTCAGATGTAAAAGGCAGGTGCTTACCATCTGTTTGTCATCGGATACTGTAAGCCT
+
GGGGGGGGGGGGGGGGGGGGGGGFGGGGGGGGGGGGGGGGGGGGGGGGGGGGGGGGGGGGGGGGGGGGGGGGGGGGGGFGGGGGGGGGGGGGGGGGGFGGGGGGGFAGGGGGGGGGGGGGGGGGGGGGGGGFGGFGGGGGGFGGGGGDGGGGGGGGGGGGGGGGGGGGGGEEFCFGG:EGGGGGGGFGGGGDCECCEGGGGGGGGGGGGGEDGFEGEDCGGGGGEEGGGG=CFGGGGGFGF7*9>FGFBCCFGG<.6;*=CFGGFGF9=@=47=FF4(97:?FF4/0:AFF>
@M04650:207:000000000-C238N:1:1101:21245:4026 1:N:0:19
ACTCCTACGGGAGGCAGCAGTGGGGAATATTGGGCAATGGGGGCAACCCTGACCCAGCGACGCCGCGTGAGTGAAGAAATCCTTCGGGATGTAAAGCTCTGTTGTATGGGAAGAGAAAAAGACGGTACCATACGAGGAAGCCCCGGCAAACTACGTGCCAGCAGCCGCGGTAATACGTAGGGGGCAAGCGTTGTCCGGAATTACTGGGCGTAAAGCGCACGCAGGCGGGTTTATAAGTCAGATGTAAAAGGCAGGTGCTTACCATCTGTTTGTCATCTGATACTGTAAGCCT
+
GGGGGGGGGGGGGGGGGGGGGGGGGGGGGGGGGGGGGGGGGGGGGGGGGGGGGGGGGGGGGGGGGGGGGGGGGGGGGGGGGGGGGGGGGGGGGGGGGGGAFGGGGGGGGGGGGGGGGGGGGGGGGGGGGGGGGGGGGGGGGFGGGGGGGGGGGGGGGGGGGGGGGGGGGGGGGGGDGFGGGGGGGGGGGGGGGGGGGGGGGGGGGGFGGGGGGGGGGGGGGGGGGGGGGD8EFFGGGG?FF:@@DFGGFGDFGGGFFFFFGFGGFGGBFFFFFFFF<AGB62:??FFABFFF
@M04650:207:000000000-C238N:1:1101:24583:4050 1:N:0:19
ACTCCTACGGGAGGCAGCAGTGGGGAATATTGGACAATGGACCAAAAGTCTGATCCAGCAATTCTGTGTGCACGACGAAGTTTTTCGGAATGTAAAGTGCTTTCAGTTGGGACGAAGAAAGTGACGGTACCAACAGAAGAAGGGGCGGCTAAATACGTGCCAGCAGCCGCGGTAATACGTATGCCCCGAGCGTTATCCGGATTTATTGGGCGTAAAGCGCGTCTAGGTGGTTTAAAAAGTCTGATGTTAAACTGCGGGGCTCAACTCCGTATTGCGTTGGAAACTGTTAGACT
+
GGGGGGGGGGGGGGGGGGGGGGGGGGGGGGGGGGGGGGGGGGGGGGGGGGGGGGGGGGGGGGGGGGGGGGGGGGGGGDGGGGGGGGGGGGGGGGGGGGGGGGGGGGGGGGGGGGEGGGGGGGGGGGGGGGGGGGGGGGGGGGGGGGGGGGGGGGGGGGGGGGGGGGGGGGGGGGDGFGGGGGGGFGGGGGGGGGDGGGGGECCFFGGF6FGGGGGGGGDGGGGDGGGGGG;F>CFGGGFGFDFFGGGGFGGGGFFFFFFFE>GGFGGFFF>FFFFFFFGFFFGFFFFB26FAA
@M04650:207:000000000-C238N:1:1101:15856:4111 1:N:0:19
ACTCCTACGGGAGGCAGCAGTGGGGAATTTTGGACAATGGGGGCAACCCTGATCCAGCCATGCCGCGTGAGTGAAGAAGGCCTTCGGGTTGTAAAGCTCTTTCAGTGGGGAAGAAACGGGATTCTCTAATACGGAGTTCTAATGACGGTACCTACAGAAGAAGCACCGGCTAACTACGTGCCAGCAGCCGCGGTAATACGTAGGGTGCAAGCGGTAATCGGAATTACTGGGCGTAAAGCGTGCGCAGGCGGTTGTGTAAGACAGGTGTGAAATCCCCGGGCTTAACCTGGGAGG
+
GGGGGGGGGGG@FGGGGGGGGGGGGGGGFGGGGGGGGGGFGGGGGGGGGGGGGGGGGGGGGGGGGGGGGGGGGGGGGGGCFGGGGGGEFGGGGGGGGGGGFGGFGFFFFGGGGGGGGFCFG@EFGEAFA?FGFDGECCCFGGGFGGDG:FC<CDFGGFFGFGGGG7DFGC@C7FGGFEGFFCF87EFDFGGGGECECF+BFDFEDCEGGGGG5*=CEGGGGDG5@C+<9985>:CGFGFDFC:3CCCCFGGG3<5>@F48C?DFFFGAFFBFFF@F?9C::(9???F27>F76(
@M04650:207:000000000-C238N:1:1101:14412:4156 1:N:0:19
ACTCCTACGGGAGGCAGCAGTGGGGAATATTGGACAATGGGCGCAAGCCTGATCCAGCCATGCCGCGTGAGTGATGAAGGCCTTAGGGTTGTAAAGCTCTTTCGGCGGGGACGATAATGACGGTACCCGCAGAAGAAGCCCCGGCTAACTTCGTGCCAGCAGCCGCGGTAATACGAAGGGGGCTAGCGTTGCTCGGAATCACTGGGCGTAAAGGGCGCGTAGGCGGCCGTATAAGTCGGGGGTGAAAGCCTGTGGCTCAACCACAGAATTGCCTTCGATACTGTATGGCTAG
+
GGGGGGGGGGGGGGGGGGGGGGGGGGGGGGGGGGGGGGGGGGGGGGGGGGGGGGGGGGGGGGGGGGGGGGGGGGGGGGGGGGGGGGGGGGGGGGGGGGGGGGGGGGGGGGGGGGGGGGGGGGGGGGGGGGGGGGGGGGFFGGGGGGGGGGGGGGGGGGGGGGGGGGGGGGGGGGGGGGGGEGGGGGGGGGGEEGGCEGFFGGFEGGGG5EEGGGGGEDG<EDDFGGGDGGGEFF:<CDFGDD>DGGDG5D4FDCG@)6?FGFD3)9D0**07BFF??F7@D9CFF?FFB572
@M04650:207:000000000-C238N:1:1101:26164:4195 1:N:0:19
ACTCCTACGGGAGGCAGCAGTGGGGAATATTGGGCAATGGGGGGAACCCTGACCCAGCGACGCCGCGTGAGTGAAGAAATCCTTCGGGATGTAAAGCTCTGTTGTATGGGAAGAGAAGCAGACGGTACCATACGAGGAAGCCCCGGCAAACTACGTGCCAGCAGCCGCGGTAATACGTAGGGGGCAAGCGTTGTCCGGAATTACTGGGCGTAAAGCGCACGCAGGCGGGTTTATAAGTCAGATGTAAAAGGCAGGTGCTTACCATCTGTTTGTCATCTGATACTGTAAGCCT
+
GGGGGGGGGGGGGGGGGGGGGGGGGGGGGGGGGGGGG<FGGGGGGGGGGGGGGGGGGGGGGGGGGGGGGGGGGGGGGGGGGGGGGGGGGGGGGGGGGGGGG@FGFGGGGGGGGGGGGGGGGGGGGGGGGGGGGGGGGGGGGFGGGGGGGGGGGGGGGGGGGGGGGGGGGGGGGGGGGFFGGGGGGGGGGGGGGGGGGGDEGGGGDCFGFGGGGGGGGGGGGGGGGGGGGGGDFGGD>FFFFGFFFGGGFGGFFGDFFFFFGFGGFGGB?FFFFFFFFFG=7<GFF=?<A9F:
@M04650:207:000000000-C238N:1:1101:20887:4226 1:N:0:19
ACTCCTACGGGAGGCAGCAGTGGGGAATATTGCACAATGGAGGAAACTCTGATGCAGCGACGCCGCGTGAGGGAAGAAGGTTTTCGGATTGTAAACCTCTGTCTTCGGGGACGATAATGACGGTACCCGAGGAGGAAGCCACGGCTAACTACGTGCCAGCAGCCGCGGTAAAACGTAGGTGGCAAGCGTTGTCCGGAATTACTGGGTGTAAAGGGAGCGCAGGCGGAATGGTAAGTTGAATGTGAAAACTATGGGCTCAACCCATAGACTGCGTTCAAAACTACTGTTCTTG
+
GGGGGGGGGGDGGGGGGGFGGGGGGGGGGGGGGGGGGGGGGGGGGGGGGGGGGGGGGGGGGFGGGGGGGGGGGGGGGGGG<FFGGGGGEGGGGGGGGGGGGGGGGGGGGGGGGGGGGFGGFGGCGGFGGGGGGGGGG<FCFGGGGGGGGFFAFFGFCGFFGGGGGGGDFGGFF9CFFFGCFFEFGGGG@5*=9ECGG58CFDGGFGCEGGGGGGDFGGDDGDGEEG5EGGDFF9D?7C=*9F6@FDFG@GGFF<F55>4=65CDFGCAF??FF)7@>>GFFB7<698.6??<
@M04650:207:000000000-C238N:1:1101:22297:4228 1:N:0:19
ACTCCTACGGGAGGCAGCAGTGGGGGATATTGCACAATGGGGGAAACCCTGATGCAGCGACGCCGCGTGAGTGAAGACGGTCTTCGGATTGTAAAGCTCTGTCAACGGGGACGATAATGACGGTACCCGTGGAGGAAGCCACGGCTAACTACGTGCCAGCAGCCGCGGTAATACGTAGGTGGCGAGCGTTGTCCGGAATTACTGGGTGTAAAGGGAGCGTAGGCGGGACTGTAAGTCAGATGTGAAATCCCCAGGCTTAACCTGGGATGTGCATTTGAAACTACGGTTCTTG
+
GGGGGGGGGGGGGGGGGGGGGGGGGGGGGGGGGGGGGGGGGGGGGGGGGGGGGGGGGGGGGGGGGGGGGGGGGGGGGGGGGGGGGGGGGGGGGGGGGGGGGGGGGGGGGGGGGGGGGGGGGGGGGGGGGGGGGGGGGGGGGGGGGGGGGGGGGGGGGGGGFGGGGGGGCGGGGGGGGGGGGGGGGGDGGGGGGGGGGGGGGGGGGF@EEGGGGGGGGGGGGGGGGDGGGGGGF7F?CG?7@GFF7C>>?7CFGGG@FFFFGFDGFC52>:FFFFFFFFGBFBF455FFFFFF
@M04650:207:000000000-C238N:1:1101:15729:4235 1:N:0:19
ACTCCTACGGGAGGCAGCAGTGGGGAATATTGCACAATGGGCGAAAGCCTGATGCAGCAACGCCGCGTGAGTGAAGAAGTATTTCGGTATGTAAAGCTCTATCAGCAGGGAAGAAGATGACGGTACCTGACTAAGAAGCCCCGGCTAACTACGTGCCAGCAGCCGCGGTAATACGTAGGGGGCAAGCGTTATCCGGATTTACTGGGTGTAAAGGGAGCGTAGACGGCGAAGCAAGTCTGGAGTGAAAACCCAGGGCTCAACCCTGGGACTGCTTTGGAAACTGCTTTGCTAG
+
GGGGGGGGGGGGGGGGGGGGGGGGGGGGGGGGGGGGGGGGGGGGGGGGGGGGGGGGGGGGGGGGGGGGGGGGGGGGGGGGGGGGGGGGGGGGGGGGGGGGGGGGGGGGGGGGGGGGGGGGGGGGGGGGGGGGGGGGGGGGGGGGGGGGGGGGGGGGGGGGGGGGGGGGEGGFGGGGGGGGGGGGGGGGGCEFGGGGGGGCGGGGGG?EGGGGGGGGGGGGGGGGGGGGDDGG@GGGDGFG?F?FGGGGFGGGGGGF@FFFGFGG:CC7FFFF4?FF?BFFFFGF=FFBF?F<
@M04650:207:000000000-C238N:1:1101:21973:4248 1:N:0:19
ACTCCTACGGGAGGCAGCAGTGGGGAATATTGGACAATGGACCAAAAGTCTGATCCAGCAATTCTGTGTGCACGACGAAGTTTTTCGGAATGTAAAGTGCTTTCAGTTGGGACGAAGAAAGTGACGGTACCAACAGAAGAAGGGGCGGCTAAATACGTGCCAGCAGCCGCGGTAATACGTATGCCCCGAGCGTTATCCGGATTTATTGGGCGTAAAGCGCGTCTAGGTGGTTTAAAAAGTCTGATGTTAAACTGCGGGGCTCAACTCCGTATTGCGTTGGAAACTGTTAGACT
+
GGGGGGGGGGGGGGGGGGGGGFGGGGGGGGGGGGGGGGGGGGGGGGFGGGGGGGGGGGGGGGGGGGGGGGGEGGGGGGFGFGGGGGGGGGGGGGGGGGGGGGGGGGFGFGGGGGFGGGGGGGGGGGCGGGGGGGGGGGGGGGGGEGGGGEGDFFGGGGGGGGGGGGGFEECGGGGCGGGGGGGGGFGGECEGGGECCFCCEGC?<CGGGGGGEGGFGFGCE7CGGGGGGGE55FC:C75;@>B=CFFGFGFFFGG>E@EEC;FGF>F:E<>F@*@@0:DFF4F@F=FFFFFDA
@M04650:207:000000000-C238N:1:1101:23160:4276 1:N:0:19
ACTCCTACGGGAGGCAGCAGTGAGGAATTTTGCGCAATGGGGGCAACCCTGACGCAGCAACGCCGCGTGAGTGATGAAGGCCTTTTGGTTGTAAAGCTCTGTCGCCTGGAAAGAAACCTGGAGATAGGTAATGATCTTCAGCTGACGGTACCAGGAAAGGAAGGACCGGCTAACTCCGTGCCAGCAGCCGCGGTAATACGGGGGGTCCAAGCGTTATTCGGAATTATTGGGCGTAAAGCGCATGTAGGCGGTCGGGTATGTCAGATGTGAAAGCCCAGGGCTTAACCCTGGA
+
GGGGGGGGGGGGGGGGGGGGGGGGGGGGGGGGGGGGGGGGGGGGGGGGGGGGGGGGGGGGGGGGGGGGGGGGGGGGGGGGGGGGGGGGGGGGGGGGGGGGGGGGGGGGGGGGGGGGGGGGGGGGGGGGGGGGGGGGGGGGGGGGGGGGGGGGGGGGGGGGGGGGGGGGGGGGGGGGGGGGGGGGGGGGGGGGGGGGGGGGGDGGGGGGGGFGGGEGFFGFGDGGGGGGFGEGEGGGGGFGFGFFGFGGFGGGDGGFFFFFGFFGFGGFFFFFFFFFFFGFFBG:FF6?FFFF
@M04650:207:000000000-C238N:1:1101:16220:4287 1:N:0:19
ACTCCTACGGGAGGCAGCAGTGGGGAATATTGGACAATGGACCAAAAGTCTGATCCAGCAATTCTGTGTGCACGACGAAGTTTTTCGGAATGTAAAGTGCTTTCAGTTGGGACGAAGAAAGTGACGGTACCAACAGAAGAAGGGGCGGCTAAATACGTGCCAGCAGCCGCGGTAATACGTATGCCCCGAGCGTTATCCGGATTTATTGGGCGTAAAGCGCGTCTAGGTGGTTTAAAAAGTCTGATGTTAAACTGCGGGGCTCAACTCCGTATTGCGTTGGAAACTGTTAGACT
+
GGGGGGGGGGGGGGGGGGGGGGGGGGGGGGGGGGGGGGGGGGGGGGGGGGGGGGGGGGGGGGGGGGGGGGGGGGGGGGEGGGGGGGGGGGGGGGGGGGGGGGGGGGGGGGEGGGGGGGGGGGGGGGGGGGGGGGGGGGGGGGGGGGGGGGGGGGGGGGGGGGGGGGGGGGGGGGGGGGFFGGGGFGGGGGGGGGDGGGGGG>=EFCFCFGGGGEEGGGGGGGGGGGGGGGEGFGFFGF@CFFFFGGFGFGGGDFGFFFFFGFFGFFGFF3>@?BFDB:GFFFF4FFFAAFFF>
@M04650:207:000000000-C238N:1:1101:12350:4331 1:N:0:19
ACTCCTACGGGAGGCAGCAGTGGGGAATATTGCGCAATGGGCGAAAGCCTGACGCAGCAACGCCGCGTGCGGGATGACGGCCTTCGGGTTGTAAACCGCTTTCAGCAGGGAAGAAATTGACGGTACCTGCAGAAGAAGCTCCGGCTAACTACGTGCCAGCAGCCGCGGTAATACGTAGGGAGCAAGCGTTATCCGGATTTATTGGGCGTAAAGCGCGCGTAGGCGGTTTGTTAAGCGGAATCTCTAATCTGAGGGCTCAACCCCCAGCCGGATTCCGAACTGGCAGACTCGAGT
+
GGGGGGGGGGGGGGGGGGGGGGGGGGGGGGGGGGGGGGGGGGGGFGGGGGGGGGGGGGGGGGGGGGGGGGGGGGGGGGGGGGGGGGGGGGGGFGGGFGGGGGGGGGGGGGGGGFGGGGGGGGDGFGGGGGGGGGGGFGGGGGGGGGGFGGGGGCCFGGGDGGGGGGGGGGGGCFFGDFGGGGGFDFGGGDCGGGEGGEEFFGGGGGGGGGGCFGGGGGGCEGGFGG5==DCFFGGFGGFGFGFFFD**9>FFGGG:>F?=FFGD7772@DF>EDFFBBCEFFG4).7:3;:(()
@M04650:207:000000000-C238N:1:1101:19988:4355 1:N:0:19
ACTCCTACGGGAGGCAGCAGTGGGGAATATTGGGCAATGGGGGCAACCCTGACCCAGCGACGCCGCGTGAGTGATGAAGTCTTTCGGGACGTAAAGCTCTTTTGTACGGGAAGAAGACGATGACGGTACCGTACGAATAAGCCCCGGCAAACTACGTGCCAGCAGCCGCGGTAATACGTAGGGGGCAAGCGTTGTCCGGAATTACTGGGCGTAAAGGGCACGCAGGCGGATTTGATAGTCAGCTGTAAAATACGTCAGCTCAACTGGCGGATGTCGGCTGATACTGCAAGTCT
+
GGGGGGGGGGGGGGGGGGGGGGGGGGGGGGGGGGGGGGGGGGGGGGGGGGGGGGGGGGGGGGGGGGGGGGGGGGGGGGGGGGGGGGGGGGGGGGGGGGGGGGGGGGGGGGGGGGGGGGFEGGGGGGGGGGGGGGGGGGGGGGFGGDGGGGGGGGGGGGG@FGGGGGGGGGFGG7+<FGFDGGGGGGGGGGGAEGE?<8EEGGGFCFACGGG*8CFEFGCFEDEGGG5>C<*C6CFGCCFFFGFFGGDGFGGGGGFF75FFGFFGFF7<>))7>?FF>BGB><CF=*8A2?@AB
@M04650:207:000000000-C238N:1:1101:13454:4377 1:N:0:19
ACTCCTACGGGAGGCAGCAGTGGGGAATATTGCGCAATGGGCGAAAGCCTGACGCAGCGACGCCGCGTGAGGGATGAAGGGCTTCGGTTCGTAAACCTCTGTCAGAAGGGAAGAAGTGTAGTGGTGCTAATCAGCCGCTATTTGACGGTACCTTCAAAGGAAGCACCGGCTAACTCCGTGCCAGCAGCCGCGGTAATACGGAGGGTGCAAGCGTTAATCGGAATCACTGGGCGTAAAGCGCATGTAGGCTGTTTGATAAGTCAGAAGTGAAAGCCCACGGCTCACCCGTGGAAC
+
GGGGGGGGGGGGGGGGGGGGGGGGGGGGGGGGGGGGGGGGGGGGGGGGGGGGGGGGGGGGGGGGGGGGGGGGGGGGGGGGEGGGGGGBFGGGGGGGFFGGDGGGGGFGGGGGGGGGAFDGGGGGGGGGGGGGGGGGGGGDGGGGGGGGGGGGGGGGGGGGGGGGGGGGGGGGGGGFFGGGGGGGGGGGGGGGDCGGGGGGGGEGGGGGGFGGGEGGGGGGGGGF+AEGGGGGFGGGGGFGFD:DC77CFGGGGGGFF?FFG4CFFFGFFFFFFFFFBBGFF93?F)>B?D>B>8
@M04650:207:000000000-C238N:1:1101:11012:4395 1:N:0:19
ACTCCTACGGGAGGCAGCAGTGGGGAATATTGGACAATGGAGGTAACTCTGATCCAGCAATTCTGTGTGCACGAAGAAGGTTTTCGGATTGTAAAGTGCTTTAAGTCGGGAAGAAAAAAATGACGGTACCGACAGAATAAGCGACGGCTAAATACGTGCCAGCAGCCGCGGTAATACGTATGTCGCAAGCGTTATCCGGAATTATTGGGCATAAAGGGCATCTAGGCGGGGTTTCAAGTCGACGGTGAAAACTAGTGGCTCAACCATTAGCTTGCCGACGAAACTGAAATTCT
+
GGGGGGGGGGGGGGGGGGGGGGGGGGGGGGGGGGGGGGGGGGGCGGGGGGGGFGGGGGGGGGGGGGGGGGGGGGGGGGGGGGGGGGGGGGGGFGGGGGGGGGGGGGGGGGGGGGGGGGGGGGGGGGEGGGGGGGGGGGGGGGGGGGGGGGGGFFCFFGGGGGGFGGGGGGGGGGGGGGGGGGGGGGGGGGGGGGGGGGGGGGGGFGGGGGGGGGGGGGGGFFFGGGGGGGGE377FFF4:5>DDDGFFFCGGGGC=F>>>GFGG4<FFFFFFFFF?>0C>EF3>FF6>AF4:>
@M04650:207:000000000-C238N:1:1101:12094:4445 1:N:0:19
ACTCCTACGGGAGGCAGCAGTGGGGAATATTGGACAATGGAGGTAACTCTGATCCAGCAATTCTGTGTGCACGAAGAAGGTTTTCGGATTGTAAAGTGCTTTAAGTCGGGAAGAAAAAAATGACGGTACCGACAGAATAAGCGACGGCTAAATACGTGCCAGCAGCCGCGGTAATACGTATGTCGCAAGCGTTATCCGGAATTATTGGGCATAAAGGGCATCTAGGCGGGGTTTCAAGTCGACGGTGAAAACTAGTGGCTCAACCATTAGCTTGCCGACGCAACTGAAATTCT
+
GGGGGGGGGGGGGGGGGGGGGGGGGGGGCGGGGGGFGGGGGGGGGGGGGGGGGGGGGGGGGFGGGGGGGGGGGBFGDGGGGGGGGGGGGGGFGAFGGGGGGGGGGFFFGEEGGGGGGGGDGGGGGGGGGGGEGGGGGGGGGGDDGFGGGGGGGGAFGGGGGGGGGEGGGGGGGC;EFCFFGGGGGGGGEGG7BEF9CE8EEGC@FGGCGGFGGFCFEDGC;7CFGGGGGGGC5CFFFGFGEGED3*9C?GDCCC>9?:>:+*9FFGFAFF@F*.8?1;D5)4CDF:?A29*6:
@M04650:207:000000000-C238N:1:1101:20585:4471 1:N:0:19
ACTCCTACGGGAGGCAGCAGTAGGGAATCTTCGGCAATGGACGAAAGTCTGACCGAGCAACGCCGCGTGAGTGAAGAAGGTTTTCGGATCGTAAAACTCTGTTGTTAGAGAAGAACAAGTGGGAGAGTAACTGTTCCCGCCTTGACGGTATCTAACCAGAAAGCCACGGCTAACTACGTGCCAGCAGCCGCGGTAATACGTAGGTGGCAAGCGTTATCCGGATTTATTGGGCGTAAAGCGAGCGCAGGCGGTTTTTTAAGTCTGATGTGAAAGCCCTCGGCTTAACCGAGGA
+
GGGGGGGGGGGGGGGGGGGGGGGGGGGGGGGGGGGGGGGGGGGGGGGGFGGGGGGGGGGGGGGGGGGFGGGGGGGGGGGGGGGGGGGGGGGGGGGGGGGGGGFGGGGGCGGGGGGGGGGGGGGGGGGGGGGGGGGGGGGGGGGGGGGGGFGGGGGGGGGGGGGGGGGGGGGGGGGDGGGGGGGGGGGGGGGGGGGGGGFGEGFGFGGGGGGFEEDGFGGGGG5C9:CFGGGGFGGGGGFGED>>3DGGFGGC<7FFD@FFFFFGFGGFFF?FB55@48C>B?<F=FFB>EB9
@M04650:207:000000000-C238N:1:1101:23048:4499 1:N:0:19
ACTCCTACGGGAGGCAGCAGTGGGGAATATTGGACAATGGAGGTAACTCTGATCCAGCAATTCTGTGTGCACGAAGAAGGTTTTCGGATTGTAAAGTGCTTTAAGTCGGGAAGAAAAAAATGACGGTACCGACAGAATAAGCGACGGCTAAATACGTGCCAGCAGCCGCGGTAATACGTATGTCGCAAGCGTTATCCGGAATTATTGGGCATAAAGGGCATCTAGGCGGGGTTTCAAGTCGACGGTGAAAACTAGTGGCTCAACCATTAGCTTGCCGACGAAACTGAAATTCT
+
GGGGGGGGGGGGGGGGGGGGGGGGGGGGGGGGGGGGGGGGGGGGGGGGGGGGGGGGGGGGGGGGGGGGGGGGGGGGGGGGGGGGGGGGGGGGGFGGGGGGGGGGGGGGGGGGGGGGGGGGGGGGGGGGGGGGGGGGGGGGGGGGGGGGGDGGGGGGGGGGGGGGGGGGGGGGEGGGGGGGGGGGGGGGGGGGGGGGGDGGGGGGGGGGFFGGGGGGGGGGGGGGGCFGGGECEEF?FGFGBGFFGGGGFFFGGDCFFF:>CFGGFDGFFFFFF:>F>>GFFFGFFFF7<FFBF
@M04650:207:000000000-C238N:1:1101:11479:4644 1:N:0:19
ACTCCTACGGGAGGCAGCAGTGGGGAATATTGCGCAATGGGCGAAAGCCTGACGCAGCGACGCCGCGTGAGGGATGAAGGGCTTCGGTTCGTAAACCTCTGTCAGAAGGGAAGAAGTGTAGTGGTGCTAATCAGCCGCTATTTGACGGTACCTTCAAAGGAAGCACCGGCTAACTCCGTGCCAGCAGCCGCGGTAATACGGAGGGTGCAAGCGTTAATCGGAATCACTGGGCGTAAAGCGCATGTAGGCTGTTTGATAAGTCAGAAGTGAAAGCCCACGGCTCACCCGTGGCAC
+
GGGGGGGGGGGGGGGGGGGGGGGGGGGGGGGGGGGGGGGGGGGGGGGGGGGGGGGGGGGGGGGGGGGGGFGGGGGGGGGGGGGGGGGGGGGGGGGGGGGGGGGGGFGGGGGFGG@F@FGGGGFGGGGGFGGGGGGGGGGGCGGGADGGGFEFGFGGGGFGGGGGGGGGGGGGGGG;EGGGGGGFGGFGGGGGGGGGGGGGGEEGGGGGC?GGGGGDGGGG=DEG6?FGGGCCDGGGGGFDBGEEGGGGFC<FFFGFFFFFGFGC?FFFFFF47@FF?FGFF>G=@FF><>:(4.
@M04650:207:000000000-C238N:1:1101:21655:4651 1:N:0:19
ACTCCTACGGGAGGCAGCAGTGGGGAATATTGCACAATGGAGGAAACTCTGATGCAGCGACGCCGCGTGAAGGAAGAAGGCTTTCGGGTCGTAAAACTCTGTTGTTGGAGAAGAATGGTCGGCAGAGTAACTGTTGTCGGCGTGACGGTATCCAACCAGAAAGCCACGGCTAACTACGTGCCAGCAGCCGCGGTAATACGTAGGTGGCAAGCGTTATCCGGATTTATTGGGCGTAAAGCGAGCGCAGGTGGTTTCTTAAGTCTGATGTAAAAGGCAGTGGCTCAACCATTGTGT
+
GGGGGGGGGGGGGGGGGGGGGGGGGGGGGGGGGGGGGGGGGGGGGGGGGGGGGGGGGGGGGGGGGGGGGGGGGGGGGGGGGGGGGGGGGGGGGGGGGGGGGGGGCGGGGGGGGGGGFGEFGGGGGGFFGGGGFEDFGGGGGGGEGDGGGGGGGGGGGGGGGGGGGGGCFGGGGGGGGGDFGGGGGGGGGGGGGGGDFBFGGFEGGGGGGGGGG5>CFGGGGGCE6EFGGGGGFDGGGGFGFG>EGGDGFDG537F?=FFFC?DGFGCAFFFFFBFFF:FFF?FFFFFFFFFBA.
@M04650:207:000000000-C238N:1:1101:22597:4669 1:N:0:19
ACTCCTACGGGAGGCAGCAGTGGGGAATATTGCGCAATGGGCGAAAGCCTGACGCAGCGACGCCGCGTGAGGGATGAAGGGCTTCGGTTCGTAAACCTCTGTCAGAAGGGAAGAAGTGTAGTGGTGCTAATCAGCCGCTATTTGACGGTACCTTCAAAGGAAGCACCGGCTAACTCCGTGCCAGCAGCCGCGGTAATACGGAGGGTGCAAGCGTTAATCGGAATCACTGGGCGTAAAGCGCATGTAGGCTGTTTGATAAGTCAGAAGTGAAAGCCCACGGCTCACCCGTGGAAC
+
GGGGGGGGGGGGGGGGGGGGGGGGGGGGGGGGGGGGGGGGGGGGDGGGGGGGGGGGGGGGGGGGGGGGGGGGGGGGGGGGGGGGGGGGGGGGGGGGGGGGGGGGGFFGGGGGGGGGFFEGGDGFGGGGGGGGFFDGGGGGGGGGGGGGGGGGGFCFGGGGGGGGGGGGGGGGGGCFGGGGGGGGGGGGFEGGGGGGGGGGGGGGGGGGGG9CGGDGGGGGGDEGGGGGGGGGEGDGGFFGFGFD*:CCF6F<F*7FFFFFGFGGFGGBFFFBFFFFB<GED2DFFF>BFFF?>.
@M04650:207:000000000-C238N:1:1101:14831:4670 1:N:0:19
ACTCCTACGGGAGGCAGCAGTGGGGAATCTTCCGCAATGGACGAAAGTCTGACGGAGCGACGCCGCGTGGGTGAAGAAGGCCTTAGGGTCGTAAAGCCCTGTCATTAGGGACGAATGGTAGATGGAGTAATATGTCATCTATTTGACGGTACCTAAGGAGGAAGCCCCGGCTAACTACGTGCCAGCAGCCGCGGTAATACGTAGGGGGCGAGCGTTGTCCGGAATCATTGGGCGTAAAGGGCGCGTAGGCGGGAATACAAGTCTGTTTTTAAAGTTCAGGGCTCAACCCTGTGG
+
GGGGGGGGGGGGGGGGGGGGGGGGGGGGGGGGGGGGGGGGGGGGGGGGGGGGGGGGGGGGGGGEGGGGGGGGGGFGGGGGGGGGGGGFGGGGGGGGGGGGGGGGGGGGGGGGGGGEGGGGGGCEGGGGGGGFFGGGAFGFGGGGGGGGGGGGC9BFCFEG7ECCFCFGEEEGGGGGGGGGGGGGGGGGGGGCEDEEGCGFGFGGGGGE8==CECECGGGGGGDG5?FGGGGFFGDEC*@FBDBBGD5DBFGGDD<>=@?7?8C7@>>2)85?=FFFBFGFF:5.9=@?0)7)4(
@M04650:207:000000000-C238N:1:1101:11153:4672 1:N:0:19
ACTCCTACGGGAGGCAGCAGTAGGGAATCTTCCACAATGGACGAAAGTCTGATGGAGCAACGCCGCGTGAGTGAAGAAGGCTTTAGGGTCGTAAAACTCTGTTGTTGAAGAAGAACGTGTGTGAGAGTAACTGTTCACACAGTGACGGTATTCAACCAGAAAGCCACGGCTAACTACGTGCCAGCAGCCGCGGTAATACGTAGGTGGCAAGCGTTGTCCGGATTTATTGGGCGTAAAGCGAGCGCAGGCGGTTTCTTAAGTCTGATGTGAAAGCCTTCGGCTTAACCGGAGA
+
GGGGGFGGGGGGGGGGGGGGGGGGGGGGGGGGGGGGGGGGGGGGGEGGGGGGGGGGGGGGGGGGGGGGGGGGGGGGGGGGGFGGGGGGEFGGGGGGGGGGGGGGGGGGGGGGGGGGGGGGGFGGGGGGGFGGGGGGGGGGGGGGGGGGGGGGGGGGGGGGGGGGGGGGGGGGGGGGGGGGGGGGGGGG8CGGGEGGCFFGGGGGGGGGGGGGGGGGGGG:8CCEGGGGFGGGFGGGGGFDEGF@GGGGFGGGGDGFFBFFCFGGFGGFFFFFFFFFFFGFD?DFFFFFFBBF
@M04650:207:000000000-C238N:1:1101:17290:4676 1:N:0:19
ACTCCTACGGGAGGCAGCAGTGGGGAATATTGGGCAATGGGGGGAACCCTGACCCAGCGACGCCGCGTGAGTGAAGAAATCCTTCGGGATGTAAAGCTCTGTTGTATGGGAAGAGAAGCAGACGGTACCATACGAGGAAGCCCCGGCAAACTACGTGCCAGCAGCCGCGGTAATACGTAGGGGGCAAGCGTTGTCCGGAATTACTGGGCGTAAAGCGCACGCAGGCGGGTTTATAAGTCAGATGTAAAAGGCAGGTGCTTACCATCTGTTTGTCATCTGATACTGTAAGCCT
+
GGGGGGGGGGGEGGGGGGGGGGGGGGGGGGFGFGGEGGGGGGGGGGGDEGGGGGGGGGGGGGGEGGG@FGGGGGGGGGGGFGGGGGGGCFGGGGGGGGGGGFCGFGGFGGGGGGGGGGGGGGFGDFGGCGGGGGGGGGGGGFGGGGGGGGGGGGGGGGFFCFGGGGGGEEEGGGGGGGGGGGGGGGGFGGGGEGGGGGEGGGGFGEFGGGGGGGGGEGGGGGGGGGGEC>*/9CGGFFFGF7=7::CC6DDCDGGFFFFFC4>CFGGFFFFFFFFFBFG=@-:@FFFA<FF:
@M04650:207:000000000-C238N:1:1101:5912:4721 1:N:0:19
ACTCCTACGGGAGGCAGCAGTGCTGAATTATTCGCCATTGCGCGAAAGCGTGACGGTGCGACGCCGCGTGCGGGACGAAGGCTTCCGGGTTTTAAACCGCTGTCAGGGGATAGAAAACCATAATGGTTAATAGCCATTATGCTGATCATCCCCAAAGGAAGAACAGGCTAATCCTGTGCCAGAAGCCGCGGTAATACGAGATGTGCGAGAGCTTTTTGGAATCACTGGGCACAAAGGGTGAGTGGGCGGTGCGCCAAGAGGGAGGTGAAATACCTTCGCTTAAAGGCGGAAAAC
+
GGGGGGGGGGGGGGGGGGGGGCAAFGGGG<FCF8F-C,6FD;@6CF:@FBFD,@F+B6C:@@+@C+4=FFE7B+@:6F4FFE,B,,BCC>E+:CD<F83+8>FBDFFGC338FGG><@+DCFF,F:3>FF,,@:F<AFFFF,EFF,3,?,7,>FC:>7FFC,<CC7,<@,7,,3,44?,,+++52+**48*4389<0**::8A::2;1**7*++30+1)0+0<+2++*:48*)*92**0>559***/9./9CDCC@BF))/55*)1C)6@**/0*1(37))(**10)4757(((
@M04650:207:000000000-C238N:1:1101:16803:4767 1:N:0:19
ACTCCTACGGGAGGCAGCAGTGGGGAATTTTGGACAATGGGCGCAAGCCTGATCCAGCCATGCCGCGTGAGTGAAGAAGGCCTTCGGGTTGTAAAGCTCTGTCGGCGGGGACGAAACGGTCCGTGCCAACACCACGGACTAATGACGGTACTCGCAGAAGAAGCACCGGCTAACTACGTGCCAGCAGCCGCGGTAATACGTAGGGTGCGGGCGTTAATCGGAATTACTGGGCGTAAAGCGTGCGCAGGCGGTTGTGTAAGACAGGTGTGAAAGGCCCGGGCTTAACCTGGGA
+
GGGGGGGGGGGGGGGGGGGGG<FGGGGFGGGAFGGGGGGGGGFGGGG<FGFGGC<FFFDFCEGGGGGEGGGGGGGGGGGG?FGGGGGEG7FGGGGFGGGG,EFFEC7FFFG>FFGD7FG>@FFCFFB;FCCCEG@>71<=,?CFGGGGEG@9?F7CFE7:FFGD72=FGGGGGFFFGGGGGGGGGGGGGGGGGGGGGGGGGGGGG8CEC5CCEEE=ACFCE<1:CF9FGGGGFGGGGGBG)7>DCDGG>CCD)11)0@69+*09>7C<BFFF67>@(,>BE9DFFF4)45>0
@M04650:207:000000000-C238N:1:1101:8637:4776 1:N:0:19
ACTCCTACGGGAGGCAGCAGTGGGGGATATTGCACAATGGGGGAAACCCTGATGCAGCGACGCCGCGTGAGTGAAGACGGTCTTCGGATTGTAAAGCTCTGTCAACGGGGACGATAATGACGGTACCCGTGGAGGAAGCCACGGCTAACTACGTGCCAGCAGCCGCGGTAATACGTAGGTGGCGAGCGTTGTCCGGAATTACTGGGTGTAAAGGGAGCGTAGGCGGGAGCCTAAGTTGGATGTGAAATACCGCAGCTCAACTGCGGGGCTGCATCCAAAACTGGGTTTCTTG
+
GGGGGGGGGGGGGGGGGGGGGGGGGGGGGGGGGGGGGGGGGGGGGGGGGGGGGGGGGGGEGGGGGGGGGGGGGGGGGGGGGGGGGGGGGGGGGGGGGGGGGGGGGGGGGGGGGGGGGGGGGGGGGGGGGFGGGGGGGGGGGGGGGDGGGGGGGGFGGGGGGGGGGGGGGCEFGGGGGGDGG8FGGGGGGGGGGGGGGGGEEFFFGGGGGFGGFCCFCGDGGGGGGGGGGGGFFGGF*:FGFGFFGGGGFGDG:DDFFFFFGFCCEGD;)5BBFBFFD:FFF7:9F5)(696<
@M04650:207:000000000-C238N:1:1101:17820:4830 1:N:0:19
ACTCCTACGGGAGGCAGCAGTGGGGAATATTGGACAATGGAGGTAACTCTGATCCAGCAATTCTGTGTGCACGAAGAAGGTTTTCGGATTGTAAAGTGCTTTAAGTCGGGAAGAAAAAAATGACGGTACCGACAGAATAAGCGACGGCTAAATACGTGCCAGCAGCCGCGGTAATACGTATGTCGCAAGCGTTATCCGGAATTATTGGGCATAAAGGGCATCTAGGCGGGGTTTCAAGTCGACGGTGAAAACTAGTGGCTCAACCATTAGCTTGCCGACGAAACTGAAATTCT
+
GGGGGGGGGGGGGGGGGGGGGGGGGGGGGGGGGGGGGGGGGGGGGGGGGGGGGGGGGGGGFGGGGFGGGGGGGGGGGGGGFGGGGGGGGGGGGGGGGGGGGGGGGFDGGGGGGGGGGGGGGGGGGGGGGGGGGGGGGGGGGGGGGGGGGGGGGGGGGGGGGGGGGGGGGGGGGGGGGGGGFGGGGGGEGGGEGGGGGGGGGGFGGGGGGGGGGGGGGGGGFGGGCGCEGGG:BEGGGD9>BGFFGGGGFGCGGGGFFFF@GFGGFGGAFFFF=FFF9BG@EBCBF@?AAFFFB
@M04650:207:000000000-C238N:1:1101:25541:4865 1:N:0:19
ACTCCTACGGGAGGCAGCAGTGGGGAATTTTGGACAATGGGGGCAACCCTGATCCAGCCATGCCGCGTGAGTGAAGAAGGCCTTCGGGTTGTAAAGCTCTTTCAGTGGGGAAGAAACGGGATTCTCTAATACGGAGTTCTAATGACGGTACCTACAGAAGAAGCACCGGCTAACTACGTGCCAGCAGCCGCGGTAATACGTAGGGTGCGAGCGTTAATCGGAATTACTGGGCGTAAAGCGTGCGCAGGCGGTTGTGTAAGACAGGTGTGAACTGCCCGGGCTTAACCTGGGAAC
+
GGGGGGGGGGGGGGGGGGGGGGGGGGGGFGGGGGGGGGGGGGGGGGGGGGGGGGGGGGFGGGGGGGGGGGGGGGFFDFGGGGGGGGGGFGEGGGGGGGGGGGGFGFGGGGGGGGGGCDED=FFG<FF9EFGGGGEEFFFFCFFGAFEDF@:DFFGCFEC<FC<BFFDFDCFEGGAFGGFFFF@8@C:D>8CE548=FGFF2+ACGGEEEGGGG5C8>FFFEGCFFGFCFF5E>=D7CF@C>D3>DCDGF5C<9DGFF4BFF@6CFCC<EFF**9*04:D>E9*6@4=)87).44
@M04650:207:000000000-C238N:1:1101:16203:4868 1:N:0:19
ACTCCTACGGGAGGCAGCAGTGGGGAATATTGGACAATGGAGGTAACTCTGATCCAGCAATTCTGTGTGCACGAAGAAGGTTTTCGGATTGTAAAGTGCTTTAAGTCGGGAAGAAAAAAATGACGGTACCGACAGAATAAGCGACGGCTAAATACGTGCCAGCAGCCGCGGTAATACGTATGTCGCAAGCGTTATCCGGAATTACTGGGCGTAAAGCGCACGCAGGCGGGTTTATAAGTCAGATGTAAAAGGCAGGTGCTTACCATCTGTTTGTCATCTGATACTGTAAGCCT
+
GGGGGGGGGGGGGGGGGGGGGGGGGGGGGGGGGGGGGGGGGGGGGGGGGGGGGGGGGGGGGGGGGGGGGGGGGGGGGGGGGGGGGGGGGGGGGGGGGGGGGGGGGFGGGGGGGGGGGGGGGGGGGGGGGGGGGGGGGGGGGGGGGGGGGGGGGGGGGGGGGGGGGGGGGGGGGGGGGGGGGGGGGGGGGGGGGDGGGGGGGGGGGGGFGGGGGEEGFGGGGGGGGG5EGGGG:FFCG:@DFFFFFFFGFGGCDGGFFFFFGFGGF7CAF@@?FFFFFFF=BBGFFFFBFFFFF
@M04650:207:000000000-C238N:1:1101:21908:4886 1:N:0:19
ACTCCTACGGGAGGCAGCAGTGGGGAATATTGCGCAATGGGCGAAAGCCTGACGCAGCGACGCCGCGTGAGGGATGAAGGGCTTCGGTTCGTAAACCTCTGTCAGAAGGGAAGAAGTGTAGTGGTGCTAATCAGCCGCTATTTGACGGTACCTTCAAAGGAAGCACCGGCTAACTCCGTGCCAGCAGCCGCGGTAATACGGAGGGTGCAAGCGTTAATCGGAATCACTGGGCGTAAAGCGCATGTAGGCTGTTTGATAAGTCAGAAGTGAAAGCCCACGGCTCACCCGTGGAAC
+
GGGGGGGGGGGGGGGGGGGGFGGGGGGGGGGGGGGGGGGGGGGGGGGGGGGGGGGGGGGGGGGGGGGGGGGGGGGGGGGGGGGGGGGGGGGGGGGGGGGGGGGGGGGGGGGGGGGGFGGGGGGGGGGGGGGGGGGGGGGGGGGGGGGGGGGGGGGGGGGGGGGGGGGGGGGGGGGGGGGGGGGGGGGGGGGGGGGGGGGGGGGGGGGGGGGGGEGEGGGGGGGGGGGGGGGGFGGGGGFGFGFFGGGGFGGGFCGFFFFFGFGGFGGFFFFFFFFF:BG@B>DFFFFFFFFFF.
@M04650:207:000000000-C238N:1:1101:16145:4895 1:N:0:19
ACTCCTACGGGAGGCAGCAGTGGGGAATATTGCACAATGGGCGAAAGCCTGATGCAGCAACGCCGCGTGAGTGAAGAAGTATTTCGGTATGTAAAGCTCTATCAGCAGGGAAGAAGATGACGGTACCTGACTAAGAAGCCCCGGCTAACTACGTGCCAGCAGCCGCGGTAATACGTAGGGGGCGAGCGTTGTCCGGAATCATTGGGCGTAAAGGGCGCGTAGGCGGGAATACAAGTCTGTTTTTAAAGTTCAGGGCTCAACCCTGTGATGGAATGGAAAATGTATTTCTTGAGG
+
GGGGGGGGGGGGGGGGGGFGFGGGGGGGGGGGGGGGGGGGGGGGGGGFGGFGGGEGFGCGGGGGGGGGGGGFFGGGDDFGGGGGGGGGGFGEEFGFDGGGGGGFGGGGGGGGGGGGGGGGGGGGFFDGFGDDFFGGGGGGGGGGGGGDDGGEEF>DCFGGGGGFGGGGGGGGGGGGGGGGGGGGGGGGCGEGG?EEEE@CCE<9CGG::EGCCFD::)>GGGGFGGG5>FF7FFF:C*90/*))19:CFG;>CD5:;F?@?>CCF9*)/*6)/76)420)95:/*1/6-96<8?
@M04650:207:000000000-C238N:1:1101:13840:4908 1:N:0:19
ACTCCTACGGGAGGCAGCAGTGGGGAATATTGCACAATGGAGGAAACTCTGATGCAGCGACGCCGCGTGAGGGAAGAAGGTTTTCGGATTGTAAACCTCTGTCTTCGGGGACGATAATGACGGTACCCGAGGAGGAAGCCACGGCTAACTACGTGCCAGCAGCCGCGGTAAAACGTAGGTGGCAAGCGTTGTCCGGAATTACTGGGTGTAAAGGGAGCGCAGGCGGAATGGTAAGTTGAATGTGAAAACTATGGGCTCAACCCATAGACTGCGTTCAAAACTACTGTTCTTG
+
GGGGGGGGGGGGGGGGGGGGGGGGGGGGGGGGGGGGGGGGGGGGGGGGGGGGGGGGGGGGGGGGGGGGGGGGGGGGGGGGGGGGGGGGGGGGGGGGGGGGGGGGGGGGGGGGGGGGGGGFGGGGGGGGGGGGGGGGGGGGGGGGGGGGGGGGGGGGGGGGGGGGGGGGGGFFGGGGGGGGGGGGGGGGGGDEGGGGGDFFGGGGGGEGGGGGGGGGGGGGGGGGGGCEGFFCF97FFGFGFGFFGGGGFGGGGGGFFFFFGFGGFF<BFBFFFDF>8<GFF>7?FF9A>FFB
@M04650:207:000000000-C238N:1:1101:13032:4926 1:N:0:19
ACTCCTACGGGAGGCAGCAGTGGGGAATATTGGACAATGGAGGTAACTCTGATCCAGCAATTCTGTGTGCACGAAGAAGGTTTTCGGATTGTAAAGTGCTTTAAGTCGGGAAGAAAAAAATGACGGTACCGACAGAATAAGCGACGGCTAAATACGTGCCAGCAGCCGCGGTAATACGTATGTCGCAAGCGTTATCCGGAATTATTGGGCATAAAGGGCATCTAGGCGGGGCTTCAAGTCGACGGTGACAACTAGTGGCTCAACCATTAGCTTGCCGACGAAACTGAAATTCT
+
GGGGGGGGGGGGGGGGGGGGGGGGGGGGGGGGGGGGGGGGCCFFGGGCFGGGGGGGGGGGGFGGGEFGGGG<FGGGGGGGEEGGGGGEGGGGGGGGEEFGGGGDGCFGGGGGGGGGFGEDFDFGDEFGGC::FCEGCABDGFGGGGGGGGFDGGGGGFGCFGGGGGGGGG7CFFGGGGGGGDFFG=EE88:4BCF+CE>E886<EGGFGC6*>9BEG:C<FD7<+9CEGDC*):DGGGFD:DBE79<D):7*07>FF4B)+9DF><CBF?6=F5@F>><>597>4==<76@<2
@M04650:207:000000000-C238N:1:1101:12703:5016 1:N:0:19
ACTCCTACGGGAGGCAGCAGTGGGGAATATTGGACAATGGAGGTAACTCTGATCCAGCAATTCTGTGTGCACGAAGAAGGTTTTCGGATTGTAAAGTGCTTTAAGTCGGGAAGAAAAAAATGACGGTACCGACAGAATAAGCGACGGCTAAATACGTGCCAGCAGCCGCGGTAATACGTATGTCGCAAGCGTTATCCGGAATTATTGGGCATAAAGGGCATCTAGGCGGGGTTTCAAGTCGACGGTGAAAACTAGTGGCTCAACCATTAGCTTGCCGACGAAACTGAAATTCT
+
GFEEFGGGGGEGGEGGGGGGGFCFEGCFFGEEFCFGFEGGGFFCFFE9FGGGCFFGGGGGGDDGGGFGGFFGGECFBFGGGGGGFGGGFGFGF<EEFFGGGFGGGEGGGG:FEGG?FGGDGFFGGGGGGGCGGGGGDGGFFGGGGDDEF@FFCEGDFCFGGGGGGGGGDCFEGGGGGGCFFFEF7=8EEFE8B8BFGGCEGGGFGGCFGGFFFC+>EGGFFGGGGGFEG7=*8C>C>F*:>C>57>FD@7C<DDG@F4@:CFG4799AF=??=FF431DB>>D@FF?<BB=:-
@M04650:207:000000000-C238N:1:1101:16936:5035 1:N:0:19
ACTCCTACGGGAGGCAGCAGTGGGGAATATTGCGCAATGGGCGAAAGCCTGACGCAGCGACGCCGCGTGAGGGATGAAGGGCTTCGGTTCGTAAACCTCTGTCAGAAGGGAAGAAGTGTAGTGGTGCTAATCAGCCGCTATTTGACGGTACCTTCAAAGGAAGCACCGGCTAACTCCGTGCCAGCAGCCGCGGTAATACGGAGGGTGCAAGCGTTAATCGGAATCACTGGGCGTAAAGCGCATGTAGGCTGTTTGATAAGTCAGAAGTGAAAGCCCACGGCCCACCCGTGGAAC
+
GGGGGGGGGGGGGGGGGGGGGGGGGGGGGGGGGGGGGGGGGGGGGGGGGGGGGGGGGGGGGGGGGGGGGGGGGGGGGGGGGGGGGGGEGGGGGGGGGGGGGGGGGGGGGGGGGGGFDGGGGGGGGGGGGGGGGGGGGGGGDFCFGGGCFFGGGGGGGGGGGGGGGGGGGGGGE@FFFGG@CGGDGGGGFC=CECGDGGGGE>=E>CGGGCCCCGDGGGGGGGGGGGCGGGC5<GGGGGFGEGE@D7CCF<CFGGG47@40+/:>FC<49?=@6:>F8?G@B(/.<E>;:>@?>.
@M04650:207:000000000-C238N:1:1101:5599:5043 1:N:0:19
ACTCCTACGGGAGGCAGCAGTGGGGAATATTGCACAATGGGGGAAACCCTGATGCAGCGACGCCGCGTGGAGGAAGAAGGTCTTCGGATTGTAAACTCCTGTTGTTGAGGAAAAAGAGGATGGTACTCAACAAGGAAGTGACGGCTAACTACGTGCCAGAAGCCGCGGTAATACGTAGGGGGCGAGCGTTGTTCGGAATTACTGGGCGTAAAGCGCACGCAGGCGGTTCGTTAAGTCTGCTGTCAAAGGCTGAGGCTCAACCTCAGTTCTACAACAGATACTGGCAGGCTAG
+
GGGGFFGFFGGFGGCGFEGGFCGGGGGGEFGGGGGGGGGGGGGGCGF@CGGGGGDGFGD7FFGCGGGGGD:FFGFFGGGGGGGGGGGGGCEGGGGGGG,FFFGGF=FGGGGFGCEGG3BC<=E?F,ADGEFFGGGFDG,=FA@C@FCCFD9>FFEC>FG7FC>BE7B75>FGGGF:,:*CEE@B::::C*:*;+8:>CC@E::E+:AECEE*:<EEGGDD89CEG=EGCG8EF5CF7>6:@GFFDF7>:9<D<*>>:4?=?5CGFF7AB4=@F*653<DFF>7?F>377>F:
@M04650:207:000000000-C238N:1:1101:6967:5075 1:N:0:19
ACTCCTACGGGAGGCAGCAGTGAGGAATATTGGTCAATGGGCGAGAGCCTGAACCAGCCAAATCGCGTGAAGGAAGACTGCCTTATGGGTTGTAAACTTCTTTTACAGGGGAATAAAAAGGCATACGTGTATGTCATTGCATGTACCCTGTGAATAAGCATCGGCTAACTCCGTGCCAGCAGCCGCGGTAATACGGAGGATGCGAGCGTTATCCGGATTTATTGGGTTTAAAGGGTGCGCAGGCGGGATGTTAAGTCAGCGGTGAAATACCAACGCTCAACGTTGGCACTGCCG
+
GGGGGGGGGGGGGGGGGGGGGGGGGGGGGGGGGEFGGGGGGGGGCGGGGGGGGGCEFFFGGGGGGGGGGDGGGGGGGCGGGGGGGFG=<FEGGGGGGGGGGGGGGGGGGG@+@=EGGGCGGGGGFGGFGGGGGGGGFFGGGGGGGGGGFFGGFAFFGDGGFFFCGGGCGGFFGGGGGFGGGDGG7CECCCC9D;8:EEGCCGGG7BECEEEGFFGGC352CFGGGFGGE47<:086<DE:>DDDGGCCD*>FF7C@FBFFGFG:5C7)9@:?:55)(4>4??<?4@),47?>31
@M04650:207:000000000-C238N:1:1101:14452:5103 1:N:0:19
ACTCCTACGGGAGGCAGCAGTGGGGAATATTGCGCAATGGGCGAAAGCCTGACGCAGCGACGCCGCGTGAGGGATGAAGGGCTTCGGTTCGTAAACCTCTGTCAGAAGGGAAGAAGTGTAGTGGTGCTAATCAGCCGCTATTTGACGGTACCTTCAAAGGAAGCACCGGCTAACTCCGTGCCAGCAGCCGCGGTAATACGGAGGGTGCAAGCGTTAATCGGAATCACTGGGCGTAAAGCGCATGTAGGCTGTTTGATAAGTCAGAAGTGAAAGCCCACGGCTCACCCGTGGAAC
+
GGGGGGGGGGGGGGGGGGGGGGGGGGGGGGGGGGGGGGGGGGGGGGGGGGGGGGGGGGGGGGGGGGGGGGGGG@FGGGGGGGGGGGGGGGGGGGGGGGGGGGGGGGAFGGGGGGCFGGGGGGGGGGGGGGGGGGGGGGCFGGGGGGGGGGGGGGGGGGGGGGGGGGGGGGGEGGGGGGGGGGGGGGCGGGGGGEEGGGGGEEGGCEGGGFGGG5CGGCGGCGGGGGGGGGFGEGGGGGFDFGFEGGGFFFF7DGFFFFFFGFGG*:6)*86FFF>:BFG>36DFF>FF?@B(4.
@M04650:207:000000000-C238N:1:1101:6123:5183 1:N:0:19
ACTCCTACGGGAGGCAGCAGTGGGGAATATTGGGCAATGGGGGAAACCCTGACCCAGCAACGCCGCGTGGAGGAAGAAGGCTTTCGGGTTGTAAACTCCTTTGACCAGGGAAGAAGAAGTGACGGTACCTGGAAAACAAGCCACGGCTAACTACGTGCCAGCAGCCGCGGTAATACGTAGGTGGCAAGCGTTATCCGGATTTACTGGGTGTAAGGGGCGCGTAGGCGGGACAGCAAGTCAGATGTGAAAACTATGGGCTTAACCCATAGCCTGCATTTGAAACTGCGGTTCTTG
+
GGGGGGGGGGGGGGGGGGGGGDFGGGGGGGGGGFFGGGGFGGGEFGGGGGGGGGGFGGGGGGGGEGGFGGGGGEGGGGGGGGGGGGGGGGGGGGGGGGGGGG,<EFGGGGGGGGGGGGG<AFCGCG+>F<>FFGG?DGGGGGGCC@CE7FFGGGCFCF7FFFGDFFGDG>FGGGG9B9FG>FCFGGGGGGGEGGGGGCCGGGGGFEFG6=5+<+8@CCDC=>CG5CEDGGCGFGGGG7F7?789C***17<477C)<;47CFFG)9<4F4@*0777>9*1/6:8*07167;>2)
@M04650:207:000000000-C238N:1:1101:22177:5192 1:N:0:19
ACTCCTACGGGAGGCAGCAGTGGGGAATCTTCCGCAATGGACGAAAGTCTGACGGAGCGACGCCGCGTGGGTGAAGAAGGCCTTAGGGTCGTAAAGCCCTGTCATTAGGGACGAATGGTAGATGGAGTAATATGTCATCTATTTGACGGTACCTAAGGAGGAAGCCCCGGCTAACTACGTGCCAGCAGCCGCGGTAATACGTAGGGGGCGAGCGTTGTCCGGAATCATTGGGCGTAAAGGGCGCGTAGGCGGGAATACAAGTCTGTTTTTAAAGTTCAGGGCTCAACCCTGAGG
+
GGGGGGGGGGGGGGGGGGGGGGGGGGGGGGGGGGGGGGGGGGGGGGGGGGGGGGGGGGGGGGGGGGGGGGGGGGGGGGGGGGGGGGGGFFGGG8FFGGGGGGGGGGGGGGGGGGGCFGGGGGDE@,=FCFGGGCFFGGGGGGGGGGGDGGGEGGFF<FGGG>C>CFFEG7CEG:FBCECE@FGGGGGGGGCCECECGGGGCEFGGGGEGCC>EGGGGGGGCDE5897ACCFFFG7CDC@G3C>3<DGGFGGGGD3>**9@EFGF6::4:).)1*9FB>*9;<*8FF:3:54(((
@M04650:207:000000000-C238N:1:1101:5331:5193 1:N:0:19
ACTCCTACGGGAGGCAGCAGTGGGGAATATTGGACAATGGACCAAAAGTCTGATCCAGCAATTCTGTGTGCACGACGAAGTTTTTCGGAATGTAAAGTGCTTTCAGTTGGGACGAAGAAAGTGACGGTAACAACAGAAGAAGGGGCGGCTAAATACGTGCCAGCAGCCGCGGTAATACGTATGCCCCGAGCGTTATCCGGATTTATTGGGCGTAAAGCGCGTCTAGGTGGGTTAAAAAGTCTGATGTTAAACTGCGGGGCTCAACTGCGTATTGCGGTGGAAACTGTTAGACT
+
GCGGFGFGGGG;FGEGGDFGGFGGGGGGGGGGGGAFGGGGGGGG8FE8FCGGFGDFDF<FFEGGGGGFGFGGGGGGDG>F@FGGGDEFCEFGFFFFGFGGGGGGFDE9,B:=EFEEFGDFF?F?BEEGG7FEFBFG,AFGGGAEGGFGF7FFF;CCFGFG*@FEGGG7FG::FGE9C,<BFFCB,,1=CEGGGGGGBBCE11AF?F9CC*5::::FFGDCGG8CC?CCGG*/0::EGCBCB**67D70/0:>:76>>DD3*86*)**.705))/*0(49<>):)**1)-*=36
@M04650:207:000000000-C238N:1:1101:5665:5215 1:N:0:19
ACTCCTACGGGAGGCAGCAGTGGGGAATTTTGGACAATGGGGGCAACCCTGATCCAGCAATGCCGCGTGAGTGAAGAAGGCCTTCGGGATGTAAAGCTCTGTTGTATGGGAAGAGAAGCAGACGGTACCATACGAGGAAGCCCCGGCAAACTACGTGCCAGCAGCCGCGGTAATACGTAGGGGGCAAGCGTTGTCCGGAATTACTGGGCGTAAAGCGCACGCAGGCGGGTTTATAAGTCAGATGTAAAAGGCAGGTGCTTACCATCTGTTTGTCATCTGATACTGTAAGCCT
+
GGFGGGGGGGGGGGGGGGGGGGGGGGGGGGGGGGGGGGGGGGGGGGGGGGGGGGGGGGGGFGGGGGGGEGGGGGGGGGGGGGFGGGGGGGGGGGGGGGGFGGGGGGGGGGGGGGGGGGGGGGGGGGGGGGGGGGGGGGGGGGGGGGGGGGGGGFGGGG>FGGGGGGGDGGFGEGGGGGGGGGGGGGGGGGGGGGGGGGGGGFGFGDGGGGGGGGFGGGDGGGCGGGGGGGE=FFGCFGFGFD?FFFCCFGDGFGGFFFFFGFGGFCFD?B=:>FFFF4CF=AG=@BFFBFF0
@M04650:207:000000000-C238N:1:1101:9731:5228 1:N:0:19
ACTCCTACGGGAGGCAGCAGTGGGGAATATTGGACAATGGACCAAAAGTCTGATCCAGCAATTCTGTGTGCACGACGAAGTTTTTCGGAATGTAAAGTGCTTTCAGTTGGGACGAAGAAAGTGACGGTACCAACAGAAGAAGGGGCGGCTAAATACGTGCCAGCAGCCGCGGTAATACGTATGCCCCGAGCGTTATCCGGATTTATTGGGCGTAAAGCGCGTCTAGGTGGTTTAAAAAGTCTGATGTTAAACTGCGGGGCTCAACTCCGTATTGCGTTGGAAACTGTTAGACT
+
GGGGGGGGGGGGGGGGGGGGGGGGGGGGGGGGGGGGGGGGGGGGGGGGGGGGGGGGGGGGGGGGGGGGGGGGGGGGGGGGGGFGGGGGGGFGGGGGGGGGGGGGGGFFGGGGGGGGGGGGGFGGGGGGGFGGGGGFGGGGGGFGGEFGGDGGGFGGG<FGGGGGGFGGGGGGGGGFGGGFGFFFCGFGCGEGGGGFFGGEGE=?CFGGGGGGGGGGGFGGG/:CFGGGGGEC>EGGGGFF*7=FGGFC@FDFFGC>EFBDGFGGFDD7>8<>FFFF(4DFFFFF=@/6:BF<2
@M04650:207:000000000-C238N:1:1101:19131:5248 1:N:0:19
ACTCCTACGGGAGGCAGCAGTGGGGAATATTGCACAATGGGCGCAAGCCTGATGCAGCCATGCCGCGTGTGTGAAGAAGGCCTTCGGGTTGTAAAGCACTTTCAGCGAGGAGGAAGGCATACTGTTTAATAGGCAGTGTGATTGACGTTACTCGCAGAAGAAGCACCGGCTAACTCCGTGCCAGCAGCCGCGGTAATACGGAGGGTGCAAGCGTTAATCGGAATTACTGGGCGTAAAGCGCACGCAGGCGGTTTGTTAAGTCAGATGTTAAATCCCCGAGCTTAACTTGGGAAC
+
GGGGGGGGGGGGGGGGGGGGGGGGGGGGGGGGGGGGGGFGFFGGGGGGGFGFGGGGGGGGGGGGGGGGGFGGGGGGGGGGGGGCFFEEEFFGGGGFGGGGGGGGCFGGGGGDGGGGGGGGGGGGFGCGGGGGGGGGGFEDGGBFFGGGGGGGEGGGGGGGGGGGGFGGGGECFGGFFEFCEGGGGGGGFGGG>EGGGGGFGGGCEEGGGGGGGGGGGGGGDDEGGGFGFDCFEEGGGG4CDG3@GGDG@G<<D*17@FF4+*2:?DC)*1=?=46?BFC5>;*/@?/<BF464-
@M04650:207:000000000-C238N:1:1101:6417:5260 1:N:0:19
ACTCCTACGGGAGGCAGCAGTGAGGAATTTTGCGCAATGGGGGCAACCCTGACGCAGCAACGCCGCGTGAGTGATGAAGGCCTTTTGGTTGTAAAGCTCTGTCGCCTGTAAAGAAACCTGGAGATAGGTAATGATCTTCAGCTGACGGTACCAGGAAAGGAAGGACCGGCTAACTCCGTGCCAGCAGCCGCGGTAATACGGGGGGTCCAAGCGTTGTTCGGTATTATTGGGCGTCAAGCGCATGTAGGCGGTCGGGTATGTCATATGTGAAAGCCAAGGGCTTAATACTGGA
+
GGGGFGFGGGGGGDG>FFDFGGGGGGGFGGGGGEGGGGGGGGG7FEGGDFFGFGGGGCFGGGDGGDGGCCFCFF?FG<EFG<?F<EFEGGGGGGGA9BFGFGAC7F=C,,<AFFCEGFAF,BD8=?DAFF?<,5@DDF,FFFG8:>>E>C@F9,33>F:<FF7*6@8CC8:>F,D9FGGF71?68EBCC84**=BCEEG1****:E5/<+<*2:****:>=/**+<+:C6/7>/)13*9*578>::F*/)))/95)75;0<@70*::46*9@9?>)81*7)474***)-1)(
@M04650:207:000000000-C238N:1:1101:25833:5292 1:N:0:19
ACTCCTACGGGAGGCAGCAGTGGGGAATATTGCACAATGGGGGAAACCCTGATGCAGCAACGCCGCGTGAGGGAAGACGGTTTTCGGATTGTAAACCTCTGTCTCTGGTGAAGATAATGACGGTACCCGAGGAGGAAGCCACGGCTAACTACGTGCCAGCAGCCGCGGTAAAACGTAGGTGGCAAGCGTTGTCCGGAATTACTGGGTGTAAAGGGAGCGCAGGCGGAATGGTAAGTTGAATGTGAAAACTATGGGCTCAACCCATAGACTGCGTTCAAAACTACTGTTCTTG
+
GGGGGGGGGGGGGGGGGGGGGGGGGGGGGGGGGGGGGGGGGGGGGGGGGGGGGGGGGGGGGGGGGGGGGGGGGGGGGGGGGGGGGGGGGGGGGGGGGGGGGGGGGGGGGGGGGGGGGGGGGGGGGGGGGGGGGGGGGGGGGGGGGGGGGGGGGGGGGGGGGGGGGGGGGGGGGGGGGGGGGGGGGCCEGGGGCCCGGGGGGGGGGGGGGCFGGGEGGGG:EGGGGGEGGGGGFGGGGGFGFGFFGDGFF6CFGGFFFFFFGFG<FGGA?FFFFEFE?FG?FBGFFFFBFFFF
@M04650:207:000000000-C238N:1:1101:10280:5337 1:N:0:19
ACTCCTACGGGAGGCAGCAGTGGGGAATATTGCGCAATGGGCGAAAGCCTGACGCAGCGACGCCGCGTGAGGGATGAAGGCCTTCGGGTCGTAAACCTCTGTCAGGAGGGAAGAAGTGTACGGATAGTAACTGATTCGTACTTGACGGTACCTCCAGAGGAAGCACCGGCTAACTCCGTGCCAGCAGCCGCGGTAATACGGAGGGTGCAAGCGTTAATCGGAATTACTGGGCGTAAAGCGCGCGTAGGCTGCCTTGTAAGTCAGGGGTGAAATCCCACCGCTCACCGGTGGAAT
+
GGGGGGGGGGGGGGGGGGGGGGGGGGGGGGGGGGGGGGGGGGGGGGGGGGGG@FGGGGGGGGGGGGGGGGGGGGGGGGGGGGGGGGGGGEGGGGGGGEFGGFGGGGGFGGGGGGGGGGGFFGE:FEGGGGCFGGGGGGGGGGGGGGGGGGGG9FFGGGFGGGGGGGGGGGGGFFGGGGGGGGGGDFGGGGGGGGGGFGGGDGGGEEGGFGGGEEGGGFGFGGGGFFFGFGGGFGGGGFFGFGFD97DDF:FG:FC:=FFF7=CC4C74>@FFF=F4)29>E>GFFF>BBBEFF2
@M04650:207:000000000-C238N:1:1101:8228:5344 1:N:0:19
ACTCCTACGGGAGGCAGCAGTGGGGAATCTTGCGCAATGGGCGAAAGCCTGACGCAGCGACGCCGCGTGAGGGAAGAAGGGCTTCGGTTCGTAAACCTCTGTCGGAAGGGAAGAAGTGTAGTGGTGCTAATCAGCCGCTATTTGACGGTACCTTCAAAGGAAGCACCGGCTAACTCCGTGCCAGCAGCCGCGGTAATACGGAGGGTGCAAGCGTTTTCCGGAATTACTGGGCGTAAAGCGCACGCAGGCGGGTTGATAAGTCAGATGTAAAAGGCAGGTGCTTAACCTCTGTGG
+
GGGGGGGGGGGGGGGGGGGGGGGGGGGG,CFAGGGGGGGG8FFGGGGCFGGGGGGGGGGGDGGGGGGGG7FFGC,BFEGGFEGGGGG7FCGEGGGGGEGGGGA+CEEFCEGGGGGC,3C,>CB7FC9=FF,>,>DFGGGEGEACCCFG:F7,,7,,?,>BCGC7B:FG>@FE:F+2CCEFE8CCBF8CC:?8E?8CC?CC8>EEEGG*A?CCGE?*::C<EC*28C:30>8:;7C5CGFGF:>BDCCD593CD*))1=8*+8>D*2:)9=9@75:>:17:6<7F6=921*06)(
@M04650:207:000000000-C238N:1:1101:9463:5346 1:N:0:19
ACTCCTACGGGAGGCAGCAGTGGGGAATTTTGCGCAATGGGCGAAAGCCTGACGCAGCAACGCCGCGTGCGGGATGACGGCCTTCGGGTTGTAAACCGCTTTCAGCAGGGAAGAAATTGACGGTACCTGCAGAAGAAGCTCCGGCTAACTACGTGCCAGCAGCCGCGGTAATACGTAGGGAGCAAGCGTTATCCGGATTTATTGGGCGTAAAGCGAGCGCAGGCGGTTTCTTAAGTCTGATGTGAAAGCCCCCGGCTCAACCGGGGAGGGTCAGTGGAAACTGGGAGACTTG
+
GGGGGGGGGGGGGGGGGGGGGGGGGGGGGGGGGGGGGGGGGGGGGGGGGGGGGGGGGGGGGGGGGGGGGGGGGGGGGGGGGGGGGGGGGGGGGGGGGGGGGGGGGGGGGGGGGFGGGFGGGGGGGGGGGGGGGGGGGGGEGGGGGDGGGGGGGGGGGGGGGGGGGGGGGGGGGGGCFGGGGGGFGGGGGGGGFGGGE8CCFDGGGGGGGCGD@FGCEDGGGGGGGGCEGGFG4CFGFFFGFGFFGDCFFCF<5DDE7BFFE@DGFG34@BDF>)8@B>=7FAF@@7><0?*3
@M04650:207:000000000-C238N:1:1101:21077:5348 1:N:0:19
ACTCCTACGGGAGGCAGCAGTGGGGAATATTGGGCAATGGGGGAAACCCTGACCCAGCAACGCCGCGTGGAGGAAGAAGGCTTTCGGGTTGTAAACTCCTTTGACCAGGGAAGAAGAAAGTGACGGTACCTGGAAAACAAGCCACGGCTAACTACGTGCCAGCAGCCGCGGTAATACGTAGGGGGCGAGCGTTGTCCGGAATGACTGGGCGTAAAGGGCGCGTAGGCGGCCGATTAAGTTTGGAGTGAAAGTCCTGCTTTCAAGGTGGGAATTGCGTTGAAAACTGGTTGGCTT
+
GGGGGGGGGGGGGGGGGGGGFFGGGEGGGGGGGGGGGGGGGGGGEGGFGGGGGGGGG?FGGGGGGDFFGGGGGGGGGGGGGGGGGGGGGGGGGGGGGGGGGGGGGGGGGGGGGGGGFGGGGGGGGGGGGGGGFGGDFFGGGFGGGGGGGGGGGGGGGFGGGGFGGGFGGGGEGGGGGGBFGCCECEEDEGGGGGGGGGGGEGGFFGGFGGEEGGFCGGGGEG8EDCCCEDEG3:CEFD0:@F>6CFGFFGDFF7CFF?F=CFFFFGG67<?)7@F)28C)06:5)67<<BEFF1
@M04650:207:000000000-C238N:1:1101:17766:5354 1:N:0:19
ACTCCTACGGGAGGCAGCAGTGGGGAATATTGGACAATGGAGGTAACTCTGGTCCAGCAATTCTGTGTGCACGAAGAAGGTTTTCGGATTGTAAAGTGCTTTAAGTCGGGAAGAAAAAAATGACGGTACCGACAGAATAAGCGACGGCTAAATACGTGCCAGCAGCCGCGGTAATACGTATGTCGCAAGCGTTATCCGGAATTATTGGGCATAAAGGGCATCTAGGCGGGGTTTCAAGTCGACGGTGAAAACTAGTGGCTCAACCATTAGCTTGCCGACGAAACTGAAATTCT
+
GGGGGGGGGGGGGGGGGGGGGGGGGGGGGGGGGGGGGGGGGGGGGGGGGGGGGGGGGGGGGGGGGGGGGGGGGGGGGGGGGGGGGGGGGGGGGGGGGGGGGGGGGGGGGGGGGGGGGGGGGGGGGGGGGGGGGGGGGGGGGGGGGGGGGGGGGGGGGGGGGGGGGGGGGGGGGGGGGGGGGFGGGGGGGGGGGGGGGGGGGGGGGGGGGFGGGGGGGGGGFGCGGGGGGGGGFGGGFGFGFGFF37DGFGGGFFF4@F@FGFGGFGFFFFFF?@>F9;DEFFGFFFFFFF=>D
@M04650:207:000000000-C238N:1:1101:7317:5366 1:N:0:19
ACTCCTACGGGAGGCAGCAGTGGGGAATATTGGGCAATGGGGGCAACCCTGACCCAGCGACGCCGCGTGAGTGAAGAAATCCTTCGGGATGTAAAGCTCTGTTGTATGGGAAGAGAAAAAGACGGTACCATACGAGGAAGCCCCGGCAAACTACGTGCCAGCAGCCGCGGTAATACGGAGGGTGCAAGCGTTAATCGGAATCACTGGGCGTAAAGCGCGCGTAGGCGGCTTTTTAAGTCAGGGGTGAAATCCCACGGCTCAACCGTGGAACTGCCCTTGATACTGGAAGGCTTG
+
GGGGGGGGGGGGGGGGGGGGGGGGGGGGGGGGGGGGGGGGGGGGGGGGGGGGGGGGGGGGGGGGGGGGGGGGGGGGGGGGGGGGGGGGGGGGGGFGGFGGGGFFFGCFGGGGGGGGGGGGGGGGGGGGGGGGGGGGGGGGG<FGGGGGGGGFGGGGGGGGGGGGGGGGGGGGGCFGGGGGGEEEGGFGGGCEGGDFGGGGGGGGDGGGCEGGGGGGGGGGGGGGGGGGGDGGFGGGGGFGFGFFCDFG47CGGGGFFB3>GFGGFD:>BFF???FFFFFBFBGFF@:?7>F0(-
@M04650:207:000000000-C238N:1:1101:21185:5388 1:N:0:19
ACTCCTACGGGAGGCAGCAGTAGGGAATCTTCCACAATGGACGCAAGTCTGATGGAGCAACGCCGCGTGAGTGAAGAAGGCTTTCGGGTCGTAAAACTCTGTTGTTGGAGAAGAATGGTCGGCAGAGTAACTGTTGTCGGCGTGACGGTATCCAACCAGAAAGCCACGGCTAACTACGTGCCAGCAGCCGCGGTAATACGTAGGTGGCAAGCGTTATCCGGATTTATTGGGCGTAAAGCGAGCGCAGGCGGTTGTTTAAGTCTGATGTGAAAGCCCTCGGCTTAACCGAGGA
+
GGGGGGGGGGGGGGGGGGGGGGGGGGGGGGGGGGGGGGGGCGGGGGG,EFGGGGGGGGGGGGGGGGGGGGGGGGGGGGGGEGGGGGGDGGGGGGGFGGGFGGGGGGGGGGGGFGGFG8FFGGGGGGGGGGGGGGGAAFF:+CFGFGGGGGGGGGGGGGGGGGGAFFGGFCFGGFFGGGGGGGGGGGGGGGDGGGGGGGGGGGGGFGGGGGFGGECECFGGGGGGGGGF9FGGFGDEGGFGFGF>CDGGFGGDD)*<4@6B?FFGFFGAFFFFF?)531D@><7?@/96()8(
@M04650:207:000000000-C238N:1:1101:22687:5408 1:N:0:19
ACTCCTACGGGAGGCAGCAGTAGGGAATCTTCCACAATGGACGCAAGTCTGATGGAGCAACGCCGCGTGAGTGAAGAAGGCTTTCGGGTCGTAAAACTCTGTTGTTGGAGAAGAATGGTCGGCAGAGTAACTGTTGCCGGCGTGACGGTATCCAACCAGAAAGCCACGGCTAACTACGTGCCAGCAGCCTCGGTAAAACGTAGGTGGCAAGCGTTATCCGGATTTATTGGGCGTAAAGCGAGCGCAGGCGGTTTTTTAAGTCTGATGTGAAATCCCTCGGCTTAACCTATGA
+
EFFEFGGFGGDFGGCFGDGGGDFGGGGGGGGGGGGGGGFG<CF>FGD6CEFGGG@FFGGGFGGEEEFGGDGGGCGGFDFFAFEFFGGE4+>@FGFCFGGGFF<?F8A8<,BFFGGAAF<@FE@FDBFGGDDGGGGFF<CFFFEGGGGCGCCACFFFEGFGEGGGGGGGGGCCFCFCCEGC7CEC7EF7E*911*=8+5?C9B/8+2:7CCG*8*2;5CF385*:CC?C?4C5.29:C76D@C)0)/))095)9*>>B5?8<***/0?5@4@@*8?F:07;>:D6BF?)(*/6
@M04650:207:000000000-C238N:1:1101:8748:5415 1:N:0:19
ACTCCTACGGGAGGCAGCAGTGGGGAATATTGGACAATGGACCAAAAGTCTGATCCAGCAATTCTGTGTGCACGACGAAGTTTTTCGGAATGTAAAGTGCTTTCAGTTGGGACGAAGAAAGTGACGGTACCAACAGAAGAAGGGGCGGCTAAATACGTGCCAGCAGCCGCGGTAATACGTATGCCCCGAGCGTTATCCGGATTTATTGGGCGTAAAGCGCGTCTAGGTGGTTTAAAAAGTCTGATGTTAAACTGCGGGGCTCAACTCCGTATTGCGTTGGAAACTGTTAGACT
+
GGGGGGGGGGEFFGCFG@ACCEGGGCFGGFGGFGGGGGGGGGGGGG8FFGGGGGGEGGGGGGGGGGGGGGGGFGDGGGGGFGGGGGGGFGGEGGCFGGGGDFGFGG@EGCE@CFFCCFGFGFCFGCD:DFFEF:DGGDCGGGFEFGGGDGGFFGGFFFFC7@FGGF,>FGGGGGGGGGGGGG?F9CEGGGGGGGGF9CEGEDC?EFFGGGGGGGGGGGGGGGDECFGGCD=57<CFFGDGFG??>GGF=FG>>D*>3>EBEFGGFFGB30>@FFFE9BCFF>GF4@FFA=8<B
@M04650:207:000000000-C238N:1:1101:12626:5489 1:N:0:19
ACTCCTACGGGAGGCAGCAGTGAGGAATTTTGCGCAATGGGGGCAACCCTGACGCAGCAACGCCGCGTGAGTGATGAAGGCCTTTTGGTTGTAAAGCTCTGTCGCCTGGAAAGAAACCTGGAGATAGGTAATGATCTTCAGCTGACGGTACCAGGAAAGGAAGGACCGGCTAACTCCGTGCCAGCAGCCGCGGTAATACGGGGGGTCCAAGCGTTATTCGGAATTATTGGGCGTAAAGCGCATGTAGGCGGTCGGGTATGTCAGATGTGAAAGCCCAGGGCTTAACCCTGGA
+
GGGGGGGGGGGGGGGGGGGGGGGGGGGGGGGGGGGGGGGGGGGGGGGGGGGGGGGGGGGGGGGGGGGGGGGGGGGGGGGGGGGGGGGGGGGGGGGGGGGGGGGGGGGGGGGGGGGGGGGGGGGGGGGGGGGGGGGGGGGGGGGGGGGGGGGGGGGGGGGGGGGGGFGGGGFGGGGGGGGGGGGGGGGGGGGGGGGGGGGGGGGGGEGGGGGGG:8EGGGGGGGGGGGGGGGGDEDGGGFGFGFFGGGGFGGCCGGEFDFFGFDGF7C<FFFFFFFF<?GFE?DFFFFF?FF?
@M04650:207:000000000-C238N:1:1101:17043:5499 1:N:0:19
ACTCCTACGGGAGGCAGCAGTGGGGAATTTTGGACAATGGGGGCAACCCTGATCCAGCAATGCCGCGTGAGTGAAGAAGGCCTTCGGGTTGTAAAGCTCTTTTGTCAGGGAAGAAACCGGCTGTGCTAATACCACAGCTGACTGACGGTACCTGATGAATAAGCATCGGCTAACTCCGTGCCAGCAGCCGCGGTAATACGGAGGATGCGAGCGTTATCCGGATTTATTGGGTTTAAAGGGTGCGCAGGCGGGCTTTTAAGTCAGCGGTGAAATCCCAACGCTTAACGTTGGAAC
+
GGGGGGGGGGGGGGGGGGGGGGGGGGGGGGGGGGGGGGGGGGGGGGGGGGGGGGGGGGGGGGGGGGGGGGGGGGGGGGGGGGGGGGGGGGGGGGGGGGGGGGGGGGGGGGGGGGGGGGGGGGGGGGGGGGGGGGGGGGGGGGGGGGGGGGGGGGGGGGGGGGGGGGGGGGGGGGGGGGGGGGGGGGGGGGGGGGGGGGGGGGGGGGGGGGGGGGGGFFFGGG;EGGGGGGGGFGGGGGFDFGFFGGGGFGDGCDFF?FFF:=FD?C<:EFF4@FFFBFGFFFGFF?EF7FFBF4
@M04650:207:000000000-C238N:1:1101:18001:5519 1:N:0:19
ACTCCTACGGGAGGCAGCAGTGGGGAATATTGGGCAATGGGGGCAACCCTGACCCAGCGACGCCGCGTGAGTGATGAAGTCTTTCGGGACGTAAAGCTCTTTTGTACGGGAAGAAGACGATGACGGTACCGTACGAATAAGCCCCGGCAAACTACGTGCCAGCAGCCGCGGTAATACGTAGGTGGCAAGCGTTATCCGGATTTATTGGGCGTAAAGCGAGCGCAGGCGGTTTTTTAAGTCTGATGTGAAAGCCCTCGGCTTAACCGAGGAAGCGCATCGGAAACTGGGAAACTT
+
GGGGGGGGGGGGGGGGGGGGGGGGGGGGGGGGGGGGGGGGGGGGGGGGGGGGGGGGGGGGGGGGGGGGGGGGGGGGGGGGGGGGGGGGGGGGGGGGGGGGGGGGGGGGGGGGGGGGGGGGGGGGGGGGGGGGGGGGGGGGGGGGGGGGGGGGGGGGFFGGGGGGGGGGGGGGGGGGGGGGFGGGGGGGGGGGGGGGGGGGG89EFGGGGGGGGGGGGDDGGGGGGGDGG>CEFCDGGGFGFGFFGGGGFGFD5CCFDEE>CFGGFGGFFFFFFFFF:9DFFFGFFFF??FFFF9
@M04650:207:000000000-C238N:1:1101:19165:5565 1:N:0:19
ACTCCTACGGGAGGCAGCAGTGGGGAATATTGGGCAATGGGGGGAACCCTGACCCAGCGACGCCGCGTGAGTGAAGAAATCCTTCGGGATGTAAAGCTCTGTTGTATGGGAAGAGAAAAAGACGGTACCATACGAGGAAGCCCCGGCAAACTACGTGCCAGCAGCCGCGGTAATACGTAGGGGGCAAGCGTTGTCCGGAATTACTGGGCGTAAAGCGCACGCAGGCGGGTTTATAAGTCAGATGTAAAAGGCAGGTGCTTACCATCTGTTTGTCATCTGATACTGTAAGCCT
+
GGGGGGGGGGGGGGGGGGGGGGGGGGGGGGGGGGGGGGGGGGGGGGGGGGGGGGGGGGGGGGGGGGGGGGGGGGGGGGGGGGGGGGGGGGGGGFGGGGGGGGGGGGGGGGGGGGGGGGGGGGGGGGGGGGFGGGGGGGGGGGGGGGGGGGGGGGGGGGGGGFGGGGGGGGGGGGGGGGGGGGGGGGFGGGGGGGGGGGGGGGGGGGGGGGGGGGGGGGGGGGGGGGGGG<CEFFFFGF?DFGFFDGGG?FGGGGDFFFFFGFGGF67<FFFFF??FFFGFF<FFF7B>DFF?
@M04650:207:000000000-C238N:1:1101:11370:5572 1:N:0:19
ACTCCTACGGGAGGCAGCAGTGGGGAATATTGCGCAATGGGCGAAAGCCTGACGCAGCGACGCCGCGTGAGGGATGAAGGGCTTCGGTTCGTAAACCTCTGTCAGAAGGGAAGAAGTGTAGTGGTGCTAATCAGGCGCTATGTGGGGGTACCTTCAAAGGAAGCACAGGCTAACTCCGTGCCAGCAGCCGCGGTAATACGGAGGGTGCAAGCGGGAATCGGAAGCACTGGGCGTAAAGCGCATGTCGGCTGGTTGATAAGTCAGAAGTGAAAGCCCACGGCGCAGCCGTGGAAC
+
FFGGGGGGGGGGGGGGGGGGGGGGGGGGGGGGGGGFGGGGGGG:FGGGGGGGGGGGGGGGGGGGGGGFG7CFGGGGGFGGCEGGGGG:F+CFFGGGG,EF8FGGC?FAA+BB>CFGGD@DFFG,C+3F=D,E,F,55++3<,@7,**@*13,7,,?,72,=BFFC:,<7*,,74,42=F:**9<ECGC81*481:C<:+2CCE8E88*30CG5*/:5<*983C**60C608*<=359>65)).70*1)7*1*2*1?7*/*+***9CF6@=/*/)7).-)7.(90)5)-,)71,.
@M04650:207:000000000-C238N:1:1101:6685:5597 1:N:0:19
ACTCCTACGGGAGGCAGCAGTGAGGAATATTGGTCAATGGGCGAGAGCCTGAACCAGCCATGCCGCGTGCAGGATGACGGCCCTACGGGTTGTAAACTGCTTTTGTACGGGGGCAAACCCTTTTCTGAGGAAGAGGTTGAGAGTACCGTACGAATAAGGATCGGCTAACTCCGTGCCAGCAGCCGCGGTAATACGGAGGATCCGAGCGTTATCCGGATTCATTGGGTTTAAAGGGTGCGTAGGCGGCGTTATAAGTCAGCGGTGAAAGGCTGGGGCTCGACCCTAGCAGCGCCG
+
GGGGGGGGGGGFGGGGGGGGEGGGGGGGGGGGGFGGGGGGCFGGGGGGGGGGGGGGGFGGGGGGGGGGGGGGGGGGGGGGEGGDGCFGG:CF=FADGGGGFG<FGGGFGGGEGGGGGG<F8FFFFFGGGGGFE<FGC<FFGGGGGFEFCF:FCEEFFGGC:,CFGGGGGGGGCEF7;CFGFCFCEEGGCEE+BFFGEGG*+8CC8CEGEGGGE7CEE3<9CDEFFFCE=6ECFDDFCC@C@GEFDDC)<37/>:D6BF4/:<9D@C>47)0>>EF3(2)07(9<57?7>5>;9;
@M04650:207:000000000-C238N:1:1101:25650:5621 1:N:0:19
ACTCCTACGGGAGGCAGCAGTGGGGAATATTGCACAATGGGCGGAAGCCTGATGCAGCAACGCCGCGTGCGGGATGACGGCCTTCGGGTTGTAAACCGCTTTCATCCATGACGAAGCGTAAGTGACGGTAGTGGGAGAAGAAGCACCGGCTAACTACGTGCCAGCAGCCGCGGTGATACGTAGGGTGCGAGCGTTGTCCGGAATTATTGGGCGTTAAGAGCTTGTAGGCGGTTGATCACGTCGGTAGGTGAATCACAGGGCTTAACCCTGGGCTTGCCTTCGATACGGGTTGAC
+
FGGGGGGGGGGGGGGGGGGGGGGGGGGGEGGFGGGGGGGGFGGDGGGGGGGGGGEFGGGGGGGGGGGGG:FGGG@CF<FG@=FFGGGGGGGGGGGDGGGGGF?C<??<DGG8FFGD7CGGGCDE9>CCF<:3@C>CC3F>6@F?DFFFE@<*@>,;FGFCFEFFGFC:FCF7FFGGDCCB?9*BEFGGDGD8?C5/8:@*8*2*<++++<F75/*2**29*:<CF?CC+/::@56+*:5>57)<9<3*1*:6::*00157*)929:*20>3>4)))((*0?0**)).(40.34)
@M04650:207:000000000-C238N:1:1101:11340:5637 1:N:0:19
ACTCCTACGGGAGGCAGCAGTGGGGAATATTGGACAATGGAGGTAACTCTGATCCAGCAATTCTGTGTGCACGAAGAAGGTTTTCGGATTGTAAAGTGCTTTAAGTCGGGAAGAAAAAAATGACGGTACCGACAAAATAAGCGACGGCTAAATACGTGCCAGCAGCCGCGGTAATACGTATGTCGCAAGCGTTATCCGGAATTATTGGGCATAAAGGGCATCTAGGCGGGGTTTCAAGTCGACGGTGAAAACTAGTGGCTCAACCATTAGCTTGCCGACGAAAATGAAATTCT
+
FGGGGGGGGGGGGGGGGGGGGGGGGGGGGEFGGGGGGGGGGGGGGGGGGGFGGGGGGGGGGGGGFGGGGGGGGGGGGGGGFGCGGGGGGGGGGGGGGGGGGGGGGGGGCEGGGGGGGGGGGGGGGGGGGFGGGGGGGGGGGFGGGGGGGGGGGGGGGGGGGGGGCGGGEEEGGGFGGGFGDGGGGGGDGGGE*;CCFGGGGG6CGGGGGGGCEFGFFGGG6CFGFE6CCDGC7:FFCFBFDG>;79CF6>FG4DC=?75)<6>FFG494B?F=FF@01CD<9C)*0/-:@*.6
@M04650:207:000000000-C238N:1:1101:9355:5682 1:N:0:19
ACTCCTACGGGAGGCAGCAGTGGGGAATTTTGGACAATGGGGGCAACCCTGATCCAGCAATGCCGCGTGAGTGAAGAAGGCCTTCGGGTTGTAAAGCTCTTTTGTCAGGGAAGAAACCGGCTGTGCTAATACCACAGCTGACTGACGGTACCTGAAGAATAAGCACCGGCTAACTACGTGCCAGCAGCCGCGGTAATACGTAGGGTGCGAGCGTTAATCGGAATTACTGGGCGTAAAGCGTGCGCAGGCGGTTGTGTAAGGCAGGTGTGAAATGCCCGGGCTTAACCTGGGAAC
+
FGGGGGGDGGG7FGGGGGGGFFGGGFCFGGGFGGGGGGGGGGGGGGGDEGGGFGFGGFGGCFFGGGGFGGGGFDGGGGGGFCDFFGGGCFGGGGGGDFFGGGGGGGGCFFGFCGGGGFGGGGGCGGGGGGGGDFGGFGGGGGG>DFGFEGGCFGFCFGGGGGDFFFGGGDEGGGDCDCEGFFE:FGCGGGDGDGGGCG9CC?FGGGGGECGDGEE=C*:DADGGGGFFFGGGFEGCCF?57CEB3D3C5DGD)9<376=?+7<GFCC3:?FF4=@6815;:;46@6FFBFF:0(
@M04650:207:000000000-C238N:1:1101:7016:5723 1:N:0:19
ACTCCTACGGGAGGCAGCAGTGGGGAATCTTCCGCAATGGACGAAAGTCTGACGGAGCGACGCCGCGTGGGTGAAGAAGGCCTTAGGGTCGTAAAGCCCTGTCATTAGGGACGAATGGTAGATGGAGTAATATGTCATCTATTTGACGGTACCTAAGGAGGAAGCCCCGGCTAACTACGTGCCAGCAGCCGCGGTAATACGTAGGGGGCGAGCGTTGTCCGGAATCATTGGGCGTAAAGGGCGCGTAGGCGGGAATCCAAGTCTGTTTTTCAAGTTCAGGGCTCAACCCTGTG
+
GGFGGGGGDGGGGGEEE,EFC8EFGGGGGCFGAEGGGGGCGGGGFGGEFFFGGDDGDDGGGGGGGGGFGGGGGGGGGGGCGCGGGFGGGFGGGGCA?FG@GECFGGGFG@FGDFEFFGGFGGFG@8DFGDDFGD,FFGDGFCGGCG9>FFGGGG;FF,<BFEFCFGG@F*=CCFGFCF:F87CFGFGGGC8CGGEG8FGG>FFF88C5CEDECEGDC<FGCDCE*AC7CDFCFGGCDGFD@DBFDC<D:435DGGF*7=6+8:FF7>))))98=BB)6:45:CF*=?18FFF2
@M04650:207:000000000-C238N:1:1101:12074:5775 1:N:0:19
ACTCCTACGGGAGGCAGCAGTGGGGAATATTGGGCAATGGGGGCAACCCTGACCCAGCGACGCCGCGTGAGTGAAGAAATCCTTCGGGATGTAAAGCTCTGTTGTATGGGAAGAGAAGCAGACGGTACCATACGAGGAAGCCCCGGCAAACTACGTGCCAGCAGCCGCGGTAATACGTAGGGGGCAAGCGTTGTCCGGAATTACTGGACGTAAAGCGCACGCAGGCGGGTGTATAAGTCAGATGTAAAAGACAGGTGCTTACCATCTGTGGGTCATCTGATACTGTAAGCCT
+
GGGGGGGGGGECEGEGEFGGGEFGGGGGFCEEGGGDGGGGGGGGGGGGGGGGGGGGGGG@FGEGDCEFFCFDE<FEFGDFGFGGGGGGFCEGGGGGGGGFGFDFGGGF8FGEFFGFGFGFFGGGGGGGFGGGGGGFGGGGG>FGGGFEFGFGCFGF:FFFDFGGGGGGGGGGD<B@B4F<C7CEGEGGGGGDGGGEGEGDGGGGGGGGFGG=FFGGDGGD8DCE85C==<*/=+?CC:@FFG49:7>FFG*0>G59FF*7<FGG?G*:6*)0<@F4-:D47<C*9FF9<FF?
@M04650:207:000000000-C238N:1:1101:17796:5812 1:N:0:19
ACTCCTACGGGAGGCAGCAGTGGGGAATTTTGGACAATGGGGGCAACCCTGATCCAGCCATGCCGCGTGAGTGAAGAAGGCCTTCGGGTTGTAAAGCTCTTTCAGTGGGGAAGAAACGGGATTCTCTAATACGGAGTTCTAATGACGGTACCTACAGAAGAAGCCCCGGCTAACTTCGTGCCAGCAGCCGCGGTAATACGAAGGGGGCTAGCGTTGCTCGGAATCACTGGGCGTAAAGGGCGCGTAGGCGGCCGTATAAGTCGGGGGTGAAAGCCTGTGGCTCAACCACAGAAT
+
GGGGGGGGGGGFGGGGGGGGGGGGGGGGGGGGGGGGGGGGGGGGGGGGGGGGGGGGGGGGGGGGGGGGGGGGGGGGGGGGGGGGGGGGGGGGGGGGGGGGGGGGGGGGGGGGGGGGGGGGGDGGGGGGGGGGGGGGGGGGGGGGGGGGGGGGFGGGGGGGGGGGGGGGGGGGGGGFGGGGGGGFGGFFGGGGGGGGGGGGGGGGGGGGGGGGGGEEE*798CEGFFGGGGFFBEGGFGFDFDEFDDDGFGGGDGGDF46@AB<7DDGBFF4=FFFFF>GF:3>F?FFBF:>B?<
@M04650:207:000000000-C238N:1:1101:11794:5829 1:N:0:19
ACTCCTACGGGAGGCAGCAGTGGGGAATATTGGACAATGGACCAAAAGTCTGATCCAGCAATTCTGTGTGCACGACGAAGTTTTTCGGAATGTAAAGTGCTTTCAGTTGGGACGAAGAAAGTGACGGTACCAACAGAAGAAGGGGCGGCTAAATACGTGCCAGCAGCCGCGGTAATACGTATGCCCCGAGCGTTATCCGGATTTATTGGGCGTAAAGCGCGTCTAGGTGGTTTAAAAAGTCTGATGTTAAACTGCGGGGCTCAACTCCGTATTGCGTTGGAAACTGTTAGACT
+
GGGGGGGGGGGGGGGGGGGGGGGGGGGGGGGGGGGGGGGGGGGGGGCFGFGGGGGGGGGGGGGGGGGGGGG<FGGGGGGGGGGGGGGGGGGFFGGGGGGGGGGGGGFGGGGGGGGGGGGGGGGGGGGGGGGGGGGGGGGGGGGGGGGGGGGGGGGGGFGGGGGGGGGGGGGGGGGGGGGGGGGGGGGGGGGGGGGFFGGGEGCGGGGGGGGGGGGGGGGGGDGEFCFGGGCG@FGGGGF>FDFF7>FDFGGGGGGDEFFE5F4FFCG?EFFF:BFBB(>FFFGF?FFFFF9<<
@M04650:207:000000000-C238N:1:1101:21059:5835 1:N:0:19
ACTCCTACGGGAGGCAGCAGTGGGGAATATTGGGCAATGGGGGGAACCCTGACCCAGCGACGCCGCGTGAGTGAAGAAATCCTTCGGGATGTAAAGCTCTGTTGTATGGGAAGAGAAGCAGACGGTACCATACGAGGAAGCCCCGGCAAACTACGTGCCAGCAGCCGCGGTAATACGTAGGGGGCAAGCGTTGTCCGGAATTACTGGGCGTAAAGCGCACGCAGGCGGGTTTATAAGTCAGATGTAAAAGGCAGGTGCTTACCATCTGTTTGTCATCTGATACTGTAAGCCT
+
GGGGFGGGGGGGGG;BFCEEGGGGGGGGGGGGGFGFGCEGGGGGCFGGGGGGFGGGGGGGGGGF:CFGGECGGGGGCFA>BFABE@7<*@FGDCCA>3,@FGF:>FGFFCGFFGGFGGCFFFGGGE<:CFFGGG@FDGGGGC7FBFBED8>CFGEGGGGGGGGGFFEEEE??CFGGG??EEE>CGGGGGEC5EGCE58:E88C7<C875>EG5/<:C<DDCDGGDGGDED85@7>FF:*:=>F=>C:C@G*559)<?F6BG4C7***)*9=FF1*964C*9A7B7F@4<*/5
@M04650:207:000000000-C238N:1:1101:10632:5843 1:N:0:19
ACTCCTACGGGAGGCAGCAGTGGGGAATATTGCGCAATGGGCGAAAGCCTGACGCAGCGACGCCGCGTGAGGGATGAAGGGCTTCGGTTCGTAAACCTCTGTCAGAAGGGAAGAAGTGTAGTGGTGCTAATCAGCCGCTATTTGACGGTACCTTCAAAGGAAGCACCGGCTAACTCCGTGCCAGCAGCCGCGGTAATACGGAGGGTGCAAGCGTTAATCGGAATCACTGGGCGTAAAGCGCATGTAGGCGGGTTTATAAGTCAGATGTAAAAGGCAGGTGCTTACCATCTGTTT
+
GGGGGGGGGGGEGGGGGGGGCGGGGGGGGGGGFGGGGGGGGGGGGGGGFGGGGGGGGEGGFGGGGGGGGGGGGGGGGGGGGGGGGGGGGGGGFGGFGGGGGGGGGGGGGGGGGGGGAFEFGGGFGGFGGFGGGGGGGGGGGGGGGGGGGGGGGGGGGGGGGGGGGGGGDGGGGGGGGGGGGGFGGGGGFEGDEGGGGGGGCEGGGGCEGGFGG585:FGFCDG5FDD:<C;F>EG*9FFC>D5>FGCF?DGGDCD@FFF?CFGGFGGFF?4?F>FFB>GFFF796?FF?=64><
@M04650:207:000000000-C238N:1:1101:15537:5883 1:N:0:19
ACTCCTACGGGAGGCAGCAGTAGGGAATCTTCCACAATGGACGCAAGTCTGATGGAGCAACGCCGCGTGAGTGAAGAAGGCTTTCGGGTCGTAAAACTCTGTTGTTGGAGAAGAATGGTCGGCAGAGTAACTGTTGCCGGCGTGACGGTATCCAACCAGAAAGCCACGGCTAACTACGTGCCAGCAGCCGCGGTAATACGTAGGTGGCAAGCGTTATCCGGATTTATTGGGCGTAAAGCGAGCGCAGGCGGTTTTTTAAGTCTGATGTGAAAGCCCTCGGCTTAACCGAGGA
+
GGGGGGGGGGGGGGGGGGGGGGGGGGGGGGGGGGGGGGGGGGGGGGGGGGGGGGGGGGGGGGGGGGGGGCGGGGGFGGGGGGGGGGGGGGGGGGGGGGGGGGGGGGGGGGGGGGGGGGGGGGGGGGGGGGGGGGFGGGGGGGGGGGGGGGGGGGGGGGGGGGGGGGGGGGGGGGGGGCGGGGGGGGGGGGGGGGGCGFGGFGGGGGGGGGGGGGGGEDGGGG5CCGGG?CFGFGGGGGFDFD>DDGGGFGG1>575@FFFG?DC=FCB?4994?FF<69@B:9?4BF6>FF9
@M04650:207:000000000-C238N:1:1101:7259:5895 1:N:0:19
ACTCCTACGGGAGGCAGCAGTGGGGAATATTGCGCAATGGGCGAAAGCCTGACGCAGCGACGCCGCGTGAGGGATGAAGGGCTTCGGTTCGTAAACCTCTGTCAGAAGGGAAGAAGTGTAGTGGTGCTAATCAGCCGCTATTTGACGGTACCTTCAAAGGAAGCACCGGCTAACTCCGTGCCAGCAGCCGCGGTAATACGGAGGGTGCAAGCGTTAATCGGAATCACTGGGCGTAAAGCGCATGTAGGCTGTTTGATAAGTCAGAAGTGAAAGCCCACGGCTCACCCGTGGAAC
+
FF,CFGGC@C:@FFGCEG8FEFF8CFFGGGCGFEGGGGGGGCFGGBGGFGG<FGGGGGGGGGGGFGCFFGC?BCFCFGGGGEGGGEFBC+>FFEGGGGFGGGFGGGGF8+,B:FFGFGFFGFFDG79DDFGGGGGGGGEGGECDCG7>FEFDGGGF9FCFFFGFFGCF7EGGFGFG7CC7BCFFG68EFGDECEC5:CFGDE?>>EGECCCGEGG==>FFCDGG6CEFG5;5>CGE*:?CBDFF77:C@7C56F5*9F*7??FGF76AFFF47;>F?FG5>(9?=>FF?::?2.
@M04650:207:000000000-C238N:1:1101:5910:5905 1:N:0:19
ACTCCTACGGGAGGCAGCAGTGGGGAATATTGCACAATGGGGGAAACCCTGATGCAGCGACGCCGCGTGAAGGAAGACGTATTTCGGTATGTAAACTTCTATCAGCAAGGAAGATAATGACGGTACTTGACTAAGAAGCCCCGGCTAACTACGTGCCAGCAGCCGCGGTAATACGTAGGGGGCAAGCGTTATCCGGATTTACTGGGTGTAAAGGGAGTGTAGGCGGCAATGCAAGTCAGAAGTGAAAGCCCGGGGCTTAACCCCGGGACTGCTTTTGAAACTGTGTTGCTTGAT
+
GGFGGGGGGGGGGGGGGGGGFGFFGEEGGGGGGFFGGGGGGGGGBEGGGGGGGGGGGG:FFEECGGGGGGGGGGGGFFGFGFGGGGGGGG?FC9A<FGCFGGGGGFFGGGGGGDFFAFGAFGEEFGGGGGGFG<FFFFDGFEGGGGGFFGCFEFGGFG:FGCFGGGGDFGGFGGGGGCC@CGEEECFGGGGGFFGEG8CFFF9CGG;EE7FCF0CCGGGGGFGGGGGG=FCCFGCECC=FFGFFFCG*5>C<3577).)9A7CGDDD>>FF)8*9*6,*9FAGFBFFFAFF):5
@M04650:207:000000000-C238N:1:1101:21951:5924 1:N:0:19
ACTCCTACGGGAGGCAGCAGTGGGGAATATTGGACAATGGAGGTAACTCTGATCCAGCAATTCTGTGTGCACGAAGAAGGTTTTCGGATTGTAAAGTGCTTTAAGTCGGGAAGAAAAAAATGACGGTACCGACAGAATAAGCGACGGCTAAATACGTGCCAGCAGCCGCGGTAATACGTATGTCGCAAGCGTTATCCGGAATTATTGGGCATAAAGGGCATCTAGGCGGGGTTTCAAGTCGACGGTGAAAACTAGTGGCTCAACCATTAGCTTGCCGACGAAACTGAAATTCT
+
GGGGGGGGGGGGGGGGGGGGGGGGGGGGGGGGGGGGGGGGGGGGGGGGGGGGGGGGGGGGGGGGGGGGGGGGGGGGGGGGGGGGGGGGGGGGGGGGGGGGGGGGGGGGGGGGGGGGGGGGGGGGGGGGGGGGGGGGGGGGGGGGGGGGGGGGGGGGGGGGGGGGGGGGGGGGGGGGGGGGGGGGGGGGGGGGGGGGGGGGGGGGGGGGGGGGGGGGGGGGGGGGGGGGGGGCBEGGGGFGFGFFGGGGFGGGGGG?BF@4EFGGFGGFFFFBFFFF9;GFFFGF4==AFFFFD
@M04650:207:000000000-C238N:1:1101:23113:6016 1:N:0:19
ACTCCTACGGAGGCAGCAGTGGGGAATCTTCCGCAATGGACGAAAGTCTGACGGAGCGACGCCGCGTGGGTGAAGAAGGCCTTAGGGTCGTAAAGCCCTGTCATTAGGGACGAATGGTAGATGGAGTAATATGTCATCTATTTGACGGTACCTAAGGAGGAAGCCCCGGCTAACTACGTGCCAGCAGCCGCGGTAATACGTAGGGGGCGAGCGTTGTCCGGAATCATTGGGCGTAAAGGGCGCGTAGGCGGGAATACAAGTCTGTTTTTAAAGTTCAGGGCTCAACCCTGTGAT
+
GGGGGGGGGGGGGGGGGGGGGGGGGGGGGGGGGGGGGGGFGGGGGGGGGGGGGGGGGGGGGGGGGGGGGGGGGGGGGGGGGGGGGGGGGGGGGGGGGGGGGGGGGGGGGGGGGGGGGGGGGGGFGGGGGGGGGGGGGGGGGGGGGGGGGGGGGGGGGGGGGGGGGGGGGGGGGGGGGGGGGGGGGGGGGGG*BCGGGGGGGFGGGGGGEGGGGGGGGGGGGDGGGFFGGGGGFEDGFGFDEDFFGD3CF:DD7C<?69?FF=*:=CD?FF@FFF?FA<F>E?FF?:;?:462<)
@M04650:207:000000000-C238N:1:1101:10865:6017 1:N:0:19
ACTCCTACGGGAGGCAGCAGTGGGGAATATTGGACAATGGAGGTAACTCTGATCCAGCAATTCTGTGTGCACGAAGAAGGTTTTCGGATTGTAACGTGCTTTAAGTCGGGAAGAAAAAAATGACGGTACCGACAGAATAAGCGACGGCTAAATACGTGCCAGCAGCCGCGGTAATACGTATGTCGCAAGCGTTATCCGGAATTATTGGGCATAAAGGGCATCTAGGCGGGGTTTCAAGTCGACGGTGAAAACTAGTGGCTCAACCATTAGCTTGCCGACGAAACTGAAATTCT
+
GGGGGGGGGGGGGGGGGGGFGGGGGGGGGGGGGGGFGGGFGGGGGGGGGGGGGGGFGFFEFFGGADFFGGCGGGFGGGGGGGGF9FCCGGGGGG,BCFFGFGGGGGGGGDGGGGGGGGGGGGFGGG:FGGGGGEFGGGGGGGGGGGGGDGGGGGGGGGDFGGGGCF>B78FGEFGGGG9FGGGGGGGDBFGEGGFFGGDEGGGGFGFDECE=FGGDF3C7@CCFF6FGGG5:>:CCDCFGBGFFGC<DFGGG7>*76>D>FFGGFGG47=F?=@:?B9C3),*8@?F2>6F42
@M04650:207:000000000-C238N:1:1101:15472:6044 1:N:0:19
ACTCCTACGGGAGGCAGCAGTGGGGAATATTGGGCAATGGGGGCAACCCTGACCCAGCGACGCCGCGTGAGTGAAGAAATCCTTCGGGATGTAAAGCTCTGTTGTATGGGAAGAGAAGCAGACGGTACCATACGAGGAAGCCCCGGCAAACTACGTGCCAGCAGCCGCGGTAATACGTAGGGGGCAAGCGTTGTCCGGAATTACTGGGCGTAAAGCGCACGCAGGCGGGTTTATAAGTCAGATGTAAAAGGCAGGTGCTTACCATCTGTTTGTCATCTGATACTGTAAGCCT
+
GGGGGGGGGGGGGGGGGGGGGGGGGGGGGGGGGGGGFGGGGGGGGGGGGGFGGGGGGGGGGGGGEGGGGGGGGGGDGGGGGGGGGGGGGGGGGFGGGGGGGGGGFGGGGGGGGGGGGGGGGGGGGGGGGGGGGGGGGGGGGFGGGGGGGGGGGGGGGGGGGGGGGGGGGGEGGGGGGGGGGGGGGGGCGGGGGGGGGGGGGGGGGGGCFEGGGGGGGGGGGGGGGDGGGDEDFCGEGGFGFCFBGGC78DGGGGDFFFFFGF6CFGGFFB@FFF6@BFDFFFGFFFFAAFFF
@M04650:207:000000000-C238N:1:1101:13387:6102 1:N:0:19
ACTCCTACGGAGGCAGCAGTGGGGAATATTGGACAATGGAGGTAACTCTGATCCAGCAATTCTGTGTGCACGAAGAAGGTTTTCGGATTGTAAAGTGCTTTAAGTCGGGAAGAAAAAAATGACGGTACCGACAGAATAAGCGACGGCTAAATACGTGCCAGCAGCCGCGGTAATACGTATGTCGCAAGCGTTATCCGGAATTATTGGGCATAAAGGGCATCTAGGCGGGGTTTCAAGTCGACGGTGAAAACTAGTGGCTCAACCATTAGCTTGCCGACGAAACTGCAATGCT
+
GGGGGGGGGGCFGGGGGGGGFGGGGGGGGGGFFG8FFGG@EFCFFGGGGGGGGGFGGGGFGGGGGGGGGGGGGGG:FGGFGGGGDFEFFGGGGGGGGGGGFAFGGGFGGGGGGGGGGGGGGGGGGCGGG@=FEFGGGGGGGDEGGEGECGGGGFGGGGGFFGGGGFBFFGGGGGGGGFFCGC9CEGEEGGGCGGFGGDEGGGGDGGGGGGCGFFGGEGGFGGGFG6EEGG*2)3:C:?FDFDDFGGF=?GFGFG*=@B@:<@FFEGGBF47*)7FFFFGF:<C*1**-6*/)
@M04650:207:000000000-C238N:1:1101:24213:6124 1:N:0:19
ACTCCTACGGGAGGCAGCAGTGGGGAATATTGGGCAATGGGGGGAACCCTGACCCAGCGACGCCGCGTGAGTGAAGAAATCCTTCGGGATGTAAAGCTCTGTTGTATGGGAAGAGAAGCAGACGGTACCATACGAGGAAGCCCCGGCAAACTACGTGCCAGCAGCCGCGGTAATACGTAGGGGGCAAGCGTTGTCCGGAATTACTGGGCGTAAAGCGCACGCAGGCGGGTTTATAAGTCAGATGTAAAAGGCAGGTGCTTACCATCTGTTTGTCATCTGATACTGTAAGCCT
+
GGGGGGGGGGGGGGGGGGGGGGGGGGGGGGGGGGGGGGGGGGGGGGGGGGGGGGGGGGGGGGGGGGGGGGGGGGGGGGGGGGGGGGGGGGGGGGGFGGFGGGGFGGFFGGGGGGGGGGGGGGGGGGGGGGGGGGGGGGGGGFGGGGGGGGGGGGGGGGGGGGGGGGGGGGCGDFGFGFGGGGGGGGGGGGGGDGGGGDGGGGGGGGCEGGGGGCFGGGGGEDGGGGGGGCEEFGGGGGFGF7FFDGGD=FGDFGDFFFFFGFGGFGGFF?BFFF?@AFGF4<C?FFFFBFF0
@M04650:207:000000000-C238N:1:1101:4332:6188 1:N:0:19
ACTCCTACGGGAGGCAGCAGTAGGGAATCTTCCACAATGGACGCAAGTCTGATGGAGCAACGCCGCGTGAGTGAAGAAGGCTTTCGGGTCGTAAAACTCTGTTGTTGGAGAAGAATGGTCGGCAGAGTAACTGTTGTCGGCGTGACGGTATCCAACCAGAAAGCCACGGCTAACTACGTGCCAGCAGCCGCGGTAATACGTAGGTGGCAAGCGTTATCCGGATTTATTGGGCGTAAAGCGAGCGCAGGCGGTTTTGTAAGTCTGATGTGAAAGCCCTCGGCTTCACCGAGGA
+
GGCFGGGGGFGFGGGDGGGGGGGFEGGGEFGGGGGGFGGGGGGCFGGFFGGGADCFFGGFGEGGGGGEE@@CFFCEGG=FGFFGGGGGGGFGGGFA<FG<EEGFFGFGDFDFGGEF?=F9CFFEGC<FGDC<DED9FF@F+@FF@<FCCFGA9@:CEGGGG?FGDFGGGGECFFDGE8CFFFGGGCGG8>E@EGGBFCGFFFFEE?CCFGFFGGGCF:DG*9*:C3<?<=FFDCC5>>=C@375/9DDDDG))*17>F?=2*20***.99**9?FF(2C3)().6?96(7@6
@M04650:207:000000000-C238N:1:1101:22577:6222 1:N:0:19
ACTCCTACGGGAGGCAGCAGTGGGGAATATTGGGCAATGGGGGAAACCCTGACCCAGCAACGCCGCGTGGAGGAAGAAGGCTTTCGGGTTGTAAACTCCTTTGACCAGGGAAGAAGAAAGTGACGGTACCTGGAAAACAAGCCACGGCTAACTACGTGCCAGCAGCCGCGGTAATACGTAGGTGGCAAGCGTTATCCGGATTTACTGGGTGTAAAGGGCGTGTAGGCGGGTATGCAAGTCAGATGTGAAATACCAGGGCTCAACCCTGGGGCTGCATTTGAAACTGTGTATCTT
+
GGGGGGGGGGGGGGGGGGGGGGGGGGGGGGGGGGGGGGGGGGGGGGGGGGGGGGGGGGGGGGGGGGGGGGGGGGGGGGGGGGGGGGGGGGGGGGGGGGGGGGGGGGGGGGGGGGGGGGGGGGGGGGGGGGGGGGGGGGGGGGGGGGGGGGGGGGGGGGGGGGGGGGGGGGGEGDGGGGFFGGGGGGGGGGGGGGGGGGGGGGGGGGGGGGGGGGEGGGGGGDGGGGGGGGGG?6><CFFGFGFFGGGCBGGCFFC@EFF4CFGGFDFFF@B>EFEFFFGF?>FFFFF<:4@D9A
@M04650:207:000000000-C238N:1:1101:25066:6226 1:N:0:19
ACTCCTACGGGAGGCAGCAGTGGGGAATATTGCACAATGGAGGAAACTCTGATGCAGCGACGCCGCGTGAGGGAAGAAGGTTTTCGGATTGTAAACCTCTGTCTTCGGGGACGATAATGACGGTACCCGAGGAGGAAGCCACGGCTAACTACGTGCCAGCAGCCGCGGTAAAACGTAGGTGGCAAGCGTTGTCCGGAATTACTGGGTGTAAAGGGAGCGCAGGCGGAATGGTAAGTTGAATGTGAAAACTATGGGCTCAACCCATAGACTGCGTTCAAAACTACTGTTCTTG
+
GGGGGGGGGGGGGGGGGGGGGFGGGGGGDGGEEFGGGGGGGFGGGGGGGGGDGFGGGGEGGGGGGGGGGGGGGGGGGGGGGGGGGGGGGCGGGGGFGGGGGGGGGGFGEEGGGGG:FCGFGCGGC7=>CF7>FG<<D3DFCF:FE@>CGGGFCB7FGGGFGFFGDEEGG*<CGGGE8F7F@@FFCCFC:8CC?2;:5CF69CCGFCCC>E?+CE5C7DDDCDEE5C77CFG9BCF0:F6:@GFBFFGC?CCGD4<::7F?FFDDFGGBFF6@FE@E>DF45>76669<A7FA
@M04650:207:000000000-C238N:1:1101:12305:6232 1:N:0:19
ACTCCTACGGGAGGCAGCAGTGGGGAATATTGCGCAATGGGCGAAAGCCTGACGCAGCGACGCCGCGTGAGGGATGAAGGGCTTCGGTTCGTAAACCTCTGTCAGAAGGGAAGAAGTGTAGTGGTGCTAATCAGCCGCTATTTGACGGTACCTTCAAAGGAAGCACCGGCTAACTCCGTGCCAGCAGCCGCGGTAATACGGAGGGTGCAAGCGTTAATCGGAATCACTGGGCGTAAAGCGCATGTAGGCTGTTTGATAAGTCAGAAGTGAAAGCCCACGGCTCACCCGTGGAAC
+
GGGGGGGGGGGGGGGGGGGGGGFGGGGGGGGGGGGGGGGGGGGGGGGGGGGGGGGGGGGGGGGGGGGGGGGGGGGGGGGGGGGGGGGGGGGGGGGGGGGEGGGFGGGGGGGGGGGGGGGGGGGGGGGGGGGGGFGGGGGGGGGFGGGGGGGGGGGGGGGGGGGGGGGGGGGGGGGGGGGGGGGFGGGGGGGGGEGGGGGGGGGGG:EGFGGGGDGGGGGGGDEGGGGGGGGGFGGGCFFGFC@B7CGGFGGGGCGFFFFFFFGGFCGFFFFFFFF@0:GED1C4FFFFFEF6<.
@M04650:207:000000000-C238N:1:1101:27840:6251 1:N:0:19
ACTCCTAAGGGAGGCAGCAGTGGGGAATATTGCGCAATGGGCGAAAGCCTGACGCAGCGACGCCGCGTGAGGGATGAAGGGCTTCGGTTCGTAAACCTCTGTCAGAAGGGAAGAAGTGTAGTGGTGCTAATCAGCCGCTATTTGACGGTACCTTCAAAGGAAGCACCGGCTAACTCCGTGCCAGCAGCCGCGGTAATACGGAGGGTGCAAGCGTTAATCGGAATCACTGGGCGTAAAGCGTGCGCAGGCGGTTGTGTAAGACAGGTGTGAAATCTCTGGGCTTAACCTGGGAGC
+
GGGGGGG,6C<9CFGGGGGGGGGGGGGGGGGGGGGGGGGGGGGGGGGGGGGGFGGGGGGGGGGGGGGGGGGGGGGGGGGGFFGGGGGFGGGGGGGGGGGGGGGGG<FFDGGGGG@85>FFGGGFGGFFGGGG,::,@FFGGGGC9>:@35>FDGF:FCEEFFFGGGG7F7<:FG;9CEGGDFFGGGFDCEEEEE8EG;FEE*/?C;CE<FG5C:5:FGGGGDE5A?F+39C*5*)**2*97DB:CDCD@GDG<DC3F9@?FF<CFCC3<4@4FF*1))008:7<FBFFF4).((
@M04650:207:000000000-C238N:1:1101:10196:6285 1:N:0:19
ACTCCTACGGGAGGCAGCAGTGGGGAATATTGGACAATGGGCGCAAGCCTGATCCAGCAATGCCGCGTGTGTGAAGAAGGCCTGCGGGTTGTAAAGCACTTTTGTCCGGAAAGAAATTGTCCGAGTTAATACCTTGGGCGGATGACGGTACCGGAAGAATAAGCACCGGCTAACTTCGTGCCAGCAGCCGCGGTAATACGAAGGGTGCAAGCGTTAATCGGACTTACTGGGCGTAAAGGGTGCGTAGGTGGTCTGTTAAGTCGGATGTGAAATCCCCGGGCTCAACCTGGGAAT
+
GGGGGGGGGGGGGGGGGGGGGGGGGGGGGGGGGGGGGGGGGGGGGGGGGGGGGGGGGGGGGGGGGGGGGGGGGGGGGGGGGGGGGGGGGGGGGGGGGGGGGGGGGGGGGGGGGGGGGGGGGGGGGGGGGGGGGGGFGFFGE@GGGGGGGGGGGGGGEGGGGGGGGGGGGGGGGGGGGGGGGGGGGGGGGGEGGGCCGGGGFGGGGGEG6EGGGGGGGGGDEGGGGFGGGGGGB7DECC?D@GDDGGGGFGF<FGG*@*@FGFGGFGG?@=69@FFF?6DFB957=F47<FF?0(
@M04650:207:000000000-C238N:1:1101:8360:6317 1:N:0:19
ACTCCTACGGGAGGCAGCAGTGGGGAATCTTCCGCAATGGACGAAAGTCTGACGGAGCGACGCCGCGTGGGTGAAGAAGGCCTTAGGGTCGTAAAGCCCTGTCATTAGGGACGAATGGTAGATGGAGTAATATGTCATCTATTTGACGGTACCTAAGGAGGAAGCCCCGGCTAACTACGTGCCAGCAGCCGCGGTAATACGTAGGGGGCGAGCGTTGTCCGGAATCATTGGGCGTAAAGGGCGCGTAGGCGGGAATACAAGTCTGTTTTTAAAGTTCAGGGCTCAACCCTGTGG
+
GGGGGGGGGGGGGGGGGGGGGGGGGGGGGGGGGGGGGGGGGGGFFGGGGGGGGGGGGGGGGGGGGGGGGGGGGGGGGGGGGGGGGGGGGGGGGGGGG@FGFGGGGGGGGGGGGGGGGGGGGGGEGGGGGGGGGGGGGGGGFGGGGGGGGGGGGGFFGGGFGCFGGDFGGDGGGFGGGGGGGGGGGFGGGGGGGGGGGGGGGGGGGGGEDCEGGGG5CDFGGGG5EFGFGGGCFGCEDGF7>D>EG<DGECCDGG3@4==@FFC7@FGAF<76=7F@<AGFFFDF?6F:15<:0(
@M04650:207:000000000-C238N:1:1101:12868:6373 1:N:0:19
ACTCCTACGGGAGGCAGCAGTGGGGAATATTGGGCAATGGAGGAAACTCTGATGCAGCGACGCCGCGTGAGGGAAGAAGGTTTTCGGATTGTAAACCTCTGTCTTCGGGGACGATAATGACGGTACCCGAGGAGGAAGCCACGGCTAACTACGTGCCAGCAGCCGCGGTAAAACGTAGGTGGCAAGCGTTGTCCGGAATTACTGGGTGTAAAGGGAGCGCAGGCGGAATGGTAAGTTGAATGTGAAAACTATGGGCTCAACCCATAGACTGCGGTCAAAACTACTGATCTTG
+
CEFFGGFGGGGGGGDGGGGGGGFFG7BEF<DGGGGGGGDGEE@@EFGG9FEGGGGCCEFCGFFGGGE:BCFDGGGGGGGGGGG<BFGFC+BFFGGG88FFFFFAF9F:FCFGBBGDGGGGGGGGFGFFGEGGDFFGGGFFGGGGDCFGGGGGGCCFGAFGGG:DCDGGC*<CFFEBFCEFGFFF?F>C8CEE9BE85CCFG7+<EF2:*0<?E:;*A)9<ECCEEGE*/9F9@+><*:*2*:@6C:FFFF7*:CD>F5@FFFDD@CFAF4<87)8:6<FF:7FFFF*).**6
@M04650:207:000000000-C238N:1:1101:24650:6385 1:N:0:19
ACTCCTACGGGAGGCAGCAGTGGGGAATATTGGACAATGGACCAAAAGTCTGATCCAGCAATTCTGTGTGCACGACGAAGTTTTTCGGAATGTAAAGTGCTTTCAGTTGGGACGAAGAAAGTGACGGTACCAACAGAAGAAGGGGCGGCTAAATACGTGCCAGCAGCCGCGGTAATACGTATGCCCCGAGCGTTATCCGGATTTATTGGGCGTAAAGCGCGTCTAGGTGGTTTAAAAAGTCTGATGTTAAACTGCGGGGCTCAACTCCGTATTGCGTTGGAAACTTTTAGACT
+
GGGGGGGGGGGEGGGGGGGGGGGGGGGGGGGGGGGGGGGGGGGGGGGGGGGGDGGGGGGFGGGGGFGGGFGDFFCGGGDFGGGGGGGGEFGGGGGGGGGGGGGGGGGGGGDGGGEGGGFGGGGGGGGGGGGGGGGGGFGA<FF>EGGGGGDGFGGGGGDGGGGGGGGGGDEGFF*BCGFGGGCG@FGD7E=EGGCCFFGGEGGG?@F795EGGGG=FGGGEGG5*:CEFGGGFGG7:F>DFGF?FGGGFCFGGDG@5>EFDFF*8>FDFF4567@3>BC>4:>5F**64?44<
@M04650:207:000000000-C238N:1:1101:24241:6392 1:N:0:19
ACTCCTACGGGAGGCAGCAGTAGGGAATCTTCCACAATGGACGCAAGTCTGATGGAGCAACGCCGCGTGAGTGAAGAAGGCTTTCGGGTCGTAAAACTCTGTTGTTGGAGAAGAATGGTCGGCAGAGTAACTGTTGTCGGCGTGACGGTATCCAACCAGAAAGCCACGGCTAACTACGTGCCAGCAGCCGCGGTAATACGTAGGTGGCAAGCGTTATCCGGATTTATTGGGCGTAAAGCGAGCGCAGGCGGTTTTTTAAGTCTGATGTGAAAGCCCTCGGCTTAACCGAGGA
+
GGGGGGGGGGGGGGGGGGGGGGGGGGGGGGGGGGGGGGGGGGGGGGGGGGGGGGGGGGGGGGGGGGGGGGGGGGGGGGGGGGGGGGGGGGGGGGGGGGGGGGGGGGGGGGGGGGGGGGGGGGGGGGGGGGGGGGGFFGGEGGGGGGGGGGGGGGGGGGGGGGGGGGGGGGGGGGGGGGGGGGGGGGGGGGGGGGGGGGGGBFGGGGGGGGGGGGGGGGGGGGDEF?FGGGGGFGGGGGFGBD3BGGGGFGGD977>7544CFGGFFGFFFFFFFFFFFGEE:7FFFFFFFFF
@M04650:207:000000000-C238N:1:1101:18866:6415 1:N:0:19
ACTCCTACGGGAGGCAGCAGTGGGGAATCTTCCGCAATGGACGAAAGTCTGACGGAGCGACGCCGCGTGGGTGAAGAAGGCCTTAGGGTCGTAAAGCCCTGTCATTAGGGACGAATGGTAGATGGAGTAATATGTCATCTATTTGACGGTACCTAAGGAGGAAGCCCCGGCTAACTACGTGCCAGCAGCCGCGGTAATACGTAGGGGGCGAGCGTTGTCCGGCATCATTGGGCGTAAAGGGCGCGTAGGCGGGAATACAAGTCTGTTTTTAAAGTTCAGGGCTCAACCCTGTGG
+
GGGGGGGGGGGGGGGGGGGGGGGGGGGGFGGGGGGGGGGGGGGGGGGGGGGGGGGGGGGGGGGGGGGGGGGFGGGGGGGGGGGGFGGGGGGGGGGGGGGGGGGGGGGGGGFGGGGGGGGGGGGGGGGGGGGGGGGGGGGGGGGGGGGGECGGGGGFGGGGGGGGGGGGGGGGGGGGGGGGGGGDGGGFGGGGGGGGGGGGGGGGGEDGGG5EGGGCEGGFED*::F?GGGGFFGG=C*9>@GF>39CDEGGGD3)8=FFFG?G7@>F9?@@FFFFB<2C?5155?FFF?)7:2(
@M04650:207:000000000-C238N:1:1101:12080:6423 1:N:0:19
ACTCCTACGGGAGGCAGCAGTGGGGAATATTGCACAATGGGCGAAAGCCTGATGCAGCGACGCCGCGTGAGGGATGAAGGGCTTCGGTTCGTAAACCTCTGTCAGAAGGGAAGAAGTGTAGTGGTGCTAATCAGCCGCTATTTGACGGTACCTTCAAAGGAAGCACCGGCTAACTCCGTGCCAGCAGCCGCGGTAATACGGAGGGTGCAAGCGTTAATCGGAATCACTGGGCGTAAAGCGCATGTAGGCTGTTTGATAAGTCAGAAGTGAAAGCCCACGGCTCACCCGTGGAAC
+
GGGGGGGGGGGGGGGGGGGGGGGGGGGGGGGGGGGGGGGGGGGGGGGGGGGGGGGGGGGGGGGGGGGCGGGGGGGGGGGGGGGGGGGGGGGGGGGGGFGGGGGGGGGGGGGGGGGGGGGGGGGGGGGGGGGGGGGGGGGGGGGGGGGGGGGGGGGGGGGGGGGGGGGGGGGGGGGGGGGGGGGGGGGGGGGGGGGGGGGGGGGGGGGGGGGGGGGGGGGGDGGGGGGGGGGGFGGEFGFGEGFFDGGGFGGGFFGFFFFFGFGGFGGFFFFFFFFFBFDEFFGFFFFFFFFF<4
@M04650:207:000000000-C238N:1:1101:18272:6440 1:N:0:19
ACTCCTACGGGAGGCAGCAGTGAGGAATATTGGTCAATGGGCGAGAGCCTGAACCAGCCAAATCGCGTGAAGGAAGACTGCCTTATGGGTTGTAAACTTCTTTTACAGGGGAATAAAAAGGCATACGTGTATGTCATTGCATGTACCCTGTGAATAAGCATCGGCTAACTCCGTGCCAGCAGCCGCGGTAATACGGAGGATGCGAGCGTTATCCGGATTTATTGGGTTTAAAGGGTGCGCAGGCGGGATTTTAAGTCAGCGGTGAAATTTTCAGGCTCAACCTGAACGGTGCCG
+
CGGGGGGGGGGGGGGGGGGGGGCFGGGGGGGGGGGFGGGGFGGGEGGGGGFGGGGGGGGGGFGGGGGGGGGGGGGGGGGGGGGGGGGGGGGGGGGFGGGGGGGGGGGGGGEFGGGFFGGGGGGGGGGGGGGGGGGGGGGGGGGGGGGGGGGGGGGGFFGDFGFGGGGDFGGFDGGGGGGGGGFCCEEGG5EGCFGGGGGGGGGGDGGGEGDFGGGGD:DFGDG+>FGCE6EGFGGG3C>DFGEFGGGC39F7?DGF?7B?EFGDFFGA=6@@4@FFF<=FFFG>?F::?F)03(
@M04650:207:000000000-C238N:1:1101:6121:6444 1:N:0:19
ACTCCTACGGGAGGCAGCAGTGCTGAATTATTCGCCAATGCGCGAAAGCGTGACGGTGCGACGCCGCGTGCGGGACGAAGGCCTTCGGGTTGTAAACCGCTGTCAGGGGATAGAAAACCATAATGGTTAATAGCCATTATGCTGATCATCCCCAAAGGAAGCACAGGCTAATCTCGTGCCAGCAGCCGCGGTAATACGAGATGTGCGAGCGTTGTTCGGAATCACTGGGCATAAAGGGTGCGTAGGCGGTGCGCCAAGTCGGAGGTGAAATCCCTTCGCTTAACGGAGGAACTG
+
GGFGGGGFGGGGGGGGFGGGGGGGFEGGGGGGGGGGG7FGGEGE7@CGGGGGGGGGGGGEEGGGGDGGGGGGEGDEEGCFGGFGGGGGGGGGGFGGGGGGEEFGGGGGGGGGGGGGGCFGGGFGGGGGGCGGGGG@FGGGGGGGGGGGGGGFGFGFGGGGGGGGGGGGGGGGGGGGGGGGGGGGGGGGGGEEEGGGGGGGDGGGGGGCEGG=GGC=EGG3CGEFGGGFFGFFFGDFGDFGBG5@GG=DEGGGGGC7;FFFGD3)79C)=7=F@FFF::5:36:@EBDFF)027<
@M04650:207:000000000-C238N:1:1101:22813:6447 1:N:0:19
ACTCCTACGGGAGGCAGCAGTAGGGAATCTTCCACAATGGACGCAAGTCTGATGGAGCAACGCCGCGTGAGTGAAGAAGGCTTTCGGGTCGTAAAACTCTGTTGTTGGAGAAGAATGGTCGGCAGAGTAACTGTTGTCGGCGTGACGGTATCCAACCAGAAAGCCACGGCTAACTACGTGCCAGCAGCCGCGGTAATACGTAGGTGGCAAGCGTTATCCGGATTTATTGGGCGTAAAGCGAGCGCAGGCGGTTTTTTAAGTCTGATGTGAAAGCCCTCGGCTTAACCGAGGA
+
GGGGGGGGGGGGGGGGGGGGGGGGGGGGGGGGGGGFGGGGGGGGGGGGGGGGGGGGGGGGGGGGGGGGGGGGGGGGGGCFFGGGGGGGGGGGGGGGGGGGGGGGGGGGGGGGGGGGGFGGGGGGGGGGGGGGGGGGGGGGGGGGGGGGGGGGGGGGGGGGGGGGGGGGGGGGCGGDGGGGGGGGGGGGGGGGEG@CFFGGGFGGGGGGGGGGGGGGGGGGGGGGGGCFGGGGFGDEGCFGFGFFGDDDEDGDDDGF>F?FGFGGFGFA6@FFBFFF:B<>DBCF?FF>9@@9
@M04650:207:000000000-C238N:1:1101:21684:6456 1:N:0:19
ACTCCTACGGGAGGCAGCAGTGGGGAATATTGGGCAATGGGCGAAAGCCTGACCCAGCAACGCCGCGTGAGGGAAGAAGGTTTTCGGATTTTAAACCTCTGTCCTTGGTGAAGAAACAAATGACGGTAGCCAAGGAGGAAGCCCCGGCTAACTACGTGCCAGCAGCCGCGGTAATACGTAGGGGGCGAGCGTTGTCCGGAATGACTGGGCGTAAAGGGCGCGTAGGCGGCCGATTAAGTTTGGAGTGAAAGTCCTGCTTTCAAGGTGAGACTTGCTTTGAAAACTGGTTGGCTT
+
GGF<F<FGGGGCFGGGF@FGGGGGGDGGFFGGGGGGGGGGGGEC@FEGFFEGFGGFGCGFAFFEFGEGGG@FCEFGGGDC8EFGGGGGGG,5E=FGGGGFE9CFCGG8A+CEFFGFGFFFEEFGGGGFC8FGGC@EG@@FFFFDC:FGEEGFGGG7FC@F9B:<><>FFGGGE@CGGGF?CEDG7CCC/CEEECGFDCC>:CFFDG7F5FEGGD5C7D3CDGGECE67CD=CECGGFDBC?7@6DFF=*:7>:2:46?FBFF>F)CC)0=*9=FFF)6*9=AD76F9457)3::
@M04650:207:000000000-C238N:1:1101:16429:6489 1:N:0:19
ACTCCTACGGGAGGCAGCAGTGGGGAATTGTTCGCAATGGGCGCAAGCCTGACGACGCAACGCCGCGTGGAGGATGAAGATCTTCGGGTCGTAAACTCCTTTCGATCGGGACGAATGGCCGGAGACCTAATACGTCTTCGGAGTGACGGTACCGAGAGAAGAAGCCCCGGCTAACTCCGTGCCAGCAGCCGCGGTAATACGGGGGGGGCAAGCGTTGTTCGGAATTACTGGGCGTAAAGGGCGCGTAGGCGGCCTGCTAAGTCACACGTGAAATCCCTCGGCTCAACCGGGGA
+
GGEGGGGGGGGGGGGGGGGGFGGGGGGGGGGDGGGGGGGGGGGGGGGGGGGGGGGGGGGGGGGGGGGFGGGGGGGGGGGGGGGGGGGGGGGGGGGGGGGGGGGGGDGGGGGGGGGGGGGFGGGGGGGGGGGGGGGGGFGGGGGGGGGGGGGGGGGGGGGGGGGFGFGGGGGGGCGEFGGGGGGGGGGGGGGGGG?GGGGGGGGGGGEEGCGGFG>EGDFGGGGG=FCGFGGGFG7EDGFGFGFFG7>9BFGGGDC>F676F?FFB>46@F)<@*9F?:47BB956???9EFB>
@M04650:207:000000000-C238N:1:1101:18268:6523 1:N:0:19
ACTCCTACGGGAGGCAGCAGTGGGGAATATTGGACAATGGAGGTAACTCTGATCCAGCAATTCTGTGTGCACGAAGAAGGTTTTCGGATTGTAAAGTGCTTTAAGTCGGGAAGAAAAAAATGACGGTACCGACAGAATAAGCGACGGCTAAATACGTGCCAGCAGCCGCGGTAATACGTATGTCGCAAGCGTTATCCGGAATTATTGGGCATAAAGGGCATCTAGGCGGGGTTTCAAGTCGACGGTGAAAACTAGTGGCTCAACCATTAGCTTGCCGACGAAACTGAAATTCT
+
GGGGGGGGGGGGGGGGGGGGGGGGGGGGGGGGGEGGGGGGCFG@FGGGGGGGGCGGGGFGGAFFGFGGGGGGGGGGGGGGGFGGGGG@GGGGGGGGGGGGGGDEFFEGCFGGGGGGFGGGGGGGGGGGGGE@FEEGGCFGGDEDECGGGGGGGGGGGGC<F@EFGGGGGGDGGCFEFGDEFCCFGC58EFG1;C89>ECECCF9<FGGGFF6@?CCFDGG*CEGF?6CGGG:.CFGGGFGFGFB1*97*::C4DDFFFBF697955=<F?48@<>FFFC@5655***.-=4)6
@M04650:207:000000000-C238N:1:1101:9286:6534 1:N:0:19
ACTCCTACGGGAGGCAGCAGTGAGGAATATTGGTCAATGGAGGCAACTCTGAACCAGCCAAGTCGCGTGAAGGAAGACTGCCTTATGGGTTGTAAACTTCTTTTGTAAGGGAATAAAGTTCAGTACGTGTACTGATTTGCAGGTACCTTACGAATAAGGATCGGCTAACTCCGTGCCAGCAGCCGCGGTAATACGGAGGATCCGAGCGTTATCCGGATTCATTGGGTTTAAAGGGTGCGTAGGCGGCTTTATAAGTCAGCGGTGAAAGGCTGGGGCTCAACCCTAGCAGCGCCG
+
GGGGGGGGGGGGGGGGGGGGGGDGGGGGGGGGGGGGGGGGGGGGGGGGGGFGGGGGGGGGGGGGGGGGGGGGGGGGGGGGGGGGGGGGGGGGGGGGGGGGGGGGFGGGGGGGGG=FFGGGGGGFGGGGGGGGGGGGGGGGGGDGGGGGGGGGGGGGGGFGGGGDGFGGGGGFGGEGGGGDF8DGGGGGGDCFGGGGGGGGGGGC*>CEEEDFFGGGGGGGGGFGGGG5EGGFFGGCDDDGFGFFGGGD)7FGGGGFF?4@EFGGFCG9>F?@EFF@9066545>5)7)5>@>((
@M04650:207:000000000-C238N:1:1101:24037:6539 1:N:0:19
ACTCCTACGGGAGGCAGCAGTGGGGAATTTTGGACAATGGGGGCAACCCTGATCCAGCAATGCCGCGTGAGTGAAGAAGGCCTTCGGGTTGTAAAGCTCTTTTGTCAGGGAAGAAACTGGCTGTGCTAATACCACAGCTGACTGACGGTACCTGAAGAATAAGCACCGGCTAACTACGTGCCAGCAGCCGCGGTAATACGTAGGGTGCGAGCGTTAATCGGAATTACTGGGCGTAAAGCGTGCGCAGGCGGTTGTGTAAGACAGGTGTGAAATGCCCGGGCTTAACCTGGGAAC
+
GGFGGGGGGGGFEGEGGGG@FFFGGEGGGGGGGCGFFFFGGGGGGGGEEFGGGFGECEGGGGGGGGEGGBCGGGGGGGGGGGGGEGGEGFGEFDGGF,?FGFGAFFGFGFFGGG@FFGFGGGGFGGGGFFAEFGFGGGCGFFGGGGGGGGEGCFGDFFFGGGGGGGGGCGCEGGGDGGGGGGGFFGBCGGGGGGDEFCFFFFGDEFCCECCGGGGEGGD<CDEGGGGGFGGGE5DGDD6DFDFBC)CDDCGCDGGFFFFF??CGFFFF>@=?FFFF?BGB@2C@6*=48>F:04
@M04650:207:000000000-C238N:1:1101:22080:6689 1:N:0:19
ACTCCTACGGGAGGCAGCAGTGGGGAATATTGCACAATGGGCGAAAGCCTGATGCAGCGACGCCGCGTGAGGGAAGAAGGTTTTCGGATTGTAAACCTCTGTCTTTGGGGACGAAGAAGTGACGGTACCATACGAGGAAGCCCCGGCAAACTACGTGCCAGCAGCCGCGGTAATACGTAGGTGGCAAGCGTTGTCCGGAATTACTGGGTGTAAAGGGAGCGTAGGCGGGCATGCAAGTTGCATTTTAAATCTATGGGCTCAACCCATAGTTGGGTGCAAAACTGTGTGTCTTGG
+
GGGGGGGGGGGGGGGGGGGGGGGGGGGGGGGGGGGGGGGFGGGGGGGGGGGGGGGGGGGGGGGGGGGGGGGGGGGGGGGGGGGGGGEGGGGGGGGGGGGGGGGGGGGGGGGGGGGGGGGGGGGGDFGGGGGGGGGGGGGGGGGGGGGGGGGGGGGGFGGGGGGGGGGGGGGGGGGGGFGGGGGGGGGGGGGGGGGGGGGGGGGGGGGGGGGGGCGFEGGGGGGGGGGGDGGGFGGGGGFGFGFFGGGGFGGG7C79>47:FFGFDGG?FFF4FD>BFFFFFFGFFFFBFF?>A)
@M04650:207:000000000-C238N:1:1101:23501:6712 1:N:0:19
ACTCCTACGGGAGGCAGCAGTGGGGAATATTGGACAATGGAGGTAACTCTGATCCAGCAATTCTGTGTGCATGAAGAAGGCTTTCGGTTTGTAAAGTGCTTTAAGTCGGGAAGAAAAAAATGACGGTACCGACAGAATAAGCGACGTCTAAATACGTGCCAGCAGCCGCGGTAATACGGATGTCGCAAGCGTTATTCGGAATTATGTGGCATTAAGGCCATCTAGGCGGGGTTTAAAGTCTACGGTGATAACTAGTGGCTCAACCATTAGCTTGCCGCCCAAACTGAAATTCT
+
EFA@E<FF::CFEGGGCEG8EFGGDCCFECFFF<6CEEAF,@@@@FF96CFGGF9FF<C8FGGGG<AFGD,,<E<E@@FF,EEFDGG,FCEGGD?FFCFGCF,,:C,B:C7@CAF8=A=C<,,:B+FA+,64@:7=,CF9A,@FGG:+:@=,33D<C=<+@3:F,38FEE*@*6;@B7**68,>,*1111**;CG;,,*3BCFCF+3++/*<++3++**/>>@A?9*7=DDGBE*+:>*:*29597*9*02=**:/8))0<977F3F)**)1*)00(()0.(9)7**)39*.6
@M04650:207:000000000-C238N:1:1101:24076:6735 1:N:0:19
ACTCCTACGGGAGGCAGCAGTGGGGAATCTTCCGCAATGGACGAAAGTCTGACGGAGCGACGCCGCGTGGGTGAAGAAGGCCTTAGGGTCGTAAAGCCCTGTCATTAGGGACGAATGGTAGATGGAGTAATATGTCATCTATTTGACGGTACCTAAGGAGGAAGCCCCGGCTAACTACGTGCCAGCAGCCGCGGTAATACGGAGGATGCGAGCGTTATCCGGATTTATTGGGTTTAAAGGGTGCGCAGGCGGGCTTTTAAGTCAGCGGTGAAATCTCGGGGCTTAACTCCGAA
+
GGGGGGGGGGGGGGGGGGGGGGGGGGGGGGGGGFGGGGGGGGGGGGGGGGGGCGEGGGGGGGGGGGGGGGGGGGGGGGGGGGGGDGGGGGGGGGGGGFGGGGGGGEFGGGGGGGGDFGGFGGGGG?DFGGG9FGCC9EFGFCGFF9FGGGFGGGGGGGGGG7F<FGGGGEGCGECFFFCFGGGGGGGGGFGGGGGGGC?CFEGG**<CFGGGG=EGGGG>EGEEEFCGGFGD7=CFGD4C>FDEGDDDFDDC7>9>)=6?9FF>*CD>DF@=*//=<1F3:;3<?49).6)-:
@M04650:207:000000000-C238N:1:1101:22552:6738 1:N:0:19
ACTCCTACGGGAGGCAGCAGTGGGGAATATTGCGCAATGGGCGAAAGCCTGACGCAGCGACGCCGCGTGAGGGATGAAGGGCTTCGGTTCGTAAACCTCTGTCAGAAGGGAAGAAGTGTAGTGGTGCTAATCAGCCGCTATTTGACGGTACCTTCAAAGGAAGCACCGGCTAACTCCGTGCCAGCAGCCGCGGTAATACGGAGGGTGCAAGCGTTAATCGGAATCACTGGGCGTAAAGCGCATGTAGGCTGTTTGATAAGTCAGAAGTGAAAGCCCACGGCTCACCCGTGGAAC
+
GGGGGGGGGGGGGGGGGGGGGGGGGGGGFGGGGGGGGGGGGGGGGGGGGGGGGGGGGGGGCFGGGGGFGGGGGGGGGGGGGGGGGGGGGGGGGGGGGGGGGGGGGFGGGGGFGFGGFGGGGGGGGGGGGGGGGGGGGGGGGGGGGEEGGGCGGGGGGCCGCFFGGGGEGGGGGGGGGGGGEGGFCGGCFEGDGGGCFGGEE5EGGGGGFGFGGGGEFFGGEDGGFGGGCFGFBG35<CBDEGFFGGDFFFF>CDD=BFFFGF?C474<F4=F*<FF??DFFBGFF@)24).4,,
@M04650:207:000000000-C238N:1:1101:22914:6757 1:N:0:19
ACTCCTACGGGAGGCAGCAGTGGGGAATATTGGACAATGGAGGTAACTCTGATCCAGCAATTCTGTGTGCACGAAGAAGGTTTTCGGATTGTAAAGTGCTTTAAGTCGGGACGAAAAAAATGACGGTACCGACAGAATAAGCGACGGCTAAATACGTGCCAGCAGCCGCGGTAATACGTATGTCGCAAGCGTTATCCGGAATTATTGGGCATAAAGGGCATCTAGGCGGGGTTTCAAGTCGACGGTGAAAACTAGTGTCTCAACCATTAGCTTGCCGACGAAACTGACATTTCT
+
FGGFGAFGGGEEGGGGGGGGGGFDD@CFEGFDG9<EFFFCFGGG@FEFEF9FFFFGEF,:CCCEFFFGC9E<<,@FCAF8CEFGG:F=FFGG9FGGG9EFGGG<,FFD@EG++>FFGFEGGFA<?:F<?F+FFFGGFFGGF93>=>FEGDGFGEF@DFCFFF7F7FECFD7EGGG;;*?<CGFFCF>E7*/*;**9C**;1BE+?FF6CFGF8CEC73>DCCCCFG*:ED52)2:+*:=CD3>))9*9?*:7>C279***39:C7*9)1=4BB5<F2;G:B9<>FF?2)9B)-)
@M04650:207:000000000-C238N:1:1101:6699:6763 1:N:0:19
ACTCCTACGGGAGGCAGCAGTGGGGAATATTGGACAATGGAGGTAACTCTGATCCAGCAATTCTGTGTGCACGAAGAAGGTTTTCGGATTGTAAAGTGCTTTAAGTCGGGAAGAAAAAAATGACGGTACCGACAGAATAAGCGACGGCTAAATACGTGCCAGCAGCCGCGGTAATACGTATGTCGCAAGCGTTATCCGGAATTATTGGGCATAAAGGGCATCTAGGCGGGGTTTCAAGTCGACGGTGAAAACTAGTGGCTCAACCATTAGCTTGCCGACGAAACTGAAATTAT
+
GGGGGGGFGGGFGGGGGGGGGGFGGGGGGGGGFGGGGGGGEFGGGGG9FFFGGGGGGGGFGDDGFFGGGGFFFGGGGGGGGGGGGGGDEGGGGGGGFAGGFGFGGC<FGGGGGGGGGGEGGGGGCFGFGEGC=CCFGGGGGFGGGGG77CFGGGGGGG7FFDGGGGEGDGGGG>,DFF<BCGGGGGGEDDEEEGC?F>CGGGG9CCCEDEEC6EC7C5<FC9+3<6*:CDGE>CDG7D*CB7BE>5936*:09**19@5<F4FGFD66FFFB*)76993>B;DFFFFAFFF2)
@M04650:207:000000000-C238N:1:1101:28127:6764 1:N:0:19
ACTCCTACGGGAGGCAGCAGTGGGGAATATTGCGCAATGGGCGAAAGCCTGACGCAGCGACGCCGCGTGAGGGATGAAGGGCTTCGGTTCGTAAACCTCTGTCAGGAGGGAAGAAATGTGCTCGTGCTAATCAGCGGGCATTTGACGGTACCTCCAAAGGAAGCACCGGCTAACTCCGTGCCAGCAGCCGCGGTAATACGGAGGGTGCAAGCGTTAATCGGAATCACTGGGCGTAAAGCGCATGTAGGCTGCTTTATAAGTCAGAGGTGAAATCCCACGGCTTACCCGTGGAA
+
GGGGGG<FFEE@CFGGGGGGFFFDEGGGGGGFGGEEC@EFEFGFEGGGGGGGGGGGEGG7FGGGGGGGGDGC@FFGGFGGEFGGGEDFGFGGGGGGGFGGGGGGGGFGGGGGGGGDGGGGGGGGGCGGFGFGGGGGDEEG7FCGGGGGGGGGEFFC<F<EGGFGGCCFEGGGGGGGGGG>CECGFC>CFE5>EEGGDGCFEGGC?EGGF9CEGE;EFDGG5C8FGGGCC<F=DGGGDGFGFD5;>>>FFDCD*?D4=BFFG=DCF7C?FFFFFFFFBFGBD;GFFFFFF5)4<
@M04650:207:000000000-C238N:1:1101:13011:6770 1:N:0:19
ACTCCTACGGGAGGCAGCAGTGGGGAATATTGGGCAATGGGGGCAACCCTGACCCAGCGACGCCGCGTGAGTGAAGAAATCCTTCGGGATGTAAAGCTCTGTTGTATGGGAAGAGAAAAAGACGGTACCATACGAGGAAGCCCCGGCAAACTACGTGCCAGCAGCCGCGGTAATACGTAGGGGGCAAGCGTTGTCCGGAATTACTGGGCGTAAAGCGCACGCAGGCGGGTTTATAAGTCAGATGTAAAAGGCAGGTGCTTACCATCTGTTTGTCATCTGATACTGTAAGCCT
+
GGGGGGGGGGGGGGGGGGGGGGGGGGGGGGGGGGGGGGGGGGGGGGGGGGGGGGGGGGGGGGGGGGGGGGGGGGGGGGGGGGGGGGGGGGGGGGGGGCFGGGGGGGGGGGGGGGGGGGGGGGGGGGGGGGGGGGGGGGGGGGGGGGGGGGGGGGGGGGGGGGGGGGGGGGGGGGGGFCFGGGGGGGFGGGGGGGGGGGGGGGGGGGGGGGGGGGGGGGGGGGGGGGGGGGGCFFGGGF?FFFFFGGDGFGGFGGGF@?FFGFCFFFGFBFFFFFBFABG?84CFFFFDDFFF
@M04650:207:000000000-C238N:1:1101:15139:6795 1:N:0:19
ACTCCTACGGGAGGCAGCAGTGGGGAATATTGCACAATGGGCGAAAGCCTGATGCAGCGACGCCGCGTGAGTGAAGAAGTATTTCGGTATGTAAAGCTCTATCAGCAGGGAAGAAAATGACGGTACCTGACTAAGAAGCCCCGGCTAACTACGTGCCAGCAGCCGCGGTAATACGTAGGGGGCAAGCGTTATCCGGATTTACTGGGTGTAAAGGGAGCGTAGACGGCGAAGCAAGTCTGGAGTGAAAACCCAGGGCTCAACCCTGGGACTGCTTTGGAAACTGCTTTGCTAG
+
GGGGGGGGGGGGGGGGGGGGGGGGGGGGGGGGGGGGGGGGGGGGGGGGGGGGGGGGGGGGGGGGGGGGGGGGGGGGGGGGGGGGGGGGGGGGGGGGGGGGGGGGGGGGGGGGGGGGGGGGGGGGGGGGGGGGGGGGGGGGGGGGGGGGGGGGGGGGGGGGGGGGGGGGGGGGGGGGGGGGGGGGGGGGGGGGGGGGGGGGGGGGGGGGGGGGGGGGGGGGGGGGGGGGGGGGFGGGGGFGFGFFGGGGFGDGGGGFFFFFGFGGFGGFFFFFFFFFFFFFFFFFFFFFFFFF
@M04650:207:000000000-C238N:1:1101:4302:6809 1:N:0:19
ACTCCTACGGGAGGCAGCAGTGAGGAATATTGGTCAATGGGCGAGAGCCTGAACCAGCCAAATCGCGTGAAGGAAGACTGCCTTATGGGTTGTAAACTTCTTTTATACAGGAATAAAAAAGGGGACGTGTCCCTTATTGCATGTACTGTATGAATAAGCATCGGCTAACTCCGTGCCAGCAGCCGCGGTAATACGGAGGATGCGAGCGTTATCCGGATTTATTGGGTTTAAAGGGTGCGCAGGCGGGCTTTTAAGTCAGCGGGGAAATCTCGGGGCTTAACTCCGAAACTGCCG
+
GGCFGGGGFFEGGGGGGGGGGGGGGGGGGGGGCFGGGGGGGGGGGGGGGGGGFGGGGGGGGCFGGGGGGGGGGGGGGFFGGGGGGGGFGGDGGGGGGGDFFGFFFGGGEFGGGGCGGC?FFDGDGC@F+B<E,CFFFGCFGFG,;5,77?FFGB@EFEGD;BFGDGEC:;7,5@FECCCCEGG5BC>EGC:F;CFDEG>>:F,=8EE=BEEF9EE5=:/;7CEFGG55:FC+9097**)))9;DDGG35D*9C7C?FF?)::)C3992476@FF>5(:<FFFGFD3>>FFF?:9
@M04650:207:000000000-C238N:1:1101:23674:6819 1:N:0:19
ACTCCTACGGGAGGCAGCAGTGGGGAATATTGCGCAATGGGCGAAAGCCTGACGCAGCGACGCCGCGTGAGGGATGAAGGGCTTCGGTTCGTAAACCTCTGTCAGAAGGGAAGAAGTGTAGTGGTGCTAATCAGCCGCTATTTGACGGTACCTTCAAAGGAAGCACCGGCTAACTCCGTGCCAGCAGCCGCGGTAATACGGAGGGTGCAAGCGTTAATCGGAATCACTGGGCGTAAAGCGCATGTAGGCTGTTTGATAAGTCAGAAGTGAAAGCCCACGGCTCACCCGTGGAAC
+
GGGGGGGGGGGGGGGGGGGGGGGGGGGGGGGGGGGDGGGGGGGGGGGGGGGGGGGGGGGGGGGGGGGFGGGGGGFGGGGGGG?FGGGGGGGCFGGGGGGGGGGGGGFGGGGGGGGGCFGGGGGGFGGFCGGGGGGFGG@EEGGGGGGGGGEGGGGGGGGGGGGGGCFGGGGGGGFGFEGGGCGGGGGGGGGGGGGGFGFGGGGGGGGGGGGGGCCCFGGGEGG5@FEGGFFGDGC=DGFGFGEFFGGGFGGGGDF@?BFFGFGFF>CAFFFFFFFF?FG@B>G?FF>BFBDBF(
@M04650:207:000000000-C238N:1:1101:11473:6857 1:N:0:19
ACTCCTGCGGGAGGCAGCAGTGGGGAATATTGCGCAATGGACGAAAGTCTGACGCAGCGACGCCGCGTGAGGGAAGAAGGTTTTCGGATTGTAAACCTCTGTCTTTGGGGACGAAGAAGTGACGGTACCCAAGGAGGAAGCCACGGCTAACTACGTGCCAGCAGCCGCGGTAAAACGTAGGTGGCAAGCGTTGTCCGGAATTACTGGGTGTAAAGGGAGCGCAGGCGGGACGGCAAGTTGGGTGTGAAATCTATGGGCTCAACCCATAGCGTGCATTCAAAACTGCTGTTCTTG
+
GGGGGGEGGGGGGGGGGGGGGGGGGGGGGGGGGGGGGGGGGGGGGGGGGGGGGGGGGGGGGDGGGGGGGGGGGGGGGGGGGGGGGEGGGGGGGGGGGGGGGGGGGGGGGGGGGGEGGGGGGGGGGGGGGGG7FGGGGGGGGGGGGGGGEGGGGGGGGFGGGGGGGFCGGGGGGGGGGGFGGGGGGGGGGGGGDGGGDGGGGGGGGGGGGGGGGGGGGCDGGGCEGGDGGGGGDGCEFFFGFGFFDDGGFFFGGG7?>F>FGFGG>39?FFDDFFFFFB>FF2<F?FFBFFFFB4
@M04650:207:000000000-C238N:1:1101:22113:6861 1:N:0:19
ACTCCTACGGGAGGCAGCAGTGGGGAATATTGCGCAATGGGCGAAAGCCTGACGCAGCGACGCCGCGTGAGGGATGATGGCTTCGGTTCGTAAACCTCTGTCAGGAGGGAAGAAATGTGCTCGTGCTAATCAGCGGGCATTTGACGGTACCTCCAAAGGAAGCACAGGCTAATCTCGTGCCAGCAGCCGCGGTAATACGAGATGTGCGAGCGTTGTTCGGAATCACTGGGCATAAAGGGTGCGTAGGCGGTATGCCAAGTCGGGTGTGAAATCCCTCCGCTTAACGGAGGAACT
+
GGGGGGGGGGGGDEGGGGCFGGGGGGGGGGGGGGGFGGGGGGGGGGGGGGGGGGGGGGEGGGGGGGGGGGGG7FGGGGGCFFFGEGGGGGGG<FGGGGFEFGFGGDFGGGGGG@FGGGFGFGGGGGGFGFGGGGGGGGGGGGGGGGGGGDC<CE7FAFGFGGGGG:FGGGGGFFGGGGFEGCGGGGCC*=EEE5CFFGFCC*;FFFGGDEGG5CEGCFCG8DGFFF7<07F=@GGE7:>C)CBFCDDGFGCC7FFFF4;FG5)35C7(*==?@?@),2<B5:7B7>@?(8)4<)
@M04650:207:000000000-C238N:1:1101:8440:6865 1:N:0:19
ACTCCTACGGGAGGCAGCAGTGAGGAATATTGGTCAATGGGCGAGAGCCTGAACCAGCCAAATCGCGTGAAGGAAGACTGCCTTATGGGTTGTAAACTTCTTTTATCAGGGAATAAAAAGAGTTACGAGTAACTTATTGCATGTACCTGATGAATAAGCATCGGCTAACTCCGTGCCAGCAGCCGCGGTAATACGGAGGATGCGAGCGTTATCCGGATTTATTGGGTTTAAAGGGTGCGCAGGCGGGCTTTTAAGTCAGCGGTGAAATCCCAACGCTTAACGTTGGAACTGCCG
+
GGGGGGGGGGGBFGGGGGGGGGFGGGGGGGGGGGGGGGGGGGGGEGGGGGGGGGGGGGGGGGGGGGGGGGGGGGGGGGGGGGGGGGGGGGGGGGGGGGGGGGFGGGGGGGGGGGGGGGGGGGGGGGGGGGGGGGGGGGGGF<FGGGGGGFGGGGGGGGGGGGGGGGGGGGGGGGGGGGFFFGGGGGGGDEGGGGF*>EGGCFGGGGGGGGGGGGGGGCDGGG7FFGGDGFGGFGGGGGFD@GBFGGGG>C6D7CF=FFFFGFGGFG>AFFFF?5>FFFGFFF<:FFFFFFF>?B
@M04650:207:000000000-C238N:1:1101:5662:6908 1:N:0:19
ACTCCTACGGGAGGCAGCAGTGAGGAATTTTGCGCAATGGGGGAAACCCTGACGCAGCAACGCCGCGTGAGTGATGAAGGCCTTTTGGTTGTAAAGCTCTGTCGCCTGGAAAGAAACCTACAAGTAGGAAATGACTTGTAGCTGACGGTACCAGGAAAGGAAGGACCGGCTAACTCCGTGCCAGCAGCCGCGGTAATACGGGGGGTCCAAGCGTTATTCGGAACCATTGGGTGTAAAGCGCATGTAGGCGGTTGGGTATGTCAGATGTGAAAGCCCGGGGCTTAACCCCGGA
+
9E,EFGDGGGGEFEC@CG?D-6CED<FC,<;C@EG:E;FGGGFGGGEFGFGFGEGEDGF<FEGD>FGF::FFFF95,9<EFF8,BFCF,CCFGGDGG9FF9FEBFGEFGGGECFFGGGGCGF9D,8CF<<FDEFEEFF<FFGGGGGGGGGGGCCEGGGCGGGGGBC:FEEEGGF99EGGGEC9C8FC7F>CC5C@EFCG588C>E::FGCGFE**;=:CC=1C*;*C+<DF=@ECC77=C:D552::>F59))15>@?69<*:77*26BF49=F5>>1D:59G?766:<E>9
@M04650:207:000000000-C238N:1:1101:9062:6915 1:N:0:19
ACTCCTACGGGAGGCAGCAGTGGGGAATATTGGACAATGGAGGTAACTCTGATCCAGCAATTCTGTGTGCACGAAGAAGGTTTTCGGATTGTAAAGTGCTTTAAGTCGGGAAGAAAAAAATGACGGTACTGACAGAATAAGCGACGGCTAAATACGTGCCAGCAGCCGCGGTAATACGTATGTCGCAAGCGTTATCCGGAATTATTGGGCATAAAGGGCATCTAGGCGGGGTTTCAAGTCGACGGTGAAAACTAGTGGCTCAACCATTAGCTTGCCGACGAAACTGAAATTCT
+
GGGGGGGGGGGEGGGGGGGGGGGGGGGGGGGGGGGGGGGGGGGGGGGGGGGGGGGGGGGGGGGGGGGGGGGGGGGGEGGGGGGGGGGGGGGGGGGGGGGGGGGGGGGGGGGGGGGGGGEGGGGGGGGGGGGGGGGGGGGGGGGGGGDGGGGGGGGGGGGGGGGGGGGGGGGGGGGGGGGGGGGGGGGGGGGGGGGGGGGGGGGGGGGGGGGGDCFGGGGGGGGFGGGGGDGEFGGGGGFGFDFFGGGGFGGGCFFFFFEFG@DFFGGA?FFFFFFFFFGB)7DFFFFADFF<9
@M04650:207:000000000-C238N:1:1101:9944:6924 1:N:0:19
ACTCCTACGGGAGGCAGCAGTGGGGAATATTGGGCAATGGGGGCAACCCTGACCCAGCGACGCCGCGTGAGTGAAGAAATCCTTCGGGATGTAAAGCTCTGTTGTATGGGAAGAGAAAAAGACGGTACCATACGAGGAAGCCCCGGCAAACTACGTGCCAGCAGCCGCGGTAATACGTAGGGGGCAAGCGTTGTCCGGAATTACTGGGCGTAAAGCGCACGCAGGCGGGTTTATAAGTCAGATGTAAAAGGCAGGTGCTTACCATCTGTTTGTCATCTGATACTGTAAGCCG
+
GGGGGGGGGGGGGGGGGGGGGGGGGGGGGGGGGGGGGGGGGGGGGGGGGGGGGGGGGGGGGGGGGGGGGGGGGGGGGGFGGGGGGGGGGGGGGGGGGGGGGGGGGGGGGGGGGGGGGGGGGGGGGGGGGGGGFGGGGGGGGGGGGGGGECGGGGGGGGGGGGGGGGGGEGFEGGFGGB:CEGGGGGGGGDGGGGGGGGGEFGGGGGGGGGGGGFGGGGGGDCEGEG5=7>ECFGGDGCFGFCFFGGGGFGGCFCGFFFFFGFGGF4CDFFFFFF4?AFD@FBGF4**..7?(
@M04650:207:000000000-C238N:1:1101:7761:6934 1:N:0:19
ACTCCTACGGGAGGCAGCAGTGGGGAATATTGGACAATGGAGGTAACTCTGATCCAGCAATTCTGTGTGCACGAAGAAGGTTTTCGGATTGTAAAGTGCTTTAAGTCGGGAAGAAAAAAATGACGGTACCGACAGAATAAGCGACGGCTAAATACGTGCCAGCAGCCGCGGTAATACGTATGTCGCAAGCGTTATCCGGAATTATTGGGCATAAAGGGCATCTAGGCGGGGTTTCAAGTCGACGGTGAAAACTAGTTGCTCAACCATTAGCTTGCCGACGAAACTGAAATTCTT
+
FGGGGGGGGFEDGEEEGGFEF<CEFEGGGGGGGGGFFGGGCFGCGGGGGEGGGGGGGDGGGFGFGFDFGFFGGGEGEGGGGCFGGEGG:FGGDEGGGGGGGGCFFEEE@EEFFFGGGGGFFCFEFCFFEGCFGGCGGGGFGCFEGGEG@FGGGGG?FFF@=8FGFC8EGGGGDCFFDF>:?:FGGGEECEGGDEGG?EE5CG6C@C+A557C89CG7CD7;DGGGGFCED8:>EGEFG*:>GF5<9>/9CFG<*:/*/94:@6C)5CA*86*=FF@F9DD>>G)6**).**6))
@M04650:207:000000000-C238N:1:1101:22682:6965 1:N:0:19
ACTCCTACGGGAGGCAGCAGTAGGGAATCTTCCACAATGGACGCAAGTCTGATGGAGCAACGCCGCGTGAGTGAAGAAGGCTTTCGGGTCGTAAAACTCTGTTGTTGGAGAAGAATGGTCGGCAGAGTAACTGTTGTCGGCGTGACGGTATCCAACCAGAAAGCCACGGCTAACTACGTGCCAGCAGCCGCGGTAATACGTAGGTGGCAAGCGTTATCCGGATTTATTGGGCGTAAAGCGAGCGCAGGCGGTTTTTTAAGTCTGATGTGAAAGCCCTCGGCTTAACCGAGGA
+
GGGGGGGGGGE;FGGGGGGGGGGGCGFGGGGGGGGGGGGGGGGGDGGGGGGGGGGGGGGCGGGGGGGGGEGGFGEGGGGGGGGGGGGGGGGGGGGGGGGGGGGGGGGGGGGGGGGGGGEGGGGGGGGGGGCFGGGGGFEGGGEEGFGGGGGGGGGGGGGGGGGGGGGGEEDGGGGGGEFGGGDGGGGGFGGCEGGGFCGGCGFEGGCEFFGGCEGCEFC<EC85@:CGFGGGFEGG<FFG@GDEC<G:>DGCC<FF5)9@FFDGFGG9F6F?FF>FFF5@E:7?@FF66:59
@M04650:207:000000000-C238N:1:1101:21517:6989 1:N:0:19
ACTCCTACGGGAGGCAGCAGTGCTGAATTATTCGCCAATGCGCGAAAGCGTGACGGTGCGACGCCGCGTGCGGGACGAAGGCCTTCGGGTTGTAAACCGCTGTCAGGGGATAGAAAACCATAATGGTTAATAGCCATTATGCTGATCATCCCCAAAGGAAGCACAGGCTAATCTCGTGCCAGCAGCCGCGGTAATACGAGATGTGCGAGCGTTGTTCGGAATCACTGGGCATAAAGGGTGCGTAGGCGGTGCGCCAAGTCGGATGTGAAATCCCTTCGCTTAACGGAGGAACTG
+
GGGGGGGGGGGGGGGGGGGGGGGGGGGGGGGGGGGGGGGGGGGGGGGGGGGGGGGGGGGGGGGGGGGGGFEGGGGGGGGEGGGGGGGGGGGGGFGGFGGGGGGGGGGGGDEGCFFGGGGGGEGGGGFGFFFGEGGGGGGGGGGFGGDGGGGGGCGFGGGDGGGFFFGGGGGGFFFFGGGGFGFGCEGGGEEGGGGGGG5E5CFFGGGCEEGGGGGGGGC9=FGGGGGG=<CFFGGGG:>DBGFFGDFG>C<DGGDBFFB=CD3CBGG2=6B?6)/=BBG@F(CFDD:69.<:?8
@M04650:207:000000000-C238N:1:1101:22160:6996 1:N:0:19
ACTCCTACGGGAGGCAGCAGTGGGGAATTTTGGACAATGGGGGCAACCCTGATCCAGCCATGCCGCGTGAGTGAAGAAGGCCTTCGGGTTGTAAAGCTCTTTCAGTGGGGAAGAAACGGGATTCTCTAATACGGAGTTCTAATGACGGTACCTACAGAAGAAGCACCGGCTAACTACGTGCCAGCAGCCGCGGTAATACGTAGGGTGCAAGCGTTAATCGGAATTACTGGGCGTAAAGCGTGCGCAGGCGGTTGTGTAAGACAGGTGTGAAATCCCCGGGCTTAACCTGGGAGC
+
GGGGGGGGGGGFGGGGGGGGGFGGGGGGGFGGGDFE8FFDGGGGGGEFFGGGGGGGGGGGGGDGGGCCGEEGGGFDGFGGGGGF==FFFGGGEFGFGGGFGGGGFEG?FDGGGGGBGFGGGGD@CDAEFGGGGGCFGGFGGEFCFCGG@FCFDGGGGGGGGFFGGGGGGGGGGFGGGGGGCDF6CEGFGDEEGGGGGGGGCFGGDCC=FECEEEGGGGGGECEGGGGGGGFGEECEG78)0*7@GDGGDGGGGDDFF=8BAFGGFFG2>FBFFFFF?>D:>><@?86>BFF?<2
@M04650:207:000000000-C238N:1:1101:25057:7059 1:N:0:19
ACTCCTACGGGAGGCAGCAGTGGGGAATATTGGACAATGGACCAAAAGTCTGATCCAGCAATTCTGTGTGCACGACGAAGTTTTTCGGAATGTAAAGTGCTTTCAGTTGGGACGAAGAAAGTGACGGTACCAACAGAAGAAGGGGCGGCTAAATACGTGCCAGCAGCCGCGGTAATACGTAGGGGGCGAGCGTTGTCCGGAATCATTGGGCGTAAAGGGCGCGTAGGCGGGAATACAAGGCTGTTTTTAAAGTTCAGGGCTCAACCCTGTGATGGAATGGACACTGTATTTCTT
+
GGGGGGGGGGGGGGGGGGGGGGGGGGGGGGGGGGGGGGGGCFGGGGGGGGGGGGGGFGGGGGGGGGGGGGGGGGGGGEEGGGGGGGGGGGGGFFFGGGGGGGGGGFGGGGGGGGGEGGGFFGGGGGGEGGGGGGGGEFGGGGGGDEFGGCGGGGGGGGGGGGGGGFGGGGEEFGGGFFGGGFGGGGEG7EGGG5?8CGCE*:5<:EGGGGGGCEGGFGGGGGGEGGGGGGGC>FGGGGF*7DF87*93>C>GGFFF?=@FG@6C?GDBF769FFF442>?=)9746=<4@FBA>
@M04650:207:000000000-C238N:1:1101:4335:7087 1:N:0:19
ACTCCTACGGGAGGCAGCAGTGGGGAATATTGGGCAATGGGGGCAACCCTGACCCAGCGACGCCGCGTGAGTGATGAAGTCTTTCGGGACGTAAAGCTCTTTTGTACGGGAAGAAGACGATGACGGTACCGTACGAATAAGCCCCGGCAACCTACGTGCCAGCAGCCGCGGTAATACGTAGGGGGCAAGCGTTGTCCGGAATTACTGGGCGTAAGGGGCACGCAGGCGGATTTGATAGTCAGCTGTAAAATACGTCAGCTCAACGGGCGGGTGGAGGCTGAGCAGGCAAGTTT
+
GGGGGGGGGGGFGGGGGGGGGGGGGGGGGGGGGGGGGGGGG@EGGGCFGGGGGGGGGGGGCFGGGGGGGE+?FGEFGGGDFEGGGGGG7@FGGGGG9FFFGGGGG<FFCFGGGFDFGCCCF7>,83B@CAC<>@FG7>FEFE,@>FC7FF*<FEGG:F@*<BFGGGGE<8C*=:BEGGGFGCBE@CE*12;C8/2<9;?>>CEF7CFFFEG:ED*37DG3*9*/:57EGGC=6A>+0:/:**9600:C@C0*:565)0)*+97*)7917377))))-(*7>(**))),(8*))
@M04650:207:000000000-C238N:1:1101:6738:7100 1:N:0:19
ACTCCTACGGGAGGCAGCAGTGGGGGATATTGCACAATGGGGGAAACCCTGATGCAGCGACGCCGCGTGAGGGAAGAAGGTTTTCGGATTGTAAACCTCTGTCTTTGGGGAAGAGCAGAAGACGGTACCCAAGGAGGAAGCCACGGCTAACTACGTGCCAGCAGCCGCGGTAAAACGTAGGTGGCAAGCGTTGTCCGGAATTACTGGGTGTAAAGGGAGCGCAGGCGGAATGGTAAGTTGAATGTGAAAACTATGGGCTCAACCCATAGACTGCGTTCAAAACTACTGTTCTTG
+
GGGGGGGGGGGGGGGGGGGGGGGGGGGGGGGGGGGGGGGGGGGGGGGGGGGGGGGGGGGGGGGGGGGFEDGGGGFGGGGG<FGGGGGGGGGGGGGGGGGGGGGFGGGGGGGGGGGGFGEGFGGGGGGGGGGGGGGGGDGGGGFGGGGGGGGGGGGGGG7C<EFCFGGGGEFCFGGGG7CGGCGGGGGGGGGGGGGGDGDGGCGGGG6:@CEGG?FGGGGGGGEGEEGCC5EGFFGGFF=FFG=6:CDCBDDGGGG@F>@FGFFGDGG?FFF@FFFFFFGFFAGFFFF2696<2)
@M04650:207:000000000-C238N:1:1101:19968:7107 1:N:0:19
ACTCCTACGGGAGGCAGCAGTGGGGAATATTGGGCAATGGGGGGAACCCTGACCCAGCGACGCCGCGTGAGTGAAGAAATCCTTCGGGATGTAAAGCTCTGTTGTATGGGAAGAGAAAAAGACGGTACCATACGAGGAAGCCCCGGCAATCTACGTGCCAGCAGCCGCGGTAATATGTAGGGGGCAAGCGTTGTCCGGAATTACTGGGCGTAAAGCGCACGCAGGCGGGTTGATAAGTCAGAGGTAAAAGGCAGGTGCTTACCATCTGTTTGTCATCAGATCCTGTAAGCCT
+
GGGGGGGGGGGGGGGGGGGGGGGGGGGGFGGF<FGGGGGGG:FDGG<AFGGGGFBFGGGGGGGGGGGGGEEGGGAFGG@FGGGGGGGG@FGGGGGG9:FGGGDFE@3FFGFCFGB8A,,8C*8<71<<@FGGEC@*C:++*+11=CFGE++30<F@GDCFGGGGGGDGGG>*:@++0020A;/88*;CGC8*:/:08*A*8:F9AF?FGG11C59+:59C=)?5EGDCCCC*972<::**9**509F09*//**10966/+/9784CA**15748*6)2*1498000)496(
@M04650:207:000000000-C238N:1:1101:27913:7113 1:N:0:19
ACTCCTACGGGAGGCAGCAGTTGGGAATCTTGCACAATGGGGGAAACCCTGATGCAGCGACGTCGCGTGGAGGATGAAGGGTCTAGGCTCGTAAACTCCTTTTGCACGGAAAGACTTAGGACGGTACCGTGCGAATAAGCACCGGCTAACTACGTGCCAGCAGCCGCGGTAATACGTAGGGGGCAAGCGTTGTCCGGAATTACTGGGCGTAAAGCGCACGCAGGCGGGTTTATAAGTCAGATGTAAAAGGCAGGTGCTTACCAGCTGTTTGTCATCTGATACTGTAAGCCT
+
GGGGGGGGGGGGGGGGGGGGGGGGGGGGGGGGGGGGGGGGGDGGGGGGGGGGGGGGGGGGGG6FGGGGGG@FGGDFFFGGFCFFFGGFF<FGGGGG<EFGGGGFEEFFG7FGGG?AEGFCFCEFFG:<FFGGDCCFGGAFGGFDCD:BCFGFCDCFGCAEG?CCC7E:<*<*,@C7CFFGGDE>8CGGE;CEE@:E5588<C+@+<*7EECEFG?C=CDGGC?E5=EG57*01+:<C76:7C=@CD77BDDFCGDF?F*=EF*2)07-*94.*9B@<<G=6):@BF4:7<)
@M04650:207:000000000-C238N:1:1101:11917:7114 1:N:0:19
ACTCCTACGGGAGGCAGCAGTGGGGAATATTGCGCAATGGGCGAAAGCCTGACGCAGCGACGCCGCGTGAGGGATGAAGGGCTTCGGTTCGTAAACCTCTGTCAGAAGGGAAGAAGTGTAGTGGTGCTAATCAGCCGCTATTTGACGGTACCTTCAAAGGAAGCACCGGCTAACTCCGTGCCAGCAGCCGCGGTAATACGGAGGGTGCAAGCGTTAATCGGAATCACTGGGCGTAAAGCGCATGTAGGCTGTTTGATAAGTCAGAAGTGAAAGCCCACGGCTCACCCGTGGAAC
+
GGGGGGGGGGGGGGGGGGGGGGGGGGGFGFGGGGGGGGGGGGGGGGGGGGGGGGGGGGGEGGGGGGGCFGGGGGGGGGGGGGGGGGGGGEGGGGGGGGGGGGGGGGGGGGGGGGGGGGGGGGGGGGGGGGGGFGGGGGDGGGGGGGGGEGGFG@FGGGGFGGEGGGGGGGGGGGGGGGGGGGGGGGGGGGGGGGGGGFFGGDEC>CGGGGGGGCGGGGGGGGGFGGGGGFGGFGG5CCFG:G>BGGGGF7FGCDGFFFFFDF>FFCGAFFFFFF@)4?C3>93FFFFFFFFF2.
@M04650:207:000000000-C238N:1:1101:27314:7119 1:N:0:19
ACTCCTACGGGAGGCAGCAGTAGGGAATCTTCGGCAATGGGGGCAACCCTGACCGAGCAACGCCGCGTGAGTGAAGAAGGTTTTCGGATCGTAAAGCTCTGTTGTAAGAGAAGAATGTGTGTGAGAGTGGAAAGTTCACACAATGACGGTAACTTACCAGAAAGGGACGGCTAACTACGTGCCAGCAGCCGCGGTAATACGTAGGTCCCGAGCGTTGTCCGGATTTATTGGGCGTAAAGCGAGCGCAGGTGGTTTGATAAGTCTGAAGTTAAAGGCTGTGGCTCAACCATAGT
+
GGGGGGGGGGGGGGGGGGGGGGGGGGGGGGGGGGGGGGGGGGGGGGGGGGGGGGGGGGGGGGGGGGGGGGGGGGGGGGGGGGGGGGGGGGGGGGGGGGGGGGGGGGGGGGGGGGGGGGGGGGGGGGGGGGGGGGGGGGGGGGGGGGGGGGGGGGGGGGGGGGGGGGGGGDGGDGGGGGGGGGGGGGGGGGGGGGGGGGGGGFFFGG?EGGGGGGGGGGGGGGGCEFD9AFGGF=DGGGBFDGFFGGGGFCFG7CFDFBFFFFG=F>C?FFFFFFF:>?C;F?D?FFFFFFFFA
@M04650:207:000000000-C238N:1:1101:25037:7199 1:N:0:19
ACTCCTACGGGAGGCAGCAGTGGGGAATATTGGGCAATGGGGGGAACCCTGACCCAGCGACGCCGCGTGAGTGAAGAAATCCTTCGGGATGTAAAGCTCTGTTGTATGGGAAGAGAAGCAGACGGTACCATACGAGGAAGCCCCGGCAAACTACGTGCCAGCAGCCGCGGTAATACGTAGGGGGCAAGCGTTGTCCGGAATTACTGGGCGTAAAGCGCACGCAGGCGGGTTTATAAGTCAGATGTAAAAGGCAGGTGCTTACCATCTGTTTGTCATCTGATACTGTAAGCCT
+
GGGGGGGGGGGGGGGGGGGGGGGGGGGGGGGGGGGGGGGGGGGGGGGGGGGGGGGGGGGGGGGGGGGGGGGGGGGGGGGGGGGGGGGGGGGGGGGGGGGFGGGGGGGGGGGGGGGGGGGGGGGGGGGGGGGGGGGGGGGGGGGGGGGGGGGGGGGGGGGGGGGGGGGGGGEGGGGGGFGGGGGGGGGGGGGGGGGGGGGGFGGGGGGGGGGGGGGGGGGGGGGGGGGGGCE5<FGGGGFGFCBFGGGGFGGGGGGFFFFFFFGGFGGF*=?FFFFFA2?F4:GFFFFFFFF:
@M04650:207:000000000-C238N:1:1101:13561:7435 1:N:0:19
ACTCCTACGGGAGGCAGCAGTGGGGAATATTGGACAATGGAGGTAACTCTGATCCAGCAATTCTGTGTGCACGAAGAAGGTTTTCGGATTGTAAAGTGCTTTAAGTCGGGAAGAAAAAAATGACGGTACCGACAGAATAAGCGACGGCTAAATACGTGCCAGCAGCCGCGGTAATACGTATGTCGCAAGCGTTATCCGGAATTATTGGGCATAAAGGGCATCTAGGCGGGGTTTCAAGTCGACGGTGAAAACTAGTGGCTCAACCATTAGCTTGCCGACGAAACTGAAATTCT
+
GGGGGGGGGGGGGGGGGGGGGGGGGGGGGGGGGGGGGGGGFGGGGGGGGGGGGGGGGGGGGGGGGGGGGGGGGGGGFGGGGGGGGGGGGGGGGGGGGGGGGGGGGFGGGEGGGGGGGGGGGGGGGGGGGGGGGGGGGGGGGDGGGGGDGGGGGGGGGGGGGGGGGGGGGGGGGGGGGGFGGGGGGGGGEGGGGECFGGGGEFGFGGGCGGGGGGGGCDGG6DCFFFFGGGGC7CGGGFFFFGEDGDFFF7>D6>FFFFF)26CFFGGA4@FFFFFFF6CBEFGF=6?AFF699
@M04650:207:000000000-C238N:1:1101:15433:7435 1:N:0:19
ACTCCTACGGGAGGCAGCAGTGGGGAATATTGCACAATGGGGGAAACCCTGATGCAGCGACGCCGCGTGAGTGAAGACGGTCTTCGGATTGTAAAGCTCTGTTGAGGGGGGCGATAATGACGGTACCCCTTTAGAAAGCCACGGCTAACTACGTGCCAGCAGCCGCGGTAATACGTAGGTGGCGAGCGTTGTCCGGAATTACTGGGTGTAAAGGGAGCGCAGGCGGGAAGGCAAGTTGGATGTGAAATACTCAGGCTCAACCTGGGGGCTGCATCCAAAACTGTTTTTCTTG
+
GGGGGGGGGGGGGGGGGGGGGGGGGGGGGGGGGGGGGGGGGGGGGGGGGGGGGGGGGGGGGGGGGGGGGGGGGGGGGGGGGGGGGGGGGGGGGGGGGGGGGGGGFGGGGGGGGGGGGGGGGGGGGGGGGGGGGFGGGGGGGGGGGGGGGGGGGGGGGGGGGGGGGGGGGGGGGGGGGGGFGGGGGGGGGGEGGGGGGGGGGGGGGGGGEGGGGGGGGGGGGGEGGGGGGGGG4=FCGGFGFGFFGFGFFFGGGGGFFFFFGFGFFG3>F>BEF6@F>?GFF>DFFFF6>F?4
@M04650:207:000000000-C238N:1:1101:8194:7468 1:N:0:19
ACTCCTACGGGAGGCAGCAGTGGGGAATCTTCCGCAATGGACGAAAGTCTGACGGAGCGACGCCGCGTGGGTGAAGAAGGCCTTAGGGTCGTAAAGCCCTGTCATTAGGGACGAATGGTAGATGGAGTAATATGTCATCTATTTGACGGTACCTAAGGAGGAAGCCCCGGCTAACTACGTGCCAGCAGCCGCGGTAATACGGAGGGTGCAAGCGTTAATCGGAATTACTGGGCGTAAAGCGCACGCAGGCGGTCTGTCAAGTCGGATGTGAAATCCCCGGGCTCAACCTGGGA
+
GGGGGGGGGGGGGGGGGGGGGGGGGGGGGGGGGGGGGGGGGGGGGGGGGGGGGGGGGGGGGGGGGGGGGGGGGGGGGGGGGGGGGGGGGFGGGGGGGGGGGGGGGGGGGGGGGG@FGGGGGG9FGGG<FFFGGGGGGGGGGGGGGGGGGGGGFGGGGGGGGGCFCGGGGGGDGGGGGGGFFFGGGGGGGGEGGGGGGDGGGGGGGGGGGGGGGG>EEGFFGGGGGC?EFGGGFGCEDG?FEGFEGGGG>DD51>7F@F*=GFGGFDDBFFFF749),-9>BB3>*9???FFBB
@M04650:207:000000000-C238N:1:1101:25836:7495 1:N:0:19
ACTCCTACGGGAGGCAGCAGTAGGGAATCTTCCACAATGGACGCAAGTCTGATGGAGCAACGCCGCGTGAGTGAAGAAGGCTTTCGGGTCGTAAAACTCTGTTGTTGGAGAAGAATGGTCGGCAGAGTAACTGTTGTCGGCGTGACGGTATCCAACCAGAAAGCCACGGCTAACTACGTGCCAGCAGCCGCGGTAATACGTAGGTGGCAAGCGTTATCCGGATTTATTGGGCGTAAAGCGAGCGCAGGCGGTTTTTTAAGTCTGATGTGAAAGCCCTCGGCTTAACCGAGGA
+
GGGGGGGGGGGGGGGGGGGGGGGGGGGGGGGGGGGGGGGGGGGGGGGGGGGGGGGGGGGGGGGGGGGGGGGGGGGGGGGFFGGGGGGGGDGGGGGGGGGEGGGGGGGGGGGGGGGGGGGGGGGGGGGGGGGGGGGGGGGGGGGGGGGGFGGGGGGGGGGFCFFGGGGGGGGGGGGGGGGGGGGGGGGGGGGGGGGGGGGGFFGGGGCGGGGGEGGGGGGGGGE=FGGGGGGGFGGGGGFG@GBFGGGGFGDCDGGF3@FFFFGG?GGFFF86FFF>::DEFFDFFFF>FBE>
@M04650:207:000000000-C238N:1:1101:24661:7563 1:N:0:19
ACTCCTGCGGGAGGCAGCAGTGGGGAATATTGGGCAATGGGGGCAACCCTGACCCAGCGACGCCGCGTGAGTGAAGAAATCCTTCGGGATGTAAAGCTCTGTTGTATGGGAAGAGAAAAAGACGGTACCATACGAGGAAGCCCCGGCAAACTACGTGCCAGCAGCCGCGGTAATACGTAGGGGGCAAGCGTTGTCCGGAATTACTGGGCGTAAAGCGCACGCAGGCGGGTTTATAAGTCAGATGTAAAAGGCAGGTGCTTACCATCTGTTTGTCATCTGATACTGTAAGCCT
+
GGGGGGGGGGGGGGGGGGGGGGGGGGGGGGGGGGGGGGGGGGGGGGGGGGGGGGGGGGGGGGGGGGGGGGGGGGGGGGGGGGGGGGGGGGGGGGGGGGGGGGGGFGGGGGGGGGGGGGGGGGGGGGGGGGGGGGGDGGGGGGGGGGGGGGGGGGGGGGGFFGGGGGGGGGEGGGFGGGGGGGGGGGDFGGGC8CFGGGGEGGGGGFGFGGGGGGFGGDGGGGGGGGGGGG*C?FGGGGFGFG?FGGGGFG*>FDGFFFFFFFGGFGD<=BFFFFFFFFGFF278FB9ABFFF
@M04650:207:000000000-C238N:1:1101:25058:7591 1:N:0:19
ACTCCTACGGGAGGCAGCAGTGGGGAATATTGCGCAATGGACGAAAGTCTGACGCAGCGACGCCGCGTGAGGGATGAAGGCCTTCGGGTCGTAAACCTCTGTCAGGAGGGAAGAACAGCCACGGTGCTAATCAGCCGTGGTTTGACGGTACCTCCAGAGGAAGCACCGGCTAACTACGTGCCAGCAGCCGCGGTAATACGGGGGGTCCAAGCGTTATTCGGAATCATTGGGTGTAAAGCGCATGTAGGCGGTTGGGTATGTCAGATGTGAAAGCCCGGGGCTTAACCCCGGA
+
GGGGGGGGGGGGGGGGGGGGGGGGGGGGGGGGGGGGGGGGGGGGGGGGGGGGGGGGGGGGGGGGGGGGGGGGGGGGGGGGGGGGGGGGGGGGGGGGGGGGGGGGGGGGGGGGGGGGGGGGGGGGGGGGGGGGGGGGGGDGGFGEGGGGGGGGGGGGGGGGFGGGGGGGEGGGGGGGGGGGGGGGGGGGGGGEGGEGGGGGGDEGGEEGGGGGGGGGGFGGGGGGGGGGGGGGEGGGDCFGFGFFGGFGFGGDGDDEFFFFGFGGFGGFFFBFFFFFBBGFFFGFFFFFBFD0
@M04650:207:000000000-C238N:1:1101:24243:7612 1:N:0:19
ACTCCTACGGGAGGCAGCAGTGGGGAATATTGGACAATGGGCGCAAGCCTGATCCAGCCATGCCGCGTGAGTGATGAAGGCCTTAGGGTTGTAAAGCTCTTTCGGCGGGGACGATAATGACGGTACCCGCAGAAGAAGCCCCGGCTAACTTCGTGCCAGCAGCCGCGGTAATACGAAGGGGGCTAGCGTTGCTCGGAATCACTGGGCGTAAAGGGCGCGTAGGCGGCCGTATAAGTCGGGGGTGAAAGCCTGTGGCTCAACCACAGAATTGCCTTCGATACTGTATGGCTAG
+
GGGGGGGGGGGGGGGGGGGGGGGGGGGGGGGGGGGGGGGGGGGGGGGGGGGGGGGGGGGGGGGGGGGGGGGGGGGGGGGGGGGGGGGGGGGGGGGGGGGGGGGGGGGGGGGGGGDGGGGGGGGGGGGGGGGGGGGGGGGGGGGGGGGGGGGGGGGGGGGGGGGGGGGGGGGGGGGGFEGGGGGGGGGGGGGGGFGGGGGGGGGGGGGGGGGGGGGGGGGGGGGGGGGGGDCEFFFEGGFGFGEFGGGGFGGGGGGFFFFFFF<F@F<>FFFFFFF??<FFE<GFFFFFFFFF
@M04650:207:000000000-C238N:1:1101:16068:7618 1:N:0:19
ACTCCTACGGGAGGCAGCAGTGGGGAATATTGGACAATGGAGGTAACTCTGATCCAGCAATTCTGTGTGCACGAAGAAGGTTTTCGGATTGTAAAGTGCTTTAAGTCGGGAAGAAAAAAATGACGGTACCGACAGAATAAGCGACGGCTAAATACGTGCCAGCAGCCGCGGTAATACGTATGTCGCAAGCGTTATCCGGAATTATTGGGCATAAAGGGCATCTAGGCGGGGTTTCAAGTCGACGGTGAAAACTAGTGGCTCAACCATTAGCTTGCCGACGAAACTGAAATTCT
+
GGGGGGGGGGGGGGGGGGGGGGGGGGGGGGGGGGGGGGGGGGGGGGGGGGGGGGGGGGGGGGGGGGGGGGGGGGGGGGGGGGGGGGGGGGGGGGGGGGGGGGGGGGGGGGGGGGGGGGGGGGGGGGGGGGGGGGGGGGGGGGGGGGGGGGGGGGGGGFGGGGGGGGGGGGDGGGGGGGGGGGGGGGGGGGGGGGGGGDGG5EFGGGFGGGGGGGGGGGGGGGGGGGGGGGGEEGGGFFFGEGFFGDD:4:FGF77@FFEFGFGGFDGF?@FFFFFF09DFF9556BFF7F4<4
@M04650:207:000000000-C238N:1:1101:6631:7627 1:N:0:19
ACTCCTACGGGAGGCAGCAGTGGGGAATATTGGACAATGGAGGTAACTCTGATCCAGCAATTCTGTGTGCACGAAGAAGGTTTTCGGATTGTAAAGTGCTTTAAGTAGGGAAGAAAAAAATGACGGTACCGACAGAATAAGCGACGGCTAAATACGTGCCAGCAGCCGCGGTAATACGTATGTCGCAAGCGTTATCCGGAATTATTGGGCATAAAGGGCATCTAGGCGGGGTTTCAAGTCGACGGTGAAAACTAGTGGCTCAACCATTAGCTTGCCGACGAAACTGAAATTCT
+
GGGGGGGGGGGGGGGGGGGGGGGGG7FGGGGGGGGGGGGGFGGFFGG@FGGGGGGGGGGG9EFEFAFGGDAAFGGGGGGGCFCFGGGFDGFFGGGGEFFDFGGGG5,CFFGGGGGGFFGGGGGGECFGGGGEGGCFGGGGGDFFEGGGGGGGGGGGGGGGGGGGGGFGCEGBFC@EGFGGGG@DGGGGG>EECEEGGGGGCFGGFGGGGD:EFFGGGG<*39EF?0=EGGG/01:EFG=C3*.;CDGG?7>D*:C4@>35<?FD>3C)8=?6?FF?;;)>>B3>=**-2**64
@M04650:207:000000000-C238N:1:1101:6606:7658 1:N:0:19
ACTCCTACGGGAGGCAGCAGTGGGGAATATTGGGCAATGGGGGGAACCCTGACCCAGCGACGCCGCGTGAGTGAAGAAATCCTTCGGGATGTAAAGCTCTGTTGTATGGGAAGAGAAAAAGACGGTACCATACGAGGAAGCCCCGGCAAACTACGTGCCAGCAGCCGCGGTAATACGTAGGGGGCAAGCGTTGTCCGGAATTACTGGGCGTAAAGCGCACGCAGGCGGGTTTATAAGTCAGATGTAAAAGGCGGGTGCTTACCATCTGTTTGTCATCTGATACTGTAAGCCT
+
GGGGGGGFGGGFFGGFGGGGGGGGGGGGGGGGGGFGFEFGGGGGGGGGGGGGGGGGGGGGGGGGGGGGGGGGGGFGGGGGGGGGGGGGGCFGGGFGGG?FGGGGGGCFGGGGEGGGCFGEFFGGGGGDGGGGGGGGGEGGG<FGGGGGGGGGGCGFGGFGGGGGGGGGGGE>8FGCG9EGGGGG>EGG>CCEGGFCGGGGGF?C<CFFGGGG=EGCEDDDGGGGE*>EG5::<C:?DD=F@C*907CG?7DC)1CEEEF406CC=F:<=7=FF=??)-:8*5C6=8?A>4<0
@M04650:207:000000000-C238N:1:1101:9067:7687 1:N:0:19
ACTCCTACGGGAGGCAGCAGTGGGGAATATTGGACAATGGGCGCAAGCCTGATCCAGCCATGCCGCGTGAGTGATGAAGGCCTTAGGGTTGTAAAGCTCTTTCACCGGGGAAGATAATGACGGTACCCGGAGAAGAAGCCCCGGCTAACTTCGTGCCAGCAGCCGCGGTAATACGAAGGGGGCTAGCGTTGTTCGGAATTACTGGGCGTAAAGCGCACGTAGGCGGACATTTAAGTCAGGGGTGAAATCCCAGAGCTCAACTCTGGAACTGCCTTTGATACTGGGTGTCTTGCG
+
GGGGGGGGGGGFGGEGGGGGGGGGGFGGGAGGGCFGGGGGGGGGGGGGGGGGGGGGGGGGGGGGGDGGGGGGGGGGGGGGGGEFFGGCFGGGGGGGGGEGGGGFGGGDGGGGGFGGGGGGGGEGGGGFFGGGGGGGGGGGG7FEGGGGGGFFGGGGGFGGGGCFEGGGGGGG@FC7EGGGGGDCCFGGCEGGGFGDG5@FGFGGGGGGGGGE7CE557DFGGDFE5CEECF+9FGC>*9CFGFFCCFG67>9*4C:FFFFGF:76C:4?FFFFF??AFGF?)?F>7>(54=4.3
@M04650:207:000000000-C238N:1:1101:19367:7697 1:N:0:19
ACTCCTACGGGAGGCAGCAGTGGGGAATATTGCGCAATGGGCGAAAGCCTGACGCAGCGACGCCGCGTGAGGGATGAAGGGCTTCGGTTCGTAAACCTCTGTCAGAAGGGAAGAAGTGTAGTGGTGCTAATCAGCCGCTATTTGACGGTACCTTCAAAGGAAGCTCCGGCTAACTCCGTGCCAGCAGCCGCGGTAATACGGAGGGTGCAAGCGTTAATCGGAATCACTGGGCGTAAAGCGCATGTAGGCTGTTTGATAAGTCAGAAGTGAAAGCCCACGGCTCACCCGTGGAAC
+
GGGGGGGGGGGDGGGGGGGGGGGGGGGGGGGGGGGGGGGGGGGGGGGGGGGGGGGGGGGGGGGGGGGGGGGGGGGGGDGGGGGGGGGGGGGGGGGGGGGGGGGGGFGGGGGGGGGGGGGGGGGGGGGGGGGGFGGGGGGGGGGAFGGGGGGGGGCGFF@FGCGGDGGGEGCGGGGGGGGGGGGGGGGGGGEGGGGGGGGGGGGGGGGEFGGGDEGEGGGGEGDFDGGGGGGGFGGEGGFGFGFFG7>CFGG56CF*8=FFGFGGFCD<F@FFFF4;:FG:D6CFFFFFFDEBFB
@M04650:207:000000000-C238N:1:1101:8451:7704 1:N:0:19
ACTCCTACGGGAGGCAGCAGTGGGGAATATTGGGCAATGGGGGGAACCCTGACCCAGCGACGCCGCGTGAGTGAAGAAATCCTTCGGGATGTAAAGCTCTGTTGTATGGGAAGAGAAGCAGACGGTACCATACGAGGAAGCCCCGGCAAACTACGTGCCAGCAGCCGCGGTAATACGTAGGGAGCAAGCGTTATCCGGATTTATTGGGCGTAAAGCGCGCGTAGGCGGTTTGTTAAGCGGAATCTCTAATCTGAGGGCTCAACCCCCAGCCGGATTCCGAACTGGCAGACTCGG
+
GGGGGGGGGGGGGGEGGGGGGGFGGGGGGGGGFGGGGGGGGGGGGGGGGGGGGGFGGFGGGGGGGGGEGGFGGGGGGGGGFGGGGGGDGGGFGGGGGGGGGFCCFGFGGGGGGCGGGGGGGGGGGGF<FGCGGFGGGEDCF7FGGGECGGGGFGGGGDFCGGGGGGGGGG8E8CGGGC9:EEGG8CFFGGGGGG7CGG>E*@CFGGFEFGGGGGGG=<DGGGGEGGGECD=EFFD97C3DED5?77>F=CC*0?CF5)0)<?FF)9D;BF3@:33;?<4>B0*9?:)-,)).3(
@M04650:207:000000000-C238N:1:1101:12387:7759 1:N:0:19
ACTCCTACGGGAGGCAGCAGTAGGGAATTTTCGGCAATGGGGGGAACCCTGACCGAGCAACGCCGCGTGAAGGAAGAAGGTATTCGTATCGTAAACTTCTGTGATAGAGGAAGAAAGGTTAGTATAGGGAATGATACTAAGATGACGGTACTCTAAGAGGAAGCCACGGCTAACTACGTGCCAGCAGCCGCGGTAAAACGTAGGTGGCAAGCGTTATCCGGAATTATTGGGCGTAAAGAGGGAGCAGGTGGCAAGCAGGGTCTGTGTTGAAAGGTTAGTGCTTAACATTAAC
+
GGGGGGGGGGGGGGGGGGGGGGGGGGGGGGGGGGGGGGGGGGGGGGGGGGGGGGGGGGGGGDGGGGGFEFGGGGGGGGGGGFGGGGGGGGGGGGGGGGGGGFGGGFFGGGGGGGFGGGGGGGGGGGGGGFGGGGGGGGGGGGGGGGGGGGGGGGGGGGGFGGGGGGGGGGGGGGGGGGGGGGGGCFGGGGGGGGGGGGGGGGGGGGGGGGGGGEEGGCGGGDCCEFGGGGGGFED*9CFF@DBBDGGGFFGGGGGFFFFFGFFGFG>?FFFFFF?FA?FF?<7@B@B<9*99
@M04650:207:000000000-C238N:1:1101:6918:7782 1:N:0:19
ACTCCTACGGGAGGCAGCAGTGGGGAATATTGCGAAATGGGCGAAAGCCTGACGCAGCGACGCCGCGTGAGGGATGAAGGCCTTCGGGTCGTAAACCTCTGTCAGGAGGGAAGAAGTGTACGGATAGTAACTGATTCGTACTTGACGGTACCTCCAGAGGAAGGACCGGCTAACTCCGTGCCAGCAGCCGCGGTAATACGGGGGGTCCAAGCGTTATTCGGAATTATTGGGCGGAAAGCGCATGTAGGCGGTCGGGTATGTCAGAGGTGAAAGCCCAGGGCTTAACGCTGGA
+
GGGGGGGGGGGGGGBCFEDG<FGGGGDDEG9FEE+CC@FGGDEGGDGGGCC@@FDEECEG=EDCECG:>+?EEG@?F<FFEAFC9DFDG7FFEFFGFFE9F,CFAF>FGFGCBFGGGGEGGGGC>CFFCFFCFCFF,FFGGG;FCCEE<F7D9DFFEFGGGGGGCFCCC7*BCF9CGECFG89BCCF84B=EG*:8CFFF5CEEG8/::FF=E::?*2:CF<E*<<+<FGGGB55:CF@G3<BBC>;FFGG5CDD:)8?739*:?*74>*/=F:87,./7805@F4)(4BE0
@M04650:207:000000000-C238N:1:1101:21966:7803 1:N:0:19
ACTCCTACGGGAGTCAGCAGTGGGGAATATTGGACAATGGAGGTAACTCTGATCCAGCAATTCTGTGTGCACGAAGAAGGTTTTCGGATTGTAAAGTGCTTTAAGTCGGGAAGAAAAAAATGACGGTACCGACAGAATAAGCGACGGCTAAATACGTGCCAGCAGCCGCGGTAATACGTATGTCGCAAGCGTTATCCGGAATTATTGGGCATAAAGGGCATCTAGGCGGGGTTTCAAGTCGACGGTGAAAACTAGTGGCTCAACCATTAGCTTGCCGACGAAACTGAAATTCT
+
FGGGGGGGGGGGEGGGGGGGEGGGGGGGGFGGGGGGGGGGEFGGGGGEFGGCDFGGGGGG9CFEEEFGGGFGGBCEFGFFC,CFFGGDBCGGGGGG9FFG,?AEFC<CFEG@FGGGGGGGGGGFGGGGGEFFGFGGGGGFGFCGGGGG:FGGGGGGGGGFFFGGGGGGGGGGEGGGGGGGGGGFG=EGGGGGGCCGGGGEGFEEGGFFFGGGGGGGGDGG68+AGGCEEDGC>CCFFFBG577<DGGDFCCF6FG?BFB5+?GGFG44BFFF?F@;69DD>BGF***44=@A9
@M04650:207:000000000-C238N:1:1101:4965:7804 1:N:0:19
ACTCCTACGGGAGGCAGCAGTGGGGAATATTGGGCAATGGGGGAAACCCTGATGCAGCGACGCCGCGTGAGTGATGACGGCCTTCGGGTTGTAAAGCTCTGTTGAGGGGGACGATAATGACGGTACCCCTCGAGGAAGCCACGGCTAACTACGTGCCAGCAGCCGCGGTAATACGTATGCCCCGAGCGTTATCCGGATTTATTGGGCGTAAAGCGCGTCTAGGTGGTTTAAAAAGTCTGATGTTAAACTGCGGGGCTCAACTCCGTATTTCGTTGGAAACTGTTAGACTAGAGT
+
GGGGGGGGGGGGGGGGGGFGGGGGGGGGGGGGGGGGGGGGGGGGGGGGGGGCEFG9FFDFGGGGGFGGGGGGGGGGGGGGGG>FGGGGGGGGCFGGGCCE?FF<FGCGGGGGGGGGGCGGGGEGGGAFFGFDFEGGGGFGFGCGDGGCGDFGGGGGGGGGGFGGGEE:FG@C9FGGFGGGG?FEEECEGDGFEGG5E*?F7EE99@5CCCEFGGDEGGGGEGCC6ACFFDFCF<CF:CB*/09BFC7CFGFCGGG335==C=CF>FGB6*95)75>:4FFFFGF8@6<4?)6<.
@M04650:207:000000000-C238N:1:1101:25048:7829 1:N:0:19
ACTCCTACGGGAGGCAGCAGTGGGGAATATTGGACAATGGAGGTAACTCTGATCCAGCAATTCTGCGTGCACGAAGAAGGTTTTCGGATTGTAAAGTGCTTTAAGTCGGGAAGAAAAAAATGACGGTACCGACAGAATAAGCGACGGCTAAATACGTGCCAGCAGCCGCGGTAATACGTATGTCGCACGCGTTATCCGGAATTATTGGGCATAAAGGGCATCTAGGCGGGGTTTCAAGTCGACGGTGAAAACTAGTGGCTAAACCATTAGCTTGCCGACGAAGCTGAAATTCT
+
FGGGGGGGGGGGGGGGGGGGGGCGGGGGGGGG9CFGGGGGA<C@FG@6FGGG<CFGGGCGEAF<F,CFG7D9FFFFGGGG@9FFGGG7F:FGGGG95AFG?FFGGGFGGGGGGGDFGDFC=,B,448=F,++8FGDF<DA?,383+++8>,@<=,F,33*7,3<37@FEE7>CF;;>1222:@CC***=8C8E823+1*8*105+2B+B5CCG:?F?3C<C*+30<CEGDC*.*:+>*9C>*)>DD5D*2:C*;DF75>50):DF<F>=*)9B5>:;0))7,*0)0/.2*99)
@M04650:207:000000000-C238N:1:1101:22689:7838 1:N:0:19
ACTCCTACGGGAGGCAGCAGTGGGGAATATTGCACAATGGAGGAAACTCTGATGCAGCGACGCCGCGTGAGGGAAGAAGGTTTTCGGATTGTAAACCTCTGTCTTCGGGGACGATAATGACGGTACCCGAGGAGGAAGCCACGGCTAACTACGTGCCAGCAGCCGCGGTAAAACGTAGGTGGCAAGCGTTGTCCGGAATTACTGGGTGTAAAGGGAGCGCAGGCGGAATGGTAAGTTGAATGTGAAAACTATGGGCTCAACCCATAGACTGCGTTCAAAACTACTGTTCTTG
+
GGGGGGGGGGGGGGGGGGGGGGGGGGGGGGGGGGGGGGGGGGGGGGGGGGGGGGGGGGGGGGGGGGGGGGGGGGFGGGGG<FGGGGGGGGGGGGGGGGGGGGGGGGGGGGGGGGGGGFGGGGGGGGGGEGEF:F:FGGGFGFGEFCFGG9F<E>DFGFCFCEGG8:C<1:<FFFECFGDFFGGGGGGGGGGGGGGGGGG?EDFEFFGGGGGGGGEFEDGGCDEGEG5CFCE?=CFGGCBCFGFFGGGFFFG7><CF>5?FG>GGFFC<6*<F@:B77AFFFFG4*9FB>FFD
@M04650:207:000000000-C238N:1:1101:24897:7877 1:N:0:19
ACTCCTACGGGAGGCAGCAGTAGGGAATCTTCGGCAATGGGGGCAACCCTGACCGAGCAACGCCGCGTGAGTGAAGAAGGTTTTCGGATCGTAAAGCTCTGTTGTAAGAGAAGAATGTGTGTGAGAGTGGAAAGTTCACACAATGACGGTAACTTACCAGAAAGGGACGGCTAACTACGTGCCAGCAGCCGCGGTAATACGTAGGTCCCGAGCGTTGTCCGGATTTACTGGGTGTAAAGGGAGCGTAGACGGCGAAGCAAGTCTGGAGTGAAAACCCAGGGCTCAACCCTGGG
+
GGGGGGGGGGGGGGGGGGGGGGGGGGGGGGGGGGGGGGGGGGGGGGGGGGGGGGGGGGGGGGGGGGGGGFGGGGGGGGGGGGGGGGGGGGGGGGGGGGGGGGGGGGGGGGGGGGGGGGGGGFGGGGGGGGGGGGGGGGGGGGGGGGGGGGGGGGGGGGGGGGGGGGGGGGGGGGGGGGGGGGGGGGGGGGGGGEGGGGGGGGGGGGGGGGGGGGGGGGGGGGGECFGGCFGGFGGGGGFGFGFFGDGGFDGGGG:BFE:?FBGG?GF?6)9=B8)>??GFD:9:FF@FF@FFB
@M04650:207:000000000-C238N:1:1101:10894:7885 1:N:0:19
ACTCCTACGGGAGGCAGCAGTGGGGAATATTGCACAATGGGCGAAAGCCTGATGCAGCGACGCCGCGTGAGGGAAGAAGGTTTTCGGATTGTAAACCTCTGTCTTTGGGGACGAAGAAGTGACGGTACCCAAGGAGGAAGCCACGGCTAACTACGTGCCAGCAGCCGCGGTAAAACGTAGGTGGCAAGCGTTGTCCGGAATTACTGGGTGTAAAGGGAGCGCAGGCGGGACGGCAAGTTGGGTGTGAAATCTATGGGCTCAACCCATAGCGTGCATTCAAAACTGCTGTTCTTG
+
GGGGGGGGGGGGGGGGGGGGGGGGGGGGGGGGGGGGGGGGGGGGGGGGGGGGGGGGGGGGGGGGGGGGGGGGGGGGGGGGFGGGGGGGGGGGGGGGGGGGGGGGGGGGGGGGGGGGGGGGGGGGGGGGGGGGFGGDFGGGGGGGGGGGGGGGGGGGGGGGGGGFGGGGGGGGGFGGGGGGGGGGGFEGGGGCEGGGGGGCGGGGGGGF*A/AFGGGCFGGGCEGEGGGGGGGFGG*CF4:?DEDCDGGF:*:F7F?F>F>FFGGFD5:FF3:@FFF4<FFFF7FFF4:AFFBB-
@M04650:207:000000000-C238N:1:1101:22728:7919 1:N:0:19
ACTCCTACGGGAGGCAGCAGTGGGGAATATTGGACAATGGACCAAAAGTCTGATCCAGCAATTCTGTGTGCACGACGAAGTTTTTCGGAATGTAAAGTGCTTTCAGTTGGGACGAAGAAAGTGACGGTACCAACAGAAGAAGGGGCGGCTAAATACGTGCCAGCAGCCGCGGTAATACGTATGCCCCGAGCGTTATCCGGATTTATTGGGCGTAAAGCGCGTCTAGGTGGTTTAAAAAGTCTGATGTTAAACTGCGGGGCTCAACTCCGTATTGCGTTGGAAACTGTTAGACT
+
GGGGGGGGGGGGGGGGGGGGGGGGGGGGGGGGGGGGGGGGGGGGGGGGGGGGGGGGGGGGGGGGGGGGGGGGGGGGGGGGGGGGGGGGGGGGGGGGGGGGGGGGGGGGGGGGGGGGGGGGGGGGGGGGGGGGGGGGGGGGGGGGGGGGGGGGGGGGGGGGGGGGGGGGGGGGGGGGGGGGGGGGGGGGGGGGGGGGGGGG;>EGGGGGGGGGGGGGGGGGGGGGCGGGGGEG@FGGFCEGF>FFGGCFFGGGDGGFFEFFGFGGFGGFFFFFFFFF9BDFFFGFFFBDAFFFF
@M04650:207:000000000-C238N:1:1101:5398:7922 1:N:0:19
ACTCCTACGGAGGCAGCAGTGGGGAATATTGCGCAATGGGCGAAAGCCTGACGCAGCGACGCCGCGTGAGGGATGAAGGGCTTCGGTTCGTAAACCTCTGTCAGAAGGGAAGAAGTGTAGTTGTGCTAATCAGCCGCTATTTGACGGTACCTTCAAAGGAAGCACCGGCTAACTCCGTGCCAGCAGCCGCGGTAATACGGAGGGTGCAAGCGTTAATCGGAATCACTGGGCGTAAAGCGCATGTAGGCTGTTTTATAAGTCAGAAGTGAAAGCCCACGGCTCACCCGTGGTACT
+
GFGFGGGGDGEGGGGGGFG,CFFGGGGGGDFA@EGE@FGGGGCFFG8DFGEFCEFGGGDGGGD:FD+@+C@GGGD<CEFFEFFDGGGFGGEGGGGGGGGCGFFFFFDDBFGDFFF@BFGGF,=B:DDGEGEGFF8F>7FBF9C9B@EFGGGFC:<=AB,>2><FCGGDGDGGGCFGGE7:8BC5BEF@@BCE:C7+?@F*2:CEEG5?E?FGE=8FF7><CCG+@C096/*:@E3::*73)7>F*:*2<C<=**2=B9*1<77D?*28F4@??FFF?9C35<F*<474:5)6).
@M04650:207:000000000-C238N:1:1101:20504:7965 1:N:0:19
ACTCCTACGGGAGGCAGCAGTGGGGAATATTGCGCAATGGGCGAAAGCCTGACGCAGCGACGCCGCGTGAGGGATGAAGGGCTTCGGTTCGTAAACCTCTGTCAGAAGGGAAGAAGTGTAGTGGTGCTAATCAGCCGCTATTTGACGGTACCTTCAAAGGAAGCACCGGCTAACTCCGTGCCAGCAGCCGCGGTAATACGGAGGGTGCAAGCGTTAATCGGAATCACTGGGCGTAAAGCGCATGTAGGCTGTTTGATAAGTCAGAAGTGAAAGCCCACGGCTCACCCGTGGAAC
+
GGGGGGGGGGGGGGGGGGGGGGGGGGGGGGGGGGGGGGGGGGGGGGGGGGGGGGGGGGGGGGGGGGGGGGGGGGGGGGGGGGGGGGGGGGGGGGGGGGGGGGGGGGGGGGGGGGGGGGGGGGGGGGGGGGGGGGGGGGGGGGGGGGGGGGGGGGGGGGGGGGGGGGGGGGGGGGGGGGGGGGGGGGGGGGGGGGGEGGGGEGGGGGGGGGGGGCGEFGGGGGGGGCFGGGGGFGGGGGFGFGEEGGGGFGGGGGGFFBFFGFGG?FGBFFF=FFFFFFGFEFGFB@@7,)71>2
@M04650:207:000000000-C238N:1:1101:13407:7966 1:N:0:19
ACTCCTACGGGAGGCAGCAGTGGGGAATATTGGACAATGGAGGTAACTCTGATCCAGCAATTCTGTGTGCACGAAGAAGGTTTTCGGATTGTAAAGTGCTTTAAGTCGGGAAGAAAAAAATGACGGTACCGACAGAATAAGCGACGGCTAAATACGTGCCAGCAGCCGCGGTAATACGTATGTCGCAAGCGTTATCCGGAATTATTGGGCATAAAGGGCATCTAGGCGGGGTTTCAAGTCGACGGTGAAAACTAGTGGCTCAACCATTAGCTTGCCGACGAAACTGAAATTCT
+
GGGGGGGGGGGGGGGGGGGGGGGGGGGGGGGGGGGGGGGGGGGGGGGGGGGGGGGGGGGGGGGGGGGGGGGGGGGGGGGGGGGGGGGGGGGGGGGGGGGGGGGGGGGGGGGGGGGGGGGGGGGGGGGGGGGGGGGGGGGGGGGGGGGGGGGGGGGGGGGGGGGGGGGGGGGGGGGGGGGFGGGGGGGGGGGGGGGGGGGGGGGGGGGGGGGGGGGCGGGGGGFGGGGGGGGE:=7CGGFGFGFFGGGGFGGGGGGFFFF><@7D>GGFFFFF?@F:>>D3>9DEFFF2AF?<A
@M04650:207:000000000-C238N:1:1101:6076:7966 1:N:0:19
ACTCCTACGGGAGGCAGCAGTGGGGAATATTCGGCAATGGGGGAAACCCTGACCCAGCAACGCCGCGTGAAGGAAGAAGGTTTTCGGATCGTAAACTTCTATCCCGGGTGAAGATAATGACGGTACCTTCAAAGGAAGCACCGGCTAACTCCGTGCCAGCAGCCGCGGTAATACGTATGTCGCAAGCGTTATCCGGAATAATTGGTCATAAAGGGCATCTAGGCGGGGTTTCAAGTCGACGGTGACAACTAGTGGCTCAACCATTAGCTTGCCGACGAAACTGAAGTTCTAG
+
FFGFFGFFG:CGGGFFCGFF6,,;FBFD,CE,;6FBCGEFFG7CF@CC@CFFF<FAF,EFFFGGCCCBF7FA<FFGFCA8FF<FEGCGC=:FGCGGEFGGGG<<FG@FCCCF,EGEAD,,533=C>F9<D,,@B<>FF,F<B:7FEFFGA::FC:CBF<FFCF,>*>*=:<CFGFE,C,@;C*::8C*4BEG9;1:BCF+?91+++++<<??++**:59>7:+**/*:/1:CB?7F7D>D;75)**::@*9:?74;4//*:)70*2::?4?)0<>59>D35)****1)687)
@M04650:207:000000000-C238N:1:1101:26943:7970 1:N:0:19
ACTCCTACGGGAGGCAGCAGTGGGGAATATTGGACAATGGAGGTAACTCTGATCCAGCAATTCTGTGTGCACGAAGAAGGTTTTCGGATTGTAAAGTGCTTTAAGTCGGGAAGAAAAAAATGACGGTACCAACAGAAGAAGGGGCGGCTAAATACGTGCCAGCAGCCGCGGTAATACGTATGCCCCGAGCGTTATCCGGATTTATTGGGCGTAAAGCGCGTCTAGGTGGTTTAAAAAGTCTGATGTTAAACTGCGGGGCTCAACTCCGTATTGCGTTGGAAACTGTTAGACT
+
GGGGGGGGGGGGGGGGGGGGGGGGGGGGGGGGGGGGGGGGGGGGGGGGGGGGGGGGGGGGGGFGGGGGGGGGGGGGGGGGFGGGGGGGCGGGGGGGGGGCGGGGGFGGGGGGGGGGGGGGGGGGGGGGGGGGGGGGGGGGGDFGGGGGGGGCFGGGGGGGGGGGGGGGGGGGGGGGGGGGGGGCFCGGGGGGGGFGGGGG=EFGGGGGCFGGGGGGGGGGEGGGGGGGGG=EFGGGGD*?FFFFGGGGFGGCF=G>BFEBGFGGFFGF>>@?FFF>BBC@F7DFFFFFAFFD
@M04650:207:000000000-C238N:1:1101:4795:8006 1:N:0:19
ACTCCTACGGGAGGCAGCAGTGGGGAATATTGGACAATGGAGGTAACTCTGATCCAGCAATTCTGTGTGCACGAAGAAGGTTTTCGGATTGTAAAGTGCTTTAAGTCGGGAAGAAAAAAATGACGGTACCGACAGAATAAGCGACGGCTAAATACGTGCCAGCAGCCGCGGTAATACGTATGTCGCAAGCGTTATCCGGAATTATTGGGCATAAAGGGCATCTAGGCGGGGTTTCAAGTCGACGGTGAAAACTAGTGGCTCAACCATTAGCTTGCCGACGAAACTGAAATTCT
+
GGGGGGGGGGGEGGGGGGGFGGGGGGGGGGGGGGGGGGGGGGGGGGGGGGGFGGGGFGGFGGGGGGGGGFFCGFGGGFGGGGGGGGGGGGGGGGGGGGGGGGGFGGGGGGGGGGDFGGGGGFGGGGGGEFFBFFGGGGGGGGGGGGGGGGGGGGGGGGGFCFGGFC@FGGGGGEFDGGDFGFFG>CEEEFGEEEGGFGGC>FGGGGCGGGGGG?FF+1//;CFFFGGGGDGC:EGGDGFFFD>3CDCFFGGGGDGFF5BFG@CGFD6>44FFB?34(49>D;33@FF<7FF>A
@M04650:207:000000000-C238N:1:1101:12535:8071 1:N:0:19
ACTCCTACGGGAGGCAGCAGTGGGGAATATTGGACAATGGAGGTAACTCTGATCCAGCAATTCTGTGTGCACGAAGAAGGTTTTCGGATTGTAAAGTGCTTTAAGTCGGGAAGAAAAAAATGACGGTACCGACAGAATAAGCGACGGCTAAATACGTGCCAGCAGCCGCGGTAATACGTATGTCGCAAGCGTTATCCGGAATTATTGGGCATAAAGGGCATCTAGGCGGGGTTTCAAGTCGACGGTGAAAACTAGTGGCTCAACCATTAGCTTGCCGACGAAACTGAAATTCT
+
GGGGGGGGGGGGGGGGGGGGGGGGGGGGGGGGGGGGGGGGGGGGGGGGGGGGGGGGGGGGGGGGGGGGGGGGGGGGGGGGGGGGGGGCFGFGGGDGGGGGGGGGGFGGGGGGEGGGGGGDGGGGGGGGGGGGGGGGGGGGGGGGGEGGGGGGGGGGFFGGGCGGGGGGGGGGGCCGGGGGGGGGGGGGGGEGGGFCDEEEEGGGGG+AFGFGGGGGGDD<CDDCFF?EEGC*7>GG7*9FBC)>)>CF*::CFFGFF)>FG46FFCF<696?F?FFBBCE@><B==7))8@A9
@M04650:207:000000000-C238N:1:1101:20057:8089 1:N:0:19
ACTCCTACGGGAGGCAGCAGTGCTGAATTATTCGCCAATGCGCGAAAGCGTGACGGTGCGACGCCGCGTGCGGGACGAAGGCCTTCGGGTTGTAAACCGCTGTCAGGGATTAGAAAACCTGTATGGTTAATAGTCATGCAGCTGATCAGTCCCAAAGGAAGCACAGGCTAATCTCGTGCCAGCAGCCGCGGTAATACGAGATGTGCGAGCGTTGTTCGGAATCACTGGGCATAAAGGGTGCGTAGGCGGTATGCCAAGTCGGGTGTGAAATCCCTTCGCTTAACGGAGGAACTG
+
GGGGGGGGGGGDGGGGGGGGGGGGGGGGGGGGGGGGGGGGGGGGGGGGFGGGGGGGGGGEGGGGGGGGGGGGGGGEGG7FGGGGGGGGGGGGGGGGGGGGGGGGGGGGGGGGGGGGGGGGGGGGGGGGGGFFGGGGGGGGGGGGGGGGGGGFFFGGGGGGGGGGGGGGGGGGFFGGGGGGGGGGGGGGGGGGGGGGGGGGGGGG?GGGGGGGGGGFGGGDGCGGGF+CCDFGF?FFGGFGFGB@DDFDEGGGDFFFFFFFG>DGFGGAFF4F?FFF:?C53:FFFEEBB@F??2
@M04650:207:000000000-C238N:1:1101:4552:8093 1:N:0:19
ACTCCTACGGGAGGCAGCAGTGGGGAATATTGGACAATGGGCGCAAGCCTGATCCAGCCATGCCGCGTGAGTGATGAAGGCCTTAGGGTTGTAAAGCTCTTTCGGCGGGGACGATAATGACGGTACCCGCAGAAGAAGCCCCGGCTAACTTCGTGACAGCAGCCGCGGTAATACGAAGGGGGCTAGCGTTGCTCGGAATCACTGGGCGTAAAGGGCGCGTAGGCGACCGTATAAGTCGGGGGTGAAAGCCTGTGGCTCAACCACAGCATTGCCTTCGATACTGTATGGCTAG
+
GGGGGGGGGGGEGGGGGGGGGGGGGGGGGGGGGGGGGGGGGGGGGGGGGGGGGGGGGGGGGGGGCGGGEGGGGGGGGGGGGGGGCFGGGGGGGGGGGGGGGGGGE:FD:CF=FG788DEFAFGFGGGGGGGGFF,:>B:>75BF@**,6<@;:6*,=C:CFB2CCB7<*8*<C<EF*;C>ECEG888*/;CE9+;E5::F++20;*;=8CC*<95:=957/9=C8*1>E*;C9<FCFDBD3D<>7>*285F*:4*8:96?F4/7><5:496*9=@=60>.75FFF7=8?4B:
@M04650:207:000000000-C238N:1:1101:27566:8114 1:N:0:19
ACTCCTACGGGAGGCAGCAGTGGGGAATATTGGACAATGGAGGTAACTCTGATCCAGCAATTCTGTGTGCACGAAGAAGGTTTTCGGATTGTAAAGTGCTTTAAGTCGGGAAGAAAAAAATGACGGTACCGACAGAATAAGCGACGGCTAAATACGTGCCAGCAGCCGCGGTAATACGTATGTCGCAAGCGTTATCCGGAATTATTGGGCATAAAGGGCATCTAGGCGGGGTTTCAAGTCGACGGTGAAAACTAGTGGCTCAACCATTAGCTTGCCGACGAAACTGAAATTCT
+
GGGGGGGGGGGGGGGGGGGGGGGGGGGGGGGGGGGGGGGGGGGGGGGGGGGGGGGGGGGGGGGGGGGGGGGGGGGGGGGGGGGGGGGGGGGGGGGGGGGGGGGGGGGGGGGGGGGGGGGGGGGGGGGGGGGGGGGGGGGGGGGGGGGGGGGGGGGGGGGGGGGGGGGGGGGGGGGGGGGGGGGGGGGGGGGGGGGGGGGGDGGGGGFFFGGGGGGGGCDGGGGGGGGGGGG:BEGFGGFGFGFFGGGGFGGGGGGFF@:>FFGGFGGFFFFFF4>FFFGFF>D5@FBABFFAF
@M04650:207:000000000-C238N:1:1101:21266:8145 1:N:0:19
ACTCCTACGGGAGGCAGCAGTGGGGAATATTGCACAATGGAGGAAACTCTGATGCAGCGACGCCGCGTGAGGGAAGAAGGTTTTCGGATTGTAAACCTCTGTCTTCGGGGACGATAATGACGGTACCCGAGGAGGAAGCCACGGCTAACTACGTGCCAGCAGCCGCGGTAATACGTAGGGTGCAAGCGTTAATCGGAATTACTGGGCGTAAAGCGTGCGCAGGCGGTTGTGTAAGACAGGTGTGAAATCCCCGGGCTTAACCTGGGAGCTGCGCTTGTGACTGCACAGCTAG
+
GGGGGGGGGGGGGGGGGGGGGGGGGGGGGGGGGGGGGGGGGGGGGGGGGGGGGGGGGGGGGGGGGGGGGGGGGGGGGGGGGGGGGGGGGGGGGGGGGGGGGGGGGGGGGGGGGGGGGGGGGGGGGGGGGGGGGGGGGGGGGGGGGGGGGFFGGGGGGGGGGGGGGGGGGGGGGGGGGGGGGGGGGGGGGGGGGGGGGGGGGGGGGGGGGGGGF7>EGDGGGGCEGGGGGGGGFG79CGFGFFFDGGGGFGGGGGGFFFFFGBCFFGF?EFFF@FFFF26?F9*7FFF::F4?
@M04650:207:000000000-C238N:1:1101:21759:8170 1:N:0:19
ACTCCTACGGGAGGCAGCAGTGGGGAATATTGGGCAATGGGGGCAACCCTGACCCAGCGACGCCGCGTGAGTGAAGAAATCCTTCGGGATGTAAAGCTCTGTTGTATGGGAAGAGAAGCAGACGGTACCATACGAGGAAGCCCCGGCAAACTACGTGCCAGCAGCCGCGGTAATACGTAGGGGGCAAGCGTTGTCCGGAATTACTGGGCGTAAAGCGCACGCAGGCGGGTTTATAAGTCAGATGTAAAAGGCAGGTGCTTACCATCTGTTTGTCATCTGATACTGTAAGCCT
+
GGGGGGGGGGGGGGGGGGGGGGGGGGGGGGGGGGGGGGGGGGGGGGGGGGGGGGGGGGGGGGGGGGGGGGGGGGGGGGGGGGGGGGGGCEGGGGGGGGGGGGGGGGGGGGGGGGGGGGGGGGGGGGGGGGGGGGFGGGGGFFGGGGGGGGGGGGGGGGGGGGGGGGEGGGEGGFGGGFGGGGGGGGGGGGGGGGGGGGGGGGGGGGGFGGGGGGGGGGGGGGGGEGGCE5E=@FGGGFFGFGFFFGGGFGGGFGGFFFFFFFGGFGGFFF?FFFFFAAG?FACFFFFFFFFF
@M04650:207:000000000-C238N:1:1101:28315:8187 1:N:0:19
ACTCCTACGGGAGGCAGCAGTGGGGAATATTGGGCAATGGGGGCAACCCTGACCCAGCGACGCCGCGTGAGTGAAGAAATCCTTCGGGATGTAAAGCTCTGTTGTATGGGAAGAGAAAAAGACGGTACCATACGAGGAAGCCCCGGCAAACTACGTGCCAGCAGCCGCGGTAATACGTAGGGGGCAAGCGTTGTCCGGAATTACTGGGCGTAAAGCGCACGCAGGCGGGTTTATAAGTCAGATGTAAAAGGCAGGTGCTTACCATCTGTTTGTCATCTGATACTGTAAGCCT
+
GGGGGGGGGGEGEGGGGGGGGGGGGGGGGGGGGGGGGGGGGGGGGGGGGGGGGGGGGGGGGGGGGGGGGGGGGGGGGGGGGGGGGGGGGGGGGGGGGGGGGGGGGGGGGGGGGGGGGGGGGGGGGGGGGGGGGGGGGGGFGFGGGGGGGGGGGGGGGGGGGGGGGGGGGGGEGGGGGGGGGEGGGGGGGGGGGGGGGGGGGGGGGGGGGGGGGGGGGGGGGGGGGGGGC<GGFGGGGGFGF>FFGGGF?G:FGGGFFFFFGFGGFGGFFFFFFFFFDFGFFBFFFFF<AFFF
@M04650:207:000000000-C238N:1:1101:15154:8243 1:N:0:19
ACTCCTACGGGAGGCAGCAGTGGGGAATATTGGACAATGGACCAAAAGTCTGATCCAGCAATTCTGTGTGCACGACGAAGTTTTTCGGAATGTAAAGTGCTTTCAGTTGGGACGAAGAAAGTGACGGTACCAACAGAAGAAGGGGCGGCTAAATACGTGCCAGCAGCCGCGGTAATACGTATGCCCCGAGCGTTATCCGGATTTATTGGGCGTAAAGCGCGTCTAGGTGGTTTAAAAAGTCTGATGTTAAACTGCGGGGCTCAACTCCGTATTGCGTTGGAAACTGTTAGACT
+
GGGGGGGGGGGGGGGGGGGGGGGGGGGGGGGGGGGGGGGGGGGGGG8FGGGGGGGGGGGGGGGGGGGGGGGGGGGGGGFGGGGGGGGGGGGGGGGGGGGGGGGGGGGGGGGGGGGGGGGGGGGGGGGGGGGG?FGGFGEGGCGGDGGGGGGGGGGGGGGGGGGGGGGGGGEGGGGG@FFGGGGGGGGGGGEGGGGG9EGGGGGGGGFCCCFGGEEGFGGGGDGGGFFFFGGGFCFCCFDFFGFFGGGG=7CGGGF:B>EFGFGGFGG?FF5@FFFFFFD>F2>?FF?A4B=<B
@M04650:207:000000000-C238N:1:1101:23900:8243 1:N:0:19
ACTCCTACGGGAGGCAGCAGTGGGGAATATTGCGCAATGGGCGAAAGCCTGACGCAGCGACGCCGCGTGAGGGATGAAGGGCTTCGGTTCGTAAACCTCTGTCAGGAGGGAAGAAATGTGCTCGTGCTAATCAGCGGGCATTTGACGCTACCTCCAAAGGAAGCACCGGCTAACTCCGTGCCAGCAGCCGCCGTAATACGGAGGGTGCAAGCGTTAATCGGAATCACTGGGCGTAAAGCGCATGTAGGCTGCTTTATAAGTCAGATGTGAAATCCCACGGCTTACCCGTGGAAC
+
E@EFFGGG:7CB@7@;FG<CE@<8F7,CCFC<9,F+:@C@<EB7F@FDFGGC@:7+@@C:F7FDFF7F7:+,B+EFF,E,BFEGGECGGGGG8FFGGGGGCFAF98<CEC+86,,3DDF,FFGCFBEG<@FFC<F7@*C*>>F;EB:*>CFGG9<:,,?,,B7B8FE7:CF*><ECGG<F@F?EFC88C5**2?:8CFG5*/*2*//>69?=5A>C*:095*1A?CCF9*;:.:D5*:*159>:C7:**9D<6FG6@**9C=0*/*26*1/*1*9)573779C?@@F0:37()3
@M04650:207:000000000-C238N:1:1101:23940:8264 1:N:0:19
ACTCCTACGGGAGGCAGCAGTAGGGAATCTTCCACAATGGACGCAAGTCTGATGGAGCAACGCCGCGTGAGTGAAGAAGGCTTTCGGGTCGTAAAACTCTGTTGTTGGAGAAGAATGGTCGGCAGAGTAACTGTTGTCGGCGTGACGGTATCCAACCAGAAAGCCACGGCTAACTACGTGCCAGCAGCCGCGGTAATACGTAGGTGGCAAGCGTTATCCGGATTTATTGGGCGTAAAGCGAGCGCAGGCGGTTTTTTAAGTCTGATGTGAATGCCCTCGGCTTAACCGAGGACG
+
GGGGGGGGE7FCBFGGGGGGGGGFDGDGGGGGGGGGDFA@FGGGGGGEFGGGGFGCGGDCFEGGGEDGGEGGFFFGFAEDFFFFGGGGGGEFCFGCEFCGGGF,EC@E8FFF8FEGGGGGD+>+F@FG9BBEFFCCDFE@FFGGGGG7FFGGGGEGGGG:FCFFEEF:FEG@,FFDGGGGGGGGGGGGF>ECGCEGC?EGFEGC<CG0B+::CEEGF>FGG3CEGGGFGGG=DGD=*769>33:35C1735)93C>>))*</?>4C:59*7*98?)4273)476*9F(()7(((
@M04650:207:000000000-C238N:1:1101:16576:8281 1:N:0:19
ACTCCTACGGGAGGCAGCAGTGGGGAATATTGCGCAATGGGCGAAAGCCTGACGCAGCGACGCCGCGTGAGGGATGAAGGGCTTCGGTTCGTAAACCTCTGTCAGAAGGGAAGAAGTGTAGTGGTGCTAATCAGCCGCTATTTGACGGTACCTTCAAAGGAAGCACCGGCTAACTACGTGCCAGCAGCCGCGGTAATACGTAGGGTGCAAGCGTTAATCGGAATTACTGGGCGTAAAGCGTGCGCAGGCGGTTGTGTAAGACAGGTGTGAAATCCCCGGGCTTAACCTGTGAGC
+
GGGGGGGGGCGGDGGGGGGGGGGGGGGGGGGFGGGGGGFGGGGGGGGGGGFGGGG7FGDGGGGGGGGGGGGGEGGGGGGGGGGGGGGGGGGGGGGGGFGGGGGGGGGGF>GGGFGFGFGGGG8FF@FGFGGGGGGGGDGGGGGFGGGGGGGGGGGGGGGGGGGGGGGGGGGGGGGGGGGGGGGGGGGGGGEEEGGGGGGGGGG5CFGGGGGGGGGGFGGCGDCGGGGGGGGGFGGEFGFGFDFFGGGDECGGGGGFFFFFGFG:>FGFFFF4?F@FFBCEFFGFFFFFF*9A<4
@M04650:207:000000000-C238N:1:1101:23314:8285 1:N:0:19
ACTCCTACGGGAGGCAGCAGTGGGGAATATTGGACAATGGAGGTAACTCTGATCCAGCAATTCTGTGTGCACGAAGAAGGTTTTCGGATTGTAAAGTGCTTTAAGTCGGGAAGAAAAAAATGACGGTACCGACAGAATAAGCGACGGCTAAATACGTGCCAGCAGCCGCGGTAATACGTATGTCGCAAGCGTTATCCGGAATTATTGGTCATAAAGGGCATCTAGGCGGGGTTTCAAGTCGACGGTGAAAACTAGTGGCTCAACCATTAGCTTGCCGACGAAACTGAAATTCT
+
GGGGGGGGGGGGGGGGGGGGGGGGGGGGCGGGGGGGGGGGGGG7FGGGGGGGGGGFFGFGFGGGGGGGGFFGGGCCE@FGEFGFGGE7FGGGGGGGG,<FGGCFDEFGGGG7FGEFF@CEFEAFFEFFEFGDEGGGGGGFGGGGF@F7:@F<CEGCGGGGGGGFGGGGGGGG7BD;;CCCE:@CFGD@8FGGG**?9CGECCF?FD;E+:CGGGGCFCGFFD+<EC?EED=E:ECFCC?FD5)<9DD****997:8@FE5E6F2.*04BFFF4:3?>BGB519@*9?A)965)
@M04650:207:000000000-C238N:1:1101:21346:8287 1:N:0:19
ACTCCTACGGGAGGCAGCAGTGGGGAATATTGGACAATGGAGGTAACTCTGATCCAGCAATTCTGTGTGCACGAAGAAGGTTTTCGGATTGTAAAGTGCTTTAAGTCGGGAAGAAAAAAATGACGGTACCGACAGAATAAGCGACGGCTAAATACGTGCCAGCAGCCGCGGTAATACGTATGTCGCAAGCGTTATCCGGAATTATTTGGCATAAAGGGCATCTAGGCGGGGTTTCAAGTCGACGGTGAAAACTAGTGGCTCAACCATTAGCTTGCCGACGAAACTGAAATTCT
+
GGGGGGGGGGGGGGGGGGGGGGGGGGGGGGGGGGGGGGGGFFGGGGGGGGGGGGGGGGGGGGGGGGGGGGGGGGGGGGGGGGGGGGGGGGGGGFGGGGGGGGGGGGGGGCGGGGGGGGGGGGGGGGGGGGGGGGGGGGFGEGGGGGGGGGGGGGFGGGGGGGGGGGGGGGEGGGGGGGGGGGGGGGGGGGGGGDFGGGEGEFGGGG+A9CGGGC;CGGGGGGGGGGGGGGGGFGGGGGFGB7BBG<FFFGFCDGGFFFFFGFGGFGCA=FFFFFFF(-9;52C>?4628FFAF
@M04650:207:000000000-C238N:1:1101:11541:8297 1:N:0:19
ACTCCTACGGGAGGCAGCAGTGGGGAATATTGGGCAATGGGGGCAACCCTGACCCAGCGACGCCGCGTGAGTGAAGAAATCCTTCGGGATGTAAAGCTCTGTTGTATGGGAAGAGAAAAAGACGGTACCATACGAGGAAGCCCCGGCAAACTACGTGCCAGCAGCCGCGGTAATACGTAGGGGGCAAGCGTTGTCCGGAATTACTGGGCGTAAAGCGCACGCAGGCGGGTTTATAAGTCAGATGTAAAAGGCAGGTGCTTACCATCTGTTTGTCATCTGATACTGTAAGCCTGG
+
GGGGGGGGGGGGGGGGGGGGGGGGGGGGGGGGGGGGGGGGGGGGGGGGGGGGGGGGGGGFGGGGGGGGGEFGGGGGGGCFGFGGGGGG@CGGGGGGGGGGGGGGD<FFGGGGGFFGGGGGGGGGCFGEGGG?ABDEGCCCF7FFGGGGGCGGCFGGFFG?FGFACFGGGGGGGFEGGG?GGGGGG=8CEGGGGGGCEGDEFFGCGGDFFEGE5:9FED3>EDCEEEGGG)**9CF<CFBDF7FFFF>7=FDCFDDF??F4+/679C*.19F4>?6=:)79=<:9*9669=?2((
@M04650:207:000000000-C238N:1:1101:12657:8320 1:N:0:19
ACTCCTACGGGAGGCAGCAGTGGGGAATATTGCGCAATGGGCGAAAGCCTGACGCAGCGACGCCGCGTGAGGGATGAAGGCCTTCGGGTCGTAAACCTCTGTCAGGAGGGAAGAAGTGTAGATGTGCTAATCAGCATCTATTTGACGGTACCTCCAAAGGAAGCACCGGCTAACTCCGTGCCAGCAGCCGCGGTAATACGGAGGGTGCAAGCGTTAATCGGAATCACTGGGCGTAAAGCGCGCGTAGGCGGCTTTTTAAGTCAGGGGTGAAATCCCACGGCTCAACCGTGGAAC
+
GGGGGGGGGGGGGGGGGGGGGGGGGGGGGGGGGGGGGGGGGGGGGGGGGGGGGGGGGGGGGGGGGGGGGGGGGGGGGGGGGGGGGGGGGGGGGGGGGGGGGGGGGGGGGGGGGGGGGGGGGGGGGGGGGGGGGGGGGGGGGGFFGGGGGGGGGGGGGGGGGGGGGGGGGGGGGGGGFGGGGGGGGGGGGGGGGGGGGGGGEGGGGGGGGGGGGGGGGGGGGGGGGGGGGGGGFGGGGGFGFGFFGDGGFGGGDDGFFFFFGFGGFGGBFFFFFFFF:BGFB>GF@FFB17><?(
@M04650:207:000000000-C238N:1:1101:17261:8325 1:N:0:19
ACTCCTACGGGAGGCAGCAGTGGGGAATATTGCGCAATGGGCGAAAGCCTGACGCAGCGACGCCGCGTGAGGGATGAAGGGCTTCGGTTCGTAAACCTCTGTCAGAAGGGAAGAAGTGTAGTGGTGCTAATCAGCCGCTATTTGACGGTACCTTCAAAGGAAGCACCGGCTAACTCCGTGCCAGCAGCCGCGGTAATACGGAGGGTGCAAGCGTTAATCGGAATCACTGGGCGTAAAGCGCATGTAGGCTGTTTGATAAGTCAGAAGTGAAAGCCCACGGCTCACCCGTGGAAC
+
GGGGGGGGGGGGGGGGGGGGGGGGGGGGGGGGGGGGGGGGGGGGGGGGGGGGGGGGGGGGGGGGGGGGGGGGGGGGGGGGEGGGGGGGGGGGGGGGGGGGGGGGGGGGGGGGGGGG@FGGGGGGGGGGFGGGGGGGGGGGGGGGGGGEGGGGGGGFGGGGGDGGGGGGDGGGGGGGGGGGGGGGGGGGGGGGGGGGGGGGGGGGGGGGGGGGGGGGGGGGGGGGGGGGGGGGFGGGGGFGFGFFGCGFFGGFGGG?FFFFGFGFFCFB?FFFFF@>BFGFFFGFF>F>FDEF?5
@M04650:207:000000000-C238N:1:1101:24365:8343 1:N:0:19
ACTCCTACGGGAGGCAGCAGTAGGGAATCTTCGGCAATGGGGGCAACCCTGACCGAGCAACGCCGCGTGAGTGAAGAAGGTTTTCGGATCGTAAAGCTCTGTTGTAAGAGAAGAATGTGTGTGAGAGTGGAAAGTTCACACAATGACGGTAACTTACCAGAAAGGGACGGCTAACTACGTGCCAGCAGCCGCGGTAATACGTAGGTCCCGAGCGTTGTCCGGATTTATTGGGCGTAAAGCGAGCGCAGGTGGTTTGATAAGTCTGAAGTTAAAGGCTGTGGCTCAACCATAGT
+
GGGGGGGGGGGGGGGGGGGGGGGGGGGGGGGGGGGGGGGGGGGGGGGGGGGGGGGGGGGGGGGGGGGGGGGGGGGGGGGGGGGGGGGGGGGGGGGGGGGGGGGGGGGGGGGGGGGGGGGGGGGGGGGGGGGGGGGGGGGGGFGGGGGGGGGGGGGGGGGGGGGGGGGGGGGGGGGGFGGGFGGGGGGGGGGGGGGGGGGGGGGGGGGGGGEEGGGGGGGGGGGGGGGGGGGGFGGGGG?GFGBFGGGC>CFGDGGFFFFFFFGGFGF?FFFFFF?>?FGFFBGFFFFB:?6:<
@M04650:207:000000000-C238N:1:1101:19635:8347 1:N:0:19
ACTCCTACGGGAGGCAGCAGTGGGGAATATTGGACAATGGAGGTAACTCTGATCCAGCAATTCTGTGTGCACGAAGAAGGTTTTCGGATTGTAAAGTGCTTTAAGTCGGGAAGAAAAAAATGACGGTACCGACAGAATAAGCGACGGCTAAATACGTGCCAGCAGCCGCGGTAATACGTATGTCGCAAGCGTTATCCGGAATTATTGGGCATAAAGGGCATCTAGGCGGGGTTTCAAGTCGACGGTGAAAACTAGTGGCTCAACCATTAGCTTGCCGACGAAACTGAAATTCT
+
GGGGGGGGGGGGGGGGGGGGGGFGGGGGGGGGGGGGGGGGGGGGGGGGGGGGGGGGGGGGGGGGGGGGGGGGGGGGEFGGFGGGGGGGGGGGGGGGGGGGGGGGGGGGDGGGGGGGGGGGGGGGGGGGGGGGGGGGGGGGGGGGGGGGGGGGGGGGGGGGGGGGGGGGGGGGGGGGGGFGGFGGGGGGGGGGGGGGGGG>GFDFGGFEFGGGGGGGFGGGGGGGGGGGGGGEFGGGGGFGFGFF3>FGFGGGGGCFFFEFGFGFFDGFFFFFFFFF>9DEFFGF6FFAFFFFF
@M04650:207:000000000-C238N:1:1101:13504:8354 1:N:0:19
ACTCCTACGGGAGGCAGCAGTAGGGAATCTTCCACAATGGACGCAAGTCTGATGGAGCAACGCCGCGTGAGTGAAGAAGGCTTTCGGGTCGTAAAACTCTGTTGTTGGAGAAGAATGGTCGGCAGAGTAACTGTTGTCGGCGTGACGGTATCCAACCAGAAAGCCACGGCTAACTACGTGCCAGCAGCCGCGGTAATACGTAGGTGGCAAGCGTTATCCGGATTTATTGGGCGTAAAGCGAGCGCAGGCGGTTTTTTAAGTCTGATGTGAAAGCCCTCGGCTTAACCGAGGA
+
GGGGGGGGGGGGGGGGGGGGGGGGGGGGGGGGGGGGGGGGGGGGGGGGGGGGGGGGGGGGGGGGGGGGGGGGGGGGGGGGGGGGGGGGGGGGGGGGGGGGGGGGGGGGGGGGGGGGGGGGGGGGGGGGGGGGGGGGGGGGGGGGGGGGGGGGGGGGGGFFGGGGGGGGGGGGFGGGGGGGGGGGGGGFGGGGGGGGGFGGFGGGGGGGGGGGDEGGGGGGGCCEFGGFGGFFE5CEFGFGFGFFGCDGFGGGD<C>FFFFCF>GFGGFFFFFFF;5??GFFFDFFF?2;FFF
@M04650:207:000000000-C238N:1:1101:3962:8356 1:N:0:19
ACTCCTACGGGAGGCAGCAGTGGGGAATATTGCACAATGGGCGAAAGCCTGATGCAGCGACGCCGCGTGAGTGAAGAAGTATTTCGGTATGTAAAGCTCTATCAGCAAGGAAGATAATGACGGTACTTGACTAAGAAGCCCCGGCTAATTACGTGCCAGCAGCCGCGGTAATACGTAAGGGGCAAGCGTTATCCGGAATTACTGGGTGTAAAGGGAGCGTAGGTGGCATGATAATTCCGAAGTGAAAGCCCGGGGCTCCACCCCGGGACTGCTTTTTAAACTATTACGCT
+
GGGGGGGGGGGGGGGGGGGGGGFFGGGGGGGGGGGGGGF9FGGGGGCFGGFGGFGFFFEEF:FFGGGGGGGGGGCFFFGGCGGGGFDGDF<F@FGFGGGGFFFC<?9,FEG<?EFFGFFCGC:F@:FD9CF9DBCA,DFFGE7=F:+:E==FEF7BFFFG:DCGE>C:F7CC,,*2,B<BF*1*64;BEGEGG;;C5:EG?FGE+59CE7@E?+BEG:DGEC=C+/A=F*0<4<*<:769)7>@*?7*.>*)/)7>0759CFG<)7)-754567@*)(2*66*7@4*(-0
@M04650:207:000000000-C238N:1:1101:15155:8373 1:N:0:19
ACTCCTACGGGAGGCAGCAGTGGGGAATATTGCACAATGGAGGAAACTCTGATGCAGCGACGCCGCGTGAGGGAAGAAGGTTTTCGGATTGTAAACCTCTGTCTTCGGGGACGATAATGACGGTACCCGAGGAGGAAGCCACGGCTAACTACGTGCCAGCAGCCGCGGTAAAACGTAGGTGGCAAGCGTTGTCCGGAATTACTGGGTGTAAAGGGAGCGCAGGCGGAATGGTAAGTTGAATGTGAAAACTATGGGCTCAACCCATAGACTGCGTTCAAAACTACTGTTCTTG
+
GGGGGGGGGGGGGGGGGGGFGGGGGGGGGGGGGGGGGGGGGGGGGGGGGGGGGGGGGGGGGGGGGGGGGGGGGGGGGGGGGGGGGGGGGGGGGGGGGGGGGGGGGGGGGEFGGGGGGGGGGGGGGGGGGGGGGGGGGGGGGGGGGCGGGGGGGGGGGGGGGGGGGGGGGGGGGGGGGGGGGGCFGGGG@EGGGGGGGGGGFFGGGGGGGGGFGG>CEDDGGGGGGCCE=FGGFFF+:C4FFGFFCGFGFGGGGGGF@FF@FFGGFGGFFFFFEF@EFBG=FD7)9=@ABFF9
@M04650:207:000000000-C238N:1:1101:28682:8405 1:N:0:19
ACTCCTACGGGAGGCAGCAGTGGGGAATCTTCCGCAATGGACGAAAGTCTGACGGAGCGACGCCGCGTGGGTGAAGAAGGCCTTAGGGTCGTAAAGCCCTGTCATTAGGGACGAATGGTAGATGGAGTAATATGTCATCTATTTGACGGTACCTAAGGAGGAAGCCCCGGCTAACTACGTGCCAGCAGCCGCGGTAATACGTAGGGGGCGAGCGATGTCCGGAATCATTGGGCGTAAAGGGCGCGTAGGCGGGAATACAAGTCTGTTTTTACAGTTCAGGGCTCAACCCTGTGG
+
FFDFGGGGGGGGGGGGGGFGGGFCCCFG9FFFGDDEFGGF@FGDFGGGG9EF,B:BF7C+@7>>=CGGGGCFF7EEFGGF8FGE9FFF=FBGGGGFFFEGGGGGGGGGFFDCC=:DCFFDFAF<F<<<8D<BFCFFGGGC9@B<CCFG7@<FGG9CCC,3>B>>C:EEGDDGC,>EGGGGGFF?EGF7CC8CGGE*;B+<B>6@CEEEEEGGGD*;CFFCEGGE89EGGFFF:CC5>*7F@CEBGGDG37>DGG<>=B?*<@F7?:*407>*9??FF<:*;:7<=947:4@08.
@M04650:207:000000000-C238N:1:1101:27559:8416 1:N:0:19
ACTCCTACGGGAGGCAGCAGTGGGGAATATTGCACAATGGAGGAAACTCTGATGCAGCGACGCCGCGTGAGGGAAGAAGGTTTTCGGATTGTAAACCTCTGTCTTCGGGGACGATAATGACGGTACCCGAGGAGGAAGCCACGGCTAACTACGTGCCAGCAGCCGCGGTAAAACGTAGGTGGCAAGCGTTGTCCGGAATTACTGGGTGTAAAGGGAGCGCAGGCGGAATGGTAAGTTGAATGTGAAAACTATGGGCTCAACCCATAGACTGCGTTCAAAACTACTGTTCTTG
+
GGGGGGGGGGGEGGGGGGGGGGGGGGGGGGGGGGGGGGGGGGGGGGGGGGGGGGGGGGGGGGGGGGGGDGGGGGGGGGGGGGGGGGGGGGGGGGGGGGGGGGGGGGGGGGGGGEGGGGGGGG>FGGGGGGGGGGGGGGGGGGGGEGGGGGGGGGGGGGFGGGGGGGGGGGDCGGGGGFGGGGGGGGGGGEGGGGGGGDGGCGCECFGGGDGDGGGGGGDDEGGGGGGE5DGGFGGFFGFGFFFFGGGGFGGG7DF>FFFFGFGGFGGFFFFFFFFFFFGF>BGFFFFFB4FF
@M04650:207:000000000-C238N:1:1101:18510:8421 1:N:0:19
ACTCCTACGGGAGGCAGCAGTGAGGAATATTGGTCAATGGGCGAGAGCCTGAACCAGCCATGCCGCGTGCAGGATGACGGCCCTACGGGTTGTAAACTGCTTTTGTACGGGGGCAAACCCTTTTCTGAGGAAGAGGTTGAGAGTACCGTACGAATAAGGATCGGCTAACTCCGTGCCAGCAGCCGCGGTAATACGGAGGATCCGAGCGTTATCCGGATTCATTGGGTTTAAAGGGTGCGTAGGCGGGACAGCAAGTCAGATGTGAAAACTATGGGCTTAACCCATAGCCTGCAT
+
GGGGGGGGGGGGGGGGGGGGGGGGGGGGGGGGGGGGGGGGGGGGGGGGGGGGGGGGGGGGGGGGGGGGGGGGGGGGGGGGGGGGGGGGGGGGGGGGGGCFGGGGGGGGGGGGGGGGGGGGGGGGGGG9FFCGGGGGGGGGGGGGGFGGGGGGGGGGGGGGGGGGGFGGGGGGGGCEGGGGGGGGEGGGGGGGGGGGGGGGGGGGCEEEEGGGGGEGGGGGGGGGGGAE5DG<?CDGGDEGDGFFGGGD5CGGGGDFF49@GFGCFGGFFFFBFFF:?FF=@AGDFF?:>=F?:<
@M04650:207:000000000-C238N:1:1101:9835:8446 1:N:0:19
ACTCCTACGGGAGGCAGCAGTAGGGAATCTTCGGCAATGGGGGCAACCCTGACCGAGCAACGCCGCGTGAGTGAAGAAGGTTTTCGGATCGTAAAGCTCTGTTGTAAGAGAAGAATGTGTGTGAGAGTGGAAAGTTCACACAATGACGGTAACTTACCAGAAAGGGACGGCTAACTACGTGCCAGCAGCCGCGGTAATACGTAGGTCCCGAGCGTTGTCCGGATTTATTGGGCGTAAAGCGAGCGCAGGTGGTTTGATAAGTCTGAAGTTAAAGGCTGGGGCTCAACCATAGT
+
FGGGGGGGGGGGGGGGGGGGGGGGGGGGGGGGGGGGGGGGGGGGGGGGGGGGGGGGGGGGGGGGGGGGGGGFGGGGGGGGFGGGGGGGGGGGGGGGGGGGGGGGGEGGGGGGGGGCFDFCA,BFGGGGGGGGGGB<CFFFGGGDGGGGGGGGGGGGGGGGGDGGGCFGGGGGEFGGGGGGGGC,?FGGGGGGGGGGGGGGGGGGECCFEGCCCEG=C7CFGDGD*<0C7>CC57CEDF?*<955579>D>CC*>5>*96=F=>***:<*=FF4=BF?6*))1)76FFF???2-
@M04650:207:000000000-C238N:1:1101:6144:8464 1:N:0:19
ACTCCTACGGGAGGCAGCAGTAGGGAATCTTCCACAATGGACGCAAGTCTGATGGAGCAACGCCGCGTGAGTGAAGAAGGCTTTCGGGTCGTAAAACTCTGTTGTTGAAGAAGAATGGTCGGCAGAGTAACTGTTGTCGGCGTGACGGTATCCAACCAGAAAGCCACGGCTAACTACGTGCCAGCAGCCGCGGTAATACGTAGGTGGCAAGCGTTATCCGGATTTATTGGGCGTAAAGCGAGCGCAGGCGGTTTTTTAAGTCTGATGTGAAAGCCCTCGGCTTAACCGAGGA
+
GGGGGGGGGGGGGGGGGGGGGGGGGGGGGGGGGGGGGGGGGGGGGGGGGGGGGGGGGGGGGGGGGGGGGGGDGGGGGGGGGGGGGGGGGGGGGGGGGGGGGGGGGGGGGGGGGGGGGGGGGGCCGGGGGGGGGGGGGGGCFFEGGGGGGGGGGGGGGGFGGGGGGGGGFEGGFGGGGGGGGGGGGGGGGDGGGGGGGGGGCEG7<FGGGGGD=EGGGGGGGGGDGGGGCF;FDECCFG4D3CE@)9CC>DG7>15>>5FFCFG>FD7:?FFF?)8)(1CDD?5FFFF;>3:;
@M04650:207:000000000-C238N:1:1101:3162:8487 1:N:0:19
ACTCCTACGGGAGGCAGCAGTGGGGAATTTTGGACAATGGGGGCAACCCTGATCCAGCAATGCCGCGTGAGTGAAGAAGGCCTTCGGGTTGTAAAGCTCTTTTGTCAGGGAAGAAACCGGCTGTGCTAATACCACAGCTGACTGACGGTACCTGAAGAATAAGCACCGGCTAACTACGTGCCAGCAGCCGCGGTAATACGAAGGGTGCGAGCGTTAATCGGAATTACTGGGCGTAAAGCGTGCGCAGGCGGTTGTGTAAGACAGGTGGGCAATGCCCGGGATTAACCTGGGAA
+
CEFFGGGGGGGGGGGGGGGGGF<FEEGGFGGGGCDFFGGGFEC:@D,CFGGG9FDFGFGG,CECFGGEGGCEGGFFGGCF@:CF,DCEFFDC<FG9<F8,<FFGGGFAFG7BFEFFE,CFCCFFE9CF9,AFF<FGG8FFG8DG@,@CCE7F9<>><FFAFEG9,DB:*>F7FFGGB:<CF8>:EFFG,:/18*1;FG+**3/:C>EGG5C5C5?C:CFFD<85CFCECF5>):C=7FFG5*.7<99DE<)7C59@>4*=77*05:*().856=)/(,)7)(*9=69<BF31>
@M04650:207:000000000-C238N:1:1101:22669:8506 1:N:0:19
ACTCCTACGGGAGGCAGCAGTGGGGAATATTGCACAATGGGCGAAAGCCTGATGCAGCGACGCCGCGTGAGTGAAGAAGTATTTCGGTATGTAAAGCTCTATCAGCAGGGAAGAAAATGACGGTACCATACGAGGAAGCCCCGGCAAACTACGTGCCAGCAGCCGCGGTAATACGTAGGGAGCAAGCGTTGTCCGGATTTACTGGGTGTAAAGGGTGCGTAGGCGGTCATGCAAGTCAGGAGTGAAATCTATGGGCTTAACCCATAAACTGCTTTTGAAACTGTATGACTTG
+
GGGGGGGGGGGGGGGGGGGGGGGGGGGGGGGGGGGGGGGGGGGGGGGGGGGGGGGGGGGGGGGGGGGGGGGGGGGGGGGGGGGGGGGGGGGGGGGGGGGGGGGGGGGGGGGGGGGGGGGGGGGGGGGGGGGGGGGGGGGGGGGGGGGGGGGGGGGGGGGGGGGGGGGGGGGGGGGGGGGGGGGGGGGGGGGGGGGGGGGGGGGGGGGGGGGGGGGGGGGGGGGGGGGGGGGGFGGGGGFGFGFFGGGGFGGGGGGFFFFFGFGGFGGFFFFFFFFFA?GFFFGFFFFFFFFB
@M04650:207:000000000-C238N:1:1101:19281:8508 1:N:0:19
ACTCCTACGGGAGGCAGCAGTGGGGAATATTGCACAATGGGGGAAACCCTGATGCAGCAACGCCGCGTGAGGGAAGACGGTTTTCGGATTGTAAACCTCTGTCTCTGGTGAAGATAATGACGGTAGCCAGGGAGGAAGCCACGGCTAACTACGTGCCAGCAGCCGCGGTAATACGTAGGTGGCGAGCGTTGTCCGGAATTACTGGGTGTAAAGGGAGCGTAGGCGGGACTGTAAGTCAGATGTGAAATCCCCAGGCTTAACCTGGGATGTGCATTTGAAACTACGGTTCTTG
+
GGGGGGGGGGGGGGGGGGGGGGGGGGGGGGGGGGGGGGGGGGGGGGGGGGGGGGGGGGGGGGGGGGGGGGGGGGGGGGGGGGGGGGGGGGGGGGGDGGGGGGGFGGGGGGGGGGGGGGGGGGGGGGGGGGGGGGGGGGGGGGGGGGGGGGGGGGGGGGGGGGGGGGGGGDGGGGGGGGGGGGGGGGGGCEGGGGDGGGGGGGGGFGGGE?FGGGGGGGGGGGGGGGGGGGFCBGG?>FFDFGF=FG7FFGGGGGGFFFFFGFFFFDCBF:9BFFFFFF>BFFGFBFF<BFB<
@M04650:207:000000000-C238N:1:1101:28823:8534 1:N:0:19
ACTCCTACGGGAGGCAGCAGTAGGGAATCTTCCACAATGGACGCAAGTCTGATGGAGCAACGCCGCGTGAGTGAAGAAGGCTTTCGGGTCGTAAAACTCTGTTGTTGGAGAAGAATGGTCGGCAGAGTAACTGTTGTCGGCGTGACGGTATCCAACCAGAAAGCCACGGCTAACTACGTGCCAGCAGCCGCGGTAATACGTAGGTGGCAAGCGTTATCCGGATTTATTGGGCGTAAAGCGAGCGCAGGCGGTTTTTTAATTCTGATGTGAAAGCCCTCGGCTTAACCGAGGA
+
GGGGGCGGGGGEGEGGGGGGGGGFEFGEGGGGGGGGFGGGGGGGGGGGGGGF<EFFGGEEGGGGGGGGFFC6FFGGFFDEFG8FGGGGGG:FGGFGGGF<FGCGFGGGGF@FFGGGFAFGGGGGGGGGGEGGGGCAFGGGDEGEGFGGGGGGGGGGGGFGC7FGGGGGG>:CCFGGGGGGGEGGCCFGF>EGDEEE9FGC9CFCCFGGGGGGGGGGFFGGEDGEG7FGFCCG:*9:D:@GF:5><<DDB3C>95C:3:F*2=FGFFF>=6766)8)32DD>6C4=89>1:53
@M04650:207:000000000-C238N:1:1101:24527:8555 1:N:0:19
ACTCCTACGGGAGGCAGCAGTAGGGAATCTTCGGCAATGGGGGCAACCCTGACCGAGCAACGCCGCGTGAGTGAAGAAGGTTTTCGGATCGTAAAGCTCTGTTGTAAGAGAAGAATGTGTGTGAGAGTGGAAAGTTCACACAATGACGGTAACTTACCAGAAAGGGACGGCTAACTACGTGCCAGCAGCCGCGGTAATACGTAGGTCCCGAGCGTTGTCCGGATTTATTGGGCGTAAAGCGAGCGCAGGCGGTTTTTTAAGTCTGATGTGAAAGCCCTCGGCTTAACCGAGGA
+
GGGGGGGGGGGGGGGGGGGGGGGGGGGGGGGGGGGGGGGGGGGGGGGGGGGGGGGGGGGGGGGGGGGGGGGGGGGGGFGGGGGGGGGGGGGGGGGGGGGGGGCFFGFFGGGGGGGGGGGDDFGEGGGEFGGGGGFGGGFFGCFDFCGGGGGGGGGGGGFFGFCDGGGGGGGGFGGGGG7FGFGGFCFG7CGGGGGGGGFFGGFGGGGEFEG=EEGG5CDGGGA:E?FFGGFDFGC5C<=F>G>BGGGD377DD3C>F3FFFFGGFG>A@FFB@6?43:FF@BGD?F?AB@E;0
@M04650:207:000000000-C238N:1:1101:28308:8576 1:N:0:19
ACTCCTACGGGAGGCAGCAGTGGGGAATATTGCACAATGGGCGAAAGCCTGATGCAGCAACGCCGCGTGAGTGAAGAAGTATTTCGGTATGTAAAGCTCTATCAGCAGGGAAGAAGATGACGGTACCTGACTAAGAAGCCCCGGCTAACTACGTGCCAGCAGCCGCGGTAATACGTAGGGGGCAAGCGTAATCCGGATTTACTGGGTGTAAAGGGAGCGTAGACGGCGAAGCAAGTCTGGAGTGAAAACCCAGGGCTCAACCCTGGGACTGCTTTGGAAACTGCTTTGCTAG
+
GGGGGGGGGGGGGGGGGGGGGGGGGGGGGGGGGGGGGGGGGGGGGGGGGGGGGGGGGGGGGGGGGGGGGGGGGGGGGGGGGGGGGGGGGGGGGFGGGGGGGGGGGGGGGGGGGGGGGGGGGGGGGGGGGGGGGGGGGGGGGGGGGGGGGGGGGGGGGGGGGGGGGGGGGGDGGGGGGGEGGGGGGGFEGDGGGGGGGGGGGGGGFGFEGFGGGGGGGGGGGGGGGGGG5DEGFGGCGFFGFGFFGGGGFDDDDGGF@FFFF@39>C77F>F@F48*5:F?FAFFFBFFAF?D
@M04650:207:000000000-C238N:1:1101:21946:8582 1:N:0:19
ACTCCTACGGGAGGCAGCAGTGGGGAATATTGCGCAATGGGCGAAAGCCTGACGCAGCGACGCCGCGTGAGGGATGAAGGGCTTCGGTTCGTAAACCTCTGTCAGAAGGGAAGAAGTGTAGTGGTGCTAATCAGCCGCTATTTGACGGTACCTTCAAAGGAAGCACCGGCTAACTCCGTGCCAGCAGCCGCGGTAATACGGAGGGTGCAAGCGTTAATCGGAATCACTGGGCGTAAAGCGCATGTAGGCTGTTTGATAAGTCAGAAGTGAAAGCCCACGGCTCACCCGTGGAAC
+
GGGGGGGGGGGGGGGGGGGGGGGGGGGGGGGGGGGGGGGGGGGGGGGGGGGGGGGGGGGGGGGGGGGFGGGGGGGGGGGGGGGGGGGGGGGGGGGGGGGGGGGGGGGGGGGGGGGGFGGGGGGGGGGGGGGGGGGGGGGGGGGGGGGGGGGGGGGGGGGGGGGGGGGGGGGGGGGGGGGGGGGGGGGGGGGGGGGGGGGGGDGGGGGGGGGGGGDGGGGGGGGGGGGGFGGGFGGGGGFGFGFFGGGGFGGDFFGFFFFFGFGGFGGAFFFFFFFFFFGFFFGFFFF><FDFF5
@M04650:207:000000000-C238N:1:1101:10438:8586 1:N:0:19
ACCCTACGGGAGGCAGCAGTGGGGAATTTTGCGCAATGGGCGAAAGCCTGACGCAGCAACGCCGCGTGCGGGATGACGGCCTTCGGGTTGTAAACCGCTTTCAGCAGGGAAGAAATTGACGGTACCTGCAGAAGAAGCTCCGGCTAACTACGTGCCAGCAGCCGCGGTAATACGTAGGGAGCAAGCGTTATCCGGATTTATTGGGCGTAAAGCGCATGTAGGCGGTCGGGTATGTCAGATGTGAAAGCCCAGGGCTTAACCCTGGAAGTGCATTTGAAACTGCCTGGCTTGAGT
+
GGFGGFGGGGGGGGGGGGGGGGGGGGGGGGGGGGGGGGGGGGGGGGGGGGGDGGGGGGGGGGGGGGGGGGGGGCGGFGGGGGGGGGGGGGGGGGGGGGGEGGGGGGGGGGGGGGGGFGGGGGGGGFFGGGGGGGGGGCAFGDFGEGGGGGGGGGGGGGGGGGGGGGG<CEFGFFFGGGGGGGFGGGGG>EG7CEGGEGFG@FGGGEEGEGGGGGCGDDCFGGGGG=CEGGC7FGGFGF@CFGFFGGGGFFFGGGG>>FBFCFDFFGFFFFF4B4@=<<FFFAFFFFFB?FFFF)
@M04650:207:000000000-C238N:1:1101:10611:8589 1:N:0:19
ACTCCTACGGGAGGCAGCAGTGGGGAATATTGCACAATGGAGGAAACTCTGATGCAGCGACGCCGCGTGAGGGAAGAAGGTTTTCGGATTGTAAACCTCTGTCTTCGGGGACGATAATGACGGTACCCGAGGAGGAAGCCACGGCTAACTACGTGCCAGCAGCCGCGGTAAAACGTAGGTGGCAAGCGTTGTCCGGAATTACTGGGTGTAAAGGGAGCGCAGGCGGAATGGTAAGTTGAATGTGAAAACTATGGGCTCAACCCATAGACTGCGTTCAAAACTACTGTTCTTG
+
GGGGGGGGGGGGGGGGGGGGGGGGGGGGFGGGGGGGGGGFGGGGGGGGGGGGGGFGCGEE:FGDGGGGGEG?FGGGGGGGGFGGFGGEDFFGGGGCFGGGGGAFFGGGGDGGGGGGGGGFFEGGGDGGGGGGGG>FFFGFGGCEEGDGFGGGGGGGGGFFFGF,>7@CF@7EFGC9FGEGG7@FFDE8EGGGGDGGGGCFE7<E?FF=GGG7C<?;5DCDCDE=EGDCFCC<BCC37:?7FGFBGGFGFFGF*6455@F@FFGCFD*.9@:5>BE3:AG4>2*9@?*6<B42
@M04650:207:000000000-C238N:1:1101:20180:8612 1:N:0:19
ACTCCTACGGGAGGCAGCAGTGGGGAATATTGGACAATGGAGGTAACTCTGATCCAGCAATTCTGTGTGCACGAAGAAGGTTTTCGGATTGTAAAGTGCTTTAAGTCGGGAAGAAAAAAATGACGGTACCGACAGAATAAGCGACGGCTAAATACGTGCCAGCAGCCGCGGTAATACGTATGTCGCAAGCGTTATCCGGAATTATTGGGCATAAAGGGCATCTAGGCGGGGTTTCAAGTCGACGGTGAAAACTAGTGGCTCAACCATTAGCTTGCCGACGAAACTGAAATTCT
+
GGGGGGGGGGGGGGGGGGGGGGGGGGGGGGGGGGGGGGGGGGGGGGGGGGGGGGGGGGGGGGGGGGGGGGGGGGGGGGGGGGGGGGGGGGGGGGGGGGGGGGGGGFGGGGGGGGGGGGGGGGGGGGGGGGGGGGGGGGGGGGGGGGGGEGGGGGGGGGGGGGGGGGGGGGGGGGGGGGGGGGGGGGGGGGGGGGGGGGGGGGGGGGGGGGGFGGGFGGGGGGGGGEFDEGGCDGGGGGFGFGFFD<GG@DGG:FGFFFEFFFGGFGFFFF?FFFFFF>GFE47B?B7AFFBBF
@M04650:207:000000000-C238N:1:1101:18817:8624 1:N:0:19
ACTCCTACGGGAGGCAGCAGTGGGGAATATTGGACAATGGACCAAAAGTCTGATCCAGCAATTCTGTGTGCACGACGAAGTTTTTCGGAATGTAAAGTGCTTTCAGTTGGGACGAAGAAAGTGACGGTACCAACAGAAGAAGGGGCGGCTAAATACGTGCCAGCAGCCGCGGTATTACGTATGCCCCGAGCGTTATCCGGATTTATTGGGCGTAAAGCGCGTCTAGGTGGTTTAAAAAGTCTGATGTTAAACTGCGGGGCTCAACTCCGTATTGCGTTGGAAACTGTTAGACTT
+
GGGGGFGGGGEGGGGEEEGFGGGGGGGGGGGAGCGGGGGCF@,DFGF@E<CFG,@@F<FGCFFGG9FCFGA9@FG@F7+?:,9CD6>+:7FFGGGGFFAEFFGF<C9,CFFGC:FFEGG<FEA?9CFGGGGGDG74A<B,EE8F:CCCB<<D,@FF:3@E@CC:@FG,1*>BFF*@4;<F9>FGE,=EDEEEEGC;2?BEGEE?+ACC65*5C588<FDDEDEG8E+C?FGGFF:::47C6>F6*:7CB77DGGGFFE>):F47)2>)<>74664>,2<)9)2<B?FA4=B).-
@M04650:207:000000000-C238N:1:1101:28094:8686 1:N:0:19
ACTCCTACGGGAGGCAGCAGTGGGGAATATTGCACAATGGAGGAAACTCTGATGCAGCGACGCCGCGTGCGGGAAGAAGGTTTTCGGATTGTAAACCTCTGTCTTCGGGGACGATAATGACGGTACCCGAGGAGGAAGCCACGGCTAACTACGTGCCAGCAGCCGCGGTAAAACGTAGGTGGCAAGCGTTGTCCGGAATTACTGGGTGTAAAGGGAGCGCAGGCGGAATGGTAAGTTGAATGTGAAAACTATGGGCCCAACCCATAGACTGCGTTCAAAACTACTGTTCTTG
+
FGGGGGFGGGGGGEEGGGGGGGGGGEEF<FF<AFGGFGGGC<FFGGCEGGGGGGFGFGCFGGGGGGGGG7:BGGDGGGGGA9FFFGGCGGGGGGGG8=EFGG9EFFFGGGGGGGGDGGFDFGGGFFFAFF7BF:7FFGGF7FGGGGEGGGCGGGGGGGGCF@E@EGGGGEG@CGG7CEF:BFGF@GFGEGEGGGGEGGFGFGGGGG8CGGGGC+;CCC<781CE*:2176@CB?F+0?6D8CF67CFGFFFC:0C5)7.;7BDCF5D2=4)7<D5>,-2?48:<B=86</9)
@M04650:207:000000000-C238N:1:1101:4377:8701 1:N:0:19
ACTCCTACGGGAGGCAGCAGTGGGGAATATTGGACAATGGAGGTAACTCTGATCCAGCAATTCTGTGTGCACGAAGAAGGTTTTCGGATTGTAAAGTGCTTTAAGTCGGGAAGAAAAAAATGACGGTACCGACAGAATAAGCGACGGCTAAATACGTGCCAGCAGCCGCGGTAATACGTATGTCGCAAGCGTTATCCGGAATTATTGGGCATAAAGGGCATCTAGGCGGGGCTTCAAGTCGACGGAGAGAACTAGAGGCTCAACCATTATCTTGCCGACGCAACTGGAATTCT
+
GGGGFGGGGGGGEEGGGGGGGGGGGGGGGGGGGGGGGGGF<FGGFFGDGGGGGGGGDFFGGGGGGEFGFFC@FFGGGGGG8EFGGGGE=:FFFFGFGGGG,FFGGFACFCEGGGGGG=F:FGGE+@=FEG@++@@FGDE9FGGEGD7+@<>FFFGGG<+@EFE7CGGGDCFGEC@,?DF@,?B9:CEDEFEE>C*9;8*8*=<2<B+=C*=0++?+97880*+0<<6/77E*)*2+20/*777BD*1))*9***:**)..:*><5>D2**06=4*6;B3>)(/076).,6)-)
@M04650:207:000000000-C238N:1:1101:28647:8708 1:N:0:19
ACTCCTACGGGAGGCAGCAGTGGGGAATATTGCACAATGGAGGAAACTCTGATGCAGCGACGCCGCGTGAGGGAAGAAGGTTTTCGGATTGTAAACCTCTGTCTTCGGGGACGATAATGACGGTACCCGAGGAGGAAGCCACGGCTAACTACGTGCCAGCAGCCGCGGTAATACGTAGGGTGCGAGCGTTAATCGGAATTACTGGGCGTAAAGCGTGCGCAGGCGGTTGTGTAAGACAGGTGTGTAATGCCTGGGCTTAACCTGGGAACTGCACTTGTGACTGCACAGCTAG
+
GFFGGAFC@EG@@FFE@7EDCFCFE,FGFFGFCA,F<ECGF,FC<F<FFGGGGGGFGFEGGGCEC7FGGEEGGE8FFGGGGGGGFDCGDCFEFEFG<FFFDFGBDGFGGEE7CGBFGCFCCCGFGGGCC@CCCCCEGFGGGCFG@C@>>CEFCF:>FFGGGFGDC7CGE7*BBFF9C7<BEE>EDC8B@GEGGEFC*2AC:9C@FG*::=E5F7C;5C<5EC5*:5:CCDEGF+:A**7*9<F@/?D74:6*:C34@))9E?><;*0(.<FFFFF?4.*9FAD@F?F<?FB>
@M04650:207:000000000-C238N:1:1101:6014:8733 1:N:0:19
ACTCCTACGGGAGGCAGCAGTGGGGAATTTTGGACAATGGGGGCAACCCTGATCCAGCCATGCCGCGTGAGTGAAGAAGGCCTTCGGGTTGTAAAGCTCTTTCAGTGGGAAAGAAACGGAGTACTCTAATACAGGGCTCTAATGACGGTACCCACAGAAGAAGCACCGGCTAACTACGTGCCAGCAGCCGCGGTAATACGTAGGGTGCAAGCGTTAATCGGAATTACTGGGCGTAAAGCGTGCGCAGGCGGTTGTGTAAGACAGGTGTGAAATCCCCGGGCTTAACCTGGGAGC
+
GGGGGGGGGGGDGGGGGGGGGGGGGGGGFGGGGGGGGGGGGGGGCFFFGGFGFFGF@EGGGAFGGEGGGE:FFGGCFFGGGGFGGGGGGGGGGGGEGGGCFGCE?FGGGGGGGGGGGG7FGGGGGGGGGF<,FADGGGGGFFGGGGGGGFGC9@3+FFGGG@FGFCGFGEFGGDFB8*DFGG;EGGE8CCEECEED?9CGGGCE7F>EFF?CGEBEFFGGEG=FFGGGGD85>CDGGGF5<*)8D5CDD<DDGDDFFFFF+7FGFFG2>*89?F6::9CDF0C76@721550:(
@M04650:207:000000000-C238N:1:1101:24055:8807 1:N:0:19
ACTCCTACGGGAGGCAGCAGTGGGGAATATTGGACAATGGAGGTAACTCTGATCCAGCAATTCTGTGTGCACGAAGAAGGTTTTCGGATTGTAAAGTGCTTTAAGTCGGGAAGAAAAAAATGACGGTACCGACAGAATAAGCGACGGCTAAATACGTGCCAGCAGCCGCGGTAATACGTATGTCGCAAGCGTTATCCGGAATTATTGGGCATAAAGGGCATCTAGGCGGGGTTTCAAGTCGACGGTGAAAACTAGTGGCTCAACCATTAGCTTGCCGACGAAACTGAAATTCT
+
GGGGGGGGGGGGGGGGGGGGGGGGGGGGGGGGGGGGGGGGCGGGGGGGGGGGGGGGGGGGGGGGGGGGGGGGGGGGGGGGFGGGGGGFGGGGGGGGGGGGGGGGGGGGGGGGGGGGGGGGGGGGGGGGGGGGGGGGFGGGGFGEDGGGEEEGGGGGGGGGGGGGGFGGGGGGGGGGGGGGGGGGGGGGGGGGGGGGGGGGGCGGGGGGGGGGGGGGGGGGGGGGGGGGGGGEBEGGGGFGFDBFGGGGFFGGGGGFFFFFE4DFFGGA?@FFB?FFB9DE39958@F376F94
@M04650:207:000000000-C238N:1:1101:15277:8823 1:N:0:19
ACTCCTACGGGAGGCAGCAGTGGGGAATCTTCCGCAATGGACGAAAGTCTGACGGAGCGACGCCGCGTGGGTGAAGAAGGCCTTAGGGTCGTAAAGCCCTGTCATTAGGGACGAATGGTAGATGGAGTAATATGTCATCTATTTGACGGTACCTAAGGAGGAAGCCCCGGCTAACTACGTGCCAGCAGCCGCGGTAATACGTAGGGGGCGAGCGTTGTCCGGAATCCTTGGGCGTAAAGGGCGCGTAGGCGGGAATACAAGTCTGTTTTTACAGTTCAGGGCTCAACCCTGTGG
+
GGGGGGGGGGGGGGGGGGGDGGGGDGGGGGGCFGGGGGG?@@F+@F:CFFGGG7@FEGGGGGGGGGGGEEGGGGFGGGGFGDEFFDFGFFGGGGGFG?GGGG8FFE9DFGGGGGGG8DDFGCF@B=FG,BBDE<CC:FGCGGCCCFGC7FFGCF=>:A,@FE:B@CFFCGCGGG@CFFGFFFFFGFC8CEG7BEGC1BCCFFAEE>CEE5:CEEEG55CDCD;/C?+A?7CC559C7CFD:355DG3DD4CDC75>=8*/AFG0=:FB4>.*0009447?4:5@?654(0<8)(
@M04650:207:000000000-C238N:1:1101:7699:8830 1:N:0:19
ACTCCTACGGGAGGCAGCAGTGGGGAATATTGGACAATGGAGGTAACTCTGATCCAGCAATTCTGTGTGCACGAAGAAGGTTTTCGGATTGTAAAGTGCTTTAAGTCGGGAAGAAAAAAATGACGGTACCGACAGAATAAGCGACGGCTAAATACGTGCCAGCAGCCGCGGTAATACGTATGTCGCAAGCGTTATCCGGAATTATTGGGCATAAAGGGCATCTAGGCGGGGTTTCAAGTCGACGGTGAAAACTAGTGGCTCAACCATTAGCTTGCCGACGAACCTGAAATTCG
+
GGGGGGGGGGGGGGGGGGGGGGGGGGGGCGGGGGGGGGGG@FGGGGGGGGGGGGGGGGGGGGGGGFFGGGGGGGGDGGGGGGGGGGGGGGGGGGGGGGFGGGGGGGGGGGGGGGFGGGGCGGGGGGGGGGGGEGGGGEEFFCCEGGGGGGGGGGGGG?FGGGGFDGGGGGGGGDGGGGGFFGGGGGDEDGGGGGGGGGGGDGGFGEBCGGGGFF9FFGGFFG9:CE65CDG:>E7CFG6C:DFFD<FG?CDDGGGFF4>>CFFG@3=4FF?FF::?>0CB)-))7:)87@F)(
@M04650:207:000000000-C238N:1:1101:19179:8834 1:N:0:19
ACTCCTACGGGAGGCAGCAGTGGGGAATATTGCGCAATGGACGCAAGTCTGACGCAGCGACGCCGCGTTAGGGAAGAAGGCCTTCGGGTCGTAAACCTCTGTAAGGAGGGAAGAACAGCCACGGTGCTAATCAGTCGTGGTTTGACGGTACCTCCACAGGACACGCGGTCTAACTCCGTGCTAGCAGTCGCGCAAATACGGAGGGTGCTGGCGGTAATCGGAATAACTTGTCGTAACGCGGGCGCAGGCGCTTTGTTTACTCTAGTGCGAGAGCGTCCGACTGAAAGAGGGTGG
+
<@,ECF@@,CBGGEEDGG<CCC,;@@BF,666C,8+8@E6C@F7F:C9C<6696,@6@@++77=C+4C+8+B<,,8E<FFGG<FE<+CEF:CF4+A444:<<,58B,8B+F=3<,,<=,+,,8++@FCC,,,,@8@+5***65F,,@:<F:<7?,,,@2,>*,2*44*4:1+2:C++;F<*1+?8<++2*3:***/+0+/;*2:E;*:+++*/*2/*:CDG3**+<+<+;0:0:*0/*.))))0/)97:D)11/**)09*<*0**2;))0)0>)))((1))(/)0**((.7,(4
@M04650:207:000000000-C238N:1:1101:4531:8839 1:N:0:19
ACTCCTACGGGAGGCAGCAGTGGGGAATATTGGGCAATGGGGGGAACCCTGACCCAGCGACGCCGCGTGAGTGAAGAAATCCTTCGGGATGTAAAGCTCTGTTGTATGGGAAGAGAAGCAGACGGTACCATACGAGGAAGCCCCGGCAAACTACGTGCCAGCAGCCGCGGTAATACGTAGGGGGCAAGCGTTGTCCGGAATTACTTGGCGTAAAGCGCACGCAGGCGTGTTTATAAGTCAGATGTAAAAGGCAGGTGCTTACCATCTGTTTGGCATCTGATACTGTAAGCCT
+
GGGGGGGGGGGGGGGGGGGGEFGGGGGGFGGGGCFGGGGGGGG=FGGGGGGG@FGGGGEF7CGGGGGGGCFGGGGGGGFCGGGGGGGG*CFGGGGGG9FFCGFFCFDGG,F8FFAFDF:>FFC**8=<:8?F<+8<C:+CCC@:*4<CEGG?+<8@F*;96;*@8EEGG5ECC@7+;0+;5*/:CEF8CCC8CGFF58/*;AF?C+<CGCCDC:++*9DGGGG5**:*:98*9<DG>:@D**7=7D*2*:9C9DC57/*@:60*/9*<97/.)69*2.>*94:*9F@)6=?2
@M04650:207:000000000-C238N:1:1101:26267:8870 1:N:0:19
ACTCCTACGGGAGGCAGCAGTGAGGAATTTTGCGCAATGGGGGCAACCCTGACGCAGCAACGCCGCGTGAGTGATGAAGGCCTTTTGGTTGTAAAGCTCTGTCGCCTGGAAAGAAACCTGGAGATAGGTAATGATCTTCAGCTGACGGTACCAGGAAAGGAAGGACCGGCTAACTCCGTGCCAGCAGCCGCGGTAATACGGGGGGTCCAAGCGTTATTCGGAATTATTGGGCGTAAAGCGCATGTAGGCGGTCGGGTATGTCAGATGTGAAAGCCCAGGGCTTAACCCTGGA
+
GGGGGGGGGGGGGGGGGGGGGGGGGGGGGGGGGGGGGGGGGGGGFGGGGGGGGGGGGGGGGGGGGGGGGGGGGGGGGGGGGGGGGGGGGGGGGGGGGGGGGGGGGGGGGGGGGGGGGGGGGGGGGGGGGGGGGGGGGGGGGGGGGGGGGGGGGGGGGGGGGGGEGFGGGGGGGGGGGGGGGGGGGGGGGGGGGGGGGGGGGGGGGGDGGGGGGGGGFGGGGCGCFGGGGGGGFGGGGGFGF3BFGFGGFGGGGGGFFFFFGFGGFGGAFFFFFFFFFFGFF?C@FF03:F3:
@M04650:207:000000000-C238N:1:1101:22262:8891 1:N:0:19
ACTCCTACGGGAGGCAGCAGTGGGGGATATTGCACAATGGGGGAAACCCTGATGCAGCGACGCCGCGTGAGTGAAGACGGCCTTCGGGTTGTAAAGCTCTGTGAGCGGGGACGATAATGACGGTACCCGCTTAGAAAGCCACGGCTAACTACGTGCCAGCAGCCGCGGTAATACGTAGGTGGCGAGCGTTGTCCGGATTTATTGGGCGTAAAGCGAGCGCAGGCGGTTTTTTAAGTCTGATGTGAAAGCCCTCGGCTTAACCGAGGAAGCGCATCGGAAACTGGGAAACTTG
+
GGGGGGGGGGGGGGGGGGGGGGGGGGGGGGGGGGGGGGGGGGGGGGGGGGGGGGGGGGGGGGGGGGGGGGGGGGGGGGGGGGGGGGGGGGGGGGGGGGGFFGGGGGGGGGGDGGGGGGGGGGGGGGGGGGGGGGGGGGGGGGGGGGGGGGGGGGGGGDGGGGGGGGGGGGGGGGGGGGGGGGGGGGDGEGGGFGGGEGGF7CFGGGGGGGGGCECEEDGGEGGGGGC::FF=FGCFFFFFFC??GGGGFCGGGDD@FF@4FBDDEDD:@:BB>B>B<FGFFAGFF5:6<F8)
@M04650:207:000000000-C238N:1:1101:3289:8903 1:N:0:19
ACTCCTACGGGAGGCAGCAGTGGGGAATATTGGACAATGGAGGTAACTCTGATCCAGCAATTCTGTGTGCACGAAGAAGGTTTTCGGATTGTAAAGTGCTTTAAGTCGGGAAGAAAAAAATGACGGTACCGACAGAATAAGCGACGGCTAAATACGTGCCAGCAGCCGCGGTAATACGTATGTCGCAAGCGTTATCCGGCATTATTGGGCATAAAGGGCATCTAGGCGGGGTTTCAAGTCGACGGTGAAAACTAGTGGCTCAACCATTAGCTTGCCGACGAAACTGAAATTAT
+
<FCCEFGGGGGGGGGGGGGGGGGF@FGGGFFEGGGGGGFFCGGEFFFGGGGGFFGFGGGFFGGGGGGGGGGCG,@:FGFGCFG7FEFGGGGFEGGGGGFFFCFCFFGGDGEG>FGGFGGGGDFAFEGGCACGEE@FGGGGGG7FFGGCF>ACAFGF<7CFGGGFEFGGC@FGGGGGGGGFGG;,:CCEGGGCEEG99CE*8:>CEG;?B5A7C<+>C***AFGGC6?C=>C*7AC?CGFC)97BDDF**:CC<DD/97:5C?=C>DGBFFFF??>?04>@>11)*/4)47*).
@M04650:207:000000000-C238N:1:1101:18080:8931 1:N:0:19
ACTCCTACGGGAGGCAGCAGTGGGGAATCTTCCGCAATGGACGAAAGTCTGACGGAGCGACGCCGCGTGGAGGAAGAAGGCTTTCGGGTTGTAAACTCCTTTGACCAGGGAAGAAGAAGTGACGGTACCTGGAAAACAAGCCACGGCTAACTACGTGCCAGCAGCCGCGGTAATACGTAGGTGGCAAGCGTTATCCGGATTTACTGGGTGTAAAGGGCGCGTAGGCGGGACAGCAAGTCAGATGTGAAAACTATGGGCTTAACCCATAGCCTGCATTTGAAACTGCGGTTCTTG
+
GGGGGGGGGGGGGGGGGGGGGGGGGGGGGGGGGGGGGGGGGGGGGGGGGGGGGGGGGGGGGGGGGGGGGGGGGGGGGGGGGGGGGGGGGGGGGGGGGGGGGGGGGGGGGGGGGGGGGGGGGGGGGGGGGGGGGGGGGGGGGGGGGGGGGGGGGGGGGGEGGGGGGGGGGGGGGGGGGGGGGGGGGGGGGGGGCFFGEEGGGGGGGGGGGGGGGGGGGGGGGGGGGGGGGGGGFGGFGGFG?DFFGGGGFGGGGGGFFFFFGFGGFGFBFFFFFFFFFBCFFFGFFFE>FDE2<4
@M04650:207:000000000-C238N:1:1101:13468:8951 1:N:0:19
ACTCCTACGGGAGGCAGCAGTGGGGAATATTGGGCAATGGGGGGAACCCTGACCCAGCGACGCCGCGTGAGTGAAGAAATCCTTCGGGATGTAAAGCTCTGTTGTATGGGAAGAGAAGCAGACGGTACCATACGAGGAAGCCCCGGCAAACTACGTGCCAGCAGCCGCGGTAATACGTAGGGTGCGAGCGTTAATCGGAATTACTGGGCGTAAAGCGTGCGCAGGCGGTTGTGTAAGACAGGTGTGAAATGCCCGGGCTTAACCTGGGAACTGCACTTGTGACTGCACAGCT
+
GGGGGGGGGGGGGGGGGGGGGGGGGGGGGGGGGGGGGGGGGGGGGGGGGGGGGGGGGGGGGGGGGGGGGGGGGGGGGGGGGGGGGGFGGGGGGGGGGGGGGFFGGGDGGGGGGGGGGGGGGGGGDGGGGGGGGGGGGGGGGGGGGGGGGGGGGGGGGGGGGGGGGCGGGGECEGGGCFFGGGFGGGGGGGEGGFGGGGGDGGGGGGGGGGGGGGGGGGGGGGGGGDCEEGGEFGGFGGFGFGFF7DGGFFGG4>DBEFDFFFGGFGGFFFFFF?FFF?7665>BF@?BAF:?
@M04650:207:000000000-C238N:1:1101:13008:8956 1:N:0:19
ACTCCTACGGGAGGCAGCAGTGGGGAATATTGGACAATGGACCAAAAGTCTGATCCAGCAATTCTGTGTGCACGACGAAGTTTTTCGGAATGTAAAGTGCTTTCAGTTGGGACGAAGAAAGTGACGGTACCAACAGAAGAAGGGGCGGCTAAATACGTGCCAGCAGCCGCGGTAATACGTATGCCCCGAGCGTTATCCGGATTTATTGGGCGTAAAGCGCGTCTAGGTGGTTTAAAAAGTCTGATGTTAAACTGCGGGGCTCAACTCCGTATTGCGTTGGAAACTGTTAGACT
+
GGGGGGGGGGGGGGGGGGGGGGGGGGGGGGGGGGGGGGGGGGGGGGGGGGGGGGGGGGGGGGGGGGGGGGGGGGGGGGGGGGGGGGGGGGGGGGGGGGGGGGGGGGGGGGDGGGGEGGGGGGGGGGGGGGGGGGGGGGGGFGGGGGGGGGGGGGGGGGGGGGGGGGGGGGGGGGGGGGGGGGGGGGGGCGGGGGGGGGGGGGGGGGGGGGGEGGGGGGGGGGGDGGGGGGEFFGGFGFFGFGFFGGGGFGGGGGGFFFFFEFFGFGGFF@)<@FFFFFDF?<FFF47<AFFDF
@M04650:207:000000000-C238N:1:1101:22426:8959 1:N:0:19
ACTCCTACGGGAGGCAGCAGTGGGGAATATTGCACAATGGGCGAAAGCCTGATGCAGCGACGCCGCGTGAGTGAAGAAGTATTTCGGTACGTAAAGATCTATCAGCAAGGAAGATAATGACGGTACTTGACTAAGAAGCCCCGGCTAATTACGTGCCAGCAGCCGCGGTAATACGTAAGGGGCAAGCGTTATCCGGAATTACTGGGTGTAAAGGGAGCGTAGGTGGCATCATAAGTCAGAAGTGAAAGCCCGGGGCTCAACCCCGGGACTGCTTTTGAAACTATGAAGCTAGCG
+
GGGGGGGGGGGGGGGGGGGGGGGGGGGGGGGGGGGGGGGGGGGGGGGGGGGGGGGGGGGGGGGGGGGGGGGGGGGGGGGGGGGGGGGGGGGGGGGGGGGGGGGGGGGGGFGGGGGGGGGGGGGGGGGGGGGGGGGGGGGGGGGGGGGGGGGGGGGGGGGGGGGGGGGGGGGFFGGGGGGGGGGGGGGGGGGGGGGGGGGGGGGGGGGDEGGGFF>CE<DGGDGGDD66ACCGFGGGGGFFFGFFGFGGFGGGGGGF>FFFGFGGFCD9:FFFF@?FBFGFFFFFFFFFFFF4(-
@M04650:207:000000000-C238N:1:1101:8725:8970 1:N:0:19
ACTCCTACGGGAGGCAGCAGTGGGGAATATTGCGCAATGGGCGAAAGCCTGACGCAGCGACGCCGCGTGAGGGATGAAGGGCTTCGGTTCGTAAACCTCTGTCAGGAGGGAAGAAATGTGCTCGTGCTAATCAGCGGGCATTTGACGGTACCTCCAAAGGAAGCACCGGCTAACTCCGTGCCAGCAGCCGCGGTAATACGGAGGGTGCAAGCGTTAATCGGAATCACTGGGCGTAAAGCGCGCGTAGGCTGCCTTGTAAGTCAGGGGTGAAATCCCACCGCTCACCGGTGGAAT
+
GGGGGGGGGGGGGGGGGGGGGGGGGGGGGGGGGGGGGGGGGGGGGGGGGGGGGGGGGGGGGGGGGGGFGGGGGGGGGGGGGGGGGGGGGGGGGGGGGGGGGGGGGGGGGGGGGGGGGGGGGGGGGGGGGGGGGGGGGGGGGGG9FGGGGGGGGGGGGGGGGGGFGGGGGGGGGGGGGGGGGGGGGGGGGGGGGGGGGGGGGGGGGGGGGGGGGGGGGGGGDGGGFFGGCFFEECDEGDF<>GFFDGGGF6CC5CC?FFFFCFGGFGGBEFFFB7?FBFGFF;G:7>B0,>:?><
@M04650:207:000000000-C238N:1:1101:21527:9039 1:N:0:19
ACTCCTACGGGAGGCAGCAGTGGGGAATATTGGGCAATGGGGGGAACCCTGACCCAGCGACGCCGCGTGAGTGAAGAAATCCTTCGGGATGTAAAGCTCTGTTGTATGGGAAGAGAAAAAGACGGTACCATACGAGGAAGCCCCGGCAAACTACGTTCCAGCAGCCGCGGTAATACGTAGGGGGCAAGCGTTGTCCGGAATTACTGGGCGTAAAGCGCACGCAGGCGGGTTTATAAGTCAGATGTAAAAGGCAGGTGCTTACCATCTGTTTGTCATCTGATACTGTAAGCCT
+
GGGGGGGGGGGGGGGGGGGGGGGGGGGGGGGGGGGGGGGGGGGGGGGGGGGGGGGGGGGGGGGGGGGGGGGGGGGGGGGGGGGGGGGG@FGGGGGGGGGGGGGGGGGGGGGGGGGGGGGGGGGGGGGGGGGGGGGGGGGGGGGGGGGGGGGGGGGGGGGGGGGGGGGGGGGDGGGGGGGGGGGGGGGGGGGGDGGGGDG5CFGGGC?=FEGDGFGGGGGGGGGGGGGGGGGGFGGGGGFFF=7?GGGDFFDFGG<@FFFFGFGGFGGFFFFFFFFFFFGFFAFFBFFF<FF?
@M04650:207:000000000-C238N:1:1101:13557:9076 1:N:0:19
ACTCCTACGGGAGGCAGCAGTGGGGAATATTGCACAATGGAGGAAACTCTGATGCAGCGACGCCGCGTGAGGGAAGAAGGTTTTCGGATTGTAAACCTCTGTCTTCGGGGACGATAATGACGGTACCCGAGGAGGAAGCCACGGCTAACTACGTGCCAGCAGCCGCGGTAAAACGTAGGTGGCAAGCGTTGTCCGGAATTACTGGGTGTAAAGGGAGCGCAGGCGGGACGGCAAGTTGGGTGTGAAATCTATGGGCTCAACCCATAGCGTGCATTCAAAACTGCTGTTCTTG
+
GGGGGGGGGGGGGGGGGGGGGGGGGGGGGGGGGGGGGGGGGGGGGGGGGGGGGGGGGGGGGGGGGGGGGGGGGGGGGGGGGGGGGGGGGGGGGGGGGGGGGGGGGGGGGGGGGGGGGGGGGGGGGDGGGGGGGGGGGGGGGGGGGGGGGGGGGGFGGGGGGGGGGGGGEGGGGGGCFGGFGGGGGGGGGGGGGGGGGGGGGGFGGGGGCFGGGGGGGGGGGGGGGGGDEGGGFGGGFGFG@DB>FFCDFFG7DGGFFF=FGFDGFGGFFFFFFFF?ABGFFFGF4@9?BFFF
@M04650:207:000000000-C238N:1:1101:12091:9105 1:N:0:19
ACTCCTACGGGAGGCAGCAGTGGGGAATTTTGGACAATGGGGGCAACCCTGATCCAGCAATGCCGCGTGTGTGAAGAAGGCCTTCGGGTTGTAAAGCACTTTTGTCCGGAAAGAAATCTCACTTACTAATATTAGTTGTGGATGACGGTACCGGAAGAATAAGGACCGGCTAACTACGTGCCAGCAGCCTCGGTAATACGTAGGTTCCAAGCGTTAATCGGAATTACTGGGCGTAAATCTTTCGCAGTCGGTTTTTCAATACCGATTTGAAATCCCCGTGCTTAACCTGGGAAT
+
AGGG8FEGGG>B@EEGGG8<F8<E@C7F<EFFCFEFFFC9,,7@F<,CFG8,C<C,6CC8<,CF+7+@+B,CC,C<,CECDEFFGFCGFDCF,C,,C,=EFGGGGFDCC+=:,:=FFG,5,?FE9FE9,C,CFCD,7AC:+,C7,?=+C+@=7@+++3>F9,7,@>+@*BC7CCG;8*>>C8;,:@,8=,=8*;F5BCC*?,,*+5+<+:32=C8**;7****=>9+<+*3*)1)*1*9*=*1)****0*)11*>39FF*+/0*)1*(**///7)/4(/).4C=FF/-,)01((
@M04650:207:000000000-C238N:1:1101:14486:9126 1:N:0:19
ACTCCTACGGGAGGCAGCAGTAGGGAATCTTCCACAATGGACGCAAGTCTGATGGAGCAACGCCGCGTGAGTGAAGAAGGCTTTCGGGTCGTAAAACTCTGTTGTTGGAGAAGAATGGTCGGCAGAGTAACTGTTGTCGGCGTGACGGTATCCAACCAGAAAGCCACGGCTAACTACGTGCCAGCAGCCGCGGTAATACGTAGGTGGCAAGCGTTATCCGGATTTACTGGGTGTAAAGGGAGCGTAGGTGGTTCTGCAAGTCAGAAGTGAAAGCCCAGGGCTTAACCGTGGGAC
+
GGGGGGGGGGGGGGGGGGGGGGGGGGGGGGGGGGGGGGGGGGGGGGGGGGGDGGGGGGGGGGGGGGGGGGGGGGGGGGGGGGGGGGGGGGGGGGGGGGGGGGGGGGGGGGGGFGGFGGGGGGGGGGGGGGGFGGGFFGGGGDGGGGGGGGGGGGGGCFCFGFGGGFF<FGGGFFGGGGGGGGGGGGGGC:=EGGDGGGGG?FGGGGG6BFFGGGGGGGGGGGGGGGGGGFFC5:>F>F?D09@DGGGGFGGGCGGFFFFFGFDGFCF<FFFBFFFFF?<>>:CFFF?BFFF064
@M04650:207:000000000-C238N:1:1101:8581:9215 1:N:0:19
ACTCCTACGGGAGGCAGCAGTGAGGAATATTGGTCAATGGGCGAGAGCCTGAACCAGCCAAATCGCGTGAAGGAAGACTGCCTTATGGGTTGTAAACTTCTTTTATACAGGAATAAAAAAGGGGACGTGTCCCTTATTGCATGTACTGTATGAATAAGCATCGGCTAACTCCGTGCCAGCAGCCGCGGTAATACGGGGGGTCCAAGCGTTATTCGGAATTATTGGGCGTAAAGCGCATGTAGGCGGTCGGGTATGTCAGATGTGAAAGCCCAGGGCTTAACCCTGGAAGTGCAT
+
GGGGGGGGGGGGGGGGGGGGGGGGGGGGGGGGGGGGGGGGGGGGGGGGGGGGGGGGGGGGGGGGGGGGGGGFGGGGGGGGGGGGGFGGGGGGGGGGGGGGGGGGGGGGGGGGGGGGGGGGGGGGGGGGGGGGGGGGGGGFGCFGGGGGGGGGGFGGGFGGGGGGGGGGGGGGGGGGGCGGGGGGGGGGGGGGGGGGCGGGGGGGGCFEGGGGGGGGGGGCFGGGCFGEGGGFFGG=DD>GFGFFG<>DBDCFDGGFFFFFC4:*9>FFF@3>5<>::BFFFBFFFF>:?FFF24
@M04650:207:000000000-C238N:1:1101:22678:9218 1:N:0:19
ACTCCTACGGGAGGCAGCAGTGGGGAATCTTCCACAATGGACGCAAGTCTGATGGAGCAACGCCGCGTGAGTGAAGAAGGCTTTCGGGTCGTAAAACTCTGTTGTTGGAGAAGAATGGTCGGCAGAGTAACTGTTGTCGGCGTGACGGTATCCAACCAGAAAGCCACGGCTAACTACGTGCCAGCAGCCGCGGTAATACGTAGGTGGCAAGCGTTATCCGGATTTATTGGGCGTAAAGCGAGCGCAGGCGGTTTTTTAAGTCTGATGTGAAAGCCCTCGGCTTAACCGAGGA
+
GGGGGGGGGGGGGGGGGGGGGGGGGGGGGGGGGGGGGGGGGGGGGGGGGGGGGGGGGGGGGGGGGGGGGGGGGGGGGGGGGGGGGGGGGGGGGGGGGGGFGGGGGGGGGGGGGGGGGGGGGGGGGGGGFGGGGGGGGGGGGGGGGGGG@ECGGGGGGGGGGGGGGGGGDGGGGGGGGGG78FGGGFGFGGGGGGGGGGGGGFGGGGGGGGGGGGGGGGGGGC5EGGGGGGGGFGGGGGFG@GDFGCDD@DGCCDDFDFFBGFGF47:<FFFFFFFF?BGFF?DFFFFF>@@>
@M04650:207:000000000-C238N:1:1101:7246:9224 1:N:0:19
ACTCCTACGGGAGGCAGCAGTGGGGAATATTGGACAATGGAGGTAACTCTGATCCAGCAATTCTGTGTGCACGAAGAAGGTTTTCGGATTGTAAAGTGCTTTAAGTCGGGAAGAAAAAAATGACGGTACCGACAGAATAAGCGACGGCTAAATACGTGCCAGCAGCCGCGGTAATACGTATGTCGCAAGCGTTATCCGGAATTATTGGGCATAAAGGGCATCTAGGCGGGGTTTCAAGTCGACGGTGAAAACTAGTGGCTCAACCATTAGCTTGCCGACGAAACTGAAATTCT
+
GGGGGGGGGGGGGGGGGGGGGGGGGGGGGGGGGGGGGGGGGGGGGGGGGGGGGGGGGGGGGGGGGGGGGGGGGGGGGGGGGGGGGGGEGGGGGGGGGGGGGGGGGGGGGGGGGGGGGGGGGGGGGGGGGGGGGGGGGGGGGGGGGGGGGGGGGGGFGGGGGGGGGFGGGGGGGGGGGGGFEGGGGGGGGGGGGGGGGGGGGGGGGGGGGGGGGGGGGGGGGGFGGGGGGGGC5CFGGGFGEGEFGGGG4FGGGC>=F:B>E?GGFGGAFFFFFFFFFFGE>>DEFF?AFF?54
@M04650:207:000000000-C238N:1:1101:16075:9231 1:N:0:19
ACTCCTACGGGAGGCAGCAGTGGGGAATATTGGACAATGGAGGTAACTCTGATCCAGCAATTCTGTGTGCACGAAGAAGGTTTTCGGATTGTAAAGTGCTTTAAGTCGGGAAGAAAAAAATGACGGTACCGACAGAATAAGCGACGGCTAAATACGTGCCAGCAGCCGCGGTAATACGTATGTCGCAAGCGTTATCCGGAATTATTGGGCATAAAGGGCATCTAGGCGGGGTTTCAAGTCGACGGTGAAAACTAGTGGCTCAACCATTAGCTTGCCGACGAAACTGAAATTCT
+
GGGGGGGGGGGGGGGGGGGGGGGGGGGGGGGGGGGGGGGGGGGGGGGGGGGGGGGGGGGGGGGGGGGGGGGGGGGGGGGGGGGGGGGGGGGGGGGGGGGGGGGGGGGGGGGGGGGGGGGGGGGGGGGGGGGGGGGGGGGGGGGGGGGEGGGGGGGGGGGGGGGGGGGGGGGGGGGGGGGGGGGGGGGGGGGGGGGGGGGGGGGGGGGGGGGGGGGGGGGGGGGGFGGGGGGGFGGGGGFGDGF@DDGDFGGFDFCBFFFFFF7<>CF>FFFF4?FFFFGFFF*>BFFFAFFAB
@M04650:207:000000000-C238N:1:1101:15220:9244 1:N:0:19
ACTCCTACGGGAGGCAGCAGTGGGGAATATTGGACAATGGAGGGAACTCTGATCCAGCAATTCCGCGTGCACGAAGACGGTCCTAGGATTGTAAAGTGACTTAAGTCGGGAAGAAAAAAATGACGCTTCCGACAGAATAAGCGTCGGCTTAATACGTGCCATCAGCCACTGTGATACGGCTGTCGCCAGCGTTAGCCGGAATCAGTCGGCATAAAGGGTATCTAGGCTGAGTTGGAAGACGACTGTGGACACTAGTGGCCCAACCATTAGCCTGGCGACGACACCGAGCTACTC
+
C@FDGFGDGDDBCCG@@FGFG<@FE@FGGFD@@FCCFGGG<66+6C@,C@CFEFF@EE<FGF@@@,6CCGGC<7=7?,BCC,+:,,C,5C,CF<?<C,,<CFC,<,<?::FEC4BE8BEGF,?F7+++8,3+@3+,,73FFA7+++3@C+783@,+,,6*3,@,4>D,@,7,,7,@;>***4>98F*:***4=**++138**++522=55>C@92;+**0+*<<+C0+2*;<*+*<7*)2)1))/*20***/6CC?64).:)7933*6F*9)/.)7-335)()))8)((0*.).
@M04650:207:000000000-C238N:1:1101:8008:9250 1:N:0:19
ACTCCTACGGGAGGCAGCAGTGGGGAATATTGGACATTGGAGGTAACTCTGATCCAGCAATTCTGTGTGCACGAAGAAGGTTTTCGGATTGTAAAGTGCTTTAAGTCGGGAAGAAAAAAATGACGGTACCGACAGAATAAGCGACGGCTAAATACGTGCCAGCAGCCGCGGTAATACGTATGTCGCAAGCGTTATCCGGAATTATTGGGCATAAAGGGCATCTAGGCGGGGTTTCAAGTCGACGGTGAAAACTAGTTGCTCAACCATTAGCTTGCCGACGAAACTGAAATTCTT
+
GFGGGGDGCEC@F@EEGGFGGGGGGDEGGGGGGGG?,CFF9AFFCFFGGGGGGGGGGGGFGGGGGFFFGDEFGD7:7FFGFGFGFEECEGGFFEGFGGGGGGGCFFFCCGGGGF8EFGGGGE9AFEGGGFFCGDD8FGGFGF@@BC:FFDCGGGCFGCEFFFGGGGGDGGDCF7FFFGGFGGGG@CEG@>EGGGGFCE>CCFGCFG+9*AFCE+97A75CEFGG?665EDEEDC7<*09DD*7<5C<**0:CF7:@*/=@7*7085DA?4F7F45;3197>(*)/*6)-8=44)
@M04650:207:000000000-C238N:1:1101:17907:9276 1:N:0:19
ACTCCTACGGGAGGCAGCAGTGGGGAATATTGGACAATGGAGGTAACTCTGATCCAGCAATTCTGTGTGCACGAAGAAGGTTTTCGGATTGTAAAGTGCTTTAAGTCGGGAAGAAAAAAATGACGGTACCGACAGAATAAGCGACGGCTAAATACGTGCCAGCAGCCGCGGTAATACGTATGTCGCAAGCGTTATCCGGAATTATTGGGCATAAAGGGCATCTAGGCGGGGTTTCAAGTCGACGGTGAAAACTAGTGGCTCAACCATTAGCTTGCCGACGAAACTGAAATTCT
+
GGGGGGGGGGGGGGGGGGGGGGGGGGGGGGGGGGGGGGGGGGGGGGGGGGGGGGGGGGGGGGGGGGGGGGGGGGGGGGGGGGGGGGGGGGGGGGGGGGGFGGGGGGGGGGGGGGGGGGGGGGGGGGGGGGGGGGGGGGGGGGGGGGGGGGGGGGGGGCFGGGGGGGGGGGDGEGGGGGGGGGGGGGGGGGGGGGGGGGGGGGGGGGGG>FGGGGGGGGGGGGGGGGGGCDG:DEGGGFFGFGFFCDGGFGGGGGGFFFFFGFGGFGGFFFFF8F@99BGEF>DDFFFA<FFAF
@M04650:207:000000000-C238N:1:1101:27392:9283 1:N:0:19
ACTCCTACGGGAGGCAGCAGTGGGGAATATTGGGCAATGGGGGGAACCCTGACCCAGCGACGCCGCGTGAGTGAAGAAATCCTTCGGGATGTAAAGCTCTGTTGTATGGGAAGAGAAGCAGACGGTACCATACGAGGAAGCCCCGGCAAACTACGTGCCAGCAGCCGCGGTAATACGTAGGGGGCAAGCGTTGTCCGGAATTACTGGGCGTAAAGCGCACGCAGGCGGGTTTATAAGTCAGATGTAAAAGGCCGGTGCTTACCAGCTGTTTGTCATCTTATACTTTAAGCCT
+
GGGGGGGGGGGGGGGGGGGGGGGGGGGGFGGFGGGGGGGGGGD>FCFGGGGGFGGGGGDCGCGGGGGGGGGGGGGGGG8FGGGGGGGGDGGGGGGGGDGGCGFGG9,DFFGFGG:CFFDGFEG7:FCEFF9F<FD7FGGFGG7FFEGGGGGGGFE>CGFCCFGFFGGG>E88E7FGGEFGCECEDGCGE8CECEGCEC*?C6FCE@@GFGGGGGGGGDD):CG*CE5E59**9FGFGGFGFCB4:CFF?779*975.;F7FFG*)9<:97@4<*11).*9*-*8***)-/<(
@M04650:207:000000000-C238N:1:1101:9362:9352 1:N:0:19
ACTCCTACGGGAGGCAGCAGTGGGGAATATTGCACAATGGAGGAAACTCTGATGCAGCGACGCCGCGTGAGGGAAGAAGGTTTTCGGATTGTAAACCTCTGTCTTCGGGGACGATAATGACGGTACCCGAGGAGGAAGCCACGGCTAACTACGTGCCAGCAGCCGCGGTAAAACGTAGGTGGCAAGCGTTGTCCGGAATTACTGGGTGTAAAGGGAGCGCAGGCGGAATGGTAAGTTGAATGTGAAAACTATGGGCTCAACCCATAGACTGCGTTCAAAACTACTGTTCTTG
+
GGGGGGGGGGGGGGFFGGGGGGGGGGGGGGGGGGGG@FGGGGGGGGGGGGGGGGGGGGGGGGGGGGGGGGGGGGGGGGGGGGEGGDGGGGGGGGGGGGGGGGGGGGGGGGGGGGDFGGGGGGGGGGGFFGGGGGGGGGGGGCFGGGGFGFF?CFFFFGGGGGGGGGGE:EFGGFEBGGDC@FGGGGGGGGDGGGEEEGGGGGGFGGGGGGFGGGGGGG3C=<:5EEC*CF?EFFGF7>?GF7*7C>>>@G7CDG*7.)1?F4CG4C9AFB6?>E:)44*9>?G4B4=AA4/6
@M04650:207:000000000-C238N:1:1101:7636:9353 1:N:0:19
ACTCCTACGGGAGGCAGCAGTGGGGAATATTGCGCAATGGGCGAAAGCCTGACGCAGCGACGCCGCGTGAGGGATGAAGGGCTTCGGTTCGTAAACCTCTGTCAGGAGGGAAGAAATGTGCTCGTGCTAATCAGCGGGCATTTGACGGTACCTCCAAAGGAAGCACCGGCTAACTCCGTGCCAGCAGCCGCGGTAATACGGAGGGTGCAAGCGTTAATCGGAATCACTGGGCGTAAAGCGCATGTAGGCTGCTTTATAAGTCAGAGGTGAAATCCCACGGCTTACCCGTGGAAC
+
GGGGGGGGGGGGGGGGGGGGGGGGGGGGGGGGGGGGGGGGGGGGGGGGGGGGGGGGGGGGGGGGGGGGGGGGGGGGGGGGGGGGGGGGGGGGGFGGGGGGGGGGGGGGGGGGGGGGGCGGGGGGGGGGGGGGGGGGGGGGGGGGGGGGGGGGGGGGGGGGGGGGGGGGGGGEGGGGGGGGGGGGGGGGGGGGGGGGGGGGGCGGGGGEGGFGGGGGCFGGGGGGGGGGGCEGFGGGGGFGEGFDGFGGFGGGGGGFFFFFG?CGFGGFFFFFFFFFB?D:DBGFFFFBFEFFF3
@M04650:207:000000000-C238N:1:1101:18433:9355 1:N:0:19
ACTCCTACGGGAGGCAGCAGTGGGGAATTTTGGACAATGGGGGCAACCCTGATCCAGCCATGCCGCGTGAGTGAAGAAGGCCTTCGGGTTGTAAAGCTCTTTCAGTGGGGAAGAAACGGGATTCTCTAATACGGAGTTCTAATGACGGTACCTACAGAAGAAGCACCGGCTAACTACGTGCCAGCAGCCGCGGTAATACGTAGGGTGCGAGCGTTAATCGGAATTACTGGGCGGAAAGGGTGTGCAGGCGGTTGTGTAAGACAGGTGTGACATGCCCGGGCTTAACCTGGGCAC
+
GGGGGGGGGGGGGGGGGGGGGGGGGEGGGGGFDEFFGFGGGGGDFFGGGGGGGGGGGGGGEFCFGGGGGGGGGGGGGGGCE,CFGGGC4CFGGGGGGGGGDGGCGFCF8FGGGGFGFGDCBFFFGGGCBF@FFDEFFFFDDFG99D:7FF@=FGC,<CD33,,8D>83>BFCF@EEGGGFFE@D>CCF75:*=1:CCFC89+C7CFGC**278/;:77CFEDEE<ECF+6CFF*>*/5018708>*?5>9DD<59B771*<*9F);C-76*/76448-9BB>4?FF0),)0(.-
@M04650:207:000000000-C238N:1:1101:17452:9386 1:N:0:19
ACTCCTACGGGAGGCAGCAGTGAGGAATATTGGTCAATGGGCGAGAGCCTGAACCAGCCATGCCGCGTGCAGGATGACGGCCCTACGGGTTGTAACCTGCTTTTGTACGGGGGCAAACCCTTTTCTTAGGAAGAGGAGGAGAGTACCGTACGAATTAGGATCCGCTAACTCCGTTCCAGCAGCCGCGGTAATACGGAGGATCCGAGCGTTATCCGGATCCCTTGGGTTTCAAGGGTGCGTAGGCGGCGTTATAACTCAGCGGTGCAAGGCTGGGGTTCAACCCTAGCATCGTCG
+
FFGFGGGGEC@-FF@BFGF<CE,E@EFFFGAG@EFGCFFGFD@C7EC@EFFG8FGGGGF<<CFFFGEGC?<EE:EFGAGE@FGGDFGGCFC+4<F,E9,,BDE<9=FFFE77BFC7D=++DB,,CF,,3,,,3><C,++@@,+<FFF7FFG**<,*,?,D<,,2*1*1?,?7:=,4B9,?CGF>EECC:*=>?9*3*=:*2+0812:2:**:@E5=53)2*9:6<=:55*<<4+*2*9>>B))6C)/)0)1/:**/*9)):)13)2*5))9)7>5.-3>*8:C>FFF>)))(((
@M04650:207:000000000-C238N:1:1101:16188:9400 1:N:0:19
ACTCCTACGGGAGGCAGCAGTGGGGAATATTGCACAATGGAGGAAACTCTGATGCAGCGACGCCGCGTGAGGGAAGAAGGTTTTCGGATTGTAAACCTCTGTCTTCGGGGACGATAATGACGGTACCCGAGGAGGAAGCCACGGCTAACTACGTGCCAGCAGCCGCGGTAAAACGTAGGTGGCAAGCGTTGTCCGGAATTACTGGGTGTAAAGGGAGCGCAGGCGGAATGGTAAGTTGAATGTGAAAACTATGGGCTCAACCCATAGACTGCGTTCAAAACTACTGTTCTTG
+
GGGGGGGGGGGGGGGGGGGGGGGGGGGGGGGGGGGGGGGGGGGGGGGGGGGGGGGGGGGFGGGGGGGGGGGGGGGGGGGGGGGGGGGGGGGGGGGGGGGGGGGGGGGGGGGGGGGGGGGGGGGGGGGGGGGGGGGGGGGGGGGGGGGGGGGGGGGGGGGGGGGGGGGGGGGGGGGGGGGGGGGGGGGGGGGGGGGGGGGGGGGGGGGGGGGGGGGGGGGGGGGGGGDGGGGEFGGGFCF>BGFFGGGGFGGGGGGFFFFFGFGGFGFFFFFFFEDF>AGF@?FFFFFBBFFF
@M04650:207:000000000-C238N:1:1101:13930:9443 1:N:0:19
ACTCCTACGGGAGGCAGCAGTAGGGAATCTTCCACAATGGACGCAAGTCTGATGGAGCAACGCCGCGTGAGTGAAGAAGGCTTTCGGGTCGTAAAACTCTGTTGTTGGAGAAGAATGGTCGGCAGAGTAACTGTTGCCGGCGTGACGGTATCCAACTAGAAAGCCACGGCTAACTACGTGCCAGCAGCCGCGGTAATACGTAGGTGGCAAGCGTTATCCGGATTTATTGGGCGTAAAGCGAGCGCAGGCGGTTTTTTAAGTCTGATGTGAAAGCCCTCGGCTTAACCGAGGA
+
GGGGGGGGGGGGGGGGGGGGGGGGGGGGGGGGGGGGGGGGGGGGGGGEGGGGGGEGGGGGGGGGGGGGGGGGGGGGGGGGG8FGGGGGGCGGGGGGGGGGFGGGGFFGFGGGGGGGGFGGGGGGGDFFGGGFFGFGGGGGDFGGGGGGGF<CCCFF,DFFGFFFGGFGEGGGGGGFGGGFGCBG7FGG788BGEGG?+BFEGGGGGGGGEFGGG5EFGGGGCEGGGGFGGGGFEGGFFFDFGEEGGGGFGGD<CFFFFFFG*:F4:FAFBFFFF45(17>E:)<FF401@:9
@M04650:207:000000000-C238N:1:1101:18994:9444 1:N:0:19
ACTCCTACGGGAGGCAGCAGTGAGGAATATTGGTCAATGGGCGGAAGCCTGAACCAGCCATGCCGCGTGCAGGAAGACGGCCTTATGGGTTGTAAACTGCTTTTGAGATGGAGCAATAAGAGCTACGTGTAGCTTGATGAGAGTACATTTTGAATAAGCATCGGCTAACTCCGTGCCAGCAGCCGCGGTAATACGGAGGATGCAAGCGTTATCCGGATTCATTGGGTTTAAAGGGTGCGTAGGCGGATTAGTAAGTCAGTGGTGAAATTTTGCAGCTTAACTGTAAACGTGCC
+
GGGGGGGGGGGGGGGGGGGGGGGFGGGGGGGGGEGGGGGGGGGGGGGGGGGGGGGGGGGGGGGGGGGGGGGGGGGGGGGGDGGGGCFGGGGGGGGGGGFGGGGGGEGEFFGGGGGGGGGGAFGFECFGFFGGFFFGFFFGFFGFFGFFGGFGGGGGFFD=;FGGGGEEEGGDGFGGGGFGGGGGGGGGE>EDFFGGGGGGGGGGGGGGGGGECCGGGD<=CG@EGFEGCCCGFGCEDDD7BGFFGGC37DFFFDF@?FFFGF77BD7<?FFFFF??:2C7?AG=B78)()7:(
@M04650:207:000000000-C238N:1:1101:13129:9459 1:N:0:19
ACTCCTACGGGAGGCAGCAGTAGGGAATCTTCCACAATGGACGCAAGTCTGATGGAGCAACGCCGCGTGAGTGAAGAAGGCTTTCGGGTCGTAAAACTCTGTTGTTGGAGAAGAATGGTCGGCAGAGTAACTGTTGTCGGCGTGACGGTATCCAACCAGAAAGCCACGGCTAACTACGTGCCAGCAGCCGCGGTAATACGTAGGTGGCAAGCGTTATCCGGATTTATTGGGCGTAAAGCGAGCGCAGGCGGTCTTTTAAGTCTGATGTGAAAGCCCTCGGCTTAACCGCGGAAC
+
GGGGGGGGGGGGGGGGGGGGGGGGGGGGGGGGGGGGGGGGGGGGGGGGGGGGGGGGGGGGGGGGGGGGGGGGGGGGGGFGGGGGGGGGGGGGGGGFGGGGGGFGGGGGDDFGGGGGGGGGGGGGGGGGFGGGGGGGFGGGGGGDEGGGGGGGGGGGGGG@FCCGGFGGDGGEFGGGGGGEGGGGGGFGGEGGGEE>EGGC:<E@?E5A>CFF=C?=CFDDDGC=?9:+ACECDED5<CFDBDB5DCD<DDD<)1:97FF*+9C7=>F)1*96@:F>:B5:B?59*9?92>5(((
@M04650:207:000000000-C238N:1:1101:3314:9469 1:N:0:19
ACTCCTACGGGAGGCAGCAGTGGGGAATATTGCGCAATGGGCGAAAGCCTGACGCAGCGACGCCGCGTGAGGGATGAAGGGCTTCGGTTCGTAAACCTCTGTCAGGAGGGAAGAAATGTGCTCGTGCTAATCAGCGGGCATTTGACGGTACCTCCAAAAGAAGCACCGGCTAACTCCGTGCCAGCAGCCGCGGTAATACGTAGGGTGCAAGCGTTAATCGGAATCACTGGGCGTAACGCGCATGTAGGCTGCTTTATAAGTCCGAGGTGAAATCCCACGGCTTACCCGTGGAAC
+
@EEFGGG,8FE@E7FFEGDFFFGGDFCGDGGGGGGGCEGGFFGFGGGGGGGG8@GGGGCGCFGGGGCGCC@8F+=FFCGD>FDFGDFFG:=FA<FG<=FFGGGG9B:>+@E8>8FD9FFF9,EFGFDG9,EFF,@<FCCGGGFFEFG7C7F,,3,,?,,,<<FFFFE:CEFDEGFGFGGFEFFGGFC@EEEG>E>EG7FF++/AEGDECF7C*7?E5FCC8*2:2<?CF<*77CC=*9>D>3.7:?C*76C30:>/99/=C=0/)/<3)9*/*/0)31<3<9D))9)(-)518,
@M04650:207:000000000-C238N:1:1101:15122:9496 1:N:0:19
ACTCCTACGGGAGGCAGCAGTGGGGAATATTGGGCAATGGGGGGAACCCTGACCCAGCGACGCCGCGTGAGTGAAGAAATCCTTCGGGATGTAAAGCTCTGTTGTATGGGAAGAGAAGCAGACGGTACCATACGAGGAAGCCCCGGCAAACTACGTGCCAGCAGCCGCGGTAATACGTAGGGGGCAAGCGTTGTCCGGAATTACTGGGCGTAAAGCGCACGCAGGCGGGTTTATAAGTCAGATGTAAAAGGCAGGTGCTTACCATCTGTTTGTCATCTGATACTGTAAGCCT
+
GGGGGGGGGGGGGGGGGGGGGGGGGGGGGGGGGGGGGGGGGGGGGGGGGGGGGGGGGGGEGGGGGGGGGGGGGGGGGGGGGGGGGGGGGGGGGGGGGGGGGGGGGGGGGGGGGGGGGGGGGGGGGGGGGGGGGGFGGGGGGGGGGGGGGGGGGGGGGGGGGGGGGGGGGGEGGGGGGGGGGGGGGGGGGGGGGGGGGGGGGGGGGFGGGGGGEFGGGGGGGGGGGGGGG3:CFGGGGGFGFGFFGGGGFGCF5CDFFFFFGFGGFGGFFFFFFFFFAFFF=AGFBFFAFFF:
@M04650:207:000000000-C238N:1:1101:8264:9547 1:N:0:19
ACTCCTACGGGAGGCAGCAGTGGGGAATCTTCCGCAATGGACGAAAGTCTGACGGAGCGACGCCGCGTGGGTGAAGAAGGCCTTAGGGTCGTAAAGCCCTGTCATTAGGGACGAATGGTAGATGGAGTAATATGTCATCTATTTGACGGTACCTAAGGAGGAAGCCCCGGCTAACTACGTGCCAGCAGCCGCGGTAATACGTAGGGGGCGAGCGTTGTCCGGAATCATTGGGCGTAAAGGGCGCGTAGGCGGGAATACAAGTCTGTTTTTAAAGTTCAGGGCTCAACCCTGTGT
+
EGGGGGGGGGGGGGGGGGGGGGGGGGGGGGGGGGGCEFFGDFGDCCFFGGGGGGD,CFG+@FFGGGGGGDDGGG?FGGGGFGGGFGG@FFEGGFFFGFFGDGGFGGFGFGCGEEEGGGFACBFGGFCFGFGCFAGGFGFFGFGG9<FEG@FGGFG,DFEEGGFGGCF>CE7E7BBFCE7F7CCC7C?8ECEEEEGGDG+BFF6CECC5CEC*:*CE5CF:C:8*;FFFF=6*75>E*/=7>D37CGCD>=)55)57*=?4+902=:7<?FF)**982<>?)277=F58?F5:0)
@M04650:207:000000000-C238N:1:1101:14124:9549 1:N:0:19
ACTCCTACGGGAGGCAGCAGTGGGGAATATTGCGCAATGGGCGAAAGCCTGACGCAGCGACGCCGCGTGAGGGATGAAGGGCTTCGGTTCGTAAACCTCTGTCAGGAGGGAAGAAGTGTGCTCGTGCTAATCAGCGGGCATTTGACGGTACCTCCAAAGGAAGCACCGGCTAACTCCGTGCCAGCAGCCGCGGTAATACGGAGGGTGCAAGCGTTAATCGGAATCACTGGGCGTAAAGCGCATGTAGGCTGCTTTATAAGTCAGAGGTGAAATCCCACGGCTCACCCGTGGAAC
+
GGGGGGGGGGGGGGGGGGGGGGGGGGGGGGGGGGGGGGGGGGGGGGGGGGGGGGGGGGGGGGGGGGGGGGGGGGGGGGGGGGGGGGGGGGGGGGGGGGGGGGGGGGGGGGGGGGGGGGGGGGGGGGGGGGGGGGGGGGGGGGGGGGGGGGGGGGGGGGGGGGGGGGGGGGGGGGGGGGGGGGFGGGGGGGGGGGGGGGGGGGGGGGGGGGGGGGGGGGGGDGGGGGGGGGGGFGGEGGFGFDBFGGCFFGGGGGGFFFFFGFGGFGGFFFFFFFFFFFGFFFG=FFFBFFF:2.
@M04650:207:000000000-C238N:1:1101:7680:9572 1:N:0:19
ACTCCTACGGGAGGCAGCAGTGGGGAATATTGGGCAATGGGGGCAACCCTGACCCAGCGACGCCGCGTGAGTGAAGAAATCCTTCGGGATGTAAAGCTCTGTTGTATGGGAAGAGAAAAAGACGGTACCATACGAGGAAGCCCCGGCAAACTACGTGCCAGCAGCCGCGGTAATACGTAGGGGGCAAGCGTTGTCCGGAATTACTGGGCGTAAAGCGCACGCAGGCGGGTTTATAAGTCAGATGTAAAAGTCAGGTGCTTACCATCTGTTTGTCATCTGATACTGTAAGCCT
+
CEEFGGGGGGGFG>FFEGGFFEFFDGGDEDGCC<EFFGGCC>E7CEDEGGFGFGGDFGCFGGGGEGGGGGDGA?FGGGFG9<EFGFGGC::FGCFFFFGG<FFCF,?FE8<B?FEF8FF8=3D>EFECFFGGC<=FGGGCG,+@FCEB*C7>>>F3>FCFG7>:ECCFGGGD:FCG*<?C81:CCEG=8E:?CCC?*/8>CFEGGGG=8C5C;:CF=DGDGD=CE51CEGD5)AFC*:629*19>F*:6D2:0*97?FFB<;0096*49F=@@F*6<<F**);=*/*64*/4
@M04650:207:000000000-C238N:1:1101:24716:9572 1:N:0:19
ACTCCTACGGGAGGCAGCAGTGCTGAATTATTCGCCAATGCGCGAAAGCGTGACGGTGCGACGCCGCGTGCGGGACGAAGGCCTTCGGGTTGTAAACCGCTGTCAGGGGATAGAAAACCATAATGGTTAATAGCCATTATGCTGATCATCCCCAAAGGAAGCACAGGCTAATCTCGTGCCAGCAGCCGCGGTAATACGAGATGTGCGAGCGTTGTTCGGAATCACTGGGCATAAAGGGTGCGTAGGCGGTGCGCCAAGTCGGATGTGAAATCCCTTCGCTTAACGGAGGAACTG
+
GGGGGGGGGGGGGGGGGGGGGGGGGGGGGGGGGGGGGGGGGGGGGGGGGGGGGGGGGGGGGGGGGGGGGGGGGGGGGGGGGGGGGGGGGGGGGGGFGGGGGGGGGGGGGGGGGGGGGGGGFGGGGGGGGGGGGGGGGGGGGGGGGGGGGGGGGGGFFFGGGGGGGCFGGFGGGFGGGGGGGGGGCFFEGGGGGGGGGGDGGGGF9FEGDGGECGGGGGGGGGGGGFFFGGFGFGGGGG@GFGFFGGGGFGDGDDG>BFFFG3CDDGGDFFFFFFFFFFGBFFFFD:DBFBFB:3
@M04650:207:000000000-C238N:1:1101:17092:9577 1:N:0:19
ACTCCTACGGGAGGCAGCAGTAGGGAATCTTCCACAATGGACGCAAGTCTGATGGAGCAACGCCGCGTGAGTGAAGAAGGCTTTCGGGTCGTAAAACTCTGTTGTTGGAGAAGAATGGTCGGCAGAGTAACTGTTGTCGGCGTGACGGTATCCAACCAGAAAGCCACGGCTAACTACGTGCCAGCAGCCGCGGTAATACGTAGGTGGCAAGCGTTATCCGGATTTATTGGGCGTAAAGCGAGCGCAGGCGGTTTTTTAAGTCTGATGTGAAAGCCCTCGGCTTAACCGAGGA
+
GGGGGGGGGGGGGGGGGGGGGGGGGGGGGGGGGGGGGGGGGGGGGGGGGGGFGGGGGGGGGGGGGGGGGGGGGGGGGGGGGGGGGGGGGGGGGGGGGGGGGGGGGGGGGGGGGGGGGGGGGGGGGGGGGGGGGGGGGDGGGGGGGGGGGGGGGGGGGGGGGGGGGGGGGGGGGGGGGGGGGGGGGGGGGGGGGGGGGGGGGGGDGGGGFGGGGGGGGGGGG35CFCFFGGGGFGGGFGFGFGFFDDDGFCDD>DGFFFFFGFGGFGGA??F4@:FF71DB3499FF=;2>:>
@M04650:207:000000000-C238N:1:1101:10714:9585 1:N:0:19
ACTCCTACGGGAGGCAGCAGTGGGGAATATTGCACAATGGAGGAAACTCTGATGCAGCGACGCCGCGTGAGGGAAGAAGGTTTTCGGATTGTAAACCTCTGTCTTCGGGGACGATAATGACGGTACCCGAGGAGGAAGCCACGGCTAACTACGTGCCAGCAGCCGCGGTAAAACGTAGGTGGCAAGCGTTGTCCGGAATTACTGGGTGTAAAGGGAGCGCAGGCGGAATGGTAAGTTGAATGTGAAAACTATGGGCTCAACCCATAGACTGCGTTCAAAACTACTGTTCTTG
+
GGGGGGGGGGGGGGGGGGGGGGGGGGGGGGGGGGGGGGGGGGGGGGGGGGGGGGGGGGGGGGGGGGGGGGGGGGGGGGGGGGGGGGGGGGGGGGGGGGGGGGGGGGGGGGGGGGGGGGGGGCGGGGGGGGGGGGGGGGGGGGGGGGGGGGGGGGGCGGGGGGGGGGGGGGGGGGGGGFGGGGGGGFGGGEDGGGGGDCDGGGGGGG6EEGFFGGGGGGGGGGGGEEECFGF<?GGGGG4>?C4=FFG7?G7*:FFF4FFF6>3*)224?FF?>E@>0<CB>:7)*/=<2==4
@M04650:207:000000000-C238N:1:1101:18872:9588 1:N:0:19
ACTCCTACGGGAGGCAGCAGTGGGGAATATTGGGCAATGGGGGCAACCCCGACCCAGCGACGCCGCGTGAGTGAAGAAATCCTTCGGGATGTAAAGCTCTGTTGTATGGGAAGAGAAAAAGACGGTACCATACGAATAAGCCCCGGCAAACTACGTGCCAGCAGCCGCGGTAATACGTAGGGGGCAAGCGTTGTCCGGAATTACTGGGCGTAAAGGGCACGCAGGCGGATTTGATAGTCAGCTGTAAAATACGTCAGCTCAACTGGCGGGTGTCGGCTGATACTGCAAGTCT
+
GGGGGGGGGGGGGGGGGGGGGGGGGGGGGGGGGGGGGGGGGGGGGGGGGGGGGGGGGGGGGGGGGGGGGGGGGGGGGGGGGGGGGGGGGGGGGGGGGGGGGGGGGGGGGGGGGGGGGGGGGGGGGGGGGGGGGGGGGGGGGGGGGGGGGGGGGGGGGGGGGGGGGGGGGGGGGGGGGGGGGGGGGGGGGGGGGGGGGGGGGGGGGGGGGGEGGGGGGGGGGGGGGGGGDDGGFGGGGGFGFGFFGGGGFGGFGGGFFFFFGFGGFGGFFFEF:FEF>BD:6<F=@F?AA96)
@M04650:207:000000000-C238N:1:1101:12868:9588 1:N:0:19
ACTCCTACGGGAGGCAGCAGTGGGGAATATTGGGCAATGGGGGAAACCCTGACCCAGCAACGCCGCGTGAAGGAAGAAGGTTTTCGGATCGTAAACTTCTATCCCGGGTGAAGATAATGACGGTAGCCCGGAAGGAAGCCCCGGCTAACTACGTGCCAGCAGCCGCGGTAATACGTAGGGGGCAAGCGTTGTCCGGAATGATTGGGCGTAAAGCGCATGTAGGCTGTTTGATAAGTCAGAAGTGAAATCCCACGGCTCACCCGTGGAACTGCCTTTGAAACTGCATTGCTTG
+
GGGGGGGGGGGGGGGGGGFGGGGGGGGGGGGGC8FGFFGGGGGDGGGGGGGGFGGGGGGGGGGGGGGGGGGGGG8FGGGGC<FFGEGGGEEGFGGGEGFG<FGAFCFEGGGGC9FFGGCFGGGGGBFG<3C+C@CGGGGGGGGGGG:CBC,@<FFGGFGGGGGGGDGGGGGGGGG@BFGCEGG>FFGGGGE5+<EDEEFF7@C@EFGGGGCCCCCGGG3F7C+<FDFFGGFE@+*<:?@*99B?>CC79C<C*/C@)79?50)9BGG2@F69?FF?))0/9<>6686)4F@<
@M04650:207:000000000-C238N:1:1101:26514:9597 1:N:0:19
ACTCCTACGGGAGGCAGCAGTGGGGAATATTGGACAATGGAGGTAACTCTGATCCAGCAATTCTGTGTGCACGAAGAAGGTTTTCGGATTGTAAAGTGCTTTAAGTCGGGAAGAAAAAAATGACGGTACCGACAGAATAAGCGACGGCTAAATACGTGCCAGCAGCCGCGGTAATACGTATGTCGCAAGCGTTATCCGGAATTATTGGGCATAAAGGGCATCTAGGCGGGGTTTCAAGTCGACGGTGAAAACTAGTGGCTCAACCATTAGCTTGCCGACGAAACTGAAATTCT
+
GGGGGGGGGGGEGEGGGGGGGGGGGGGGGGGGGGGGGGGGFGGEDFGGGGGGGGGGGGCC6<FEECFGGF9@FFEGGGG86CFGGGG:,BFGGGGG66EG9FCFGE?CGGEGGGGAFFDBB,5C8=4B+8F=FGB,D?,5AF=FC:@@::<FFGFF@DBD,3>7,5DGG@BB>FBB;:7:;CFGFF58CGD:E88B9C>5*30?9;;6EEFGF+9C:DGDGCFG9EC5=D*1./:?F*@DEGEDG<CD=7*><CFB647)+*0CF5F<F*6?/;394()8B075FF*-)192)
@M04650:207:000000000-C238N:1:1101:4249:9615 1:N:0:19
ACTCCTACGGGAGGCAGCAGTGGGGAATATTGGACAATGGACCAAAAGTCTGATCCAGCAATTCTGTGTGCACGACGAAGTTTTTCGGAATGTAAAGTGCTTTCAGTTGGGACGAAGAAAGTGACGGTACCAACAGAAGAAGGGGCGGCTAAATACGTGCCAGCAGCCGCGGTAATACGTATGCCCCGAGCGTTATCCGGATTTATTGGGCGTAAAGCGCGTCTAGGTGGTTTAAAAAGTCTGATGTTAAACTGCGGGGCTCAACTCCGTATTGCGTTGGAAACTGTTAGACT
+
GGGGGGGGGGGGGGEGGGGGFFGGGGGGGGGGGGGGGGGGGFGFFGGGGGGGFGGGGGGGGGGGGGGGGGGGFFGGDGGGFGGGGGGGGGGGFGGFFGGGGGGGGGEFGGGGGFGG@BFGGFGGEFGGGFDGGGGGGFFD@FGGGGGGGDGCFGGGCCGGGGGGGGGAFEGEFGGGGGGGGFFF,8=C@EEGGGGGGF8E5CEFCFG?9ECC?7CCFCDGED5==CFFGG554AC?FGEGFG6=*?CGFGGFCG*73<5@EFF*0:*.>>FFFFFF;:GF95>5@F?>A?=)5
@M04650:207:000000000-C238N:1:1101:15109:9667 1:N:0:19
ACTCCTACGGGAGGCAGCATTGGGGAATATTGGGCAATGGGGGCAACCCTGACCCAGCGACGCCGCGTGAGTGAAGAAATCCTTCGGGATGTAAAGCTCTGTTGTATGGGAAGAGAAGCAGACGGTACCATACGAGGAAGCCCCGGCAAACTACGTGCCAGCAGCCGCGGTAATACGTAGGGGGCAAGCGTTGTCCGGAATTACTGGGCGTAAAGCGCACGCAGGCGGGTTTATAAGTCAGATGTAAAAGGCAGGTGCTTACCATCTGTTTGTCATCTGATACTGTAAGCCT
+
GGGGGGGGGGGGGGGGGGGGGGGGGGGGGGGGGGGGGGGGGGGGGGGGGGGGGGGGGGGGGGGGGGGGGGGGGGGGGGGGGGGGGGGGGGGGGGGGGGGGGGGGGGGGGGGGGGGGGGGGGGGGGGGGGGGGGGGGGGGGGFGGGGGGGGGGGGGGGGGGGGGGGGGGGGGGGGGGGGGGGGGGGGGGGGGDGGGGGGGGGGGGGGGGGGGGGFGGGGGGGGGGGGGGGGGCFGGGGGFGFGFFGGGGFFGFDGGFF?FFGFGGFGGFFFFFFFFF49CFFDGFFFF<<FFF
@M04650:207:000000000-C238N:1:1101:5146:9680 1:N:0:19
ACTCCTACGGGAGGCAGCAGTGGGGAATATTGCGCAATGGGCGAAAGCCTGACGCAGCGACGCCGCGTGAGGGATGAAGGGCTTCGGTTCGTAAACCACTGTTAGAAGGGAAGAAGTGTAGTGGTGCTAAACAGCCGCTGTTTGACGGTACCTGCAAAGTAAGCACCGGCTAACTCCGTGCCAGCAGCCGCGGTAATACGGAGGGTGCAAGCGTTAATCGGAATCACTGGGCGTAAAGCGCATGTAGGCGGTTTGATAAGTCAGAAGTGAAAGCCCACGGCTCACCCGTGGAAT
+
GGGGGGGGGGGGGGGGGGGGGGGGGGGGGGGG,,@FGGGGG8F+CF@GGGGG<6FFGG:F+FEGGGGGGGG,FF,FGGGGCGGGGGG4C:FFGGG,F<FG,F,F<<,CF>F8FFG,,,C@FG,D=3,,@,,:33,+3++**3@FGGGGEGGGF,,33D:3DFGGGGGFGGGGCFGGGGGGGGGGGGGGGG=EGGGGGGGE>CEEGGEDGGGGGGGCFGGGGGEG9FGGGGGGFGGGGGFG>5.70:F>@7D>DGG49FFBF?*:*09AFFFF=FFFFB)<>974*8.(,7>F?.
@M04650:207:000000000-C238N:1:1101:7785:9684 1:N:0:19
ACTCCTACGGGAGGCAGCAGTGGGGAATATTGGACAATGGAGGTAACTCTGATCCAGCAATTCTGTGTGCACGAAGAAGGTTTTCGGATTGTAAAGTGCTTTAAGTCGGGAAGAAAAAAATGACGGTACCGACAGAATAAGCGACGGCTAAATACGTGCCAGCAGCCGCGGTAATACGTATGTCGCAAGCGTTATCCGGAATTATTTGGCATAAAGGGCATCTAGGCGGGGTTTCAAGTCGACGGTGAAAACTAGTGGCTCAACCATTAGCTTGCCGACGAAACTGCAATTCT
+
GGGGGGCGGGGDGEGGGGGGGGG8@CFGGGGGGGGGGGGFAFGG?FGGFGGFGGGGFGG<FGGGGGGGGGFGFGGGGGF@FGGGGG>:FCEFG?FEF<FDEGGGCFFGGGCFGGGGGCCFFE9ED:CGGFE:CGGCGGG<DGGCGGFGGEGFGGGGGFCCFFGFFFGGGG7CBCG9DDGDG?FC8CECCFGGGCEGGE888>9CCC+=5AFFF7C7+*>DFFGGG+AEEGD7@EGDFGF:>5>D)9*/67>CGG7/*)74+/9F:7CD49<FFFFF04D>)1<B?B682@F2.
@M04650:207:000000000-C238N:1:1101:2902:9707 1:N:0:19
ACTCCTACGGGAGGCAGCAGTGGGGAATATTGCGCAATGGGCGAAAGCCTGACGCAGCGACGCCGCGTGAGGGATGAAGGGCTTCGGTTCGTAAACCTCTGTCAGAAGGGAAGAAGTGTAGTGGTGCTAATCAGCCGCTATTTGACGGTACCTTCAAAGGAAGCACCGGCTAACTCCGTGCCAGCAGCCGCGGTAATACGGAGGGTGCAAGCGTTAATCGGAATCACTGGGCGTAAAGCGCATGTAGGCTGTTTGATAAGTCAGAAGTGAAAGCCCACGGCTCACCCGTGGAAC
+
GGCFGGGFGGGGGGGGGGGG-FCGGGFGGFGGGGCGCCFGGGGGEECCFGGEFGEGGGGGGGGGGGGFGGGGGGEGGGGGG7FGGGGGGGGGGGGGGGGFFFGGGGGGGGGGGGGGGGGGGDE<FFGGGG9AGGGGGGGGGGGGGFEGGGDFEF7DFGGGGGGGG:ECGGGGGGGFGGGGGGGGGGGGGGGEGGDE?FGGGGGGGEEGGGFGGGGGGGGGGDCCCCGGFGGGDGGGGG?D>D>@DF:DF6<9FGGFFFFF+*:>?7<<FFFBFFFFFFGEE;D?BFF;(7<<F2
@M04650:207:000000000-C238N:1:1101:3653:9711 1:N:0:19
ACTCCTACGGGAGGCAGCAGTGCTGAATTATTCGCCAATGCGCGAAAGCGTGACGGTGCGACGCCGCGTGCGGGACGAAGGCCTTCGGGTTGTAAACCGCTGTCAGGGATTAGAAAACCTGTATGGTTAATAGTCATGCAGCTGATCAGTCCCAAAGGAAGCACAGGCTAATCTCGTGCCAGCAGCCGCGGTAATACGAGATGTGCGACCGTTGTTCGGAATCACTGGGCATAAAGGGTGCGTAGGCGGTGCGCCAAGTCGTATGTGAAATCCCTTCGCTTAACGGAGTAACTG
+
EFGGGGGGGGGGGGGGGGGGGFGGGGGGGCFFGGGGD@FFF:FFDDE7FCFECF@CF7BF7BCGGCECGD7FG>C:CCEG:F,B,?FG7DGGGGGGB,>:=+8,<3DF7FFFGGCFFGE<>@FAFFGGGGGG9@C;F,,@FFCFGCF?CFFGFF7:FDF<FFGGFC,@<7?B<,?81,<*5:7?+:**:E*13*BGB8*;CEFG7+8>**:/;/AC?D3**79:0<C*:98*6<:?7<;95D<79*0C37))53/))099E>*7@C7)*19*0)0/4?*0)(*17))-()15<)
@M04650:207:000000000-C238N:1:1101:5177:9746 1:N:0:19
ACTCCTACGGGAGGCAGCAGTAGGGAATCTTCCACAATGGACGCAAGTCTGATGGAGCAACGCCGCGTGAGTGAAGAAGGCTTTCGGGTCGTAAAACTCTGTTGTTGGAGAAGAATGGTCGGCAGAGTAACTGTTGTCGGCGTGACGGTATCCAACCAGAAAGCCACGGCTAACTACGTGCCAGCAGCCGCGGTAATACGTAGGTGGCAAGCGTTATCCGGATTTATTGGGCGTAAAGCGAGCGCAGGCGGTTTTTTAAGTCTGATGTGAAAGCCCTCGGCTTAACCGAGGA
+
GGGGGGGGGGGGGGGGGGGGGGGGGGGGGGGGGGGGGGGGGGGGGGGGGGGGGGGGGGGGGGGGGGGFGGGGGGGGGGGGGGGGGGGGGGGGGGGGGGGFGGGGGGGGFGGGFFFGGGGGGGDGGGGGGGGGGGGGGGGGGGGGGGGDGGGFGGFGGGGGGGGGFG7FGGGGGGGGGGGGFGGGGGGG7EEGGGGGGGGGFFGGFFFFFGGGGEGGGGD<8*;5+:9FFFGG:=DGGGFGFGFFGGGGFCD)7CDFFFFFCF7DB7C:?=@FF?;),8DFFFGFFF?>>E)3
@M04650:207:000000000-C238N:1:1101:11784:9758 1:N:0:19
ACTCCTACGGGAGGCAGCAGTAGGGAATCTTCGGCAATGGGGGCAACCCTGACCGAGCAACGCCGCGTGAGTGAAGAAGGTTTTCGGATCGTAAAGCTCTGTTGTAAGAGAAGAATGTGTGTGAGAGTGGAAAGTTCACACAATGACGGTAACTTACCAGAAAGGGACGGCTAACTACGTGCCAGCAGCCGCGGTAATACGTAGGTCCCGAGCGTTGTCCGGATTTATTGGGCGTAAAGCGAGCGCAGGCGGTTTTTTAAGTCTGATGTGAAAGCCCTCGGCTTAACCGAGGA
+
GGGGGGGGGGGGGGGGGGGGGGGGGGGGGGGGGGGGGGGGGGGGGGGGGGGGGGGGGGGGGGGGGGGGGEBFGGGGGGGGGGGGGGGGGGGGGGGGGGGGGGGGGGGGFGGGGGGGGGGGGGGGGGGGGGGGGGGGGGGGGGGGGGGGGGGGGGGGGGGCFFGGGGGGGGGGGGGGGGGGCGGGGFEFGGGCGCGGGGCFCFG8EGGGGGD=GGGGGGG7C<87EGDGGDF5@=C5CCFFFGF>GGGGFGGGDD77FBFF+=CCB7D)@746BF)58?GF):GFF4BA;:59;
@M04650:207:000000000-C238N:1:1101:26851:9762 1:N:0:19
ACTCCTACGGGAGGCAGCAGTGGGGAATCTTCCGCAATGGACGAAAGTCTGACGGAGCGACGCCGCGTGGGTGAAGAAGGTCTTCGGATCGTAAAGCCCTGTCATTAGGGACGAATGGTAGATGGAGTAATATGTCATCTATTTGACGGTACCTAAGGAGGAAGCCCCGGCTAACTACGTGCCAGCAGCCGCGGTAATACGTAGGGGGCGAGCGTTGTCCGGAATCATTGGGCGTAAAGGGCGCGTAGGCGGGAATACAAGTCTGTTTTTAAAGTTCAGGGCTCAACCCTGTG
+
GGGGGGGGGGGEGGGGGGGGGGGGGGGGGGGGGGGGGGGGGGGGGGGGGGGGGGGGGGGGGGGGGGGGGGGGGGGGGGGGGGGGGGGGGGGGGGGGGGGGGGGGGGGGGGGGGGGGGGGDGGGGGFGGGGGGGGGGGGGGGGGGGGGGGGGGGGGGGGGGGGGGGGGGGGGGGGGDGGGGGGGGGGGGGGGGGGGGGGGGGGGGGGGGGGGGGGGGGGGGGGCEGGGGGGGGFGGGGGFGFGFEGGDGFGGDGDCFFFF=EFC>BF><FFFFFFFFFBGFFFGFFFFFFFF::
@M04650:207:000000000-C238N:1:1101:11839:9766 1:N:0:19
ACTCCTACGGGAGGCAGCAGTGGGGAATATTGCGCAATGGGCGAAAGCCTGACGCAGCGACGCCGCGTGAGGGATGAAGGGCTTCGGTTCGTAAACCTCTGTCAGAAGGGAAGAAGTGTAGTGGTGCTAATCAGCCGCTATTTGACGGTACCTTCAAAGGAAGCACCGGCTAACTCCGTGCCAGCAGCCGCGGTAATACGGAGGGTGCAAGCGTTAATCGGAATCACTGGGCGTAAAGCGCATGTAGGCTGTTTGATAAGTCAGAAGTGAAAGCCCACGGCTCACCCGTGGAAC
+
GGGGGGGGGGGGGGGGGGGGGGGGGGGGCGGCGEGGGGGGGGGGGGGGGGGGGGGGGGGEGGGGGGGGGDFFGGFFGAFFCFGGGGGGGGEGGGGGGGGGFGDDEFFGGGGGGG@FFFGGDGGCF@GGGGGFGGGGGDCCGFGGCFGCFFGGGGGGEGG7CGGGGGGGCEEGGGGGGGGGGG@FGG>F85CEDEEGFFCF>*:CEGGEGCFGEGGGGGGGECECCFGGFDFGFEGC7DFG>DE>>>FCFGGGGGG4B4BFEFFGFFF<??=4@?4.8:D5>>DFFFFF?@B<).
@M04650:207:000000000-C238N:1:1101:10711:9779 1:N:0:19
ACTCCTACGGGAGGCAGCAGTGGGGAATTTTGGACAACGGGGGCAACCCTGATCCAGCCATGCAGCGTGAGTGAAGAAGGCCTACGGGTTGTAAAGCTCTTTCAGGGGGAAAGAAACGGAGGACTCTAATACAGGGCTCTAATGAGGGTACCCACAGAAGAAGCAACGGCTAACTACGTGGCAGCAGCCGCGGGAATACGTAGGGTGCAAGCGTTAATCGGAGTTACTGGGCGGAAAGAGTGCGCAGGCGGTTGTGTAAGACAGGAGTGCAATCACAGGGCTGAACCTCGGAGG
+
AG<@FC9,6BF@::-6:F<FC@FCG7F@<F@A:FEGC,6+8+@@+C,,B,6@@,,C=,CE,6C6?F:=:F:C<55CF,CF,:B,B=+74C:8,C95FFGFBEGGC,?F7++A3D8<>D3CG@FFFDDFG,3CD==FE,3,@,3@9,@CFE,3<:>3533,,,6,@,,5>7BE<,,,?8<F**24B0B8***4=*=C6C+A++2AC2;C?<EG5/*/*20/*9*28FG+<D85>5)C)*)*10*7C/5CBGC7))*0)16*+*2>3**.0*1@?<)))6*8),*800)((.)(((
@M04650:207:000000000-C238N:1:1101:24650:9783 1:N:0:19
ACTCCTACGGGAGGCAGCAGTGGGGAATATTGGACAATGGAGGTAACTCTGATCCAGCAATTCTGTGTGCACGAAGAAGGTTTTCGGATTGTAAAGTGCTTTAAGTCGGGAAGATAAAAATGACGGTACCGACATAATAAGCGACTGCTAACTACGTGCCAGCAGCCGCGGTAATACGGATGTCGCAATCGTTCTCCAGTATTATTCGTCATAAAGGGCATCTAGGCTGGGTTTCAAGTCGACGGTGACAACTAGCGGCTCAACCGTTAGCTTTCCGACGATACTGAGATACG
+
GGGGGGGGGGGGGGGGGGGGGGGGGGGGGGGGGGGGGGGG<<F@FG<@FGGGGGGGGGGGG9FAF6FGG9<9DF+CFGGG,6CF<FG,FFGGGGGG6,CFGGEF<9FGGGG:FG9FG<,E<,,,++8++,++8C+CF@,59FF7F++3,,,,,,533,+@FGGBFG8F+++@F3,,,6*63B2,,1***2=EG,*,,,6,?4>@2,,:4*=,,161+/980;1+>EF+/*=0.1+13++18*)7)//*)****2:))))):*07))925)0*****(4)))(177/*).9*.(
@M04650:207:000000000-C238N:1:1101:3631:9808 1:N:0:19
ACTCCTACGGGAGGCAGCAGTGGGGAATATTGCGCAATGGGCGAAAGCCTGACGCAGCGACGCCGCGTGAGGGATGAAGGGCTTCGGTTCGTATACCTCTGTCAGAAGGGAAGAAGTGTAGTGGTGCTAATCAGCCGCTATTTGACGGTACCTTCAACGGAAGCACCGGCTAACTCCGTGCCAGCAGCCGCGGTAATACGGAGGGTGCAAGCGTTAATCGGAATCACTGGCCGTAAAGCGCATGTATGCTGTTTGATAAGTCAGAAGTGAAAGCCCACGGCTCACCCGTGGCAC
+
GC66EFG9F:@6C7-FGE<,C@@CFC,EAFFFGEG@7CCG8F:FCEE?EF8<@@@FECG++:FF=FGG+F:@:+EFGCF8FGCFGCCGGECF,,,CEEEFDFGD<,<A<F,B+8B<FGGGFDFGG<FF93FG,>FF7FECGCF9DGDGEFGGACCFC,>F*>CBED@**=CCFFG9CEG>EGCGGC89*:C7B8:8<+9*;*1:8A5C6+0A=EEE5>75***20:7?+**:3CDE3*855CB::C2:4?D>=FC46*=FC**2**7)0**945.<<15>>27==::(4))(.4
@M04650:207:000000000-C238N:1:1101:26668:9813 1:N:0:19
ACTCCTACGGGAGGCAGCAGTAGGGAATCTTCCACAATGGACGCAAGTCTGATGGAGCAACGCCGCGTGAGTGAAGAAGGCTTTCGGGTCGTAAAACTCTGTTGTTGGAGAAGAATGGTCGGCAGAGTAACTGTTGTCGGCGTGACGGTATCCAACCAGAAAGCCACGGCTAACTACGTGCCAGCAGCCGCGGTAATACGTAGGTGGCAAGCGTTATCCGGATTTACTGGGTGTAAAGGGCGCGTAGGCGGGACAGCAAGTCAGATGTGAAAACTATGGGCTTAACCCATAGCC
+
FGGGGGGGGGGGGGGGGGGGGGGGGGGGGGGGGGGGGGGFCGGGGGEGGGGGGGCGDFGGGGGGGGGDEDGGGGGGGGGGGGGGGGGGGGGGGGGGGGGGGCFGGGGGCFGCE@FFFGGGGGGGGGGGGGGGGGGGGGGGGGGGGGGGGGGFGGGGGGDGFGGGGGGGEEGGGGGGGGGGFGGGGGFGGGGGGGGGGGGGGGGGGGGGFGGGGGEGGGGGGGGGGGGGGGGGFGGGGC?<DDEFGGGGFGGGGGGFF4?F?FFF?D747FFFFFFFBDFFFBFFFFFFFFF>BB
@M04650:207:000000000-C238N:1:1101:8255:9875 1:N:0:19
ACTCCTACGGGAGGCAGCAGTGGGGAATATTGGGCAATGGGGGAAACCCTGACCCAGCAACGCCGCGTGAAGGAAGAAGGCTTTCGGGTTGTAAACTTCTTTGACCAGGGAAGAAACAAATGACGGTACCTGGAAAACAAGCCACGGCTAACTACGTGCCAGCAGCCGCGGTAATACGTAGGTGGCAAGCGTTGTCCGGATTTACTGGGTGTAAAGGGCGTGTAGGCGGGCGTGCAAGTCAGATGTGAAATACCAGGGCTTAACCCTGGGGCTGCATTTGAAACTGTGCGTCTT
+
GGGGGGGGGGGGGGGGGGGGGGGGGGGGGGGGGGGGGGGGGGGGGGGGGGGGGGGGGGGGGGGGGGGGGGGGGGGGGGEGGGGGGGGCFGGGGGGGGGGGGGGCFGGGGGGGGGFGGGGGGGGGGGGGGGGGDFGGGGGGGFFGGGFGGGGGGCFGGGGGGECGGGGDEGGGGGGGGGGGGGGGFGGGCFGGGGGGGG5C;EFFGG>EFGGGGGGCCDDGEGGGCEFGDGECBGG5:FFGFGFFGGGCFGGGGGGFD:5@=@CGFFGFFFFFFFFFA2C6BFFFFB@)6;53<0
@M04650:207:000000000-C238N:1:1101:26622:9884 1:N:0:19
ACTCCTACGGGAGGCAGCAGTGGGGAATATTGGACAATGGGCGCAAGCCTGATCCAGCCATGCCGCGTGAGTGATGAAGGCCTTAGGGTTGTAAAGCTCTTTCACCGGGGAAGATAATGACGGTACCCGGAGAAGAAGCCCCGGCTAACTTCGTGCCAGCAGCCGCGGTAATACGAAGGGGGCTAGCGTTGTTCGGAATTACTGGGCGTAAAGCGCACGTAGGCGGACATTTAAGTCAGGGGTGAAATCCCAGAGCTCAACTCTGGAACTGCCTTTGATACTGGGTGTCTTG
+
GGGGGGGGGGGGGGGGGGGGGGGGGGGGGGGGGGGGGGGGGGGGGGGGGGGGGGGGGGGGGGGGGGGGGGGGGGGGGGGGGGGGGGGGGGGGGGGGGGGGGGGGGGGGGGGGGGGGGGGFGFGGGGGGGGGGGGGGGGGGGGGGGGGGGGGGGGGGGGGGGGGGGGGGGGDFGGGCFGGGDGGGGGGGGGGGGGGG5EGGGGGGGGGGGGGGGGGGGGGGGGGGGGGGGGGGFGGGGGFGFGEEGGGGFGGGGGGFFFFFGFGGFDGFFFF?FFFFFFGFFFFFFFFF>6FF
@M04650:207:000000000-C238N:1:1101:22743:9894 1:N:0:19
ACTCCTACGGGAGGCAGCAGTGAGGAATATTGGTCAATGGGCGAGAGCCTGAACCAGCCAAATCGCGTGAAGGAAGACTGCCTTATGGGTTGTAAACTTCTTTTATACAGGAATAAAAAAGGGGACGTGTCCCTTATTGCATGTACTGTATGAATAAGCATCGGCTAACTCCGTGCCAGCAGCCGCGGTAATACGGAGGATGCGAGCGTTATCCGGATTTATTGGGTTTAAAGGGTGCGCAGGCGGGCTTTTAAGTCAGCGGTGAAATCTCGGGGCTTAACTCCGAAACTGCCG
+
GGGGGGGGGGGGGGGGGGGGGGGGGGGGGGGGGGGGGGGGGGGGGGGGGGGGGGGGGGGGGGGGGGGGGGGGGGGGGGGGGGGGGGGGGGGGGGGGGGGGGGGGGGGGGGGGGGGGGGGGGGGGGGGGGGGFGGGGGGGGGGGGGGGGGGGGGGGGGGGGGGGGGGGGGGGGGGGGGGGGGGGGGGGGGGGGGGGGGGGGGGGGGGGGGGGGGGGGGGDGGGGGCGEEGFGGFGGGGGFGFGEFGGGGFGGGGGGFFFFFGBDGFGGFFFFFFBEFFFGFFFDFFF599FFBF9
@M04650:207:000000000-C238N:1:1101:11475:9912 1:N:0:19
ACTCCTACGGGAGGCAGCAGTGGGGAATATTGGGCAATGGGGGCAACCCTGACCCAGCGACGCCGCGTGAGTGAAGAAATCCTTCGGGATGTAAAGCTCTGTTGTATGGGAAGAGAAAAAGACGGTACCATACGAGGAAGCCCCGGCAAACTACGTGCCAGCAGCCGCGGTAATACGTAGGGGGCAAGCGTTGTCCGGAATTACTGGGCGTAAAGCGCACGCAGGCGGGTTTATAAGTCAGATGTAAAAGGCAGGTTCTTACCATCTGTTTGTCATCTGATACTGTAAGCCT
+
GGGGGGGGGGGGGGGGGGGGGGGGGGGGGGGGGGGGGGGGGGGGGGGGGGGGGGGGGGGCFGGGGGGGGGGGGGGGGGFGGGGGGGGGDGGGGGGGGGGGGGGGGGGGFGGGGGGGGGGGGGGGGGGGGGGGGGGGGEGGGGGGGGGGGCGGGGGGGGGGGGGGGGGGGGGGGGGGGFFGGGGGGEGGGGGGEGGGGE5CFGFGGGGGGGGGGFFFGDGCEGGGGGGGGGGD:CF77CFFFFFFGGGGFFDGGGC7*9?FFFGGFGGAFFFF>BFFFFG?FFGFFFBAAFFF
@M04650:207:000000000-C238N:1:1101:19475:10002 1:N:0:19
ACTCCTACGGGAGGCAGCAGTGGGGAATATTGGGCAATGGGGGAAACCCTGACCCAGCAACGCCGCGTGGAGGAAGAAGGCTTTCGGGTTGTAAACTCCTTTGACCAGGGAAGAAGAAGTGACGGTACCTGGAAAACAAGCCACGGCTAACTACGTGCCAGCAGCCGCGGTAATACGTAGGTGGCAAGCGTTATCCGGATTTACTGGGTGTAAAGGGCGCGTAGGCGGGACAGCAAGTCAGATGTGAAAACTATGGGCTTAACCCATAGCCTGCATTTGAAACTGCGGTTCTTG
+
GGGGGGGGGGGGGGGGGGGGGGGGGGGGGGGGGGGGGGGGGGGGGGGGGGGGGGGGGGGGGGGGGGGGGGGGGGGGGGGGGGGGGGGGGGGGGGGGGGGGGGGGGGGGGGGGGGGGGGGGGGGGGGGGGGGGGGGGGGGGGGGGDGGGGGGGGGGGGGGGGGGGGGGGGGGGGGGGGGGGGGGGGGGGGGGGGGGGGGGGGGGGGGGGFGGGGGGGGGGGGGGGGGGGGGGGFGGGGGFGFGFFGDFGFGGGGGGFFFFFGFGGFGG???FFFFFFBFGFFFGFFFFFFFEAA6
@M04650:207:000000000-C238N:1:1101:12026:10096 1:N:0:19
ACTCCTACGGGAGGCAGCAGTGGGGAATATTGCGCAATGGGCGAAAGCCTGACGCAGCGACGCCGCGTGAGGGATGAAGGGCTTCGGTTCGTAAACCTCTGTCAGAAGGGAAGAAGTGTAGTGGTGCTAATCAGCCGCTATTTGACGGTACCTTCAAAGGAAGCACCGGCTAACTCCGTGCCAGCAGCCGCGGTAATACGGAGGGTGCAAGCGTTAATCGGAATCACTGGGCGTAAAGCGCATGTAGGCTGTTTGATAAGTCAGAAGTGAAAGCCCACGGCTCACCCGTGGAAC
+
GGGGGGGGGGGGGGGGGGGGGGGGGGGGGGGGGGGGGGGGGGGGGGGGGGGGGGGGGGGGEGGGGGGFGGGGGGGGGGGGGGGGGGGGGGGGGGGGGGGGGGGGGGGGGGGGGGGGGGGGGGGGGGGGGGGGGGGFGGGGGGGGGGGGGGGGGGGGGGGGGGGGGGGGGGGGGGGGGGGGGGGGGGGGGGGGGGGGGGGGECGGGGGGGGGGGGDGG7CGGGGGGGGGGGGGEGGGGGFGFG@BFGGGF4CF47>6@FB?GFFFBFG<FFFBFF@5:BGFB9DFB@FBBFF??(
@M04650:207:000000000-C238N:1:1101:19237:10099 1:N:0:19
ACTCCTACGGGAGGCAGCAGTGGGGAATATTGGGCAATGGGGGCAACCCTGACCCAGCGACGCCGCGTGAGTGATGAAGTCTTTCGGGACGTAAAGCTCTTTTGTACGGGAAGAAGACGATGACGGTACCGTACGAATAAGCCCCGGCAAACTACGTGCCAGCAGCCGCGGTAATACGTAGGGGGCAAGCGTTGTCCGGAATTACTGGGCGTAAAGGGCACGCAGGCGGATTTGATAGTCAGCTGTAAAATACGTCAGCTCAACTGGCGGATGTCGGCTGATACTGCAAGTCT
+
GGGGGGGGGGGGGGGGGGGGGGGGGGGGGGGGGGGGGGGGGGGGGGGGGGGGGGGGGGGGGGGGGGGGGGGGGGGGGGGGGGGGGGGGDGGGGGGGGGGGGGGGGGGGGGGGGGGGGGGGGGGGGGGGGGGGGGGGGGGGGGFGGGGGGGGGGGGDGGGGGGGGGGGGGGGGGGGGFFGGGGGGGGGGGGGGGGGGGGEGGGGGGGFFGGGGGGGGGGGGGD5E=EGGGGGGFGGGGGFGFGFFGGCC?DFFGDGF::?6CFGGFG:?FEDEFFFF;BC@5<*/09@)4?84:
@M04650:207:000000000-C238N:1:1101:28701:10112 1:N:0:19
ACTCCTACGGGAGGCAGCAGTGAGGAATATTGGTCAATGGGCGAGAGCCTGAACCAGCCAAATCGCGTGAAGGAAGACTGCCTTATGGGTTGTAAACTTCTTTTACAGGGGAATAAAAAGGCATACGTGTATGTCATTGCATGTACCCTGTGAATAAGCATCGGCTAACTTCGTGCCAGCAGCCGCGGTAATACGGAGGATGCGAGCGTTATCCGGATTTATTTGGCGTAAAGCGCGTCTAGGTGGTTTAAAAAGTCTGATGTTAAACTGCGGGGCTCAACTCCGTATTGCGTT
+
GFGFGGGGG@@-@F@;FGCDCCFGAFFG@FFGGGGGGEFGGG@C:BB@EFGG8FGGGG?FFFCFCG:FF7<AF<<=E8AFCGGGCFGGGFG:CFGFGAF5FGGF?FG@D@FEEGGF9EEEF@<F5,:,:BA,CFE9FFFF,5,EFF,=F<AC9DFFFFG<AEF7=F7@B9,,@=++@C@FEEFGGG**@C52D,>C58>>?6,1=B5::EG*+=C=5C**3;F:CCDGGDEGFF:CD>>*):?FG:D759>C727?=?=6E4C79:C3=@4.).7571=FFFGFEF@?0*1(3-
@M04650:207:000000000-C238N:1:1101:27863:10117 1:N:0:19
ACTCCTACGGGAGGCAGCAGTGGGGAATATTGGACAATGGACCAAAAGTCTGATCCAGCAATTCTGTGTGCACGACGAGGTTTTTCGGACTGAAAAGTGCGTTCAGTTGGGAGGAAGAAAGTGACGGTACCAACAGAAGAAGGGACGGCTAAATACGAGACAGCAGCCGCGGTAATACGTATGCCCCGAGCGTTATCCGGAATTATTGAGCGTAAAGCGCGACTTGGTGGTCTAAAAAGGCTGATGTTAAACTGCTGGGGTCAACTCCGTAATGCGTTGGATAATGTTAGACT
+
GGGGGGGGGGGGGGGGGGGGG8EGGGGGCGG<<FGGGGGGGG86FG<,;@,6,,,6,::F<,,C,6,<6,,6,:B:+@+@6FFG@,FG,++,,CFG<FFA+BF+4<555B:E++B,E4,4A55F,=CFG:F,5++A,5D3,D,@,AFG7++8,3CF<+C+8DFGG<F:CE*4*>1@,6<,22,26,*1*=EG8EG*2<8C***+2+3++227**3C@F3):)*/*++<EG*+*+:EG47*)*777*00/7**:2**)/.)>D4**20)8)8))*9.415<0)0019@)6F*.4
@M04650:207:000000000-C238N:1:1101:12947:10141 1:N:0:19
ACTCCTACGGGAGGCAGCAGTGGGGAATATTGGGCAATGGGGGCAACCCTGACCCAGCGACGCCGCGTGAGTGAAGAAATCCTTCGGGATGTAAAGCTCTGTTGTATGGGAAGAGAAAAAGACGGTACCATACGAGGAAGCACCGGCTAACTACGTGCCAGCAGCCGCGGTAATACGTAGGGTGCAAGCGTTAATCGGAATTACTGGGCGTAAAGCGTGCGCAGGCGGTTATGCAAGACAGAGGTGAAATCCCCGGGCTCAACCTGGGAACTGCCTTTGTGACTGCATGGCT
+
GGGGGGGGGGGGGGGGGGGGGGGGGGGGGGGGGGGGGGGGGGGGGGGGGGGGGGGGGGGGGGGGGGGGGGGGGGGGGGGGGGGGGGGGDGGGGGGGGGGGGFGGGGGGGGGGGGGGGGGGGGGGGGGGGGGGGGGGGGGGGGGGGGGGGGGGGGGGGGGGGGGGGGGGGGGGGGGGGFGGGDFEGGGGGGGGGGGGGGGGFGGGGGGGGGGGGFGGGGG<EG=5CDGGEGGFFGC7>FFFFGFFGGGGFFFDGGGFFF3@GFGC4FG?FFFFFFFFFA7/<>F?FFFBA:FF
@M04650:207:000000000-C238N:1:1101:12993:10152 1:N:0:19
ACTCCTACGGGAGGCAGCAGTGGGGAATATTGCGCAATGGGCGAAAGCCTGACGCAGCGACGCCGCGTGAGGGATGAAGGGCTTCGGTTCGTAAACCTCTGTCAGAAGGGAAGAAGTGTAGTGGTGCTAATCAGCCGCTATTTGACGGTACCTTCAAAGGAAGCACCGGCTAACTCCGTGCCAGCAGCCGCGGTAATACGGAGGGTGCCAGCGTTAATCGGAATCACTGGGCGTAAAGCGCATGTAGGCTGTTTGATCAGTCAGATGGGAAAGCCCACGGCTCACCCGTGGAAC
+
GGGGGGGGGGGEGGGGGGGGGGGGGGGGFEFFGGGDGGGGGGGGGGGGGGGGGGCGEGGGGGGGGGGFFCFGGE=FFGGGCGGGGGG=FGGGGGGGGGDDFG9,A,AFGGGGGGGG@>F9FF,DF<AD9CC=F9CE7FF7F9F9C,@7@DEA;FC@;3>>FFFGEFC:C@FGGFEG:EFGGFFFGGCEGG=E5E78CEC>*/:CEEE=*:+*:75;C*:FECE5<CC++9CE>>CE**/17C5B>77*699*97C7=*9=0*0:=*:).)95)7>.16<3:9D=*7@98D3()(
@M04650:207:000000000-C238N:1:1101:22886:10165 1:N:0:19
ACTCCTACGGGAGGCAGCAGTGGGGAATATTGCGCAATGGGCGAAAGCCTGACGCAGCGACGCCGCGTGAGGGATGAAGGGCTTCGGTTCGTAAACCTCTGTCAGAAGGGAAGAAGTGTAGTGGTGCTAATCAGCCGCTATTTGACGGTACCTTCAAAGGAAGCACCGGCTAACTCCGTGCCAGCAGCCGCGGTAATACGGAGGGTGCAAGCGTTAATCGGAATCACTGGGCGTAAAGCGCATGTAGGCTGTTTGATAAGTCAGAAGTGAAAGCCCACGGCTCACCCGTGGAAC
+
GGGGGGGGGGGGGGGGGGGGGGGGGGGGGGGGGGGGGGGGGGGGGGGGGGGGGGGGGGGGGGGGGGGGGGGGGGGGGGGGGGGGGGGGGGGGGGGGGGGGGGGGGGGGGGGGGGGGGGGGGGGGGGGGGGGGGGGGGGGGGGGGGGDGGGGGGGGGGGGGGGGGGGGGGGGGGGGGGGGGGGGGGGGGGGGGGGGGGGGGGGGGGGGGGGGGGGGGGGGGGGGGGGGGGGGGFGGGGGFGFGFBGGGGFFGGGGGFFFFFEFGGFGGFFFFFFFFFBFG>>9GFFFFFFFF:B4
@M04650:207:000000000-C238N:1:1101:15382:10196 1:N:0:19
ACTCCTACGGGAGGCAGCAGTGCTGAATTATTCGCCACTGCGCGAAAGCGTGACGGTGCGACGCCGCGTGCGGGACGAAGGCCTTCGGGTTGTAAACCGCTGTCAGGGGATAGAAAACCATAATGGTTAATAGCCATTATGCTGATCATCCCCAAAGGAAGCACAGGCTAATCTCGTGCCAGCAGCCGCGGTAATACGAGATGTGCGAGCGTTGTTCGGAATCACTGGGCATAAAGGGTGCGTAGGCGGTGCGCCAAGTCGGATGTGAAATCCCTTCGCTTAACGGAGGAACTG
+
GGGGGGGGGGGGGGGGGGGGGGGGGGGGGFGGGGGGG,CFGGGEGGGFGEFGGGEDGGGGDGEGGEGGGDFEGGGGGGGGGGGGFGGGGGGGCFGGGGGGGEEFGDGGGGGGGGGGGGGGGCFFFCGGG9FFGDGFFFFGFGGGGGGGGFGGGGGGGFGGGGGGGFGGGGGGG;BFCFGFDGGGGGCGGGG8CGFGGGDECCE@FGGEEGG*8CGDFDGDEGGCGGFGGGGGFFGGCDFGEG@@DDFDE<<57C>).>==:@<*77C<=BBBFF?FFFD5)4*9>55(-8)4:4
@M04650:207:000000000-C238N:1:1101:19686:10201 1:N:0:19
ACTCCTACGGGAGGCAGCAGTGGGGAATATTGGACAATGGAGGTAACTCTGATCCAGCAATTCTGTGTGCACGAAGAAGGTTTTCGGATTGTAAAGTGCTTTAAGTCGGGAAGAAAAAAATGACGGTACCGACAGAATAAGCGACGGCTAAATACGTGCCAGCAGCCGCGGTAATACGTATGTCGCAAGCGTTATCCGGAATTATTGGGCATAAAGGGCATCTAGGCGGGGTTTCAAGTCGACGGTGAAAACTAGTGGCTCAACCATTAGCTTGCCGACGAAACTGAAATTCT
+
GGGGGGGGGGGGGGGGGGGGGGGGGGGGGGGGGGGGGGGGGGGGGGGGGGGGGGGGGGGGGGGGGGGGGGGGGGGGGGGGGGGGGGGGGGGGGGGGGGGGGGGGGGGGGGGGGGGGGGGGGGGGGGGGGGGGGGGGGGGGGGGGGGGGGGGGGGGGGGGGGGGGGGGGGGGGGGGGGGGGGGGGGGGGGGGGGGGGGGGGGGGGGGGGGGGGGGGGGGGFGGFFGGGGGGGEFGGGGGFGFGFFDDCFFFGGGGGFFFFFGFGFFGGFF??F?F@F;>GED9GFFF?BBF?A>
@M04650:207:000000000-C238N:1:1101:6278:10213 1:N:0:19
ACTCCTACGGGAGGCAGCAGTGGGGAATATTGCACAATGGAGGAAACTCTGATGCAGCGACGCCGCGTGAGGGAAGAAGGTTTTCGGATTGTAAACCTCTGTCTTCGGGGACGATAATGACGGTACCCGAGGAGGAAGCCACGGCTAACTACGTGCCAGCAGCCGCGGTAAAACGTAGGTGGCAAGCGTTGTCCGGAATTACTGGGTGTAAAGGGCGCGGAGGCGGGACAGCAAGTCAGATGTGAAAACTATGGGCTTAACCCATAGCCTGCCTTTGAAAATGCGGTTCGTG
+
GGGGGGCFGGGGGEGGGGGGGGGGGGGGGGGGGGGGGGGGGGGGGGGGGGGGGGGGGGGGGGGGGGGGGGGFGGGGGGGGGGGGGGGGGGGGGGGGGGGGGGGGGGGGGGGGGGGGGGGGGGGGGGGFGGGGGGGGGGGGGGGGGGEGGGGGGGGGGFC:FFGGGGGGFCEFGDECFFGGGGGGGGGGGDEEGGGGCE>FGGGGGGCE>F7CFGGGGDG):CDCGGCCE*8>>FG+CCFCFG*8CFCCFG77*9C>FFFFG*>DFGF0)8@))17?BAFF*6CFDF3(-)81
@M04650:207:000000000-C238N:1:1101:10131:10250 1:N:0:19
ACTCCTACGGGAGGCAGCAGTGAGGAATATTGGTCAATGGAGGCAACTCTGAACCAGCCAAGTCGCGTGAAGGAAGACTGCCTTATGGGTTGTAAACTTCTTTTGTAAGGGAATAAAGTTCAGTACGTGTACTGATTTGCAGGTACCTTACGAATAAGGATCGGCTAACTCCGTGCCAGCAGCCGCGGTAATACGGAGGATCCGAGCGTTATCCGGATTTATTGGGTTTAAAGGGTGCGCAGGCGGGATGTTAAGTCGGCGGTGAAAGTTTGCGGCTCAACCGTAAAAGTGCC
+
GGGGGGGGGGGGGGGGGGGGGGGGGGGGGGGGGGGGGGGGGGGGGGGGGGGGGGGGGGGGGGGGGGGGGGGGGGGGGGGGGGGGGGGGGGGGGGGGGGGGGGGGGGGGGGGGGFGGGGGGGGGGGGGGGGGGGGGGGGGGGGGGGGGGGGGGGGGGGGGGGGGGGGGGGGGGGGGGFGGGGGGGGGGGGDGGGGGGEGGGGFGGDGGGGGGGGGGGGGDGGDFGGGGGDG?CFGGGGDEGEG:>GGGDBGGGGGGFFFFFGD5DFG7AFFFFFFFFB0C@F<GF:@FBAFFFF
@M04650:207:000000000-C238N:1:1101:14231:10310 1:N:0:19
ACTCCTACGGGAGGCAGCAGTGGGGAATATTGGACAATGGAGGTAACTCTGATCCAGCAATTCTGTGTGCACGAAGAAGGTTTTCGGATTGTAAAGTGCTTTAAGTCGGGAAGAAAAAAATGACGGTACCGACAGAATAAGCGACGGCTAAATACGTGCCAGCAGCCGCGGTAATACGTATGTCGCAAGCGTTATCCGGAATTATTGGGCATAAAGGGCATCTAGGCGGGGTTTCAAGTCGACGGTGAAAACTAGTGGCTCAACCATTAGCTTGCCGACGAAACTGAAATTCT
+
GGGGGGGGGGGGGGGGGGGGGGGGGGGGGGGGGGGGGGGGGGGEGGGGGGGGGGGGGGGGGGGGGGGGGGGGGGGGGGGGGGGGGGGGGGGGGGGGGGGGGGGGGGGGGGGGGGGGGGGGFGGGGGFGGGFGGGGGGGGGGGGGGGGG+FGGGGGGFGGGGGGGGFGGGGGGGGGGGGFDGGGGGGGGGFGGGGGGGGGGGG?FFF9AEGG=EGGGGGGGGGGGGGGGGGGE5*:CFGFGFGFFGCF3?FGGGFGFFFE@FFGGFGGF4@?FFFFFFFGF@FGB?B?<BFF<)
@M04650:207:000000000-C238N:1:1101:25637:10322 1:N:0:19
ACTCCTACGGGAGGCAGCAGTGGGGAATATTGGACAATGGAGGTAACTCTGATCCAGCAATTCTGTGTGCACGAAGAAGGTTTTCGGATTGTAAAGTGCTTTAAGTCGGGAAGAAAAAAATGACGGTACCGACAGAATAAGCGACGGCTAAATACGTGCCAGCAGCCGCGGTAATACGTATGTCGCAAGCGTTATCCGGAATTATTGTGCATAAAGGGCATCTAGGCGGGGTTTCAAGTCGACGGTGAAAACTAGTGGCTCAACCATTAGCTTGCCGACGAAACTGAAATTCT
+
GGGGGGGGGGGFFGGGGEDFFFGGGGGGGF<EGFGGFGGG<CCCFF<,CFGFCFGFFEGG,:C,CE@FGGGAFG+@FGGG,<FDFEGCFGCFGGF6CFAFGGFDF,,BCGG7FDFGFFGGGGGF:FGFC<=BBFEFGFGG<9F3>EEEDGGGGGGF<FCCFGFAFFEFGGGG:CCC9>@FGCCGG5=8**=:8*239888E*<+C92+?=E7FGGGCDC*06C??96=79E1)2*:*:**71.<DGG<?FFD6C*/95)0<7=F)566*=:@?5FF>(/7)-95?FF)47/4.
@M04650:207:000000000-C238N:1:1101:15289:10350 1:N:0:19
ACTCCTACGGGAGGCAGCAGTGGGGAATCTTCCGCAATGGACGAAAGTCTGACGGAGCGACGCCGCGTGGGTGAAGAAGGCCTTAGGGTCGTAAAGCCCTGTCATTAGGGACGAATGGTAGATGGAGTAATATGTCATCTATTTGACGGTACCTAAGGAGGAAGCCCCGGCTAACTACGTGCCAGCAGCCGCGGTAATACGTAGGGGGCAAGCGTTATCCGGATTTACTGGGTGTAAAGGGAGCGTAGGTGGTTCTGCAAGTCAGAAGTGAAAGCCCAGGGCTTAACCGTGGGG
+
GGGGGGGGGGGGGGGGGGGGGGGGGGGGGGGGGGGGGGGGGGGGGGGGGGGGGGGGGGGGGGGGGGGGGGGGGGGGGGGGGGGGGGGGGGGGGGGGGGGGGGGGGGGGGGGGGGGFGGGGGGGGGGGGGGGGGGGGGGGGGGGGGGGGGGGGGGGGGGGGGGGGGGFGGGGGGGGGGGGGGGGGGGGGGGGGGGGDGGGGGCGGGGGGGGGGDGGGGGGFGGEGGGGGGGGGFGGGGGFCEFBBGDGGEGGGGGGFFFF??=FGFGGFFFFFFFF>?:C@E?<FFFFFFBFB>(
@M04650:207:000000000-C238N:1:1101:22274:10382 1:N:0:19
ACTCCTACGGGAGGCAGCAGTGGGGAATATTGGACAATGGGCGCAAGCCTGATCCAGCCATGCCGCGTGAGTGATGAAGGCCTTAGGGTTGTAAAGCTCTTTCGGCGGGGACGATAATGACGGTACCCGCAGAAGAAGCCCCGGCTAACTCCGTGCCAGCAGCCGCGGTAATACGGAGGATGCGAGCGTTATCCGGATTTATTGGGTTTAAAGGGTGCGCAGGCGGGCTTTTAAGTCAGCGGTGAAATCCCAACGCTTAACGTTGGAACTGCCGTTGAAACTGGGAGTCTTG
+
GGGGGGGGGGGGGGGGGGGGGGGGGGGGGGGGGGGGGGGGGGGGGGGGGGGGGGGGGGGGGGGGGGGGGGGGGGGGGGGGGGGGGGGGGGGGGGGGGGGGGGGGGGGGGGGGGGGGGGGGGGGGGGGGGGGGGGGGGGGGGGGGGGGGGGGGGGGGGGGGGGGGGGGGGGDFGGGGGGGGGGGGGGGGGGGGGGGGGGEGGGGGGGGGGCEGGGGGGGGGEDGGGGGGGGGGFGGGGGFGEGFFGCGGFGGGGGGF3B<FGB7CFF><FFFFFFFB1(:FFFGFF@D?BBFF
@M04650:207:000000000-C238N:1:1101:14701:10387 1:N:0:19
ACTCCTACGGGAGGCAGCAGTGGGGAATCTTCCGCAATGGACGAAAGTCTGACGGAGCGACGCCGCGTGGGTGAAGAAGGCCTTAGGGTCGTAAAGCCCTGTCATTAGGGACGAATGGTAGATGGAGTAATATGTCATCTATTTGACGGTACCTAAGGAGGAAGCCCCGGCTAACTACGTGCCAGCAGCCGCGGTAATACGTAGGGGGCGAGCGTTGTCCGGAATCATTGGGCGTAAAGGGCGCGTAGGCGGGAATACAAGTCTGTTTTTAAAGTTCAGGGCTCAACCCTGTGG
+
GGGGGGGGGGGGGGGGGGGGGGGGGGGGGGGGGGGGGGGGGGGGGGGGGGGGGGGGGGGGGGGGGGGGGGGGGGGGGGGGGGGGGGGGGGGGGGGGGGGGGGGGGGGGGGGGGGGGGGGGGEGGGGGGGGGGGGGGGGGGGGGGGGGGGGGGGGGGGGGGGGGGGGGEGGGGGGGGGGGGGGGGGGGGGGGEGGGGGGGFGFGGGGGGGGGGGGGGGGDFGG=C8CFGGGCC>E3>9CFGFGBFG<DG@FDG:)9>***6+/:*6*:9::F@*=FFBFGFFFFF@?@??F:2)(
@M04650:207:000000000-C238N:1:1101:25938:10395 1:N:0:19
ACTCCTACGGGAGGCAGCAGTGGGGAATATTGCGCAATGGGGGAAACCCTGACGCAGCAACGCCGCGTGAGTGAAGAAGGTTTTCGGATTGTAAAGCTCTGTCAATTGGGAAGAAGGCTTACAGGTAAATAGCCTGTGAGATGACGGTACCTAAGAAGGAAGCTCCGGCTAACTACGTGCCAGCAGCCGCGGTAATACGGGGGGTGCAAGCGTTATTCGGAATCATTGGGCGTAAAGAGCGCGTAGGCGGATATATAAGTCAGCTGTGAAAGCCCGGGGCTCAACCCCGGAAGT
+
GGGGGGGGGGGGGGGGGGGGGGGGGGGGFGGGGGGGGGGGGGGGGGGGGGGGGGGGGGGGGGGGGGGGGGGGGGGGGGGGGGGGGGGGGGGGGGGFGGGGGGGGGGGGGFGGGGGGGGGGGGGGGGGGGGGGGGGGGGGGGGGGGGGGGGGGGGGGGGGGGGGGGGGGGGGGGGGGGGGGGGGGGGGGGGGGEGGGGGGGGEGGGGGGGGGGGGGGGGGGGGGGDGGGGG=EFGGGGGFGFGFFGGGGFGDGGF>??FFFGFGGFGGBFFFFF@F:9>GFB?DFF:BFFFEF;5
@M04650:207:000000000-C238N:1:1101:17738:10485 1:N:0:19
ACTCCTACGGGAGGCAGCAGTGGGGAATATTGCACAATGGGGGAAACCCTGATGCAGCGACGCCGAGTGAGGGAAGAAGGTTTTCGGATTGTAAACCTCTGTCCTTGGTGAAGATAATGACGGTAGCCAAGGAGGAAGCTACGGCTAACTACGTGCCAGCAGCCGCGGTAATACGTAGGTAGCAAGCGTTGTCCGGAATTACTGGGTGTAAAGGGAGCGTAGGCGGGAATGCAAGTTGAATGTCAAATCTATGGGCTCAACCCATAGCCGCGTTCAAAACTGCAATTCTTGAGT
+
GGGGGGGGGGGGGGGGGGGGGGGGGGGGGGGGGGGGGGGGGGGGGGGGGGGGGGGGGGGGGGGGGEGGGGGGGGGGGGGGGFGGGGGGFGGGGGGGGGGGGGGCGGGGGGGGGGGGGGGGGFGGGGGGGGGGGGDGGGGGGGGGGGGGGGFGGGGGGGGGGGGGGGGGGGGGGGGGGGGGGGGGGGGGGGGGGGGGGGGGGGGGGGFGGGGGGFGCGGGGGGDGGGGGCFGFFGGGGG4D?GFFGGGGFG7>FGGFFFFFGFG37CF?@37><BEF9>CF:<66BFFD>BF<?6
@M04650:207:000000000-C238N:1:1101:5406:10494 1:N:0:19
ACTCCTACGGGAGGCAGCAGTAGGGAATCTTCCACAATGGACGCAAGTCTGATGGAGCAACGCCGCGTGAGTGAAGAAGGCTTTCGGGTCGTAAAACTCTGTTGTTGGAGAAGAATGGTCGGCAGAGTAACTGTTGTCGGCGTGACGGTATCCAACCAGAAAGCCACGGCTAACTACGTGCCAGCAGCCGCGGTAATACGTAGGTGGCAAGCGTTATCCGGATTTATTGGGCGTAAAGCGAGCGCAGGCGGTTTTTTAAGTCTGATGTGAAAGCCCTCGGCTTAACCGAGGC
+
GGGGGGGGGGEGFGGGGGGGGGGGGGGGGGGGGGGGGGGFGGGGGGGGGGGGGFGGGGGGGGGGGGGGG>FGGGGGGGGGGGGGGGGCGGGGGGGGFGGGGGFFGFGGGGGGGGGFG8FF7CECGFFGDGGFGGGC=FCFF@FDGGGGGGGGGF7FFG>FF83DFGFGBEEGGGGGGEAFGGGGGGGFGGGDEG7*?BF>C<=EGGGFGFF5CEC*AFGGDDGG?CEGGFFC@E:EG7=CBGFFGGG))97D9D3>))9@GFG77?FFFFFF?FF7:BDE>3DFFFF9(<3(
@M04650:207:000000000-C238N:1:1101:5036:10498 1:N:0:19
ACTCCTACGGGAGGCAGCAGTGGGGAATTTTGCACAATGGAGGAAACTCTGATGCAGCAACGCCGCGTGAGTGAAGAAGGTTTTCGGATTGTAAACCACTGTCTTCGGGGACGATAATGACGGTTCCCGAGGAGGAAGCTACGGCTAACTACGTGCCAGCAAACGCGGTACAACGTAGGTGGCAAGCGCTGTGCGGAATGTCTGGGGGTAAAGGGAGTCCGGGATGAATGGTCAGTAGAATGTGAAAACTATGTGTTCAACCCATCGTCTGAGTTCAAAGACATTGTTCTTGAT
+
@FGGGGGGGGDGGGGGGGGGGDGGGGGG,FGA,EFGGGGGGDEGGGGGGGGGGGFGGG,EF@FGGGGGG,89EF<FGGFG,5EFGGG7FFGGGGG9<,BFGGGGG<BEGDGGGG==7F<F9++3++3,8B++++8+@FG,C,53@33,3@9FE3D**@,*6,,6*C*>5>*?FF=FG,CGG*CE,**=*1?B+5**3**++3+?BC8C*2ACCF5*A/*;;D****3<CGF+*+*3*2/*/:B?C>>>.0*2:2*1)=BF+)**)*1(0))***0924**/(**/**-)*94A)
@M04650:207:000000000-C238N:1:1101:23237:10573 1:N:0:19
ACTCCTACGGGAGGCAGCAGTGAGGAATTTTGCGCAATGGGGGCAACCCTGACGCAGCAACGCCGCGTGAGTGATGAAGGCCTTTTGGTTGTAAAGCTCTGTCGCCTGGAAAGAAACCTGGAGATAGGTAATGATCTTCAGCTGACGGTACCAGGAAAGGAAGGACCGGCTAACTCCGTGCCAGCAGCCGCGGTAATACGGGGGGTCCAAGCGTTATTCGGAATTATTGGGCGTAAAGCGCATGTAGGCGGTCGGGTATGTCAGATGTGAAAGCCCAGGGCTTAACCCTGGA
+
GGGGGGGGGGGGGGGGGGGGGGGGGGGGGGGGGGGGGGGGGGGGGGGGGGGGGGGGGGGGGGGGGGGGGGGGGGGGGGGGGGGGGGGGGGGGGGGGGGGGGGGGGGGGGGGGGGGGGGGGGGGGGGGGGGGGGGGGGGGGGGGGGGGGGGGGGGGGGGGGGGGGGGGGGGGGGGGGGGGGGGGGGGGGGGEGGGGDFGGGGGGGGGGGGGFGGEGGGGGGGCGGGGFFGGGGEGGGGGFGFGFFGFCGFGGGGGGFFDF@GFGGFFC4/*@BFFFFFFGF>:4@F=FFFFFB
@M04650:207:000000000-C238N:1:1101:6846:10579 1:N:0:19
ACTCCTACGGGAGGCAGCAGTGGGGAATATTGCACAATGGGCGAAAGCCTGACCCAGCGACGCCGCGTGAGTGAAGAAATCCTTCGGGATGTAAAGCTCTGTTGTATGGGAAGAGAAAAAGACGGTACCATACGAGGAAGCCCCGGCAAACTACGTGCCAGCAGCCGCGGTAATACGTAGGGGGCAAGCGTTGTCCGGAATTACTGGGCGTAAAGCGCACGCAGGCGGGTTTATAAGTGAGATGTAAAAGGCAGGTGCTTACCATATGATTGTCATCTGATACTGTAAGCCTA
+
GGGAFGGGGGEGGGGGGGGGGGGGGGGCFEFGGEGGGFGGGG@FGGGGGDCFFF8FGGGGGGGGGGGGGDFGGGGFGGEGGFGGGG=@FGGFGGGGGGGCGFGGGGGDFFGGGGD@FEEFFD<B+BF+7CFGF8>7BCF8A<7BF@CCFGG,@:365@FC@DGGG,1><:CECFEG@9FFDE*1BEGFFBEGGGG7CEECFFFCF78CG==CGFGG5CCDGGGEEC=>*1*:<:FGGG*06*/?FFG7=***07)8)/*1?FCCF**-*177/7**6<CBFA7/@FF26*9:?
@M04650:207:000000000-C238N:1:1101:9140:10598 1:N:0:19
ACTCCTACGGGAGGCAGCAGTGGGGAATTTTGGACAATGGGGGCAACCCTGATCCAGCCATGCCGCGTGAGTGAAGAAGGCCTTCGGGTTGTAAAGCTCTTTCAGTGGGAAAGAAACGGAGTACTCTATACAGGGCTCTAATGACGGTACCCACAGAAGAAGCACCGGCTAACTACGTGCCAGCAGCCGCGGTAATACGTAGGGTGCAAGCGTTAATCGGAATTACTGGGCGTAAAGCGTGCGCAGGCGGTTGTGTAAGACAGGTGTGAAATCCCCGGGCTTAACCTGGGATCT
+
GGGGGGGGGGCFE@F@CF<EFEEFEGEFFGGGGGFGFGGGGGGGGGGGGGGGGGGGGDFGGGGGCEDGGGCFGGCFGGGGGGGGGFEGGGGGGGGFGG8EFGGCG<FFGGGGGGGGGGEGGFCGFGGFGGGGGGFGGGGGGGGGGGGGEGGGGDGDFGFGGFGGCEGGGGGGCFFGDGGGGGGCFGDFGGGE=*CGFGGC+=C8?C8C9CG=EGDGC>FDCCFE??F97DGGFGCGGGEGD37:7D<DEDG)/**0=@*9?FG:76D?*=BFF4@FBF5;7:6@FF=185)((.
@M04650:207:000000000-C238N:1:1101:18996:10599 1:N:0:19
ACTCCTACGGGAGGCAGCAGTGGGGAATTTTGGACAATGGGGGCAACCCTGATCCAGCAATGCCGCGTGAGTGAAGAAGGCCTTCGGGTTGTAAAGCTCTTTTGTCAGGGAAGAAACCGGCTGTGCTAATACCACAGCTGACTGACGGTACCTGAAGAATAAGCACCGGCTAACTACGTGCCAGCAGCCGCGGTAATACGTAGGGTGCGAGCGTTAATCGGAATTACTGGGCGTAAAGCGTGCGCAGGCGGTTGTGTAAGACAGGTGTGAAATGCCCGGGCTTAACCTGGGAAC
+
GGGGGGGGGGGGGGGGGGGGGGGGGGGGGGGGGGGGGGGGGGGGGGGGGGGGGGGGGGGGGGGGGGGGGGGGGGGCGGGGGGGGGGGGGGGGGGGGGGGGGGGGGGGGGGGGGGGGGGGGGGGGGGGGFGGGGGGGGGGGGGGGGGGGGGGGGGGGGGGGGGGGGGGGGGGGGGCFGGGGGGGGGGGGGGGGGGGGGFFGGGGGGGGDGGGGGGGGGGGGGGGGGGGGGGGGFGDGGGFGFDBBGGGGFGGGDGGFFF@67?FGFGFFBFFFFFBF?BGFFFGF48FF?F:::(
@M04650:207:000000000-C238N:1:1101:17868:10600 1:N:0:19
ACTCCTACGGGAGGCAGCAGTGAGGAATTTTGCGCAATGGGGGCAACCCTGACGCAGCAACGCCGCGTGAGTGATGAAGGCCTTTTGGTTGTAAAGCTCTGTCGCCTGGAAAGAAACCTAGGGATAGGAAATGATCTCTAGCTGACGGTACCAGGAAAGGAAGGACCGGCTAACTCCGTGCCAGCAGCCGCGGTAATACGGGGGGTCCAAGCGTTATTCGGAATTATTGGGCGTAAAGCGCATGTAGGCGGTCGGGTATGTCAGATGTGAAAGCCCAGGGCTTAACCCTGGA
+
GGGGGGGGGGGGGGGGGGGGGGGGGGGGGGGGGGGGGGGGGGGGGGGGGGGGGGGGGGGGGGGGGGGGGGGGGGGGGGGGGGGGGFGGGGGGGGGGGGGGGGCGCGGGGGGGGGGGGFFFFGFD>FCGEFB9FFGGGGGGGGGGGGGGGGGGGGGGFFFGGGGGGGGGGGGGGFGGFGGGGCFGGGDFFGGGGGG5+BFFGDEGGG:ECC?FGCGGGFGFFDGFCC?FFDG5>EGGDCFD@GFBGGGG@GGDGG5@F3@4<FGGFDGAF?96@FF)4<DE:?FFFF=:BFF1
@M04650:207:000000000-C238N:1:1101:27854:10617 1:N:0:19
ACTCCTACGGGAGGCAGCAGTGGGGAATTTTGGACAATGGGGGCAACCCTGATCCAGCCATGCCGCGTGAGTGAAGAAGGCCTTCGGGTTGTAAAGCTCTTTCAGTGGGAAAGAAACGGAGTACTCTATACAGGGCTCTAATGACGGTACCCACAGAAGAAGCACCGGCTAACTACGTGCCAGCAGCCGCGGTAATACGTAGGGTGCAAGCGTTAATCGGAATCACTGGGCGTAAAGCGCATGTAGGCTGTTTGATAAGTCAGAAGTGAAAGCCCACGGCTCACCCGTGGTACT
+
GGGGGGGGGGGGGGGGGGGGGGGGGGGGGGGGGGGGGGGGGGGGGGGGGGGGGGGGGGGGGGGGGGGGGGGGGGGGGGGGGGGGGGGGGGGGGGGGGGGGGGGGGFGGGGGFFGFGGGGGGGFGGGFGGGGGGFEGGFGG9DGGGGGFGGFFGGGG7FFGFEGGGGGGGGGFGFGGGGFGCFEGGGGGGCEGGGGGG?FGGE5EGGGGFGGGAGGFFFGGGGGGFGGFGFG*>CDGCGFD>G@?GF>FFG4C7<:@??FFFF7CFGGFFFFFF@35<>DE)(9BFFF6<E)<<-
@M04650:207:000000000-C238N:1:1101:19655:10617 1:N:0:19
ACTCCTACGGGAGGCAGCAGTGGGGAATATTGGGCAATGGGGGCAACCCTGACCCAGCGACGCCGCGTGAGTGATGAAGTCTTTCGGGACGTAAAGCTCTTTTGTACGGGAAGAAGACGATGACGGTACCGTACGAATAAGCTCCGGCAAACTACGTGCCAGCAGCCGCGGTAATACGTAGGGGGCAAGCGTTGTCCGGAATTACTGGGCGTAAAGGGCACGCAGGCGGATTTGATAGTCAGCTGTAAAATACGTCAGCTCAACTGGCGGGAGTCGCCTGATACTGCAAGTCAT
+
GGGGGGGGGGGGGGGGGGGGGGGGGGGGGGGGGEGGGGGGG,FFGG7FGGGGCFGGGGCGGGGGGGGGGCGFGGFGGGGGGDDFGGGGD:FGGGGGGEDGGGGAB9FFGGFDGDG<DGG=:@FFB+BFC<<>8<C:FA@EGF,,@@:F:CCFGG,C>77<FFF@FG;FF7*4=*CCFGFC@B8C*3:8588:8:?<FC5>EC8@+<@+;=C*/7*<+*9*;95*/7C57):5?FCFGGFF6DF*9:>7**>>0177)0)*<4709C<?E)7)87);((*0)6**/6*4)*/.))
@M04650:207:000000000-C238N:1:1101:25743:10626 1:N:0:19
ACTCCTACGGGAGGCAGCAGTGGGGAATATTGGGCAATGGGGGAAACCCTGACCCAGCAACGCCGCGTGAAGGAAGAAGGTTTTCGGATCGTAAACTTCTATCCCGGGTGAAGATAATGACGGTAGCCCGGAAGGAAGCCCCGGCTAACTACGTGCCAGCAGCCGCGGTAATACGTAGGGGGCAAGCGTTGTCCGGAATGATTGGGCGTAAAGGGCGCGTAGGCGGCCAACTAAGTCTGGAGTGAAAGTCCTGCTTTTAAGGTGGGAATTGCTTTGGAAACTGGATGGCTTG
+
GGGGGGGGGGGGGGGGGGGGGGGGGGGGGGGGGGGGGGGGGGGGGGGGGGGGGGGGGGGGGGGGGGGGGGGGGGGGGGGGGGGGGGGGGGGGGGGGGGGGGGGGGGGGGGGGGGGGGGGGGGGGGGGGGGGGGGGGGGGGGGGGGGGGGGGGGGGGGGGGGGGGGGGGGGGGEGGGFFFGGGGGGGGGGDGGGGGGGGGGGGGGGGGGGGGGGGGGGGGGGGGGGG=EGGGGFGGGGGFGFGFFGGFGFGGGGGGFFFFFGFGGFG9:>FFFFFFFF>GFFFGFFFFFFFFF
@M04650:207:000000000-C238N:1:1101:12295:10640 1:N:0:19
ACTCCTACGGGAGGCAGCAGTGGGGAATCTTCCGCAATGGACGAAAGTCTGACGGAGCGACGCCGCGTGGGTGAAGAAGGCCTTAGGGTCGTAAAGCCCTGTCATTAGGGACGAATGGTAGATGGAGTAATATGTCATCTATTTGACGGTACCTAAGGAGGAAGCCCCGGCTAACTACGTGCCAGCAGCCGCGGTAATACGTAGGGGGCGAGCGTTGTCCGGAATCATTGGGCATAAAGGGCATCTAGGCGGGGTTTCAAGTCGACGGTGAAAACTAGTGGCTCAACCATTCGC
+
GGGGGGGGGGGGGGGGGGGGGGGGGGGGGGGGGGGGGGGGGGGGGGGGGGGGGGGGGGGGGGGGGGGGGGGGGGGGGGGGGGGGGGGGGGGGGGGGGGGGGGGGGGGGGGGGGGGGGGGFGGGGGGGGGGGGGGGGGGGGGGGGGGGGGGGGGGGGGGGGGGGGGGGGGGGGGGGGGGGGGGGGGGGGGGGGGGGGGGGGGGGGGGGGGGGGGGEGGGGGGC?=FGGGGGGG>FGGGGFG>C@FGGGGFGGGGGDBFBF?FFGDEDGFFFFF?FFFFFGFFFDFF?@?B?=)5(
@M04650:207:000000000-C238N:1:1101:7429:10669 1:N:0:19
ACTCCTACGGGAGGCAGCAGTGGGGAATCTTCCGCAATGGACGAAAGTCTGACGGAGCGACGCCGCGTGGGTGAAGAAGGCCTTAGGGTCGTAAAGCCCTGTCATTAGGGACGAATGGTAGATGGAGTAATATGTCATCTATTTGACGGTACCTACAGAAGAAGCACCGGCTAACTACGTGCCAGCAGCCGCGGTAATACGTAGGGTGCAAGCGTTAATCGGAATTACTGGGCGTAAAGCGTGCGCAGGCGGTTGTGTAAGACAGGTGTGAAATCCCCGGGCTTAACCTGGG
+
GGGGGGGGGGGFFGGGGGGGGGGGGGGGGGGGGGGGGGGGGGGGGGGGGGGGGGGGGGGGGGGGGGGGGGGGGGGGGGGGGGGGGGGGGGGGGGGGGGGGGGGGGGGGGGGGGGGFGGGGGGGGGGGGGFGFGGGGFGGGGGGGGGGGGGGGGGGGGGGGGGGGGGGGGEGGGGGGGGDEFGGGGGFCFFGGGGEGGGFGGGGFGEGEGGGGGD58EGGGDGGGGFDFGGGGFGDGGGFGF<)<CGGGEGGGGDGB3;FFGFDF850(*8=FFFFF?FGFFF5>FFFFA>FF
@M04650:207:000000000-C238N:1:1101:8970:10685 1:N:0:19
ACTCCTACGGGAGGCAGCAGTGGGGAATATTGCGCAATGGGCGAAAGCCTGACGCAGCGACGCCGCGTGAGGGATGAAGGTCTTCGGATCGTAAACCTCTGTCAGGAGGGAAGAAGTGTAACGGGAGTAACTGCCTGTTATTTGACGGTACCTCCAAAGGAAGCACCGGCTAACTCCGTGCCAGCAGCCGCGGTAATACGGAGGGTGCAAGCGTTAATCGGAATTACTGGGCGTAAAGGGCATCTAGGCGGGGTTTCAAGTCGACGGTGAAAACTAGTGGCTCAACCATTAGCT
+
GGGGGGGGGGGGGGGGGGGGGGGGGGGGGGGGGGGGGGGGGGGGGGGGGGGGGGGGGGGGGGGGGGGFGGGGGGGGGGGGGGGGGGGGGGGGGGGGGGGGGGGGGGBFGGGGGGGGGGGGGGGGGGGGGGGGGGGGGGGGGGGGGGGGGGGGFGGGGGGGGGGGGGGGGGGCGGGGGGGGGGGCFGGGGGGGGGGGGFFFGGGGGGGGGGGDEEGGGGGGGGDGGGGGGGGGFGGDGGFGF38;>FFFFCDGGCDDFFFFEFGGDGGFFFFFFFF4A<FFF4>F?5>6?6FB?A
@M04650:207:000000000-C238N:1:1101:12613:10711 1:N:0:19
ACTCCTACGGGAGGCAGCAGTGAGGAATTTTGCGCAATGGGGGCAACCCTGACGCAGCAACGCCGCGTGAGTGAAGAAGGCTTTCGAGTTGTAAAGCTCTGTCAAACGGGAAGAATGACTAGGTAATGAATAAGTACCTGGAGTGACGGTACCGTTAGAGGAAGCACCGGCTAACTCCGTGCCAGCAGCCGCGGTAATACGGGGGGTGCAAGCGTTGTCCGGAATTACTGGGCGTAAAGCGCACGCAGGCGGGTTTATAAGTCAGATGTAAAAGGCAGGTGCTTACCATCTGTT
+
GGGGGGGGGGGGGGGGGGGGGGGGGGGGGGGGGGGGGGGGGGGGGGGGGGGGGGGGGGGGGGGGGGGGGGGGGGGGGGGGGGGGGG=FGGGGGGGGGGGGGGGGGGGGGGGGGGGGGGGGGGGGGGGGGGGGGGGGGGGGGGGGGGGGGGGGGGFEGGGGGCGGGGGGGGGGGGGGGGGGGGGGGGGGGFEGGGEGGGGGGGGGGGGGGGGGGGGDGGGGGGGGGGGGGDGGFGGGGGFGFDEFGGGGFGGGG7<>F=BFGFFGFG7A@FFFFF>F::DFFFG6@FFFFFF>DA
@M04650:207:000000000-C238N:1:1101:21537:10714 1:N:0:19
ACTCCTACGGGAGGCAGCAGTAGGGAATCTTCGGCAATGGGGGCAACCCTGACCGAGCAACGCCGCGTGAGTGAAGAAGGTTTTCGGATCGTAAAGCTCTGTTGTAAGAGAAGAATGTGTGTGAGAGTGGAAAGTTCACACAATGACGGTAACTTACCAGAAAGGGACGGCTAACTACGTGCCAGCAGCCGCGGTAATACGTAGGGGGCAAGCGTTGTCCGGAATTACTGGGCGTAAAGCGCACGCAGGCGGGTTTATAAGTCAGATGTAAAAGGCAGGTGCTTACCCTCTGTT
+
GFGF<FFECEGE:FB@F@EACFFD@<FGGFGAFEGCCFGGGGGGEGGGGGFGGGGEEEGFGEGGGCE4:BFCFGGGGGGGGGGGGE7FGGGGGG7EE9DEAFFFFGGGDFGGGGCFEGGGGGGFFGGFFGGGGGGGGDFGGGEFGGGDDEGFGGGGG?F<CFDDGDCFGGDGGGFFGGEG8FGGGGGFGFGG>8E5CGG9B:CGGGEGGGGGGGGGGDFFGDCCFGFFGG6=7EG5C3*:>C>BDDDDFGGGG)9)6919CFG7FCF>FBBBF755345@?>C96F9(48FF<F
@M04650:207:000000000-C238N:1:1101:27204:10752 1:N:0:19
ACTCCTACGGGAGGCAGCAGTGAGGAATTTTGCGCAATGGGGGAAACCCTGACGCAGCAACGCCGCGTGAGTGATGAAGGCCTTTTGGTTGTAAAGCTCTGTCGCCTGGAAAGAAACCTACAAGTAGGAAATGACTTGTAGCTGACGGTACCAGGAAAGGAAGGACCGGCTAACTCCGTGCCAGCAGCCGCGGTAATACGGGGGGTCCAAGCGTTATTCGGAATCATTGGGTGTAAAGCGCATGTAGGCGGTTGGGTATGTCAGATGTGAAAGCCCGGGGCTTAACCCCGGA
+
GFGGGGGGGGGGGGFEGFGGFGGGGGGEGFAFFGGEEEGGGGGGGGGGGGGGGGGGGGGGGGC>FGE@FGGEGFCGGGGGGGGCBEFGFDFGFGGGGFGGGGGGG>FFGFFGGGGGGGGGGGGGGGGGGFFFGDEFFFGGFFGGGFGG:>FCFFGGGGGGGGGGGGFGGDGGFFF9EEFGEGGGCGGGGGGGGGGG?FDGCEGGG>;CEFGGGEGEC*CFGGGFGG9FGFC27>CCDGFGEDEECGGFFGG9/9DFFBF@+6CDF>C:FF=@B4)796<DE0D:?B44:DFF
@M04650:207:000000000-C238N:1:1101:5526:10828 1:N:0:19
ACTCCTACGGAGGCAGCAGTGGGGAATATTGCACAATGGGCGAAAGCCTGATGCAGCAACGCCGCGTGAGCGATGAAGGCCTTTGGGTCGTAAAGCTCTGTCCTTGGGGAAGAAAAAAATGACGGTACCCTTGGAGGAAGCCCCGGCTAACTACGTGCCAGCAGCCGCGGTAATACGTAGGGGGCGAGCGTTATCCGGAATTATTGGGCGTAAAGAGTGCGTAGGTGGTTTTGTAAGCGTGGGGTGAAAGGCAATGGCTCAACAATTGTAAGCCCTGTGAACTGCGAGACTTGG
+
FE,FCGC<FG7+@FGGGGGGGGGGGGGGFGG<FGGGGGGGFECFGEGFGGGGGGGGCFCFGGGGGGGG7FGGGGGGGGFFGGGFGC>FGFFFCFGGGGGG?FGFGG8FGEGGGGFDEGGGGGGEFGGGGG@FGGDGEEGGGCCGGGGDEG7C9FE7,1:<BDGFDAECCGFEECFGGGGF>EGEEC5:85:CCFGGGGG5FGC:FGC:5>7ECFF<6::CC5/C5+<5*7*:FFGG**09>D3>CGGGFGGGG:C=FF<:F@G*.7*5@F**9)8?:8CFF<C*7>31(7*:A)
@M04650:207:000000000-C238N:1:1101:23156:10835 1:N:0:19
ACTCCTACGGGAGGCAGCAGTGCTGAATTATTCGCCAATGCGCGAAAGCGTGACGGTGCGACGCCGCGTGCGGGACGAAGGCCTTCGGGTTGTAAACCGCTGTCAGGGATTAGAAAACCAGCGTAGTTAATAGCTGCGTTGCTGATCAGTCCCAAAGGAAGCACAGGCTAATCTCGTGCCAGCAGCCGCGGTAATACGAGATGTGCAAGCGTTGTTCGGAATCACTGGGCATAAAGGGTGCGTAGGCGGTGTACCAAGTCGGGCGTGAAATCCCTTCGCTTAACGAAGGAACTG
+
GGGGGGGGGDGGGGEFGGFGGG9EFGGGGGGFGGGGGGFGFGDGGGGDFEBFFG@CGG@GEGGGGGEG@:FFGGCGDF++:EE=F?AFGFGG@FCFFFEGGGFD<CFFG,BCFGGFCAEGGFGGGG<;CFGGGGGFFGECEGCDF@FFGFFFGGGG:FCF7BCFGGG@FFFGGCCFBFGCF@FCC=FGEGEEG5C@<8>C*@E<EFFFGGD:C:;8EGGDE<<<FCE=FGC6997+CDFDDG5>DG49>77CG*:7?86=CEGGFDGF:6**/9@=::D>30:6;>DFB:??>>
@M04650:207:000000000-C238N:1:1101:10751:10856 1:N:0:19
ACTCCTACGGGAGGCAGCAGTGGGGAATATTGGACAATGGAGGTAACTCTGATCCAGCAATTCTGTGTGCACGAAGAAGGTTTTCGGATTGTAAAGTGCTTTAAGTCGGGAAGAAAAAAATGACGGTACCGACAGAATAAGCGACGGCTAAATACGTGCCAGCAGCCGCGGTAATACGTATGTCGCAAGCGTTATCCGGAATTATTGGGCATAAAGGGCATCTAGGCGGGGTTTCAAGTCGACGGTGAAAACTAGTGGCTCAACCATTAGCTTGCCGACGAAACTGAAATTCT
+
GGGGGGGGGGGGGGGGGGGGFFGGGGGGGFGGGGGGGGGGFGGGFGGGGGGGGGFGGGGGGGGGGGGGGDFFGGGGGGGGEFGGGGGGEGGGGGGGGGGFGGGGGGGGGGGGGGGGGGGGGGFFFGEFGFFGGGGGGGGGGFFGEGGG>EGFDGAEEGCEGGFFGGFGGGGGEGCC,>DFCFF9FFGEGFEE5B7?EEGGCG6BC?FGGFG6CFFGGGDF2979@F*>EGG5):FFFG6*<C:BGCFFFD>C<7C9FFE:C/97)9C2BF?66?3@263@;;<)7=?AA@4<2
@M04650:207:000000000-C238N:1:1101:22182:10884 1:N:0:19
ACTCCTACGGGAGGCAGCAGTGGGGAATATTGGACAATGGATGTAACTCTGATCCAGCAATTCTGTGTGCACGAAGAAGGTTTTCGGATTGTAAAGTGCTTTAAGTCGGGAAGAAAAAAATGACGGTACCGACAGAATAAGCGACGGCTAAATACGTGCCAGCAGCCGCGGTAATACGTATGTCGCAAGCGTTATCCGGAATTATTGGGCATAAAGGGCATCTAGGCGGGGTTTCAAGTCGACGGTGAAAACTAGTGGCTCAACCATTAGCTTGCCGACGAAACTGAAATTCT
+
GGGGGGGGGGGGGGGGGGGGGGGGGGGGGGGGGGGGGGGGGGGGGGGGGGGGGGGGGGGGGGGGGGGGGGGGGGGGGGGGGGGGGGGGGGGGGGGGGGGGGGGGGGGGGGGGGGGGGGGGGGGGGGGGGFGGGGGGGGGGGGGGGGGGGGGGGGGGGFGGGGGGGGGGGGGGGGGGGGGGGFGGGGGGGGGGGGGGFGEGGGGGFGGFGGGGGGGGGGGGGGFGGGFGGGGCBGGGGGFGBGFFDGGGFGGGGCCBFFFFGFGGFGGFFFFFFFFF>BGB;>GF4@FA>FFFF
@M04650:207:000000000-C238N:1:1101:28775:10922 1:N:0:19
ACTCCTACGGGAGGCAGCAGTGGGGAATATTGGGCAATGGGGGAAACCCTGACCCAGCAACGCCGCGTGGAGGAAGAAGGCTTTCGGGTTGTAAACTCCTTTGACCAGGGAAGAAGAAGTGACGGTACCTGGAAAACAAGCCACGGCTAACTACGTGCCAGCAGCCGCGGTAATACGTAGGGTGCGCGCGTTAATCGGAATTACTGGGCGTAAAGCGTGCGCAGGCGGTTGTGTAAGACAGGTGTGAAATGCCCGGGCTTAACCTGGGAACTGCACTTGGGACTGCACAGCT
+
GGGGGGGGGGGGGGGGGGGGGGGGGGGGGGGG9CFGGGGGGEGGGGGGGGGGG<FGGGGGGGGGGGGGGG@GGG<FGGGGGAFGGGGGGGGGGGGG<BFGGGAF9FFFGGGGGGGGGFF<=ABC@3A+:@BDCEFGGFGFGGGGDCEEGF7>FFG,5<<FFGEFFFGEEEC@F9C;CFGGGGCE1?*=7B=E5*+CFDCC@FCCGGC=EEEGCCFDGGGCECC5C=EDCDEEFGFFD7@G:DFF:DGFFGGGCGC)5@))<B7:?FGB@FF:?67?4:F/7(9>FF?74FF3
@M04650:207:000000000-C238N:1:1101:19841:11035 1:N:0:19
ACTCCTACGGGAGGCAGCAGTGGGGAATCTTCCGCAATGGACGAAAGTCTGACGGAGCGACGCCGCGTGGGTGAAGAAGGCCTTAGGGTCGTAAAGCCCTGTCATTAGGGACGAATGGTAGATGGAGTAATATGTCATCTATTTGACGGTACCTAAGGAGGAAGCCCCGGCTAACTACGTGCCAGCAGCCGCGGTAATACGTAGGGGGCGAGCGTTGTCCGGAATCATTGGGCGTAAAGGGCGCGTAGGCGGGAATACAAGTCTGTTTTTAAAGTTCAGGGCTCAACCCTGTG
+
GGGGGGGGGGGFGGGGGGGGGGGGGGGGGGGGGGGGGGGGGGGGGGEGGGGGGGGGGGGGGGGGGGGECFGGGGGGGGGGGGGGGGGGGGGGGGGGGGGGGGGGGGGGGGGGGGB<FFGGGGGGGGGGGGGGGFGGGGGGGGGGGGGGGGGGGFGGGFFCEEGFDDEFFDFGGGGGGGGGGGGGGGGGGGGGGGGGGGGGGFGGDDEEGGGGGDGG59:CCC?:FCGGGGGGFGDGDGFGFDEFGGGGFGGGGD3<FFFFGFGG?FD<5@FFF?BFDAFFFFGFFFFF?@F?7
@M04650:207:000000000-C238N:1:1101:19750:11049 1:N:0:19
ACTCCTACGGGAGGCAGCAGTGGGGAATTTTGGACAATGGGGGCAACCCTGATCCAGCCATGCCGCGTGAGTGAAGAAGGCCTTCGGGTTGTAAAGCTCTTTCAGTGGGAAAGAAACGGAGTACTCTAATACAGGGCTCTAATGACGGTACCCACAGAAGAAGCACCGGCTAACTACGTGCCAGCAGCCGCGGTAATACGTAGGGTGCAAGCGTTAATCGGAATTACTGGGCGTAAAGCGCGCGTAGGCTGCCTTGTAAGTCAGGGGTGAAATCCCACCGCTCACCGGTGTAAT
+
GGGGGGGGGGGGGGGGGGGGGGGGGGGGGGGGGGGGGGGGGGGGGGGGGGGGGGGGGGGGGGGGGGGGGGGGGGGGGGGGGGGGGGGGGGGGGGGGGGGGGGGGCBEDGFFGGGGGGGGGGGGGGGGFGGGGGGGGGGGGGGGGGGGGGGGGG?C7>FGGGGGGGGGGGGEGGGGGGGGGGGGGGGGGCGGGGGGGGGGGFGGGGGGGGGGGGEGGGFGGEGGFFF7<EFGGBEDGFD7DBDEFGGDC?FFGFC7)9??FCFG>FGGFFFF4@FFFF(9:B(55@>B>BF).<<
@M04650:207:000000000-C238N:1:1101:6170:11080 1:N:0:19
ACTCCTACGGGAGGCAGCAGTGGGGAATATTGGACAATGGAGGTAACTCTGATCCAGCAATTCTGTGTGCACGAAGAAGGTTTTCGGATTGTAAAGTGCTTTAAGTCGGGAAGAAAAAAATGACGGTACCGACAGAATAAGCGACGGCTAAATACGTGCCAGCAGCCGCGGTAATACGTATGTCGCAAGCGTTATCCGGAATTATTGGGCATAAAGGGCATCTAGGCGGGGTTTCAAGTCGACGGTGAAAACTAGTGGCTCAACCATTAGCTTGCCGACGAAACTGAAATTCT
+
GGGGGGGGGGGGGGGGGGGGFGGGGGGGGGGGGGGGGGGGGGGGGGGGGGGGFGGGGGGFGGGGGGGGGGGGGGGGGGGGGGGGGGGGGGGGGGGGGGGGGFDFGGGGGGGGGGGGGGGGGFGGGGGGGGGGGGGGFFGGGFGGGGGGGGGGGGGGGGGGGGGGFGGGGGEGGGGFF8FGGGGGGGGGGGGGGGGGGGGGCFGFGGFDGGGGGGGGGGGGGGGGGGGCEGE*<=FGGFFFFGB><DDF@GGGGGG?F43>?FFGFGGFFFFFFFFFF(7<D9DDF?B<<?FF)
@M04650:207:000000000-C238N:1:1101:10919:11099 1:N:0:19
ACTCCTACGGGAGGCAGCAGTGGGGAATATTGGACAATGGACCAAAAGTCTGATCCAGCAATTCTGTGTGCACGACGAAGTTTTTCGGAATGTAAAGTGCTTTCAGTTGGGACGAAGAAAGTGACGGTACCAACAGAAGAAGGGGCGGCTAAATACGTGCCAGCAGCCGCGGTAATACGTATGCCCCGAGCGTTATCCGGATTTATTGGGCGTAAAGCGCGTCTAGGTGGTTTAAAAAGTCTGATGTTAAACTGCGGGGCTCAACTCCGTATTGCGTTGGAAACTGTTAGACT
+
GGGGGGGGGGGGGGGGGGGGFGGGGGGGGGGGGGGGGGGGGGGGGGGGGFGGGGGGGGGGGGGGGGGGGFFFGGGDCF:FFGGGGGGGGGGGDFGGGGGGGGGGGGBFGGGGGGGGDGFFFEGFFGGGGFFGGGGGGGGGGFGGGGGGGEFGGGGGFCFGDEFFFFGFFGGGGGGCCGFFDGGFCEFGDGDEGGGCBFEGEGG6CGGGGGGGGGGGEGGGGCEGFGGGGGCE@EFGGGBCFFF=FC:C?FGGFGGEF5BFCFDFFFC075>)<FFD;6DFFBGFFF6>DFFD)
@M04650:207:000000000-C238N:1:1101:3793:11105 1:N:0:19
ACTCCTACGGGAGGCAGCAGTGAGGAATATTGGTCAATGGGCGAGAGCCTGAACCAGCCAAATCGCGTGAAGGAAGACTGCCTTATGGGTTGTCAACTTCTTTTATACAGGAATAAAAAAGGGGACGTGTCCCTTATTGCATGTACTGTATGAATAAGCATCGTCTAACTCCGTGCCAGCAGCCGCGGTAATACGGAGGATGCGAGCGTTATCCGGATTTATTTGGTTTACAGGTTGCGCAGGCGGGCTTTTAAGTCATCGGTGAAATCTCGGGGCTTACCTCCGAAACTGCCG
+
FGGGGGGGGGGFGEGGGGGGGGAFCFGGGGGGCEF9EGGFDFEE+FFFGFGG8FGCFGG@EEFGGGGGF7DEEGFFFFGGFGGGGGGFAFGEF,<FDFFFDGGGDGCFCCEGFC@<,,,@F+B>+@+B@FFGGGG8DEAFFDGGFGGGGGGA9,EECDFFFGC+>F+EFGGGCF+@FA:FC,@F7EE@>E>F,>D5E5C8E,==8E>EEE=CFFC*/9*;+33+3+>FD6++66*<5<BGFG)773)/7DDF*9*8@@*8<<D5)0268*8)3)7<>FF)94C>7)01309)3(
@M04650:207:000000000-C238N:1:1101:15254:11151 1:N:0:19
ACTCCTACGGGAGGCAGCAGTGGGGAATATTGGGCAATGGGGGCAACCCTGACCCAGCGACGCCGCGTGAGTGAAGAAATCCTTCGGGATGTAAAGCTCTGTTGTATGGGAAGAGAAGCAGACGGTACCATACGAGGAAGCCCCGGCAAACTACGTGCCAGCAGCCGCGGTAATACGTAGGGGGCAAGCGTTGTCCGGAATTACTGGGCGTAAAGCGCACGCAGGCGGGTTTATAAGTCAGATGTAAAAGGCAGGTGCTTACCATCTGTTTGTCATCTGATACTGTAAGCCT
+
GGGGGGGGGGGGGGGGGGGGGGGGGGGGGGGGGGGGGGGGGGGGGGGGGGGGGGGGGGGGGGGGGGGGGGGGGGGGGGGGGGGGGGGGGGGGGGGGGGGGGGAFGGGGGGGGGGGGGGGGGGGGGGGGGGFGGGGGGGGGGGGGGGGGGGGGGGGGGGGGGGGGGGGGGGGGGGGGGGGGGGGGGGGGGGGGGGGGGGGGGGGGGGCCFGGGGGGGGGGGGGGGGGGGGGGD@FGGGGFGFGFFGFDGFGGFGD3>F??FGFFGFGGFFFFF>FF=BAD=?DFBFFFFFFF>
@M04650:207:000000000-C238N:1:1101:18400:11159 1:N:0:19
ACTCCTACGGGAGGCAGCAGTGAGGAATATTGGTCAATGGAGGCAACTCTGAACCAGCCAAGTCGCGTGAAGGAAGACTGCCTTATGGGTTGTAAACTTCTTTTGTAAGGGAATAAAGTTCAGTACGTGTACTGATTTGCAGGTACCTTACGAATAAGGATCGGCTAACTCCGTGCCAGCAGCCGCGGTAATACGGAGGATCCGAGCGTTATCCGGATTTATTGGGTTTAAAGGGTGCGCAGGCGGGATGTTAAGTCGGCGGTGAAAGTTTGCGGCTCAACCGTAAAAGTGCC
+
GGGGGGGGGGGGGGGGGGGGGGGGGGGGGGGGGGGGGGGGGGGGGGGGGGGGGGGGGGGGGGGGGGGGGGGGGGGGGGGGGGGGGGGGGGGGGGGGGGGGGGGGGGGGGGGGGGGGGGGGGGGGGGGGGGGGGGGGGGGGGGGGGGGGGGGGGGGGGGGGGGGGGGGGGGGGGGGGGGGGGGGGGGGGGGGGGGGGGGGGGGGGGGGGGGGGGGGGGGGFEGGGGGGEGGFGFGGGGGFGFGDFGGGGFGGGGGGFFFFBEDGGFCFFFFFF4;BFF?FFFFGFFFFFFFFFF
@M04650:207:000000000-C238N:1:1101:2926:11178 1:N:0:19
ACTCCTACGGGAGGCAGCAGTAGGGAATCTTCCACAATGGACGAAAGTCTGATGGAGCAACGCCGCGTGAGTGAAGAAGGCTTTAGGGTCGTAAAACTCTGTTGTTGAAGAAGAACGTGTGTGAGAGTAACTGTTCACACAGTGACGGTAATCAACCAGAAAGCCACGGCTAACTACGTGCCAGCAGCAGAGGTAATACGTAGGTGGCAAGCGTTATCCGGATTGATTGGGCGTAAAGTGAGCGCAGGCGGTTTTTTAAGTCTGATGTGAAAGCCCGCGGCATAACCGAGGA
+
GGGDFGG,CGG;FEGG:CFDFDFGEGGDEFGGGGDFFGGGG<@CFFFG,EGGGGGGGGGGG7@FCCFFEG,EFFGGGF8CEFFFFFFGE8CFGGGGF8EFFF,CFFEEGGG<EAFBFF@,+B?FFDGGFG9<FFFFAFC>=F<?:<FEEG+,,:FF,>6>F8FF,F8BBCEEGG,7,8>DFFFCFGG7,>,1>?DGCDC>,?>8,<C,:C*=;**;,+318<353<CCE2:7>*CEDF+:6*97CC/9)>31)**0)8960**;47*6**96/)).(-97:()9=?@((.8;
@M04650:207:000000000-C238N:1:1101:22413:11224 1:N:0:19
ACTCCTACGGGAGGCAGCAGTGAGGAATTTTGCGCAATGGGGGCAACCCTGACGCAGCAACGCCGCGTGAGTGAAGAAGGCTTTCGGGTTGTAAAGCTCTGTCAAACGGGAAGAATGACTAGGTAATGAATAAGTACCTGGAGTGACGGTACCGTTAGAGGAAGCACCGGCTAACTCCGTGCCAGCAGCCGCGGTAATACGGGGGGTGCAAGCGTTATTCGGAATCATTGGGCGTAAAGAGCGCGTAGGCGGATAGATAAGCCAGCTGTGAAAGCCCGGGGCTAAACCCCGGA
+
GGGGGGGGGGGGGGGGGGGGGGFGGGGGCGGGFEGGGGGGG7FGGG@FGGGGF:FGGGGG<FGGGGGGGCEGGGGGGGGGG<FGGG+CFGGGGGGGGAFG<FEGGEFGGGGDGGGGFGCCF<:8<,BDFADF<FFDFFCG8@=FD=<FC:7FGGC+@CEF7DAA@FGFG8*4C:DFGGGG7EFC8::,<B8CEGCEEFGCF*?EGGEC5CC?;=8E5D>7E5E*;<?FGFC57:<=DGF>49;>DD)>56>))97)99=*0**7>34:?/9F*=)<(4C:5(/)9*<:13>6>
@M04650:207:000000000-C238N:1:1101:12469:11285 1:N:0:19
ACTCCTACGGGAGGCAGCAGTGAGGAATATTGGTCAATGGGCGAGAGCCTGAACCAGCCAAATCGCGTGAAGGAAGACTGCCTTATGGGTTGTAAACTTCTTTTACAGGGGAATAAAAAGGCATACGTGTATGTCATTGCATGTACCCTGTGAATAAGCATCGGCTAACTCCGTGCCAGCAGCCGCGGTAATACGGAGGATGCGAGCGTTATCCGGATTTATTGGGTTTAAAGGGTGCGCAGGCGGGATTTTAAGTCAGCGGTGAAATACCAACGCTCAACGTTGGAACTGCCG
+
GGGGGGGGGGGGGGGGGGGGGGGGGGGGGGGGGGGGGGGGGGGGEGGDGGGGGFGGGGGGGGGGGGGGGGFGGGGGGGFGGFFGGEFEGGEGGGGGGGGFEFGCFFGGFGGEGGGFGGGGGGGGGGGGGFFGGGGGGGFFGFGGGG<FCFFGFFGGGGFGGCG7EFDCFGGGGG88FGCDGGGGGGGDGDGGFFGGGEGGGG6E:EEGGGCGGGGGCGGG7@FGGGGGECFFAFG6CDFGFGFEGGG3:97:79F*/8@?EEDGFFCA8=4?@)0)(39=FFF4F>).8)92(-
@M04650:207:000000000-C238N:1:1101:20671:11297 1:N:0:19
ACTCCTACGGGAGGCAGCAGTGGGGAATATTGGACAATGGAGGTAACTCTGATCCAGCAATTCTGTGTGCACGAAGAAGGTTTTCGGATTGTAAAGTGCTTTAAGTCGGGAAGAAAAAAATGACGGTACCGACAGAATAAGCACCGGCTAACTACGTGCCAGCAGCCGCGGTAATACGTAGGGTGCGAGCGTTAATCGGAATTACTGGGCGTAAAGCGTGCGCAGGCGGTTGTGTAAGACAGGTGTGAAATGCCCGGGCTTAACCTGGGAACTGCACTTGTGACTGCACAGCTC
+
GGGGGGGGGGGGGGGGGGGGGGGGGGGGGGGGGGGGFGGGFFGGGGGGGGGGGGGGGGFGFGGGGGGGGGGGGGGGGGGGGGGGGDGGGGGGGGGGGGGGGGGGGGGGGGGGGGGEFGEGGFFGGDGGGGGEGGGGGGGGGGFGGGGGGGFGGGGGGCDGGCFGGGGGEGGGGGGGGGGACGGGGGGEGGG:B>FF?8C8CGE@FGCGFGGGG5BCD3>7=DGEGGDCCDGGFCGGFC6>6FF?CCDF*:7*:9F5DBBDF4CFFGG:>))79FF729FBF)*8=?FB:F:23)
@M04650:207:000000000-C238N:1:1101:8718:11304 1:N:0:19
ACTCCTACGGGAGGCAGCAGTGGGGAATATTGGGCAATGGGGGCAACCCTGACCCAGCGACGCCGCGTGAGTGAAGAAATCCTTCGGGATGTAAAGCTCTGTTGTATGGGAAGAGAAAAAGACGGTACCATACGAGGAAGCCCCGGCAAACTACGTGCCAGCAGCCGCGGTAATACGTAGGGGGCAAGCGTTGTCCGGAATTACTGGGCGTAAAGCGCACGCAGGCGGGTTTATAAGTCAGATGTAAAAGGCAGGTGCTTACCATCTGTTTGTCATCTGATACTGTAAGCCT
+
GGGGGGGGGGGGGGGGGGGGGGGGGGGGGGGGGGGGGGGGGGGGGGGGGGGGGGGGGGGGGGGGGGGGGGGGGFGGGGGGGGGGGGGGGGGGGGGGGGGGGGGGGGGGGGGGGGGGGGGGGGGGGGGGGGGGGGGGGGGGGGGGGGGGGGGGGGGGGGGGGGFGGGGGGGGGGGGGGGGGGGGDGGGGGGGGGGGGGGGGGGGGGGGGGGGGGGGGGGGGGGGGGGGGGGGGFGGFGGFGFGFFGGGGFGGGGGGFFFFFGFFGFFCAFFF?FFFFFFGFB2:@?F=A2F?>
@M04650:207:000000000-C238N:1:1101:10567:11320 1:N:0:19
ACTCCTACGGGAGGCAGCAGTGGGGAATATTGCACAATGGGGGAAACCCTGATGCAGCAACGCCGCGTGAAGGAAGAAGGCTTTCGGGTCGTAAACTTCTATCGATAGGGAAGAAAGAAATGACGGTACCTAAGTAAGAAGCCCCGGCTAACTACGTGCCAGCAGCCGCGGTAAAACGTAGGGGGCAAGCGTTATCCGGAATTACTGGGTGTAAAGGGTGAGTAGGCGGACAGGCAAGTCATATGTAAAAGACCGGGGCTTAACCCCGAGTAAGCATAAGAAACTGCCAGTCTG
+
GGGGGGGGGGGGGGGGGGGGGGGGGGGGGGGGGGGGGGGGGGGGGGGGGGGGGGGGGGGGGGGGGGGGGGGGGGGGGGGGGGGGGGGGGGGGGGGGGGGGGGGGGGGGGGGGGGGGGGGGGGGGGGGGGGGGGGGGGGGGGGGGGGGGGGGGGGGGGGGGGGGGGGGGGGGGGGGGGGGGGGGGGGGGGGGEEGGGFEGGGGGGGGGGGGEEFGGGGGFGGGCFGGGGGGEGFGGGDFF>FFFFGFGGFGGGGDGE@BF>CFFFFGGFFFFF4FFBBFGFFFGF?FF:?FFDFF
@M04650:207:000000000-C238N:1:1101:7991:11447 1:N:0:19
ACTCCTACGGGAGGCAGCAGTAGGGAATCTTCCACAATGGACGCAAGTCTGATGGAGCAACGCCGCGTGAGTGAAGAAGGCTTTCGGGTCGTAAAACTCTGTTGTTGGAGAAGAATGGTCGGCAGAGTAACTGTTGTCGGCGTGACGGTATCCAACCAGAAAGCCACGGCTAACTACGTGCCAGCAGCCGCGGTAATACGTAGGTGGCAAGCGTTATCCGGATTTATTGGGCGTAAAGCGAGCGCAGGCGGTTTTTTAAGTCTGATGTGAAAGCCCTCGGCTTAACCGAGGA
+
GGGFGGGGGGGGGGGGGGGGGGGGGGGGGGGGGGFGGGGGFGGGGGGGGGGGGGGFFGGFEEGGGGGFGGGGGGGGGGGGGDGFFEEGGEGGGFGGGGFFGGGGGGGGGGFGGGGGGGGGGGGGGGGGGGGGGFGGGGGGGGEGGGGGGGGGGGGGGGGDGGGGGGGGGGGGGGGG?EFCFFFGGGGGCEGGEGDEFGGG?EEC<FGGGGFGGEEEGGGGGGG59C9CGFFGBCDGGGFGFGFFGGGGFGG)9DC75)9B+=FG?FC)/=FBFF>F??GFE?D?FFFBF:@9
@M04650:207:000000000-C238N:1:1101:21291:11455 1:N:0:19
ACTCCTACGGGAGGCAGCAGTGGGGAATATTGCACAATGGAGGAAACTCTGATGCAGCGACGCCGCGTGAGGGAAGAAGGTTTTCGGATTGTAAACCTCTGTCTTCGGGGACGATAATGACGGTACCCGAGGAGGAAGCCACGGCTAACTACGTGCCAGCAGCCGCGGTAAAACGTAGGTGGCAAGCGTTGTCCGGAATTACTGGGTGTAAAGGGAGCGCAGGCGGAATGGTAAGTTGAATGTGAAAACTATGGGCTCAACCCATAGACTGCGTTCAAAACTACTGTTCTTG
+
GGGGGGGGGGGGGGGGGGGGGGGGGGGGGGGGGGGGGGGGGGGGGGGGGGGGGGGGGGGGGGGGGGGGGGGGGGGGGGGGGGGGGGGGGGGGGGGGGGGGGGGGGGGGGGGGGGGGGGGGGGGGGGGGGGGGGGGGGGGGGGGGGGGGGGGGGGGGGGGGGGGGGGGGFGGGGGGGGGGGGGGGGGGGEGGGGGGGGDGGGGGGGGGGGGGGGGGGGGGGGGGGGGEEGGGGFGGFGG=FFGFFGGGCFGGGGGGFFFFFCFDDFCFFFFFFFFFFFFCFFFFFFF?DFFFA
@M04650:207:000000000-C238N:1:1101:15580:11472 1:N:0:19
ACTCCTACGGGAGGCAGCAGTGGGGAATATTGCACAATGGGCGAAAGCCTGATGCAGCAACGCCGCGTGAGTGAAGAAGTATTTCGGTATGTAAAGCTCTATCAGCAGGGAAGAAGATGACGGTACCTGACTAAGAAGCCCCGGCTAACTACGTGCCAGCAGCCGCGGTAATACGTAGGGGGCAAGCGTTATCCGGATTTACTGGGTGTAAAGGGAGCGTAGACGGCGAAGCAAGTCTGGAGTGAAAACCCAGGGCTCAACCCTGGGACTGCTTTGGAAACTGCTTTGCTAG
+
GGGGGGGGGGGGGGGGGGGGFGGGGGGGGGGGGGGGGGGGGGGGGGGGGGGGGGGGGGGGGGGGGGGFGGGGGGGGGGGFGGGGGGGGGGGGGGGGGGGGGFGGGGGGGGGGGGFGGGGGGGGGGGGGGGGGGGGGGGGGGGGGGGGGGGGGGGGGGGGGGGGGGGGGGGEGGGGGGGGGGGGGGGGGGGGGGGGGGGGGGGGGGFCGGGGGFFGFGGGGGGGFGGGGEGGGFGGFFGFGFGFFGGGGFCGGGGDFFFFFGFGGFF9?FFFFFFFF>BFFF<GFFFFFAFFA
@M04650:207:000000000-C238N:1:1101:14358:11477 1:N:0:19
ACTCCTACGGGAGGCAGCAGTGGGGAATATTGGACAATGGAGGTAACTCTGATCCAGCAATTCTGTGTGCACGAAGAAGGTTTTCGGATTGTAAAGTGCTTTAAGTCGGGAAGAAAAAAATGACGGTACCGACAGAATAAGCGACGGCTAAATACGTGCCAGCATCCGCGGTAATACGTATGTCGCAAGCGTTATCCGGAATTATTGGGCATAAAGGGCATCTAGGCGGGGTTTCAAGTCGACGGTGAAAACTAGTGGCTCAACCATTAGCTTGCCGACGAAACTGAAATTCT
+
GGGGGGGGGGGGGGGGGGGGGGGGGGGGGGGGGGGGFGGGGFGFGGGGGGGGGGGGGGGGGGGGGGGGGGGDGGGGGGGGFFGGGGGGGGGGGGGGGGGGGGGGGGGGGGGGGGGGGGGGGGGGGGGGGGGGGEGGFFGGGGGGGGGGGGGGGGGGGGGGGGGGGGGGGGGGGEGGGGGGGGGGGGGGDGECEGFGGGEGGGFGGGGGGGGFGGGGGDCCFCFGGGGGGGG*<CFGGFBG>DFFGDGGFGGGGCCFFFFFG4FGFGGFFFFFFFFFF6DFF0CD@FFAAFFBA
@M04650:207:000000000-C238N:1:1101:19388:11480 1:N:0:19
ACTCCTACGGGAGGCAGCAGTGAGGAATATTGGTCAATGGGCGAGAGCCTGAACCAGCCATGCCGCGTGCAGGATGACGGCCCTACGGGTTGTAAACTGCTTTTGTACGGGGGCAAACCCTTTTCTGAGGAAGAGGTTGAGAGTACCGTACGAATAAGGATCGGCTAACTCCGTGCCAGCAGCCGCGGTAATACGGAGGATCCGAGCGTTATCCGGATTCATTGGGTTTAAAGGGTGCGTAGGCGGCTTTATAAGTCAGCGGTGAAAGGCTGGGGCTCAACCCTAGCAGCGCCG
+
GFGDFGEFEGGGGGGGGGGGFGFEFGGGGFGGGGGGGGGGFCCEFEGGGGGGFEGGGGGGGGGGGGGGGGGGGDGGCGGGDEFGGGGGGGGGGGGGGGGGGGGGGGGGGGGGGGGDEGG@FFCGGGFFECFDDAFGFFFGGFFGGGGGGGGGGGGGGGFGFFFGGGGGGGGGGGGEGEGGGGGGGGGDEEGGGGGGD>C*:FFGGDDGGGGGGGGDEC*>CFFGF=C::FGG6A<6DGFGFGFFGGGCFGFGFGGFF?FFDDGDF=:4@FF:3>>B>BGFF?DF4@473>>>>(
@M04650:207:000000000-C238N:1:1101:22313:11502 1:N:0:19
ACTCCTACGGGAGGCAGCAGTGGGGAATATTGCGCAATGGGCGAAAGCCTGACGCAGCGACGCCGCGTGAGGGATGAAGGGCTTCGGTTCGTAAACCTCTGTCAGGAGGGAAGAAATGTGCTCGTGCTAATCAGCGGGCATTTGACGGTACCTCCAAAGGAAGCACCGGCTAACTCCGTGCCAGCAGCCGCGGTAATACGGAGGGTGCAAGCGTTAATCGGAATCACTGGGCGTAAAGCGCATGTAGGCTGCTTTATAAGTCAGAGGTGAAATCCCACGGCTTACCCGTGGAAC
+
GGGGGGGGGGGGGGGGGGGGEGGGGGGGGGGGGGGGGGGGGGGGGGGGGGGGGGGGGGGGGGGGGGGGGGGGGGGGGGGGGGGGGGGFGGGGGGGGGGGGGGGGGGGGGGGGGGGGGGGGGGGGGGGGGGGGGDGGGGGDGGGGGGGGGGGGGGGCFGGGGGGGGGGFGGGGGGGGGCFFGGGGGGGGFGGGGGGGGGGGG*?EGGGGGGGGD5EEFGGGGGGGGGGGGGGGFGCEDGFGFGFEGGFGFGGGGGGFF?4=:4CFFGGFFFFFFFFFFBDEFFGFF?FFF>3??3
@M04650:207:000000000-C238N:1:1101:17322:11578 1:N:0:19
ACTCCTACGGGAGGCAGCAGTGGGGAATATTGCGCAATGGGCGAAAGCCTGACGCAGCGACGCCGCGTGAGGGATGAAGGGCTTCGGTTCGTAAACCTCTGTCAGAAGGGAAGAAGTGTAGTGGTGCTAATCAGCCGCTATTTGACGGTACCTTCAAAGGAAGCACCGGCTAACTCCGTGCCAGCAGCCGCGGTAATACGGAGGGTGCAAGCGTTAATCGGAATCACTGGGCGTAAAGCGCATGTAGGCTGTTTGATAAGTCAGAAGTGAAAGCCCACGGCTCACCCGTGGAAC
+
GGGGGGGGGGGGGGGGGGGGGGGGGGGGGGGGGGGGGGGGGGGGGGGGGGGGGGGGGGGGGGGGGGGGGGGGGGGGGGGGGGGGGGGGGGGGGGGGGGGGGGGGGGGGGGGGGGGGGGGGGGGGGGGGGGGGGGGGGGGGGGGGGGGGGGGGGGGGGGGGGGGGGGGGGGGGGGGGGGGGGGGGGGGGGGGEGGGGGFGGGGGGGGGGGGFGGGDEGGGGGGEGGGGGGGGGFGCEGGFGFGFFCGGGFGGCCGGFFFFFGFGGFGGFFFFFFFFFFFGFFFGFFFFFFFFFF0
@M04650:207:000000000-C238N:1:1101:15686:11646 1:N:0:19
ACTCCTACGGGAGGCAGCAGTGGGGAATATTGGACAATGGAGGTAACTCTGATCCAGCAATTCTGTGTGCACGAAGAAGGTTTTCGGATTGTAAAGTGCTTTAAGTCGGGAAGAAAAAAATGACGGTACCGACAGAATAAGCGACGGCTAAATACGTGCCAGCAGCCGCGGTAATACGTATGTCGCAAGCGTTATCCGGAATTATTGGGCATAAAGGGCATCTAGGCGGGGTTTCAAGTCGACGGTGAAAACTAGTGGCTCAACCATTAGCTTGCCGACGAAACTGAAATTCT
+
GGGGGGGGGGGGGGGGGGGGFGGGGGGGGGGGGGGGGGGGGGGGGGGGGGGGGGGGGGGGGGGGGGGGGGGGGGGGGGGGGGGGGGGGGGGGGGGGGGGFGGGGGGGGGGGGGGGGGGGGGFGGGGGGGGGGGGGGGGGGGGGGGGGGGGGGGGGGGGGGGGGGGGGGGGGGGGGGGGGGGGGGGGGGGGGGGGGGGGGGGGGGGGGGGGGGGGGGGGGGGGGGGGGGGGGC@GGGGGFFFGFFGGGGFGGGGGGFFFFFGFGGFGGFFFFFFFFFFFGFBFGFFFFBAF6))
@M04650:207:000000000-C238N:1:1101:19373:11654 1:N:0:19
ACTCCTACGGGAGGCAGCAGTGGGGAATATTGGACAATGGACCAAAAGTCTGTTCCAGCAATTCTGTGTGCACGACGAAGTTTTTCGGAATGTAAACTGCTTTCAGTTGGGACGAAGAAAGTGACGGTACCAACAGAAGAAGGGTCGGCTAAATACGTGCCAGCAGCCGCGGTAATACGTATGCCCCGAGCGTTATCCGGATTTATTGGGCGTAAAGCGCGTCTAGGTGGTTTAAAAAGTCTGATGTTAAACTGCGGGGCCCAACTCCGTATTGCGTTGGAAACTGTTAGACT
+
GGGGGGGGGGGGGGGGGGGGGGGGGGGGGGGG9FGGGGGF98<CFF8,;66;,<FF<6,C,:,CC,<9@<,@,CC@:FE,:CCF<<FCC,C9<CFC,C55?F?<5,9?EE:F?:7@??<F<FF,9=+B<?EAFGG<FF<64,:C3AC7E7>CDGAF<7D7BC:FD7D7BE:BFGEG@>FF@>BF,=DE8*?CC*=5,6;5**3+;+BC+*7=**=CFGGCECE**<9<<3;5>F>F*95*/:F4FG7D9D*2*:77))07*8*/5*;:B@))9=FE905)<)77=F@A<F434
@M04650:207:000000000-C238N:1:1101:6444:11661 1:N:0:19
ACTCCTACGGGAGGCAGCAGTGGGGAATATTGGGCAATGGGGGGAACCCTGACCCAGCGACGCCGCGTGAGTGAAGAAATCCTTCGGGATGTAAAGCTCTGTTGTATGGGAAGAGAAGCAGACGGTACCATACGAGGAAGCCCCGGCAAACTACGTGCCAGCAGCCGCGGTAATACGTAGGGGGCAAGCGTTGTCCGGAATTACTGGGCGTAAAGCGCACGCAGGCGGGTTTATAAGTCAGATGTAAAAGGCAGGTGCTTACCATCTGTTTGTCATCTGATACTGTAAGCCT
+
AFGGFGGGGGG;FFGGGGEGFGGFCEGGGGGFGCGFGGGGG7FFGGGGGGGFGGFFGGDFC:FGGGDEEEEFGGCF9FCGBFGGGGGEFGGGFCFFGFGCFGGGG,DBC@EF:FGGGGGGGGFGDFGDCFG@CFFFD7BCE+=FE7F>EGGFGFEEGGFCEGCFGGCGGGGGGFEFC<9CCCCCEGGGGGEEGGGGGG5CFEGGFGGGGGGG8=7<5CCDGGCE5E7EEGEC6FDFGGFG4:88F*:>8FCCGGDF4?FB<66:B**)19*)8=@?:4:?FAFFFF=5<4?0
@M04650:207:000000000-C238N:1:1101:15320:11664 1:N:0:19
ACTCCTACGGGAGGCAGCAGTGGGGAATATTGGACAATGGACCAAAAGTCTGATCCAGCAATTCTGTGTGCACGACGAAGTTTTTCGGAATGTAAAGTGCTTTCAGTTGGGACGAAGAAAGTGACGGTACCAACAGAAGAAGGGGCGGCTAAATACGTGCCAGCAGCCGCGGTAATACGTATGCCCCGAGCGTTATCCGGATTTATTGGGCGTAAAGCGCGTCTAGGTGGTTTAAAAAGTCTGATGTTAAACTGCGGGGCTCAACTCCGTATTGCGTTGGAAACTGTTAGACT
+
GGGGGGGGGGGGGGGGGGGGGGGGGGGGGGGGGGGGGGGGGGGGGGGGGGGGGGGGGGGGGGGGGGGGGGGGGGGGGGGGGGGGGGGGGGGGGGGGGGGGGGGGGGGGGGGGGGEGGGGGGGGGGGGGGGGGGGGGGGGGGGGGFGEEGGGGGGGGGGGGGGGGGGGGGGGGGGGGGGGGGGGGFGGGGGGGGGGGGGGGGGGGGGGGGGGGGGGGGGGGGGGGGGGGGGGGFFGFGFFFFGFFGGGFFGGGGCGDFFFFGFGCFGGFFFFFFFFE96<@FAGFFFF>AF@DA
@M04650:207:000000000-C238N:1:1101:25717:11703 1:N:0:19
ACTCCTACGGGAGGCAGCAGTGGGGAATATTGCACAATGGAGGAAACTCTGATGCAGCGACGCCGCGTGAGGGAAGAAGGTTTTCGGATTGTAAACCTCTGTCTTCGGGGACGATAATGACGGTACCCGAGGAGGAAGCCACGGCTAACTACGTGCCAGCAGCCGCGGTAAAACGTAGGTGGCAAGCGTTGTCCGGAATTACTGGGTGTAAAGGGAGCGCAGGCGGAATGGTAAGTTGAATGTGAAAACTATGGGCTCAACCCATAGACTGCGTTCAAAACTACTGTTCTTG
+
GGGGGGGGGGGGGGGGGGGGGGGGGGGGGGGGGGGGGGGGGGGGGGGGGGGGGGGGGGGGGGGGGGGGGGGGGGGGGGGGGGGGGGGGGGGGGGGGGGGGGGGGGGGGGGGGGGGGGGGGGGGGGGGGGGGGGGGGGGGGGGGGGGGGGGGGGGGGGGGGGGGGGGGGGGGGGGGGGGGGGGGGGGGGGGGGGGGGGGGGGGGGGGGGGGGGGGGGGGGGGGGGGGGGGGGGFGGFGGFGFGFFGGGGFGGGGGGFFFFFGFGGFGGB?FFFFEEFFFGFFDFFFFFFAFFF
@M04650:207:000000000-C238N:1:1101:13968:11718 1:N:0:19
ACTCCTACGGGAGGCAGCAGTGGGGAATATTGGACAATGGAGGTAACTCTGATCCAGCAATTCTGTGTGCACGAAGAAGGTTTTCGGATTGTAAAGTGCTTTAAGTCGGGAAGAAAAAAATGACGGTACCGACAGAATAAGCGACGGCTAAATACGTGCCAGCAGCCGCGGTAATACGTAGGGTGCAAGCGTTAATCGGAATTACTGGGCGTAAAGCGTGCGCAGGCGGTTATGCAAGACAGAGGTGAAATCCCCGGGCTCAACCTGGGAACTGCCTTTGTGACTGCATGGCT
+
GGGGGGGGGGGGGGGGGGGGAGGGGGGGGGGGGGGGGGGGGGGGGGGGGGGGGGGGGGGGGGGGGGGGGGGGGGGGGGGGGGGGGGGGGGGGGGGGGGGGGGGGGGGGGGGGGGGGGGGGGGGGGGGGGGGGGGGGGGGGGGGGGGGGGGGGGGGGGGGGGGGGGGGGGGGGGGGGGGFGGGGGGGGGGGEEGGGGGGGGGGGGGGGGGGGGGGFGGGGGGGGGGGGGGDEGFGGGGGFGFGFFGGGFFGGGGGGFB>DFGFGGFGGFFFFFFFFFFDGFB<FFFF@2)=@B?
@M04650:207:000000000-C238N:1:1101:18198:11719 1:N:0:19
ACTCCTACGGGAGGCAGCAGTGCTGAATTATTCGCCAATGCGCGAAAGCGTGACGGTGCGACGCCGCGTGCGGGACGAAGGCCTTCGGGTTGTAAACCGCTGTCAGGGGATAGAAAACCATAATGGTTAATAGCCATTATGCTGATCATCCCCAAAGGAAGCACAGGCTAATCTCGTGCCAGCAGCCGCGGTAATACGAGATGTGCGAGCGTTGTTCGGAATCACTGGGCATAAAGGGTGCGTAGGCGGTGCGCCAAGTCGGATGTGAAATCCCTTCGCTTAACGGAGGAACTG
+
GGGGGGGGGGGCFGGGGGGFFCGFFGGGGGGGGGGGGGFGGGGGGGGGGGGGGGGGGFGGGGGGGGGGGGGGGECFGGGGGGGGGGGGGGGGEFGGGGGGGGGGGGFDGGGGFGGGGGDGGGCFGGGGGGGGGGFGGFGFGGGGGECEGDGGGGGGGGGGGGGGGGGGGGGGGGGGFGGFGGGGGGGEGEEECGFGGGGGGGGG?FGGCEG:::EFFGDGEFGGGGGEFGGGFGCG=9@GFGEFG<FGF19DDGGFEFFFGF53;9:<FF4?FFFF7?GD7?CFF50763522,
@M04650:207:000000000-C238N:1:1101:5626:11733 1:N:0:19
ACTCCTACGGGAGGCAGCAGTGGGGAATATTGGACAATGGACCAAAAGTCTGATCCAGCAATTCTGTGTGCACGACGAAGTTTTTCGGAATGTAAAGTGCTTTCAGTTGGGACGAAGAAAGTGACGGTACCAACAGAAGAAGGGGCGGCTAAATACGTGCCAGCAGCCGCGGTAATACGTATGCCCCGAGCGTTATCCGGATTTATTGGGCGTAAAGCGCGTCTAGGTGGTTTAAAAAGTCTGATGTTAAACTGCGGGGCTCAACTCCGTATTGCGTTGGAAACTTTTAGACTT
+
FFGGFGGGGGG>FGGD@FGGGGD@EE7FCGGFGDFG<CEFGFGFGGGGGGFFGGGGFDGCFGEGGGGGGGGFFGGDEGGDFGGGGGG7FCDFEE9?EFCDGGGGGGGGAECF=FF+CFG?<FGFFCFG7?EDFGGG?==8=?,@CF@@F@EDACDCFGGCGGGFGFFGEG7CFGDGCFFF9FGG@FF:788=EC8C?C>*=BEEGEF?6*:CGE*1+*17CC8CACEG6*;C>F=C77:>@G46DGGGF*:DFC73)5>BE@=CFGF4>FF5??BBB6D444*8B*9<A:)44)
@M04650:207:000000000-C238N:1:1101:11904:11757 1:N:0:19
ACTCCTACGGGAGGCAGCAGTGCTGAATTATTCGCCAATGCGCGAAAGCGTGACGGTGCGACGCCGCGTGCGGGACGAAGGCCTTCGGGTTGTAAACCGCTGTCAGGGGATAGAAAACCATAATGGTTAATAGCCATTATGCTGATCATCCCCAAAGGAAGCACAGGCTAATCTCGTGCCAGCAGCCGCGGTAATACGAGATGTGCGAGCGTTGTTCGGAATCACTGGGCATAAAGGGTGCGTAGGCGGTATGCCAAGTCGGGTGTGAAATCCCTCCGCTTAACGGAGGAACTG
+
GGGGGGGGGGGGGGGGGGGGGGGGGGGGGGGGGGGGGGGGGGGGGGGGGGGGGGGGGGGGGGGGGGGGGGGGGGGGGGGGGGGGGGGGGGGGGGGGGGGGGGGGGGGGGGGGGGGGGGGGGGGGGGGGGGGGGFGGGGGGGGGGGGGGGGGGGGGGGGGGGGGGGGGGGGGGGGGGGGGGGGGGGGGGGGGGGGGGGGGGGGGGGGGGGGGGEGGGGGCGEDGGGF:CGGGGFCCEFGFGFGFFGGGGFGGGGGGFFFFFGFGGFDDFFBFF:FFF<>GE@?GFFD@BFD58?5
@M04650:207:000000000-C238N:1:1101:7394:11759 1:N:0:19
ACTCCTACGGGAGGCAGCAGTAGGGAATCTTCCACAATGGACGAAAGTCTGATGGAGCAACGCCGCGTGAGTGAAGAAGGCTTTAGGGTCGTAAAACTCTGTTGTTGAAGAAGAACGTGTGTGAGAGTAACTGTTCACACAGTGACGGTATTCAACCAGAAAGCCACGGCTAACTACGTGCCAGCAGCCGCGGTAATACGTAGGTGGCAAGCGTTGTCCGGATTTATTGGGCGTAAAGCGAGCGCAGGCGGTTTCTTAAGTCTGATGTGAAAGCCCTCGGCTTAGCCGAGGA
+
GGGGGGGGGGGGGGGGGGGGGGGGGGGGGGGGGGGGGGGGGGGGGGEFFGGGGGGGGGGGGGGGGGGBFGGGGGGGGGGGGGGGGGGGGGGGGGGGGGGGGGGGGGGGFGGGGGGGGGGGGEFFGGGGGGGGGGGGGGGGGGGFFGGDFGGFGGGGGGGGGGGGGFGGGGGGGGGGGGGGGGGGGGGGGEGGGGGGDFGGCFGEFGGGGFGGGGEGGGGGGGG=<CGFGGGGFGDG<F?GEGEBDDGDFGGGDG:=F?FFGFGG?DC9FFFFF@FFFFGFF6C6??FFBFFF
@M04650:207:000000000-C238N:1:1101:29086:11772 1:N:0:19
ACTCCTACGGGAGGCAGCAGTAGGGAATCTTCGGCAATGGACGAAAGTCTGACCGAGCAACGCCGCGTGAGTGAAGAAGGTTTTCGGATCGTAAAACTCTGTTGTTAGAGAAGAACAAGGATAAGAGTAACTGTTTATCCCATGACGGTATCTAACCAGAAAGCCACGGCTAACTACGTGCCAGCAGCCGCGGTAATACGTAGGTGGCAAGCGTTGTCCGGATTTATTGGGCGTAAAGCGAGCGCAGGCGGTTTCTTAAGTCTGATGTGAAAGCCCCCGGCTCAACCGGGGAGG
+
GGGGGGGGGGGGGGGGGGGGGGGGGGGGGGGGGGGGGGGGGGGGGGGGGGGGGGGGGGGGGGGGGGGGGGGGGGGGGGGGGGGGGGGGGGGGGGGGGGGGGGGGGGGGGGGGGGGGGGGGGGGGGGGGGGGGGGGGGGGGGGGGGGGGGGGGGGGGGGGGGGGGGGGGGGGGGGGGGGGGGGGGGGFGGDGCGGGGFGGFCFGGFGFFGGGGGGGGECFGGGEEGGGFFGGGFGGGGGFGEGDBDGGGFGGGDDGFFFFFGFFG=CF4B?=FF?>F09DFFFGFFFFFFDEB9B
@M04650:207:000000000-C238N:1:1101:15578:11791 1:N:0:19
ACTCCTACGGGAGGCAGCAGTGGGGAATATTGGACAATGGAGGTAACTCTGATCCAGCAATTCTGTGTGCACGAAGAAGGTTTTCGGATTGTAAAGTGCTTTAAGTCGGGAAGAAAAAAATGACGGTACCGACAGAATAAGCGACGGCTAAATACGTGCCAGCAGCCGCGGTAATACGTATGTCGCAAGCGTTATCCGGAATTATTGGGCATAAAGGGCATCTAGGCGGGGTTTCAAGTCGACGGTGAAAACTAGTGGCTCAACCATTAGCTTGCCGACGAAACTGAAATTCT
+
GGGGGGGGGGGGGGGGGGGGFGGGGGGGGGGGGGGGGGGGGFGGGGGGGGGGGGGGGGGGGGGGGGGGGGGFGGGDGGGGGFGGGGGDGGGGGGGGGFFGGGGGGGGGGGGGGGGGGGGGGGGGGGGGGGGGGGGGGGGGGGGGGGGGGGGGGGGGGGCFGGGGFGGGGGDEEGGGGGGGCFGEGGGGGGGGGGGGGGDGGGFGG9<CC5AFFGCGGDGFCGGGGGDEGGG:5EFGGGBGDGEBDGGGFGGG4>FFFFFFFFGG@59AFBFFFFF429DF37*<@B?ABF666
@M04650:207:000000000-C238N:1:1101:6556:11796 1:N:0:19
ACTCCTACGGGAGGCAGCAGTGGGGAATATTGGGCAATGGGGGCAACCCTGACCCAGCGACGCCGCGTGAGTGATGAAGTCTTTCGGGACGTAAAGCTCTTTTGTACGGGAAGAAGACGATGACGGTACCGTACGAATAAGCCCCGGCAAACTACGTGCCAGCAGCCGCGGTAATACGTAGGGGGCAAGCGTTGTCCGGAATTACTGGGCGTAAAGGGCACGCAGGCGGATTTGATAGTCAGCTGTAAAATACGGCAGCTCAACTGGCGGGTGTCGGCTGATCATGCAAGTCT
+
GGGGGGGGGEGGGGGGGGGGGGGGGGGGGGGGGCGGGGGGGGGGGGFGGGGGAFGGGGGGEGGGGGGGGECFGGAFGGGGGGGGGGGGGGGGGGGGGFGGGGGGFFGDGGGGGGGGFGDCFF9DFGFGBA<FCCFCFFGGG:DC<<FF<FDFGFG7<BFCEGFGGGFGGGGGC7FGGGGFEGEGGG8;CCCEGGGDGGGGGFFGFFGGGGGCE=EG+5DC;CG7CCE=E<CC6::EFG?:8FF=FF7D*:7CC<*))85)+9>F4*>053>.;>@DBBC<)8**/9F?4B72:
@M04650:207:000000000-C238N:1:1101:26978:11841 1:N:0:19
ACTCCTACGGGAGGCAGCGGTGGGGAATTTTGGGCAATGGGGGCAACCCTGACCCAGCGACGCCGCGTGAGTGAAGAAATCCTTCGGGTTGTAAAGCTCTGTTGTATGGGAAGAGAAAAAGACGGTACCATACGAGGAAGCCCAGGCAAACTACGTGCGAGGAGCCGCGGTAATACGTATGACGAAAGCGTTTACCGGAATTATTGGGTATAAAGGGCATAGAGGCGGGGGTTAAAGCGGACGGAGAAAACTAGTGGTTAAACCAGTAGCTTGCCGAAGAAACTGAAATTCT
+
FFFGFF@DGGGFGG@FGBFEFFGGGGFFGGGEB7EFFDGGGGGGGFGGGGGG,E,CEFCF7=FEFFGGGFEGGGBFGF,BFDGGGFGG,8CFFGFGGDFGEF,C,<,C=>FAFGG833,D++,8>FGG9F,D@,+5<+3,3:5,,@@FC,DF,7C37**>****;FG:<E<8:?E9C<,2:+5****=8:*;**3+//::8<9+<@9=*32<9:@77D3*+*+38C==EC**0*0<:0.)5)5>*5<0)99C*>**.0)*+1:*)*264*9B)3))((176(2/*9*.)/*-
@M04650:207:000000000-C238N:1:1101:15500:11859 1:N:0:19
ACTCCTACGGGAGGCAGCAGTGGGGAATATTGGGCAATGGGGGCAACCCTGACCCAGCGACGCCGCGTGAGTGAAGAAATCCTTCGGGATGTAAAGCTCTGTTGTATGGGAAGAGAAAAAGACGGTACCATACGAGGAAGCCCCGGCAAACTACGTGCCAGCAGCCGCGGTAATACGTAGGGGGCAAGCGTTGTCCGGAATTACTGGGCGTAAAGCGCACGCAGGCGGGTTTATAAGTCAGATGTAAAAGGCAGGTGCTTACCATCTGTTTGTCATCTGATACTGTAAGCCT
+
GGGGGGGGGGGGGGGGGGGGFGGGGGGGGGGGGGGGGGGGGGGGGGGGGGGGGGGGGGGGGGGGGGGGGGGGGGGGGGGGGFGGGGGGGGGGGGGGGGGGGGGGGGGGGGGGGGGGGGGGGGGGGGGGGGGGGGGGGGGGGFGGGGGGGGGGGGGGGGGGGGGGGGGGGGGGFGGGGGGGGGGGGGGGGGGGGGGGGGGGGGGGGFGD5ECEGEGGGGGGGGEGGGGGGD8CFGFGGGFCBC?FCFGGFGGFDGGF?FFFGFDFFG76@==?FFFFF<F=@2:=?FF<AFF:
@M04650:207:000000000-C238N:1:1101:29316:11876 1:N:0:19
ACTCCTACGGGAGGCAGCAGTGGGGAATATTGCGCAATGGGCGAAAGCCTGACGCAGCGACGCCGCGTGAGGGATGAAGGGCTTCGGTTCGTAAACCTCTGTCAGAAGGGAAGAAGTGTAGTGGTGCTAATCAGCCGCTATTTGACGGTACCTTCAAAGGAAGCACCGGCTAACTCCGTGCCAGCAGCCGCGGTAATACGGAGGGTGCAAGCGTTAATCGGAATCACTGGGCGTAAAGCGCATGTAGGCTGTTTGATAAGTCAGAAGTGAAAGCCCACGGCTCAACCGTGGAA
+
GGGGGGGEGGGGGGGGGGGGDFFGGGGGGGGGGGGGGGGGGGGGGGGFEFGGGGGGGGGGGGGGGGGFGGGGGDFGGGGGGGDFGGGGGCCGGGGGGGGGGGGGFDBFFGG8:BFFFGFDFFGFGGF9FFCGGGGGGGGGGGGGGGGGGGGGAFFGGECEGGGCGFGGGDCGGEGGGGFFGGGG7CGF*:EGEEEGCFFGECCEGGGGGFGFG:EEGGGGGCEF?FGGGGG5@EDG<>FGFGFB>CGGFFF99>F@FFFFF@:CB7>A?BBFBFFF:?GDFFGFFFF>F>FBF
@M04650:207:000000000-C238N:1:1101:11990:11890 1:N:0:19
ACTCCTACGGGAGGCAGCAGTGGGGAATATTGGACAATGGAGGTAACTCTGATCCAGCAATTCTGTGTGCACGAAGAAGGTTTTCGGATTGTAAAGTGCTTTAAGTCGGGAAGAAAAAAATGGCGGTACCGACAGAATAAGCGACGGCTAAATACGTGCCAGCCGCCGCGGTAATACGTATGTCGCCAGCGTTATCCGGAATTATTGGGCATGAAGGGCATCTAGGCGGGGTTTAAAGTCTACGGTGAAAACTAGTGGCTCAACCTTTGTCTTGCCGACGAAACTGAAATTCT
+
FGGGGGGGGGGGGGGGGGGGGGGGGGGGGGGGGGGGGGGG<6F6CF,@FFGGGGGGGG8FGGGAFCFGGCC,:@@CFGGG<9EFGGGCGGGGGGGGE,?FGGCEGEDCGGGGGFDGCCEGCA,,4>>C+C?C+CCDFA,C?DC+@><>++:E,,@>>7*@>,D**>CG7*=:FEF;,=7:CC9+:**41*:B5:*<EGD5C869+<+<C**:*<?+6*19;6AEGGE:CD51)/*+2:9>**/.1*1<6C>90:>=F5))<*9CF4:)***96=??9;)7),9>FB43)0*64
@M04650:207:000000000-C238N:1:1101:16936:11916 1:N:0:19
ACTCCTACGGGAGGCAGCAGTGGGGAATATTGCGCAATGGGCGAAAGCCTGACGCAGCGACGCCGCGTGAGGGATGAAGGTCTTCGGATCGTAAACCTCTGTCAGGAGGGAAGAAGTGTAACGGGAGTAACTGCCTGTTATTTGACGGTACCTCCAAAGGAAGCACCGGCTAACTCCGTGCCAGCAGCCGCGGTAATACGGAGGGTGCAAGCGTTAATCGGAATTACTGGGCGTAAAGGGCGCGTAGGCGGCCGTATAAGTCGGGGGTGAAAGCCTGTGGCTCAACCACAGAAT
+
GGGGGGGGGGGGGGGGGGGGGGGGGGGGGGGGGGGGGGGGGGGGGDGGGGGGGGGGGGGGGGGGGGGGGGGGGGGGGGGGGGGGGGGGGGGFGGGGGGGGGGGGGGGGGGGGGGGGGGGGGGGGGGGGGGGGGGGGGGGGGGGGGGGGGGGGGGGEFGGGGGGGGGGDGGGGGGGGGGGGGGGGGGGGGGGGCGGGGFF5CECGGGGGGFGGEGGGGGGGGGGGCEGGGGGGFGGEGGFD@DFFGGGGFGGGGGGEFFBBFFGCEG<9E>F??FFFFFFFFFGFFFFB<4>??<
@M04650:207:000000000-C238N:1:1101:24801:11936 1:N:0:19
ACTCCTACGGGAGGCAGCAGTGGGGAATATTGCGCAATGGGCGAAAGCCTGACGCAGCGACGCCGCGTGAGGGATGAAGGGCTTCGGTTCGTAAACCTCTGTCAGGAGGGAAGAAATGTGCTCGTGCTAATCAGCGGGCATTTGACGGTACCTCCAAAGGAAGCACCGGCTAACTCCGTGCCAGCAGCCGCGGTAATACGGAGGGTGCAAGCGTTAATCGGAATCACTGGGCGTAAAGCGCATGTAGGCTGCTTTATAAGTCAGAGGTGAAATCCCACGGCTTACCCGTGGAAC
+
GGGGGGGGGGGGGGGGGGGGGGGGGGGGGGGGGGGGGGGGGGGGGGGGGGGGGGGGGGGGGGGGGGGGGGGGGGGGGGGGGGGGGGGGGGGGGGGGGGGGGGGGGGFGGGGGGGGGGGGGGGGGGGGGGGGGGGGGGGGGGGGGGGGGGGGGGGGGGGGGGGGGGGGDGGEGGGGGGGGGGGGGGGGGGGGGGGGGGGGGGGGGGGGGGGGGGGGGGGGGGGGGGGGGGGGGFGGEGGFGFG@DGGGGFGGGFGFFFFFFGFGGFGGFFFFFFFFFFFGFBFGFFF@BFFFF?4
@M04650:207:000000000-C238N:1:1101:27902:12007 1:N:0:19
ACTCCTACGGGAGGCAGCAGTGAGGAATTTTGCGCAATGGGGGAAACCCTGACGCAGCAACGCCGCGTGAGTGATGAAGGCCTTTTGGTTGTAAAGCTCTGTCGCCTGGAAAGAAACCTACAAGTAGGAACTGACTTGTAGCTGACGGTACCAGGAAAGGACGGACCGGCTAACTCCGTGCCAGCAGCTGCGGTAATACGGGGGGTCCAAGCGTTATTCGGAAGCATTGGGTGTATAGGGCGTGTAGGCGGTTGGGTATGTCAGATGTGAAAGCCCGGGGCTTAACACCGGA
+
GGGGGGGGGGGGGGGGGGGGGGFGGGGG8FGGGDGGGGGGDGG:FGG,@FGGGGGGGG8FEGDGGGGGGGGGGGGGGGGGGGFGEFFF,FC:?FGGGGGEDFC74BF7F,AFAEGG,E<FC,,C,5,,,E,5CF,>FFGGDF<7:D7+3@>=FGEGFCF7C>FEG:7>**11>C9B8B1<*4,?@GC,,6,1*1**+5+**3*:E1A*00+*;2;;5CD*****2+<C9FC*770+****))859>7>?DCD3<D)8@)/+9*:6*066/**/.)870))<>C)*1*4:)>(
@M04650:207:000000000-C238N:1:1101:6677:12009 1:N:0:19
ACTCCTACGGGAGGCAGCAGTGGGGAATATTGGACAATGGGCGCAAGCCTGATCCAGCCATGCCGCGTGAGTGATGAAGGCCTTAGGGTTGTAAAGCTCTTTCGGCGGGGACGATAATGACGGTACCCGCAGAAGAAGCCCCGGCTAACTTCGTGCCAGCAGCCGCGGTAATACGAAGGGGGCTAGCGTTGCTCGGAATCACTGGGCGTAAAGGGCGCGTAGGCGGCCGTATAAGTCGGGGGTGAAAGCCTGTGGCTCAACCACAGAATTGCCTTCGATACTGTATGGCTAG
+
GGGGGGGGGEGGGGGGGGGGGGGGGGGGGGGGGGGGGGGGGGGGGGGGGGGGGGGGGGGGGGGGGGGGGGGGGGGGGGGGGGGGGGGGGGGGGGGGGGGGGGGGGGGGGGGGGGGGGGGFGGGGGGGGGGGGEGGGGGGGGGGGGGGGGGGGGGGGGGGGFFGGGGGGGGGGGGGGGGGGGGGGGGGGGGGGCFGGGGGGCGGGGGGGGGGGCGGGGGGGGGGGGGGGED;7?GGGC3;DFGFFCGGFFFDFGGGF4?FFGF*9FFGBFFFFFF4=<:CF>A774BFBFF4?
@M04650:207:000000000-C238N:1:1101:10523:12023 1:N:0:19
ACTCCTACGGGAGGCAGCAGTGGGGAATATTGGGCAATGGGGGGAACCCTGACCCAGCGACGCCGCGTGAGTGAAGAAATCCTTCGGGATGTAAAGCTCTGTTGTATGGGAAGAGAAGCAGACGGTACCATACGAGGAAGCCCCGGCAAACTACGTGCCAGCAGCCGCGGTAATACGTAGGGGGCAAGCGTTGTCCGGAATTACTGGGCGTAAAGCGCACGCAGGCGGGGTGATAAGCCAGAGGTAAAAGGCAGGTGCTTAACATCTGTTCGTCATCTGATACTGTAAGCCTGG
+
GGGGGGGGGGGFGGGGGGGGGGGGGGGGGGGGGGGGGFGGGGGEGGGGFGGGGGGGGGGGGGCEGG@GGGGGGGGGGGGGGGFGGCGGGGGGDGGGG:FGGGGGFFFC@FFGED:FCGFEFFGEFCGCGCGGGG:EEFFGGGCCF<FE*A>?GFGGGGFFGGGCGFEGCC?*1@9@;++;8;C>:8*2/8;8E:EG>EGGEGCCFF+AFCE5=F?FGGCGC3*:12>=*)2:)+2<7*/C:C))0*0:47CC<CCFF@F/300:942:1=*)0))0<<>*/4:=FBFB<???(-
@M04650:207:000000000-C238N:1:1101:29349:12027 1:N:0:19
ACTCCTACGGGAGGCAGCAGTGAGGAATATTGGTCAATGGGGGAAACCCTGAACCAGCAACGCCGCGTGAGGGAAGACGGTTTTCGGATTGTAAACCTCTGTCCTCTGTGAAGATAATGACGGTAGCAGAGGAGGAAGCTCCGGCTAACTACGTGCCAGCAGCCGCGGTAATACGTAGGGAGCAAGCGTTGTCCGGATTTACTGGGTGTAAAGGGTGCGTAGGCGGCTATGCAAGTCAGGAGTGAAATCTATGGGCTTAACCCATAAACTGCTTTTGAAACTGTATAGCTTG
+
GGGGGGGGGGGGGGGGGGGGFFFGGGGGGFGGGGGGGGGGGGGGGGEFGGGGGGGGGGGGGGGGGGGGGGGGGGGGGGGGG7FFGGGGGEGGGGGGGFGCGGGGGG<FGGGGGGGGGGGGGGGGGGGGDGGFGGGGGGGGGGGGGGGGGGGGGGGGGGGGGGGFGCEGGGFFGGGGGGGGGGEBFGGGEEGGGGGGC*CCGGGGGGGGEGGDGGG@GGGGGG5EGGC5CCFGFGGCFFFGFGFFG=FF4CCFGGGFFFFFGFGGFGGD=?BFFFFF<?GFFFGFFFFFFF48
@M04650:207:000000000-C238N:1:1101:18700:12042 1:N:0:19
ACTCCTACGGGAGGCAGCAGTGGGGAATATTGGACAATGGAGGTAACTCTGATCCAGCAATTCTGTGTGCACGAAGAAGGTTTTCGGATTGTAAAGTGCTTTAAGTCGGGAAGAAAAAAATGACGGTACCGACAGAATAAGCGACGGCTAAATACGTGCCAGCAGCCGCGGTAATACGTATGTCGCAAGCGTTATCCGGAATTATTGGGCATAAAGGGCATCTAGGCGGGGTTTCAAGTCGACGGTGAAAACTAGTGGCTCAACCATTAGCTTGCCGACGAAACTGAAATTCT
+
GGGGGGGGGGGGGGGGGGGGGGGGGGGGGGGGGGGGGGGGFGGGGGGGGGGGGGGGGGGGGGGGGGGGGGGGGGGGGGGGGGGGGGGGGGGGGGGGGGGGGGGGGGGGGGGGDGGGGGGGGGGGGGGGGGGGGGGGGGGGGGGGGGGGGGGGGGGGGGGGGGGGGGGGGGGGGGGGGGGGGGGCFGGGGGGGGGGGGGGGGGGGGGFGGGGGGCGGFGGGGG@GGCGGGGGE>EGGFGFG3DDDGGGG4>FGF7>FFF3)<=FGFGGBFFFFFFFFF1>:39<>BFFA<@F<A
@M04650:207:000000000-C238N:1:1101:18612:12047 1:N:0:19
ACTCCTACGGGAGGCAGCAGTGGGGAATATTGGACAATGGAGGTAACTCTGATCCAGCAATTCTGTGTGCACGAAGAAGGTTTTCGGATTGTAAAGTGCTTTAAGTCGGGAAGAAAAAAATGACGGTACCGACAGAATAAGCGACGGCTAAATACGTGCCAGCAGCCGCGGTAATACGTATGTCGCAAGCGTTATCCGGAATTATTGGGCATAAAGGGCATCTAGGCGGGGTTTCAAGTCGACGGTGAAAACTAGTGGCTCAACCATTAGCTTGCCGACGAAACTGAAATTCT
+
GGGGGGGGGGGGGGGGGGGGGGGGGGGGGGGGGGGGGGGGGGGGGGGGGGGGGGGGGGGGGGGGGGGGGGGGGGGGGGGGGGGGGGGGGGGGGGGGGGGGGGGGGGGGGGGGGGGGGGGGGGGGGGGGGGGGGGGGGGGGGGGGGGGGGGGGGGGGGGGGGGGGGGGGGEGGGGGGGGGGGGGGGGGGGGGGGGGGGGGGCFGGGG+CGGFGGGGGGGGGGFGGGGGGGGGEFGGGGGFGF3@FGGGGFGFGFGGFFFB46=CFFGGF48?FFFFF9(7<D2DFFBFAAFFFF
@M04650:207:000000000-C238N:1:1101:2542:12057 1:N:0:19
ACTCCTACGGGAGGCAGCAGTGAGGAATATTGGTCAATGGGCGAGAGCCTGAACCAGCCATGCCGCGTGCAGGATGACGGCCCTACGGGTTGTAAACTGCTTTTGTACGGGGGCAAACCCTTTTCTGAGGAAGAGGGTGAGAGTAACGTACGAATAAGGATCGGCTAACTCCGTGCCAGCAGCCGAGGTAATACGGAGGATCCGAGCGTTATCCGGATTCATGGGGTTTAAAGGGTGCGTAGGAGGCTTTATAAGTAAGCGGTGAAAGGCTGGGGCTCAACCCTAGCAGCGCCG
+
GGFGGGGFFGGGGG7FEGFGCEFEEEFGGGFFFGGGGGGGF?GGGFGGGG@EFGGGGFCGFFGDFGGGGCFFEGGGFGGGGFC@FGGGDGCFFEFGG9FGAF,5EFFEFFEECCGDGF7=,BFDEGGDGCGD@FCF78<@FEGFF,@C6@C3C7DGGFA@9:FDG77:<2CCFCE71?CC8F>=:*=ECC7+?+B85:C*:+*;A5*1:*//:?/:E5*99:+<55/:*>@9@FGECC5*095*077<)9:>D7:***96:5*)77*6>>FF3<@5764*77375:?72)),-4
@M04650:207:000000000-C238N:1:1101:24680:12060 1:N:0:19
ACTCCTACGGGAGGCAGCAGTGGGGAATATTGCACAATGGGCGAAAGCCTGATGCAGCAACGCCGCGTGAGTGAAGAAGTATTTCGGTATGTAAAGCTCTATCAGCAGGGAAGAAAATGACGGTACCTGACTAAGAAGCCCCGGCTAACTACGTGCCAGCAGCCGCGGTAATACGTAGGTGGCAAGCGTTATCCGGATTTATTGGGCGTAAAGCGAGCGCAGGCGGTTTTTTAAGTCTGATGTTAAACTGCGGGGCTCAACTCCGTATTGCGTTGGAAACTGTTAGACTAGAGG
+
GGGGGGEGGGEGGGGEGGGGFEFGGGGFGGGGGEFGGFGGGGGGGGFGGGGGGDFGGGGGGGDGGGGGGEGGGGCF<EFFGGGGGGGGGFGEGGGGGGGDEAFCFGGGGGGGGGGGGGGGGGGGGGGGGGGGGGGFADEFFGGGGG>DFGFGGGGGGGGGGGGGGGGGGGGFFEF9FFFF@FG6:CFEGGGFCGGGGGCC99CF:BFEGGGFGEECEGDGED=GEG*>*9@EF6>FFG?26C@F7*?DF>F7)775;56=FFGGF95<FFF5<>@0340:@<C8*==<BFF2<(
@M04650:207:000000000-C238N:1:1101:14299:12073 1:N:0:19
ACTCCTACGGGAGGCAGCAGTGGGGAATATTGGACAATGGAGGTAACTCTGATCCAGCAATTCTGTGTGCACGAAGAAGGTTTTCGGATTGTAAAGTGCTTTAAGTCGGGAAGAAAAAAATGACGGTACCGACAGAATAAGCGACGGCTAAATACGTGCCAGCAGCCGCGGTAATACGTATGTCGCAAGCGTTATCCGGAATTATTGGGCATAAAGGGCATCTAGGCGGGGTTTCAAGTCGACGGTGAAAACTAGTGGCTCAACCATTAGCTTGCCGACGAAACTGACATTCT
+
GGGGGGGGGGGGGGGGGGGGGGGGGGGGGGGGGGGGGGGGFGDGGGGGGGGGGGGGGGGGGGGGGGGGFGGGGGGGGGGGGGGGGGGGGGGGGGGGGFGGGGGGGGGGDFGGGGGGGGGGGFDGGGGGGGGGGGGF?FGFGGDGGGGGGGGGGGGGGGGGGGGGGGGGGGGGGGGGGGGGGCGGGGGGGGGGGGGGGGGGCFGGGGGFGFGGFGGGGGGGGGGGG?FGGDGEDCCG=C9FEC@@CGGGFGGGG779@FBFGFGGFGFFFF?4@?>?00<7>>GBF=F07FFA)
@M04650:207:000000000-C238N:1:1101:9567:12074 1:N:0:19
ACTCCTACGGGAGGCAGCAGTGGGGAATATTGCGCAATGGGCGAAAGCCTGACGCAGCGACGCCGCGTGAGGGATGAAGGGCTTCGGTTCGTAAACCTCTGTCAGAAGGGAAGAAGTGTAGTGGTGCTAATCAGCCGCTATTTGACGGTACCTTCAAAGGAAGCACCGGCTAACTCCGTGCCAGCAGCCGCGGTAATACGGAGGGTGCAAGCGTTAATCGGAATCACTGGGCGTAAAGCGCATGTAGGCTGTTTGATAAGTCAGAAGTGAAAGCCCACGGCTCACCCGTGGAAC
+
GGGGGGGGGGGGGGGGGGGGFGGGGGGGGGGGGGGGGGGGGGGGGGGGGGGGGGGGGGGGGGGGGGGGGGGGGGGGGGGGGGGGGGGGGGGGGGGGGGFGGGGGGGGGGGGGGFGGGGGGGGGGGGGGGGGGGGGGGGGGGGGGGGGGGGGGGGGGGGGGGGGGGGGGGGGGGGGGGGGGGGGGGGGGGGGGGGGGGGGGGGGGGGGGGFFFCEGGGGGGGGGGGGGGGGGGFGGGGCFGFGFFGGGGFGGGGGGFFFFFGFGGFFGFFBFFFFFFBFGFFFGFFFF>?DFFB>
@M04650:207:000000000-C238N:1:1101:23200:12075 1:N:0:19
ACTCCTACGGGAGGCAGCAGTGGGGAATCTTCCGCAATGGACGAAAGTCTGACGGAGCGACGCCGCGTGGGTGAAGAAGGCCTTAGGGTCGTAAAGCCCTGTCATTAGGGACGAATGGTAGATGGAGTAATATGTCATCTATTTGACGGTACCTAAGGAGGAAGCCCCGGCTAACTACGTGCCAGCAGCCGCGGTAATACGTAGGGGGCGAGCGTTGTCCGGAATCATTGGGCGTAAAGGGCGCGTAGGCGGGAATACAAGTCTGTTTTTAAAGTTCAGGGCTCAACCCTGTGG
+
GGGGGGGGGGGGGGGGGGGGGGGGGGGGGGGGGGGGGGGGGGGGGGGGGGGGGGGGGGGGGGGGGGGGGGGGGGGGGGGGGGGGGGGGGGGGGGGGGGGGGGGGGGGGGGGGGGFGGGGGGGGGGGGGGGGGGGGGGGGGGFGGGGGGGGGGGGGGGGGGGGGGGFFGGGGGGGGGFGGGGGGGGGFCGGGGGGGGGFGEFEGGGEGGGGDGGGEGDGFFGGEGGFGFGGGFFGDGCFFGFGFFGDDGFFDGGC<FFFF4FFGGFC7<FFF;FFF449FFFFFFF@57?>F?B(
@M04650:207:000000000-C238N:1:1101:10466:12079 1:N:0:19
ACTCCTACGGGAGGCAGCAGTGGGGAATATTGGACAATGGACCAAAAGTCTGATCCAGCAATTCTGTGTGCACGACGAAGTTTTTCGGAATGTAAAGTGCTTTCAGTTGGGACGAAGAAAGTGACGGTACCAACAGAAGAAGGGGCGGCTAAATACGTGCCAGCAGCCGCGGTAATACGTATGCCCCGAGCGTTATCCGGATTTATTGGGCGTAAAGCGCGTCTAGGTGGTTTAAAAAGTCTGATGTTAAACTGCGGGGCTCAACTCCGTATTGCGTTGGAAACTGTTAGACT
+
GGGGGGGGGGGGGGGGGGGGGGGGGGGGGGGGGGGGGGGGGCDFDGFEFGGGFGGGGFGGCFGGGGGGGEFCFFEGGGFD,F?FFGGGGEGGEGGFEGGGGGFFGEFGGEDGGE:FGGGGGGGGGGGGEFGGGGGGGDGF8<FFFGGDGGGFCGFGGEFGGGGGGGGGGGGGGGGGGGGEGFCFFGGGDGGGEEEGGGGCC8C?CGGGCFGEEEGGGGC3CDECFFCCCF87>FCC7=B:FGFFGGGGFDFGFGGFFFD:EFGG@77:><>@FBFFFBGF)4:?66*4)*02:
@M04650:207:000000000-C238N:1:1101:19901:12109 1:N:0:19
ACTCCTACGGGAGGCAGCAGTGGGGAATATTGGACAATGGAGGTAACTCTGATCCAGCAATTCTGTGTGCACGAAGAAGGTTTTCGGATTGTAAAGTGCTTTAAGTCGGGAAGAAAAAAATGACGGTACCGACAGAATAAGCGACGGCTAAATACGTGCCAGCAGCCGCGGTAATACGTATGTCGCAAGCGTTATCCGGAATTATTGGGCATAAAGGGCATCTAGGCGGGGTTTCAAGTCGACGGTGAAAACTAGTGGCTCAACCATTAGCTTGCCGACGAAACTGAAATTCT
+
GGGGGGGGGGGGGGGGGGGGGGGGGGGGGGGGGGGGGGGGGGGGGGGGGGGGGGGGGGGGGGGGGGGGGGGGGGGGGGGGGGGGGGGGGGGGGGGGGGGGGGGGGGGGGGGGGGGGGGGGGGGGGGGGGGGGGGGGGGGGGGGGGGGGGGGGGGGGGGGGGGGGFGGGGGGGGGGGGGGGGGGGGGGGCFGGGGGGGGGGGGGGGGGGGGGGGGF?FGGGGGGFGGGGGGGGFGGGGGFG>DFFGGGFFFFGGFG=BFFFGFGGFGGFBFFFFFFF>9DE>BD@F=F7<FFBA
@M04650:207:000000000-C238N:1:1101:8731:12112 1:N:0:19
ACTCCTACGGGAGGCAGCAGTGGGGGATATTGCACAATGGAGGAAACTCTGATGCAGCAATGCCGCGTGAGGGAAGACGGTCTTCGGATTGTAAACCTCTGTCCTTGGTGAAGAATCATGACGGTAGCCAAGGAGGAAGCTCCGGCTAACTACGTGCCAGCAGCCGCGGTAATACGTAGGGAGCAAGCGTTGTCCGGATTTACTGGGTGTAAAGGGTGCGTAGGCGGCTCTTTAAGTCGGGCGTGAAAGCTGTGGGCTCAACCCACAAATTGCGTTCGAAACTGAGGAGCTTGG
+
GGGGGGGGGGGGGGGGGGGGGGGGGGGGGGGGGGGGGGGGGGGGGGGGGGGGGGGGGGGGGGGGGGGGGGGGGGFGGGGGGGGGGGGGGGGGGGGGGGGGGGGGGGGGGGGGGGGGGGGGGGGGGGGGGGGGGGGGGGGGGGGGGGGGGGGGGGGGGGGGGGGGGGGGGGGGGGGGGGGGGGGGGGGGGGGGGGFGGGGGGGGGGGFGGGGGGGGGGGGGGGGGGGGG5DFGFECFGGFGBGFFGGG7?GGGGCDEF4FFGFGGFGG?FF@FFF>B06FFFFFFFF:21:)8:-
@M04650:207:000000000-C238N:1:1101:16563:12137 1:N:0:19
ACTCCTACGGGAGGCAGCAGTGGGGAATTTTGGACAATGGGGGCAACCCTGATCCAGCCATGCCGCGTGAGTGAAGAAGGCCTTCGGGTTGTAAAGCTCTTTCAGTGGGAAAGAAACGGAGTACTCTATACAGGGCTCTAATGACGGTACCCACAGAAGAAGCACCGGCTAACTACGTGCCAGCAGCCGCGGTAATACGTAGGGTGCAAGCGTTAATCGGAATTACTGGGCGTAAAGCGTGCGCAGGCGGTTGTGTAAGACAGGTGTGAAATCCCCGGGCTTAACCTGGGCGCT
+
GGGGGGGGGGGGGGGGGGGGGGGGGGGGGGGGGGGGGGGGGGGGGGGGGGGFGGGGGGGGGGGFGGGGGGGGGGGGGGGGGGGGGGGGGGDGGGGGGGGGGGGGGGGGGGGGGGGGGGEGGGGGGGGFGGGGG?FFGGGGGGGGGFEGGGFFEEGGDFGDGGGGGFGCGGGGGGFGCEGGGGGFGGGGGGGGGG@FGGGGGFGCFCEGGGGGGGEGFFGDGDGGFGGGGGGEEDDCDGFGFG@FGGGGFGG<DGGFF=7FFFGGF:D?*94@F?4>>03>:<C=F4B<03),4(
@M04650:207:000000000-C238N:1:1101:20537:12166 1:N:0:19
ACTCCTACGGGAGGCAGCAGTGGGGAATATTGGGCAATGGGGGGAACCCTGACCCAGCGACGCCGCGTGAGTGAAGAAATCCTTCGGGATGTAAAGCTCTGTTGTATGGGAAGAGAAGCAGACGGTACCATACGAGGAAGCCCCGGCAAACTACGTGCCAGCAGCCGCGGTAATACGTAGGGGGCAAGCGTTGTCCGGAATTACTGGGCGTAAAGCGCACGCAGGCGGGGTTATAAGTCAGATGTAAAAGGCAGGTGCTTACCATCTGTTTGTCATCTGATACTGTAAGCCT
+
GGGGGGGGGGGGGGGGGGGGGGGGGGGGGGGGGGGGGGGGGEEEFGGGGGGGGGGGGG@FGGGGEGGGGGGGBCGGGGGGGGGGG@FGEGFGGFGGGGGEFGGGGG@FGGGFGGGGGGGGGGGGDFGGFGGGGGGGGGGGGCFGGBFGECGGGFCFGGGC@FFFGCCGGCCEGGGGGGCFG>ECGD*CFGGGEGGGGGGGGGGGGCECGGGG55EGGGDGGGGGDEG55)1:3?D:>C6*97@FFCFF=>CC43<F?FF7<?CFFG74=BFFFBFFFFDFF4DF?FFAB4<7
@M04650:207:000000000-C238N:1:1101:19536:12168 1:N:0:19
ACTCCTACGGGAGGCAGCAGTGGGGAATTTTGCGCAATGGGCGAAAGCCTGACGCAGCAACGCCGCGTGCGGGATGACGGCCTTCGGGTTGTAAACCGCTTTCAGCAGGGAAGAAATTGACGGTACCTGCAGAAGAAGCTCCGGCTAACTACGTGCCAGCAGCCGCGGTAATACGTAGGGAGCAAGCGTTATCCGGATTTATTGGGCGTAAAGCGCGCGTAGGCGGTTTGTTAAGCGGAATCTCTAATCTGAGGGCTCAACCCCCAGCCGGATTCCGAACTGGCAGACTCGAGT
+
GGGGGGGGGGGGGGGGGGGGGGGGGGGGGGGGGGGGGGGGGGGGGGGGGGGGGGGGGGGGGGGGGGGGGGGGGGGGGGGGGGGGGGGGGGGGGGGGGGGGGGGGGGGGGGGGGGGGGGGGGGGGGGGGGGGGGGGGGGGGGGGGGGGGGGGGGGGGGGGGGGGGGGGGGGGGGGGGGGGGGGGGGGGGGGGGGGGGGGGGGGGGGGGGGGGGGGGGGGGGGGGGGGGGGGGGFGGGGGFGFGFFGGGGFGGGGGGFFFFFCFDGFGGFFBB>DDFFBBGFFFGFFEFB7FF?:4
@M04650:207:000000000-C238N:1:1101:9067:12177 1:N:0:19
ACTCCTACGGGAGGCAGCAGTGGGGAATATTGGACAATGGACCAAAAGTCTGATCCAGCAATTCTGTGTGCACGACGAAGTTTTTCGGAATGTAAAGTGCTTTCAGTTGGGACGAAGAAAGTGACGGTACCAACAGAAGAAGGGGCGGCTAAATACGTGCCAGCAGCCGCGGTAATACGTATGCCCCGAGCGTTATCCGGATTTATTGGGCGTAAAGCGCGTCTAGGTGGTTTAAAAAGTCTGATGTTAAACTGCGGGGCTCAACTCCGTATTGCGTTGGAAACTGTTAGACT
+
GGGGGGGGGGGGGEGGGGGGGGGGGGGGGGGGGFGGGGGGGGGGGGGFGGGGGGGGGGGEGEFFFGGGGGGGGGGGEGGGGGGGGGGGEGGGFGGGGGGGGGGGGGDGGGGGFGGDGGG,FFGGGGGGGGGGGGGGGGGGGGDEFEGGGGC@FGCFGGDGGFGGGGGGGGGGEGGGCFGGGGGGGGGGEGGGGGGGGFGECGCFGGGGFFFGGEGGGGGGGGGGGFGGGGEGFGGGG7>>@FFFCFGFFGGFGGGFEEFFEFGDFG7:D<>>FFFF>BD)0<C5=@FFAFF<B
@M04650:207:000000000-C238N:1:1101:2236:12179 1:N:0:19
ACTCCTACGGGAGGCAGCAGTGGGGAATATTGGGCAATGGGGGCAACTCTGACCCAGCGACGCCGCGTGAGTGAAGAATTCCTTCGGGTTGTAAACTTCTGTTGTTTGGGAAGAGTAGCACACGGTATCATACGTGGTAGCCCTGGCAATCTATGTCCCAGCACCCGCGGTTATATGTTGGCCGCAAGTGTTGTTCGGTTTTACTTGGTGTAAAGTTCACTCTGGCGGGTTTTTATCTCAGCTGTAAATGGCACGTCCTTACCATTTGTTTGTCATCTGATACTGTCAGCCTTT
+
GFFGGGFFFGGCE7F7:@EDG,C,:@;E,CFC,,;-@C9-,,7++,,,:E,6C9<8,@++8+6@:C:@=,,CD,<,<<,C??EFF@@+4B+B,5,,,<@@<FGFG,8,:?8,?,8,,,,<,,,+++++:,:3:>,3@+3:,7,,,+,3,,7,7,,3,7,37,,,46******5,,,6@,7,,,4*/**++1?***+3***3*++5++++2/+5++1+2+*2*++++***1;C)/9+*2**1**)2:***2*00*17)0)1<9709*2614??.**94<**6)*1*9*.)6).).
@M04650:207:000000000-C238N:1:1101:14350:12193 1:N:0:19
ACTCCGACGGGAGGCAGCAGTGGGGAATATTGCGCAATGGACGAAAGTCTGACGCAGCGACGCCGCGTGAGGGATGAAGGCCTTCGGGTCGTAAACCTCTGTCAGGAGGGAAGAACAGCCACGGTGCTAATCAGCCGTGGTTTGACGGTACCTCCAGAGGAAGCACCGGCTAACTCCGTGCCAGCAGCCGCGGTAATACGGAGGGTGCGAGCGTTAATCGGAATCATTGGGCGTAAAGAGCGCGTAGGCGGACATATCAGTCAGCTGTGAAAGCCCGGGGCTTAACCCCGGA
+
GCGCF,@8@CDCFGFDGGFGGFGGGGGFGGGGGGGGGGGGGGGGGGGGGGGGGGGGGGGGGGGGGGGGGGGGGGDFFFGGGGGGGGGGGGGGGGGGGGGGGGGGGFFGGGGGGGGGGGGGGGGGGGGGFGGGGGGGGGGGGGGGGGGDGGGGGGGGGGGGGGGGGGGGGGGGFGGGFGGGGFGGGGGGGDEGGGGGGGGGGGGDGGGGD=CEGGGEFGGGEGGGGGGF?CGFBC555CFGFGFFGGGGFGGGGDF?FFFFGFF7?FGDF?F4=F)79BCDF>G?FBF?<FE(
@M04650:207:000000000-C238N:1:1101:18140:12195 1:N:0:19
ACTCCTACGGGAGGCAGCAGTGGGGAATATTGCACAATGGGCGCAAGCCTGATGCAGCCATGCCGCGTGTATGAAGAAGGCCTTCGGGTTGTAAAGTACTTTCAGCGGGGAGGAAGGTGTTGTGGTTAATAACCGCAGCAATTGACGTTACCCGCAGAAGAAGCACCGGCTAACTCCGTGCCAGCAGCCGCGGTAATACGGAGGGTGCAAGCGTTAATCGGAATTACTGGGCGTAAAGCGCACGCAGGCGGTCTGTCAAGTCGGATGTGAAATCCCCGGGCTCAACCTGGGAAC
+
GGGGGGGGGGGGGGGGGGGGGGGGGGGGGGGGGGGGGGGGGGGGGGGGGGGGGGGGGGGGGGGGGGGGGGGGGGGGGGGGGGGGGGGGGGGGGGGGGGGGGGGGGGGGGG>FE:FGGGGGGGGGGGGGGGGGGGGGGGGGGGGGGGGGGGGGGGGGGGGGGGGGGGGGGGGGGGGGGGFGGGGGGGGGGGGGGGGGGGGGGGGGGGGGGGGGGGGGGGGGGD5CGDGGGGGGF5DCGGFGBGFFGGGGDGG7DGGFFFF=CFGGFGGFFFFFFFFFFFDFB>FFFFFFFFFFB,
@M04650:207:000000000-C238N:1:1101:14048:12201 1:N:0:19
ACTCCTACGGGAGGCAGCAGTGGGGAATATTGGGCAATGGGGGCAACCCTGACCCAGCGACGCCGCGTGAGTGATGAAGTCTTTCGGGACGTAAAGCTCTTTTGTACGGGAAGAAGACGATGACGGTACCGTACGAATAAGCCCCGGCAAACTACGTGCCAGCAGCCGCGGTAATACGTAGGGGGCAAGCGTTGTCCGGAATTACTGGGCGTAAAGCGCACGCAGGCGGGTTTATAAGTCAGATGTAAAAGGCAGGTGCTTACCATCTGTTTGTCATCTGATACTGTAAGCCT
+
GGGGGGGGGGGFGGGGGGGGGGGGGGGGGGGGGGGGGGGGGGGGGGGGGGGGGGGGGGGGGGGGGGGGGGGGGGGGGGGGGGGGGGGGGGGGGGGGGGGGGGGGGGGGGGGGGGGGGGGGGGGGGGGGGGGGGGGGGGGGGGGGGGGGGGGGGGGGGGGGGGGGGGGGGGGGGGGGGGGGGGGGGGGGGGGGGGGGGGGGCEFCGGGGGGGGGGFGGGGGGGGGGGGGGGGGFFFGGGFGFGFFGGGGFFGDGFGFFFFFGFGGFGG2BFF@4FFBFFGFB97@??FA>4??F
@M04650:207:000000000-C238N:1:1101:16735:12212 1:N:0:19
ACTCCTACGGGAGGCAGCAGGGAGGAAGTTTGCGCAATGGGGGCAACCCTGACGCAGCAACGCCGCGTGAGGGAAGAAGGCTTTCGAGTTGTAAAGCTCTGTCAAACGGGAAGAATGACTAGGTAATGAATAAGTACCTGGAGTGACGGTACCGGGAGAGGAAGCACCGGCTAACTCCGGGCCAGCAGCCGCGGGAATACGGGGGGGGCAAGCGGGAGTCGGAAGCAGGGGGAGGAAAGAGCGCGTAGGCGGAGATAGAAGTGAGGGGGGAAAGACAGGGGGGGAAGCCCGGA
+
GGGGGGGFGGGGGGBCEBEF-@CEGGF,;66CC@@@C,CCFGG::@<66,:@CF7@C8@<C>@6@4>+>=E,?@FEFFGGF8,:,BDD,+955?AF,,,55,,@BD=CCDEEGFC,??,,ACC5@D,@@=,@<D<=3,,:<@>5><,><+3+,6*33>@CEECC,<,,58**4<,,,46*=**3;:9:+*:*:8/1803+28=CDE*7*27:*2**11**15//**3*158E):)/27775*0)1)19:*7<>)9)/*969**21**-07057>..(.95>())..)(()034
@M04650:207:000000000-C238N:1:1101:3314:12239 1:N:0:19
ACTCCTACGGGAGGCAGCAGTGGGGAATATTGCACAATGGGCGCAAGCCTGATGCAGCCATGCCGAGTGTGTGAAGAAGGCCTTCGGGTTGTAAAGCACTTTCAGCGAGGAGGAAGGCACACTGTTTAATAGGCAGAGTGATTGACGTTACTCGCAGAAGAAGCACCGGCTAACTCCGTGCCAGCAGCCGCGGTAATACGGAGGGTGCAAGCGTTAATCGGAATTACTGGGCGTAAAGCGCACGCAGGCGGTTTGTTAAGTCAGATGTGAAATCCCCGAGCTTAACTTGGGAAC
+
GGGGGGECEGEGGGCGGFGGCFGGGGGFGFFGGGGGGGG@FFGGGGGGGGFGGGGGGFG8DCFGG+CDGGGFGGGGGFGGGGGFACFGFGGGCEFFGGGGGGFFGFEGGDCEECFFGGGGGGGGFC<FGGGGGGFGCFGGCFGFG9FFGGGGGGGGGCGGGGGGG@FGCGGGGGGGGGFGGGGGGGGGGG>E8BE5;B9EG:EGGEGGGFGGGGGGGGGGDGGGFGGGGFGGFGGEGGFGFGFFGGD<BGGDGGG:7=4FEFFF@GGFF=BFF=)96><7:16=4@4<<@)(5(
@M04650:207:000000000-C238N:1:1101:8443:12258 1:N:0:19
ACTCCTACGGGAGGCAGCAGTGAGGAATTTTGCGCAATGGGGGCAACCCTGACGCAGCAACGCCGCGTGAGTGATGAAGGCCTTTTGGTTGTAAAGCTCTGTCGCCTGGAAAGAAACCTGGAGATAGGTAATGATCTTCAGCTGACGGTACCAGGAAAGGAAGGACCGGCTAACTCCGTGCCAGCAGCCGCGGTAATACGGGGGGTCCAAGCGTTATTCGGAATTATTGGGCGTAAAGCGCATGTAGGCGGTCGGGTATGTCAGATGTGAAAGCCCAGGGCTTAACCCTGGA
+
GGGGGGGGGGGGGGGGGGGGGGFGGGGGGGGGGGGGGGGGGGGGGGGGGGGGFGGGGGGGGGGGGGGGGGGGGGGGGGGGGGGGAEGGGGGGGGGGGGGGGGGGGGGGGAFGGGGGGGGGGGG@DGCFGGGGGGGFFFFGGGGFGGGGGGGCFGGF<BF<<DCE>FGGCGGGGGGGECFGGGGGGGFGGGGGD:7CFFFGDCCCG>8CECGGGGGAC:DFGGGGGGDF9C==@GGGGGFGF<>>F=7>=DD57DGF@;6?:B:FFGGFFFFFFFFF??GFEFGFFFFBFFF:
@M04650:207:000000000-C238N:1:1101:25606:12288 1:N:0:19
ACTCCTACGGGAGGCAGCAGTGGGGAATATTGGACAATGGACCAAAAGTCTGATCCAGCAATTCTGTGTGCACGACGAAGTTTTTCGGAATGTAAAGTGCTTTCAGTTGGGACGAAGAAAGTGACGGTACCAACAGAAGAAGGGGCGGCTAAATACGTGCCAGCAGCCGCGGTAATACGTATGCCCCGAGCGTTATCCGGATTTATTGGGCGTAAAGCGCGTCTAGGTGGTTTAAAAAGTCTGATGTTAAACTGCGGGGCTCAACTCCGTATTGCGTTGGAAACTGTTAGACT
+
GGGGGGGGGGGGGGGGGGGGGGGGGGGG@GGEGGGGGGGGGFFFGGGFCFFEEAFGGCFGFFEGGFGGGGGGGGGGGGDGGGGGGGGGEG?FFGGGGGGFGGGGGGFGFF@GGFECGGFDGGGGGGGGGEFGGGFGGGGGGGGGGCCFGGGGGGGCFCFECFGGGGGGGGCGGGGGGGGGGGFFCFGG8BEEGGGGGDEC3B*9CF?F9FGGEGECGC<CG>EE5EFGGG?5<6CGGGFGFFFFGF>*=CFFGGGF>DEFEF=CFFG?5FFFFFFFFFGFF)7<4@?9<4@8A
@M04650:207:000000000-C238N:1:1101:6089:12299 1:N:0:19
ACTCCTACGGGAGGCAGCAGTGGGGAATATTGCGCAATGGGCGAAAGCCTGACGCAGCGACGCCGCGTGAGGGATGAAGGGCTTCGGTTCGTAAACCTCTGTCAGAAGGGAAGAAGTGTAGTGGTGCTAATCAGCCGCTATTTGACGGTACCTTCAAAGGAAGCACCGGCTAACTCCGTGCCAGCAGCCGCGGTAATACGGAGGGTGCAAGCGTTAATCGGAATCACTGGGCGTAAAGCGCATGTAGGCTGTTTGATAAGTCAGAAGTGAAAGCCCACGGCTCACCCGTGGAAC
+
GGGGGGGGGGGGGGGGGGGGGGGGGGGGGGGGGGGGGGGGGGGGEGGGGGGGGGGGGGGGGGGGGGGGGGGGGGGGGGGGGGGGGGGGGGGGGGGGGGGGGGGGGGGGGGGGGGGGGGGGGGGGG7FGGGGGGGGGGGGGGGGGGGGGGGGGGGGGGGAFGGGGGGGGGGGGGGGGGGGGGGGGGGGGGGGGGGGGGGGGGGGGGGGGGGGGGGGGGGGGGGGGGGGGGGDDEGGGGGFGFGFFGGGGF4DGGGGFFFFFGF>CFGFFFFFFFFFFFFGFFFDFFF@;FFEF>3
@M04650:207:000000000-C238N:1:1101:3451:12318 1:N:0:19
ACTCCTACGGGAGGCAGCAGTGGGGAATATTGCACAATGGGCGAAAGCCTGATGCAGCAACGCCGCGTGAGTGAAGAAGTATTTCGGTATGTAAAGCTCTATCAGCAGGGAAGAAAATGACGGTACCTGACTAAGAAGCCCCGGCTAACTACGTGCCAGCAGCCGCGGTAATACGTAGGGGGCAAGCGTTATCCGGATTTACTGGGTGTAAAGGGAGCGTAGACGGCGAAGCAGGTCTGGAGTGAAAAACCAGGGCTCAACCCTGGGACTGCTTTGGAAACTGCTTTGCTAG
+
GGGGGGGGGGGGGGGGGGGGGGGGGGGGGGGGGGGGGGGGGGGDGGEGGGGGGGGGGGGGGGGGGGGGGGGGGFGGGGGGGGGAFGGGGGGGGGGGGGGGGGGGGGGGGGGGGGGGFF9FFG@BFGCFCGFFGCFGG8ABEBF7F:F=F9DFBFGGGG:FCFFFEEEF:C*DFGGDCGGGEEGCFF>EEEGGGGGG*;CFFGGGGG*AEFFFF<*CECDC5DEFG=5::3?C7*9:CFFCBFFFG>CF5<*957<55<F?C)9*.><:5>F)96FF0:>BF9>4**0)60*.
@M04650:207:000000000-C238N:1:1101:8200:12319 1:N:0:19
ACTCCTACGGGAGGCAGCAGTGGGGAATATTGCGCAATGGGCGAAAGCCTGACGCAGCGACGCCGCGTGAGGGATGAAGGCCTTCGGGTCGTAAACCTCTGTCAGGAGGGAAGAAGTGTACGGATAGTAACTGATTCGTACTTGACGGTACCTCCAGAGGAAGCACCGGCTAACTCCGTGCCAGCAGCCGCGGTAATACGGAGGGTGCAAGCGTTAATCGGAATTACTGGGCGTAAAGCGCGCGTAGGCTGCCTTGTAAGTCAGGGGTGAAATCCCACCGCTCACCGGTGGAAT
+
GGGGGGGGGGGFGGGGGGGGGGGGGGGG9FGGFGGGGGGGGGGGGGGFGGFGGGGGGGGGGGGGGGGGGGGGGGGGFGFGGFGCFGGGGGGGGGFGGGGGGGGGGFGGGGGGGGGFGGGGGGGGGGGGGCFCGGGGFGGGGFFFB:FGEFGGGA3DFGGGGGGGGGFGGDGGGCECFG7*BFFGGFFFC8/:CEGGGG7@EECCCEGGD?F=EGDEGGGGGGGGGGGGFGGF>=3A<:?D@GED>C3C4DGDGFG?FFFF</::<FD0<7??**06::<DB297FF:21>>:?4
@M04650:207:000000000-C238N:1:1101:28284:12340 1:N:0:19
ACTCCTACGGGAGGCAGCAGTGGGGAATATTGCACAATGGAGGAAACTCTGATGCAGCGACGCCGCGTGAGGGAAGAAGGTTTTCGGATTGTAAACCTCTGTCTTCGGGGACGATAATGACGGTACCCGAGGAGGAAGCCACGGCTAACTACGTGCCAGCAGCCGCGGTAAAACGTAGGTGGCAAGCGTTGTCCGGAATTTCTGGTCGTAAAGCGCATGTAGGCTGCTTTATAAGTCAGAGGTGAAATCCCCCGGCTTACCCGTGGCACTGCTTTTGATACTGTAGAGCTTG
+
GGCFGGGE@CFFGGEEGGFGGGGFEGEFGGGGG@GFFFGGDFE,EFGEEEEFAEGGGGGGGGGGGGDGGGGCFDGGGGGFGDEFGGC7FGGGAFGGGFGGCGGDFGGGC++6>F7CF,<,7B@FF=,C++3C@<CFG77FCG@CFGG7B;FGEFCC1DFFFGGG8FGG<@F9<C*4=ED:CFF89**=8**=+?EDGGGG+<A99++2CFF5CF5:7C/?+*+38C:CEG?E6?*CD*6>*7@.*C7CFC0*))17><)/+01955)46?FF***9-(0/9<CF4*9>>=6?
@M04650:207:000000000-C238N:1:1101:9018:12362 1:N:0:19
ACTCCTACGGGAGGCAGCAGTAGGGAATCTTCCACAATGGACGCAAGTCTGATGGAGCAACGCCGCGTGAGTGAAGAAGGCTTTCGGGTCGTAAAACTCTGTTGTTGGAGAAGAATGGTCGGCAGAGTAACTGTTGTCGGCGTGACGGTATCCAACCAGAAAGCCACGGCTAACTACGTGCCAGCAGCCGCGGTAATACGTAGGTGGCAAGCGTTATCCGGATTTATTGGGCGTAAAGCGAGCGCAGGCGGTTTTTTAAGTCTGATGTGAAAGCCCTCGGCTTAACCGAGGA
+
GGGGGGGGGGGGGGGGGGGGGGGGGGGGGGGGGGGGGGGGGGGGGEGGGGGGGGGGGGFGGGGGGGGGGGGGGGGGGGGGGGGGGGGGGGGGGGGGGFGGFGGGGGGGGGGGGGFGGGGGGGGGGGGGGGGGGGGGGGGDGDGGGGGGGGGGGGGGGGGGGGGGGGGGGGGGFGGCFEF<CFGGGGGGGGGGGGGGGFGGFGG>FGE=FDCFCEEEFGFGD<CEFGGGGGGGBGGGGGFGFGFFGGGGFGGGDDGFEF:=FFGGFFCDF66*7FFF?6D@@:C?FF69BFEF
@M04650:207:000000000-C238N:1:1101:14235:12372 1:N:0:19
ACTCCTACGGGAGGCAGCAGTAGGGAATCTTCCACAATGGACGCAAGTCTGATGGAGCAACGCCGCGTGAGTGAAGAAGGCTTTCGGGTCGTAAAACTCTGTTGTTGGAGAAGAATGGTCGGCAGAGTAACTGTTGTCGGCGTGACGGTATCCAACCAGAAAGCCACGGCTAACTACGTGCCAGCAGCCGCGGTAATACGTAGGTGGCAAGCGTTATTCGGATTTATTGGGCGTAAAGCGAGCGCAGGCGGTTTTTTAAGTCTGATGTGAAAGCCCTCGGCTTAACCGAGGA
+
DGGGGGGGGGGCFGGDGGFGGGGGGGGGGGGGGGGGGGGGFGGGGGGEEFGFFF<@FGGGGGGGGGGGGGGGGGGGFGFFGGGFGFGDG7FFGGCFFFGG<F,<FEEDFGGFGGGFEG?<F>:FG+BACFCFBFDFFFGCEDGEGGGDGGCBFGFGGDGCFFCGGGGEGGGGGGGGE:FCFCFFF6CFGCECEGEGGBFG<CF7BCF=F6:EGEGG**29C*;/+?:F74CC@:9=C>=73>BEGGGD>GGGDD5@EF9FGFGC?7:-@B4@=4<>(.9)8(1<477(-5)-
@M04650:207:000000000-C238N:1:1101:18421:12382 1:N:0:19
ACTCCTACGGGAGGCAGCAGTGCTGAATTATTCGCCAATGCGCGAAAGCGTGACGGTGCGACGCCGCGTGCGGGACGAAGGCCTTCGGGTTGTAAACCGCTGTCAGGGATTAGAAAACCTGTATGGTTAATAGTCATGCAGCTGATCAGTCCCAAAGGAAGCACAGGCTAATCTCGTGCCAGCAGCCGCGGTAATACGAGATGTGCGAGCGTTGTTCGGAATCACTGGGCATAAAGGGTGCGTAGGCGGTATGCCAAGTCGGGTGTGAAATCCCTCCGCTTAACGGAGGAACTG
+
GGGGGGGGGGGGGGGGGGGGGGGGGGGGGFGGGGGGGGGGGGGGGGGGGGGGGGGGGGGGGGGGGGGGGGGGGGGGGGGGGGGGGGGGGGGGGGGGGGGGGGGGGGGGGGGGGGGGGGGGGGGGGGGGGGGGEGGGGGGGGGGGGGGGGGGGGGGGGGGGGGGGGGGGGGGGGGGGGGGGGGGGGGGGGGGGGGGGGGGGGGGGGGGGGGGGGGEFGGGGGGGFFFFGFGGGFFGGGGFGFGFFGGGGFGGGGGGFFFFFEFGGFGDAFFFFFFFFFFG>FFGFFFD>B;>?F7
@M04650:207:000000000-C238N:1:1101:5692:12395 1:N:0:19
ACTCCTACGGGAGGCAGCAGTGGGGAATATTGGACAATGGAGGTAACTCTGATCCAGCAATTCTGTGTGCACGAAGAAGGTTTTCGGATTGTAAAGTGCTTTAAGTCGGGAAGAAAAAAATGACGGTACCGACAGAATAAGCGACGGCTAAATACGTGCCAGCAGCCGCGGTAATACGTATGTCGCAAGCGTTATCCGGAATTATTGGGCATAAAGGGCATCTAGGCGGGGTTTCAAGTCGACGGTGAAAACTAGTGGCTCAACCATTAGCTTGCCGACGAAACTGAAATTCT
+
GGGGGGGGGGGGGGGGGGGGGGGGGGGGGGGGGGGGGGGGGGGGGGGGGGGGGGGGGGGGGGGGGGGGGGGGGGGGGGGGGGGGGGGGGGGGGFFFGGGGGGGGGFGGGGGGGGGGGGGGGGGGGGGGGGGGGGGGGGGGGGGGGGGGGGGGGGGGGGGGGGGFGGGGGGGGGGGGGGGGGGGGGGGGGGGGGGGGGGGGGGGGGGGCGGGGGGGGGGGGCGGFGFGGGGGE>GGGFGFGEGEFDDGGFGGGGGGFFFFFGFGFFGGFFFFFF?@FBFGFFFGFFFF>AFFF>
@M04650:207:000000000-C238N:1:1101:10651:12444 1:N:0:19
ACTCCTACGGGAGGCAGCAGTGGGGAATATTGGGCAATGGGGGCAACCCTGACCCAGCGACGCCGCGTGAGTGAAGAAATCCTTCGGGATGTAAAGCTCTGTTGTATGGGAAGAGAAGCAGACGGTACCATACGAGGAAGCCCCGGCAAACTACGTGCCAGCAGCCGCGGTAATACGTAGGGGGCAAGCGTTGTCCGGAATTACTGGGCGTAAAGCGCACGCAGGCGGGTTTATAAGTCAGATGTAAAAGGCAGGTGCTTACCATCTGTTTGTCATCTGATACTGTAAGCCT
+
GGGGGGGGGGGGGGGGGGGGGGGGGGGGGGGGGGGGGGGGGGGGGGGGGGGGGGGGGGGGGGGGGGGGGGGGGGGGGGGGGGGGGGGGGGGGGGGGGGGGGGGGGGGGGGGGGGGGGGGGGGGGGGGGGGGGGGGGGGGGGGGGGGGGGGGGGGGGGGGGGGGGGGGGGGGGGGGGGGFGGEGGGGGGGGGGGGGGGGGGGGGGGGGGGGGGEGGGGGGGGGGGGGGGGDGCFGGGGGFGFGFFGGGGFFGGGGGFFFFFDFGGFGGFFFFFFFFFFFGFFFGFFFFFFFFF
@M04650:207:000000000-C238N:1:1101:6741:12475 1:N:0:19
ACTCCTACGGGAGGCAGCAGTGGGGAATATTGGGCAATGGGGGAAACCCTGACCCAGCAACGCCGCGTGGAGGAAGAAGGCTTTCGGGTTGGAAAACCGTTTGTCCAGGGAAGAAGAACGTTTGGGTAGCTGAAAGACAGGCCATGGCTAACTACGTGCGAGCGGCCGCCGCAGTACGTGGAGCGGAGGTGTTATCGGGATTGCATGCGTGTAACGGACTCGTAGGGGTTAATGCGTGCCCAGGCGGAAATACAAGGCCGCAATGAAAGCGCTGGACTCAAACCTGTGTGTGTT
+
GGGGGGGGGGGGGGGGGGGGG@FGGGGGGGGGGGGGGGGGG7FG7F,CFGGGGGGGGGEG8CFGGGGGG+,CFGGGGGGGG<FG9+FF,C++,CF,,B+8BF+4,,,5BF+,@,B,,B3+A3,+++3C+D33,:,,,,3,+++,,,,:,3,,,7,*,,**6*C*BF*1******=+?*2+**221*35C**2;C90*:C**0*+20<0?E***33AE*1)2*;5AE**1//<6C0**9)*)*))*1>D>3002*9?)).)7)/****)/))8)8))(,*)0)*.)0*54)8(((
@M04650:207:000000000-C238N:1:1101:27104:12479 1:N:0:19
ACTCCTACGGGAGGCAGCAGTGGGGAATATTGCGCAATGGGCGAAAGCCTGACGCAGCGACGCCGCGTGAGGGATGAAGGCCTTCGGGTCGTAAACCTCTGTCAGGAGGGAAGAAGTGTAGATGTGCTAATCAGCATCTATTTGACGGTACCTCCAAAGGAAGCACCGGCTAACTCCGTGCCAGCAGCCGCGGTAATACGGAGGGTGCAAGCGTTAATCGGAATCACTGGGCGTAAAGCGCGCGTAGGCGGCTTTTTAAGTCAGGGGTGAAATCCCACGGCTCAACCGTGGAAC
+
GGGGGGGGGGGGGGGGGGGGGGGGGGGGGGGGGGGGGGGGGGGGGGGGGGGGGGGGGGGGGGGGGGGGGGGGGGCGGGGGGGGGGGGGGGGGGGGGGGGGGGGGGGGGGGGGDFGGGGGGGGGGGFGFGGGGGGGGGGGGGGGGGGGGGGGGGGGGGGGGGGGGFFFGEGGGFGGGGGGGGGGGGGGGGGGGEGGGGGGGEEGGGGGGGGGGGGGGGGGGEGGGGGGGGGGGFGGGGFFGFGFFCDGG@<DDCDDFFFFFGFFGFGC:DFFFFFFFFFGFB;GFFFFB?@F?F2
@M04650:207:000000000-C238N:1:1101:16221:12486 1:N:0:19
ACTCCTACGGGAGGCAGCAGTGCTGAATTATTCGCCAATGCGCGAAAGCGTGACGGTGCGACGCCGCGTGCGGGACGAAGGCCTTCGGGTTGTAAACCGCTGTCAGGGATTAGAAAACCTGTATGGTTAATAGTCATGCAGCTGATCAGTCCCAAAGGAAGCACAGGCTAATCTCGTGCCAGCAGCCGCGGTAATACGAGATGTGCGAGCGTTGTTCGGAATCACTGGGCATAAAGGGTGCGTAGGCGGTATGCCAAGTCGGGTGTGAAATCCCTCCGCTTAACGGAGGAACTG
+
GGGGGGGGGGGGGGGGGGGGGGGGGGGGGGGGGGGGGGGGGGGGGGGGGGGGGGGGGGGGGGGEGGGGGDGGGGGGGGGGGG8FGGGGGGGGGGGGGGGGGGGGGGGGGGGGGGGGGGGGGGGGGGGGGGGGGGGGGGGGGGGGGGGGGGGGGGGGGGGGGGGGGGGGGGGGGGGGGGGGGGGGGGGGGGGEGGGGGGGGGGGGGFGGGGGEGGGGGGGGGGGGGGFGFGGGFGGGGGFGFGFFGGGGDGGG4CFFFFFFGDGGEDG<FFF=@?@>:(5<BBC?BE3;BEF?:3
@M04650:207:000000000-C238N:1:1101:28834:12511 1:N:0:19
ACTCCTACGGGAGGCAGCAGTGGGGAATATTGCACAATGGGCGAAAGCCTGATGCAGCGACGCCGCGTGAGTGAAGAAGTATTTCGGTATGTAAAGCTCTATCAGCAGGGAAGAAAATGACGGTACCTGACTAAGAAGCCCCGGCTAACTACGTGCCAGCAGCCGCGGTGATACGTAGGGGGCAAGCGTTATCCGGATTTACTGGGTGTAAAGGGAGCGTAGGTGGTTCTGCAAGTCAGAAGTGAAAGCCCAGGGCTTAACCGTGGGTCTGCGTTTGAAACTGTGGAACTAG
+
GGGGGGGGGGGGGGGGGGGGGGGGGGGGGFGGAEGGGGGGGGEGGGGFGGGGGDFGGGGGGGGGGGGGGGGGGGGGGGGFFGEGGGGFGGGGGGGGGGFGGG@AF8EFFGGGGGGGGGGGGEGGGGGDCGGGGGGGG8CEFGCFE7FCEGGGGF<CGGGGGGGGEEGGGGCFGCFFGFCFDGGGFFGGG>EFGFCEDCCE99CFGGCCEGFGGF58=DDGGGGGGFGGFGGGFCGFFF?CFGFFFFCGF*1/**C355F@<?<CFCD(0<56)08::<76?<?@45*44;B7
@M04650:207:000000000-C238N:1:1101:14953:12520 1:N:0:19
ACTCCTACGGGAGGCAGCAGTGGGGAATATTGCGCAATGGGCGAAAGCCTGACGCAGCGACGCCGCGTGAGGGATGAAGGGCTTCGGTTCGTAAACCTCTGTCAGAAGGGAAGAAGTGTAGTGGTGCTAATCAGCCGCTATTTGACGGTACCTTCAAAGGAAGCACCGGCTAACTCCGTGCCAGCAGCCGCGGTAATACGGAGGGTGCAAGCGTTAATCGGAATCACTGGGCGTAAAGCGCATGTAGGCTGTTTGATAAGTCAGAAGTGAAAGCCCACGGCTCACCCGTGGAAC
+
GGGGGGGGGGGGGGGGGGGGGGGGGGGGGGGGGGGGGGGGGGGGGGGGGGGGGGGDGGGGGGGGGGGGGGGGGGGGGGGGGGGGGGGGGGGGFGGGGGGGGGGGGGGGGGGGG8FFGGGGGGGGGGGGGFGGGGGGGGGDGGGGGGGGGGGGGGGDGGGGGFDGGGGEGGEGGGGGGGGGGGGGGGGGGGGGGGGGGGGGGDGGGGDDGEFFGEGDFGGGCDEFGFGGGGGGFGDGFC4DEGBDFFFFFFGGGGGBFFFFFFGG?CGDFFFFFFFFF?GEE05?F5>;?>3:72
@M04650:207:000000000-C238N:1:1101:29293:12524 1:N:0:19
ACTCCTACGGGAGGCAGCAGTGGGGAATATTGCACAATGGAGGAAACTCTGATGCAGCGACGCCGCGTGAGGGAAGAAGGTTTTCGGATTGTAAACCTCTGTCTTCGGGGACGATAATGACGGTACCCGAGGAGGAAGCCACGGCTAACTACGTGCCAGCAGCCGCGGTAAAACGTAGGTGGCAAGCGTTGTCCGGAATTACTGGGTGTAAAGGGAGCGCAGGCGGAATGGTAAGTTGAATGTGAAAACTATGGGCTCAACCCATAGACTGCGTTCAAAACTACTGTTCTTG
+
GGGGGGGGGGGGGGGGGGGG<CFGGGGGGGGGGGGGGGGGGGGGGGGFGGGGGGGGGGGGGGGGGGGGGGGGGGGGGGGG,CFFGGGEGFGGGGGGGGGGGGGGGGGGGGGCFFEEGFGGGGGGGGGGEEFGGGGGFGGGGGGGGGDGEGGGGGGGGGGGGGGFGGGGGGEGGGGGGGGGGGGGGGGGEEECFGCEGGGGGC?EGGEGGGGGGGDGGGGGGGG=EGDECFGEF9><CF@FFGFFFFGFF<FGFGG@FFFFGFGDFGG<4=FFFFFE?AFFFDGFFFFABF?:
@M04650:207:000000000-C238N:1:1101:11811:12540 1:N:0:19
ACTCCTACGGGAGGCAGCAGTGGGGAATCTTCCGCAATGGACGAAAGTCTGACGGAGCGACGCCGCGTGGGTGAAGAAGGCCTTAGGGTCGTAAAGCCCTGTCATTAGGGACGAATGGTAGATGGAGTAATATGTCATCTATTTGACGGTACCTAAGGAGGAAGCCCCGGCTAACTACGTGCCAGCAGCCGCGGTAATACGTAGGGGGCGAGCGTTGTCCGGAATCATTGGGCGTAAAGGGCGCGTAGGCGGGAATACAAGTCTGTTTTTAAAGTTCAGGGCTCAACCCTTTGT
+
GGGGGGGGGGGGGGGGGGGGGGGGGGGGGGGGGGGGGGGGFGGGEGGGGGGFGGGGGECCFGGGGGGGGGEGGGGG,EEFGGGGGGGGGGGGGGGGGGGGFGGGGGGGGGGGGGEFGGGGGGGGGGGGGGGGGGGG9FFGGGGGGGGGGGG>FFFGGGGGGGFGGGFFGEGGEG:F@G>F7C8CFGDFFGGGGGGGGG?9>:+@EDGDGCEGEGGG*7>F:5/5EFGGG7FFFD<:>C4D3C>FDC><>FGDDDD>?FF4EFFFFGGFFFF69FF7A4745(9<?9)33))54)
@M04650:207:000000000-C238N:1:1101:20845:12546 1:N:0:19
ACTCCTACGGGAGGCAGCAGTGGGGAATATTGCGCAATGGGCGAAAGCCTGACGCAGCGACGCCGCGTGAGGGATGAAGGTCTTCGGATCGTAAACCTCTGTCAGGAGGGAAGAAGTGTAACGGGAGTAACTGCCTGTTATTTGACGGTACCTTCAAAGGAAGCACCGGCTAACTCCGTGCCAGCAGCCGCGGTAATACGGAGGGTGCAAGCGTTAATCGGAATCACTGGGCGTAAAGCGCATGTAGGCTGTTTGATAAGTCAGAAGTGAAAGCCCACGGCTCACCCGTGGAAC
+
GGGGGGGGGGGGGGGGGGGGGGGGGGGGGGGGGGGGGGGGGGGGGGGGGGGGGGGGGGGGGGGGGGGGGGGGGGGGGGGGGGGGGGGGGGGGGGGGGGGGGGGGGGFGGGGGGGGGGGGGGGGGGGGGGGGGGGGGGGGGGGGGGGGGGGGGGGGGGGGGGGGGGGGGGGGGGGGGGGGGGGGGGGGGGGGGGEGGGGGGGDGGGGGGGGGGGGGGGGGGGGGGGGGGGGGGFGGECFFGBGFFGGGGFCGGGGGFFFFFGFGGFGGFFFFFFFFFBFGEFFDFFFFFFFF?B5
@M04650:207:000000000-C238N:1:1101:9787:12567 1:N:0:19
ACTCCTACGGGAGGCAGCAGTGGGGAATATTGGACAATGGACCAAAAGTCTGATCCAGCAATTCTGTGTGCACGACGAAGTTTTTCGGAATGTAAAGTGCTTTCAGTTGGGACGAAGAAAGTGACGGTACCAACAGAAGAAGGGACGGCGAACTACGTGCCAGCAGCCGCGGTAATACGGAGGTCACGAGCGTTGTGCGGTTCTATTGGGCGTAAAGCGAGCGCAGGTGGTTTGATAAGTCTGAAGTTAAAGGCTGTGGCTCAACCAGAGTATGCTTTGGAAACTGTCTGACTT
+
FGGFGGGGGGGEGGEBFGFGF<FGGGCF9FFG9FGGGGFGGA;@FC@FFG<,66F,66,CC9,CC6EECEFCAFE7CC@FD?EF7CFCB:D<<CE5,CE,CF<EA,C<<FCGFEEEDGG@E?,@?++8FG<FCGGECFE,A8FC8>@:++8FCG9,C,@7<;:FC7D:FGGGGGG@FEF**4BEG16B*B57C8*1*?CE81*5;B9<B=5*:=8*2*)*:DD*8CEC+>;5<5>:7*/;***626?*0*2077D.<)))2<76@4*.)<@*87@469>:76*07@F2.*0.)-
@M04650:207:000000000-C238N:1:1101:20753:12572 1:N:0:19
ACTCCTACGGGAGGCAGCAGTGGGGAATTTTGGACAATGGGGGCAACCCTGATCCAGCCATGCCGCGTGAGTGAAGAAGGCCTTCGGGTTGTAAAGCTCTTTCAGTGGGGAAGAAACGGGATTCTCTAATACGGAGTTCTAATGACGGTACCTACAGAAGAAGCACCGGCTAACTACGTGCCAGCAGCCGCGGTAATACGTAGGGAGCAAGCGTTATCCGGATTTATTGGGCGTAAAGCGCGCGTAGGCGGTTTGTTAAGCGGAATCTCTAATCTGAGGGCTCAACCCCCAGCC
+
GGGGGGGGGGGGGGGGGGGGGGGGGGGGGGGGGGGGGGGGGGGGGGGGGGGGGGGGGGGGGGGGGGGGGGGGGGGGGGGGGGGGGGGGGGGGGGGGGGGGFGGGGGGGGGGGGGGGGGGGGGGGGGGGGGGGGGGGGGGGGGGGGGGGGGGGGGGGGGGGGGGGGGGGGGGGGGGGGGGGGGGGGGGGGGGGGGGGGGGGGGGGGGGGGGGGGGGGGGGGGGDGC7FGGFFGFGDGFGFGFGFFGCDGFGGGD*9FFFFFCDGGBFFFFFFF??F?>AC>BFFFFFF??EF?F?
@M04650:207:000000000-C238N:1:1101:16692:12586 1:N:0:19
ACTCCTACGGGAGGCAGCAGTGGGGAATATTGGGCAATGGGGGCAACCCTGACCCAGCGACGCCGCGTGAGTGAAGAAATCCTTCGGGATGTAAAGCTCTGTTGTATGGGAAGAGAAAAAGACGGTACCATACGAGGAAGCCCCGGCTAACTACGTGCCAGCAGCCGCGGTAATACGTAGGTGGCAAGCGTTATCCGGGTTTATTGGGCGTAAAGCGAGCGCAGGCGGTTTTTTAAGTCTGATGTGAAAGCCCTCGGCTTAACCGAGGAAGCGCATCGGAAACTGGGAAACTTG
+
GGGGGGGGGGGGGGGGGGGGGGGGGGGGGGGGGGGGGGGGGGGGGGGGGGGGGGGGGGGGGGGGGGGGGGGGGGGGGGGGGGGGGGGGGGGGGGGGGGGGGGGGGGGGGGGGGGGGGGGGGGGGGGGGGGGGGGGGGGGGGGGGGEGGGGGGGGGGGGGGGGGGGGGGGGGGGGGGGGGGGGGGGGGGGGGGGGGGGGGGEEGGGGGGGGGDGGGGGGGGGGDGEGGGEGGG@EGGGGFGFGFFGGGGFFGGGG<DFFFFGFGGF:<BEFFFFFFFFFD3>BGFFF::?FFFA.
@M04650:207:000000000-C238N:1:1101:28890:12608 1:N:0:19
ACTCCTACGGGAGGCAGCAGTAGGGAATCTTCCACAATGGACGCAAGTCTGATGGAGCAACGCCGCGTGAGTGAAGAAGGCTTTCGGGTCGTAAAACTCTGTTGTTGGAGAAGAATGGTCGGCAGAGTAACTGTTGTCGGCGTGACGGTATCCAACCAGAAAGCCACGGCTAACTACGTGCCAGCAGCCGCGGTAATACGTAGGTGGCAAGCGTTATCCGGATTTATTGGGCGTAAAGCGAGCGCAGGCGGTTTTTTAAGTCTGATGTGAAAGCCCTCGGCTTAACCGAGGA
+
GGGGGGGGGEGGGGGGGGGGGGGGGGGGGGGFGEFGGGGGGGGGGGGGFGGGGFGGFGGFGGGGGGGGGGGGGGGGGGGCGGGGGGGGGGGGGGGGGGFAGGGGGGGGDFGGGGGGGGGGGGGDGFFGGGGGGGGGGGGGGGGGGFGEGGGGGGGGGGCFECFDFFGGGGGGGGGGGGGGGGGGG?F7CE5CE:=;EFCGGCDDGGGGCFGFG5EGGF7CEGD5FFGFGGGCDEDEFG=DFGEFDGGG>DGDG*9@)8:FGFGGFGGFF49*=?4@?FGFF<3?==FF07B;
@M04650:207:000000000-C238N:1:1101:16483:12616 1:N:0:19
ACTCCTACGGGAGGCAGCAGGGGGGAATATTGGGCAATGGGGGCAACCCTGACCCAGCGACGCCGCGTGAGTGATGAAGTCTTTCGGGACGTAAAGCTCTTTTGTACGGGAAGAAGACGATGACGGTACCGTACGAATAAGCCCCGGCAAACTACGTGCCAGCAGCCGCGGTAATACGTAGGGGGCAAGCGTTGTCCGGAATTACTGGGCGTAAAGGGCACGCAGGCGGATTTGATAGTCAGCTGTAAAATACGTCAGCTCAACTGGCGGATGTCGGCTGATACTGCAAGTCT
+
GGGGGGGGGGGGGGGGGGGG-CGGGFGGGGGGGGGGGGGGGGGGGGGGGGGGGFGGGFECFGD7FFFGGCGGGGGGGGGGGGGGGEGGGGEGGGGFGGGGGGGGGGGGGGGGGGGGGGGGGGGGGGGGGGGGGGGGGGGFGGGGGGGGGGGGGGGGGGFEGFDGGGGGGGGGGEEFGG<CGGGGGEEGGGGG8EEGFEE>EGG?EFFGGGGCCEGGGGGGEGDGGGEGGDEC*<7?GGFGFFF?GFGGBD7FGF*<5564C?FGFGGFFEE)799>>>5>F278@F9A<FFAF
@M04650:207:000000000-C238N:1:1101:14099:12619 1:N:0:19
ACTCCTACGGGAGGCAGCAGTGGGGAATATTGGGCAATGGGGGCAACCCTGACCCAGCGACGCCGCGTGAGTGAAGAAATCCTTCGGGATGTAAAGCTCTGTTGTATGGGAAGAGAAGCAGACGGTACCATACGAGGAAGCCCCGGCAAACTACGTGCCAGCAGCCGCGGTAATACGTAGGGGGCAAGCGTTGTCCGGAATTACTGGGCGTAAAGCGCACGCAGGCGGGTTTATAAGTCAGATGTAAAAGGCAGGTGCTTACCATCTGTTTGTCATCTGATACTGTAAGCCT
+
GGGGGGGGGGGGGGGGGGGGGFGGDGGGGGGGGGGGGGGGGGGGGGGGGGGGGGGGGGGCGGGGGGGGGGGGGGGGGGGGGGGGGGGGDGGGGGGGGGGGGGGGGGGFGGGGGGGGGGGGGGGGGGGGGGGGGGGGGGGGGGGGGGGGGGGGGGGGGGGGGGGGGGGGDGEGGGGGGGGGGGDGEGFFGGGGGGGGGGGGFGFGGEFFFGGGCGFGGGCGGDEDCEGG=CEGFGFCFGFGF=FFGGGGFGCDFCDFFFFFG@GFFGGFFFF5>?FB9AG4BAGFFF*:)=?B
@M04650:207:000000000-C238N:1:1101:11478:12625 1:N:0:19
ACTCCTACGGGAGGCAGCAGTGGGGAATATTGCACAATGGGCGAAAGCCTGATGCAGCAACGCCGCGTGAGTGAAGAAGTATTTCGGTATGTAAAGCTCTATCAGCAGGGAAGAAGATGACGGTACCTGACTAAGAAGCCCCGGCTAACTACGTGCCAGCAGCCGCGGTAATACGTAGGGGGCAAGCGTTATCCGGATTTACTGGGTGTAAAGGGAGCGTAGGCGGTATGGTAAGTCAGATGTGAAAACCCAAGGCTCAACCTTGGGACTGCATTTGAAACTGCCAAACT
+
FGGGGGGGGGGGGGGGGGGGGGGGGGGGGGGGGGGGGGGGGGGGGGGGGGGGGGGGGGFGGGGGGGGGGEGGGGFGGGGGGGGGGGGGGGGGGGGGGGGGGGGGGGGGGGGGGGGGGGGGGGGGGGGGGGGGGFGGGGGGGGGGGGGGGGGGGGFGGGGGGGGGGGGGGDCFGGGGFFGGGGGGGGGGGGGGGGGGDGGGGGGGGGGGGGFGGGG5EGDGGGGGGGGGGGDGFFFFGGFDFGFFF>7CFDGG<FGFFFFFGFGGFCGFFFFFFFFFF>F?FAFF@FF1?F
@M04650:207:000000000-C238N:1:1101:14143:12680 1:N:0:19
ACTCCTACGGGAGGCAGCAGTGGGGAATATTGGACAATGGAGGTAACTCTGATCCAGCAATTCTGTGTGCACGAAGAAGGTTTTCGGATTGTAAAGTGCTTTAAGTCGGGAAGAAAAAAATGACGGTACCGACAGAATAAGCGACGGCTAAATACGTGCCAGCAGCCGCGGTAATACGTAGGGGGCAAGCGTTGTCCGGAATTACTGGGCGTAAAGCGCACGCAGGCGGGTTTATAAGTCAGATGTAAAAGGCAGGTGCTTACCATCTGTTTGTCATCTGATACTGTAAGCCT
+
GGGGGGGGGGGGGGGGGGGGGGGGGGGGGGGGGFGGGGGGFGGGGGGGGGGGGGGGGGGGGGGGGGGGGGGGGGGGGGGGGGGGGGGGGGGGGGGGGGGGGGGGGGGGGGEFDGGGGGGGGEGGGGGGGGGGGGGGGGGGGFGGGGGGGGGGGGGGGGGGGGFGGGGGGGGEFGGGGGGGGGDG7EEGCFGGGGGDFGDGGGGGGGGGGGGGGGGGFGGGGGGGEGGGGGEGFC7EDFFGFC@FGGGFFGFGFGGFFFFFGFGGFFFAFBFFFFFFFAGFFB7@F4=<<?F7?
@M04650:207:000000000-C238N:1:1101:24562:12703 1:N:0:19
ACTCCTACGGGAGGCAGCAGTGGGGAATATTGGACAATGGAGGTAACTCTGATCCAGCAATTCTGTGTGCACGAAGAAGGTTTTCGGATTGTAAAGTGCTTTAAGTCGGGAAGAAAAAAATGACGGTACCGACAGAATAAGCGACGGCTAAATACGTGCCAGCAGCCGCGGTAATACGTATGTCGCAAGCGTTATCCGGAATTATTGGGCATAAAGGGCACCTAGGCGGGGTTGCAAGTCGACGGTGAAAACTAGCGGCTCAACCATTAGCTTGCCGACGAAACTGAAATTCT
+
GGGGGGGGGGGGGGGGGGGGGGGGGGGGGGGGGCFGGGGGEFGCGGGAFGGGAFGGGGFGD<FFGCFGGFFGGECGGGGCCFGGGGG7F,EGGGGGE9FGGGEF<?FGGGGGGGGDGDCEGGGGGGGGGGGFE7FFGGGGGGBBFGGGEGGCCFGGGGGGGGGFGGGGGGGGGGGGGGGFCGEFGGGGGGGGG5CGGGGGGGGGCGGGGGFGGDGGGGGG5987FGFGGGCEE*1+:FBG)*8.CDGFFGFG6**.085@GFFG4C6)9F6@?FF69(57)(9:FFFAF*9)<
@M04650:207:000000000-C238N:1:1101:20521:12739 1:N:0:19
ACTCCTACGGGAGGCAGCAGTGGGGAATATTGGGCAATGGGGGCAACCCTGACCCAGCGACGCCGCGTGAGTGAAGAAATCCTTCGGGATGTAAAGCTCTGTTGTATGGGAAGAGAAAAAGACGGTACCATACGAGGAAGCCCCGGCAAACTACGTGCCAGCAGCCGCGGTAATACGTAGGGGGCAAGCGTTGTCCGGAATTACTGGGCGTAAAGCGCACGCAGGCGGGTTTATAAGTCAGATGTAAAAGGCAGGTGCTTACCATCTGTTTGTCATCTGATACTGTAAGCCT
+
GGGGGGGGGGGGGGGGGGGGGGGGGGGGGGGGGGGGGGGGGGGGGGGGGGGGGGGGGGGGGGGGGGGGGGFGGGGGGGGGGGGGGGGGGGGGGGGGGGGGGFGGGGGGGGGGGGGGGGGGGGGGGGGGGGGGGGGGGGGGGFFGGGGGGGGGGGGGGGGGGGGGGGGGGGGGCGGGGGGFGEGDGG5CGGGGGGGGGGGGGFFGGGGGGGGGGGGGGGDGGGGGGGGGGGGGFFFFFGFGF>7@GGGG?CGGGGGFFFFFGFGGFGGAFF44<8*9ABG?FAGFFFFA<FFF
@M04650:207:000000000-C238N:1:1101:20276:12740 1:N:0:19
ACTCCTACGGGAGGCAGCAGTGCTGAATTATTCGCCAATGCGCGAAAGCGTGACGGTGCGACGCCGCGTGCGGGACGAAGGCCTTCGGGTTGTAAACCGCTGTCAGGGGATAGAAAACCATAATGGTTAATAGCCATTATGCTGATCATCCCCAAAGGAAGCACAGGCTAATCTCGTGCCAGCAGCCGCGGTAATACGAGATGTGCGAGCGTTGTTCGGAATCACTGGGCATAAAGGGTGCGTAGGCGGTGCGCCAAGTCGGATGTGAAATCCCTTCGCTTAACGGAGGAACTG
+
GGGGGGGGGGGGGGGGGGGGGGGGGGGGGGGGGGGGGGGGGGGGGGGGGGGGGGGGGGGGGGGGGGGGGGGGGGGGGGGGGGGGGGGGGGGGGGGGGGGGGGGGGGGGGGGGGGGGGGGGGGGGGGGGGGGGGGGGGGGGGGGGGGGGGGGGGGGGGGGGGGGGGGGGGGGGGGGGGGGGGGGGGGGGGGGGGGGGGGGGGGGGGGGGDEEEGGGGGGCGGGGGGGGGGGDGFGGGGCFGFCEEGGGGFGGDGGD@FFFFGFCGFF7:@FFFFFFFFFGB><GFFF>BFF>BF?
@M04650:207:000000000-C238N:1:1101:18852:12747 1:N:0:19
ACTCCTACGGGAGGCAGCAGTGGGGAATATTGCGCAATGGGCGAAAGCCTGACGCAGCGACGCCGCGTGAGGGATGAAGGGCTTCGGTTCGTAAACCTCTGTCAGAAGGGAAGAAGTGTAGTGGTGCTAATCAGCCGCTATTTGACGGTACCTTCAAAGGAAGCACCGGCTAACTCCGTGCCAGCAGCCGCGGTAATACGGAGGGTGCAAGCGTTAATCGGAATCACTGGGCGTAAAGCGCATGTAGGCTGTTTGATAAGTCAGAAGTGAAAGCCCACGGCTCACCCGTGGAAC
+
GGGGGGGGGGGGGGGGGGGGGGGGGGGGGGGGGGGGGGGGGGGGGGGGGGGGGGGGGGGGGGGGGGGGGGGGGGGGGGGGGGGGGGGGGGGGGGGGGGGGGGGGGGGGGGGGGGGGGGGGGGGGGFGGGGGGGGGGGGGGGGGGGGGGGGGGGGGGGGGGGGGGGGGGGGGGGGGGGGGGGGGGGGGGGGGGGGGGGGGGGGGGGGGGGGGGGGGDGGGGGGGGGGGGGGGGFGGGGGFGFGFFDFFGF<FGGGGFFBFFGFGGFGGFFFFFFFFFFFGFFFGFFF:9?FEFF7
@M04650:207:000000000-C238N:1:1101:9528:12752 1:N:0:19
ACTCCTACGGGAGGCAGCAGTGGGGAATATTGGACAATGGAGGTAACTCTGATCCAGCAATTCTGTGTGCACGAAGAAGGTTTTCGGATTGTAAAGTGCTTTAAGTCGGGAAGAAAAAAATGACGGTACCGACAGAATAAGCGACGGCTAAATACGTGCCAGCAGCCGCGGTAATACGTATGTCGCAAGCGTTATCCGGAATTATTGGGCATAAAGGGCATCTAGGCGGGGTTTCAAGTCGACGGTGAAAACTAGTGGCTCAACCATTAGCTTGCCGACGAAACTGAAATTCT
+
GGGGGGGGGGGGGGGGGGGGGGGGGGGGGGGGGGGGGGGGGGGGGGGGGGGGGGGGGGGGGGGGGGGGGGGGGGGGGGGGGGGGGGGGGGGGGGGGGGGGGGGGGGGGGGGGGGGGGGGGGGGGGGGGGGGGGGGGGGGGGGGGGGGGGGGGGGGGGGGGGGGGGGGGGGGGGGGGGGGGGGGGGGGGCFEGDGGGGGGGGGGGGGFGGFGGFGFG?DGGGGGFGGGEGGGGFGFGGGFGFGF3CDGGFGGGGGGFF>>FGF67FGGFFFFFFFFFFBGF>9<D=6?ADF?A>
@M04650:207:000000000-C238N:1:1101:9682:12753 1:N:0:19
ACTCCTACGGGAGGCAGCAGTGGGGAATATTGGACAATGGAGGTAACTCTGATCCAGCAATTCTGTGTGCACGAAGAAGGTTTTCGGATTGTAAAGTGCTTTAAGTCGGGAAGAAAAAAATGACGGTACCGACAGAATAAGCGACGGCTAAATACGTGCCAGCAGCCGCGGTAATACGTATGTCGCAAGCGTTATCCGGAATTATTGGGCATAAAGGGCATCTAGGCGGGGTTTCAAGTCGACGGTGAAAACTAGTGGCTCAACCATTAGCTTGCCTACGAAACTGAAATTCT
+
GGGGGGGGGGGGGGGGGGGGGGGFGGGGDGGFGGGGGGGGGDGFEGFGGGGGGGGGGGGGGGGFGGGGGCFFGGGGGGGGGFGGGGGGG7FGGGGFFGGGCGGGGGGGGGGGGGGGGGEGF<FFGGEDFEG+4>FFGGGDG<FGGGGGGGFFGGGGGFFGGGGGGGGGGGEGGEGGGGGGGGFGGGGG7CEE5;8CEECCEGFFGG+?C=6F+?+>:DDFGGGGFCFGGDGC7EGG7CFF3<DFCDFC62>C47*=BFBFF*6C)**666?F6)>6)6*7@?C)9@B).66<4
@M04650:207:000000000-C238N:1:1101:13787:12757 1:N:0:19
ACTCCTACGGGAGGCAGCAGTGGGGAATATTGCACAATGGAGGAAACTCTGATGCAGCGACGCCGCGTGAGGGAAGAAGGTTTTCGGATTGTAAACCTCTGTCTTCGGGGACGATAATGACGGTACCCGAGGAGGAAGCCACGGCTAACTACGTGCCAGCAGCCGCGGTAAAACGTAGGTGGCAAGCGTTGTCCGGAATTACTGGGTGTAAAGGGAGCGCAGGCGGAATGGTAAGTTGAATGTGAAAACTATGGGCTCAACCCATAGACTGCGTTCAAAACTACTGTTCTTG
+
GGGGGGGGGGGGGGGGGGGGGGGGGGGGGGGGGGGGGGGGGGGGGGGGGGGGGGGGGGGGGGGGGGGGGGGGGGGGGGGGGGGGGGGGGGGGGGGGGGGGGGGGGGGGGGGGGDGGGGGGGGGGGGGGGGGGGGGGGGGGGGGEEG@GGGDBGGGGGGGGGGGGGGGGGGGGGGGGGGGGGGGGGGGG@EGGGGGGEGFGCGCGGG:EGGGGGGCFGGGGEGGGGGGCFGGGFGD9DF?FFGFFGGGGFGGGDGGFFFFFGFGGFGF<FFFFFFFFF<F=FFFF449<ABFB
@M04650:207:000000000-C238N:1:1101:10967:12821 1:N:0:19
ACTCCTACGGGAGGCAGCAGTGGGGAATATTGGACAATGGAGGTAACTCTGATCCAGCAATTCTGTGTGCACGAAGAAGGTTTTCGGATTGTAAAGTGCTTTAAGTCGGGAAGAAAAAAATGACGGTACCGACAGAATAAGCGACGGCTAAATACGTGCCAGCAGCCGCGGTAATACGTATGTCGCAAGCGTTATCCGGAATTATTGGGCATAAAGGGCATCGAGGCGGGGTTTCAAGTCGACGGTGAAAACTAGTGGCTCAACCATTAGCTTGCCGACGAAACTGAAATTCT
+
GGGGGGGGGGGGGGGGGGGGGGGGGGGGGGGGGGGGGGGGGGGGGGGGGGGGGGGGGGGGGGGGGGGGGGFGGGFGGGGGGGGGGGGGGGGGGGGGGGGFGGGFGFGGGGGGFGGGGGGGGGGFGGGGGGGGGGGFEDFFFFGG7FGGGGGGGC=FGFFGGFFGGGCCCEGGGGGGGGGGGGGGFGGEEGGGCECFGGGG5FGGFFCGGFEGDGG?FDCCCC*:CEGGGGG:BE>EGFF7:DDFD<CG@FGFC*79FFF:C@GFFGGFF=F@87FF09DE>>3<=7FBBFF<A
@M04650:207:000000000-C238N:1:1101:22173:12825 1:N:0:19
ACTCCTACGGGAGGCAGCAGTGGGGAATATTGGGCAATGGGGGCAACCCTGACCCAGCGACGCCGCGTGAGTGAAGAAATCCTTCGGGATGTAAAGCTCTGTTGTATGGGAAGAGAAAAAGACGGTACCATACGAGGAAGCCCCGGCAAACTACGTGCCAGCAGCCGCGGTAATACGTAGGGGGCAAGCGTTGTCCGGAATTACTGGGCGTAAAGCGCACGCAGGCGGGTTTATAAGTCAGATGTAAAAGGCAGGTGCTTACCATCTGTTTGTCATCTGATACTGTAAGCCT
+
GGGGGGGGGGGGGGGGGGGGGGGGGGGGGGGGGGGGGGGGGGGGGGGGGGGGGGGGGGGGGGGGGGGGGGGGGGGGGGGGGGGGGGGGGGGGGGGGGGGGGGGGGGGGGGGGGGGGGGGGGGGGGGGGGGGGGGGGGGGGGGGGGGGGGGGGGGGGGGGGGGGGGGGGGGGGGGGGGGGGGGGGGGGGGGGGGGGGGGGGGGGGGGGGGGGGGFGGGGGDGGGGGGGGGGGGFGGGGGFGF:FFGGGCFGDGGDGFFFFFDFGGFGGFFFF?FFFFFFGFFFDFFF=46FF?
@M04650:207:000000000-C238N:1:1101:6113:12908 1:N:0:19
ACTCCTACGGGAGGCAGCAGTGGGGAATATTGGACAATGGACCAAAAGTCTGATCCAGCAATTCTGTGTGCACGACGAAGTTTTTCGGAATGTAAAGTGCTTTAAGTCGGGAAGAAAAAAATGACGGTACCGACAGAATAAGCGACGGCTAAATACGTGCCAGCAGCCGCGGTAATACGTATGTCGCAAGCGTTATCCGGAATTATTGGGCATAAAGGGCATCTAGGCGGGGTTTCAAGTCGACGGTGAAAACTAGTGGCTCAACCATTAGCTTGCCGACGAAACTGAAATTCT
+
GGGGGGGGGGGFGGGGGGGGGGGGGGGGGGGGGGGGGGGGGDFGCFGGGGGGGFGGGGGGGGGGGGGGGGGGGFEGGGEEGGGGGGGDGGGGGGGGGGCGGGGGGGGFGGCFEGGDFGGGGGGGGG7FFFGGGGGGGGGGADCF>FGGGDGGGGGGGGGGGGCFGC7FCEGEGGDDGGGGFGDGGGGEGGGECEGCEFEG5BFCEFF7C5FFFFGGF*7DGGGGGGGGGDGG5EGEGC6>F3>D<C5*)9C749D=66<>5<G7?<D?=@7?FFFFF0DED0D)>4623F=4A4
@M04650:207:000000000-C238N:1:1101:24693:12916 1:N:0:19
ACTCCTACGGGAGGCAGCAGTGGGGAATATTGGACAATGGACCAAAAGTCTGATCCAGCAATTCTGTGTGCACGACGAAGTTTTTCGGAATGTAAAGTGCTTTCAGTTGGGACGAAGAAAGTGACGGTACCAACAGAAGAAGGGGCGGCTAAATACGTGCCAGCAGCCGCGGTAATACGTATGCCCCGAGCGTTATCCGGATTTATTGGGCGTAAAGCGCGTCTAGGTGGTTTAAAAAGTCTGATGTTAAACTGCGGGGCTCAACTCCGTATTGCGTTGGAAACTGTTAGACT
+
FGGGGGFGGEFGGGDGGFGGGGGGGGGGGGGFGDGD<FFFGGGGGGGGGGDFFFFFGGGDEGGGGGGFGGGGGGGCCEGEGGGGGGGCGGGFFCEFFGGGGGGGGGEEGFECEFGGGGGGGGGGGGGGGGGGGGGGGGG=FGFDF@FGGGDFFFGGGGGDGGGGGGGFFGGEGG7FGGGGGGGGGGGEGGGGEGGGGGGD*3;CGFG76>AEG7C@?FDGG5EG5:CFGGEG@F:FGGECFGFFGGGGFGGFFGG>>>>:E>FCFCDBF7FFF?BEB65>:9>FFFFFBF7<F
@M04650:207:000000000-C238N:1:1101:5821:12924 1:N:0:19
ACTCCTACGGGAGGCAGCAGTGGGGAATATTGGACAATGGAGGTAACTCTGATCCAGCAATTCTGTGTGCACGAAGAAGGTTTTCGGATTGTAAAGTGCTTTAAGTCGGGAAGAAAAAAATGACGGTACCGACAGAATAAGCGACGGCTAAATACGTGCCAGCAGCCGCGGTAATACGTATGTCGCAAGCGTTATCCGGAATTATTGGGCATAAAGGGCATCTAGGCGGGGTTTCAAGTCGACGGTGAAAACTAGTGGCTCAACCATTAGCTTGCCGACGAAACTGAAATTCT
+
GGGGGGGGGGGGGGGGGGGGGGGGGGGGGGGGGGGGGGGGGGGDGGGGGGGGGGGGGGGGGGGGGGGGGGGGGGGGGGGGGGGGGGGGGGGGGFGGGGGGGGGGGGFGGGGGGGGGGGGGGFGFGGGGGFGGGGGGGGEFG,@FEGGGGGGGGGGGFEFCFCFGGGCCDEGEGGGGGGFGGGGGGGGEGGGECCCGCEGGGGFFCEGGGGGFGG9CCDDC67<7:CFEGGGCEGFGCDFGFGEFGGGGF7CFGFGF6.55<?DCFGGBF?FB?FFFFB5B>>G5FF?BB7F94
@M04650:207:000000000-C238N:1:1101:14844:12984 1:N:0:19
ACTCCTACGGGAGGCAGCAGTGGGGAATATTGGACAATGGAGGTAACTCTGATCCAGCAATTCTGTGTGCACGAAGAAGGTTTTCGGATTGTAAAGTGCTTTAAGTCGGGAAGAAAAAAATGACGGTACCGACAGAATAAGCGACGGCTAAATACGTGCCAGCAGCCGCGGTAATACGTATGTCGCAAGCGTTATCCGGAATTATTGGGCATAAAGGGCATCTAGGCGGGGTTTCAAGTCGACGGTGAAAACTAGTGGCTCAACCATTAGCTTGCCGACGAAACTGAAATTCT
+
GGGGGGGGGGGGGGGGGGGGGGGGGGGGFGGGGGGFGGGGGGGGGGGGGGGGGGGGGGGGGGGGGGGGGGGGGGGGGGGGGGGGGGGGGGGGGGGFGGGGGGGFGFFFFGDGGGGGGGGGGGGGGGGGGGCGGGGGGGGGFDGDGGGGGGGFGGAFGBFFGFDGGDGEGGGGGGGGGGGGGFGGFFGE@FGGGGGGCG5EEFFFFGFFGFDGCF;FCDGF6DFCFFFGGDGE@C>FF>FFF<EF7CF:4>7<FGGF*>35?FCF:CC9?/)9BFFFF(1))4CBFFFAAF=>)
@M04650:207:000000000-C238N:1:1101:15551:13005 1:N:0:19
ACTCCTACGGGAGGCAGCAGTAGGGAATCTTCGGCAATGGGGGCAACCCTGACCGAGCAACGCCGCGTGAGTGAAGAAGGTTTTCGGATCGTAAAGCTCTGTTGTAAGAGAAGAATGTGTGTGAGAGTGGAAAGTTCACACAATGACGGTAACTTACCAGAAAGGGACGGCTAACTACGTGCCAGCAGCCGCGGTAATACGTAGGTCCCGAGCGTTGTCCGGATTTATTGGGCGTAAAGCGAGCGCAGGTGGTTTGATAAGTCTGAAGTTAAAGGCTGTGGCTCAACCATAGT
+
GGGGGGGGGGGGGGGGGGGGFFGGGGGGGGGGGDGGGGGGGGGGGGGGGGGGGGEGGGGGGGGGGGGGGDGAFGGGGGGGGGGGGEGGGEGGGGGGGGGG<FEFGFGGGGGGGGGFGGGFF=FEGGGFGGGGGGFEFGFGGG=DFGGGGGFGGGAFGGGFGFFCGFG:CE>CGFFFFDGCECFFFFGGGFEEGGG>EGGGGFGGGGCFEEEGGGEEGGGFGDC5*++<+*<*5C<E3<?>E7BBD)CDD<F<D*9B??F?F?DFBD>?F?=F=*9>0?FFFFF???F<0FF0-
@M04650:207:000000000-C238N:1:1101:27865:13058 1:N:0:19
ACTCCTACGGGAGGCAGCAGTGAGGAATATTGGTCAATGGAGGCAACTCTGAACCAGCCAAGTCGCGTGAAGGAAGACTGCCTTATGGTTTGTAAACTTCTTTTATACGGGAATAAAGTGTGGCACGTGTGCCATTTTGTATGTACCGTTTTGAATAAGCATCGGCTAACTCCGTGCCAGCAGCCGCGGTAATACGGAGGATGCGAGCGTTATCCGGATTTATTGGGTTTAAAGGGTGCGTAGGTGGTAGATTAAGTCAGCGGTGAAAGTTTGTCGCTCAACGATAAAATTGCC
+
GGGGGGGGGGGGGGGGGGGGGGGGGGGGFGGGGFGGGGGGGEGGGGGGGGGGGGGGGGGGGGGGGGGGGGGGGGGGGGGGGGGGGDGGGGGGGGGGGGGGGGGGGGGGGGGGGF=FGGGGGGGG8EFFFGGFEGGGGGGFGGEGGGGGGCGGGFAFDFFGGGGGGGGCGC=F8C>FCFGGCFGGGGGCGGGGGCFGGGGG5DFGGGGGGGGGC@FGGCD3E>C@9EG5C7@?=FGGGGFG:5>DC=CC=>777CFFF@FFGFG*.*9<BFFF?F?:1:GEFFGFF7>>9B?)4.
@M04650:207:000000000-C238N:1:1101:9672:13091 1:N:0:19
ACTCCTACGGGAGGCAGCAGTGGGGAATATTGGACAATGGAGGTAACTCTGATCCAGCAATTCTGTGTGCACGAAGAAGGTTTTCGGATTGTAAAGTGCTTTAAGTCGGGAAGAAAAAAATGACGGTACCGAAATAAGCGACGGCTAAATACGTGCCAGCAGCCGCGGTAATACGTATGTCGCAAGCGTTATCCGGAATTATTGGGCATAAAGGGCATCTAGGCGGGGTTTCAAGTCGACGGTGAAAACTAGTGGCTCAACCATTAGCTTGCCGACGAAACTGAAATTCTAG
+
GGGGGGGGGGGGGGGGGGFGGGGGGGGGGGGGGGGGGGGGGGGGGGGGGGGGGGGGGGGGGGGGGGGGGGGGGGGGGGGGGGGGGGGGGGGGGGGGGGGGGGGGGGGGGGGGGGGGGGGGGGGGGGGGGGGGGGGGGGGGGGGGGGGGGGGGGGGGGGGGGGGGGGGGGGGGGGGGGGGGGGGGGGGGGGGGGGGGGGGCD?EEFGGGGGGGGGGGGFGFGGGGGGGGCD=?FGGFFGFGFGDFGGGDFFGFDGGFFFFFGFGGFGGFFFF@F>EB(15@EFFFFBFAF?FB
@M04650:207:000000000-C238N:1:1101:15881:13133 1:N:0:19
ACTCCTACGGGAGGCAGCAGTGCTGAATTATTCGCCAATGCGCGAAAGCGTGACGGTGCGACGCCGCGTGCGGGACGAAGGCCTTCGGGTTGTAAACCGCTGTCAGGGGATAGAAAACCATAATGGTTAATAGCCATTATGCTGATCATCCCCAAAGGAAGCACAGGCTAATCTCGTGCCAGCAGCCGCGGTAATACGAGATGTGCGAGCGTTGTTCGGAATCACTGGGCATAAAGGGTGCGTAGGCGGTGCGCCAAGTCGGATGTGAAATCCCTTCGCTTAACGGAGGAACTG
+
GGGGGGGGGGGGGGGGGGGGGGGGGGGGGGGGGGGGGGGGGGGGGGGGGGGGGGGGGGGGGGGGGGGGGDGGGGGGGGGGGGGGGGGGGGGGGGGGGGGGGGGGGGGGGGGGGGGGGGGGGGGGGGFGGGGGGGGGGGGGGGGGGGGGGGGGGGGGGGGGGGGGGGGGGGGGGGGGGGGGGGGGGGGGGGGGGGGGGGGGGGGGGGGEGGGEEGGDGGGGGGGGGGGGGGGGFGGGGGFGFGFFGGGGFDDDGGGFFF?FGFGDF9FFFFF=FFFFFBDEF6CFFDE>F>FF:)
@M04650:207:000000000-C238N:1:1101:7443:13142 1:N:0:19
ACTCCTACGGGAGGCAGCAGTGAGGAATATTGGTCAATGGAGGCAACTCTGAACCAGCCAAGTCGCGTGAAGGAAGACTGCCTTATGGGTTGTAAACTTCTTTTGTAAGGGAATAAAGTTCAGTACGTGTACTGATTTGCAGGTACCTTACGAATAAGGATCGGCTAACTCCGTGCCAGCAGCCGCGGTAATACGGAGGATCCGAGCGTTATCCGGATTTATTGGGCGTAAAGCGAGCGCAGGTGGTTTGATAAGTCTGAAGTTAAAGGCTGTGGCTCAACCATAGTATGCTTT
+
GGGGGGGGGGGGGGGGGGGGFGGGGGGGGGGGGGGGGGGGGGGGGGGGGGGGGGGGGGGGGGGGGGGGGGGGGGGGGGGGGGGGGGGGGGGGFGGGGGGGGGGGGGGGGGGGGGGGGGGGGGG<FGGGGGGGGGGGGGGGGGGGGGG9FGGGGGFGGGGGFGGGGGGGGFGGGGGGGGGGGGGGGGGGGGGCGCGGGGGGFCFGGGGEEGG6FFCEE<<CFGFFGGGEEGGFFGGGG3BCDGD8FG95@DGCFGGFBFFFGFCC6FGFFFFFFFF>B:G?F1<??F*<BFFF)4
@M04650:207:000000000-C238N:1:1101:10234:13146 1:N:0:19
ACTCCTACGGGAGGCAGCAGTGGGGAATCTTCCGCAATGGACGAAAGTCTGACGGAGCGACGCCGCGTGGGTGAAGAAGGCCTTAGGGTCGTAAAGCCCTGTCATTAGGGACGAATGGTAGATGGAGTAATATGTCATCTATTTGACGGTACCTAAGGAGGAAGCCCCGGCTAACTACGTGCCAGCAGCCGCGGTAATACGTAGGGGGCGAGCGTTGTCCGGAATCATTGGGCGTAAAGGGCGCGTAGGCGGGAATACAAGTCTGTTTTTAAAGTTCAGGGCTCAACCCTGTG
+
GGGGGGGGGGGGGGGGGGGGGGGGGGGGGGGGGGGGGGGGGGGGGGGGGGGGGGGGGGGGGGGGGGGGGGGEGGGGGGGGGGGGGGGGGGGGGGGGGGGGGGGFGGGGGGGGGGFGGGGGGGGGGGGGGGGGGGGGGGGGFGGGGGGGGGGGGGGGGGGGGGGGGGGGGGGGGGGGGGGGGGGGGGGGGGGGGGGGGGGGGFGGGCEGEGGGGGCCGCGGGGGGGGCGGGGGFGGGDFFGD3>@GCCD>4DGC5756?FFGFGGF:FAFFFFFFFFFFGFF?D56?;?B>>:?
@M04650:207:000000000-C238N:1:1101:10543:13163 1:N:0:19
ACTCCTACGGGAGGCAGCAGTGGGGAATATTGCACAATGGGCGAAAGCCTGATGCAGCGACGCCGCGTGAGGGAAGAAGGTTTTCGGATTGTAAACCTCTGTCTTTGGGGACGAAGAAGTGACGGTACCCAAGGAGGAAGCCACGGCTAACTACGTGCCAGCAGCCGCGGTAAAACGTAGGTGGCAAGCGTTGTCCGGAATTACTGGGTGTAAAGGGAGCGCAGGCGGGACGGCAAGTTGGGTGTGAAATCTATGGGCTCAACCCATAGCGTGCATTCAAAACTGCTGTTCTTG
+
GGGGGGGGGGGGGGGGGGGGGGGGCFGGGGGCGGGGGGGGGGGGGGGGGGGGGGGGGGGGGGGGGGGGGGGGGGGGGGGGGGGGG@GGGGGGGGGGGGGFGGGGGGGGGGGGGGGGGGGGGGGGDGGGDFGGGFFGGGGGGGGGGGGGGGGGGGGGGGGGGCCFGGGGGGG7FFEFGFFFDGGGFFGGGGGGGGGGGGGGGFGGEGF7FEEGFEF7EGGDGGGGGGGCG7CC>=DCC>FGF3)7CDD79DGGGCF@>:F>CFFGEGD0)9>EEB>=A2CB@A*06=*3<?FF<:
@M04650:207:000000000-C238N:1:1101:27150:13212 1:N:0:19
ACTCCTACGGGAGGCAGCAGTAGGGAATCTTCCACAATGGACGCAAGTCTGATGGAGCAACGCCGCGTGAGTGAAGAAGGCTTTCGGGTCGTAAAACTCTGTTGTTGGAGAAGAATGGTCGGCAGAGTAACTGTTGTCGGCGTGACGGTATCCAACCAGAAAGCCACGGCTAACTACGTGCCAGCAGCCGCGGTAATACGTAGGTGGCAAGCGTTATCCGGATTTATTGGGCGTAAAGCGCACGCAGGCGGGTTTATAAGTCAGATGTAAAAGGCAGGTGCTTACCATCTGTTT
+
GGGGGGGGGGGGGGGGGGGFGGGGGGGGGGGGGGFGGGGGGGGGGGGGFGGGGGGFGGGGGGGGFEGFGGGGGGGGGGGGGGGGGGGGGGGEGGGGGGGGGGGGGGGGGGGGGGGGGGGGGGGGGGGGGGGFGGGGGGGGGGGGEGGGGGGGGGGGGGGGGGGGGGGGGGGGGGGGGGGFGGGGGGGGFGCEGEGGFGGGGGGGGGGGGCFCEGGGGGCDEGGGFGGGGGGGDGGGGGFGFGDFGGGG>CDG>CC6FFFFG=CFFFFDFFFFFEFFFFGFFBCFFFFA?FFBAB
@M04650:207:000000000-C238N:1:1101:4393:13220 1:N:0:19
ACTCCTACGGGAGGCAGCAGTGGGGAATATTGGACAATGGAGGTAACTCTGATCCAGCAATTCTGTGTGCACGAAGAAGGTTTTCGGATTGTAAAGTGCTTTAAGTCGGGAAGAAAAAAATGACGATACCGACAGAATAAGCTACGGCTAAATACGTGCCAGCAGCCGCGGTAATACGTATGTCGAAAGCGGTATCCGGAATGATTGGGCATAAAGGGCATCTAGGCGGGGTTTCAAGTCAACGCTGAAAACTAGTGGCTCAACCATTAGCTTACCGACGCAACTGAAATTCT
+
GEFCFGGGGGEGGGGGGGGGGCFGGGGGGGGCFGGGGGGGGGG:FGFGGGGGGCCFFCFGG9FCFGGGGCGGGDGGGGGGGGGGGGGGECFFE9FGGFGGFGGGGGGGGEEGGGGGGGDCCAEF=++8+,++@>+AD<FGGG,5A=FG7>FF<F9DFGGGGGFFDCFED:B:FCEEGGC:DDDCF*>*>6**6:1;CC:*=C+<EGF6CF7=8++>CDCC*;C++2**27C:)5>FGGFC*093)/9)/:?460**1).<0=7D>CCAFF:B**0?6?3>32C5)<6284926
@M04650:207:000000000-C238N:1:1101:20833:13223 1:N:0:19
ACTCCTACGGGAGGCAGCAGTGGGGAATATTGGGCAATGGGGGGAACCCTGACCCAGCGACGCCGCGTGAGTGAAGAAATCCTTCGGGATGTAAAGCTCTGTTGTATGGGAAGAGAAGCAGACGGTACCATACGAGGAAGCCCCGGCAAACTACGTGCCAGCAGCCGCGGTAATACGTAGGGGGCAAGCGTTGTCCGGAATTACTGGGCGTAAAGCGTGCGCAGGCGGTTGTGTAAGACAGGTGTGAAATCCCCGGGCTTAACCTGGGAGCTGCGCTTGTGACTGCACAGCT
+
GGGGGGGGGGGGGGGGGGGGGGGGGGGGGGGGGGGGGGGGGGGGGGGGGGGGGGGGGGGGGGGGGGGGGGGGGGGGGGGGGGGGGGGGGGGGGGGGGGGGGGGGGGGGGGGGGGGGGGGGGGGGGGGGGGGGGGGGDGFGGGGGGGGGGGGGGGGGGGGGGGGGGGGGGGEGGGFGGGGGGGGGGGGFGGEEEGGGGDGDGGGGGGGGGGGGGGGGGGGGGGGGGGGGGDGGFGGEGGFG?FFFGGGF4FGGGGGFFFFFGFGGFGG?FEFFFFFFFFG>:ADFFFF>BFF?
@M04650:207:000000000-C238N:1:1101:21452:13225 1:N:0:19
ACTCCTACGGGAGGCAGCAGTAGGGAATCTTCCACAATGGACGCAAGTCTGATGGAGCAACGCCGCGTGAGTGAAGAAGGCTTTCGGGTCGTAAAACTCTGTTGTTGGAGAAGAATGGTCGGCAGAGTAACTGTTGTCGGCGTGACGGTATCCAACCAGAAAGCCACGGCTAACTACGTGCCAGCAGCCGCGGTAATACGTAGGTGGCAAGCGTTATCCGGATTTATTGGGCGTAAAGCGAGCGCAGGCGGTTTTTTAAGTCTGATGTGAAAGCCCGGAGCTCAACTCCGGAAT
+
GGGGGGGGGGGFFGGGGGGGGGGGGGGGGGGGGGGGGGGGGGGGGGGGGGGFGGGGGGGGGGGGGGGGGGGGGGGGGGGGGGGGGGGGGGGGGGGGGGGGGGGGGGGGGGGGGGGGGGGGGGGGGGFGGGGGGGGGGGGGGDFFGGGGGGGGGGGGGDGGGGGGGDFGGGGGGGGFGCFGGGGGGGGGGGGGGGGGFGGGGGGGGGGGGGGGGGGGGGGGGD8EFGGGGGGGFGGGGGFGFGFFGGGDDGGDD5<@FFF6<@FGFGGFFFFFFFFF9>DFFFGFFFFBF>>60-
@M04650:207:000000000-C238N:1:1101:19071:13244 1:N:0:19
ACTCCTACGGGAGGCAGCAGTGGGGAATATTGCACAATGGAGGAAACTCTGATGCAGCGACGCCGCGTGAGGGAAGAAGGTTTTCGGATTGTAAACCTCTGTCTTCGGGGACGATAATGACGGTACCCGAGGAGGAAGCCACGGCTAACTACGTGCCAGCAGCCGCGGTAAAACGTAGGTGGCAAGCGTTGTCCGGAATTACTGGGTGTAAAGGGAGCGCAGGCGGAATGGTAAGTTGAATGTGAAAACTATGGGCTCAACCCATAGACTGCGTTCAAAACTACTGTTCTTG
+
GGGGGGGGGGGGGGGGGGGGGGGGGGGGGGGGGGGGGGGGGGGGGGGGGGGGGGGGGGGGGGGGGGGGGGGGGGGGGGGGGGGGGGGGGGGGGGGGGGGGGGGGGGGGGGGGGGGGGGGGGGGGGGGGGDGEEGGGGGGGGGGGGGGGGFGGGGGGFGGGGGGGGGGGGGGGGGGGGGGGGGGGGGGGEGGGGGGGGGGGGGGGGGGEEGGGGGGGGGGGGGGGGGGGFFFGFCGCFFFGFGFFGFFD@DGGGGGFFFFFCFDCFCFFF??@EFFF?BFFFFG@=F9<5=FB
@M04650:207:000000000-C238N:1:1101:29082:13274 1:N:0:19
ACTCCTACGGGAGGCAGCAGTAGGGAATCTTCCACAATGGACGCAAGTCTGATGGAGCAACGCCGCGTGAGTGAAGAAGGCTTTCGGGTCGTAAAACTCTGTTGTTGGAGAAGAATGGTCGGCAGAGTAACTGTTGTCGGCGTGACGGTATCCAACCAGAAAGCCACGGCTAACTACGTGCCAGCAGCCGCGGTAATACGTAGGTGGCAAGCGTTATCCGGATTTATTGGGCGTAAAGCGAGCGCAGGCGGTTTTTTAAGTCTGATGTGAAAGCCCTCGGCTTAACCGAGGA
+
GGGGGGGGGGGGGGGGGGGGGGGGGGGGGGGGGGGGGGGGGGGGGGGGGGGGGGGGFGGGGGGGGGGGGGGGGGGGGGFDFGGGGGGGGGGGGGGGGGGGGGGGGEGGCFGGGGGGGGGGGGGGGCFGGGGGGGGGGGGGGGGGGGGGGGGGGGGGGGGGGGGGGGGGGGGGFGGFGGGCGGGGGGFGGCEGGGGEEFGGCEGGGFFGGGGGGGGGGGCGEGEEGGGGGGGGFGGGFC?DBDFEGGDGFGGGDGGFFFFFGFGF6:>>FF?F?FFFFFGDEFGFFF?>053;
@M04650:207:000000000-C238N:1:1101:6877:13279 1:N:0:19
ACTCCTACGGGAGGCAGCAGTGGGGAATATTGCACAATGGAGGAAACTCTGATGCAGCGACGCCGCGTGAGGGAAGAAGGTTTTCGGATTGTAAACCTCTGTCTTCGGGGACGATAATGACGGTACCCGAGGAGGAAGCCACGGCTAACTACGTGCCAGCAGCCGCGGTAAAACGTAGGTGGCAAGCGTTGTCCGGAATTATTGGGCATAAAGGGCATCTAGGCGGGGTTTCAAGTCGACGGTGAAAACTATTGGCTCAACCATTAGCTTGCCGACGAAACTGAAATTCTAG
+
GGGGGGGGGGGGGGGGGGGGGGGGGGGGGGGGGGGGGGGGGGGGGGGGGGGGGGGGGGGGGGGGGGGGGGGFGGGGGGGGGGGGGGGGGGGGGGGGGGGGGGGGGGGGGGGGGGGGGGGGGGGGGGGGGGGGGGGGGGGGGGGGGGGGGGGGGGGGGGGGGGGDEGGGGGGGGGGGGGGGGGGGFGFGEGGGGGGGGGG?FGG9@FEGGGG++<CEGGGGGGCFGGGGGGEGFFGFGGFGFGFFFGGGFD7**:DF?FFFGFGFFGG:6=FFFB>;(0CDF<FF?FFB4F4<
@M04650:207:000000000-C238N:1:1101:7486:13303 1:N:0:19
ACTCCTACGGGAGGCAGCAGTGGGGAATTTTGCGCAATGGGCGAAAGCCTGACGCAGCAACGCCGCGTGCGGGATGACGGCCTTCGGGTTGTAAACCGCTTTCAGCAGGGAAGAAATTGACGGTACCTGCAGAAGAAGCTCCGGCTAACTACGTGCCAGCAGCCGCGGTAATACGTATGTCGCCAGCGTTATCCGGAATTATTGGGCATAAAGGGCATCTAGGCGGGGTTTCAAGTCGACGGTGAAAACTAGTGGCTCAACCATTAGCTTGCCGACGAAACTGAGATTCTAG
+
FGGGFFGAFGGGGGGGGGGGGGGGGGGGGGGGGGGGGGGGGGGGGGGGGGGGGGDCFGGGGGGGGGGGGGGGGGGGGGGGGGGGGGGGGGG+CFGGGGCFGGGGGGGGGEGGGGGGGGGACFGGGGGGGGGGGGGGGFCFFGGGGGGGGFGGGGGGFGGGGGGFEFDGGGGGGGGFDGGGGGG*BCGE8CECCFGGGGG8FGGG+CFFGG?FGCEEGGGGF7CEEGCEED5:BFC0CDEGFD7;*CFG?*>F7CF@FF666@7=BFD:FFF@F;55;;GB5>CB)86>A?F<
@M04650:207:000000000-C238N:1:1101:13095:13326 1:N:0:19
ACTCCTACGGGAGGCAGCAGTGGGGAATATTGGGCAATGGGGGGAACCCTGACCCAGCGACGCCGCGTGAGTGAAGAAATCCTTCGGGATGTAAAGCTCTGTTGTATGGGAAGAGAAGCAGACGGTACCATACGAGGAAGCCCCGGCAAACTACGTGCCAGCAGCCGCGGTAATACGTAGGGGGCAAGCGTTGTCCGGAATTACTGGGCGTAAAGCGCACGCAGGCGGGTTTATAAGTCAGATGTAAAAGGCAGGTGCTTACCATCTGTTTGTCATCTGTTACTGTTAGCCT
+
GGGGGGGGGGGGGGGDGGGGGGFGGGGGGGGGGGGGGGGGGGGGEGGGGGGGGGGGGGGEGGGGGGGGGGGGDFGGGGGGGGGGGGGG>FGGFGFFGGGGGGGGGGGGGGGGGGGGGGGGGGGGDGGGGGGGGGGEEGGGGGFGGGGGEGGGGGGGDFGFGGGGGGGGGGGGGG?FGGEGGG>EECFDFEGGGGGGGEGGGGCGGG?55CEGGC?GGD)9EGGEE5CEGCED)?GGGGF>8:F**0:CFGGFFCDF4)=*<?GGFGG<FFF456*1.)***)***0*.)9?4
@M04650:207:000000000-C238N:1:1101:21070:13342 1:N:0:19
ACTCCTACGGGAGGCAGCAGTGGGGAATATTGGGCAATGGGGGGAACCCTGACCCAGCGACGCCGCGTGAGTGAAGAAATCCTTCGGGATGTAAAGCTCTGTTGTATGGGAAGAGAAGCAGACGGTACCATACGAGGAAGCCCCGGCAAACTACGTGCCAGCAGCCGCGGTAATACGTAGGGTGCAAGCGTTAATCGGAATTACTGGGCGTAAAGCGTGCGCAGGCGGTTGTGTAAGACAGGTGTGAAATCCCCGGGCTTAACCTGGGAGCTGCGCTTGTGACTGCACAGCT
+
GGGGGGGGGGGEGGGGGGGGGGGGGGGGGGGGGFGGGGGGGGGGGGFGGGGGGGGGFFGGGG>FGGGGGDGGGGGGGFGGGGGFCFGGGGGG=FFGGF:FFGGGG9FBCGFGGFGGGGGFFGFGGGD:CFFGGG7CFCGG7<<F<CGGDFGGGGGFFGFGGCCEC8?>EGCEGGFGCFFDGG@E>8C?>:;EECEFGDEGGFGCGGGGDCEGGFF7:CC3=DCEEEEGGGEGFGCC>D=FFG46:DFG4>:*7*93>>D)78*:9DD(7@DFFFBF02D:F4C??4=44FFB
@M04650:207:000000000-C238N:1:1101:17836:13350 1:N:0:19
ACTCCTACGGGAGGCAGCAGTGGGGAATATTGGGCAATGGGGGGAACCCTGACCCAGCGACGCCGCGTGAGTGAAGAAATCCTTCGGGATGTAAAGCTCTGTTGTATGGGAAGAGAAGCAGACGGTACCATACGAGGAAGCCCCGGCAAACTACGTGCCAGCAGCCGCGGTAATACGTAGGGGGCAAGCGTTGTCCGGAATTACTGGGCGTAAAGCGCACGCAGGCGGGTTTATAAGTCAGATGTAAAAGGCAGGTTCTTACCATCTGTTTGTCATCTGATACTGTAAGCCT
+
GGGGGGGGGGGGGGGGGGGGGGGGGGGFGGGGGGGGGGGGGGGGGGGGGGGGGGGGGGGGGGGGGGGGGGGGGGGGGGGGGGGGGGGGGGGGGGGGGGGGGGGGGGGGGGGGGGGGGGGGGGGGGFGFFGGGGGGGGGGGGGGGGGGGGGGGGGGGGGGGFFGGGGGGGGGGGGGGGGGGGGGGGGGGGGGGGEFGGG>EGGGGGG?FGGEGGGGCGGGGGGGGGGGGGCG54?FGGGFFF*8=FGCC?DGGGG)7*196+9CCFGGFFFFFF?FF>AG?F>CF=F?42=@?
@M04650:207:000000000-C238N:1:1101:13927:13374 1:N:0:19
ACTCCTACGGGAGGCAGCAGTGGGGAATATTGCGCAATGGGCGAAAGCCTGACGCAGCGACGCCGCGTGAGGGATGAAGGGCTTCGGTTCGTAAACCTCTGTCAGAAGGGAAGAAGTGTAGTGGTGCTAATCAGCCGCTATTTGACGGTACCTTCAAAGGAAGCACCGGCTAACTCCGTGCCAGCAGCCGCGGTAATACGGAGGGTGCAAGCGTTAATCGGAATCACTGGGCGTAAAGCGCATGTAGGCTGTTTGATAAGTCAGAAGTGAAAGCCCACGGCTCACCCGTGGAAC
+
GGGGGGGGGGGGGGGGGGGGGGGGGGGGGGGGGGGGGGGGGGGGGGGGGGGGGGGGGGGGGGGGGGGGGGGGGGGGGGGGEEGGGGGGGGGGGGGGGGGGGGGGGGGGGGGGGGGGGFGGGGGGGGGGGGGGGGGGGGGGGGGGGGGGGGGGGFGGGGGGGGGGGGGGGGGGGGGGGGGGGGGGFGGGGGGGGGGGGGGGGDGGGGGGGEGGGGGGGGGG8DGGGGGGGGGGFGGCGGFGFDBD:7CFFFG<GFGFFFFFEFGGFC4<FFFFFFF@6BGFFFGFFFFBFFFFF5
@M04650:207:000000000-C238N:1:1101:16524:13386 1:N:0:19
ACTCCTACGGGAGGCAGCAGTGGGGAATTTTGCGCAATGGGCGAAAGCCTGACGCAGCAACGCCGCGTGCGGGATGACGGCCTTCGGGTTGTAAACCGCTTTCAGCAGGGAAGAAATTGACGGTACCTGCAGAAGAAGCTCCGGCTAACTACGTGCCAGCAGCCGCGGTAATACGTAGGGAGCAAGCGTTATCCGGATTTATTGGGCGTAAAGCGCGCGTAGGCGGTTTGTTAAGCGGAATCTCTAATCTGAGGGCTCAACCCCCAGCCGGATTCCGAACTGGCAGACTCGAGT
+
GGGGGGGGGGGGGGGGGGGGGGGGGGGGGGGGGGGGGGGGGGGGGGGGGGGGGGGGGGGGGGGGGGGGGGGGGGGGGGGGGGGGGGGGGGGGGGGGGGGGGGGGGGGGGGGGGGGGGGGGGGGGGGGGGGGGGGGGGGGGGGGGGGGGGGGGGGGGGGGGGGGGGGGGGGGGGGGGGGGGGGGGGGGGGGGGGGGGGGGGGGGFGGGGGGGGGGGGGGGGGGGGGGCEGGCFFGGGGGFGFGFFGGGGFGGGGGGFFFFFGFGGFGGFFFFFFFFFFFGFFFGFFFFF>FFFF.
@M04650:207:000000000-C238N:1:1101:12122:13389 1:N:0:19
ACTCCTACGGGAGGCAGCAGTGGGGAATATTGGGCAATGGGGGACACCCTGACCCAGCAACGCCGCGTGGAGGAAGAAGGCTTTCGGGTTGTAAACTCCTTTGACCAGGGAAGAAGAAGTGACGGTACCTGGAAAACAAGCCACGGCTAACTACGTGCCAGCAGCCGCGGTAATACGTAGGTGGCAAGCGTTATCCGGATTTACTGGGTGTAAAGGGCGCGTAGGCGGGACAGCAAGTCAGATGTGAAAACTATGGGCTTAACCCATAGCCGGCATTTGAAACTGCGGTTCTTG
+
CFGGGFGGGG:FGGGGGGGGGGFFGGGGEGGGGFGGEEFGGCFG+DADFGGGGGGGGGGGGGGGGGG@FGDGGGFGGFFGFGFGGGGCFFGGFGFGFCGGFFFFF9EFGGGCGGEGGGFGGFGGGGFCCGGGFFFFFGGGGC>FFCEECGGGGFE7F7@FFFGGGGEGGGGE*;;BFCFFGFGGGFFGGDEEE>EFCE:EBF79FB+=<C7C@:FGDDDDD>EE5C=CGCCF;CFGGFFFBFFFFG7FF*27C>CF5@F)+1?:7DF09FF)))7)46:??4:*@F>9B5)4)6
@M04650:207:000000000-C238N:1:1101:7316:13396 1:N:0:19
ACTCCTACGGGAGGCAGCAGTGGGGAATATTGCGCAATGGGCGAAAGCCTGACGCAGCGACGCCGCGTGAGGGATGAAGGGCTTCGGTTCGTAAACCTCTGTCAGAAGGGAAGAAGTGTAGTGGTGCTAATCAGCCGCTATTTGACGGTACCTTCAAAGGAAGCACCGGCTAACTCCGTGCCAGCAGCCGCGGTAAGACGGAGGGTGCAAGCGTTAATCGGAATCACTGGGCGTAAAGCGCATGTAGGCTGTTTGATAAGTCAGAAGTGAAAGCCCACGGCTCACCCGTGGAAC
+
GGGGGGGGGGGGGGGGGGGGFFGGGGGFGGGGGGGGGGGFEGGGGGGGGGGGFEGGGGGGGGGGGGGGGGGGGGGGGGGGGGGGGGGEGGFGGGGGGGGGGGGCFGFFFCFGGGGDCDF9B3BFGGGGGGGFCGGGGGGGGGCFFG@FGGGGGFGGGGGGGEGGFFGGDEGGGGGEGEFG*;ECEGGGFE5B>B8C+<CEGCCEC:EGCCFFEE?CEGFFEDEGFFGG?58=BEDCFC?GBDEDGGGGF7CGFFFFFFFF??GGFGG>FFFFF45>:BGBF>DFF:)445707(
@M04650:207:000000000-C238N:1:1101:28617:13434 1:N:0:19
ACTCCTACGGGAGGCAGCAGTAGGGAATCTTCGGCAATGGACGAAAGTCTGACCGAGCAACGCCGCGTGAGTGAAGAAGGTTTTCGGATCGTAAAACTCTGTTGTTAGAGAAAACAAATTGGGGGATTACCTGTTCCGCCTTTACCGGTATTTACCAGAAAACCCACGCCTACTTCCTTTCAACAATCCCCGGTATTCCGTAGTGGGAAGCGTTTTTCCGTATTTTTTGGCCGTAAACCAGCCCCAGCGGGTTCTTTAGTTCTATTTTGAAACCCCCGGGTCAACCCGGGTGGG
+
FGGGGGGGGGGDGGGGGG8EFFGGGFGGGGGGGGGGGGGGGGGDFEGGGGGFGCGGGGGEGGGGGGGGGDGGGFGGGGGGGGGGGGGGGGGGG?FFGGGGGGGGGGGGGGG,,B8,A,5,CEB++++,C,3,,:3,D++@+@,3,,8+5+*,,7,@,,,6F,,@***5**,6,,,,2,7,?,,,,4,4,,*=**:*25+++2/4+=**5****=:*/9*9+12A+0<*:9++)29:**)*)/).**1*)1)9C*09*7*/+*2***0)/774*7BD;(9).-*967)175.((-
@M04650:207:000000000-C238N:1:1101:10443:13470 1:N:0:19
ACTCCTACGGGAGGCAGCAGTGGGGAATATTGCGCAATGGGCGAAAGCCTGACGCAGCGACGCCGCGTGAGGGATGAAGGCCTTCGGGTCGTAAACCTCTGTCAGGAGGGAAGAAGTGTAGATGTGCTAATCAGCATCTATTTGACGGTACCTCCAAAGGAAGCACCGGCTAACTCCGTGCCAGCAGCCGCGGTAATACGGAGGGTGCAAGCGTTAATCGGAATCACTGGGCGTAAAGCGCGCGTAGGCGGCTTTTTAAGTCAGGGGTGAAATCCCACGGCTCAACCGTGGAAC
+
GGGGGGGGGGGEGGGGGGGGGGGGGGGGGGGGGGGGGGGGGGGGGGGGGGGGGGGEGGGGGGGGGGGGGGGGGGGGGGFGGGGGGGGGGGGGGGGGGGGGGFGGGGGGGGGGGGGGGGGGGGGGGGGGGGGGGGGGGGGGGGGGGGGGGGGGGGGGGGGGGGGGGGGGGGGGGGGGGGGFGGGGGGGGGGGGGE>EGGGGECEGGGGGGGGGGGGGGGGGGGGGGFGGGGGGFEGDFGFGFGFFDDGGFGGGGGG4?F?FFFFDFGG?@>FFFF?F?BGDFFGF?FFBB:B(8.
@M04650:207:000000000-C238N:1:1101:4573:13471 1:N:0:19
ACTCCTACGGGAGGCAGCAGTGAGGAATATTGGTCAATGGAGGCAACTCTGAACCAGCCAAGTCGCGTGAAGGAAGACTGCCTTATGGGTTGTAAACTTCTTTTGTCGGGGAGTAAAGTTCGGTACGTGTAGTGGTTTGCAGGTAACTTACGGATAAGGCTTGGGTAACTTCGTGCCCACCGCCTGGGTAATACGGAGGATCCGAGCGTTATCCGGATTTATTGGGGTTTACAGGTTCGGAGGGGGGATGTTAAGTGCGCGGGGAAAGTTTCCGGATCAACCGTCAATGTGCC
+
GGGGGGGGGGGGGGGGGGGFGGGGGGGGGGGGGGGGGGGG<,BFGG,6EGGGGGGGGGGGGGGGGGGGGG@FGF,EFG9F,F,C9<FF<FGGGGDCGEFGGGGGGG9,@FGG+BFFEF5,C++4BC:FGG895?,C4,85C<3,,,5<,,?+3CFFGCF83,+8,3,3,,,5+,+>+,,6*333***44,4,;D:C5>**,,,==8551:*/;C88*/*;1+5+>5*:5*9+*<D<*:)))95))5CC35DC*:76**))*))1)*9(*940*))),479)(/))))).@82-
@M04650:207:000000000-C238N:1:1101:26231:13499 1:N:0:19
ACTCCTACGGGAGGCAGCAGTAGGGAATCTTCCACAATGGACGCAAGTCTGATGGAGCAACGCCGCGTGAGTGAAGAAGGCTTTCGGGTCGTAAAACTCTGTTGTTGGAGAAGAATGGTCGGCAGAGTAACTGTTGTCGGCGTGACGGTATCCAACCAGAAAGCCACGGCTAACTACGTGCCAGCAGCCGCGGTAATACGTAGGTGGCAAGCGTTATCCGGATTTATTGGGCGTAAAGCGAGCGCAGGCGGTTTTTTAAGTCTGATGTGAAAGCTCTCGGCTAAACCGAGGA
+
GFFFFFG<@FGGE@@FE7EFEEEFGGGGFGAFDEFG@FEGFFECGGEGFGFFFGGFE@DAFEGEFE@FEFGGF9EFGFFACFGGECE@FGGGGF=FGFGGFGEDE<EEGD=FFFBFDFEECC>=3DFGECEGGEGGGC:CCCGGGGGGEE<9@7FAB<FC,@F:@FC@:BFEGCCFFE<CF8C:;EG8,CC8EGGEFBFGGGDCBB86FCCFG:ECGCD<*/1*3C7A<7C*7C):/2@)59.59DG3)><D3*CF5<F?FFG7**:6*6//07*)4</)7:*9@?)4()),
@M04650:207:000000000-C238N:1:1101:27893:13512 1:N:0:19
ACTCCTACGGGAGGCAGCAGTGGGGAATATTGGGCAATGGGGGCAACCCTGACCCAGCGACGCCGCGTGAGTGAAGAAATCCTTCGGGATGTAAAGCTCTGTTGTATGGGAAGAGAAAAAGACGGTACCATACGAGGAAGCCCCGGCAAACTACGTGCCAGCAGCCGCGGTAATACGTAGGGGGCAAGCGTTGTCCGGAATTACTGGGCGTAAAGGGCACGCAGGCGGATTTGATAGTCAGCTGTAAAATACGTCAGCTCAACTGGCGGGTGTCGGCTGATACTGCAAGTCT
+
GGGGGGGGGGGGGGGGGGGGGGGGGGGGGGGGGGGGGGGGGGGGGGGGGGGGGGGGGGGFEGGGGGGGGGGGGGGGGGGGGGGGGGGGGGGGGGGGGGGGGGGGGGGGGGGGGGGGGGGGGGGGGGGGGGGGGGGGGGGGGFEGGGGGGGGGGGGGGGGGGGGFGGGGGGGGGGGGGGGGGGGGGGCGGGCEGGGGGGCEGCGGGGGFGGEEGFGGGGGGGGDGGGGGGGCCB7:?FGFGFGF@FGDFFGG7DFGFF?FFFFGGFGGFFDFFFFFFB<DFFFG*=FFB<=?6
@M04650:207:000000000-C238N:1:1101:24228:13542 1:N:0:19
ACTCCTACGGGAGGCAGCAGTGGGGAATCTTCCGCAATGGACGAAAGTCTGACGGAGCGACGCCGCGTGGGTGAAGAAGGCCTTAGGGTCGTAAAGCCCTGTCATTAGGGACGAATGGTAGATGGAGTAATATGTCATCTATTTGACGGTACCTAAGGAGGAAGCCCCGGCTAACTACGTGCCAGCAGCCGCGGTAATACGTAGGGGGCGAGCGTTGTCCGGAATTACTGGGCGTAAAGGGCACGCAGGCGGATTTGATAGTCAGCTGTAAAATACGTCAGCTCAACTGGCGGG
+
GGGGGGGGGGGGGGGGGGGGGGGGGGGGGGGGGGGGGGGGGGGGGGGGGGGGGGGGGGGGGGGGGGGGGGGGGGGGGGGGGGGGGGGGGGGGGGGGGGGGGGGGGGGGGGGGGGGGGGGGGGGGGGGGGGGGGGGGGGGGGGGGFGGGGGGGGGGGGFGGGGGGGGGGGGGGGGGGGGGGGGGGGGGFGGGGGGEGGGGGGGGGGGGGGGGGGGGGGGGGGGGGGFFGGGGGFGGGGGFGFGFDGGGGEDGGGGG?FFFFGFGGFFFFFF?F7*7=87DF3):<@?5<?@FFF(
@M04650:207:000000000-C238N:1:1101:11682:13556 1:N:0:19
ACTCCTACGGGAGGCAGCAGTGGGGAATTTTGGACAATGGGGGCAACCCTGATCCAGCCATGCCGCGTGAGTGAAGAAGGCCTTCGGGTTGTAAAGCTCTTTCAGTGGGAAAGAAACGGAGTACTCTAATACAGGGCTCTAATGACGGTACCCACAGAAGAAGCACCGGCTAACTACGTGCCAGCAGCCGCGGTAATACGTAGGGTGCAAGCGTTAATCGGAATTACTGGGCGTAAAGCGTGCGCAGGCGGTTGTGTAAGACAGGTGTGAAATCCCCGGGCTTAACCTGTGAGG
+
GGGGGGGGGGGGGGGGGGGGGGGGGGGGGGGGGGGGGGGGGGGGGGGGGGGGGGGGGGGGGGGGGGGGGGGGGGGGGGGGGGGGGGGGGGGGGGGGGGGGGGGGGGGGGGGGGGGGGGGGGGGGGGGGGGGGGGGGGGGGGGGGGGGGGGGGGGGGGGGGGGGGGGGG@EGGGGGGGGGGGGGGGGGGGGGGGGGGGGGGFFGGGGGGGCFFGGGGGGGGGGGGGGGGGGGGFDDGFGFGFGFEDGDGFGGGGGCDFFFFGFGGFGGAFFF=FF4?22DEFFGFFFFB?/7)-(
@M04650:207:000000000-C238N:1:1101:21196:13569 1:N:0:19
ACTCCTACGGGAGGCAGCAGTGGGGAATATTGCACAATGGGCGAAAGCCTGATGCAGCGACGCCGCGTGAGTGAAGAAGTATTTCGGTATGTAAAGCTCTATCAGCAGGGAAGAAAATGACGGTACCTGACTAAGAAGCCCCGGCTAACTACGTGCCAGCAGCCGCGGTAATACGTAGGGGGCAAGCGTTATCCGGATTTACTGGGTGTAAAGGGAGCGTAGGTGGTTCTGCAAGTCAGAAGTGAAAGCCCAGGGCTTAACCGTGGGACTGCTTTTGAAACTGTGGAACTAG
+
GGGGGGGGGGGGGGGGGGGGFGGGGGGGGGGGGGGGGGGGGGGGGGGGGGGGGGGGGGGGGGGGGGGFGDFGGGGGGGGGGGGGGGGGGGGGGGGGGGGGGGGGGGFGGGGGGGGGGGGGGGGGGGGGGGGGGGGGGGGGGGGGGGGGGGGGGGGGGGGGGGGGGGGGGGGGFGGGGFGGGGGGCEDGGGGGGFCCGGGFFGGGGGFEGGGGGGGGGDD7?DGGGGGFFFGGFDDFGCFGFGFFGGGFFGGGGGGFFFFFGFGG>DDBF:F@F*=FFBGFF<?BFFF?>:9A
@M04650:207:000000000-C238N:1:1101:8216:13574 1:N:0:19
ACTCCTACGGGAGGCAGCAGTGGGGAATATTGCGCAATGGGCGAAAGCCTGACGCAGCGACGCCGCGTGAGGGATGAAGGGCTTCGGTTCGTAAACCTCTGTCAGAAGGGAAGAAGTGTAGTGGTGCTAATCAGCCGCTATTTGACGGTACCTTCAAAGGAAGCACCGGCTAACTCCGTGCCAGCAGCCGCGGTAATACGGAGGGTGCAAGCGTTAATCGGAATCACTGGGCGTAAAGCGCATGTAGGCTGTTTGATAAGTCAGAAGTGAAAGCCCACGGCTCACCCGTGGAAC
+
GGGGGGGGGGGGGGGGGGGGGGGGGGGGGGGGGGGGGGGGGGGGGGGGGGGGGGGGGGGFGGGGGGGGGGGGGGGGGGGGGGGGGGGGGGGGGGGGGGGGGGGGGGGGGGGGGGFGDGGGGGGGGGGGGGGGGGGGGGGGGGGGGGGGGGGGGGGGGGGGGFFGGGGEGGGGGGGGGGGGGGGFGFGGGGGGGEGGGGGGGGGEGGDGFGGGGGGGGFGDGDGGGFCFGFFGFGGGGGFGFG35>FGGFGGGCCGFF=6BGFFFBGG>FFFF*7>73(7:D>GFF>F>BFFFF4
@M04650:207:000000000-C238N:1:1101:23696:13614 1:N:0:19
ACTCCTACGGGAGGCAGCAGTGGGGAATATTGGACAATGGAGGTAACTCTGATCCAGCAATTCTGTGTGCACGAAGAAGGTTTTCGGATTGTAAAGTGCTTTAAGTCGGGAAGAAAAAAATGACGGTACCGACAGAATAAGCGACGGCTAAATACGTGCCAGCAGCCGCGGTAATACGTATGTCGCAAGCGTTATCCGGAATTATTGGGCATAAAGGGCATCTAGGCGGGGTTTCAAGTCGACGGTGAAAACTAGTGGCTCAACCATTAGCTTTCCGACGAAACTGAAATTCTT
+
GGGGGGGGGGGGGGGGCGGGGGGGGGGGFGGFFGGGGGGGDGGGGGGGGGGGGGGGGGGGGGGGGGFGFGGGGGCEGGGGGGGGGGGGGGGGGFFDFGGGGGGGFGGEGGDFGGGGGG>FGGFGGGGGGGGGGEGGGGGGGGGDFFGGGGGGGGGGGGGGGGGGGGGGGGGGGFGFGFGGGGGGGGGG7FGGGGGGG>ECEGGFFF??5=FFGGGGCDDGGGFDFDFGGGGG>EG7709D>DBB:DFGFGGGGGGFFFE5EFDGFDGA49@FF*=BB(9>)4C>FFFF2@9A<)
@M04650:207:000000000-C238N:1:1101:22869:13666 1:N:0:19
ACTCCTACGGGAGGCAGCAGTGGGGAATATTGCGCAATGGGCGAAAGCCTGACGCAGCGACGCCGCGTGAGGGATGAAGGGCTTCGGTTCGTAAACCTCTGTCAGAAGGGAAGAAGTGTAGTGGTGCTAATCAGCCGCTATTTGACGGTACCTTCAAAGGAAGCATCGGCTAACTCCGTGCCAGCAGCCGCGGTAATACGGAGGATGCGAGCGTTATCCGGATTTATTGGGTTTAAAGGGTGCGTAGGTGGTAGATTAAGTCAGCGGTGAAAGTTTGTCGCTCAACGATAAAAT
+
GGGGGGGGGGGGGGGGGGGGGGGGGGGGGGGGGGGGGGGGGGGGGGGGGGGGGGGGGGGGGGGGGGGGGGGGGGGGGGGGGGGGGGGGGGGGGGGGGGGGGGGGGGGGGGGGGGGGGGGGGGGGGGGGGGGGGGGGGGGGGGGGGGGGGGGGGGGGGGGGGGGGGGGGGGGGGGGGGGGGGGGGGGGGGGGGGGGGGGGGGGGGGGGGGGGGGGGGGGGGGCEGGGGGGGGEFGGGGGFGFGFFGDDGFFGDCF7=FFFFGFGGFGGFFFFFFFFFFBFDFFFBFFFBF@3<A<
@M04650:207:000000000-C238N:1:1101:16544:13672 1:N:0:19
ACTCCTACGGGAGGCAGCAGTGGGGAATATTGCACAATGGGCGAAAGCCTGATGCAGCGACGCCGCGTGAGTGAAGAAGTATTTCGGTATGTAAAGCTCTATCAGCAGGGAAGAAAATGACGGTACCTGACTAAGAAGCCCCGGCTAACTACGTGCCAGCAGCCGCGGTAATACGTAGGGGGCAAGCGTTATCCGGATTTACTGGGTGTAAAGGGAGCGTAGGTGGTTCTGCAAGTCAGAAGTGAAAGCCCAGGGCTTAACCGTGGGACTGCTTTTGAAACTGTGGAACTAG
+
GGGGGGGGGGGGGGGGGGGGGGGGGGGGGGGGGGGGGGGGGGGGGGGGGGGGGGGGGGGGGGGGGGGGGGGGGGGGGGGGGGGGGGGFGGGGGGGGGGGGGGGGGGGGGGGGGGGGGGGGGGDFFGGGGGGGGGGGGGGGGGGGGGGGGGGGGGGGGGGGGGGGGGGGGGGFGGGGFGGGGGGGGGGGGGGGGGGGDGGGGFGGGG8=:FGGGGGDEGGGGGGGGGGGGGGGFGGGGGFG46=FGFGGFGCGGGGFFFFFGFGGFGD?FFFFF4@4<?GFF<FFFFFFF?FF
@M04650:207:000000000-C238N:1:1101:6907:13672 1:N:0:19
ACTCCTACGGGAGGCAGCAGTGGGGAATCTTCCGCAATGGACGAAAGTCTGACGGAGCGACGCCGCGTGGGTGAAGAAGGCCTTAGGGTCGTAAAGCCCTGTCATTAGGGACGAATGGTAGATGGAGTAATATGTCATCTATTTGACGGTACCTAAGGAGGAAGCCCCGGCTAACTACGTGCCAGCAGCCGCGGTAATACGTAGGGGGCGAGCGTTGTCCGGAATCATTGGGCGTACAGGGCGCGTAGGCGGGAATACAAGTCTGGTTTTAAAGTTCAGGGCTCAAACCTGTGG
+
GGGFCFGFCEF7:FEGGGGGCE8FFGGGGGGGGGGDEFFF@C:CCFGGFEAFCC:,@@@@@FGGGGCFC7@FFG,<EEFF@FBFF<FFAE:FFCD@FFFG<F8EF9@DGGGGGG+8>FDC98@,3FFGGFDGGDC<FF9@,@=C,:>@>@3<:;>FF,@FE7,6228F<***4,<CCCFFDFCC?8CFGFE*BC88BFGG><E5:C>E5:5C5E8=*1:*2785C9+0<*8*):/:)18C)*007/1)7*/5)))0*9F49*:*7**.75=)8*17).09)845=**5()8::(
@M04650:207:000000000-C238N:1:1101:13703:13682 1:N:0:19
ACTCCTACGGGAGGCAGCAGTGAGGAATATTGGTCAATGGGCGAGAGCCTGAACCAGCCATGCCGCGTGCAGGATGACGGCCCTACGGGTTGTAAACTGCTTTTGTACGGGGGCAAACCCTTTTCTGAGGAAGAGGTTGAGAGTACCGTACGAATAAGGATCGGCTAACTCCGTGCCAGCAGCCGCGGTAATACGGAGGATCCGAGCGTTATCCGGATTCGTTGGGTTTAAAGGGTGCGTAGGCGGCTTTATAAGTCAGCGGTGAAAGGCGGGGGCTCAACCCTAGCAGCGCCG
+
GGGGGGGGGGGGGGGGGGGGGGGGGGGGGGGGGGGGGGGGGGGGEGGGGGGGGGGGGGGGGGGGGGGGGGGGGGGGGGGGGEFGGGGGGGECGGGGGGGDFGGGGGGFGGDGGDGGGGFGGGGGGGGGGGGGGGGGF,FFFGGFGGFDGCGGGGGGGGGGFFGGGCEFGGGGGGGGGGGGGGGGGGGGGEGFGGGGGGGG+<FFCEEGDGGFECGDGGGG8CFCGG:7CCCGFFDGGC@DFGFFGDDC@DFGCF>F6@@)5<7D>C:)5))5>:B@BFC@F?GF@F4)4)59B;
@M04650:207:000000000-C238N:1:1101:20160:13688 1:N:0:19
ACTCCTACGGGAGGCAGCAGTGGGGAATATTGGACAATGGAGGTAACTCTGATCCAGCAATTCTGTGTGCACGAAGAAGGTTTTCGGATTGTAAAGTGCTTTAAGTCGGGAAGAAAAAAATGACGGTACCGACAGAATAAGCGACGGCTAAATACGTGCCAGCAGCCGCGGTAATACGTATGTCGCAAGCGTTATCCGGAATTATTGGGCATAAAGGGCATCTAGGCGGGGTTTCAAGTCGACGGTGAAAACTAGTGGCTCAACCATTAGCTTGCCGACGAAACTGAAATTCT
+
GGGGGGGGGGGGGGGGGGGGGGGGGGGGGGGGGGGGGGGGGGGGGGGGGGGGGGGGGGGGGGGGGGGGGGGGGGGGGGGGGGGGGGGGGGGGGGGGGGGGGGGGGGGGGGGGGGGGGGGGGGGGGGGGGGGGGGGGGGGGGGGGGGGGGGGGGGGFGGGGGGGGFGGGGGGGGGGGGGGGGGGGGGGGGGGGGGGGGGGGGGGGGGGGGGGGGGGGGDGCFGGGGGGGGGG:@EGGGGFGFGFFCGGFFGFFFFGFFFFFC4FGFGGFFFFFFFFFFFGF@>5BFFFDBFFFA
@M04650:207:000000000-C238N:1:1101:28084:13730 1:N:0:19
ACTCCTACGGGAGGCAGCAGTGGGGAATTTTGCGCAATGGGCGAAAGCCTGACGCAGCAACGCCGCGTGCGGGATGACGGCCTTCGGGTTGTAAACCGCTTTCAGCAGGGAAGAAATTGACGGTACCTGCAGAAGAAGCTCCGGCTAACTACGTGCCAGCAGCCGCGGTAATACGTAGGGAGCAAGCGTTATCCGGATTTATTGGGCGTAAAGCGCGCGTAGGCGGTTTGTTAAGCGGAATCTCTAATCTGAGGGCTCAACCCCCAGCCGGATTCCGAACTGGCAGACTCGAGG
+
GGGGGGGGGGGGGGGGGGGGGGGGGGGGGGGGGGGGGGGGGGGGGGGGGGGGGGGGGGGGGGGGGGGGGGGGGGGGGGGGGGGGGGGGGGGGGGGGGGGGGGGGGGGGGGGGGGGFFGGGGGGGGGGGGGGGGGGGGGGGGGGGGGGGGGGGGGGGGGGGGGGGGGGGGGGGGGGGGGGGGGGGGGGGGGGGGGGGGGGGGFGGGGGGGGGGGGGGGGGGGGGGGGGCEGGGFGGDDDBGFFFFGGGGFGGGGGG@FFFFG5DGFGGFFFFBDFFFFFGFFFGFFB>?7@>6<(
@M04650:207:000000000-C238N:1:1101:14407:13735 1:N:0:19
ACTCCTACGGGAGGCAGCAGTGGGGAATATTGCACAATGGAGGAAACTCTGATGCAGCGACGCCGCGTGAGGGAAGAAGGTTTTCGGATTGTAAACCTCTGTCTTCGGGGACGATAATGACGGTACCCGAGGAGGAAGCCACGGCTAACTACGTGCCAGCAGCCGCGGTAAAACGTAGGTGGCAAGCGTTGTCCGGAATTACTGGGTGTAAAGGGAGCGCAGGCGGAATGGTAAGTTGAATGTGAAAACTATGGGCTCAACCCATAGACTGCGTTCAAAACTACTGTTCTTG
+
GGGGGGGGGGGGGGGGGGGGFGGGGGGGGGGGGGGGGGGGGGGGGGGGGGGGGGGGGGGGGGGGGGGGGGGGGGGGGGGGGGGGGGGGGGGGGGGGGGGGGGGGGGGGGGGGGGGGGGGGGGGGGGGGGGGGGGGGGGGGGGGGGGGGGGGGGGGGGGGGGGGGGGGGGGGGGGGGGGGGGGGGGGGGGGGGGGGGGGGGGGGGGGGEEFFGGGGGGGGGGGGGGGGGGGGFBFG:CGFGFFFFGGGGFGGGGGGFFFFFG:DGFGG<?FFFFFFFBFGFFDGFFFFFFFFA
@M04650:207:000000000-C238N:1:1101:14509:13737 1:N:0:19
ACTCCTACGGGAGGCAGCAGTGGGGAATATTGCGCAATGGGCGAAAGCCTGACGCAGCGACGCCGCGTGAGGGATGAAGGGCTTCGGTTCGTAAACCTCTGTCAGAAGGGAAGAAGTGTAGTGGTGCTAATCAGCCGCTATTTGACGGTACCTTCAAAGGAAGCACCGGCTAACTCCGTGCCAGCAGCCGCGGTAATACGGAGGGTGCAAGCGTTAATCGGAATCACTGGGCGTAAAGCGCATGTAGGCTGTTTGATAAGTCAGAAGTGAAAGCCCACGGCTCACCCGTGGAAC
+
GGGGGGGGGGGGGGGGGGGGGGGGGGGGGGGGGGGGGGGGGGGGGGGGGGGGGGGGGGGGGGGGGGGGGGGGGGFGGGGGGGGGGGGGGGGGGGGGGGGGGGGGGGGGGGGGGGGGGGGGGGGGGGGGGGGGGGGGGGGGGGGGGGGGGGGGGGGGGGGGGGGGGGGGGGGGGGGGGGGGGFFGGGDGGECGGGGGGGGGGEEGGECGGGGGGGGGGGGGGGGGGFGGGGGGFGGGGGFGFGDFGGGGFFGGGGGFFF?FGFGF4DGDFFFFFFFFFFGFF19647>9?5B(<:
@M04650:207:000000000-C238N:1:1101:13379:13749 1:N:0:19
ACTCCTACGGGAGGCAGCAGTGGGGAATTTTGGACAATGGGGGCAACCCTGATCCAGCAATGCCGCGTGAGTGAAGAAGGCCTTCGGGTTGTAAAGCTCTTTTGTCAGGGAAGAAACCGGCTGTGCTAATACCACAGCTGACTGACGGTACCTGAAGAATAAGCACCGGCTAACTACGTGCCAGCAGCCGCGGTAATACGTAGGGTGCGAGCGTTAATCGGAATTACTGGGCGTAAAGCGTGCGCAGGCGGTTGTGTAATACAGGTGTGAAATGCCCGGGCTTAACCTGGGAAC
+
FGGGGGGGGGCGGGGGGGGGGGGGGGGGGGGGGGGFGGGGGGGGGGGGGGGGGGGGGGGGGEGGGGGGGGGGGDFFGGGGGGGGGGGGGGGGGGGGGGGGGGGGGGGGGGDGEFGGGGGGGGGGGGGGGGGGGGGGGGGGGGGGGGGGGGGGGGCGGGGGGGGFAFGGGEGGGGGGFGGFGGGGGGGGGGGCG5CEGGGGGCFGEG5EEEEEEGGEGGGGDDEGFFGGCGGGBGDGDGFGFCD>C<DDDGGGGGGFFFF*3=CF:CCDFFBFFFFFF?DE>9GFF??>B@3??0
@M04650:207:000000000-C238N:1:1101:23632:13755 1:N:0:19
ACTCCTACGGGAGGCAGCAGTGGGGAATCTTCCGCAATGGACGAAAGTCTGACGGAGCGACGCCGCGTGGGTGAAGAAGGCCTTAGGGTCGTAAAGCCCTGTCATTAGGGACGAATGGTAGATGGAGTAATATGTCATCTATTTGACGGTACCTAAGGAGGAAGCCCCGGCTAACTACGTGCCAGCAGCCGCGGTAATACGTAGGGGGCGAGCGTTGTCCGGAATTATTGGGCGTAAAGGGCTTGTAGGTGGCGTGTCGCGTCTGTCGTGAAAGGCTCCGGCTTAACTGGGGTG
+
GGGGGGGGGGGGGGGGGGGGGGGGGGGGGGGGGGGGGGGGGGGGGGGGGGGGGGGGGGGGGGGGGGGGGGDFGFGGGGGGGGGGGGGGGGGGGGGGGGGGGGGGGGGGGGGGGGGGGGGGGGGGGGGGGCFGGGGGGGGGGGGGGGGGGGGGGGGGGGDFGGGGGGGGGGGGGGGGGGGGFGGGGGGGGGGGEEGGGGGGGGGGED>EGGGGGGGEGGGGGGGGFFGGGF6C>EG*9DFGFGFFGG7DFGGGGGD>DFFFGFG:>7*3FBFFFF:FF?D>EFG:4BFDAFFB>(
@M04650:207:000000000-C238N:1:1101:9768:13771 1:N:0:19
ACTCCTACGGGAGGCAGCAGTGGGGAATATTGGACAATGGAGGTAACTCTGATCCAGCAATTCTGTGTGCACGAAGAAGGTTTTCGGATTGTAAAGTGCTTTAAGTCGGGAAGAAAAAAATGACGGTACCGACAGAATAAGCGACGGCTAAATACGTGCCAGCAGCCGCGGTAATACGTATGTCGCAAGCGTTATCCGGAATTATTGGGCATAAAGGGCATCTAGGCGGGGTTTCAAGTCGACGGTGAAAACTAGTGGCTCAACCATTAGCTTGCCGACGAAACTGAAATTCT
+
GGGGGGGGGGGGGGGGGGGGFFGGGGGGGGGGGFGGGGGGGGGGGGGGGGGGGGGGGGGGGGGGGGGGGGGGGGGGGGGGEFGGGGGGDGGGGGGGGGGCFFGGGFFFGGGEGGFCGGGGGGGGGGGGGGGGGGGDGGGGGGGGGGGGGGGGGGFGFGGGGFFGGGGGGGGGGGGGGGGGGGFDFDCCEGGEEGGGGGGGEGGFFFGG5FFGFFGCGDGGGFFGFFFGGGG:DG7<CC@FDC37319CFG=FG7DF4@EFGFGGFGGAFFFFFFFFBBDFFBGFF?BBFFFDA
@M04650:207:000000000-C238N:1:1101:7141:13817 1:N:0:19
ACTCCTACGGGAGGCAGCAGTGGGGAATATTGCACAATGGAGGAAACTCTGATGCAGCGACGCCGCGTGAGGGAAGAAGGTTTTCGGATTGTAAACCTCTGTCTTCGGGGACGATAATGACGGTACCCGAGGAGGAAGCCACGGCTAACTACGTGCCAGCAGCCGCGGTAAAACGTAGGTGGCAAGCGTTGTCCGGAATTACTGGGTGTAAAGGGAGCGCAGGCGGAATGGTAAGTTGAATGTGAAAACTATGGGCTCAACCCATAGACTGCGTTCAAAACTACTGTTCTTG
+
GGGGGGGGGGGGGGGGGGGGGGGGGGGGGGGGGGGGGGGGGGGGGGGGGGGGGGGGGGGGGGGGGGGGGGGGGGGGGGGGGGGGGGGGGGGGGGGGGGGGGGGGGGGGGGGGGGGGGGGGGGGGGGGGGGGGDGGGGGGGGGGGGGGGGGGGGGGGGGGGGGGGGGGGGGGGGGGGGGGGGGGGGGGGGGGGGGGGGGGGGGGGGGFGGFGGGGGGGGGDEGGGGGEEFFGGFGGCGGFGFGFFGGGFFGGGGGGFF>FFGFGGFGGFFFFFFFFFFFGFFFGFFFFABFFF
@M04650:207:000000000-C238N:1:1101:6350:13831 1:N:0:19
ACTCCTACGGGAGGCAGCAGTAGGGAATCTTCGGCAATGGGGGCAACCCTGACCGAGCAACGCCGCGTGAGTGAAGAAGGTTTTCGGATCGTAAAGCTCTGTTGTAAGAGAAGAATGTGTGTGAGAGTGGAAAGTTCACACAATGACGGTAACTTACCAGAAAGGGACGGCTAACTACGTGCCAGCAGCCGCGGTAATACGTAGGTCCCGAGCGTTGTCCGGATTTATTGGGCGTAAAGCGAGCGCAGGTGGTTTGATAAGTCTGAAGTTAAAGGCTGTGGCTCAACCATAGT
+
GGGGGGGGGGGGGGGGGGGGGGGGGGGGGGGGGGGGGGGGGGGGDGGGGGGGGGGEFGGGGGGGGGGGGGGGGGGGGGGGGGGGGGGGGGGGGGGGGGGGGGGGGGGGFGGGGGGGGGFGGGGGGGGGGGGGGGGGGGGGGEGGGDFGGGDGGGGGGGGGGGGGFEGGDGGGGGGGGGGG8FFGGFF@FFEDEEEDEGGGGGFF>FGFGGC*CEEEGGGGGG5EECGGGGGFFGGGD*9D>DDDGDCDFFFGDGGEFFFFGFGGFGFFFFFFF??FFBGF?0FFFFFFFFF)6
@M04650:207:000000000-C238N:1:1101:12226:13834 1:N:0:19
ACTCCTACGGGAGGCAGCAGTGGGGAATTTTGGACAATGGGGGCAACCCTGATCCAGCCATGCCGCGTGAGTGAAGAAGGCCTTCGGGTTGTAAAGCTCTTTCAGTGGGAAAGAAACGGAGTACTCTAATACAGGGCTCTAATGACGGTACCCACAGAAGAAGCACCGGCTAACTACGTGCCAGCAGCCGCGGTAATACGTAGGGTGCAAGCGTTAATCGGAATTACTGGGCGTAAAGCGTGCGCAGGCGGTTGTGTAAGACAGGTGTGAAATCCCCGGGCTTAACCTGGGAGC
+
GGGGGGGGGGGGGGGGGGGGGGGGGGGGGGGGGGGGGGGGGGGGGGGGGGGGGGGGGGGGGGGGGGGGGGGGGGGGGGGGGGGGGGGGGGGGGGGGGGGG9FGGGGGGGGGGGGGGGGGGGCGGGGGGGGGGGGGGGGGGGGGGGGGGEGGGGGGGGGGGGGGGGGFGGGGGGGGGGGGGGGGGGGGGGGGGGGGEGGGGFGGGGGGGGGGGGGGGGGGGGGGGGGGGGGGFEGGCFGFGFGFFGGGGFGGGDDGFFFFFCFGGFGGFDFFFFFFF?>GFF(9?FFFFBF>(8(
@M04650:207:000000000-C238N:1:1101:26487:13866 1:N:0:19
ACTCCTACGGGAGGCAGCAGTGGGGAATATTGCACAATGGGGGAAACCCTGATGCAGCGACGCCGCGTGAAGGATGAAGTATTTCGGTATGTAAACTTCTATCAGCAGGGAAGAAAATGACGGTACCTGACTAAGAAGCCCCGGCTAATTACGTGCCAGCAGCCGCGGTAATACGTAAGGGGCAAGCGTTATCCGGATTTACTGGGTGTAAAGGGAGCGTAGACGGCTGAGTAAGTCAGATGTGAAAACCCAGGGCTCAACCCTGGGACTGCATTTGAAACTATTCAGCTAG
+
GGGGGGGGGGGGGGGGGGGGGGGGGGGGGGGGGGGGGGGGGGGGGGGGGGGGGGGGGGCGGG>FGGGGGGGGGGGGGGGGGDFGGGGGGGGGFGGGGGGGGGFCGFGGGGGGGGGGGCFGGGGFFGGGGGGGGGGGGGGGGGGGGGGGEGGGGGGGGGGGGGGGGGGGGEEGGGGGFFGGFGEGFFGGCGGGGGEGGGGGGGGGGGGG>EGGFDCFEGGGGGDEGGEGGFGGFGGCCC@>FGFFGFFFFGGG<D<:FFFFGFDGFGGFFFF:FF?FAAGFF27BFFFFFFFD
@M04650:207:000000000-C238N:1:1101:3761:13881 1:N:0:19
ACTCCTACGGGAGGCAGCAGTGGGGAATATTGCGCAATGGGCGAAAGCCTGACGCAGCGACGCCGCGTGAGGGATGAAGGGCTTCGGTTCGTAAACCTCTGTCAGGAGGGAAGAAATGTGCTCGTGCTAATCAGCGGGCATTTGACGGTACCTCCAAAGGAAGCACCGGCTAACTCCGTGCCAGCAGCCGCGGTAATACGGAGGGTGCAAGCGTTAATCGGAATCACTGGGCGTAAAGCGCATGTAGGCTGCTTTATAAGTCAGAGGTGAAATCCCACGGCTTACCCGTGGAAC
+
FGFGGGGGGGGFGGGGGGGFFGGGGGGGGGGDGGGGGGGGGGGG+FEGGGGGGGGEGGGEGGGGGGGGGGGGGGGGGGGGGGGGGGGGGGGGGGGGGGGGGGGGGGGGGGGGGGGDAFFGGGGGGGGGGGGGGGGGGGGEGGGGGGGCGDFGGGGGDGFFFFFFGGGFGGGG7:CFGGGGDGGGGGGGCCGCEEEGGGGGGGGGGEGGCFGGECEGGGGGGGGGGGGCGGG5BGDCCFFGFG:@FCFGFGGDGFGFFF4@GF7:=FDFFFFFFF@@FFGF@6DFFFF>FFF0<2
@M04650:207:000000000-C238N:1:1101:10779:13901 1:N:0:19
ACTCCTACGGGAGGCAGCAGTGGGGAATCTTCCGCAATGGACGAAAGTCTGACGGAGCGACGCCGCGTGGGTGAAGAAGGCCTTAGGGTCGTAAAGCCCTGTCATTAGGGACGAATGGTAGATGGAGTAATATGTCATCTATTTGACGGTACCTAAGGAGGAAGCCCCGGCTAACTACGTGCCAGCAGCCGCGGTAATACGTAGGGGGCGAGCGTTGTCCGGAATCATTGGGCGTAAAGGGCGCGTAGGCGGGAATACAAGTCTGTTTTTAAAGTTCAGGGCTCAACCCTGTG
+
GGGGGGGGGGGGGGGGGGGGGGGGGGGGGGGGGGGGGGGGGGGGGGGGGGGGGGGEGGGGGGGGGGGGGGG=FGFGGGGGGGGGGGGGGGGGGGGGGFGGGGGGGGGGGGGEFGGFGGGFGEFGGCFGGGGDFGGGFGFGGGGGGFFGGGGGGGGGGCFGGGGF7DF7FCCEGGFGGGGGGGGG7*3<C88EE5=EGGCFGFGGGGGGGGCGDDEECDGGGCCCEFCFGGGGFGGG3DFGBGFFGCGGDCGGG7CFFFFFC7:7@>*65>FFBFF62>FF::<;@FF0<>;33
@M04650:207:000000000-C238N:1:1101:8634:13906 1:N:0:19
ACTCCTACGGGAGGCAGCAGTGGGGAATATTGGACAATGGAGGTAACTCTGATCCAGCAATTCTGTGTGCACGAAGAAGGTTTTCGGATTGTAAAGTGCTTTAAGTCGGGAAGAAAAAAATGACGGTACCGACAGAATAAGCGACGGCTAAATACGTGCCAGCAGCCGCGGTAATACGTATGTCGCAAGCGTTATCCGGATTTTTTGGGCGTAAAGCGCGCGTAGGCGGTTTGTTAAGCGGATTCTCTAATCGGAGGGCTCAACCCCCAGCCGGATTCCGAACTGGCAGACTCG
+
GGGGGGGGGGGGGGGGGGGGGGFGGGGGGGGGGGGGGGGGEGGGGGGGGGGGGGGGGGGGGFFGGGGGGFGGGGGGGGGGGGGGGGGGGCFGGGGGGFGGGGGGGGGGGGGGGGGGGGGFGFFGGGGGGGGGGGGFGFGGGEGGGGGGGGGFDGE<@FG<,>>:>E33>BFCG7,,2D,7,:B;CFGB::=CC5:E9CE5;CC+>EGG5=5>EG5@+97D8<::EE+7CC5*5FCFDGFDBC)07:7*97:2*15<B>)7*9*7>DGF>7F5.<:EB?:?>07@F)),-)),.3
@M04650:207:000000000-C238N:1:1101:6875:13924 1:N:0:19
ACTCCTACGGGAGGCAGCAGTGGGGAATATTGGGCAATGGGGGGAACCCTGACCCAGCGACGCCGCGTGAGTGAAGAAATCCTTCGGGATGTAAAGCTCTGTTGTATGGGAAGAGAAGCAGACGGTACCATACGAGGAAGCCCCGGCAAACTACGTGCCAGCAGCCGCGGTAATACGTAGGGGGCAAGCGTTGTCCGGAATTACTGGGCGTAAAGCGCACGCAGGCGGGTTTATAAGTCAGATGTAAAAGGCAGGTGCTTACCATCTGTTTGTCATCTGATACTGTAAGCCT
+
GGGGGGGGGGGGGGGGGGGGGGGGGGGGGGGGGGGGGGGGGGGGGGGGGGGGGGGGGGGGGGGGGGGGGGGGGGGGGGGGGGGGGGGGEGGGGGGGGGGGGFGGEGFGGGGGGGGGGGGGGGGGGGGGGGGDFGGGGGCFGGGGGGGGGGGGDGGGGGGGGGGGGGGGGGGGGGGGGFGGGGGGGGFGGGGGEGGFGGGGFGGGGG6ECEGGGGGGGGGGGGGGGGGGGDEEFGGFGGFGFF?BFGFG=DDGGGDFFFFFGFGGFGGFFFF@@FFFFFGFFFF=@FFFFFFB
@M04650:207:000000000-C238N:1:1101:11770:13942 1:N:0:19
ACTCCTACGGGAGGCAGCAGTGGGGAATATTGCACAATGGGGGAAACCCTGATGCAGCGACGCCGCGTGAAGGATGAAGTATTTCGGTATGTAAACTTCTATCAGCAGGGAAGAAAATGACGGTACCTGACTAAGAAGCCCCGGCTAATTACGTGCCAGCAGCCGCGGTAATACGTAAGGGGCAAGCGTTATCCGGATTTACTGGGTGTAAAGGGAGCGTAGACGGCTGAGTAAGTCAGATGTGAAAACCCAGGGCTCAACCCTGGGACTGCATTTGAAACTATTCAGCTAG
+
GGGGGGGGGGGGGGGGGGGGGGGGGGGGGGGGGGGGGGGGGGGGGGFGGGGGGGGGGGGGGGGGGGGGGGGGGGGGGGGFFGGGGGGGGGGGGGGGGGGGGGGGGGGGGGGGGGGGGGGGGGGGFEGGGDGGGGGGGGGGGGGGGGGGGGGGGGGGGGGGGGGGGGGGGGGGGGGGGGGGGGGGGGFGGGGGGGGGGEEGGGGGGGFEGGGGGGGGEDGGGGEFEGGGGGGGFGGF:C?*=FFFGFGFFDGGGDC>>>FFCF<DFD<75@FFFFFFF<7F=AG776=A>6@?
@M04650:207:000000000-C238N:1:1101:22262:13997 1:N:0:19
ACTCCTACGGGAGGCAGCAGTGGGGAATATTGGACAATGGACCAAAAGTCTGATCCAGCAATTCTGTGTGCACGACGAAGTTTTTCGGAATGTAAAGTGCTTTCAGTTGGGACGAAGAAAGTGACGGTACCAACAGAAGAAGGGGCGGCTAAATACGTGCCAGCAGCCGCGGTAATACGTATGCCCCGAGCGTTATCCGGATTTACTGGGTGTAAAGGGAGCGTAGACGGCGAAGCAAGTCTGGAGTGAAAACCCAGGGCTCAACCCTGGGACTGCTTTGGAAACTGCTTTGCT
+
GGGGGGGGGGGGGGGGGGGGGGGGGGGGGGGGGGGGGGGGGGGGGGGGGGGGGGGGGGGGGGGGGGGGGGGGGGGGGGGGGGGGGGGGGGGGGGGGGGGGGGGGGGGGGGGGGGGGGGGGGGGGGGGGGGGGGGGGGGGGGGGGGGGGGGGGGGGGGGGGGGGGGGGGGGGGGGGGGGGGGGGGGGGGGGGGGGDGGGGGGGGGGGGGGGGEGGGGGGGGGGGGGGGGGGGGFGGGGGFGFGFFGGGGFGGGGGGFFFFFGFGFFFD?FFFFFFFFDFGBFBGFFFFFFFFFF<
@M04650:207:000000000-C238N:1:1101:27314:14001 1:N:0:19
ACTCCTACGGGAGGCAGCAGTAGGGAATCTTCGGCAATGGGGGCAACCCTGACCGAGCAACGCCGCGTGAGTGAAGAAGGTTTTCGGATCGTAAAGCTCTGTTGTAAGAGAAGAATGTGTGTGAGAGTGGAAAGTTCACACAATGACGGTAACTTACCAGAAAGGGACGGCTAACTACGTGCCAGCAGCCGCGGTAATACGTAGGTCCCGAGCGTTGTCCGGATTTATTGGGCGTAAAGCGAGCGCAGGCGGTTTTTTAAGTCTGATGTGAAAGCCCTCGGCTTAACCGAGGA
+
GGGGGGGGGGGGGGGGGEGGCFGGGCCGFGGGGDFEEGGGGGGGGGGGGGGGGGGEGCGGGGGGGGGGGDGGGGGGGGGGGGGGGGGGGGGGGGGGGGGGGGGGGGGGGGGGGGGGGGGGGGGGGGGGGGGGGGGGGFGGGGGGGGGGGGGFGGGGGGFGGGGGGGGGGGGGGGGGGGGGGGGGGGGGGGGGGGEEGGGGGGGGGGGGGE5EGGC8:DGGGGGEE9?9EFCGFGGGGDFGFGFEGCDGFGGGD5CFFEFFFFGGFFGDB4BFFFFFB?GFFFFD4FFAFFFFF
@M04650:207:000000000-C238N:1:1101:7100:14004 1:N:0:19
ACTCCTACGGGAGGCAGCAGTGGGGAATATTGCGCAATGGGCGAAAGCCTGACGCAGCGACGCCGCGTGAGGGATGAAGGGCTTCGGTTCGTAAACCTCTGTCAGAAGGGAAGAAGTGTAGTGGTGCTAATCAGCCGCTATTTGACGGTACCTTCAAAGGAAGCACCGGCTAACTCCGTGCCAGCAGCCGCGGTAATACGGAGGGTGCAAGCGTTAATCGGAATCACTGGGCGTAAAGCGCATGTAGGCTGTTTGATAAGTCAGAAGGGAAAGCCCACGGCTCACCCGTGGAAC
+
GGGGGGGGGGGGGGGGGGGGGGGGGGGGGGGGGGGGGGGGGGGGGGGGGGGGGGGGGGGGGGGGGGGEGGGGGGGGGGGGGGGGGGGGGGGGGGGGGGGGGGGGGGGGGGGGGGGGGGGGGGGGGGGGGGGGGGGGGGGGGGGGGGGGGGGGGGGGGGGGGGGGGGGGGGGEGGGGGGGGGGGGGGGGGGGGGECCFF?CE>EGGGGGGGGGGGGGGGGGGGGGDGGGGGGGFGGGGGFGFGFFGGGCFCGGGGGFFF?FGFGC9>F().>FFFF:BFGFFBDFFFFFFEF:?4
@M04650:207:000000000-C238N:1:1101:24315:14016 1:N:0:19
ACTCCTACGGGAGGCAGCAGTGGGGAATATTGCACAATGGGCGAAAGCCTGACGCAGCGACGCCGCGTGAGGGATGAAGGGCTTCGGTTCGTAAACCTCTGTCAGAAGGGAAGAAGTGTAGTGGTGCTAATCAGCCGCTATTTGACGGTACCTTCAAAGGAAGCACCGGCTAACTCCGTGCCAGCAGCCGCGGTAATACGGAGGGTGCAAGCGTTAATCGGAATCACTGGGCGTAAAGCGCATGTAGGCTGTTTGATAAGTCAGAAGTGAAAGCCCACGGCTCACCCGTGGAAC
+
GGGGGGGGGGGEGGGGEGGGGGFGGGGGGGGGGGGGFGGGGGGGGGGGGGGGGGGGGGGGGGGGGGGGGGGGGGGGGGGGGGGGGGGDFFGGGFGGGGGGGGGFFGFGGGGGGGGGGGGGGGGGGGGGGGGGGGFFEEEGGGGGGGGGGGGGGGGGGGGGGGGGGGGGGGGGGFGGCEGGGF@EGGGGGGGGGGGGGGGCEGGGGGGGGGGGGGEE5:CGGDEGGGGGFFGGFGDEFGFGFDFEGGCC?FGGGGGFFF?FCFGGFFF>@FFFF:F).1C<59CFFFFFFB>BF4
@M04650:207:000000000-C238N:1:1101:10265:14018 1:N:0:19
ACTCCTACGGGAGGCAGCAGTGGGGAATATTGGGCAATGGGGGCAACCCTGACCCAGCGACGCCGCGTGAGTGAAGAAATCCTTCGGGATGTAAAGCTCTGTTGTATGGGAAGAGAAGCAGACGGTACCATACGAGGAAGCCCCGGCAAACTACGTGCCAGCAGCCGCGGTAATACGTAGGGGGCAAGCGTTGTCCGGAATTACTGGGCGTAAAGCGCACGCAGGCGGGTTTATAAGTCAGATGTAAAAGGCAGGTGCTTACCATCTGTTTGTCATCTGATACTGTAAGCAT
+
GGGGGGGGGGGGGGGGGGGGGGGGGGGGGGGGGGGGGGGGGGGGGGGGGGGGGFFGFGGGGGGGGGGGGGGGGGGGGGGGGFFFGGGEC:FGGGGGGGGGGFGGGGGGGGGGGGGFFGCFGGGG@FFEGGGEGFFGGG7BF@FGE@FBCFGGGFGGGFFGGGGGGFCGGEGGGGGFGE9FEE@EEGGFGGE>GG9CGG8EGG?FG:FCGGEGGGFFDD))2)2**5CEC)1*7CFFFCFFFCFF*CDF*:3*29C>))7926CFF4*67/=4)9@F24C/7)***1=))**.
@M04650:207:000000000-C238N:1:1101:7865:14018 1:N:0:19
ACTCCTACGGGAGGCAGCAGTGGGGAATATTGGGCAATGGGGGGAACCCTGACCCAGCGACGCCGCGTGAGTGAAGAAATCCTTCGGGATGTAAAGCTCTGTTGTATGGGAAGAGAAGCAGACGGTACCATACGAGGAAGCCCCGGCAAACTACGTGCCAGCAGCCGCGGTAATACGTAGGGGGCAAGCGTTGTCCGGAATTACTGGGCGTAAAGCGCACGCAGGCGGGTTTATAAGTCAGATGTAAAAGGCAGGTGCTTACCATCTGTTTGTCATCTGATACTGTAAGCCT
+
GGGGGGGGGGGGGGGGGGGGFGGGGGGGGGGGGGGGGGGGGGGGGGGGGGGGGGGGGGGGGGGGGGGGGGGGGGGGGGGGGGGGGGGGCFFGGGGGGGGGGGCFGFGGGGGGGGGGGGGGGGGGGGGEGGGGGGGGGGGGDFGGGGGGGGGGGGEGGGGGGGGGGGGGGGEGGFGGGGGGGGGGGGGGGGGGGGFGGDGGGGGGGGGGFGEG5CFFGGGGGGGGGGGGG5E5?EGEFCFGF>FFFFCGFGGFCGDF4??FF@FGBCGFFFFFF*7=<9FFFAFFF??A>4)4
@M04650:207:000000000-C238N:1:1101:25053:14114 1:N:0:19
ACTCCTACGGGAGGCAGCAGTAGGGAATCTTCCACAATGGACGCAAGTCTGATGGAGCAACGCCGCGTGAGTGAAGAAGGCTTTCGGGTCGTAAAACTCTGTCAGAAGGGAAGAAGTGTAGTGGTGCTAATCAGCCGCTATTTGACGGTACCTTCAAAGGAAGCACCGGCTAACTCCGTGCCAGCAGCCGCGGTAATACGGAGGGTGCAAGCGTTAATCGGAATCACTGGGCGTAAAGCGCATGCAGGCTGTTTGATAAGTCAGAAGTGAAAGCCCACGGCTCACCCGTGGAAC
+
GGGGGGGGGGGGGGGGGGGGGGGGGGGGGGGGGGGGGGGGGGGGGGGGGGGGGGGGGGDGGGGGGGGGGGGGGGGGGGGGGGGGGGGGGGGGGGGGGGGGGGGGGDGGGGGGGGGGGFGGGGGGGGGGGGF<FGGGGDGGGGGGGGGGGGGGGGFFFFGGGGGGGGGGDGGGGGGGGGGGGGGGGGGGGGGGGGGGGGGGCGGGGGGGGGGGGGGGGGGGGGGGCGFGGGGGFGGGGGFGED3B*9FGF4C>DFGFFFFFGFGGF7FFFFFF4FFF<?DFF97@*<@;:DE?<5
@M04650:207:000000000-C238N:1:1101:10979:14121 1:N:0:19
ACTCCTACGGGAGGCAGCAGTGGGGAATATTGGGCAATGGGGGCAACCCTGACCCAGCGACGCCGCGTGAGGGAAGAAATCCTTCGGGATGTAAAGCTCTGTTGTATGGGAAGAGAAAAAGACGGTACCATACGAGGAAGCCCCGGCTAACTACGTGCCAGCAGCCGCGGTAATACGTAGGGGGCGAGCGTTGTCCGGAATCATTGGGCGTAAAGGGCGCGTAGGCGGGAGTACAAGTCTGTTTTGAAAGTTCAGGGCTCAACCATGGGAGGGAAGGGAAAATGTTTGTCTTGG
+
DFGGDEGGGGDEGFCFCEEDFFFGFGGGCCEEFGFFFGGGGGGCEF@FFGGFFGGGFD@@FGGGDCEFGGD,CFGDEFD9,BFFGFEC+@FFGGGAEFFFGA,CEDAGGGGGGDGGEBDF=F,C7CFEFGGE,<>:@F7FCF+BCF*@:FF,D7C63>1DFGGC@CECGG<CE:+?F<F::EEGE**:5C=58E9+C**1;CC@FF6F*::ECCFFGGG3CD5*;FEE5)/2)37<C*9*9:7***9:7>0?2*29>5@>FFFG.*:()0))0)5)(,7>)(*96**(47?293
@M04650:207:000000000-C238N:1:1101:14894:14124 1:N:0:19
ACTCCTACGGGAGGCAGCAGTGGGGAATATTGGACAATGGAGGTAACTCTGATCCAGCAATTCTGTGTGCACGAAGAAGGTTTTCGGATTGTAAAGTGCTTTAAGTCGGGAAGAAAAAAATGACGGTACCGACAGAATAAGCGACGGCTAAATACGTGCCAGCAGCCGCGGTAATACGTATGTCGCAAGCGTTATCCGGAATTATTGGGCATAAAGGGCATCTAGGCGGGGTTTCAAGTCGACGGTGAAAACTAGTGGCTCAACCATTAGCTTGCCGACGAAACTGAAATTCT
+
GGGGGGGGGGGGGGGGGGGGGGGGGGGGGGGGGGGGGGGGGGGGGGGGGGGGGGGGGGGGGGGGGGGGGGGGGGGGGGGGGGGGGGGGGGGGGGGGGGGGGGGGGGGGGGGGGGGGGGGGGGGGGGGGGGGGGGGGGGGGGGGGGGGGGGGGGGGGGGGGGGGGGGGGGGGGGGGGGGFGGGGGGGGGGGGGGGGGGGGGGGGGGGGGGGGGGGGGGGGGFGGGGGGGGGGGBEGGFG?FEGFFGGGGFGGGGGGF6:BFFFCGFGGAFFFF=FFFB;DFDFDEFFFBFF6:A
@M04650:207:000000000-C238N:1:1101:22639:14158 1:N:0:19
ACTCCTACGGGAGGCAGCAGTGAGGAATATTGGGCAATGGGGGAAACCCTGACCCAGCAACGCCGCGTGAGGGAAGACGGTTTTCGGATTGTAAACCTCTGTCCTCTGTGAAGATAATGACGGTAGCAGAGGAGGAAGCTCCGGCTAACTACGTGCCAGCAGCCGCGGTAATACGTAGGGAGCAAGCGTTGTCCGGATTTACTGGGTGTAAAGGGTGCGTAGGCGGCTATGCAAGTCAGGAGTGAAATCTATGGGCTTAACCCATAAACTGCTTTTGAAACTGTATAGCTTG
+
GGGGGGGGGGGGGGGGGGGGGGGGGGGGGGGGGGGGGGGGGGGGGGGGGGGGGGGGGGGGGGGGGGGGGGGGGGGGGGGGGGGGGGGGGGGGGGGGGGGGGGGGGGGGGGGGGGGGGGGGGGGGGGGGGGGGGGGGGGGGGGGGGGGGGGGGGGGFGGGGGGGGGGGGGGGGGGGGGGGGGGGGGGGG8EGGGGGGGDGGGGGGGGFEEGGGGGGGGGGGGGGGGGGGGGGGFGGGGGFDFGFFFGGGFGGGGGGFFFFFGFGGFGGFFFFFFFFFFFGFFFGFFFFFFFFB
@M04650:207:000000000-C238N:1:1101:24798:14175 1:N:0:19
ACTCCTACGGGAGGCAGCAGTGGGGAATATTGGGCAATGGGGGCAACCCTGACCCAGCGACGCCGCGTGAGTGAAGAAATCCTTCGGGATGTAAAGCTCTGTTGTATGGGAAGAGAAAAAGACGGTACCATACGAGGAAGCCCCGGCAAACTACGTGCCAGCAGCCGCGGTAATACGTAGGGGGCAAGCGTTGTCCGGAATTACTGGGCGTAAAGCGCACGCAGGCGGGTTTATAAGTCAGATGTAAAAGGCAGGTGCTTACCATCTGTTTGTCATCTGATACTGTAAGCCT
+
GGGGGGGGGGGFGGGGGGGGGGGGGGGGGGGGGGGGGGGGGGGGGGGGGGGGGGGGGGGEGGGGGGGGGGGGGGGGGGFGFEGGGGGGDGGGGGGGGGGGGGGGGGGGGGGGGGGGGGGGGGGGGGGGGGGGGGGGGGGGGGGGGGGGGGGGGGGGGGGGGGGGGFGGGGGGGGFGGGGGGGGGGGGGGGGGGGGGGGGGGGGGGFCFGGGGGFGGGDDGGGGGGGGGGD=CFGGGGGFFFDFFGGCGFDDGGGGF?FFBCFDGFGF>9@@FFFFFAFGFF>>FFFFAFFFF
@M04650:207:000000000-C238N:1:1101:26332:14179 1:N:0:19
ACTCCTACGGGAGGCAGCAGTGAGGAATATTGGTCAATGGGCGAGAGCCTGAACCAGCCAAATCGCGTGAAGGAAGACTGCCTTATGGGTTGTAAACTTCTTTTATACAGGAATAAAAAAGGGGACGTGTCCCTTATTGCATGTACTGTATGAATAAGCATCGGCTAACTCCGTGCCAGCAGCCGCGGTAATACGGAGGATGCGAGCGTTATCCGGATTTATTGGGTTTAAAGGGTGCGCAGGCGGGCTTTTAAGTCAGCGGTGAAATCTCGGGGCTTAACTCCGAAACTGCCG
+
GGGGGGGGGGGGGGGGGGGGGGGGGGGGGGGGGGGGGGGGGGGGGGGGGGGGGGGGGGGGGGGGGGGGGGGGGGGFGGGGGGGGGGGGDGGGGGGGGGGGGGGGGGGGGGGGGGGGGGFGGFGDGGGGGGGFGGGGGGGGGGGGGGGGGGGGGGGGGGGGGGGGGGGGGGGGGGFGGGGGGGGGGGDGGGGGGGGGGGGGGGGGGGGGGGGGGFGGGGDDFFGGGGEGGGGGFGGGGGFG>GDFCCGGFGGGGGGFFFFFGFGD@=FDFBFFFEFFBBFFFFGFF8:>FFFF?1
@M04650:207:000000000-C238N:1:1101:13608:14201 1:N:0:19
ACTCCTACGGGAGGCAGCAGTGGGGAATTTTGGACAATGGGGGCAACCCTGATCCAGCCATGCCGCGTGAGTGAAGAAGGCCTTCGGGTTGTAAAGCTCTTTCAGTGGGGAAGAAACGGGATTCTCTAATACGGAGTTCTAATGACGGTACCTACAGAAGAAGCACCGGCTAACTACGTGCCAGCAGCCGCGGTAATACGTAGGGGGCAAGCGTTATCCGGATTTACTGGGTGTAAAGGGAGCGTAGACGGCGAAGCAAGTCTGGAGTGAAAACCCAGGGCTCAACCCTGGGAC
+
GGGGGGGGGGGEEEGGGGGGGGGGGGGGGGGGGGGGGGGGGGGGGGGGGGGGGGGGGGGGGCFGGGGGGGGGGGGGFGGGGGGGGGGEGGGGGGGDGGGGGGGGGGGGGGGGCFEFGFGGGGGGGGGGGGGGGGGGGGGGGGGCFGGGGGGGGDGFGDGGGGGGGGGGGGGGGGGGGGGGGGGGGFGGGGGDGGGGGGGGGGCEGG5CGGGGGGGGFGGGECGEFFGDCFCFEGD77CFGFGFBGG><FGGGGC5@E47<C=FGF7<:FFFF?FEB<?GDE?F?FFFBF45(44
@M04650:207:000000000-C238N:1:1101:7499:14212 1:N:0:19
ACTCCTACGGGAGGCAGCAGTGGGGAATATTGCGCAATGGGCGAAAGCCTGACGCAGCGACGCCGCGTGAGGGATGAAGGCCTTCGGGTCGTAAACCTCTGTCAGGAGGGAAGAAGTGTACGGATAGTAACTGATTCGTACTTGACGGTACCTCCAGAGGAAGCACCGGCTAACTCCGTGCCAGCAGCCGCGGTAATACGGAGGGTGCAAGCGTTAATCGGAATTACTGGGCGTAAAGCGCGCGTAGGCTGCCTTGTAAGTCAGGGGTGAAATCCCACCGCTCACCGGTGGAAT
+
GGGGGGGGFCFFGGGGGGGGGGGGGGGGGGGGGGGGGGGGFFECGGGGGGFGGGGGGGGCGGDGGGGFGGGGGGGGGFGGGGGGGDGGGGGGGGGGGGGGEFGFFCDCFG7FCGGGGGGGDGGDGGGGGGGGGGF<CFGGGGGGGGGGGFGGFGG>EFCGGGCEFFGDGGEGFFFFGEGGGEGGGGGF8888CECCFFGGG>EGGGDDF9CFDEGDFGGGGGDFGGFGGFG=>G:EG7?G3CB>D3DGFFGGFCGFFFFFGFFFFDC:3@F6*94?>FG>@9C3@FEFFE><?3
@M04650:207:000000000-C238N:1:1101:27035:14233 1:N:0:19
ACTCCTACGGGAGGCAGCAGTGGGGAATATTGCACAATGGGCGAAAGCCTGATGCAGCAACGCCGCGTGAGTGAAGAAGTATTTCGGTATGTAAAGCTCTATCAGCAGGGAAGAAGATGACGGTACCTGACTAAGAAGCCCCGGCTAACTACGTGCCAGCAGCCGCGGTAATACGTAGGGGGCAAGCGTTATCCGGATTTACTGGGTGTAAAGGGAGCGTAGACGGCGAAGCAAGTCTGGAGTGAAAACCCAGGGCTCAACCCTGGGACGGCTTTGGAAACTGCTTTGCTAG
+
GGGGGGGGGGGGGGGGGGGGGGGGGGGGGGGGGGGGGGGGGGGGGGGGGGGGGGGGGGGGGGGGGGGGGGGGGGGGGGGGGGGGGGGGGGGGGGGGGGGGGGGGGGGGGGGGGGGGGGGGGGGGGGGGGGGGGGGGGGGGGGGGGEGGGGGGGGGGGGGGGGGGGGGGCGGGGGGGGGGGGGGGGGGGGGGGGGGGGGGCGGFGGGGGGGGGGGGGGGGGGGGGGGGGGGGGFGGCGGFGFGFFGGGGFGGGGGGFFFFFFFDGFGFFF)7>@EFFBFDFF<FFFFFD2@FA
@M04650:207:000000000-C238N:1:1101:7747:14241 1:N:0:19
ACTCCTACGGGAGGCAGCAGTGCTGAATTATTCGCCAATGCGCGAAAGCGTGACGGTGCGACGCCGCGTGCGGGACGAAGGCCTTCGGGTTATAAACCGCTGTCAGGGATTAGAAAACCTGTATGGTTAATAGTCATGCAGCTGATCAGTCCCAAAGGAAGCACAGGCTAATCTCGTGCCAGCAGCCGCGGTAATACGAGATGTGCGAGCGTTGTTCGGAATCACTGGGCATAAAGGGTGCGTAGGCGGTATGCCAAGTCGGGTGTGAAATCCCTCCGCTTAACGGAGGAACTG
+
GGGGGGGGGFGGGGGGGGGGGFGGGGGGGGGGGGGGGGGGGGGGGGGGGGGGGGGGGGGGGGGFGGGGGGGGGGGGGGGGGFGGGGGGGGGGGGGGGGGGGGBFGGGGCGGGGGEGGGGGGGGGGGFGGGGGGGGDGFDEGGGFGGGGGGGGGGGGGGGGFFGGGGGGGFFGGGGGGFGGFGGGGGGGDEGCE>FFFF5:CFGFCGGGGCEGC5CF?GGGGC976CFEGCF=FGFGF:;DBCEFGGGGFGGDG7C=)<?FE>C5DD347==FF@?@1;C353*9358905)(55
@M04650:207:000000000-C238N:1:1101:7955:14242 1:N:0:19
ACTCCTACGGGAGGCAGCAGTGGGGAATATTGCGCAATGGGCGAAAGCCTGACGCAGCGACGCCGCGTGAGGGATGAAGGCCTTCGGGTCGTAAACCTCTGTCAGGAGGGAAGAAGTGTACGGATAGTAACTGATTCGTACTTGACGGTACCTCCAGAGGAAGCACCGGCTAACTCCGTGCCAGCAGCCGCGGTAATACGGAGGGTGCAAGCGTTAATCGGAATTACTGGGCGTAAAGCGCGCGTAGGCTGCCTTGTAAGTCAGGGGTGAAATCCCACCGCTAACCGGTGGAAT
+
FG<CFEFGGCE;CGECFDEG-CFGGGGGGCGFGEFGGGFGGGGGGGEGGCFG8BECF@FFDEGCEGECFGFGGFFGGGGGFGGGGGGEGEF7EGG9FFGGGDFGF8FFEGC=FEFGFGGGGGGGGGFFGGGAFECFGDGGGGGF>D:FB@CE9FGGGG7CEDGFFGGGGGGGGGCFEGG@EGGGGGGGFGGGGGGGGGFGG8CCCGE5E+CEEEEECGGGGD;5@9?FG*;5<CD77?7)5C)7<GC3FD4*96C)/99@<**:5C327F=*8=)),,CE>()09>B04>D:23
@M04650:207:000000000-C238N:1:1101:5213:14264 1:N:0:19
ACTCCTACGGGAGGCAGCAGTGGGGAATATTGGACAATGGACCAAAAGTCTGATCCAGCAATTCTGTGTGCACGACGAAGTTTTTCGGAATGTAAAGTGCTTTCAGTTGGGACGAAGAAAGTGACGGTACCAACAGAAGAAGGGGCGGCTAAATACGTGCCAGCAGCCGCGGTAATACGTATGCCCCGAGCGTTATCCGGATTTATCGGGCGTAAAGCGCGTCTAGGTGGTTTAAAAAGTCTGATGTTAAACTGCGGGGCTCAACTCCGTATTGCGTTGGAAACTGTTAGACT
+
GGGGGGGGEGGGGGGGGGFGGGGGGGGGGGGGGGGGGGGGGGGGGGGGGGGGGGGGGGGGGGGGGGGGGGGGGGGGGGGGGGGFGFGGG>FGFGGGGGGGGGGGGGGGFGGGCGCCGGGCGGGGGGGGGGGGGGGGGGGGGGGGGGGGGGGGGGGGGGGGGGGGGCGCGGEGGGGGGGGGGGGGGGGGGEEGGGGGGGGG8ECFGFCGGGEGGGDGGGGGGGGGGGGGGGEFFG*?7DDFFGFFGGFCBC7C>CFF@3BEG>==FD72@<FFFF?D9?GFFFGFFFBAF?FFF
@M04650:207:000000000-C238N:1:1101:17409:14275 1:N:0:19
ACTCCTACGGGAGGCAGCAGTGGGGAATCTTCCGCAATGGACGAAAGTCTGACGGAGCGACGCCGCGTGGGTGAAGAAGGTCTTCGGATCGTAAAGCCCTGTCATTAGGGACGAATGGTAGATGGAGTAATATGTCATCTATTTGACGGTACCTAAGGAGGAAGCCCCGGCTAACTACGTGCCAGCAGCCGCGGTAATACGTAGGGGGCGAGCGTTGTCCGGAATCATTGGGCGTAAAGGGCGCGTAGGCGGGAATACAAGTCTGTTTTTAAAGTTCAGGGCTCAACCCTGTGG
+
GGCFEGFGCCFEEEEBFEDFGGGGGDBG@FFFFGGGGGGGE@FEGCE99CFEG@FFFGDEEEFCGGGGGGEGGGGGFGFGFCFGADEFGGEGGGGCFEFEGGGGGDFGGGG?FE+BFFB=>,,=FED<FFGGGGCFGFGGGCCCFFFGGGGGE;3,5DFGGG<F>>B:>><ECGFC;EEFG*BFGFFGGFECE>E*;23+=>@>>>CC/C5C*::/>D7:83CEFC9++:CG):C=*C47<GF><D5C5CDC:57@4FF6<*2?72:))7>6@FF45<DF4:*7?4)3,8<74(
@M04650:207:000000000-C238N:1:1101:6968:14293 1:N:0:19
ACTCCTACGGGAGGCAGCAGTGGGGAATATTGCGCAATGGGCGAAAGCCTGACGCAGCGACGCCGCGTGAGGGATGAAGGGCTTCGGTTCGTAAACCTCTGTCAGGAGGGAAGAAATGTGCTCGTGCTAATCAGCGGGCATTTGACGGTACCTCCAAAGGAAGCACCGGCTAACTCCGTGCCAGCAGCCGCGGTAATACGGAGGGTGCAAGCGTTAATCGGAATCACTGGGCGTAAAGCGCATGTAGGCTGCTTTATAAGTCAGAGGTGAAATCCCACGGCTTACCCGTGGAAC
+
FFGGGGGGGGGGGGGGGGGGFEGGG;FGGFFFGEEGGGGGGGGGGGGGGGGFGGGGGGGDGEGGGGGGGDGGFECFG<FGGGGGGGGDEFGGGGGFGGGGDFGGGF,BFG7FGF8BA,E@@@>7F<CF9CFFFFGGFEGCGGGF9FFCGGGGCGD7C:FFFGFGGFGGCGEEFGGGGGF78;BEG*2<BEC*::8EGEFCE8CGGGEC+AGG=:58FFGGE3CGF<CFGCFFFGGD<FFDEC;3CCFGFDCDFFFFB6?FG=*0@F37;46*98)<3?G5<;)))073?@D:>5
@M04650:207:000000000-C238N:1:1101:14842:14296 1:N:0:19
ACTCCTACGGGAGGCAGCAGTGGGGAATATTGGGCAATGGGGGGAACCCTGACCCAGCGACGCCGCGTGAGTGAAGAAATCCTTCGGGATGTAAAGCTCTGTTGTATGGGAAGAGAAAAAGACGGTACCATACGAGGAAGCCCCGGCAAACTACGTGCCAGCAGCCGCGGTAATACGTAGGGGGCAAGCGTTGTCCGGAATTACTGGGCGTAAAGCGCACGCAGGCGGGTTTATAAGTCAGATGTAAAAGGCAGGTGCTTACCATCTGTTTGTCATCTGATACTGTAAGCCT
+
GGGGGGGGGGGGGGGGGGGGGGGGGGGGGGGGGFGGGGGGGEGGDGGGGGGGGGGGGGGGGGGGGGGGGGGGGGGGGGGFGFGGGGGG7FGGGGGCEGGGGGGGG@EFGGGGGGGGFGGGECGGGGGGGGGGGGGGGGGGGCGGGCFGGGFF7EGCCFGGGGGGGGGGGGGEEGFGGGGGGGGGGG>8CEGG>EGFGG>EGGFCFCGFGEGGEGGDGG)7CGC5?=CGED8*97:<>7=:@7@?CGGGBGDFF*>F<4=FFFFG497:998:4@F4>>GFFFGFFF4<AFF>
@M04650:207:000000000-C238N:1:1101:24727:14310 1:N:0:19
ACTCCTACGGGAGGCAGCAGTGGGGAATATTGCGCAATGGGCGAAAGCCTGACGCAGCGACGCCGCGTGAGGGATGAAGGGCTTCGGTTCGTAAACCTCTGTCAGAAGGGAAGAAGTGTAGTGGTGCTAATCAGCCGCTATTTGACGGTACCTTCAAAGGAAGCACCGGCTAACTCCGTGCCAGCAGCCGCGGTAATACGGAGGGTGCAAGCGTTAATCGGAATCACTGGGTGTAAAGCGCATGTAGGCTGTTTGATAAGTCAGAAGTGAAAGCCCACGGCTCACCCGTGGAAC
+
GGGGGGGGGGGGGGGGGGGGGGGGGGGGGGGGGGGGGGGGGGGGGGGGGGGGGGGGGGGGGGGGGGGGGGGGGGGGGGGGGGGGGGGGGGGGGGGGGGGGGGGGGGGGGGGGGFGGGGGGGGGGGGGGGGGGGGGGGGGGGGGGGGGGGGGGGGGGGGGGGGGGGGGGGGGGGGGGGGGGGGGFGGGGGGGGGGGGGGGGGGGGGGGGGGGGGGGGGGGGGGGGGGGGGGGGFGGGGGFGFGFFGGGGFFGGFGGFFFFFGFGFFGGFFFFFFFFF<BD>EBGFFFFFFFFF?5
@M04650:207:000000000-C238N:1:1101:26805:14350 1:N:0:19
ACTCCTACGGGAGGCAGCAGTGGGGAATATTGGGCAATGGGGGGAACCCTGACCCAGCGACGCCGCGTGAGTGAAGAAATCCTTCGGGATGTAAAGCTCTGTTGTATGGGAAGAGAAGCAGACGGTACCATACGAGGAAGCCCCGGCAAACTACGTGCCAGCAGCCGCGGTAATACGTAGGGGGCAAGCGTTGTCCGGAATTACTGGGGGTAAAGGGAGCGTAGGTGGTTTGGCAAGTCAGAAGTGAAAGCCCGTGGCTTAACCACGGGACTGCTTTTGAAACTGCAGAACT
+
GGGGGGGGGGGGGGGGGGGGGGGGGGGGGGFGGGGGGGGGGGGGGGGGGGGGGGGGGGGGGGGGGGGGGGGGGGGGDGGGDFFGGGGGGGGGGGGGGGGGGGGGGGGGGGGGGGGGGGGGGFFFEGGGGFGGGGGGGGGGGBFGGGGGGGFGGGEFFGCFFGGGCFGGGEGGGFGGGFDFGEGGGGGGGGGGGGGGGGGGGGGGGGGG**27@FGGGGGGGGGGGGFF>GGGBFGCCCFGFFFFFGGFFGGGGCGB>:@4F=FG=DGFFEBFF?FF>?FDFFGFF@B:BFFB
@M04650:207:000000000-C238N:1:1101:22530:14375 1:N:0:19
ACTCCTACGGAGGCAGCAGTGGGGAATATTGCGCAATGGGCGCAAGCCTGACGCAGCGACGCCGCGTGAGGGATGAAGGGCTTCGGTTCGTAAACCTCTGTCAGAAGGGAAGAAGTGTAGTGGTGCTAATCAGCCGCTATTTGACGGTACCTTCAAAGGAAGCACCGGCTAACTCCGTGCCAGCAGCCGCGGTAATACGGAGGGTGCAAGCGTTAATCGGAATCACTGGGCGTAAAGCGCATGTAGGCTGTTTGATAAGTCAGAAGTGAAAGCCCACGGCTCACCCGTGGAACC
+
GFGGGGGGGGDCFGC@FEAFEFFEFFFEGGGFGGGGGGGFGE++CCEGEFG@FFEGGGCF@7CFCE=C:?FECGCDFCCCGGGCFGGGGGEGGG9FAFEGGGGGFDDGGFGC@CF@BB=,C<FCFGGGGGG=@DFFDE7:FA,=A@FCFGECFGG9,?7FFCCFCGCC@BFFC,C@:8<FF9+=9CEFC88CEEEFFG8CD>EEGGG6FEFGCE8CF?*7:C8?9F79CFCEDGDGDGFGFGFF>:CGF4CG>CCBBFFFGFGD?CC29@F@FFFFBB3>3870)8.24@328(
@M04650:207:000000000-C238N:1:1101:26560:14403 1:N:0:19
ACTCCTACGGGAGGCAGCAGTAGGGAATCTTCCACAATGGACGCAAGTCTGATGGAGCAACGCCGCGTGAGTGAAGAAGGCTTTCGGGTCGTAAAACTCTGTTGTTGGAGAAGAATGGTCGGCAGAGTAACTGTTGTCGGCGTGACGGTATCCAACCAGAAAGCCACGGCTAACTACGTGCCAGCAGCCGCGGTAATACGTAGGTGGCAAGCGTTATCCGGATTTACTGGGTGTAAAGGGCGCGTAGGCGGGACAGCAAGTCAGATGTGAAAACTATGGGCTTAACCCATAGCC
+
GGGGGGGGGGGGGGGGGGGGGGGGGGGGGGGGGGGGGGGGFEGGGGGGGGGGGGFGGGGGGGGGGGGGGGGGGGGGGGGGFGGGGGGGGGGGGGGEFGGGGGCFF<FG@CFAFGEFCFGGECGC7DEF?FCDFFFFF9F+CEFFGGGGG7FEGFCFGEGG:DGGGGGGGGGDFFGG@CFGGFFGGGGGFG=@5C8>EGCFBFE*?FGGGGGGCEGC=CFG8D=C9CCCFGGF3:>+*27D3DEDGGGGFGGGCDFFFF5><F=CF:C<?B=FFFFFFFG@:7F66968:F@B?:
@M04650:207:000000000-C238N:1:1101:21018:14409 1:N:0:19
ACTCCTACGGGAGGCAGCAGTGGGGAATATTGGACAATGGAGGTAACTCTGATCCAGCAATTCTGTGTGCACGAAGAAGGTTTTCGGATTGTAAAGTGCTTTAAGTCGGGAAGAAAAAAATGACGGTACCGACAGAATAAGCGACGGCTAAATACGTGCCAGCAGCCGCGGTAATACGTATGTCGCAAGCGTTATCCGGAATTATTGGGCATAAAGGGCATCTAGGCGGGGTTTCAAGTCGACGGTGAAAACTAGTGGCTCAACCATTAGCTTGCCGACGAAACTGAAATTCT
+
GGGGGGGGGGGGGGGGGGGGGGGGGGGGGGGGGGGGGGGGGGGGGGGGGGGGGGGGGGGGGGGGGGGGGGGGGGGGGGGGGGGGGGGGGGGGGGGGGGGGGGGGGGGGGGGGGGGGGGGGGGGGGGGGGGGGGGGGGGGGGGGGGGGGGGGGGGGGGGGGGGGGGGGGGGGGGGGGGGGGGGGGGGGGGGGGGGGGGGGGGGGGGGGGGGGGGGGGGGGGGGGGGGGGGGGGEGGGGGFGFGFFGGGC?FGG4CGFFFFFEFGGFGGFF=FFFFFFF;DFFFGF=?BDAFFFA
@M04650:207:000000000-C238N:1:1101:16263:14412 1:N:0:19
ACTCCTACGGGAGGCAGCAGTGAGGAATATTGGTCAATGGAGGCAACTCTGAACCAGCCAAGTCGCGTGAAGGAAGACTGCCTTATGGGTTGTAAACTTCTTTTGTAAGGGAATAAAGTTCAGTACGTGTACTGATTTGCAGGTACCTTACGAATAAGGATCGGCTAACTCCGTGCCAGCAGCCGCGGTAATACGGAGGATCCGAGCGTTATCCGGATTTATTGGGCGTAAAGCGCGTCTAGGTGGTTTAAAAAGTCTGATGTTAAACTGCGGGGCTCAACTCCGTATTGCGTT
+
GGGGGGGGGGGGGGGGGGGGEGGGGGGGGGGGGGGGGGGGGGGGGGGGGGGGGGGGGGGGGGGGGGGGGGGGGGGGGGGGGGGGGGGGGGGGGGGGGGGGGGGGGGGGGGGGGGGGGGGGGGGGGGGGGGFGFGGGGGGGGGGGGGGGGGGGGGGGGGGGGGGGGGGGGGGGGGGGGGGGGFGGGGGGGGGGGGGGGGGGGGGGGGGGGGGGGGGGGGDGGGGFG=CEGGGGFGGGGDFGFGFFGG<C)CFGCCDFFFFF?FGGFFF<6*6>E>EFFFGFFAGFEFFB?46:71
@M04650:207:000000000-C238N:1:1101:5365:14445 1:N:0:19
ACTCCTACGGGAGGCAGCAGTGGGGAATCTTCCGCAATGGACGAAAGTCTGACGGAGCGACGCCGCGTGGGTGAAGAAGGCCTTAGGGTCGTAAAGCCCTGTCATTAGGGACGAATGGTAGATGGAGTAATATGTCATCTATTTGACGGTACCTAAGGAGGAAGCCCCGGCTAACTACGTGCCAGCAGCCGCGGTAATACGTAGGGGGCGAGCGTTGTCCGGAATCATTGGGCGTAAAGGGCGCGTAGGCGGGCATACAAGTCTGTTTTTAATGTTCAGGGCTAAACCCTGTG
+
FGDGGGGGGGGFFFEGGGCFE@FFGGGFGGGGGGGDEEGG?FCFCFCFFGGFGGGGGFEGDGGGGGGGFGC:F<E<EFEFGFGFFFFFEGGGGGGGGFFGGGGGGGGG9,3F@FDGGGGGGDFFGDGAFGGGGGFFFGGGGGGGGGFGGDGDE9;DF7FFGDFGGG>::EEG::FFGGFGGFGFGGGCFCEGGGBCEGGFFGGGGDEEGG*CEC2:=DGFEG85CFFGGG?CFGCCDFFGE3>ED7D)79DD))17)69*</:CFF*455@)*19F<>>B>0<)006?BFFF?
@M04650:207:000000000-C238N:1:1101:21026:14450 1:N:0:19
ACTCCTACGGGAGGCAGCAGTGGGGAATCTTCCGCAATGGACGAAAGTCTGACGGAGCGACGCCGCGTGGGTGAAGAAGGCCTTAGGGTCGTAAAGCCCTGTCATTAGGGACGAATGGTAGATGGAGTAATATGTCATCTATTTGACGGTACCTAAGGAGGAAGCCCCGGCTAACTACGTGCCAGCAGCCGCGGTAATACGTAGGGGGCGAGCGTTGTCCGGAATCATTGGGCGTAAAGGGCGCGTAGGCGGGAATACAAGTCTGTTTTTAAAGTTCAGGGCTCAACCCTGTGG
+
GGGGGGGGGGGGGGGGGGGGGGGGGGGGGGGGGGGGGGGGGGGGGGGGGGGGGGGGGGGGGGGGGGGGGGGGGGGGGGGGGGGGGGGGGGGGGGGGGGGGGGGGGGGGGGGGGGCFGGGGGGGGGGGGGGGGGGGGGGGGGGGGGGGGGGGGGGGGGGGGGGGGGGGGGGGGGFGGGGGGGGGGGGGGGGGDGDCEGGGGGGGGGGEGDGEEGGEEGGGCGGEEGGGGGGFGFGGG3<=GDDFDGCGGEGGDGGD@7=F4CFGGFGF>;F>477FFFFGFF?<@@?F?:FF?F(
@M04650:207:000000000-C238N:1:1101:10221:14451 1:N:0:19
ACTCCTACGGGAGGCAGCAGTGGGGAATCTTCCGCAATGGACGAAAGTCTGACGGAGCGACGCCGCGTGGGTGAAGAAGGCCTTAGGGTCGTAAAGCCCTGTCATTAGGGACGAATGGTAGATGGAGTAATATGTCATCTATTTGACGGTACCTAAGGAGGAAGCCCCGGCTAACTACGTGCCAGCAGCCGCGGTAATACGTAGGGGGCGAGCGTTGTCCGGAATCATTGGGCGTAAAGGGCGCGTAGGCGGGAATACAAGTCTGTTTTTAAAGTTCAGGGCTCAACCCTGTG
+
GGGGGGGGGGGGGGGGGGGGGGGGGGGGGGGGGGGGGGGGGGGGGGGGGGGGGGGGGDGGGGGGGGGGGGGGGGGGGGGGGGGGGGGGGGGGGFGGGGGGGGGGGGGGGGGGGGEGGGGGGGGGGGGGGGGGGGGGGGGGGGGGGGGGGGGGGGGGGGFGGGGGGGFGGGGGCGGGFGGGGGGGGGGGGGGGGGGGGGGGGEGGGGGGGGGGGGGGGGGGGGEGGGGGGGCFFCCECDFGFGFFGDDGFGGDCDD@FF*6CFC7FFF<FF@?FFFFAFGFFFGFFFF::4>?B
@M04650:207:000000000-C238N:1:1101:11041:14455 1:N:0:19
ACTCCTACGGGAGGCAGCAGTGGGGAATTTTGGACAATGGGGGCAACCCTGATCCAGCAATGCCGCGTGAGTGAAGAAGGCCTTCGGGTTGTAAAGCTCTTTCAGCTGGGAAGATAATGACGGTACCAGCAGAAGAAGCCCCGGCTAACTCCGTGCCAGCAGCCGCGGTAATACGGAGGGGGCTAGCGTTGTTCGGAATTACTGGGCGTAAAGGGCGCGTAGGCGGCCGTATAAGTCGGGGGTGAAAGCCTGTGGCTCAACCACAGAATTGCCTTCGATACTGTATGGCTAG
+
GGGGGGGGGGGGGGGGGGGGGGGGGGGGGGGGGGGGGGGGGGGGGGGGGGGGGGGGGGGGGGGGGGGGGGGGGGGGGGGGGGGGGGGGGGGGGGGGGGGGGGGGGGGGGGGGGFGGGGGGGGGGGGGGGGGGGGGGGGGGGDGGGGGGGGGGGGFGGGGGGGGGGGGGGGGGGGGGGGGGGGGGFGGGGGEGGGGGGGGGGGGGGGGGCGGGDGGGGGGGGGGGGGGGGGGF?GGGGGFGFGFFGGGGFGGGGGGF46?FGFCGFGF?FFFF4=FFF?GFD<FFB6F00FFF
@M04650:207:000000000-C238N:1:1101:4242:14482 1:N:0:19
ACTCCTACGGGAGGCAGCAGTGGGGAATATTGGGCAATGGGGGGAACCCTGACCCAGCGACGCCGCGTGAGTGAAGAAATCCTTCGGGATGTAAAGCTCTGTTGTATGGGAAGAGAAGCAGACGGTACCATACGAGGAAGCCCCGGCAAACTACGTGCCAGCAGCCGCGGTAATACGTAGGGGGCAAGCGTTGTCCGGAATTACTGGGCGTAAAGCGCACGCAGGCGGGTTTATAAGTCAGATGTAAAAGGCAGGTGCTTACCATCTGTTTGTCATCTGATACTGTAAGCCT
+
GGGGGGGGGGGBFGGGGGGGGGGGGGDGGGGGGGGGGGGGGGGGGGGGGGGGGGGGGGGEGGGGGGGGCGGGGGGGGGGGGGFGGFGGGGGGGGGFFGGDFGGGGGGGGGGGGGGGGGGGGGGGGGGGGGGGGGGGGGGGGGGGGGGGGGFGGGGGGGGGGGGGGGDGGGGDEGFGGGGFGGGGGCGFGEGGGGGGGGGGGGGGGG?FGGGGG5FGGGGG85EEEGGGGGD5FFFGGGFG47@F*?FG4CC5CDGF4@FFC?GG=FFFFF?@FFFFFFDF6<FFFFFF)6??
@M04650:207:000000000-C238N:1:1101:26948:14485 1:N:0:19
ACTCCTACGGGAGGCAGCAGTGGGGAATATTGGACAATGGAGGTAACTCTGATCCAGCAATTCTGTGTGCACGAAGAAGGTTTTCGGATTGTAAAGTGCTTTAAGTCGGGAAGAAAAAAATGACGGTACCGACAGAATAAGCGACGGCTAAATACGTGCCAGCAGCCGCGGTAATACGTATGTCGCAAGCGTTATCCGGAATTATTGGGCATAAAGGGCATCTAGGCGGGGTTTCAAGTCGACGGTGAAAACTAGTGGCTCAACCATTAGCTTGCCGACGAAACTGAAATTCT
+
GGGGGGFGGGGGGGGGGGGGGGGGGGGGGGGGGGGGGGGGFGGCGGGGGGGGGGGGGGGGGGGGGGGGGGGGFEGGGGGGGGGGFGGGGGGGGGGGGGGGGGGGGFEFGGGGGGGGGGGGGGGGGGGGEGGGGGGGGGGGGFGEGGGGCFGGGGGGG?DFGGGGGGFGGGGGGGFFFG:FEFGGGFGEGGGEGGGGFGGGGGGGFFGGGGGEGGGGFGG3FG?GFCFGGGGEFGGGGG?FEGFFDGF<=CDGGGG6@7>>CFFG)CD:@?FFFFF?>BGFEBGF??FAFFFFA
@M04650:207:000000000-C238N:1:1101:6267:14491 1:N:0:19
ACTCCTACGGGAGGCAGCAGTGGGGAATATTGCACAATGGAGGAAACTCTGATGCAGCGACGCCGCGTGAGGGAAGAAGGTTTTCGGATTGTAAACCTCTGTCTTCGGGGACGATAATGACGGTACCCGAGGAGGAAGCCACGGCTAACTACGTGCCAGCAGCCGCGGTAAAACGTAGGTGGCAAGCGTTAATCGGAATCACTGGGCGTAAAGCGCATGTAGGCTGTTTGATAAGTCAGAAGTGAAAGCCCACGGCTCACCCGTGGAACTGCTTTTGATACTGTTAGACTTG
+
GGGGGGGGGGGFGGGGGGGGGGGGGGGGGGGGGGGGGGGGGGGGGGGGGGGGGGGGGGGFGGGGGGGGGGGGGGGGGGGGGGGGGGGEGGGGGGGGGGGGGGGGGGGGGGGGGDEGGGFFFGGGGGGGGGGGGGGGGGGGGGGGGGD,BFGGGGGGGGGGCFFGGGGGGDGGGGGGGGGGGGGGGGFGEGGGGFGGDGFGFGGGFGGGGCGG@CGGGGGGCFGGGGGGGGFGFGGFGGFG@CFF=FGGFDFGGGGF3>=FCFGGFGD7FFFF4@FFAFFFF>FFF=6:AF6<
@M04650:207:000000000-C238N:1:1101:3799:14492 1:N:0:19
ACTCCTACGGGAGGCAGCAGTGGGGAATATTGGACAATGGAGGTAACTCTGATCCAGCAATTCTGTGTGCACGAAGAAGGTTTTCGGATTGTAAAGTGCTTTAAGTCGGGAAGAAAAAAATGACGGTACCGACAGAATAAGCGACGGCTAAATACGTGCCAGCAGCCGCGGTAATACGTATGTCGCAAGCGTTATCCGGAATTATTGGGCATAAAGGGCATCTAGGCGGGGTTTCAAGTCGACGGTGAAAACTAGTGGCTCACCCATTAGCTTGCCGACGAAACTGAAATTCG
+
GGFGGGGGGEFBCGGGGGGGFEFGGGEG9FGGGFGGFFGGCFGCFGGFGGGGFGGAFGG8@FGGEG9FGGADGGEFGGGGGGGFGG>7FFFGFGGDFFFGGGDFDFFGGGG@EDE8AFGGGFCFDDGFGGEEGGGFGGGGGFEEEGGGGGGFC9FGGGGCAFG7BFFGGGDGGDFGGGFGFCFFFGG*=CECEEFG?EE55E>9+?C?CCCG?FGGF*93FGFF?9EEGGG7;EF7>D6:>*<:5CF9*::<F7:@F))7CF*95CFA*=F6=@FF>(9D:1<<FFF2)006(
@M04650:207:000000000-C238N:1:1101:20187:14494 1:N:0:19
ACTCCTACGGGAGGCAGCAGTGGGGAATATTGGACAATGGAGGTAACTCTGATCCAGCAATTCTGTGTGCACGAAGAAGGTTTTCGGATTGTAAAGTGCTTTAAGTCGGGAAGAAAAAAATGACGGTACCGACAGAATAAGCGACGGCTAAATACGTGCCAGCAGCCGCGGTAATACGTATGTCGCAAGCGTTATCCGGAATTATTGGGCATAAAGGGCATCTAGGCGGGGTTTCAAGTCGACGGTGAAAACTAGTGGCTCAACCATTAGCTTGCCGACGAAACTGAAATTCT
+
GGGGGGGGGGGGGGGGGGGGGGGGEFGGGGGGGGGGGGGGDGGGGGGGGGGGGGGGGGGGGGGGGGGGGGGGGGGGGGGGGGGGFGGGGGGGGGGGGGGGGGGGGGGGGGGGGGGGGGGGGFGGGDGGGGGGGDGGGGGGGGGGGGGGGGGGGGGGGGGGGGGGGGGGGGGGGGGGGGGGGGGFGGGGGGGGGCFGGGGGGGGGGFGEFGGGGFGFGGGGC<+C7CGGGGG>@ECF7FFFFGFFGGGF?FFGF7CBF4>>GFGC;*7448?FF4FF197>5>7:FFF<<==44
@M04650:207:000000000-C238N:1:1101:9841:14509 1:N:0:19
ACTCCTACGGGAGGCAGCAGTAGGGAATCTTCCACAATGGACGCAAGTCTGATGGAGCAACGCCGCGTGAGTGAAGAAGGCTTTCGGGTCGTAAAACTCTGTTGTTGGAGAAGAATGGTCGGCAGAGTAACTGTTGTCGGCGTGACGGTATCCAACCAGAAAGCCACGGCTAACTACGTGCCAGCAGCCGCGGTAATACGTAGGTGGCAAGCGTTATCCGGATTTATTGGGCGTAAAGCGAGCGCAGGCGGTTTTTTAAGTCTGATGTGAAAGCCCTCGGCTTAACCGAGGA
+
GGGGGGGGGGGGGGGGGGGGGGGGGGGGGGGGGGGGGGGGGGGGGGGGGGGGGGGGGGGGGGCGGGGFGDGGGGGGGGGGGGGGGGGGGGGGGGGGGGFGGGGGGGGGGGGGGGGGGGGGGGGGGGGGGGGGGGGGGGGGGGGGGGGGGGGGGGGGGCFFFGFGGGGGGGGGGGGGGDGGGGGGGGGGFGGEGGGD9CFFBFGGGFGGGGGCEGGGGGGGGDC5CFFGGGGGFEGGGFBGFDD>GCG:<DG9C<<>>)76<?FF?:><?FB@6)8>0418547FFF*497>B
@M04650:207:000000000-C238N:1:1101:24716:14529 1:N:0:19
ACTCCTACGGAGGCAGCAGTGAGGAATATTGGTCAATGGAGGCAACTCTGAACCAGCCAAGTCGCGTGAAGGAAGACTGCCTTATGGGTTGTAAACTTCTTTTGTAAGGGAATAAAGTTCAGTACGTGTACTGATTTGCAGGTACCTTACGAATAAGGATCGGCTAACTCCGTGCCAGCAGCCGCGGTAATACGTAGGGGGCAAGCGTTGTCCGGAATTACTGGGCGTAAAGCGCACGCAGGCGGGTTTATAAGTCAGATGTAAAAGGCAGGTGCTTACCATCTGTTTGTCATC
+
GGGGGGGGGGGGGGGGGGGGGGGGGGGGGGGGGGGGGGGGGGGGGGGGGGGGGGGGGGGGGGGGGGGGGGGGGGGGGGGGGGGGGGGGGGGGGGGGGGGGGGGGGGGGGGGGGGFGGGGGGGGGGGGGGGGGGGGGGGGGGGGGGGGGGGGGGGGGGGGGGGGGGGGGGGGGGGGGGGGGGGGGGGGGGDGGGGEGGGGGGGGGGGGGGGGGGGGGGGGGGGFFGGGGGGGGFGGGGGFGFGFFGGCGDFGGGGGFFFF?GFGGFGG6FFFFFFFFBFGFFFGFFFFFFFFFB)
@M04650:207:000000000-C238N:1:1101:6723:14552 1:N:0:19
ACTCCTACGGGAGGCAGCAGTGGGGAATCTTCCGCAATGGACGAAAGTCTGACGGAGCGACGCCGCGTGGGTGAAGAAGGCCTTAGGGTCGTAAAGCCCTGTCATTAGGGACGAATGGTAGATGGAGTAATATGTCATCTATTTGACGGTACCTAAGGAGGAAGCCCCGGCTAACTACGTGCCAGCAGCCGCGGTAATACGTAGGGGGCGAGCGTTGTCCGGAATCATTGGGCGTAAAGGGCGCGTAGGCGGGAATACAAGTCTGTTTTTAAAGTTCAGGGCTCAACCCTGTGG
+
GGGGGGGGGGGGGGGGGGGGGGGGGGGGGGGGGGGGGGGGGGGGGGGGGGGGGGGGGGGGGGGGGGG@FGGGGGGGGGGGGGGGGGGGGGGGGGGGGGGGGGGGGGGFGGGGGGGFGGGGGGGGGGGGGGGGGGFGFGGGGGGGGGGGGGGGGGGFCGGFFGGGGFGGGGGGGGGGGGGGGGGFGFGGGGGGGGGGEGGGGGFGGG5EEDGGGGG5>CFGGC?C8FGCFGGGFGDCCF4>@DDEGGGGECC79)97FBFFGFFGF>F<4>FFF?F=:AF4>?<F@?:??;F),,
@M04650:207:000000000-C238N:1:1101:22758:14566 1:N:0:19
ACTCCTACGGGAGGCAGCAGTGGGGAATATTGGACAATGGAGGTAACTCTGATCCAGCAATTCTGTGTGCACGAAGAAGGTTTTCGGATTGTAAAGTGCTTTAAGTCGGGAAGAAAAAAATGACGGTACCGACAGAATAAGCGACGGCTAAATACGTGCCAGCAGCCGCGGTAATACGTATGTCGCAAGCGTTATCCGGAATTATTGGGCATAAAGGGCATCTAGGCGGGGTTTCAAGTCGACGGTGAAAACTAGTGGCTCAACCATTAGCTTGCCGACGAAACTGAAATTCTT
+
GGFFFFGFGCCCFGGGDEEEEAFGGCGGFGDFCEGGFGFG,CFFGDGAEEFGG,CFFGGGGFGDECEFGGFEGCGGGGGGGGAFFEDC:FFFFG,ECDGGGFGDFEFBFEGE@FGDGGEFFAGFCCFGFAB:C6CFBAFDAFFF737>F<<FGGG@FC<DEFEFC@CFEGGGGDGGGFGCFF;2=EE7**;CC82+>;EG5CG+BEFG5/C6033<EDGFC770+9CE=)/2./::C:B>B*)8775*7D:7DF7@FF>5EFGG>7=<=B49B<F@9>C7@1<:6?*)3?6<A-
@M04650:207:000000000-C238N:1:1101:22795:14575 1:N:0:19
ACTCCTACGGGAGGCAGCAGTGGGGAATATTGCACAATGGAGGAAACTCTGATGCAGCGACGCCGCGTGAGGGAAGAAGGTTTTCGGATTGTAAACCTCTGTCTTCGGGGACGATAATGACGGTACCCGAGGAGGAAGCCACGGCTAACTACGTGCCAGCAGCCGCGGTAAAACGTAGGTGGCAAGCGTTGTCCGGAATTACTGGGTGTAAAGGGAGCGCAGGCGGAATGGTAAGTTGAATGTGAAAACTATGGGCTCAACCCATAGACTGCGTTCAAAACTACTGTTCTTG
+
GGGGGGGGGGGGGGGGGGGGGGGGGEGGGGGGGGFGGGGGGGGGGGGGGGGGGGGGGGGGGGGGGGGFGEGGGGGGGGGGGGGGGGGGGGGGGGGGGGGGFGGGGGGGGGGGGGGGGGGGFGGGGGGGGEGGDGGGGGFCFGGGGGGGGFFGGGGGGGFFFFFDEGGGGGGGGGGGGGDGGGGGGGFGCEGGFGGGGGGGGGGGGG:::EF9:EEGGCDD?C?=EGGDFFGG=CG9DGFFFDFFGGG>?FFGGGGF4;@F:<5<?GDAFFFFFFFF?DGFFFGFFF?A4179
@M04650:207:000000000-C238N:1:1101:4246:14603 1:N:0:19
ACTCCTACGGGAGGCAGCAGTGCTGAATTATTCGCCAATGCGCGAAAGCGTGACGGTGCGACGCCGCGTGCGGGACGAAGGCCTTCGGGTTGTAAACCGCTGTCAGGGGATAGAAAACCATAATGGTTAATAGCCATTATGCTGATCATCCCCAAAGGAAGCACAGGCTAATCCCGTGCCAGCAGCCGCGGTAATACGAGATGTGCGAGCGTTGTTCGGAATCACTGGGCATAAAGGGTGCGTAGGCGGTGCGCCAAGTCGGATGTGAAATCACTCCGCTTAACGGAGGAACTG
+
GGFGGGGGGGGGGGGGGGGGGGGGGGGGGGGGGGGGGGGGGGGGFGGGGGGGGGGGGFGGGGGGGGGGGGGGGGGGGGGGGGGGGGGCCFGGGDAEGGCFFEGGGGGGGGEGGGGGGFGGGGGGGGGGGGGGGGGGGGFFGFGGG9FGGGGGGGGGGGGGGDGGGGGGGDGGFCCGGGGGGGGGGGGGCEDEGGGGGGFEG87<FFGGGGGEGDCGGGCD=DFGGGFGGGG=:EGGFDFDFDDFGGFCE7CGDG<5>FFFDEGGFGG26@FF*9*9??G>)4>FE>79>EF(:5
@M04650:207:000000000-C238N:1:1101:16032:14612 1:N:0:19
ACTCCTACGGGAGGCAGCAGTGGGGAATATTGCACAATGGGCGAAAGCCTGATGCAGCAACGCCGCGTGAGTGAAGAAGTATTTCGGTATGTAAAGCTCTATCAGCAGGGAAGAAGATGACGGTACCTGACTAAGAAGCCCCGGCTAACTACGTGCCAGCAGCCGCGGTAATACGTAGGGGGCAAGCGTTATCCGGATTTACTGGGTGTAAAGGGAGCGTAGACGGCGAAGCAAGTCTGGAGTGAAAACCCAGGGCTCAACCCTGGGACTGCTTTGGAAACTGCTTTGCTAG
+
GGGGGGGGGGGGGGGGGGGGEFGGGGGGGGGGGGGGGGGGGGGGGGGGGGGGGGGGGGGGGGGGGGGGGGGGGGGGGGGGGGGGGGGGGGGGGGGGGGGFGGGGGGGGGGGGGGGGGGGGGGGGGGGGGGGGGGGGGGGGFGGGGGGGGGGGGGGGGGGGGGGGGGGGGGGGGGGFGGGGGGGGGGFGEGDGGGGGGGGGGGGGGGGGGGGGGGGGGGGGGGGGGGGGGDGGFGGFFFFGFGF@FGCGFGDDGGGE>>FFCFDC>GGFF>FF@FFF::CFFACFFFFFFF44
@M04650:207:000000000-C238N:1:1101:25850:14614 1:N:0:19
ACTCCTACGGGAGGCAGCAGTGGGGAATATTGCGCAATGGGCGAAAGCCTGACGCAGCGACGCCGCGTGAGGGATGAAGGGCTTCGGTTCGTAAACCTCTGTCAGAAGGGAAGAAGTGTAGTGGTGCTAATCAGCCGCTATTTGACGGTACCTTCAAAGGAAGCACCGGCTAACTCCGTGCCAGCAGCCGCGGTAATACGGAGGGTGCAAGCGTTAATCGGAATCACTGGGCGTAAAGCGCATGTAGGCTGTTTGATAAGTCAGAAGTGAAAGCCCACGGCTCACCCGTGGAAC
+
GGGGGGGGGGGGGGGGGGGGGGGGGGGGGGGGGGGGGGGGGGGGGGGGGGGGGGGGGGGGGGGGGGGGGGGGGGGGGGGGGGGGGGGGGGGGGGGGGGGGGGGGGGGGGGGGGGGGFGGGGGGGGGGGGGGGGGGGGGGGGGGGGGGGGGGGGGGGGGGGGGGGGGGGGGGGFGGGGGGGGGGGGGGGGGGGGGGGGGGGGGGGGGEGGGGGGGGGGGGGGGDGGFGGGGCGFGGGGFFGFGBFGGG=?CFGGGGFFFFFGFGFFGGDFFFFFFF5??GBFFGFFFFF?FFF?:
@M04650:207:000000000-C238N:1:1101:7134:14627 1:N:0:19
ACTCCTACGGGAGGCAGCAGTGGGGAATTTTGGACAATGGGGGCAACCCTGATCCAGCCATGCCGCGTGAGTGAAGAAGGCCTTCGGGTTGTAAAGCTCTTTCAGTGGGAAAGAAACGGAGTACTCTAATACAGGGCTCTAATGACGGTACCCACAGAAGAAGCACCGGCTAACTACGTGCCAGCAGCCGCGGGAATACGTAGGGTGCAAGCGGTAATCGGAATTACTGGGCGTAAAGCGTGCGCAGGCGGTTGTGTAAGACAGGTGGGAAATCCCCGGGCTTAACCTGGGGGC
+
GGGGGGGGGGGGGGGGGGGGGGGGGGGGGAGGEFGGGGGGGGG+FF@FGGGGE<,CFG,ECFGGGGGGGEE,FGEGGGGCFGGGGGGGG7FGGGGCFDGGFGG<EEFGGCGGGGGG8DEE@44,,CFGGE<,CFC@F<D8FFFFGACF+@BFGACC7FEGFGECCFGCF@*4F,5=DB<,>D,2>C8DFC8:C11:*?+:B9CGGGG*+=<***;?5C:<E*AFD?F9+>F5;=7EGCFGB*)7)7/95CDD9D5).16*316<@:6())9;*9FFB1CB30C4=BB42F>43(
@M04650:207:000000000-C238N:1:1101:4315:14628 1:N:0:19
ACTCCTACGGGAGGCAGCAGTGGGGAATATTGCACAATGGGCGGAAGCCTGATGCAGCAACGCCGCGTGCGGGATGACGGCCTTCGGGTTGTAAACCGCTTTCATCCATGACGAAGCGTAAGTGACGGTAGTGGGAGAAGAAGCACCGGCTAACTACGTGCCAGCAGCCGCGGTGATACGTAGGGTGCGAGCGTTGTCCGGAATTATTGGGCGTAAAGAGCTTGTAGGCGGTTGATCACGTCGGTAGTGAAAGCCCAGGGCTTAACCCTGGGCTTGCTTTCGATACGGGGTGAC
+
GG9,CEFFF:CBCEBFCG@CCCFFGGGGEGEGFGGGGFGGGGCFGCECGCFCEGGGGFDGG@FFDGGFFGGCEEGGGGGGGGFGGFCEEGGGGFFGG@@CGGGGEFGGGGGDEGEGGGEEEGGG<A@F@FEDFGFFC6FGCAC7FGGECE7::FGFFGFGGGG<@FFFCCEGGCEC9FGGDBEEEFGGE8EE>?>?*3CE85C*<FFGGE=CC5*;CCDDF76CFFGGGGECDGGGC7?G)*<59*/*6:CD*495:7>>CFCFF>C27FFFF>F5(.*013*7735:B376(.
@M04650:207:000000000-C238N:1:1101:4433:14645 1:N:0:19
ACTCCTACGGGAGGCAGCAGTGAGGAATATTGGTCAATGGGCGAGAGCCTGAACCAGCCAAATCGCGTGAAGGAAGACTGCCTTATGGGTTGTAAACTTCTTTTACAGGGGAATAAAAAGGCATACGTGTATGTCATGGCATGTACCCTGTGAATAAGCATCGGCTAACTCCGTGCCAGCAGCCGCGGTAATACGGAGGATGCGAGCGTTATCCGGATTTATTGGGTTTAAAGGGTGCGCAGGCGGGATTTTAAGTCAGCGGTGAAATACCAACGCTCAACGTTGGAACTGCCG
+
GGGGGGGGGGGGGGGGGGGGGGFGGFGGGGGGGCEFGGGGGGGGEGGGGGGGFGGGGGGGGGGGGGGGGGDFGGGGGGDGFGGGFCFEFG@EBFGGGGFGGGGGGGGGGGGGEGGGGFEFGGGGGGGEFFCFFFFGG<ECCGGGGGGGGFGAEFG9F<9FADCEC>8BFCF8CDD:FC@>DFGGGGGGGGGGC,DEGGGGEG6E:C*=C=C=AEEEED<FGD<ECEC==<?C=FGFDCB5BGF:CDGGB*0:>**/=@F4E>7DF=DBFF4=;BED66D@FB7?@49ABFF407
@M04650:207:000000000-C238N:1:1101:27880:14670 1:N:0:19
ACTCCTACGGGAGGCAGCAGTAGGGAATCTTCCACAATGGACGCAAGTCTGATGGAGCAACGCCGCGTGAGTGAAGAAGGCTTTCGGGTCGTAAAACTCTGTTGTTGGAGAAGAATGGTCGGCAGAGTAACTGTTGTCGGCGTGACGGTATCCAACCAGAAAGCCACGGCTAACTACGTGCCAGCAGCCGCGGTAATACGTAGGTGGCAAGCGTTATCCGGATTTATTGGGCGTAAAGCGAGCGCAGGCGGTTTTTTAAGTCTGATGTGAAAGCCCTCGGCTTAACCGAGGA
+
GGGGGGGGGGGGGGGGGGGGGGGGGGGGGGGGGGGGGGGGGGGGGGGGGGGGGGGGGGGGGGGGGGGGGGGGGGGGGGGGGGGGGGGGGGGGGGGGGGGGGGGGGCGGGGGGGGGGGGGGGGGGGGGGGGGGGGGGGGGGGGGGGGGGGGGGGGGGGGGGGGGGGGGGGGGGGGGGGGGGGGGGGGGGGGGGGGGGGGGGGGGGGGGGGGGGGGGGGGGGGGGDGGGGGGGGFGGGGGFGFGFFGGGGFGC9CDGFFFFFGFGGFGGFFFFFFFFFFFGBE?GFFFF0-8B>
@M04650:207:000000000-C238N:1:1101:12070:14675 1:N:0:19
ACTCCTACGGGAGGCAGCAGTGGGGAATATTGGACAATGGAGGTAACTCTGATCCAGCAATTCTGTGTGCACGAAGAAGGTTTTCGGATTGTAAAGTGCTTTAAGTCGGGAAGAAAAAAATGACGGTACCGACAGAATAAGCGACGGCTAAATACGTGCCAGCAGCCGCGGTAATACGTATGTCGCAAGCGTTATCCGGAATTATTGGGCATAAAGGGCATCTAGGCGGGGTTTCAAGTCGACGGTGAAAACTAGTGGCTCAACCATTAGCTTGCCGACGAAACTGAAATTCT
+
GGGGGGGGGGGGGGGGGGGGGGGGGGGGGGGGGGGGGGGGGGGGGGGGGGGGGGGGGGGGGGGGGGGGGGGGGGGGGGGGCFGGGGGGGGGGGGGGGGGGGGGGGGGGGGGGGGGGGGGGGGGGGGGGGGGGGGGGGGGGGGGGGGGGDGGGCFCFFGGGGGGGGGGGCGGGGGCGGGFGGGGGGGGGGGEEGGGGGGGGGGDFGGGGGGGGGGGGGGGGGG?FGGGGGGGEEEGFGGFGBGDEGDGGFGGGD>F@?FFFG?GGFDGFFB??FFF:>>GFF1C:7@FFB?*64
@M04650:207:000000000-C238N:1:1101:17404:14687 1:N:0:19
ACTCCTACGGGAGGCAGCAGTAGGGAATCTTCGGCAATGGGGGCAACCCTGACCGAGCAACGCCGCGTGAGTGAAGAAGGTTTTCGGATCGTAAAGCTCTGTTGTAAGAGAAGAATGTGTGTGAGAGTGGAAAGTTCACACAATGACGGTAACTTACCAGAAAGGGACGGCTAACTACGTGCCAGCAGCCGCGGTAATACGTAGGTCCCGAGCGTTGTCCGGATTTAGTGGGCGTAAAGCGAGCGCAGGCGGTTGTTTAAGTCTGATGTGAAAGCCCTCGGCTTAACCGACGA
+
FFGGGGGGGE:@@F;@:@<CC<FGCAFDGFC<FEFD:DEFFFCFGG@ECGGGCFGGF@CE<FFG:C>@FEB<FEEFGDFGFEGGGEEEFEGGGGF@E<FEEF,EEEGG9FGGGGGFFGGFG<DFGGGFFGGECCFAFGEDCFF@FG<FC>FCFGAC9>=FCG@FF:BBFE@EGGC,?DFFCCEEFFC8B:CEEEG8BF9?FF+*12+=;CC5:521:7:CEC:>C+<+2:EGFGGC*>7FBGDDCC/75<<5/))05)7/<9:D=CF<=F=46@4>00*5)3*<@**)-8)43
@M04650:207:000000000-C238N:1:1101:17591:14691 1:N:0:19
ACTCCTACGGGAGGCAGCAGTGGGGAATATTGGACAATGGAGGTAACTCTGATCCAGCAATTCTGTGTGCACGAAGAAGGTTTTCGGATTGTAAAGTGCTTTAAGTCGGGAAGAAAAAAATGACGGTACCGACAGAATAAGCGACGGCTAAATACGTGCCAGCAGCCGCGGTAATACGTATGTCGCAAGCGTTATCCGGAATTATTGGGCATAAAGGGCATCTAGGCGGGGTTTCAAGTCGACGGTGAAAACTAGTGGCTCAACCATTAGCTTGCCGACGAAACTGAAATTCT
+
GGGGGGGGGGGGGGGGGGGGG?EGGGGGGGGG<FFGGGGGEEFF<EC<FGGGEFGGGGGGF<FCFEGGGFACFECFGGGGGFGGGGGGGGGGGGGEFDGGGGAFG5?FGGGGGGDFDFG+AEFBE@B7FFE+4>FBDDFG<D@FFFGDGGCGFFGGEGFGGGGC@7DECCCEFECFFFFFCGGEGC:E::8CEEG?EE8ECCE@FGF6;C6EC723C5CF6DGGF+?CGGGE)70ACG007*55D9CCFC7CD:*1=F>56?6C<56:*9;6B?.94,)<BFC5@?F<874-4
@M04650:207:000000000-C238N:1:1101:16418:14700 1:N:0:19
ACTCCTACGGGAGGCAGCAGTGGGGAATATTGGGCAATGGGGGGAACCCTGACCCAGCGACGCCGCGTGAGTGAAGAAATCCTTCGGGATGTAAAGCTCTGTTGTATGGGAAGAGAAAAAGACGGTACCATACGAGGAAGCCCCGGCAAACTACGTGCCAGCAGCCGCGGTAATACGTAGGGGGCAAGCGTTGTCCGGAATTACTGGGCGTAAAGCGCACGCAGGCGGGTTTATAAGTCAGATGTAAAAGGCAGGTGCTTACCATCTGTTTGTCATCTGATACTGTAAGCCT
+
GGGGGGGGGGGGGGGGGGGGFGGGGGGGGGGGGGGGGGGGGGGGGGGGGGGGGGGGGGGGGGGGGGGGGGGGGGGGGGGGGGGGGGGGGGGGGGGGGGGGG@FGGGGGGGGGGGGGGGGGGGGGGGGGGGGGGGGGGGGGGFGGGGGGGGGGGGGGGGGGGGGGGGGGGGCEGGGGGGGGGGGGGEGGGGGGGGGGGGGGGGGGGGGGGGGGGGGGGGGGGGGGGGGGGCCCFGGGG>=FFC@=DFGFFGGGGGGFFFFFGFGGFGGB=@?FF4=BFFGFFFF?FFFAD?FF
@M04650:207:000000000-C238N:1:1101:4017:14703 1:N:0:19
ACTCCTACGGGAGGCAGCAGTGGGGAATATTGGGCAATGGGGGCAACCCTGACCCAGCGACGCCGCGTGAGTGAAGAAATCCTTCGGGATGTAAAGCTCTGTTGTATGGGAAGAGAAGCAGACGGTACCATACGAGGAAGCCCCGGAAAACTACGTGCCAGCACCCGCGGTAATACGGAGGGGGCAAGCGTTGTCCGGAATTACTGGGCGTAAAGCGCACGCAGGCGGGTGTATAAGTCAGATGTAAAAGGCGGGTGCTTACCATTTGTTTGTCATCTGATATTGTAAGCCT
+
GGGGGGGGGGGGGGGGGGGGGFCFGGGGGGGCCDGGGGGGGED+@FDGFGFGEGGGGG@E@FGDGGGGGDFGGGG9FG<FFGGGGGGGGEEGGGGGGFGGFGGGG<EFF<FDCG8D88,,<DGGG:B:,::=FFGF+CFCFG@C:**5*@FAF:*>FB*?,*2,>>*1C:FEG@?C8*1C@*8CEG885??ECE?9:88*2:<A+CG***:CE*0057)/:):***//77*2*3CF*29**2/9CF:D=?C*)9775)9*<?G*7*:AF50)87//).***)*/16B>)9).
@M04650:207:000000000-C238N:1:1101:15878:14704 1:N:0:19
ACTCCTACGGGAGGCAGCAGTGGGGAATATTGGGCAATGGGGGCAACCCTGACCCAGCGACGCCGCGTGAGTGATGAAGTCTTTCGGGACGTAAAGCTCTTTTGTACGGGAAGAAGACGATGACGGTACCGTACGAATAAGCCCCGGCAAACTACGTGCCAGCAGCCGCGGTAATACGTAGGGGGCAAGCGTTGTCCGGAATTACTGGGCGTAAAGGGCACGCAGGCGGATTTGATAGTCAGCTGTAAAATACGTCAGCTCAACTGGCGGGTGTCGGCTGATACTGCAAGTCG
+
GGGGGGGGGGGGGGGGGGGG;EFGGGGGGGGGGGGGGGGGGGGGGGGGGGGGGGGGGGGGGGGGGGGFGGGGGGGGGGGGGGGGGGGGEGGGGGGGGGGGGGGGGGGGGGGGGGGGGGGGGGGGGGGGGGGGGGGGGGGGGGGGGGGGGGGGGGGGGGGGGGGGGGGGGGG7FECFGFFGFEGGGGGGGGGCEGGFGGGGGGGFGGGEFGGGGGGGGGGGEGGGGGGGGD:5@FFGGC@CFGFFGGGGFGGGCFGFEFFFGFGG=CC:BFFED)/7;(9>;2:F7@6-5=65(
@M04650:207:000000000-C238N:1:1101:24886:14720 1:N:0:19
ACTCCTACGGGAGGCAGCAGTGGGGAATATTGGACAATGGAGGTAACTCTGATCCAGCAATTCTGTGTGCACGAAGAAGGTTTTCGGATTGTAAAGTGCTTTAAGTCGGGAAGAAAAAAATGACGGTACCGACAGAATAAGCGACGGCTAAATACGTGCCAGCAGCCGCGGTAATACGTATGTCGCAAGCGTTATCCGGAATTATTGGGCATAAAGGGCATCTAGGCGGGGTTTCAAGTCGACGGTGAAAACTAGTGGCTCAACCATTAGCTTGCCGACGAAACTGAAATTCT
+
GGGGGGGGGGGGGGGGGGGGGGGGGGGGGGGGGGGGGGGGGGGGGGGGGGGGGGGGGGGGGGGGGGGGGGGGGGGGGGGGGGGGGGGGGGGGGGGGGGGGGGGGGGGGGGGGGGGGGGGGGGGGGGGGGGGGGGGGGGGGGGGGGGGGGGGGGGGGGGGGGGGGGGGGGGGGGGFGGGFGGGGGGGGGGGGCEGGGGGGGGGGGGGGGGGGGFEGGGGGFGGFGGGFGGGGC@EGGGGFGFGFFGGGGFGGG:GGFFFFFGFGG4DGFFF??F@FF99C>D>GFFFBAFF?A9
@M04650:207:000000000-C238N:1:1101:27751:14725 1:N:0:19
ACTCCTACGGGAGGCAGCAGTGGGGAATATTGGGCAATGGGGGAAACCCTGACCCAGCAACGCCGCGTGGAGGAAGAAGGCTTTCGGGTTGTAAACTCCTTTGACCAGGGAAGAAGAAAGTGACGGTACCTGGAAAACAAGCCACGGCTAACTACGTGCCAGCAGCCGCGGTAATACGTAGGTGGCAAGCGTTATCCGGATTTACTGGGCGTAAAGCGTGCGCAGGCGGTTGTGTAAGACAGGTGTGAAATCCCCGGGCTTAACCTGGGAGCTGCGCTTGTGACTGCACAGCT
+
GGGGGGGGFGGGGGGGGGGGGGGGGGGGGGGGGGGGGGGGGGGGGGGGGGGGGGGGGGGGGGGGGGGGGGGGGGGGGGGFGGGGGGGGGGGGEFGGGGFGGGGGGGGGGGGFGGGGGGGGGGGGGGGFGGGGGGGGGGGGGGGFGGGGGGGGGGGGGGGGGGGGGGGGGGGGGGGGGGFGGGBFGGGGFGGGGGGGGGGGGEGGGGGGGFGGGEEFGDGGDG5EGGGEGGGEFGGGGGFDFGFFCGGGFGGGCFFBFFEF5?DGFGGFF@>B4?)7007>>:GFFFFBBF@??
@M04650:207:000000000-C238N:1:1101:12010:14744 1:N:0:19
ACTCCTACGGGAGGCAGCAGTGGGGAATATTGGACAATGGAGGTAACTCTGATCCAGCAATTCTGTGTGCACGAAGAAGGTTTTCGGATTGTAAAGTGCTTTAAGTCGGGAAGAAAAAAATGACGGTACCGACAGAATAAGCGACGGCTAAATACGTGCCAGCAGCCGCGGTAATACGTATGTCGCAAGCGTTATCCGGAATTATTGGGCATAAAGGGCATCTAGGCGGGGTTTCAAGTCGACGGTGAAAACTAGTGGCTCAACCATTAGCTTGCCGACGAAACTGAAATTCT
+
GGGGGGGGGGGGGGGGGGGGGGGGGGGGGGGGGGGGGGGGGGGGGGGGGGGGGGGGGGGGGGGGGGGGGGGFGGGGGGGGGGGGGGGGGGGGGGGGGGGGGGGGGFGGGGGGGGGGGGGGGGGGGGGGGGGGGGGGGGGGGGGGGGGDGGGGGGGGGGGFFGGGGGGGGGGGGGGGGGCGFGGGGGGGGGEG8EFGGEGGGGCFGGGFGGGGGGGGGGGGEF9CGGGGGGG:7EFFFGFGFGE>D<FGFGGG4CF*9;@>66C<FDFFFFFFFFF?993BE;CDFFFFFF4<>
@M04650:207:000000000-C238N:1:1101:14429:14777 1:N:0:19
ACTCCTACGGGAGGCAGCAGTGGGGAATATTGCACAATGGAGGAAACTCTGATGCAGCGACGCCGCGTGAGGGAAGAAGGTTTTCGGATTGTAAACCTCTGTCTTCGGGGACGATAATGACGGTACCCGAGGAGGAAGCCACGGCTAACTACGTGCCAGCAGCCGCGGTAAAACGTAGGTGGCAAGCGTTGTCCGGAATTACTGGGTGTAAAGGGAGCGCAGGCGGAATGGTAAGTTGAATGTGAAAACTATGGGCTCAACCCATAGACTGCGTTCAAAACTACTGTTCTTG
+
GGGGGGGGGGGGGGGGGGGGGGGGGGGGGGGGGGGGGGGGGGGGGGGGGGGGGGGGGGGGGGGGGGGGGGGGGGGGGGGGGGGGGGGGGGGGGGGGGGGGGGGGGGGGGGGGGGGGGGGGGGGGGGGGGGGGGGGGGGGGGGGGGGGGGGGGGGGGGGGGGGGGEGGGGGGGGGGGGGGGGGGGGGFGEGDGDGGGGGGGGGGGGG:CEFGGGGEGGGGGGGDEGG5EGGGFFGG9DFFGFGFFGGGGFGGGGGGFFFFFGFDDFGC9?FFFFFFE?AF?F?FFFF?><FFF
@M04650:207:000000000-C238N:1:1101:17689:14781 1:N:0:19
ACTCCTACGGGAGGCAGCAGTGGGGAATATTGGACAATGGAGGTAACTCTGATCCAGCAATTCTGTGTGCACGAAGAAGGTTTTCGGATTGTAAAGTGCTTTAAGTCGGGAAGAAAAAAATGACGGTACCGACAGAATAAGCGACGGCTAAATACGTGCCAGCAGCCGCGGTAATACGTATGTCGCAAGCGTTATCCGGAATTATTGGGCATAAAGGGCATCTAGGCGGGGTTTCAAGTCGACGGTGAAAACTAGTGGCTCAACCATTAGCTTGCCGACGAAACTGAAATTCT
+
GGGGGGGGGGGGGGGGGGGGGGGGGGGGGGGGGGGGGGGGGGGGGGGGGGGGGGGGGGGGGGGGGGGGGGGGGGGGGGGGGGGGGGGGGGGGGGGGGGGGGGGGGGGGGGGGGGGGGGGGGGGGGGGGGGDEGGGGGGGGGGGGGGFGGGGGGGGGGGGGGGGGGGGGGGGGDGGGGGGGGGGGGGGGGGGGGGGGGGGGGGGGGGGGGGGGGGGCGGGGGGGGGGGGGGGEF=FGGGFGFGEEGGGGFGGGGGGFFFFFGFGGFGGFFFFFFFFFFFGFB635@BF2<FFFF
@M04650:207:000000000-C238N:1:1101:10804:14786 1:N:0:19
ACTCCTACGGGAGGCAGCAGTGGGGAATATTGGTCAATGGAGGTAACTCTGATCCAGCAATTCTGTGTGCACGAAGAAGGTTTTCGGATTGTAAAGTGCTTTAAGTCGGGAAGAAAAAAATGACGGTACCGACAGAATAAGCGACGGCTAAATACGTGCCAGCAGCCGCGGTAATACGTATGTCGCAAGCGTTATCCGGAATTATTGGGCATAAAGGGCATCTAGGCGGGGTTTCAAGTCGACGGTGAAAACTAGTGGCTCAACCATTAGCTTGCCGACGAAACTGAAATTCT
+
GGGGGGGGGGGGGGGGGGGGGGGGGGGGFGGGGGGGGGGGGGGFGGGGGGGGGGGGGGGGFGGGGGGGGGGGGGGGGGGGGGGGGGGGGEGGGGGGGGGGCGGGGFFFGGGGGGGGGGGGFCDAFGGGGFECCCEEFGGFFFEGGGGEDGGGGGGGGGGCFGGGGFFGGGGGGGGGGGGGGGDGGGGEEGGGEEFGCCEGDGFFGF9CFGFGGGGGGDCF9F:CFFGEEGG:5E=FGGFGE35BC7F>F7>FFFC8FFF569CCFDFFB??FFFF49>CDDFC@FFB>AB@AB
@M04650:207:000000000-C238N:1:1101:12010:14787 1:N:0:19
ACTCCTACGGGAGGCAGCAGTGGGGAATATTGGACAATGGAGGTAACTCTGATCCAGCAATTCTGTGTGCACGAAGAAGGTTTTCGGATTGTAAAGTGCTTTAAGTCGGGAAGAAAAAAATGACGGTACCGACAGAATAAGCGACGGCTAAATACGTGCCAGCAGCCGCGGTAATACGTATGTCGCAAGCGTTATCCGGAATTATTGGGCATAAAGGGCATCTAGGCGGGGCTTCAAGTCGACGGTGAAAACTAGTGGCTCAACCATTAGCTTGCCGACGAAACTGAAATTCT
+
GFGGFAEGGGFFFGFGGGFFE@DGGGGGGGGGGD<EGFGGGGG:FFEFFGGG9FGGGFGGCFGGGEFFGGG9FFCFCGGGE<FGGGGEGGGFGGGEEDEEEEFEGF?FBFGGGE<EFDG=<<FFEE:FGCFB@FGCFFFFGGGGGGGD@FCAFGGGCGCFFECBD,@FCE>BFC@9DFFFFF;CFFB:C88=1:CFGCGGEFFFC?FGFFG6CG9ECGGGG7:FFGF:>CG*55>+>C8:>3)75*9F=CFC402@@>3)299F)C44@F/74<>99935)7354@F<)**-)
@M04650:207:000000000-C238N:1:1101:20483:14846 1:N:0:19
ACTCCTACGGGAGGCAGCAGTGGGGAATATTGCACAATGGGCGAAAGCCTGATGCAGCAACGCCGCGTGAGTGAAGAAGTATTTCGGTATGTAAAGCTCTATCAGCAGGGAAGAAGATGACGGTACCTGACTAAGAAGCCCCGGCTAACTACGTGCCAGCAGCCGCGGTAATACGTAGGGGGCAAGCGTTATCCGGATTTACTGGGTGTAAAGGGAGCGTAGACGGCGAAGCAAGTCTGGAGTGAAAACCCAGGGCTCAACCCTGGGACTGCTTTGGAAACTGCTTTGCTAG
+
GGGGGGGGGGGGGGGGGGGGGGGGGGGGGGGGGGGGGGGGGGGGGGGGGGGGGGGGGGGGGGGGGGGGGGGGGGGGGGGFGGGGGGGGGGGGGGGGGFGGGFGGGGGGGGGGGGGGGGGGGGGGGGGGGGGGGGGGGGGGGGGGGGGGGGGGGGGGGGGGGGGGGGGGGGGGGGGGGGGGGGGGGGFGGGGGGGGGDGGFGGCGGGFGGGGGGGGGEGGD=38CEGGGGGGGFGGGGGFGFGFFGCCDF3DGGGGFFFFFGFG7FGGFF:7:?F?6??GFFFGFBFFFFBFF
@M04650:207:000000000-C238N:1:1101:10240:14856 1:N:0:19
ACTCCTACGGGAGGCAGCAGTGGGGAATATTGCACAATGGGCGAAAGCCTGATGCAGCGACGCCGCGTGAGGGAAGAAGGTTTTCGGATTGTAAACCTCTGTCTTTGGGGACGAAGAAGTGACGGTACCCAAGGAGGAAGCCACGGCTAACTACGTGCCAGCAGCCGCGGTAAAACGTAGGTGGCAAGCGTTGTCCGGAATTACTGGGTGTAAAGGGAGCGCAGGCGGGACGGCAAGTTGGGTGTGAAATCTATGGGCTCAACCCATAGCGTGCATTCAAAACTGCTGTTCTTG
+
GGGGGGGGGGGGGGGGGGGGGGGGGGGGGG9FGGGGGGGGGGGGGGGGGGGGGGGGGGGGGGGGGGGFFGGGGGGGGGGGGGGGGGGGGGGGGGGGGGGGGGGGGGGGGGGGGGGGGGGGGGGGGGGGGGGGGGGGGGGGGGGGGGGGGGGGGGGGGGGGGGGGGGGGGGGGGGGFG@FGGGGGGGGGGGGGGGGGGGGGGGGGGFGFCCCFGGGGGGD<EGEEGGGGGDCGEEDGGGFGFGEF<DC>FDGGFGGFFF4>C?DG@GG16:D5BEFFFFGFFFGFFFFFFF?AF<
@M04650:207:000000000-C238N:1:1101:23533:14856 1:N:0:19
ACTCCTACGGGAGGCAGCAGTGGGGAATATTGCACAATGGAGGAAACTCTGATGCAGCGACGCCGCGTGAGGGAAGAAGGTTTTCGGATTGTAAACCTCTGTCTTCGGGGACGATAATGACGGTACCCGAGGAGGAAGCCACGGCTAACTACGTGCCAGCAGCCGCGGTAAAACGTAGGTGGCAAGCGTTGTCCGGAATTACTGGGTGTAAAGGGAGCGCAGGCGGAATGGTAAGTTGAATGTGAAAACTATGGGCTCAACCCATAGACTGCGTTCAAAACTACTGTTCTTG
+
GGGGGGGGGGGGGGGGGGGGGGGGGGGGGGGGGGGGGGGGGGGGGGGGGGGGGGGGGGGGGGGGGGGFGGGGGGGGGGGGGGGGGGGGGGGGGGGGGGGGGGGGGGGGGGGGGGGGGGGGGGGGGGGGGGGGGGGGGGGGGGGGGGGGGGGGGGGGGGGGGGGGGGGGGGGGGGGGGGGGGGGGGGGGGGGGGGGGGGGGGFGGGF?EGGGGGGGGGGGGGGGGGGEGGGGGFGGEGGFGFGFFGGGGFGGGCDGFFFFF6>DD:CGFFFFFFFE@FFGFFFGFFFFA<FFF
@M04650:207:000000000-C238N:1:1101:22614:14875 1:N:0:19
ACTCCTACGGGAGGCAGCAGTGAGGAATTTTGCGCAATGGGGGCAACCCTGACGCAGCAACGCCGCGTGAGTGATGAAGGCCTTTTGGTTGTAAAGCTCTGTCGCCTGGAAAGAAACCTGGAGATAGGTAATGATCTTCAGCTGACGGTACCAGGAAAGGAAGGACCGGCTAACTCCGTGCCAGCAGCCGCGGTAATACGGGGGGTCCAAGCGTTATTCGGAATTATTGGGCGTAAAGCGCATGTAGGCGGTCGGGTATGTCAGATGTGAAAGCCCAGGGCTTAACCCTGGA
+
GGGGGGGGGGGGGGGGGGGGGGGGGGGGGGGGGGGGGGGGGGGGGGGGGGGGGGGGGGGGGGGGGGGGGGGGGGGGGGGGGGGGGGGGGGGGGGGGGGGGGGGGGGGGGGGGGGGGGGGGGGGGGGGGGGGGGGGGGGGGGGGGGGGGGGGGGGGGGGGGGGGGGGGGGGGGGGGGGGGGGGGGGGGGGGGGGGGGGGGGGGGGGGGGFGGGGGGGGDFGGGGFFDGGGGFGD7DEFGFGFGFFGGGG4DDDGGGDF@F?CBCFFGGFFF=BFF5@??GFFFGFBFF6?@F?
@M04650:207:000000000-C238N:1:1101:17603:14919 1:N:0:19
ACTCCTACGGGAGGCAGCAGTGGGGAATCTTCCGCAATGGACGAAAGTCTGACGGAGCGACGCCGCGTGGGTGAAGAAGGCCTTAGGGTCGTAAAGCCCTGTCATTAGGGACGAATGGTAGATGGAGTAATATGTCATCTATTTGACGGTACCTAAGGAGGAAGCCCCGGCTAACTACGTGCCAGCAGCCGCGGTAATACGTAGGGGGCGAGCGTTGTCCGGAATCATTGGGCGTAAAGGGCGCGTAGGCGGGAATACAAGTCTGTTTTTAAAGTTCAGGGCTCAACCCTGTGG
+
GGGGGGGGGGGGGGGGGGGGGGGGGGGGGGGGGGGGGGGGGGGGGGGGGGGGGGGGGGGGGGGGGGGGGGGGGGGGGGGGGGGGGGGGGGGGGGGGGGGGGGGGGGGGGGGGGGGGGGGGGGGGGGGGGGGGGGGGGGGGGGGGGGGGGGGGGGGGGGGGGGGGGGGDEEDGGGGGGGGGGGGGGGGGGGGGGGGGGGGGGGGGGGGGGGGGGGGDEGGGGGG5FFGGGGGGFGDGGGFFFGFFGCGGFGGDGGCF=FF@F6D7@FFAF@F@4=FBA>>FFFGFFFFFFFF?B(
@M04650:207:000000000-C238N:1:1101:9988:14951 1:N:0:19
ACTCCTACGGGAGGCAGCAGTGGGGGATATTGCACAATGGGGGAAACCCTGATGCAGCGACGCCGCGTGAGGGAAGAAGGTTTTCGGATTGTAAACCTCTGTCTTTGGGGAAGAGCAGAAGACGGTACCCAAGGAGGAAGCCACGGCTAACTACGTGCCAGCAGCCGCGGTAATACGTAGGTGGCAAGCGTTGTCCGGAATTACTGGGTGTAAAGGGAGCGCAGGCGGAATGGTAAGTTGAATGTGAAAACTATGGGCTCAACCCATAGACTGCGTTCAAAACTACTGTTCTTG
+
GGGGGGGGGGGGGGGGGGGGGGGGGGGGGGGGGGGGGGGGGGGGGGGGGGGFFGGGGGGGGGGGGGGGGGGGGGGGGGGGCFGGGGGGGGFGGGGGGGGGGGGGGGGDGGGGGGGGGGGGGGGGGGGGGGGGGGGGGGGGGFFGGGGGGFGGGGGGGGGGGGGGGGGGGGFGECE9CGGGGFGFDGGGGGGG5BCFGGCEGGGGGGGG*AC9FCGG55DGGGGDGGGGEDGCFCFCF:FC?FFFGGF=6*97:CF4<<FFGFFFFGG?6=FFFFFEB?GF4>FFFFFB<B@AA4
@M04650:207:000000000-C238N:1:1101:11040:14956 1:N:0:19
ACTCCTACGGGAGGCAGCAGTGGGGAATATTGCGCAATGGGCGAAAGCCTGACGCAGCGACGCCGCGTGAGGGATGAAGGGCTTCGGTTCGTAAACCTCTGTCAGGAGGGAAGAAATGTGCTCGTGCTAATCAGCGGGCATTTGACGGTACCTCCAAAGGAAGCACCGGCTAACTCCGTGCCAGCAGCCGCGGTAATACGGAGGGTGCAAGCGTTAATCGGAATCACTGGGCGTAAAGCGCATGTAGGCTGCTTTATAAGTCAGAGGTGAAATCCCACGGCTTACCCGTGGAAC
+
GGGGGGGGGGGGGGGGGGGGGGGGGFGGGGGGGCGGGGGGGGGEGGGGGGGGGGGGFGGGGGGGGGGGGEFFGGGGFGGFEEGGGGGFDFGGGGGFGGFGCFGGGADGGGGGGGGGDE3,CCDEECFG<FFCGFC@@FEGGFGGC;>CEB<FGGG:<CFFG@CFFFFG*BCCGGGFFG7*=;9BCFFGGGGGECE5<@FGE5*:CCC=?EFFE7EDFGGF*1:CFGCCEFGG::>ECC=D59@DCFDFFFF<6DFF?=?*<=?**CC5>?**96??BFG3;9CF6@F>8DB?<(
@M04650:207:000000000-C238N:1:1101:11558:14967 1:N:0:19
ACTCCTACGGGAGGCAGCAGTGGGGAATCTTCCGCAATGGACGAAAGTCTGACGGAGCGACGCCGCGTGGGTGAAGAAGGCCTTAGGGTCGTAAAGCCCTGTCATTAGGGACGAATGGTAGATGGAGTAATATGTCATCTATTTGACGGTACCTAAGGAGGAAGCCCCGGCTAACTACGTGCCAGCAGCCGCGGTAATACGTAGGGGGCGAGCGTTGTCCGGAATCATTGGGCGTAAAGGGCGCGTAGGCGGGAATACAAGTCTGTTTTTAAAGTTCAGGGCTCACCCCTGTGT
+
GGGGGGGGGGGGGGGGGGGGGGGGGGGFGGGGGGGGGGGGGGGGFEGGGGGGGGGEEGGGGCGGGDFGGGGGGGGGGGGGGGGGCFGGGGGGGGGGGGGGGGGFGGGGGGGGGGCFGGGGGDCGCFGE8FFFGGGGFGGFGGAFGCGCEE@FGG9@FAFFDEECEGGGG>EEGFFGCFGGGGG?EFG@FG5CGDEEGG?F8ECFCEDEECEDGGG=*9FF*>;C/CEFCCFGFGGG3**:>CB@<DC<3*5C))186FFF9=DCFC7:?FF477=BA:7*7<DFF*58;F3:))
@M04650:207:000000000-C238N:1:1101:17469:15022 1:N:0:19
ACTCCTACGGGAGGCAGCAGTGGGGAATATTGGACAATGGACCAAAAGTCTGATCCAGCAATTCTGTGTGCACGACGAAGTTTTTCGGAATGTAAAGTGCTTTCAGTTGGGACGAAGAAAGTGACGGTACCGACAGAATAAGCGACGGCTAAATACGTGCCAGCAGCCGCGGTAATACGTATGTCGCAAGCGTTATCCGGAATTATTGGGCATAAAGGGCATCTAGGCGGGGTTTCAAGTCGACGGTGAAAACTAGTGGCTCAACCATTAGCTTGCCGACGAAACTGAAATTCT
+
GGGGGGGGGGGGGGGGGGGGGGGGGGGGGGGGGGGGGGGGGGGGGGGGGFGGGGGGGGGGGGGGGGGGGGGGGGGGGGGGGGGGGGGGGGGGGGGGGGGGGGGGGGGGGGGGGGGGGGGGGGGGGGGGGGGGGGGGGGGGGGGGGGGGGGGGGGGGGGGGGGGGGGGGGGGGGGGGGGGGGGGGGGGGGGGGGGGGGGGGGGGFFGGGGGGGGGGGGGGGGGGGGGGGGGGGECDGGGFGFDEEGGDGFGGGGGGFFB>>FFGGFFGFFFFFFFFF?>DDE9G@E?FFAF=>B-
@M04650:207:000000000-C238N:1:1101:24627:15077 1:N:0:19
ACTCCTACGGGAGGCAGCAGTGGGGAATATTGCACAATGGAGGAAACTCTGATGCAGCGACGCCGCGTGAGGGAAGAAGGTTTTCGGATTGTAAACCTCTGTCTTCGGGGACGATAATGACGGTACCCGAGGAGGAAGCCACGGCTAACTACGTGCCAGCAGCCGCGGTAAAACGTAGGTGGCAAGCGTTGTCCGGAATTACTGGGTGTAAAGGGAGCGCAGGCGGTCTTTCAAGCCAGAAGTGAAAGGCTACGGCTCAACCGTAGTAAGCTTTTGGAACTGTAGGACTTGAGT
+
FGGGGGGGGGGGGEGGGGGGGFGGGGGGGGGGGFGGGGGGGGGGGGGGGGGGGCFGGGGGGGGGGGGGGGGGGGGGGGGGGFFGGGGGEF8<5EFFGGG9EFAFGGGGGGGG@ECCGGGDEEFEGGFGGCEGGGEGGGFGGFGGGEG@FGACFGFFFG,<F8EF:7:FFGGGGGG8EGGCFGGGE8=BEG5EFFGDC8C<+@9CCF8CEGE??CGFC3CCEC57EDCEE7<+99>FF<@F@F@FFGGGFGGG4>DF5>?76;D>55C2B6@F6F6B0?F6642**9*52=44:-
@M04650:207:000000000-C238N:1:1101:15910:15119 1:N:0:19
ACTCCTACGGGAGGCAGCAGTGCTGAATTATTCGCCAATGCGCGAAAGCGTGACGGTGCGACGCCGCGTGCGGGACGAAGGCCTTCGGGTTGTAAACCGCTGTCAGGGGATAGAAAACCATAATGGTTAATAGCCATTATGCTGATCATCCCCAAAGGAAGCACAGGCTAATCTCGTGCCAGCAGCCGCGGTAATACGAGATGTGCGAGCGTTGTTCGGAATCACTGGGCATAAAGGGTGCGTAGGCGGTGCGCCAAGTCGGATGTGAAATCCCTTCGCTTAACGCAGGAACTG
+
GGGGGGGGGGGGGGGGGGGGGGGFGGGGGGGEFFGCGGCFGGEFGGDFFEF7:@F:FFE:@+8CFFCB>FDGGCF@FGCE>@8FFFFG@FGECFGGFGCEGGGGGE<FG7>,@F>AFG+DF><FEGGCFGG;DC8FGGGG,FGGGGGGGGGCFC*>F>DGGFGGFGGCF?FGD;FGFGGGFGG?<9FEEGEG88CGFG>*?FC<FGGGGDGGGDCC?CDDCF9ACC?CFGGG)<CFDDFG5DFFGGFD>DDGGCDF>F96C:9*8CD:=4@??FFB03C@FBG6>).9>>F:),
@M04650:207:000000000-C238N:1:1101:10176:15169 1:N:0:19
ACTCCTACGGGAGGCAGCAGTGGGGAATATTGGACAATGGACCAAAAGTCTGATCCAGCAATTCTGTGTGCACGACGAAGTTTTTCGGAATGTAAAGTGCTTTCAGTTGGGACGAAGAAAGTGACGGTACCAACAGAAGAAGGGGCGGCTAAATACGTGCCAGCAGCCGCGGTAATACGTATGCCCCGAGCGTTATCCGGAGTTATTTGGCGTAAAGCGCGTCTAGGTGGTTTAAAAAGTCTGATGTTAAACTGCGGGGCTCAACTCCGTATTGCGTTGGCAACTGTTAGACTT
+
GGGGGGGGGGGGGGGGGGGGGGGGGCGGFGGGGGGGGGGGDFGFGFCCCFGF<@FFCFFGFFFGGCFGFC@DFGG@CF7CCFFGGGGG:FGGCFGGGGFFGGGFEC@EFGGGGEFEC@<=<FCEEDCB??CBFCCGGGD8?E8+>FEDEEGFG,E=@<,*DFGGG7FDGD7:FFGF9,CCCC:CFD>C*B5EEEEC++3=**;*<7@++++:C5*8+:)<E18>@FFFGGC/)+:97C@G?FFFCGC>F*::CFFF35<3CF*0;>>>E>:548*044CF)4*09:16)//29)
@M04650:207:000000000-C238N:1:1101:20485:15180 1:N:0:19
ACTCCTACGGGAGGCAGCAGTGAGGAATATTGGTCAATGGGCGAGAGCCTGAACCAGCCAAGTCGCGTGAAGGAAGACGGCCCTACGGGTTGTAAACTTCTTTTATATGGGAATAATGATCGCTACGTGTAGTGAGAGAGAATGTACCATACGAATAAGCATCGGCTAACTCCGTGCCAGCAGCCGCGGTAATACGGAGGATGCGAGCGTTATCCGGATTTATTGGGTTTAAAGGGTGCGTAGGTGGCCTTATAAGTCAGCGGTGAAAGTTTGTCGCTCAACGATAAAATTGCC
+
GGGGGGGGGGGGGGGGGGGGGGGGGGGGGGGGGGGGGGGGGGGGGGGGGGGGGGGGGGGGGGGGGGGGGGGGGGGGGGGGGGGGGGGGGGGGGGGGGGGGGGGGGGGGGGGGGGGGGGGGGGGGGGGGGGGGGGFGGGGGGGGGGGGGGGGGGGGGGGGGGGGGGGGGGGGGGGGGGGFGGGGGGGGGGGGGGGGGGGGGGGGGGGGGGGGGGGGGGGGCGGFFCFG=ECCFFGGGGC>DFGFFGGGGFGGGGGG?FFFFGFGGF:FAFF?FBFFDF?FEF?D>FFFFAFF244
@M04650:207:000000000-C238N:1:1101:27165:15190 1:N:0:19
ACTCCTACGGGAGGCAGCAGTGGGGAATATTGGGCAATGGGGGCAACCCTGACCCAGCGACGCCGCGTGAGTGAAGAAATCCTTCGGGATGTAAAGCTCTGTTGTATGGGAAGAGAAGCAGACGGTACCATACGAGGAAGCCCCGGCAAACTACGTGCCAGCAGCCGCGGTAATACGTAGGGGGCAAGCGTTGTCCGGAATTACTGGGCGTAAAGCGCACGCAGGCGGGTTTATAAGTCAGATGTAAAAGGCAGGTGCTTACCATCTGTTTGTCATCTGATACTGTAAGCCT
+
GGGGGGGGGGGGGGGGGGGGGGGGGGGGGGGGGGGGGGGGGGGGGGGGGGGGGGGGGGGGGGGGGGGGGGGGGGGGGGGGGGGGGGGGGGGGGGGGGFFGGGGGGGGGGGGGGGGGGGGGGGGGGGGGGGGGGGGGGGGGGGGGGGGGGGGGGGGGGGGGGGGGGGGGGGGGGGGGGGGGGGGGGGGGGGGGGGGGGGGGGGGGGGGGGGGGGGGGGGGGGGGGCEEGGGGGFGGCDFFC?CFFGGGGFGGGGGGF6:BFFFGGFGGF=?FFF7@F9>C@FBGFFFB<A@62
@M04650:207:000000000-C238N:1:1101:14751:15203 1:N:0:19
ACTCCTACGGGAGGCAGCAGTGGGGAATATTGGACAATGGAGGTAACTCTGATCCAGCAATTCTGTGTGCACGAAGAAGGTTTTCGGATTGTAAAGTGCTTTAAGTCGGGAAGAAAAAAATGACGGTACCGACAGAATAAGCGACGGCTAAATACGTGCCAGCAGCCGCGGTAATACGTATGTCGCAAGCGTTATCCGGAATTATTGGGCATAAAGGGCATCTAGGCGGGGTTTCAAGTCGACGGTGAAAACTAGTGGCTCAACCATTAGCTTGCCGACGAAACTGAAATTCT
+
GGGGGGGGGGGGGGGGGGGGGGGGGGGGGGGGGGGGGGGGGGGGGGGGGGGGGGGGGGGGFGGGGGGGGGGFGGGGGGGGGGGGGGGGGGGGGGGGGGGGGGGGGGGGGGGGGGGGGGGGGGGGGGGGGGDGGGGGGGGGGGGGGGGGGGFGGGGGGGGGGGGGGGGGGGGGGGFFGGGGGGFGGGGGGGGGGGGDFGGGGG6?FFBCGDEFGCFGGDGGFF<CFGEGGGG=:=C7CFFGF3>DGCGFFDGG<CGFFFB>FFFGFGGAFFFF4?FF9BGFF>D5FFF2AF94>
@M04650:207:000000000-C238N:1:1101:26036:15246 1:N:0:19
ACTCCTACGGGAGGCAGCAGTGGGGAATATTGGACAATGGAGGTAACTCTGATCCAGCAATTCTGTGTGCACGAAGAAGGTTTTCGGATTGTAAAGTGCTTTAAGTCGGGAAGAAAAAAATGACGGTACCGACAGAATAAGCGACGGCTAAATACGTGCCAGCAGCCGCGGTAATACGTATGTCGCAAGCGTTATCCGGAATTATTGGGCATACAGGGCATCTAGGCGGGGTTTCAAGTCGACGGTTAAAACTAGTGGCTCAACCATTAGCTTGCCGACGAAACTGAAATTCT
+
FFDFFCEFCGG@FGGGGGFGFGGGGFGF<FGA,;E@CCEG,FG7CFCEFGFGFFGFGG8EFCFGGGGGGEDFGG+CC@EEGGFEFGGCFGGFDFFGEFDGGG<C?FECECCFFGFGG<FEGEFGGFEEG,=FECGFCFF<FCCGEFGGG7F<@FFGGGFGD@FGGFGEGGCBCG@GGFG,B,CEGF57=FGGC*=FEGG5*;CEFG?FDFG=E+31CDGGGGFF??FGCDGGB5C9*:@FBDB3CC*190:CFGG==4>FGFCGF3FA**086)57>9GDB1D@B6*).76<5
@M04650:207:000000000-C238N:1:1101:24827:15267 1:N:0:19
ACTCCTACGGGAGGCAGCAGTGGGGAATATTGGACAATGGAGGTAACTCTGATCCAGCAATTCTGTGTGCACGAAGAAGGTTTTCGGATTGTAAAGTGCTTTAAGTCGGGAAGAAAAAAATGACGGTACCGACAGAATAAGCGACGGCTAAATACGTGCCAGCAGCCGCGGTAATACGTATGTCGCAAGCGTTATCCGGAATTATTGGGCGTAAAGCGTGCGCAGGCGGTTGTGTAAGACAGGTGTGAAATCCCCGGGCTTAACCTGGGAGCTGCGCTTGTGACTGCACAGCT
+
GGGGGGGGGGGGGGGGGGGGGGGGGGGGGGGGGGGGGGGGGGGGGGGGGGGGGGGGGGGGGGGGGGGGGGGGGGGGGGGGGGGGGGGGGGGGGGGGGGGGGGGGGGGGGGGGGGGGGGGGGGGGGGGGGGGGGGGGGGGGGGGGGGGGGGGGGGGGGGGGGGGGGGGGGGGGGGGGGGGGGGGFGGGGGGGGGDGGGGGGGGGG9CFFGGGGGGGGGGGGGGGGGGCEGGCEEGGGGGFGFGFFGGGGFGGGFFD@EFFFGFGGFFGFFFFFFFF>>F/;FD7*6@@BFFFF?
@M04650:207:000000000-C238N:1:1101:10935:15314 1:N:0:19
ACTCCTACGGGAGGCAGCAGTGGGGAATATTGCACAATGGAGGAAACTCTGATGCAGCGACGCCGCGTGAGGGAAGAAGGTTTTCGGATTGTAAACCTCTGTCTTCGGGGACGATAATGACGGTACCCGAGGAGGAAGCCACGGCTAACTACGTGCCAGCAGCCGCGGTAATACGTAGGGGGCAAGCGTTGTCCGGAATTACTGGGCGTAAAGCGCACGCAGGCGGGTTTATAAGTCAGATGTAAAAGGCAGGTGCTTACCATCTGTTTGTCATCTGATACTGTAAGCCTAG
+
GGGGGGGGGGGGGGGGGGGGGGGGGGGGGGGGGGGGGGGGGGGGGGGGGGGGGGGGGGGGGGGGGGGGGGGGGGGGGGGGGGFFGGGGGGGGGGGGGGGGGGGGGGGGGGGGGDGGGGGGGGGGGGGGGGGGGGGGGGGGGGGGGGGGGGGGGGGGGGGGGGGGGGGGGGGGGGGGGGGGGGGGGEGGGGGGGGGGGGGGGGGFCFGGEGEGGGGGGGGGGGGGGGGCE:FGFGGDCGB7BGFFFGGGFFGGDFGFF*9?GF>97CCA45>FF?FFFFG@B<*9FFFB:FF7
@M04650:207:000000000-C238N:1:1101:24959:15329 1:N:0:19
ACTCCTACGGGAGGCAGCAGTGGGGAATATTGGGCAATGGGGGCAACCCTGACCCAGCGACGCCGCGTGAGTGAAGAAATCCTTCGGGATGTAAAGCTCTGTTGTATGGGAAGAGAAAAAGACGGTACCATACGAGGAAGCCCCGGCAAACTACGTGCCAGCAGCCGCGGTAATACGTAGGGGGCAAGCGTTGTCCGGAATTACTGGGCGTAAAGCGCACGCAGGCGGGTTTATAAGTCAGATGTAAAAGGCAGGTGCTTACCATCTGCTTGTCATCTGATACTGTAAGCCT
+
GGGGGGGGGGGGGGGGGGGGGGGGGGGGGGGG9CFGGGGGGGGCFGGGGGGGFGGGGGGGGGGGGGGGGGEEFGCGGGFGG@GGGGGGGGGGGGG<DGGGFGAFF<EFFGGGGGGGG8FGEEFGG@FBEFDFFDF@CFFGGG@CC>EGCFEFGGGFF@FGFGCFFGGECE44<FCEC<BFGGC>E?*C8>EE:>ACEECE@6CFFGGGCGGE?:FFGGGDEDGCEC=CEG=E@GGF**9:=0==2:CFF7544C37;??6C@F>*7:6*9*97/6?--:@7<7*6*96AF?0
@M04650:207:000000000-C238N:1:1101:5784:15332 1:N:0:19
ACTCCTACGGGAGGCAGCAGTGCTGAATTATTCGCCAATGCGCGAAAGCGTGACGGTGCGACGCCGCGTGCGGGACGAAGGCCTGCGGGTTGTAAACCGCTGTCAGGGATTAGAAAACCTGTATGGTTAATAGTCATGCAGCTGATCAGTCCCAAAGGAAGCACAGGCTAATCTCGTGCCAGCAGCCGCGGTAATACGAGATGTGCGAGCGTTGTTCGGAATCACTGGGCATAAAGGGCATCTAGGCGGGGTTTCAAGTCGACGGTGAAAACTAGTGGATCAACCATTAGCTTG
+
GGGGGGGGGGGGGGGGGGGFGGFGGGGGCFEFFGGGGGGGGGGGGGGEGGGGGGGEGDGGGGGGGGGGEDGGGGCGEEFEFGGGGGGGGGGGGGGGGGGGCFFFGGGGGGGGGGDGGGG?FFGAFGC;FGFGGFGGGGGGGCFGGDGGGGGGGFGCFGGGGGGGGGGGFGGGGGGGGGCCCFGGGGGG>EGEEGGG?FFGGCC@E?EEGGGE8E>=CCGDEFFFGGGGFGC*9CGGFD>FFF=@FFGC3DG>77C68=66EFCGF7*(1*18)9==2:*99?4.7B=AAFFB43
@M04650:207:000000000-C238N:1:1101:17230:15342 1:N:0:19
ACTCCTACGGGAGGCAGCAGTGGGGAATATTGGGCAATGGGGGCAACCCTGACCCAGCGACGCCGCGTGAGTGAAGAAATCCTTCGGGATGTAAAGCTCTGTTGTATGGGAAGAGAAGCAGACGGTACCATACGAGGAAGCCCCGGCAAACTACGTGCCAGCAGCCGCGGTAATACGTAGGGGGCAAGCGTTGTCCGGAATTACTGGGCGTAAAGCGCACGCAGGCGGGTTTATAAGTCAGATGTAAAAGGCAGGTGCTTACCATCGGTTTGTCCTCTGATTCTGTAAGCCT
+
GGGGGGGGGGGGGGGGGGGGGGGGGGGGGGGFFFGGGGGGGGGGGGF<BFFGFF<CFFBEGGGGEGGFEGGGGGGGGFFA,AEFGGG@CEGGGGGFG<FFGGCFFFCFDGGGGGGGGFGFGC8=+>@C9F@<B<D@@FF?E7FFED@>@F:@CC@,3D>FDCCEEFC<F7=:F<CFFCBFDC*CEEF@@EE85C@<E**2@?EFFFF=5:=CC59:7))9:5EEGEEEGG**997<C*9CBG@@?FGGFGD*9>DF;)=69:**9**-877@>6*1)6767)**19=4<6@2
@M04650:207:000000000-C238N:1:1101:15997:15367 1:N:0:19
ACTCCTACGGGAGGCAGCAGTGGGGAATATTGCGCAATGGACGAAAGTCTGACGCAGCGACGCCGCGTGAGGGATGAAGGTCTTCGGATCGTAAACCTCTGTCAGAAGGGAAGAAGTGTAGTGGTGCTAATCAGCCGCTATTTGACGGTACCTTCAAAGGAAGCACCGGCTAACTCCGTGCCAGCAGCCGCGGTAATACGGAGGGTGCAAGCGTTATCCGGAATTATTGGGCATAAAGGGCATCTAGGCGGGGTTTCAAGTCGACGGTGAAAACTAGTGGCTCAACCATTAGCT
+
GGGGGGGGGGGGGGGGGGGGCFGGGGGGGGGGGGGGGGGGGGGGGGGGGGGGGGGGGGGGGGGGGGGGGGGGGGGGGGGGGGGGGGGGGGGGGGGGGGGGGGGGGGGGGGGGGGDGGGGGGGGGGGGGGGGGGGGGGGGGGGGGGGGGGGGGGGGGGGGGFGGGGGGGGGGGGGGGGGGGGGGGGGGGGGGGGGGGGGGGGGGGGGGG?FGGGGGGCDGGGGGGGFGGGGGGFGGGGGFGFF::GGGGFGGGGGGFFFFFFF37BGGFFFFFFFFF36DF@:GFFFF:7F@<74
@M04650:207:000000000-C238N:1:1101:26981:15416 1:N:0:19
ACTCCTACGGGAGGCAGCAGTAGGGAATCTTCGGCAATGGACGGAAGTCTGACCGAGCAACGCCGCGTGAGTGAAGAAGGTTTTCGGATCGTAAAACTCTGTTGTTAGAGAAGAACAAGTGGGAGAGTAACTGTTCCCACCTTGACGGTATCTAACCAGAAAGCCACGGCTAACTACGTGCCAGCAGCCGCGGTAATACGTAGGTGGCAAGCGTTATCCGGAGTTATTGGGCGTAAAGCGAGCGCAGGCGGTTTTTTAAGTCTGATGTGAAAGCCCTCGGCTTAACCGAGGA
+
GGGGGGGGGGGGGGGGGGGGGGGGGFGGGGGGGGGGGGGGGGGGGGGGGGGGFGGGGGEGFGGGGGGGGGGGGGGGGGGGFGGGGGGGGGGFGGGGGGGGGGGGGFFGGGGGGGFFGGGEFGGFGCFGGGGGEGGFGEFFGDGGGDFF:BFGFGCFGGGGGGGGDFGGCGEEFGGGGGGGGGGGGGFF:C=EEECGGG9F:CFEEFGGEFG5ECEGGGGGD<*:CE?FGGFG5>CEFGFGDG3BDGGGFGG)/59>>@FFD@GC?FGB??FFFF4<21C@B6C?FFF06BFB
@M04650:207:000000000-C238N:1:1101:19223:15431 1:N:0:19
ACTCCTACGGGAGGCAGCAGTGGGGAATTTTGGACAATGGGGGCAACCCTGATCCAGCCATGCCGCGTGAGTGAAGAAGGCCTTCGGGTTGTAAAGCTCTTTCAGTGGGGAAGAAACGGAGTACTCTATACAGGGCTCTAATGACGGTACCCACAGAAGAAGCACCGGCTAACTACGTGCCAGCAGCCGCGGTAATACGTAGGGTGCAAGCGTTAATCGGAATTACTGGGCGTAATGCGTGCGCAGGCGGTTGTGTAAGACAGGTGTGAAATCACCGGGCTTAACCTGGGAGCT
+
FGGGGGGGGGGGGGGGGGGGGGGGGGGG8FFGGGGGGGGGGGGGGGFGGGGGGGGGGGCGFGGGGGGGGCFGGGGGGGGGGGGGGGGGGG7CEGGFGGGFGGGFFE9FF+BFFGGGF+F=48,:<DAAFGGFFGGDD+DFFDFAE@@+3@FEG><,>FGGGFG78@BF@EFD?>,,42F:*,,6DFG:*48*:**5C9E9CG5C:CE6+<:5AE*3<CCDG3/6+0<+<7;58E**:>BDE5@>DD39>DG3CDD@66FFG4CF**0-0/7//*9<3(/).4***0*4())32(
@M04650:207:000000000-C238N:1:1101:5165:15476 1:N:0:19
ACTCCTACGGGAGGCAGCAGTGGGGAATATTGGACAATGGAGGTAACTCTGATCCAGCAATTCTGTGTGCACGAAGAAGGTTTTCGGATTGTAAAGTGCTTTAAGTCGGGAAGAAAAAAATGACGGTACCGACAGAATAAGCGACGGCTAAATACGTGCCAGCAGCCGCGGTAATACGTATGTCGCAAGCGTTATCCGGAATTATTGGGCATAAAGGGCATCTAGGCGGGGTTTCAAGTCGACGGTGAAAACTAGTGGCTCAACCATTAGCTTGCCGACGATACTGAAATTCT
+
GGGGGGGGGGGGGGGGGGGGGGGGGGGGGGGGGGGGGGGGGEGCFGCFFGGGGGGGGGGGGFGGGCFGGFFFFGDGGGGGFEFGGGGBFGGGGGGGFDGGGGGGGG9FFGGGGGFGGECFDF<A=EFFBE@BFEGGGGGGFFGDGGC:@EFD<DDGF7+<@8@FFF7FFDECCEE@;E><9CB;CEGCG>CECC@B9CEGEEF9C++=*=;7+22>EGDG=6+AFG6CC<8/750<:C6:>57>D<<*9:CC70>@F550077<4<72@B)/6:@644D57(*01//4)9B2-
@M04650:207:000000000-C238N:1:1101:25806:15480 1:N:0:19
ACTCCTACGGGAGGCAGCAGTGGGGAATTTTGGACAATGGGGGCAACCCTGATCCAGCCATGCCGCGTGAGTGAAGAAGGCCTTCGGGTTGTAAAGCTCTTTCAGTGGGAAAGAAACGGAGTACTCTAATACAGGGCTCTAATGACGGTACCCACAGAAGAAGCACCGGCTAACTACGTGCCAGCAGCCGCGGTAATACGTAGGGTGCAAGCGTTAATCGGAATTACTGGGCGTAAAGCGTGCGCAGGCGGTTGTGTAAGACAGGTGTGAAATACCCGGGCTTAACCTGGGAGC
+
[truncated: 22,283,031 more chars]
