# Supplementary material for: Captivity causes taxonomic and functional convergence of gut microbial communities in bats
Source: PeerJ. 2019 Apr 30;7:e6844. doi: 10.7717/peerj.6844 (PMC6499062; doi:10.7717/peerj.6844)
Supplement: Data S71 — Raw data of WFHa7. [file peerj-07-6844-s076.gz]

Archive with 1 entries (1 files):
- ZTPSN18AB887-WFHa7_R2.fq
