# Supplementary material for: Captivity causes taxonomic and functional convergence of gut microbial communities in bats
Source: PeerJ. 2019 Apr 30;7:e6844. doi: 10.7717/peerj.6844 (PMC6499062; doi:10.7717/peerj.6844)
Supplement: Data S71 — Raw data of WFHa7. [file peerj-07-6844-s076.gz › ZTPSN18AB887-WFHa7_R2.fq]

@M04650:207:000000000-C238N:1:1101:11172:2183 2:N:0:19
CGACTACTAGGGTATCTAATCCTGTTTGCTACCCATACTTTCTAGCCTCAGCTTCAGTAAATGCCCATTAGTCCGCCTTCGCCACTTGTGTTCCTCCCGATATCTACGCATTCCACCTCTACACCGTGACTTCCGCCTACCTCTACATTACTCACGATACACAGTTTTGTACGCACTCTATTTGTTTAGCCCATAGTTTTCACATTCAACTTGCATACCCTCCTGCGCTCCCTTTCCACCCCGTAATTCCGTTCTCCGCTTCCCACCTACGTTTTACCGCGTCTGCTTGCACTTCGTTAGC
+
---8A+CFC<,,C8E@F9,EEEF-CEF,CF9FAE9F8FFFEF,,,,CFE,,;,CC,,C,,,C6,;C8,C,,,<5,6@CFG,:@,8E,,C,C@AEFFA?+,8+@EF,9,7,BEE?<C=,9D,<,C:+,,++:AAA+81B+A=DFF8E,=?;=CA,,4+6+>8A,,:@D>,,,80=+6@DA8=,,8:>,,,388,=,66CFFD7;+<<C+0?CD7++5304;*38@)9)*:;55@FF*4*26*-(6)*/11:)))2**4.(6;(2,*026/(,6(A7)0*(.((,41).)3*)3)4),.:(()
@M04650:207:000000000-C238N:1:1101:12893:2229 2:N:0:19
CGACTACTAGGGTTTCTAATCCTGTTTGCTCCCCTAGCTTTCGCACTTCAGCGTCCGTTTTTGTCCAGTGAGCTACCTTCGTCATCGGCATTCCTACATATATCTACGAATTTCACCTCTACTCATGTAGTTCCGCCCACCTTTCCAATACTCTAGAATTTCAGTTTCGTCGGCAAGCTAATGGTTGAGCCACTAGTTTTCACCGTCGACTTGAAACCCCGCCTAGATGCCCTTTATGCCCAATAATTCCTGTTAACGCTTGCGACCTACGTATTACCGCTGCTGCTTGCACGTATTTCGC
+
---8B:FGGGFFGGGFGFCFGFG@FGGFCGEAFCD8EEFFGGFC:FEGD9<C+CC+8CFFEE:CEE,CE<,:9C,CBFFE<E@<EB,,6+@FD?F<F<E<F,@=E,C,,,:DFE,CEFFG9?@=,4,C,,CAED+@=@+@@FFFGE9;?8=DEFF;9,7@EA,;FEE=+863+@+6+=@D,3,,CD>,6,@,69325?FF@7@A03=*8CDDC7*+;8:9>*:@9)*B78>5ECF4C*6C:625**17:A+1)/+);;0;82D6):(.)/48,<4<:7(-(-(4.,.))2)3(4,-5F282
@M04650:207:000000000-C238N:1:1101:13488:2265 2:N:0:19
CGACTACTGGGGTATCTAATCCTGTTTGCTCCCCTAGCTTTCGCACTTCAGCGTCAGTTTTTGTCCAGTGAGCTACCTTCGTCATCGGCATTCCTACATATATCTACGAATTTCACCTCTACTCATGTAGTTCCGCCCACCTTTCCAATACTCTAGAATTTCAGTTTCGTCGGCAAGCTAATGGTTGAGCCACTCGTTTTCACCGTCGACTTGAAACCCCGCCTAGATGCCCTTTATGCCCAATAATTCCGGTTAACGCTTGCGACATACGTATTACCGCTGCTGCTTGCACGTATTTCGC
+
-8-ABFGGGFFEGGGGGGGGGGGFFGGGGGGGDGGGGFGGGGE@@CEFGD9C:FF7FGGGFD:FGFC@FF9,@@9@@FFFGGE7FG,,7:FFGGGGGGG@F,@FFAFG7EFFGGFFFFFGFEFCAF9EFFFEFD>CC+=CEGFFGA9@EFFFFGFGF8@FCFDEEEEE+EC@C:CCEGGG89>EDF88@DCC8,,@9DFG?CA9?97?>G9;882:9<ACAD4496*B4:):BFF4:*,?CB2=D>C7;A)3(2*7720<@;>0)8(-)4272@?<C7:1(3023),))/4C03(4.<)(-
@M04650:207:000000000-C238N:1:1101:24057:2275 2:N:0:19
CGACTACAGGGGTATCTAATCCTGTTTGATCCCCACGCTTTCGCATCTCAGCGTCAGTACTGCACCAGGTAGTCGCCTTCGCCACTGATGTTCCTCCAGATCTCTACGGATTTCACCCCTACACCTGGAATTCCACTACCCTCTCACACACTCAAGTCTAACAGTATCAAAAGCAGTTCCACGGGTGAGCCGTGGGCTTTCACTTCTGACTTATCAAACAGCCTACATTCGCTTTACGCCCAGTGATTCCGATTAACGCTTGCACCCTCCGTATTACCGCGGCTGCTGTCACGGAGTTAGC
+
-8ACCEGGGGGGGBFFGGGGGGGFGGGGCFFGGGGGGGGGGGG7B6FFGEDFGGGDGG9@C<F,EFFG,F,5:A@FEGGGGGEEE=<,EFGGGGGGFEDGGCFGGEEA,,BFGGFGCEEFGGCFB?888AFFGGFGD8,EFFGFG9D2,6BDC,6=CEG;,EDEGCGGAD99DD=?9DGGC=+=7CCFGGGG97+@CCCFC9B>FGFF@GG95;B+=>FCB>@=)@5=4F*6>FFCF2EGC@8@;:ECGF4((854D17;11D3DED?:@6?6C:BEC?6>9BF;::?)3)<:(3(4@4)-
@M04650:207:000000000-C238N:1:1101:17007:2327 2:N:0:19
CGACTACCAGGGTATCTAATCCCGTTCGCTACCCTAGCTTTCGCACATGAGCGTCAGTCTTGTGCCAGGAAGCCGCCTTCGCCACTGGTGTTCTTCCCGATATCTACGCATTTCACCGCTACACCGGGAGTTCCACTTCCCTCTCACATACTCCAGGCTTACAGTATCAGATGACAAACAGATGGTAAGCACCTGCCTTTTACATCTGACTTATAAACCCGCCTGCGTGCGCTTTACGCCCAGTAATTCCGGTCAACGCTTGCCCCCTACGTATTACCGCGGCTGCTGGCACGTAGTTTGC
+
-8ACCGGGGGGGGGGGGGGGGGGEGGGGGGGGGGGGGGGGGG7CGGGGFC<F:FECGGGGGFG<FGEFGGGGGGGGGGGG7FGGGGGGGFGGGGGGFGGGG>EFGFFFGGGGGGGGGCEGEGFGDGGG+CFGGGGGGG=7@FFFGDFGGGGFG?FGGGCFCFD=FFGGGFFFGFGGGGGGGCFFGGGGGGGG57,CFGGGC99BAGGFFGGFE7@FF3<C9DBFBF2A@DFBBEF)+/;C<;@@+@?C:A;9(8*4C698,3C2789703(37:2ACD6299>BFB?>(:(33:?FBGF<4
@M04650:207:000000000-C238N:1:1101:16045:2345 2:N:0:19
CGACTACCCGGGTATCTAATCCTGTTTGCTCCCCACGCTTTCGCGCCTCAGCGTCAGTTAATGTCCAGCAGGCCGCCTTCGCCACTGGTGTTCCTCCTAATATCTACGCATTTCACCGCTACACTAGGAATTCCGCCTGCCTCTCCATCACTCAAGAACCGCAGTTTCAAATGCAGGCTATGGGTTAAGCCCATAGTTTTCACATCTGACTTGCTGTCCCGCCTACGCGCCCTTTACACCCAGTAAATCCGGATAACGCTTGCCACCTACGTGTTCCCGCGGCTGCTGGCACGTAGTTAGC
+
-8CCCGGGGGGGGGGGGGGGGGGGGGGGGGGGGGGGGGGGGGGGGGGGGFGGGGGGGFGGGGGGGGGGGGGGGGCFGDGGGFGGGGGGGGGGGGGGGGGGGCGGGGGGGGGGFDGGGGGGGFGGGGGGGGGGGGGDCE6DGGGFGGGGGGGFGGG?FGGG>EEC>DGD9=DEGFGGGGFEFGCGGGGGFGFFGGGGGGGGGCGFCGFFFGGCEGG783CF@GFFFFD>BGFFFGF3FFGG7325>FE<D?EF0@DAC138:?GFGG?0>:6<(<:)0C(29(-42047?G<C??0.4E))6
@M04650:207:000000000-C238N:1:1101:13603:2371 2:N:0:19
GGACTACAGGGGTATCTAATCCCGTTCGCTACCCTAGCTTTCGCACATGAGCGTCAGTCTTGTGCCAGGAAGCCGCCTTCGCCACTGGTGTTCTTCCCGATATCTACGCATTTCACCGCTACACCGGGAGTTCCACTTCCCTCTCACATACTCTAGGCTTACAGTATCAGATGACAAACAGATGGTAAGCACCTGCCTTTTACATCTGACTTATAAACCCGCCTGCGTGCGCTTTACGCCCAGTAATTCCGGACAACGCTTGCCCCCTACGTATTACCGCGGCTGCTGGCACGGATTTAGC
+
CCCCCGGGGGGGGGGGGGGGGGGGGGGGGGGGGGGGGGGGGGGGGGGGGGGGGGGGGGGGGGGGGGGGGGGGGGGGGGGGGGGGGGGGGGGGGGGGGGGFGGGGGGGGGGGGGGGGGGGGGGGFGGGGGGGGGGGGG9DGGGGFGGGGFDFFGGGGDFGGGFGGGGGGGGGGGGGGGGGGGGFGGGGGGGEFFFG7D9FGGFFFAGGFFG7>EGGGFFG:@)>>DF@FFGFF>EFFFDG<F;1;CFC<CFFBBFG?F9>BF?37CGFFF??(2C:BGFB>>>>B60:FFE?F6(((4EAA6
@M04650:207:000000000-C238N:1:1101:14853:2377 2:N:0:19
GGACTACAAGGGTTTCTAATCCTGTTTGCTCCCCTAGCTTTCGCACTTCAGCGTCAGTTTTTGTCCAGTGAGCTACCTTCGTCATCGGCATTCCTACATATATCTACGAATTTCACCTCTACTCATGTAGTTCCGCCCACCTTTCCAATACTCTAGAATTTCAGTTTCGTCGGCAAGCTAATGGTTGAGCCACTAGTTTTCACCGTCGACTTGAAACCCCGCCTAGATGCCCTTTATGCCCAATAATTCCGGATAACGCTTGCGACATACGTATTACCGCGGCTGCTGGCACGTATTTAGC
+
-A@CCGGGGGGGGGGGGGGGGGGGGGGGGGGGGGGGGGGGGGDCGGGGGGGGGGGGGGGGGGGGGGGGGFGGGGGGGGGGGFGGGGGGGGGGGGC<FGGGGGGGGGGGGGGGGGGGGGGGGGFGAAFEFDFFGG>FE6CGGGCFGGGFEDGFFGGGGGGFGGGGGFGGEGG@DGCEFFGGADEDGGGGGGCDFEGGGGGGFFCC>FDAAGGGFGGGF5CDBGBDDFFFCCBFFGFFF4FFG:/3CC<CGC;17><>=?F?3=G@GEF?))..4A?9CD06;19B9B?>?7<9:<?:?F)6.
@M04650:207:000000000-C238N:1:1101:21769:2398 2:N:0:19
GGACTACAGGGGTTTCTAATCCTGTTTGATCCCCACGCTTTCGTGCATGAGCGTCAGTTATAGTTTAGTAAGCTGCCTACGCAATCGGAGTTCCTCGTTATATCTAAGCATGTCACCGCTACACAACGAATTCCGCCTACTTCATCTATACTCAAGAAAACCAGTTTCAACGGCAGTTTCGAAGTTAAGCTTCGAGATTTCACCGCTGACTTAATTTCCCGCCTGCGCACCCTTTAAACCCAATAAATCCGGATAACGCTCGCATCCTCCGTATTACCGCGGCTGCTGGCACGGAGTTAGC
+
CCCCCGGGGGGGGGGGGGGGGGGGGGGGGGGGGGGGGGGGGGGGGGGGGGGGGGGGGGGGGGGGGGGGGGGGGGGGGGGFGGGGGGGGGGGGGGGGGBFFGGFGGGGGGFGFGGGGGGGGGGGGGCCFG@FGFGGGGGGGGGGFGGGGGGGFGGGGGGGGFGGGGGDGGGGGGGGGGGGGGG6EGGGGGGGGGGDGGGGGGFCFFGGFFGGGFGGGFFGG9DBFFF=D=C=DDGF3ACFGG<;DGGECGFF>;>DFG;>B?BGBDEFF<79??EFFGF<;>B0((2:?BDBGF002:*54-
@M04650:207:000000000-C238N:1:1101:7010:2404 2:N:0:19
GGACTACAAGGGTATCTAATCCTGTTTGATCCCCACGCTTTCGTGCCTCAGCGTCAGTTCCAGCTTAGCCAGCTGCCTTCGCAATCGGCCTTCTGTGCAATATCTATGCATTTCACCGCTACACTGCACATTCCGCCAACTTCATCTGTACTCAAGCTCCACAGTATCAACGGCGCTGCTAGGGTTGAGCCCCAGCCTTTCACCGCTGACTTATAAAGCCGCCTACGCACCCTTTAAACCCAATGAATCCGGATAACGCTCGGATCCTCCGTATTACCGCGGCTGCTGGCACGGCGTTAGC
+
<C@CCDGGGGGGGGGGGGGGGGGGGGGGGGGGGGGGGGGGGGGGGGGGGCFGGCFGGGGGGGGGGGGGGGGGGGGGGGGGGGGEGGGGGGGGDEDFFGGFGGGGGGGGGGGGGGGGG:EDCFFGGGGEGGFGGGGGGGGGGGGFCFGGGGGCFG8FGGGFGGFGGGGG;,>CGGGDCDEGGGGGGGDGDDGGGGGGGGFGGFGFFD*:2>FG4F9C9AFGFDB?>F2B@DB?FGFE6;FDE@D;CG4?GFAB1=*6C:010(<69=(4<1,3(;5:9F:>66>>>:03>G<F?((,4C03-
@M04650:207:000000000-C238N:1:1101:10521:2422 2:N:0:19
GGACTACCAGGGTTTCTAATCCTGTTTGCTCCCCACGCTTTCGCACCTCAGCGTCAGTTACCGACCAGAATGCCGCCTTCGCAACAGGTGTTCCATCTGATATCTACGCATTCCACCGCTACACCGGGAATTCCGCCTACCTCTACATCACTCAAGAACAGTAGTTTTGAACGCAGTCTATGGGTTGAGCCCATAGTTTTCACATTCAACTTACCATTCCGCCTGCGCTCCCTTTACACCCAGTAATTCCGGACAACGCTTGCCACCTACGTTTTACCGCGGCTGCTGGCACGTAGTTAGC
+
CCCCCGGGGGGGGGGGGGGGGGGGGGGGGGGGGGGGGGGGGGGGGGGFGFGGGGGGGCGGGGGGGFGGGGGGGGGGGGGGGGGGGCFFDFGGGGFGECCGGGGGGGGGGGGGFGGGDGGDGGGF@FFGEGGGGGGGGGG@FDGFFGGGFGG+EGFFGGGGGFFGFGGGGGCFGDGGGDGG,FGG>::8EF?FGFGGGFFCGAFAFC@CEFGF=8?F6>FG:D29@A@E9D>@@+6>A?FGC?<F=D?<>AF(6<31C>>?0(*5>FF?F?((4C09FD6>FFFB9:04:E?FB1(42CBA6
@M04650:207:000000000-C238N:1:1101:18930:2450 2:N:0:19
GGACTACTGGGGTATCTAATCCTGTTCGCTCCCCTAGCTTTCGCGCCTCAGCGTCAGTTGCAGTCCAGAAAGCCGCCTTCGCCACTGGTGTTCCTCCTAATATCTACGCATTTCACCGCTACACTAGGAATTCCACTTTCCTCTCCTGCCCTCAAGAAATACAGTTTCCATTCCATCACAGGGTTGAGCCCTGAACTTTAAAAACAGACTTGTATTCCCGCCTACGCGCCCTTTACGCCCAATGATTCCGGACAACGCTCGCCCCCTACGTATTACCGCGGCTGCTGGCACGTAGTTAGCC
+
9CCCCGGGGGGDGGGGGGGGGGGGGGGGGGGGGGGGGGGGGGGGGGGGGGGGGGGGGGGGGGGGGGGGGGGGGGGGGGGGGGGGGGGGFGFGGGGGGGGGGGGGGGGGGGGFGGFFGGGDEGGGGCGGGGGGGGGGGGGGFGCFFGGCFGGFGGGGFFGGGGGFGGGGGGFFGGGGAFGGFFGGFGGGGGGGFFG?FGDAFFGF*;F5@FFGF79?+;DGFGAADB>52C=B@?FE>?DFG;DFGF5.;):3;)>?<903,(CBGD0:::<22C<BF54,-129???:<*5E?022><))4
@M04650:207:000000000-C238N:1:1101:18819:2456 2:N:0:19
GGACTACCGGGGTATCTAATCCCGTTCGCTACCCTAGCTTTCGCACATGAGCGTCAGTCTTGTGCCAGGAAGCCGCCTTCGCCACTGGTGTTCTTCCCGATCTCTACGCATTCCACCGCTACACCGGGAATTCCGCCTACCTCTACTTCACTCAAGTCATACAGTTTCAAAAGCAGTTTATGGGTTAAGCCCATAGATTTCACTCCTGACTTGCATGACCGCCTACGCACCCTTTACACCCAGTAAATCCGGACAACGCTTGCACCCTACGTATTACCGCGGCTGCTGCCACGTAGTTAGC
+
CCCCCGGGGGGGGGGGGGGGGG@FGGGGGGEGGGDFGGGGGGGGGGCF9CFGGGGGGGGGDF<EFGGGGGGGGGGGGGGGGGGGGGGGGGGGG9DFGCEGGDFGGGGGGGGG,EFGGGGGGGGGFDFGEGGGGGGD6B>FGGGFGGG,EFGFGFGFGGA9;FGGGGGGGGG9FCCG2CCG7CFGEGCCFGGGG?EGDGGGGCFA9DCAEG7=388+==FGFGF@DF;>,C6;?FF9=.CCE@;EFGC3D?>147DBGB>:4<G2CGF63?B:>7:AGG:>9009BBF?)*.<2(,1:E)66
@M04650:207:000000000-C238N:1:1101:21038:2528 2:N:0:19
GGACTACCGGGGTATCTAATCCCGTTCGCTACCCTAGCTTTCGCACATGAGCGTCAGTCTTGTGCCAGGAAGCCGCCTTCGCCACTGGTGTTCTTCCCGATATCTACGCATTTCACCGCTACACCGGGAGTTCCACTTCCCTCTCACATACTCTAGGCTTACAGTATCAGATGACAAACAGATGGTAAGCACCTGCCTTTTACATCTGACTTATAAACCCGCCTGCGTGCGCTTTACGCCCAGTAATTCCGGACAACGCTTGCCCCCTACGTATTACCGCGGCTGCTGGCACGTAGTTTGC
+
CCCCCGGGGGGGGGGGGGGGGGGGGGGGGGGGGGGGGGGGGGGGGGGGG<FGGGGGGGGGGGGGGCGGGGGGGGGGGGGGGGGGGGGGGGGGGGGGGGGG>FGGFFGGGGGGEGGGGGGGGGFFFGGGFEGGGGGGGGGGGGGFGGGGGGGFGGGCFGGGGGGGGGFFG9D9CFFGGG7FGGGGGGGF99,,?EGDGGGGGFGFFFGFFGGGFGGFFEG5@G9(,8;FFG9:6CF<A6C=F?3>FGD<>?:>?DD6C>B?6<DFDCF01:?(4@3>CF?;FBB66?FFF=4E1(4:,+6:)
@M04650:207:000000000-C238N:1:1101:21436:2528 2:N:0:19
GGACTACAAGGGTTTCTAATCCTGTTTGCTACCCATACTTTCGAGCCTCAGCGTCAGTAAATGCCCAGTAGGCCGCCTTCGCCACTGGTGTTCCTCCCGATATCTACGCATTCCACCGCTACACCGGGAATTCCGCCTACCTCTACATTACTCAAGATACACAGTTTTGAACGCACTCTATGGGTTGAGCCCATAGTTTTCACATTCAACTTGCATACCCGCCTGCGCTCCCTTTACACCCAGTAATTCCGGACAACGCTTGCCACCTACGGTTTACCGCGGCTGCTGGCACGTAGTTAGC
+
CCCCCGGGGGGGGGGGGGGGGGGGGGGGGGGGGGFGGGGGGGGGGGGGGGGGEGGGGGGGGGGGGCGGGGGGGGGGGGGGGGGGGGGFFCFGGGGFEGGGGGGFGGGGGGGGGGGGGCEGGGGG8FGGGGGGGGGGGGEGFGFFGGGGGGGFGGDDFFEFDFGGGGGGGEEEGGEGGGGGGGGGGGGF?FF5CFGG+=;ECFFFFGGFFGGGFGGGFFCGFG>>FFFFBC>;3FFFFEFC:;@FGF?7CF):@FGBG(7??0D?GF?8:B((.A?7F76>99999??FFGB98,242EBF:
@M04650:207:000000000-C238N:1:1101:22604:2571 2:N:0:19
GGACTACTGGGGTTTCTAATCCTGTTCGCTCCCCTAGCTTTCGCGCCTCAGCGTCAGATGCAGTCCAGAAAGCCGCCTTCGCCACTGGTGTTCCTCCCAATATCTACGCATTTCACCGCTACACTGGGAATTCCACTTTCCTCTCCTGCCCTCAAGAAATACAGTTTCCATTCCATCACAGGGTTGAGCCCTGAACTTTAAAAACAGCCTTGTATTCCCGCCTACGCCCCCTTTACGCCCAATGATTCCGGACAACCCTCGCCCCCTACGTATTACCGCGTCTGCTGGCCCGTAGTTAGCC
+
CCCCCGGGGGGGGGGGGGGGGGGGGGFGGGGGGGGGGGGFGGGGGGGGGGGGGGGGGGAFFGGGGFGGGCF@GGGGGGGGGGGGGGGGGGGGGGGGGGGGGGGGGGGFGGGGGGGGFEGGGGGGGCFGGGGGGGGGGGGGGDDF?GFGGGGFGGGCF8DF,EEFGGFGGGFDDGGGFDGFGD6:FEFFDGG?,CFGF>F32BDFFGG587AFE@CCACGD=DAFD?@)(9>9>++))/*=<;1(:;..;A3;6)*6*((((-C8DE(-3(.))<)6E/-3-4:?FF>:05156(449+)).
@M04650:207:000000000-C238N:1:1101:12877:2601 2:N:0:19
GGACTACACGGGTTTCTAATCCTGTTTGCTCCCCTAGCTTTCGCACTTCAGCGTCAGTTTTTGTCCAGTGAGCTACCTTCGTCATCGGCATTCCTACATATATCTACGAATTTCACCTCTACTCATGTAGTTCCGCCCACCTTTCCAATACTCTAGAATTTCAGTTTCGTCGGCAAGCTAATGGTTGAGCCACTAGTTTTCACCGTCGACTTGAAACCCCGCCTAGATGCCCTTTATGCCCAATAATTCCGGATAACGCTTGCGACATACGTATTACCGCGGCTGCTGGCACGTATTTAGC
+
CCCCCFGGGGGGGGGGGGGGGGGGGGGGGGGGGGGGGGGGGGGGGGGGGFGGGGGCFFGGGGGGGGGGGGGGGGGGGGGGGGGGGGFGGGGGGGGFGGGGGGGGGGGGGFFGGGGGGFGGGGGGGFFGGGGGGGGGGGGGGGGFGGGGGGFFGGGGFFFGGFFGGGGGGFEGGFGGFGGGGGGFGGGGFGG8@CFGFGGGGFGFFFD?BGGGFGGGFFGGFGFFFF=ACGEBBGF=F<CFG@5:7C??CFFF<BG@=@FFFFC6):;:6>BDFDFFGGFFB>(((4?:>E?G134):FDAB
@M04650:207:000000000-C238N:1:1101:17703:2639 2:N:0:19
GGACTACCGGGGTATCTAATCCTGTTCGCTCCCCTAGCTTTCGCGCCTCAGCGTCAGTTGCAGTCCAGAAAGCCGCCTTCGCCACTGGTGTTCCTCCTAATATCTACGCATTTCACCGCTACACTAGGAATTCCACTTTCCTCTCCTGCCCTCAAGAAATACAGTTTCCATTCCATCACAGGGTTGAGCCCTGAACTTTAAAAACAGACTTGTATTCCCGCCTACGCGCCCTTTACGCCCAATGATTCCGGACAACGCTCGCCCCCTACGTATTACCGCGGCTGCTGGCCCGTAGTTAGCC
+
CCCCCGGGGGGGGGGGGGGGGGGGGGGGGGGGGGGGGGGGGGGGGGGGGGGGGGGGGGGGGGGGGFGGGGGGGGGGGGGGGGGGGGGGGGGGGGGGGGGGGGGGGGGGGGGGGGGGGGGGGGGGGGGGGGGGGGGGGGGGGGGFGGGGGGGFGGGGG88DFGGGGGGGGGGG@9:EFFGGGGGEFGGGGGGGGGGGGGGECFG>DGGFFGGDE7ECAEFDFGFFFFFB=D>>FFA>52BFE03@1:<?FFE<>.<<74,801C?GGF0(1:?4C:A?*(((46313)(-*3/(-(-.3-<2
@M04650:207:000000000-C238N:1:1101:23828:2677 2:N:0:19
GGACTACCGGGGTATCTAATCCTGTTTGCTCCCCACGCTTTCGAGCCTCAACGTCAGTTATCGTCCAGTGAGCCGCCTTCGCCACTGGTGTTCCTCCTAATATCTACGCATTTCACCGCTACACTAGGAATTCCACTCACCTCTCCGACACTCTAGCAAAGCAGTTTCCAAAGCAGTCCCAGGGTTGAGCCCTGGGTTTTCACTCCAGACTTGCTTCGCCGTCTACGCTCCCTTTACACCCAGTAAATCCGGATAACGCTTGCCCCCTACGTATTACCGCGGCTGCTGGCACGTAGTTCGC
+
CCCCCGGGGGGGGDGGGGGGGGGGGGGGGGGGGGFGGGGGGGGGGGGGGGGGGGGGGGGFFCFGGGGGGGGGGGGGGGGGGGFGGFGGFGGGGGGCFGGGFGGG9FGGGDEEDEFGGGGGGGGGGEFGGGGGGFAFGGG,EFGFGGGGGGGFGFGGGFGCFFCDDDGDGGGGGGGGGGGGGGGGGCEFFGGG?>>EFDFF7161?FFFEGGFEFFFF>5DB)-5(145<GFFFFF>FCFGE61;++9?GFEBF5CAF2>B?<C29C1910,44F06F>296>>041.:01(<83(.,A2((
@M04650:207:000000000-C238N:1:1101:16285:2685 2:N:0:19
GGACTACTAGGGTTTCTAATCCTGTTTGCTCCCCACGCTTTCGCGCCTCAGCGTCAGTTAATGTCCAGCAGGCCGCCTTCGCCACTGGTGTTCCTCCTAATATCTACGCATTTCACCGCTACACTAGGAATTCCGCCTGCCTCTCCATCACTCAAGACCCGCCGTTTCAAATGCAGGCTATGGGTTAAGCCCATAGTTTTCACATCTGACTTGCTGTCCCGCCTACGCGCCCTTTCCACCCAGTAAATCCGGGCAACGCTTGCCACCTACGTTTTACCGCGGCTGCTGGCACGTAGTTAGC
+
CCCCCGGFGGGGGGGGGGGGGGGGGGGGGGGGGGGGGGGGGGGGGGGGGGGGGGGGG<FCGFGEGGGGCFGGGGGGGGGGGGGGGFGGGGGGGGGGGGBFGFGGGGGGGGGGGGGGGGGGGGGG9:EGFGGGGGC7=+=FCFGFDG,,FFGFGCDGF,36CG+@@CEFDGFF7FGGCG6,<DFGGGGGGGGG77,@5?FFGFGFFGGFFGGC*=25+*>C@D>=@FF52D6@>C4)=);CED?FFG)7@FE>(7C:F>B6-19:*CB7>B?11??>CF?BF((33<??BC:C0:((4:A).
@M04650:207:000000000-C238N:1:1101:20546:2744 2:N:0:19
GGACTACCGGGGTTTCTAATCCTGTTTGATCCCCACGCTTTCGCATCTCAGCGTCAGTACTGCACCAGGTAGTCGCCTTCGCCACTGATGTTCCTCCAGATCTCTACGGATTTCACCCCTACACCTGGAATTCCACTACCCTCTCACAGACTCAAGCTCGACAGTATCAAAGGCAGTTCCACGGGTAAGCCGTGGGATTTCACCTCTGACTTATAAAGCAGCCTACATGCTCTTTACGCCCAGTGATTCCGATTAACGCTTGCACCCTCCGTATTACCGCGGCTGCTGGCACGTAGTTAGC
+
CCCCCGGGGGGGG7CCAEDFGFGFEFGGGGGGFF@7FCFFFFEGGCC;4CFACGG7@FCFAEAFGGGGGCEAFFEGFCGGGDGGGGGAFB?BEBFG8=<B<FFFGGE,?+B@CC<??EEFFEEFFC<FDDDGGE9EGGGGGDGFGCFEF?EFDDFEFDF+@>=E<;3EBDFF8EFEDFCFGGE7@C>CFGGG>CEE99<,=FC>6CFF*=FF4@CF+6CC=G93=F2B/?4*77+*=;G<=(1=CC3);@F0(:*)+63;(6C<*C?:(-,(.C:)<7-47>((-25:>=?<(((.-+)64
@M04650:207:000000000-C238N:1:1101:24655:2745 2:N:0:19
GGACTACCAGGGTATCTAATCCTGTTTGCTACCCACGCTTTCGCATCTGAGCGTCAGTCATCGTCCAGAAAGTCGCTTTCGCCACCGGTGTTCCTCCCAATATCTACGAATTCCACCTCTACACTGGGAATTCCACTTTCCTCTCCGAGACTCAAGCCAGGCAGTTTCAAATGCACTTCCGGGGTTAAGCCCCGGGCTTTCACATCCGACATACCCAACCGCCTACATGCGCTTTACACCCAATGATTCCGAATAACGCTTGGACCCCCCGTATTACCGCGGCTGCTTGCACGTAGTTCGC
+
CCCCCGGGGGGGGGGGGGGGGGFGGGGGGGGGGFGGGGGGGGGGGGGGGFGGGGGGGFFGGFFGGGGGGGGGGGGGGGGGGGCFGGCGGGGGGGGGGGGGGGGGGGGGGGGGGGGGFGGFFGGGFFFGGGGGGFGGGCFGGCFFGGGCFEEFF?DFGGGGGGGGFGGFGGDGGGGGGGGGGCE@GGGGF9E@EDCEDD@DC+DAB4*:@GGD5?FGAFGG0),62;(@<DF@@CFEAEGGGF?B6CAACFFF:BC<C?FFF<*49E61(333(;(-<F09B>;F187)5EB?0((.(+)--
@M04650:207:000000000-C238N:1:1101:10423:2746 2:N:0:19
GGACTACCCGGGTTTCTAATCCTGTTTGATCCCCACACTTTCGCACCTCAGCGTCAGTATTGTGCCAGATAGTCGCCTTCGCCACTGATCTTCCTCCTGATCTCTACGGATTTCACCCCTACACCTGGAATTCCACTACCCTCTCACAGACTCAAGTCTAACAGTATCAAAAGCAGTTCCACGGGTGAGCCGTGGGCTTTCACTTCTGACTTATCAAACAGCCTACATGCGCTTTACGCCCAGTGATTCCGATTAACGATTGCACCCTCCGTATTACCGCGGCTGCTGGCACGGAGTTAGC
+
CCCCCGGGGGGGGGGGGGGGGGFGGGGGGGGGGGGGGGGGGGGGGG>EFFGGGGGGGGGCGEGGGCFFFGGGGGGGGGGGGGGGGGGGFGGGGGGGGFFDGGGGGC9FCFEGFGFFGG>F8FGGFEFF8FCFGGFCFFDFGGFFGGGGGGFFGG88CEFGGC=9EFAFFGG9?C?DE?:DGGGGGG6DFCFGGGDEGGCGGFDC+;FFEDFGCC7+4:FF=CBDFFFFFGA2@DFF89CC:9;@C>?EFFF??ECEC/(/27:4CC?2;?>618:4E:((-(7;6(5:0=7C3(((,2)6-
@M04650:207:000000000-C238N:1:1101:24944:2754 2:N:0:19
GGACTACTAGGGTATCTAATCCTGTTTGCTCCCCTAGCTTTCGTGCCTCAGCGTCAGAAGTAACCCAGCAAGCTGCCTTCGCCCTCGGCGTTCTCCCAGATATCTACGCATTCCACCGCTACACCTAGAATTCCGCTTGCCCCTTTTACCCTCTAGCCTGCTAGTATCGAGTGCAGCTCCTCCGTTAAGCGGAGGGATTTCACACCCGACTTGCCATACCGCCTACGCACCCTTTCTGCCCAGTGATTCCGAACAACGCTCGCACACCTCGTATTACCGCGGCTGCTGGCACGCGATTAGC
+
CCCCCGGFFGGGG@GGGGGGGGGGGGFGGGGGGGFFGFGGGGG@FGGGGGGGGGGGF,C<EEFFGGGGGGFFFCFGGGGGGGG7+9@C,@FGGGDGFDFGGGGGG9FGGGGFGABFGGGDEGGGG89EEFGGGG87+@DCE8FF,4@C,=EFG,DGG,@D,,@FG=E,+=3,=FGD,=D88F>EGF:F7E:E7E57CFGGGFGFFDGD>DGGB+;DA3@DFGF?7FDB0C;@FGF)7<F,<@;=8;)6FCF(8BGFG(726>G1G8(4((,4<GF9FF?;B61,-3>03E0F2(-46;?).
@M04650:207:000000000-C238N:1:1101:11626:2761 2:N:0:19
GGACTACCCGGGTATCTAATCCTGTTTGCTCCCCACGCTTTCGAGCCTCAACGTCAGTTATCGTCCAGTGAGCCGCCTTCGCCACTGGTGTTCCTCCTAATATCTACGCATTTCACCGCTACACTAGGAATTCCACTCACCTCTCCGACACTCTAGCAAAGCAGTTTCCAAAGCAGTCCCAGGGTTGAGCCCTGGGTTTTCACTCCAGACTTGCTTCGCCGTCTACGCTCCCTTTACACCCAGTAAATCCGGATAACGCTTGCCCCCTACGTATTACCGCGGCTGCTGGCCCGTAGTTAGC
+
CCCCC8FGGGGGGGGGGGGGGGGGGGGGGGGGGGGGGGGGGFFFGGGGGGGGGFGEGGGGGGGGGGDFGGGGGGGGGGGGGGGGGGGGGGFFGGGGGGGGG9EGGGGGDGGGGGGGGGGG7F9FA=E?=FFGGGGGGGDGGFGFDFEGGGGFGGG,F8EFGGGGGFGGG;FF?FFEGGGC7>FEAFG6CEGG7@E5;DGGG69@FG4A6;9@BFFGC>EGFG@F282:?D9;5CA);3CFG?0@FG)1:;D(,5>-C?FFF<3:<CBF:?2:2<46@F,(3(369?080E(*(-(,,<.4<
@M04650:207:000000000-C238N:1:1101:12679:2789 2:N:0:19
GGACTACCGGGGTATCTAATCCTGTTTGCTCCCCTAGCTTTCGCACTTCAGCGTCAGTTTTTGTCCAGTGAGCTACCTTCGTCATCGGCATTCCTACATATATCTACGAATTTCACCTCTACTCATGTAGTTCCGCCCACCTTTCCAATACTCTAGAATTTCAGTTTCGTCGGCAAGCTAATGGTTGAGCCACTAGTTTTCACCGTCGACTTGAAACCCCGCCTAGATGCCCTTTATGCCCAATAATTCCGGATAACGCTTGCGACATACGTATTACCGCGGCTGCTGTCCCGTATTTAGC
+
CCCCCGGGGGGGGGGGGGGGGGGGGGGGFGFFFGGGGGGGGGGDGGGGGGGGGGGGGFGGGGGGGGGGGFGGGGGGGGGGGGGGGGFGGGGGGGGGGGGGGGGGGGGGGDFGGGGGGGGCFFGGGAFGGFGGGGEGGGGGEFGFGGGA?FG?FGGGGGFFGGGGGGGGGFGGGGGGGGGFCGGFFFGGGGGGGGGFGGFGGFCAEGGFFGGGFFCFA>C*4<@=@FFFFGF@ECA4FFGF:@(:FGCFG8;>;BG9FDF6?@GFGG04)).<?F?<F:,(4;099:05)+)+-40?3FA54
@M04650:207:000000000-C238N:1:1101:24149:2799 2:N:0:19
GGACTACCAGGGTTTCTAATCCTGTTCGCTACCCATGCTTTCGAGCCTCAGCGTCAGTTACAGACCAGACAGCCGCCTTCGCCACTGGTGTTCTTCCATATATCTACGCATTTCACCGCTACACCGGGAGTTCCACTTCCCTCTCACATACTCTAGGCTTACAGTATCAGATGACAAACAGATGGTAAGCACCTGCCTTTTACATCTGACTTATAAACCCGCCTGCGTGCGCTTTACGCCCAGTAATTCCGGACAACGCTTGCCCCCTACGTATTACCGCGGCTGCTGGCACGTAGTTTGC
+
CCCCCGGGGGGGGFGGGGGGGGGFGFFGGGGGGGGGGGGGGGGGGGGGGGGGGGGGGF@EFGGGGGGGFFFGGGGGGGGGGGGGGGGGFEFGGAFGGG9FGGDGGGGGEGGGFFFFGGGGGGGGFGGGD@FGGGGFGGGDE?FFGDDFGFGFG9FFGGGFFFGFGGFFGGGGDFEF=FGGGGGGGGFGG?EG?FGGGGGGGFDFFG+?@FFGEGGGF3:D4C2>B:@FFGFFBCAEFFEEB?;8GDFECCF@D38?C>>(((93CC>BFF:8<F?AGG:>069930::B:3<::743?26-
@M04650:207:000000000-C238N:1:1101:23486:2814 2:N:0:19
GGACTACCAGGGTATCTAATCCTGTTTGCTACCCACGCTTTCGCATCTGAGCGTCAGTCATCGTCCAGAAAGTCGCTTTCGCCACCGGTGTTCCTCCCAATATCTACGAATTCCACCTCTACACTGGGAATTCCACTTTCCTCTCCGAGACTCAAGCCAGGCAGTTTCAAATGCACTTCCGGGGTTAAGCCCCGGGCTTTCACATCTGACATACCCAACCGCCTACATGCGCTTTACACCCAATGATTCCGAATAACGCTTGGACCCCCCTTATTACCGCGGCTGCTGCCACGGAGTTAGC
+
CCCCCGGGGGGGGGGGGGGGGGGGGFGGGGGGGGGGGGGGGGGGGGGGGGFFGGGGGGGGGGGGGGGGGGGGGGGGGFGGGGGGGGGGGGGGGGGGGGGGGGGGGGGGGGGGGGGGGGGGGGGGGGGGGGGGGGGGGGGFGGGFGGGGFEGFGGGGGGGGGGGGGFFGGGGFGGGGGGGGGGGGGGGGDGGGDGDGG>EGGCGFFG79ACCCEGGGFFGGFG><@FE6563;;5FEFFGCG?;1919CGFF?FE3<C226<?<2<@(463((5EA<G74>F1(((4)8)*)<4((44C446
@M04650:207:000000000-C238N:1:1101:11121:2842 2:N:0:19
GGACTACCAGGGTTTCTAATCCTGTTTGATCCCCACGCTTTCGCATCTCAGCGTCAGTACTGCACCAGGTAGTCGCCTTCGCCACTGATGTTCCTCCAGATCTCTACGGATTTCACCCCTACACCTGGAATTCCACTACCCTCTCACAGACTCAAGCAATGCAGTTTCAAAGGCAGTTCCACGGTTGAGCCGTGGGCTTTCACCCCTGACTTGCAAAGCAGCCTACATGCGCTTTACGCCCAGTGATTCCGATTAACGCTTGCACCCTCCGTATTACCGCGGCTGCTGGCACGGAGTTAGC
+
CCCCCCGGGGGGGGGGGGGGGGGGGGGGGGGGGGGGGGGGGGGGGGGGGGGGGGGGGGGGGFGGGGGGGGGGGGGGGGGGGGGGGGGGGGGGGGGGGGGGGGEGGGGGGGGGGGGGGGGGGGGGGGGGGGGGGGGGGGGGGGGFDFGGFGGFGGCGGGDFGGGGGGGGGGCGGGGEFCGGFEGGGEGGGGGGGGGGGGGGGFGBFGD>CGGGFCFF>)=CDFBFFFEF**5>@GFFFFGG7(3;D+/67AA;;AGFGFFFF07)6:?<DF02<FFFGGFFF>(4--3:27(+(4((,*.).
@M04650:207:000000000-C238N:1:1101:16213:2940 2:N:0:19
GGACTACTGGGGTTTCTAATCCTGTTTGCTCCCCTAGCTTTCGCACTTCAGCGTCAGTTTTTGTCCAGTGAGCTACCTTCGTCATCGGCATTCCTACATATATCTACGAATTTCACCTCTACTCATGTAGTTCCGCCCACCTTTCCAATACTCTAGAATTTCAGTTTCGTCGGCAAGCTAATGGTTGAGCCACTAGTTTTCACCGTCGACTTGAAACCCCGCCTAGATGCCCTTTATGCCCAATAATTCCGGATAACGCTTGCCACATACGTATTACCGCGGCTGCTGGCACGTATTTCGC
+
CCCCCGGFFEGGGGGFFGGGGGGGGGGGGGGGGGG8EFGGGGGCEGGGFGGGGGGGGFGCFGDGFFGGGGGGGGGGFFFFF@CFGGGGGGEGGGG,EFEGGGGGCGGG,?FGGGGGGGGFGFFGCAEEF,AFFGCGCEDDGC8<DFFFFGGFGGGF;DF9EEDGGGGGGFE7CGDGGGGFGFGFGFCGGGG8EC8@FGGGGFG5AGGE9DGGFGF+;8CDBGFF);*1/C=:EGFF6@9F:=67C77CGF):0:DAGFBFDF<(0A@E7@F@49?4<>2209B9062:0:(<661<0<914
@M04650:207:000000000-C238N:1:1101:9188:2961 2:N:0:19
GGACTACAGGGGTATCTAATCCCGTTCGCTACCCTAGCTTTCGCACATGAGCGTCAGTCTTGTGCCAGGAAGCCGCCTTCGCCACTGGTGTTCTTCCCGATATCTACGCATTTCACCGCTACACCGGGAGTTCCACTTCCCTCTCACATACTCTAGGCTTACAGTATCAGATGACAAACAGATCGTAAGCACCTGCCTTTTACATCTGACTTATAAACCCGCCTGCGTGCGCTTTACGCCCAGTAATTCCGGACAACGCTTGCCCCCTACGTATTACCGCGTCTGCTGGCACGTAGTTTGC
+
CCCCCGGGGGGGGGGGGGGGGGGGGGGGGGGGGGGGGGGGGGGGGGGGGGGGGGGGGFGGGGGGGGGFFGGGGGGGGGGGGGGGGGGGGGGEFFGGGGGDGEGFGGGGGEGGGGGGGDEGGGGGGGGGGCFGGGCGGGCFGGGFGGGGGGGFGFGGGGGGGGGGGG7BFFGFFFEFGGGGGF,DCFFFFGGGFGGFFCFFCCFAAGGFCFGGFGGGFFCDBG9@=8>56D;B>GFEFFECGF0=FFEFGFFF?FGFGB>?167:6FBB14???FBFGG022((332),4EB6:,1:2F29:
@M04650:207:000000000-C238N:1:1101:23604:2980 2:N:0:19
GGACTACCGGGGTTTCTAATCCTGTTTGCTCCCCAAGCTTTCGCGCCTCAGCGTCAGTTGCAGTCCAGAAAGCCGCCTTCGCCACTGGTGTTCCTCCTAATATCTACGCATTTCACCGCTACACTAGGAATTCCACTTTCCTCTCCTGCCCTCAAGAACTACAGTTTCCATTCCAACACTGGGGTGGGCCCTGAACTTTAAAAATAGACCTGTATTACCCCCCACGCGCCCCTTTCGTCCAATGAATCCGGACCACCCCTCGCCCCCACCGCATTACCGCGGCTCCGGCACCGAGTTTGCC
+
CCCCCGGF7CEEFGFGGGGFFGGFEF@EFG<FFG,,CFFGFGG7FGGGGGGGGGGGGGGGGGG,FFAFG<FGGGGGGGGGGGGDGGGGGGGGGCFGG@,CFGGGGGGGGGGG9?FGGGGGGDFG,,=<EAFDGGGGG9DGGGFC8E98<1@FFDFGFD=9AGGGD;DFB=,,+@,2,+@,,,67F:**1@C;1C67+=F,:B>6*++11;C012+++*>*(:((,.1)2D1(4F6))/4:*-.7>*.)9)8((79(/(41((9>*8,((-(((2,-<7(,2(,(,((32*(*,((,(0.)5
@M04650:207:000000000-C238N:1:1101:10433:3002 2:N:0:19
GGACTACTGGGGTTTCTAATCCTGTTTGCTCCCCTAGCTTTCGCACTTCAGCGTCAGTTTTTGTCCAGTGAGCTACCTTCGTCATCGGCATTCCTACATATATCTACGAATTTCACCTCTACTCATGTAGTTCCGCCCACCTTTCCAATACTCTAGAATTTCAGTTTCGTCGGCAAGCTAATGGTTGAGCCACTAGTTTTCACCGTCGACTTGAAACCCCGCCTACATGCGCTTTATGCCCAATAATTCCGGATAACTCTTTGGACATACGTATTACCGCGGCTGCTGGCACGTATTTAGC
+
CCCCCGGGGGGGGCFGGFGGGGGGGGGGGGGFGGGGGGGGGGGGFGGGGGGGGGGGGCAFFCCGGGGGGGGGGGGGGGGGFFGGGGDGGGGGFGGGGGFGGGGGFFGGFGGGGGGGGGEGGF9FGGGEFAFGGGGGGGGGC?FF8EFCFGGFGFGDGGGEFDGGGGGFEE6>CCECDFGDGGFGG<EFGGGGFGGGGGGFGFGFFGDDAGDGEFFGF)*97C2<AF=A5;>=2*?66?CF@B;DGGFEGF49;=<>6))/))+/2C@7;3(/7C:)::(-4((27<DF0E0+1,().<.6:
@M04650:207:000000000-C238N:1:1101:24521:3026 2:N:0:19
GGACTACTCGGGTTTCTAATCCTGTTCGCTCCCCTAGCTTTCGCGCCTCAGCGTCAGTTGCAGTCCAGAAAGCCGCCTTCGCCACTGGTGTTCCTCCTAATATCTACGCATTTCACCGCTACACCGGGAATTCCGCCTACCTCTACTTCACTCAAGAAACACAGTTTTGGATGCAGGTTCCGGGTTAAGCCCGGAGCTTTCACATCCAACTTGCATTCCCGCCTGCGCACCCTTTACACCCAGTAATTCCGGACAACGCTTGCCACCTACGTATTACCTCGGCTGCTTGCACGTAGTTAGC
+
CCCCCGGGGGGGGGGGGGGGGGGGGGGGGGGDFGGGGGGGGGGGDGGGGAFGGGGGGCEGFDFGGGGGGGGGG8BFGGED?FFGGGFGGGGGGGGGDFFGGGGFFGGGGGGGFFGGGGGGEGGGGGGG7CFGG,>:EGCF8=FFGGGGGGGFGFG8,88EFGGGGDGF?CDGCCFGGFGF9CGGEEGFAEFGGEE>*;BCCACFFFCF3CFFECDFF?FG0>17;F@B(8:?7FFEFEGG7((57CBAC=;>8BC?G;9:469:FG::>B?FF944@:))(,:?6:)54F2<(((.4A>)-
@M04650:207:000000000-C238N:1:1101:10521:3043 2:N:0:19
GGACTACCGGGGTTTCTAATCCTGTTTGCTCCCCTAGCTTTCGCACTTCAGCGTCAGTTTTTGTCCAGTGAGCTACCTTCGTCATCGGCATTCCTACATATATCTACGAATTTCACCTCTACTCATGTAGTTCCGCCCACCTTTCCAATACTCTAGAATTTCAGTTTCGTCGGCAAGCTAATGGTTGAGCCACTAGTTTTCACCGTCGACTTGAAACCCCGCCTAGATGCCCTTTATGCCCAATAATTCCGGATAACGCTTGCGACATACGTATTACCGCGGCTGCTGGCACGTATTTAGC
+
CCCCCGGDGGGGGGGCCGGGGGGGGGGGGGGGGGCCFFGGGGCCFGGDCFGGGGGGGEEFCFGFGFGGFGCEF<@FGGGGGCFGGGGGG:FFGGGCF<EC<FFFGGGG@FGGGGFFFBFDFFEEEGGGA,CFGGGGG8EGGGFFGGFG9@=DEDGGGGDG,?DFGFGGD@8EDFG+=+@,E,,EDBGG?7D69,<?CFGGGADA?CDEAGGGB:FGF4:C9DFDF;@FCG:>>:AEFF9?@@(6CGFCGFA1;DGFG;>81=F():(()5:<<C79FG(49>>FBF0)(:7<:,442F946
@M04650:207:000000000-C238N:1:1101:17889:3093 2:N:0:19
GGACTACCCGGGTTTCTAATCCTGTTTGATCCCCACGCTTTCGCATCTCAGCGTCAGTACTGCACCAGGTAGTCGCCTTCGCCACTGATGTTCCTCCAGATCTCTACGGATTTCACCCCTACACCTGGAATTCCGCTACCCTCTCGCAGACTCAAGTCTAACAGTATCAAAAGCCGTTCCACGGGTGAGCCGTGGGCTTTCACTTCTGACTTATCAAACAGCCTACATGCCCGTTAAGCCCATGGATTCCGATTAACCCCTGCACCCTCGGATTTACCGCGGCTGCTGGCACGGAGTTCGC
+
CCCCCGG,CFGGGGGGGGGGGGGGGGAFGGGGGFGGGGGGGGGG:@FGGGGGGGGGGG<,,CE<FFEGDF9EC@FGGGGGGGGGE=FFFFGGGDAFE=FGGGGGGGGF?CEGGGGGGCEGGGGGG84BF8<:FG,@@C4FFGGF?+>===DFGGFGEE,,@FFGFFFGGG,3+>,@==;3,,>++54*4DG79**;?CF::3B9@F+=6=FF6=C78*>?-?2()/(45C32(=)6))?FF0(/*;48F+;8?8C?C.6(,(*(9C0(4((((1))3*-,642((()5(*(3431>:;)(-
@M04650:207:000000000-C238N:1:1101:7872:3175 2:N:0:19
GGACTACCGGGGTATCTAATCCTGTTTGCTCCCCACGCTTTCGTGCATGAGCGTCAGTAGCGACCCAGGGGGCTGCCTTCGCCATCGGTGTTCCTCCACATCTCTACGCATTTCACTGCTACACGTGGAATTCCACCCCCCTCTGTCGTACTCTAGCTGTGCAGTCACAAGCGCAGCTCCCAGGTTAAGCCCGGGGATTTCACACCTGTCTTACACAACCGCCTGCGCACGCTTTACGCCCAGAAATTCGGATTAACGCTTGCACCCTACGTATTACCGCGGCTGCGGGAACGGAGTTAGC
+
CCCCCGGFEGGGGGGGGGGGGGGGGGGGGGGGGGGGGGGGGGG<FGGFGGGGGGGGGGGGFCFGDGGFG@EFGGGGFGGGGGGGGGGGGGGGGGGGGG<F@E9FGGGGGEGGGGGGGFFDFFCFEFGGGGDGGFFGFGEGGGGFFFD7@CFFG3EE=DEFGGGFFFFCG@@8*@E>*;C8;2>:FFFF9BCFG58EDGF+1+28AD*;)2;C<FC>A2*76<3:-77@BG((,:::4:5C*(4(2>55D)7:B@F<D36(33C?DF<B((4()3.4<:3(4;616(,((/(2(((-3*))-
@M04650:207:000000000-C238N:1:1101:21388:3187 2:N:0:19
GGACTACCCGGGTTTCTAATCCTGTTTGCTCCCCACACTTTCGCGCCTCAGCGTCAGTTACAGTCCAGTTAGTCGCCTTCGCCACTGGTGTTCCTCCCGATCTCTACGCATTTCACCGCTACACCGGGAATTCCACTAACCTCTCCTGCACTCAAGCCATCCAGTTTCCAAAGCAATTCCCACCTTAAAAGCAGGACTTTCACTCCAGCCTTAGTTGGCCGCCTACGCGCCCTTTACGCCCAATCATTCCGGCCAACGCTGGCCCCCTACGTATTACCGCGGCTGCTGGCACGTGGTTAGC
+
CCCCCGGGGGGGGGGGGGGGGGGGGGGGGGGGGGGGGGGGGGGGGGGGGGGGGGGGGGGGGGGGGGGGGGGGFGGGGGGGGGGGGGGGGGGGGGGGGGGDFDGGGGGGGGGGGGGGGGGDGGGGGC=F=FCGGF,C9FGGGGGFGF9=FFGFGGGGGGG9DEGGFEFGGGGGDCEEEFFGG,:EGGGCCC=CFF:EFGGFGAFFFGGF);CC;4CFF2FG@G2(5A1),79>>*9;:3EG7;??44:<GF:;()1(96(,(,14DG((,:1(4C()<*(4,(-6082?:E(3(3(-4A4(.
@M04650:207:000000000-C238N:1:1101:22860:3192 2:N:0:19
GGACTACCGGGGTTTCTAATCCTGTTCGCTCCCCACGCTTTCGCGCCTCAGCGTCAGTTACGGCCCAGTAAGTCGCCTTCGCCACTGGTGTTCCTCCCAATCTCTACGCATTTCACCGCTACACTGGGAATTCCACTTACCTCTTCCGCACTCAAGCCAACCAGTTTTCAAAGCAATTCCCACCTTGAAAGCAGGACTTTCACACCAAACTTAATCGGCCGCCTACGCGCCCTTTACGCCCAGTCATTCCGGACAACGCTTGCACCCTACGTATTACCGCGGCGGCTGGCCCGTAGTTAGC
+
CCCCCGGGDGGGGGGGGGGGGGGGGG9FGGGGGGGGGGGGGGGGGGGGGGGGGGGGGGGFFFFGDGGFDFGGGGDGGGGGG@GEGGGGGGGGGFGGGGGGGGGGGGGEGDFGGGFGGGGCGFCGAAFG<FGGFG9A9=FDFFGFCGDECEGFGGGGGCFC6FEEFGG9,,@@CGDCFGGD?BFGGGFFG,6=7,=?C?GFCFF+)296>GGGFGCF)(EGB<9?2A05;G>B9F?<?0?EGFFF4*6>GFF6?E31C>F1025)9F?<(81(,3:AFC(,,,((--3>BC(7((--3E>A-
@M04650:207:000000000-C238N:1:1101:9905:3196 2:N:0:19
GGACTACCGGGGTTTCTAATCCCGTTCGCTACCCTAGCTTTCGCACATGAGCGTCAGTCTTGTGCCAGGAAGCCGCCTTCGCCACTGGTGTTCTTCCCGATATCTATGCATTTCACCGCTACACCGGGAGTTCCACTTCCCTCTCACATACTCTAGGCTTACAGTATCAGATGACAAACAGATGGTAAGCACCTGCCTTTTACATCTGACTTATAAACCCGCCTGCGTGCGATTTACGCCCAGTAATTCCGGACAACGCTGGCACCCTACGTCTTACCGCGGCTGCTGGCACGTAGTTGGC
+
CCCCCGGGGGGGGGGGGGGGGGGGGGGGGGGGGGGGFGGGGGGGGDGGGGGGGGC,CFFGGGGGGGGGGGGGGGGE@FGGGGGGGGGGGGGGGGGGGGGCCGEFDGCGGGGGGGFGGGGDGFGGGGGGGGGCEFGGA,@D8=EBGGGGGG=DFFFGGGFFCFGFGGGGGGGGFFGGFCFGFDFGGGGGGEAE7;F6;9EDF>99AFFFEGGGCDFGF30?28@=BA1A0<B((:53A18E*86=FC?3CFFB0>D?CB1-((1(9A:(4<<?(*4)+929;>>;>0?FFC7EB.(1,<-(.
@M04650:207:000000000-C238N:1:1101:24595:3225 2:N:0:19
GGACTACAGGGGTATCTAATCCTGTTTGCTCCCCACGCTTTCGCGCCTCAGCGTCAGTTAATGTCCAGCAGGCCGCCTTCGCCACTGGTGTTCCTCCTAATATCTACGCATTTCACCGCTACACTAGGAATTCCGCCTGCCTCTCCATCACTCAAGAACCGCAGTTTCAAATGCAGGCTATGGGTTAAGCCCATAGTTTTCACATCTGACTTGCTGTCCCGCCTACGCGCCCTTTACACCCAGTAAATCCGGATAACGCTTGCCACCTACGTATTACCTCGGCTGCTTGCACGTAGTTAGC
+
CCBCCFGGGGGGGGGGGGGGGGGGGGGGGGGGGGGGGGGGGGGGGGGGGGGGGGGGGGGGGGGGGGGGGGGGGGGGGGGGCGGGGGGGGGGGGGGGGGGGGGGGGGGGGGGGGGGGGGGGGGGGGGG8FGGGGFFGGGFFGGGFGGGGGGGFGGGCGGGGGGGGGGGGGEFGGGFGGDGGG>FGGGGCGGGGGGGGGGGGGFGFFGGFEGGGFGG7B@GG=DF29A2;>CBFFGF9FEGG7(6@>:5<FFDF?37>FF>??0>?*<?<>?6?)2:)<C)54(119:))25)0(.1(-A)5-
@M04650:207:000000000-C238N:1:1101:11629:3227 2:N:0:19
GGACTACAAGGGTTTCTAATCCTGTTTGCTCCCCTAGCTTTCGTGCCTCAGCGTCAGTTGTCACCCAGCAAGCTGCCTTCGCCCTTGGCGTTCTCCCAGATATCTACGCATTCCACCGCTACACCTAGAATTCCGCTTGCCCCTTTGACCCTCTAGCGTACTAGTATCGAGTGCAGTTCCTTCGTTAAGCGAAGGGATTTCACACCCGACTGGGTACACCGCCTACGCACCCTTTATGCCCAGTGATTCCGAACAACGCTCGCACCCCTCGTATTACCGCGGCTGCTGGCACGAGCTTAGC
+
CCCCCGGEEGGGGGGGGGGGGGGGGGGGGGGGGGGFGGGGGGGGGGGGGGGGGGGGGGGGGGGGGGGGGGGGGGGGGGGGGGGGGGGGGDGGGGGGGGGGGGGGGGGFGGGGGFFGGGGDGGGGGG8=?FFGGGCDGGGGGGGFGGFGGGGFGGFGGGG+CCFFGFDGEC8DFC,@EDAFFGGGGGGGGGGD>E6EFGGGGFGFFGD>BGG>B>CGFCGF9DFDDAFFFGFFDGFCF<CFG3;EC+7CGFF(/8)69>B0:6<3>*(4-:;B:8?9FFFFF>BB01:?7C7F:(7(-@4)6
@M04650:207:000000000-C238N:1:1101:10936:3243 2:N:0:19
GGACTACCAGGGTTTCTAATCCTGTTCGCTCCCCTAGCTTTCGCGCCTCAGCGTCAGTTGCAGTCCAGAAAGCCGCCTTCGCCACTGGTGTTCCTCCTAATATCTACGCATTTCACCGCTACACTAGGAATTCCACTTTCCTCTCCTGCCCTCAAGAAATACAGTTTCCATTCCATCACAGGGTTGAGCCCTGAACTTTAAAAACAGACTTGTATTCCCGCCTACGCGCCCTTTACGCCCAATGATTCCGGACAACGCTCGCCCCCTACGTATTACCGCGGCTGCTGGCACGTAGTTTGCC
+
CCCCCGGGGGGGGGGGGGGGGGGGGGGGGGGGGGGGGGGGGGGGGGGGGGGGGGGGGGGGGGGGGGGGGGGGGGGGGGGGGGGGGGGGGGGGGDFGGGGGGGGGGGGGGGGGGGGGGGGGGGGGGGGGGGGGDGGGGGGGGGGFGGGFGFGFGGGGDFGGGGGGGGFGFGGGGGGGGGGFFGCFGGEFFGGGFGGGGGGGFF9AAFGFFFGF89CG>@GGAGFF)9:?559@DFFFEFGGG0;1C:<3>F)39>5753-81>G(9C9?B?:2<F<A<*1(21046:021*4::..44+.48
@M04650:207:000000000-C238N:1:1101:16165:3273 2:N:0:19
GGACTACTAGGGTTTCTAATCCTGTTCGCTACCCATGCTTTCGAGCCTCAGCGTCAGTTACAGACCAGACAGCCGCCTTCGCCACTGGTGTTCTTCCATATATCTACGCATTTCACCGCTACACATGGAGTTCCACTGTCCTCTTCTGCACTCAAGTTTCCCAGTTTCCGCTGCGCTTCCTCGGTTAAGCCGAGGGCTTTCACATCAGACTTAAAAAACCGCCTGCGCTCGCTTTACGCCCAATAAATCCGGATAACGCTTGCCACCCACGTATTACCGCGGCTGCTGGCACGTAGTTAGC
+
CCCCCGGGGGGGGGGGGGGGGGGDGGGGDGEFFGGGGGGGGGGGGGGGGGGGGGGGGDFGGFFFEFGDEGGGGGGGGGGGGGGGGGGGGGGGGGGGGGGGGGGGGGGGG7,BEGGGGGGGGGGGFGGCE8AFGFGGGGGGGGGFGGG8FFGFFGGFGFC9EED?FFGGGG+8CFGGGDGEG=+8FCECFDFGEEGGGGGCGFFF6926@GGGC:77A>GD@DBDF42>6521;5)7+(1=F;2?FGAFG@F9?B*67<>B16F2:F?(--,42<8AGG(4109(4:>?4C0C(,33(<-).
@M04650:207:000000000-C238N:1:1101:6853:3324 2:N:0:19
GGACTACCGGGGTTTCTAATCCTGTTCGCTACCCACGCTTTCGAGCCTCAGCGTCAGTTACAGACCAGAGAGCCGCTTTCGCCACCGGTGTTCCTCCATATATCTACGCATTTCACCGCTACACTAGGAATTCCGCCTGCCTCTCCATCACTCAAGAACCGCAGTTTCAAATGCAGGACATGGGTTAAGCCCATAGTTTTCACATCTACCTTGCTGTCCCGCCTACCCGCCCTTTCCCCCACGTAAACCCGGACACCGCTTGCCCCCTCCGTTTTACCGCTGCTCTGGCCCCGTCTTTGAC
+
CCCCCFGE@CGGG:CGGGGGGGGGGGGGGEGGGGGGGGGGGGDFFGGGGGGGGGGGGGECFFGFGGGG8<CEGDGG+BFF=FEG:<FG:FGGGGFGF8DDCFFGGCFGGGGGGGGGGDGGGGGG9FEC8,FCGGGGGG?FFFFFDE,7EFGFGC@8@DD,+@1:FCGF9@,3?FGC,**,43>*@*>,<DFGG,,=2=FF7+,++;+1/;FGE44+17CF9C03(.()(22206))//BF*((,*9()2774(.9(1-3,((1(*8(((-4-)3(.C:0-17;>))).)/4*(,(.-0).6
@M04650:207:000000000-C238N:1:1101:13078:3345 2:N:0:19
GGACTACTCGGGTTTCTAATCCTGTTCGCTCCCCTAGCTTTCGCGCCTCAGCGTCAGTTGCAGTCCAGAAAGCCGCCTTCGCCACTGGTGTTCCTCCTAATATCTACGCATTTCACCGCTACACTAGGAATTCCACTTTCCTCTCCTGCCCTCAAGAAATACAGTTTCCATTCCATCACAGGGTTGCGCCCTGAACTTTAAAAACAGACTTGTATTCCCGCCTACGCGCCCTTTACGCCCAATGATTCCGGACAACGCTCGCCCCCTACGTATTACCGCGGCTCCGTGCCCCTAGTTAGCC
+
CCCCCGGGGGGGGGGGGGGGGGGGGGFGGGGGGGGGGGGGGGGGGGGGGGGGGGGGGGGGGGGGGGGGGGGGGGGGGGGGGGGGGGGGGGGGGGGGGGGFGGGGGGGGGGGGGGGGGGEGGGGGFGGGGGGGGGGGGGGGGGF@GGGGGDFFGGGG9DFGGGGFGGGGCFD;DFDEADGFFF6FFE8+;EEGGC8F8DF:7BEFEGGAB9FFACGFF*>CA?@DF)/26DB6=6+9)2EEGF@(+@6?CF036B*270(-(4CBGG11:0())+).</49,72(,(((-/4*-3(-6+.62
@M04650:207:000000000-C238N:1:1101:15447:3355 2:N:0:19
GGACTACTCGGGTTTCTAATCCCGTTCGCTACCCTAGCTTTCGCACATGAGCGTCAGTCTTGTGCCAGGAAGCCGCCTTCGCCACTGGTGTTCTTCCCGATATCTACGCATTTCACCGCTACACCGGGAGTTCCACTTCCCTCTCACATACTCTAGGCTTACAGTATCAGATGACAAACAGATGGTAAGCACCTGCCTTTTACATCTGACTTATAAACCCGCCTGCGTGCGCTTTACGCCCAGTAATTCCGGACAACGCTTGCCCCCTACGTATTACCGCGGCTGCTGGCACGTAGTTTGC
+
CCCCCGGGGGGGGGGGGGGGGFGGGGGGGGGGGGGGGGGGGGGGGGGGFGGGGGGGGGGGGGEGGGGGGGGGGGGGFGGGGGGFGGGFGDGGGGGGGGGDGGGGGGGGGGGGGGGGGEC>EEGGGGGE>@FAEFGGGGGFGGGBGCGGGGGFGGGCFGGGGGFFFDFGGGGFGFGGGGGGC7>9CGGDFFFFGGGGFGG7:FGFFGGF<:8=69CFCEGC2)6>BF@B0C9@0EA4A2E@C<;;7F?3+;=6(.76CB>1:(9:*A>>BB<?B+8AGF<940(,4:7?FG0<?<(4(<<<4
@M04650:207:000000000-C238N:1:1101:11607:3361 2:N:0:19
GGACTACTAGGGTTTCTAATCCTGTTTGCTCCCCTAGCTTTCGCACTTCAGCGTCAGTTTTTGTCCAGTGAGCTACCTTCGTCATCGGCATTCCTACATATATCTACGAATTTCACCTCTACTCATGTAGTTCCGCCCACCTTTCCAATACTCTAGAATTTCAGTTTCGTCGGCAAGCTAATGGTTGAGCCACTAGTTTTCACCGTCGACTTGAAACCCCGCCTAGATGCCCTTTATGCCCAATAATTCCGGATAACGCTTGCGACATACGTATTACCGCGGCTGCTGGCACGTATTTAGC
+
CCCCCGGGGGGGGGGGGGGGGGGGGGGGGGGGGGGGGGGGGGGGGGGGGGGGGGGGGFFGGGGGGGGGGGGGGGGGGGGGGGGGGGE7BFGGGGGGGGGGGFFGGGFGFFGGGGGGGGGGGG9CFGFFEEEFGGGGGGGGGGGFGGGGGGGFGGGGFCAEFCGGGGGGEFEC6FE6DGGGDFGGGGGG?FGCGGGGGGGGFFGFFGGFFGDD5CGGFFDDBGFFFAEFFG;BFGFEFFGGGE>BFF@?CFF91=5@F69@@FG:DE03;@?B4@?FF:?>>F020<:?:G:<(316:?><5
@M04650:207:000000000-C238N:1:1101:20059:3394 2:N:0:19
GGACTACCAGGGTATCTAATCCTGTTTGCTCCCCACGCTTTCGTGCATGAGCGTCAGTGTTATCCCAGGGGGCTGCCTTCGCCATCGGTATTCCTCCACATATCTACGCATTTCACTGCTACACGTGGAATTCTACCCCCCTCTGACACACTCTAGCTGTGCAGTCACAAGTGCAGTTCCCAGGTTAAGCCCGGGGATTTCACACCTGTCTTACACAACCGCCTGCGCACGCTTTACGCCCAGTAATTCCGATTAACGCTTGCACCCTACGTATTACCGCGGCGGCTGGCACGTAGTTAGC
+
CCCCCGGGGGGGGGGGGGGGGGGGGGGGGGGGGGGGGGGGGGGGGGGGGGGGGGGGGGGGGGGGGGGGGGGFGGGGGGGGGGGGGGGGGGGGGGGGGGGGGGGGGGGGGGGGGGGGGFGGGGGGCFGGGGGGGFGGGG?GGGGFGGGGGGGFGGGFGGGGGGFGGGFGF@DFFFGGGFGGGGGD@FFGGGGCEGGG>4DD99F@FDFFFGGGFGGGF=EDFGF@FF2B;GFF;C>3A?GGG?B?FF9<GFF<6@*6C<0181C)9FFBF:?77CBFG>-(73((-41(1A:G(4.,3C>44
@M04650:207:000000000-C238N:1:1101:24842:3418 2:N:0:19
GGACTACCAGGGTATCTAATCCTGTTTGCTCCCCACGCTTTCGTGCATGAGCGTCAGTATCGACCCAGGGGGCTGCCTTCGCCATCGGTGTTCCTCCACATCTCTACGCATTCCACTGCTACACGTGGAATTCCACCCCCCTCTGTCGTACTCTAGCTGTGCAGTCACAAGCGCAGCTCCCAGGTTAAGCCCGGGGATTTCACACCTGTCTTACACAACCGCCTGCGCACGCTTTACGCCCAGTAATTCCGATTAACGCTTGCACCCTACGTATTACCGCGGCTGCTGGCACGTAGTTAGC
+
CCCCCGGGGGGGGGGGGGGGGGGGGGGGGGGGGGGGGGGGGGGEGGGGBGGGGGGGGFF@FGGGGGGGFGGGGGGGGGGGGGGGGGGGGGGGGFGGGGGGGEGGGGGGGGGG,AFGAEFGGGGGC:FGDGGGGDFAAEEEGGGFCCEG=AFFGFGGGGFEFGGGGC7;F9@CGGGGG7CFFG,@@FGGGGGGGGGG4*CFGFGFFGFF<GGGFGDGFDGGFGFF?FFB0C49:5>>FFGGG6:2:D<<GF@6257<7:BFBFG2DF6?(3:?BGFFGD449((4;?F::EBFF1:04<)6.
@M04650:207:000000000-C238N:1:1101:9628:3570 2:N:0:19
GGACTACCGGGGTTTCTAATCCTGTTCGCTCCCCTAGCTTTCGCGCCTCAGCGTCAGTTGCAGTCCAGAAAGCCGCCTTCGCCACTGGTGTTCCTCCTAATATCTACGCATTTCACCGCTACACTAGGAATTCCACTTTCCTCTCCTGCCCTCAAGAAATACAGTTTCCATTCCATCACAGGGTTGAGCCCTGAACTTTAAAAACAGACTTTTATTCCCGCCTACGCGCCCTTTCCGCCCAATGATTACGGACAAAGCTTGCCCCCTACGTATTACCGCGGCTGCTGGCCCGTAGTTTGCC
+
CCCCCGGGGGGGGGGGGGGGGGGGGGFGGGGGGGGGGGGGGGGGGGGGGGGGGGGGCGF9FCFGFGGGG8FGGGGGGGGGGGDEGGGGGGGGGGGGGGGGGGGGGGGFGGGGGGGGAFECBFEGFGGCGCFGGGFGGDFGGGFCGGGG88BDC8DGC,6DAGGCFDFCGGG,+=@FC6<CAFCFGG6DFGGC,@FGG+F;@FF590CF=9@+*2=71*<DAGFF=)()(92(/++)21C@B?@(11));;5<;35(*.))((28FG2(4:?2:C>)+*46((,--),,(/4:7((8<<6<3
@M04650:207:000000000-C238N:1:1101:12316:3573 2:N:0:19
GGACTACCGGGGTTTCTAATCCTGTTTGCTACCCACGCTTTCGCATCTGAGCGTCAGTCATCGTCCAGAAAGTCGCTTTCGCCACCGGTGTTCCTCCCAATATCTACGAATTCCACCTCTACACTGGGAATTCCACTTTCCTCTCCGAGACTCAAGCCAGGCAGTTTCAAATGCACTTCCAGGGTTAAGCCCTGGGCTTTCACATCTGACATACCCGACCGCCTACATGCGCTTTACGCCCAATAATTCCGAATAACGCTTGGACCCCCCGTATTACCGCGGCTGCTGGCACGGTGTTAGC
+
CCCCCGGGGGGGGGGGGGGGGGGGGGGGGGGGGGGGGGGGGGGGGGGGGGGGGGFGGGGGGGGGGGGGGFGGGGDDCFGGGGGGGGGGGGGGGFGGGGGGGGGGGGGGGGGGGGGGGGGGGEGGDGGGGGGGGFFGFGGGGGGFGGGECE>FGGGGGGGDGGFGGGGGGGGGGAEGGGGGGGGCFFGGGGFG6AEGFG7CGF9@9>:@<CFDE4C>*/::9C=?;AE=)*,66E>EFDCF7;,3CD<?>F6:<314C((204C0*221;>6?>*3<GC<6>>119(24>50+32,,:546)
@M04650:207:000000000-C238N:1:1101:20278:3597 2:N:0:19
GGACTACTCGGGTTTCTAATCCTGTTTGATCCCCACGCCTTCGTGCATCAGCGTCAGTAATAGCTTAGTAAGCTGCCTTCGCAATCGGGGTTCTTCGTGATATCTAAGCATTTCACCGCTACACCACGAATTCCGCCTACTTCATCTATACTCAAGAATGTCAGTTTCGATGGCACTTTTACGGTTGAGCCGCAAACTTTCACATCCGACTTAACCTCCCGCCTGCGCACCCTTTACACCCAATAAATCCGGATAACGCTCGGAACCTCCGTATTACCGCGGCTGCTGGCACGGAGTTAGC
+
CCCCCGGGAFFGGGGGGGGGGGGGGGAG@F<FGGG:EG<FGGGCFG@F,FGGGGGGGG<,,CF<,6CFE@FGGAGGGGGGGD,C,=FGCGGGGGGG7?,BFGGGGG9FGGGFAGGGGGGDEGGG,+9CF>FFGG,CC++A,?F7EGG87;EFGGGGGG>,=DEGGGGG6=3=@GG8DG8,2EEGGG6DFGGG7C+4@DGGGFGA+@*<AGGGFC7*=)DD@GFFFFFF(C(6@GFE=3CFG?FFGGC5FFDF0):9D?B<393(9C?F:?>??EFACG?>BFFBF?>77=(<01978C992
@M04650:207:000000000-C238N:1:1101:7701:3604 2:N:0:19
GGACTACTGGGGTTTCTAATCCTGTTTGCTCCCCTAGCTTTCGCACTTCAGCGTCAGTTTTTGTCCAGTGAGCTACCTTCGTCATCGGCATTCCTACATATATCTACGAATTTCACCTCTACTCATGTAGTTCCGCCCACCTTTCCAATACTCTAGAATTTCAGTTTCGTCGGCAAGCTAATGGTTGAGCCACTAGTTTTCACCGTCGACTTGAAACCCCGCCTAGATGCCCTTTATGCCCAATAATTCCGGATAACGCTTGCGACATACGTATTACCGCGGCTTCTCGCACGTATTTAGC
+
CCCCCGGGGGGGGGGGGGGGGGGGGGGGGGGGGGGGGGGGGGGGGGGGGEFGGGGGGFGFGGGGGGGGGE,@FFGGGGGGGFGGGGGCDGGGGGGGGGFCGFGGGGGGGGGGGGFGGGGD,CEFGGGG<EFFGFCEGGEGGG8DGGG,EDGFFGFGEGDGGGFGGGDFEFGCCEEG+D83E9;FGGGGGGGGDCFGDFFFFFGFFGGEBGGGB?FCFDGGAGBAFFEFCG3@FGF*BEG9<3(88:?ECFF(6>*7F;@FF?3>)8.444<?BGF99C2>(7;B0:>)(:9GBB(:?G>B>
@M04650:207:000000000-C238N:1:1101:20698:3619 2:N:0:19
GGACTACCGGGGTTTCTAATCCCGTTCGCTACCCTAGCTTTCGCACATGAGCGTCAGTCTTGTGCCAGGAAGCCGCCTTCGCCACTGGTGTTCTTCCCGATATCTACGCATTTCACCGCTACACCGGGAGTTCCACTTCCCTCTCCCATACTCTAGGCTTACAGTATCAGATGACAAACATATGGTGAGCACCTGCCTTTCACATCTGACTTATAAACCCGCCTGCGTGCGCTTTACGCCCAGTAATTCCGGACAACGCTTGCCCCCTACGTATTACCGCGGCTGCTGGCACGTAGTTAGC
+
CCCCCGGGGGGGGEGGFGEFGFAFGGFGGGCGGGGFGGGFGGGGGGCF,;FGEFGGGGGFEGGCFAFF7DFFFFFGGGGGGGFEFFFGGGGDFFDEF,=:C@EGDEFDGGGGCF<ADF8CGGGGGGGGG7FGGFAFEA,FFGGFG,,,7,3=D,@9,6D8:,@9F=:CA,:CD,,4B0@,,,3@:;,=?FCEFF8,*9FF8AB9E>88?GFF411+=*CD=D((/)6>;D3:95;3@3CCE0(50264D?4((076G;>F0:G2DE990(88>EB)<F:FFB0((,.)3C(<641:?G):A
@M04650:207:000000000-C238N:1:1101:24743:3637 2:N:0:19
GGACTACAGGGGTTTCTAATCCCGTTCGCTACCCTAGCTTTCGCACATGAGCGTCAGTCTTGTGCCAGGAAGCCGCCTTCGCCACTGGTGTTCTTCCCGATATCTACGCATTTCCCCGCTACACCGGGAGTTCCACTTCCCTCTCACATACTCTAGGCTTACAGTATCAGATGACAAACAGATGGTAAGCACCTGCCTTTTACATCTGACTTATAAACCCGCCTGCGTGCGCTTTACGCCCAGTAATTCCGGTCAACGCTTGCCCCCTACGTATTACCGCGGCTGCTGGCACGTAGTTTGC
+
<BCCCGGGFGE:FF7EEFGGGAFCCFGEGGGCFFGFEGFEFGGEGGGGG9FFC@FGGFCFG9E<FGGGGDFGGGGGGGGGGDG7FEGGFFC=BF=EEGGFGGGCFGGCEGE:<F,=FFDGDGDFGCGG:>CFADFEFGGD8D?DGGGGGGGFFFGFEFCF6@,<FC@EGFFGF9EFF+@DG7ECDCA:@F=7FFCC4DGGFFGFFD7AEG>FEFFFFB,8>DBFDA9B@GF>1>A3=DGDG(/6CC4>7BF09:D)C:9:6?G?*;99,1:<>?42C:1;0(19>:>BF=096:1(4CAA2
@M04650:207:000000000-C238N:1:1101:11555:3652 2:N:0:19
GGACTACTGGGGTTTCTAATCCTGTTTGCTCCCCACGCTTTCGTGCATGAGCGTCAGTATCGACCCAGGGGGCTGCCTTCGCCATCGGTGTTCCTCCACATCTCTACGCATTTCACTGCTACACGTGGAATTCCACCCCCCTCTGTCGTACTCTAGCTGTGCAGTCACAAGCGCAGCTCCCAGGTTAAGCCCGGGGATTTCACACCTGTCTTACACAACCGCCTGCGCACGCTTTACGCCCAGTAATTCCGATTAACGCTCGCACCCTACGTATTACCGCGGCTGCTGGCACGTAGTTATC
+
CCCCCFGGGGGGGGGGGGGGGGGGGGGGGGGGGGGGGEGGGGGGGGGFGFGGGGGDGGGGG7FGGGGGGGGGGGGGGGGGGGGGGGCFGGGGGGGGGGGGGGGGGEGGGEGGGGCGGGGGCFFGCFFGCFGGGGGGGGGGGGGFGGGDD8FFGGGGGGFGCF72EB7EC9FDGGDGGDGGGGGCGGGFGGFFGGG5)?FFFFFFFGG;;DGF)@FGFFGGFDBF;FBE6D29-:79FFGGG:?FC*:AFF?06>D-?:><B>:1DG66,36:<@?FGG:93(220187:E<F1:<BFF<)6
@M04650:207:000000000-C238N:1:1101:25165:3667 2:N:0:19
GGACTACACGGGTTTCTAATCCTGTTTGATCCCCACGCTTTCGCATCTCAGCGTCAGTACTGCACCAGGTAGTCGCCTTCGCCACTGATGTTCCTCCAGATCTCTACGGATTTCACCCCTACACCTGGAATTCCACTACCCTCTCACAGACTCAAGTCTAACAGTATCAAAAGCAGTTCCACGGGTGAGCCGTGGGCTTTCACTTCTGACTTATAAAGCAGCCTACATGCGCTTTACGCCCAGTGATTCCGATTAACGCTTGCACCCTCCGTATTACCGCGGCTGCTGGCACGGAGTTAGC
+
CCCCCGGGGGGGGGGGGGGGGGGGGGGGGGGGGGGGGGGGGGGGGGGGGGGGGGGGGGGGGGFGGGGGGFDEFGEGGGGGGGGGGGGCGGGGGGGGGGGGGGGGGFGGGGGGGGGGGGGGGGFGGGGCFGGGGFEGGGGGGFGFGGGGGGFFGGCFBDGDGGFAFEGFDFFGCFGGGGFFGGGGGFGGGGGGGDEEGFGGGFGFFGGF@GGC><CCFFFD)77BFF@F6C@2@EFEF@DFF7@EG+7)CAA7@EGEF?9;605)*=?@FFFF:;:ADGF>0>4;9?:)(=1C?192?GFF4
@M04650:207:000000000-C238N:1:1101:16351:3695 2:N:0:19
GGACTACACGGGTTTCTAATCCTGTTTGCTCCCCACGCTTTCGAGCCTCAACGTCAGTTATCGTCCAGTGAGCCGCCTTCGCCACTGGTGTTCCTCCTAATATCTACGCATTTCACCGCTACACTAGGAATTCCACTCACCTCTCCGACACTCTAGCAAAGCAGTTTCCAAAGCAGTCCCAGGGTTGAGCCCTGGGTTTTCACTCCAGACTTGCTTCGCCGTCTACGCTCCCTTTACACCCAGTAAATCCGGATAACGCTTGCCCCCTACGTATTACCGCGGCTGCTGGCACGTAGTTCGC
+
CCCCCGGGGGGGGGGGGGGGGGGGGGGGGGGGGGGGGGGGGGGGGGGGGGGGGGGGGGGGGGGGGGGGGFGGGGGGGGGGCGGGDFGGGGGGGGGGGGGGGGGGGGGGGGGGGGGGGGGGGEGGGGGGGGGGGGGGGGGGGGGFGGGCEEGFGGGGGGGGGGGGFGFGGGGAFFGGGGFGGGGGGGG?FGGGGGGGFDGGGFGFFFGFEGGC@FCCF2:C=CBFFF=BFGFF@GFCFFGGGFF;G767FFB6(:DBF:6:?BG?<C14-3(.)<:AGGF>;BBFBFFFFGFF?FF(3@234
@M04650:207:000000000-C238N:1:1101:24092:3709 2:N:0:19
GGGCTACCGGGGTTTCTAATCCTGTTTGATCCCCACGCCTTCGTGCATGAGCGTCAGTAATAGCTTAGTAAGCTGCCTTCGCAATCGGGGTTCTTCGTGATATCTAAGCATTTCACCGCTACACCACGAATTCCGCCTACTTCATCTATACTCAAGAATGTCAGTTTCGATGGCACTTTTACGGTTGAGCCGCAAACTTTCACCGCCGACTTACAATCCCGCCTGCGCACCCTTTACACCCAATAAATCCGGATAACGCTCGCACCCTCCGGATTACCGCGGCTGCTGGCACGGAGTTAGC
+
CC<CCGGD7FEGGGGGGGGGGGGGGGGGEGGGGGGGGG<FGGGGGGGFGGGGGGGGGGG9EFGGFCGGGGAEGGGGGGGGGGCGGGGGGGGGG9EG@FGGGGGGGGEGGGGGGFGGGGGGGGGGGGCEFCFGGGCEEE6F,?F7=FD=FFFFG,DF=,EAFGGGFE8E8D;;CFGGGG:32@EGGGCG6EC1;1:**=FFGFG4*;;45CGG4+0+1(<DDDBFFFBFFG0?DEFF+.BF:((2>F26FFE;05DAF?>?19)7)???1?F(3A6<EG399BFF>?B?BG:F?0(23C)5-
@M04650:207:000000000-C238N:1:1101:22096:3737 2:N:0:19
GGACTACTCGGGTTTCTAATCCTGTTTGATCCCCACGCTTTCGCATCTCAGCGTCAGTACTGCACCAGGTAGTCGCCTTCGCCACTGATGTTCCTCCAGATCTCTACGGATTTCACCCCTACACCTGGAATTCCACTACACTCTCACAGACTCAAGTCTAACAGTATCAAAAGCAGTTCCACGGGTGAGCCGTGGGCTTTCACTTCTGACTTATCAAACAGCATACATGCGCTTTACGCCCAGTGATTCAGCTTAACGCTTGCACCCTCCGTATTACCGCGGCTGCTGGCACGGAGTTAGC
+
@@CCCGGGGEGGGDC,CCEFFFGFFGFGGA@F,9CFEDCFFFG@EGGA=FECCG7@FFFCF9<CFDEECFGGGG776C:F<,:CCFFGCGGFFFFG?FG9FGFFDF9:7FDCC,ACF?>?4:>EFA=EF8F4A<E9@@E,8=DFFEBDCD,*6=@DGAG9AEF=A;DD;,DB+ADF9=E,=D>EGGGGG?>6@:C>C6FG7@;9=AC6*5:+A7BFF667);):*;76>C545/8>A9*415@EFG<?C+1).1;6;/(((68<F*32;(6/3C049?(29609088:(*.<2((--269)
@M04650:207:000000000-C238N:1:1101:9031:3761 2:N:0:19
GGACTACTGGGGTTTCTAATCCTGTTTGCTACCCACACTTTCGCACCTCAGCGTCAGTATTGTGCCAGATAGTCGCCTTCGCCACTGATCTTCCTCCTGATCTCTACGGATTTCACTCCTACACCAGGAATTCCACTATCCTCTCACACACTCAAGCCTTCCAGTATCAAGGGCAGTTCCACGGTTGAGCCGTGGGATTTCACCCCTGACTTAAAACGCCGCCTACGCGCGCTTTACGCCCAGTGATTCCGATTAACGCTTGCACCCTCCGTATTACCGCGGCTGCTTGCACGGAGTTAGC
+
CCCCCGGGGGGGGGGGGGGGGGGGGGGGGGGGGGGGGGGGGGGGGGGGGF@FEGGDGGGGGCFGGGGG,FAFGGGGGGGG@GGGGGGGGGGGGGGGGGG9FGGGGGGGGGGGGGGGGGGGGGGFGGGF7,A:FGGGGGGGGGGFGGGGGGGFGGGGGGGGGGGCFCCGGD?FCGGGGGFGDGGDGGG?FCDEE>6E+AFGGFGFFGGF)?DG*8C8*8EG)92>DFFFFDBF>EFFF1EFGDFEF7<<>B40:)74>?B0:?GFGG?-(41,(24):C:F9420(,)).:<GF(((-:).6
@M04650:207:000000000-C238N:1:1101:9241:3788 2:N:0:19
GGACTACCGGGGTTTCTAATCCTGTTTGCTCCCCTAGCTTTCGTGCCTCAGCGTCAGAAATAACCCAGCAAGCTGCCTTCGCACTCGGCGTTCTCCCAGATATCTACGCATTCCACCGCTACACCTAGAATTCCGCTTGCCCCTTTTATCCTCTAGCACGCTAGTATCGAATGCAGTTCCTCCGTTAAGCGAAGGGAGTTCACATCCGACTTGGCGCACCGCCTACGCACCCTTTATGCCCAGTGATTCCGAACAACGCTCGCACCTCCCGTATTACCGCGGCTGCTGGCACGAGATTAGC
+
CCCCCGGGGGGGGDEGGCCFFGGGGGGGGGGGGGGGGGGGGGGGGGFFGGGGGGGGGDGGGGGGGGGGGGGGGGGGGGGGGC6@FGGGFGGGGGCFFFGGGFGGGGGGGGGGGGGGGGGDGGGGF8<<EFFEFGGGGG+D,=DDGGGDGFGFGGGFFDFEGGEGGGGG+@ECDFGFCFG,@;DEGGGGGGGGGGGCD*CCDFGFFC8?@CDGFD4D4>EG37;?@FFF@GB1=GF>@AFGG334*:>)??<:B>D:G>>B039(1*(.(4-8>80)<:196>>F>FF?(:3C1,1(,<<?:
@M04650:207:000000000-C238N:1:1101:12923:3793 2:N:0:19
GGACTACACGGGTATCTAATCCTGTTTGCTCCCCACGCTTTCGTGCATGAGCGTCAGTGTTATCCCAGGGGGCTGCCTTCGCCATCGGTATTCCTCCACATATCTACGCATTTCACTGCTACACGTGGAATTCTACCCCCCTCTGACACACTCTAGCTGTGCAGTCACAAGTGCAGTTCCCAGGTTAAGCCCGGGCATTTCACACCTGTCTTACACAACCGCCTGCGCACGCTTTACGCCCAGTAATTCCGATGAACGCTCGCCCCCTACGTATTACCGCGGCTGCTGGCACGTAGTTAGC
+
CCCCCGGGGGGGGGGGGGGGGGGGGGGGGGGGGGGGGGGGGGGGGGGGGGGGGGGGGGGGGGGGGGGGGGGGGGGGGGGGGGGGGGGGGFGGGGGGFGGGGGGGCGGGGGGGGGGGGGGGGGFFFCGGGGGGGGGGFFGGGGGFGGGDGDEFGGGGGGGGFGGGEGGGGFGEGGGFGGFGGGDFFCGGGGGFEGGCGGCFCAGFFGGFEGCFEFGGFFGGFGFFFFFFFGFF?=FFFFGGGFF0DGB>FFF?:):)*43(-9D0/:>BFF??F?8AFF<B99099<),8=0<?<B:6C2))
@M04650:207:000000000-C238N:1:1101:12728:3855 2:N:0:19
GGACTACCGGGGTTTCTAATCCTGTTCGCTACCCATGCTTTCGAGCCTCAGCGTCAGTTGATGCCCAGTAGGCCGCCTTCGCCACTGGTGTTCCTCCCGATATCTACGCATTCCACCGCTACACCGGGAATTCCGCCTACCTCTACATCACTCAAGAACAGTAGTTTTGAACGCAGTCTATGGGTTGAGCCCATAGTTTTCACATTCAACTTACCATTCCGCCTGCGCTCCCTTTACACCCAGTAATTCCGGACAACGCTTGCCACCTACGTTTTACCGCGGCTGCTGGCACGTAGTTAGC
+
CCCCCGGGGGGGGGGGGGGGGGGGGGGGGGGGGGGGGGGGGGGGGGGGGGGGGGGGGGGGGGGGGGGGGGGGGGGGGGGGGGGGGGGGGGGGGGGGGGGGDGGGGGGGGGGGF9FGGGGGGGGGGGGGGG?=FGGGGGGGGGCFFGGGGGGFGGGGGGGGGCFFGGGGGGFGGGGGGGGGGDFGGGGGGGGGFFCGG7FFG@CFFFC@CCFGFGGGA4CGBGFD?F0>>GFFFGFEFFGGGFFFGGFFGFFFFEGFGFFFFBGFGGF?FF:<0;?FEC?;>;>>FF?:(58F<BF:?@5<:
@M04650:207:000000000-C238N:1:1101:14614:3856 2:N:0:19
GGACTACACGGGTATCTAATCCTGTTTGCTCCCCTAGCTTTCGCACCTCAGCGTCAGTTATGGCCCAGAAGACTGCCTTCGCCATTGGTGTTCTTCCCAATATCTGCGCATTTCACCGCTACACTGGGAATTCCATCTTCCTCTACCAAACTCGAGTCTGCCAGTTCGGAATCCGGCTGGGGGTTGAGCCCTCAGATTAGAGATTCCGCTTAACAAACCGCCTACGCGCGCTTTCCGCCCAATATATCCGGATAACGCTTGCTCCCTCCGTATTACCCCGGCTGCTGTCCCGCAGTTTGCC
+
CBCCCGGGGGGGGGGGGGGGGGGGGGFGGGGGGGGGGGGGGGGGGGGGGGGGGGGGGGFFGGGGGGGGGGFGGGGGGGGGCFG7B?FGGGGGGGGGGGGGGFGGGGGGGGGGGGGGGGGGGGGGGGGCFGGGGGGGGGGGGGGFGEGFCGGFGDCEEDFFGAFGGGFGEGGGGGEGGGGDEEGGDFFGGGGGGGGGC7,>>F9AFGCAAGCD4?FG:2859C9;857=6DB;;F*65:?>8(2>*2.)07)-4@*597?BF?7)9CB(,71(8<2:C*(,((4,:?0).3)1(,(--+))-
@M04650:207:000000000-C238N:1:1101:7287:3867 2:N:0:19
GGACTACTCGGGTTTCTAATCCTGTTTGATACCCACGCTTTCGTGCTTCAGTGTCAGTTGTAGCTTAGTAAGCTGCCTTCGCAATTGGAGTTCTGCGTGATCTCTATGCATTTCACCGCTACACCACGCATTCCGCCTACTTCATTTACACTCAAGCCTAACAGTTTCAACGGCAATTTTATCGTTGAGCGACAAACTTTCACCGCTGACTTATAAGGCCACCTACGCACCCTTTAAACCCAATAAATCCGGATAACGCTCGAATCCTCCGTATTACCGCGGCTGATGGCACGGCGTTAGC
+
CCCCCGGGGGGGGEGGC<FGGGAEFGGGGGGGGGGGGGGGGGGGGGGGG<FEFGFFGGGGGGGGGDFGGFGGGGGGGGGGGDGGGGGGGGGGGGGGGGGGGGGGGGGGGGGGGGGGGGGGGGGGFGDGGGGGGGGDEEGGGFF7CFGGFGF?FGG?FGGGGGGGGGGGGGGGGD6?FFFFGGGGGFEFCCEGGDEGGGGGGFGFFC5*8CCFFGGG6>FFBGBFEADD?C>DFCF:8;FFEF?1C*;CDA>9DFDED;@;D;),2:355:9:?6:2@F:>>>990(5>76:GBB(39?<:6
@M04650:207:000000000-C238N:1:1101:24668:3889 2:N:0:19
GGACTACAGGGGTTCTAATCCTGTTTGCTACCCATACTTTCGAGCCTCAGCGTCAGTTGATGCCCAGTAGGCCGCCTTCGCCACTGGTGTTCCTCCCGATATCTACGCATTCCACCGCTACCCCGGGAATTCCGCCTACCCCTACATCACTCAAGAACAGTCGTTTTGAACGCCGTCTATGGGTTGAGCCCATAGCTTTCACATTCAACTTACCATTCCGCCTGCGCTCCCTTTACACCCAGTAATTCCGGAAAACCCTTGCCACCTACGTTTTACCCCCGCTGCTGGCCCGTATGTATCC
+
CCCCCFGCFGG+C@E<@FEEG,CFGGFGGGGGGCFCFEFGG7<CCGDFCEC@FE:,CFCFCFF<E,C<<@E@GE+F:FGFGG@@C<FF,EF<FBEFEGGGG@FEGGC>BCC<5,EFEG+=>,9F7BE7FFEAFEEGG>8F,6=DE8@C,@@F88=F3DDC@,14CFCC8EFCC**4C7CFGGGGEEC64BFC,,5,1=FC:+,=1=@8*=C*88+=@CC*/<12(=;)6D@;@C+4+;GC*4=4DC)):95(()2(*(,4(,7)0C24?(4:3E2)A9((-((-0).5:C0*((((.+)).
@M04650:207:000000000-C238N:1:1101:25614:3899 2:N:0:19
GGACTACACGGGTTTCTAATCCTGTTTGCTCCCCTAGCTTTCGCACTTCAGCGTCAGTTTTTGTCCAGTGAGCTACCTTCGTCATCGGCATTCCTACATATATCTACGAATTTCACCTCTACTCATGTAGTTCCGCCCACCTTTCCAATACTCTAGAATTTCAGTTTCGTCGGCAAGCTAATGGTTGAGCCACTAGTTTTCACCGTCGACTTGAAACCCCGCCTAGATGCCCTTTATGCCCAATAATTCCGGATAACGCTTGCGACATACGTATTACCGCGGCTGCTGGCACGTATTTAGC
+
CCCCCGGGGGGGGGGGGGGGGGGGGGGGGGGFGGGGGGGGGGGEEFFFGGGGGGGEGFFCFGGGGGGGGGFFGGGGGGGGGGGFGGGGGGGGGGFGGGFGFFGGGGGG7=EEF<FEGFFGGFCGGFGFFFGGGGDGGGCFEFFBFFGFFFGCGGGGE99B,BFFGGGGC8EEGEG68DFGGGG@FGGGGFGGFC@?CEFGGFFFDGCABGGGF>2?;BEG=CBDFF38CGEFEFFEFFGGGF9BGGEFGFFFD3<@FFFFD?F(CEF<A?F2)A?<GG(499029B:?B52+44:6?F<B6
@M04650:207:000000000-C238N:1:1101:16407:3908 2:N:0:19
GGACTACTAGGGTATCTAATCCTGTTCGCTCCCCTAGCTTTCGCGCCTCAGCGTCAGTTGAAGTCCAGAAAGCCGCCTTCGCCACTGGTGTTCCTCCTAATATCTACGCATTTCACCGCTACACTAGGAATTCCGCCTGCCTCTCCACCACTCAAGAACCGCAGTTTCAAATGCAGGCTATGGGTTAAGCCCAGCGTTTTCACATCTGACTTGCTGTCCCGCCTACGCGCCCTTTACACCCAGTAAATCCGGGTAACGCTTGCCACCTACGTATTACCGCGGCTACTGGCACGTAGGTAGG
+
CCCCCGGDFGGCF8FFGGGGGGGFFCDFGGGGGGG8FGG9@?F;F7@,4FGGGGGGGGGA,CA6FFGF9CCBCAFEGF7FGEFEDFFG9=FGFGFGGC9EGGGGFFGGCF::,EFECFEGE=E49AFGGGGF9F,6@8DAEFF5=E9,,18;=DGFG?,6C>C=FEDEG9EB=FFF?CGGG9@7>7D,<3>CC,,*3@F*@=DFAFFB4CFCBFDC9*<*59>@DA@4,929;GFFF)BFF0;;CF)9:6=>(77?C:0(,4*.0<::?0612@:4<C:07(19(.,4257<23(.(<6)(
@M04650:207:000000000-C238N:1:1101:16023:3927 2:N:0:19
GGACTACAGGGGTATCTAATCCCGTTCGCTACCCTAGCTTTCGCACATGAGCGTCAGTCTTGTGCCAGGAAGCCGCCTTCGCCACTGGTGTTCTTCCCGATATCTACGCATTTCACCGCTACACCGGGAGTTCCACTTCCCTCTCACAGACTCAAGTCTAACAGTATCAAAAGCAGTTCCACGGGTGAGCCGTGGGCTTTCACTTCTGACTTATCAAACAGCCTACATGCGCTTTACGCCCAGTGATTCCGATTAACGCTTGCACCCTCCTTATTACCGCGGCTGCTGGCACGGAGTTAGC
+
CCCCCGGGGGGGGGGGGGGGGGGGGGGGGGGGGGGGGGGGGGGGGGGGGGGGGGGGGGGGGGGGGGGGGGGGGGGGGGGGGGGGGGGGGGGGGGGGGGGGGGGGGGGGGGGGGGGGGGGGGGGGGGGGCGEFGGGGGGGGGGGFGGGDCGGFGGGGGGGGFGGGGGGGGGGGGGGFEFFGGGGGGGGGGGGCEGGGGGGGGFGFFGGFFGGGFCGGFEGGFGFFEFF=5FFFFGFEFDGCGFF(*+9<CFF:BBD>FFF:603>GGFFF?())3.6?C<BB;>(2:???G<9:;;FFEAA>
@M04650:207:000000000-C238N:1:1101:13056:3938 2:N:0:19
GGACTACACGGGTTTCTAATCCTGTTTGATCCCCACGCTTTCGTGCCTCAGCGTCAGTTCCAGCTTAGCCAGCTGCCTTCGCAATCGGCCTTCTGTGCAATATCTATGCATTTCACCGCTACACTGCACATTCCGCCAACTTCATCTGTACTCAAGCTCCACAGTATCAACGGCGCTGCTAGGGTTGAGCCCCAGCCTTTCACCGCTGACTTATAAAGCCGCCTACGCACCCTTTAAACCCAATGAATCCGGATAACGCTCGGATCCTCCGTATTACCGCGGCTGCTGGCACGGAGTTAGC
+
CCCCCGGGGGGGGGGGGGGGGGGGGGGGGGGGGGGGGGGGGGGGGGGGGGGGGGGGGGGGGGFGGGFFGGGGGGGGGGGGGGGGGGGGGGDGGGGGFGGGGDFGGGGGGGGGGGGGGGGGGGGGGGGGGGGGGGGGGCEGG8AFFGGGGGGFGFCFGFGGGGGGGGGGGFCEDG8CGGEEGGGGGGGGGGFGGG5>57FFGFGFFDGF=CF7AG>FF4CF2?@@@FDD?C9@@CF3@EGGG6@;FFEFGFEB::DDGBFF<9967??<AB>B:*.49::1906;96B>BEBF19B>6A)6.
@M04650:207:000000000-C238N:1:1101:25279:3944 2:N:0:19
GGACTACTCGGGTTTCTAATCCCGTTCGCTACCCTAGCTTTCGCACATGAGCGTCAGTCTTGTGCCAGGAAGCCGCCTTCGCCACTGGTGTTCTTCCCGATATCTACGCATTTCACCGCTACACTAGGAATTCCGCCTGCCTCTCCATCACTCAAGAACCGCAGTTTCAAATGCAGGCTATGGGTTAAGCCCATAGTTTTCACATCTGACTTGCTGTCCCGCCTACGCGCCCTTTACACCCAGTAAATCCGGATAACGCTTGCCACCTACGTATTACCGCGGCTGCTGGCACGTAGTTAGC
+
CCCCCGGGGGGGGGGGGGGGGGGGGGGGGGGGGGGGGGGGGGGGGGGFDFGGGGGGGGGGGGGGGGGGGGGGGGGGGGGGGGGGGGGGGGGGGGGGGGGGGGGGGGGGGGGGGGGGGGGGGGGGGGGGGGGGGGGGGGGGFFFFGGGGGGGFGGGGGGGGGGGEEGGGGFGDGGGGGGGFGGGGGGGGGGGGGGGGGGGGGAGAFGGFFGGGFGGGFEEF@GF@DFFDFGBFBCAEFFGGGDFFGGFFGF)7?@C>DB9(((>2DGF::?FFFG?ACFFB>BF9;F>:?57C14:<:F:<4
@M04650:207:000000000-C238N:1:1101:13679:3970 2:N:0:19
GGACTACAGGGGTTTCTAATCCTGTTTGCTCCCCACGCTTTCGTGCCTCAGCGTCAGTTAAAGCCCAGTAGGCCGCCTTCGCCACTGGTGTTCCTCCCGATATCTACGCATTCCACCGCTACACCGGGAATTCCGCCTACCTCTACATCACTCAAGAACAGTAGTTTTGAACGCAGTCTATGGGTTGAGCCCATAGTTTTCACATTCAACTTACCATTCCGCCTGCGCTCCCTTTACACCCAGTAATTCCGGACAACGCTTGCCACCTACGTTTTACCGCGGCTGCTGGCACGTAGTTAGC
+
CCCCCGGGGGGGGGGGGGGGGGGGGGGGGGGGGGGGGGGGGGGGGGGGGGGGGGGGGGGGGGGGGGGGGGGGGGGGGGGGGGGGGGGGGGGGFGGGGGGGEGGGGGGD@FGEGGGGGGGGGGGFGGGFGGGGGGGGGGGGGGGFGGGGGGGFFGGGGGGGGFFGGFGFFCEFFGEGGGCFCFDGFGGGGGGGFEFGG+@<C6BB>BFFFGGGFGFGF>9CBGF=9):A;GF@1EFCFEGCF=;ECG?CFFF@?BD<CB;(,4<:GGF?7>??FFBAG>4,369>12:DFGFGB??(8@4AA
@M04650:207:000000000-C238N:1:1101:5233:3973 2:N:0:19
GGACTACTCGGGTATCTAATCCCGTTCGCTACCCTAGCTTTCGCACATGAGCGTCAGTCTTGTGCCAGGAAGCCGCCTTCGCCACTGGTGTTCTTCCCGATATCTACGCATTTCACCGCTACACCGGGAGTTCCACTTCCCTCTCACATACTCTAGGCTTACAGTATCAGATGACAAACAGATGGTAAGCACCTGCCTTTTACATCTGACTTATAAACCCGCCTGCGTGCGCTTTACGCCCAGTAATTCCGGACAACGCTTGCCCCCTACGTATTACCGCGGCTTCTGGCCCGTAGTTAGC
+
BC-@,EEFFF,+CF,6EFF<E,FEGGFGCFGG8EEGGD@EGFGGGE:F9;C9FCGGEFFGGGDEGGGGGGGFFCCFFFGGGGGGEECCGGFFFFF9:EF7==@BEGGGGGGGGGGFGD8=BFDFGGCCFGCFGGDDFG?FC=@0@DGGGGGFF9B,DFCGGF8=@C:C9FFGFFAFGG6E?<EDFGGC9CA7CC,;FG9,*9?EF++=7BC+:7C7B:,*2?92@A253*:6;G>4+:7FB7;3+17?F690(7D:*,9?::7:CGB2,(443EBFE0--131((4647+(/(-(3(<:2.
@M04650:207:000000000-C238N:1:1101:18520:4009 2:N:0:19
GGACTACCGGGGTATCTAATCCTGTTTGCTCCCCACGCTTTCGTGCATGAGCGTCAGTGTTATCCCAGGGGGCTGCCTTCGCCATCGGTATTCCTCCACATATCTACGCATTTCACTGCTACACGTGGAATTCTACCCCCCTCTGACACACTCTAGCTGTGCAGTCACAAGTGCAGTTCCCAGGTTAAGCCCGGGCATTTCACACCTGTCTTACACAACCGCCTGCGCACGCTTTACGCCCAGTAATTCCGATTAACGCTCGCCCCCTACGGATTACCGCGGCTTCTGGCACGTAGTTAGC
+
CCCCCGGGGGGGGGGGGGGGGGGGGGGGGGGGGGGGGGGGGGGGGGGGGGGGGGGGGGGGGGGGGGGGGGGGGGGGGGGGGGGGGGGGGGGGGGGGGGGGGGGGGGGGGGGGGGGGGGGGGGGGGGGDFGGGGGGGGGGGGDGFGGGGGGGFGGGGGGGGDGGGGG,>DF6FCFGGGGGGGAEDCGGGGGGGGGGGGGGGGFFCADGFFGGGFGGGFBGGFG;?0A;FFG@>1CA);:EGGF?2C*:<GFFBFFGAGFF??6C(9EB9?<0((24?G7-42>>((.))5C7FB114:CA24
@M04650:207:000000000-C238N:1:1101:13790:4019 2:N:0:19
GGACTACTGGGGTTTCTAATCCTGTTTGCTACCCATACTTTCGAGCCTCAGCGTCAGTTGATGCCCAGTAGGCCGCCTTCGCCACTGGTGTTCCTCCCGATATCTACGCATTCCACCGCTACACCGGGAATTCCGCCTACCTCTACATCACTCAAGAACAGTAGTTTTGAACGCAGTCTATGGGTTGAGCCCATAGTTTTCACATTCAACTTACCATTCCGCCTGCGCTCCCTTTACACCCAGTAATTCCGGACAACGCTTGCCACCTACGTTTTACCGCGGCTGCTGGCACGTAGTTAGC
+
CCCCCGGGGGGGGGGGGGGGGGGGGGGGGGGGGGGGGGGGGGGGGGGGGGGGGGGGGGGGGGGGGGGGGGGGGGGGGGGGGGGGGGGGGGGGGGGGGGGGGGGGGGGGEGGGGFGGGGGGGGGGGGGGGEGGGGFEEGEGGGGFGGGGGGGFGGGGGGGGGFFCFGGGGGGDFDGGGGGFFGFFFGGGCGGGC?FGGGG77>9BFGGFFGGGFGCCF:CFBGF>6A@E@G:@@GFFF?FGGF?EGGFEGAFFFBC?F90:?FF:>E13?BF<(24:CF(79>>;;?FFFC2248?64<6:6
@M04650:207:000000000-C238N:1:1101:13930:4020 2:N:0:19
GGACTACTGGGGTTTCTAATCCCGTTCGCTACCCTAGCTTTCGCACATGAGCGTCAGTCTTGTGCCAGGAAGCCGCCTTCGCCACTGGTGTTCTTCCCGATATCTACGCATTTCACCGCTACACCGGGAGTTCCACTTCCCTCTCACATACTCTAGGCTTACAGTATCAGATGACAAACAGATGGTAAGCACCTGCCTTTTACATCTGACTTATAAACCCGCCTGCGTGCGCTTTACGCCCAGTAATTCCGGACAACGCTTGCCCCCTACGTATTACCGCGGCTGCTGCCACGTAGTTTGC
+
CCCCC8FGDGGGGGGGGGGGGGGGFGGGGGGGGGGGGGGFFGGEGGGGGC@FFGGGGGGGGGFCGG<FCFGGGGGGGGGGGGDCEGGGGDFGGGFGGCGFGEEGGGGGGGCFDGFGCCD6CGFFGGGGEGGFFFFGGGGGGGGFGEGGGGGFFDFCDCCDEDGGGGDG,@CFFFGGGGGGFFFD@FGF6@FDDGGGFGGGFA9@AGGFCG>C6F7BE*:D@G9@=FBD@D;BFEF48?EFF??EC>C)1389(7C?G>(16?C(9F0(42?1)<(6FF?BB4;B>0.2)2)244<34C)))
@M04650:207:000000000-C238N:1:1101:21245:4026 2:N:0:19
GGACTACAGGGGTTTCTAATCCCGTTCGCTACCCTAGCTTTCGCACATGAGCGTCAGTCTTGTGCCAGGAAGCCGCCTTCGCCACTGGTGTTCTTCCCGATATCTACGCATTTCACCGCTACACCGGGAGTTCCACTTCCCTCTCACATACTCTAGGCTTACAGTATCAGATGACAAACAGATGGTAAGCACCTGCCTTTTACATCTGACTTATAAACCCGCCTGCGTGCGCTTTACGCCCAGTAATTCCGGACAACGCTTGCCCCCTACGTATTACCGCGGCTGCTGGCACGTAGTTTGC
+
CCCCCGGGGGGGGGGGGGGGGGGGGGGGGGGGGGGGGGGGGGGGGGGGGGGGGGGGGGGGGGGGGGGGGGGGGGGGGGGGGGGGGGGGGGGGGGGGGFG@FGGGGGGGGGGGGGGGGGGGGGGGGGGGFGEFGGFGFGGGGGGFGGGGGGGFGGGGGGGGGGGGGGGGGGGGGGGGGFF6@EGGFGFGGGGGGGGGFGGGGFGFFFDFFGCFFGGGFFGGFD=2(6@DDGF@>GFFFDGGGF@EFGEEGFF(3<D:F9B?:15:DF>FBB?:DGF<FG?B67>;BF:4(:8C?27?FF<4:
@M04650:207:000000000-C238N:1:1101:24583:4050 2:N:0:19
GGACTACTGGGGTTTCTAATCCTGTTTGCTCCCCACGCTTTCGCGCTTTAGCGTCAGTATTTGTCCAGTGAGCTGGCTTCCCCATCGGCATTCCTACAAATATCTACGAATTTCACCTCTACACTTGTAGTTCCGCCCACCTCTCCAATACTCTAGTCTAACAGTTTCCAACGCAATACGGAGTTGAGCCCCGCAGTTTAACATCAGACTTTTTAAACCACCTAGACGCGCTTTACGCCCAATAAATCCGGATAACGCTCGGGGCATACGTATTACCGCGGCTGCTGGCACGTATTTAGCC
+
CCCCCGGGGGGGGGGGGGGGGFGGGGGGGGGGGGGGGGGGGGGGGGGGFGGGGGGGGGGGGGGGGGGGGFGGGGGDGGGGGGGGGGGGGDGGFGGGGGGGGGGGGGCFEGGGGGGGGGGGGGGGGGGGGGGGGGGGGGGGGFGFGGGFFGGFGGFGGGGGGGGGGGGGGGGGGGGCEGGGGBCGGGGGFFFE9EEEDCGGGFGCFGGFFGC8EGG7BBCFFDFFFFEBBD@;FFFFFFGGGFFF77)92=><@FGFGF?FB>GBC8<?DFF>>+5>7901999>:?:70*)*47)5<<)64
@M04650:207:000000000-C238N:1:1101:15856:4111 2:N:0:19
GGACTACTGGGGTATCTAATCCTGTTTGCTCCCCACGCTTTCGTGCATGAGCGTCAGTGTTATCCCAGGGGGCTGCCTTCGCCATCGGTATTCCTCCACATATCTACGCATTTCACTGCTACACGTGGAATTCCACCCCCCTCTGTCGTACTCTAGCTGTGCAGTCACAAGCGCAGCTCCCAGGTTAAGCCCGGGGCTTTCACACCTGTCTTACACAACCGCCTGCGCACGCTTTACGCCCAGTAATTCCGATTAACGCTTGCACCCTACGTATTACCGCGGCTGCTGGCACGTAGTTAGC
+
CCCCCGGGGGGGGGGGGGGGGGGGGGGGGGGGGGGGGGGGGGGGGGGGDFGGGGGGGGFEAFGGGGGGFGGGGGCFGGGGGGGGEGGGGGGGGGGGG8EFGGGGGGGGGGGDGGGFCEFGGGGGG@FGEGGGGGGGGGCGGGGFGGGGECF?FCCGGGGGDGGGFCEFFGGGGGGGGGFGGFGGGGGFFGGGGGC>):FFCFGFFDFFEGGGFGCG=<GC>C02(89B6<291/<5@?GGG?:(:F)6>BF:1>/4F0036?C2DF?:3:?77@2)<D319(416:?F:C0<:1(46FA>6
@M04650:207:000000000-C238N:1:1101:14412:4156 2:N:0:19
GGACTACCCGGGTATCTAATCCTGTTTGCTCCCCACGCTTTCGCGCCTCAGCGTCAGAACCGGACCAGTAAGCCGCCTTCGCCACTGGTGTTCTTGCGAATATCTACGAATTTCACCTCTACACTCGCAGTTCCACTTACCTCTTCCGGTCTCTAGCCATACAGTATCGAAGGCAATTCTGTGGTTGAGCCACAGGCTTTCACCCCCGACTTATACGGCCGCCTACGCGCCCTTTACGCCCAGTGATTCCGAGCAACGCTAGCCCCCTTCGTATTACCGCGGCTGCTGGCACGAAGTTAGC
+
CCCCCGGGGGGGGGGGGGGGGGGGGGGGGGGGGGGGGGGGGGGGGGGGGGGGGGGGGGGGFGGGGGGGCGGGGGGGGGGGGGGGCFGFGGGGGGGGGGGGGGGGGGGGGGGGGGGGGGGGGGGG,EFGGGGGGGGGGGGGGGGFGGGGGGGFGGGFFCFGGGGGGGGF+DGGCFGGGGGGGG9FFGGGGGGEFGDGGG7D7+6@AGGB>GG<4FFDA?GG9D9DDF@BBDBF(::9FBGGGBF0676AFB::(8<?GFFF07F(9C021:::0C?BGG<>16;99673:GBE(,((-A)).
@M04650:207:000000000-C238N:1:1101:26164:4195 2:N:0:19
GGACTACTAGGGTATCTAATCCCGTTCGCTACCCTAGCTTTCGCACATGAGCGTCAGTCTTGTGCCAGGAAGCCGCCTTCGCCACTGGTGTTCTTCCCGATATCTACGCATTTCACCGCTACACCGGGAGTTCCACTTCCCTCTCACATACTCTAGGCTTACAGTATCAGATGACAAACAGATGGTAAGCACCTGCCTTTTACATCTGACTTATAAACCCGCCTGCGTGCGCTTTACGCCCAGTAATTCCGGACAACGCTTGCCCCCTACGTATTACCGCGGCTGCTGGCCCTTAGTTTGC
+
CCCCCGGGGGGGGGFGGGGGGFGGGGGGGGGGGGGGGGGGGGGGGGGGGCGGGGGGGFGGGGGGDGGGGGGGGGGGGGGGGGGGGGGGGFGGGGGGFGDGGEGFGGGGGGGGGGGGGGGGEGGGGDGGGGGGGGGGGGGGG8FFGGGGGGGBGFGGFGGGGGGDGGGGGGGGFDGGGGGGFGGFEGGGGGFFFGGGGGGGGFGFFGGFFGDFEGGGCEC4@GF@FF2B@DFB@EF<CDG:C?<EGGFEGFF;;@G?D10:?BG?FG>7:?:?>77<FD<;799((0)33C(:(())6AAB4
@M04650:207:000000000-C238N:1:1101:20887:4226 2:N:0:19
GGACTACACGGGTTTCTAATCCTGTTTGCTACCCATACTTTCGAGCCTCAGCGTCAGTTGATGCCCAGTAGGCCGCCTTCGCCACTGGTGTTCCTCCCGATATCTACGCATTCCACCGCTACACCGGGAATTCCGCCTACCTCTACATCACTCAAGAACAGTAGTTTTGAACGCAGTCTATGGGTTGAGCCCATAGTTTTCACATTCAACTTACCATTCCGCCTGCGCTCCCTTTACACCCAGTACTTCCGGACAACGCTTGCCACCTACGTTTTACCGCGGCCGCTGGCACGTAGGTAGC
+
CCCCCGGGGGGGGCCFGGGFFGGGFFDFFGGGGGG?CFGFFGGDFEEFFFGGGGGGGGGGFFEFFGGGFGGGGGGGGGGGGEEGGGGGGFFFGGGGFGEGGGGCBFG7FCFGFFDGGCED7FGFFGGGGGGGFFCCGGGGG?FFGGAFGGGFGGCFFDGGDDFDF9EDEGCFGE6CGCFFFFGGBCG69;FGGGGGG+@DCFGF+58BCGCG:86C8>G7BGF2=;@F95623F4>FFGFGF;(@+7<G65:8>C<D660311879(.,,428C:4FF0(361(,3110C<C::?60<<83
@M04650:207:000000000-C238N:1:1101:22297:4228 2:N:0:19
GGACTACTCGGGTATCTAATCCTGTTTGCTCCCCATGCTTTCGAGCATCAGCGTCAGTAAAAGCCCAGCAGGCCGCCTTCGCCACTGGTGTTCCTCCGAATATCTACGCATTCCACCGCTACACTCGGAATTCCGCCTGCCTCTACTTCACTCAAGAACCGTAGTTTCAAATGCACATCCCAGGTTAAGCCTGGGGATTTCACATCTGACTTACAGTCCCGCCTACGCTCCCTTTACACCCAGTAATTCCGGACAACGCTCGCCACCTACGTATTACCGCGGCTGCTGGCACGTAGTTAGC
+
CCCCCGGGGGGGGGGGGGGGGGGGGGGGGGGGGGGGGGGGGGGGGGGGGGGGGGGGGGGGGGGGGGGGGGGGGGGGGGGGGGGGGGGGGGGGGDFGGGGGGGGGGFF7EGGGGGGGGGGGGGGGCCFGEGCGGGGGGCGGGGGFGGGGGGGFGGGGGGGGGGGGGFFGGGGGGGGGGFGGGGGGGFCF7FFGGGFGDDCEGFGFFGGFFGGGEGGGFFGGFGFF>FDF@DFDFGF<ACGGGFFEGGFFGF;>FFGFG(,219GFGGFF:>::?CBAGF?032630:B:(A1C?3:4:F)).
@M04650:207:000000000-C238N:1:1101:15729:4235 2:N:0:19
GGACTACCCGGGTATCTAATCCTGTTTGCTCCCCACGCTTTCGAGCCTCAACGTCAGTTATCGTCCAGTGAGCCGCCTTCGCCACTGGTGTTCCTCCTAATATCTACGCATTTCACCGCTACACTAGGAATTCCACTCACCTCTCCGACACTCTAGCAAAGCAGTTTCCAAAGCAGTCCCAGGGTTGAGCCCTGGGTTTTCACTCCAGACTTGCTTCGCCGTCTACGCTCCCTTTACACCCAGTAAATCCGGATAACGCTTGCCCCCTACGTATTACCGCGGCTGCTGGCACTGAGTTAGC
+
CCCCCFGGGGEGGGGGGGGGGGGGGGGGGGGGGGGGGGGGGGGGGGGGGGGGGGGGGGGGCFGGGGGGGGGGGGGGGGGGGGGGGGGGGGGGGGGGGGGFGGGGGGGCGGGGGGGGGGGGGGGGAFGGGGGGCFCF;FGGGGGFGGEEEEEDFGFGGGGGFGGGGGGGAE9=?FGCE?FGGGGGGGGGFGGFFG8@7CFGG+;BAGGFFGG>67B:F=GGFGFFDFFFFGFD@E;9F)CGC?@EGD3<DABBDFG<61>3?FF?GGF1(.14>@:AGG?9969BFF0)5C?<(()5:<454
@M04650:207:000000000-C238N:1:1101:21973:4248 2:N:0:19
GGACTACAAGGGTATCTAATCCTGTTTGCTCCCCACGCTTTCGCGCTTTAGCGTCAGTATTTGTCCAGTGAGCTGGCTTCCCCATCGGCATTCCTACAAATATCTACGAATTTCACCTCTACACTTGTAGTTCCGCCCACCTCTCCAATACTCTAGTCTAACAGTTTCCAACGCAATACGGAGTTGAGCCCCGCAGTTTAACATCAGACTTTTTAAACCACCTAGACGCGCGTTACGCCCAATAAATCCGGATAACGCTCGGGGCATACGTATTACCGCGGCTGCGGGCACGTATTTTGCC
+
BCCCCGGGGGGGGGEGGGGGGGGGG,EFGGFGGGFEGEFGGGDFGGCF,<FFGDFGGEGDFGGGGFGGFGGGFFBFEGG?@<FGGGGGGGGGEFFGFGGGGFFFFGGFGGF7FFGFGGGGFEGG;EFGGFGGGGGGDGG>E6FDDEFFGGF7EDFDE=DEGGGFGFADGDGGGGGGGGGGGF+BF9ECGEGGG6CEG7;77+@AFFFFE>=849CFFBDC97>;>F=D@D=(.:)353EGGF@EDGC?G>>::DGF37:?;B32)::73(.)6<4<@D0(((27:(460*(7(.)()+.,4
@M04650:207:000000000-C238N:1:1101:23160:4276 2:N:0:19
GGACTACAGGGGTTTCTAATCCTGTTTGCTACCCACGCTTTCGCATCTGAGCGTCAGTCATCGTCCAGAAAGTCGCTTTCGCCACCGGTGTTCCTCCCAATATCTACGAATTCCACCTCTACACTGGGAATTCCACTTTCCTCTCCGAGACTCAAGCCAGGCAGTTTCAAATGCACTTCCAGGGTTAAGCCCTGGGCTTTCACATCTGACATACCCGACCGCCTACATGCGCTTTACGCCCAATAATTCCGAATAACGCTTGGACCCCCCGTACTACCGCGGCCGCTGGCCCGGAGTTAGC
+
CCCCCGGGGGGGGGGGGGGGGGGGGGGGGGGGGGGGGGGGGGGGGGGGGEGGGGGGGGGGGGGGGGGGGGGGGGGGGGGGGGGGGGGGGGGGGGGGGGGFGGGGGGGGGGGFGGGGGGGGGGDGGGGGGFGFGGFGGGDGGGGFGGGEFGGFGGGGGGGGGGGGDGGGGGFF7BFDFFGFG9@CCFCGGGDFFGDEFDGGGFGFCFGCEGGGEGFFABGG>G@F9A9FEGFF1EFEF;GEGF@;GFFFGF628A3<F:;(:6D0CGB:>9043*-4E7(3>90(,(79-A:C00(7:C<:6
@M04650:207:000000000-C238N:1:1101:16220:4287 2:N:0:19
GGACTACTGGGGTTTCTAATCCTGTTTGCTCCCCACGCTTTCGCGCTTTAGCGTCAGTATTTGTCCAGTGAGCTGGCTTCCCCATCGGCATTCCTACAAATATCTACGAATTTCACCTCTACACTTGTAGTTCCGCCCACCTCTCCAATACTCTAGTCTAACAGTTTCCAACGCAATACGGAGTTGAGCCCCGCAGTTTAACATCAGACTTTTTAAACCACCTAGACGCGCTTTACGCCCAATAAATCCGGATAACGCTCGGGGCATACGTATTACCGCGGCTGCTGGCACGTATTTAGCC
+
CCCCCGGGGGGGGGGGGGGGGGGGGGGGGGGGGGGGGGGGGGGGGGGGGGGGGGGGGGGGGGGGGGGGGGGGGGGGGGFFFGGGGGGGGGGGGGGGGGGGGGGGGGGGGGGGCGGEGGGGGGGFGCFFFGGGGGGGGGGGGCFFGGGGGGGFGGGGGGGGGFFGGGGGGGGDDFGGGGGGECGGGGFFGFGGGDEECFFFFFG6FGGFFGDC<GGGCEGGDGFFEFED@D29;EFFFFECGF@;7FFFFF8;;B>2*73499D>DEB2<0.)5+:A:*(2-31967>26*4>(()(60)),
@M04650:207:000000000-C238N:1:1101:12350:4331 2:N:0:19
GGACTACTAGGGTTTCTAATCCTGTTTGCTCCCCTAGCTTTCGCACCTCAGCGTCAGTTATGGCCCAGAAGACTGCCTTCGCCATTGGTGTTCTTCCCAATATCTGCGCATTTCACCGCTACACTGGGAATTCCATCTTCCTCTACCAAACTCGAGTCTGCCAGTTCGGAATCCGGCTGGGGGTTGCGCCCTCAGATTAGAGATTCCGCTGAACAAACCGCCTACGCGCGCTTTACGCCCAATAAATCCGGATAACGCTTGCTCCCTACGGATTACCTCGGCTGCTGGCACGTAGTTAGCC
+
CC9CCFGGGGGGGGGGGGGGGGGGGGGGGGGGGGGGCDGGFGGGCFFGGGGGGGGGGGGGGGGGCGGGGCFCGGGGGGGGGGGGGGGGGGGGGGAFGGGGGG9FFGGGGGGFGGGGGGGGDGGFGFGGFGGCFGGGGGFFGGGFGGGGDF7DGGGGGFGGGGCFGGEEG7EFF:CCCDDEGGGGGF,@*>C*1,<9CD9DGFGF+9CFFG)?:CCCFFGG>G68(09>9<@91:*6B:GGDB:):>)6>>@<BD7291-6(,29*;(7(((((24)20-(-(46?D>266<EF(34>+)).
@M04650:207:000000000-C238N:1:1101:19988:4355 2:N:0:19
GGACTACTAGGGTTTCTAATCCCGTTCGCTACCCTAGCTTTCGCACATGAGCGTCAGTTATGTGCCAGGAAGCCGCCTTCGCCACTGGTGTTCCTCCCGATATCTACGCATTTCACCGCTACACCGGGAATTCCACTTCCCTCTCACATACTCTAGACTTGCAGTATCAGCCGACATCCGCCAGTTGAGCTGACGTATTTTACAGCTGACTATCAAATCCGCCTGCGTGCCCTTTACGCCCAGTAATTCCGGACAACGCTTGCCCCCTACGTATTACCGCGGCTGCTGGCACGTAGTTTGC
+
CCCCCGGGGGGGGGGGGGGGGFGGGGGGGGEGGGGGGGGGGGGGGGGGFGGGGGGGGGGGGGGGGGGGGGGCGGGGGGGGGG7FGGGFGGGGGGGGDEFGDGGGGAFGEGGGGGDGGGGCEGEFEFGCGEGGGGCECFFGGGGFG=EFFGGFGGGGFGGGGCFGGGGGGGGDD7CEEGCCC:5B>>@EFGCF??8ECGGGGFFFFDCFECC84C:CF?F<@4@F=F987C(33?FFFFGGG12@CC))3;;(1))4<9>?<?F:FGF>FBBFF7>DGF6>>>FFFF?:?E7F0,(.-C>A:
@M04650:207:000000000-C238N:1:1101:13454:4377 2:N:0:19
GGACTACAGGGGTTTCTAATCCTGTTTGATCCCCACGCTTTCGCATCTCAGCGTCAGTACTGCACCAGGTAGTCGCCTTCGCCACTGATGTTCCTCCAGATCTCTACGGATTTCACCCCTACACCTGGAATTCCACTACCCTCTCACAGACTCAAGTCTAACAGTATCAAAAGCAGTTCCACGGGTGAGCCGGGGGCTTTCACTTCTGACTTATCAAACAGCCTACATGCGCTTTACGCCCAGTGATTCCGATTAACGCTTGCACCCTACGTATTACCGCGGCTGCTGGCACGGGGTTAGC
+
CCCCCGGGGGGGGGGGGGGGGGGGGGGGGGGGGGGGGGGGGGGGGDDFFGGGGGGGGGFGFGGDFCFGE@EFGGGGGGGGGGGGGGGGGGGGGGGGGGGGGFGGGGGG,CFCGGGGF8BDGGGGGCFGGGGGGGGGD8EGGGGDFEF=AFFFGGGGFFEGGGGGFGFDGFEFGCFGGGGGFFCGG+3+@FCE+@EGGDGGF9F+8=FF<FCFC@FGFFGG=<>:;F1@CF;F0:FCA1EGG7<;*:<?F7=2:ECAD19B?:C?CF<1(4?1>FBDGG?>BFF>BF0:>GFC:-(-752:2
@M04650:207:000000000-C238N:1:1101:11012:4395 2:N:0:19
GGACTACTGGGGTATCTAATCCTGTTTGCTCCCCTAGCTTTCGCACTTCAGCGTCAGTTTTTGTCCAGTGAGCTACCTTCGTCATCGGCATTCCTACATATATCTACGAATTTCACCTCTACTCATGTAGTTCCGCCCACCTTTCCAATACTCTAGAATTTCAGTTTCGTCGGCAAGCTAATGGTTGAGCCACTAGTTTTCACCGTCGACTTGAAACCCCGCCTAGATGCCCTTTATGCCCAATAATTCCGGATAACGCTTCCGACATCCGTATTACCGCGGCTGCTGGCACGTATTTAGC
+
CCCCCGGGGGGGGGGGGGGGGGGGGGGGGGGGGGGGGGGGGGGGGGGGGGGGGGGGGFGGGFGGGGGGGGGGGGGGGGGGGGGGGGGGEDFGFGGGGGGGGGGGGGGGCAEGFGGGGGGGGGGGGGG<E9FFFGDGGGEGDGFFGGGGCDGFGFGGGGGCFGGGGGGGGGGGGGC+DGFACEFDGF6,=DFCFEGGFGGG7FCA>FGFFGGGFGF>FBEGFGF>AF=+5DEFFG/6B5FGDE9BGDCCGFF@(.:ACDB@((*,*=6;).821C29FC0699((467>4C0C6,(-5F26<
@M04650:207:000000000-C238N:1:1101:12094:4445 2:N:0:19
GGACTACAAGGGTTTCTAATCCTGTTTGCTCCCCTAGCTTTCGCACTTCAGCGTCAGTTTTTGTCCAGTGAGCTACCTTCGTCATCGGCATTCCTACATATATCTACGAATTTCACCTCTACTCATGTAGTTCCGCCCACCTTTCCAATACTCTAGAATTTCAGTTTCGTCGGCAAGCTAATGGTTGAGCCACTAGTTTTCACCGTCGACTTGAAACCCCGCCTAGATGCCCTTTATGCCCAATAATTCCGGATAACGCTTGCGACATACGTATTACCGCGGCTGCTGGCACGTATTTAGC
+
CCCCCCGGGEGGGGEGGGFGGGGGFCGGGGGFFGGGGGGAFEFEGGGGCGGGGGGGGG9,CDFGGGGGGGGGFGCF@FGGGEFGCFGGDCGGGGGGGGGGGGGGGFGGGGGCFGGGGGGGCEAFDGGGGFCEEFEDECEGGFGFGGGGGGG7=,EFFCGF8FGGGGFCB,@CC@>EGFFGF;FFF9>8@DCF?A,9C7@FGFCA*+3:)<DC5CG<C5@D=D99)**47F3BBFF*=<FFCB27FC4@:+=>6>G9;2(61299C5(24,422@:<F:2699(((4))3A(024(..C<46
@M04650:207:000000000-C238N:1:1101:20585:4471 2:N:0:19
GGACTACCGGGGTATCTAATCCTGTTCGCTACCCATGCTTTCGAGCCTCAGCGTCAGTTACAGACCAGACAGCCGCCTTCGCCACTGGTGTTCTTCCATATATCTACGCATTTCACCGCTACACATGGAGTTCCACTGTCCTCTTCTGCACTCAAGTTTCCCAGTTTCAGATGCGCTTCCTCGGTTAAGCCGAGGGCTTTCACATCAGACTTAAAAAACCGCCTGCGCTCGCTTTACGCCCAATAAATCCGGATAACGCTTGCCACCTCCGTATTACCGCGGCTGCTGGCACGTAGTTAGC
+
CCCCCGGGGGGGGGGGGGGGGGGGGGGGGGEGGGGGGGGGGGGFGGGGGGGGGGGGGFAFGCGGGGGGGGDGGGGGGGGGGGGGGGGGGGGGGGGGGGFGGDGCEGGGGGGGGGGGGGGGGGGG,=EGGGGGGGGGGCEGGGGFFGGGFGGFGGFGFAFGGGFGGCGG,CE,=B@EGDGF7CEGGGDGGGGG>CGGGGGGGFGFFFDA=CCFF7FGA@GGFDB;;F@FBGFF05FCADGGG<(4C:<AGFF9:@G>F66<6<F:7C??(444<=79FC:79>FF90)::E?F?:?06CA<9
@M04650:207:000000000-C238N:1:1101:23048:4499 2:N:0:19
GGACTACAAGGGTATCTAATCCTGTTTGCTCCCCTAGCTTTCGCACTTCAGCGTCAGTTTTTGTCCAGTGAGCTACCTTCGTCATCGGCATTCCTACATATATCTACGAATTTCACCTCTACTCATGTAGTTCCGCCCACCTTTCCAATACTCTAGAATTTCAGTTTCGTCGGCAAGCTAATGGTTGAGCCACTAGTTTTCACCGTCGACTTGAAACCCCTCCTAGATGCCCTTTATGCCCACTAATTCCGGATAACGCTTGCGACATACGTATTACCGCGGCTGCTGGCACGTATTTAGC
+
CCCCCGGGGGGGGGGGGGGGGGGGGGGGGGGGGGGGGGGGGGGGGGGFGGGGGGGGGGGGGGGGGGGGGGGGGGAFGGGGGGGGGGCEGGGGGGGGGGGFGGGGGGGGGGGGGGGGGGGGDFFGGGGGGGGGGG>FGGGGGGGFGGGGGGGFGGGDGFGGGGGGGGGGCFGGDGGGCFGGGGGGFGDGFCG8?FGGFGGFGCFF?FGFBGGGFG5CFDGC)/<BFFFFFGFFFGFFFFGGGE(5CC?CFFF2>DD3D@@DDD<6DGF<>)3@@FFFFD6BF0236??>0C<G(489:GAD<
@M04650:207:000000000-C238N:1:1101:11479:4644 2:N:0:19
GGACTACAGGGGTATCTAATCCTGTTTGATCCCCACGCTTTCGCATCTCAGCGTCAGTACTGCACCAGGTAGTCGCCTTCGCCACTGATGTTCCTCCAGATCTCTACGGATTTCACCCCTACACCTGGAATTCCACTACCCTCTCACAGACTCAAGTCTAACAGTATCAAAAGCAGTTCCACGGGTGAGCCGTGGGCTTTCACTTCTGACTTATCAAACAGCCTACATGCGCTTTACGCCCAGTGATTCCGATTAACGCTTGCACCCTCCGTATTACCGCGGCTGCTGGCACGGAGTTAGC
+
CCCCCGGGGGGGGGGGGGGGGGGGGGGGGGGGGGGGGGGGGGGGGGGGGGGGGGGGGGGGGGGDFGGGGGGGGGGGGGGGGGGGGGGFGGGGGGGGGFGGGGGGGGGGEGGGGGGGGGEFFGFGGGGFGGGGGGGGGFFGGGGFG,EFC?GFF?FFGGDGFFGGGGGGG;FBFGGGGGGGGGGGDGGGGGGGCEG6FFGGGFGFFGGF@GGGFGG@FBFGFGFB:A4BAGAD25F4A@GGG2=;F:??GFF(6>DCGF;<?@C3FGFFFFFFFFFFGGB09(21(40)3C7GF669:GF<<
@M04650:207:000000000-C238N:1:1101:21655:4651 2:N:0:19
GGACTACCCGGGTATCTAATCCTGTTTGCTCCCCACGCTTTCGCACCTGAGCGTCAGTCTTTGTCCAGGGGGCCGCCTTCGCCACCGGTATTCCTCCAGATCTCTACGCATTTCACCGCTACACATGGAATTCCACTCTCCTCTCCTGCACTCAAGTCTCCCAGTTTCCAATGCACACAATGGTTGAGCCACTGCCTTTTACATCAGACTTAAGAAACCACCTGCGCTCGCTTTACGCCCAATAAATCCGGATAACGCCTGCCACCTACGTATTACCGCGGCTGCTGGCCCGTAGTTAGCC
+
CCCCCGGGGGGGGGGGGGGGGGGGGGGGGGGGGGGGGGGGGGGGGGGGGFFGGGGGGGGGGGGGGGGGGGGGGGGGGGGGGGGGGGGGGGGGGGGGGFFGGFGGGFFGGGGGGGGGGGGGGGGGGDGGGGGGGGGGGGGGGGGFGGGFDGGFGGGGFGF;AFFGGGGGFCCGGGGCFFGDGGGGFFFFGGFG62ACCGGGGFFFFGFF=FGGEGFGFBCFFD@EBA;)3C9D<GFC>0CCG033DGA27>E6(.??C>(4417:FG::?F1)-C<)0*447>99:?27:*,/-(,-6+)).
@M04650:207:000000000-C238N:1:1101:22597:4669 2:N:0:19
GGACTACAGGGGTTTCTAATCCTGTTTGATCCCCACGCTTTCGCATCTCAGCGTCAGTACTGCACCAGGTAGTCGCCTTCGCCACTGATGTTCCTCCAGATCTCTACGGATTTCACCCCTACACCTGGAATTCCACTACCCTCTCACAGACTCAAGTCTAACAGTATCAAAAGCAGTTCCACGGGTGAGCCGTGGGCTTTCACTTCTGACTTATCAAACAGCCTACATGCGCTTTACGCCCAGTGATTCCGATTAACTCTTGCACCCTCCGTATTACCGCGGCTGCTGGCACGGAGTTAGC
+
CCCCCGGGGGGGGGGGGGGGGGGGGGGGGGGGGGGGGGGGGGGGGGGGGGGGGGGGGGGFGGGGGGGGGGGGGGEGGGGGGGGGGGGGGFGFGGGGGGGGFGGGGGGGGGGGGGGAFGGGGGCFGGGGGGGGGGGGGGGFF?FFGEFGD,@DGGGGGGDCFGGGGDGGDGGFCFFGGGGGGGGDGGGGDFGGGG>>FGGFFFGAFGG>CGGGEGD79*D7>FB>EFFA4FBF=C58FFGGG;?@C+9?FAFF<>*9F)).1);76E@D@FFFFF0)0:(92;>90,4>(:?D:(47??<>9
@M04650:207:000000000-C238N:1:1101:14831:4670 2:N:0:19
GGACTACTAGGGTTTCTAATCCTGTTCGCTCCCCTAGCTTTCGCGCCTCAGCGTCAGTTGCAGTCCAGAAAGCCGCCTTCGCCACTGGTGTTCCTCCTAATATCTACGCATTTCACCGCTACACTAGGAATTCCACTTTCCTCTCCTGCCCTCAAGAAATACAGTTTCCATTCCATCACAGGGTTGAGCCCTGAACTTTAAAAACAGACTTGTATTCCCGCCTACGCGCCCTTTACGCCCAATGATTCCGGACAACGCTCGCCCCCTACGTATTACCGCCGCTGCTGTCCCGTAGTTAGCC
+
CCCCCGGGFGGGGGGGGGGGGGGGGGEGGGGGGGDCFGGGGGGGGGGGGGGGGGGGGGG9@FGCGGGGGGGGGGGGGGGGGGGGGGGGGGGGGGGGGGGGGFGGGGGFGGGGGGGGGFGGGGGGGGGGGGGGGGGGGGGGGGGFFGGCEGGFGFGG9D8FFF9EFGGGGGDGGGCEA+@,EFGGF78DFGFGCFFFFCG;CAFA>FC*19EGEGGGF7EDAGAFFABEFGFFBC6*)1EGF?@1F73)2;.:@AC@36,3(4C<GG;?:2446F4:E3(((,((-)5).+)*.--,6+.),
@M04650:207:000000000-C238N:1:1101:11153:4672 2:N:0:19
GGACTACTAGGGTTTCTAATCCTGTTCGCTACCCATGCTTTCGAGCCTCAGCGTCAGTTACAGACCAGACAGCCGCCTTCGCCACTGGTGTTCTTCCATATATCTACGCATTTCACCGCTACACATGGAGTTCCACTGTCCTCTTCTGCACTCAAGTCTCCCAGTTTCCGATGCACTTCTCCGGTTAAGCCGAAGGCTTTCACATCAGACTTAAGAAACCGCCTGCGCTCGCTTTACGCCCAATAAATCCGGACAACGCTTGCCACCTACGTATTACCGCGGCTGCTGGCACGTAGTTAGC
+
CCCCCFGGGGGGGGGGFGGGGGGGGGGGGGGGGGGGFGGGGGGGGGGGGFGGGGGGGCGGGGGGGGGGGGGGGGGGGGGGGGGGGGGGGGGGGGGGGGGGGGGGGCGFGGGGGGGGGGGGGGG@GGGGGGGGGGGGGGGGGGAFGGGGGDG?GG8FGGGGGGGGDDFGGCEECGCEGGGGGGGGGGGGGGGGGGEGGFFGGFGF>FGAEGCDFGGGFFGFBD4>BFFFFGF>;G)9C@GGG;;(<>4CGFE9?FC:C6>F??DBGG?<?F<<2:74E:319>FFBFF?(:7E66(3,C)66
@M04650:207:000000000-C238N:1:1101:17290:4676 2:N:0:19
GGACTACCAGGGTATCTAATCCCGTTCGCTACCCTAGCTTTCGCACATGAGCGTCAGTCTTGTGCCAGGAAGCCGCCTTCGCCACTGGTGTTCTTCCCGATATCTACGCATTTCACCGCTACACCGGGAGTTCCACTTCCCTCTCACATACTCTAGGCTTACAGTATCAGATGACAAACAGATGGTAAGCACCTGCCTTTTACATCTGACTTATAAACCCGCCTGCGTGCGCTTTACGCCCAGTAATTCCGGACAACGCTTGCCCCCTACGTATTACCGCGGCTGCTGGCACGTAGTTTGC
+
CCCCCGGGGGGGGGGGGGGGGGGGGGGGGGDGGGGGGGGGGGGGGGGFGFGGGGGGGGGGGGGGGGGGGGGGGGGGGGGGGGGGGGGGGGGGGFGGFGGEGGGGGGGGGGCFGGGGGGGGGGGFGGGGFFGGGGGGGGGGGDCFGFGGDFGBGCGFGGGGGGGGGGGGGGGGFGGGGGGGFFFGGGFGFDGGGGGFFGFGCF9@+=DFFDF9CFGGFEGGFGFFFFFEFG@9@E>4A?EGE<?@GF?CGFFF:)9?GB>?<?C?GGF9:6:1<FB9FC69>;FFB02:(*4C?::0:C4).
@M04650:207:000000000-C238N:1:1101:5912:4721 2:N:0:19
GGACTACTCGGGTATCTAATCCTGTTTGCTACCCTAGCTTTCGTGCCTCAGCGTCAGAAATAACCCAGCAAGCTGCCTTCGCCCTCGGCGTTCTTCCAGATATCTACGCATTCCACCGCTACACCTAGAATTCCGCTTGCCCCTTTTACCCTCTAGCACGCTAGTATCGAATGCAGTTCCTCCGTTAAGCGAAGGGCTTTCACATCCTACTTGGCGCACCGCCTGCGCACCCTTTATGCCCATTGATTCCGAACAACGCTCGCACACCTCGTATTACCGCGTCTGCTGTCACGAGATTAGC
+
CCCCCGGG8FGGGGGGGFFGGGGGGGFGGG9FGGCFGGGGGGGEFDFFGGGGDGGGE@<E,E<FGGGF@DEFGCGFGGGGEFG7+4CG:CEFGF,AFFFGFGGGGGGGGGGGGGGGFGGGGEGGFEA,FBCFGC8F++4?E6DF?,@@,,@DGFGG;D96++@CA=D9+66DFGGCFFFGFG?EGGGG7C7*4@***;:@FFGFFG4**;DG474*//C<249=(;>A9D6@@6A<1?FCG3()1+9CDC)4(7DBGFFF02C7CE26(2626FFBGF1>9(4:B26:)<4<:((,2<4)5
@M04650:207:000000000-C238N:1:1101:16803:4767 2:N:0:19
GGACTACCCGGGTTTCTAATCCTGTTTGCTCCCCACGCTTTCGTGCATGAGCGTCAGTATCGACCCAGGGGGCTGCCTTCGCCATCGGTGTTCCTCCACATCTCTACGCATTTCACTGCTACACGTGGAATTCTACCCCCCTCGGACACACTCTAGCTGTGCAGGCACAAGTGCAGTTCCCAGGTTAAGCCCGGGCAGTTCACACCTGTCTTACACAACCGCCTGCGCACGCTTTACGCCCAGTAATTCCGATTAACGCACGCACCCTACGTATTACCGCGGCTGCTGGCGCGTAGCTAGC
+
CCCCCGGGGGGG@;CFFDFAFGGFG9FEFGFGGGGGGGGGGGEF@FCFFFFGGCFEGGGGGGGGGGFFDFGEGGGGGFGADCFG7FGG7FCCFGGFF8EG8E;E;FFGGG7=9EFFCEFGFGGGGD?F=AF,EE9?=,3@CCC*+@CCGF>:FG;DFE9DCCC:,>84,,,@DG:9E?FGGFFG7<;C@F8*=98CDCF9@6CF;CDACF7@7FGFFD=D><6;;F>BFDBF2CF:F<;8C8:3FF>)*99<:3<>C<B19>GF<E::(,4283()3:47196(7:7:?D(:2-4;(+.4(
@M04650:207:000000000-C238N:1:1101:8637:4776 2:N:0:19
GGACTACTCGGGTATCTAATCCTGTTTGCTCCCCACGCTTTCGAGCCTCAGCGTCAGTTAAAGCCCAGCAGGCCGCCTTCGCCACTGGTGTTCCTCCTAATATCTACGCATTTCACCGCTACACTAGGAATTCCGCCTGCCTCTACTTCACTCAAGAAACCCAGTTTTGGATGCAGCCCCGCAGTTGAGCTGCGGTATTTCACATCCAACTTAGGCCCCCGCCTACGCTCCCTTTACACCCAGTAATTCCGGCCAACGCTCGCCACCTACGTATTACCGCGGCTGCTGGCACGTAGTTAGC
+
CCCCCGGGGGGGGGGGGGGGGGGGGGGGGGGGGGGGGGGGGGGGGGGGGGFFGGGGGGGGGGGGGGGGGGGGGGGGGGGGGGGGGGGGGGGGGGGGGGGGGGGGGGGGGGGGGGGGGGDDGGGGGFGGGGGGGGGCEGGFGGGFGGGGGGGFFGGCFD@DD==8FFFGCEGFFGGGGFGGD@CEGGGFCEFGGGGGGDG@7BFFAC7FEGGGFFG4)04C9DFFFFFFFGF6;GFFFFGGG??EF*5<G6F90>D<CB>:B>C>3E<?F?:(4<?AFF((((-(,48?0EFG2?01(<46<
@M04650:207:000000000-C238N:1:1101:17820:4830 2:N:0:19
GGACTACTAGGGTTTCTAATCCTGTTTGCTCCCCTAGCTTTCGCACTTCAGCGTCAGTTTTTGTCCAGTGAGCTACCTTCGTCATCGGCATTCCTACATATATCTACGAATTTCACCTCTACTCATGTAGTTCCGCCCACCTTTCCAATACTCTAGAATTTCAGTTTCGTCGGCAAGCTAATGGTTGAGCCACTAGTTTTCACCGTCGACTTGAAACCCCGCCTAGATGCCCTTTATGCCCAATAATTCCGGATAACGCTTGCGACATACGTATTACCGCGGCTGCTGGCACGTATTTAGC
+
CCCCCGGGGGGGGGGGGGGGGGGGGGGGGGGGGGCGGGGGGGGGGGGGGGGGGGGGG<FEFFGFGGGGGGGGGGGGGGGGGFGGFGGGDGGGGGGGGGFFGGGGGGGG@FGGGGGGGGFGGGGGCFFGGGGGGGGG8EEGGGGFGGGDFFGFGEFGFEGFGGGGGGGGG@>ECEE+6DDEFFGFGGE8DFGGGGFG?DGGGFFFFCGEBGGGFDFFACGDAGB>9AB66D==EGFE6@FGGE=BGGCEGFF6()*.036;;156381:93(5<GFAFF?>>BFFFF?:BGFC(,(6:F<A6
@M04650:207:000000000-C238N:1:1101:25541:4865 2:N:0:19
GGACTACTAGGGTTTCTAATCCTGTTTGCTCCCCACGCTTTCGTGCATGAGCGTCAGTGTTATCCCAGGGGGCTGCCTTCGCCATCGGTATTCCTCCACATATCTACGCATTTCACCGCTACACGTGGAATTCTACCCCCCTCTGACACACTCTAGCTGTGCAGTCACAAGTGCAGTTCCCAGGTTAAGCCCGGGCATTTCACACCTGTCTTACACAACCGCCTGCGCACGCTTTACGCCCAGTAATTCCGATTAACGCTCGCACCCTACGTATTACCGCGGCTGCTGGCACGTAGTTAGC
+
CCCCCGGGGGGGGGGGGGGGGGGFGGGGGGGGGGGGGGGGGGGFGG<F@FGGGGGGEGFA<EF@FGGGGCFGGGGGGGGGGGDGGGGGGGGGGCGGGGGGGGGGGGGFGGGGGGGG,8BCEGGGDEGGGGGGGFEFG?=FGGGFG;FEGGBDGFGGGF9EFGGGGGGG,EFBDGG9FFFGGGGFGGGGGGGFGGGGGGFFF>CAFGGFCGGFEFFDFFGGFGFF<FFF9D(6;EF368EGGF0(*2667B??(8C4:(3:06D>GGB(,4::7G?)<C039>>BBBFF:E:EB486?@<AA
@M04650:207:000000000-C238N:1:1101:16203:4868 2:N:0:19
GGACTACTCGGGTTTCTAATCCCGTTCGCTACCCTAGCTTTCGCACATGAGCGTCAGTCTTGTGCCAGGAAGCCGCCTTCGCCACTGGTGTTCTTCCCGATATCTACGCATTTCACCGCTACACCGGGAGTTCCACTTCCCTCTCACATACTCTAGGCTTACAGTATCAGATGACAAACAGATGGTAAGCACCTGCCTTTTACATCTGACTTATAAACCCGCCTGCGTGCGCTTTACGCCCAGTAATTCCGGATAACGCTTGCGACATACGTATTACCGCGGCTGCTGGCACGTATTTAGC
+
CCCCCGGGGGGGGGGGGGGGGGGGGGGGGGGGGGGGGGGGGGGGGGGGGGGGGGGGGGGGGGGGGGGGGGGGFFGGGGGGGGGGGGGGGGGGGGGGGGGGCGGFGGGGCFGGCGGGGGGGGGGGGGGGDGGGGGGGGGGGGGGFFAEGGGGFGFGCGGGGGGGGGGFFGGGGGGGGGGGGGGGDFFFGGGGGGGGGGGGGFFFFFGGFFDGGEGGGFFGD@55(/;@D;DBF>GFC87EGG;<@GCCFGFA>:BGFG((4?:F0):9:<DF??@?<FG:>F>BB0332(2(<<2<AFGF).
@M04650:207:000000000-C238N:1:1101:21908:4886 2:N:0:19
GGACTACTCGGGTTTCTAATCCTGTTTGATCCCCACGCTTTCGCATCTCAGCGTCAGTACTGCACCAGGTAGTCGCCTTCGCCACTGATGTTCCTCCAGATCTCTACGGATTTCACCCCTACACCTGGAATTCCACTACCCTCTCACAGACTCAAGTCTAACAGTATCAAAAGCAGTTCCACGGGTGAGCCGTGGGCTTTCACTTCTGACTTATCAAACAGCCTACATGCGCTTTACGCCCAGTGATTCCGATTAACGCTTGCACCCTCCGTATTACCGCGGCTGCTGGCACGGAGTTAGC
+
CCCCCGGGGGGGGGEGGGGGGGGGGGGGGGGGGGGGGGGGGGGGGGGGGGGGGGGGGGGGGGGGGGGGGGGGGGGGGGGGGGGGGGGGGGGGGGGGGGGGGGGGGGGGGGGGGGGGGGGGGGGGGGGGGGGGGGGGGGGGGGGFGGGGGGGFGGGGFFGGGGGGGGFFGGGGGGGGGGGGGGGGGGGGGGGGEGGGG?FFGFGFF99>ECGFE78=FFGG=D=BEFEFFG226EF=C?GGG=DEFFFCGFA;?3DC761;<;3=GGF;D;><:C?AFF16;>>>9<):?GFF:19B3C)6-
@M04650:207:000000000-C238N:1:1101:16145:4895 2:N:0:19
GGACTACAGGGGTTTCTAATCCTGTTTGCTCCCCACGCTTTCGAGCCTCAGTGTCAGTTACAGTCCAGTAAGCCGCCTTCGCCACCGGTGTTCCTCCTAATATCTACGCATTTCACCGCTACACTAGGAATTCCACTTTCCTCTCCTGCCCTCAAGAACTACAGTTTCCATTCCATCACAGGGTTGAGCCCTGAACTTTAAAAACAGACTTGTATTCCCGCCTACGCTCCCTTTCCGCCCAATGATTCCGGACAACGCTCGCCCCCTACGTATTCCCCCGGCTGCTGGCACGTAGTTAGCC
+
CCCCCGGGGGDGFEGGFGGGGCGGGACFGGGGGGFGECC@<FGGGGGCBFFGA@EEFEFFGGGA9FAEFFEFFGGGGGGFFE:FCAFB@EFGGFGFGGGFGF9F;EEFEGGE<FFAGGGCGFGGFFGGFGCFGGFGFDFGGGGFDGGG8,86,BFF9D,3DF8D@AFFGGGGGGFCA?8DEG+@FCFFFFFCCCF@?7;3;B;5@5?AC9BF7C=++25;9/>=DFA*8/-0>,+*05C:B,3471577;:;@D46C116(37:CC;62??).3))+*(((-4;60:20*5*.(.-.0694
@M04650:207:000000000-C238N:1:1101:13840:4908 2:N:0:19
GGACTACTAGGGTTTCTAATCCTGTTTGCTACCCATACTTTCGAGCCTCAGCGTCAGTTGATGCCCAGTAGGCCGCCTTCGCCACTGGTGTTCCTCCCGATATCTACGCATTCCACCGCTACACCGGGAATTCCGCCTACCTCTACATCACTCAAGAACAGTAGTTTTGAACGCAGTCTATGGGTTGAGCCCATAGTTTTCACATTCAACTTACCATTCCGCCTGCGCTCCCTTTACACCCAGTAATTCCGGACAACGCTTGCCACCTACGTTTTACCGCGGCGGCTGTCACGTAGTTATC
+
CCCCCGGGGGGGGGGGGGGGGGGGGGGGGGGGGGGGGGGGGGGGGGGGGGGGGGGGGGGGFGFGGGGGGGGGGGGGGGGGGGGGGGGGGGGGGGGGGGGGGGGGGGGGGGGGGFFGGGGGGGGGGGGGGGGDGGGGGGGGGCGFFFGGGGGFGGGGGGGGGCDGGGGCGGGGGGEDGGGGFGGGGGG6EGGGGCCGGGGGFFGFFFGFEDCFEGFDF;@D@:>>BABF>G273EFFF?BCE=D5F:CCGAF6<>DDG;>F?FG:CGB02:<B:F?<CF:9>1(((4(4(3)<84?6<C5).
@M04650:207:000000000-C238N:1:1101:13032:4926 2:N:0:19
GGACTACCCGGGTATCTAATCCTGTTTGCTCCCCTAGCTTTCGCACTTCAGCGTCAGTTTTTGTCCAGTGAGCTACCTTCGTCATCGGCATTCCTACATATATCTACGAATTTCACCTCTACTCATGTAGTTCCGCCCACCTTTCCAATACTCTAGAATTTCAGTTTCGTCGGCAAGCTAATGGTTGAGCCACTAGTTTTCACCGTCGACTTGAAACCCCGCCTAGATGCCCTTTATGCCCAATAATTCCGGATAACGCTTGCGACATACGTATTACCGCGGCTGCTGGCACGTATTTAGC
+
CCCCCGGGGGGGGDGGGGGGGGGGGGGGGGGGGGGFGGGGGGG@EFEFGGGGGGGGGGA,CCFFFGGGFGGGGGAFGGGGG@FGGGGGGGGGGGGGGFCGGGGGGGGG:FGFGGGGGFGGDFEFGFGFGFFGGGGGGGGGGG8FFGFEGGGFGGGGGADF;DFGGGFGGDEEGGGGF6,@8CEFFGCDGGGFFCFG;CEGGFEF>79A=DG58?DGFFGDFGFF@A>@CF.:BCF4BCGGG:6;C:C3CCAB08D98;9F08>>7=18>DF??CBFGC6>F>B9662>(2(90(,.5C<96
@M04650:207:000000000-C238N:1:1101:12703:5016 2:N:0:19
GGACTACTAGGGTATCTAATCCTGTTTGCTCCCCTAGCTTTCGCACTTCAGCGTCAGTTTTTGTCCAGTGAGCTACCTTCGTCATCGGCATTCCTACATATATCTACGAATTTCACCTCTACTCATGTAGTTCCGCCCACCTTTCCAATACTCTAGAATTTCAGTTTCGTCGGCAAGCTAATGGTTGAGCCACTAGTTTTCACCGTCGACTTGAAACCCCACCTAGATGCCCTTTATGCCCAATAATCCCGGATAACGCTTGCGACATACGTATTACCGCGGCTGCTGGCACGTATCTAGC
+
@CCCCGGFFF8EGGFEFCFFGFGGGGDGGGGGGGGGGGFGFGGGGGGFGDEFGC7CF<FGFDEGGGGGGGGGGGGGGGGFGFGFGFDFGGGGGGFGGGGGGG9FGG<FCFFFGGGGGECCFGFFGGGFGGGFGFGGGDCB@FFDFGGF98FDGFGFGDF9EFDA@EGGG864?C668DDDFGG9CB8=@DCEF?=E==FFFFGBDDGFA>DGE>?8F8ED5@547*:99C):EF>=A59F:=(8F8<*:6?=5>C9=<B@;;<;<E@(7)34)1.:FD,-961>9?2,55(<36(6(<26)
@M04650:207:000000000-C238N:1:1101:16936:5035 2:N:0:19
GGACTACTGGGGTTTCTAATCCTGTTTGATCCCCACGCTTTCGCATCTCAGCGTCAGTACTGCACCAGGTAGTCGCCTTCGCCACTGATGTTCCTCCAGATCTCTACGGATTTCACCCCTACACCTGGAATTCCACTACCCTCTCACAGACTCAAGTCTAACAGTATCAAAAGCAGTTCCACGGGTGAGCCGTGGGCTTTCACTTCTGACTTATCAAACAGCCTACATGCGCTTTACGCCCAGTGATTCCGATTAACGCTTGCCCCCTCCGTAGTACCGCGGCTGCTGGCACGGAGTTAGC
+
C@CCCGGGGGGGGGGGGGGGAFGGGGGGGGGGGGFCGDGGGGGGGGGGGGGGGGGEGFGGGEFGGGGGGGCDEFFFGGGGGGGGGGGAFCFGGGGGGGGGGFFGGGGGEEGGGGFGGGGDEFGFGGGFFGGGGGGGGGGGGGGFFGGGF8EDE?FGFEFFGGGGGGGGGDG9FGG8EDFFGGGGGGGFEGGGEGGDGDAFGFGFFCFA=CFFE7+?ABG4@F9BFF9B*7)(/4?CFFDGG91(;>??F@;((2*;F<9;<;3(2C6;??;:(*4)<FF79996(-)5:=(3(2,(-A))6
@M04650:207:000000000-C238N:1:1101:5599:5043 2:N:0:19
GGACTACTGGGGTTTCTAATCCTATTTGCTCCCCACGCTTTCGTGCTTGAGCGTCAGTTACAGACCAGGTAGCCGCCTTCGCCACTGGTGTTCCTCCATATATCTACGCATTTTACCGCTACACATGGAATTCCACTACCCTCTTCTGCACTCTAGCCTGCCAGTATCTGTTGTATAACTGAGGTTGAGCCTCAGCCTTTGAAAGCAGACTTAACGAACAGCCTGCGTGCGCTTTACGCCCAGTAATTCGGAACAACGCTCGCCCCCTACGTATTGCCGCGGATGCTGGCACGGATGTAGC
+
CCCCCAFFFG,F@7,CFFGGGFGGDF9EEFGGGGG7CF@@,CFEFGC@FC,,@FC@FGFDCC<FEFGFGFFCFGGGDCFD<,BCFGGFGFFCFFGG8FFD@B=FGGFDFCGGGCGGF7EDEGGGGFGGGGGGA,;<EC,44=F5FFDFF@,<=,=D,@E8E,DC<;CG>E;DD:E,@2EF,,3DE8@FC8,9,,<7FCAFFF,<A6+*:;CDEFGC*:@*5D=B=?)*0*0-(:46=>EGE0(677<EG))/,)065:02((/4781(28?(52,)+23310(-11)4,/(3((,((<)).
@M04650:207:000000000-C238N:1:1101:6967:5075 2:N:0:19
GGACTACCGGGGTATCTAATCCTGTTTGATCCCCACGCTTTCGTGCTTGAGCGTCAGTTATAGTTTAGTAAGCTGCCTACGCAATCGGAGTTCCTCGTTATATCTATGCATGTCACCGCTACACAACGAATTCCGCCTACTTCATCTATACTCAAGAATCCCAGTTTCAACGGCAGTTCCAACGTTGAGCGTTGGTATTTCACCGCTGACTTAAAATCCCGCCTGCGCACCCTTTAAACCCAATAAATCCGGATAACGCTCGCATCCTCCGTATTACCGCGGCTGCTGGCACGGAGTTAGC
+
CCCCCGFGGGGGGGGGGGGGGGGGGGGGGGGGGFGGGGGGGGGGGGGGFGGGGEGEGGGAF@F@FFGGGFGGGGGGGGGFGFEFGGGG@FGGGGGGGGGGGCFGGGGGGGGFFGGGGGGGGGFE@FDGGGGGGGGDGGGGGGGFGFGF?CGFGGFG,DFGFGGGGGCGGGFGG7+@A7EFGGFGGF?FFGGGGGFCDGGGEFFAAD4?A>2+ADFGC(>C@G@?9F@>>G3?<:F<A6CFGFFFGGF);FEB?>DFC?9?09DB7*,827940*4>EG:0(413((4:>=(23;90(2642
@M04650:207:000000000-C238N:1:1101:14452:5103 2:N:0:19
GGACTACCCGGGTTTCTAATCCTGTTTGATCCCCACGCTTTCGCATCTCAGCGTCAGTACTGCACCAGGTAGTCGCCTTCGCCACTGATGTTCCTCCAGATCTCTACGGATTTCACCCCTACACCTGGAATTCCACTACCCTCTCACAGACTCAAGTCTAACAGTATCAAAAGCAGTTCCACGGGTGAGCCGTGGGCTTTCACTTCTGACTTATCAAACAGCCTACATGCGCTTTACGCCCAGTGATTCCGATTAACGCTTGCACCCTCCGTATTCCCGCGGCTGCTGGCACGGAGTTAGC
+
CCCCCGGGGGGGGGGGGGGGGGGGFGGGGGGGGGGGGGGGGGGGGGGGGD<FGGGGGGGGGGGGGGGDGGGGGGGGGGGGGGGGGGGFGGGGGGGGGGGGFGGGGGGGGG:F?FGFEGDFFFGFGGGGGGGGDEFFFGGGGFG?FFGDD=EFGGFEGGECCFGGGGGGGGGGGGGCFFGGFDCGEE>@68D>@?EGGGGGGFGFFGGFEGGE=FF7+:C>BGB>5AEFFGFF@G>EFFGGG0@4CFEFGFFFFFGFGFF@@DCEGGF61?>FB672C=:6>>>6>?FF:G7?<>(,4@>9<
@M04650:207:000000000-C238N:1:1101:6123:5183 2:N:0:19
GGACTACAGGGGTATCTAATCCTGTTTGCTCCCCACGCTTTCGCGCCTCAGCGTCAGTTAATGTCCAGCAGGCCGCCTTCGCCACTGGTGTTCCTCCTAATATCTACGCATTTCACCGCTACACTAGGAATTCCGCCTGCCTCTCCATCACTCAAGAACCGCAGTTTCAAATGCAGGCTATGGGTTAAGCCCATAGTTTTCACATCTGACTTGCTGTCCCGCCTACGCGCCCCTTACACCCAGTAAATCCGGATAACGCTTGCCACCTACGTATTACCGCGGCTGCTGGCACGTAGTTAGC
+
CCCCCGGEGGGGGGGGGGGGGGGGGGGGGGGGGGGGGGGGGGGGGGGGGFGGEGGGGGDF<EFGGFGGGE8AFGGGGGDGGGDGGGGGCEGGGEFGGFFGGGGFGGGGGGGGGGGGGCEDEGGGFFGFGAFFGGGGGE8FEGGFGGGADFFFGGGGGGGG>CEEFGFC;DEGGGD,,?CEFGGGGGG,@EFGFFCCFGEGGAEFFCFFFFFF3:82=>FF@C9@2?@BFD96@GFFFAFGC3(/C>557AE((0>AC0;6(,9076677??7?G::+:89991(9<:77E?90.1(,C>>5
@M04650:207:000000000-C238N:1:1101:22177:5192 2:N:0:19
GGACTACAGGGGTTTCTAATCCTGTTCGCTCCCCTAGCTTTCGCGCCTCAGCGTCAGTTGCAGTCCAGAAAGCCGCCTTCGCCACTGGTGTTCCTCCTAATATCTACGCATTTCACCGCTACACTAGGAATTCCACTTTCCTCTCCTGCCCTCAAGAACTACAGTTTCCATTCCATCACAGGGTTGAGCCCTGAACTTTACAAACAGCATTTTATTCCCGCCTACGCGCCCTTTACGCCCAATGATTCCGGACAACGCTCGCCCCCTACGTATTACCCCGGCTGGCTGCCCGTGGTTAGCC
+
CCCCCGGD8EFFG7CFGGAFFGEEFDCFGGGDCFGFGGGGFGGGGGEGEFFFFGGGGGGGGGFGGGFGCFFGGDGGFGFFGECFGGGC6FDFGFGGGGGFGGCF9BAFDGGGFCFGGEEC++=F=FFFGGGGGGBGGDFGGG8DEEEDF,39DFD8DF,;=FGCFGGGGAFDDGCFG6EEFGCGGCCE78BFC?,<@D,A+4@AF*0*)5=2;+5+4>FD>>424*-)0999@G;C)(B<*/3(+19<7))39D4359:8-4>?G=1(862)6+-)0*(((,90,((,,*.54((4(3(..
@M04650:207:000000000-C238N:1:1101:5331:5193 2:N:0:19
GGACTACACGGGTATCTAATCCTGTTTGCTCCCCACGCTTTCGCGCTTTAGCGTCAGTATTTGTCCAGTGAGCTGGCTTCCCCATCGGCATTCCTACAAATATCTACGAATTTCACCTCTACACTTGTAGTTCCGCCCACCTCTCCAATACTCTAGTCTAACAGTTTCCAACGCAAGACGGAGTTGAGCCCCGAAGTTTAACATCAGACTTTTTAAACCACCTAGACACGCTTTACGCCCAATCACTCCGGATAACGCTCGGGGCATACGTATTACCGCGGCTGATGGCACGTATTTAGCC
+
C@CC8CFEFGEDF@<<CAEF,CE9FFFGFGGD8:,::FEF<BF6@FCF,FFGEFGGGEGFE,CFGGGGDEEE8FGGGGCFEGGGG8FGGGGGG9=FGFFGFFG9DFE=??,CE,EFGFC=DGGGFFFGEGFGGG+@++++>?,9AE@DFDE9A4E89=;;EFFGGGG,;=EFGGG+6=,@+5@@FGCG6FG+51@CF+,3<@@B9DGFBFF8ACGGFE:C>4>E=8=+012/8*1*)64*=781C2)725>@FE+)21319>G03*.)).5)5+-)+147(((((-).,62:2<<:A+44.
@M04650:207:000000000-C238N:1:1101:5665:5215 2:N:0:19
GGACTACTGGGGTTTCTAATCCCGTTCGCTACCCTAGCTTTCGCACATGAGCGTCAGTCTTGTGCCAGGAAGCCGCCTTCGCCACTGGTGTTCTTCCCGATATCTACGCATTTCACCGCTACACCGGGAGTTCCACTTCCCTCTCACATACTCTAGGCTTACAGTATCAGCTGACAAACAGATGGTAAGCACCTGCCGTTTACATCTGACTTATAAACCCGCCTGCGTGCGCTTTACGCCCAGTAATTCCGGACAACGCTTGCCCCCTACGTATTACCGCGGCTGCTGGCACGTAGTTTGC
+
CCCCCGGGGGGGFGEGGGGGDFGGGGGGGGGGGGGGGGGGGGGGGGGGGGGFGGGDFCFGGFGGGGGGGGGGGGDGDGGGGGDGGGGFGGEFFGGEFCFFGDGFGGGGGGGGGGGGEFGGEGGGGGGG7FGFEGGGGGGCGGGFFFGGGGGF?FGGGGGGGGGGGEGFGG,@DFGGCDFGGFFGGFG7EFC67,@@D*>CFFFF6FDCAFGFCCFGFF8C9CB9BF>B639>0E))6;CFF303+:45DFF>?:D?G>>:3(952/67:?FF?F?A9>33>021>1?F:D:F:,(48C).)
@M04650:207:000000000-C238N:1:1101:9731:5228 2:N:0:19
GGACTACTAGGGTTTCTAATCCTGTTTGCTCCCCTAGCTTTCGCACTTCAGCGTCAGTATTTGTCCAGTGAGCTGGCTTCCCCATCGGCATTCCTACAAATATCTACGAATTTCACCTCTACACTTGTAGTTCCGCCCACCTCTCCAATACTCTAGTCTAACAGTTTCCAACGCAATACGGAGTTGAGCCCCGCAGTTTAACATCAGACTTTTTAAACCACCTAGACGCGCTTTACGCCCAATAAATCCGGATAACGCTCGGGGCATACGTATTACCGCGGCTTCTGGCACGTAGTTTGCC
+
CCCCCGGGGGGGGGGGGGGGGGGGGGGGGGGGGGGGGGGGGGGGGGGGGGGGGGGGGGGGFGGGGGGGGGGGGGGGGGGGFGGGCFGFGGGGGGGGGGGGGGGGGGGGGCGGGFGGGGGGGGGGGEE,FFGGGGDGGGGGGGGFGGGGGGGFGGGGGG,DAFGGGGGGGGGGGGGCGGGGGGGGCAFGFGGG6CG79CDFGFGFFFF*:;CFFFGGFFGFCGBEFFFF=7>(:7BE?2@C*6();C6)*)211=F@56(/(3505/4224??AFBAF7,(4>3(())),*8:(((-)+.).
@M04650:207:000000000-C238N:1:1101:19131:5248 2:N:0:19
GGACTACAGGGGTATCTAATCCTGTTTGCTCCCCACGCTTTCGCACCTGAGCGTCAGTCTTTGTCCAGGGGGCCGCCTTCGCCACCGGTATTCCTCCAGATCTCTACGCATTTCACCGCTACACCTGGAATTCTACCCCCCTCTACAAGACTCTAGCTTGCCAGTTTCAAATGCAGTTCCCAAGTTAAACTCGGGGATTTCACATCTGACTTAACAAACCGCCGGCGGACGCTTTACGCCCAGTAATTCCGATTAACGCTTGCACCCTCCGTATTACCGCGCCTGCTGGCCCGCGATTACC
+
CCCCCGGFGFGEGGGGGGGGGGGGGGGGGGFFCGDEGGEG@FECCFFFGGGFGEEGGGFGFCFEECAFGGGGEECC@CE9AFEEG=FGFGGA9,9AFFCGCFGGF99D@FGEC,FGFEECBFFEAFFFFCC:DFFDFGDCBD>9D=DFGFGA?>DCFFGFEFAFGGGGGGGGGGGCA8<<9F>F:7DF,2;ACEGGGGFF+=986;+191C781+@B05<6C06(83)()-((2))1(;8*-3:DFA2:1;(15*)*,(-(4729*331:(((;2)<:(,3(,(,1.)(1(2-(((-;2))
@M04650:207:000000000-C238N:1:1101:6417:5260 2:N:0:19
GGACTACTAGGGTATCTAATCCTGTTTGCTACCCACGCTTTCGCATCTGAGCGTCAGTCATCGTCCAGAAAGTCGCTTTCGCCACCGGTGTTCCTCCCAATATCTACGAATTCCACCTCTACACTGGGAATTCCACTTTCCTCTCCGAGACTCAAGCCCGGCAGTTTCAAATGCACTTCCAGGGTTAAGCCCTGGGCTTTCACATCTGACATACACGACCGCCTACATGCGCTTTACGCCCAATAATTCCGAATAACGCTTGGACCCTCCGTATTACCGCGGCTGCTGGCACGTAGTTAGC
+
CCCCCGGG,EEGGGGFGGGGGGGGGGGGGGFGFFFGCGGGFGG7FGFF9@FE@BFF:FEEEEFGGGGG9FE@CFFGCGGGGGGGG8FFGCGGGFGGF7FEGGFGG=<F7B8C9?EGGGGFFEFECFGFGFGGGFEFGECGGGFFE8C++=ED?DEF98++@:>CFFGFFCGGGFFE88?A,,,8@FCEEG,@FFC*5FGGC6,=AFG6;@7EEG4*3)*;2D@FFF=:*8,6:C>)118F76,:G*)9>:=0(87AG?062(/5*;((((-80624C71(4((-(-))5/234(4:?FAA4
@M04650:207:000000000-C238N:1:1101:25833:5292 2:N:0:19
TGACTACAGGGGTATCTAATCCTGTTTGCTACCCATACTTTCGAGCCTCAGCGTCAGTTGATGCCCAGTAGGCCGCCTTCGCCACTGGTGTTCCTCCCGATATCTACGCATTCCACCGCTACACCGGGAATTCCGCCTACCTCTACATCACTCAAGAACAGTAGTTTTGAACGCAGTCTATGGGTTGAGCCCATAGTTTTCACATTCAACTTACCATTCAGCCTGCGCTCCCTTTACACCCAGTAATTCCGGACAACACTTGCCACCTACGTTTTACCGCGGCTGCTGGCACGTAGTTAGC
+
CCCCCGGGGGGGGGGGGGGGGGGGGGGGGGGGGGGGGGGGGGGGGGGGGGGGGGGGGGGFGGGGGGGGGGGGGGGGGGGGGGGGGGGGGGGGGGGGGGGGGGGGGGGGGGGGGGGGGGGGGGGGGGGGEGGGGGGGGGGGGGGFGGGGGGGFGGGGFFGFGFGGFGFFDEFGDGEDEFGGGGG7FDGGFGGGGG8EGGACCFGFFGGF?FGDEGGGFFG+5CB33;@A27@FDGFEC3FG*3=EG@?EGFF0;BD(;(4<-6:?7C?1(((.:G:)<C31>>>016?F071CB(4?BFA).
@M04650:207:000000000-C238N:1:1101:10280:5337 2:N:0:19
GGACTACCGGGGTTTCTAATCCTGTTTGCTCCCCACGCTTTCGCACCTCAGCGTCAGTATCGTGCCAGGTGGCCGCCTTCGCCACCGGTGTTCCTCCTGATCTCTACGGATGTCACTCCTACACCAGGAATTCCGCCACCCTCTCACGAACTCAAGCCCTGCAGTATCAAAGGCAATTCCACCGGTGAGCGGTGGGATTTCACCCCTGACTTACAAGGCAGCCTACGCGCGCTTTACGCCCAGTAATTCCGATTAACGCTTGCACCCTCCGTATTACCGCGGCTGCTGGCACGGAGTTAGC
+
CCCCCGGFGGGGGGGGGGGGGGGGGGGGGGGGGGFGGGGGGGGGGGGGGGGGGGGGGGGGGGGAEGGGGGGFGGGGGGGGGGGGGGGGGGGGGGGGGCFFFFGGGGGGGDEEGFFG?FGFGF=FGFGGGGGGGGEEGEC8EGGFEGGGFEGFGEGGGGGGFGGGEGAEGGC9?CGGGGGGCCCCFCCGGGEC9C5?CD@FGFFFFGFFDG+:7CFG4(=CDGF@;FFB639>65>:F?>EG?FF=CDAGFFFFFGFGFBB6?FFGGF0:84:1C>DGF:9;(37;?FFFD1F:;>F3C5)-
@M04650:207:000000000-C238N:1:1101:8228:5344 2:N:0:19
GGACTACCGGGGTTTCTAATCCCGTTCGCTACCCTAGCTTTCGCACATGAGCGTCAGTCTTATGCCAGGAAGCCGCCTTCGCCACTGGTGTTCTTCCCGATATCTACGCATTTCACCGCTACACCGGGAGTTCCACTTCCCTCTACCATACTCTAGGCTGACAGTATCAGATGACCATCAGATGGTAAGCACCGGCCTTTTACATCTGACTTAAAAAACCGCCTGCGCGCGCTTTACGCCCAGTAATTCCGGACAACGCTTGCACCCTCCGTATTACCTCGGCGTCTGGCACGGAGTTAAC
+
CCCCCGGFDGGGGGGGGGGGGG<FGG8FGGGGGGCFGGGGGGGGGG7F:<F9FGGGGG9D<<,,CFGGG,CFCGGGGGGGDGGGGFFFGGGEC<DFGG:FEGGGGGGGGGGG9EFGGGGGGGGG8+8=B@FGFGGGGC?FFGFF8,EEADD?FADEGFC,8DC9F,@DD=EGGC9,4*@E,<;D,EFGGF,A;C*1/:F90=FFFGC@@GDCC7+=?28C(:6?2F0)6<;;6C:)*(;C58:::C94DF96:.>?*012:6D26F0-4,42:C:>FF))((((,-4?0C:G1093(0:).
@M04650:207:000000000-C238N:1:1101:9463:5346 2:N:0:19
GGACTACCCGGGTTTCTAATCCTGTTCGCTCCCCACGCTTTCGAGCCTCAGCGTCAGTTACAGACCAGAGAGCCGCCTTCGCCACTGGTGTTCCTCCATATATCTACGCATTTCACCGCTACACATGGAATTCCACTCTCCTCTTCTGCACTCAAGTCTCCCAGTTTCCAATGACCCTCCCCGGTTGAGCCGGGGGCTTTCACATCAGACTTAAGAAACCGCCTGCGCTCGCTTTACGCCCAATAAATCCGGATAACGCTTGCTCCCTACGTATTACCGCGGCTGCTGGCACGGAGTTAGC
+
CCCCCGGGGGGGGGGGGGGGGGGGGGGGGGGGGGGGDEGGGGGGGGGGGFGGGGGGEEFGGGGGGGGGGGGGGGGGGGGGGGCGGGGGGGGDGGGGGGGGGGGGGGGGGCGFGGGGGGGGGGFGGGGGGGGGGGGGGGGGFGGC=DGECGDFGGGGFGGGGGGGGFGFGFGGFGGFGCGGGGG>FGCFFFGEGGEGGDGFFFGFFGFFFGGGE>7:F8EF@GFFFF;EBGFF?CFA?4EE:,:FGGFAGFFFBEDDGFFFF?C2CE??BBF??E>2+:11(99;0(8>2C?G0(-1:F9>6
@M04650:207:000000000-C238N:1:1101:21077:5348 2:N:0:19
GGACTACTCGGGTATCTAATCCTGTTTGATCCCCACGCTTTCGCATCTCAGCGTCAGTACTGCACCAGGTAGTCGCCTTCGCCACTGGTGTTCCTCCCAATCTCTACGCATTTCACCGCTACACTGGGAATTCCACTTACCTCTTCCGCACTCAAGCCAACCAGTTTTCAAAGCAATTCCCACCTTGAAAGCAGGACTTTCACTCCAAACTTAATCGGCCGCCTACGCGCCCTTTACGCCCAGTCATTCCGGACAACGCTCGCCCCCTACGTATTACCGCGGCTGCTGGCACGTAGTTAGC
+
CCCCCGGGGGGGGGGGGGGGGGGGGGGGGGGGGGGGGGGGGGGGGGGGGFFGGGGGGGGGGGGGGGGGGGGGGGGGGGGGGGGGGGGGGGGGGGGGG>FGGGGGGGGGGGEGGGGGGGGDEFGGGGGGGGGGGGGGGGGGGGGFGGGDEGGEGGGGGGGGGGGGFGEGFGGGFFGFFGAFFFGEGGGGGGEFGGFCFGGGGFGFFGFFEG*<9C@FFAEGBGF?FF@BF).26C49ADEGED<@GGFFGFF>?DG:F99369DBCEF>:F:32C?DGGB>>026,1)5?G0?:,,4-+6<4
@M04650:207:000000000-C238N:1:1101:17766:5354 2:N:0:19
GGACTACCAGGGTATCTAATCCTGTTTGCTCCCCTAGCTTTCGCACTTCAGCGTCAGTTTTTGTCCAGTGAGCTACCTTCGTCATCGGCATTCCTACATATATCTACGAATTTCACCTCTACTCATGTAGTTCCGCCCACCTTTCCAATACTCTAGAATTTCAGTTTCGTCGGCAAGCTAATGGTTGAGCCACTAGTTTTCACCGTCGACTTGAAACCCCGCCTAGATGCCCTTTATGCCCAATAATTCCGGATAACGCTTGCGACATACGTATTACCGCGGCTGCTGGCACGTATTTAGC
+
CCCCCGGGGGGGGGGGGGGGGGGGGGGGGGGGGGGGGGGGGGGGGGGGGGGGGGGGGFEGGGGGGGGGGGGGGGGGGGGGGGGGGGGGGGGGGGGGGGGGGGGGGGGGGGGGGGGGGGGGGGGGGGGFGGGGGGDGEGGGGGGFGGGGGGGFGGFEGGGFGFGGEGGABFGGCGGGGGGGGGGGGGGDGGGGGGGGFGGF9EEFFGGFFGGGFGGGFCGGFGB@DFEAEGFFFGFFFFGFFBDFGGFCCFF163CE4;><DFGBGEF?EEBFFG:DGD?B>>B;>???FGFG04?FFG4).
@M04650:207:000000000-C238N:1:1101:7317:5366 2:N:0:19
GGACTACTCGGGTTTCTAATCCTGTTTGCTACCCACACTTTCGCACCTCAGCGTCAGTATTGTGCCAGATAGTCGCCTTCGCCACTGATCTTCCTCCTGATCTCTACGGATTTCACTCCTACACCAGGAATTCCACTATCCTCTCACACACTCAAGCCTTCCAGTATCAAGGGCAGTTCCACGGTTGAGCCGTGGGATTTCACCCCTGACTTAAAAAGCCGCCTACGCGCGCTTTCCGCCCAGTGATTCCGATTAACGCTTGCACCCTCCGTATTACCGCGGCTGCTGGCCCGTAGTTTGC
+
CCCCCGGGGGGGGGGGGGGGGGGGGGGGGGGGGGGGGGGGGGFGGGGGGGGGGGECGGGGGGGGGGFGGGGGGGGGGGGGGGGGGGGFGGGGFFGGGGGGGGGGGGGGGGGGCGGGDFGG?FGFGGGGGGGGGGGFFGGGGGGFGFGGGGGFGDGFGGGGGGGGGGGGGGFF>B=EGGGGGGGDGGGGGGGDGGGGDCGGGFFFFDF55DGGFCFF9=CF9DFFFF@F@GBF0E37A;EEG;0.97<7FFF:0>3)2896:(78DGB:?B(,3A79CF((29;>1:>B(*(214((-<>>2
@M04650:207:000000000-C238N:1:1101:21185:5388 2:N:0:19
GGACTACACGGGTATCTAATCCTGTTCGCTACCCATGCTTTCGAGCCTCAGCGTCAGTTACAGACCAGACAGCCGCCTTCGCCACTGGTGTTCTTCCATATATCTACGCATTTCACCGCTACACATGGAGTTCCACTGTCCTCTTCTGCACTCAAGTCTCCCAGTTTCCGATGCGCTTCCTCGGTTAAGCCGAGGGCTTTCACATCAGACTTAAAAAACCGCCTGCGCTCGCTTTACGCCCAATAAATCCGGATAACGCTTGCCACCTACGTATTACCGCGGCTGCTGGCACGTAGTTAGC
+
CCCCCGGCFGGGG:FGGGGGGGGGGGGGGGGGGGGGGGGGGGGGGGEGGGGGGGGGGGGDGGGGGGGGGGGGGGGGGGGGGGGGGGGGFGGGGFGGFGGGGGGGGGGGGGGG9FGGGGGGGGGGGGGGGGGGGGGGGGGGGGGFGGGGGGGFGGGGG,,@EGGGGDFGGGGGGG8EGGGGGFGGGGGGGGGGG5EECFGGGFGF+;DFEGDCEG@>FFGGFGFFDFFD0C@BFGFEFFGGGFFBGDAAGFF9BFGFG<90-:G?GFFFFFF?DF54?C:2>BFF1<>BFG?F?6?F?GAD2
@M04650:207:000000000-C238N:1:1101:22687:5408 2:N:0:19
GGACTACTAGGGTATCTAATCCTGTTTGCTCCCCACGCTTTCGAGCCTCAGCGTCAGTTACAGACCAGACAGCCGCCTTCGCCACTGGTGTTCGTCCATATATCTACGCATTTCACCGCTACACATGGAATTCCACTGTCCTCTTCTGCACTCAAGTTTCCCAGTTTCCAATGCACTTCCTCGGTTAAGCCGAGGGCTTTCACATCAGACTTAAAAAACCGCCTGCGCTCGCTTTACGCCCAATAAATCCGGATAACGCTTGCCACCTACGTATTACCGCGGCTGCTGTCACGTAGTTAGC
+
CC9CCGGG<<EEGFGGCFGG<FG@F@<EEFF8F:FGE@:@C?FCA@FCFG<EGFEECFGGGDGDGGGGF<E,6DF@FECFFECF@FGFE6CF9,@FEBFF,<DEGGGDGGG=CEEEECEGGGG@,9A85,C4AFFFDB=CECD==,@;E,EF=8>=CDAFCGC8FGFGF,@E=A,@==@E=,+6@FCFGFG>E+51*;6DD9;94C89BFGDE@:+*:C*8)85-)/)(:(,3F3)6,=FGD<;GC>CG;5>::*6=?F(18<7:<41:>1:)354@7-4(3(((()4)<<?(,(4476<A
@M04650:207:000000000-C238N:1:1101:8748:5415 2:N:0:19
GGACTACTGGGGTATCTAATCCTGTTTGCTCCCCACGCTTTCGCGCTTTAGCGTCAGTATTTGTCCAGTGAGCTGGCTTCCCCATCGGCATTCCTACAAATATCTACGAATTTCACCTCTACACTTGTAGTTCCGCCCACCTCTCCAATCCTCTAGTCTAACAGTTTCCAACGCAATACGGAGTTGAGCCCCGCAGTTTAACATCAGACTTTTTAAACCACCTAGACGCGCTTTACGCCCAATAAATCCGGATAACGCTCGGGGCATACGTATTACCGCGGCTGCTGGCACGTATTTAGCC
+
CCCCCAFDFGGGGDFFFGDG<FC9FFGGGEE<FC8:FCFGGGGGEG@FCFGGGGGGGF9FGFGGFAAFGGGGGGGGGGGGCGFFEFDCGGEEDFGGGGFGGGGGGCDGEGGGGGGGGGGGGGFFGF<FGFFGGGGGECCFGFF?EGG?9,@DGGGGGGGGGGFFGGGGFFEECEGGGGGGGE>E<FFGG7C6C:CECD;FFFGFFGGFEGCF?FFFFEE>>>B63;@)9/29@5:>>@EEG0;EGGECCDF;?5*5>96691C1>*47>?<DAA:A+*(49>>>(.508*)A1:F:9<495
@M04650:207:000000000-C238N:1:1101:12626:5489 2:N:0:19
GGACTACTGGGGTTTCTAATCCTGTTTGCTACCCACGCTTTCGCATCTGAGCGTCAGTCATCGTCCAGAAAGTCGCTTTCGCCACCGGTGTTCCTCCCAATATCTACGAATTCCACCTCTACACTGGGAATTCCACTTTCCTCTCCGAGACTCAAGCCAGGCAGTTTCAAATGCACTTCCAGGGTTAAGCCCTGGGCTTTCACATCTGACATACCCGACCGCCTACATGCGCTTTACGCCCAATAATTCCGAATAACGCTTGGACCCCCCGTATTACCGCGGCTGCGGGCACGGAGTTAGC
+
CCCCCGGGGGGGGGGGGGGGGGGGGGGGGGGGGGGGGGGGGGGGGGGGGGGGGGGGGGGGGGGGGGGGGGGGGGGGGGGGGGGGGGGGGGGGGGGGGGGGGGGGGGGGGFGGGGGGGGGGGGGGGGGGGGDGGGGGGFGGGGGFGGGGFGGFGGGGGGGGCFGGFGGGGFGFGGCDGGGDDGGEFF?FGGGGGGEFGFGGGFGFFFGFEGFGFGCCBBGC@C@FFFFA*;@FFDFEFFGGGD(=CGCFGA2/3:C46:9?8?5)2@??;03:0E2:CF:BF>;>;((43C9E19;23*:46
@M04650:207:000000000-C238N:1:1101:17043:5499 2:N:0:19
GGACTACCCGGGTATCTAATCCTGTTTGATCCCCACGCTTTCGTGCTTGAGCGTCAGTTATAGCTTAGTAAGCTGCCTACGCAATCGGAGTTCCTCGTTATATCTAAGCATGTCACCGCTACACAACGAATTCCGCCTACTTCATCTATACTCAAGACTCCCAGTTTCAACGGCAGTTCCAACGTTAAGCGTTGGGATTTCACCGCTGACTTAAAAGCCCGCCTGCGCACCCTTTAAACCCAATAAATCCGGATAACGCTCGCATCCTCCGTATTACCGCGGCTGCTGGCACGGAGTTAGC
+
CCCCCGGGGGGGGGGGGGGGGGGGGGGGGGGGGGGGGGGGGGGGGGGGFGGGGGGGGGGGGGGGGGGGGGGGGGGGGGGGGGGGGGGGGGGGGGGGGGGGGGGGGGGGGGGFGGGGGGEDGGGGGGGGGGGGGGGGGGDGGGGFGGGGGGGFGGGGGGGGCFGGGGGGGGGGGGGGFFGGGCCEGGGGGGGGGGGGGFGGGFFABGGF9CFGFGGGFFGGFG@(5A=>6DF;?FFFFCFFG?FFGCCEGF;>:DGFGFB::(5(1???FF;:0::AGG(79F>FFB:?>C(9810(-A).6
@M04650:207:000000000-C238N:1:1101:18001:5519 2:N:0:19
GGACTACCCGGGTATCTAATCCTGTTCGCTACCCATGCTTTCGAGCCTCAGCGTCAGTTACAGACCAGACAGCCGCCTTCGCCACTGGTGTTCTTCCATATATCTACGCATTTCACCGCTACACATGGAGTTCCACTGTCCTCTTCTGCACTCAAGTTTCCCAGTTTCCGATGCGCTTCCTCGGTTAAGCCGAGGGCTTTCACATCAGACTTAAAAAACCGCCTGCGCTCGCTTTACGCCCAATAAATCCGGATAACGCTTGCCACCTACGTATTACCGCGGCTGCTGGCACGTAGTTTGC
+
CCCCCGGGGGGGGGGGGGGGGGGGGGGGGGGGGGGGGGGGGGGGGGGGGGGGGGGGGCFGGGGGGGGGGGGGGGGGGGGGGGGGGGGGGGGGGGGGGGGGGGGGGGGGGGGGGGGGGGGGGGGGGGGGGGGGGGGGGGGGGCGCFGGGGGFDFGGGGGFGGGFGGGGGGGGGGCEGGDGGAGGGGGGGGGGGGGGGGGGGGFGFFF>FEGFGFGG=F>EG@D@3;:;B65>F;G>CCFEEG:?FGGFFG?B>BFGFG?>F0:C(:9<:27?BFGFACC?BFFB>FB>?BDFFB??B?G9A9
@M04650:207:000000000-C238N:1:1101:19165:5565 2:N:0:19
GGACTACAGGGGTATCTAATCCCGTTCGCTACCCTAGCTTTCGCACATGAGCGTCAGTCTTGTGCCAGGAAGCCGCCTTCGCCACTGGTGTTCTTCCCGATATCTACGCATTTCACCGCTACACCGGGAGTTCCACTTCCCTCTCACATACTCTAGGCTTACAGTATCAGATGACAAACAGATGGTAAGCACCTGCCTTTTACATCTGACTTATAAACCCGCCTGCGTGCGCTTTACGCCCAGTAATTCCGGACAACGCTTGCCCCCTACGTATTACCGCGGCTGCTGGCACGTAGTTTGC
+
CCCCCGGGGGGGGGGGGGGGGGGGGGGGGGGGGGGGGGGGGGGGGGGGGGGGGGGGGGGGGGGGGGGGGGGGGGGGGGGGGGGGGGGGGGGGGGGGGGGGGGGGGGGGGGDEGDGGGGGGGGGGFGGGGGGGGGGGGGGGGGGFGGGGGGGFGGGGGGGGGGGGGGGGGGGGGGGGGGGGGGGGGGGGGGFGGGDGGGGFGFGFFFGFFGGGFGGGFFGGFG@FBFFF<C;BFGF361EGGFFFGGFEGFF6:BGBGFFF68D?GGF;BFFF?FFFFG0;(799B:22352C6<::4?<A2
@M04650:207:000000000-C238N:1:1101:11370:5572 2:N:0:19
GGACTACCAGGGTATCTAATCCTGTTTGATCCCCACGCTTTCGCATCTCAGCGTCAGTACTGCACCAGGTAGTCGCCTTCGCCACTGATGTTCCTCCAGATCTCTACGGATTTCACCCCTACACCTGGAATTCCACTACCCTCTCACAGACTCAAGTCTAACAGTAACAAAAGCAGTACCACGGGTGAGCCGGGGGGTTTCACTTCTGACTGATCAAACAGCCTACATGGGCGTTACGCCCGCTTATTCCGATTCAAGCTTCGACCCTCCGTATTTCCGCGGCTGCTGGCACGGAGGTAGC
+
CCCCCGGCEFGGGFGGGGGGGGGGGGGG<FEGGGGGGGGGGGGGGCFFFGGGGGGGGGG@,F9,FGGGCFGD,EFGGGGGG>GEF8F<FGGGGGGGGDGGFCGGGCFG?FCF@FGDG,BFGFGGG:FGGGGGGGF,BE?FC8@D8FG8,@EFC4@E;4,,6CEAA,,7;=6D=,31@+EFGE>6@>88=DF1++5@)/:?C*+/*>:=-:2*)*2*9)+9,0:02).*)*,3(:B1)(*:?(((**-.0@:(,)*-*-,))))(*:>031736F()+:121>(3,()).209111((1)))
@M04650:207:000000000-C238N:1:1101:6685:5597 2:N:0:19
GGACTACCAGGGTATCTAATCCTGTTTGATCCCCACGCTTTCGTGCCTCAGCGTCAGTTCCAGCTTAGCCAGCTGCCTTCGCAATCGGCCTTCTGTGCAATATCTATGCATTTCACCGCTACACTGCACATTCCGCCAACTTCATCTGTACTCAAGCTCCACAGTATCAACGGCGCTGCTAGGGTTGAGCCCCAGCCTTTCACCGCTGACTTATAAAGCCGCCTACGCACCCTTTAAACCCAATGAATCCGGATAACGCTCGGATCCTCCGTATTACCGCGGCTGCTGGCACGGAGGTAGC
+
CCCCCGGGGGGGGGGGGGGGGGGGGGGGEGGGGGGGGGGGGGGGGGGGGGGGGCGGGGGGGGGGGGGGGGGGGFGGGGGGGGGGGGGGGGGGGGGFFGGGCGGGGGGGGGGGGGGGGFEGGGGGGGGGEGGGGGGGGGGGCCGFFGFFFGFFDBFGGDF8EGFGGGDFGGFEDG8EEGGAFGGGFGECDCFGGEEFGGGGGAAFEGGFFFGFFF>EFEGGBG@D?FF407><;GFFF9CFG?;@7CC<7FEBD)9<=BFB?><37=?BFBB?B@7AG>4-7>>3>0)::E?F?3;3(;<?0
@M04650:207:000000000-C238N:1:1101:25650:5621 2:N:0:19
GGACTACAAGGGTTTCTAAGCCTGTTTGCTCCCCACGCTTTCGCTTCTCAGCGTCAGGAAATGTCCAGAGAACCGCCTTCGCCACTGGTGTTCTTCCCGATATCTACGCATTCCACCGCTCCACCGAGAGTTCCATTCTCCCCTACATTCCTCAAGTCAACCCGTATCGAAAGCAAGCCCAGGGTTAAGCCCTGGGATTTCACTACCGACTTGATCAACCGCCTACAAGCGCTTTACGCCCAATAATTCCGGACAACGCTCGCACCCTACGTATCACCGCGGCTGCTGGCACGTAGTTAGC
+
CCCCCGGGGGGGGGGGGGG9FG8FGG,FGGGGGGGFGGEGGGGF@6FFGGGGGGGGG8DE<FGGGGGGGGGGGGGGGGGGGGGGGGGGGGGGG<FGFDGGGGGGG,EFGGGGFCFEFGEG7FGGGG+CFDGGGGG<EFFGGCEB?FGFA,CDFEGGGGFEGGGEFGFGC@E+=FGG6?FG77>EGGCFGGGGGCGGGDGGGFG6>F*@AG)80:87B@FC>DB?0).87D6>?GACFFGGGB(4CDB4F=?,:EGBG;BF00C35C:026(3):(6ED06>F;>>?>??C?FB6(4:F26>
@M04650:207:000000000-C238N:1:1101:11340:5637 2:N:0:19
GGACTACCGGGGTTTCTAATCCTGTTTGCTCCCCTAGCTTTCGCACTTCAGCGTCAGTTTTTGTCCAGTGAGCTACCTTCGTCATCGGCATTCCTACATATATCTACGAATTTCACCTCTACTCATGTAGTTCCGCCCACCTTTCCAATACTCTAGAATTTCAGTTTCGTCGGCAAGCTAATGGTTGAGCCACTAGTTTTCACCGTCGACTTGAAACCCCGCCTAGATGCCCTTTATGCCCAATAATTCCGGATAACGCTTGCGACATACGTATTACCGCGGCTGCTGGCACGTATTTAGC
+
CCCCCGGGGGGGEEGGGGGGGFGGGGGGGGGGGG8CFFGGGGGGGGDGGGGGGGGGGFGGGGGGGGGGGGGGGGGGFFGGGGGGGGGEGGGGGGGGGGGGGGGGFGGFG8FFGGGGGGGFGFCEE9?AFGFAFGGGGCGGGFF5DEFGFEGFGGGGGFFFGFGGGCFAGFGGGGGGGGFGGGGGFGCGGG@?F?GGGFBFGFFFFGGFFGGGFGGFFB:CAGB>DFEFFCBB2C4@AE9FF@<8DFE<+@FB2>CEDDBFFDC6DEF2A??BFE:<FF(6>>FFF?:::E7?:8:A>+4).
@M04650:207:000000000-C238N:1:1101:9355:5682 2:N:0:19
GGACTACTGGGGTTTCTAATCCTGTTTGCTCCCCACGCTTTCGTGCATGAGCGTCAGTGTTATCCCAGGGGGCTGCCTTCGCCATCGGTATTCCTCCACATATCTACGCATTTCACTGCTACACGTGGAATTCTACCCCCCTCTGACACACTCTAGCTGTGCAGTCACAAGTGCAGTTCCCAGGTTAAGCCCGGGCATTTCACACCTGTCTTACACAACCGCCTGCGCACGCTTTACGCCCAGTAATTCCGATTAACCCTAGCACCCTACGTATTACCGCGGCTGCTGGCACGTGGTTAGC
+
CCCCCGGGGF?F@FECGGGFGEGGGGFF9FFEE:AGGGGGGGGEFEFFGAEFFG>BCDGGFGGFFEFFFEGGGGGGCF9FFCFECG@FFGGGGGFFGFGFGGGG,CFFG7C7,AEAEDFDGFGGGGGDCEC8FGG9E?D:C68*@FEGG8C689;@;,77@,E8>B,>>EEF@DFD:;7:4>DF>,>3,,@54*3@7CF,=:;96*;A;F774=DGFFCGFGF@@)6)(1660A3)86**4(.8FFBFGF?207CA2)(.(445*;:,30(.,<:2+:44(((4187?:=:3-((--AA?2
@M04650:207:000000000-C238N:1:1101:7016:5723 2:N:0:19
GGACTACAGGGGTTTCTAATCCTGTTTGCTCCCCACGCTTTCGCGCCTCAGCGTCAGTTAATGTCCAGCAGGCCGCCTTCGCCACTGGTGTTCCTCCTAATATCTACGCATTTCACCGCTACACTAGGAATTCCACTTTCCTCTCCTGCCCTCAAGAAATACAGTTTCCATTCCATCACAGGGTTGAGCCCTGAACTTTAAAAACAGACTTGTATTCCCGCCTACGCGCCCTTTCCGCCCAATGATTACGGACACCGCTCGCCCCCTACGTATTACCGCGTCTGCTGGCACGTAGTTACAC
+
A<CCB8EFGEFGFCFGGGGGGGFFGGGGGGGGGGGGDGEGFFEGG>FGGFGGFGGEGCFGFGGCFGGGGGGGEGGGGGGG?7FGEGG8FGGGGGFGGGGFGF9=CE9CFGGCFGFFAFG>CFFGGFCGFEEFFFDCGGGGGGDF?FG8FG8DGGGFGG?=9AFDFG:EFFGG7,:CFD8EFG>F7F,D?FDGC,@CG7@DF@;;>FC*:7CC;7CDFCCCAC=2B?9?>57@@<+786**<03(:;))2)):0)*4)(,3(->1C81(42.5:+)-<C6>((2(4:::225:17(-63)).
@M04650:207:000000000-C238N:1:1101:12074:5775 2:N:0:19
GGACTACTCGGGTTTCTAATCCCGTTCGCTACCCTAGCTTTCGCACATGAGCGTCAGTCTTGTGCCAGGAAGCCGCCTTCGCCACTGGTGTTCTTCCCGATATCTACGCATTTCACCGCTACACCGGGAGTTCCACTTCCCTCTCACATACTCTAGGCTTACAGTATCAGATGACAAACAGATGGTAAGCACCTGCCTTTTACATCTGACTTATAAACCCGCCTGCGTGCGCTTTACGTCCAGTAATTCCGGACAACGCTTGCCCCCTACGTATTACCGCGGCTGCTGGCACGTAGTTTGC
+
CCCCCGGGFGGGGCEGFGGGG@FFGGGGGGGGGDCFFGGGGGGGGGGGGFGGGGGGGGFGDFGGGGGGGFFGGGGGGGGGGGGGDFGGFGFFFAFEGGGGGGGGGGGGGDB?FGGGGGGGGEGGFGGGGGGGGGGGGGFGGGGFGDDFFF?FFDGGFG8DGGGCDFGGGGGF:=DGGGGGGG9FGGGGG?,@:F8EGGFC?FGFFGGFFG>+8FFCF6,C@GFDBF@87DFF(=;>F;=CE6@CDG37F8;127<BGFFF?69?CGB0:B?:2@?<9C226((-31>20::9<?:?:9)6)
@M04650:207:000000000-C238N:1:1101:17796:5812 2:N:0:19
GGACTACTAGGGTTTCTAATCCCGTTCGCTACCCTAGCTTTCGCACATGAGCGTCAGTCTTGTGCCAGGAAGCCGCCTTCGCCACTGGTGTTCTTCCCGATATCTACGCATTTCACCTCTACACTCGCAGTTCCACTTACCTCTTCCGGTCTCTAGCCATACAGTATCGAAGGCAATTCTGTGGTTGAGCCACAGGCTTTCACCCCCGACTTATACGGCCGCCTACGCGCCCTTTACGCCCAGTGATTCCGAGCAACGCTAGCCCCCTTCGTCTTACCGCGGCTGCTGGCACGAAGTTAGC
+
CCCCCGGGGGGGGGGGGGGGGGGGGGGGGGEGGGGGGGGGGGGGGGGDFEFGGGGGGGGGGFGGGGGGGGGGGGGGGGGGGGGGGGGGGGGGGGGGGGGGGGGGGGGGGGGEFFGGGGGGGGGGGGGGEGGFGGFFGGGGGGGFGGGGGEEEGFGGGGGGCGFGGCCFG7DEGGGGGGGGGGGGGGGGGGGGCFGGG5BCGFGFFGDD2719=@>FADGDBGF;?FF>@G9>BFF<F?GGGB??G=<5CFF?97D2C>F?:9GBDGF>?F11(28<FG<FF996B64?(21<((4(-<9))
@M04650:207:000000000-C238N:1:1101:11794:5829 2:N:0:19
GGACTACTGGGGTATCTAATCCTGTTTGCTCCCCACGCTTTCGCGCTTTAGCGTCAGTATTTGTCCAGTGAGCTGGCTTCCCCATCGGCATTCCTACAAATATCTACGAATTTCACCTCTACACTTGTAGTTCCGCCCACCTCTCCAATACTCTAGTCTAACAGTTTCCAACGCAATACGGAGTTGAGCCCCGCAGTTTAACATCAGACTTTTTAAACCACCTAGACGCGCTTTACGCCCAATAAATCCGGATAACGCTCGGGGCATACGTATTACCGCGGCTGCTGGCACGTATTTAGCC
+
CCCCCGGGGGGGGGGGGGGGGGGGGGGGGGGGGGGGGGGGGGGGGGGGGGGGGGGGGGGGGGGGGGGGGGGGGGGGGGGGGGGGFGGGGGGGGGGGGGGGGGGGFFGGGGGGGGGGGGGGGGGGGGGGGGGGGGGGGDGGGGGFGGGGGGGFGGGGFGGGGGFGGGGGG,EFGGGGGGGGGGGEGE>ECGGGGGEEGGGGGFGFFFGFFGFFCGFCB@<CB>BFFFFFFGFB@GF3>DG7F8@;FGC?;A)33;F?C0304>DB::03>B4<<644+9(43319?FF:<64C:4)42+.60
@M04650:207:000000000-C238N:1:1101:21059:5835 2:N:0:19
GGACTACCCGGGTTTCTAATCCCGTTCGCTACCCTAGCTTTCGCACATGAGCGTCAGTCTTGTGCCAGGAAGCCGCCTTCGCCACTGGTGTTCTTCCCGATATCTACGCATTTCACCGCTACACCGGGAGTTCCACTTCCCTCTCACATACTCTAGGCTTACAGTATCAGATGACAAACAGATGGTAAGCACCTGCCTTTTACATCTGACTTATAAACCCGCCTGCGTGCGCTTTAAGCCCAGTAATTCCGGACAACGCTTGCCCCCTACGTATTACCGCGGCTGCTGGCACGTAGTTTGC
+
CCCCCCGGGGGGGGGGGGGFGGGEFFFGGG7CEFFG@FEEEFGGGEGGGAFFEED7BFF9EFCFFGGGGGGGGFGGEGGGGGGCGCFDFGFCFFE@FGFC7:CFG=FFCF:C95ED?FGDGFFEGGGEGGGFEFGG,@=<=+8?FFBCFFGF9;AFGGCFDE<CE,7@;EBFDCF9B6947@99<FED?49,@6,,*4FF8:,:9=D>4C8B*2+=A*<5()5(5)30(/(6(=>4+.?,C;;4FGFFFF49?7)4516<:<<06;903:1<5:4)A>((-19>1?B?0>(0:2:::C2..
@M04650:207:000000000-C238N:1:1101:10632:5843 2:N:0:19
GGACTACAGGGGTATCTAATCCCGTTCGCTACCCTAGCTTTCGCACATGAGCGTCAGTCTTGTGCCAGGAAGCCGCCTTCGCCACTGGTGTTCTTCCCGATATCTACGCATTTCACCGCTACACCGGGAGTTCCACTTCCCTCTCACATACTCTAGGCTTACAGTATCAGATGACAAACAGATGGTAAGCACCTGCCTTTTACATATGACTTATAAACCCGCCTACATGCGCTTTACGCCCAGTGATTCCGATTAACGCTTGCACCCTCCGTATTACCGCGGCTGCTGGCACGGGGTTCGC
+
CCCCCGGGGFGGGGFAFGGGGFGGGFCFFEGGGGGGFEBFFAFGGGGGGG8EFCEEGEFGC@FGGGGGDFGGGGGG7FCFGEC:CFGFFFFCEFFCFGGCGDEGGFGGGGGG<AAFFD>CGGGGGGGECGE?FFGGGFFFGGGFGGGGFFGFGEGGFGGFFEFGGG7EFGG9?FGGGGGGFFC=FGGFFGFC7,,,CFFDGF?99+=BAFC>>FG79B,9>5(22A=A<F2?0*.);(CGC<DEF7<6@6234AG?C,(3:(98FG6(3014:E:)<74;>9BF902:(2(+(((,-*.7,
@M04650:207:000000000-C238N:1:1101:15537:5883 2:N:0:19
GGACTACACGGGTATCTAATCCTGTTCGCTACCCACGCTTTCGAGCCTCAGTGTCAGTTACAGACCAGAGAGCCGCTTTCGCCACCGGTGTTCCTCCATATATCTACGCATTTCACCGCTACACATGGAGTTCCACTGTCCTCTTCTGCACTCAAGTTTCCCAGTTTCCGATGCGCTTCCTCGGTTAAGCCGAGGGCTTTCACATCAGACTTAAAAAACCTCCTGCGCTCGCTTTACGCCCAATAAATCCGGATAACGCTTGCCACCTACGTATTACCGCGGCTGCTGGCCCGGAGTTAGC
+
CCCCCGGGGGGGGGGGGGGGGGGGGGGGGGGGGGGGGGGGGGGGGGGGGFFGGGGGGGGGGGGGGGGGDDFGGGGGEEGGGGGGGGGGFGGGGGGGGGGGGGGGGECFF@FGCGFGGGGGGGGFFGG8FFGGGGGGGGGGGGGFGEFDGGGFGFGG,@,@DFGGFGGGGEEEDGCEGGGGCGGGGGGGGGFCEEDGG7FDGFC>FGGFEG<FFGG+?@ED58?DFFBFBGFB7AFCFDEGE?<?GG2):6703)*6>(9<81C77C1(.8(,.:5)+2366;0(9:?:7*(13((-8@AA9
@M04650:207:000000000-C238N:1:1101:7259:5895 2:N:0:19
GGACTACCCGGGTTTCTAATCCTGTTTGATCCCAACGCTTTCGCATCTCAGCTTCAGTACTGCACCAGGTAGTCGCCTTCGCCACTGATGTTCCTCCAGATCTCTACGGATTTCACCCCTACACCTGGAATTCCACTACCCTCTCACAGACTCCAGTCTAACAGTATCAAAAGCAGTTCCACGGGTGAGCCGTGGGCTTTCACTTCTGACTTATCAAACAGCCTACATGCGCTTTACGCCCAGTGATTACGATTAACGCTTGCACCCTCCGTATTACCGCGGCTGCTGGCACGGAGTTAGG
+
-ABC@FGGFF7FGGGFCCFFGFGGGGDGGGFGG,EGCFGFF9BCDGGGGGGG,CEFFFAFC<,CFFFGGGGFGA7+CFGFFDFGGFGGGGGG,@EFB<4?FFGG9,6=BFCFG9CE,9BFD8BF8FGGG?9:=FFFGGG,@8FDFGGDB8EFG,>EFEF;DFFGFFGGGGGGDFGDGG,,,9CC:B36@FDEEG8CCGG?7BD+=*+4*+++8@<@@*>;)45):/4B<925/*5/=-*44-5@*+67+/2//;C9@8110(57C:<D0312(*():7,(-3;016:7:*(249991;4)(
@M04650:207:000000000-C238N:1:1101:5910:5905 2:N:0:19
CGGCGACCTGGGGTTTTTAACCCCGTTTGCTCCCCCACCTTTCAGCCCCTACCTCCATATTAATCCCCCAACGCCCCTTCCGCCCTTGGGTTTCTCTCCAAATTCCAACCCTTCCCCCCCACCCCCAGGCATCTCCCTTCCCCTCCCTAAATCCAAAAAAAAACTCTTTTAAGAAAATCCCCGGGTAAACCCCAGGCGCTTCCCGTCTCACCTCCCTCTCTCCCTCACCCCCCTTTACCCCCTAAAATCCCCCGAACGATTGCCCCCCTCCTATTGCCGCGCCTTCTGGCGACTCCGTATC
+
----8++8@,CC>+@@@6,,,,6-+8,;B,,;6CB@+87E,,,,<,;,,,,,9CDB8,99,,6,,,:,8+,,,8>FF<,,,,6,8+,,,948+A,5,54,4,,,,,5,9+8,4:,,ACE++8+7>B++3<<,>,@,1@,,,665;C8,,1@+@3E6,,******,,5,,,4,+,5,,1,,,*1**CC+15+=*/**9/*3*)2))**)(***./**0(*2)*.(()()49;>25))*)+2;70(2*4)*9)(())-/(((((*)012((-(()+))0*((((,((..)5+(1(((,(23((
@M04650:207:000000000-C238N:1:1101:21951:5924 2:N:0:19
GGACTACAGGGGTATCTAATCCTGTTTGCTCCCCTAGCTTTCGCACTTCAGCGTCAGTTTTTGTCCAGTGAGCTACCTTCGTCATCGGCATTCCTACATATATCTACGAATTTCACCTCTACTCATGTAGTTCCGCCCACCTTTCCAATACTCTAGAATTTCAGTTTCGTCGGCAAGCTAATGGTTGAGCCACTAGTTTTCACCGTCGACTTGAAACCCCGCCTAGATGCCCTTTATGCCCAATAATTCCGGATAACGCTTGCGACATACGTATTACCGCGGCTGCTGGCACGTATTTAGC
+
CCCCCGGGGGGGGGGGGGGGGGGGGGGGGGGGGGGGGGGGGGGGGGGGGGGGGGGGGGGGGGGGGGGGGGGGGGGGGGGGGGGGGGFGGGGGGGGGGGGGGGGGGGGGGGGGGGGGGGGGGGFFFGGGGGGGGGGGGGGGGGG5DFGGGGGFGGGGGGGGGGGGGGGGGGGGCGGGGGGGGGFGGGGGFGFGGGGGGGFGGFCFBGGFFGGGFDGDBDGG>GFFFFEFFG=55FACFFGGGEBDGGFFGFFB2=DFC76;<DF()*.8.)(.<F?AGG?FBFF>>B?7>E?GB((-8FBFD
@M04650:207:000000000-C238N:1:1101:23113:6016 2:N:0:19
GGACTACTCGGGTTTCTAATCCTGTTCGCTCCCCTAGCTTTCGCGCCTCAGCGTCAGTTGCAGTCCAGAAAGCCGCCTTCGCCACTGGTGTTCCTCCTAATATCTACGCATTTCACCGCTACACTAGGAATTCCACTTTCCTCTCCTGCCCTCAAGAAATACAGTTTCCATTCCATCACAGGGTTGAGCCCTGAACTTTAAAAACAGACTTGTATTCCCGCCTACGCGCCCTTTACGCCCAATGATTCCGGACAACGCTCGCCCCCTCCGTATTACCGCGGCTGCTGGCACGTAGTTAGCC
+
CCCCCGGGGGGGGGGGGGGGGGGGGGGGGGGGGGGGGGGGGGGGGGGGGGGGGGGGGGGGGGGGGGGGGGGDFGGGGGGGGGGGGGGGFGGGFFGGGGGGGFGGGGGGGGGGGGGGGGGGGGGGGGGGGGGGGGGGGGGFFGGFGGGFFGGFGGGEEGFGFGGFFGGGGGCEFGGGGDGGGGGGFEGGGGGGGFFGGGGGGFGFFGGFFGGGEGGDCCFGBDDADF=?@GF=B3:;=?C7C8;@>FFFCA37>BD@C08<9>DFG89(-(4113)4+144(399::7.:2554(3:<+)-.
@M04650:207:000000000-C238N:1:1101:10865:6017 2:N:0:19
GGACTACCGGGGTTTCTAATCCTGTTTGCTCCCCTAGCTTTCGCACTTCAGCGTCAGTTTTTGTCCAGTGAGCTACCTTCGTCATCGGCATTCCTACATATATCTACGAATTTCACCTCTACTCATGTAGTTCCGCCCACCTTTCCAATACTCTAGAATTTCAGTTTCGTCGGCAAGCTAATGGTTGAGCCACTAGTTTTCACCGTCGACTTGAAACCCCTCCTAGATGCCCTTTATGCCCAATAATTCCGGATAACGCTTGCGACATACTTATTACCGCGGCTGCTGGCACGTATTTAGC
+
CCCCCFEGGGGGGGGFGFGGEGFGFGGGGGGGGGFGGGGGGGGGGG>DFGGD7FEEE<CCGGGGGGGGGGGGGGGFDFGFGGG?FFGGGGGGGGGGGGGCFGGFFGGC?AFGGGGGFFGFFFGGGGGGDFFGGG>F=CEGGGCFGDGFFFGFGGEDFE9=FEFCFDCFGGGG6EEGGGGGCEGCGGEF?EFFGFGFF@FG76BF>9CDAG>DEDDFFB5*-367>8*=>>==5F;=FEFGF@2@C7?5CFA@FDD)6,61;DG0DG>2<2)5:FD<FF?F>1;090).7=(<:::<4+:<6
@M04650:207:000000000-C238N:1:1101:15472:6044 2:N:0:19
GGACTACAGGGGTTTCTAATCCCGTTCGCTACCCTAGCTTTCGCACATGAGCGTCAGTCTTGTGCCAGGAAGCCGCCTTCGCCACTGGTGTTCTTCCCGATATCTACGCATTTCACCGCTACACCGGGAGTTCCACTTCCCTCTCACATACTCTAGGCTTACAGTATCAGATGACAAACAGATGGTAAGCACCTGCCTTTTACATCTGACTTATAAACCCGCCTGCGTGCGCTTTACGCCCAGTAATTCCGGACAACCCTTGCCCCCTTCGTATTACCGCGTCTGCTGGCACTGACTTTGC
+
CCCCCGGGGGGGGGGGGGGGGGGGGGGGEGGGGGGGGGGGGGGGGGGGGGGGGGGGGGGGGGGGGGGGGFGGGGGGGGGGGGGGGGGGGGGGGGGGGGGGGGGGGGGGGGGGGGGGGCBDEFGGGGGDFGG8FGFCGGGGGGGFG9FFFGGFGFDED?DEEFGGG9,@EFF97FFGGGGGGGFFCGGGCFCGGFGGGFGCFADAF>FFAF8CEF+=A3=C@C2((02>(/39(==9FFEGG;F@;CE?FA4;?FGF4(2:(3C:CFF6,(23?F7<CF<63((-,)))(:(0((.(.2.-5
@M04650:207:000000000-C238N:1:1101:13387:6102 2:N:0:19
GGACTACTCGGGTATCTAATCCTGTTTGCTCCCCTAGCTTTCGCACTTCAGCGTCAGTTTTTGTCCAGTGAGCTACCTTCGTCATCGGCATTCCTACATATATCTACGAATTTCACCTCTACTCATGTAGTTCCGCCCACCTTTCCAATACTCTAGAATTTCAGTTTCGTCGGCAAGCTAATGGTTGAGCCACTAGTTTTCACCGTCGACTTGAAACCCCGCCTAGATGCCCTTTATGCCCAATAATTCCGGATAACGCTTGCGACATACGTATTACCGCGGCTGCTGGCCCGTATTTAGC
+
CCCCCGGGGCGGGGGGGGGGGGGGGGGGGGGGGGGFGFGGGFFCGGEFGGGGGGGGGGGGFGGGGGGGFDGGGGGGGGGGGGGGGGGGGGGGGGDFGGGGGGGGGGFFFGGGGFGGGGGGGGGGGGGFGFFFFGGGGGEGGGGFGGG;CFFFGCGGGGGGGGGGGGGGGEEC=FGEGF89,EFDGGDGGFGFGFGE2+DCGFFFFGG>AGGGFGDDADGGFGFFAF=A?C7:;CF4B<CGA:2@GGF<:@AB@>D<F;0(2;<4CE@?<>F?FF?20?37099;;:).(*(*44337F2A:
@M04650:207:000000000-C238N:1:1101:24213:6124 2:N:0:19
GGACTACCCGGGTATCTAATCCCGTTCGCTACCCTAGCTTTCGCACATGAGCGTCAGTCTTGTGCCAGGAAGCCGCCTTCGCCACTGGTGTTCTTCCCGATATCTACGCATTTCACCGCTACACCGGGAGTTCCACTTCCCTCTCACATACTCTAGGCTTACAGTATCAGATGACAAACAGATGGTAAGCACCTGCCTTTTACATCTGACTTATAAACCCGCCTGCGTGCGCTTTACGCCCAGTAATTCCGGACAACGCTTGCCCCCTACGTATTACCGCGGCTGCTGGCACGTAGTTTGG
+
CCCCCGGFGGGGGGGGGGGGGGGGGGGGGGGGGGGGFGGGGGGGGGGFGGGGCGCEGAFGGGGGGGGGGGGGGGE:FGDGGGGGCECEFGCEGGGGGGGGGECFDGEGGGGGGGGDFFGDCFGGGFFGEGFGFFCFCGFGGFEFGGGGADGFGGGGGGGGGGGGGG7EAEEECFGFFGGGGGFFGGGGE9FD5A:CCFGFGFGFFGGFFF=@;EDFF@8*>D9>9F>D1D>B9CFEFFED*31;CC?AGFFFFE785090-6F0DD;;FFF04C?FGG:B97>BF02::57E62<B2749(
@M04650:207:000000000-C238N:1:1101:4332:6188 2:N:0:19
GGACTACTGGGGTTTCTAATCCCGTTCGCTACCCATGCTTTCGAGCCTCAGCGTCAGTTACAGCCCAGACAGCCGCCTTCGCCACTGGTGTTCCTCCATATATCTACGCATTTCACCGCTACACCTGGAGTTCCACTGTCCTCTTCTGCACTCAAGTTTCCCAGTTTCCGCTGCGCTTCCTCGGTTAAGCCGAGGGCTTTCACATCAGACTTACAAAACCGCCTGCGCTCGCTTTACGCCCCATTAATCCGGATAACGCTTGCCACCTACGTATTACCGCGGCTGCTGGCACGTACTTAGC
+
C?CCCGGFGGGGGEGGGGFFGG,CCFDGCG@@FGCGGGFGGFG8EGGFGEEDGEGGGC<@F@E,CF@C,6C@EFGGGGGGGGGFF8,CCFFGG,@FG8F9FDDFF,EFG+B=EGCEECGDGGCG,?FF@?EAEF9AED8?@+;9@EFDGGGFGD8A,@=CE@D?FDD3CC++@78CEGCE,8>+C:EA7CF>CC5ECGGFF+;+=?+*8FF:C70:8(<C2167(5:5(>3975>3;7EGG(3:*::)?F)28>CAF?B??6F:*C(((.(.,0..A7(-(,19(44)(2,<14((-@25>
@M04650:207:000000000-C238N:1:1101:22577:6222 2:N:0:19
GGACTACCCGGGTTTCTAATCCTGTTTGCTCCCCACGCTTTCGCGCCTCAGCGTCAGTTAATGTCCAGCAGGCCGCCTTCGCCACTGGTGTTCCTCCTAATATCTACGCATTTCACCGCTACACTAGGAATTCCGCCTGCCTCTCCATCACTCAAGATACACAGTTTCAAATGCAGCCCCAGGGTTGAGCCCTGGTATTTCACATCTGACTTGCATACCCGCCTACACGCCCTTTACACCCAGTAAATCCGGATAACGCTTGCCACCTACGTATTACCGCGGCTTCTGGCACGTAGTTAGC
+
CC@CCEFGGGGGGGGGGGGGGGGGGGGGGGGGGGGGGGGGGGGGGGGGGGGGGGGGGEGGGGGGGGGGGGFGGGGGGGGGGGGDGGGGGGGGGGGGGGGGGGGGGGGGGGGGGGGGGGGGGGGGGGGGGGGGGGGGGGGGGGGFGGGGGGGFGGGGGGGGGGGGGGGGGGGGGGGGFCGGG7CDFGGGGGGGG7EFGFGFFFGFFGG6EFGGEFGGFFGGBGFFFFEF?GFFFGFE=CCGC0<.:D5<FF>9(8C<7(461<3?FGB??F?BFGB<@*314;B(((6>>F0?:,4<BFAA6
@M04650:207:000000000-C238N:1:1101:25066:6226 2:N:0:19
GGACTACACGGGTTTCTAATCCTGTTTGCTACCCATACTTTCGAGCCTCAGCGTCAGTTGATGCCCAGTAGGCCGCCTTCGCCACTGGTGTTCCTCCCGATATCTACGCATTCCACCGCTACACCGGGAATTCCGCCTACCTCTACATCACTCAAGAACAGTAGTTTTGAACGCAGTCTATGGGTTGAGCCCATAGTTTTCACATTCAACTTACCATTCCGCCTGCGCTCCCTTTACACCCAGTAATTCCGGCCAACGCTTGCCACCTACGTTTTACCGCGGCTGCTGGCACGTAGTTAGC
+
CCCCCGGFGGGGGGGGGGGGGGGGGGGGGGEGGGGGEGGGGGGGGGGGGGGGGGGGGGGE,CE<FGGGG9EEGGGGGGGGGGGGGGGGGGGGGGGGGGEFGGGGGGGGGGGGCGGGGGGGGGGG@+@FGGGGGGFGE83FGFGF,E==FFGFGFG?,,6,,:@DFGF9,BE;F7+1:CE::,DFGGGGGGGGC?CCCFFGGFGFFFCF4CFGEFC>10CFFGFFFFFFBG>FFGFFF?FFC@8@G757DFFF(:DFG(1:08F?FFFBFFF:1EFAFG?F>>9>23:>:EBF1:?4:C).6
@M04650:207:000000000-C238N:1:1101:12305:6232 2:N:0:19
GGACTACTAGGGTTTCTAATCCTGTTTGATCCCCACGCTTTCGCATCTCAGCGTCAGTACTGCACCAGGTAGTCGCCTTCGCCACTGATGTTCCTCCAGATCTCTACGGATTTCACCCCTACACCTGGAATTCCACTACCCTCTCACAGACTCAAGTCTAACAGTATCAAAAGCAGTTCCACGGGTGAGCCGTGGGCTTTCACTTCTGACTTATCAAACAGCCTACATGCGCTTTACGCCCAGTGATTCCGATTAACGCGTGCACCCTCCGTATTACCGCGGCTGCTGGCACGGAGTTAGC
+
CCCCCGGGGGGGGGGGGGGGGGGGGGGGGGGGGGGGGGGGGGGGGGGGGGGGGGGGGGGGGGGGGGGGGGGGGGDCGGGGGGGGGGEAGGGGGGGGGFFGGGGGGGGGGG>CEGGGGGGGGGGGGGGGGGGGGGGGGGGBEGGFFDCDFFG5DDGGFGGGFFFGFGFEFFGGGGF8DDFDEDEEGEGGG8BEEEG>CFF?FFG98;FFEFGFCGGCACGGDGBBEF96*@5)4C4CF@GGG=9:6;69:AFF?E<6731(63D1DGDBB?936F7<CGB>>0(19())5C:G(,(43844.
@M04650:207:000000000-C238N:1:1101:27840:6251 2:N:0:19
GGACTAAGCGGGGTATCTAATCCTGTTTGCTCCCCACGCTTTCGTGCATGAGCGTCAGTAGCGACCCAGGGGGCTGCCTTCGCCATCGGTGTTCCTCCACATCTCTACGCATTTCACTGCTACACGTGGAATTCCACCCCCCTCTGTCGTACTCTAGCTGTGCAGTCACAAGCGCAGCTACTAGGTTAAGCCCGGGGATTGCACACCTGTCTTACACAACCGCCTGCGCCCGCTTTACGCCCAGTGATTCCGACTACCGCTTGCACCCTCCGTATTACCCCGGCTGCTGGCACGGAGGT
+
CCCCC8,;=@FFGGCCEAFGGGGFAFFGG9FFDGGFGGGGG,ECFFGG9<FCCFGGGCCE9<FDFGGGEFEEEFFDG8F;A<FB=:EFGFCFGGGGG@C@FFFFCFGGFCFGGFDFFGGDFA>,D@FCECC:AFCGGGDE89+9,3@;DFGFGGCCFG;>5,,;FF6,6D?G4>CE7D?,4,,63=BFGGGGFGCE37<C**564CDF@DFFC:CFABGGFC94(5?)(*-(->>(16*8:>:?<><B>@7::)/4*.((,(*-9EB1(331:/.507)(-,(199672+4*4832(*-
@M04650:207:000000000-C238N:1:1101:10196:6285 2:N:0:19
GGACTACAGGGGTATCTAATCCTGTTTGCTCCCCACGCTTTCGTGCCTCAGCGTCAGTCTTTGGCCAGGTGGCCGCCTTCGCCACTAGTGTTCCTCCTGATCTCTACGCATTTCACCGCTACACCAGGAATTCCACCACCCTCTCCAAGACTCCAAGTCCGCCAGTATCAGATGCCATTCCCAGGTTGAGCCCGGGGATTTCACATCCGACTTAACAGACCACCTACGCCCCCTTTACGCCCAGTAAGTCCGATTAACGCTTGCACCCTTCGTATTACCCCGGCTGCTGGCCCGCAGTTAC
+
CCCCCGGGGGGGGGGGGGGGGGGGGGGGGGGGGGGGGGGGGGGGGGGGGGGGGGGGGGGGGGGGGGGGGGGGGGGGGGGGGGGGGGCFGGGGGGGGGGGGGGFGGGGGGGGGGGGGGGGGGGGGGGGGGGGGGGGGG8EFGGGFGGGG?FGFGGGGGGGGGGGDFGGGGCFDFBFGGGGGFF,D<FFF6DFGGGGGG4C:*92BBFGF=49C?>F>+7096*6>58426)32>EA3+.1CFFFF>FFAC?4?FDGB7<B>3?*3*9:(37?:,*.8+:4(4(92(((4:+4137((3CA).
@M04650:207:000000000-C238N:1:1101:8360:6317 2:N:0:19
GGACTACCAGGGTATCTAATCCCGTTCGCTACCCTAGCTTTCGCACATGAGCGTCAGTCTTGTGCCAGGAAGCCGCCTTCGCCACTGGTGTTCTTCCCGATATCTACGCATTTCACCGCTACACTAGGAATTCCACTTTCCTCTCCTGCCCTCAAGAAATACAGTTTCCATTCCATCACAGGGTTGAGCCCTTAACTTTAAAAACAGACTTGTATTCCCGCCTACGCGCCCTTTACGCCCAATGATTCCGGACAACGCTCGCCCCCTACGTATTACCGCGGCTGCTGGCCCGTAGTTCGCC
+
CCCCCCGGGGGGGGFGGGGGGGGGGGGGGGGGGGGGGGGGGGGGGGGEEGFFGGGGGGGGGGGGGGGGGGGGGGGGGGGGGGGGGGGGGGGGGGGGGGGGGGGGGGFGGGGGGGFGGGGD8CFGGFFGGGGGGGGGGGGGGGFDGFGGGGGFG8FGFF8FGGFGGFEGGGGFGGGGFCF88BEGG@CCFGG6,,<A=FCEDACF?C*;@C7*9FFCFCGGADF=BFF4>DFFFFFED?CGC@8;7C<?C6)(4>C074486>D1CE1:F???<?5<A7704(,41::.(*-234(,6+19?
@M04650:207:000000000-C238N:1:1101:12868:6373 2:N:0:19
GGACTACCCGGGTTTCTAATCCTGTTTGCTCCCCACGCTTTCGCGCCTCAGCGTCAGTTGATGCCCAGTAGGCCGCCTTCGCCACTGGTGTTCCTCCCGATATCTACGCATTCCACCGCTACACCGGGAATTCCGCCTACCTCTACATCACTCAAGCACAGTAGTTTTGAACGCAGTCTAGGGGTTGAGCCCATCGTTTTCACATTCAACTTACCATTCCGCCCGCGCGCCCTTTACACCCAGTAATTCCGGACAACGCTTGCCACCTACGTTTTACCGCGGCTGCTGGCACGTGGTTGGC
+
CCCCCEGGGGGGB,BF<CFCG9CFGGFGGFGF@FDCGFGGGCGGDGGGGFC8FBFGGEGEFGGGGGFF8FFG?8C:@F@F,BBC7FGGGG<FGCFFGGGB:@8E,CFF::FCFGGFDCC++@9B::B>B@,ADFF7@>8FFGEFFAEFFGF+A8EF9:FFGFF9FFGFCGF,7<>C1?F,,3:@1CC6=DF5,0,**2<*=AGAF+1=7CFFEFGFA)>C@C1((23>0737;G66940;C??BCF<>GF?B:>DF4(3(4<<?*98(2:12(;6<CD(,4,(-3024(*(343(43>((.
@M04650:207:000000000-C238N:1:1101:24650:6385 2:N:0:19
GGACTACACGGTTTCTAATCCTGTTTGCTCCCCACGCTTTCGCGCTTTAGCGTCAGTATTTGTCCAGTGAGCTGGCTTCCCCATCGGCATTCCTACAAATATCTACGAATTTCACCTCTACACTTGTAGTTCCGCCCACCTCTCCAATACTCTAGTCTAACAGTTTCCAACGCAATACGGAGTTGAGCCCCTCAGTTTAACATCAGACTTTTTAAACCACCTAGACGCGCTTTCCGCCCAATAAATCCGGTTAACGCTCGGGGCCTACGTCTTACCGCGTCTGCTGTCACGTATTTACCCC
+
CCCCCEFGGDGGGGGGGGGGGGFGGGGGGGGGGFGGGEGGGGGGDEEFGGFGGGDEFDFGGGGGGGGG@@FFFEGGGGGFFGFGG7CGFGGGGGCFFFGG99@BDGGGFGGGGDGGGGDFG<EFFFF<?FGGFGGGGGGGGGGBGDFF,AFFG=EGGGFGGGDFGGGGGFGGD:ECGGGC6F3@:EFGGGG+A@C:CFCCFFFFA9765CG70;5@FFFD@G@B3A9A=G2=B,4237C@C;;)7:CF3>)(/8C<34:((()4)*2422(,,+6:*9,--,,6<>.5-<(:(-:4.+54(
@M04650:207:000000000-C238N:1:1101:24241:6392 2:N:0:19
GGACTACCAGGGTTTCTAATCCCGTTCGCTACCCTAGCTTTCGCACATGAGCGTCAGTCTTGTGCCAGGAAGCCGCCTTCGCCACTGGTGTTCTTCCCGATATCTACGCATTTCACCGCTACACATGGAGTTCCACTGTCCTCTTCTGCACTCAAGTTTCCCAGTTTCCGATGCGCTTCCTCGGTTAAGCCGAGGGCTTTCACATCAGACTTAAAAAACCGCCTGCGCTCGCTTTACGCCCAATAAATCCGGATAACGCTTGCCACCTACGTATTACCGCGGCTGCTGGCACGTAGTTAGC
+
CCCCCGGGGGGGGGGGGGGGGGGGGGGGGGGGGGGGGGGGGGGGGGGGGGGGGGGGGGGGGGGGGGGGGGGGGGGGGGGGGGGGGGGGGGGGGGGGGGGGGGGGGGGGGGGGGGGGGGGGGGGGGGGGGGGGGGGGGDFGGGGFGGGGGGGFGGGGF:CEFGGGGGGGGGDGGGGGGGGGGGGGGGGGGGGGGGGGGGGGGFGFFGGFFGGGED>C69EGFGFFFFFA9GFF;C:EB:;?E?BFGGFFGFF>33C>F?FB:BGBGG:4:?FFFC?AFG?;BB>FBFFF0C:A?:B1-C:A6
@M04650:207:000000000-C238N:1:1101:18866:6415 2:N:0:19
GGACTACACGGGTATCTAATCCTGTTCGCTCCCCTAGCTTTCGCGCCTCAGCGTCAGTTGCAGTCCAGAAAGCCGCCTTCGCCACTGGTGTTCCTCCTAATATCTACGCATTTCACCGCTACACTAGGAATTCCACTTTCCTCTCCTGCCCTCAAGAAATACAGTTTCCATTCCATCACAGGGTTGAGCCCTGAACTTTAAAAACAGACTTGTATTCCCGCCTACGCGCCCTTTACGCCCAATGATTCCGGACAACGCTCGCCCCCTACGTATTACCGCGGCTGCTGGCACGTAGTTACCC
+
CCCCCGGGGGGGGGGGGGGGGGGGGGGGGGGGGGFGGGGGGGGGGGGGGGGGGGGGGGGGGGGGGGGGGGGGGGGGGGGGGGGGGGGGGGGGGGGGGGGGFGGGGGGGFFGGGGGGGGGGGGGGGGGGGGGGGFFGGGGGGGGFGGGGFGGFGGGCFGCFGGGGGGGGGGG9FGGGGGGGFFGGGCC69EGGG?FFDGGGFFGFFGGA@>9;8?9FFFGGFG2)7?@?@GFF@<67)3CCF03@+;?C>ADFFFG:>>(89(C<GG1:::(,)2)6@731(4;>?07,8*55..,-42)..
@M04650:207:000000000-C238N:1:1101:12080:6423 2:N:0:19
GGACTACAGGGGTTTCTAATCCTGTTTGATCCCCACGCTTTCGCATCTCAGCGTCAGTACTGCACCAGGTAGTCGCCTTCGCCACTGATGTTCCTCCAGATCTCTACGGATTTCACCCCTACACCTGGAATTCCACTACCCTCTCACAGACTCAAGTCTAACAGTATCAAAAGCAGTTCCACGGGTGAGCCGTGGGCTTTCACTTCTGACTTATCAAACAGCCTACATGCGCTTTACGCCCAGTGATTCCGATTAACGCTTGCACCCTCCGTATTACCGCGGCTGCTGGCACGGAGTTAGC
+
CCCCCGGGGGGGGGGGGGGGGGGGGGGGGGGGGGGGGGGGGGGGGGGGGGGGGGGGGGGGGGGGGGGGGGGGGGGGGGGGGGGGGFFGFGGGGGGGGGGGGGGGGGGGGGGGFGGFGGGGGGGGGGGGFGFAEFFFE?DGEGGFGGGGGGCFGGGGCEFGGGGGGGCGCGGGGEGGGGGGGGGGGGGGGGGGEGGGGCFFGFGFFFGFCFGG@DGGFFGGDGF)5@BAEFFD@EFCFF@EFFFEC;??FFF@?EGFGDFF?FGFGGF;?F>B<FBBGG?((469B?>?4:(249;BFE>9-
@M04650:207:000000000-C238N:1:1101:18272:6440 2:N:0:19
GGACTACCGGGGTATCTAATCCTGTTTGATCCCCACGCTTTCGTGCTTGAGCGTCAGTTATAGTTTAGTAAGCTGCCTACGCAATCGGTGTTCCTCGTTATATCTATGCATGTCACCGCTACACAACGAATTCCGCCTACTTCATCTATACTCAAGGCTACCAGTTTCAACGGCACCGTTCAGGTTGAGCCTGAAAATTTCACCGCTGACTTAAAATCCCGCCTGCGCACCCTTTAAACCCAATAAATCCGGATAACGCTCGCATCCTCCGTATTACCGCGGCTGCTGGCACGGAGTTAGC
+
CCCCCGGGGDGGGGGGGGGGGGGGGGGGGGGGGGGGGGGGGGGGGGGGGGGGGGGGGGFGG9FFGGGGGGGGGGGGGEEFGGGGGGGGGGGGCGGGGGGFFGFFGGGGGGGGGGGGGGGGGGGGCFEEGGGGGGGGDGGGGFGFGGGGGGGFGFGGFDD?FFFGGFGGCDGGGGDGGGGCFFGGGGCEFFGGFGGFGGGGGFGFEGDBAGGGC>FC+6:F2<=52F@B>D@FD6A9+)<?:22=D*>?GFFFFBD9CBB:<FGFC*8<AFFFFFB<?C6>B>;;;?>:?C:9?661:F<>6
@M04650:207:000000000-C238N:1:1101:6121:6444 2:N:0:19
GGACTACAGGGGTTTCTAATCCTGTTTGCTCCCCTAGCTTTCGTGCCTCAGCGTCAGAAATAACCCAGCAAGCTGCCTTCGCCCTCGGCGTTCTCCCAGATATCTACGCATTCCACCGCTACACCTAGAATTCCGCTTGCCCCTTTTATCCTCTAGCACGCTAGTATCGAATGCAGTTCCTCCGTTAAGCGAAGGGATTTCACATCCGACTTGGCGCACCGCCTACGCACCCTTTATGCCCAGGGATTCCGAACCACGCTCGCACCTCTCGTATTACCGCGGCTGCTGGCACGGGATTAGC
+
CCCCCGGGFFFEFGGGGFE@FGGFFGFGGGGGFGGGGGGGDFFGGGGAACFCF6CEDGGGGFGDEFEGGGFGGGFGGFCFGCCCGGGGGGFGD78FFGC,CFDFF9F,:,BF<EFGCCEDEE9EFG89F,:?FGD7CEDEEGCFFCGFFDEF9=FCDGFGG7=EGGG9C+DDFE9CFCFGGGGEFGECFGDECEGGCCECCFGF6975)9CC*2;<)0=46DF?FFFDD<(((*;);C9:F@013>(2C46,0))37(4(-2C11*,,.(46<C:4CC((-,9>9?:0(:7F1(-4(25<4
@M04650:207:000000000-C238N:1:1101:22813:6447 2:N:0:19
GGACTACCCGGGTTTCTAATCCTGTTCGCTACCCATGCTTTCGAGCCTCAGCGTCAGTTACAGACCAGACAGCCGCCTTCGCCACTGGTGTTCTTCCATATATCTACGCATTTCACCGCTACACATGGAGTTCCACTGTCCTCTTCTGCACTCAAGTTTCCCAGTTTCCGATGCGCTTCCTCGGTTAAGCCGAGGGCTTTCACATCAGACTTAAAAAACCGCCTGCGCTCGCTTTACGCCCAATAAATCCGGATAACGCTTGCCACCTACGTATTACCGCGGCTTCTGGCACGTAGTTAGC
+
CCCCCFGGGGGGGGGGGGGGGGGFGGGGGGGGGGGGFGGGGGGGGGGGGFGGGGGGGGGGGGGGGGGFGGGGGGGGGGGGGGGGGGGGGGGGGGGGGGGGGGGGGGGGGGGGGGGGGGGGGGGGGGG8BFGGGGGGGGGGGGGFGGGGGGGBFGFGGGGGGGGGGGGGGCEGGGEEGGGGGGCDFGGFGGGDEG>EDCEGGFGFFFDF=CFGEF>DF@GGFGBF<FFB9C9BFGF<F7EGG61?CCAFGF>98>GAC(7:FFGB:CBB?F:()<:>GG:B(49((3442<(3(.((4C2.6
@M04650:207:000000000-C238N:1:1101:21684:6456 2:N:0:19
GGACTACACGGGTATCTAATCCTGTTTGCTCCCCACGCTTTCGAGCCTCAGTGTCAGTTACAGGCCAGAGAGCCGCTTTCGCCACCGGTGTTCCTCCCAATCTCTACGCATTTCACCGCTACACTGGGAATTCCACTTACCTCTTCCGCACTCAAGCCAACCAGTTTTCAAAGCAATTCCCACCTTGACATCAGAACTTTCACTCCAAACTTAATCGGCCGCCTACGCTCCCTTTACGCCCAGCCATTCCGGACAACGCTCCCCCCCGACGTCTTACCTCGGCTGCTCGCACGTAGTTACC
+
CCCCCGGGFFFGGGGGGFFEGFGGGGDGGGFGGGGCC@FEGCEFFDCDEGCF,CEFG9<FGGGDGGFGGF8FGGGGGEGGGD:@BF7F7+CFDFFFFGC,,E@;DFE=FGDG9?FFFGG6=4@EGFGE4<EEGGGGGCFGFFGFGFCEEGGD@FD8A?FF8>E8F,33>9@,=ACFGGGFCA?CFGGD,@,@<?,@?FGFF>C9?99*99CFBC9C/)@D>:@@?/-)/26((+)96<GCGF0(9D34C;;9:>)4D(-,-(*-9E609B(3(2:4EC)),(80,42)(:(*-.43(<4-4
@M04650:207:000000000-C238N:1:1101:16429:6489 2:N:0:19
GGACTACCCGGGTATCTAATCCTGTTTGCTCCCCTAGCTTTCGCACCTCAGCGTCAGTTATGGCCCAGAAGACTGCCTTCGCCACCGGTGTTCCTCCAGATATCTACGCATTTCACCGCTACACCTGGAATTCCACATCCCTCTCCCGAATTCGAGCCCGCCAGTATCACACGCAGTTCCCCGGTTGAGCCGAGGGATTTCACGTGTGAGTTAGCAGGCCGCCTACGCGCCCTTTACGCCCAGTAATTCCGAACAACGCTTGCCCCCCCCGTATCACCGCGGCGGCTGGCACGGAGTTAGC
+
CCCCCGGGGGGGGGGGGGGGGGGGGGGGGGGGGGGGGGGGGGGGGGGGGGGGGFGGG@D@FGFFFFEGGGGGGGGGGGGGGGGGEFGGFFFBEG8FGGGGGGGGCFEGGGGGGGGGGGGGDGFGGFGGGGGGGGGGFGCFFGGFGGFGFGGFGGGGDEGG>FGEFGGG9FGCGG>EEFFC9<EEF@EGGGGEDGGGGGG?+BCA;FFFF++3)3+;F?ED>C>@?;3:956>B*7>?BG5EB::7C2<7@?40<C?G34:337:FG66>0-,2*(.023099>(,(-18=3?249B?*)))
@M04650:207:000000000-C238N:1:1101:18268:6523 2:N:0:19
GGACTACCAGGGTTTCTAATCCTGTTTGCTCCCCTAGCTTTCGCACTTCAGCGTCAGTTTTTGTCCAGTGAGCTACCTTCGTCATCGGCATTCCTACATATATCTACGAATTTCACCTCTACTCATGTAGTTCCGCCCACCTTTCCAATACTCTAGAATTTCAGTTTCGTCGGCAAGCTAATGGTTGAGCCACTAGTTTTCACAGTCGACTTGAAACCCCGCCTAGATGCCCTTTATGCCCAATAATTCCGGTTAACGCTTGCGACATACGTATTACCGCGGCTGCTGGCCCGTATTTATC
+
CCCCCFGECFGGGGGGGGGGGGGGGGGGGGGGGGGCFGGGGGGGGGCF:FGGGGGGGGAEEF7CFGGGGGGFGGCFGGGGGCFCGGGFCFEGGGGDFGGGGCBFGCFG@FGGGGGGG@FGGGFG9FGEGEGGGFEGGGDEGGFFD=E,,DGFGGG8A=D9;<DDGCGA>=>8?FEGC??A9FGGGGCFGGGGCG@EDGGGGFF+<;;*:CD>=D*<A8CDFGFF=*19EGF@EGF=FCFEFEBD4C?CGFF>(83;C?@;0=:25=,6))6;)>3):C21;0;B1:)4,>(:9(4(3C9).
@M04650:207:000000000-C238N:1:1101:9286:6534 2:N:0:19
GGACTACCCGGGTATCTAATCCTGTTTGATCCCCACGCTTTCGTGCCTCAGCGTCAGTTCCAGCTTAGCCAGCTGCCTTCGCAATCGGCCTTCTGTGCAATATCTATGCATTTCACCGCTACACTGCACATTCCGCCAACTTCATCTGTACTCAAGCTCCACAGTATCAACGGCGCTGCTAGGGTTGAGCCCCAGCCTTTCACCGCTGACTTATAAAGCCGCCTACGCACCCTTTAAACCCAATGAATCCGGATAACGCTCGGATCCTCCGTATTACCGCGGCTGCTGGCACGGAGTTAGC
+
CCCCCGGGGGGGGGGGGGGGGGGGGGGGGGGGGGGGGGGGGGGGGGGFGGGGGCGGGGGGGGGGGGCFFGGGGGGGGGGGGGGGGGDCGGGFGGFGGGGGGGGGGGGGGGGGGGGGGGGGGGGGGGGGGGGGGGGGGGGGGGCFFGGGGGGFGGGGFFGFC@,@D9DGGDGG6F+?EGGFGGCFCFGGDGGFCGC>CGF9D>EFFGGE=FGGFFFFFFGGFD@2>F<A?D9D=GF<669FC@;@GGEFGFFFBEGAG(4(33)(7CBFA?BF:87AF:6((,((-,).2>:F6(,486456
@M04650:207:000000000-C238N:1:1101:24037:6539 2:N:0:19
GGACTACTCGGGTATCTAATCCTGTTTGCTCCCCACGCTTTCGCACCTGAGCGTCAGTCTTTGTCCAGGGGGCCGCCTTCGCCACCGGTATTCCTCCAGATCTCTACGCATTTCACCGCTACACCTGGAATTCTACCCCCCTCTACAAGACTCTAGCTTGCCAGTTTCAAATGCAGTTCCCAGGTTAAGCCCGGGCATTTCACACCTGTCTTACACAACCGCCGGCGCACGCTTTACGCCCAGTAATTCCGATTAACGCTCGCACCCTACGCATTACCGCGGCTGCTGGCACGTAGTTAGC
+
CCC@CGGFFGDGFGGFAFAEFCFFCFGGFEGGG@EE@C6C<CCEE7FG@EEFEFCFGEDA9,EFEGGFFGGEEEGGCCEB<FFGEGECCEF<F?,AEEEA5BDF,;?FEC?FGGFE?CEDCFCGGGGEEFCFGAFA,>E:>==DGGFFGGFFGCECFGGGE>E6@,,@FCFFGFGGGFACC:EGFFCFFGGGGG=E4?C7+=FAFCFAFG7=5DCG=;EGBGF9(89)4DB>:55263E?E?040>))C=:107D<FB>BFB7,7E:<:11(4A(6FC(49BFF1:)57E:6(4:<292))
@M04650:207:000000000-C238N:1:1101:22080:6689 2:N:0:19
GGACTACACGGGTTTCTAATCCTGTTTGCTACCCACGCTTTCGAGCATCAGCGTCAGTTAAAGCCCAGTAAGCCGCCTTCGCCACTGGTGTTCCTCCCGATATCTACGCATTCCACCGCTACACCGGGAATTCCGCTTACCTCTACTTCACTCAAGACACACAGTTTTGCACCCAACTATGGGTTGAGCCCATAGATTTAAAATGCAACTTGCATGCCCGCCTACGCTCCCTTTACACCCAGTAATTCCGGACAACGCTTGCCACCTACGTATTACCGCGGCTGCTGTCACGTAGTTTGCC
+
CCCCCFGGGGGGGGGGGGGGGGGGGGGGGGGGGGGGGGGGGGGDGGGGGDGGGGGGGGGGGGGGGGGGGGGGGGGGGGGGFGGGGGGGGGGGGGGGGGGGGGGGGGGGGEFGGFAFGGGGGGGGGGCFEGGGGGGGGGGGGGGFGGFGGGGFGG,EFFGGFGGGGGGGGGFGFGGGGGGGDF6FFGF6C@DCFFF?E@CCCF?FFGFF@GD>:4FGF==C9DD@FBFFDGFFFCC>FEGCC=;3;F?EGF3?FFG<922(-406DGF:>2(89@A5@C1-(--7:7:-8A4/43344<:9-
@M04650:207:000000000-C238N:1:1101:23501:6712 2:N:0:19
GGACTACTAGGGTTTCTAATCCTGTTTGCTCCCCTGGCTTTCGCACCTCAGCGTCAGTTTTTGTCCAGTGAGCTACCTTCGTCATTGGCATTCCTACATATATCTACGAATTGCACCCCTATTCATGTAATTCCGCCTACCTCTCCAAGACACTAGAATTTCAGTTTCGTTGGCAAGCCAATGGTTGAGCCACCAGTTTTCACCGTCGACTTGAAATCCCGCCTAGATGCGTCTTATGCTCAGTAATTCCGGTTAACGCTTGCTACACTTGTATTACCGCGGTTGCTGGCATGTATTTAGC
+
CC9CCFGC,FCEGFG@CFE<FEG@FGF<,CFGGE8,CE<@E<BF7F+?=<F8@,@BCF,CC,@,C9,:<,,CF9@CEFGFF<,B,,<CFEFGEGA<EA,CF9>,9A?A:AFF,,C,B,4=D,@C,9AB,5A=FAFE=+6A8?8@,9,@,=,*9@8=,E,,4E=DF;8DC>8,?C8E+++36,@DGGEFFGGCF,,@+69EDE9+*+=*1+0+:+*5+*@*)38==*6B*:)))4:89AB9<0(9+C<CGFF(-:**+63(6=G)3+7()).111))+2,(3(--4.<F>*(+,.646C425
@M04650:207:000000000-C238N:1:1101:24076:6735 2:N:0:19
GGACTACACGGGTTTCTAATCCTGTTTGATCCCCACGCTTTCGTGCTTGAGCGTCAGTTATGGCTTAGTAAGCTGCCTACGCAATCGGAGTTCCTCGTTATATCTAAGCATGTCACCGCTACACAACGAATTCCGCCTACTTCATCCATACTCAAGACTCCCAGTTTCAACGGCAGTCTCGGAGTTAAGCCCCGAGATTTCACCGCTGACTTAAAAGCCCGCCTGCGCACCCTTTAAACCCAACAAATCCGGAAAACGCTCGCATCCTCCTTATTACCGCGGCTGCTGGCCCGTAGTTAGC
+
CCCCCGGGGGGGGGGGGGGGGGGGGGAFAFGGGGGGGGDGGGGCFG8EEFGGGGGFGGGGGGGG8EFGDGFEFAFGGGAEFC6CCFGGGGGGGGDFEF?FFFGGGGFGGGFFGCFGGGGCEEFFGGGGGGAFGGFG8E6F@DFFGGFGGGGFGFEGGGF,DGGFFF8C9EF>6:@>D+@,@FECFCCGGGGFGE:@9CGG7EF49CC?)02+*:==17A:5C@(,;2)279?@6)>CCFCB80(:C.4C6>0(.1(222(42)4*:3)44()63.4CC60,2((((.3(2(2(,(,23))-
@M04650:207:000000000-C238N:1:1101:22552:6738 2:N:0:19
GGACTACCCGGGTTTCTAATCCTGTTTGATCCCCACGCTTTCGCATCTCAGCGTCAGTACTGCACCAGGTAGTCGCCTTCGCCACTGATGTTCCTCCAGATCTCTACGGATTTCACCCCTACACCTGGAATTCCACTACCCTCTCACAGACTCAAGTCTAACAGTATCAAAAGCAGTTCCACGGGTGAGCCGTGGGCTTTCACTTCTGACTTATCACACAGCCTACATGCGCTTTACGCCCATTGATTCCGATTAACGCTTGCACCCTCCGTATTACCGCGTCTGCTGGCTCGGAGTTAGC
+
A@CCCGGEGGGGGGGGGGGGGGGDGGGGGGGGGGGGGGDGGGGGGGGFGGEGGGGGGGGGGGGGGGGGGGGGGGGGGGGG7FGEGGG<FEFGGGGGGG8EFFDGGGGGECGGGGCGGFCFFGGGGGGGGGGGGGGGGDDGGGGFGGFFGGFDGGFGGGCA8FC8A,@EA;DECFCFDFF=:DE7:>@?9DFGGGCDGFGGGFGFFFG+;=CC;FCF+>D*)7<@FFF69C25@5FFFFGGGF();+)9FFF;(0>3C0(34:F8FGFBFB>60*46FD(,4(-10)).(*(2((4(4;)).
@M04650:207:000000000-C238N:1:1101:22914:6757 2:N:0:19
GGACTACCGGGGTATCTAATCCTGTTTGCTCCCCTAGCTTTCGCACTTCAGCGTCAGTTTTTGTCCAGTGAGCTACCTTCGTCATCGGCATTCCTACATATATCTACGAATTTCACCTCTACTCATTTAGTTCCTCCCACCTTTCCCATACTCTAGCATTTCAGTTTCGTCGTCTAGCTCATGGTTGAGCCACTATTTTTCACCGTCGACTTGACACCCCGCCTACATGCTCTTTATGCCCATTAATTCCGGATAACGCTTGCGACATACGTATTACCGCGGCTGCTGGTACGTATTTAGC
+
AB@A@F@@+:CGFBCEA<EFDFFDCGFFGGDFGGGF,EFGCE@;,@+;4,CEBFDG7<EFC,@CFEGFC96@<F@F<DEC<CCG@F8,==@FCFGFFFF?FEEF;,C4,,4CEE,<E,DD,<=B,?,C9?FFFG,EEE8<==D?D4,9EFGFG,,6,,7=EF=,C;@4+8>E=7,1@BC,6>B,EFBD,=8,@F8,=CCDFA;:?=7*)*@7=F58*>CC)?=))*)4>6*1>?8*4/>:C3(841*@FFF(/=*;6768((*,/8./))(.,2:)<*(((3212:22,0)213?.20)..
@M04650:207:000000000-C238N:1:1101:6699:6763 2:N:0:19
GGACTACCCGGGTTTCTAATCCTGTTTGCTCCCCTAGCTTTCGCACTTCAGCGTCAGTTTTTGTCCAGTGAGCTACCTTCGTCATCGGCATTCCTACATATATCTACGAATTTCACCTCTACTCATGTAGTTCCGCCCACCTTTCCAATACTCTAGAATTTCAGTTTCGTCGGCAAGCTAATGGTTGAGCCACTAGTTTTCACCGTCGACTTGAAACCCCGCCTAGATGCCCTTTATGCCCAATAATTCCGGATAACGCTTGCGACATACGTATTACCGCGGCTGCTGGCACGTAGTTAGC
+
CCCCCGFEGGGG:FCEFGGGGGGGGGDFGGFFE,C<FCFFFFGGGGGFG9CFGGGGGGGAAECFGGGGGFECCFFFFFAFGE@FGFGGGDGFGGFFGGGGGGGGFGGGCFFFDCFECEE,,99BD,:C,CEGFFG@EE+?BD,0=>DFC?FCFFE,ADA9DFFGCFFDEF+BCCE6ADGG,,@9FD88=F8,@?FGGGGAGFCAEG5AADDGE>FD>:EG>DA=9?:AEGE32:A*88;CB=7;F7?5::6>;AC7F(6?((1()8-(9><?2<2:C7(((2(3,8):?=:F:4?(89<9)
@M04650:207:000000000-C238N:1:1101:28127:6764 2:N:0:19
GACTACAGGGGTTTCTAATCCTGTTTGATCCCCACGCTTTCGCATCTCAGCGTCAGTACTGCACCAGGTAGTCGCCTTCGCCACTGATGTTCCTCCAGATCTCTACGGATTTCACCCCTACACCTGGAATTCCACTACCCTCTCACAGACTCACGCCCTACAGTATCAACGGCAGTTCCACGGGTAAGCCGTGGGATTTCACCTCTGACTTATAAAGCAGCCTACATGCGCTTTACGCCCAGTGCTTCCGATTAACGCTTGCACCCTCCGTATTACCGCGGCTGCTGCCACGGAGTTTGCC
+
CCCCCGG8F>FGGGAFFGFEE<FFGGFCEAFEFGGGGGGG9CGFGG9AFCGGGGEGGGGGFFFGGD<FFAFFGGGEE7FD:B@FCFFGGGGGGGFFGGC,?<CFGGFC,4FFGFFGGEGFGFCFGGGCF<FCFEFDCFGFF=D6FGGC8=@D8,6=+6B,@3=@CCFFG,@88+8D97EFG@EEGGFFFDCE5CEACDFGCB9AA4@F;DDF4FFGCB863FDE:68BB<2557:;88CF@?=)73)/;>57;8CCC>613(*,2*466>:?(+.<<71;(-3(,5:),+,2(3130+)..
@M04650:207:000000000-C238N:1:1101:13011:6770 2:N:0:19
GGACTACAGGGGTTTCTAATCCCGTTCGCTACCCTAGCTTTCGCACATGAGCGTCAGTCTTGTGCCAGGAAGCCGCCTTCGCCACTGGTGTTCTTCCCGATATCTACGCATTTCACCGCTACACCGGGAGTTCCACTTCCCTCTCACATACTCTAGGCTTACAGTATCAGATGACAAACAGATGGTAAGCACCTGCCTTTTACATCTGACTTATAAACCCGCCTGCGTGCGCTTTACGCCCAGTAATTCCGGACAACGCTTGCCCCCTACGTATTACCGCGTCTGCTGGCACGTAGTTTGC
+
CCCCCGGGGGGGGGGGGGGGGGGGGGGGGGGGGGGGGGGGGGGGGGGGGGGGGGGGGGGGGGGGGGGGGGGGGGGGGGGGGGGDGGGGGGGGGFGFFGEGDEGFGGGGGGGGGGGGGGGGGGGGGGGGCGGGGGGGGGGGGGFDFFGGFGGFGGGFGGGGGGGGGFGGGGGGGGGGGGGGGGFAFGGGGFGGGGGGGCEFGFFBCCFFCGFFEGGGFFFGFG@DBABFFGFFBGFCF?EGGF?@GC?<C@F93><?F>F:6?F?GG;1(182>GFBFGF;F1(-:BBB2=0C<4(169>9)
@M04650:207:000000000-C238N:1:1101:15139:6795 2:N:0:19
GGACTACTCGGGTATCTAATCCTGTTTGCTCCCCACGCTTTCGAGCCTCAACGTCAGTTATCGTCCAGTGAGCCGCCTTCGCCACTGGTGTTCCTCCTAATATCTACGCATTTCACCGCTACACTAGGAATTCCACTCACCTCTCCGACACTCTAGCAAAGCAGTTTCCAAAGCAGTCCCAGGGTTGAGCCCTGGGTTTTCACTCCAGACTTGCTTCGCCGTCTACGCTCCCTTTACACCCAGTAAATCCGGATAACGCTTGCCCCCTACGTATTACCGCGGCTGCTGGCCCGTAGTTAGC
+
CCCCCGGGGGGGGGGGGGGGGGGGGGGGGGGGGGGGGGGGGGGGGGGGGGGGGGGGGGGGGGGGGGGGGGGGGGGGGGGGGGGGGGGGGGGGGGGGGGGFGGGGGGGGGGGGGGGGGGGGEGGGGGFGGGGGGGGGGGEGGGGFGGGGGGGFGGF8C9EFFGFFGFGGGFGGDFGGGGGGGGGGFGGGGGGGG7C:CDGFGAGAF>>>EGGG3CGGFFGGFGFFFFFFFG@FFCA3AEFGG@(6CF3CGFF0<EGEGFFF?FG0DFFFFBFF?7?FGG(21(332<2).:(:1>>FFGF<6
@M04650:207:000000000-C238N:1:1101:4302:6809 2:N:0:19
GGACTACTGGGGTTTCTAATCCTGTTTGATCCCCACGCCTTCGTGCATGAGCGTCAGTAATAGCTTAGTAAGCTGCCTTCGCAATCGGGGTTCTTCGTGATATCTAAGCATTTCACCGCTACACAACGAATTCCGCCTACTTCATCCATACTCAAGACTCCCAGTTTCAACGGCAGTTTCGGAGTTAAGCCCCGAGATTTCACCGCTGACTTAAAAGCCCGCCTGCGCACCCTTTAAACCCAATAAATCCGGATAACGCTCGCATCCTCCGTATGACCGCGGCTGCTGGCACGGAGTTCGC
+
CCCCCGGG9FFGGGDGGGGGGGGGGGGGGGFFFFCFEGF@GGGGGEDFGEGFGGGGGFGGFFGFGGGGGGGGFGGGFGGCEFFGD<FEEGGGGGG9=FFGGGGGGGGFDFEDFFGAEEEDG7@FAACGGGGGGGFC18+,C?DFGGGFFGGFFFCFGGDFDDGGFFDE;,@BDEGG==AA>@>CBCCC;FDGGGGGDGGEFFF4?DCBAFCC4C@:CBDGFD@F;43A6C(3=6A3AFFG>;=@FFFEG?7;:)*9C:B111D(1:223:0-(;(.373(409111))(18C?((,-*),-
@M04650:207:000000000-C238N:1:1101:23674:6819 2:N:0:19
GGACTACTGGGGTATCTAATCCTGTTTGATCCCCACGCTTTCGCATCTCAGCGTCAGTACTGCACCAGGTAGTCGCCTTCGCCACTGATGTTCCTCCAGATCTCTACGGATTTCACCCCTACACCTGGAATTCCACTACCCTCTCACAGACTCAAGTCTAACAGTATCAAAAGCAGTTCCACGGGTGAGCCGTGGGCTTTCACTTCTGACTTATCAAACAGCCTACATGCGCTTTACGCCCAGTGATTCCGATTAACGCTTGCACCCTCCGTATTCCCGCGGCTGCTGGCACGGAGTTAGC
+
CCCCCGGGGGGGGDGGGGGFGGGGGGGGGGGGGGGGGGDGGGGGGGGGGGGGGEGGGGGGGFGGGGGGGGGFGGGGGGGGGGGGGFGGGGGGGGGGGGGFFGGGGGGGGGGGFGGGFGEGGFDGGGGGGGFGAFDGGGGGGGGFDEFGFG8*=DEDFGGGFFGG?EDAFC,=DCFFGGAAFFGGG7+8DCGG@EEGGGCC>FFFFGGFFGFC5+8<@>F>)*-44ABFFGFFF=5=65C=:9((;>E<:+),(0:?C81;;?G@FG;@;0,-4:()39:BF>>(-3.5?=(0296;(2.6-
@M04650:207:000000000-C238N:1:1101:11473:6857 2:N:0:19
GGACTACTGGGGTATCTAATCCTGTTTGCTACCCATGCTTTCGAGCCTCAGCGTCAGTTAATGTCCAGCAGGCCGCCTTCGCCACTGGTGTTCCTCCCGATATCTACGCATTCCACCGCTACACCGGGAATTCCGCCTGCCTCTCCATCACTCAAGAACAGCAGTTTTGAATGCACGCTATGGGTTGAGCCCATAGATTTCACACCCAACTTGCCGTCCCGCCTGCGCTCCCTTTACACCCAGTAATTCCGGACCACGCTTGCCACCTACGTTTTACCGCTGCTGCTGTCACGTAGTTAGC
+
<CCCCEGGGGGCGGGGG<FGGGGGGGGGGGGGGGGGGGGGGGGCFGGGGFGGGGGGGGGGCGGGGGFGGGGGGGGGGGGG@FG@FGGGGGGGGGGGGGGGGGGGGGGGGGGGGGGGGDGGDGGGGGGCFEGGGGGGGGGGGGGFGGCFGCFFGGGGGGGCCF8DDFGG?+EFGGFFGGGGGG6BDEGCFFGGGG??CF@FFCGFFDC>BGGGEGF)/8EGBGF0(=@A9GFFFGF3F5EGG<;@7064DF:91B)4C?>F0(94*C?<(2(3:FFBGG(-(-(5)572-<-C2.3(4?46A
@M04650:207:000000000-C238N:1:1101:22113:6861 2:N:0:19
GGACTACCGGGGTTTCTAATCCTGTTTGCTCCCCTAGCTTTCGTGCCTCAGCGTCAGAAGTAACCCAGCAAGCTGCCTTCGCCCTCGGCGTTCTCCCAGATATCTACGCATTCCACCGCTACACCTAGAATTCCGCTTGCCCCTTTTACCCTCTAGCATGCCAGTATCGAGTGCAGTTCCCCCGTTAAGCGGAGGGATTTCACACCCGACTTGGCATACCGCCTACGCACCCTTTATTCCCAGTGATTCCGAACAACGCTCGCACCTCTCGTATTACCGCGGCTGCTGGCACGAGATTAGC
+
CCCCCGGGGEGGGDEGGGGGGGGFGGFGGGGGGGGGFGGGGGGGGGGGFGGGGGGGGEGGGGGAGGGAF8FFGFCGGGGGGGGGBE=,CFGGGFFGGDFFG9CFGGGGGGGGCGGGGGGDEFCFGG,?AFAFGGGG?@8FGFGFG8@,FFGFGD98F@F>F,@FDAFG6=8>+,3:EGGG,@:CCF5CEFCEGEDE*CGGGA?FADCB2)898CF4A=CD18((/A;EDG>FB679*)3<C2:?67).:?610<)(1(4:8>D0D5(,).(((24<FG19>1921:2,471C?(4((26).
@M04650:207:000000000-C238N:1:1101:8440:6865 2:N:0:19
GGACTACCAGGGTTTCTAATCCTGTTTGATCCCCACGCTTTCGTGCTTGAGCGTCAGTTATGGCTTAGTAAGCTGCCTACGCAATCGGAGTTCCTCGTTATATCTAAGCATGTCACCGCTACACAACGAATTCCGCCTACTTCATCTATACTCAAGACTCCCAGTTTCAACGGCAGTTCCAACGTTAAGCGTTGGGATTTCACCGCTGACTTAAAAGCCCGCCTGCGCACCCTTTAAACCCAATAAATCCGGATAACGCTCGACTCCTCCGTATTACCGCGGCTGCTGGCACGGAGTTAGC
+
CCCCCGGGGGGEFGEGGGGGGGGGGGFGFFGGGGGGGGGGGGGGGGGGGFFGGGFGGGGGGGGGGGGGGGGGGGGGGGGGGGGGGGGGCFEGFCFFG@FFGGFFGGGDAFCF?FFGGGGGGGGFFGGGGGGGGGFDGEGG?DFFGCDFGGGFGGGGFGGFFGFFFD:EFGFGGDGGGGGGGGFG@FGGGGGGDGCGDGGGGFGF>C>@:CGFEFG8BB6C>GFFFFBBFGF<?CFCCE9FC:;@DG<);AD@;5DBCBB200)(*/5)3:94<GFFGG00191((437(71041,4<8<B4
@M04650:207:000000000-C238N:1:1101:5662:6908 2:N:0:19
GGACTACTGGGGTATCTAATCCTGTTTGCTACCCACGCTTTCGCATCTGAGCGTCAGTCATCGTCCAGAAAGTCGCTTTCGCCACCGGTGTTCCTCCCAATATCTACGACTTCCACCTCTACACTGGGACTTCCACTTTCCTCTCCGAGACTCAAGCCATGCAGTTTCAAATGCACTTCCGGGGCTCAGCCCCGGGCTTTCACATCTGACATACCCAACCGCCTCCATGCGCTCGACACCCAATGCTTCCGAAGAACGCTTGCACCCCCCGACTCACCGCGGATGCCGGCCCGTAGGTGGC
+
-@ABCGFCECFCC@GGGGGDFFECFGGDF@FGDGGGGGGGFG@FGCECEC,,8@FFGFGGFEDDFEGG9,CEFFCG:,DFBCFFGGFEGGGEDF=DEEG8?E9E;AFBF++=E<FFG88+4?;B;::F8,4,AFFGFGAFG9F7@EG+4@EDFF,=:FG,==DAC>EDFFDD7,,6,6@ECEGE++*5A@DDCE*;;*>,==?EE6++1BFF*6?<4>E*599((.:+.4132*)()1:8E(((294):7721)*49,(((43<F6((4(2(3*(.843>(,((-,)(,2(*(((((2)(.
@M04650:207:000000000-C238N:1:1101:9062:6915 2:N:0:19
GGACTACTAGGGTTTCTAATCCTGTTTGCTCCCCTAGCTTTCGCACTTCAGCGTCAGTTTTTGTCCAGTGAGCTACCTTCGTCATCGGCATTCCTACATATATCTACGAATTTCACCTCTACTCATGTAGTTCCGCCCACCTTTCCAATACTCTAGAATTTCAGTTTCGTCGGCAAGCTAATGGTTGAGCCACTAGTTTTCACCGTCGACTTGAAACCCCGCCTAGATGCCCTTTATGCCCAATAATTCCGGATAACGCTTGCGACATACGTATTACCGCGGCTGCTGGCACGTATTTAGC
+
CCCCCGGGGGGFFGGGGGGGGGGGGGGGGGGGGGGGGGGGGGGGGGGGGGGGGGGGGGGGGGGGGGGGGGGGGG9EFGGGGGGGGGGCG7FGGGGGGGGGGGGGGGGGG?GGGGGGGGGGGFEFGGGGGFGGGGGGGGGGGGGFGGGGGGGFGGGACDEGFFFGGGGGGGGGGGGGFFGGFGGEGGGGFGGGGGGGGDGGGFGF5:9BADGDECGFFBED2C@AFAEFFCE=EGFFFFGCC=2><CEEFFF6?>C<G69DDFG>DC64>=7<)<?BGG09(3;B;?20:GBF02:<BG>><
@M04650:207:000000000-C238N:1:1101:9944:6924 2:N:0:19
GGACTACAGGGGTATCTAATCCCGTTCGCTACCCTAGCTTTCGCACATGAGCGTCAGTCTTGTGCCAGGAAGCCGCCTTCGCCACTGGTGTTCTTCCCGATATCTACGCATTTCACCGCTACACCGGGAGTTCCACTTCCCTCTCACATACTCTAGGCTTACAGTATCAGATGACAAACAGATGGTAAGCACCTGCCTTTTACATCTGACTTATAAACCCGCCTGCGTGCGCTTTACGCCCAGTAATTCCGGACAACGCTTGCCCCCTACGTATTACCGCGGCTGCTGGCACGTAGTTTGC
+
CCCCCGGGGGGGGGGGGGGGGGGGGGGGGGGGGGGGGGGGGGGDGGGFGGGGGGGGGGGGGFGFGGGGGGGGGGGGGGGGGGGGGGGGGGGGGGGGFFGGGGGGGGGGGGGGGGGGGGGGGGGGGGGG7FGGGGGGGGGGGGGFGGGGGGGFGGGGGGGGGGGGGGGGFGGGG;<EGGGGG@DG7>CGCFFGGGC,@CGGGFGFFGGFFGGGFGGGFFGGF:99>FBF(CBB>GFFFFGGGFFFGCEEG=F0:@52C>F<?:FBGFFFBB???EFFGG?BF>;9(8?F(A?F?:<4,<-64
@M04650:207:000000000-C238N:1:1101:7761:6934 2:N:0:19
GGACTACCGGGGTTTCTAATCCTGTTTGCTCCCCTAGCTTTCGCACTTCAGCGTCAGTTTTTGTCCAGTGAGCTACCTTCGTCATCGGCATTCCTACATATATCTACGAATTTCACCTCTACTCATGTAGTTCCGCCCACCTTTCCAATACTCTAGAATTTCAGTTTCGTCGGCAAGCTAATGGTTGAGCCACTAGTTTTCACCGTCGACTTGAAACCCCGCCTAGCTGCCCTTTATGCCCAATAATTCCGGATAACGCTTGCGCCATACGTCTTACCGCGGCGGCTGGCACGTAGTTAGC
+
CCCCCFGGGGGGGEEFGGGGGGGGG<EGGGFG8@FCGGGGGGGDCE:F9FDGGGGGGDCEC7FFEGDFDGFFGGFCEG?FE<@@FFGGF+@FEEEFFE9FGGGGGGGGDEGGGEEDEFC?FFDFF;?FFG<,E?CD+=CEGF@DFFG,CDF7,,CAAE;;=FEFG9FEEF>EC:=C8D8A8;EFFG6DCGF,76:6=@FF91;*9CDFAGGGF>CDF):C@GFFFF2BEFBFEFFCFEFAC4(/>;C<F@F@0:97C?;?3?5;)8((5(:)(21<F48;>;0390(,4:7F?4(.8F)6.
@M04650:207:000000000-C238N:1:1101:22682:6965 2:N:0:19
GGACTACCCGGGTTTCTAATCCTGTTCGCTACCCATGCTTTCGAGCCTCAGCGTCAGTTACAGACCAGACAGCCGCCTTCGCCACTGGTGTTCTTCCATATATCTACGCATTTCACCGCTACACATGGAGTTCCACTGTCCTCTCCTGCACTCAAGTTTCCCAGTTTCCGATGCGCTTCCTCGGTTAAGCCGAGGGCTTTCACATCAGCCTTAAAAAACCGCCTGCGCTCGCTTTACGCCCAATAAATCCGGATAACGCTTGCCACCTACGTATTACCGCGGCTGCTGGCACGTAGTTAGC
+
CCCCCGGGGGGGGGGGGGGGGGDFGGGGGG@FGG?DFCEGGGGF@FFFGCDFCEGEEEFEGFCEFFGGGGGGGDCGGGGGGGGG7<FFFGFGGGFGGGGGCCFCFGGGGGGEFD9FGGDGGGGG?FGGG@GGGGGGGGGGGGGF,EDFF8F0@@FGDA6EEGGFGGGGGC88=FEG>?EA,@BCGGGGGGGGCEEGGGGFFAGFCF74)9CFB7:8?(;CBG@;7F>5(>;9DG>):0EGEF6?GF2.:?B66)99C?>?-4C(*<:4(.4<<FFFGF:>(49(4:BFFGF96:???F4AA
@M04650:207:000000000-C238N:1:1101:21517:6989 2:N:0:19
GGACTACTGGGGTTTCTAATCCTGTTTGCTCCCCTAGCTTTCGTGCCTCAGCGTCAGAAATAACCCAGCAAGCTGCCTTCGCCCTCGGCGTTCTCCCAGATATCTACGCATTCCACCGCTACACCTAGAATTCCGCTTGCCCCTTTTATCCTCTAGCACGCTAGTATCGAATGCAGTTCCTCCGTTAAGCGAAGGGATTTCACATCCGACTTGGCGCACCGCCTACGCACCCTTTATGCCCAGTTATTCCGATCACCCCTCGCCACTCTCTTTTTACCGCCGCCGCTTGCCCCAGATTAGC
+
CCCCCGGGFGGGGGGGGFCFGGFGGGGGGGGGGGGDEGGGGGDGGGGGECG,CFFGFCDGGFGGGGGGGG8<FGGGGGGGGGGGGGEGGGGGGGGGGG8DFGGGGGGGGGGGGGGGG@EGGGFGCGGFGGGGGGGGGGGGGGG?8EFAFFGFGG,@EADGGFEEGFA=8D?@D932@@EF7FE@FGGCFGGGCEEC0CFGG+>+1*4*5CDG**?):2CC2C072A;B@D;3(:FCF)5?F;13*2:<C@9((.1(0,((-(/4/*(.434))342FC(-(-((49>(4C7+,((.3@).5
@M04650:207:000000000-C238N:1:1101:22160:6996 2:N:0:19
GGACTACCCGGGTTTCTAATCCTGTTTGCTCCCCACGCTTTCGTGCATGAGCGTCAGTAGCGACCCAGGGGGCTGCCTTCGCCATCGGTGTTCCTCCACATCTCTACGCATTTCACTGCTACACGTGGAATTCCACCCCCCTCTGTCGTACTCTAGCTGTGCAGTCACAAGCGCAGCTCCCACGTTAAGCCCGGGGATTTCACACCTGCCTTACACCACCGCCTGCGCACGCCTTACTCCCAGTACTACCCATTCCCGCTTGCCCCCCTCTTATTACCCCGCCTGCTCGCCCGTAGTTAGC
+
9C@CCFGGFGGEGEEGGG,@FECEFDFGGEGGGGGGGGGGGGGGGGGFCC<FEGGGFFFFF@FCCGGGC7+8@FGGDFGGFEGGGGGGGECFGGGGGGG@EEEFFFGGGGG7EFFFFECCEGDE:EDEF9FGEGGFFDGFGDGF,EFFFEGFG9CEG7B;DFC7FCA;E9DG>C5@E0<FFF,>>FF5,6CFC5**/1<?CFCAFG46(29;)*0*)3;D0>2(,7(<09(((20)9)3<51).2*6):5))(/*)2(3(,(*(08(((-(--<))<>(36(((((,)(*-:1,43,3).<
@M04650:207:000000000-C238N:1:1101:25057:7059 2:N:0:19
GGACTACCGGGGTATCTAATCCTGTTCGCTCCCCTAGCTTTCGCGCCTCAGCGTCAGTTGCAGTCCAGAAAGCCGCCTTCGCCACTGGTGTTCCTCCTAATATCTACGCATTTCACCGCTACACTAGGAATTCCACTTTCCTCTCCTGCCCTCAAGAAATACAGTTTCCATTCCATCACAGGGTTGAGCCCTGAACTTTAAAAACAGACTTGTATTCCCGCCTACGCGCCCTTTACGCCCAATGATTCCGGACAACGCTCGCCCCCTACGTATTACCCCGGCTGCTGGCACGTATTTTGCC
+
CCCCCGGGGGGGGGGGGGGGGGGGGGGGGGGGGGGGGGGGGGGGGGGGEGGGGGGGGGGGGFGGGGGGGGGGGGGGEDCAFEGGGGGGFGCGGAFGGGCGGGGGGGFFGGGGGGGGFGGGGGGF98EFGGGGGGGGC@DGFGFFFDEGFGFFGGGD:FGGCAAECECGGFEFDFD8FGFGFG6BFGGGGGGGFCFGDG7A78FC>*?ABF7C6:@:9*,;:<?9(8@82D>9@<AEE68<E0=@7:C3+;>?FFGB<(,(((14CGFB:?3<93:>+*-,3>66:7:446.2(,),6+)45
@M04650:207:000000000-C238N:1:1101:4335:7087 2:N:0:19
GGACTACAGGGGTATCTAATCCCGTTCGCTACCCTAGCTTTCGCACATGAGCGTCAGTTATGTGCCAGGAAGCCGCCTTCGCCACTGGTGTTCCTCCCGATATCTACGCATTTCACCGCTACACCGGGAATTCCACTTCCCTCTCCCATACTCTAGACTTGCAGTATCAGCCGACACCCGCCAGTTGAGCTGACGGATTTTACAGCTGACTATCAAATCCGCCTGCGTGCCCTTTACGCCCAGTAATTCCGGACAACGCTTGCCCCCTACGTATTACCGCGGCTGCTGGCACGTAGTTCGC
+
CCCCCGGGCFGGGGGGGGGGGGFGGGCFGGCGGGD,FGFGGGGGGGEGEFFGGGDGGGCCF<@,FGGGDFFFGFGGGGGFGGGGGGGG?BFFGFGGFBCGE:EFGF9DFC=CFFGGFGEGG7>E4@FCEGFG,5,AA9D,=DGF8,,1CDFFG,CE=9;=DGFGGGFGC@C,@<CC*313**5C,FGGGGD14A:**8FF:@FF48*)7;::@7+:66CGFFFF<F(81>1=;?F<C0CEE::7FDADGF61-)9:F6>?<:F06CF66?B?D7:2F7899(,(40:B?=(<:,1:BF)44
@M04650:207:000000000-C238N:1:1101:6738:7100 2:N:0:19
GGACTACCAGGGTTTCTAATCCTGTTTGCTCCCCTAGCTTTCGAGCCTCAGCGTCAGTTGATGCCCAGTAGGCCGCCTTCGCCACTGGTGTTCCTCCCGATATCTACGCATTCCACCGCTACACCGGGAATTCCGCCTACCTCTACATCACTCAAGAACAGTAGTTTTGAACGCAGTCTATGGGTTGAGCCCATAGTTTTCACATTCAACTTACCATTCCGCCTGCGCTCCCTTTACACCCAGTAATTCCGGACAACGCTTGCCACCTACGTTTTACCGCGGCTGCTGGCACGTAGTTAGC
+
CCCCCGGGGGGGGGGGGGGGGGGGGGGGGGGGGGGGGGGGGGGGGGGGGGGGGGGGGGGGGGGGGGGGGGGGGGGGGGGGGGGGGGGGGGGGGGGGGGG,>FGGFGG?FFGEGGGGGEEDGGGGGGGGGGGGGFFEGEGGC8EFGGGCEFGFGGC=FGFFGFFDDGDGGGGGGGGEGGGFFFEFFCEGGFCFFGGGGFDCFFCFFGGFEFF79>728@@CECFFFFFD@D@?@DACF?FDE(:;CDCCCF):0AG?GFFBFFC?DG?7,8,(4C:BG*4(4;FBB:0).53<6?F:,:AA6
@M04650:207:000000000-C238N:1:1101:19968:7107 2:N:0:19
GGACTACAGGGGTATCTAATCCCGTTCGCTACCCAAGCTTTCGCACATCAGCGTCAGTCTTGTGCCAGGAAGCCGCCTTCGCCACTGGTGTTCCTCCCGATATCTACGCATTTCACCGCTACACCTGGAGTTCCACTTTCCTCTCACCTACTCTAGGCATACAGTATCAGATGCCGAACAGATGGTCAGCCCCTGCCTTTTACATCGGACTTATAAACCCGCCTACGTGCGCTTTACGCCCAGTAATTCCGGACAACGCTTGCCCCCTACGTATTACCGCCGCTGCTGGCCCGTAGTTTGC
+
-9CCCAF@<ABFG7FGDGDDF@,BFEEGGF,CFA,,CFFGGGGDG@7E,CEFGGGGGG<,6CCCFFGF7CC@8AFGGGEEGEEB7EEGGFGGF<@FG:+,+@BEAAEB7F=:FFFGGGGGGGDE8,AF=AAFGGDFGG,AE?DFF,,,5,@:F,8E,,6,6F8D=,@E9==;A3=+++;@9,@9,377,@,*1**@*;FG7BCFCG*:9CDF=++1=76<=4=@(;<83D9;@=A4A(;FGF(/1:)1+1904@C:D>9???C:<F90(8:1>E:)<F<9(799>>D70*(*442:(@))-
@M04650:207:000000000-C238N:1:1101:27913:7113 2:N:0:19
GGACACCCGGGTCTCTAATCCCGTTCGCTACCCTAGCTTTCGCACATGAGCGTCAGTCTTGTGCCAGGAAGCCGCCTTCGCCACTGGTGTTCTTCCCGATATCTACGCATTTCACCGCTACCCCCGGAGTTCCCCTTCCCTCTCACATACTCTAGGCTTACAGTATCAGATGACAAACAGATGGTAAGCACCTGCCTTTTACATCTGACTTATAAAACCGCCTGCGCGCGCTTTACGCCCCGTAATTCCGGACAACGCTTGCCCCCCACGTATTACCCCGGCTGCTGGCACCTAGTTTGCC
+
CCCC8CFCCFGE+C@,,CC9FG7CF,6@,,@FF,EFF9EF,@BBCC@,,6C:C:,6<6EECFFEG,@FGGCFGGFG7F,4?FCEF<FFGFG<,9,CFC@:+4,,9A46+4BFE9@F:@+68,4B+@F:>BF,E,@<?FFGAF,09EFF993+,,,@>8DGG927,3@,>D;DCFG<,@7:9@DGG;>6@CFGGC=F>2>E7A>99@8=C?++*BF++8;/6D0,(0().82217*6;::C*1:4**6-065465<?56(442*59E(12-8(:<)6C*3437((8:2:?*853()64+6)5
@M04650:207:000000000-C238N:1:1101:11917:7114 2:N:0:19
GGACTACTGGGGTTTCTAATCCTGTTTGATCCCCACGCTTTCGCATCTCAGCGTCAGTACTGCACCAGGTAGTCGCCTTCGCCACTGATGTTCCTCCAGATCTCTACGGATTTCACCCCTACACCTGGAATTCCACTACCCTCTCACAGACTCAAGTCTAACAGTATCAAAAGCAGTTCCACGGGTGAGCCGTGGGCTTTCACTTCTGACTTATCAAACAGCCTACATGCGCTTTACGCCCAGTGATTCCGATTAACGCTTGCACCCTCCGTATTACCGCGGCTGCTGGCCCGGAGGTAGC
+
CCCCCGGGGGGGGDEGGGGGGGGGGGGGGGGGGGGGGGGGGGGGGGGGGGGGGGGGGGGGGGGGGGGGGGGGGGGGGGGGGGGEGGG9EFEGGGGGGGGGGGGGGGGGGE@?EEGGGDG8FGGGGGGGGGGGGGFGFFGGGGGFGGGGFFGDCFEFEGGGCDFGGGGGGGGGF8,@FCGEAFGGGCEGGG771@>EFC7EC9;;AD+=ADCD5>G9F42;:C=>3F@8*;7==EF*=>EGD5/(0+611;90(;D6+69?02*;DF1(/4(,.04>G729>19(,().(/(*49((-;><>
@M04650:207:000000000-C238N:1:1101:27314:7119 2:N:0:19
GGACTACTGGGGTTTCTAATCCTGTTCGCTACCCACGCTTTCGAGCCTCAGTGTCAGTTACAGACCAGAGAGCCGCTTTCGCCACCGGTGTTCCTCCATATATCTACGCATTTCACCGCTACACATGGAATTCCACTCTCCCCTTCTGCACTCAAGTTCGACAGTTTCCAAAGCATACTATGGTTGAGCCACAGCCTTTAACTTCAGACTTATCAAACCACCTGCGCTCGCTTTACGCCCAATAAATCCGGACAACGCTCGGGACCTACGTATTACCGCGGCTGCTGGCACCTAGTTAGCC
+
CCCCCGGGGGGGGGGGGGGGGGGGGGGGGGGGGGGGGGGGGGEGGGGGGGGGGGGGGGGGGGGGGGGGGGGGGGGGGGGGGGGGGGGGGGGGGGGGGGGGGGGGGGGGGGGGGGGGGDGDGGGGGGGGFAFGGGGGGGGGGGGFGCGFFGGFGFGFGEGGGGE>GGGGFFF=DFGDFGGFFGFGG7D?FGFEFEFFGGGFFFGFFGGFEG>FEGGDFF>CFGBEDEB?27@@FC=@AD@FED8@>:C<CABDBF73564?295;DGF7?F3<FG>:<14,20(4:0),6*4*((546+-68
@M04650:207:000000000-C238N:1:1101:25037:7199 2:N:0:19
GGACTACAGGGGTTTCTAATCCCGTTCGCTACCCTAGCTTTCGCACATGAGCGTCAGTCTTGTGCCAGGAAGCCGCCTTCGCCACTGGTGTTCTTCCCGATATCTACGCATTTCACCGCTACACCGGGAGTTCCACTTCCCTCTCACATACTCTAGGCTTACAGTATCAGATGACAAACAGATGGTAAGCACCTGCCTTTTACATCTGACTTATAAACCCGCCTGCGTGCGCTTTACGCCCAGTAATTCCGGACAACGCTTGCCCCCTACGTATTACCGCGGCTGCTGGCACGTAGGTTGC
+
CCCCCGGGGGGGEGGGGGGGGGGGGGGGGGGGGGGGGGGGGGGGGGGGGGGGGGGGGGGGGGGGGGGGGGGGGGGGGGGGGGGGGGGGGGGGGGGGGGGGDGCFGGGGGGGGGGGFGGGGGGGGGGGGGGGGGGGGGGGFGGGFGGGGGGGFGGGGGGGGGGGGGGCGGGGGDGGGGGGGGGGGGGGGGGGGG6CEGGGGGFFFCGGFFGGGEGGGFFFGFDFFDFFA<C9BFGFFADGFF@?EGGFFGFFFFFGB*,-4:?FFGFFB?:<?FFBFFD87;9B09<0)5C:944::0C>?0
@M04650:207:000000000-C238N:1:1101:13561:7435 2:N:0:19
GGACTACACGGGTTTCTAATCCTGTTTGCTCCCCTAGCTTTCGCACTTCAGCGTCAGTTTTTGTCCAGTGAGCTACCTTCGTCATCGGCATTCCTACATATATCTACGAATTTCACCTCTACTCATGTAGTTCCGCCCACCTTTCCAATACTCTAGAATTTCAGTTTCGTCGGCAAGCTAATGGTTGAGCCACTAGTTTTCACCGTCGACTTGAAACCCCGCCTAGATGCCCTTTATGCCCAATAATTCCGGATAACGCTTGCGACATACGTATTACCGCGGCTGCTGGCACGTATTTAGC
+
CCCCCGGGGGGGGGGGGGFGGGGGGGGGGGGGGGGGGFGGGGGGGGGGGGGGGGGGGFGGGGGGGGGGGGGGGGGFGGGGGGGGGGGGGGGGGGGGGGGGGGCDFFGGGGGGCFGGGGGFGFECB9FGGAFGGGGGGGGGGGGFGFGCFGGFGFGGFEGEGGGDGGFGC,=EDGGGGGGGFGGFFFBFCDECFFCCDFGGF9;C5CDA5@DDEFGGF@EGFGFDFF*8?FFFFGF=8*BFG=B56CE?CFFF?>DED(,,;?3()*(-641.,<?<@C(9019>>(,5?5(<0::50CAA:
@M04650:207:000000000-C238N:1:1101:15433:7435 2:N:0:19
GGACTACCGGGGTATCTAATCCTGTTTGCTACCCATACTTTCGAGCCTCAGCGTCAGTTGATGCCCAGTAGGCCGCCTTCGCCACTGGTGTTCCTCCCGATATCTACGCATTCCACCGCTACACCGGGAATTCCGCCTACCTCTACATCACTCAAGAAAAACAGTTTTGGATGCAGCCCCCAGGTTGAGCCTGAGTATTTCACATCCAACTTGCCTTCCCGCCTGCGCTCCCTTTACACCCAGTAATTCCGGACAACGCCCGCCACCTACGTATTACCGCGGCTGCTGGCACGTAGTTAGC
+
CCCCCGGGGGGGGGGGGGGGGGGGGGGGGGGGGGGGGGGGGGGGGGGGGGGGGGGGGGGGGGGGGGGGGGFGGGGGGGGGGGGGGGGGGGGGGGGGGGGGGGEGGGGGGGGGGGGGGGGGGECGGGGGGGGGGGGGGGEGGFGFGGGGGGGCGGGGGG?DEGGGGGGGFEGGGGFGGFCCEEEGGGGGFGGGG66C>FGFD6BF=?*;7DGFCGGGFEC<DG>0(59EFG;;;FFEF?GGGF<@F><<GFF6?@:?G>;094D>)::?7BF?)<2)AF:09>>9>::B>5(<4416BG99<
@M04650:207:000000000-C238N:1:1101:8194:7468 2:N:0:19
GGACTACCGGGGTATCTAATCCTGTTTGCTCCCCACGCTTTCGTGCATGAGCGTCAGTAGCGACCCAGGGGGCTGCCTTCGCCATCGGTATTCCTCCAGATCTCTACGCATTTCACCGCTACACCTGGAATTCTACCCCCCTCTACGAGACTCAAGCCTGCCAGTTTCGAATGCAGTTCCCAGGTTGAGCCCGGGGATTTCACATCCGACTTGACAGACCGCCTGCGTGCGCTTTACGCCCAGTAAGTCCGATTAACGTTTGCCCCCTCCGTATTACCGCGGCTGCTGGCACGTAGTTAGC
+
CCCCCGGGGGGGGGGGGGGGFGGGGGDGGGGGGGGGGGGGGFE<FFGFGGGGGGGGGGGGGCGGGGGGGGGGGGGGGGGGGEGGGGDGFGGGGG;FDFDFFGCGFCAFGEEC<EEDGGBDGGGGGGGGGGGGGGGFFDFGGGGFGGGGGGEFGGGGGGGGGGGGFGGG5DEGGGEF9BGGGGGGFFD>CC,AEC:ECDFFC7;C6CFFDGG*;DGFFFFF99;6?F6>?DF>1>F>F6*8C?4,CD)6C8B0(5C<C2((4:*)2;9>(3,-4*56C2449906><:?BGB??:?0(3.).
@M04650:207:000000000-C238N:1:1101:25836:7495 2:N:0:19
GGACTACAGGGGTATCTAATCCTGTTCGCTACCCATGCTTTCGAGCCTCAGCGTCAGTTACAGACCAGACAGCCGCCTTCGCCACTGGTGTTCTTCCATATATCTACGCATTTCACCGCTACACATGGAGTTCCACTGTCCTCTTCTGCACTCAAGTTTCCCAGTTTCCGATGCGCTTCCTCGGTTAAGCCGAGGGCTTTCACATCAGACTTAAAAAACCGCCTGCGCTCGCTTTACGCCCAATAAATCCGGATAACGCTTGCCACCTACGTATTACCGCGGCTGCTGGCACGTAGTTAGC
+
BCCCCGGGGGGGGGGGGGGGGGGGGGGGGGGGGGFGGGGFFGEGGGGGGGGGGFGGGCFFGGGGGGGGFGFFGGGGGGGGCGG@GGGGFFGGGGGGGFFGGGGGGFFGGGGGEGGGGGGGGGFGFGGGCFGGGGGGAFGGEFGFCFGGFGGFGGFGGGC;FFGDFGGGCG>8=F6=EGGDAFGGGGGFGGGGGGGDGGGGGFFFAGCFEGGGFDDGF2CGFGBFFFFF9DF>6FFFF08BEB?<FF4:GF3;?>D2C?0<?BG>CGF?>FFF2+8AC76>999>0<,).C7?(:03?+...
@M04650:207:000000000-C238N:1:1101:24661:7563 2:N:0:19
GGACTACCGGGGTTTCTAATCCCGTTCGCTACCCTAGCTTTCGCACATGAGCGTCAGTCTTGTGCCAGGAAGCCGCCTTCGCCACTGGTGTTCTTCCCGATATCTACGCATTTCACCGCTACACCGGGAGTTCCACTTCCCTCTCACATACTCTAGGCTTACAGTATCAGATGACAAACAGATGGTAAGCACCTGCCTTTTACATCTGACTTATAAACCCGCCTGCGTTCGCTTTACGCCCAGTAATTCCGGACAACGCTTGCCCCCTACGTATTACCGCGGCTGCTGGCACGTAGTTTGC
+
CCCCCGGGGGGGGGGGGGGGGGGGGGGGGGGGGGGGGGGGGGGGGGDGFGGGGGGGGGGGGGGCGGGGGGGGGGGGGGGGGGGGGGGGGGGGGGGGGGGCFGGGGGGGGGGGGGGGGGGGGGGGFCFEGEGGGGGGGGGGGGGFGG=8DFGFFGGG9EGGGGGGGAGGGG:EFEECF>FGFF9EFFGGGGGFCGFGFGGC8AB91=DFEGGG:D8@FFDDFDBF@F0.(9,:@GFEF0CCF;<?7FB<>FF9?)).C>01:(<?GG>BFB?4>F?AGGBB6(-310)).:4E?2(.8F2)5
@M04650:207:000000000-C238N:1:1101:25058:7591 2:N:0:19
GGACTACAAGGGTTTCTAATCCTGTTTGCTACCCACGCTTTCGCATCTGAGCGTCAGTCATCGTCCAGAAAGTCGCTTTCGCCACCGGTGTTCCTCCCAATATCTACGAATTCCACCTCTACACTGGGAATTCCACTTTCCTCTCCGAGACTCAAGCCAGGCAGTTTCAAATGCACTTCCGGGGTTAAGCCCCGGGCTTTCACATCTGACATACCCAACCGCCTACATTCGCTTTACACCCAATGATTCCGAATAACGCTTGGACCCCCCGTATTACCGCGGCTGCTGGCACGTCGTTAGC
+
CCCCCGGGGGGGGGGGGGGGGGGGGGGGGGFGGGGGGGGGGGGGGGGGGGGGGGGGGGGGGGGGGGGGGGGGGGGGGGGGGGGGGGGGGGGGGGGGGGGGGGGGGGGGG8FGGGGGGGGGGGGGGGGGFGGGGGGGGAFGGGGFGGGGGGGFGGGFGGGFFGGGGGGGGGGGGGFFGGGGDGGGGGGGGGGGGGGCDDFGG6BFFGGFFG=FFGGGFFGG>GFFFFFA):6;FFFFF3CFGF<1;F?EGFFFFF54F(4:::70<FF:>FF:>E?2EG:BFFFFF?),(A8F(4(--;<6A
@M04650:207:000000000-C238N:1:1101:24243:7612 2:N:0:19
GGACTACACGGGTATCTAATCCTGTTTGCTCCCCACGCTTTCGCGCCTCAGCGTCAGAACCGGACCAGTAAGCCGCCTTCGCCACTGGTGTTCTTGCGAATATCTCCGAATTTCACCCCTACACTCGCAGTTCCACTTACCTCTTCCGGTCTCTAGCCATACAGTATCGAAGGCAATTCTGTGGTTGAGCCACAGGCTTTAACCCCCGACTTATACGGCCGCCTACCCGCCCTTTACGCCCAGTGATTCCGACAAACGCTGGCCCCCTCCGTATTACCGCGGCTGCTGGCACGAAGTTAGC
+
CCCCCGGGGGGGGGGGGGGGGGGGGGGGGGGGGGGGGGGGD<BC+FF,=,CE+8,B@FCGFG::F:DFDGD<F@>FCEBB7FFCEEGGF8F@DFF,B4C@C<;=4,9@FCGGD,9F?,4=8<,44A44+8F=DC>EDD9F@+,3=E>EC=80=,8=FFCC,>E,:5336@>E>@F5A22@7@F7D<817D7,;9FFGGG6:1EFAG<)(2C<);7:A(=C1D9<;4(.->>99C?<62CG540(*2).:@??()/(C?0((,9:GG14((48?F:4F7(-41((((.,8GFF143:1A2.6
@M04650:207:000000000-C238N:1:1101:16068:7618 2:N:0:19
GGACTACAAGGGTTTCTAATCCTGTTTGCTCCCCTAGCTTTCGCACTTCAGCGTCAGTTTTTGTCCAGTGAGCTACCTTCGTCATCGGCATTCCTACATATATCTACGAATTTCACCTCTACTCATGTAGTTCCGCCCACCTTTCCAATACTCTAGAATTTCAGTTTCGTCGGCAAGCTAATGGTTGAGCCACTAGTTTTCACCGTCGACTTGAAACCCCGCCTAGATGCCCTTTATGCCCACTAATTCCGGATAACGCTTGCGACATACGTATTACCGCGGCTGCTGGCACTTATTTAGC
+
CCCCCGGGGGGGGGGGGGGGGGGGGGGGGGGGGGGGGGGGGGGGGGGGGGGGGGGGGFGGGGGGGGGGGGGGGGGGGGGGGGGGGGGEGGGGGGGGGGGGGGGGGGGGEGGGGGGGGGGGGGGGGGFGGGGGGGGGGGGGGGGFGGGCFGGFGGGDFGGGGGGGGGGG6EEEDFGGGGGGFFGFGGGGGGGGFCFGGGGGFFGFDGGFACDDFGGFFFEDAGADAFFF?GBDF6FCFEEFD=(7C4@EFAF;?EGFGDFF<?FFGEF;34:>7F?DGF0>BF>FFFFFFG:C()5<9F44:
@M04650:207:000000000-C238N:1:1101:6631:7627 2:N:0:19
GGACTACCCGGGTTTCTAATCCTGTTTGCTCCCCTAGCTTTCGCACTTCAGCGTCAGTTTTTGTCCAGTGAGCTACCTTCGTCATCGGCATTCCTACATATATCTACGAATTTCACCTCTACTCAGGTAGTTCCGCCCACCTTTCCAATACTCTAGAATTTCAGTTTCGTCGGCAAGCTAATGGTTGAGCCACTAGTTTTCACCGTCGACTTGAAACCCCGCCTAGATGCCCTTTATGCCCAATAATTCCGGATAACGCTTGCGACATACGTATTACCGCGGCTGCTGGCACGTATTTAGC
+
CCCCCGGGGGGGGGGGGGGGGFGGGGFFGGGGGGGGGGGGGGGD,F@=AFFGFFGGGGGGCDFFGGGGDFDGGGAFGGGGG<CFECGGG7FGGGGEFDFGGGGGGGGGDFEFFGGGG9DFGGEF;,9,<=AFGCGGG6EGGD,<;FG=5@F9F>EGCEGFGGFGGGGCC83BDGGEED,@EGFGFFG8EE87,C@E9CFFGFG*930@=D>C0:279-:@949=D65+9C3>E6?C68FGG=6;GD.5CFFFF3DFG<F00;<3):(4<??<2C(6@280660(3<?FBGFC:389(<:<6
@M04650:207:000000000-C238N:1:1101:6606:7658 2:N:0:19
GGACTACCGGGGTTTCTAATCCCGTTCGCTACCCTAGCTTTCGCACATGAGCGTCAGTCTTGTGCCAGGAAGCCGCCTTCGCCACTGGTGTTCTTCCCGATATCTACGCATTTCACCGCTACACCGGGAGTTCCACTTCCCTCTCACATACTCTAGGCTTACAGTATCAGATGACAAACAGATGGTAAGCACCTGCCTTTTACATCTGACTTATAAACCCGCCTGCGTGCGCTTTACGCCCAGTAATTCCGGACAACGCTTGCCCCCTACGTATTACCGCGGCGGCTGGCACGGAGTTGGC
+
CCCCCGGGGGGGGGGGGGGGGFGGGCFFGGGGGGCGGGGGGAFFGGGGGEGGG@FGGEDFGGGGGGGGGGGGGGGGEDFFGGGGG@GGGGGDDFFF9FFFECBF;FDFFE@=@FGGGDGGGGGGGGGGFGCFFDFGGGGGGFGFGGGGGGGFFFGGGFGFFCFD=EACCGDFFGGGGGGGGFCGGGGG6D97FGGGGGGC7AFFA:CF?7C84+BFF*@D>49,/=9>@:>9@EF9FFG>CF?>DFAAF?@FFFG6C(3:4:C?GGF96:2.)<2<CG?>F91(27091779((-7-0)((
@M04650:207:000000000-C238N:1:1101:9067:7687 2:N:0:19
GGACTACCAGGGTTTCTAATCCTGTTTGCTCCCCACGCTTTCGCACCTCAGCGTCAGTTGTGGACCAGTAAGCCGCCTTCGCCACTGGTGTTCCTGCGAATATCTACGAATTTCACCTCTACACTCGCAATTCCACTTACCTCTTCCACACTCAAGACACCCAGTATCAAAGGCAGTTCCAGAGTTGAGCTCTGGGATTTCACCCCTGACTTAAATGTCCGCCTACGTGCGCTTTACGCCCATGAATTCCGAAAAACGCTAGCCACCTTCGTATTACCTCGGCGGCTGGCACGAAGTTATC
+
CCCCCFEFFGG7CFFGGGGFFFFGFAFGGGGFGGGGGGGGGGGGDEGGGGGGGEGDGGF9FBFGG@CEGGFFCF+FFGCFDGFDDFGGGGGGGGGECC7FEFGFGAC?F,9?<FEAFFGGFFGFG8DCE=+CA9EG8EFFGGGBGGGG<DEBDGF9:88>+@DEEGGGGGGGDFFEFGAFAFFFGG;;@E,@=FC?67C62BFFAGG987CC92:C1*>=4C=)-/()09(5(A)8=7E:C,((;17<GCF0@3)8:611((9?6CB()38??C35A*.)(-((,((3(*(2,(461C:).
@M04650:207:000000000-C238N:1:1101:19367:7697 2:N:0:19
GGACTACCCGGGTATCTAATCCTGTTTGATCCCCACGCTTTCGCATCTCAGCGTCAGTACTGCACCAGGTAGTCGCCTTCGCCACTGATGTTCCTCCAGATCTCTACGGATTTCACCCCTACACCTGGAATTCCACTACCCTCTCACAGACTCAAGTCTAACAGTATCAAAAGCAGTTCCACGGGTGAGCCGTGGGCTTTCACTTCTGACTTATCAAACAGCCTACATGCGCTTTACGCCCACTGATTCCGATTAACTCTTGCACCCTCCGTATTACCCCGGCTGCTGGCCCGGAGTTAGC
+
CCCCCFGGGGCEFFFGGGGGGGGGGGGGGGGGGGGGGGGGGGGGGCGGGGGGGGGGGFCE@FGFGGGGGGGGFGGGGGGFGGDGGGGGGGGGGGGGGGGGGGGGGGGGCFGGGGGGGAEGGFGGGGGDFFGGGGGGGEGGGFGFGCGDFFGFGFCGGGGGCFGFGGGGGFCFFGGGGGCGDFGECG>F?EGC@967CFCFG6DCF7+17@7CACGF66FC:FFBEFBF?F2:=EF485CFGF((0:<CGCA22)73+)/7?A7);F(:;803:GF2CC(((.1,(48>(:(:6(((4;)6)
@M04650:207:000000000-C238N:1:1101:8451:7704 2:N:0:19
GGACTACTGGGGTTTCTAATCCTGTTTGCTCCCCTAGCTTTCGCACCTCAGCGTCAGTTATGGCCCAGAAGACTGCCTTCGCCATTGGTGTTCTTCCCAATATCTGCGCATTTCACCGCTACACTGGGAATTCCATCTTCCTCTACCAAACTCGAGTCTGCCAGTTCGGAATCCGGCTGGGGGTTGAGCCCTCAGATTAGAGATTCCGCTTAACAAACCGCCTACGCGCGCTTTACGCCCAATAAATCCGGATAACGCTTGCTCCCTACGTATTACCGCGGCTGCTGGCACGTGGTTTGCC
+
CCCCCGGGGGGGCEFGFGGGGFGGGGFFFFGGGGGCFGGGGCFEFCFGFEFGGGGGGGGGGGGGECCEGGGEGFGGGFGFFFGEGGGGGGDEG9;FAFGGFEAFFF?C@CG@BFFFFGGGGGGC;FG?FFFGGGGFFCDFGCFFCFFD=?FBF68AFFGFGE=D<DFEC8>DFF8=@>EEEGG@CCB<?,@?ECCE7C;2BBFCF@7AD>?CEFFGF2FG@D906B;>BC::67F9B(:*?<BBGF2<0<@?:>?)99(4(4*69;85(-(.:64-+*(-((4367?0<E)2(((--034)
@M04650:207:000000000-C238N:1:1101:12387:7759 2:N:0:19
GGACTACAGGGGTATCTAATCCTATTTGCTCCCCACGCTTTCGGGACTCAGTGTCAGTTCTTGCCCAGATCGTCGCCTTCGCCACTGGTGTTCCTCCATATATCTACGCATTTCACCGCTACTCATGGAATTCCACGATCCTCTTCAAAACTCTAGCTAACTGGTTTCTATGCCTCTGTTAATGTTAAGCACTAACCTTTCAACACAGACCCTGCTTGCCACCTGCTCCCTCTTTACGCCCAATAATTCCGGATAACGCTTGCCACCTACGTTTTACCGCGGCTGCTGGCACGTAGTTAGC
+
CCCCCGGGGGGGGGGGGGGGGGGFGGGGGGGGGGGGGGGGGGGEGGGGGGGGGGGCFGGGGGGGGGGGGFGGGGGGGGGGFGGGGGGGGGGGGGGGGGGFGFGGGGGGGGGGGGGGGGGGGGFGFFGGGGGGGGGGGGGGEGGBFGFAA@EFGGGGGGGGGDFGGGGFGGGADFGFGGGFGAFFGGGGGG=D?FGFCCFGGF;CFDC5:CC58DF9B@FD@FBFEFFF4>@DFGFCF>EGGF@@GGC?GFF>(8C<F;>D8?D@>FFF3;((/936CG;0(46>FFF>0:(344(3<C<4<
@M04650:207:000000000-C238N:1:1101:6918:7782 2:N:0:19
GGACTACCAGGGTTTCTAATCCTGTTTGCTACCCACGCTTTCGCATCTGAGCGTCAGTCATCGTCCAGAAAGTCGCTTTCGCCACCGGTGTTCCTCCCAATATCTACGAATTCCACCTCTACACTGGGAATTCCACTTTCCTCTCCGAGACTCAAGCCAGGCAGTTTCAAATGCACTTCCAGGGTTAAGCCCTGGGCTTTCACATCTGACATACCCGACCGCCTACATGCGATTTACGCCCAATAATTCGGAATAACGCTGGGACCCCCCGTATTACCGCGGCTGCTGGCACGGAGTTAGC
+
CCCCCGFGGGGG,@;EFFFFCEEGGGCEGFGGGFG:F:FCEEEECFFEAFFFG:@CCCCFFFFDF:@FGGGGGFGCCEF:?F,BFFFG6==FDFGGGEFGCECFFG?BFDFGF,FG8EFGEEAFFFGGGFCFG,9<EEFGGDFFFFEC4@E?@?DEFCCFCFFGFA,6EFG;93,=EFGGFFFGE7D9C9,A9CFGG?FF>FGCF>81*82+*3*;BF*;=)6(56=CE<5(6*)1+(*=731(;:C?C).8()*7;;06(1*1*;(4(34(323>7:,(-(,-30)57*8E1-,((*.6)
@M04650:207:000000000-C238N:1:1101:21966:7803 2:N:0:19
GGACTACCGGGGTATCTAATCCTGTTTGCTCCCCTAGCTTTCGCACTTCAGCGTCAGTTTTTGTCCAGTGAGCTACCTTCGTCATCGGCATTCCTACATATATCTACGAATTTCACCTCTACTCATGTAGTTCCGCCCACCTTTCCAATACTCTAGAATTTCAGTTTCGTCGGCAAGCTAATGGTTGAGCCACTAGTTTTCACCGTCGACTTGAAACCCCGCCTAGATGCCCTTTATGCCCAATAATTCCGGATAACGCTTGCGACATACGTATTACCGCGGCTGCTGGCACGTATTTAGC
+
CCCCCGGGGGGGGEFGGGGGGGGGGGCGGCFGGGGGGGGGGGGGGG+FGGGGGGGCFF9C,FFDGGGGEGFGG<<GGFFGG<FGEGGG>FFGGFGFGC9FGGGGGDGG?FE@EGGGGGGGFGFG9BF@FFFGGG6FCEECGF=9;EF;CDFFGGGGG8==@GDFGGGGDDEGDGGEDC?FDDFGGFE?GGGDFF6C9CBFFFGFB>CABGGGFGGGF)CC4D5=@)>BFGBD3FAEACGGF8?@GGFCD=;@;5DFFD>D;;D1DE1:9>:)438)0?1>B>;>BB??:=094(4:(<:95
@M04650:207:000000000-C238N:1:1101:4965:7804 2:N:0:19
GGACTACCCGGGTATCTAATCCTGTTTGCTCCCCACGCTTTCGCGCTTTAGCGTCAGTATTTGTCCAGTGAGCTGGCTTCCCCATCGGCATTCCTACAAATATCTACGAATTTCACCTCTACACTTGTAGTTCCGCCCACCTCTCCAATACTCTAGTCTAACAGTTTCCAACGCAATACGGAGTTGCGCCCCGCAGTTTAACATCAGACTTTTTAAACCACCTAGCCGCGCTTTACGCCCAATAAATCCGGATAACGCTCGGGGCATACGTATTTCCCCGACTGCTGCCCCTTCGTTTGCC
+
9<CCCGGGGGGGGGGGGGGGGGGGGGGGGGGGGGGGGGGGGFGGGGGGGGGGGGGGGGGGGGGGGGFGGDCEFGGGDGGGGGGGGGGE>FEGGGGGGGG9FGGGGFFFEGGGGGGGFFCCFGGGGGGGGFFGGGGGGGGGGGGFGGGGGC8;@=CEFFGCCGGGGGGG>EFFDGC>E7DC+++@F,,+14BC7E>7@D<=9:;=FG*;32=CCFD6AEFGFGF@3)().)42?CA381B@*,34CC<<CB5,3)*)*,(,,9)(/*,4?FF2>F)6<*,((-3(.64),*4*((-331,64
@M04650:207:000000000-C238N:1:1101:25048:7829 2:N:0:19
GGACACCAGGGTTTCTAATCCTGTTTCCTTCCCCAGCTTTCGCACTTCAGCGTCAGTTGTTGTCCCGTGAGCTACCTTCGTCATCGGCATTCCTACATATATCTACGAATTTCCCCTCTACCCATGTAGTTCCGCCTACCCTTCCCATACTCTAGAATTTCAGTTTCGTCGGCAAGCTAATGGTTGAGCCACTAGTTTTCACCGTCGACCTGAAACCCCGCCTAGCTGCCCTTTATGCCCAATTATTCCGGATAACGCTTGCCACATACGTATTACCGCGGCTGCTGGCCCGTTTTTAGCC
+
CCC-A,DFDGGFG7<,,E9CE6,CFG,@,,6CF,F,;,CF,7:676,4,<;+B6,8,,,<,6;,C,6C6C6B<,5F@F=?=F,<F=ED@CG?F,,C?,,:,,,,9,,8,,BEC,,C,49=E,@,4A5BFEE,E++8++9E,?40@,9;<A,3,@,7,=@,@,63E;4+@BEGDFCFGGG8=FGEG78ECB>AF@F;5CF,=EB097>>5*3*:*:3@AG4>D253)847C2(:,8*+9EF783);;<7C4)(3:F)*6,3((*/0*/)7(8?BF))2*-2(-((()5.3*(*((((4*(67
@M04650:207:000000000-C238N:1:1101:22689:7838 2:N:0:19
GGACTACACGGGTTTCTAATCCTGTTTGCTACCCATACTTTCGAGCCTCAGCGTCAGTTGATGCCCAGTAGGCCGCCTTCGCCACTGGTGTTCCTCCCGATATCTACGCATTCCACCGCTACACCGGGAATTCCGCCTACCTCTACATCACTCAAGAACAGTAGTTTTGAACGCAGTCTATGGGTTGAGCCCATAGTTTTCACATTCAACTTACCATTCCGCCTGCGCTCCCTTTACACCCAGTAATTCCGGACAACGCTTGCCACCTACGTTTTACCGCGGCTGCTGGCACGTAGTTAGC
+
CCCCCGGGGGGGGGGGGGGGGGGGGGGGGGFGGGGFFGGGGGGE<FGGGGFGGGGGGGGGFGGGGGGGFGGFGGGGGGGGGGGGGCGEGGGGGGGGGCGGGGGGGGGGGGGGGGGGGGGGGGGGGGGGEGGGGGFGGGGGGGGFGGGGGGGFGGGGCFFFGF:EGFFDGGGGFGGGGGGGGGGGGEEGGGGGDDD?CFGGGFGFF7CFFGFFEGGG+4CGFDFFFFBF>G92@GFFFFGFGFFFGGFFGFFFFFGFGFFFFFG?FGFBFFF?FG?FGF6>B03>BFF:BGFGFF???GAB:
@M04650:207:000000000-C238N:1:1101:24897:7877 2:N:0:19
GGACTACTGGGGTTTCTAATCCTGTTTGCTCCCCACGCTTTCGAGCCTCAACGTCAGTTATCGTCCAGTGAGCCGCCTTCGCCACTGGTGTTCCTCCTAATATCTACGCATTTCACCGCTACACTAGGAATTCCACTCACCTCTCCGACACTCTAGCAAAGCAGTTTCCAAAGCAGTCCCAGGGTTGAGCCCTGGGTTTTCACTCCAGACTTGCTTCGCCGTCTACGCTCCCTTTACACCCAGTAAATCCGGACAACGCTCGGGACCTACGTATTACCGCGGCTGCTGGCCCGTAGTTAGC
+
CCCCCGGGGGGGGGGGGGGGGGFFGGGGGGGGDGGGGGGGGGDGGGGGGGDGGGGGGGGGGGFGGGGGFFGFGGGGGGGGFGGGGGFGGGGGGGGGGGGGGGGGGGG7FGGGGGGGGGGGGGFGGCFDG9FFGGGG8FCGGFDDFF6EECEFGGGGGGGGGCFGFFGGGG9FFGGGGGGGGGGEGGGGGGGGGG>FGGFCGFC>FGGFFGGFBGGFFFGG@GFBBC=FDG@FFGF<=CGGGF?@FGFFGF>(/58:C0;:?>349820<::.)0(<EDBFF0142:7?:G(:9;(,8CAF<
@M04650:207:000000000-C238N:1:1101:10894:7885 2:N:0:19
GGACTACCGGGGTTTCTAATCCTGTTTGCTACCCATGCTTTCGAGCCTCAGCGTCAGTTAATGTCCAGCAGGCCGCCTTCGCCACTGGTGTTCCTCCCGATATCTACGCATTCCACCGCTACACCGGGAATTCCGCCTGCCTCTCCATCACTCAAGAACAGCAGTTTTGAATGCACGCTATGGGTTGAGCCCATAGATTTCACACCCAACTTGCCGTCCCGCCTTCGCTCCCTTTACACCCAGTAATTCCGGACAACGCTTGCCACCTACGTTTTACCGCGGCTGCTGGCACGTAGTTAGC
+
CCCCCGGGGGGGGGGGGGGGGGGGGGGGGGGGGGGGGGGGGGGGGGGGGGGGGGGGGGGGGGGGGGGGGGGGGGGGGGGGGGGGGGGGGGGGGGDGGGGGG@CFGGGGGGGGGGGGGGGGGGGGGGGGGEGGFGGGDEGGGGGFGGGFFGGFGGGGGGGGGGFGFGFGGGGGGGGGFGGEGGGFGGG?GGGGFGGD+=FCFFFFFGGFFGGGFGGGEFGGFGF2(8=D;GFF@FFEFBFFGBFFGGA2FF?1:>DFG>FFFFG:CFB<::643*4<C72(4(42(,4:>E7FBF00:FAB<
@M04650:207:000000000-C238N:1:1101:22728:7919 2:N:0:19
GGACTACTCGGGTTTCTAATCCTGTTTGCTCCCCACGCTTTCGCGCTTTAGCGTCAGTATTTGTCCAGTGAGCTGGCTTCCCCATCGGCATTCCTACAAATATCTACGAATTTCACCTCTACACTTGTAGTTCCGCCCACCTCTCCAATACTCTAGTCTAACAGTTTCCAACGCAATACGGAGTTGAGCCCCGCAGTTTAACATCAGACTTTTTAAACCACCTAGACGCGCTTTACGCCCAATAAATCCGGATAACGCTCGGGGCATACGTATTACCGCGGCTGCTGCCAAGTATTTAGCC
+
CCCCCGGGGGGGGGGGGGGGGGGGGGGGGGGGGGGGGGGGGGGGGGGGGGGGGGGGGGGGGGGGGGGGGGGGGGGGGGGGGGGGGGGCEGGGGGGGGGGGGGGGGGGGGGGGGGGGGGGFGGGGGGGGGGGFGGGGGGGGGGGFGGGGGGGFGGGGGGGGGGGGGGGGGGGGGGGEGGGGGGEGGGGGGFGGGGGGGFGAFFGFFGGFFGGGFDGGFFFFBDDFEFBB@GFFFG67>;CCGFFEGGEEFD>;DBF<DB1(2;D6DD?0>?>DBFAFCD096;;9?FF)40)*9A9AF7<A?
@M04650:207:000000000-C238N:1:1101:5398:7922 2:N:0:19
GGACTACCTGGGTTCTAATCCTGTTTGATCCCCACGCTTTCGCATCTCAGCGTCAGTACTGCACCAGGTAGTCGCCTTCGCCACTGATGTTCCTCCAGATCTCTACGGATTTCACCCCTACACCTGGAATTCCACTACACTCTCTCCGACTCCAGTCTAACAGTATCAAAAGCAGTCCCACGGGTCAGCCCTGGGCTTTCTCTTCTGACTTATCAAACAGCATACATGAGCATTACGCCCAGTGATTGCGATTAACGCTTTCAACCCCCGTTTTCACGCGGCTGCTGATCCCTGCTTAGCC
+
---ACFGF,C@<FGGDGG<<<EEAFGF<,,C8CEC:@F@F,,@BCB9,ACFFEG7BF<9E,CE,CF,B:F@E<+:CEFDF>FC@<,9CC@C?BF8,:4?<EF,EEFDC:4BC,?954+,=8<EFGGGFEFF9,EDF?44EAFG?,4,6>=C5,,,@,EF9=,2@,E8E,8=8+33@,6=,1+@8F+8@7@+4;EF6DCF,+15BB;F9E8C@@++<0:,*<*.96F<+*3***59*)(:FF(7.++***)2:,.+/>106,)1)1*,((((.(2))3/(((411(.,))+)*),(.)+,))
@M04650:207:000000000-C238N:1:1101:20504:7965 2:N:0:19
GGACTACAAGGGTTTCTAATCCTGTTTGATCCCCACGCTTTCTCATCTCAGCGTCAGTACTGCACCAGGTAGTCGCCTTCGCCACTGATGTTCCTCCAGATCTCTACGGATTTCACCCCTACACCTGGAATTCCACTACCCTCTCACAGACTCAAGTCTAACAGTATCAAAAGCAGTTCCACGGGTGAGCCGTGGGCTTTCACTTCTGACTTATCAAACAGCCTACATGCGCTTTACGCCCAGTGATTCCGATTAACGCTTGCACCCTCCGTATTACCGCGGCTGCTGGCACGGAGTTAGC
+
CCCCCGGGGGGGGGGGGGGGGGGGGGGGGGGGGGGGGGGGGGGGGGGGGGGGGGGGGGGGGGGGGGGGGGGGGGGGGGGGGGGGGGGFGGGGGGFGGGGGGGGGGGGFGGGGFGGGGGGGGGGGGGGGGGGGGGGGGGGGGGGFGGGFDC8DGGGGGGGFGGGFGGGGGGGG?FGGGGGGGGGGGGGCEFGGGCGGGGGGGFGFFGFAEGGGCDGFFFFFCFC=BFEFEGFFBEFFFFGCGFD5CGE5CFF6@E<6;19?<0<)0A;;=@0(,*;7CG?;>>971<?F?G(<1(41:?):5
@M04650:207:000000000-C238N:1:1101:13407:7966 2:N:0:19
GGACTACCGGGGTATCTAATCCTGTTTGCTCCCCTAGCTTTCGCACTTCAGCGTCAGTTTTTGTCCAGTGAGCTACCTTCGTCATCGGCATTCCTACATATATCTACGAATTTCACCTCTACTCATGTAGTTCCGCCCACCTTTCCAATACTCTAGAATTTCAGTTTCGTCGGCAAGCTAATGGTTGAGCCACTAGTTTTCACCGTCGACTTGAAACCCCGCCTAGATGCCCTTTATGCCCAATAATTCCGGATAACGCTTGCGACATACGTATTACCGCTGCTGCTGGCACGTATTTAGC
+
CCCCCGGGGGGGGGGGGGGGGGGGGGGGGGGGGGGGGGGFGGGGGGGGGGGGGFGGGFGGGGGGGGGGGGGGGGGGGGGGGGGGGGGGGGGGGGGGGFGGGGGGGGGGGGGFGGGGGGGGGFGFGGGGGGGGGGGGGGDGGCFDFGGFGFFFGGFFGGGGGGGGGGGGGGEGGGGGGGGGCGGGGGGGGGFGGGGGGGGGGFEFFGDEFGGDFGGGFFGGFGFD=A=FFF@FEGFFF?FGF@FFGGECGFF;FBDAF?B?F7>91*34A><?FG:BGF:9,3;777220C:EB:092F)).
@M04650:207:000000000-C238N:1:1101:6076:7966 2:N:0:19
GGACTACCGGGGTTTCTAATCCGGTTTGCTCCCCTAGCTTTCGCACTTCAGCGTCAGTTTTTGTCCAGTGAGCTACCTTCGTCACCGGCATTCCTACATATATCTACGAATTTCACCTCTACTCATGTAGTTCCGCCCACCTTTCCAATACTCTAGAATTTCAGTGTCTTCAGAAAGCTAATGGTTGAGCCATTAGGTTTCACCGTCGACTTGATACACCGCCTAGATGCCCTTTATGCCCAATAATTCCGGATAACGCCCGCGACCTACGTATTCCCGCGGCCGATGTCACGGCGTTGAC
+
CC<B@@,@@+7+@+6;6<,6<6++@@C@C6,C@@F<FCF9FBFFF:+?E6;C+B,,C6,CF7+E6,996C,5,CF<,CFD,66F,C,76C:FD5DC<E<,9?>FFEDFG,ADF,9C?,42,EEF=;,5E,99C96:A+@FCF??=,73?@F?F9D89A;,=@E8E,7@,CD,2,7,,0,,,@,6:33@,,3@,@:,++3@CF,;9C30)*3*:>+=B*>72*:(/28+1C)-66AC6CCG,5(5FCECGF4(()24*6((((/-9C((53,3.A7)0*431(((,(,4.0-0232((2(()
@M04650:207:000000000-C238N:1:1101:26943:7970 2:N:0:19
GGACTACTCGGGTATCTAATCCTGTTTGCTCCCCACGCTTTCGCGCTTTAGCGTCAGTATTTGTCCAGTGAGCTGGCTTCCCCATCGGCATTCCTACAAATATCTACGAATTTCACCTCTACACTTGTAGTTCCGCCCACCTCTCCAATACTCTAGTCTAACAGTTTCCAACGCAATACGGAGTTGAGCCCCGCAGTTTAACATCAGACTTTTTAAACCACCTAGACGCGCTTTACGCCCAATAAATCCGGATAACGCTCGGGGCATACGTATTACCGCGGCTGCTGGCCCGTAGTTAGCC
+
CCCCCGGGGGGGGGGGGGGGGGGGGGGGGGGGGGGGGGGGGGGGGGGGFGGGGEGGGGGGGGGGGGGGGGGGGGGGGGGGGGGGGGGGGGGGGGGGGGGGGGGGGGGGGGGGFGGGGGGGGGGGGFGGGGGGGGGGGGEG8FG?FGGGFGGFGFGGGGGGGGGGFGGGFGGGD7EECGGGGGGGCFFGGGGGGGGC0<FG>FGFFGGFFCGFCCFFFEFGF4=E@FEFBDB@FFFEA@EEGF(=FGEEGFEFFBGFGF?F;;3(9=?0>F82406<<C1919BFFF:31*,/34(4<:<9?
@M04650:207:000000000-C238N:1:1101:4795:8006 2:N:0:19
GGACTACTCGGGTATCTAATCCTGTTTGCTCCCCTAGCTTTCGCACTTCAGCGTCAGTTTTTGTCCAGTGAGCTACCTTCGTCATCGGCATTCCTACATATATCTACGAATTTCACCTCTACTCATGTAGTTCCGCCCACCTTTCCAATACTCTAGAATTTCAGTTTCGTCGGCAAGCTAATGGTTGAGCCACTAGTTTTCACCGTCGACTTGAAACCCCGCCTAGATGCCCTTTATGCCCAATAATTCCGGTTAACGCTTGCGACCTACGTATTACCGCGGCTGCTGGCACGTATTTAGC
+
-@@CCFGF@ECGGGGGG,FFGGGGGGGGGFEFGGGGGFGFEGGGGGGCFFGGEFEGGAEFCFGFGGGGGGGGFECFGGGGFGGGGG8CG7FGAF=ECGFFFCFGGGGGGFCCFFFFGFFDE,=FGEEG9EFGGGG>C68FEGG<BFGGGGCFG9EFCGGGGD8DGGGFGGGGDFE+=+@D8BDCDAEGGGF8?8:EG;CECFDABGG5=DGDF7DFFDEGFGA2)@*85;3256A*1*B,C35(9*7<CFFF(:C7C;>?FFD638((.8??2C?4F73219((-4?F?C?GB<:>BGA99
@M04650:207:000000000-C238N:1:1101:12535:8071 2:N:0:19
GGACTACAGGGGTTTCTAATCCTGTTTGCTCCCCTAGCTTTCGCACTTCAGCGTCAGTTTTTGTCCAGTGAGCTACCTTCGTCATCGGCATTCCTACATATATCTACGAATTTCACCTCTACTCATGTAGTTCCGCCCACCTTTCCAATACTCTAGAATTTCAGTTTCGTCGGCAAGCTAATGGTTGAGCCACTAGTTTTCACCGTCGACTTGAAACCCCGCCTAGATGCCCTTTATGCCCAATAATTCCGGATAACGCTTGCGACATACGTATTACCGCGGCTGCTGGCACGTATTTAGC
+
CCCCCFGGGGGGGGGGGGGGGGGGGGGGGGGGGGGFGGGGGG7CFGEGGGEFGGG7FFGFCGGGGGGGFFGGGGGFGGGFFFGGFGGCDGGGGGGFGDGGGGGGGGGFDCGGGGGGGGGFGGGGEEGGGCGGGGGG>CEGGGGFGGGFDGGFGFGFCDGGGGGGGGGGCEGGGGGEFDFF8FF9FGGGGGGEFFGFCDGGGFGF*;?BB5CCB7;CFCGDADBFFFFA5F:BEGF=65EAFEDFFGC?FFF61BGAGFFFF@F1/C984?77<GF4<?:>BF024:)3:C?C:B?D?AAAA
@M04650:207:000000000-C238N:1:1101:20057:8089 2:N:0:19
GGACTACCAGGGTTTCTAATCCTGTTTGCTCCCCTAGCTTTCGTGCCTCAGCGTCAGAAATAACCCAGCAAGCTGCCTTCGCCCTCGGCGTTCTCCCAGATATCTACGCATTCCACCGCTACACCTAGAATTCCGCTTGCCCCTTTTATCCTCTAGCACGCTAGTATCGAATGCAGTTCCTCCGTTAAGCGAAGGGATTTCACACCCGACTTGGCATACCGCCTACGCACCCTTTATGCCCAGTGATTCCGAACAACGCTCGCACATCTCGTATTACCGCGGCTGCTGGCACGGAATTAGC
+
<<CCCGGGGGGGGGGGGGGGGGGGGGGGGGGGGGGGGGGGGGGGGGGGGGGGGGGCGGGGGGGGGGGGGGGGFGEGGGGGGGGGGGGGGGGGGGGGGGGGGGGGGEFGGGGGGDDGGGEGCFGGGGEGGGGGGGGGGGGGGGGFGFGGGGG9EFDDFFGDGFGDGEFGCDDF6,@EFGG@2FF+>FE+,=CEGDE7DFGGGFGFF4DFAGCC=6?DAEFF2C>F?F6:?GBF=GFFF?@FCE06*+/6DA81:>D1C018BFG0CG9?59.33;29FG(4399B9:>BBE(<(,-(-<904
@M04650:207:000000000-C238N:1:1101:4552:8093 2:N:0:19
GGACTACCAGGGTATCTAATCCTGTTTGCTCCCCAAGCTTTCGCGCCTCAGCGTCAGAACCGGACCAGTAAGCCGCCTTCGCCACTGGTGTTCTTGCGAATATCTACGAATTTCAACTCTACACTCGCAGTTCCACTTACCTCTTCCGGTCTCTAGCCATACAGTATCGAAGGCAATTCTGTGGTTGAGCCACAGGCTTTCTCCCCCGACTTCTACGGCCGCCTACGCGCCCTTTACGCCCAGTGCTTCCGAGCAACGCTAGCCCCCTCCGTATTACCGCGGCTTCTGGCACGCATTTAGC
+
CCCCCGGGGGGGGGGGGGGGGGGGGGGGGGGGGG,,,B,C@E@F:+@FG<FGC@@CE9CF<:@BF@FGG,<FFGGDC@C@<FG7F<=8FFGC95,CF@@FCFECA459F:?FGGA,C9,=,?;BFFEGC:8A=A4?=9DFFCF?=9;@==8?FFC=FGFFGF?DG,,@>+3BCGE6,=:AEFAFGC5,@3@,A78C5*@FG+?B93*:5CD4/=+B)-C<(/:;7A(5:5>;9FF9@0C8C,(5C*69:F5?(;)4C>><(47,7591(470(24)00461;64((-))<:A:(,4(+-:<
@M04650:207:000000000-C238N:1:1101:27566:8114 2:N:0:19
GGACTACAGGGGTTTCTAATCCTGTTTGCTCCCCTAGCTTTCGCACTTCAGCGTCAGTTTTTGTCCAGTGAGCTACCTTCGTCATCGGCATTCCTACATATATCTACGAATTTCACCTCTACTCATGTAGTTCCGCCCACCTTTCCAATACTCTAGAATTTCAGTTTCGTCGGCAAGCTAATGGTTGAGCCACTAGTTTTCACCGTCGACTTGAAACCCCGCCTAGATGCCCTTTATGCCCAATAATTCCGGATAACGCTTGCGACATACGTATTACCGCGGCTGCTGGCACGTATTTAGC
+
@CCCCAGGGGGGGGGGGGGGGGGGGGGGGGGGGGGGGGGGGGGGGGGGGGGGGGGGGGGGGGGGGGGGGGGGGGGGGGGGGGGGGGGGGGGGGGGGGGGGGGGGGFGGGGGGGGGGGGGGGGGGFGGGGBGGGG6E>EGGGGGFGGFCBEDFGGGGGGGGGGGGGGGCEEGECEE+@DGGGGGD>FGGCGGGGGF,CCGGFFG?DGDDFGGGEDGGFFGD=GAFFFEFEGFBFGFEFEGCBB2@CFFFGFF((:C3C?;;6/919E(4<?75<G?4C74(73>B;?FFFC:F6?:A29)..
@M04650:207:000000000-C238N:1:1101:21266:8145 2:N:0:19
GGACTACCAGGGTTTCTAATCCTGTTTGCTCCCCACGCTTTCGTGCATGAGCGTCAGTAGCGACCCAGGGGGCTGCCTTCGCCATCGGTGTTCCTCCACATCTCTACGCATTTCACTGCTACACGTGGAATTCCACCCCCCTCTGTCGTACTCTAGCTGTGCAGTCACAAGCGCAGCTCCCAGGTTAAGCCCGGGGATTTCACACCTGTCTTACACAACCGCCTGCGCACGCTTTACGCCCAGTAATTCCGATTAACGCTTGCACCCTACGTATTACCGCGGCTGCTGGCACGTAGTTAGC
+
CCCCCGGGGGGGGGGGGGGGGGGGGGGGGGGGGGGGGGGGGGGGGGFFEEGGGGGGGGGGGGGGGGGGGFGFGGGGGGGGFGGGGGGGGGGGGGGGGGGGGGFGGGGGGGGGGGGGGGGGFGGGGGGGGGGGGGGGFEGGGGGFGEGGFCGFGGGCCFGGGGGGFGCGFGDGGGGGGGGGGCFGGGGGFGGGGGGGDGGGGFGFFCFFFGGF7C>FFFGG;DBFFF@B6GFF<GFFFBGGGF??GFFACFFB?3C)0(481<GBGGB?0:?72::-<F06>>FF;?F:7E7C(.4(,A926
@M04650:207:000000000-C238N:1:1101:21759:8170 2:N:0:19
GGACTACAGGGGTATCTAATCCCGTTCGCTACCCTAGCTTTCGCACATGAGCGTCAGTCTTGTGCCAGGAAGCCGCCTTCGCCACTGGTGTTCTTCCCGATATCTACGCATTTCACCGCTACACCGGGAGTTCCACTTCCCTCTCACATACTCTAGGCTTACAGTATCAGATGACAAACAGATGGTAAGCACCTGCCTTTTACATCTGACTTATAAACCCGCCTGCGTTCGCTTTACGCCCAGTAATTCCGGACAACGCTTGCCCCCTACGTATTACCGCGGCTGCTGGCACGTAGTTTGC
+
CCCCCGGDGGGGGGGGGGGGGGGGGGGGGGGGGGGGGGGGGGGGGGGGGGGGGGGGGGGGGGGGGGGGGGGGGGGGGGGGGGGGGGGGGGGGGGGGGFGGGGGGGGGGGGGGGGGGGGGGGGGGGGGGGGGGGGGGGGGGGGGFGFGGGGGFGGGGGGGGGGGGGGGGGGGGCEGGGGGEGGGGGGGCFGFFGGGGGCGGFFGFFGG8EGGGFGGGFFGGFGFDFFF?(7<>?GFFF0CGGDDFGGEFGFF@@ED1C9>?BFGFGGF;(24<7<29@:196099082)(::F?BFFFG2<<
@M04650:207:000000000-C238N:1:1101:28315:8187 2:N:0:19
GGACTACACGGGTTTCTAATCCCGTTCGCTACCCTAGCTTTCGCACATGAGCGTCAGTCTTGTGCCAGGAAGCCGCCTTCGCCACTGGTGTTCTTCCCGATATCTACGCATTTCACCGCTACACCGGGAGTTCCACTTCCCTCTCACATACTCTAGGCTTACAGTATCAGATGACAAACAGATGGTAAGCACCTGCCTTTTACATCTGACTTATAAACCCGCCTGCGTGCGCTTTACGCCCAGTAATTCCGGACAACGCTTGCCCCCTACGTATTACCGCGGCTGCTGGCACGTAGTTTGC
+
CCCCCGGGGGGGGGGGGGGGGGGFGGGGGGGGGGFGFGGGGGGGGGGGGGGGGGGGGGGGGEFGGGFGGGGGGGCGGGGGGGGGGGGGGGGGGGGGGGGGGDGGGGFGGGCGGGGGGGGGGGGGGGDFGGGGGGGFGGGGGGGFGGGGFE9FGGGGGGGGGGGGGGGGGGGGFFGGGGGGGFGACFGGDGCCGGGGFGGGGFGFF>FFEGGFFGGGFFGG@GFDBF>E18969GFEF<GGGD6@DF?EFFF6?DGFGBFBFFGFGGF968(.8FF<FF:(61;6>FB?078C:314:F2).
@M04650:207:000000000-C238N:1:1101:15154:8243 2:N:0:19
GGACTACCCGGGTATCTAATCCTGTTTGCTCCCCACGCTTTCGCGCTTTAGCGTCAGTATTTGTCCAGTGAGCTGGCTTCCCCATCGGCATTCCTACAAATATCTACGAATTTCACCTCTACACTTGTAGTTCCGCCCACCTCTCCAATACTCTAGTCTAACAGTTTCCAACGCAATACGGAGTTGAGCCCCGCAGTTTAACATCAGACTTTTTAAACCACCTAGACGCGCTTTACGCCCAATCAATCCGGATAACGCTCGGGGCATACGTATTACCCCGGCTGCTGTCACGTATTTAGCC
+
CCCCCGGGGGGGGGGGGGGGGGGGGGGGGGGGGGGGGGGGGGGGGGGGGG<FGGGGGGGGGGGGGGGFGFGGGGFGGGGG,FGFGFFGGGGGGGGFGGCGG9EFGGFGGGGGGGGGGGGGFGFGGGFG9FFGG98CGGDGGFFFGGGGGCGBGFGGGGGFFGGGFGGGGGGGGGGGGDGGC:CEEFGCFGGGCEEGDGEEFFBA*A4A:>C8/ADCFFGGFGFFBAB4>:903/@<>?GDG(5(2>9<FFA?:E><56:6-(14DC3:?7,)-8<<A*49(440,))).3624(..6+6)5
@M04650:207:000000000-C238N:1:1101:23900:8243 2:N:0:19
GGACTACTCGGGTTTCTAATCCTGTTTGATCCCCACGCTTTCTCATCTCACCGTCCGTACTGCACCCGGTAGTCGCCTTCGCCACTTATGTTCCTCCAGATCTCTACGGATTTCACCCCTACACCTGGAATTCCACTACCCTCTCACACACTCAAGCTCTCCAGTATCCAAGGCAGTTCCACGGGTAAGCCGTGGGATTTCTCCTCTGCCTTATAAATCAGCCTACCTGCGCTTTATGCCCATTTATTCCGATTAACGCTTTCACCCTCCTTATTTCCCCTGCTGCTGGCTCGGATTTCTC
+
CCCCC8EEE@;FGGGGG,CFFGFCEFG@CFFGFC,7CFFDGD<E9<FFFC,C7FF+8ECCF,@,@F,@@F+,C@+7CFGG7:FC:B,6C,CEE<A<EFC<,FFCFFCA,44BFF,B<:B=8B,AFAE<,,CBBA>EE,@<@=DD=,76,+@6D@,@9,@B836,:3,,7C,>+>@+@9:D8B+@+@8,,3D6C+*4*3D:;+5<8*<>*2;=*+++3*<2>4-:7>(;**-/2C6*+/,<<43)++.)+1)((2/);6,3;(2)+314=0,))<6):;)((((.4)))(/(3((-(,@))-
@M04650:207:000000000-C238N:1:1101:23940:8264 2:N:0:19
GGACTACAGGGGTTTCTAATCCTTTTCGCTACCCACGCTTTCGAGCCTCAGTGTCAGTTACAGACCAGAGAGCCGCTTTCTCCACCTGTGTTCCTCCATATATCTACTCATTTCACCGCTACACATGGAGTTCCACTGTCCTCTTCTGCACTCAAGTTTCCCAGTTTCCGATGCGCTTCCTCGGTTAAGCCGAGGGCTTTCACATCAGACTTAAAAAACCGCCTGCGCTCTCTTTACCCCCAATAAATCCGGATAACGCTTGCCACCTACGTATTACCCCGTCTGCTGGCACGTAGTTAGC
+
<9@BC,6C,;6@FGBFGCFGGGC-CFFGGEGGGGGE@CF@FGG<<F:F=,,C,CFF9FFCE,C,C6<F,CC4CD@@@CFB,9CE8F,:9<C99,9AEEFAF9FGGDE,CDDFGG9FGG6CGGC<=E,:<=EFF<EEF?EBFF;<FGGADD=9=,@9FCAEC,,,AFG;DC66=FE6CGEDFA=+@F+,9@>++7+49CFFG9E6BD:A*?7BCC7+*)=D2D9@>4().9(73<:<@)>CC>0(*07/3=E005767<02(29:7@B:?2::<C?4C7(-,(-:0<<)477+820(8E):<
@M04650:207:000000000-C238N:1:1101:16576:8281 2:N:0:19
GGACTACCCGGGTTTCTAATCCTGTTTGCTCCCCACGCTTTCGTGCATGAGCGTCAGTATCGACCCAGGGGGCTGCCTTCGCCATCGGTGTTCCTCCACATCTCTACGCATTTCACTGCTACACGTGGAATTCCACCCCCCTCTGTCGTACTCTAGCTGTGCAGTCACAAGCGCAGCTCCCAGGTTAAGCCCGGGGATTTCACACCTGTCTTACACAACCGCCTGCGCACGCTTTACGCCCAGTCATTCCGATTAACGCTTGCACCCTACGTATTACCGCGGCTGCTGGCACGTAGTTCGC
+
CCCCCGGGGGGGGGGGGGGGGGFFGGGGGGGGGGGGFGEGGGGGFGCFF,<FFFGGFGDFGCFEGGGGCGCDFFGGGGGG7FFGGGGEGGFGGGGGG8FFFGGGGGGGGCGGGGGGGCFGFGDG7E@@@AFFGGCGEEEEGGGFFDDFDFDFGDD9BE9>DG,2FGDE>>8CGGE>EGGGGC,>FFG,=@EFC*:54?FFGAFAFGG);CC@<G+;=0EC@C@F15(0(796:=F<F:GEG(28*:64>=6(4)9)22(,81>)*213,13:237<F7((((-4(48)(:(<041(4+),4
@M04650:207:000000000-C238N:1:1101:23314:8285 2:N:0:19
GGACTACAAGGGTATCTAATCCTGTTTGCTCCCCTAGCTTTCGCACTTCAGCGTCAGTTTTTGTCCAGTGAGCTACCTTCGTCATCGGCATTCCTACATATATCTACGAATTTCACCTCTACTCATGTAGTTCCGCCCACCTTTCCAATCCTCTAGAATTTCAGTTTCGTCGGCACGCTAATGGTTGAGCCACTAGTTTTCACCGTCGACTTGAAACCCCGCCTAGATGCCCTTTATGCCCAATAATTCCGGATAACGCTTGCGACATACGTATTACCGCGGCTGCTGGCACGTATTTAGC
+
CCCCCGGDGFFDFFFGGGGGGGGGGGGGGGGGGGGCFGGGGGGGCC@EFCEGGGG@FCFFFDFGGGGCGE<EFGGEGGFGF@FFCB@@CCBFGGGAFCFFG<DGGGGG,,EFGGFGGGGGGGFG;;EFCBEFGGEGE+4FEG8DEG,,C,4=F9DGAGFF8FADFGGGCEE+@EE+@DE66,3=FFEDFGFD7E?@CFGGGFFF*5C>=GDCC*7CF9EGFGFF?;@8CG3BBGFF8*<CF)(0*;C?7CF705*79(38;;F1)814)383)<2>EF1>>00,-42)5C7?(4(4:FDB>
@M04650:207:000000000-C238N:1:1101:21346:8287 2:N:0:19
GGACTACAAGGGTATCTAATCCTGTTTGCTCCCCTAGCTTTCGCACTTCAGCGTCAGTTTTTGTCCAGTGAGCTACCTTCGTCATCGGCATTCCTACATATATCTACGAATTTCACCTCTACTCATGTAGTTCCGCCCACCTTTCCAATACTCTAGAATTTCAGTTTCGTCGGCAAGCTAATGGTTGAGCCACTAGTTTTCACCGTCGACTTGAAACCCCGCCTAGATGCCCTTTATGCCCAATAATTCCGGATAACGCTTGCGACATACGTATTACCGCGGCTGCTGGCACGTATTTAGC
+
CCCCCGGGGGGGGFGGGGGGGGGGGGGGGGGGGGGGGGGGGGGGGGGGGGGGGGEGDFGCGGGGGGGGGGGGGGGGGGGGGGGGGGGGGGGGGGGGGGGGGGGGGGFGGGGGGGGGGGGGGGGGGGGG?CGGGGG>EEGGDGGFGGGAFGGBFGGGGGGGGGGFAGGGCFEGGGGGGGGGGGGFGGGG,=EFFFGFGGGGGFF8>DGFFGGD@F*=FFG>AGFFFF*=EFBBEFFEFFFCGFFDGGFEGFFF089AGDFFFDGFGGF?338<<GFBGGB>9>0(-47?4C<F0(443C):<
@M04650:207:000000000-C238N:1:1101:11541:8297 2:N:0:19
GGACTACTGGGGTATCTAATCCCGTTCGCTACCCTAGCTTTCGCACATGAGCGTCAGTCTTGTGCCAGGAAGCCGCCTTCGCCACTGGTGTTCTTCCCGATATCTACGCATTTCACCGCTACACCGGGAGTTCCACTTCCCTCTCACATACTCTATGCTTACAGTATCAGATGCCAAACAGATGGTAAGCACCTGCCTTTTACATCTGACTTATAAACCCGCCTGCGTGCGCTTTACGCCCAGTAATTCCGGACAACGCTTGCCCCCTACGTTTTACCGCGGCTGCGGGCACGTAGTTTGC
+
CCCCCGGGFGGGGDGGGGGGGGGCFFGGGGEGGGGFGGGGGGGGGGGGGGGGGGGGGGGGGFGFGGGGFGFGGGGGGGGGGGEGGGGGGGGGGGGGGGG>FDEGGGGGGGGGGGGGGGGGGGGGF7FEFGGFGGGGGGGFGGGFGGGG9FGFGFG,9E,>=FGGG@FGGF,@C,@6AFG6C<FC,@CFCBECF?87DGGFG6F>FDGF68C@*D+BA*,/(C2=94>B2CB16=>)+3=CF00;:+73D=).3376<23?B:F>GG9901::(282<C?BB((,--(1(C(*(.(((<)))
@M04650:207:000000000-C238N:1:1101:12657:8320 2:N:0:19
GGACTACTAGGGTATCTAATCCTGTTTGCTACCCACACTTTCGCACCTCAGCGTCAGTATTGTGCCAGATAGTCGCCTTCGCCACTGATCTTCCTCCTGATCTCTACGGATTTCACTCCTACACCAGGAATTCCACTATCCTCTCACACACTCAAGCCTTCCAGTATCAAGGGCAGTTCCACGGTTGAGCCGTGGGATTTCACCCCTGACTTAAAAAGCCGCCTACGCGCGCTTTACGCCCAGTGATTCCTATTAACGCTTGCACCCTCCGTATTACCGCGGCTGCTGGCACGGAGTTAGC
+
CCCCCFGGGGGGGGGGGGGGGGGGGGGGGGGGGGGGGGGGGGGGGGGGGGGGGGGGGGGGGGGGGGGGGGGGGGGGGGGGFGGCEGGFFGGGGGGGGGGGGGGGGGGGGGGGGGGGFGGGGGGGGGGDDGGFGGFGGGGGGGGFGDFGFGGFGFGGGGGGGGGFGGGCGGGGGGFGGGGGFGEEFGGGCGGGGGGGG?GGGFFFFGGF9C8CC>FGAAGF)774)*-@2C@@6EF9CFGGGD@4C+)5CA+9?FFCF;16815>GF((,49:08:AFGB>>(41,13:0C?GBF1(4@4A<
@M04650:207:000000000-C238N:1:1101:17261:8325 2:N:0:19
GGACTACAGGGTTTCTAATCCTGTTTGATCCCCACGCTTTCGCATCTCAGCGTCAGTACTGCACCAGGTAGTCGCCTTCGCCACTGATGTTCCTCCAGATCTCTACGGATTTCACCCCTACACCTGGAATTCCACTACCCTCTCACAGACTCAAGTCTAACAGTATCAAAAGCAGTTCCACGGGTGAGCCGTGGGCTTTCACTTCTGACTTATCAAACAGCCTACATGCCCTTTACGCCCAGTGATTCCGATTAAAGCTTGCACCCTCCGTATTACCGCGGCTGCTGCCCCCGAGTTTACC
+
CCCCCGGFGGGGGGGGGGGGGGGGGGG9F@FGGDGGGGGGGGGGGGEFGFGGGG7@FDFGGGGGGGCFGGGGGGGGDFFCCGGG@G9CAFGGGGGGCECFFEGGCF<7BFFGGDGGGGD6E<EGGGG?<FG=FGGFGGGGEGGFFGFG,8ED8DFFGEFGFFF;EE=F;EF=D8?AAFGFGGGGGEEFGG7@EEC?FGGC9<DFFC8+:CCFA7+?+>FFFG:BDFC+)*::@FBCB?GG727=+B?CF):(8>+)+743(6*=GG@03(,(/<7EF*7(,419?FF2(1(*,--::+).4
@M04650:207:000000000-C238N:1:1101:24365:8343 2:N:0:19
GGACTACTCGGGTTTCTAATCCTGTTCGCTACCCACGCTTTCGAGCCTCAGTGTCAGTTACAGACCAGAGAGCCGCTTTCGCCACCGGTGTTCCTCCATATATCTACGCATTTCACCGCTACACATGGAATTCCACTCTCCCCTTCTGCACTCAAGTTCGACAGTTTCCAAAGCATACTATGGTTGAGCCACAGCCTTTAACTTCAGACTTATCAAACCACCTGCGCTCGCTTTACGCCCAATAAATCCGGACAACGCTCGGGACCTACGTATTACCGCGGCTGCTGGCACGTAGTTTGCC
+
9C@CCGGGGGGGGGGGGGGGGGGGGGGGGGGGGGGGGGGGGGCGGGGGGGFGGGGGGGGGGGGGGGGGGGGGGGGGGGGGGGGGGGGDGGGGGGGGGGGGGGGGGGGGGGGGGGGGGGGGGGGGEE@CFFGGGGGGGGGGFGGFGGGGGGGFGDGGGGGCDGGDGGGGGGFCFGGGGGGFG9:FGG?@FGFFF?FGGGGDGFFFF;D6@>C>EGFGBEGCBGF=B4>DDC@=BGFF:@GDED;3DGFFGF:?>ED?C6<BB0/(9E?B?(4>AGAFF*(((,34:?:2675*,(,8A+)6<
@M04650:207:000000000-C238N:1:1101:19635:8347 2:N:0:19
GGACTACTGGGGTTTCTAATCCTGTTTGCTCCCCTAGCTTTCGCACTTCAGCGTCAGTTTTTGTCCAGTGAGCTACCTTCGTCATCGGCATTCCTACATATATCTACGAATTTCACCTCTACTCATGTAGTTCCGCCCACCTTTCCAATACTCTAGAATTTCAGTTTCGTCGGCAAGCTAATGGTTGAGCCACTAGTTTTCACCGTCGACTTGAAACCCCGCCTAGATGCCCTTTATGCCCAATAATTCCGGATAACGCTTGCGACATACGTATTACCGCGGCTGCTGGCACGTATTTAGC
+
CCCCCGGGGGGGGGGGGGGGGGGGGGGGGGGGGGGGGGGGGGGGGGGGGGGGGGGGGFFGGGGGGGGGGGGGGGGGGGGGGGGGGGG@FEGGGGGGGGGGGGGGGGGGGGGGGGGGGGGGGGGGFGFGGGGGGGDGGGGGGGGFGGGGGGGFGGGCEFGGGAFFGGGG>EEGCFGGGGGGGCGFGG>8DFFG?FFEGGGGFFGFEGGFA59DEGGGFFGGBDBFFFEFFGFFFGA=FFGGGFBDGFEEFF;6(5CEG69;;7F;DC>?).,))+.4CC:906129<074E(<(.(6?GF4<
@M04650:207:000000000-C238N:1:1101:13504:8354 2:N:0:19
GGACTACCGGGGTTTCTAATCCCGTTCGCTACCCTAGCTTTCGCACATGAGCGTCAGTCTTGTGCCAGGAAGCCGCCTTCGCCACTGGTGTTCTTCCCGATATCTACGCATTTCACCGCTACACATGGAGTTCCACTGTCCTCTTCTGCACTCAAGTTTCCCAGTTTCCGATGCGCTTCCTCGGTTAAGCCGAGGGCTTTCACATCAGACTTAAAAAACCGCCTGCGCTCGCTTTCCGCCCAATAAATCCGGATAACGCTGGCCACCTACGTATTACCGCGGCTCCGGGCCCGTAGTTAGC
+
CCCCCGGGGGGGGGGGGGGGGGGGGEFFGGGGGGFGGGGGGGGGGGGGGGGGGGGGGGGGGGGGGGGGGGGGGGGGGGGGGGGGGGGGC=FCFEGGG<FCC:BE>EEFFEGGCBFGGEE0+>9FE8FGE@FGG<;C9>FG@EGF,8>9EECDCF8,@8,@DDFFGGCG;:E+=:+1CCEG7=CCFGDFAFFE*9C7CCGCD+,=8?GF:FC:CGGGFFG<9D03=A0)(*,1:G:)6(:CE:(19C)):9@>609.63(4(,C(2811?((.)<?9F*(-2(-7(((3(*(:3(4<?G466
@M04650:207:000000000-C238N:1:1101:3962:8356 2:N:0:19
GGACTACTCGGGTTTCTAATCCTGTTTGCTCCCCACGCTTTCGAGCCTCAGTGTCAGTTGCAGTCCAGTAAGCCGCCTTCGCCACTGGTGTTCCTCCTAATATCTACGCATTTCACCGCTACACTAGGAATTCCACTTACCTCTCCTGCACTCTAGCTTAATAGTTTCAAAAGCAGTCCCGGGGTTGAGCCCCGGGCTTTCACTTCTGACTTCTCATGCCACCTACGCTCCCTTTACCCCCAGTAATTCCGGATAACGCTTGCCCCTTCCGTCTTACCGCGCCTTCTGGCACTTAATTCGC
+
CCCCCGGGGGGGGGDGGGGGGGFGGGGCFGGGGGGG+FGGGGF8FGGGGG8@FFGGDFG,6CFFGG9FGGG@FGGGGGGG7FFDGGGFGGGGGGGGGFFEFFGGGGGFDGDFFGFFGCGGGGFGGFGGFFFGG9>FAD;FGGGF,@D,A8EFGDF8FFF=,C,@F;D9=@;,+FGD==,DE:@+@FB?FFG9CC**7CEGGAGFA7:1*=C:/::@>*D9*8@D2A()8D(6=A?E8;>:B(/;7+97FF)(38CEG6>FFFG:FC(((.45,C:9FG09>(,4(454)+49(.6).:)46
@M04650:207:000000000-C238N:1:1101:15155:8373 2:N:0:19
GGACTACTGGGGTTTCTAATCCTGTTTGCTACCCATACTTTCGAGCCTCAGCGTCAGTTGATGCCCAGTAGGCCGCCTTCGCCACTGGTGTTCCTCCCGATATCTACGCATTCCACCGCTACACCGGGAATTCCGCCTACCTCTACATCACTCAAGAACAGTAGTTTTGAACGCAGTCTATGGGTTGCGCCCATAGTTTTCACATTCAACTTACCATTCCGCCTGCGCTCCCTTTACACCCAGTAATTCCGGACACCGCTTGCCACCTACGTTTTACCGCGGCTGCTGGCACGTAGTTAGC
+
CCCCCGGGCFGGGGGGGGGGGGGGGGGGGGGGGGGGGGGGGGGGGGGGGGGGGGGGGGGGGGGGGGGGGGGGGGGGGGGGFGGGGGFGGGGGGGGGGGGGGGGGGGGGGGGGGGFFGGGGGGGFGGCGGGGGGGGGGGGGGGGFGGCFFGGFGGG8>DFDGGGGGGGFCEFGFG8CEGFE7FF>FG5,@EGGDF6CFFGGCCGFB78>48FC@FFFFC;@BG@D=A@EFGB?DFFEFEG@F@DECC<CF6A915D(99B;:<D:7E:4>7?:(;:)<C(7109>6<>::E:G1?((-<>>>
@M04650:207:000000000-C238N:1:1101:28682:8405 2:N:0:19
GGACTACCGGGGTATCTAATCCTGTTCGCTCCCCTAGCTTTCGCGCCTCAGCGTCAGTTGCAGTCCAGAAAGCCGCCTTCGCCACTGGTGTTCCTCCTAATATCTACGCATTTCACCGCTACACTAGGAATTCCACTTTCCTCTCCTGCCCTCAAGAAATACAGTTTCCATGCCATCACAGGGTTGAGCCCTGAACTTTACAACCCGACTTGTATTCCCGCCTTCGCGCCCTTTACGCCCAATGATTCCGTACAACGCTTGCCCCCTACGTTTTACCGCGGCTGCTGTGCCTGAGTTTGCC
+
CCCCCFFGGDGGFEFGFFFFGGDGGGAFGGGGGGGFDFEGGGGGGG:FGG8EFGEGGG9<E,CEFGCFFGGGFFFGGGGGGGG@CGF8FEGGGGGGG@EFGFFAEFFGGGGGGFGGGGGGGG,4CC@FGGGGGG9EDAAF9DEF8DE,3=>DF?BE,8>FGGGF<DFC;BF,=DFG,+@C7C8>5C:<,>D65,,4C7=,+4D***39>4*297C+:/>5(:5(0?@>().36=@))(*416(.:C)978)(-.733,((-17:5C(414(((/.)<*1((,-34>))(+.+)((..+.)5
@M04650:207:000000000-C238N:1:1101:27559:8416 2:N:0:19
GGACTACCCGGGTTTCTAATCCTGTTTGCTACCCATACTTTCGAGCCTCAGCGTCAGTTGATGCCCAGTAGGCCGCCTTCGCCACTGGTGTTCCTCCCGATATCTACGCATTCCACCGCTACACCGGGAATTCCGCCTACCTCTACATCACTCAAGAACAGTAGTTTTGAACGCAGTCTATGGGTTGAGCCCATAGTTTTCACATTCAACTTACCATTCCGCCTGCGCTCCCTTTACACCCAGTAATTCCGGACAACGCTTGCCACCTACGTTTTACCGCGGCTGCTGGCACGTAGTTAGC
+
CCCCCGGGGGGGGGGGGGGGGGGGGGGGGGGGGGGGGGGGGGGGGGGGGFGGGGGGGGGGGFFFGGGGGGGCEGEGGGGGGGGGGGGCGGGGGGGGGGGGGGGGGGGGGGGGGGGGGGGGGGGGGGGGCEGGGGGGGGDFGGGFGGGGGCGFFGGGFGGGGGGGGGGGF:EFGGGGGGGGGGGGGF5FFGGGFFGGDCGGGFGFFGGFFGGGFCFFFCE@EGFFFF>EFGFFFGF96/CFG;<@G>CEFFF9@@D0D92?B6C0*9::??B?:??BF746>9>B>?B?:E?GBF<64<>)6
@M04650:207:000000000-C238N:1:1101:18510:8421 2:N:0:19
GGACTACACGGGTTTCTAATCCTGTTTGCTACCCATGCTTTCGAGCCTCAGCGTCAGTTAATGTCCAGCAGGCCGCCTTCGCCACTGGTGTTCCTCCCGATATCTACGCATTCCACCGCTACACTAGGAATTCCGCCTGCCTCTCCATCACTCAAGAACCGCAGTTTCAAATGCAGGCTATGGGTTAAGCCCATAGTTTTCACATCTGACTTGCTGTCCCGCCTACGCACCCTTTAAACCCAATGAATCCGGATAACGCTCGGATCCTCCGTATTACCGCGGCTGCTTGCACGGAGTTAGC
+
C?CCCGGGGGGGGGGGGGFGGGGGGGGGGGGGGGGGGGGGGGGGGGGGGGGGGGGGGGGGGGGGGGGGGGGGGGGGGGGGGGGGGGGGGGGGGGGFGGGGGGGGGGGGGGGGGFGGGGGGGGFGGGGGGDFFGGEGGGGGGGGFGGGGGFGFGGGGG8DCE@+=FGGGGFGGGEFFFGFCGGGCGEFFGGGGFGGGGFGGGFGFFF78EFGG=CFGFE6C@G>@@F2?FG;@FGFFF)?FF;(6CGFEGFD;FFG94:F?FB:0>EB2A?>:6@7>EF61199>9(4)5=>GB(79:CB46
@M04650:207:000000000-C238N:1:1101:9835:8446 2:N:0:19
GGACTACTAGGGTATCTAATCCTGTTCGCTACCCATGCTTTCGAGCCTCAGCGTCAGTTACAGACCAGACAGCCGCCTTCGCCACCGGTGTTCCTCCATATATCTACGCATTTCACCGCTACACATGGAATTCCACTCTCCCCTTCTGCACTCAAGTTCTACAGTTTCCAAAGCATACTATGGTTGAGCCACAGCCTTTAACTTCCGCCTTATCAAACCACCTGCGCTCGCTTTACGCCCAATAAATCCGGACAACGCTCGGTACCTACGTATTACCGCGGCCGCTGCCCCGTAGTTTGCC
+
CCCCCGGGFGGGGDGGGGGGGGGGGGGDGGEGGGFFGGGGGGGGGGGGGGGGGGGGGGGFF<FFFGGGFGGFGGGFGGEEBFGGGGGGGGGGGGGGGDDFCGGF;EGGGGGGGGGGGGGGEG9FFEFFFFFGGGFGGGGGGFGFEGFFGFGFG?DD@=EAEGGGFGGGGGFFGGG8AFG8,E8FGDCFFF7C?FCFGGG,??;B6*0*1;CFAGCG+:FCBD2<=:A5959>9CFC)(:C:=33;>6)>55,:DF?3(,49014CG94:8354E9AC*4,-1(-21;(8*4*----:3-6<
@M04650:207:000000000-C238N:1:1101:6144:8464 2:N:0:19
GGACTACCGGGGTTTCTAATCCTGTTCGCTACCCATGCTTTCGAGCCTCAGCGTCAGTTACAGACCAGACAGCCGCCTTCGCCACTGGTGTTCTTCCATATATCTACGCATTTCACCGCTACACATGGAGTTCCACTGTCCTCTTCTGCACTCAAGTTTCCCAGTTTCCGATGCGCTTCCTCGGTTAAGCCGAGGGCTTTCACATCAGACTTAAAAAACCGCCTGCGCTCGCTTTACGCCCAATAAATCCGGATCACGCTTGCCACCTACGTATTACCGCGGCTGCTGGCACGTAGTTAGC
+
@C<CCGGGGGGGGGGGGGGGGGGFGGGGGGGGGGGGGGGGGGGGFGGFGAFGG@GCFGGGGGGGGGGGFGGGGGEGGGGGGGGGGGGGGGGGGGGGGGFGGGFGGGGGGGGGGGGGGGGGGGGG9EFGB<FGGGFFFFGGDFF?FFFFGGGFGG8DGGDGGGGGGGGGGGGGDG>>EGGGFG>+CGGGGGGGGC?E*9FGGFGFFGCF=<<>:FFFF@DD(>>?(8::9C;@<F>)=:EGDFFFGGFFGFFFF3)4C1?0:?GBFG?1.8???GFFC7?0>16>;:0).:<C(4(.4F4<:
@M04650:207:000000000-C238N:1:1101:3162:8487 2:N:0:19
GGACTACAAGGGTTTCTAATCCTGTTTGCTCCCCACGCTTTCGTGCATGAGCGTCAGTGTTATCACAGGGGGCTGCATTCGCCATCGGTATTCCTCCACATATCTACGCATTTCACTGCTACACGTGGAATTCTACACCCCTCTGACACACTCTAGCTGTGCAGTCACAAGTGCAGTTCACAGGTTAAGCCCGGGCGTTTCACACCTGTATTACACAACCGCCTGCGCACGCTTTAAGCCCAGTAATTCCGCTTAACGATCTCAACCTACGTATTACCTGGGATGCTGGCACGGAGTTAGC
+
CCCCCGGGGGGGG,CFFFGGGFGG<FFG9E,CFFDFEG7,CFFFGGGGGGGGGEGGEFF9<FFAC6CFCECGDEGG,@BFGG,BCFGG:,<FF9;FB?,BEFGFGG,AFFDE<EFFGGGFGFGCC?EFGGC=FEDF,8=>E+@5DGGF8DEFG,>FFF9>=B@EG@EEFG?;D93E,?D,@@B8>,@9,D,@:1@5*<F?*+,1*3*//+++/B>*/-=45552>;1>0)6(,*.)3)2,*,,/@F<);690()14C((((,*)*04(.,(.,0(6C2)),(.(4164?5(+,(,(,*..)
@M04650:207:000000000-C238N:1:1101:22669:8506 2:N:0:19
GGACTACCGGGGTTTCTAATCCTGTTTGCTACCCACGCTTTCGTGCTTCAGCGTCAGTTAAAGCCCAGTAGGCCGCCTTCGCCACTGGTGTTCCTCCCGATCTCTACGCATTCCACCGCTACACCGGGAATTCCGCCTACCTCTACTTCACTCAAGTCATACAGTTTCAAAAGCAGTTTATGGGTTAAGCCCATAGATTTCACTCCTGACTTGCATGACCGCCTACGCACCCTTTACACCCAGTAAATCCGGACAACGCTTGCTCCCTACGTATTACCGCGGCTGCTGGCACGTAGTTTGC
+
CCCCCGGGGGGGGGGGGGGGGGGGGGGGGGGGGGGGGGGGGGEGGGGGGGGGGGGGGGGGGGGGGGGGGGGGGGGGGGGGGGGGGGGFGGGGGGGGGGGGGGGGGGGGGGFFGGGGGGGGGGGGGGGGGGGGGGGGGGGGGGGFGGGGGGGFGGGGGFGGFFGGGGFGGGGGGGGGGGGGGGGGGGGGFGGGFGGGGFGGGFGFFG8AEGGG@FGGFFGG>G@@FFDB<G@FFGFFFFGGGFFFGG<EGFF((7D?FBBFFFGFGGF04<0(4F?FGG?B;>00,4::BGBC(,(4<GAF<
@M04650:207:000000000-C238N:1:1101:19281:8508 2:N:0:19
GGACTACTCGGGTATCTAATCCTGTTTGCTCCCCATGCTTTCGAGCATCAGCGTCAGTAAAAGCCCAGCAGGCCGCCTTCGCCACTGGTGTTCCTCCGAATATCTACGCATTCCACCGCTACACTCGGAATTCCGCCTGCCTCTACTTCACTCAAGAACCGTAGTTTCAAATGCACATCCCAGGTTAAGCCTGGGGATTTCACATCTGACTTACAGTCCCGCCTACGCTCCCTTTACACCCAGTAATTCCGGACACCGCTCGCCACCTACGTATTACCGCGGCTGCTGGCACGTAGTTAGC
+
C@CCCGGGGGGGGGGGGGGGGGGGGGGGGGGGGGGGGGGGGGGGGGGGGGGGGGGGGGGGGGGGGGGGGGGGGGGGGGGGGGGGGGGGGGGGGGGGGGGGGGGGGGGFGGGGGGGGGGGGGGGGGGGGEGGGGGGGGGGGGGGFGGGGGGGFGGGGGFGGGGGGGGGGGGGGGGGGGGGGGGFGGGFGGGGGGGDGGGGGGFGFFGGFCGGGFGGGFFGGFGFD@FFDFG@FFGF3A3CFGFFEGGFFGFF0;AG(9;>9FFG698?:2:?:BGF<FG:2(9BB1:207EBFF?0?:FA><
@M04650:207:000000000-C238N:1:1101:28823:8534 2:N:0:19
GGACTACCAGGGTTTCTAATCCTGTTCGCTACCCATGCTTTCGAGCCTCAGCGTCAGTTACAGACCAGACAGCCGCCTTCGCCACTGGTGTTCTTCCATATATCTACGCATTTCACCGCTACACATGGAGTTCCACTGTCCTCTTCTGCACTCAAGTTTCCCAGTTTCCGATGCGCTTCCTCGGTTAAGCCGAGGGCTTTCACATCAGACTTAAACAACCGCCTGCGCTCGCTTTACGCCCAATAAATCCGGATAACGCTTGCCACCTACGTATTACCGCGGCTGCTGGCACGTAGTTAGC
+
CCCCCFC8CECEGGGGGGGFGGG<FFGEDEGGGGGDFGGFGGGGGGGGGCFGEFGCGGGGAFFGGGGGDFGG@FGGGC@FG7:FGGFG?FGGGGGGFGCFFEFGGGGGGG@?FGFFFGGG@EGFG8FFFEAEEFFGGGFC8CEDEEDAFGEDFF=@C,@EGDEFAFGG9C++=+=C8C>8EGGGGGCFGAFGCGC5CCGGCFFFFGCF@9D+1=C*@>@D=D@@5A(.1D>;?5><:0CCF118CFABC67613*99:>?01*.*A?7B22:><:<A>?>>B>0>()5:G?+3304:G496
@M04650:207:000000000-C238N:1:1101:24527:8555 2:N:0:19
GGACTACTCGGGTTTCTAATCCTGTTTGCTCCCCACGCTTTCGTGCCTCAGCGTCAGTTAAAGCCCAGTAGGCCGCCTTCGCCACTGGTGTTCCTCCCGATATCTACGCATTTCACCGCTACACATGGAGTTCCACTGTCCTCTTCTGCACTCAAGTTTCCCAGTTTCCGATGCGCTTCCTCGGTTAAGCCGAGGGCTTTCACATCAGACTTAAAAAACCGCCTGCGCTCGCTTTACGCCCAATAAATCCGGACAACGCTCCGGACCTACGTATTACCGCGGCTGCTGGCCAGTAGTTAGC
+
CCCCCGGEGGGGGFGGGGGGGGGGGGGFGGGGGGGGGGGGGGGFEGGGGEFGGGG7FGGGGGGGGGGGGGGGGGGGGGGGFGGGGGGCFGGGGGGGGGGGGGGGGFGGGGGGGGGGGGGGGGGGAEFGG<FGGGAFDCFFGGGFGGFGGGGFGFFGFEGGEGG8FFGFGGGGCDGG+=CFCFDEGGEG9FFG5EGGGGGGGFGFFGGF3FFC*@>+*5CD6):D7A3)(:211=>4F6EGGF1?GG)676>06>C?G;B6((935C9(.(-,4@4<FGF4(-,44()),5,+(.)-6C446
@M04650:207:000000000-C238N:1:1101:28308:8576 2:N:0:19
GGACTACCGGGGTTTCTAATCCTGTTTGCTCCCCACGCTTTCGAGCCTCAACGTCAGTTATCGTCCAGTGAGCCGCCTTCGCCACTGGTGTTCCTCCTAATATCTACGCATTTCACCGCTACACTAGGAATTCCACTCACCTCTCCGACACTCTAGCAAAGCAGTTTCCAAAGCAGTCCCAGGGTTGAGCCCTGGGTTTTCACTCCAGACTTGCTTCGCCGTCTACGCTCCCTTTACACCCAGTAAATCCGGATTACGCTTGCCCCCTACGTATTACCGCGGCTGCTGGCACGTAGTTAGC
+
CCCCCGGGGGGGGGGGGGGGGGGGGGGGGGGGGGGGGGGGGGGGGGGGGGGGGGGGGGGGGGGGGGGGGFGGGGGGGGGGGGGGGGGGEFGGGGFGGGGGGGGGGGGGGGGGGGGGGGGGGGGGGGGGGGGGGGGGGGGGGGGFGGGGGGGFGGGGGGDF?CFGFFGGGGGGGGG?FGGGGGFGGGGGGGGGGGCF>DEFGAFFFGGFEGGF=GGGFFGGFGFFDFFFFG>FFGFFA5FGGD(677CEGFFBF)9<F0<?:?GF4EB>8?<B>C>2CGB>B99B005)4EBG??(43EAA<
@M04650:207:000000000-C238N:1:1101:21946:8582 2:N:0:19
GGACTACTGGGGTTTCTAATCCTGTTTGATCCCCACGCTTTCGCATCTCAGCGTCAGTACTGCACCAGGTAGTCGCCTTCGCCACTGATGTTCCTCCAGATCTCTACGGATTTCACCCCTACACCTGGAATTCCACTACCCTCTCACAGACTCAAGTCTAACAGTATCAAAAGCAGTTCCACGGGTGAGCCGTGGGCTTTCACTTCTGACTTATCAAACAGCCTACATGCGCTTTACGCCCAGTGATTCCGATTAACGCTTGCACCCTCCGTATTACCGCGGCTGCTGGCACGGAGGTAGC
+
CCCCCGGGGGGGGGGGGGGGGGGGGGGGGGGGGGGGGGGGGGGGGGGGGGGGGGGGGGGGGGGGGGGGGGGGGGGGGGGGGGGGGGGGGGGGGGGGGGGGGGGGGGGGGGGDFGGGGGGGGGGGGGGGGGGGGGGGGFGGGGGFGGGGGGGFGGGGGGGGGGGGGGG9FGGDCGGGGGGGGGGEFGGGGGGGEEGCGGGGGFGFFGFFEGGGFGGGFFGGFGBBFFFF?G>?@EF:ADEEGFFFGFFEGFFFFEGFC<BDFFG@CFFFFBB1<E?BGG:6(33>BF:?BD(<:BF(-A)5.
@M04650:207:000000000-C238N:1:1101:10438:8586 2:N:0:19
GGACTACTCGGGTATCTAATCCTGTTTGCTACCCACGCTTTCGCATCTGAGCGTCAGTCATCGTCCAGAAAGTCGCTTTCGCCACCGGTGTTCCTCCCAATATCTACGAATTCCACCTCTACACTGGGAATTCCACTTTCCTCTCCGAGACTCAAGCCAGGCAGTTTCAAATGCACTTCCAGGGTTAAGCCCTGGGCTTTCACATCTGACATACCCGACCGCCTACATGCGCGTTACGCCCAATAAATCCGGATAACGCTTGCTCCCTACGTATTACCGCGGCTGCTGGCACGTAGTTAGC
+
CCCCCGGGGGGGGGGGGGGGGGGGFGDAFGGGGGGGGGGGGGGGGGGGGGGGGGGGGGGGGGGGGGGGGGGGGDGGGGGGGGGGDGGGGEGEGGGGDGGGGGGGGGGGGGGGFGGGGFCDGGGGCEGGGGFGGFCCCF=FGGGFGGG6>CEFGGGCCFCFFGGDDFGGFGGFDFFFF+EEGG8CFGCFCF>F6FGGGF:FFFGFFG>8;87FFGFGFACGFG9@@FF=CG2<(:>?:6EGGF0;G*771;BFB>CDGFFF4?3<GGB<764<2+,.3::0;BFF;B???C:C?<:0-A696
@M04650:207:000000000-C238N:1:1101:10611:8589 2:N:0:19
GGACTACTCGGGTTTCTAAGCCTGTTTGCTCCCCACGCTTTCGCTTCTCAGCGTCAGTTGATGCCCAGTAGGCCGCCTTCGCCACTGGTGTTCCTCCCGATATCTACGCATTCCACCGCTACACCGGGAATTCCGCCTACCTCTACATCACTCAAGAACAGTAGTTTTGAACGCAGTCTATGGGTTGAGCCCATAGTTTTCACATTCAACTTACCATTCCGCCTGCGCTCCCTTTACACCCAGTAATTCCGGACAACGATTGCCACCTCCGTTTTACCGCGGCTGCTGGCACGTCGTTAGC
+
CCCCCDGGGGGGGGGGGGGGGGGGGGFGGGGGGGGGGGGGGGGGGGGGGGGGGEEGGGGGFGGGGGGGGFGGGGGGGGGGFEGGGGGGGGGGGE=FEFGGGGGGGGGGGGG@@E?BFCGGEGGFGGGGDEGGGGFFGCGGDFGFGGGGGFGBGCD=FFGGGGGGGCDCFGGGFF6?@72;FGGGGGGGGGG5CFGG9CGGGFF>FGGF?FF87>F7C*,=@D@FB43:(:9?F?6>F)BF@71(;;<CG8F91)><C(((,-:479:8((--2A12@C8909>BFB0)8EBF3((33C:3<
@M04650:207:000000000-C238N:1:1101:20180:8612 2:N:0:19
GGACTACTCGGGTTTCTAATCCTGTTTGCTCCCCTAGCTTTCGCACTTCAGCGTCAGTTTTTGTCCAGTGAGCTACCTTCGTCATCGGCATTCCTACATATATCTACGAATTTCACCTCTACTCATGTAGTTCCGCCCACCTTTCCAATACTCTAGAATTTCAGTTTCGTCGGCAAGCTAATGGTTGAGCCACTAGTTTTCACCGTCGACTTGAAACCCCGCCTAGATGCCCTTTATGCCCAATAATTCCGGATAACGCTTGCGACATACGTATTACCGCGGCTGCTGGCACGTATTTAGC
+
CCCCCGGGGGGGGGGGGGGGGGGGGGGGGGGGGGGGGGGGGGGGGGGGGGGGGGGGGGGGGGGGGGGGGGGGGGGGGGGGGGGFGGGGGGGGGGGGGGGGGGGGGGGGGGGGGGGGGGGGGGGGGGGFGFFGGG>FEGEGGGGFGGGGDEGFGFGGGFGGGGGDGGGGGGEGGGE6DFGCCDFGFGGG8FFFFFGGGGGFGFGFECCD5>DDFGGGFFGGFGFA9F*=8C=BFGFCF?GGF@9@GC*77@=B0DDAF<(311>BDC344<BFFGFFGG69>F6(2:?F0C0A1416?C<FB
@M04650:207:000000000-C238N:1:1101:18817:8624 2:N:0:19
GGACTACCGGGGTTTCTAATCCTGTTTGCTCCCCACGCTTTCGCGCTTTAGCGTCAGTATTTGTCCAGTGAGCTGGCTTCCCCATCGGCATTCCTACAAATATCTACGAATTTCACCTCTACACTTGTAGTTCCGCCCACCTCTCCAATACTCTAGTCTAACAGTTTCCAACGCAATACGAAGTTCATCCCCGCAGTTTAACACCACACTTTTTAAACCACCTAGACGCGCTTTACCCCCAATAAATCCGGAAAACGCTCGCGGCATACGTATTACCGCAGCTGCTGGCACGTATTTTGCC
+
CCCCCGGGCFGGFEGGFECEFGGEGE<FFGFGGGGEFEEECFG7FG@4=CEEFECFFF<EG9EGGFFGG9,,CFF,@FFG,6CE8,FF++@B<FFGGGBFG,EFFD<FG8FGGFG9FGGFGFCG9,C?,,@FAF8++@EG7=85DEB8,2@CDFG,9@EEF<8,CEFGAFCD=EED=C23+:>DG,>,@3,4*1@5DDF,5+?*/9**-0+;6*;6+8,*5C>6**8)/)(60*6>8.8<C(6=C+19C>3(()0411(30(9(7892?(5)689A93((-(:2??)(,*)7,3<:>+6).
@M04650:207:000000000-C238N:1:1101:28094:8686 2:N:0:19
GGACTACTCGGGTTTCTAATCCTGTTTGCTACCCATACTTTCGAGCCTCAGCGTCAGTTGATGCCCAGTAGGCCGCCTTCGCCACTGGTGTTCCTCCCGATATCTACGCATTCCACCGCTACACCGGGAATTCCGCCTACCTCTACATCACTCAAGAACAGTAGTTTTGAACGCATTCTATGGGTTGAGCCCATAGCTTTCACTTTCAACTTACCATTCCGCCTGCGCTCCCTTTACACCCAGTAATTCCGGACAAACCTTGCCACCTACGTTTTACCCCGGCTGCTGGCACGTAGTTAGC
+
CCCCCFGECFEGGGGGGGGGGG<FGFDFGG,EGGGGGGGGGFGGGGGGDDF<FFEGG@EEEFGAEGGGGGFFG8FG7@CFFGGGEAFGGCGGGGGGFE+CEFEGGGGGDFCG@,EFFG>CEGGG:FCFEDGGGGGGEGG?@DGF8;,=BEGFGGFG98>DDFEGGF8D8ED@?+3+4?EEC=FGFGGGGGGGCG6C*2@>+BB+1::=4:9C*;?FFEGGE:@?54>E6*22;FA)67FCG0(6::35+8)((0)(*(.3<292D??:08<((2::9*(,-1326122>D098...4E2).
@M04650:207:000000000-C238N:1:1101:4377:8701 2:N:0:19
GGACTACTAGGGTTTCTAATCCTGTTTGCTCCCCTAGCTTTCGCACTTAAGCGTCAGTTTTTGTCCAGTGAGCTACCTTCGTCATCGGCATTCCTACATATATCTACGAATTTCACCTCTACTCATGTAATTCCGCCAACCTTTCCAATACTCTAGAATTTCAGTTTCGTCGGCAGGCTAATGGTTGAGCCACTAGTTTTCACAGTCGACTTGAAACACCGCCTAGATGCCCTTTATGCCCAATAATTCCGGATAACGCTTGCGACATACGTATTACCGCGGCTGCTGGCACGGATTTAGC
+
CCCCCGGGGCGGGCGGEFGGFGGGGFFGGGEFGGCFGDFGGGF,BFEF,6,CCFGGFFF,<:@FFEGGFEFF8EACFFGFEFEGEEFGGDGFGGGFFGGAFC9ADF<DFGF@?FG9?,@DF?F8C,?BF,9AF<8=1+@=EGADG9,=,=8D8,@=,=;D=,=EGGGD664+==C++=,A=,,B<CCDGC8@DEGF5<@;;CD+<C75>;7CCGGG>5C*:;9))*.:>F=DFG6;+/?,23(8?***+=6=559A9((6:?<(/::6)=;EEF@AG>:>9017>???BC4<(((((356-
@M04650:207:000000000-C238N:1:1101:28647:8708 2:N:0:19
GGACTACCGGGGTATCTAATCCTGTTTGCTCCCCACGCTTTCGTGCATGAGCGTCAGTGTTATCCCAGGGGGCTGCCTTCGCCATCGGTATTCCTCCACATATCTACGCATTTCACTGCTACACGTGGAATTCTACCCCCCTCTGACACACTCTAGCTGTGCAGTCACAAGTGCAGTTCCCAGGTTAAGCCCGGGCATTTCACACCTGTCTTACACAACCGCCTGCGCACGCCTTACGCCCAGTAATTCCGATTAACTCTCGCAACCTACGTATTACAGAGGACGCTGGCACGTAGTTCGC
+
C-@CCCF8C:BCF@6CFD@E@@9@6C,CAF96DCAF@+:;@FCC<CDE,,,;:@CCCGGGGAD<E8FGG7FE7CFGGFG9FGDC:?:FEBFGGGGGGGFGC<EFFGEFGCG+EEFGD=4DF?=<CEFGFDFFDFGFFGGD+=CDGFGG,=+;EF99BDCFDGAEE,3D;3:BF=;,@CA@9CG:BFADF9CG>C>**0?7++?@AC8490:77+:CABEGFDF6(5(0,:3((*:=F(**/12:C:4>CFF:()*4:)).)-*():(4((3(,<:)<*))(,(((4(86>8<6,4((3)--
@M04650:207:000000000-C238N:1:1101:6014:8733 2:N:0:19
GGACTACGGGGTTTCTAATCCTGTTTGCTCCCCACGCTTTCGTGCATGAGCGTCAGTAGCGACCCAGGGGGCTGCCTTCGCCATCGGTGTTCCTCCACATCTCTACGCATTTCACTGCTACACGTGGAATTCCACCCCCCTCTGTCGTACTCTAGCTGTGCAGTCACAAGCCCAGCTCCCAGGTTAAGCCCGGGGATTTCACACCTGTCTTACACAACCGCCTGCGCACGCTTTACGCCCAGTAATTCCGATTCACGCTTGCACCCTACGTATTCCCTCGGCTGCTGGCCCGTAGTTAGCC
+
CCCCCGGGGGGEGGGFCFFGGAFGGF<F<9EFG8CGGCFG9CE,CFGCFFGGG@BFGCEE77F:FFED>FGE+4BC9AFC,B?:<4,CF=FFF9==,<B8,9>;DF7BF?CF<?F@,,7?F9F=F8F@FFGFGDFFGGCG+=8DAFGGGG8AC,>9@<>6@@,:<93;@,@**339<DD>A>CGGEF57DF575C*:CG?:8C6:F<A=CCC?:>4)(=).:;1()4>>)381CB>B6CE5:7):*:>F436?*C25((4(44)9822:1824<))3*.(,4:>B::,8*-/-((44+-64
@M04650:207:000000000-C238N:1:1101:24055:8807 2:N:0:19
GGACTACCAGGGTTTCTAATCCTGTTTGCTCCCCTAGCTTTCGCACTTCAGCGTCAGTTTTTGTCCAGTGAGCTACCTTCGTCATCGGCATTCCTACATATATCTACGAATTTCACCTCTACTCATGTAGTTCCGCCCACCTTTCCAATACTCTAGAATTTCAGTTTCGTCGGCAAGCTAATGGTTGAGCCACTAGTTTTCACCGTCGACTTGAAACCCCGCCTAGATGCCCTTTATGCCCAATAATTCCGGATAACGCTTGCGACATACGTATTACCGCGGCTGCTGGCACGTATTTAGC
+
CCCCCGGGGGGGGGGGGGGGGGGGGGGGGGGGGGGGGGFGGGGGGGGGGGGGGGGGGGGFAFFGGGGGGGGGGGGGGGGGGGGGGGGGGGGGGGGGGGGGGGFGGGGGGFGDDFGGGGGFGFGGGCFFFGGGGGGGEGGGGGGFGGGFFGEBFFGFGFFFFGFGGGGGGCEEGGGGGGGDFGF9CFGGGFGGFF8FFFGGGFFFDGGFAGGGFF>8AC8DAGAAAFFFFGFDEF)9>CGGF:92CF5?C:;0?DG4=0(68?F>GG;0441<<@()<::>>BFF9?7:?E<9:38A?@--.
@M04650:207:000000000-C238N:1:1101:15277:8823 2:N:0:19
GGACTACTCGGGTTTCTAATCCTGTTCGCTCCCCTAGCTTTCGCGCCTCAGCGTCAGTTGCAGTCCAGAAAGCCGCCTTCGCCACTGGTGTTCCTCCTAATATCTACGCATTTCACCGCTACACTAGGAATTCCACTTTCCTCTCCTGCCCTCAAGATATACAGTTTCCATTCCATCACATGGTTGAGCCCTGAACTTTAAAAACAGACTTGTATTCCCCCCTACCCGCCCTTTACGCCCAATGAATCCGGACAACGCTCCCCCCCCCCCTATTTCCCCGGCTGCCGGCCCTGTTTTTTTC
+
CCCCCFGGEGGGGCFGGGGGGGDFFGFBFGGGFGGD@AFFGGFGDGGGGGGGGGGGGGGGGAGFGGFGCDF88EFGGGGGGGGGGFGGGGGGGGGGGDGFEGGGGGGGGGDGGGDGGEDGGEFGG?F@FGGGGGGGGGFCFFFFGGD8F=E?FD8=,,7>,EDEFFGG;;EF+3,CFCDE,8,EFCF87DFFF6DFFDF:C+@:>*9CB72*0=@D;EF*0;9BB*7)8<9@=C685,17*381++967>5(6543)42?(853DE0(,(,(,0).+*,-(,(((((((/,*.))).:((.
@M04650:207:000000000-C238N:1:1101:7699:8830 2:N:0:19
GGACTACACGGGTTTCTAATCCTGTTTGCTCCCCTAGCTTTCGCACTTCAGCGTCAGTTTTTGTCCAGTGAGCTACCTTCGTCATCGGCATTCCTACATATATCTACGGATTTCACCTCTACTCATGTAGTTCCGCCCACCTTTCCAATACTCTAGAATTTCAGTTTCGTCGGCAAGCTAATGGTTGAGCCACTAGTTTTCACCGTCGACTTGAAACCCCGCCTAGATGCCCTTTATGCCCAATAATTCCGGATAACGCTTGCGCCATACGTATTACCGCGGCTGCTGGCACGTCTTTCGC
+
CCCCCGGGGGGGGGEFGGEGGFGGGGGGGGGGGGCFFFFGGGGG7FGGDFGGGGGGGGGGGFEFGGFGGGA@FGCFBFFFGFGFGGGGDFFDGGGFGFGGGFEDF9EC7:FGF<FGG?EFCE9F,,ACFGGGGGEGDG>FGGGFGCF,EEFFGGGGDGFDDGGCGGFGDCD8CE61A8=F,CDDGCCDDDF6CFE6C@CGF9EF>7>B=CD*@>C+;=CG2CA=@A3BCFB2>GA4:8CGFB(6C>C?GFF9053>G091;(:6)A7:28742E>AE7-(390,4(5:(A?F(((.(<)-4
@M04650:207:000000000-C238N:1:1101:19179:8834 2:N:0:19
GGCCTACGTGGGTTTCTAATCCTGTTCGCTCCCCACGCTTTCGAGCCTCAGCGTCAGTTACAGACCAGAGAGCCGCCTTCGCCACTGGTGTTCCTCCATATATCTACGCATTTCACCGCTACACATGGAATTCCACCCCCCTCTCCCCCACGCACGTCTCCCAGTTTCCAATGACGCACCCCGGTTGAGCCGGTGTCATTCACATCAGACTTAACCAGCCGCCTACGCTCTCTTTACGCCCATTAATTCCGCAACACGCTGGCCCCGTTCTACTTACCGCGGCTGCTGCCACGTAGTCACC
+
68-AC8C,,6,7C;,6,;6,6<C@;F,8F@F@@F<F7F7FDFC,,6FF:,,;C@F7B66,C,C,CCE<,CE,C@@F:4=A=C,,8,C,,4E,,9,A?FG9FGC@BGE=F7+45,,<,6@D+CEA=,,,9?,AFFGF,B+4C+?5,@,+@@+*63+3,@,,5@7C5,53353,*,,***4**5B*1*48,??C5//29+7+:7+++20*7D*+6:+*/(=7(>00,7:>6*())<=>@(21*1()02:)09?6(.18*4(1((1,**(-(((.)+.)34(43(309??))2.92(,((+.-.
@M04650:207:000000000-C238N:1:1101:4531:8839 2:N:0:19
GGACTACCGGGGTATCTAATCCCGTTCGCTACCCTAGCTTTCGCACATGAGCGTCAGTCTTGTGCCAGGAAGCCGCCTTCGCCACTGGTGTTCTTCCCGATATCTACGCATTTCACCGCTACACCGGGAGTTCCACTTCCCTCTCACATACTCTAGGCTTACAGTATCAGATGACAAACAGATGGTAAGCACCTGCCTTTTACATCTGACTTATAAACCCGCCTGCGTACACTTTACGCCCAGTAATTCCGGACAACGCTTGCCCCCTACGTATTACCGCGGCTGCTGGCACGTAGTTTGC
+
CCCCCGGG@FDGGGCGGGGGGFDEAFFGGGGGGGGFGGGGGGEC@FFGG9DFGGGGGGFGGFCDAFGG,D,BF<FGGGGGGGGG:FEFF@GGG,=FGE?FG>EGFFC?FEGGGGGGG7CDCFGG:+::F7FAFGGG8FGGGGGF?,EE,9EFG;EF,@>,3@EFGGGGDF@;C,,@E*AF6F,7,@BFFG,,7,89;FCFC9?FAC+9EFGF4C+CFBGGFG=?<F95,<(?<9A?F;DGD(/6FD75DF46(87(1,1831C>*A>7??(.8F05C?12(((-38:?7C(<(2((-<4<4
@M04650:207:000000000-C238N:1:1101:26267:8870 2:N:0:19
GGACTACTAGGGTATCTAATCCTGTTTGCTACCCACGCTTTCGCATCTGAGCGTCAGTCATCGTCCAGAAAGTCGCTTTCGCCACCGGTGTTCCTCCCAATATCTACGAATTCCACCTCTACACTGGGAATTCCACTTTCCTCTCCGAGACTCAAGCCAGGCAGTTTCAAATGCACTTCCAGGGTTAAGCCCTGGGCTTTCACATCTGACATACCCGACCGCCTACATGCGCTTTACGCCCAATAATTCCGAATAACGCTTGGACCCCCCGTATTCCCGCGGCTGCTGGCACGGAGTTAGC
+
CCCCCGGGGGFGGGGGGGGGGGGGGGGGGGGGGGGGGGGGGGGGGGGGGGGGGGGGGGGGGGGGGGGGGGGGGGGGGGGGGGGGGGGGGGGGGGGGGGGGGGGGGGGGGGGGEGGGGGGGGGGGEAFGFGGGGGGGGGGGGGGFGGGGGGGFGGGGFGGGGFGGG9ECGGGGGGGGGGFGFGGGGGGGFGC6EFGEGCFGGFGFFGFFCFCDEGCFDFGGFGFFFFEF**5@BEFCF6CEGFFFGGECGFFF;BGFGFFFBBG09FBBFFFF0A?):=80>11(((8?(/4C:B>>6E9<:
@M04650:207:000000000-C238N:1:1101:22262:8891 2:N:0:19
GGACTACCGGGGTTTCTAATCCTGTTCGCTACCCATGCTTTCGAGCCTCAGCGTCAGTTACAGACCAGACAGCCGCCTTCGCCACTGGTGTTCTTCCATATATCTACGCATTTCACCGCTACACATGGAGTTCCACTGTCCTCTTCTGCACTCAAGTTTCCCAGTTTCCGATGCGCTTCCTCGGTTAAGCCGAGGGCTTTCACATCAGACTTAAAAAACCGCCTGCGCTCGCTTTACGCCCAATAAATCCGGACAACGCTCGCCACCTACGTATTACCGCGGCTGCCGGCCCGTAGTTAGC
+
9CCCCGGGGGFGGGGGGGGGGGGGGGGGGGGGGGGGGGGFGGGGGGGGGGGGGGGGGCDFGGGGGGGGGGGGGGGGGGGGFGGGGGGGGGFGGGGGGGGGGGGGGGGGDEGGFGGGGGGGGFGGGGFFFCGGGFAGGGDFFGGFFCFGGGGFGGGGGGGGGGGGGGFGGGGGGGDE7DGGGGGGGGGGGGGGGGDDDGFGF9DFFGFAFGGGCDFDFFGD@D@D;F(5;DFB;GF2?:EGGB0267<AGFE(33C?C(28:0D;<EB7>??,4C:4CF:>B;>>9(((,/(*-492(A4).
@M04650:207:000000000-C238N:1:1101:3289:8903 2:N:0:19
GGACTACTAGGGTTTCTAATCCTGTTTGCTCCCCTAGCTTTCGCACTTCAGCGTCCGTTTTTGTCCAGTGAGCTACCTTCGTCATCGGCATTCCTACATATATCTACGAATTTCACCTCTACTCATGTAGTTCCGACCACCTTTCCAATACTCTAGAATTTCAGTTTCGTCGGCAAGCTAATGGTTGAGCCACTAGTTTTCACCGTCGACTTGAAACCCCGCCTATATGCCCTTTATGCCCAATAATTCCGGATAACGCTTGCGACATACGTATTACCGCGGATGCTGGCACGTCTTTAGC
+
C?CCC,EGC,EGGEECEEF,CEECFEFFF<CECECGGGFGGGF7FFG@FAFFGFE+@FE@7,@FFCFGGGDGGGFGFGFFDEGFGG8:FFGGGGGGGGGGGFFGGGGGDFD,@AFGGGED,?EFEGCFAFGFAFG+@E8=E689D,4,C8E?9EF,,=DDGAFGGGGGGD+B6F6+DFFG8DG9FGEFFFFFF6D9FGGG7E9A>;DEFDGGC>7:>58CADFA208857>D=G6*=C?BFEB@F>EE7@4(;AD<F<6;;;CB)=(,)<(.)9()3:09>0(2(.448E0E?:(.(:<2-
@M04650:207:000000000-C238N:1:1101:18080:8931 2:N:0:19
GGACTACCCGGGTTTCTAATCCTGTTTGCTCCCCTAGCTTTCGCACTTCAGCGTCAGTTTTTGTCCAGCAGGCCGCCTTCGCCACTGGTGTTCCTCCTAATATCTACGCATTTCACCGCTACACTAGGAATTCCGCCTGCCTCTCCATCACTCAAGAACCGCAGTTTCAAATGCAGGCTATGGGTTAAGCCCATAGTTTTCACATCTGACTTGCTGTCCCGCCTACGCGCCCTTTACACCCAGTAAATCCGGATAACGCTTGCCACCTACGTATTACCGCGGCTGCTGGCACGTAGTTAGC
+
C9CCCGGGGGGGGGGGGGGGGGGGGGGGGGGGGGGGGGGGGGGGGGGGGGGGGGGGGGGGGGGGGGGFGFFFGGGGGGGGGGGGGGGGGGGGGGGGGGGGGFGGGGGGGGGGGGGGGGGGGGGGGGGGGF@GGGBGGGGGGGGFGGGGGGGFGGGGGGGGGGGGFGGCFGFGGGGGGGGGGGGGGGGFGGGGGGGGGGGGGFGAFFDFFGGFFGGGABGG9G@@FF@D=GFFFGFFFEGGGF;3FGEEGFE1;BCAG:>BFFG>GGF?BFFFFG?FGF:>>9BBFFFFFGFGFB711EAF6
@M04650:207:000000000-C238N:1:1101:13468:8951 2:N:0:19
GGACTACTGGGGTTTCTAATCCTGTTTGCTCCCCACGCTTTCGTGCATGAGCGTCAGTGTTATCCCAGGGGGCTGCCTTCGCCATCGGTATTCCTCCACATATCTACGCATTTCACTGCTACACGTGGAATTCTACCCCCCTCTGACACACTCTAGCTGTGCAGTCACAAGTGCAGTTCCCAGGTTAAGCCCGGGCATTTCACACCTGTCTTACACAACCCCCTGCGCACGCTTTACGCCCAGTAATTCCGATTAACGCTCGCACCCTACGTATTACCGCGGCTGCTGGCCCGTAGTTTGC
+
CCCCCGGGGGGGGGGGGGGGGGGGGGGGGGGGFGGGGGGGGGCFGGGGGGGGGGGGGFGGGGGGGGGGGGGGGGDGGGGFEEGGGGGGGGGGGGGFGGGGGGGGGGGGGGGGGGGGGFFFCEFF:FFGGGFCFFFFGGGEECC?G9D?=8EFFGGFAADD,<==DDADGGG;+;@EFGGGGGGGGCFF79DCCE>C;9E?=@FFFC46:AFCEFFFFBD<(:((0/35(14617>)+(14<(1(20<):@64:D<<:09(69D1<E03((4<3C(6CG6>F>>07?:?2*(2,47?F9<<4
@M04650:207:000000000-C238N:1:1101:13008:8956 2:N:0:19
GGACTACAAGGGTTTCTAATCCTGTTTGCTCCCCACGCTTTCGCGCTTTAGCGTCAGTATTTGTCCAGTGAGCTGGCTTCCCCATCGGCATTCCTACAAATATCTACGAATTTCACCTCTACACTTGTAGTTCCGCCCACCTCTCCAATACTCTAGTCTAACAGTTTCCAACGCAATACGGAGTTGAGCCCCGCAGTTTAACATCAGACTTTTTAAACCACCTAGACGCGCTTTACGCCCAATAAATCCGGATAACGCTCGGGGCATACGTATTACCCCGGCTGCTGGCACGTATTTAGCC
+
@CCCCGGGGGGGGGGGGGGGGGGGGGGGGGGGGGGGGGGGGG>GGGGGGGFGGGGGGGGGGGGGGGGGGGGGGGGGGGGFFFGGGGGGGGGGGGGGGGGGGFGFGGGGGGGGGGGGGGGGGGGGGA9FFFEFGGGGGGGGGGGFGGGCFGGFGGGGGGGGGGGGGGGGGGGGGGGDGGGGDFGGGGGGGGGGGC:EDFGFGFGFFG>AEGFGFGGGFBCCBDF@@FFDF597?GFED?EFG<D@FGFFGBDF?F=3C7:0(()-9::28B4<4@A9+*-1(-46:))4:*2*(()54+)).
@M04650:207:000000000-C238N:1:1101:22426:8959 2:N:0:19
GGACTACTGGGGTTTCTAATCCTGTTTGCTCCCCACGCTTTCGAGCCTCAGTGTCAGTTGCAGTCCAGTAAGCCGCCTTCGCCACTGGTGTTCCTCCTAATATCTACGCATTTCACCGCTACACTAGGAATTCCACTTACCTCTCCTGCACTCTAGCTTCATAGTTTCAAAAGCAGTCCCGGGGTTGAGCCCCGGGCTTTCACTTCTGACTTATGATGCCACCTACGCTCCCTTTACACCCAGTAATTCCGGATAACGCTTGCCCCTTACGTATTACCGCGGCTGCTGGCCCGTAATTAGC
+
CCCCCGGGGGGGGGGGGGGGGGGGGGGGGGGGGGGGGGGGGGGGGGGGGGGG9FGGGGGGGGGGGGGGGGGGGGGGGGGGGGGGGGGGGGGGGGGGGGFFFGGGGGGGGGGFGGGGGGGGGGGGGGGGGGGGGGGGDGGGGGFBGGGGGGGFGGGDFGEFFGFGGGGGGGGGFGFGGGGGGDEGGGGF6FFGG6EGGGGCCEFBFGGFFGGGC>FGFFGGFGBDFF245D>FFGFEF?GGG@FEFFEEGFF9DFGFG<BFDFG?GGF4>?1<2@(5@D6307((433)5E(*(40(2<)48
@M04650:207:000000000-C238N:1:1101:8725:8970 2:N:0:19
GGACTACTGGGGTATCTAATCCTGTTTGATCCCCACGCTTTCGCATCTCAGCGTCAGTACTGCACCAGGTAGTCGCCTTCGCCACTGATGTTCCTCCAGATCTCTACGGATGTCACTCCTACACCAGGAATTCCGCCACCCTCTCACGAACTCAAGCCCCGCAGTATCAAAGGCAATTCCACCGGTGAGCGGTGGGATTTCACCCCTGACTTACAAGGCAGCCTACGCGCGCTTTACGCCCAGTGATTCCGATTAACGCTTGCACCCTCCGTATTACCGCGGCTGCTGGCACGGAGTTAGC
+
CCCCCGGGGGGGGGGGGGGGGGGGGGGGGGGGGGGGGGGGGGGGGGGGGGGGGGGGGGGGGGGGGGGGGGGGGGGGGGGGGGGGGGGGGGGGGGGGGGGGGGGGGDGFGGGGGGGGGFGGGGGGGGGGGGGGGGGGGGGGGGGBFGGF@6=DGGGGGGGGGGEEFGFCGGGGGGGGCGGGGGGGFCB5;FEGGGGGGGFGGFGFFGGFFFGGEGGDABFFDGD@@A?EFGFF@GFFF6EEC?:7FFDFGFF0:>*5:?B?33FBCFBB:?F43A?9EF:>B>>B9?BF:::G19>>?6)4.
@M04650:207:000000000-C238N:1:1101:21527:9039 2:N:0:19
GGACTACCGGGGTTTCTAATCCCGTTCGCTACCCTAGCTTTCGCACATGAGCGTCAGTCTTGTGCCAGGAAGCCGCCTTCGCCACTGGTGTTCTTCCCGATATCTACGCATTTCACCGCTACACCGGGAGTTCCACTTCCCTCTCACATACTCTAGGCTTACAGTATCAGATGACAAACAGATGGTAAGCACCTGCCTTTTACATCTGACTTATAAACCCGCCTGCGTGCGCTTTACGCCCAGTAATTCCGGACAACGCTTGCCCCCTACGTATTACCGCGGCTGCTGGAACGTAGGTTGC
+
C@@CCGGGGGGGGGGGGGGGGFGGGGGGGGEGGGGGCGGGGGCGGGGGGFFGGGGGGGGGGGGGGGGGGGGGGGGGGGGGGGGGGGG?FFGGGGGGGGGGGGGGGGGGGGEGGGGGGEGGGGGGGDCEGDGGGGCFGGGGGGGFGGGFGGGFGGGCGGGGGGGGGGGGGGGGCFGGGGGGGGFDDGGGFF@CFGCGGGGGGFGFFFGFFGGGFC@GF=FGFGFFDFBB(>;99GFFF@GGGFFFFGABGF?0:EG?GFFFFFFFGGF>?B6?2C?2CDBF09>>(,)).2(34<B1(<<0(
@M04650:207:000000000-C238N:1:1101:13557:9076 2:N:0:19
GGACTACAGGGGTATCTAATCCTGTTTGCTACCCATACTTTCGAGCCTCAGCGTCAGTTGATGCCCAGTAGGCCGCCTTCGCCACTGGTGTTCCTCCCGATATCTACGCATTCCACCGCTACACCGGGAATTCCGCCTGCCTCTCCATCACTCAAGAACAGCAGTTTTGAATGCACGCTATGGGTTGAGCCCATAGATTTCACACCCAACTTGCCGTCCCGCCTGCGCTCCCTTTACACCCAGTAATTCCGGACAACGCTTGCCACCTACGTTTTACCGCGGCTGCTGGCACGTAGTTAGC
+
CCCCCGGGGFGDGGGGGGGGGGGGGGGGGGGGGGGGGGGGGGGGGGGGGGGGGGGGGGGGGFGGGGGGGGGGGGGGGGGGGGGGGGGGGGGGGGGGGGGGGGGGGGGGGGGGGGFFGGGCEGGGGFGGGGGGGGGGGGGGGGFFGGGGGFGFGGFGGGGGGGGGGFAFGGGFFGGGG698>DFEFGGGGGGG5:C7DFFFGFCAFDD?>DGGFGGGEFGG2DF@;A6>6G@DFFF>86CE@?0=CGFAG?F945D:C176(-C(*33(8>?B7C?9C:(,43>1(-4?FD291:((-<<:4
@M04650:207:000000000-C238N:1:1101:12091:9105 2:N:0:19
GGACTACTAGGGTATCTAATCCTGTTTTCTCCCCACGCTTTCGTGCATGAGCGTCAGTGTTATCCCAGGGGGCTGCCTTCGCCATCGGTATTCCTCCACATCTCTACGCATTTCACTGCTACACGTGTAATTCTACCCCCCTCTGACACACTCTATCCGTGCAGTCACCAATTCAATTCCCAGTTTAAGCCCGTGGTTTTCACATCGTTCTTGCCCATCCTCCTTCGCACGCTTTACGCCCTGTAATTCCGCTTAACTCTTGTACCCTACTGATTACCCCGGCTGCGCTCTCTTATTTGTC
+
A-8@CGGGD<E,CFEFF<DFGGGFFEF,CEFF<B8F+:FFGG7C@CCF,C;FGGG77F@FE,C<FDC,,8++@F7@FEDFDCCFGE=CFEFFEEGFGGCFGDFDE,C@FBFGGGD,:,,=,C,FF9E,,99,,@,9,9+@@C8DA,@=7=EFGG9,9,3@=F6,CDD3>E?F+D,,7;BFF,,,:F,,73B+@**@*3@C9;,1+;7*)3;2/80;9)5;*4((*08)(:5(3*5)1(4*1((/3+??F6)((.8)2))5>)*-:+43((.)-<4)3:404(((,(-(,2(0.-)).:)).
@M04650:207:000000000-C238N:1:1101:14486:9126 2:N:0:19
GGACTACCCGGGTTTCTAATCCTGTTTGATCCCCACGCTTTCGCATCTCAGCGTCAGTACTGCACCAGGTAGTCGCCTTCGCCACTGATGTTCCTCCAGATCTCTACGGATTTCACCCCTACACCTGGAATTCCACTACCCTCTCACAGACTCAAGTCTAACAGTATCAAAAGCAGTCCCACGGTTAAGCCCTGGGCTTTCACTTCTGACTTGCAGAACCACCTACGCTCCCTTTACACCCAGTAAATCCGGATAACGCTTGCCACCTACGTATTACCGCGGCTGCTGGCACGTAGTTAGC
+
CCCCCGGGGGGGGGGGGGGGGGGGGGGGGGGGGGGGGGGGGGGGGGGGGGGGGGGGGGGGGCGGGGGGGGGGGGGGGGGGGGGGGGGFGGGGGFGGGGGGGGGGGGGGEDGGGGGGGGDFGGGGGFGGGGGGGGGGGGGGGGGFGGGGF8EFGGGGGGGGGGGFFGGFCFGGGGGGGGFGGGGGGGEGADFFGGGGGDGGGAFFFGGF*8CF6CGG68FDBGFFFFDE2?@=@0A467FCGFFBGGFCDF3:?FCEG;BF;<FECGFF@@73;FB>FGFB9>BB017??G?E(4:82?556
@M04650:207:000000000-C238N:1:1101:8581:9215 2:N:0:19
GGACTACTGGGGTATCTAATCCTGTTTGCTACCCACGCTTTCGCATCTGAGCGTCAGTCATCGTCCAGAAAGTCGCTTTCGCCACCGGTGTTCCTCCCAATATCTACGAATTCCACCTCTACACTGGGAATTCCACTTTCCTCTCCGAGACTCAAGCCAGGCAGTTTCAAATGCACTTCCAGGGTTAAGCCCTGGGCTTTCACATCTGACATACCCGACCGCCTACATGCGCTTTACGCCCAATAATTCCGAATAACGCTTGGACCCCCCGTATTACCGCGGCTGCTGGCACGGAGTTAGC
+
CCCCCGGGGGGGGGGGGGGGGGGGGGGGGGGGGGGGGGGGGGGGGGGGGGGGGGGGGGGGGGGGGGGGGGGGGGGGGGGGGGGGGGEGGGGGGGGGGGGGGGGGGGGGGGGGFGGGGGGGGGEGGGGGGFFGGGGGGGGGGGGFGGGGFCEBGGGGGGEFGGGGGGGGGGGGGGGDFGGGGGFEGGGGGGGGGGGGGDGGGFGFFG>FFGGFAFFG4=EDFD=2@F=84C9@>GFFF;GGGF;;FGFCDFFF<EDFGB03683:FGF?>9B:>G?4CF:7,6;FFFBF072C?B42<FB>A
@M04650:207:000000000-C238N:1:1101:22678:9218 2:N:0:19
GGACTACAGGGGTTTCTAATCCTGTTCGCTACCCATGCTTTCGAGCCTCAGCGTCAGTTACAGACCAGACAGCCGCCTTCGCCACTGGTGTTCTTCCATATATCTACGCATTTCACCGCTACACATGGAGTTCCACTGTCCTCTTCTGCACTCAAGTTTCCCAGTTTCCGATGCGCTTCCTCGGTTAAGCCGAGGGCTTTCACATCAGACTTAAAAAACCGCCTGCGCTCGCTTTACGCCCAATAAATCCGGATAACGCTTGCCACCTACGTATTACCGCGGCTGCTGGCACGTAGTTAGC
+
CCCCCGGGGGGGGGGGGGGGGCGGGGGGGGGGGGGGFGGFGGGGFGGFFGFGGGGGGFGGGGGGGGGGGGGGGGGGGGGGGGGGGDFGFGGGGDFFGGGGGGGGCGFGCEFEFFGGGGGGCFGGGGGGGGGGDGGGGG@EFGGFGGGGGGFFGGGGFGFGFFDGGDFFFE6C6F>EGGGGGFGGGGEGGGGGGGGGGGGGGFGF6CFFED>:6CFFFFGD2D>??FB3@GF@6FFE63EEG???GFF4FFFFBFDA*((3(:C7>G:8:40:<9()3:37>04;;0))(/(+(3416+-46
@M04650:207:000000000-C238N:1:1101:7246:9224 2:N:0:19
GGACTACTAGGGTTTCTAATCCTGTTTGCTCCCCTAGCTTTCGCACTTCAGCGTCAGTTTTTGTCCAGTGAGCTACCTTCGTCATCGGCATTCCTACATATATCTACGAATTTCACCTCTACTCATGTAGTTCCGCCCACCTTTCCAATACTCTAGAATTTCAGTTTCGTCGGCAAGCTAATGGTTGAGCCACTAGTTTTCACCGTCGACTTGAAACCCCGCCTAGATGCCCTTTATGCCCAATAATTCCGGATAACGCTTGCGACATCAGTATTACCGCGGCTGCTGGCCCGTATTTCGC
+
CCCCCGGGGGGGGGGGGGGGGGGGFGGGGGGFGGGGGGGGGGGDEGGGGGGGGFGGGGGGGGGGGGGGGGGGGGGGGGGGGGGGGGGGGGGGGGGGGGGGGGGGGGGGGFGGGGGGGGGCFF,CFCFGGGGGGGGGDECGGGGFGEGGGGGFGGGGGGGGGCFGGGGGGFCCDGGGFFGGGGGGGFGGGFF8@ECFGDGFFFDA?7DDFGGGEFGGFBGGAGAA966FCFBBBGFCFFGCF;B=C>5CGFFF@EG<CDF;;(5(9?6;<)746:9AFFBF>>B9;<0>:*(24414>E).-
@M04650:207:000000000-C238N:1:1101:16075:9231 2:N:0:19
GGACTACCGGGGTTTCTAATCCTGTTTGCTCCCCTAGCTTTCGCACTTCAGCGTCAGTTTTTGTCCAGTGAGCTACCTTCGTCATCGGCATTCCTACATATATCTACGAATTTCACCTCTACTCATGTAGTTCCGCCCACCTTTCCAATACTCTAGAATTTCAGTTTCGTCGGCAAGCTAATGGTTGAGCCACTAGTTTTCACCGTCGACTTGAAACCCCGCCTAGATGCCCTTTATGCCCAATAATTCCGGATAACGCTTGCGACATACGTATTACCGCGGCTGCTGGCACGTATTTAGC
+
CCCCCGGGGGGGGGGGGGGGGGGGGGGGGGGGGGGGGGGGGGGGGGGGGGGGGGGGGFGGGGGGGGGGGGGGGGGGGGGGGGFGGGGGGGGGGGGGGGGGGGGGGGGGGDGGGGGGGGGGGGGGGGGGFGGGGGGGGDGGGGGFGGGGGGGFGGGFGFGGGGGGGGGGGFEG6FGGGGGGGGGGGGGGGGGGGFFGGGGGGFGFFGGFFGGGFGGGFFGGAGFDDFEFCG=BEFFFF<@<F@;@GGFFGFAB7DGFGF>D?DD>GGF:>?FFFGFFFC<>FFBFFFFBFGFG?:2A>G<>:
@M04650:207:000000000-C238N:1:1101:15220:9244 2:N:0:19
GGACTACCCGGGTATCTAAGCCTTTTCGCTCCCCCAGCTTTCGGCGTTCGCCGTCAGTTGTGGTCCAGTGAGCTACCTTCGTCATCGGCATTCTTACATATCTCTAAGAATTTCACCCCTACTCACGAAGTCCCGCCCACTTTCCCAATACTCTAGAATCTCAGTTCCGTGGGCACGCTAAGGGTGGGGCCACGCGTTTGCACGCTCGACTTGAAACCCCGCTAAGCAGCCCTTTATGCCAATTAATCCTGGCTAACGTTGGCGACATACGTTTTACCGCGGCGGCTGGCCCTGTCTTGGC
+
A<68,,C,,@CFG+,,,<C,C<,-;,,@,,;76,++8BAC6,,7++8+,6+,+@6,B9<C6B,E,@,69E,C<5CAFFC,,6?9,5447+@,B,=<,,,,,,9;>,,9,,BFE,5<,,+++4,AF,9+88?,;,4+6+686+,+7,,66@,2=3,@CE,,7:6,:@,333++++5+++**1,3,,64**8>*****)9F*+=E))2*.659*.*228(3/(2,4(9(*(*.(4*)-*)<E+,()0*-.2*1((0>)0((,.(*,)1(()41.(0()<*-(4-(-(-(((232(()).+),.
@M04650:207:000000000-C238N:1:1101:8008:9250 2:N:0:19
GGACTACCCGGGTATCTAATCCTGTTTGCTCCCCTAGCTTTCGCACTTCAGCGTCAGTTTTTGTCCAGTGAGCTACCTTCGTCATCGGCATTCCTACATATATCTACGAATTTCACCTCTACTCATGTAGTTCCGCCCACCTTTCCAATACTCTAGAATTTCAGTTTCGTCGGCAAGCTAATGGTTGAGCCACTAGTTTTCACCGTCGACTTGAAACCCCGCCTAGATTCCCTTTCTGCCCAATAATTCCGGCTAACTCTTGCCACCTTCGTATTACCGCGGCTTCTGGCCCGTATTTAGC
+
@9<@C<FGFEGGGDGGGGAFGGGCFGGFCFGCEFE@ECFGFGED@FBFFFCGCFE>FGFGFDCFEFC8FFCDGG9FDGGGGEFFEGE,F+CFGDG9DEF,F,D;D@<,:8FGGFCFGFGGFCEB=,9@,CEEFGEG8>>CEG?FGC9,E8@FFFC;9,@BD<,,EADE>>B++>++1==8,>,EFF=,68@,@F69CFGG;C;99@?95DCDB*;+37E4@75((2*+*=/08?A*=?,7<)((*29?CA)2(8*58);CF3>(+5(6)((/3C>):0(((((((.<5)+(2(-(4?E2))
@M04650:207:000000000-C238N:1:1101:17907:9276 2:N:0:19
GGACTACTAGGGTATCTAATCCTGTTTGCTCCCCTAGCTTTCGCACTTCAGCGTCAGTTTTTGTCCAGTGAGCTACCTTCGTCATCGGCATTCCTACATATATCTACGAATTTCACCTCTACTCATGTAGTTCCGCCCACCTTTCCAATACTCTAGAATTTCAGTTTCGTCGGCAAGCTAATGGTTGAGCCACTAGTTTTCACCGTCGACTTGAAACCCCGCCTAGATGCCCTTTATGCCCAATAATTCCGGATAACGCTTGCGACATACGTATTACCGCGGCTGCTGGCACGTATTTAGC
+
CCCCCGGGGGGGGGGGGGGGGGGGGGGGGGGGGGGGGGGGGGGGGGGGGGGGGGGGGFGGGGGGGGGGGGGGGGGGGGGGGGGGGGGEGGGGGGGGGGGGGGGGGGFGGGGGGGGGGGGGGGFGGGGGGGGGGGEGGGGGGGGFGGGGGGGFGGGGGGGGGGGCGGGGGGGGGGGGGGGGGGGGGGGFGGGGGGGGGGGGGFGFFGDEBGGGFGF>FDCDBDFAFFECEG>DFGFFACGCGFFFGGECGFFBDFGFGFFF7092DG98>7@<<G2AGC:>FFFF9:084>:A?17ABGFB<
@M04650:207:000000000-C238N:1:1101:27392:9283 2:N:0:19
GGACTACCGGGGTATCTAATCCCGTTCGCTACCCTAGCTTTCGCACATGAGCGTCAGTCTTGTGCCAGGAAGCCGCCTTCGCCACTGGTGTTCTTCCCGATATCTACGCATTTCACCGCTACACCGGGAGTTCCACTTCCCTCTCACACACTCTAGGCTTACAGTATCAGATGACAAACAGATGTTAAGCACCTGCCTTTTACATCTGACTTATAAACCCGCCTGCGTGCGCTTTACGCCCAGTAATTCCGGACAACGCTTGCCCCCTACGTTTTACCGCGGCCGCTGGCACGTAGTTTAC
+
CCCCCGGGGGGGGGGFFGGGGFFGFGGGGGDFGFGDGGGGGC@:@FGFCFEFGEGGGFG9,CFEFGFF7DEBFGGGGGEF7:FF:EG8EDF7FCEFGGGGGGEGFGEDFGGGEFGGC+>CGGGGFFG+C:C8DGAFAFG9=2DF?9=D,=7?DDGE,3@:6@CGGB@@A@CFF,<:=@C>,<9,,@@AEF99A76,;9F7::DC>GF=4CFD=+==@EG*-:,1(590(27@1E><F1ECF2(5D:62CB611@)2C(3(((1(0;9;((,.(282CG62203(246>0E?FB:(12<<))
@M04650:207:000000000-C238N:1:1101:9362:9352 2:N:0:19
GGACTACTCGGGTTTCTAATCCTGTTTGCTACCCATACTTTCGAGCCTCAGCGTCAGTTGATGCCCAGTAGGCCGCCTTCGCCACTGGTGTTCCTCCCGATATCTACGCATTCCACCGCTACACCGGGAATTCCGCCTACCTCTACATCACTCAAGAACAGTAGTTTTGAACGCAGTCTATGGGTTGAGCCCATAGTTTGCACATTCAACTTACCATTCCGCCTGCTCTCCCTTTACACCCAGTAATTCCGGACACCGCTTGCCACCTACGTTTTACCGCGGCTGCTGGCACGTAGTTAGC
+
CCCCCFFGGEGGFG>GGGDFGGGGGGGGGGGGFGEGGFGDGGCCFGGGGCFG78CCGGGGFGGGGGGGFGGFGFGGGGGGGGGC@FGGGGGDGGGG8=BFFGCFFGGGGDGGGGGGC@ECEGGFFF7CE>FGFFFGEGEGFGGF8EEF9DEFGCFF>DFFGG88,@DF8@@CCFEGE69CGGFGCCCFFFGCGC6?C:2,+=CBFC>FE>FFEGGC=4,+7/922?(+9C>2BGF98?FCE<;;+36.;+06;FD0*306<:<2CFB:>::27F:BG72694((((..55,<1(.(-<-64
@M04650:207:000000000-C238N:1:1101:7636:9353 2:N:0:19
GGACTACCCGGGTATCTAATCCTGTTTGATCCCCACGCTTTCGCATCTCAGCGTCAGTACTGCACCAGGTAGTCGCCTTCGCCACTGATGTTCCTCCAGATCTCTACGGATTTCACCCCTACACCTGGAATTCCACTACCCTCTCACAGACTCAAGCTCTACAGTATCAAAGGCAGTTCCACGGGTAAGCCGTGGGATTTCACCTCTGACTTATAAAGCAGCCTACATGCGCTTTACGCCCAGTGATTCCGATTAACGCTTGCACCCTCCGTATTACCGCGGCTGCTGGCACGGAGTTAGC
+
CCCCCGGGGGGGGGGGGGGGGGGGGGGGGGGGGGGGGGGGGGGGGGGGGGGGEGGGGGGGGGGGGGGGGGGGGGGGGGGGGGGGGGGGGGGGGGGGGGGGGGGGGFFGF:FCFGGGGGGGGFCGGGGGGGGFGGGGGFGGGGGFGGGGG8FFFGEGGGGGCGGGGFGGGGFGGGGGGGGDFGGGGGGGGGGGEGGGGGFFGFGFFGGFFGGGFGGGF=FDBD9B=FFFEF(>@GFEA@GGG025;7<3C=A2187CC?>@FFGEGFD??:1:BF:<FFB;>(9968?7?G0C6039(;<A>
@M04650:207:000000000-C238N:1:1101:18433:9355 2:N:0:19
GGACTACCAGGGTTTCTAATCCTGTTTGCTCCCCACGCTTTCGTGCATCAGCGTCAGTGTTATCCCAGTGGGCTGCCTTCGCCATCGGTATTCCTCCACATATCTACGCATTTCACTGCTACACGTGGAATTCTACCCCCCTCTGACACACTCTAGCTGTGCAGTCTCAAGTGCAGTTCCCAGGTTAAGCCCGGTCATTTCACACCTGTCTTACACAACCGCCTGCGCACGCTTTACACCCAGTAATTCCGATTAACGCTCGCACCCTCCGTATTACCGCGGCTGATTGCACGTAGTTAGC
+
CCCCCGGF<EFDEGGGGGGGGGG<FGGFGFGGDGG7CFGGGGGGGECF,CCD@FEFGF<E@FA,CEFG,,,BFGEGEFFFDFF@CCCGGCGGGGGGGGFFFGGGGGF=FGGGGFGE,CDFGC9<+94:E9FCF<D<=,=FEDEF8,E?E8EFG9EF;AFD,?C8F,3>FG98=;EF9DFG8,@BFGFA=9FG9CC66C;AFFA+;9?C89+=;D>FF>>D)@))-6(?2D9B;EF)@.?::=(5::<9CAF;():3:(((,2C0D8:?1(7618(.<7<>1(43((.).+6<3((,4C466
@M04650:207:000000000-C238N:1:1101:17452:9386 2:N:0:19
GGACTACTCGGGTTTCTAATCCTGTTTGATCCCCACGCTTTCGTGCCTCAGCGTCAGTTCCAGCTTAGCCAGCTGCCTTCGCAACCGGCCTTCTGTGCAATATCTATGCATTTCACCGCTACACTGCACATTCCGCCAACTTCATCTGTACTCAAGCTCCACAGTATCAACGGCGCCTCTAGGGTTGAGCCCCAGCCTTTCACCGCTGACTGATCAAGCCGCCTACGCACCCTTTAAACCCAATGAATCCGGGTACAGCTCGGATCCTCCGTATTACCGCGGCCGCTGGCACGGAGGTAGC
+
CC9CCCG,,@6FFE@FGDGGGG@-FGGGGG@E8D<@:CCFFGGGGGCFFA@FECGCCEE,FFFGC9<FGEGG,,BEEEGGGF@++9CB@7CFFFD<@FEED,@FG9,@E9FGGGGGEEDDEGGDA,5545A;AF8FG>+A,DDDE9;=5@=DFF,EE=FGGG8=FA:;,,@B8+3=++@,,,@>@,*37>@F**5@*;F@CA,;5979@7++0++46*,:9D>?0A<:8DF((*096>FGGF1(07).C6>((09)*).).-96*23).(-,88()<D139B1(-(-405(+-30((232>
@M04650:207:000000000-C238N:1:1101:16188:9400 2:N:0:19
GGACTACAGGGGTTTCTAATCCTGTTCGCTACCCATACTTTCGAGCCTCAGCGTCAGTTGATGCCCAGTAGGCCGCCTTCGCCACTGGTGTTCCTCCCGATATCTACGCATTCCACCGCTACACCGGGAATTCCGCCTACCTCTACATCACTCAAGAACAGTAGTTTTGAACGCAGTCTATGGGTTGAGCCCATAGTTTTCACATTCAACTTACCATTCCGCCTGCGCTCCCTTTACACCCAGTAATTCCGGACAACGCTTGCCACCTACGTTTTACCGCGGCTGCTGGCACGTAGTTAGC
+
CCCCCGGGGGGGGGGGGGGGGGGGGGGGGGGGGGGGGGGGGGGGGGGGGGGGGGGGGGGGGGGGGGGGGGGGGGGGGGGGGGGGGGGFGGGGGGGGGGGDGGGGGGGGGGGGGGGGGGGGGGGGGGGGGGGGGGGGDGGGGGGFCFFFGGGFGGFGGGGGGGGGGGGGGGGGGGGGGGGFGG6FGGGFGGGFFGGGCFGFGFGFFFGFFFGC@GGDFEEGFGF=DABEFGF?FFAFFFGGG=0577?CGFFFFFGFG>FBFFGF*<?BF??B<F:>EC86>9>6B?:B0E<GF?0,4AA).
@M04650:207:000000000-C238N:1:1101:13930:9443 2:N:0:19
GGACTACACGGGTTTCTAATCCTGTTTGCTCCCCACGCTTTCGAGCCTCAGCGTCATTATCAGTCCAGCAAGCCGCCTTCGCCACTGGTGTTCTTCCATATATCTACGCATTTCACCGCTACACCTGGAGTTCCACTGTCCTCTTCTGCACTCAAGTTTCCCAGTTTCCGATGCGCTTCCTCGGTTAAGCCGAGGGCTTTCACATCAGACTTAAAAAACCGCCTGCGCTCGCTTTACGCCCAATAAATCCGGATAACGCTTGCCACCTACGTATTACCGCGGCTGCTGGCACGTAGTTAGC
+
CCCCCGGGCFGGG@FGGGGGGGGGFGFGGGGGGGGGGGGGGCGCECGFGGGGGGGGFFGAECFGGGGGG<FFFGGGGGGGFGGGG@FGCFFGGCEGFGDGGGGGGDGFGGGGGGGFGEGGGGGF:AFFFCG@FGGGG8DGFGGF=EDFGGGFG?FG,E,@EFFDDDGDFE63=E6+@6>=,,@EGEGGGGGG7EGGGFCGGFGF9F+;*;*:EGDGF@GDBGF;1=434<6@;FFF@;CGD6(49:4<C:>>?BD<*2;148G0*920(4244:2:ED809;B69:20271<?4::?E)..
@M04650:207:000000000-C238N:1:1101:18994:9444 2:N:0:19
GGACTACTGGGGTATCTAATCCTGTTTGATCCCCACGCTTTCGTGCATCAGCGTCAGTTGCATCTTAGTAAGCTGCCTTCGCGATCGGTGTTCTATGTCATATCTATGCATTTCACCGCTACATGACATATTCCGCCTACTCCATTTGCACTCTAGACCAGCAGTATCAATGGCACGTTTACAGTTAAGCTGCAAAATTTCACCACTGACTTACTAATCCGCCTACGCACCCTTTAAACCCAATGAATCCGGATAACGCTTGCATCCTCCGTATTACCGCGGCTGCTGGCACGGAGTTAGC
+
CCCCCGGGAGGGGGGGGGGGGGGGGGGGGGGGGGGGGGGGGGGGGGGGGGGGGGGGGGGGGGGGAFGG<EFFGEFGGGGGGGGGEGGGGGGGGGGCDEFFGGGGGGGGGGGGGGGFGGGGGGGGGFFE9BFGGFGGGGGGGDFFGFEFFGFFFDFGGGCFGGGGGGGGGFFFGGGGE8=DGFCFGFGFDFGGGDFDGGGF7CAFFCFFFCFFCFFFFEA@=CAFFF=BACAFFFFABCGGD>BB4=CEFFD@>6DFF0((,37@+>(7=@;?FG17<;;@>9>>118::G:CBBFF?G)46
@M04650:207:000000000-C238N:1:1101:13129:9459 2:N:0:19
GGACTACCGGGGTTTCTAATCCTGTTCGCTACCCATGCTTTCGAGCCTCAGCGTCAGTTACAGACCAGACAGCCGCCTTCGCCACTGGTGTTCTTCCATATATCTACGCATTTCACCGCTACACATGGAGTTCCACTGTCCTCTTCTGCACTCAAGTTTCCCAGTTTCCGATGCGCTTCCTCGGTTAAGCCGAGGGCTTTCACATCAGACTTAAACAACCGCCTGCGCTCGCTTTACGCCCAATAAATCCGGATAACGCTTGCCACCTCCGTATTACCGCGGCTGCTGGCACGTAGTTAGC
+
CCCCCGGGGGGGGGGGGGGGGGGGGGGGGGGGGGGGGGGGGGGFGGGGGFFGGGGGG@FGGGGGGGGGFGGGGGGGGGGGGGGGGGGGCFCEFDFFGGFGGFGGGGGGGGGGGGGGGGGGDGGGFFGE8FFFGGGGGGGGGGGFGGGGGGGDGGG?F,DFGGGGDEFGGDGCDE>EEDGGCFECFCBEAFGGD*:=CFFEGFG>AFGA3C*+/8@*0:ED=G9(/A(=9GBB;5=>F?GGGF67CC)6CF:68>32C0;:4(>?7CBF1.(-4;>4CGFFF(703::72C8F:83((0)-6
@M04650:207:000000000-C238N:1:1101:3314:9469 2:N:0:19
CGACTACCCGGGTATCTAATCCTGTTTGATCCCCACGCTTTCGCATCTCAGCGTCAGTACTGCACCAGGTAGTCGCCTTCGCCACTGATGTTCCTCCAGATCTCTACGGATTTCACCCCTACACCTGGAATTCCACTACCCTCTCACAGACTCAATCTCTCCAGTATCACAGGCACTTCCACGGGTACACCGTGGGATTTCCCCTCTGACTTATATAGCAGCCTACATGCGCTTTACGCCCATTGCTTCCGCTTAACGCTTGCACCCTCCGTATTCCCTCGGCTGCTGGCACGGGGTTCGC
+
-A-AC+CD8@FGG@EFGGGGGFGGFGGGF<F<EC,@FEECGGG7F,CEC9EF7CGDEGE,<C9,CF@FEC9EEF@CFFGGGEE7=F,CCFEFGAFFEC,F<EFFF9EF7F:FF9<AAFE87B@8AACE8E?FF,@?;,=FE2=9,,@F,=8:8,,,9,,6,,@,A36@D,@A+==,@DFGGGC@7@E:,@>;;ACC*3DE7+@**7C**5;=4@7++*5+**)0);)=5*((:E?*1(64=313:+/.;88(4>5371(6703)0=(,(,--(2.)39)4(4121,5)(*(<1,((,:(-,
@M04650:207:000000000-C238N:1:1101:15122:9496 2:N:0:19
GGACTACAAGGGTTTCTAATCCCGTTCGCTACCCTAGCTTTCGCACATGAGCGTCAGTCTTGTGCCAGGAAGCCGCCTTCGCCACTGGTGTTCTTCCCGATATCTACGCATTTCACCGCTACACCGGGAGTTCCACTTCCCTCTCACATACTCTAGGCTTACAGTATCAGATGACAAACAGATGGTAAGCACCTGCCTTTTACATCTGACTTATAAACCCGCCTGCGTGCGCTTTACGCCCAGTAATTCCGGACAACGCTTGCCCCCTACGTATTACCGCGGCTGCTGGCCCGGAGTTTGC
+
CCCCCFGGGGGGGGGGGGGGGGGGGGGGGGGGGGGGGGGGGGGGGGGGGGGGGGGGGGGGGGGGGGGGGGGGGGGGGGGGGGGGGGGGGGGGGGGGGGGDGGGGGGGGGGGGGGGGGGGGGGGGGEGGEGGGGGGGGDFGGGGFGGGGFGGFGFG8EFGGGGGGGGGGGFDFGCGGFFFGGGGGGGFFGGFGGGFCFGGGC9?F9CGFEFFFEGGGFEGDBGFF=;5?=D6;FGFEF@GGGFDF>FEFGFFFBFGFGFFFF?C(>F>61((47C:AGG:4(1(7(4050C(:,((48G)))
@M04650:207:000000000-C238N:1:1101:8264:9547 2:N:0:19
GGACTACAAGGGTTTCTAATCCTGTTTGCTCCCCACGCTTTCGCACCTGAGCGTCAGTCTTTGTCCAGGGGGCCGCCTTCGCCACTGGTGTTCCTCCTAATATCTACGCATTTCACCGCTACACTAGGACTTCCACTTTCCTCTCCTGCCCTCAAGAAATACAGTTTCCATTCCATCACAGGGTTTAGCCCTGAACTTTAAAAACAGACTTGTATTCCCGCCTACGCCCCCTTTACCCCCAATGATTCCGGACACCCCTCGCCCCCTACGTATTACCCCGCCTGCTGTCCCGTATTTTCCC
+
-6-ACCFFFFEEGGEGGCFGGGFCGGGEFGGGGGCFFGEFGGGC@CFFAFFGGGEEDFDEEECFFEC<,,+@@FCCFEEFEFGGGGFFGGGGGFGGGGGDF9DEE9E7CFEEGFCFFCEG8F9FDF9<F,AFGGCDGCFGGFDDDEDFFFGFGG@=,383=D8EFGGGF9DACCA;=6@39,+@DC,9:DDG,7,<CFG,9=,9?4?4-;9*:7CCEA<*-965=)2)(9235<+9*/;C*(/(+29?CA)(4)*3)4(((433):((.(..)3).9*-,(,122?0),0,*.-.(60)..
@M04650:207:000000000-C238N:1:1101:14124:9549 2:N:0:19
GGACTACCGGGGTATCTAATCCTGTTTGATCCCCACGCTTTCGCATCTCAGCGTCAGTACTGCACCAGGTAGTCGCCTTCGCCACTGATGTTCCTCCAGATCTCTACGGATTTCACCCCTACACCTGGAATTCCACTACCCTCTCACAGACTCAAGCTCTACAGTATCAAAGGCAGTTCCACGGGTGAGCCGTGGGATTTCACCTCTGACTTATAAAGCAGCCTACATGCGCTTTACGCCCAGTGATTCCGATTAACGCTTGCACCCTCCGTATTACCGCGGCTGCTGGCACGGAGTTAGC
+
CCCCCGGGGGGGGGGGGGGGGGGGGGGGGGGGGGGGGGGGGGGGGGGGGGGGGGGGGGGGGFGGGGGGGGGGGGGGGGGGGGGGGGGAFGGGGGGGGGGGGGGGGGGGGGGGGGGGGGGGGGGGGGGGGGGGGGGGFGGGGGGFGGGGGGGFGGGGGDGGGGGGGGFGFGGGGGGGDDGGGGDCCCEGGGGD>CGGGGGGGFGFFGGFFGGGFGGGFFGFDGDBBFFFCGF>=GFCFFGGGF<@DCECGFF((:CEG?BD71C?FG:?F?;?:E>BGGFF;9>B00?>:G:FF>>(8C<><
@M04650:207:000000000-C238N:1:1101:7680:9572 2:N:0:19
GGACTACCGGGGTATCTAATCCCTTTCGCTACCCTAGCTTTCGCACATGAGCGTCAGTCTTGTGCCAGGAAGCCGCCTTCGCCACTGGTGTTCTTCCCGATATCTACGCATTTCACCGCTACACCGGGAGTTCCACTCCCCTCTCACATACTCAAGCCTTACAGTATCAGATGACACACAGTTGGTAAGCACCTGCCTTTTACATCTGACTTATAAACCCTCCTGCGTGCGCTTTACGCCCAGTAATTCCGGACAACGCTTGCCCCCTACGTCTTACCGCGGCTGCTGGCCCGTATTTTGC
+
8-CCCGGG7FGGG7FFEEFGGGF-EGGEFGDFEG<EFGGGGFGG:CFE:<EFFEE@FFC<,6:,CFAF<FFFCFCF:CFE,B?,CFFAFGGCEDE<<,,8>74?E9E+CFGGCEEFEFCC@CFGG+C76+@FGD,CE,,8BFEF8,3==EFDD,@D,+3>5FCFF,5@>;9CDCFG,91*4,@F,@>D6D,,=CF69DEGCFGFF>8C5FGF=FC7A3@/(8>BFA:>7*19;GF31:CFE?1;774AC7<9<)14*31,82C:CGB;6?0((;6)<*231906962:(*4*(49(5C2).
@M04650:207:000000000-C238N:1:1101:24716:9572 2:N:0:19
GGACTACACGGGTTTCTAATCCTGTTTGCTCCCCTAGCTTTCGTGCCTCAGCGTCAGAAATAACCCAGCAAGCTGCCTTCGCCCTCGGCGTTCTCCCAGATATCTACGCATTCCACCGCTACACCTAGAATTCCGCTTGCCCCTTTTATCCTCTAGCACGCTAGTATCGAATGCAGTTCCTCCGTTAAGCGAAGGGATTTCACATCCGACTTGGCGCACCGCCTACGCACCCTTTATGCCCAGTGATTCCGAACAACGCTCGCACATCTCGTATTACCGCGGCTGCTGGCCCGAGATTAGC
+
CCCCCGGGGGGGGGGGGFFFGGGDGGGGGGGGGGGGGGGGGGGGGGGGGGGGGGGGGGCGGGGGGGGGGGGGGGGGGGGGFGGGGGGGGGGGGGGGGGGGGGGGGGGGGGGGGGGGGGGGCEFGGGGG9FFGGGCCEEFGGGGF8=DFCEGFGGFGGCFGD>EEDFGGG+DFGGGGCGGGAFGGGGG8CGGD@ECCGGGGGFGFFGGFFGGG=6CGF@G46C08?F;:DG;D;6FF7CFFG)(5C76<F@):BF38GFBFF>C(5*24))4:(8:4EC(23(161?:035(:7((,4<),4
@M04650:207:000000000-C238N:1:1101:17092:9577 2:N:0:19
GGACTACAGGGGTTTCTAATCCTGTTCGCTACCCATGCTTTCGAGCCTCAGCGTCAGTTACAGACCAGACAGCCGCCTTCGCCACTGGTGTTCTTCCATATATCTACGCATTTCACCGCTACACATGGAGTTCCACTGTCCTCTTCTGCACTCAAGTTTCCCAGTTTCCGATGCGCTTCCTCGGTTAAGCCGAGGGCTTTCACATCAGACTTAAAAAACCGCCTGCGCTCGCTTTACGCCCAATAAATCCGGATAACGCTTGCCACCTACGTATTACCGCGGCTGCTGGCACGTATTTAGC
+
CCCCCFGGGGGGGGGGGGGGGGGGGGGGGGGGGGGGGGGGGGGGGGGGGGFGGGGGGEGGGGGGGGGGGGGGGGGGGGGGGGGDGGGGGGGGGFGGGGGGGGGGGGGGGGGGGGGGGGGGGDDGGFGGGFGGGGGGGGGGGGGFGGGGGFFDFFGFCFGGGGGGGGGGGDECD:CGGGGGGGGGGGGGGGGG>EGGGGGGGFC9:?8F@GDGFGGGF=59@GFD2F9>@GBFFFFFFFGGGF?BGFBFGFFFF>D>FBB<0(C:>FB:BF:8?GFFGGFFFFF46:?87E0?62?)(<<<<
@M04650:207:000000000-C238N:1:1101:10714:9585 2:N:0:19
GGACTACCGGGGTTTCTAATCCTGTTTGCTACCCATACTTTCGAGCCTCAGCGTCAGTTGATGCCCAGTAGGCCGCCTTCGCCACTGGTGTTCCTCCCGATATCTACGCATTCCACCGCTACACCGGGAATTCCGCCTACCTCTACATCACTCAAGAACAGTAGTTTTGAACGCAGTCTATGGGTTGAGCCCATAGTTTTCACATTCAACTTACCATTCCGCCTGCGCTCCCTTTACACCCAGTAATTCCGGACAACGCTTGCCACCTACGTTTTACCTCGGCTGCTCGCACGTATTTAGC
+
CCCCCGGGGGGGGGGGGGGGGGGGGGGGGGGGGGGGGGGGGGEGGGGGGGGGGGGGEGGGGFGGGGGGGGGGGGGGGGGGGGGGGGGGGGGGGGGGGGGGGGGGGGGGGGGGCFGGGGGGDGGGCFGGGCFGGGGDEEEGGFFF8BD,32CDGGCE=EFGGGCGFGFGGGGC?>CGGFFGGGGGGGGFGGGGCC??:CDFGFGF=8++1=8CBCF@FCCGED@FFF>EFDBFDFFEFEFGG?=E=FFECFF(3BD6<(-242*8:FBFFFB3:G?BCC))-4<?0())(2->9B?)4:)46
@M04650:207:000000000-C238N:1:1101:18872:9588 2:N:0:19
GGACTACCCGGGTATCTAATCCCGTTCGCTACCCTAGCTTTCGCACATGAGCGTCAGTTATGTGCCAGGAAGCCGCCTTCGCCACTGGTGTTCCTCCCGATATCTACGCATTTCACCGCTACACCGGGAATTCCACTTCCCTCTCACATACTCTAGACTTGCAGTATCAGCCGACACCCGCCAGTTGAGCTGACGTATTTTACAGCTGACTATCAAATCCGCCTGCGTGCCCTTTACGCCCAGTAATTCCGGACAACGCTTGCCCCCTACGTATTACCGCGGCTGCTGGCACGTAGTTTGC
+
CCCCCGGGGGGGGGGGGGGGGGGGGGGGGGGGGGGGGGGGGGGGGGGGGGGGGGGGGGGGGGGGGGGGGGGGGGGGGGGGGGGGGGGGGGGGGGGGGGGGGGGGGGGGGGGGGFGGGGGGGGGGGGGGGGGGGGGGGGGGGGGFGGGGGGGFGGGGGGGGGGGGGGGGGGGFGGGGGGGGGGGGGGGFGGGG6ECGFGGGGFGFFGGFFGGGCGGGFFGGFG?;@FFB0DFFFGFCFDGGGFFFGGADGFF71BD:FBFFFFG?GGFFB??B)<8AGGB>FBFFFFF??G:FB:0:?GFF<
@M04650:207:000000000-C238N:1:1101:12868:9588 2:N:0:19
GGACTACTCGGGTTTCTAATCCTGTTTGATCCCCACGCTTTCGCATCTCAGCGTCAGTACTGCACCAGGTAGTCGCCTTCGCCACTGATGTTCCTCCAGATCTCTACGGATTTCACCCCTACACCTGGAATTCCACTACCCTCTCACAGACTCAAGCAATGCAGTTTCAAAGGCAGTTCTACGGGTGAGCCGCGGGCTTTCACTTCTGACTTATCAAACCGCCTACATGCGCTTTCCGCCCAATCCTTCCGGCCAACGCTTGCCCCCTACGTATTACCGCGGCTGCTGGCACGTAGTTAGC
+
CCCCCGGG@GGGGGGGGGGGGGGGGGGGCFGGFGGGGGGGGGGDC,CFGGGGGGGGGGFF<F<EEGFGE@EF<BFGGGGGGGGGEGGAFFGGG9EEFCFFGGGGGGFFEGGEFGGGG?CFFGGGFCEFGGFGGGGGGFCCGGGFG9D=AEFDG@EDF,44=FGGGGGGGDG9?GGDDDF,@FCE7FGGGGGG6:>:DGGGG6C9BGCA4CFG:8C:@*C*2?=@?A(:.;3?9C>);;EGG1(5**.6:FB1(.<:D?>B08F(9@;33?(.3C?2@G:9>(9>7<>>>G:F?<?1<CAFB
@M04650:207:000000000-C238N:1:1101:26514:9597 2:N:0:19
GGACTACCAGGGTTTCTAATCCTGTTTGCTCCCCTAGCTTTCGCACTTCAGCGTCAGTTTTTGTCCAGTGAGCTACCTTCGTCATCGGCATTCCTACATATATCTACGAATTTCACCTCTACTCATGTAGTTCCGCCTACCTCTCCAATACTCTAGAATTTCAGTTTCGTCGGCAAGCTAATGGTTGGGCCACTAGTTTTCACTGTCGACTTGCAACCCCGCCTAGATGCCCTTTATGCCCAATAATTCCGGATAACGCTTGCCACATACGTATTACCGCGGCTGCTGGCACGTATTTAGC
+
<BCCCFGG,CCEG8CFGGGGGGGGGGGGGGGDFG8,EEFFGFC7FG>FEG9FGGGGGFGCCFGGGGGGGCGGGG9EFGGGGEGG@EFEEEGGGGG9F,9EFFGGFGGG=FFGFGFGGGGGGGFG,9?EFFFGFGEEE+@EFG,;FE,9<DFBF@FF,,;,,CEGGGGG6,@8+@C++=D,@DGFGGD++8D=AE@9<DDACAG+1+5@)<9;C+35*):9>47>2/1+:C3BEF4CF?CGGE2:DC?CGFFB63C36(,:@?F(2A(.)733/<;)@:,,(3123::34E0<(42>BG99<
@M04650:207:000000000-C238N:1:1101:4249:9615 2:N:0:19
GGACTACTAGGGTTTCTAATCCTGTTTGCTCCCCACGCTTTCGCGCTTTAGCGTCAGTATTTGTCCAGTGAGCTGGCTTCCCCATCGGCATTCCTACAAATATCTACGAATTTCACCTCTACACTTGTAGTTCCGCCCACCTCTCCAATACTCTAGTCTAACAGTTTCCAACGCAATACGGAGTTGAGCCCCGCAGTTTAACATCAGACTTTTTAAACCACCTAGACGCGCTTTACGCCCAATAAATCCGGATAACGCTCGGGGCATACGTGTTACCGCGGCTGCTGGCACGTATTTTGCC
+
CCCCCGGGGGGGGGGGGGGGGGGGGGGGGGGGGGGGGGGGGGGDGGDGGGGFGCFGGGGGGFFGGGGFGGDFFFFDGGGFAFFGCFGGGGGGGGGCGGGGGGGGGGGGGFGGFGCFFGGGGGGGGGGGGGGGGDE7CEEGGGGFGGGGFFFFGFEGGGGGGGGGGGGFGGGG>FDEEGGGGFGEC9D<FGGGEGGGGGGDCFGF*+;?8>DD4CD4CBDGFGFFFFEFBC==?*6>52EEE6;)7CC)6;A;DFGF<>:?F9C>3?(.8?<(.26)<*(,4>990873<*2747>7A+)4<
@M04650:207:000000000-C238N:1:1101:15109:9667 2:N:0:19
GGACTACCGGGGTATCTAATCCCGTTCGCTACCCTAGCTTTCGCACATGAGCGTCAGTCTTGTGCCAGGAAGCCGCCTTCGCCACTGGTGTTCTTCCCGATATCTACGCATTTCACCGCTACACCGGGAGTTCCACTTCCCTCTCACATACTCTAGGCTTACAGTATCAGATGACAAACAGATGGTAAGCACCTGCCTTTTACATCTGACTTATAAACCCGCCTGCGTGCGCTTTACGCCCAGTAATTCCGGACAACGCTTGCCCCCTACGTATTACCGCGGCTGCTGGCACGTAGTTTGC
+
CCCCCGGGGGGGGGGGGGGGGGGGGGGGGGGGGGGGGGGGGGGGGGGFFGGGGGGGGGGGGGGGGGGGGGGGGGGGGGGGGGGGGGGGGGGGGGGGGGGGGGGGGGGGGGGGGGGGGGGGGGGGGGGGFEGGGGGGGGGGGGGFGGGGGGGFGGFGFGGGGGGGGFFFGFGGGGFGGGGGGFGGGGFGGGGGFGFGGGGGGFGFFGGFFGGFFGGCFBGGFGBDFF@FFGBFFGFFFFGGGD?FCCA<>F:98BG(<>FBFFGFGGF;3:?BDGFFGG:9>9BBFFFFBD<E(,(3:E)-)
@M04650:207:000000000-C238N:1:1101:5146:9680 2:N:0:19
GGACTACCCGGGTTTCTAATCCTGTTTGATCCCCACGCTTTCGCATCTCAGCGTCAGTACTGCACCAGGTAGTCGCCTTCGCCACTGATGTTCCTCCAGATCTCTACGGATTTCACTGCTACACCTGGAATTCCACTCTCCTCTAACAGACTCAAGCCTAACAGTATCAAAAGCAGTTCCAAGGGTGAGCCGGGGGCTTTCACTACTGACTTATCAAACCGCCTCCATGCGCTTTACGCCCAGTGATTCCGATTAACGCTTGCACCCTCCGTATTACCGCGGCTGCTGGCACGGAGTTAGG
+
CCCCCGG,6@CGGGGGGGGGGGGGGGGGFGFGGG8FDGGGGGG76,6C;;FE@FGGGGG9FGC,FFGG:6@FCFEGGGGGCCEGGGF<CFGFGGGGD<EFCGGGGGGF,@FFGFGG,,@9FFEGG8FGGGGFDGGG=,9AEDGF,4@E7DGFECEF,@E8,AD9DFFGFF,,=BF8=BDG,,6D:BGGFGF++@+*49FE7FG>+A8A?CCFC+CGFFG*/?>2(;(+);9?FE:EF@ECFFF;*;?5CFFB?EDACB>B1?D26C:BF?(-3:7<GF((,4>>><?B?D(+--(-46)5(
@M04650:207:000000000-C238N:1:1101:7785:9684 2:N:0:19
GGACTACTAGGGTATCTAATCCTGTTTGCTCCCCTAGCTTTCGCACTTCAGCGTCAGTTTTTGTCCAGTGAGCTACCTTCGTCATCGGCATTCCTACATATATCTACGAATTTCACCTCTACTCATGTAGTTCCGCCCACCTTTCCAATACTCTAGAATTTCAGTTTCGTCGGCAAGCTAATGGTTGAGCCACTAGTTTTCACCGTCGACTTGAAACCCCGCCTAGATGCCCTTTATGCCCAATAATTCCGGATAACTCTTGCGACATACGTATTACCTCGGCTGCTGGCCCGTATTTCGC
+
<C@CCGGGGAF8FGGGFGGGFGF-FEFEFGGFGGGGGCFGGGEC@@FFG66EFGGGGEGGGC+CFFF<FGFFEGFFGGGFGCCFGGGCFGGGGGGCF,CEEGFFCFGD,9ECFFGFGFFGGAFGCFAEFGGGGGGD88=FCF?DFCE,EFDFGFGC9,,EDCFAGGFFCEGE6@>C18@=A;EABF>DG8D,@DD?F=CE?@DB?FD>=CCDE*;8A)@9@>AD>F3BEC=BF864=@;9F=(8D7@EGF4;0>C<D);;?AC05E@(//())>3?FD)8??((70>7(/(239B0:E),-
@M04650:207:000000000-C238N:1:1101:2902:9707 2:N:0:19
GGACTACCCGGGTTTCTAATCCTGTTTGATCCCCACGCTTTCGCATCTCAGCGTCAGTACTGCACCAGGTAGTCGCCTTCGCCACTGATGTTCCTCCAGATCTCTACGGATTTCACCCCTACACCTGGAATTCCACTACCCTCTCACAGACTCAAGTCTAACAGTATCAAAAGCAGTTCCACGGGTGAGCCGTGGGCTTGCACTTCTGACTTATCAAACAGCCTACATGCGCTTTAAGCCCATTGATTCCGATTAACGCTGGAACCCTCCGTAGTACCGCGGCTGCTGGCACGGAGGTAGC
+
CCCCCGGGGGGGGGCGGGGGGGGGEFGGGGGGGGFGGGGGGGGGGGGGGGGGEFGGG<FFDGGGGFGFGDGGGGGGGGGGGGGGGGFFAFFGGGGGGGGGGGGGGGGGG>F>?FDFFGGFGGGGGGGG8EAFGCGGGCGFFGGFFFGGGGGFGGGGEGGEFFFCEFGGFGDFGDFGFG,@FFGD+@@EGG,;9?E5CDG8?;FAFDCFEFG@EF8@BE9F@>2@EFEFE*5(5*:4+*6?:(()33<7+:F<2=<9FD@@(,*(;C204:;:4/,-<*((-2>B;0).5C1C6;>01E),,
@M04650:207:000000000-C238N:1:1101:3653:9711 2:N:0:19
CGACTACTAGGGTATCTAATCCTGTTTGCTCCCCTAGCTTTCGTGCCTCAGCGTCAGAAATAACCCAGCAAGCTGCCTTCGCCCTCGGCGTTCTCCCAGATATCTACGCATTCCACCGCTACACCTAGAATTCCGCTTCCCCCTTTTATCCTCTAGCACGCTAGTATCGAATGCAGTTCCTCCGTTAAGCGACGGGCTTTCACATCCGACTTGGCGCACCGCCTACGCACCCTTTATGCCCAGTGATTCCGAACAACGCTCGCACCCCTCGTATTCCCGCGCCTGCTCGCACGAGATTAGC
+
-8@CC7FGGGFGGFGFGFCGGG<EFFFGGGGGGGGGDFGGGGGEDFGFGF8FCFGCG9<EFACFGGGG@C@,<9<AEGGGFEE>:A@E6=@FG,9AFE88@,EFGDG7FFEG,A<FF+>DEFGGFG,5,CFAF,9?CC+EBD>?844,CDFFGFE,;8>>E+16E9DC+8D8DFGFGGGF,E8BFF6@,,8****4*3>EG6DBFG4;=CC<>*9C).?7.:770AD)/:,;3E@)/)<@A)4>**6-:861(./(96(441C0C*,(,-7-4@>4C*31((,,((()-*,:4(((,<),8
@M04650:207:000000000-C238N:1:1101:5177:9746 2:N:0:19
GGACTACTCGGGTTTCTAATCCCGTTCGCTACCCTAGCTTTCGCACATGAGCGTCAGTCTTGTGCCAGGAAGCCGCCTTCGCCACTGGTGTTCTTCCATATATCTACGCATTTCACCGCTACACATGGAGTTCCACTGTCCTCTTCTGCACTCAAGTTTCCCAGTTTCCGATGCGCTTCCTCGGTTAAGCCGAGGGCTTTCACATCAGACTTAAAAAACCGCCTGCGCTCGCTTTACGCCCAATAAATCCGGATAACGCTTGCCACCTACGTATTACCGCGGCTGCTGGCACGTAGTTAGC
+
CCCCCGGGGGGGFGGGGGGGGGGGGGGGGGGGGGGGGGGCGGGGGGGGG9FGGGGGGGGGGGGGGGGGGDCFFFGCGGGGGGGGGGGGGGGGGCEGGDGGGGGGGGGGGGGGGGGGGGGDEGGGGGGGFFGGFGGGGFGGGGGFCGGGGGGFGFGGFGFGGFGGFF8,DEGGGGGGGD>8B=88FGGGFGGGC>ECD*5DFFGA>FDFFGFD6>GGA@G4@D>73A@FFGFFFFFEFDGGG?::FGA4F?E><FGFF?B0-,C>>@??BF?BFG09C>:>03697??F05:F((.4:EAA<
@M04650:207:000000000-C238N:1:1101:11784:9758 2:N:0:19
GGACTACAAGGGTATCTAATCCCGTTCGCTACCCTAGCTTTCGCACATGAGCGTCAGTCTTGTGCCAGGAAGCCGCCTTCGCCACTGGTGTTCTTCCATATATCTACGCATTTCACCGCTACACATGGAGTTCCACTGTCCTCTTCTGCACTCAAGTTTCCCAGTTTCCGATGCGCTTCCTCGGTTAAGCCGAGGGCTTTCACATCAGACTTAAAAAACCGCCTGCGCTCGCTTTACGCCCAATAAATCCGGACAACGCTCGGGACCTACGTCTTACCGCGGCTGCTGGCACGTAGTTAGC
+
@@CCC<FFFGGGGGGGGGGGGGFEGGGGGGGGGGGGGGGGGGEGGGGGFCFGGGGGGGFGGFFGFGGFGGGGGGGGGGGGGGGGGGGGGGGGGGGGGGGGGGGGGGGGGGGGGGFGGGGGEEGGGG9=FFFGGGGGGGGGGGGF,=EEG8FFFGGGEFGGGFGFGGGGGGEGGGGGGGGGEFECGDCFCGGGGG5CDGGFGAGFFGG4*;9FAFD8>=EG@G=?0A>E18;>2FF3F<8FC?(47:46FF>9(7<?G>>::65()2244:18(2:AFF:>>FF6044)(/(<(41(4C<):
@M04650:207:000000000-C238N:1:1101:26851:9762 2:N:0:19
GGACTACAGGGGTATCTAATCCTGTTCGCTCCCCTAGCTTTCGCGCCTCAGCGTCAGATGCAGTCCAGAAAGCCGCCTTCGCCACTGGTGTTCCTCCCAATATCTACGCATTTCACCGCTACACTGGGAATTCCACTTTCCTCTCCTGCCCTCAAGAAATACAGTTTCCATTCCATCACAGGGTTGAGCCCTGAACTTTAAAAACAGACTTGTATTCCCGCCTACGCGCCCTTTACGCCCAATGATTCCGGACAACGCTCGCCCCCTACGTATTACCGCGGCTGCTGGCACGTAGTTAGCC
+
CCCCCGGGGGGGGGGGGGGGGGGGGGGGGGGGGGGGGGGGGGGGGGGGGGGGGGGGGGGGGGGGGGGGGGGGGGGGGGGGGGGGGGGGGGGGGGGGGGGGGGGGGGGGGGGGGGGGGGGGGGGGGGGGGGGGGGGGGGGGGGGFGGGGGGGFGGGGCGGFGGGGGGFGGGGGDFGGGGGGGGGGGGGGGGGGGGGGGGGGGFGFFGGFFGGGEGGFFF?9=?AAFFFFFGFFFGFF3?DEG@FEFGFFGF)3;BGF30-311DBGG>6?::?FGFFGG91((39?FF?F62*32.:A066?
@M04650:207:000000000-C238N:1:1101:11839:9766 2:N:0:19
GGACTACTCGGGTTTCTAATCCTGTTTGATCCCCACGCTTTCGCATCTCAGCGTCAGTACTGCACCAGGTAGTCGCCTTCGCCACTGATGTTCCTCCAGATCTCTACGGATTTCACCCCTACACCTGGAATTCCACTACCCTCTCACAGACTCAAGTCTAACAGTATCAAAAGCAGTTCCACGGGTGAGCCGTGGGCTTTCACTTCTGACTTATCAAACAGCCTACATGCGCTTTACGCCCAGTGATTCCGATTAACGCTTGCACCCTCCGTCTTACCGCGGCTGCTGGCACGTAGTTAGC
+
CCCCCFGFGGGGGGGGGGGGGGFFGGFFCFGGGG8FFFCGGGGGGCFFFFGGGGGGGGGDEGC,EFFEBFGGFGFGGGGGGGGGGGGCGFGGGGGGGGGGGGFGGGGFC@GGGGGGGGGDFGGGFGGGGFGGGG;FDGGGGGGFGAGEA8@DG=FG;EEDEFCGGCDE;;FFGGG?D8EG,CCE+CEFDFGGEEECDFGGGFGF69@C@CCCE>C+1.D/5D45:A4+/;92>EFCFDGGG2>@0;/7DAF(6)74;?;@;1C37E6?DD9?05,4FC<0>9(-(22)(:7CB(((4<).6
@M04650:207:000000000-C238N:1:1101:10711:9779 2:N:0:19
GGCCTACTCGGGTTTCTAGTCCTGTTTGCTCCCCACGCTTTCGTGCATGAGCGTCAGTGGCGACCCAGGGGTCTGCCTCCGCAATCGAAAGTCCTCCGCGTTACTGCGCATTTCGCTGCTACACACGGATTGCCACCCGCCTCCGCCGAACTCACGATGTGCAGTCACATGCGCAGCTCCCAAGTTAAGCCCGGGGGTGTCACACATCTCTTACACTACCGTGTGTCCACTCCTTGCGCCCGGTCATGCCGTTTAACGGTTGCACGCTACGTATAACCGCTGCTCTTGCGTGCTAGTTAGC
+
-6-A<F8,,8,+;6@<FF,66;E@FFE<9,,,,BF+F+B,D<,;6CFGGG8F7F7,66,,8+++++C,,,@4,,,,,9,,@,>C6<F,,,+,:?=<,4B++++8@,E::+4CEG,++@++C5,,,+6++++,8,,,,@+33==*++@E+@+*@,,,**3,,@,2@F,2,5,?***1=865/C,=F,C,,>,:=5/:)/*/29+*)**).20:.*;**(207*(4(.)*67)(,+1.)1?CC(,()*6.0))(-)*.0((-8>F7=/(42((.)3))+*-(,,44))..)*(*((.))3.6.
@M04650:207:000000000-C238N:1:1101:24650:9783 2:N:0:19
GGACTACAGGGGTTTCTAATCCTGTTTGCTCCCCTCGCTTTCGCACTTCAGCGTCAGTTTTTGTCCAGTGAGTTACCTTCGTCATCGGCATTCCTACAAATATCTACGAATTTCACCTCTACTCATGTAGTTCCGCTCACCTCTCCACTACTCTAGAATTTCAGTTTCGTCGGCAATTCCATGGTTGAGCCACGAGTTTTCACCGTCGACTTGCAACCCCGCCTACATGCGCTTTATGCCCAATAATTCCGGATAACGCTAGCCACCTACGTATTACCGCGGCTGCTGGCACGTAGTTAGC
+
CCCCCGG8EFFGGGGGGGGGGGGGGGGGGGGGGG,,@FGGGGGGGG7FFFGGGGGGBF,F,DFFGGGGG9DF69,CFGGGG,CF,9EE7+@FG,@5F,,CFGFGGGGGGGGGGGGGGGGGGG,B4,CBF,CFFG6F>+@FGG8DGDG8,=,=FGGGF8;E,ECEFGG9336>?GGGC+,,,87DFGGGGGG,A+5@0@FFDCBF*3<*:CDGF+9C*)=C=DF?>)(=CF(59GFF+7FGGE/8F7CEGFF9?A5;D@BF(27(*;(328:<2<:AGG6919BF9??>:E7<3?0(4C9)6
@M04650:207:000000000-C238N:1:1101:3631:9808 2:N:0:19
GGACTACAGGGGTATCTAATCCTGTTTGATCCCCACGCTTTCGCATCTCAGCGTCAGTACTGCACCAGGTAGTCGCCTTCGCCACTGATGTTCCTCCAGATCTCTACGGATTTCACCCCTACACCTGGCATTCCACTACCCTCTCACAGACTCAAGTCTAACAGTATCCAAAGCAGTTCCACGGGTGAGCCGTGGGCTTTCACTTCTGACTTATCCAACAGCCTCCATGCGCTTTACGCCCAGTGATTCCGATTAACGCTTGCACCCTCCGTTTTACCGCGGCTGCTTGCCCGTAGTTATC
+
-A<CC8CFF,@FCG8FA,CFGFGFC@FGFGCF<@CCFGC7FFG>@F:AF<CF@:@CGFFEFGFF,ECF7F9FFGEFCCFCFECFGGC,EFFGAFGC=FF9=FEEG,9?FDGG9DGGCB+==EFGGFD?,AECFGFC=D?EEDF6DCEG,@E66,,4EFEED?,=C,=;,CD9?:EE@FF=EGG>76C+@=>6CEG+=F@?8+@B+;FF;FCEEGF+?>694C2>)*:CE42295)>F2@FE57;C7<?>AF(/8*.;39;3<78C?141:(()38)+:12969,42)))/(<8(-43A4).
@M04650:207:000000000-C238N:1:1101:26668:9813 2:N:0:19
GGACTACCAGGGTTTCTAATCCTGTTTGCTCCCCACGCTTTCGCGCCTCAGCGTCAGTTAATGTCCAGCAGGCCGCCTTCGCCACTGGTGTTCCTCCTAATATCTACGCATTTCACCGCTACACTAGGAATTCCGCCTGCCTCTCCATCACTCAAGAACCGCAGTTTCAAATGCAGGCTATGGGTTAAGCCCATAGTTTTCACATCTGACTTGCTGTCCCGCCTACGCGCCCTTTACACCCAGTAAATCCGGATAACGCTTGCCACCTACGTATTACCGCGGCTGCTGGCACGTAGTTAGC
+
CCCCCGGGGGGGGGGGGGGGGGGEFFGGGGGGGGEGGGGGGGGGEGGGGGGGGGGGGCF@FFGGGGGGGGGGGGGGGGGGGGGGGGGGGGGGGGGGGGGGGGGGGGGGGGGGGGGGDGGGGGGGGFGGDCFGGGGGGGGGGGGFGGFFFCGFGGGGGGGDCG6EGFGGG9>DGGGGGDFFFFCEGGBFGGGCC?DFGGFFGFF6F>FFFGGFBGGGFEGGFGFFFFD>=DF>BGA3@CFGG024:75?7;:9?@CAGBB?60CB:EB?>??:3F>)<:?F69>>7?>40:1961:(-+).6
@M04650:207:000000000-C238N:1:1101:8255:9875 2:N:0:19
GGACTACTCGGGTTTCTAATCCTGTTTGCTACCCATGCTTTCGAGCCTCAGCGTCAGTTAATGTCCAGCAGGCCGCCTTCGCCACTGGTGTTCCTCCCGATATCTACGCATTCCACCGCTACACCGGGAATTCCGCCTGCCTCTCCATCACTCAAGACGCACAGTTTCAAATGCAGCCCCAGGGTTAAGCCCTGGTATTTCACATCTGACTTGCACGCCCGCCTACACGCCCTTTACACCCAGTAAATCCGGCCAACGCTTGCCACCTACGGTTTACCGCGGCTCCTGGCACGTCGTTAGC
+
A@BCCGGFGGGGGGGGGGGGGGGGGGGGGGGGGGGGGGGGGGGDFGGGGGGGGGGGDFGGGFGGGGGDFFFDGDGGGGGGFGGGGFGGGGGFGGGGGGGGGGGGGGGGGGGGGGGGGGGGCGGGGG7FGGGGGGFEGGDGGCFFGGGCF8DDGGGGGFGGEFG6@DECEGGG7EAFCFGGDGFGGGGGGGGGGGGGFFFGGAGFCGGCCFFGFFDGFFFD=D@DFF1A7DDF>GF3C3<FG;@FF7)7C?590)CBGB>?0:C7:?28?F:((14>GC:69(49((.)(2(3(((-7E68<
@M04650:207:000000000-C238N:1:1101:26622:9884 2:N:0:19
GGACTACCGGGGTTTCTAATCCTGTTTGCTCCCCACGCTTTCGCACCTCAGCGTCAGTTGTGGACCAGTAAGCCGCCTTCGCCACTGGTGTTCCTGCGAATATCTACGAATTTCACCTCTACACTCGCAATTCCACTTACCTCTTCCACACTCAAGACACCCAGTATCAAAGGCAGTTCCAGAGTTGAGCTCTGGGATTTCACCCCTGACTTAAATGTCCGCCTACGTGCGCTTTACGCCCAGTAATTCCGAACAACGCTAGCCCCCTTCGTATTCCCGCGGCTGCTGGCACGACGTTATC
+
CCCCC8FGGGGEGGGGGGGGGGGGGGGGGGGGGGFGGGGGGGGGGGGGGGFFGGGGGGGGGGGGGGGGGGDFGGGGGGGGFGG@FGGGGFGGGGGAFGDFGFGGGGGGGFGDFFFGGGGGAFFGGGGGGDGGGGGGGGGGGGGFCGGGGGGFGF8EDF8FGGD8FFGGGCEGF7:CFGGGF,@EGGCC6DCFGGFGFGGGGFGFFGGF4D7>E88CFEFGDG>DFF@FFG@FFEFEF?GGGFFFGDECFA)((7/:D09?:>FBGGFB?BBB:G?2CG0611;>>627,C?GFF0,(;:(6
@M04650:207:000000000-C238N:1:1101:22743:9894 2:N:0:19
GGACTACACGGGTTTCTAATCCTGTTTGATCCCCACGCTTTCGTGCTTGAGCGTCAGTTATGGCTTAGTAAGCTGCCTACGCAATCGGAGTTCCTCGTTATATCTAAGCATGTCACCGCTACACAACGAATTCCGCCTACTTCATCCATACTCAAGACTCCCAGTTTCAACGGCAGTTTCGGAGTTAAGCCCCGAGATTTCACCGCTGACTTAAAAGCCCGCCTGCGCACCCTTTAAACCCAATAAATCCGGATAACGCTCGCATCCTCCGTATTACCGCGGCTGCTGGCACGGAGTTAGC
+
CCCCCGGGGGGGGGGGGGGGGGGGGGGGGGGGGGGGGGGGGGGGGGGGGGGGGGGGGGGGGGGGGGGGGGGGGGGGGGGGGGDGGGEGGGGGGGGGGGGGGGGGGGGGGGGGGGGGGGGGGEGGFGFCFGFGGGFGGGEGGCFFGGGGGGGFCDD8,@>EDFFGFGGGGDFEGGGGGGGGGG8@FGCFDFGG>EDGGGGGFFGFFGDEBGGGFGFGFFGG=CBF<4:B9G@DDGFCFFGGGFFFGGE9FFF>?FGAGF>6:>C;5??BFFB,:FFAFGF>FBB>6?B?FGFGF((33CAAA
@M04650:207:000000000-C238N:1:1101:11475:9912 2:N:0:19
GGACTACCGGGGTATCTAATCCCGTTCGCTACCCTAGCTTTCGCACATGAGCGTCAGTCTTGTGCCAGGAAGCCGCCTTCGCCACTGGTGTTCTTCCCGATATCTACGCATTTCACCGCTACACCGGGAGTTCCACTTCCCTCTCACATACTCTAGGCTTACAGTATCAGATGACAAACAGATGGTAAGCACCTGCCTTTTACATCTGACTTATAAACCCGCCTGCGTGCGCTTTACGCCCAGTAATTCCGGCCAACGCTTGCCCCCTACGTATTACCGCGGCTGCTGGCACGTAGTTTGC
+
C@CCCGGGGGGGGDGGGGGGGGGEGGGGGGGGGGGGGGGGGGGGGGDFGGGGGGGEGGGGGGGGGGGGGCCGGGGGGGGGGGGGGGGGGGGGGGGGGGGCGEEGGGGGGGGGGGGGGGGGGGGGGGGG7FGGGGGGFFEGGGGFGDFFGFGFGFGGDGFGDGGGGGGGGGGFGFGGGGFFGF9D,F9EGGGGFGGGGGGEFFGFCFGFFGGG=FGGABDGFGFF@F@FFG>FBGFFF0EGCDFBGF>BGFF0(8315?FF:1FBFFF6?6(()356A>,46>021::70C(934:64@>F<
@M04650:207:000000000-C238N:1:1101:19475:10002 2:N:0:19
GGACTACAGGGGTATCTAATCCTGTTTGCTCCCCACGCTTTCGCGCCTCAGCGTCAGTTAATGTCCAGCAGGCCGCCTTCGCCACTGGTGTTCCTCCTAATATCTACGCATTTCACCGCTACACTAGGAATTCCGCCTGCCTCTCCATCACTCAAGAACCGCAGTTTCAAATGCAGGCTATGGGTTAAGCCCATAGTTTTCACATCTGACTTGCTGTCCCGCCTACGCGCCCTTTACACCCAGTAAATCCGGATAACGCTTGCCACCTACGTATTACCGCGGCTGCTGGCACGTAGTTAGC
+
CCCCCFGGGGGGGGGGGGGGGGGGGGGGGGGGGGGGGGGGGGGGGGGGGGGGGGGGGGGGGGGGGDGGGGGGGGGGGGGGGGGGGGGGGGGGGGGGGGGGGGGGGGFGGGGGGGGGGGGGGGGGGGGGGGGGGGGGGGGGGGGFGGGGGGGFGEGGGGGGGGGGGGGGGGGGGGGGGGGGGGGGGGFGGGGGGGGGFGGGGFGFFGGFFGGGFFGCFFFG=GF@FFFFFGBFBGF9FCFGGDF;>79?GFF;FFDFGB9:2(>?7F?:8??:)345FF3>;>>>;::?BG(<3124?FF2<
@M04650:207:000000000-C238N:1:1101:12026:10096 2:N:0:19
GGACTACCGGGGTTTCTAATCCTGTTTGATCCCCACGCTTTCGCATCTCAGCGTCAGTACTGCACCAGGTAGTCGCCTTCGCCACTGATGTTCCTCCAGATCTCTACGGATTTCACCCCTACACCTGGAATTCCACTACCCTCTCACAGACTCAAGTCTAACAGTATCAAAAGCAGTTCCACGGGTGAGCCGTGGGCTTTCACTTCTGACTTATCAAACAGCCTACATGCGCTTTACGCCCAGTGATTCCGATTAACGCTTGCACCCTCCGTATTACCGCGGCTGCTGGCACGGAGTTAGC
+
CCCCCGGGGGGGGGGGGGGGGGGGGGGGGGGGGGGGGGGGGGGGGGGGGGGGGGGGGGGGGGGGGGGGGGGGGGGGGGGGGGGGGGGGGGGGGGGFGFGGGGGGGGGGGGGGGGGGGGEFGGGGGGGGGGGGGGGGGGGGGGGFGGGGGGGFGGGGFFGGGGGGGGGGGGGGGGGGGGGEGFEGG<EGGGGGEE?EFFGGF>F6+*:FFGGGFGGGFA:/>FFB36>F?F=>@GFFFFGGGFF@CC<?GFFF6>DFC@F@?<FFGGFF?:6(,A(:ED4069>BBFF?FG0<:6>>:*)6-
@M04650:207:000000000-C238N:1:1101:19237:10099 2:N:0:19
GGACTACTCGGGTATCTAATCCCGTTCGCTACCCTAGCTTTCGCACATGAGCGTCAGTTATGTGCCAGGAAGCCGCCTTCGCCACTGGTGTTCCTCCCGATATCTACGCATTTCACCGCTACACCGGGAATTCCACTTCCCTCTCACATACTCTAGACTTGCAGTATCAGCCGACATCCGCCAGTTGAGCTGACGTATTTTACAGCTGACTATCAAATCCGCCTGCGTGCCCTTTACGCCCAGTAATTCCGGACAACGCTTGCCCCCTACGTATTCCCGCGGCTGCTGTCACGAAGTTTGC
+
CCCCCFGGGGGGGGGGGGGGGFGGGGGGGGGGGGGGFGGGGGGGGGGGFFGGGGGGGGFGGGGGGGGGGGGGGGGGDGGGGGGGGGGGGGGGGGGGGGGGGGGGFGGGGGGGGGGGGGGGEGGGGGGGGGGGGGGGGFGGGGG?EGGFGGGFGAGGFGGGGGGGGGGGFGGGGCCGECGGGGGGFGAFCCDC6CEGGGGGCFFFFGG4>FF+8++=ACGG2D@1(51=@GFF;=A):2ECC@F;>@CCF7:9?EG<<99B((*8FG>3:1::>GB)0766((,7(4??.<<FB(-21+))-
@M04650:207:000000000-C238N:1:1101:28701:10112 2:N:0:19
GGACTACAAGGGTTTCTAATCCTGTTTGCTCCCCTAGCTTTCGCACTTCAGCGTCAGTTTTTGTCCAGTGAGCTGGCTTCCCCATCGGCATTCCTACAAATATCTACGAATTTCACCTCTACACTTGTAGTTCCGCCCACCTCTCCAATACTCTAGTCTAACAGTTTCCAACGCAATACGGAGTTGAGCCCCGCAGTTTACCATCAGACCTTTTAACCCACCTAGACGCGCTTTACGCCCAATAAATCCGGATAACCTTCGCACCCTCCGTATTACCGCGGCTGCTGGCCCGGAGTTTGCC
+
<@ACCEG@,CEFG?FGGEGFFGGA<EEFFFEEFGCCEFGGGGG7BCGFGCEFDGGCF@DFA,:ECF<F@6,CF<,:7FFG,CFE,9,,+CFDDCEEFG<<FFGGGAEFEFCGFC9FFGFFGFGG,?EEE,CCCFECEGGED?FFCCCC<DEFGGFFEA4>45=,7@DFF,4,0+6@C8EEE78=C,6@28DCCG+;3?D3+47BF*;9)*2=*2=5+*=*-;5>>FA:A)(557+92(=FE(,);:5CGF:705:;*)./(-9(9C<1,4:<7C25<*7(,7(33).(,*-*(-(,(+-45
@M04650:207:000000000-C238N:1:1101:27863:10117 2:N:0:19
GGACTACACGGGTTTCTAATCCTGTTTGCTCCCCACGCTTTCGCGCTTCAGCGTCAGTATTAGTCCAGTGAGCTGCCTTCCCCATCGGCATTCCTACAAATATCTACGCATTTCACCTCTACACTTGGAGTTCCGCCCACCTCTCCTATACTCTAGTCTAACAGTTTCCAACGCAATACGGCGGTTAGCCCCGCAGTTTAACATCAGACTTTTTAAACCACCTAGACGCGCTTTACGCCCAATAAATCCGGATAACGCTCGGGTCCTTCGTTATACCCCGGACGCTGGCACCTATTTTACC
+
CCCCCGG,EEGGGGGGGGGGGGGGGG<FGG9FGGG7FGGGGGG7CC@C,EFGGGGGGG9<,6C6EEFFF6EFF9F,BFGG8FGGCAFG7+CFG,@AFG,FFFGGGGGF+?FEFEGCG9D?FFGG9EG,B<FGGGDG+44CEFGF8E,,8@EFGAEFF,EADFGGGGGGFAE,=F++@8DD+3C7F*@,7;DE**=C*CF,BAF8/0;/388F**;<F3:*/7(//17)33.,:F6).(:8*4(.CC))*07(-.C)*(--2()(/*)).4(((2)6<*4(4,(((,(((0.*(().6+)).
@M04650:207:000000000-C238N:1:1101:12947:10141 2:N:0:19
GGACTACACGGGTATCTAATCCTGTTTGCTCCCCACGCTTTCGTGCATGAGCGTCAGTACAGGTCCAGGGGATTGCCTTCGCCATCGGTGTTCCTCCGCATATCTACGCATTTCACTGCTACACGCGGAATTCCATCCCCCTCTACCGTACTCTAGCCATGCAGTCACAAAGGCAGTTCCCAGGTTGAGCCCGGGGATTTCACCTCTGTCTTGCATAACCGCCTGCGCACGCTTTACGCCCAGTAATTCCGATTAACGCTTGCACCCTACGTATTACCGCGGCTGCTGGCACGTAGTTAGC
+
CCCCCGGGGGGGGGGGGGGGGGGGGGGGGGGGGGGGGGGGGGGGGGGGGGGGGGGGGGGGGGGGGGGGGGGGGGGGGGGGGGGGGGGGGGGGGGGGGGGGGGGGGGGGGGGGGGGGGGGGGGGGGGGGGGGGGGGGGGGGGDGFGGGGGGGFGGGGGGGGGGGGGGGFGGGGGGGGGGGGGGFEFGGGGGGGGGGGG4FFGFGFFGFFFFGGFGGFFECGBGFD;F@E;G>B?EFDFFGGGFF3>F24CFF:1)>AGFFFF694DGB?<<B:FG()2?442>939<02:7(<818.3E)-6
@M04650:207:000000000-C238N:1:1101:12993:10152 2:N:0:19
GGACTACCGGGGTATCTAATCCTGTTTGATCCCCACGCTTTCGCATCTCAGCGTCAGTACTGCACCAGGTAGTCGCCTTCGCCACTGATGTTCCTCCAGATCTCTACGGATTTCACCCCTACACCTGGAATTCCACTACCCTCTCACAGACTCCAGTCTAACAGTATCAAACGCAGTTCCACGGGTGAGCCGTGGGCTTTCACTTCTGACTTATCAAACAGCCTACATGCGCTTTACGCCCAGTGATTCCGATTAACGCTTGCACCCTCCGTATTACCGCGGCTGCTGTCACGGAGTTAGC
+
CCCCCGGFGGGGG@FGGGGGGGGFGGGGDGGGGGGGGGGGGGGC,@CFFGGFGGGGGG<,9F9@FGGGE,,AC,CGEGGGGGGDEGG?FGFFG9AAFAFGDDEGC;<B,FGGFGGGE,>D8FFGGGGFGGGGGGFF;B8FFFGFC9E,,6EDG,DF;=FD,,,,C6EF,EC,=F6C>?:FGFGG@CGGGFG1AEEE>*>DCFF++;+:8FGG4=+=FBG<549B:4(+005>@5FEF;CGFDFF4CCEG66((:CEF76:(,C<=612214-18:AGD:>B061>?:?29:E?BB91C2<A
@M04650:207:000000000-C238N:1:1101:22886:10165 2:N:0:19
GGACTACACGGGTATCTAATCCTGTTTGATCCCCACGCTTTCGCATCTCAGCGTCAGTACTGCACCAGGTAGTCGCCTTCGCCACTGATGTTCCTCCAGATCTCTACGGATTTCACCCCTACACCTGGAATTCCACTACCCTCTCACAGACTCAAGTCTAACAGTATCAAAAGCAGTTCCACGGGTGAGCCGTGGGCTTTCACTTCTGACTTATCAAACAGCCTACATGCGCTTTACGCCCAGTGATTCCGATTAACGCTTGCACCCTCCGTATTACCGCGGCTGCTGGCACGGAGTTAGC
+
CCCCCGGGGGGGGGGGGGGGGGGGGGGGGGGGGGGGGGGGGGGGGGGGGGGGGGGGGGGGGGGGGGGGGGGGGGDFEGGGGGGGGGGGGGGGGGGGGGGGGGGGGGGGEGGGCGGGGGGGGGGGGGGGGGGGGGGGGGGGGGGFGGGGFGGFGGGGFGFGGGGGGGGGGGGFCGGGGGGGGGGGGCEFG?GGEGGGGGGGGFGFFGGFECCFCGGGFFFF=4B==A5B*;@@BGFFFFGGG(((*;?CGFF;03CEG?;0??<EGGF@FF((,*56@D6>>>FFF???2::<1(4>1@22)
@M04650:207:000000000-C238N:1:1101:15382:10196 2:N:0:19
GGACTACAGGGGTTTCTAATCCTGTTTGCTCCCCTAGCTTTCGTGCCTCAGCGTCAGAAATAACCCAGCAAGCTGCCTTCGCCCTCGGCGTTCTCCCAGATATCTACGCATTCCACCGCTACACCTAGAATTCCGCTTGCCCCTTTCATCCTCTAGCACGCTAGTATCGAATGCAGTTCCCCCGTTAAGCGAAGGGATTTCACATCCGACTTGGCGCACCGCCTACGCACCCTTTATGCCCAGTGATTCCGACCAACGCCCGCACCCCTCGTATTACCGCGTCTGCTGGCCCGAGGTTAGC
+
CCCCCGGGGGGGGGGGGFAFGGGFGGGGGGGGGGG<EFGGGGGGGGGGFGGGGGGGGFGFG9DFGGGGAEFGGGGGGGGGGGGCCFGGGGEEGGGGGG8FF9FGGGGGGGGGCFGGGGGGEGGG8E=E9<EGGGCE6+=FG?FF,@,@?DEFGGECGDFGE7CCF9=E@=?EFGFGGFGF,<CEGGGGGG*:@CED4FGEFF?6BG4>=GGDECG4>=GGFGFF1A;B;GFFFGFE+9CC@01(**6)*/)-(09(>114(-99D5(316(((*.6EGB09,(48<),45(:62((-0)46
@M04650:207:000000000-C238N:1:1101:19686:10201 2:N:0:19
GGACTACCCCGGGATCTAATCCTGTTTGCTCCCCTAGCTTTCGCACTTCCGCGTCAGTTTTTGTTCAGTGAGCTACCTTTGTCATCGGCATTCCTACATATATCTACGAATTTCACCCCTACTCCTGTAATTCCGCCCACCCTTTCAATACTCTAAAATTTTCGTTTCTTCGGCCAGCTAAAGGTTGAGCCCCCAGGTTTTACCGTCGACTTTAAACCCCGCCTAGGTTCCCTTTATGCCCAATTATTTCGGGAAACGCTTTGGACATACGTCTTACCCCGGCTGCTGGCCCGTATTTTGC
+
A<8A,,;EF,@F+++9;,C6,C,CCFF,,BEEGG8@<@6FF,,,,@6A=,B::+8C@,CCFG7C,C<,CF9@6@ACE,E,,<6A,?,B76>F,C,A=,?5@594,9C,8E,CE,,<A,@@+B,5,4,:9,:E;E8?CGCCE+=6,C4C,;,;,,,,8,,@A,,+38@,,,,=+++6++2,@,,@3@6,1D779****4FG*+3;*<7*)*99*+:F*>EG5C@>2;(+)2(7.?F):)47F)75+;7<+3;1.)91*(4,-(*(2<>2)425(*--390,,3((-().(1(2((44:E2).
@M04650:207:000000000-C238N:1:1101:6278:10213 2:N:0:19
GGACTACCAGGGTTTCTAATCCTGTTTGCTCCCCACGCTTTCGCGCCTCAGCGTCAGTTAATGTCCAGCAGGCCGCCTTCGCCACTGGTGTTCCTCCTAATATCTACGCATTTCACCGCTACACTAGGAATTCCGCCTGCCTCTCCATCACTCCAGAACCGCAGTTTCAAATGCAGGCTATGGGTTAAGCCCATAGTTTTCACATCTGCCTTGCTGTCCCGCCTACGCGCCCTTTACACCCAGTAATTCCGGACAACGCTTGCCCCCTACGTTTTACCGCGGCTGCTGGCCGGTAGTTAGC
+
CCCCCGGGFGGGGGGGGFGGGGGGGGGGGGGGGGCFE7EEGGGGGGGEEDFFGGGGDGGG,,CCFFFCFFGFGGGGGGGFGGGGGGFGGGGGGFFGGGFFGGGGGAFFEGGGGFAFEGGGGGFEFFGGFAFGGEFFGC=FFFFDGGF8F?FFD,@@AFGGEGGGGGGGCF,,+,@AF6::EE6DG:8D,3@E,4@?EGFFF9D=B*88*;?=BDFFFBCGFG(9(89;@D;99EFF63EFF@(.:37<FFF;(.9(96118(>:*A6961(.:G?)<F091(((,,37:50*(4(--3:4:
@M04650:207:000000000-C238N:1:1101:10131:10250 2:N:0:19
GGACTACCAGGGTATCTAATCCTGTTTGATCCCCACGCTTTCGTGCCTCAGCGTCAGTTCCAGCTTAGCCAGCTGCCTTCGCAATCGGGGTTCTTCGTGATATCTAAGCATTTCACCGCTACACCACGAATTCCGCCTACTTCATCTATACTCAAGAATGTCAGTTTCGATGGCACTTTTACGGTTGAGCCGCAAACTTTCACCGCCGACTTAACATCCCGCCTGCGCACCCTTTAAACCCAATAAATCCGGATAACGCTCGGATCCTCCGTATTACCGCGGCTGCTGGCACGGAGTTAGC
+
CCCCCGGGGGGGGGGGGGGGGGGGGGGGGGGGGGGGGGGGGGGGGGGGGGGGGGGGGGGGGGGGGGGGGGGGGGGGGGGGGGGGGGGGGGGGGGGGGGG<CFGGGGGGGGGGGGGGGGGGGGGGGGGGDGGGGGGGGGGGGGGFGGGGGGGFGGGDFFGGGGGGGGGGGGGGGGGGGGAFGGGCGGGGGDFGGGCEFCFGGFGF>C>DBDGGFGFFC=EF()9@FFFB>GFF?FFEFFGGGF;@*;));989(7D29008:;525CB9A7>??FB9@C((,9>B0<:7?G<??6>;<C<).
@M04650:207:000000000-C238N:1:1101:14231:10310 2:N:0:19
GGACTACCGGGGTTTCTAATCCTGTTTGCTCCCCTAGCTTTCGCACTTCAGCGTCAGTTTTTGTCCAGTGAGCTACCTTCGTCATCGGCATTCCTACATATATCTACGAATTTCACCTCTACTCATGTAGTTCCGCCCACCTTTCCAATACTCTAGAATTTCAGTTTCGTCGGCAAGCTAATGGTTGAGCCACTAGTTTTCACCGTCGACTTGAAACCCCGCCTAGATGCCCTTTATGCCCAATAATTCCGGATAACGCTTGCGACATACGTATTACCGCGGCTGCTGGCACGTATTTAGC
+
CCCCCGGGGGGGGGGGGGGGGGGGGGGGGGGGGGGGGGGGGGGGGGFGGGGGGGGGGGGGGGFGGGGGGGGGGGGGGGGGGFGGGGGGGGGGGGGFGGGGGGGGGGGGGGGGGGGGGGGGGFDGGFGGFGGGGGGGGGGGGGGFGFGFGGGFFFGGGEGGFGGDGGGGEGEGGGGGGGGGGCGGGFGGGGGGGFGGCFGGGFGFF>DEBGGDEDFGFFGDFGFFFFFFFGEFFGFCFEGGCE1;D7CEGFF@?D<@>,:;1(113?;844:?>C:<EF:09>B0(:)4:=<F:::4:F2<>
@M04650:207:000000000-C238N:1:1101:25637:10322 2:N:0:19
GGACTACCGGGGTTTCTAATCCTGTTTGCTCCCCTAGCTTTCGCACCTCAGCGTCAGTTTCTGTCCAGTGAGCTACCTTCGCCATCGGCATTCCTACATATATCTACGCATTTCACCTCTACTCCTGGAGTTCCGCCCACCTTTCCAATACTCTAGAATTTCAGTTTCGTCGGCAAGCTAATGGTTGAGCCACTAGTTTTCACCGTCGACTTGAAACCCCGCCTAGCTGCCCTTTATGCCCAATAATTCCGGATAACGCTTGCGCCATACGTATTACCGCGGCTGCTGTCACGTATTTCGC
+
CCCCCFGGGGGGG7FFGFFGGFCFFGFGGGGGGGC<EFGGGGE@7F:FFFEGGFGGGFFG,6CFGGGGGGDEFADGGGGGG,FE79B?+:FFGFG<F<9EFGGGGDCG+@FGGGFGGGGGGF9F,AF,9,AADFCF6EEGGF8D;FAFF887D9ED,,@DD@DCFGF9C=E7CF>8?F8,@,@AFFEC6DGFGF8F5BAECFE5?9C5>DDD6C*C?>ED9CB>@).=>C;;EGFE63BFE;@;GFEEGFF01:G)7;>??FF()1-45:?<2FF<9C:B;FFB16?)-<4C(4()5<)4?
@M04650:207:000000000-C238N:1:1101:15289:10350 2:N:0:19
GGACTACCAGGGTTTCTAATCCTGTTTGCTCCCCACGCTTTCGAGCCTCAGTGTCAGTTACAGTCCAGTAAGCCGCCTTCGCCACCGGTGTTCCTCCTAATATCTACGCATTTCACCGCTACACTAGGAATTCCACTTACCTCTCCTGCACTCTAGTTCCACAGTTTCAAAAGCAGTCCCACGGTTAAGCCCTGGGCTTTCACTTCTGACTTGCAGAACCACCTACGCTCCCTTTACACCCAGTAAATCCGGATAACGCTTGCCCCCTACGTATTACCGCGGCTGCTGGCACGTAGTTAGC
+
CCCCCGGGGGGGGGGGGGGGGGGGGGGGGGGGGGGGGGGGGGGGGGGGGGGGGGGGGGGGGGGGGGGGGGGGGGGGGGGGGGGGGGGGGGGGGGGGGGGGGGGGGGGGGGGGGGGGGGGGGGGGFGGGCFGGGGGGGGFGGGGFGGGGGGGFGGGGFGGGGGGGGGFFGGGGGGGGGGGGGGGGGGGGGGGGGFDFGGGGGFGFFGGFFGGGFGGGFFGGFGD@=AADFGFFFGFCFFGGGFFFGGCCGFFB?DGEG6@@F6FFFGFFFF:48F:<FC:>;>BB6:::3C,<060??G))6
@M04650:207:000000000-C238N:1:1101:22274:10382 2:N:0:19
GGACTACACGGGTATCTAATCCTGTTTGATCCCCACGCTTTCGTGCTTGAGCGTCAGTTATAGCTTAGTAAGCTGCCTACGCAATCGGAGTTCCTCGTTATATCTAAGCATGTCACCGCTACACAACGAATTCCGCCTACTTCATCTATACTCAAGACTCCCAGTTTCAACGGCAGTTCCAACGTTAAGCGTTGGGATTTCACCGCTGACTTAAAAGCCCGCCTGCGCACCCTTTAAACCCAATAAATCCGGATAACGCTCGCATCCTCCGTATTACCGCGGCTGCTGGCACGGAGTTAGC
+
CCCCCGGGGGGGGGGGGGGGGGGGGGGGGGGGGGGGGGGGGGGGGDGGGGGGGGGGGGGGGGGGGGGGGGGGGGGGGGGGGGGGGGGGGGGGGGGGGGGGGGGGGGGGGGGGFGGGGGGGGGGGGGGGGGGFGGGGEGGGGFFFGGGDGGGFGGGGGFGGGGGGGGGGGGGGGGGGGGGGGFCEGGGGGGGGGGGGGGGGGFGFFGGFFGGGFFG78BFG=G@FFFFFBG;6<FFCFFFFC<F@GFC?FFFFFFGBGF0(33CBDG?<A:9?:FB2FGFB>0913(8?05(2:4(-4*4-)
@M04650:207:000000000-C238N:1:1101:14701:10387 2:N:0:19
GGACTACAGGGGTTTCTAATCCTGTTCGCTCCCCTAGCTTTCGCGCCTCAGCGTCAGTTGCAGTCCAGAAAGCCGCCTTCGCCACTGGTGTTCCTCCTAATATCTACGCATTTCACCGCTACACTAGGAATTCCACTTTCCTCTCCTGCCCTCAAGAAATACAGTTTCCATTCCATCACAGGGTTGAGCCCTGAACTTTAAAAACAGACTTGTATTCCCGCCTACGCGCCCTTTACGCCCAATGATTCCGGACAACGCTCGCCCCCTACTTCTTACCGCGGCTGCTGGCCCGTAGTTAGCC
+
CCCCCGGGGGGGGGGGGGGGGGGGGGGGGGGGGGGGGGGGGGGGGGGGGGGGGGGGGGGGGGGGGGGGFGFFFGGGGGGGGGGGGGGGGGGGGGGGGGGGGGGGGGGGGGGGGGFGGGGGGGGGFGGGGDFFGGGGGGGGGGGFGGGGGGGFGGGFFFGG8FGFGGGG9;E,?EAEGGDDFG6DFEGGGGGGGFGGGCCGECGFF>C*=D7*0<CFCEFD@;>=:42)6C@=D0+9)2EEF;;;C:3?CF5;>);;)4(((4>?DG12(,)).0-68*(2(71617>(4*4/4((-:+45.
@M04650:207:000000000-C238N:1:1101:25938:10395 2:N:0:19
GGACTACCGGGGTTTCTAATCCTGTTTGCTCCCCACGCCTTCGCGCCTCAGCGTCAATATTGGTCCAGAAAGTCGCCTTCGCCACCGGTATTCCTCCTGATATCTACGCATTTCACCGCTACACCAGGAATTCCACTTTCCTCTCCCATATTCAAGATATACAGTATCAACTGCACTTCCGGGGTTGAGCCCCGGGCTTTCACAGCTGACTTATATATCCGCCTACGCGCTCTTTACGCCCAATGATTCCGAATAACGCTTGCACCCCCCGTATTACCGCGGCTGCTGGCCCGTAGTTAGC
+
CCCCCFGGGGGGGGGGGGGGGGGGGGGGGGGGGGGGGGGGGGGGGGGGGGGGGGGDGGGGGGGGGGGGGEGGGGGGGGGGGGGGGGGGGGGGGGGGGGGGFGGGGGGGGGGGGGFGGGGGGGFGGGGGGGGGGGGGGGGGGGGFGGGGGGGFGGGGGGGGGGGGGGGGGGGGGGGGGGGGGCGGGGEGGGGFGGGGGGGGGFGFFGGF@FGG4FGGFFFGFGFFFFFF;G6?FFFFF:GGGF?BGGFFGF?6?FGAG?>8::<2DF649BF?>G>AGG?B9BFF>:>):G(:9B;14C49<
@M04650:207:000000000-C238N:1:1101:17738:10485 2:N:0:19
GGACTACCCGGGTATCTAATCCTGTTTGCTACCCACGCTTTCGAGCCTCAGCGTCAGTTAAAGCCCAGCAGGCCGCCTTCGCCACTGGTGTTCCTCCTAATATTTACGCATTTCACCGCTACACTAGGAATTCCGCCTGCCTCTACTTCACTCAAGAATTGCAGTTTTGAACGCGGCTATGGGTTGAGCCCATAGATTTGACATTCAACTTGCATTCCCGCCTACGCTCCCTTTACACCCAGTAATTCCGGACAACGCTTGCTACCTTCGTATTACCCCCGCTGCTGGCCCCTAGTTTTCC
+
CCCCCGGGGGGGGGGGGGGGGGGGGGGGGGFGGGGGGGGGGGGCFGGGGGGGGGGGGGGFGFGGGGGGGGGGGGGGGGGGGGGGGGGGGGGGGGGGGGGFGGGAFGGGGGGGGGGGGGGGEGGGGGGGGGGGGGGGGGGGGGGFAFGFGGFFGGGFFFFFGGGGGGGGFEGFGGCCCGEGGGGGG@:FFFG5:CG7@GF976,=9@FFFFGC4*=884E*5?59D310,9;@@C177@GG*/;;77?);))69)*()43?(,*.:F)),(443F-)<*4((3(-(.50(*4*4(45:+))5
@M04650:207:000000000-C238N:1:1101:5406:10494 2:N:0:19
GGACTACCGGGGTATCTAATCCTGTTCGCTACCCATGCTTTCGAGCCTCAGCGTCAGTTACAGACCAGACAGCCGCCTTCGCCACTGGTGTTCTTCCATATATCTACGCATTTCACCGCTACACATGGAGTTCCACTGTCCTCTTCTGCACTCAAGTTTCCCAGTTTCCGATGCGCTTCCTCGGTTAAGCCGAGGGCTTTCACATCATACTTAAAAAACCGCCTGCGCTCGCTTTACGCCCAATAAATCCGGATAACGCTTGCCACCTACGTATTACCGCGGCTGCTGGCACTTAGTTAGC
+
CCCCCGGGGGGGGGGGGGGGGGGGGGGGGG7FGGGGGGGGGGGGGGGGGGGGGGGGGGGFGGGGGGGG<<8FFFGGGGGGGGGGGGGGGGGGGGGGGGGGGCGGGGGGGGGGGGGGGCGGEF?E9=FCF<FFGF,AE>=FGGGFGGGFGGGFGEFGFGGG8FF?FGGG=C+8=FGDGGGGFFEGGG*<<CFEEEGG*7FGG9DF>C?+*=D80@+=A2CGFGFF?F@>7*.3<5>CC(?E>0134>2<F@E><DD<*3(-3<F?*<31:?(.4<:AFG1>69099?7?0E<C0))-)<6-.
@M04650:207:000000000-C238N:1:1101:5036:10498 2:N:0:19
GGACTACCCGGGTTTCTAATCCTGTTTGCTACCCATACTTTCGAGCCTCAGCGTCAGTTAATGCCCAGTAGGCCGCCTTCGCCACTGGTGTTCCTCCCGATATCTACGCATTCCACCGCTACACCTGGAATTCCGCCTCCCTCTACATCACTCAAGCTCAGCAGTTTTGAACGCAATCCACGGGTTGAGCCCATAGTTTTCACATTCAACTTACAATACCGCCTGCGCTCCCTTTACACCCACTAATTCCGGACAACGCTTGCACCCTACGTTTTACCTCGGCTGCTGGCACGTAGTTAGC
+
CCCCCFGC?FGGGGGGGGGGGGDFGG9FFG,EFF,,CEGGFGF,;FGGGGFGGGGGCGF,,<FGFGGGFF<,,B:FGGGG@FGGEEGCGGGGGFGGGGDGGGGGGFGCFGGGAGGGCFCGEGGF:,A=ECEEGF,C6>+?CGGFAFC3,@=DG,@9,,,,,,7AF,@,,>,@DD>69+,41++4@F5<CFGGFF6,+=FFGFGA6+=+>DFC9C+4+*>*8CBDFF@B0C(:@GF9A797<6(/;*;3CAA((8DFF9>:(,9)*;(4<:1:(;?A<C)4(321(4:40E1?12:(8A)).
@M04650:207:000000000-C238N:1:1101:23237:10573 2:N:0:19
GGACTACCGGGGTTTCTAATCCTGTTTGCTACCCACGCTTTCGCATCTGAGCGTCAGTCATCGTCCAGAAAGTCGCTTTCGCCACCGGTGTTCCTCCCAATATCTACGAATTCCACCTCTACACTGGGAATTCCACTTTCCTCTCCGAGACTCAAGCCAGGCAGTTTCAAATGCACTTCCAGGGTTAAGCCCTGGGCTTTCACATCTGACATACCCGACCGCCTACATGCGCTTTACGCCCAATAATTCCGAATAACGCTTGGACCCCCCGTATTACCGCGGCTGCTGGCACGGAGTTAGC
+
CCCCCGGGGGGGGGGGGGGGGGGGGGGGGGGGGGGGGGGGGGGGGEGGGGGGGGGGGGGGGGGGGGGGGGGGGGGGGGGGGGGEGGGGFGGGGGGGGGGGGGGGGGGGGGGGGGGGGGGGGGGGGFCFGFGGGGGGGGGGGGGFGGGGEGGFGGGGGGGGGGFGC,@EGDGGGC7EFGGGGGGGGGGGGGGGGGEFFGGGFFGFFFGCEG4C;FGFFFGGFDF;DF@6<F>DBGFEF;G7FD;;FG?CGB?BF5C>GFF:18/4DGF69B>:>C:>E72(366((3:D?:(<8>09,;46.
@M04650:207:000000000-C238N:1:1101:6846:10579 2:N:0:19
GGACTACTGGGGTTTCTAATCCCGTTCGCTACCCTAGCTTTCGCACATGAGCGTCAGTCTTGTGCCAGGAAGCCGCCTTCGCCACTGGTGTTCTTCCCGAGATCTACGCATTTCACCGCTACCCCGGGAGTTCCACTTCCCTCTCACATACTCTAGGCTTACAGTATCAGATGACAAACAGATGGTAAACACCTGCCTTTTACATCTGACTTATAAACCCGCTTGCGTGCGCTTCACGCCAAGTAATTCCGGACAACTCCTGCCCCGTACGGATTACCGCTGCTGCTGTCTCGTAGTTTGC
+
@<CC8FFGDFGGCFGGGGGGGFGGGGGC@@FCFGGGCFCGGGCFCFE,;ECF7+@FG,FCF,EFF@CE?DF@ECFEEG@9FEFDFGFDGDFGD,9CBD@E+>8A,,<:+4+B9?EFB@8++@,B:=FEFEF=FG,,7>=,@=8*=D9A3,=9D,=@9FFGDFA9EF,8,33,58@2@C9:@,;,,7@F,@,4*9<,*CF,*4>:>@@6*=8::99B@:<C=D((-)(0(*.(6*)/*3*<*(/;7+757:6((.><G)))-)9<F@(,(-((4C:)+2((((,,5):?)9)+.(3((2)-.
@M04650:207:000000000-C238N:1:1101:9140:10598 2:N:0:19
GGACTACACGGGTATCTAATCCTGTTTGCTCCCCACGCTTTCGTGCATGAGCGTCAGTAGCGACCCAGGGGGCTGCCTTCGCCATCGGTGTTCCTCCACATCTCTACGCATTTCACTGCTACACGTGGAATTCCACCCCCCTCTGTCGTACTCTAGCTGTGCAGTCACAAGCGCAGCTCCCAGGTTAAGCCCGGGGCTTTCACACCTGTCTTACACAACCGCCTGCGCACTCTTTACGCCCAGTAATTCCGATTAACTCTTGCACCCTACGTATTACCGCGGCTGCTGGCACGTAGTTAGC
+
CCCC8FGGCBEGGGFG9FFGGFGGGGGGGGDGFFGGGGFGGGGFGC@FC;EFGGC7@FGFG@FEEGGGGG@FGGGGGGGFGGGGGGG@FGFGGGFGGFF@A<DFGGFFEG+BAEGGGDFFFFGGFGGCFGCFFFEF8>8+@6C5DFGGGGGFGGGGGFGEFGGG9D7DGGC8DGECG5FGF:FFF9299,>FGGGG)5FF77FF67FFEGG=?@CGF<ED;D;??@97(9(..?@)*28>E6::CCB<CFF?6)74D)64>>C77F(42:082C(6<:4>>>>9034>(::F?F(:1<)66
@M04650:207:000000000-C238N:1:1101:18996:10599 2:N:0:19
GGACTACAGGGGTTTCTAATCCTGTTTGCTCCCCACGCTTTCGTGCATGAGCGTCAGTGTTATCCCAGGGGGCTGCCTTCGCCATCGGTATTCCTCCACATATCTACGCATTTCACTGCTACACGTGGAATTCTACCCCCCTCTGACACACTCTAGCTGTGCAGTCACAAGTGCAGTTCCCAGGTTAAGCCCGGGCATTTCACACCTGTCTTACACAACCGCCTGCGCACGCTTTACGCCCAGTAATTCCGATTAACGCTCGCACCCTACGTATTACCGCGGCTGCTGGCACGTAGTTAGC
+
CCCCCFGGGGGGGGGGGGGGGGGGGGGGGGGGDGGGGGGGGGGGGGGGGGGGGGGGGGGGGGGGGGGGFGGGGGGGGGGGGGGGGGGGGGGGGGGGGGGGGGGGGGGGGGGGGGGGGGGGFGGGEGGGEGGGGGGFDFGGGGGFGGGFGGGFGGGGGGGGGFGGBFGGGGGGGGGGGGGGGGGGGGGGGGGGGGECDFGGFFGF4DGFFGGG?FGGFBEGFGF;@FFBBGFFFGFFFFGGGBFF=*4<FF4(,7*:>2>:?><99E?B?BF?7F:9F>61(1>BFFF:2E7E14(4:E-26
@M04650:207:000000000-C238N:1:1101:17868:10600 2:N:0:19
GGACTACCGGGGTTTCTAATCCTGTTTGCTACCCACGCTTTCGCATCTGAGCGTCAGTCATCGTCCAGAAAGTCGCTTTCGCCACCGGTGTTCCTCCCAATATCTACGAATTCCACCTCTACACTGGGAATTCCACTTTCCTCTCCGAGACTCAAGCCAGGCAGTTTCAAATGCACGTCCAGGGTTAAGCCCTGGGCTTTCACAGCTGACATACCCGACCGCCTACATGCGCTTTACGCCCAATAATTCCGAATAACGCTTGCACCCCCCGTATTACCGCGGCTGCTGGCACGGAGTTAGC
+
CCCCCGGGCGGGGGGGGGGGGG<CFGGGGGFGGGDBFGGGGGGGCCGGFFGGGGGGGGGFFGGGGGGG<FEDCEGGFGGGGGGGGGGGGDGFGGGGGGGGGGGGGFFFDEGG<FGGGGGGGGGG9FGFGGGGGGGFFGAFGGGFFGC83@EFGFGGG+@DD<=CFDGGDGFBDG,2+5@EEFFGGGFGGGDG7FGGGFFGGFFF47*;3DCFBC998=EC@GF?@AEFFGF;>GF3@<C<F;?F<:AFGFFBB><AF?F??B72CFB(7>B:9GF)<C:6>;BBBFFB:C(<(9>(,26)6
@M04650:207:000000000-C238N:1:1101:27854:10617 2:N:0:19
GGACTACAAGGGTATCTAATCCTGTTTGATCCCCACGCTTTCGCATCTCAGCGTCAGTACTGCACCAGGTAGTCGCCTTCGCCACTGATGTTCCTCCAGATCTCTACGGATTTCACCCCTACACCTGGAATTCCACTACCCTCTCACAGACTCAAGTCTAACAGTATCAAAAGCAGTTCCACGGGTGAGCCGTGGGCTTTCACTTCTGACTTATCAAACAGCCTACATGCGCTTTACGCCCAGTGATTCCGATTAACGCTTGCACCCTACGTATTACCGCGGCTCCTGGCCCGTGGTTAGC
+
CCCCCGGGGGGGGGGGGGGGGGGGGGGGGGGGGGGGGGGGGGGGGBFGGGGGGGGGGGGGGGGGGGGGGFGGFGGGGGGGGGGGGGGGGGGGGFGGGGGGGGGGGGGGGGGGGGGGGGGGGGGGGGGGGGGGGGGGGGCFFGGFGGFDFGGFGGFGFE=DFGGGGGFGGFGGGGGGGGGFGFGG7@B?FCC744@EGGGGGFGABFGFFGGGF>CD+:FG=G2=6?=F?C>D9EA6FDGGC25>DGCCGFFDFFG9>89?<F3)8C@636?@@G?)<C?FF6>F(,8??5(2(((-4E)3:
@M04650:207:000000000-C238N:1:1101:19655:10617 2:N:0:19
GGACTACTAGGGTATCTAATCCTGTTCGCTACCCTCGCTTTCGTACATGAGCGTCAGTTATGTGCCAGGAAGCCGCCTTCGCCACTGGTGTTCCTCCCGATATCTACGCATTTCACCGCTACACCGGGAATTCCACTTCCCTCTCACACACTCTAGCTTTGCAGTATCAACCGACACCCGCCAGTTGAGCTCCCGTATTTTACAGCGGACTTCAACATCCGCCTGCGTGCCCTTTACGCCCAGTAATTCCGGACAACGCTTGCCCCCTACGTATTACCGCGGCTGCTTGCCCGTATTTCGC
+
CCCCCGG,,CFGG8FFGGGGGG9EGG9FCG@FGG9,@FGGGGG6<FCFFGGGGGGGGGGC,FCEFGEG<DEGGGDGGGGGGGGGGGGGGGGGG<FGG@FFECGGGGGGGGGGGGGGGGGGGGGGG7EECEGGGGDFCF9FEDFFF,@8,1>?EDFE,,,@=FE,C,@F9;833++440C*@**>FB;:7E,2,144@8FE++6==*))/>D*)1++0(AD0C(,(;1.(818EF:26-CE?:67>CA<GFF9::D(9;6:B6D0CG99(66??F:<C789(324(4))4C(3449((C)(4
@M04650:207:000000000-C238N:1:1101:25743:10626 2:N:0:19
GGACTACCCGGGTATCTAATCCTGTTTGCTCCCCACACTTTCGCGCCTCAGCGTCAGTTACAGTCCAGTTAGTCGCCTTCGCCACTGGTGTTCCTCCCGATCTCTACGCATTTCACCGCTACACCGGGAATTCCACTAACCTCTCCTGCACTCAAGCCATCCAGTTTCCAAAGCAATTCCCACCTTAAAAGCAGGACTTTCACTCCAGACTTAGTTGGCCGCCTACGCGCCCTTTACGCCCAATCATTCCGGACAACGCTTGCCCCCTACGTATTACCGCGGCTGCTGGCACGTAGTTAGC
+
CCCCCGGGGGGGGGGGGGGGGGGGGGGGGGGGGGGGGGGGGGGGGGGGGGGGGGGGGGGGGGGGGGGGCFFGGGGGGGGGGGGGGGGGGGGGGGGGGGGGGGGGGGGGGGGGGGGGGGGGGGGGGGGGGGGGGGFGGGGGGGGFGGGGGGGFG8FGGGDFFGGGGFFGGGGGGGGGFFGGGGGGGGG7@EFFGGGGFGGGGFGFFGFFFGGFF>FG=EGGFGFFFFDFFGFFFGF3=<GGGFFFGDA>GF?60:D?C19?FFGBFGFF0<?B<CBFGG<79;F>9BF?>E(A0<71,A4<A
@M04650:207:000000000-C238N:1:1101:12295:10640 2:N:0:19
GGACTACCGGGGTTTCTAATCCTGTTCGCTCCCCTAGCTTTCGCGCCTCAGCGTCAGTTGCAGTCCAGTGAGCTACCTTCGTCATCGGCATTCCTACATATATCTACGAATTTCACCTCTACTCATGTAGTTCCGCCCACCTTTCCAATACTCTAGAATTTCAGTTTCGTCGGCAAGCTAATGGTTGAGCCACTAGTTTTCACCGTCGACTTGAAACCCCGCCTAGATGCCCTTTATGCCCAATGATTCCGGACAACGCTCGCCCCCTACGTATTACCGCGGCTGCTGGCACGTAGTTAGC
+
CCCCCGGGGGGGGGGGGGGGGGGGGGGGGGGGGGGGGGGGGGGGGGGGGGGGGEGGGGGGGGGGGGGGGGGGGFGGFGGGGGGGGGGGGGGGGGGGGGGGGGGGGGGGGFGGGGGGGGGFFFGGGGGGGGGGGGGGGGGGGGGFGGGGGGGFGGGGFGF9FFGGGGGGCDEGGGDCCGFGEGGGGGGGGGGGGGGGGFGGFFGFDGGFFGGGFFGGFFGGFG@>=F=FFGFFFGF)AEGGFE;DGGF?CFF>@FG7C>;602C>DEBFF??2<F09CFFB>669;<043C(<??7(42)..
@M04650:207:000000000-C238N:1:1101:7429:10669 2:N:0:19
GGACTACAGGGGTTTCTAATCCTGTTTGCTCCCCACGCTTTCGTGCATGAGCGTCAGTATCGACCCAGGGGGCTGCCTTCGCCATCGGTGTTCCTCCACATCTCTACGCATTTCACTGCTACACGTGGAATTCCACCCCCCTCTGTCGTACTCTAGCTGTGCAGTCACAAGCGCAGCTCCCAGGTTAAGCCCGGGGATTTCACACCTGTCTTACACAACCGCCTGCGCACGCTTTACGCCCAGTAATTCCGATTAACGCTTGCACCCTACGTATTACCGCGGCTGCTGGCACGTAGTTAGC
+
CCCCCGGGGGGGGGGGGGGGGGGGGGGGGGGGGGGGDGGGGGGGGGGGGGGGGGGGGGFGGEGGGGGGGGGGGGGGGGGGGGGGGGGGGGGEGGGGGGGGGGGGGGGGGGGGFFGGGGGGGGGGGGGGGFGGGGGGGGGGGGGFGGGGGGGFGFGGGEFGGFGG=DFFGGGGGGGDCCGGGGGGGGGGGFFFGGGCDGCFGFGF;DFFEGGDEGGGFFGG@G@@FFFDFGFF2=FDFFGGE?68:7A)?0)22>C-::>1::GDFGF?004:2+(6C>8(223;9::B:=1EB?0.(34:4
@M04650:207:000000000-C238N:1:1101:8970:10685 2:N:0:19
GGACTACCCGGGTTTCTAATCCTGTTTGCTCCCCTAGCTTTCGCACTTCAGCGTCAGTTTTTGTCCAGTGAGCTACCTTCGTCATCGGCATTCCTACATATATCTACGAATTTCACCTCTACTCATGTAGTTCCGCCCACCTTTCCAATACTCTAGAATTTCAGTTTCGTCGGCAAGCTAATGGTTGAGCCACTAGTTTTCACCGTCGACTTGAAACCCCGCCTAGATGCCCTTTACGCCCAGTAATTCCGATTAACGCTTGCACCCTCCGTATTACCGCGGCTGCTGGCACGGAGTTAGC
+
CCCCCGGGGGGGGGGGGGGGGGGGGGGGGGGGGGGGGGGGGGGGGGGGGGGGGGGGGGFGGGGGGGGGGGGFGG9FGGGGGFGGGFCFGGGGGGGFGGGGFGGGGGGGGGGGGGGGGGGGGGGGGGF<FGFGGDGGGDGDGGGFFGGC9EGFGGGGGCFGGGGGGGGGCFE8CGGGGGGGFEFGGGGGGGGGGF?EDCGGGFGF>CDF=DC>CGGFFDGGAGFFFAEFFGFFFGFEF?GGG<DEGFE3CCFFFFGEGFFFFF:36@????B60E?9F=(390>F6(3::E:?<,412A)66
@M04650:207:000000000-C238N:1:1101:12613:10711 2:N:0:19
GGACTACTAGGGTTTCTAATCCCGTTCGCTACCCTAGCTTTCGCACATGAGCGTCAGTCTTGTGCCAGGAAGCCGCCTTCGCCACTGGTGTTCTTCCCGATATCTACGCATTTCACCGCTACACCGGGAGTTCCACTTCCCTCTCACATACTCTAGGCTTACAGTATCAGATGACAAACAGATGGTAAGCACCTGCCTTTTACATCTGACTTATAAACCCGCCTGCGTGCGCTTTACGCCCAGTAATTCCGGACAACGCTTGCACCCCCCGTATTACCGCGGCTGCTGGCACGGAGTTAGC
+
CCCCCGGGGGGGGGGGGGGGGGGGGGGGGGGGGGGGGGGGGGGGGGGGGGFGGGGGGGGGGGGGGGGGGGGGGGGGGGGGGGGGGGGGGGGGG9DFGGGGGGGGGGGGDGGEFGGGFEDDGGGGGGGGGGGGGGGGGFFGGGGFGGGGFFGFGGGFFGG?EGGGGGGGGGGGGGGGGGGG6F9DFFGGGCFDGFDGCGGFGFGFFGGFEGG7CFGFFFGGBGB>BF@A=D;@FG34@?GGE@FFGF<?CFA173)8F>B03?FDGGBFB;9?>C049::>>F9(76:>0E:FF-4>?G266
@M04650:207:000000000-C238N:1:1101:21537:10714 2:N:0:19
GGACTACCAGGGTTTCTAATCCCGTTCGCTACCCTAGCTTTCGCACATGAGCGTCAGTCTTGTGCCAGGAAGCCGCCTTCGCCACTGGTGTTCTTCCCGATATCTACGCATTTCACCGCTACACCGGGAGTTCCACTTCCCTCTCACATACTCTAGGACTACAGTATCAGATGACAAACAGATGGTAACAACCTGCCTTTTACATCTGATTTATAAACCCTCCTTCGTTCGCTTTACGCCCAGTCATTCCGGACAACGCTTGCCCCTTACGTTTGACCCCGGCTGCCGGCACGCGGTTCGC
+
CC@CC<FF8C@@EEEGDFFGG<F@FGG@CCFGGGGGGGGFFGGDF::E9CCF:@6,BFCGGFEEGCEFFF8FEFGDGGEFFCF7C<<,C,,,:ED<EFGCF:+=@AE=84BCFD<,?++=+CF,:C>>:FG=F<D,E9DFGGF61=>=5A>DE;E8>,,6@C8=@;,>DF9;?FCA7DFFFFE9>DF7,,6,19DFGGFGCAE@+::C4+=98F@FFBGG2*8>*+68(/52(:>)67*14((/*+1)21).3AG0*-1012<2F/,4836((8(690(-,4(2(,((45(2(-((4C09(
@M04650:207:000000000-C238N:1:1101:27204:10752 2:N:0:19
GGACTACACGGGTTTCTAATCCTGTTTGCTACCCACGCTTTCGCATCTGAGCGTCAGTCATCGTCCAGAAAGTCGCTTTCGCCACCGGTGTTCCTCCCAATATCTACGAATTCCACCTCTACACTGAGAATTCCACTTTCCTCTCCGAGACTCAAGCCAGGCAGTTTCAAATGCACTTCCGGGGTTAAGCCCCGGGCTTTCACATCTGACATACCCAACCGCCTACATGCGCTTTACACCCAATGATTACGAATAACGCTTGGACCCCCCGTATTACCGCGGCTGCGGGCACGGAGTGAGG
+
CCCCCFGGGGGGF77EGFGGGFGGGGFFFGGGGFFFGGGG8FFFEFCCFGGFEFGGGEEFAFGCFEFGGFFGFGGGFG7FEEFCFFGG=FBBFFDGFGGGCF9FGGDGGGEFFGE?FFEFFGGFCEFFGGF9FFD9F,@EEFFFGGGEBEBB8DFGGFFGGFFG:EDFCEG9=CDGGFFF=>EEFGGGGFFFGEEGC77@>FGFFGGFE7C+8?*;8BCDBGF;D4@6?FBF(=)4+9?F*/6(7>65*9328)9<=<>6239>G63?(,3-9*36AF,469>0>?(49E9E6709:*6?(
@M04650:207:000000000-C238N:1:1101:5526:10828 2:N:0:19
GGACTACTCGGGTTTCTAATCCTGTTTGCTCCCCACGCTTTCGTGCCTCAGTGTCAGTTACAGTCCAGAAAGCCGCCTTCGCCACTGGTGTTCCTCCTAATATCTACGCATTTCACCGCTACACTAGGAATTCCGCTTTCCTCTCCTGCACTCAAGTCTCGCAGTTCAAAGGGCTTACAATGGTTGAGCAATTGCCTTTCACCCCACGCTTACAAAACCACCTACTCACTCTTTACGCCCAATAATTCCGGATAACGCGCGCCTCCTACGTATTACCCCGGCTGCTGGCACGTAGCTATCC
+
CCCCCCGGGDGGEEEGGFGGGGGGGFGGGGG@FG<EFGG7FG7CDFFAF,;CFFDF,EFFCFFCGGGGAFF@CDCGGGEGGCBFGFFGFGGGGFFDFFGFFFGFGGEFGG@C9@9FCGGGGGFFFFCCFGGFGGGGGEGG9FGB@8FFAGFDFFGG9;@E?GG+@DFC9D@=6FFFDCGGCD,6@FGF?,,4E@FGGGG,;+390*@5>>DGF7BD*<>4<*:>>/.=6+084CFEB2C@7(7);C3);A;0;5+49(((((/(1;:2)-42<<4<<*((((-31385(2,23,,(-3-,.
@M04650:207:000000000-C238N:1:1101:23156:10835 2:N:0:19
GGACTACCGGGGTTTCTAATCCTGTTTGCTCCCCTAGCTTTCGTGCCTCAGCGTCAGAAGTCACCCAGCAAGCTGCCTTCGCCCTTGGCGTTCTCCCAGATATCTACGCATTCCACCGCTACACCTAGAATTCCGCTTGCCCCTTTGACCCTCTAGCATACTAGTATCGAGCGCAGTTCCTTCGTTAAGCCAAGGGATTTCACGCCCGACTTGGTACACCGCCTACGCACCCTTTATGCCCAGTGATTCCGCACAACGCTTGCACATCTCGTATTACCGCGGCTGCTGGCACGAGATTAGC
+
CCCCCFGGEGGCGGEGGEGFGGGFCFFGGGGGGGF<CFGGGGGGGGGGGF<FEGGEFF<E9C<FFFGGEF<@F8<F@F?FGGGGCFFC,@?@F7;?FEFFGGGGGCCDGGG@,C<FGGGD7FFFGG,FEGGGGGD+=B8DF+@0==,@FCFBFGGGG9F,E5CDF@EF+8@@DG6CGFG,27>@DD5:CF,14@F>*;FFGFGA*@D5):CC=*;=FEFG>G>?DF@3(C0036AE+1BFFED4=F3?>66(4;D:DB;?BFF7=+).6A:18844C749999(1()3?G?G?:1030))5
@M04650:207:000000000-C238N:1:1101:10751:10856 2:N:0:19
GGACTACCGGGGTATCTAATCCTGTTTGCTCCCCTAGCTTTCGCACTTCAGCGTCAGTTTTTGTCCAGTGAGCTACCTTCGTCATCGGCATTCCTACATATATCTACGAATTTCACCTCTACTCATGTAGTTCCGCCCACCTTTCCAATACTCTAGAATTTCAGTTTCGTCGGCAAGCTAATGGTTGAGCCACTAGTTTTCACCGTCGACTTGAAACCCCGCCTAGATGCCCTTTATGCCCAATAATTCCGGATAACGCTTGCGACATACGTATTACCGCGGCTGCTGGCACGTATTTAGC
+
CCCCCGGGGGGGGGFAFFGGFGGGGGGFFGEGGGGGGG9FEGF7@CFCEAFEFBCFG99,<CCFGAEFCGFFFF,EFCEFFEFFDFGGGCFGGG8FGFFGFGFGGGGFFGECFGFEGCFDFECEEFF,EEDGGGGD=EDFGFG5DFFA<DE?CAEGGGGG,?=E9CDFE8BEGGDCFGFDF;FGDF@EGFFGG6DFG7=:?C;9@FDDACC96CCFF)A>>D>(6AE=EC32;6)9FCCF+631FG5ECFA@D3C@>310(:31D518<7853+4)3*((49B(4(.8058<84:-(+6>)
@M04650:207:000000000-C238N:1:1101:22182:10884 2:N:0:19
GGACTACACGGGTATCTAATCCTGTTTGCTCCCCTAGCTTTCGCACTTCAGCGTCAGTTTTTGTCCAGTGAGCTACCTTCGTCATCGGCATTCCTACATATATCTACGAATTTCACCTCTACTCATGTAGTTCCGCCCACCTTTCCAATACTCTAGAATTTCAGTTTCGTCGGCAAGCTAATGGTTGAGCCACTAGTTTTCACCGTCGACTTGAAACCCCGCCTAGATGCCCTTTATGCCCAATAATTCCGGATAACGCTTGCGACATACGTATTACCGCGGCTGCTGGCACGTATTTAGC
+
CCCCCGGGGGGGGGGGGGGGGGGGGGGGGGGGGGGGGGGGGGGGGGGGGGGGGGGGGFFGGGGGGGGGGGGGGGGGGGGGGGGGGGGGGGGGGG8FGGGGGGGGGGGGGGGGGGGGGGGFGGGGGGGGGGGGGGGGGGEGGGGFGGGGGFFFGGGGGGGGGCFGGGGGGFE+@GCEGGGGGGGFGCCGDGGGGGGGCFGGDFGFDGG>FDGGFGGGFFEGFGF>FFFFFGF3=F4>AEGGB=-:GF?EGF417>GEGF@F?<GFGC>?A?<.39?DF0(4076090)54C?FF<090FA<:
@M04650:207:000000000-C238N:1:1101:28775:10922 2:N:0:19
GGACTACTGGGGTTTCTAATCCTGTTTGATCCCCACGCCTTCGTGCATGAGCGTCAGTGTTATCCCAGGGGGCCGCCTTCGCCATCGGTATTCCTCCACATATCTACGCATTTCACCGCTACACGTGGAATTCTACCCCCCTCTGACACACTCTAGCTGTGCAGTCACAAGTGCAGTTCCCAGGTTAAGCCCGGGCATTTCACACCTGTCTTACACAACCGCCTGCGCACGCTTTACGCCCAGTAATTCCGATTAACGCTCCCACCCTACGTATTACCGCGGCTGCTGGCACGGAGTTAGC
+
CCCCCGGEDGGGGGGGGGGGGGGGGGGGFGGGGGGGGG,FGGG6CF<C,CCFDGGGGGAE,C6FFGGG7F+@F+FEGGGGGGEG7=CGG@FGGGGGGC@GGGGGGGGGGGGGGGGG9FEGGGGG@FGGEGGGG9EF8B+FEDCF8,@9DFGFG,ECC:D;4D,:@79DD@,@;CD97+@FCD8>FGCCFGGG*=EEG;FG88FFAD*;6CFGCGGG61CC9<90/53B9G(42C@>4(2?G04:*0.67@F<8)*):(43((13CGF:71(,4@04<C?B09;7((.43CBF((-3-824-
@M04650:207:000000000-C238N:1:1101:19841:11035 2:N:0:19
GGACTACAGGGGTATCTAATCCTGTTCGCTCCCCTAGCTTTCGCGCCTCAGCGTCAGTTGCAGTCCAGAAAGCCGCCTTCGCCACTGGTGTTCCTCCTAATATCTACGCATTTCACCGCTACACTAGGAATTCCACTTTCCTCTCCTGCCCTCAAGAAATACAGTTTCCATTCCATCACAGGGTTGAGCCCTGAACTTTAAAAACAGACTTGTATTCCCGCCTACGCGCCCTTTACGCCCAATGATTCCGGACAACGCTCGCCCCCTACGTATTACCGCGGCTGCTGGCACGTAGTTCGCC
+
C9CCCGGGGGGGGGGFFFGGGGGGGGFGGGGEGGGGFGGCFGGGEGCFGGGDGGDGGGFGGGGGGFG8FF@FGGGGGGGGGDGGGGFCFGFGGGGGGGGGFEGCCFGGFGBCFFFGGDECEGGFGFFGGGGFGGGGGGGCFGFF?FGGGGGFFFGG9DF39AFGAFGGGGGAFFGGGFFGGFGGGGGCC7DEC6<CCFFGGFC*<CFFDF>>CCGFF4CGAGFFFD(/6DBFFCFED0BCF0=@+;6?>6)29)>?D90199C<7:9:BF34)3.)<*,-(30(3:?:?64:4711<+4;B
@M04650:207:000000000-C238N:1:1101:19750:11049 2:N:0:19
GGACTACTCGGGTATCTAATCCTGTTTGCTCCCCACGCTTTCGCACCTCAGCGTCAGTATCGTGCCAGGTGGCCGCCTTCGCCACCGGTGTTCCTCCTGATCTCTACGGATGTCACTCCTACACCAGGAATTCCGCCACCCTCTCACGAACTCAAGCCCTGCAGTATCAAAGGCACTTCCACCGGTGAGCGGTGGGCTTTCACCCCTGACTTACAATGCCGCCTACGCGCGCTTTACGCCCAGTAATTCCGATTAACGCTTGCACCCTACGTATTACCGCGGCTGCTGGCACGTAGTTAGC
+
CCCCCGGG?FGGGEGGGGGGGGFGGGGGGGGGGGGGEGGGGGGGDGGGGGFGGGGGGGGGGGGGGGGGC<@FGGGGGGGGGGGGDGGGGGGGGGGGGGFGGGFGGGGGEEG@FGGGCGGGGGGG,=FFGGGGGGFEE8CFGGGFGGGGDGGFGGGGGF6D@DE8F;3DDFGFGGC,@7E99F8C7CEFFGCG?EDG*A:EG+B*6CF>BFFGCGGG+7?*27>D@FFE6G;21C5)=8>>E:<BF74977?63BGAG02?033)9A?:(,2<>F79FGFFF>F>(47:2*(A1?<1?F<26
@M04650:207:000000000-C238N:1:1101:6170:11080 2:N:0:19
GGACTACAGGGGTTTCTAATCCTGTTTGCTCCCCTAGCTTTCGCACTTCAGCGTCAGTTTTTGTCCAGTGAGCTACCTTCGTCATCGGCATTCCTACATATATCTACGAATTTCACCTCTACTCATGTAGTTCCGCCCACCTTTCCAATACTCTAGAATTTCAGTTTCGTCGGCAAGCTAATGGTTGAGCCACTAGTTTTCACCGTCGACTTGAAACCCCGCCTAGATGCCCTTTATGCCCAATAACTCCGGATAACGCTTGCGACATACGTATTACCGCGGCTGCTGGCACGTATTTAGC
+
CCCCCGGGGGGGGGDGGGGGGGGGGGG?FGGGGGGGGGGGGFGGGGGGDEGGGGGGGGGGGGDFGGGGGGGGGGFFFGGGGGGGGGFBFGGGGGGGGGGGGGGGCFGGE@FGGGGGFFGGCFECFFGGGAFFGGGGGDEG>FFBGFGGGGGFFCGGGFG9FFF;CFGG>>C=6FCEGGGGFGGCFFGFFDFGGGGCFGFGG?D;>FGBFGGGEGDGFB*9)@2>AF*88C:B=GFFFFGG:55=FD)9C;B00ACAF@@?D?G(2/76<?05<<79CC2(39090:77:E03::?9:F4).
@M04650:207:000000000-C238N:1:1101:10919:11099 2:N:0:19
GGACTACACGGGTTTCTAATCCTGTTTGCTCCCCACGCTTTCGCGCTTTAGCGTCAGTATTTGTCCAGTGAGCTGGCTTCCCCATCGGCATTCCTACAAATATCTACGAATTTCACCTCTACACTTGGAGTTCCGCCCACCTCTCCAATACTCTAGTCTAACAGTTTCCAACGCAATACGGAGTTGAGCCCCGCAGTTTAACATCAGACTTTTTAAACCACCTAGACGCGCTTTACGCCCAATAAATCCGGATAACGCTCGGGGCATACGTATTACCGCGGCTGCTGGCACGTATTTAGCC
+
CCCCCGGGGGGGGGGGGGGGGGGGGGGGGGGGGGGGGGGGFGGGGGFGGGGGGBFGGGGGFGFFGGFGDEGGGGGF@F?EEFFGGGGGGCGGGGGGGGFGGFGGGGFFGFGGGFGFFFGFGFGFC:E,B8FEFGGGGGGDEFDBFGGGDFCFGAFFFFGGGGFGFFAF9EFEDDEECGDFDGG7DFF:E@FGGG:E98FGF>C6ADCFFG7C6DFGFE6D>DD3>A46>C@0;5C):0ECGF1@FC6<CD)(1@G)91<:1>G>)84.433368>D?D9>;;;6:7BB:C<C(2)(6+62)
@M04650:207:000000000-C238N:1:1101:3793:11105 2:N:0:19
GGACTACTGGGGTATCTAATCCTGTTTGATCCCCACGCTTTCGTGCTTGAGCGTCAGTTATGGCTTAGTAAGCTGCCTACGCAATCGGCGTTCCTCGTTATATCTAAGCATGTCACCGCTACACAACGAATTCCGCCTACTTCATCCATACTCAAGACTCCCAGTTTCAACGGCAGTTTCGGAGTTAAGCCCCGCGATTTCACCGCTGACTTAAAAGCCCGCCTGCGCCCCCTTTAACCCCAATACATCCGGATCACGCTCGCATCCTCCGTTTTACCGCGGCTGCGTGCCCCGAGTTAGC
+
CCCCCFGFGFGGGCFGGGGGGGGGGGGGAFCCGGGGEEGCFGGFGGGCFFGGGGGGGGGGGGGGCGCFGFFF@FGGGGGGFGGGGG7F+@FGGGGGEGFGGGGGGGGGGGCCFGCFGDEDEGCFCGFC7=FCCGFECE+AEGGCGGG?9FG9D,DA:DFD8FGFGGFD,;>8DGGGFGFGC:@EGF9E,@FCC9*:;*>=DFD=8DG4=F+4/+=:80@F@GB;(5()(2690*9)8)0AC<(,**)57F36()).C44(49C0*1.)441()0-4<C0476>6(3(-(/,2(-(,(2-66
@M04650:207:000000000-C238N:1:1101:15254:11151 2:N:0:19
GGACTACCAGGGTATCTAATCCCGTTCGCTACCCTAGCTTTCGCACATGAGCGTCAGTCTTGTGCCAGGAAGCCGCCTTCGCCACTGGTGTTCTTCCCGATATCTACGCATTTCACCGCTACACCGGGAGTTCCACTTCCCTCTCACATACTCTAGGCTTACAGTATCAGATGACAAACAGATGGTAAGCACCTGCCTTTTACAGCTGACTTATAAACCCGCCTGCGTGCGCTTTACGCCCAGTAATTCCGGACAACGCTTGCCCCCTACGGATTACCGCTGCTGCTGGCACGTAGTTTGC
+
CCCCCGGGGGGGGGGGGGGGGFGGGGGGGGGGGGGGGGGGGGGGGGGFGGGGGGGGGGGFFGGGGGGGGGGGGGGGGGGGGGGGGGGGGGGGGGGGGGGGGGGGGGGGGGGGGGGGGGGGGGGGGGGGGGGGGGGGGGFGGGGFGGGGAEFFGGGGGGGGGGGGGGFGGGGGCGFGGGGGGGGGGGGGCGGGGGGGGFGGGFFF*;7FEGGGFGGFA=:7>D@?BF>E@GFF9=F3F7CGGF<@CGCFGFFF:EG?G>9??BFBFG>>:<(((*487:(((-47BFF7:E0??4:?8C24)
@M04650:207:000000000-C238N:1:1101:18400:11159 2:N:0:19
GGACTACAAGGGTATCTAATCCTGTTTGATCCCCACGCCTTCGTGCATGAGCGTCAGTAATAGCTTAGTAAGCTGCCTTCGCAATCGGGGTTCTTCGTGATATCTAAGCATTTCACCGCTACACCACGAATTCCGCCTACTTCATCTATACTCAAGAATGTCAGTTTCGATGGCACTTTTACGGTTGAGCCGCAAACTTTCACCGCCGACTTAACATCCCGCCTGCGCACCCTTTAAACCCAATAAATCCGGATAACGCTCGGATCCTCCGTATTACCGCGGCTGCTGGCACGGAGTTAGC
+
CCCCCGGGGGGGGGGGGGGGGGGGGGGGGGGGGGGGGGGGGGGGGGGGGGGGGGGGGGGGGGGGGGGGGGGGGGGGGGGGGGGGGGGGGGGGGGGGGGGGGGFGGGGGGGGGGGGGGGGGGGGGFGGGGGGGGGGGGGGGGGGFGGGGGGGFGGGGGGGGGGGGFGGGGGGGGGFGGGGGGCGCGGGGGGGGGGGGGDFGGFGFBDGFFGGGEGGGFFGDDGFDFFFEFGFFFDF<FCGEE<F84CEFGFFF0@GFFF><B9/(9??97?90:FBFGGBB;9>;>?>B2C<GB;17?E455
@M04650:207:000000000-C238N:1:1101:2926:11178 2:N:0:19
GGACTACAAGGGTGTCTAATCCTGTTCGCTACCCATGCTTTCGAGCATCAGCGTCAGTTACAGACCAGACAGCCGCCTTCGCCACTGGTGTTCTTCCATATATCTACGCATTTCACCGCTACACATGGAGTTCCACTGTCCTCTTCTGCACTCAAGCTACCCAGTTTCCGCTGCGCTTCCTAGGTTAAGCCGGGGGCTTTCACATCAGACGTAAAAAAACGCCTGCGCTCGCTTTACGCCCAATAAATACGGAGAACGCTCGCAACCTACGTATTACCGCGGCTGCTGGCACGGAGTTAGC
+
<CCCCFEFFF,@6,8CFFFCEFGDECFCG7BFG,,;ECFFCDFGFF+,AFGGGGCGE@<<,6C9,9C8<6<BFFFF:B,9AFED6<EF,9C,,C,,BA<DDA,9>FF,@C4BFGEFGGG=C@EFF,CFF4:A;,@EADFEF?EFDEFF9EFFGGGC,@,,6>DFF,,@E++++83+68=EC,3><FECFG,++*:*?DGF>6,=BDFA=C)9(82:4:58(/(/(06)(92,(75)6(*284(4<CA>*8>1())39((-(()-1*(.58:?<F()2:(41(3;>()3(/.<(--72*6<.
@M04650:207:000000000-C238N:1:1101:22413:11224 2:N:0:19
GGACTACCAGGGTTTCTAATCCTGTTTGCTCCCCACGCCTTCGCGCCTCAGCGTCAATATTGGTCCAGAAAGTCGCCTTCGCCACCGGTATTCCTCCTGATATCTACGCATTTCACCGCTACACCAGGAATTCCACTTTCCTCTCCCATATTCAAGATATACAGTATCAACTGCACTTCCGGGGTTGAGCCCCGGGCTTTCACAGCTGACTTACATATCCGCCTACGCGCTCTTTACGCCCAGTGATTCCGAATAACGCTTGCACCCTCCGTATTACCGCGGCTGCTGGCACGGAGTTAGC
+
CCCCCGGD@FGGGGGGGGGGGGGGGGGGGGGGGGGGGG,FGGG;@EGGGGGGGGGG,FD<EGGGGGGG@CFG,FFGGGGGGGGEGGGDG7FFGGGBGCGGGGGGGGGGGGGGGGGGGDGGGDGGGGGFGGGGGGGGG98FFCFFGGGGFD=FF,EF,,38,CDEGB:EAEC@DGG?@FGGGGGGGG>FGGGG9C?E*@DGGFGFF>*;BGGGE+++1*>D@FFF?FDE0D1;DFFCF;GGGF(8*:<BGFFF(5<AGFFFFFGBGGF?FFBF<6,4A?:B09;>F:35>E(<69132EA><
@M04650:207:000000000-C238N:1:1101:12469:11285 2:N:0:19
GGACTACCCGGGTTTCTAATCCTGTTTGATCCCCACGCTTTCGTGCTTGAGCGTCAGTTATAGTTTAGTAAGCTGCCTACGCAATCGGAGTTCCTCGTTATATCTATGCATGTCACCGCTACACAACGAATTCCGCCTACTTCATCTATACTCAAGAATCCCAGTTTCAACGGCAGTTCCAACGTTGAGCGTTGGTATTTCACCGCTGACTTAAAATCCCGCCTGCGCACCCTTTAAACCCAATAAATCCGGATAACGCTCGCATCCTCCGTATTACCGCGGCTGCTGGCACGGAGTTAGC
+
CCCCCGGGGGGGGCFGGGGGGGGGGGFGGGGGGGGGGGGGGGGFGGGGGGGGGGGGGFGGGGGFFGGGGCFGGGGFGGGGGGGGFGGGGGCGGGGGGFGGGGGGGGGGGGGGGGGGGGGGGFGFFCGGGGGGGGGGGGGGGGGFGGGGFFFFGGGGGGG9FGGGD,E;==DGDGGGGGGGF9DGGGEGGGGGEGGGGDGGGFGFDG4DACFDEFGGFFGFDGB=DFFFFGBF;6;EFFGGGDFFGGFE>;BB;):AF?>?B35(788?F?>:0;5-<C:799BBFBFFFG0939(,-*6<2
@M04650:207:000000000-C238N:1:1101:20671:11297 2:N:0:19
GGACTACACGGGTTTCTAATCCTGTTTGCTCCCCACGCTTTCGTGCATGAGCGTCAGTGTTATCCCAGGGGGCTGCCTTCGCCATCGGTATTCCTCCACATATCTACGCATTTCACTGCTACACGTGGAATTCTACCCCCCTCTGACACACTCTAGCTGTGCAGTCACAAGTGCAGTTCCCAGGTTAAGCCCGGGCATTTCACACCTGTCTTACACAACCGCCTGCGCACGCTTTACGCCCAGTAATTCCGATTAACGCTCGCACCCTACGTATTACCGCGGCTGCTGGCACGTAGTTAGC
+
CC9CCFGGGGGGGGGGGGGGGGGGGGGGGGGGGGGGFGGGGGGGFGGGEFGGEFGGGGGGGGGGFGFGGCGEGGGGGGGGGGGGGGGDGDFGGGGGGGGFGGGGGGGFGGGGGGGGGGGGGGGGGGGGGGGGGGGGGCGGGGGFGFGGGGGFGGFFGFEFDGFGGGGGF96EGCFFGGGGE=:FGGDFFFGGEGGE4CGGGFGFFGGFFGFFEF>F4BGGFGFFFFFF0DBBFEFFF@GEGBBF779AGFFFFD5AFFFFFFG6DG::?BB?B7:<FGFB02696???:5(<?:1<?C>24
@M04650:207:000000000-C238N:1:1101:8718:11304 2:N:0:19
GGACTACCCGGGTTTCTAATCCCGTTCGCTACCCTAGCTTTCGCACATGAGCGTCAGTCTTGTGCCAGGAAGCCGCCTTCGCCACTGGTGTTCTTCCCGATATCTACGCATTTCACCGCTACACCGGGAGTTCCACTTCCCTCTCACATACTCTAGGCTTACAGTATCAGATGACAAACAGATGGTAAGCACCTGCCTTTTACATCTGACTTATAAACCCGCCTGCGTGCGCTTTACGCCCAGTAATTCCGGACAACGCTTGCCCCCTACGTATTACCGCGGCTGCTGGCACGTAGTTTGC
+
CCCCCGGGEGGGGGGGGGGGGAFGGGGGGGGGGGGGGGGDGGGCEGGGGGGGGGGGGGGGGFG<DGDGFGGGGGGGGGGGGGGGGGGGGGGGGGGGGGGEGGGGGGFGGGGGGFEGEEGGDGGGGGGG>=FGGGFGGGGFGGGFGGGGGDEFGGDFFGGGFDGGGGCGA@CGDGG7FFEGG7DDCGGGEGFG@CGFFGGGCEFFC7:8AFGGFGGGFF6C@G>?FFFEDD>B>EF68;@C7;DFG:<AGFF>0>5<D06131C,9E>9<?BFFG?)<C6;(716(4??FD?FFB71:F<<2
@M04650:207:000000000-C238N:1:1101:10567:11320 2:N:0:19
GGACTACAGGGGTTTCTAATCCCGTTCGCTACCCTAGCTTTCGCACATGAGCGTCAGTTATGTGCCAGGAAGCCGCCTTCGCCACTGGTGTTCCTCCCGATATCTACGCATTTCACCGCTACACTAGGAATTCCGCTTGCCTCTCCTGTACTCCAGACTGGCAGTTTCTTATGCTTACTCGGGGTTAAGCCCCGGTCTTTTACATATGACTTGCCTGTCCGCCTACTCACCCTTTACACCCAGTAATTCCGGATAACGCTTGCCCCCTACGTTTTACCGCGGCGGCTGGCACGTGGTTAGC
+
CCCCCGGGGGGGGGGGGGGGGGGGGGGGGGGGGGGGGGGGFGGGGGGGGGGGGGGGGAFGGGGGGFGGGFFGDGGGGGGGGGGGGGGGGGGGGGGGGFGGGGGFGGGFFGDEGGGGGGGGGGGGGGGGGGGGGGGGGEGGGGFBGGDGGGGFG>FGGGGGFFFGFFCGCADFFGG7FGG7EGCECGGGGGDCEGGGGDGG+=EFFGGFEGGCBDGGFEGC954;@F<A<C6=DFAC=CGGC1(.+@??FFF0(7D<F?>FF?F?<EB0:<<::G0:CC<06>F((-14?>1??1((-;60.
@M04650:207:000000000-C238N:1:1101:7991:11447 2:N:0:19
GGACTACAGGGGTATCTAATCCCGTTCGCTACCCTAGCTTTCGCACATGAGCGTCAGTCTTGTGCCAGGAAGCCGCCTTCGCCACTGGTGTTCTTCCCGATATCTACGCATTTCACCGCTACACATGGAGTTCCACTGTCCTCTTCTGCACTCAAGTTTCCCAGTTTCCGATGCGCTTCCTCGGTTAAGCCGAGGGCTTTCACATCAGACTTAAAAAACCGCCTGCGCTCGCTTTACGCCCAATAAATCCGGATAACGCTTGCCACCTACGTATTACCGCGGCTGCTGGCACGTAGTTAGC
+
CCCCCGGGGGDGGEGGGGGGGGGGEFGGG:FEFGGGGD<FGGGGGGGGGFGGGCCCFGGD9FFGFAFGFGFFGGGFGGGFFEGGGCGGCFGGGEGCFFEGEF6FAFFGGGGGC9FFFCEC@F@FD8EFEF?CFGGFGGGGGCFFFGGGFF8BFFEFEFCDFG=DFFAFDGEDCG67>CGEGGGEGGECAEFDGGEGDGGFGFC98CGFFFGCCF88A987(),;,),8(/26(17<=8CE>::?F7<):)<><)/6649BB8<?GFF<?B:?<C?29>:2669>B?04::0<:(3:(2666
@M04650:207:000000000-C238N:1:1101:21291:11455 2:N:0:19
GGACTACTGGGGTATCTAATCCTGTTTGCTACCCATACTTTCGAGCCTCAGCGTCAGTTGATGCCCAGTAGGCCGCCTTCGCCACTGGTGTTCCTCCCGATATCTACGCATTCCACCGCTACACCGGGAATTCCGCCTACCTCTACATCACTCAAGAACAGTAGTTTTGAACGCAGTCTATGGGTTGAGCCCATAGTTTTCACATTCAACTTACCATTCCGCCTGCGCTCCCTTTACACCCAGTAATTCCGGACAACGCTTGCCACCTACGTTTTACCGCGGCTGCTGGCACGTAGTTAGC
+
CCCCCGGGGGGGGGGGGGGGGGGGGGGGGGGGGGGGGGGGGGGFGGGGGGGGGGGGGGGGGGGGGGGGGGGGGGGGGGGGGGGGGGGGGGGGGGGGGGGGGGGGGGGGGGGGGGGGGGGGGGGGGGGGGGGGGGGGGGGGGGGFGGGGCGGFGGGGFGGGGGGCFGGFFEGGGGGGGGGGGGGGG@BFFGGGGGGGGGGGGFGFFGGFEGGGEGFGFFGGFGFFFFFFBDFFFGFFFEGGFFFEGGFFGCFFFFGFGFFFFBG>>FBB:?FF?F0<?C(14699908:0C?GBF<FFCAA4
@M04650:207:000000000-C238N:1:1101:15580:11472 2:N:0:19
GGACTACTGGGGTATCTAATCCTGTTTGCTCCCCACGCTTTCGAGCCTCAACGTCAGTTATCGTCCAGTGAGCCGCCTTCGCCACTGGTGTTCCTCCTAATATCTACGCATTTCACCGCTACACTAGGAATTCCACTCACCTCTCCGACACTCTAGCAAAGCAGTTTCCAACGCAGTCCCAGGGTTGAGCCCTGGGTTTTCACTCCAGACTTGCTTCGCCGTCTACGCTCCCTTTACACCCAGTAAATCCGGATAACGCTTGCCCCCTACGTATTACCGCGGCTGCTGGCACGTAGTTAGC
+
CCCCCEGFGGGGGGGGGGGGGGGGGGGGGGGGGGGGGGGGGGG?FGGGGGGGGGGGGGGGGGGGGGGGGGGGGGGGGGGGGGGGGGGGGFGGGGGGGGFGGFFGGGGGGGGGGGGGGGGGCFGGFFGGGGGGGGGG,>8FF?EFGGG>GGGFGEFGGGF8FGFGGGGG9DF8CEGGGGGGGGGEGGGCGGGGFGGGFDGGFFGFFGGFBGGBEGGGFFGGFGFFFFDF6<9=DGACAEGGG@<@FGC<FFFF0554F:BF6?F0D=96186??G:)@F66(96((37?:G<E?<B41F2>A
@M04650:207:000000000-C238N:1:1101:14358:11477 2:N:0:19
GGACTACACGGGTTTCTAATCCTGTTTGCTCCCCTAGCTTTCGCACTTCAGCGTCAGTTTTTGTCCAGTGAGCTACCTTCGTCATCGGCATTCCTACATATATCTACGAATTTCACCTCTACTCATGTAGTTCCGCCCACCTTTCCAATACTCTAGAATTTCAGTTTCGTCGGCAAGCTAATGGTTGAGCCACTAGTTTTCACCGTCGACTTGAAACCCCGCCTAGATGCCCTTTATGCCCAATAATTCCGGATAACGCTTGCGACATACGTATTACCGCGGCTGCTGGCACGTATTTAGC
+
CCCCCFGGGGGGGGGGGGGGGGGGGGGGGGGGGGCFGGGGGFGGGG7EGGGFGGGGGGGGGGGGGGGGGGGBFFCGCGGGG<FG8FFEDGGFGGF<FEGGGFGGGFGG>EFGFGGGGGFGGGFG,FFFFD?FFGGG>CEGGG8FGFGG9DGFG=EA,ECGAGGGGGGGGGDCCFGGGFG82=E9EGG8=FFDCFCFGGGGGFFF>CD@AGGDB*?CFDCDAGFFF478<G3@EGA=84CEG9@BGFEFGFF6(:DAGDFFD?GB):94)):?2C:2CD:>B0(414??2C(+,(4<7CA26
@M04650:207:000000000-C238N:1:1101:19388:11480 2:N:0:19
GGACTACAGGGGTATCTAATCCTGTTTGATCCCCACGCTTTCGTGCCTCAGCGTCAGTTCCAGCTTAGCCAGCTGCCTTCGCAATCGGCCTTCTGTGCAATCTCTATGCATTTCACCGCTACACTGCACATTCCGCCAACTTCATCTGTACTCAAGCTCCACAGTATCAACGGCGCTGCTAGGGTTGAGCCCCAGCCTTTCACCGCTGACTTATAAAGCCGCCTACGCACCCTTTAAACCCAATGAATCCGGATAACGCTCGGATCCTCCGTATTACCGCGGCTGCTGGCTCGGAGTTAGC
+
CCCCCG8F@ED+FFGGGGFFGGGGFGGGGGGGGGGGGGGGGGGGF@FEGEDFGGCEFGGGFDFGGGGDFFGFGGGGFFGGGGE@FFDGGGGFEG,CCFFGG,@FFFGGDCFDGGGCGG>DGEGFGFDFDFFGDF?GGEGGGGGF8,>DFGGFFGGDDGGGGGGGFFCGFDGGG@CGC>CFGGGGGFGFEFGF5?A:CG:DDCFF?C9?5DGDCCF+=AFF2/559A2A?C>71?A6A4CF7;886+6<7/:97D3<6<9B:>)21*44).(4:*49E:,2-91760:0:=(<1230-*).6
@M04650:207:000000000-C238N:1:1101:22313:11502 2:N:0:19
GGACTACACGGGTTTCTAATCCTATTTGCTCCCCACGCTTTCGCATCTCAGCGTCAGTACTGCACCAGGTAGTCGCCTTCGCCACTGATGTTCCTCCAGATCTCTACGGATTTCACCCCTACACCTGGAATTCCACTACCCTCTCACAGACTCAAGCTCTACAGTATCAAAGGCAGTTCCACGGGTAAGCCGTGGGATTTCACCTCTGACTTATAAAGCAGCCTACATGCGCTTTACGCCCAGTGCTTCCGATTAACGCTTGCACCCTCCGTATTACCGCGGCTGCTGGCACGGAGGTAGC
+
CCCCCGGGGGGGGGGGGGGGGGGGGGGGGGGGGGGGGGGGGGGGGGGGGGGFGGGGGGGGGGGGGGGGGGGGGGGGGGGGGGGGGGGAFGGGGGGGGGGGGGGGGGGGG7?CFFGGGGEFFGGGFFGFGGFGGGGEFFGGGFFFGGGGGGGFFFGGGDGGGGGGFGGGGGGGGGGGGGGFGGGEEGGFEFD>EGGGGGGGGFFC5DFFEF>9AG7+:AFFDG=BBFFF<C/((:6>F>EFD;((*+9?FFE;@BD?CDFFD<CEGF@;6?130C?>?F?>F>F;B0,,5C<FF>6((1.45
@M04650:207:000000000-C238N:1:1101:17322:11578 2:N:0:19
GGACTACAGGGGTTTCTAATCCTGTTTGATCCCCACGCTTTCGCATCTCAGCGTCAGTACTGCACCAGGTAGTCGCCTTCGCCACTGATGTTCCTCCAGATCTCTACGGATTTCACCCCTACACCTGGAATTCCACTACCCTCTCACAGACTCAAGTCTAACAGTATCAAAAGCAGTTCCACGGGTGAGCCGTGGGCTTTCACTTCTGACTTATCAAACAGCCTACATGCGCTTTACGCCCAGTGATTCCGATTAACGCTTGCACCCTCCGTATTACCGCGGCTGCTGGCACGGAGTTAGC
+
CCCCCGGGGGGGGGGGGGGGGGGGGGGGGGGGGGGGGGGGGGGGGGGGGGGGGGGGGGGGGGGGGGGGGGGGGGGGGGGGGGGGGGGFGGGGGGGGGGFGGGGGGGGGGGGGGGGGGGGGGGGGFGGGGGGGGGGGFGGGGGGFGFGGCFGFFGFGGGGGFC8DGFGGGGGGGGGGGGGGGGGGE@EFFFGGGGGGGGGGGFGFFGC@CFG@=EG@F;6CBFFFFA29<DB@@GF489EGGFFFG7CCGFFF?>DEFD>F;;GFGFFFFF0<?F0-<C4249(,,2:7?GFGF9>BFGB)4
@M04650:207:000000000-C238N:1:1101:15686:11646 2:N:0:19
GGACTACTGGGGTTTCTAATCCTGTTTGCTCCCCTAGCTTTCGCACTTCAGCGTCAGTTTTTGTCCAGTGAGCTACCTTCGTCATCGGCATTCCTACATATATCTACGAATTTCACCTCTACTCATGTAGTTCCGCCCACCTTTCCAATACTCTAGAATTTCAGTTTCGTCGGCAAGCTAATGGTTGAGCCACTAGTTTTCACCGTCGACTTGAAACCCCGCCTAGATGCCCTTTATGCCCAATAATTCCGGATAACGCTTGCGACATACGTATTACCGCGGCTGCTGGCACGTATTTAGC
+
CCCCCGGGGGGGGGGGGGGGGGGGGGGGGGGGGGGGGGGGGGGGGGGGGGGGGGGGGFFGGGGGGGGGGGGGGGGGGGGGGGGGGGGGGGGGGGGGGGGGGGGGGGGGGGGGGGGGGGGGGGGGGFGGGGGGGGGGGGGGGGGFGGFGGGGFGGGGGGGGGGGGGGGGEFEGDGDEGGGGGGGGGGGGGGGFGGFGGGGGGFFFFGGFFGGGFGGGF8EGFG9>FF=FFG3@=GFEFFGGGBDBFGFFGFFFFFGEG<606?FBGGF1A??><E?BFC?6>F>>FF080C?E?BFA?GAF:
@M04650:207:000000000-C238N:1:1101:19373:11654 2:N:0:19
GGACTACACGGGTTTCTAATCCTGTTTGCTCCCCACGCTTTCGCGCTTTAGCGTCAGTAATTGTCCAGTGAGCTGGCTTCCCCACTGGTATTCCTACTAATATCTACGAATTTCACCTCTACACTTGTAGTTCCGCTCACCTCTCCAATACTCTAGTCTCACAGTTTCCAACGCAATACGGGGTTGAGCCCCGCAGTTTAACATCAGACTTTTCAAACCACCTAGACCCGCCTTACGCCCAATAAATCCGGATAACGCCTGGGCCATACGTATTACCGCGTCCGCTGGCACGTATTTAGCC
+
CCCCCGGFGGGGGGGGGGGGGGGCGGDGGGGGGGGGEGFGGGG@EG:F,CEFGGGGGG,,,6CEGGGGG,@@F,F,FGFG<FGG+,EF,,CFGGG<F,5FFGGGGGGG::FGGGGGGFGGFGGGG4C5<<EFGGEGC+@FGGGFGG9=,AGFGCEFFD9,7?F9FGGGGD;@=F6+A8F=6+@3@+4D,DGG7?>**2@,+45BF849)*=B6++517D749>=***//)-(0123)(=:*68)*C<CGE)2(:+;*(((-(*(9*,5:??><<56E*,1(4((-,(,8*5/8().-+)).
@M04650:207:000000000-C238N:1:1101:6444:11661 2:N:0:19
GGACTACTGGGGTATCTAATCCCGTTCGCTACCCTAGCTTTCGCACATGAGCGTCAGTCTTGTGCCAGGAAGCCGCCTTCGCCACTGGTGTTCTTCCCGATATCTACGCATTTCACCGCTACACCGGGAGTTCCACTTCCCTCTCACATACTCTAGGCTTACAGTATCAGATGACAAACAGATGGTAAGCACCTGCCTTTTACATCTGACTTATAAACCCGCCTGCGTGCGCTTTACGCCCAGTAATTCCGGACAACGCTTGCCCCCTACGTATTACCGCGGCTTCTGGCCCGTAGTTTCC
+
@-6@@FGGDF8:FCGFGGGGGGFGGGGGGG7FFGGD<FFGGGFGEGEE=FEAGCFE:FDFCCEA9FGGF,CB<EGGDGGGFGGGGFCFGGGGGGGCEGE7:@EFGGGGFGEGGGGDGCEDCGGG:EDF7@CFFFGGGGF9EGGFC9D8CECFGGGF?F8@@FGDF9EFFG?@F;,,<CE?,@9@FFBA,@=CCFCCFF;A?BEAFDB6ADFGF++29*DC2DBFBFB>(:9@FGFFFDGGG1747;??CF;14>D:C(4(4<F?*C>9(,(47GB2<C:B990((4>2)<8F040(.3:).
@M04650:207:000000000-C238N:1:1101:15320:11664 2:N:0:19
GGACTACAAGGGTTTCTAATCCTGTTTGCTCCCCACGCTTTCGCGCTTTAGCGTCAGTATTTGTCCAGTGAGCTGGCTTCCCCATCGGCATTCCTACAAATATCTACGAATTTCACCTCTACACTTGTAGTTCCGCCCACCTCTCCAATACTCTAGTCTAACAGTTTCCAACGCAATACGGAGTTGAGCCCCGCAGTTTAACATCAGACTTTTTAAACCACCTAGACGCGCTTTACGCCCAATAAATCCGGATAACGCTCGGGGCATACGTATTACCGCGGCTGCTGGCACGTACTTTGCC
+
CCCC<FGGGGGGGGGGGGGGGGGGGGGGGGGGGGGGDGCFFFGGEGFFFGGGGGGGGGGGGGGGGGGGGGFGGGGGGGGGGGGGGGGGGGGGGGFFGGGGGCFGGGGGGGGGGGGGGGGGGGGGFGGDFFGGGGGDGGEDGGGFGGGGGGGDGDCFFGGGGFGGGFGGGGFGGGGGGGGCECEEGGGGFGGEEGEGGGFC2BD>?>C9EGFGFGGF9B,;@DFEEFFE>G@1;5A<B6E:C;@3>FCCDD:(,=7)*(-12>G;<5:4308):<:62*,7((-2<0733*,A::(-6+6<<
@M04650:207:000000000-C238N:1:1101:25717:11703 2:N:0:19
GGACTACAGGGGTTTCTAATCCTGTTTGCTACCCATACTTTCGAGCCTCAGCGTCAATTGATGCCCAGTAGGCCGCCTTCGCCACTGGTGTTCCTCCCGATATCTACGCATTCCACCGCTACACCGGGAATTCCGCCTACCTCTACATCACTCAAGAACAGTAGTTTTGAACGCAGTCTATGGGTTGAGCCCATAGTTTTCACATTCAACTTACCATTCCGCCTGCGCTCCCTTTACACCCAGTAATTCCGGACAACGCTTGCCACCTACGTTTTACCGCGGCTGCTGGCACGTAGTTAGC
+
CCCCCGGGGGGGGGGGGGGGGGGGGGGGGGGGGGGGGGGGGGGGGGGGGGGGGGGGGGGGGGGGGGGGGGGGGGGGGGGGGGGGGGGGGGGGGGGGGGGGGGGGGGGGGGGGGGGGGGGGGGGGGGGGEGGGGGGGGGGGGGGFGGGGGGGFGGGGGGGGGFGGFGGGGGGGGGGGGGGGGGGGCFGGGGGGFE89CDGGCF;FFGGFFCGGFGGGFFFGBGF@2?9B9<9@@FFFFEFGGFDE7C?<FFFF;EG?FB>0:<GFGG?:BF?BBFFBGG?B9BFFFF?D:EBG64:61+-6-
@M04650:207:000000000-C238N:1:1101:13968:11718 2:N:0:19
GGACTACTAGGGTATCTAATCCTGTTTGCTCCCCACGCTTTCGTGCATGAGCGTCAGTACAGGTCCAGGGGATTGCCTTCGCCATCGGTGTTCCTCCGCATATCTACGCATTTCACTGCTACACGCGGAATTCCATCCCCCTCTACCGTACTCTAGCCATGCAGTCACAAAGGCAGTTCCCAGGTTGAGCCCGGGGAGTTCACCTCTGTCTTGCATAACCGCCTGCGCACGCTTTACGCCCAGTAATTCCGATTAACGCTTGCACCCTACGTATTACCGCGGCTGCTGGCACGTATTTAGC
+
CCCCCGGGGGGGGGGGGGGGGGGGGGGGGGGGGGGGGGEGGGGGGGGFDFGGGGGGGGGGGGGGGGGGGGGGGGGGGGGGGGGGGGGGFGGGGGGGGGGGGGGGGGGGGEGGGGGGGFGGGGGFGGGGGGGGGGGGGGGGGGGFGGGGGGGFGGGGGGGGGGGG,DCGGGGGFCFEEGGGDGGGC>F8FFGGGGGGC*FCFFFFFGFFEGGGFGGGF=FG@3;?FFF>9C;6;CA)A?EGGBFFG=A6767(1>*6C?01:<<<GFB82<??FC(-::(((46(-48B?EBGF20)(<6).
@M04650:207:000000000-C238N:1:1101:18198:11719 2:N:0:19
GGACTACTCGGGTATCTAATCCTGTTTGCTCCCCTAGCTTTCGTGCCTCAGCGTCAGAAATAACCCAGCAAGCTGCCTTCGCCCTCGGCGTTCTCCCAGATATCTACGCATTCCACCGCTACACCTAGAATTCCGCTTGCCCCTTTTATCCTCTAGCACGCTAGTATCGAATGCAGTTCCTCCGTTAAGCGAAGGGATTTCACATCCGACTTGGCGCACCGCCTACGCACCCTTTATGCCCAGTGATTCCGAACAACGCTCGCACATCTCGTATTACCGCGGCTGCCGGCACCAGCTTCCC
+
CCCCCGGGGGDCFGGFCFFFGGGGGGGGGGGGGGGGGGCFFGGGGGGGGGGGGFGGG9FCEFGFGGGGGFGGFGGGGGGFDEGGCFFGCGFFGGGGGGGFGGGFFGGGGGCGGGFGGGGGGGGGGD@BFFGGG9EGE8DFGGCFGDFGFFGFGGGGGGGGGFCEF;CFC@=EDFGFEFFGGGFGEFDFGGGDEGGGGGGGGFG9+@FEADCG:9DDDBE4=DFF<F@E;C>F=GA<C?FFB5;6*2:):670(;D<F3918(/3C845.)(,,;0>FC12-1133?(,1C(2(((()34.<
@M04650:207:000000000-C238N:1:1101:5626:11733 2:N:0:19
GGCCTACTGGGGTTTCTAATCCTGTTTGCTCCCCACGCTTTCGCGCTTTAGCGTCAGTATTTGTCCAGTGAGCTGGCTTCCCCATCGGCATTCCTACAAATATCTACGAATTTCACCTCTACACTTGTAGTTCCGCCCACCTCTCCAATACTCTAGTCTAACATTTTCCAACGCAATACGGAGTTTACCCCCGCAGTGTAACATCAGACTTTTTAAACCACCTAGACGCGCTTTACGCCCAATAAATCCGTATAACGCTCGGGGCATACGTATTACCGCGGCTGTTGGCCCGTATTTTGCC
+
-C-@CFGG,FFDEDFCEFEFF@A-CFFCFFGGCECE:C7@FG7CEDE=F@<FEGE>CGG6C9CECF,CF@F9EG<,@EFG=CE<EE::7CCFGFFGGDF9E9E;>EA,B,BDFD,CE@8A=FG<=,9A?<FEFD+@8CC@CDFBF@B,C8=?EFEEFDFD8?,,CADA,C9=C+3+8+@@+++8@8D,5@BC+;**;*@7??DFA?F*);>DEG*C+:6*51:B**8)2)4:85:357*11((.2:6?CB.=3)*.99??((9()*434:<.)0)-01,(-,(,()),(+(*-,.:4+)).
@M04650:207:000000000-C238N:1:1101:11904:11757 2:N:0:19
GGACTACTAGGGTATCTAATCCTGTTTGCTCCCCTAGCTTTCGTGCCTCAGCGTCAGAAGTAACCCAGCAAGCTGCCTTCGCCCTCGGCGTTCTCCCAGATATCTACGCATTCCACCGCTACACCTAGAATTCCGCTTGCCCCTTTTACCCTCTAGCATGCTAGTATCGAGTGCAGTTCCTCCGTTAAGCGGAGGGATTTCACACCCGACTTGGCATACCGCCTACGCACCCTTTATGCCCAGTCATTCCGAACAACGCTCGCACATCTCGGTTTACCGCTGCTGCTGGCACGAGATTAGC
+
CCCCCGGGGGGGGGGGGGGGGGGGGGGGGGGGGGGGGGGGGGGGGGGGGGGGGGGGGGGGGGGGGGGGGGGGGGGGGGGGGGGGGGGGGGGGGGGGGGGGDGGGGGGGGGGGGGGGFGGGGGGGGGGGGGGGGGGGGGGGGGGFGGGGGGGFGGGGGGGGGGGGGGGGGGGGDGGGGGGGCFFGGGGFGGGGDGGG>FGGGFGFF>DEFGDGFFFCFBGGFGF?FFFF?GFD?GFCFCGGGFFE*;?EGFF66BG?GF>117D05*).)63((1-5FGBF69BFFFF??GFG0,(-29<?F
@M04650:207:000000000-C238N:1:1101:7394:11759 2:N:0:19
GGACTACTGGGGTTTCTAATCCTGTTCGCTACCCATGCTTTCGAGCCTCAGCGTCAGTTACAGACCAGACAGCCGCCTTCGCCACTGGTGTTCTTCCATATATCTACGCATTTCACCGCTACACATGGAGTTCCACTGTCCTCTTCTGCACTCAAGTTTCCCAGTTTCCGATGCGCTTCCTCGGCTAAGCCGAGGGCTTTCACATCAGACTTAAGAAACCGCCTGCGCTCGCTTTACGCCCAATAAATCCGGACAACGCTGGCCACCTACGTATTACCGCGGCCGCTGGCACGTATTTAGC
+
CCCCCGGFGGGGGGGGGGGGGGGGGGGGGGDGGGG?GGGGGGGFGGGGGGGGEGGDFGFFGGGGG@FGGGGGGGGGGGGGGGGGGGGGGGGGGGFGGGGGGFFGGGGFGGGGGGGGGGGGGGFGGGGGFGGGFGGGGGGFFGGFFGFCFGGFGGGG,E;DEFGGFGGGGGEGDFEECDGD,,@+@F6DFGGGGGEGGGFGGFG6BC+9;FGGFGG>F:F4/9>=D:0369917F3;FFGCG<=8FC<>F?>9B@D?G>B?1094>C:0.44,)<8BGC((,(((((-4;G0<83()(354.
@M04650:207:000000000-C238N:1:1101:29086:11772 2:N:0:19
GGACTACAGGGGTTTCTAATCCTGTTTGCTCCCCACGCTTTCGAGCCTCAGCGTCAGTTACAGACCAGAGAGCCGCCTTCGCCACTGGTGTTCCTCCATATATCTACGCATTTCACCGCTACACATGGAATTCCACTCTCCTCTTCTGCACTCAAGTCTCCCAGTTTCCAATGACCCTCCCCGGTTGAGCCGGGGGCTTTCACATCAGACTTAAGAAACCGCCTGCGCTCGCTTTACGCCCACTAAATCCGGACAACGCTTGCCACCTACGTATTACCGCGGCTGCTGGCACGTAGTTAGC
+
CCCCCGGGGGGGGGGGGGGGGGGGGFGGGGGGGGGGGGEGGGGGGGGGGFGGGGGGGGGGGGGGGGGGGFCFGGGGGGGGGGGGGGGGGGGGGGGGGGGGGGGGFFFFGGGGGGGGGGGGDGGGFCGGFEEFGGGGGGGGGGGFGGGG,EFFEDFGGGGGGGGFDEGGFGGGGGGFFFGGGGGGGF>EGGGGGG>CGGGGGFGFFF7?BGGGFFG7A3@F;D;<;A>:2D@F?GFFFFGDG:(4DD7AGFB><>D:F>6???G77FB08?B7)<3AC>09>>>061,,3CBG:??14EA26
@M04650:207:000000000-C238N:1:1101:15578:11791 2:N:0:19
GGACTACCGGGGTATCTAATCCTGTTTGCTCCCCTAGCTTTCGCACTTCAGCGTCAGTTTTTGTCCAGTGAGCTACCTTCGTCATCGGCATTCCTACATATATCTACGAATTTCACCTCTACTCATGTAGTTCCGCCCACCTTTCCAATACTCTAGAATTTCAGTTTCGTCGGCAAGCTAATGGTTGAGCCACTAGTTTTCACCGTCGACTTGAAACCCCGCCTAGATGCCCTTTATGCCCAATAATTCCGGATAACGCTTGCGACATACGTATTACCGCGGCTGCTGGCACGTATTTAGC
+
CCCCCFGGGGGGGGGGGGGGGGGGGGFGFGGGGGGGGGGFGGGGDGGGGGGGGGGGGGGFGFGGFGFGGGGGGGGGFGGGGFCGGGGGGGGGGFFFFCFGGGGGGGGGDGGFGGGGGGGGGGGGGGGGGGGGGGGGGGEGGGFFGGGGGGGFGFGGFGFGGGFGGGGF6DGEGGG+AFGGDGGGGGGGGGFFGGGGGGGGGFGFEDCDFDCD@G>FFBGGFGFFFABFFGEFFGFCFCGGG@08<FE67A6;D3CEG@9?0856DGF:>B?F?FBFG><F0>9BFB72552C??FD:F2<<
@M04650:207:000000000-C238N:1:1101:6556:11796 2:N:0:19
GGACTACACGGGTATCTAATCCCGTTCGCTACCCTAGCTTTCGCACATGAGCGTCAGTTATGTGCCAGGAAGCCGCCTTCGCCACTGGTGTTCCTCCCGATATCTACGCATTTCACCGCTACACCGGGAATTCCACTTCCCTCTAACATACTCTAGACTTGCAGTATCAGCCGACACCCGCCAGTTGAGCTGACGTATTTTACAGCTGACTATCAAATCCGCCTGCGTGCCCTTTACGCCCAGTAATTCCGGACAACGCTTGCCCCCTACGTATTACCGCTGCTGCGGGCACGTAGTTTGC
+
CCCCCGGEFGGGGGGGGGGGGGFGGGCFGGCGGGGGGGGGGGGGGGGGGGGGGGGGGGGFGFGGGGGGGGGGGGGGGGGGGGGGGGGGGGGGGGGGFGGGGEEGGGGGGGGGGGGGGGGGGGGGGEGGGGGGGGGGGGGGGFGF,,9EGGGFGGGFFGGGGGCGGGECCEFGC7+@?7C>>F>@FGGGGGGGGF>CFGGGGFGFAF<FEGGGEGGGFEGGFGFDFFFE;D0;EGFFFFGGGF??FCBAGFF9(8DBGB01?6F(9CF>:1:B>EB<GF?>((4:B2(-4=2C131::F445
@M04650:207:000000000-C238N:1:1101:26978:11841 2:N:0:19
GGACTACCGGGGTTTCTAATCCTGTTTGCTCCCCAAGCTTTCGCACCTCAGCGTCAGTTTTTGTCCAGTGAGCCACCTTCGCCACCGGTATTCCTACATATATCTACGAATTTCACCTCTACACATGGAGTTCCACCCACCTCTCCAATACTCTAGAATTTCAGTTTCGTCGGCAAGTCATTGGTTGAGCCCCTGGATTTCACCGCTGACTTGAAACCCCGCCTACATGCCCTTTATGCCCAATAATTCCGGATAACGCTTGCACCATACGTATTACCGCGGCTGCTGGCACGTAGTTAGC
+
CCCCCGGGGGGGG:FFGGGGGGGGGGGGGGGGGGC,EFGGGGGGDG@F8FGGGGGGGG6,CFEDFGGGGGFF,4,CAFGGG7FG:?FG=@FGGGG,F=,CFFGGGGGGDGGGGGGGGDGGGG9F,AF8F,AEGE9F=EGGGG8:=8E=,@@FGFGG;6@7,CEFGGGGE,33=FGE12,,,3,@FG8FGGF+*1*10=FGFFG****:>*+5*A*C*)=DFGBF=)(+0<)6;664+9FGGFFFG7??>AA0/8D@C8@FF?3)*2(58823<GFFFG:>BFFB9??0?E7C?(,8:?4<6
@M04650:207:000000000-C238N:1:1101:15500:11859 2:N:0:19
GGACTACCGGGGTTTCTAATCCCGTTCGCTACCCTAGCTTTCGCACATGAGCGTCAGTCTTGTGCCAGGAAGCCGCCTTCGCCACTGGTGTTCTTCCCGATATCTACGCATTTCACCGCTACACCGGGAGTTCCACTTCCCTCTCACATACTCTAGGCTTACAGTATCAGATGACAAACAGATGGTAAGCACCTGCCTTTTACATCTGACTTATAAACCCGCCTGCGTGCGCTTTACGCCCAGTAATTCCGGACAACGCTTGCCCCCTACGTATTACCGCGGCTGCTGGCCCGTAGTTTGC
+
CCCCCGGGGGGGGGGGGGGGGGGGGGGGGGGGGGGGGGGGGGGGGGGGGFGGGGGGGGGGGGGGGGGGGGGGGGGGGGGGGGGGGGGGGGGGGGGFGGGGGGGGGGGGGGGGGGGGGGGGGGGGGGGGGGGGGGGGGGGGGGGFGGGGGGGFGFGFGGGGGGGGGGGGGGGGGGGGGGGGGGFGGGGGGFGGGGGGGGGGGFGFFGGFFGGG478DFFG*:DB;;A>>(56@0E>EFFGGF?:?DFBFDFF0:@G6419???G0<F>6<?0,)<8<FC?F;9901:BDFC(:(44((<442
@M04650:207:000000000-C238N:1:1101:29316:11876 2:N:0:19
GGACTACTCGGGTTTCTAATCCTGTTTGATCCCCACGCTTTCGCATCTCAGCGTCAGTACTGCACCAGGTAGTCGCCTTCGCCACTGATGTTCCTCCAGATCTCTACGGATTTCACCCCTACACCTGGAATTCAACTACCCTCTCACAGACTCAAGCAATGCAGTTTCAAAGGCAGTTCCACGGTTGAGCCGTGGGCTTTCACTTCTGACTTATCAAACAGCCTACATGCGCGTTACGCCCAGTGATTCCGATTAACGCTTGCACCCTCCGTATTACCGCGGCTGCTGGCACGGAGTTAGC
+
CCCC,CEADFEGF@CGGGGGGFGGGGGFG9C<FGGGGG7FGGGEG@EEEFGGGGC:CEFFGF9EE@GGGGFFC,C@@@FFDFGGGGGGGGFFGE8F,AFFFGCFGGGGDEGG<EFGCFC?FFEF8BEFCFFGG<>5EFEFDGG5DDDEFGCD8DEFFFFDDFGGCEFFF;C9DAFEGFGFGFEEFECFGGGGGEGEC+<<DFG6<CCCEGGDC+BDFACF24>BEFB6<F=A(=>=B?*=C7;;=C3?>@F;7:5;+60,/:F@FGB((,3:B@,4@FF;;>B(4672?G?F?>(((;6-)
@M04650:207:000000000-C238N:1:1101:11990:11890 2:N:0:19
GGACTACAGGGGTATCTAATCCTGTTTGCTCCCCTCGCTTTCGCACTTCAGCGTCAGTTTTTGTCCAGTGAGCTGCCTTCGCCATCGGCATTCCTACATATATCTACGAATTTCACCTCTACTCATGTAGTTCCGCCCACCTTTCCAATACTCTAGAATTTCAGTTTCGTCTGCAAGCTAATGGTTGAGCCACTAGTTTTCACCGTCGACTTGAAACCCCGCCTAGATGCCCTTTCTGCCCAATAATTCCGGATAACGCTGTCGACATACGTATTACCGCGGCTGCTGGCACGTATTTAGC
+
CCCCCGG8FGGGGGGGGGGGGGGGGG9FGGGGGG,,@FGGGGGG7FCFFGGGGGGGGGFF,,@CFGGGGGGGGD,<FFGGF,CF@FGGE7FGGGGCFFFGGGGGFFGG:FGGGGGGGFGGGG;F9FF<FFFGGGCF+=+CEF8<AFDAFEFFGGGG9EG9;FCGGFGGG=C,=FGFGG,=,,@>FGG@DFG,@=DFFGGCFF>A5;6959?3>@F8985*)94>AA3=?CB=BGF484;FFB25?CEEGFF6?:CAF@9@((0/*=(//75?<C2<FGB6>>>>BB:5:C(22(492E><<
@M04650:207:000000000-C238N:1:1101:16936:11916 2:N:0:19
GGACTACCCGGGTTTCTAATCCTGTTTGCTCCCCACGCTTTCGCGCCTCAGCGTCAGAACCGGACCAGTAAGCCGCCTTCGCCACTGGTGTTCTTGCGAATATCTACGAATTTCACCTCTACACTCGCAGTTCCACTTACCTCTTCCGGTCTCTAGCCATACAGTATCGAAGGCAATTCTGTGGTTGAGCCACATGCTTTCACCCCCGACTTATACGGCCGCCTACTCGCCCTTTACTCCCAGTAATTCCGATTAACGCTTGCACCCTCCGTATTACCGCGGCTGCTGTCACGGAGTTAGC
+
CCCCCGGGGGGGGGGGGGGGGGGGGGGGGGGGGGGGGGGGGGGGGGGCGGGGGGGGGGGGG:FGGGGGGGGGGGGGGGGGGGGGGFFGGGGEGGFGGDEGGGGGGGGGEGGGGGGGEDGGGGGGGGGGGGGGGGGGGGGGGFFFGGGGGGGFGGGGGGGGGGCCFFGGDEGGGGGFFCCFCFGGGGGFGCFGGG,CFBCFFAFF4DGDFGGDCFCFF<GGBC>D?F)=/77:;E:AF)38:03(*26>DFF61<<>C6;?FFF>FGF24296(25:C:12(4((1(:B)<)9(301:FD26
@M04650:207:000000000-C238N:1:1101:24801:11936 2:N:0:19
GGACTACTCGGGTTTCTAATCCTGTTTGATCCCCACGCTTTCGCATCTCAGCGTCAGTACTGCACCAGGTAGTCGCCTTCGCCACTGATGTTCCTCCAGATCTCTACGGATTTCACCCCTACACCTGGAATTCCACTACCCTCTCACAGACTCAAGCTCTACAGTATCAAAGGCAGTTCCACGGGTAAGCCGTGGGATTTCACCTCTGACTTATAAAGCAGCCTACATGCGCTTTACGCCCAGTGATTCCGATTAACGCTTGCACCCTCCGTATTACCGCGGCTGCTGGCACGGAGTTAGC
+
CCCCCGGGGGGGGGGGGGGGGGGGGGGGGGGGGGGGGGGGGGGGGGGGGGGGGGGGGGGGGGGGGGGGDGGGGGGGGGGGGGGGGGGGGGGGGGGGGGGGGGGGGGGGGCBGGGGGGGGGGGGGGGGGGGGGGGGGGGGGGGGFFFGGGGGFGGGGGGGGGGGGGGGGFGGGGGGGGGGGGGEGGGGGFFGGDEGGFGGGGFGFAGDFFGGGFGGFFFGG2>B@=>@F?GFFFGFEF=CGG>D4DF5EGFF@FFGFG@;1?;5)=F@DDFFFFFFACF?F;>>1>BD:BGBGFF>B1F2<9
@M04650:207:000000000-C238N:1:1101:27902:12007 2:N:0:19
GGACTACTAGGGTTTCTAATCCTGTTTGCTACCCACGCTTTCGCATCTGAGCGTCAGTCATCGTCCAGAAAGTCGCTTTCGCCACCGGTGTTCCTCCCAATATCTACGAATTCCACCTCTACACTGGGAATTCCACTTTCCTCTCCGAGACTCAAGCCAGACAGTTTCCAATGCACTTCCGGGGTTAAGCCCCGGGCTTTCACATCTGACTTACCCAACCGCCTACATGCGCTTTACACCCAATGATTCCGAATAACGCTTGCACCCCCCGTATTACCGCGGCTGCTGGCACGGAGTTAGC
+
CCCCCGGG9FGGGGGGGGGGGGGGGGFGGG9FGGGGGGGGGGG7B6@F=FFGGGEGEFGGFEFGF7CG96FG@FGGBFGGGG:BFDFGGGGGGGGCE7DFGGGGGGEG7FGGAFFGG,DDGCFGG9?<EGGGFGAFG,,CEGF98EGG+@=@DDFGFG88,>AFGFGG9EC>D?D9EFGG8+>EGG6AFGGGGGGGGGGGGFGFFG+=ED+=8CC**5CC@G>FFF(67C9;>G>;AEG@F@(6*;)7CFA,-<FDG?((36/8DC:((41,48:<GG?;>9029:FF2C<GB>0(,A)-6
@M04650:207:000000000-C238N:1:1101:6677:12009 2:N:0:19
GGACTACCAGGGTTTCTAATCCTGTTTGCTCCCCACGCTTTCGCGCCTCAGCGTCAGAACCGGACCAGTAAGCCGCCTTCGCCACTGGTGTTCTTGCGAATATCTACGAATTTCACCTCTACACTCGCAGTTCCACTTACCTCTTCCGGTCTCTAGCCATACAGTATCGAAGGCAATTCTGTGGTTGAGCCACAGGCTTTCACCCCCGACTTATACGGCCGCCTACGCGCCCTTTACGCCCAGTGATTCCGAGCAACGCTAGCCCCCTTCGTATTACCGCGGCTGCTGGCACGAAGTTAGC
+
CCCCCGGGGGGGGGGGGGGGGGGGGGGGGGGGGGGGGGGGGGGGGGGGGGGGGGGGGGGGGGGGGGGGGGGGGGGDGGGGGGGEGGGGCCGGGGGFGGGGGGGGGGGGGFGGGGGGGGGGGGGGGGGGGGGGGG9FGGGGGGGFGGGGGGDDGGGGGGGFGGFGGGGGGGG7@F8FFGGGDDGCGGG6FGGGGGGGGGFGC6FFFGGF@GG5@>FFFFGGFGFF;A;8(79;BGF2F(CGGF0.>FADGF??13C(919?B6F:GGF>?FB:1C?)+:896>FFF<?FFGFGB?B?6@4::
@M04650:207:000000000-C238N:1:1101:10523:12023 2:N:0:19
GGACTACACGGGTTTCTAATCCCGTTCGCTACCCTAGCTTTCGCACATGAGCGTCAGTCTTGTGCCAGGAAGCCGCCTTCGCCACTGGTGTTCTTCACGATATCTACGCATTTCACCGCTACACCGGGAGTTCCACTTCCCTCTCACATACTCTAGGCTTACAGTATCAGATGACAAACAGATGGTAAGCACCTGCCTTTTACATCTGCCTTATAAACCCGCCTGCGTGCGTTTTACCCCCAGTAATCTCGGTCAACGCTTGCCCCCTCCGTATTCCCGCGGCTGCTGGCACGTCGTTGGC
+
CCACCGGAEG@FFGEGGFGGGGGGGGGGGGGGGGDFGGGGFGG7CFGGGGDFEGGCFEF9C<EEFGGFCD@F8@@FEEGF,6FF7==FFGGGGGGG,=BFEGEGGG<FGGGDFGGGGGC=@8CFFE++4:FDGGF9=E,8>DGFG9D2EDBDCF,EDC,@DDG?FGGGCDFG?A;E:CC8E:9D,@BFFC97,1DGFGFDC9DF65+=*398*==:9>D*2C5>5A@E>*,(,=57*)2=<.((3C?3+38(()*)2,3681*8C*4(((,-:F(59F2,,((,-().(:8C??((98(,,
@M04650:207:000000000-C238N:1:1101:29349:12027 2:N:0:19
GGACTACTAGGGTTTCTAATCCTGTTTGCTCCCCACGCTTTCGCGCCTCAGCGTCAGTTAATGCCCAGTAGGCCGCCTTCGCCACTGGTGTTCCTCCCGATCTCTACGCATTCCACCGCTACACCGGGAATTCCGCCTACCTCGACATCACTCAAGCTATACAGTTTCAAAAGCAGTTTATGGGTTAAGCCCATAGATTTCACTCCTGACTTGCATAGCCGCCTACGCCCCCTTTACACCCAGTAAATCCGGACAACGCTTGCTCCCTACGTATTACCGCGGCTGCTGGCACGTAGTTAGC
+
CCCCCGGGGGGGGFGGGGGGAGGDGGGGGGGFGGGGCFFGGGG;FCGE,CFFGGGGG<FFGGGGGFGGGGGGGGEGGGCGGGGGGGGGGGGGGGGFFGDGGEDGGGFGGGGGGGGFGGGGGGGG?FGGGGGGGGG+@CGGGFF*@+@>EGGFAEFG9CFEGGGC<FAFGGGGGCFGG>CEGGGCCGGFFFFGFE=CFFFFFFCAFCGFE4C7;FGFFBGGB42>1):3(16>>GFE+)>B*61;:C-5>FFF?FG?GF(432947@:1223.)<3:FG026-3>BBFF:=(0-(,((+--)
@M04650:207:000000000-C238N:1:1101:18700:12042 2:N:0:19
GGACTACTGGGGTATCTAATCCTGTTTGCTCCCCTAGCTTTCGCACTTCAGCGTCAGTTTTTGTCCAGTGAGCTACCTTCGTCATCGGCATTCCTACATATATCTACGAATTTCACCTCTACTCATGTAGTTCCGCCCACCTTTCCAATACTCTAGAATTTCAGTTTCGTCGGCAAGCTAATGGTTGAGCCACTAGTTTTCACCGTCGACTTGAAACCCCGCCTAGATGCCCTTTATGCCCAATAATTCCGGATAACGCTTGCGACATACGTATTACCGCGGCTGCTGGCACGTATTTAGC
+
CCCCCEGGGGGGGGGGGGGGGGGGGGGGGGGGGGGGGGGGGGGGGGGGGGGGGGGGGGGGGGGGGFGGGGGGGGGGGGGGGGGGGGGGGGGGGGGGGGGGGGGGGGGGEGGGGGGGGGGGGGGGGGGGGGGGGGGGEGGGGGGFGGGGGGGFFGGGGGGGGGGGGGGGGGGGGGCE=FGGFGGGGGG8EGEFFFGGGGGGFFFFDGDFFGGCEFGGFFGGFGFFFFFFCD>DFGFFFFC<FE@DGGEFGFF@FFGFG@BF;<F93:1625:<<@?AF>:>F;B>F:40>=(<<BFFFGFF<
@M04650:207:000000000-C238N:1:1101:18612:12047 2:N:0:19
GGACTACTAGGGTTTCTAATCCTGTTTGCTCCCCTAGCTTTCGCACTTCAGCGTCAGTTTTTGTCCAGTGAGCTACCTTCGTCATCGGCATTCCTACATATATCTACGAATTTCACCTCTACTCATGTAGTTCCGCCCACCTTTCCAATACTCTAGAATTTCAGTTTCGTCGGCAAGCTAATGGTTGAGCCACTAGTTTTCACCGTCGACTTGAAACCCCGCCTAGATGCCCTTTATGCCCAATAATTCCGGATAACGCTTGCGACATACGTATTACCGCGGCTGCTGGCACGTATTTAGC
+
CCCCCGGGGGGGGGGGGGGGGGGGGGGGGGGGGGGGGGGGGGGGGGGGGGGGGGGGGFGGGGGGGGGGGGGGGGGGGGGGGGGGGGGEGGGGGGGGGGGGGGGGGGGGGGGGGGGGGGGGGGGGGGGGFGGFGGDGGGGGGGGFGGGGGGGFGGGGGGGGGGGGGGGGGGGGCFEE?FGGCFGDFFGGGGGDGGGGGFGGGFGFBFG5=DGGFGGGFFGGAGFFFF=FEGFDBGFFF<FGGFDFGGFFGFFB;EGFGFF;67FF3=2,)7:<?FB9FGBFFFBF>BFFFD:G6?BF?E<26
@M04650:207:000000000-C238N:1:1101:2542:12057 2:N:0:19
GGACTACCGGGGTTGCTAATCCCGGTCGCTACCCTAGCTTTCGCACATGAGCGTAAGTATTGTGCCAGGAAGCCGCCTTAGCCACTGGTGTTCTTCCCGATATCTATGCATTTCACAGATACACTGCACATTCCGCCAACTCCATCTGTACTCAAGCCCCACAGTATCAACGGCGCTGCCAGGGTTGAGCCCCAGCCTTTCACAGCTGACTTATAAAGCCGCCTACGCACCATTTAAACCAAATGAATCCGGATAACGCTCGGATCCTCCGTATTACCGCGGATGCTGGCACGGAGGTAGC
+
CCCCCGGGGDGGF7+CFFFCC,CF+@FE>FEFGG,CFFCFEC@,:BEGFFCDGE,8FE,,9CCCFCFGC:EE<EFG@:,,::EFGGGGGCDFG9A,94FCBCGG9C?FFFA,CEDG,C,=>5>8,AFFEGG9=FF+@+=F86D9=DFGAF3?A=DFD+@6AFEG,C@DG9@EC<CEC0*,4DCEDECGGGCCGDEFGG,1:A;+4**;36C892:FFCF5;D@(6A6>7)6()+1)96+8*(34:D<6>)81:)9<4161:()4*80:),(,2;>)+2(-49(46<2<(::+3-76(;5).
@M04650:207:000000000-C238N:1:1101:24680:12060 2:N:0:19
GGACTACCCGGGTTTCTAATCCTGTTTGCTCCCCACGCTTTCGCGCTTTAGCGTCAGTATTTGTCCAGTGAGCTGGCTTCCCCATCGGCATTCCTACAAATATCTACGAATTTCACCTCTACACTTGTAGTTCCGCCCACCTCTCCAATACTCTAGTCTAACAGTTTCCAACGCAATACGGAGTTGAGCCCCGCCGTTTAACATCAGACTTAAAAAACCGCCTGCGCTCGCTTTACGCCCAATAAAACCGGACAACGCCTGCCACCTACGTATTACCGCGCCTGCTGGCACGTATTTCGCC
+
CBCCC8EFCFDFFBFDFGAFEFFFEFFFFFFGGGGGGGGG?FGCDGDF8<@FGGGGDGEFCCAF<CFGFCA5CEG,@F?FAFGGGGGDG7C?FFACGG9FFFFFDAF@C:8?EFFGGCF2>CEF;EFG9@FABFE:=@EGGDFFGCBDGC89FGGGFGFGEG?,:EFGFC93=:6CEFGGC+>>FGAGG7EEGE*@0;:D7F?9AF>*);:+18C*:@EC@GD1=8686>@?07+6;(BC53()00),1..1(018)((.28>?GG2(.312>+)-0/21(-((3(5(8*.1.(.(.+(-4
@M04650:207:000000000-C238N:1:1101:14299:12073 2:N:0:19
GGACTACTCGGGTATCTAATCCTGTTTGCTCCCCTAGCTTTCGCACTTCAGCGTCAGTTTTTGTCCAGTGAGCTACCTTCGTCATCGGCATTCCTACATATATCTACGAATTTCACCTCTACTCATGTAGTTCCGCCCACCTTTCCAATACTCTAGAATTTCAGTTTCGTCGGCAAGCTAATGGTTGAGCCACTAGTTTTCACCGTCGACTTGAAACCCCGCCTAGATGCCCTTTATGCCCAATAATTCCGGATAACGCTTGCGACATACGTATTACCGCGGCTGCTGGCACGTATTTAGC
+
CCCCCGGGGGG7FCFGGGGGGGGGGGGGGGGGGGGGGGGGGGGGGGGGGGGGGGGDGGGGGGGGGGGGGFGGGGGGGGGGGGGGGGGGDEGGGGGFGGGGGGGGGGGGDGGGGGGGGGGGGGGGFEGFGCFGGGEGGEEGGGGFGGGCCGGFGGGDGGGGFGGDFGGG6>EGGGEE6DFGFGGAFDCC?FGGGFGCGGGGGAFFD?DFFDGGFFD>F@C9);>AD4:FFGBFFG4*=CC<F=2>GFCFGFFB0>G3;<9;DFF;)866)41??C:>?>096;>>1:25,::6,4<FBGF<4
@M04650:207:000000000-C238N:1:1101:9567:12074 2:N:0:19
GGACTACCCGGGTATCTAATCCTGTTTGATCCCCACGCTTTCGCATCTCAGCGTCAGTACTGCACCAGGTAGTCGCCTTCGCCACTGATGTTCCTCCAGATCTCTACGGATTTCACCCCTACACCTGGAATTCCACTACCCTCTCACAGACTCAAGTCTAACAGTATCAAAAGCAGTTCCACGGGTGAGCCGTGGGCTTTCACTTCTGACTTATCAAACAGCCTACATGCGCTTTACGCCCAGTGATTCCGATTAACGCTTGCACCCTCCGTATTACCGCGGCTGCTGGCACGGAGTTAGC
+
CCCCCGGGGGGGGGGGGGGGGGGGGGGGGGGGGGGGGGGGGGGGGGGGGGGGGGGGGGGGGGGGGGGGGGGGGGGGGGGGFGGGGGGGGGGGGGGGGGFGGGGGGGGFGGEGGFFGGGGFGGGGGGGGGGGGGGGGGGGGGGGFGGGGGGGFGCFGGGGGGGGGGGGGGGGGGGGGGGGGGGGGGGGGGGGGGGGDGGGGGFFFFGGFFGGGEFGGA4,;>FBBFFFFFFFFFGAEF>EGD;@;CGCEFAFF@DGEG<B@DF5@CGDBFF146C?BGGFFB>BB>B>B0E0CBF01(;9A6
@M04650:207:000000000-C238N:1:1101:23200:12075 2:N:0:19
GGACTACACGGGTTTCTAATCCTGTTCGCTCCCCTAGCTTTCGCGCCTCAGCGTCAGTTGCAGTCCAGAAAGCCGCCTTCGCCACTGGTGTTCCTCCTAATATCTACGCATTTCACCGCTACACTAGGAATTCCACTTTCCTCTCCTGCCCTCAAGAAATACAGTTTCCATTCCATCACAGGGTTGAGCCCTGAACTTTAAAAACAGACTTGTATTCCCGCCTACGCGCCCTTTACGCCCAATGATTCCGGACAACGCTCGCCCCCTACGTATTACCGCGGCTGCTGGCCCGTAGTTAGCC
+
CCCCCGGGGGGGGGGGGGGGGGGGGGGGGGGGGGGGGGGGGGGGGGGGGGGGGGGGGGGCFGFGGFGGFGGGGGGGGGGGGGGGGGGFFGGGGGGGGGFGGGGGGGGGGGGGGGGGGGGGGDGGG8AFFGGGGGGGGGGGGGGFGGGGGGGFGGGGGFCGGGGGGDGGGGGFFCGGG6EFGGGGGGD@FGGGGGCFGGGGGFGFFGGFDG7:AFFGFFGGFGF=>D@8@GF>@CAEA@GFEF;@GF<CFFEDFFGBG>0:>BD:GGF?B:7><8>A9*--7379<B?:1/459><FF+492
@M04650:207:000000000-C238N:1:1101:10466:12079 2:N:0:19
GGACTACCGGGGTTTCTAATCCTGTTTGCTCCCCACGCTTTCGCGCTTTAGCGTCAGTATTTGTCCAGTGAGCTGGCTTCCCCATCGGCATTCCTACAAATATCTACGAATTTCACCTCTACACTTGTAGTTCCGCCCACCTCTCCAATACTCTAGTCTAACAGTTTCCAACGCAATACGGAGTTGAGCCCCGCAGTTTAACATCAGACTTTTTAAACCACCTAGACGCGCTTTACGCCCAATAAATCCGGATAACGCTCGGGGCATACGTATTACCCCGGCTGCTGGCCCGTATTTTGCC
+
CCCCCGGGGGGGGGGGGGGGGGGGGGGGGGGGGGGGGGGGCFGDFGCEFGGGGGGGGGFGGFFGGGGGGFFGGGGGGGGGGGGGGGGG7CFGGGGEGEGGGGGGGGGGGGGGGGGGGGGGGGGGGAE<FFFGGGGGGG>CCDGFGGFFFFGFGFGGGGC9EGGGGGGGGGGGDGGGG7FGG@CCF9,DFGGGGD>79@FC9=?FF7>44?FFECFFA:FFB*535A5?(1361CA<>DGGG6@3CGEFFD302>72C048(412>5:).24.:+6>9*(,4496(2871*,29(,56+)..
@M04650:207:000000000-C238N:1:1101:19901:12109 2:N:0:19
GGACTACTAGGGTTTCTAATCCTGTTTGCTCCCCTAGCTTTCGCACTTCAGCGTCAGTTTTTGTCCAGTGAGCTACCTTCGTCATCGGCATTCCTACATATATCTACGAATTTCACCTCTACTCATGTAGTTCCGCCCACCTTTCCAATACTCTAGAATTTCAGTTTCGTCGGCAAGCTAATGGTTGAGCCACTAGTTTTCACCGTCGACTTGAAACCCCGCCTAGATGCCCTTTATGCCCAATAATTCCGGATAACGCTTGCGACATACGTATTACCGCGGCTGCTGGCACGTATTTAGC
+
CCCCCGGGGGGGGGGGGGGGGGGGGGGGGGGGGGGGGGGGGGGGGGGGGGGGGGGDGGGGGGGGGGGGGGGGGGDFGGGGGGGGGGDGGGGGGGGGGGGGGGGGGGGGGGGGGGGGGGGGGGGFFGGGGGGGGGGGGGGGGGGFGGGGGGGFGGGGFGGFFFFGGGFFCGGGGGG>DFGGGGGGGGGGGGGDFGECGGGGGFFFDGGEFGGGFCFFFFGDFGFFDA=FFGFFFGF4CEFGGE2>GGFFGFF;?DDAG;@0<FG>)=;77=?FFGBBGF:>99B>>?DF0CBG:?0<BGFB>
@M04650:207:000000000-C238N:1:1101:8731:12112 2:N:0:19
GGACTACCAGGGTTTCTAATCCTGTTTGCTCCCCATGCTTTCGTGCCTCAGCGTCAGTTAAAGCCCAGTAAGCCGCCTTCGCCACTGGTGTTCCTCCCGATCTCTACGCATTTCACCGCTACACCGGGAATTCCACTTACCTCTACTTCACTCAAGCTCCTCAGTTTCGAACGCAATTTGTGGGTTGAGCCCACAGCTTTCACGCCCGACTTAAAGAGCCGCCTACGCACCCTTTACACCCAGTAAATCCGGACAACGCTTGCTCCCTACGTATTACCGCTGCTGCTGGCACGTATTTAGC
+
CCCCCGGGGGGGGGGGGGGGGGGGGGGGGGGGGGGGGGGGGGGGGGGGGGGGGGGGGGGGGGGGGGGGGGGGGGGGGGGGGGGGGGEFGGGGGGGGFGGGGGGGGGGGGGGGGGGGGGCGEGGGGGG>FCFGGGFFGGGGGGGFGDDGGGGFGGGFE,DEEGGGGGGGGGGGGGGGGGGGGGGEGGGGGGGGF>EGGGFGGAGFFGGFFGD5=FC7FFGGF:0;DA@FFGFFDGF<A7;AFFFEG*:AFFD;?BD6F>FB4:C4CFB8>?FB?F?<GGB>4>F?FF:)8G0F0(..(+:<A
@M04650:207:000000000-C238N:1:1101:16563:12137 2:N:0:19
GGACTACCCGGGTTTCTAATCCTGTTTGCTCCCCACGCTTTCGTGCATGAGCGTCAGTAGCGACCCAGGGGGCTGCCTTCGCCATCGGTGTTCCTCCACATCTCTACGCATTTCACTGCTACACGTGGAATTCCACCCCCCTCTGTCGTACTCTAGCTGTGCAGTCACAAGCGCAGCTCCCAGGTTAAGCCCGGGGATTTCACACCTGTCTTACACAACCGCCTGCGCACGCTTTACGCCCAGTAATTCCGATTAACGCTTGCACCCTACGTATTACCGCTGCTGCTGGCACGTATTTATC
+
<CCCC@FGGGGGGGGGGGGGGGGGGGGGGGGGGGGGGGGGGGGGGGGFFFGGGGGGGGGGGGGGGGGGGGDFCGGGCGGFGDGGGGGGGGGGGGFFGGGGGGGGGGGGGGGGGGFGFG?DCFGGCFFGGGGGGGE<FEE@EDEFGFGGGGGFCAE79DCFFAEFFF9,E9E8*@*@>*2DCCC7FCG?FGGFE5:54*?FF+9;6*0/9DF7?F7>4=C<6)::-8;>;D;6(:F)*3>8C:BFCC<BD?)4175):00(48*,02487????CBF?F06(,42)530:E(34?F)5::).
@M04650:207:000000000-C238N:1:1101:20537:12166 2:N:0:19
GACTACCGGGGTATCTAATCCCGTTCGCTACCCTAGCTTTCGCACATGAGCGTCAGTCTTGTGCCAGGAAGCCGCCTTCGCCACTGGTGTTCTTCCCGATATCTACGCATTTCACCGCTACACCGGGAGTTCCACTTCCCTCTCACATACTCTAGGCTTACCGTATCAGATGACAAACAGATGGTAAGCACCTGCCTTTTACATCTGACTTATAAACCCGCCTGCGTGCGCTTTCCGCCCAGTAATTCCGGACAACGCTTGCCCCCTACGTATTACCGCGCCTGCTGGCACGCATTTTGCC
+
CCCCCGGG:FGGGGGFDFG9EGFGGF;FEGGGGGFEFFGGFGGC@GGGGFGGGG7FF9EFFGFGGGGGCFDFGFGE=F9FGE=@FGFDCGGGGG;FFEGEGEGFGGEEGEGG,55C4>>CG@EF:FG+>=F,CDF9EGGGGG?DDDGGGF,9C,,EF?EFG,@ECD6,5,,5<FG,;CFGC=F,@CCGF@FF978FFGGGGFGFF+:+88=@C8CDFDGGFG?;1)/8;DF617+;31:EC::9C7>DGF)-1.*4718?FB70DE;0:8<?2@<<3*,4(4?::>0(4*5:,4((.<4<7
@M04650:207:000000000-C238N:1:1101:19536:12168 2:N:0:19
GGACTACTGGGGTTTCTAATCCTGTTTGCTCCCCTAGCTTTCGCACCTCAGCGTCAGTTATGGCCCAGAAGACTGCCTTCGCCATTGGTGTTCTTCCCAATATCTGCGCATTTCACCGCTACACTGGGAATTCCATCTTCCTCTACCAAACTCGAGTCTGCCAGTTCGGAATCCGGCTGGGGGTTGAGCCCTCAGATTAGAGATTCCGCTTAACAAACCGCCTACGCGCGCTTTACGCCCAATAAATCCGGATAACGCTTGCTCCCTACGTATTACCGCGGCTGCTGCCACGTAGTTAGCC
+
CCCCCGGGGGGGGGGGGGGGGGGGGGGGGGGGGGGGGGGGGGGGGGGGGGGGGGGGGGGGGGGGGGGGGGGGGGGGGGGGGGGGGGGGGGGGGGGGGGGGGGGGGGGGGGGGGGGGGGGGGGGGGGGGGGGGGGGGGGGGGGGFGGGGFGGFGGGGGGGGGGGGGGGGGGGGGGGGGGG6EGDGFGCCGFGGGGGFFFGGGF9AFGFFFGDGCFGGFFFGFGD;@ABB;C@F@=6EB:GG527:F?A>FF>::EDD77?0202<GG?)3?B?DGAAC3,41>61:DF)8A>54:6?69<AD
@M04650:207:000000000-C238N:1:1101:9067:12177 2:N:0:19
GGACTACCAGGGTTTCTAATCCTGTTTGCTCCCCACGCTTTCGCGCTTTAGCGTCAGTATTTGTCCAGTGAGCTGGCTTCCCCATCGGCATTCCTACAAATATCTACGAATTTCACCTCTACACTTGTAGTTCCGCCCACCTCTCCAATACTCTAGTCTAACAGTTTCCAACGCAATACGGAGTTGAGCCCCGCAGTTTAACATCAGACTTTTTAAACCACCTAGACGCGCTTTACGCCCAATAAATCCGGATAACGCTCGGGGCATACGTATTACCCCGGCTGCTGGCCCCGATTTTGCC
+
CCCCCGGGCFGGGGGGGGGGGGGGGGGGGGGGGGGGGGGGGGGGGGEGGGGGGGGDCFFGGGGGGGGGGGGGGGFFGGGGGGGGGGGGGGGGGGGGGGGGGGGGGGGGDGGGGGGGGDGGFGGGEFGGFGGGGGGGGGGGGGGFGGG8BAFFGGGFFGGGGGGGFGGGCFFGDGGDE?GEGDEEGFFGGGGGDEEEDGGD>BGFF7**7AFGEDGF>>GGBD==@6>B27>9@GFF:0EEE0337FEFFE=@FFGD<>::(4)178::?<34<<)<@*(,(--9B?0:254*(((-4+.25
@M04650:207:000000000-C238N:1:1101:2236:12179 2:N:0:19
GGACTACTAGGGTTTCTAATCCCGTTCGCTCCCCTCGCTTTCGTACCTTAGCGTCTGTCTTGTGCCAGGATGCTGCCTTCGCCATTGGTGTTCTTCCCGATATCTACGCATTTCACCCCTACACCTGTCGTTCCACTTCCCTCTTACATACTCTAGGCTTTCAGTTTCAGTTGTCTATCCGCTGTTAAGCCCTTGCCTTTTCCATCTGACTTATCAACCCCCCTCCGCTCGCTTTTCGCCCAGTAATTCCGGTCTACGCTTCCCCCCTACGTTTTACCCCCGCTTCCGTCACCTATTTTGC
+
---AB8CF,C,@FCFAE9,EEE<-CE,,@B,6C@8,+8BFFC@6;C,C,C<,+BB,66,,<,9,CCC,,,,,:,,CBFEA@C@@,,,:C,CCE,@E?<?,@+@FFAC,+,BCFF9E,,6?+,4=9,,,,+:CEE,5,9,94=8:,,,,:,>=9,4;,,67,7,=D,3,,6,8+,7,,+2,6+++3C,,,3,+,,5,+=>EC+>++=8+*=CDE++++0@7);):):5)08(((=8*+(11*((/++193;),,)*9+(((-(2(**((,.(.(03)0>(((((((()()/(*).(.-<)))
@M04650:207:000000000-C238N:1:1101:14350:12193 2:N:0:19
GGACTACAGGGGTTTCTAATCCTGTTTGCTCCCCACGCCTTCGCGCCTCAGCGTCAATATTGGTCCAGAAAGTCGCCTTCGCCACCGGTATTCCTCCTGATATCTACGCATTTCACCGCTACACCAGGAATTCCACTTTCCTCTCCCATATTCAAGACATACAGTATCAACTGCACTTCCGGGGTTAAGCCCCGGGCTTTCACAGCTGACTGATATGTCCGCCTACGCGCTCTTTACGCCCAATGATTCCGATTAACGCTCGCCCCCTCCTTATTACCTCGGCTGCGTGCACGGCTTTAGC
+
<CCCCFAAFGGG8CFGGGAFGGGFGGGGGGGGGGGGEEGGGGGGGGGGGGGGGGGFGGGGFG9EFGFEFE<FFGGGGGGGCGGGGGGGGDGGGGGGGCFEF,EEFAFGGGEGGGGFGCEG7F=FG?ECE@EFGGFGGEFFFGGD@FF8ECDFF=D@FDDG8D88FCDG9;DFCFCGG8=,@C+>CF59FGGGEGG54?GGGF;BFGGA36C:3C:=6@>+>G=?;F(>(>9<FGFCF@EEFB(89*59FF?03>C):(468(9(1:76?F(4)0.)<>2>:0:36((,,51C((((-<))6
@M04650:207:000000000-C238N:1:1101:18140:12195 2:N:0:19
GGACTACAGGGGTTTCTAATCCTGTTTGCTCCCCACGCTTTCGCACCTGAGCGTCAGTCTTCGTCCAGGGGGCCGCCTTCGCCACCGGTATTCCTCCAGATCTCTACGCATTTCACCGCTACACCTGGAATTCTACCCCCCTCTACGAGACTCAAGCCTGCCAGTTTCGAATGCAGTTCCCAGGTTGAGCCCGGGGATTTCACATCCGACTTGACAGACCGCCTGCGTGCGCTTTACGCCCAGTAATTCCGATTAACGCTTGCACCCTCCGTATTACCGCGGCTGCTGGCCCGGAGTTAGC
+
CCCCCGGGGGGGGGGGGGGGGGGGGGGGGGGGGGGGGGGGGGGGGGGGGGGGGGGGGGGGGGGGGGGGGGGGGGGGGGGGGGGGGGGGGDGGGGGGGGGGFGGGGGGGGGGGGGGGGGGGGGGGGGGGFGGGGGGGGGGGGGGFGGGGGGGFGGGGGGGGGGGGFGGGG7>FGGGGGGGGGGGGGGGGGGGGGGCEDGGGGFGFFGGFFGGG@GGFAFGG>DB?FFFE?GFFFGFFF<GDGBFFFFDAF?6:B35>F:>??BFBGGBBB?F?FGFDGG?99>6,28?77:(:99(9<F466
@M04650:207:000000000-C238N:1:1101:14048:12201 2:N:0:19
GGACTACCAGGGTATCTAATCCCGTTCGCTACCCTAGCTTTCGCACATGAGCGTCAGTCTTGTGCCAGGAAGCCGCCTTCGCCACTGGTGTTCTTCCCGATATCTACGCATTTCACCGCTACACCGGGAGTTCCACTTCCCTCTCACATACTCTAGGCTTACAGTATCAGATGACAAACAGATGGTAAGCACCTGCCTTTTACATCTGACTTATAAACCCGCCTGCGTGCGCTTTACGCCCAGTAATTCCGGACAACGCTTGCCCCCTACGTATTACCGCGGCTGCTGGCACGTAGTTTGC
+
CCCCCGGGGGGGGGGGGGGGGGGCGGGGGGGGGGGGGGGGGGGGGGGGGGGGGGGGGGGGGGFGGGFFF7FGGGGGGGGGGGGGGEGGGGGGGGGGGGCGGGGGGGGGGGGGGGGGGDGGGGGGGGGGEEGGGGFGGGGGGGGFGGGGGGGFGGGGGGGGFGGGGFGFGC9EFGGGGGGGGGFFFFGGCCFGGGGGFGGGGFGFFGGF?GGGFGGGFFGGFGFFFF@F@GFB@GFFFDGGGD@EGGFFGFF91@DBGB>FFFGFGGF>?F<:2@B>G>?>29>>9<:::E(<?F06:F)49
@M04650:207:000000000-C238N:1:1101:16735:12212 2:N:0:19
GGACTACCCGGGTGTCGAAGCCTGGGGGCGCCCCACGCCGGCGCGCCGCAGCGGCAAGATTGGTCCAGAAAGTCGCCTTCGCCACCGGGATTCCTCCTGATAGCGACGCATGTCAACGCTACACCAGGAAGTCCACTTTCCGCTCCCAGATTAAAGATATACAGGAGAAACGGGACTTCCGGGGGGGAGCGCCGGGCGGTGAAAGCGGACGTAGATAGCGGGCGAGGAGCACGTTAAGCAAAAAGAGTGGGAAAAAGGGTGGAACACGCCGTAGGACAGGGGCGGAGGGAACGGAGGGAGG
+
ACC8,;6C@@EG++6,,6C,+,,;-,+78+8+6+66@7,+++8+>+4+@@C+@++6=+B,,:E,,,5=?EFFAF=3+++3:++3+38>+@+,,,,7,,:=,=5,+8*>*5**,,3,864*1*9,,6<@C:,2,,6,,,4,+**)***0,2+1+22>:+?+>,1<+4*3300*1*2*2*++2::C**8?C****28:))**)0+090)72))*-*1*0)+)-)-(,)3)-1(((*)().+++,.(11()*).(.)0(*-(((-1.2*((((--,*(.+*-(-3((4(,46*(*-3,3-/14(
@M04650:207:000000000-C238N:1:1101:3314:12239 2:N:0:19
GGACTACCGGGGTTTCTAATCCTGTTTGCTCCCCACGCTTTCGCACCTGAGCGTCAGTCTTTGTCCAGGGGGCCGCCTTCGCCACCGGTATTCCTCCAGATCTCTACGCATTTCACCGCTACACCGGGAATTCTACCCCCCTCTACACGACTCTAGCTTGCCAGTTTCAAATGCAGCTCCCAAGTTAAGCTCGGGGATTTCACATCTGACTTAACAAACCGCCTGCGTGCGCGTTACGCCCAGTAATTCCGATTAACGCTTGCACCCTCCGTATTACCGCGGCTGCTGGAGCGGAGTTAGG
+
CCCC<F8CFEDFFGDFGFGGFFEFFFFEFC,EFFFCBF7FGDF7CCCFFEEAECFGGEGFG9FG9,EEG>F@CF@CFGE:B7BFGFEFC:DFG9@9EEDE<FDFC@DFFCGCFFF<B?++8@DGF+7FGEDFGGGGGG6<BDGF9EF7C*4@C9FFFDCC8@7?FF72?,,@+?,:,;68CFGC>7?,44??*:EEG*?+2+<8@<@:?7++1:C>*6;C(90:154>:C69,:>?D0*288:3C0).>*/-4)9<FB61(872FC0((4(,(2(-AF01;>9(-(53(*(0,2,((*62(
@M04650:207:000000000-C238N:1:1101:8443:12258 2:N:0:19
GGACTACTAGGGTTTCTAATCCTGTTTGCTACCCACGCTTTCGCATCTGAGCGTCAGTCATCGTCCAGAAAGTCGCTTTCGCCACCGGTGTTCCTCCCAATATCTACGAATTCCACCTCTACACTGGGAATTCCACTTTCCTCTCCGAGACTCAAGCCAGGCAGTTTCCAATGCACTTCCAGGGTTAAGCCCTGGGCTTTCACATCTGACATACCCTACCGCCTACATGCGCTTTACGCCCAATAATTCCGAATAACGCTTGCACCCCCCGTATTACCGCGGCTGCTGGCACGGAGTTAGC
+
CCCCCGGFFGGGG@GGGGGGGGGGGGGGGGGGGGGGGGGGGGGCF:FGCGGGGGGGGG9FAEGFGGGGGGGGFGGG@FGGGGGGG?FGGGGGGGGGGGGGGGGGGGGG7FGGFGGGGGGFFGGG;EFGGGGGGGFGGF=FGGGFGGGG:>EFF=EG=DED?FGGGGGG,;DFGGGGGGGFFCGGGG8FCGG6?FGFGGGGGFFF>FCFEG7CCC9F9@FFADBAAF=C*?9DFG4=F@GGG;?@DGEFGFF<(=FFG;@0;D*)0;:(,39:1C?FGG:9>6;;22))85(<:12(4;6<6
@M04650:207:000000000-C238N:1:1101:25606:12288 2:N:0:19
GGACTACCGGGGTATCTAATCCTGTTTGCTCCCCACGCTTTCGCGCTTTAGCGTCAGTATTTGTCCAGTGAGCTGGCTTCCCCATCGGCATTCCTACAAATATCTACGAATTTCACCTCTACACTTGTAGTTCCGCCCACCTCTCCAATACTCTAGTCTAACAGTTTCCAACGCAATACGGAGTTGAGCCCCGCAGTTTAACATCAGACTTTTTAAACCACCTAGACGCGCTTTACGCCCAATAAATCCGGATAACGCTCGGGGCCTACGTATTACCGCGGCTGCTGGCACGTATTTAGCC
+
CCCCCGGEGGGGGGGGGGGGGGGGGGGGGGGGGGGGGGGGGGGCFG@:DGGGGGGGGGF<C9FFGGGGFGGGGCFEDGGGCFGG@FGGEEGGGGGFGGFGFFGGGGGGEGGGGGGGGFGGGGGGGGG?FFFFGGBFCECFGFGFGGCFEFFFGFGGGC;FEGFG?FGGGGGGGGGGE78DEFEEFCFGGGFE@E*@DGGGGFFFFFGFFGF@A>CFFFFDDGFF3;>8@DF9?C=>>DGCC;;EFGFFGFF<BDGFD><?;BDBD*4:??77<CADCDF(399BB?F?B*47872?A<<>F
@M04650:207:000000000-C238N:1:1101:6089:12299 2:N:0:19
GGACTACACGGGTTTCTAATCCTGTTTGATCCCCACGCTTTCGCATCTCAGCGTCAGTACTGCACCAGGTAGTCGCCTTCGCCACTGATGTTCCTCCAGATCTCTACGGATTTCACCCCTACACCTGGAATTCCACTACCCTCTCACAGACTCAAGTCTAACAGTATCAAAAGCAGTTCCACGGGTGAGCCGTGGGCTTTCACTTCTGACTTATCAAACAGCCTACATGCGCTTTACGCCCAGTGATTCCGATTAACGCTTTCACCCTCCGTATTACCGCGGCTTCTGGCACGGAGTTAGC
+
CCCCCGGGGGGGGEGGGGGGGGGGGGGGGGGGGGGGGGGGGGGGGGGGGGGGGGGGGGGGGGGGGGGGGGGGGGGGGGGGGGGGGGGGGGGGGGGGGGGF9FGFGGGGGEGCEGGGGGGGGG?FGGFDGGGGGGGGGGFFGFFBFFF???C5EGGGGGGGGGFFGGGGGGGG6FGGFGGCEBCCGGGGGGGGG7EGGGGGGFFAFC9BEGGGFGFGFFFDFD=B7AEFCFFFFGFEFDGGGD;3*+/7C=F<FFGE+/2;<(:7FGFF<?BB?F7AFG:;F>B0(.6AAG:92>(4,24-.
@M04650:207:000000000-C238N:1:1101:3451:12318 2:N:0:19
GGACTACTGGGGTTTCTAATCCTGTTTGCTCCCCACGCTTTCGAGCCTCAACGTCAGTTATCGTCCAGTGAGCCGCCTTCGCCACTGGTGTTCCTCCTAATATCTACGCATTTCACCGCTACACTAGGAATTCCACTCACCTCTCCGACACTCTAGCAACGCAGTTTCCAAAGCAGTCCCAGGGTTGAGCCCTGGGTTTTCACTCCAGACTTGCTGCGCCGTCTACGCTCCCTTTACACCCAGTAAATCCGGATAACGCTTGCCCCCTACGTATTACCGCGGCTGCTGGCACGTAGTTAGC
+
CCCCCGG9,EEGG+CFGGGGGGGGGGGGGGGGGGG7CGGGGGGDEGGGGGAFGGGGGGGF,,CEFGGGF,6EFEGGGGGGGGGGGGGGGGGGGGGGGFEAFCEGGGFFGEFG9FGGGGGGGGGG,EDFGGGGGGGGF46FFGGFGF6+@EGFG9FFDAE,=@EECFFGFFF>DFGCF9,@@C@CFFGDEGGG;CE>0;FGGFGAFF4A>DFFFG++;5CDB)6=DFFE@DB@8E6CF3CGG@DF=CC?:FE96>39D(44??F?FG>00208)<:DGC1607>F00.).::E:.41(@9:6
@M04650:207:000000000-C238N:1:1101:8200:12319 2:N:0:19
GGACTACCAGGGTTTCTAATCCCGTTCGCTACCCTAGCTTTCGCACATGAGCGTCAGTATCGTGCCAGGTGGCCGCCTTCGCCACCGGTGTTCCTCCTGATCTCTACGGATGTCACTCCTACACCAGGAATTCCGCCACCCTCCCACGAACTCAAGCCCTGCAGTATCAAAGGCAATTCCACCGGTGAGCGGTGGGATTTCACCCCGGCCTTACAAGGCAGCCTACGCGCGCTTTCCGCCCAGTAATGCCGATTAACGATTGCACCCTCCGTATTACCGCGGCTGCTGGCACTGAGTTAGC
+
CCCCCEGGFGGDFFFGGGFGGDFGGGGGGGGGGGGGGGGGGFGDEGGGGGDFGGGGGGGGGGGGGGGGDGGFGGGGEGGFGGGGGGDEFEGGGFFGGDFFF9ECFEFGGD7FGGGF@=EFGGCFFBFEGGGGGGFGGDGGGGG*=DC>:EGFGGGGGG68=FGFFCFGGFGGDGFFFCG7EGGDGF*57D:*:CGDGGGGF6<;F7)/(2*9/6C74;GF;G;3)),52<771*<)*(/;EB68C>4.:95(4>C<>-(-(,0:F8,(34(,(23)02(4(29(,,)).*(0,27060-).
@M04650:207:000000000-C238N:1:1101:28284:12340 2:N:0:19
GGACTACCCGGGTTTCTAATCCTGTTTGCTCCCCACGCTTTCGCATCTCAGCGTCAGTACTGCACCAGGTAGTCGCCTTCGCCACTGATGTTCCTCCAGATCTCTACGGATTTCACCCCTACACCTGGAATTCCACTACCCTCTCACAGACTCAAGATCTACAGTATCAAAGGCAGTTCCACGGGTAAGCCGTGGGATTTCACCTCTGACTTATAAAGCAGCCTACATGCGCTTTACGCCCAGTAAGTCCGGACCACGCTTGCTACCTACGTATTACCGCGGCTGCTGGCACTTCGTTAGC
+
CCCCCGGGGEFGGGGGGFGGGGGGGGGGGFFEGGGGEGGEGGGGGDFFGGGGGGGGGGFG@,F6EFFGCCEFFGFGEGGGGFG:FFG?FGGGGGGAFEEEEGGGGCF?@:CFFG<FG:>DFFFFDEFGDGFCFF9CAF8E8DFFGGFF,DFFG8B9,,7,@9ED<6=,,6,,6AD6ADD,,3>>+@C,,@F7@7>E0;DDCEEFFFCAAFDGECF++89C=DBDEFEC?D2>@EFEF=GGE00;D+)1@FF63))6/3471(9)*0,.-((4)<46+:496>9((-.5:G(+(,)-,*(4<
@M04650:207:000000000-C238N:1:1101:9018:12362 2:N:0:19
GGACTACCGGGGTTTCTAATCCTGTTCGCTACCCATGCTTTCGAGCCTCAGCGTCAGTTACAGACCAGACAGCCGCCTTCGCCACTGGTGTTCTTCCATATATCTACGCATTTCACCGCTACACATGGAGTTCCACTGTCCTCTTCTGCACTCAAGTTTCCCAGTTTCCGATGCGCTTCCTCGGTTAAGCCGAGGGCTTTCACATCAGACTTAAAAAACCGCCTGCGCTCGCTTTACGCCCAATAAATCCGGATAACGCTTGCCCCCTCCGTATTACCGCGGCTGCTGGCACTTAGTTAGC
+
CCCCCAGGGGGGGGGGGGGFGGGGGGGGGGGGGGGGGGGGGGGGGGGGGGGGGGGGGFGGGGGGGGFGFGGGGGGGGGGGGGGGGGGGGGGGGGGGGGGFGGGGGGGGGGGGGGGGGGGG@FFGFCCF@FGGGGGGGGEFGGFF@EGGGGGFGFGGGGGGGGGGGGGFDE>=6C=>EDGC:FGCGGGGGGG>*@E=DFGGGFFFFG:6*0?:4DGFFFGG9D;;@F6>951(2:))03>EC?::GG)6CFF-,)/-*-4:?:D(*272(463:872:D6>>99((-4?:C(+().)6<9<A
@M04650:207:000000000-C238N:1:1101:14235:12372 2:N:0:19
GGACTACACGGGTATCTAATCCTGTTCGCTACCCATGCTTTCGAGCCTCAGCGTCAGTTACAGACCAGACAGCCGCCTTCGCCACTGGTGTTCTTCCATATATCTACGCATTTCACCGCTACACATGGAGTTCCACTGTCCTCTTCTGCACTCTAGTTTCCCAGTTTCCGATGCGCTTCCCCGGTTAAGCCGAGGGCTTTCACATCAGACTTAAAAAACCGCCTGCGCTCGCTTTACGCCCAATAATTCCGGTTCACGCTTGCCACCTACGTTTTACCGCCGCTGCTGGCACTGAGTTAGC
+
-<-CB,C,C;CFF7CFGGCGGGGGGF9FGF7@FF<,CFGGGGGD8CFGGFFGGGGGGFF9C,,,CDEE8C@FFFGGEGGGGGGCF8CCFDF:F,EEGFGCECDFG9FFGCG@FE<EG@E8EG9F,AFG,?AAFECE;,@FGGGFFF;@?,E<@,8@,6>CFG8@FFFFE8+@?C=@?DGF,D87FF679D::****;DFG79DAFG+**;<F*1:+*-?D(:311A(.1C>BFCF;60CEE?63CG)6F@)((8*6::034(957<13(4(4(;44<D((((-(((44(:0A(()).0).6
@M04650:207:000000000-C238N:1:1101:18421:12382 2:N:0:19
GGACTACTGGGGTTTCTAATCCTGTTTGCTCCCCTAGCTTTCGTGCCTCAGCGTCAGAAGTAACCCAGCAAGCTGCCTTCGCCCTCGGCGTTCTCCCAGATATCTACGCATTCCACCGCTACACCTAGAATTCCGCTTGCCCCTTTTACCCTCTAGCATGCTAGTATCGAGTGCAGTTCCTCCGTTAAGCGGAGGGATTTCACACCCGACTTGGCATACCGCCTACGCACCCTTTATGCCCAGTGATTCCGAACAACGCTCGCACATCTCGTATTACCGCGGCTGCTGGCACGATGTTAGC
+
CCCCCGGGGGGGGGGGGGGGGGGGGGGGGGGGGGGGGGGGGGGGGGGGGGGGGGGGGGGGGGGGGGGGGGGGGGGGGGGGGGGGGGGGGGGGGGGGGGGGGGGGGGGGGGGGGGGGGGGGGGGGGG<FFFGGGGGGGEGGGGGFGGGAFGGFGGGGGGGFGGGFGGGGGGGGGGGGGGG=DGGGGGG?GGGGGGGGGGGGGFGFFGGFFGGGFGGGFFGGFGFF;FDFFGFFFGFEF?GGGE<EF:6?GFFF0<DFGBB,(4C0C*-5.:0,(:>2CGBF;B631:44?E0A?(-(4<5<>
@M04650:207:000000000-C238N:1:1101:5692:12395 2:N:0:19
GGACTACAGGGGTTTCTAATCCTGTTTGCTCCCCTAGCTTTCGCACTTCAGCGTCAGTTTTTGTCCAGTGAGCTACCTTCGTCATCGGCATTCCTACATATATCTACGAATTTCACCTCTACTCATGTAGTTCCGCCCACCTTTCCAATACTCTAGAATTTCAGTTTCGTCGGCAAGCTAATGGTTGAGCCACTAGTTTTCACCGTCGACTTGAAACCCCGCCTAGATGCCCTTTATGCCCAATAATTCCGGATAACGCTTGCGACATACGTATTACCGCGGCTGCTGGCACGTATTTAGC
+
CCCCCGGGGGGGGGGGGGGGGGGGGGGGGGGGGGGGGGGGGGGGGGGGGGGGGGGGGGGGGGGGGGGGGGFGGGGGFGGGGGGGGGGGGGGGGGGGGGGGGGGGGGGGGGGGGGGGGGGGGFGGDEFGGGGGGGGDGGEGGGGFGGGGGGGFGGGGGDCEGFGDGFGGCGE>>FGGGGGGFFGGGGGGGG@EFCGD9CGGGFGF>GGFFGGGEGG>FFGGB4A=@;EFEFB9=EA=F*?C@E=DGGFE7FF@@FGFG<>F80C;GG@:ABFF<GFFEC?>;296(42).5:E?FB<2E)).
@M04650:207:000000000-C238N:1:1101:10651:12444 2:N:0:19
GGACTACCCGGGTTTCTAATCCCGTTCGCTACCCTAGCTTTCGCACATGAGCGTCAGTCTTGTGCCAGGAAGCCGCCTTCGCCACTGGTGTTCTTCCCGATATCTACGCATTTCACCGCTACACCGGGAGTTCCACTTCCCTCTCACATACTCTAGGCTTACAGTATCAGATGACAAACAGATGGTAAGCACCTGCCTTTTACATCTGACTTATAAACCCGCCTGCGTGCGCTTTACGCCCAGTAATTCCGGACAACGCTTGCCCCCTACGTATTACCGCGGCTGCTGGCACGTAGTTTGC
+
CCCCCGGGGGGGGGGGGGGGGGGGGGGGGGGGGGGGGGGGGGGGGGGGGGGGGGGGGGGGFGGGGGGGGGGGGGGGGGGGGGGGGGGGGGGGGGGGGGGGGGGGGGGGGGGGGGGGGGGGGFGGGGGGGGGGGGGGGGGGGGGFGGGGGGGFGGGGGGGGGGGGGD7EGGGGGGGGAFGGG7EFGGGGGGGGGGGGGGGGGFGFFGGFFGGGFGGGFFFD@D>DFF0;<G;>>D>EF@GGGFFFGGFBFFFF<@DBC>FFF:FFGGFFFFB??FFAGG09BF>0(8>??GFG0(1::G244
@M04650:207:000000000-C238N:1:1101:6741:12475 2:N:0:19
GGACTACCAGGGTATCTAATCCTGTTTGCTCCCCACGCTTTCGCGCCTCAGCGTCAGTTACTGTCCAGCCAGCCGCCTTCGCCACTGGTGTTCCTCCTAATATCTACGCATTTCACCGCTACACTGCGAATTCCGCCGGCCTCGCCAGCACTCCAGATCCCCAGTTTCAAAGGCAGGCCCAGGGTTGAGCCCTGGGATTTCACAGCTGACTTGCGTACCCGCCTACGCGCCCTTTAAACCCAGTGAATCCGGATAACGCTTGCACCCTCCGTATTACCGCGGCTGCTGGCACGGAGTTAGC
+
CCCCCGG,FGGGGGGGGGGGGGGGGG9F,EFGGGGGGGGGGGG7CFGGGGGGGGGGGGGEA,C6C,@FG,6B,,@FGG@FGGGGC8EGGGGGG,,,,,,CEGGGGGCFGGGGGGGGGGGGGEGG,,,++@=FGF4CC+=@++D*+>+++@DFGCFFCC,>,>EGGGGGFFG,0:DE**AC7:BEFFG6<FGG6ACF;FCE+1B++10?BGGG<+)1)(=DBC6;(=0>(52;FFFF*<FGG6(4*266DFFFFFG>=09?6:F)*242((7??87<C>:>B>>>11.5,*(+-(-(46).6
@M04650:207:000000000-C238N:1:1101:27104:12479 2:N:0:19
GGACTACAAGGGTTTCTAATCCTGTTTGCTACCCACACTTTCGCACCTCAGCGTCAGTATTGTGCCAGATAGTCGCCTTCGCCACTGATCTTCCTCCTGATCTCTACGGATTTCACTCCTACACCAGGAATTCCACTATCCTCTCACACACTCAAGCCTTCCAGTATCAAGGGCAGTTCCACGGTTGAGCCGTGGGATTTCACCCCTGACTTAAAAAGCCGCCTACGCGCGCTTTACGCCCAGTGATTCCGATTAACGCTTGCACCCTCCGTATTACCGCGGCTGCTGGCACGGAGTTAGC
+
CCCCCGGGGGGGGGGGGGGGGGGGGGGGGGGGGGGGGGGGGGGGGGGGGGGGGGGGGGGGGGGGGGGGGGGGGGGGGGGGFGGGGGGGGGGGGGGGGGGGGGGGGGGGGGGGGGGGGGGGFFGFGGGGGGGGGGGGGGGFGFGFGGGGGGGFFGG?FFGGGGGGGFGGGCGGGG?CFFGGGGGGGGGGGGGGGDG>CFGGG+@FF99@CGGFFGGGFFGGBGBFFFFD29=>6EFCFFEGG?@;C+<5CFF67>DAFFFFFFGFGGFFF<9:?;3<EFFF>B01(-5?FEBDB(-438:<6
@M04650:207:000000000-C238N:1:1101:16221:12486 2:N:0:19
GGACTACTGGGGTTTCTAATCCTGTTTGCTCCCCTAGCTTTCGTGCCTCAGCGTCAGAAGTAACCCAGCAAGCTGCCTTCGCCCTCGGCGTTCTCCCAGATATCTACGCATTCCACCGCTACACCTAGAATTCCGCTTGCCCCTTTTACCCTCTAGCATGCTAGTATCGAGTGCAGTTCCTCCGTTAAGCGGAGGGATTTCACACCCGACTTGGCATACCGCCTACGCACCCTTTATGCCCAGTGATTCCGAACAACGCTCGCACATCTCGTATTACCGCGGCTGCTGGCACGAGAGTAGC
+
CCCCCGGGGGGGGGGGGGGGGGGGGGGGGGGGGGGGGGGGFGGGGGGGGGGGGGGGGGGGGGGGGGGGGGGGGGGGGGGGGGGGGGEGGGGGGGGFGGGGGGGGGGGGGGGGGFGGGGGGGGGGGGGGGGGGGGGGG8FGGGGFGGGGGGGFGGGGGGGGGGGGGGGGGCGGGGGGFGGGGGGGGGGGGGGGGGGGGC@FGFGFFCDD=DGDE;DGFFGF@D>?DF@D?DFF<CFCFFFFE@<EG7.7DFFFFFDBGFFFF653DG245A?1:E?AGG6>F907>B25:E?GF(40(3-66
@M04650:207:000000000-C238N:1:1101:28834:12511 2:N:0:19
GGACTACTGGGGTTTCTAATCCTGTTTGCTCCCCACGCTTTCGAGCCTCAGTGTCAGTTACAGTCCAGTAAGCCGCCTTCGCCACCGGTGTTCCTCCTAATATCTACGCATTTCACCGCTACACTAGGAATTCCACTTACCTCTCCTGCACTCTAGTTCCACAGTTTCAAAAGCAGTCCCACGGTTAAGCCCTGGGCTTTCACTTCTGACTTGCGGAACCACCTACGCTCCCTTTACACCCAGTAAATCCGGATAACGCTTGCCCCCTACGTATCACCGCGGCTGCTGGCACGTAGTTAGC
+
CCCCC@FEFEGGGDFGGGGFGGGGGGCGGGGGGGGEGGGGGGGCGGGGGGG@FGE<EE@FGGGAFGFGGFGGGGEGGGGGGDGEFFGGGGGGG?E?FEEFGGFGGAEFGEEGGDGGGDGGGGGF=FGGFGGGGGGFGCFG8FFFFFGGFEFFGAED@8>FGF8DFGGGGGE98FFGE?8DGFCEGGGGGGGGGFFGGGFGG6FFFCFFEFGGE7*997CFDGF@B;9;@G59BGFFFFGGGF(4++95C4B90)9<C2(2(3F0*A-43:(.)<(6FC1>B(-(7?04(7(9(4:?BGA4<
@M04650:207:000000000-C238N:1:1101:14953:12520 2:N:0:19
GGACTACTCGGGTTTCTAATCCTGTTTGCTCCCCACACTTTCGCATCTCAGCGTCAGTACTGCACCAGGTAGTCGCCTTCGCCACTGATGTTCCTCCAGATCTCTACGGATTTCACCCCTACACCTGGAATTCCACTACCCTCTCACAGACTCAAGTCTAACAGTATCAAAAGCAGTTCCACGGGTGAGCCGTGGGCTTTCACTTCTGACTTATCAAACAGCCTACATGCGCTTTACGCCCAGTGCTTCCGATTAACGCTTGCACCCTCCGTATTACCGCGGCTGCTGGCACGGCGTTAGC
+
CCCCC@EGGGGGGGGGGGGGGGGFGGGGGGGGGGFGGGGGGGGG>CGGGGGGGGGGGGGGFEGFGFGGGGGGGGEEDGGGGGGEGGGAFGGGGFGGGGECFGGDGAF@F7FGGFGGGFEG7FFGGGGG8EGGGGDGGGFGGGGF?EF?EDGFD8EEAA;98FGFGFGGGGGFDGFFGGGCFDGG7FG6EFFECEGD6?FFFFFFFGGFFGGGE>FFF;FG9G=DEF2BEFF>@EFFFFDFGFDF4+9?GF337B3;C@>D?FG3CG??DF><18:4FC(4099;>6722E(+19((4?:16
@M04650:207:000000000-C238N:1:1101:29293:12524 2:N:0:19
GGACTACAGGGGTTTCTAATCCTGTTTGCTACCCATACTTTCGAGCCTCAGCGTCAGTTGATGCCCAGTAGGCCGCCTTCGCCACTGGTGTTCCTCCCGATATCTACGCATTCCACCGCTACACCGGGAATTCCGCCTACCTCTACATCACTCAAGAACAGTAGTTTTGAACGCAGTCTATGGGTTGAGCCCATAGTTTTCACATTCAACTTACCATTCCGCCTGCGCTCCCTTTACACCCAGTAATTCCGGACCACGCTTGCCACCTACGTTTTACCGCGGCTGCTGGCACGTAGTTAGC
+
CCCCCGGFGGEGFCGGAGGFGGGGGDFGGGGGGGG@FFGGGGGGGGGGGGGGGGGGG<FGFGGGFGGGEGGGGGG7FGGGGGGGGGGGGGGGGGCFFGGEGGGGGGGGCGGGGGGGGGGGGGGFCGGGG7F@GFFEGCEEEGGFEGGGFCFFGGDGGGFGG@EGFGCBFGGGGGGGGGGGGGGGGGGGGGGGGGFFF7DFGFGFF7C9*+=CBFF76>FGFGFFFFFB1D9?(C;CF?EGG?@FGFEEGFF0:5)3969?6:C>GGF?4???7C69CF1>BFF6(1:BFD?G?<??8FFAA
@M04650:207:000000000-C238N:1:1101:11811:12540 2:N:0:19
GGACTACCCGGGTTTCTAATCCTGTTCGCTCCCCTAGCTTTCGCGCCTCAGCGTCAGTTGCAGTCCAGAAAGCCGCCTTCGCCACTGGTGTTCCTCCTAATATCTACGCATTTCACCGCTACACTAGGAATTCCACTTTCCTCTCCTGCCCTCAAGAAATACAGTTTCCATTCCATCACAGGGTTGAGCCCTGAACTTTAAAAACAGACTTGTATTCCCGCCTACGCGCCCTTTACGCCCAATGATTCCGGACAACGCTCGCCCCCTACGTATTACCGCGGCTGCTGGCACGTGTTTTGCC
+
C-@CCGGGGGGDGGGGGGGGGGGGGGGGGGGGGGGGGGGGGFGGGGGGGFGGGGFGGGFFGGGGGGGGGFGGGGGGDGGGGGGGGGGGGGGGGGGGGGGGGDGGGGGGGGGGGGGGGEGGGGGGGFGFF<FGFGAEFFGGGGCDFGG8FGGFFFGG9D8FGG8FGGGGGGGGGFFD8A?AF?+DCCC,,D:F;78<CFGA9AFA99C*:CFF6:CGF<CD9DDFF?@)>5>F;CFF37@E:0:@+:?EF)532)1()(-3;69:DC9(4(,,6<)6<5(-,-4(4:3(3*.*2(,.3*(53
@M04650:207:000000000-C238N:1:1101:20845:12546 2:N:0:19
GGACTACTCGGGTTTCTAATCCTGTTTGATCCCCACGCTTTCGCATCTCAGCGTCAGTACTGCACCAGGTAGTCGCCTTCGCCACTGATGTTCCTCCAGATCTCTACGGATTTCACCCCTACACCTGGAATTCCACTACCCTCTCACAGACTCAAGTCTAACAGTATCAAAAGCAGTTCCACGGGTGAGCCGTGGGCTTTCACTTCTGACTTATCAAACAGCCTACATGCGCTTTACGCCCAGTGATTCCGATTAACGCTTGCACCCTCCGTATTACCGCGGCTGCTGGCACGGAGTTAGC
+
CCCCCGGGGGGGGGGGGGGGGGGGGGGGGGGGGGGGGGGGGGGGGGGGGGGGGGGGGGGGGGGGGGGGGGGGGGGGGGGGGGGGGGGGGGGGGGGGGGGGGGGGGFGGGGEFFGGGGGGGGGGGGGGGGGGGGGGGGGGGGGGFGGGGGGGFDEFGGCGGGEGGGGGGGGGGGGGGGGGGGGGGGGGCEFFGEGCGGGGGGFFEFGGFFGGGFFFCFEGF:FDDFFE>*;@FFGFFFFGGG?D.*2.<CFA,,8DED6>;@FGFGGFDD@6:BFBFGGB60996(4:)4E7FB930882)6
@M04650:207:000000000-C238N:1:1101:9787:12567 2:N:0:19
GGACTACTGGGGTTTCTAATCCTGTTTGCTACCCATGCTTTCGAGCCTCAGCGTCAGTTACAGACCAGCAAGCCGCCTTCGCCACTGGTGTTCCTCCATATATCTAGGCATTTCACCGCTACACCTGGAATTCCACTCTCTCCTTCTGCACTCCAGTTTGACAGTTTCCAACGCAGACTCTGTTTGGACCCCAGGGTTTTACGTCAGGCGTATCACACCCCCTGCCGTCCCTTTCATCCCAAGTAATCCGTAATACCGCTGGGTCCCTCGTACTTACCTGTTGTGTGGTCACAGATGTTAC
+
BC<<<,C@,C<FGGGFGGGGGFGDGG,CDG,EF<<,,BDGGGGGC@F:FD8C@CG@F<@<@FG,CFDF8,C<FFC:FCFGC,B:BFA666CBECFAC@,EFFGFFE,,C,,<?FGGGGGGGGEF,4=EFDEFFG;B,,,9,6@DF9F,EFGDF8E8A;,>A?=@EEF9,,,,0+++++,,,C,,36=,,8+@4A++05+5?:*03@D*50<*09=+3)**)3)(-)0)-16.*=1*1)2=@;6.+:<3;>)(()+)*,((.,*(2;,)(-3,(*..9*)-)-).,(3(.<6+)..6)3)).
@M04650:207:000000000-C238N:1:1101:20753:12572 2:N:0:19
GGACTACAAGGGTTTCTAATCCTGTTTGCTCCCCACGCTTTCGTGCATGAGCGTCAGTGTTATCCCAGGGGGCTGCCTTCGCCATCGGTATTCCTCCACATATCTACGCATTTCACTGCTACACGTGGAATTCCATCTTCCTCTACCAAACTCGAGTCTGCCAGTTCGGAATCCGGCTGGGGGTTGAGCCCTCAGATTAGAGATTCCGCTTAACAAACCGCCTACGCGCGCTTTACGCCCAATAAATCCGGATAACCGTTGCTCCCTACGTATTACCGCGGCTGCTGGCACGTAGGTGCCC
+
CCCCCGGGGGGGGGGGGGGGGGGGGGGGGGGGGGGGGGGGGGGGGGGGGGGGGGGGGGGGFGGGGGGGGGGGGGGGGGGGGGGGGGGGGGGGGGGGGGGGGGGGGGGGGGGGEFGGCGGGGGGDDGGGGGGGGGGGFFGGGGGFGGFCFGGFGG@=FGFGGGGGFGGGGGGGGGEEE>+86CCGECCEGGGFGGGCDFFFG8?FFGGFFGGC4CFGFF=76D<(35(),/36?G?2)0CE>:(:FFD9<;D0:@G?*((--2*.0@()3444<G2)05712>(4882:?*.2.(((.+),.
@M04650:207:000000000-C238N:1:1101:16692:12586 2:N:0:19
GGACTACTGGGGTTTCTAATCCTGTTCGCTACCCATGCTTTCGAGCCTCAGCGTCAGTTACAGACCAGACAGCCGCCTTCGCCACTGGTGTTCTTCCATATATCTACGCATTTCACCGCTACACATGGAGTTCCACTGTCCTCTTCTGCACTCAAGTTTCCCAGTTTCCGATGCGCTTCCTCGGTTAAGCCGAGGGCTTTCACATCAGACTTAAAAAACCGCCTGCGCTCGCTTTACGCCCAATAAACCCGGATAACGCTTGCCACCTACGTATTACCGCGGCTGCTGGCACGTAGTTAGC
+
CCCCCGGGGGGGGGGGGGGGGGGGGGGGGGGGGGGGGGGGGGGGGGGGGGGGGGGGGGGGGGGGGGGGGGGGGGGDGGGGGGGGGGGGGGGGGGGGGGGGGGGGGGGGGGGGGGGGGGGGGGGGGGGGGGGGGGGGGGGFGGGFGGGGFGGFGGGGGGGGGGGGGGGGGGDGGGGGGGGGFGGDGGGGFFGGEEGGGGGGGFGFFGGFBGFFFGGGF9CGFGFF1A@A9>;BFGFEFDEEGFBBCGFF4>D>9@DFF?041292:??:?FFBBGFFFC?96;B>>B0:?GFGFF?BFGAD>
@M04650:207:000000000-C238N:1:1101:28890:12608 2:N:0:19
GGACTACCCGGGTTTCTAATCCTGTTCGCTACCCATGCTTTCGAGCCTCAGCGTCAGTTACAGACCAGACAGCCGCCTTCGCCACTGGTGTTCTTCCATATATCTACGCATTTCACCGCTACACATGGAGTTCCACTGTCCTCTTCTGCACTCAAGTTTCCCAGTTTCCGATGCGCTTCCTCGGTTAAGCCGCGGGCTTTCACATCAGACTTAAAAAACCGCCTGCGCTCGCTTTACGCCCAATAAATCCGGATAACGCTTGCCCCCTACGTCTTACCGCGGCTGCTGGCACGTAGTTAGC
+
CCCCCGGG?FCFGGG9FGGGGGGGGGFGGEGGGGGGFGGGGGGGGGGGGFFGGGEGGFFGGGGFFGGGFGGGGFEGGGGGGG@FCFDGFGGGGGGGFFGFGGGFGGFFGDGEFGGFGGGCEGGGGCCFCEGGGCEDFFFGGGGFEEGFFGGFGGGG,@FFFBDFGFA9D>+88F>E>DEFDGGGGGGGFGGG*@;CCCCGG>CFFG+?=FGG=F7+;(C3191<1FBFFG0;0CF<*1CEG:8?GD2<C@56()*69?B648C0*A;>6?0,(214C62(49>>><>?FDFG:BFFFC<<9
@M04650:207:000000000-C238N:1:1101:16483:12616 2:N:0:19
GGACTACAAGGGTTTCTAATCCCGTTCGCTACCCTAGCTTTCGCACATGAGCGTCAGTTATGTGCCAGGAAGCCGCCTTCGCCACTGGTGTTCCTCCCGATATCTACGCATTTCACCGCTACACCGGGAATTCCACTTCCCTCTCACATACTCTAGACTTGCAGTATCAGCCGACATCCGCCAGTTGAGCTGACGTATTTTACAGCTGACTATCAAATCCGCCTGCGTGCCCTTTACGCCCAGTAATTCCGGACAACGCTTGCCCCCTACGTATTACCGCGGCTGCTGGCACGTAGTTTGC
+
<CCCCGGGGGGGCCCF9FGFFGGGG?FFDCGGFF<FGGGGGGGGGGGGGGGGGGGGGGGGGGGGGGGGGGGGGGGGCDEFGEFGGGGGGGGGGGGGGDFGCFEGGGGGFFCFDFGGGGDGGGEFDGFFFE<FGGFFGFG,DDE6EGG=FGBDEGGGCGGGGGGFFGFECDC,7FGGGFFGGDCE:=DC?FFGFGGGG7BC++,1?CFFEG>@<@CF=CCG=GF>BFFFFG053?6>FDE@FD@@F;)97FF>BEG?G>B?BF34CC>913?:>F:4EC:>F02>>:>4(:8<?(((,<<<)
@M04650:207:000000000-C238N:1:1101:14099:12619 2:N:0:19
GGACTACTGGGGTTTCTAATCCCGTTCGCTACCCTAGCTTTCGCACATGAGCGTCAGTCTTGTGCCAGGAAGCCGCCTTCGCCACTGGTGTTCTTCCCGATATCTACGCATTTCACCGCTACACCGGGAGTTCCACTTCCCTCTCACATACTCTAGGCTTACAGTATCAGATGACAAACAGATGGTAAGCACCTGCCTTTTACATCTGACTTATAAACCCGCCTGCGTGCGCTTTACGCCCAGTAATTCCGGCCAACGCTTGCCCCCTACGTATTACCGCGGCTGCTGGCACGTAGTTGGC
+
CCCCC8FGCGGGGGGGGGGGGGGGGGGEGGGGGGGGGGGGGGDGEGEGGCFGGGGGGGGGGGFFGG9F7,:BFGCFGGGGGGGGGGGGGGGGGGGGGGGGGGGGGGGGGGGGGGFGGGGDEGGGGGEE7FGGGGGGGCDFGGGFGGFGGGGFGGGGFFGGCGGGGGFGG9EGGFGG7?FFDCA97FFFFGFGGF@FFCEFCACCFGGF?FGDCGG7@E?D2DBFDFBF0DFBBGFFF@CGG;23:7CCGFF9(7C<F69B<FF?CFBB(2672E?<GF006>B;0<F2:E(<832(4A)(,
@M04650:207:000000000-C238N:1:1101:11478:12625 2:N:0:19
GGACTACTCGGGTATCTAATCCTGTTTGCTCCCCACGCTTTCGAGCCTCAGCGTCATTTACAGTCCAGTAAGCCGCCTTCGCCACTGGTGTTCCTCCTAATATCTACGCATTTCACCGCTACACTAGGAATTCCACTTACCTCTCCTGCAATCTAGTTTGGCAGTTTCAAATGCAGTCCCAAGGTTGAGCCTTGGGTTTTCACATCTGACTTACCATACCGCCTACGCTCCCTTTACACCCAGTAAATCCGGATAACGCTTGCCCCCTACGTTTTACCGCGGCTGCTGGCACGTAGTTAGC
+
CCCCCGGGGGGGGGGGGGGGGGGGGGGGGGGGGGGGGGGGGGGGGGGGGFFGGGGGGGGGGFGGGGGGGGGFGGGGGGGGGGGGGGGGGGGGGGGGGGCFGEFFGGGGGGGGGGGGGCGGEGFGGGFGCEGGGGGGGGGGGGGFGFGGGGGFGGGGGGGGGGGGGGGGG9EGGGFGGGGGG8DCGGGGGGGGGGFFDDGFGFGFFGGFFGGGFGFFFEGGFDBA@FFF=4@BFGAEFCGGDB(;D8>C@FD@08*;F(:?;?G;GGF@:<:?(23<GF?9BFFFFF>?:EBG14:(4@>5<
@M04650:207:000000000-C238N:1:1101:14143:12680 2:N:0:19
GGACTACAGGGGTATCTAATCCCGTTCGCTACCCTAGCTTTCGCACATGAGCGTCAGTCTTGTGCCAGGAAGCCGCCTTCGCCACTGGTGTTCTTCCCGATATCTACGCATTTCACCGCTACACCGGGAGTTCCACTTCCCTCTCACATACTCTAGGCTTACAGTATCAGATGACAAACAGATGGTAAGCACCTGCCTTTTACATCTGACTTATAAACCCGCCTGCGTGCGCTTTACGCCCAGTAATTCCGGACAACGCTTGCCCCCTACGTATTACCGCGGCTGCTGGCACGTATTTAGC
+
9<CCCFGGGGGGGGGGGGGGGGGGGGGGGGGGGGFGGGGGGGGGGGGFFCFGGGGGGGGGGGGGGGGFFCCFGGGGGGGGFGGDGGGGGGGCGGGFGGGGGGGGGGGGGGGGGGGGGCEGEGDGG>FD@EFGGGFGGCFGGGGFGGGGDGGFGGFCCDGFDFGCFGGGGF9F+@DFF6@FC7C>CGFCFFFGGG@FDGGGGF?CFGGF4CFGCG@G>EGDFG9@DFBFDGFBBGFEFDGDE;047FE<CFF01<C6C>1<??C?FFBBB??14E?2CF?B661;9?B)(:8F?409?FA2:
@M04650:207:000000000-C238N:1:1101:24562:12703 2:N:0:19
GGACTACCAGGGTTTCTAATCCTGTTTGCTCCCCTAGCTTTCGCACTTCAGCGTCAGTTTTGGTCCAGTGAGCTACCTTCGTCATCGGCATTCCTACATATATCTACGAATTTCACCTCTACTCCTGTAGTTCCGCCCACCTTTCCCATACTCTAGAATTTCAGTTTCGTCGGCAAGCTAATGGTTGAGCCACTAGTTTTCACAGTCGACTTGAAACCCCGCCTGGATGCCCTTTATGCCCAATAATTCCGGACAACGCTTGCTCCCTACGTATTACCGCGGCTGCTGGCACGTATTTAGC
+
CCCCCGG88FGGGGGGGGGGGG9FGGDGGGDFGGGGGGGGGGGGGGCF9FGGGGGGGGGCG8+;CFGG,:EFGFAFGGGGG<FG8AFF76CFGGG9F,5EFGGGGGGGB:FGGGGGGDFFFGEG,4A:F@FGGG8F+64CEG?FG9,@EGGFGGGGGAFGFGGCGEFG64BBDCC6+=2,,37DFGGGFFC=D,,45=FGCFG+@:9@AGD>0*;C08CCAGFF)*)=>GEBEGFFCECFGE>:FG<CGFA@?):;CBFFFDD10>(6<6(62<>FGG?BFFF64<?:?G<C?1228F)-5
@M04650:207:000000000-C238N:1:1101:20521:12739 2:N:0:19
GGACTACCCGGGTTTCTAATCCCGTTCGCTACCCTAGCTTTCGCACATGAGCGTCAGTCTTGTGCCAGGAAGCCGCCTTCGCCACTGGTGTTCTTCCCGATATCTACGCATTTCACCGCTACACCGGGAGTTCCACTTCCCTCTCACATACTCTAGGCTTACAGTATCAGATGACAAACAGATGGTAAGCACCTGCCTTTTACATCTGACTTATAAACCCGCCTGCGTGCGCTTTACGCCCAGTAATTCCGGACAACGCTTTCCCCCTACGTATTACCGCGCCTGCGGGCACGTAGTTTGC
+
CCCCCGGGGGGGGGGGGGGGGGGGGGGGGGGGGGGGGGGGGGGGGGGGGGFGDGGGGEFEFFFDGGGGGGGFGGGGGGGGGGEGGGGGGGGGGGFGFEFGGEGGGCFFFGGGGGDFGGGGGGGGGGDGG:FGGGGGGGGGGGGFGGGGFFGFGFCGGFCFGGFCFEFGGFFGGFCAEFFCEFGGGFGFC996>FGF>FGGGFC+1BDFEC>CEFGGFEFGBG>=(;65(:903EFFFDGCGF0=FCE<D=F((054C(9(4(;<FGBF(3(82C?2<D014((((.((-:35?(,((<4>9
@M04650:207:000000000-C238N:1:1101:20276:12740 2:N:0:19
GGACTACTCGGGTATCTAATCCTGTTTGCTCCCCTAGCTTTCGTGCCTCAGCGTCAGAAATAACCCAGCAAGCTGCCTTCGCCCTCGGCGTTCTCCCAGATATCTACGCATTCCACCGCTACACCTAGAATTCCGCTTGCCCCTTTTATCCTCTAGCACGCTAGTATCGAATGCAGTTCCTCCGTTAAGCGAAGGGATTTCACATCCGACTTGGCGCACCGCCTACGCACCCTTTATGCCCAGTGATTCCGAACAACGCTCGCACATCTCGTATTCCCGCGGCTGCTGGCACGGGCTTAGC
+
CCCCCGGGGGGGGGGGGFFGGGGGGGGGGGGGGGGGFGGGGGGGGGGGGGGGGGGGGGGDGGGGGGGGGGGGGGGGGGGGGGGGGGGGGGGGGGGGGGGGGGGGGCFGGGGGGGGGGGGGGGGGGGGGGGGGGGGGGEFGGGGF8EFFGGGFGGGGGGGGGFEGGGGGE+3DFGFGGGGGGGGGGGEGGGDDGGGDCDF9DFGFFGGFFGGGFCFGB2EGFGF?FF?EDGFFFGFFFFGGGE@@G:92>@F(,>G?GFF<<9D>G*.5)6123CB<9D114329>?:B>5(A:(((-A??A
@M04650:207:000000000-C238N:1:1101:18852:12747 2:N:0:19
GGACTACAGGGGTTTCTAATCCTGTTTGATCCCCACGCTTTCGCATCTCAGCGTCAGTACTGCACCAGGTAGTCGCCTTCGCCACTGATGTTCCTCCAGATCTCTACGGATTTCACCCCTACACCTGGAATTCCACTACCCTCTCACAGACTCAAGTCTAACAGTATCAAAAGCAGTTCCACGGGTGAGCCGTGGGCTTTCACTTCTGACTTATCAAACAGCCTACATGCGCTTTACGCCCAGTGATTCCGATTAACGCTTGCACCCTCCGTATTACCGCGGCTGCTGGCACGGAGTTAGC
+
CCCCCGGGGGGGGGGGGGGGGGGGGGGGGGGGGGGGGGGGGGGGGGGGGGGGGGGGGGGGGGGGGGGGGGGGGGGGGGGGGGGGGGGGGGGGGGGGGGGGGGGGGGGGGDGGFGGGGGGGGGGGGGGGGGGGGGGGGGGGGGGFGGGGGGGFGFGGGFGGFGGGGGGGGGGGGGGGGGGGGGGGGGGCGGGGGGGGGGGGGCCFFGFFEGGGFGGCFBGGFG9BE4)=AGFFFGFFF@EDG?78C>9CGFA<?3>EGDFFFFGFGGFFFF>??F:4CG?9>9;BFFF?BEFG:9108C<66
@M04650:207:000000000-C238N:1:1101:9528:12752 2:N:0:19
GGACTACAAGGGTTTCTAATCCTGTTTGCTCCCCTAGCTTTCGCACTTCAGCGTCAGTTTTTGTCCAGTGAGCTACCTTCGTCATCGGCATTCCTACATATATCTACGAATTTCACCTCTACTCATGTAGTTCCGCCCACCTTTCCAATACTCTAGAATTTCAGTTTCGTCGGCAAGCTAATGGTTGAGCCACTAGTTTTCACCGTCGACTTGAAACCCCGCCTAGATGCCCTTTATGCCCAATAATTCCGGATAACGCTTGCGACATACGTATTACCGCGGCTGCTGGCACGTATTTAGC
+
CCCCCGGGGGGGGGGGGGGGGGGGGGGGGGGGGGGGGGGGGGGGGGGFGGGGGGGGGGGGGGGGGGGGGGGGGGGGGGGGGGGGGGGGGGGGGGFGGGGGGFGGGGGGGGGGGGGGGGGGGGGGGGGGGGGGGGCFGGEGGGGDGGGGGGGFGGGGGGGGGGGGGGG9+@8@CGEECFC9,EDFFGCCCFGGGGGGFGGGGFEF5CD58CDGEF5DF8EGAGFF247:AGBBBCACF4CFCEDDDFFFGC;9?BGFGFFFDFGBCE(37<054C?AFF?>19>>FF:02:7A63(5?G9-.
@M04650:207:000000000-C238N:1:1101:9682:12753 2:N:0:19
GGACTACCCGGGTTTCTAATCCTGTTTGCTCCCCTAGCTTTCGCACTTCAGCGTCAGTTTTTGTCCAGTGAGCTACCTTCGTCATCGGCATTCCTACATATATCTACGAATTTCACCTCTACTCATGTAGTTCCGCCCACCTTTCCAATACTCTAGAATTTCAGTTTCGTCTGCAAGCTAATGGTTGAGCCACTAGTTTTCACCGTCGACTTGAAACCCCGCCTAGATGCCCTTTATGCCCAATAATTCCGGATAACGCTTGCGACATACGTATTACCGCGGCTGCTGTCACGTATTTAGC
+
CCCCCGGGFGGGGDGGGGGGGGGGGGFGGGGGGGCCFGGGGGG>:FGGGGGGGGGGGGGGEFFGGGGGGGGGGGFGGGGGGCFGG<FGDGGGG9FEGGGGGGGGGGGGGGGGGGFGGGGGGGEGGGGFFGFFGGDGEG8@EGGB8EFDDFGFGAGGF=FGFFGDGGGF+8@,=FF8EDFF8=EGGGEFGGGFGDCE=FDGGFF5*;>DADGGFGGGF):DBGA==A=F<FEFEGFFFFGGC@FFGCEFGFABFEGEGFFF6?G;GG(637(;>F?<F:1>>>119?7?)<-<247>BGA2<
@M04650:207:000000000-C238N:1:1101:13787:12757 2:N:0:19
GGACTACCGGGGTATCTAATCCTGTTTGCTACCCATACTTTCGAGCCTCAGCGTCAGTTGATGCCCAGTAGGCCGCCTTCGCCACTGGTGTTCCTCCCGATATCTACGCATTCCACCGCTACACCGGGAATTCCGCCTACCTCTACATCACTCAAGAACAGTAGTTTTGAACGCAGTCTATGGGTTGAGCCCATAGTTTTCACATTCAACTTACCATTCCGCCTGCGCTCCCTTTACACCCAGTAATTCCGGACAACGCTTGCCACCTACGTTTTACCGCGGCTGCTGGCACGTAGTTAGC
+
CCCCCGGGGGGGGGGGGGGGGGGGGGGGGGGGGGGGGGGGGGGGGGGGGGGGGGGGGGGGGGGGGGGGGGGGGGGGGGGGGGGGGGGGGGGGGGGGGGGGGGGGGGGGGGGGGGGGGGGGGGGGGGGGGGGGGGGGGGGGGGGFGGGGFCFFGGGGGGGGGFCFGFGGGDFGGGGGGGGGGGGGFGDGGGGGFGGFFDGGGFGFF7CFEFGGBGGGFCFGFG@FDF>FFG;@@C;CFEGFGFFFGGFEGFFBFFG?G6>?BFGFFDBF?BFFFG:AGF(731;>>FFFFG0CB:<18FDAA
@M04650:207:000000000-C238N:1:1101:10967:12821 2:N:0:19
GGACTACCGGGGTTTCTAATCCTGTTTGCTCCCCTAGCTTTCGCACTTCAGCGTCAGTTTTTGTCCAGTGAGCTACCTTCGTCATCGGCATTCCTACATATATCTACGAATTTCACCTCTACTCATGTAGTTCCGCCCACCTTTCCAATACTCTAGAATTTCAGTTTCGTCGGCAAGCTAATGGTTGAGCCACTAGTTTTCACCGTCGACTTGAAACCCCGCCTAGATGCCCTTGATGCCCAATAATTCCGGATAACGCTTGCGACATACGTATTACCGCGGCTGCTGGCCCGTAGTTAGC
+
CCCCCGGGGGGGGGGGGGGGGGGGGGGGGGGGGGGGGGFGGGGGGGGGGGGGGGGGGFGGGFGGGGGGGGGGGGGGGGGGGGGGGGGGGGGGGGGFGGGGGGGGGGGGGGGGGGGGGGGGFFGGGFGGGGGGGG8EEGGGGGGFGGGFGDFFGGGGGGFFGGGGGGGG+@CE>F6CGGGGFGGCF9C?7FFGGG,E9DFFGFGFEGGFFGDCEGGCF=G45C@=94>>8D@DBF)*379F:8(=CF3<FFF@1>D);((63;/,>E>1))45<FF4E:869>912:))4*(/-(((4<A><
@M04650:207:000000000-C238N:1:1101:22173:12825 2:N:0:19
GGACTACTCGGGTTTCTAATCCCGTTCGCTACCCTAGCTTTCGCACATGAGCGTCAGTCTTGTGCCAGGAAGCCGCCTTCGCCACTGGTGTTCTTCCCGATATCTACGCATTTCACCGCTACACCGGGAGTTCCACTTCCCTCTCACATACTCTAGGCTTACAGTATCAGATGACAAACAGATGGTAAGCACCTGCCTTTTACATCTGACTTATAAACCCGCCTGCGTGCGCTTTACGCCCAGTAATTCCGGACAACGCTTGCCCCCTACGTATTACCGCGGCTGCTGGCACGTAGTTTGC
+
CCCCCGGGGGGGGGGGGGGGGFGGGGGGGGGGGGGGGGGGGGGGGGGGGC8FGGGGGGGGGGGGGGGGGGGGGGGGGGGGGGGGGGGGGGGGGGGCFGGGGGGGGGGGGGGGGGGGGGGGGGGGGGGGGGGGGGGGGFGGGGGFGGGDGGGFGGGGGGGGGGGGGGGGGCGGGGGGGGGGGGGG@FGGGGCFGDGGGGGGGFGFFGFFEGGGFFGGFFGGFG==DFFFFGF;>G>CFDGGFD8EGGEFGFFFFFGFG>0:B?GFGGF;1<:7?G>4AF?>F9>66??B?E:G?1:?1C6A2
@M04650:207:000000000-C238N:1:1101:6113:12908 2:N:0:19
GGACTACAAGGGTTTCTAATCCTGTTTGCTCCCCTAGCTTTCGCACTTCAGCGTCAGTTTTTGTCCAGTGAGCTACCTTCGTCATCGGCATTCCTACATATATCTACGAATTTCACCTCTACTCATGTAGTTCCGCCCACCTTTCCAATACTCTAGAATTTCAGTTTCGTCGGCAAGCTAATGGTTGAGCCACTAGTTTTCACCGTCGACTTGAAACCCCGCCTAGATGCCCTTTATGCCCAATAATTCCGGATCACGCTTGCCACATACGTATTACCGCGGCTGCTGGCACGTATTTAGC
+
CC<CCFGGCFFDGGGGGGFGGGGGGGGGGFGGGGCGGGGGFGGGGGGG=EGGGGG7@FGGGGD8EGGCFFGGFFFFGGGG?FGGGGFEGEGGGGCFGGGGGGGG99CCF8FGGGGGGGGGGGGEEEFEF<FGGGGGGGEGG6F?FFGGG?EFCEG8;EFFGGGAFGFA8EEDDGGGGG?9EEFGAFEGDFFGGGGFGF9FGFGFEGG*=CDDFGGGFFGG=GFF>>*BEG92>:A>FFGGG=2BGGF4@=F9;>):C;;<3(/(2@(5.7=@EGEFG731049>B0:>2C(<<<0).34<5
@M04650:207:000000000-C238N:1:1101:24693:12916 2:N:0:19
GGACTACCCGGGTTTCTAATCCTGTTTGCTCCCCACGCTTTCGCGCTTTAGCGTCAGTATTTGTCCAGTGAGCTGGCTTCCCCATCGGCATTCCTACAAATATCTACGAATTTCACCTCTACACTTGTAGTTCCGCCCACCTCTCCAATACTCTAGTCTAACAGTTTCCAACGCAATACGGAGTTGAGCCCCGCAGTGTAACATCAGACTTTTTAAACCACCTAGACGCGCTTTACGCCCAATCAATCCGGATAACGCTCGGGGCATACGTATTACCGCGGCTGCTGGCCCGTATTTAGCC
+
CCCCC<FGDGGGFF;EFEFFCGCGGGGFGGGEFGGCFG7FFGG7FCC?FEEDCFGEFECFGAEFFDFGFCFAEFGFGGCFECCFCFF@EGGGGFGFFCFCFFEEGGG@CGGGBEGB<ABDFEA<9C<EAFFCFE=?==@E@DC:DGGFDGD?CGAD,EDGFFGA:E@,@,EF>:3@E?CE67>>,,@,AFFG5EGGG5@<<9;AFGGFEFGF?FG4=>,?9C=E3;.:(:92(:AC8;E*=6;(2;)7*2.2:3:7D>:6>0)21:<:?FBF<864+*,(43776:?((7(29003A?)).
@M04650:207:000000000-C238N:1:1101:5821:12924 2:N:0:19
GGACTACCGGGGTTTCTAATCCTGTTTGCTCCCCTAGCTTTCGCACTTCAGCGTCAGTTTTTGTCCAGTGAGCTACCTTCGTCATTGGCATTCCTACATATATCTACGAATTTCACCTCTACTCATGTAGTTCCGCCCACCTTTCCAATACTCTAGAATTTCAGTTTCGTCGGCAAGCTAATGGTTGAGCCACTAGTTTTCACCGTCGACTTGAAACCCCGCCTAGATGCCCTTTATGCCCACTAATTCCGGATAACGCTTGCGACATACGTATTACCGCGGCTGCTGGCACTTATTTAGC
+
CCCCCFGGDGGGGGGGGGGGGGGGGGGGGGGGGGGGGGGGGGGGGGGGGGGFGGGEEFF9E7FGGFGGGGGGGGGFGGGGGAFGGFG8FGGGGGGGGGFGGGGGGGGGGFGGGGGGGFDDGF,FFFGGAAFGFG6FEGGGG6DFCDDGFGFFGGGC=FG9AF,=FFGDGGG@DE8=8@8,BFG9FFE88DFGGGGGC7DFFFDFEGG>=DGG@GG8ABGG979>>FBFFGEFFC;9>EGCF5((;9?C>FF>;>D<FD>FFDF;3504A724)34-<:1969>>91)52C:9())6)A4..
@M04650:207:000000000-C238N:1:1101:14844:12984 2:N:0:19
GGACTACAAGGGTTTCTAATCCTGTTTGCTCCCCTAGCTTTCGCACTTCAGCGTCAGTTTTTGTCCAGTGAGCTACCTTCGTCATCGGCATTCCTACATATATCTACGAATTTCACCTCTACTCATGTAGTTCCGCCCACCTTTCCAATACTCTAGAATTTCAGTTTCGTCGGCAAGCTAATGGTTGAGCCACTAGTTTTCACCGTCGACTTGAAACCCCGCCTAGATGCCCTTTATGCCCAATAATTCCGGATAACGCTTGCGACATACGTATTCCCGCGGCTGCTGGCACGTATTTAGC
+
9@-B<FGGGGGGGGGGGGGGGGGGGGGGGGGGGGGGGGGGGGGGGGDFEFGGGGGDEFFGGGGGGGGGGGCGGGGFGGGGGFGGGGCGGGGGGGGFGFGFGGGGGGCFEGGGGGGGGGF?FCFGFGGGCFGGGGGDGGCGGGGFGGGFGGGFFDFGFDGGGFGGGGGF8FE=>FGGCFFGAGGFGGGFGGG88DEFFGGGGFFFFFG*:9DC@CFCFBEG4DFD966FFF=BEGF4C*2>C3=>8:5@GFF6(>DAF?@;??F0)/3674134F?)<7<>F>B>1::::D1C3,(.(<6)-
@M04650:207:000000000-C238N:1:1101:15551:13005 2:N:0:19
GGACTACAGGGGTTTCTAATCCTGTTCGCTACCCACGCTTTCGAGCCTCAGTGTCAGTTACAGACCAGAGAGCCGCTTTCGCCACCGGTGTTCCTCCATATATCTACGCATTTCACCGCTACACATGGAATTCCACTCTCCCCTTCTGCACTCAAGTTCGACAGTTTCCAAAGCATACTATGGTTGAGCCACAGCCTTTAACTTCAGACTTATCAAACCACCTGCGCTCGCTTTACGCCCAATAAATCCGGACAACGCTCGGGACCTACGTATTACCGCGGCTGCTGGCCCCTAGTTAGCC
+
CCCCCFG@FFFGFFGGGGGGGGGGGGFGGGDGGGGGGGGGGGGGGGGGGGGFGGGGGGGAFCFFFGGG<CFEGGGG7FGGGGGGGGGGGGGGGGFGGFFGGGGFGGGGGGGGGGGGGGGGGGGF,AFGFFFGGGDGG89FG+CFDGGGC8EDFFGCD:FEDGGGGGGG9DEFDGGAGGGCFC83@<DEGG@9@9,@CGGD9B;?BGCFEDFFCG7C8@5*5D==))()6/292A838(C:*/6;FGC?<8326B8=)4186><(7E7>F?:?AGA2@51(-999BD2(-*,*((,:A959?
@M04650:207:000000000-C238N:1:1101:27865:13058 2:N:0:19
GGACTACACGGGTATCTAATCCTGTTTGATACCCACGCTTTCGTGCTTCAGTGTCAGTTATAACTTAGTAAGCTGCCTTCGCAATCGGAGTTCTGCGTGATATCTATGCATTTCACCGCTACACCACGCATTCCGCCTACTTCAACTATACTCAAGTAAACCAGTTTCAACGGCAATTTTATCGTTGAGCGACAAACTTTCACCGCTGACTTAATCTACCACCTACGCACCCTTTAAACCCAATAAATCCGGATAACGCTCGCATCCTCCGTATTACCGCGGCTGCTGGCACGGCGTTAGC
+
CCCCCGGFGGGGGCGGGGGGGGFGGGGGDGEGGGFGGGGGGGGEFGCFGGGEGGGGGFGGGGGGGDGGGGGGDFGGGGGGGGFGGFGDCGGGGGCGEFGGGGGGGGFFFGGGGGGGGGGGGGGFGGFGCGGGGGGGGDCFECG9=FFGEFFFGFGGCCFFGGGGGGGGGGG8?FGDGGGEF;DFGG=EFFCEGGGGGGGGGFGB5DGFFGGGCCDGACCFEGAFEFDF9DBFFGFF+9EFGD8@G7>5FFBF@DGEGDFF09C938><<?>B<C?FGGFFFFBF>().4C?GF9(7>GF<>
@M04650:207:000000000-C238N:1:1101:9672:13091 2:N:0:19
GGACTACTCGGGTTTCTAATCCTGTTTGCTCCCCTAGCTTTCGCACTTCAGCGTCAGTTTTTGTCCAGTGAGCTACCTTCGTCATCGGCATTCCTACATATATCTACGAATTTCACCTCTACTCATGTAGTTCCGCCCACCTTTCCAATACTCTAGAATTTCAGTTTCGTCGGCAAGCTAATGGTTGAGCCACTAGTTTTCACCGTCGACTTGAAACCCCGCCTAGATGCCCTTTATGCCCAATAATTCCGGATAACGCTTGCGACATACGTATTACCGCGGCTGCTGGCACGTATTTCGC
+
CCCCCGGGGGGGGGGGGGGGGGGGGGGGGGGGGGGGGGGGGGGGGGGGGFGGGGGGGCFFGCEGGGGGGGGGGGGGGGGGGGGGGGGGGDGGGGGGGGGGGGGGGGGGGGGGGGGGGGGGGFGGGGFGGGGGGGCGEGGGGCGBFGGGGGGFGFFAEFGGGGFGGGDCEGEGDCCCFGGGFGGGGGDFFFGDGGGGG7FGGFGABDGFFGGGB>FGFFGGBDBA29=A48BBBGFEFCCFC@=DFGEFGFFB@DGEG(6@D?D07:14<?F?2@:2EF:;>00;2?FF(A2C321<:F)42
@M04650:207:000000000-C238N:1:1101:15881:13133 2:N:0:19
GGACTACCGGGGTTTCTAATCCTGTTTGCTCCCCTAGCTTTCGTGCCTCAGCGTCAGAAATAACCCAGCAAGCTGCCTTCGCCCTCGGCGTTCTCCCAGATATCTACGCATTCCACCGCTACACCTAGAATTCCGCTTGCCCCTTTTATCCTCTAGCACGCTAGTATCGAATGCAGTTCCTCCGTTAAGCGAAGGGATTTCACATCCGACTTGGCGCACCGCCTACGCACCCTTTATGCCCAGTGATTCCGAACAACGCTCGCACATCTCGTATTACCGCGGCTGCTGGCACGAGATTAGC
+
CCCCCGGGGGGGGGGGGCCEFGGDGGGGGGGGGGGGGGGGGGGGGGGGGGGGGGGGGGGGGGGGGGGGGGGGGGGGGGGGGGGGDGGGGGGGGFGGGGGGGGGGFGGGGGGGGGGGGGGGGGGGGGGGGGFFGGGFEEGGGGGFGGGGGGGFGFGGGFGGGCEGGGGGGGGGGGGGGGGGGGGGGGGGGGGEEGGGCCGGFFDFFGGFFGGGEGGGDBGGFD;@FF<EFGBFFGFFFBGGF?F?GGB>DFFF?FGFGBFFF>GFGG2?)48??C?)<C<B9((29?FFFG:FBF>;::>75
@M04650:207:000000000-C238N:1:1101:7443:13142 2:N:0:19
GGACTACCGGGGTTCTAATCCTGTTTGCTACCCATACTTTCGAGCCTCAGCGTCAGTTGATGCCCAGTAGGCCGCTTTCGCCACCGGTGTTCCTCCATATATCTACGCATTTCACCGCTACACATGGAATTCCACTCTCCCCTTCTGCACTCAAGTTCGACAGTTTCCAAAGCATACTATGGTTGAGCCACAGCCTTTAACTTCAGACTTATCAAACCACCTGCGCTCGCTTTACGCCCAATAAATCCGGATAACGCTCGGATCCTCCGTATTACCGCGGCTGCTGGCCCGGAGTTAGCCG
+
CCCCCGGGGGGGGGGGGGGGGGGGGGGGGGGGGFGGGGGGGGGGGGGGGGGGFEGGGGGGGGGGGFGGGGGGGGCGFGGFGFFEFGG:FGGG9<EDFFGGGCAFGGGGGCFDGGGGGGGDGFGGGGGGGGGDFGF98>8FG>F5DDFFFGFFGGGEGGGGGGGDEGGFGGGFFGGGGGGGGGGGGFGFGGFGFG>CFGGGGAGFFGGF8FGF;GGGF2CFFCB@9B2;@D>=276<A6CGG@33+;<@DE>;@FGFD(:99>C9G9-49:6:09><CC>7>19::B20(*-:6>08)0.5(
@M04650:207:000000000-C238N:1:1101:10234:13146 2:N:0:19
GGACTACCGGGGTTTCTAATCCTGTTCGCTCCCCTAGCTTTCGCGCCTCAGCGTCAGTTGCAGTCCAGAAAGCCGCCTTCGCCACTGGTGTTCCTCCTAATATCTACGCATTTCACCGCTACACTAGGAATTCCACTTTCCTCTCCTGCCCTCAAGAAATACAGTTTCCATTCCATCACAGGGTTGAGCCCTGAACTTTAAAAACAGACTTGTATTCCCGCCTACGCGCCCTTTACGCCCAATGATTCCGGACAACGCTCGCCCCCTACGTATTACCGCGGCTGCTGGCCCGTAGTTAGCC
+
CCCCCGGGGGGGGGGGGGGGGGGGGGGGGGGGGGGGGGGGGGGGGGGGGGGGGGGGGGGGGGGGGGGGGGGGGGGGGGGGGGGGGGGGGGGGGGGGGGGGGGGGGGGGEGGGGGGGGGGGGGGGGGGGGGGGGGGGGCFABFGFGFGGFGGF?DFGGFFGGGFFFGGGCFGGFCFGGGDFGGGGGGDFCFGGGGGGGGCFG>FFFGC9BDGGFGGGF*>DFG@FFFFBBGBBF6@C>(:*C;@@DC<E>FFFFD<4C>4139GFGC913412AA44<74906670),(-/(/-(,39+)68
@M04650:207:000000000-C238N:1:1101:10543:13163 2:N:0:19
GGACTACAGGGGTTTCTAATCCTGTTTGCTACCCATGCTTTCGAGCCTCAGCGTCAGTTAATGTCCAGCAGGCCGCCTTCGCCACTGGTGTTCCTCCCGATATCTACGCATTCCACCGCTACACCGGGAATTCCGCCTGCCTCTCCATCACTCAAGAACAGCAGTTTTGAATGCACGCTATGGGTTGAGCCCATAGATTTCACACCCAACTTGCCGACCCGCCTGCGCTCCCTTTACACCCAGTAATTCCGGACAACGCTTGCCACCTACGTTTTACCGCTGCTGCTGGCACGTAGTTAGC
+
CCCCCGGGGGGDGCFGGGGGGGGGGGFGGGGGGGGGGGFGGGGGGGGGGGGGGGGGGCFFGGG6C<FGFGGGGGGGGGGFGGGGGGGGGFGEGFDFFEGGGGGGGGDGGGGFFFGGGDGGECGGGCEFGGGGGGGGGGFFDGGFGGFGFGGFGFDFGGFDGGGFF9EGG8EFGGG7EGEC>FGEDFGDEG@FFGGEGF9@CFGFF7CFDDC>CCFD4>EC9D@F<4().8:FDGFCFCFGGF<>GGDAGF)93>C?D99:38DB>6::7,3?4C<BG=40(4>0>70)(7:E<1:?FGFB6
@M04650:207:000000000-C238N:1:1101:27150:13212 2:N:0:19
GGACTACAGGGGTTTCTAATCCCGTTCGCTACCCTAGCTTTCGCACATGAGCGTCAGTCTTGTGCCAGGAAGCCGCCTTCGCCACTGGTGTTCTTCCCGATATCTACGCATTTCACCGCTACACCGGGAGTTCCACTTCCCTCTCACATACTCTAGGCTTACAGTATCAGATGACAAACAGATGGTAAGCACCTGCCTTTTACATCTGACTTATAAACCCGCCTGCGTGCGCTTTACGCCCAATAAATCCGGATAACGCTTGCCACCTACGTATTACCGCGGCTGCTGGCACCGAGTTAGC
+
CCCCCGGGGGGGFGGGGGGGGGGGGDGFGGGGGGGGGGGGCFEGGGGGGGGGGFGGGEFGCGGGGGGGGFFGGGGGGDGGGCGGGGGFGGGGGDFGDFFEGGGGGGGGGGGCFFFEECGGGGGGGGGGGGGGGGCFGGGGG8DFGFGGFEDD8;DDFFCFFFE8FFGGFFD9CFFFA7EGGFCFGBFGFG,A9CFGGGGGG699@CFF?@FGA:9CABFGFGFFDFFB0:66@E:<F;CEGDFFGD65@?E(3:DAG02-,4C3>FF?774.4<:AF>,2091;FF>2(*(0(((-(;)6:
@M04650:207:000000000-C238N:1:1101:4393:13220 2:N:0:19
GGACTACAGGGGTTTCTAATCCTGTTTGCTCCCCTAGCTTTCGCACTTCAGCGTCAGTTTTTGTCCAGTGAGCTACCTTCGTCATCGGCATTCCTACATATATCTACGAATTTCACCTCTACTCATGTAGTTCCGCCCACCTTTCCAATACTCTAGAATTTCAGTTTCGTCGGCAAGCTAATGGTTGAGCCACTAGTTTTCACCGTCGACTTGAAACCCCGCCTCGATGCCCTTTATGCCCAATAATTCCGGATAACGCTTGCCACATACGTATTACCGCGGCTGCTGGCACGTATTTTGC
+
CCCCCFGGGGGGG7C9F,EFGGGGFG@FGF9CFGGD8FEFGGGCGG:FGEFGGGGGEEF9DFG<FGGGA@FGGGDGGGGGF6BDGGGGGGFGGFA<BFFFFDFGGGGGCAFFDE,C<EFFGFEFFFGDFC@=FECFCECEEG8DFG,,5@EFF;EEFC;;=E=DFFF,B@CE6FG6?DEDA,EFDDEF8>D,7,,492@FGFGF*=DFBGGGE77+3)*/4C4A5)5?49=>;EA=@E,CF61=C73);;6:<)9)*(6;??F(;E(677<???05<D006;0(4?:4.*43880)5<)-4
@M04650:207:000000000-C238N:1:1101:20833:13223 2:N:0:19
GGACTACTAGGGTTTCTAATCCTGTTTGCTCCCCACGCTTTCGTGCATGAGCGTCAGTATCGACCCAGGGGGCTGCCTTCGCCATCGGTGTTCCTCCACATCTCTACGCATTTCACTGCTACACGTGGAATTCCACCCCCCTCTGTCGTACTCTAGCTGTGCAGTCACAAGCGCAGCTCCCAGGTTAAGCCCGGGGATTTCACACCTGTCTTACACAACCGCCTGCGCACGCTTTACGCCCAGTAATTCCGGACAACGCTTGCCCCCTACGTATTACCGCGGCTCCTGGCACGCAGTTTGC
+
CCCCCGGGGGGGGGGGGGGGGGGGGGGGGGGGGGGGGGGGGGGGGGGGGFGGGGGGGGGGGGFGGGGGGGGGGGGGGGGGGGGGGGGGGGGFGGGGGGGGGGGDGFGGGGGGGGGGGGFGGGGGGEFGGGGGGGGGGGGGGGGFFCFGGFGFF9FGGGGGFFGAFGGGGGGGGGGGG>FGGFFGGGGGGGGGGGGC:DFGGFGFFGGFEGGGFGFFA?GG>GFFDF15(<>>?D>AF?DEGFFFGC<>FFF><D)4<;>B?BC2*ABFB?F(438<CF022>F>(-2:?G1C?(49(<649
@M04650:207:000000000-C238N:1:1101:21452:13225 2:N:0:19
GGACTACCCGGGATCTAATCCTGTTTGCTACCCACACTTTCGAGCCTCAACGTCAGTTACAGTCCAGTAAGCCGCCTTCGCCACTGGTGTTCTTCCATATATCTACGCATTCCACCGCTACACATGGAGTTCCACTTACCTCTACTGCACTCAAGTTAACCAGTTTCCAATGCCATTCCGGAGTTGAGCTCCGGGCTTTCACATCAGACTTAAAAAACCGCCTGCGCTCGCTTTACGCCCAATAAATCCGGATAACGCTTGCCACCTACGTATTACCGCGGCTGCTGGCACGTAGTTAGCC
+
CCCCCGGGGGGGGGGGGGGGGGGGGGGGGGGGGGGGGGGGGGGGDGGF?GGGGGGGGGGGGGGGGGGGGGGGGGGGGGFFGFGGGGGFGGGGGGGGGGGGGGFGFGGGGGGFGGGGGGEDGGGEFDGGGGGGGGGGGGGGGGGBGGGGGGFFGEFGFFGGGGGGGGGGG,=>DFGGGGGGGDBGGCGGGGGGGDGGGFGAFFGFFGGFEDFFFDFGF=CC9D@BF>=D2591;ECE:@CEGF@FGFCEGFA0:EC750813<7>FG?2:B?FA84<C5,372((8?D>BC3523:?B+)-5
@M04650:207:000000000-C238N:1:1101:19071:13244 2:N:0:19
GGACTACCCGGGTATCTAATCCTGTTTGCTACCCATACTTTCGAGCCTCAGCGTCAGTTGATGCCCAGTAGGCCGCCTTCGCCACTGGTGTTCCTCCCGATATCTACGCATTCCACCGCTACACCGGGAATTCCGCCTACCTCTACATCACTCAAGAACAGTAGTTTTGAACGCAGTCTATGGGTTGAGCCCATAGTTTTCACATTCAACTTACCATTCCGCCTGCGCTCCCTTTACACCCAGTAATTCCGGACAACGCTTGCCACCTACGTTTTACCGCGGCTGCTGGCACGTAGTTAGC
+
CCCCCGGGGGGGGGGGGGGGGGGGGGGGGGGGGGGGGGGGGGGFGGGGGFGGGGGGGGGFCFGGGGGGGGGGGGGGGGGGGGGGGGGGGGGGGGGGGGGGGGGGGGGGGGGGGGGGGGGDGGGGGGGGGGGGGGGGGGGGGFGFGGGGGGGFGGGGFGGGGFGGGGGGGGGGCFEGGGGGGGGGGGGGGGGGGGGGFFFGGFGFFFGFFGGGFGGGAEGFFGDFFF9BFGFF@FFEF?GFGFFFGFFFGFFF?BC?G>>2::GFGGBF?F?70CBFGG?B19B>B?D7:E?FBF1:6EFB>
@M04650:207:000000000-C238N:1:1101:29082:13274 2:N:0:19
GGACTACTGGGGTTTCTAATCCTGTTCGCTACCCACGCTTTCGAGCCTCAGTGTCAGTTACAGACCAGACAGCCGCCTTCGCCACTGGTGTTCTTCCATATATCTACGCATTTCACCGCTACACATGGAGTTCCACTGTCCTCTTCTGCACTCAAGTTTCCCAGTTTCCGATGCGCTTCCTCGGTTAAGCCGAGGGCTTTCACATCAGACTTAAAAACCCGCCTGCGCTCGCTTTACGCCCAATAAATCCGGATACCGCTTGCCCCCTACGTATTCCCGCGGCTGCTGTCACGTACTTAGC
+
@CCCCFGGGGGGGGGGGGGGGGGGGGGGGGGGGGGGGGGGGGGGGGGGGGGGGGGGGGGGGGGGGGGGFGGGGGEGGGGGGGGGGGGGGGGGGGGGGGGGGGGGGCGGGGGFFGGGGGGGGGFG9A@F8FFFGGGGGGFGGFGFGFGGGCCF?8>D=ECEGGFDGGGGGDEGDGE6@CEFGGGGGEE;<DG+@**5CDFGGFGAFGGF:CFG;FG+;(=C(?=@=F;FFG;@FGF)ADEGG@08DF).:@39(7C)*(47:<G:*A;0(,(.2E?2:D?02(490??>.<4F144(4C6)6
@M04650:207:000000000-C238N:1:1101:6877:13279 2:N:0:19
GGACTACTGGGGTTTCTAATCCTGTTTGCTCCCCTAGCTTTCGCACTTCAGCGTCAGTTTTTGTCCAGTGAGCTACCTTCGTCATCGGCATTCCTACATATATCTACGAATTTCACCTCTACTCATGTAGTTCCGCCCACCTTTCCAATACTCTAGAATTTCAGTTTCGTCGGCAAGCTAATGGTTGAGCCACTAGTTTTCACCGTCGACTTGAAACCCCGCCTAGATGCCCTTTATGCCCAATACTTCCGGACAACGCTTGCCACCTACGTTTTACCGCGGCTTCTGGCACTGAGTTAGC
+
CCCCCGGGGGGGGGGGGGGGGGGGGGGGGGGGGGGFGGGGGGGGDGGGGGGGGGGGGGGGGGGGGGGGGGGGGGGGGGGGGGGGGGGGGGGGGGGGGGGGGGGGGGGGGFGGGGGGGGGGDFDGFGGGGFGGGGDGGGGGGGFFGGFEGGFFGEFGGGGGGGGGGGGGGGGCDGEEDGFGGGGCGGGGGGGGGGGGGGGGGFGFFCDDFGGD6DFGFFDGBGF=2AE68C3:=GFCF<FFGF=:609CFB30(=D;F>(;;?GEFFFD0:BFFGFB7F?F(23((.462C:9:3<0><)4:
@M04650:207:000000000-C238N:1:1101:7486:13303 2:N:0:19
GGACTACCGGGGTTTCTAATCCTGTTTGCTCCCCTAGCTTTCGCACTTCAGCGTCAGTTTTTGTCCAGTGAGCTACCTTCGTCATCGGCATTCCTACATATATCTACGAATTTCACCTCTACTCATGTAGTTCCGCCCACCTTTCCAATACTCTAGAATCTCAGTTTCGTCGGCAAGCTAATGGTTGAGCCACTAGTTTTCACCGTCGACTTGAAACCCCGCCTAGATGCCCTTTATGCCCAATAATTCCGGATAACGCTTGCGACATACGTATTACCGCGGCTGCTGGCACGTAGTTAGC
+
@9BCCEGGGGGGGGGGGGGGGGGGGGGGGGGGGGGGGGEEGGGEE@EGFGGGGGGGGDGFFGDGGGGGGGGGFGGGGGCEGFFFGGCGGCGGDGGGGGGFFFFGGGGGGF<FFGGFGGGGGGCEECEEFGGGGGGGGGGGGGGFGGGGGGF7DFGGGGG9AFEFGGGGEGGG6FEEGFGGGGGGGFEGCF7<C@FDDGGGCFGFFGGFFGGGE79CF=DGBG@=DFFF8C)7@FFCFEFFD@0;D*9?7C;;;ED<C2073=F>>?(4<<:>BF(6@>?6>F>>024:(:(0(.(.-<)4.
@M04650:207:000000000-C238N:1:1101:13095:13326 2:N:0:19
GGACTACAGGGGTTTCTAATCCCGTTCGCTACCCTAGCTTTCGCACATGAGCGTCAGTCTTGTGCCAGGAAGCCGCCTTCGCCACTGGTGTTCTTCCCGATATCTACGCATTTCACCGCTACACCGGGAGTTCCACTTCCCTCTCACATACTCTAGGCTTACAGTATCAGATGACAAACAGATTGTAAGCACCTGCCTTTTACATCTGACTTATAAACCCGCCTGCGTGCGCTTTACGCCCAGTAATTCCGGACAACGCTTGCCCCCTACGTATTACCGCGGCTGCTGGCACGTAGTTTGC
+
CCCCCGGGGGGDEEGGGGGGGGGEGGGGGGGGGGGGGGGGGGGGGGGGFGGGGGGGGGGGGGGGGGGGGGGGGGCEGGGGGGGGGGGGGGGGGGGGGFGGGDGGGGGGGGGGGGGGGGGGGFFGGGGGGGGC;FGGGF?FGGGFGGGGGGGFGGGGGGGGGGGCFEGGGFGGGGGGGGGGGFC,E>BFGFGFFGGFGFGFFCGAFCGFEGGGFGGGFFCG>C9@=?BF(8(3;CF<C6EGE7?EFGE<>F67(<C1FF9:1(536C93(,348@?2:C?>4161;<)42E<FB?(34E><4
@M04650:207:000000000-C238N:1:1101:21070:13342 2:N:0:19
GGACTACCAGGGTTTCTAATCCTGTTTGCTCCCCACGCTTTCGTGCATGAGCGTCAGTATCGACCCAGGGGGCTGCCTTCGCCATCGGTGTTCCTCCACATCTCTACGCATTTCACTGCTACACGTGGAATTCCACCCCCCTCTGTCGTACTCTAGCTGTGCAGTCACAAGCGCAGCTCCCAGGTTAAGCCCGGGGATTTCACACCTGTCTTACACAACCGCCTGCGCACGCTTTACGCCCAGTAATTCCGATTAACGCTTGCACCCTACGTATTACCGCGGCTGCTGGCCCGTTGTTTGC
+
CCCCCGF<FGGGGGGGGGGGGGGGGGGGGGGGGGGGGGGGGGGGGGGGGFGGGEGGGGGGGGGGGGGGGGCFGGGGGGGGGEGGGGGGBFFGGGFDF,BFFDGGGG9FGGGGGGGGGFFGGGGGGGEGCGDFGGDG?+==8DCBDEFD@8FFGAGGGGFFGFFFFFFGGGFEGGEEG?E6A,DFF,,<CGGFG58=)8F?:>B8FDF6.*:767FD41:C@D10,)2:1D308G3>F?DEC:(,0*5):*916.9)24((44*5FF04,314,::2:0(-3(((-3:)5:(:9((4<*3,.
@M04650:207:000000000-C238N:1:1101:17836:13350 2:N:0:19
GGACTACTGGGGTTTCTAATCCCGTTCGCTACCCTAGCTTTCGCACATGAGCGTCAGTCTTGTGCCAGGAAGCCGCCTTCGCCACTGGTGTTCTTCCCGATATCTACGCATTTCACCGCTACACCGGGAGTTCCACTTCCCTCTCACATACTCTAGGCTTACAGTATCAGATGACAAACAGATGGTAAGCACCTGCCTTTTACATCTGACTTATAAACCCGCCTGCGTGCGCTTTACGCCCAGTAATTCCGGACAACGCTTGCCCCCTACGTATTACCGCGGCTGCTGGCACGTAGTTTGC
+
CCCCCGGGGGGGGGGGGGGGGGGGGGGGGGGGGGGGGGGGGGGGGGGGGFGGGGGGGGGGGGGGGGGGGGGGGGGGGGGGGGGGGGGGGGGGGGGGGGGGGGGGGGGGGGGGGGGGGGGGGGGGGGGGFGGGGGGFGGFGGGGFGGGGGGGFGGGCFFGFGFGGG;ECGGGGGGGGGGGGGGGGGGGGGFGGFGF6CGGGGFFFFGGFFGGFFGGGFEGG=G>@FFFFFG@>@EF38(BF@;(6CGEEGFF>FFDFGFFFFBF:FFB>BB03<E?AC7((4(-4(474:=1FFFFB<FFD<
@M04650:207:000000000-C238N:1:1101:13927:13374 2:N:0:19
GGACTACTCGGGTATCTAATCCTGTTTGATCCCCACGCTTTCGCATCTCAGCGTCAGTACTGCACCAGGTAGTCGCCTTCGCCACTGATGTTCCTCCAGATCTCTACGGATTTCACCCCTACACCTGGAATTCCACTACCCTCTCACAGACTCAAGTCTAACAGTATCAAAAGCAGTTCCACGGGTGAGCCGTGGGCTTTCACTTCTGACTTATCAAACAGCCTACATGCGCTTTACGCCCAGTGATTCCGATTAACGCTTGCACCCTCCGTATTACCGCGGCTGCTGGCACGGAGGTAGC
+
CCCCCGGGGGGGGGGGGGGGGGGGGGGGGGGGGGGGGGGGGGGGGGGGGGGGGGGGGGGGGGGFGGGGGGGGGGGGGGGGGGGGGGGGGGGGGGGGGGGGGGGGGGGGGGEGFGGGFFGGGGGGGGGGGGGGGGGGEDGGGGGFGGGGFGGFF?EGGGGGGGGGGGGGGAEFGGGGGGGFGGG>GFGFFGGG7>EEGGG?C>EFFGFAEGGGEDFF6AGCDGFF3A5>AFADFEF==@EGGDFEGGECGFF(3ACEG?F0;;FEGGFFFF(-4FB<GG:(-47>BFB:BG?C(64((8847
@M04650:207:000000000-C238N:1:1101:16524:13386 2:N:0:19
GGACTACCAGGGTTTCTAATCCTGTTTGCTCCCCTAGCTTTCGCACCTCAGCGTCAGTTATGGCCCAGAAGACTGCCTTCGCCATTGGTGTTCTTCCCAATATCTGCGCATTTCACCGCTACACTGGGAATTCCATCTTCCTCTACCAAACTCGAGTCTGCCAGTTCGGAATCCGGCTGGGGGTTGAGCCCTCAGATTAGAGATTCCGCTTAACAAACCGCCTACGCGCGCTTTACGCCCAATAAATCCGGATAACGCTTGCTCCCTACGTATTACCGCGGCTGCTGGCACGTAGTTAGCC
+
CCCCCGGGGGGGGGGGGGGGGGGGGGGGGGGGGGGGGGGGGGGGGGGGGGGGGGGGGGGGGGGGGGGGGGGGGGGGGGGGGGGGGGGGGGGGGGGGGGGGGGGGGGGGGGGGGGGGGGGGGGGGGGGGGGGGGGGGGGGGGGGFGGFGGGGFGGGGFGGGGGGGGGGDGGGGGGGEGGDGGGGGGGGGGGGCE>GGGFGGFF,@FFGFFGDGFCDFFDGGFGFFFF@:6DB>FGFFBFGGDF0):C9AG5>BBFGFD>:03(*6CF78?<:?AE>BE7999B9>?7BFF*5/.41,6+5<2
@M04650:207:000000000-C238N:1:1101:12122:13389 2:N:0:19
GGACTACACGGGTTTCTAATCCTGTTGGCTCCCCACGCTTTCGCGCCTCAGCGTCAGTTAATGTCCAGCAGGCCTCCTTCGCCACTGGTGTTCCTCCTAATATCTACGCATTTCACCGCTACACTAGGAATTCCGCCTGCCTCTCCATCACTCAAGAACCGCAGTTTCAAATGCAGGCTATGGGTTAAGCCCATAGTTTTCACATCTGAATTGCTGTCCCGCCTGCGCGCCCTTTACACCCAGTAAATCCGGATACCGCTTGCCACCTACGTATTACAGAGGGTGCTAGCCCGTAGTTGGC
+
-BCCCGGGC,@CGD7C<,F<FGGDF,,CCFF:CF@@@CGF@FF@E7:FFFGGGGG7FCFFGE@EACFFGFGGG7,6BBFEF@B7BFFGCFFEGFGAFFF9<DF=EGFDF7FGGGGG9:88+C9EFEFGGC8,95@?==+4=D8?84>FG8=99,D9DD8FGG1=8,,6=,@=?FFD?C6@EGGG<@8,7>,1,C8C99FED9,1?CFFE+5:;+5==:8*:*25(6>B@):>F693A79<C,:;7C<7:)0:0)7)041046>:CF(.((-.5<24<*))(-((-,-).<(*-,,46F)(,
@M04650:207:000000000-C238N:1:1101:7316:13396 2:N:0:19
GGACTACCCGGGTATCTAATCCTGTTTGATCCCCACGCTTTCGCATCTCAGCGTCAGTACTGCACCAGGTAGTCGCCTTCGCCACTGATGTTCCTCCAGATCTCTACGGATTTCACCCCTACACCTGGAATTCCACTACCCTCTCACAGACTCAAGTCTAACAGTATCAAAAGCAGTTCCACGGGTGAGCCGGGGGCTTTCCCTTCTGACTTATCAAACAGCCTACATGCGCTTTACGCCCAGTGATTCCGATTAACGCTTGCACCCACCGTATTACCGCGGCTGCTGGCACGGAGTTAGC
+
CCCCCDGG8FFGGGEGGGGFGGGFGDGGFFGGGGGGGGGGGGGFGCEGGEFGGBFGGFFGFCGFGGGGGFFFEFGGGGCFGGGGGGGFGGGGGGGGGGFF,BDFG9<FEGBCFFGGGFEGGGGGGGGCGG9FGGGFFFGGGGGFGGGGDGG*4@FFFFEGAFDFEDGGGGGGGGGFCDF8ABEGGEGFGGGD+@EGD4BF++<?4;8AEF>D;FF@A@GG3C7;.;;C5F@?F537648FE<3;DCE):*708)*-*-(:-:5?G?2(-49.(2(-<D?B>690(8?B05(0(436(*.65
@M04650:207:000000000-C238N:1:1101:28617:13434 2:N:0:19
GGACTACACGGGTTTCTAATCCTGTTTGCTCCCCACGCTTTCGAGCCTCAGCGTCAGTTACAGACCAGAGAGCCGCCTTCGCCACTGGTGTTCCTCCATATATCTACGCATTTCACCGCTACACATGGAATTCCACTCTCCTCTTCTGCACTCAAGTCTCCCAGTTTCCAATGACCCTCCCCGGTTGAGCCGGGGGCTTTCACATCAGACTTAAGAAACCGCCTTCGCTCGCTTTACGCCCAATAAATCCGGACAACGCTTGCCACCTACGTATTACCGCGGCTGCTGGCACGTAGTTAGC
+
--<ACCFCEBCEGGGCGCGGGFGGGGGGGGGG@GF@FDFEGEGGGCFGG?FFEGDGGFEGGGFEG<FFG,@FDFGGDEGGGEGEGGGGGFF=FGGGGGGGGG9EGFGGEEFFFGGGGG6CCGGFGF=AACDFGGFFFGEGGGGFFGFGGGGFGGGGGGDDEFEC<DFGFECF6DDFFFGGGGG+8>:,<,:C5CEECGG?C6;8BF+;>87C;7++169D6D63(;3>DG9F:GFAF(?8C0((*:)5C@>(4)/,/(4840C?*28223:?FD?A?F?9>F>F142)(2(3332(4F2)-
@M04650:207:000000000-C238N:1:1101:10443:13470 2:N:0:19
GGACTACTCGGGTTTCTAATCCTGTTTGCTCCCCACGCTTTCGTGCCTCAGCGTCAGTTAAAGCCCAGTAGGCCGCCTTCGCCACTGGTGTTCCTCCCGATATCTACGCATTTCACCGCTACACCGGGAATTCCACTATCCTCTCACACACTCAAGCCTTTCAGTATCAAGGGCAGTTCCACGGTTGAGCCGTGGGATTTCACCCCTGACTTAAAAAGCCGCCTACGCGCGCTTTACGCCCAGTGATTCCGATTAACGCTTGCACCCTCCGTATTACCGCGGCTGCTGGCACGGAGTTAGC
+
CCCCCFGGGGGGGGGGGGGGGGGGGGGGGGGGGGGGGGGGGGGGGGGGGFGGGGGGGGGGGDGGGGGGGGGGGGGGGGGGGGGGGGGGGGGGGGGGGGGGGGGGGGGGGGGGGGGGGGGGGGGGGGGGGGGGGGGGGGGGGGGFGGGCFEGFGG@FGGGG9FGGGGGFGGGFGGFGGFGGFGGGGGGGGFC5?EE>DGFFGFFFFGG?(CFGE7CGFFGGFGFF0A0:>GBF;EFBFFGGG:?BGFA<GF4(3>DFGFB?:?<)>C??::>?BC:AFGBFF6;F0:?0:G?F:(4636).6
@M04650:207:000000000-C238N:1:1101:4573:13471 2:N:0:19
GGACTACAAGGGTTTCTAATCCTGTTTGATCCCCACGCCTTCGTGCATGAGCGTCAGTAATAGCTCAGTAAGCTGCCTTCGCAATCGGGGTTCTTCGTGATATCTAAGCATTTCACCGCTACACCACGCATTCCGCCTACTTCATCTATACTCAAGAATGTCAGTTTCGACGGCACTTCTACGGTTGAGCCCCAAACTTTCACCGCCGACTTAACATCCCGCCTGCGCCCCTTTTAAACCCACTAAATCCGAACAACCCGCGGTCCCTCCTTATTCCCTCGGCTACTGGCCCGATGTTATC
+
CCCCCGG<,EFGFGGGGGCGFGGGGGCFGG,CFFGGEGGGGGGFGG,C4<FEEGGGFF9<6,,,,,,C@E,FFGGGGGGGFEEGGFGG@GGGFG8EFGFGGGGGF=5=,CFGFFGGG@CDGEGGGGFG+4CEGG,=8EGGGDF9E;,,,3EDG9CDCF,@ECFDFFGG6E+>DGGG8C,,,,4>F+33,3@****,3:FG7+>9>9*/)1/5@+;1=)=?2923()()(26((=*);)?CC4((2*,):)50,)925(((,4)()*(-((())0.)<92(2(43(4)5./1*((-(4<))-
@M04650:207:000000000-C238N:1:1101:26231:13499 2:N:0:19
GGACTACCCGGGTTTCTAATCCTGTTCGCTACCCATGCTTTCGAGCCTCAGCGTCAGTTACAGACCAGACAGCCGCCTTCGCCACTGGTGTTCTTCCATATATCTACGCTTTTCACCGCTACACATGGAGTTCCACTGTCCTCTTCTGCACTCAAGTTTCACAGTTTCCGATGCGCTTTCTCGGTTAAGCCGATGGCTTTCACATCAGACTTAATAAACCGCCTGAGATCGTATTACGCCAAATAAATCTGGTTAACGCTTGCCTCCTATGTTATACTGCGGCTGCTGGAACGTAGTTAGT
+
CCCCBGFF<FE@@@FCEFGGD9FECEGEEFGGG<@EEFBFG9:FG7CFGGFGCCG,8F,69CE<C<FFGGGG8B@+@@,,=6=4B,CFF<CC,5=?EFFGF,>=EE<A+++:F,A?,68?E+E4F8FCGG@:;,9,@D;9834=,>>D,3E5D8,=F:>9,CD,:E7,,@6@>>EE@=+,2,>>FEEC;A:C**@9**@,+;,==2;;:*?C/8+=B4<*()-(/)-+12-((2))1(14*.(/1;C5C++./;DF+(,(((*(*3,,))).)2.<F*))-((4((,)(*,+((,,-3-6.
@M04650:207:000000000-C238N:1:1101:27893:13512 2:N:0:19
GGACTACAGGGGTTTCTAATCCCGTTCGCTACCCTAGCTTTCGCACATGAGCGTCAGTTATGTGCCAGGAAGCCGCCTTCGCCACTGGTGTTCCTCCCGATATCTACGCATTTCACCGCTACACCGGGAATTCCACTTCCCTCTCACATACTCTAGACTTGCAGTATCAGCCGACACCCGCCAGTTGAGCTGACGTATTTTACAGCTGACTATCAAATCCGCCTGCGTGCCCTTTACGCCCAGTAATTCCGGACAACGCTTGCCCCCTACGTATTACCGCGGCTTCTGGCACGTAGTTTGC
+
CCCCCGGGGGDGGGGGGGGGGGGGGGGGGGGGGGGGGGGGGGGEGGGGGGGGGGGGGFFGGGGGGGGGGFGGGDGGGGGGGGGGGGGGGGGGGGGG@FFCEGGGGGGGGGGGGGGGGGGGGGGGGGGGGGGGGGGGGGFEFFFFFGGEFG@FGGDG9DFAAFGGGCFGGG6,=FGGGGDECCEGGGGGGGGGGGGGG=FFCFFFFFDFEGFC*+2=8<FGBGFFFFF8?GFFFGFFFFGGGF<?G7)6C??B279<G6(41:C?FG>418:<BF?AGG:;BF0(((.62<7F2..(47:>4
@M04650:207:000000000-C238N:1:1101:24228:13542 2:N:0:19
GGACTACCCGGGTTTCTAATCCCGTTCGCTACCCTAGCTTTCGCACATGAGCGTCAGTTATGTGCCAGGAAGCCGCCTTCGCCACTGGTGTTCCTCCCGATATCTACGCATTTCACCGCTACACCGGGAATTCCACTTCCCTCTCACATACTCTAGACTTGCAGTATCAGCCGACATCCGCCAGTTGAGCTGACGTATTTTACAGCTGACTATCAAATCCGCCTGCGTGCCCTTTACGCCCAGTAATTCCGGACAACGCTCGCCCCCTACGTATTACCGCGGCTGCTGGCACGTAGTTAGC
+
CCCCCGGGGGGGGGGGGGGGGGGGGGGGGGGGGGGGGGGGGGGGGGDGGGGGGGGGGGGGGGGGGGGGGGGGGGGGGGGGGGGGGGGGGGGGGGGGGGGGGGGGGGGGGGGGGGGGGGGGGGGGGGGGEGGGGGGGGACFFGGFGGGGGGGFGGGFGGGGGGGGGD:CFGGGGGGGGGGEFEEGGGGFGGGGGGGGGGGGGFGFFGGF:DF8<DGG4<FFBGFF@:>:1<@DFGF>F@GGG0=?GC).:@F0:>D?FB>?61DBGGB>FFB?FG?FGG0>>B;B1,3>(:8C?608:GA96
@M04650:207:000000000-C238N:1:1101:11682:13556 2:N:0:19
GGACTACCGGGGTATCTAATCCCGTTCGCTACCCTAGCTTTCGCACATGAGCGTCAGTCTTGTGCCAGGAAGCCGCCTTCGCCACTGGTGTTCTTCCCGATATCTACGCATTTCACTGCTACACGTGGAATTCCACCCCCCTCTGTCGTACTCTAGCTGTGCAGTCACAAGCGCAGCTCCCAGGTTAAGCCCGGGGATTTCACACCTGTCTTACACAACCGCCTGCGCACGCTTTACGCCCAGTAATTCCGATTAACGCTTGCACCCTACGTATTACCGCGGCTGCTGGCACGTAGTTAGC
+
CCCCCGGGGGGGGGGGGGGGGGGGGGGGGGGGGGGGGGGGGGGGGGGGGGGGGGGGGGGGGGFFGGGGGGGGGGGDGGGFDFFGGGGGGGGGFGGGGGGDGEGGGGGFGDGGGGFGGGGGGGGGGGGGGGGGGGGGGGGGGGGFGGGFFGGFGGGGGGGGFFGGGGAFGG6EGGGGGGGGGGDGGGGGFGGFGGGDGGGGFCGFFGDFCGGGFGGGF?GGFD@DFF@EFG0;?C>AFFGGGBB?FF)6:FF6?3DAGFBBB?<)9CB??FFFFFBFGD69>6;;B?F0:D(<(.(.4C4<5
@M04650:207:000000000-C238N:1:1101:21196:13569 2:N:0:19
GGACTACCCGGGTATCTAATCCTGTTTGCTCCCCACGCTTTCGAGCCTCAGTGTCAGTTACAGTCCAGTAAGCCGCCTTCGCCACCGGTGTTCCTCCTAATATCTACGCATTTCACCGCTACACTAGGAATTCCACTTACCTCTCCTGCACTCTAGTTCCACAGTTTCAAAAGCAGTCCCACGGTTAAGCCCTGGGCTTTCACTTCTGACTTGCAGAACCACCTACGCTCCCTTTACACCCAGTAAATCCGGATAACGCTTGCCCCCTACGTATTACCGCGGCTGCTGGCACGTAGTTAGC
+
CCCCCGGGGGGGGGGGGGGGGGGGGGGGGGGGGGGEGGGGGGDFEEGGGGGGGGGGGGGGGGGGGGGGGGFGGGGGGGGGGGGGGGGGGGGGGGGGGGGFGGGGGGGGGGGGGGGGGGGGGGGGGGGGGGG?EFGGGGGEFGGFFGFFGGGFGGGGGGGGGGGGGGFAFGGGFGGGGGGGGGGGGGGGGGGEFGGGFFGGGFGFFGGFEGGGFGGGF),;2C=@BFAEDGFDBGF=AEGGGD?@GGFEFFFFF3DAC;BF/1>;FG>0,468<GF<CC1>609(((42:E:E:B784C2AA
@M04650:207:000000000-C238N:1:1101:8216:13574 2:N:0:19
GGACTACCCGGGTTTCTAATCCTGTTTGATCCCCACGCTTTCGCATCTCAGCGTCAGTACTGCACCAGGTAGTCGCCTTCGCCACTGATGTTCCTCCAGATCTCTACGGATTTCACCCCTACACCTGGAATTCCACTACCCTCTCACAGACTCAAGTCTAACAGTATCAAAAGCAGTTCCACGGGTGAGCCGTGGGCTTTCACTTCTGACTTATCAAACAGCCTACATGCGCTTTACGCCCAGTGATTCCGATTAACGCTTGCACCCTCCGTATTACCGCGGCTGCTGGCACGGAGTTAGC
+
CCCCCGGGGGGGGGGGFGGGGGGGGGGGGGGGGGGGGGFGGGGGGGGGFFGGGGGGGGGGGGGGGGGGGGGGGGGGGGGGGGGGGGFGGGGGGGGGGGGGGGGGGGGG>FGEFFFGGFGFFFFGGGGFGGGGGGGGGGFFFGGFFGGFFGGDFFGGGGGGAFCFFGFGGGGFGGG?D7DAFGGGD@CCFFFGA7CEFDGGG>EFAGGFEGFCEFFFF*974FFB=FEFFG>9=CFFF@GGG<06F7?CGF;0;>7CD613(4*.;9?:41(,(;>99:(3212060.)(/1<(0(44A2:-
@M04650:207:000000000-C238N:1:1101:23696:13614 2:N:0:19
GGACTACCGGGGTTTCTAATCCTGTTTGCTCCCCTAGCTTTCGCACTTCAGCGTCAGTTTTTGTCCAGTGAGCTACCTTCGTCATCGGCATTCCTACATATATCTACGAATTTCACCTCTACTCATGTAGTTCCGCCCACCTTTCCAATACTCTAGAATTTCAGTTTCGTCGGCAAGCTAATGGTTGAGCCACTAGTTTTCACCGTCGACTTGAAACCCCGCCTAGATGCCCTTTATGCCCAATAATTCCGGATAACGCTTGCTACATACGTATTACCGCGGCTGCTGGCACTGATTTAGC
+
CCCCCFGGGGGGGGGGGGGGGGGFGGGGGGGGGGGGGGGGGGGGFGGFGFGGGGGGEFGGGGGGGGGFGGGFGGFGGGGGFFGGGGE@EDFGGGGFGGGFGFGGGFGGC,FFGG<FGGGGGD=BA;BFFFFGGGEGGGGGGGGFGGGAFFGFGGGGCFGGGF8,FFGGEDCECG6CFGFFFGG9FG68@E@,CGFFF9FGG6DC>DDE=DGG9FDFFFEG2D@FFA*=>>@2BGA=F?GCFE33C7?EGF6>(;3);<2<;7C7*<7<)2(8<EB>GF(760(20:D:0:(<(,).6C>4A
@M04650:207:000000000-C238N:1:1101:22869:13666 2:N:0:19
GGACTACCGGGGTTTCTAATCCTGTTTGATACCCACGCTTTCGTGCTTCAGTGTCAGTTATAACTTAGTAAGCTGCCTTCGCAATCGGAGTTCTGCGTGATATCTATGCATTTCACCGCTACACCACGCATTCCGCCTACTTCAACTATACTCAAGTAAACCAGTTTCAACGGCAATTTTATCGTTGAGCGACAAACTTTCACCGCTGACTTAATCTACCACCTACGCACCCTTTAAACCCAATAAATCCGGATAACGCTCGCATCCTCCGTATTACCGCGGCTGCTGGCACGGAGTTAGC
+
CCCCCGGGGGGGGGGGGGGGGGGGGGGGGGGGGGGGGGGGGGGGGGGGGGGGGGGGGGGGGGGGGGGGGGGGGGGGGGGGFGGGGGFEGGGGGGGGGGGGGGGGGGGGGGGGAGGGGGGGGGGGFGGGGGGGGGGGGGGGGGGFGGGGGGGFGGGGGGGGGGGGGGGGGGFGGEECGGGGGGGGGGGFGGGEGGGGGGGGGFGFFGGFFGGGFGGGFFGGFG@DEFDFFGFFFGACAEGG@;7;4>EEGFFF@EGFGF;<FFD>GG>?DF9:?GFFFG:BBF01607?:E0FB0961C-<A
@M04650:207:000000000-C238N:1:1101:16544:13672 2:N:0:19
GGACTACCAGGGTTTCTAATCCTGTTTGCTCCCCACGCTTTCGAGCCTCAGTGTCAGTTACAGTCCAGTAAGCCGCCTTCGCCACCGGTGTTCCTCCTAATATCTACGCATTTCACCGCTACACTAGGAATTCCACTTACCTCTCCTGCACTCTAGTTCCACAGTTTCAAAAGCAGTCCCACGGTTAAGCCCTGGGCTTTCACTTCTGACTTGCAGAACCACCTACGCTCCCTTTACACCCAGTAAATCCGGATAACGCTTGCCCCCTACGTATTACCGCGGCTGCTGGCACGGAGGTAGC
+
CCCCCGGGGGGGGGGGGGGGGGGGGGGGGGGGGGGGGGGGGGGGGGGGGGGGGGGGGGGGGGGGGGGGGGGGGGGGGGGGGGGGGGGGGGGGGGGGGGGGGGGGGGGGGGGGGGGGGGGGGGGGGGGGGGGGGGGGGGGDF8FFGGGGGGGFGGGGGGGGGGGD<EGGGGGGGGFGGFGGGGGGGGGGGCFGFGGFGGGCFFGFFGGFFGGGFGGGFEGGFGFFF>=B9G9@(=;=CCFGGDFFGGF4F4AB00>4;;@F1=CFGG978<F12<:ACF:>>>;F;?007C0<:(4((;32.
@M04650:207:000000000-C238N:1:1101:6907:13672 2:N:0:19
GGACACAGGGGTTTCTAATCCTGTTCGCTCCCCTAGCTTTCGCGCCTCAGCGTCAGTTGCAGTCCAGAAATCCGCCTTCGCCACTGGTGTTCCTGCTAATTTCTACGCATTTCACCGCTACACTAGGAATTCCACTTTCCTCTCCTGCCCTCAAGAAGTACGGTTTCCATTCCATCACAGGGTTGAGCCCTGAACTTTAACAACAGCCTTTTATCCCCCCCTACGCGCCCTTTACGCCCCATGATTCCCGCCAACGCTCTCCCCCTCCGTATTACCGCGGCTGCTGACACGTCGTTAGCCG
+
<<CC8<E,CCCGEEG,6CEGF9,6C<CFE8:CFCF<6;AF@FE+BFGG,CC@FG7@FG<E9E@CF<<A@F,,CC@@,89??:,BF8E,CEEGG9,A85:E,,,,>E:=:FCC@9FF7FEDC,@,,9FCFEFGF,4A@D,5,+6;DE,6E?EFGD9=:,@@=+=1>C99@9=@D,8,,2EC,+@83533983A;E@FD;,5+4@A5**<8****?+=*/*369=B2A>D63(5;++/.:C**66):+).*0532@D(7(((,8C6):8,-(((.+-)29661(-3)5)()+,2-7,((/62,
@M04650:207:000000000-C238N:1:1101:13703:13682 2:N:0:19
GGACTACTCGGGTATCTAATCCTGTTTGATCCCCACGCTTTCGTGCCTCAGCGTCAGTTCCAGCTTAGCCAGCTGCCTTCGCAATCGGCCTTCTGTGCAATATCTATGCATTTCACCGCTACACTGCACATTCCGCCAACTTCATCTGTACTCAAGCTCCACAGTATCAACGGCGCTGCTAGGGTTGAGCCCCAGCCTTTCACCGCTGACTTATAAAGCCGCCTACGCACCCTTTAAACCCAATGAATCCGGATAACGCTCGGATCCTCCGTATTACCGCGGCTGCTGGCACGGAGTTAGC
+
CCCCCGGGGGGGGGGGGGGGGGGGGGGGGGGGGGGGGGGGGGGFGGGGGGGGGGGGGGGGGGGGGGGGG?FFGCGGGGGGGGEGFFGGDFGGGGGEF<FGGGGGGGCCGGGGGGGGGGGGGGGGGDFFGGGGGGGGGCGGEFGFGGGGGGGFGGGGECFFGGGDF;DG9EFEGGGG6+@CG;EGGGG?7FDGGEGGGFGGGFGA*7??AFGGFGF@FEFFBGFFFFD44D>F<GFF6;FFG10(2C3<FFFF0<C<F?B:89993E?BAF6(3F>>GG:>F>9>FFF??GFGF0>44CADA
@M04650:207:000000000-C238N:1:1101:20160:13688 2:N:0:19
GGACTACCAGGGTTTCTAATCCTGTTTGCTCCCCTAGCTTTCGCACTTCAGCGTCAGTTTTTGTCCAGTGAGCTACCTTCGTCATCGGCATTCCTACATATATCTACGAATTTCACCTCTACTCATGTAGTTCCGCCCACCTTTCCAATACTCTAGAATTTCAGTTTCGTCGGCAAGCTAATGGTTGAGCCACTAGTTTTCACCGTCGACTTGAAACCCCGCCTAGATGCCCTTTATGCCCAATAATTCCGGATAACGCTTGCGACATACGTATTACCGCGGCTGCTGGCACGTATTTAGC
+
CCCCCGGGGGGGGGGGGGGGGGGGGGGGGGGGGGFGGGGGGGGGGGGGGGGGGGGGGFGGGGGGGGGGGGGGGGGGGGGGG@CFGGGGGGGGGGGGGGGGGGGGGGGGGGGGGGGGGGGGGGGGGGGGGGGGGGGGGGGGGGGBGGGGGGGFGFGGGGGGGGGGGGGGGGGGGGGGGGGC9FDGGFEGGGFD??E8CGGGGFGFEGGBBGGGFGGGFBGC>DFFFFE>CFEFFGFFF?@CC@BDGDEFFFF>?:C@C@>01=7>D87;A???BGFFGF?FBFFBB?FF8C8C63(<29)56
@M04650:207:000000000-C238N:1:1101:28084:13730 2:N:0:19
GGACTACAGGGGTTTCTAATCCTGTTTGCTCCCCTAGCTTTCGCACCTCAGCGTCAGTTATGGCCCAGAAGACTGCCTTCGCCATTGGTGTTCTTCCCAATATCTGCGCATTTCACCGCTACACTGGGAATTCCATCTTCCTCTACCAAACTCGAGTCTGCCAGTTCGGAATCCGGCTGGGGGTTGAGCCCTCAGATTAGAGATTCCGCTTAACAAACCGCCTACGCGCGCTTTACGCCCAATAAATCCGGATAACGCTTGCTCCCTACGTATTACCGCGGCTGCTGGCACGTAGTTAGCC
+
CCCCCGGGGGGGGGGGGGGGGGGGGGGGGGGGGGG?FGGGGGGGGGGGGGGGGGGGGGGGGGGGGGGGGGGGGGGGGGGGGGGGGFGGGGGGGGGGGGGCGFGGGGGGGEGGGGGGGGGGGGFGGGGGGGGGGGGGGGGGGGGFGGG?EDFFGGGGGGGGGGFFFGFGGGGGGGGGGGGGGGGGGDGGGGG?FFGGGCFGGFDFFFGFFGGCCDGGFBCGFGFFFF9>B<((6:CBD6EEC:?)7:6:*7>86>><C0-(4:*9DFFBFB(5A8:AFC>>B;BF??F0:*5>60<0:3565
@M04650:207:000000000-C238N:1:1101:14407:13735 2:N:0:19
GGACTACAGGGGTTTCTAATCCTGTTTGCTACCCATACTTTCGAGCCTCAGCGTCAGTTGATGCCCAGTAGGCCGCCTTCGCCACTGGTGTTCCTCCCGATATCTACGCATTCCACCGCTACACCGGGAATTCCGCCTACCTCTACATCACTCAAGAACAGTAGTTTTGAACGCAGTCTATGGGTTGAGCCCATAGTTTTCACATTCAACTTACCATTCCGCCTGCGCTCCCTTTACACCCAGTCATTCCGGACAACGCTTGCCACCTACGTTTTACCGCGGCTGCTGGCACGTAGTTAGC
+
CCCCCEGGGGGGGGGGGGGGGGGG-EFGGGGGGGGGGGGGGGGGGGGGGGGGGGG,FGGFFGGGGGGGGGGFGGGGGGGGGGGGGGGGGGGGGGGGGGEGGGGGGGGGGGGGGGGGGGGGGGFGGGGGGFFGGGGGGGGGGGGFGGGGGGGFGGD?G,DEGFGGGGGGFGFGGGD7@CGGFGGGF*B,1D>EFFFGFGGGGFGFFGGFFGGGEFGGFFGG2CDF2A@41D9?DEFEFEGGGFFE*;?EFFFB;EG:F>>?<?F(0A??>BB?BGFBGG0>>(22;:).3A(<1,::BGADF
@M04650:207:000000000-C238N:1:1101:14509:13737 2:N:0:19
GGACTACACGGGTTTCTAATCCTGTTTGATCCCCACGCTTTCGCATCTCAGCGTCAGTACTGCACCAGGTAGTCGCCTTCGCCACTGATGTTCCTCCAGATCTCTACGGATTTCACCCCTACACCTGGAATTCCACTACCCTCTCACAGACTCCAGTCTAACAGTATCAAAAGCAGTTCCACGGGTGAGCCGTGGGCTTTCACTTCTGACTTATCAAACAGCCTACATGCGCTTTACGCCCAGGGATTCCGCTTAACGCTTGCACCCCCCGTATTCCCGCGGCTGCTGGCACGGACTTACC
+
CCCCCFGGGGGGGGGGGGGGGGGGGGGGGGGGGGGGGGGGGGGGGGGGGFGGGGGGGGGGGGGGGGGGGGGGFGGGGGGGGGG@CFEFGGFGGGGGGCGGGGGGGGFFGGGEGGGGGGGFEFFGGGGGGGGGGGGGGGGGGGGFGCFF?EG6,,8DAFGFGGGGGGGC>FGGGGGCGDCFGGECEGGGGGG6+@EGCFGC++@+=ACFFGCF5C7::ADFBGFF=F=FEGFF=GFCC@EFGF0(75=@FFF/;)>3FDFFF;83CF6((-(-,:0)<F:>6>>6((3)4C7C012(4+-).
@M04650:207:000000000-C238N:1:1101:13379:13749 2:N:0:19
GGACTACCCGGGTATCTAATCCTGTTTGCTCCCCACGCTTTCGTGCATGAGCGTCAGTGTTATCCCAGGGGGCTGCCTTCGCCATCGGTATTCCTCCACATATCTACGCATTTCACTGCTACACGTGGAATTCTACCCCCCTCTGACACACTCTAGCTGTGCAGTCACAAGTGCAGTTCCCAGGTTAAGCCCGGGCATTTCACACCTGTCTTACACAACCGCCTGCGCACGCTTTACGCCCAGTAATTCCGATTAACGCTCTCACCCTACGTATTACCGCGGCTGCTGGCCCGTAGTTCCC
+
CCCCCGGFFFCDFGGGGFGGGGGFGGGGGGGGGGGGGGGGGGGGGGGFAFFGGGGGGGGGGGGGGGGGGGGGGGGGGGGGGGGGGFFEGFGGGGGGGGGGGFGGGFGGGGGGGGGGGGGGGG?FGGBFCDFGGGGGGGFGGGGFGDF9FFGDGGGGGGDGFGGDFE,EFFCF+FAFGGGFG,DCGGFC<FFFGG5CGGGGF9F9ACGAAFGGFFGGF9CG2CFF@F@D@C960=A4=;CFC<08>:44>F)483*6D:B<?,9>:EBB1?(.)C>AGGB;0(79(48).C(/1;02:F).4
@M04650:207:000000000-C238N:1:1101:23632:13755 2:N:0:19
GGACTACTGGGGTTTCTAAGCCTGTTTGCTCCCCACGCTTTCGCTTCTCAGCGTCAGTAATGGCCCAGAGATCCGCCTTCGCCACCGGTGTTCCTCCTGATATCTGCGCATTCCACCGCTACACCAGGAATTCCAATCTCCCCTACCACACTCAAGCATGCCCGTACCCACCGCACTACCCCAGTTAAGCCGGAGCCTTTCACGACAGACGCGACACGCCACCTACAAGCCTGTTACGCCCAATAATTCCGGACAACCCTCGCCCCCAACGTATTCCCCCGGCTGCTGGCCCGTAGTTAAC
+
CCCCCCGGGGGGGDGGGGFEGGGGGGGGGGGGGGFGGGEFGGGGGGGGGAFGGGGGGGGEEFGGGGGGGFFEFFCFGG>FFEEEGGGEFFGCGGGGGGGGCFGGFGGGGGGGGAFCFGCDGGGGGGGDDGGGG<4E3@,?=?8;@DGFG8=9DGF8EFGFGGC6FGGEGGGGGGG6@+9:F7*@FCBF,>@ECC1=/;FCFFCF):<:(;):1<C):1EG63;;:620,*3((3*6/(2:2311>*<):?F44:DFC21(3(/4DG9(-2<:?C3)9C((((,(,,50(/,27,((,<5)6
@M04650:207:000000000-C238N:1:1101:9768:13771 2:N:0:19
GGACTACACGGGTTTCTAATCCTGTTTGCTCCCCTAGCTTTCGCACTTCAGCGTCAGTTTTTGTCCAGTGAGCTACCTTCGTCATCGGCATTCCTACATATATCTACGAATTTCACCTCTACTCATGTAGTTCCGCCCACCTTTCCAATACTCTAGAATTTCAGTTTCGTCGGCAAGCTAATGGTTGAGCCACTAGTTTTCACCGTCGACTTGAAACCCCGCCTAGATGCCCTTTATTCCCAATAATTCCGGATAACGCTTGCGACATACGTATTACCGCGGCTGCTGGCACGTATTTAGC
+
9CCCCGGGGGGDGGGGGGGGGGGGGGGGFGGGGGGGGGGGGGGGGGGGGGGGGGG7FFGGGGGGGGGGGGDGGGGGFGGGGEGGGFFGGGGGGGGFGGGGGFGGGGGFGECGGGGGGGGGGFCEFFGFCGFFGGCGGGGGGGE?FGG,5DGFGGGGDFGGGGFGGGGGEGGGGGGGGGGGGGGGDFDDGGGGGGFGGGGGDF9A*=DEBGD5=CFGFBEGADF=9F*=7>3>2C)>+*@CFB=BCGCECFF>;FGFG?96<@F@GC(,))342C?FF7(7>0(1(4287C(<138<:E:<B
@M04650:207:000000000-C238N:1:1101:7141:13817 2:N:0:19
GGACTACCGGGGTATCTAATCCCGTTTGCTACCCATACTTTCGAGCCTCAGCGTCAGTTGATGCCCAGTAGGCCGCCTTCGCCACTGGTGTTCCTCCCGATATCTACGCATTCCACCGCTACACCGGGAATTCCGCCTACCTCTACATCACTCAAGAACAGTAGTTTTGAACGCAGTCTATGGGTTGAGCCCATAGTTTTCACATTCAACTTACCATTCCGCCTGCGCTCCCTTTACACCCAGTAATTCCGGACAACGCTTGCCACCTACGTTTTACCGCGGCTGCTGGCACGTAGTTAGC
+
CCCCCGGGGGGGGGGGGGGGGGGGGGGGGGGGGGGGGGGGGGGGGGGGGGGGGGGGGGGGGGGGGGFGGGGGGGGGGGGGGGGGGGGFGGGGGGGGGGGGGDGGGGGGGGGGGGGGGGGGGGGGGGGGGGGGGGGGGGGFGGGFGGGGGGGFGG@FGGGGGGGEFGGGFGGGGEEDGFGGGGGGFGGFGGGGGGGGFGGFGFGFFGGFEGGGEFDGFCGGEGFDFFBDBGFF@GFFFFGGGF;EGGE3FC;0(;CBGFFB:?GFGGB?:?F?:E<AGG0799;>FBF7?GBGFBFFBC9B9
@M04650:207:000000000-C238N:1:1101:6350:13831 2:N:0:19
GGACTACTCGGGTTTCTAATCCTGTTCGCTACCCACGCTTTCGAGCCTCAGTGTCAGTTACAGACCAGAGAGCCGCTTTCGCCACCGGTGTTCCTCCATATATCTACGCATTTCACCGCTACACATGGAATTCCACTCTCCCCTTCTGCACTCAAGTTCGACAGTTTCCAAAGCATACTATGGTTGAGCCACAGCCTTTAACTTCAGACTTATCAAACCACCTGCGCTCGCTTTACGCCCAATAAATCCGGACAACGCTCGGGACCTACGTATTACCGCGGCTGCTGGCCCGTAGTTAGCC
+
CCCCCGGGGGGGGGGGGGGGGGGGGGGGGGGGFGGGGGGGGGGGGGGGGGGGGGGGGGGFGGGGGGGGFGFGGGGGGGGGGGGGGGGEFGGGGGGGGGGFGEFFGGFGGGGGGGGGGGGGGGGGGGGGGGGGGGGGGGGGGGGFGGGGGAGFG?FGGGGEDGDEGGGGGGGFGG?BFGF8EG6EF:EFEGCECFGFGGGG9CFFFGFAEG++5=9>>BFCBC=2BB(?@DFFDC8C:?GDG?@FCFFECBB19>GD51::>(11C?<<BFFF936<:7(1(,9>BB706*-:93<?<+.43
@M04650:207:000000000-C238N:1:1101:12226:13834 2:N:0:19
GGACTACTGGGGTATCTAATCCTGTTTGCTCCCCACGCTTTCGTGCATGAGCGTCAGTAGCGACCCAGGGGGCTGCCTTCGCCATCGGTGTTCCTCCACATCTCTACGCATTTCACTGCTACACGTGGAATTCCACCCCCCTCTGTCGTACTCTAGCTGTGCAGTCACAAGCGCAGCTCCCAGGTTAAGCCCGGGGATTTCACACCTGTCTTACACAACCGCCTGCGCACGCTTTACGCCCAGTAATTCCGATTAACGCTTGCACCCTACGTATTACCGCGGCTGCTGGCACGTAGTTAGC
+
CCCCCGGGGGGGGGGGGGGGGGGGGGGGGGGGGGGGGGGGGGGGGGGGGGGGGGGGGGGGGGGGGGGGGGGGGGGGGGGGGGGGGGGGGGGGGGGGGGGGGGGGGGGGGGGGGGGGGGGGGFGGGGGGGGGGGGGGGGGGGGGFGGGGGGGFGGGGGGCGGGGGGGGGGGGGGGGDG5EGGFFGFCEGGGGFEGEEDDGGGFGFFDGFFGGGFGGGFFGD9D@D@FFB;GFF:=F>?BGGG<<>G74>CFFFF3C<F19(8?C?GGF??61(4<29EC8996(,2:8>?5(3-.1:80).-
@M04650:207:000000000-C238N:1:1101:26487:13866 2:N:0:19
GGACTACTAGGGTATCTAATCCTGTTTGCTCCCCTAGCTTTCGCACTTCAGCGTCAGTTTTTGTCCAGTGAGCTACCTTCGTCATCGGCATTCCTACATATATCTACGAATTTCACCGCTACACTAGGAATTCCGCTTACCTCTCCGACACTCTAGCTGAATAGTTTCAAATGCAGTCCCAGGGTTGAGCCCTGGGTTTTCACATCTGACTTACTCAGCCGTCTACGCTCCCTTTACACCCAGTAAATCCGGATAACGCTTGCCCCTTCCGTATTACCGCGGCTGCTGGCACGTAATTAGC
+
CCCCCGGGGGGGGFGGGGGGGGGGGGGGGGGGGGGGGGGGGGGGGGEGGGGGGGGGGGGGGGGGGGGGGGFGGFGGGGGGGEFFGGGGGGGGGGGFGGGGFGGGGGGGGGGGGGGGGGGGGGGGGGGGFGGGGGGGGGGGGGGFGGGC=CEFGGGGFEFFDC=FGFGGFGGGGGGGGF8FG?FEGGGGGGGG8CGCFGGGGFGFFGGFEGGCEGFDF5DFBC=BDFF>)C@FBEFFFFGGGFFEFF4CCF>>0BDFFFFD08C(;E@@(/(68FE5CG?6>9>F>BFB0=0?::?:?FBFF
@M04650:207:000000000-C238N:1:1101:3761:13881 2:N:0:19
GGACTACTGGGGTATCTAATCCTGTTTGATCCCCACGCTTTCGCATCTCAGCGTCAGTACTGCACCAGGTAGTCGCCTTCGCCACTGATGTTCCTCCAGATCTCTATGGATTTCACCCCTACACCTGGAATTCCACTACCCTCTCACAGACTCAAGCTCTACAGTATCAAAGGCAGTTCCACGGGTAAGCCGTGGGATTTCACCTCTGACTTATAAAGCAGCCTACATGCGCTTTACGCCCAGTGATTCCGATTAACGCTTGCACCCTCCGTATTACCGCGGCTGCGGGCACGGAGTTAGC
+
CCCCCDGF<FGGGGGFGGGGGGGGGGGGGGFGGGGGGGGGGGGGGGDF=FGGGGGGDFGGGCEGGGEGGGGFFGGDGGGGC@FGGFA9FGGGGGG9F<EBEGGGGGFAGFCFGFGGGGGFCFF8FFGGD<FGCF9FAFGGGGGFGGGGF8EBEBF4E88,ECCFFBDFGGCDF:3@@FGGGFGGGGCFGGGGCECEGC7@9CFFAFFF8@5+*;FGC8DCDG2>BA)=*?>A27?>@(6F<99>FFE*+=A07;3)18003;<<CF;@@<(/(945@FB>((473((,4=(/8;1966<A<
@M04650:207:000000000-C238N:1:1101:10779:13901 2:N:0:19
GGACTACAAGGGTTTCTAATCCTGTTCGCTCCCCTAGCTTTCGCGCCTCAGCGTCAGTTGCAGTCCAGAAAGCCGCCTTCGCCACTGGTGTTCCTCCTAATATCTACGCATTTCACCGCTACACTAGGAATTCCACTTTCCTCTCCTGCCCTCAAGAAATACAGTTTCCATTCCATCACAGGGTTGAGCCCTGAACTTTAAAAACAGACTTGTATTCCCGCCTACGCGCCCTTTACGCCCAATTATTCCGGACAACGCCCGCCCCCTACGTATTACCGCGGCTTCTGGCCCGTAGTTTGCC
+
CCCCCFGGGGGGGGGGGGGGGGGGGGFGGGGGGGGGGGGGGGGGGGGGGGGGGGGGGGGGGGGGGGGGGGGGGGGGGGGGGGGGGGGGGFGGGGGGGGFGGGGGGGGGGGGGGGGGGGGDEGGGFFFDGFGGGGGFGFGGGGGFGGGFGGFFGGGGEFE9FGGGGGGGEGEDGGFFFGGGGGGGG+,5@EFGGFFC@CF:9BC6B5*@@GF>CCG9<*@9AGFA<?:::C5@=FAC3;ECB0();@CEGA)/6>4()(((((995E0(3,(,:C4)2/4307(-,-6),/253((44+6:7
@M04650:207:000000000-C238N:1:1101:8634:13906 2:N:0:19
GGACTACTCGGGTATCTAATCCTGTTTGCTCCCCTAGCTTTCGCACCTCAGCGTCAGTTATGGCCCAGAAGACTGCCTTCGCCATTGGTGTTCTTCCCAATATCTGCGCATTTCACCGCTACACTGGGAATTCCATCTTCCTCTACCAAACTCGAGTCTGCCAGTTCGGAATCCGGCTGGGGGTTGAGCCCTCAGATTAGAGATTCCGCTTAACAAACCGCCTACGCGCGCTTTACGCCCAATAAATCCGGATAACGCCTGCGACATACGTATTACCGCGGCTGCTGGCACGTATTGAGCC
+
CCCCCGGGGGGGGECGGGGGGGGGGGGGGGGCGGGGGGGGGGGEGGGGGGGGGGGEFGGGGFFGGGGGGGGGGGGGGGGGGGG7FGGGGGGGGGFF9EFGGGGGFFGGGGGGGGGGDEGGGGGGEFGGGGGGGGGGFGFGGGFFFF>FFGGFGGGGCFFGGGGGGGDGEE6FGGDGGGCCCGECFG6DG:BCFFFGGGFFG>GFFF+;ACC>CCC?FFEGBGF@FFFFFD@FFEFC>?CCE2?3*:5<CBDFFF7359((2(13D8:<B7BFFGFFGD3;(9(7:>D(,*.:3().)0.43
@M04650:207:000000000-C238N:1:1101:6875:13924 2:N:0:19
GGACTACAGGGGTTTCTAATCCCGTTCGCTACCCTAGCTTTCGCACATGAGCGTCAGTCTTGTGCCAGGAAGCCGCCTTCGCCACTGGTGTTCTTCCCGATATCTACGCATTTCACCGCTACACCGGGAGTTCCACTTCCCTCTCACATACTCTAGGCTTACAGTATCAGATGACAAACAGATGGTAAGCACCTGCCTTTTACATCTGACTTATAAACCCGCCTGCGTGCGCTTTACGCCCAGTAATTCCGGACAACGCTTGCCCCCTACGTATTACCGCGGCTGCTGGCACGTAGTTTGC
+
CCCCCGGGGGGGGGGGGGGGGGGGGGGGGGGGGGGGGGGGGGGGGGCFFGGGGGGGGGGGGGGGGGGGGFGGGGGGGGGGGGGGGGGGGGGGGGGGGGGGGGGGGGGGGGGGGGGGGGDDGGGGGGGGGGGGFGGGGGGGGGGFGFGGGFFFGGGGGGCFFGFGGFCFGGCGFGGGAFGGG7;CFFBFGGGGGGGFGFGGGCCFFFGFFGGGFGFFFBGD=DBFFFF>?C6>>GFFF0CFGFFFGGFFGFFF6BD?G9BF:?GFGGFBF?04<G?<F>1;09>9B6)43E0E:61:<G>A2
@M04650:207:000000000-C238N:1:1101:11770:13942 2:N:0:19
GGACTACCGGGGTTTCTAATCCTGTTTGCTCCCCACGCTTTCGTGCCTCAGTGTCAGTTACAGTCCAGAAAGCCGCCTTCGCCACTGGTGTTCCTCCTAATATCTACGCATTTCACCGCTACACTAGGAATTCCGCTTACCTCTCCGACACTCTAGCTGAATAGTTTCAAATGCAGTCCCAGGGTTGAGCCCTGGGTTTTCACATCTGACTTACTCAGCCGTCTACGCTCCCTTTACACCCAGTAAATCCGGATAACGCTTGCCCCTTACGTATTACCGCGGCTGCTGTCACGTAATTAGC
+
CCCCCGGGGGGGGGGGGGGGGGGGGGGGGGGGGGGGGGGGGGGGGGGGGGGGGGGGGGGGGGGGGGGGGGGGGGGGEGGGGGGGGGGGGGGGGGGGGGGGGFFGGGGGGGGGGGGGGGGGGGGGGGGGGGGGGCFGGGGGGGCBGFE6:CGFFGFGGGFG=DFGGGGGGGGGGGFGGFGCFGGGGFGGGGGGGGGGCDFGGFCFFD7F?FCFFGFGFFGGFG9B>FD>(:@FFGFFFF9CG;<;DFEFGFFF?EGFGDB?B?G?GGB2?F032C?AGD:9>;2040).-3)<8:?FFGF?3
@M04650:207:000000000-C238N:1:1101:22262:13997 2:N:0:19
GGACTAACGGGGGTTCTAATCCTGTTTTCTCCCCCCGCTTTTGGGCCCCAACGTCAGTTATCGTCCAATGAGCCCCCTTCGCCACCGGTGTTTCTCCTAATTTCTACGCATTTCACCGCTACACTAGGAATGCCACTCACCCCTCCGACACTCTCGCAAAGAAGTTTCCAAAAACGTACCAGGGGTGAGCCCTGGGTTTTCACTCCCGACTTGCTTCGCCGCCTACGCTCCCTTTCCACCCCAGAAATCCGGGTCAACCCCGGGGGCTACCTCTTACCCCGGCTGCCGCCCCGGATTTACC
+
AC-8,,,C6@FG7:F,C,C<,C,;6CF,,;CCFG+@++68F,,+,6D+4,66@9C:,6<699CEAF,,,,9?EF,,@4E,9+B+?,>F>>++,9,:E<5FE,=,,4C+++8BF,,<C++66>,>,A<F,8,,,8,71@=,D+;*@>+++*5*@,,5**>8,,,4,6<,D2DE>***,*4A,,=E*6**=8?F*2@E*1*A7CF+1;*)(9)CA**:6,;D1)(-(0(),99B(:?)*)+2?((-174)24),()).*.2(42CF5*-(((())34)+72((-1((((((*(2-(-44@)))
@M04650:207:000000000-C238N:1:1101:27314:14001 2:N:0:19
TCCTATTTTTCTCTCTTTTCTTCGTCCTTTCTCTTTCTCCCTCTCCTCTTTTTTTTCACCCTTCTCCTCTCCACTGTCCTCTACGCTCCCCCTCCTGTTTCCCTCCTCTTCCCTCTCATCCCCCTTGCCTCCTTTTTCTCTATTTCGCTGTTGTTCTCTTCTCCACCTTTTCCTTTTCTTCCCTCTTCTCCTTAACTTCCTCGTCTCCGTTCCTCTTCTCCCCCTCTTCTGTGGGCTCTTCACACCCCCTTCACTACTCCACTCCCCCCCCTTCCGTTCGCCTACATCCTGTCCACACCCC
+
-6AAA,,<C,,,,6,,;6C@,<<-;BC,C6CE,,,6,,,,,,,;,;;,=;,,,6@@,,,6,,,,,,,,,,,99B,,<,=A<C,,,4,,+,B@:,4,,5,,::44@@<,,,:,,,,,,,9?,,+++,,,,,,,95,,,,,,96;+3,@=++8+,,8,@,7,7,,35,,,,,,3=8,,2+,,33,3,,6,,,,7,,,,6+,,2++3*00*::++)+=B+7,500))03)+1+*2*,*)3),,,/.0**(()))0.*+1*)//)/+,0*((((((.*,(3*(,((((,.)),+.+5.4,(;(((
@M04650:207:000000000-C238N:1:1101:7100:14004 2:N:0:19
GGACTACCCGGGTTTCTAATCCTGTTTGATCCCCACGCTTTCGCATCTCAGCGTCAGTACTGCACCAGGTAGTCGCCTTCGCCACTGATGTTCCTCCAGATCTCTACGGATTTCACCCCTACACCTGGAATTCCACTACCCTCTCACAGACTCAAGTCTAACAGTATCAAAAGCAGTTCCACGGGTGAGCCGTGGGCTTTCACTTCTGACTTATCAAACAGCCTACATGCGCTTTACGCCCAGTGATTCCGATTAACGCTTGCACCCTCCGTATTACCGCGGCTGCTGGCACGGAGTTAGC
+
CCCCCGGGGGGGGGGGGGGGGGGGGGGGGGGGGGGGGGGGGGGGGGGGGGGGGGGGGGGGGGGGGGGGGGGGGGDGGGGGGGGGGGGFGGGGGGGGGGGGGGGGGGGGGGDGGGGGGGGGGGGGGGGGGGGGGGGGGGGGGGGFGGGGFDGFF8FGFGGGGGCAFGGGGGGGGGCFFGGGGGGGGECGGCFEGGGGGFGGGFFFFGGFEGGCEGGGFFGGFGFFFFFF<6@FFGF==2CGGF<EGG?<FFF03>C?F?>?DFC4*A;08:2-(0,)<C?>FFF>108??=0C(1(41C).5
@M04650:207:000000000-C238N:1:1101:24315:14016 2:N:0:19
GGACTACTGGGGTTTCTAATCCTGTTTGATCCCCACGCTTTCGCATCTCAGCGTCAGTACTGCACCAGGTAGTCGCCTTCGCCACTGATGTTCCTCCAGATCTCTACGGATTTCACCCCTACACCTGGAATTCCACTACCCTCTCACAGACTCAAGTCTAACAGTATCAAAAGCAGTTCCACGGGTGAGCCGTGGGCTTTCACTTCTGACTTATCAAACAGCCTACATGCGCTTTACGCCCAGTGATTCCGATTAACGCTTGCACCCTCCGTATTCCCGCGGCTGCTGGCACGGAGTTAGC
+
CCCCCGGGGGGGGGGGGGGGGGGGGGGGGGGGGGGGGGGGGGGGGGGGFGGGGGGGGGGGGGGGGGGGGGGGGGFGGGGGGGGGDFF<EFGFFGGGGGGGFGGGGGGGG7=FFGGGGGGGGCEGGGGCGGFGFGGFGGGGGFGFGGGGGGGFFGGCFFGGGGCFEFGGDFGFCFFGGGGGGGGGGGGDGGGGCCGGGC<EGFGFFGGFEDFDAFFFFEGGFCB=7FEFFG>@B5FFF2CGG2:;4>)97CF01ADEF:0<;DF@FGF0(4666G:)+2((1((,((.5>E79<63(4C)-6
@M04650:207:000000000-C238N:1:1101:10265:14018 2:N:0:19
GGACTACTGGGGTTTCTAATCCCGTTCGCTACCCTAGCTTTCGCACATGAGCGTCAGTCTTGTGCCAGGAAGCCGCCTTCGCCACTGGTGTTCTTCCCGATATCTACGCATTTCACCGCTACACCGGGAGTTCCACTTCCCTCTCACATACTCTAGGCTTACAGTATCAGATGACAAACAGATGGTAAGCACCTGCCTTTTACATCTGACTTATAAACCCGCCTGCGTGCGCTTTACGCCCAGTACTTCCGGACAACGCTTGCCCCCTACGTATTACCGCGGCTGCTGGCACGCAGTTTGC
+
CCCCCGGGGGGGGGGGGGGGGGGGGGGGGGGGGGFGGGGGGGGGEGGFCGGGGGGGGEADEEDFGGGGCCGGGGGEGGGGGGGGGGGGGGGGGGGGGDFGGGGGGGFGGGGGGGGGGGGGGGGGGEGGEGGGGGGGG=C?DDDFFGGCD9FFGEGC,8,@=FFGFEFGGGGFGCFGGCFG6>;F7FGE6D97>6@>FFGFC699@FCFFFCFEG+@>*=D@G2>BF28;D6@>CF;F;GGGDD8F+1<CFB9BFD?4(92((747F;34?0(.24<9:0((,7;>????G79((34?F)66
@M04650:207:000000000-C238N:1:1101:7865:14018 2:N:0:19
GGACTACTGGGGTTTCTAATCCTGTTCGCTACCCTAGCTTTCGCACATGAGCGTCAGTCTTGTGCCAGGAAGCCGCCTTCGCCACTGGTGTTCTTCCCGATATCTACGCATTTCACCGCTACACCGGGAGTTCCACTTCCCTCTCACATACTCTAGGCTTACAGTATCAGATGACAAACAGATGGTAAGCACCTGCCTTTTACATCTGACTTATAAACCCGCCTGCGTGCGCTTTACGCCCAGTAATTCCGGACAACGCTTGCCCCCTACGTATTACCGCGGCTGCTGGCACGTAGTTTGC
+
CCCCCEFGGGGGGGGGGGGGGGGGGGGGGGEGGGGGGGGGGGGGEGDFCGGGGFGGGGGGGAFCGGGGGGFGCFGFGGGGGGGGGGGGGGGGGGGGGGGGGGGGGFGG+:FGGGGGGGGGGGGFGGGDEFGGGGGGG,EGGGGFGCC,CEFFGGGGEDBFDGGGGGGGGFGGCGGGGGGGGDGG,FFFFGFEG6D,AFGFFFGFFFFFFGGFFGGGFFGGBG9=DFFF@31:@GFF=;CE:2?;FG3?GFF18BGFG016:BG2CG9(2<?:?GF>FG:967>66?77?GFGF22,-0-5-
@M04650:207:000000000-C238N:1:1101:25053:14114 2:N:0:19
GGACTACTGGGGTTTCTAATCCTGTTTGATCCCCACGCTTTCGCATCTCAGCGTCAGTACTGCACCAGGTAGTCGCCTTCGCCACTGATGTTCCTCCAGATCTCTACGGATTTCACCCCTACACCTGGAATTCCACTACCCTCTCACAGACTCAAGTCTAACAGTATCAAAAGCAGTTCCACGGGTGAGCCGTGGGCTTTCACTTCTGACTTATCAAACAGCCTACATGCGCTTTACGCCCAGTGATTCCGATTAACGCTTGCACCCTCCGTATTACCGCGGCTGCTGGCACGGAGTTAGC
+
CCCCCGGGFGGGGGGGGGGGGGGGGGGGDFGGGGGGGGGGGGG>E,CFFGGGGGGGGGGGFFGGGGGGCGGGFGGGGGGGDGGGGGG9FGGGGGGGGFFGGFFGGGGF:CFGFGGGG=CFFGGGGFGEGGGGGGGGGDGFGGGF8=FGDGGFGCGC4@DGCGGDFCFGFG99?GGGCGGG8DCC7CCFGGGG@EE6D9CDFFGCFFGF@FFFEFFGE*DCBFDFEFE86FADBGFEA>EEGD6(;7CEFFA@F5CE+64(,/>)>FF1(8624C:AGG?>(4>>><BF0*4EF;>0(;2-:
@M04650:207:000000000-C238N:1:1101:10979:14121 2:N:0:19
GGACTACCGGGGTATCTAATCCTGTTCGCTCCCCTAGCTTTCGCGCCTCAGCGTCAGTTGCAGTCCAGCAAGCCGCCTTCGCCACTGGTGTTCCTCCTAATATCTACGCATTTCACCGCTACACTAGGAATTCCACTTTCCTCTCCTACCCTCAAGAAATACAGTTTCAATTCCAGCCCCGGGTTTGGGCCTGAACTTTAAAAACAGACCTGTTTTCACGCCTACGCGCCCTTTACGCCCAAGGATTCCGGACAACCCTCAGCCCCTACGCATTAACGCGTCGTCTGGTCCGTAGTTTGCC
+
CCCCCGGGEGGGGGGFGGGGG9<EFGFFDCFEGCE8FGGGGGGGGGGGGGFGGGGGCEGG9@EGEFFG,CFFFDFGGGCGGGGGGGGFGGEFGGGDGFCFGGGGGGAFGCE7EFGGGGGGGCECF=FFFFG@FG99=F8FGCGBFD9,81D?C8D?>DDAFFACFFCD,D,6+3@,,+@+1@E****5*4@@*4,,+=,,=9,;**;*2*C49+=<F*5*(929(.()(/33(7+))6CE*4.32*)5*)0(,)1,*,(((.61*C(((,(,,*))2*4((,(,((-.6<)*.((,6+.).
@M04650:207:000000000-C238N:1:1101:14894:14124 2:N:0:19
GGACTACAGGGGTATCTAATCCTGTTTGCTCCCCTAGCTTTCGCACTTCAGCGTCAGTTTTTGTCCAGTGAGCTACCTTCGTCATCGGCATTCCTACATATATCTACGAATTTCACCTCTACTCATGTAGTTCCGCCCACCTTTCCAATACTCTAGAATTTCAGTTTCGTCGGCAAGCTAATGGTTGAGCCACTAGTTTTCACCGTCGACTTGAAACCCCGCCTAGATGCCCTTTATGCCCAATAATTCCGGATAACGCTTGCGACATACGTATTACCGCGGCTGCTGGCACGAATTTAGC
+
CCCCCGGGGGGGGGGGGGGGGGGGGGGGGGGGGGGGGGCGGGGGGGGGGGGGGGGGGFGGGGGGGGGGGGGGGGGFFGGGGFGGGGGGGGGGGGFGGGGGGGGGGGGGGGGGGDGCFGGCFGGGGGGGGGGGGGGGGGGGGGGFGGGFGFFFGGFFGGGGGGGGGGGGGGGGGDGGGGGFG,@FFFG8EGGGGGGGGGGG7C9A>DDDFGGGFGGGFFEGFGFFFF3:CGF=BGF=FFFGGEFFGGEFGFFF<35;C?966?51C80(6<:42+4<F7:(,44>;<)5?C<9((-3:FA46
@M04650:207:000000000-C238N:1:1101:22639:14158 2:N:0:19
GGACTACTAGGGTTTCTAATCCTGTTTGCTACCCACGCTTTCGTGCCTCAGCGTCAGTTAAAGCCCAGTAGGCCGCCTTCGCCACTGGTGTTCCTCCCGATCTCTACGCATTCCACCGCTACACCGGGAATTCCGCCTACCTCTACTTCACTCAAGCTATACAGTTTCAAAAGCAGTTTATGGGTTAAGCCCATAGATTTCACTCCTGACTTGCATAGCCGCCTACGCACCCTTTACACCCAGTAAATCCGGACAACGCTTGCTCCCTACGTATTACCGCGGCTGCTGGCACGTAGTTAGC
+
CCCCCGGGGGGGGGGGGGGGGGGGGGGGGGGGGGGGGGGGGGGGGGGGGGGGGGGGGGGGGGGGGGGGGGGGGGGGGGGGGGGGGGGGGGGGGGGGGGGGGGGGGGGGGGGGGFGGGGGGGGGGGGGGGGGGGGGGGGGGGGGFGGGGGGGFGGGGGGGGGGGGFGGGGGGGDGGGGFGFFGFGGGFFGGGGGGGGGGGGGFGFFGGFFGGGFGGGFFGGFGFFFFFE9D@FFFFFFFGGGFFFGGFEGFFFFFGFGFFFF?C:C86?FF?BFGBFGGF>FFFB>?0,07:GF?F:BGAFA
@M04650:207:000000000-C238N:1:1101:24798:14175 2:N:0:19
GGACTACTCGGGTTTCTAATCCCGTTCGCTACCCTAGCTTTCGCACATGAGCGTCAGTCTTGTGCCAGGAAGCCGCCTTCGCCACTGGTGTTCTTCCCGATATCTACGCATTTCACCGCTACACCGGGAGTTCCACTTCCCTCTCACATACTCTAGGCTTACAGTATCAGATGACAAACAGATGGTAAGCACCTGCCTTTTACATCTGACTTATAAACCCGCCTGCGTGCGCTTTACGCCCAGTAATTCCGGACAACGCTTGCCCCCTACGTATTACCGCGGCTGCTGGCACGTAGTTCGC
+
CCCCCGGGGGGGGGGGGGGGGGGGGGGGGGGGGGFGGGGGGGGGGGGGDEGGGGGCFEFGEFGDFGGGDGEFFF:CEFGGGGGGGGGGGGGGGGGGGFGCFGGFF9FFGGGGGGGGGGGGEFFGDGGGGGGGGGGGF9EDFGGFGGFGGGGFGGGGGFGGGG=?FEFGGCFGGGEGGGGFGCCGFGGGFCC;5?CCFCFFGFGFFGFFFGGGEGGGA=CD@G>@DF@EFGFFFGFFF;8FG?(;FFECFFFFBFCBGF>(6?F?DC>((8:83A?)9:86919;114:?G?G<:((4@)(-
@M04650:207:000000000-C238N:1:1101:26332:14179 2:N:0:19
GGACTACTGGGGTTTCTAATCCTGTTTGATCCCCACGCTTTCGTGCTTGAGCGTCAGTTATGGCTTAGTAAGCTGCCTACGCAATCGGAGTTCCTCGTTATATCTAAGCATGTCACCGCTACACAACGAATTCCGCCTACTTCATCCATACTCAAGACTCCCAGTTTCAACGGCAGTTTCGGAGTTAAGCCCCGAGATTTCACCGCTGACTTAAAAGCCCGCCTGCGCACCCTTTAAACCCAATAAATCCGGATAACGCTCGCATCCTCCGTATTACCGCGGCTGCTGGCACGGCGTTCGC
+
CCCCCGGGGGGGGGGGGGGGGGGGGGGGGGGGGGGGGDGGGGGGGGGGGGGGGGGGGGGGGGGGGGCGGGGGGGGGGGFGGGGGGGEFGGGGFFFFGGGGGGGGGGAGGGGFFFGGGGGGEGGGGFGGGGGGGGGGGGGGGGGFGGGGGGGFGGGDGGGCGGGCDFGGGDEGDGDGG@DCEG>BFGCEEF,@>EGGGGFGFFFAD4CDBGGGFCG@FFGGFGFFFFFF>D9(2*=CA4CFEF;@CF>EGF3(:DGFG?>::>D9DE22.:9(4@?ACF11,7>;>FFFBD?E?0194?(34
@M04650:207:000000000-C238N:1:1101:13608:14201 2:N:0:19
GGACTACTGGGGTTTCTAATCCTGTTTGCTCCCCACGCTTTCGAGCCTCAACGTCAGTTATCGTCCAGTGAGCCGCCTTCGCCACTGGTGTTCCTCCTAATATCTACGCATTTCACCGCTACACTAGGAATTCCACTCACCTCTCCGACACTCTAGCAAAGCAGTTTCCAAAGCAGTCCCAGGGTTGAGCCCTGGGTTTTCACTCCAGACTTGCTTCGCCGTCTACGCTCCCTTTACACCCAGTAAATCCGGATAACGCTTGCCCCCTACGTATTACCGCGGCTGCGGGCACGTAGTTAGC
+
CCCCCGGGGGGGGGGGGGGGGGGGGGGGGGGGGGGGGGGGGGGGGGGGGGGGGGGGGGGFGGGGGGGGFGGGGGGGGGGGGGGGGGGGGGGGGGFGGGGGGGGGGGGGGGGGGGGGG@EGGGGGGGGGGFGGGFFGEGGGGGGFGGGGGGGFGGGGGGGGGGGGGGGGGGGAFCFFFGGFGGFGGGGGGGGGGGGGGCFGGFGFFGGFFGGGFGGGF=GGFGFBDFDF=DBFFGACC?FGC;6@GDCCGAB90>*4=:9?((9:FFB9<8:8<FBBGGBF9>>010,1(C4E?6:BF92<:
@M04650:207:000000000-C238N:1:1101:7499:14212 2:N:0:19
GGACTACTCGGGTTTCTAATCCTGTTTGCTCCCCACGCTTTCGCACCTCAGCGTCAGTATCGTGCCAGGTGGCCGCCTTCGCCACCGGTGTTCCTCCTGATCTCTACGGATGTCACTCCTACACCAGGAATTCCGCCACCCTCTCACGAACTCAAGCCCTGCAGTATCAAAGGCAATTCCACCGGTGAGCGGTGGGATTTCACCCCTGACTTACAAGGCAGCCTACGCGCGCTTTACGCCCAGTAATTCCGATTAACGCTCGCACCCTCCGTATTACCGCGGCTGCTGGCACGTAGTTAGC
+
<CCCCF<<FCFGFGDCFEFDFFGFFGDFGCFG8@FEGGGCFGGGGGGGCEFFGGGGGGGGCGGFGGGGGGGGFFGGEGGFGGG:FEEGGGGGGGGGGFEGAEGGGFGGGEGGEGGD9FDGGFGGFDG>FGDCFGGGGECGGDF??9DE>CGFGDFGGFD?3FGF>>,EA@FFG,8CC7,=F=>E@CEF>CGGGGG5CCFDGFCF6D4>BFGGFGGGF(*C1>15@F;363(40:FAF1?CC?<?7:9)?F:020>4C108(4)4DE086(422*.)<:(33(339(4)4:.94,2889<5.
@M04650:207:000000000-C238N:1:1101:27035:14233 2:N:0:19
GGACTACTGGGGTTTCTAATCCTGTTTGCTCCCCACGCTTTCGAGCCTCAACGTCAGTTATCGTCCAGTGAGCCGCCTTCGCCACTGGTGTTCCTCCTAATATCTACGCATTTCACCGCTACACTAGGAATTCCACTCACCTCTCCGACACTCTAGCAAAGCAGTTTCCAAAGCAGTCCCAGGGTTGAGCCCTGGGTGTTCACTCCAGACTTGCTTCGCCGTCTACGCTCCCTTTACACCCAGTAAATCCGGTTAACGCTTGCCCCCTACGTATTACCTCGGCTGCTGGCACGTAGTTAAC
+
CCCCCCFGGGGGGEGFFGGGGGGGGGGGFCFGGGGGGGCFGFGGFGDGEFGGGGGGGGGGGDFGGGGGGFGGGGGGGGGGGGGGGGGGEFGGGEDFGGGGGGGGGGDFEEGGGGGGF:EGGGGFFGGGGGGGGGAEEFDGGGGFGGGGEGEFGFFFFFGGGGGGFEFFGGCG6FC,@FFGGCDCFFCDFGG575DA;*5C+?@BBFFAEGGG3=CC:-*/:C2>9A9B>G@@3<=966CFF@?;FC<5;8>9(.5):,9(40/:FG>91:<?<E7>GG))4(-(,,4:05204(4(3A)).
@M04650:207:000000000-C238N:1:1101:7747:14241 2:N:0:19
GGACTACTCGGGTTTCTAATCCTGTTTGCTCCCCTAGCTTTCGTGCCTCAGCGTCAGAAGTAACCCAGCAAGCTGCCTTCGCCCTCGGCGTTCTCCCAGATATCTACGCATTCCACCGCTACACCTAGAATTCCGCTTGCCCCTTTTACCCTCTAGCATGCTAGTATCGAGTGCAGTTCCTCCGTTAAGCGGAGGGATTTCACACCCGACTTGGCATACCGCCTACGCACCCTTTATGCCCAGTGATTCCGAACAACGCTCGCACATCTCGTATTACCGCGGCTGCTGGCACGAGCTTAGC
+
CCCCCEFGGGGGDFFGFGGGGGGFFGFGFGGGGGFG?FGGGGGGGGGGGGGGGGGGGGGGGGGGGGGFGGGGGGFFGDFGGGGGGGGGCFGGGGFGGGGGGGGGGFGGG,BFFEGFFGGCEGGFGGGDGGGGGGGGGGGGGGCD8EGFCA8D?FDCFFG98BFGFGDF>FGGFCGGGGGGFFGGGGDGGFEDCECEGGFGG92197CEFGC4>64*;:<C>D9;DFFFDG>FFGF)ACFGGF;3C>CEGFF?<>GFG>9((2DBDE).<D3?0A:ACG:>9;BFB?:007:<80;(7<)46
@M04650:207:000000000-C238N:1:1101:7955:14242 2:N:0:19
GGACTACTCGGGTTTCTAATCCTGTTTGCTCCCCACGCTTTCGCACCTCAGCGTCAGTATCGTGCCAGGTGGCCGCCTTCGCCACCGGTGTTCCTCCTGATCTCTACGGATGTCACTCCTACACCAGGAATTCCGCCACCCTCTCACGAACTCAAGCCCCGCAGTATCAAAGGCAATTCCACCGGTGAGCGGTGGGATTTCACCCCTGACTTACACGGCAGCCTACGCGCGCTTTACGCCCAGTAATTCCGATTAACGCTTGCACCCTCCGTATTACCGCGGCTGCTGGCACTGAGTTAGC
+
CCBC@FFFGGGGGC7AEFGCGGGGFGGFGFCFDFGGGGGGFGGGGGF,;FEECFEGGGGGGGFGEDGGGGGGGGCF7FC:7FFBGGEG:CB@FGGAFFGCGGE,EFGG74:FGEF<FGFFGFC@:FFDG8EFEFGGGGG<EGGDCFGG>EE*D9DDG6D8E79CF9@E;FGG><E>EDC<CFC@EF>FF8CDGCGGF*,5:=F8)8CF1<C@4;F*),=C>D0;@4?D9796(:59F(12?4:?*74):=F?6)9<F:9:::*,0A1:(2(-4@0)3:1>(3((48:?8=<+(.5:)@)5)
@M04650:207:000000000-C238N:1:1101:5213:14264 2:N:0:19
GGACTACTCGGGTTTCTAATCCTGTTTGCTCCCCACGCTTTCGCGCTTTAGCGTCAGTATTTGTCCAGTGAGCTGGCTTCCCCATCGGCATTCCTACAAATATCTACGAATTTCACCTCTACACTTGAAGTTCCGCCCACCTCTCCAATACTCTCGTCTAACAGTTTCCAACGCAATACGGAGTTGAGCCCCGCAGTTTAACATCAGACTTTTTAAACCACCTAGACGCCCTTTACGCCCGATAAATCCGGATAACGCTCGGGGCCTACGTATTACCCCGTCTGCTGGCACGTATTTAGAC
+
CCCCCGGGGEGGGGGFGFGGGGGCFGGGGGGGGGGG>FFGGGEEGGGGFFEGGGGGEFGFGGGFEGG8FFGGGGGGGGG@<FGGFF,:FEGGGGGGGGFEFE@FFCEGEFGGGFAFFC8?EFFGGGGDCFGGGGEGGGGGC8=FGGFFFGGDG@,68=BFF982FCFFGAEDGGCC>FGGG++8>,@DCFGE**3@9<;FCFFAA+;6<;DGFCFF6*<*(2>@*;;)5)/(37;C31@FE9;9<C6C;:31:DF?*40<6(>0)*-34(,.58463*31,4:(69:(4*4:?F249+-24
@M04650:207:000000000-C238N:1:1101:17409:14275 2:N:0:19
GGACTACTCGGGTATCTAATCCTGTTCGCTCCCCTAGCTTTCGCGCCTCAGCGTCAGTTGCAGTCCAGAAAGCCGCCTTCGCCACTGGTGTTCCTCCTAATATCTACGCATTTCACCGCTACACTAGGAATTCCACTTTCCTCTCCTGCCCTCAAGAAATACAGTTTCCAGTCCATCACAGGGTTGAGCCCTGAACTTTAAAAACAGACTTGTATTCCCGCCTACGCGCCCTTTACGCCCAATGATTCCGGACAACGCTCGCCCCCTACGTATTACCGCGGCTGCTGGCACGTACTTTGGC
+
CCCCCFGCCFEEGGFFFGEF<EFFFGFFGGCFEEGEFGGGGGGCEGGGGDGFGFDGGGGGGGGFGGGFFFGGGGGGEGEFF:CEGGG@FCFDFFGDGDBGFCFFEG9?7FGEB?FEECEDE@EE;FGGGFG8?FGGG9=FGGGFGGGGFGGFGGCE=,@>FCEFFGGF=F,EDDAFFGFF8B+8FE8@CGCF??A?C2E;+=;CB7FF)*+*3?7:98C*/;@A4@28-9>987A75(CEFD@E7@67C;:;;>C0)441(4D05C0,(434)3)6<<(2;(2262003*.:4((,)+.(.
@M04650:207:000000000-C238N:1:1101:6968:14293 2:N:0:19
GGACTACAGGGGTTTCTAATCCTGTTTGATCCCCACGCTTTCGCATCTCAGCGTCAGTACTGCCCCAGGTAGTCGCCTTCGCCACTGATGTTCCTCCAGATCTCTACGGATTTCACCCCTACACCTGGAATTCCACTACCCTCTCACACACTCCAGCTCTACAGTATCAAAGGCAGTTCCACGGGTAAGCCGTGGGCTTTCACCCCTTACTTATAAAGCAGCCTACATGCCCTTTACGCCCAGGGATTCCGATTAACGCTTGCACCCTCCGTATTACCGCGGCTGCTGGCACGGAGTTGTC
+
C@@CCGF?EFEGCGGGFFGGGGGGGGGF<AFFGGGGGGGGFGGG7@CFEDGGGFGGEG,;C@E,C@CGGGFFGGGGGGGGGGEGGCECEFGGGGFFG<E<EDFGGGGF:7BFGGGGG8EGEGGB:AFGEFGGFG,C=,4EFGGBG9D?,=>?F,>DC,,,,FFGGFFFGGACDG=EGGGEGEEB7FGCC9771CG7*4@,++@8*3**)4@D<C+2119C5;9=4A5+*2)7>6F*+0=FGD;(**((;@;((.:3@26D0/*/;C:?::;10*829>:;0(-,((,3(:(31(-(4:)).
@M04650:207:000000000-C238N:1:1101:14842:14296 2:N:0:19
GGACTACCGGGGTATCTAATCCCGTTCGCTACCCTAGCTTTCGCACATGAGCGTCAGTCTTGTGCCAGGAAGCCGCCTTCGCCACTGGTGTTCTTCCCGATATCTACGCATTTCACCGCTACACCGGGAGTTCCACTTCCCTCTCACATACTCTAGGCTTACAGTATCAGATGACAAACAGATGGTAAGCACCTGCCTTTTACATCTGACTTATAAACCCGCCTGCGTGCGCTTTACGCCCAGTAATTCCGGACAACGCTTGCCCCCTACGTATTACCGCGGCTGGTGGCACGGAGTTTGC
+
CCCCCGGGGGGGGGGGGGGGGGGGGGGGGGEGGGGFGGGGGGGGGGDFEGGGGGGGGG9FGGFGGGFGFDEGGGGGGGGGGGGGGGGGGGGGGGFGGGGGEECGGGGGGGGGAFGFGEDDGGGGGGGGGGGGGGGGGGGGGGGFF9FFFFEFGDGGGGGGGGCFFFFGGGGCCFGFGGGGGF9FFGGGGG9EEFFGCC;EFFGFAFCB68FGE++=CEGD>D@FFFFD@G>@95>CFFGGGFFFCDBAGFFFFEG<F96:1638DG>F(((.)A3<FC47>BF0((.2:=86((42(;).)
@M04650:207:000000000-C238N:1:1101:24727:14310 2:N:0:19
GGACTACCGGGGTTTCTAATCCTGTTTGATCCCCACGCTTTCGCATCTCAGCGTCAGTACTGCACCAGGTAGTCGCCTTCGCCACTGATGTTCCTCCAGATCTCTACGGATTTCACCCCTACACCTGGAATTCCACTACCCTCTCACAGACTCAAGTCTAACAGTATCAAAAGCAGTTCCACGGGTGAGCCGTGGGCTTTCACTTCTGACTTATCAAACAGCCTACATGCGCTTTACACCCAGTGATTCCGATTAACGCTTGCACCCTCCGTATTACCGCGGCTGCTGGCACGGAGTTAGC
+
CCCCCGGGGGGGGGGGGGGGGGGGGGGGGGGGGGGGGGGGGGGGGGGGGGGGGGGGGGGGGGGGGGGGGGGGGGGGGGGGGGGGGGGGGGGGGGGGGGGGGGGGGGGGGGGGGGGGGGGGGGFGGGGGGGGGGGDGGFFGGGGFGGGGFGGFGGGGGGGGGGGGGDAFGFGGGGGGGGGGGGGGGGGGGGGGGGGGGGGGGFGFFGGFFGGGFGFDF=GGFGFFFFFF?G@@FGF=FFGGGFFEFC?<:AA7DFG?FDF@@?F<GGF?FF><<C>29C?9>(12>B?F0C:GB>(22E4<6
@M04650:207:000000000-C238N:1:1101:26805:14350 2:N:0:19
GGACTACTCGGGTTTCTAATCCTGTTTGCTCCCCACGCTTTCGAGCATCAGTGTCAGTTACAGTCCAGTAAGCCGCCTTCGCCACCGGTGTTCCTCCTAATATCTACGCATTTCACCGCTACACTAGGAATTCCACTTACCTCTCCTGCACTCTAGTTCTGCAGTTTCAAAAGCAGTCCCGTGGTTAAGCCACGGGCTTTCACTTCTGACTTGCCAAACCACCTACGCTCCCTTTACACCCAGTAATTCCGGACAACGCTTGCCCCCTACGGATTACCGCGGCTGCTGGCACGTAGTTTGC
+
CCCCCFGGGEGGGGGAFGGGFGGGGGFGGGGGGGGGGGGGGGGGGGGGGFGGGGGGGGGGCGE<FGGGGGGGGGGG@F7FG7FGGGEGGGGGGGGGF8FFGGGGGFEEE7FGGFGGG7>DGGGGFFGFFGGGGGGGGGGFFFFFGGGGFC8DGFGFGGGFG9D?FGGGGGGGDFGGFD8AEDECFGFFGGGGGGGDGDCFCFGF@DEAE:8FCCFGFBFGFGFDF>5B>D@FFCFFF4EGG6;@GGFFGFAFFFGD<BBF;;<88C>>F?6((8(4<:8(7((763:?F=(<:?:3-AA>6
@M04650:207:000000000-C238N:1:1101:22530:14375 2:N:0:19
GGACTACTGGGGTATCTAATCCTGTTTGCTCCCCACGCTTTCGAGCCTCAGCGTCAGTACTGCACCAGGTAGTCGCCTTCGCCACTGATGTTCCTCCAGATCTCTCCGGATTTCACCCCTACACCTGGAATTCCACTACCCTCTCCCAGACTCAAGTCTAACAGTATCAAACGCAGTTCCACGGGTGAGCCGGGGGCTTTCACTTCTGACTTATCAAACAGCCTACATTCGCTTTACGCCCAGGGATTCCGATTAACGCTTGCACCCTCCGTTTTACCGCTGCTGTCGGCCCGGAGTTAGC
+
CCC9,<<EEFFGGF@6CFF@FDDFFFGGC9FGGCEEE:FF8FG<@CFF@F<FGG7,@<CCFFGAEFFGGGG<FC+C7FCFFG>EGCFFGGFEFG,A,AAF=,E9A,C>@CFGGD9EDFG8FCDF@,,,E8FFE<;FFGFEEG?6E,,==F?98D=@=AFG8,@AF,=9@FD,0@ECCDCFGGGGE++:C,DC+9C548:8?FEFCFGFF+:8*+BFA*9*/>(6@A31)+.((254;(=44(((**.39=:<:5C90((((-/)2;,31,,-)3(6+:(((-4:?-)((/(1((,(-;4)6
@M04650:207:000000000-C238N:1:1101:26560:14403 2:N:0:19
GGACTACTCGGGTTTCTAATCCTGTTTGCTCCCCACGCTTTCGCGCCTCAGCGTCAGTTAATGTCCAGCAGGCCGCCTTCGCCACTGGTGTTCCTCCTAATATCTACGCATTTCACCGCTACACTAGGAATTCCGCCTGCCTCTCCATCACTCAAGCACCGCAGTTTCAAATGCAGGCTATGGGTTAAGCCCATAGTTTTCACATCTGACTTGCTGTCCCGCCTACGCGCCCTTTACACCCAGTAAATCCGGATAACGCTTGCCACCTACGTATTACCGCGGCTGCTGGCACTTAGTTAGC
+
CCCCCGGF@FGGGGGGGGGGGGGGGGGGGGGGGGGGGGGGGGG@EGGGGGEGGGGGGF<F,,CCFGGGCF<@FGGGGGGGGGGEGCGFGGGGGGGGGGGGGGGGGGGFGGGGGGGGGCGGGGGGGFFFGGGFGGGGGGEGGGGFGGG,C@EDFFGG,=E?+BEGGGGGGGGGGGGG,@,3,>>DFG5AEG7C,@EE2?FGGFGFFG>F*=F==>B717E>@DF?@FFF6C;;BGFEFEFGGF6@7:?CFFFF<BGFG?9?((>>7C?4>FF?7E?AGG069BF>63:BFGBG(3)6AGF4<
@M04650:207:000000000-C238N:1:1101:21018:14409 2:N:0:19
GGACTACCAGGGTTTCTAATCCTGTTTGCTCCCCTAGCTTTCGCACTTCAGCGTCAGTTTTTGTCCAGTGAGCTACCTTCGTCATCGGCATTCCTACATATATCTACGAATTTCACCTCTACTCATGTAGTTCCGCCCACCTTTCCAATACTCTAGAATTTCAGTTTCGTCGGCAAGCTAATGGTTGAGCCACTAGTTTTCACCGTCGACTTGAAACCCCGCCTAGATGCCCTTTATGCCCAATAATTCCGGATAACGCTTGCGACATACGTATTACCGCGGCTGCTGGCACGTATTTAGC
+
CCCCCGFGGGGGGGGGGGGGGGGGGGGGGGGGGGGGGGGGGGGGGGGGGGGGGGGGGGGGGGGGGGGGGGGGGGFGGGGGGGGGGGGGGGGGGGGFGGGGGGGGGGGGGGGGGGGGGGGGGFGGGGGGGGFGGGGGGGGGGGGFGGGGGGGFGGGGGFDEFGGGGGGGGGGEGGGGGGGCGGGGGGDDDGGGGGGGGGGGGFGFEGGFADGGFGGGFDGGFGAADF=9?FBDFGFFFFGGGF2=GGFCGFF9;BGEG(:@@FF95:96>?BFFG?)CG6>F>>B;?FFBG?GF87AFG2<:
@M04650:207:000000000-C238N:1:1101:16263:14412 2:N:0:19
GGACTACCAGGGTTTCTAATCCTGTTTGCTCCCCACGCTTTCGCGCTTTAGCGTCAGTATTTGTCCAGTGAGCTGGCTTCCCCATCGGCATTCCTACAAATATCTACGAATTTCACCTCTACACTTGTAGTTCCGCCCACCTCTCCAATACTCTAGTCTAACAGTTTCCAACGCAATACGGAGTTGAGCCCCGCAGTTTAACATCAGACTTTTTAAACCACCTAGACGCGCTTTACGCCCAATAAATCCGGATAACGCTCGGATCCTCCGTATTACCGCGGCTGCTGGCCAGGAGTTAGCC
+
CCCCCFGGGGGGGGGGGGGGGGGGGGGGGGGGGGGGGGGGGGGGGGGGGGGGGGGGGGGGGGGGGGFGGGGGGGGGGGGGGGGGGGGGGGGGGGGGGGGGGGGGGGGGGDGGGGGGGGGGGGGGGGGGGGGGGGGGGGGGGFGFGGGGGGGFFGGGGGGGGGGGGGGGGGGGDGGGGFGGGGGGGGGFGGGGGGGGGGGGGFGFFGGA>>FCEGGGFFGGFDDEFFEF2?=6?GFFFF@FEFF@GCE);A307DDBG03<;>GFGGB<BF?04EB4:599>0(,3?B045(:28487+.45
@M04650:207:000000000-C238N:1:1101:5365:14445 2:N:0:19
GGACTACCGGGGTTTCTAATCCTGTTTGCTCCCCACGCTTTCGAGCCTCAGCGTCAGTTAAAGCCCAGCAGGCCGCCTTCGCCACTGGTGTTCCTCCTAATATCTACGCATTTCACCGCTACACTAGGAATTCCACTTTCCTCTCCTGCCCTCAAGAAATACAGTTTCCCTTCCATCACAGGTTTGAGCCCTGAACTTTAAAAACAGCCTTGTATTCCCGCCTACGCGCCCTTTAAGCCCAGTGATTCCGGACACCGCTCGCCCCCTACGCACTACCCACGCTGCTGCCCCGTGGTTAGCC
+
8@-ACEFFG@FGFEGFGGG<FFDFGGGGGGCCFGCFGGGCFACFGGGGGEGGEGGGGGGGGGGGCEDDGGGGGG7CCCCFF7FFGF,CEFEC@FDGGGGGGFGGGFG+:F@FCED<E78CBFFCFGF<FFGCG9DFGF9F9EF78DFD8DD;=EFFGG=EFGGADFEFA,@DFCEC7+@ECG,8:+;@FC*14@DCGFDF>FG*@FG6@C8CAFFFFE>D=C95()/6(239508)+)?<2(/7++16+;)(67>:3((2309?38604((,(*),2*)((((4()5)(*-*-((,,+(..
@M04650:207:000000000-C238N:1:1101:21026:14450 2:N:0:19
GGACTACCGGGGTTTCTAATCCTGTTCGCTCCCCTAGCTTTCGCGCCTCAGCGTCAGTTGCAGTCCAGAAAGCCGCCTTCGCCACTGGTGTTCCTCCTAATATCTACGCATTTCACCGCTACACTAGGAATTCCACTTTCCTCTCCTGCCCTCAAGAAATACAGTTTCCATTCCATCACAGGGTTGAGCCCTGAACTTTAAAAACAGACTTGTATTCCCGCCTACGCGCCCTTTACGCCCAATGATTCCGGACAACGCTCGCCCCCTACGTATTACCGCGGCTGCTGGCACGTAGTTATCC
+
CCCCCGGGGGGGGGGGGGGGGGGGGGFGGGGGGGFF@FGGGGGGGGGGGGGGEGGGGGGFGGGGGGGGGGGGGGGGGGGGGGGGGGGGGGGGGGGGGGGCGGGGGFGGGGGGGGGGGGGGGGGGGFGGFFGGGGGGGGGGGGGFFGGGFGGFGGGGGGGFAFFFDFGGGGGGFGFF8@C7EFGGG<8EGGGG5FEFGCFEFFGF5CGA4;E>6EFFF?FDAC@DFB@?BGFB;C6>D07FC?DFGF3CF;D66>4:776<B9G?GGBB?3:260-5:944392902:2:*.::?2:93)-.
@M04650:207:000000000-C238N:1:1101:10221:14451 2:N:0:19
GGACTACCGGGGTTTCTAATCCTGTTTGCTCCCCACGCTTTCGTGCCTCAGCGTCAGTTAAAGCCCAGTAGGCCGCCTTCGCCACTGGTGTTCCTCCCGATATCTACGCATTTCACCGCTACACCGGGAATTCCGCCTACCTCTACTTCACTCAAGAAACACAGTTTCCATTCCATCACAGGGTTGAGCCCTTAACTTTAAAAACAGACTTGTATTCCCGCCTACGCGCCCTTGACGCCCAATGATTCCGGACAACGCTGCCCCCCTCCGTATTACCGCGCCTGCTGGCCCGTAGTTACCC
+
CCCCCGGGGGGGGGGGGGGGFGFGGGGGGGGGGEFGGGGGGGGGGGGGGGGFGGGGGEGAFGGGGGGGGGGGGGEGGGGGFCGGGGGGGGGGGGGFGGGGGGGGCFF7FECFFFGGG@ECEGGGGGGGFECFFGGGGCGFGGGFGGGA>EEDG?,ECGGGFCCEFEFFFAFFFFFCGCGGAF>E,*2>?FGE,<FEFFFF9>FFEFGF2?+00CGDACGGBG;6806.6C;9@**.)8EEG(1(2::>;?560B*472(((.5<DE9(-38??3469*43(4:((3,((14*4(--6+)6.
@M04650:207:000000000-C238N:1:1101:11041:14455 2:N:0:19
GGACTACCGGGGTTTCTAATCCTGTTTGCTCCCCACGCTTTCGCGCCTCAGCGTCAGAACCGGACCAGTAAGCCGCCTTCGCCACTGGTGTTCTTGCGAATATCTACGAATTTCACCTCTACACTCGCAGTTCCACTTACCTCTTCCGGTCTCTAGCCATACAGTATCGAAGGCAATTCTGTGGTTGAGCCACAGGCTTTCACCCCCGACTTATACGGCCGCCTACGCGCCCTTTACGCCCAGTAATTCCGAACAACGCTAGCCCCCTCCGTATTACCGCGGCTGCTGGCACGGAGTTAGC
+
CCCCCGGGGGGGGGGGGGGGGGGGGGGGGGGGGGGGGGGGGGGGGGGGGGGGGGGGGGGGGGGDGGGGGGGGGGGGGGGGGGGGGGGGGGGGGGGGGGGGGGGGGGGFFGGGGGGGGGGGGGGGAF<FGGGGGFEFGFGGGFGFFGGGFEGFGGGGGGGAEGGGGG7EEFGGDGGGGGGGGGGGGFGGGGGGGGDFGFFGGFGFFDGFFGGGFGGGFDGG95;;?FFB4D;BFG?>?:EGG6?BGD94>F?2:DGFFBF??1F0FGFBB?0:(;:BGG67904(4:DDBGF?(44;1FA24
@M04650:207:000000000-C238N:1:1101:4242:14482 2:N:0:19
GGACTACTGGGGTTTCTAATCCCGTTCGCTACCCTAGCTTTCGCACATGAGCGTCAGTCTTGTGCCAGGAAGCCGCCTTCGCCACTGGTGTTCTTCCCGATATCTACGCATTTCACCGCTACACCGGGAGTTCCACTTCCCTCTCACATACTCTAGGCTTACAGTATCAGATGACAAACAGATGGTAAGCACCTGCCTTTTACATCTGACTTATAAACCCGCCTGCGTGCGCTTTACGCCCAGTAATTCCGGACAACGCTTGCCCCCTACTGATTACCGCGGCTGCTGGCACGTAGTTTGC
+
CCCCCGGGGGGGGGGGGFGGGGGFGGGGGGGGGGGGGGGGGGGGGGGGGCFGGGGDECFGGGGGGGGGGGGGGGFGGGGGGGGGGGGGGGFGGGGGGGGGGGGGGFGGGCGEGGCGGGGGGGGGGGGD+@FCGGGGGGGADFGFFGGECGGFGGC8AFCGGGGFDA,EGGGGGGGGGGGGC:C9DFGA6EFGDFCGGGG7CFFF>CGFFG8C49EFFEEDBC=@=ABFFDF965>>C?GGG;;EFG)9CFA1(75:FB0(3:CBGFF>:()).3):CFFB>>02(4:?BG00((.3:F))-
@M04650:207:000000000-C238N:1:1101:26948:14485 2:N:0:19
GGACTACTGGGGTTTCTAATCCTGTTTGCTCCCCTAGCTTTCGCACTTCAGCGTCAGTTTTTGTCCAGTGAGCTACCTTCGTCATCGGCATTCCTACATATATCTACGAATTTCACCTCTACTCATGTAGTTCCGCCCACCTTTCCAATACTCTAGAATTTCAGTTTCGTCGGCAAGCTAATGGTTGAGCCACTAGTTTTCACCGTCGACTTGAAACCCCGCCTAGATGCCCTTTATGCCCAATAATTCCGGATAACGCTTGCGACATACGTATTACCGCGGCTGCTGGCACGTATTTAGC
+
CCCCCGGGGGGGGEFFFGGGGGGGGAEEGGGGGD8FFGAFGGGFGGGCFEGEFGFDG@FFFGGGGGGGGGGGGGGGFGGGGGGGGFFGGGGGFGFGGGGGGGGGGGGFC8FFFGGFEEFGGGFGFGGGGGGFGFGGCC8CGGGFGGGGGGGFGFFGGFCFFGFFFGFGGGCEGECGGGFF89EF=<EFFGGGGGGGFCFGGCCADFGDAGGCCG7DF)19>DB==FEF?G3(70ACFCF<EB25CCEEFFF@;ADEG?>@?@9;CG;?<?34?E?BEGB9;>>614?BBC?G<:(.::<A6
@M04650:207:000000000-C238N:1:1101:6267:14491 2:N:0:19
GGACTACTAGGGTTTCTAATCCTGTTTGATCCCCACGCTTTCGCATCTCAGCGTCAGTACTGCACCAGGTAGTCGCCTTCGCCACTGATGTTCCTCCAGATCTCTACGGATTTCACCCCTACACCTGGAATTCCACTACCCTCTCACAGACTCAAGTCTAACAGTATCAAAAGCAGTTCCACGGGTGAGCCGTGGGCTTTCACTTCTGACTTATCAAACAGCCTACATGCGCTTTACGCCCAGTGATTCCGATTAACGCTTGCCACCTACGTTTTACCGCGGCTGCTGGCACGTAGTTAGC
+
C9CCCFGGFGFGGGGGGGGGGGGGGGGGGGGGGGGGGGGGGGGGDGGGGGGGGGGGGGGGGGGGGGGGGGGGGGGGGGGGGGGGGGG9FFGGGGGGGGGGGGGGGGGGGDFGFGGFGGEC8F=FGGGGGGGGGFFFGFFGGGG5FGGGGFFFFFFGFGGGGDEEGGFG;EEECGFGGGGGGGEEGDC+,>EEGGGGGGGGGFFCFGFFFGGGFGGGFEF>BF>DBF=FA44=@CFCC>GGD2(0;?5?GF;(;ADC>162315;7E;8(.,6(ABAGF?;>>29;6??7E:F??2:?<4<6
@M04650:207:000000000-C238N:1:1101:3799:14492 2:N:0:19
GGACTACTCGGGTTTCTAATCCTGTTTGCTCCCCACGCTTTCGCGCTTTAGCGTCAGTATTTGTCCAGTGAGCTGGCTTCCCCATCGGCATTCCTACATATATCTACGAATTTCACCTCTACTCATGTAGTTCCGCCCACCTTTCCAATACTCTAGAATTTCAGTTTCGTCGGCAAGCTAATGGTTGAGCCACTAGTTTTCACCGTCGACTTGAAACCCCGCCTAGATGCCCTTTATGCCCAATAATTCCGGATAACGCTTGCGACATACGGATTACCGCGGCTGCTGGCCCGTATTTAGC
+
BCCCC@FGGGGGGGGGFFEFFFAEGFGGGGGFGG,@CFGGGGGGGG@F=<CFFGGDGFFFECAFGGGG,CEEGFF8FGGGFFGFGFEF7=FGGFAEFFGCFGFGGGGGCFGGGGGGGGDF9?,F4AF<BFFGGGCF8CGDGGDDEED8ADFFG;FA;9EBCG,CFGGGG8CGGGD8EGC,@9E9FFECFGGFGGCC<;CFFFGA>;D>ADGGF>78?4:CAGB@22*17CBFFEA:CCECF)/3D:<7DF4(23*.C;;(8@F>CC--.8(((;6<GG39>FB>90)28E(1(-((.C<)6
@M04650:207:000000000-C238N:1:1101:20187:14494 2:N:0:19
GGACTACTGGGGTTTCTAATCCTGTTTGCTCCCCTAGCTTTCGCACTTCAGCGTCAGTTTTTGTCCAGTGAGCTACCTTCGTCATCGGCATTCCTACATATATCTACGAATTTCACCTCTACTCATGTAGTTCCGCCCACCTTTCCAATACTCTAGAATTTCAGTTTCGTCGGCAAGCTAATGGTTGAGCCACTAGTTTTCACCGTCGACTTGAAACCCCGCCTAGATGCCCTTTATGCCCAATAATTCCGGATAACGCTTGCGACATACGTATTACCGCGGCTGCTGGCACGTATTTAGC
+
CCCCCGGGGGGGGGGGGGGGGGGGGGGGGGGDDEGGGGGGGGGGGGGGGGGGGGGGGFGFGDGGGGGGGGGGGGGGGGGGGGGGGGGGGGGGGGGGGGFGGGCBFGGGGGGGGGGGGGGGFEGGFFFGGGGGGGGGGCGGGGGFGGGGGGGFGGGGGFGGGGFCGGGGGGGGGGEEGGGGFFGGGGGGG8DCGGGGGGGGGFCFFGGFADGGE7CFF@>*:>A>DF9B?FBFFGF4><C9F55@GFEFGFFFFFGEG0>D?DFB3E046<?FBG>AGC19>;BF0?DB:D:G??<<BGF)6
@M04650:207:000000000-C238N:1:1101:9841:14509 2:N:0:19
GGACTACAAGGGTATCTAATCCTGTTCGCTACCCATGCTTTCGAGCCTCAGCGTCAGTTACAGACCAGACAGCCGCCTTCGCCACTGGTGTTCTTCCATATATCTACGCATTTCACCGCTACACATGGAGTTCCACTGTCCTCTTCTGCACTCAAGTTTCCCAGTTTCCGATGCGCTTCCTCGGTTAAGCCGAGGGCTTTCACATCAGACTTAAAAAACCGCCTGCGCTCGCTTTACGCCCAATAAATCCGGATAACGCTTGCCACCTACGTATTACCGCGCCTGCTGGCACGTAGTTAGC
+
CCCCCGGGGGGGGGGGGGFGGGGGGGGGGGGGGFGGGGGGGGGGGGEGGGGFGGGFGGGFGGGGFGGGDDGGGGGCEG:EF@FCCGGGGFGGGGFGGGGGGGGFGGGGDGGGGGGGGGGDGCE?EFGG@EGGGGGGFGGFFGGFGFGF9DF?EGEFGGGGDFC8FGGFFGEGGCCECGCEDCC8F@CFCEC9@CE>DFFGGAEC>C7;699CEGGGF>G4=45@946A05:61CF<+2=FFFFF4:45*9>>2BD>FBF:?<F27E<?F:?(493)<>319(-1287)(*(<(4,(-3).)
@M04650:207:000000000-C238N:1:1101:24716:14529 2:N:0:19
GGACTACTCGGGTATCTAATCCCGTTCGCTACCCTAGCTTTCGCACATGAGCGTCAGTCTTGTGCCAGGAAGCCGCCTTCGCCACTGGTGTTCTTCCCGATATCTACGCATTTCACCGCTACACCGGGAGTTCCACTTCCCTCTCACATACTCTAGGCTTACAGTATCAGATGACAAACAGATGGTAAGCACCTGCCTTTTACATCTGACTTATAAACCCGCCTGCGTGCGCTTTACGCCCAGTAATTCCGGACAACGCTTGCCCCCTACGTATTACCGCGGCTGCTGTCACGGAGTTAGC
+
CCCCCGGGGGGGGGGGGGGGGGGGGGGGGGGGGGGGGGGGGGGGGGGGGGGGGGGFGGGGGGGGGGGGGGGGGGGGGGGGGGGGGGGGGGGGGGGGGGGGGGGGGGGGGGGGGGGGG@EGGGGGGGGGFGGGGGGGGGGGGGGFGGGGGGGFGGFFGGGGGGGGGGGGGGGGGFGGGGGGGGGGFFFCFGGGGGGGGGGGGFGFFGGFFGGGEGGGFFGGFGF@FF@F?DF9(AFEFDEGD;7;GCEEGFFFFFC?G9FF<?GBGGFFF?3(4FBDGGF>FFF606?F)<:??B666FA<6
@M04650:207:000000000-C238N:1:1101:6723:14552 2:N:0:19
GGACTACCGGGGTTCTAATCCTGTTCGCTCCCCTAGCTTTCGCGCCTCAGCGTCAGTTGCAGTCCAGAAAGCCGCCTTCGCCACTGGTGTTCCTCCTAATATCTACGCATTTCACCGCTACACTAGGAATTCCACTTTCCTCTCCTGCCCTCAAGAAATACAGTTTCCATTCCATCACAGGGTTGAGCCCTGAACTTTAAAAACAGACTTGTATTCCCGCCTACGCGCCCTTTACGCCCAATGATTCCGGACAACGCTCGCCCCCTACGTATTCCCGCGGCTGCTGCCACGTAGTTAGCCG
+
CCCCCGGGGGGGGGGGGGGFGGGGGGGGGGGGGGFGGGGGGCFGGGGEGAFGGGGDFGGGGGGGGGGGGGGGGGGGGGGFGCFFGGFFGGGGGGGGGGGGDFGGGGGGCGCGGGGGGDECE?EGGGGGFFGGGGGGGGGGGDGFGGGGDGGFFG,DDFFGGGGGFCFFFFFFDGGGEFGGGGGGGFGFCFGG?FGGGGGGGFGFA**;:CFFCGGGFFGGFGFF=45?>G9@;7A@EBEGF;4CFDECC3:9BFC9G:?6;(96<8:44.)6(064?D1(2(,3?D)(.+42((--)<:03
@M04650:207:000000000-C238N:1:1101:22758:14566 2:N:0:19
GGACTACACGGGTTTCTAATCCTGTTTGCTCCCCTAGCTTTCGCACTTCAGCGTCAGTTTTTGTCCAGTGAGCTACCTTCGTCATCGGCATTCCTACATATATCTACTAATTTCACCTCTACTCATGTAGTTCCGCCCTCCTTTCCAATACTCTAGAATTTCAGTTTCGTCGGCAAGCTAATGGTTGAGCCACTAGTTTTCACCGTCGACTTGAAACCCCGCCTATATGCCCTTTATGCCCAATAATTCCGGATAACGCTTGCGACATACGTATTCCCGCGGCTGCTGTCACTTATTTAGC
+
CC9@C<C@D@:7@CFFGFGGFCFFG9<CC@@ECB,,66;CC?CG7BF:A6C6FBCBFF<F@FFFGGGGCECFFFGEBFEDFCCFGGGCC+@E<A@,EFC<EFFGG=F,<CE?<<AAFCFDGG;E,AAFGFCE;F6BEE+4@DG7,9;,EFGF949,=4@,7?=,FFFG6@B++8@E+0,99F,9:FGGGG88,A,9=C,C;<@?>F+*8;@5@GF:9@83495=D+:C5D*-3C)*=/,7CEF94*<*116(458;F(2?DF*3)*234)482<8)+*(7,3024()5)<)3.:4)676)6
@M04650:207:000000000-C238N:1:1101:22795:14575 2:N:0:19
GGACTACTAGGGTTTCTAATCCTGTTTGCTACCCATACTTTCGAGCCTCAGCGTCAGTTGATGCCCAGTAGGCCGCCTTCGCCACTGGTGTTCCTCCCGATATCTACGCATTCCACCGCTACACCGGGAATTCCGCCTACCTCTACATCACTCAAGAACAGTAGTTTTGAACGCAGTCTATGGGTTGAGCCCATAGTTTTCACATTCAACTTACCATTCCGCCTGCGCTCCCTTTACACCCAGTAATTCCGGACAACGCTTTCCACCTACGTTTTACCGCGGCTGCTGGCACGTAGTTAGC
+
CCCCCGGGGGGGEGCAFFFGGGGGGGGGGGGGGGGGGGGGGFECFEEGGGGGGGGGGGGGCGGGGGFFGGGGGGGDEGGGGGGGGGGGGGGGGGFFGGGGGC>DFGGGGGDGFFGGFGGGEEGFCGGFGGGGGGGGGECGGGG+=DFCGGGFGFG=,=FGFFGFFFGGGGGGGDE:CCEGAFGGG:C@C@BFEGGCF@C:CCGFCGGFEGGGECC896;CE5>>=A@FBD>D@CF<A?B:F1(6@D?C7AFF;ED;1-7:?(:9C7:(406:184)<:29(4>BF0).457F?2(.4<<A4
@M04650:207:000000000-C238N:1:1101:4246:14603 2:N:0:19
GGACTACAGGGGTATCTAATCCTGTTTGCTCCCCTAGCTTTCGTGCCTCAGCGTCAGAAGTAACCCAGCAAGCTGCCTTCGCCCTCGGCGTTCTCCCAGATATCTACGCATTCCACCGCTACACCTAGAATTCCGCTTGCCCCTTTTACCCTCTAGCATGCTAGTATCGAGTGCAGTTCCTCCGTTAAGCGGAGGGATTTCACATCCGACTTGGCGCACCGCCTACGCACCCTTTATGCCCAGTGCTTCCGAACAACGCTCGCCAATCTCGTATTACCGCGGCTGCGGGCCCGGGATTAGC
+
CCCC@FGGGFGGGGGGGGGGGGGEGFFGFGGGGGCGGFCFGGEGGGGGGFGGGGGGGGGGGGGGFGGGGGFGGFGGGGGGGEGGGGGGGGGDEGCFGFGGFGGGGGG?FGGGGGFGGEG6EGGFGFFACFGFGFDCEC++,=EF8DFGFFF5FG9DCFGGGF8CDCDFCDFGGC,BDDGGGGGGGGG?C9@>5CEGDGFCDC9BFGGAFDDC58C4?BEDFG;DFFF>@GF;?:))@?FFGFF7C7)42)),3BC?G69(43)-**,(-<BB(045FG:69>>9B0(,(*(/--4(-0374
@M04650:207:000000000-C238N:1:1101:16032:14612 2:N:0:19
GGACTACCGGGGTTTCTAATCCTGTTTGCTCCCCACACTTTCGCGCCTCAGCGTCAGTTACAGTCCAGTTAGTCGCCTTCGCCACTGGTGTTCCTCCCGATCTCTACGCATTTCACCGCTACACTAGGAATTCCACTCACCTCTCCGACACTCTAGCAAAGCAGTTTCCAAAGCAGTCCCAGGGTTGAGCCCTGGGTTTTCACTCCAGACTTGCTTCGCCGTCTACGCTCCCTTTACACCCAGTAAATCCGGATAACGCTTGCCCCCTACGTATTACCGCGGCTGCTGGCACGTAGTTAGC
+
CCCC,EFGGGGGGGGGGGGGGGGGGGGGFGGGGGGGGGGGGGGGGGGGGGGGGGGGGGGGGGGGGGGGGFGGGGGGGGGGGGGGGGGGGGGGGGGGFDGGGGGGGGCFGGGGGGGGGGGDGGGGGGGCFC<FGGGGFGGGGFGFGGGEGGGFGFFFGGCFGGGGFGFFFGFGGGGGGCGGGGFEGGGFEFGFGGGGGGGGGFGFFGGAEFFCEGGGC>DD=D>D@A?B?GB<@CFEFFFFFD@FG756FF>B?5DAF11,4298DF93-((.4:2)<D(((,319?7?(*,+4:?<(<4)6
@M04650:207:000000000-C238N:1:1101:25850:14614 2:N:0:19
GGACTACCGGGGTATCTAATCCTGTTTGATCCCCACGCTTTCGCATCTCAGCGTCAGTACTGCACCAGGTAGTCGCCTTCGCCACTGATGTTCCTCCAGATCTCTACGGATTTCACCCCTACACCTGGAATTCCACTACCCTCTCACAGACTCAAGTCTAACAGTATCAAAAGCAGTTCCACGGGTGAGCCGTGGGCTTTCACTTCTGACTTATCAAACAGCCTACATGCGCTTTACGCCCAGTGATTCCGATTAACGCTTGCACCCTCCGTATTACCGCGGCTGCTGGCACGGAGTTAGC
+
CCCCCGGGGGGGGGGGGGGGGGGGGGGGGGGGGGGGGGGGGGGGGGGGGGGGGGGGGGGGGGGGGGGGGGGGGGGGGGGGGGGGGGGGGGGGGGGGGGGGGGGGGFGGGGGGGGGGGGGGGGGGGGGGGGGGGGGGGGGGGGGFGFGGGGGFGGGGGGGGCFFGGGFGGGGGGGGGGGGGFGGGGGGFGGGGGGGDCGCFD@FFFFGF?CCFFGGGFFGCDGFFBFEC<CBFFC>CF@GGG@<34+7?GFFFFFGFG<FFD?G?CFB??B>F0;4:?F?B9>FFF?4)5E?F?F>F?GF96
@M04650:207:000000000-C238N:1:1101:7134:14627 2:N:0:19
GGACTACTCGGGTATCTAATCCTGTTTGCTCCCCACGCTTTCGCGCCTGAGCGTCAGTAGCGACCCAGGGGGCTGCCTTCGCCATCGGTGTTCCTCCACATCTCTACGCATTTCACTGCTACACGTGGAATTCCACTCCCCTCTGTCGTCCTCTAGCTGTGCAGTCTCAAGCGCAGCTCCCAGGTTAAGCCCGGGGATTTCACACCTGTCTTACACAACCGCCTGCGCACCCTTTACGCCCAGTAATTCCGATTAACGCTTGCACCCCACGTATTACCGCGGCTGCCGGCACGGAGTTAGC
+
CCCCCGGC<FGGG@FGGGGGGG9FGG9FGGGGGGFEGGGGGGG,CF+C:FGGGGGGBFG<,F@:FGGGGD:@::FGGGGGGGGG:?FGGGGGGGGGG@FGGGGFGGGGGGGGGGFF,4@DGGFGE,FECFFGGGGG8DFGGGGF=,=A3+6@F99EG8,E8FFGGC,@;3,EDEGGGGGGG73DAFFGGGGCEEEGCGGGG62+/*2A.;F+7++:*,=D1<0?6F95(>160E))6(8>E::B7D2<>@?(,)/6:(46?05)9C<((4;(:FBFGG:40(7>>?(,->7E?919BF<:6
@M04650:207:000000000-C238N:1:1101:4315:14628 2:N:0:19
GGACTACAAGGGTTTCTAAGCCTGTTTGCTCCCCACGCTTTCGCTTCTCAGCGTCAGGAAAAGTCCAGAGAACCGCCTTCGCCACTGGTGTTCTTCCCGATATCTGCGCATTCCACCGCTCCACCGAGAGTTCCATTCTCCCCTACATTCCTCACGTCAACCCGTATCGAAAGCAAGCACAGGGTTAAGCCCTGGGCTTTCACTACCGACGTGATCAACCGCCTACAAGCTATTTACGCCCAATAATTCAGGACAACGCTCGCACCCTACTGATCCCCGCGGCTGCTGGCACGGAGTTCGC
+
C99CAFGGD9FEFDEGG,,CE<<FF99@ECEGDCEGED6;<FE,@D:B:,<,6B@:FGG@F,CFDFGGGGFFCE:FEEE9DFF,FGGECFEDFGGGFF@,+4+C;=CEEC+B@9FCG7C8C4EFEFD@@>A=FFGGDGEFFGGFG=88,,8CDA,6>D8>FFDG3@,@>8,>;:89CD6DFG5E,6:,7,6CE>DF74>1CBFCFGG>?DD/28*:6)5*281(,54*)1)).+15:;5??(3(*0)-:*/4(7*2*49116)078,(.2))-+.);*(((-43612435(3((31:F),(
@M04650:207:000000000-C238N:1:1101:4433:14645 2:N:0:19
GGACTACTGGGGTTTCTAATCCTGTTTGATCCCCACGCTTTCGTGCTTGAGCGTCAGTTATAGTTTAGTAAGCTGCCTACGCAATCGGAGTTCCTCGTTATATCTATGCATGTCACCGCTACACAACGAATTCCGCCTACTTCATCTATACTCAAGAATCCCAGTTTCAACGGCAGTTCCAACGTTGAGCGTTGGTATTTCACCGCTGACTTAAAATCCAGCCTGCGCACCCTTTAAACCCAATAAATCCGGATAACGCTCGCATCCTCCGTATTACCGCGGCTGCTGGCACGGAGTTAGG
+
CCCCCGGG@FGGGGGGGGGGGGGGGGGGGGGGGGGGGGGGGGGGGGGGGGGGGGGGGGGFFFGFFGGGEFFGGGGGGGGGGGFEGFFFEGGGGGGACFGGGGGGGGFFFGGFAFGFFGDGGGFDED:FG7DFGGEGGGC8E9=BEGGGAFFFFGGGG,,@=AFFGGC9DFCGDGGG==DEFG=EG@@:7FGE9EFEFGFC79D59CDFFFF7AFGGF)>*1*>@DF>;><-2@F46:CFC@<<;D*7?CFA@1.9AF(6131C(*/43-8>11;>49F?B>6;F>BBBFGFGFF2,-;A6(
@M04650:207:000000000-C238N:1:1101:27880:14670 2:N:0:19
GGACTACCGGGGTTTCTAATCCTGTTCGCTACCCATGCTTTCGAGCCTCAGCGTCAGTTACAGACCAGACAGCCGCCTTCGCCACTGGTGTTCTTCCATATATCTACGCATTTCACCGCTACACATGGAGTTCCACTGTCCTCTTCTGCACTCAAGTTTCCCAGTTTCCGATGCGCTTCCTCGGTTAAGCCGAGGGCTTTCACATCAGACTTAAAAAACCGCCTGCGCTCGCTTTACGCCCAATAAATCCGGATAACGCTTGCCACCTACGTATTACCGCGGCTGCTGGCACGTAGTTAGC
+
BCCCCGGGGGGGGGGFGGGGGGGGGGGGGGGGGGGGGGGGGGGGGGGGGGGGGGGEGGGGGGGGGGGGGGGGGGGGGGGGGGGGGGGGGGGGGGGGGGGGGGGGGGGGGGGGGGGGGGGGGGGGGFGGGGGGGGFFGGGGGGGFGGGGGGGFGG8E=FGGGGGGGGGGGGCGGGGGGGGGGGGGGGGGGGGGGGGGGGGGGFGFFGFFFGGGFGG76@GG>GF?DF6EBGFFFGFFFFGGGB<BGGFFGFEBBEC<GF9?::FBFGB:?FFFFG?DFGFF>09;B0047*4E?B03:F)6:
@M04650:207:000000000-C238N:1:1101:12070:14675 2:N:0:19
GGACTACCAGGGTTTCTAATCCTGTTTGCTCCCCTAGCTTTCGCACTTCAGCGTCAGTTTTTGTCCAGTGAGCTACCTTCGTCATCGGCATTCCTACATATATCTACGAATTTCACCTCTACTCATGTAGTTCCGCCCACCTTTCCAATACTCTAGAATTTCAGTTTCGTCGGCAAGCTAATGGTTGAGCCACTAGTTTTCACCGTCGACTTGAAACCCCGCCTAGATGCCCTTTATGCCCAATAATTCCGGATAACGCTTGCGACATACGTATTACCGCGGCTGCTGGCACGTATTTAGC
+
CCCCCGGGGGGGGGGGGGGGGGGGGGGGGGGGGGFGGGGGGGGGGGGGGGGGGGGGGFFGGCFGGGAFGGGGGGGDFGGGGGDGGGGGGGGGGGFGGGGGFGGGGGGGGGGGGGGGGGGGGGGGGGGGGGGGGGGDEGGGGGFFGGGGFGGFGGGGGGGFGGGGGGGDDGGGGGGGGGGGE=EFGCGGGGDFF8DGGGGGGFGABGGFAGDDFGGGFFED>*:9AFFFFCEF2FFC8?FCF;53FFCFGFFFFFGEG?9D1=FBD::;F><??9?AEC:;BBB09?:?0E?C63(6:FA<6
@M04650:207:000000000-C238N:1:1101:17404:14687 2:N:0:19
GGACTACTCGGGTTTCTAATCCTGTTCGCTACCCATGCTTTCGAGCCTCAGCGTCAGTTACCTACCAGACAGCCGCCTTCGCCACTGGTGTTCTTCCATATATCTACGCATTTCACCGCTACACATGGAGTTCCACTGTCCTCTTCTGCACTCAAGTTTCCCAGTTTCCGATGCGCTTCCTCGGTTAAGCCGAGGGCTTTCACATCAGACTTAAAAAACCGCCTGCCCTCGCTTTACGCCCAATAAATCCGGCCAACGCTCGGGACCTACGCATTAACGCGGCTGCTGGACCGTAGTTAGC
+
<CC@CCEGEGEEGC;AFFFFFDEE6CEFE:@FG@EGA<FGFFED,,CEFC,FB8C@:,E@F,,;C,CF<@CED@:FEFFGG7FCCGGCGG<CFADEDFG9FADFGFGFDCGGGFA@F==0484E=EEGG?FG;AD<,,,9E9EDDGGGEFG8D8EEA44=E=,2:@C;FEC7+3=6C6CA9FECF7BFFGGDECE77C>C>9>9+@+;1A?+*++59-*C@DF;(.()6C::8FF4+(44410(8;)-:9)-()1.*(((44D(95,().((4C:)+:((--4240:),*(0(((((3.).
@M04650:207:000000000-C238N:1:1101:17591:14691 2:N:0:19
GGACTACAGGGGTTTCTAATCCTGTTTGCTCCCCTAGCTTTCGCACTTCAGCGTCAGTTTTTGTCCAGTGAGCTACCTTCGTCATCGGCATTCCTACATATATCTACGAATTTCACCTCTACTCATGTAGTTCCGCCCACCTTTCCAATACTCTAGAATTTCAGTTTCGTCGGCAAGCTCATGGTTGAGCCACTAGTTTTCACCGTCGACTTGAAACCCCGCCTAGATGCCCTTTATGCCCAATAATTCCGGATAACGCTTGCGACATCCGTATTACCGCGGCTGCTGGCACGTATTTAGC
+
CCCCCGGFCGGGGGGGGGGGGGGGGGGGGGGGGGCDFGGGGGGCCG@FGGGGGGGGGGDGG87EFGGGGGCFGFFGGGGGGEGG<FGGGCFGGGGBF,5EFGCFGGGG:8EFGGGGGCFGGGFGF9F<FCFFGGGGGG>FGGAFGGFDF?FFGGGG9,@A,EFGGFGGBFCCDGC6+=@,63EDGGGFGGG8?6DGFGGGGFGF59@D9DGDFFF+*);CAGBAFA3@4CBB@,;:8?GCGB(7>C<CGFF>0.>@FDFFFFG>CEB?)4<13C?>FFFFFFFFBB0::E(C047>?GFAB
@M04650:207:000000000-C238N:1:1101:16418:14700 2:N:0:19
GGACTACCAGGGTATCTAATCCCGTTCGCTACCCTAGCTTTCGCACATGAGCGTCAGTCTTGTGCCAGGAAGCCGCCTTCGCCACTGGTGTTCTTCCCGATATCTACGCATTTCACCGCTACACCGGGAGTTCCACTTCCCTCTCACATACTCTAGGCTTACAGTATCAGATGACAAACAGATGGTAAGCACCTGCCTTTTACATCTGACTTATAAACCCGCCTGCGTGCGCTTTACGCCCAGTAATTCCGGACAACGCTTGCCCCCTACGTATTACCGCGGCGTCTGGCACGTAGTTTGC
+
CCCC<FFGGGGGGGGGGGGGGGGGGGGGGGGGGGGGGGGGGGGGGGGGGGGGGGGGGGGGGGGGGGGGGGGGGGGGGGGGGGGGGGGGGGGGGGDEFGGGGGDGGGGGGGEGGGGGGGGDGGGGGGGGGGGGGGFFFFGGGGGFGGGGFFGFFCEGGGFGGGGGFEFFGGGGGGGGGGGGGC,EGCFFGDCFGGGGGGGGFFGFFGGFFGGGFFGGFFG>@GF@FFB?DDB>>EFEFFGDEDFFGGFEGFFF?FDFFF0:BFG0FGF06811<F:<C76BFF0(-(-4:?:6(.,.-<<4)
@M04650:207:000000000-C238N:1:1101:4017:14703 2:N:0:19
GGACTACACGGGTATCTAATCCCGTTCGCTACCCTAGCTTTCGCACATGAGCGTCAGTCTTGTGCCAGGAAGCCGCCTTCGCCACTGGTGTTCTTCCCGATATCTACGCATTTCACCGCTACACCGGGAGTTCCACTTTCCTCTCACATACTCTAGGCTTACAGTATCATATGACAAACAGATGTTAATCACCTGCCTTTTACATCTGACTTAAAAACCCGCCTGCGTGCGCTTTACGCCCAGTAATTCCGTACAACGCTTGCCACCTACTTATTACCGCGGCTGCTGGCACGTAGTTTGC
+
CCCCCGG@<CF@FEGGFCGGGG@BFGGGGGEGGDGFFGGGGGGGGGCF,C8EEFFFC<EE9:C<FFGGFDGFCF>FCF:C?FGGGGGGGGGEDDFCG@,=:FCGCGGAFGGGGEGFFGGD@CGG8BCFGFGGGC,C,@,CDF9?,CBC9A@FGGGCBD?,@FGCF,3>D,3@C9<,5+1D635E@FG7,=,<69DECGFGF9CA6C+=<8FG4+++6):*(25(0;981C9;7EFEF@1CF?7@FG6?DAF,:;<46(4?B(7::C<1??2<9E9A::4419(3(4>)4*(34281?:)).
@M04650:207:000000000-C238N:1:1101:15878:14704 2:N:0:19
GGACTACTCGGGTTTCTAATCCCGTTCGCTACCCTAGCTTTCGCACATGAGCGTCAGTTATGTGCCAGGAAGCCGCCTTCGCCACTGGTGTTCCTCCCGATATCTACGCATTTCACCGCTACACCGGGAATTCCACTTCCCTCTCACATACTCTAGACTTGCAGTATCAGCCGACACCCGCCAGTTGAGCTGACGTATTTTACAGCTGACTATCAAATCCGCCTGCGTGCCCTTTACGCCCAGTAATTCCGGACAACGCTTGCCCCCTACGTATTACCGCGGCTGCTGGCACGTAGTTTGC
+
CCCCCGFFGGGGFCGGGGGGGDGGGCGGGGGGGGGGGGGFGGGDGGGFGGGGGGGGGGGGGGGGGGGGGGGGFGGGGGGGGGGGGGGGGGGGGGGGCFGDCEEGGGFGFGG=FGGGGEGGGEGGGGGGGGGC;FGGGGGGGGGFGGFGFGGFDCEDFGGGGGGGDF=9;DFFD@8EE>CCDGGGGGGGFF@,9CG5;FFFGF,=A4683*48*=CFFCC*:CDFF:@EDD((;CFCA@EEE;F?GGFFGFFFFF53>36:(4722A62::?:??7-:2-7BFF9>()5(22<??(42C)6)
@M04650:207:000000000-C238N:1:1101:24886:14720 2:N:0:19
GGACTACTGGGGTTTCTAATCCTGTTTGCTCCCCTAGCTTTCGCACTTCAGCGTCAGTTTTTGTCCAGTGAGCTACCTTCGTCATCGGCATTCCTACATATATCTACGAATTTCACCTCTACTCATGTAGTTCCACCCACCTTTCCAATACTCTAGAATTTCAGTTTCGTCGGCAAGCTAATGGTTGAGCCACTAGTTTTCACCGTCGACTTGAAACCCCGCCTAGATGCCCTTTATGCCCAATAATTCCGGATAACGCTTGCGACATACGTATTACCGCGGCTGCTGGCACGTATTTAGC
+
CCCCCGGGGGGGGGGGGGGGGGGGGGGGGGGGGGGGGGGGGGGGGGGGGGGGGGGGGGGGGGGGGGGGGGFGGGGGGGGGGEGGGGGGGGGGGGGGGGGGGGGGGGGGGGGGGGGGGGGGGGGGGGGGGGGGGGGGFGGGGGGFGGGGGGGFGFFDFGGGGGGGGGGGGFGGDGGGGGGGFFGDFGGGGGGGGGGGGGGGFFGFEFDBFGGGFGGGF:CDBGFFFFEFEG=BEGF>FCGFGF@DGGFEGFFFD>DEGFF???C@GG@;4@;?>G:4FG869;>>>F??BGBFF6?<7?4<:
@M04650:207:000000000-C238N:1:1101:27751:14725 2:N:0:19
GGACTACTGGGGTATCTAATCCTGTTTGCTCCCCACGCTTTCGTGCATGAGCGTCAGTAGCGACCCAGGGGGCTGCCTTCGCCATCGGTGTTCCTCCACATCTCTACGCATTTCACTGCTACACGTGGAATTCCACCCCCCTCTGTCGTACTCTAGCTGTGCAGTCACAAGCGCAGCTCCCAGGTTAAGCCCGGGGATTTCACACCTGTCTTACACAACCGCCTGCGCACGCTTTACGCCCAGTAAATCCGGATAACGCTTGCCACCTACGTATTACCGCGGCTGCTGGCACGTAATTAGC
+
CCCCCGDEFAFG:FEGGGGGGGGGGFFGFGGFGGGGGGGGGGGGGGGGGGGGGGGGGGGGGGGGFGFGGDEFGGGGGGGGGGGGGGGGGGGGGGGGGFGGGGGGGGGGGGGDGGEGGGGGGGGGGGGGGGGGGGEFFCE7CDGFGGGGF?DFCCFFAACEGFA7333EFGFFDGGGDCG67FFFFDGGGGGFGGEGGG?9++,:)1*;);C@CCDFFFG*65907F>B2>>>6E><*(//:4:4>DD27?B>6DGBCBFB??*40<133:B?2<:2<:317;9;22)537:+-4(((+)..
@M04650:207:000000000-C238N:1:1101:12010:14744 2:N:0:19
GGACTACTGGGGTTTCTAATCCTGTTTGCTCCCCTAGCTTTCGCACTTCAGCGTCAGTTTTTGTCCAGTGAGCTACCTTCGTCATCGGCATTCCTACATATATCTACGAATTTCACCTCTACTCATGTAGTTCCGCCCACCTTTCCAATACTCTAGAATTTCAGTTTCGTCGGCAAGCTAATGGTGGAGCCACTAGTTTTCACCGTCGACTTGAAACCCCGCCTAGATGCCCTTTATGCCCAATAATTCCGGATAACGCTTGCGACATACGTATTACCGCGGCTGCTGGCACGTATTTAGC
+
CCCCCGGGGGGGGGEGGGGGGGGGGGGGGGGGGGGGGGGGGGGGGGGFGGGGGCFGGEFGGGGGGGGGGGGGGGFGFGGGGCCGGGGGGGGGGGGGGGGGGGGGGGGGGCFGGFGGGGGFGGGGBEFFGGGGCEGGGGEGEF,DGFGFADGFGFFGGGGGFFFGFFGGGGEGGEGGGGGGCCFCF,>DFGGGGFC?EFCF9CF:9;CDFGDDEGFFF@>9>>A=DA=+5C::3F4;F?FGG>5>DFCEGFFFD3DEC69;1;FBD8>6<<:4<F:9FD6>;9(4;BBFFC1<:124,+64)
@M04650:207:000000000-C238N:1:1101:14429:14777 2:N:0:19
GGACTACACGGGTTTCTAATCCTGTTTGCTACCCATACTTTCGAGCCTCAGCGTCAGTTGATGCCCAGTAGGCCGCCTTCGCCACTGGTGTTCCTCCCGATATCTACGCATTCCACCGCTACACCGGGAATTCCGCCTACCTCTACATCACTCAAGAACAGTAGTTTTGAACGCAGTCTATGGGTTGAGCCCATAGTTTTCACATTCAACTTACCATTCCGCCTGCGCTCCCTTTACACCCAGTAATTCCGGACAACGCTTGCCACCTACGTTTTACCGCGGCTGCTGGCACGTAGTTAGC
+
CCCCCGGGGGGGGGGGGGGGGGGGGGGGGGGGGGGGGGGGGGGGGGGGGGGGGGGGGGGGGGGGGGGGGGGGGGGGGGGGGGGGGGGGGGGGGGGGGGGGGGGGGGGGGGGGGGGGGGGGGGGGDEGGCCFGGGGGGGGGEFGFGGGGGGGFGGGGGGGGGGGGGGGGGGGGGGGGGGGGGGFGGGGGGGGGGGGGFFFGF9?BFFGFEFGGFF68@=FGFG@D=A2)4>>@DGFCF3FGGFFFGG<?FFFF0>DBGFF<<1D4:CB?:0:?(;<AGF?>>>9B>FFFBG:C::022EA26
@M04650:207:000000000-C238N:1:1101:17689:14781 2:N:0:19
GGACTACACGGGTTTCTAATCCTGTTTGCTCCCCTAGCTTTCGCACTTCAGCGTCAGTTTTTGTCCAGTGAGCTACCTTCGTCATCGGCATTCCTACATATATCTACGAATTTCACCTCTACTCATGTAGTTCCGCCCACCTTTCCAATACTCTAGAATTTCAGTTTCGTCGGCAAGCTAATGGTTGAGCCACTAGTTTTCACCGTCGACTTGAAACCCCGCCTAGATGCCCTTTATGCCCAATAATTCCGGATAACGCTTGCGACATACGTATTACCGCGGCTGCTGGCCCGTATTTAGC
+
CCCCCGGGGGGGGGGGGGGGGGGGGGGGGGGGGGGGGGGGGGGGGGGGGGGGGGGGGFGGGGGGGGGGGGGGGGGGGGGGGGGGGGEFGGGGGGGGGGGGGGGGGGGGGGGGGGGGGGGGGGGGFFGGGGGGGGGGGGGGGGGFGGGGGGGFGGGGGCFGGGFFGGGGCECGGGGEGGGFCGGFGGGDFDFGG?FGGGGGGFGFFGGFFGGGFFFCFBEGBGFFFFFFEG9BBGA4B?FFF=5>GCCEFF4;(;<EF80<21DFGGF<ABBFFGFFGG0>;>FFFFFB0=(:1>>?FFA)6
@M04650:207:000000000-C238N:1:1101:10804:14786 2:N:0:19
GGACTACTCGGGTATCTAATCCTGTTTGCTCCCCTAGCTTTCGCACTTCAGCGTCAGTTTTTGTCCAGTGAGCTACCTTCGTCATCGGCATTCCTACATATATCTACGAATTTCACCTCTACTCATGTAGTTCCGCCCACCTTTCCAATACTCTAGAATTTCAGTTTCGTCGGCAAGCTAATGGTTGAGCCACTAGTTTTCACCGTCGACTTGAAACCCCGCCTAGATGCCCTTTATGCCCAATAATTCCGGATAACGCTTGCGACATACGTATTACCGCGGCTGCTGGCACGTATTTCGC
+
@CCCCGGGGGGGGGFGGGGGGGGGGGFGGGGGFGFGGGDGGGGGGGEEFEGGGEFGGGGGGGGGGFGGDCG<EEFFGGGGGEFGFGGGEEGGGGGGG<FEGGGGGFFGGGGGGG<FGDDGGFEFAFEGFFGEFFEGGG4FCFCFGGGGFFGFGFGCEAFGDFFDFFGGEFEEDE6CGFGEEGFGGGGGEGEF8DDFFDGGFFGA5DD@85?>@C2<?B:447AADF=B@G3:EEFEFEGGGFBFGGFCGFF@D:DFGDB;3=D0)*(,65?FFC?9EFBF90;>9?B?0=(0(((.5F)(-
@M04650:207:000000000-C238N:1:1101:12010:14787 2:N:0:19
GGACTACTAGGGTTTCTAATCCTGTTTGCTCCCCTAGCTTTCGCACTTCAGCGTCAGTTTTTGTCCAGTGAGCTACCTTCGTCATCGGCATTCCTACATATATCTACGAATTTCACCTCTACTCATGGAGTTCCGCCCACCTTTCCAATACTCTAGAATTTCAGTTTCGTCGTCAAGCTAATGGTGGAGCCACTAGTTTTCACCGTCGACTGGAAACCCCGCCTAGATTCCCTTTATGCCCAATAATGCCGGATAACGCTTGCGACATACGTATTACCGCGGCTGCTTGCCCGTATTTAGC
+
CC@CCAFFDFFGGGGGFFFFCFFECEAFA@FFGD?<<FGGGGGECF:FGDFGGEGGGGGGCCCFGAEGGFFF8F5F<FGGG@FF,FEEDGGGFDDEGFGG<?DGGCED@:FFFFDGGGGGAE,C4FG,C,AAFEEGE6=FEGFFGGGAEDCDGDEGFFGA,5=EFFGF=>+@+AD=?+=@DBFFF,@6=FGGG?CE@FDFD7CC5+@BBGG*:*;DF8EGFGAAAA;+/=7>=GFC+1>FFEFFFF?*CF:6():A4,610/1(::1/742))+,6C7(49996;?))5:(3-492(3:2<
@M04650:207:000000000-C238N:1:1101:20483:14846 2:N:0:19
GGACTACCAGGGTTTCTAATCCTGTTTGCTCCCCACGCTTTCGAGCCTCAACGTCAGTTATCGTCCAGTGAGCCGCCTTCGCCACTGGTGTTCCTCCTAATATCTACGCATTTCACCGCTACACTAGGAATTCCACTCACCTCTCCGACACTCTAGCAAAGCAGTTTCCAAAGCAGTCCCAGGGTTGAGCCCTGGGTTTTCACTCCAGACTTGCTTCGCCGTCTACGCTCCCTTTACACCCAGTAAATCCGGATAACGCTTGCCCCCTACGTATTACCGCGGCTTCTGGCACGTAGTTAGC
+
CCCCCGGGGGGGGGGGGGGGGGGGGGGGGGGGGGGGGGGGGGGGGGGGGGGGGGGGGGGGGGGGGGGGGGGGGGGGGGGGGGGGGGGGGGGGGGGGGGGGGGGGGGGGGGGGGGGGFGGGGGGGGGGGGGGGGGGGGGGGGGGFGGDEEEGFGDGGGGGGGGGGGGGGGGGGGGGGGGGGGGGGGGGGGGGGGGGGGDGGGFGFFGFFFGGGFGGFF):DBGFFFFDF=4>DFGFEFEGGGFFFG=C):)=@6>D<F24<?:DB<EB6(4:437:<GG:>9B>>(,69AF(92:1(-<)<6
@M04650:207:000000000-C238N:1:1101:10240:14856 2:N:0:19
GGACTACTGGGGTTTCTAATCCTGTTTGCTACCCATGCTTTCGAGCCTCAGCGTCAGTTAATGTCCAGCAGGCCGCCTTCGCCACTGGTGTTCCTCCCGATATCTACGCATTCCACCGCTACACCGGGAATTCCGCCTGCCTCTCCATCACTCAAGAACAGCAGTTTTGAATGCACGCTATGGGTTGAGCCCATAGATTTCACACCCAACTTGCCGTCCCGCCTGCGCTCCCTTTACACCCAGTAATTCCGGACAACGCTTGCCACCTACGTTTTACCGCGGCTGCTGGCACGTAGTTGGC
+
CCCCCGGGGGGGGGGGGGGGGGGGGGGFGGGGGGGGGGGGGGGGGGGGGGGGGGGGGGGGCFGGGGGGGGGGGGGGGGGGGGGGGGGGGGGGGGGGGGGGGGGGGFFCGGFGGFGGGGDDEGGEEFGDFGGGGGGGGGGGGGCFGFGGFDGFGGGGGGGFGCFGFGGGGDFGGGGGGGGGGGGCFGGGGGGFGGGGGCFE7BCBFDGFFGGGFGGGDFGGFD>;<FB:>GF@FGFCFEDGGF??DG22>/)4:BG<>1;??6F?7+8370(,(0369D06>>9696):(1(03:(,:F).(
@M04650:207:000000000-C238N:1:1101:23533:14856 2:N:0:19
GGATACAAGGGTTTCTAATCCTGTTTGCTACCCATACTTTCGAGCCTCAGCGTCAGTTGATGCCCAGTAGGCCGCCTTCGCCACTGGTGTTCCTCCCGATATCTACGCATTCCACCGCTACACCGGGAATTCCGCCTACCTCTACATCACTCAAGAACAGTAGTTTTGAACGCAGTCTATGGGTTGAGCCCATAGTTTTCACATTCAACTTACCATTCCGCCTGCGCTCCCTTTACACCCAGTAATTCCGGACAACGCTTGCCACCTACGTTTTACCGCGGCTGCTGGCCCGTAGTTAGCC
+
CCCCCGGGGGGGGGGGGGGGGGGGGGGGGGGGGGGGGGGGGGGGGGGGGGGGGGGGGGGGGGGGGGGGGGGGGGGGGGGGGGGGGGGGEGGGGGGFGGGGGDGGFGGGGGFGGGGGGDDGGEGGGGGGGGGGGGGGGGGGGGGFGGFGGGGFGGGAEGGGGGGFGGGGGGGGGGGGGGGFGFCG:CFFGGGGDGGGGFGGGFGFFGGFFGFGFGGGFFGGFGFFFFBADGDFFGFFFECFG6EF7DFFGFF<>>F?GBBFBBFFGGF??<?BFE27@9149BBF???2:*4:7904A+:>8
@M04650:207:000000000-C238N:1:1101:22614:14875 2:N:0:19
GGACTACTCGGGTTTCTAATCCTGTTTGCTACCCACGCTTTCGCATCTGAGCGTCAGTCATCGTCCAGAAAGTCGCTTTCGCCACCGGTGTTCCTCCCAATATCTACGAATTCCACCTCTACACTGGGAATTCCACTTTCCTCTCCGAGACTCAAGCCAGGCAGTTTCAAATGCACTTCCAGGGTTAAGCCCTGGGCTTTCACATCTGACATACCCGACCGCCTACATGCGCTTTACGCCCAATAATTCCGAATAACGCTTGGACCCCCCGTATTACCGCGGCTGCTGGCACGGAGTTAGC
+
CCCCCGGGGGGGGGGGGGGGGGGGGGGGGGGGGGGGGGGGFGGGGGGGFFEGGGGGGGGGGGGGGGGGFEFGGGGGFGGGGGGGGGGGGGGGGGGGGGGGGGGGGGGGGGGGFGGGGGGGGGGGGGGGGGGGGGGGDEGFGGGFGGGGFEGFGGGGGGGGGGGGGGGGGGGGGGGGGGGGGGDGGGGGGGGGGGGGGGFGGFGFFGGFEGGG@DFGFFGGFGFFFFEF?F=09C>)@<GFFFDDFFECF6;;<>F96?FF??GFGGFF;>9:>GBAFG<;606;;1,44E(<:>9,4*)66
@M04650:207:000000000-C238N:1:1101:17603:14919 2:N:0:19
GGACTACAAGGGTTTCTAATCCTGTTCGCTCCCCTAGCTTTCGCGCCTCAGCGTCAGTTGCAGTCCAGAAAGCCGCCTTCGCCACTGGTGTTCCTCCTAATATCTACGCATTTCACCGCTACACTAGGAATTCCACTTTCCTCTCCTGCCCTCAAGAAATACAGTTTCCATTCCATCACAGGGTTGAGCCCTGAACTTTAAAAACAGACTTGTATTCCCGCCTACGCGCCCTTTACGCCCAATGATTCCGGACAACGCTCGCCCCCTACGTATTACCGCGGCTGCTGGCACGTAGTTGGCC
+
CCCCCGGGGGGGGGGGGGGGGGGGGGGGGGGGGGGGGGGGGGGGGGGGGGGGGGGGGGGGGGGGGGGGGGGGGGGGGGGGGGGGGGGGGGGGGGGGGGGGGGGGGGGGGGGGGGGGGGGGGGFGGGGGGFGGGGGGGGGGGGGFGGGGGGGFGGGFG?8DGGGGGGGGGGGGF98EGGGGGGDDDFFFGGGGGGFFGGG,=BFFBFGFFGGGFGGFFFGGFGFFFB=5(:2@=FFEFD8FGDD@DGF3@F)66AGFD901>>C:CEF(448?D69BG<249>>>:::0:A<E?4??6+(.,
@M04650:207:000000000-C238N:1:1101:9988:14951 2:N:0:19
GGACTACTGGGGTATCTAATCCTGTTTGCTACCCATACTTTCGAGCCTCAGCGTCAGTTGATGCCCAGTAGGCCGCCTTCGCCACTGGTGTTCCTCCCGATATCTACGCATTCCACCGCTACACCGGGAATTCCGCCTACCTCTACATCACTCAAGAACAGTAGTTTTGAACGCAGTCTATGGGTTGAGCCCATAGTTTTCACATTCAACTTACCATTCCGCCTGCGCTCCCTTTACACCCAGTAATTCCGGACAACGCTTGCCACCTACTTATTCCCGCGGCTGCTGGCACGTAGTTCGC
+
CCCCCGGGEGGGGDGGGGGGGGGGGGGGGGGGGGGGGGGGGGGGGGGGGGGGGGGGGGGGGGEGGGGGGGGGGGGDGGGGGGGGGGGGGGGGGGGGGGGGFFEGGGGGGGGGGEGGGCCDGGGGGEEFCFCGGGGGGGGFGGGFGGGGGGGCGFD8F?FGGGGGGGGGGGGGG78CGCECFGC7F:EGFGGFGGGFF@EFGACCAG79EC>>BGGGFFFC7C9((;@D@::=;FFEFFFGGF?;@7?EGFFF?EC;G6><FFG:7C0,2())6CA)2>(44096(2:08E?E?:7(4<:((
@M04650:207:000000000-C238N:1:1101:11040:14956 2:N:0:19
GGACTACACGGGTTTCTAATCCTGTTTGCTCCCCACACTTTCGCGCCTCAGCGTCAGTTACAGTCCAGTTAGTCGCCTTCGCCACTGGTGTTCCTCCCGATCTCTACGGATTTCACCCCTACACCTGGAATTCCACTACCCTCTCACAGACTCAAGCTCTACAGTATCAAAGGCAGTTCCACGGGTAAGCCGTGGGATTTCACCTCTGACTTATAAAGCAGCCTACATGCGCTTTACGCCCAGTGATTCCGATTAACGCTTGCACCCTCCGTCTTACCGCGGCTGCTGGCACGGAGTTAAC
+
CCCCCGGGGGGGGEGGGGGGGGGGGGGGGGGGGGGGGGGGGGGEGGGGGGGGGGGGGGGGGGGGGGGGFGGFGGGGGGGGGGGGGGGGGGGGGEGGGC+?CCFGGGGGCCGGGGGGGFEGGGGG8AFFGGGGGGGGGGFGGGGFGCCFFCGFGGGGFDFDFDFGG=FG9AA;FGGGG?FGE,@E7C+<FGGCCEG**;FGCFAFFGFFEFDC4EDDA9FGDGDFFF28*8>@>EFFF@GGGFF@*07CFF4(/=DCGFB6D(9)2*1606>?18<:F63909BF;33>BG1C39(--82)-
@M04650:207:000000000-C238N:1:1101:11558:14967 2:N:0:19
GGACTACAGGGGTTTCTAATCCTGTTCGCTCCCCTAGCTTTCGCGCCTCAGCGTCAGTTGCAGTCCAGAAAGCCGCCTTCGCCACTGGTGTTCCTCCTAATATCTACGCATTTCACCGCTACACTAGGAATTCCACTTTCCTCTCCTGCCCTCAAGAAATACAGTTTCCATTCCATCACAGGGTTGAGCCCTGAACTTTAAAAACAGACTTGTATTCCCGCCTACGCGCCCTTTACGCCCAATGATTCCGGACAACCCTCGCCCCCTACGCATTACCGCGCCTGCTGGCACGTAGTGAGCC
+
CCCCCDGGGGGGGGGGGGGGGGFGGGGGGGGGGGGGGGGGGGGGGGGGGGGGGGGGGGGGGGGGGGGGCEFGGGGGGGGGFGGGGGGGGFFFGGGGGDEFFGGGGGGGGGGGGGFGGGGGGGGGFCGFGFGGGFFGGFFGGGGFGGGGGGGFGGG8BDFF8FFGGGFFFFFGFG8EED9EF3@FF::D9FGG7EDFC<FD789?A>9?C9FF=9CGFEF7AGFF=5=)5D@@F?A;8?GGF0;6+19CCA2638*:*-,4-7C?DG1(81((-8)6:*-((,-(4:>(3*./8(43(3)..
@M04650:207:000000000-C238N:1:1101:17469:15022 2:N:0:19
GGACTACTAGGGTATCTAATCCTGTTTGCTCCCCTAGCTTTCGCACTTCAGCGTCAGTTTTTGTCCAGTGAGCTACCTTCGTCATCGGCATTCCTACATATATCTACGAATTTCACCTCTACTCATGTAGTTCCGCCCACCTTTCCAATACTCTAGAATTTCAGTTTCGTCGGCAAGCTAATGGTTGAGCCACTAGTTTTCACCGTCGACTTGAAACCCCGCCTAGATGCCCTTTATGCCCAATAATTCCGGATAACGCTTGCGACATACGTATTACCGCGGCTGCTGGCACGTATTTAGC
+
CCCCCGGGGGGGGGGGGGGGGGGGGGGGGGGGGGGGGGGGGGGGGGGGGGGGGGGGGFGGGGGGGGGGGGGGGGGGGGGGGGGGGGGGGGGGGGGGGGGGGGGGGGGGGGGGGGGGGGGGGFFGGGGGGGGGGGGGGGGGGGGFGGGGGGGFGGGFFGGGGFGGGGGGCGGCDGGGFFFGGGGFGFGGGGGGG8FGGGGGFFGFEFGFFGGDEGGGFFGDBGFFDFFFFG@B=GFEFFGFGEBFGGFFGFF@@FGFGFFF(2C9D?9833@?DGFFGF?9>>>>FFFFFGFC11:ABGF2.
@M04650:207:000000000-C238N:1:1101:24627:15077 2:N:0:19
GGACTACCAGGGTTTCTAATCCTGTTTGCTCCCCACGCTTTCGTGCCTCAGCGTCAGTTACAGTCCAGAGAGCCGCCTTCGCTACTGGTGTTCCTCCTAATATCTACGCATTTCACCGCTACACTAGGAATTCCACCCTCCTCTCCTGCACTCAAGTCCTACAGTTCCAAAAGCTTACTCCGGTTGAGCCGTAGCCTTTCACTTCTGGCTTGAAAGACCGCCTGCGCTCCCTTTACACCCAGTAATTCCGGACAACGCTTGCCCCCTCCGTTTTACCGCGGCTGCTGGCACGTAGTTAGCC
+
CCCCCGGGFFGGGGGGGGGGGGGGGGFGGGGFGGGGGGEGGGGGGGGGGGGGGGDCGGGFGGGEGGGGCFCFDEFGGGGGGGGGGGGGGGGGGFCFGFEGGGGGGGFGGGGGGGCGGGGDGGFGFF<EFGGGGGAF,@DFEG87AFEFFGFBFDFGFGF9DC?FEGDGFGDGGGEFFFF,,+BCFCB6284@++DFGGG72?;+?F8>=7C7>FF7>BFDBGF27?@4>D>;@GFCA3BC<?;)1+<?GFB;65C;)3:22<F)>E3(-(,)5:48+*44,-73(,50<78*4213<+)6:
@M04650:207:000000000-C238N:1:1101:15910:15119 2:N:0:19
GGACTACCAGGGTATCTAATCCTGTTTGCTCCCCTAGCTTTCGTGCCTCAGCGTCAGAAATAACCCAGCAAGCTGCCTTCGCCCTCGGCGTTCTCCCAGATATCTACGCATTCCACCGCTACACCTAGAATTCCGCTTGCCCCTTTTATCCTCTAGCACGCTAGTATCGAATGCAGTTCCTCCGTTAAGCGAAGGGATTTCACATCCGACTTGGCGCACCGCCTACGCACCCTTTATCCCCAGTGATTCCGCACAACGCTCGCACATCTCGGATTACCGCGGCTCGTGGCACGACATTAGC
+
[truncated: 22,838,628 more chars]
