# Supplementary material for: Captivity causes taxonomic and functional convergence of gut microbial communities in bats
Source: PeerJ. 2019 Apr 30;7:e6844. doi: 10.7717/peerj.6844 (PMC6499062; doi:10.7717/peerj.6844)
Supplement: Data S72 — Raw data of WFHa8. [file peerj-07-6844-s077.gz › ZTPSN18AB888-WFHa8_R1.fq]

@M04650:207:000000000-C238N:1:1101:10641:2307 1:N:0:19
ACTCCTACGGGAGGCAGCAGTGGGGAATATTGCACAATGGGCGCAAGCCTGATGCAGCAACGCCGCGTGCGGGATGACGGCCTTCGGGTTGTAAACCGCTTTCATCCATGACGAAGCGCAAGTGACGGTAGTGGGAGAAGAAGCACCGGCTAACTACGTGCCAGCAGCCGCGGTGATACGTAGGGTGCGAGCGTTGTCCGGAATTATTGGGCGTAAAGAGCTTGTAGGCGGTTGATCACGTCGGTAGTGAAATTCCAGGGCTTAACCCTGGGCTTGCTTTCGATACGGGTTGAC
+
GGGGGGGGGGGGGGEGGGGGGGGGGGGGGGGGGGGGGGGGGGGGGGGGGGGGGGGGGGGGGGGGGGGGCEGGGGGGGGGGGGGGGGGGGGGGGGGGGGGGGGGGGFGGGFGGGGGGGGGGGGGGGGGGGGGGGGGGGGGGGGGGGGGGEGGGGFGGGGGGGFGGGGGCGGGGGGGGGGGGGGGGDCGGGGEGGGGDGGGGCEEGFGCG9EGGG=CEEGGCCGFFFFGDFDGGFGG?>C4DFGB@DCDGFGGGGGC*/74@G>FGF*:84)<3;7)014DF=?7?>EFB9EDB0.
@M04650:207:000000000-C238N:1:1101:23203:2318 1:N:0:19
ACTCCTACGGGAGGCAGCAGTGGGGAATATTGCACAATGGGCGCAAGCCTGATGCAGCCATGCCGCGTGTGTGAAGAAGGCCTTCGGGTTGTAAAGCACTTTCAGCGGGGAGGAAGGGTTCGGTGTTAACATCACCGTTCATTGACGTTACCCGCAGAAGAAGCACCGGCTAACTCCGTGCCAGCAGCCGCGGTAATACGGAGGGTGCGAGCGTTAATCGGAATTACTGGGCGTAAAGCGCACGCAGGCGGTCTGTTAAGTCAGATGTGAAATCCCCGAGCTTCACTTGGGAAC
+
GGGGGGGGGGGGGGGGGGGGGGFGGGGGGGGGGGGGGGGGGGGGGGGGGGGGGFGGGGGGGGGGGGGGGGFGGGCDGGGGGGGGGGGGGGGGGGGGGGFGFFEFFFGGGGGGGGG,BCF=B:EGG3CFEFG,>FCFFGGFGGGGFGGGGCG:DFG<FGGGGGGGGGG7CE::FGG9BEBFEGG6FEFGFGDEEEEEFGGFG5:>>8>CC55CCGG==DG35CCFGFCF9F*7>*1AC>?)87>@C)13<CDG5>DFFF*7<77>=7:6=@FFF*/029)0)9<*097<29>18?
@M04650:207:000000000-C238N:1:1101:24494:2354 1:N:0:19
ACTCCTACGGGAGGCAGCAGTGGGGAATATTGGACAATGGACCAAAAGTCTGATCCAGCAATTCTGTGTGCACGACGAAGTTTTTCGGAATGTAAAGTGCTTTCAGTTGGGACGAAGAAAGTGACGGTACCAACAGAAGAAGGGGCGGCTAAATACGTGCCAGCAGCCGCGGTAATACGTATGCCCCGAGCGTTATCCGGATTTATTGGGCGTAAAGCGCGTCTAGGTGGTTTAAAAAGTCTGATGTTAAACTGCGGGGCTCAACTCCGTATTGCGTTGGAAACTGTTAGACT
+
GGGGGGGGGGGGGGGGGGGGGGGGGGGGGGGGGGGGGGGGGGGGGGGGGGGGGGGGGGGGGGGGGGGEGGGGGGGGGGGGGGGGGGGGGGGGGFFGGGGGGGGGGGGGGGGGGGGGGGGGGGGGGGGGGGGGFGGGGGGGGGGGGDGGGFEGGGGGGGGGGGGGGGGGGGGGGGGGGGGGGGGGGGGGGGGGGGGFGGGGGDGGGGGGGGGGGGGGGGGGGGGDFGGGGGEG>CGGGFEGFGFFGGGGFGGGG775>:B>=FDF:FDBDFFFF*9BFF<FF<GFFFFFFF8<D
@M04650:207:000000000-C238N:1:1101:17211:2361 1:N:0:19
ACTCCTACGGGAGGCAGCAGTGGGGAATATTGGGCAATGGGGGCAACCCTGACCCAGCGACGCCGCGTGAGTGAAGAAATCCTTCGGGATGTAAAGCTCTGTTGTATGGGAAGAGAAGAAGACGGTACCATACGAGGAAGCCCCGGCAAACTACGTGCCAGCAGCCGCGGTAATACGTAGGGGGCAAGCGTTGTCCGGAATTACTGGGCGTAAAGCGCACGCAGGCGGGCATATAAGTCAGATGTAAAAGGCAGGTGCTTACCATCTGTTTGTCATCTGATACTGTAAGCCT
+
GGGGGGGGGGGGGGGGGGGGGGGGGGGGGGGGGGGGGGGGGGGGGGGGGGGGGGGGGGGGGGGGGGGGGGGGGGGGGGGGGGGGGGGGGGGGGGGGGFGFGGGGGGGGGGGGGGGGGFGDFFGGGGGGGGGGGGGGGGGGGGGGGGGGGGGGGGGGGGGGGGGGGGGGGEGGGGGGGEGGGGGGGGGGGGGGDEGGGGGGGGGGGEGGGGEGCFCFGDDDG3?EGD5>EGG=4CFGGFFGFG66:FGGFGDGGGGFFFFFEFGFFGGBFF?5@FFFFAGFFAGF?44>A=F:
@M04650:207:000000000-C238N:1:1101:21229:2397 1:N:0:19
ACTCCTACGGGAGGCAGCAGTGGGGAATATTGCACAATGGAGGAAACTCTGATGCAGCGACGCCGCGTGAGGGAAGAAGGTTTTCGGATTGTAAACCTCTGTCTTCGGGGACGATAATGACGGTACCCGAGGAGGAAGCCACGGCTAACTACGTGCCAGCAGCCGCGGTAAAACGTAGGTGGCAAGCGTTGTCCGGAATTACTGGGTGTAAAGGGAGCGCAGGCGGAATGGTAAGTTGAATGTGAAAACTATGGGCTCAACCCATAGACTGCGTTCAAAACTACTGTTCTTG
+
GGGGGGGGGGGGGGGGGGGGGGGGGGGGGGGGGGGGGGGGGGGGGGGGGGGGGGGGGGGGGGGGGGGGGGGGGGGGGGGGGGGGGGGGGGGGGGGGGGGGGGGGGGGGGGGGGGGGGGGGGGGGGGGGGFGGGGGGGGGGGGGGGGGGGGGGGGGGGGGGGGGGGGGGGGGGGGGGGGGGGGGGGGGGEGGGGGGGGGFGGGGGGGGGGFGGGGGGGDGGGGGGGGEGFF??FDG?>F=FFGFFGGGGFGGGGGGFFFFFFFDC@F*6=?FFFFFFFFGFFBF4BF722@FF
@M04650:207:000000000-C238N:1:1101:8594:2400 1:N:0:19
ACTCCTACGGGAGGCAGCAGTGGGGAATATTGCACAATGGGCGAAAGCCTGATGCAGCAACGCCGCGTGAGTGAAGAAGTATTTCGGTATGTAAAGCTCTATCAGCAGGGAAGAAAATGACGGTACCTGACTAAGAAGCCCCGGCTAACTACGTGCCAGCAGCCGCGGTAATCCGTAGGGGGCAAGCGTTTTCCGGATTTACTGGGTGTAAAGGGAGCGTAGACGGCGAAGCAAGTCTGGAGTGAAAACCCAGGGCTCAACCCTGGGACTGCTTTGGAAACTGTTTTGCTAG
+
GGGGGGGGGGGGGGGGGGGGGGGGGGGGFGGGGFGGGGGGGGGG>FGGGGGGGGGGGGGGGGGGGGGGGGGGGGGGFGGFGGGGGGGGGGGFGGGGGFGGGGGGGGGGGGGGGGGGGGGGGGGGGGGGGGGGGGDGGGGGGDGGFGGDFFGGGGGGGGGGGGGGGGDGGGFG,FCGFGGGGGGGGGGGEECEEGGGGGCCCGGGGGGGEFF<FGGGDCGG5CGGGEGDCGGEFGG9CFFG?F6>FGGFFCGCGFDB@F9=6@DFFG325>>?6@FFB?745)>4@B;(7B6<
@M04650:207:000000000-C238N:1:1101:14545:2401 1:N:0:19
ACTCCTACGGGAGGCAGCAGTGGGGAATTTTGGACAATGGGCGCAAGCCTGATCCAGCCATGCCGCGTGCGGGAAGAAGGCCTTCGGGTTGTAAACCGCTTTTGTCAGGGAAGAAAAGGTTCTGGCTAATACCTGGGACTCATGACGGTACCTGAAGAATAAGCACCGGCTAACTACGTGCCAGCAGCCGCGGTAATACAGAGGGTGCAAGCGTTGTTCGGAATTATTGGGCGTAAAGCGCGTGTAGGCGGCTTGGCAAGTCGGGTGTGAAAGCCCTCAGCTCAACTGAGGA
+
GGGGGGGGGGEGGGEGGGGGGGGGGGGFGGGGGGGGGFGGGGGGGEGG@FGGGGGFFGGGFGGGECFGGDGGGGGGGGGGGGGGGGGGGGGGGGGGGGGGGGGGGGGGGGGGGFGGGGGFGGGGGGGGGFGGGCFFGGGDFGGGGGGGGGGGGGGFGGGFGGGGGGGGDEGGGGC@EGCFFGFCFGGGCCEGG8E>CCGGGFFFGGGDGGGGGGGGGGDGGCGCGCFFFGGGBC<75DFGEGEEGGGGFCDGDGGFFFF:?4CD@DG(7BF9@F@>?B*9:)7=FF44<F>)
@M04650:207:000000000-C238N:1:1101:15770:2414 1:N:0:19
ACTCCTACGGGAGGCAGCAGTGGGGAATATTGGACAATGGGCGCAAGCCTGATCCAGCCATGCCGCGTGAGTGATGAAGGCCTTCGGGTTGTAAAGCACTTTCAGCGAGGAGGAAGGGTTCGGTGTTAACAGCATCGTTCATTGACGTTACTCGCAGAAGAAGCACCGGCTAACTCCGTGCCAGCAGCCGCGGTAATACGGAGGGTGCAAGCGTTAATCGGAATTACTGGGCGTAAAGCGCACGCAGGCGGTCTGTTAAGTTATATGTGAAATCCCCGAGCTTAACTTGGGAAC
+
GGGGGGGGGGGGGGGGGGGGGGGGGGGGGGGGGGGGGGGGGGGGGGGGGGGGGGGGGGGGGGGGGGGGGGGGGGGGGGGFGGGGGGGGGGGGFGGGGGGGGGGGGGGGGE7FFFGGGGGDFGGGGGGGGGGGGGGFFG?FFGFGGFEGGGGGGGDGGGGGGGGGGGGGGGECFGDGGGGGGGCGGGG@FE8EGCCCGFGGGCEGGGDCGGGGCEGE=FFGGGGGGGFG97CGBEGEGGFDFGF>CCDGFGG39*59@F=FF4:*1**6=6@64@FFFFDFFFDFFFFFFFFBB4
@M04650:207:000000000-C238N:1:1101:20758:2440 1:N:0:19
ACTCCTACGGGAGGCAGCAGTGGGGAATATTGGGCAATGGGGGCAACCCTGACCCAGCGACGCCGCGTGAGTGAAGAAATCCTTCGGGATGTAAAGCTCTGTTGTATGGGAAGAGAAGAAGACGGTACCATACGAGGAAGCCCCGGCAAACTACGTGCCAGCAGCCGCGGTAATACGTAGGGGGCAAGCGTTGTCCGGAATTACTGGGCGTAAAGCGCACGCAGGCGGGCATATAAGTCAGATGTAAAAGGCAGGTGCTTACCATCTGTTTGTCATCTGATACTGTGTGCCT
+
GGGGGGGGGGGGGGGGGGGGGGGGGGGGFGGGGFGGGGGGGGGGGGGGGGGGEFFGGGF@E=FGGEGGGGGGGGFGGGFGGGGGGGDG:CCFGGFFGDFFGE9F?FAFGGGFEEEFFEFF8BFGGGGGGGCBFGFEG:FFGFGGGEGCGGGGGGGGFGG3:DGDGGGEEGC:FGGGGFFGGEEGGEFFCEGGEC9ECE5>FGGGGGFC5ECGEFFGGGGGEDG=C5CEEGCF?GGFFGFFFCFFFGG7@FCGFCGFFFFFFF*74CFFFFFFFF@B<AGF7<FF==FD:FB>
@M04650:207:000000000-C238N:1:1101:20062:2443 1:N:0:19
ACTCCTACGGGAGGCTGCAGTGGGGAATATTGGACAATGGGCGCAAGCCTGATCCAGCCATGCCGCGTGAGTGATGAAGGCCTTAGGGTTGTAAAGCTCTTTCACCGGAGAAGATAATGACGGTATCCGGAGAAGAAGCCCCGGCTAACTTCGTGCCAGCAGCCGCGGTAATACGAAGGGTGCAAGCGTTACTCGGAATTACTGGGCGTAAAGCGTGCGTAGGTGGTGGTTTAAGTCTGTTGTGAAAGCCCTGGGCTCAACCTGGGAATTGCAGTGGATACTGGGTCACTAG
+
GGGGGGGGGGGGGGGGGGGGGGGGGGGGGGGGGGGGGGFGGGGGGGGGGGGGGGGGGGGGGGGGGGGGGGGGGGGGGGGGGGGGGGGGGGGGGGGGGGGGGGGGGGGGCDGGGGGGGGGGGGGGGGGGGGDGGGGGGGGGGGGGGGGGGFGGGGGGGGFGGGGGGGGGGGGGGGGGGGGGGGGGGGFGGGGGGGGGGEFGGGGGGGGGGGGGGGGEGGGDGDC+CFEGGGGGFGGGCGFFFGFFG7CFFG<C4CFFFFFFFFGGFGGFFFFFFFFFB<FFFBGFFFFFFFFD
@M04650:207:000000000-C238N:1:1101:14417:2500 1:N:0:19
ACTCCTACGGGAGGCAGCAGTGGGGAATTTTCCGCAATGGGCGAAAGCCTGACGGAGCAATGCCGCGTGGAGGTAGAAGGCCTACGGGTCGTGAACTTCTTTTCCCGGAGAAGAAGCAATGACGGTATCTGGGGAATAAGCATCGGCTAACTCTGTGCCAGCAGCCGCGGTAATACAGAGGATGCAAGCGTTATCCGGAATGATTGGGCGTAAAGCGTCTGTAGGTGGCTTTTTAAGTCCGCCGTCAAATCCCAGGGCTCAACCCCGGACAGGCGGTGGAAACTACCAAGCTGG
+
GGGGGGGGGGGGGGGGGGGGGGGGGGGGGGGGGGGGGGGGGGGGGGGGGGGGGGGGGGGGGGGGGGGGGGGGGGGGGGGGGGGGGGGGGGGGGGGGGGGGGGGGGGGGGGGGGGGGGGGGGGGGGGGGGGGGGGGGGGGGFGGGGGGGGGGGGGGGGGGGFGGGGGGGGGGGGGGGGGGFGGGGGGGGGGGGGFGGGGGGGGGGGGGGGGGGGGGFGGGGGGGGGGGGGFGGFGGGGGFCBDEFGGGCFGGFGGG>DFFFGFGG>GG>FFFF:FBD>FGFFAFF?FFFDFFF??
@M04650:207:000000000-C238N:1:1101:12341:2532 1:N:0:19
ACTCCTACGGGAGGCAGCAGTGGGGAATATTGCACAATGGGCGAAAGCCTGATGCAGCGACGCCGCGTGAGGGAAGAAGGTTTTCGGATTGTAAACCTCTGTCTTCGAGGACGAAGAAGTGACGGTACTCGAGGAGGAAGCCACGGCTAACTACGTGCCAGCAGCCGCGGTAAAACGTAGGTGGCAAGCGTTGTCCGGAATTACTGGGTGTAAAGGGAGCGCAGGCGGGATGCCAAGTTGGACGTGAAATCTATGGGCTCAACCCATAGCGTGCGTTCAAAACTGGCGTTCTTG
+
GGGGGGGGGGGGGGGGGGGGGGGGGGGGGGGGGGGGGGFGGGGGGGGGGGGGGGGGGGGGGGGGGGGGGGGGGGGGGGGGGGGGGGGGGG?FGGGGGGGGGGGGGGGGGEDGGGFGGGGGGGGGGGGGGGGFGGGGGGGGGGGGGGGGGFGGGGGGGGGGGGGFGGGGGGGGGGGGGCFGDCCFGGGGGGGGGGGGGGGGGGFGGGGGDECCCE7EEGGGDGGGDCGGGGGEFCFCFGFG4>FBD<5CFFGGGCF@>FFFCFFFBG<?@@>555>7:0DFFFGFFFFBB@@(64
@M04650:207:000000000-C238N:1:1101:18291:2599 1:N:0:19
ACTCCTACGGGAGGCAGCAGTGGGGAATATTGGGCAATGGGGGGAACCCTGACCCAGCGACGCCGCGTGAGTGAAGAAATCCTTCGGGATGTAAAGCTCTGTTGTATGGGAAGAGAAGCAGACGGTACCATACGAGGAAGCCCCGGCAAACTACGTGCCAGCAGCCGCGGTAATACGTAGGGGGCAAGCGTTGTCCGGAATTACTGGGCGTAAAGCGCACGCAGGCGGGTTTATAAGTCAGATGTAAAAGGCAGGTGCTTACCATCTGTTTGTCATCTGATACTGTAAGCCT
+
GGGGGGGGGGGGGGGGGGGGGGGGGGGGGGGGGGGGGGGGGGGGGGGGGGGGGGGGGGGGGGGGGGGGGGGGGGGGGGGGGGGGGGGGGGGGGGGGGGGGGGFGGGGGGGGGGGGGGGGGGGGGGGGGGGGGGGGGGGGGGGGGFGGGGGGGGGGGGGGGGCGGGGGGGGGGGGGGGGGGGGGGGGFFGGGGGGGGGGGGFGGGGGGGGGGGGGGGGGGGGGGGGGGGGGG=;CGGFGFF@CFFGFGGFGGGGGGFF?F?FFFF?FGAFF=?;FFFF2FFFF776BBAFFF?
@M04650:207:000000000-C238N:1:1101:17332:2601 1:N:0:19
ACTCCTACGGGAGGCAGCAGTAAGGAATATTGGTCAATGGGCGGAAGCCTGAACCAGCCATGCCGCGTGCAGGATGACTGCCCTATGGGTTGTAAACTGCTTTTGTCCAGGAATAAACCTAGATACGTGTATCTAGCTGAATGTACTGGAAGAATAAGGATCGGCTAACTCCGTGCCAGCAGCCGCGGTAATACGGAGGATCCGAGCGTTATCCGGATTTATTGGGTTTAAAGGGTGAGTAGGCGGCCTATTAAGTCAGGGGTGAAATACGGTGGCTCAACCATCGCAGTGCCT
+
GGGGGGGGGGGGGGGGGGGGGGGGGGGGGGFGGGGGGGGGGGGGGGGGGGGGGGGGGGGGGGGGGGGGGGGGGGGGGGGGGGGGGGGGGGDGGGGGGGGGGGGGGGGGGGGGGGGGGGGGGGGFFFFFFGGGGGGGFFGGGDFGFFEFDFGGGGCFGGGGDFGGGGGGGFGGCFGGFGGGGGGGGGGGGGGGGGGGGCB8CDEFGGGGECECFFGEGG3CGCGGGGE5:9<:FGGFD*0:?F?FGGDD@CDFFGGFF=FFFF37>DG)9@F3FFFF6:FF::D?FB5:?EFA>2
@M04650:207:000000000-C238N:1:1101:18053:2635 1:N:0:19
ACTCCTACGGGAGGCAGCAGTAGGGAATCTTCGGCAATGGACGAAAGTCTGACCGAGCAACGCCGCGTGAGTGAAGAAGGTTTTCGGATCGTAAAACTCTGTTGTTAGAGAAGAACAAGGATGAGAGTAAAACGTTCATCCCTTGACGGTATCTAACCAGAAAGCCACGGCTAACTACGTGCCAGCAGCCGCGGTAATACGTAGGTGGCAAGCGGTGTCCGGATTTATTGGGCGTAAAGCGAGCGCAGGCGGTTTCTTAAGTCTGATGTGAAAGCCCCCGGCTCAACCGGGG
+
GGGGGGGGGEGGGGGGGGGGGGGGGGGGGFGGGFEGEGGGGGGGCFFGGGGGGGGG@EFCFGGGGGGGGGGGGGGGGGFGGGFGFGGEGGCDFGGGGGFGGGGCGGFGGGGGGGGGGGGFGGGGGGGGGFFGGGGGGGGEFFGGGCGGGGGCGGGGGCFCFF<B7<EGGGGGCFFGGG@FGFF?CFGGGGGGGEGGDFGGGFFFDEGGGFFGGG5?CG<FGGG5C<FCCFGGFECGGFFFE5>><CDD>DG37C3@FFF4997*6CFAFFFF?4)5<<7B<>/5?65?9>BF
@M04650:207:000000000-C238N:1:1101:16544:2657 1:N:0:19
ACTCCTACGGGAGGCAGCAGTGGGGAATATTGCACAATGGGCGCAAGCCTGATGCAGCGACGCCGCGTGAGGGATGACGGCCTTCGGGTTGTAAACCTCTTTCAGCAGGGAAGAAGCGTAAGTGACGGTACCTGCAGAAGAAGCACCGGCTAACTACGTGCCAGCAGCCGCGGTAATACGTAGGGTGCGAGCGTTGTCCGGATTTATTGGGTTTAAAGGGTGCGCAGGCGGTCGGTTAAGTCAGCGGTCAAAGCCCGGGGCTCAACCCCGGCCCGCCGTTGAAACTGGCAGTCC
+
FGG9FGFGGGGGGGGGGGGGGGGGGEGGGGGFGGGGFGGGGGGGGGGFFGFGFFGGGGGGGEGGGGGGGEGFGGGGFFGGC7+FGGGGGGGGGGGGGGGGGGGGGGFGGGGGEFGGGGGGGGFDEGG>FCGCF=B<D9BAFFGFFGGGGGD:3CAGFGDACFGCGGGG7CGDF*1*;CFGC9BC70==8BE7E*ACE9EGGE:EFGGGGGGGGGG9EFGDCC5EECEGECGC>*9*/<*09068CGGGFG7CGG4:BFFD5>F4?CC1D@3B;B579F)7>:G?F?B>0>E:2)
@M04650:207:000000000-C238N:1:1101:12858:2772 1:N:0:19
ACTCCTACGGGAGGCAGCAGTGGGGGATATTGCACAATGGGGGAAACCCTGATGCAGCGATGCCGCGTGAGGGAAGAAGGTTTTCGGATTGTAAACCTCTGTCTTCAGGGACGATAATGACGGTACCTGAGGAGGAAGCTCCGGCTAACTACGTGCCAGCAGCCGCGGTAATACGTAGGGAGCAAGCGTTGTCCGGAATTACTGGGTGTAAAGGTAGCGTAGGCGGGACTGCAAGTTGAATGTGAAATCTATGGGCTCAACCCATACACTGCGTTCAAAACTGCAGTTCTTG
+
CCFFGGGC@FFGGGGDGGGFEAG<FGGGGFGGGGGGGGGFGGGEGFEEFFF@CFDGGGGGDEGGFE:FGGDGDEGGDCFFFFFGGE7CGGFEE9BDFF<FFDCFGGGGGGGGGGEGCFGFGGC>B@DFFFGGCGGGGGGCFGEGG7FGGFGGGGFGGGGGGGGCEGECFEG,@CFCFCFCCE*=E9CEEGG7C?CDDCFCC?@9FGGEE++<:C9:9FCDCDC6*:*2:0/C7+:C*0=:8:97>*:7@GGGGCC:45?FC@DGF**5)*96:55>34C=8?GFFFF)./7<
@M04650:207:000000000-C238N:1:1101:21355:2849 1:N:0:19
ACTCCTACGGGAGGCAGCAGTGGGGAATATTGGACAATGGACCAAAAGTCTGATCCAGCAATTCTGTGTGCACGACGAAGTTTTTCGGAATGTAAAGTGCTTTCAGTTGGGACGAAGAAAGTGACGGTACCAACAGAAGAAGGGGCGGCTAAATACGTGCCAGCAGCCGCGGTAATACGTATGCCCCGAGCGTTATCCGGATTTATTGGGCGTAAAGCGCGTCTAGGTGGTTTAAAAAGTCTGATGTTAAACTGCGGGGCTCAACTCCGTATTGCGTTGGAAACTGTTAGACT
+
GGGGGGGGGGGGGGGGGGGGGGGGGGGGGGGGGGGGGGGGGGGGGGGGGGGGGGGGGGGGGGGGGGGGGGGGGGGGGGGGGGGGGGGGEGGGGGGGGGGGGGGGGGGGGGGGGGGGGFGGGFGGGGDGGGGGGGGGGGGGGGGGGDGGGGGGGGGGGG>CFGGGGGGGGGGGGGGGGGGGGGGFCGGGGGEGCEGGGGGGCEEF?FGGGGGGGGEFCGGGGDGGGGGGGGCEFGFGGGFGFGFF>FGG4CFG7:FEEFF>GFGGFGGFFF>F@FFEB?GFF>DFFFFFBFF>>
@M04650:207:000000000-C238N:1:1101:23787:2884 1:N:0:19
ACTCCTACGGGAGGCAGCAGTGGGGAATATTGGGCAATGGGGGAAACCCTGACCCAGCAACGCCGCGTGAGGGAAGAAGGCTTTCGGGTCGTAAACCTCTGTCCCATGTGAAGAGAAGAAGACGGTAGCATGGGAGGAAGCCCCGGCTAACTACGTGCCAGCAGCCGCGGTAATACGTAGGGGGCAAGCGTTGTCCGGAATGATTGGGCGTAAAGGGCGCGTAGGCGGCCTGTTAAGTCTGGAGTGGAAGTCCCGCTTTCAAGGTGGGAATTGCTTTGGAAACTGATAGGCTTG
+
FGGGGFFGGGGGGGGGFGFGGGGFEC@FFFGGGGGGFGGGGGF@FFFGGGGGGGGGEFFFGCEFGGGGGGGGGGGGGGAFGGFFGCGGGECGEF<F?FGGGGGGGGFGGFGGGFGGGF,B<CFGGGGGGGGGCDFGGGGGGGG7CEFE*DFGACGGGFGCFD:FFFGFGDG7FDFGGGGGGGGGGEFFGGGGG:FGGG*?EGCCGEGFGEEEECFCE:C<:D=CEFGCG3ECFCFGFCFCF:?FGGGGFGGG7>7@EB:@CFGF?4C1>47?FB?FD>GFF29==/96:6::B9
@M04650:207:000000000-C238N:1:1101:24042:2943 1:N:0:19
ACTCCTACGGGAGGCAGCAGTGGGGAATATTGGGCAATGGGGGCAACCCTGACCCAGCGACGCCGCGTGAGTGAAGAAATCCCTCGGGATGTAAAGCTCTGTTGTATGGGAAGAGAAGCAGACGGTACCATACGAGGAAGCCCCGGCAAACTACGTGCCAGCAGCCGCGGTAATACGTAGGGGGCAAGCGTTGTCCGGAATTACTGGGCGTAAAGCGCACGCAGGCGGGCATATAAGTCAGATGTAAAAGGCAGGTGCTTACCATCTGTTTGTCATCTGATACTGTGTGCCT
+
GGGGGGGGGGGGGGGGGGGGGGGGGGGGGGGGGGGGGGGGGGGGGGGGGGGGGGGGGGGGGGGGGGGGGGGGGGGGGGBGGGGGFGGGGGGGGGGGGEFGGGGGGGGGGGGGGGGFFGGGGGGGGGGGGGGGGGGGGGGGGGGGGGGGDGGGGGGGGGGGGGGGGGGGGGGGGGGGGEGGGGGGGGGGFGGGGGGGGGDEGGGGGFGGGGGG5FFGGGGGDDEGGGGGGGGG?FGGFFFGFFFFGGGFFGGGGGGFFFFF?FFFFGGFFFFFFFFFFFGFFBGFFF=>?FFA
@M04650:207:000000000-C238N:1:1101:15039:3063 1:N:0:19
ACTCCTACGGGAGGCAGCAGTGGGGAATATTGGGCAATGGGGGAAACCCTGACCCAGCAACGCCGCGTGAAGGAAGAAGGCTTTCGGGTTGTAAACTTCTTTGACCAGGGAAGAAAAAAATGACGGTACCTGGAAAACAAGCCACGGCTAACTACGTGCCAGCAGCCGCGGTAATACGTAGGTGGCAAGCGTTATCCGGATTTACTGGGTGTAAAGGGCGCGTAGGCGGGCGTGCAAGTCAGATGTGAAATATCGAGGCTCAACCTCGAGGGGTCATTTGAAACTGCACGTCTT
+
GGGGGGGGGGGGGGGGGGGGGGGGGGGGGGGGGGGGGGGGGGGGGGGGGGGGGGGGGGGGGGGGGGGGGGGGGGGGGGGGGGGGGGGGGGGGGGGGGGGGGGGGGGGGGGGGGGGGGGGGGGGGGGGGGGGGGGGGGGGGGGGGGGGGGGGGGGGGGGGGGGGGGGGGGGGGGGGGGGAFGGGGGGGGGGGGGGGGGGGEGGFFFGGGGFGGGGGGGGGGGG5EGGGGGGGG>GGGGG=F?FFFGCFGFFF7DFGFFFF:FFFGFCF?FB3>@<EFF2DFFFGFBFFFFF>:7(
@M04650:207:000000000-C238N:1:1101:13486:3089 1:N:0:19
ACTCCTACGGGAGGCAGCAGTGGGGAATATTGGGCAATGGGGGAAACCCTGACCCAGCGACGCCGCGTGAGTGAAGAAATCCTTCGGGATGTAAAGCTCTGTTGTATGGGAAGAGAAGAAGACGGTACCATACGAGGAAGCCCCGGCAAACTACGTGCCAGCAGCCGCGGTAATACGTAGGGGGCAAGCGTTGTCCGGAATTACTGGGCGTAAAGCGCACGCAGGCGGGCATATAAGTCAGATGTAAAAGGCAGGTGCTTACCATCTGTTTGTCATCTGATACTGTGTGCCT
+
GGGGGGGGGGGGGGGGGGGGGGGGGGGGGGGGGGGGGGGGGGGGGGGGGGGGGGGGGGGEGGGGGGGGGGGGGGGGGGGGGGGGGGGGGGGGGGGGGGGGGGGGGGGGGGGGGGGGGGGGGGGGGGGGGGGGGGGGGGGGGFGGGGGGGGGGGGGGGGGGGGGGGGGGGDFGDDFFFFFFGGGGGGGGGGGGGGGGGDGGGGFGGGGGGGEDGGGGGGGGGGGGGGEGGGCFFGGGGGFGFFFFGGGG4:D5CCDFFFFFFFGGFG7<BFFFFF4BA<FFF9FFFFFAFFF9
@M04650:207:000000000-C238N:1:1101:20024:3112 1:N:0:19
ACTCCTACGGGAGGCAGCAGTGGGGAATATTGCACAATGGGCGAAAGCCTGATGCAGCGACGCCGCGTGAGGGAAGAAGGTTTTCGGATTGTAAACCTCTGTCTTCGAGGACGAAGAAGTGACGGTACTCGAGGAGGAAGCCACGGCTAACTACGTGCCAGCAGCCGCGGTAAAACGTAGGTGGCAAGCGTTGTCCGGAATTACTGGGTGTAAAGGGAGCGCAGGCGGGATGCCAAGTTGAATGTGAAATCTATGGGCTCAACCCATACATTGCGTTCAAAACTGGCGTTCTTG
+
GGGGGGGGGGGGGGGGGGGGGGGGGGGGGGGGGGGGGGGGGGGGDGGGGGGGGGGGGGGGGGGGGGGGGGGGGGGGGGGGGGGFFGGGGGGGGGGGGGGGGGGGDFDFFGGGGCEGGGGGGFGG7FDGGGG<FFCCGEGFGGGGGGGGGFDGGGEGCCFG7DFGGGEGGGE*F:BCE7<CEGGGGCGGFCEGGECCGGGDDGFGFGGGDEEGG9AF5CGG=DGGGGGDEDEGF67?DCFF=*9BFC7:@:FFGGG)7<>F<@*0>D:?)9*8=?>74:CF42D@?FFFF>5:B4
@M04650:207:000000000-C238N:1:1101:22749:3139 1:N:0:19
ACTCCTACGGGAGGCAGCAGTGGGGAATATTGCACAATGGGGGAAACCCTGATGCAGCGACGCCGCGTGAGTGAAGAAGTATTTCGGTATGTAAAGCTCTATCAGCAGGGAAGATAATGACGGTACCTGACTAAGAAGCCCCGGCTAACTACGTGCCAGCAGCCGCGGTAATACGTAGGGGGCAAGCGTTATCCGGATTTACTGGGTGTAAAGGGAGCGTAGACGGAGCAGCAAGTCTGATGTGAAAATCCGGGGCCCAACCCCGGAAGTGCATTGGAAACTGTTGATCTAG
+
GGGGGGGGGGGGGGGGGGGGGGGGGGGGGGGGGGGGGGGGGGGGGGGGGGGGGGGGGGGGGGGGGGGGGGGGGGGGFGGFGGGGGGGGGGGGGGGGGGGGGGGGGGGGGGGGGGGGGGGGGGGGGGGGGGGGGGGGGGGGGDGGGGDGGGGGGGGGGGGGGEGGGGGGGGGGGGGGGGGGGGGGFGGGGGGGGGGGGDGGGGGGGGGGCGGGGGE5EGGGGGGGGDEGGGG=FGGGCGFFFGFFGGGGFFCGGGGF@@>FGDDGFGGFF6FBF?FF?8FFFB>6@FF<>FFD
@M04650:207:000000000-C238N:1:1101:14260:3174 1:N:0:19
ACTCCTACGGGAGGCAGCAGTGGGGAATATTGCACAATGGGCGCAAGCCTGATGCAGCCATGCCGCGTGTGTGAAGAAGGCCTTCGGGTTGTAAAGCACTTTCAGCGAGGAGGAAGGGTTCGGTGTTAACAGCATCGTTCATTGACGTTACTCGCAGAAGAAGCACCGGCTAACTCCGTGCCAGCAGCCGCGGTAATACGGAGGGTGCAAGCGTTAATCGGAATTACTGGGCGTAAAGCGCACGCAGGCGGTCTGTTAAGTTAGATGTGAAATCCCCGAGCTTATCTTGGGAAC
+
GGGGGGGGGGGGGGGGGGGGGGGGGGGFGGGGGGGGGGGGGGGGGGGGGGGGGGGGGGGGGGGGGGGGGGGGGGGGGGGGGGGGGGGGGGGGGGGGGGGGGGGGGGGGGGGGGGGGGGDFGGGGGGGGGGGGGGGGGFGEGFGGGGGFGGGGGGEGGGGGGGGGGGGGGGGGGGGGGGFFEFFGGGGGG>5CGEGGGGGGGGGGGEGGGFE585CEFCDF=5EGGGGGDFGC@CDCGFFGBG>@C<7DFGGCDDGFFFFF??*??*:)99@@BF@FF057>B6@?694<FFF?(
@M04650:207:000000000-C238N:1:1101:11376:3232 1:N:0:19
ACTCCTACGGGAGGCAGCAGTGAGGAATATTGGGCAATGGGGGAAACCCTGACCCAGCAACGCCGCGTGAGGGAAGACGGTTTTCGGATTGTAAACCTCTGTCCTCTGTGAAGATAATGACGGTAGCAGAGGAGGAAGCTCCGGCTAACTACGTGCCAGCAGCCGCGGTAATACGTAGGGAGCAAGCGTTGTCCGGATTTACTGGGTGTAAAGGGTGCGTAGGCGGCTATGCAAGCCAGGAGTGAAATCTATGGGCTTAACCCATAAACTGCTCTTGAAACTGTATAGCTTG
+
GGGGGGGGGGGGGGGGGGGGGGGGGGGGGGGGGGGGGGGGGGGGGGGGGGGGGGGGGGGGGGGGGGGGGGGGGGGGGGGGFCGGGGGGGGGGGGGGGGGGGGGGGGGGGGGGGGGGGGGGGGGGGGGGGGGGGGGGGGGGFGGGGGGGGGGGGGGGGGGGGGGGGGGGCEGGGGGGGGGGGGGGGGGGGGGGGGGGGGGFFGFGGGGGGGGGGGGGGGGGGGEGGGGCEGGGFGGGGGFGFD?FGFFCFGGGGFFFFFFFGFGD:4CBFFF=FFFFDFGFF):=FFFFFFF:
@M04650:207:000000000-C238N:1:1101:20034:3261 1:N:0:19
ACTCCTACGGGAGGCAGCAGTGGGGGATATTGCACAATGGAGGAAACTCTGATGCAGCGACGCCGCGTGAGGGAAGAAGGTTTTCGGATTGTAAACCTCTGTCCTCGGTGAAGATAATGACGGTAGCCGAGGAGGAAGCCACGGCTAACTACGTGCCAGCAGCCGCGGTAATACGTAGGTGGCAAGCGTTGTCCGGAATTACTGGGTGTAAAGGGAGCGTAGGCGGGACGATAAGTTGAATGTGAAATCTATGGGCTCAACCCATAAACTGCGTTCAAAACTGTCGTTCTTG
+
GGGGGGGGGGGGGGGGGGGGGGGGGGGGGGGGGGGGGGGGFFGGGGGGGGGGGGGGGGGGGGGGGGGGGGGGGGGGGGGGGGGGGGGGGGGGGGGGGGGGGGGGGGGGGGGGGGGGGGGGGGGGGGGGGGGGGGGGGGGGGGGGGGGGGGGGGGGGGGGGGGGGGGGGGGGGGGGGGGGGGGGGGGGGGGGGGGGGGGGGGGGGGGGGGGGFGFGGGGGGGGGGGGGGGGEGFGGGGGFGFGFFGGGGFFGCCFCFFFFFGFDDF5FDFFFF@BEFFFGFFB7@FFF?3)9:
@M04650:207:000000000-C238N:1:1101:22282:3297 1:N:0:19
ACTCCTACGGGAGGCAGCAGTGAGGAATTTTGCGCAATGGGGGCAACCCTGACGCAGCAACGCCGCGTGAGTGATGAAGGCCTTTTGGTTGTAAAGCTCTGTCGCCTGGAAAGAAACCGCACATCAGGAAATGGTTGTGCGCTGACGGTACCAGGAAAGGAAGGACCGGCTAACTCCGTGCCAGCAGCCGCGGTAATACGGGGGGTCCAAGCGTTATTCGGAATTATTGGGCGTAAAGCGCATGTAGGCGGTCGGGTATGTCAGATGTGAAAGCCCAGGGCTTAACCCTGGACG
+
FGGGGGGGGGGFGGGGGGGGGGCGGGGGGGGGGGGDFGGGFGGGGGGGGGGGGGGGGGGGGGGGGGGGGGEFGCFGGDGGGGGFFGGGFGGGGGGGGGGGGGGGGGGGCFFEEEFGGDGGGGGFGGGGG8FFGGFGGGEGGGGDGGCEGGGGGGGGC@FFGGFFGGGGGGGGGGGGGGGGGGGGGGGGGDGEGEGGGGGGDDGGGGGGGGGGGE>CGGFFGGCGGGGDF=FGDGGEGGFGFC7>C77F=D59DDDB53F?GFFGF*06=F7FFFFF:435>:F?FFFBB>57(,
@M04650:207:000000000-C238N:1:1101:14124:3316 1:N:0:19
ACTCCTACGGGAGGCAGCAGTGGGGAATATTGCACAATGGAGGAAACTCTGATGCAGCAACGCCGCGTGAGCGATGAAGGTCTTCGGATCGTAAAGCTCTGTCTTTAGGGATGATAATGACAGTACCTAAGGAGGAAGCCACGGCTAACTACGTGCCAGCAGCCGCGGTAATACGTAGGTGGCGAGCGTTATCCGGATTTATTGGGCGTAAAGGGAGCGTAGGCGGATACTTAAGTGGGATGTGAAATACTTGGGCTCAACCCGAGTACTGCATTCCAAACTGAGTATCTAG
+
GGGGGGGGGGGGCDEEGGGG<FFFGGGGGFGGFFGGGGGGCDGGGGGGG<F@FGGGGGGGGGGCFGGCGGGGGGGEGGGGG?DFFGEEEEGGGGGGGGGGGGGGGGGGGGGGGGGFCEGGGGGGGGGGGGGGGFGGGGGGGFCFGGGGGGGGGGGGGGGGGGGGGGGGGGEGFGFFCDFFFCF88CGGGGGD?FCEDE5EFGFGGGFEEEC=?:EFGGCDGDCFGGEGGGG???FCFGFD?D6BD?FGFGGCFCFFF@FFG>D)<DGFF?B?FFF4ADGF))296=B25*9)
@M04650:207:000000000-C238N:1:1101:15820:3356 1:N:0:19
ACTCCTACGGGAGGCAGCAGTGGGGAATATTGCACAATGGGGGAAACCCTGATGCAGCGACGCCGCGTGAAGGATGAAGTATTTCGGTATGTAAACTTCTATCAGCAGGGAAGAAAATGACGGTACCTGACTAAGAAGCCCCGGCTAATTACGTGCCAGCAGCCGCGGTAATACGTAAGGGGCAAGCGTTATCCGGATTTACTGGGGGTAAAGGGAGCGTAGACGGCTGTGGAAGTCAGAAGTGAAGACTGGGGGCTAAACCCCAAGAGTGAATTTGAAACTAGGCAGCTAG
+
FGGGGGGGGGGGGGGGGGGGGDGGGGGGCFGCGGGGGFGGC@FFGGF@FGGGGGDFGGGGGGGGGGGGGG7AFG9FFGGE9FGGGGG:BBFGGGGEEGGGAFFEGFGE=FGGGGGG<?EG,4@BB+E<BFGGCC=<>@<,3>FFFCE<F,DCC,5*BFFGGC,,5*1CC*1@FFG,,,,?BB*1:C>B;5**+3*:>:*<<9<EDG5:?:+AF?>8:CDC8123;7:EG4A*9+93*010*29@*:*287*9777)8)96+:**7193>/8*1*09<4:=FBF*)89?:563
@M04650:207:000000000-C238N:1:1101:7458:3376 1:N:0:19
ACTCCTACGGGAGGCAGCAGTGGGGAATATTGCACAATGGGGGAAACCCTGATGCAGCGACGCCGCGTGAAGGATGAAGTATTTCGGTATGTAAACTTCTATCAGCAGGGAAGAAAATGACGGTACCTGACTAAGAAGCCCCGGCTAATTACGTGCCAGCAGCCGCGGTAATACGTAAGGGGCAAGCGTTATCCGGATTTACTGGGTGTAAAGGGAGCGTAGACGGCTGTGTAAGTCAGATGTGAAAACCCAGGGCTCAACCCTGGGACTGCATTTGAAACTATGCAGCTAG
+
GGGGGGGGGGGGGGGGGGGGGGGGGGGGGGGGGGGGGGFCGGGGGGGGGGGGGGGGGGGGGGGGGGGGGGGGGGGGGGGGGGGGGGGGGGGGGGGGGGGGCGGGGGCGFGGGGGGFGGGGGGGGGDGGGGGGGGGGGFGGGGGGGGGGGGGGGGGGGGGGGFGFGGGGGGGGGGGGGGGGGGGGGGGG85A8CGGGDEGGFGGGGGGGGGGGGGCGEGGGGCEFG5=CEFGG=+CCCFFF=CB@GGGGFDCC4C>@FF??EFGGFFG075;?FFF44<G469:@@66>?5BF
@M04650:207:000000000-C238N:1:1101:24043:3389 1:N:0:19
ACTCCTACGGGAGGCAGCAGTGGGGAATATTGGGCAATGGGGGCAACCCTGACCCAGCGACGCCGCGTGAGTGAAGAAATCCTTCGGGATGTAAAGCTCTGTTGTATGGGAAGAGAAGAAGACGGTACCATACGAGGAAGCCCCGGCAAACTACGTGCCAGCAGCCGCGGTAATACGTAGGGGGCAAGCGTTGTCCGGAATTACTGGGCGTAAAGCGCACGCAGGCGGGCATATAAGTCAGATGTACAAGGCAGGTGCTTACCATCTGTTTGTCATCTGATACTGTGTGCCT
+
GGGGGGGGGGGGGGGGGGGGGGGGGGGGGGGGGGGGGGGGGGGGGGGGGGGGGGGGGGGGGGGGGGGGGGGGGGGGGGGGGGGGGGGGGGGGGGGGGGGGGFGGGGGGGGGGGGGGGGGGGGGGGGGGGGGGGGGGGGGGGGGGGGGGGGGGGGGGGGGGGGGGGGGGGGGGGGGGGGGGGGGGGGGGGGGGGGGFGGGGGGGGGGGGGGGGGGGGGGGGGGGGGGGGGGDGFFGFGGFGFGFFGG*?@FGFGGGFFFFFGFGGFGG>?FFFFFFFFFGBFFGFFFF:<BFF
@M04650:207:000000000-C238N:1:1101:17086:3396 1:N:0:19
ACTCCTACGGGATGCAGCAGTGGGGAATATTGGACAATGGACCAAAAGTCTGATCCAGCAATTCTGTGTGCACGACGAAGTTTTTCGGAATGTAAAGTGCTTTCAGTTGGGACGAAGAAAGTGACGGTACCAACAGAAGAAGGGGCGGCTAAATACGTGCCAGCAGCCGCGGTAATACGTATGCCCCGAGCGTTATCCGGATTTATTGGGCGTAAAGCGCGTCTAGGTGGTTTAAAAAGTCTGATGTTAAACTGCGGGGCGCAACTCCGGATTGCGTTGGAAACTGTTAGACT
+
CC9CFGGGGGGG+B<EFGGGFG<8:;@EFE<@,C@EF@EDGG@CE@F@FFEEEFGFFGFEECFGGGGGFD<CFF>@FBGGDEGFGGEE:=EFFFCEFEFFG9FFGAFGFDEGGG@@EEGGEEGGGGGGECFEEE@BFCFGGA8=@CCECEC<A=FCCFF7:CCEC,>3@8C8FFEFFGGGGGG9;:14:C5::C*;9;8C5*/>CBCG?55CEGGGGG:5E7:CFC6FFGG*7CF+:=:F?>=4*0:7802**2>DF>@3*)9/>77:;555<@*770C>6):5@F?44=F2<
@M04650:207:000000000-C238N:1:1101:22586:3451 1:N:0:19
ACTCCTACGGGAGGCAGCAGTGGGGAATATTGCACAATGGAGGAAACTCTGATGCAGCGACGCCGCGTGAGGGAAGAAGGTTTTCGGATTGTAAACCTCTGTCTTCGGGGACGATAATGACGGTACCCGAGGAGGAAGCCACGGCTAACTACGTGCCAGCAGCCGCGGTAAAACGTAGGTGGCAAGCGTTGTCCGGAATTACTGGGTGTAAAGGGAGCGCAGGCGGAATGGTAAGTTGAATGTGAAAACTATGGGCTCAACCCATAGACTGCGTTCAAAACTACTGTTCTTG
+
GGGGGGGGGGGGGGGGGGGGGGGGGGGGGGGGGGGGGGGGGGGGGGGGGGGCGGGGGGGGGGGGGGGFGGGGGGGGGGGGGGGGGGGGGGGGGGGGGGGGGGGGGGGGGGEGGGGGGGGGGGGGGGGGG7FGGGGGGGGGGGGGGGGGGGGGGGDFGGGGGGGGGEGGEEFCCFEGGGGGGGCFGGGGEECECGGGGGGGGGGGGGGGGGGGGFGGGDDGEGEDEG5EGGGEFECCFCFFFGFFCFFGFGG7CGGFFFF?C@CDFF<9*967)08>7:CFFFFFF?FA<9F2
@M04650:207:000000000-C238N:1:1101:19095:3452 1:N:0:19
ACTCCTACGGGAGGCAGCAGTGGGGAATATTGCACAATGGGCGAAAGCCTGATGCAGCGACGCCGCGTGAGGGAAGAAGGTTTTCGGATTGTAAACCTCTGTCTTCGAGGACGAAGAAGTGACGGTACTCGAGGAGGAAGCCACGGCTAACTACGTGCCAGCAGCCGCGGTAAAACGTAGGTGGCAAGCGTTGTCCGGAATCATTGGGCGTAAAGGGCGCGTAGGCGGGAATACAAGTCTGTTTTTAAAGTTCAGGGCTCAACCCTGTGATGGAATGGAAACTGTATTTCTTGG
+
GGGGGGGGGGGGGGGGGGGGGGGGGGGGGGGGGGGGGGGGGGGGGGGGGGGGGGGGGGGGGGGGGGGFGGGGGGGGGGGGGGGGGGGGGGGGGGGGGGGGFGGGGGGGGGGGGGGGGFGGGGGGGDGGGGGGGGGGGGGGGGGGGGGGGGGGGGGGCCGGGGGGGGGGGGGCFFGGGGGGGGDGGFGGGGGGGGGFEGGDFGFGGG65@EEG8CGCED)5EDGGGGGCC3CF=F>GGGFC?FFFGGFGFFGFFGGFFFFFGFGGDCC?F=F=FF??FFG=?BFFFF=94FFFF)
@M04650:207:000000000-C238N:1:1101:24278:3557 1:N:0:19
ACTCCTACGGGAGGCAGCAGTGGGGAATATTGGGCAATGGGGGGAACCCTGACCCAGCGACGCCGCGTGAGTGAAGAAATCCTTCGGGATGTAAAGCTCTGTTGTATGGGAAGAGAAGCAGACGGTACCATACGAGGAAGCCCCGGCAAACTACGTGCCAGCAGCCGCGGTAATACGTAGGGGGCAAGCGTTGTCCGGAATTACTGGGCGTAAAGCGCACGCAGGCGGGCTTATAAGTCAGATGTAAAAGGCAGGTGCTTACCATCTGTTTGTCATCTGATACTGTAAGCCT
+
CFEG<CEFEEGECG7FEGGGGGGGE@CGFFG,F@FGCGCFCEEC@:<F:EFGE=?=<B=FFEEFG7BFGGEGGFC,ECGG9,<<CEE@7@FF=@FDAGFDFGEC>FGGGCCGGFFFFG,>CCFE>CFFFBFGGCGGGGGGG7CFFGDGGGGGCFG>FCCGGFGF>5CEEEEGEFG+;<<CE5C85CCF*;8CEEEF858:;CC<CFCFF:*CC5@77DC</9C=C57EC)*29C79:C*:@*9@::CG*2>*9CC>7?FF7/9CF<74/9@FF6@FBBGFFA*76@FFD???
@M04650:207:000000000-C238N:1:1101:14410:3580 1:N:0:19
ACTCCTACGGGAGGCAGCAGTGGGGAATTTTGGACAATGGGGGAAACCCTGATCCAGCCATGCCGCGTGCAGGAAGAAGGCCTTCGGGTTGTAAACTGCTTTTGTTAGGGAAGAAATCCTAATTGCTAATACCAGTTGGGGATGACGGTACCTAAAGAATAAGCACCGGCTAACTACGTGCCAGCAGCCGCGGTAATACGTAGGGTGCGAGCGTTAATCGGAATTACTGGGCGTAAAGCGTGCGCAGGCGGTTTTGTAAGACCGATGTGAAATCCCCGGGCTTAACCTGGGAAC
+
GGGGGGGGGGGGGGGGGGGGGGGGGGGGGGGGGGGGGGGGGGGGGGGGGGGGGGGGGGGGGGGGGGGGGGGGGGGGGGGGGGGGGGGGGGGGGGGGGGGGGGGGGGGGGGGGGGGGGGGGGGGGGGGGGGGGGGGGGGGGGGGGGGGGGGGGGGGGGGGGGGGGGGGGGGGGFGGGGGGGGGGGGGGGGGGGGGGDGGGGGGGGGGGGDEGGGGGDGGGGEGGFFGGGGGFGBGGGGGFGFDFFGGDGFGG)C*>@FFBFF?GGFGGFFBFFFF@:?FGFFBGFFFFFFFFFF0
@M04650:207:000000000-C238N:1:1101:18969:3591 1:N:0:19
ACTCCTACGGGAGGCAGCAGTGGGGAATATTGCACAATGGGCGAAAGCCTGATGCAGCGACGCCGCGTGAGGGAAGAAGGTTTTCGGATTGTAAACCTCTGTCTTCGAGGACGAAGAAGTGACGGTACTCGAGGAGGAAGCCACGGCTAACTACGTGCCAGCAGCCGCGGTAAAACGTAGGTGGCAAGCGTTGTCCGGAATTACTGGGTGTAAAGGGAGCGCAGGCGGGATGCCAAGTTGGACGTGAAATCTATGGGCTCAACCCATAGCGTGCGTTCAAAACTGGCGTTCTTG
+
GGGGGGGGGGGGGGGGGGGGGGGGGGGGGGGGGGGGGGGGGGGGGGGGGGGGGGGGGGGGGGGGGGGGGGGGGGGGGGGGGGGGGGGGGGGGGGGGGGGGGGGGGGGGGGGGGGGGGGGGGGGGGGGGGGGGGGGGGGGGGGGGGGGGGGGGGGGFGGGGGGGGGGGGGGCEGGGGGFGGGGGGGGGGGGGGGGGGGGDGGGGGGGGGGEGGGGGGGGGGGGGGGGGGGGGGFCGCFFFGFGFFGGGGFFGGGGGFFFFFGFGGFGDBFFFBFFFEFBGFFFGFFFFB07@0AA
@M04650:207:000000000-C238N:1:1101:9937:3603 1:N:0:19
ACTCCTACGGGAGGCAGCAGTGGGGAATATTGCACAATGGGCGAAAGCCTGATGCAGCGACGCCGCGTGAGGGAAGAAGGTTTTCGGATTGTAAACCTCTGTCTTCGAGGACGAAGAAGTGACGGTACTCGAGGAGGAAGCCACGGCTAACTACGTGCCAGCAGCCGCGGTAAAACGTAGGTGGCAAGCGTTGTCCGGAATTACTGGGTGTAAAGGGAGCGCAGGCGGGATGCCAAGTTGGACGTGAAATCTATGGGCTCAACCCATAGCGTGCGTTCAAAACTGGCGTTCTTG
+
GGGGGGGGGGGGGGGGGGGGGGGGGGGGGGGGGGGGGGGGGGGGGGGGGGGGGGGGGGGGGGGGGGGDGGGGGGGGGGGGFGGGGGGDEGGGGGGGGGGGGGGFGGGGGDGGGGGGGGGGGGGGGGGGGGGGGGDGGGGGGGGGDGGGGEFGGGCGFGGGGGGGGGGGGGGGGGGGE8<FGGGGGGCEFEGGGGGGGCGDGGGGGGFGGEECGGGGECC:EGGGEEGDGD5CFFDFGFFG@F?EGGGGF7?7:FF45:FFGFCC>CC0?FD>>EDE??F??<CFF?FF?B><4-
@M04650:207:000000000-C238N:1:1101:6452:3616 1:N:0:19
ACTCCTACGGGAGGCAGCAGTGGGGAATATTGCACAATGGGCGAAAGCCTGATGCAGCGACGCCGAGTGAGGGAAGAAGGTTTTCGGATTGTAAACCTCTGTCTTCGAGGACGAAGAAGTGACGGTACTCGAGGAGGAAGCCACGGCTAACTACGTGCCAGCAGCCGCGGTAAAACGTAGGTGGCAAGCGTTGTCCGGAATTACTGGGCGTAAAGCGCACGCAGGCGGGCATATAAGTCAGATGTAAAAGGCAGGTGCTTACCATCTGTTTGTCATCTGATACTGTGTGCCT
+
GGGGGGGGGGGGGGGGGGGGGGGGGGGGGGGFGGGGGGGGCFGGGGEGGGGGGGGGGGGFEGGGG+FGGGGGGGGGGGGGGGGGGGGGGGGGGGGGGFGGGGGDGGDFGGGGGGGEGGFGGGGEGG77FEEFFGCFFCCCCFFGEGGGGGGGG7CGFGEGGFGGGGGEGDFGF;;FG87FEFDFFG9*88EGGEGGGGGEGG7C9<CF5C7*;CCGCGGDEDGGDGGGGGC*)ACCDGFCFC66>CFG?F:C>DGFFFFFGFG>4>FF6*9FFB4@<AFFFD:@?FB9??*)
@M04650:207:000000000-C238N:1:1101:24766:3765 1:N:0:19
ACTCCTACGGGAGGCAGCTGTGGGGAATATTGGGCAATGGGCGCAAGCCTGACCCAGCAACGCCGCGTGAAGGAAGAATGTCTTCGGATTGTAAACTTCTGTCCTCAGGGACGAAAAAAATGACGGTACCTGAGGAGGAAGCCCCGGCTAACTACGTGCCAGCAGCCGCGGTAATACGTAGGGGGCGAGCGTTGTCCGGAATTACTGGGCGTAAAGGGAGCGTAGGCGGCGATTTAAGTCAGATGTGAAATACCCGGGCTTAACCTGGGGGGTGCATCTGAAACTGGGTCGCTT
+
GGGGGGGGGGGGGGGGGGGGGGGGGGGGGGGGGGGGGGGGGGGGGGGGGGGGGGGGGGGGGGGGGGGGGGGGGGGGGGGGGGGGGGGGGGGGGGGGGGGGGGGGGGGGGGGGGGGGGGGGGGGGGGGGGGGGGGGGGGGGGGGGGGGGGGGGGGGGGGGGGGGGGGGGGGGGGGGECGCFGGDGEDGGGGGGGDEGGGGGGGGFGGGGGFGEGGGGGGDC=CCCEGGG=CEGBGGGGGFGFGFFFGGGFFDGGGGD>:D@FFDGFGGFFFFFFFFF29CFFFG?6F4<BFEF:(
@M04650:207:000000000-C238N:1:1101:24001:3825 1:N:0:19
ACTCCTACGGGAGGCAGCAGTGAGGAATATTGGGCAATGGGGGAAACCCTGACCCAGCAACGCCGCGTGAGGGAAGACGGTTTTCGGATTGTAAACCTCTGTCCTCTGTGAAGATAATGACGGTAGCAGAGGAGGAAGCTCCGGCTAACTACGTGCCAGCAGCCGCGGTAATACGTAGGGAGCAAGCGTTGTCCGGATTTACTGGGTGTAAAGGGCGTGTAGGCGGGCATGCAAGTCAGATGTGAAATATCGAGGCTTAACCTCGAGGGGTCATTTGAAACTGCATGTCTTG
+
GGGGGGGGGGGGGGGGGGGGGGGGGGGGGGGGGGGGGGGGGGGGGGGGGGGGGGGGGGGGGGGGGGGGGGGGGGGGGGGGGGGGGGGGGGGGGGGGGGGGGGGGGGGGGGGGGGGGGGGGGGGGGGGGGGGGGGGGGGGGGGGGGGGGGGGGGGGGGGGGGGGGGGGGGGGGGGGGGGGGGGGGGGGGGGGGGGGGGGGGGGGGGFCCEGGGGGGGGGGGGGGGGGGGGGGGFDGFGGFGFGFFFGGGFGGGGGGFFFFFFFGGFDGFFFFEFFFFFF=FF9?@FFFFFF6<
@M04650:207:000000000-C238N:1:1101:5923:3929 1:N:0:19
ACTCCTACGGGAGGCAGCAGTGGGGAATATTGGACAATGGAGGTAACTCTGATCCAGCAATTCTGTGTGCACGAAGAAGGTTTTCGGATTGTAAAGTGCTTTAAGTCGGGAAGAAAAAAATGACGGTACCGACAGAATAAGCGACGGCTAAATACGTGCCAGCAGCCGCGGTAATACGTATGTCGCAAGCGTTATCCGGAATTATTGGGCATAAAGGGCATCTAGGCGGGGTTTCAAGTCGACGGTGAAAACTAGTGGCTCAACCATTAGCTTGCCGACGAAACTGAAATTCT
+
GGGGFGGCFGGGGGGGGGGGGFGGGGGGGGGGGGFGGGGGGGGGGGFGGGGGGGGGGGGGGFGFGGGGGGGGGGGGFFGG@FECFEGEEDFGGGGGGGGFGGGGGFGGGGGGGGGGGGGGDCGFGGFGG9FEFGGGGGGGGFDGGGCGGGGFCF,DGGG+@F@FE@EFGGGGGGGGGGFGFFG;CFGGGGGEGGGGGGGGGGC@CCFGGC=6EGC9CD:C8C+<FFFGGGG:5>DGGGFFBGFED*>F=FGGCCFFFFFFG6C<4<C>64@**7>6165<D6D:*/937@646
@M04650:207:000000000-C238N:1:1101:15408:3931 1:N:0:19
ACTCCTACGGGAGGCAGCAGTGGGGAATTTTGGACAATGGGGGAAACCCTGATCCAGCCATGCCGCGTGCAGGAAGAAGGCCTTCGGGTTGTAAACTGCTTTTGTTAGGGAAGAAATCCTAATTGCTAATACCAGTTGGGGATGACGGTACCTAAAGAATAAGCACCGGCTAACTACGTGCCAGCAGCCGCGGTAATACGTAGGGTGCGAGCGTTAATCGGAATTACTGGGCGTAAAGCGTGCGCAGGCGGTTTTGTAAGACCGATGTGAAATCCCCGGGCTTAACCTGGGAAC
+
GGGGGGGGGGGGGGGGGGGGGGGGGGGGGGGGGGGGGGGGGGGGGGGGGGGGGGGGGGGGGGGGGGGGGGGGGGGGGGGGGGGGGGGGGGGGGGGGGGGGGGGGGGGGGGGGGGGGGGGGGGGGGGGGGGGGGGGEGGGGGGGGGGGGGGGGGGGFGGFFGGGGFGGGGDEGGCFFFEFGG7FFGGGGGC8CCEG8BCECEFFGGGGDE=>CGEEGFFGFEDEGGG+<CFCEEEDEG>93.9>7)>GGFGGGDDD>FFB9:7C<)1786FFFFBF6(33389C@FFFA<FF::-
@M04650:207:000000000-C238N:1:1101:10012:3937 1:N:0:19
ACTCCTACGGGAGGCAGCAGTGGGGAATATTGGACAATGGACCAAAAGTCTGATCCAGCAATTCTGTGTGCACGACGAAGTTTTTCGGAATGTAAAGTGCTTTCAGTTGGGACGAAGAAAGTGACGGTACCAACAGAAGAAGGGGCGGCTAAATACGTGCCAGCAGCCGCGGTAATACGTATGCCCCGAGCGTTATCCGGATTTATTGGGCGTAAAGCGCGTCTAGGTGGTTTAAAAAGTCTGATGTTAAACTGCGGAGCTCAACTCCGTATTGCGTTGGAAACTGTTAGACT
+
GGGGGGGGGGGGGGGGGGGGGGGGGGGGGGGGGGGGGGGGGGGGGGGGGGGGGGGGGGGGGGGGGGGGGGGFGGGGGGGGGGGGGGGGFFGGFGGGGGGGGGGGGGEGFGG<EGGGGGGGGFGGGGGGGGGGGDGGGGGGF@FCFDGGDGGGFCGFGGGGGGGGGFFFGEGGEGEFGGGGFEF9CF5C7EEGEGGGFGGGG5C6CGGGCFGGEGCCFGGGGD=EGFC?FF5F@67F7=DFBCFFC7*?FFGGGFGFFDFF7)=D?CG)0.;4689B>?G496DF4??AFFFFA
@M04650:207:000000000-C238N:1:1101:13105:3970 1:N:0:19
ACTCCTACGGGAGGCAGCAGTGGGGAATATTGCACAATGGGCGCAAGCCTGATGCAGCCATGCCGCGTGTGTGAAGAAGGCCTTCGGGTTGTAAAGCACTTTCAGCGAGGAGGAAGGGTTCGGTGTTAACAGCATCGTTCATTGACGTTACTCGCAGAAGAAGCACCGGCTAACTCCGTGCCAGCAGCCGCGGTAATACGGAGGGTGCAAGCGTTAATCGGAATTACTGGGCGTAAAGCGCACGCAGGCGGTCTGTTAAGTTAGATGTGAAATCCCCGAGCTTAACTTGGGAAC
+
GGGGGGGGGGGGGGGGGGGGGGGGGGGGGGGGGGGGGGGGGGGGGGGGGGGGGGGGGGGGGGGGGGGGGGGGGGGGGGGGGGGGGGGCGGGGGGGGGGGGGGGGGGGEGGGGGGGGGGGGGGGGGGFGGGGGGGGGGGGGGGGGGGGGGGGGGGGGGGGGFGGGGGGGGGGGGGGGGGGGGGGGGGGGGGGGGGGGGGGGGGGGGGGGGGGGGC>EGGGGGGGGGGCGGGGGF7DGG7FGFGBEGGGGFDGGG3C==F4=FFC78>C>=FFFFFFF3157BFGBFF=AAFF?3(
@M04650:207:000000000-C238N:1:1101:22741:3982 1:N:0:19
ACTCCTACGGGAGGCAGCAGTAGGGAATTTTCGGCAATGGGCGCAAGCCTGACCGAGCAACGCCGCGTGAGTGATGACGGCCTTCGGGTTGTAAAGCTCTGTTGTAAAGGAAGAACTATACGAATAGAATTTGTATTTGACGGTACTTTACCAGAAAGCCACGGCTAACTACGTGCCAGCAGCCGCGGTAATACGTAGGTGGCAAGCGTTATCCGGATTTATTGGGCGTGAAGGGCACGCAGGCGGATTTGCAAGTCAGCTGTAAAATACGTCAGCTTAACTGGCGGATGTCGG
+
GGGGGGGGGGGGGGGGGGGGGGGGGGGGGGGGGGGGGGGGGGGGGGGGGGGGGGGGGGGGGGGGGGGGGGGGGGGGGGGGGGGGGGGGGGGGGGGGGGGGGGGGGGGGGGGGGGGGGGGGGGGGGGGGGGGGGGGGGGFGGGGGGGGGGGGGGGGGGGGGGGGGGDGGGGG7<FDFGFGGGGGGGGGGGGGGGGGGGGGGGGGGGGGGGGGGGGGGGGGFGGGGGGGGG5EGFGGGGGFGEGFFGGGC>FGGFGGF?FFFGFFFFGGFFFFFFFFFBAGFFFF?FDFFFFFA?>
@M04650:207:000000000-C238N:1:1101:6955:3995 1:N:0:19
ACTCCTACGGGAGGCAGCAGTGGGGAATATTGGGCAATGGGGGGAACCCTGACCCAGCGACGCCGCGTGAGTGAAGAAATCCTTCGGGATGTAAAGCTCTGTTGTATGGGAAGAGAAGCAGACGGTACCATACGAGGAAGCCCCGGCAAACTACGTGCCAGCAGCCGCGGTAATACGTAGGGGGCAAGCGTTGTCCGGAATTACTGGGCGTAAAGCGCACGCAGGCGGGTGTATAAGTCAGATGTAAAAGGCAGGTGCTTACCATCTGTTTGTCATCTGATACTGTAAGCCT
+
GGGGGGGGGGGGGGGGGGGGGFGGGGGGGGGGGGGGGGGGGGGGGGGGGGGGGFGGGGGGGGGGGG+FFGGGGGGGGGGGGGGGGGGGFFGGGGGGGGGGGGGGFFFFFGGGGGGGFGFGGGGGGGGGGGFDEGCGGGFGG<FCGGGGGGGGGGGGFFGGGGGGG>EGGGGGGFD?C?@FGGDGGGFFFGGCGGCFE>/:EGFGGGGGGDGGDFFGGGG5CDEGC5=EGG5C4CFGFCFDFGFFFG7DFFGGDCC@)<6FCFDF?4::B?FFFF47<>GFF<FFFF=-4@F>
@M04650:207:000000000-C238N:1:1101:24462:4006 1:N:0:19
ACTCCTACGGGAGGCAGCAGTGGGGAATATTGCACAATGGGCGAAAGCCTGATGCAGCGACGCCGCGTGAGGGAAGAAGGTTTTCGGATTGTAAACCTCTGTCTTCGAGGACGAAGAAGTGACGGTACTCGAGGAGGAAGCCACGGCTAACTACGTGCCAGCAGCCGCGGTAAAACGTAGGTGGCAAGCGTTGTCCGGAATTACTGGGTGTAAAGGGAGCGCAGGCGGGATGCCAAGTTGGACGTGAAATCTATGGGCTCAACCCATAGCGTGCGTTCAAAACTGGCGTTCTTG
+
GGGGGGGGGGGGGGGGGGGGGGGGGGGGGGGGGGGGGGGGGGGGGGEFGGGGGGGGGGGGGGGGGGGGGGGGGGFGGGGGGGGGGGGGGGGGGGGGGGGGGGGGGGGGGGGGGGGGGFGGGGGECGGFGGGGGGGGGGGGGGGGGD7B@EG;FGGFGDFDGGGFFGGGGGGGGGC<CCCFGFFEFGFGGEEGGEGF5>EGGGGGGGGGGEEGFGGDEGGGCDEDECGGD3CE)ADGGGF7FCF>CDGFF::DFFF6FFF>6?FCBGGBFFDEFF@@:?FFF>C:F?.24756))
@M04650:207:000000000-C238N:1:1101:25355:4055 1:N:0:19
ACTCCTACGGGAGGCAGCAGTGGGGAATATTGCACAATGGGCGAAAGCCTGATGCAGCGACGCCGCGTGAGGGAAGAAGGTTTTCGGATTGTAAACCTCTGTCTTCGGGGACGATAATGACGGTACCCGTGGAGGAAGCCACGGCTAACTACGTGCCAGCAGCCGCGGTAAAACGTAGGTGGCAAGCGTTGTCCGGAATTACTGGGTGTAAAGGGAGCGCAGGCGGAAAGGTAAGTTGGACGTGAAATCTATGGGCTCAACCCATAGCGTGCGTTCAAAACTATTTTTCTTG
+
GGGGGGGGGGGGGGGGGGGGGGGGGGGGGGGGGGGGGGGGGGGGGGGGGGGGGGGGGGGGGGGGGGGGGGGGGGGGGGGGGGGGGGGGGGGGGGGGGGGGGGGGGGGGGGGGGGGGGGGGGGGGGGGGGFFGGGGGGGGGGGGGGGGGGGGGGGGGGGGGGGGGGGGGGGGGGGGGGGGGGGGGGGGGEGGGGGGEGGGGGGGGGCFGEGGGGGGGGGGGEG5=EE7CEFGGFGGGGGFGFGFFGGGGFGGGGGGFFFFFGFGGFGGFFFEFFFB@BDGFFFGFFFFDFFFF
@M04650:207:000000000-C238N:1:1101:19704:4087 1:N:0:19
ACTCCTACGGGAGGCAGCAGTGGGGAATATTGGACAATGGACCAAAAGTCGGATCCAGCAATTCTGTTTGCACGACGAAGTTTTTCGGAATGAAAAGTGCTTTCAGTTGGGACGAAGAAAGGGACGGTACCAACAGAAGAAGGGGCGGCTAAATACGTGCAAGCAGCCGCGGTAATACGTATGCCCCGAGCGTTATCCGGATTTATTGGGCGTAAAGCGCGTCTAGGTGGTTTAAAAAGTCTGATGGTAAATTGCGGGGCTCAATTCCGAATTGCGTTGGAACCGGTTGGCC
+
GGGGGGGGGGGGGGGGGGGGGGGGGGGGGGGGGGGGGGGGEG?FGGDFC,,7+6C,66CF<F<E,CE,6CEF,6B66@+BFFFG<CFBF7,C,CF<FC9,CF,A9BF<EF+9,+@@:FG<F,+44@:?FF,C,+>CF<AF<FFE@:CC:*CFC;F9B::F*,?7:,D,=*FC*=*+<+4,>+9EE8*888CEGC?;@@CG>CE62<2??5*:8CE8<079E58A*<9<CGC=)<>FG*72/*0**2*2=::**2*7>>:)*)9**20)6)03.**)4(9.9A*0)00(()),
@M04650:207:000000000-C238N:1:1101:16623:4089 1:N:0:19
ACTCCTACGGGAGGCAGCAGTGGGGAATATTGCACAATGGAGGAAACTCTGATGCAGCAACGCCGCGTGAGCGATGAAGGTCTTCGGATCGTAAAGCTCTGTCTTTAGGGATGATAATGACAGTACCTAAGGAGGAAGCCACGGCTAACTACGTGCCAGCAGCCGCGGTAATACGTAGGTGGCGAGCGTTATCCGGATTTATTGGGCGTAAAGGGAGCGTAGGCGGATACTTAAGTGGGATGTGAAATACTTGGGCTCAACCCGAGTACTGCATTCCAAACTGAGTATCTAG
+
GGGGGGGGGGGGGGGGGGGGFFGGGGGGGGGGGGGGGGGGGGGGGGGGGGGGGGGGGGGGGGGGGGGFGGGGGGGGGGGGGGGGGGGGGGGGGGGGGGGGGGGGGFGGGGGGGGGGGGGGGGGGGGGGGGGGGGGGGFGGGGGGGGGGGGGGGGGGGGGGGGGGGGGGGGGGGDGGGGGGGGGDGGGGGGGFGGGGGGGGGGFGFGGG:EGFGGGGGGGGGGGGEGGEGGGGFFDFGGF::DFFGGGGFGGGGGGF>;???FGG57*2/7@=*8BFBFGFFFGFFFFFF?FA
@M04650:207:000000000-C238N:1:1101:17491:4095 1:N:0:19
ACTCCTACGGGAGGCAGCAGTGGGGAATATTGGGCAATGGGGGCAACCCTGACCCAGCGACGCCGCGTGAGTGAAGAAATCCTTCGGGATGTAAAGCTCTGTTGTATGGGAAGAGAAGAAGACGGTACCATACGAGGAAGCCCCGGCAAACTACGTGCCAGCAGCCGCGGTAATACGTAGGGGGCAAGCGTTGTCCGGAATTACTGGGCGTAAAGCGCACGCAGGCGGGCATATAAGTCAGATGTAAAAGGCAGGTGCTTACCATCTGTTTGTCATCTGATACTGTATGCCT
+
GGGGGGGGGGGGGGGGGGFGFFFGGGGGGGFGGGGGGGGGGGGGGGGGGGGGGGGGGGGGGGGGGGGGGGGGGGGGCGGGGGGGGGGGFGGGGGGGGEGFGECFGGGGGGGGGGGGEGGGGGGGGGGGDGGGGGGGGGGGGCCFGGGGGGGGGGGGGGGFGGGGGFGFGGGGGGGGGGFGDEGGGGGGGGGDCCFGGGGGGGGGGGGFGGDGGGGGEGGGGGGGDGGDEGG6<EGGGGFFFC*9:D:FFFGGGGGFFFFFGFDG4DGDFBFFFFFFBBG?7<C4@@FF9?4)
@M04650:207:000000000-C238N:1:1101:10946:4114 1:N:0:19
ACTCCTACGGGAGGCAGCAGTGGGGAATATTGGACAATGGGCGCAAGCCTGATCCAGCCATGCCGCGTGGGTGAAGAAGGCCTTCGGGTTGTAAAGCCCTTTTGTTGGGAAAGAAAAGCAGTCGGTTAATACCCGATTGTTCTGACGGTACCCAAAGAATAAGCACCGGCTAACTTCGTGCCAGCAGCCGCGGTAATACGAAGGGTGCAAGCGTTACTCGGAATTACTGGGCGTAAAGCGTGCGTAGGTGGTGGTTTAAGTCTGTTGTGAAAGCCCTGGGCTCAACCTGGGAAT
+
GGGGGGGGGGGGGGGGGGGGGGGGGGGGGGGGGGGGGGGGGGGGGGGGGGGGGGGGGGGGGGGGGGGGGGGGGGGGGGGGGGGGGGGGGGGGGGGGGGGGGGFFFGGGGGGGGGGGGGGGGGGGGGGGGGGGGGGGGGGGGGGGGGGGGGGGGGGGGGGGGGGGGFFGGGGGGGGGGGGGGGGGGGGGGGGGGCGGGGGGGGGGGGGGGGGGGGGGGGGGGGEGGGGGE>FFFGGGFGF:>D37>DDD?FG*9<DFF@F?EFGGFFGFFFFFFFFF16FFF:FFFFFFFFFF>?
@M04650:207:000000000-C238N:1:1101:12295:4145 1:N:0:19
ACTCCTACGGGAGGCAGCAGTGAGGAATTTTGCGCAATGGGGGAAACCCTGACGCAGCAACGCCGCGTGAGTGATGAAGGCCTTTTGGTTGTAAAGCTCTGTCGCCTGGAAAGAAACCTTGGGATAGGAAATGATCTCAAGCTGACGGTACCAGGAAAGGAAGGACCGGCTAACTCCGTGCCAGCAGCCGCGGTAATACGGGGGGTCCAAGCGTTATTCGGAATCATTGGGTGTAAAGCGCATGTAGGCGGTTGGGTATGTCAGATGTGAAAGCCCGGGGCTTAACCCCGGA
+
GGGGGGGGGGGGGGGGGGGGGGGGGGGGGGGGGGGGGGGGGGGGGGGGGGGGGGGGGGGGGGGGGGGGGGGGGGGGGGGGGGGGGGGGGGGGGGGGGGGGGGGGGGGGGGGGGGGGGFFFGGGGGGGGGGGGGGGGGGGGGGGGGGGGGGGGGGGGGGGGGGGGGGGGGGGDFGGEFGGGGGGGGGGGGGGGGGGGGGGGGGGGGGGGGGGFGEEEGDGGGGGGGGFEGGGGDEFEGGFGFGDEGGGGFGGG3>DF>FFF?FF>=FFFF?FFFF>FF9GFEBFFFFFBBFF>
@M04650:207:000000000-C238N:1:1101:12994:4255 1:N:0:19
ACTCCTACGGGAGGCAGCAGTAAGGAATATTGGTCAATGGACGCAAGTCTGAACCAGCCATGCCGCGTGAAGGATGAATGCCCTCAGGGTTGTAAACTTCTTTTATCTGGGAAGAAATCCTCGATTTCCATCGGGGTTGACGGTACCAGAGGAATAAGCACAGGCTAACTCCGTGCCAGCAGCCGCGGTAATACGGAGGGTGCAAGCGTTATCCGGATTTACTGGGTTTAAAGGGTGCGTAGGCGGGCAGGTAAGTCCGTGGTGAAATCCCCGAGCTTAACTCGGGCACTGCC
+
GGGGGGGGGGGGGGGGGGFDFAFFGGGGGGGGGEFGGGGGGGGEGGGGGGGGGCGFGGGGGGGGGGGGGGGGGGGGGG?FGGGFFCFGEFGGFGGGGGGGFFGCF99E<F8FEEGFFFGGGFEGG9@<FGGGGG>CFEGGGG7FFFGGGGGFFFGFGGGAC,@FFGGFGCGEGFFDGGGGGCG,CEEE>>8@C>FGEG554B:B9FFE1CE5@1:?EGGGF7+=CE7CGGG+/+>C5*79>C@FDDDC)*97:09B9=5>F5DFB9:<@F?3>EF>3(:=?<7>:3),8?F<?
@M04650:207:000000000-C238N:1:1101:20024:4287 1:N:0:19
ACTCCTACGGGAGGCAGCAGTAGGGAATATTGCGCAATGAACGCAAGTTTGACGCAGCGACGCCGCGTGAGGGATGAAGGTTTTCGGATCGTAAACCTCTGTCAAGAGGGAAGAAGTGTAGCCACTCTAATATAGTGGTTATTTGACGGTACCTCTGAAGGAAGCACCGGCTAACTCCGTGCCAGCAGCCGCGGTAATACGGAGGGTGCAAGCGTTAATCGGAATTACTGGGCGTAAAGCGCGCGTAGGCGGGTTCGCAAGTCAGAAGTGAAATCCCCGGGCTCAACCTGGGA
+
GGGGGGGGGGGGGGGGGGGGGGGGGGGGGGGGGGGGGGGGGGGGGGGGGGGGGGGGGGGGGGGGGGGGGGGGGGGGGGGGGGGGGGGGGGGGGGGGGGGGGGGGGGGGGGGGGGGGGGGGGGGGGGGGGGGDGGGGGGFGGGGGGGGGGGGGGGGGGGGGGGGGGGGGGGGGGGGGGGGGFGGGGGGGGGGGGG@EGGGGGGGGGGGGGGGGGG:CEGGGGGGDGGGGGGGFFGGGGDBGEDFFGDGG3FGGGCD4>DF3=FFFF>7?FFFF@?F6?FGBFF339@?BFFFFB
@M04650:207:000000000-C238N:1:1101:17924:4301 1:N:0:19
ACTCCTACGGGAGGCAGCAGTGAGGAATATTGGTCAATGGGGGAAACCCTGAACCAGCAACGCCGCGTGAGGGAAGACGGTTTTCGGATTGTAAACCTCTGTCCTCTGTGAAGATAATGACGGTAGCAGAGGAGGAAGCTCCGGCTAACTACGTGCCAGCAGCCGCGGTAATACGTAGGGAGCAAGCGTTGTCCGGATTTACTGGGTGTAAAGGGTGCGTAGGCGGCTATGCAAGTCAGGAGTGAAATCTATGGGCTTAACCCATAAACTGCTTTTGAAACTGTATAGCTTG
+
GGGGGGGGGGGEFGGGGGGGGGGGGGGGGGGGGGGGGGGGGGGGGGGGGGGGGGGGGGGGGGGGGGGGGEGGGGGGGGCGGGGGGFGGGG<FGGGGFGGGGGGGFGGFGGFGGF<FGGGDFGGGGGGGGGGFFGGGCFGGGGGGDCECFEFFGGGGFGCFGGGFCCGCFEFEBFFEFGGDFGGGCCCEGG=EGGGGGB89;C?EGG8>CGF9ECECC3/9ECEFGD5*CCGCFGGFCF@>?DFFFGFFF7CFGGGFFFFFFFGDFGGFFFF?FFFFF?G?F9:*7994<F?2
@M04650:207:000000000-C238N:1:1101:16148:4312 1:N:0:19
ACTCCTAGGGAGGCAGCAGTGGGGAATATTGGGCAATGGGGGCAACCCTGACCCAGCGACGCCGCGTGAGTGAAGAAATCCTTCGGGATGTAAAGCTCTGTTGTATGGGAAGAGAAGAAGACGGTACCATACGAGGAAGCCCCGGCAAACTACGTGCCAGCAGCCGCGGTAATACGTAGGGGGCAAGCGTTGTCCGGAATTACTGGGCGTAAAGCGCACGCAGGCGGGCATATAAGTCAGATGTAAAAGGCAGGTGCTTACCATCTGTGTGTCATCTGATACTGTGTGCCT
+
GGGGGGGGGGGGGGGGDGGCEFGGEGFGGGGGGGGGGGGGGGGGGGGGGGFCEGGGFGGGGGGGGG@GEGGGGGGGGGGCFGGGGGGGGGGGGGGGFGGGA<FDGGGGGGGGGGGGGGGGGGGGGGEGGGGGGGGGGGGGFFGGGGGGGGGGGGGGGGGGGGGFCECEFCFGGGGGGGGGGGGGEGGFEE8@1<CEGGGGGFGFC+AFEEGGEGGEEDDGDGE=?5>CE<EF6FGG*27CF*90?D:?BD4D7<FFF?=?CFDFF:>A*=F>=?FFADF6FA**9FFBAF=
@M04650:207:000000000-C238N:1:1101:21611:4315 1:N:0:19
ACTCCTACGGGAGGCAGCAGTGGGGAATATTGCACAATGGGCGCAAGCCTGATGCAGCCATGCCGCGTGTGTGAAGAAGGCCTTCGGGTTGTAAAGCACTTTCAGCAAGGAGGAAGGGTTCGGTGTTAATAGCACCGTTCATTGACGTTACTCGCAGAAGAAGCACCGGCTAACTCCGTGCCAGCAGCCGCGGTAATACGGAGGGTGCAAGCGTTAATCGGAATTACTGGGCGTAAAGCGCACGCAGGCGGTCTGTTAAGTCAGATGTGAAATCCCCGAGCGTAACTTGGGAAC
+
CFDFGGGGEFGGCGE@CFGG<FGGCGFEFEFCDFGGGG9<EGGGGGGGGCFFGGGGGECFEFG8C:@F@FDGEGEFCE<C8CEFEFGGGGGGCGGGFFFGGGFGGGGGGGCECEGGC@FEFCFFFC7@FFFFGGCDCGGGFGAEF9FFFGGCFGGGG>FG:FCFFEFEG>FGGGGGGEGC7DGFG8:8C:EEGGGEFCFFC5CEEG>CCCEGGCE*:DD5EGCF8CFCCFF=BC):C:6D373;CD3/))9<CDCF@FFFF6CCFGGBFFF=6776-(1>3(17)79).)7<2(
@M04650:207:000000000-C238N:1:1101:16563:4400 1:N:0:19
ACTCCTACGGGAGGCAGCAGTGGGGGATATTGCACAATGGAGGAAACTCTGATGCAGCGACGCCGCGTGAGGGAAGAAGGTTTTCGGATTGTAAACCTCTGTCCTCGGTGAAGATAATGACGGTAGCCGAGGAGGAAGCCACGGCTAACTACGTGCCAGCAGCCGCGGTAATACGAAGGGGGCTAGCGTTGCTCGGAATCACTGGGCGTAAAGGGCGCGTAGGCGGCCGTATAAGTCGGGGGTGAAAGCCTGTGGCTCAACCACAGAATTGCCTTCGATACTGTATGGCTAG
+
GGGGGGGGGGGGGGGGGGGGGGGGGGGGGGGGGGGGGGGGGGGGGGGGGGGGGGGGGGGGGGGGGGGGGGGGGGGGGGGGGGGGGGGGGGGGGGGGGGGGGGGGGGGGGGGGGGGGGGGGGGGGGGGGGGGGGGGGGGGGGGGGGGGFGGGGGGGGGGGGGGGGGGGGEEFFGGGGGGGGGGGGGGGGGGGGGGGGGGGGGGGGGGGGEEGGGGGGGDGGDGGGGGGDGGGDFGGGGCBCBGFFGGGGFGCFCCGFF4=FFFDG@GGBF??BF4FFB?DFF<C9BFFFBFFF
@M04650:207:000000000-C238N:1:1101:25298:4428 1:N:0:19
ACTCCTACGGGAGGCAGCAGTGGGGAATCTTCCGCAATGGACGAAAGTCTGACGGAGCGACGCCGCGTGGGTGAAGAAGGCCTTAGGGTCGTAAAGCCCTGTCATTAGGGACGAATGGTAGATGGAGTAATATGTCATCTATTTGACGGTACCTAAGGAGGAAGCCCCGGCTAACTACGTGCCAGCAGCCGCGGTAATACGTAGGGGGCGAGCGTTGTCCGGAATCATTGGGCGTAAAGGGCGCGTAGGCGGGAATACAAGTCTGTTTTTAAAGTTCAGGGCTCAACCCTGTG
+
GGGGGGGGGGGGGGGGGGGGGGGGGGGGGGGGGGGGGGGGGGGGGGGGGGGGGGGGGGGGGGGGGGGGGGGGGGGGGGGGGGGGGGGGGGGGGGGGGGGGGGGGGGGGGGGGGGEGGGGGGGGGGGGGGGGGGGGGGGGGGGGGGGGGGGGEGGGGGGGGGGGGGCFGGGGGGGGGGGGGGGGGGGGGGGGGGGGGGGGGGGFFGGGCEGGGDGGG=DGGGGGGGGGGGGGGFGGCGGFGBCBFGGDGFGGGGGCF?FF4CFGGFGFFFF>)9FFFFFGFFBCFF64:<FFFF
@M04650:207:000000000-C238N:1:1101:6683:4531 1:N:0:19
ACTCCTACGGAGGCAGCAGTGAGGAATTTTGCGCAATGGGGGCAACCCTGACGCAGCAACGCCGCGTGAGTGATGAAGGCCTTTTGGTTGTAAAGCTCTGTCGCCTGGAAAGAAACCACAGATCAGGAAATGGGTTTGTGCTGACGGTACCAGGAAAGGAAGGACCGGCTAACTCCGTGCCAGCAGCCGCGGTAATACGGGGGGTCCAAGCGTTATTCGGAATTATTGGGCGTAAAGCGCATGTAGGCGGTCGGGTATGTCAGATGTGAAAGCCAAGGGCTTAACCCTGGAAGT
+
FGGGGGGGGG7FEFGCFGGFDFFGGGGDGGGGGD@FGGGGGGGCGGFEFFGGGGGGGGGCGCFGGG=FCGGFGFAF9?FFGGGGCFGEFGGGGGGGFGGGGGFGGGGGGGGGEEFGGGGGGGF8FF<:FFDGGGGGEGGGGGGGGGGGGGGGGGGGGGGGGF@FGGGGGGGGGFFFC8*CCFGG78BFEEGGEGG+BEFEGGCGGCFFCGGGEEGFF774?55CE9FFGGGGF=DCCC>G@3>=CGCFEGGCD3DFF@FFCFGFBFFFF=??4:)0315>>BC7B?F:?>F7?3
@M04650:207:000000000-C238N:1:1101:22542:4560 1:N:0:19
ACTCCTACGGGAGGCAGCAGTGGGGAATATTGCACAATGGGCGCAAGCCTGATGCAGCCATGCCGCGTGTGTGAAGAAGGCCTTCGGGTTGTAAAGCACTTTCAGCGAGGAGGAAGGGTTCGGTGTTAACAGCATCGTTCATTGACGTTACTCGCAGAAGAAGCACCGGCTAACTCCGTGCCAGCAGCCGCGGTAATACGGAGGGTGCAAGCGTTAATCGGAATTACTGGGCGTAAAGCGCACGCAGGCGGTCTGTTAAGTTAGATGTGCAATCCCCGAGCTTAACTTGGGAAC
+
CFGGGGGGGGGGGGGGGGGGGGGGGGGGGGGGGGGGGGGGGGGGGGEGFFGGGGGDEFGGGGGGGGGGGGGGGGGGFGGGGGGGGFEGDCFGGGGGGGGGGGGGDGC:FG+CCBEGFGFFGGDFGGGGGGFAFGGGG<FFFCFGFGCFGGGGGGGGDGGGGGGGGGFFGGGG@,>2DECFEGGGFGGGFGEEEEGGGGGGECGBC:C58ECFGG5*:>FGGGCGGGGGCCCGBGGCD>BDDGFFGG)C>DG<DGG8@FFFCFFGF:CA7*99=;7?:19BD>DFFFFBA@FBF,
@M04650:207:000000000-C238N:1:1101:6563:4570 1:N:0:19
ACTCCTACGGGAGGCAGCAGTGAGGAATTTTGCGCAATGGGGGCAACCCTGACGCAGCAACGCCGCGTGAGTGATGAAGGCCTTTTGGTTGTAAAGCTCTGTCGCCTGGAAAGAAAGCAGATAGCAGGAAATGGCTGTGTGTTGACGGTACCAGGAAAGGAAGGACCGGCTAACTCCGTGCCAGCAGCCGCGGTAATACGGGGGGTCCAAGCGTTATTCGGAATCATTGGGTGTAAAGCGCATGTAGGCGGTTGGGTATGTCAGATGTGAAAGCCCGGGGCTTAACCCCGGA
+
GGGGGGGGGGGGGGGGGGGGGGGGGGGGGGGGGGFGGGGGGGGGGGGGGGFEGGGGEGGGGGGGGEGGGGGGGGGGGGGGGGGFGGGGGGGGGFGGGGGGGGGDGGGGGGGGGGGGGGGGGGGGGGGGGGGGGGGGGGGGGGGGGGGGGGGGGFGFGGGGGFGGGFGGGGGEGGGGGGGGGGGGGGGGCGGGGGGEGGGGGGGGGCCFGGGGGEGGFDGGC3?5@CGGDFGEBGFEFGFGBC>DG>>FFGGD7>GFF7FF?BFC*:C<F4F?=?@F907>8>CF66*4:EF(
@M04650:207:000000000-C238N:1:1101:24264:4621 1:N:0:19
ACTCCTACGGGAGGCAGCAGTGGGGAATTTTCCGCAATGGGCGAAAGCCTGACGGAGCAATGCCGCGTGGAGGTAGAAGGCCTACGGGTCGTGAACTTCTTTTCCCGGAGAAGAAGCAATGACGGTATCTGGGGAATAAGCATCGGCTAACTCTGTGCCAGCAGCCGCGGTAATACAGAGGATGCAAGCGTTATCCGGAATGATTGGGCGTAAAGCGTCTGTAGGTGGCTTTTTAAGTCCGCCGTCAAATCCCAGGGCTCAACCCCGGACAGGCGGTGGAAACTACCAAGCTGG
+
GGGGGGGGGGGGGGGGGGGGGGGGGGGGGGGGGGGGGGGGGGGGGGGGGGGGGGGGGGGGGGGGGGGGGGGGGGGGGGGGGGGCFGGGGGGGGGGGGGGGGGGGGGGGGGGGGGGGGGGGGGGGGGGGGGGGGGGGGGGGGGGGGGGGGGGGGGGGGGGGGGGGGGGGGGGGGGGGGGGGGGGGGGGGGGEGGGGGGGGGGGGFGGGGGGGGGGGGGGGGGGGFGGGGGGGFFDGGGGBCB9DFGGGGFGGGGGGFFFFFGFGGFGGBFFFFFFBDBFGF@ACFFFFFFFFDFF
@M04650:207:000000000-C238N:1:1101:21484:4678 1:N:0:19
ACTCCTACGGGAGGCAGCAGTGGGGAATCTTCCGCAATGGACGAAAGTCTGACGGAGCGACGCCGCGTGGGTGAAGAAGGCCTTAGGGTCGTAAAGCCCTGTCATTAGGGACGAATGGTAGATGGAGTAATATGTCATCTATTTGACGGTACCTAAGGAGGAAGCCCCGGCTAACTACGTGCCAGCAGCCGCGGTAATACGTAGGGGGCGAGCGTTGTCCGGAATCATTGGGCGTAAAGGGCGCGTAGGCGGGAATACAAGTCTGTTTTTAAAGTTCAGGGCTCAACCCTGTG
+
GGGGGGGGGGGGGGGGGGGGGGGGGGGGGGGGGGGGGGGGGGGGGGGGGGGGGGGGGGGGGGGGGGGGGGGGGGGGGGGGGGGGGGGGGGGGGGGGGGGGGGGGGGGGGGGGGGGGGGGGGGGGGGGGGGGGGGGGFGGFGGGGGGGGGGGGGGGGGGGGGGGGGFCFGGGGGGGGGGGGGGGGGGGGGGGGGGGGGGGGGGGGDGGGGE5CCEEE=DGGGGGGGFGGGGGGFG3EDFFG@C>BGDDCFFGDGC55?F?9<@7CFCFFFFFFFFFF>FGF@?GFFF??:FFF?
@M04650:207:000000000-C238N:1:1101:23319:4700 1:N:0:19
ACTCCTACGGGAGGCAGCAGTGGGGAATATTGCACAATGGGCGCAAGCCTGATGCAGCCATGCCGCGTGTATGAAGAAGGCCTTCGGGTTGTAAAGTACTTTCAGCGGGGAGGAAGGGGTTAAGGTTAATAACCTTAGCCATTGACGTTACCCGCAGAAGAAGCACCGGCTAACTCCGTGCCAGCAGCCGCGGTAATACGGAGGGTGCAAGCGTTAATCGGAATTACTGGGCGTAAAGCGCACGCAGGCGGTCTGTCAAGTCGGATGTGAAATCCCCGGGCTCAACCTGGGAAC
+
GGGGGGGGGGGGGGGGGGGGGGGGGGGGGGGGGGGGGGGGGGGGGGGGGGGGGGGGGGGGGGGGGGGGGGGGGGGGGGGGGGGGGGGGGGGGGGGGGGGGGGGGGGGGGGGGGGGGGGGGGGGGGGGGGGGGGGGGGGGGGGFGGGGGGGGGGGGGGGGGGGGGGGGGGGGGCFGGGGGGGGGGGGGGFGGGGGGGGGGFGGGGGGGGGGGGGGGGGGGGDGEGGFGFGGGGFGGGGGFGFD:DGGGGFGGDGDGFFFFF9?DGE37?F?FFFF)??>GFF0FFFFFFBFFFB4
@M04650:207:000000000-C238N:1:1101:23324:4736 1:N:0:19
ACTCCTACGGGAGGCAGCAGTGGGGAATTTTCCGCAATGGGCGAAAGCCTGACGGAGCAATGCCGCGTGGAGGTAGAAGGCCTACGGGTCGTGAACTTCTTTTCCCGGAGAAGAAGCAATGACGGTATCTGGGGAATAAGCATCGGCTAACTCTGTGCCAGCAGCCGCGGTAATACAGAGGATGCAAGCGTTATCCGGAATGATTGGGCGTAAAGCGTCTGTAGGTGGCTTTTTAAGTCCGCCGTCAAATCCCAGGGCTCAACCCCGGACAGGCGGTGGAAACTACCAAGCTGG
+
GGGGGGGGGGGGGGGGGGGGGGGGGGGGGGGGGGGGGGGGGGGGGGGGGGGGGGGGGGGGGGGGGGGFGGGGGGGGGGGGGGGGGGGGGGGGGGGGGGGGGGGGGGGGGGGGGGGGGGGGGGGGGGGGGGGGGGGGGGGGGGGGGGGGGGGGGGGGGGGGGGGGGGGGGGGGGGGGGGGGGGGGGGGGGGGGGGGGGGGGGGGGGGGGGGGGGGGGGDGGGGGGGFGGGGGFFGGGGG?DDDFF5DGGFGGGGGGFFFFFGFGGFGGF@@BFFFFE0;GFF><@FFF7>F:088
@M04650:207:000000000-C238N:1:1101:25981:4835 1:N:0:19
ACTCCTACGGGAGGCAGCAGTGGGGAATATTGGACAATGGAGGTAACTCTGATCCAGCAATTCTGTGTGCACGAAGAAGGTTTTCGGATTGTAAAGTGCTTTAAGTCGGGAAGAAAAAAATGACGGTACCGACAGAATAAGCGACGGCTAAATACGTGCCAGCAGCCGCGGTAATACGTATGTCGCAAGCGTTATCCGGAATTATTGGGCATAAAGGGCATCTAGGCGGGGAATCAAGTCGACGGTGAAAAGTAGTGGCTCAACCATTAGCTTGCCGACGAAACTGAAATTCT
+
FGGGGGGGGGGGGGGGGGGGGGGGG7FGGGGGGGGGGGGG?FGCGGGFGGGGGGGGGGFGA@FCFFGGG<@CFGEGGGG?,CFGGGG7,FGGGGGGF9FG,E?FG,,BCGGGGGGGCGGGGGGGGGGGGGG:++CDF9FGGG:+@FFGGGGGGGGGGGGGGGGGGGGGGGGGGGGGGGEG?FC;CFCGGGGEGGGFGEGEGGGG9CGGGGCGGGGGGGGF8*<EF6CEGDC*)**<CFFD:*.)97FF?GF**0C6?FE:?=FGFC*.*8)99FF),2)5>35>FF4AA=64)
@M04650:207:000000000-C238N:1:1101:21313:4870 1:N:0:19
ACTCCTACGGGAGGCAGCAGTGGGGAATATTGCACAATGGGCGAAAGCCTGATGCAGCAACGCCGCGTGAGTGAAGAAGTATTTCGGTATGTAAAGCTCTATCAGCAGGGAAGAAAATGACGGTACCTGACTAAGAAGCCCCGGCTAACTACGTGCCAGCAGCCGCGGTAATACGTAGGGGGCAAGCGTTATCCGGATTTACTGGGTGTAAAGGGAGCGTAGACGGCGAAGCAAGTCTGGAGTGAAAACCCAGGGCTCAACCCTGGGACGGCTTTGGAAACTGTTTTTCTAG
+
FGDDEEGFCDCCFGGGGCEGGGGGGEGGGFGGFFGGAFFGGGGDGGGGGGGGGGCFGGGGFEEGCEGGGGGGGAFGCAF<EFAECGCFCFFFEGFFGGFGEGCFGFFGGGGDCGFFFF<DEEEFGDGFGF8?FBEFGGGEFEGGCCEGFGFGG@>DBFGFFCCGGGGGG>GGGEGB,,>FGD@CFC>G7CE7FGG5C5CFF9E@EF55:::EC<:FECDGCDGGCCGC=DEGFGGGF7*96<?FFFFF)5<DGCD))879?)708DDFF553>5?F:>C=F>G@=?)((9B<
@M04650:207:000000000-C238N:1:1101:14045:4871 1:N:0:19
ACTCCTACGGGAGGCAGCAGTGGGGAATATTGCACAATGGGCGAAAGCCTGATGCAGCGACGCCGCGTGAGGGAAGAAGGTTTTCGGATTGTAAACCTCTGTCTTCGAGGACGAAGAAGTGACGGTACTCGAGGAGGAAGCCACGGCTAACTACGTGCCAGCAGCCGCGGTAAAACGTAGGTGGCAAGCGTTGTCCGGAATTACTGGGTGTAAAGGGAGCGCAGGCGGGATGCCAAGTTGGACGTGAAATCTATGGGCTCAACCCATAGCGTGCGTTCAAAACTGGCGTTCTTG
+
GGGGGGFGGGGGGGGGGGGGGGGGGGEGGGGGGGGGGGGGGGGGGGEGGGGGGGGGGGGGGGGGGGGGGGGGGGGGGGGGEFGGGGGGGGGGGGGGGG8FGGGGGGGGGGGFGGFGGGGGGGGGGGFGGGGGGGGGGGGFGFGGGGGGGFFGGGDGGGGCFGFGG7EFGGGGGGGFGCCGGGGGGGGGGGGGGGGGE5EGFF9<9CFF8C7CEFGGEFGGGGGGEEDDGG=E47>+9C@GFF@F59/*9*CGG7CF>FFFFFF>BG4:@FDBEFFF<?GFFFGFFF@(4.8?))
@M04650:207:000000000-C238N:1:1101:22778:4894 1:N:0:19
ACTCCTACGGGAGGCAGCAGTGGGGAATATTGCACAATGGGCGCAAGCCTGATGCAGCCATGCCGCGTGTGTGAAGAAGGCCTTCGGGTTGTAAAGCACTTTCAGCGAGGAGGAAGGCATACTGTTTAATAGGCAGTGTGATTGACGTTACTCGCAGAAGAAGCACCGGCTAACTCCGTGCCAGCAGCCACGGTAATACGGAGGGTGCAAGCGTTAATCGGAATTACTGGGCGTAAAGCGCACGCAGGCGGTTTGTTAAGTCAGATGTGAAATCCCCGAGCTTAACTTGGGAAC
+
FFGFFGCDFGD;C@FGGDDFEECCFGC<FGG<C@EFFGFF@FCFGGGGDDE<FFGGGFEFGDFDFGE@F8FCEFA<CFEDCFGGFFGGEB=F?ECEAFFFGGAEFC+F==>+=B==C8B=F<?5E<,:5B,5<FF:F<,595FBF9FFFFGG9BFGGCB<FDD7:FCG@E7EF@,,4CG@*DE81,DFG,,411=:;>,B5888EE>5FFF:EG5*A:DFGG5*A:+<06@555CE/:*55DE@<CC:>C31>CCF4BF40/****0)96@9786?3(1..32*1*/6<6>::(
@M04650:207:000000000-C238N:1:1101:13220:4904 1:N:0:19
ACTCCTACGGGAGGCAGCAGTGGGGAATATTGGGCAATGGGGGCAACCCTGACCCAGCGACGCCGCGTGAGTGAAGAAATCCTTCGGGATGTAAAGCTCTGTTGTATGGGAAGAGAAGAAGACGGTACCATACGAGGAAGCCCCGGCAAACTACGTGCCAGCAGCCGCGGTAATACGTAGGGGGCAAGCGTTGTCCGGAATTACTGGGCGTAAAGCGCACGCAGGCGGGCATATAAGTCAGATGTAAAAGGCAGGTGCTTACCATCTGTTTGTCATCTGATACTGTGTGCCT
+
GGGGGGGGGGGGGGGGGGGGGGGGGGGGGGGGGEGGGGGGGGGGGGGGGGGGGGGGFGGGGEGFGGEFGFFFGGGGGGDFGGGGGGGG=CFGGGGCF<FFFGGGFGFFGGGFGGGGGGFGGGGDDGGEGGGC<<FEGGGGGGGGGGGG7FF:AFGCGGGGFFFEFGGFGEF7FFGGGB:FEEEGGGEGGDCGDGFCGGDCFGGEFGGGGGEG8CGGDGGGGDGGGGGGGG=6/9CEFFFFFCBFCDDGFFD:FGGFFFFFGFG>?FGF*9@?FFFFBFGFB>D9BFFB068>
@M04650:207:000000000-C238N:1:1101:21685:4906 1:N:0:19
ACTCCTACGGGAGGCAGCAGTGGGGAATATTGCACAATGGGCGAAAGCCTGATGCAGCAACGCCGCGTGAGTGAAGAAGTATTTCGGTATGTAAAGCTCTATCAGCAGGGAAGAAAATGACGGTACCTGACTAAGAAGCCCCGGCTAACTACGTGCCAGCAGCCGCGGTAATACGTAGGGGGCAAGCGTTATCCGGATTTACTGGGTGTAAAGGGAGCGTAGACGGCTGTGTAAGTCAGATGTGAAAACCCAGGGCTCAACCCTGGGACTGCATTTGAAACTATGCAGCTAG
+
GGGGGGGGGGGGGGGGGGGGGGGGGGGGGGGGGGGGGGGGGGGGGGGGGGGGGGGGGGGGGGGGGGGGGGGGGGGGGGGGGGGGGGGFGGGGGGGGGGGGGGGGGGGGGGGGGGGGGGGGGGGGGGFGGGGCDGGGGGGGGGGGGGGGGGGGGGGGGGGGGGGGGGGGDGGGGGG;EEGGDGGGGGGGEGGFGGGGGGDGGGFGGG8CCFFGGGGGGGGGGDCFGGEGE*8CFEGGGCFGFGFFGGGGFGGGGGD>;5??F>GFFGF7FFFFFFFFFFGB?AF4FFFFF)*,
@M04650:207:000000000-C238N:1:1101:13701:4930 1:N:0:19
ACTCCTACGGGAGGCAGCAGTGGGGAATATTGCGCAATGGGCGAAAGCCTGACGCAGCGACGCCGCGTGAGGGATGAAGGGCTTCGGTTCGTAAACCTCTGTCAGAAGGGAAGAAGTGTAGTGGTGCTAATCAGCCGCTATTTGACGGTACCTTCAAAGGAAGCACCGGCTAACTCCGTGCCAGCAGCCGCGGTAATACGGAGGGTGCAAGCGTTAATCGGAATCACTGGGCGTAAAGCGCATGTAGGCCGTTTGATAAGTCAGAAGTGAAAGCCCACGGCTCACCCGTGGAAC
+
GGGGGGGGGGGGGGGGGGGGGGGGGGGGGGGGGGGGGGGGGGGGGGGGGGGGGGGGGGGGGGGGGGGGGGGGGFGGGGGGGGGGGGGGGGGGGGGGGGGGGGGGGGGGGGGGGGGGFGGGGGGGGGGGGGGGGGGGGGEGGGGGGGGGGGGGGGGGGGGGGGGGGGGGGGGGGGGGGGFGGGGGGGGGGGGGGGGGGGGGGGGGGGGGGGGGGGGGGGGGGGGGGGGGFFFGFGGGGGFD:>B:CGFGFGGGGGGFFFFFGFGGFGGFFFFFFFFFFFGFFBGFFFFB?EE6<,
@M04650:207:000000000-C238N:1:1101:20687:4945 1:N:0:19
ACTCCTACGGGAGGCAGCAGTGGGGAATATTGGGCAATGGGGGCAACCCTGACCCAGCGACGCCGCGTGAGTGAAGAAATCCTTCGGGATGTAAAGCTCTGTTGTATGGGAAGAGAAGAAGACGGTAGCATGGGAGGAAGCCCCGGCTAACTACGTGCCAGCAGCCGCGGTAATACGTAGGGGGCAAGCGTTGTCCGGAATGATTGGGCGTAAAGGGCGCGTAGGCGGCCTGTTAAGTCTGGAGTGGAAGTCCCGCTTTCAAGGTGGGAATTGCTTTGGAAACTGATAGGCTTG
+
GGGGGGGGGGGGGGGGGGGGGGGGGGGGGGGGGGGGGGGGGGGGGGGGGGGGGGGGGGGGGGGGGGGGGGGGGGGGGGGGGGGGGGGGGGGGGGGGGGGGGGGGGGGGGGGGGGGGGGGGGGGGGGGGGGGGGGGGGGGGGGGGGGGGGGGGGGGGGGGGGGGGGGGGGGFGGGGGGGGGGGGGGGGGGGGGGGGFGEDGGFCFGGGFGGGGGGGGGGGGGGEEEGEGCDGGFGGGGGFGFGFFGGGGFCGFGGGEEBFFGFGGF<FFFFFFFFF=:AG@FBGF?F?>>FF??1
@M04650:207:000000000-C238N:1:1101:15305:4954 1:N:0:19
ACTCCTACGGGAGGCAGCAGTGGGGAATATTGGACAATGGAGGTAACTCTGATCCAGCAATTCTGTGTGCACGAAGAAGGTTTTCGGATTGTAAAGTGCTTTAAGTCGGGAAGAAAAAAATGACGGTACCGACAGAATAAGCGACGGCTAAATACGTGCCAGCAGCCGCGGTAATACGTATGTCGCAAGCGTTATCCGGAATTATTGGGCATAAAGGGCATCTAGGCGGGGTTTCAAGTCGACGGTGAAAACTAGTGGCTCAACCATTAGCTTGCCGACGAAACTGAAATTCT
+
GGGGGGGGGGGGGGGGGGGGGGGGGGGGGGGGGGGGGGGGGGGGGGGGGGGGGGGGGGGGGGGGGGFGGFGGGGGGGGGGGGGGGGGGGGGGEGGFFGGGGGGGGFGGGGGGGGGGGGGGGGGGGGGGGGGGGGGGGGGGGGDGGGGGGGGGGGGGGGGGGGGGGGGGGGGGGGGGGGGGGGGGGGGDEGGGGGGGGGGG>CGGGGGGGGGGGGGFFDGGEG@GFEFGDGG75CDFGGFGFGBFDDGFFGGGGFC8BF>4E?GGFGFAFF:8F@>?>0C3593>FF?2)97>9
@M04650:207:000000000-C238N:1:1101:21542:4957 1:N:0:19
ACTCCTACGGGAGGCAGCAGTGGGGAATATTGCACAATGGGCGCAAGCCTGATGCAGCCATGCCGCGTGTATGAAGAAGGCCTTCGGGTTGTAAAGTACTTTCAGCGGGGAGGAAGGGGTTAAGGTTAATAACCTTAGCCATTGACGTTACCCGCAGAAGAAGCACCGGCTAACTCCGTGCCAGCAGCCGCGGTAATACGGAGGGTGCAAGCGTTAATCGGAATTACTGGGCGTAAAGCGCACGCAGGCGGTCTGTCAAGTCGGATGTGAAATCCCCGGGCTCAACCTGGGAAC
+
GGGGGGGGGGGGGGGGGGGGGGGGGGGGGGGGGGGGGGGGGGGGGGGGGGGGGGGGGGGGGGGGGGGGGGGGGGGGGGGGGGGGGGGGGGGGGGGGGGGGGGGGGGGGGGGGGGGGGGGGGGGGGGGGGGGGGGGGGGGGGGGGGGGGGGGGGGGGGGGGGGGGGGGGGGGGGGGGGGGGGGGGGGGGGGGGGGGGGGGGEGGGGGGGGGGGGGGGGGGGGGGGGFFGGGGFFGGDFFFGFGFFGGGGEGGGGCFFFFFFGFGGDCDFFFFFFFFF?>G>:9<FFFF:?@F?F6
@M04650:207:000000000-C238N:1:1101:19441:4978 1:N:0:19
ACTCCTACGGGAGGCAGCAGTGGGGAATATTGGACAATGGAGGTAACTCTGATCCAGCAATTCTGTGTGCACGAAGAAGGTTTTCGGATTGTAAAGTGCTTTAAGTCGGGAAGAAAAAAATGACGGTACCGACAGAATAAGCGACGGCTAAATACGTGCCAGCAGCCGCGGTAATACGTATGTCGCAAGCGTTATCCGGAATTATTGGGCATAAAGGGCATCTAGGCGGGGTTTCAAGTCGACGGTGAAAACTAGTGGCTCAACCATTAGCTTGCCGACGAAACTGAAATTCT
+
GGGGGGGGGGGGGGGGGGGGGGGGGGGGGGGGGGGGGGGGGGGGGGGGGGGGGGGGGGGGGGGGGGGGGGGGGGGGGGGGGGGGGGGGGGGGGGGGGGGFGGGGGGFGGGGGGGGGGGGGGGGGGGGGGGGGGGGGGGGGGGGGGGGGGGGGGGGGGGGGGGGGGGGGGGEGGGGGGGGGGGGGGGGGGGGGGGGGGGEGGGGGGGGGGFGFGGGFDDGGGCFGGGGGCCG:5=FGGF?GFGBB<DFGFGGG:FG?F5>7FFGGFGGA=FFF??FF>FGEFFD>FFFAA9F9-
@M04650:207:000000000-C238N:1:1101:25003:4988 1:N:0:19
ACTCCTACGGGAGGCAGCAGTTAGGAATCTTCCCCAATGGGCGCAAGCCTGAGGGAGCGACGCCGCGTGAGGGATGAAGGTCCTCGGATTGTAAACCTCTGAACGAGTGACGAAAGGCCCCAGAAGGGGAGATGACGGTAGCTCGGTAATAGCACCGGCTAACTCCGTGCCAGCAGCCGCGGTAATACGGAGGGTGCAAGCGTTACCCGGAATCACTGGGCGTAAAGGGCGTGTAGGCGGAAGGTTAAGTCCGACTTTAAAGACCGGGGCTCAACCCCGGGCCTGGGTTGG
+
GGGGGGGGGGGGGGGGGGGGGGGGGGGGGGGGGGGGGGGGGGGGGGGGGGGGGGGGGGGGGGGGGGGGGGGGGGGGGGGGGGGGGGGGGGGGGGGGGGGGGFGGGGGEGGGGGGDGGGGGGGGGGGGGGGGGGGGGGGGGGGGGGGGGGGGGGGGGGGGDGGGGGGGGGGGGFGGGGGGGGGEGGGGGGGGGGGGGGGGGFGGGGDGGGGGGGGGGFGGGGGGGGFGGGGGGFGGGGGFGFGFFCDGGFFGGGGGFEFF?GFGGFGG0>EFFFFFF?:CD@9G@:@@BFFF
@M04650:207:000000000-C238N:1:1101:6500:5040 1:N:0:19
ACTCCTACGGGAGGCAGCAGTGGGGAATATTGGGCAATGGGGGAAACCCTGACCCAGCAACGCCGCGTGAAGGAAGAAGGCTTTCGGGTTGTAAACTTCTTTGACCAGGGAAGAAAAAAATGACGGTACCTGGAAAACAAGCCACGGCTAACTACGTGCCAGCAGCCGCGGTAATACGTAGGTGGCAAGCGTTATCCGGATTTACTGGGTGTAAAGGGCGTGTAGGCGGGCATGCAAGTCAGATGTGAAATATCGAGGCTTAACCTCGAGGGGTCATTTGAAACTGCATGTCTT
+
GGGGGGGGGGGGGGGGGGGGGGGGGGGGFGGGGFGGGGGGGGGGGGGGGGGGGGGGGGGGGGGGGGGGGGGCCF=FGGFGGFGGGGGGGGGGGGGDFFGFFG?EDFGGGGGDGFGGGFGGGGDFGDGGGGGGGGGGGGGGGFGGGEEDEGGGGGGGGGCFFGGGGGGGGGCGGGGGGGFGGGF:EFGFGGGEGEFEFCD*BCF9CFGGGGGGG70:CDDG*5;=CCGDECC5>FGFFD=79C9@FCF7@C:DC*55555@F:FGF*92))3)).75<AFFF2:?64624@F)6.
@M04650:207:000000000-C238N:1:1101:20987:5057 1:N:0:19
ACTCCTACGGGAGGCAGCAGTGGGGAATATTGCACAATGGGCGCAAGCCTGATGCAGCCATGCCGCGTGTATGAAGAAGGCCTTCGGGTTGTAAAGTACTTTCAGCGGGGAGGAAGGGGTTAAGGTTAATAACCTTAGCCATTGACGTTACCCGCAGAAGAAGCACCGGCTAACTCCGTGCCAGCAGCCGCGGTAATACGGAGGGTGCAAGCGTTAATCGGAATTACTGGGCGTAAAGCGCACGCAGGCGGTCTGTCAAGTCGGATGTGAAATCCCCGGGCTCAACCTGGGAAC
+
GGGGGGGGGGGGGGGGGGGGGGGGGGGGGGGGGGGGGGGGGGGGGGGGGGGGGGGGGGGGGGGGGGGGGGGGGGGGGGGGGGGGGGGGGGGGGGGGGGGGGGGGGGGGGGGGGGGGGGGGGGGGGGGGGGGGGGGGGGGGGGGGGGGCFGGGGGGGGEGFGGGGGGGGGGEGGGGGGGGGGGGGGGGGGGGGGGGGGGGGGGGGGGGDGGGGEGEGGGGGGGE5FGCGFGGGBGGCGGFGFGFFGGCDEGGGCCFFBFFF??GGFCG:?FFFFFF406D>>>GFFFF?05>:?-
@M04650:207:000000000-C238N:1:1101:5504:5069 1:N:0:19
ACTCCTACGGGAGGCAGCAGTGGGGAATATTGCACAATGGGCGCAAGCCTGATGCAGCCATGCAGCGTGTATGAAGAAGGCCTTCGGGTTGTAAAGTAATTTCAGTGGGGAGGAAGGCGATGAGGTTAATAACCTTGTCGATTGAAGTTACCCGCAGAAGAAGCACCGGCTAACTCCGTGCCAGCAGCCGCGGTAATACGGAGGGTGCGAGCGTTAATCGGAATTACTGGGCGTAAAGCGCACGCAGGCGGTCTGTTAAGTCAGATGTGAAATCCCCGAGCTTAACTTGGGAA
+
EGGGCFEFGGGGGGGCFGG?FGGGCCFGGGGGGGFCGGGCG@FGGGE<FGDFFG9FGGDFGFC,EECFGGFFDEGGFFGGFGGGGGG7F@FFGGGAFG,<FGGFFGGDFGGGGEFGGFGGGEFF<<BFCBEFGGGGEGCC7:DFD,?FFGFGFD@FEFF7CCFDC<:<3@@CFEGGGGGFEGCGGGGG,BCCC:C>C9EG5EG8B*;CE*:=CCD*AC>5EDDGGF?C?>**7CC*9C6C55.>DDDCEDCD)9C?6@FF+9CC4::6=B@@=F)/(,9<5(29@F444)767
@M04650:207:000000000-C238N:1:1101:5593:5085 1:N:0:19
ACTCCTACGGGAGGCAGCAGTGGGGAATATTGGGCAATGGGGGGAACCCTGACCCAGCGACGCCGCGTGAGTGAAGAAATCCTTCGGGATGTAAAGCTCTGTTGTATGGGAAGAGAAGCAGACGGTACCATACGAGGAAGCCCCGGCAAACTACGTGCCAGCAGCCGCGGTAATACGTAGGGGGCACGCGTTGTCCGGAATTACTGGGCGTAAAGCGCACGCAGGCGGGGTTATAAGTCAGATGTAAAAAGCAGGTGCGTCCCATCTGTTTGTCACCTGATACTGTAAGCCG
+
GGGGGGGGGGGGGGGGGGGGGGGGGGDGGGGGG,FGGGGGGGGEGGFGGGGGGGGGGGGGGGGGGGGGGGGGGGGGGGCCGGGGGGDE@FCGDGGCCD,D:FCFE,,@:AFFGGGGG8FF7:,1=F:1:9AEFG7F<FCC@CE77<FGGCECC<>C85@C:*88>FEGDE5:EGC?CCCFCCCC5?*;EEEEG?F@88CCGFF9<@65CEE58E:F5D7DCDE5*:C5C)2*0+:+::677C8*2?C:***97CF4)9)0*09*8CC<6=*)09/*.4C464***1/<47)4
@M04650:207:000000000-C238N:1:1101:22231:5132 1:N:0:19
ACTCCTACGGGAGGCAGCAGTGGGGAATATTGGACAATGGACCAAAAGTCTGATCCAGCAATTCTGTGTGCACGACGAAGTTTTTCGGAATGTAAAGTGCTTTCAGTTGGGACGAAGAAAGTGACGGTACCAACAGAAGAAGGGGCGGCTAAATACGTGCCAGCAGCCGCGGTAATACGTATGCCCCGAGCGTTATCCGGATTTATTGGGCGTAAAGCGCGTCTAGGTGGTTTAAAAAGTCTGATGTTAAACTGCGGGGCTCAACTCCGTATTGCGTTGGAAACTGTTAGACT
+
GGGGGGGGGGGGGGGGGGGGGGGGGGGGGGGGGGGGGGGGGGGGGGD8FFF<9CCFF9DFEGEGGDFFGDC9E7FCBG7FGGGGGGG>FCFECFGGGGCFFGGF?ECCCF7FFCGGGGGGGFGFGEGGGGGFFCFG,A<FG@<FEGGGDFGFFDFGG>@FCFGGGFGFEE7=C:8;@FEC@EFCFEFE*:CEBEGEC+8CEE8:F@FEC*:ECEEGFGDDGGGGFGFEGGC55<DGG4<*0:B=*22C=0:CCFF357>>EF67FF77>7>)<FF>2:GF?2>F69@AAF62:
@M04650:207:000000000-C238N:1:1101:19054:5140 1:N:0:19
ACTCCTACGGGAGGCAGCAGTGGGGAATATTGCACAATGGGCGAAAGCCTGACGGAGCAATGCCGCGTGGAGGTAGAAGGCCCACGGGTCATGAACTTCTTTTCTCAGAGAAGAAGCAATGACGGTATCTGAGGAATAAGCATCGGCTAACTCTGTGCCAGCAGCCGCGGTAAGACAGAGGATGCAAGCGTTATCCGGAATGATTGGGCGTAAAGCGTCTGTAGGTGGCTTTTCAAGTCCGCCGTCAAATCCCAGGGCTCAACCCTGGACAGGCGGTGGAAACTACCAAGCTGG
+
GGGGGGGGGGGGGGGGGGGGGGGGGGGGGGGGGGGGGGGGGGGGGGGGGGGGGGGGGGGGGGGGGGGGEGGGGGGGGGGGGFGGGGGGFGGGGGGGGGGGGGGGGGGGGGGGGGGFGGGGGGGGGGGGGGGGGGFGGGGGFGAFGGGGGGGGGGGGGGGGGGGGGFGGGGGGGGGGGGGGGGGGFGFFCGG@EFGGGGGGGGGGGGGGGGGEGGGFGGGGGGGGGGGGGFGGFGGGGGFGEDFFDGGDFGGGFGG)75);FFCC3CGFFFFFFFFEF>D3?74@@:@::@FF?F
@M04650:207:000000000-C238N:1:1101:15063:5152 1:N:0:19
ACTCCTACGGGAGGCAGCAGTGGGGAATATTGCACAATGGGCGAAAGCCTGATGCAGCGACGCCGCGTGAGGGAAGAAGGTTTTCGGATTGTAAACCTCTGTCTTCGAGGACGAAGAAGTGACGGTACTCGAGGAGGAAGCCACGGCTAACTACGTGCCAGCAGCCGCGGTAAAACGTAGGTGGCAAGCGTTGTCCGGAATTACTGGGTGTAAAGGGAGCGCAGGCGGGATGCCAAGTTGGACGTGAAATCTATGGGCTCAACCCATAGCGTGCGTTCAAAACTGGCGTTCTTG
+
GGGGGGGGGGGGGGGGGGGGGGGGGGGGGGGGGGGGGGGGGGGGEEGGGGGGGGGFFGGGGGGGCFGGGGGDEGGGGGGG<FFGGGGGGGGGFGGGGGGGGGGGGCFCEFGGGGGGDGGGG<BFGGGGGG7FGGGGGGGCF<>FGGGCCCCFFGGGGFGDFFGFFC*<FG<CCGGFG@7<EGG>FGFGGD*=*CFCED>CGGG+<ECC*AE7<?777C*CG<=:EGGEG38E>CF65:*:?G:>DCDGF*7*2:>4@FF5+*55><77F4@;>D>BFFC49)*)9:5>BF3<<-
@M04650:207:000000000-C238N:1:1101:17296:5174 1:N:0:19
ACTCCTACGGGAGGCAGCAGTGAGGAATTTTGCGCAATGGGGGAAACCCTGACGCAGCAACGCCGCGTGAGTGATGAAGGCCTTTTGGTTGTAAAGCTCTGTCGCCTGGAAAGAAACCTACAAGTAGGAAATGACTTGTAGCTGACGGTACCAGGAAAGGAAGGACCGGCTAACTCCGTGCCAGCAGCCGCGGTAATACGGGGGGTCCAAGCGTTATTCGGAATCATTGGGTGTAAAGCGCATGTAGGCGGTTGGGTATGTCAGATGTGAAAGCCCGGGGCTTAACCCCGGA
+
GGGGGGGGGGGGGGGGGGGGGGGGGGGGGGGGGGGGGGGGGGGGGGGGGGGGGGGGDGGGGGGGGGGFGGGFGGGGGGGGGGGFGGGGGGGGGGGGGGGGGGGGGGGGGGGGGGGGGGGGGGGGGGGGGGGGGGGGGGGGGGGGGGGGGGGGGGGGGGGGGGG>FGGGDGGEFFGGGGGGGGGGGGGGGGGGGGGGGGGGGGGGGGGGGGGGGGGGFGFG63EGGGGGGGG:>GGGGFFGFG:5>DCCFGGD5CDD5F6?:@7FFC>>FF?FFFFF9>GEB94?FFB0:B3>
@M04650:207:000000000-C238N:1:1101:16536:5232 1:N:0:19
ACTCCTACGGGAGGCAGCAGTGGGGAATATTGCACAATGGGCGCAAGCCTGATGCAGCCATGCCGCGTGTGTGAAGAAGGCCTTCGGGTTGTAAAGCACTTTCAGCGAGGAGGAAGGGTTCGGTGTTAACAGCATCGTTCATTGACGTTACTCGCAGAACAAGCACCGGCTAACTCCGTGCCAGCAGCCTCGTTAATACGGAGGGTGCAAGCGTTAATCGGAATGACTGGGCGTAAAGCGCACGCAGGCGGTCTGGTAAGTTAGATGTGAAATCCCCGAGCTCAACTTGGGAAC
+
FGGGGGGGGGGEGGGGGGGGGGGGGGGFGGGGGGGGGGGGGGGGEGEFGGGGGGGGGGGG9FFGGGGGGGGGGGGFFFF8FDGGGGGDCFEGGGGGGFGGEGGGGGG:FGGCCGG?FG=4?F@8CCEGGGAF8=F<7+@BF,CD9<@3@FGFCEGGGGG,D7,,>FFE>CCEFFGCFGGF@F9:1@842,<B16*=EE?858/8CGGGGFFCEGDC5F>DAD8=+<C?7C8*8EDEFG?D39<:C<D37/59CDG)9@?@3@FGFFGFFFF@F=FF?05<)4*90<F446>67-
@M04650:207:000000000-C238N:1:1101:20087:5271 1:N:0:19
ACTCCTACGGGAGGCAGCAGTGAGGAATTTTGCGCAATGGGGGAAACCCTGACGCAGCAACGCCGCGTGAGTGATGAAGGCCTTTTGGTTGTAAAGCTCTGTCGCCTGGAAAGAAACCTACAAGTAGGAAATGACTTGTAGCTGACGGTACCAGGAAAGGAAGGACCGGCTAACTCCGTGCCAGCAGCCGCGGTAATACGGGGGGTCCAAGCGTTATTCGGAATCATTGGGTGTAAAGCGCATGTAGGCGGTTGGGTATGTCAGATGTGAAAGCCCGGGGCTTAACCCCGGA
+
GGGGGGGGGEGGGGGGGEGGGGGGGGGGGGGGGGGGGGGGGGGGGGGGGDFGFGGGGGGGGGGGGGGGGGGGGGGGGGGGGGGGGGGGGGGGGGGGGGGGGGGGFEGGGFFGGGGGGGGGGGGFGGGGGGGGGGGFFGGGCGGGGGDGGGGGGGEGGGGGFGGGGFGGGGGGGGGFFGGGGGG8EGGGCEGGGGGGGGGGGGGGGGDFFGGGGECEGGF58CEFCE?FGGGE@EFGGGFDBDF@D7FFFGGGDGDF34?:E??C=CFDFFF?/)<F>>GFFF5FB??:<FFB
@M04650:207:000000000-C238N:1:1101:8383:5296 1:N:0:19
ACTCCTACGGGAGGCAGCAGTAGGGAATCTTCGGCAATGGGGGCAACCCTGACCGAGCAACGCCGCGTGAGTGAAGAAGGTTTTCGGATCGTAAAACTCTGTTGTTAGAGAAGAACGTTAAGTAGAGTGGAAAATTACTTAAGTGACGGTATCTAACCAGAAAGGGACGGCTAACTACGTGCCAGCAGCCGCGGTAATACGTAGGTCCCAAGCGTTGTCCGGATTTATTGGGCGTAAAGCGAGCGCAGGTGGTTTCTTCAGTCTGATGTAAAAGGCAGTGGCTCAACCATTGTG
+
GGGGGGGGGEGGGGGGGGGGGGGGGGGGGGGGGGGGGGGGGG7FFGGGGGGGGGGCCGGGGGGGGGGGGGDFFGGC<FGGGGGGGGGGGGGGGGGGGGGGGGGFFGGGGGGGGGGGGGGGGGGGGGGFGGFGGGGGDFGCDED=FFGGGEFFGGGFGGGGGGDAFGGGGGGGGGFFGG7FGFGGGGGFFGDDDEEDCFGGFGGGGGGEF77FGEEGDCFGGGCEEGFFF7CF@EGGGF=7BCB3)7)C>GFGDFGFF?*9:67D6*:<FFFF4B@F<1C4??<FFFFB0/6)6)
@M04650:207:000000000-C238N:1:1101:6413:5378 1:N:0:19
ACTCCTACGGGAGGCAGCAGTGGGGAATATTGGACAATGGAGGTAACTCTGATCCAGCAATTCTGTGTGCACGAAGAAGGTTTTCGGATTGTAAAGTGCTTTAAGTCGGGAAGAAAAAAATGACGGTACCGACAGAATAAGCGACGGCTAAATACGTGCCAGCAGCCGCGGTAATACGTATGTCGCAAGCGTTATCCGGAATTATTGGGCATAAAGGGCATCTAGGCGGGGTTTCAAGTCGACGGTGAAAACTAGTGGCTCAACCATTAGCTTGCCGACGAAACTGAAATTCT
+
GGGGGGGGGGGGGGGGGGGGGGGGGGGGGGGGGGGGGGGGFGGGGGGGGGGGGGGGGGGGGGGGGGGGGGGGGGEGGGGGGGGGGGGGGGGGGGGGGGGGGGGGGFGGGGGGGGGGGGGGGGGGGGGGGFGGGGGGGGGGGGGGGDGGGGGGGGGGGGGGGGGGGGGGGGGGGGGFFFGFGGGGGGGGGGGGGDGGGGGGGFGGGGGGDFGGGC;CGGGGGD79E?FGGGG:<ECCFGFGFDBDGGFGFGGGGCF@4;BFE=CFFCGFFFFF45>:97D>@BD>FF42>FFFF
@M04650:207:000000000-C238N:1:1101:14641:5392 1:N:0:19
ACTCCTACGGGAGGCAGCAGTGGGGAATATTGCACAATGGGGGAAACCCTGATGCAGCGACGCCGCGTGAAGGATGAAGTATTTCGGTATGTAAACTTCTATCAGCAGGGAAGAAAATGACGGTACCTGACTAAGAAGCCCCGGCTAATTACGTGCCAGCAGCCGCGGTAATACGTAAGGGGCAAGCGTTATCCGGATTTACTGGGTGTAAAGGGAGCGTAGACGGCTGTGTAAGTCAGATGTGAAAACCCAGGGCTCAACCCTGGGACTGCATTTGAAACTATGCAGCTAG
+
GGGGGGGGGEGGDGGGGGGGGGGGGGGGGGGGGGGGGGGGGGGGGGGGGGGGGGGGGGGGGGGGGGGGGGGGGGGGGGGGGGGGGGGGGGGGGDGGGGGGGCGGGGGGGGGGGGGFGGGGGGGGGGGGGGGGGGGGGGGFGGGGGGGGGGGGGGGGGGGGGGGGGGGGGGGGGGGGGGGGGGGGGGGGECGGGGGGGGEGGGCGGGGGEGGGGGGGGGGGGDEFGGDGGGGGFGCACDFFFGF47CFDFGGGGGGFFF=FGFDFFGG<FF4FF4BFFFG?FBGFFFFAB?@?
@M04650:207:000000000-C238N:1:1101:25068:5425 1:N:0:19
ACTCCTACGGGAGGCAGCAGTGGGGAATATTGCACAATGGGCGCAAGCCTGATGCAGCCATGCCGCGTGTGTGAAGAAGGCCTTCGGGTTGTAAAGCACTTTCAGCGAGGAGGAAGGGTTCGGTGTTAACAGCATCGTTCATTGACGTTACTCGCAGAAGAAGCACCGGCTAACTCCGTGCCAGCAGCCGCGGTAATACGGAGGGTGCAAGCGTTAATCGGAATTACTGGGCGTAAAGCGCACGCAGGCGGTCTGTTAAGTTAGATGTGAAATCCCCGAGCTTAACTTGGGAAC
+
GGG<FGGGGGGGGGC;FGGGGGFFGBB<FGGGGGFGGFGCCFGECCFGGGFGGGGGGGGGFFGGGGGGGEGGGGGGGGGGFGGFCFG7FGGGGGDEFGGGGGGGGGGGGGGED7EF@GGGGG>FDGCGGGGFGGFGGFGGGGGCFDCFDGGGGGGGGGGGFGGGGGGGDEGGGGGGGGGFEEGGFGFGGGGCCEBEGCGGGGCEE;EDG7FGGECGFGGFCDDFGF7CFDF55*/A7:@55DE>DD<CBGCGGG49@F49CFGG4:CAF=BFF=FF09G@DFFFFF?<);>1:1
@M04650:207:000000000-C238N:1:1101:5746:5438 1:N:0:19
ACTCCTACGGGAGGCAGCAGTGGGGAATATTGGGCAATGGGGGGAACCCTGACCCAGCGACGCCGCGTGAGTGAAGAAATCCTTCGGGATGTAAAGCTCTGTTGTATGGGAAGAGAAGAAGACGGTACCATACGAGGAAGCCCCGGCAAACTACGTGCCAGCAGCCGCGGTAATACGTAGGGGGCAAGCGTTGTCCGGAATTACTGGGCGTAAAGCGCACGCAGGCGGGCATATAAGTCAGATGTAAAAGGCAGGTGCTTACCATCTGTTTGTCATCTGATACTGTATGTCT
+
GGGGGGGGGGGGGGGGGGGGGGGGGGGGGGGGGGGGGGGGGGGGGGGGGGGGFGGGGGGEGGDGGGGGGGGGGGGGGGGGGGGGGGGGCFGCGGGGGGGGGGGGGGGGGFGGGGGGCGGGGGFGGGGGGGGGGGGGGGGGG7FEEGGGGGGGGGECFCFGGGGGGGEGGGGEGGGGGCCGGDEDDECFGGG>EGGGGGEEGFGGGGGGGGGGGGGDGGGGGGGGEECEGGDGFGGGDFFGF:?BGGGGFGGGGGDF?FFBGF6:@GGFFFF:>FB*45DFFFG4=FFFFFFA
@M04650:207:000000000-C238N:1:1101:13915:5473 1:N:0:19
ACTCCTACGGGAGGCAGCAGTGGGGAATATTGGACAATGGGCGCAAGCCTGATCCAGCCATGCCGCGTGGGTGAAGAAGGCCTTCGGGTTGTAAAGCCCTTTTGTTGGGAAAGAAAAGCAGTCGGTTAATACCCGATTGTTCTGACGGTACCCAAAGAATAAGCACCGGCTAACTTCGTGCCAGCAGCCGCGGTAATACGAAGGGTGCAAGCGTTACTCGGAATTACTGGGCGTAAAGCGTGCGTAGGTGGTGGTTTAAGTCTGTTGTGAAAGCCCTGGGCTCAACCTGGGAAT
+
GGGGGGGGGGGGGGGGGGGGGGGGGGGGGGGGGGGGGGGGGGGGGGGGGGGGFGGGGGGGGGGGGGGGGGGGGGGGGGGGGGGGGGGGGGGGGGGGGGGGGGGGGGGGGGGGGGGGGGGGGGCGGGGGGGFFFGGGGGGGGGGGGGGDEEGGGGGGGGGGGGGGGGGGGGGGGGGGGGGGGGGGGGGGGDGGEGEGGGGGDFGGDGGGGGGFGGGGDGGGGGGGGGGGGGGGFGGGGGFGFGFFDCCD@CGDGGCFFFFFGFGGFGGBFFBFFFFF:0FFFFGFFFFFFFF0>0
@M04650:207:000000000-C238N:1:1101:20040:5532 1:N:0:19
ACTCCTACGGGAGGCAGCAGTAGGGAATCTTCGGCAATGGACGAAAGTCTGACCGAGCAACGCCGCGTGAGTGAAGAAGGTTTTCGGATCGTAAAACTCTGTTGTTAGAGAAGAACAAGGATGAGAGTAAAATGTTCATCCCTTGACGGTATCTAACCAGAAAGCCACGGCTAACTACGTGCCAGCAGCCGCGGTAATACGTAGGGGGCAAGCGTTGTCCGGAATTATTGGGCGTAAAGCGCGCGCAGGCGGCCTGTTCAGTCGGATGTGAAAGACCACGGCTCAACCGTGGGG
+
GGGGGGGGGGGGGGGGGGGGGGGGGGGGGGGGGGGGGGGGGGGGGGGGGGGGGGGGGGGGGGGGGGGGGGGGGGGGGGGGGGGGGGGGGGGGGGGGGGGGGGGGGGGGGGGGGGGGGGGGGGGGGGGGGGGGGGGGGGGGGGGGGGGGGGGGGGGGGFGGGGGGGGGGGGGGGGGGGGGGGGGGGGGGGGGGGGGGGGGGGGGGGGGGGGGGGGGEGGGGGGEGGGGGGGGGFGGGGGFGFGFFGGGGFGGGGGGFFFFFGFGGFGGFFFFFFFFFFFGFFFDDFFFFFDFF>>
@M04650:207:000000000-C238N:1:1101:10201:5543 1:N:0:19
ACTCCTACGGGAGGCAGCAGTGGGGAATATTGCACAATGGGCGCAAGCCTGATGCAGCCATGCCGCGTGTGTGAAGAAGGCCTTCGGGTTGTAAAGCACTTTCAGCGAGGAGGAAGGGTTCGGTGTTAACAGCATCGTTCATTGACGTTACTCGCAGAAGAAGCACCGGCTAACTCCGTGCCAGCAGCCGCGGTAATACAGAGGGTGCAAGCGTTAATCGGAATTACTGGGCGTAAAGCGCACGCAGGCGGTCTGTTAAGTTAGATGTGAAATCCCCGAGCTTAACTTGGGAAC
+
GGGGGGGGGGGGGGGGGGGGEGGGGGGGGGGGGGGGGGGGGGGGGGGGGGGGGGGGGGGGGGGGGGGGGGGGGGGGGGGGGGGGGGGGGGGGGGGGGGGGGGGGGGGGGGGGGGF8FGEGGGGGGGGGGGGGGGGGGFGFDGFFGGGGGGGGGGGGGGGGGGGGGGGGCGGGGGGGDGGGGGGGGGGGGGGGGEGDGGGGGGGGGEGGGGGGGDGGGGGGGGGGGGGGFFGGFGGDFGFGFGFFGGGGEGGGGGGFFFFF9BGGFCF<FFF?FF?48>DFDBFFFF44>FF<B2
@M04650:207:000000000-C238N:1:1101:6980:5553 1:N:0:19
ACTCCTACGGGAGGCAGCAGTGGGGAATTTTCCGCAATGGGCGAAAGCCTGACGGAGCAATGCCGCGTGGAGGTAGAAGGCCTACGGGTCGTGAACTTCTTTTCCCGGAGAAGAAGCAATGACGGTATCTGGGGAATAAGCATCGGCTAACTCTGTGCCAGCAGCCGCGGTAATACAGAGGATGCAAGCGTTATCCGGAATGATTGGGCGTAAAGCGTCTGTAGGTGGCTTTTTAAGTCCGCCGTCAAATCCCAGGGCTCAACCCCGGACAGGCGGTGGAAAGTACCAAGCTGG
+
GGGGGGGGGGGEGGGGGGGGGGGGGGGGGGGGE@CFGGGGGGGGGGGGGGGGGGEFGGGGGGGGGGGGGGGGGGGGGGGGGGGGGGGGGGGGGGGGGGGGGGG9FGGEFGGGGCFGGGGG=FFGGC?DFFGGGGD@FCCFFFGGGDEFFFGBFGGFFFFFFGGGGGEDEC<*<9CFFGFFCFGGFGGGGDEGGGGGGGGD>FCGGGGGFEGEDCGGEDGG=DF9EG<FFF8E?997CCB>>DB>7DCD=>D*7<D>>BF3+9FDEDD07<5<:;@34(9FF2*19@F>:F3:?1
@M04650:207:000000000-C238N:1:1101:14193:5562 1:N:0:19
ACTCCTACGGGAGGCAGCAGTAGGGAATCTTCGGCAATGGACGAAAGTCTGACCGAGCAACGCCGCGTGAGTGAAGAAGGTTTTCGGATCGTAAAACTCTGTTGTTAGAGAAGAACAAGGATGAGAGTAAAATGTTCATCCCTTGACGGTATCTAACCAGAAAGCCACGGCTAACTACGTGCCAGCAGCCGCGGTAATACGTAGGTGGCAAGCGTTGTCCGGATTTATTGGGCGTAAAGCGAGCGCAGGCGGTTTCTTAAGTCTGATGTGAAAGCCCCCGGCTCAACCGGGG
+
GGGGGGGGGGGGGGGGGGGGFGGGGGGGGGGGGGGGGGGGGGGGGGGGGGGGGGGGGGGGGGGGGGGEGGGGGGGGGGGGGFFFGGGGEEGGGGGGGGGGGGGGGGGGGGGFDGGGGFGGGDGGGGGGGGFFGGGFGGGGGGGGGGGGGEGFGGGGGGGGGGGGGGGFGGGDGGGGGGGGGGGGGGGGGGGGCEGGGGGFGGGFGGGFGFFGGGBCEGGGGG;EGFCGGGGGFGGEG3=FFDFFGGCDFGGGCDDF7BFB?7>DF:>AFFFFFB?F0<DEB9)5=F@?FDFF
@M04650:207:000000000-C238N:1:1101:7419:5576 1:N:0:19
ACTCCTACGGGAGGCAGCAGTGGGGAATATTGCACAATGGGGGAAACCCTGATGCAGCGACGCCGCGTGAGTGAAGAAGTATTTCGGTATGTAAAGCTCTATCAGCAGGGAAGAAAATGACGGTACCTGACTAAGAAGCCCCGGCTAACTACGTGCCAGCAGCCGCGGTAATACGTAGGGGGCAAGCGTTATCCGGATTTACTGGGTGTAAAGGGAGCGTAGACGGAACAGCAAGTCTGATGTGAAAGGCAGGGGCTAAACCCCTGGACTGCATTGGAAACTGTTGATCTGG
+
GGGGGGGGGGGGGGGGGGGGFGGGGCGGGGGGGGGGGGGGGCEGGGG@CFFGGGGFGFEGGGGGGGDGGGGGGGGFGGFEG9FFFGGGFFGGGGGGCBEGGGGGGGEGG7DEFGGGGGGGGGEF779FDFFGGFC9FFG<7>3<:FCDC9@C@FGFGG7BF,<FBE8FEG*CFCFFFF7CC8EC7:*8C8*8B;8E*8*:BE97FGGGCE?CGF*AEGGGE<=9CCCCCFGG7*9:7?676794?*2:8C59/9/57)99<FC7<D*4)=5<?*9=:<C*7)0996*)46?4
@M04650:207:000000000-C238N:1:1101:24102:5669 1:N:0:19
ACTCCTACGGGAGGCAGCAGTGGGGAATCTTCCGCAATGGACGAAAGTCTGACGGAGCGACGCCGCGTGGGTGAAGAAGGCCTTAGGGTCGTAAAGCCCTGTCATTAGGGACGAATGGTAGATGGAGTAATATGTCATCTATTTGACGGTACCTAAGGAGGAAGCCCCGGCTAACTACGTGCCAGCAGCCGCGGTAATACGTAGGGGGCGAGCGTTGTCCGGAATCATTGGGCGTAAAGGGCGCGTAGGCGGGAATACAAGTCTGTTTTTAAAGTTCAGGGCTCAACCCTGTGG
+
GGGGGGGGGGGGGGGGGGGGGGGGGGGGGGGGGGGGGGGGGGGGGGGGGGGGGGGGGGGGGGGGGGGGGGGGGGGGGGGGGGGGGGGGGGGGGGGGGGGGGGGGGGGGGGGGGGGFGGGGGGFGGGGFGGGGGGGGGGGGGGGFGGGGGGGGGGGGGGGGGGGGGGGGGGGGGGGGGGGGGGGGGGGGGGEGGEEGEGGGGGGGGGGGGGGGGE?EGGGGGGDEFFGGGGGGFGDEDGFGFGDFGGGGFDDGDDGFFFFFGFGFFF747@FFFFFFFFGFFFGFFFFB0>F??(
@M04650:207:000000000-C238N:1:1101:25382:5681 1:N:0:19
ACTCCTACGGGAGGCAGCAGTGGGGAATCTTCCGCAATGGACGAAAGTCTGACGGAGCGACGCCGCGTGGGTGAAGAAGGCCTTAGGGTCGTAAAGCCCTGTCATTAGGGACGAATGGTAGATGGAGTAATATGTCATCTATTTGACGGTACCTAAGGAGGAAGCCCCGGCTAACTACGTGCCAGCAGCCGCGGTAATACGTAGGGGGCGAGCGTTGTCCGGAATCATTGGGCGTAAAGGGCGCGTAGGCGGGAATACAAGTCTGTTTTTAAAGTTCAGGGCTCAACCCTGTG
+
GGGGGGGGGGGGGGGGGGGGGGGGGGGGGGGGGGGGGGGGGGGGGGGGGGGGGGGGGGGGGGGGGGGGGGGGGGGGGGGGGGGGGGGGGGGGGGGGGGGGGGGGGGGGGGGGGGGGGGGGGGGGGGGGGGGGGGGGGGGGGGGGGGGGGGGGGGGGGGGGGGGGGGGGGGGGEGGGGGGGGGGGGGGGGGGGGGGGGGGGGGGGGGGGGGGGGGGGCCFGGGEEGGFGGFGGFGGGGFFFFGFFGGGGFGGGGGGFFFF?FFFGFFC>FFFFFFFFFFG4>?C56F???>F:?
@M04650:207:000000000-C238N:1:1101:20800:5687 1:N:0:19
ACTCCTACGGGAGGCAGCAGTGGGGAATATTGCGCAATGGACGAAAGTCTGACGCAGCGACGCCGCGTGAGGGATGAAGGCCTTCGGGTCGTAAACCTCTGTCAGGAGGGAAGAACAGCCATGGCGCTAATCAGCCGTGGTCTGACGGTACCTCCAGAGGAAGCACCGGCTAACTCCGTGCCAGCAGCCGCGGTAATACGGAGGGTGCGAGCGTTAATCGGAATCACTGGGCGTAAAGCGCGCGTAGGCGGCATTGTAAGTTGGAGGTGAAATCCCACGGCTCACCCGTGGAAC
+
GGGGGGGGGGGGGGGGGGGGGGGGGGGGGGGGGGGGGGGGGGGGGGGGGGGGGGGGGGGGGGGGGGGGGGGGGGGGGGGGGGGGGGGGGGGGGGGGGGGGGGGGGGGGGGGGGGGGGGGGGGGGGGGGGGGGGGGGGGGGGGGGGGGGGGGGGGGGGGGGGGGGGGGGGGGGGGGGGGGGGGGGGGGGGGGGGGGGGGGGGGGGGGGGGGGGGGGGGGGGGGGGGGGGGGGGEGGGGGFGFGFFGDGGFGGGGGGFFF?FFFGGFGGFFFFFFF?64?GDFFGFFFFFFFFFF:
@M04650:207:000000000-C238N:1:1101:21624:5712 1:N:0:19
ACTCCTACGGGAGGCAGCAGTGGGGAATTTTGGACAATGGGGGAAACCCTGATCCAGCCATGCCGCGTGCAGGAAGAAGGCCTTCGGGTTGTAAACTGCTTTTGTTAGGGAAGAAATCCTAATTGCTAATACCAGTTGGGGATGACGGTACCTAAAGAATAAGCACCGGCTAACTACGTGCCAGCAGCCGCGGTAATACGTAGGGTGCGAGCGTTAATCGGAATTACTGGGCGTAAAGCGTGCGCAGGCGGTTTTGTAAGACCGATGTGAAATCCCCGGGCTTAACCTGGGAAC
+
EFGGGGGGGGGGGGGGGGGGGGGGGGDECFGFGCFGCFGFFGGGGGGFEFGGFGGGGGGGGGGGGGGGGEFGGGGGGGGGGG?FEGGGGGGEGGGGGFGGFGGGEGGGGGDGGGFGGFGGGGFFGFGGGGFGGGEGFGGGGGGGGGGGCEGFFGGGGGGGFFGGG@EEEEFGGGGGGG:>CGFGGFGG7>EGGGEG9;?FFGCGGG>EGCGG=75CGGGFEGGGGGGFGGGGE55EG>?D@G@59DDDFGG975DFFFFF7FG7)77:BF*9*=?F6>C73,7;F*/44@F?F3
@M04650:207:000000000-C238N:1:1101:13758:5731 1:N:0:19
ACTCCTACGGGAGGCAGCAGTGGGGAATATTGCACAATGGAGGAAACTCTGATGCAGCGACGCCGCGTGAGGGAAGAAGGTTTTCGGATTGTAAACCTCTGTCTTCGGGGACGATAATGACGGTACCCGAGGAGGAAGCCACGGCTAACTACGTGCCAGCAGCCGCGGTAAAACGTAGGTGGCAAGCGTTGTCCGGAATTACTGGGTGTAAAGGGAGCGCAGGCGGAATGGTAAGTTGAATGTGAAAACTATGGGCTCAACCCATAGACTGCGTTCAAAACTACTGTTCTTG
+
GGGGGGGGGGGGGGGGGGGGGGGGGGGGGGGGGGGGGGGGGGGGFFFGGGGGGGGGGFGGGGGGGGGGGGGGGGGGGGGGGGGGGGDGGGGGGGGGGGGGGGGGGGGGGGGGGGGGGGGGGGGGGEGGGGGGGGGGGGGGGGGGGGGGGGGGGG7FFGGGGGGGGGGGCEEFGGGFFGGGGGGGGGGGGCEGFCEGGGGGGGGGGGFG?FF7@?CCCDC5?DECEGCG59E96C0<*:@:4:FFFFFG@C:7><FF5)9@FFDDFGCAFFF?BB))5<CFFFGF*7@5<F*5
@M04650:207:000000000-C238N:1:1101:20267:5737 1:N:0:19
CTCCTACGGGAGGCAGCAGTGGGGAATATTGCACAATGGGCGAAAGCCTGATGCAGCGACGCCGCGTGAGGGAAGAAGGTTTTCGGATTGTAAACCTCTGTCTTCGAGGACGAAGAAGTGACGGTACTCGAGGAGGAAGCCACGGCTAACTACGTGCCAGCAGCCGCGGTAAAACGTAGGTGGCAAGCGTTGTCCGGAATTACTGGGTGTAAAGGGAGCGCAGGCGGAATGGTAAGTTGAATGTGAAAACTATGGGCTCAACCCATAGACTGCGTTCAAAACTACTGTTCTTGG
+
GGGGGGGGGG,CFGGGGGGGGGGGGGGGGGGGGGGGGGGGGGGGGGGGGGGGGGGGGGGGGGGGGGGGGGGGGGGGGGGGGGGGGGGGGGGGFGGGGGGGGGGGGGGGGGGGGEFGGGGGGGGGGGGGGGGGGGGGGGGGGGGGGGGGGGGGGGGGGGGGGGGGGGGGGGGGGGGGCGGGGGGGGGGFEEGGGGGGGGGGGGGGGGGGGGGGGGCEGGGGDGGGGGGGGGGGFGGG7FBDFGFFFGGGFGFGFGGF>4>?<@DDBFD2BF=?:<@3:FGFF?<FF=6))/7>A)
@M04650:207:000000000-C238N:1:1101:8994:5745 1:N:0:19
ACTCCTACGGGAGGCAGCAGTGGGGAATATTGCACAATGGGCGAAAGCCTGATGCAGCGACGCCGCGTGAGGGAAGAAGGTTTTCGGATTGTAAACCTCTGTCTTCGAGGACGAAGAAGTGACGGTACTCGAGGAGGAAGCCACGGCTAACTACGTGCCAGCAGCCGCGGTAAAACGTAGGTGGCAAGCGTTGTCCGGAATTACTGGGCGTAAAGGGAGCGCAGGCGGGATGCCAAGTTGGACGTGAAATCTATGGGCTCAACCCATAGCGTGCGTTCAAAACTGGCGTTCTTG
+
GGGGGGGGGGGGGGGGGGGGGGGGGGGGGGGGGGGGGGGGGGEGGGGGGGGGGGGGGGGGGGGGGGGGGGGGGGGGGGGGGGGGGGGGGGGGGGGGGGGGGGGGGGGGGGGGGGGGGD@GGGGGGGGGGGGFGGGGGGGDGGGGGGGGDDFGGGEFGGFGGGGGGGGGGGGGGFEFCFGGGGGGGGGGGGGGGGGGGGGGGGGGGGGG5CCE;FGGEFDGEDGGGGGGCC8EFCFFGGFG4CFFDGFFFGGG7CFF>5:@9FFDEGGFFFFFBEF>??4BFA4:BFFBBFE?<4
@M04650:207:000000000-C238N:1:1101:16320:5775 1:N:0:19
ACTCCTACGGGAGGCAGCAGTGGGGAATATTGGGCAATGGGGGCAACCCTGACCCAGCGACGCCGCGTGAGTGAGGAAGTCCTTCGGGACGTAAAGCTCTTTTGTACGGGAAGAAGAAGATGACGGTACCGTACGAATAAGCCCCGGCAAACTACGTGCCAGCAGCCGCGGTAATACGTAGGGGGCAAGCGTTGTCCGGAATTACTGGGCGTAAAGGGCACGCAGGCGGATTTGCAAGTCAGCTGTAAAATACGTCAGCTTAACTGGCGGATGTCGGCTGATACTGCGAGACT
+
FEA@EGGGGGGGGGGGGGGGCFGGGGCFEACGDFFEGGGGGGE@EGFGGGGGCEFGGGGEGGGGGEEFFGGGGGGGFGCGFAF?FGGCFGGGGGGGGAFFFFA?4@EFFD@FGGGGGFFGFGFGE@C@FCEFGEFCEC7BFFC*@FCECE7FAFGGGGGGGGGCGG>:FEGECFFGGGCGGGC5C5C5C5A?;E;3@CGGE:8C9+9CFCE**:*<<3*1*91*:55ECCC5??D?DG4*/C@*60:CF7:*:>775.)*2****:*(7@>)7)972;*7<2:9/9=?>E)4)
@M04650:207:000000000-C238N:1:1101:8234:5796 1:N:0:19
ACTCCTACGGGAGGCAGCAGTGGGGAATATTGCACAATGGAGGAAACTCTGATGCAGCGACGCCGCGTGAGGGAAGAAGGTTTTCGGATTGTAAACCTCTGTCTTCGGGGACGATAATGACGGTACCCGAGGAGGAAGCCACGGCTAACTACGTGCCAGCAGCCGCGGTAAAACGTAGGTGGCAAGCGTTGTCCGGAATTACTGGGTGTAAAGGGAGCGCAGGCGGAATGGTAAGTTGAATGTGAAAACTATGGGCTCAACCCATAGACTGCGTTCAAAACTACTGTTCTTG
+
GGGGGGGGGGGGGGGGGGGGGGGGGGGGGGGGGGGGGGGGGGGGGGGGGGGGGGGGGGGGGGGGGGGGGGGGGGGGGGGGGGGFGGGGGGGGGGGGGGGGGFFGGGGGGGGGGGGGGGGGGGGGGGGGGGGGGGGGGGGGGGGGGGGGGGGGGGGGGGGGGGGGGGGGGGGGGFGGGGGGGGGGGGGG8CCEGGGGGGGGGGGGGGGEEGGGGGGGGGGGGGGGGD5EGGFFFGF9CGFGFGFFFCGFFGGGCFFFFFFF:@GG:CFBFF4FEFFFFFFFFFGFF=6:>4=A
@M04650:207:000000000-C238N:1:1101:11916:5798 1:N:0:19
ACTCCTACGGGAGGCAGCAGTGGGGAATATTGGACAATGGACCAAAAGTCTGATCCAGCAATTCTGTGTGCACGACGAAGTTTTTCGGAATGTAAAGTGCTTTCAGTTGGGACGAAGAAAGTGACGGTACCAACAGAAGAAGGGGCGGCTAAATACGTGCCAGCAGCCGCGGTAATACGTATGCCCCGAGCGTTATCCGGATTTATTGGGCGTAAAGCGCGTCTAGGTGGTTTAAAAAGTCTGATGTTAAACTGCGGGGCTCAACTCCGTATTGCGTTGGAAACTGTTAGACT
+
GGGGGGGGGGGGGGGGGGGGGGGGGGGGGGGGGGGGGGGGGGGGGGFGGGGGGGGGGGGGGGGGGGGGGGGAFGGGGGEGGGFFGGGGGGFGGFGFGFGGGGGGGGGGGGGGGCEGEEGGGGFFGGGGGGGGGGFGGGGGGGGGGEGGGGGCFGGGGGGGGFFGGGGGGGEGGGGGGGGGGGGGFGGGGGGGGGGGGGGGGCEGGGGGGGGGEGGGGGGGEGGGGGFGGGEFFFCCFGF;BGFF7FCDFFFGFC=@FFFFEFGGFFF?E>F>FFFD105@FB7?*9@<9FFF2
@M04650:207:000000000-C238N:1:1101:6672:5823 1:N:0:19
ACTCCTACGGGAGGCAGCAGTGGGGAATATTGCACAATGGGCGAAAGCCTGATGCAGCGACGCCGCGTGAGGGAAGAAGGTTTTCGGATTGTAAACCTCTGTCTTCGAGGACGAAGAAGTGACGGTACTCGAGGAGGAAGCCACGGCTAACTACGTGCCAGCAGCCGCGGTAAAACGTAGGTGGCAAGCGTTGTCCGGAATTACTGGGTGTAAAGGGAGCGCAGGCGGGATGCCAAGTTGGACGTGAAATCTATGGGCTCAACCCATAGCGTGCGTTCAAAACTGGCGTTCTTG
+
GGGGGGGGGGGGGGGGGGGGFFGGGGGGGGGGGGGGGGGGGGGGGGGGGGGGGGGGGGGGGGGGGGGGGGGGGGGGGGGFEFGGGGGGDGGGGGGGGGGGGGGGAFGFGGGGGGGGGGGGGGGGGGGGGGGCGDFGGGGGGGGGGGGGDFGGGGGGGGGGGGGGGGGGGEFGCFCGGCECCFFFGFC7@5EEGEGGCCEGGFGGFFGGGGGGGGGGGGGGGGE:C5C7E38C@FFFCC@C)9?@DGFF7?FGCGGFFF:>C=CFEGC7;:))05B@(:F4@>C?F6)3,85054
@M04650:207:000000000-C238N:1:1101:9712:5849 1:N:0:19
ACTCCTACGGGAGGCAGCAGTGGGGAATATTGGGCAATGGGGGGAACCCTGACCCAGCGACGCCGCGTGAGTGAAGAAATCCTTCGGGATGTAAAGCTCTGTTGTATGGGAAGAGAAAAAGACGGTACCATACGAGGAAGCCCCGGCAAACTACGTGCCAGCAGCCGCGGTAATACGTAGGGGGCAAGCGTTGTCCGGAATTACTGGGCGTAAAGCGCACGCAGGCGGGTTTATAAGTCAGATGTAAAAGGCAGGTGCTTACCATCTGTTTGTCATCTGATACTGTAAGCCT
+
GGGGGGGGGGGGGGGGGGGGGGGGGGGGGGGGGGGGGGGGGGGGGGGGGGGGEGGGGGGGGGGGGGGGGGGGGGGGGGGGFGCFGGGGGGGGGGGGGGGGGFGFGGGGGGGGGGGGGGGGGGGGGGGGGGFGGGGGGGGGGGGGGGGGGGGGGGGGGGGGGGGGG>EGGGGGGCGGGGCCEGGEGGGGCEGCEGGGGGGGGFGGGGGGGGGGGGGGGGGGGGGGEDEGD/85FFGFGFFFFG4=CCFGFGGGGGGFF?FFFFGGFG*6=4@?@FFBDFF6?<CFFFF4<4)5
@M04650:207:000000000-C238N:1:1101:18634:5852 1:N:0:19
ACTCCTACGGGAGGCAGCAGTGGGGAATATTGGGCAATGGGGGCAACCCTGACCCAGCGACGCCGCGTGAGTGAAGAAATCCTTCGGGATGTAAAGCTCTGTTGTATGGGAAGAGAAGAAGACGGTACCATACGAGGAAGCCCCGGCAAACTACGTGCCAGCAGCCGCGGTAATACGTAGGGGGCAAGCGTTGTCCGGAATTACTGGGCGTAAAGCGCACGCAGGCGGGCATATAAGTCAGATGTAAAAGGCAGGTGCTTACCATCTGTTTGTCATCTGATACTGTATGCCT
+
GGGGGGGGGGGGGGGGGGGGGGGGGGGGGGGGGGGGGGGGGGGGGGGGGGGGGGGGGGGGGGGGGGGGGGGGGGGGGGGGGGGGGGGGGGGGGGGGGFFFGGGGGGGGGGGGGGGGGGFGGGGGGGGGGGGGGGGGGGGGGFGGGGGGGGGGGGGGGGGGGGGGGGGGGGGDGGGGGGGGGGGGGGGGGGGGGGGGGGGGGGGGGGGGGGGGGGGGGGGGGGGGGDGGGGGGFGGGGGFGFFFFGGGGFGGGGGDFFF=FCFCFFGGBFF4;FFFFFFFFFFG47FFFFFFA
@M04650:207:000000000-C238N:1:1101:10278:5870 1:N:0:19
ACTCCTACGGGAGGCAGCAGTAGGGAATCTTCGGCAATGGACGAAAGTCTGACCGAGCAACGCCGCGTGAGTGAAGAAGGTTTTCGGATCGTAAAACTCTGTTGGTAGAGAAGAACGTTGGTGAGAGTGGAAAGCTCATCAAGTGACGGTAACTACCCAGAAAGGGACGGCTAACTACGTGCCAGCAGCCGCGGTAATACGTAGGTCCCGAGCGTTGTCCGGATTTATTGGGCGTAAAGCGAGCGCAGGTGGTTTATTAAGTCTGGTGTAAAAGGCAGTGGCTCAACCATTGT
+
GGGGGGGGGGGGGGGGGGGGGGGGGGGGGGGGGGGGGGGGGGGGG>FFGFGGGGGGGGGGGGGGGGGGGGGGGGGGGGGGGGCGGGGGGGGGGGGGGGGGGGGGGGGGGEGGFGGGGGGGGGGGGGGCGFGGGGGGGGGFGGGGGGGGGGGGGGGGGGGGGGGGGGGGGGGGGGGGGFGGGGGGGFGGGCEEGGGGGGGFEGGGGGCGFDCEGGGGGG7FGGGGGGGGGGGGFGDGGFFGFDFFGDGGDCGG*7F@BFFFGFGGFGC?FFFFFF>FB6*?FB<FFFFFF?F2)
@M04650:207:000000000-C238N:1:1101:25159:5925 1:N:0:19
ACTCCTACGGGAGGCAGCAGTGGGGAATATTGCACAATGGGGGAAACCCTGATGCAGCGACGCCGCGTGAGCGAAGAAGTATTTCGGTATGTAAAGCTCTATCAGCAGGGAAGAAAATGACGGTACCTGACTAAGAAGCCCCGGCTAACTACGTGCCAGCAGCCGCGGTAATACGTAGGGGGCAAGCGTTATCCGGATTTACTGGGTGTAAAGGGAGCGTAGACGGCATGGTAAGTTTGAAGTGAAATCCCAGGGCTCAACCCTGGGACTGCTTTGAAAACTATCAAGCTAG
+
FGGGGGGGGCGGGGGGGGGGGCGGGGGGGGGGGFGGGGGGGG>FGGGGGGGGGGFGFGGGEGGGGGGGGDGGGG77CFGGGGGFGGEEGGGGGGFDGFGGGGGGGGGF7CGGGGGGGGGFGGDGGGGGFGCFGFGDFDFAFG77FG:FGGGGDGFCGGGGGGGGGGGGGGEGGGGGGGGE7CECGFGGGGCFEFCGGCE?C@CCDFFGG7<CCF>8CDDGDGGGGCGEDGG<?:>?FGF7@*=F77CDFGFFC5D3>FFF6<7><*9:>@FFF=@?BB79?:*9@BF<>FF2
@M04650:207:000000000-C238N:1:1101:25449:5926 1:N:0:19
ACTCCTACGGGAGGCAGCAGTGGGGAATATTGGACAATGGACCAAAAGTCTGATCCAGCAATTCTGTGTGCACGACGAAGTTTTTCGGAATGTAAAGTGCTTTCAGTTGGGACGAAGAAAGTGACGGTACCAACAGAAGAAGGGGCGGCTAAATACGTGCCAGCAGCCGCCGTAATACGTATGCCCAGAGCGTTATCCGGATTTATTGGGCGTAAAGCGCGTCTAGGTGGTTTAAAAAGTCTGATGTTAAACTGCGGGGCTCAACTCCGTATTGCGTTGGAAACTGTTGGGCTG
+
GGGGGGGGGGGGGGGGGGGGGDGGGGGG@FGCEFFGFGGGGGCGGG8EF@D@,6,,C9,C,C@FFEF<ECCEC@F7@C@CFGGGF<FC,69C5CCFEFF<EGG<A555,B+EE:G=7FG@AFGGF@FGGC,E?7DCEF8=<6,+>+6<FGG,,@FA@@,*6D3:33:CG7*><F*=CGGGF,,,,=,=**<:=878+<**;88<9BFG+/;E8>?5EF)7C78CACFF+9;*)20<CGECBFF**02060:0>**7))))*)09)02..)856@FD>0DF64C79/*.)8)37,
@M04650:207:000000000-C238N:1:1101:6101:5940 1:N:0:19
ACTCCTACGGGAGGCAGCAGTGGGGGATATTGCACAATGGAGGAAACTCTGATGCAGCGACGCCGCGTGAGGGAAGAAGGTTTTCGGATTGTAAACCTCTGTCCTCGGTGAAGATAATGACGGTAGCCGAGGAGGAAGCCACGGCTAACTACGTGCCAGCAGCCGCGGTAATACGTAGGTGGCAAGCGTTGTCCGGAATTACTGGGTGTAAAGGGAGCGTAGGCGGGACGATAAGTTGAATGTGAAATCTATGGGCTCAACCCATAAACTGCGTTCAAAACTGTCGTTCTTG
+
GGGGGGGGGGGGGGEGEEFDF<FGGE@GGGGGGGGGGGGGGGGGGGGGGGGFEFFGGG@7FEGGGGCCGGG8FGFGGGDGGFGGGGGGGE??FGFGGGGC<FGGGGGGGGGEFFGGFGGGGGGGG>FFGGGGGGEGGGGGGGGGGGGGGGGGGGCFFEGGGGFGG>CF*8FC9FGGFFEFD7EBFGGCEGCEGFEGDGGFGGGCGC85C7EE++?FEDGCE<EGGCEEEGGDFG7<*:@FFG@F>DDF4DG7:CCFF>FFCFD35DGFFFFF>EE3(::7>>76=))-289<
@M04650:207:000000000-C238N:1:1101:5683:5974 1:N:0:19
ACTCCTACGGGAGGCAGCAGTGGGGAATTTTCCGCAATGGGCGAAAGCCTGACGGAGCAATGCCGCGTGGAGGTAGAAGGCCTACGGGTCGTGAACTTCTTTTCCCGGAGAAGAAGCAATGACGGTATCTGGGGAATAAGCATCGGCTAACTCTGTGCCAGCAGCCGCGGTAATACAGAGGATGCAAGCGTTATCCGGAATGATTGGGCGTAAAGCGTCTGTAGGTGGCTTTTTAAGTCCGCCGTCAAATCCCAGGGCTCAACCCCGGACAGCCGGTGGAAACTACCAAGCTGG
+
FGGGGGGGGGGGGGGGGGGGGGGGGGGGGGGGGGEGGFF@DFGGGGGGGGGGGGCEGGGGFGFGGDDGD@,FECEGGGGDFGGFGGGG77FFFGDGFFGGGGGFC@FDEGGGGGGCEGGFGG?@=:7+>F,,B7+@<ADFG9DCF7EFGGG,@DFCAGG9<CE:E7*5CE<E7<CCDBF<C<CCEGCEFG=8E59CGGECGG7CCFGGGGCCE5@FG7D<*?CGG+<C=4:6=+C+7D6F35)))17D?CFD40>FD5))<?CF:372@>3@))0)(4)0924**)737>>>44
@M04650:207:000000000-C238N:1:1101:22448:6007 1:N:0:19
ACTCCTACGGGAGGCAGCAGTAGGGAATCTTCGGCAATGGACGAAAGTCTGACCGAGCAACGCCGCGTGAGTGAAGAAGGTTTTCGGATCGTAAAACTCTGTTGTTAGAGAAGAACAAGGATGAGAGTAAAACGTTCATCCCTTGACGGTATCTAACCAGAAAGCCACGGCTAACTACGTGCCAGCAGCCGCGGTAATACGTAGGTGGCAAGCGTTGTCCGGATTTATTGGGCGTAAAGCGAGCGCAGGCGGTTTCTTAAGTCTGATGTGAAAGCCCCCGGCTCAACCGGGG
+
GGGGGGGGGGGGGGGGGGGGGGGGGGGGGGGGGGGGGGGGGGGGGGGGGGGGGGGGGGGGGGGGGGGGGGGGGGGGGGGGGGGGGGGGGGGGGGGGGGGGGGGGGGGGGGGGGGGGGGGGGGGGGGGGGGGGGGGGGGGGGGGGGD@FGGGGGGGGGGGGGGGGGGGGGGGGGGGGGGGGGGGGGGGGGGGDGGGDEGGGGFEFGGGGGGGG5ECEEGGGGGGGEDGGGGFGFGGGG39FD35BGCGGDGGGGGGFFFFFFBD77>FA@FFF408F?F<;B>DE?FF?FBE9
@M04650:207:000000000-C238N:1:1101:20740:6025 1:N:0:19
ACTCCTACGGGAGGCAGCAGTGGGGAATATTGGGCAATGGGGGGAACCCTGACCCAGCGACGCCGCGTGAGTGAAGAAATCCTTCGGGATGTAAAGCTCTGTTGTATGGGAAGAGAAAAAGACGGTACCATACGAGGAAGCCCCGGCAAACTACGTGCCAGCAGCCGCGGTAATACGTAGGGGGCAAGCGTTGTCCGGAATTACTGGGCGTAAAGCGCACGCCGGCGGGTTTATAAGTCAGATGTAACAGGCAGGTGCTTACCATCTGTTTGTCATCTGATACTGTACGCCT
+
FGG9FG@FGGGE:FGEEGGF6@FC@@C@FCAEE@FGDCFF?7@FFBCDFFF@<=EFCFF=F>FCCEGC=FCGGFFGGGDDCGGAFCE<**>FFFCAAFFGFC@F8@DFF:FFGFGFGGCGGFGECF@CFF::FC*=::<FF:*CF@ECD6FGGG;FCECGEGCEFFEG88C8;<C@/<<@*;EE>EFFGCEDEC?F8*:E*<FCFAF*;CEGGGGGGG3>85*:*=CCGCCD?G7+0:*:=*870*::7:*775709@FB7/>*8F>AF=?FF=6F)-://::F=@F2:)>8
@M04650:207:000000000-C238N:1:1101:26329:6030 1:N:0:19
ACTCCTACGGGAGGCAGCAGTAGGGAATTTTCCGCAATGGGCGCAAGCCTGACGGAGCAACGCCGCGTGAGTGAGGACGGCTTTCGGGTTGTAAAACTCTGTTCTTCGGGAAGAACGGTGGTCGGGTGAATAGCCCGATTGCGTGACGGTACCGAAGGAGAAAGCCCCGGCTCACTACGTGCCAGCAGCCGCGGTAATACGTAGGGGGCAAGCGTTGTCCGGAATTATTGGGCGTAAAGCGCGCGCAGGCGGCCTGTTCAGTCGGATGTGAAAGACCACGGCTCAACCGTGGGG
+
GGGGGGGGGGGGGGGGGGGGGGFGGGGGFGGGD;FGGGGGGGGGFGGGGGGGFEEGGGFGGGGGGGGGGGGGGGGGGGGGGGGG?FGGGGCFEGGGGGGGGGGGGGGGGGFGG<FEEGGDEFGGGCF:@FFCFGFFGCFDFFEGCFGGGGGGEEGE<CFFGF:F@F7:*BFG*>EFCFCFD*:9?@8CCBC5?CC>CGGGGG?5EGGC/7==FEE5EDF>C5;C=?7CC>+*5EC:7*=:))<59C)73<CDGGDFFFB4<1:<>DD0<*9*96))4<F>:9)76?F?15>>(7
@M04650:207:000000000-C238N:1:1101:16505:6061 1:N:0:19
ACTCCTACGGGAGGCAGCAGTGGGGAATATTGGGCAATGGGGGCAACCCTGACCCAGCGACGCCGCGTGAGTGAGGAAGTCCTTCGGGACGTAAAGCTCTTTTGTACGGGAAGAAGAAGATGACGGTACCGTACGAATAAGCCCCGGCAAACTACGTGCCAGCAGCCGCGGTAATACGTAGGATGCAAGCGTTGTCCGGAATTATTGGGCGTAAAGCGAACGTAGGCGGTTACTTAAGTCTGGACTTAAAGACCGGGGCTCAACCTCGGGAATGGTCTGGATACTGGGTGACTG
+
GGGGGGGGGGGGGGGGGGGGGGGGGGGGGGGGGGGGGGGGGGGGGGGGGGGGGGGGGGGGGGGGGGGGGGGGGGGGGGGGGGGGGGGGGGGGGGGGGGGGGGGGGGGGGGGGGGGGGGGGGGGGGGGGGGGGGGGGGGGGGGGGGGGGGGGGGGGGGGGGGGGGGGGGGGGGGGGGGGGGGGGGGGGGGGGGGGGGGGGGGGGGGGGGGGGGGGGGGGGGGGGGGGGGGGGGFGGGGGFGFF@FGCFCBG>FGGGFFFFBGFGGFFF?FFBDFFFFFFGFFAGFF?F0,>FD)4
@M04650:207:000000000-C238N:1:1101:18753:6067 1:N:0:19
ACTCCTACGGGAGGCAGCAGTGGGGAATATTGGGCAATGGGCGCAAGCCTGACCCAGCAACGCCGCGTGAAGGAAGAATGTCTTCGGATTGTAAACTTCTGTCCTCAGGGACGAAAAAAATGACGGTACCTGAGGAGGAAGCCCCGGCTAACTACGTGCCAGCAGCCGCGGTAATACGTAGGGGGCGAGCGTTGTCCGGAATTACTGGGCGTAAAGGGAGCGTAGGCGGCGATTTAAGTCAGATGTGAAATACCCGGGCTTAACCTGGGGGGTGCATCTGAAACTGGGTCGCTT
+
GGGGGGGGGGGGGGGGGGGGGGGGGGGGGGGGGGGGGGGGGGGGGGGGGGGGGGGGGGGGGGGGGGGGGGGGGGGGGGGGGGGGGGGGGGGGGGGGGGGGGGGGGGGGGGGGGGGGGGGGGGGGGGGGGGGGGGGGGGGGGGGGGGGGGGGGGGGGGGGGGGGGGGGGGGGGGGGGGGGGGGGGGGGEGGGGGGGGFGGGGGGGGGGGGGGGGGGGGGGGGGEEGGGEGGGG@C<FGFFGFGF4FCCCFGGGFGCDB>BEC@FGF7C:FBFFBEFFDA>FFFGFF?F<:FFF?1
@M04650:207:000000000-C238N:1:1101:12960:6067 1:N:0:19
ACTCCTACGGGAGGCAGCAGTGGGGAATATTGCACAATGGGCGCAAGCCTGATGCAGCCATGCCGCGTGTGTGAAGAAGGCCTTCGGGTTGTAAAGCACTTTCAGCGAGGAGGAAGGGTTCGGTGTTAACAGCATCGTTCATTGACGTTACTCGCAGAAGAAGCACCGGCTAACTCCGTGCCAGCAGCCGCGGTAATACGGAGGGTGCAAGCGTTAATCGGAATTACTGGGCGTAAAGCGCACGCAGGCGGTCTGTTAAGTTAGATGTGAAATCCCCGAGCGTAACTTGGGAAC
+
GGGGGGGGEGGGGGGGGGGGGGGGGGGGGGGGGGGGGGGGGGGGGGGGGGGGGGGGGGGGGGGGGGGEGGFGGGGGGGGGGGGGGGGGGGGGGGGGGGGGGGGGGGGGGGGGGGGFGGDGGGGGGGGGGGGGGGGGGGFGGABFGGCFGGGGGGGGGGFFGGGGGGGGGGGGGGGGGGGGC@FGGGGGGGGGGEGECGFGGGGGEGGGGGGGD=?EG=CGGGDGCGGFGFGGFCGEFF?D@GBDGDGGED<DDGF6=FBFF*?F?:FAFFFFFF:F?0>BE(>BFFF>AFFFF4
@M04650:207:000000000-C238N:1:1101:7797:6078 1:N:0:19
ACTCCTACGGGAGGCAGCAGTGGGGAATATTGCACAATGGGGGAAACCCTGATGCAGCGACGCCGCGTGAGCGAAGAAGTATTTCGGTATGTAAAGCTCTATCAGCAGGGAAGAAAATGACGGTACCTGACTAAGAAGCCCCGGCTAACTTCGTGCCAGCAGCCGCGGTAATACGAAGGGGGCTAGCGTTGCTCGGAATCACTGGGAGTAAAGGGCGCGTAGGCGGCCGTATAAGTCGGGGGCGAAAGCCTGTGGCTCAACCACAGAATTGCCTTCGATACTGTATGGCTAG
+
GGDGGGFGGGGCEGGGGGFGEGFGG@FGGGGGGGGGCFGGFEGFEGFGGGGGGGGFGGCEGGGEFGGGGGEFGGGGGGFDFFGGGGG:FFGGGFCAGCGGGGGGGGFGGGFGGFGGGGGGGCFGGDGGGGGGGFEFGFCEFDFEEGGGGGGG7FGDFFEFGGGGEGGGCC<CFCCEGGEGCGGGGGGEEEGGGGGGGGGGGGFGGGCCEGCFGGEEEGDGGDGF8=E5EDGF@F>EDD3/<C)<D3DD?CFFF6C>;49?G>3>>57>9B467FBF?:*)0):@BBFBBF*4
@M04650:207:000000000-C238N:1:1101:25058:6079 1:N:0:19
ACTCCTACGGGAGGCAGCAGTGGGGAATATTGCGCAATGGGCGAAAGCCTGACGCAGCGACGCCGCGTGAGGGATGAAGGCCTTCGGGTCGTAAACCTCTGTCAGGAGGGAAGAACCGCCAATGGAGTAACTGCCATTGGTCTGACGGTACCTCCAAAGGAAGCACCGGCTAACTCCGTGCCAGCAGCCGCGGTAATACGGAGGGTGCACGCGTTAATCGGAATCACTGGGCGTAAAGCGCGCGTAGGCGGCTTAGTAAGTCAGGGGCGAAATCCCACGGCTCAACCGTGGAAC
+
FGGGGGGGGGGGGGGGGG8FFGGGGGGGGGGGGGGGGGGGGGGGGGDGGGGGGGGGGGGGGGGGGGGGGGC<FFGGFGGGGGGGGGGGGGGGGGGGGGGGGGFGFDGGGGG8FFGGGD7@F>FG8CCFGDGGFFGFC9F:FFFGGGEDFFEE;D:FC:CCFFGGGGGDGGGGF:+5?8FGEFFECFGGGGGEC*8*AFFECE8CECGCF+*:CEEE5>DC5<C5FGC?<7*:):>75:6C5<57/795?79CD3C=668B<=C*)99())0).0)9?B383,969:4134@(5(
@M04650:207:000000000-C238N:1:1101:5904:6103 1:N:0:19
ACTCCTACGGGAGGCAGCAGTGGGGAATATTGCACAATGGGCGCAAGCCTGATGCAGCCATGCCGCGTGTATGAAGAAGGCCTTCGGGTTGTAAAGTACTTTCAGCGGGGAGGAAGGGGTTAAGGTTAATAACCTTAGCCATTGACGTTACCCGCAGAAGAAGCACCGGCTAACTCCGTGCCAGCAGCCGCGGTAATACGGAGGGTGCAAGCGTTAATCGGAATTACTGGGCGTAAAGCGCACGCAGTCGGTCTGTTAAGTCAGATGTGAAATCCCCGAGCTTAACTTGGGAAC
+
GGGGGGGGGGGEGGGGGGGGFGFGGGCFFGGGGGGGGGGGGGGGGGGGGGGGGGGGGGGGGGGGGGCFGGGGFGFDDGGGGGGGGGGGGGGGGGGGGGGGGGGFFGEGGGGGGGGGGG::C<FBCGGGGGGGGGGGGGGGGGEFGGGFFGGGGGGDGCFDGFCFGGG7FEGGGGDDFGGGGGGGGFGGC8=EGG7C?FFFEEGEGGGGG9CGEC5*>7CF=DC5EGGC+9C=@EGCFGFGFGFFGGG*6597DDG6FFBFGFGGFGDAFF*9FFF:<9D>B07FFFFBBFFFB<
@M04650:207:000000000-C238N:1:1101:24019:6117 1:N:0:19
ACTCCTACGGGAGGCAGCAGTGAGGAATTTTGCGCAATGGGGGAAACCCTGACGCAGCAACGCCGCGTGAGTGATGAAGGCCTTTTGGTTGTAAAGCTCTGTCGCCTGGAAAGAAACCTACAAGTAGGAAATGACTTGTAGCTGACGGTACCAGGAAAGGAAGGACCGGCTAACTCCGTGCCAGCAGCCGCGGTAATACGGGGGGTCCAAGCGTTATTCGGAATCATTGGGTGTAAAGCGCATGTAGGCGGTTGGGTATGTCAGATGTGAAAGCCCGGGGCTTAACCCCGGA
+
GGGGGGGGGGGGGGGGGGGGGGGGGGGGGGGGGGGGGGGGGGGGGGGGGGGGGGGGGGGGGGGGGGGGGGGGGGGGGGGGGGGGGGGGGGGGGGGGGGGGGGGGGGGGGGGGGGGGGGGGGGFGGGGGGCFGGGGGGGGGGGGGGGGGCGGGGGGGFGFGGGGGGGGGGGGGGGGGGGGGGGGGGGGGGGGGGGGGGGGGGGGGGEC=CGGGGEGDFGGGGGGGGGFGGFF:BGGDGGFGB3>ED>DGFGGGDGGFFF4?CF77*0><4@4@*.70(4D>39FFFFF??FD6
@M04650:207:000000000-C238N:1:1101:26060:6125 1:N:0:19
ACTCCTACGGGAGGCAGCAGTGGGGAATATTGCACAATGGGCGCAAGCCTGATGCAGCAACGCCGCGTGCGGGATGACGGCCTTCGGGTTGTAAACCGCTTTCATCCATGACGAAGCGCAAGTGACGGTAGTGGGAGAAGAAGCACCGGCTCACTACGTGCCAGCAGCCGCGGTGATACGTAGGGTGCGAGCGTTGTCCGGAATTATTGGGCGTAAAGAGCTTGTAGGCGGTTGATCACGTCGGTAGTGAAATTCCAGGGCTTAACCCTGGGCTTGCTTTCGATACGGGTTGAC
+
GGGGGGGGGGGGGGGGGGGGGGGGGGGGGGGDFGGGGGGGGGGGGGGGGGGGGGGGGGGGGGGGGGGG7CFCFGGGGFEGGGGGGGGGGGGGGGGFF:FGGGGGFFGFFEGGGGGGGCDBFGGGFFGGFGDFGGGCC@C7FG7DFGGGDCF*@CFDFGGGGGCCG7CFFEGEFCCCF9CGGGGGGGGGG5?EGGEEG+<E*;E5EF7C+9CFGGDE7:>D6C@FGG7?6CGGEEGF>>?DF577DGG797::*???685@EFF7@F>05<)7>FF>6>F47<*=<BF:;5>9?)
@M04650:207:000000000-C238N:1:1101:20058:6132 1:N:0:19
ACTCCTACGGGAGGCAGCAGTGAGGAATTTTGCGCAATGGGGGAAACCCTGACGCAGCAACGCCGCGTGAGTGATGAAGGCCTTTTGGTTGTAAAGCTCTGTCGCCTGGAAAGAAACCTACAAGTAGGAAATGACTTGTAGCTGACGGTACCAGGAAAGGAAGGACCGGCTAACTCCGTGCCAGCAGCCGCGGTAATACGGGGGGTCCAAGCGTTATTCGGAATCATTGGGTGTAAAGCGCATGTAGGCGGTTGGGTATGTCAGATGTGAAAGCCCGGGGCTTAACCCCGGA
+
FGGGGGGGGGGGGGGGGGGGGGGGGGGGGGGGGGGGGGGGGGGGDGGGGFGGGGGGGGGGFGGGGGGGG7FGFGGGGGGGGGGGGGGGGGGGGDCGGGGGGGFGGFEGGBFGGFGFDGGFGGCFGGGGGGGGGGGGGGGFGGGFGGGGGGGGFFFGFGGFGGGGGGGGGGGGGGGGGGGGGGFGGGGGGGGGGGGGGGGGGGGGGGGFGGGFGE58CFFDC7EGGGGGCFGGFGG7*:=DED:7FDFC?DGGCD<BFBFFF?:CFGG4==BFFFFFFF3>:0>@6FFFFED;
@M04650:207:000000000-C238N:1:1101:5454:6195 1:N:0:19
ACTCCTACGGGAGGCAGCAGTAGGGAATCTTCGGCAATGGACGAAAGTCTGACCGAGCAACGCCGCGTGAGTGAAGAAGGTTTTCGGATCGTAAAACTCTGTTGTTAGAGAAGAACAAGGATGAGAGTAAAACGTTCATCCCTTGACGGTATCTAACCAGAAAGCCACGGCTAACTACGTGCCAGCAGCCGCGGTAATACGTAGGTGGCAAGCGTTGTCCGGATTTATTGGGCGTAAAGCGAGCGCAGGCGGTTTCTTAAGTCTGATGTGAAAGCCCCCGGCTCAACCGGGG
+
CFEEFGGGGGCCFGGGGGGGGGGGGGGFCGGGEGGGGGGFEFGGGEGDFFFFGFGGGGEGGGGGGGGGGGGCECFAFGGGFFGGG7=CFGDGGGGGGFFGGGFDEE9FFGGGFGGGGCFFGFFDFCFFBFFGFFGGGGGFFDGFF9F@ECCGGGCFGGGGCFGDEGCGC7:C:FFGGGGGCG>,?DD@FGGGC>B:899CC++BEGGFGCFGGECEEDGGGG*/8<?<FG?CFGGEC37C;>EDGGGGBGGGDGGFFF49FFGFBCC>=F4*/9F4::DBEFD>*9@?>3>9
@M04650:207:000000000-C238N:1:1101:12942:6202 1:N:0:19
ACTCCTACGGGAGGCAGCAGTGGGGAATATTGGACAATGGACCAAAAGTCTGATCCAGCAATTCTGTGTGCACGACGAAGTTTTTCGGAATGTAAAGTGCTTTCAGTTGGGACGAAGAAAGTGACGGTACCAACAGAAGAAGGGGCGGCTAAATACGTGCCAGCAGCCGCGGTAATACGTATGCCCCGAGCGTTATCCGGATTTATTGGGCGTAAAGCGCGTCTAGGTGGTTTAAAAAGTCTGATGTTAAACTGCGGGGCTCAACTCCGTATTGCGTTGGAAACTGTTAGACT
+
GGGGGGGGGGGGGGGGGGGGGGGGGGGGGGGGGGGGGGGGGGGGGGFGGGGGGGGGGGGGFGGGGGGGGGGGGGGGGGGGGGGGGGGGGEGGGGGGGGGGGGGGGGGGGGGGGGGDEGGGGGGGGGGGGGGGGGGGGGGGGGGGGGGGGGGGGGGGGGGGGGGGGGGGGGGGGGGGGGGGGGGGGGFGGGGGGDGGGGGGGGGGGGGGGGGGGGGGFGGGGGGGGG6CFGGGFGGGGDDCF7FFGGFGFGGGGGGFEFEFE@GF@DGFFFF>FFFFFFGFFB=?4@FFBFFFB
@M04650:207:000000000-C238N:1:1101:25274:6219 1:N:0:19
ACTCCTACGGGAGGCAGCAGTGGGGAATTTTGGACAATGGGGGAAACCCTGATCCAGCCATGCCGCGTGCAGGAAGAAGGCCTTCGGGTTGTAAACTGCTTTTGTTAGGGAAGAAATCCTAATTGCTAATACCAGTTGGGGATGACGGTACCTAAAGAATAAGCACCGGCTAACTACGTGCCAGCAGCCGCGGTAATACGTAGGGTGCGAGCGTTAATCGGAATTACTGGGCGTAAAGCGTGCGCAGGCGGTTTTGTAAGACCGATGTGACATCCCCGGGCTTAACCTGGGACC
+
FGGGGGGGGGGGGGGGGGGGGGGGGDGGGGGGGGGFGGGGGGGGGGGGGGGGGGGGGGGGGGGGGGGGEGFGGGGGGFGGGFGGGGGDGGGGGGGGGGGGGGGGGGGFGGGGGGGGGGGGGGGGGDFGGGGGGGGGGGGGGDGGGGGDGGGGGGGFGDFGGGGGGGFCEEGGACFEGCGGGGGFFCGGGGGGGGG5FGGGGGG>CFGGGECEEGGGCGFC5*8EFFFGFF5C;E7E*095@D@BGDCCB<7CDGFF>9**+?GGBDGFF6*8=F?F6;D35><:BFFA<F@?((
@M04650:207:000000000-C238N:1:1101:24108:6290 1:N:0:19
ACTCCTACGGGAGGCAGCAGTGGGGAATATTGGGCAATGGGGGCAACCCTGACCCAGCGACGCCGCGTGAGTGAAGAAATCCTTCGGGATGTAAAGCTCTGTTGTATGGGAAGAGAAGAAGACGGTACCATACGAGGAAGCCCCGGCAAACTACGTGCCAGCAGCCGCGGTAATACGTAGGGGGCAAGCGTTGTCCGGAATTACTGGGCGTAAAGCGCACGCAGGCGGGCATATAAGTCAGATGTAAAAGGCAGGTGCTTACCATCTGTTTGTCATCTGATACTGTGTGCCT
+
GGGFGGAGGCFEEFCGCC<FC@EFGGGGFGGGCGGGFGGGDGEGGGGFGGGGFFGFFFEGGGGGGGGGECCFFGGGEFCBEEGGGGGGDFGGGGGGFGGGGFGGFCFGGGGGGGGFGCDFG,FFG@DEFDFGDGGGGE,FFGFGGCECFGGGGDGGGGFGC8FGGFG@<CFC<FCFF9?FGGGGGGGGGDGGDEGGG5E>EFCEF::5EEE5EGGFEG55EGGGG=EEEDGF4CG7CCFFB7@?>>D:=F5CFGGFFFFF79FCF406BFF?)/*=44*194C??/*.4=F<
@M04650:207:000000000-C238N:1:1101:19736:6343 1:N:0:19
ACTCCTACGGGAGGCAGCAGTGGGGAATATTGCGCAATGGGGGGAACCCTGACGCAGCCATGCCGCGTGTGTGAAGAAGGCCTTCGGGTTGTAAAGCACTTTCAGCGAGGAGGAAGGGTTCGGTGTTAATAGCACCGTTCATTGACGTTACTCGCAGAAGAAGCACCGGCTAACTCCGTGCCAGCAGCCGCGGTAATACGGAGGGTGCAAGCGTTAATCGGAATTACTGGGCGTAAAGCGCACGCAGGCGGTCTGTTAAGTCAGATGTGAAATCCCCGAGCTTAACTTGGGAAC
+
GGGGGGGGGGGGGGGGGGGGGGGGGGGGGGGGGGGGGGGGGGGGGGGGGGGFGGGGGGGGGGGGGGGGGGGGGGGGGGGGGGGGGGGGGGGGGGGGGGGGGGGGGGGGGGGGGGGGGGGGGGGGGGGGGGGGGGGGGGGGGGGGGGGEGGGGGGGGGGGGGGGGGGGGGGGGGGGGGGGGGGGGGGGGGGGGGGGGGGGGGGGGGGGGGGGGEEGGGGGGGGGGGGGGGGGC@EGGGGFDDGFFGDGDEGG<DDGFFFFFCFGGFGGFFFFFFFFFFFCE@>CFFFFADFFB>4
@M04650:207:000000000-C238N:1:1101:7420:6347 1:N:0:19
ACTCCTACGGGAGGCAGCAGTGGGGAATTTTACGCAATGGGGGAAACCCTGACGTAGCGACACCGCGTGAGCGAAGAAGCCCTTTGGGGTGTAAAGCTCTGTCAGCAGGAACGAATAAATGACGGTACCTGCAGAGGAAGCATCGGCTAACTACGTGCCAGCAGCCGCGGTAAGACGTAGGATGCGAGCGTTGTCCGGATTCATTGGGCGTAAAGAGTTCGTAGGCGGTTTGTCGCGTCTGCTGTGAAAACTCGAGGCTCAACCTCGGGCCTGCAGTGGGTACGGGCAGACT
+
GGGGGGGGGGG@FGGGGGGGGGGGGDGGGGGGGGGGGGGGGGGGGGGGGGGGGGGGGGGGGGGGGGGGGGGGGGGGGGGGGGGFGGGGGGGGGGGFGGGGGGGGGGGGGGGGGGGGGGGGGGGGGGGGGGGGGGGGGGGGGGGGDGGGGGGGGGGGGGGGGGGFGGGGGGGGECFFGFCGGGGCFGEGGGGEGGGGGGDGDGEGGG6=FCGCGGDCEFGGEGDGGGCGGGDGFGDGGGFGFGFFGGCGB7CGGGG3<>F4+9CF?FC:>D>))8)9<?:FB)7>>3>6:37:
@M04650:207:000000000-C238N:1:1101:10963:6373 1:N:0:19
ACTCCTACGGGAGGCAGCAGTGAGGAATATTGGGCAATGGGGGAAACCCTGACCCAGCAACGCCGCGTGAGGGAAGACGGTTTTCGGATTGTAAACCTCTGTCCTCTGTGAAGATAATGACGGTAGCAGAGGAGGAAGCTCCGGCTAACTACGTGCCAGCAGCCGCGGTAATACGTAGGGAGCAAGCGTTGTCCGGATTTACTGGGTGTAAAGGGTGCGTAGGCGGCTATGCAAGTCAGGAGTGAAATCTATGGGCTTAACACATAAACTGCTCTTGAAACTGTATAGCTTG
+
GGGGGGGGGGGGGGGGGGGGGGGGGGGGGGGGGGGGGGGGGGGGGGGGGGGGGGGGGGGGGGGGGGGGGGGGGGGGGGGGGGGGGGGGGGGGGGGGGGGGGGGGGGGGGGGGGGGGGGGGGGGGGGGGG8@FGGGGGGGGGGGGGGGGGGGGGGGGGGGGGDGGGGGGGGGGGGGGFGGGGGGGGGGGCGGGGGGGCCCF?FGGGGGGCFGGGFGGGGGGEDGGGGGGGGGGFGGFFGFDFDFFFFF:?DCFGGGFF:F4?FGGFGGFFFF?FFFFFBDFF4C=BFFBFFFF
@M04650:207:000000000-C238N:1:1101:4361:6385 1:N:0:19
ACTCCTACGGGAGGCAGCAGTGGGGAATCTTGCGCAATGGGGGAAACCCTGACGCAGCGACGCCGCGTGAGTGATGAAGGCCTTCGGGTCGTAAAGCTCTGTGGGGAGGGACGAATAAGTGTTGGCTAACATCCAGCATGATGACGGTACCTCCTTAGCAAGCACCGGCTAACTCTGTGCCAGCAGCCGCGGTCAGACAGAGGGTGCAAACGTTGTTCGGAATTACTGGGCGTAAAGCGCGTGTGGGCGGCGTAGCAAGTCGGGCGTGAAAGCCCACGGCTCAACCGTGGA
+
FGGGGGGGGGGGGGGEGGGGGDGGGGGGGGGFFGGGGGGGGGG>BFGGGGGFFEFGGGEGFGGGGGGGGGDGGF@FGDFGGGGGGGGGGEGGFGGGGDFGGFGGGG:FG7FFGGGD@EFGFGGACEGGFCFFG7FGGGFC,DCFCEGG><CG,,5,@FGCFGCE7FCEGGGGGFGGGGFCG9CF7*:FCEEGG*A*<FGG*0*1A??CD7EGCGG8>FGGCCCFGGF?FG=E>EDGGF:C>97@**1575>)>D5)*9.=9>)>D3/()098?5>><F385:F47FFF?BB
@M04650:207:000000000-C238N:1:1101:24528:6407 1:N:0:19
ACTCCTACGGGAGGCAGCAGTGGGGAATATTGGACAATGGGCGCAAGCCTGATCCAGCCATGCCGCGTGAGTGATGAAGGCCTTAGGGTTGTAAAGCTCTTTCGGCGGGGACGATAATGACGGTACCCGCAGAAGAAGCCCCGGCTAACTTCGTGCCAGCAGCCGCGGTAATACGAAGGGGGCTAGCGTTGCTCGGAATCACTGGGCGTAAAGGGCGCGTAGGCGGCCGTATAAGTCGGGGGTGAAAGCCTGTGGCTCAACCACAGAATTGCCTTCGATACTGTATGGCTAG
+
FFGGGFGGE:FGEGGG:FGGC<FGE7CF9FCAAFGGGGGEFFCE@GGFFGCEDFFFGFFGGDGGGGEECDFGGGGGGGGGGGGG,EFCEGGGGGGGGGGGGGGGDG7FGCCFGEG77C33@+<FEGFGGGCFFA,>7?C7FE*<:C<CEGGGCCCGGFFFC8CGEC8*CC7BFFCFECECD>EEG=CEGGECGFGC*85CGGG?CG5CC5=C@788*97C8<5CE5CEC/2:600<753C7DE@C*70<C>4:CC>@4=*:<DF5**,8B?@F==@6(:57:7F4@*,.714
@M04650:207:000000000-C238N:1:1101:17112:6407 1:N:0:19
ACTCCTACGGGAGGCAGCAGTGGGGAATCTTCCGCAATGGACGAAAGTCTGACGGAGCGACGCCGCGTGGGTGAAGAAGGCCTTAGGGTCGTAAAGCCCTGTCATTAGGGACGAATGGTAGATGGAGTAATATGTCATCTATTTGACGGTACCTAAGGAGGAAGCCCCGGCTAACTACGTGCCAGCAGCCGCGGTAATACGTAGGGGGCGAGCGTTGTCCGGAATCATTGGGCGTAAAGGGCGCGTAGGCGGGCATACAAGTCTGTTTTTAAAGTTCAGGGCTCAACCCTGTG
+
GGGGGGGGGGGGGGGGGGGGGGGGGGGGGGGGGGGGGGGGGGGGGGGGGGGGGGGGGGGGGGGGGGGGGGGGGGGGFGGGGGGGGGGGGGGGGGGGGGGGGGGGGGGGGGGGGGGGGGGGGGGGFFFGGGGGGGFGCDFDGEGGGGGGGGGGGGGCGGGGGG:,DFFGGGGGGGGGGGDGGGFFGFFFGGGGGGE8EGFGGGGGGGGEGGGGGDGCGDGGG58:8FGFEGGGFGDG5<=F@G359D<CBGG3C)9:?F?FFFGGFFGFFFFF==FFBD7BF:>F?FF:8<4,8
@M04650:207:000000000-C238N:1:1101:22006:6415 1:N:0:19
ACTCCTACGGGAGGCAGCAGTGAGGAATATTGGTCAATGGGCGAGAGCCTGAACCAGCCATGCCGCGTGCAGGATGACGGCCCTACGGGTTGTAAACTGCTTTTGTACGGGGGCAAACCCTTCTTTGCGAAGGAGGTTGAGAGTACCGTACGAATAAGGATCGGCTAACTCCGTGCCAGCAGCCGCGGTAATACGGAGGATCCGAGCGTTATCCGGATTCATTGGGTTTAAAGGGTGCGTAGGCGGCTTTATAAGTCAGCGGTGAAAGGCTGGGGCTCAACCCTAGCAGCGCCG
+
GGGGGGGGGGGGGGGGGGGGGGGGGGGGGGGGGGGGGGGGGGGGGGGGGGGGGGGGGGGGGGGGGGGGGGGGGGGGGGGGGGGGGGGGGGGGGGGGGGGGGGGGGGGGGGGGGGGGFGGGGGGFFFBFGCGEEDFGCGGFGFGGGGGGGGGGGGGGGGGGGFGGGCEGGGGGGFFGGGEGGGGGDGGGGEEGGGGGDGEEFGGGCEGGEGG=CCGGGGGGGGFD?FAEGGEFBGGFGD>D>DFFGGGGEGGF7C>F?FFFE@<D39FD>>?FFFFE0:GFFBGFFFF<FF:BF0
@M04650:207:000000000-C238N:1:1101:8773:6436 1:N:0:19
ACTCCTACGGGAGGCAGCAGTGGGGAATATTGCACAATGGGCGCAAGCCTGATGCAGCCATGCCGCGTGTGTGAAGAAGGCCTTCGGGTTGTAAAGCACTTTCAGCGAGGAGGAAGGTGGTGAACTTAATACGTTCATCAATTGACGTTACTCGCAGAAGAAGCACCGGCTAACTCCGTGCCAGCAGCCGCGGTAATACGGAGGGTGCAAGCGTTAATCGGAATTACTGGGCGTAAAGCGCACGCAGGCGGTTTGTTAAGTCAGATGTGAAATCCCCGGGCTCAACCTGGGAAC
+
GGGGGGGGGGGGGGGGGGGGGGGGGGGGGGGGGGGGGGGGGGGGGGGGGGGGGGGGGGGGGGGGGGGGGGGGEGGGGGGGGGGGGGGGGGGGGGGGGGGGGGGGGGGGGGGGGGGGGGGGGGGGGGGGGGGGGFGFFGGGGGGFGGGEFEGGGGGGGGGGGFGCFGFEGGGGGGGGGDGFGGGGGFFFGCEEGGGGGGGGC**=EGGEFGGGGGGDFFGGGGE=FDFGFGGGEGDE3*1/7CBEGGDGDDD)>3<>FFBFG?GC6026BFFFF=F4:3CD:1CFFFF>BFFF?8
@M04650:207:000000000-C238N:1:1101:4496:6536 1:N:0:19
ACTCCTACGGGAGGCAGCAGTGGGGAATATTGGACAATGGGCGCAAGCCTGATCCAGCCATGCCGCGTGAGTGATGAAGGCCTTAGGGTTGTAAAGCTCTTTCGGCGGGGACGATAATGACGGTACCCGCAGAAGAAGCCCCGGCTAACTTCGTGCCAGCAGCCGCGGTAATACGAAGGGGGCTAGCGTTGCTCGGAATCACTGGGCGTAAAGGGCGCGTAGGCGGCCGTATAAGTCGGGGGTGAAAGCCTGTGGCTCAACCACAGAATTGCCTTCGATACTGTATGGCTAG
+
DGGGGGGFDGGGFGEEGEGGGGGGDBFGGCFF@FGGCEFGGGG::FGGGFGFAEFAEGGGGFGGEGGEDGGGGGGGCDGGGGGGGGGGGGGGGGGGGGGGGFGGGGCGGGGGGGDFCECFGG7FGGGG*FFGEFGGGFGFFGGGEBFGGGGGCCFGGGGGDFGGCEGE<EFGGGGC*:CEGGGEFDG>;CEG+<CGEEGGGGF+@FGGCGGG7EEG5CGGGGGG8CEEGG8CFGFGGGFD337BFGFFFGC<FFFFFF*=CFGG4CF)9FFB*9=76178>>FFFF?(3)?:
@M04650:207:000000000-C238N:1:1101:22135:6536 1:N:0:19
ACTCCTACGGGAGGCAGCAGTAGGGAATCTTCGGCAATGGACGAAAGTCTGACCGAGCAACGCCGCGTGAGTGAAGAAGGTTTTCGGATCGTAAAACTCTGTTGGTAGAGAAGAACGTTGGTGAGAGTGGAAAGCTCATCAAGTGACGGTAACTACCCAGAAAGGGACGGCTAACTACGTGCCAGCAGCCGCGGTAATACGTAGGTCCCGAGCGTTGTCCGGATTTATTGGGCGTAAAGCGAGCGCAGGTGGTTTATTAAGTCTGGTGTAAAAGGCAGTGGCTCAACCATTGTT
+
GGGGGGGGGGGGGGGGGGGGGGGGGGGGGGGGGGGGGGGGGFGGEDGGGGGGGGGGGGGGGGGGGGGGGGGFGGGGGGFGGGGGGGGGGGGGGGGGGGGGFGC?CFFGFGFGGGGGGGGGGGGGGCGGGGGFGGGGGGGGGGGGFGGGGGGGGGGGEGGGGFF@EGGFEGGGGFGGGGGGFGGGGGGGGFEGGGGGEGGGGGFFEGGGGGDGGGGGGGGFGG858EF9?FGGFGGCDGFCEGFFDGGGEFGGD<F??F6=E7CFFGGFFFFFF?EF<?F@F?C6FF??6FF>>)
@M04650:207:000000000-C238N:1:1101:17932:6586 1:N:0:19
ACTCCTACGGGAGGCAGCAGTGGGGAATATTGCACAATGGGCGAAAGCCTGATGCAGCGACGCCGCGTGAGGGAAGAAGGTTTTCGGATTGTAAACCTCTGTCTTCGAGGACGAAGAAGTGACGGTACTCGAGGAGGAAGCCACGGCTAACTACGTGCCAGCAGCCGCGGTAAAACGTAGGTGGCAAGCGTTGTCCGGAATTACTGGGTGTAAAGGGAGCGCAGGCGGGATGCCAAGTTGGACGTGAAATCTATGGGCTCAACCCATAGCGTGCGTTCAAAACTGGCGTTCTTG
+
GGGGGGGGGGGGGGGGGGGGGGGGGGGGGGGGGGGGGGGGGGGGGGGGGGGGGGGGGGGGGGGGGGGGGGGGGGGGGGGGGGGGGGGGGGGGGGGGGGGGGGGGGGGGGGGGGGGGGGGGGGGGGGGGGGGGGGGGGGGGGGGGGGGGGGGGGGGGGGGGGGGGGGGGGGGGGGGGGCFGGGBFGGGGGGGGGGGGGGGGGGGGGGGGGGGG7?CGGGGGGGGGGGGGGGGGFGGGGGFGFFFEGGG3=FGFGGGFF:5>GF<FFGG?FFE>@EE@FFGFFFGFFFFFFEFFFF
@M04650:207:000000000-C238N:1:1101:12627:6595 1:N:0:19
ACTCCTACGGGAGGCAGCAGTGGGGAATTTTGGACAATGGGGGAAACCCTGATCCAGCCATGCCGCGTGCAGGAAGAAGGCCTTCGGGTTGTAAACTGCTTTTGTTAGGGAAGAAATCCTAATTGCTAATACCAGTTGGGGATGACGGTACCTAAAGAATAAGCACCGGCTAACTACGTGCCAGCAGCCGCGGTAATACGTAGGGTGCGAGCGTTAATCGGAATTACTGGGCGTAAAGCGTGCGCAGGCGGTTTTGTAAGACCGATGTGAAATCCCCGGGCTTAACCTGGGAAC
+
GGGGGGGGGGGGGGGGGGGGGGGGGGGGGGGGGGGGGGGGGGGGGGGGGGGGGGGGGGGGGGGGGGGGGGGGGGGGGGGGGGGGGGGGGGGGGGGGGGGFCGGGGGGGGGGGGGGGGGGGGGGGGGGGGGGGGGGGGGGGGGGGGGGGGGGGGGGGGGGGGGGGGGGGGGGGGGGGGGGGGGGGGGGGGGGGGGGGGGGGGGGGGGGGGEEGGGGGGGGGEGGCFGGGGGGGFGGGGGFGFGFFGGGGFGGCGCGFFFFFCFGGFGGFFFFFFF4::BGDEFGFFFFF?FFFB1
@M04650:207:000000000-C238N:1:1101:13956:6644 1:N:0:19
ACTCCTACGGGAGGCAGCAGTGGGGAATATTGCACAATGGAGGAAACTCTGATGCAGCGACGCCGCGTGAGGGAAGAAGGTTTTCGGATTGTAAACCTCTGTCTTCGGGGACGATAATGACGGTACCCGAGGAGGAAGCCACGGCTAACTACGTGCCAGCAGCCGCGGTAAAACGTAGGTGGCAAGCGTTGTCCGGAATTACTGGGTGTAAAGGGAGCGCAGGCGGAATGGTAAGTTGAATGTGAAAACTATGGGCTCAACCCATAGACTGCGTTCAAAACTACTGTTCTTG
+
GGGGGGGGGGGGGGGGGGGGGGGGGEGGGGGGGGGGGGGGGGGGGGGGGGGGGGGGGGGGGGGGGGGGGECGGGGGGGGGGGGGGGGGGGGGGGGGGGGGGGGGGGGGGGGGGGGGGGGGGGGGGGGGGGGGGGGGGFFGGGGGGGGFGGGGGGGGGFGGGGFGGGGGGGGGFGC<CFGGGGGGGGGGGGGGGGGGGGGGGGGGGGGGCCCGGGGGGGDGGGGGGGGCFGC?@?D<DG?GFGFFGGCDFGGGFGFFFFFFGFGGFGFFFFFFF>@FBAGFFB=FF?@BA?=9
@M04650:207:000000000-C238N:1:1101:17397:6672 1:N:0:19
ACTCCTACGGGAGGCAGCAGTGGGGAATATTGCACAATGGGCGCAAGCCTGATGCAGCCATGCCGCGTGTGTGAAGAAGGCCTTCGGGTTGTAAAGCACTTTCAGCGAGGAGGAAGGGTTCGGTGTTAACAGCATCGTTCATTGACGTTACTCGCAGAAGAAGCACCGGCTAACTCCGTGCCAGCAGCCGCGGTAATACGGAGGGTGCAAGCGTTAATCGGAATTACTGGGCGTAAAGCGCACGCAGGCGGTCTGTTAAGTTAGATGTGAAATCCCCGAGCTTAACTTGGGAAC
+
GGGGGGGGGGGGGGGGGGGGGGGGGGGGGGGGGGGGGGGGGGGGGGGGGGGGGGGGGGGGGGGGGGGGGGGGGGGGGGGGGGGGGGGGGGGGGGGGGGGGGGGGGGGGGGGGGGGGGGGGGGGGGGGGGGGGGGGGGGGGGGGGGGGGGGGGGGGGGGGGGGGGGGFGGGGGGGGGGEFFGEGGGGGGGGGGGGGGGGGGGGGGGGGGFGGGGGGGGGGGGGGGGGGGGFGGFGGGCC?CEGFFGGGGFGGGGGGFFFFFGFGG4FG2*=FFFFFFFFGFEFG?FFFAAFFFF4
@M04650:207:000000000-C238N:1:1101:4513:6675 1:N:0:19
ACTCCTACGGGAGGCAGCAGTGGGGAATATTGGGCAATGGGGGGAACCCTGACCCAGCGACGCCGCGTGAGTGAAGAAATACTTCGGGATGTAAAGCTCTGTTGTATGGGAAGAGAAGCAGACGGTACCATACGAGGAAGCCCCGGCAAACTACGTGCCAGCAGACGCGGTAATACGAAAGGGGCAAGCGTTGTCCGGAATTACTGGGCGTGAAGCGGACGCAGGCGGGGTTATCAGACAGAGGTAGAAGACAGGTGGTTAACATCTGGTGGTCATCTGCTAATGTAAGCCT
+
<EFGFGGGGGGGEGEFFEEFEFGGGGGDGGFA9CFEFFGGGDFG@CD@FFEEFFF88<CCFCDFEEGEGEE,FFAFFF@E,=FGFEEECFGGGG9DF,FFFG;FFCCC>FGGGFG@8FFFC,<FGGGGFF@F,4*<*:FF*24CEG**/A8EG?C8@>F7<E***2:C8C888:C@C*:**/8*/*;*//*2*;<C;8*/8:<<0+35*:7*;A+0*)9)*)*/25::*)2*)<:C7*0*7*))22**/0***996?)7)+/**0976*/))8***)6?*740*19/:)692
@M04650:207:000000000-C238N:1:1101:27115:6688 1:N:0:19
ACTCCTACGGGAGGCAGCAGTGGGGAATATTGCACAATGGGGGAAACCCTGATGCAGCGACGCCGCGTGGGGGATGACGGCCTTCGGGTTGTAAACCTCTTTCAGTAGGGAAGAAGCCTTCGGGTGACGGTACCTGCAGAAGAAGCACCGGCTAACTACGTGCCAGCAGCCGCGGTAATACGTAGGGTGCGAGCGTTGTCCGGAATTATTGGGCGTAAAGAGCTCGTAGGTGGTCTGTTGCGCCTGCTGTGAAAACATCCCGCTCAACGGGGTGCGTGCAGTGGGTACGGGC
+
GGGGGGGGEGCGFGGGGGGGGGGGGGGFGGGGGGGGGGGGGGGGGGGGGGGGGGGGGGGGGGGGGGGGGGGGGGGGGGGCGGGGGGGGGGGGGGGGGGGGGGGGGGGGGEGGFGGGGGGGGFGDFGGGGGGGGGGGGGF=CFGFGGGFGGDGGEGGGGGGGGGGGGGGGDFEGEEEGGGFGGFCGEGGGGGCGGGEGGGGGGG>?FFFGGG6FFGGDDGFGFFGGGEECC<CFGGFGGFGFGE>GCFFFC4C7::?>?FFG>DG;3D:@3>3;)0;:BGFBB4:FEF?B37>
@M04650:207:000000000-C238N:1:1101:4035:6691 1:N:0:19
ACTCCTACGGGAGGCAGCAGTGGGGAATTTTCCGCAATGGGCGAAAGCCTGACGGAGCAATGCCGCGTGGAGGTAGAAGGCCTACGGGTCGTGAACTTCTTTTCCCGGAGAAGAAGCAATGACGGTATCTGGGGAATAAGCATCGGCTAACTCTGTGCCAGCAGCCGCGGTAATACAGAGGATGCAAGCGTTATCCGGAATGATTGGGCGTAAAGCGTCTGTAGGTGGCTTTTTAAGTCCGCCGTCAAATCCCAGGTCTCAACCCCGGACAGGCGGTGGAAACTACCACGCTGG
+
GGGGGGGGGG>FGGGGGGGGGFGGGGGGGGFFEFGGGGGCFGGGGG7FGGGGFEFGGGFFFFFGDGGGGCCCC@<FDG9FGGGGGGGDCCGGDGGGGGGGGGGG<FFGCFGGGFCACCGG<FDFECD7BFGG8+:>FCFDGFDFG+3D@FFGFGGFF=AEGG,DEFGGDCBEGAGGGGGGGGGD79+?C5C7C>FGGGGGGCCFGGFCFGGGCFF+>7CC=CGGFCC=CDAFFGF+*:77597:/7<D*:CG:C*7/9=*08FGFGD0:5555;>5>BGFF)*1*0)8)734:>
@M04650:207:000000000-C238N:1:1101:8772:6746 1:N:0:19
ACTCCTACGGGAGGCAGCAATAGGGAATCTTCGGCAATGGACGAAAGTCTGACCGAGCAACGCCGCGTGAGTGAAGAAGGTTTTCGGATCGTAAAACTCTGTTGTTAGAGAAGAACAAGGATGAGAGTAAAACGTTCATCCCTGACGGTATCTAACCAGAAAGCCACGGCTAACTACGTGCCAGCAGCCGCGGTAATACGTAGGTGGCAAGCGTTGTCCGGATGTATTGGGCGTAAAGCGAGCGCAGGCGGTTTCTTAAGTCTGATGTGAAAGCCCCCGGCTCAACCGGGGAGG
+
FGGGGGGGGGGGGGGGGGGFGGGGGGGGGGGFGGGGG<EGGGGGGGGGGFGECGEEGGGGGGGGGGGGGGGGGGGEGGGGGGGGGGGGCFGDFCFGGGGFGGGGEEEG9FGGGGGGGGGGGGGGGGGGGGGGFGCFGGGGGFGGGGGGGFGGGGFCGGGGGGGGGGGGGGGGGGGGGGGFGGGFCGGGGEGEGGGEFGCD:BF7BFGGGGGGGGCE*;DD59:*3CFGFGGGFGGGGG?D@<B@GGGGFGG7C3C=FFF?097>B**.67==4?7><>DFFFG6@4:-(7>01(
@M04650:207:000000000-C238N:1:1101:16781:6774 1:N:0:19
ACTCCTACGGGAGGCAGCAGTGGGGAATATTGGACAATGGGCGCAAGCCTGATCCAGCCATGCCGCGTGGGTGAAGAAGGCCTTCGGGTTGTAAAGCCCTTTTGTTGGGGAAGAAATCGTACGGGTGAATATCCCGTGCGGATGACGGTACCCAAAGAATAAGCACCGGCTAACTTCGTGCCAGCAGCCGCGGTAATACGAAGGGTGCAAGCGTTACTCGGAATTATTGGGCGTAAAGCGTGCGTAGGCGGCCTGTTAAGTCTGTCGTGAAAGCCCTGGGCTCAACCTGGGAAT
+
GGGGGGGGGGGGGGGGGGGGGGGGGGGGAFGGGFFFGGGGGGGGGGGGGGGGCFGGGGEGGGGGGGGGGGE:CFCFFFGGDGGGGFGGGGGGGGGG9EFG<FEFG?8FGEGGDGGAFEEFFGGCFBFDEGGGGGGGE+=CC@FFF=F+CFGG:>:<FGG:BFFD9FFGGGGGGGGCFGGGGGGGGGGGGGCEGGGGGGGF=CGGGGGGFGGGGGGG5CFCGGDFEG+<FGFF@GGGG7/9:DBEGDDGFGG))9>*9BBFGFC:67<:DFFFFF4;?,<:F?C?F?5,8:>1?.
@M04650:207:000000000-C238N:1:1101:25109:6778 1:N:0:19
ACTCCTACGGGAGGCAGCAGTGGGGAATATTGGGCAATGGGGGAAACCCTGACCCAGCGACGCCGCGTGAGTGAAGAAATCCTTCGGGATGTAAAGCTCTGTTGTATGGGAAGAGAAGAAGACGGTACCATACGAGGAAGCCCCGGCAAACTACGTGCCAGCAGCCGCGGTAATACGTAGGGGGCAAGCGTTGTCCGGAATTACTGGGCGTAAAGCGCACGCAGGCGGGCATATAAGTCAGATGTAAAAGGCAGGTGCTTACCATCTGTTTGTCATCTGATACTGTGTGCCT
+
GGGGGGGFGCGGGGGGGGGGGGGGGGGGGGGGGGGGGGGGGGGGGGGGGGGFFGGGGGGGGGGGGGGGGGGGGGGGGGGGGGGGGGGGGGGGGFFGGGGGGGGGGGFGGGGGGGFGGGGGGFGGGGGGGGGGGGGGGGGGGCFGGGGGGGGGGGGGGGGGGGGGGGGGGGGGGGFDFGGGBBGGGGGFGGGGGGGGG58CFFGGGGDC>CEGGGDCCD3CGGGGCGGGGGDG:FFGC7=>FCBBGGGF@FDGGGD)))=6<@<FFGG<FF??@FFFFFCFFFGF=B4<7FB9
@M04650:207:000000000-C238N:1:1101:16539:6877 1:N:0:19
ACTCCTACGGGAGGCAGCAGTGGGGAATATTGGGCAATGGGGGAAACCCTGACCCAGCAACGCCGCGTGAGGGAAGAAGGCTTTCGGGTCGTAAACCTCTGTCCCATGTGAAGAGAAGAAGACGGTAGCATGGGAGGAAGCCCCGGCTAACTACGTGCCAGCAGCCGCGGTAATACGTAGGGGGCAAGCGTTGTCCGGAATGATTGGGCGTAAAGGGCGCGTAGGCGGCCTGTTAAGTCTGGAGTGGAAGTCCCGCTTTCAAGGTGGGAATTGCTTTGGAAACTGATAGGCTTG
+
GGGGGGGGGGGGGGGGGGGGGGGGGGGGGGGGGGGGGGGGGGGGGGGGGGGGGGGGGGGGGGGGGGGGGGGGGGGGGGGGGGGGGGGGGGGGGGGGGGGGGGGGGGGGGGGGGGGGGGGGGGGGGGGGGGGGGGGGGGGGGGGGGGGGGGGGGGGGGGGGCFGGGGGGGGGGGGGGGGGGGGGGDGGGFGGGGGGGGGGCEGGGGGGGGGGGGGGGGGGDGGGGGGGGGGGGFGG9DFFGFGFFGGGG45DC>FGFFFFFG?F<@FGFF).?FFFFAAGFFFGFF9FFA69::3
@M04650:207:000000000-C238N:1:1101:4979:6904 1:N:0:19
ACTCCTACGGGAGGCAGCAGTGGGGAATATTGCACAATGGAGGAAACTCTGATGCAGCGACGCCGCGTGAGGGAAGAAGGTTTTCGGATCGTAAAACTCTGTTGGTAGAGAAGAACGTTAAGTAGAGTGGAAAATTACTTAAGTGACGGTATCTAACCAGAAAGGGACGGCTAACTACGTGCCAGCAGCCGCGGTAATACGTAGGTCCCAAGCGTTGTCCGGAATTATTGGGTGTAAAGGGAGCGCAGGCGGGATGCCAAGTTGGACGTGAAATCTTTGGGCTCAACCCATAGG
+
EFGGGGGGGGG;FGGGDGGGGGGGGGGGGGGGFGGGGGGGFCFGGFFGGGGGGGGFFFCGGGGGGGGGGGGGGGGGGGGGFGGGGGGCFGGFGFGGGGGFFGGG,BFGFFGGGGGGCF8A@F,?C@A<<FFGGGGGGGG<FBEFFAFGGGGGFGGFGFGFG7DFFCFGGGDEGGFGFFFGFFFEGFGGFFEEGGEDEGFEGFCGGG?C5<;5CE88CD?DEDE5=CC7FGGFEEC9*:=735:>DC7<7/)9)73).)96=FGGFD72B57)*1*9)6>F3(2)105(-)),))
@M04650:207:000000000-C238N:1:1101:12252:6941 1:N:0:19
ACTCCTACGGGAGGCAGCAGTTGGGAATATTGCACAATGGGGGAAACCCTGATGCAGCGACGCCGCGTGGAGGAAGAAGGTCTTCGGATTGTAAACTCCTGTTGTTGGGGAAAAAGAGGATGGTACCCAACAAGGAAGTGACGGCTAACTACGTGCCAGCAGCCGCGGTAAAACGTAGGTCCCAAGCGTTGTCCGGAATTACTGGGTGTAAAGGGAGCGCAGGCGGGTATGCAAGTTGGGAGTGAAATACATGGGCTCAACCCAGGAACTGCTCTCAAAACTGTGTATCTTG
+
GFGGGFFGGGGGGGGG@FGGG,CFEGFGFGGGFGFGCGFGF@EGGGGGGGFGGGGGGGGGGGDFEEGGE@FGGGGCFEGGGGGGGGGCEGGGDFEFGGGGGGFGGGGGGGEEGGDGF,A,DFCFF9<8EFGFFCDECDFF9>FFDGGGDFGGFGFF@9@EF7CCECEC18C@FGGGFCFC9,=?FFGG8B=:CCCECGGGG9CCF53::<0:<+CE:)/>83?=*77/:9C+0<F+0?)>595>C>F74***2**)))19*)1*)**(.6669F6=><CFF:C76==))//:
@M04650:207:000000000-C238N:1:1101:7021:6946 1:N:0:19
ACTCCTACGGGAGGCAGCAGTGGGGAATATTGCACAATGGGCGCAAGCCTGATGCAGCCATGCCGCGTGTGTGAAGAAGGCCTTCGGGTTGTAAAGCACTTTCAGCGAGGAGGAAGGGTTCGGTGTTAACAGCATCGTTCATTGACGTTACTCGCAGAAGAAGCACCGGCTAACTCCGTGCCAGCAGCCGCGGTAATACGGAGGGTGCAAGCGTTAATCGGAATTACTGGGCGTAAAGCGCACGCAGGCGGTCTGTTAAGTTAGATGTGAAATCCCCGAGCTTAACTTGGGAAC
+
GGGGGGGGGGGGGGGGGGGGGGGGGGGGGGGGGGGGGGGGGGGGGGGGGGGGGGGGGGGFGGGGGGGGEGGGGGGGGGGGGGGGGGGGGGGGGGGGGGGGGGGGGGGGGGGGGGGFGGFGG>GFGGGGGGGGGGGGGGGGGGCGGGGFGGGGGGGGGGGGGGGGGGGGGGGGGGGGGGGGGGGGGFGGGGGGGCEGGGGGGGGGGGGGGFCFGGGGGGGGGDCFFGGGFGFFE5D:FGFGEGFFGGGGDGGGDGG?F?FF7@GGFCDBFFFFFFFFFFDEFFCFFFFAAFFFF(
@M04650:207:000000000-C238N:1:1101:21869:6967 1:N:0:19
ACTCCTACGGGAGGCAGCAGTGAGGAATATTGGACAATGGGCGAGAGCCTGATCCAGCCATGCCGCGTGAAGGCTACGGCCCTATGGGTCTTAAACTTCTTTTGTACGGGAGCAATAAGGGTCACGTGTGGTCCGACGAGAGTACCGTACGAATAAGCATCGGCTAACTCCGTGCCAGCAGCCGCGGTAATACGGGGGGTCCAAGCGTTATTCGGAATCATTGGGTGTAAAGCGCATGTAGGCGGTTGGGTATGTCAGATGTGAAAGCCCGGGGCTTAACCCCGGAAGTGCATT
+
GGGGGGGGGGGGGGGGGGGGGGGGGGGGGGGGGGGGGGGGGGGGGGGGGGGGGGGGGGGGGGGGGGGGGGGGGGGFGEGGGGGGGGGGGGGGGGGGGGGGGGGGGGFGGGGGGGGGGFFCEFGGGGGGGGGGGGGGGGGGGGGGGGGGGGGGGGGGGGGGGGGGGGGGGGGGGGGGGGGDGGGGGGGGGGGGGGGGGGGGEFGGGGGEGGFFGGG5=GGGGGGGGGGGGGGGFGGGGGFG?GFFGG35@GDGGGGFFFF?FFFF=CFF>FFF5>DB?>FFF4D>EE39BFFA4<
@M04650:207:000000000-C238N:1:1101:24367:6977 1:N:0:19
ACTCCTACGGGAGGCAGCAGTGGGGAATATTGGGCAATGGGCGCAAGCCTGACCCAGCAACGCCGCGTGAAGGAATAAGGTTTTCGGATTGTAAACTTCTGATCTTGGGGACGAAAAAAATGACGGTACCCAAGGAGAAAGCCCCGGCTAACTACGTGCCAGCAGCCGCGGTAATACGTAGGGGGCAAGCGTTGTCCGGAATTACTGGGCGTAAAGGGAGCGTAGGCGGCAATGCAAGTCAGATGTGAAATACCCGGGCTTAACCTGGGGGGTGCATCTGAAACTGTGTAGCTG
+
GGGGGGGGGGGGGGGGGGGGGGGGGGGGGCFGGFGGGGGGGGGCGGGGGGFDGFGFFGGGGGGGGGGFBG@FEGGGGGGGGCGGGGGGGGGGGGGGGGGGGGGFGGGGFDC+CGGGGGGGGGGGGGGGGGCFGFGGGGGGGG7EFGED*CFFCFGGGGGCFFGFGGGGGGDEEGGGGEFGGGGGEGGGGGCE>E;CFEE>CFCFGGGCFGE:8CFGFDGCE<CDEEGGGDEE4C<FFGFC=C6=DF>C9:7C:96355>3EFGGFGGF>)55BFFF<>C@64:=?70:<?B)-)
@M04650:207:000000000-C238N:1:1101:25967:6997 1:N:0:19
ACTCCTACGGGAGGCAGCAGTGGGGAATATTGCACAATGGGCGCAAGCCTGATGCAGCCATGCCGCGTGTATGAAGAAGGCCTTCGGGTTGTAAAGCACTTTCAGCGAGGAGGAAGGGTTCGGTGTTAATAGCACCGTTCATTGACGTTACTCGCAGAAGAAGCACCGGCTAACTCCGTGCCAGCAGCCGCGGTAATACGGAGGGTGCAAGCGTTAATCGGAATTACTGGGCGTAAAGCGCACGCAGGCGGTCTGTTAAGTCAGATGTGAAATCCCCGAGCTTAACTTGGGAAC
+
GGGGGGGGGGGGGGGGGGGGGGGGGGGGGGGGGGGGGGGGGGGGGGGGGGGGGGGGGGGGGGGGGGGGGGGGGGGGGGGGGGGGGGGGGGGGGGGGGGGGGGGGGGGGGGGGGGGGGGGGGGGGGGGGGGGGGGGGGGGGGGGGGGGGGGGGGGGGGEFGGGGGGGGGGGGGGGGGGGGGGGGGGGGGGGGGGGGGGGGGGGGGGGGGGGGGGGGGGFGGGGGGGGGGGGGGFEDEGGFGFGFFGGGGFGGGGGGFFFFFDFGGFFGDFFFFFFFFFFGFF>FFFFFFBFF??4
@M04650:207:000000000-C238N:1:1101:27651:6997 1:N:0:19
ACTCCTACGGGAGGCAGCAGTGGGGAATATTGCACAATGGGCGCAAGCCTGATGCAGCCATGCCGCGTGTGTGAAGAAGGCCTTCGGGTTGTAAAGCACTTTCAGCGAGGAGGAAGGGTTCGGTGTTAACAGCATCGTTCATTGACGTTACTCGCAGAAGAAGCACCGGCTAACTCCGTGCCAGCAGCCGCGGTAATACGGAGGGTGCAAGCGTTAATCGGAATTACTGGGCGTAAAGCGCACGCAGGCGGTCTGTTAAGCTAGATGTGAACTCCCCGAGCTTAACTTGGGAAC
+
GGGGGGGGGGGGGGGGGGGGGGGGGGGGGGGGGGGGGGGGGGGDGG@FGGGGGGGGGGEG<FGGGGGGGCEGFGAGGGGGCGGGGGG@FGGGGGGGGEGGFGGGFGD=FGGDEGFF@+:8AFEGD=:5C,C<<FF8B>=@D9@F9>F:3>:385@+@FC:F,3@>FFG77<8FGCDFEGGEC,C18:C::CC5::;9;9**:8CEEEEFGFFGG5C5*27**;:C?FFFGFF31//CGFC>3)77D3C37CDDCG7B69*+9>D77CB7@6/0/<)-255>996*/9<4?:<>,
@M04650:207:000000000-C238N:1:1101:23529:7010 1:N:0:19
ACTCCTACGGGATGCAGCAGTGGGGAATATTGGACAATGGAGGTAACTCTGATCCAGCAATTCTGTGTGCACGAAGAAGGTTTTCGGATTGTAAAGTGCTTTAAGTCGGGAAGAAAAAAATGACGGTACCGACAGAATAAGCGACGGCTAAATACGTGCCAGCAGCCGCGGTAATACGTATGTCGCAAGCGTTATCCGGAATTATTGGGCATAAAGGGCATCTAGGCGGGGTTTCAAGTCGACGGTGAAAACTAGTGGCTCAACCATTAGCTTGCCGACGAAACTGAAATTCT
+
GGGGGGGGGGGGGGGGGGGGGGGGGGGGGGGGGGGGGGGGGGGDGGGGGGGGGGGGGGGGGGGGGGGGGGGGGGGGGGGGGGGGGGGEGGGGGFGGGGGGGGGGGFGGGGGGGGGGGGGGGGGGGGGGGGGGGGGGGGGCGGGFGGEECGGGGGGGGGGGGGGGGGGGDGEGGGGGGGGGGGGGGGGGGGGEEGGGGGGEGGCGGGGFGGF=GFFGGGGGFGGGGGFEGGGGF5FEGF7FFGDEGGGGFFFGFGFFFF:5E@GGFGGBFFFFFF:FFFG)86DE=F?<4@BAA
@M04650:207:000000000-C238N:1:1101:17218:7069 1:N:0:19
ACTCCTACGGGAGGCAGCAGTGGGGAATATTGCACAATGGAGGAAACTCTGATGCAGCGACGCCGCGTGAGGGAAGAAGGTTTTCGGATTGTAAACCTCTGTCTTCGGGGACGATAATGACGGTACCCGAGGAGGAAGCCACGGCTAACTACGTGCCAGCAGCCGCGGTAAAACGTAGGTGGCAAGCGTTGTCCGGAATTACTGGGTGTAAAGGGAGCGCAGGCGGAATGGTAAGTTGAATGTGAAAACTATGGGCTCAACCCATAGACTGCGTTCAAAACTACTGTTCTTG
+
GGGGGGGGGGGGGGGGGGGGGGGGGGGGGGGGGGGGGGGGGGGGGGGGGGGGGGGGGGGGGGGGGGGGGGGGGGGGGGGGGGGGGGGGGGGGGGGGGGGGGGGGGGGGGGGGGGGGGGGGGGGGGGGGGGEGGGEGGGGGGGGGGGGGGGGGGGGGGGFGGGGGGGGGGGGCGGEGGGGGGGGGGGGGEDGGGGGGGDCDGGGFGGGGEG9CFGGFGGGGGGGGGGEEGGFEFGGGFGFGBFFFGCFCFGDGCGGFF:FFG>GGFFD<FFFFFFFFFFGFFFGFFFFB>?F9
@M04650:207:000000000-C238N:1:1101:26844:7112 1:N:0:19
ACTCCTACGGGAGGCAGCAGTGGGGAATATTGCACAATGGAGGAAACTCTGATGCAGCGACGCCGCGTGAGGGAAGAAGGTTTTCGGATTGTAAACCTCTGTCTTCGGGGACGATAATGACGGTACCCGAGGAGGAAGCCACGGCTAACTACGTGCCAGCAGCCGCGGTAAAACGTAGGTGGCAAGCGTTGTCCGGAATTACTGGGTGTAAAGGGAGCGCAGGCGGAATGGTAAGTTGAATGTGAAAACTATGGGCTCAACCCATAGACTGCGTTCAAAACTACTGTTCTTG
+
GGGGGGGGGGGGGGGGGGGGGGGGGGGGGGGGGGGGGGGGGGGGGGGGGGGGGGGGGGGGGGGGGGGGGGGGGGGGGGGGFGGGGGGDDEGGGGGGGGGGGGGGGGGGGGGDGGGGGGGGGGGGGGGGFGGGGGGGGGGGGGGGGGGGGGGGGGGGGGGGGGGGGGGGGGGGGGGGGGGGGGGGGGGGGGGGGGGGGGGGGGGGGGCGEGGGGGGGGGGGGGEEGGEGCFG97:FA:FFF4DFFGGGGFGCGGGFFFFFFGFG35<DBFFFFFFFFFAGFF:76B=9)4BFA
@M04650:207:000000000-C238N:1:1101:16006:7116 1:N:0:19
ACTCCTACGGGAGGCAGCAGTGGGGAATCTTCCGCAATGGACGAAAGTCTGACGGAGCGACGCCGCGTGGGTGAAGAAGGCCTTAGGGTCGTAAAGCCCTGTCATTAGGGACGAATGGTAGATGGAGTAATATGTCATCTATTTGACGGTACCTAAGGAGGAAGCCCCGGCTAACTACGTGCCAGCAGCCGCGGTAATACGTAGGGGGCGAGCGTTGTCCGGAATCATTGGGCGTAAAGGGCGCGTAGGCGGGAATACAAGTCTGTTTTTAAAGTTCAGGGCTCAACCCTGTGG
+
FGGGGGGGGGGFGGGGGGGGGGGGGGGGGGGGGEGGGGGGGGGGGGDDFGGGGGCGGGGGGGGGGGGGGGGGGGGGGGGGGEGGGGGGGGGGGGFEDEFGFG@FFFGGFGGGGGD=<CGGGCEGGGGDFFGGFF<FGGFCEFEEGGCGGEFDGFFFFCGFDG<,>>FCFBFEGGGG9CDGFGGFD59+<BEGEE*=EDD9829@EEGCEGGGGGG5CDGFC<;7;?+C7CGCFE557**25<DDGDDDFG:)9)5:6B7??BGGFCF2?356=4*9<6CF:<4)//).45)).(
@M04650:207:000000000-C238N:1:1101:24297:7125 1:N:0:19
ACTCCTACGGGAGGCAGCAGTGGGGAATTTTGGACAATGGGGGAAACCCTGATCCAGCCATGCCGCGTGCAGGAAGAAGGCCTTCGGGTTGTAAACTGCTTTTGTTAGGGAAGAAATCCTAATTGCTAATACCAGTTGGGGATGACGGTACCTAAAGAATAAGCACCGGCTAACTACGTGCCAGCAGCCGCGGTAATACGTAGGGTGCGAGCGTTAATCGGAATTACTGGGCGTAAAGCGTGCGCAGGCGGTTTTGTAAGACCGATGTGAAATCCCCGGGCTTAACCTGGGAAC
+
GGGGGGGGGGGGGGGGGGGGGGGGGGGG@GGGGGGGGGGGGGGGGGGGGGGGGGGGGGGGFFGGGGGGGDDGGGGGGGGGGGFG?DGDBFFGGGGFFBEFGG9FFGGGGGGGGGGGDFCCEAAE<FFDCGGGFFG?AFGGGEGFF9CC>FEGGFGGFGDFGC:CCG8FEGEEFGGGGGGGGGGDGF8>BEEEG=B8BFCF+CGGGGGEEEGGGEGGF>@>?DG=FEFGGFECE*CECD?GFGD@DGGGFCDC3<<@FBFF:@<DB3<(*977@7?FB;G>;2FFFF7)8FFB?-
@M04650:207:000000000-C238N:1:1101:11936:7136 1:N:0:19
ACTCCTACGGGAGGCAGCAGTGGGGAATATTGCACAATGGGCGAAAGCCTGATGCAGCGACGCCGCGTGAGGGAAGAAGGTTTTCGGATTGTAAACCTCTGTCTTCGAGGACGAAGAAGTGACGGTACTCGAGGAGGAAGCCACGGCTAACTACGTGCCAGCAGCCGCGGTAAAACGTAGGTGGCAAGCGTTGTCCGGAATTACTGGGTGTAAAGGGAGCGCAGGCGGGATGCCAAGTTGGACGTGAAATCTATGGGCTCAACCCATAGCGTGCGTTCAAAACTGGCGTTCGTG
+
GGGGGGGGGGGGGGGGGGGGGGGGGGGGGGGGGGGGGGGGGGGGGGGGGGGGGGGGGGGDGGGGGGGGGGGGCGGGGGGGGGGGGGGGGGGGGGGGGGGGGGGGGGGGGGGGGGGGGGGGGGGGGGGGGGGGGGEGGGGGGGGGGGGGGFGGGGGGGGGGGGGGGGGGCGCCGGFGGCCFEFGGGGFGGGGGGGGGDDEGGGGGGGGGGGGFDFGGGGCDEDGGGEEGGG5CFGGCFFFGFDFEDD5>FGFFGFGF>F4<F=CFF39:@7>B>5>@::F?F<FFFFFFBFF(41
@M04650:207:000000000-C238N:1:1101:7271:7148 1:N:0:19
ACTCCTACGGGAGGCAGCAGTGGGGAATATTGGGCAATGGGGGGAACCCTGACCCAGCGACGCCGCGTGAGTGAAGAAATCCTTCGGGATGTAAAGCTCTGTTTTATGGGAAGAGAAAAAGACGGTACCATACGAGGAAGCCCCGGCAAACTACGTGCCAGCAGCTGCGGTAATACGTAGGGGGCAAGCGTTGTCCGGAATTACTGGGCGTAAAGCGCACGCAGGCGGGCTGTTAAGTCGGATGTACATGGCAGGTGCTTACCAACTGCTGATTATCTGATGCGGTAAGCCG
+
<<EFGGCFF::6@FC;@FCF@@,C+B,C<FEFGEGG8;EFCE@CCE<++BFE@FGGGFC>FCCF:E=FE++@FA,<=CFG9FA@@+35FGCFFCF3D>A33@,,8,,,3>F8B,:CC<:,<CFEC<CFFGFCFFC4*1<CC<F*C7<8*0A9EC8A*/*23AF@C*+<5C:C*++0:<@558>C5**:*81//;9@EGEG@+<:<:+2:5//;FC7*1)98)*:*:===)**)320:06*)/.)*2*2**2>FC>F9?*10)2*/**,*1)*1**8-):66)*))05-.66(
@M04650:207:000000000-C238N:1:1101:17551:7156 1:N:0:19
ACTCCTACGGGAGGCAGCAGTGGGGAATATTGGGCAATGGGGGCAACCCTGACCCAGCGACGCCGCGTGAGTGAAGAAATCCTTCGGGATGTAAAGCTCTGTTGTATGGGAAGAGAAAAAGACGGTACCATACGAGGAAGCCCCGGCAAACTACGTGCCAGCAGCCGCGGTAATACGTAGGGGGCAAGCGTTGTCCGGAATTACTGGGCGTAAAGCGCACGCAGGCGGGTTTATAAGTCAGATGTAAAAGGCAGGTGCTTACCATCTGTTTGTCATCTGATACTGTAAGCCT
+
GGGGGGGGGGGGGGGGGGGGGGGGGGGGGGGGGGGGGGGGGGGGGGGGGGGGFFGGGGGGGGGGGGGGGGGGGGGGGGFGGGGGGGGGEGGGGGGGGGGGGGFGEEGGGCFGGGFDGGGGGFGGGGGGGGGGGGGCGGGGGGGGGGGGDGGGGGEGGGGGGGGGGGGGGGGGGGGGGGGFGGGGGGGGGGGGGEGGGGGGG?EGGGGGGGGGGGGGGGDDGGGGGGGGGGGGFGGCFGBFFDFFD>CD4>DFFGG>?FFFEFFGFGGA=?6?FFFFFFG?FAFFFFFFFFF?
@M04650:207:000000000-C238N:1:1101:7238:7187 1:N:0:19
ACTCCTACGGGAGGCAGCAGTGGGGAATATTGGGCAATGGGCGCAAGCCTGACCCAGCAACGCCGCTTGCAGGAAGAATGTCTTCGGATTGTAAACTTCTGTCCTCAGGGACGAAAAAAATGACGGTACCTGAGGATGAAGCCCCGGCTAACTACGTGCCAGCAGCCGCGGCAATACGCAGGGGGCGAGCGTTGTCCGGAATTACTGGGCGTAAGGGGAGCGTAGGCGGCGATTTATGTCAGAAGTGAACTACCCGGGCTTAACCTGGGGGGTTCTACTGAAACTGGGTCGCTT
+
-<CCEFGFC7@8@7F-B,,C-,,C+6,;;<6C@,<F8C6C<8BF777,CC,6,CF,C<EFCE:F::+6=,E=FCFF4C,C??EFFFB:FFEFGF?EF9E<EFG<EEF,<,BFCCFC7FC+<B??F73++=,,,3F,,:@DDFFFG7FCFGGG;FGG7>F*78:B8>>1CC**11,5+8*=:**3B558:>E1**2+<*2;E*+<C7CECC*2*/*2:3<)*)1*256CCC82):*<*:B*/*7**22C***2*7C8@EB55:*:7*9(0)3.75)*))299<*/**0(.))(3(
@M04650:207:000000000-C238N:1:1101:4128:7232 1:N:0:19
ACTCCTACGGGAGGCAGCAGTGGGGAATATTGCGCAATGGGCGAAAGCCTGACGCAGCGACGCCGCGTGAGGGATGAAGGCCTTCGGGTCGTAAACCTCTGTCAGGAGGGAAGAACCGCCAATGGAGTAACTGCCATTGGCCTGACGGTACCTCCAAAGGAAGCACCGGCTAACTCCGTGCCAGCAGCCGCGGTAATACGGAGGGTGCAAGCGTTAATCGGAATCACTGGGCGTAAAGCGCGCGTAGGCGGCTTAGTAAGTCATGGGTGAAATCCCACGGCTCAACCGTGGAAC
+
GGGGGGGGGGGGGGGGGGGGGGGGGGGGGGGGGGGGGGGGGGGGGGGGGGGGGGDGEFGGGGGGGGGFGEFGGGEGFGGGGEGGGGGGGGGGGFFGGDGGGFGGGGGGGGGGG@FFFGGFGGGGGGGGGGCFFGGGGFGGGFGGGGGGDCFB;FFFDCCCFFGGGF,<<ECE7FEGFGGGGGGGGGFG7BEEEEGGGGCGD:CEGGGGGGFCGGGG5CCGGDGGGGGGG:CEFGGGGFFD5C>B755DFGD<9CC4669FG=:*=DD3B@??8=)),4DB:1<?6F448@B<2(
@M04650:207:000000000-C238N:1:1101:15433:7299 1:N:0:19
ACTCCTACGGGAGGCAGCAGTGGGGAATATTGGGCAATGGGGGCAACCCTGACCCAGCGACGCCGCGTGAGTGAAGAAATCCTTCGGGATGTAAAGCTCTGTTGTATGGGAAGAGAAAAAGACGGTACCATACGAGGAAGCCCCGGCAAACTACGTGCCAGCAGCCGCGGTAATACGTAGGGGGCAAGCGTTGTCCGGAATTACTGGGCGTAAAGCGCACGCAGGCGGGTTTATAAGTCAGATGTAAAAGGCAGGTGCTTACCATCTGTTTGTCATCTGATACTGTAAGCCT
+
GGGGGGGGGGGGGGGGGGGGGGGGGGGGGGGGGGGGGGGGGGGGGGGGGGGGGGGGGGGEGGGGGGGGGGGGGGGGGGFGGGGGGGGGGGGGGGGGGGGGGGGGGGGGGGGGGGGGGGGGGGGGGGGGGGGGGGGGGGGGGGGGGGGGGGGGFGGGGGGGGGGGGGGGGGGGGGGGCGGGGGGGGGGGGGGGGGGGGGGGGGGGGFGGGGGGC5EFGGGGGGGGGGGGGGCEFGGFFGFGF:FFGGGG@7CGGGGF4FFFFFGGFGGDFFFFFFFFFFGBB2?FFFFFAFFB
@M04650:207:000000000-C238N:1:1101:18907:7299 1:N:0:19
ACTCCTACGGGAGGCAGCAGTGGGGAATATTGGACAATGGGCGAAAGCCTGATCCAGCCATGCCGCGTGTGTGAAGAAGGTCTTCGGATTGTAAAGCACTTTAAGTTGGGAGGAAGGGCAGTAAATTAATACTTTGCTGTTTTGACGTTACCGACAGAATAAGCACCGGCTAACTCTGTGCCAGCAGCCGCGGTAATACAGAGGGTGCAAGCGTTAATCGGAATTACTGGGCGTAAAGCGCGCGTAGGTGGTTTGTTAAGTTGGATGTGAAAGCCCCGGGCTCAACCTGGGAAC
+
GGGGGGGGGGGGGGGGGGGGGGGGGGGGGGGGGGGGGGGGGGGGGGGGGGGGGGGGGGGGGGGGGGGGGGGGGGGGGGGGGGGGGGGGGGGGGGGGGGGGGGGGGGGGGGGGGGGGGGGGGGGGGGGGGGGGGGGGGGGGGGGGGGGGGGGGGGGGGGGGGGGGGGGGGGGGGGGGGGGGGGGGGGGGGGGGGGGGGGGGGGGGGGGGGGGGGGGGGGGGGGGGGGGGGGGGFGG=FFFGFGFFCDGGFGGCGDGF@FFFGFGFF=FBFFFFFF>FFFGE:>GFFF@:?FF7?:
@M04650:207:000000000-C238N:1:1101:9061:7304 1:N:0:19
ACTCCTACGGGAGGCAGCAGTGGGGAATATTGCACAATGGGCGCAAGCCTGATGCAGCCATGCCGCGTGTGTGAAGAAGGCCTTCGGGTTGTAAAGCACTTTCAGCGGGGAGGAAGGGTTCGGTGTTAACAGCACCGTTCATTGACGTTACCCGCAGAAGAAGCACCGGCTAACTCCGTGCCAGCAGCCGCGGTAATACGGAGGGTGCGAGCGTTAATCGGAATTACTGGGCGTAAAGCGCACGCAGGCGGTCTGTTAAGTCAGATGTGAAATCCCCGAGCTTAACTTGGGAAC
+
GGGGGGGGGGGGGGGGGGGGGGGGGGGGGGGGGGGGGGGGGGGGGGGGGGGGGGGGGGGGGGGGGGGGGGGGGCGGGGGGGGGGGGGGGGGGGGGGGGGGGGGGGGGGGGGGGG@FDDGGGGGGGGGGGGGFD7FGGGEGEGAGGGDGGGEGGGGGGGFFFGGGGGCCCEE@FGFGGGGGGGGGGG>CG8?CEG8EGGGGEGGEGGGGG=ECEGGGGGGGGGCE@CGGGGE=BEDDGDFGF3<><D9)0/>C3CG@F?FF<@FF?GGDFFFFFFFF?(1<>(9=6@?BFFF:>4
@M04650:207:000000000-C238N:1:1101:26545:7353 1:N:0:19
ACTCCTACGGGAGGCAGCAGTGGGGGATATTGCACAATGGGGGAAACCCTGATGCAGCGACGCCGCGTGAGTGATGACGGCCCTCGGGTTGTAAAGCTCTGTTATGGGGGACGATAATGACGGTACCCCATTAGAAAGCCACGGCTAACTACGTGCCAGCAGCCGCGGTAATACGTAGGTGGCGAGCGTTGTCCGGAATTACTGGGTGTAAAGGGAGCGCAGGCGGGGACTTAAGTTGGATGTGAAATACCGCAGCTTAACTGCGGGGCTGCATCCAAAACTGGGACTCTTG
+
GGGGGGGGGGGGGGGGGGGGGGGGGGGGGGGGGGGGGGGGGGGGGGGGGGGGGGGGGGGGGGGGGGGGGGGGGGGGGGGGGGGGGGGGGGGGGGGGGGGGGGGGGGGGGGGGGGGGGGGGGGGGGGGGGGGGGGGGGGGGGGGGGGGGGGGGGGGGGGGGGGGGGGGGGGGGGGGGGGGGGGGGGGGGGGGGGGGGGGGGGGGGGGGGGGGG?FGGGGGGCDGGGGGGGGGFFFCCFFFCFG?*:C>FFGGGGGGEFFFFGFGG>GGFFDEFFFFF?FGF4:GFFFF?76@D
@M04650:207:000000000-C238N:1:1101:23754:7357 1:N:0:19
ACTCCTACGGGAGGCAGCAGTGAGGAATATTGGGCAATGGGGGAAACCCTGACCCAGCAACGCCGCGTGAGGGAAGACGGTTTTCGGATTGTAAACCTCTGTCCTCTGTGAAGATAATGACGGTAGCAGAGGAGGAAGCTCCGGCTAACTACGTGCCAGCAGCCGCGGTAATACGTAGGGAGCAAGCGTTGTCCGGATTTACTGGGTGTAAAGGGTGCGTAGGCGGCTATGCAAGTCAGGAGTGAAATCTATGGGCTTAACCCATAAACTGCTCTTGAAACTGTATAGCTTG
+
GGGGGGGGGGGGGGGGGGGGGGGGGGGGGGGGGGGGGGGGGGGGGGGGGGGGGGGGGGGGGGGGGGGGGGGGGGGGGGGGGGGGGGGGGGGGGGGGGGGGGGGGGGGGGGGFGGGGGGGGGGGGGGGGGGGGGGGGGGGGGGGGGGGGGGGGGGGGGGGGGGGGGGGGGGGGGGGGGGGGGGGGGGGGGGGGGGGGGGDGGGGGDGGGGGGGGGECEDGDGGGGGGGEGGGGFFFGGGFGFGFFGGGCBDFGCFGFFFFFGFGGFFGAFFF@??FFF2C?FAGFF=FD>F@0
@M04650:207:000000000-C238N:1:1101:16233:7383 1:N:0:19
ACTCCTACGGGAGGCAGCAGTGGGGAATCTTCCGCAATGGACGAAAGTCTGACGGAGCGACGCCGCGTGGGTGAAGAAGGCCTTAGGGTCGTAAAGCCCTGTCATTAGGGACGAATGGTAGATGGAGTAATATGTCATCTATTTGACGGTACCTAAGGAGGAAGCCCCGGCTAACTACGTGCCAGCAGCCGCGGTAATACGTAGGGGGCGAGCGTTGTCCGGAATCATTGGGCGTAAAGGGCGCGTAGGCGGGAATACAAGTCTGTTTTTAAAGTTCAGGGCTCAACCCTGTG
+
GGGGGGGGGGGGGGGGGGGGGGGGGGGGGGGGGGGGGGGGGGGGFEGGGGGGGGGGGGGGGGGGGGGGGGGGGGGGGGGGGGGGGGGGGGGGGGGGGGGGGGGGGGGGFGGFGGGGGGGGGGGGGGGGGGGGGGGGGDFGGGGGGGGGGGGGGGGFGGGGGGGGGGGGGGGGFGGGFGGGGGGGGGCFGGGGGD*BCCGGGGGGGGGGGGCEGGG=CDGGGGEEGGGGGGGC5EGCD<FF>DEEGGDDFFDG<)9@F?B=EBFGFF>4@FF4BFFFFFGFFFCFFFFF?:433
@M04650:207:000000000-C238N:1:1101:15307:7402 1:N:0:19
ACTCCTACGGGAGGCAGCAGTGGGGAATATTGGGCAATGGGGGGAACCCTGACCCAGCGACGCCGCGTGAGTGAAGAAATCCTTCGGGATGTAAAGCTCTGTTGTATGGGAAGAGAAGCAGACGGTACCATACGAGGAAGCCCCGGCAAACTACGTGCCAGCAGCCGCGGTAATACGTAGGGGGCAAGCGTTGTCCGGAATTACTGGGCGTAAAGCGCACGCAGGCGGGTTTATAAGTCAGATGTAAAAGGCAGGTGCTTACCATCTGTTTGTCATCTGATACTGTAAGCCT
+
GGGGGGGGGGGGGGGGGGGGGGGGGGGGGGGGGGGGGGGGGGGGGGGGGGGGGGGGGGGGGGGGGGGGGGGGGGGGGGGGGGGGGGGGGGGGGGGGGGGGGFGGGGGGGGGGGGGGGGGGGCFGGFGGGGGGGGGGGGGGGFGGGGGGGGGGGGGGGGGGGGGGGGGGGGGGGGCFGGGGGGGGGGGGGGGGGGGGGGGGGGGGGGGFGGGGGGGGDDGGEGGGGGGGGG=E?EGDCDF>?7=FGGGDFGGGGGDFFFFFGFFGFGG>=FBFFFFFBAF@?4>F?FBDFFF?
@M04650:207:000000000-C238N:1:1101:3756:7432 1:N:0:19
ACTCCTACGGGAGGCAGCAGTGGGGAATATTGCACAATGGAGGAAACTCTGATGCAGCGACGCCGCGTGAGGGAAGAAGGTTTTCGGATTGTAAACCTCTGTCTTCGGGGACGATAATGACGGTACCCGAGGCGGAAGCCACGGCTAACTACGTGCCAGCAGCCGCGGTCAAACGTAGGTGGCAAGCGTTGTCCGGAATTACTGGGTGTAAAGGGAGCGCAGGCGGAATGGTAAGTTGAATGTGAAAACTATGGGCTCAACCCATAGACTGCGTTCAAAACTACTGTTCTTG
+
GGGGGGGGGGGGGGGGGGGGGGGGGGGGGGGGGGGGGGGGFCG7FGGAFGGGFEGFGGEFEGGGGGGGGC?8?FGGGGGGFGGGGGGEFGGGGGGG=EGGCGGAEGGGGGGGGGDGGGGG<CFGF7FFE+CC+C7*<CGFFE@FFECCCC,<<B7FF9<<7BFG:C8CF*1CCCE+=CCGF7EF9CC8;E=E7@>E88CG7+A:CGCCECCCF7>FGGGGEDCGGG**:CEG6+9<CF6C6>@F0?CCF40?D4*75@FFFFGG?94<F?F?>;37,-*9.4:?F=9:AFFF
@M04650:207:000000000-C238N:1:1101:26607:7462 1:N:0:19
ACTCCTACGGGAGGCAGCAGTGGGGAATATTGGACAATGGACCAAAAGTCTGATCCAGCAATTCTGTGTGCACGACGAAGTTTTTCGGAATGTAAAGTGCTTTCAGTTGGGACGAAGAAAGTGACGGTACCAACAGAAGAAGGGGCGGCTAAATACGTGCCAGCAGCCGCGGTAATACGTATGCCCCGAGCGTTATCCGGATTTATTGGGCGTAAAGCGCGTCTAGGTGGTTTAAAAAGTCTGATGTTAAACTGCGGGGCTCAACTCCGTATTGCGTTGGAAACTGTTAGACT
+
GGGGGGGGGGGGGGGGGGGGGGGGGGGGGGGGGGGGGGGGGGGGGGGGGGGGGGGGGGGGGGGGGGGGGGGGGGGGGGGGGGGFGGGGGGGGGGGGGGGGGGGGGGGGGGGGGGGGGGGGGGGGGGGGGGGGGGGGGGGFGGGGGGGGGGGGGGGGGGGGGGGGGGGGGGGGGGGGGGGGGGGDGGFCCEGGGG>FGGGGGDEGGGGDFGGGGGGFG>DGGGGGGGGGGGGGFGGGGGEFFGFFGG:CFGGGGGGFFFFFCFGGFGG?@>@@FFFFFBGF65FFFFFB>FFA9
@M04650:207:000000000-C238N:1:1101:24928:7488 1:N:0:19
ACTCCTACGGGAGGCAGCAGTAGGGAATCTTCGGCAATGGACGAAAGTCTGACCGAGCAACGCCGCGTGAGTGAAGAAGGTTTTCGGATCGTAAAACTCTGTTGTTAGAGAAGAACAAGGATGAGAGTAGAACGTTCATCCCTTGACGGTATCTAACCAGAAAGCCACGGCTAACTACGTGCCAGCAGCCGCGGTAATACGGAGGGTGCAAGCGTTAATCGGAATTACTGGGCGTAAAGCGCACGCAGGCGGTTTGTTAAGTCAGATGTGAAATCCCCGGGCTCAACCTGGGA
+
GGGGGGGGGGGGGGGGGGGGGGGGGGGGGGGGGGGGGGGGGGGGGGGGGGGGGGGGGGGGGGGGGGGGGGGGGGGGGGGGGGGGGGGGGGGGGGGGGGGGGGGGGGGGGGGGGGGGGGGGGGGGGGGGGFFGGGFFGGGGGGGGGGGGGGGGGGGGGGGGGGGGGGFDEDGGGGGGGGGGGGGGGGGGGGEGGGGGGGGGGGGGGGGGDGGGGGGGGGGGGDCEGFGGGGGGFGGGGGFFEGFFGGGGEGGG5DGEFF?=FFGGFFC>FFFFFFFF??DEFFGF@FFFFFF?:
@M04650:207:000000000-C238N:1:1101:20065:7496 1:N:0:19
ACTCCTACGGGAGGCAGCAGTGGGGAATATTGCACAATGGAGGAAACTCTGATGCAGCGACGCCGCGTGAGGGAAGAAGGTTTTCGGATTGTAAACCTCTGTCTTCGGGGACGATAATGACGGTACCCGAGGAGGAAGCCACGGCTAACTTCGTGCCAGCAGCCGCAGTTAAACGTCGGCGGCAAGCGTTGTCCGGAATTACTGGGTGTAAAGGGAGCGCAGTCGGAATGGTAAGTGGGATGTGAAAACTATGGGCTCAACCCATAGACTGCGTTCAAAACTATTGCTCTGC
+
GGGGGGGGGGGGGGGGGGGGGGCGGGGGGGGGF<FGGGGGG8FGCFEFGGGGD,FEGG7F+@7@FEGGGGCGGG<FG44F4,,B<4C+4B,C@FC9FG<,,C,E<@B+C++483+BFA,F<B7>DFA>F+@F++>3@>3,@<F*@**733,@<C:1*3,*,,22***4=,,273=2**4*18C8*1AEG88?+AEDGG88+32A6C07:<F<9+**:>)):>8+AC51:763*+9<7*)1)10*2*0*0**:*27)))1/*.9D4FC>FF?7)).85):FF:F**9*.)9*)
@M04650:207:000000000-C238N:1:1101:16965:7595 1:N:0:19
ACTCCTACGGGAGGCAGCAGTGGGGAATATTGGGCAATGGGGGGAACCGTGACCCAGCGACGCCGCGTGAGTGAAGAAATCCTTCGGGATGTAAAGCTCTGTTGTATGGGAAGAGAAGAAGACGGTACCATACGAGGAAGCCCCGGCAAACTACGTGCCAGCAGCCGCGGTAATACGTAGGGGGCAAGCGTTGTCCGGAATTACTGGGCGTAAAGCGCACGCAGGCGGGCATATAAGTCAGATGTAAAAGGCAGGTGCTTACCATCTGTTTGTCATCTGATACTGTGTGCCT
+
GGGGGGGGGGGGGGGGGGGGGGGGGGGGGGGGGGGGGGGGGGGGGGGGGGGGGGGGGGGGGGGGGGGGGGGGGGGGGGGGGGGGGGGGDGGGGGGGGFGGGGGGGGGGGGGGGGGGGGGGGGGGGGGGFGGGGGGGGGGGGFGGGGGGGGGGGGGGFGGGGGGGGGGGGGGGGGGGFFCGDGCGEGGGDGGGGGGGGGGGGGGGGGGGGGCEGGGGGGGGGGGGGGEEGGDGFGGGGGF>@CFFGGGGFGGGGGGFFFFFCFFC4CFFFFFFF=BFFFGBF<FF40*:??F<
@M04650:207:000000000-C238N:1:1101:13303:7598 1:N:0:19
ACTCCTACGGGAGGCAGCAGTGGGGAATATTGCACAATGGGCGCAAGCCTGATGCAGCAACGCCGCGTGAGGGACGACGGCCTTCGGGTTGTAAACCTCTTTTAGTAGGGAAGAAGCGAAAGTGACGGTACCTGCAGAAAAAGCACCGGCTAACTACGTGCCAGCAGCCGCGGTAATACGTAGGGTGCAAGCGTTGTCCGGAATTATTGGGCGTAAAGAGCTCGTAGGCGGTTTGTCGCGTCTGCTGTGAAAACCCGAGGCCCAACCTCGGGCCTGCAGTGGGTACGGGCAGAC
+
GGGGGGGGGGGDGEGGGGFGGDGGGEEGGGGGGGGCGGGGGFGGGGDGGGGGGGGGGGGGGGGGGGGGGFGGGGGGFGGGGGGFGGG=FEGGGGGGGFFGGGFGGBEE<FFGCDGFGCGGGCFFC93@>C:FCC<BFGGC@,>:>FBC@FBGDEGGGGC@FFG:FGFGGGGEEFGBCF@FC9FGDC5C2BCCC;1CC+<88C=FC<:A9CEGGGGCGG7F?:8E85C*3>C*85>F0/>CBD)5*:F*):2:>FGE3<)07)9*0>G7F>>5DDD53271)4DB4)79>B34(,
@M04650:207:000000000-C238N:1:1101:20373:7605 1:N:0:19
ACTCCTACGGGAGGCAGCAGTAGGGAATCTTCGGCAATGGACGAAAGTCTGACCGAGCAACGCCGCGTGAGTGAAGAAGGTTTTCGGATCGTAAAACTCTGTTGTTAGAGAAGAACAAGGATAAGAGTAACTGTTTATCCCGTGACGGTATCTAACCAGAAAGCCACGGCTAACTACGTGCCAGCAGCCGCGGTAATACGTAGGTGGCAAGCGTTGTCCGGATTTATTGGGCGTAAAGCGAGCGCAGGTGGTTTCTTAAGTCTGATGTGAAAGCCCCCGGCTCAACCGGGGAGG
+
GGGGGGGGGGGGGGGGGGGGGGGGGGGGGGGGGGGGGGGGGGGGFGGGGGGGFGGEGGGGGGGGGGGGGDGGGGGGGGGGGGGGGGGGGGGGGGGGGGGGGGGGGGGGAEGFGGGGGGGGCFGGGGGFFFGGGGGGGGGGFGGGGGGGGGGGGGGGGGGGGEFGGGGDCEGGGGGGGGGGGFFFGGGGGGGGGGGEGGGGGG5EGGFFGGGGGEGGGGGGEDEGGGEGCGGGFGDGGGFGEGFDGDGD@GGGC<DBFFFFGFC77DGFFFFFFFF>BBGFFFGFFFFFFFF(49
@M04650:207:000000000-C238N:1:1101:24934:7608 1:N:0:19
ACTCCTACGGGAGGCAGCAGTGGGGAATATTGGGCAATGGGGGGAACCCTGACCCAGCGACGCCGCGTGAGTGAAGAAATCCTTCGGGATGTAAAGCTCTGTTGTATGGGAAGAGAAGCAGACGGTACCATACGAGGAAGCCCCGGCAAACTACGTGCCAGCAGCCGCGGTAATACGTAGGGGGCAAGCGTTATCCGGATTTACTGGGTGTAAAGGGCGCGTAGGCGGGCATGCAAGTCAGATGTGAAATACCGAGGCTTAACCTTGGGGGGTCATTTGAAACTGCATGTCTTG
+
GGGGGGGGGGGGGGGGGGGGGGGGGGGGGGGGGGGGGGGGGGGDFGGGGGGGGGGGGGGGGGGGGGGGGGGGGGGGGGGGGGGGGGGGGGGGGGGGGGGGGGGGGGGGGGGGGGGGGGGGGGGGGGGGGGGGGGGGGGGGFCFDGGGGGFGGGGGGGGGGGGGGGGGGGGGGGGGGGGGGGGGGGGGGGGGGGGGGGEEGDFCCGGGGGGEFGGGGEGGGGGGGGGGEE:EFFFGGGGFGFGFFGDFFFFFGC3<7:@FFF=G*=FG?FFFFFFF?AAFFFFGFF469A@F9A<
@M04650:207:000000000-C238N:1:1101:24076:7643 1:N:0:19
ACTCCTACGGGAGGCAGCAGTGGGGAATATTGGACAATGGGCGCAAGCCTGATCCAGCCATGCCGCGTGGGTGAAGAAGGCCTTCGGGTTGTAAAGCCCTTTTGTTGGGAAAGAAAAGCAGTCGGTTAATACCCGATTGTTCTGACGGTACCCAAAGAATAAGCACCGGCTAACTTCGTGCCAGCAGCCGCGGTACTACGTAGGGGGCAAGCGTTGTCCGGAATTACTGGGCGTAAAGCGCACGCAGGCGGGCATATAAGTCAGATGTAAAAGGCAGGTGCTTACCATCTGTTT
+
GGGGGGGGGGGGGGGGGGGGGGGGGGGGGGGG@FGGGGGGGGGGGGGGGGGGGFGGGGGGGGGGGGGGGCGGGGGGGGGGGGGGGGGGGGGGGGGFGFGGGG9EFFFGGFGGGGGCFFGGFEGGGGGGGGGGFGGGGGGECGFCFGB7@FGAF9FAFG:FE9DF=FFCCEDEGCFFFCF@CFGFGGEFGG5:EG7*?CCEG9:CEGEGC=5:CCEDGFFDEDEGGGGFGCC=@CDGGGFD5CD>59D<5/)739<@BF?*<?7*87>A=*1*17>>07<F:ADB:FBF?FFA4A
@M04650:207:000000000-C238N:1:1101:11809:7652 1:N:0:19
ACTCCTACGGGAGGCAGCAGTCGAGAATTTTTGACAATGGGGGAAACCCTGATCGAGCGACGCCGCGTGGAGGATGAAGGTCTTCGGATTGTAAACTCCTGTCATTGGGGAACAAGGTGCATACGTTAACTGCGTGTGCATTGATAGTACCCGAAGAGGAAGAGACGGCTAACTCTGTGCCAGCAGCCGCGGTAATACAGAGGTCTCAAGCGTTGTTCGGATTCATTGGGCGTAAAGGGTGCGTAGGCGGCGCGGTAAGTCGGGTGTGAAATCTCGGAGCTTAACTCCGAAACT
+
GGGGGGGGGGGGGGGGGGGGGGGGGGGGGGGGGGGGGGGGGGGGGGGGGGGGGGGGGGGGGGGGGGGCGGGGGGGGGGGGGGGGGGGGGGGGGGGGGGGGGGGGGGGGFDGGGGGGGGGGGGGGGGGGGGGGGGGGGGGGFGGGGGGGGGGGGGGGGGGGGGFGGGGGGGGGGGG@FGFFGGGGGGGGGGGGGGGGGGGGFBFGGGGGGGGGE=EGGGGGG<GGGGGFFGGG)CDCGGFF@C5)CDGGBDGGDDGFD>FFGDDG5CC:**1==4=>?6C>:?GFFFF?BEE6>6
@M04650:207:000000000-C238N:1:1101:5776:7695 1:N:0:19
ACTCCTACGGGAGGCAGCAGTGGGGAATATTGGGCAATGGGGGGAACCCTGACCCAGCGACGCCGCGTGAGTGAAGAAATCCTTCGGGATGTAAAGCTCTGTTGTATGGGAAGAGAAAAAGACGGTACCATACGAGGAAGCCCCGGCAAACTACGTGCCAGCAGCCGCGGTAATACGTAGGGGGCAAGCGTTGTCCGGAATTACTGGGCGTAAAGCGCACGCAGGCGGGTTTATAAGTCAGATGTAAAAGGCAGGTGCTTACCATCTGTTTGTCATCTGATACTGTAAGCCA
+
GGGGGGGGGGGGGGGGGGGGGGGGGGGGGGGGGGGGGGGGGGGGGGGGGGGGFGGGGGGGGGGCFGGGGGGGGGGGGGGGGGFGGGGGGGGGGGGGGGGCFGGGGGFGFGGGECFGGGGGGGGGGGFEGGGGGGFFCFGFG<FGEDGGGGGGFGGFEGGGCFGGG5CEGGEDEDFGGC<CEGGEE8EFFGCEEGGGGGGGGGFFCFGFFCCE=CFFCDGGGCCEGCEGG5EE@GFGGCFFBCFBFG>*7C7C<CDFFFFBEFFGFF*6@FFF4@F42):9=):?BFFAA=6(
@M04650:207:000000000-C238N:1:1101:5263:7709 1:N:0:19
ACTCCTACGGGAGGCAGCAGTGGGGAATATTGGACAATGGGCGCAAGCCTGATCCAGCCATGCCGCGTGAGTGATGAAGGCCTTAGGGTTGTAAAGCTCTTTCACCGGAGAAGATAATGACGGTATCCGGAGAATAAGCACCGGCTAACTCTGTGCCAGCAGCCGCGGTAATACGTAGGTGGCGAGCGTTATCCGGATTTATTGGGCGTAAAGGGAGCGTAGGCGGATACTTAAGTGGGATGTGAAATACTTGGGCTCAACCCGAGTACTGCATTCCAAACTGAGTATCTAG
+
GGGGGGGGGEFCGGGGGGGGFGGGGGGGGFGGGGGGGGGGGGGGGGGGGGGGGGGFGGGGGGGGGGGGFGGGGGF9FDGGGGGGGFCFFEEGGGFFFGCFGGGGGGGGGGGGGGGGFGGGGDDEGGFFFGGGGGGGGGGGGFGGGGGG8BFGGGGFGGCFGFGGGEGGGGDGGGGGG7FFGGGGEGGGGGGGGFGEEGDGCCEGGG>=:5CCGGGGGDDGGDGGGE7EGG7CF?>ACGFD?D@FGGGGFGGGG4C455=@FFGG>D50@F?BF?F45<G=F>7=?BFAD@4)
@M04650:207:000000000-C238N:1:1101:24097:7760 1:N:0:19
ACTCCTACGGGAGGCAGCAGTGGGGAATATTGGACAATGGGCGAAAGCCTGATCCAGCCATGCCGCGTGTGTGAAGAAGGTCTTCGGATTGTAAAGCACTTTAAGTTGGGAGGAAGGGCAGTAAATTAATACTTTGCTGTTTTGACGTTACCGACAGAATAAGCACCGGCTAACTCTGTGCCAGCAGCCGCGGTAATACGTAGGGTGCGAGCGTTAATCGGAATTACTGGGCGTAAAGCGTGCGCAGGCGGTGATGTAAGACAGATGTGAAATCCCCGGGCTCAACCTGGGAAC
+
GGGGGGGGGGGGGGGGGGGGGGGGGGGGGGGGGGGGGGGGGGGGGGGGGGGGGGGGGGGGGGGGGGGGGGGGGGGGGGGGGGGGGGGGGGGGGGGGGGGGGGGGGGGGGGGGG:FGGGGGGGGGGGGGGGGGGGGGGGGGGGGGGGGGGGGGGGGGGGGGGGGGGGGGGGGGGGGGGGGGGGGGGGGGGGGGGGGGGGGGGGGGDGGGGGEEGGGGGGGGDGGGGGGGGGGGFGGGGGFGFDEDGDG:DGGDGCGFFFF?CFGD5DGFFFF?BFF?B>GBEFGFFFFFFFFB?8
@M04650:207:000000000-C238N:1:1101:25049:7782 1:N:0:19
ACTCCTACGGGAGGCAGCAGTGGGGAATATTGCACAATGGGCGAAAGCCTGATGCAGCGACGCCGCGTGAGGGAAGAAGGTTTTCGGATTGTAAACCTCTGTCTTCGAGGACGAAGAAGTGACGGTACTCGAGGAGGAAGCCACGGCTAACTACGTGCCAGCAGCCGCGGTAAAACGTAGGTGGCAAGCGTTGTCCGGAATTACTGGGTGTAAAGGGAGCGCAGGCGGGATGCCAAGTTGGACGTGAAATCTATGGGCTCAACCCATAGCGTGCGTTCAAAACTGGCGTTCTTG
+
GGGGGGGGGGGGGGGGGGGGGGGGGGGGFGGGGGGGGGGGGGGGGGGGGGGGGGGGGGGGGGGGGGGGGGGGGGGGGGGGGGGGGGGGGGGGGGGGGGGGGGGGGFGGGGGGGGGGGFGGFGGGGGGGGGGGGGGEGGGFGGGGGEGGFGFGGGGGDGGGGGGGGGGGGG@CFFGGGCGGGGGGGFFGGGGGGGGGGGGGDGGG9@FCCGEF?FGGGGGGGGGGGCGGCCEGFGFGDCFCFGFFGGG*87:FFG:?@FFFE@GD:DGF?FFDDFFE:3<BF296F?>>FE>6AA
@M04650:207:000000000-C238N:1:1101:15201:7790 1:N:0:19
ACTCCTACGGGAGGCAGCAGTGGGGAATATTGGGCAATGGGGGGAACCCTGACCCAGCGACGCCGCGTGAGTGAAGAAATCCTTCGGGATGTAAAGCTCTGTTGTATGGGAAGAGAAGAAGACGGTACCATACGAGGAAGCCCCGGCAAACTACGTGCCAGCAGCCGCGGTAATACGTAGGGGGCAAGCGTTGTCCGGAATTACTGGGCGTAAAGCGCACGCAGGCGGGCATATAAGTCAGATGTAAAAGGCAGGTGCTTACCATCTGTTTGTCATCTGATACTGTAGGTCT
+
GGGGGGGGGGGGGGGGGGGGGGGGGGGGGGGGGGGGGGGGGGGGGGGGGGGGGGGGGGGGGGGGGGGGGGGGGGGGGGGGGGGGGGGGGGGGGGGGGGGGGGGGGGGGGGGGGGGGGGGGGGGGGGGGGGGGGGGGGGGGGGGGGGGGGGGGGGGGGGGGGGGGGGGGGGGGGGGGGGGGGGGGGGGGGGEEGGGGGGGGGGGGGGGGGGGGGGGGGGGGGGGGEGGGGGGGFGGGGGFGFGFFFGGGFGGCFGGFFFFFCFGGFGGBFFBFFF?F<5D@F9DFFFF).@FA
@M04650:207:000000000-C238N:1:1101:22343:7869 1:N:0:19
ACTCCTAGGGAGGCAGCAGTGGGGAATTTTGGACCATGGGGGAAACCCTGATCCAGCCATGCCGCGTGCAGGAAGAAGGCCTTCGGGTTGTAAACTGCTTTTGTTAGGGAAGAAATCCTAATTGCTAATACCAGTTGGGGATGACGGTACCTAAAGAATAAGCACCGGCTAACTACGTGCCAGCAGCCCCGGTAATACGTAGGGTGCGAGCGTTAATCGGAATTACTGGGCGTAAAGCGTGCGCAGGCGGGTTTGTAAGACCGATTTGAAATCCCCGGGCTTAAACTGGGAACT
+
FGGGC9E9FDE@FE@FEGFGFF@EFGE<EFCG@F,CFCFGGGDGGFGGGDEGDFGF,DFA<DFBCFGGGGEGG=<,=CFEFEGG?EGGGGGDFGGGG<EDGGGGGDFG@,B??FFBFF9EEGFFFE9EF9FFGG<AFGGGCBEFGGDG@CGFD>FA9>F<F,9F7FCCFD:FCB9>C@FEFFFGC8DE**4CG>EGCCE222?EC**>C5==8:*=FGCD5<5F+7<96<=EE5>:C707.>BE35<C3<)9DDDFFFB*AF>D.*94*867*/9>60))).*9*9@A:4)44)
@M04650:207:000000000-C238N:1:1101:18660:7869 1:N:0:19
ACTCCTACGGGAGGCAGCAGTGGGGAATATTGGGCAATGGGGGGAACCCTGACCCAGCGACGCCGCGTGAGTGAAGAAATCCTTCGGGATGTAAAGCTCTGTTGTATGGGAAGAGAAGCAGACGGTACCATACGAGGAAGCTCCGGCAAACTACGTGCCAGCAGCCGCGGTAATACGTAGGGGGCAAGCGTTGTCCGGAATTACTGGGTGTAAAGGGAGCGCAGGCGGAATGGTAAGTTGAATGTGAAAACTATGGGCTCAACCCATAGACTGCGTTCAAAACTACTGTTCTTG
+
EAC<C<CEFGCGGGGCFCGGGGGCC;@EFCEEF8FC@@FGGGGG@:CFGG8AAEFGGC:>F:+6@EGGGGGGGCFD9FGGC>FDCFG*@F:>,,<C,?FBC,FFF;A@FF8FGFGGDFFCCFGDGEGE@CEFFGCF7F:FG,BA<<FEBCGGGGG8EGGGFFDGCCE*:88CEG:<C@+AEGGE585@FGGGGGG?EECE@CC9FGC5;A*<@FGGGGGGGGCC5:CEEG8E;:22CFFGFCBFFF779:FF>7765>4809<C>DG:47*/;FD:((29BA496)9.-88)6)
@M04650:207:000000000-C238N:1:1101:18534:7877 1:N:0:19
ACTCCTACGGGAGGCAGCAGTGGGGAATATTGCACAATGGGCGAAAGCCTGATGCAGCGACGCCGCGTGAGGGAAGAAGGTTTTCGGATTGTAAACCTCTGTCTTCGAGGACGAAGAAGTGACGGTACTCGAGGAGGAAGCCACGGCTAACTACGTGCCAGCAGCCGCGGTAAAACGTAGGTGGCAAGCGTTGTCCGGAATTACTGGGTGTAAAGGGAGCGCAGGCGGGATGCCAAGTTGGACGTGAAATCTATGGGCTCAACCCATAGCGTGCGTTCAAAACTGGCGTTCTTG
+
GGGGGGGGGGGGGGGGGGGGGGGGGGGGGGGGGGGGGGGGGGGGEGGGGGGGGGGGGGGGGGGGGGGGGGGGGGGGGGGGGGGGGGGGGGGGGGGGGGGGGGGGGGGFGGGGGGGGGGGGGGGGGGGGGGGGGGDGGGGGGGGGGGGGGGGGGGGGGGGGGGGGGGGGGGGGGGGGGGGGGGGGGGGGGGGGGGGGGGGGGGGGGGGGGGGGGGGGGGGGGGGGGGGGGGGGFGGGGGFGFGFDGGGGFGGGDFGFFFFFFFCFBDGFFFEDDDF>6<7@FAGFFFFFFFFB9)
@M04650:207:000000000-C238N:1:1101:24594:7927 1:N:0:19
ACTCCTACGGGAGGCAGCAGTGGGGAATATTGCACAATGGGCGCAAGCCTGATGCAGCCATGCCGCGTGTATGAAGAAGGCCTTCGGGTTGTAAAGTACTTTCAGCGGGGAGGAAGGCGGTGAAGTTAATAGCTTCATCGATTGACGTTACCCGCAGAAGAAGCACCGGCTAACTCCGTGCCAGCAGCCGCGGTAATACGGAGGGTGCGAGCGTTAATCGGAATCACTGGGCGTAAAGCGCACGTAGGCGGCTTTGTAAGTCAGTGGTGCAAGCCCTCCGCTCAACGGAGGAAC
+
GGGGGGGGGDEGGGGGGGGGGGGGDGGGGGGGGGGGGGGGGGGGGGGGGGGGGGGGGGGGGGGGGGGGGGGGGGGGGGGGGGGGGGGGGGGGGGGGGGGGGGGGGGGGGGGGGGGFGGGGGGGGGGGGGGGGGGGGGGGGGGCGGGGGGGGGGGGGGDGGGGGGGGGGGGGGGGGGGGGFGGGFGGGGGGGGGGGGGGGEEGGGDGGGGGGGGGGGGFGGED;FGGGGGFGGFGGEFCFGFGFFGGFGFDDGGGGFF=FFGFGGFFGFFFFFFFFF?FGFF1CEFFF>FFB?B3
@M04650:207:000000000-C238N:1:1101:8866:7933 1:N:0:19
ACTCCTACGGGAGGCAGCAGTGGGGAATATTGGACAATGGACCAAAAGTCTGATCCAGCAATTCTGTGTGCACGACGAAGTTTTTCGGAATGTAAAGTGCTTTCAGTTGGGACGAAGAAAGTGACGGTACCAACAGAAGAAGGGGCGGCTAAATACGTGCCAGCAGCCGCGGTAATACGTATGCCCCGAGCGTTATCCGGATTTATTGGGCGTAAAGCGCGTCTAGGTGGTTTAAAAAGTCTGATGTTAAACTGCGGGGCTCAACTCCGTATTGCGTTGGAAACTGTTAGACT
+
GGGGGGGGGGGGGGGGGGGGGGGGGGGG9FGF<CFGGGGGGGFGGG<FC,;C,<EGE<FG8C,ED@E@FCE,EDEEFG@FDCFGFGGGG,CEEFGACE?FFGGGGF<FGGGGGGGEGGGGGBE<ECFGGGGG8FFGGFGFFCDEGEGGCFCFFCFGGFGGFFGFF7BFC@@EGCGGGGGFCFFB>,:CEEGG5CEC9+=::>8@CFGGCCCE=E8AC*>DEGE*;<AFFF=*877:0CBDFFF9DF>C7FGF=FGFDEF>5@GGF7FDBF4>6@?B>15>?)>?FFF>BFF2-
@M04650:207:000000000-C238N:1:1101:17318:7970 1:N:0:19
ACTCCTAGGGAGGCAGCAGTGGGGAATATTGGGCAATGGGGGCAACCCTGACCCAGCGACGCCGCGTGAGTGAAGAAATCCTTCGGGATGTAAAGCTCTGTTGTATGGGAAGAGAAGAAGACGGTACCATACGAGGAAGCCCCGGCAAACTACGTGCCAGCAGCCGCGGTAATACGTAGGGGGCAAGCGTTGTCCGGAATTACTGGGCGTAAAGCGCACGCAGGCGGGCATATAAGTCAGATGTAAAAGGCAGGTGCTTACCATCTGTTTGTCATCTGATACTGTATGCCT
+
GGGGGGGGGGGGGGGGGGGGGGGGGGGGGGGGGGGGGGGGGGGGGGGGGGGGGGGGGGGGGGGGGGGGGGGGGGGGGGGGGGGGGGGGGGGGGGGGGGGGGGGGGGGGGGGGGGGGGGGGGGGGGGGGGGGGGGGGGGGGGGGGGGGGGGGGGGGGGGGGGGGGGGGGGGGGGGGGFGGGGGGGGGGGGGGGGGGGGG8>FGGGGGGGGGGGGGGGGGGGGGEGGGGGGGGGFGGGCFFGFGFFGGGGFGGGGGG@FFFFFFGFFGGFFFFFFFFFBFFFFFGF66@AF?F
@M04650:207:000000000-C238N:1:1101:21848:7970 1:N:0:19
ACTCCTACGGGAGGCAGCAGTGGGGAATATTGGGCAATGGGGGCAACCCTGACCCAGCGACGCCGCGTGAGTGAAGAAATCCTTCGGGATGTAAAGCTCTGTTGTATGGGAAGAGAAGAAGACGGTACCATACGAGGAAGCCCCGGCAAACTACGTGCCAGCAGCCGCGGTAATACGTAGGGGGCAAGCGTTGTCCGGAATTACTGGGCGTAAAGCGCACGCAGGCGGGCATATAAGTCAGATGTAAAAGGCAGGTGCTTACCAGCTGTTTGTCATCTGATACTGTGTGCCT
+
GGCGGCFEFDEGGGFGECFGGGGDCGGGEFFGFCEADEGC@CCGCDGC@EFGFGEFFGG7EFGGGGCFCBFFGFGD<FEEFGAAFFGGF+4:FECFFGGGG,FF<DEFGGGGFFE<BDD>FDFCFGB:FECFGGCGGGFGGGFEFEFGGGGGGCFGF71DFFGGE>::CCFECFGF:?FECEG>CEGEEGGGCGG98558@EC9CEG58C:CEFC7EGGDCGGGECGECDGCF9>C7D?*9CF6*0:7@CD*9CC>497F969F)**59??4>64=<BGF*:*9*/8-.9*)
@M04650:207:000000000-C238N:1:1101:7216:7989 1:N:0:19
ACTCCTACGGGAGGCAGCAGTGGGGAATATTGCACAATGGGCGCAAGCCTGATGCAGCCATGCCGCGTGTGTGAAGAAGGCCTTCGGGTTGTAAAGCACTTTCAGCGAGGAGGAAGGGTTCGGTGTTAACAGCATCGTTCATTGACGTTACTCGCAGAAGAAGCACCGGCTAACTCCGTGCCAGCAGCCGCGGTAATACGGAGGGTGCAAGCGTTAATCGGAATTACTGGGCGTAAAGCGCACGCAGGCGGTCTGTTAAGTTAGATGTGAAATCCCCGAGCTTAACTTGGGAAC
+
GGGGGGGGGGGGGGGGGGGGGGGGGGGGGGGGGGGGGFGGGGGGGGGGGGGGGGGGGGGGGGGGGGGFGEGGGGGGGGGGGGGGGGGGGGGGGGGGGGGGGGGGGGGGGGGDGGGGGGFGGGGEGGGGGGGGGGGGGGFEFEDFFFEGGGGGGGDFFGGFGGGGGGGGGGGGGGGFGEFGGGGGGGGGGGGGGGCEFGGGGCGGGGGGGGGGGECEF7:FGGGCEGFFEFGGFGD7CFFGEG3BGGGGFGGGG3FFFFFF+9CDFGGBFFFFFFF@?FGFF(>FFFFFAFFF?(
@M04650:207:000000000-C238N:1:1101:15786:8011 1:N:0:19
ACTCCTACGGGAGGCAGCAGTGGGGAATATTGGGCAATGGGGGCAACCCTGACCCAGCGACGCCGCGTGAGTGAAGAAATCCTTCGGGATGTAAAGCTCTGTTGTATGGGAAGAGAAAAAGACGGTACCATACGAGGAAGCCCCGGCAAACTACGTGCCAGCAGCCGCGGTAATACGTAGGGGGCAAGCGTTGTCCGGAATTACTGGGCGTAAAGCGCACGCAGCCGGGTTTTTAAGTCAGTTGTAAAAGTAAGGTGCTTACCATCTGTTTGTCATCTGTTCCGGTAAGCTT
+
GGGGGGGGGGGEGGEGGGGGGGGGGGGGGGGGGGGGGGGCFGCGGGGGDCGGGGEC@F@F@@CGDEEFGC:?FFFFFE<BFEG??FGC=+7BFC<D<9?,EF,?FD,EFGGDGCFGG@F8CFFG>CFGDF<DDFDFEG<FFGGDGGGGG:<F:>FFDG@927A7D::FC84:179?:CGFGGGD7?8BBEG**;C<CCE8:+++3C6*/1:C8C:C=5D3?C5E/*:CCDG5)29+02000*1=>FFG6C*0::**0)*9E:***206@F*07**1.<:9*)*))0)()1*)
@M04650:207:000000000-C238N:1:1101:3609:8173 1:N:0:19
ACTCCTACGGGAGGCAGCAGTGAGGAATATTGGGCAATGGAGGCAACTCTGACCCAGCCATGCCGCGTGAGTGAAGAAGGTTTTCGGATTGTAAAGCTCTTTCGGATGAGAAGATAATGACGGTATCATCTAAAGAAGCCCCGGCAAACTTCGTGCCAGCAGCCGCGGTAATACGAAGGGGGCAAGCGTTGTTCGGAATTACTGGGCGTAAAGGGTGTGTAGGCGGTGATATAAGATAGGGGTGAAATCCCGGGGCTCAACCTCGGAATTGCCTTTATAACTATATTACTAG
+
GGGGEGGGGGGCGGGG>FFGEGGGFGGGGGGGG@GFGGGFGGGGGG8DFGGGCFFFDGGGGGGFGGGGGGGGGFAGAEGFCEGGGGGGGGGGGGGFGAFGGGGGEGDEFGGGGGGGGGGGGGGEC@EDFE9EFGFGGGGGFEGGGGGGGGGGGGGGGGGGGFFF8FEGEGFFF;EFEEEGGG7BEEFGGCC*8BEE>EFCFCCGD5>EEGC5CCG8EDGFGGGG=:CCEFCGF?>CDC*>)9>DG*:F=CCDDGG@:FF6CFGGFD36FFFF4@*9AADFF974@@=AAFFF
@M04650:207:000000000-C238N:1:1101:17479:8199 1:N:0:19
ACTCCTACGGGAGGCAGCAGTGGGGAATATTGCACAATGGGCGAAAGCCTGATGCAGCGACGCCGCGTGAGGGAAGAAGGTTTTCGGATTGTAAACCTCTGTCTTCGGGGACGATAATGACGGTACCCGAGGAGGAAGCCACGGCTAACTACGTGCCAGCAGCCGCGGTAAAACGTAGGTGGCAAGCGTTGTCCGGAATTACTGGGTGTAAAGGGAGCGCAGGCGGAATGGTAAGTTGAATGTGAAAACTATGGGCTCAACCCATAGACTGCGTTCAAAACTACTGTTCTTG
+
GGGGGGGGGGGGGGGGGGGGGGGGGGGGGGGGGGGGGGGGGGGGGGGGGGGGGGGGGGGGGGGGGGGGGGGGGGGGGGGGGGGGGGGGGGGGGGGGGGGGGGGGGGGGGGGGGEGGGGGGGGGGGGGGGGGGFGGGCFGGGGGGGGGGGGGGGGGGGGGGGGGGGGGGGGGFGGGGGGGGGGGGGGGG:EGGGGGGGGGGGGGGGGGGGGGGGGCEEGCCEGEGGGE=FGGGFFFFCGFGFGFFGGGGFGGFGCCF:F@?C>DGFGG26@FFEFFF?FGFFFF44*/5<F@A
@M04650:207:000000000-C238N:1:1101:20742:8212 1:N:0:19
ACTCCTACGGGAGGCAGCAGTGGGGAATATTGGACAATGGAGGTAACTCTGATCCAGCAATTCTGTGTGCACGAAGAAGGTTTTCGGATTGTAAAGTGCTTTAAGTCGGGAAGAAAAAAATGACGGTACCGACAGAATAAGCGACGGCTAAATACGTGCCAGCAGCCGCGGTAATACGTATGTCGCAAGCGTTATCCGGAATTATTGGGCATAAAGGGCATCTAGGCGGGGTTTCAAGTCGACGGTGAAAACTAGTGGCTCAACCATTAGCTTGCCGACGAAACTGAAATTCT
+
GGGGGGGGGGGGGGGGGGGGGGGGDGGGGGGGGGGGGGGGGGGGGGGGGGGGGGGGGGGGGGGGGGGGGGGGGGGGGGGGGGGGGGGGGGGGGFGGGGGGGGGGGGGGGGGGGGGGGGGGGGGGGGGGGGGGGGGGGGGGGGGGGGGGGGGGGGGGGGGGGGGGFGGGGGGGGGGGGGGGGGGGGGGGGGGGGGGGGGGGGGGGGG9FDGGGGGGGGGGGGGGGGGGCGGGEEGGGGGFGFGFFGGGG4CGGGDGFFFFFG=FGFGGFF@FF4?FFFFGEFBCEFFFFFFFF>
@M04650:207:000000000-C238N:1:1101:15162:8228 1:N:0:19
ACTCCTACGGGAGGCAGCAGTGGGGAATATTGCACAATGGGCGCAAGCCTGATGCAGCCATGCCGCGTGTGTGAAGAAGGCCTTCGGGTTGTAAAGCACTTTCAGCGGGGAGGAAGGGTTCGGTGTTAACAGCACCGTTCATTGACGTTACCCGCAGAAGAAGCACCGGCTAACTCCGTGCCAGCAGCCGCGGTAATACGGAGGGTGCGAGCGTTAATCGGAATTACTGGGCGTAAAGCGCACGCAGGCGGTCTGTTAAGTCAGATGTGAAATCCCCGAGCTTAACTTGGGAAC
+
GGGGGGGGGGGGGGGGGGGGGGGGGGGGGGGFGGGGGGGFDGGDGGGGGGGGGFGDFGGGGGGGEGGGGGGGFGGGGGGGGGGGGGGGGGGGGGGGGGGGGGGGGGGGGGGGGGGGGGGDFFGGGGGGGGGFGGGFGFGGGGFGGGGGFFGGGGD@GGGGGGGGGGGEGG7EGGG9BEGEGGF?CCFGGDGGGGGGGGCFGGGGEGCECGEGDGGEFFFCED5CFFGGGGDFFGDEGGFGDD))1)735<CDDDCF?FFFGFG7/:FFFFFFF4F:6>7>E(66=BFA>)>62(
@M04650:207:000000000-C238N:1:1101:3114:8231 1:N:0:19
ACTCCTACGGGAGGCAGCAGTGGGGAATATTGGGCAATGGGGGGAACCCTGACCCAGCGACGCCGCGTGAGTGAAGAAATCCTTCGGGATGTAAAGCTCTGTTGTATGGGAAGAGAAGCAGACGGTACCATACGAGGAAGCCCCGGCAAACTACGTGCCAGCAGCCGCGGTAATACGTAGGGGGCAAGCGTTGTCCGGAATTACTGGGCGTAAAGCGCACGCAGGCGGGTTTATAAGTCAGATGTAAAAGGCAGGTGCTTCCCATCTGTTTGTCATCTGATACTGTAAGCCT
+
GGGGGGGGGGGGGGGGGGGGGGGGGEGGGGGGGGGGGGGGGGGGGGGGGGGGGGGGGGGGGGGGGGGGGGGGGGGFFFGGGGGGGGGGGGGGGGGGGFGCCF,8FGGGG:FGGGCGGGGGGGGEGGGGGGGGGG>CGGGGGGGGGGDGGGGGGGGCGGG?FGFC>GGGGGC8CCGFGG9/?CEGGGGGCEGGGEFGGG5EFGFCGGGCCEGEECEFEGGGCDGGEGGGGD:C4CCE7>FFFG??CCGD=:5**9>@FFFF+<*:@DCAF765>FF=<AGFFACFB47649?>
@M04650:207:000000000-C238N:1:1101:25453:8251 1:N:0:19
ACTCCACGGGAGGCAGCAGTGGGGGATATTGCACAATGGAGGAAACTCTGATGCAGCGACGCCGCGTGAGGGAAGAAGGTTTTCGGATTGTAAACCTCTGTCCTCGGTGAAGATAATGACGGTAGCCGAGGAGGAAGCCACGGCTAACTACGTGCCAGCAGCCGCGGTAATACGTAGGTGGCAAGCGTTGTCCGGAATTACTGGGTGTAAAGGGAGCGTAGGCGGGACGATAAGTTGAATGTGAAATCTATGGGCTCAACCCATAAACTGCGTTCAAAACTGTCGTTCTTGAGT
+
GGGGGGGGGGGGGGGGGGGGGGGGGGGGGGGGGGGGGGGGGG@FGGGGGGFGGGGGGGGGGGGGGGGGGGGGGGGGGGGGGGGGGGGGGGGGGGGGGGGGGGGGGGGGEGGGGGGGGGGGGGGGGGGGGGGGGGGGGGGGGGGGGGGGGGGGGGGGGGGGGGGGGGGGGGGGGGFGGGGGGGGGGGGGGGGGGGGGGGGCFGGGFAGGC7FGGGGDGGGD8DFEGGGGGGCG3CGFGG?DFGFFGGDFFGGGGGGFFFFFFEDGF4CBFFFFDE@FAAGFFFFFFFF?F=B<F.
@M04650:207:000000000-C238N:1:1101:27970:8251 1:N:0:19
ACTCCTACGGGAGGCAGCAGTGGGGAATATTGCACAATGGGCGAAAGCCTGATGCAGCGACGCCGCGTGAGGGAAGAAGGTTTTCGGATTGTAAACCTCTGTCTTCGAGGACGAAGAAGTGACGGTACTCGAGGAGGAAGCCACGGCTAACTACGTGCCAGCAGCCGCGGTAAAACGTAGGTGGCAAGCGTTGTCCGGAATTACTGGGTGTAAAGGGAGCGCAGGCGGGATGCCAAGTTGGACGTGAAATCTATGGGCTCAACCCATAGCGTGCGTTCAAAACTGGCGTTCTTG
+
GGGFGGGGGGGGGGGGGGGGGGGGGGGGGGGGGGGGGGGGGGGGGGGGGFGGGGGGGGCFGGGGGGGGGDGEDGGGGGGGAFEGGEGDCFGGGGGDGGGGDGG9@FG<EFGFEGGGEDDC9DGGEGGFA<F8FDCFGCFGGFGCEC:*6@F9FCBCFFFGGGGCDCCCGDGDG:CEEB+CEBCFGCFGGGE78EFG>C;>CCC+3<<5*1:?<+<9E5>CCDGE5CCEGDGEF?C<7>BGFFFFDD<**:CFD>F?4@>FFFGCEGG1?:@5B3>>?<C66.76@@FB?@F15)
@M04650:207:000000000-C238N:1:1101:16495:8305 1:N:0:19
ACTCCTACGGGAGGCAGCAGTAGGGAATCTTCGGCAATGGGGGCAACCCTGACCGAGCAACGCCGCGTGAGTTAAGAAGGTTTTCGGATCGTAAAACTCTGTTGTTAGAGAAGAACGTTAAGTAGAGTGGAAAATTACTTAAGTGACGGTATCTAACCAGAAAGGGACGGCTAACTACGTGCCAGCAGCCGCGGTAATACGTAGGTCCCAAGCGTTGTCCGGATTTATTGGGCGTAAAGCGAGCGCAGGTGGTTTCTTAAGTCTGATGTAAAAGGCAGTGGCTCAACCATTGTG
+
GGGGGGFGG7FFGEGGGGGFGGFFECGFGGGGFGGGGGGGGGGGGGGGGGGGGGGGCGGGGCGGGGGGGGGGGGGCFAGFFGGGGGGDGGDGGGGGGGGGGGGGGGGFGGGGGGGGGEGFFGGFFFFGGGFGGGGGGFGGGGGGGGGGDGFGGGGGGGFFGDFGGDGGGGGGGGGGDGGGGG@EGGFFGGEEGGGEGGGFGGGFGFGFFGGGGECECGGGGG5CC6CGGDFFF=DGGFFGFDB39CGGE9*9DFCFFF=F7BG767CAF4667@DF?:C:FF5@6@F76FF2A)
@M04650:207:000000000-C238N:1:1101:12147:8311 1:N:0:19
ACTCCTACGGGAGGCAGCAGTGGGGAATATTGGGCAATGGGGGAAACCCTGACCCAGCGACGCCGCGTGAGTGAAGAAATCCTTCGGGATGTAAAGCTCTGTTGTATGGGAAGAGAAGAAGACGGTACCATACGAGGAAGCCCCGGCAAACTACGTGCCAGCAGCCGCGGTAATACGTAGGGGGCAAGCGTTGTCCGGAATTACTGGGCGTAAAGCGCACGCAGGCGGGCATATAAGTCAGATGTAAAAGGCAGGTGCTTACCATCTGTTTGTCATCTGATACTGTATGCCG
+
GGGGGGGGGGGFGGGGGGGGFGGGGGGGGGGGGGGGGGGGGGGGGGGGGGGGGGGGGGGGGDGGGGGEEGGGFBFFGGGGGGFGGGGG@FFGGGGGGCECE,EFGGGGGGGGGGGFGGGGGGGGDGFGGGGGCFDEEGFFGFFGFFCGFCFGGGDFGGGGGFGGGGGEGGGGGGGFGCFFCGECCECFCEGGGGGFCEGG5CGFFGG5CGG5CGGFGGGDGDGEECEEG:CEF7:EC:9:@*9@7D77=F9>DDGFF)9@EFGF*27<767)7*9FDFGFFFFFFFF<>49(
@M04650:207:000000000-C238N:1:1101:8672:8312 1:N:0:19
ACTCCTACGGGAGGCAGCAGTGGGGAATATTGCACAATGGGCGAAAGCCTGATGCAGCGACGCCGCGTGAGGGAAGAAGGTTTTCGGATTGTAAACCTCTGTCTTTGGGGACGAAGAAGTGACGGTACCCAAGGAGGAAGCCACGGCTAACTACGTGCCAGCAGCCGCGGTAAAACGTAGGTGGCAAGCGTTGTCCGGAATTACGGGGTGTAAAGGGAGCGCAGGCGGGACGGCAAGTTGGGTGTGAAATCTATGGGCTCAACCCATAGCGTTCATTCAAAACTGCTGTTCTTG
+
GGGGGGGGGGGGGGGGGGGGGGGGGGGGGGGGGGGGGGGGGGGCGGGGGGGGGFGGGGGGGGGGGGGGGGGGGGGGGGGGFEGGGGGGGGGGGGGGGGGGGG9FGGGGGGG+FEGGC8FGGGCGGGGGF@FDD<<FEGEGFFCFGDEEGGGGGF>:FFGDGFFGFGE7BCCEGFCFGBCF@CEGGGC8CE;*BE9E*:/1C?9<*:C5CCEF:?+<:<7):):C:5:EG::=DDCEFD6C@G5>7**2*:>GGGC@5)77C6595<*(96@))77@<):=4<G?@@*8<6*626
@M04650:207:000000000-C238N:1:1101:10918:8347 1:N:0:19
ACTCCTACGGGAGGCAGCAGTGGGGAATTTTGCGCAATGGGCGAAAGCCTGACGCAGCAACGCCGCGTGCGGGATGACGGCCTTCGGGTTGTAAACCGCTTTCAGCAGGGATGATAATGACAGTACCTGCAGAAGAAGCTCCGGCTAACTACGTGCCAGCAGCCGCGGTAATACGTAGGGAGCAAGCGTTATCCGGATTTATTGGGCGTAAAGCGCGCGTAGGCGGTTTGTTAAGCGGAATCTCTAATCTGAGGGCTCAACCCCCAGCCGGATTCCGAACTGGCAGACTCGAGT
+
GGGGGGGGGGGGGGGGGGGGGGGGGGGGGGGGGGGGGGGGGGGGGGGGGGFGGGGGGGGGGGGGGGGGGGGGGGGGGGGGGGGGGGGGGDGFGGGGGGGGGGGGGGGGGGGGGGGGGGFCFFGDFCFFAGGGGGGGGGGFGFGGGGGGGGGGEF:<FEGFCFCGGGGGGGGDFGGFGGGGGGGCGGGGGGGGGGGGCCGGCFG9EGGECGGGECEEEGGC8CEFCGEGGGG?=EGFDGFDFDFFGGGFFCGFGGGD:F??E:DDEGC(<DFEFFFFBFGFFFGFF3)4:436?4
@M04650:207:000000000-C238N:1:1101:8616:8363 1:N:0:19
ACTCCTACGGGAGGCAGCAGTGGGGAATATTGGACAATGGACCAAAAGTCTGATCCAGCAATTCTGTGTGCACGACGAAGTTTTTCGGAATGTAAAGTGCTTTCAGTTGGGACGAAGAAAGTGACGGTACCAACAGAAGAAGGGGCGGCTAAATACGTGCCAGCAGCCGCGGTAATACGTATGCCCCGAGCGTTATCCGGATTTATTGGGCGTAAAGCGCGTCTAGGTGGTTTAAAAAGTCTGATGTTAAACTGCGGGGCTCAACTCCGTATTGCGTTGGAAACTGTTAGACT
+
GGGGGGGGGGGGGGGGGGGGGGGGGGGGGGGGGGGGGGGGGGGGGGGGGGGGGGGGGGGGGGGGGGGGGGGGGGGGGGCEGGGGGGGGGGGGGGGGGGGGGGGGGGFGGGGGGGGGGGGFGGGGGGGGGGGGGGDGGGGGGGGGGGGDGGGGGGGGGGGGGGGGGGGGGGGDGGGGGGGGGGGGEFGDEDEEGGGGGGGGGGGG?FGGGGGGGGGGGGDGGGGGGGCFGGEFFGGGGGFGFFFFFFFFFGGGGGG)3>@FGFG4:FGDE@4<@?FD9BC>FAFFFFBAFFFFF
@M04650:207:000000000-C238N:1:1101:3681:8367 1:N:0:19
ACTCCTACGGGAGGCAGCAGTGGGGGATATTGCACAATGGGGGAAACCCTGATGCAGCGATGCCGCGTGAGGGAAGAAGGTTTTCGGATTGTAAACCTCTGTCTTCAGGGACGATAATGACGGTACCTGAGGAGGAAGCTCCGGCTAACTACGTGCCAGCAGCCGCGGTAATACGTAGGGAGCAAGCGTTGTCCGGAATTACTGGGTGTAAAGGGAGCGTAGGCGGGACTGCAAGTTGAATGTGAAATCTATGGCCTCAACCCATAAACTGCGTTCGAAAACGCAGTTCTTG
+
GGCFGGFEG@@@FG7;FGGFE8<FCC+F8E<CFGGFGEGGDGG:FF,,@AECFGEGFE:CFFFF:FGGCFGFDFFGFFGGGGGGGGEEGGGGGABFFE@FFGGGEFGFG?FGGGGGFCFAC=@+B:FGFG<DEGC+@3,,8@:>CCCFFF9:FFEFGAFFFCFGGDECFC<@EFC9CG7<EEDEGFFEE:C*9288*B*?B+<B+;27*3C+CECEED5>E3/9?CE>ECF*9<CCCF47@7**:C:710::09*)949?EFD<?GF4?4@4>>B)(4C.)(1000)6<9?<
@M04650:207:000000000-C238N:1:1101:22518:8375 1:N:0:19
ACTCCTACGGGAGGCAGCAGTGGGGAATATTGGACAATGGACCAAAAGTCTGATCCAGCAATTCTGTGTGCACGACGAAGTTTTTCGGAATGTAAAGTGCTTTCAGTTGGGACGAAGAAAGTGACGGTACCAACAGAAGAAGGGGCGGCTAAATACGTGCCAGCAGCCGCGGTAATACGTATGCCCCGAGCGTTATCCGGAGTTATTGGGCGTAAAGCGCGTCTAGGTGGTTTAAAAAGTCTGATGTTAAACTGCGGGGCTCAACTCCGTATTGCGTTGGAACCTGTTAGACT
+
GGGGGGGGGGGGGGGGGGGGGAEFGGEGGGG<@FGGGGGGGEFGGG,CFEFF9EFGGGGGGG,FG<FDFGGCFGGDGGEGCGAFGGG>FCFGFGGGGGCFFGGGGFFFGGGGGGGEFGGGGGGGGD7CDGGFEEGGGGG=DCF+B:FDGD<FGGG9CFFGGGCFCCCB7>FEFC8CFCE:EFGGFFEC*:8E*1=CC?:>:*2;<FF+05CGECCFDCDGEGE5@EFF97/:>+:+0*7>BGBFC>FGFGGGDFF)<)75:>4CFCD?5.>4?=FFFFC46)27:5@BA=FD2
@M04650:207:000000000-C238N:1:1101:4245:8384 1:N:0:19
ACTCCTACGGGAGGCAGCAGTGGGGAATATTGGACAATGGGCGCAAGCCTGATCCAGCCATGCCGCGTGAGTGATGAAGGCCTTAGGGTTGTAAAGCTCTTTCGGCGGGGACGCTAATGACGGTACCCGCAGAAGAAGCCCCGGCTAACTTCGTGCCAGCAGCCGCGGTAATACGAAGGGGGCTCGCGTTGCCCGGAATCACTGGGCGTAAAGGGCGCGTAGGCGGCCGTATAGGTCGGGGGTGAAAGCCTGTGGCTCAACCACCGCTTTGCCTTCGATCATGTATGTCTAC
+
G<CFEEF9C@FEE:FG@FFFCF@<F@@FDFF<EFEEC@FE8FEGGGGGGGF<CDAFG8FEFG<@FG:CC@FGGGGCCEEGGDF8??<<FGGGGGGGFFFGAFDG:F77:::CC<:FFAF<,3<@@BDFGGEG<D<C:F@,>CEF**1<<<BCGGGGGGC*?CDF1<8:F*<::+;***:1C*::*:>C*:C>+0/:*2;0:@F98C8=:57CG7EG57DG858E*>5CCD?6)+03:35)7).7*97*?D*>F65))/1/7F**)1)(.)/*18**,(*)).*//**).*/)
@M04650:207:000000000-C238N:1:1101:16963:8396 1:N:0:19
ACTCCTACGGGAGGCAGCAGTGGGGAATATTGCACAATGGGCGGAAGCCTGATGCAGCGACGCCGCGTGGGGGATGACGGCCTTCGGGTTGTAAACCTCTTTCACCAAGGACGAAGCGGGAGTGACGGTACTTGGGGAAGAAGCACCGGCTAACTACGTGCCAGCAGCCGCGGTAATACGTAGGGTGCGAGCGTTGTCCGGAATTATTGGGCGTAAAGAGCTCGTAGGCGGCTCGTTGCGTCTACCGTGAAAACTGGAGGCTTAACCTTCAGCTTGCGGTGGATACGGGCGGGG
+
GGGGGGGGGGGGGGGGGGGGGGGGGGGGGGGGGGGGGGGGGGGGGGGGGGGGGGGGGGGGGGGGGGGGGGGGGGGGGGGGGGGGGGGGGGGGGGGGGGGGGGGGGGGGGGGGGGGGGGGGGGGGGGGGGGGGGGGGGGGGGGGGGGGGGGGGGGGGGCGGGGGGGGGGGGGGGGGGGGGGGGGGGGGGGGGGGGGGGGGGGGGGGGGGGG=FEEGDGGGGGGGGGGGGGGGGFGGGFFBDEDD:CFCG53<FGGGFF?FED>DFFCGFFF?FFFFFBBGD)65@FFFB>DFF>(
@M04650:207:000000000-C238N:1:1101:14407:8420 1:N:0:19
ACTCCTACGGGAGGCAGCAGTGGGGAATATTGGGCAATGGGGGAAACCCTGACCCAGCAACGCCGCGTGAAGGAAGAAGGCCTTCGGGTTGTAAACTTCTTTTACCAGGGACGAAGAACGTGACGGTACCTGGAGAAAAAGCAACGGCTAACTACGTGCCAGCAGCCGCGGTAATACGTAGGTTGCAAGCGTTGTCCGGATTTACTGGGTGTAAAGGGCGTGTAGGCGGAGATGCAAGTTGGGAGTGAAATCCCGGGGCTCAACCCCGGAACTGCTTTCAAAACTGTATCCCTT
+
GGGGGGGGGGGGGGGGGGGGGGGGGGGGGGGGGGGGGGGGGGGGGGGGGGGGGGGGGGGGGGGGGGGGGGGGGGGGGGGGGGGGGGGGGGGGGGGGGGGGGGGGGGGGGGGGGGGGGGGGGGGGGGGGGGGGGGGFGGGGGGGGGGGGEGGGGGGGGGGGGGGGGGGGGGGGGGGGGGGGGGGGGGGGGGGGGGGGGGGGGGFGGGGGFFE=FGGGGGGGEGGGGGGGGGGGFGFGGGFCFGFFGDFGFGGGFGGFF@DFGFGGFGGBBF:EFFFFFFGF@AG>6@FBA?BF?6
@M04650:207:000000000-C238N:1:1101:26080:8462 1:N:0:19
ACTCCTACGGGAGGCAGCAGTGAGGAATTTTGCGCAATGGGGGAAACCCTGACGCAGCAACGCCGCGTGAGTGATGAAGGCCTTTTGGTTGTAAAGCTCTGTCGCCTGGAAAGAAACCTTGGGATAGGAAATGATCTCAAGCTGACGGTACCAGGAAAGGAAGGACCGGCTAACTCCGTGCCAGCAGCCGCGGTAATACGGGGGGTCCAAGCGTTATTCGGAATCACTGGGCGTAAAGCGCATGTAGGCCGTTTGATAAGTCAGAAGTGAAAGCCCACGGCTCACCCGTGGAAC
+
GGGGGGGGGGEEGGGGGGFGGGDGGGGGGGGGGGGGGGGGGGGGGGGGGGGGGGGGGGGGGGGGGGG:CGGGFGGGGGGGGGGGFGGGGGGGGGGGGGGGFGGGGGGGGFFGGGGGGGGDCFG8FGFGDGGFF9FGGGGGFGGGGGGGGGGGGGGGGF:FDGGGGFGGGGGGGGGGGGGGGGGGFGGGGGGGDEGGGFGGDGGGGGGGGFFGECEEFFGGFGGGGGGGGFGFEGDEFFFGFDDEGGGGFFGDDGGFFFFFGFGGFGGBFFFFFFFF??DFF>GFFFFFBEF?<2
@M04650:207:000000000-C238N:1:1101:7630:8479 1:N:0:19
ACTCCTACGGGAGGCAGCAGTGGGGGATATTGCAAAATGGAGGAAACTCTGATGCAGCGACGCCGCGTGAGGGAAGAAGGTTTTCGGATTGTAAACCTCTGTCCCCGGTGAAGATAATGACGGTAGCAGAGGAGGAAGCCACGGCTAACTACGTGCCAGCAGCCGCGGTAATCCGTAGGCGGCCAGCGTTGTCAGGAATTACTGGGTGTAAAGGGAGCGTAGGCGGGACGATAAGGGGAATGTGACATCTATGGGCTCAACTCATGAAATGCGTTCAAAACGGACGTTCTTG
+
GGGGGGGGGGE;FC7B@CF,CFEFDDC@,EFGFG,CEFGGFFEGFFG9@FFC9F,F<@F@FCF7+@:F:@4FFFCFG<F<:EFFGGGCECDEFFBFE<=F=FFC,:@F=CC,?F?DFGFGG+@FCC>,3DE7BFF>FG,<B<F7CC:3,7FCFBF7*>,*>EE,1CEC*4CC,;*6**<,*:**:CGECCE?E+<@FGC:CC+CFC*:/<++<E58CDDDG3=98/**:9*:)5*+*)0977**2****:7:7<D)).76C******)1=@*7>5>:DGF.(*)087:7>*)
@M04650:207:000000000-C238N:1:1101:9873:8499 1:N:0:19
ACTCCTACGGGAGGCAGCAGTGGGGAATTTTGGACAATGGGGGAAACCCTGATCCAGCCATGCCGCGTGCAGGAAGAAGGCCTTCGGGTTGTAAACTGCTTTTGTTAGGGAAGAAATCCTAATTGCTAATACCAGTTGGGGATGACGGTACCTAAAGAATAAGCACCGGCTAACTACGTGCCAGCAGCCGCGGTAATACGTAGGGTGCGAGCGTTAATCGGAATTACTGGGCGTAAAGCGTGCGCAGGCGGTTTTGTAAGACCGATGTGAAATCCCCGGGCTTAACCTGGGAAC
+
GGGGGGGGGGGGGGGGGGGGGGGGGGGGGGGGGGGGGGGGGGGGGGGGGGGGGGGGGGGGGGGGGGGGGGGGGGGGGGGGGGGGGGGGGGGGGGGGGGGGGGGGGGGGGGGGGGGGGGGGGGGGGGGGGGGGGGGGGGGGGGGGGGGGGGGGGGGGGGGGGGGGGGGGGGGGGGGGGGGGGGGGGGGGGGGGGGGGGGGGGGGGGGGGGGGGGEEEGGGGGGGGGGGGGGGGFGGGGGFG>CB>35CGFGGDCGFFFF?FCFGGDGGFFFFFFFFFFBGFEBFFFFFFFFFFF1
@M04650:207:000000000-C238N:1:1101:25037:8540 1:N:0:19
ACTCCTACGGGAGGCAGCAGTGGGGAATATTGCACAATGGGCGCAAGCCTGATGCAGCGACGCCGCGTGAGGGATGACGGCCTTCGGGTTGTAAACCTCTGTTAGCAGGGAAGAAGAGAGAGTGACGGTACCTGCAGAGAAAGCGCCGGCTAACTACGTGCCAGCAGCCGCGGTAATACGTAGGGCGCGAGCGTTGTCCGGAATTAGTGGGCGTAAAGAGCTTGTAGGCGGCTTGTCGCGTCTGCTGTGAAAGGCCGGAGCTTAACGCCGTGTATTCCAGTGGGTACTGGCAGG
+
GGGGGGGGGGGGGGGGGGGGGGGGGGGGFGGA@6FFGGGGGGGGGGGGGGGGF9CFGGDGCGGGGGGGGGGFGGFGGGGG@FGGGGGGG7FGGGGFGGGGGGGA?EBFC:FCFFG=8FEG@+B=<FG@:F7,3,,,,,3,<3,5>+<FC7:B,,3;F:>::*2,BF7<@1<8@F1B+>,=5+2;;=EGE588CE;8CFFGGC58<@+03:CFGG8C*2;D;*8:CC<9+9E*)27:>DFGFC>FG*CC62**05*)7>BB5.*09**(07>3..**).*9*)*7<6?)6))(-(
@M04650:207:000000000-C238N:1:1101:13681:8594 1:N:0:19
ACTCCTACGGGAGGCAGCAGTGGGGAATTTTGGACAATGGGGGAAACCCTGATCCAGCCATGCCGCGTGCAGGAAGAAGGCCTTCGGGTTGTAAACTGCTTTTGTTAGGGAAGAAATCCTAATTGCTAATACCAGTTGGGGATGACGGTACCTAAAGAATAAGCACCGGCTAACTACGTGCCAGCAGCCGCGGTAATACGTAGGGTGCGAGCGTTAATCGGAATTACTGGGCGTAAAGCGTGCGCAGGCGGTTTTGTAAGACCGATGTGAAATCCCCGGGCTTAACCTGGGAAC
+
GGGGGGGGGGGGGGGGGGGGGGGGGGGGGGGGGGGGGGGGGGGGGGGGGGGGGGGGGGGGGGGGGGGGGGGGGGGGGGGGGGGGGGGGGGGGGGGGGGGFGGGGGGGGGGGGGGGGGGGGGGGGGGGGGGGGGGGGGGGEGGGGGGGGGGGGGGGGGGGGGGGFGGGGGGGGGGGGGGGGGGGGGGGGGGGGGGGGGGGGGGGGGGGGGGGDGGGGGGGGGGGGGGGGGGCGFGGGGGFD5C:BGGGDEGGGGGGFFF*69=DDFGGFFFFFFB9?BFGDEFG?FFF><FFFF1
@M04650:207:000000000-C238N:1:1101:7857:8600 1:N:0:19
ACTCCTACGGGAGGCAGCAGTGGGGAATATTGCACAATGGGCGAAAGCCTGATGCAGCGACGCCGCGTGAGGGAAGAAGGTTTTCGGATTGTAAACCTCTGTCTTTGGGGACGAAGAAGTGACGGTACCCAAGGAGGAAGCCACGGCTAACTACGTGCCAGCAGCCGCGGTAAAACGTAGGTGGCAAGCGTTGTCCGGAATTACTGGGTGTAAAGGGAGCGCAGGCGGGACGGCAAGTTGGGTGTGAAATCTATGTGCTCAACCCATAGCGTGCATTCAAAACTGCTGTTCTTT
+
FGGGGGGGGGGGGGGGGGGGGGGGGGGGGGGGGGGGGGGGGGGGGGGGGGGGGGGGGGGGGGGGGGGGGGGGGGGGGGGGGGGGGGGGGGFGGGEFGGGGGGGGGGGFGCGGGGCFGGGGGGFGDFGED9DFCFGGGGGGGCFGEGGGGGGGGFGGGGGGFFGFGGGGGGGGGCGGDGGGGGGGGGFF@GEEGGGG*?CEFGCEGGGGGGGFG979:FDGGGGDEGDEGGG=@DDEGG674>B>CDGGF:FGGGG*66@FCFCF5CF7@?EFEF@BF>GFFF5?BF62>FFBA)
@M04650:207:000000000-C238N:1:1101:25599:8605 1:N:0:19
ACTCCTACGGGAGGCAGCAGTGGCGAATATTGCACAATGGGCGCAAGCCTGATGCAGCCATGCCGCGTGTGTGAAGAAGGCCTTCGGGTTGTAAAGCACTTTCAGCGAGGAGGAAGGGTTCGGTGTTAACAGCATCGTTCATTGACGTTACTCGCAGAAGAAGCACCGGCTAACTCCGTGCCAGCAGCCGCGGTAATACGGAGGGTGCAAGCGTTAATCGGAATTACTGGGCGTAAAGCGCACGCAGGCGGTCTGTTAAGTTAGATGTGAAATCCCCGAGCTTAACTTGGGAAC
+
GGGGGGGGGGGGGGGGGGGGGGGGGGGGGGGGGGGGGGGGGGGGGGGGGGGGGGGGGGGGGGGGGGGCFGGGGGGGGGGGGGGGGGGGGGGGGGGGGGGGGGGGGGGGGGGGGGGGGGGGGGGGGGGGFGGGGGGGGDGGGCAFGGGEFFFFGGGGGGGGGGGGGGGGGGGGGGFGGGFFGGGGGGGGGGGGGGGGGGGGGGGGGGGGGGGGGEGDFFCGE3EGGGGGGCCGFECGGGFGD35@DGGGFGGDGGG7=??FG*CDFCFDFFFFFF4?:>GFF9CF66F9A6>B0-
@M04650:207:000000000-C238N:1:1101:26196:8632 1:N:0:19
ACTCCTACGGGAGGCAGCAGTGGGGAATATTGGACAATGGGCGAAAGCCTGATCCAGCCATGCCGCGTGTGTGAAGAAGGCCTTTTGGTTGTAAAGCACTTTAAGCGAGGAGGAGGCTACTTGGATTAATACTCTGGGATAGTGGACGTTACTCGCAGAATAAGCACCGGCTAACTCTGTGCCAGCAGCCGCGGTAATACAGAGGGTGCGAGCGTTATCCGGATTCACTGGGTTTAAAGGGTGCGTAGGCGGGTAGGTAAGTCAGAGGTGAAATCCTGGAGCTTAACTCCAGA
+
GGGGGGGGGGGGGGGGGGGGGGGGGGGGGGGGGGGGGGGGGGGGGGGGGGGGGGGGGGGGGGGGGGGGGGGGGGGGGGGGGGGGGGGGGGGGGGGGGGGGGGGGGGGGGGGGGGGGGGGGGGGGGGGGGGGGGGGGGGGGGGGGGGGGGGGGGGGGGGGGGGGGGGGGGGGGGGGGGGGGGGGGGGGGGGGGGGGGGGGGGGGGGGGGGGGGGGGGGGGGGGGGGGGGGGGG@EDGGGFGFGFFGGGDEGGGGGGFFFFFGFGGFGGFFFFFFFFFBFFFFFGFFFFFFFFFF
@M04650:207:000000000-C238N:1:1101:26617:8660 1:N:0:19
ACTCCTACGGGAGGCAGCAGTGGGGAATATTGGGCAATGGGGGGAACCCTGACCCAGCGACGCCGCGTGAGTGAAGAAATCCTTCGGGATGTAAAGCTCTGTTGTATGGGAAGAGAAGCAGACGGTACCATACGAGGAAGCCCCGGCAAACTACGTGCCAGCAGCCGCGGTAATACGTAGGGGGCAAGCGTTGTCCGGAATTACTGGGCGTAAAGCGCACGCAGGCGGGTTTATAAGTCAGATGTAAAAGGCAGGTGCTTACCATCTGTTTGTCATCGGATACTGTAAGCCT
+
GGGGGGGGGGGGGGGGGGGGGGGGGGGGGGGGGGGGGGGGGEGGGGGGEGGGGGGGGGGGGGGGGGGGGGGGGGGGGGGGGGGGGGGGCCGGGGGGGGGGGGGGGCCGGGGGGGGGGFFGGGGGGGGGGG9FGGCGGGGGGEGEFEGGCCFGFGGFGFGGGFFFGGGGGDGGGFFFFCCGGEEGGGGFGGEGGGGGGGEEF?FFGGGGGGEGGGFGEGGGGDGGGGDEG58*9EGGGDFGB:=BCFGGFGG4FGGFFF??FF6CFGC>F?F5FFFFA(*.8:6@47@AA*).
@M04650:207:000000000-C238N:1:1101:23117:8667 1:N:0:19
ACTCCTACGGGAGGCAGCAGTGGGGAATATTGCACAATGGGCGCAAGCCTGATGCAGCCATGCCGCGTGTATGAAGAAGGCCTTCGGGTTGTAAAGTACTTTCAGTGGGGAGGAAGGCGATGAGGTTAATAACCTTGTCGATTGACGTTACCCGCAGAAGAAGCACCGGCTAACTCCGTGCCAGCAGCCGCGGTAATACGGAGGGTGCAAGCGTTAATCGGAATTACTGGGCGTAAAGCGCACGCAGGCGGTCTGTCAAGTCGGATGTGAAATCCCCGGGCTCAACCTGGGAAC
+
GGGGGGFGGGGGDGGGGGGGFGGGGGGGGGGGGGGGGGGGGGGGGGGGGGGGGGGGGGGGGGGGGGGGGGGGGGGGGGGGGGGGGGGGGGGGGGGGGGGGGGGGGGGGGGGGGGGGGGGGGGGGGGGGGGGGGGGGGGGGGGGGGGGGGGGGGGGGGGGGGGGGGGGGGGGGGGGGGGFGGFGGGGGGGGGGGGGGGGGGGGGGGGGGGGECEGGGGGGGGGGGGGGGEGGGFGGGFGFGEGFFGGGGFGGGGGGFFFFFGFGGFDD8FFFFFFF6<>GFE>GFFFF(1>FFF?
@M04650:207:000000000-C238N:1:1101:6653:8717 1:N:0:19
ACTCCTACGGGAGGCAGCAGTTGGGAATCTTGGACAATGGGCGAAAGCCTGATCCAGCCATGCCGCGTGAGTGATGAAGGCCTTAGGGTTGTAAAGCTCTTTTGCCAGGGACGATAATGACTGTACCTGGAGAATAAGCCCCGGCTAACTTCGTGCCAGCAGCCGCGGTAATACGAAGGGGGCTAGCGTTGTTCGGAATTACTGGGCGTAAAGCGTGCGCAGGCGGTTTCTCAAGTCAGGGGTGAAAGCCCGGAGCTCAACTCCGGAATTGCCTTTGAAACTGTGAAGCTAG
+
GGGGGGGGGGGGGGGGGGGGGGGGGGGGGGGGGGGGGGGGGGGGGGGGGGGGGGGGGGGGGGGGGGGFFGGGGGGGGGGGGGGGGGGGGFGGGGGGGGGFGGGGGGGGGGGGGFGGGGGGGGGGGDGFGFFGGGGGGGGGGGGGGGGGGGGGGGGGGGGGGGGGGGGGGGGGGGGGFEGGGGCEFGGG=C?C>FGEGGGFGGGGGFGGGGGGGGGEGGGGGGGGGGEEEFCGFGFCFFFGFGDDGGDGF*>DD<DE<:=4??CC7>*4:6FFFFF*:>GFF)?9FFFFFFFF
@M04650:207:000000000-C238N:1:1101:14710:8751 1:N:0:19
ACTCCTACGGGAGGCAGCAGTGGGGAATATTGCACAATGGGCGCAAGCCTGATGCAGCCATGCCGCGTGTATGAAGAAGGCCTTCGGGTTGTAAAGTACTTTCAGCGAGGAGGAAGGTGTTGTGGTTAATAACCACAGCAATTGACGTTACTCGCAGAAGAAGCACCGGCTAACTCCGTGCCAGCAGCCGCGGTAATACGGAGGGTGCAAGCGTTAATCGGAATTACTGGGCGTAAAGCGCACGCAGGCGGTTTGTTAAGTCAGATGTGAAATCCCCGGGCTCAACCTGGGAAC
+
GGGGGGGGGGGGGGGGGGGGGGGGGGGGGGGGGGGGGGGGGFGGGGGGGGGGGGGGGGGGGGGGGGGGGGGGGGGGGGGGGGGGGGGGGGGGGGGGGGGGGGGGGGGGGGGGGGGGGGGGGGGGGGGGGGGGGGGGGGGGGGGGGGGGGGGGGGGGGGGGGGGGGGGGGGGGGGGGGGGGGGGGGGGGGGGGGGGGGGGGGGGGGGGGGGGGGGGGGGGGGG5CFGGGFGGGFGGEGGFGFGFFGDGDEGG<DDGFFFFBFFGGFGG9*9@FFFFF?FGFE>GFFF@3<FFFF3
@M04650:207:000000000-C238N:1:1101:11183:8773 1:N:0:19
ACTCCTACGGGAGGCAGCAGTGGGGAATATTGGGCAATGGGGGCAACCCTGACCCAGCGACGCCGCGTGAGTGAAGAAATCCTTCGGGATGTAAAGCTCTGTTGTATGGGAAGAGAAGAAGACGGTACCATACGAGGAAGCCCCGGCAAACTACGTGCCAGCAGCCGCGGTAATACGTAGGGGGCAAGCGTTGTCCGGAATTACTGGGCGTAAAGCGCACGCAGGCGGGCATATAAGTCAGATGTAAAAGGCAGGTGCTTACCATCTGTTTGTCATCTGATACTGTATGCCT
+
GGGGGGGGGGGGGGGGGGGGGGGGGGGGGGGGGGGGGGGGGGGGGGGGGGGGGGGGGGGGGGGGGGGGGGGGGGGGGGGGGGGGGGGGGGGGGGGGGGGGGGGGGGGGGGGGGGGGGDGGGGGGGGGGGGGGGGGGGGGGGFGGGGGGGGGGGGGGGGGGGGGGGGGGGGGGGGGGGGGGGGGGGGFGGGGGGGGGGGGCGGGGGCGGGGGEGFEFEGGGGGGGGGGGG<EGFGG+>FFGFF?FGGFGFGGGGGGFFFFFGFCFFGGBFFFFFF4=ADF?4>FFFFFFFFF<
@M04650:207:000000000-C238N:1:1101:18210:8775 1:N:0:19
ACTCCTACGGGAGGCAGCAGTGGGGAATATTGGACAATGGGCGCAAGCCTGATCCAGCCATGCCGCGTGAGTGATGAAGGCCTTAGGGTTGTAAAGCTCTTTCGGCGGGGACGATAATGACGGTACCCGCAGAAGAAGCCCCGGCTAACTTCGTGCCAGCAGCCGCGGTAATACGAAGGGGGCTAGCGTTGCTCGGAATCACTGGGCGTAAAGGGCGCGTAGGCGGCCGTATAAGTCGGGGGTGAAAGCCTGTGGCTCAACCACAGAATTGCCTTCGATACTGTATGGCTAG
+
GGGGGGGGGGGGGGGGGGGGGGGGGGGGGGGGGGGGGGGGGGGGGGGGGGGGGGGGGGGGGGGGGGGGGGGGGGGGGGGGGGGGGGGGGGGGGGGGGGGGGGGGGGGGGGGGGGGGGGGGGGGGGGGGGGGGGGGGGGGGGGGGGGGGGGGGGGGGGGGGGGGGGGGGGGGGGGGGGGGGGGGGGGGGGGGGGGGGGGGGGGGGGGGGGGGGGGGGGGGGGGGGGGGGGDGGFGGGGGFGFGEFGGGGFGGGGGGFFFF?FFGGFF4:?FFFFFFFF?GFFFGFBBF?FFFF
@M04650:207:000000000-C238N:1:1101:19146:8789 1:N:0:19
ACTCCTACGGGAGGCAGCAGTGGGGAATATTGCACAATGGGCGCAAGCCTGATGCAGCCATGCCGCGTGTGTGAAGAAGGCCTTCGGGTTGTAAAGCACTTTCAGCGAGGAGGAAGGCACACTGTTTAATAGGCAGAGTGATTGACGTTACTCGCAGAAGAAGCACCGGCTAACTCCGTGCCAGCAGCCGCGGTAATACGTAGGTCCCAAGCGTTGTCCGGATTTATTGGGCGTAAAGCGAGCGCAGGTGGTTTCTTAAGTCTGATGTAAAAGGCAGTGGCTCAACCATTGTGT
+
GGGGGGGGGGGGGGGGGGGGGGGGGGGGGGGGGGGGGGGGGGGGGGGGGGGGGGGGGGGGGGGGGGGGGGGGGGGGGGGGGGGGGGGGGGGGGGGGGGGGGGGGGGGGGGGGGGGGGGGGGGGGGFGGGGGGGGGGFGGGGGGGGGGGGGGGGGGGGGGGGGGGGGGGGGGGGGGGGGGGGGGGGGGGGGGGGGGGGGGGGGGGGGGGGGGGGGGGGGGGEGEGGGGGGGGGFGGGGGFGFGEFD<DD@GGGGGGFFFFFGFGGFGGFFF=67B4F<:C@FFFFFFFFF8BAA:
@M04650:207:000000000-C238N:1:1101:27551:8802 1:N:0:19
ACTCCTACGGAGGCAGCAGTAGGGAATCTTCGGCAATGGACGAAAGTCTGACCGAGCAACGCCGCGTGAGTGAAGAAGGTTTTCGGATCGTAAAACTCTGTTGTTAGAGAAGAACAAGGATGAGAGTAAAACGTTCATCCCTTGACGGTATCTAACCAGAAAGCCACGGCTAACTACGTGCCAGCAGCCGCGGTAAAACGTAGGTGGCAAGCGTTGTCCGGAATTACTGGGTGTAAAGGGAGCGCAGGCGGGATGCCAAGTTGGACGTGAAATCTATGGGCTCAACCCATAGCG
+
GGGGGGGGGGBFGGGGGGGGGFGGDEGGGGGGGGGGGGGFGDGDGDGGGGFGGGGGGGGGGGGGGGGG7FGGGGGGGGGGGGGGGGGGGGGGGGGGGGGGGGFGGFFGGGGGGGGGGGGDGGGGGGGGGGGGGFGGGGGGGGGGGGGGGGGGGFGGGGGGCEGGGGGGGGGGGGGFGGGGGGGGGFFGGGGGGGGGGGGGBFGGGGGGGGGGGGGGGGGGGGGGGGGGGGGFFCFGGGFGFGFFGGGGFGGG3CG>FFFFGFFFFGGFD@FFFFFFF>CFF?C@FFFBFFFF0,
@M04650:207:000000000-C238N:1:1101:10807:8828 1:N:0:19
ACTCCTACGGGAGGCAGCAGTGGGGAATATTGCACAATGGGCGCAAGCCTGATGCAGCCATGCCGCGTGTGTGAAGAAGGCCTTCGGGTTGTAAAGCACTTTCAGCAAGGAGGAAGGGTTCGGTGTTAATAGCACCGTTCATTGACGTTACTCGCAGAAGAAGCACCGGCTAACTCCGTGCCAGCAGCCGCGGTAATACGGAGGGTGCAAGCGTTAATCGGAATTACTGGGCGTAAAGCGCACGCAGGCGGTCTGTTAAGTCAGATGTGAAATCCCCGAGCTTAACTTGGGAAC
+
GGGGGGGGGDEGGGGGGGGGGFGGGGGGDGGDGGGGGGGGGFGGGGGGGGGGGGGGGGGGEFGGGGGGGGCGGGFGGGGGGGGGGGGGGGGGGGGGGGGGGGGGGGGFGGGGDGGGGDFB6FECEGEGGGGGGGGGGEFFGGGGGGGGGGGFFGGGGGGGGGGGGGGGDEGEGGGFGGGFGGGGGGFCFC*:CEEGGGCFGGGGGGGGFGGGGGDGC*>FGGGGGGGGGGGGEGGEFG?GD3BF3575BGD<)1CFFFFB?F>C47FAFFFFFFFFB;<>3;G4BBB)6?FF?(
@M04650:207:000000000-C238N:1:1101:24616:8833 1:N:0:19
ACTCCTACGGGAGGCAGCAGTGGGGAATATTGGGCAATGGGGGCAACCCTGACCCAGCGACGCCGCGTGAGTGAAGAAATCCCTCGGGATGTAAAGCTCTGTTGTATGGGAAGAGAAGCAGACGGTACCATACGAGGAAGCCCCGGCAAACTACGTGCCAGCAGCCGCGGTAATACGTAGGGGGCAAGCGTTGTCCGGAATTACTGGGCGTAAAGCGCACGCAGGCGGACTGATAAGTCAGACGTAAAAGGCACGGGCTTACCCTGTGTAAGACATCTGATACTGTCAGTCT
+
GGGGGGGGGGGGGGGGGGGGGGGGGGGGGGGGGGGGGGGGGGGGGGGGGGGGGGGGGGGGGGGGGGGGGGGGGGGGGGGGGGGGGGGGFGGGGGGGGGGGGGGGGGGGGGGGGGGGGGGGGGGGGGGGGGGGGGGGGGGGGGGGGDGGGGGGGGGGGGGGFGGGGGGGGGFGGGGGGGFCGGGCGGGGGGGGGGFGGGGGGGGGGDGDGGGGGGGGGGGGGGGGEGDG=DGGFGGGFGBDFG?:DGFF9CGGGGDFFFF>FFDGFF<>FFF?FFF=>AG?89FFFFFFFFB)
@M04650:207:000000000-C238N:1:1101:7697:8885 1:N:0:19
ACTCCTACGGGAGGCAGCAGTGGGGAATATTGGGCAATGGGGGGAACCCTGACCCAGCGACGCCGCGTGAGTGAAGAAATCCTTCGGGATGTAAAGCTCTGTTGTATGGGAAGAGAAGAAGACGGTACCATACGAGGAAGCCCCGGCAAACTACGTGCCAGCAGCCGCGGTAATACGTAGGGGGCAAGCGTTGTCCGGAATTACTGGGCGTAAAGCGCACGCAGGCGGGCATATAAGTCAGATGTAAAAGGCAGGTGCTTACCATCTGTTTGTCATCTGATACTGTATGTCT
+
GGGGGGGGGGGGGGGGGGGGGGGGGGGGGGGGGGGGGGGGGGGGGGGGGGGGGGGGGGGGGGGGGGGGGGGGGGGGGGGGGGGGGGGGEGGGGGGGGGGGGGGGGGGGGGGGGGGGGGGGGGGGGGGGGGGGGGGGGGGDGGGGGGGGGGGGGGGGGGGGGGGGGGGGCEEDCFFGGG<FGGGGGGGGGGCGGGGGGGDCGGGGGFGGGGGGECCGGGGGGGGGGGGGGGGFFCDFGGFGFDFFFGFF?*5DFGGFFF?FCFFF7FGFFFF?FF4BFFGFF4776*9><?FF
@M04650:207:000000000-C238N:1:1101:15919:8888 1:N:0:19
ACTCCTACGGGAGGCAGCAGTGGGGAATATTGCACAATGGGCGCAAGCCTGATGCAGCCATGCCGCGTGTATGAAGAAGGCCTTCGGGTTGTAAAGTACTTTCAGTGGGGAGGAAGGCGATGAGGTTAATAACCTTGTCGATTGACGTTACCCGCAGAAGAAGCACCGGCTAACTCCGTGCCAGCAGCCGCGGTAATACGGAGGGTGCAAGCGTTAATCGGAATTACTGGGCGTAAAGCGCACGCAGGCGGTCTGTCAAGTCGGATGTGAAATCCCCGGGCTCAACCTGGGAAC
+
GGGGGGGGGGGGGGGGGGGGGGGGGGGGGGGGGGGGGGGGGGGGGGGGGGGGGGGGGGGGGGGGGGGGGGGGGGGGGGGGGGGGGGGGGGGGGGGGGGGGGGGGFFFGGGGGGGGGGGGGGGGGGFGGGGGGGGGGGGGGGGGGGGGGGGGGGGGGGGGGGGGGGGGGGGGGGGGGGGGGGGGGGGGGGGGGGGGGGGGGGGGGGGGGGGGGGGGGGGGGGGGGGGGG+9EFB:CEFF=C:G@EGGGGFGG<DGGFFF64?FGGFDD2BF7=FF:@BBD3BBGFFFFBFFFF?4
@M04650:207:000000000-C238N:1:1101:8028:8892 1:N:0:19
ACTCCTACGGGAGGCAGCAGTGGGGAATATTGCGCAATGGGCGAAAGCCTGACGCAGCGACGCCGCGTGAGGGATGAAGGGCTTCGGTTCGTAAACCTCTGTCAGAAGGGAAGAAGTGTAGTGGTGCTAATCAGCCGCTATTTGACGGTACCTTCAAAGGAAGCACCGGCTAACTCCGTGCCAGCAGCCGCGGTAATACGGAGGGTGCAAGCGTTAATCGGAATCACTGGGCGTAAAGCGCATGTAGGCCGTTTGATAAGTCAGAAGTGAAAGCCCACGGCTCACCCGTGTAAC
+
FGGGGGCFGGGGGGE7FGGGGGGFG>FGEFFFCCFCFGGGGEGEGGGC<FDFGCE:FF7+>CFGGGDGGG@FGFCFEFFC>EFGGCFEGGEGF8FDGGGF?FFAF<FDC7FEEF,<=>F9FG8,=+BF=9>FDD<FFEGFGGFFAEFFFFGGDFF9?<,,>:F:8FGCFGCCA3?;CEGGGGFDF*C98CC18BEGG?:@8ECEGG5=6C?C5EA85CCD5/8C9<<C7<*7@C9EC7*/.973C*C*76>1>F<*96@FEB7CF*C<4*874)778:CD:9599F:(4)714)
@M04650:207:000000000-C238N:1:1101:17790:8909 1:N:0:19
ACTCCTACGGGAGGCAGCAGTGGGGAATATTGGGCAATGGGGGAAACCCTGACCCAGCAACGCCGCGTGAAGGAAGAAGGCTTTCGGGTTGTAAACTTCTTTGACCAGGGAAGAAAAAAATGACGGTACCTGGAAAACAAGCCACGGCTAACTACGTGCCAGCAGCCGCGGTAATACGTAGGTGGCAAGCGTTATCCGGAGTTACGGGGTGTAAAGGGCGTGTAGGCGGGCATGCAAGTCAGAGGTGAAATATCGAGGCTTAACCTCGAGGGGGCATTGGAAACTGCATGTCTG
+
GGGGGGGGGGGGGGGGGGGGEGGGGGGGGGEFGGGGGGGGGGGCFGGGGGGGFFGGGGGGGGGGGGG=FGGGGGGGGGGGCFFGFGEGGGGGGGGGGGGFG<FFG9FFGGGFGGFGGFEEGGG9FGGGGFDFGGGFGFGGGGFGGGGG:FFFGF?C<FFC>C7FGGGGGGGGCFCCEFFCGGFGGGGFGGGGDDG9?EGG*:@@F*;5EEG5CGCEFGDGGGC6FGCEEDEE7C:ACF*?6>F*9*9:9::>**1<>7>:66CCF*9?B@>ED)))44*07):54@?<A?@)6-
@M04650:207:000000000-C238N:1:1101:18755:8952 1:N:0:19
ACTCCTACGGGAGGCAGCAGTGGGGAATATTGCACAATGGGCGAAAGCCTGATGCAGCGACGCCGCGTGAGGGAAGAAGGTTTTCGGATTGTAAACCTCTGTCTTCGAGGACGAAGAAGTGACGGTACTCGAGGAGGAAGCCACGGCTAACTACGTGCCAGCAGCCGCGGTAAAACGTAGGTGGCAAGCGTTGTCCGGAATTACTGGGTGTAAAGGGAGCGCAGGCGGGATGCCAAGTTGGACGTGAAATCTATGGGCTCAACCCATAGCGTGCGTTCAAAACTGGCGTTCTTG
+
GGGGGGGGGGGGGGGGGGGGGGGGGGGGGGGGGGGGFGGGGGGGGGGGGGGGGGGGGGDFGGGGGGGGGGGGGGGGGGGGGGGGGGGGGGGGGGGGGGGGGGGGGGGGGGGGGGGGGGGGGGGGGGGGGGGGGDEEGGGFGGGCGEGCEGGGGGGGGGGGGGGGGGGGGGGGGGGGGGGGGGGGGGGGGGGGGGGGGGGGGGGGGGGFC:C7CFGGGGGGGGGGEGGEGGGGFGGGGGFGFFFFGGCCFGGGGFGF>FFFFFGGDDGF4FEBEFFFFFGF?<GFFFF91@5(6)
@M04650:207:000000000-C238N:1:1101:26068:8953 1:N:0:19
ACTCCTAGGGAGGCAGCAGTGGGGAATATTGCACAATGGGCGCAAGCCTGATGCAGCCATGCCGCGTGTGTGAAGAAGGCCTTCGGGTTGTAAAGCACTTTCAGCGAGGAGGAAGGGTTCGGTGTTAATAGCACCGTTCATTGACGTTACTCGCAGAAGAAGCACCGGCTAACTCCGTGCCAGCAGCCGCGGTAATACGGAGGGTGCAAGCGTTAATCGGAATTAATGGGCGTAAAGCGCACGCAGGCGGTTTGTTAAGTCAGATGTGCAATCCCCGAGCTTAACTGGGGAACT
+
GGGGGGGFGGFFFECFFCFC<EGGFFEFFFGGFG<FCFFGFGFEEGGGFG8FFE<EEGFC8FGCFEGGGGGGFG9EE<FEF8FFFGGFGGGFFGDGEGGGGGGFD7EGG>FCFFGGEG<FEGGGECEAFGFGFFGGDBFCD9F9=:>FFGGGEGEG<C7<B@<<D<CFFG*>>FFFEF7CCFGFGFCG8CE8:E89CGGG*BCEGC>EFGGG8CCFFGGGC<E6++3A7>CE>CD70*09.>DBC)>CEGD<CC<F6BF7F*:C?FFB*9*9;?4F1>G>5:7=FF*34)78()
@M04650:207:000000000-C238N:1:1101:27996:8981 1:N:0:19
ACTCCTACGGGAGGCAGCAGTGGGGAATATTGGGCAATGGGGGCAACCCTGACCCAGCGACGCCGCGTGAGTGAAGAAATCCTTCGGGATGTAAAGCTCTGTTGTATGGGAAGAGAAGAAGACGGTACCATACGAGGAAGCCCCGGCAAACTACGTGCCAGCAGCCGCGGTAATACGTAGGGGGCAAGCGTTGTCCGGAATTACTGGGCGTAAAGCGCACGCAGGCGGGCATATAAGTCAGATGTAAAAGGCAGGTGCTTACCATCTGTTTGTCATCTGATACTGTGTGCCT
+
GGGGGGGGGGGGGGGGGGGGFGGGGGGGGGGGGGGGGGGGGGGGGGGGGGGGGGGGGGGGGGGGGGGGGGGGGGGGGGGGGGGGGGGGGGGGGGGGGGGGGGGGGGGGGGGGGGGGGGGGGGGGGGGGGGGGGGGGGGGGFCGGGGGGGGGGGGGGGGGGGGGGGGGGGGGGGGGGGGGGGGGGGGGGGGGEGGGGGGGGGGGGGGGGGGGGGGGCEGGGGGGEGGGGGGGGFGFGFFFGFGFBGGGG4FGFGGGFFFFFFFGGFG=>@FFFFFFFFFGFFFG=FFFAF@BF
@M04650:207:000000000-C238N:1:1101:22991:8984 1:N:0:19
ACTCCTACGGGAGGCAGCAGTGGGGAATATTGCACAATGGGCGCAAGCCTGATGCAGCCATGCCGCGTGTATGAAGAAGGCCTTCGGGTTGTAAAGTACTTTCAGCGAGGAGGAAGGTGTTGTGGTTAATAACCGCAGCAATTGACGTTACTCGCAGAAGAAGCACCGGCTAACTCCGTGCCAGCAGCCGCGGTAATACGGAGGGTGCAAGCGTTAATCGGAATTACTGGGCGTAAAGCGCACGCAGGCGGTTTGTTAAGTCAGATGTGAAATCCCCGGGCTCAACCTGGGAAC
+
GGGGGGGGGGGGGGGGGGGGGGGGGGGGGGGGGGGGGGGGGGGGGGGGGGGGGGGGGGGGGGGGGGGGGGGGGGGGGGGGGGGGGGGGGGGGFGGGGGGGGGGGGGGGGGGGGGGGGGGGEGGGGG@FGGGGGGGGGGGGGGGGGGGGGGGGGGGGGGFFGGGGGGGGGGGGGGGGGGGGGGGGGGGGGGGGDEGGGGGGGGGGGGGGGGGGGGGGGGGGGGDGGGGGGGGGFGGGGGFGFGFFGCGGFGDDGCDF?FFBFFGGFGGF?FFFFFFF?BDE@6FFFFFBBF>0?8
@M04650:207:000000000-C238N:1:1101:25316:9037 1:N:0:19
ACTCCTACGGGAGGCAGCAGTGGGGAATATTGGGCAATGGGGGCAACCCTGACCCAGCGACGCCGCGTGAGTGAAGAAATCCTTCGGGATGTAAAGCTCTGTTGTATGGGAAGAGAAGAAGACGGTACCATACGAGGAAGCCCCGGCAAACTACGTGCCAGCAGCCGCGGTAATACGTAGGGGGCAAGCGTTGTCCGGAATTACTGGGCGTAAAGCGCACGCAGGCGGGCATATAAGTCAGATGTAAAAGGCAGGTGCTTACCATCTGTTTGTCATCTGATACTGTATGCCT
+
GGGGGGGGGGGGGGGGGGGGGGGGGGGGGGGGGGGGGGGGGGGGGGGGGGGGGGGGGGGGGGGGGGGGGGGGGGGGGGGGGGGGGGGGGGGGGGGGGGGGGGGGGGGGGFGGGGGGGGGGGGGGGGGGGGGGGGGGGGGGGGGGGGGGGGGGGGGGDGGGGGGGGGEGGGGGGGGGGGGGGGGGGGGGGGGGDGGGGDGCFGGGGFGGGGGGGGGGGGGGGGGGGGGGGGGG4FGGGGFGFFFFGGG7FGDGGDDF??FFGFGGFGGFFFF?@FFFAAG@FBGFFFBAAFFF
@M04650:207:000000000-C238N:1:1101:18786:9060 1:N:0:19
ACTCCTACGGGAGGCAGCAGTGGGGGATATTGCACAATGGAGGAAACTCTGATGCAGCGACGCCGCGTGAGGGAAGAAGGTTTTCGGATTGTAAACCTCTGTCCTCGGTGAAGATAATGACGGTAGCCGAGGAGGAAGCCACGGCTAACTACGTGCCAGCAGCCGCGGTAATACGTAGGTGGCAAGCGTTGTCCGGAATTACTGGGTGTAAAGGGAGCGTAGGCGGGACGATAAGTTGAATGTGAAATCTATGGGCTCAACCCATAAACTGCGTTCAAAACTGTCGTTCTTG
+
GGGGGGGGGGGGGGGGGGGGGGGGGGGGGGGGGGGGGGGGGGGGGGGGGGGGGGGGGGGGGGGGGGGGGGGGGGGGGGGGGGGGGGGGGGGGGGGGGGGGGGGGGGGGGGGGGGGGGGGGGGGGGGGGGGGGGGDGGGGGGGGGGGGGGGGGGGGGGGGGGGGGGGGGGDGGGGGGGGGGGGGGGGGGGGGGGGGGGGGGGGGGGGGGGGFGGGGGGGGGGGGGGGDGGGGGFGGGGGFGFGFFGGGGFGGGGGGFFFFFCFGGFGGBF47=BDFEBFCFFBGFFF)8?F6A
@M04650:207:000000000-C238N:1:1101:15678:9070 1:N:0:19
ACTCCTACGGGAGGCAGCAGTGGGGAATATTGGGCAATGGGGGAAACCCTGACCCAGCGACGCCGCGTGAGTGAAGAAATCCTTCGGGATGTAAAGCTCTGTTGTATGGGAAGAGAAGAAGACGGTACCATACGAGGAAGCCCCGGCAAACTACGTGCCAGCAGCCGCGGTAATACGTAGGGGGCAAGCGTTGTCCGGAATTACTGGGCGTAAAGCGCACGCAGGCGGGCATATAAGTCAGATGTAAAAGGCAGGTGCTTACCATCTGTTTGTCATCTGATACTGTATGCCT
+
GGGGGGGGGGGGGGGGGGGGGGGGGGGGGGGGGGGGGGGGGGGGGGGGGGGGGGGGGGGGGGGGGGGGGGGGGGGGGGGGGGGGGGGGGGGGGGGGGGGGGGGGGGGGGGGGGGGGGGGGGGGGGGGGGGGGGGGGGGGGGGGGGGGGGGGGGGGGGGFGGGGGGFGGGCFGGGGGGGGGGGGGGGGGGGGGGGGGGGGGGGGGGGGGGGGGGGGGGGGGGGGEECEGGGGCFGFGCFFFBCFFGGFG?GC*7C7FFFFFGFGGFFFAFFFFFFFFFBF*@BGFFFFF<4?<
@M04650:207:000000000-C238N:1:1101:16554:9080 1:N:0:19
ACTCCTACGGGAGGCAGCAGTGGGGAATATTGCACAATGGGCGAAAGCCTGATGCAGCGACGCCGCGTGAGGGAAGAAGGTTTTCGGATTGTAAACCTCTGTCTTCGAGGACGAAGAAGTGACGGTACTCGAGGAGGAAGCCACGGCTAACTACGTGCCAGCAGCCGCGGTAAAACGTAGGTGGCAAGCGTTGTCCGGAATTACTGGGTGTAAAGGGAGCGCAGGCGGGATGCCAAGTTGGACGTGAAATCTATGGGCTCAACCCATAGCGTGCGTTCAAAACTGGCGTTCTTG
+
GGGGGGGGGGGGGGGGGGGGGGGGGGGGGGGGGGGGGGGGGGGGGGGGGGGGGGGGGGGGGGGGGGGGGGGGGGGGGGGGGGGGGGGGGGGGGGGGGGGGGGGGGGGGGGGGGGGGGGGGGGGGGGGGFGGGGGGGGGGGGGFGGGGGGGGGGGGGGGGGGGGGGGGGGGFGGGGGGFFGGFGGGGGGGGGGGGG?CCEGGGGGGGGFFGGGGGGGGGGGCCGGEGEEGDGGFFGGGGFGFGFFGCFGFGGGGGGFFFFFG=DFDGG:?F@5)>BD?0DFFAGFFFFFFBEFA5
@M04650:207:000000000-C238N:1:1101:9138:9102 1:N:0:19
ACTCCTACGGGAGGCAGCAGTGGGGAATATTGGGCAATGGGGGAAACCCTGACCCAGCGACGCCGCGTGAGTGAAGAAATCCTTCGGGATGTAAAGCTCTGTTGTATGGGAAGAGAAGAAGACGGTACCATACGAGGAAGCCCCGGCAAACTACGTGCCAGCAGCCGCGGTAATACGTAGGGGGCAAGCGTTGTCCGGAATTACTGGGCGTAAAGCGCACGCAGGCGGGCATATAAGTCAGATGTAAAAGGCAGGTGCTTACCATCTGTTTGTCATCTGATACTGTATGCCT
+
GGGGGGGGGGGGGGGGGGGGGGGGGGGGGFGGGGGGGGGGGGGGGGGGGGGGGGGGGGGGGGGGGGGGGGGGGGGGGGGGGGGGGGGGDGGGGFGGGGGGGGGFGGGGGGGGGGGGGGGGGGFGGGGGGGFGGGCFGGGGGGGGGGGGGGGGGGGGGGGGGGGGGGGDGGGGGGGGFGGGGD@>EC3:7CGGGGFFE>5>FGGGGGGGGGGGGGGGEGDG=3CGGDGGGGG=?GF7>F4CF>=FFFGC@CDGFDGFFFFFGFGGFGF9FFF?FFFFBAFFFAG6*//.4=6:
@M04650:207:000000000-C238N:1:1101:18768:9104 1:N:0:19
ACTCCTACGGGAGGCAGCAGTGGGGAATATTGCACAATGGGGGAAACCCTGATGCAGCGACGCCGCGTGAGCGATGAAGGCTTTCGAGTCGTAAAGCTCTGTCCTATGGGAAGATAATGACGGTACCATAGGAGGAAGCCCCGGCTAACTACGTGCCAGCAGCCGCGGTAA
+
GGGGGGGGGGGGGGGGGGGGGGGGGGGGGGGGGGGGGGGGGGGGGGGGGGGGGGGGGGGGGGGGGGGGGGGGGGGGGGGGGGGGGGGGGGGGGGGGGGGGGGGGGGGGGGGGGGGGGGGGGGGGGGGGGGGGGGGGGGGGGGGGGGGGGGGGGGGGGGGGGGGGGGGGGGG
@M04650:207:000000000-C238N:1:1101:5600:9147 1:N:0:19
ACTCCTACGGGAGGCAGCAGTGGGGAATATTGGACAATGGGCGAAAGCCTGATCCAGCCATGCCGCGTGTGTGAAGAAGGCCTTTTGGTTGTAAAGCACTTTAAGCGAGGAGGAGGCTACTTGGATTAATACTCTGGGATAGTGGACGTTACTCGCAGAATAAGCACCGGCTAACTCCGTGCCAGCAGCCGCGGTAATACGGAGGGTGCAAGCGTTATCCGGATTCACTGGGTTTAAAGGGTGCGTAGGCGGGTAGGTAAGTCAGAGGTGAAATCCTGGAGCTTAACTCCAGA
+
GGGGGGGGGGGGGGGGGGGGGGGGGGGGGGGGGGGGGGGGGGGGGGGGGGGGGGGGGGGGGGGGGGGGGGGGGFGGGGGGGGGGGGGGGGGGGGGGGGGGGGGGGGG:FGGGGGGGGGGGGGGGGGGGGGGGGGGGGFFGGGGGGGGGGGGGGGGGGGGGGGGGGGGGGGGGGGGGGGGGGGGGGGGGGGGGGDGGGGGGGGGGGGGGGGFGGGGECFGGGGGGGGFGGGGGFGGGGFFGBF@>CDGGFGDGGGDD5FFFGFDG=CGBFFFFFFFFAA*5>?GFFFFFFFF7A
@M04650:207:000000000-C238N:1:1101:15980:9151 1:N:0:19
ACTCCTACGGGAGGCAGCAGTGGGGAATATTGCACAATGGGCGCAAGCCTGATGCAGCCATGCCGCGTGTGTGAAGAAGGCCTTCGGGTTGTAAAGCACTTTCAGCGAGGAGGAAGGGTTCGGTGTTAATAGCACCGTTCATTGACGTTACTCGCAGAAGAAGCACCGGCTAACTCCGTGCCAGCAGCCGCGGTAATACGGAGGGTGCAAGCGTTAATCGGAATTACTGGGCGTAAAGCGCACGCAGGCGGTCTGTTAAGTCAGATGTGAAATCCCCGAGCTTAACTTGGGAAC
+
GGGGGGGGGGGGGGGGGGGGGGGGGGGGGGGGGGGGGGGGGGGGGGGGGGGGGGGGGGGGGGGGGGGGGGGGGGGGGGGGGGGGGGGGGGGGGGGGGGGGGGGGGGGEGGGGGGGGGGGGGGGFGGGGGGGGGGGGGFGGGGGGGGGGGGGGGGGGGGGGGGGGGGGGGGGGGGGGGGGGGGGGGGGGGGGGGGGGGGGGGGGGGGGGGGGGGGGGGGGGGGG=FGGGDFFGBEGGGGFGFGFFGGGDBGGGGCC*8@9@GFD>6FGFFFFFFFFFFB>DE;FFF=@AAF46:4
@M04650:207:000000000-C238N:1:1101:6273:9153 1:N:0:19
ACTCCTACGGGAGGCAGCAGTGGGGAATATTGGGCAATGGGCGCAAGCCTGATGCAGCCATGCCGCGTGTGTGAAGAAGGCCTTCGGGTTGTAAAGCACTTTCAGCGAGGAGGAAGGGTTCGGTGTTAATAGCACTGTTCATTGACGTTACTCGCAGAAGAAGCACCGGCTAACTCCGTGCCAGCAGCCGCGGTAATACGGAGGGTGCAAGCGTTAATCGGAATTACTGGGCGTAAAGCGCACGCAGGCGGTTTGTTAAGTCAGATGTGAAATCCCCGAGCTTAACTTGGGAAC
+
GGGGGGGGGGGGGGGGGGGGGGGGGGGGGGGGGGGGGGGGDGGGGEGGGGGGGGGGGGFGGGGGGGGGGFGGGGGGGGGGGGGGGGGGGGGGGGGGGFGGGGGGGGG7FEGEGD8FGEEGGGEFCGGGGGAEA?DDGCFFFFGGAAFGCFGGGCGFGEGGGCFC7FGGGGGDFGGGGGGGGGGGGGGGFGGDGEE:9FFGG>EGGGGGFFGGGGGGCGGGC3*AFCEGGGGGFG3C*?FDD3BDD<DDD37<DG357FF=FBFGFGGFFFB4?46<6>GFFF<BFFFADFF??1
@M04650:207:000000000-C238N:1:1101:6157:9227 1:N:0:19
ACTCCTACGGGAGGCAGCAGTGGGGAATATTGCACAATGGGCGAAAGCCTGATGCAGCGACGCCGCGTGAGGGAAGAAGGTTTTCGGATTGTAAACCTCTGTCTTCGAGGACGAAGAAGTGACGGTACTCGAGGAGGAAGCCACGGCTAACTACGTGCCAGCAGCCGCGGTAAAACGTAGGTGGCAAGCGTTGTCCGGAATTACTGGGTGTAAAGGGAGCGCAGGCGGGAGGCCAAGTTGGACGTGAAATCTATGGGCTCAACCCATAGCGTGCTTTCAAAACTAGCGTTCTTG
+
GGGGGGGGGGGGGGGGGGGGFFFFGGGGGGGGGGGGGGGGGGGGGGGGGGGGGGGGGGGGGGGGGGGGGGGFGGGGGGGGGGGGGGGGGGGGGGGGGGGGGGGFGFGGGGGGGGGGGCEFFGGGGGGGGGGFGGGGGGGGDFGGGCFGGGGGGGGGGGG@@FGGGGGGGGF81<CEE@:BCGGGGGGGGGGEEGFFGGGE8E79E@E*AEE9CFFCC<7DGGGEEEGG=G*7>GGGC:=D6FFBGCFG47CDDFCFFFFFGFG>@CGFFFFF3))*.<7@F27?*9@B6)52A<
@M04650:207:000000000-C238N:1:1101:25540:9230 1:N:0:19
ACTCCTACGGGAGGCAGCAGTGGGGAATATTGGACAATGGGCGCAAGCCTGATCCAGCCATGCCGCGTGAGTGATGAAGGCCCTAGGGTTGTAAAGCTCTTTCACCGGTGAAGATAATGACGGTAACCGGAGAAGAAGCCCCTGCTAACTTCGTGCCAGCAGCCGCGGTAATACGAAGGGGGCTAGCGTTGTTCGGATTTACTGGGCGTAAAGCGCACGTAGGCGGACTTTTAAGTCAGGGGTGAAATCCCGGGGCTCAACCCCGGAACTGCCTTTGATACTGGAAGTCTTG
+
GGGGGGGGGGGGGGGGGGGGGGGGGGGGGGGGGGGGGGGGGGGEFGGGGGGGGGGGGGGGGGGGGGGGGGGGGGGGGGGGGGGGGGGGGGGGGGGGGGGGGGGGGGGGGGGGGGGGGGGGGGGGGGGGGG7FGGGGGGGGGGGGGGGGGGDFDEGGGGGGGGGGGGGGGGGGGGGFCEGCCGGGGGGGGGGGGGGGGCEGGGGGGGGGGGGGGGGGGGGGGGCFGGGGGGGCFFGGGGFGFGFFDFGGFGGGGCGEF:?FGFGDEGGFFFFFF?FFAFGFFADFFFFB9=@<
@M04650:207:000000000-C238N:1:1101:21808:9240 1:N:0:19
ACTCCTACGGGAGGCAGCAGTGGGGAATATTGCACAATGGAGGAAACTCTGATGCAGCGACGCCGCGTGAGGGAAGAAGGTTTTCGGATTGTAAACCTCTGTCTTCGGGGACGATAATGACGGTACCCGAGGAGGAAGCCACGGCTAACTACGTGCCAGCAGCCGCGGTAAAACGTAGGTGGCAAGCGTTGTCCGGAATTACTGGGTGTAAAGGGAGCGCAGGCGGAATGGTAAGTTGAATGTGAAAACTATGGGCTCAACCCATAGACTGCGTTCAAAACTACTGTTCTTG
+
GGGGGGGGGGGGGGGGGGGGGGGGGGGGGGGGGGGGGGGGGGGGGGGGGGGGGGGGGGGGGGGGGGGGGGGGGGGGGGGGGGGGGGGGGGGGGGGGGGGGGGGGGGGGGGGGGGGGGGGGGGGGGGGGGGGGGGGGGGGGGGGGGGGGGGGGGGGGGGGGGGGGGGGGGGGGGGGGGGGGGGGGGGGGGGGGGGGGGGGGGGGGGGFGGGGGGGGGGGGGGGGGGGGGGGG9BGGFGGFGFGFFGFDFFGGGGGGFFFFFCFGG@GGFFFFFFFFFFBGFFBGFFFBAFFF4
@M04650:207:000000000-C238N:1:1101:19331:9304 1:N:0:19
ACTCCTACGGGAGGCAGCAGTGGGGAATATTGCACAATGGGCGCAAGCCTGATGCAGCCATGCCGCGTGTGTGAAGAAGGCCTTCGGGTTGTAAAGCACTTTCAGTAAGGAGGAAGGGTTCGGTGTTAATAGCACCGTTCATTGACGTTACTCGCAGAAGAAGCACCGGCTAACTCCGTGCCAGCAGCCGCGGTAATACGGAGGGTGCAAGCGTTAATCGGAATTACTGGGCGTAAAGCGCACGCAGGCGGTCTGTTAAGTCAGATGTGAAATCCCCGAGCTTAACTTGGGAAC
+
GGGGGGGGGGGGGGGGGGGGGGGGGGGGGGGGGGGGGGGGGGGGGGGGGGGGGGGGGGGGGGGGGGGFGGGGGGGGGGGGGGGGGGGGGGGGGGGGGGGGGGGGGGGGGGGGGGGGCGGGGGG?FFGGGGGGGGFFGGGGGAFGGGGGGGGGGEEGEGGFGGGGGGGGGGGGGGGFGGGGGGGGGGFGGEGGGGGGGGGGGGGGD*=EGGGGGGGGGFGGGGGGGGGGGGGGFGDGGFFGFGFFGGGGFGGDDGDFFFF=<@CFFCD<F=6@?FFFFFGF>669F=B>2?FFF:
@M04650:207:000000000-C238N:1:1101:21034:9329 1:N:0:19
ACTCCTACGGGAGGCAGCAGTGGGGAATATTGCACAATGGGCGCAAGCCTGATGCAGCCATGCCGCGTGTATGAAGAAGGCCTTCGGGTTGTAAAGTACTTTCAGTCGGGAGGAAGGTGTCAAGGTTAATAACCTTGGCAATTGACGTTACCGACAGAAGAAGCACCGGCTAACTCCGTGCCAGCAGCCGCGGTAATACGGAGGGTGCAAGCGTTAATCGGAATTACTGGGCGTAAAGCGCACGCAGGCGGTTGATTGAGTCAGATGTGAAATCCCCGGGCTTAACCCGGGAAT
+
GGGGGGGGGGGGGGGGGGGGGGGGG;FGGGGGGGGGGGGGGGGGGGGGGGGGGGGGGGGGGGGGGGGGGGGGGGGGGGGGGGGGGGGGGGGGGGGGGGGGGGGGGGGGGGGGGGGGGGGGGGGGGGGGGGGGGGGGGGGGGGGGGGGGGGGGGGGGGGGGGGGGGGGGGGGGGGGGGGGGGGGGGGGGGGGGGGGG?FGGGGGGGGGGGGGGGGGGGGGGGGDFCFGFCGGFBEGGFGFGFGFFGGGGFGGDGGGFFFFFCFFGFFGFFFFFFFF4:BGFF95FFFFBBEE9>8
@M04650:207:000000000-C238N:1:1101:14306:9333 1:N:0:19
ACTCCTACGGGAGGCAGCAGTGGGGAATTTTGCGCAATGGGCGAAAGCCTGACGCAGCAACGCCGCGTGCGGGATGACGGCCTTCGGGTTGTAAACCGCTTTCAGCAGGGATGATAATGACAGTACCTGCAGAAGAAGCTCCGGCTAACTACGTGCCAGCAGCCGCGGTAATACGTAGGGAGCAAGCGTTATCCGGATTTATTGGGCGTAAAGCGCGCGTAGGCGGTTTGTTAAGCGGAATCTCTAATCTGAGGGCTCAACCCCCAGCCGGATTCCGAACTGGCAGACTCGAGT
+
GGGGGGGGGGGGGGGGGGGGGGGGGGGGGGGGGGGGGGGGGGGGGGGGGGGGGGGGGGGGGGGGGGGGGGGGGGGGGGGGGGEGGGGGFGGGFGGGGGGGGGFFGFFGGG@FFFFGGGDFGGGFGGGGGGGGGGGGGFFFGGGGGGGFGGGGGGFFFGGGGGGGEGEGEGEGGGFGFGGGGGGFFGGGGGEGGGGGGC5?CFGGGGGGGGGF?GGDEGGDECGEGG:CGGCFFFFCDG5DFDF?GGGG4FG77C*007?4*<DDBGD?FB@BEE?FBFGF@FGFFDF7)9<0-.
@M04650:207:000000000-C238N:1:1101:6892:9356 1:N:0:19
CTCCTACGGGAGGCAGCAGTAAGGAATATTGGTCAATGGAGGCAACTCTGAACCAGCCATGCCGCGTGCAGGAAGACGGCCCTATGGGTTGTAAACTGCTTTTGTACCAGAGAAAACCCCGGTACGTGTACCGGGTTGATAGTACGGTAAGAATAAGCATCGGCTAACTTCGTGCCAGCAGCCGCGGTAAGACGAAGGATGCAAGCGTTATCCGGATTCATTGGGTTTAAAGGGAGCGTAGGTGGACTTGTAAGTCAGTGGTGAAATCTCTTCGCTTAACGAAGAAACTGCCAT
+
GGGGGCGCFGGGGGGGGGGGFGGGGGGGGGGGGGGGGGGGGGGGGGGGGGGGGGGGGGGGGGGGGGGGGGGGGGGGGGGGGGGGGGGGGGGGGGGGGGGGGGGGGGGGGGGGGGGGGGGGGGGGGGGGGGGGGGGFGGGFDFFGGGGGGGGGGGGGGGGGGGGGGGGGGGGGFCEGGGGGGGGGGGGGGGGGGGGGGGGGGGGGGGGGGGGGGGGGGCGGGGGGGAG=CFGGFGDEDGFGFGFFGFC=4CCGGGFFF@6@F**29;FFFFF=BFFE:BGFFFGFFFFF>FF:?<
@M04650:207:000000000-C238N:1:1101:5028:9374 1:N:0:19
ACTCCTACGGGAGGCAGCAGTGGGGAATATTGCACAATGGGCGAAAGCCTGATGCAGCGACGCCGCGTGAGGGAAGAAGGTTTTCGGATTGTAAACCTCTGTCTTCGAGGACGAAGAAGTGACGGTACTCGAGGAGGAAGCCACGGCTAACTACGTGCCAGCAGCCGCGGTAAAACGTAGGTGGCAAGCGTTGTCCGGAATTACTGGGTGTAAAGGGAGCGCAGGCGGGATGCCAAGTTGGACGTGAAATCTATGGGCTCAACCCATAGCGTGCGTTCAAAACTGGCGTTCTTG
+
GGGGGGGGGGGGGGGGGGGGGGGGGGGGGGGGGGGGGGGGGGGGGGGGGGGGGGGGGGGGGGGGGGGFGGGGGGGGGGGGGGGGGGGGGGGGGGGGGGGGGGGGGGGGGGGGGGGGGGGGGGGDGGGGCFGGGGGGGGGGGGGGGGGGGGGGGGGGGGGGGGGGGGGGGGFGGGGGGCFGEGGGGGGGGGGGGGGGGGGGFGGGGGGGGG=EGGGGGGGGGGGGGGGGGGGGF6FCFGFG@FFD53CCFGGFGGGFF@@FGFGGFGGFFFE)7BD>?6GFFBGFFFFB?FE<<4
@M04650:207:000000000-C238N:1:1101:21265:9400 1:N:0:19
ACTCCTACGGGAGGCAGCAGTGGGGAATATTGGGCAATGGGGGAAACCCTGACCCAGCAACGCCGCGTGAGGGAAGAAGGCTTTCGGGTCGTAAACCTCTGTCCCATGTGAAGAGAAGAAGACGGTAGCATGGGAGGAAGCCCCGGCTAACTACGTGCCAGCAGCCGCGGTAATACGTAGGGGGCAAGCGTTGTCCGGAATGATTGGGCGTAAAGGGCGCGTAGGCGGCCTGTTAAGTCTGGAGTGGAAGTCCCGCTTTCAAGGTGGGAATTGCTTTGGAAACTGATAGGCTTG
+
GGGGGGGGGGGGGGGGGGGGGGGGGGGGGGGGGGGGGGGGGGGGGGGGGGGGGGGGGGGGGGGGGGGGGGGGGGGGGGGGGGGGGGGGGGGGGGGGGGGGGGGGGGGGGGGGGGGGGGGGGGGGGGGGGGGGGGGGGGGGGFGGGGGGGGGGGGGGGGGGGGGGGGGGGGGGGFGGGGGGGGGGGGGGGGGGGGGGGGDGGGGGGGGGGGGGGGGGGDGGGGGGGGGGGGGFFGGGGGFGFGFFGGGDFGGGDFGFFFFFGFGGFFG>@FFFFFFF<>G?FAFFF?4)6?FB(2
@M04650:207:000000000-C238N:1:1101:13907:9423 1:N:0:19
ACTCCTACGGGAGGCAGCAGTGAGGAATATTGGGCAATGGGGGAAACCCTGACCCAGCAACGCCGCGTGAGGGAAGACGGTTTTCGGATTGTAAACCTCTGTCCTCTGTGAAGATAATGACGGTAGCAGAGGAGGAAGCTCCGGCTAACTACGTGCCAGCAGCCGCGGTAATACGTAGGGAGCAAGCGTTGTCCGGATTTACTGGGTGTAAAGCGCACGCAGGCGGGTTTATAAGTCAGATGTAAAAGGCAGGTGCTTACCATCTGTTTGTCATCTGATACTGTAAGCCTAG
+
GGGGGGGGGGGGGGGGGGGGGGFGGGGGGGGGF@FGGGGGGGG@FGFGGGGG8CFGGGGGGGGGGGGGGGGGGGFGGGGG?BFGGGGGGGGGGGGGGGGGGGGCDGFGGGGCFGFFGF@FDGGGGGFDEGGF=FGGFGGGDGGGE7<CC,><<>><FEGGCBAFBCECF:>@D;;?<CCGGEEF:CEE:8C;+2=E*;8BFF;2?CGGEFC?F7E8E<CDEG=EC5C:*98<=:FFCC@>FC=6D7:*<7CC999)7@=6C=F**0*.@@5?FFFF46C=7-CFFFF27:@?
@M04650:207:000000000-C238N:1:1101:7997:9425 1:N:0:19
ACTCCTACGGGAGGCAGCAGTGGGGAATATTGGGCAATGGGGGCAACCCTGACCCAGCGACGCCGCGTGAGTGAAGAAATCCTTCGGGATGTAAAGCTCTGTTGTATGGGAAGAGAAGAAGACGGTACCATACGAGGAAGCCCCGGCAAACTACGTGCCAGCAGCCGCGGTAATACGTAGGGGGCGAGCGTTGTCCGGAATCATTGGGCGTAAAGGGCGCGTAGTCGGGAATACAAGTCTGTTTTTAAAGTTCAGGGCTCAACCCTGTGATGGAATGGAAACTGTATTTCTTGT
+
GGGGGGGGGGGCGEGDGGGGGGGGGGGG9FGGF?FFGGEFGDGGGGFGGGGGFGGGGFGDGGGGFGGGEGDGGFGCFGFGGFGGGCED+8=FFDGFGGGG<FGGG9FCFGGDEGFC=A=<<D>C7B>>9=FFAF+@:@A7CE<:F7FC@:CFC:<F,F@BFFDFF@CF:@<B@C+5=>,2*88CE5558*?:*C::885C8C7CG+<*8=EE*2++5*)78<CC*2:**1:C*2002:=:FFF7F54**0?D***/)).)307*09*5)*16=5*9406663>4=6@4:*9<<.
@M04650:207:000000000-C238N:1:1101:25215:9430 1:N:0:19
ACTCCTACGGGAGGCAGCAGTGAGGAATATTGGTCAATGGGCGAGAGCCTGAACCAGCCAAGTCGCGTGAGGGAAGACGGTCCTATGGATTGTAAACCTCTTTTGTCGGGGAGCAAGGCCACTCACGAGTGAGTGGAAGGAGAGTACCCGAAGAAAAAGCATCGGCTAACTCCGTGCCAGCAGCCGCGGTAATACGGAGGATGCGAGCGTTATCCGGATTTATTGGGTTTAAAGGGTGCGTAGGCGGACCGTTAAGTCAGCGGTCAAATGTCGGTGCTCAACGCCGGCCTGCCG
+
GGGGGGGGGGGGGGGGGGGGGGAFGFGGGGGEFGGGGGGGG8FF@F@FGGGGCECDGGFCEEFGCDEGGFGCGGGEGGGDGEFG9FGFGFF=FFGGGGFGGFEGFBFEFCEGGGGGG7<FFFFFDGG7CCEAD?FCAFFGGGCFGGGGGGGEGCGGCFGGECGFECFGCC,9<<F*1><CFGG>GGGCEEGDGGFFGCCEGGGGE*=CECEEFF7;C*9/0?C7:FGGG*C74CC**15CDDBB=DGGE)/C<57B?7BFEB37)*26BF9*0>B:9DG?F?DE@>E>BF)44(
@M04650:207:000000000-C238N:1:1101:18555:9448 1:N:0:19
ACTCCTACGGGAGGCAGCAGTGAGGAATATTGGTCAATGGGCGAGAGCCTGAACCAGCCATGCCGCGTGCAGGATGACGGCCCTACGGGTTGTAAACTGCTTTTGTACGGGGGCAAACCCTTCTTTGCGAAGGAGGTTGAGAGTACCGTACGAATAAGGATCGGCTAACTCCGTGCCAGCAGCCGCGGTAATACGGAGGATCCGAGCGTTATCCGGATTCATTGGGTTTAAAGGGTGCGTAGGCGGCCTATTAAGTCAGGGGTGAAATACGGTGGCTCAACCATCGCAGTGCCT
+
GGGGGGGGGGGGGGGGGGGGGGGGGGGGGGGGGGGGGGGGGGGGGGGGGGGGGGGGGGGGGGGGGGGGGGGGGGGGGGGGGGGGGGGGGGGGGGGGGGGGGGGGGGGGGGGGGGGGGGGGGGGGGGGGGGGGGGGGGGGGGGGGGGGGGGGGGGGGGGGGGGGGGGGGGGGGGFFGGGGGGGGGGGGGGGGGGGGGGGGGGGGGGGGGGGGGGGGGGGGGGGGGGGGGGGGGFGGGCD>GFGFFGGDGFGGGFGGFFFF?FEDD:=F4@FFD?3:>1>FFF?C=?@B?<DFF<6
@M04650:207:000000000-C238N:1:1101:24788:9467 1:N:0:19
ACTCCTACGGGAGGCAGCAGTGGGGGATATTGCACAATGGAGGAAACTCTGATGCAGCGACGCCGCGTGAGGGAAGAAGGTTTTCGGATTGTAAACCTCTGTCCTCGGTGAAGATAATGACGGTAGCCGAGGAGGAAGCCACGGCTAACTACGTGCCAGCAGCCGCGGTAATACGTAGGTGGCAAGCGTTGTCCGGAATTACTGGGTGTAAAGGGAGCGTAGGCGGGACGATAAGTTGAATGTGAAATCTATGGGCTCAACCCATAAACTGCGTTCAAAACTGTCGTTCTTG
+
GGGGGGGGGGGGGGGGGGGGGGGGGGGGGGGGGGGGGGGGGGGGGGGGGGGGGGGGGGGGGGGGGGGGGGGGGGGGGGGGGGGGGGGGGGGGGGGGGGGGGGGGGGGGGGGGGGGGGGGGGGGGGGGGGGGGGGGGGGGGGGGGGGGGGGGGGGGGGGGGGGGGGGGGGGGGGGGGGGGGGGGGGGGGGGGGGGGGGGGGGGGGGGGEEGGGGGGFGGGGGGGGGGGGGGDEFGFCFGFGFGFFGGGGFGFGGGGFFFFFCFGGFGGAFFFFEFBFFFFFFFG=FF@1:FF>
@M04650:207:000000000-C238N:1:1101:18820:9470 1:N:0:19
ACTCCTACGGGAGGCAGCAGTGGGGAATATTCCACAATGGGCGAAAGCCTGATGCAGCGACGCCGCGTGAGGGAAGAAGGTTTTCGGATTGTAAACCTCTGTCTTCGAGGACGAAGAAGTGACGGTACTCGAGGAGGAAGCCACGGCTAACTACGTGCCAGCAGCCGCGGTAAAACGTAGGTGGCAAGCGTTGTCCGGAATTACTGGGTGTAAAGGGAGCGCAGGCGGGATGCCAAGTTGGACGTGAAATCTATGGGCTCAACCCATAGCGTGCGTTCAAAACTGGCGTTCTTG
+
GFC@<EF<FCGGFCGG:FFFFG@FEEGGFGFFGFEEGGGGCCEC:FC8E@FFEEFECCCBEEGGD7B>F@FFEDFGF8?<4F?FGGG7:BE?FCEFC8FGG<FGGFGGFDFCFFDGG8AFGGGEGGGGGGC8C>FCDGGGFFCCFGG*FB@FFGEFGGGGGCCGFFCGGGGGGGCFE@CEC;<*<=C8CCECBEGFE*;:EFFFEFCGGCEC9F@FCDCDGGEECGGEE)2C>FFGGCFG?G)79<DF?FFCC>FFF>5;F4275>5:<@3@BD>;6?CFFFGFBF422)7:46
@M04650:207:000000000-C238N:1:1101:9234:9475 1:N:0:19
ACTCCTACGGGAGGCAGCAGTGGGGAATATTGCACAATGGGGGAAACCCTGATGCAGCGATGCCGCGTGAGTGAAGAAGTATTTCGGTATGTAAAGCTCTATCAGCAGGGAAGAAAATGACGGTACCTGACTAAGAAGCCCCGGCTAACTACGTGCCAGCAGCCGCGGTAATACGTAGGGGGCAAGCGTTATCCGGATTTACTGGGTGTAAAGGGAGCGTAGACGGAACAGCAAGTCTGATGTGAAAGGCAGGGGCTCAACCCCTGGACTGCATTGGAAACTGTTGATCTGG
+
GGGGGGGGGGGGGGGGGGGGGGGGGGGGGGGFFGGGGGGGGGGCGGGGGGGGGGGGGG:FFGGGGGGGGGGGGGGGGGGFAFGGGGG7<DGGGGGGGGGGFG?<FGCFCGGFFGG<FGFGFGGGGGGGGFFFGFGFGGGCGGGGEGGGGFFGGGGGGFGGGGGGGGGGGDEGGGGDFGGGGGGDFGDGEGDGCGGGG;EGGGGGGGFGGGGGGGGDECGGGG;?EGEG5CGD):FED7@>FFF?FGGGFGFGDDGFDFFFGFG33<C?56>49*9677*97AF7=??4<FF2
@M04650:207:000000000-C238N:1:1101:23584:9493 1:N:0:19
ACTCCTACGGGAGGCAGCAGTGGGGGATATTGCACAATGGAGGAAACTCTGATGCAGCGACGCCGCGTGAGGGAAGAAGGTTTTCGGATTGTAAACCTCTGTCCTCGGTGAAGATAATGACGGTAGCCGAGGAGGAAGCCACGGCTAACTACGTGCCAGCAGCCGCGGTAATACGTAGGTGGCAAGCGTTGTCCGGAATTACTGGGTGTAAAGGGAGCGTAGGCGGGACGATAAGTTGAATGTGAAATCTATGGGCTCAACCCATAAACTGCGTTCAAAACTGTCGTTCTTG
+
GGGGGGGGGGGGGGGGGGGGGGGGGGGGGGGGGGGGGGGGGGGGGGGGGGGGGGGGGGGGGGGGGGGGGGGGGGGGGGGGGGGGGGGGGGGGGGGGGGGGGGGGGGGGGGGGGGFGGGGGGGGGGGGGGGGGGGGGGGGGGGGGGGGGGGGGGGGGGGGGGGGGGGGGGGGFGGGGGGGGGGGGGGGGGGGGGGGGGGGGGGGGGGGGGGGGGGGGGGGGGGGGGGGGGGCCDGGGCGFGFG=FGGGGFGGGGGGFFFFFGFGGFGGFFFFFFEFDFFGFFBFFFFF:6@FF
@M04650:207:000000000-C238N:1:1101:28171:9533 1:N:0:19
ACTCCTACGGGAGGCAGCAGTGGGGAATATTGCACAATGGGCGCAAGCCTGATGCAGCCATGCCGCGTGTGTGAAGAAGGCCTTCGGGTTGTAAAGCACTTTCAGCGAGGAGGAAGGGTTCGGTGTTAACAGCATCGTTCATTGACGTTACTCGCAGAAGAAGCACCGGCTAACTCCGTGCCAGCAGCCGCGGTAATACGTATGCCCCGAGCGTTATCCGGATTTATTGGGCGTAAAGCGCGTCTAGGTGGTTTAAAAAGTCTGATGTTAAACTGCGGGGCTCAACTCCGTATT
+
GGGGGGFGGGGGGGGGGGGGGGGGGGGGGGGGGGGGFGGGGGGGGDFFGGGGGGGGGGGGGGFGEGGEGGGGGGGGGGDGGGGGGGGGFGGGGGGGFGGGGGGGGGGGGGGGGEFGFGDGGGGGGGGGGGGGGGGGGGGGGGGGGGFGGGGGGGGGGGGGGCGFGGGGGGGGGGGGGGGGGGGGGGGGFEGGGGCEGFGGFGGGGFFFGEGGGGGGGGGGDDEGF7:E+>EGFGGGFGFD:DEEG5FGFGGGFG:6/=FFFFGGFCGFF?F?=@BF?>GFFFGFFF928B@3<F
@M04650:207:000000000-C238N:1:1101:21206:9534 1:N:0:19
ACTCCTACGGGAGGCAGCAGTGGGGAATCTTCCGCAATGGACGAAAGTCTGACGGAGCGACGCCGCGTGGGTGAAGAAGGCCTTAGGGTCGTAAAGCCCTGTCATTAGGGACGAATGGTAGATGGAGTAATATGTCATCTATTTGACGGTACCTAAGGAGGAAGCTCCGGCTAACTACGTGCCAGCAGCCGCGGTAATACGTAGGGGGCGAGCGTTGTCCGGAATCATTGGGCGTAAAGGGCGCGTAGGAGGGAATACAAGTCTGTTTTTAAAGTTCAGGGCTCAACCCTGTGG
+
EGGFGGD<@CE;CFGGGGGGGGCECC@FFGC,CCGCFGGCFGE7@CFGGFCE9BFEF@FFGE7FFEEFCD>7BADFGDBF@<BFEEEFFC:FCGFGF4DC<A8EFGGFFCD@C:FGGG>CFFFDGFGFD9FEFGCEEGDGCFGFGADEGFGGCFFFFGDFCGCFG7B>CCF8B<,?CFGGGF@FGGGGGF=EEGG>EGGGGGGGGGGGCEGE57:;EGFGGGA7567A?7874CD5*/9*77.<DDC5>*019DC@=FF40=?C72065<F@/97B4)2778>F??).475,)(
@M04650:207:000000000-C238N:1:1101:25812:9537 1:N:0:19
ACTCCTACGGGAGGCAGCAGTGGGGAATATTGCACAATGGGCGAAAGCCTGATGCAGCGACGCCGCGTGAGGGAAGAAGGTTTTCGGATTGTAAACCTCTGTCTTCGAGGACGAAGAAGTGACGGTACTCGAGGAGGAAGCCACGGCTAACTACGTGCCAGCAGCCGCGGTAAAACGTAGGTGGCAAGCGTTGTCCGGAATTACTGGGTGTAAAGGGAGCGCAGGCGGGATGCCAAGTTGGACGTGAAATCTATGGGCTCAACCCATAGCGTGCGTTCAAAACTGGCGTTCTTG
+
GGGGGGGGGGGGGGGGGGGGGGGGGGGGGGGGGGGGGGGGGGGGGGGGGGGGGGGGGGGGGGGGGGGGGGGGGGGGGGGGGGGGGGGGGGGGGGGGGGGGGGGGGGGGGGGGGGGGGGGGGGGGGGGGGGGGGGGGGGGGGGGGGGGGGGGGGGGGGGGGGGGGGGGGGGGGGGGGGGGGGGGGGGGGGGGGGGGGGGGGGGGGGGGGGEGGFGGGGGGGGGGGGGGGGGGGFGGGGGFGFGFFGGGGFGGGGGGFFFFFGFFGDDGFFFFFD@ED?FGFF>4??FFF0>>?AA
@M04650:207:000000000-C238N:1:1101:10558:9765 1:N:0:19
ACCCTACGGGAGGCAGCAGTGGGGAATATTGCACAATGGGCGCAAGCCTGATGCAGCCATGCCGCGTGTGTGAAGAAGGCCTTCGGGTTGTAAAGCACTTTCAGCGGGGAGGAAGGGTTCGGTGTTAACAGCACCGTTCATTGACGTTACCCGCAGAAGAAGCACCGGCTAACTCCGTGCCAGCAGCCGCGGTAATACGGAGGGTGCGAGCGTTAATCGGAATTACTGGGCGTAAAGCGCACGCAGGCGGTCTGTTAAGTCAGATGTGAAATCCCCGAGCTTAACTTGGGAACT
+
GGGGGGGGGGGGGGGGGGGFGGGGGGGGGGGGGGGGGGGGGGGGGGGGGGGGGGGGGGGGGGGGGGFGGGGGGGGEFGGGGGGGGGGGGGGGGGGGGGGGGGGGFGGGGGGGGGGGGGGGGGGGGGGGGFGGGGGFCFGGGGGGGGFGGGGGGEGGGGGGGGGGGGGGGGDGGGGGGGGGDGGGGGGGGGGGGCEFGGGGGGGGGGGGGGGGCCGG?FGGEDCFFGGGGGGG5EGGGFEGFC@FCDGGEGDDGGGFFFF=7@DDFC7)16=6@4@>>19>>?FFFF?5>:)41.
@M04650:207:000000000-C238N:1:1101:13113:9777 1:N:0:19
ACTCCTACGGGAGGCAGCAGTGGGGAATATTGCACAATGGAGGAAACTCTGATGCAGCGACGCCGCGTGAGGGAAGAAGGTTTTCGGATTGTAAACCTCTGTCTTCGGGGACGATAATGACGGTACCCGAGGAGGAAGCCACGGCTAACTACGTGCCAGCAGCCGCGGTAAAACGTAGGTGGCAAGCGTTGTCCGGAATTACTGGGTGTAAAGGGAGCGCAGGCGGAATGGTAAGTTGAATGTGAAAACTATGGGCTCAACCCATAGACTGCGTTCAAAACTACTGTTCTTG
+
GGGGGGGGGGGGGGGGGGGGGGGGGGGGGGGGGGGGGGGGGGGGGGGGGGGGGGGGGGGGGGGGGGGGGGGGGGDGGGGGGGGGGGGGGGGGGGGGGGGGGGGGGGGGGGGGGGGGGGGGGGGGGGGGGCFGGGGGFGGGGGGGGGGGGGFGDGGGFCGGGGGGGGGGGGDCFGGGGGGGGGGGGGGGEGGGGGGGGGGGGGGGGGCGGGGGGGGGGGC<CDGGGGDEFGGGFGGGGG=C@GFFGGGGFGGGG4DFFFF4FFGGFFCAFF@FFFDFFA7?>?>FFFFB<FFF
@M04650:207:000000000-C238N:1:1101:3979:9805 1:N:0:19
ACTCCTACGGGAGGCAGCAGTGGGGAATATTGGACAATGGACCAAAAGTCTGATCCAGCAATTCTGTGTGCACGACGAAGTTTTTCGGAATGTAAAGTGCTTTCAGTTGGGACGAAGAAAGTGACGGTACCAACAGAAGAAGGGGCGGCTAAATACGTGCCAGCAGCCGCGGTAATACGTATGCCCCGAGCGTTATCCGGATTTATTGGGCGTAAAGCGCGTATAGGTGGTTTAAAAAGTCTGAGGTTAAACTTCGGGGCTCAACTCCGTATTGCGTTGGAAACTGTTAGACTG
+
GGGGGGGGGGGGGGGGGGGGGGGGGGGGGGGGGGGGGGGGFFGGGGFFGGGGFGGCFGFG<CFGGGGFGGGGGCEF@F@FDFGGG?FE7CFFEGGFGGGG9FGFFFFEFFCFG>GBFGFFFFGGCEGGGDDFGEGDGFFFFFG7=FGEF7FFGGGFGFGC@CG:FFFGGCGGGGEGFGGGDGF?9A88EGGGGGGGG95B*=EGGGGDCEC5CEC59*7C8)*:8AFFF3;=>ACGD*):/*9/*102@:CCG775<B@BEFF44CF3>@;>69?@38<:;97)9@F<>F=3A)
@M04650:207:000000000-C238N:1:1101:5900:9810 1:N:0:19
ACTCCTACGGGAGGCAGCAGTGGGGAATATTGCACAATGGGCGAAAGCCTGATGCAGCGACGCCGCGTGAGGGAAGAAGGTTTTCGGATTGTAAACCTCTGTCTTCGAGGACGAAGAAGTGACGGTACTCGAGGAGGAAGCCACGGCTAACTACGTGCCAGCAGCCGCGGTAAAACGTAGGTGGCAAGCGTTGTCCGGAATTACTGGGTGTAAAGGGAGCGCAGGCGGGATGCCAAGTTGGACGTGAAATCTATGGGCTCAACCCATAGCGTGCGTTCAAAACTGGCGTTCTTG
+
GGGGGGGGGBEFGGGGGGGGEGGGGGGGGGGGGGGGGGGGGGGGGGGGGGGGGGGGGGGGGGGGGGGGGGGGGGGGGGGGGGGGGGGGDEGGGGGGGGGGGGGGGGGFCGGGGGGGGGGGGGGGGGGGGGGGGGGGGEGGDGGGGGGGGGGGGGGGGGGGGGGGGFGGGGGGG:FGGGGGGGGGGGGGCEGBEGDGGGGGGGGGGGGGA=5CFGGGGFC3:CCE?CEGGDGG>?FGGFFFFDF@GGGCF7C7:DGF@>F>?*54;<C7@FF37.8><?GFFBGF@95>?)7:B<
@M04650:207:000000000-C238N:1:1101:16048:9840 1:N:0:19
ACTCCTACGGGAGGCAGCAGTGGGGAATATTGGGCAATGGGGGAAACCCTGACCCAGCAACGCCGCGTGAAGGAAGAAGGCTTTCGGGTTGTAAACTTCTTTGACCAGGGAAGAAAAAAATGACGGTACCTGGAAAACAAGCCACGGCTAACTACGTGCCAGCAGCCGCGGTAATACGTAGGTGGCAAGCGTTATCCGGATTTACTGGGTGTAAAGGGCGTGTAGGCGGGCATGCAAGTCAGATGTGAAATATCGAGGCTTAACCTCGAGGGGTCATTTGAAACTGCATGTCTT
+
GGGGGGGGGGGGGGGGGGGGGGGGGGGGGGGGGGGGGGGGGGGGGGGGGGGGGGGGGGGGGGGGGGGGGGGGGGGGGGGGGGGGGGGGGGGGGGGGGGGGGGGGGGGGGGGGGGGGGGGGGGGGGGGGGGGGGGGGGGGGGGGGGGGGGGGGGGGGGEGGGGGGGGGGGGGGGGGGGGFGGGGGGGGGGGGGGGGGGGGGGGGGGGGGGGEEGGGGGGGGEDGDGFGGGGGGFGGGGGFFFGFFGGGGFGGGGGGFFFD>FFGGFGGFFFFFFBEFAFGFFA7?BFFFFFFF24
@M04650:207:000000000-C238N:1:1101:2794:9885 1:N:0:19
ACTCCTACGGGAGGCAGCAGTGAGGAATTTTGCGCAATGGGGGAAACCCTGACGCAGCAACGCCGCGTGAGTGATGAAGGCCTTTTGGTTGTAAAGCTCTGTCGCCTGGAAAGAAACCTTGGGATAGGAAATGATCTCAAGCTGACGGTACCAGGAAAGGAAGGACCGGCTAACTCCGTGCCAGCAGCCGCGGTAATACGGGGGGTCCAAGCGTTATTCGGAATCATTGGGTGTAAAGCGCATGTAGGCGGTTGGGTATGTCAGATGTGAAAGCCCGGGGCTTAACCCCGGA
+
GGFGGGGGGGGGGCBEFGGGEGGGGGGGGGFFDEGGGGGGGGGCGGGGGGGGGGG:CFEFGGGGGGGFEGGGGGGGGGEFGGG?FGGGGGGCGGGGAFGGGGGGGGGGGFGGGGGGGGFGGGGFDGGGGGGGGGGGGGGGGGGFGGGGGFGGGGGGGGGGGGGGG7FGGGDEGGGGGGGGGGGGFCGGGCCCEE8CFGFGGDGGGGDGGGFGGGEGFFGGGGGF?CFEGGCEDGGCFCFGFGE::DCFFC<C5<D>3@??CFFF@C746BFFFF>FFFG:564;B=FB<3>(
@M04650:207:000000000-C238N:1:1101:7639:9894 1:N:0:19
ACTCCTACGGGAGGCAGCAGTGGGGAATATTGCACAATGGGCGCAAGCCTGATGCAGCCATGCCGCGTGTATGAAGAAGGCCTTCGGGTTGTAAAGTACTTTCAGCGGGGAGGAAGGCGATACGGTTAATAACCGTGTCGATTGACGTTACCCGCAGAAGAAGCACCGGCTAACTCCGTGCCAGCAGCCGCGGTAATACGGAGGGTGCAAGCGTTAATCGGAATTACTGGGCGTAAAGCGCACGCAGGCGGTCTGTCAAGTCGGATGTGAAATCCCCGGGCTCAACCTGGGAAC
+
GGGGGGGGGGGGGGGGGGGGGGGGGGGGGGGGGGGGGGGGGGGGGGGGGGGFGGGFGGGGGGGGGGDF@FFGF9F<FFCFGGGGGGGGGGGGGGGGGGGGGGGGGGGGGGFEGGGFFGGGGGDGGGGGGGGGGGGGEFGGCEGGGGGEGGGGGCFCFDFFGGGGGGFEEEGGGFCFFEG7BFFFGFGC8EEEGGGGGGGGDE=EEGGGGGFGGGGGDFGGGGEEGGGG7<5E>GG59CBGDGFFGGGG>D3CCDGFFFFFG=C<@GGBF*86@F)969DDD>3@*.)5(7F:((
@M04650:207:000000000-C238N:1:1101:9541:9910 1:N:0:19
ACTCCTACGGGAGGCAGCAGTGGGGAATATTGGGCAATGGGGGCAACCCTGACCCAGCAACGCCGCGTGAAGGAAGAAGGCTTTCGGGTTGTAAACTTCTTTGACCAGGGAAGAAAAAAATGACGGTACCTGGAAAACAAGCCACGGCTAACTACGTGCCAGCAGCCGCGGTAATACGTAGGTGGCAAGCGTTATCCGGATTTACTGGGTGTAAAGGGCGCGTAGGCGGGCGTGCAAGTCAGATGTGAAATATCGAGGCTTAACCTCGAGGGGTCATTTGAAACTGCACGTCTT
+
GGGGGGGGGGGGGGGGGGGGGGGGGGGGGGGGGGGGGGGGGGGGGGGGGGGGGGGGGGGGGGGGGGGGGGGGGGGGGGGGGGGFGGGGGGGGGGGGGGGGGGGGGGGGGGGGGGGGGGGFFFFGGGGFGGGGGGGGGGGGGGGGGGCFGDGGGGGGGGGGGGGGGGGGGGGG7FGGGGGCGGGCFGGGGGGGGDGGFGGGGGGGGGGFGC=EGGGGFGGGGGGGG=6EGD=GFGGGGGFGFGF?FFFGFG=C>>9@FFFFFFCFFGC6@EFFE5@FD<GFFFGF4=?<45<<?F
@M04650:207:000000000-C238N:1:1101:26868:9957 1:N:0:19
ACTCCTACGGGAGGCAGCAGTGGGGAATATTGCACAATGGGCGCAAGCCTGATGCAGCAACGCCGCGTGCGGGATGACGGCCTTCGGGTTGTAAACCGCTTTCATCCATGACGAAGCGCAAGTGACGGTAGTGGGAGAAGAAGCACCGGCTAACTACGTGCCAGCAGCCGCGGTGATACGTAGGGTGCGAGCGTTGTCCGGAATTATTGGGCGTAAAGAGCTTGTAGGCGGTTGATCACGTCGGTAGTGAAATTCCAGGGCTTAACCCTGGGCTTGCTTTCGATACGGGTTGAC
+
GGGGGGGGGGGGGGGGGGGGGGGGGGGGGGGGGGGGGGGGGGGGGGGGGGGGGGGGGGGGGGGGGGGGGGGGGGGGGGGGGGGGGGGGGGGGGGGGGGGGGGGGGGGGGGGGGGGGGGGGGGGGGGGGGGGGGGGGGGGGGGGGGGGGGGGGGGGGGGGGGGGGGGGGGGGGGGGGGGGGGGCGGGGGGGGGGGGGGGGGGGGGFGGGGGGGGCGGGGGGGGGGGGFFGGGEEGGGFFFDFGEEGGGGF>FGFG>FFFF>C@FGFGDFFFFFFFFFFFGFFFCF<B):B>770.
@M04650:207:000000000-C238N:1:1101:28887:9999 1:N:0:19
ACTCCTACGGGAGGCAGCAGTAGGGAATTTTCCGCAATGGGCGCAAGCCTGACGGAGCAACGCCGCGTGAGTGAGGACGGCTTTCGGGTTGTAAAACTCTGTTCTTCGGGAAGAACGGTGGTCGGGTGAATAGCCCGATTGCGTGACGGTACCGAAGGAGAAAGCCCCGGCTAACTACGTGCCAGCAGCCGCGGTAATACGTAGGGGGCAAGCGTTGTCCGGAATTATTGGGCGTAAAGCGCGCGCAGGCGGCCTGTTCAGTCGGATGTGAAAGACCACGGCTCAACCGTGGGG
+
GGGGGGGGGGGGGGGGGGGGGGGGGGGGGGGGGGGGGGGGGGGGGGGGGGGGGGGGGGGGGGGGGGGGGGGGGGGGGGGGGGGGGGGGGGGGGGGGGGGGGGGGGGGGGGGGGFFGGGGGGGGGGGGGGGGGGGFFGGGG>FGGGGGGGGGGGGGGGGGGGGGGG@FCGGGGGFGGGGGGGGGGGGGGGGGGGGGDGFGGGGFGGGGGGGGGGGEGGGFGGGEEG7CCE*@F@GGGCFFDEGFDGGGGFGCG:DD:?@FF??FGEDGBFFF46?:?:0>EE93>FF419759BF
@M04650:207:000000000-C238N:1:1101:8349:10002 1:N:0:19
ACTCCTACGGGAGGCAGCAGTGGGGAATATTGCACAATGGGCGCAAGCCTGATGCAGCCATGCCGCGTGTGTGAAGAAGGCCTTCGGGTTGTAAAGCACTTTCAGCGGGGAGGAAGGGTTCGGTGTTAACAGCACCGTTCATTGACGTTACCCGCAGAAGAAGCACCGGCTAACTCCGTGCCAGCAGCCGCGGTAATACGGAGGGTGCGAGCGTTAATCGGAATTACTGGGCGTAAAGCGCACGCAGGCGGTCTGTTAAGTCAGATGTGAAATCCCCGAGCTTAACTTGGTAAC
+
GGGGGGGGGGGGGGGGGGGGGGGGGGGGGGGGGGGGGGGGGGGGGGGGGGGGGGGGGGGGGGGGGGGGGGGGGGGGGGGGGGGGGGGGGGGGGGGGGGGGGGGGGGGGGGGGGGGGGGGGFGGGGGGGGGGGGGGGGGGGGGGGFGGGFGGGGGGGGCGGGFGFGGGGDGGGGGGGGGGGGGFDGGDGEEEGGGGDGGGCEEGCGGGGG5CGGGGEFGGGDD8CEFGGGGCGEGGGGFFGF5>>DDG3@GGGGGGFFFFFFFGCFGGAF?F=???F09<@B2F4*=8>9F9:>8
@M04650:207:000000000-C238N:1:1101:27270:10008 1:N:0:19
ACTCCTACGGGAGGCAGCAGTGGGGAATATTGCACAATGGGCGAAAGCCTGATGCAGCGACGCCGCGTGAGGGAAGAAGGTTTTCGGATTGTAAACCTCTGTCTTCGAGGACGAAGAAGTGACGGTACTCGAGGAGGAAGCCACGGCTAACTACGTGCCAGCAGCCGCGGTAAAACGTAGGTGGCAAGCGTTGTCCGGAATTACTGGGTGTAAAGGGAGCGCAGGCGGGATGCCAAGTTGGACGTGAAATCTATGGGCTCAACCCATAGCGTGCGTTCAAAACTGGCGTTCTTG
+
GGGGGGGGGGGGGGGGGGGGGGGGGGGGGGGGGGGGGGGGGGGGFGGGGGGGGGGGGGGGGGGGGGGGGGGGGGGGGGGGGGGGGGGGGG?FGDFGGGGGGGGGGGGGGGGGGGGGGGGGGGGGGGGGGGGFFGGGGDGGGGGGDGGGGGGFGGGGGGGGGGGGFG7CBEGGGGGGGFGGGCEBFGFGGDGECGGGGGGGF<CGGGGGFECFGCFGDCDDGGGGG5EGGCEGFFF67:9D?C).7C<DFGGGFCF@F>FFCFF>>DF?FFB>>35.33FF*2CFFFF9?EFF<)
@M04650:207:000000000-C238N:1:1101:20422:10051 1:N:0:19
ACTCCTACGGGAGGCAGCAGTGGGGAATATTGCACAATGGGGGAAACCCTGATGCAGCGACGCCGCGTGAGTGAAGAAGTATTTCGGTATGTAAAGCTCTATCAGCAGGGAAGAAAATGACGGTACCTGACTAAGAAGCCCCGGCTAACTACGTGCCAGCAGCCGCGGTAATACGTAGGGGGCAAGCGTTATCCGGATTTACTGGGTGTAAAGGGAGCGTAGACGGAACAGCAAGTCTGATGTGAAAGGCAGGGGCTCAACCCCTGGACTGCATTGGAAACTGTTGATCTGG
+
GGGGGGGGGGGGGGGGGGGGGGGGGGGGGGGGGGGGGGGGGGGGGGGGGGGGGGGGGGGGGGGGGGGFGGGGGGGGGGGFGGGGGGGGGGGGGGGGGGGGGGGGGGGGGGGGGGGGGGGGGGGGGGGGGGGGGGGGGGGGGGGGGGGGGGGGGGGGGGGGGGGGGGGGGGGGGGGGGGGGGGGGGGGGGGGGGGGGGGGGGGGGGGCC?FGGGGGGGGGGEDEFGGGGGFGGFGC<CGFGFG?FGGGGFGFGGGG>@FFFGFGGFFGBFFF??FBFBFFFFBGF?FFA99=>
@M04650:207:000000000-C238N:1:1101:13316:10065 1:N:0:19
ACTCCTACGGGAGGCAGCAGTGGGGAATATTGCACAATGGGCGAAAGCCTGATGCAGCGACGCCGCGTGCGGGATGACGGCCTTCGGGTTGTAAACCGCTTTCAGCAGGGATGATAATGACAGTACCTGCAGAAGAAGCTCCGGCTAACTACGTGCCAGCAGCCGCGGTAATACGTAGGGAGCAAGCGTTGTCCGGATTTATTGGGCGTAAAGCGAGCGCAGGCGGTTTCTTAAGTCTGATGTGAAAGCCCCCGGCTCAACCGGGGAGGGTCATTGGAAACTGGGAAACTTG
+
GGGGGGGGGGGGGGGGGGGGGGGGGGGGGGGGGGGGGGGGGGGGGGGGGGGGGGGGGGGGGGGGGGGGGGGGGGGGGGGGGGGGGGGGGGGGGGGGGGGGGGGGGGGGGGGGGGGGGGGGGGGGGGGGGGGGGGGGGGGGGGGGGGGGGGGGGGGGGGGGGGGGGGGGGGGGGGGGGGGGGGGGGGGGGGGGGGGGGEGGGGGGGGGGGGGGGGGGGGGGGGGDGGE=EFCFFCGGG7?GFGFFGGGGFCF<DDG>BBFFGFGGFGDFEFBF:FFFF8F?FBGFFF?<B?FD
@M04650:207:000000000-C238N:1:1101:27639:10068 1:N:0:19
ACTCCTACGGGAGGCAGCAGTGGGGAATCTTCCGCAATGGACGAAAGTCTGACGGAGCGACGCCGCGTGGGTGAAGAAGGCCTTAGGGTCGTAAAGCCCTGTCATTAGGGACGAATGGTAGATGGAGTAATATGTCATCTATTTGACGGTACCTAAGGAGGAAGCCCCGGCTAACTACGTGCCAGCAGCCGCGGTAATACGTAGGGGGCGAGCGTTGTCCGGAATCATTGGGCGTAAAGGGCGCGTAGGCGGGAATACAAGTCTGTTTTTAAAGTTCAGGGCTCAACCCTGTG
+
GGGGGGGGGGGGGGGGGGGGGGGGGGGGGGGGGGGGGGGGGGGGGGGGGGGGGGGGGGGGGGGGGGGGGGGGGGGGGGGGGGGGGGGGGGGGGGGGGGGGGGGGGFGGGGGGGGGGGGGGGGGGGGFGFFFFFGGFFGGGGGGGGGGGGGGGGGGGGGGGGGGGGGGGGGGGGGGGGGGGGGGGGGGFGGGGGGGGEFGGGGGGGCEGGD55EGEEEGGGGGCCFGEGGGGFFG5ECD@7>GFEGGGGFGDC3C>@=B46CF>7B7C:FFFFF?FFF2>FF:9>F6@FF5>::
@M04650:207:000000000-C238N:1:1101:8474:10070 1:N:0:19
ACTCCTACGGGAGGCAGCAGTGGGGAATATTGCACAATGGGGGAAACCCTGATGCAGCGACGCCGCGTGAGCGAAGAAGTATTTCGGTATGTAAAGCTCTATCAGCAGGGAAGAAAATGACGGTACCTGACTAAGAAGCCCCGGCTAACTACGTGCCAGCAGCCGCGGTAATACGTAGGGGGCAAGCGTTATCCGGATTTACTGGGTGTAAAGGGAGCGTAGACGGCATGGTAAGTTTGAAGTGAAATCCCAGGGCTCAACCCTGGGACTGCTTTGAAAACTATCAAGCTAG
+
GGGGGGGGGGGGGGGGGGGGGGGGGGGGGGGGGGGGGGGGGGGGGGGGGGGGGGGGGGGGGGGGGGGGGGGGGGGGGGGGGGGGGGGGGGFGGGGGGGGGGGGGGGGGGGGGGGGGGGGGGGGGGGGGGGGGGGGGGGGGGGGGGGGGGGGGGGGGGGGGGGGGGGGGGGGGGGGGGFGGGGGGGGFGGGGGGGGCEDGGGGGGGEGGGGFGGGGGGGGGGGGGGDEGGGGGFGGFFFFFFGFFGFCC?GFGGG3BFFFFGFGGFGG:FFFFFFF=<>GFFFG??=FB?FBD
@M04650:207:000000000-C238N:1:1101:3084:10082 1:N:0:19
ACTCCTACGGGAGGCAGCAGTGGGGAATATTGGGCAATGGGGGGAACCCTGACCCAGCGACGCCGCGTGAGTGAAGAAATCCTTCGGGATGTAAAGCTCTGTTGTATGGGAAGAGAAGCAGACGGTACCATACGAGGAAGCCCCGGCAAACTACGTGCCAGCAGCCGCGGTAATACGTAGGGGGCAAGCGTTGTCCGGAATTACTGGGCGTAAAGCGCACGCAGGCGGGATTATAAGTCAGATGTAAATGGCAGGTGCTTACCATCTGTTTGTCATCTGATACTGTAAGCCT
+
FGGGCGFGGGGFCGEGEGGGFGFGGGGGGGFFFGGGGGGGGGGGDGFGGGGG?FGGGGEF:F7FGGGGGFC,FFGGDFGCCC==CGGGGGGGCGGGG,,,@DF9F9DGGGGGDGFGGFGFCFFC@FF7F<FFGCFED7FF=<*CCCGD8CFDGF>C8;FEFGGGF;CC:E:>8+ACC2A>5EGDEE:FCEGG8;FE88:CGD?E7<CEC557/C@::3<DED8EG5CEC)*29:C?7:=7@:66?:FC*:9CFCDF4?6*3)*:6<*)/9=:7*6@4):@@)*/9@=)-4?2
@M04650:207:000000000-C238N:1:1101:22494:10108 1:N:0:19
ACTCCTACGGGAGGCAGCAGTGGGGAATATTGCACAATGGGCGAAAGCCTGATCCAGCCACGCCGCGTGCGGGAAGACGGTTTTAGGATTTTAAACCTCTGTTTTTGAGGACAAAAAGCTGATGACATTCGGGGCGGAGCCTATGCCTAACGACGTACGACCGGCCACGGTAAAGCGAGGGGGCGAGGCGTTGCCGGGAGTTCGGGGGTTTAACGGAAGCGAAGGGGGGATGCGAAGTGGAAGGCGAATCCAATGGGTTCAACCAAAAGCGTGGGTTCAAACCTGGCCGTGTTG
+
EFGGGGGGGGGGGGGGGGGGGG<FGGGGFGGF,,;FCEGGDFG7FFGGFFFG99CCC<,:,6+,@CFC==+@EFGGG8FG+48+,:?,,?,,9BFCFF,,,<5E,+88B=,+,48,B3,,:,,5,,,,,,:,3++3**1*1,,,27?333>*4**116*4*:1=E*4*****1,+3***/2*28*22:***:**0*/*1*;*:*/:?C*/*+2+;C:*)****2/**:5/**0*1*/*/2*2)0*>)1)*0292760/))2*20)97(.)0.).87:?GFB2*)807((0)((.
@M04650:207:000000000-C238N:1:1101:24281:10133 1:N:0:19
ACTCCTACGGGAGGCAGCAGTGGGGAATATTGGGCAATGGGGGGAACCCTGACACAGCGACGCCGCGTGAGTGAAGAAATCCTTCGGGATGTAAAGCTCTGTTGTATGGGAAGAGAAGAAGACGGTACCATACGAGGAAGCCCCGGCAAACTACGTGCCAGCAGCCGCGGTAATACGTAGGGGGCAAGCGTTGTCCGGAATTACTGGGCGTAAAGCGCACGCAGGCGGGCATATAAGTCAGATGTAAAAGGCAGGTGCTTACCATCTGCTTGTCATCTGATACTGTGTGCCT
+
FGFGGGGCEECFE@BFGFGGCFFGGEGDFGGG?ECEFAEEGGCCGGGGGFDFG,5BEFGGGGGGGGGGG@FGGGFFDFFGFFGFFGGG:<@FFGGGF:FCC;FF:FDEFGFFEFGFFCGFGF8C:CFCCFGGFFGGGGGCGCC*=F7F8@EGGEECE>>?EGDFCCCC>CGGGFG?F<FFGCCDCEFC@>E8*/03;CEGG6C@F@8C51*:EGG757C)85ECE*:5=DC66<CCFC?F?CFF?FGC875*275709B?FFGC=GC>*9*9)9?F)<C?F4FFF9B<(19-
@M04650:207:000000000-C238N:1:1101:9192:10160 1:N:0:19
ACTCCTACGGGAGGCAGCAGTGGGGAATATTGGACAATGGACCAAAAGTCTGATCCAGCAATTCTGTGTGCACGACGAAGTTTTTCGGAATGTAAAGTGCTTTCAGTTGGGACGAAGAAAGTGACGGTACCAACAGAAGAAGGGGCGGCTAAATACGTGCCAGCAGCCGCGGTAATACGTATGCCCCGAGCGTTATCCGGATTTATTGGGCGTAAAGCGCGTCTAGGTGGTTTAAAAAGTCTGATGTTAAACTGCGGGGCTCAACTCCGTATTGCGTTGGAAACTGTTAGACT
+
GGGGGGGGGGGGGGGGGGGGGGGGGGGGGGGGGGGGGGGGGGGGGGGGGGGGGGGGGGGGGGGGGGGEGGGCFGEGGGGGGGGGGGGGGGGGGGGGGGGGGGGGGGGGGGGGGGGGGGGGGGGGGGGGGGGGGGGGGGGFGGGGGGGGGGGGGGGGGGGGGGGGGGGGGGGGGGGGGGGGGGGGCFGGGGGGGGGGGGGDGGGGGGG?FGGGGGDGGGGGGGGGGGGGGGGGFGGGGGFGFGFBGGGGFGGGGGGFFEFFGFGGFGFFFFFFFFF:B:DF:<7@FFFFFF?<D
@M04650:207:000000000-C238N:1:1101:14611:10167 1:N:0:19
ACTCCTACGGGAGGCAGCAGTGGGGAATATTGGGCAATGGGGGAAACCCTGACCCAGCAACGCCGCGTGAAGGAAGAAGGCCTTCGGGTTGTAAACTTCTTTTACCAGGGACGAAGGACGTGACGGTACCTGGAGAAAAAGCAACGGCTAACTACGTGCCAGCAGCCGCGGTAATACGTAGGTTGCAAGCGTTGTCCGGATTTACTGGGTGTAAAGGGCGTGTAGGCGGAGGCGCAAGTTGGGAGTGAAATCTATGGGCTCAACCCATAAACTGCTCTCAAAACTGTGCCCCTT
+
GGGGGGGGGGGGGGGGGGGGGGGGGGGGGGGGGGGGGGGGGGGGGGGGGGGGGGGGGGGGGGGGGGGGGGGGGGGGGGGGGGGGGGGGGGGGGGGGGGGGGGGGGGGGGGGGGGGGGGGGGGGGGGGGGGGGGGGGGGGGGGGGGGGGGGGGFGGGGGGGGGFGGGGGGGGGGGGGGGFGGGGGGGGGGGGGEGGGFGGGGGGGGGGGG**:C7FGGGGGEDCEGGGGGGGGFGGGGDFGFGFFGGGGFGFGGGGFFFF:CFGGFDGF?FFFFFFFA<6B*8D467F>2*??6(
@M04650:207:000000000-C238N:1:1101:27578:10168 1:N:0:19
ACTCCTACGGGAGGCAGCAGTGGGGAATTTTGGACAATGGGGGCAACCCTGATCCAGCCATGCCGCGTGAGTGAAGAAGGCCTTCGGGTTGTAAAGCTCTTTCGGTGGGGAAGAAATTGCACGTTTTAATACAGCGTGTAGATGACGGTACCCGCATAAGAAGCACCGGCTAACTACGTGCCAGCAGCCGCGGTAATACGTAGGGTGCGAGCGTTAATCGGAATTACTGGGCGTAAAGCGTGCGCAGGCGGTTATGTAAGTCAGATGTGAAATCCCCGGGCTTAACCTGGGAAT
+
GGGGGGGGGGGGGGGGGGGGGGGGGGGGGGGGGGGGGGGGGGGGGGGGGGGGGGGGGGGGGGGGGGGGGGGGGGGGGGGGGGGGGGGGGGGGGGGGGGGGGGGGGGGGGGGGGGGGGGGGGGGDFGGGGGGGGGGGGGEGGGGGGGDGGGGFGGGGGGGGGGGGGGGGGGGGGGGGGGGGGGGGGGGGGCEEGGGGGGGGGGGEGGGGGGGGGGGEGGGFGGEGGGFGGGGGFGGEGFFGEGFDDDGGFGDCGGCBBF?FFFFGFGF>FFFFFFFF<9GEFFGFFFFFFFFF>8
@M04650:207:000000000-C238N:1:1101:22742:10171 1:N:0:19
ACTCCTACGGGAGGCAGCAGTGGGGAATATTGCACAATGGGCGCAAGCCTGATGCAGCCATGCCGCGTGTGTGAAGAAGGCCTTCGGGTTGTAAAGCACTTTCAGCGAGGAGGAAGGGTTCGGTGTTAACAGCATCGTTCATTGACGTTACTCGCAGAAGAAGCACCGGCTAACTCCGTGCCAGCAGCCGCGGTAATACGGAGGGTGCAAGCGTTAATCGGAATTACTGGGCGTAAAGCGTGCGTAGGGGGTGGGTTAAGTCTGTTGTGAAAGCCCTGGGCTCAACCTGGGAAT
+
GGGGGGGGGGGGGGGGGGGGGGGGGGGGGGGGGGGGGGGGGGGCFGCGGGGGGGGGGGGGGGGGGGGGGGFFGGGGGGGGDGGGGGGGGGGGGGGF<8FG8FFE<CF+FFGDCB=A@FBF8FGGG@FEFE<DDBDCC+@>F,@FD>B@+3>,@@><@F@<FEFGDGCGG@FBGGFF8C>CEC;:C?88,==ED11;>FCFD>CGGCC*0<A5E//A5::589=5<9<9CF=57:1:5:*9DG>B*9CD)1C/>C3)05==+9::/*:2>==B@5:8,(55>B3=@<).,5<(3(
@M04650:207:000000000-C238N:1:1101:7207:10180 1:N:0:19
ACTCCTACGGGAGGCAGCAGTGGGGAATATTGGGCAATGGGGGCAACCCTGACCCAGCGACGCCGCGTGAGTGAAGAAATCCTTCGGGATGTAAAGCTCTGTTGTATGGGAAGAGAAGAAGACGGTACCATACGAGGAAGCCCCGGCAAACTACGTGCCAGCAGCCGCGGTAATACGTAGGGGGCAAGCGTTGTCCGGAATTACTGGGCGTAAAGCGCACGCAGGCGGGCATATAAGTCAGATGTAAAAGGCAGGTGCTTACCAGCGGTTGGGCATCTGATACTGTATGCAT
+
GGGGGGFFEGDEEG;FCBEF-CEGEEGCFE@EEG@AFEFGGGGFGFEFGFGGGFGGGGGGGEGFFCEFEEGDGGDGGFF?F<FGGGGGG=F4@FDGF5B9B8,CBFFEFGGGGGGFGGGGGGFEE>F+>D,EFFGGGGCGF,5CFFCFGFGAFFC>FCEFFGGGGFG7CC<BC9BFGCFGGCEG@EEGFGGEGGGGGEEC>:<C7ACFEC=CEGG7EDDCGDGGGEGDGD=*9+:?F*@CFC7@:CDC6:DDFGC)96*6<7*:)17,07)))50.()28=576=*06:4*)
@M04650:207:000000000-C238N:1:1101:21398:10233 1:N:0:19
ACTCCTACGGGAGGCAGCAGTGGGGAATATTGCACAATGGGCGAAAGCCTGATGCAGCGACGCCGCGTGAGGGAAGAAGGTTTTCGGATTGTAAACCTCTGTCTTTGGGGACGAAGAAGTGACGGTACCCAAGGAGGAAGCCACGGCTAACTACGTGCCAGCAGCCGCGGTAAAACGTAGGTGGCAAGCGTTGTCCGGAATTACTGGGTGTAAAGGGAGCGCAGGCGGGACGGCAAGTTGGGTGTGAAATCTATGGGCTCAACCCATAGCGTGCATTCAAAACTGCTGTTCTTG
+
GGGGGGGGGGGGGGGGGGGGGGGGGGGGGGGGGGGGGGGGGGGGGGGGGGGGGGGGGGGGGGGGGGGGGGGGGGGGGGGGGGGGGGGGGGGGGGGGGGGGGGGGGGGGGGGGGGGGGGGGGGGGGGGGGGGGGGGGGGGGGGGGGGGGGGGGGGGGGGGGGGGGGGGGGGGGGGGGGGGGGGGGGGGGGGGGGGGGGGGGGGGGGGGGGGG?CFGGGGGGGGGGGGGGGGGGEGGEGCFGFGBEGGGGFG7FGGGFFFFFGFGGFGGFFFFFFFF?<4CBF<CFFFBBB??AA<
@M04650:207:000000000-C238N:1:1101:12449:10296 1:N:0:19
ACTCCTACGGGAGGCAGCAGTGGGGAATTTTCCGCAATGGGCGAAAGCCTGACGGAGCAATGCCGCGTGGAGGTAGAAGGCCTACGGGTCGTGAACTTCTTTTCCCGGAGAAGAAGCAATGACGGTATCTGGGGAATAAGCATCGGCTAACTCTGTGCCAGCAGCCGCGGTAATACAGAGGATGCAAGCGTTATCCGGCATGATTGGGCGTAAAGCGTCTGTAGGTGGCTTTTTAAGTCCGCCGTCAAATCCCAGGGCTCAACCCTGGACAGGCGGTGGAAACTACCAAGCTGG
+
GGGGGGGGGGGCGGGGGGGGGGGGGGGGGGGGGGGGGGGGGGGGGGGGGGGG@FGGGGGGGGGGGGGGGGFDGGGGGGGGGGGGGGGGGGGGGGGGGGGGGGGGGGGGEGGGGGGGGGGGGGGGGGFBCFGFGGGGGGGGGGCFGGGGEGGGGGGGGGG9CFFCC>B<FDCEGFFGFFFGGFGFGGCCGGEEGGGFEE*=EGCFGGGCFEGGGGGGGCGGGFG7CEFCGGEGFFFGGGFF:DFEGGGGFCGGGG<F)5>FG=GG@**1<5@8:FD@6;D>FAGF*9?0:>F0:<
@M04650:207:000000000-C238N:1:1101:21975:10366 1:N:0:19
ACTCCTACGGGAGGCAGCAGTGGGGAATTTTGGACAATGGGGCAAACCCTGATCCAGCCATGCCGCGTGCAGGAAGAAGGCCTTCGGGTTGTAAACTGCGTTTGTTAGGGAAGAAATCCTAATTGCTAACACCAGTTGGGGATGACGGTAGCTAAAGAATAAGCACCGGCGAACTACGTGCGAGCAGCCGCGGTAATACGTAGGGTGCGAGCGTTAATCGGAATTACTGGGCGTAAAGCGCGCGTAGGAGGTTGTGTAAGTCTGCTGTGAATGCCCTGGGCTCAACCTGGGAAT
+
GGGGGE@FGE:B@@FGGDCGEEGG@CGFFFGGGDGFFFGFDF,7,CFC,6EF<ECFFGFGG?CED+@@BF@E,6C<EFF<C,9,,CFF:=:BEFFDA?E+BFBFB=<@FE,EE8FGAFFGA<<BF9FFD,5E+AF?,,ACF@+CF==CEG+@,EFCCA:,>DFGC<DGGG*515>9,1>:>*;BCDFF@EGG8EG8?BCF?:ECEF*:C*75:2;EF*C/CC172<+<CDGC@:DCFDFD)9>@DDC3*9/12C55@=49CB:**:>)9*7*1/).5(9:>0CF*)0,(0)4(.
@M04650:207:000000000-C238N:1:1101:5206:10368 1:N:0:19
ACTCCTACGGGAGGCAGCAGTGGGGAATATTGCACAATGGGCGAAAGCCTGATGCAGCGACGCCGCGTGAGGGAAGAAGGTTTTCGGATTGTAAACCTCTGTCTTTGGGGACGAAGAAGTGACGGTACCCAAGGAGGAAGCCACGGCTAACTACGTGCCAGCAGCCGCGGTAAAACGTAGGTGGCAAGCGTTGTCCGGAATTACTGGGTGTAAAGGGAGCGCAGGCGGGACGGCAAGTTGGGTGTGAAATCTATGGGCTCAACCCATAGCGTGCATTCAAAACTGCTGTTCTTG
+
GGGGGGGGGGGGGGGGGGGGGGGGGGGGGGGGGGGGGGGGGGGGGGGGGGGGGGGGGGGGGGGGGGGGGGGGGGGGGGGGGGGGGGGGGGGGGGGGGGGGGGGFGGGGGGGGGGGGGGGGGGGGGGGEGGGGGGGGGGGGGGGGGGGGGGGGGGGGFGGGGGGGGGGGGGGGGGGGGGGGGGGGGGGGGGGC>GEGGGGGGGGGGGGFCEEGGFGFGGGGGGGGEGEGGDGGFGGGFFFF9>))/7>GFFGCFGFF:FFFFFGG@CC0?FEFF3@FADGB=<FFFFFF<@FA4-
@M04650:207:000000000-C238N:1:1101:6486:10391 1:N:0:19
ACTCCTACGGGAGGCAGCAGTGGGGAATATTGCGCAATGGGGGAAACCCTGACCCAGCGACGCCGCGTGAGTGAAGAAATCCTTCGGGATGTAAAGCTCTGTTGTATGGGAAGAGAAGAAGACGGTACCATACGAGAAAGCCCCGGCAACCTACGTGCCAGCACCCGCGGAAATACGTAGGGGGCAAGCGTTGTCCGGATTTACTGGGCGTAAGGCGCACGCAGGCGGGCATATATGTCAGATGTAAAAGGCAGGTGCTTACCATCTGTTTGTCATCTGATACTGTATGTCT
+
FGGGGGGGDGGGGGGGGGGGGGGGGGGGGGGF9,CFGGGGGCGGGGGFGGGG<:EGGGDGGDGGGGGGGEEGGGGGGG,FF8<FFG@C@FEGFFGFGGGGCFFDF,,<FFGGGGFDC<FGFC<=+8+3,@,CD>7=++<,DFGGC7*@@*6<:C:F,@><<>:,>BCCF***:,+;8:FFGG75EG8EF8CE8EF9**;*;903<FD/::>CE*<8:D9<=DC:8=C55<22/97+:>=C@:FFCFG****1*9CF?F=79FGF*22)19??>=*16<*96):@?F?>9@*)
@M04650:207:000000000-C238N:1:1101:3303:10422 1:N:0:19
ACTCCTACGGGAGGCAGCAGTGGGGAATATTGCACAATGGGGGAAACCCTGATGCAGCGACGCCGCGTGAGTGAAGAAGTATTTCGGTATGTAAAGCTCTATCAGCAGGGAAGAAAATGACGGTACCTGACTAAGAAGACCCGGCTAACTACGTGCCAGAAGCCGCGGTAATACGTAGGGGGCAAGAGTTATCCGGATTTACTGGGTGTAAAGGGAGCGTAGACGGAACAGCAAGTCTGATGTGAAAGGCAGGGGCGCAACCCCTGGACTGGATTGGAAACTGTTGAACTGG
+
GGGGGGGGGGGGGGGGGGGGGGGGGGGGFGGGG9FGGGGGGGGGGGGGGGGGGGDGGGCG7FGGGGGGGB?EF<FFGGG@BCA?FGG+?CFGGFGGEGGGGGGCFFCFEFGGGGGGGC5<<BFF<=ACFCA??,,CC=,6@,+8@:3@<C9,>FFG73@5,@,5@:E:>165F,6<FGDGGEC1*;*=?+<99CC*3*3+??+?+;3C:+<<+<CFG:DDCGGFGE55:CGFFFFACFFG=:69C7>74C*7))10.57:*)9<FDG<FF>))**80)09).???**),8?0
@M04650:207:000000000-C238N:1:1101:27058:10442 1:N:0:19
ACTCCTACGGGAGGCAGCAGTGGGGAATCTTCCGCAATGGACGAAAGTCTGACGGAGCGACGCCGCGTGGGTGAAGAAGGCCTTAGGGTCGTAAAGCCCTGTCATTAGGGACGAATGGTAGATGGAGTAATATGTCATCTATTTGACGGTACCTAAGGAGGAAGCCCCGGCTAACTACGTGCCAGCAGCCGCGGTAATACGTAGGGGGCGAGCGTTGTCCGGAATCACTGGGCGTAAAGGGCGCGTAGGCGGCCGTATAAGTCGGGGGTGAAAGCCTGTGGCTCAACCACAGA
+
GGGGGGGGGGGGGGGGGGGGGGGGGGGGGGGGGGGGGGGGGGGGGGGGGGGGGGGGGGGGGGGGGGGGGGGGGGGGGGGGGGGGGGGGGGGGGGGGGGGGGGGGGGGGGGGGGGGGGGGGGGGGGGGGGGGGGGGGGGGGGGGGGGGGGGGGGGGGGGGGGGGGGGGGGGGGGGGGGGGGGGGGGGGGGGGGGGGGGGGGGGGGGGGGGGGGGGGGGGGGGGGGGGGGGGGG>EDGGFFGFGFEGGGGFGGGGGGFEFFFGF7<BGGFFFFFFFFFFFGFFB4@FFF:?FFFF
@M04650:207:000000000-C238N:1:1101:17215:10449 1:N:0:19
ACTCCTACGGGAGGCAGCAGTGGGGAATATTGCACAATGGGCGCAAGCCTGATGCAGCCATGCCGCGTGTGTGAAGAAGGCCTTCGGGTTGTAAAGCACTTTCAGCAAGGAGGAAGGGTTCGGTGTTAATAGCACCGTTCATTGACGTTACTCGCAGAAGAAGCACCGGCTAACTCCGTGCCAGCAGCCGCGGTAATACGGAGGGTGCAAGCGTTAATCGGAATTACTGGGCGTAAAGCGCACGCAGGCGGTCTGTTAAGTCAGATGTGAAATCCCCGAGCTTAACTTGGGAAC
+
GGGGGGGGGGGGGGGGGGGGGGGGGGGGGGGGGGGGGGGGGGGGGGGGGGGGGGGGGGGGGGGGGGGGGGGGGGGGGGGGGGGGGGGGGGGGGGGGGGGGGGGGGGGGGGGGGGGGGGGGGGGGGGGGGGGGGGGGGGGGGGGGGGGGGGGGGGGGGGGGGGGGGGGGGGGGGGGGGGGGGGGGGGGGGGGGGGGGGGGGGGGGGGGGGGGGGGGGGGGGGGGFGGGGGGGGFGGGGGFGFGFFGGGGFGDGGGGFFFFFGFGGFFGFFFFFFFFFF>3>B948@FFADF>:B4
@M04650:207:000000000-C238N:1:1101:17557:10470 1:N:0:19
ACTCCTACGGGAGGCAGCAGTGGGGGATATTGCACAATGGAGGAAACTCTGATGCAGCGACGCCGCGTGAGGGAAGAAGGTTTTCGGATTGTAAACCTCTGTCCTCGGTGAAGATAATGACGGTAGCCGAGGAGGAAGCCACGGCTAACTACGTGCCAGCAGCCGCGGTAATACGTAGGTGGCAAGCGTTGTCCGGAATTACTGGGTGTAAAGGGAGCGTAGGCGGGACGATAAGTTGAATGTGAAATCTATGGGCTCAACCCATAAACTGCGTTCAAAACTGTCGTTCTTG
+
GGGGGGGGGGGGGGGGGGGGGGGGGGGGGGGGGGGGGGGGGGGGGGGGGGGGGGGGGGGGGGGGGGGGGGGGGGGGGGGGGGGGGGGGGGGGGFGGGGGGGGGGGGGGGGGGGGGGGGGGGGGGGGGGGGGGGGGGGGGGGGGGGGGGGGGGGGGGGGGGGGGGGGGGGGGGGGGBEGGGGGGGGGGGGGGGGGGGGGGGGGGGGGGEEGFGGGGGGGGGGGGGGGGGGGEGFGGGGGFGFGFFGGGGFGGGGGGFFFFFGFGDFFG<FF4?:>DF?<GF@:FFFF@:BF6>
@M04650:207:000000000-C238N:1:1101:28253:10488 1:N:0:19
ACTCCTACGGGAGGCAGCAGTAGGGAATCTTCGGCAATGGACGAAAGTCTGACCGAGCAACGCCGCGTGAGTGAAGAAGGTTTTCGGATCGTAAAACTCTGTTGTTAGAGAAGAACAAGGATGAGAGTAAAATGTTCATCCCTTGACGGTATCTAACCAGAAAGCCACGGCTAACTACGTGCCAGCAGCCGCGGTAATACGTAGGTGGCAAGCGTTGTCCGGATTTATTGGGCGTAAAGCGAGCGCAGGCGGTTTCTTAAGTCTGATGTGAAAGCCCCCGGCTCAACCGGGG
+
GGGGGGGGGGGGGGGGGGGGGGGGGGGGGGGGGGGGGGGGGGGEFGGGGGGGGGGGGGGGGGGGGGGGGGGGGGGGGGGGGGGGGGGGGGGGGGGGGGGGGGGGGGGGGGGGGGGGGGGGGGGGGGGGGGGGGGGGFGGGGGGGGGGGGGGGGGGGGGGGGGGGGGGGGGGGGGGGFGGGGGGGGGGGGFEGGGGGGGGGGGFGGGGGGGGGGGGGGGGGGGGGGGGGGGGGFEGGGGFGFGFFGGGGFGGG5DDFFFFFGFGFFCC<FFFFFFF::0<@B65@FFFFFFFF
@M04650:207:000000000-C238N:1:1101:16831:10510 1:N:0:19
ACTCCTACGGGAGGCAGCAGTGGGGAATATTGCACAATGGGCGCAAGCCTGATGCAGCCATGCCGCGTGTATGAAGAAGGCCTTCGGGTTGTAAAGTACTTTCAGCGGGGAGGAAGGCGGTGAAGTTAATAGCTTCATCGATTGACGTTACCCGCAGAAGAAGCACCGGCTAACTCCGTGCCAGCAGCCGCGGTAATACGGAGGGTGCAAGCGTTAATCGGAATTACTGGGCGTAAAGCGCACGCAGGCGGTCTGTCAAGTCGGATGTGAAATCCCCGGGCTTCACCTGGGAAC
+
GGGGGGGGG>GGGGGGGGGGGGGGGGGGGGGGGGGGGGGGGGGGGGGGGGGGGGGGGGGGGGGGDGGGGGGGGGGGGGFGGGGGGGGGGGGGGGGGGGGGGGGGGGGGGGGGGGGGGGGGGGGFGGGGGGGGGGGGGGGGGGGGDGGGGGGGGGGGGGGGGGFGGGGGCEGGGGGGFEGGGGGGGGGGGEGGGG>>FFGGGGGGGGGGGFGGGGGDGGGDCCEGGFGGGFECDEGGFFF3)557DGGGFGGGDGGFFFF?GFGG>CD26F?FF6FF?>D>B>F)/7=?FFFB?:
@M04650:207:000000000-C238N:1:1101:21339:10535 1:N:0:19
ACTCCTACGGGAGGCAGCAGTGGGGAATATTGCACAATGGGGGAAACCCTGATGCAGCGACGCCGCGTGAGTGAAGAAGTATTTCGGTATGTAAAGCTCTATCAGCAGGGAAGAAAATGACGGTACCTGACTAAGAAGCCCCGGCTAACTACGTGCCAGCAGCCGCGGTAATACGTAGGGGGCAAGCGTTATCCGGATTTACTGGGTGTAAAGGGAGCGTAGACGGAACAGCAAGTCTGATGTGAAAGGCAGGGGCTCAACCCCTGGACTGCATTGGAAACTGTTGATCTGG
+
GGGGGGGGGGGGGGGGGGGGGGGGGGGGGGGGGGGGGGGGGGGGGGGGGGGGGGGGGGGGGGGGGGGGGGGGGGGGGGGGGGGGGGGGGGGGGGGGGGGGGGGGGGGGGGGGGGGGGGGGGGGGGGGGGGGGGGGGGGGGGGGGGGGGGGGGGGGGGGGGGGGGGGGGGGGGGGGGFGGGGGGGGGGGGGEGGGGGGGGGGGGGGGFGGGGGDGGGGGGGGGGGGGGGGGGGFGGGGGFGFGFFFFGGFFFDDGGFFFFFGFGGFFGBFFFF?@BFBFGFFFGFFFFFBFFF
@M04650:207:000000000-C238N:1:1101:10092:10554 1:N:0:19
ACTCCTACGGGAGGCAGCAGTGGGGAATATTGGGCAATGGGGGCAACCCTGACCCAGCGACGCCGCGTGAGTGAAGAAATCCTTCGGGATGTAAAGCTCTGTTGTATGGGAAGAGAAGCAGACGGTACCATACGAGGAAGCCCCGGCAAACTACGTGCCAGCAGCCGCGGTAATACGTAGGGGGCAAGCGTTGTCCGGAATTACTGGGCGTAAAGCGCACGCAGGCGGGTTTATAAGTCAGATGTAAAAGGCAGGTGCTTACCATCTGTTTGTCATCTGATACTGTAAGCCT
+
GGGGGGFGGGGGGGGGGGGGGGGGGCGGGGGGGGGGGGGGGGGGGGGGGGGGGGGGGGGGGGGGGGGGGGGGGGGGGGGGGGGGGGGGGGGGGGGGGGGGGGGGGFGGGGGGGGGGGGFGGGGGDGGGFGGCCFGGGGGGFBF:FFFGGGGGGGGGGGGGGGFGFCEGE:CCFC9CFFGF>@CEEE8EGGG8>EFGGGGGGGDGG7FFGGGGDGC7>CGDE55E*CC=E9E*9?GGGF=DF76@>>DF4CC47CG56?????7DF4CAFFF:FB*7<<F7F2CF4@FA<47:
@M04650:207:000000000-C238N:1:1101:24097:10561 1:N:0:19
ACTCCTACGGGAGGCAGCAGTGGGGAATATTGCACAATGGGCGCAAGCCTGATGCAGCCATGCCGCGTGTGTGAAGAAGGCCTTCGGGTTGTAAAGCACTTTCAGCAAGGAGGAAGGGTTCGGTGTTAATAGCACCGTTCATTGACGTTACTCGCAGAAGAAGCACCGGCTAACTCCGTGCCAGCAGCCGCGGTAATACGGAGGGTGCAAGCGTTAATCGGAATTACTGGGCGTAAAGCGCACGCAGGCGGTCTGTTAAGTCAGATGGGAAATCCCCGAGCTTAACTTGGGAAC
+
GGF<FEGFECGGGEGFFEFGECCCCF;EEEGGGGGFDEGGG<FGEGCFGGGCFGGFEDECFE<FGGEFEG=CEG9CF<F<FGGCFGGEFCGFFGGGGGGFGGGFGGCFGFGGG74EEDE<AFGCFEGCFF9?DGGGE>+>BFGGGGGEFEGFDFGGGGFGGG7FFGFEEECEGGGFFCFGCCBG@FFGCCECEE*C9BEFD*CEEGGGG+==CCCEG7FGG<8=CCFGGGGFECGGGGFGFGFFGGGGFCDGGDGFF?B?CBF>=D*))06)97@)39G3)9FBFFF44?F?0-
@M04650:207:000000000-C238N:1:1101:21432:10608 1:N:0:19
ACTCCTACGGGAGGCAGCAGTGGGGAATATTGGGCAATGGGGGCAACCCTGACCCAGCGACGCCGCGTGAGTGAAGAAATCCTTCGGGATGTAAAGCTCTGTTGTATGGGAAGAGAAAAAGACGGTACCATACGAGGAAGCCCCGGCAAACTACGTGCCAGCAGCCGCGGTAATACGTAGGGGGCAAGCGTTGTCCGGAATTACTGGGCGTAAAGCGCACGCAGGCGGGTTTATAAGTCAGATGTAAAAGGCAGGTGCTTACCATCTGTTTGTCATCTGATACTGTAAGCCT
+
GGGGGGGGGGGGGGGGGGFGGGGGGGGGGGGGGGGGGFFFGGGGGGGGGGGGGGGGGGGGGGGGGGGGGGGGGGGGGGGGGGGGGGGGGGGGGGGGGGGGGGGGGGGFGGGGDGGGGGGGGGGGGGGGGGGGGGGGGGGGGCGGGGGGDGGGGGDGFGGGGGGGGGGDEGGEEFGGGGGGGGGDGGGGGGGGGGGGGGGGGGFGGFGGGGGGGFGGDDDGGGGGGGGGGDGEFGGGGGFF?7BB>FGGFGDFGGGFFFFFGFCF47DAFFFF4?4@AAG4=AG?FFBDDFFB
@M04650:207:000000000-C238N:1:1101:23898:10610 1:N:0:19
ACTCCTACGGGAGGCAGCAGTGGGGGATATTGCACAATGGAGGAAACTCTGATGCAGCGACGCCGCGTGAGGGAAGAAGGTTTTCGGATTGTAAACCTCTGTCCTCGGTGAAGATAATGACGGTAGCCGAGGAGGAAGCCACGGCTAACTACGTGCCAGCAGCCGCGGTAATACGTAGGTGGCAAGCGTTGTCCGGAATTACTGGGTGTAAAGGGAGCGTAGGCGGGACGATAAGTTGAATGTGAAATCTATGGGCTCAACCCATAAACTGCGTTCAAAACTGTCGTTCTTG
+
GGGGGGGGGGGGGGGGGGGGGGGGGGGGGGGGGGGGGGGGGGGGGGGGGGGGGGGGGGGGGGGGGGGGGGGGGGGGGGGGGGGGGGGGGGGGGGGGGGGGGGGGGGGGGGGGGGGGGGGGGGGGGGGGGGGGGGGGGGGGGGGGGGDGGGGGGGGGGGGGGGGGGGGGGGGGGGGGGGGGGGGGFGGGGGGGGGGGGGGGGGGFGGGGGGGGFGGGGDDGGGGGGGGGGGDE>=GGGGFCFGFFGGFGFGGGDF<:FFFFGFGGFGGFFFFFFFFFFAFFFFFFFFFFFFFF
@M04650:207:000000000-C238N:1:1101:8961:10633 1:N:0:19
ACTCCTACGGGAGGCAGCAGTGGGGAATATTGCACAATGGGCGAAAGCCTGATGCAGCGACGCCGCGTGAGGGAAGAAGGTTTTCGGATTGTAAACCTCTGTCTTCGAGGACGAAGAAGTGACGGTACTCGAGGAGGAAGCCACGGCTAACTACGTGCCAGCAGCCGCGGTAAAACGTAGGTGGCAAGCGTTGTCCGGAATTACTGGGTGTAAAGGGAGCGCAGGCGGGATGCCAAGTTGGACGTGAAATCTATGGGCTCAACCCATAGCGTGCGTTCAAAACTGGCGTTCTTG
+
GGGGGGGGGGGGGGGGGGGGGGGGGGGGGGGGGGGGGGGGGGGGGGGGGGGGGGGFGGGGGGGGGGGGGGGGGGGGGGGGGGGGGGGGGGGGGGGGGGGGGGGGGGGGGGGGGGGGGGGGGGGGGGGGGGGGGGGGEGGGGGGGGGGGEGGGGGGGGGGGGGGGGFGGGGFGGGGCEE7FGGGGGGGGGGGGGGGGGGGGGGGGGFGGFGGGGGGGGGGCEGGGGGGGGGGGFFGGFDFGF4?DDCGGFGGGGGGFF>@FGFGGF3C7@?575>>DB?GFB<<?FFF>:>DF)-
@M04650:207:000000000-C238N:1:1101:25823:10641 1:N:0:19
ACTCCTACGGGAGGCAGCAGTGGGGAATATTGCACAATGGGCGCAAGCCTGATGCAGCCATGCCGCGTGTGTGAAGAAGGCCTTCGGGTTGTAAAGCACTTTCAGCGAGGAGGAAGGGTTCGGTGTTAACAGCATCGTTCATTGACGTTACTCGCAGAAGAAGCACCGGCTAACTCCGTGCCAGCAGCCGCGGTAATACGGAGGGTGCAAGCGTTAATCGGAATTACTGGGCGTAAAGCGCACGCAGGCGGTCTGTTAAGTTAGATGTGAAATCCCCGAGCTTAACTTGGGAAC
+
GGGGGGGGGGGGGGGGGGGGGGGGGGGGGGGGGGGGGGGGGGGGGGGGGGGGGGGGGGGGGGGGGGGGGGGGGGGGGGGGGGGGGGGGGGGGGGGGGGGGGGGGGGGGGGGGGGGGGGGGGGGFGGGGGGGGGGGGGGGGGGGGGGGGGGGGGGGGGGGGGGGGGGGGGGGGGGFFCEFGGGFGGGGGGGGGGGDGGGGGEEGGGGGGGGGGGGGCGFFGDGCFFGGGGGGGFGDGCCFGFGFFC<GGEGGGGGGFFF=FFF7CFGGFFFFFFFFFFBDFEBFFBFFAFFF?B8
@M04650:207:000000000-C238N:1:1101:24722:10647 1:N:0:19
ACTCCTACGGGAGGCAGCAGTGGGGAATATTGCACAATGGGCGAAAGCCTGATGCAGCAACGCCGCGTGAGTGAAGAAGTATTTCGGTATGTAAAGCTCTATCAGCAGGGAAGAAAATGACGGTACCTGACTAAGAAGCCCCGGCTAACTACGTGCCAGCAGCCGCGGTAATACGTAGGGGGCAAGCGTTATCCGGATTTACTGGGTGTAAAGGGAGCGTAGACGGCGAAGCAAGTCTGGAGTGAAAACCCAGGGCTCAACCCTGGGACTGCTTTGGAAACTGTTTTGCTAG
+
GGGGGGGGGGGGGGGGGGGGGGGGGGGGGGGGGGGGGGGGGGGGGGGGGGGGGGGGGGGGGGGGGGGGGGGGGGGGGGGGGGGGGGGGGGGGGGGGGGGGGGGGGGGGGGGGGGGGGGGGGGGGGGGGGGGGGGGGGGGGGGGGGGGGGGGGGGGGGGGGGGGGGGGGGGGGGGGGGGGGGGGGGGGGGGGGGGGGGGGGGGGGGGGGGGGGGGGGGGGGGGGGGGGGGGGGFGGGGGFGFGFFGGGGFGGGGGGFFFFFGFDGFGGFFFFFFFF?B?GFFFGFFFFFFFFA
@M04650:207:000000000-C238N:1:1101:2543:10667 1:N:0:19
ACTCCTACGGGAGGCAGCAGTGGGGAATATTGGGCAATGGGGGCAACCCTGACCAAGCGACGCCGCGTGAGTGAAGAAATCCTTCGGGATGTAAAGCTCTGTTGTATGGGAAGAGAAAAAGACGGTACCATACGAGGAAGCCCCGGCAAACTACGTGCCAGCAGCCGCGGTAATACGTAGGGGGCAAGCGTTGTCCGGAATTACTGGGCGTAAAGCGCACGCAGGCGGGTTTATAAGTCAGATGTAAAAGGCAGATGCTTACCATCTGTTTGTCATCTGATACTGTAAGCCT
+
FGFGFGGFEGGFFEGGEGGG@FGGEDCGGAEFCFGGGFFF,6CFEGF@FGGGFF,@ECCC:CE=C+=@+BCEEGGFGGFGGGEGFDBC:@FCBFGDGAFGGG,AFE<<?EAF7FFGFGGGGGGGCGGGGGGGGGFGGGGCG7>CFGGGFDGFGG:BC>CFFEGGF>B*<@CEC9CFGBFCE8C8EEFGGGE;5EFFGGGGG6@G9?+7C5CE8FGG59<DGGG5C5CEC>*:9<DGGFF=*:*9CDCGFD5*CD*/669*+7CDF7:<F8*)07@=<BG=44CFFB?<<6)5
@M04650:207:000000000-C238N:1:1101:27525:10670 1:N:0:19
ACTCCTACGGGAGGCAGCAGTAGGGAATCTTCGGCAATGGACGAAAGTCTGACCGAGCAACGCCGCGTGAGTGAAGAAGGTTTTCGGATCGTAAAACTCTGTTGTTAGAGAAGAACAAGGATGAGAGTAGAACGTTCATCCCTTGACGGTATCTAACCAGAAAGCCACGGCTAACTACGTGCCAGCAGCCGCGGTAATACGTAGGTGGCAAGCGTTGTCCGGATTTATTGGGCGTAAAGCGAGCGCAGGCGGTTTCTTAAGTCTGATGTGAAAGCCCCCGGCTCAACCGGGG
+
GGGGGGGGGGGGGGGGGGGGGGGGGGGGGGGGGGGGGGGGGGGGGGGGGGGGGGGGGGGGGGGGGGGGGGGGGGGGGGGGGGGGGGGGGGGGGGGGGGGGGGGGGGGGGGGGGGGGGGGGGGGGGGGGGGGGGGGGGGGGGGGGGGGGGGGGGGGGGGGGGGGGGGGGGGGGGGGGGGGGGGGGGGGGGGGGGGGGGGGGGGGGGGGGGGGGGGGGGGGGGGGEGFDGGGGGFGGGGGFGFGFFGGGGFGGGGGGFFFF?GFGGFCGFFFFF4@FFFBGFFFGFF4?BBFFF
@M04650:207:000000000-C238N:1:1101:24523:10692 1:N:0:19
ACTCCTACGGGAGGCAGCAGTGGGGAATTTTGGACAATGGGGGAAACCCTGATCCAGCCATGCCGCGTGCAGGAAGAAGGCCTTCGGGTTGTAAACTGCTTTTGTTAGGGAAGAAATCCTAATTGCTAATACCAGTTGGGGATGACGGTACCTAAAGAATAAGCACCGGCTAACTACGTGCCAGCAGCCGCGGTAATACGTAGGGTGCGAGCGTTAATCGGAATTACTGGGCGTAAAGCGTGCGCAGGCGGTTTTGTAAGACCGATGTGAAATCCCCGGGCTTAACCTGGGAAC
+
GGGGGGGGGGGGGGGGGGGGGGGGGGGGGGGGGGGGGGGGGGGGGGGGGGGGGGGGGGGGGGGGGGGGGGGGGGGGGGGGGGGGGGGGGGGGGGGGGGGGGGGGGGGGGGGGDGGGGGGGGGGGGGGGGGGGGGGGGGGGGGGGGGGGGGGGGGGGGGGGGGGGGGGGGGGGGGGGGGGGGGGGGGGGGGGGGGGGGGGGGGGGGGGGGGGEEGGGGGGGGGGGGGGGGGGGFGGGGGFGFCDFGGDGFGGCGGGFFFFFDFGGEDG??@FFFFFFFFCEFFGFFFFFFF>(5-
@M04650:207:000000000-C238N:1:1101:17059:10761 1:N:0:19
ACTCCTACGGAGGCAGCAGTGGGGAATATTGGACAATGGGCGCAAGCCTGATCCAGCCATGCCGCGTGGGTGAAGAAGGCCTTCGGGTTGTAAAGCCCTTTTGTTGGGAAAGAAAAGCAGTCGGTTAATACCCGATTGTTCTGACGGTACCCAAAGAATAAGCACCGGCTAACTTCGTGCCAGCAGCCGCGGTAATACGAAGGGTGCAAGCGTTACTCGGAATTACTGGGCGTAAAGCGTGCGTAGGTGGTGGTTTAAGTCTGTTGTGAAAGCCCTGGGCTCAACCTGGGAATT
+
GGGGGGGGGGGGGGGGGGGFGGGGGGGGGGGGGGGGGGGGGGGGGGGGGGGGGGGGGGGGGGGGGGGGGGGGGGGGGGGGGGGGGGGGGGGGGGGGGGGGGGGFGGGGGGGGGGGGGGCFGGGGGGGGGGGGGGGGGGGGGGFGGGDGGGGGGGGGGGGFGGGGGGGGGGGGGGGGGGGGGGGGGGGGGGEEGGGGGGGGGGGGGGGGGGFGGGEGGDGDGGGGFGGGGGGGFGGGGFFGFGFEGDGGFGGGG7F@FFFFGFGGFGGFFFFFFFFFFBF@F0=FFFFFFF5:73
@M04650:207:000000000-C238N:1:1101:22044:10778 1:N:0:19
ACTCCTACGGGAGGCAGCAGTGGGGAATTTTGGACAATGGGGGAAACCCTGATCCAGCCATGCCGCGTGCAGGAAGAAGGCCTTCGGGTTGTAAACTGCTTTTGTTAGGGAAGAAATCCTAATTGCTAATACCAGTTGGGGATGACGGTACCTAAAGAATAAGCACCGGCTAACTACGTGCCAGCAGCCGCGGTAATACGTAGGGTGCGAGCGTTAATCGGAATTACTGGGCGTAAAGCGTGCGCAGGCGGTTTTGTAAGACCGATGTGAAATCCCCGGGCTTAACCTGGGAAC
+
GGGGGGGGGGGGGGGGGGGGGGGGGGGGGGGGGGGGGGGGGGGGGGGGGGGGGGGGGGGGGGGGGGGGGGGGGGGGGGGGGGGGGGGGGGGGGGGGGGGGGGGGGGGGGGGGGGGGGGGGGGGGGGGGGGGGGGGGGGGGGGGGGGGGGGGGGGGGGGGGGGGGGGGGGGGGGGGGGGGGGGGGGGGGGGGGGGGGGGGGGGGEEGGGGGGGGGGGGGGGGGGGGGGGGGGGFGGGGGFGFGBFGGGGFGGCGDGFFFFFFFGGFGGFFFFFFFFFFFGFB>GFFFFBFFF?:-
@M04650:207:000000000-C238N:1:1101:2613:10816 1:N:0:19
ACTCCTACGGGAGGCAGCAGTGGGGAATTTTGGACAATGGGGGAAACCCTGATCCAGCCATGCCGCGTGCAGGAAGAAGGCCTTCGGGTTGTAAACTGCTTTTGTTAGGGAAGAAATCCTAATTGCTAATACCAGTTCGGGATGACGGTACCTAAAGAATAAGCACCGGCTAACTACGTGCCAGCAGCCGCGGTAATACGTAGGGTGCGAGCGTTAATCGGACTTACTGGGCGTAAAGCGTACGCCGGCGGTTTTGTAAGACCGATGTGAAATCCCCGGGCTTAACCTGGGAAC
+
GGGGGGGGGGGGGCFFGGGGFGGGEGGG8FFG@FGGGGGGGCCCGGGGGGGGGGGCEFGGGGGGGGGGGFGFGGGGGGGGGGFGGGGGGEGGGGGFG,EFFG,?FC<FGGGGEGFEFCFFCGA<FGG9EF9DFD@F<,@3@>FGGGE7FDEFGG?BFFGGGGGGGGGCCGDGCF9DFGGGGGGGGGF>FECEGE7>C9C5298BEFGG>**>8*=EGGGGGG*:CCCCFDCGEGD5/CBG>*7))))98)>1)75:FFFFDF5D>DD<6=F4*9@FFBCBB>*6=*762>>?B4
@M04650:207:000000000-C238N:1:1101:8813:10829 1:N:0:19
ACTCCTACGGGAGGCAGCAGTGGGGAATATTGGGCAATGGGGGCAACCCTGACCCAGCGACGCCGCGTGAGTGAAGAAATCCTTCGGGATGTAAAGCTCTGTTGTATGGGAAGAGAAGAAGACGGTACCATACGAGGAAGCCCCGGCAAACTACGTGCCAGCAGCCGCGGTAATACGTAGGGGGCAAGCGTTGTCCGGAATTACTGGGCGTAAAGCGCACGCAGGCGGGCATATAAGTCAGATGTAAAAGGCAGGTGCTTACCATCTGTTTGTCATCTGATACTGTGTGCCT
+
GGGGGGGGGGGGGGGGGGGGGGGGGGGGGGGGGGGGGGGGGGGGGGGGGGGGGGGGGGGGGGGGGGGGGGGGGGGGGGGGGGGGGGGGGGGGGGGGGGGGGGGGFGGGGGGFGGGGGGGGGGGGGGGGGGGGGGGGGGGGGEGGGGGGGGGGGGGGGGGFGGGGGGGGGGFGGGGGGGFGGGGGGGGGGGGGGGGGEGGGGGFGGGGGGGGGGGGGGGGDGGGGEGGGGGEFFFC?FCFFFFFF:FGGFGGFGGGFF49?GFFC7CFA@FFFFFB6AADFF976@FF>BFB)
@M04650:207:000000000-C238N:1:1101:21021:10843 1:N:0:19
ACTCCTACGGGAGGCAGCAGTGGGGAATATTGGGCAATGGGGGCAACCCTGACCCAGCGACGCCGCGTGAGTGAAGAAATCCTTCGGGATGTAAAGCTCTGTTGTATGGGAAGAGAAGAAGACGGTACCATACGAGGAAGCCCCGGCAAACTACGTGCCAGCAGCCGCGGTAATACGTAGGGGGCAAGCGTTGTCCGGAATTACTGGGCGTAAAGCGCACGCAGGCGGGCATATAAGTCAGATGTAAAAGGCAGGTGCTTACCATCTGTTTGTCATCTGATACTGTGTGCCT
+
GGGGGGGGGGGGGGGGGGGGGGGGGGGGGGGGGGGGGGGGGGGDGGGFGGGGGGGGGGGGGGGECCFFEEFGGGGGGGGGGGGGGGGGGGCGGGGGGEEFGGFFCFGGGGGGGFGGGGGGDGGGGGGGGGGGGGGGGGGGGGGGGGGGGGGGGGGGGGFGGFGGGGGGGGFEEGGGGFGGGGGGGGGGGGDGGGGGGGGGGDFGGGFGGGGEGGG?EGGGGGGDEGGDGCEGFGGGFGFGFGFFFGGGFG3FFGD@FFFFGFCFFGGFF=FFFFFFFFGFFAGF@FFBBFFF
@M04650:207:000000000-C238N:1:1101:3225:10845 1:N:0:19
ACTCCTACGGGAGGCAGCAGTGGGGAATATTGGGCAATGGGGGAAACCCTGACCCAGCGACGCCGCGTGAGTGAAGAAATCCTTCGGGATGTAAAGCTCTGTTGTATGGGAAGAGAAGAAGACGGTACCATACGAGGAAGCCCCGGCAAACTACGTGCCAGCAGCCGCGGTAATACGTAGGGGGCAAGCGTTGTCCGGAATTACTGGGCGTAAAGCGCACGCAGGCGGGCATATAAGTCAGATGTAAAAGGCAGGTGCTTACCATCTGTTTGTCATCTGATACTGTGTGCCT
+
FGGGGGGGGGGGGGGGGGGGFFFGGGGGGGGGGFGGGGGGGGG:FGCGGGGGGFFFGGDGGGGGGGGGGGDFGGGFGGFFFFGFEGGDGGGGGGGGGGGGFGG,EGEFGGGGEG<FG8FGFDF+>>F@<FCA<8F:7+@<FFFGCBFGE:,7F<<>DFGGC*DCFB8FCEC*C9EF*+7=EGECG5BF7*=CCC:9EEE8CF7+:CGCC5CGG*09C377=75:?CEGECG=7C><7>?C9C6@7:FGF>/*97/8?FF4C@FFB*268?=F>B?6257@9<F=49842*1<
@M04650:207:000000000-C238N:1:1101:12392:10871 1:N:0:19
ACTCCTACGGGAGGCAGCAGTGGGGAATATTGCACAATGGGCGCAAGCCTGATGCAGCCATGCCGCGTGTATGAAGAAGGCCTTCGGGTTGTAAAGTACTTTCAGCGGGGAGGAAGGCGATACGGTTAATAACCGTGTCGATTGACGTTACCCGCAGAAGAAGCACCGGCTAACTCCGTGCCAGCAGCCGCGGTAATACGGAGGGTGCAAGCGTTAATCGGAATTACTGGGCGTAAAGCGCACGCAGGCGGTCTGTCAAGTCGGATGTGAAATCCCCGGGCTCAACCGGGGAAC
+
GGGGGGGGGGGGGGGGGGGGGGGGGGGGGGGGGGGGGGGGGGEGGGGGGG?GGGGGGGGGGGGGGGGGGGGGDGCFFGGGFGGGGGGGGGGGGGGGFGGGGGGGGGGGCGGGGGGGGGGGGEGGGGGGFGAEGGGGGGGGF79FGFFCGGGGGGDEGCFFGGCGGGGGGGFDGGG?FGCC@CCFGFGCBCGGGGEGGGGGGGGGGGGGGGFGG=5A=FGG8DCGGFDFF<8FBCDCGGFGDGFFGGGGFGGGGGGFFFFFG4*)<57:F=*7@6/;12CBE17FFF4(437((-
@M04650:207:000000000-C238N:1:1101:3321:10910 1:N:0:19
ACTCCTACGGGAGGCAGCAGTGGGGAATATTGCACAATGGGCGCAAGCCTGATGCAGCAACGCCGCGTGCGGGAAGACGGCCTTCGGGTTGTAAACCGCTTTCATCCATGACGAAGCGCAAGTGACGGTAGTGGGAGAAGAAGCACCGGCTAACTACGTGCCAGCAGCCGCGGTGATACGTAGGGTGCGAGCGTTGTCCGGAATTACTGGGAGTAAAGGGAGCGCAGGCGGGATGCCAAGTTGGACGTGAAATCTATGGGCCCAACCCATAGCGTGCGTTCAAAACTGGCGTTC
+
FGGGGGGGGGGGGGGGGGGGGGGGGGGGGGGFGGGGGGGGGGGGGGEGGGGGGGFGGGGGGGGGGGGGGGEGGG+?FGEGGGCG@@FGGGGGFGGGG@F:=F99?9EFCFGGGCGC3CBFF>:FC=FD7F>,@,@FED:FFG7:::,>C@@<<DC97CC7:C@CFACCEG:8<CCD9C,<548CECECEGEEC*?E;<<8*?:CF+<:9A**/:6CFGGD8/2:85>G5C5=:EGG<C:G*0092*)*077C:C**9=F>>)/*8*7(8?)967@D?;75):*89.09:47(((
@M04650:207:000000000-C238N:1:1101:21820:10930 1:N:0:19
ACTCCTACGGGAGGCAGCAGTGGGGAATATTGGGCAATGGGGGCAACCCTGACCCAGCGACGCCGCGTGAGTGAAGAAATCCTTCGGGATGTAAAGCTCTGTTGTATGGGAAGAGAAGAAGACGGTACCATACGAGGAAGCCCCGGCAAACTACGTGCCAGCAGCCGCGGTAATACGTAGGGGGCAAGCGTTGTCCGGAATTACTGGGCGTAAAGCGCACGCAGGCGGGCATATAAGTCAGATGTAAAAGGCAGGTGCTTACCATCTGTTTGTCATCTGATACTGTGTGCCT
+
FGGGGGGGGGGEGGGGGGGGFFGGGGGGGGGGGGGGGGGGGGGGGFCFCGGGGGGGGGGGGGGGGGGGGCFGGGGGGGGGGGGGGGGGGGGGGGF@F9FGGGGGGGGFGGGFGGGGGGFFFFGDGGGGGGGGGFGGGGGGGGGGGGGGGGF,@@FGCGGGFGGGGGGGCEFEEC9BEFGGGGGGGGGFEG=CGGGGCGGGGGGGGGGGGCEEGGGFGGGDGGGGGGGGGGC6FFFGFGFGFG8=:FGFFFC*C7786<6=CFGGFGCA89?@FFFB9AG4@AGFF?FFBFB<
@M04650:207:000000000-C238N:1:1101:22606:10933 1:N:0:19
ACTCCTACGGGAGGCAGCAGTGGGGAATATTGGGCAATGGGGGCAACCCTGACCCAGCGACGCCGCGTGAGTGAAGAAATCCTTCGGGATGTAAAGCTCTGTTGTATGGGAAGAGAAGAAGACGGTACCATACGAGGAAGCCCCGGCAAACTACGTGCCAGCAGCCGCGGTAATACGTAGGGGGCAAGCGTTGTCCGGAATTACTGGGCGTAAAGCGCACGCAGGCGGACTGATAAGTCAGACGTAAAAGGCACGGGCTTACCCTGTGTAAGACATCTGATACTGTCAGTCT
+
GGGGGGGGGGGDGGGGGEGGGGGGGGGGGGGGGGGGGGGGGGGGGGGGGGGGGGGGGGGGGGGGGEGGGGGGGGGGGGGGGGGGGGGGGGGGGGGGGGGGGFFGGGGGGGGGGGGGGGGGGGGGGGGGGGGGGGGGGGGGGGGGGGGGGGGGGGGGGGGGGGGGGGGGGGGGGFGGGDFGGGGGGGGGGGGG>EGGGGGGGGGGGGG=FGEEGGGGEDGGGGGGDGGGGGGGFGGGGGFGFC?EDGGGF:77CCDF>DFFGFGC*>C?FF?@BFFB?ACFFFGFFFF>>7@A
@M04650:207:000000000-C238N:1:1101:2576:10935 1:N:0:19
ACTCCTACGGGAGGCAGCAGTGGGGAATATTGGGCAATGGGGGAAACCCTGACCAAGCGACGCCGCGTGAGTGAAGAAATCCTTCGGGATGTAAAGCTCGGTTGTATGGGAAGAGAAGAAGACGGTACCATACGAGGAAGCCCCGGCAAACTACGTGCCAGCAGCCGCGGTAATACGTAGGGGGCAAGCGTTGTCCGGAATTACTGGGCGTAAAGCGCACGCAGGCGGGCATATAAGTCAGATGTAAAAGGCAGGGGCTTACCATCTGTTTGGCATCTGAGACTGTATGTCTCG
+
EFCFGGGGGGGGGGGGGEGG-CEFGDEEEFCDFF,CDCEFFE@@FGFFEGCGEF,CE@CC:@:>>=F@>FFEFFGGFGG,9B?,5AFFC:8:@CFGG,A+@B=@+<CACFFCFFGFGGGGFG@EGCGDFGFGGFGGEGGG73@CC:FEGF::><EFFF*<B1<FBFE*=C*:CCFEGCCGEGEGC:BFEC:/:89<:C8:F+<9<CGF8::CEFFGCCD3:DGD=CCDG:CDFG7CD77CFG690>::@DGDC*9)7>)7<)2C*C><*9@F))/*(6:9*.29F*9)5/*6).
@M04650:207:000000000-C238N:1:1101:7419:10971 1:N:0:19
ACTCCTACGGGAGGCAGCAGTGGGGAATATTGCACAATGGGGGAAACCCTGATGCAGCGACGCCGCGTGAGTGAAGAAGTATTTCGGTATGTAAAGCTCTATCAGCAGGGAAGAAAATGACGGTACCTGACTAAGAAGCCCCGGCTAACTACGTGCCAGCAGCCGCGGTAATACGTAGGGGGCAAGCGTTATCCGGATTTACTGGGTGTAAAGGGAGCGTAGACGGAACAGCAAGTCTGATGTGAAAGGCAGGGGCTCAACCCCTGGACTGCATTGGAAACTGTTGATCTGG
+
GGGGGGGGGGGGGGGGGEGGGGGGGGGFGGGGGGGGGGGGGGGGGGGGGGGGGGGGGGEGGGGGGGGEGGGGGGGGGGGGGGGGGGGCFFGFGGGGGGGGGGGFGGGGGGGGGGGGGAFGGGGGGGGCGGGGFGGGGGGFGGGGC@FGGGGGGGGGGGGGGGGGGGGGCEFGFGGGGGGGGGGDGGFGEEEFCFGGGE59FFFFGF6=?EGGGGGGGGGGGGGGGGGGGGGDFGG?77=GFF7BGGGGFFGGGGGFD>FFFFGG@GG?F*7?F?FF:<C=F4CBFFFAF4BA
@M04650:207:000000000-C238N:1:1101:19853:11007 1:N:0:19
ACTCCTACGGGAGGCAGCAGTGGGGAATATTGGGCAATGGGGGCAACCCTGACCCAGCGACGCCGCGTGAGTGAAGAAATCCTTCGGGATGTAAAGCTCTGTTGTATGGGAAGAGAAGCAGACGGTACCATACGAGGAAGCCCCGGCAAACTACGTGGCAGCAGCCGCGGTAATACGTAGGGGGCAAGCGTTGTCCGGAATTACTGGGCGTAAAGCGCACGCAGGCGGGTTTATAAGTCAGATGTAAAAGGCAGGTGCTTACCATCTGTTTGTCATCTGATACTGTAAGCCT
+
GGGGGGGGGGGGGGGGGGGGGGGGGGGGGGGGGGGGGGGGGGGGGGGGGGGGGGGGGGGGGGGGGGGGGGGGGGGGGGGGGGGGGGGGGGGGGGGGGGGGGGFGGGGGGGGGGGGGGGGGGGFDGGGGFGGGGGGGGGGGGGGGGGGGGGGGGGGGGGEGGGGGGGGGGGGGGGGGGGGGGGGGGGGBGGGGGGGGGGGGGGGFGGGGGGEGGGGGGGGGGGGGGGGGGDGDFGGG7?6CFGFFGGGGFGGCFCDFFFFFGFGGFGFFFFFFFFFFFFGFFBGF4=@<)=6:
@M04650:207:000000000-C238N:1:1101:18461:11008 1:N:0:19
ACTCCTACGGGAGGCAGCAGTGGGGAATATTGGGCAATGGGGGGAACCCTGACCCAGCGACGCCGCGTGAGTGAAGAAATCCTTCGGGATGTAAAGCTCTGTTGTATGGGAAGAGAAGCAGACGGTACCATACGAGGAAGCCCCGGCAAACTACGTGCCAGCAGCCGCGGTAATACGTAGGGGGCAAGCGTTGTCCGGAATTACTGGGCGTAAAGCGCACGCAGGCGGGTTTATAAGTCAGATGTAAAAGGCAGGTGCTTACCATCTGTTTGTCATCTGATACTGTAAGCCT
+
GGGGGGGGGGGGGGGGGGGGGGGGGGGGGGGGGGGGGGGGGGGGGGGGGGGGGGGGGGGGGGGGGGGGGGGGGGGGGGGGGGGGGGGGGGGGGGGGGGGGGGGGGGGGGGGGGGGGGGGGGGGGGGGGGGGGGGGGGGGGGFGGGGGGGGGGGGGGGGGGGGGGGGGGGGGGGGGGGGGGGGGGGGGGGGGGGGGGGGGGGGGGGGGGGGGGGGGGGGGGGGGGDDGGGCGGFGGGGGFGFGFFGGGGFGGGGGGFFFFFGFGGFGFAFFFFFFFFFFFFFAGFFFFFBFFF
@M04650:207:000000000-C238N:1:1101:23819:11017 1:N:0:19
ACTCCTACGGGAGGCAGCAGTAGGGAATCTTCGGCAATGGACGAAAGTCTGACCGAGCAACGCCGCGTGAGTGAAGAAGGTTTTCGGATCGTAAAACTCTGTTGTTAGAGAAGAACAAGGATAAGAGTAACTGTTTATCCCGTGACGGTATCTAACCAGAAAGCCACGGCTAACTACGTGCCAGCAGCCGCGGTAATACGTAGGTGGCAAGCGTTGTCCGGATTTATTGGGCGTAAAGCGAGCGCAGGTGGTTTCTTAAGTCTGATGTGAAAGCCCCCGGCTCAACCGGGGAGG
+
GGGGGGGGGGGGGGGGGGGGGGGGGGGGGGGGGGGGGGGGGGGGGGGGGGGGGGGGGGGGGGGGGGGGGGGGGGGGGGGGFGGGGGGGGGGGGGGGGGGGGGGGGGGGGGGGGGGGGGGGGGGGGGGGGGGGGGGGGGGGGGGGGGGGGGGGGGGGGGFGGGGGGGGGGGGGGGGGGGGGGGGGGGGGGGGGGGGGGGGGGGGGGGGGGGGGGGEGGGGGGDEEFGGGFGGFDGGGGGFGFGFEGDGG@GG<G4D?FFFFGF:>FGGFFFFFFFFF?>GEF>D?FFFF>ED1;F
@M04650:207:000000000-C238N:1:1101:5942:11098 1:N:0:19
ACTCCTACGGGAGGCAGCAGTGGGGAATATTGCACAATGGGCGCAAGCCTGATGCAGCCATGCCGCGTGTGTGAAGAAGGCCTTCGGGTTGTAAAGCACTTTCAGCGGGGAGGAAGGGGTCGGTGTTAACAGCACCGGTCATTGACGTTACCCGCAGAAGAAGCACCGGCTAACTCCGTGCCAGCAGCCGCGGTAATACGGAGGGTGCGAGCGTTAATCTGAATTACTGGGCGTAACGCGCACGCAGTCCGTCTGCTAAGTCAGGTGTGAAATCCCCGAGCTGAACTTGGGAAC
+
GGGGGGGGGGGGGGGGGGGGGFGGGGGGGGGCFGGGGGGFFF++@+7DC<CFCEC@C@AF,CEGEEEGECG<FGE9FGGGFAFGCFEEE@4+CEFEF,,,FEA<@,@+B>FGGGG8B7+8@F7F+>+:DFFGGF<<+*3@F93@,@<:D@E@<FCC>F:<B8:FCFCF*1=CC:FFGGCFGG98*A88*1:****1+0<A**/:C*11:CE*81*8::0*+*+3+2A+CF*/<CC*9735)9).<D)*)*11/***1*9)3/2:):*.76**97))(-97>0*17?*)6).38(
@M04650:207:000000000-C238N:1:1101:20408:11099 1:N:0:19
ACTCCTACGGGAGGCAGCAGTGGGGAATATTGGGCAATGGGCGCAAGCCTGACCCAGCAACGCCGCGTGAAGGAAGAATGTCTTCGGATTGTAAACTTCTGTCCTCAGGGACGAAAAAAATGACGGTACCTGAGGAGGAAGCCCCGGCTAACTACGTGCCAGCAGCCGCGGTAATACGTAGGGGGCGAGCGTTGTCCGGAATTACTGGGCGTAAAGGGAGCGTAGGCGGCGATTTAAGTCAGATGTGAAATACCCGGGCTTAACCTGGGGGGTGCATCTGAAACTGGGTCGCTT
+
GGGGGGGGGGGGGGGGGGGGGGGGGGGGGGGGGGGGGGGGGGGGGGGGGGGGGGGGGGGGGGGGGGGGGGGGGGGGGGFGGGGGGGGGGGGGGGGGGGGGGGGGGGGGGGGGGGGGGGGGGGGGGGGGDGGGGGGGGGGGGGCFGECGEGGGFGGGFFGGGGGGGGGGGGGGEGGGFFCFFEGGCEECCGEGDEG9FDCEDCGEGGGGGGD=ECF@CDGGCDC=EGGGEGGGF55CGGFGFGBFGGGGFGGGG605>BEEFFFFF09::DEDFFFFAAG74:7B*9F6:?:;:6
@M04650:207:000000000-C238N:1:1101:13833:11123 1:N:0:19
ACTCCTACGGGAGGCAGCAGTGAGGAATATTGGTCAATGGACGCAAGTCTGAACCAGCCATGCCGCGTGCAGGAAGACGGCTCTATGAGTTGTAAACTGCTTTTGTATTAGGGTAAACTCAGGTACGTGTACCTGACTGAAAGTATAATACGAATAAGGATCGGCTAACTCCGTGCCAGCAGCCGCGGTAATACGGAGGATCCAAGCGTTATCCGGATTTATTGGGTTTAAAGGGTGCGTAGGCGGTTTGATAAGTTAGAGGTGAAATACCGGGGCTTAACTCCGGAACTGCCT
+
GGGGGGGGGGGGGGGGGGGGGGGGGGGGGGGGGGGGGGGGGGGGGGGGGGGGGGGGGGGGGGGGGGGGGGGGGGGGGGGGGGGGGGGGGGGGGGGGGGGGGGFGGGGGGGGGGGGGGGGGGGGGGGGGFGGGFGGGGGGGGGGGGGGGGGGGGGGGGFGGGGGGGGGGGGGGGGGCGGGGGGGGGGGGGGGGFGGGGGGGFGGGGGGGGGGGGGGGGGCGG7@FGFGGCC9@FGDGDGFGFGFFGD9D>DGFGDGF?FFFGFGGFGGBFBF:>BDFF?GFFFCFFFF>FFF<B)
@M04650:207:000000000-C238N:1:1101:27759:11128 1:N:0:19
ACTCCTACGGGAGGCAGCAGTGGGGAATATTGGACAATGGAGGTAACTCTGATCCAGCAATTCTGTGTGCACGAAGAAGGTTTTCGGATTGTAAAGTGCTTTAAGTCGGGAAGAAAAAAATGACGGTACCGACAGAATAAGCGACGGCTAAATACGTGCCAGCAGCCGCGGTAATACGTAGGGGGCAAGCGTTGTCCGGAATTACTGGGCGTAAAGGGCACGCAGGCGGATTTGCAAGTCAGCTGTAAAATACGTCAGCTTAACTGGCGGATGTCGGCTGATACTGCGAGTCT
+
GGGGGGGGGGGGGGGGGGGGGGGGGGGGGGGGGGGGGGGGGGGGGGGGGGGGGGGGGGGGGGGGGGGGGFGGGGGGGGGGGGGGGGGGGGGGGGGGGGGGGGGGGFGGGGGGGGGGGGGGGGGGGGGGGGGGGGGGGGGGGGCGGGGGGGGGGGGGGGGGGGGGGGGGGGGGGGGGGGFGGGGGGGGGGGDEGGEGGGGGGGGGGGDGGGGGGGGGGGGGGGGGGGGGGGGGFGGGGGFGFGFFGGGGFCGFFFFFFFFF7BGGFGGFFFF>BFFFBFGFFFGFFFFFFE)4<
@M04650:207:000000000-C238N:1:1101:24873:11137 1:N:0:19
ACTCCTACGGGAGGCAGCAGTGGGGAATTTTCCGCAATGGGCGAAAGCCTGACGGAGCAATGCCGCGTGGAGGTAGAAGGCCTACGGGTCGTGAACTTCTTTTCCCGGAGAAGAAGCAATGACGGTATCTGGGGAATAAGCATCGGCTAACTCTGTGCCAGCAGCCGCGGTAATACAGAGGATGCAAGCGTTATCCGGAATGATTGGGCGTAAAGCGTCTGTAGGTGGCTTTTTAAGTCCGCCGTCAAATCCCAGGGCTCAACCCCGGACAGGCGGTGGAAACTACCAAGCTGG
+
CGGGGGEGGGEEEGGGGGGFGGGGGGGCCEGDGGGGGGGGGGGGEGGGGGGGGGGGGGGGGGGGGGGFGCGGGGGGGGGGGGGGGGGEGGGCGGGGGGGGGGGGAEGGGGGGGGGGGGGFGFFGDGGGGEFFGGGGCFGGGGGGGEGDFGGGGFFGGAFGGGGGGGGGG@<EGGGGGGGGGGGGGGGGGGCGGF9EGEGGCFDFGGDGFGGGGGGGGGGGGGGCFFFFG<FF?FGGGFF77>BBGGGGF7DFGGFFEEFFGFFCEGD;BDFFFFE>>;G>=AGFFFFFFFFFF?
@M04650:207:000000000-C238N:1:1101:7578:11139 1:N:0:19
ACTCCTACGGGAGGCAGCAGTGGGGAATATTGGACAATGGGCGCAAGCCTGATCCAGCCATGCCGCGTGAGTGATGAAGGCCTTAGGGTTGTAAAGCTCTTTCGGCGGGGACGATAATGACGGTACCCGCAGAAGAAGCCCCGGCTAACTTCGTGCCAGCAGCCGCGGTAATACGAAGGGGGCTAGCGTTGCTCGGAATCACTGGGCGTAAAGGGCGCGTAGGCGGCCGTATAAGTCGGGGGTGAAAGCCTGTGGCTCAACCACAGAATTGCCTTCGATACTGTATGGCTAG
+
GGGGGGGGGGGGGGGGGGGGGGGGGGGGGGGGGGGGGGGGGGGGGGGGGGGGGFGGGGGGGGGGGGGGGGGGGGGGGGGGGGGGGGGGGGGGGGGGGGGGGGGGGGGGGGGGGGGGGDCCGGGGGGGGGGGGGGGGGGGCCFEGGDGGGFFGGGGGGGFGGGGGGGGGGGGGGGGGGGGGGGGGGGGGGGGG7EGGGGGGGCFGGGFGCEEFFGGGG3DGGGGGGGGDE1*:;FGGGG:DEGBDFFGGFG4507F@4?FF6>DGFGG747F@?@FF?:>5B9FFFFFB:57:
@M04650:207:000000000-C238N:1:1101:11523:11151 1:N:0:19
ACTCCTACGGGAGGCAGCAGTGGGGAATATTGGGCAATGGGGGCAACCCTGACCCAGCGACGCCGCGTGAGTGAAGAAATCCTTCGGGATGTAAAGCTCTGTTGTATGGGAAGAGAAGAAGACGGTACCATACGAGGAAGCCCCGGCAAACTACGTGCCAGCAGCCGCGGTAATACGTAGGGGGCAAGCGTTGTCCGGAATTACTGGGCGTAAAGCGCACGCAGGCGGGCATATAAGTCAGATGTAAAAGGCAGGTGCTTACCATCTGTTTGTCATCTGATACTGTATGCCT
+
GGGGGGGGGGGGGGGGGGGGGGGGGGGGGGGGGGGGGGGGGGGGGGGGGGGGGGGGGGGGGGGGGGGGGGGGGGGGGGGGGGGGGGGDGGGGGGGEGGGGGGGGGGGGGGGGGGGGGGGGGGGGGGGGGGGGGGGDGGGGGGGGGGGGGGGGGGGGGGGGGGGGGGGGGGGGGGGGGFGFGGGGGGGGGGGGGGGGGDGGGGGGGFDGGGGGGFGGGGGGGGGGGGGGGGGGFGGG=:FGFGFFFFGFFGGGGGGFFFFFGFGFFGGFFFFFFFFFFFGFB<G?FFFFFFF2
@M04650:207:000000000-C238N:1:1101:24963:11151 1:N:0:19
ACTCCTACGGGAGGCAGCAGTGGGGAATATTGCACAATGGGCGAAAGCCTGATGCAGCGACGCCGCGTGAGGGAAGAAGGTTTTCGGATTGTAAACCTCTGTCTTCGAGGACGAAGAAGTGACGGTACTCGAGGAGGAAGCCACGGCTAACTACGTGCCAGCAGCCGCGGTAAAACGAAGGTGGCAAGCGTTGTCCGGAATTACTGGGTGTAAAGGGAGCGCAGGCGGGATGCCAAGTTGGACGTGAAATCTATGGGCTCAACCCATAGCGTGCGTTCAAAACTGGCGTTCTTG
+
GGGGGGGGGGGGGGGGGGGGGGGGGGGGGGGGGGGGGGGGGGGGGGGGGGGGGGGGGGGGGGGGGGGGGGGGGGGGGGGGGGGGGGGGGGGGGGGGGGGGGGGGGGGGGGGGGGGGGGGGGGGGGGGGGGGGGGGGGGGGGGGGGGGGGGGGGGGGGGGGGGFCGFGGGD<CGGGGGGGGGGGGGGGGGGGGGGGGGGGGGGGGGGGGGGGGGGGCCGDGGGGGEGGGGGGGFGC?FGBGFGFEGGGGFGDGGGGFFFFFGFGDDGFBF4<>D>BBFFGFFFGF?F>BB3@FA4
@M04650:207:000000000-C238N:1:1101:20343:11152 1:N:0:19
GCTCCTACGGGAGGCAGCAGTGGGGAATATTGGGCAATGGGGGAAACCCTGACCCAGCAACGCCGCGTGAAGGAAGAAGGCTTTCGGGTTGTAAACTTCTTTGACCAGGGAAGAAAAAAATGACGGTACCTGGAAAACAAGCCACGGCTAACTACGTGCCAGCAGCCGCGGTAATACGTAGGTGGCAAGCGTTATCCGGATTTACTGGGTGTAAAGGGCGTGTAGGCGGGCATGCAAGTCAGATGTGAAATATCGAGGCTTAACCTCGAGGGGTCATTTGAAACTGCATGTCTT
+
GGGGGGGGGGGGGGGGGGGGGGGGGGGGGGGGGGGGGGGGGGGGGGGGGGGGGGGGGGGGGGGGGGGGGGGGGGGGGGGGGGGGGGGGGGGGGGGGGGGGGGGGGGGGGGGGGGGGGGGGGGGGGGGGGGGGGGGGGGGGGGGGGGGGGGGGGGGGGGGGGGGGGGGGGGGGGGGGGGGGGGGGGGGGGGGGGGGGGGGGGGGGGGGGGGEGGGGGGGGGEGGGGGGGGGGGFGGGGGFGFGFFGGDGFGGGGGGFFFFFGFGGFFFFEFFFFDEFFFDFFFGFFFFFFFFAAA
@M04650:207:000000000-C238N:1:1101:28890:11158 1:N:0:19
ACTCCTACGGGAGGCAGCAGTGGGGAATATTGCACAATGGGGGAAACCCTGATGCAGCCACGCCGCTTGAGTGAAGACGGTCTTCGGGTTGTAAAGCTCTGTCTTCGGGGACGATAATGACGGTAGCCGGGAAGGAAGCCACGGCTGACTAAGTGCGAGCAACCGCGGTCAGACGTAGGTGGCTAGCGTTCTTCGGCTTTACTGGGTGTACGGGGCGTGTAGGCGGGCATGCAAGTCAGAGGTGAGATAACGAGCCTTAACCACGAGGGGTCATCTGTGACTGCTTGTCTTG
+
AGGGGGGGGGEFGGGDGGEFFFGGGGGFGGGG9FFGGGGFC:7CF@C@:C@,9EFC9E,C6++C@7+8CC8?,,C,9,68BFBCF,=+,84C<FCA5E<,AF9<@@ABC@CC:=+B+55<,CE>++,:++++8==,@,,,8,+@7+*3@9D,@@,,*3>@7,,>***44**,,3*4=*F:+*<*<=6**33*++*1***<?+<C@*;=/+2*/**:799*0:7?:/CEC4;66:7C*?=***/)0**:***1*1).0**1+9**))/()8).)/**))*/94:)**7.)1/-
@M04650:207:000000000-C238N:1:1101:27973:11179 1:N:0:19
ACTCCTACGGGAGGCAGCAGTGGGGAATATTGGACAATGGGCGCAAGCCTGATCCAGCCATGCCGCGTGAGTGATGAAGGCCTTAGGGTTGTAAAGCTCTTTCGGCGGGGACGATAATGACGGTACCCGCAGAAGAAGCCCCGGCTAACTTCGTGCCAGCAGCCGCGGTAATACGAAGGGGGCTAGCGTTGCTCGGAATCACTGGGCGTAAAGGGCGCGTAGGCGGCCGTATAAGTCGGGGGTGAAAGCCTGTGGCTCAACCACAGAATTGCCTTCGATACTGTATGGCTAG
+
GGGGGGGGGGGGGGGEGGGGGGGGGGGGGGGGGGGFGGGGGGGGGGGGGGGGGGGFGGGGGGGGGGGGGEGGGGGGFFGGGGGGGGGGEFGGGGGGGGGGFGGGGGGGGGGGGGGFEGGFCGGGGGGGGGGDGGGFG:FECFEGGGCFCFG9:FGGGFCGGGFGGGGGGGGGFF@E/;C/?CEGF5CGCEE>?CEGGGGFFDFGGGGGGGGGGGGCE:DDEGGGGGGGCD=E4FF::9>GDGFFC=FGFFG5CCGF>?F?EFDGFG44@9*7F=@?BBCF>2F849@::@FB
@M04650:207:000000000-C238N:1:1101:21717:11190 1:N:0:19
ACTCCTACGGGAGGCAGCAGTGGGGAATATTGGGCAATGGGGGCAACCCTGACCCAGCGACGCCGCGTGAGTGAAGAAATCCTTCGGGATGTAAAGCTCTGTTGTATGGGAAGAGAAGAAGACGGTACCATACGAGGAAGCCCCGGCAAACTACGTGCCAGCAGCCGCGGTAATACGTAGGGGGCAAGCGTTGTCCGGAATTACTGGGCGTAAAGCGCACGCAGGCGGGCATATAAGTCAGATGTAAAAGGCAGGTGCTTACCATCTGTTTGTCATCTGATACTGTATGCCT
+
GGGGGGGGGGGGGGGGGGGGGGGGGGGGGGGGGGGGGGGGGGGGGGGGGGGGGGGGGGGGGGGGGGGGGGGGGGGGGGFGGFGGGGGGGGGGGGGGGGGGGGFGGFGGGGGGGGGGGDGGGGGGGGGFGGGGGFGGGGGFG?EFGGGGGGGGGFEGGGGGGGGGGGGGGGGEGGGGG9FFGGGGGGGGGGGGGEGGGGGGFFGGFFGGFC>EGGGFE37<CCEEGGGGED=CFG:EFGFGF:9@*?FGFFGDGCGFF:FFC/CG67*69=67:F?664CFFFGF=8*:4*=>
@M04650:207:000000000-C238N:1:1101:13088:11192 1:N:0:19
ACTCCTACGGGAGGCAGCAGTGGGGAATATTGCACAATGGGCGCAAGCCTGATGCAGCCATGCCGCGTGTGTGAAGAAGGCCTTCGGGTTGTAAAGCACTTTCAGCGAGGAGGAAGGGTTCGGTGTTAACAGCATCGTTCATTGACGTTACTCGCAGAAGAAGCACCGGCTAACTCCGTGCCAGCAGCCGCGGTAATACGGAGGGTGCAAGCGTTAATCGGAATTACTGGGCGTAAAGCGCACGCAGGCGGTCTGTTAAGTTAGATGTGAAATCCCCGAGCTTAACTTGGGAAC
+
GAFGGGGGEGCGGGGGGGFGGGGGEGGGGGGGGGGGGG9FEGEGGGFGFGGGEFGGGFFDG<FGGGGEEGGG@CEFAFFCFGFDF<FEGGGECFGGGGDGGGGGGGG7CFCCFEF=C@EFFECFGEGFEGGGGGGGGGGFGGDAAFCFCFGFGECFF@FBFF<7DGGGFGCEC:FGG7>CGGGGGGFGGGGDGGGEGDGG58ED7ECEF?GGGGECCGGFGD=CECC7FGC7@77*/:7C>3@BDDDDBG<CCDG?66FFGFCGF7CA8??79=6912/57>2=?9=:AF@:(-
@M04650:207:000000000-C238N:1:1101:13220:11194 1:N:0:19
ACTCCTACGGGAGGCAGCAGTGAGGAATATTGGTCAATGGAGGCAACTCTGAACCAGCCAAGTCGCGTGAAGGATGACTGCCCTATGGGTTGTAAACTTCTTTTGTAAGGGAATAAAGTGCAGTACGTGTACTGTTTTGCAGGTACCTTACGAATAAGGATCGGCTAACTCCGTGCCAGCAGCCGCGGTAATACGGAGGATCCGAGCGTTATCCGGATTTATTGGGTTTAAAGGGTGCGCAGGCGGGATGTTAAGTCGGCGGTGAAAGTTTGCGGCTCAACCGTAAAAGTGCCC
+
GGGGGGGGGGGGGGGGGGGGGGGGGGGGGGGGGGGGGGGGGGGGGGGGGGGGGGGGGGGGGGGGDGGGGGGGGGGGGGGGGGGGGGGGGGGGGGGGGGGGGGGGGGGGGGGGGGGGGGGGGGGGGGGGGGGGGGGGGGGGGGGGGGGGGGGGGGGGGGFGGGGGGGGGGGGGGGGGGGGGGGGGGGGGGGGGGGGGGDGGGFGCCEGGGGGGGGGECGGF<F7CFGEG5FGFAGCFDDFGDGBEGGCD@3DFF>CFFFFFEDGGFC7<@FFFFFFE>B6?F<C7F>FF<?9<B(
@M04650:207:000000000-C238N:1:1101:18075:11205 1:N:0:19
ACTCCTACGGGAGGCAGCAGTGGGGAATATTGGACAATGGACCAAAAGTCTGATCCAGCAATTCTGTGTGCACGACGAAGTTTTTCGGAATGTAAAGTGCTTTCAGTTGGGACGAAGAAAGTGACGGTACCAACAGAAGAAGGGGCGGCTAAATACGTGCCAGCAGCCGCGGTAATACGTATGCCCCGAGCGTTATCCGGATTTATTGGGCGTAAAGCGCGTCTAGGTGGTTTAAAAAGTCTGATGTTAAACTGCGGGGCTCAACTCCGTATTGCGTTGGAAACTGTTAGACT
+
GGGGGGGGGGGGGGGGGGGGGGGGGGGGGGGGGGGGGGGGGGGGGGGGGGGGGGGGGGGGGGGGGFGGGGGGGGGGGGEGFGGGGGGGGGGGGGGGGGFGGGGGGGFGGGGGGGGGGGGGGGGGGGGGGGGGGGGGGGGGGGGGGGGGGGGGGGGGGGGGGGGGGGGFGGGGGGGGGGGGGGGGFGGGGGGGGGGGGGGGDGGGFGGGGGGGGGGGGGGGGGGG=FCFFFEGFC>EGGFGFGFFGGGGFGGGGGGEFFFFCFG=FGGFFFFFFFFF>FGFF<CFFFFFFFF><
@M04650:207:000000000-C238N:1:1101:7717:11209 1:N:0:19
ACTCCTACGGGAGGCAGCAGTGGGGAATCTTCCGCAATGGACGAAAGTCTGACGGAGCGACGCCGCGTGGGTGAAGAAGGCCTTAGGGTCGTAAAGCCCTGTCATTAGGGACGAATGGTAGATGGAGTAATATGTCATCTATTTGACGGTACCTAAGGAGGAAGCCCCGGCTAACTACGTGCCAGCAGCCGCGGTAATACGTAGGGGGCGAGCGTTGTCCGGAATCATTGGGCGTAAAGGGCGCGTAGGCGGGAATACAAGTCTGTTTTTAAAGTTCAGGGCTCAACCCTGTGG
+
GGGGGGGGGGGGGGGGGGGGGGGGGGGGGGGGGGGGGGGGGGGGGGGGGGGGGGGGGGGGGGGGGGGGGGGGGGGGGGGGGGGGGGGGGGGGGFFGGGGGGGGGGGGGGGGGGGFGGGGGGGGGGFGGGGGGGGGGGGGGGGGGGGGGGGGGGGGFGGGGGEDFGGGGGGGGGGGGGGGGGGGGGGGGGGGGGGCGEGGFGGGGGGGGGGGGGGE5=DGGGGECGDFFGGGFFGD*9FFFDGFBDDC5>CDGGGC)9BFFFFG=F>F)8>>6@F6*-<DFFB<F4@??FFFFF(
@M04650:207:000000000-C238N:1:1101:9439:11234 1:N:0:19
ACTCCTACGGGAGGCAGCAGTGGGGAATTTTGGACAATGGGGGAAACCCTGATCCAGCCATGCCGCGTGCAGGAAGAAGGCCTTCGGGTTGTAAACTGCTTTTGTTAGGGAAGAAATCCTAATTGCTAATACCAGTTGGGGATGACGGTACCTAAAGAATAAGCACCGGCTAACTACGTGCCAGCAGCCGCGGTAATACGTAGGGTGCGAGCGTTAATCGGAATTACTGGGCGTAAAGCGTGCGCAGGCGGTTTTGTAAGACCGATGTGAAATCCCCGGGCTTAACCTGGTAAC
+
GGGGGGGGGGGGEEEGCFGGGGGGGGGGGGGGGGGGGGGGFGGGGGGGGGFGGGGGGGGGGGGGGGGGGGGGGGGGGGGGGGGGGGGGGGGGGFGGGGGGGGGGGGGGGDFGGGGDGGGGGGGGGGGGGGGGGGFFGFGGGCGGGGGEGGGGGFGGGGGGGGGGGGGGGCGGGGGGGEGFGGFFGGEFFGEGGGGGGGGGGCF>EGCEECGGGGGGFGGGGGEGGGFGGGGGFGCEFGFGFDF:DGGGDDDGGGGFFFFF7=C35DC?FF?FFF??:B3>EFGFF?FABF)6<)
@M04650:207:000000000-C238N:1:1101:7302:11256 1:N:0:19
ACTCCTACGGGAGGCAGCAGTGGGGAATATTGGGCAATGGGGGGAACCCTGACCCAGCGACGCCGCGTGAGTGAAGAAATCCTTCGGGATGTAAAGCTCTGTTGTATGGGAAGAGAAAAAGACGGTACCATACGAGGAAGCCCCGGCAAACTACGTGCCAGCAGCCGCGGTAATACGTAGGGGGCAAGCGTTGTCCGGAATTACTGGGCGTAAAGCGCACGCAGGCGGGTTTATAAGTCAGATGTAAAAGGCAGGTGCTTACCATCTGTTTGTCATCTGATACTGTAAGCCT
+
GGGGGGGGGGGGGGGGGGGGGGGGGGGGGGGGGGGGGGGGGGGGGGGGGGGGGGGGGGGGGGGGGGGGGGGGGGGGGGEFGGGGGGGGFGGGGGGGGGGGGFFFGGGGGGGGGGGGGGFGGGGGGGGGGGFGGGGGGGGGGGGGGGGGGGGGGGGGGGFGGGGGGGGGGGGGGGGGGGGGGGGGGGGGGGGGGGGGGGGGGGGGGGGGGGGGGGGGGGGGGGGGGGGGGD5*9FGCCFFFFC*9>CGGFGGGGGGFFFFFGFGGFFC<9=?FF4=?F2C9FFG?@FFFFFF?
@M04650:207:000000000-C238N:1:1101:17232:11295 1:N:0:19
ACTCCTACGGGAGGCAGCAGTGGGGAATATTGGACAATGGACCAAAAGTCTGATCCAGCAATTCTGTGTGCACGACGAAGTTTTTCGGAATGTAAAGTGCTTTCAGTTGGGACGAAGAAAGTGACGGTACCAACAGAAGAAGGGGCGGCTAAATACGTGCCAGCAGCCGCGGTAATACGTATGCCCCGAGCGTTATCCGGATTTATTGGGCGTAAAGCGCGTCTAGGTGGTTGAAAAAGTCTGATGTTAAACTGCGGGGCTCAACTCCGTATTGCGTTGGAAACTGTTAGACT
+
GGGGGGGGGGGGGGGGGGGGGGGGGGGGGGGGGGGGGGGGGGGGGGGGGGGGGGGGGGGGGGGGGGDDGGGGGGGGGGGFGGGGGGGGGGGGGGGGGGGGGGGGGGFGGGGGGGEFGGGGGGGGGGGGGGGGGGGGGGGGGGGGGGGGGGGGGGFGGGGGFGGGGGGGFGGGGGGGFGGGGGGGGGGGGGGGGGGGGGGGCE8FGGGGCFGC8CGGGGGDGDCCGGGGGG?:)<CFFFEFFGF4CF:CBGGGD:DDFEF3=FG>FCD?@7>4?F=BFFGFF<>F4@6<AF9A2
@M04650:207:000000000-C238N:1:1101:12383:11322 1:N:0:19
ACTCCTACGGGAGGCAGCAGTGGGGAATTTTGGACAATGGGGGAAACCCTGATCCAGCCATGCCGCGTGCAGGAAGAAGGCCTTCGGGTTGTAAACTGCTTTTGTTAGGGAAGAAATCCTAATTGCTAATACCAGTTGGGGATGACGGTACCTAAAGAATAAGCACCGGCTAACTACGTGCCAGCAGCCGCGGTAATACGTAGGGTGCGAGCGTTAATCGGAATTACTGGGCGTAAAGCGTGCGCAGGCGGTTTTGTAAGACCGATGTGAAATCCCCGGGCTTAACCTGGGAAC
+
GGGGGGGGGGGGGGGGGGGGGGGGGGGGGGGGGGGGGGGGGGGGGGGGGGGGGGGGGGGGGGGGGGGGGGGGGGGGGGGGGGGGGGGGGGGGGGGGGGGGGGGGGGGGGGGGGGGGGGGGGGGGFGGGGGGGFFGGGGGGGGGGGGGGGGGGGGGGGGGGGGFGCFFGGGGGFGGGGGGGGGGGGGGGGEGGGGGGGGGGGFGGGGGGD=EGGEGGGGGGEGGGGDGFGGGGEED=FGFGFGFFGGGDBDGGGD<F>47=9FGGFGGBFFFBFFFF<9DDB6FFFFFDF>F?:2
@M04650:207:000000000-C238N:1:1101:11229:11324 1:N:0:19
ACTCCTACGGGAGGCAGCAGTGAGGAATATTGGGCAATGGGGGAAACCCTGACCCAGCAACGCCGCGTGAGGGAAGACGGTTTTCGGATTGTAAACCTCTGTCCTCTGTGAAGATAATGACGGTAGCAGAGGAGGAAGCTCCGGCTAACTACGTGCCAGCAGCCGCGGTAATACGTAGGGAGCAAGCGTTGTCCGGATTTACTGGGTGTAAAGGGTGCGTAGGCGGCCATGCAAGTCAGGAGTGAAATCTATGGGCTTAACCCATAAACTGCTTTTGAAACTGTATGGCTGG
+
GGGGGGGGGGGGGGGGGGGGGGGGGGGGGCGGGGGGGGGGGGGGGGGGGGGGGGGGGGGGFGGGGGGGGGGGGGGGGFGGBFEGGGGGGGGGGGGAFGGGGGGGGGGG5FDGGGFFFGGGGGGGGGGFGGGGFGGGGGDBFFGGGGGGGFGGGGGGGGGGGGG7EEEGFGGCGFGGGGGGGGGFEGGGCCCCGGGEE5CF?FFGGG9CGGGGGGGDGGGGGGGFGG55>FFDFGG7:>?FFGFFF7:*9:>*:DF@FF:@?=CG?D6>FB**09**66CFF9FF==F??:)4
@M04650:207:000000000-C238N:1:1101:11745:11326 1:N:0:19
ACTCCTACGGGAGGCAGCAGTGGGGAATATTGCACAATGGGCGAAAGCCTGATGCAGCGACGCCGCGTGAGGGAAGAAGGTTTTCGGATTGTAAACCTCTGTCTTCGAGGACGAAGAAGTGACGGTACTCGAGGAGGAAGCCACGGCTAACTACGTGCCAGCAGCCGCGGTAAAACGTAGGTGGCAAGCGTTGTCCGGAATTACTGGGGGTAAAGGGAGCGCAGGCGGGATGCCAAGTTGGACGTGAAATCTATGGGCTCAACCCATAGCGTGCGTTCAAAACTGGCGTTCTTG
+
GGGGGGGGGGGGGGGGGGGGGGGGGGGGGGGGGGGGGGGGGGGGGGGGGGFGGFGEGGGFFGGGGGGGGGGGGGGCFGGGGGGGGGGGGGGGGGGGGGGGGGGGGGGGGGGGGGGGGGGGGGGGGGGGGGGGGGGGGDGGGGGFGGGG@FGGGGGGFGGGFGFGFGGGGGGGGGGGGGGGGGGGGGEGGGGG5EGFEGDGGGGFGGGF*:1AFCCFDDGGGGD5EEGGG3*7)<7CFG4*929B7DCGFGFGCFFFFFFF?F4CD3C0<?DEFFFF?FG4FFGFFFF>(8@?A2
@M04650:207:000000000-C238N:1:1101:22032:11339 1:N:0:19
ACTCCTACGGGAGGCAGCAGTGGGGAATATTGCACAATGGGCGCAAGCCTGATGCAGCCATGCCGCGTGTGTGAAGAAGGCCTTCGGGTTGTAAAGCACTTTCAGCGAGGAGGAAGGGTTCGGTGTTAATAGCACCGTTCATTGACGTTACTCGCAGAAGAAGCACCGGCTAACTCCGTGCCAGCAGCCGCGGTAATACGGAGGGTGCAAGCGTTAATCGGAATTACTGGGCGTAAAGCGCACGCAGGCGGTCTGTTAAGTCAGATGTGAAATCCCCGAGCTTAACTTGGGAAC
+
GGGGGGGGGGGGGGGGGGGGFGGGGGGGGGGGGGGGGGGGGGGGGGGGGGGGGGGGGGGGGGGGGGGGGGGGGGGGGGGGGGGGGGGGGGGGGGGGGGGGGGGGGGGEGGGGGGGGGGGGGGGEGGGGGGGGGGGGGGGGGGGGGGGGGGGGGGGGGGGGGGGGGGGGGGGGGGGGGGGGGGGGGGGGGGGGGGGGGGGGGDGGGGGGGGGGGGGGGGGGCDGG?CGCFGGGFGGGGGFGECDDDDGGFGGGGGG9F?FFGFGGFGGFFFF4@FFF?93>EFCF=FFBAFF(:3
@M04650:207:000000000-C238N:1:1101:18411:11349 1:N:0:19
ACTCCTACGGGAGGCAGCAGTGGGGAATATTGGACAATGGGCGCAAGCCTGATCCAGCCATGCCGCGTGAGTGATGAAGGCCCTAGGGTTGTAAAGCTCTTTCACCGGTGAAGATAATGACGGTAACCGGAGAAGAAGCCCCGGCTAACTTCGTGCCAGCAGCCGCGGTAATACGAAGGGTGCAAGCGTTAATCGGAATTACTGGGCGTAAAGCGCGCGTAGGTGGTTCAGCAAGTTGGATGTGAAAGCCCTGGGCTCAACCTGGGAACTGCATCCAAAACTACTGAGCTAG
+
GGGGGGGGGGGGGGGGGGGGGGGGGGGGGGGGGGGGGGGGGGGGGGGGGGGGGGGGGGGGGGGGGGGGGGGGGGGGGGGGGGGGGGGGGGGGGGGGGGGGGGGGGGGGGGGGGGGGGGGGGGGGGGGGGGGGGGGGGGGGGGGGGGGGGGGGGGGGGGGGGGGGGGGGGGGGGGGGGGGGGGGGGGGGGGGFGGGGGDFGGGGGGGGEGGGGGGGGGGGGCDGGGGGGGG?FFGGGGGF:FFFFGGGGFGGGGGGFFFFFGFGGFGG?F@FFFFFFFFGF@:CFFFFFFF47
@M04650:207:000000000-C238N:1:1101:3625:11358 1:N:0:19
ACTCCTACGGGAGGCAGCAGTGGGGAATATTGGGCAATGGGGGCAACCCTGACCCAGCGACGCCGCGTGAGTGAAGAAATCCTTCGGGATGTAAAGCTCTGTTGTATGGGAAGAGAAGAAGACGGTACCATACGAGGAAGCCCCGGCAAACTACGTGCCAGCAGCCGCGGTAATACGTAGGGGGCAAGCGTTGTCCGGAATTACTGGGCGTAAAGCGCACGCAGGCGGGCATATAAGTCAGATGTAAAAGGCAGGTGCTTACCATCTGTTTGTCATCTGATACTGTATGCCT
+
GGGGGFGGGGGGGGFEGEGGFGGGGCEFGAEFGDGGG@FGGGEGGGGGGGGGFGGGGE7C@GGE>:>@FEGEGGGGGGGGGGGCAFEEF>GFGFEFA?FCFEFG=FCFGGDGGGGGGGGGGGGGEGGDEGGB8FGGFCGGGFGGGGDC@FGFGGGGG7FCBFGGGGGCFG7CE:+?B<FFGGGGDCGGGDG*:*A7EEGGGGGGGGGC>E=E8EFFGC3C8C8ECCG=>CE*/<CGGFF>=*9B:CFG?>D45DC7)09*C66C/9*.9FB?:=@*65794<2==@@2>4=<
@M04650:207:000000000-C238N:1:1101:22460:11430 1:N:0:19
ACTCCTACGGGAGGCAGCAGTGGGGAATATTGGGCAATGGGGGGAACCCTGACCCAGCGACGCCGCGTGAGTGAAGAAATCCTTCGGGATGTAAAGCTCTGTTGTATGGGAAGAGAAAAAGACGGTACCATACGAGGAAGCCCCGGCAAACTACGTGCCAGCAGCCGCGGTAATACGTAGGGGGCAAGCGTTGTCCGGAATTACTGGGCGTAAAGCGCACGCAGGCGGGTTTATAAGTCAGATGTAAAAGGCAGGTGCTTACCATCTGTTTGTCATCTGATACTGTAAGCCT
+
GGGGGGGGGGGGGGGGEGGGFGGGGGGGGGGGGGGGGGGGGGGGGGGGGGGGGGGGGGGFGGGGGGGGGGGGGGGGGGGGGGGGGGGGGGGGGGGGGGGGGGGGGGGGGGGGGGGGGGGGGGGGGGGGGGGGGGGGGGGGGFGGGGGGGGGGGGGGGGGGGGGGGGGGGGGGEGGGGGGGGGGGGGGGGGGGGGGGGGGGGGGGGGGGGGGGGGGGGGGGGGGGGGGGGDGDFGGGGGFGF>BFGGGGFGGGFGD@FFFFDFGGFGGFFFFFFFFFFFGF?AGFFFFFA@FF
@M04650:207:000000000-C238N:1:1101:17172:11438 1:N:0:19
ACTCCTACGGGAGGCAGCAGTGGGGAATATTGCACAATGGGGGAAACCCTGATGCAGCGACGCCGCGTGAAGGATGAAGTATTTCGGTATGTAAACTTCTATCAGCAGGGAAGAAAATGACGGTACCTGACTAAGAAGCCCCGGCTAATTACGTGCCAGCAGCCGCGGTAATACGTAAGGGGCAAGCGTTATCCGGATTTACTGGGTGTAAAGGGAGCGTAGACGGCTGTGTAAGTCAGATGTGAAAACCCAGGGCTCAACCCTGGGACTGCATTTGAAACTATGCAGCTAG
+
GGGGGGGGGGGGGGGGGGGGGGGGGGGGGGGGGGGGGGGGGGGGGGGGGGGGGGGGGGGGGGGGGGGGGGGGGGGGGGGGGGGGGGGGGGGGFGGGGGGGGGGGGGGGGGGGGGGGGGGGGGGGGGGGGGGGGGGCGFGGGGGGGGGFGGGGGGGGGGGGGGGGGGGGGDGGGGGGGGGGGGGGGGGGGGDGGGGGGGGGGG+2CGFEGGCGGFGGGGGGGD?EEGGGEFGGFCF?FGFGFFFF=FGGFGGGFFG>FFFFC4DF@GGBFFFFFFFFBACFFF==FFFFFFFF
@M04650:207:000000000-C238N:1:1101:28929:11470 1:N:0:19
ACTCCTACGGGAGGCAGCAGTAGGGAATTTTCGGCAATGGGCGCAAGCCTGACCGAGCAACGCCGCGTGAGTGATGACGGCCTTCGGGTTGTAAAGCTCTGTTGTAAAGGAAGAACTATACGAATAGAATTTGTATTTGACGGTACTTTACCAGAAAGCCACGGCTAACTACGTGCCAGCAGCCGCGGTAATACGTAGGTGGCAAGCGTTATCCGGATTTATTGGGCGTAAAGGGTGCTCAGTCGGTTAATTAAGTTTGTGGTGAAAGTGCGGGGCTCAACCCCGTATTGCCAT
+
GGGGGGGGGGGGGGGGGGGGGGGGGGGGGGGGGGGGGGGGGGGGGGGGGGGGGGGGGGGGGGGGGGGGGGGGGGGGGGGGGGGGGGGGGGGGGGGGGGGGGGGGGFGGGGGGGGGGGGGGGGGFGGGEGGGGGCGGGGGGFGEGGGGGGGGGGGGGGGGGGGGGGGGGGGGGEGGGGGGGGGGGGGGGGGGGCFGGGGGFGGGGGF>EEGGGGGGEGGGGFFGEGGGGCCEEFFGFGDFG?DFFGG3CDG=DFFG=BFFFFFGD4DG)9@=@>F@EF07?F8DFDBEF:FBD<<
@M04650:207:000000000-C238N:1:1101:17802:11489 1:N:0:19
ACTCCTACGGGAGGCAGCAGTGGGGAATATTGCACAATGGGCGCAAGCCTGATGCAGCCATGCCGCGTGTGTGAAGAAGGCCTTCGGGTTGTAAAGCACTTTCAGCGAGGAGGAAGGGTTCGGTGTTAACAGCATCGTTCATTGACGTTACTCGCAGAAGAAGCACCGGCTAACTCCGTGCCAGCAGCCGCGGTAATACGGAGGGTGCAAGCGTTAATCGGAATTACTGGGCGTAAAGCGCACGCAGGCGGTCTGTTAAGTTAGATGTGAAATCCCCGAGCTTAACTTGGGAAC
+
GFGGGGGGGGGGGGGGGGGGFEGGGEGGGGGGGGGFEGFGGGGDGGGGGGFFGGGGGFFFEGGGGGGGGGGGGEGGGGGGGGGGGGGCEGGEGFGDGGGGGDGGGGGFGGGGGEGFEG?FFGGEGGGGFGGGGDGGEFGGFG=FCGGCFFDGGGGEGGFFFGGGGGGD@E:C:FE;;EF@GGGGGFFGGGG8EG@E99BFCDEGE>CEGGGGEGGDC77DEDGD@C?EGFDC5:D57CFDBDE:DGD3BG<CDCF@=7F@09CG427<6@?F=6)904)5>07?FBFBA6503-
@M04650:207:000000000-C238N:1:1101:17428:11503 1:N:0:19
ACTCCTACGGGAGGCAGCAGTGGGGAATATTGGACAATGGGCGAAAGCCTGATCCAGCCATGCCGCGTGTGTGAAGAAGGTCTTCGGATTGTAAAGCACTTTAAGTTGGGAGGAAGGGCAGTAAATTAATACTTTGCTGTTTTGACGTTACCGACAGAATAAGCACCGGCTAACTCTGTGCCAGCAGCCGCGGTAATACAGAGGGTGCAAGCGTTAATCGGAATTACTGGGCGTAAAGCGCGCGTAGGTGGTTTGTTAAGTTGGATGTGAAAGCCCCGGGCTCAACCTGGGAAC
+
GGGGGGGGGGGGGGGGGGGGGGGGGGGGGGGGGGGGGGGGGGGGGGGGGGGGGGGGGGGGGGGGGGGGGGGGGGGGGGGGGGGGGGGGGGGGGGGGGGGGGGGGGGGGGGGGGGGGGGGGGGGGGGGGGGGGGGGGGGGGGGGGGGGGGGGGGGGGGGGGGGGGGGGGGGGGGGGGGGGGGGGGGGGGGGGGGGGGGGGGGGGGGGGGGGGGGGGGGGGGGGEGGGGGGGGGFGGGGGFGFGFFDDGGFGGGGGDFFFFFGFGD?CGFFFFFFFFFBBGFFFGFFFFFFFF:01
@M04650:207:000000000-C238N:1:1101:11258:11529 1:N:0:19
ACTCCTACGGGAGGCAGCAGTGGGGAATATTGCACAATGGGCGAAAGCCTGATGCAGCGACGCCGCGTGAGTGAAGAAGGTTTTCGGATTGTAAACCTCTGTCTTCGAGGACGAAGAAGTGACGGTACACGAGGAGGAAGCCACGGCTAACTACGCGACCGCAGCCGCGGTAAAACGGAGGTGGCAACCGCTGTCCGGAATTACTGGGAGTAAAGGGCGCGCAGGCGGGATGCTAAGTTGGACGCGAGATCTATGGGCTCAACCCATTGCGAGCGTTCAAAACTAGCGGTCTTG
+
GGGGGGGGGGGGGGGGGGGGG8FGGGGG,FG9FGGGGGGGFGG+FFG8FGGGGGEGGG7FGGGGGGGGGGG9FGGGGGGGG9FGGGGGG7FGGGGAFGGGGG9<F5D<<FE+FGG7FDG,E,,8@338,3++@=+53+333,,8333**@,,7,**1***1=1*CC*1C8FEG,22***:**1;EG?*;E**:E9::**8C89+CFG505200++<C*/)?CCEC57*C5*1)+:9676?:FFF)/1).**2*:*0))0)+*00)**)94))07.>8?4**-*0**84()04)4
@M04650:207:000000000-C238N:1:1101:24215:11536 1:N:0:19
ACTCCTACGGGAGGCAGCAGTGGGGAATATTGGACAATGGACCAAAAGTCTGATCCAGCAATTCTGTGTGCACGACGAAGTTTTTCGGAATGTAAAGTGCTTTCAGTTGGGACGAAGAAAGTGACGGTACCAACAGAAGAAGGGGCGGCTAAATACGTGCCAGCAGCCGCGGTAATACGTATGCCCCGAGCGTTATCCGGATTTATTGGGCGTAAAGCGCGTCTAGGTGGTTTAAAAAGTCTGATGTTAAACTGCGGGGCTCAACTCCGTATTGCGTTGGAAACTGTTAGACT
+
GGGGGGGGGGGGGGGGGGGGGGGGGGGGGGGGGGGGGGGGGGGGGGGGGGGGGGGGGGGGGGGGGGGGGGGGGGGGGGGGGGGGGGGGGGGGGGGGGGGGGGGGGGGGGGGGGGGGGGGGGGGGGGGGGGGGGGGGGGGGGGGGGGGGGGGGGGGGGGGGGGGGGGGGGGGGGGGGGGGFGGGGGGGGGGGGGGGGGGGGGGEGGGGGGGGGEGGGGGGGGGGGGGGGGGE7@GGGGGFGFGFFGGFFFGGGGGGF@FEFGFGGFGFFFFFFFFFF9?G>?<FFFFFBFFBB<
@M04650:207:000000000-C238N:1:1101:15753:11568 1:N:0:19
ACTCCTACGGGAGGCAGCAGTGGGGAATATTGCACAATGGGCGCAAGCCTGATGCAGCCATGCCGCGTGTATGAAGAAGGCCTTCGGGTTGTAAAGTACTTTCAGTGGGGAGGAAGGCGATGAGGTTAATAACCTTGTCGATTGACGTTACCCGCAGAAGAAGCACCGGCTAACTCCGTGCCAGCAGCCGCGGTAATACGGAGGGTGCAAGCGTTAATCGGAATTACTGGGCGTAAAGCGCACGCAGGCGGTCTGTCAAGTCGGATGTGAAATCCCCGGGCTCAACCTGGGAAC
+
GGGGGGGGGGGGGGGGGGGGGGGGGGGGCGGFGGGGGGGGGGGGGGGGGGGGGGGGGGGGGGGGGGGGGGGGGDFGGGGGGGGGGGGGG7FGGGGGGGGGGGGFG@FGGGGGGGGGEFECEGGGGGGFGGGGGFGGDDGGDCGFFFEGGFGFGGGDGCFGGFGGGGFDGGGGGGGGGGFGGGGGGGGGGG=CEGCGCGFF:CGGGGGGGGFGE>C5CFGGEGGGGGGGFFGFECCCFGF<>GFED3DC5DC199DFFF??CBD7@DG7FB=??=?F?FGFFBDFFFF>?F)4:1
@M04650:207:000000000-C238N:1:1101:25229:11576 1:N:0:19
ACTCCTACGGGAGGCAGCAGTGGGGAATATTGGGCAATGGGGGAAACCCTGACCCAGCGACGCCGCGTGAGTGAAGAAATCCTTCGGGATGTAAAGCTCTGTTGTATGGGAAGAGAAGAAGACGGTACCATACGAGGAAGCCCCGGCAAACTACGTGCCAGCAGCCGCGGTAATACGTAGGGGGCAAGCGTTGTCCGGAATTACTGGGCGTAAAGCGCACGCAGGCGGGCATATAAGTCAGATGTAAAAGGCAGGTGCTTACCATCTGTTTGTCATCTGATACTGTATGTCT
+
GGGGGGGGGGGGGGGGGGGGGGGGGGGGGGGGGGGGGGGGGGGGGGGGGGGGGGGGGGGGGGGGGGGGGGGGGGGGGGGGGGGGGGGGGGGGGGGGGGGGGGGGGGGGGGGGGGGGGGGGGGGGGGGGGGGGGGGGGGGGGGGGGGGGGGGGGGGGFGGGGGGGGGGGGGGGGGGGGGGGGGGGGGGGGGGGGGGGGGGGGGGGGGGGGGGGGGGGGGGGEGGGGGGGGGGGFGGEGGFGFGFFGGFGFGGGGGGFFFFFGFGGFGGFFFFFFFFFBFGFFFGFFFFFFFFF
@M04650:207:000000000-C238N:1:1101:24154:11598 1:N:0:19
ACTCCTACGGGAGGCAGCAGTAAGGAATATTGCGCAATGGGCGAAAGCCTGACGCAGCGACGCCGCGTGGGGGATGAAGGTCTTCGGATTGTAAACCCCTTTCGGGAGGGAAGATGGGATGGGGTAACCCATTCGGACGGTACCTCCAGAAGCAGCCACGGCTAACTTCGTGCCAGCAGCCGCGGTAATACGAAGGTGGCAAGCGTTGTTCGGATTTACTGGGCGTACAGGGAGCGTAGGCGGTTGGATAAGCCCTCCGTGAAATCTCCAGGCTTAACCTGGAAAGTGCAGAGG
+
GGGGGGGGGGGGGGGGGGGGGGGGGGGGGGGGGGGGGGGGGGGGGGGGGGGGGGGGGGGGGGGGGGGGGGGGGGGGGGGGGGGGGGGGGGGGGGGGFGGGGGGGGGCFGGGGGGGGGGFGGGGGGGGGGGGGGGGGGGGGGGGGGGGGGGGGGGGGGGGGGGGGGGGGGGGGGGGGGGGGGGGGGGGGGGGGGGGGFGFFCGGGGGGGGGGGGGGGGGGGGGGGGGGGGFGGFGGGCDFGFGFFGGGFFFGGGCGFFEF3FFGGFGC<FFFFFFFFFFGFFFGFFF=AAFFDFF
@M04650:207:000000000-C238N:1:1101:14008:11618 1:N:0:19
ACTCCTACGGGAGGCAGCAGTGGGGAATATTGGGCAATGGGGGGAACCCTGACCCAGCGACGCCGCGTGAGTGAAGAAATCCTTCGGGATGTAAAGCTCTGTTGTATGGGAAGAGAAGAAGACGGTACCATACGAGGAAGCCCCGGCAAACTACGTGCCAGCAGCCGCGGTAATACGTAGGGGGCAAGCGTTGTCCGGAATTACTGGGCGTAAAGCGCACGCAGGCGGGCATATAAGTCAGATGTAAAAGGCAGGTGCTTACCATCTGTTTGTCATCTGATACTGTATGTCT
+
GGGGGGGGGGGGGGGGGGGGGGGGGGGGGGGGGGGGGGGGGGGGGGGGGGGGGGGGGGGGGGGGGGGGGGGGGGGGGGGGGGGGGGGGGGGGGGGGGGGGGGGGGGGGGGGGGGGGGGGGGGGGGGGGGGGGGGGGGGGGGGGGGGGGGGGGGGGGGGGGGGGGGGGGGGGGGGGGGGGGGGGGGEFGGGGGGGGGGGGCFGGGGGGGGGGGGGGFGGGGGGGGGGGGGGGGFGGGGGFGFFFFGGGGFGGFGGGFFFFFGFFGFGGDFF?:FFFFFFGF65:BFFFBAFF9
@M04650:207:000000000-C238N:1:1101:3376:11626 1:N:0:19
ACTCCTACGGGAGGCAGCCGCCGCGGTAATACGGAGGATGCGAGCGTTATCCGGATTTATTGGGTTTAAAGGGTGCGTAGGCGGACTGTCAAGTCAGCGGTAAAATACGGGGGCTCAACCTCCGCCCGCCGTTGAAACTGACGGTCTTGAGTGGGCGAGAAGTATGCGGAATGCGTGGTGTAGCGGTGAAATGCATAGATATCACGCAGAACTCCGATTGCGAAGGCAGCATACCGGCGCCCGACTGACGCTGAAGCACGAAAGCGTGGGTATCGAACAGGATGAGATACCCGG
+
GGGGGGGGGGGGGGDGGGGGGGEGGGGGEGGGGGGGGFFGFGGGGECCGFGGEG?,66FFFGGFB=FFAFCGGGGGF@FEGGGGGG7FFFGGGGEGFFGG+@BGFFGGGGGGGGCFGGGGFGGGGGGGDGG*<FFGFFDEGFGGGGGGFFFGGGFGGEGCEGCFCGGGGGGGGGG>EEEGGGGGGG8EC?FFGGGG@EFCGGCFFCCGGGGC+<CGGGGGGGCEGGGEE*ACBE<ECC<5BDDEG3CFFDG<DG*79?FDG>DC)7>8@DD*)=B@??DFFFG49<8.6@??2(
@M04650:207:000000000-C238N:1:1101:27015:11635 1:N:0:19
ACTCCTACGGGAGGCAGCAGTGGGGAATCTTCCGCAATGGACGAAAGTCTGACGGAGCGACGCCGCGTGGGTGAAGAAGGCCTTAGGGTCGTAAAGCCCTGTCATTAGGGACGAATGGTAGATGGAGTAATATGTCATCTATTTGACGGTACCTAAGGAGGAAGCCCCGGCTAACTACGTGCCAGCAGCCGCGGTAATACGTAGGGGGCGAGCGTTGTCCGGAATCATTGGGCGTAAAGAGCTTGTAGGCGGTTGATCACGTCGGTAGTGAAATTCCAGGGCTTAACCCTGGGC
+
GGGGGGGGGGGGGGGGGGGGGGGGGGGGGGGGGGGGGGGGGGGGGGGGGGGGGGGGGGGGGGGGGGGGGGGGGGGGGGGGGGGGGGGGFGGGGGGGGFGGGGGGGGGFGGGGGGGGGGGGGGGGGGGGGGGGGGGGGGGGGGGGGGGGGGGGGGGGFGFGGGGGGFGGGDGGGGGGEGGGFGGGFFGGGFEGGGGGGGFGGGGGGGGGEGGGDC:CEGFGDD/:;9FFCGG=FGGCDGFG>FF?FGGFFGG<)97<FF=4CFF3<59:FFFFFFFF9<FFF<GFFFF2?>F?:6
@M04650:207:000000000-C238N:1:1101:24649:11689 1:N:0:19
ACTCCTACGGGAGGCAGCAGTGGGGAATATTGCACAATGGGCGCAAGCCTGATCCAGCAATGCCGCGTGAGTGATGAAGGCCTTAGGGTTGTAAAGCTCTTTTACCAGGGATGATAATGACAGTACCTGGAGAATAAGCTCCGGCTAACTCCGTGCCAGCAGCCGCGGTAATACGGAGGGAGCTAGCGTTGTTCGGAATTACTGGGCGTAAAGCGCACGTAGGCGGCTTTTCAAGTCAGGGGTGAAATCCCGGGGCTCAACCCCGGAACTGCCCTTGAAACTGGATGGCTAGA
+
GGGGGGGGGGGGGGGGGGGGGGGGGGGGGGGGGGGGGGGGGGGGGGGGGGGGGGGGGGGGGGGGGGGGGGGGGGGGGGGGGGGGGGGGGGGGGGGGGGGGGGGGGGGGGGGGGGGGGGGGGGGGGGGGGGGGGGGGGGGGGGGGGGGGGGGGGGGGGGGGGGGGGGGGGGGGGGGGGGGGGGGGGGGGGGGGGGGGGGGGGGGGGGGGGGGGGGGGGGGGGGGGGGGGGFGGFGGGGGFDFGFFGGGGFGGGGGGFFFFFGFGGFGGFFFFFFFF4:ADFFAGF?BFFFFFBF
@M04650:207:000000000-C238N:1:1101:18730:11712 1:N:0:19
ACTCCTACGGGAGGCAGCAGTGGGGAATCTTCCGCAATGGACGAAAGTCTGACGGAGCGACGCCGCGTGGGTGAAGAAGGCCTTAGGGTCGTAAAGCCCTGTCATTAGGGACGAATGGTAGATGGAGTAATATGTCATCTATTTGACGGTACCTAAGGAGGAAGCCCCGGCTAACTACGTGCCAGCAGCCGCGGTAATACGTAGGGGGCTAGCGTTAATCGGAATCACTGGGCGTAAAGCGCATGTAGGCCGTTTGATAAGTCCGAAGTGAAAGCACACGGCTCACCCGTGGA
+
ACCECEGGGEGGC7FCCGF,CC8EFBCFGGGGGGGGCGGGF?CGGGGGGGGGGGG@FF7FCGG7FGGGEDGCCDGFFBAEGFGGGGDFFGGEDFFGGCFGGEEEGG<<F?,A@:C,:=FFGEDFG<B>=FCGGG=C,@FGD,@<@CFGGECB:@FCCCCDGGBE@,>C:7C@ECFG,?CECF*;BEG@7CEGG5=8:BCGFFG5/CGC**2/<:;E*9>CE3*:;?9+<D=*)*9:93@DB3>3<*0:?4C<DDG54@6*<@D*.)948=17**5)(.95:95)?@0468)-(
@M04650:207:000000000-C238N:1:1101:28984:11770 1:N:0:19
ACTCCTACGGGAGGCAGCAGTGGGGAATATTGCACAATGGACCAAAAGTCTGATCCAGCAATTCTGTGTGCACGATGAAGTTTTTCGGAATGTAAAGTGCTTTCAGTTGGGACGAAGAAAGTGACGGTACCAACAGAAGAAGCGACGGCTAAATACGTGCCAGCAGCCGCGGTAATACGTATGTCGCAAGCGTTATCCGGATTTATTGGGCGTAAAGCGCGTCTAGGCGGTTTGGTAAGTCTGATGTGAAAATGCGGGGCTCAACTCCGTATTGCGTTGGAAACTGTCAAACT
+
GGGGGGGGGGGGGGGGGGGGGGGGGGGGGGGGGGGGGGGGGGGGGGGGGGGGGGGGGGGGGGGGGGGGGGGGGGGGGGGGGGGGGGGGGGGGGGGGGGFGGGGGGGGGGGGGGGGGGGGGGGGGGGGGGGGGGGGGGGGGGGGGGGGGGGGGGGGGGGGGGGGGGGGGGGGGGGGGGGGGGGGGGGGDEEGGGGGGGGGGGEGGGGGGDFGGGGEFGGGGDGGGGGGGGGECDGGGFGFGFGFFGGGGFGGGGGGFFFFFGFGGFGGFFFFFFFFFFFGF42DFFFFFFFFFA
@M04650:207:000000000-C238N:1:1101:9271:11803 1:N:0:19
ACTCCTACGGGAGGCAGCAGTGGGGAATCTTCCGCAATGGACGAAAGTCTGACGGAGCGACGCCGCGTGGGTGAAGAAGGCCTTAGGGTCGTAAAGCCCTGTCATTAGGGACGAATGGTAGATGGAGTAATATGTCATCTATTTGACGGTACCTAAGGAGGAAGCCCCGGCTAACTACGTGCCAGCAGCCGCGGTAATACGTAGGGGGCGAGCGTTGTCCGGAATCATTGGGCGTAAAGGGCGCGTAGGCGGGAATACAAGTCTGTTTTTAAAGTTCAGGGCTCAACCCTGTGT
+
GGGGGGGGGGGGGGGGGGGGGGGGGGGGGGGGGGGGGGGGGGGGGGGGGGGGFGGGGGGGGGGGGGGGGGGGGGGGDFGGGGGGGGGGGGGGGGGGGGGGGGGGGGGGGGGGGGGGGGGGGGGGGGGGGGGGGGGGGGGGGGGGGGGGGGGGGGGGGGGGGGGGGFGGGGGGGGGGGGGGGGGGGGGGGGGGGGGGGGGGGGGGGGGGGGGGGGGGDGGGGGGEGG?FFGGFFEC5CFFGFGBDGGGG:=DGG3DF?FF=?FGGFGGFFF>FFFBFAAFF46FFFFFFFF@B>)
@M04650:207:000000000-C238N:1:1101:22914:11810 1:N:0:19
ACTCCTACGGGAGGCAGCAGTGGGGAATATTGGGCAATGGGGGGAACCCTGACCCAGCGACGCCGCGTGAGTGAAGAAATCCTTCGGGATGTAAAGCTCTGTTGTATGGGAAGAGAAAAAGACGGTACCATACGAGGAAGCCCCGGCAAACTACGTGCCAGCAGCCGCGGTAATACGTAGGGGGCAAGCGTTGTCCGGAATTACTGGGCGTAAAGCGCACGCAGGCGGGTTTATAAGTCAGATGTAAAAGGCAGGTGCTTACCATCTGTTTGTCATCTGATACTGTAAGCCT
+
GGGGGGFGFFEBFGFGGGGGFFEGGGGGGGGGGGFFFGGGGGGECGGGGGGGGGGGGGGFFGGGGGGGGDGGGGGGGG<FDFGFGGGGDCFGGGGC:>FGGFFGG9@9FGFGGGFGFGGFGGGGGGGGGGGGGGFGGGGGGFFGGDGGDGGGGFEGGGFGFGCFGGGGGGGGGCF?/<CFGGGCC=5CCCGEGGGGGGGGGGGGGGGGGEGGGGGGGD33CDGDEEEGDD*:?GGGFGFGFC?FGFG7BF3C7DD>F:=?7?FFB6>B=*07<?@F2)*1@<09BFF<<@F2
@M04650:207:000000000-C238N:1:1101:25088:11811 1:N:0:19
ACTCCTACGGGAGGCAGCAGTGGGGAATATTGGACAATGGAGGTAACTCTGATCCAGCAATTCTGTGTGCACGAAGAAGGTTTTCGGATTGTAAAGTGCTTTAAGTCGGGAAGAAAAAAATGACGGTACCGACAGAATAAGCGACGGCTAAATACGTGCCAGCAGCCGCGGTAATACGTATGTCGCAAGCGTTATCCGGAATTATTGGGCATAAAGGGCATCTAGGCGGGGTTTCAAGTCGACGGTGAAAACTAGTGGCTCAACCATTAGCTTGCCGACGAAACTGAAATTCT
+
GGGGGGGGGGGGGGGGGGGGGGGGGGGGGGGGGGGGGGGGGGGGGGGGGGGGGGGGGGGGGGGGGGGGGGGGGGGGGGGGGGGFGGGGGGGGGGGGGGGGGGGGGGGGGGGGGGGGGGGGGGGGGGGGGGGGGGGGGGGGGGGGGGGGGGGGGGGGGGGGGGGGGGGGGGGGGGGGGGGGGGGGGGGGGGGGGGGGGGGGGGFGGGGGGGGGGGGGGGGGGGGGGGGGGGGGFGGGGGFGFGFFGDGC?CGGGGGFF@EFGFGGFGGFB?FFFFF?>BGFFFDFFFFFAFFBF
@M04650:207:000000000-C238N:1:1101:21155:11884 1:N:0:19
ACTCCTACGGGAGGCAGCAGTGGGGAATATTGCACAATGGGCGCAAGCCTGATGCAGCCATGCCGCGTGTGTGAAGAAGGCCTTCGGGTTGTAAAGCACTTTCAGCGAGGAGGAAGGTGGTGAACTTAATACGTTCATCAATTGACGTTACTCGCAGAAGAAGCACCGGCTAACTCCGTGCCAGCAGCCGCGGTAATACGGAGGGTGCAAGCGTTAATCGGAATTACTGGGCGTAAAGCGCACGCAGGCGGTTTGTTAAGTCAGATGTGAAATCCCCGGGCTCAACCTGGGAAC
+
GGGGGGGGGGGGGGGGGGGGGGGGGGGGGGGGGGGGGGGGGGGGGGGGGGGGGGGGGGGGGGGGGGGGGGGGGGGGGGGGGGGGGGGGGGGGGGGGGGGGGGGGGGGGGGGGGFGGGGGGGGGGGGGGGGGGGGGGGGGGGGGGGGGGGGGGGGGGGGGGGGGGGGFGGGGGGGGGGGGGGGGGGGGGGGGGGGGGGGGGGGGGGGGGGGGGGGGGGGGGEGDGGGFGGGFGEGGGFGFGFG:;DDGGFGGGGGGFFFFFGFFG?7DAFFFFFF??6;GFDBGF??FFFF@BF?
@M04650:207:000000000-C238N:1:1101:12793:11911 1:N:0:19
ACTCCTACGGGAGGCAGCAGTGGGGAATATTGGGCAATGGGGGCAACCCTGACCCAGCGACGCCGCGTGAGTGAAGAAATCCTTCGGGATGTAAAGCTCTGTTGTATGGGAAGAGAAGAAGACGGTACCATACGAGGAAGCCCCGGCAAACTACGTGCCAGCAGCCGCGGTAATACGTAGGGGGCAAGCGTTGTCCGGAATTACTGGGCGTAAAGCGCACGCAGGCGGGCATATAAGTCAGATGTAAAAGGCAGGTGCTTACCATCTGTTTGTCATCTGATACTGTGTGCCT
+
GFGGGFGGGGGEFDGGGGGGFGGGGGGGFGGGGGFEFGG<<@@::CCFGCFGGCFGGFCFGGDE::FGDC+CAFGFGGGFF@?@?=:FFGGGGFGGDGGDFEFDBF<FFFFGGGGGGFCFGFGGCFD:<<DEDDGGGGGGFDF>FFFE>CGCFCCCFF@FFFGGG:BEGGEDGCGGG?FGGGGGCEGGFEC5:EC9CE>EG6AF7C+:C=7C=*<?EDGGG3CEEGGGECEFFFFCGGFG4:==>DFGFFDDDDCFFF=BF@GG44*49B4)8**74<FFFADF4=7:???A
@M04650:207:000000000-C238N:1:1101:12783:11956 1:N:0:19
ACTCCTACGGGAGGCAGCAGTGGGGAATATTGGGCAATGGGGGAAACCCTGACCCAGCGACGCCGCGTGAGTGAAGAAATCCTTCGGGATGTAAAGCTCTGTTGTATGGGAAGAGAAGAAGACGGTACCATACGAGGAAGCCCCGGCAAACTACGTGCCAGCAGCCGCGGTAATACGTAGGGGGCAAGCGTTGTCCGGAATTACTGGGCGTAAAGCGCACGCAGGCGGGCATATAAGTCAGATGTAAAAGGCAGGTGCTTACCATCTGTTTGTCATCTGATACTGTGTGCCT
+
GGGGGGGGGGGGGGGGGGGGGGGGGGGGGGGGGGGGGGGGGGGGGGGGGGGGGGGGGGGGGGGGGGGGGGGGGGGGGGGGGGGGGGGGGGGGGGGGGGGGGGGGGGGGGGGGGGGGGGGGGGGGGGGGGGGGGGGGGGGGGGGGGGGGGGGGGGGGGGGGGGGGGFGGGGGGGGGGGGGGGGGGGGGGGGGGGGGGGGGGGGGGGGGGGGGGGGGFGGGGGGGGGGGGGDD=FGGFGFFGF>FFGGGGFGGFGGGFFFFFFFFGFGGFFFFFFFFFFAC==AF?FF467FFB
@M04650:207:000000000-C238N:1:1101:16648:12076 1:N:0:19
ACTCCTACGGGAGGCAGCAGTGGGGAATATTGCACAATGGGCGAAAGCCTGATGCAGCGACGCCGCGTGAGGGAAGAAGGTTTTCGGATTGTAAACCTCTGTCTTCGAGGACGAAGAAGTGACGGTACTCGAGGAGGAAGCCACGGCTAACTACGTGCCAGCAGCCGCGGTAAAACGTAGGTGGCAAGCGTTGTCCGGAATTACTGGGTGTAAAGGGAGCGCAGGCGGAATGGTAAGTTGAATGTGAAAACTATGGGCTCAACCCATAGACTGCTTTCAAAACTACTGTTCTTT
+
GGGGGGGGGGGGGGGGGGGGGGGGGGGGGGGGGGGGGGGGGGGGGGGGGGGGGGGGGGGGGGGGGGGGGGGGGGGGGGGGGGGGGGGGGGGGGGGGGGGGGGGGGGGGGGGGGGGGGGGGGGGGGGGGGGDGGGFGGGGGDGGGGGGGGGGGGGGGDGGGGGGGGGGGGGGGGGGFEGGGGGGGGGCGGEGGDEGGGGGDFFCGGGGGGGGFGFGGGGGGGGGGGGGG5DGGFGGGCGFGFFFFFGGGFCFGGGG?FFFFGFGGFGFB@4@=;?*99<>?BAFFFFF2AF=A>)
@M04650:207:000000000-C238N:1:1101:23756:12100 1:N:0:19
ACTCCTACGGGAGGCAGCAGTGGGGAATATTGCACAATGGGCGCAAGCCTGATGCAGCCATGCCGCGTGTATGAAGAAGGCCTTCGGGTTGTAAAGTACTTTCAGCGAGGAGGAAGGTGTTGTGGTTAATAACCACAGCAATTGACGTTACTCGCAGAAGAAGCACCGGCTAACTCCGTGCCAGCAGCCGCGGTAATACGGAGGGTGCAAGCGTTAATCGGAATTACTGGGCGTAAAGCGCACGCAGGCGGTTTGTTAAGTCAGATGTGAAATCCCCGGGCTCAACCTGGGAAC
+
GGGGGGGGGGGGGGGGGGGGGG?FFGGGGGGGGGGGGGGGGGGGGGGGGGGGGFGGGGGGGGGGGGGGGGGGGGGGGGGGGGGGGGGGGGGGGGGGGGGGGGGGGGGFGDDGFGGGGGGGG8FGGGGFGGGGGGGGGGGFGGGGGGGGGGGGGGGGGGGGGGGGGGGGGGGGGGGGGGGGGGFGGFFFGGGGGEGGGGGFGCEGGGGGGGGGGGGGGGGGGGDGGGGGCGFGFGGDFGFD>)8<DDDGEGGGGGDFF@FFGF>FFFGFFFFFFF79:;:DEBG4=5;?FF5054
@M04650:207:000000000-C238N:1:1101:8636:12140 1:N:0:19
ACTCCTACGGGAGGCAGCAGTGGGGAATCTTGCGCAATGGGCGAAAGCCTGACGCAGCCATGCCGCGTGGATGATGAAGGTCTTAGGATTGTAAAATCCTTTCACCGGGGACGATAATGACGGTACCCGGAGAAGAAGCCCCGGCTAACTTCGTGCCAGCAGCCGCGGTAATACGAAGGGGGCTAGCGTTGCTCGGAATTACTGGGCGTAAAGGGAGCGTAGGCGGACAGTTAAGTCGGGGGTGAAAGCCCGGGGCTCAACCTCGGAATTGCCTTCGATACTGGCTGTCTAG
+
GGFGGFGGGGGFGGGGGGGGGGGGGGGGGGGGGGGGGGGGGGGGGGGGGGGGGGGGGGGGGGGGECFFGGCDFGGGGGGGFFGGGGGGGGGGGGGGGGGGGGGGGGGGGGGGGGGGGGGGGGGGGGGGGGEGGGGGGFGGGGGGGGG7DGDGGGGDGGGGGFGGGGGGGGGGGGGGGGEGGGDGGEGGGEEGGGGGGEGGFEGGGGGGGGGGGGGGDDDDEDCCEGCCEF:9BFDCGGBGEGFFGGGG)9<DDGG>B3@FFFFFDDC0>F=?FB?6,(*7BAGFFFB(,9*-
@M04650:207:000000000-C238N:1:1101:24583:12152 1:N:0:19
ACTCCTACGGGAGGCAGCAGTGGGGAATATTGCACAATGGGCGAAAGCCTGATGCAGCGACGCCGCGTGAGGGAAGAAGGTTTTCGGATTGTAAACCTCTGTCTTTGGGGACGAAGAAGTGACGGTACCCAAGGAGGAAGCCACGGCTAACTACGTGCCAGCAGCCGCGGTAAAACGTAGGTGGCAAGCGTTGTCCGGAATTACTGGGTGTAAAGGGAGCGCAGGCGGGACGGCAAGTTGGGTGTGAAATCTATGGGCTCAACCCATAGCGTGCATTCAAAACTGCTGTTCTTG
+
GGGGGGGGGGGGGGGGGGGGGGGGGGGGGGGGGGGGGGGGGGGGGGGGGGGGGGGGGGGGGGGGGGGGGGGGGGGGGGGGGGGGGGGGGGGGGGGGGGGGGGGGGGGGGGGGGGGGGGGGGGGGGGGGDGGGGGGGGGGGGGGGGGGGGGGGGGGGGGGGGGGGGGGGGGGCGGGGGGGGGGGGGGGGGGGGGGGGGGGGGGGGGGGGGEEGCFFFGGGGGGEEDGGGGCGGFGGCGGFG@5>BCDGDFGGGGGGFFFFFFFGGEGF?FFFEF:FBDFDF44FF?@FFFFFFF4
@M04650:207:000000000-C238N:1:1101:23470:12233 1:N:0:19
ACTCCTACGGGAGGCAGCAGTGGGGAATATTGGACAATGGGCGCAAGCCTGATCCAGCCATGCCGCGTGGGTGAAGAAGGCCTTCGGGTTGTAAAGCCCTTTTGTTGGGAAAGAAAAGCAGTCGGTTAATACCCGATTGTTCTGACGGTACCCAAAGAATAAGCACCGGCTAACTTCGTGCCAGCAGCCGCGGTAATACGAAGGGTGCAAGCGTTACTCGGAATTACTGGGCGTAAAGCGTGCGTAGGTGGTGGTTTAAGTCTGTTGTGAAAGCCCTGGGCTCAACCTGGGAAT
+
FFGGFGDEB,6@@CEEEGFCCF8FEEGGGGGGGGGG<F,<FCGCGG+<@FFCGFGGGFFDFGGFFEEGGGBFDF<FAFFCF8=FFEGEEECBFFCFAFF8EE,?FAFEF<BEFFFGFGGGGGEFCGEECGGGFFEGGGGFGFFCC>@7FEG9FFF>CF>>CA:FAF3<@8CEFGGGFGBFECEFGFFG@>EC5=8C9BEFC*8BCF*::9+A==CEDDCDGDCGFCF?96FF::<C<C470>5>C7/7FD9/7**077=BF477B>72>6*1@FFF:<554(176?.87:@(4,
@M04650:207:000000000-C238N:1:1101:13010:12241 1:N:0:19
ACTCCTACGGGAGGCAGCAGTGGGGAATATTGGGCAATGGGGGGAACCCTGACCCAGCGACGCCGCGTGAGTGAAGAAATCCTTCGGGATGTAAAGCTCTGTGGTATGGGAAGAGAAGAAGACGGTACCATACGAGGAAGCCCCGGCAAACTACGTGCCAGCAGCCGCGGTAATACGTAGGGGGCAAGCGTTGTCCGGAATTACTGGGCGTAAAGCGCACGCAGGCGGGCATATAAGTCAGATGTAAAAGGCAGGTGCTTACCATCTGTTTGTCATCTGTTACTGTGTGCCTGG
+
GGGGGGGGGGGGGGGGGGGGGGGGGGGGGGGGGGGGGGGGGGGGGGGGGGGGGGGGGGGGGGGGGGGGGGGGGGGGGGGGGGGGGGGGGGGGGGCAA,8,?F,?><3DFGGCF<CF:FG:><<F7<*C92222<CFCG:<FGF<F<BGGC:+0+2*0;50+/00C8/:C8:?8900C<0AEGGDEE*1:CG5C?E7C888F699<FD**:*7E*<:/)/////C5:EEC5206?D9::*0/**9*:CF=G3**9/)0)9*3<7:=C*47B*))*/9)-:*/)2/*/96(4*-)-
@M04650:207:000000000-C238N:1:1101:14043:12256 1:N:0:19
ACTCCTACGGGAGGCAGCAGTGGGGAATATTGCACAATGGGCGCAAGCCTGATGCAGCCATGCCGCGTGTGTGAAGAAGGCCTTCGGGTTGTAAAGCACTTTCAGCGGGGAGGAAGGGTTCGGTGTTAACAGCACCGTTCATTGACGTTACCCGCAGAAGAAGCACCGGCTAACTCCGTGCCAGCAGCCGCGGTAATACGGAGGGTGCGAGCGTTAATCGGAATTACTGGGCGTAAAGCGCACGCAGGCGGTCTGTTAAGTCAGATGTGAAATCCCCGAGCTTAACTTGGGAAC
+
GGGGGGGGGGGGGGGGGGGGEGGGGGGGGGGGGGGGGGGGGGGGGGGGGGGGGGGGGGGGGGGGGGGGGGGGGGGGGGGGGGGGGGGGGGGGGGGGGGGGGGGGGGGGGGGGGGGGGGGGGGGGGGGGGGGGGGGGGGGGGGGGGGGGGGGGGGGGGGGFGGGGGGGGGGGGGGGGGGGGGGGGGGGGGGGGGGGGGGGGGGGGGGGGGGGGGGGGGGGGCDGGGGGGGGGGBGGDGFFGFG>:DGGDDGGDGGGFFFFFGFGGFGGFF4FBFFF?<>GFFFGFFFFFFFF:?<
@M04650:207:000000000-C238N:1:1101:26875:12281 1:N:0:19
ACTCCTACGGGAGGCAGCAGTGGGGAATATTGGGCAATGGGGGCAACCCTGACCCAGCGACGCCGCGTGAGTGAAGAAATCCTTCGGGATGTAAAGCTCTGTTGTATGGGAAGAGAAAAAGACGGTACCATACGAGGAAGCCCCGGCAAACTACGTGCCAGCAGCCGCGGTAATACGTAGGGGGCAAGCGTTGTCCGGAATTACTGGGCGTAAAGCGCACGCAGGCGGGTTTATAAGTCAGATGTAAAAGGCAGGTGCTTACCATCTGTTTGTCATCTGATACTGTAAGCCT
+
GGGGGGGGGGGGGGGGGGGGGGGGGGGGGGGGGGGGGGGGGGGGGGGGGGGGGGGGGGGGGGGGGGGGGGGGGGGGGGGGGGGGGGGGGGGGGGGGGCGGGGGGGGGFGGGFGGGGGGGGGGGGGGGGFGGGGGGGGGGGGFFCGGGGGGGGGGGFGGGGGGGGGGGGGGEGGGGGGEGGGGEEGGFGGGGGGGGCEGGEGGGGGGGGGGGGCGGDGGGGGDEEGGGDED=59CFGGGFGFGFFFGFGFFGGGGDFFFFBEFGGFGD2*08?:BF4>AGFFFG6BFFAAF9>
@M04650:207:000000000-C238N:1:1101:13336:12331 1:N:0:19
ACTCCTACGGGAGGCAGCAGTGGGGAATATTGCACAATGGAGGAAACTCTGATGCAGCGACGCCGCGTGAGGGAAGAAGGTTTTCGGATTGTAAACCTCTGTCTTCGGGGACGATAATGACGGTACCCGAGGAGGAAGCCACGGCTAACTACGTGCCAGCAGCCGCGGTAAAACGTAGGTGGCAAGCGTTGTCCGGAATTACTGGGTGTAAAGGGAGCGCAGGCGGAAGGGTAAGTTGAATGTGAAAACTATGGGCTCAACCCATAGACTGCGTTCAAAACTACTGTTCTTG
+
GGGGGGGGGGGGGGGGGGGGGGGGGGGGFGGFGGGGGGGGGFGGGGGGGGGGGGGGGGGGGGGGGGGGGGGCGGGGGGGGGGGGGGGGGFGGGGGGGGGGGGGGGGGGGGGGGGGGGGGGGEGEDCFFEGGGGGGDEGFGGCFGGDGGGGG@CFCGGGGCFGFEEEEG:ECFGGG:78<FFFFFFFGC;8?EGFGGGGFC?CFGDGCC:E?FGG>:7DD3?CGDGG=/*1?:?6=+*:BFFGFFFG7FF4:7CFF@F3FF689CFFG29947B5)<(-C7)3:6**1)6666
@M04650:207:000000000-C238N:1:1101:19452:12358 1:N:0:19
ACTCCTACGGGAGGCAGCAGTGGGGGATATTGCACAATGGGGGAAACCCTGATGCAGCGATGCCGCGTGAGGGAAGAAGGTTTTCGGATTGTAAACCTCTGTCTTCAGGGACGATAATGACGGTACCTGAGGAGGAAGCTCCGGCTAACTACGTGCCAGCAGCCGCGGTAATACGTAGGGAGCAAGCGTTGTCCGGAATTACTGGGTGTAAAGGGAGCGTAGGCGGGACTGCAAGTTGAATGTGAAATCTATGGGCTCAACCCATAAACTGCGTTCAAAACTGCAGTTCTTG
+
GGGGGGGGGGGGGGGGGGGGGGGGGGGGGGGGGGGGGGGGGGGGGGGGGGGGGGGGGGGGGGGGGGGGGGGGGGGGGGGGGGGGGGGGGGGGGGGGGGGGGGGGGGGGGGGGGGGGGGGGGGGGGGGGGGGGGGGGGGGGGGGGGGGGGGGGGGGGGGGGGGGGGGGGGGGGGGGGGGGGGGGGGGGGGGGGGGGGGGGGGGGGGGGGGGGGGGGGGGGGGGGGGGGGGGGGFGGGGGFGFGFFGGGGFGGGFGGFFFFFG>GGFFGFFFFFFDFFFFGFFBGFFFFFFF?A
@M04650:207:000000000-C238N:1:1101:2899:12358 1:N:0:19
ACTCCTACGGGAGGCAGCAGTGGGGAATATTGGGCAATGGGGGCAACCCTGACCCAGCGACGCCGCGTGAGTGAAGAAATCCTTCGGGATGTAAAGCTCTGTTGTATGGGAAGAGAAGAAGACGGTACCATACGAGGAAGCCCCGGCAAACTACGTGCCAGCAGCCGCGGTAATACGTAGGGGGCAAGCGTGGTCCGGAATTACTGGGCGTAAAGCGCACGCAGGCGGGCATATAAGGCAGATGTAAAAGGCAGGTGCTTACCATCTGTTTGTCATCTGATACGGTGTGCCT
+
GGGGDFGGGGGCF:;CGGGF-CEGGDEFEFFGGGCGCGGGGGGGGFGGGGGGDGFGF8CCFGGGECF7CCFEFFAFGGGGGGGCEFGGEEGGFGGGFCABFE,ABFFGDGGCE8FFFCFGGGGGGGGDF<EGGGGGD@F7F<7FGGGDG7F9F<FC7FEFGGGG@:C@EECC7:@+C9FGGGCEDG58EEG*:@CCEGCEGCFCC7<FGGCGG7AFCGGDGC8ECGCC:58*<+:FG*7DEG@F7>7C6*C4>>1)///8E79>*9*6F*/<FFFFB2FF4<G)..54:7=4
@M04650:207:000000000-C238N:1:1101:23161:12378 1:N:0:19
ACTCCTACGGGAGGCAGCAGTGGGGAATATTGGGCAATGGGGGCAACCCTGACCCAGCGACGCCGCGTGAGTGAAGAAATCCTTCGGGATGTAAAGCTCTGTTGTATGGGAAGAGAAGAAGACGGTACCATACGAGGAAGCCCCGGCAAACTACGTGCCAGCAGCCGCGGTAATACGTAGGGGGCAAGCGTTGTCCGGAATTACTGGGCGTAAAGCGCACGCAGGCGGGCATATAAGTCAGATGTAAAAGGCAGGTGCTTACCATCTGTTTGTCATCTGATACTGTGTGCCT
+
GGGGGGGGGGGGGGGGGGGGGGGGGGGGGGGGGGGGGGGGGGGGGGGGGGGGGGGGGGGGGGGGGGGGGGGGGGGGGGGGGGGGGGGGGGGGGGGGGGGGGFGGGGGGGGGGGGGGGGGGGGGGGGGGGGGGGGGGGGGGGGGGGGGGGGGGGGGGGGGGGGGGGGGGGGGGGGGGGGGGGGGGGGGGGGGGGGGGGGGGGGGGGGGGGGGCEGGGGGDGGGGGGGGGGGGGFGGGGGFGFGFFGGGGFGGGGGGFFFFFGFGGFGGFFFFFFFF?ABGFFFGFFFFFFFFF
@M04650:207:000000000-C238N:1:1101:28530:12397 1:N:0:19
ACTCCTACGGGAGGCAGCAGTGGGGAATATTGGGCAATGGGGGAAACCCTGACCCAGCAACGCCGCGTGAAGGAAGAAGGCTTTCGGGTTGTAAACTTCTTTGACCAGGGAAGAAAGAAATGACGGTACCTGGAAAACAAGCCACGGCTAACTACGTGCCAGCAGCCGCGGTAATACGTAGGTGGCAAGCGTTATCCGGATTTACTGGGTGTAAAGGGCGTGTAGGCGGGCGTGCAAGTCAGATGTGAAATACCGAGGCTTAACCTTGGGGGGTCATTTGAAACTGCACGTCTT
+
GEGDGFGGC@C@CFDEFGCEFEFCGGGGEGGGGGGGGFDCFDGGGCFFGGDDGGGFEFGGGGDCEGDFEGCGFGFFGFFGGGGGGGGGGGGGGEEFGGGGFGFFG,EECEGGGGGFCFGGGGGGGGEGCFGGCEGGGGGGGGCFGEGGGGGGGGGGGGGGGGGC@F@FGG@EFGFGGFFGGGFGGGGGGGGGBEGGGGBEG5AFFGGGFGGGGGF<FC<DCD=FCECGGGGGFGGF>CFC67=FFGGG?FGGGGGF)7D@GFGG**2:FF>BBBD:AAGFF)CBFFF>077:?:
@M04650:207:000000000-C238N:1:1101:22264:12409 1:N:0:19
ACTCCTACGGGAGGCAGCAGTGGGGAATATTGGGCAATGGGGGCAACCCTGACCCAGCGACGCCGCGTGAGTGAAGAAATCCTTCGGGATGTAAAGCTCTGTTGTATGGGAAGAGAAAAAGACGGTACCATACGAGGAAGCCCCGGCAAACTACGTGCCAGCAGCCGCGGTAATACGTAGGGGGCAAGCGTTGTCCGGAATTACTGGGCGTAAAGCGCACGCAGGCGGGTTTATAAGTCAGATGTAAAAGGCAGGTGCTTACCATCTGTTTGTCATCTGATACTGTAAGCCT
+
GGGGGGGGGCFGGGGGGGGGGGGGGGGGGGGGGGGGGGFEGGEGDGGGGGGGGGGGGGGGGGG>FGGGGGGGGGGGGGEFGFFGGGGG>FEGGGGGGGGFCFGFFGDGDGFFGGGGGDGGGGGGGGGGCCACGGGEEG<CFGGGGEGGEFGGGGGGGGGGGGGGGGGGGGDEGGFGGECFEGGGGGFGGGGGGGGGGGGGGGGGGGGGGGGGGFGGDGGGGGGGGGGGDGCE6EGGFGFGFFFFFGGGFGGDDDGFFFBFGFGG=CFA=B6@FFFF<ACFF>GFFFFADFF0
@M04650:207:000000000-C238N:1:1101:25492:12420 1:N:0:19
ACTCCTACGGGAGGCAGCAGTGGGGAATATTGGGCAATGGGGGGAACCCTGACCCAGCGACGCCGCGTGAGTGAAGAAATCCTTCGGGATGTAAAGCTCTGTTGTATGGGAAGAGAAGAAGACGGTACCATACGAGGAAGCCCCGGCAAACTACGTGCCAGCAGCCGCGGTAATACGTAGGGGGCAAGCGTTGTCCGGAATTACTGGGCGTAAAGCGCACGCAGGCGGGCATATAAGTCAGATGTAAAAGGCAGGTGCTTACCATCTGTTTGTCATCTGATACTGTGTGCCT
+
GGGGGGGGGGGGGGGGGGGGGGGGGGGGGGGGGGGGGGGGGGGGGGGGGGGGGGGGGGGGGGGGGGGGGGGGGGGGGGGGGGGGGGGGGGGGGGGGGGGGGGGGGGGGGGGGGGGGGGGGGGGGGGGGGGGGGGGGGGGGGGGGGGGGGGGGGGGGGGGGGGGGGGGGGGGGGGGGGGGGGGGGGGGGGGGGEGGGGGGGGGGGGFGGGGGGG5FGGGGGGGGGGGGGGGGGFGGGGFFGFGFFGGGGFGGGGGGFFFFFGFGGFGGFFFFFFFFFFFGFFFGFFFFFFFFA
@M04650:207:000000000-C238N:1:1101:13447:12440 1:N:0:19
ACTCCTACGGGAGGCAGCAGTGGGGAATATTGCACAATGGGCGCAAGCCTGATGCAGCCATGCCGCGTGTGTGAAGAAGGCCTTCGGGTTGTAAAGCACTTTCAGCAAGGAGGAAGGGTTCGGTGTTAATAGCACCGTTCATTGACGTTACTCGCAGAATAAGCACCGGCTAACTACGTGCCAGCAGCCGCGGTAATACGTAGGGTGCGAGCGTTAATCGGAATTACTGGGCGTAAAGCGTGCGCAGGCGGTTTTGTAAGACCGATGTGAAATCCCCGGGCTTAACCTGGGAAC
+
GGGGGGGGGGGGGGGGGGGGGGGGGGGGGGGGGGGGGGGGGGGDGGGGGGGGGGGGGEGGGGGGGGGGGGGGGGGGGGGGGGGEFFGGGGGGGGGGGGGGGGGGGGGGGGGGGGGGGGGGGGGGFGGGGGGGGGGGGGEGGGGGGGGGGGGGGGGEGGGGGGGGGGGGGGGGGGGGGG@EFGGGGGGGGGGGG>ECGGGGGGGGD:EEGGGDECEEGGGGGGEGFFGGGGGGFGGGGC=C@CDEDGGGFGG)97D>FFFF?FGGEC52=?FF?BF??;GFF9FFFFF<7@F??3
@M04650:207:000000000-C238N:1:1101:28611:12463 1:N:0:19
ACTCCTACGGGAGGCAGCAGTGGGGAATATTGGGCAATGGGGGGAACCCTGACCCAGCGACGCCGCGTGAGTGAAGAAATCCTTCGGGATGTAAAGCTCTGTTGTATGGGAAGAGAAAAAGACGGTACCATACGAGGAAGCCCCGGCAAACTACGTGCCAGCAGCCGCGGTAATACGTAGGGGGCAAGCGTTGTCCGGAATTACTGGGCGTAAAGCGCACGCAGGCGGGTTTATAAGTCAGATGTGAAATCCCCGAGCTTAACTTGGGAACTGCATTTGAAACTGGCAGGCT
+
GGGGGGGGGGGGGGGGGGGGGGGGGGGGGGGGGGGGGGGGGGGGGGGGGGGGGGGGGGGGGGGGGGGGGGGGGGGGGGGGGGGGGGGGGGGGGGGGGGGGGGGGGGGGGGGGGGGGGGGGGGGGGGGGGGGGGGGGGFGGGDGGGGGGGGGGGGGGGGGGGGGGGGGGGGGGDFGGGGGGGGGGGGGGGGDGGGGGGGGGGFFGGGDGGGGGGGGDGGGGGDGEEGGGGGCEFGGGGGFGBFFFGGGF=DFGGGCBDEEFGFFFFFFB@FF?FFFFFFGFFFGFF@@B?EF?
@M04650:207:000000000-C238N:1:1101:12162:12540 1:N:0:19
ACTCCTACGGGAGGCAGCAGTAGGGAATCTTCGGCAATGGACGAAAGTCTGACCGAGCAACGCCGCGTGAGTGAAGAAGGTTTTCGGATCGTAAAACTCTGTTGTTAGAGAAGAACAAGGATGAGAGTAAAACGTTCATCCCTTGACGGTATCTAACCAGAAAGCCACGGCTAACTACGTGCCAGCAGCCGCGGTAATACGTAGGTGGCAAGCGTTGTCCGGATTTATTGGGCGTAAAGCGAGCGCAGGCGGTTTCTTAAGTCTGATGTGAAAGCCCCCGGCTCAACCGGGG
+
GGGGGGGGGGGGGGGGGGGGGGGGGGGGGGGGGGGGGGGGGGGGGDGGGGGGGGGGGGGGGGGGGGGGGGGGGGGGGGGGGGGGGGGGGGGGGGGGGGGGGGGGGGGGFGGGGGGGGGGGGGGGGGGGGGGGGGGGGGGGGGGGGGGGGGGGGGGGGGGGGGGGGGFGGGGGGGGGGGGGGGGGCFGGGGEGGGGGGGGGGGGGEGFCDFGFGEGGGGGGGG=CEGFGGFGG:EDGGFFFFGFEGGCGFGGGGDDFFFFFGFDFF*:9FFFFF??F1:GEEFDB4?7?FEF;
@M04650:207:000000000-C238N:1:1101:13068:12552 1:N:0:19
ACTCCTACGGGAGGCAGCAGTGGGGAATATTGCACAATGGGCGCAAGCCTGATGCAGCCATGCCGCGTGTGTGAAGAAGGCCTTCGGGTTGTAAAGCACTTTCAGCGAGGAGGAAGGGTTCGGTGTTAATAGCATCGTTCATTGACGTTACTCGCAGAAGAAGCACCGGCTAACTCCGTGCCAGCAGCCGCGGTAATACGGAGGGTGCAAGCGTTAATCGGAATTACTGGGCGTAAAGCGCACGCAGGCGGTCTGCTAAGTTAGATGTGAAATCCCCGAGCTTAACTTGGGAAC
+
GGGGGGGGGGGGGGGGGGGGGGGGGGGGGGGGGGGGGGGGGGGGGGGGGGGGGGGGGGFGGGGGGGGGGGGGGGFFFGGGGGGGGGGGGGGGGGGGGGGGGGGGGGGGGG7EGFGGGGGGGGGGGGGGGGGGGGGGGGGGGGGGGGGGGGGGGGGGGDGGGGGGGGGGGGGGGGGGGGGFGFGGGGGGFGGGGGGDGGGGGGGEGGGGGFGGGGGGGGGG=DGGGFGGFGGFFGGGGGFGEDBFDDGGFGGDDDGFFFFFGFGGFGGFFFFF?F4?19DEEBGFFFFFFF4(4(
@M04650:207:000000000-C238N:1:1101:19853:12563 1:N:0:19
ACTCCTACGGGAGGCAGCAGTGGGGAATATTGCACAATGGGGGAAACCCTGATGCAGCGACGCCGCGTGAGCGAAGAAGTATTTCGGTATGTAAAGCTCTATCAGCAGGGAAGAAAATGACGGTACCTGGAAAACAAGCCACGGCTAACTACGTGCCAGCAGCCGCGGTAATACGTAGGTGGCAAGCGTTATCCGGATTTACTGGGTGTAAAGGGCGTGTAGGCGGGCATGCAAGTCAGATGTGAAATATCGAGGCTTAACCTCGAGGGGTCATTTGAAACTGCATGTCTTG
+
GGGGGGGGGGGGGGGGGGGGGGGGGGGGGGGGGGGGGGGGGGGGGGGGGGGGGGGGGGGGGGGGGGGGGGGGGGGGGGGGGGGGGGGGGGGGGGGGGGGGGGGGGGGGGGGGGGGGGGGGGGGGGGGGGGGGGGGGGGGGGGGGGGGGGGGGGGGGGGGGGGGGGGGGGGGGGGGGGGGGGGGGGGGGGGGGGGGGGGGGGGGGGGGGEGGGGGGGG<DGGGGGGGGGGGGGFGGGGGFFFGFFGGGGFFGGGGGEFFFFGFDFEGGFFFFFF?FB4AGFFA*66?FFFFFB
@M04650:207:000000000-C238N:1:1101:23092:12589 1:N:0:19
ACTCCTACGGGAGGCAGCAGTGGGGAATATTGGGCAATGGGGGCAACCCTGACCCAGCGACGCCGCGTGAGTGAAGAAATCCTTCGGGATGTAAAGCTCTGTTGTATGGGAAGAGAAGAAGACGGTACCATACGAGGAAGCCCCGGCAAACTACGTGCCAGCAGCCGCGGTAATACGTAGGGGGCAAGCGTTGTCCGGAATTACTGGGCGTAAAGCGCACGCAGGCGGGCATATAAGTCAGATGTAAAAGGCAGGTGCTTACCATCTGTTTGTCATCTGATACTGTGTGCCT
+
GGGGGGGGGGGGGGGGGGGGGGGGGGGGGGGGGGGGGGGGGGGGGGGGGGGGDFGGGGGGGGGGGGGGGGGGGGGGGGGGGGGGGGGGGGGGGGGGGGFCFGGGFFGGGGGGGCFGGGFFFFFE@FGFDGGGGGGGGDCFCFGEFCGEFEFCGGGGFFGGGFGG>EEGGGFCEGGGCFGGGDGGGGGFFGGCG8EFE>E*;?FFF?C=FECC*7@EEGGGGGGGG5555<C:99*+*:4>FGFBD=:CFG35CC).9?FFGFC*99><FFBF.4=B24:=74:BF9=AF49>
@M04650:207:000000000-C238N:1:1101:25889:12598 1:N:0:19
ACTCCTACGGGAGGCAGCAGTGGGGGATATTGCACAATGGGGGAAACCCTGATGCAGCGATGCCGCGTGAGGGAAGAAGGTTTTCGGATTGTAAACCTCTGTCTTCAGGGACGATAATGACGGTACCTGAGGAGGAAGCTCCGGCTAACTACGTGCCAGCAGCCGCGGTAATACGTAGGGAGCAAGCGTTGTCCGGAATTACTGGGTGTAAAGGGAGCGTAGGCGGGACTGCAAGTTGAATGTGAAATCTATGGGCTCAACCCATAAACTGCGTTCAAAACTGCAGTTCTTG
+
GGGGGGGGGGGGGGGGGGGGGGGGGGGGGGGGGGGGGGGGGGGGGGGGGGGGGGGGGGGGGGGGGGGGGGGGGGGGGGGGGGGGGGGGGGGGGGGGGGGGGGGGGGGGGGGGGGGGGGGGCFGGGGGGGGGGGGGEGGGGGFGGGGGGGGGGGGGGGGFGGGGGGGGGCCE;FGGFGGGGFEGGGGGGG>EGGGGGGGGGGFGGGGEEEFGGGFEEGCDCGGC6EGGC7DGFFGFADCFCFC9FC>CFBGCFGGGFFFFFG>GGFGFFFFF=@BBFFF=FFF*9FF?A<FFF
@M04650:207:000000000-C238N:1:1101:27481:12636 1:N:0:19
ACTCCTACGGGAGGCAGCAGTGGGGAATATTGGGCAATGGGGGCAACCCTGACCCAGCGACGCCGCGTGAGTGAAGAAATCCTTCGGGATGTAAAGCTCTGTTGTATGGGAAGAGAAGAAGACGGTACCATACGAGGAAGCCCCGGCAAACTACGTGCCAGCAGCCGCGGTAATACGTAGGGGGCAAGCGTTATCCGGATTTACTGGGTGTAAAGGGAGCGTAGACGGCATGGTAAGTTTGAAGTGAAATCCCAGTGCTCAACCCTGGGACTGCTTTGAAAACTATCAAGCT
+
FGGGGGCFGGG@@FE@FEDFC;CF@BEFFGFGGFDE@<EGGECFEGGFEFFGGGFAEGC@CCEGEGGFG,?C?FGFDG8FFGGGCFGECEFFF?AFG5BE9FEGEEFGFGEEFGFFEGF<FFGGGGGGFGGGGGGE7FFFGG7<CF7FFGGGCGG:FGG;CFFFCFEDGGGGGGFF7?,2:*:57E8CFB:ECF?EGEGGEF?FDD6CCECGF:FCEFCCECEECEDGDD8=:F7CF7*:@C*/CCC:*:C*76C)??6@9*2759F6>FFF5FF45AG??9FFF?749FF?
@M04650:207:000000000-C238N:1:1101:11008:12700 1:N:0:19
ACTCCTACGGGAGGCAGCAGTGGGGAATATTGCACAATGGGCGCAAGCCTGATGCAGCCATGCCGCGTGTGTGAAGAAGGCCTTCGGGTTGTAAAGCACTTTCAGCGAGGAGGAAGGGTTCGGTGTTAACAGCATCGTTCATTGACGTTACTCGCAGAAGAAGCACCGGCTAACTCCGTGCCAGCAGCCGCGGTAATACGGAGGGTGCAAGCGTTAATCGGAATTACTGGGCGTAAAGCGCACGCAGGCGGTCTGTTAAGTTAGATGTGAAATCCCCGAGCTTAACTTGGGAAC
+
GGGGGGGGGGGGGGGGGGGGGGGGGGGGGGGGGGGGGGGGGGGGGGGGGGGGGGGGGGGGGGGGGGGGGGGGGGGGGGGGGGGGGGGGGGGGGGGFGGGGGGGGGGGCGGGGGEGGGGFGGGGFFGGGGGGGGGGGGEFGFFCFGGGFGFGFGGGGGGGFGGGGGGGGGGCEGGDFGGFFGFGGGGGGGGGGGGGGGGGGGECGDGGGGCCFGGEEFGGGED;FGDGGGFFGFG3:CCFGEC3>GDDGFDGDGDG=?FBFG?FGFGG<FFFF?FFFBBGEF0FFFFFAAFFFF1
@M04650:207:000000000-C238N:1:1101:9074:12709 1:N:0:19
ACTCCTACGGGAGGCAGCAGTGGGGAATATTGCACAATGGAGGAAACTCTGATGCAGCGACGCCGCGTGAGGGAAGAAGGTTTTCGGATTGTAAACCTCTGTCTTCGGGGACGATAATGACGGTACCCGAGGAGGAAGCCACGGCTAACTACGTGCCAGCAGCCGCGGTAAAACGTAGGTGGCAAGCGTTGTCCGGAATTACTGGGTGTAAAGGGAGCGCAGGCGGAATGGTAAGTTGAATGTGAAAACTATGGGCTCAACCCATAGACTGCGTTCAAAACTACTGTTCTTG
+
GGGGGGGGGGGDGGGGGGGGGGGGGGGGGGGGGGGGGGGGGGGGGGGGGGGGGGGEFGGGGGGGGGGGGGGDFGGGGGGGGGGGGGGGGGGGGGGGGGGGFGGGGGGEGGDGGGGGDGGGGG@FGGGGGGGGGGGGGFGGDGGGGGGGGGFGGGGGGFGGGGGGGGGGGGDGGGG+<C:FFGGC9FGEEGGGFGGDG5;F@FFFGCFGEGG?9FEFEDDGEGGCEG:=EDFG?C4AFGFGFCFFFC7>?6CGG4<>F:?FGFD<F<7<?*?FBD>@?>C*8::)96=AFF*6
@M04650:207:000000000-C238N:1:1101:5575:12772 1:N:0:19
ACTCCTACGGGAGGCAGCAGTAAGGGATATTGCACAATGGGCGCAAGCCTGATGCAGCAACGCCGCGTGCAGGATGAAGGGTTTCGGCTCGTAAACTGCTTTTCTGGGGGACGAGGATGACGGTACCCCAGGAAGAAGTCTCGGCTAACTACGTGCCAGCAGCCGCGGTAAAACGTAGGAGGCAAGCGTTATTCGGATTTACTGGGCGTAAAGGGCGTGCAGGTGGTCTGTTAAGTGGTGCGTGAAAGCGCTCGGCTCAACCGGGCGAGGCCGTGCCAAACTGGGAGACTAGA
+
GGGGGGGGGGGGGGGGGGGGGGGGGGGGGGGGGGGGGGGGGGGGGGGGGGGGGGGGGGGGGGGGGGGGGGGGGGGGGGGGGGGGGGGGGGGFGGGGGGGGGGGGGGGGGGGGGGGGGGGGGGGGGGGGGGGG7FGGGGGGGGGGGGGGGGGGGGGGGGGGGGGGGGGGDGGGGGGGGGGGGGDGGGGGGGGGGGGGGGGGGGGGGGGG8=CFGGGGGGGGFGGGGGGGFD97=7>ECF@FFGED3CFFFGGDGGGF;>FFGFDDEGD0>BBFE:@DBBGFFBGFF7B?B9BBB
@M04650:207:000000000-C238N:1:1101:26209:12799 1:N:0:19
ACTCCTACGGGAGGCAGCAGTGGGGAATATTGCACAATGGGGGAAACCCTGATGCAGCGACGCCGCGTGAAGGATGAAGTATTTCGGTATGTAAACTTCTATCAGCAGGGAAGAAAATGACGGTACCTGACTAAGAAGCCCCGGCTAATTACGTGCCAGCAGCCGCGGTAATACGTAGGGGGCAAGCGTTGTCCGGAATTATTGGGCGTAAAGCGCGCGCAGGCGGCCTGTTCAGTCGGATGTGAAAGACCACGGCTCAACCGTGGGGTGGCATCCGAAACTGGCGGGCTTG
+
GGGGGGGGGGGGGGGGGGGGGGGGGGGGGGGGGGGGGGGGGGGGGGGGGGGGGGGGGGGGGGGGGGGGGGGGGGGGGGGGGGGGGGGGGGGGGGGGGGGGGGGGGGGGGGGGGGGGGGGGGGGGGGGGGGGGGGGGGGGGGGGGGGGGGGGGGGGGGGGGGGGGGGGGGGGGGGGGGFGGEGGGGGGGGGGGGGGGC8FCGGEGGGGGGGGGGGGCGGGGEDEGDGGGGGGGFGGGGCD5>DFFGFGGFGCGGGGFFFFFGFGC:DD9DDFFFFF@FBGFFAFFFFE>FF>B
@M04650:207:000000000-C238N:1:1101:23276:12808 1:N:0:19
ACTCCTACGGGAGGCAGCAGTGAGGAATATTGGTCAATGGGGGAAACCCTGAACCAGCAACGCCGCGTGAGGGAAGACGGTTTTCGGATTGTAAACCTCTGTCCTCTGTGAAGATAATGACGGTAGCAGAGGAGGAAGCTCCGGCTAACTACGTGCCAGCAGCCGCGGTAATACGTAGGGAGCAAGCGTTGTCCGGATTTACTGGGTGTAAAGGGTGCGTAGGCGGCTATGCAAGTCAGGAGTGAAATCTATGGGCTTAACCCATAAACTGCTTTTGAAACTGTATAGCTTG
+
GGGGGGGGGGGFGGGGGGGGGGGGGGGGGGGGGGGGGGGGGGGGGGGGGGGGGGGGGGGGGGGGGGGGGGGGGGGGGGGGFGGGGGGGGGGGGGGGGGGGGGGGGGGGGGGGGGGGGGGGGGGGGGGGGGGGGGGGGGGGGGGGGGGFGGGGGGGGGGGGGGGGGGGGGGGGGGGGGGGGGGGGG8>EGGGGGGGGGGEGGGGGGGGGGGGGGGGGGGGGGGGGGGGGGGGGFGGGGGFFFDFFGGGGFFFGGGGFFFFFFFGGFCG<FFF@FFFF4(?FFDGFFFFFFFB?
@M04650:207:000000000-C238N:1:1101:10451:12810 1:N:0:19
ACTCCTACGGGAGGCAGCAGTGGGGAATATTGGGCAATGGGCGCAAGCCTGACCCAGCAACGCCGCGTGAAGGAAGAATGTCTTCGGATTGTAAACTTCTGTCCTCAGGGACGAAAAAAATGACGGTACCTGAGGAGGAAGCCCCGGCTAACTACGTGCCAGCAGCCGCGGTAATACGTAGGGGGCGAGCGTTGTCCGGAATTACTGGGCGTAAAGGGAGCGTAGGCGGCGATTTAAGTCAGATGTGAAATACCCGGGCTTAACCTGGGGGGTGCATCTGAAACTGGGTCGCTT
+
GGGGGGGGGGGGGGGGGGGGGGGGGGGGGGGGGGGGGGGGGGGGGGGGGGGGGGGGGGGGGGGGGGGGGGGGGGGGGGGGGGGGGGGGGGGGGGGGGGGGGGGGGGGGGGFGGGGGGGGGGGGGGGGGGGGGGGGGGGGGGGFEGGGGGGGGGGGGGGFGGGGGGGGGGGGGGGGGGG<AEGGGGGGDGGGGGGCGGGGGGGGCGEFFGGGGEGFGGGGGDGCCGGCGE:E55*9C7FFFFGF77DGG4>CDCFF3BEFEFFFFFCC<FBFB:D@446766479@@@<BFF1:,
@M04650:207:000000000-C238N:1:1101:24954:12825 1:N:0:19
ACTCCTACGGGAGGCAGCAGTAGGGAATCTTCGGCAATGGGGGCAACCCTGACCGAGCAACGCCGCGTGAGTGAAGAAGGTTTTCGGATCGTAAAACTCTGTTGTTAGAGAAGAACGTTAAGTAGAGTGGAAAATTACTTAAGTGACGGTATCTAACCAGAAAGGGACGGCTAACTACGTGCCAGCAGCCGCGGTAATACGTAGGTCCCAAGCGTTGTCCGGATTTATTGGGCGTAAAGCGAGCGCAGGTGGTTTCTTAAGTCTGATGTAAAAGGCAGTGGCTCAACCATTGTT
+
GGGGFFGGGEGEGGGGGGGGGGGGGGGGGGGGGGGGGGGGGGGGGGFGGGGGGGGGGGGGGGGGGGGEFGCFGGGGFGGGGGGGFGEGGGGGGGDFGGGGGFFGGCFFG9?FDGGGGFGGGGGGG,BFDGGFGFGGGGGF9FGGGGGGGCEEFGGGGFFG7CDCEGGGGDGGGGGGGGGGGG7CFFGFGCEGG5CEDGGGGFECEFF9FGFGGGEGDDG=8<;ECCGGGG?:)CDG39=GE3;>3CCDFFCGDG4=966F??7>FCFDBF?FFFBF<?0<F:D:FFF<<F@AA)
@M04650:207:000000000-C238N:1:1101:29398:12846 1:N:0:19
ACTCCTACGGGAGGCAGCAGTGAGGAATATTGGGCAATGGGGGAAACCCTGACCCAGCAACGCCGCGTGAGGGAAGACGGTTTTCGGATTGTAAACCTCTGTCCTCTGTGAAGATAATGACGGTAGCAGAGGAGGAAGCTCCGGCTAACTACGTGCCAGCAGCCGCGGTAATACGTAGGGAGCAAGCGTTGTCCGGATTTACTGGGTGTAAAGGGTGCGTAGGCGGCTATGCAAGTCAGGAGTGAAATCTATGGGCTTAACCCATAAACTGCTCTTGAAACTGTATAGCTTG
+
GGGGGGGGGGGGGGGGGGGGEFGGGGGGGGGGGGGGGGGGGGGGGGGGGGGGGCGGGGGGGGGGGGGGGGGGGGGGGGGGFEGGGGGGGFGGGGGGGFGGGGGGGGGGGGGGGGGGGGGGGGGGGGGFGGGGGGGGGGGFGGGGGGGGGGGGGGGGGGGGGGGGGGGGGGGGGGGGGGGGGGGGGGGGGGGGGGGGGGGGGGGGGGGGGGGEGGGFEGGGGGGGGGGG*CGGFGGGFFF<FGFFGGGGFGFGGFGFFFFFG?FC?FCAFFFFFFFFFBGFF2?BBBBD>F=?
@M04650:207:000000000-C238N:1:1101:19403:12847 1:N:0:19
ACTCCTACGGGAGGCAGCAGTGGGGAATATTGCACAATGGGCGCAAGCCTGATGCAGCAACGCCGCGTGCGGGATGACGGCCTTCGGGTTGTAAACCGCTTTCATCCATGACGAAGCGCAAGTGACGGTAGTGGGAGAAGAAGCACCGGCTAACTACGTGCCAGCAGCCGCGGTGATACGTAGGGTGCGAGCGTTGTCCGGAATTATTGGGCGTAAAGAGCTTGTAGGCGGTTGATCACGTCGGTAGTGAAATTCCAGGGCTTAACCCTGGGCTTGCTTTCGATACGGGTTGAC
+
GGGGGGGGGGGGGGGGGGGGGGGGGGGGGGGGGGGGGGGGGGGGGGGGGGGGGGGGGGGGGGGGGGGGGGGGGGGGGGGGGGGGGGGGGGGGGGGGGGGGGGGGGGGGGGGGGGGGGGGGGGGGGGGGGGGGGGGGGGGGGGFGGGGGGGGGGGGGGGGGGGGGGGGGGGGGGGGGGGGGGGGGGGEGGEGDGGGGGGGGGEEGGGGGGGGGGGGGGGFGGGGGG7EGGGGGFGGGGGFG@GFFGFGGFGGGFFF=FFFFGFG6FGGFFFFFFFFF?BGFF?CFFEFFFFD9?4
@M04650:207:000000000-C238N:1:1101:9028:12857 1:N:0:19
ACTCCTACGGGAGGCAGCAGTGGGGAATATTGCACAATGGGCGAAAGCCTGATGCAGCGACGCCGCGTGAGGGAAGAAGGTTTTCGGATTGTAAACCTCTGTCTTCGAGGACGAAGAAGTGACGGTACTCGAGGAGGAAGCCACGGCTAACTACGTGCCAGCAGCCGCGGTAAAACGTAGGTGGCAAGCGTTGTCCGGAATTACTGGGTGTAAAGGGAGCGCAGGCGGGATGCCAAGTTGGACGTGAAATCTATGGGCTCAACCCATAGCGTGCGTTCAAAACTGGCGTTCTTG
+
GGGGGGGGGGGGGGGGGGGGGGGGGGGGGGGGGGGGGGGGGFGGGGGGGGGGGGGGGGGGGGGGGGGGGGGGGGGGGGGGGGGGGGGGGGGGGGGGGGGGGGGGGGGGGGGGGGGGGGGGGGGGGGGGGGGGGGGGGGGGGGGGGGGGGGGGGGGGGGGGGGGGGGGGGGGGGGGGGGGGGGDGGGGGGGGGGGGGGGGDGGGGGGGGFGGGFGGGGGGGGGDCGGGGGGGGFFGGGGFGFD@EGGG<BGGFFGG:FFFFGF*CEGGFF65@FFFFFFGF47GFFFF>?BEF94
@M04650:207:000000000-C238N:1:1101:26916:12866 1:N:0:19
ACTCCTACGGGAGGCAGCAGTGGGGAATATTGGGCAATGGGGGCAACCCTGACCCAGCGACGCCGCGTGAGTGAAGAAATCCTTCGGGATGTAAAGCTCTGTTGTATGGGAAGAGAAGAAGACGGTACCATACGAGGAAGCCCCGGCAAACTACGTGCCAGCAGCCGCGGTAATACGTAGGGGGCAAGCGTTGTCCGGAATTACTGGGCGTAAAGCGCACGCAGGCGGGCATATAAGTCAGATGTAAAAGGCAGGTGCTTACCATCTGTTTGTCATCTGATACTGTGTGCCT
+
GGGGGGGGGGGGGGGGGGGGGGGGGGGGGGGGGGGGGGGGGGGGGGGGGGGGGGGGGGGGGGGGGGGGGGGGGGGGGGGGGGGGGGGGGGGGGGGGGGGGGGGFDGGGGGGGGGGGGGGGGGGGGGGGGGGGGGGGGGGFFGGGGGGGGGGGGGGGGGGGGGGGGGGGGGGGGGGGGGGGGGGGGGGGGGGGGGGGGGGGGGGGGGGGGGGEGGGGGGGGGGGGGGGGGDEFFFGGGGFGFGFFGGGGFGGGFGG>FFFFGFGFFFGAFFFFF?7F<ACB?9CFFFFFFFFF
@M04650:207:000000000-C238N:1:1101:4127:12869 1:N:0:19
ACTCCTACGGGAGGCAGCAGTGGGGAATATTGGACAATGGGCGCAAGCCTGATCCAGCCATGCCGCGTGGGTGAAGAAGGCCTTCGGGTTGTAAAGCCCTTTTGTTGGGAAAGAAAAGCAGTCGGTTAATACCCGATTGTTCTGACGGTACCCAAAGAATAAGCACCGGCTAACTTCGTGCCAGCAGCCGCGGTAATACGAAGGGTGCAAGCGTTAATCGGAATTACTGGGCGTAAAGCGCGCGTAGGTGGTTCAGCAAGTTGGATGTGAAAGCCCTGGGCTCAACCTGGGAAC
+
GGGFGGGGFGGBEGGGGGGGFFGGGGGGGGFGGGGGGGGGFGGGGGGGGGGGGGGGGGGGFGGGGGGFGGGGGGGGGGGGGGGGGGGGGGGGGGGGGGGGGGGGGGGGGFDGGGGGGGGGGGGGGGGGGFFGFGE@>CFGFGGGGGGGGGGGGG7FFGGGGGGGGGGGGEGGGGGGGGFGEGGG>E6CBEGGDEGGGGGGGGGGGGEGFGGGGGGEFGGGCDGGGGGGGGGGFEDG3>F3@GFFC<CGBFGGF7>FFF?FGFGG?7*4=FFFFFF>?FGFF(9@FFF:<FF724
@M04650:207:000000000-C238N:1:1101:26627:12902 1:N:0:19
ACTCCTACGGGAGGCAGCAGTGGGGAATATTGGGCAATGGGGGCAACCCTGACCCAGCGACGCCGCGTGAGTGAAGAAATCCTTCGGGATGTAAAGCTCTGTTGTATGGGAAGAGAAGAAGACGGTACCATACGAGGAAGCCCCGGCAAACTACGTGCCAGCAGCCGCGGTAATACGTAGGGGGCAAGCGTTGTCCGGAATTACTGGGCGTAAAGCGCACGCAGGCGGGTTTATAAGTCAGATGTAAAAGGCAGGTGCTTACCATCTGTTTGTCATCTGATACTGTAAGCCT
+
GGGGGGGGGGGGGGGGGGGGGGGGGGGGGGGGGGGGGGGGGGGGGGGGGGGGGGGGGGGGGGGGGGGGGGGGGGGGGGFGGEGGGGGEGGGGGGGGGGGGGGFGGGGGGGGGGGGGGGGGGGGGGGGGGGGGGGGGGGGGGGGGGGGGGGGGGGGGGDFFCFGGGGGGGGFGGGGGGGGGGGGGGGFGGGGEGGGGGGGEGGGGGGFFDGGECGGGGGDDEDGGGGGGGGEDFGGGCFFG@>?FFGGGFGGGGGGFFF=F7FFD?FGA@FF?FFF?FFGFFFCFFFFF>FFF
@M04650:207:000000000-C238N:1:1101:4788:12903 1:N:0:19
ACTCCTACGGGAGGCAGCAGTGGGGAATATTGCACAATGGGCGCAAGCCTGATGCAGCCATGCCGCGTGTGTGAAGAAGGCCTTCGGGTTGTAAAGCACTTTCAGCGGGGAGGAAGGGTTCGGTGTTAACAGCACCGTTCATTGACGTTACCCGCAGAAGAAGCACCGGCTAACTCCGTGCCAGCAGCCGCGGTAATACGGAGGGTGCGAGCGTTAATCGGAATTACTGGGCGTAAAGCGCACGCAGGCGGTCTGTTAAGTCAGATGTGAAATCCCCGAGCTTAACTTGGGAAC
+
GGGGGGGGGGGGGGGGGGGGGGGGGGGGGGGGGGGGGGGGGGG>FGGGGGGGGGGFGGGGGGGGGGG@7FGFFGGGGGGGGGGGGGGGFGGGGGGGGGGGGGGGGCFCFGGGGEFGGEGGGGGFG:@AFGGGGGGCF@FEEGFGGGGGGGGGGGDGGGGFFGFGG7EFGDFEGG99CGF7CGCFGDGGGGGGGGGGGGGGGGG5EE8***CEGGGGGGF<ED?CGFFC:CGGEEDEFGFGEDBFDCDC>3DGDGGFF7@FGFFC6**6=4?FFFFF?>)<3;<FFFF2)95:>3
@M04650:207:000000000-C238N:1:1101:6798:12943 1:N:0:19
ACTCCTACGGGAGGCAGCAGTGGGGAATATTGCACAATGGGCGCAAGCCTGATGCAGCCATGCCGCGTGTGTGAAGAAGGCCTTCGGGTTGTAAAGCACTTTCAGCGAGGAGGAAGGGTTCGGTGTTAATAGCACCGTTCATTGACGTTACTCGCAGAAGAAGCACCGGCTAACTCCGTGCCAGCAGCCGCGGTAATACGGAGGGTGCAAGCGTTAATCGGAATTACTGGGCGTAAAGCGCACGCAGGCGGTTTGTTAAGTCAGATGTGAAATCCCCGAGCTTAACTTGGGAAC
+
GGGGGGGGGGGCFGGGGGGGFFGGGGGGFGGGGGGGFGGGGGGGGGGGGGGFGGCFGGGGGGGGGGG:FGFFFFEGGGGGGGGGGGGGG?FGFGGGDGGGGGGGGGGGGGGGGGFGGGGGGGGBFGEFFFGGGGGGG@CGGFCFFGGGFGGGGGGGEEGGGGGGGGGGGGGGGGGFGEFFCDBEE@FGGGGDGGGG9CCF58?E@CEGFGFCCCEGGGGGGGGGGGG9?FFCBGDG37?G>CE>37<DEGDGGGG@FFFF:=*:8>D:FBB?F?FF?FDFE(7@FF4:)<><B4
@M04650:207:000000000-C238N:1:1101:13134:12954 1:N:0:19
ACTCCTACGGGAGGCAGCAGTGGGGAATATTGCACAATGGGGGAAACCCTGATGCAGCGACGCCGCGTGGAGGAAGAAGGTCTTCGGATTGTAAACTCCTGTTGTTGAGGAAGATAATGACGGTACTCAACAAGGAAGTGACGGCTAACTACGTGCCAGCAGCCGCGGTAAAACGTAGGTCACAAGCGTTGTCCGGAATTACTGGGTGTAAAGGGAGCGCAGGCGGGAAGACAAGTTGGAAGTGAAATCCATTGGCTCAACCCATGAACTGCTTTCAAAACTGTTTTTCTTG
+
GGGGGGGGGGGGGGGGGGGGGGGGGGGGGGGGGGGGGGGGGGGGGGGGGGGGGGGGGGGGGGGGGGGFFGGGGGGGGGGGGGGGGGGGGGGGGGGGGGGGGGGGGGGGGGGGGGGGGGFFGFGGGDGGGGGGGGGGGGGGGGEGGGGGGGGFGGGFGGGGGGGGGGGGGGGGGGGGGGGGGGGGGGFE=EGGGGGGGEGGGGFGGGEEC?C9FGGFEGDGGGCEGGGDGC@EFCD+:DFFBFFFGGGGFFGF*:CFFFFFGFGGFD79FFF?FFFFAAD?@?F*@FFFFFFA
@M04650:207:000000000-C238N:1:1101:13796:12973 1:N:0:19
ACTCCTACGGGAGGCAGCAGTGGGGAATATTGGGCAATGGGGGGAACCCTGACCCAGCGACGCCGCGTGAGTGAAGAAATCTTTCGGGATGTAAAGCTCTGTTGTATGGGAAGAGCAGCAGACGGTACCATACGAGGAAGCCCCGGCAAACTACGTGCCAGCAGCCGCGGTAATACGTAGGGGGCAAGCGTTGTCCGGAATTACTGGGCGTAAAGCGCACGCAGGCGGGTTTATAAGTCAGAAGTAAAAGGAAGCTGCTGACCATCTGTTTGTCATCTGATACTGTAAGCCT
+
FGGGGGGGGGGGGGGGGGGGG@FGGGGGGGGAC<FGGGGGCCE>FG+9BFFGDFABFFEFFGGGGGGGGGGGGGGGGGCFB,@@FGEGC:FGFGGGGGGGGGFGGCGGGGGGGGC,<,:FFF,<F@E*<:>F<F7<F7<22+**=4<8CFDG9<C8@52:<CFCFEEEG8CEE9<98A:85:CGEE8;CG=8CE@CEE8?CCCCFGGD>>55E:C:ED5)?35/:=5CE7**/<7EC>F76:*0*2:>47C*09*9)09)08*9<*74/*1))9*8:4C=66*9*0*.64)5
@M04650:207:000000000-C238N:1:1101:4568:12974 1:N:0:19
ACTCCTACGGGAGGCAGCAGTGGGGAATATTGGGCAATGGGGGCAACCCTGACCCAGCGACGCCGCGTGAGTGAAGAAATCCTTCGGGATGTAAAGCTCTGTTGTCTGGGAAGAGAAGAAGACGGTACCATACGAGGAAGCCCCGGCAAACTACGTGCCAGCAGCCGCGGTAATACGTAGGGGGCAAGCGTTGTCCGGAATTACTGGGCGTAAAGCGCACGCAGGCGGGCATATAAGTCAGAGGTAAAAGGCAGGTGCTTACCATCCGTTTGTCATCTGATACAGTGTGCCT
+
GGGGGGGGGGGGGGGGGGGGGGGGGGGGGGGGF8FGGGGGGGGCFGFGGGGG@CFGGGGDFGGGGGGGGE:FGGGGGC8F<FGGGGGGCGGGGGGG9,FEEG?5B,CFGFFFGGDEFGGGGGGCBF7C,CF,F8B+36@3D>>C@FEFFGC=9>BCF**?<*D:,@ECC7C@F<9C722=EEBEGCCFGG8EEEC+8>C*AA?C++AEDE5785977C)98):ED*:5E<8E6EC9*:@C6F4>7CD:*****/18:?6*39**/**-)/))8BF=>2:6*.>**9/66*7)
@M04650:207:000000000-C238N:1:1101:14806:12988 1:N:0:19
ACTCCTACGGGAGGCAGCAGTGGGGAATATTGCACAATGGGCGAAAGCCTGATGCAGCGACGCCGCGTGAGGGAAGAAGGTTTTCGGATTGTAAACCTCTGTCTTCGAGGACGAAGAAGTGACGGTACTCGAGGAGGAAGCCACGGCTAACTACGTGCCAGCAGCCGCGGTAAAACGTAGGTGGCAAGCGTTGTCCGGAATTACTGGGTGTAAAGGGAGCGCAGGCGGGATGCCAAGTTGGACGTGAAATCTATGGGCTCAACCCATAGCGTGCGTTCAAAACTGGCGTTCTTG
+
GGGGGGGGGGGGGGGGGGGGGGGGGGGGGGGGGGGGGGGGGGGGGGGGGGGGGGGGGGGGGGGGGGGGGGGGGGGGGGGGGGGGGGGGGGGGGGGGGGGGGGGGGGGGGGGGGGGGGGGGGFGGGGGGGGGGGGGGGGGGGGGGGGGGGGGGGGGGGGGGGGGGGGGGGGGGGGGFGGGGGGGGGGGGGGGGGGGGGGGGGGGCFFGGGGGFGGGGGGGGGGGGGGGGGGGGFGGGGGFG?<:BGDGFFGGGGGGFFFFFGFGGFGG?F@D>3>@><BGFFFGFFFF6:@BB<)
@M04650:207:000000000-C238N:1:1101:5460:13003 1:N:0:19
ACTCCTACGGGAGGCAGCAGTGGGGAATATTGGGCAATGGGGGAAACCCTGACCCAGCGACGCCGCGTGAGTGAAGAAATCCTTCGGGATGTAAAGCTCAGTTGTATGGGAAGAGAAGAAGACGGTACCATACGAGGAAGCCCCGGCAAACTACGTGCCAGCAGCCGCGGTAATACGTAGGGGGCAAGCGTTGTCCGGAATTACTGGGCGTAAAGCGCACGCAGGCGGGCATATAAGTCAGATGTAAAAGGCAGGTGCTTACCATCTGTTTGTCATCTGATACTGTGTGCCT
+
GGGGGGGGGGGGGGGGGGGGGGGGGGGGGGGGGGGGGGGGGGGGDGGGGGGGGGGGGGGGGGGGGGGGGGGGGGGFGGGGGGGGGGGGGGGGGGGGGGGFGEGGGGGGGGGGCGGGGGGGGGGGGGGGGGGGGGGGGGGGGGCGD@GCEGGFGFFGGGFGGGGGGGGGGGGGGGGGGGGGG>EGGGFCGGGGGGCEEGCEGGGGGGDF>CEE8=EGGGDGDGGEEEDEGDE6@GGGGGFGFGFFFG>FFFDG4CC>F)=4CFFFFGGF@FFFFFFFBFGFFFG=@BBA?FF2
@M04650:207:000000000-C238N:1:1101:10469:13006 1:N:0:19
ACTCCTACGGGAGGCAGCAGTGGGGAATATTGCACAATGGGCGAAAGCCTGATGCAGCGACGCCGCGTGAGGGAAGAAGGTTTTCGGATTGTAAACCTCTGTCTTCGAGGACGAAGAAGTGACGGTACTCGAGGAGGAAGCCACGGCTAACTACGTGCCAGCAGCCGCGGTAAAACGTAGGTGGCAAGCGTTGTCCGGAATTACTGGGTGTAAAGGGAGCGCAGGCGGGATGCCAAGTTGGACGTGAAATCTATGGGCTCAACCCATAGCGTGCGTTCAAAACTGGCGTTCTTG
+
GGGGGGGGGGGGGGGGGGGGGGGGGGGGGGGGGGGGGGGGGGGGGGGGGGGGGGGGGGGGGGGGGGG=FEGGGGGGGGGGGGGGGGGGGGGGGGGGGGGGGGGGGGGGGFGGGGGGGGGGGGGGGGGGGGGGGGGGGGGGGFGGGGGGGGGGGGGFGGGGGGGGGGGGGGGGGGGGGGGGGGGGGGGGGGGGGGGGGGGGGGGGGGGGGGEGFGGGGGGGGGGGGGGGGGGGFGGGGGFGFGFFGGGGFGGGGGGFFF>FGFGGFGG0FFEBBEEB?:GBFFGFFFFFF@BFA<
@M04650:207:000000000-C238N:1:1101:24111:13030 1:N:0:19
ACTCCTACGGGAGGCAGCAGTGGGGAATATTGGACAATGGGCGAAAGCCTGATCCAGCCATGCCGCGTGTGTGAAGAAGGTCTTCGGATTGTAAAGCACTTTAAGTTGGGAGGAAGGGTTGTAACCTAATACGTTGCAATTTTGACGTTACCGACAGAATAAGCACCGGCTAACTTCGTGCCAGCAGCCGCGGTAATACGAAGGGGGCTAGCGTTGTTCGGATTTACTGGGCGTAAAGCGCACGTAGGCGGACTTTTAAGTCAGGGGTGAAATCCCAGAGCTCAACTCTGGAAC
+
GGGGGGGGGGGGGGGGGGGGGGGGGGGGGGGGGGGGGGGGGGGGGGGGGGGGGFGGGGGGG<FGGGGGGGGGGGGGGGGGGGGGGGGGGGGGGGGGGGGGGGGGGFFGGGGGGGGGGGFGFGGGGGGGGGGGGGGGGGGGGGGGGGGGGFGGGGGGGGGGGGGGGGGGGGGGGGGGGGGGGGGGGGGGGGGGGGGGFFGGGGGGGGGGGGGGGGGGGGGGECGGGGGGGGGGFGGEGG?DFD>>FGGGFGGGGGGFFF?FGFGGFGGBFFFFFFFF??F4)<FF??*46@?9?0
@M04650:207:000000000-C238N:1:1101:23487:13034 1:N:0:19
ACTCCTACGGGAGGCAGCAGTGGGGAATATTGGGCAATGGGGGGAACCCTGACCCAGCGACGCCGCGTGAGTGAAGAAATCCTTCGGGATGTAAAGCTCTGTTGTATGGGAAGAGAAGCAGACGGTACCATACGAGGAAGCCCCGGCAAACTACGTGCCAGCAGCCGCGGTAATACGTAGGGGGCAAGCGTTGTCCGGAATTACTGGGCGTAAAGCGCACGCAGGCGGGTTTATAAGTCAGATGTAAAAGGCAGGTGCTTACCATCTGTTTGTCATCTGATACTGTAAGCCT
+
GGGGGGGGGGCEGGGGGGGDFGGGGDGGGGGGGCDFGGGGGGGEGGGGGGGGGFGGGGGGGDGGGGGGGGGGGGGGGGGGGGGGGGGGEFEGGGAFGFGGGGGGGGGGGGGGGGGDGGCFFGGCGGGGGGGGGGFFDGGGGGGGGGGGGGGGGGEGCGGGGGGGGGGGGGGGGGGGFGG8EGGGGGGGGGEEDECF8C>EGGGGG?FFFGGGGCFCGGGGGGGGGGGGGGGG4FG7>:FDF>@FGFFG6*74CDD@F@FFCFGGFCCAFFFFFFBF9AG4B2*@6@*6)66?
@M04650:207:000000000-C238N:1:1101:18957:13115 1:N:0:19
ACTCCTACGGGAGGCAGCAGTGGGGAATATTGGGCAATGGGGGCAACCCTGACCCAGCGACGCCGCGTGAGTGAAGAAATCCTTCGGGATGTAAAGCTCTGTTGTATGGGAAGAGAAGCAGACGGTACCATACGAGGAAGCCCCGGCAAACTACGTGCCAGCAGCCGCGGTAATACGTAGGGGGCAAGCGTTGTCCGGAATTACTGGGCGTAAAGCGCACGCAGGCGGGTTTATAAGTCAGATGTAAAAGGCAGGTGCTTACCATCTGTTTGTCATCTGATACTGTAAGCCT
+
GGGGGGGGGGGGGGGGGGGGGGGGGGGGCFGG9CFGFGGG<@FFGGGGGGGGF,EGGGGGGGGGGGGGGGGGGGGGGGCEAFGGGGGGGGGGGGGGGFGGGGFEA9?FGGGGGGGCFGGG=88>C@F+>F,<F8:@:7@FFFCGEGFEEE7:=>F6<DCFGGGFFGGGEGB*<<99C+<CEEDG78BFFEEGGEC:E8>EFGGFEFGGEECE8>F7CDGCEDG7E5:7C38*79>7:C6:6:?=0:>:?73*09C76??*+7CC@D72//*0>F4*5):==A74=@F<>F:,
@M04650:207:000000000-C238N:1:1101:6616:13167 1:N:0:19
ACTCCTACGGGAGGCAGCAGTGGGGAATATTGGGCAATGGGGGGAACCCTGACCCAGCGACGCCGCGTGAGTGAAGAAATCCTTCGGGATGTAAAGCTCTGTTGTATGGGAAGAGAAGAAGACGGTACCATACGAGGAAGCCCCGGCAAACTACGTGCCAGCAGCCGCGGTAATACGTAGGGGGCAAGCGTTGTCCGGAATTACTGGGCGTAAAGCGCACGCAGGCGGGCATATAAGTCAGATGTAAAAGGCAGGTGCTTACCATCTGGTTGTCATCTGATACTGTATGTCT
+
FGGGGGGGGGGEGGGGGGGGGGCFGFGGGGGGGCGGGGGGGGGCEFGGGGGG@FFGGGGGGGGGDGGGGDGGGGGGGGEF>BFGFGGCGGGGGGDFGGGGG@,:8@@FGGGGGGCFGGFFFFEFGDC*CEGCCCCE>FGFGGFGGGGGGGGC@8;;CF>9:CD>>EGCEC*2;+<FGFFFGGGGCE5:588CCEFGG5CE:C:<C@CGFE7CE=9@=<DDCC87EC*:EGGFFDGGC>*:7*9@FCDD6CDCFGGFFF*7+/>CBFC4*9FDFFF=<BGF=<76?F=99F6<
@M04650:207:000000000-C238N:1:1101:24890:13177 1:N:0:19
ACTCCTACGGGAGGCAGCAGTCGAGAATCTTCCGCAATGGACGAAAGTCTGACGGAGCGACGCCGCGTGGTGGATGAAGTCCTTAGGGACGTAAACACCTTTTATGAAGGAGGAAGTTTATTGACGTTACTTCATGAATAAGGGGCTCCCAATTCTGTGCCAGCAGGAGCGGTAATACAGAAGCCTCAAGCATTACCCGGATTTACTGGGCGTAAAGGGTGCGTAGGCGGTTATATTAGTCTTGTGTTAAAACTTCGGGCTCAACCCGGAGATCGCACAGGAAACGGTATAACT
+
GGGGGGGGGGGGGGGGGGGGGGGGGGGGGGGGGGGGGGGGGGGGGGGGGGGGGGGGGGGGGGGGGGGGGGGGGGGGGGFGGGGFGGFGGGEGGGGGGGGGGGGGGGGGGGGGGGGGGGGGGGGGGGGFGGGGGGGGGGGGGGGGGGGGGGGGGGGGGGGGGG?FGGGGGGGGGGGGGGGFGGGGGGGGGGGGGGGGGCGGDCEGGGGGGGGGEGEFGGGGEGGGGGGGGGEDEGFGGFFGFGFFGGGGFGGGGGGFEF:@GFGGFGGFFFF>:6FEFFGFFFFFFFFFFFFFF4
@M04650:207:000000000-C238N:1:1101:22520:13206 1:N:0:19
ACTCCTACGGGGGCAGCAGTGGGGAATATTGCACAATGGGCGCAAGCCTGATGCAGCCATGCCGCGTGTGTGAAGAAGGCCTTCGGGTTGTAAAGCACTTTCAGCGAGGAGGAAGGGTTCGGTGTTAACAGCATCGTTCATTGACGTTACTCGCAGAAGAAGCACCGGCTAACTCCGTGCCAGCAGCCGCGGTAATACGGAGGGTGCAAGCGTTAATCGGAATTACTGGGCGTAAAGCGCACGCAGGCGGTCTGTTAAGGTAGATGTGAAATCCCCGAGCTTAACTTGGGAACT
+
GGGGGGGGGGGGGGGGGGGGGEDGGGGGGFGGGGGGGGGGGGGGGGGGGGGGGGGGGGGGGGGGGGGGEGGGGGGGGGGGGGGGGGGGGGGGGGGGGGGFGGGGDFFEGGGGGGGGGGGGGGFGCGGGGGGGGGGGFGGGGCFGFGGCFFFFGGDGGGGGGGGGGGEGGGGGGGGGGGGGGGGGGGGFGGGGGGGFGGGGGGGEGEEGGGGGGGGGGGGGCDGGGGFFGDGGFGGGGGEGFGFDDGC5>GDGDCFFFFF*<FGCFGDF4FFFFF@F>;GFF:D?BF69:F>?F8
@M04650:207:000000000-C238N:1:1101:14937:13207 1:N:0:19
ACTCCTACGGGAGGCAGCAGTAGGGAATCTTCGGCAATGGGGGCAACCCTGACCGAGCAACGCCGCGTGAGTGAAGAAGGTTTTCGGATCGTAAAACTCTGTTGTTAGAGAAGAACGTTAAGTAGAGTGGAAAATTACTTAAGTGACGGTATCTAACCAGAAAGGGACGGCTAACTACGTGCCAGCAGCCGCGGTAATACGTAGGTCCCAAGCGTTGTCCGGATTTATTGGGCGTAAAGCGAGCGCAGGTGGTTTCTTAAGTCTGATGTAAAAGGCAGTGGCTCAACCATTGTG
+
GGFGGGGGGGGGGGGGGGGGFGGGGGGFGGGGGGGGEGGGGGGGEGGGGFFGGGGGGGGGGGGCFGGFCFGGGGGGGGGG<<FFGGGGGGGGGGGGGGGGCFGGGGGGGGGGGGGGGGGGGGGGGGGGGGGGGGCFGGGGGGGGGGFGGGFGGGGGGGGGGGGGGGGGGGGEGGGGGGGFGGGCGFGGGCEGGDGGGGGGGFFFGGFFGCGFGGEEEGGGGG5:*<FFFGGGFGGGGGFGFGFFGDDDDCCFDDF=F@FFGFFFF>C9@FFFFFEFBB7?F?5?FFFFF4?A4-
@M04650:207:000000000-C238N:1:1101:17096:13231 1:N:0:19
ACTCCTACGGGAGGCAGCAGTGGGGAATATTGCACAATGGGGGAAACCCTGATGCAGCGACGCCGCGTGAAGGAAGAAGTATTTCGGTATGTAAACTTCTATCAGCAGGGAAGAAAATGACGGTACCTGACTAAGAAGCCCCGGCTAATTACGTGCCAGCAGCCGCGGTAATACGTAAGGGGCAAGCGTTATCCGGATTTACTGGGTGTAAAGGGAGCGTAGACGGCTGTGTAAGTCAGATGTGAAAACCCAGGGCTCAACCCTGGGACTGCATTTGAAACTATGCAGCTAG
+
GGGGGGGGGGGGGGGGGGGGGGGGGGGGGGGGGGGGGGGGGGGGGGGGGGGGGGGGGGGGGGGGGGGFGGGGGGGGGGGGGGGGGGGGGGGGGGGGGGGGGGGGGGGGGGGGGGGGGGGGGGGGGGGGGGGGGGGGGGGFGGGGGGGGGGGGGGGGGGGGGGFGGGGGGGGGGGGGGGGGGGGGGGGGGGGGGGGGGGGGGGGGGGGGGGGFGGGGGGGGGGGGGGGGGFGGFGGGGGFGFGFFGGGGFGCDGGGFFFFFFFDCFGG?FFFFF??FAFGFFFGFFFFFFFFD
@M04650:207:000000000-C238N:1:1101:27327:13246 1:N:0:19
ACTCCTACGGGAGGCAGCAGTGGGGGATATTGCACAATGGAGGAAACTCTGATGCAGCGACGCCGCGTGAGGGAAGAAGGTTTTCGGATTGTAAACCTCTGTCCTCGGTGAAGATAATGACGGTAGCCGAGGAGGAAGCCACGGCTAACTACGTGCCAGCAGCCGCGGTAATACGTAGGTGGCAAGCGTTGTCCGGAATTACTGGGTGTAAAGGGAGCGTAGGCGGGACGATAAGTTGAATGTGAAATCTATGGGCTCAACCCATAAACTGCGTTCAAAACTGTCGTTCTTG
+
GGGGGGGGGGGGGGGGGGGGGGGGGGGGGGGGGGGGGGGGGGGGGGGGGGGGGGGGGGGGGGGGGGGGGGGGGGGGGGGGFFFFGGGGGGGGGGGGGGGGGGGGGGGGGGGGGGGGGGGGGGGGGGGGGGGGGGGGGGGGGGGEGGGGGGGGGGGGGGGGGGGGGGGGGGGGGGFFGGGGGGGGGGGGGGGGGGGGGGGGGGFCFG8EEGFGGGGGGGGGGGGGGGGGEGCGEGGG7CFF=FFFGGGGFGGGGGGFFFFFGFGGFGGFFF??DFFF?:FFFFGFB@3:<>?>
@M04650:207:000000000-C238N:1:1101:26439:13247 1:N:0:19
ACTCCTACGGGAGGCAGCAGTGGGGAATATTGGACAATGGGGGGAACCCTGATCCAGCCATGCCGCGTGTGTGAAGAAGGCCTTATGGTTGTAAAGCACTTTAAGCGAGGAGGAGGCTACTGAAGTTAATACCTTCAGATAGTGGACGTTACTCGCAGAATAAGCACCGGCTAACTCTGTGCCAGCAGCCGCGGTAATACAGAGGGTGCAAGCGTTAATCGGATTTACTGGGCGTAAAGCGCGCGTAGGCGGCTAATTAAGTCAAATGTGAAATCCCCGAGCTTAACTTGGGA
+
GGGGGGGGGGGGGGGGGGGGGGGGGGGGGGGGGGGGGGGGGGGGGGGGGGGGGGGGGGGGGGGGGGGGGGGGGGGGGGGGGGGGGGGGGGGGGGGGGGGGGGGGGGGGGGDGGGGGGGGGGGGGGGFGGGGGGGGGGGGGGGGGGGGGGGGGGGGGGGGGGGGGGGGGGGGGGGGGGGGGGGGGGGGGGGGGGGGGGFGGGGGGGGGGEGGGGGGDGGGFGGEGGGGGGGGGFGGGGFFGEGFFGGDGEGGGGDGFFFFFGFGGFGGAFFFFFFFFFFGFFFCFFFFB<BFFF
@M04650:207:000000000-C238N:1:1101:28619:13283 1:N:0:19
ACTCCTACGGGAGGCAGCAGTGGGGAATATTGGGCAATGGGGGAAACCCTGACCCAGCAACGCCGCGTGAAGGAAGAAGGCTTTCGGGTTGTAAACTTCTTTGACCAGGGAAGAAAAAAATGACGGTACCTGGAAAACAAGCCACGGCTAACTACGTGCCAGCAGCCGCGGTAATACGTAGGTGGCAAGCGTTATCCGGATTTACTGGGTGTAAAGGGCGTGTAGGCGGGCATACAAGTCAGATGTGAAATATCGAGGCTCAACCTCGAGGGGTCATTTGAAACTGTATGTCTT
+
GGGGGGGGGGGGGGGGGGGGFFFGGGGGGGGGGGGGGGGGGGGGGGGGGGGGDGGGGGGGGGGGGGGGGGGGGGGGGGGGGGGGGGGGGGGEFGFGGGGCFGGFFFGGGGGGGGGGGGGGGGFGGGGGGGGGGGGGGGGFGGGGGEEGGGGGGGGGFGGGGGGGGG7@:B:1CFGGGGCFGDFCFE6<E8E1=E89CGGECEG<FFFFGGEEFFCFGDGGGGGFGGGDEDEGFFGGFF7F6F=?:>CFFGGGGGGFFBEFG@DFF*035B@FFBF>4AC?8):7*79)-9B<<4
@M04650:207:000000000-C238N:1:1101:16618:13283 1:N:0:19
ACTCCTACGGGAGGCAGCAGTGGGGAATATTGGGCAATGGGGGCAACCCTGACCCAGCGACGCCGCGTGAGTGAAGAAATCCTTCGGGATGTAAAGCTCTGTTGTATGGGAAGAGAAGAAGACGGTACCATACGAGGAAGCCCCGGCAAACTACGTGCCAGCAGCCGCGGTAATACGTAGGGGGCAAGCGTTGTCCGGAATTACTGGGCGTAAAGCGCACGCAGGCGGGCATATAAGTCAGATGTAAAAGGCAGGTGCTTACCATCTGTTTGTCATCTGATACTGTGTGCCT
+
GGGGGGGGGGGGGGGGGGGGGGGGGGGGGGGGGGGGGGGGGGGGGGGGGGGGGGGGGGGGGGGGGGGGGGGGGGGGGGGGGGGGGGGGGGGGGGGGGGGGGGGFFGGGGGGGGGGGGGGGGGGGGGGGGGGGGGGGGG7FG@FGGGGGGGGGGGGGGGFGGGGGGGGGGGGEGGGGGGGGGGGGGGGGGGGGGGGGGGGGGDGFGGGGCEGGGGGGGCGCEGGGGGGGGGGGF?FCDFFGFGFFFGGGFGD4FGGFFFFFGFGG?FFD?FF?7B?FFFGFFFG=*/9>?=?-
@M04650:207:000000000-C238N:1:1101:25804:13303 1:N:0:19
ACTCCTACGGGAGGCAGCAGTGGGGAATATTGGGCAATGGGCGCAAGCCTGACCCAGCAACGCCGCGTGAAGGAAGAATGTCTTCGGATTGTAAACTTCTGTCCTCAGGGACGAAAAAAATGACGGTACCTGAGGAGGAAGCCCCGGCTAACTACGTGCCAGCAGCCGCGGTAATACGTAGGGGGCGAGCGTTGTCCGGAATTACTGGGCGTAAAGGGAGCGTAGGCGGCGATTTAAGTCAGATGTGAAATACCCGGGCTTAACCTGGGGGGTGCATCTGCAACTGGGTCGCTT
+
GGGGGGGGGGGGGGGGGGGGGGGGGGGGGGGGCCGGGGGGGGG+CGGGGGGGGFGGGGGGGGGGGGGGGG@FGG8FGGFGEGGGGGGEGGGGGGGG9EFGFGG8<FFGGGGGGGGFGC:FGGF9C3BBFGDDGFGFEGFGFGEFEDGEEGGGFFC1>>FGGEFFFGFGGGGGG79CGG<CCE7BBEED>E8CCC>C@CEEEFG+<9CE85C:2CGGGCFDCDG5=EGEG<G7<7CF7>029F@*:>FGFGG:>4CB)7)5*<F7*:713:>@EEFF2>*7*6*99))4.7@61(
@M04650:207:000000000-C238N:1:1101:7760:13312 1:N:0:19
ACTCCTACGGGAGGCAGCAGTGAGGAATATTGGTCAATGGGCGAGAGCCTGAACCAGCCAAATCGCGTGAAGGAAGACTGCCTTATGGGTTGTAAACTTCTTTTATACAGGAATAAAAAGAGTTACGTGTAACTTATTGCATGTACTGTATGAATAAGCATCGGCTAACTCCGTGCCAGCAGCCGCGGTAATACGGAGGATGCGAGCGTTATCCGGATTTATTGGGTTTAAAGGGTGCGCAGGCGGGAACTTAAGTCAGCGGTGAAATCTCGACGCTTAACGTCGAAACTGCCG
+
GGGGGGGGGGGGGGGGGGGGFGGGGGGGGGGGGGGGGGGGGGGGEGGGGGGGGGGGGGGGGGGGGGGGGGGGGGGGGGGGGGGAFGGGGGGGGGGGGGGGGGGGGGGGGGGGGGGGGFGGGGGGGGGGGGGGGGGGGGGGGGGGGFGGGGGGGFEGGGGGGGGGGGGFGGGGGGGE@FGGGGGG8>C7EEEDDCBCEGGGFGFGEGGGGGGGGGGGG<D=<CGGGG:CEF9CFCC6><:DBGFFGGG)<5FFFFG@BFFFG>CDFGGAF=F467@DB?GFB:FFDEF66*@<0,
@M04650:207:000000000-C238N:1:1101:26219:13317 1:N:0:19
ACTCCTACGGGAGGCAGCAGTGGGGAATATTGCACAATGGAGGAAACTCTGATGCAGCGACGCCGCGTGAGGGAAGAAGGTTTTCGGATTGTATACCTCTGTCTTCGAGGACGAAGAAGTGACGGTACTCGAGGAGGAAGCCACGGCTAACTACGTGCCAGCAGCCGCGGTAAAACGTAGGTGGCAAGCGTTGTCCGGAATTACTGGGTGTAAAGGGAGCGCAGGCGGGATGCCAAGTTGGACGTGAAATCTATGGGCTCAACCCATAGCGTGCGTTCAAAACTGGCGTTCTTG
+
GGGGGGGGGGGGGGGGGGGGGGGGGGGGGGGGGGGGGGGGGGGGGGGGGGGGGGGGGGGGGGGGGGGEGGGGGGGGGGGGGGGGGGGGGGGGG9FGGGGGGGGGGGGGGGGGGGGGGGGGGGGGGGGGGGGGGGGGGGGGGGGGGGGGGGGGGGGGGGGGGGGGGGGGGGGGGGGGG@GGGGGGFGGGGGGGGGGGGGCGGGFGGGGGCGGFGGGGGGDGGGGGGGGGGDGGFFGFGG4CFDFB><CFFGGGGCGFFFFFFFGGFGGFFFF335<.:?GFFFGFFFFFBE>B4<
@M04650:207:000000000-C238N:1:1101:11483:13318 1:N:0:19
ACTCCTACGGGAGGCAGCAGTGAGGAATTTTGCGCAATGGGGGAAACCCTGACGCAGCAACGCCGCGTGAGTGATGAAGGCCTTTTGGTTGTAAAGCTCTGTCGCCTGGAAAGAAACCTTGGGATAGGAAATGATCTCAAGCTGACGGTACCAGGAAAGGAAGGACCGGCTAACTCCGTGCCAGCAGCCGCGGTAATACGGGGGGTCCAAGCGTTATTCGGAATCATTGGGTGTAAAGCGCATGTAGGCGGTTGGGTATGTCAGATGTGAAAGCCCGGGGCTTAACCCCGGA
+
GGGGGGGGGGGGGGGGGGGGGGGGGGGGGGGGGGGGGGGCGGGGGGGGGGGGGGGGGGGGGGGGGGGGGGGGGGGGGGGGGGGGGGGGGGGGGGGGGGGGGGGGGGGGGGGGGGGGGGGGGGGGGGGGGGGGGGGGGGGGGGGGGGGGGGGGGGGGGGGGGGGGGGGGGGGGGGGGGGFGGGGGGGGGGGGGGGGGGGGGGGGGGGGGGGGFGGGGGGFGCGGGGCCEEFGGFGGDGGFGFD>BGGGDFGGCGGGF@?FFEFFGFGGFFFF@FF>F>0DFFBGFFFFFFFF6
@M04650:207:000000000-C238N:1:1101:5712:13408 1:N:0:19
ACTCCTACGGGAGGCAGCAGTAGGGAATCTTCGGCAATGGACGAAAGTCTGACCGAGCAACGCCGCGTGAGTGAAGAAGGTTTTCGGATCGTAAAACTCTGTTGTTAGAGAAGAACAAGGATGAGAGTAAAACGTTCATCCCTTGACGGTATCTAACCAGAAAGCCACGGCTAACTACGTGCCAGCAGCCGCGGTAATACGTAGTTGGCAAGCGTTGTCCGGATTTATTGGGCGTAAAGCGAGCGCAGGCGGTTTCTTAAGTCTGATGTGAAAGCCCCCGGCTCAACCGGGG
+
GF@6FFGFGGGCEF@FEGEECFFCC<EG@@<DFGCFGGCGFG@GEGGGGGF,9ECGEGGGG:FGGEE+:F=,,CEFGFFGEBFGCCGFGCEE=?FGGGGGGGGGGGFFGGEFGFGFFGGGGD>FFGGGGGGGFC<CFGFGGCDFF9@:EGGGGFGGGF9>>>:@7DF:FEC><:DFDG:D8E:E;CCDCECEDCEDD?EDG2+=*+;CGGGGGGEE*>FGGC=CEG7?FGGFFECEDGF*8D5.))>D)1<C)/>@48*9<7CCFFGB196@FF:5(4DDD>)7?6436D@9
@M04650:207:000000000-C238N:1:1101:7163:13430 1:N:0:19
ACTCCTACGGGAGGCAGCAGTGGGGAATATTGGGCAATGGGCGCAAGCCTGACCCAGCAACGCCGCGTGAAGGAAGAATGTCTTCGGATTGTAAACTTCTGTCCTCAGGGACGATAATGACGGTACCCCATTAGAAAGCCACGGCTAACTACGTGCCAGCAGCCGCGGTAATACGTAGGTGGCGAGCGTTGTCCGGAATTACTGGGTGTACAGGGAGCGCAGGCGGGGGCTTCAGGTGGACGGGAAATACCGCCGGGTAACTGCGGGGCGGCATCAAAAACTGGGACGCTTT
+
FFGGGGGGGGGGGGGGGGGGGGGGGGGG<FGGCFFGGGGGFGGGGGG<FFGGG8FGGG?FGGGGGGGGGG<FGGGGGGEA5ECEFGG74CFGGGGGFGGGGG<<AF,EFGGGGG7==EB<?FEFFC<FGE,C5?DAF,6F@D+6@++@<9FC@CFG@,33>8,@7FE>>11,@F7C9FGFGGGC:EEEGC8:+?EG*:=+?+;9<:@C>90<AFE5C<73C7EECC=**)*2)2*+29@C)9)7*97CB>FG5))0)0.7<4277)915)830>F)5)*7>)??)))-37)(
@M04650:207:000000000-C238N:1:1101:14770:13435 1:N:0:19
ACTCCTACGGGAGGCAGCAGTGGGGAATATTGGACAATGGGCGCAAGCCTGATCCAGCCATGCCGCGTGGGTGAAGAAGGCCTTCGGGTTGTAAAGCCCTTTTGTTGGGAAAGAAAAGCAGTCGGTTAATACCCGATTGTTCTGACGGTACCCAAAGAATAAGCACCGGCTAACTTCGTGCCAGCAGCCGCGGTAATACGAAGGGTGCAAGCGTTACTCGGAATTACTGGGCGTAAAGCGTGCGTAGGTGGTGGTTTAAGTCTGTTGTGAAAGCCCTGGGCCCAACCTGGGAAT
+
GGGGGGGGGGGGGGGGGGGGGGGGGGGGGGGGGGGGGGGGGGGCGGGGGGGGGFGGGGGGGGGGGGGGGD:FGGGGGGGGGGGGGGGGGGGGGGGGG<FFGGGGGGGGG@FGGGGGGGCEC?AFGGGGFGFGGFGGCEGFFGFGGGGC<FFFEGGGGGGGGGGGGGGGDEEGGGGDFGGGGG9DFGGF:CEEE*:8>EFGGFEGGGGGGGCFGGGGCFGDEGECFF?GGGCGEEDGCGBC>GFF7DDDFGGGFD77)9@?F6FCF>F::=697;4@72<:F(1.7@D7?@F((.
@M04650:207:000000000-C238N:1:1101:21997:13452 1:N:0:19
ACTCCTACGGGAGGCAGCAGTGGGGAATATTGGGCAATGGGGGAAACCCTGACCCAGCGACGCCGCGTGAGTGAAGAAATCCTTCGGGATGTAAAGCTCTGTTGTATGGGAAGAGAAGAAGACGGTACCATACGAGGAAGCCCCGGCAAACTACGTGCCAGCAGCCGCGGTAATACGTAGGGGGCAAGCGTTGTCCGGAATTACTGGGCGTAAAGCGCACGCAGGCGGGCATATAAGTCAGATGTAAAAGGCAGGTGCTTACCATCTGTTTGTCATCTGATACTGTGTGCCT
+
GGGGGGGGGGGGGGGGGGGGGGGGGGGGGGGGGGGGGGGGGGGGGGGGGGGGGFGGGGGGGGGGGGGGGGGGGGGGGGGGGGGGGFGGGGGGGGGGDGGGGGGGGFGGGGGGGGGGGGGGGGGGGGGGGGGGGGGGGGGGGGGGGGGGDGGGGGGGGGGGGGEGGGGGGGFGGGGGFFGEEGGGGGGFGGGGGEFGEGEGGGGGGCFGGGGGGGGGGGGGGDGGGG5EGGGGFGGG7:?FFFFFFFGFFDDGGGGFF???EFGFFGFAFBF?>F47<4:FFBGFF?FBBFFF
@M04650:207:000000000-C238N:1:1101:15366:13469 1:N:0:19
ACTCCTACGGGAGGCAGCAGTGGGGAATTTTCCGCAATGGGCGAAAGCCTGACGGAGCAATGCCGCGTGGAGGTAGAAGGCCTACGGGTCGTGAACTTCTTTTCCCGGAGAAGAAGCAATGACGGTATCTGGGGAATAAGCATCGGCTAACTCTGTGCCAGCAGCCGCGGTAATACAGAGGATGCAAGCGTTATCCGGAATGATTGGGCGTAAAGCGTCTGTAGGTGGCTTTTTAAGTCCGCCGTCAAATCCCAGGCCTCAACCCCGGACAGGCGGTGGAAACTACCAAGCTGG
+
GFGFGGGGGEGGGGGGGGGGGGGGGGGGGGGGGGGGGGGGGG@FGGGGGGGGGGGGGGGGGGGGGGGGGGCFGGGGGGGGGGFFGGGGGGGGEGGFGGGGGGCGGGGGFGGGGGGGG@FFGGFGFGCG<FFDF+:<FFGGGGGFGCFFGFGGGGGGGGCFFDFCFGEGGCG7ECGGGFGGC8CCGGG9;EEECGGGE:88FFFGGFGF>C>=57EF5DG5CFGGFGF5:7;+6CFFCCF7535@DGCCFCG<DGGF)))8<60C:CDF:BE@>FE779C3*4>6@?FFF@F?:8
@M04650:207:000000000-C238N:1:1101:6404:13475 1:N:0:19
ACTCCTACGGGAGGCAGCAGTGGGGAATATTGGACAATGGAGGTAACTCTGATCCAGCAATTCTGTGTGCACGAAGAAGGTTTTCGGATTGTAAAGTGCTTTAAGTCGGGAAGAAAAAAATGACGGTACCGACAGAATAAGCGACGGCTAAATACGTGCCAGCAGCCGCGGTAATACGTATGTCGCAAGCGTTATCCGGAATTATTGGGCATAAAGGGCATCTAGGCGGGGTTTCAAGTCGACGGTGAAAACTAGTGGCTCAACCATTAGCTTGCCGACGAAACTGAACTTCC
+
GGD9FCEFGGGFGGGC@FCCFCFGEGDFEFGGGGFGGGGGCFGGGGGGGGGDFFGGGFF@FGGGCFGGGGGGGEGCFEEFFFAFGEGEGGGFFFGGGDFGGGC<EFFE7C=CF<8FGCB@FGDG7FCFGGGGGCE?FG9C,?CEGGCFG>FGGFACFEFGFGGGGGGGDEGGCBFCGGFFGGGGGC=CCFGGEGGGGEDGGFFFGG+C8C6CCFFFGDDFGFCCF?CEEDG=BEFF*09:DDDFC<F7?FDGFGGFF:@FGFFF>37:F*/99:FFF9D>@07787*4(9B9)
@M04650:207:000000000-C238N:1:1101:2992:13490 1:N:0:19
ACTCCTACGGGAGGCAGCAGTGGGGAATATTGCACAATGGAGGAAACTCTGATGCAGCGACGCCGCGTGAGGGAAGAAGGTTTTCGGATTGTAAACCTCTGTCTTCGGGGACGATAATGACGGTACCCGAGGAGGAAGCCACGGCTAACGACGTGCCAGCAGCCGCGGTAAAACGTAGGTGGCAAGCGTTGTCCGGAATTACTGGGTGTAAAGGGAGCGCAGGCGGAATGGTAAGTTGAATGTGAGAACTATGGGCTCAACCCATAGACTGCGTTCAAAACTACTTTTCTTG
+
EFCFGFGGGGGGGDGGFGGFFGGCEGGGGGGGFGGGGGGG@FEGGGGGGGGG9CEFGGGGCEGCGGG:7:FF7FCFCFFEGGFC9=FF7F8CFFGGFFFGFGGGGGGGD=>>FCCCBF,BFFGGFGFDE7FG7>F+,@FGGGGCC:C7F*@FFC**DFG7:BC,BEDCFC72,7B2BFGB<*+3?@FE8BCC:EEGG5>FCCGG+;2::7<FF9E55CDG5D*:CE*5C<+06AF9DC4DFC@?C*::62:*26>@)<=@G)*>F4*67*9;B)777):B40:@=**-5**6
@M04650:207:000000000-C238N:1:1101:20684:13508 1:N:0:19
ACTCCTACGGGAGGCAGCAGTGGGGAATATTGGGCAATGGGGGCAACCCTGACCCAGCGACGCCGCGTGAGTGAAGAAATCCTTCGGGATGTAAAGCTCTGTTGTATGGGAAGAGAAAAAGACGGTACCATACGAGGAAGCCCCGGCAAACTACGTGCCAGCAGCCGCGGTAATACGTAGGATGCAAGCGTTGTCCGGAATTATTGGGCGTAAAGCGAACGTAGGCGGTTACTTAAGTCTGGACTTAAAGACCGGGGCTCAACCTCGGGAATGGTCTGGATACTGGGTGACTGG
+
GGGGGGGGGGGGGGGGGGGGGFGGGGGGGGGGF?FGGGGGGGGGGFGGGGGGGGGGGGGEGGGGGGGGECCFFGGEFGGGGGGGGGGGEFGGGGFGGFGGGGGGGGGGGGGGGGCFFFGGGGGGGGGGGGGGGGGGGG7DGGFGG7FGGGGCGGGGGFGGGGGDGGDEEGGGGG+B@FCGDGGGGGFFGGEEEE?EGGDCCGCFCFCGGEGC;C:EEGGGGGFFG?EGEDGGFGC?7:=FFC@<FGG=FGGGGGG3;DEFGFGG@57057)8F?F4)8**9)9@F?>B(>FB>?
@M04650:207:000000000-C238N:1:1101:7841:13515 1:N:0:19
ACTCCTACGGGAGGCAGCAGTGGGGAATATTGGACAATGGAGGTAACTCTGATCCAGCAATTCTGTGTGCACGAAGAAGGTTTTCGGATTGTAAAGTGCTTTAAGTCGGGAAGAAAAAAATGACGGTACCGACAGAATAAGCGACGGCTAAATACGTGCCAGCAGCCGCGGTAATACGTATGTCGCAAGCGTTATCCGGAATTATTGGGCATAAAGGGCATCTAGGCGGGGTTTCAAGTCGACGGTGAAAACTAGTGGCTCAACCATTAGCTTGCCGACGAAACTGAAATTCT
+
GGGGGGGGGGGGGGGGGGGGGGGGGGGGGGGGGGGGGGGGGGGGGGGGGGGGGGGGGGGGGGGGGGGGGGGGGGGEGGGGGGGGGGGGGGGGGGGGGGGGGGGGGGGGGGGGGGGGGGGGGGGGGGGGGGGGGGGGGGGGGGGGGGGGGGGGGGGGGGGGGGGGGGGGGGGGGGGGGFBC@GGGGGDGGGGGGGGGGGGGGGGGGGGGGGGFGGGGGGGGGGGFFGGGDGG=@EGGGGFF)9;BDGGGFFCG4DGFFFE>F6FG>5=<FF469FFF;9<>>BG@7=F<AFF>A
@M04650:207:000000000-C238N:1:1101:7053:13581 1:N:0:19
ACTCCTACGGGAGGCAGCAGTGGGGAATATTGCACAATGGGCGCAAGCCTGATGCAGCCATGCCGCGTGTGTGAAGAAGGCCTTCGGGTTGTAAAGCACTTTCAGCGAGGAGGAAGGGTTCGGTGTTAACAGCATCGTTCATTGACGTTACTCGCAGAAGAAGCACCGGCTAACTCCGTGCCAGCAGCCGCGGTAATACGGAGGGTGCAAGCGTTAATCGGAATTACTGGGCGTAAAGCGCACGCAGGCGGTCTGTTAAGTTAGATGTGAAATCCCCGAGCTTAACTTGGGAAC
+
GGGGGGGGGGGEEGGGGGGGGGGGGGGGGGGGGGGGGGGGGGGGGGGGGGGGGGGGGGGGGGGGGGGGGGGGGGGGGGGGGGGGGGGGGGGGGGGGGGGGGGGGGGGCGEFDGGEGGGGGGGGGGGGGGGGGGGGGGGGGGGGGGGGGGGGGGGGDGGGGGGDGGGGCFGGGGGGGGGGCEGGGGGGGGGGGGGGGDGGGGDGEEEEGDGGGGCGEGGGGGGGGGGGGFGGGFGGGC7FDEGEFGGGGFD:DGGFFFFFFGFGGFGGFFFFFFFFF1><>D6FF4FFA9FF:?:
@M04650:207:000000000-C238N:1:1101:27353:13620 1:N:0:19
ACTCCTACGGGAGGCAGCAGTAGGGAATCTTCGGCAATGGACGAAAGTCTGACCGAGCAACGCCGCGTGAGTGAAGAAGGTTTTCGGATCGTAAAACTCTGTTGTTAGAGAAGAACAAGGATGAGAGTAAAACGTTCATCCCTTGACGGTATCTAACCAGAAAGCCACGGCTAACTACGTGCCAGCAGCCGCGGTAATACGTAGGTGGCAAGCGTTGTCCGGATTTATTGGGCGTAAAGCGAGCGCAGGCGGTTTCTTAAGTCTGATGTGAAAGCCCCCGGCTCAACCGGGG
+
GGGGGGGGGGGGGGGGGGGGGGGGGGGGGGGGGGGGGGGGGGGGGGGGGGGGGGGGGGGGGGGGGGGGGGGGGGGGGGGGGGGGGGGGGGGGGGGGGGGGGGGGGGGGGGGGGGGGGGGGGGGFGGGGGGGGGGGGGGGGGGGFGGGGGGGGGGGGGGGGGGGGGGGGGGGGGGGGGFFGGGGGGGGGGGGGGGGGGGGGGGGGGGFGGGGGGGGGGDDGGGC>=FGGGGFG>EGGGGFGDGFFGGDGFGGGGGDFFFFBGFGDFGGFFFFF=FFF6?GFDB/7=FFF>>EB
@M04650:207:000000000-C238N:1:1101:6177:13627 1:N:0:19
ACTCCTACGGGAGGCAGCAGTGGGGAATATTGGGCAATGGGGGCAACCCTGACCCAGCGACGCCGCGTGAGTGAAGAAATCCTTCGGGATGTAAAGCTCTGTTGTATGGGAAGAGAAGAAGACGGTACCATACGAGGAAGCCCCGGCAAACTACGTGCCAGCAGCCGCGGTAATACGTAGGGGGCAAGCGTTGTCCGGAATTACTGGGCGTAAAGCGCACGCAGGCGGGCATATAAGTCAGATGTAAAAGGCAGGTGCTTACCATCTGTTTGTCATCTGATACTGTGTGCCT
+
GGGGGGGGGGGGGGGGGGGGGGGGGGGGGGGGGGGGGGGGGGGGGGGGGGGGGFGGGGGGGGGGGGGGGGGGGGGGGGGGGGGGGGGGCGGGGGGGGGGGGGGGGGGGGFGGGGGGGGGCGFGGGGGGGGGGGGFGEGGGGGGGGGGGGGGGGGGGGGFGGGGGGGGGGGGGGGGGGFCFGGGGGGGGGECEGGGGGGGGGFFFGGGFGGGGDGGGGDGGGGGGGEGGGGE=@FGGGDFC6>FFFFDGFGGGCCDFFFFFFFFGFGF>B/=?FFFFFFGFFFG?F=*5.4=A
@M04650:207:000000000-C238N:1:1101:23083:13631 1:N:0:19
ACTCCTACGGGAGGCAGCAGTGGGGAATATTGGACAATGGGCGCAAGCCTGATCCAGCCATGCCGCGTGAGTGATGAAGGCCTTAGGGTTGTAAAGCTCTTTCACCGGAGAAGATAATGACGGTATCCGGAGAAGAAGCCCCGGCTAACTTCGTGCCAGCAGCCGCGGTAATACGAAGGGGGCTAGCGTTGTTCGGAATTACTGGGCGTAAAGCGCACGTAGGCGGATATTTAAGTCAGGGGTGAAATCCCGCAGCTCAACTGCGGAACTGCCTTTGATACTGGGTATCTTG
+
GGGGGGGGGGGGGGGGGGGGGGGGGGGGGGGGFGGGGGGGGGGGGGGGGGGGGGGGGGGGGGGGGGGGGGGGGGGGGGGGGGGGGGGGGGGGGGGGGGGGGGGGGGGGGGGGGGGGGGGGGGGGGGGGDGGDGGGGGGGFGGGGGGCFGGGGGGGGGGGGGGGGGGDGGGGGFGFEFGGGGGGGFEGGGGGGGGG>5BFGGGGFGCFEGEGC9FGGGGGGGGGGGCCECGGGFCFGFGFGFGFFFGDFFDGGDDDBFFFFGFGGDDC>FFFFFFFFABG4BDGFFF4><FFF
@M04650:207:000000000-C238N:1:1101:15008:13665 1:N:0:19
ACTCCTACGGGAGGCAGCAGTGGGGAATATTGGGCAATGGGGGCAACCCTGACCCAGCGACGCCGCGTGAGTGAAGAAATCCTTCGGGATGTAAAGCTCTGTTGTATGGGAAGAGAAGAAGACGGTACCATACGAGGAAGCCCCGGCAAACTACGTGCCAGCAGCCGCGGTAATACGTAGGGGGCAAGCGTTGTCCGGAATTACTGGGCGTAAAGCGCACGCAGGCGGGCATATAAGTCAGATGTAAAAGGCAGGTGCTTACCATCTGTTTGTCATCTGATACTGTGTGCCT
+
GGGGGGGGGGGGGGGGGGGGGGGGGGGGGGGGGGGGGGGGGGGGGGGGGGGGGGGGGGGEGGGGGGGGGGGGGGGGGGGGGGGGGGGGGGGGGGGGGGGGGGEGGGGGGGGGGGGGGGGGGGGGGGGGGGGGGGGGGGGGGGGGGGGDGDGGGGGGGGGGGGGGGGGGGGGDGGGGGGGGGGGGGGGGGGGEGGGGGGGGGGGGGGGGGGEGGGGGGGGGGGGGGGGGGGGFFGGGGGFGFGFFGGGGFGGGGGGFFFFFGFGGFGGFFFFFFFFF:4FBFFGFFFFFFFFF
@M04650:207:000000000-C238N:1:1101:15658:13693 1:N:0:19
ACTCCTACGGGAGGCAGCAGTGGGGAATTTTGGACAATGGGGGAAACCCTGATCCAGCCATTCCGCGTGTGTGAAGAAGGCCTTCGGGTTGTAAAGCACTTTTGGCGGGAAAGAAACGGCGTCGACTAATACTCGGCGTAACTGACGGTACCCGCAGAATAAGCACCGGCTAACTACGTGCCAGCAGCCGCGGTAATACGTAGGGTGCAAGCGTTAATCGGAATTACTGCGCGTAAAGCGTGCGCAGGCGGTTCGGAAAGCAAGATGTCAAATCCCAGGGCTCAACCTTGGA
+
CFGGFGGFGEGEEGGGGGGEEFFGGGGGCFGGCEFGFFGGGGDEEFGFGGFGFCEFGGDAAFGGFGGFG=D9CE,CCC=C8F8FDDF7FFEGGGGGG8F,5E?,=,+6CCCEGGGGFGDG7++@FF7:C<,@F@@FEGF7F@@>,@F>>1*@<@FGEE:?C;9F@CEED7<C@FC@CEG+::CC78EC5*8CE8/;FFF><+;CC*/*A<9=CEG55CC**/;*C??C7*2:>1>:5**/7<.>CC)))1)19>DB))>:*)*9@*:<*/**1*)0,)93BB<?=@5?)770
@M04650:207:000000000-C238N:1:1101:17387:13709 1:N:0:19
ACTCCTACGGGAGGCAGCAGTGGGGAATATTGGGCAATGGGCGCAAGCCTGACCCAGCAACGCCGCGTGAAGGAAGAATGTCTTCGGATTGTAAACTTCTGTCCTCAGGGACGAAAAAAATGACGGTACCTGAGGAGGAAGCCCCGGCTAACTACGTGCCAGCAGCCGCGGTAATACGTAGGGGGCAAGCGTTATCCGGATTTACTGGGTGTAAAGGGAGCGTAGACGGAACAGCAAGTCTGATGTGAAAGGCAGGGGCTCAACCCCTGGACTGCATTGGAAACTGTTGATCTG
+
GGGGGGGGGGGGGGGGGGGGGGGGGGGGGGGGGGGGGGGGGGGGGGGGGGGGGGGGGGGGGGGGGGGGGGGGGGGGGGGGGGGGGGGGGGGGGGGGGGGGGGGGGGGGGGGGGGGGGGGGGGGGGGGGGGGGGGGGGGGGGGFGGGGGGGGGGGGGGGGGGG7<DGGGGGGGGGGGGGFGGGGGGGEGGGGGGGGGGGGGGGGGG7CGG?ECFGGGGGGGDDGDGGGGGGGGFGGGGG?GFFFFGGGGFGGGGGGBFFB:FFCFFDGFFFFF?FFFFBGFFFG@BF?BBFF<BB
@M04650:207:000000000-C238N:1:1101:8663:13711 1:N:0:19
ACTCCTACGGGAGGCAGCAGTGGGGAATATTGGACAATGGGCGAAAGCCTGATCCAGCCATGCCGCGTGTGTGAAGAAGGTCTTCGGATTGTAAAGCACTTTAAGTTGGGAGGAAGGGTTGTAACCTAATACGTTGCAATTTTGACGTTACCGACAGAATAAGCACCGGCTAACTTCGTGCCAGCAGCCGCGGTAATACGAAGGGTGCAAGCGTTAATCGGAATTACTGGGCGTAAAGCGCGCGTAGGTGGTTCAGCAAGTTGGATGTGAAAGCCCTGGGCTCAACCTGGGAAC
+
GGGGGGGGGGGGGGGGGGGGGGGGGGGGGGGGGGGGGGGGGGGGGGGGGGGGGGGGGGGGGGGGGGGGGGGGGGGGGGGGGGGGGGGGGGGGGGGGGGGGGGGGGGGGGGGGGGCGEGGGGGGGGGGGGGGGGGGGGGGGGGGGGGGGGGGGGGGGGGGGGGGGGGGDGGDEFGGGGGGGGGGGGGCGFGGGGGGGGGGGGGGGGGGGGFGGGGGGGGGGGGGGGGGGGGGDDGGEFGFGFGFFCDDDFFFGGGGFFFFFGFGGFGG?FFFFFFF>?FGFF:7=FFFFBFFFB4
@M04650:207:000000000-C238N:1:1101:21923:13715 1:N:0:19
ACTTCTACGGGAGGCAGCAGTGGGGAATATTGGGCAATGGGGGCAACCCTGACCCAGCGACGCCGCGTGAGTGAAGAAATCCCTCGGGATGTAAAGCTCTGTTGTATGGGAAGAGAAGCAGACGGTACCATACGAGGAAGCCCCGGCAAACTACGTGCCAGCAGCCGCGGTAATACGTAGGGGGCAAGCGTTGTCCGGAATTACTGGGCGTAAAGCGCACGCAGGCGGACTGATAAGTCAGACGTAACAGGCACGGGCTTACCCTGTGTAAGACATCTGATACTGTCAGTCC
+
GGGDGGGGGGGGGGGGGGGGGGGGGGGGGGGGGGGGGGGGGGGGGGGGGGGGGGGGGGGGGGGGGGGGGGGFGGGGGGFFGDFGGGGG+@?FGGGGGGGGGGGGGGGGGGGEGGFF8FCFGFD:FG<@FEGFFGGGGCGGGG@:FEGGEFFFGG:CFCGGGF7>DGEGEEGGGG+2BEFC7EE8CGG;8EGGGEEFEGCGGG7CGFC=CC:CGC?CEGC3?D=585EE*9=56C7CCDFF**9>9CF*9*7CGGG3;3BFC:<F49949B69*9FF?FG4BAGBFBB2-1*)
@M04650:207:000000000-C238N:1:1101:20448:13815 1:N:0:19
ACTCCTACGGGAGGCAGCAGTGGGGAATATTGGGCAATGGGGGCAACCCTGACCCAGCGACGCCGCGTGAGTGAAGAAATCCTTCGGGATGTAAAGCTCTGTTGTATGGGAAGAGAAGAAGACGGTACCATACGAGGAAGCCCCGGCAAACTACGTGCCAGCAGCCGCGGTAATACGTAGGGGGCAAGCGTTGTCCGGAATTACTGGGCGTAAAGCGCACGCAGGCGGGCATATAAGTCAGATGTAAAAGGTAGGTGCTTACCATCTGTTTGTCATCTGATACTGTATGCCT
+
GGGGGGGGGGGGGGGGGGGGGGGGGGGGGGGGGGGGGGGGGGGGGGGGGGGGGGGGGGGGGGGGGGGGGGGGGGGGGGGGGGGGGGGGGGGGGGGGGGGGGGCFGGGGGGGGGGGGGGGGGGGGGGGGGGGGGFGGGGGGGGGGGGGGGGGGGGGGGGGGGGGGGGGGCGFGGGGGGFFGGGGGGECFGEGGGGGFGEGGGGGGGGFFGGCEGGGGGGGGGGGDDEGEGGGGFGGGGGFGF>FFGGGFFGGFGGGFFFFFGFGFFGGAFFFFF?FFFFGFFFGFFF6>>F?2
@M04650:207:000000000-C238N:1:1101:21174:13859 1:N:0:19
ACTCCTACGGGAGGCAGCAGTGAGGAATATTGGGCAATGGGGGAAACCCTGACCCAGCAACGCCGCGTGAGGGAAGACGGTTTTCGGATTGTAAACCTCTGTCCTCTGTGAAGATAATGACGGTAGCAGAGGAGGAAGCTCCGGCTAACTACGTGCCAGCAGCCGCGGTAATACGTAGGGAGCAAGCGTTGTCCGGATTTACTGGGTGTAAAGGGTGCGTAGGCGGCTATGCAAGTCAGGAGTGAAATCTATGGGCTTAACCCATAAACTGCTCTTGAAACTGTATAGCTTG
+
GGGGGGGGGGGGGGGGGGGGGGGGGGGGGGGGGGGGGGGGGGGGGGGGGGGGGGGGGGGGGGGGGGGGGGGGGGGGGGGGGGGGGGGGGGGGGGGGGGGGGGGGGGGGGGGGGGGGGGGGGGGGGGGGGGGGGGGGGGGGGGGGGGGGGGGGGGGGGGGGGGGGGGGGGGGGGGGGGGGGGGGGGGGGGGGGGGGGGEGGGGGGGGEGGEGEGEGGDDCDEGGGGGGGGGGGFGGGGGFGFGFFGGGGFGGGGGGFFFFFGFGG:FFFFFF?@FFFFAC??AGFFFFDFFFB
@M04650:207:000000000-C238N:1:1101:26336:13872 1:N:0:19
ACTCCTACGGGAGGCAGCAGTGGGGAATATTGGACAATGGACCAAAAGTCTGATCCAGCAATTCTGTGTGCACGACGAAGTTTTTCGGAATGTAAAGTGCTTTCAGTTGGGACGAAGAAAGTGACGGTACCAACAGAAGAAGGGGCGGCTAAATACGTGCCAGCAGCCGCGGTAATACGTATGCCCCGAGCGTTATCCGGATTTATTGGGCGTAAAGCGCGTCTAGGTGGTTTAAAAAGTCTGATGTTAAACTGCGGGGCTCAACTCCGTATTGCGTTGGAAACTGTTAGACT
+
GGGGGGGGGGGGGGGGGGGGGGGGGGGGGGGGGGGGGGGGGGGGGGGGGGGGGGGGGGGGGGGGGGGGGGGGGGGGGGGGGGGGGGGGGGGGGGGGGGGGGGGGGGFGGGGGGGGGGGGGGGGGGGGGGGGGGGGGGGGGGGGGGGGGGGGGGGGGGGGGGGGGGGGGGGGGGGGGGGGGGGGGGGGGGGGGGGGGGGGGGGGGGGGGGGFGGGGGGGGGGGGDGGGGGGGGFGGGGFFGFGFFGGGGFGGGGGGFEFFFGFGGFGGFDFFF4BFF>FGF@FGFFF=A<?FBF
@M04650:207:000000000-C238N:1:1101:8600:13896 1:N:0:19
ACTCCTACGGGAGGCAGCAGTGGGGAATATTGGGCAATGGGGGGAACCCTGACCCAGCGACGCCGCGTGAGTGAAGAAATCCTTCGGGATGTAAAGCTCTGTTGTATGGGAAGAGAAGAAGACGGTACCATACGAGGAAGCCCCGGCAAACTACGTGCCAGCAGCCGCGGTAATACGTAGGGGGCAAGCGTTGTCCGGAATTACTGGGCGTAAAGCGCACGCAGGCGGGCATATAAGTCAGATGTAAAAGGCAGGTGCTTACCATCTGTTTGTCATCTGATACTGTATGTCT
+
GGGGGGGGGGGGGGGGGGGGGGGGGGGGGGGGGGGGGGGGGGGGGGGGGGGGGGGGGGGGGGGGGGGGGGGGGGGGGGGGGGGGGGGGGGGGGGGGGGGGGGGGGGGGGGGGGGGGGGGGGGGGGGGGGGGGGGGGGGGGGGGEGGGGGGGGGGGGGGGGGGGGGGGGGGGGGGGGGGFGGGGGGGGGGGGGGGGGGGGGGGGGFFFFGGGGEGGGGGGGGGGGGEGGGGEGFGGGGGFGFGFFGGGGFGGGGGGFFFFFFFGGFGGFFFFF@FFFFFGFFFGFFFFF9@FA
@M04650:207:000000000-C238N:1:1101:8241:13908 1:N:0:19
ACTCCTACGGGAGGCAGCAGTGGGGAATATTGGACAATGGGCGAAAGCCTGATCCAGCCATGCCGCGTGGGTGAAGAAGGTCTTCGGATTGTAAAGCACTTTAAGTTGGGAGGAAGGGCAGTAAGCGAATACCTTGCTGTTTTGACGTTACCGACAGAATAAGCACCGGCTAACTCTGTGCCAGCAGCCGCGGTAATACAGAGGGTACAAGCGTTAATCGGAATTACTGGGCGTAAAGCGCGCGTAGGTGGTTTGTTAAGTTGGATGTGAAAGCCCCGGGCTCAACCTGGGAAC
+
GGGGGGGGGGGGGGGGGGGGG<FFGGGGFCGEEEGGGGGGGFGGGGGGGGGGGGGCFGDF,EFGGGGG7+@>FGGAEFFG=<EFEEG7BB=B@FGCF@CBBCF9?F95EF?4FCGCFD7FCAFGG9CECFGGG95?A,7:9F8FCBC>DFF,+>F:+@BFGG999FCG7CC:>BF@>@FFDCFFF8>,=*:C5CE>9B;;E20*1*+321<5=7EEG;:5E**/<990A6555CD=57*98/8BDCCC=F:C*<D)7BF=C*0>@**(*/*9*)8.49<:593@4)7285)4:(
@M04650:207:000000000-C238N:1:1101:14650:13957 1:N:0:19
ACTCCTACGGGAGGCAGCAGTGGGGAATATTGCACAATGGGCGCAAGCCTGATGCAGCCATGCCGCGTGTATGAAGAAGGCCTTCGGGTTGTAAAGTACTTTCAGCGGGGAGGAAGGGGTTAAGGTTAATAACCTTAGCCATTGACGTTACCCGCAGAAGAAGCACCGGCTAACTCCGTGCCAGCAGCCGCGGTAATACGGAGGGTGCAAGCGTTAATCGGAATTACTGGGCGTAAAGCGCACGCAGGCGGTCTGTCAAGTCGGATGTGAAATCCCCGGGCTCAACCTGGGAAC
+
GGGGGGGGGGFGGGGG@FFEFFGGGGGGGGGGGGGGGGGGGGGGGGGGGGGGGGGGFFGGGGGGGGGGGFGGGGGGGGGGGGGGGCEEFGGGGGGGGGGGGGGGGGGGCGCGGGFFDGGEFGGGGGGGGGGGFGGGGGFGGFFGGGGGFGGGGGGGGGGGGFGGGGGGGGGGGFGFFGGFGCCFGGGGFGGGGGGEGGGGGGGEGCECEFFGGGG==GFGGGGGGGGGGFDGEEGE*7=GEGEEDGGGBGGG39DF=?FFCFG7:D5:B?*=@FF46>D;E(>*945704>072
@M04650:207:000000000-C238N:1:1101:24679:13976 1:N:0:19
ACTCCTACGGGAGGCAGCAGTGGGGAATTTTGGACAATGGGGGCAACCCTGATCCAGCAATGCCGCGTGTGTGAAGAAGGCCTTCGGGTTGTAAAGCACTTTTGTCCGGAAAGAAATCGCACTTACTAATATTAGGTGTGGATGACGGTACCGGAAGAATAAGGACCGGCTAACTACGTGCCAGCAGCCGCGGTAATACGTAGGGTCCAAGCGTTAATCGGAATTACTGGGCGTAAAGCGTGCGCAGGCGGTTGTGCAAGACCGATGTGAAATCCCCTGGCTTCACCTTGGATT
+
GGGGGGGGGGGGGGGGGGGGGGGGGGGGGGGGGGGGGGGGGGGGGGFFGG<FF@F@FFDGGGGGDE7=BFDFAFC9FGGGGFFGFGGGFGGGFGGGGGGGGGGGD@?FGGEG@FGGGGC@CCGDDFC<F,@?FFFG?DGGCDFFDGGG:<@FG>CFGFFC;DC:FEGGGGBE<FCF7:>,>DF6EF,,=8CG5CG>9;CF:C8CEC*ACC6CG**;:*:*;C*:<?70<4CCB5C=F:=7@*)))9))877)9C7@F**1:)*))1*(9***1*991(987(97==4<0*6:))
@M04650:207:000000000-C238N:1:1101:3596:13983 1:N:0:19
ACTCCTACGGGAGGCAGCAGTGGGGAATATTGGGCAATGGGGGAAACCCTGACCCAGCGACGCCGCGTGAGTGAAGAAATCCTTCGGGATGTAAAGCTCTGTTGTATGGGAAGAGAAGAAGACGGTACCATACGAGGAAGCCCCGGCAAACTACGTGCCAGCAGCCGCGGTAATACGTAGGGGGCAAGCGTTGTCCGGAATTACTGGGCGTAAAGCGCACGCAGGCGGGCATATAAGTCAGATGTAAAAGGCAGGTGCTTACCATCTGTTTGTCATCTGATACTGTATGTCT
+
GGGGGGGGGGGGGGGGGGGGGGGGGGGGGGGGGGGGGGGGGGGGGGGGGGGGGGGGGGGGGGGGGGGGGGGGGGGGGGGGAEFGGGGGGGGGGGGGGGGGGF<EFGGGGGGGGGFGGFGGGGGGGGGFGGGGGFGEGGGCEGGGGGGG>FEGG@FGGCFGGGGGGGGGCE@EFDG;C<FFGGGGGGGG7CEGGEFGGGEGGGGGGGGGGGCGGGG?GGG:87CEG*:EGGCCFCCGF>=CFGF?FDFGFGGGGD9:F@FFG:GG=GDA667<@FFFFFG=4:C=?9@)69=<
@M04650:207:000000000-C238N:1:1101:11849:13997 1:N:0:19
ACTCCTACGGGAGGCAGCAGTGGGGAATATTGGGCAATGGGGGCAACCCTGACCCAGCGACGCCGCGTGAGTGAAGAAATCCTTCGGGATGTAAAGCTCTGTTGTATGGGAAGAGAAGAAGACGGTACCATACGAGGAAGCCCCGGCAAACTACGTGCCAGCAGCCGCGGTAATACGTAGGGGGCAAGCGTTGTCCGGAATTACTGGGCGTAAAGCGCACGCAGGCGGGCATATAAGTCAGATGTAAAAGGCAGGTGCTTACCATCTGTTTGTCATCTGATACTGTATGCCT
+
GGGGGGGGGGGGGGGGGGGGFGGGGGGGGGGGGGGGGGGGGGGGGGGGGGGGGGGGGGGGGGGGGGGGGGGGGGGGGGGGGGGGGGGGGEGGGGGGGGGGGGGGGGFGGGGGGGGGGGGGGGGGGGGGGGGGGGGGGGGGGFGGEGGGGGGGGGGGGGGGGGGGGGGGGGGGGFGGGGFGGGGGGGGGGGGGGGGGGGGGGGGGGGGGGGGGGGGGGGGGGGEGGGGGGGGGFGGGGGFGFGFFGGGGFGGFGDGFFFFFGFGGFFGFFFFFFFFFA<D@?<D6BFFAABFA
@M04650:207:000000000-C238N:1:1101:27477:14002 1:N:0:19
ACTCCTACGGGAGGCAGCAGTGGGGAATATTGCACAATGGGCGCAAGCCTGATGCAGCCATGCCGCGTGTGTGAAGAAGGCCTTCGGGTTGTAAAGCACTTTCAGCGAGGAGGAAGGGTTCGGTGTTAATAGCACCGTTCATTGACGTTACTCGCAGAAGAAGCACCGGCTAACTCCGTGCCAGCAGCCGCGGTAATACGGAGGGTGCAAGCGTTAATCGGAATTACTGGGCGTAAAGCGCACGCAGGCGGTCTGTTAAGTCAGATGTGAAATCCCCGAGCTTAACTTGGGAAC
+
GGGGGGGGGGGGGGGGGGGGGGGGGGGGGGGGGGGGGGGGGGGGGGGGGGGGGGGGGGGGGGGGGGGGGGGGGGGGGGGGGGGGGGGGGGGGGGGGGGGGGGGGGGGGGGGGGGGGGGGGGGGGFEGFFGGFGGGGGFEGGGGGGGGFGGGGGCFGGGGGGGGGGGDEGGGGGGFGGGGGGGGGGGGGGGGGGGGDGGGFGCEGGGGGGFGGGGDGFGGGGGGGGGD??D@FDGDCGGFDFGFFGGGGFGGGG:<@FFFBCFGGFFFFFF4FFFFF?>DF@;**9B9ABFFFF6
@M04650:207:000000000-C238N:1:1101:9957:14017 1:N:0:19
ACTCCTACGGGAGGCAGCAGTGAGGAATATTGGGCAATGGGGGAAACCCTGACCCAGCAACGCCGCGTGAGGGAAGACGGTTTTCGGATTGTAAACCTCTGTCCTCTGTGAAGATAATGACGGTAGCAGAGGAGGAAGCTCCGGCTAACTACGTGCCAGCAGCCGCGGTAATACGTAGGGAGCAAGCGTTGTCCGGATTTACTGGGTGTAAAGGGTGCGTAGGCGGCTATGCAAGTCAGGAGTGAAATCTATGGGCTTAACCCATAAACTGCTCTTGAAACAGTCTAGCTTG
+
FGGGGFGGGGDGGEGGGGGGFGFGGDGGDGFFGGFFFCFFFGECGGFCFGGGCFGGGG@EFGGGGG@GEGGGDCFGFGGECGEGFCFGFGGGDABEGGGGGFFGGGGGGGGGC?FGGGGGGGGGDFCFFFFFGCEG8FD,DEEGDG7CCGGGGFGGGGGGGGGGEFE71:C;FCC::CCFGGGGGGGGGCEEFGGCEEEEG?@<882=8A<7C9EFE:D75CE9=EGGEGGGBGGG*:/9FCFFC>FG?FD>>CFF)7@FGFG3<4=)9FF4*@FF<24=B(29*94447B7
@M04650:207:000000000-C238N:1:1101:15418:14019 1:N:0:19
ACTCCTACGGGAGGCAGCAGTGGGGAATATTGGGCAATGGGGGCAACCCTGACCCAGCGACGCCGCGTGAGTGAAGAAATCCTTCGGGATGTAAAGCTCTGTTGTATGGGAAGAGAAGAAGACGGTACCATACGAGGAAGCCCCGGCAAACTACGTGCCAGCAGCCGCGGTAATACGTAGGGGGCAAGCGTTGTCCGGAATTACTGGGCGTAAAGCGCACGCAGGCGGGCATATAAGTCAGATGTAAAAGGCAGGTGCTTACCATCTGTTTGTCATCTGATACTGTATGCCT
+
GGGGGGGGGGGGGGGGGGGGGGGGGGGGGGGGGGGGGGGGGGGGGGGGGGGGGGGGGGGGGGGGGGGGGGGGGGGGGGGGGFGGGGGGGGGGGGGGGGGGGGFGGGGGGGGGGGGGGGGGGGGGGGGGGGGGGGGGGGGGGGGGGGGGGGGGGGGGGGGGGGGGGGGGGGGGGGFGGGGGGGGGGGGGGGGGGGGGGGGGGCFFGFGGGGEDE=FGGGDGGGGGGGGGGGDG?GGFGGFGF>FFGGGGFGDGGGGFFFFFGFGGFGDDFF?FFFFFBFGFFFGFFB@9AFFF
@M04650:207:000000000-C238N:1:1101:13855:14071 1:N:0:19
ACTCCTACGGGAGGCAGCAGTGGGGAATATTGGACAATGGACCAAAAGTCTGATCCAGCAATTCTGTGTGCACGACGAAGTTTTTCGGAATGTAAAGTGCTTTCAGTTGGGACGAAGAAAGTGACGGTACCAACAGAAGAAGGGGCGGCTAAATACGTGCCAGCAGCCGCGGTAATACGTATGCCCCGAGCGTTATCCGGATTTATTGGGCGTAAAGCGCGTCTAGGTGGTTTAAAAAGTCTGATGTTAAACTGCGGGGCTCAACTCCGTATTGCGTTGGAAACTGTTAGACT
+
GGGGGGGGGGGGGGGGGGGGGGGGGGGGGGGGGGGGGGGGGGGGGGGFGGGGFGGGGGGGGGGGGGGGGGGDFFFGGGGGGGGGGGGGGGGGGGGGGGGGGGGGGGGGGGGGGGGGGGGGGGGGGGGGGGGGGGGGGGGGGGGGGGGGGGGGGGGGGGGGGGGGGGGGGGGGGGGGGGGGGGGGGGGGGGEGGGGGGGGGCCCFGGGGFGGGGGGDFGGGGGGGGGGGGGGGFGGGGD>DFGFFGGGGFGFGGGGBFFFFGFGFFGGFFFFFFF@EFFDFF2CFBFB<2=FFF
@M04650:207:000000000-C238N:1:1101:27195:14076 1:N:0:19
ACTCCTACGGGAGGCAGCAGTGGGGAATATTGCACAATGGGCGAAAGCCTGATGCAGCGACGCCGCGTGAGGGAAGAAGGTTTTCGGATTGTAAACCTCTGTCTTCGAGGACGAAGAAGTGACGGTACTCGAGGAGGAAGCCACGGCTAACTACGTGCCAGCAGCCGCGGTAAAACGTAGGTGGCAAGCGTTGTCCGGAATTACTGGGTGTAAAGGGAGCGCAGGCGGGATGCCAAGTTGGACGTGAAATCTATGGGCTCAACCCATAGCGTGCGTTCAAAACTGGCGTTCTTG
+
GGGGGGGGGGGGGGGGGGGGGGGGGGGGGGGGGGGGGGGGGGGGGGGGGGGGGGGGGGGGGGGGGGGCGGGGGGGGGGGGFGGGGGGGGGGGGGGGGGGGGGGGGGGGGGGGEGGGGGGGGGGGGGGGGGGGGGGGGGGGGGGGGCEGGAFGGGGGGGGGGGGGGGGGGGFEGGGGGGGGGGGGGGGGGGGGGGGCGDCGGCGGGGGGGGGGGGGGGGGGCDGGGGGDGDGGFGGGGFFG:97>CGGGB>DGGGGFFFFFGFGGF:D?F?D;3>EEFBGFF>DFFFFFFEFBFA
@M04650:207:000000000-C238N:1:1101:6094:14093 1:N:0:19
ACTCCTACGGGAGGCAGCAGTGGGGAATATTGCACAATGGGCGCAAGCCTGATGCAGCCATGCCGCGTGTGTGAAGAAGGCCTTCGGGTTGTAAAGCACTTTCAGCGAGGAGGAAGGGTTCGGTGTTAACAGCATCGTTCATTGACGTTACTCGCAGAAGAAGCACCGGCTAACTCCGTGCCAGCAGCCGCGGTAATACGGAGGGTGCAAGCGTTAATCGGAATTACTGGGCGTAAAGCGCACGCAGGCGGTCTGTTAAGTTAGATGTGAAATCCCCGAGCTTAACTTGGGAAC
+
GGGGGGGGGGGGGGGGGGGGGGGGGGGGGGGGGGGGGGGGGGGGGGGGGGGGGGGGGGGGGGGGGGGGGGGGGGGGGGGGGFGGGGGGG@FGGGGGGGGFGGGGGGGGGGGGGGGGGGGFFGGGGGGGGGGGGGGGGDGGGGGGGGGGGGGGGGGGGGGGGGGGGGGGGDGGGGGFGGGGGGGGGGCGGGGGGGGGGGGFGEGGGGDEGDCGGGDGGFFGGCGFGDCGGGGGFGGGG7BGEGFFGGDGDGDDDCGFFFFFGFG7?GGAFFFFFFFF?>DFFFFFFFFFFFFFF:
@M04650:207:000000000-C238N:1:1101:17699:14098 1:N:0:19
ACTCCTACGGGAGGCAGCAGTAGGGAATCTTCGGCAATGGGGGCAACCCTGACCGAGCAACGCCGCGTGAGTGAAGAAGGTTTTCGGATCGTAAAACTCTGTTGTTAGAGAAGAACGTTAAGTAGAGTGGAAAATTACTTAAGTGACGGTATCTAACCAGAAAGGGACGGCTAACTACGTGCCAGCAGCCGCGGTAATACGTAGGTCCCAAGCGTTATCCGGATTTATTGGGCGTAAAGGGAACGCAGGCGGTCTTTTAAGTCTGATGTGAAAGCCTTCGGCTTAACCGGAGT
+
GGGGGGGGGGGGGGGGGGGGGGGGGGGGGGGGGGGGGGGGGGGGGGGGGGGGGGGGGGGGGGGGGGGGGGGGGGGGGGGGGGGGGGGGGGGGGGGGGGGGGGGGGGGGGGGGGGGGGGGFGGGGGGGGGGGGGGGGGGGGGGGGGGGGGGGGGGGGGGGGGGGGGGGGGGGGGGGGGGGGGGGGGGGGGGGGGGGGGGGGGGGGGGGGGGGGGGGGGGGGGGGGGGGGGGGGFGGGGFFGFGFFGGGGDGGGGDGBFFFFGFGGFGGFFFFFFFFFFFGFFFGFFFFA>FD>6
@M04650:207:000000000-C238N:1:1101:10413:14107 1:N:0:19
ACTCCTACGGGAGGCAGCAGTGGGGAATATTGGGCAATGGGGGCAACCCTGACCCAGCGACGCCGCGTGAGTGAGGAAGTCCTTCGGGACGTAAAGCTCTTTTGTACGGGAAGAAGAAGATGACGGTACCGTACGAATAAGCCCCGGCAAACTACGTGCCAGCAGCCGCGGTAATACGTAGGGGGCAAGCGTGGTCCGGAGTTACTGGGCGTAAAGGGCACGCAGGCGGATTTGCAAGTCAGCTGTAAAATACGTCAGCTTAACTGGCGGATGTCGGCTGATACTGCGAGTCT
+
GGGGGGGGGGGGFGGGGGGGFFGGGGGG<FGGFFGGGGGGGDGDGFEGGGGGGGFCGGEGGGGGGGG@CCFGGGGGGGFFCFGGGGGGCEGGGGGGGGGGGGDFGFGFFGGGGDFGGFF8EFGDGDGGGFGFF>BFEGGGGF@FFC*51>7,C9F@FGFCFEFF8F:<BE:CB*4?CFCCECE5:EE;;5CE*:CGGD8E*2*<<A:?CC:187:FGCC:5>8CCECE=78*=CFE>7***:)/9CF>**::FFFF35:B+*7:=F4<>EF>)0*0-1*))5**98617)).6
@M04650:207:000000000-C238N:1:1101:16124:14113 1:N:0:19
ACTCCTACGGGAGGCAGCAGTGGGGAATATTGCGCAATGGACGAAAGTCTGACGCAGCGACGCCGCGTGAGGGATGAAGGCCTTCGGGTCGTAAACCTCTGTCAGGAGGGAAGAACAGCCATGGCGCTAATCAGCCGTGGTCTGACGGTACCTCCAGAGGAAGCACCGGCTAACTCCGTGCCAGCAGCCGCGGTAATACGGAGGGTGCGAGCGTTAATCGGAATCACTGGGCGTAAAGCGCGCGTAGGCGGCATTGTAAGTTGGAGGGGAAATCCCACGGCTCACCCGTGGAAC
+
GGGGGGGGGGGGGGGGGGGGGGGGGGGGGGGGGGGGGGGGGGGGGGGGGGGGGGGGGGGGGGGGGGGGGGGGGGGGGGGGGGGGGGGGGGGGGGGGGGGGGGGGGGGGGGGGGGGGGGGGGGGGGGGGGGGGGGGGGGGGGGFGFGCEGGGGGGGGGGGGGGGGGGGGGGGGGGGGFGGGGGFGGFGGGGGGDEGGGFGGGGGGGGGGGGGEGGGE5CFGGG5CCGGGGGGFEGDEFGFGEGFFD<DGFGC3C)>FFFFFGFDG@GG(7@@FB4<FD:DEFFD=FF)4:>@F<(
@M04650:207:000000000-C238N:1:1101:22663:14153 1:N:0:19
ACTCCTACGGGAGGCAGCAGTGGGGAATATTGCACAATGGGCGAAAGCCTGATGCAGCGACGCCGCGTGAGGGAAGAAGGTTTTCGGATTGTAAACCTCTGTCTTCGAGGACGAAGAAGTGACGGTACTCGAGGAGGAAGCCACGGCTAACTACGTGCCAGCAGCCGCGGTAAAACGTAGGTGGCAAGCGTTGTCCGGAATTACTGGGTGTAAAGGGAGCGCAGGCGGGATGCCAAGTTGGACGTGAAATCTATGGGCTCAACCCATAGCGTGCGTTCAAAACTGGCGTTCTTG
+
GGGGGGGGGGGGGGGGGGGGGGGGGGGGGGGGGGGGGGGGGGGGGGGGGGGGGGGGGGGGGGGGGGGGGGGGGGGGGGGGFGGGGGGGGGGGGGGGGGGGGGGGGGGGGGGGGGGGGGGGGGGGGGGGGGGFGGGGGGGGGGGGGGGGGGGGGGGGGGGGGGGGGGGGGGGGGGGGGGGGGGGGGGGGGGGGGGGGGGGGGGGGGGGGGGGFFGGGGGGGGGGGGGGGGGGGFDFFCCFGFGFDDCFGFGGGGGGFFFFFGFFGBGGFFFF@DFFF?FGFFBFFFFFFFFFFF4
@M04650:207:000000000-C238N:1:1101:26771:14168 1:N:0:19
ACTCCTACGGGAGGCAGCAGTGGGGAATATTGCGCAATGGGCGAAAGCCTGACGCAGCGACGCCGCGTGAGGGATGAAGGTCTTCGGATCGTAAACCTCTGTCAGGAGGGAAGAAGTGTAACGGGAGTAACTGCCTGTTATTTGACGGTACCTCCAAAGGAAGCACCGGCTAACTCCGTGCCAGCAGCCGCGGTAATACGGAGGGTGCAAGCGTTAATCGGAATTACTGGGCGTAAAGCGCATGTAGGCTGTTGTATAAGTCAGGGGTGAAAGCCCACCGCTCAACGGTGGAAC
+
GGGGGGGGGGGGGGGGGGGGGGGGGGGGGGGGGGGGGGGGGGGGGGGGGGGGGGGGGGGGGGGGGGGGGGGGGGGGGGGGGGGGGGGGGGGGGGGGGGGGGGGGGGGGGGGGGGGGGGGGGGGGGGGGGGGGGGGGGGGGGGGGGGGGGGGGGGGGGGGGGGGGGGGGGGGGGGGGGGGGGGGGGGGGGGGGGGGGGGGGGGGGGGGGGGGGGDGGGGFGGGGGGGGGGGGGFGGGGGFGFGFFGGGGFGGGFGGFFFFFGFGGFGGFFFFFFFFF??GFEFDFFFFFFFFFF2
@M04650:207:000000000-C238N:1:1101:16705:14176 1:N:0:19
ACTCCTACGGGAGGCAGCAGTGGGGAATATTGCACAATGGGCGAAAGCCTGATGCAGCGACGCCGCGTGAGGGAAGAAGGTTTTCGGATTGTAAACCTCTGTCTTCGAGGACGAAGAAGTGACGGTACTCGAGGAGGAAGCCACGGCTAACTACGTGCCAGCAGCCGCGGTAAAACGTAGGTGGCAAGCGTTGTCCGGAATTACTGGGTGTAAAGCGCACGCAGGCGGTCTGTTAAGTCAGATGTGAAATCCCCGAGCTTAACTTGGGAACTGCATTTGAAACTGGCAGGCT
+
GGGGGGGGGGGGGGGGGGGGGGGGGGGGGGGGGGGGGGGGGGGGGGGGGGGGGGGGGGGGGGGGGGGGGGGGGGGGGGGGGGGGGGGGGGGGGGGGGGGGGGGGGGGGGGGGGGGGGGFGGGGGGGGGGGGCFGGGGGGGGGGGGCEGGGGGGGGGGGGGGGGGGGGGGGGGGFGGGGGGGFFGGGGGGGGGGGGGGGDGGGGGFGGGGGGGGGGGGGDDGGGCED:=GGGGFGGG=*/:?:BFFFGGFGGF*><7@EFF?@FFFFGF@FFFFFFFDFGF?FF?FF>:2)<3
@M04650:207:000000000-C238N:1:1101:19131:14201 1:N:0:19
ACTCCTACGGGAGGCAGCAGTGGGGAATCTTCCGCAATGGACGAAAGTCTGACGGAGCGACGCCGCGTGGGTGAAGAAGGCCTTAGGGTCGTAAAGCCCTGTCATTAGGGACGAATGGTAGATGGAGTAATATGTCATCTATTTGACGGTACCTAAGGAGGAAGCCCCGGCTAACTACGTGCCAGCAGCCGCGGTAATACGTAGGGGGCGAGCGTTGTCCGGAATCATTGGGCGTAAAGGGCGCGTAGGCGGGAATACAAGTCGGTGTTTAAAGTTCAGGGCTCAACCCTGTG
+
GGGGGGGGGGGGGGG7EGGGGGGGGGGGGGGGGGGGGGGGFGGGGGGGGGGGGGGGGGGGGGGGGGGGGDGEGGGGGGGGGGGGGGGGGGGGGGGGGFGGGGGGGGGGGGGGGGGGGGGGGGGGFFGGGGGCGGGGGFGGFGGGGGGGGGGGGGGGGGGGGGGGGGGGGGGGGCGGGFGFGGGGGFGGGFGGGGGEEGGGGGGGGCDEEEEGGEEGEGFCEGC=EFGGGGGGFGDGDFFGFCFFGDGGFGGGGGDFF?FFFBC/7D*4)?@49*8=)4>FF?9@?4???FF::
@M04650:207:000000000-C238N:1:1101:22131:14268 1:N:0:19
ACTCCTACGGGAGGCAGCAGTGGGGAATATTGCACAATGGGGGAAACCCTGATGCAGCGACGCCGCGTGAGTGAAGAAGTATTTCGGTATGTAAAGCTCTATCAGCAGGGAAGAAAATGACGGTACCTGACTAAGAAGCCCCGGCTAACTACGTGCCAGCAGCCGCGGTAATACGTAGGGGGCAAGCGTTATCCGGATTTACTGGGTGTAAAGGGAGCGTAGACGGAACAGCAAGTCTGATGTGAAAGGCAGGGGCTCAACCCCTGGACTGCATTGGAAACTGTTGATCTGG
+
GGGGGGGGGGGEGGGGGGGGGGGGGGGGGGGGGGGGGGGGGGGGGGGGGGGGGGGGGGGGGGGGGGGGGGGGGGGGGGGGFGGGGGGGGGGGGGFGGGGGGGGGFGGGGGGGCFFGGGBGGEGGGGGGGGGGGGFGGGFGGGGGGGGGGFFEFGGGGGGGGGGGGGGGGDGGGGDBCGGGGGEGGGGGGECFGGGDGDGGGGGGGGGGGGGGGG>55CGGDDEFGEGDEGDGFGGEFGFDFGFFGGFF>FGD3DGE3>F@FFDCFGGFF?FFFF8?7):?FBGFFFFFBFF)
@M04650:207:000000000-C238N:1:1101:7985:14284 1:N:0:19
ACTCCTACGGGAGGCAGCAGTGGGGAATATTGCACAATGGGCGAAAGCCTGATGCAGCGACGCCGCGTGAGGGAAGAAGGTTTTCGGATTGTAAACCTCTGTCTTCGAGGACGAAGAAGTGACGGTACTCGAGGAGGAAGCCACGGCTAACTACGTGCCAGCAGCCGCGGTAAAACGTAGGTGGCAAGCGTTGTCCGGAATTACTGGGTGTAAAGGGAGCGCAGGCGGGATGCCAAGTTGGACGTGAAATCTATGGGCTCAACCCATAGCGTGCGTTCAAAAATGGCGTGCTTG
+
GGGGGGGGGGGGGGGGGGFFFGGGGGGGGGGGGGGGGGGGGCFGGGGGGGGGGGGGGGGCFGGGGGGGGEGGEGGGGGGGFGGGGGGFGEGGGGGGGGFGGGGGGGFDGGGGGGGGGGDFGGFEFECGGGGGGGGEGGDCFA<FEGDFGGGGGGG,>@FGGGGGGFGGGGEEGGFGG7CCCBCCCFEGG>EEGEFGCEGCGG7:9EGGGGECC9@FEDDDGGGGGGGGGDCE:+7<>F?7;*)0**9>BF7FCCF):F@FEFGGEC*869@5)7@<:?GFFB*7=6@0<)86A<
@M04650:207:000000000-C238N:1:1101:13834:14296 1:N:0:19
ACTCCTACGGGAGGCAGCAGTGGGGAATATTGCGCAATGGGCGAAAGCCTGACGCAGCGACGCCGCGTGAGGGATGAAGGTCTTCGGATCGTAAACCTCTGTCAGGAGGGAAGAAGTGTAATGGGAGTAACTGCCTGTTATTTGACGGTACCTCCAAAGGAAGCACCGGCTAACTCCGTGCCAGCAGCCGCGGTAATACGGAGGGTGCAAGCGTTAATCGGAATTACTGGGCGTAAAGCGCATGTAGGCTGTTGTATAAGTCAGAAGTGAAAGCCCACGGCTCACCCGTGGAAC
+
GGGGGGGGGGGGGGGGGGGGGGGGGGGGGGGGGGGGGGGGGGGGGGGGGGGGGGGGGGGGGGGGGGGGGGGGGGGGGGGGGGGGGGGGGGGGGGGGGGGGGGGGGGFGGGGGGGGGGGGGGGGGGGGGGGGGGGGGGGGGGGGGGGGGGGGGGGGGGGGGGGGGGGGGGGGGGGGGGGGGGGGGGGGGGGGGGGGGGGGGGGGGGGGGGGGGGGGGGGGGGGGGGGGGGGGGFGGGGGFGFGFFGGGGFDFGGDGFFF=*<BGFFCFFFFFFFFFF?BDFFBGFFFFFFFFBF:
@M04650:207:000000000-C238N:1:1101:27994:14302 1:N:0:19
ACTCCTACGGGAGGCAGCAGTGGGGAATATTGGGCAATGGGGGGAACCCTGACCCAGCGACGCCGCGTGAGTGAAGAAATCCTTCGGGATGTAAAGCTCTGTTGTATGGGAAGAGAAGCAGACGGTACCATACGAGGAAGCCCCGGCAAACTACGTGCCAGCAGCCGCGGTAATACGTAGGGGGCAAGCGTTGTCCGGAATTACTGGGCGTAAAGCGCACGCAGGCGGGTTTATAAGTCAGATGTAAAAGGCAGGTGCTTACCATCTGTTTGTCATCTGATACTGTAAGCCT
+
GGFGGGGGGGGGGGGGGGGGGGGGGGGGGGGGGGGGGGGGGGGGEGGGGGGGGGGGGGGFGGDGGGGGECGGGGGGDGGGG@FGCGGGGGCGGCGGGGGGGGF>FEFFGGDGEFGGGGGGGFGEGGGGGGGGGGGGCCFGGFGGDGGGGGGGGGGGGGGGGGGGGGGGGGCCEGGGGGGGGDDGGGGF>EGGGGGGG>EGGGGGGGDGGGGGEGFFGGGGDGGCCEEGGDC5@FCFGGFGFFFFGGGGFF<FDGGFFFFFGFGGFGGFFFFFFFFFB<FFF>FFFF?>>=@?
@M04650:207:000000000-C238N:1:1101:14331:14302 1:N:0:19
ACTCCTACGGGAGGCAGCAGTGGGGAATATTGGACAATGGACCAAAAGTCTGATCCAGCAATTCTGTGTGCACGACGAAGTTTTTCGGAATGTAAAGTGCTTTCAGTTGGGACGAAGAAAGTGACGGTACCAACAGAAGAAGGGGCGGCTAAATACGTGCCAGCAGCCGCGGTAATACGTATGCCCCGAGCGTTATCCGGATTTATTGGGCGTAAAGCGCGTCTAGGTGGTTTAAAAAGTCTGATGTTAAACTGCGGGGCTCAACTCCGTATTGCGTTGGAAACTGTTAGACT
+
GGGGGGGGGGGGGGGGGGGGGGGGGGGGGGGGGGGGGGGGGGGGGGGGGGGGGGGGGGGGGGGGGGGGGGGGGGGGGGGGGGGGGGGGGGGGGGGGGGGGGGGGGGGGGGGGGGFGGGGGGGGGGGGGGGGGGGGGGGGGGGGGGGGGGGGGGGGGGGGGGGGGGGGGGGGGGGGGGGGGGGGGGGGGGGGGGGEGFGGGG8EGGGGDFGGGGGGGGGGGGGGGGGGGGGGG@GGGFFFGFGFFGGGFFGGGC7CDBEEFGFGGFGC?FFFFFFFFB:DFFFGFFF?<AFFAA
@M04650:207:000000000-C238N:1:1101:16359:14321 1:N:0:19
ACTCCTACGGGAGGCAGCAGTGGGGAATATTGCACAATGGGCGCAAGCCTGATGCAGCCATGCCGCGTGTATGAAGAAGGCCTTCGGGTTGTAAAGTACTTTCAGCGAGGAGGAAGGTGTTGTGGTTAATAACCACAGCAATTGACGTTACTCGCAGAAGAAGCACCGGCTAACTCCGTGCCAGCAGCCGCGGTAATACGGAGGGTGCAAGCGTTAATCGGAATTACTGGGCGTAAAGCGCACGCAGGCGGTTTGTTAAGTCTGATGTGAAATCCCCGGGCTTAACCTGGGAAC
+
GGGGGGGGGGGGGGGGGGGGGDGGGGGG9FGCFGGGGGGG@FGGGGGFGGGGGGAGGGDGDGGGGGGFFB=FGGGGGGGGCEFGGGGEGEGGGGGGA?FG<FD<D<F7>FGCFGGGGFFF7ABFCE?<FD?<=<=F=>@CFGGGGGG:FFFFGD@C:FACFGGDGGGGGGGGGGGDGGGGGGGGGGGGGGGGGEGGGGGGEGGGGBEEGGGGGEGDE:CDCD=GGGGGFGGGDGGGGGFG)1<>CGGGFGG//79>5FFFGB*:7FGDFFFF44?F06CBF(*)97F97FFF?4
@M04650:207:000000000-C238N:1:1101:19155:14327 1:N:0:19
ACTCCTACGGGAGGCAGCAGTGGGGAATTTTGCGCAATGGGCGAAAGCCTGACGCAGCAACGCCGCGTGCGGGATGACGGCCTTCGGGTTGTAAACCGCTTTCAGCAGGGATGATAATGACAGTACCTGCAGAAGAAGCTCCGGCTAACTACGTGCCAGCAGCCGCGGTAATACGTAGGGAGCAAGCGTTATCCGGATTTATTGGGCGTAAAGCGCGCGTAGGCGGTTTGTTAAGCGGAATCTCTAATCTGAGGGCTCAACCCCCAGCCGGATTCCGAACTGGCAGACTCGAGT
+
GGGGGGGGGGGGGGGGGGGGGGGGGGGGGGGGGGGGGGGGGGGGGGGGGGGGGGGGEGGGGGGGGGGGGGGGGGGGGGGGGGDCGGGGGGGGGFGGGGGGGGGGGGGGGGGGGGGGGGGGGGGGGGGGGGGCFGGGGGGGGGGGGGGGGGGGGGGGGGGGG>FGGGGGGGGGGGGGGGGGGGGGGGGDGGGGFGEG8EGGGGGGGGGGGGGGFGGGCGGG=CDGGEEEGDGGFGGGGGBGFFF*?>FFFD7*?FG>)7?6?797BDC?F5BBFFFFFF*<F?G>:538?F@((,
@M04650:207:000000000-C238N:1:1101:19086:14350 1:N:0:19
ACTCCTACGGGAGGCAGCAGTGGGGAATATTGGGCAATGGGGGAAACCCTGACCCAGCAACGCCGCGTGAAGGAAGAAGGCTTTCGGGTTGTAAACTTCTTTGACCAGGGAAGAAAAAAATGACGGTACCTGGAAAACAAGCCACGGCTAACTACGTGCCAGCAGCCGCGGTAATACGTAGGTGGCAAGCGTTATCCGGATTTACTGGGTGTAAAGGGCGTGTAGGCGGGCATGCAAGTCAGATGTGAAATATCGAGGCTTAACCTCGAGGGGTCATTTGAAACTGCATGTCTT
+
GGGGGGGGGGGGGGGGGGGGGGGGGGGGGGGGGGGGGGGGGGGGGGGGGGGGGGGGGGGGGGGGGGGGGGGGGGGGGGGGGGGGGGGGGGGGGGGGGGGGGGGGGGGGGGGGGGGGGGGGGGGGGGGGGGGGGGGGGGGGGGGGGGGGGGGGGGGGGGGGGGGGGGGGGGGGGGGGGGGGGGGGGGGGGGGGGGGGGGGDCEFGGGGGGGGGFGGGGGGGGGGGGCFGGGGGFGGGGGFGFGFFGGGGFGGGGGGFFFFFGFGGFGGFFFF:BBB@<DGFFFGFFFFAFFFFFB
@M04650:207:000000000-C238N:1:1101:18348:14380 1:N:0:19
ACTCCTACGGGAGGCAGCAGTGGGGAATATTGGGCAATGGGGGAAACCCTGATGCAGCGACGCCGTGTGAAGGATGAAGTATTTCGGTATGTAAACTTCTATCAGCAGGGAAGAAAATGACGGTACCTGACTAAGAAGCCCCGGCTAATTACGTGCCAGCAGCCGCGGTAATACGTAAGGGGCAAGCGTTATCCGGATTTACTGGGTGTAAAGGGAGCGTAGACGGCTGTGTAAGTCAGATGTGAAAACTTGGGGCTCAACCCCAAGAGTGCATTTGAAACTATGCAGCTAG
+
GGGGGGGGGGGGGGGGGGGGGGGGGGGGGGGGGGGGGGGGGGGGGGGGGGGGGGGGGGGGGGGGGGGGGGGGGGGGGGGGGGGGGGGGGGGGGGGGGGGGGGGGGGGGGGGGGGGGGGGGGGGGGGGGGGGGGGGGGGGGGGGGGGGGGGGGGGGGGGGGGGGGGGGGGGGGCGGGGGGGGGGGGGGGGGGGGGGGEGGGGGGGGGGGGGGGGGDFGGGDCDEGGGGGGDFEFGDGGFF7@GFFFFGFFGGFGGD:BFFF6FDGECGFFFFB?FFFAF7=BDGFFBBBB?@?
@M04650:207:000000000-C238N:1:1101:12108:14416 1:N:0:19
ACTCCTACGGGAGGCAGCAGTGGGGAATATTGGGCAATGGGGGAAACCCTGACCCAGCGACGCCGCGTGAGTGAAGAAATCCTTCGGGATGTAAAGCTCTGTTGTATGGGAAGAGAAGAAGACGGTACCATACGAGGAAGCCCCGGCAAACTACGTGCCAGCAGCCGCGGTAATACGTAGGGGGCAAGCGTTGTCCGGAATTACTGGGCGTAAAGCGCACGCAGGCGGGCATATAAGTCAGATGTAAAAGGCAGGTGCTTACCATCTGTTTGTCATCTGATACTGTGTGCCT
+
GGGGGGGGGGGGGGGGGGGGGGGGGGGGGGGGGGGGGGGGGGGGGGGGGGGGGGGGGGGGGGGGGGGGGGGGGGGGGGFFGGGGGGGGGGGGGGGGGGFGGGFFGGGGGGGGGGGGGGGGGGGGGGGGGGGGGGGGGGGGGGGGGGGGGGGGGGGGGGGGGGGGGDGGGGGDEFGGGGGGGGGGGGGGGGGGGGGGGGGGGF?FFGGGGGGGGGGGGGGGGGGGGGGGGGGGFGGFGGBGFFFFFGGGFGGGGGGFFF?BFFGGFGC<@F4FFFFFFFGFFFGFF==A:FFA
@M04650:207:000000000-C238N:1:1101:29285:14420 1:N:0:19
ACTCCTACGGGAGGCAGCAGTGGGGAATATTGGGCAATGGGGGAAACCCTGACCCAGCAACGCCGCGTGAAGGAAGAAGGCTTTCGGGTTGTAAACTTCTTTGACCAGGGAAGAAAAAAATGACGGTACCTGGAAAACAAGCCACGGCTAACTACGTGCCAGCAGCCGCGGTAATACGTAGGTGGCAAGCGTTATCCGGATTTACTGGGTGTAAAGGGCGTGTAGGCGGGCATGCAAGTCAGATGTGAAATATCGAGGCTTAACCTCGAGGGGTCATTTGAAACTGCATGTCTT
+
GGGFGGGGGGGGGGGGGGGG6FGGGGGGGGGGGFGGGGGGGGGGGGGGGGGGGGGGGGGGGGGGGGGGGGFGGGGGGGGGGGGGGGGGGGGGGGGGGFGGGGGGGGGGGGGGGGGGGGGGGGGGGGGGGGGGFDFGGGGGGGGGGGCEF@AEGGGGGGGGGGGGGFGGGGGGGGGGFFFGGGGGGFGDGGEGGGGGGGGG>EFFFGGGGGGGGGGGCGGGGDEFGGGGGGGEFGGFFGFGFG6BFFD7@GGGGGGFFFB5F?GF?*>?3>EFFFF5AA786<GB=FF2<@?A<:
@M04650:207:000000000-C238N:1:1101:6530:14429 1:N:0:19
ACTCCTACGGGAGGCAGCAGTGGGGGATATTGCACAATGGGGGAAACCCTGATGCAGCGACGCCGCGTGAGGGAAGAAGGTTTTCGGATTGTAAACCTCTGTCCTCAGTGAAGATAATGACGGTAACTGAGGAGGAAGCCACGGCTAACTACGTGCCAGCAGCCGCGGTAATACGTAGGTGGCAAGCGTTGTCCGGAATTACTGGGTGTAAAGGGAGCGTAGGCGGGACGTCTAGTTGAATGTGAAATCTATGGGCTCAACCCATAAACTGCGTTCAAAACTGACGTTCTTG
+
FGGGFFFGGGGGGGGGGGCFCFCFGGGGGGGGGAFGGGGGGGGGGGGAFGGD@@FGGG@FGGGGFGEFGGG8FGEFGGGGB<FFGFFGEGGGGDC9,BFFGGEGCGGGGGGGGGGGGGGGGGGGFGGGGAFGGD7FCG@FFGGGGGGGGGGGEGFGGFFGGGGGCC8CFDE,@CFGFGG<C8CCFGGDGGDEGGGDG5CGGGGGGGFGGDGGD7E553CGCDGGGGG*7DC*)*;FGGFG7DFFDGF7@FFFG<DFF@FF6@537C4:*9=F>7D>(6FF>:>?47:(,77>
@M04650:207:000000000-C238N:1:1101:22591:14434 1:N:0:19
ACTCCTACGGGAGGCAGCAGTGGGGAATATTGGACAATGGGCGCAAGCCTGATCCAGCCATACCGCGTGGGTGAAGAAGGCCTTCGGGTTGTAAAGCCCTTTTGTTGGGAAAGAAATCCAGCTGGTTAATACCCGGTTGGGATGACGGTACCCAAAGAATAAGCACCGGCTAACTTCGTGCCAGCAGCCGCGGTAAGACAGAGGATGCAAGCGTTATCCGGAATGATTGGGCGTAAAGCGTCTGTAGGTGGCTTTTCAAGTCCGCCGTCAAATCCCAGGGCTCAACCCTGGAC
+
GGGGGGGGGGGGGGGGGGGGGGGGGGGGGGGGGGGGGGGGGGGGGGGGGGGGGGGGGGGGGGGGGGGGGGGGGGGGGGGGGGGFGGGGFGGGGGGGGGGGGGGGGGGGGGGGGGGGGGFGGGGGGGFGGGGGGFGGGGFFGFGGGGGGGFGFGG7>FFGGGGGGFFGGGGGGGGGGGDGGGGGGGGGGGGGGGGGGGGGDGGFFGGGGFCGGGGGGGGGGGGGGGFGGGGGGFGGDGGBD5CEF77C7=CGGGGGFFFFFGFGGFGGFF>DF?FFFBFGFF?GFFFF:?FF?B
@M04650:207:000000000-C238N:1:1101:29168:14444 1:N:0:19
ACTCCTACGGGAGGCAGCAGTGGGGGATATTGCACAATGGGGGAAACCCTGATGCAGCGATGCCGCGTGAGGGAAGAAGGTTTTCGGATTGTAAACCTCTGTCTTCAGGGACGATAATGACGGTACCTGAGGAGGAAGCTCCGGCTAACTACGTGCCAGCAGCCGCGGTAATACGTAGGGAGCAAGCGTTGTCCGGAATTACTGGGTGTAAAGGGAGCGTAGGCGGGACTGCAAGTTGAATGTGAAATCTATGGGCTCAACCCATAAACTGCGTTCAAAACTGCAGTTCTTGAT
+
GGGGGGGGGGGGGGGGGGGGGGGGGGGGGGGGGGGGGGGGGGGGGGGGGGGGGGGGGGGGGGGGGGGGGGGGGGGGGGGGGGGGGGGGGGGGGGGGGGGGGGGGGGGGCGGGGDGGGGGGGGGGGGGGGGGGGGGGGGGGGGGGGGGGGGGGGGGGGGFFCGGGDGGGCEFFGGGGFGGGGGGGFGGGGGGGGGGGGGGGGFGGGGGGGGGGGGGGGGGGGG5EGGGGDFFGFGGGGG4*9FFFCFGFFGCCC4D:>>@@:@GGF<FAFFFFFFFF7AFFF??F=FFB<6@:))
@M04650:207:000000000-C238N:1:1101:14790:14445 1:N:0:19
ACTCCTACGGGAGGCAGCAGTAAGGAATATTGGTCAATGGACGCAAGTCTGAACCAGCCATGCCGCGTGAAGGATGAAGGTCCTCTGGATTGTAAACTTCTTTTATAGGGGGCGAAAAAAGGGTTTTCTAACTCACTTGACAGTACCCTATGAATAAGCACCGGCTAACTCCGTGCCAGCAGCCGCGGTAATACGGAGGGTGCAAGCGTTATCCGGATTCACTGGGTTTAAAGGGGGCGTAGGCGGGGAGGTAAGTCAGAGGTGAAATCCTGGAGCTTAACTCCAGAACTGCCT
+
GFGGGGGGEGGGGGGGGGGGEFGFFFGFGGFGGGGGGFFCFGGGGEGGFFFGCGGFGGGGGGGGGGEGGGGGGGGG?FFGFEFFEGGCGGGGDGEAFGFGGGGGFGGGGGGGGGDGGCGEGGC=BFGGGGGGFGGGGGGGGGGGGGGGGGCGGFGGGGGGGGGEGGGGGGGEGBEC@DFFFGGGGGGGEECFGGGEEEC8:;EGCFGGGGGFG9CE7C<FDF9FGG*:CFF7=CD*9DBD>DEFGC7)5CDDCG4*9=4*3>F<F4C>F?6B)7:>??G*9<F496?:7=F2<<
@M04650:207:000000000-C238N:1:1101:11948:14451 1:N:0:19
ACTCCTACGGGAGGCAGCAGTGGGGAATATTGGACAATGGACCAAAAGTCTGATCCAGCAATTCTGTGTGCACGACGAAGTTTTTCGGAATGTAAAGTGCTTTCAGTTGGGACGAAGAAAGTGACGGTACCAACAGAAGAAGGGGCGGCTAAATACGTGCCAGCAGCCGCGGTAATACGTATGCCCCGAGCGTTATCCGGATTTATTGGGCGTAAAGCGCGTCTAGGTGGTTTAAAAAGTCTGATGTTAAACTGCGGGGCTCAACTCCGTATTGCGTTGGAAACTGTTAGACT
+
GGGGGGGGGGGGGGGGGGGGGGGGGGGGGGGGGGGGGGGGGGGGGGGGGGGGGGGGGGGGGGGGGGGGGGGCFGGGGGGGGGGGGGGGGGGGGGGGFGGGGGGGGGGGGGGGGGGGGGGGGFGGGGGGGGGGGGGGGGGGGGGGGGGGGDFGGGGGGCFGGGGGGFGGGGGGGGGGGGGGGGGGGGGGGGGGGGGGGGGGGCEFGGGGGGGGGEEGGGGDGGGGGGGGGGE5>FGFGGFFBFF?CFFGFGGFCDGBEFFF5@GGFGGFF>FFFFFFF?D>?BFFFFFFFF=<4
@M04650:207:000000000-C238N:1:1101:20140:14486 1:N:0:19
ACTCCTACGGGAGGCAGCAGTGGGGAATATTGGACAATGGGCGCAAGCCTGATCCAGCCATGCCGCGTGAGTGATGAAGGCCTTAGGGTTGTAAAGCTCTTTCGGCGGGGACGATAATGACGGTACCCGCAGAAGAAGCCCCGGCTAACTTCGTGCCAGCAGCCGCGGTAATACGAAGGGGGCTAGCGTTGCTCGGAATCACTGGGCGTAAAGGGCGCGTAGGCGGCCGTATAAGTCGGGGGTGAAAGCCTGTGGCTCGACCACAGAATTGCCTTCGATACTGTATGGCTAG
+
GGGGGGGGGGGGGGGGGGGGGGGGGGGGGGGGGGGGGGGGGGGGGGGGGGGGGGGGGGGGGGGGGGGGGGGGGGGGGGGGGGGGGGGGGGGGGGGGGGGGGGGGGGGGGGGGGGGGGGGGGGGGGGGGGGGGEGGGGGGGGGGGGGGGGGGGGGGGGGGGGGGGGGGGGGGGGGGFGGGGGGGGGGGGEGGGGGGGGGGGGGGGGGGGGGGGGGGGGGGGGGGGGGGGGGEFFGGGGG>DEGFFGGGGFCGGFGFFFF3>GFGGFGGBFFFFFFFFB4:5;A7*/@F??FF?
@M04650:207:000000000-C238N:1:1101:27705:14493 1:N:0:19
ACTCCTACGGGAGGCAGCAGTGCTGAATTATTCGCCAATGCGCGAAAGCGTGACGGTGCGACGCCGCGTGCGGGACGAAGGCCTTCGGGTTGTAAACCGCTGTCAGGGGATAGAAAACCATAATGGTTAATAGCCATTATGCTGATCATCCCCAAAGGAAGCACAGGCTAATCTCGTGCCAGCAGCCGCGGTAATACGAGATGTGCGAGCGTTGTTCGGAATCACTGGGCATAAAGGGTGCGTAGGCGGTGCGCCAAGTCGGATGTGAAATCCCTTCGCTTAACGGAGGAACTG
+
GGGGGGGGGGGGGGGGGGGGGGGGGGGGGGGGGGGGGGGGGGGGGGGGGGGGGGGGGGGGGGGGGGGGGEGGGGGGGGGGGGGGFGFGGGGGGGGGGGGGGGGGGGGFGGGGGGGGGGGGGGGGGGGFGGGGGGGGGGGGGGGFG@FGGGGGGGGGGGGGGGGGGGGGGGGGGGGGGGGGGGGGGGGGGGGEEGGGFGFEGGGGGGGGDGGEGGGGGGGD5CCFGGGGGGFGFGGGGGFGFGFFDGGGFGGGGGG>>FFFGECDEGGFFFFFF@FFFFGF@:CFEFF033>:??
@M04650:207:000000000-C238N:1:1101:13026:14504 1:N:0:19
ACTCCTACGGGAGGCAGCAGTGGGGAATCTTCCGCAATGGACGAAAGTCTGACGGAGCGACGCCGCGTGGGTGAAGAAGGCCTTAGGGTCGTAAAGCCCTGTCATTAGGGACGAATGGTAGATGGAGTAATATGTCATCTATTTGACGGTACCTAAGGAGGAAGCCCCGGCTAACTACGTGCCAGCAGCCGCGGTAATACGTAGGGGGCGAGCGTTGTCCGGAATCATTGGGCGTAAAGGGCGCGTAGGCGGGAATACAAGTCTGTTTTTAAAGTTCAGGGCTCAACCCTGTGG
+
GGGGGGGGGGGGGGGGGGGGGGGGGGGGGGGGGGGGGGGGGGGEGGGGGGGGGGDGDGGGGGGGGGGGGGGGGGGGGGGGGGGGGGGGGGGGGGGGGGGGGGGGGGFGCFGGGGGGFGGGGGGGGGGGGGGGGCGFCGGGFFFGGDG+BFFGGDFDGFGGC::2>FF>>CDGGFGGGGGGFGGGGGG>7BEGDCE5CBCCCGGGGGGGGDGGGGGGEG7FGG5CEFFFFGCEFECE<7*:5DB:DGDDBFDDG)95=F4=9@CDFFFDFFF:?468-679)(57=@F7:)>.)(
@M04650:207:000000000-C238N:1:1101:18144:14505 1:N:0:19
ACTCCTACGGGAGGCAGCAGTGGGGAATTTTGGACAATGGGGGAAACCCTGATCCAGCCATGCCGCGTGCAGGAAGAAGGCCTTCGGGTTGTAAACTGCTTTTGTTAGGGAAGAAATCCTAATTGCTAATACCAGTTGGGGATGACGGTACCTAAAGAATAAGCACCGGCTAACTACGTGCCAGCAGCCGCGGTAATACGTAGGGTGCGAGCGTTAATCGGAATTACTGGGCGTAAAGCGTGCGCAGGCGGTTTTGTAAGACCGATGTGAAATCCCCGGGCTTAACCTGGGAAC
+
GGGGGGGGGGGGGGGGGGGGGGGGGGGGGGGGGGGGGGGGGGGGGGGGGGGGGGGGGGGGGGGGGGGGGDGGGGGGGGGGGGGGGGGGGGGGGGGGGGGGGGGGGGGGGGGGGGGGGGGGGGGGGGGGGGGFGGGGGGGGGGGGGGGGGGGGGGGFFGGGGGGGGGGGGGGGGGGGGGGGGGGGGGGGGGGGDGGGGGGGG?FGGGGEGGGGGEGGGGGGGGGGGGGGGGGGFGGGFGFGFGFFGGDDEGGGDDGFFFFFGFGGFGGFFFFFFFFFFFGFFFG@FFFFFFFFF(
@M04650:207:000000000-C238N:1:1101:21622:14520 1:N:0:19
ACTCCTACGGGAGGCAGCAGTGGGGAATATTGCACAATGGGCGAAAGCCTGATGCAGCGACGCCGCGTGAGGGAAGAAGGTTTTCGGATTGTAAACCTCTGTCTTCGAGGACGAAGAAGTGACGGTACTCGAGGAGGAAGCCACGGCTAACTACGTGCCAGCAGCCGCGGTAAAACGTAGGTGGCAAGCGTTGTCCGGAATTACTGGGTGTAAAGGGAGCGCAGGCGGGATGCCAAGTTGGACGTGAAATCTATGGGCTCAACCCATAGCGTGCGTTCAAAACTGGCGTTCTTG
+
GGGGGGGGGGGGGGGGGGGGGGGGGGGGGGGGGGGGGGGGGGGGGGGGGGGGGGGGGGGGGGGGGGGGGGGGGGGGGGGGGGGGGGGGGGGGGGGGGGGGGGGGGGGGGGGGGGGGGGGGGGGGGGGGGGGGGGGGGEGGGGGGGGGGGGGGGGGGGGGGGGGGGGGGGGGGEGGGGGGGGGGGGGFGGGGGGGGGGGGGGGGGGGGEFGEGGGGGGGGGGGGGDGGGGDGGFGGGGGFGF6FEGGFGFCGGGGFF@F4@EFGGFDFBFFE>;BB@?BC4BAGF=4FFFFF?A4
@M04650:207:000000000-C238N:1:1101:25559:14580 1:N:0:19
ACTCCTACGGGAGGCAGCAGTGGGGAATATTGCACAATGGGGGAAACCCTGATGCAGCGACGCCGCGTGAGCGAAGAAGTATTTCGGTATGTAAAGTTCTATCAGCAGGGAAGAAAATGACGGTACCTGACTAAGAAGCCCCGGCTAACTACGTGCCAGCAGCCGCGGTAATACGTAGGGGGCAAGCGTTATCCGGATTTACTGGGTGTAAAGGGAGCGTAGACGGCATGGTAAGTTTGAAGTGAAATCCCAGGGCTCAACCCTGGGACTGCTTTGAAAACTATCAAGCTAG
+
GGGGGGGGGGGGGGGGGGGGGGGGGGGGGGGGGGGGGGGGGGGGGGGGGGGGGGGGGGGGGGGGGGGGGGGGGGGGGGGGGGGGGGGGGGGGGGGGGGGGGGGGGGGGGGGGGGGGGGGGGGGGGGGGGGGGGGGGGGGGGGGGGGGGGGGGGGGGGGGGGGGGGGGGGGGGGGGGGGGDGGGGGGGG:EGGGGGGGGGGGGGGGGGGEGEFCGGGGGGGGGDGGGGGGDGGFGGFGFFGFGFFGGGGF6FGGGG@FFFFGFDGFGC0;FFFFFFFF<GFFFGFFFFFF??<
@M04650:207:000000000-C238N:1:1101:4665:14639 1:N:0:19
ACTCCTACGGGAGGCAGCAGTGGGGAATATTGCACAATGGGCGAAAGCCTGATGCAGCGACGCCGCGTGAGGGAAGAAGGTTTTCGGATTGTAAACCTCTGTCTTCGAGGACGAAGAAGTGACGGTACTCGAGGAGGAAGCCACGGCTAACTACGTGCCAGCAGCCGCGGTAAAACGTAGGTGGCAAGCGTTGTCCGGAATTACTGGGTGTAAAGGGAGCGCAGGCGGGATGCCAAGTTGGACGTGAAATCTATGGGCTCAACCCATAGCGTGCGTTCAAAACTGGCTTTCTTG
+
GGGGGGGGGGGGGGGGGGGGGGGGGGGGGGGFGAEGGGGGGGGGGGGGGGGGGGGGGGGDGGGGGGGGGDGGGGGGGGGGGGGGGGGEGGGGGGEGGGGGGGGGGGFADGF@FGGGGGEF5B?F7=<BFGGFGE7CEGGGGFFGGEG7FGGGGFCC>7C9BFG7DFGGGG*:FGCGEBFFEGGG7EFBFEEEEGGGGDGGF6<<CFGG?C:<C:@@C*7DEGEGE5EECC8:<CGFCGFGFGFEGDGGF7C7CCC)7:5)<64CEG:()47;.757:3>F?3CF=65((0*6))
@M04650:207:000000000-C238N:1:1101:22703:14643 1:N:0:19
ACTCCTACGGGAGGCAGCAGTGGGGAATATTGGGCAATGGGGGCAACCCTGACCCAGCGACGCCGCGTGAGTGAGGAAGTCCTTCGGGACGTAAAGCTCTTTTGTACGGGAAGAAGAAGATGACGGTACCGTACGAATAAGCCCCGGCAAACTACGTGCCAGCAGCCGCGGTAATACGTAGGGGGCAAGCGTTGTCCGGAATTACTGGGCGTAAAGGGCACGCAGGCGGAATGGTAAGTTGAATGTGAAAACTATGGGCTCAACCCATAGACTGCGTTCAAAACTACTGTTCTT
+
GGGGGGGGGGGGGGGGGGGGGGGGGGGGGGGGGGGGGGGGGGGGGGGGGGGGGGGGGGGGGGGGGGGGGGGGGGGGGGGGGGGGGGGGEGGGGGGGGGGGGGGGGGGGGGGDFFGGGGGGGGGGGGGGGGGGGGGGGGGGGGGGGGGGGGGGGGGGGGGGGGGGGGGGGGGGGGGGGGGGGGGGGGGGFGGGGGGGGGDGGGG7FGFGGGGEGGGDFGGGGGGCCCEEGDEGFGGGGGFGFGBFGGCGFGFGGGGFFFFFGFGGFGC<FFFFFFFFFFGFFB>FFFFFFFF<DA
@M04650:207:000000000-C238N:1:1101:26664:14648 1:N:0:19
ACTCCTACGGGAGGCAGCAGTGGGGAATTTTCCGCAATGGGCGAAAGCCTGACGGAGCAATGCCGCGTGGAGGTAGAAGGCCTACGGGTCGTGAACTTCTTTTCCCGGAGAAGAAGCAATGACGGTATCTGGGGAATAAGCATCGGCTAACTCTGTGCCAGCAGCCGCGGTAATACAGAGGATGCAAGCGTTATCCGGAATGATTGGGCGTAAAGCGTCTGTAGGTGGCTTTTTAAGTCCGCCGTCAAATCCCAGGGCTCAACCCCGGACAGGCGGTGGAAACTACCAAGCTGG
+
GGGGGGGGGGGGGGGGGGGGGGGGGEGGGGGGGGGGDGGGGGGGGGGGGGGGGGGGGGGGGGGGGGGGGGGGG@EGGGGGGGGGGGGGGGGGGGGGGGGGGGGGFGGGDGGGGGGGGGGGGGGGGGGGGGGGGGGEGGGGGGGGGGGGGGGGGGGCCFGGGG?FGGEGGDFGGGGGGGGGGGGGGGGGGGGGDGGDEGGDFGGGCF>=FGGG5:FFGG<CGGGCGFCFGGGG=FGFCF477D@EGGD:=DFFCCFFF@FFGFGGFDCB:BFF:FFFBFC@FBGFFF47BFFF:?
@M04650:207:000000000-C238N:1:1101:14892:14667 1:N:0:19
ACTCCTACGGGAGGCAGCAGTGGGGAATCTTGCGCAATGGGCGAAAGCCTGACGCAGCCATGCCGCGTGAATGATGAAGGTCTTAGGATTGTAAAATTCTTTCAGTAGGGACGATAATGACGGTACCTACAGAAGAAGCCCCGGCTAACTTCGTGCCAGCAGCCGCGGTAATACGAAGGGGGCTAGCGTTGCTCGGAATTACTGGGCGTAAAGGGAGCGTAGGCGGACATTTAAGTCAGGGGTGAAATCCCGGGGCTCAACCTCGGAATTGCCTTTGATACTGGGTGTCTTG
+
GGGGGGGGGGGGGGGGGGGGGGGGGGGGGGGGGGGGGGGGGGGGGGGGGGGGGGGGGGGGGGGGGGGGGGGGGGGGGGGGGGGGGGGGGGGGGGGGGGGGGGGGGGGGGGGGGGGGGGGGGGGGGGGGGGGGGGGGGGGGGGGGGGGGGGGGGGGGGGGGGGGGGGGGGGGGGGGGGGGGGGGGGGGGGGGGGGGGGGGGGGGGGGGGEGGGGGGGGGGGGGGFEGEGGGGGFGGCFGFGFGFFGGGG?FGGGGGE3>?FF5CFFGGFF?FFFFF4AAGFFFGFFFD;BF6A
@M04650:207:000000000-C238N:1:1101:21535:14669 1:N:0:19
ACTCCTACGGGAGGCAGCAGTGGGGAATCTTCCGCAATGGACGAAAGTCTGACGGAGCGACGCCGCGTGGGTGAAGAAGGCCTTAGGGTCGTAAAGCCCTGTCATTAGGGACGAATGGTAGATGGAGTAATATGTCATCTATTTGACGGTACCTAAGGAGGAAGCCCCGGCTAACTACGTGCCAGCAGCCGCGGTAATACGTAGGGGGCGAGCGTTGTCCGGAATCATTGGGCGTAAAGGGCGCGTAGGCGGGAATACAAGTCTGTTTTTAAAGTTCAGGGCTCAACCCTGTG
+
GGGGGGGGGGGGGGGGGGGGGGGGGGGGGGGGGGGGGGGGGGGGGGGGGGGFGGGGGGGGGGGGGGGGGGGFFGGGGGGGGGGGGGGGGGGGGGGGGGGGGGGGGGGGGGGGGGGGGGFFGGGGGGGGGGGFGGFGGGGGGFFGFGGGGGGGGGGFGFFFGGGGGFGGGGGGGGGGGGGGGGGGGGGGGGGGGGGGGGGGGGGGGGGGGGGGGGG==DGGGGG=FGGGFGGGFGGGDGBGFG3<DCDG>GGGGDGF6F?=EFGGF:D9FFF6=FFFBFFFFFC5??5??>@?D
@M04650:207:000000000-C238N:1:1101:7114:14707 1:N:0:19
ACTCCTACGGGAGGCAGCAGTGGGGAATATTGCACAATGGGCGAAAGCCTGATGCAGCGACGCCGCGTGAGGGAAGAAGGTTTTCGGATTGTAAACCTCTGTCTTCGAGGACGAAGAAGTGACGGTACTCGAGGAGGAAGCCACGGCTAACTACGTGCCAGCAGCCGCGGTAAAACGTAGGTGGCAAGCGTTGTCCGGAATTACTGGGTGTAAAGGGAGCGCAGGCGGGATGCCAAGTTGGACGTGAAATCTATGGGCTCAACCCATAGCGTGCGTTCAAAACTGGCGTTCTTG
+
GGGGGGGGGGGEGGGGGGGGFGGGGGGGGGGGGGGGGGGGGGGGGGGGGGGGGGGGGGGGGGGGGGGGGGGGGGGGGGGGGGGGGGGGGGGGGGGGGGGGGGGGGGGGGGGGGGGGGGGGGGGGGGGGGGGGGGGGGGGGGGGGGGGGGGGGGGGGGGGGGGGGGGGGGGGGGFGGGEGGGGGGGGGGGGGGGGGGGGGGGGCGGGGGGGEFGGGGGGGGGGGGGGGGGGGGFGGGGGFGFGFFGGGGFGGGGGGFFFFFGFGGDGGBFFFFFFFF?FGFFFGFFFFF<B>BF9
@M04650:207:000000000-C238N:1:1101:4800:14729 1:N:0:19
ACTCCTACGGGAGGCAGCAGTAGGGAATCTTCCACAATGGACGCAAGTCTGATGGAGCAACGCCGCGTGAGTGAAGAAGGGTTTCGGCTCGTAAAGCTCTGTTGGTGGTGAAGAAAGATAGAGGTAGTAACTGGCCTTTATTTGACGGTAATCACCTAGAAAGTCACGGCTAACTACGTGCCAGCAGCCGCGGTAATACGTAGGTGGCAAGCGTTGTCCGGATTTATTGGGCGTAAAGCGAGTGCAGGCGGTTCAATAAGTCTGATGTGAAAGCCTTCGGCTCAACCGGAGAAT
+
GGGGGGGGGGGGGGGGGGGGGGFGGGGGGGGGGGGGGGGGGGGGGGGFGGGGGGGFGGGGGGGGGGGGGGGGGGGGGGGGCGGGGGGGGGGGGG7EGGGGGGGGGEGGGGGGFGFGGFFGFFGGGGGGGGFGCFGGGGFGDGGGGFGGGGGGGGGGGGGGGGGGGGGG@E@EGGGGGGGG7BCGGGGGGGGDEGGGGGGFGGGGGGGGFGGGGCEGGGGD=CE*+=+@EGFF>EGGGGFGDGFFGGG<>DD95DF4BFF?0=DGFGGAFBF=FFF?<2C530766@>;9:B>77
@M04650:207:000000000-C238N:1:1101:17344:14739 1:N:0:19
ACTCCTACGGGAGGCAGCAGTGGGGAATATTGGACAATGGAGGTAACTCTGATCCAGCAATTCTGTGTGCACGAAGAAGGTTTTCGGATTGTAAAGTGCTTTAAGTCGGGAAGAAAAAAATGACGGTACCGACAGAATAAGCGACGGCTAAATACGTGCCAGCAGCCGCGGTAATACGTATGTCGCAAGCGTTATCCGGAATTATTGGGCATAAAGGGCATCTAGGCGGGGTTTCAAGTCGACGGTGAAAACTAGTGGCTCAACCATTAGCTTGCCGACGAAACTGAAATTCT
+
GGGGGGGGGGGGGGGGGGGGFGFGFFFGGGGGGGGGGGGGCGGEGGGGGGGGGGGGGGGGFGGFFGGGGGGGGGGGGGGGGFGGGGGFGGGGGGGGGGGGGGGGGFGGGGGGDGGGGGGGGGGGGGGGGGGGGEGGGGGGCFGGGGGGGGGGGGGGGGGGGGGGGGGFDGDGGGGGGGFGGGCFFGBCCFGGGGGFGGGGGGGFGCCFGGG6ECFECCGG=CCFGFCGEGG=>EGGGGF7>GEFGGGGFGGGCCF97>@.0=CF:CGFFFFFFFFFB9GFEFDFFFFAAFFA2
@M04650:207:000000000-C238N:1:1101:7592:14788 1:N:0:19
ACTCCTACGGGAGGCAGCAGTGGGGAATCTTCCGCAATGGACGAAAGTCTGACGGAGCGACGCCGCGTGGGTGAAGAAGGCCTTAGGGTCGTAAAGCCCTGTCATTAGGGACGAATGGTAGATGGAGTAATATGTCATCTATTTGACGGTACCTAAGGAGGAAGCCCCGGCTAACTACGTGCCAGCAGCCGCGGTAATACGTAGGGGGCGAGCGTTGTCCGGAATCATTGGGCGTAAAGGGCGCGTAGGCGGGAATACAAGTCTGTTTTTAAAGTTCAGGGCTCAACCCTGTGG
+
GGGGGGGGGGGGGGGGGGGGGGGGGGGGGGGGFGGGGGGGGGGGGGGGGGGGGEGGFGGGGGGGGGGGGGGGGGGGGGGGGFGGGGGGGGGGGGGGGGGGGGGGGGGGGGGGGGGGGFGGGEGGGGGGGFFDEGGGGGGFEGAFGGGGGGGGGGGGGGGFGGGGGFGGGGGGGGGGGGGGGGGGGGGGGGGGGGGGEGGGGGGGGGEEGGCGDGEEGGGGGGGEFF7FGGGGFGDGGGFGFGFFG<CDFGGGD3/7??FFG?DFF7C257>7*=@F9AFFFFGF?F???>@:>(
@M04650:207:000000000-C238N:1:1101:10628:14801 1:N:0:19
ACTCCTACGGGAGGCAGCAGTGGGGAATCTTCCGCAATGGACGAAAGTCTGACGGAGCGACGCCGCGTGGGGGAAGAAGGCCTTAGGGTCGTAAAGCCCTGTCATTAGGGACGAATGGTAGATGGAGTAATATGTCATCTATTTGACGGTAGCTAAGGAGGAAGCCCCGGCTAACTACGTGCCAGCAGCCGCGGGAATACGTAGGGGGCGAGCGTTGTCCGGAATCATTGGGCGCAAAGGGCGCGGAGGCGGGAATACAAGTATGGTTTGAAAGTTCAGGGCTCACGCCTGTGG
+
FFGGGGGGGGGFGGGGGGGGGGGGGGGGGGGDEFGGGGGGGGGGCFG<FFGGGGCFFGGGGGGGGGGEGEG+FF=FGCFECGGGGGGGFEGEFGGGF<+FFFG<EDEFGGGGGGE<BBF,F==A,,>,,>FFDDG<<@<,7;C;F33@F@:*,<@,3>9FD72<,>*<<EE*CFF++:F+4*;CFFGG8*=CC>*28@:<F<9CGGEGDGEGG:2:CDGFGG*51+:<0:?CFG)*)19>:9@BG)7/)*9DG3).//7*<**:B**)7)/*9671:<C?::*<9*)(-).64.
@M04650:207:000000000-C238N:1:1101:19531:14811 1:N:0:19
ACTCCTACGGGAGGCAGCAGTAGGGAATCTTCGGCAATGGACGAAAGTCTGACCGAGCAACGCCGCGTGAGTGAAGAAGGTTTTCGGATCGTAAAACTCTGTTGTTAGAGAAGAACAAGTGGGAGAGTAACTGTTCCCACCTTGACGGTATCTAACCAGAAAGCCACGGCTAACTACGTGCCAGCAGCCGCGGTAATACGTAGGTGGCAAGCGTTGTCCGGATTTATTGGGCGTAAAGCGAGCGCAGGCGGTCTTTTAAGTCTGATGTGAAAGCCCTCGGCTCAACCGAGGA
+
GGGGGGGGGGGGGGGGGGGGGGGGGGGGGGGGGGGGGGGGGGGGGGGGGGGGGGGGGGGGGGGGGGGGGGGGGGGGGGGGFGGGGGGGGGGGGGGGGGGGGGGGGGGGGGGGGGGGGGGGGGGGGGGGGGGGGGGGGGGGGGGGGGGDGGGGGGGGGGGGGGGGGGGGGGGGGGGGGGGGGGGGGGGGGGGGGGGGGGGGGGGGGGGGGGGGGGEGGGGGGGCEGGGGGGGGFGGGGGFGFGEDDGGGFGGGGGGFFFFFEFGGF7CBFFF?FFFFB?GFFFGFFFFF;EFF
@M04650:207:000000000-C238N:1:1101:2737:14813 1:N:0:19
ACTCCTACGGGAGGCAGCAGTGGGGAATATTGGGCAATGGGCGCAAGCCTGACCCAGCAACGCCGCGTGAAGGAAGAAGGCTTTCGGGTTGTAAACTTCTTTTATAGGGGACGAAAGAAATGACGGTACCCTAAGAATAAGCTCCGGCTAACTACGTGCCAGCAGCCGCGGTAATACGTAGGGGGCAAGCGTTATCCGGATTTACTGGGTGTAAAGGGAGCGTATACGGTATGGCAAGTCCGAAGTGAAAGCCCGTGGCTCAACCCCGCGGACTGCTTTTGCAACTGCGAAACT
+
GGGGGGGGGGGGGGGGGGGGFFFGDGGGGGG,FGGGGGGGGFGGGEGGGGGGGGGGGGGGGDGECFGGGGGGGGGGGGGGGGGGG?BCBEBGCFADFFGGGGGGGGGFFG>FGDGGDFGCFGGG7FFGGDGGGGGGGGFF,CFFG+@FGGGGGGGGGGGGGGGDGGGEE77:*<@@GCF9EEE:EEEFFEEEGGGGGGGG58CFGFF6FGC7<CEGGGCDGGGD8<CECF5CFGDCFCFG**)<57=FFGGGG3C).5<>CFFFFGG6>7>>B>FFBBC*7)29@?F2:3>9>)
@M04650:207:000000000-C238N:1:1101:15644:14815 1:N:0:19
ACTCCTACGGGAGGCAGCAGTGGGGAATATTGGGCAATGGGGGGAACCCTGACCCAGCGACGCCGCGTGAGTGAAGAAATCCTTCGGGATGTAAAGCTCTGTTGTATGGGAAGAGAAAAAGACGGTACCATACGAGGAAGCCCCGGCAAACTACGTGCCAGCAGCCGCGGTAATACGTAGGGGGCAAGCGTTGTCCGGAATTACTGGGCGTAAAGCGCACGCAGGCGGGTTTATAAGTCAGATGTAAAAGGCAGGTGCTTACCATCTGTTTGTCATCTGATACTGTAAGCCT
+
GGGGGGGGGGGGGGGGGGGGGGGGGGGGGGGGGGGGGGGGGGGGGGGGGGGGGGGGGGGGGGGGGGGGGGGGGGGGGGGGGGGGGGGGGGGGGGGGGGGGGGGGGGGGGGGGGGGGGGGGGGGGGGGGGGGGGGGGGGGGGFGGGGGGGGGGGGGGGGGGGGGGGGGGGGGGGGGGGGGGGGGGGGGGGGGGGGGGGGGGGGGGGGGGGGGGGGGGGGGGGGGGGGGGGGC=?FGGGGFGFGFFFGGGFGGGGGGFF?FFGFDGFGGB?FFFFFF?AAGFFFGFFFFFFFFF
@M04650:207:000000000-C238N:1:1101:26627:14820 1:N:0:19
ACTCCTACGGGAGGCAGCAGTGAGGAATATTGGTCAATGGGCGAGAGCCTGAACCAGCCAAGTCGCGTGAGGGAAGACGGTCCTATGGATTGTAAACCTCTTTTGTCGGGGAGCAAGGCCACTCACGAGTGAGTGGAAGGAGAGTACCCGAAGAAAAAGCATCGGCTAACTCCGTGCCAGCAGCCGCGGTAATACGGAGGATGCGAGCGTTATCCGGATTTATTGGGTTTAAAGGGTGCGTAGGCGGACTGTTAAGTCAGCGGTCAAATGTCGGTGCTCAACGCCGGCCTGCCG
+
GGGGGGGGGGGGGGGGGGGGGGFGGGGGGGGGCFGGGGGGGGGGDGEEGGGGGFGGGGGGGGGGGGGGGGGDGGFEGGGDC:=EDFGGGG<FFGGGG8,=9FDCFF9CGGFGGGGGGGGGGDFFFGDCF7A<=CFFGEFCFGGFGGGGFGGDGGDFFGG?FFFBEG>EFGFGCCCFC8FFGFCEEEECEGGEFFGGEGGGGFF@EEGGGGGGCCC8E5/7+:9<EGG7ECC?FFGGCCBD<73<=7C1>CDFC7*9FFFF6@<73>=>*//9)<7>(.?B439>FE39;3500(
@M04650:207:000000000-C238N:1:1101:26998:14836 1:N:0:19
ACTCCTACGGGAGGCAGCAGTAAGGAATATTGGTCAATGGACGCAAGTCTGAACCAGCCATGCCGCGTGAAGGATGAAGGTCCTCTGGATTGTAAACTTCTTTTATAGGGGGCGAAAAAAGGTCTTTCTAGATCACTTGACAGTACCCTATGAATAAGCACCGGCTAACTCCGTGCCAGCAGCCGCGGTAATACGGAGGGTGCAAGCGTTATCCGGATTCACTGGGTTTAAAGGGTGCGTAGGCGGGTAGGTAAGTCAGAGGTGAAATCCTGGAGCTTAACTCCAGAACTGCCT
+
GGGGGGGGGGGGGGGGGGGGGGGGGGGGGGGGGGGGGGGGGGGGGGGGGGGGGGGGGGGGGGGGGGGGGGGGGGGGGGGGGGGGGGGGGGFGFGGGGGGEFGGG<FFGGGGGEGEGGGEEDGFDDFGFFFFC,CFFEGGGGGGDGA<<DFGGCFGGGEAFAFGGGEGGGF,@F<1B:BEGGGGGDGEEGEEFFGGGE8EEGGDFFGGE8CGFCFGGGG*7@F<CFG?ECCCE@:D:DG:CEGF?DGG3BCDFCDCB?676C>>57CF2*6*/)75512CFFFFF@F47?F4<?7
@M04650:207:000000000-C238N:1:1101:6347:14874 1:N:0:19
ACTCCTACGGGAGGCAGCAGTGGGGAATATTGCACAATGGGCGAAAGCCTGATGCAGCGACGCCGCGTGAGGGAAGAAGGTTTTCGGATTGTAAACCTCTGTCTTTGGGGACGAAGAAGTGACGGTACCCAAGGAGGAAGCCACGGCTAACTACGTGCCAGCAGCCGCGGTAAAACGTAGGTGGCAAGCGTTGTCCGGAATTACTGGGTGTAAAGGGAGCGCAGGCGGGACGGCAAGTTGGGTGTGAAATCTATGGGCTCAACCCATAGCGTGCATTCAAAACTGCTGTTCTTG
+
GGGGGGGGGGGGGGGGGGGGGGGGGGGGGGGGGGGGGGGGGGGGGGGGGGGGGGGGGGGGGGGGGGGGGGGGGGGGGGGGGGGGGGGGGGGGGGGGGGGGGGGGGGFGGGGGGGGGGDGGGGGGGGGGGGGFGGGGGGGGGGFGGGGGDFGGGGGGFGGGGGGGGGGGGGGGDGCGGFFGGGGGGGGGGEEGGGGGGGGGGGGGGGGGGGGGGGGGGGGGGGGGGGGGGGEGFGG=FCFGFGFDGDGCBFGG=DFFFFFFGFGGFCGFFF3.<@3@ABGFFFGFFFFBFFFF<)
@M04650:207:000000000-C238N:1:1101:22638:14875 1:N:0:19
ACTCCTACGGGAGGCAGCAGTGGGGAATATTGCACAATGGGCGAAAGCCTGATGCAGCGACGCCGCGTGAGGGAAGAAGGTTTTCGGATTGTAAACCTCTGTCTTCGAGGACGAAGAAGTGACGGTACTCGAGGAGGAAGCCACGGCTAACTACGTGCCAGCAGCCGCGGTAAAACGTAGGTGGCAAGCGTTGTCCGGAATTACTGGGTGTAAAGGGAGCGCAGGCGGGATGCCAAGTTGGACGTGAAATCTATGGGCTCATCCCATAGCGTGCGTTCAAAACTGGCGTTCTTG
+
GGGGGGGGGGGEGGGGGGGGGGGGGGGGGGGGGEGGGGGGGGGGGGGGGGGGCGGGGGGGGGGGGGGGG7CFGGGGGGGG,5CFGGGEGGFGGGGGGGGG<FGG9@FFGGGGGGGGBFF<D<BFFFGGGCGC@F+CFEFCCFCFCGGGGGGFCFGDF@FFGFCFGGGGGG<EE9CFCFFFGFBFGG+B@CCGGGFECE;CGGGGGGCFFE7+<9CFDGGGGD=5:ECCGCGGFGGGF:@7?9)5937*97DD:?76>4))+*2?)9C,/957.>D.3:FFF)267;43(7:(-)
@M04650:207:000000000-C238N:1:1101:5861:14876 1:N:0:19
ACTCCTACGGGAGGCAGCAGTGGGGAATATTGGGCAATGGGGGCAACCCTGACCCAGCGACGCCGCGTGAGTGAAGAAATCCTTCGGGATGTAAAGCTCTGTTGTATGGGAAGAGAAGCAGACGGTACCATACGAGGAAGCCCCGGCAAACTACGTGCCAGCAGCCGCGGTAATACGTAGGGGGCAAGCGTTGTCCGGAATTACTGGGCGTAAAGCGCACGCAGGCGGGTTTATAAGTCAGAGGTAAAAGGCAGGTGCTTACCATCTGTTTGTCATCTGATACTGTAAGCCT
+
FGGGGGGGGGGGGGGGGGGGGGGGGGGGGGGGGGGGGGGGGGGDGGCFGGGGGGFGGGGGGGGGGGGGGEGGGDFGGGFGGGGGGGGG@FFGGGGGGGGG9BEC,55EFGGGGGGGGFCGDFFFGGGGGFFFFGGC>FGGG,>CFCCCGEGGGGGGGGGGGGGGGGGGGGFGGCDGE9FFG@BCEGGGGGGC>EGGGGGEGFGGGGGGCEGGGGGGGGD5:CEGEEEEE)8=:?FFCFFF@**.97:CFC347<DF?@4?FFGGFCC68=4@:FFFFAGFFAFFF?4<F?4:
@M04650:207:000000000-C238N:1:1101:5695:14886 1:N:0:19
ACTCCTACGGGAGGCAGCAGTAGGGAATCTTCCGCAATGGACGAAAGTCTGACGGAGCAACGCCGCGTGAGCGAAGAAGGCCTTCGGGTCGTAAAGCTCTGTTGTTAGGGAAGAACAAGTAACGCAGTAACTGGCGTTACCGTGACGGTACCTAACGAGAAAGCCACGGCTAACTACGTGCCAGCAGCCGCGGTAATACGTAGGTGGCAAGCGTTGTCCGGAATTATTGGGCGTAAAGCGCGCGCAGGCGGTTCCTTAAGTCTGATGGGAAAGCCGACGGCTCAACCGTGGAGG
+
GGGGGGGGGGGGGGGGGGGGGGGGGGGGGGGGGGGGGGGGGGGGGGGGGGGGFGGGGGGGGGGGGGGGGGFFEDGGGGGGGGGGGGGDFGGGGGGGGGGG?FGGEFFGGGGGGGG?FFGGADDGCEGGGCEG,@F7F::BB+@CGGG@FGGGGGGFEGGCFFGGGGGGGGGGGGGG78<FGFF6CFFGCGGGGGDEFCF82+2?FFGGGGGFGCEGGFGDEGGG+0+<+95CECGGG7B))1.0)9757/>DCDFFFF**0=CCFC*))76>FF4)-(9>317*6?F0:FB(4<
@M04650:207:000000000-C238N:1:1101:9945:14895 1:N:0:19
ACTCCTACGGGAGGCAGCAGTGGGGAATATTGGGCAATGGGGGCAACCCTGACCCAGCGACGCCGCGTGAGTGAAGAAATCCTTCGGGATGTAAAGCTCTGTTGTATGGGAAGAGAAAAAGACGGTACCATACGAGGAAGCCCCGGCAAACTACGTGCCAGCAGCCGCGGTAATACGTAGGGGGCAAGCGTTGTCCGGAATTACTGGGCGTAAAGCGCACGCAGGCGGGTTTATAAGTCAGATGTAAAAGGCAGGTGCTTACCATCTGTTTGTCATCTGATACTGTAAGCCT
+
GGGGGGGGGGGGGGGGGGGGGGGGGGGGGGGGGGGGGGGGGGGGGGGGGGGGGGGGFGGGGGGGGGGGGGGGGGGGGGGGGGGGGGGGGGGGGGGGGGDGGFEDGGGGGGGGGGGGGGGGGGGGGGGGGGGGGGGGGGGGGGGGGGGGGGGGGGGGGGGGGGGGGGGGGGGGGGGGGGFFGDGGGGGGGGGGGGGGGGDGGGGGG7EGFGGDEGGGGGGGGDGGGGGGGGGGFGF?FFFFFGFF>GGGFGGGGGGF4?FFFFFC49?A7@BF>@FFFFGFB<FF67@A<6F7
@M04650:207:000000000-C238N:1:1101:25849:14904 1:N:0:19
ACTCCTACGGGAGGCAGCAGTGGGGAATATTGCACAATGGGCGCAAGCCTGATGCAGCCATGCCGCGTGTGTGAAGAAGGCCTTCGGGTTGTAAAGCACTTTCAGCGAGGAGGAAGGGTTCGGTGTTAATAGCACCGTTCATTGACGTTACTCGCAGAAGAAGCACCGGCTAACTCCGTGCCAGCAGCCGCGGTAATACGGAGGGTGCAAGCGTTAATCGGAATTACTGGGCGTAAAGCGCACGCAGGCGGTCTGTTAAGTCAGATGTGAAATCCCCGAGCTTAACTTGGGAAC
+
GGGGGGGGGGGEGGGGGGGGGGGGGGGGGGGGGGGGGGGGGGGGGGGGGGGGGGGGGGGGGGGGGGGGGGGGGGGGGGGGGGGGGFGGGGGGGGGGGGGGGGGGGGGGGGGGFGFFGGGGGGGGGGGGGGGGGGGGGGGGGGGGGGGDGGGGGGGGGGGGGGGGGGGGGGGGGGGGGGGGGGGGGGGGGGGGGGGGGGGGGGGGGGGGGGFFGGGGGGGGGGGGGGGGGFGGEEGGGGFGFGFFDD3CBGGDDGGFFFFFGFGFFGGFFFFFFFFFFFCBD6*6@F?9AF42:1
@M04650:207:000000000-C238N:1:1101:19625:14910 1:N:0:19
ACTCCTACGGGAGGCAGCAGTGGGGAATATTGGGCAATGGGGGCAACCCTGACCCAGCGACGCCGCGTGAGTGAAGAAATCCTTCGGGATGTAAAGCTCTGTTGTATGGGAAGAGAAGAAGACGGTACCATACGAGGAAGCCCCGGCCAACTTCGTGCCAGCAGCCGCGGTAATACGAAGGGGGCTAGCGTTGCTCGGAATCACTGGGCGTAAAGGGCGCGTAGGCGGCGGATCCAGTCGGGCGTGAAATCCCCGGGCTCAACCCGGGGGCTGCGCCCGATACGGTTCTGCTGG
+
GGGGGGGGGGGCGGGGGGGGGGGGGGGGGGGFFCGGGGGGGGGGGGGGGGGGGGGGGGGGGGGGGGGGGGGGGGGGGGGGFGGGGGGG+FFGGGGGG9FGGGGGG9BEGGGGGGGGGGFGGCFGCFGGGFGGGFGGGGFAFCFFG:CGG>C:,@FG:F>F:7,,DFEGGCECFGGGGDEFGGGCCGC8<*;E*;+<CCGEGGF6:CD5C=CE=FFD=DCD8CEGCFECCDE5>G*?609C>)5)7<DGFGCFCDDF557FGFGCD<C055>>5>EEFFD37(9>:57?<66524
@M04650:207:000000000-C238N:1:1101:16347:14923 1:N:0:19
ACTCCTACGGGAGGCAGCAGTGGGGAATATTGGACAATGGGCGCAAGCCTGATCCAGCCATGCCGCGTGAGTGATGAAGGCCCTAGGGTTGTAAAGCTCTTTCACCGGTGAAGATAATGACGGTAACCGGAGAAGAAGCCCCGGCTAACTTCGTGCCAGCAGCCGCGGTAATACGAAGGGGGCTAGCGTTGTTCGGATTTACTGGGCGTAAAGCGCACGTAGGCGGACTTTTAAGTCAGGGGTGAAATCCCGGGGCTCAACCCCGGAACTGCCTTTGATACTGGGTATCTTG
+
GGGGGGGGGGGGGGGGGGGG<FGGGGGGGGGGGGGGGGGGGGGGGGGGGGGGGGGGGGGGGGGGGGGGGGGGGGGGGGGGGGGGGGGGGGGGGGGGGGGGGGGGGGGGGGGGGGGGGGGGGGGGGGGGGGGGGGGGGGGGGGGGGGGGGGGGGGGGGGGGGGGGGGGGGGGGGGGGGGGGGGGGGGGGGGGGGGGGGGGGGGGGGGGGGGGGGGGGGGGGGGGGGG:CGFGGFGGGGGFGFGFEGGGGFFGGG3DFEFFFGFGGFGGBEFFFFFFFFFC@FAGFF548<?FA
@M04650:207:000000000-C238N:1:1101:22886:14932 1:N:0:19
ACTCCTACGGGAGGCAGCAGTGGGGAATATTGGACAATGGACCAAAAGTCTGATCCAGCAATTCTGTGTGCACGACGAAGTTTTTCGGAATGTAAAGTGCTTTCAGTTGGGACGAAGAAAGTGACGGTACCAACAGAAGAAGGGGCGGCTAAATACGTGCCAGCAGCCGCGGTAATACGTATGCCCCGAGCGTTATCCGGATTTATTGGGCGTAAAGCGCGTCTAGGTGGTTTAAAAAGTCTGATGTTAAACTGCGGGGCTCAACTCCGTATTGCGTTGGAAACTGTTAGACT
+
GGGGGGGGGGGGGGGGGGGGGGGGGGGGGGGGGGGGGGGGGGGGGGGGGGGGGGGGGGGGGGGGGGGGGGGGGGGGGGGGGGGGGGGGGGGGGGGGGGGGGGGGGGGGGGGGGGGGGGGGGGGGGGGGGGGGGGGGGGGGGGGGGGGGGGGGGGGGGGGGGGGGGGGGGGGGGGGGGGGGGGGGGFGGGGGGGGGGGGGGGDGGGGGGGGGGGGGFFGGGGGGGGGGGGGGFFGFGGGEGFGFFGGGGFGGGGGGFFFFFGFGGFGGFFFFFFFFE9?DFFFGFFFFFF?@BF
@M04650:207:000000000-C238N:1:1101:5492:14934 1:N:0:19
ACTCCTACGGGAGGCAGCAGTGCTGAATTATTCGCCAATGCGCGAAAGCGTGACGGTGCGACGCCGCGTGCGGGACGAAGGCCTTCGGGTTGTAAACCGCTGTCAGGGGATAGAAAACCATAATGGTTAATAGCCATTATGCTGATCATCCCCAAAGGAAGCACAGGCTAATCTCGTGCCAGCAGCCGCGGTAATACGAGATGTGCGAGCGTTGTTCGGAATCACTGGGCATAAAGGGTGCGTAGGCGGTGCGCCAAGTCGGATGTGAAATACCTTCGCTTAACGGCGGAACTG
+
GGGGGGGGGGGGGGGGGGGGGGGGGGGGGGGGGGGGGGGGGGGGGGGGGEGGGGGEGEGGEGGGGGGGGCFEGGGGGGEGDFGGGGGGGGGGEGGGGGGGGGCFFCFGDFGGFGGGGGGGGF<9;@FGGGGGFGGGGGGGGGGGGGGFGGFGGGG:CCFGG7<CFCEGGGEF@,?EFGGGGGCFGGF*B5/=CEFG::FECCGGGGE5CEECGGGGGDDD;DCFCFG*5C;7?A>?CD:G>D7>5**97C<DDDDF3>?F=)97>GG<BFF*9797:0<B3677:7)(-8.3:,
@M04650:207:000000000-C238N:1:1101:10815:14989 1:N:0:19
ACTCCTACGGGAGGCAGCAGTGGGGAATATTGGGCAATGGGGGCAACCCTGACCCAGCGACGCCGCGTGAGTGAAGAAATCCTTCGGGATGTAAAGCTCTGTTGTATGGGAAGAGAAGAAGACGGTACCATACGAGGAAGCCCCGGCAAACTACGTGCCAGCAGCCGCGGTAATACGTAGGGGGCAAGCGTTGTCCGGAATTACTGGGCGTAAAGCGCACGCAGGCGGGCATATAAGTCAGATGTAAAAGGCAGGTGCTTACCATCTGTTTGTCATCTGATACTGTATGCCT
+
GGGGGGGGGGGGGGGGGGGGGGGGGGGGGGGGGGGGGGGFGGGGGGGGGGGGGGGGGGGGGGGGGGGGGGGGGGGGGGGGGGGGGGGGGGGGGGGGGGGGGGGGGGGGGGGGGGGGGGGGGGGGGGGGGGGGGGGGGGGGGGGGGGGGGGGGFGGGCGGGGGGGGGGDGGGGE@FGGGGGGGGGDCGGGGGGGGGGGGGGGGFGGGGFGGEGD5<FD37DGGGEGDGGGGG6@GGGGGFFFGFFGGGGFFC4CD).749B?@4769*)9@77;F?F44:@42:@=BFBFFB<
@M04650:207:000000000-C238N:1:1101:28284:15007 1:N:0:19
ACTCCTACGGGAGGCAGCAGTGGGGAATATTGCACAATGGGCGCAAGCCTGATGCAGCCATGCCGCGTGTGTGAAGAAGGCCTTCGGGTTGTAAAGCACTTTCAGCAAGGAGGAAGGGTTCGGTGTTAATAGCACCGTTCATTGACGTTACTCGCAGAAGAAGCACCGGCTAACTCCGTGCCAGCAGCCGCGGTAATACGGAGGGTGCAAGCGTTAATCGGAATTACTGGGCGTAAAGCGCACGCAGGCGGTCTGTTAAGTCAGATGTGAAATCCCCGAGCTTAACTTGGGAAC
+
GGGGGGGGGGGGGGGGGGGGGGGGGGGGGGGGGGGGGGGGGGGGGGGGGG8FGGGGGGGGGGGGGGGGGGGGGGGGGGGGGGGGGGGGGGGGGGGGGGGGGGGGGGGGGGGGGFGGGGGGGGGGGGGGGGGGGGGGGGGGGGGGGGGFGGGGGGGGGGGGGGGGGGGGGGGGGGGGGGGGGGGGGGGFGGGGGGGGGGGGGGGGGGGGGGFGGGGGGGGGGGGGGGGGGGGGFGGGGGFGFGEBGDDGFGGDGGGFFFFFGFGG=CGFFFFFFFFFFFGFFFGFFFFFBF4071
@M04650:207:000000000-C238N:1:1101:20195:15038 1:N:0:19
ACTCCTACGGGAGGCAGCAGTGGGGAATCTTCCGCAATGGACGAAAGTCTGACGGAGCGACGCCGCGTGGGTGAAGAAGGCCTTAGGGTCGTAAAGTCCTGTCATTAGGGACGAATGGTAGATGGAGTAATATGTCATCTATTTGACGGTACCTAAGGAGGAAGCCACGGCTAACTACGTGCCAGCAGCCGCGGTAAAACGTAGGTGGCAAGCGTTGTCCGGAATTACTGGGTGTAAAGGGAGCGCAGGCGGGATGCCAAGTTGGACGTGAAATCTATGGGCTCAACCCATAGC
+
GGGGGGGGGGGGGGGGGGGGGGGGGEGGGGGGGGGGGGGGGCFGCFGGGGGGGDEGGGGGGGGGGGGGGGGFEGGGGGGGG8FFFCFFGGGGFGGGFGGFGGGGGGDDGDGGEGCFGGGG9FFGGG=FGGGFFFFGGGGGGFEFCCDEGC<FFGGGGG?DCGGGGGGGGG7CFCDFGFGGFGE?CCGFEGCGEDEC>CFGGGGGGGGGCFC==EECEGG7EDD5CG7FGFC545CFGG4>)>>DGCCC3)95CGGEFF@FF6DGFFGF:B:)09@BBFG6)(95@@5:17504)
@M04650:207:000000000-C238N:1:1101:7989:15039 1:N:0:19
ACTCCTACGGGAGGCAGCAGTAGGGAATCTTCGGCAATGGACGAAAGTCTGACCGAGCAACGCCGCGTGAGTGAAGAAGGTTTTCGGATCGTAAAACTCTGTTGTTAGAGAAGAACAAGGATGAGAGTAAAACGTTCATCCCTTGACGGTATCTAACCAGAAAGCCACGGCTAACTACGTGCCAGCAGCCGCGGTAATACGTAGGTGGCGAGCGTTATCCGGAATGATTGGGCGTAAAGGGCGCGTAGGCGGCGATCTAAGTTAGGAGTGAAAGTCCAGCTTTTATGGTTGGA
+
GGGFGGGGGGGGGGGGGGGGGGFGGGGGGGGGGGGFFGGGGGGCGFGGGGGGGGGGGGCGGGGGGGGGGGDFGGGGGGGGGDFFGGGGEEFGGGGFGGGGFGGGGGFEFGGGFFGCFGG8E<DDFGGGGGGGDGGGGGGGGGFGGCFEGGF@FGFF<7FFGFDGG7EEEGFGGGFDGDEGFGGF8@CF@FEC:CGEGGGFFG+B8;:/=C==8>/;=4:FE);=*A?F+:E54*/:<7=F3*5<D>3D)*/>3<))874*<*0:@C?:?@B***1*6.*)/)20=*9:A*502
@M04650:207:000000000-C238N:1:1101:15895:15044 1:N:0:19
ACTCCTACGGGAGGCAGCAGTGGGGAATATTGCACAATGGGCGAAAGCCTGATGCAGCGACGCCGCGTGAGGGAAGAAGGTTTTCGGATTGTAAACCTCTGTCTTCGAGGACGAAGAAGTGACGGTACTCGAGGAGGAAGCCACGTCTAACTACGTGCCAGCAGCCGCGGTAATACGTAGGTGGCAAGCGTTGTCCGGCTTTATTGGGCGTAAAGCGAGCGCAGGCTGCTTCTTAAGTCTGATGTGAAAGCCCCCGGCTCAACCGGGGAGGGTCATTGGAAACTGGGAAACTTG
+
FEF<<9FCFFCFE@ECC@FA-CCFGGGFEEGCGGFCFCFGFGD@FGEFFAFEGGGGGGEGGD>E+>F>FF7<,=FFGGGFGAGFF7FF+?AFFEFGGGGDCEFFFG<B8BCFC++FGFGGFAF+CFCGFGEFCDC+C@FGG@FFG<FF:@F=3@:F,*5>FFE7EF8:FBFGEF;EE<?F8CFFGGG@CGEC*C9CGD*:*8<:@@FC>CE*:=?CCGDDCD8E55*:**3C*3*9::9:6*9@FF7*6:FFG<D)5535900>D3<>:5>370)954<*@A<FF4F(8>FFF)
@M04650:207:000000000-C238N:1:1101:9975:15083 1:N:0:19
ACTCCTACGGGAGGCAGCAGTGGGGAATATTGGGCAATGGGGGCAACCCTGACCCAGCGACGCCGCGTGAGTGAAGAAATCCCTCGGGATGTAAAGCTCTGTTGTATGGGAAGAGAAGCAGACGGTACCATACGAGGAAGCCCCGGCAAACTACGTGCCAGCAGCCGCGGTAATACGTAGGGGGCAAGCGTTGTCCGGAATTACTGGGCGTAAAGCGCACGCAGGCGGACTGATAAGTCAGACGTAAAAGGCACGGGCTTACCCTGTGTAAGACATCTGATACTGGCAGTCT
+
GFGGGGGGGGGDGGGGGGGGGGGGEFGGGGGGG?FGGGG?EGGGGGGGGGGGGGGGFGGGGGGGGGGGGGGFFCFCFGGFFFGGGGGG7@CFFGGGGGGGGGFGGFFFFGGGGGGGGGGGGGFGGGGGFGGGCGGGDC@FFDCFGECG<F:DFGGGDGGGGGFGGFGGGGFEEGCG7CCGGGG*8C>CGDEGGGGGGDE8;CCGG9@5C=EG5CCCEG3DEDGEDCEGGG*:?GG+:FFG=>6>DGGC=F*1*9C;DEEFC:<G*962==/6*109<6>9F<D4@)81<FFF
@M04650:207:000000000-C238N:1:1101:22882:15149 1:N:0:19
ACTCCTACGGGAGGCAGCAGTGGGGAATATTGCACAATGGGCGCAAGCCTGATGCAGCCATGCCGCGTGTGTGAAGAAGGCCTTCGGGTTGTAAAGCACTTTCAGCAAGGAGGAAGGGTTCGGTGTTAATAGCACCGTTCATTGACGTTACTCGCAGAAGAAGCACCGGCTAACTCCGTGCCAGCAGCCGCGGTAATACGGAGGGTGCAAGCGTTAATCGGAATTACTGGGCGTAAAGCGCACGCAGGCGGTCTGTTAAGTCAGATGTGAAATCCCCGAGCTTAACTTGGGAAC
+
GGGGGGGFEECFGGGFGGGGGGGGGGGGGGGGGGGGGEFGGGEGGGGGGGGGGGGGGGFCFFGGGGGGGEFGGGDGFGGGGGFGGGGGGGDGGGGGGGGGGGGGGGG8=CGFFGGGGFGGGGDFEGGAFGFFFGGGGGGGFGFDGGGEGGGCFCGGEEFG77CEGGGGEB:CGDC?FGCCGG;DFDGGGGGDGEEGGCC88EECCEGDFGC78/;2:CGFGGEGGGGGC7CFD=<*9:?539BDGGCDDDCGGGFF?F4@A=C>?27>44*87FFFB>GFF0CF64@4<?.823
@M04650:207:000000000-C238N:1:1101:13925:15163 1:N:0:19
ACTCCTACGGGAGGCAGCAGTGGGGAATATTGCGCAATGGGCGAAAGCCTGACGCAGCGACGCCGCGTGAGGGATGAAGGGCTTCGGTTCGTAAACCTCTGTCAGAAGGGAAGAAGTGTAGTGGTGCTAATCAGCCGCTATTTGACGGTACCTTCAAAGGAAGCACCGGCTAACTCCGTGCCAGCAGCCGCGGTAATACGGAGGGTGTAAGCGTTAATCGGAATCACTGGTCGTACAGCTCATGTAGGCCGTTTGATAAGTCAGAAGTGACAGCCCACGGCTCACCCGTGGCAC
+
CGGGGGGGGGGGGDGGGGGGGGGGGGGGGGGFG@CGEGGGGGG7FEGGGGFGGCFEGGECCFGGGGGGG7CFGGGGCEGGGGGGGGGGGECFEFFGGGFDGGC9F9ADFGCEG8FFD<@DEDGFGCFGDDGGEFGEG7FEGGGC9F@CFDEFGGEFE,@D:CFG7<CE7BECG:BFFEGCEGG888BFC8=:8:=8CCCC5?8>EGCGC+A68CGCFFGD538=FFGG<C3<:C>*97:*77B*:C:C469DDGD?FF*9FF*:*27<?**0*77B(39>@;C6=>)4-8>(()
@M04650:207:000000000-C238N:1:1101:26726:15199 1:N:0:19
ACTCCTACGGGAGGCAGCAGTGGGGAATATTGGGCAATGGGGGCAACCCTGACCCAGCGACGCCGCGTGAGTGAAGAAATCCTTCGGGATGTAAAGCTCTGTTGTATGGGAAGAGAAGAAGACGGTACCATACGAGGAAGCCCCGGCAAACTACGTGCCAGCAGCCGCGGTAATACGTAGGGGGCAAGCGTTGTCCGGAATTACTGGGCGTAAAGCGCACGCAGGCGGGCATATAAGTCAGATGTAAAAGGCAGGTGCTTACCATCTGTTTGTCATCTGATACTGTGTGCCT
+
GGGAEFGFC@CFGG7BFFGGDFGGDGGGGGGCEGGCFGFGGE7CFGFGEF8EFG@EFFG::FFC>FDGGGGGCCGFDFFEFEGGCGDCBFGFFG?EGD<,CBEEF,EF<?E<BFFFG8,FFGGGG@FGGGFBFFGCG@FFGGGGGDGGGGGGGFCGGGGG?CCFGD7FFECEE9FCB<FFGGDEE588B8C>EED<CGG>*<EFE+C=CEC58CGCECGGGGGGDGGD5<*:?+?+>FFGF:@FDGGCFFCGGG3@7?BFC4F7*7:4@FF?F=*76AF?*-:@BF@A?FFB
@M04650:207:000000000-C238N:1:1101:15482:15211 1:N:0:19
ACTCCTACGGGAGGCAGCAGTGGGGAATATTGGGCAATGGGGGGAACCCTGACCCAGCGACGCCGCGTGAGTGAAGAAATCCTTCGGGATGTAAAGCTCTGTTGTATGGGAAGAGAAAAAGACGGTACCATACGAGGAAGCCCCGGCAAACTACGTGCCAGCAGCCGCGGTAATACGTAGGGGGCAAGCGTTGTCCGGAATTACTGGGCGTAAAGCGCACGCAGGCGGGTTTATAAGTCAGATGTAAAAGGCAGGTGCTTACCATCTGTTTGTCATCTGATACTGTAAGCCT
+
GGGGGGGGGGGGGGGGGGGGGGGGGGGGGGGGGGGGGGGGGGGGGGGGGGGGGGGGGGGGGGGGGGGGGGGGGGGGGGGGGGGGGGGGGGGGGGGGGGGGGGGGGGGGGGGGGGGGGGGGGGGGGGGGGGGGGGGGGGGGGGGGFGGGGGGGGGGGGGGGGGGGGGGGEGGGGGGGGGGGGGGDGGGGGGGGDGGGGGGDFGGGGGGGGGGGGGGGGDDGEDGGGGGGGGGDFGGFGGFGFG?FGGGGFGG:*9<FFFFFGFGFFGGBFB=57=FF44C?FAF@496:>FF?
@M04650:207:000000000-C238N:1:1101:14190:15228 1:N:0:19
ACTCCTACGGGAGGCAGCAGTGGGGAATATTGCACAATGGGCGCAAGCCTGATGCAGCCATGCCGCGTGTGTGAAGAAGGCCTTCGGGTTGTAAAGCACTTTCAGCGAGGAGGAAGGGTTCGGTGTTAATAGCACCGTTCATTGACGTTACTCGCAGAAGAAGCACCGGCTAACTCCGTGCCAGCAGCCGCGGTAATACGGAGGGTGCAAGCGTTAATCGGAATTACTGGGCGTAAAGCGCACGCAGGCGGTCTGTTAAGTCAGATGTGAAATCCCCGAGCTTAACTTGGGAAC
+
GGGGGGGGGGGGGGGGGGGGGGGGGGGGGGGGGGGGGGGGGGGGGGGGGGGGGGGGGGGGGGGGGGGGGGGGGGGGGGGGGGGGGGGGGGGGGGGGGGGGGGGGGGGGGGGGGGGGGGGGGGGGGGGGGGGGGGGGGGGGGGGGGGGGGGGGGGGGGGGGGGGGGGGFGGGGGGGGGGGFEFFGGGFGGGGCGGGGGGGGGEEGDGGGGGGGGGGGGGGGGGCFGFGGGGGGFGGGDGFGFGFFGDCD@GDGGGGFFFFFGFGCFGG<??FFFF?FFBG3>;CFFFF<<6F?2(
@M04650:207:000000000-C238N:1:1101:9026:15238 1:N:0:19
ACTCCTACGGGAGGCAGCAGTGGGGAATATTGCACAATGGGCGAAAGCCTGATGCAGCGACGCCGCGTGAGGGAAGAAGGTTTTCGGATTGTAAACCTCTGTCTTCGAGGACGAAGAAGTGACGGTACTCGAGGAGGAAGCCACGGCTAACTACGTGCCAGCAGCCGCGGTAATACGTAGGGGGCGAGCGTTGTCCGGAATTACTGGGCGTAAAGGGAGCGTAGGCGGCGATTTAAGTCAGATGTGAAATACCCGGGCTTAACCTGGGGGGTGCAGCTGAAACTGGGTCGCTTG
+
GGGGGGGGGGGGGGGGGGGGGGGGGGGGGGGGGGGGGGGGGGGGGGGGGGGGGGGGGGGGGGGGGGGGGGGGGGDCGGGGGDGGGGGGFGGGGGGGGGGGGGGGGGGGGGGGGGGGCEGGGGGGGGGGGAFFGGDGGEFGFGGGGGGGEDGGEGEC:FGGGGGDDGEGGEGEFGGGGC9:;EGDGGGGGGEGGEGGGG5:FGGGGGGGGGGEDF?CEF3DGDGG5EGGG3*7;FFGFFF7@GFFGG=F7CDGFCDE)7B>C4CFF4DFFF>>7<6*5:C66<F76<4:?FF<<0
@M04650:207:000000000-C238N:1:1101:20193:15238 1:N:0:19
ACTCCTACGGGAGGCAGCAGTGGGGAATATTGGGCAATGGGGGGAACCCTGACCCAGCGACGCCGCGTGAGTGAAGAAATCCTTCGGGATGTAAAGCTCTGTTGTATGGGAAGAGAAGCAGACGGTACCATACGAGGAAGCCCCGGCAAACTACGTGCCAGCAGCCGCGGTAATACGTAGGGGGCAAGCGTTGTCCGGAATTACTGGGCGTAAAGCGCACGCAGGCGGGTTTATAAGTCAGATGTAAAAGGCAGGTGCTTACCATCTGTTTGTCATCTGATACTGTAAGCCT
+
GGGGGGGGGGGGGGGGGGGGGGGGGGGGGGGFGGGGGGGGGGGGGGGGGGGGGCGGGGGGFGDFFEEGGGGGGGGFGGGGGGGGGGGGCGGGGGGGGGGGGGACGGGGFGGGGGGGGGGGGGGGGFGGGGGFGGCFCFGGGGGGGGGGEGGGGGGGGGG7EFGGGGGG8E:EECFGGGDFEEGGGGGGGGEE>EGGEGGGGGGGGC<=FGGGGGGGDGCDCDGGGGEGGGGGFGGGFGFGBF47CGFFBGD4559@4??F9@<FFGGFF?F)8@*/5<79B2*8*9B2>4/7
@M04650:207:000000000-C238N:1:1101:10188:15272 1:N:0:19
ACTCCTACGGGAGGCAGCAGTGGGGAATATTGCACAATGGGCGAAAGCCTGATGCAGCGACGCCGCGTGAGGGAAGAAGGTTTTCGGATTGTAAACCTCTGTCTTCGAGGACGAAGAAGTGACGGTACTCGAGGAGGAAGCCACGGCTAACTACGTGCCAGCAGCCGCGGTAAAACGTAGGTGGCAAGCGTTGTCCGGAATTACTGGGTGTAAAGGGAGCGCAGGCGGGATGCCAAGTTGGACGTGAAATCTATGGGCTCAACCCATAGCGTGCGTTCAAAACTGGCGTTCTTG
+
GGGGGGGGGGGEGGGGGGGGGGGGGGGGGGFGGGGGGGGGFGGGGGGGGGGGGGGGGFGGGGGGGGGGGGGDCGGGGGGGGGGGFGGGGGGGGGGGGGGFGFGGGGGGGGGGGGGGGGGGGGGGGGGGGGGGGE:FGGGGGFGGGGGGDGGGGGGGGGGGGGGGGGGGGGGGGGGGGGGGGGGGGGGGGGGGGGGGGCEGGGGGGGGGGGEGGEFGEGGCGG?E5CGGGGGGFGGGCFFGFGFFG3<F=DFGF7*9@FFFGFGFBDCFFFFB5BFBBBCFFFGFFFF967>?A2
@M04650:207:000000000-C238N:1:1101:28440:15304 1:N:0:19
ACTCCTACGGGAGGCAGCAGTGAGGAATATTGGTCAATGGGCGGGAGCCTGAACCAGCCAAGCCGCGTGAGGGAATAAGGCCCTACGGGTCGTAAACCTCTTTTGTCGGGGAACAAAAGCGGGGACGCGTCCCCGTCTGCGTGTACCCGAAGAAAAAGCATCGGCTAACTCCGTGCCAGCAGCCGCGGTAATACGGAGGATGCGAGCGTTATCCGGATTTATTGGGCGTAAAGCGAGCGCAGGCGGCAGAATAAGTCTGATGTGAAAGCCCTCGGCTTAACCGAGGAACTGCAC
+
GGGGGGGGGGGGGGGGGGGGGGGGGGGGGGGGGGGGGGGGGGGGGGGGGGGGGGGGGGGGGGGGGGGGGGEGGGGGGGGGGFGGGGGGGGEGGGGGGGGGGGGGGGGDGEF:F@FGGGGGCEGGGGGGGGGEGGGGEFGFGGGGGCFF7<FEGGFFGGGFFFGGGGDGGFGGGGGGGGGGGDGGGG5EGGGGFGFGGGGGGFGGGGGGGGGGGFGGGGGCFG7CFFGGGDGGFGGGGGFDFGFFGD)7;>FGG7DFFFFB+8DGFGGAF>5?4>BEFBGFFBC5B:)3?FFDA(
@M04650:207:000000000-C238N:1:1101:24941:15332 1:N:0:19
ACTCCTACGGGAGGCAGCAGTGGGGAATATTGCACAATGGGGGAAACCCTGATGCAGCGACGCCGCGTGAAGGATGAAGTATTTCGGTATGTAAACTTCTATCAGCAGGGAAGAAAATGACGGTACCTGACTAAGAAGCCCCGGCTAATTACGTGCCAGCAGCCGCGGTAATACGTAAGGGGCAAGCGTTATCCGGATTTACTGGGTGTAAAGGGAGCGTAGACGGCTGTGTAAGTCAGATGTGAAAACCCAGGGCTCAACCCTGGGACTGCATTTGAAACTATGCAGCTAG
+
GGGGGGGGGGGGGGGGGGGGGGGGGGGGGGGGGGGGGGGGGGGGGGGGGGGGGGGGGGGGGGGGGGGGGGGGGGGGGGGGGGGGGGGGGGGGGGGGGGGGGGGGGGGGGGGGGGGGGGGGGGGGGGGGGGGGGGGGGGGGGGGGGGGGGGGGGGGGGGGGGGGGGGGGGGGGGGGGGGGGGGGGGGGGGGGGGGGGGGECGGGGGGGGGGGGGGGGGGGGGGGGGGGGGFGGFCFGGGFDFGFFGGGGFDDGGGGFFFFFGFGGFGGFFFFFFFFFFFGFFAGFFFFFFFFD
@M04650:207:000000000-C238N:1:1101:8687:15334 1:N:0:19
ACTCCTACGGGAGGCAGCAGTGGGGAATATTGGACAATGGACCAAAAGTCTGATCCAGCAATTCTGTGTGCACGACGAAGTTTTTCGGAATGTAAAGTGCTTTCAGTTGGGACGAAGAAAGTGACGGTACCAACAGAAGAAGGGGCGGCTAAATACGTGCCAGCAGCCGCGGTAATACGTATGCCCCGAGCGTTATCCGGATTTATTGGGCGTAAAGCGCGTCTAGGTGGTTTAAAAAGTCTGATGTTAAACTGCGGGGCTCAACTCCGTCTTGCGTTGGAAACTGTTAGACT
+
GGGGGGGGGGGGGGGGGGGGGGGGGGGGGGGGGGGGGGGGGGGGGGGGGGGGGGGGGGGGGGGGGGGGGGGGGGGGGGFGGGGGGGGGGGGGGGGGGGGGGGGGGGGGGGGGGGFGGGGGGGGGGGGGGGGGGGGGGGGGGGGGGGGGGGGGGGGGGGGGGGGGGGGGGGGGGGEGGGGFFGGGGGGGEDGGGGGFGGGGC>CEC<CCFFFGG=EFFGGGGDGG=FCEGFCF)?FFGGFFFFFFGF>FFGGGFFGF>D;BCFFCFCF?>7)05BFFF?C:/6:FFFF9<F7><
@M04650:207:000000000-C238N:1:1101:24384:15334 1:N:0:19
ACTCCTACGGGAGGCAGCAGTGGGGAATATTGGGCAATGGGGGCAACCCTGACCCAGCGACGCCGCGTGAGTGAAGAAATCCTTCGGGATGTAAAGCTCTGTTGTATGGGAAGAGAAGAAGACGGTACCATACGAGGAAGCCCCGGCAAACTACGTGCCAGCAGCCGCGGTAATACGTAGGGGGCAAGCGTTGTCCGGAATTACTGGGCGTAAAGCGCACGCAGGCGGGTTTATAAGTCAGATGTAAAAGGCAGGTGCTTACCATCTGTTTGTCATCTGATACTGTAAGCCT
+
GGGGGGGGGGGGGGGGGGGGGGGGGGGGGGGGGGGGGGGGGGGGGGGGGGGGGGGGGGGGGGGGGGGGGGGGGGGGGGGGGGGGGGGGGGGGGGGFGFGGGGGGGGGGGGGGGGGGGGGGGGGGGGGGGGGGGGGGGGGFGGGGGGGGGGGGGGGGGGGGGFGGGGGGGGCEGGGGGGGGEEGGDGGGGGGGGGGGEEGGCFGGGFGGGGGGGFGCCGGDGGGGDCGGGGEGFGGFCC?FFDFF7FFGFGDCGGD@F@?*<@<DFFFFFFFFFFFFBFG4*)28=@FFFFFF
@M04650:207:000000000-C238N:1:1101:16621:15337 1:N:0:19
ACTCCTACGGGAGGCAGCAGTGGGGAATTTTCCGCAATGGGCGAAAGCCTGACGGAGCAATGCCGCGTGGAGGTAGAAGGCCTACGGGTCGTGAACTTCTTTTCCCGGAGAAGAAGCAATGACGGTATCTGGGGAATAAGCATCGGCTAACTCTGTGCCAGCAGCCGCGGTAATACAGAGGATGCAAGCGTTATCCGGAATGATTGGGCGTAAAGCGTCTGTAGGTGGCTTTTTAAGTCCGCCGTCAAATCCCAGGGCTCAACCCCGGACAGGCGGTGGAAACTACCAAGCTGG
+
GGGGGGGGGGGGGGGGGGGGGGGGGGGGGGGGGGGGGGGGGGGGGGGGGGGGGGGGGGGGGGGGGGGGGGGGGGGGGGGGGGGGGGGGGGGGGGGGGGGGGGGGGGGGGGGGGGGGGGGGGGGGGGGGGGGGGGGGGGGGGGGGGGGGGGGGGGGGGGGGGGGGGGGGGGGGGGGGGGGGGGGGGGGGGGGGGGGGGGGGGGFGGGEGGGGGGGGGGGGGGGGGGGGGGGGG6EGG=FFFBGFED<DGFGGFGGGFEFFFGFGCEDDFFFFF@FFF>BDF?AGFFFFDB>:?FB
@M04650:207:000000000-C238N:1:1101:3885:15352 1:N:0:19
ACTCCTACGGGAGGCAGCAGTGGGGAATATTGCACAATGGGCGAAAGCCTGCTGCAGCGACGCCGCGTGAGGGAAGAAGGTTTTCGGATTGTAAACCTCTGTCTTTGGGGACGAAGAAGTGACGGTACCCAAGGAGGAAGCCACGGCTAACTACGTGCCAGCAGCCGCGGTAAAACGTAGGTGGCAAGCGTTGTCCGGAATTACTTGGCGTAAAGCGCACGCAGGCGGGTTTATAAGTCAGATGTAAAAGGCAGGTGCTTACCATCTGTTTGTCATCTGATACTGTAAGCCT
+
GGGGGGGGEGGCFGDGGGFGGGGGGD@ECGGGGAFGFGGGGGGGGGDFGGG,E<FFFEFEFCEGFGGGGEDDCCFGGCEFFGGGGGE7FFFGGGGGGGGGBFFGGGFGEDGEECCEE=FFGFFGDF7FFF=BCC<<7CFGGF7FFFDG*FCGCFFFCFGGFC@FGGDGGGGG@,+?C87*4BFCFGF7888CCGFG5CE8EGCGG+<CECECE57CCGDG8DC5CCGGCDGG:FF7>CBDF7=FGDD74>DC*/37@?FFC?FCFGD2=?F:FFFFA<**92C?FF=))9?:
@M04650:207:000000000-C238N:1:1101:20844:15442 1:N:0:19
ACTCCTACGGGAGGCAGCAGTGGGGAATCTTCCGCAATGGACGAAAGTCTGACGGAGCGACGCCGCGTGGGTGAAGAAGGCCTTAGGGTCGTAAAGCCCTGTCATTAGGGACGAATGGTAGATGGAGTAATATGTCATCTATTTGACGGTACCTAAGGAGGAAGCCCCGGCTAACTACGTGCCAGCAGCCGCGGTAATACGTAGGGGGCGAGCGTTGTCCGGAATCATTGGGCGTAAAGGGCGCGTAGGCGGGAATACAAGTCTGTTTTTAAAGTTCAGGGCTCAACCCTGTG
+
GGGGGGGGGGGGGGGGGGGGGGGGGGGGGGGGGGGGGGGGGGGGGGGGGGGGGGGGGGGGGGGGGGGGGGGGGGGGGGGGGGGGGGGGGGGGGGGGGGGGGGGGGGGGGGGGGGGGGGGGGGGGGGGGGGGFGGGGGGGGGGGGGGGGGGGGGGGGGGGGGGGGGGGGGGGGGGGGGGGGFGFGGGGGGGGGGGGGGGGGGGGGGGGGGGGGGGGGGGGGEDEEFGGGGGGGFGDGGFFFDGFFGDGGDGGGGGG@?FFFF@FGFFFFFFF66?BFFFGFFFGFFFF?BFF?F
@M04650:207:000000000-C238N:1:1101:6338:15442 1:N:0:19
ACTCCTACGGGAGGCAGCAGTGGGGAATATTGGGCAATGGGGGCAACCCTGACCCAGCGACGCCGCGTGAGTGAAGAAATCCTTCGGGATGTAAAGCTCTGTTGTATGGGAAGAGAAGAAGACGGTACCATACGAGGAAGCCCCGGCAAACTACGTGCCAGCAGCCGCGGTAATACGTAGGGGGCAAGCGTTGTCCGGAATTACTGGGCTTAAAGCGCCCGCAGGCGGGCATATAAGTCAGATGTAAAAGCCAGGTGCTTACCATCTGTTGTTCCTCTGATACTGTGTGCCT
+
AFGFGGGGGGGGGGGEGGGGGGGGGGGGCFGGGGEGGGFGG,CF+D<FGGGGGGGFGFCFGFGGGGEGGGGGGGGCFD<BFFGGFGGG7FFFFDGF<FGFAFCCF9AEFFFGEGGGGGCGFADE7FCGGFGCFGFF+CFCF@<@F:F*5FGGGG@FFGGGGGFGGGGGGGEGFGCGFFCGG*:8:CB*8;C8**<+/:C1;EFEFFG*/*2<C9++:C3)*98:*/:=*)/*99*:7:?*/769F>7>=>**075964=*+9<7*9?<FB6)76*=BBG?82?/*1*..=6)
@M04650:207:000000000-C238N:1:1101:22214:15451 1:N:0:19
ACTCCTACGGGAGGCAGCAGTGGGGAATATTGGGCAATGGGGGAAACCCTGACCCAGCAACGCCGCGTGAGAGAAGAAGGCCTTCGGGTTGTAAATCTCTGTCCTATGGGAAGAAATAAATGACGGTACCATAGGAGGAAGCCCCGGCTAACTACGTGCCAGCAGCCGCGGTAAGACGTAGGGGGCAAGCGTTGTCCGGAATTACTGGGCGTAAAGAGTACGTAGGCGGCATGATAAGTCTGTTGTGAAATACCCGGGCTCAACCCGGGGGTTGCAGTAGAAACTGTCAAGCT
+
GGGGGGGGGGGGGGGGGGGGGGGGGGGGGGGGGGGGGGGGGGGGGGGGGGGGGGGGGGGGGGGGGGGGGGGGGGGGGGGGGGGGGGGGGGGGGGGGGGGGGGGGGEGGGGGGGGGGGGGGGGGGGGGGGGGGGGGGGGGGGGGGGGGGGGGGGGGGGGGGGGGGGGGGGGGGGGGGGGGGFGGGGGGGGGEEGGGGGGGGGGGFGGGGGGGGGGGFGGGDFGFGGGGGGGGGFFFGFFFGFGFFFGDGFGGGGGGFFEFFGFGGFGGF>@EEFEF?B<DFFFGFFFFFFFFFF
@M04650:207:000000000-C238N:1:1101:5415:15455 1:N:0:19
ACTCCTACGGGAGGCAGCAGTGGGGAATATTGGACAATGGAGGAAACTCTGATCCAGCAATTCTGTGTGCACGAAGAAGGTTTTCGGATTGTAAAGTGCTTTAAGTCGGGAAGAAAAAAATGACGGTACCGACAGAATAAGCGACGGCTACATACGTGCCAGCAGCCGCGGTAATACGTATGTCGCAAGCGTTATCCGGAATTATTGGACATAAAGGGCATCTAGGCTGGGTTTCAAGTCGACGGTGAAAACGAGTGGCTCAACCATTAGCTTGCCGACGAAACTGAAATTCT
+
GGGGGGGGGGGCGFGGGGCFDFGGGGGGFF<,CFFGGEGGCC@,CEF9ECFC<FDFFFGGGAFEGCECE9FCFE::F@FFFGGGGGG7=BFFGGGCGFFCEADFE?<FG+477?,=<E@FFGE<FBCFG,==C:BGFFFA,,++>@CFGD,EFCGGFGG7FFGGCFGGCC7>FFFFEGGFFB;CEG8*=CE;5B2+?C*:CG8+BFF6++3+>9++2938*92<+3?+:C=0):C?DFF:5C>>)/93***7)1)).)))<***)9266=:77FFF9(9;>(9B=49)5=424
@M04650:207:000000000-C238N:1:1101:4304:15486 1:N:0:19
ACTCCTACGGGAGGCAGCAGTAGGGAATTTTCGTCAATGGGGGAAACCCTGAACGAGCAATGCCGCGTGAGCGAAGAAGGATCTCGGTCTGTAAAGCTCTGTTGTAAAGGAAGAAAGCCAAGTAGAGGAAATGTTACTTGGTTGACGGTACTTTACCAGAAAGCCACGGCTAACTACGTGCCAGCAGCCGCGGTAATACGTAGGTGGCAAGCGTTATCCGGAATTATTGGGCGTAAAGGGTGCGTAGGCGGTCTAATAAGTCTGAAGTAAAAGCCAGTGGCTCAACCACTGTCC
+
FGGGGGGGGGGGGGGGGGGGGGEGGGGGGGGEGGGGGGGGGDGG:FCFGGGGGGGGGGGGFG@FGGGGGGGFGGGGGGGGCA,C9<DBCFFE<FGCG<B<EFGFD@@FEFEEGFGGFF=EEF???BE,6:D,85CFAG<?FFDEGGGGCG7,EAFABD=F<8EC><7>:CCEG7CAFC:@:@C>7:F8,*4=>::CF,6:>?:B<C8*3975C/**2;+98C8*+3+C:>F*7*157:?*0>)09*9/=DCG)50/9F67<9**9>9-6@4@9;84(5=5;(9*=77((/0.))
@M04650:207:000000000-C238N:1:1101:22545:15491 1:N:0:19
ACTCCTACGGGAGGCAGCAGCGACGAATATTCCGCAATGCGCGAAAGCGTGACGGAGCGATGCCGCATGCAGGATGAAGCGGCTCTGCCGTGTAAACTGCTGTCAGGGAACAGAAACTATGATCATTCCCAAAGGAAGGGCCTGCTAATCTCGTGCCAGCAGCAGCGGTAATACGAGAGGCCCGAGCGTTAATCGGAATTACTGGGCTTAAAGGGTGCGTAGGCGGTCCCGCAAGTGTCCTGTGAAATCCCCCGTCTCAAGCGGGGAACTGCGGGGCATACTGCGGGACTTG
+
GGGGGGGGGGGGGGGGGGGGGGGGGGGGGGGGGGGGGGGGGGGGGGGGGGGGGGGGGGGGGGGGGGGGGGGGGGGGGGGGGGGGGGGGGGGGGGGGGGGGGGGGGGGGGGGGGGGGGGGGGGGGGGGGGGGGGGGGGGGGGGGGGGGGGGGGGGGGGGGGGGGGGGGGGGGGGGGGGGGGGGGGGGGGGGGGGGGGGGFGGGGGGGCGGGGGGGGGGGGGGGGGGGCEGFD=DEDCFFFGFGFFGGGGFGGGGGG>:@FFFFGGFGDBFF4@FFFFBFF6?BGBEFF;>FFB
@M04650:207:000000000-C238N:1:1101:9434:15533 1:N:0:19
ACTCCTACGGGAGGCAGCAGTGGGGAATATTGCACAATGGGCGCAAGCCTGATGCAGCCATGCCGCGTGTATGAAGAAGGCCTTCGGGTTGTAAAGTACTTTCAGTGGGGAGGAAGGCGATGAGGTTAATAACCTTGTCGATTGACGTTACCCGCAGAAGAAGCACCGGCTAACTCCGTGCCAGCAGCCGCGGTAATACAGAGGGTGCAAGCGTTAATCGGAATTACTGGGCGTAAAGCGCGCGGAGGTGGTTTGTTAAGTTGGATGTGAAAGCCCCGGGCTCAACCTGGGA
+
GGGGGGGGGGGGGGGGGGGGFGGGGGGGGGGGGGGGGGGGGGGEGGGGGGGGGGGGGGFGEFGGGGGFFB=EFGDGGGGGGGFGFGGGCFGGGGGGGGGGGGG?FC?FGGGGGGFGDFFG@FEFBBFFGADFFC<9DABFGECF9CFCDFCDFG>FEG,@FFCFGGGGGGGGGGGFFEBCEGGFBEG7CGCEGC85++BBC?FGG5CCFFFCGE*A5>DGGGGG+<AFGG=CE*9ECCF3)9>@)97DBGG7*47F)8F@09>FFFF?F6*9@475<>DEFF*9/857<F.(
@M04650:207:000000000-C238N:1:1101:3883:15553 1:N:0:19
ACTCCTACGGGAGGCAGCAGTGAGGAATTTTGCGCAATGGGGGAAACCCTGACGCAGCAACGCCGCGTGAGTGATGAAGGCCTTTTGGTTGTAAAGCTCTGTCGCCTGGAAAGAAACCTACAAGTAGGAAATGACTTGTAGCTGACGGTACCAGGAAAGGAAGGACCGGCTAACTCCGTGCCAGCAGCCGCGGTAATACGGGGGGTCCAAGCGTTATTCGGAATCATTGGGTGTAAAGCGCATGTAGGCGGTTGGGTATGACAGATGTGAAAGCCCGGGGCTTAACCCCGGA
+
CFGGGGGGGGGGGGGGGGGGGGFGGFGGGGGGGGGGCFGGGGGGGGGFGGGFDGGEGGFFGGGGGGGGGGCGFCFGFGFGGGGGFGGGGGGGG9FEFGFGGGGGGGGGG8FFGDGGGGGFGE<FGCFGGGFFFGGGGGGGDGGGGGEGGGGGGGGGGFFGGGGGGGGGGGGGGGGCGGGGGGFFG,BFGGGGGGE>FCGFC5EEGGGGG7FFGGG5EFGFG3:FG7CCGFFEEGGCDFFGFDBECDGGFGGGGGG5BFFF9F765DGDF=FFFF::>FGFFFGF7FFFFE39
@M04650:207:000000000-C238N:1:1101:26640:15555 1:N:0:19
ACTCCTACGGGAGGCAGCAGTGGGGAATATTGCACAATGGGCGAAAGCCTGATGCAGCGACGCCGCGTGAGGGAAGAAGGCCTTCGGGTTGTAAAGCCCTTTTGTTGGGAAAGAAAAGCAGTCGGTTAATACCCGATTGTTCTGACGGTACCCAAAGAATAAGCACCGGCTAACTTCGTGCCAGCAGCCGCGGTAATACGAAGGGTGCAAGCGTTACTCGGAATTACTGGGCGTAAAGCGTGCGTAGGTGGTGGTTTAAGTCTGTTGTGAAAGCACTGGGCTCAACCTGGGAAT
+
GGGGGGGGGGGGGGGGGGGGGGGGGGGGGGGGGGGGGGGGGGGGGGGGGGGGGGGGGGGGGGGGGGGGGGGGGGGGGGGGGGGGGGGGGGGGGGGGGGGGGGGGFGGGGGGGGGGGGGGGGGGGGGGGGGGGGGGGGGGGGGGGGGGGGGGGGGGGGGGGGGGGGGGGGGGGGGGGGGGGGGGGGGGGGGGGGGGGGGGGGGGCEGGGGGGGGGGGGGGGGGGGGGGGGGFGFGGGGGFGDGEFCDGGFGGGGGCFFFFFGFGGFCFFFFFFFF)<?:FFFFGFFFF?FFFF?<
@M04650:207:000000000-C238N:1:1101:14369:15629 1:N:0:19
ACTCCTACGGGAGGCAGCAGTAGGGAATCTTCGGCAATGGGGGCAACCCTGACCGAGCAACGCCGCGTGAGTGAAGAAGGTTTTCGGATCGTAAAGCTCTGTTGTAAGAGAAGAACGGGTATGAGAGTGGAAAGCTCATACTGTGACGGTATCTTACCAGAAAGGGACGGCTAACTACGTGCCAGCAGCCGCGGTAATACGTAGGTCCCGAGCGTTATCCGGATTTATTGGGCGTAAAGCGAGCGCAGGCGGTTAGATAAGTCTGAAGTTAAAGGCTGTGGCTTAACCATAGTT
+
GGGGGGGGGGGGGGGGGGGGFGGGGGGGGGGGGGGGGGGGGGGGGGGGGGGGGGGGGGGGGGGGCGGGGGGGGGGGGGGGGGGGGGGGGGGGGGGGGGGGGGGGGGGGGGGGGGGGGGGGGGGGGGGGGGGGGGGGGGGGGGGGGGGGGGGGGGGGGGGGGGGGGGGGGGGGGGGGGGGGGGGGGGGGGGGGGGGGGGGGGGGGGGGGGGGGGGGGGGGGGGECCGFGGCGGFGGGGGFGFDFFDGGGEGGGGGGFFFFFEFFGFGGFFFFF?47>7B7<FFGFFFFFB*15))
@M04650:207:000000000-C238N:1:1101:13899:15632 1:N:0:19
ACTCCTACGGGAGGCAGCAGTGGGGAATATTGCACAATGGAGGAAACTCTGATGCAGCGACGCCGCGTGAGGGAAGAAGGTTTTCGGATTGTAAACCTCTGTCTTCGGGGACGATAATGACGGTACCTGAGGAGGAAGCCACGGCTAACTACGTGCCAGCAGCCGCGGTAAAACGTAGGTGGCAAGCGTTGTCCGGAATTACTGGGTGTAAAGGGAGCGCAGGCGGAATGGTAAGTTGAATGTGAAAACTATGGGCTCAACCCATAGACTGCGTTCAAAACTACTGTTCTTG
+
FGGGGGGGGGGEGGEGGDFGG<FGGGGGGGGGGFGGGGGGFDECFGGEGGGGFGGAFFCEEGGGGDFGGCGGEGGGGGFG,FFGGGGCFGGGGGGGGGGGGGGEGGGGGGGGGGEEGGGGGGGGGEG,C8<EF@>CEGGGGGGGEEG:FGGGCGFFF=7FEFFGGGDDGEG,F@EGG>EF@FFGFGGD8EE@C;@EC*3BG+CCGCGG>?CC7<CCEGGGECCGGG=**98<*39FCF4*9:FFC::*5CCC*94:))16?75C@5C)96)73.).,)2*0.:6=*14-9?B
@M04650:207:000000000-C238N:1:1101:7278:15635 1:N:0:19
ACTCCTACGGGAGGCAGCAGTGGGGAATATTGCACAATGGAGGAAACTCTGATGCAGCGACGCCGCGTGAGGGAAGAAGGTTTTCGGATTGTAAACCTCTGTCTTCGGGGACGATAATGCCGGTACCCGAGGCGGAAGCCACGGCTAACTACGTGCCAGCAGCCGCGGTAAAACGTAGGTGGCAAGCGGTGTCCGGAATTACTGGGGGTAAAGGGAGCGCAGGCGGAATGGTAAGTTGAATGTGAAAACTATGGGCTCACCCCATAAACTGCGTTCAAAACTACTGTTCTTC
+
GGGGGGGGGGGGGGGGGGGGGGGGGGGGGGGGFEGGGGGGGFGG8FFDFG<FDEFGDFEGDG@FGGGGGDFGGGGGG@FGGGGGG=CG:FDFAGGDFEE9,EF@9FFGGGGCGC=FCFF<<7F:FCDFG+>>+<FFG7>7FFCG:*C,?F,<FFC7@FFGGEF,CF8C=87+,78<2*<FC@C8+;>8*;CE??>5>E5AE++3@5**::?CFC**:C)/85=5*:25EFC+/+9:*0*:@C@FCCCD@60:**9)556*:)/95C*64*89BF))44D4),:69?F49**-
@M04650:207:000000000-C238N:1:1101:27192:15638 1:N:0:19
ACTCCTACGGGAGGCAGCAGTGGGGAATTTTGGACAATGGGGGAAACCCTGATCCAGCCATGCCGCGTGCAGGAAGAAGGCCTTCGGGTTGTAAACTGCTTTTGTTAGGGAAGAAATCCTAATTGCTAATACCAGTTGGGGATGACGGTACCTAAAGAATAAGCACCGGCTAACTACGTGCCAGCAGCCGCGGTAATACGTAGGGTGCGAGCGTTAATCGGAATTACTGGGCGTAAAGCGTGCGCAGGCGGTTTTGTAAGACCGATGTGAAATTCTCGGGCTTAACCTGGGAAC
+
FGGFEGGGG7C@FEGGEGGDGC@F@F@FGAEC:<CF<CFCGG76FG86CGFG9F<ECGF6F<F<CF@FBFGG@FFG@FCFFE<FGFEC,=4BFGFGGGFGGGGGEFGG?8==C=FCG,<?EFGBBF<FBCEF,7=BFFFFGGGG8,@@FFGFDGGGGDFFFC:DFFFGG7FCA:EB3C@F7F;FFG:C7CGC8EGECEG*?B8CE*8*B=ECEEECGGGCEDCGGG7E+7:C>C)7*2@3;D)<575<>DCCGCG57/*9+1753/*46F*/9*1*)117@159@FFA:FF7?:
@M04650:207:000000000-C238N:1:1101:16217:15642 1:N:0:19
ACTCCTACGGGAGGCAGCAGTGGGGAATATTGGGCAATGGGGGGAACCCTGACCCAGCGACGCTGCGTGAGTGAAGAAATCCTTCGGGATGTAAAGCTCTGTTGTATGGGAAGAGAAGAAGACGGTACCATACGAGGAAGCCCCGGCAAACTACGTGCCAGCAGCCGCGGTAATACGTAGGGGGCAAGCGTTGTCCGGAATTACTGGGCGTAAAGCGCACGCAGGCGGGCATATAAGTCAGATGTAAAAGGCAGGTGCTTACCATCTGTTTGTCATCTGATACTGTGTGCCT
+
GGGGGGGGGGGGGGGGGDGGFGGGGGGGGGGGGGGGGGGGGGGGGGGGGGGFGGGGGGGGGGGGGGGGGGGGGGGGGGGGGGGGGGGGGGGGGGGGGGFFGGGGFGGGGGGGGGGGGGGGGGGGGGGGGGGGGGGGGGGGG@CFGGGGGGGGGGGGGGGGGGGGGGGGDGGGGGGGGGGGGCGGGGGGGGGGEGGGGGGGGF?FGGGGFGGGGFGDGGGGGGGGGGGGGGE6FFGGGGFGFGFFGG7:@FGGGGGFF@FFGFGGFGG>FFF?5@FFFFG6?ACFFFFA0==9
@M04650:207:000000000-C238N:1:1101:13767:15644 1:N:0:19
ACTCCTACGGGAGGCAGCAGTGGGGAATATTGGACAATGGGCGCAAGCCTGATCCAGCCATGCCGCGTGAGTGATGAAGGCCCTAGGGTTGTAAAGCTCTTTCACCGGTGAAGATAATGACGGTAACCGGAGAAGAAGCCCCGGCTAACTTCTTGCCAGCAGCCGCGGTAATACGAAGGGGGCTAGCGTTGTTCGGATTTACTGGGCGTAAAGCGCACGGATGCGGTCTTTTAAGTCAGGTGTGAACTCCCAGACCTCAACTCTTTCACTGCCTTTGATACTGTACGTCTTGAT
+
FGGGGGGGGCCFEEFEGGGGGFGGGGGGCGGF9,FCFGGFGFGDGCFDGGEFFFF9FEFF<FGFGGCFF>EGFFDEEGGGGGCG,EF8FEFFEGFCC?FGGGGFAFCE:FCCEG9EFF<<<C:CF+58+++@+<BE,A,A+C+:FEFCEF9F,@,=<,3D:8:B*@*>F@*6,,1*2=*:B7CGCECEEC5C>+*:*8*C+5@B@5*5CEC*+0/1:79)**/**:*1:FC+7+*2*01*0007*:**/*9****0)0)0*1*2***)1=4*)9=6)):*9<**0*04(874))
@M04650:207:000000000-C238N:1:1101:25577:15678 1:N:0:19
ACTCCTACGGGAGGCAGCAGTGGGGAATATTGGGCAATGGGGGGAACCCTGACCCAGCGACGCCGCGTGAGTGAAGAAATCCTTCGGGATGTAAAGCTCTGTTGTATGGGAAGAGAAGAAGACGGTACCATACGAGGAAGCCCCGGCAAACTACGTGCCAGCAGCCGCGGTAATACGTAGGGGGCAAGCGTTGTCCGGAATTACTGGGCGTAAAGCGCACGCAGGCGGGCATATAAGTCAGATGTAAAAGGCAGGTGCTTACCATCTGTTTGTCATCTGATACTGTGTGCCT
+
GGGGGGGGGGGGGGGGGGGGGGGGGGGGGGGGGGGGGGGGGGGGGGGGGGGGGGGGGGGGGGGGGGGGGGGGGGGGGGGGFGGGGGGGEGGGGGGGGGGGGGGGGGGGGGGGGGGGGGGGGGGGGGGGGGGFCFGGGGGGF2*<FEGGCGGGGGGGGGGFFGGGGDEGGGGGGEFGGGGGGGGDGGFGGGGGGGGGGGGGGDAEGCFE5CGEGFGGGGGGGGGGGGGGGGGCFFGEFGFGFF=@FDFGFGDGGGCF466@EFCFFFGAFFF?FFFFFFGFFFFFFFFA:FFF
@M04650:207:000000000-C238N:1:1101:9722:15714 1:N:0:19
ACTCCTACGGGAGGCAGCAGTGGGGAATATTGCACAATGGAGGAAACTCTGATGCAGCGACGCCGCGTGAGGGAAGAAGGTTTTCGGATTGTAAACCTCTGTCTTCGGGGACGATAATGACGGTACCCGAGGAGGAAGCCACGGCTAACTACGTGCCAGCAGCCGCGGTAAAACGTAGGTGGCAAGCGTTGTCCGGATTTATTGGGCGTAAAGCGAGCGCAGGCGGAAAAATAAGTCTGATGTGAAAGCCCTCGGCTTAACCGAGGAACTGCATCGGAAACTGTTTTTCTTG
+
GGGGGGGGGGGGGGGGGGGGFGGGGGGGGGGGGGGGGGGGGGGGGGGGGGGGGGGGGGGGGGGGGGGGGGGGGGGGGGGGGGGGGGGGGGGGGGGGGGGGGGGGGGGGGGGGGGGGGGGGGGGGGGGGGGGGGGGGGGGGGGGGGGGGGGGGGGGGGGGGGGGGGGGGGDFDGGGGGGGGGGGGGGGGEGGGFGGGGGGGGGGGGGGGGEGGGGGEGDG:EGGGGGGGGCFGFGGGG=FCFCBFDCDGFCFGGGGFFEFFGFGGFGD?>@FFFFFFF?GFFFGFBFFFFFFA
@M04650:207:000000000-C238N:1:1101:21050:15719 1:N:0:19
ACTCCTACGGGAGGCAGCAGTGGGGAATATTGCACAATGGGGGAAACCCTGATGCAGCGATGCCGCGTGAGGGAAGAAGGTTTTCGGATTGTAAACCTCTGTGGAGGGGGACGATAATGACGGTACCCCTTAAGGAAGCCACGGCTAACTACGTGCCAGCAGCCGCGGTAATACGTAGGTGGCGAGCGTTGTCCGGAATTACTGGGTGTAAAGGGAGCGTAGGCGGGAGTGCAAGTCAGAAGTGAAAACTATGGGCTCAACCCATAGCCTGCTTTTGAAACTGTACTTCTTG
+
GGGGGGGGGGGFGGGGGGGGGGGGGGGGGGGGGGGGGGGGGGGGGGGGGGGGGGGGGGGGGGGGGGGGGGGGGGGGGGGGGGGGGGGGGGGGGGGGGGGGGGGGGGGGGGGGGGGGGGGGGGGGGGGGGGGGGGCGGGGGGGGGGGGGGGGGGGGGGGGGGGGGGGGGGGGGGGGGGGGGGGGGGGGGGGGGCFGGGGGGGGGGGGGGGGGGGGGGGGGDGGGGGGGGGGGGFCFFGGFGFGFFGGGFFGGGGGGFFFFFFFGGFC7?FFF@FFFFFFGFFFGFFFFAFFFD
@M04650:207:000000000-C238N:1:1101:18838:15730 1:N:0:19
ACTCCTACGGGAGGCAGCAGTGGGGAATTTTGGACAATGGGGGCAACCCTGATCCAGCAATGCCGCGTGAGTGAAGAAGGCCTTCGGGTTGTAAGGCTCTTTTGTCAGGGAAGAAACCGGCTGTGCTAATACCACAGTTGACTGACGGTACCTGAAGAATAAGCACCGGCTAACTACGTGCCAGCAGCCGCGGTAATACGTAGGGTGCGAGCGTTAATCGGAATTACTGGGCGTAAAGCGTGCGCAGGCGGTTGTGTAAGACAGGTGTGAAATGCCCGGGCTTAACCTGGGAAC
+
GGGGGGGGGGGGGGGGGGGGGGGGGGGGGGGGGGGGGGGGGGGGGGGGGGGGGGGGGGGGGGGGGGGGGGGGGGGGGGGGGGGGGGGGGGGGGGEGGGGGGGGGGGGGGGGGGGGGGGGGGGGGGGGGGGGGGGGGGGGGGGGGGGGGGGGGGGGGGGGGGGGGGGGGGGGGGGGGGGGGGGGGGGGGGDGGGGGGGGGGGFFGGGGEGGGGGGGGGGGGGGGGGGGGGGFGFGGGGGFGFGFFGDGCDGGGGGGFFBFFFFGGFDF3BFFFFFFF7:D>@>5?FFFFBFFFF4
@M04650:207:000000000-C238N:1:1101:17928:15756 1:N:0:19
ACTCCTACGGGAGGCAGCAGTGGGGAATTTTCCGCAATGGGCGAAAGCCTGACGGAGCAATGCCGCGTGGAGGTAGAAGGCCTACGGGTCGTGAACTTCTTTTCCCGGAGAAGAAGCAATGACGGTATCTGGGGAATAAGCATCGGCTAACTCTGTGCCAGCAGCCGCGGTAATACAGAGGATGCAAGCGTTATCCGGAATGATTGGGCGTAAAGCGTCTGTAGGTGGCTTTTTAAGTCCGCCGTCAAATCCCAGGGCTCAACCCCGGACAGGCGGTGGAAACTACCAAGCTGG
+
GGGGGGGGGGGGGGGGGGGGGGFGGGGGGGGFGGGGGGGGGGGGGGGGGGGGGDGGGGGFFGGGGGGGGGGGGGGFGGGGGGG8FGGEGGGGGGGGGGGGGGCGGGGEBFE<FGGGGGDGGGGGEGCFGDFGGGGGFEFFGG9DFGGGGEFGGGGGGGGFC77BFGCGEGEEFGGFCCFCEFGFGFCFFEEGGGGGGGGCFFGFGGCFFGGG=CDEEGGGFGGGFGGDFFGEFGFFCFF>>GBFGG:*9:DGCCCF7BFF6FFFEGGFEBFF;@EDBBDFFAFFBFFFBFFF??
@M04650:207:000000000-C238N:1:1101:25388:15765 1:N:0:19
ACTCCTACGGGAGGCAGCAGTGGGGAATATTGCACAATGGAGGAAACTCTGATGCAGCGACGCCGCGTGAGGGAAGAAGGTTTTCGGATTGTAAACCTCTGTCTTCGGGGACGATAATGACGGTACCCGAGGAGGAAGCCACGGCTAACTACGTGCCAGCAGCCGCGGTAAAACGTAGGTGGCAAGCGTTGTCCGGAATTACTGGGTGTAAAGGGAGCGCAGGCGGAATGGTAAGTTGAATGTGAAAACTATGGGCTCAACCCATAGACTGCGTTCAAAACTACTGTTCTTG
+
GGGGGGGGGGGGGGGGGGGGGGGGGGGGGGGGGGGGGGGGGGGGGGGGGGGGGGGGGGGGGGGGGGGGGGGGGGGGGGGGGGGGGGGGGGGGGGGGGGGGGGGGGGGGGGGGGGGGGGGGGGGGGGGGGGGGGGGGGGGGGGGGGGGGGGGGGGGGGGGGGGGGGGGGGGGGGGGGGGGGGGGGGGGGGGGGGGGGGGGGGGGGGGGG>EFGGGGGGGGGGGGGGGGGGFCCFGGGGGFGFGFFGGGGFGGG7<FFFFFFGFGGFGGFFFFFFFFFF>GFF?GFFFFAFFFA
@M04650:207:000000000-C238N:1:1101:13897:15772 1:N:0:19
ACTCCTACGGGAGGCAGCAGTGGGGAATATTGGGCAATGGGGGCAACCCTGACCCAGCGACGCCGCGTGAGTGAAGAAATCCTTCGGGATGTAAAGCTCTGTTGTATGGGAAGAGAAAAAGACGGTACCATACGAGGAAGCCCCGGCAAACTACGTGCCAGCAGCCGCGGTAATACGTAGGGGGCAAGCGTTGTCCGGAATTACTGGGCGTAAAGCGCACGCAGTCGGGTTTATAAGTCAGATGTAAAAGGCAGGTGCTTACCATCTGTTTGTCATCTGATACTGTAAGCCT
+
FGGGGGGGGGGGEGGCEGFGGGGGCGGGGGFFG@FGFFGGGGC@E@@F@FEEFFG8FGGGGG>FCE=FE@:EEFFF,F?EFGGGFBFGCCCFFGAEGGFBEFF9FFGF@FEFEDGG@<<<F@F@EFGGCGGG<BD+C+>DFFFGGEGGGGGGGFCFFE:<FGFGGABGGGGE:FGGCGC:78ED8E5CC8?5ECAC>C88CFGFE7C5CEGEGGFFGD398C**2<CEC58EFFF:>CF7@*9BGG7:BG3FFD)7@4?FC)2*9FC)=FFF>9*=4<>4B2CF*8*-)9?:
@M04650:207:000000000-C238N:1:1101:10003:15774 1:N:0:19
ACTCCTACGGGAGGCAGCAGTGGGGAATATTGCACAATGGGCGAAAGCCTGATGCAGCGACGCCGCGTGAGGGAAGAAGGTTTTCGGATTGTAAACCTCTGTCTTCGAGGACGAAGAAGTGACGGTACTCGAGGAGGAAGCCACGGCTAACTACGTGCCAGCAGCCGCGGTAAAACGTAGGTGGCAAGCGTTGTCCGGAATTACTGGGTGTAAAGGGAGCGCAGGCGGGATGCCAAGTTGGACGTGAAATCTATGGGCTCAACCCATAGCGTGCGTTCAAAACTGGCGTTCTTG
+
GGGGGGGGGGGGGGGGGGGGGGGGGGGGGGGGFGGGGGGGGGGGGGGGGGGGGGGGGGGGGGGGGGGGGGGGGGGGGGGGGGGGGGGGGGGGGGGGGGGGGGGGGGGGGGGGGGGGGGGGGGGGGGFGFGDGGGGGGGGGGGGGGGGGFFGGGGGGGFGGFDEGGGGDGGGGGGGGGGGGGGGGGGGFGGEDGGCFEEEGGGGCFGGFFEECECFCGGGGGDGE5=E5C9=EFFGGC7=G47FFGDCC6C:FFGDFF>@FF=D<DGF<F?;))0>>:?C*87F?*0>0->>?<6
@M04650:207:000000000-C238N:1:1101:16492:15781 1:N:0:19
ACTCCTACGGGAGGCAGCAGTGGGGAATATTGGGCAATGGGGGGAACCCTGACCCAGCGACGCCGCGTGAGTGAAGAAATCCTTCGGGATGTAAAGCTCTGTTGTATGGGAAGAGAAAAAGACGGTACCATACGAGGAAGCCCCGGCAAACTACGTGCCAGCAGCCGCGGTAATACGTAGGGGGCAAGCGTTGTCCGGAATTACTGGGCGTAAAGCGCACGCAGGCGGGTTTATAAGTCAGATGTAAAAGGCAGGTGCTTACCATCTGTTTGTCATCTGATACTGTAAGCCT
+
GGGGGGGGGGGGGGGGGGGGGGGGGGGGGGGGGGGFGGGGGGGGGGGGGGGGGGGGGGGGGGGGGGGGGGGGGGGGGGGGGGGGGGGGGGGGGGGGGGGGFFFFFGGGGGGGGGGGGGGGGGGGGGGGGGGGGGGGGGGGGFGGGGGGGGGGGGGGGGGGGGGGGGGGGGGGGGGGGGGGGGECGGGGFGGGGGGGGGGGGGGGGGGGGGGGGGGGGGGGGGGGGDGGGDCC?FGGGGFGFFFFGGCFFGCGGGGFFFFFFFGGFGGFFFFFFFFFFAG??AFFFFFA<F9>
@M04650:207:000000000-C238N:1:1101:12635:15782 1:N:0:19
ACTCCTACGGGAGGCAGCAGTGGGGAATCTTCCGCAATGGACGAAAGTCTGACGGAGCGACGCCGCGTGGGTGAAGAAGGCCTTAGGGTCGTAAAGCCCTGTCATTAGGGACGAATGGTAGATGGAGTAATATGTCATCTATTTGACGGTACCTAAGGAGGAAGCCCCGGCTAACTACGTGCCAGCAGCCGCGGTAATACGTAGGGGGCGAGCGTTGTCCGGAATCATTGGGCGTAAAGGGCGCGTAGGCGGGAATACAAGTCTGTTTTTAAAGTTCAGGGCTCAACCCTGTG
+
GGGGGGGGGGGGGGGGGGGGGFGGGGGGGGGGGGGGGGGGGGGGGGGGFFFGGGGGGGFFGGGGGEGGGGE@BDFFGGGFGGGGGGGGGGGGGGGGGECF=FGDGFGGGGGGGGFGGGGGGGGGGGGGGFGGGGGGGGFFGFGCGEGDGGFEFFC>CFFFCCFGGCFEGEGEGGGF<BEGFFFGGCFGGGGGEGGGGFCCFGG>GDGGGEEGDGGGGGGGGG8:CEGFGGGD>GDG<F?>>3BDGGGGD=DCDDGFF6*?FBDDFFG58@FFFFF@)-:6>?5)97;:6<F2)
@M04650:207:000000000-C238N:1:1101:28806:15788 1:N:0:19
ACTCCTACGGGAGGCAGCAGTAGGGAATCTTCGGCAATGGGGGCAACCCTGACCGAGCAACGCCGCGTGAGTGAAGAAGGTTTTCGGATCGTAAAACTCTGTTGTTAGAGAAGAACGTTAAGTAGAGTGGAAAATTACTTAAGTGACGGTATCTAACCAGAAAGGGACGGCTAACTACGTGCCAGCAGCCGCGGTAATACGTAGGTCCCAAGCGTTGTCCGGATTTATTGGGCGTAAAGCGAGCGCAGGTGGTTTCTTAAGTCTGATGTAAAAGGCAGTGGCTCAACCATTGTG
+
GGGGGGGGGGGGGGEGGGGGGGFGGGGGGGGGGGGGGGGGFEGGGGGGGGGGGGGGGGGGDEGGGGGCFGGGGGGGGGGGFGGGGGGDFGGGGGGGGGGGGGGGGGGGGGGGGGGGGGGGGGGGGEDDFGDGGGGGGGGGFGGGGGGGGGGGGGGFGGFGFFDFEEGGEGGGGGGGFGGGGGFFGFFCFGEGGGGGGGCGGGGGGGGFGGGGGGGGGGGGGGEEGFDGGGGGFGGGGGFFEDDFGG3DEGGGGGGFFFF=FFG7@CGFFF?@*7BFFBFFFFG@FFF:?FBA<-
@M04650:207:000000000-C238N:1:1101:10167:15804 1:N:0:19
ACTCCTACGGGAGGCAGCAGTGGGGAATATTGGGCAATGGGGGAAACCCTGACCCAGCAACGCCGCGTGAAGGAAGAAGGCTTTCGGGTTGTAAACTTCTTTGACCAGGGAAGAAAAAAATGACGGTACCTGGAAAACAAGCCACGGCTAACTACGTGCCAGCAGCCGCGGTAATACGTAGGTGGCAAGCGTTATCCGGATTTACTGGGTGTAAAGGGCGTGTAGGCGGGCATGCAAGTCAGATGTGAAATATCGAGGCTTAACCTCGAGGGGTCATTTGAAACTGCATGTCTT
+
GGGGGGGGGGGGGGGGGGGGGGGGGGGGGGGGGGGGGGGGGGGGGGGGGGGGGGGGGGGGGGGGGGGGGGGGGGGGGGGGGGGGGGGGGGGGGGGGGGGGGGGGGGGGGGGGGGGGGGGGGGGGGGGGGGFGGGGFGGGGGGGFGGGGGGGGGGGGGGGGGGGGGFGGEEGGGGGGFGFGGGGGGGGGFGGGEEGGGGGGGGGFGGGGGGGGGGGGGGGGGGGGGGGGDGGGFGGFFGFGFG67DDDFFGFFGGD:)83@FFFGFGGFFFF:DBBFFF>F69FFFF@A<F?A<<
@M04650:207:000000000-C238N:1:1101:16810:15812 1:N:0:19
ACTCCTACGGGAGGCAGCAGTAGGGAATCTTCGGCAATGGGGGCAACCCTGACCGAGCAACGCCGCGTGAGTGAAGAAGGTTTTCGGATCGTAAAACTCTGTTGTTAGAGAAGAACGTTAAGTAGAGTGGAAAATTACTTAAGTGACGGTATCTAACCAGAAAGGGACGGCTAACTACGTGCCAGCAGCCGCGGTAATACGTAGGTCCCAAGCGTTGTCCGGATTTATTGGGCGTAAAGCGAGCGCAGGTGGTTTCTTAAGTCTGATGTAAAAGGCAGTGGCTCAACCATTGTG
+
GGGGGGGGGCEFDFGGGGGGGGGGGGGGGGGGGEGGGGGGGGGGGGGGGGGGGGGGGGGGGGEGGGGFGGGGGGGGGGGGGGGGGGGGGGGGGGGGGFGGFGGGGGGGGGGGGGGGGGGGGGGGGGGGGGFFFGGFGGCGGDGGGGGGGGGGGGGGGCGFGGFGGGFGDEGGGGGFGGGGGG8CCFGFGFCDGGGGGGCGFEGGGGFGFFFEGGCGGGGGEGE5E9:CGFGGF5DGGGFFFGFFGDDGBDFGGGG=FFF709FCFC:<F@FFFF>>0<GF::76=F4?BFF)5)
@M04650:207:000000000-C238N:1:1101:26070:15865 1:N:0:19
ACTCCTACGGGAGGCAGCAGTGGGGAATATTGGACAATGGACCAAAAGTCTGATCCAGCAATTCTGTGTGCACGACGAAGTTTTTCGGAATGTAAAGTGCTTTCAGTTGGGACGAAGAAAGTGACGGTACCAACAGAAGAAGGGGCGGCTAAATACGTGCCAGCATCCGCGGTAATACGTATGCCCCGAGCGTTATCCGGATTTATTGGGCGTAAAGCGCGTCTAGGTGGTTTAAAAAGTCTGATGTTAAACTGCGGAGCTCAACTCCGTATTGCGTTGGAAACTTTTAGACTT
+
GGGGGGGGGGGGGGGGGGGGGGGDGGFGFGGGGDFFFFGGGGGGGGGGGGGGFFGGGGGFGGGGGGG@FFECGDEGGGGGGGGGGGGDCFFFFFDC5EEEFGGGGGGG<E+?F:@CC:EDBFE9F:@FFGGGGGDCC@EDCF8+7F+<FGEFFFCCFGGCCGGFG,D71D<@F::FFCFGGGG?CFCE78EEGE8FGC*:*=;FDFG=@*:>EE*;9*77*1*:8+A<C:A:FC77:6<FFG?6CCCCF>7CGCFE)))5:9D4?FG?3><<?9604:)7))*0@*=<)0/4<)
@M04650:207:000000000-C238N:1:1101:22692:15924 1:N:0:19
ACTCCTACGGGAGGCAGCAGTGGGGAATATTGGACAATGGGCGCAAGCCTGATCCAGCCATGCCGCGTGAGTGATGAAGGCCTTAGGGTTGTAAAGCTCTTTCACCGGAGAAGATAATGACGGTATCCGGAGAAGAAGCCCCGGCTAACTTCGTGCCAGCAGCCGCGGTAATACGGAGGGTGCGAGCGTTAATCGGAATTACTGGGCGTAAAGCGCACGCAGGCGGTCTGTTAAGTCAGATGTGAAATCCCCGAGCTTAACTTGGGAACTGCATTTGAAACTGGCAGGCTAG
+
GGGGGGGGGGGGGGGGGGGGGGGGGGGGGGGGGGGGGGGGGGGGGGGGGGGGGGGGGGGGGGGGGGGGGGGGGGGGGGGGGGGGGGGGGGGGGGGGGGGGGGGFGGGGGGGGGGGFFGGGGGGGGGGGGDCEGGGGGGGGGGGGDGGGGGFGGGGGGGGGGGGGGGGGGGEGGGGGGGGGGGGGGGEGE5CFGGFEEEGGGGGGFF5EEEG=FGGGGGGGEGGGGGGGGGDF=FGGGGFC=FFFGGFFF>CGGDGFDFFFEBDG6CDBFF@FFFFF><:=4:F):@BBFFF?
@M04650:207:000000000-C238N:1:1101:23356:15925 1:N:0:19
ACTCCTACGGGAGGCAGCAGTAGGGAATCTTCGGCAATGGGGGCAACCCTGACCGAGCAACGCCGCGTGAGTGAAGAAGGTTTTCGGATCGTAAAACTCTGTTGTTAGAGAAGAACGTTAAGTAGAGTGGAAAATTACTTAAGTGACGGTATCTAACCAGAAAGGGACGGCTAACTACGTGCCAGCAGCCGCGGTAATACGTAGGTCCCAAGCGTTGTCCGGATTTATTGGGCGTAAAGCGAGCGCAGGTGGTTTCTTAAGTCTGATGTAAAAGGCAGTGGCTCAACCATTGTG
+
GGGGGGGGGGGGGGGGGGGGGGGGGGGGGGGGGGGGGGGGGGGGGGGGGGGGGGGGGGGGGGGGGGGGGGGGGGGGGGGGGGGGGGEGGGGGGGGGGGGGGGGGGGGGGGGGGGGGGGGGGGGGGGGGGGGGGGFGGGGGGGGFGGGGGGGGGGFGGGGGGGDCFEGGGGGGGGGGGGEGGGGGGGF7CFGGGGGGGFGGGGGGGGGGGGGGGGEEGGGGGDEEEFFCF79EFGDGGG=FDD>>DGGGFGGGCF4FFF@FGFGGFFFDFFFFF?DFFFGFFFD?F@F<:FBAD2
@M04650:207:000000000-C238N:1:1101:14853:15927 1:N:0:19
ACTCCTACGGGAGGCAGCAGTGGGGAATCTTCCGCAATGGACGAAAGTCTGACGGAGCGACGCCGCGTGGGTGAAGAAGGCCTTAGGGTCGTAAAGCCCTGTCATTAGGGACGAATGGTAGATGGAGTAATATGTCATCTATTTGACGGTACCTAAGGAGGAAGCCCCGGCTAACTACGTGCCAGCAGCCGCGGTAATACGTAGGGGGCGAGCGTTGTCCGGAATCATTGGGCGTAAAGGGCGCGTAAGCGGGAATACAAGTCTGTTTTTAAAGTTCAGGGCTCAACCCTGTG
+
GGGGGGGGGGGGGGGGGGGGFGGGGGGGGGGGGGGGGGGGGGGGGGGGGGGGGGGGGGGGGGGGGGGGGGGGGGGGGGGGGGGGGGGGGGGGGGGGGGGGGGGGGGGGGGGGGGGGGGGGGGGGGGGGGGGGGGGGGGGGGGGGGGGGGGGGGGGGGGGGGGGGGGGGGGGGGGGGGGCFGGGGGGFGGGGGGGGGGGGGGGGGGGGGGGGGGGGGGGF>CDCGGGGGE>FGFGGGGFFGFGFFGGGGFFGDGGGFFFFFGFGGFFG2?@FFFFF=<DGFFFGFFFFF0:F?F
@M04650:207:000000000-C238N:1:1101:12263:15930 1:N:0:19
ACTCCTACGGGAGGCAGCAGTGGGGAATATTGGGCAATGGGGGCAACCCTGACCCAGCGACGCCGCGTGAGTGAAGAAATCCTTCGGGATGTAAAGCTCTGTTGTATGGGAAGAGAAAAAGACGGTACCATACGAGGAAGCCCCGGCAAACTACGTGCCAGCAGCCGCGGTAATACGTAGGGGGCAAGCGTTGTCCGGAATTACTGGGCGTAAAGCGCACGCAGGCGGGCATATAAGTCAGATGTAAAAGGCAGGTGCTTACCATCTGTTTGTCATCTGATACTGTATGCCT
+
GGGGGGGGGGGGGGGGGGGGGGGGGGGGGGGGGGGGGGGGGGGGGGGGGGGGGGGGGGGEGGGGGGGGGEGGGGGGGGGGGGGGGGGGGGGGGGGGGGGGGGGGGGGGGGGGGGGGGGGGGGGGGGGGGGGGGGGGGGGGGGGGGGGGGGGGGGDGGGGGGGGGGGGGGGEGC9CFFFDGGGGGGGGGGGGGGGGGGGGG>GGGGG?FGGGCGGGGGGGDEGGGGGGGGGCFFGGFFGFGFGFFGGGF?FGGGGDFFFFFFFFGFGGFFFFFFFFFBFD*=>>@4*8<AFFF
@M04650:207:000000000-C238N:1:1101:19327:15930 1:N:0:19
ACTCCTACGGGAGGCAGCAGTGGGGAATTTTCCGCAATGGGCGAAAGCCTGACGGAGCAATGCCGCGTGGAGGTAGAAGGCCTACGGGTCGTGAACTTCTTTTCCCGGAGAAGAAGCAATGACGGTATCTGGGGAATAAGCATCGGCTAACTCTGTGCCAGCAGCCGCGGTAATACAGAGGATGCAAGCGTTATCCGGAATGATTGGGCGTAAAGCGTCTGTAGGTGGCTTTTTAAGTCCGCCGTCAAATCCCAGGGCTCAACCCCGGACAGGCGGTGGAAACTACCAAGCTGG
+
GGGGGGGGGGGGGGGGGGGGGGGGGGGGGGGGGGGGGGGGGGGGGGGGGGGGGGGGGGGGGGGGGGGGGGGGGGGGGGGGGGGFGGGGGGGGGGGGGGGGGGGGGGGGCGGGGGGGGGGGGGGGGGGGGGGGGGGGFGGGGGGGGGGGGGGGGGFGGGGGGGGGGGGGGGGGGGGGGGGGGGGGGGGGGGGGGGGGGDGGGGGGGGGGG5EGGFGGGGGGGGGGGGGGGGGGFGGGGGFGBD>@DGGG?GFGGGFFEBFFF4FGFGDBBF>FFF>>>(C5479F=FF:77@??:
@M04650:207:000000000-C238N:1:1101:10920:15949 1:N:0:19
ACTCCTACGGGAGGCAGCAGTGAGGAATATTGGTCAATGGGGGAAACCCTGAACCAGCAACGCCGCGTGAGGGAAGACGGTTTTCGGATTGTAAACCTCTGTCCTCTGTGAAGATAATGACGGTAGCAGAGGAGGAAGCTCCGGCTAACTACGTGCCAGCAGCCGCGGTAATACGTAGGGAGCAAGCGTTGTCCGGATTTACTGGGTGTAAAGGGTGCGTAGGCGGTCATGCAAGTCAGGAGTGAAATCTATGGGCTTAACCCATAAACTGCTTTTGAAACTGTATGACTTG
+
GGGGGGGGGGGGGGGGGGGGGGGGGGGGGGGGGGGGGGGGGGGGGGGGGGGGGGGGGGGGGGGGGGGGGGGGGGGGGGGGFGGGGGGGGGGGFGGGGGGGGGGGGGGGGGGGGGGGGGGGGGGGGGGGGFGGGGGGGGGGGGGGGGGGGGGGGGGGGGGGGGGGGGGGGGGGGGGGGGGGGGDGGGGGGDEGGGGGGGGGGGGFFGFGGGGGGGGGGGGGGGGFEGGGGGGGFGGGGGFC:<?FGGGGFGFFCFGFFFFFGFGG?DFAFFFFFFFFFBGFFBGF?FFFFFFF
@M04650:207:000000000-C238N:1:1101:10186:15968 1:N:0:19
ACTCCTACGGGAGGCAGCAGTGGGGAATATTGGGCAATGGGGGCAACCCTGACCCAGCGACGCCGCGTGAGTGAAGAAATCCTTCGGGATGTAAAGCTCTGTTGTATGGGAAGAGAAAAAGACGGTACCATACGAGGAAGCCCCGGCAAACTACGTGCCAGCAGCCGCGGTAATACGTAGGGGGCAAGCGTTGTCCGGAATTACTGGGCGTAAAGCGCACGCAGGCGGGTTTATAAGTCAGATGTAAAAGGCAGGTGCTTACCATCTGTTTGTCATCTGATACTGTAAGCCT
+
GGGGGGGGGGGGGGGGGGGGGGGGGGGGGGGGGGGGGGGGGGGGGGGGGGGGGGGGGGGGGGGGGGGGGGGGGGGGGGGGGGGGGGGGGGGGGGGGGFGGGGGGGFGGGGGGGGGGGGGGGGGGGGGGGGGGGGDFGGGGGGGGGGGGGGGGGGGGGGGGGGGGGGGGGGE8<FFGGGGGEGEEEE>CGGGGGGGGGGC5FFFGGGGCGGGGEFFCEGGGGGGDGGGGGGCEFGFFFGFGFF4FGGGFFFG5DDGFFF?FGFGGFGC>6@8?FFFFFA71=<FFFF*.6FF0
@M04650:207:000000000-C238N:1:1101:11239:15974 1:N:0:19
ACTCCTACGGGAGGCAGCAGTGGGGAATATTGCACAATGGAGGAAACTCTGATGCAGCGACGCCGCGTGAGGGAAGAAGGTTTTCGGATTGTAAACCTCTGTCTTCGGGGACGATAATGACGGTACCCGAGGAGGAAGCCACGGCTAACTACGTGCCAGCAGCCGCGGTAAAACGTAGGTGGCAAGCGTTGTCCGGAATTACTGGGTGTAAAGGGAGCGCAGGCGGAATGGTAAGTTGAATGTGAAAACTATGGGCTCAACCCATAGACTGCGTTCAAAACTACTGTTCTTG
+
GGGGGGGGGGGGGGGGGGGGGGGGGGGGGGGGGGGGGGGGGGGGGGGGGGGGGGGGGGGGGGGGGGGGGGGFGGGGGGGGGGGGGGGGGGGGGGGGGGGGGGGGGGGGGGGGGGGDFGGGGGGGGGGGGGDGGGGGGGGGGGGGGGGGGGGGGGGGGGGGGGGCGGGGFEEFGGGGGGGGGGGGGFFCCEEGGGGGEGGGGGGGGGFGGGGGGGDGGGGDCDCEEGEEFGGCF9CFCGFGFD=?GDGGFCG7:FFFFFFFG@GDFGGFFFFF35B3?<GFF?D?BF@A<F@A
@M04650:207:000000000-C238N:1:1101:20632:16005 1:N:0:19
ACTCCTACGGGAGGCAGCAGTGGGGAATCTTCCGCAATGGACGAAAGTCTGACGGAGCGACGCCGCGTGGGTGAAGAAGGTCTTCGGATCGTAAAGCCCTGTCATTAGGGACGAATGGTAGATGGAGTAATATGTCATCTATTTGACGGTACCTAAGGAGGAAGCCCCGGCTAACTACGTGCCAGCAGCCGCGGTAATACGTAGGGGGCGAGCGTTGTCCGGAATCATTGGGCGTAAAGGGCGCGTAGGCGGGAATACAAGTCTGTTTTTAAAGTTCAGGGCTCAACCCTGTG
+
GGGGGGGGGGGGGGGGGGGGGGGGGGGGGGGGGGGGGGGGGGGGGGGGGGGGGGGGGGGGGGGGGGGGGGGGGGGGGGGGGGGGGGGGGGGGGGGGGGGGGGGGGGGGGGGGGGGGGGGGGGGGGGGGGGGGGGGGGGGGGGGGGGGGGGGGGGGGGGGGCEFCFFCGGGGGGGGGGGGGGGGGGGGGGGGGGGGGGGGGGGGGGG>CEGGGGGGGGGGGGGEEFGFGGFGFFGGGGGFGFGFFGGGGFDDD)))>=*9@F?CDFGFDFFFFFFFFFAG=@BF@FF??FFFB?
@M04650:207:000000000-C238N:1:1101:27146:16021 1:N:0:19
ACTCCTACGGGAGGCAGCAGTGGGGAATCTTCCGCAATGGACGAAAGTCTGACGGAGCGACGCCGCGTGGGTGAAGAAGGCCTTAGGGTCGTAAAGCCCTGTCATTAGGGACGAATGGTAGATGGAGTAATATGTCATCTATTTGACGGTACCTAAGGAGGAAGCCCCGGCTAACTACGTGCCAGCAGCCGCGGTAATACGTAGGGTGCGAGCGTTGTCCGGAATCATTGGGCGTAAAGGGCGCGTAGGCGGGAATACAGGTCTGTTTTTAAAGTTCAGTGCTCAACCCTGTGG
+
GG9FGGGGGGG>FEFGGGFGGGGGGEGGGGGGGCCGGGGGEGGGECFGFGG<FGGCFGGGGGGGC@FEFDEGGFGGDFFCGGGGGGGGGGGGGGCFFDGGGFGFGGGGGGGGGGGGFEGGGFEFGGDFGGGFGGGGFFDGCGGDGE>+CBFGGFGGGGG,@CF7:>>FGGDECG@FFGGGFFFFGG?CFGGGDBC>CF9?FBEC8E*7CCEG5C:8C/:F5>*28A?9C>CF:ED57*/C>GBEG/)>:4)9D)18===*27<>5D7)77597@FF<:F*9):4**)4-)7,3(
@M04650:207:000000000-C238N:1:1101:22531:16058 1:N:0:19
ACTCTACGGGAGGCAGCAGTGGGGAATATTGGGCAATGGGGGAAACCCTGACCCAGCAACGCCGCGTGAAGGAAGAAGGCTTTCGGGTTGTAAACTTCTTTGACCAGGGAAGAAAAAAATGACGGTACCTGGAAAACAAGCCACGGCTAACTACGTGCCAGCAGCCGCGGTAATACGTAGGGGGCAAGCGTTGTCCGGAATTACTGGGCGTAAAGCGCACGCAGGCGGGCATATAAGTCAGATGTAAAAGGCAGGTGCTTACCATCTGTTTGTCATCTGATACTGTATGCCT
+
DFFAFA<FGG@@FGGG><<@FCC:@@F9C,;;@,<<<6F@:@+@C,,8CFC<@FGE@FEGGG77>C=FBFCGGFGEECEDFD<?BCFGGCF?FEFGGFF<FCECFFE=FGFCDEEGG73=?F?CCCFEAE=,FFBCFFGGGGGG++>F::<==FDCD:DC<EDGG<:<C::CFFFCGG@AEDEC7?BFGGG@G>CCGGDEECCC<7<5CCCCE5@+2977=7=5EGCEC<EGFGG7:F6>?FB6FDC77>DF4<C5:FF*?6CGFGGF=F*8<=FFB2>6947BF@456*74
@M04650:207:000000000-C238N:1:1101:24964:16060 1:N:0:19
ACTCCTACGGGAGGCAGCAGTGGGGAATATTGCACAATGGGCGCAAGCCTGATGCAGCCATGCCGCGTGTGTGAAGAAGGCCTTCGGGTTGTAAAGCACTTTCAGCGGGGAGGAAGGGTTCGGTGTTAACAGCACCGTTCATTGACGTTACCCGCAGAAGAAGCACCGGCTAACTCCGTGCCAGCAGCCGCGGTAATACGGAGGGTGCGAGCGTTAATCGGAATTACTGGGCGTAAAGCGCACGCAGGCGGTCTGTTAAGTCAGATGTGAAATCCCCGAGCTTAACTTGGGAAC
+
GGGGGGGGGGGGGGGGGGGGGGGGGGGGGGGGGGGGGGGGGGGGGGGGGGGGGGGGGGGGGGGGGGGGGGGGGGGGGGGGGGGGGGGGGGGGGGGGGGGGGGGGGGGGGGFGGGGGGGGGGGGDEGGGGGGGGGGGGGGGGGGGGGGGGGGGGGGGGGGGGGGGGGGGGGGGGGGGGGGGGGGGGGGFFGGGGGGGGGGGGGEGGGGGGGGGGGGGGGGGGGGGGGGGGGG=DEGEGFFGFGFFGGGGFGGGGGG7@FFFFFGC*7CAFF=?FFFFFFGF>>GFFFF)4@FB?-
@M04650:207:000000000-C238N:1:1101:8514:16079 1:N:0:19
ACTCCTACGGGAGGCAGCAGTAGGGAATCTTCGGCAATGGACGAAAGTCTGACCGAGCAACGCCGCGTGAGTGAAGAAGGTTTTCGGATCGTAAAACTCTGTTGTTAGAGAAGAACAAGGATGAGAGTAGAACGTTCATCCCTTGACGGTATCTAACCAGAAAGCCACGGCTAACTACGTGCCAGCAGCCGCGGTAATACGTAGGTGGCAAGCGTTGTCCGGATTTATTGGGCGTAAAGCGAGCGCAGGCGGTTTCTTAAGTCTGATGTGAAAGCCCCCGGCTCAACCGGGGCG
+
GGGGGGGGGGGGGGGGGGGGGGGGGGGGGGGGGGGGGGFGGGGGGGGGGGGGGGGGGGGGGGGGGGGGGGGGGGFGGGGGGGGGGGGGGGDGGGGGGGGGGGGGGGGDGGGGGGGGGGGGGGGGGGGGGGGGGGFGGGGGGGGGGGGGGGGGGGFGGGGGGGFGGGGGGGGGGGGGGGGGCGFGGFDFFGDGGEGGEFGGGGGGGGFGGGGGGGGGCDFCEDGGEGFGGFGC@EGGGGFFEGEFG:<DFGGGGGGFFFFBGFCFF*CAFFFF4BFFBBGF>;5@FFFB9EF>(4
@M04650:207:000000000-C238N:1:1101:23221:16085 1:N:0:19
ACTCCTACGGGAGGCAGCAGTGGGGAATATTGGACAATGGACCAAAAGTCTGATCCAGCAATTCTGTGTGCACGACGAAGTTTTTCGGAATGTAAAGTGCTTTCAGTTGGGACGAAGAAAGTGACGGTACCAACAGAAGAAGGGGCGGCTAAATACGTGCCAGCAGCCGCGGTAATACGTATGCCCCGAGCGTTATCCGGATTTATTGGGCGTAAAGCGCGTCTAGGTGGTTTAAAAAGTCTGATGTTAAACTGCGGGGCTCAACTCCGTATTGCGTTGGAAACTGTTAGACT
+
GGGGGGGGGGGGGGGGGGGGGGGGGGGGGGGGGGGGGGGGGGGGGGGGGGGGGGGGGGGGGGGGGGGGGGGGGGGGGGGGFGGGGGGGGGGGGGGGGGGGGGGGGGGGGGGGGGGGGGGGGGGGGCGGGGGGGGGGGGGGGGGGGGGGGGGGGGGGGGGGGGGGGGGGGGGGGGGGGGGGGGGGCGGGGGGGGGGGFGGGGGCEGGGGGGGGGGGGGGGGGGGGGGGGGGEC>GGGFGBFFGFFGGGGFFFGFGGFFFFFGFGGFGD?E:>>F@FFFFGFFFGFFF?AA?9>4
@M04650:207:000000000-C238N:1:1101:16221:16176 1:N:0:19
ACTCCTACGGGAGGCAGCAGTGGGGAATATTGCACAATGGGGGAAACCCTGATGCAGCGACGCCGCGTGAGCGATGAAGGCTTTCGAGTCGTAAAGCTCTGTCCTATGGGAAGATAATGACGGTACCATAGGAGGAAGCCCCGGCTAACTACGTGCCAGCAGCCGCGGTAATACGTAGGGGGCGAGCGTTGTCCGGAATTATTGGGCGTAAAGGGTTCGCAGGCGGAATAACAAGTCAGGTGTGAAAGGCAGAAGCTCAACTTCTGCAAGCATTTGAAACTGTAATTCTTG
+
GGGGGGGGGGGGGGGGGGGGFGGGGGGGGGGGGGGGGGGGGGGGGGGGGGGGGGGGGGGGGGGGGGGGGGGGGGGGGGGGGGGGGGGGGGGGGGGGGGGGGGGGGGGGGGGGGGGGGGGGGGGGGGGGGGGGGGGGGGGGGGGDFEGGGGGGFGGGGGGGGGGGGGGGGGGGGGGGGGGGGGGGGGGGGGEEGGGGGGGGGGGGGGGGGGGGGGGGGGGGGGGGGGGGGGGGFGF?FGFGFG?BGGGGFFGGGGGFFFFFGFGGFGGFFFFFBF=FA<FFFDGFFFFFFFF
@M04650:207:000000000-C238N:1:1101:12595:16202 1:N:0:19
ACTCCTACGGGAGGCAGCAGTGGGGAATTTTGGACAATGGGGGAAACCCTGATCCAGCCATGCCGCGTGCAGGAAGAAGGCCTTCGGGTTGTAAACTGCTTTTGTTAGGGAAGAAATCCTAATTGCTAATACCAGTTGGGGATGACGGTACCTAAAGAATAAGCACCGGCTAACTACGTGCCAGCAGCCGCGGTAATACGTAGGGTGCGAGCGTTAATCGGAATTACTGGGCGTAAAGCGTGCGCAGGCGGTGTTGTAAGACCGATGTGAAATCCCCGGGCTTAACCGGGGAAC
+
GGGGGGGGGGGGGGGGGGGGGGFGGGGGFFGGGFGGGGGGGGGDGGFEFGGGFGGGGGGG@EGGGGGGGFFGGG8FFGGG?FA,<FGCBF@?BFGGCF@,CEGGGGGGCGFFGFGGGC@9FE9?BFCGFEAFGFGB,?FGG@@7FCEEGG:8@CFFFDFFGGGGGGGEGEGGFFE9DDE:@>F?8@E::CCGC*:8BC9C?9@78B8:C=*28118CC@DGGDCGG<+<>FGFEGGD7=C7D@:9575>CC/)1*)8/*1<6*97198@B46=*))(-735(1)//?(4)>>6(
@M04650:207:000000000-C238N:1:1101:4696:16218 1:N:0:19
ACTCCTACGGGAGGCAGCAGTGGGGAATATTGGACAATGGGCGAAAGCCTGATCCAGCCATGCCGCGTGTGTGAAGAAGTCCCTTTGGATGTAAAGCACTTTAAGCGGGGAGGAGGATACTTGGTTCAATACTCTAGGATCGTGGACGTTACTCGCAGAGTAAGCACCGGCTAACTCTGTGCCAGCAGCCGCGGTAATACAGTGGGTGCGAGAGTGAGTCGGATCGACTGGGCGTAACGCGTGTGTAGGCGGCGTCTTAAGTCGGAGGTGAAATCGCGGAGCTTAACTTAGGA
+
FFGGGGGGGGGGGGGGGGGGGGGGGGGGGGGGC<FGGGGGG8FGGG+FGGGGGCGGGG<F,FGGGGGGG=6CFGFGGGG,CF,EE,EF,CFGGGGA,,BFGG,,BF:+@FG7FG7++B,,55,B,+,,,8,3,,,3,33,,+3@C+,+++35,,33*3@*7@,,@3D,C**11DF,2,@7@,4=CC6,,,/**34*15>++++2BF8:*=E7*:<+<****)2/*11//7CFF5)**15<;CD)9/:09495/)/.)07@0*215))40)*****)-()8)7F@6*14)/*55
@M04650:207:000000000-C238N:1:1101:19205:16219 1:N:0:19
ACTCCTACGGGAGGCAGCAGTGGGGAATATTGCACAATGGGCGAAAGCCTGATGCAGCGACGCCGCGTGAGGGAAGAAGGTTTTCGGATTGTAAACCTCTGTCTTCGAGGACGAAGAAGTGACGGTACTCGAGGAGGAAGCCACGGCTAACTACGTGCCAGCAGCCGCGGTAAAACGTAGGTGGCAAGCGTTGTCCGGAATTACTGGGTGTAAAGGGAGCGCAGGCGGGATGCCAAGTTGGACGTGAAATCTATGGGCTCAACCCATAGCGTGCGTTCAAAACTGGCGTTCTTG
+
GGGGGGGGGGGGGGGGGGGGGGGGGGGGGGGGGGGGGGGGGGGGGGGGGGGGGGGGGGGGGGGGGGGGGGGGGGGGGGGGGGGGGGGGGGGGGGGGGGGGGGGGGGGCGGGGGGGGGGGGGGGGGGGGGGGCEDGGDCFFGGGGGGGGGGGGGGGGGGGGGGGGGGGGGGGGGGGGGG>CEGGGGGGGGEEGGGGGGGGGGGGGGGGGFGGGGGGGGGGGGGGGGGGGGGGGFFGFCFFGFF@;D37CFGGGGGGF@FFFGFGGFD<3?FEFFFF<666FFFGFFF>>FFFFA2
@M04650:207:000000000-C238N:1:1101:5279:16255 1:N:0:19
ACTCCTACGGGAGGCAGCAGTGGGGAATATTGGGCAATGGGGGCAACCCTGACCCAGCGACGCCGCGTGAGTGAAGAAATCCTTCGGGATGTAAAGCTCTGTTGTATGGGAAGAGAAGAAGACGGTACCATACGAGGAAGCCCCGGCAAACTACGTGCCAGCAGCCGCGGTAATACGTAGGGGGCAAGCGTTGTCCGGAATTACTGGGCGTAAAGCGCACGCAGGCGGGCATATAAGTCAGATGTAAAAGGCAGGTGCTTACCATCTGTTTGTCATCTGATACTGTATGTCT
+
GGGGGGGGGGGGGGGGGGGGGGGGGGGGGGGGGGGGGGGGGGGGGGGGGGGGGGGGGGGGGGGGGGGGGGGGGGGGGGGGGGGGGGGGGGGGGGGGGFGGGGGGGGGGGGGGGGGGGGGGGGGGGGGGGGGGGGGGGGGGGGGGG:CGGGGGGGGGGGGGGGGGGGGGGGGGGGGGGGGGGGGEGGGGGGGGGGGGGGGCGGGGG7CGGGGGGGGGGGGGGGGGCEEGGGGGFGGGGGFGFGFFGFFGFGDFGDC>?FFFGFGGFGGFFF?FFFFFFFGFFFGFFFFFFFFF
@M04650:207:000000000-C238N:1:1101:14285:16267 1:N:0:19
ACTCCTACGGGAGGCAGCAGTGAGGAATATTGGTCAATGGGGGAAACCCTGAACCAGCAACGCCGCGTGAGGGAAGACGGTTTTCGGATTGTAAACCTCTGTCCTCTGTGAAGATAATGACGGTAGCAGAGGAGGAAGCTCCGGCTAACTACGTGCCAGCAGCCGCGGTAATACGTAGGGAGCAAGCGTTGTCCGGATTTACTGGGTGTAAAGGGTGCGTAGGCGGCTATGCAAGTCAGGAGTGAAATCTATGGGCTTAACCCATAAACTGCTTTTGAAACTGTATAGCTTG
+
GGGGGGGGGGGGGGGGGGGGEFGGGGGGGFGGGGGGGGGGGGGGGGGGGGGGGGGGGGGGGGGGGGGGGGGGGGGGGGGGGGDGGGGGGGGGGGGGGGGGGGGGGGGGGGGGGGFGGGGGGGGGGGGGGGGGGGGGGGGGGGGGGGGGGGGGGGGGGGGGGGGGGGGGGGGGGGGGGGGGGGGGGGGGEEGGFGGGGGGGGGGGGGGEEGGGGGGGGDGGGGGGGGGGGGGGFGGGGGFGFGFFGGGFFFGGGGGFFFFFGFGDFGGFF4FF6?6@AFGFFFGFF?FFFFF?
@M04650:207:000000000-C238N:1:1101:7068:16294 1:N:0:19
ACTCCTACGGGAGGCAGCAGTGGGGAATATTGGGCAATGGGGGAAACCCTGACCCAGCAACGCCGCGTGAAGGAAGAAGGCTTTCGGGTTGTAAACTTCTTTGACCAGGGAAGAAAAAAATGACGGTACCTGGAAAACAAGCCACGGCTAACTACGTGCCAGCAGCCGCGGTAATACGTAGGTGGCAAGCGTTATCCGGATTTACTGGGTGTAAAGGGCGTGTAGGCGGGCATGCAAGTCAGATGTGAAATATCGAGGCTTAACCTCGAGGGGTCATTTGAAACTGCATGTCTT
+
FGAFGFFCCEBGGGCCEGGCCFEFC@@FF,CDEG@@DCGGGDFCFGG8CFGFE8FGEGGGGGGDEGECFEF<<E8EFFGGGCFFGGGGGGGGEFEECA<FGDFFF9EFEF7AC?BFGGEFGG9FF>FCFGGGGGGGGGGFGGFGGGCEGGGGGCFGGGGGF,D:DC:BFGDCC<C;FGCCFEGGGGGCCC5;:ECGGDEDGEGGGGFGF?7:@CCFCDGGCDGG7?FEGGGGFGGF>C=FFGB47CFG=FGGGG*<7>>FG@CC=FGFEFEF7577<AGFF2?47@F7:694-)
@M04650:207:000000000-C238N:1:1101:4030:16297 1:N:0:19
ACTCCTACGGGAGGCAGCAGTGGGGAATATTGCACAATGGGCGCAAGCCTGATGCAGCCATGCCGCGTGTGTGAAGAAGGCCTTCGGGTTGTAAAGCACTTTCAGCGAGGAGGAAGGGTTCGGTGTTAACAGCATCGTTCATTGACGTTACTCGCAGAAGAAGCACCGGCTAACTCCGTGCCAGCAGCCGCGGTAATACGGAGGGTGCAAGCGTTAATCGGAATTACTGGGCGTAAAGCGCACGCAGGCGGTCTGTTAAGTTAGATGTGAAATCCCCGAGCTTAACTTGGGAAC
+
GGGGGGGFGFFGGGGGGGGGGGGGGCGGGGFGGGGGGGGGGGGGGGGGGGGGGGGGGGGEEGGGGEGGGGGGGGGGAFGGGGGGGGGGGGGGGGGGGGFEFFGGGFGGGGGGGGG@FGGGGGEEEGGGGGGGGGCGGGGGGFFGGGGGCGGGGGDEDF:FFFFFGGGGGGEGGGFGGCGCEFGGGGGGGGGGGGGGGGGGGGCGGBCCGCGGGGCEFGGFGGGGGFCFGF=DEC<EFGFDFCDEGGGGBGGDD3DFFFFFC=7C=>FAFF@BFFFFF>DBB>6==6*.6FF0>,
@M04650:207:000000000-C238N:1:1101:17730:16308 1:N:0:19
ACTCCTACGGGAGGCAGCAGTGGGGAATATTGGGCAATGGGGGAAACCCTGACCCAGCGACGCCGCGTGAGTGAAGAAATCCTTCGGGATGTAAAGCTCTGTTGTATGGGAAGAGAAGAAGACGGTACCATACGAGGAAGCCCCGGCAAACTACGTGCCAGCAGCCGCGGTAATACGTAGGGGGCAAGCGTTGTCCGGAATTACTGGGCGTAAAGCGCACGCAGGCGGGCATATAAGTCAGATGTAAAAGGCAGGTGCTTACCATCTGTTTGTCATCTGATACTGTATGTCT
+
GGGGGGGGGGGGGGGGGGGGGGGGGGGGGGGGGGGGGGGGGGGGGGGGGGGGGGGGGGGGGGGGGGGGGGGGGGGGGGGGGGGGGGGGGGGGGGGGGGGGGGGGGGGGGGGGGGGGGGGGGGGGGGGGGGGGGGGGGGGGGGGGGGGGGGGGGGGGGGGGGGGGGGGGGGFGGGGGGGGGGGGGGGGFFGGGGGGGGGGGGGGGGGGGGGGGGGGGGGGGGGGGGGGGGGGGFGGGGGFFFGFFGGGGFGGGGGGFFFFFGFGGFGGFFFFFFFFFFFGFFFGFFBFAAFFF
@M04650:207:000000000-C238N:1:1101:28414:16317 1:N:0:19
CTCCTACGGGAGGCAGCAGTGGGGAATATTGGGCAATGGGGGCAACCCTGACCCAGCGACGCCGCGTGAGTGAAGAAATCCTTCGGGATGTAAAGCTCTGTTGTATGGGAAGAGAAGCAGACGGTACCATACGAGGAAGCCCCGGCAAACTACGTGCCAGCAGCCGCGGTAATACGTAGGGGGCAAGCGTTGTCCGGAATTACTGGGCGTAAAGCGCACGCAGGCGGGTTTATAAGTCAGATGTAAAAGGCAGGTGCTTACCATCTGTTTGTCATCTGATACTGTAAGCCT
+
GGGGCGGGCFGGGGGGDFFFFGGGGGGCFGGGGGGGGGGGGGGGGGGGGGGGGGGGGGGGGGGGGGGGGGGGGGGGGGGGGGGGGGGGGGGGGGGGGGGGGGFGGGGGGGGGGGFGGGGGGGGGGGGGGGGGGGGGGGGGGGGGGGGGGGGGGGGGG>FFGGGGGGGGGDGGGGGGGGGGGGGGGGGGGEEEGGGGGGDGGGGGGGGGGGGGGGGGGGGGGGGGGGGGCDGFFFGFDGFGFCFFGFGG?DFFGGGFFFFFGFGGFGFB=?F>F?FFFFFFF<GFFFFFF:F
@M04650:207:000000000-C238N:1:1101:18175:16324 1:N:0:19
ACTCCTACGGGAGGCAGCAGTGGGGAATATTGCACAATGGGCGCAAGCCTGATGCAGCCATGCCGCGTGTGTGAAGAAGGCCTTCGGGTTGTAAAGCACTTTCAGCAAGGAGGAAGGGTTCGGTGTTAATAGCACCGTTCATTGACGTTACTCGCAGAAGAAGCACCGGCTAACTCCGTGCCAGCAGCCGCGGTAATACGGAGGGTGCAAGCGTTAATCGGAATTACTGGGCGTAAAGCGCACGCAGGCGGTCTGTTAAGTCAGATGTGAAATCCCCGAGCTTAACTTGGGAAC
+
GGGGGGGGGGGGGGGGGGGGFGGGGGGGGGGGGGGGGGGGGGGGGGGGGGGGGGGGGGGGGGGGGGGGGGGGGGGGGGGGGGGGGGGGGGGGGGGGGGGGGGGGGGGGGGGGEFGGGGGGGGGGGGGGGGGGGGGGGFEGFFGGFGGGGGGGGGGGGGGGGGGGGGGGGDGGGGGGGGGGGGGFGGGGGGGEGGGGGGGGGGEGGGGGGGGGGGGGEFGGGGGGGGGGGGGGDCGGGGFGFGFFGGGGFGGGGCF=@FFFGFGCFFGDFFFFFF?FF>:B:1CFFFFBFFFFF1
@M04650:207:000000000-C238N:1:1101:14164:16324 1:N:0:19
ACTCCTACGGGAGGCAGCAGTGGGGAATATTGGGCAATGGGGGCAACCCTGACCCAGCGACGCCGCGTGAGTGAAGAAATCCTTCGGGATGTAAAGCTCTGTTGTATGGGAAGAGAAGCAGACGGTACCATACGAGGAAGCCCCGGCAAACTACGTGCCAGCAGCCGCGGTAATACGTAGGGGGCAAGCGTTGTCCGGAATTACTGGGCGTAAAGCGCACGCAGGCGGGTTTATAAGTCAGATGTAAAAGGCAGGTGCTTACCATCTGTTTGTCATCTGATACTGTAAGCCT
+
GGGGGGGGGGGGGGGGGGGGFGGGGGGGGGGGGGGGGGGGGGGGGGGGGGGGGGGGGGGGGGGGGGGGGGGGGGGGGGGGGGGGGGGGGGGGGGGGGGGGGGGFFGGGGGGGGGGGGGGGGGDGGGGGGGGGGGGGGGGGGGGGGGGGGGGGGGGGGGGGGGGGGGGGGGGGGGGGGFGGGGGGGGGGGGGEGGGGGGGGGGGGGGFCGGGGDF?FECDGGGGEGGGGGCEDFFGGGGFGFFFFDFGGFGGGGGGFFFFFGFGGFFDB@FFFFBFFFFGF?>CFFFBBFFFB
@M04650:207:000000000-C238N:1:1101:4500:16329 1:N:0:19
ACTCCTACGGGAGGCAGCAGTGGGGAATCTTCCGCAATGGACGAAAGTCTGACGGAGCGACGCCGCGTGGGTGAAGAAGGCCTTAGGGTCGTAAAGCCCTGTCATTAGGGACGAATGGTAGATGGAGTAATATGTCATCTATTTGACGGTACCTAAGGAGGAAGCCCCGGCTAACTACGTGCCAGCAGCCGCGGTAATACGTAGGGGGCGAGCGTTGTCCGGAATCATTGGGCGTAACGGGCGCGTAGGCGGGGATACAAGTCTGTTTTTAAAGTTCAGGGCTCAACCCTGTG
+
FGGGGGGGGGGGGGGGGGGGGGFGGGGGGGGGFGGGGGGGGGG:FGGGGGGGFGEGGGGGGGGGGGGGGGGGGGGGGGGGGGGGGGGGGGGGGGFGGCFGFGGGGGGFFGGFGGDDGGGGFDDFGGGGGFGFGFGGGFGGGGGGGFFEEFGEGDFGGGGFGGGGGCGGGGGGDFFGEGGGFFC9@CG7C8?CEECEC++?CEFFDGGGGGGGGC:;7CFDGGG=5C9CCFGGFG9CC*75>3>)/93CEFDD3)1<4/9*<@D>62?>FFFFFFF6:<*=>07;@FFF<F>,)
@M04650:207:000000000-C238N:1:1101:25988:16329 1:N:0:19
ACTCCTACGGGAGGCAGCAGTGGGGAATATTGCACAATGGAGGAAACTCTGATGCAGCGACGCCGCGTGAGGGAAGAAGGTTTTCGGATTGTAAACCTCTGTCTTCGGGGACGATAATGACGGTACCCGAGGAGGAAGCCCCGGCTAACTACGTGCCAGCAGCCGCGGTAATACGTAGGGGGCGAGCGTTGTCCGGAATCATTGGGCGTAAAGGGCGCGTAGGCGGGAATACAAGTCTGTTTTTAAAGTTCAGGGCTCAACCCTGTGATGGAATGGAAACTGTATTTCTTGAGG
+
GGGGGGGGGGGGGGGGGGGGFGGGGGGGGGGGGGGGGGGGGGGGGGGGGGGGGGGGGGGGGGGGGGGGGGGGGGGGGGGGGGGGGGGGGGGGGGGGGGGGGGGGGGGGGGGGGGGGGGGGGGGGGGGGGGDCEGGGGGGGGGGGGGGGGFFFEG7FGGGGGGGGGGGGGGGGGGGGFGGGGGGGGGGGGGEGGGGGGGFGFGC?FFGGGGGGFFEGGGGGCDGGGGGGGGGGFGGGGGFGF>FFFCF7=CCFCGGFFFFFGFDFF6F<F@??6?@:??C@FF>BFF@<BFF2:?
@M04650:207:000000000-C238N:1:1101:6353:16330 1:N:0:19
ACTCACGGGAGGCAGCAGTGGGGAATATTGCACAATGGGCGAAAGCCTGATGCAGCGACGCCGCGTGAGGGAAGAAGGTTTTCGGATTGTAAACCTCTGTCTTCGAGGACGAAGAAGTGACGGTACTCGAGGAGGAAGCCACGGCTAACTACGTGCCAGCAGCCGCGGTAAAACGTAGGTGGCAAGCGTTGTCCGGAATTACTGGGTGTAAAGGGAGCGCAGGCGGGATGCCAAGTTGGACGTGAAATCTATGGGCTCAACCCATAGCGTGCGTTCAAAACTGGCGTTCTTG
+
GGGGGGFCGDGGGGGGGGCEGGGGGGGGGGGGGGFGGGGGGD6@FGGGGFGGGGGGGGGGGGGGGGGC@FGGGGGGGFGGGGGGGDGCFGGGGGGGGGFFFGGFG<FGGGGEGFCFGGGGGGGGGGADFGEGEGGGGGGGGGGGGGGGGGGGGGGGGGGGGGGGGGGGGGGGGGGGGGGGGGG6CFGGGGGGGGGGGEGGGFGFGGGGGDFFGGGGGGGGEGGGGGGEEGFGFGGGGGFD:GE5<FGGFGGGGGFFF>FFC55*)99?E>5)7>3)84D9:>*6<>B9?F*:
@M04650:207:000000000-C238N:1:1101:18769:16339 1:N:0:19
ACTCCTACGGGAGGCAGCAGTGGGGAATATTGCGCAATGGGCGAAAGCCTGACGCAGCGACGCCGCGTGAGGGATGAAGGTCTTCGGATCGTAAACCTCTGTCAGGAGGGAAGAAGTGTAATGGGAGTAACTGCCTGTTATTTGACGGTACCTCCAAAGGAAGCACCGGCTAACTCCGTGCCAGCAGCCGCGGTAATACGGAGGGTGCAAGCGTTAATCGGAATTACTGGGCGTAAAGCGCATGTAGGCTGTTGTATAAGTCAGGGGTGAAATCCCACCGCTTAACGGTGGAAC
+
GGGGGGGGGGGGGGGGGGGGGGGGGGGGGGGGGGGGGGGGGGGGGGGGGGGGGGGGGGGGGGGGGGGGGGGGGGGGGGGGGGGGGGGGGGGGGGGGGGGGGGGGGGGGGGGGGGGGGGGGGGGGGGGGGGGGGGGGGGGGGGGGGGGGGGGGGGGGGGGGGGGGGGGGGGGGGGGGGGGGGGGGGGGGGGGGGGGGGGGGGGGGGGGGGGGGGGEGGGGGGGGGGGGGGFGGFGGGGGFGFGFFGGGFFDGGGGGFFFFFGFGGFGC6:FFFFFFF:?DFFFCBFFFFFF@BF5
@M04650:207:000000000-C238N:1:1101:4710:16348 1:N:0:19
ACTCCTACGGGAGGCAGCAGTAGGGAATCTTGCGCAATGGGCGAAAGCCTGACGCAGCAACGCCGCGTGGGGGATGAAGGCCTTCGGGTTGTAAACTCCTTTTAGTGGGAACGAAAATGACGGTACCCACAGAAAAAGCCCCGGCTAACTACGTGCCAGCAGCCGCGGTGATACGTAGGGGGCGAGCGTTGTCCGGAGTTACTGGGCGTAAAGCGCCCGCAGGCGGTGTGGTAAGTTTGGGGTGACAGGTCTCGGCTTAACTGAGACAGTGCCTCAAAGACTGCCGGACTTG
+
GGGGGGGGGGGGGGGGGGGGGGGGGGGGGGGGGGGGGGGGGFGGGGGGGGGGGGGGGGGGGGGGGEGGGGGGGGGGGGGGGGGGGGGGGGGGGGGGGGGGGGGGGGGGGGGGGGGGGGGGGGGGGGGGGGEFFGGGGGGGGGGGGGGGGGGGGGGG@CF>FGGGGGGGEGEFGGGGCFGGGGD8CEGGGGGGGGGGGEEGGGCFGGGGEEG577?E>DDGGGECCE=EEDE:@CD+?:@GEDFFGGG=<7CFCFGF@F4FF=>>)*0,09FBFFFFD<>?@)2553>10>FA
@M04650:207:000000000-C238N:1:1101:7900:16382 1:N:0:19
ACTCCTACGGGAGGCAGCAGTGGGGAATCTTGGACAATGGGGGCAAGCCTGATCCAGCAATGCCGCGTGAGTGAAGAAGGCCTTCGGGTTGTAAAGCTCTGTTGTCAGGGAAGAAAGCGGCTGTGCTAATACGACAGTTGACTGACGGTACCTGAAGAATAAGCACCGGCTAACTACGTGCCAGCAGCCGCGGTAATACGTAGGGTGCGAGCGTTAATCGGAATTACTGGGCGTAAAGCGTGCGCAGGCGGTTGTGTAAGACAGGTGTGAAATGCCCGGGCTTAACCTGGGAAC
+
DFCGFGGGGGGFGGGGGEGGF8FGGGGG9FF9ECGGGFGGD7FGEF,CFGFGFG,EEFGG9FGGGGGGGGGFGGGGGGGGF=EFGGGGFCFGGGGGGGGF9@,CF,?EAFFGGGGE,,8+4+C,B,,CA?C,+:C+>>FACDFGGEGGGGGA,3FGGGC<FFF@>:DGGGGGFFGGGGGGGGGGGGGGCGCBE8EEGGDFCFGGGEGGGCEGGGG*1*:CEGGG6?9FGFFGFEGDFGFGBD>>DGGGFCDD9D5<FFFF+9*7>CF<DFFF@F=)4:DF@9*<@F4)(.7,4(
@M04650:207:000000000-C238N:1:1101:8088:16389 1:N:0:19
ACTCCTACGGGAGGCAGCAGTGGGGAATTTTCCGCAATGGGCGAAAGCCTGACGGAGCAATGCCGCGTGGAGGTAGAAGGCCTACGGGTCGTGAACTTCTTTTCCCGGAGAAGAAGCAATGACGGTATCTGGGGAATAAGCATCGGCTAACTCTGTGCCAGCAGCCGCGGTAATACAGAGGATGCAAGCGTTATCCGGAATGATTGGGCGTAAAGCGTCTGTAGGTGGCTTTTTAAGTCCGCCGTCAAATCCCAGGGCTCAACCCTGGACAGGCGGCGGAAACTACCAAGCTGG
+
FGGGEGGFGGGGGGGGGGGGGGGFEGGGGDFFGGGGGGGGEFFGGGGGGFGG@FGGGDGGF9FFGGEFCEECFCFEGGGGFGG<FGEE+@>@@FCFFFFGGGFGFFFGFFGGGGGGFDDFFFFCF=@FCDFGFG7CCFGGGG,3@FEGGGG;F9CFFGFFDGGFG:CCCC=EGGDGGFCDGG7FCGG;B8EE>52+;C8E1B?BFFFGGCEGGGF?=75DFFEFGCGCEG8<*+9CC:4D>)7599D*0*9*9*9>)))0AFGGFGG<>5@F)75)(-CD@;7*94?:)8))5<
@M04650:207:000000000-C238N:1:1101:22524:16413 1:N:0:19
ACTCCTACGGGAGGCAGCAGTGGGGAATATTGCACAATGGGGGAAACCCTGATGCAGCGACGCCGCGTGAAGGATGAAGTATTTCGGTATGTAAACTTCTATCAGCAGGGAAGAAAATGACGGTACCTGACTAAGAAGCCCCGGCTAATTACGTGCCAGCAGCCGCGGTAATACGTAAGGGGCAAGCGTTATCCGGATTTACTGGGTGTAAAGGGAGCGTAGACGGCTGTGTAAGTCAGATGTGAAAACCCAGGGCTCAACCCTGGGACTGCATTCGAAACTATGCAGCGAG
+
GGGGGFGECGGGGDEFGGGGDEFGDFGGGGCDFFFGFFEFFGGGGGGG7FFGGGGGGFGGGGF7FEGGGGGGGGGGDGGGGF,9FGGGGGGGGEGFGGGGGFGGGFGGGGFGGFGGGGGFGGGGFGGGGFFFGGFGGFFEFECFGGGGGGFGGCGGGGGGGGFGEDEGFGGGGGGFGGGGGGGGGGGDE>CBFGGGGGGFFF9CGGC=19ACGGEFGGGGGGGFGGDGEDGGFGGG*:@D4:96>DCFF57DGGGE5@FFF@G<:FF7@FFF=7@*65<;>4FF7*99>))4
@M04650:207:000000000-C238N:1:1101:7797:16442 1:N:0:19
ACTCCTACGGGAGGCAGCAGTGGGGAATTTTCCGCAATGGGCGAAAGCCTGACGGAGCAATGCCGCGTGGAGGTGGAAGGCCTACGGGTCGTCAACTTCTTTTCTCGGAGAAGAAACAATGACGGTATCTGAGGAATAAGCATCGGCTAACTCTGTGCCAGCAGCCGCGGTAAGACAGAGGATGCAAGCGTTATCCGGAATGATTGGGCGTAAAGCGGCTGTAGGTGGATTTTCAAGTCAGCCGTCAAATCCCAGGGCTCAACCCTGGACAGGCGGTTGAAACTACCAAGCT
+
EEFG,CFFGDDEFGGGG>DEFFGGGGGF@<FG<BCCECFFGFEGGDGDCEFGGGEFFEGF,CCFF>FCF:EGG=,CDGGD84BFDECFE7F4+D?FFE9FGC<8E9+BFGGFGGFFGGG?FGFF:>FFF,3,CFAEGGGC,>EFEGG+@FEG:B;FFGGCFGGF>7:FFGCEGGGFC@F<C:B8CFGFFCEGGFCFG5=:=CGF++=C5>C5E=F<E)/1CCFG?A6F*9++9FGGF>F*9C53C9*>B>409CFF:)0)37*C)9*1>FFFFF)7;(/9*6CFF470.7>0
@M04650:207:000000000-C238N:1:1101:26741:16449 1:N:0:19
ACTCCTACGGGAGGCAGCAGTGAGGAATATTGGTCAATGGCCGAAGGGCTGAACCAGCCAAGTCGCGTGAGGGAAGACGGCCCTACGGGTTGTACCTCTTTTGCCGGGGAGCAAAGGCGGTCACTGGTGACCGGATGAGAGTACCCGGAGAAAAAGCATCGGCTAACTCCGTGCCAGCAGCCGCGGTAATACGGAGGATGCGAGCGTTATCCGGATTTATTGGGTTTAAAGGGTGCGCAGGCGGGACGCCAAGTCAGCGGTCAAATTTCGGGGCTCAACCCCGACCTGCCGTTG
+
GGGGGGGGGGGGGGGGGGGGFGGGGGGGGGGGGGGGGGGGGGGGGGGGGGGGGGGGGGGGGGEGGGGGGGGGGGGGGGGGGGGGFGGGGGGGGGGGGGGGGGGGGGGGGGGGGGGGFGGGGGGGGGGGGGGGGG@FGFGGGGFGFFEGGGDFGGGGGGGGGGGGGGGGGGGGGDGGFGFFGGGGEGGGGGGGGGGGGGGGCE5CEGGG55FCEGEGEF7FFFFGCC*0CGCGFGGGDDDGFGFEDGDD5CGGF7FFF6:7AD7=BFFAFF:>>DB@DFFF04777BB??FFF:,
@M04650:207:000000000-C238N:1:1101:13047:16449 1:N:0:19
ACTCCTACGGGAGGCAGCAGTGGGGGATATTGCACAATGGGGGAAACCCTGATGCAGCGACGCCGCGTGAGTGATGACGGCCCTCGGGTTGTAAAGCTCTGTTATGGGGGACGATAATGACGGTACCCCATTAGAAAGCCACGGCTAACTACGTGCCAGCAGCCGCGGTAATACGTAGGTGGCGAGCGTTGCCCGGAATTACTGGGTGTAAAGGGAGCGCAGGCGGGATGCCAAGTTGGACGTGAAATCTATGGGCTCAACCCATAGCGTGCGTTCAAAACTGGCGTTCTTG
+
GGGGGGGGGGEEGE@@C@DG-EFGEC:FDG<<F<<FDCGGFFCGGFGGEDE<CCAFCECC+7C>>@C@CCGGFDCAFFGCG:FDFGGGG7+BFFEFE9BFFGA?BDFGGD+8@B:FEFGABFEFFG<<FF@AFCFGGGGCCFEC7BFDFE,>:<<FFCCFGGGCCFEGEE<2FFFB9FC:B@FEECCCG5=*<8EEECF699CFGGGG:CFCFGCF:))98C?:EE=CEGG+6<<<7:6<4575FGFFF>7>CGD>F3?FC>3*0>FFFFF>.<)73<>/.8>9@B)--765
@M04650:207:000000000-C238N:1:1101:9455:16481 1:N:0:19
ACTCCTACGGGAGGCAGCAGTGGGGAATCTTCCGCAATGGACGAAAGTCTGACGGAGCGACGCCGCGTGGGTGAAGAAGGCCTTAGGGTCGTAAAGCCCTGTCATTAGGGACGAATGGTAGATGGAGTAATATGTCATCTATTTGACGGTACCTAAGGAGGAAGCCCCGGCTAACTACGTGCCAGCAGCCGCGGTAATACGTAGGGGGCGAGCGTTGTCCGGAATCATTGGGCGTAAAGGGCGCGTAGGCGGGAATACAAGTCTGTTTTTAAAGTTCAGGGCTCAACCCTGTGG
+
GGGGGGGGGGGGGGGGGGGGGGGGGGGGGGGGGGGGGGGGGGGGGGGGGGGGGGGGGGGGGGGGGGGGGGGGGGGGGGGGGGGGGGGGGGGGGGGGGGGGGGGFGGGGGGGGGGF<FGGGGGGGGGGGGGGGFFGGGGGGGGGGGGGGGGGGGGGGGGGGGGGFFCCEGGGGGGGGGGGGGGGGGGFFDGGGGGEEGGGGGCGGGGGGGGGGGGEEGGGGGGEGGGGGCCGGFGDGGGFGFGFFGDDDBFGGGDGFFF?@FFGGFCGAFF@?677=)<FF4(07@@@FFFF2)(
@M04650:207:000000000-C238N:1:1101:6312:16500 1:N:0:19
ACTCCTACGGGAGGCAGCAGTGGGGAATTTTGGACAATGGGGGCAACCCTGATCCAGCAATGCCGCGTGTGTGAAGAAGGCCTTCGGGTTGTAAAGCACTTTTGTCCGGAAAGAAATCGCACTTACTAATATTAGGTGTGGATGACGGTACCGGAAGAATAAGGACCGGCTAACTACGTGCCAGCAGCCGCGGTAATACGTAGGGTCCAAGCGTTAATCGGAATTACTGGGCGTAAAGCGTGCGCAGGCGGTTGTGCAAGACCGATGTGAAATCCCCGGGCTTAACCTGGGAAT
+
GGGGGGGGGGGGGGGGGGGGGGGGGGGGGGGGGGGGGGGGGGCFGGGGGGGGGGGGGGGGGGGGGGGGGGGGGGGGGGGGGGGGGGGGGGGGGGGGGGGGFGGGGGGGGGGGGGFGGGGGGGGGGGGGGGGGGGGGGGGGGGGGGGGGGGGGGGGEGGGGGGGGGGGGGGGGGGGGCEFFGGFFGGGGGGEGDEGDCFGGGFGDE8FEF7CGGGGGGGGGGDGGGGGGGGGGFGGGGGFD5/)5CGGGDDGGG3C3?@?FFFGD5372*9@FFFFFFFGB:9DFFFFF?F@(34
@M04650:207:000000000-C238N:1:1101:10603:16532 1:N:0:19
[truncated: 22,540,982 more chars]
