# Supplementary material for: Captivity causes taxonomic and functional convergence of gut microbial communities in bats
Source: PeerJ. 2019 Apr 30;7:e6844. doi: 10.7717/peerj.6844 (PMC6499062; doi:10.7717/peerj.6844)
Supplement: Data S73 — Raw data of WFHa8. [file peerj-07-6844-s078.gz › ZTPSN18AB888-WFHa8_R2.fq]

@M04650:207:000000000-C238N:1:1101:10641:2307 2:N:0:19
GGACTACCGGGGTTTCTAAGCCTGTTTGCTCCCCACGCTTTCGCTTCTCAGCGTCAGGAAATGTCCAGAGAACCGCCTTCGCCACTGGTGTTCTTCCCGATATCTGCGCATTCCACCGCTCCACCGAGAGTTCCATTCTCCCCTACATTCCTCAAGTCAACCCGTATCGAAAGCAAGCCCAGGGTTAAGCCCTGGAATTTCACTACCGACGTGATCAACCGCCTCCAAGCTCTTTACTCCCAATAATTCCGGACCACGCTCGCACCCTACGTAACCCCGCGGCTGCTGGCACGTCATTAGC
+
-@CCCGGGGGGGGGGGGGGGGGGGGGGGGGGGGGGGGGGGGGGGGGGGGGFGGGGCGGFFGGGGFFGGGGGGGG:FGGGGGGGGGGGGG<FCEFFCFGEGGGECGGGGGGGGCGGGGGDGEF@EFGGD>FDBFGGG=AFFAFCFGGGFDFGFGG,=;EGGGGG>CECEE+@C>FEFGG>FGG5EGGFCFFDFGG5?6CGFFAGFFCC4>DGC?1>7FECF9D>6(;=6=G;>4FB44)<084??<CAAFFF(:>/(>19BBFG(CEF<(46:?*-)*9(4(1;99:0)(2(<(.((,<<4?
@M04650:207:000000000-C238N:1:1101:23203:2318 2:N:0:19
GGACTACCGGGGTTTCTAATCCTGTTTGCTCCCCACGCTTTCGCACCTGAGCGTCAGTCTTTGTCCAGGGGGCCGCCTTCGCCACCGGTATTCCTCCAGATCTCTACGCATTTCACCGCTACACCTGGAATTCTACCCCCCTCTACCAGACTCTAGCCTGCCAGTTTCAAATGCAGTTCCCAAGTTAAGCTCGGGGCTTTCACATCTGACTTAACATACCGCCTGCGTGCGCTTTACGCCCAGTAATTCCGATTAACGCTCGCACCCTCCGTATTACCGCGGCTGCTGGCCCGGAGTTAGC
+
-ACCCGGGGGGGG@FGGDCFGGAFGGEGGGGGGGGGGGGGGGGGEGDFEDFGGGGGGG9<ECFGGGGGFGEGF:FGEGGGGGGDGAFGG@FGGDGGG=?AF8EGGGGFGDFGGFGGGGGGGGGGGFGG8DGGG<BFEE+CEGGF7E,53:DFGCFGDGFFFG7FGFGCAECFCGGGGFGGGF8BFFDEGG,<C**4):FFGFGFFGGF3FGGE:7++.@7;D016:9B(>(-2CFAF:GCG<6872<:FB9(3;*6>6;(19G0CGBFBFF<(28<GG?F127>04>24E(C00((4?A<<
@M04650:207:000000000-C238N:1:1101:24494:2354 2:N:0:19
GGACTACTAGGGTATCTAATCCTGTTTGCTCCCCACGCTTTCGCGCTTTAGCGTCAGTATTTGTCCAGTGAGCTGGCTTCCCCATCGGCATTCCTACAAATATCTACGAATTTCACCTCTACACTTGTAGTTCCGCCCACCTCTCCAATACTCTAGTCTAACAGTTTCCAACGCAATACGGAGTTGAGCCCCGCAGTTTAACATCAGACTTTTTAAACCACCTAGACGCGCTTTACGCCCAATAAATCCGGATAACGCTCGGGGCATACGTATTACCGCGGCTGCTGGCACGTATTTAGCC
+
-ACCCGGGGGGGGCFGGGGGGCDFFGGGGGGFGGGGGGGGGGGGGGGDFGGGGEGGDGGGGGGGGGGGGGGGGGGGGCGGGGGGGGGGGGGGGGGGGGGGGGGGCGFGGGGGGGGGGFFFFGGGGFFGGGGGGGGGGGGEGCGFGGGCFGFFGGGGGGGGGGGGGGGGGGGGGGGGGGGGD+CE<CFFDCBE>EGD>7FFCFFFFGGFFCEGFGGGFFFFDGFFFFFF=GF2<FFFDFEFGF@@7F)9FDD@FF7;D04?1157C5:3?B??AFF<CC423969B0:?:65:<(5?B9>9:
@M04650:207:000000000-C238N:1:1101:17211:2361 2:N:0:19
GGACTACTAGGGTATCTAATCCCGTTCGCTACCCTAGCTTTCGCACATGAGCGTCAGTCTTGTGCCAGGAAGCCGCCTTCGCCACTGGTGTTCTTCCCGATATCTACGCATTTCACCGCTACACCGGGAGTTCCACTTCCCTCTCACATACTCTAGGCTTACAGTATCAGATGACAAACAGATGGTAAGCACCTGCCTTTTACATCTGACTTATATGCCCGCCTGCGTGCGCTTTACGCCCAGTAATTCCGGACAACGCTTGCCCCCTACGTATTACCGCGGCTGCTGGCAGGTAGTTTGC
+
-CCCCGGGGGGGGGGGGGGGGGGGGGGGGGGGGGGGGGGGGGGGGGGGFGGGGGGGGGGGGGFGGGGGGGGGGGGGGGGGGGGGGGGGGGGGGGGGGGGGGGGGGGGGGGGGGGGGGGGGGGGGGGGGGGGGGGFFGGGGGGGFGGGGGGGFGGGGGGGDDGGGGGGGGDCFGAFFGCGGGDFAFGGGFFDE>FGGGGGA?EFFF7FF?FGGEFGGFEGGFG@>>;9B@G=B9CAEF?EGEDFFGCC3+1=@(:C?5;F:0(94DG>766(43C:<GG?9>(71>?>B0C(*-3:<2C249
@M04650:207:000000000-C238N:1:1101:21229:2397 2:N:0:19
GGACTACAGGGGTATCTAATCCTGTTTGCTACCCATACTTTCGAGCCTCAGCGTCAGTTGATGCCCAGTAGGCCGCCTTCGCCACTGGTGTTCCTCCCGATATCTACGCATTCCACCGCTACACCGGGAATTCCGCCTACCTCTACATCACTCAAGAACAGTAGTTTTGAACGCAGTCTATGGGTTGAGCCCATAGTTTTCACATTCAACTTACCATTCCGCCTGCGCTCCCTTTACACCCAGTAATTCCGTACAACGCTTGCCACCTACGTTTTACCGCGGCTGCTGGCACGTAGTTAGC
+
@CCCCFGGGGGGGGGGGGGGGGGGGGGGGGGGGGGGGGGGGGGGGGGGGGGGGGGGGGGGGGGGGGGGGGGGGGGGGGGGGGGGGGGGGGGGFGGGGGGGGGGGGGGGGGGGGGGGGGGGGGGGGGGGGDGGGGGGGGGGGGGFGGGGGGGFFGGGFFGGGD8=EFFGGGGGGGGGGGGGDGGGCFGDCFGGCECCE@FF>FGFFFGFFGGFEGFGFFCGEGF>DF=EBG;<@FFCA5F::=0@F=<CGCF)(.<CG>FB??G?CGB<:>?<0@?BGG6;BF>>BF??7E:C2?BFFG)6:
@M04650:207:000000000-C238N:1:1101:8594:2400 2:N:0:19
GGACTACCGGGGTATCTAATCCTGTTTGCTCCCCACGCTTTCGAGCCTCAACGTCAGTTATCGTCCAGTGAGCCGCCTTCGCCACTGGTGTTCCTCCTAATATCTACGCATTTCACCGCTACACTAGGAATTCCACTCACCTCTCCGACACTCTAGCAAAACAGTTTCCAAAGCAGTCCCAGGGTTGAGCCCTGGGTTTTCACTCCAGACTTGCTTCGCCGTCTACGCTCCCTTTACACCCAGTAAATCCGGAAAACGCTTGCCCCCTACGTATTACCGCGGCTGCTGGCACGTAGTTAGC
+
-6CCCGGGGGGGGGGGGGGGGGGGGGGGGGGCGGGGGGGGGGGCGGGGGEGGGCGGGGGGGGGGG@EGDCEGGGGGGGGGGGGGGGGGGGGGGGGGGGCCFEFGFGGGGGGGGGGGGGGGGGGGGGFGGGGGGGGGGGGGGGGF?FEGGGCFGGGGGGFCCCGGFGFGGGGCCGG?2CAFF7EGGGGGGGFFGGGFFDFGGFGF>FFFFGGC3FFGFFGGFGFFDF<F;DBD@FFCFFGAGFFFG=?EGF)28))8F6>FB?GBGDB0188(5E?FGG0((,,27?0)(:?9(.(4:74A<
@M04650:207:000000000-C238N:1:1101:14545:2401 2:N:0:19
GGACTACTCGGGTTTCTAATCCTGTTTGCTCCCCACGCTTTCGCGTCTCAGCGTCAGTGACCGTCCAGGTGGCCGCCTTCGCCACCGGTGTTCCTCCCCATATCTACGAATTTCACCTCTACTTGGGGAATTCCGCCACCCTCTCCGGAACTCAAGCTCGGCAGTTTCGGGCGCACTTCCTCAGTTGAGCTGAGGGCTTTCACACCCGACTTGCCAAGCCGCCTCCACGCGCTTTACGCCCAATACTTCCAACCAACGCTTGCACCCCCTGTATTACCGCGGCTGCTGGCCCGTAGGTAGC
+
-ACC8FGGGGGGGGDGFFGFCFGEC@EGGFE8FGEDGGEGGFFEGGGGGFEEFGGGG,CEFGGGGGGGGGGFFEFCEGDFEEGGGFECFEB@GGGGFFGG?F,CDFFFEF<9@EFFFGGDCF=?=8FEGGDF,AECEGGEEGG6EEE6+6>DGDDDC:EG>FCCGGGGGGGGD@>C;4?9,??BCCF,88,<,=5=7CF?:1<+/*>3(:C*7FFF48CF(9(((8:56)32;CFFFB8C:<61C*62CF*6()*-932:1(942;,-3(3:AC<<G=((,,(((-))4:2:(3(4105<2
@M04650:207:000000000-C238N:1:1101:15770:2414 2:N:0:19
GGACTACAGGGGTTTCTAATCCTGTTTGCTACCCACGCTTTCGTGCCTCAGCGTCAGTTGTGGACCAGGTGGCCGCCTTCGCCACTGATGTTCCTCCAGATATCTACGGATTTCACTCCTACACCTGGAATTCCGCCACCCTCTCCCACACTCTAGTCTCACAGTTTCAAATGCAGTTCCCAAGTTAAGCTCGGGGATTTCACATCTAACTTAACAGACCGCCTGCGTGCGCGTTACGCCCAGTAATTCCGATTAACGCTTGCACCCTCCGTATTACCGCGGCTTCTGGCCCGGAGTTAGC
+
BCCC@FGGGCGGGGGFGGGGGGGGGGGGGGGGGFFGGGGGGGGGGGGGGGGGGGGGGGEGFEGGGGGGGEFGGGGGGGGGGGGGGGG9FFGEGGFFFCFFGFGGGGGGGDGFE?9,CAD?FGGGGGG<FFGFEA>CEEGGGFFDC8D?DEG?FGACGFACGGGGG9EGFGGDDAFFDDGCAFGFFGGGGGB6EGGG>DGFDF9FFGGF;C89=GFGFBGDFDFFF42?(:26(:5;)8@FG00/+;35@@F(()1.*461:<F?GGF:?F>?224)3:3690(2(.-)56(7116(4*6).
@M04650:207:000000000-C238N:1:1101:20758:2440 2:N:0:19
GGACTACTGGGGTTTCTAATCCCGTTCGCTACCCTAGCTTTCGCACATGAGCGTCAGTCTTGTGCCAGGAAGCCGCCTTCGCCACTGGTGTTCTTCCCGATATCTACGCATTTCACCGCTACACCGGGAGTTCCACTTCCCTCTCACATACTCTAGGCACACAGTATCAGCTGCCAAACAGATGGTAAGCACCTACCTTTTACATCTGACTTATATGCCCGCCTGCGTGCGCTTTACGCCCAGTAATTCCGGACAACGCTTGCCCCCTACGTATTACCGCGGCTGCTGGCACGTAGTTTGC
+
CCCCCGGG<FGGGGGGGGGGGGGGGGFGDGGGGGFCAFGGGGGD@FCE,E@FGGGGGGGGCFF@D<,FFFEFG@FFGGGGGG7CC8FGAFGGGGGG,=CCGGGGGGEGGGGGGGGGGGGGGGGGG:=CG@BDGG,FBE9FGFGBFGGG,EFFGBFFCG9=DFGGG9EFGC,>=,,@70C,@:,><FFAFD,@E6,@9CGG7BF++=8BAGGGCF7+19<CDGB>BF@5(87:@EF<=0EGG<;EG>?CFFF>:)9:GF9:0<G:CEF(4<6()05:FC:69>1;9132:A:+-.313C).6
@M04650:207:000000000-C238N:1:1101:20062:2443 2:N:0:19
GGACTACTAGGGTTTCTAATCCTGTTTGCTCCCCACGCTTTCGTGCCTCAGTGTCAGTGTTGGTCCAGGTAGCCGCCTTCGCCACGGATGTTCCTCCCGATCTCTACGCATTTCACTGCTACACCGGGAATTCCGCTACCCTCTACCACACTCTAGTGACCCAGTATCCACTGCAATTCCCAGGTTGAGCCCAGGGCTTTCACAACAGACTTAAACCACCACCTACGCACGCTTTACGCCCAGTAATTCCGAGTAACGCTTGCACCCTTCGTCTTACCGCGGCTGCTGGCACGAAGTTAGC
+
CCCCCGGGGGGGGGGGGGGGGGGGGGGGGGGGGGGGEGGGGGGGGGGGGGGGGGGGGFFGFFGGGG9FFFGGGGGGGGGGGGGGGGGEGGGGGGFFGEGEGGGGGGGGGGGGGGGGGGGGGGGGGGGGGGGGGGGGGDEFGFFFCEFGGGGFGGGGDEEFAC8EFGGGF;DFFFGGDGGGGFG7DFF67DFF>7@EGGGGGFGFFGGF2DGDAFGGFDFGFGFFEF@E2)518EF<F0CCFF<ECDEEGFA(4AGEC0980(73F??63,-4,;1>FG,(4-991:::.A19(41<?F)46
@M04650:207:000000000-C238N:1:1101:14417:2500 2:N:0:19
GGACTACTGGGGTTTCTAATCCCATTCGCTCCCCTAGCTTTCGTCTCTCAGTGTCAGTGTCGGCCCAGCAGAGTGCTTTCGCCGTTGGTGTTCTTTCCGATCTCTACGCATTTCACCGCTCCACCGGAAATTCCCTCTGCCCCTACCGTACTCCAGCTTGGTAGTTTCCACCGCCTGTCCGGGGTTGAGCCCTGGGATTTGACGGCGGACTTAAAAAGCCACCTACAGACGCTTTACGCCCAATCATTCCGGATAACGCTTGCATCCTCTGTATTACCGCGGCTGCTGGCACAGAGTTAGC
+
CCCCCCFGGGGGGGGGGGGGGGGGGGGGGGGGGGGGGGGGGGGFFGGGGGGAFGGGGGGGGGDGGDGGGGG8FGGGGGFFEGGGCFEGGCFEFGGDGGGGGGGGGFGFGGGGGFGFGGGGGGGGGGG:BEGGG5EGEDGGGGGFGGGGGFGFGFGGG8=?CFEGGFGGGGGGCGCC:DEGCCEGGGGFGFF>6E*=*;FGFFC>DGCD(9D*7CDGFDGG@F?B04(9:DB>BGFFFFGGD?BFCFABGFFF(7149608?BGF*::<>)5:>CA>FC0((-02((),4C?FFB::<GFAA
@M04650:207:000000000-C238N:1:1101:12341:2532 2:N:0:19
GGACTACTCGGGTTTCTAATCCTGTTTGCTCCCCACACTTTCGAGCCTCAGCGTCAGTTAATGTCCAGCAGGCCGCCTTCGCCACTGGTGTTCCTCCCGATATCTACGCATTCCACCGCTACACCGGGAATTCCGCCTGCCTCTCCATCACTCAAGAACGCCAGTTTTGAACGCACGCTATGGGTTGAGCCCATAGATTTCACGTCCAACTTGGCATCCCGCCTGCGCTCCCTTTACACCCAGTAATTCCGGACAACGCTTGCCACCTACGTTTTACCGCGGCTGCTGGCACGTAGTTAGC
+
CCCCCGGGGGGGGGDGGGGGGGGGGGGGGGGGGGGGGGGGGGGGGGGGGGGGGGEGGGGGGGGGGGGGGGGGGGGGGGGGGGGGGGGGGGGGGGGGGGGGGGGGGGGGGGGGCGGGGGGGGGGGCEGGGGGGGGGGGGGGGGGFGGGGGGGFGGGGGGGGGGDEFGGFGGGGGG**@CEEE9CGGEGGGGGGFE:FDFGGGFGFFGGFEGFFFGDGF@F*433?FFFF@GFF1A6<?9G6>??FGFB<GFFF?:31C(2(48C?DGB<0:(((;6<F74164699:3::G0C0.434FA26
@M04650:207:000000000-C238N:1:1101:18291:2599 2:N:0:19
GGACTACTGGGGTTTCTAATCCCGTTCGCTACCCTAGCTTTCGCACATGAGCGTCAGTCTTGTGCCAGGAAGCCGCCTTCGCCACTGGTGTTCTTCCCGATATCTACGCATTTCACCGCTACACCGGGAGTTCCACTTCCCTCTCACATACTCTAGGCTTACAGTATCAGATGACAAACAGATGGTAAGCACCTGCCTTTTACATCTGACTTATAAACCCGCCTGCGTGCGCTTTACGCCCAGTAATTCCGGACAACGCTTGCCCCCTACGTATTACCGCGGCTGCTGGCACGTAGTTTGC
+
CCCCCFGGFGGGGGGGGGGGGFGFGGGEFGGGGGGGGGGGGGGGGGGFFFFGGGGGGGGGGGGGGGGGGGGGGGGGGGGGGGGGGGGGGGGGGGGGGGGGGGGGGFFGGGGGGGGGGGGGGGGGGGGCFGEGEFFGGFGGGGGFGGGGGGGFGGGAFGGGGFGFGGGGGDDFGGGGGGGGGGGG7FFGGGGGCECCFGGGGACCFGGFFGGGFGFFFEFG=C@@BA>D;C;BFE>CFDGGGFD@G7)<CFFF:@CBF>BFFFGFGFF66?BF7C:)C><B9>BFFFFDFD3E<<:::E22:
@M04650:207:000000000-C238N:1:1101:17332:2601 2:N:0:19
GACTACTAGGGTATCTAATCCTGTTCGATCCCCACGCTTTCGTGCATCAGCGTCAATACCAGCTTAGTGAGCTGCCTTCGCAATCGGAGTTCTAAGACATATCTATGCATTTCACCGCTACTTGTCTTATTCCGCCCACTTCAAATGGATTCAAGCCCATCAGTATCAAAGGCACTGCGATGGTTGAGCCACCGTATTTCACCCCTGACTTAATAGGCCGCCTACGCACCCTTTAAACCCAATAAATCCGGATAACGCTCGGATCCTCCGTATTACCGCGGCTGCTGGCACGGAGTTAGCC
+
CCCCCGGGGGGGGGGAGGGFGGGGGFGGFFGGGGGGGEG@FGGGGGGGGGGGGGGEGGFG<FGGGFGEGGGGGGGGGGGGGGGCEFEFC@FGGFFGGGGGGCDAEACFDA,F<EFGDG6CGFFGGGGFGGGE9?6@@EEGDGFFGFD,CEFFGFGGE6DFFGGFFGGGFCAE6AFGGGGGGGGGGGGGFGFGGD8CCDGGGFGF>+0*:>EGFCD<AFDC2D=>@F9?9D?F=?F?FBG7CBB37:)<FBFFD>>ED0(3(6>3DG93:>B:1C:)37229;;>0)28?F<E(42:(<<>>
@M04650:207:000000000-C238N:1:1101:18053:2635 2:N:0:19
GGACTACAGGGGTTTCTAATCCTGTTTGCTCCCCACGCTTTCGAGCCTCAGCGTCAGTTACAGTCCAGTAAGCCGCCTTCGCCACTGGTGTTCCTCCATATATCTACGCATTTCACCGCTACACATGGAATTCCACTCTCCTCTTCTGCACTCAAGTCTCCCAGTTTCCAATGACCCTCCCCGGTTGAGCCGGGGGCTTTCACATCAGACTTAAGAAACCGCCTGCGCTCGCTTTACGCCCAATAAATCCGGACAACGCTTGCCACCTACGTATTACCGCGGCTTCTGGCACGTAGTTACC
+
CCBCCCFFGGGEGGGGGGGGGFGGGGEFFGDGGG<FCGGGGGGGGGGGGFGGGGGGGGGGGGGGGEFFFGGGGDEGGGGGGCFEGGGGFEGCGFGGGGGGGGGGGGFGE7FGGFFDGGDDGFGGGGDEE=5F;FDFEFA@FFG?EFFGADFFGC8FFEEG8F?DA9=DFFDGDDFFFFGGGEEGGGC??FCGEEGGGDF6CFCA+00?;C6@E7BFF@GGFG0;8F231<@9255<FB5CC<(36>4<F:DFFED<470???F0:FBF?0<:7F?FGG6>F9>B((-62<7<:8::,<A2)
@M04650:207:000000000-C238N:1:1101:16544:2657 2:N:0:19
GGACTACCAGGGTATCTAATCCTGTTCGATACCCACGCTTTCGTGCCTCAGCGTCAGTGTGGAGCCGGCATGCTGCCTTCGCAATCGGAGTTCTGCGCGATATCTATGCATTTCACCGCTACACCGCGCATGTCGCATACTTCTCTCCAACTCGAGACTGCCAGTTTCAACGGCGGGCCCGGGTTGAGCCCCGGGCTTTGACACCTGCCTTAACAAACCCCCTCCGCACCCCTTAAACCCCATAAATACGGACAAAGCTCCACCCCTCCGCATTCACCCGGCCGCTGTCCCCCGATTCACC
+
CCCCCGGGGGGGGGGGGG@EF<EEFGGGC<FGG8@FE7BFGGGFEE<FEFFGGGGGGFGFGGCFGEGGGGCFGC@FEF9EFGGGEGF>FEGCEGFGFGG7+?+?EEEFGEEGCFDGFE8DCFDFAEEGGGG+,9DFG>EGGF8+EFCFFE8DCEGE8?CCGEGG>AEFFFCGDDGG5/C*2<84CC+9+5CC*2:53>C+:8+)0*20,7C64C>0<?5*-/-((.(07D0(-0/)1-AC*3:?**.)*))(()*.*())((2(9C(((,(,(2))3*(-((,-491()3)*(((,-+)6<
@M04650:207:000000000-C238N:1:1101:12858:2772 2:N:0:19
GGACTACACGGGTTTCTAATCCTGTTTGCTCCCCACACTTTCGAGCCTCAGCGTCAGTTAATGTCCAGCAGGCCGCCTTCGCCACTGGTGTTCCTCCCGATATCTACGCATTTCACCGCTACACTAGGAATTCCGCCTGCCTCTACTTCACTCAAGAACTGCAGTTTTGAACGCAGTTTATGGGTTGAGCCCATAGATTTCACATTCAACTTGCAGTCCCGCCTACGCTCCCTTTACACCCAGTAATTCCGGACAACTCTTGCTCCCTACGTCTTACCTCGGCTTCTGCCCCGTATTTAGC
+
B@ACCCFGG,:BFCFEFGCFFFGGGGGEFGGFDGGEBFGGGGGFFEGEF@CFGEGECEGD9EF@FGFFF<C,CBFG7@@EBD@CECE<<BFEEFG<<CEGGGGGDGD@@7F+AFFGC=EDCG9<E,AFCFGGGGGEDGFGG?FF=;EDG8B9EE,3FCGFGGCFG;@;DEGFDC>CGF,,EEGFGEEF?C89EGFFG7=D@F9EF@+=AF7=AD49B.8;5C2@@A@FFC1=3?A<FCCCG?0=>F36C846@FG0*)5)4)24C<82)213(03>F*).(8:?(8)))+(*-23((<)56
@M04650:207:000000000-C238N:1:1101:21355:2849 2:N:0:19
GGACTACCGGGGTTTCTAATCCTGTTTGCTCCCCACGCTTTCGCGCTTTAGCGTCAGTATTTGTCCAGTGAGCTGGCTTCCCCATCGGCATTCCTACAAATATCTACGAATTTCACCTCTACACTTGTAGTTCCGCCCACCTCTCCAATACTCTAGTCTAACAGTTTCCAACGCAATACGGAGTTGAGCCCCGCAGTTTAACATCAGACTTTTTAAACCACCTAGACGCGCTTTACGCCCAATAAATCCGGATAACGCTCGGGGCCTACGTATTACCGCGGCTGCTTGACCGTATTTGGCC
+
CCCCCGGGGGGGGGGGGGGGGGGGGGGGGGGGGGGGGGGGGGGGGGFFFGGGGGGGGGGGGFGGGGGGGGGGGGGDGGGGGGGGGGGGGGGGGGGGGFFFGGDFGGGGGGGGGGGGGFGGGGGGGGGGGGGFFGGGGGGGGGGFGGGGGGGFGGGGGGGGFGGGFGGGCC9DDEDGGGGGGFDEFGGGGGGGEGGGGGGFFFFFAF4?=FGF6DCFFFGGBD@@:A=4@596;C+))(=C70=;FGFFGDE:15D)/2((41C29*4:7(())<))<*((4;B>:0).(327(,4?>+).4
@M04650:207:000000000-C238N:1:1101:23787:2884 2:N:0:19
GGACTACTAGGGTTTCTAATCCTGTTTGCTCCCCACGCTTTCGCGCATCAGCGTCAGTTATGGTCCAGAAAGCCGCCTTCGCCACTGGTGTTCCTCCCGATCTCTACGCATTTCACCGCTACACCGGGAATTCCGCTTTCCTCTCCCACACTCAAGCCTATCAGTTTCCAAAGCAATTCCCACCTTGAAAGCGGGACTTCCACTCCAGACTTAACAGCCCGCCTACGCGCCCTTTACGCCCAATCATTCCGGACAACGCTTGCCCCCTACGTATTACCGCGGCGGCTGGCACGTAGTTAGC
+
CC9CCFGGCF<FG8CACACDFDGGGGGFGAFGCGFEGGCCGGGEGECFGGGCGGGGDGG<EFGGGGGG96CFGE@FFEGGFFGGGGCCFDGGGGGG<=C7F:DDFGFEEEEFFGGFEF>=CGFGDC@CEGGADFEG8CFAE99<@>FCGGC:DDCFFG8FGGFGC=;CCFG,+@6,E7A@C9DEFFC3@,DA**@*;2<BC8F=A?44>FFD=CG:F(;*.::DDFFF9G0026?2@?CCE6,45746FF4(3><?F>;B((1(9E62??<(59()3:8903(((37(3EFG(,41175A<
@M04650:207:000000000-C238N:1:1101:24042:2943 2:N:0:19
GGACTACCGGGGTTTCTAATCCCGTTCGCTACCCTAGCTTTCGCACATGAGCGTCAGTCTTGTGCCAGGAAGCCGCCTTCGCCACTGGTGTTCTTCCCGATATCTACGCATTTCACCGCTACACCGGGAGTTCCACTTCCCTCTCACATACTCTAGGCACACAGTATCAGATGACAAACAGATGGTAAGCACCTGCCTTTTACATCTGACTTATATGCCCGCCTGCGTGCGCTTTACGCCCAGTAATTCCGGACAACGCTTGCCCCCTACGTATTACCGCGGCTGCTGGCACGTACGTTGC
+
CCCCCGGGGGGGGGGGGGGGGGGGGGGGGGGGGGGGGGGGGGGGGGGGGGGGGGGGGGGGGGGGGGFGGGGGGGGGGGGGGGGDGGGGGGGGGGGGGGGGEDGGGGGGGGGGGGGGGGGGGGGGGGGDCGGGGFGGFGGGGGGFGGGGGGGFGGG=FGGGFGGGGD7FGGGGGAACGGGGG7CFGGGGGGGGCFGGGGGGGFFCFCDFCGGGEFGGFEFGFG=??FFF?D>B9CFEFFECC<?FGCAFGFF9:;<:F>FF:1C?FF9(401:<+0)3?(470(-(454:E:D?(.((;(.(
@M04650:207:000000000-C238N:1:1101:15039:3063 2:N:0:19
GGACTACTCGGGTTTCTAATCCTGTTTGCTCCCCACGCTTTCGCGCCTCAGCGTCAGTTAATGTCCAGCAGGCCGCCTTCGCCACTGGTGTTCCTCCTAATATCTACGCATTTCACCGCTACACTAGGAATTCCGCCTGCCTCTCCATCACTCAAGACGTGCAGTTTCAAATGACCCCTCGAGGTTGAGCCTCGATATTTCACATCTGACTTGCACGCCCGCCTACGCGCCCTTTACACCCAGTAAATCCGGATAACGCTTGCCACCTACGTATTACCGCGGCTGCTGGCACGTAGTTAGC
+
CCCCCGFGGGGGFGGGGGGGGGGGGGGGGGGGGGGGGGGGGGDGGGGEGGGGGFGGGFFGGGGGGGGGGGGGGGGGGGGGGGGDEGGGGGFEAD;FGGGGGFAFGGGGGGGGGGGGGGGGGGGGGGGGFGGGGGGGGGGGGGGFGGGGGGGFGGGFGGGGGFGGFGGFGDEEFGGFCDGGGEGGEFFCEG,77EC6DDGFEFFB>4DC?FDC@FFG?BFC@G@@FADEFDB>9:A7CEGGDD<EGG>BD@@66>3>F0><0:F(:9<B???1?FFAGG:>(,3(2:0:(/2<21:?:F<<6
@M04650:207:000000000-C238N:1:1101:13486:3089 2:N:0:19
GGACTACCGGGGTTTCTAATCCCGTTCGCTACCCTAGCTTTCGCACATGAGCGTCAGTCTTGTGCCAGGAAGCCGCCTTCGCCACTGGTGTTCTTCCCGATATCTACGCATTTCACCGCTACACCGGGAGTTCCACTTCCCTCTCACATACTCTAGGCACACAGTATCAGATGACAAACAGATGGTAAGCACCTGCCTTTTACATCTGACTTATATGCCCGCCTGCGTGCGCTTTACGCCCAGTAATTCCGGACAACGCTTGCCCCCTACGTATTACCGCGGCTTCTGGCCCGTAGTTTGC
+
BCCCCGGGGGGGGGGGGGGGGGGGGGGGGGGGGGGGGGGGGGGGGGGGGDGGGGGGGGGGGGGGGGGGGGGGGGGGGGGGGGGGGGFGGGGGGGGGGGGGGGGGGGGGEGGGGGGGGGGGGG?FGGGG7CGGGFGGGGGGGGGFGEFGGGGFGGGGFFFGGGGGGGGGGGFFCGGGCFGGGF;FFGGGGG9FCCFGGGGFGFGFFGGFEGCDCFCF67785<@@DFFF(:19(AF3A;@CF?B2?DADG?FF0>C:F9BFFFG?FGF0:?:8?G>>GGB90>0(41<4AC(14(,8<G>2)
@M04650:207:000000000-C238N:1:1101:20024:3112 2:N:0:19
GGACTACTGGGGTTTCTAATCCTGTTTGCTCCCCACGCTTTCGAGCCTCAGTGTCAGTTACAGGCCAGAGAGCCGCTTTCGCCTCCGGTGTTCCTCCATATATCTACGCATTCCACCGCTACACCGGGAATTCCGCCTGCCTCTACATCACTCAAGAACGCCAGTTTTGAACGCAATTTATGGGTTGAGCCCATAGATTTCACATTCAACTTGGCATCCCGCCTGCGCTCCCTTTACACCCAGTAATTCCGGACAACGCTTGCCACCTACGATTTACCGCGGCTGCTGGCACGGAGTTAGC
+
CCCCCGGGGGGGGGGGGGGGGGGGGGGGGGGGGGGGGGGGGGGDFGGGGGGGFGGGGGGGGGFEFGGGGGDEGGGG:CFGGGGGEGGGFFGGGGGGGDDGGGGGGGGGGGGGFFGGGGGGGGGGGGGG>FGGGGGGGG6FDGGFGG9=AFGFGGGGG?FGGGGGGGGG88CDFGG+**@:EFGEGCECFGGG;7:A7DFGDFGF+=+9>:DG**;9BEG425@0;:.87C;;DGFE6)<CF@?;GGFFGFF03>G?C>0(,2C:7C:4((((-;<)<*(-41,-(4:?(:(<?((4-*)66
@M04650:207:000000000-C238N:1:1101:22749:3139 2:N:0:19
GGACTACTGGGGTTTCTAATCCTGTTTGCTCCCCACGCTTTCGAGCCTCAACGTCAGTCATCGTCCAGTAAGTCGCCTTCGCCACTGGTGTTCCTCCTAATATCTACGCATTTCACCGCTACACCAGGAATTCCACTTGCCTCTCCGACACTCTAGATCAACAGTTTCCAATGCACTTCCGGGGTTGGGCCCCGGATTTTCACATCAGACTTGCTGCTCCGTCTACGCTCCCTTTACACCCAGTAAATCCGGATAACGCTTGCCCCCTACGTATTACCGCGGCTGCTGGCACGTAGTTAGC
+
CCCCCGGGGGGGGGGGGGGGGGGGGGGGGGGGGGGGGGEGGGGGFGG8FGGGGGGGGGGGGGGGGGGGGGGGGGGGGGGGGGGGGGGGGFFGFGGGGGGGGDCFGGGGGGGGGGGGGGGGDB9FFGGGGGGGGGGGGFGFGGGFGGGGEGGFGGFAGGGGGC,DFFGGGGGC8FFGGGFGGGGGGGGGGGGGGGGGGG@FFFGF8CFFEGGGEFGGFFFG?CDFFF63(96?DDF6AEGGGF@EG>CFGA>>FBGFGFFF?FGFGGFFFB1()38<9C?9>F0(31?D?EBG?:?:2@4<-
@M04650:207:000000000-C238N:1:1101:14260:3174 2:N:0:19
GGACTACCCGGGTTTCTAATCCTGTTTGCTCCCCACGCTTTCGAGCCTCAGTGTCAGTTACAGGCCAGAGAGCCGCTTTCGCCACCGGTGTTCCTCCATATATCTACGCATTTCACCGCTACACCTGGAATTCTACCCCCCTCTACAAGACTCTAGCCTGCCAGTTTCAAATGCAGTTCCCAAGATAAGCTCGGGGATTTCACATCTAACTTAACAGACCGCCTGCGTGCGCTTTACGCCCAGTAATTCCGATTAACGCTTGCACCCTCCGTATTACCGCGGCTGCTGGCACGGAGTTAGC
+
CCCCCGGGGGGGGGGGGGGGGGGGGGGGGGGGGGGGGGGGGGGGGGGGGGGFGGGGGGGGGGGGGGGGGGDGGGGG:FGGGGGGGGGGGGFEGFGGGGFFFGFGGFGGGGGGGGGGGGG6CFFFFGGGGGGG;<EGGGGGGGGFGGGGGGGFGGGGGCGGGFGGDFFGGFCGGGGC9DGGFGCFACFGAD=FECGGDGGGGFFAFGC@>FDGFGDCFFGGFGFFDA0.2CBF(>)38;EFGFFBGG>6DFF0:BGFF89:,837FD<:??FF?8?<FG1>>FF>>F::0:(+4>96:G<:.
@M04650:207:000000000-C238N:1:1101:11376:3232 2:N:0:19
GGACTACAGGGGTATCTAATCCTGTTTGCTACCCACGCTTTCGTGCTTCAGCGTCAGTTAAAGCCCAGTAGGTCGCCTTCGCCACTGGTGTTCCTCCCGATCTCTACGCATTCCACCGCTACACCGGGAATTCCACCTACCTCTACTTCACTCAAGCTATACAGTTTCAAGAGCAGTTTATGGGTTAAGCCCATAGATTTCACTCCTGGCTTGCATAGCCGCCTACGCACCCTTTACACCCAGTAAATCCGGACAACGCTTGCTCCCTACGTATTACCGCGGCTGCTGGCACGTAGTTAGC
+
CCCCCGGGGGGGGGGGGGGGGGGGGGGGGGGGGGGGGGGGGGGGGGGGFFGGGGGGEFFGGFEGDGGGGGGGGGGGGGGGGGGGGGGGGGGGGGGGGGGGCFGGGGGGGGGGGGGGGGGGGGGGGGGDGDFFGGGGGCFFGGGFGGGGGGGFGG>FGGGGGGGGGGGGGFGCFGGGGGGGGGGGGGGCGGDCF9FFGGGG>CGFFGGFFGGGBGFFFFGC=D>@FF>>(859?GFF+7FGGF((:C3CFABBDBDF*(266?GB7@??>,38<F?AG=:;(1999:?F?E?C:,8:::):4
@M04650:207:000000000-C238N:1:1101:20034:3261 2:N:0:19
GGACTACCAGGGTTTCTAATCCTGTTTGCTCCCCACGCTTTCGAGCCTCAGCGTCAGTTAAAGCCCAGCAGGCCGCCTTCGCCACTGGTGTTCCTCCTAATATCTACGCATTTCACCGCTACACTAGGAATTCCGCCTGCCTCTACTTCACTCAAGAACGACAGTTTTGAACGCAGTTTATGGGTTGAGCCCATAGATTTCACATTCAACTTATCGTCCCGCCTACGCTCCCTTTACACCCAGTAATTCCGGACAACGCTTGCCACCTACGTATTACCGCGGCTGCTGGCACGTAGTTAGC
+
CCCCCGGGGGGGGGGGGGGGGGGGGGGGGGGGGGGGGGGGGGGGGGGGGGGGGGGGGGGGGFFGGGGGGGGGGGGGGGGGGGGGGGGGGGGGGGGGGGGGGGGGGGGGGGGGGGGGGGGGGGGGGGGGGGGGGGGGGGGGGGGFGGGGGGGFGGGGGGGGGGGGGFGFCEGGGGGG>DCGGGGGGGG67@FE>EFGGGGDGFGF6FGFEGGFBGGGFDGG2C@@FF>5;DFDFGFFFFGGGFDFG7CEGAFFFFGFF>F<:0C7*<:?BBBF2C>BFG?B>(7>6?7237<62373<G>B6
@M04650:207:000000000-C238N:1:1101:22282:3297 2:N:0:19
GGACTACAAGGGTTTCTAATCCTGTTTGCTACCCACGCTTTCGCATCTGAGCGTCAGTCATCGTCCAGAAAGTCGCTTTCGCCACCGGTGTTCCTCCCAATATCTACGAATTCCACCTCTACACTGGGAATTCCACTTTCCTCTCCGAGACTCAAGCCAGGCAGTTTCAAATGCACTTCCAGGGTTAAGCCCTGGGCTTTCACATCTGACATACCCGACCGCCTACATGCGCTTTACGCCCAATAATTCCGAATAACGCTTGGACCCCCCGTATTACCGCGGCTGCTGGCACGGAGTTAGC
+
C<BCCGGGGGGGGGGGGGGGGGGGGGGGGGGGGGEGGGGFFFDEGGGGGGGGGGGGGGGFGGGGGGGGGGGGGGGGGGGGGGGGGGGGGGGGGGGGGGG@FFFGFFGGG@<FFCFGGGGGGGGGGFGFG@D:FGFFDAFGGGGFGGGCFDG?DDGGGGDCFCFD@DFGGG9EFGCEFGGGGCD>FFGGAFFEGGFFGGGC+9EAFGGFFG5B0;FFF>EGFGFF@A2CE65@>EFEFDGGG;;D*;CCFFA1;>F)0(4<0?*8FFFBFF>?FG2<GC(66>>04().,2(A:993<?A<:
@M04650:207:000000000-C238N:1:1101:14124:3316 2:N:0:19
GGACTACAAGGGTTTCTAATCCTGTTCGCTCCCCACGCTTTCGAGCCTCAGCGTCAGTTACAGTCCAGAGAGTCGCCTTCGCCACTGGTGTTCTTCCTAATCTCTACGCATTTCACCGCTACACTAGGAATTCCACTCTCCTCTCCTGCACTCTAGATACTCAGTTTGGAATGCAGTACTCGGGTTGAGCCCAAGTATTTCACATCCCACTTAAGTATCCGCCTACGCTCCCTTTACGCCCAATAAATCCGGATAACGCTCGCCACCTACGTATTACCGCGGCTGCTGGCACGTAGGTAGC
+
CCCCCGGGGGGGCGGFGGDFGGGGGGGGDDGGGEFGGGGGGGGGGGGFGGGFGGGGGEGGGGGGGGGGGGGGGGGDGGGEFGGGGGGGGGGGGGFGBFAFFDFFGGGGG7CFGAF<CC6?CFGCCFFGG?FFGG=C;FA=EFGFGGGGCDFFGGGFAFFGG,,@FGED+DB9FFFGGGGGCFGGGGGGGFFCEGGGGFGADFCFFGGFFGFGFGGGFFFGFGFFFF2@A>=(:CFEC=EEE@=(2>C6DFD90:DEG6>@03D(55:1>F?7)<5>7F69;9BBFF))./(346:((3)..
@M04650:207:000000000-C238N:1:1101:15820:3356 2:N:0:19
GGACTACAAGGGTTTCTAATCCTGTTTGCTCCCCACGCTTTCGAGCCTCAACGTCAGTCATCGTCCAGTAAGTCGCCTTCGCCACTGGTGTTCCTCCTAATATCTACGCATTTCACCGCTACACAAGGAATTCCACTTACCTCTCCGACACTCTAGCTGCATAGTTTCAAATGCACTTTTGGGGTTGAGCCCCAAGTTTTCACATCTGACTTACACAGCCGTCTACGCTCCCTTTACACCCAGTAAATCCGGATAACGCTTGCCCCTTACGTATTACCGCGGCTGCTGGCACGTAATTAGC
+
CCCCCGGGGGGGGGGGGFFGGGGGGGCGGGDGGGG:FDGGGGGGGGGGGGCGGGGGGGF<,CFFGGGG@<FFCFFGGGGGGGFGGGGGGGGGGF;DF==FGGFFGGGGGGGG,EFFGGGGGCFG,4FGG<F8=FGGG9=<EGGF8E++8@EFG=DF9=,3@,6@FGGGA9EGGGG89+2@@+@EFGEGGFF+9E*;+?FFGFGFFG7BC>8CAC8>A2DFF;AD2B(?98(53C;8=5?FGD13CF?6DABB15D@GDFF0=G@6E13):?F<G:AGGFFFF01(1:?FGBC?F?(4@:25
@M04650:207:000000000-C238N:1:1101:7458:3376 2:N:0:19
GGACTACCAGGGTTTCTAATCCTGTTTGCTCCCCACGCTTTCGAGCCTCAACGTCAGTTATCGTCCAGTAAGCCGCCTTCGCCACTGGTGTTCCTCCTAATATCTACGCATTTCACCGCTACACTAGGAATTCCACTTACCTCTCCGACACTCTAGCTGCATAGTTTCAAATGCAGTCCCAGGGTTGAGCCCTGGGTTTTCACATCTGACTTACACAGCCGTCTACGCTCCCTTTACACCCAGTAAATCCGGATAACGCTTGCCCCTTACGTATTACCGCGGCTGCTGGCACGTAATTAGC
+
CCCCCGGGGFGGGGGGGGGGGGGDGGGGGGFGGGGGGGGGGGGGGGEGGGGGGFGGGFGFAFGGGGGGGGGGGGGGGGGGGGGGGGGFFFGGGGGGGG9FGGGGGFFGGGGGGGGGGGCDG@EGFDGFG9FGGGGGGFGGGGGFDEEGEGGFGFFGGCEFF9:EFFFG>F;DCGFGGDGGGGGGGGGF6@FFGGGGGGGGC6;999CFEGGGFGGGFFGGFDBB=8B>@C@BBDFFFCCFGFFFG=CCGFA90>DAC((21(:;;F08:>:?2C?9?D1>1(99B0)),/13(.4(8<<03
@M04650:207:000000000-C238N:1:1101:24043:3389 2:N:0:19
GGACTACCGGGGTATCTAATCCCGTTCGCTACCCTAGCTTTCGCACATGAGCGTCAGTCTTGTGCCAGGAAGCCGCCTTCGCCACTGGTGTTCTTCCCGATATCTACGCATTTCACCGCTACACCGGGAGTTCCACTTCCCTCTCACATACTCTAGGCACACAGTATCAGATGACAAACAGATGGTAAGCACCTGCCTTTTACATCTGACTTATATGCCCGCCTGCGTGCGCTTTACGCCCAGTAATTCCGGACAACGCTTGCCCCCTACGTATTACCGCGGCTGCTGGCACGTAGTTTGC
+
CCCCCGGGGGGGGGGGGGGGGGGGGGGGGGGGGGGGGGGGGGGGGGGGGGGGGGGGGGGGGGGGGGGGGGGGGGGGGGGGGGGGGGGGGGGGGFFGGGGGGGGGGGGGGGGGGGGGGGGGGGGGGGGGCGGGGGGGGGGGGGGFGGGFGGGFGGGGGGGGGGGGGGCGFGGGGGGGGGGGGGGGGGGGGGGGCGC>FGGFGFGFFGFFFCFF4CGGFE@FFGFDFFFF?D9B>EFFFFGGGFFFGGFFGFFBF>D:FBF???C7DGFF3<??FF0<FF:9>>BFF?FFFG(C??0:?GA94
@M04650:207:000000000-C238N:1:1101:17086:3396 2:N:0:19
GGACTACCGGGGTATCTAATCCTGTTTGCTCCCCACGCTTTCGCGCTTTAGCGTCAGTATTTGTCCAGTGAGCTGGCTTCCCCATCGGCATTCCTACAAATATCTACGAATTTCACCTCTACACTTGTAGTTCCGCCCACCTCTCCAATACTCTAGTCTAACAGTTTCCAACGCAATACGGAGTTGAGCCCCGCAGCTTAACATCAGACTTTTTAAACCACCTCGACGCGCTTTACGCCCAATAAAATCGGATAACGCTCGGGGCATGCGTATTACCCACGCTCCTGGCACGTATTTAGCC
+
@<C@<FAFGGGDEGFGGF9FFGGCFDFDFGADCF,@CFECDFGG+FCF:DE@B,B@CEGFFGAC@@EAFG<AF@9<FA<E8=CFGFGCGF@FFGG<<AFEF<EGFGEFEFGGGEF<E,,?>A;FGF,9EFGGGG64@8CFEGGFFGGF9DFFADFGGFFGCF?FG9D9DC=8=3=CCF,D+8@@F<;:CF7CGDC5*;>;79DBAC*/>F7@687CA56*(2-(5?2)622075:>5(::18?)C>))08)(()*,/,(((()-9C1(.4(,,+6:70)(,((((5)2(04*,.)(6A46)
@M04650:207:000000000-C238N:1:1101:22586:3451 2:N:0:19
GGACTACCAGGGTATCTAATCCTGTTTGCTACCCATACTTTCGAGCCTCAGCGTCAGTTGATGCCCAGTAGGCCGCCTTCGCCACTGGTGTTCCTCCCGATATCTACGCATTCCACCGCTACACCGGGAATTCCGCCTACCTCTACATCACTCAAGAACAGTAGTTTTGAACGCAGTCTATGGGTTGAGCCCATAGTTTTCACATTCAACTTACCATTCCGCCTGCGCTCCCTTTACACCCAGTAATTCCGGACAACGCTTGCCACCTACGTTTTACCGCGGCTGCTGGCACGTAGTTAGC
+
CCCCCGGFGGDGGGGGGGGGGGGGGGDGGGGGGGGGGGGGGGGGGGGEFFGGGGGGGGGGGGGGGGGEGGGGFGGGCFGGFGGGGGGGFGFGAEFFAFGGGGGFGFFFCGEFEGGGGGGGGEEG?+@BF:FGGGFEEGGFGGG5FFGFA=,==?BA:EDGCDEEFGGGGCDD?:EGGFFGGFGGGGGFGG895:?EC9,>:@;B6CDFFGGD9F32B;F+7D9@9F@E2C07@FFFFF9CF?(;CFE3+66>?>D(;(3:1(1:>F?8(5:,.2449*(41(190:??(:2+(4((-3.6.
@M04650:207:000000000-C238N:1:1101:19095:3452 2:N:0:19
GGACTACTAGGGTTTCTAATCCTGTTCGCTCCCCTAGCTTTCGCGCCTCAGCGTCAGTTGCAGTCCAGAAAGCCGCCTTCGCCACTGGTGTTCCTCCTAATATCTACGCATTTCACCGCTACACTAGGAATTCCACTTTCCTCTCCTGCCCTCAAGAAATACAGTTTCCATTCCATCACAGGGTTGAGCCCTGAACTTTAAAAACAGAATTGTATTCCCGCCTACGCGCCCTTTACGCCCAATGATTCCGGACAACGCTTGCCACCTACGTTTTACCGCGGCTGCGGGCCCGTAGTTAGCC
+
CCCCCGGGGGGGGGGGGGGGGGGGGGGGGGGGGGGGGGGGGGGGGGGGGGGGGGGGGGGGGGGGGGGGGGGGGGGGGGGGGGGGGGGGGGGGGGGGGGGGGGGGGAFGGGGGGGGGGGGDGGEGGGGGGGGGGGFGGGGGGGGFGGGFGGC?DGGGGDCAFFDFFFCGFGGDFGGFF+239FGGG78FGGGF@6DFFFA7CFGFFGG6)5?D>FFFFFEGFGFA95=4(:=@DGFEBFGE:8@E>:<3:;>?6DC6)6?((4D47C(5:?<?:G9<<*46(,(41(,(-/4*4,4?<3)54
@M04650:207:000000000-C238N:1:1101:24278:3557 2:N:0:19
GGACTACAAGGGTATCTAATCCCGTTCGCTACCCTAGCTTTCGCACATGAGCGTCAGTCTTGTGCCAGGAAGCCGCCTTCGACACTGGTGTTCTTCCCGATATCTACGCATTTCACCGCTACACAGGGAGTTCCACTTCCCTCTCACATACTCTAGGCTTACAGTATCAGATGAAAAACAGATGGTAAGCACCTGCCTTTTACATCTGACTTATATACCCGCCTGCGTGCGCTTTACGCCCAGTAATTCCGGACAAAGCTTGCACACTACGTATTACCGCGGCTGCTGGCACGTAGGTTGG
+
A--8@F8FEF8CFC<CE@FGC<F7CE@E:C,CE8,CEBFFFABFGGGC9FA,@@C7F;,,<C,6@,,:,6C@EF4++B=:A,,,6A<EA=C,@E,:5<BC::BDFGGGEF+8AFA?,?>CG7>B,9A?=CCE=BF,,7@A,=8DFCDD?=BF8;>D,,3@6>9A@FCGDGG;DF,==6=?9,9,@@FFE,>7,5D>9CFCG@BFFF8CEFC982=+=2D9=;-:@A>524((/:A<=2B<F;?(;C))11)(/5C?530847F)9+2((51(7?2)<:8((-((-84,0=43:.3.(<4((
@M04650:207:000000000-C238N:1:1101:14410:3580 2:N:0:19
GGACTACCCGGGTATCTAATCCTGTTTGCTCCCCACGCTTTCGTGCATGAGCGTCAGTGCAGGCCCAGGGGGCTGCCTTCGCCATCGGTGTTCCTTTGCATATCTACGCATTTCACTGCTACACGCAAAATTCCACCCCCCTCTGCCACACTCAAGCCTTGCAGTCACCAATGCAGTTCCCAGGTTAAGCCCGGGGATTTCACATCGGTCTTACAAAACCGCCTGCGCACGCTTTACGCCCAGTAATTCCGATTAACTCTCGCACCCTACGTATTACCGCGGCTTCTGGCACGTATTTAGC
+
CCCCCGGGGGGGGGGGGGGGGGGGGGGGGGGGGGGGGGGGGGGGGGGGGFGGGGGGGGGGGGGGGGGGGGGGGGGGGGGGGGGGGGGGGGGGGGGGGGGGGFFFGGGGGGGGFGGGGAFGGG@FGGGGDFGGGGGGGGGGGGGFGGGGGGGFGGGGGGGGFGGCFGFGGGDGGGGFGGGFGGCGGGGFGGFFEGGGDDGGGFGFFGDBDGDGFGGG4=FD(77;DF0=,9;F:EFBFFGGGBFFGGFFGFFF05C>F)6>?:GBGGB:?FFF2<?)<:229BF1(,66<F7?(4<)(966:
@M04650:207:000000000-C238N:1:1101:18969:3591 2:N:0:19
GGACTACCGGGGTTTCTAATCCTGTTTGCTCCCCACACTTTCGAGCCTCAGCGTCAGTTAATGTCCAGCAGGCCGCCTTCGCCACTGGTGTTCCTCCCGATATCTACGCATTCCACCGCTACACCGGGAATTCCGCCTGCCTCTCCATCACTCAAGAACGCCAGTTTTGAACGCACGCTATGGGTTGAGCCCATAGATTTCACGTCCAACTTGGCATCCCGCCTGCGCTCCCTTTACACCCAGTAATTCCGGACAACGCTTGCCACCTACGTTTTACCGCGGCTGCTGGCACGCAGTTAGC
+
CCCCCGGGGGGGGGGGGGGGGGGGGGGGGGGGGGGGGGGGGGGGGGGGGGFGGGGGGGGGGGGGGGG<FGGGGGGGGGGGGGGGGGGGGGGGGGGGGGGGGGGGGGGGGGGGGGGGGDEGGGGGGGGGG7FAFGGGG>FGGGFFGGGGGGGFGGGGGGGE>BEGGGGGGGGGGECCGGGGGGD@GCEGGGGGGGGDCFGFGCEFFGDAEGGCEGCFFEFGFGFFDF1>(9(:?F:4=AGGG3(4DC9<GF@01>DB<19BBFFBFC372(-44:0<CF((17>B0(,5:E(+((--4E)).
@M04650:207:000000000-C238N:1:1101:9937:3603 2:N:0:19
GGACTACTCGGGTATCTAATCCTGTTTGCTCCCCACGCTTTCGCACCTGAGCGTCAGTCTTTGTCCAGGGGGCCGCCTTCGCCACCGGTGTTCCTCCCGATATCTACGCATTCCACCGCTACACCGGGAATTCCGCCTGCCTCTCCATCACTCAAGAACGCCAGTTTTGAACGCACGCTATGGGTTGAGCCCATAGATTTCACGTCCAACTTGGCATCCCGCCTGCGCTCCCTTTACACCCAGTAATTCCGGACAACGCTTGCCACCTACGTTTTACCTCGGCTGCTGGCACGTAGTTCGC
+
CCCCCGGGGGGGGGGGGGGGGGGGGGGGGGGGGGGGGGGGGGGGGGGFGGGGGGGGGGGGGGGGGGGGGGGGGGGGGGGGGGGGGGGGGGGGGGGGGGGGGGGGGGGGGGGGGGGGGEGDEGGGGGGGGGGGGGGGEGGGGGGFGGGEC,,=DGGFFGGGGGGGGFFGGGCEGGC>EGGGCAGGFGC@CFGGFFGCGGGGGFFFFGGBFFGGECFCFFCG(94:<>076D6?FGF27AGGG:B?GGF2:FF90<DFG62-(,>?7F:<24(,8F6)<C).2(18-1),,::E:(8:?72(-
@M04650:207:000000000-C238N:1:1101:6452:3616 2:N:0:19
GGACTACAGGGGTTTCTAATCCCGTTCGCTACCCTAGCTTTCGCACATGAGCGTCAGTCTTGTGCCAGGAAGCCGCCTTCGCCACTGGTGTTCTTCCCGATATCTACGCATTTCACCGCTACACCGGGAGTTCCACTTCCCTCTCACATACTCTAGGCCCACAGTATCAGCTGACAAACAGCTGGTAAGCCCCTGCCTTTTACTTCTGACTTATATGCCCGCCTGCGTGCGCTTTACGCCCAGTAATTCCGGACAACGCTTGCCCCCTACGTTTTACCGCGGCTGCTGTCACGTAGTTAGC
+
CCCCCGGFGGGGGGGGGGGGGGGGGGDGGG,FFGF8DFGGGGGGEF@FGFFGGGGGGGGCDFE,CFGGGGGGGGGGGGGGGGGGGGFEGGGGG9EFG8FCFEGGGGGGGGGGGGGGGGGDGGGGGGGDFCFFGGDFGGFGFGGFG9=DCFGFGAFFDF8CEGGGGGGGC,,39>,9,:C,9,,3:FF7CG,99FGF*;>D8AF++2=F6DGGFC+:1*<DFG>@=FB5(::99GF3+/=FGDFFCC<:D6:61.C0926?::G7*;;B(8:?<F?4E:(4>6991()5)<2?:(223C2AA
@M04650:207:000000000-C238N:1:1101:24766:3765 2:N:0:19
GGACTACTGGGGTATCTAATCCTGTTTGCTCCCCACGCTTTCGAGCCTCAGCGTCAGTTACAGTCCAGTAAGCCGCCTTCGCCACTGGTGTTCCTCCTAATATCTACGCATTTCACCGCTACACTAGGAATTCCGCTTACCTCTCCTGCACTCAAGCGACCCAGTTTCAGATGCACCCCCCAGGTTAAGCCCGGGTATTTCACATCTGACTTAAATCGCCGCCTACGCTCCCTTTACGCCCAGTAATTCCGGACAACGCTCGCCCCCTACGTATTACCGCGGCTGCTGGCACGTAGTTAGC
+
CCCCCGGGGGGGGGGGGGGGGGFGGGGGGGGGGGGGGGGGGGGGGGGGGGGGGGGGGGGGGGGGGGGGGGGGGGGGGGGGFGGGGGGGGGFGGGGGGGGGGGGGGGGGGGGGGGGGGGGGDGGGGGGGGGGGGGGGDGGGGGGFGGGGGFGFGGFGC>=EGCFGGGGGFGGGGGGGFDGGGGGFFGGFGGGFDEGGDGCFCFGFFCFFFGGCEGGFFFGGFGFFFFFBFC9<DGFCA(=CF?<?FCAADFFF?ED(99B::0D1DC;><FFF<<?FGF10616B;:2,353?23(8(<<:6
@M04650:207:000000000-C238N:1:1101:24001:3825 2:N:0:19
GGACTACCCGGGTTTCTAATCCTGTTTGCTCCCCACGCTTTCGCGCCTCAGCGTCAGTTAATGTCCAGCAAGTCGCCTTCGCCACTGGTGTTCCTCCTAATATCTACGCATTTCACCGCTACACTAGGAATTCCACTTGCCTCTCCATCACTCAAGACATGCAGTTTCAAATGACCCCTCGAGGTTAAGCCTCGATATTTCACATCTGACTTGCATGCCCGCCTACACGCCCTTTACACCCAGTAAATCCGGACAACGCTTGCTCCCTACGTATTACCGCGGCTGCTGGCACGTAGTTAGC
+
CCCCCDGGGGGGGGGGGGGGGGGGGGGGGGGGGGGGGGGGGGGGGGGGGGGGGGGGGGGGGGGGGGGGGGGGGGGGGGGGGGGGGGGGGGGGGGGGGGGGGEFGGGGGGGGGGGGGGGGGGGGGGGGGGGGGGGGGGGGGGGGFGGGGGGGFFGGGFGGGGGGGGGGGGGGGGGGGGDGEGCEGGGGGGGGGGGGGGGGGGFGFFGGFFGGGEGGGFEG><DAD=FFFFGFFFGFFFFGGG01E+@ECFFFFFFGFGBB6?<C<FGF7).428E?DGG42;99(4<:D?GBGF?0??G<4>
@M04650:207:000000000-C238N:1:1101:5923:3929 2:N:0:19
GGACTACTCGGGTATCTAATCCTGTTTGCTCCCCTAGCTTTCGCACTTCAGCGTCAGTTTTTGTCCAGTGAGCTACCTTCGTCATCGGCATTCCTACATATATCTACGAATTTCACCTCTACTCATGTAGTTCCGCCCACCTTTCCAATACTCTAGAATTTCAGTTTCGTCGGCAAGCTAATGGTTGAGCCACTAGTTTTCACCGTCGACTTGACACCCCGCCTAGATGCCCTTTATGCCCAATAATTCCGGATAACGCTTGCGACATACGTATTACCTCGGCTGCTGGCACGTATTTAGC
+
CCCCCGGGGGGGGGGGGGGG9FGGGGGGFGFGGGGGGGGGFGG7FGGFGFGGGG,FFEF<FCGGGFEGGFGGGGGGGGGGGGGGGGGGGDGGGGGGGGDGGGGGGGGFGGGGGGGGGGGGGCD8FCGGGGGGGGDGGGEGGGG5,9C,CFCFFAFFGDGDAFD8?FFGGGEEGC+=FGFGGGGGGFGFGFFGG8EGFFGG7CFF>:6@ACGGEG*=C=EC>DFF)2*=CFFDFGFCAEGGG@@BGGECG:AB@DDAGDFF;<3;GD68<B<>7C?BG*)52:1?F?:),:3<1:?F?C4:.
@M04650:207:000000000-C238N:1:1101:15408:3931 2:N:0:19
GGACTACCGGGGTTTCTAATCCTGTTTGCTCCCCACGCTTTCGTGCATGAGCGTCAGTGCAGGCCCAGGGGGCTGCCTTCGCCATCGGTGTTCCTTTGCATATCTACGCATTTCACTGCTACACGCAAAATTCCACCCCCCTCTGCCACACTCAAGCCTTGCAGTCACCAATGCAGTTCCCAGGTTAAGCCCGGGGATTTCACATCGGTCTTACAAAACCGCCTGCGCACGCTTTACGCCCAGTAATTCCGATTAACGCTCGCACCCTACGTATTACCGCGGCTGCTGGCACGTAGTTAGC
+
<CCCCDGGGGGGGGGGGGGGGGGGGGGGGGGGGGGGGGGGG9FGGGGGFFGGGGGGGDEFFGGGGGGGGGGGGGGEFGGGGGGGEGGGGEGGGGFGGGGGFGGGGGGGGGGEGGFCGGGGGGGFGGGC@FGFGGGGFGEGGDGFFGGGGEGFGGGEFFGFFGGGGGGGGGCCFGGGFFGGGG64FFF?FFFGDEEGC*CFGFGFFGGFFG5C<FFDA;F3:GFFD49D1C7;(:@DF?C*::(.**6):BF0?FGF=:>::0D;GGF??B?3)+.<F7422;B90:72(:<FB:2(3<:<A
@M04650:207:000000000-C238N:1:1101:10012:3937 2:N:0:19
GGACTACTCGGGTTTCTAATCCTGTTTGCTCCCCACGCTTTCGCGCTTTAGCGTCAGTATTTGTCCAGTGAGCTGGCTTCCCCATTGGCATTCCTACAAATATCTACGAATTTCACCTCTACACTTGTAGTTCCGCCCACCTCTCCAATACTCTAGTCTAACAGTTTCCAACGCAATACGGAGTTGAGCTCCGCAGTTTAACATCAGACTTTTTAAACCACCTAGACGCGCTTTACGCCCAATAAATCCGGATAACGCTCGGGGCATACGTATTACCGCGGCTGCTGGCACGTATTTAGCC
+
CCCCCGGGGGGGGGGGGGGGGGGGGGGGGGGGGGGGGGGGGGGGGGGFFGGGGGGGGGGGGGGFGDGGGGGGGGGGGGGGAFGGGFGGGGGGGGGCFGGGGGGGGGGGGGGGGGGGGFGDFFFGGAE9FFFGGGGGGDE@EGGFGGFCFGGFGGGGFGFFAFGFFGGGGGFGGGGEEFGF67B@F<DGGCFF>ECE7FGFDFGFFGGFBC;5AFFDFFGFD>:B*A>55/2(6=B*/5C@FD18FFEEFEF<;>FEDF<09>C9GE?FFF<2-8::3/1910(((.,(-*5/(.60<+6<8
@M04650:207:000000000-C238N:1:1101:13105:3970 2:N:0:19
GGACTACACGGGTATCTAATCCTGTTTGCTCCCCACGCTTTCGCACCTGAGCGTCAGTCTTTGTCCAGGGGGCCGCCTTCGCCACCGGTATTCCTCCAGATCTCTACGCATTTCACCGCTACACCTGGAATTCTACCCCCCTCTACAAGACTCTAGCCTGCTAGTTTCAAATGCAGTTCCCAAGTTAAGCTCGGGGATTTCACATCTAACTTAACAGACCGCCTGCGTGCGCTTTACGCCCAGTAATTCCGATTAACGCTTGCACCCTCCGTATTACCGCGGCTGCTGGCACGGAGTTAGC
+
CCCCCGGGGGGGGGGGGGGGGGGGGGGGGGGGGGGGGGGGGGGGGGGGGGGGGGGGGGGCGGGGGGGGGGGGGGGGGGGGGGGGGGGGGGGGGGGGGGGGGGGGGGGGGGDGGGGGGGGGGGGFGGGFGGGGGGGGGGFGGGGFGGGGGGGFGGGGGGGGGGGGFGFGGGGGGGGGGDFGGGGGGGGGGGCD>EGGGGGCGFGFFGGFEFGGECDGA@GD;<>10A>:879B9EFAB<5C81,4DFAAFFF1(5CD7:><??FDGFF:<?B01;:<7C?FF>BF9(,2(78C6;(4,A)))
@M04650:207:000000000-C238N:1:1101:22741:3982 2:N:0:19
GGACTACAGGGGTATCTAATCCCGTTCGCTACCCTAGCTTTCGCACATGAGCGTCAGTTATGTGCCAGGAAGCCGCCTTCGCCACTGGTGTTCCTCCCGATATCTACGCATTTCACCGCTACACCGGGAATTCCACTTCCCTCTCACATACTCTAGACTCGCAGTATCAGCCGACATCCGCCAGTTAAGCTGACGTATTTTACAGCTGACTTGCAAATCCGCCTGCGTGCCCTTCACGCCCAATAAATCCGGATAACGCTTGCCACCTACGTATTACCGCGGCTGCTGGCACGTAGTTAGC
+
CCCCCGGGGGGGGGGGGGGGGGGGGGGGGGGGGGGGGGGGGGGGGGGGGGGGGGGGGGGGGGGGGGGGFGGGGGGGGGGGGGGGGGGGGGGGGGGGGGGGGGGGFGGGGGGGGGGGGGGGGGGGGGGGGGGGGGFGGEFGGGGDGGGGGGGFGGGGGGGGFGGGGGGGGGGGD7>EGGGGGGGGGGFGGGFGFG>EFGGGGFGFFGGFFGGGFGGGFEGG9FD@FF95;D;DEE).=?GGGF776C>BGFFFBDGFGFFFFBG:7+8:???:FFB)9>46>1063:?>BG?C:6?<?EAA6
@M04650:207:000000000-C238N:1:1101:6955:3995 2:N:0:19
GGACTACCGGGGTTTCTAATCCCGTTCGCTACCCTAGCTTTCGCACATGAGCGTCAGTTATGTGCCAGGAAGCCGCCTTCGCCACTGGTGTTCTTCCCGATATCTACGCATTTCACCGCTACACCGGGAGTTCCACTTCCCTCTCACATACTCTAGGCTTACAGTATCAGATGACAAACAGATGGTAAGCACCTGCCTTTTACATCTGACTTATAAACCCGCCTGCGTGCGCTTTACGCCCAGTAATTCCGGACAACGCTTGCCCCCTACGTATTACCGCGGCTGCTGGCCCGTAGTTTGC
+
CCCCCGGGGGGGGGGGGGGGGGGGGGGGGGGGGGGGGGGGGGGGGGCFFGGGGGGGGGGGGGCEGG9FFFGGGGGGGGGGGGGGGGGGGGGGGGGGEFCGGGGGGGGGGGGGGFGGGGGGEGGGGEEGGGGGGGFGGF,EGGGFFFGD@DGFGDFG9EFG?EGGGFGGFEGGFCGFFCE5C,,7DFGFEGCEG7DF4FGG>FGFFF:=5:DGF=FGFF8D@D@FDF9>;D>9BGFEF<GGDB6:FFAFGFF9?FDBG99?FFGFFE9((,,:<F7>G740>7>BFFFB75:5213(4C)46
@M04650:207:000000000-C238N:1:1101:24462:4006 2:N:0:19
GGACTACTCGGGTTTCTAATCCTGTTTGCTCCCCACACTTTCGAGCCTCAGCGTCAGTTAATGTCCAGCAGGCCGCCTTCGCCACTGGTGTTCCTCCCGATATCTACGCATTCCACCGCTACACCGGGAATTCCGCCTGCCTCTCCAGCACTCAAGAACGCCAGTTTTGAACGCACGCTATGGGTTGAGCCCATAGATTTCACGTCCAACTTGGCATCCCGCCTGCGCTCCCTTTACACCCAGTAATTCCGGACAACGCTCGCCACCTACGTTTTACCGCGGCTGCTGGCACGTAGTTAGC
+
CCCCCFGCFGGGGFGGGGGGGGAFGGGGGGGGGGGGGGGGGGGGGGGGGGGGGGGGGGGGDFFGGGGGGGGGGGGGGGGGGGGGGGGGGGGGGGFGGGGEG:@FGGGGGGGGGGGGGGGDEF?FGCEGGGGGGGDFEEFGGGGFGGF,D8FFG?FFGDC8@EEGGGGGGGGEGGGGE55E5FF@FGGGGGGGG,,<BGFFGFFFFCDDBFCFC<<*06CC;GBD<46>089@F?6<F>FFG:?FGG<AGFFF?@GFGF><(1C>3E?,54?:7FFBFC(31(179<:7BC1F:4:14@A9<
@M04650:207:000000000-C238N:1:1101:25355:4055 2:N:0:19
GGACTACTGGGGTTTCTAATCCTGTTTGCTCCCCACACTTTCGAGCCTCAGCGTCAGTTGATGCCCAGTAGGCCGCCTTCGCCACTGGTGTTCCTCCCGATATCTACGCATTCCACCGCTACACCGGGAATTCCGCCTACCTCTACATCACTCAAGAAAAATAGTTTTGAACGCACGCTATGGGTTGAGCCCATAGATTTCACGTCCAACTTACCTTTCCGCCTGCGCTCCCTTTACACCCAGTAATTCCGGACAACGCTTGCCACCTACGTTTTACCGCGGCTGCTGGCACGTAGTTAGC
+
CCCCCGGGGGGGGGGGGGGGGGGGGGGGGGGGGGGGGGGGGGGGGGGGGGFGGGGGGGGAFGGGGGGGGGGGGGGGGGGGGGGGGGGGGGGGGGGGFEGGGGGGGGGGGGGGGFGGGGGGGGGFGGGGGGGGGGGGGGDGGGGFFGGGGGGFGGGGGGGGGGGGFGGGGGGGGGCGGGGGGGGGGGGFGGDGGGGGGGGGGFGFFGDDFGGFEFGGFBGF@G@FFFBFBGFFF?;>FFGGG@FFDGA2:9?>:@GFD>26<:3,*34:(412(;29GF69B9;92:2525(+2:?B0965.
@M04650:207:000000000-C238N:1:1101:19704:4087 2:N:0:19
GGACTACTAGGGTTTCTAATCCTGTTTGCTCCCCACGCTTTCGCGCTTTAGCGTCAGTATTTGTCCAGTGAGCTGGCTTCCCCATCGGCATTCCTACAAATATCTACGAATTTCACCTCTACACTTGTAGTTCCGCCCACCTCTCCAATACTCTAGTCTAACAGTTTCCAACGCAATACGGAGTTGAGCCCCGCAGTTTAACATCAGACTTTTTAAACCACCTAGACGCGCTTTACGCCCAATAAATCCGGATAAAGCTCGGGGCATACGTATTACCGCGGCTGCTGGCACGTATTTAGCC
+
CCCCCGGGGGGGGGGGGGGGGGGGGGGGGGGGGGGGGGGGGGGGGGFGGGGGGGGGGGGGFGGFGGGGGGGGGGGGGGGGGGGGGGGGGGGGGGGGGGGGGCFGGGGGGGGGGGGGGGGGGGGGGGGGGGGGGGGGGGEGGGGFGGGEFGDFGGGGGGGGGGFGFGGGGGGGDGEGGGGGGGGEGGGGGGDGGGGGDGGC>AF>FGFF@DFGFGGGFEFGBG:=@FFEFD>>DGFFFDCFC@@=GFECGF>?FFG):<43:>CBGG:>FFB24A<F?C9;BFFFFFF??*8E(.:2<?))5
@M04650:207:000000000-C238N:1:1101:16623:4089 2:N:0:19
GGACTACTCGGGTATCTAATCCTGTTCGCTCCCCACGCTTTCGAGCCTCAGCGTCAGTTACAGTCCAGAGAGTCGCCTTCGCCACTGGTGTTCTTCCTAATCTCTACGCATTTCACCGCTACACTAGGAATTCCACTCTCCTCTCCTGCACTCTAGATACTCAGTTTGGAATGCAGTACTCGGGTTGAGCCCAAGTATTTCACATCCCACTTAAGTATCCGCCTACGCTCCCTTTACGCCCAATAAATCCGGATAACGCTCGCCACCTACGTATTACCGCGGCTGCTGGCACGTAGGTAGC
+
CCCCCGGGGGGGGGGGGFFGGGGGGGGGGGGGGGGGGGGGGGGGGDGFGFFGGGGGGGGGGGGGGGGGGGGGGGGGGGGGGGGGGGGGGGGGGGGGGGGGGGGGGGGGGE@FFGGGGGGGGGGGGGGGGFGGGGGGFGGGGGGFGGGGE8E?FDGGFDGGGGFGGGGGD,EDF,@EFGGGGGGGGGGGGFGGGGGDGGGGGFGFFGGFEGGGFGGGFFGCAGFFFF=D2D-:BCFFFDEEG??3<FFFGADFDFDEGF6(,:<758217544>F?AGC4(41(,(-).4E<E?BF,1C448
@M04650:207:000000000-C238N:1:1101:17491:4095 2:N:0:19
GGACTACAGGGGTTTCTAATCCCGTTCGCTACCCTAGCTTTCGCACATGAGCGTCAGTCTTGTGCCAGGAAGCCGCCTTCGCCACTGGTGTTCTTCCCGATATCTACGCATTTCACCGCTACACCGGGAGTTCCACTTCCCTCTCACATACTCTAGGCATACAGTATCAGATGACAAACAGATGGTAAGCACCTGCCTTTTACATCTGACTTATATGCCCGCCTGCGTGCGCTTTACGCCCAGTAATTCCGGACAACGCTTGCCCCCTACGTCTTACCGCGGCTGCTGGCACGTAGTTTGC
+
CCCCCGGFGGGGGGGGGGGGGGGFGGGGGGGGGGGGGGGGGGGGGGEFGGGGGGGGEFGFEFGFGGGGGGGFGGGGDGGGGGGGGGGCGGGGGGGGGGGGGGGGGGGGGGGGGGGGGGG>EGGGGGGGFCGGGGGGGCFGFGGBGDFGGFGFGGGGFGGGGGGGGGGGGGF;8CGGACGGGFACFACFGGGGGG@FF5DFGFCCFG@ACFCFCFDG6?782D@D96(22C;B1C)9A(;FCDF;F@CFG6)-,8C?F296?6FBGFF7632((22:EF?F99;9(8?0>GFGB3<?6C4-.
@M04650:207:000000000-C238N:1:1101:10946:4114 2:N:0:19
GGACTACTCGGGTTTCTAATCCTGTTTGCTCCCCACGCTTTCGTGCCTCAGTGTCAGTGTTGGTCCAGGTAGCCGCCTTCGCCACGGATGTTCCTCCCGATCTCTACGCATTTCACTGCTACACCGGGAATTCCGCTACCCTCTACCACACTCTAGTGACCCAGTATCCACTGCAATTCCCAGGTTGAGCCCAGGGCTTTCACAACAGACTTAAACCACCACCTACGCACGCTTTACGCCCAGTAATTCCGAGTAACGCTTGCACCCTTCGTATTACCGCGGCTGCGTGCACGAAGGTAGC
+
CCCCCGGGGGGGGGGGGGGGGGGCFFGGGGGGGGGGGGGGGGGGGGGGGGGGGGGGGGGGGGGGGGGGGGGGGGGGCGGGGGGGGG7CFGGGGGGGGGGFFGGGGFGGFGGGGGGGGGGGGGGGGGGGGDEDFGGDEGGFGGFFFGGGGGGFCFGGGGGFAFGGGGCGFGDGFGGAFGG,@FFGG9DGFGGGGGGGGGGGGF9FAGGFFFGCAGGGFDGGDFD=EF9D():96>F<A@GGG@@@GG33C6A@957<D?FF6:*47C?0::B?BCFFG>32(716321,4C8E?(4((<)5.
@M04650:207:000000000-C238N:1:1101:12295:4145 2:N:0:19
GGACTACTGGGGTATCTAATCCTGTTTGCTACACACGCTTTCGCATCTGAGCGTCAGTCATCGTCCAGAAAGTCGCTTTCGCCACCGGTGTTCCTCCCAATATCTACGAATTCCACCTCTACACTGGGAATTCCACTTTCCTCTCCGAGACTCAAGCCAGGCAGTTTCAAATGCACTTCCGGGGTTAAGCCCCGGGCTTTCACATCTGACATACCCAACCGCCTACATGCGCTTTACACCCAATGATTCCGAATAACGCTTGGACCCCCCGTATTACCGCGGCTGCTGGCCCGGCGTTAGC
+
CCCCCGGGGGGGGGGGGGGGGGGGGGGGGGGG9FGGGGGGGGGGGGGGGGGGGGGGGGGGGGGGGGGGGGGGGGGGGGGGGGGGGGGGGGGGGGGGGGGGGGGGGGGCFFGGFGGGGGGGGGGGGGGGGGGGGGGGGGGGGGGBFFGGGGGFG?FFGGGGGCFEFGGFGGGFFFGGGDFGDFGCFD6EEGFGGGEGD?FGF>FFAF7FCGDFFGGGFBGGFGF70=8=EG@@BGF6=EGGGFF;FF?<FF46?BF2>4,22<9:>FF:030(,;?2<C:;;6>>FB:?:C(2----95:::
@M04650:207:000000000-C238N:1:1101:12994:4255 2:N:0:19
GGACTACTAGGGTTTCTAATCCTGTTCGCTCCCCACGCTTTCGTGCCTCAGCGTCAATCACCGTGTAGTGAGCTGCCTTCGCAATAGGTGTTCCATGGCATATCTAAGCATTTCACCGCTACATGCCATATTCCGCACACCTCCACGGCATTCAAGACAAAAAGTATCCATGGCAGTTCCCGAGTTAAGCTCGGGGATTTCACCACGGACTTAACTGCCCGCCTAACATCCCTTTAAACCCAGTAAATACGGATAACGCTTGCACCCTCCGTATTACCGCGGCTGCTGGAAGGGAGTTACC
+
CCCCCGGGCGFFFGEGGGGGGFGGFEGGGGGGGGGGGGCGGGGGGGGGGGEGFGGGGFF8FCFFEGDFEECFFGF<FFGGGEEGGFEFDGFGGDAEFEFGGGAFFFEF8=?EEGFFGCCDGCGE,AEF<FAFDFFGGD8EBDD5=ECEGGCBGGFGCG?FD,1@CADG9,>DDD8C?7,=6B6BF<FGCG,7CCEGG*>:CF3@FGC>9C*79+4==5,1>C=D@)())0,()+2>69CF@;6;D7))+;5365DE*(,4(49)9;:(4:93(*(6<7(129>(-2))(*.*-((4(:)).
@M04650:207:000000000-C238N:1:1101:20024:4287 2:N:0:19
GGACTACCGGGGTATCTAATCCTGTTTGCTACCCACGCTTTCGCACCTCAGCGTCAGTATCGGGCCAGGTGGCCGCCTTCGCCACTGATGTTCCTCCAGATATCTACGGATTTCACTCCTACACCTGGAATTCCGCCACCCTCTCCCGAACTCAAGGCTCGCAGTATCAAAAGCTATTCCCAGGTTGAGCCCGGGGATTTCACTTCTGACTTGCGAACCCGCCTACGCGCGCTTTACGCCCAGTAATTCCGATTAACGCTTGCACCCTCCGTATTACCGCGGCTGCTGGCACGGAGTTAGC
+
CCCCCGGGGGGGGGGGGGGGGGGGGGGGGGGGGGGGGGGGGGGGGGGGGGGGGGGGGGGGGGGGGGGGGGGGGGGGGGGGGGGGGGGGGGGGGGGGGGGGGGGGGGGGGGGGGGGGDFFGGGGGGGGGGGGGGGGGGDGGGGGFGGGGGGGFGGGG@F8FGGGGEGGGGGGGGGGGGGGGGFGGGFGGGGGGGGGGGGGFGFGFFGC=5;CFAGGCEBGGFGF<;FBEFGFBFGFFF:CEGF<BGGD>GFF?:>DAG?9B16C?GG????1(4C?AFG?F69>FFB34:EFGBB09:C2<<
@M04650:207:000000000-C238N:1:1101:17924:4301 2:N:0:19
GGACTACTGGGGTTTCTAATCCTGTTTGCTACCCACGCTTTCGTGCTTCAGCGTCAGTTAATGCCCAGTAGGCCGCCTTCGCCACTGGTGTTCCTCCCGATCTCTACGCATTCCACCGCTACACCGGGAATTCCGCCTACCTCTACATCACTCAAGCTATACAGTTTCAAAAGCAGTTTATGGGTTAAGCCCATAGATTTCACTCCTGCCTTGCATAGCCGCCTACGCACCCTTTACACCCAGTAAATCCGGACAACGCTTGCTCCCTACGTATTCCCGCGGCTGCTGGCACGTAGTTAGC
+
CCCCCCFGFGGGGGGGGGGGGGGGFFFFFFGGGFCGGGGGGGGFFG?FGFFGGGGEGGGG9FGFGGGGGFGGGGGGGGGGGGGGGGGGGGFGGGGGGGGEGGGGGGFGGGGGGFAFGGGGGECFGGGGGGGGGGGD8CEFGCFFGFCFGCCDGGGGG?>D8B:EDGGGAFFD;><F=@:;CCFGFGGGGGGGGFF7>FGC++710;D6)*;8@F9:6>FF=D2@9F285CB@FGFFF)+FFD0=FFFEGAD;(:5<G((,::<4FF:?7BB??F()393>927>00:)5EBG:?:01:<99
@M04650:207:000000000-C238N:1:1101:16148:4312 2:N:0:19
GGACTACTGGGGTTTCTAATCCCGTTCGCTACCCTAGCTTTCGCACATGAGCGTCAGTCTTGTGCCAGGAAGCCGCCTTCGCCACTGGTGTTCTTCCCGATATCTACGCATTTCACCGCTACACCGGGAGTTCCACTTCCCTCTAACATACTCTAGGCACACAGTATCAGATGACAAACAGATGGTAAGCACCGGCCTTTTACATCTGACTTAAATGCCCGCCTGCTGCCGCTTTACGCCCAGTAATTCCGGACAACGCTTGCGCCCGACGTATTACCGCGGCTGCTGGCACGGAGTTTGG
+
CCCCCGGDFFGG@F@<EFFFG<EGDGGFEECGCF?@FF9<DGGGGGCF9FFFEFFGGEGFGC6,CFGGGFGGGGGGG7FFGGGGG8=FGFDF9DAFGFECCGCCFFFF>F@7EGG9EFGGGGG8F@FE7CF8FDF<,@EEF3DB,>==,@9DG9FFFGDGGGGGFD,;;C3,=FF9@7CGF,3@C>;A997,:*:*39>;*4>ECG8FCGF8C+12B4>C5:6((0(/)/6:055;+,*=:;73D7?2C666()73C271(3C(1;6(4;49(3.69D<090((,-)4(*4C6(13(*6<,
@M04650:207:000000000-C238N:1:1101:21611:4315 2:N:0:19
GGACTACTAGGGTTTCTAATCCTGTTTGCTCCCCACGCTTTCGCACCTGAGCGTCAGTCTTTGTCCAGGGGGCCGCCTTCGCCACCGGTATTCCTCCAGATCTCTACGCATGTCACCGCTACACCTGGAATTCTACCCCCCTCTACAAGACTCTAGCCTGCCAGTTTCAAATGCAGTTCCCAACTTAAGCTCGGGTATTTCACATCTGACTCAACAGACCGTCTGCGTGCGCGTTACGCTCAGCAATTCCGATTAACGCTTGCACCCTCCGTAATACCACGGCTGCTGGCACGTAGTTCTC
+
CCCC8,CEAFGFFGFGFAFECFGCEAEF@EFG8FCCF+,BFF,,CFEFGGEGCFFC,CFGGGGGGCGGGGCFFCFGC,CFGG:C7F+>FCDE9@D<FGG,=FFGF9EG@:F+CF9?FGGGGGFA=E8<DFFCFFD<AF8F7+8DEDFC,DGF<EGFCFGFGGDCA>:A>;,DD9DFACCFDFC*<FCF=,59C78,;*@,++=8B411*4;+002*)5EC(*/3(+6D65:((2505(8*;(():*54C7)245*)2(-84(*5CG0:086<(*-.<C,56((,(3).(/.23.(,4A))-
@M04650:207:000000000-C238N:1:1101:16563:4400 2:N:0:19
GGACTACTAGGGTATCTAATCCTGTTTGCTCCCCACGCTTTCGCGCCTCAGCGTCAGAACCGGACCAGTAAGCCGCCTTCGCCACTGGTGTTCTTGCGAATATCTACGAATTTCACCTCTACACTCGCAGTTCCACTTACCTCTTCCGGTCTCTAGCCATACAGTATCGAAGGCAATTCTGTGGTTGAGCCACAGGCTTTCACCCCCGACTTATACGGCCGCCTACGCGCCCTTTACGCCCAGTGATTCCGAGCAACGCTAGCCCCCTTCGTATTACCGCGGCTGCTGGCACGTAGTTAGC
+
CCCCCGGGGGGGGGGGGGGGGGGGGGGGGGGGGGGGGGGGGGGGGGGGGGGGGGGGGGFGGGGGGGGGGGGGGGGGGGGGGGGGGGGGGGGGGGGGGGGGGGFFFGGGGGGDFGGGGGGGGGGGGGGDGGGGGGGGDFGGDF8DGGFGGGGFGGGGGFE9EFGGFCDDEGGGGGGGGGGC7FAFGGGGGGGGGCFFGGGFGFGFFGDF>GCGEGGGF2CD9D0;7FF3;D>B>D?<@?EEE<0(6*55DF:805D?F6B08;62DC96(40((;(-<C:199>3(().8C?+-4:::<)6)
@M04650:207:000000000-C238N:1:1101:25298:4428 2:N:0:19
GGACTACTCGGGTTTCTAATCCTGTTCGCTCCCCTAGCTTTCGCGCCTCAGCGTCAGTTGCAGTCCAGAAAGCCGCCTTCGCCACTGGTGTTCCTCCTAATATCTACGCATTTCACCGCTACACTAGGAATTCCACTTTCCTCTCCTGCCCTCAAGAAATACAGTTTCCATTCCATCACAGGGTTGAGCCCTGAACTTTAAAAACAGACTTGTATTCCCGCCTACGCGCCCTTTACGCCCAATGATTCCGGACAACCCTCGCCCCCTACGTATTACCGCGGCTGCTGCCACGTAGTTAGCC
+
CCCCCGGGGGGGGCFGGGGGGGGGGGGGGGGGGGGGGGGGGGGGGGGGGGGGGGGGGGGGGGGGGGGGGGGGGGGGGGGGGGGGGGGGGGGGGGGGGGGGGGGGGGGGGGGGGGGGGGGGGGGGGGGGGGGGGGGGGGGGGGGFGGGGGGGFFFGDDEGGCFFFFFGGGGGGGGGGGGGGGGGGG@ECGGGGFFCFGGGGGFGFFGFFFGF8>CGGFEGDAGDA@>@)5D@>DCA<:<CFG@F17D<CC6806;<;*(404;52DG9::?BFF8<A?D79,79>FFF)3+574(4:)+6::
@M04650:207:000000000-C238N:1:1101:6683:4531 2:N:0:19
GGACTACCCGGGTATCTAATCCTGTTTGCTACCCACGCTTTCGCATCTGAGCGTCAGTCATCGTCCAGAAAGTCGCTTTCGCCACCGGTGTTCCTCCCAATATCTACGAATTCCACCTCTACACTGGGAATTCCACTTTCCTCGCCGAGACTCAAGCCAGGCAGTTTCAAATGCACTTCCAGGGTTAAGCCCTGGGCTTTCACATCTGACATACCCGACCGCCTACATGCGCTTTACGCCCAATAATTCCGAATAACGCTTGGACCCCCCGTATTACCGCGGCTGCTGGCACGGAGTTAGC
+
CCCCCGGFGGGGGGGGGGGGGGGGGGGGGGGGGGGGGGGGGGGGGGGGGFGGEGGDGGGGGGGGGFGGGGGGGGGGGGGGGGGGGGGGGDFGGGGGGGEGGGGGGGGGGGGGGGGGGGGGGGGGGGGGGAFGGGGGGGFGGGC*@CECFEGFGGGGGGGGC=,83EFGG9;FGF;7:CEAEAFEGGGGGGGGGGGGGGGGGFGFFGGAEGFC=GDGAFGC>D928F(@5D>F>GF963BFF<?@D>A>G?::?B:2*-2:((*.2;?BB((,(23)CFBBF9>F;<7?0*(<(29(4*)6.
@M04650:207:000000000-C238N:1:1101:22542:4560 2:N:0:19
GGACTACCAGGGTATCTAATCCTGTTTGCTCCCCACGCTTTCGCACCTGAGCGTCAGTCTTTGTCCAGGGGGCCGCCTTCGCCACCGGTATTCCTCCAGATCTCTACGCATTTCACCGCTACACCTGGAATTCTACCCCCCTCTACAAGACTCTAGCCTGCCAGTTTCAAATGCAGTTCCCAAGTTAAGCTCGGGGATTTCACATCTAACTTAACAGAACGCATGCGTGCGCTTTACGCCCAGTAATTCCGATTAACGCTTGCACCCTACGTATTACCGCGGCGGCTGGCACGGAGGTAGC
+
B@6AC@EGGGGGGGGFFGGGFFEGGGDGGEFCFGGGC7CC<FFFECGGGCFFF@@FEFGFCFGGACF8F:CFE@CCEGEDFEGGGGGEE@=F<?=FCFFGCECFGCFG>CEGGGGEFFGG@FEF8=F@,EGFG<DFFGD:EDE5,>FF=,3<FFG9CFF6,@?FGGG9D,EEFDFFGFEFFGG7@FF@F9?C7;*7D7,<8A98+*2=1;8+0CFC8(+;0C(,66(:;D0(6E3-688EC1187:).**0367D>734((-*.>F?12((.4+4)A723-(7(((-,3:0+-426(1)44
@M04650:207:000000000-C238N:1:1101:6563:4570 2:N:0:19
GGACTACAGGGGTATCTAATCCTGTTTGCTACCCACGCTTTCGCATCTGAGCGTCAGTCATCGTCCAGAAAGTCGCTTTCGCCACCGGTGTTCCTCCCAATATCTACGAATTCCACCTCTACACTGGGAATTCCACTTTCCTCTCCGAGACTCAAGCCAGGCAGTTTCAAATGCACTTCCGGGGTTAAGCCCCGGGCTTTCACATCTGACATACCCAACCGCCTACATGCGCTTTACACCCAATGATTCCGAATAACGCTTGGACCCCCCGCATTACCGCGGCTGCTGGCACGGAGTTAGC
+
CCBCCFGGGGGGGGGFDEGC<DGGGFGGGGGGGGFGGGGGGGGGGGDGGGGGGGGGGCFGGFGGEGGGGGGGGGGGEDCAGGGFGDFGGGGGGGGCGEBFGGGFFGGGG8EF<FFFGGGGGGGGFFGGFGGGFCFGFEEGGGGFG8CCFGGFFFF8BFGFFGDEGGFFF@EF7FFGGFFGGGGDGEGGGC,AEEC>>CFGFFGFFGFFFGGGFGDFFFG<=5>D;F@6?D@DFE)9CEGGGF?@DC<BGFF::DCDC691::D:DGFF;0((48(-C>:03((30(480:2<39B;?8:6)
@M04650:207:000000000-C238N:1:1101:24264:4621 2:N:0:19
GGACTACTGGGGTTTCTAATCCCATTCGCTCCCCTAGCTTTCGTCTCTCAGTGTCAGTGTCGGCCCAGCAGAGTGCTTTCGCCGTTGGTGTTCTTTCCGATCTCTACGCATTTCACCGCTCCACCGGAAATTCCCTCTGCCCCTACCGTACTCCAGCTTGGTAGTTTCCACCGCCTGTCCGGGGTTGAGCCCTGGGATTTGACGGCGGACTTAAAAAGCCACCTACAGACGCTTTACGCCCAATCATTCCGGATAACGCTTGCATCCTCTGTATTACCGCGGCTGCGGGCACAGAGTTAGC
+
CCCCCGGGGGGGGGGGGGGGGGGGGGGGGGGGGGGGGGGGGGGGGGGGGGGGGGGGGGGGGGGGGGGGGGGGGGGGGGGGGGGDFEGGGGGGGGGFGGGGGEFGGGGGGGGGGGGGGGGDGGGGGGGGGGGGGGFFFFGGGGGFGFFEGGGFGGFFGGAFGFGGGGGGGGGGGGGCGGGGGGGEFGGFGGGGGGGGGFGGGAEFBGGFBGGFCFFGFFGGFG?FFFFFFGBFBGFAF:EGG?0(9FA>GFFB1BGFFBFFB6FFFFB3<AFFFGFFGD?B>FF>>?(,479E:??BDG24.
@M04650:207:000000000-C238N:1:1101:21484:4678 2:N:0:19
GGACTACTAGGGTTTCTAATCCTGTTCGCTCCCCTAGCTTTCGCGCCTCAGCGTCAGTTGCAGTCCAGAAAGCCGCCTTCGCCACTGGTGTTCCTCCTAATATCTACGCATTTCACCGCTACACTAGGAATTCCACTTTCCTCTCCTGCCCTCAAGAAATACAGTTTCCATTCCATCACAGGGTTGAGCCCTGAACTTTAAAAACAGACTTGTATTCCCGCCTACGCGCCCTTTACGCCCAATGATTCCGGACAACGCTCGCCCCCTACGTATTACCGCGGCTGCTGGCACGTAGTTAGCC
+
CCCCCGGGGGGGGGGGGGGGGGGGGGGGGGGGGGGGGGGGGGGGGGGGGGGGGGGGGGGGGGGGGGGGGG8DGGGGGGGGGGGGGGGGFGGGGGGGGGGGGGGGGGGGFGGGGGGGGGGGGGGGGGGGGGGGGGGGGFGGGGFFGGGGGGGFGGGGGDGGGGGGGGDG9=EGGGGGGGGFDCEGGGFGGGGGGGGGGGGGGAGFEGGF@GGGCFGGFEGGFDDDFFF62DB9:A64;;EFFFFE+@5);6>7>BGFC>6B>3C?GGBBFF??BCA<?<99(4;FFBF?::<*,(4?><4:,
@M04650:207:000000000-C238N:1:1101:23319:4700 2:N:0:19
GGACTACAGGGGTATCTAATCCTGTTTGCTCCCCACGCTTTCGCACCTGAGCGTCAGTCTTTGTCCAGGGGGCCGCCTTCGCCACCGGTATTCCTCCAGATCTCTACGCATTTCACCGCTACACCTGGAATTCTACCCCCCTCTACAAGACTCTAGCCTGCCAGTTTCGGATGCAGTTCCCAGGTTGAGCCCGGGGATTTCACATCCGACTTGACAGACCGCCTGCGTGCGCTTTACGCCCAGTAATTCCGATTAACGCTTGCACCCTCCGTATTACCGCGGCTGCTGGCACGGAGTTAGC
+
CCCCCFGGGGGGGGGGGGGGGGGGGGGGGGGGGGGGGGGGGGGGGGGGGGGGGGGGGGGGGGGGGGGGGGGGGGGGGGGGGGGGGGGGGGGGGGGGGGEFGGGGFGGGGGGGGGGGGGGGGGGGGGGGGGGGGGGGGGGGGGGFCFGGFEGFGGGGGGGGGGFGGGGGGGGGGGGFEFGGGGGGGGGGGGGGGGGG)7+>FFGFFGGFFDD3=GGGFFGG>GFFFFFEFGFFF556FFGE>?F?DGF<GF@:(>5AG69<<FGFGGFF?:B?::2AFC:B;99B;0:22E(9:1>>?E<4:
@M04650:207:000000000-C238N:1:1101:23324:4736 2:N:0:19
GGACTACTCGGGTTTCTAATCCCATTCGCTCCCCTAGCTTTCGTCTCTCAGTGTCAGTGTCGGCCCAGCAGAGTGCTTTCGCCGTTGGTGTTCTTTCCGATCTCTACGCATTTCACCGCTCCACCGGAAATTCCCTCTGCCCCTACCGTACTCCAGCTTGGTAGTTTCCACCGCCTGTCCGGGGTTGAGCCCTGGGATTTGACGGCGGACTTAAAAAGCCACCTACAGACGCTTTACGCCCAATCATTCCGGATAACGCTTGCATCCTCTGTATTACCGCGGCTGCTGGCACAGAGTTAGC
+
CCCCCGGGGGGGGGGGGGGGGGGGGFGGGGGGGGGGGFGFGGGGGGGGGFGGGGGGGGGGGGGGGGGGGGGFGDFGGFGGGGGGGGGGGGGGGGGGGGGG@CFGGGGGGGGGF9FFFEGCCFGGGGGGGGGGGGGGGGGGGGGFGGGGFGG?GFDDDDCGGGGGGGGGGGGGGGGGGGG67FG>*@E<?ECCFGGGFFGF++>5ADCEFDDFCFGGFFGGFGFF?FFFDFBF6E@AFFGGG?60CGFFGFFF6)>AD(3048<?DA?226>AAG<AFFBBFF>>>(8:7=?F??2:6+.6-
@M04650:207:000000000-C238N:1:1101:25981:4835 2:N:0:19
GGACTACACGGGTTTCTAATCCTGTTTGCTCCCCTAGCTTTCGCACTTCAGCGTCAGTTTTTGTCCAGTGAGCTACCTTCGTCATCGGCATTCCTACATATATCTACGAATTTCACCTCTACTCATGTAGTTCCGCTCACCTTTCCAATACTCTAGAATTTCAGTTTCGTCGGCAAGCTAATGGTTGAGCCACTAGTTTTCACCGTCGACTTGAAACCCCGCCTAGATGCCCTTTATGCCCAATAATTCCGGATAACGCTTGCGACATACGTATTACCGCGGCTGCTGGCACGTATTTAGC
+
CCCCCGGCFGGGG@FGGGGGGGGGGGGGGGGGGDCCFFGGGGG;,@CFFGAFGCFGGGG99FFGGGGGGDGGGGFGFGGGF,:FCEGGD:FFGGFAA?BEAFAAEFFGGAFGGGGGG,DFFFEF=;F5E,FFFCEE+4=FGGD9EF9,9DGFG@EFF8;>;FDFGGGGE,@CDFGC+=?89,@9DFG?GGG8?7,9<;FG?EFFB9?DADGGFGG+0)=C@*>A=A5B?DB@=CAEF7CCF@9@FFFFGFFF68CEG@FDF?F6)8(-6848<<>AG:((32;>01:>:*(3,(4)5<<B<
@M04650:207:000000000-C238N:1:1101:21313:4870 2:N:0:19
GGACTACAGGGGTATCTAATCCTGTTTGCTCCCCACGCTTTCGAGCCTCAACGTCAGTTATCGTCCAGTGAGCCGCCTTCGCCACTGGTGTTCCTCCTAATATCTACGCATTTCACCGCTACACTAGGAATTCCACTCACCTCTCCGACACTCTAGCAAAACAGTTTCCAAAGCAGTCACAGGGTTGAGCCTTGGGTTTTCACTCCAGACTTGCTTCGCCGTCTACGCTCCCTTTACACCCAGTAAATCCGGATTACGCTTGCCCCCTACGTATTCCCGCGGCGGCTGGCACTGAGTTTGC
+
CCCCCGG?FFGCE;FEFGGFFGGFF<ECFFGG<@FGGGGGGGGFCF@FFFG<F@F@FG<F<ADEFGGGFCE9FFEDGFEFF@7FFFFC?EFF9EAFDAFFGGFAFFDFEGG@ECDE9=ED8FGFECGFGGF8FDGA8==BEFD6D8EDGCEF89@,AA;CG?=,:,=D;FF9=,D@@+,7BCEGEGGGGGG6@,4@09CECFCFFG79=>C@BFD+=9C*-/5=BB9425(/5F47:CFGDD1E>:<5:/=93)*/>=BBBB539F1-(.:<2<0)+*4((4;00,370C(02()).<).6
@M04650:207:000000000-C238N:1:1101:14045:4871 2:N:0:19
GGACTACAGGGGTATCTAATCCTGTTTGCTCCCCACACTTTCGAGCCTCAGCGTCAGTTAATGTCCAGCAGGCCGCCTTCGCCACTGGTGTTCCTCCCGATATCTACGCATTCCACCGCTACACCGGGAATTCCGCCTGCCTCTCCATCACTCAAGAACGCCAGTTTTGAACGCACGCTATGGGTTGAGCCCATAGATTTCACGTCCAACTTGGCATCCCGCCTGCGCTCCCTTTACACCCAGTAATTCCGGACAACGCTTGCCACCTACGTTTTACCGCGGCTGCTGGCACGTAGTTAGC
+
CCCCCGGGGGGGGGGGGGGGGGGGGGGGGGGGGGGGGGGGGGG<EGGGGGGGGGGGGGGGGGGGGGGGGGGGGGGGGGGGGGGGGGGGGGGGGGGGGG:FGGGGGGGGGDGGAGGGGGGGGGGGGGGGDGGFGGFGGEFGGGGFGG9,DFFCGGGGCGGGGGGGGGCG67EEFGGGGGGCEGGGGGGCFFGGEG?F8C@FGFGFFGGFBGGGECCD=EGGFG@<DF>E673=,A?DFAGFE?:?DFD>FF?;?352D6>?48<?DGFFFF6::FBAF749090011:08E1C0.30:G2)6
@M04650:207:000000000-C238N:1:1101:22778:4894 2:N:0:19
GGACTACAAGGGTATCTAATCCTGTTTGCTCCCCACGCTTTCGCACCTGAGCGTCAGTCTTTGTCCAGGGGGCCGCCTTCGCCACCGGTATTCCTCCAGATCTCTACGCATTTCACCGCTACACCTGGAATTCTACTCCCCTCTACAAGACTCTAGCTTGCCAGTTTCAAATGCAGTTCCCAAGTTAAGCTCGGGGATTTCACATCTGACTTAACAAACCGCCTGAGTGCGCTTTACGCCCAGTAATTCCGAATCACGCCTGCACCCTCCGTATGACCGCGGCTGCTTGCACGGAGTTAGC
+
C9@CCGGCFGGGGGGGGGFGGGGDGCCEFGGFGEGGGEGGGFFDGFEEFGGFFGEGG<@CEAEFFGGCEEGDC7FGGGCEGGGGC<>=FFDFFGFFDGGGD,,CB9AACGGGGGDCGGGDB:,BFA=FFEE@FDAF,@6DC?8DAFG,8=>D8FGDCEG?+==FGFG;FFGGGGFAF;FFG:ECFFGFGC=75CEGDGDGCFCFCFFCCGGGC++=B9F7@:>D(),;)@9((:8;=7C7<<D7>7<AD=/3()*.9:((((/(2A1:??9B?D()2*42((((4:2)55<C:B(12@A25
@M04650:207:000000000-C238N:1:1101:13220:4904 2:N:0:19
GGACTACTGGGGTATCTAATCCCGTTCGCTACCCTAGCTTTCGCACATGAGCGTCAGTCTTGTGCCAGGAAGCCGCCTTCGCCACTGGTGTTCTTCCCGATATCTACGCATTTCACCGCTACACCGGGAGTTCCACTTCCCTCTCACATACTCTAGGCACACAGTATCAGATGACAAACAGATGGTAAGCACCTGCATTTTACATCTGACTTATATGCCCGCCTGCGTGCGCTTTACGCCCAGTAATTCCGGACAACGCTTGCCCCCTACGTATTACCGCGGCTGCTGGCACGTAGTTTGC
+
CCCCCGGGGGGGGGGGGGGGGFGGGGGGGGGGGGGGGGGGGGGGGGGGGGGGGGGGGGFGAEFGGGGGGGGGGGGGGGGGGGGGGDGGGDFGGGGGGGGGGGGGGGGGGGEGGGGGGGGGGGGGGGGGCBFFG,,C=,@FGGGFG,EF,AEFGDGC,DDFFGCDGGCFFCE9?C7,@A?,9<,@7DBFGF=CFCGG*BFG7BGAFFCFEGDGEGFFF?FC@G@D>F989D9B0CFEF<7F7;;=GGFFGFFFF>D6CBBFFFC?GFB0014.<F>>FC26;BFBFB?DFG134:?F:9>))
@M04650:207:000000000-C238N:1:1101:21685:4906 2:N:0:19
GGACTACAGGGGTTTCTAATCCTGTTTGCTCCCCACGCTTTCGAGCCTCAACGTCAGTCATCGTCCAGTAAGTCGCCTTCGCCACTGGTGTTCCTCCTAATATCTACGCATTTCACCGCTACACTAGGAATTCCACTTACCTCTCCGACACTCTAGCTGCATAGTTTCAAATGCAGTCCCAGGGTTGAGCCCTGGGTTTTCACATCTGACTTACACAGCCGTCTACGCTCCCTTTACACCCAGTAAATCCGGATAACGCTTGCCCCCTACGTATTACCGCGGCTGCTGGCACGTAGTTAGC
+
CCCCCGGGGGGGGGGGGGGGGGGGGGGGGGGGGGGGGGGGGGGGGGG:F<FFFFGGGGGGFGFGGGGGGGGFFFGGGGGGGGGGGGGGGGFGGGGGGGGGGGGGGGFGGGEEFGGGGGGGGGGGGGGFGGGGGDCFGGGGGFGFFGEGGEEBGGGGGGGGGGGGGGFGGGGGFFG8DCCGGGGE<FGGGGFGFGGGGDGGGFGFFGDFFGGCEDGFFBGGF4>BFFF?>D@>=CFFA<@:<=DEGG3?FFFF@>D4C6;?<@:;GFB9?FF33A?2CG6>B;0>1:8>7C??:B7?2+4<4
@M04650:207:000000000-C238N:1:1101:13701:4930 2:N:0:19
GGACTACTGGGGTATCTAATCCTGTTTGATCCCCACGCTTTCGCATCTCAGCGTCAGTACTGCACCAGGTAGTCGCCTTCGCCACTGATGTTCCTCCAGATCTCTACGGATTTCACCCCTACACCTGGAATTCCACTACCCTCTCACAGACTCAAGTCTAACAGTATCAAAAGCAGTTCCACGGGTGAGCCGTGGGCTTTCACTTCTGACTTATCAAACGGCCTACATGCGCTTTACGCCCAGTGATTCCGATTAACGCTTGCACCCTCCGTATTACCGCGGCTGCTGGCACGGAGTTAGC
+
CCCCCGGGGGGGGGGGGGGGGGGGGFGGGGGGGGGGGGGGGGGGGGGGGGGGGGGGGGGGGGGGGGGGGGGGGGGGGGGGFGGGGGGGGGGGGGGGGGGGGGGGGGGGGGG7FFGGGGGGGGGGGGGGGGGGGGGGGGGGGDGDCAFGGGGFGGGGGGGGGGGGFGGFF,EDFGGGGGGGGGGG>BCGGGGGGGECG?FFGFGFFGGFFGGGF>7CF5EGADFFFFBC4C>@FEFEC@EGD;7=6F<?7A;1;:C3:30113C<FG@6?<F??C?:FF04>99(-87:BE0<8((-4*)6.
@M04650:207:000000000-C238N:1:1101:20687:4945 2:N:0:19
GGATACCGGGGTATCTAATCCTGTTTGCTCCCCACGCTTTCGCGCATCAGCGTCAGTTATGGTCCAGAAAGCCGCCTTCGCCACTGGTGTTCCTCCCGATCTCTACGCATTTCACCGCTACACCGGGAATTCCGCTTTCCTCTCCCACACTCAAGCCTATCAGTTTCCAAAGCAATTCCCACCTTGAAAGCGGGACTTCCACTCCAGACTTAACAGGCCGCCTACGCGCCCTTTACGCCCAATCATTCCGGACAACGCTTGCCCCCTACGTATTACCGCGGCTGCTGGCCCGTAGTTGGCC
+
CCCCCGGEGGGGGGGGGGGGGGGGGGGGGGGGGGGGGGGGGGGGGGGGGGGGGGGGGGGGGGGGGGGGGGGGGGGGGGGGGGGGGGDF@FFGGGGGGGGGGCFGGGGGGGGGGGGGGGGGGFGGEGGGGGGGGGGGEFGGGDGFGGGGGGGFFFCFGGGGGFGEGGGGGGGGFGGGGGGGGGGGGDCCFGG>>?=EGGGGFF,?FC<*3CCFCGGG4;CD;GFF@3>:>C>B:FFA<?EGGFFFGGFFG@)(37<?D>BB?:FBGGF(3:?<269><14,3191:DF765(*44(8A+,(5
@M04650:207:000000000-C238N:1:1101:15305:4954 2:N:0:19
GGACTACTCGGGTTTCTAATCCTGTTTGCTCCCCTAGCTTTCGCACTTCAGCGTCAGTTTTTGTCCAGTGAGCTACCTTCGTCATCGGCATTCCTACATATATCTACGAATTTCACCTCTACTCATGTAGTTCCGCCCACCTTTCCAATACTCTAGAATTTCAGTTTCGTCGGCAAGCTAATGGTTGAGCCACTAGTTTTCACCGTCGACTTGAAACCCCGCCTAGATGCCCTTTATGCCCAATAATTCCGGCTAACGCTTGCGACATACGTATTACCGCGGCTGCTGGCACGTATTTAGC
+
CCCCCGGGGGGGGGGGGGGGGGGGGGGGGGGGGGGGGGGGGGGGGGGGGGGGGGGGGFGGGFGGGGGGGGGGGGGGGGGGGGGGGGGGGGGGGGGFGGFGGGCFGGGGGGGGGGGGGFFGGGFGGAFFGGGGGG6F6CEDEGFFGGGFGGGFGGGGGGFGGGGGGGGGDGGG6FE>FGGG8;DBFGEG8@FGGGGGC9FF7FGF>FGDFGGGFFGGF)@DBGAAFF38<>E==FFFF4CFGFFFG*>CGFF((8C@F?@F@FGFGGFFFBFF<FB<:>0;>BFFFFFF2E09:2(67F<<<
@M04650:207:000000000-C238N:1:1101:21542:4957 2:N:0:19
GGACTACAAGGGTTTCTAATCCTGTTTGCTCCCCACGCTTTCGCACCTGAGCGTCAGTCTTTGTCCAGGGGGCCGCCTTCGCCACCGGTATTCCTCCAGATCTCTACGCATTTCACCGCTACACCTGGAATTCTACCCCCCTCTACAAGACTCTAGCCTGCCAGTTTCGGATGCAGTTCCCAGGTTGAGCCCGGGGATTTCACATCCGACTTGACAGACCGCCTGCGTGCGCTTTACGCCCAGTAATTCCGATTAACGCTTGCACCCTCCGTATTACCGCGGCTGCTGGCACGGAGTGAGC
+
CCCCCGGGGGGGGGGGGGGGGGGGGGGGGGGGGGGGGGGGGGGGGGGGGGGGGGGGGGGGGGGGGGGGGGGGGGGGGGGGGGGGGGGGGGGGGGGGGGGGGGGGGGGGGGGEGGGGGGGGGGGGFGGGGGGGGGGDFFGGGGGFGGGGGGGFGGGGGGGGGGGGGGGGDG8CDDGGGGGGGGGGFFFGGGGGGCEDCCFGGFGFFFGFFGGDEDFFFDGC699:04>>0CFF65>A=:CGEFB?GGDAFFFBBDDFG09?06C4CG?<B:;??G>4?:3;BB6;90>F>A(3:>(4:*64(
@M04650:207:000000000-C238N:1:1101:19441:4978 2:N:0:19
GGACTACAAGGGTTTCTAATCCTGTTTGCTCCCCTAGCTTTCGCACTTCAGCGTCAGTTTTTGTCCAGTGAGCTACCTTCGTCATCGGCATTCCTACATATATCTACGAATTTCACCTCTACTCATGTAGTTCCGCCCACCTTTCCAATACTCTAGAATTTCAGTTTCGTCGGCAAGCTAATGGTTGAGCCACTAGTTTTCACCGTCGACTTGAAACCCCGCCTAGATGCCCTTTATGCCCAATAATTCCGGATAACGCTTGCGACATACGTATTACCGCGGCTGCTGGCACGTATTTAGC
+
CCCCCGGGGGGGGGEGGGGGGGGGGGGGGGGGGGGGGGGGEGGGGFDGGGGGGGGGGFFFGGGGGGGGGGGGGGGGFGGGGFGGGGGGGGGGGFGGGGGGGFAFFGGGGGGGGFFFGGGGGFGFGCGFGGGGGGGGCEGGGGGFGGGGGGCFGGGGGGGGGGFFAFFFGFGGGGDCEGFGF;FFGF6=DFGFG,@FGGGGC?BFAFDFFGGGCGGFFCGG@G59DFEFFGEFFGAC=CCFFFDBFGEFGFFFDFCED@012?FBGGF;EFFB7F:>FD<9B;F0;?BDBD2<?BFB7AA>6
@M04650:207:000000000-C238N:1:1101:25003:4988 2:N:0:19
GGACTACTGGGGTTTCTAATCCGGTTCGCTCCCCACACTTTCGCGCCTCAGCGTCACCTTCTGTCCGGCAACCTGCCTTCGCCATCGGTGTTCCTCCTGGTATCTACGCATTCCACCGCTACACCAGGAATTCCAGTTGCCTCTCCAGAGGTCCAGAAAGCCAGTCTCCAACCCAGGCCCGGGGTTGAGCCCCGGTCTTTAAAGTCGGACTTAACCTTCCGCCTACACGCCCTTTCCGCCCAGTGATTCCGGGTAACGCTTGCACCCTCCGTATTACCGCGGCTGCTGGCACGGAGTTAGC
+
CCCCCFGGGGGGGGGGGGGGGGGGGGGGGGGGGGGGGGGGGGGGGGGGGGGGGGGGGGGGGFGGGG@FGGGGGGGGGGGGGGGGGGGGGGGGGGGGGFGGGGGGGGGGGGGGGGGGDFGDGGGGGGGGGGGGGGGGFGGCFGGFFFGG9=FFGGCC>FGG?GFGFFFGGAEFGGGFGGEGG@EGG>EGFDD=7EGEGGGGGFGFFG<>;DCFEG>7;<EGFGFFFF:??GFFFGF)9<EGGF08DFFAGFFFF>CBG<9:::9<FGBFFBFF6FBFGG?FF9;(4:B?0:1C:9(7:CA>6
@M04650:207:000000000-C238N:1:1101:6500:5040 2:N:0:19
GGACTACAGGGGTTTCTAATCCTGTTTGCTCCCCACGCTTTCGCGCCTCAGCGTCAGTTAATGTCCAGCAAGTCGCCTTCGCCACTGGTGTTCCTCCTAATATCTACGCATTTCACCGCTACACTAGGAATTCCACTTGCCTCCCCATCCCTCAAGACATGCAGTTTCCAATGACCCCCCGCGGTTAAGCCTCGATATTTCACATCTGACTTGCATGCCCGCCTACACGCCCTTTACACCCAGTAAATCCGGATAACGCTTGCCACCTACGTATTACCGCGGCTGCTGGCACGTAGTTAGC
+
CCCCCGGGGGGGGGGGGGGGGGGGGGGGGGGGGGGGGGGGGFGGGGGCFF8EFFGGGGGGC<FGFGGGGGGGFFGCGGDGFG@7=FEFC=FFFGGGFGCGDF=FGGFGGG7?FGGGGGGGGGGGGCGGG9FGFF;EAA,<E9F*+>=E8,8*@BDCAD8==FFFC>DFBDD9+,,1@+++@+*BF7@,=D@FGC>F>GGFGFF+=FC+8DGGBG=F+6>C9<6;<)(03C6;:A;783CFG?(.;C2<7F520)>A6(7:?3730<620(((.C7<CC06129636::0C30(..(,+)6.
@M04650:207:000000000-C238N:1:1101:20987:5057 2:N:0:19
GGACTACTGGGGTTTCTAATCCCATTCGCTCCCCTAGCTTTCGTCTCTCAGTGTCAGTGTCGGCCCAGCAGAGTGCTTTCGCCGTTGGTGTTCTTTCCGATCTCTACGCATTTCACCGCTACACCTGGAATTCTACCCCCCTCTACAAGACTCTAGCCTGCCAGTTTCGGATGCAGTTCCCAGGTTGAGCCCGGGGATTTCACATCCGACTTGACAGACCGCCTGCGTGCGCTTTACGCCCAGTAATTCCGATTAACGCTTGCACCCTCCGTATTACCGCGGCTGCTGGCACGGCGTTAGC
+
CCCCCGGGGGGGGGGGGGGGGGGGGGGGGGGGGGGGGGGGGGGGG<FGGGGFGGGGGGGGGGGGGGGGGGGGGEGGCGGGGGGGFEGGGGGGGGGFGGGGGGGGGGGGGGGGGGGGGGGGGGGGGGFFCGFFGGGFGFFGGGGFGGGGGGGFGGGFGGGGGGGFFGGGGGDE?FGGGGGGGGGGGGGGGGGGGGGG4DGGGFG6198D@GGGFGGGFFGGFG@FFFFFFGFBFCF<FBGGGFB?F>AAGFF:0;7A=?>??FGFGG?((8;:3;:<FGB>>B>628??BGFG<B(49516A
@M04650:207:000000000-C238N:1:1101:5504:5069 2:N:0:19
GGACTACCCGGGTATCTAATACTGTTTGCTCCCCACGCTTTCGCACCTGAGCGTCAGTCTTTGTCCAGGGGGCCGCCTTCGCCACCGGTATTCATCCAGATCTCTACGCATTTCACCGCTACACCTGGAATTCTACACCCCTCTACAAGACTCTAGCCTGCCAGTTTCAAATGCAGTTACCAAGTTAAGCTCGGGGCTTTCACATCTGACTTAACAGACCGCCTGCGTGCGCTTTACGCCCAGGAATTCCGATTAACGCTAGAACCCTCACAATTACCGCGGATGCTGGCACGGAGTTAGC
+
BCCCAFD<FG+@CFGFCEFD,CFEGGFGGFGFFEG:@7FGDFGFGGGE=,;,@FFC:FEEFG@CFGF@<@:@FE7@F7FEGF@C7A:BFGDCG,EEGGFG9ED;,@<:CCFGCFCF<=EDCFGFFFE=FFGGGFDG,>=FECEDDAFD>DDDD=FEFCCB6>CF<B7EB;DD;>=,:+,7@FCFC;DCC@;,**1*1)66;A,1+*++/=;C48:>*3814),;<)(02D(((:>A=:8::1(-*703**/((.16:00(,(*-*23:((())+..<*(-,3(4934<0C0+(33;1*).)
@M04650:207:000000000-C238N:1:1101:5593:5085 2:N:0:19
GGACTACAAGGGTTTCTAATCCCGTTCGCTACCCTAGCTTTCGCACATGAGCGTCAGTCTTGTGCCAGGAAGCCGCCTTCGCCACTGGTGTTCTTCCCGATATCTACGCATTTCACCGCTACACCGGGAGTTCCACTTCCCTCTCACATACTCTAGGCTTACAGTATCAGATGACAAACAGATGGTAAGCACCGGCCTTTTACATCCGACTTATAAACCCGCCTGCGTGCGCTTTACGCCCAGTAATTCCGGACAACGCTTTCCCCCTACGTATTACCGCGGACTCTGGCACGCAGTTTGC
+
<CCCCGGC9FGGE<CEFGGFD<C;CA,BCF7FGG9,CFFC,EFE:F+C9E<CC@CEDFAFF9E,CEEGG?FF8EFGGGGGFGDEGGFFA=FGGA=?F@,CFFEFEEFFGGG7FGGFGDGDEGGFG7>CC:FGAEEFFF=FFFFF8,7=,,C=FEG8,3,,,:,6@,@A3,,@8>,<9+@69,,3,3>,4,3;A*@7CCF7:BFF>7*/5?G**+11=>859CB;;59B1*16.C>C6;GG5:F2CF>4>=F1()9:C(((,(2-9699B?(8)03)<F016(3(((.),<(C((-2,+6))
@M04650:207:000000000-C238N:1:1101:22231:5132 2:N:0:19
GGACTACTGGGGTTTCTAATCCTGTTTGCTCCCCACGCTTTCGCGCTTTAGCGTCAGTATTTGTCCAGTGAGCTGGCTTCCCCATCGGCATTCCTACAAATATCTACGAATTTCACCTCTACACTTGTAGTTCCGCCCACCTCTCCAATACTCTAGTCTAACAGTTTCCAACGCAATACGGAGTTGAGCCCCGCAGTTTAACATCAGACTTTTTAAACCACCTAGACGCGCTTTACGCCCAATAAATCCGGATAACGCTCGGGGCATACGTATTACCGCGGCTGCTGGCACGTATTTAGCC
+
CCCCCGGG@GGGGGGGGGGGGGGGGGFFGGGGGGGGGGGGGGGGDG:FGGGGGGGGGGGFE<FEGGGGGGGFGGGFGGGGFGGG<FFGFEGFGGGFGGGGGGGGGGGF=FGGGGGGGGGFGGGGGGGGGGGGGGCGEGDEGGGFGGA8?DGFFEFGDADFGGGGGGGGGGGGDGGCGFGDEBEEGFEDGGGE95*9?CF,CABBF8C64FGGAC>4+9D>4C=(7?@>=?@(3EFFBFGGGF;3>C<)>5>D@@GB74(:49/3C*24<??4)C<9?/40((2(3:B?B6)22(.45+))5
@M04650:207:000000000-C238N:1:1101:19054:5140 2:N:0:19
GGACTACTGGGGTATCTAATCCCATTTGCTCCCCTAGCTTTCGTCTCTCAGTGTCAGTGTCGGCCCAGCAGAGTGCTTTCGCCGTTGGTGTTCTTCCCGATCTCTACGCATTTCACCGCTCCACCTCTAGTATATTAATTGGACTGCCCCTACCGTACTCCAGCTTGGTAGTTTCCACCGCCTGTCCAGGGTTGAGCCCTGGGATTTGACTGCGGACTTGAAAAGCCACCTACAGACGCTTGCAGCCCAATCATTCCGGATAAAGCTTGCATCCCTTTGCTTACAGCGGCTGCTGGCCAGG
+
CCCCCDGGGGGGGCFGGGGGGGGGFGGGGGGGGGGGGGGGGGGFEGGFGGGGGGGGGGGFGGGGFGGGGCGGGGGGGGGGGGGGGGGGGGGGGGGGGGEGGCDGGFFFEEGGA,EFGEEGEGDGFAEFGGGCGGGGDGFGGGGFGGGGGGGFGFGGFGGGGGFCFCC6D=EFFGGDG7=@6C8EGCFGGGGFFGGFDGGFFFGA>7FFCF+:4DD@>5?>388*06:A>/(6>4)78(1<F1()**/3<>8=4F;5>@((2<C)00).4:<92<()+0)).64>2))(,*(*(,)(0;,((
@M04650:207:000000000-C238N:1:1101:15063:5152 2:N:0:19
GGACTACTAGGGTTTCTAATCCTGTTTGCTCCCCACACTTTCGAGCCTCAGCGTCAGTTAATGTCCAGCAGGCCGCCTTCGCCACTGGTGTTCCTCCCGATATCTACGCATTCCACCGCTACACCGGGAATTCCGCCTGCCTCTCCATCACTCAAGAACGCCAGTTTTGAACGCACGCTATGGGTTGAGCCCATAGATTTCACGTCCAACTTGGCATCCCGCCTGCGCTCCCTTTCCACCCAGTAATTCCGGACACCTCTTGCCCCCTCCGTTTTACCGCGGCTCCTGGCACGTCGTTAGC
+
CCCCCGGGGGGGGGGGGGGGGGGGGGGGGGGGGGGGFGGGGGGFFGEGCGGGGGGGGGAE<FFGGGGGGGGGGGGGGGGGGGGGGGGGGGGGGGGGGGGGGGGGGGGCFFFGFGGGGEGGGDFGGD>7FGFEFGGDEC=FGCGFGGGC,,EDGCFG9DFEGGGEFGGD:CGGCGCC>D5C73D>DEEC<CDFC787CFBCDFG)/:7;:6CC4<C4=EFG;D9175(),7(3,08)/)ACG0(.?>4)2@FB<7DB5(356)047@9>(43:2C0)<DFBB09>(4>B(:7+(,(((21-4
@M04650:207:000000000-C238N:1:1101:17296:5174 2:N:0:19
GGACTACTCGGGATCTAATCCTGTTTGCTACCCACGCTTTCGCATCTGAGCGTCAGTCATCGTCCAGAAAGTCGCTTTCGCCACCGGTGTTCCTCCCAATATCTACGAATTCCACCTCTACACTGGGAATTCCACTTTCCTCTCCGAGACTCAAGCCAGGCAGTTTCAAATGCACTTCCGGGGTTAAGCCCCGGGCTTTCACATCTGACATACCCAACCGCCTACATGCGCTTTACACCCAATGATTCCGAATAACGCTTGGACCCCCCGTATTACCGCGGCTGTGGGCACGGAGTTAGCC
+
CCCCCGGGGGGGGGGGGGGGGGGGGGGGGGGGGGGGGGGGGGGGGGGGGFGGGGGGGGGGGGGGGGGGGGGGGGGGGGGGGDGGGGGGGGGGGGGGGGGGGGEFGGGGGGGGGGGGGGGGGGFGGGGFFGGGDGGGGGGGFDEBCEGGGGGFGFFGGGGGGGGFGFFGGGGCFGG=FGGGDGGGGGDCFGGGDGECGFFC>A,9;>CCCGGFEGCFFDEDBD?<@FFFFD<F67@>F@GB@@;@;F<>C?DBBFC25926:1C>GG6;BB4710:>?C9B090(((.-2*,:(,420+62.
@M04650:207:000000000-C238N:1:1101:16536:5232 2:N:0:19
GGACTACCGGGGTTTCTAATCCTGTTTGCTCCCCACGCTTTCGCACCTGAGCGTCAGTCTTTGTCCAGGGGGCCGCCTTCGCCACCGGTATTCCTCCAGATCTCTACGCATTTCACCGCTACACCTGGAATTCTACCTCCCTCTACCACACTCTAGCCTGCCAGTTTCAAATGCAGTTCCCAAGTTAAGCTCGTGGATTTCACATCCAACTTAACAGACCGCCTGCTCTCGCTTTACACCCAGTAATTCCGATTAACGCTTGCACCCTCCGTATTACCGCGGCTGCTGGCCCGGAGTTGGC
+
<@CCCGGGGGGGGGGGGDDFFEGGGGFFFGGGGGGGGG@B<FGD>FFBFFDCFGEFGGGG<<FGGGGGFCEEGEGGGGDEFDEGEC=FC+BFGGGGGC8<FADF;FGCCGE@@<EFCFGDEGFCDFGGC8C7CD;F9,,3CDFF9E,,3@B*:,3@CF,33>9<3@;9>,>9=FGEFCEE?FCDF;BFGG,C:;:C48<CFFG8+9*/06;F3:++15EC>C@F15(+)213(=>EF)BCC?((*7<9CF412)95>(9?009)7C:0300,1*5:9::F0>;>>?.4(A(24((((;),.
@M04650:207:000000000-C238N:1:1101:20087:5271 2:N:0:19
GGACTACCCGGGTTTCTAATCCTGTTTGCTACCCACGCTTTCGCATCTGAGCGTCAGTCATCGTCCAGAAAGTCGCTTTCGCCACCGGTGTTCCTCCCAATATCTACGAATTCCACCTCTACACTGGGAATTCCACTTTCCTCTCCGAGACTCAAGCCAGGCAGTTTCAAATGCACTTCCGGGGTTAAGCCCCGGGCTTTCACATCTGACATACCCAACCGCCTACAATCGCTTTACACCCAATGATTCCGAATAACGCTTGGCCCCCCCGTATTACCGCGGCTCGTGGCACGGCGTTAGC
+
CCCCCGGGGGGGGGGGFGGGGGGGGGGGGGGGGGGGGGGGGGGGGCFGGFGG@FGGGFGGFGFGGGGGGGFGGFGGGGGGDGGDEGGEFGCGGGGGGGGGCGFGDGFGGGGEGGGGGGFGGGGGGGGGGGGGGGF<EEFGGFADGGGGEGGFGGEEDFFFFFGGGFFGFAGFCFGCEFFG6FGGGGGGGGGG59EGG*>6>CGFCFDFECF88F*?=9EC3C@6;F@*)*,,(=34AEGGGD;(*26<G=6(4)*6>((,4(/(**,379>FBF>)+0((7(((((-(,*.<(-((-*-36
@M04650:207:000000000-C238N:1:1101:8383:5296 2:N:0:19
GGACTACCCGGGTTTCTAATCCTGTTTGCTCCCCACGCTTTCGAGCCTCAGTGTCAGTTACAGGCCAGAGAGCCGCTTTCGCCTCCGGTGTTCCTCCATATATCTACGCATTTCACCGCTACACATGGAATTCCACTCTCCTCTCCTGCACTCAAGTCTCCCAGTTTCCAATGCACACAATGGTTGAGCCACTGCCTTTTACATCAGACTTAAGAAACCACCTGCGCTCGCTTTACGCCCAATAAATCCGGACAACGCTTGGAACCTACGTATTACCGCGGCTGCTTGCACGTCGTTAGCC
+
C@CCCEGFGGGGGGGGGGGGGGGGGGGGGFGCF:FCCGECFGGCFGGFGGFGGGGGFFGFGD,C@FFCGGFFGF@CF@CFGGGGGGCEGFGGFGGGGGGGFFF9=;<D:FCFGGGGCCCCEG9EFGGGGFGCGGGGA>=FCGG?FGGG?FFFFG8@FGCFF,,DFFGG,@=9=FEDFFC?FCBFGGF,AD,@FGCFFCGGGFABF+?CFFEGC8DG4B,@BGB@2@=4(7252EFFE(:FC;1@*;7<9=536:F6)(4?BF*)2;27?:229<9>0/1((3990)6)(+5*4(-482(68
@M04650:207:000000000-C238N:1:1101:6413:5378 2:N:0:19
GGACTACTAGGGTATCTAATCCTGTTTGCTCCCCTAGCTTTCGCACTTCAGCGTCAGTTTTTGTCCAGTGAGCTACCTTCGTCATCGGCATTCCTACATATATCTACGAATTTCACCTCTACTCATGTAGTTCCGCCCACCTTTCCAATACTCTAGAATTTCAGTTTCGTCGGCAAGCTAATGGTTGAGCCACTAGTTTTCACCGTCGACTTGAAACCCCGCCTAGATGCCCTTTATGCCCAATAATTCCGGATAACGCTTGCGACATACGTATTACCGCGGCTGCTGGCACGTATTTAGC
+
CCCCCGGGGGGGGGGGGGGGGGGGGGGGGGGGGGGGGGGGGGGGGGGGGGGGGGGGGFECFGGGGGGGGGGGGGGGGGGGGGGGGGGGGGGGGGGGGGGGGGGGGGGGGFGGFFGGGGGGGFGGAFGGGGGGGGGGGGGGGGGFGFGGGGGFGDFDFFGGFGGGGGGGGGGGGGCCGGF,@FGGG9EGGGGGGGCGGGGGGFFB@GGDFGG>CFGGFCGG5CBF=F=FFGEFEGFFFFGGGFFDGGEEGFFBDFGFG?BF@@GFGGF2;@1<>G:<ED(1909>B64::G0+1:?)2FA2.
@M04650:207:000000000-C238N:1:1101:14641:5392 2:N:0:19
GGACTACCGGGGTTTCTAATCCTGTTTGCTCCCCACGCTTTCGAGCCTCAACGTCAGTTATCGTCCAGTAAGCCGCCTTCGCCACTGGTGTTCCTCCTAATATCTACGCATTTCACCGCTACACTAGGAATTCCACTTACCTCTCCGACACTCTAGCTGCATAGTTTCAAATGCAGTCCCAGGGTTGAGCCCTGGGTTTTCACATCTGACTTACACAGCCGTCTACGCTCCCTTTACACCCAGTAAATCCGGATAACGCTTGCCCCTTACGTATTACCGCGGCTGCTGGCCCGTAATTAGC
+
CCCCCEGGGGGGGGGGGGGGGGGGGGGGGGGGGGGGGGGGGGGGGGG8AFGGGGGDGFGGGGGGGGGGGGGGGGECFGGGGGGGGGGGGGGGGGFGGGGGGCFGFCFGGGGGGGGGGGGGGGCFF@CGFGGGGGGGGGGGGFGFGFDGGDEFGGGGGFEGFGGGGGGFGGGGGFGCEFFEEGGGGGG?CCFGFGGGFGGGG6DB6CCA<FFGEFGGFFGF=C>DFF=>@GB<FEFF=CGFC34=7+<CFFAF;DCEGF>B:(739C(..4<43@4>GG(2904>(-,4:5(A>B(-,<405
@M04650:207:000000000-C238N:1:1101:25068:5425 2:N:0:19
GGACTACTAGGGTATCTAATCCTGTTTGCTCCCCACGCTTTCGCACCTGAGCGTCAGTCTTTGTCCAGGGGGCCGCCTTCGCCACCGGTATTCCTCCAGATCTCTACGCATTTCACCGCTACACCTGGAATTCTACCCCCCTCTACAAGACTCTAGCCTGCCAGTTTCAAATGCAGTTCCCAAGTTAAGCTCGGGGATTTCACATCTAACTTAACAGACCGCCTGCGTGCGCTTTACGCCCAGTAATTCCGATTAACGCTTGCACCCTCCGTATTACCGCGGCTGCTGGCACGGAGTTAGC
+
CC99CEDF<FGGGGDFFGGGGFGGGGEGFGFGDGFECGG;DFFGGDGFE<EFEEECGAF9FFFGGGGGGCGDDC:FEGEGEFGGEGGDFCFGGGFGGGF9FGGFEEFFCG?C<AFEE?CGCEFFFGGC8=?FGGGGFEDGGDGFGGG8C,8<DFFGGGGGCGGGC@EG;;FG+7;<@DFFFFFC>E;ECGGG5C5952CECCFCFGFF?CC@>CFGF1CG059??FF>05101A>9FBDG/((5CG<<C?)4:)9<F<,46(*)*2(2--(-(8()<C(220991<?425(324>B?;>A2
@M04650:207:000000000-C238N:1:1101:5746:5438 2:N:0:19
GGACTACAAGGGTATCTAATCCCGTTCGCTACCCTAGCTTTCGCACATGAGCGTCAGTCTTGTGCCAGGAAGCCGCCTTCGCCACTGGTGTTCTTCCCGATATCTACGCATTTCACCGCTACACCGGGAGTTCCACTTCCCTCTCACATACTCTAGACATACAGTATCAGATGACAAACAGATGGTAAGCACCTGCCTTTTACATCTGACTTATATGCCCGCCTGCGTGCGCTTTACGCCCAGTAATTCCGGACAACGCTTGCCCCCTACGTATTACCGCGGCTGCTGGCACGTAGTTTGC
+
CCCCCGGGGGGGGGGGGGGGGFGGGGGGGGGGGGGGGGGGGGGGGGGGGGGGGGGGGGGGGFFFGGGGGGGGGGGGGGGGGFGGGGGGFGGDGGGGGGGGGGGGGGGGGECEGGGGGGGGGFGGGGDEFFGGGGGGGFGGGGGFGGGGGGGFGGGGGGFGFGGGGG:;DFFGCGGGGGGGGGGGGGGGGFGCFGFF>FGGGFGA+9BFCCGFEGGGF4>?)?=@FFFF2C=;;CFFF?EEED;EGGCEDFFB<7<?G>0:BBGBGGFF<<FB?F?<<>:((-(-9BFD>EFG03(,-06))
@M04650:207:000000000-C238N:1:1101:13915:5473 2:N:0:19
GGACTACCGGGGTTTCTAATCCTGTTTGCTCCCCACGCTTTCGCACCTCAGTGTCAGTATCAGTCCAGGTGGTCGCCTTCGCCACTGGTGTTCCTTCCTATATCTACGCATTTCACCGCTACACCGGGAATTCCGCTACCCTCTACCACACTCTAGTGACCCAGTATCCACTGCAATTCCCAGGTTGAGCCCAGGGCTTTCACAACAGACTTAAACCACCACCTACGCACGCTTTACGCCCAGTAATTCCGAGTAACGCTTGCACCCTTCGTATTACCGCGGCTGCTGGCACGAAGTTAGC
+
CCCCCGGGGGGGGGGGGGGGGGGGGGGGGGGGGGGGGGGGGGGGGGGGGGGGGGGGGGGGGGGGGGGGGGGFGGGGGGGGGEGDGGGGGGGGGGGGGGGGGFGGGGGGGEGEGGGGGGGGGGGGCFGGGGGGGGGGGGGGGGGFGGGGDGGFGGGGGGGGGFGGGGGGGGGGFFGGD?FGGGGFGGFFGG7FGFF7CGGCGFFCFDFF2*;+8CFFFFGGBF@(7?@FFGF06:>CFFGGG7=4:D97CAF?9FD9D<9?F:5>FC???B??0CBBFGBF>;0>90832C193<(-2<>>6
@M04650:207:000000000-C238N:1:1101:20040:5532 2:N:0:19
GGACTACTCGGGTTTCTAATCCTGTTCGCTACCCACGCTTTCGCGCCTCAGCGTCAGTTACAGGCCAGAGAGCCGCCTTCGCCACTGGTGTTCCTCCCGATCTCTACGCATTCCACCGCTACACCGGGAATTCCACTCTCCTCTCCTGTACTCAAGCCCGCCAGTTTCGGATGCCACCCCACGGTTGAGCCGTGGTCTTTCACATCCGACTGAACAGGCCGCCTGCGCGCGCTTTACGCCCAATAATTCCGGACAACGCTTGCCCCCTACGTATTACCGCGGCTGCTGGCACGTAGTTAGC
+
CCCCCGGGGGGGGGGGGGGGGGGGGGGGGGGGGGGGGGGGGGGGGGGGGGGGGGGGGGGGGGGGGGGGGGGGGGGGGGGGGGGGGGGGGGGGGFGGGGGGGGGGGGGGGGGGGGFGGGGGGGGGGGGGFFFGGGGGGGGGGGGFGGGGGGGFGGGGGGGGGGGGGGGGGGGGGGGGGFCGGGGGGGGGGGGGGGGGGGGGGFGCAFGFFGGGFGGCF?GD>D0:?FFB;GFFF*>266?CEBFFG74<GFFBBEC?GF>BB19?GGF>??BBF7:<GGFF;;>BFFFFFG7F0(44?FD)6
@M04650:207:000000000-C238N:1:1101:10201:5543 2:N:0:19
GGACTACAGGGGTTTCTAATCCTGTTTGCTCCCCACGCTTTCGCACCTGAGCGTCAGTCTTTGTCCAGGGGGCCGCCTTCGCCACCGGTATTCCTCCAGATCTCTACGCATTTCACCGCTACACCTGGAATTCTACCCCCCTCTACAAGACTCTAGCCTGCCAGTTTCAAATGCAGTTCCCAAGTTAAGCTCGGGGATTTCACATCTAACTTAACAGACCGCCTGCGTGCGCTTTACGCCCAGTAATTCCGCTTAACGCTTTCACCCTCTGTATTACCGCGGCTGCTGGCACGGGGTTAGC
+
CCCCCGGGGGGGGGGGGGGGGGGGGGGGGGGFGCFGGGGGGGGGGGGGGGGGGGGGGGGGGGGGGGGGGGGGGGGGGGGGGGGGGGDGGGGGGFGGGGGEFCFGGGGGGEGDGGGGGGGGGGGGFGGFFFFDGGGGGFCCEDGFGGGFFFGADFGGGGGGGGGGFCFGGGFEGGGGFFGGGGGGFFCGGG;?EG5C<DGGGFGFFG7:8D7CA7>DA8CG@GFF<F@FFDFF>5@AF058E?<BFG>FGF)((09AGFF61,:)7CB61()5-<A:E>1;B((,(,).(:3?10(((/(2-
@M04650:207:000000000-C238N:1:1101:6980:5553 2:N:0:19
GGACTACCCGGGTATCTAATCCCATTCGCTCCCCTAGCTTTCGTCTCTCAGTGTCAGTGTCGGCCCAGCAGAGTGCTTTCGCCGTTGGTGTTCTTTCCGATCTCTACGCATTTCACCGCTCCACCGGAAATTCCCTCTGCCCCTACCGTACTCCAGCTTGGTAGTTTCCACCGCCTGTCCGGGGTTGAGCCCTGGGATTTGACGGCGGACTTAAAAATCCACCTACAGACGCTTTACGCCCAATCATTCCGGGTAACGCTTGCATCCTCTGTATTACCGCGGCTGCTGTCACAGAGTTAGC
+
CCCCCGGFGGGGGGGGGGGD<FFFGGGGGGGGGGGGGGGGGGGCCCFGFGGDFGGGGGF@,@FGGGGGFDFBDAFFEFFGBGGD@FFGCFFGGGGEGGGGEDEGGGGGCEGGGDGGGCED7FGFFCFFGGGGGG9,,6=AE8EF8DB=DF=DDDDEGG9=E<AAFFGFCDG@>B+1;8EDE7CCF:*5,>EFGGFF48FE+8<0/CD:@DCGF+;DF(+;3F:BFF?)4*4(,:FAFBGGC:0:724)?F6,(.9:C<;0-(15*0:?F).629<2+?(4>BF6(4:?.+6?9<0:AC>2)
@M04650:207:000000000-C238N:1:1101:14193:5562 2:N:0:19
GGACTACAGGGGTTTCTAATCCTGTTTGCTCCCCACGCTTTCGAGCCTCAGTGTCAGTTACAGGCCAGAGAGCCGCTTTCGCCTCCGGTGTTCCTCCATATATCTACGCATTTCACCGCTACACATGGAATTCCACTCTCCTCTTCTGCACTCAAGTCTCCCAGTTTCCAATGACCCTCCCCGGTTGAGCCGGGGGCTTTCACATCAGACTTAAGAAACCGCCTGCGCTCGCTTTACGCCCAATAAATCCGGACAACGCTTGCCACCTACGTATTACCGCGGCTGCTGGCACGTAGTTAGC
+
CCCCCGGGGGGGGGGGGGGGGGGGGGGGGGGGGGGGGGGGGGGGGGGFGEEFGG9FGGGGGGGEGGGGGGGEGGGGDFDFGGGGGGGG@F:=FGGGGGGGGGGGGGGGGGFCGFG<FGDGGEGGGGGGF=EECFGGGGEGGGFFGGGGGGG5DGGDCF;FFGGGF;8EGGGCFGF8EGGGGGG>FGEFGGFG>EED<DA6DFFFFFFFEC6@CGGGFFFG9G0;<A;A0*7965>4=?8::<6:C7:):6@;(7C?*41<6<C4FG??:?F039>ACC(((49>(4)7:C7<?:((-<6:)
@M04650:207:000000000-C238N:1:1101:7419:5576 2:N:0:19
GGACTACTGGGGTATCTAATCCTGTTTGCTCCCCACGCTTTCGAGCCTCAACGTCAGTTATCGTCCAGTAAGCCGCCTTCGCCACTGGTGTTCCTCCTAATATCTACGCATTTCACCGCTACACAAGGAATTCCACTTACCTCTACGACACTCCAGATCAACAGTTTCCAATGCAGTCCAGGGGTTGAGCCCCTGCCTTTCACATCAGACTTGCTGTTCCGTCTACGATCCCTTTACACCCAGTAAATCCGGATAACGCTTGCCCCCTACGACTTACCTCGGCTGCTGGCACGTAGTTAGC
+
CCCCCGGGGGFFGGGGGGGGAEFGFGGGGGGGGGFGGGG;FFGGCFG8FFGDFC<F@FCGFFGGGGGGGFFGFGGDGC@FGGGGGGGGGGGDGGFGG?<EGFFGDGGGGB,=FFBFFGG>C=EG,+ABFGGCC?EFF==BEDGB,CDC=CB6C8FFGFDGGDEF<EEGGFDF?DFDEG,AEE38@<EEEGF+9*@@FCDAC>GFA98A=F*56+5@FEFD)?59=+2)(8(>B9)9=*6<*6=4:7<5F;AB(0C3D;((4374CFB(8?((,*-:CF2)-(413().377F?0(427))6
@M04650:207:000000000-C238N:1:1101:24102:5669 2:N:0:19
GGACTACTCGGGTTTCTAATCCTGTTCGCTCCCCTAGCTTTCGCGCCTCAGCGTCAGTTGCAGTCCAGAAAGCCGCCTTCGCCACTGGTGTTCCTCCTAATATCTACGCATTTCACCGCTACACTAGGAATTCCACTTTCCTCTCCTGCCCTCAAGAAATACAGTTTCCATTCCATCACAGGGTTGAGCCCTGAACTTTAAAAACAGACTTGTATTCCCGCCTACGCGCCCTTTACGCCCAATGATTCCGGACAACGCTCGCCCCCTACGTATTACCGCGGCTGCTGGCCCGTGGTTAGCC
+
CCCCCGGGGGGGGGGGGGGGGGGGGGGGGGGGGGGGGGGGDGGGGGGGGGGGGGGCGGGGGGGGGGGGGGGGGGGGGGGGGGGGGGGG<EFGGGGGGGGGGFGGGGFGCGGGGGGGGGGGGGGGFGGGGGGGGGGGGGGGGGGFGGGGGGGFGGGGGGGGGGDFFEFGGFDEG,ECGGGEFG>,>CE89EGFFGGGGGGGGFGFFGGF55=FFGGGF<EDADADDF@EFGF>:?6>>?E@F;14:CE5+;8?BFFD70-4;>DFGGF??:2)6<<69999(9((-572(*4*(((,-<124
@M04650:207:000000000-C238N:1:1101:25382:5681 2:N:0:19
GGACTACCCGGGTATCTAATCCTGTTCGCTCCCCTAGCTTTCGCGCCTCAGCGTCAGTTGCAGTCCAGAAAGCCGCCTTCGCCACTGGTGTTCCTCCTAATATCTACGCATTTCACCGCTACACTAGGAATTCCACTTTCCTCTCCTGCCCTCAAGAAATACAGTTTCCATTCCATCACAGGGTTGAGCCCTGAACTTTAAAAACAGACTTGTATTCCCGCCTACGCGCCCTTTACGCCCAATGATTCCGGACAACGCTCGCCCCCTACGTATTACCGCGGCTGCTGCCCCGTAGTTTGCC
+
CCCCCCGGGGGGGGGGGGGGGGGFGGGGGGGGGGGGGGGGGGGGGGGGGGGGGGGGGGGGGGGGGGGGGGGGGGGGGGGGCGGGGGGGGGGGGGGGGGFGGGGGGGGGGGGGGFFGGGGGGGGGGGGGGGGGGGGGGGGGGGGFGGGGGGGFGGFCFFGGGGGGGGGGGGGGGGGGGGGGFFCFFFGGGGGGGDAGFFGGGFGFDF>>C7CFEFGGFFGGFGF>2;=DBGFFFGACB?GGGF@8>DEEC6)36:FB<;B<>9D?GGB?F:8?A<AA<*(((-1((,5)(*(*--3<D+6<8
@M04650:207:000000000-C238N:1:1101:20800:5687 2:N:0:19
GGACTACCGGGGTTTCTAATCCTGTTTGATCCCCACGCTTTCGCACCTCAGCGTCAGTAGTGTGCCAGATAGCCGCCTTCGCCACCGATGTTCCTCCTGATCTCTACGGATTTCACTCCTACACCAGGAATTCCGCTATCCTCTCACACACTCGAGCATTGCAGTATCAAAGGCCGTTCCACGGGTGAGCCGTGGGATTTCACCTCCAACTTACAATGCCGCCTACGCGCGCTTTACGCCCAGTGATTCCGATTAACGCTCGCCCCCTCCGTATTACCGCGGCTGCTGGCACGGAGTTAGC
+
CCCCCGGGGGGGGGGGGGGGGGGGGGGGGGGGGGGGGGGGGGGGGGGGGGGGGGGGGGGGGGGGGGGGGGGGGGGGGGGGGGGGGGGGGGGGGGGGGGGGGGGGGGGGGGGGGGGGDEFGGGGGGGGGGGGGGGGGGGGGFGGFGGGGGGGFGGGCEGFFGGFGGGEEFGDGGFFEEGGGFGGGGGEGFGGGGGGGCFGGGFG?AFGFF;C:@F+CF>C<9GFF75;F2CBFBC>268EEGFFFGCABGFF((094C:>F?(7(/?;(2:F((A()<F(-12>0(,54:EBD?6(-1;4<:
@M04650:207:000000000-C238N:1:1101:21624:5712 2:N:0:19
GGACTACAAGGGTATCTAATCCTGTTTGCTCCCCACGCTTTCGTGCATGAGCGTCAGTGCAGGCCCAGGGGGCTGCCTTCGCCATCGGTGTTCCTTTGCATATCTACGCATTTCACTGCTACACGCAAAATTCCACCCCCCTCTGCCACACTCAAGCCTTGCAGTCACCAATGCAGTTCCCAGGTTAAGCCCGGGGATTTCACATCGGTCTTACAAAACCGCCTGCGCACGCTTTACGCCCAGTAATTCCGAGTAACGCTCGCACCCTACGGATTACCGCGGCGTCTGGAACGTGGTTAGC
+
CCCCCFGGGGDCFGFGFFEFGEGGAFCEGGGGGG<BFGDCDEFGGGGGGCE@FGCGGGFGGGGGGGGFGCF@FGGGGGGGGFEEGGCG:FGGGGGEGFFFGGAF,FEGGGC7FFC<EFFFGFF<FF@FCFFGDFFEG>EFGGGFFFFGGGGFGFFFGGGGFFFEFFFGC@FCFCCFFGFGFGDDBFCFGGGGGEDED5CFGFGFFF?B>CG897F768E*3C6;@FBFBC>>:EF<F18:E8((::<)C@4:-85)*(1,223(/??64(0(4C82C*,,-4((,(-4(+.2(,(,42)..
@M04650:207:000000000-C238N:1:1101:13758:5731 2:N:0:19
GGACTACTAGGGTATCTAATCCTGTTTGCTACCCATACTTTCGAGCCTCAGCGTCAGTTGATGCCCAGTAGGCCGCCTTCGCCACTGGTGTTCCTCCCGATATCTACGCATTCCACCGCTACACCGGGAATTCCGCCTACCTCTACATCACTCAAGAACAGTAGTTTTGAACGCAGTCTATGGGTTGAGCCCATAGTTTTCACATTCAACTTACCATTCCGCCTGCGCTCCCTTTACACCCAGTAATTCCGGACAACGCTTGCCACCTACGTGTTACCGCGGTCGCTGGCACGTAGTTAGC
+
CCCCCGGGGGGGGG@<FEECFDFFGGGGGGGFGFGGGFGFFD6DFGGGGGFFGGG@FGGGGGFGGFGGFFGGGGEGGGGFFGBFFDFFGG,CFFGGGGGGGEGFGGGGGC@FFFGGGDDDGGGDGFGECGGGG9?FGG=FG6=DFGF8DFFDCG@FFFGGG@EEFGGA>EGGG7>EC9EGGFFGFCCFFGGGGFGCFGCGGCFFF9:BA8F79DCCE>,25*5@9F@>>G=D3C6EFEFCF47@CCE?7A;;05C@8396?FF4F9632::B(<?FF789(3(-39??9*(<3303:FAAA
@M04650:207:000000000-C238N:1:1101:20267:5737 2:N:0:19
GGACTACCCGGGTATCTAATCCTGTTTGCTACCCATACTTTCGAGCCTCAGCGTCAGTTGATGCCCAGTAGGCCGCCTTCGCCACTGGTGTTCCTCCCGATATCTACGCATTCCACCGCTACACCGGGAATTCCGCCTACCTCTACATCACTCAAGAACAGTAGTTTTGAACGCAGTCTATGGGTTGAGCCCATAGTTTTCACATTCAACTTACCATTCCGCCTGCGCTCCCTTTACACCCAGTAATTCCGGACAACGCTTGCCACCTACGTTTTACCGCGGCTGCTGGCACGTAGTTAGC
+
CCCCCGGGGGGGGGGGGGGGGGGGGGGGGGGGGGGGGGGGGGGGGGGGGGGGGGGGGGGGGGGGGGGGGGGGGGGGGGGGGGGGGGGGGGGGGGGGGGGGGGGGGGGGGGGGGFGGGGGGGGGGGGGGGGGGGGGGGDGGGGGFGGGGGGGFGGGGGGGGGGGGGGGGGDGGGGGGGGGGGGGGG7:EFGGGGGGGGGFGGFGF6CGFFFGF@CFGFCGGEGD2:A2B>GFFDGFFFFGFGFFFGFEFGFFFFFGF5(4<:?GBFG???:?77E?AGC(4>0199B::?G?F?6?68<<A9
@M04650:207:000000000-C238N:1:1101:8994:5745 2:N:0:19
GGACTACAGGGGTTTCTAATCCTGTTTGCTCCCCACACTTTCGAGCCTCAGCGTCAGTTAATGTCCAGCAGGCCGCCTTCGCCACTGGTGTTCCTCCCGATATCTACGCATTCCACCGCTACACCGGGAATTCCGCCTGCCTCTCCATCACTCAAGAACGCCAGTTTTGAACGCACGCTATGGGTTGAGCCCATAGATTTCACGTCCAACTTGGCATCCCGCCTGCGCTCCCTTTACGCCCAGTAATTCCGGACAACGCTTGCCACCTACGTTTTACCTCGGCTGCTGGCACGGAGTTAGC
+
CCCCCGGGGGGGGGGGGGGGGGGGGGGGGGGGGGGGGGGGGGGGGGGGGGGGGGGGGGGGGGGGGFGGGGGGGGGGGGGGGGGGGGGDFGGGGGGGGGFGGGGGGGGGGGGGGGGGGGGGGGGGGGGGGGGGGGCGEGGGGGGFGGGGGGGFGFF8FCGEEGGGGGGGGGFGDCGGGGGDEGG,?FECGGGGGGGFGGGCFFGFFGG4*8CFECFG=@FGDGFFFFFF9GB@FGFBF1EGGF<7FG2<GFF;?BG6F69:11FFGGF:?BBFFFFFGG)-46:6>:87>G(3((.(3*)).
@M04650:207:000000000-C238N:1:1101:16320:5775 2:N:0:19
GGACTACCCGGGTTTCTAATCCCGTTCGCTACCCTAGCTTTCGCACATGAGCGTCAGTTATGTGCCAGGAAGCCGCCTTCGCCACTGGTGTTCCTCCCGATATCTACGCATTTCACCGCTACACCGGGAATTCCACTTCCCTCTCACATACGCTAGACTCGCCGTCTCAGCCGACATCCGCCAGTTAAGCTGGCGTATTTTACAGCTGACTTGCAAATCCGCCTGCGTGCCCTTTACGCCCAGTAATTCCGGCAAACGCGTGCCCCCTAGGTATTACCCGCGCGGCTGGCACGGCGGTGTC
+
9<CCCF,CCF@+88BCCFEFF@F;EFDFGGGEFFG?FGGEFGGCCF7F,CFF7F@F@CEDG9F@<FGEFGGG8FF7EEGDFCGEGGGGE@,B@FCGGEF?FG6A=,<AF7B@,:A?EF8+@C>FG@FE8@=,8?DFA9@D,=3*=@D8,@D*3+6@:@9D?<++@*,@9,,DD*:9CFC*;6:>>>;>CG;C,7C:?*?,+3BFFF6A);77;DCCAEFDBDDD@A1),*,(.*))/1CEC:6::7)4:6)3()/2*12(47C<FC>(((,-)2:2E*,((-((-,((-:(+((-((2,,,
@M04650:207:000000000-C238N:1:1101:8234:5796 2:N:0:19
GACTACAGGTGTATCTAATCCTGTTTGCTACCCATACTTTCGAGCCTCAGCGTCAGTTGATGCCCAGTAGGCCGCCTTCGCCACTGGTGTTCCTCCCGATATCTACGCATTCCACCGCTACACCGGGAATTCCGCCTACCTCTACATCACTCAAGAACAGTAGTTTTGAACGCAGTCTATGGGTTGAGCCCATAGTTTTCACATTCAACTTACCATTCCGCCTGCGCTCCCTTTACACCCAGTATTTCCGGACAACGCTTGCCACCTACGTTTTACCGCGGCTGCTGGCACGTAGTTAGCC
+
CCCCCGGGGFGGFGGGGGGGGGGGGGGGFGGGGGGGGGGGGG@GEGGDF?FFFEGGGGGGGGGGGC8FGGGGGGGGGGGG>BFEFGCFFFGFGGGFGGG7FEFGGGGGGGGGGGFFGGGGGFGGEGEGGDEFFFGGGEFGFGG?EG9EFGGFGFD8EFGGGGC=FGAFGGGGDEG:CCGGGGCGGDFC67DFFFFECFGGFFDFFFFFFGCFE>FGFFGG2?=BD>2ADDB=<7A<F=EGG?@C++9<+58;B)/15(((409AFG0(4830(2).374((499?B77::<=8::()+).5
@M04650:207:000000000-C238N:1:1101:11916:5798 2:N:0:19
GGACTACTCGGGTTTCTAATCCTGTTTGCTCCCCACGCTTTCGCGCTTTAGCGTCAGTATTTGTCCAGTGAGCTGGCTTCCCCATCGGCATTCCTACAAATATCTACGAATTTCACCTCTACACTTGTAGTTCCGCCCACCTCTCCAATACTCTAGTCTAACAGTTTCCAACGCAATACGGAGTTGAGCCCCGCAGTTTAACATCAGACTTTTTAAACCACCTAGACGCGCTTTACGCCCAATAAATCCGGATAACGCTCGGGGCATACGTAGTACCGCGGCTGCTGGCACGTATTTAGCC
+
CCCCCGGGGGGGGGGGGGGGGGGGGGGGGGGGGGGGGGGGGGGGGGGEFGGGGGGGGGGGGGGGGGGGGGGGGGGGGDFGGGGFFGGGGGGEGGGFGGGGGGGGGGGFFFGGGGFGGFGGGEFEFAFEFGGGGGGGGGGGGGGFFFGGCGGFGGGFFGGGFGGGGFGGGGGFC:?CCDFGGGGGG9,,@CGGG>8?;DCFCAFAFGGFF4BCACFFFF6C>GFEEF4ABGBFFGFCEFCGG?F4:C3C68A;DFGFGF?FB;D;DC?)5:<?(8:<ED6>>(19:?F>?6<G(.)5)3--,
@M04650:207:000000000-C238N:1:1101:6672:5823 2:N:0:19
GGACTACAAGGGTTTCTAATCCTGTTTGCTCCCCACACTTTCGAGCCTCAGCGTCAGTTAATGTCCAGCAGGCCGCCTTCGCCACTGGTGTTCCTCCCGATATCTACGCATTCCACCGCTACACCGGGAATTCCGCCTGCCTCTCCATCACTCAAGAACGCCAGTTTTGAACGCACGCTATGGGTTGAGCCCATAGATTTCACGTCCAACTTGGCATCCCGCCTGCGCTCCCTTTAAACCCAGTAATTCCGGACAACGCTTGCCACCTACGGTTTACCGCGGCTGCTGGCACGGAGTTCGC
+
CCCCCGGGGGGGGGGGGGGGFGGGGGGGGGGGGGGGGGGGGGGGGGGGGGGGGGGGGGGGGGFDGFGGGCFGGGGGGGGGFCGGEGGGGFGGGGGGFFGGGGEGCFEFFGDGGFFGGGGGGGGGGGEGDGGGGGGGGGGGGGGFGGGGGGGFFEGGGGGGGGGGGGGGDGGGGGDGG>E:CGGGGEGGGGGFGGFGGGGGFC;A6DGBEGG+48<FFE9F@GFFFFF:0<6?@F4)16@C*2::FGFFG=?0(7<?GFFFF6<(:033(56(.;:(<CFF>B93>:?F>E1C:(((-*)-4
@M04650:207:000000000-C238N:1:1101:9712:5849 2:N:0:19
GGACTACTAGGGTATCTAATCCCGTTCGCTACCCTAGCTTTCGCACATGAGCGTCAGTCTTGTGCCAGGAAGCCGCCTTCGCCACTGGTGTTCTTCCCGATATCTACGCATTTCACCGCTACACCGGGAGTTCCACTTCCCTCTCACATACTCTAGGCTTACAGTATCAGATGACAAACAGATGGTAAGCACCTGCCTTTTACATCTGACTTATAAACCCGCCTGCGTGCTCTTTACGCCCAGTAATTCCGGACAACGCTTGCCCCCTACGTATTACCGCGGCTGCTGGCACGTAGTTTGC
+
CCCCCGGGGGGGGGGGGGGGGFGGGGGGGGGGGGGGGGGGGGGGGGDFFFGFGGGGG9F9EFGGGGGGGGGGGGGGGGGGGGGEGGGFFGGGGGFGGF7CFGGG9FFGEGC?FGGFGGGGGGGG8:CE7FGGFGGGGGGGEGGFGFGFCEGFGEEGGGGGF889@E:EFGCEFFFFGGGG,@DC73><?,,,,@DFDGFGGFGFFFF6/2;BEGGCC:6997@DBFFA(*())07783@FE;1;FFF?CFA>DDGF439<8<GFCG>63??<)<4ACFF136>(1:370/490(,44C26)
@M04650:207:000000000-C238N:1:1101:18634:5852 2:N:0:19
GGACTACAGGGGTTTCTAATCCCGTTCGCTACCCTAGCTTTCGCACATGAGCGTCAGTCTTGTGCCAGGAAGCCGCCTTCGCCACTGGTGTTCTTCCCGATATCTACGCATTTCACCGCTACACCGGGAGTTCCACTTCCCTCTCACATACTCTAGGCATACAGTATCAGATGACAAACAGATGGTAAGCACCTGCCTTTTACATCTGACTTATATGCCCGCCTGCGTGCGCTTTACGCCCAGTAATTCCGGACAACGCTTGCCCCCTACGTATTACCGCGGCTGCTGGCACGTAGTTTGC
+
CCCCCGGGGGGGGGGGGGGGGFGGGGGGGGGGGGGGGGGGGGGGGGGGGGGGGGGGGGGGGGGGGGGGGGGGGGGGGGGGGGGGGGGGGGGGGGGGGGGGGGGGGGGGGGGGGGGGGGGGGGGGGGGG@FGGGGGGGGGGGFGFGGGGGGGFFGG=DFGGGGGGGFGGGGGFGGGGGGGGGGGGGFFGGCFGGGGGFGGGGFGFFFCFEFGGECFFFEEF?DFDDFBD=G@BFGFFFFGGGFFFGGFFGFF>:BC:C9B?8?FFFGFB?F?1<C?AGD439990(3>F::(<887?FC<><
@M04650:207:000000000-C238N:1:1101:10278:5870 2:N:0:19
GGACTACAAGGGTTTCTAATCCTGTTCGCTCCCCACGCTTTCGAGCCTCAGCGTCAGTTACAGGCCAGAGAGCCGCTTTCGCCACCGGTGTTCCTCCATATATCTACGCATTTCACCGCTACACATGGAATTCCACTCTCCTCTCCTGCACTCAAGTCTACCAGTTTCCAATGCATACAATGGTTGAGCCACTGCCTTTTACACCAGACTTAATAAACCACCTGCGCTCGCTTTACGCCCAATAAATCCGGACAACGCTCGGGACCTACGTATTACCGCGCCTGCTGGCACGTAGTTAGCC
+
CCCCCGGGGGGGGGGGGGGGGGGGGGGGGGGGDEGGGGGGGGGGGGGGGGGGGGGGCGEGGGGGGGGGGGGGGGGGGGGGGGGGGGGGFDGFGGGGGGGGGGFGGGGGGGGEGGGGGGGGGGGGGGGGGGGGG<DFGCFEGGGF=FGGFGGFFGGGGGFGGGFGGGGGGGFC6:,@E6F?A:BEG@FEC@CFE9AFGGFGFFEFFFG58>9+9@GG8>1//7>:4A98>DB?DCFFB@GGE6;E7;739B3<63<@D(32;B/(>8?<BF:DF8AD9*9B,3?0(34((*.*(,2:9@.).
@M04650:207:000000000-C238N:1:1101:25159:5925 2:N:0:19
GGACTACCAGGGTTTCTAATCCTGTTTGCTCCCCACGCTTTCGAGCCTCAACGTCAGTTATCGTCCAGTAAGCCGCCTTCGCCACTGGTGTTCCTCCTAATATCTACGCATTTCACCGCTACACTAGGAATTCCACTTACCTCTCCGACACTCTAGCTTGATAGTTTTCAAAGCAGTCCCAGGGTTGAGCCCTGGGATTTCACTTCAAACTTACCATGCCGTCTACGCTCCCTTTACACCCAGTAAATCCGGATAACGCTTGCCCCCTACGTATTACCGCTGCTGCTGGCACGTCGTTAGC
+
@CCCCDGGGGGGGGGGGGGGGGGFGGGFGGGGGGGGGGGGGGGG?EGGGFGGGGGGGGGGGGGGGGGGGGGFGGGGGGGGGGGGGGGGGGGGGGGGGGGGGGGGGGGFGEFGGGGGGGGGDGFGGGG?FGGGGGFFDGGGGFF?8EG>FEGFGGGFGGGGGGGGGGGGGGGFGGGGGGGGGGGDFGGGGGGFFCD5@5D,B>CAF>FF798CEGFF9CGGFGFFFF2>5D==BFFFF?CFGFF;@+7<FFB18)>EGFFFFFG@4E>B:?B<<E72FD09(,3?8<7>FG:<((((-;<(.
@M04650:207:000000000-C238N:1:1101:25449:5926 2:N:0:19
GGACTACCGGGGTTTCTAATCCTGTTTGCTCCCCACGCTTTCGCGCTTTAGCGTCAGTATTTGTCCAGTGAGCTGGCTTCGCCATCGGCATTCCTACAAATATCTACGCATTTCACCTCTACACTTGTAATTCCGCCCACCTCTCCAATACTCTAGTCTAACAGTTTCCAACGCCATACGGCGTTTGACCCCGCAGTTTTACCTCAGACTTTTTAAACCACCTAGACGCCCTTTTCGCCCAATTAATCCGGAACACGCCTGGGGCATACGGATTAACGCGGCTGCTGGCCCCGATTTTGTC
+
CCCCCGG8CGGGGGGGGGGGGGGGGGFGGGGGGGGGGGGGGGF:FG+@FFGGGGGGGGG<<,EEFGGGECGFGCG,FGGG+FGE7EGG7+@FGGG,E@AFGGGGGGGG+CFEFGGGGCFGGGGGFFF?E,9FFG?C8E6FGGGF@D=6,@FFGFFDFFFG8FFGFGGGGGGCG7+1:;C:45>*@5*,,@DCCE8@9BF,+*,140**.0=C5*;C83*74D((/;>86)((/=*1)/BF*,():7)6:))((09(*-((,(1,*/(.5((-8E2)0*-3((((4222(/,*(((-8:5(6
@M04650:207:000000000-C238N:1:1101:6101:5940 2:N:0:19
GGACTACAAGGGTTTCTAATCCTGTTTGCTCCCCACGCTTTCGAGCCTCAGCGTCAGTTAAAGCCCAGCAGGCCGCCTTCGCCACTGGTGTTCCTCCTAATCTCTACGCATTTCACCGCTACACTAGGAATTCCGCCTGCCTCTACTTCACTCAAGAACGACAGTTTTGAACGCAGTTTATGGGTTGAGCCCATAGATTTCACATTCAACTTATCTTCCCGCCTACGCTCCCTTTACACCCAGTAATTCCGGACAACCCTTGCCACCTACTTATTACCGCGGCTGCTGGCACGTAATTAGC
+
<@@C8CF@,EFFGGGE9<DFAFGGGGCFFGGGGCFGGGG@EGGFFGGGGGGGEFEEC@EFAF9@EDEGGFE@FGGGCEGGFFGGEDEGFEGGGGGGGGG?E,,CEDDDGF7FFFFGG7>CEFBFGFG,=FFFEE,@?8D@@D=DAGGF,3>DFGGFGGGDEGE==AEFDEGCF7@6@+;CFCGGGD8DFGF@7CCGGGFADF>BFFGF?FGDEFG++2,;252>@FFE@DBDFGFFFE9F:6(;+:?EFFF(;8C;D(,3:1DBCC6(3:)))<A2+2(4((3,-338(:(<23,(,:)8>
@M04650:207:000000000-C238N:1:1101:5683:5974 2:N:0:19
GGACTACAGGGGTATCTAATCCCATTCGCTCCCCTAGCTTTCGTCTCTCAGTGTCAGTGTCGGCCCAGCAGAGTGCTTTCGCCGTTGGTGTTCTTTCCGATCTCTACGCATTTCACCGCTCCACCGGAAATTCCCTCTGCCCCTCCCGTACTCCAGCTTGGTAGTTTCCACCGCCTGTCCGGGGTTGAGCCCTGGGAATTGACGGCGGACTTAAAAAGCCACCTACAGACGCTTTACGCCCCATCATTCCGGGTAACGCTTGCATCCTCGTCATTACCCCTGCGGCTGGCACAGAGGTAGC
+
CCCCCGGGGGGGGGGGFGGGGGG9FGGGEFGGGGGGGGGGGGGFCCFGGGGEFGGGG9,6C,@6BFGGG8C@7B@FEEGGGGGG@FGGFGGGGEF<AFFEG+=FGFFGGGGDGG<FCGE68FFFGG7+@:FGGGF,@E=FF88D1++@>8+:E@D,:,,DED,=C;D;3,,63:@>CD?D+3CE@711,26;A9*A**28*1?)/)181DCF6DF7*(=*(*.(.9(/)/((,:5)818C8(-(9*--:7)-(8C0=:9<?BG)*24)-(((,CA<7:4((,(((36>(1.+(4(31+3<4
@M04650:207:000000000-C238N:1:1101:22448:6007 2:N:0:19
GGACTACACGGGTTTCTAATCCTGTTCGCTCCCCACGCTTTCGAGCCTCAGCGTCAGTTACAGACCAGAGAGCCGCCTTCGCCACTGGTGTTCCTCCATATATCTACGCATTTCACCGCTACACATGGAATTCCACTCTCCTCTTCTGCACTCAAGTCTCCCAGTTTCCAATGACCCTCCCCGGTTGAGCCGGGGGCTTTCACATCAGACTTAAGAAACCGCCTGCGCTCGCTTTACGCCCAATAAATCCGGACAACGCTTGCCACCTACGTATTACCGCGGCTGCTGGCCCGTAGTTAGC
+
CCCCCGGGGGGGGGGGGGGGGGGGGGGGGGGGGGGGGGGGGGGGGGGGGGGGGGGGGGGGGGGGGGGGGGGGGGGGGGGGGGGGGGGFGGGGGGGGGGGCGGGFGGGGGGGGGGGGGGGGGGGGGGGCFGGGGGGGAFGGGGGFGGGGGGGFGGGGGGF,@FGGGGGGGGGGGDDGGFGGGGGGGGDFCFG7CCEE:DGGGFGFFGGA@FGGFFGCF@GCBGFD142>>D>>FG:9??EGG:(2>GADGFB9BDGBG9><F?GF>FFF0:642<>9F789>>BFFFFF?=?G;(41:GA26
@M04650:207:000000000-C238N:1:1101:20740:6025 2:N:0:19
GGACTACCAGGGTATCTAATCCCGTTCGCTACCCTAGCTTTCGCACATGAGCGTCAGTCTTGTGCCAGGAAGCCGCCTTCGCCACTGGTGTTCTTCCCGATATCTACGCATTTCACCGCTACACCGGGAGTTCCACTTCCCTCTCACATACTCTCGGCTTACAGTATCAGATGACAAACAGATGGTAAGCACCTGCCTTTTACATCTGACTTATAAACCCGCATGCGTGCGCTGTACGCCCATTCATACCGGACAACGCTTGCCCCCTACGTTTTACCGCAGCTGACGACACACGTTTGGC
+
@-BCCFGGF,,BF<EEFCFGGCFCFEGG@FFG8CE8FGFFGGGDECGFC@EG>FE,8C<F@F6<EGDF@,CFC@F::FGG7CCFCF8CFFCFFDAF,FF:FGGFC9F+F@7?9FFE?FEC+F,4,>FCCC@FEFGGF@,7=A?DC9FEFF@+@;,++68B=FGGGG,E,@BFC,,27?7EGG9,,7@A4,3:@;,7;D;;79DBFCFF47:+:@D@A=<*5<(-9F-./2,0.*09:2**<(()13))+)0(-))(9((-117(*17((.(((*(-3:37(4-((.(,(/(*((((.2-(,
@M04650:207:000000000-C238N:1:1101:26329:6030 2:N:0:19
GGCTACCAGGGTTTCTAATCCTGTTCGCTACCCACGCTTTCGCGCCTCAGCGTCAGTTACAGGCCAGAGAGCCGCCTTCGCCACTGGTGTTCCTCCCGATCTCTACGCATTCCACCGCTACACCGGGAATTCCACTCTCCTCTCCTGTACTCAAGCCCGCCCGTTTCGGATGCCACCCCACGGTTGAGCCGTGGTCTTTCACATCCGACTGAACAGGCCGCCTGCGCGCGCTTTACGCCCAATAATTCCGGACAACGCTTGCCCCCTACGTATTACCGCGGCTGCTGGCACGTAGTTAGCC
+
ACCCCGG<EGGGFGGGGGGFGGGGGGGGGGGGGGGGDEGGGGGEGGCFFFGGEE:BFGGGGGFGGDF8FGGFGGGGCFGGDGGGGDE?<FFFGGCGGGEEFFFFGGFG::FDEFCG7@CDG,8FC:=@+8F;F,DA89DGGGEFGGFF,,EDDFF8DFCEC+@CFGGGEGGBDGFFGGDEEGGGGDGGGG>CCEGCCCGCGF9808CE>GG*;GGGFFGD>GF:B>>>>59>:CFAF<GEE:<BGFF>:6314BC?G9?:??C>DE9:BFF)606>F56(19>>:7::?*4/,(:?A+-).
@M04650:207:000000000-C238N:1:1101:16505:6061 2:N:0:19
GGACTACAGGGGTTTCTAATCCTGTTTGCTCCCCGAGCTTTCGAACCTCAGCGTCAGGAATGTCCCAGAAAGCCGCTTTCGCCACTGGTGTTCCTCCAAATATCTACGCATTTCACCGCTACACTTGGAATTCCACTTTCCTCTGACATCCTCCAGTCACCCAGTATCCAGACCATTCCCGAGGTTGAGCCCCGGTCTTTAAGTCCAGACTTAAGTAACCGCCTACGTTCGCTTTACGCCCAATAATTCCGGACAACGCTTGCATCCTACGTATTACCGCGGCTGCTGGCACGTAGTTTGC
+
CCCCCGGGGGGGGGGGGGGGGGGGGGGGGGGGGGFEFEGGGGGGGGGGGGGGGGGGGGGGGGGGGGGGGGGGFGGGGGGGGGGGGGGGGGGGGGGGGGFGGGGGGGGGGGGEGGGGGGGGGGGGGGGGGGGGGGGGFFGGGGGFGGFGGGGFGGGGGGGGCFGGGGGGGGGGGGGGGGGGG@CECFGGGGGGGGGGGGGGFAFFF7DFEGD7CFFDFEF>9D@9(?@AD479DGFEFFGDF64@7FFFGFFF;EG<*1(4::C?GG?3A<?7?GFFCF6B1;>0(4:B?C7?82:??G<B2
@M04650:207:000000000-C238N:1:1101:18753:6067 2:N:0:19
GGACTACCAGGGTTTCTAATCCTGTTTGCTCCCCACGCTTTCGAGCCTCAGCGTCAGTTACAGTCCAGTAAGCCGCCTTCGCCACTGGTGTTCCTCCTAATATCTACGCATTTCACCGCTACACTAGGAATTCCGCTTACCTCTCCTGCACTCAAGCGACCCAGTTTCAGATGCACCCCCCAGGTTAAGCCCGGGTATTTCACATCTGACTTAAATCGCCGCCTACGCTCCCTTTACGCCCAGTAATTCCGGACAACGCTCGCCCCCTACGTATTACCGCGGCTGCTGGCACGTAGTTAGC
+
CCCCCGGGGGGGGGGGGGGGGGGGGGGGGGGGGGGGGGGGGGGGGGGGGFGGGGGGGGGGGGGGGGGGGGGGGGGGGGGGGGGGGGGGGGGGGGFGGGGGGGGGGGGGGGGGGGGGGGGGGGGGGGGFFGGGGGGGGGGGGGGFGFGGGGGFGFGGGGEGGGGGGGGGGGFGGGGGGDEGGGGGGGGGGGGGGGGGGGGGGFGFFGGFFGGGCGDGFFGGFGFFFF@B;D>F8GFFFFGGGFFFGCABGFF0:BGFG>948>DFGGFFBFFBFG?BGF:>F9>0(8:B7C<G??0:<C<<>
@M04650:207:000000000-C238N:1:1101:12960:6067 2:N:0:19
GGACTACAGGGGTTTCTAATCCTGTTTGCTCCCCACGCTTTCGCACCTGAGCGTCAGTCTTTGTCCAGGGGGCCGCCTTCGCCACCGGTATTCCTCCAGATCTCTACGCATTTCACCGCTACACCTGGAATTCTACCCCCCTCTACAAGACTCTAGCCTGCCAGTTTCAAATGCAGTTCCCAAGTTAAGCTCGGGGATTTCACATCTAACTTAACAGACCGCCTGCGTGCGGTTTACGCCCAGTAATTCCGATTACCGCTTGCACCCTCCGTATTACCGCGGCTGCTGGCACGGAGTTAGC
+
CCCCCFGCFGGGGFGGGGGGGGGFFGGGGGGGGGFGGGGGGGGGGDGGGGGGGGGGGFGFG9FFGGGGGGGFGGFGCCGGGGGGGGGGGGGGGGGGGGGGCE9AFFGGGGE:FGGGGGGCCFFGGGGGFGGGGGDF8,=FCDGFGGGGGE@CFEFGCEC@8FFC:EFGAFGGGCGGGGCC9F?,FCFCCF;FEEE=)*?CGFGB84@>CG7:;C>GF1@3:D6?DF@>(*((-:5:7(*8C?:::FB>C=F0:EG)*4(3::32CF0(4:>B(A:<G>8>4;023?))(*(0,4(3<*)6.
@M04650:207:000000000-C238N:1:1101:7797:6078 2:N:0:19
GGACACTGGGGTTTCTAATCCTGTTTGCTCCCCACGCTTTCGCGCCTCAGCGTCAGAACCGGACCAGTAAGCCGCCTTCGCCACTGGTGTTCTTGCGAAGATCTACGAATTTCACCTCTACACTCGCAGTTCCACTTACCTCTTCCGGTCTCTAGCCATACAGTCTCGAAGGCAATTCTGTGGTTGAGCCACAGGCTTTCACCCCCGACTAATACGGCCGCCTACGCGCCCTTTACTCCCAGTGATTCCGAGCCACGCTAGCCCCCTTCGTAGTACCCTGTCTGCTGTCACGCATTTAGCC
+
CCCCCGF9DFGCFGEC<EFFFEECFEFGGCFGGGDGGG7FGCF::FG7FFFGGGGGGGFGGGGGEGGGGGFEGGGGG7?F7CGGFGGA<F@EFCAFGGE+@AEFGFGGDGEFFGGGCGF?;5@5,+:>BFEFFFFG8>=D;=FDC=CEFEDFFGFGGC=9DF,@,8A6BCEEFD,@EC7DEFCEGC:<FCF,;1,=F4:,+=9FBDGFFG)*1;+>)659(9138):@;7;F<C461)ACC)547><A>4)40)9()21?(:517E01:6B?(2))3*),))6<>B:))+):(4((.<4.)
@M04650:207:000000000-C238N:1:1101:25058:6079 2:N:0:19
GGACTACACGGGTATCTAATCCTGTTTGATACCCACGCTTTCGCACCTCAGCGTCAGTGTTGTGCCAAATAGTCGCCTTCGCCACTGATGTTCCTCCGGATCTCTACGGATTTCACCCCTACACCCGGAATTCCACTATCCTCTCACAAACTCAAGCAAAGCAGTATCAAAGGCAGTTCCACGGTTGAGCCGTGGGATTTCACTCCTGACTTACTAAGCCGCCTACGCGCGCTTTACGCCCAGTGATTCCGGTTAACGCTTGCACCCTCCGTATTACCGCGGCTGCTGGCACGGAGTTAAC
+
CCCCCGGDGGGGGGGGGGGGGGGGGGGGDFEGGGGGGGGGGGGGEGGGGGGGGGGGGGFD<@E6FGG,6:CFEFEDGGGGGGGGGGGEGGGGGGGGGCFGGGGGGGGGCCGGGGGG,=CFGGGG,@CFFDGGGF9FFEAFGGG?F9;=,DFFGDFGC8,@3=AEFFGGFF=@=FGGGG::7@EGGC8DCGG>;@8>CGFC+9E+;?DFCGGFEGGGF:FC@DF?F)(?>G39B5A9A;CCGFFB679>CF:(-.><>?9<:<F?GGB((2;4(88<FD(90006>FF22*(<2(40-*)).
@M04650:207:000000000-C238N:1:1101:5904:6103 2:N:0:19
GGACTACACGGGTTTCTAATCCTGTTTGCTCCCCACGCTTTCGCACCTGAGCGTCAGTCTTTGTCCAGGGGGCCGCCTTCGCCACCGGTATTCCTCCAGATCTCTACGCATTTCACCGCTACACCTGGAATTCTACCCCCCTCTACAAGACTCTAGCCTGCCAGTTTCAAATGCAGTTCCCAAGTTAAGCTCGGGGATTTCACATCTGACTTAACAGACCGCCTGCGTGCGCTTTACGCCCAGTAATTCCGATTAACGCTTGCACCCTCCGTATTACCGCGGCTGCTGGCACGTCGTTATC
+
CCCCC<FGGGGGGGGGGGGGGGGGGGGGGGGGGGGGGGDGGGGGGGGGFGGGGGGGGGGGGFGGGGGGGGGGGGGGGGGGGGGGGGFFGGGGGGGGGGGFGGGGGGGGGGGGGGGGGGGGGGGGGGFFFF<FGGGGGG6FEDGFFDEF@C8?FG,,@C9>DDCEECEFGGGGGFGGGFFGGFGGGGGGGGFGGCCEDCEGGFGFFG++9CGGCFGGFFG<9DBFFF>53D>1;DFF?6E?E(3:FG>AGFFBB@DAC113:BF2FFB::8(:BE?AGF((-3>>3:?2(*(38(((,12(6
@M04650:207:000000000-C238N:1:1101:24019:6117 2:N:0:19
GGACTACTGGGGTTTCTAATCCTGTTTGCTACCCACGCTTTCGCATCTGAGCGTCAGTCATCGTCCAGAAAGTCGCTTTCGCCACCGGTGTTCCTCCCAATATCTACGAATTCCACCTCTACACTGGGAATTCCACTTTCCTCTCCGAGACTCAAGCCAGGCAGTTTCAAATGCACTTCCGGGGTTAAGCCCCGGGCTTTCACATCTGACATACCCAACCGCCTACATGCGCTTTACACCCACTGATTCCGAATACAGCTTGGACCCTCCGTATTACCGCGGCTTCTGGCACGGAGGTAGC
+
CCCCCGGGGGGGGGGGGGGGGGGGGGGGGGGGGGGGGGGGFFGGGEGGGCFGGGGGGFGGFGGGGGGGG?FGGGGGEFGGGGGGGGGGGGGGGGGGGGGGGGGGGGGGGGGGFCGGGGGGGGGGGGGGGGGGGGFGCGGGCGGFGGG+>CEBGG@FGGE8DFCGFFFGGGGFGGGGGGGGGGDGGGGGGGGGEGGGGDFGGFGFFGCA4C=+8FGGF9=DFDB?(;;+);4?9E>;FFGGCD(6DGB9:@?:177)*-58),/)9C:(8:94:C:<EC:02991-(692+(34694(83<2
@M04650:207:000000000-C238N:1:1101:26060:6125 2:N:0:19
GGACTACACGGGTTTCTAAGCCTGTTTGCTCCCCACGCTTTCGCTTCTCAGCGTCAGGAAATGTCCAGAGAACCGCCTTCGCCACTGGTGTTCTTCCCGATATCTGCGCATTCCACCGCTCCACCGAGAGTTCCATTCTCCCCTACATTCCTCAAGTCAACCCGTATCGAAAGCAAGCCCAGGGTTCAGCCCTGGAATTTCACTACCGCCTTGATCAACCGCCTACACGCCCTTTACGCCCACTAATTCCGGACACCGCTCGCACCCTACTTATCACCGCGTCTGCTGGCACGTGGTTCGC
+
CCCCCGGGGGGGGGGGGGG<FGGFGGGGGGGGGGGGGGGGGGGCGCGGGGGGGGGGCGF,,@FFGGGGGFGGGGGGGGGGGGGGGGGGGGGGGFGGGGGDGGEGGCFGGDGGGGGGGGGGGGGGFG7>FEGGGFGFGGFGGGGFGG?DGGGFG9>FBE9DEFDGG8DG:E,+?F6,@7CE5@5*F:,@AED*,=@,0;CGGACFF8085C*8>7:1+)<D>G6/3;@4;D0312A;A0EG>?04>66<C6?;0>D:C69>BBG9DGFFB:2))06)@C6;6(3:(<DF7=4FB:((-A)-4
@M04650:207:000000000-C238N:1:1101:20058:6132 2:N:0:19
GGACTACCAGGGTATCTAATCCTGTTTGCTACCCACGCTTTCGCATCTGAGCGTCAGTCATCGTCCAGAAAGTCGCTTTCGCCACCGGTGTTCCTCCCAATATCTACGAATTCCACCTCTACACTGGGAATTCCACTTTCCTCTCCGAGACTCAAGCCAGGCAGTTTCAAATGCACTTCCGGGGTTAAGCCCCGGGCTTTCACATCTGACATACCCAACCGCCTACATTCGCTTTACACCCAATGATTCCGAATAACGCTTGGACCCCCCGTATTACCGCGGCTGCTGGCACGGAGTTATC
+
CCCCCGGGGGDEFGGGGGGGGGGGGGGGGG<FGGGGGGGGGEGGDEFGGCGGGGGGGGGGGGGGGGEFEGFFGGGGGGGGGGGGG<FGGGGGGGGGEFDFGDGGDDGGGGGFFFGGGGGGFGEFGGGF,?FGDEFGGGFGGGGBFGGGG>CFGFGGGGGD6FGGGDFGGGDGDDFGGGFGGDGGGGGGECFFEGG5DGGGG6D6+;FFAFDGBFCF49EDBDFFFF1C)1/2(=F3C59:F;<8<C57DA)8:D*6FFFFB:/3DGB:>FFF0;:2CF6>;(403373(1(<23943C)).
@M04650:207:000000000-C238N:1:1101:5454:6195 2:N:0:19
GGACTACTCGGGTTTCTAATCCTGTTCGCTCCCCACGCTTTCGAGCCTCAGCGTCAGTTACAGACCAGAGAGCCGCCTTCGCCACTGGTGTTCCTCCATATATCTACGCATTTCACCGCTACACATGGAATTCCACTCTCCTCTTCTGCACTCAAGTCTCCCAGTTTCCAATGACCCTCCCCGGTTTAGCCGGGGGCTTTCACATCAGACTTAAGAAACCGCCTGCGCTCGCTTTACGCCCAATACATCCGGACAACGCTTGCCCCCTACGTATTACCGCGTCTGCTTGCACGTAGTTAGC
+
CCCCCGGGGGGGFGFFGCFGGGF<EFGGGEGGGGGGGGEEGG@DEEGGG8CD:FGECC,FFGFGGGGGGFCEGGGGEEGGGGGFGG<EF?FFGGGGG8?<E9>EFGGFE7FFGFCGGGGDEGGG9,CCEFGGGG,A;DCAEGGBFDDGG8DFGD89CD=EFGCGGGGGGDD;8DDGFCFGDGGGGG+@CFGG**@5C4<CC8B8>FC=BG*:9+;:+(02,C6@1FFF6C(46F@BF08CGB0<F*8AFF>>0)5<G9B?<0<(0291:?F<)3,)<744(-,4446)5=4A242:B94<>
@M04650:207:000000000-C238N:1:1101:12942:6202 2:N:0:19
GGACTACACGGGTTTCTAATCCTGTTTGCTCCCCACGCTTTCGCGCTTTAGCGTCAGTATTTGTCCAGTGAGCTGGCTTCCCCATCGGCATTCCTACAAATATCTACGAATTTCACCTCTACACTTGTAGTTCCGCCCACCTCTCCAATACTCTAGTCTAACAGTTTCCAACGCAATACGGAGTTGAGCCCCGCAGTTTAACATCAGACTTTTTAAACCACCTAGACGCGCTTTACGCCCAATAAATCCGGATAACGCTCGGGGCATACGTATTACCGCGGCTGCTGGCACGTATTTAGCC
+
CCCCCGGGGGGGGGGGGGGGGGGGGGGGGGGGGGGGGGGGGGGGGGEGGGGGGGGGGGGGGGGGGGGGGGGGGGGGGGGGGGGGGGGGGGGGGGGGGGGGGGGGGGGGGEGGGGGGGGGGGGGGGGGFGGGGGGGGGGGGGGGFGGGGGGGFGGGGGGGGGGGGGGGGGGGGGGGDGGGGDFGGGGGFGGGGCEEGGGGGGFFFFGGFFGGFEGGGFFCFFGFF=FBD=DFFFFFF>@GGGF;EGGFFGFF6:EGFDF:<FFGFGGF>DF<>AFAD+*((2;>FFFF?F*454?A:A+:>>
@M04650:207:000000000-C238N:1:1101:25274:6219 2:N:0:19
GGACTACAGGGGTTTCTAATCCTGTTTGCTCCCCACGCTTTCGTGCATGAGCGTCAGTGCAGGCCCAGGGGGCTGCCTTCGCCATCGGTGTTCCTTTGCATATCTACGCATTTCACTGCTACACGCAAAATTCCACCCCCCTCTGCCACACTCAAGCCTTGCAGTCACCAATGCAGTTCCCAGGTTAAGCCCGGGGATTTCACATCGGTCTTACAAAACCGCCTTCGCACGCTTTACGCCCAGTAATTACGTATAAAGATCGCACCCTACGTATTACCTCGTCTGCTGGCACGTATTTAGC
+
CCCCCGGGGGGGGGGGGGGGGGGGGGGGGGGGGGGGGGGGGGGGGGGGFFGGGGGGFGGGFEF+@FGGGGDFGGGGGFFG7F?FGGC7B:??EFGGG<F9EF,EFFGGGGGGGGFGGGGBFEGGCFC+F8FGGGCF8CGEGGGFECCFGCEF?,DFGGGG8EC6@C7EEF8CFCA<EDGGGGCFEGFCFGG79EED/*6<>BEAFG7?=GGGFGGCA0FD(/21(;(5?GFF0EFFF(A5C:(5::4-*9),)026*-)))4C(/::1112(494)<::<:((((5404E09,41)5:9>F
@M04650:207:000000000-C238N:1:1101:24108:6290 2:N:0:19
GGACTACTGGGGTATCTAATCCCGTTCGCTACCCTAGCTTTCGCACATGAGCGTCAGTCTTGTGCCAGGAAGCCGCCTTCGCCACTGGTGTTCTTCCCGATATCTACGCATTTCACCGCTACACCGGGAGTTCCACTTCCCTCTCACATACTCTAAGCACACAGTATCAGATGACAAACAGATGGTAAGCACCTGCCTTTTACATCTGACTTATATGCCCGCCTGCGTGCGCTTTACGCCCAGTAATTCCGGACAACGCTTGCCCCCTACGTATTACCGCGGCTGCTGGCACGTCGTTAGC
+
CCCCCGFGGGDFFGFGGGGFGFGFGGCFGGCFGFACFEFGGGGGGGGGGFFCF:F,BF99EDFCFGGGGD,EFGG7BFGGGDFGGFEGFFFEGGGFEGGGGGEGAEFDGDG:AFFEC+@DBCDFF7FCEEGFFF;?87,?DDDFGEF8<=FFCDE,3DFFGGGGG;<EFCFE:C;FE9F6C<>@FF93<C=9FGGGCCF?FCGFAF8FFGFCEFCDFF?<=)85>F@;9DB@>D5>C@EGC<(67C6?++;,,)9<F>9B?:<:<E>;66::7<:>C*8(4,-41470:G1A?4-6-?((-
@M04650:207:000000000-C238N:1:1101:19736:6343 2:N:0:19
GGACTACCGGGGTTTCTAATCCTGTTTGCTCCCCACGCTTTCGCACCTGAGCGTCAGTCTTTGTCCAGGGGGCCGCCTTCGCCACCGGTATTCCTCCAGATCTCTACGCATTTCACCGCTACACCTGGAATTCTACCCCCCTCTACAAGACTCTAGCCTGCCAGTTTCAAATGCAGTTCCCAAGTTAAGCTCGGGGATTTCACATCTGACTTAACAGACCGCCTGCGTGCGCTTTACGCCCAGTAATTCCGATTAACGCTTGCACCCTCCGTATTACCGCGGCTGCTGGCACGGAGTTAGC
+
CCCCCFGGGGGGGGGGGGGGGGGGGGGGGGGGGGGGGGGGGGGGGGGGG?FGGGGGGGGGGGGGGGGGGGGGGGGGGGGGGGGGGGGGGGGGGGGGGGGGGGGGGGGGGFGGFGGGGGGGGGGGGGGGGGGGGFGGGCFGGGGFFGGF<EGFGF9CEGGGGGFGGGGGGGGGGGGGGGGGGGGGGGG:CFCFGGGG5DFFGFGFFGGFFGGG9FGGFFGG;GB@?FF@BG>FBGFFFFDGC?<BGG>FGFF:FFGBGFFFFFGFGF?FFFFF<GF2CG:BFBFF0?0.4C:GB00((;42:
@M04650:207:000000000-C238N:1:1101:7420:6347 2:N:0:19
GGACTACTAGGGTATCTAATCCTGTTCGCTCCCCATGCTTTCGCTCCTCAGCGTCAGTTGCGGCCCAGAGACCTGCCTTCGCCATCGGTGTTCCTCCTGATATCTGCGCATTCCACCGCTACACCAGGAATTCCAGTCTCCCCTACCGCACTCTAGTCTGCCCGTACCCACTGCAGGCCCGAGGTTGAGCCTCGAGTTTTCACAGCAGACGCGACAAACCGCCTACGAACTCTTTACGCCCAATGAATCCGGACAACACTCGCATCCTACGTCTTACCTCGGCTGCTGGCACGTAGTTAGC
+
CCCCCGGGGGGGGGGGGGGGGGGGGGGGGGGGGGGGEGGGGGGGGGGGGGGGGGGEEGGFFGGGGGGGGGGGGGFDGGGGGGGGGGGGGGGGGGGGGGGGGGGGGGGGGGGGGGGGGGGGDGGGGG?EGGDGGGGGFGCGGGGFGGGGGGGFGFFGGGGGDDDCG7EEG9E8DGGGGGGGGGECF@FGGGG,;;:CCDFFG6EFFGG):CDC9:D)8=GGBGF;;@<5:G8<>E=>FBGGG08?CF4AGFF06:3:9(48??GF3::34><4:E?<GG2<<?BFF<7)(A0E0,214+.::
@M04650:207:000000000-C238N:1:1101:10963:6373 2:N:0:19
GGACTACCGGGGTATCTAATCCTGTTTGCTACCCACGCTTTCGTGCTTCAGCGTCAGTTAAAGCCCAGTAGGTCGCCTTCGCCACTGGTGTTCCTCCCGATCTCTACGCATTCCACCGCTACACCGGGAATTCCACCTACCTCTACTTCACTCAAGCTATACAGTTTCAAGAGCAGTTTATGTGTTAAGCCCATAGATTTCACTCCTGACTTGCATAGCCGCCTACGCACCCTTTACACCCAGTAAATCCGGACAACGCTTGCTCCCTCCGTATTACCGCGGCTGCTGGCACGTAGTTAGC
+
CCCCCGGGGGGGGGGGGG<FGGGGGGGGGGGGGGGGGGGGGGGGDGGFFEGGEFGGGGGGGGGGCFGGGGGGGGGGGGGGGGGGGGGGGGGGGGGGGE>FEGGGGGGGGDGGGDFFGGGGGGGFGEGGGCGGGFGGGGGGGGGFDFFFGGGFGG@DGGGGGGGGGGGGG9FF6B?;FDGGGFE9FFGGFCFGFGGGGGGGGFGFFGGFCGD9<DCC>:FGBGB2@FD49D9DFGAEF<EFG?FFFGCFGFF9(5C(53>:1:FFGGB:(4;6(;3<FG:9BF>>BF?BFDFG:4??FF2).
@M04650:207:000000000-C238N:1:1101:4361:6385 2:N:0:19
GGACTACCGGGGTTTCTAATCCTGTTTGCTCCCCACGCTTTCGCGTTTCAGCGTCAGTCACTGTCCAGAAGGCCGCCTTCGCCACCGGTGTTCCGCTTGATATCTACGAATTTCACCTCTACACCAAGCATTCCGCCTTCCTCTCCAGAACTCTAGCGCAGCAGTTTCGAATGCTCTTCCACGGTTGAGCCGTGGGCTTTCACGCCCGACTTGCTACGCCGCCTACACGCGCTTTACACCCAGTAATTCCGAACAACGTTTGCACCCTCTGTCTTACCGCGGCTGCTGGCACAGCGTTAAC
+
CCCCCGGG@FGEGGGGGGGGGGGGGGGGGGGGGGGGGGGGGG7FECFFFFEGGGGGGGFEFGGGGGGGEFCFCGFEGGGFAFGGGFGGGGFGG9EGEE7FA,EEG9CDF8FGCFE9FEFGGF9FFFF,8FFFGFC@@EGGGCADCDA,8,@=EDA,>EG6:FCF=@DE+@,6;F:,<FFFGG*:5FEG,;DEG5*CFGGGFFGAA9?B6CDC@7:;C2E56DFF(74@(1,13C>4=)3CC0,(2046C@F:1>G?F>:?<:F29EB?B:24)269CC0166((-47?(:(+,4(32C((.
@M04650:207:000000000-C238N:1:1101:24528:6407 2:N:0:19
GGACTACCGGGGTTTCTAATCCTGTTTGCTCCCCACGCTTTCGCGCCTCAGCGTCAGAACCGGACCAGTAAGCCGCCTTCGCCACTGGTGTTCTTGCGAATATCTACGAATTTCACCTCTACACTCGCAGTTCCACTTACCTCTTCCGGTCTCTAGCCATACAGTATCGAAGGCAATTCTGTGGTTGAGCCACAGGCTTTCACCCCCGACTTATACGGCCGCCTACGCGCCCTTTACGCCCAGTGATTCCGAGCAACGCTAGCCCCCTTCGTATTACCGCGGCTGCTGGCCCGACGTTAGC
+
CCCCCGGGGGGGGGGGGCDFFDFGFGGGCFFGGGGGGG@FFGEEGGGGGGGGGGG@FFEFGCGDGGGGAFGF?FEGGGGGGGGEECGGGGGGEFGFGE7FGGGF9EFE:FGFBFFFGFGGGGGGAEAE>=FAAFFGG9FGDDGF8DAE+@=@C9EAEF:D6<97E;7;8*@CDCECCCFGFGFEFGGEFDF?EF,ACCFFGFDFFGGFBGG5;FG7)68C1C0;??:BBGBB6F4)*(2:CBF77;.):F<00:)(76>B:3*.>=(4.1:?(A0:@7?6>0>B9(48(*(23((,,2((.
@M04650:207:000000000-C238N:1:1101:17112:6407 2:N:0:19
GGACTACCAGGGTTTCTAATCCTGTTCGCTCCCCTAGCTTTCGCGCCTCAGCGTCAGTTGCAGTCCAGAAAGCCGCCTTCGCCACTGGTGTTCCTCCTAATATCTACGCATTTCACCGCTACACTAGGAATTCCACTTTCCTCTCCTGCCCTCAAGAAATACAGTTTCCATTCCATCACAGGTTTGAGCCCTGAACTTTAAAAACAGACTTGTATTCCCGCCTACGCGCCCTTTACGCCCAATGATTCCGTACAACGCTCGCCCCCTACGTATTACCGCGCCTGCTGGCACGTAGTTATCC
+
CCCCCGGGGGGGGGFGGGGGGGGGGGGGGGGGGGGGGGGGGGGGGGCFGGGGGGGGGGGGGGGGGGGGGGGGGGGGGGGGGGGGGGGGGFGGGGGGGGGGGGGGGGGGGEGGFGGGGGGGDEGGGCGGGGGGCFGGGGGGGGGFGGGGCFGFGGGFG8,EFC9EFGGGFFFCFGDG,A,=,D,9F=>DFGGGFG6EFGGF7@FA5;C*0;B*:EDFFEFC9C@=:>A/88@B2668)1:**,,6CF?CFF228>74)33<>0C87:1(2,(,6<9.31-4(1846>>7(*,*44(4<+)65
@M04650:207:000000000-C238N:1:1101:22006:6415 2:N:0:19
GGACTACCGGGGTTTCTAATCCTGTTTGATCCCCACGCTTTCGTGCCTCAGCGTCAGTTCCAGCTTAGCCAGCTGCCTTCGCAATCGGCCTTCTGTGCAATATCTATGCATTTCACCGCTACACTGCACATTCCGCCAGCTTCATCTGTACTCAAGCTCCACAGTATCAACGGCGCTGCTAGGGTTGAGCCCCAGCCTTTCACCGCTGACTTATAAAGCCGCCTACGCACCCTTTAAACCCAATGAATCCGGATAACGCTCGGATCCTCCGTATTACCGCGGCTGCTGGCCCGGAGTTAGC
+
CCCCCGGGGGGGGGGGGGGGGGGGGGGGGGGGGGGGGGGGGGGGGGGGGGGGGGGGGGGGGGGGGGGFGG9FFGGGGGGGGGGGGGGFEGGGGGGGEGFGGAFGGGGGGGGGGGGGGGGGGGFGFGGDGGGGGGGGGEGGGGGFGGGGGGGFG;EFGGGG8FGGGGGGFFGEGGGGGDGDFGFFGGCGFGGGGGCFGGGFGFFFDGGD@FGD4D+=CCFGFGFF?F;D<G6?FC).8>FGG611DF24:?:9(./)9:><FF149EFDFFF6<6:AGF?>BBBFB:>0:E1F>991:G)4<
@M04650:207:000000000-C238N:1:1101:8773:6436 2:N:0:19
GGACTACACGGGTTTCTAATCCTGTTTGCTCCCCACGCTTTCGCACCTGAGCGTCAGTCTTCGTCCAGGGGGCCGCCTTCGCCACCGGTATTCCTCCAGATCTCTACGCATTTCACCGCTACACCTGGAATTCTACCCCCCTCTACGAGACTCTAGCTTGCCAGTTTCAAATGCAGTTCCCAGGTTGAGCCCGGGGATTTCACATCTGACTTAACAAACCGCCTGCGTGCGCTTTACGCCCAGTAATTCCGATTAACGCTTGCACCCTCCGTATTACCGCGTCTGCTGGCACGGAGTTAGC
+
CCCCCGGFGGGGGGGGGGGGGGGGGGGGGGGGGGGGGGGGGGGGGGGGCFGGGGGGGGGGGGGGGGGGGGGGGGGGGGGGGGGGGGGGGGGGGGGGGCFFGGGGGGGGGGGEGGGGGGGGGGGCG8F8FGGGGGGGGGGGGGGFGG?73@G5DCCFGGGFGGGGGGGGGFCC<FGGGGGGGFGGGGGGFGGGGGGGGGGGGFGAFFGFFFDGF+CG==GG@DFF(7;E0C900EF<F?GGGBFFG=>AGFF:?DC<G?FF??GFGGFFFFBF:@:)<>609(-43<B007(3:031:FDF<
@M04650:207:000000000-C238N:1:1101:4496:6536 2:N:0:19
GGACTACAGGGGTATCTAATCCTGTTTGCTCCCCACGCTTTCGCGCCTCAGCGTCAGAACCGGACCAGTAAGCCGCCTTCGCCACTGGTGTTCTTGCGAATATCTACGAATTTCACCTCTACACTCGCAGTTCCACTTACCTCTTCCGGTCTCTAGCCATACAGTATCGAAGGCAATTCTTTGGTTGAGCCACAGGCTTTCACCCCCGACTTATACGGCCGCCTACGCGCCCTTTACGCCCCGTGATTCCGAGCAACGCTAGCCCCCTTCGTATTACCTCTGCTGCTGGCACGACGTTCGC
+
@CCCCGGFGEFDCFGGGGDDGG9DE9EFGGGCGGGGGGFEFGFDGGGGGGFGEFG@GGGFGEDFGGCEDFCFF<@@FGGGGCGGEFGGCFGGG9=9EE>7@=94,,C+?:A+ECFFEF?FDFFGGDCC@FGFFG,AFGGGGFGFFGGGFGD*3,3,>=3EEG?,,@<C686+3B@@,*@@,3@D:<CFCCD,CFCFDDGD?=C9>D4?@DDD=C>CFFGG6<>@DF;E6DFFF66<B0CEE(76D384>B6-453(*-71(20(*/7911?::E>9CC)-.5,58)))(:1?6((--;(,4
@M04650:207:000000000-C238N:1:1101:22135:6536 2:N:0:19
GGACTACAGGGGTATCTAATCCTGTTTGCTCCCCACGCTTTCGAGCCTCAGTGTCAGTTACAGGCCAGAGAGCCGCTTTCGCCACCGGTGTTCCTCCATATATCTACGCATTTCACCGCTACACATGGAATTCCACTCTCCTCTCCTGCACTCAAGTCTACCAGTTTCCAATGCATACAATGGTTGAGCCACTGCCTTTTACACCAGACTTAATAAACCACCTGCGCTCGCTTTCCGCCCAATAAATCCGGACAACGCTCGGGACCTACGTATTACCGCCGCTGCTGGCACGTAGTTAGCC
+
<CCCCGGGFFGGGGGGGGGFGGGGGGGGGGGFGD@FFGGGGGGGGGGGGFFGGGGGGGGGGG9FFGGDFGC7FGGGGGGGCGGGGGGCCGGGADGGGGGGGGGGGGGGGGGGGFGGGGGCEFFFE@FFGGGGGG;F8FGEGGCFFGGGGGGF??FGGFGDFFGGGDGGGGGGGCFGGGGGGGGEFGGGFF7CFFGCFCGFG?CFFFF5=C?+:F>FFFFG2?BEF>9:<DFDB=+8?@CGGD(.>FFFG3>(4>GD33/;>;G9GGF<:?F2:84:<D((,(,,(4:(4:42,238AAA>5
@M04650:207:000000000-C238N:1:1101:17932:6586 2:N:0:19
GGACTACAAGGGTTTCTAATCCTGTTTGCTCCCCACACTTTCGAGCCTCAGCGTCAGTTAATGTCCAGCAGGCCGCCTTCGCCACTGGTGTTCCTCCCGATATCTACGCATTCCACCGCTACACCGGGAATTCCGCCTGCCTCTCCATCACTCAAGAACGCCAGTTTTGAACGCACGCTATGGGTTGAGCCCATAGATTTCACGTCCAACTTGGCATCCCGCCTGCGCTCCCTTTACACCCAGTAATTCCGGACAACGCTTGCCACCTACGTTTTACCGCGGCTGCTGGCCCTGAGTTCGC
+
CCCCCFGGFGGGGGGGGGGGGGGGGGGGGGGGGGGGGGGGGGGGGGGGGGGGGGGGGGGGFFGGGGGFEGGGGGGGGGGGGGGGGGGAFFFEGGGGGGGGGCGGGGGGGGGGGGGGGDGGGGGGGGDEGGFGGGGGGEGGGGGFGGGGGGGFGGF8FFGGGGGGGGGFCEFGFGGGGGG5EGGGGGGGGGGC>:DGCFGGGFGF49CBEDFFEGGGFFGC;DFFFFF>BGFF@F)7@AGGDB(5:C<):9;(457(/763::GFC?3233<8(;?4A7(,7(492())(:(/4,((.0)49
@M04650:207:000000000-C238N:1:1101:12627:6595 2:N:0:19
GGACTACCCGGGTTTCTAATCCTGTTTGCTCCCCACGCTTTCGTGCATGAGCGTCAGTGCAGGCCCAGGGGGCTGCCTTCGCCATCGGTGTTCCTTTGCATATCTACGCATTTCACTGCTACACGCAAAATTCCACCCCCCTCTGCCACACTCAAGCCTTGCAGTCACCAATGCAGTTCCCAGGTTAAGCCCGGGGATTTCACATCGGTCTTACAAAACCGCCTGCGCACGCTTTACGCCCAGTAATTCCGATTAACGCTCGCACCCTACGTATTACCTCGGCTGCTGCCACGTAGTTAGC
+
CCCCCGGGGGGGGGGGGGGGGGGGGGGGGGGGGGGGGGGGGGGGGGGGGGGGGGGGGGGGGGGGGGGGGGGGGGGGGGGGFGGGGGGGFGGGGGGGGGGGGGGGGGGGGGGGDFGGGFGFGGFGGGGDGGGGGGGGGGGGGGGFGGGGGGGFGGGGGGGGGGGGGGGGGGGGGGGGGGGGGDGGGGGGGGGGGEDG<CCGGAFFFGGEFGGGED+@F1CGFGFF?A9:>D>F<DFFB?GGG:?7FC44F?90:)>AF?FF:930CC?FBBF?<GB<@744(-:?>?:?)22E>?13<G4)6
@M04650:207:000000000-C238N:1:1101:13956:6644 2:N:0:19
GGACTACTAGGGTTTCTAATCCTGTTTGCTACCCATACTTTCGAGCCTCAGCGTCAGTTGATGCCCAGTAGGCCGCCTTCGCCACTGGTGTTCCTCCCGATATCTACGCATTCCACCGCTACACCGGGAATTCCGCCTACCTCTACATCACTCAAGAACAGTAGTTTTGAACGCAGTCTATGGGTTGAGCCCATAGTTTTCACATTCAACTTACCATTCCGCCTGCGCCCCCTTTACACCCAGTAATTCCGGACAACGCTTGCCACCTACGGTTTACCGCGGCTGCTGGCACGTAGTTAGC
+
CCCCCGGGGGGGGGGGGGGGGGGGGGGGGGGGGGGGGGGGGGGGGGGGGGGGGGGGGGGGEFGGGGGGGGAFFGGGGGGGGGGGGGGGGGGGGGGGGGGGGGGGGGGGGGGGGGGGFGGGGGGGGGGDGDGGGGGGGGEGGGGFGGGGGGGFGGG?EGG8FFEFFFGGGGGGGGGGGGGFGCFC<FGECGGGCFDC<+@FGFFFFGGFFGGG@GGGFFGGFGFFDA5A()619FACFEFGF(=@C>)9C6A(;DD?C09?FFG?FG:88?014CB:FGB099>79???FC(<::((4+)).
@M04650:207:000000000-C238N:1:1101:17397:6672 2:N:0:19
GGACTACAAGGGTATCTAATCCTGTTTGCTCCCCACGCTTTCGCACCTGAGCGTCAGTCTTTGTCCAGGGGGCCGCCTTCGCCACCGGTATTCCTCCAGATCTCTACGCATTTCACCGCTACACCTGGAATTCTACCCCCCTCTACAAGACTCTAGCCTGCCAGTTTCAAATGCAGTTCCCAAGTTAAGCTCGGGGATTTCACATCTAACTTAACAGACCGCCTGCGTGCGCTTTACGCCCAGTAATTCCGATTAACGCTTGCCCCCTCCGTATTACCGCGGCTGCTGGCACGGAGTTAGC
+
CCCCCGGGGGGGGGGGGGGGGGGGGGGGGGGGGGGGGGGGGGGGGGGGGFGGGGGGGGGGGGGGGGGGGGGGGGGGGGGGGGGGGGGGGEGFGGGGGGGGGGGGGGGGGGGGGGGGGGGCEGGGCGGGGGGGGGGGGGDGGGGFGGGGDCGFGFGGGGGGGGFGEGGGGGGGGCCCFGGGGGGGGGGGFF;FGEGDDDGGGFGFCGGAECG73C>7A;FGFGB73F>FFGBFFGFFF0AEGF((:?9<G*<?B>G)749?FB3(9F1(44;?6CBFG72;FBF9>BFFFD(<4>(-,;<66
@M04650:207:000000000-C238N:1:1101:4513:6675 2:N:0:19
GGACTACAAGGGTATCTAATCCCGTTCGCTACCCTAGCTTCTCACATGAGCGTCCGTCTTCTGCCAGGAAGCCGCCTTCGCCCCTGGTGTTCTTCCCGATATCTACGCATTTCACCGCTCCACCCGGAATTTCACTTCACCCACCCATACTCTCGGCTTACAGTATCAGATGACAAACAGATGGTAAGCACCTGCCTTTTACATCTGCCTTCTAAACACGCCTGAGTGCGCTTTGCGACCCGTAATTCCGCGCAACGCTTGGCCCCTCCGTATTCCGCCGGCTGCTGGCCCCTATGTGTCC
+
CCCCCEE,CFEGGGEFGGGGG<FCG@CFGG,CF,C,,BFA,,;,9@69A6C@@:+@E,CC,,CCF@8F,6,B@:@:FFE48@,@,=<C6BFF?9;<BCG7+@9,,9+>FC+99C<F:+4+B<E@++@4+:E,A,>9@9:C36+*+@E,,1,?,,8=73>>8,4@:@CDF9,8+>D,,:,,,7@@F@,,,,75,14;;+DFDF9:BC7+:2+31+++1.=*/*05()99*)3(/**.)(1C*(((2*9?F:)(()14C>(,((*)1??0:(4(,<6)+*((-60((80.(/-*(,)).+--.
@M04650:207:000000000-C238N:1:1101:27115:6688 2:N:0:19
GGACTACTAGGGTTTCTAATCCTGTTCGCTCCCCATGCTTTCGCTCCTCAGCGTCAGTAACAGCCCAGAGTCCCGCCTTCGCCACCGGTGTTCTTCCTGATATCTGCGCATTCCACCGCTACACCAGGAATTCCAGACTCCTCTACTGCACTCTAGTCTGCCCGTACCCACTGCACGCACCCCGTTGAGCGGGATGTTTTCACAGCAGGCGCACCAGACCACCTACGAGCTCTTTACGCCCAATAATTCCGGACAACGCTCGCCCCCTACGTATTACCGCGGCTGCTGGCCCGTCGTTAGC
+
CCCCCCGGFGGGGGGGGGGGGGGGGGCFGGGGGGGGFGGGGGGGGGGGGCGFGGGGGGGGCFFFD@FGFGGGGFGGGGGGGGGG:FEFGDGGGGGGGGEFGEEGFGGEGGGGGGGGGGGDGGFFG?FE=EFGGGGCFGGGGGGFFGGGGGGFGGEFGFFAGGGGG@@CDEGGGGGGGD6CG:CCEGD8,DBCE7?ECGGGGFGFFG<49D<72)875@GF@F@;;FD:;D9@FGFFFD5C>2(:FFA>FFF9<EDBGF>1(17(1?>;BF0(5C?<FF:B(46603:>0/,:(4((-;?:4
@M04650:207:000000000-C238N:1:1101:4035:6691 2:N:0:19
GGACTACCGGGGTATCTAATCCCATTCGCTCCCCTAGCTTTCGTCTCTCAGTGTCAGTGTCGGCCCAGCAGAGTGCTTTCGCCGTTGGTGTTCTTTCCGATCTCTACGCATTTCACCGCTACACCGGAAATTCCCTCTGCCCCTACCGTACTCCAGCTTGGTAGTTTCCACCGCCTGTCCGGGGTTGAGCCCCGGGATTTGACGGCGGACTTAAAAAGCCACCTACAGACGCTTTACGCCCATGCATTCCGGATAACGCTTGCAGCCTTGTTATTACCGCGTCTGCTGGCCCCACGCTTGC
+
CCCCCGFFEGGGGGGGGFDGGGEDGEFACEGGGGGGGGGFGGGGGGGGG9@EFGGGGGC6EEGGFGGGGGAFGEEGFFFFGGGE>@FCC@FGDGGAF,?F@+@FGGFC=FGEGGGGFCGC+=EEFCE+CFGGGGF9=EGFGFF91DCGGFGFC?EGD?9FEFD2@CF9;D,DDGCECC6DEGGGFFC,=C7=*4:E4?,9:895))2)49)94CCFF?CD?*,((0()4F9;?G)6F1CE58((9CB2**)4:)76246?<1/,*03()).).+.-20(-4(((,-)45*,1(((((*(--
@M04650:207:000000000-C238N:1:1101:8772:6746 2:N:0:19
GGACTACTAGGGTATCTAATCCTGTTCGCTCCCCACGCTTTCGAGCCTCAGCGTCAGTTACAGACCAGAGAGCCGCCTTCGCCACTGGTGTTCCTCCATATATCTACTCATTTCACCGCTACACATGGAATTCCACTCTCCTCTTCTGCACTCAAGTCTCCCAGTTTCCAATGACACTCCCCGGTTGAGCCGGGGGCTTTCACATCAGACTTAAGAAACCGCCTGCGCTCGCTTTACGCCCAATAAATCCGGACAACGCTTGCCACCTACGTATGACCGCGGCTGCGGGCACGTAGTTAGC
+
CCCCCGGGGGGGFEFGGGGGGAFGGGFGGGGEGFFGEGG;FGGGGGGGFEGGE@BFGGGGGGGGGGGGGGFGCGGGGEFFGGGGGGCGC,9?FFGGGGGG9F,=DFGGFGGDGGGGGEGDGEGGG?FDFFFFFCGFCFCGG+8=EFEGGC8?DEECFCDFGFG8AFGGFGGFGGFFGFGGCEC==BEGG8DECEEGC9CFG6E::*;FFGG+98+=@BFF0DF;=A,5(:97(:0:8(2:>?6(9C)-:?B105>:<01(,(9(0+4:08:2<9(.<99(47649:(,,>>*4113,<)6.
@M04650:207:000000000-C238N:1:1101:16781:6774 2:N:0:19
GGACTACCAGGGTTTCTAATCCTGTTTGCTCCCCACGCTTTCGTGCCTCAGCGTCAGTACTGGTCCAGATGGCCGCCTTCGCCACGGGTGTTCCTCCCGATCTCTACGCATTTCACCGCTACACCGGGAATTCCACCATCCTCTCCCGTACTCTAGCCTGCCAGTCTCCATCGCATTTCCCAGGTTGAGCCCAGGGCTTTCCCGACATACTTAACAGACCGCCTACGCCCGCTTTACTCCCATTAATTCCGATTAACGCTTGCACCCTCTCTCTTACCGCCGCTGCTGGCACGCAATTAGC
+
CCCCCGG<CFGGGGGGGGGGGG,;FGGGFGGGGGGGGGGGGGGCFGGGGGGGGGGGGGGG<FFFFGGG@,CFGGEGGGGGGGGGG7FGGGGGGGGGGE=7FFGGGEG@GDGGGGGGGGGGGGGGGDDDGGFGGG9?D,@FGGGF?EEGG+CFG9DFDGGE6<CFG,@EGGB9CE8*4<BAF,,*7E,@9DE9CFC**3FFG495)9))08=:*:C78(=2(976()6>(7(.(A)4F)<@>())0::AFF)1-57:D(((-,C)9C:B6((.)34)<<69(-,4((.)5C(92(((,3))4
@M04650:207:000000000-C238N:1:1101:25109:6778 2:N:0:19
GGACTACTGGGGTTTCTAATCCCGTTCGCTACCCTAGCTTTCGCACATGAGCGTCAGTCTTGTGCCAGGAAGCCGCCTTCGCCACTGGTGTTCTTCCCGATATCTACGCATTTCACCGCTACACCGGGAGTTCCACTTCCCTCTCACATACTCTAGGCACACAGTATCAGATGACAAACAGATGGTAAGCACCTGCCTTTTACATCTGACTTATATGCCCGCCTGCGTGCGCTTTACGCCCAGTAATTCCGGACAACGCTTGCCCCCTACGTATTACCGCGGCTGCTGGCACTTAGTTTGC
+
BCCCCDFGGGGGEGGGGGGGG@FGGGGGEGGGCFCGGFF<FFGGGGGGGFFGG:FFGGGGFFFGGFGGGGGGGGGGGGGGGGGGCFFFGGFFGFGFGFEG:FCF9FGGGGDCFEEBC@>6@:ECEGGGCFGG9DCFFFGDFGD6DFGG9ECFGFGAFGDEGDEGGFFGCC:@8FFGGGFGGFFF7>DGGFGFGDFGG>>;8E,4+:=F4>FGEGCFECCC=<(-5;@BF3>F95:E=7C@F6?@7:?3CFFB07)217;B?0C09@>113<827:A@7:96(-,(1742519().)-<)..
@M04650:207:000000000-C238N:1:1101:16539:6877 2:N:0:19
GGACTACCGGGTATCTAATCCTGTTTGCTCCCCACGCTTTCGCGCATCAGCGTCAGTTATGGTCCAGAAAGCCGCCTTCGCCACTGGTGTTCCTCCCGATCTCTACGCATTTCACCGCTACACCGGGAATTCCGCTTTCCTCTCCCACACTCAAGCCTATCAGTTTCCAAAGCAATTCCCACCTTGAAAGCGGGACTTCCACTCCAGACTTAACAGGCCGCCTACGCGCCCTTTACGCCCAATCATTCCGGACAACGCTTGCCCCCTACGTATTACCGCGGCTGCTGGCACGTAGTTCGCC
+
BCCCCGGGGGGGGGGGGGGAFGGGGGGGGGGGGGGGGGGGGGGGGGGGGGGGGGGEFGGGGFGGGGG,CFGGGGGGGGGGGGEFGFCGCFGGGGGGGGGGGGGGGGGGGGGGGGGGDFGDGDFGGGGDGGGGGCEGEGGFGGGFGGGGDGGFG69EGG69ED7EGGGGGGGF>CGGGGGGGGGGF9EECFGEE>:?FGFGCFCFFGFFBFCG3DFCA?CC>DF<@>9)1DFF:FFFFFGG><70*:4<GF5<>:4:)4:?2(C><E130(4>A84<<5-33((,37:(4:<*82<BB+494
@M04650:207:000000000-C238N:1:1101:4979:6904 2:N:0:19
GGACTACCCGGGTTTCTAATCCTGTTTGCTCCCCACACTTTCGAGCCTCAGCGTCAGTTAATGTCCAGCAGGCCGCCTTCGCCACTGGTGTTCCTCCCGATATCTACGCATTCCACCGCTACACCGGGAATTCCGCCTGCCTCTCCATCACTCAAGACCGCCAGTTTTGAACGCACGCTATGGGTTGAGCCCATAGATTTCACGTCCAACTTGGACTCCCGCCTGCGCTCCCTTTACACCCAGTAATTCCGGACAACGCTTGGGACCTACGTATTACCGCGGCTGCTGGCACGTAGTTAGC
+
CCCCCGGDFGGGGDGGGGGGGGGEGGGGGGEFGGGEGGGGGGGGGGGGGGGGGGGGGGGF,EFGCFG<EGFGGGGGGGGGGGGGGGGGGGGGG9DFE7FGDGGGFFFFBFGF,AFGGGGGGGGGF7+@=:FFGGGGGGGGGGGF8DCAECFFDB@8>,=+@F>EFFC;FDGFGG**9CD:C@,>FGGGGCEFF6:?+BCFGFF66CC5><<F)0**/6@59CB@1A9:9D>FFGFFF<FFEB::CCAAF4;18:5(5(382(*.>C31)51:7F?D7*-21>BFFFFFFD:G61(:<EAA:
@M04650:207:000000000-C238N:1:1101:12252:6941 2:N:0:19
GGACTACAGGGGTATCTAATCCTGTTTGCTACCCACACTTTCGAGCCTCAGCGTCAGTTGGTGCCCAGTAGGCCGCCTTCGCCACTGGTGTTCCTCCCGATATCTACGCATTCCACCGCTACACCTGGAATTCCGCCTACCTCTGCACTACTCAAGATACACAGTTTTGAGAGCAGTTCATGGGTGTAGCCCATGTATTTCACTCCCAACTTGCATACCCGCCTCGGCTCCCTTTCCACCCAGTAATTCCGTACAACGCTGTTGCCCTACGTTTTACCGCGGCTGCTGCCCCGTATTTAGC
+
CCCCCGGFF@CFGGGGGGGAEFFGGGGGGGGGCFFECFGGGGGGGDGGGFFGGFGGGFGEE:6ECEF@GCFA<FGGEFEFFEGGGGGGGGGDFGGFFGGEGEEGFGG7::FCFEGGGGGDCFGG8,A,<ABFGGFGECGGG=DD=F,69@DDE;@EBFGGDCEGGGGG3B+8=@=@,?EFGGG7F++,5EFG56,7+5@EC6E@A*;FBGGG;:*+97872C@92)()/925@<;)0/?CC=(.+;?3:AFE(:C36((6((*)*35,,.,,481)CC:17(((,().)/(244(.(0)).
@M04650:207:000000000-C238N:1:1101:7021:6946 2:N:0:19
GGACTACCCGGGTTTCTAATCCTGTTTGCTCCCCACGCTTTCGCACCTGAGCGTCAGTCTTTGTCCAGGGGGCCGCCTTCGCCACCGGTATTCCTCCAGATCTCTACGCATTTCACCGCTACACCTGGAATTCTACCCCCCTCTACAAGACTCTAGCCTGCCAGTTTCAAATGCAGTTCCCAAGTTAAGCTCGGGGATTTCACATCTAACTTAACAGACCGCCTGCGTGCGCTTTACGCCCAGTAATTCCGATTAACGCTTGCACCCTCCGTATTACCGCGGCTGCTGGCACGGAGTTAGC
+
CCCCCGGGGGGGGGGGGGGGGGGGGGGGGGGGGGGGGGGGGGGGGGGGGGGGGGGGGGGGFGGGGGGGGGGGGGGGGGGGGGGGGGGGGGGGGGGGGGGGGGGGGGGGGGGGGGGGGGGGGGGFGGGFBDFGGGGGGGGGGGGFDGG?CFEAFGGGGGGGGGFFGGFGFEGFCCFFFGGGGGGGGGGGG9;CEGGGGGFGGFFA8;+19DF7;77+9;FG6D>;6)6D@C>>FGF2B:EEDB?,?C<ADF4((8CAG81012C?GG<0??;BF@?)3C:199>6132>?G(?8;(--C<<:
@M04650:207:000000000-C238N:1:1101:21869:6967 2:N:0:19
GGACTACTGGGGTTTCTAATCCTGTTTGCTACCCACGCTTTCGCATCTGAGCGTCAGTCATCGTCCAGAAAGTCGCTTTCGCCACCGGTGTTCCTCCCAATATCTACGAATTCCACCTCTACACTGGGAATTCCACTTTCCTCTCCGAGACTCAAGCCAGGCAGTTTCAAATGCACTTCCGGGGTTAAGCCCCGGGCTTTCACATCTGACATACCCAACCGCCTACATGCGCTTTACACCCAATGATTCCTAATAACGCTTGGACCCCCCGTATTACCGCGGCTGCTGGCACGGAGTTAGC
+
CCCCCGGGGGGGGGGGGGGGGGGGGGGGGGGGGGGGGGGGGGGGGGGGGGGGGGGGGGGGGGGGGGGEGGGGGGGGGGGFGGGGG?CGGGGGGGGGGGGGGGGGGGGGGGGGGFGFFGGGGGGGFGGGGGGGGGGGGGFGGGGFGGGGDEGFCFGGGGGGGGGGGGGGGGGGGGGGGG?FEDCEFGFGCGGGGEGGGGFFGFGFFFGFEGGGFGFDFFGG=C;<6FEFFG9;;E>C6<CCGD086CB<FF*)4@GFF?>?02*)9C0:B1969;?)0>8941716::F7EFC?09(-@)6:
@M04650:207:000000000-C238N:1:1101:24367:6977 2:N:0:19
GGACTACAGGGGTATCTAATCCTGTTTGCTCCCCACGCTTTCGAGCCTCAGCGTCAGTTACGGTCCAGAAAGTCGCCTTCGCCACTGGTGTTCCTCCTAATATCTACGCATTTCACCGCTACACTAGGAATTCCACTTTCCTCTCCCGCACTCAAGCTACACAGTTTCAGATGCACCCCCCAGGTTAAGCCCGGGTATTTCACATCTGACTTGCATTGCCGCCTACGCTCCCTTTACGCCCAGTAATTCCGGACAACGCTTGCCCCCTACGTATTACCGCGGCTGCTGGCACGTAGTTAGG
+
CCCCCGGGGGGGGGGGGGGGGGFGGGGFGFGGGCFDGGEGCGGGGGG?AEFFGCFGGFGGGGGGGGFGGGGGEFCFGGGGG7ECFGGGGGGGGGAGFFGGCFCGGFGG7FC:FGGGGCEG>@FGCEFGGGGGFDCB,9=BFGGFGGFE@EEEGGGGGGGGFF??FFGGGGGGFFGGG6?C>FGGE9CCGFGDEDC=DGGGGF9EFGFFE2DF=CFFFEF>@G@@DF0.,:223?ACF;ECF?<EGC7CCAF;<DGB599(4(/.9F9,-33??7:B@C1,99B>00))5*(+-,428+)6(
@M04650:207:000000000-C238N:1:1101:25967:6997 2:N:0:19
GGACTACACGGGTATCTAATCCTGTTTGCTCCCCACGCTTTCGCACCTGAGCGTCAGTCTTTGTCCAGGGGGCCGCCTTCGCCACCGGTATTCCTCCAGATCTCTACGCATTTCACCGCTACACCTGGAATTCTACCCCCCTCTACAAGACTCTAGCCTGCCAGTTTCAAATGCAGTTCCCAAGTTAAGCTCGGGGATTTCACATCTGACTTAACAGACCGCCTGCGTGCGCTTTACGCCCAGTAATTCCGATTAACGCTTGCACCCTCCGTATTACCGCGGCTGCTGGCACGGAGTTATC
+
CCCCCGGGGGGGGGGGGGGGGGGGGGGGGGGGGGGGGGGGGGGGGGGGFGGGGGGGGGGGGGGGGGGGGGGGGGGGGGGGGGGGGGGGGGGGGGGGGGGGGGGGGGGGGGGGGGGGGGGGGGGGGGGGGGGGGGGFGGGGGGGF8FFFGGGFGGGGFGGGGGGGGFGGCFGGGGGGGGFGFGGGGFGGGGCGGGGGDGGDGFGFFGGFFGGFFGGGF1CG@G66@F6A<GFF>GFFFFGGGFFBGG>AF@F:?EDFF404<<C2FGFBFFFF?F?<FGF>6>BFFF77:E0?1602-@5).
@M04650:207:000000000-C238N:1:1101:27651:6997 2:N:0:19
GGACTACACGGGTTTCTAATCCTGTTTGCTCCCCACGCTTTCGCACCTCAGCGTCAGTCTTTGTCCAGGGGGCCGCCTTCGCCACCGGTATTCCTCCAGATCTCTACGCATTTCACCGCTACACCTGGAATTCTACCCCCCTCTCCAAGACTCTAGCCTGCCAGTTTCAAATGCAGTTCCCAAGTTAAGCCCGGGGATTTCACATCTAACTTAAAAGACCGCCTACGTGCGCTTTACGCCCAGTAATTCCGATTAACGCTTGCCCCCTCCGTATTACCGCGGCTGCTGGCACGGAGTTAGC
+
CCCCCGG?FGGGGGGGGGGGGGGGGGGGGGGGGGGGGGGGGGG>FGGG,CCFGGGGGGF9,<EFGGGGDFCFFGGGGGGGGGGGG8FFG7FGGGGGG8?FGFEGGGGGGGGGGGGGGGGGGGGGFCGGGGGGG9>F=8DFEDEFDGG73AGFGCFFACF?DDGGGGGG9EC98FEGFGFFGCEFGG@F?F,=7CEGGGGGGFGFCG7+9DFGE7+++/A4:D@F0A68(97>BGFFF6GEGFF:FC4<DF4,-7D<GFFF?0C(7C901<;B?GBBG7(469921:?D2C(<3(((4@4).
@M04650:207:000000000-C238N:1:1101:23529:7010 2:N:0:19
GGACTACCGGGGTATCTAATCCTGTTTGCTCCCCTAGCTTTCGCACTTCAGCGTCAGTTTTTGTCCAGTGAGCTACCTTCGTCATCGGCATTCCTACATATATCTACGAATTTCACCTCTACTCATGTAGTTCCGCCCACCTTTCCAATACTCTAGAATTTCAGTTTCGTCGGCAAGCTAATGGTTGAGCCACTAGTTTTCACCGTCGACTGGAAACCCCGCCTAGATGCCCTTTATGCCCAATAATTCCGGATAACGCTTGCGACATACGTATTACCGCGGCTGCTGGCACGTATTTAGC
+
CCCCCGGFGGGGGGGGGGF@FGGGGGGGGFFFGGGGFFCFCGGGGGGGGFGFG:FEFGCGGGGGGGFGGGGGGGGFFGGGGGGGGGGGD7FFGGGGGF9FGGGGGFGGG8BGGGGGDGEDFEFEFCGGGGGGGGGGGD@CE6@DFFGFGGGDFGGDGCGGGGCCGFF96@B@=+=8?G8EC;B9FGGGGFGDFCCFGCFG7+799FD>5*3*/*9;9)=C=CBD2F*1*;3-6C;CFEDFGE0;FDEEG8A;(8><*11<@=89CC(,).:47C>4C:(3;FB19<>::58E1(().@A>-
@M04650:207:000000000-C238N:1:1101:17218:7069 2:N:0:19
GGACTACAGGGGTTTCTAATCCTGTTTGCTACCCATACTTTCGAGCCTCAGCGTCAGTTGATGCCCAGTAGGCCGCCTTCGCCACTGGTGTTCCTCCCGATATCTACGCATTCCACCGCTACACCGGGAATTCCGCCTACCTCTACATCACTCAAGAACAGTAGTTTTGAACGCAGTCTATGGGTTGAGCCCATAGTTTTCACATTCAACTTACCATTCCGCCTGCGCTCCCTTTACACCCAGTAATTCCGGACAACGCTTGCCACCTACGTTTTACCGCGGCTGCTGGCACGTAGTTAGC
+
CCCCCGGGGGGGGGGGGGGGGGGGGGGGGGGGGGGGGGGGGGEGGGGGGGGGGGGEGGGGGGGFGGGGGGGGGGDGGGGGGGGGGGGGGGGGGGGGGGGGEGEGGGGG@FGG<EFGGGEGGFGGECFE@FGGGGGGEGGGGGGFD9EFDFGFGGG?EDGGFFFGGGGGGDGFGGGGEFFCGGGGGG5FFGGGFFGDDGEGGFGFFCFCEGGGFG>@FCF7>*>2-;547DBFFGFEF?G:<;0;DFEFGFF07DGFF1>?0(90>C?.4??B:F<AGF<909BFF:7)3>?FBF03?G446
@M04650:207:000000000-C238N:1:1101:26844:7112 2:N:0:19
GGACTACCAGGGTTTCTAATCCTGTTTGCTACCCATACTTTCGAGCCTCAGCGTCAGTTGATGCCCAGTAGGCCGCCTTCGCCACTGGTGTTCCTCCCGATATCTACGCATTCCACCGCTACACCGGGAATTCCGCCTACCTCTACATCACTCAAGAACAGTAGTTTTGAACGCAGTCTATGGGTTGAGCCCATAGTTTTCACATTCAACTTACCATTCCGCCTGCGCTCCCTTTACACCCAGTAATTCCGGACAACGCTTGCCACCTACGTTTTACCGCGGCTGCTGGCACGTAGTTAGC
+
CCCCCGGGGGGGGGGGGGGGGGGGGGGGGGGGGGGGGGGGGGGGGGGGGGGGGGGGGGGCFGGGGGGGGGGGGGGGGGGGGGGGGGGGGGGGGGGGGGGGGGGGGGGGGGGGGGGGGGGGGGGGGGGGFGGGGGGGGGGGGGGFGGGGFFGFGGGCFGGGGFGGGGGGGGFEGGGGGGGGGGFGGGEFGFGGDGCG?EGGGFGF+CC+:CGGFGF8=CECBDDFFFFFFGBFFGF)+)>:F?FEGGCCFFF9;><<F>66?1C?7C<:2:?FFG?AE*14;;B908??:EBG??B13F2<6
@M04650:207:000000000-C238N:1:1101:16006:7116 2:N:0:19
GGACTACCAGGGTTTCTAATCCTGTTCGCTCCCCTAGCTTTCGCGCCTCAGCGTCAGTTGCAGTCCAGAAAGCCGCCTTCGCCACTGGTGTTCCTCCTAATATCTACGCATTTCACCGCTACACTAGGAATTCCACTTTCCTCTCCTGCCCTCAAGAAATACAGTTTCCATTCCATCACAGGGTTGAGCCCTGAACTTTTAAAACAGACTTGTATTCCCGCCTACGCCCCCCTTTCCCCCCATTATTCCCGACCACCCTCGCCCCCTTCCTATTTCCGCGTCTTCTGGCCCCTAGTTCGCC
+
<CCCCGGGGGGGGGGGGGGGGGGGGG<CFGGGGGC,;FFGGGGGGGGEFGGGGGGGEGCFD9AFFGGGGGFFGFGGGGGGGGGGGFGCGGGGGGGGG89FFFGGGGGFGGGGGGGGGGGGGGGGGGG8EGGGGGGGF9@EGGGFDGGDGEEFGEFE9D?D8FGFGGGGGG9@DFFC9+@A2,@,@+:8<DD;?FFGFDF,+*7BF*9AB7=;:C9CAEF*5D=9:?@)-C=(:0)1+/<F*:1):+9?F*:00)92*2(,((>3<E((((.)-<))0*(((-((62)3:=(*-((.5+-2?
@M04650:207:000000000-C238N:1:1101:24297:7125 2:N:0:19
GGACTACTGGGGTTTCTAATCCTGTTTGCTCCCCACGCTTTCGTGCATGAGCGTCAGTGCAGGCCCAGGGGGCTGCCTTCGCCATCGGTGTTCCTTTGCATATCTACGCATTTCACTGCTACACGCAAAATTCCACCCACCTCTGCCACACTCAAGCCTTGCAGTCACCAATGCAGTTCCCAGGTTAAGCCCGGGGATTTCACATCGGCCTTACAAAACCGCCTGCGCACGCTTTACGCCCCGTAATCCCGATTAACGCTCGCACCCTACGTATTCCCGCGGCTGCTGGCACGTAGTTAGC
+
CCCCCGGFGGGGGGGGGGGGGGGGGGGGGGGGGGGGGGCGGGGGGGGGFGGGGGGGGGFFGGGCFGGGF:EGGDGGGGGGGGEGGGGGGGGGGDGC9EEGGGGGGGGGGGGGGGGF<FGFGFGGG+C@FGGGGGGC8++@B?FFEFEGGGGFGGGGG83EDFGGGDAFFF:DCFGAFFGFFCGGG,;;;BCF>EEGD4DGFFGFFDDD(:CCED+4/(<5(>9;1FFE>D6>(:)-6-;C5(34DD?):@F((0/:*3;<(3C2DGF???B?DG4)<=((-36990223C<+(2.(,344.
@M04650:207:000000000-C238N:1:1101:11936:7136 2:N:0:19
GGACTACCGGGGTTTCTAATCCTGTTTGCTCCCCACACTTTCGAGCCTCAGCGTCAGTTAATGTCCAGCAGGCCGCCTTCGCCACTGGTGTTCCTCCCGATATCTACGCATTCCACCGCTACACCGGGAATTCCGCCTGCCTCTCCATCACTCAAGAACGCCAGTTTTGAACGCACGCTATGGGTTGAGCCCATAGATTTCACGTCCAACTTGGCATCCCGCCTGCGCTCCCTTTACACCCAGTAATTCCGGCCAACGCTTGCCCCCTACGTTTTACCGCGGCTGCTGGCACGTAGTTAGC
+
CCCCCGGGGGGGFEGGGGGGGGGGGGGGGGGGGGGGCEGGGFGFGGGGGFGGGGGGGGGG<FGGGGGGGGGGEGGGGGGGGGGGGG@FGGGGGGGGGGGDGGGGGGGGGEGGFGGGGGGGGGGGGGF>:FGGGGFGGGGGGCF5EFGGGGGFGGGGGGDCEGC>FDCFGGGGGGGDGGGGCGCFGGGGGGGGGC6CFCCGGFGFAFGFEGGG3CF**4FGFGFFFFFF9G>BB+9)9AGGGFF?7>4>D49,(07(729B:(7:*176<B(40@?AFGB>0;F>003)454??,82(<446
@M04650:207:000000000-C238N:1:1101:7271:7148 2:N:0:19
GGACTACAGGGGTATCTAATCCCGTTCGCTACCCTAGCTTTCGCACATGCGCGTCAGTCTCGTGCCAGGAAGCCGCCTTCGCCACTGGTGTTCTTCCCGCTATCTACGCATTTCACCGCTACACCGGGAGTTCCACTCCCCTCTCACATACTCTAGCCTTACAGTAGCAGATGACAAACAGATGGTAAGCCCATGCCTTTTACATCTGACTTATAAACCCGCCTGCGTTCGCTTTACGCCCAGTAATTCCGGACCACGCTTGCCCCCTACGTATTACCGCGCGTGCTTGCCCGTACGTTGC
+
866AA<F,,ECCBCF9FFFDF,C-EE8FEC,@E8,,6EEFGFG>F7@F,,6BFFE:B,,C,C@<,CFFD7,BEECE7F,AFFG:CF<,C<,BFA@CE<:+>@E=F9,A+@=:A<,CF@8++8E,6+@=++@AAF,5,,,830@*6,DFC9EDGGA9,DF,,,@,:@,;D>6,<=,4,4;,,,33,@EC9C,=,:DC*+7<DFF+9CF6<FCF*=+++*0*/:(,4;3.(7;23*8>+2:4=6?(*:)):6<(-))(189(-(1.786(1113)@(69C<;((--41-)5*(+(-(((2,((
@M04650:207:000000000-C238N:1:1101:17551:7156 2:N:0:19
GGACTACAGGGGTATCTAATCCCGTTCGCTACCCTAGCTTTCGCACATGAGCGTCAGTCTTGTGCCAGGAAGCCGCCTTCGCCACTGGTGTTCTTCCCGATATCTACGCATTTCACCGCTACACCGGGAGTTCCACTTCCCTCTCACATACTCTAGGCTTACAGTATCAGATGACAAACAGATGGTAAGCACCTGCCTTTTAAATCTGACTTATAAACCCGCCTGCGTGCGCTTTACGCCCAGTAATTCCGGCCAACGCTTGCCCCCTACGTATTACCGCGGCTGCTGGCACGTAGTTTGC
+
CCCCCGGGGGGGGEGGGGGGGGGGGGGGGGGGGGGGGGGGGGGGGEGGFGGGGGGGGGGGFGF8FGGGGGGGGGGGGGGGGGGGGCEGGGGGGGFGGGGGGGGGFGGGFGGGGGGGGGGGGGGGGGGGGGGGFGGGG=FGGGGFGGGGFFGFGFG8@FFGGGGGGG,;FEFDFFGGG6FG?79DEF;FGD,@@??CFGGGG621BF7FEF>F8CCF>=,:-?=(8FF>1C0>6EFCFFGGG?DFGGC?7@69()C65(-3(:F?DFF;(((,594<@C(3;641(-4)(A?G?((44C><4
@M04650:207:000000000-C238N:1:1101:7238:7187 2:N:0:19
GGCCTACCGGGGGGTCTAAGCCTGTTTGCTCCCCGCGCTTTCGTGCCCATGCGTCAGTTACAATCCCGTAAGCCGCTCTCGCCACTCGGGTTCCTCATAATATCTACGCCTTTCACCGCTTCACGAGGGATTCCGCTTACCACTCCTGCTCTCAAGCGACTCCGTTTACGATGCAACCCCCAGGTTAATCCCGTCTATTTAGCAGCTGACTTATACAGCCCCCAACCCTCTCTCTACTCTCAGTATCACCTGCCCACGCTCGCCCCCTGCGTAGGACCGGCGCTGCGTACCCCGAGGGAGC
+
---88,E@CC+8++88,C9,,,=-9,,BFC,EF++@CFF:F9?4B7+,,,4B+3>++<,CFE,C,B<CF7:=9>=+++:,8B<FC,,3+*38,,5>,,8,@@F9;@<*5*,8CA9F9**211><,<F<**4<>,B<*=*,:+9)*B9+,+2*3++++88C**+22+8*+2AC7C+++***2*/*<++<+0+<****9*2<*/399**).C724*0*16EC(13(,)(.(*(.)+*-/):+254<>*)-00*,()1)9,90((1(18((-(-,,*()01((((41(((43*491(44(*((3
@M04650:207:000000000-C238N:1:1101:4128:7232 2:N:0:19
GGACTACCGGGGTATCTAATCCTGTTTGATACCCACGCTTTCGCACCTCAGCGTCAGTGTTGTGCCAGATAGTCGCCTTCGCCACTGATGTTCCTCCGGATCTCTACGGATTTCACTCCTACACCCGGAATTCCACTATCCTCTCACAAACTCAAGCAAAGCAGTATCAAAGGCAGTTCCACGGTTGAGCCGTGGGATTTCACCCCTGACTTACTAAGCCGCCTACGCGCGCTTTACGCCCAGGGATTCCGATGACAGCTTGCACCCGCCGTCTGACCGAGGCTGCTGGCAACGAGTTCGC
+
CCCCCGGF@EGGGGGGGGGGGGGGGGFGGGGGGGGGEGGGGGGEFGGGGGGFFGGGGGCEEGCFGGGGGFGFEGEGGGGGGFGGGCEADEFGGFFGGGCGECAFF9BD@7FGGGCFE9DD9<FG::FEGGGGGCEFF,@FFGGFF9>8<=EDDFGG?,>EF88@CDFGA9EADFGC7+5@@,BEFGGG1@:1@9::*C<:9EB*;4?A:9+4*;C810=;(:>@0A1:(11(3C:>?6EGGF:(9*.1==<:6):)*..8ABF7>C:(,(3((2(.29((--414<0:BEB+(-(4</),-
@M04650:207:000000000-C238N:1:1101:15433:7299 2:N:0:19
GGACTACTGGGGTATCTAATCCCGTTCGCTACCCTAGCTTTCGCACATGAGCGTCAGTCTTGTGCCAGGAAGCCGCCTTCGCCACTGGTGTTCTTCCCGATATCTACGCATTTCACCGCTACACCGGGAGTTCCACTTCCCTCTCACATACTCTAGGCTTACAGTATCAGATGACAAACAGATGGTAAGCACCTGCCTTTTACATCTGACTTATAAACCCGCCTGCGTGCGCTTTACGCCCAGTAATTCCGGACAACGCTTGCCCCCTACGTATTACCGCGGCTGCTGGCACGTAGTTTGC
+
CCCCCGGGEGGGGGGGGGGGGGGGGGGGGGGGGGGGGGGGGGGGGGGGGFGGGGGGGGGGGGGGGGGGGGGGGGGGGGGGGGGGGGGGGGGGGGGGFGGGGGGGGGGGGGGGGGGGGGGGGGGGGGGGGGGGGGGGGGGFGGGFGGGGGGGFGFGFGF8EFGGGGGGGGGGGGFGGGGGGGGGG7FFGFGGGGFGGGGGGGFGFFGGFFGGGEG>FFEGGFC@FFFFF@D>FFGFFFDGFE@F;7CCE>@F6::DFGFBF0(15FGB>:<2(8F8AF>(1(4>B9??BFG?G:B(.-<642
@M04650:207:000000000-C238N:1:1101:18907:7299 2:N:0:19
GGACTACAGGGGTTTCTAATCCTGTTTGCTCCCCACGCTTTCGCACCTCAGTGTCAGTATCAGTCCAGGTGGTCGCCTTCGCCACTGGTGTTCCTTCCTATATCTACGCATTTCACCGCTACACAGGAAATTCCACCACCCTCTACCGTACTCTAGCTTGCCAGTTTTGGATGCAGTTCCCAGGTTGAGCCCGGGGCTTTCACATCCAACTTAACAACCCACCTACGCGCGCTTTACGCCCAGTAATTCCGATTAACGCTTGCACCCTCTGTATTACCGCGGCTGCTGGCACCGAGTTAGC
+
CCCCCGGGGGGGGGGGGGGGGGGGGGGGGGGGGGGGGGGGGGGGGGGGGGGGGGGGGGGGGGGGGGGGGGGGGGGGGGGGGGGGGGGGGGFGGGGGGGGGGGGGGGGGGGGGGGGGGGGGGGGGGGFFGGGGGGGGGDFFGFGFGGGGGGGFGGGGGGGGGGGGGGGGFGGGGGGGFFGGGGCGGFGGGGGGGGGDGDGGGFGFFDGFEGGGFGGDF)=CDGFFEFDFFC>F@GFFFFDGGFF?FGADGFFB?:G9739?<?FFGGF68::><GA<?F?BF>>>0::?FG:C(-(-(;)66
@M04650:207:000000000-C238N:1:1101:9061:7304 2:N:0:19
GGACTACTAGGGTTTCTAATCCTGTTTGCTCCCCACGCTTTCGCACCTGAGCGTCAGTCTTTGTCCAGGGGGCCGCCTTCGCCACCGGTATTCCTCCAGATCTCTACGCATTTCACCGCTACACCTGGAATTCTACCCCCCTCTACAAGACTCTAGCCTGCCAGTTTCAAATGCAGTTCCCAAGTTAAGCTCGGGGATTTCACATCTGACTTAACAGACCGCCTGCGTGCTCTTTACGCCCAGTAATTCCGATTAACGCTCGCACCCTCCGTATTACCGCGGCTGCTGGCGCGGAGTTATC
+
CCCCCGGGGGGGGGGGGGGGGGGGGGGGFGGGGGGGGGGGGGGGGGGGGGGGGGGGGGGGGGGGGGGGGGGGGGGGGGGGGGEGGGGGGCFGGGGGGGGGGGGGGGGGGGGGGGGGGGGGGGGGGGGGFFFGGGGGAD3FEGGFFGGGECDFGGF7DFFGGG6CFGGF9=>FGFFGGFGGGG8CFGFAFF;9EEEG<5FFFFGFCDFFEGCFFDGFFDGGFG;1;598(:,77C6?C0CDEBFBG=24CF@:?EGFGB6(49C;CEFFFB6<<6(4CC:FB0;>F6:?FG(7900,48)).
@M04650:207:000000000-C238N:1:1101:26545:7353 2:N:0:19
GGACTACAAGGGTTTCTAATCCTGTTTGCTCCCCACGCTTTCGAGCCTCAGCGTCAGTTAAAGCCCAGTAGGCCGCCTTCGCCACTGGTGTTCCTCCTAATATCTACGCATTTCACCGCTACACTAGGAATTCCGCCTACCTCTACTTCACTCAAGAGTCCCAGTTTTGGATGCAGCCCCGCAGTTAAGCTGCGGTATTTCACATCCAACTTAAGTCCCCGCCTGCGCTCCCTTTACACCCAGTAATTCCGGACAACGCTCGCCACCTACGTATTACCGCGGCTGCTGGCACGTAGGTAGC
+
CCCCCGGGGGGGGGGGGGGGGGGGGGGGGGGGGGGGGGGGGGGGGGGGGGGGGGGDGGGGGGGGGGGGGGGGGGGGGGGGGGGGGGGGGGGGGGGGGGGGGGGGGGGGGGGGGGGGGGDGEGGGFGGFFFFGGGGGGGGGG?FDFGGGGGGFGGGGGGGGFGGGGGGGDEGGFFEGGGGGGGGGGGGFGGGGFEGEDFGGGFGFFGGFFGGGFC7+=AGGFGB9BFBFFG9?FFFFA)BCG?D37FFFGAFBFFDBGBB33>GFDDB???F??C?ADC:016>>>0:78C8A?:?((36>2
@M04650:207:000000000-C238N:1:1101:23754:7357 2:N:0:19
GGACTACTCGGGTTTCTAATCCTGTTTGCTACCCACGCTTTCGTGCTTCAGCGTCAGTTAAAGCCCAGTAGGTCGCCTTCGCCACTGGTGTTCCTCCCGATCTCTACGCATTCCACCGCTACACCGGGAATTCCACCTACCTCTACTTCACTCAAGCTATACAGTTTCAAGAGCAGTTTATGGGTTAAGCCCATAGATTTCACTCCTGACTTGCATAGCCGCCTACGCACCCTTTACACCCAGTAAATCCGGACAACGCTTGCTCCCTACGTATTACCGCGGCTGCTGGCACGTAGTTAGC
+
CCCCCGGGGGGGGGGGGGDGGGGGGGGGGGGGGGGGGGGGGGGGGGGGGGGGGGGGGGGGGGGGGGGGGCGGGGGGGGGGGGGGGGGGGGGGGGGGGGGGGGGGGGGGGGGGGGGGGGEGGFGFGGGGGGGGGGGGGGGGGGGFFGFGFGGFGFGGGGGGGFGGGGGGGGGGGGFGEFCCFGDGGEGGCGGGGGGF@DGGGFFCFDFFFGGGFGGGFFGGFGFFFFF>=DBFFGFFFFGGGDFFGGFFGFFF<DG;CB6??:F2DGB:)3<?>FBFGF?2(4(410774=(3443?FGFF<
@M04650:207:000000000-C238N:1:1101:16233:7383 2:N:0:19
GGACTACAGGGGTATCTAATCCTGTTCGCTCCCCTAGCTTTCGCGCCTCAGCGTCAGTTGCAGTCCAGAAAGCCGCCTTCGCCACTGGTGTTCCTCCTAATATCTACGCATTTCACCGCTACACTAGGAATTCCACTTTCCTCTCCTGCCCTCAAGAAATACAGTTTCCATTCCATCACAGGGTTGAGCCCTGAACTTTAAAAACAGACTTGTATTCCCGCCTACGCGCCCTTTACGCCCAATGATTCCGGACAACGCTCGCCCCCTACGTATTCCCGCGGCTGCTGGCCCGTAGTTAGCC
+
CCCCCFGGGGGGGGGGGGGGGGGGGGGGGGGEGGGGGGGGGGGGGDGGGGGGGGGGGGGGGGGGGGGGGGGGGGGGGGGGGGGGGGGGGGGGGGGGGGGGGGGGGGGGGGGGGGGGGGGGGGGGGGGGGGGGGGFGGGEGGGGFGGGGGGGFGGGGGF8FCGGGGGGGGFGGGGGGGFG8ED6DFE@DEGGGGGCGFGFAFFGF>**9@D7CEFFCFCGGA>DFBB@D9CB@BCA<D;CBF@@3+@??CFF?FF5?73?B>FGBGE;,4(:2<<)6<5-4,72;?:?22*4*270:2+4>B
@M04650:207:000000000-C238N:1:1101:15307:7402 2:N:0:19
GGACTACTGGGGTATCTAATCCCGTTCGCTACCCTAGCTTTCGCACATGAGCGTCAGTCTTGTGCCAGGAAGCCGCCTTCGCCACTGGTGTTCTTCCCGATATCTACGCATTTCACCGCTACACCGGGAGTTCCACTTCCCTCTCACATACTCTAGGCTTACAGTATCAGATGACAAACAGATGGTAAGCACCTGCCTTTTACATCTGACTTATAAACCCGCCTGCGTGCGCTTTACGCCCAGTAATTCCGGACAACGCTTGCCCCCTACGTATTACCGCGGCTGCTGGCACGTAGTTTGC
+
CCCCCGGGGGGGGGGGGGGGGGGGGGGGGGGGGGGGGGGGGGGGGGGGGGGGGGGGGGGGGGGGGGGGGGGGGGGGGGGGGGGGGGGGGDGGGGGGGGGGGGGGGGGGGGGGGGGGGGGDGGGGGGGGFGGGFGGGGGGGGGGFGGGGGGGFGGFEGGGGGGGGGGFGGGGGGGGGFGGGGGGGGG9;FCFFFGGGFCGGG6>AFFGFFGGG=C:CFFFDBGFDDF>FDDFB9GFCFDGFE6?EFFCEGFA2:BG:5(1:?FGFGGF(3:6?BF?>EF?B9>B;01:?FE0<??B:?GB>-
@M04650:207:000000000-C238N:1:1101:3756:7432 2:N:0:19
GGATACTAGGGTTTCTAATCCTGTTTGCTACCCATACTTTCGAGCCTCAGCGTCAGTTGATGCTCAGTAGGCCGCCTTCGCCACTGGTGTTCCTCCCGATATCTACGCATTCCACCGCTACACCGGGAATTCCGCCTACCTCTACATCACTCAAGAACAGTAGTTTTGAACGCAGTCTATGGGTTGCGCCCATCGTTTTCACCTTCAACTTACCATTCCGCCTGCGCTCCCTTTACACCCCGTCATTCCGGACAACGCTTGCCACCTACGTTTTCCCCCGTCTCCTGGCCAGTAGTTAGCC
+
CCCCCCFEEFGGGGGF9EEFG<,6EFEG9EFFG9C6CBFG9?<<FG,,A,C:C,@BFGA9F,E,C,CCEEEEGDFGCGFFGG,46A<C8BC@F,9AFG,@FCFE,E,=8?B9@9,B:F+==,,B=CC+@<FCG,=C@BFG@D98E;=:,,,4,DB,ADDFE9=,C=868,,3C++@E?::CGFFGC,*;CECF7:7?CCE7>,/6;48*24*0;+48>F49D(-559:1D0;AG86+.2<*32(1*77CA)3()7:),4(,(94CC0(5(38(;)-<*-4(41(5.5(.2(*.).66+)-.
@M04650:207:000000000-C238N:1:1101:26607:7462 2:N:0:19
GGACTACACGGGTTTCTAATCCTGTTTGCTCCCCACGCTTTCGCGCTTTAGCGTCAGTATTTGTCCAGTGAGCTGGCTTCCCCATCGGCATTCCTACAAATATCTACGAATTTCACCTCTACACTTGTAGTTCCGCCCACCTCTCCAATACTCTAGTCTAACAGTTTCCAACGCAATACGGAGTTGAGCCCCGCAGTTTAACATCAGACTTTTTAAACCACCTAGACGCGCTTTACGCCCAATAAATCCGGATAACGCTCGGGGCATACGTATTACCGCGGCTGCTGGCACGTATTTAGCC
+
CCCCCGGGGGGGGGGGGGGGGGGGGGGGGGGGGGGGGGGGGGGGGGGGGFGGGGGGGGGGGGGGGGGGGGGGGGGFGGGGFGGGGGGGGGGDGGGGGGGGGDGGCFGGGGGGGGGGGGGGGGGGGGGFGGGGGGGFGGGGGGGFGG;EGGGFGGGGGGGGGFFGGGGGGGGGGEEDGGGGGGGGGGGGGGGGEGGGGGGGGFGF>DFFEFGGFGGGFFFFFGFFFF=E@DB9<CFFFFGGG063:C5CGFBFF)>>DF?F63)3787:2?F7BF>BFD(,,02;BFB?F6<CBB<(636))
@M04650:207:000000000-C238N:1:1101:24928:7488 2:N:0:19
GGACTACTCGGGTATCTAATCCTGTTTGCTCCCCACGCTTTCGCACCTGAGCGTCAGTCTTCGTCCAGGGGGCCGCCTTCGCCACCGGTATTCCTCCAGATCTCTACGCATTTCACCGCTACACCTGGAATTCTACCCCCCTCTACGAGACTCAAGCTTGCCAGTTTCAAATGCAGTTCCCAGGTTGAGCCCGGGGATTTCACATCTGACTTAACAAACCGCCTGCGTGCGCTTTACGCCCAGTAATTCCGATTAACGCTTGCACCCTCCGTATTACCGCGGCTGCTGGCACCGACTTAGC
+
CCCCCGGGGGGGGGGGGGGGGGFGGGGGGGGGGGGGGGGGGGGGGGGGG8FGGGGDGGEGGGGGGGGGGGGGGGGGGGGGGGGGGGGGGDGGGGGGGGGGGGGGGGGGGGGGGGGGGGGGGGGGGGGGG@GGGGGGGGGEGDGFGGGGEEGFGFGGGGFGGFGFFGGG;EGF8FG,<BFGG9EEFGFGGGGGGGGGG:FFFFGFFGFCEGGF9GGDFFGG;GFFDFFFBG66>GFFF?;:E?FF7CDBGF6(-<*<D09:BFG?GGB6:?B-(A:4C>(7>007(1348:(0((-(,8:-.
@M04650:207:000000000-C238N:1:1101:20065:7496 2:N:0:19
GGACTACCCGGGTTTCTAATCCTGTTTGCTACCCATACTTTCGAGCCTCAGCGTCAGTTGCTGCTCAGTAGGCCGCCTTCGCCACTGGTGTTCCTCCCGATATCTACGCATTCCACCGCTACACCGGGAATTCCGCCTACCTCTACATCACTCAAGAACAGCAGTTTCGACCGCAGTCTATGGTTTGGCCCCACAGTTTTCACGTTCAACTTACCATTCCGCCTGCTCTCCCTTTACACCCAGTAATTCCGGACACCCCTTGCCACCCCCGTTTTCCCGCGCCTGCTGTCACGTATTTACC
+
CCCCCGG,@FGGGGGGGGGGGGGGGGGGCFGGGGG8@FGGGGGCGGEGBGFGGGGGGGGC,;ED,9EFG9CFF,@FGGGGGGEGD,C=CBGGG,EG8,CFGDGGGEABCFGG9FFGGGGGGGGGGC+4>CFEFGGGG+@FGGG5AE,,CDFFG?DF3=E86,@FG=D,+3+8;B5110=FFDF,@3**,61=7**4=BFFF6;));*187C+0+;8B4F@3C;((.(;<;38@C4)1.?EC@0=FFC)C6)(()919(--1(9(*3,(-((4:F6)<90(3((41((.-9)<((.)(3.)3
@M04650:207:000000000-C238N:1:1101:16965:7595 2:N:0:19
GGACTACTGGGGTTTCTAATCCCGTTCGCTACCCTAGCTTTCGCACATGAGCGTCAGTCTTGTGCCAGGAAGCCGCCTTCGCCACTGGTGTTCTTCCCGATATCTACGCATTTCACCGCTACACCGGGAGTTCCACTTCCCTCTCACATACTCTAGGCACACAGTATCAGATGACAAACAGATGGTAAGCACCTGCCTTTTACATCTGACTTATATGCCCGCCTGCGTGCGCTTTACGCCCAGTAATTCCGGACAACGCTTGCCCCCTACGTATTACCGCGGCTGCTGGCACGTAGTTTGC
+
CCCCCGGGGGGGGGGGGGGGGGGGGGFGGGGGGGGGGGGGGGGGGGGGGFCGGGGGGGGGGGFFGGGGGGGGGGGGGGGGGGGGGGGGGGFGGGGGFFEEGGGGGGGGFGCGGGGFGGGGGGGGGGGG4C:FGFFFFGGGGGGFGGGGCEGFGGGGGGGGGGGFEF:FGG9EFGGGDFGGG7FGGGGGGGC9FFDD7DF7?AGF6FGFFGGGCG>FFFF<9<@DDF=?(7(19G:;F<EFGF?EFGE?FCF9?BD?<01:((72CC;9??:?)349CD:>>>B;><:??E?F6:8:3+)4)
@M04650:207:000000000-C238N:1:1101:13303:7598 2:N:0:19
GGACTACAGGGGTTTCTAATCCTGTTCGCTCCCCATGCTTTCGCTCCTCAGCGTCAGTTACGGCCCAGAGATCTGCCTTCGCCATCGGTGTTCCTCCTGATCTCTGCGCATTCCACCGCTACACCAGGAATTCCAATCTCCCCTACCGCACTCTAGTCTGCCCGTACCCACTGCAGGCCCGAGGTTGAGCCTCGGGTTTTCACAGCAGACGCGACAAACCCCCTACGAGCTCTTTACGCCCAGTAATTCCGGACAACGCTTGCACCCTACGTATTACCGCGGCTGCTCGCACGCAGTTAGC
+
CCCCC<FEAFEGGDGGGGGGGGGAFGDGGFGGGGGFGGGGFCEEEGGEGG8FCCGDGFFFF:@@FGCGEFEBFFGGGGGG,BFC=AFFFGFGGGGF8FGGG,@EF=EEG6FFCFDEEGGGGGGGE:CGGGFGGGGG3==EF6CD+@DEGDE>FF9DFFFADFE+=8CGGFCECDFGCDGG5*@:*>8CCGGCCCC>*2C58BGF4C4?=GGG@CD)2(*:(1667:?3,)-5<GF)=:EGE3(.*2:BGFF>()14DF((((/)9FB?BF6,2C?)0*--,9>;9<?)(:(:6(,-4<)6)
@M04650:207:000000000-C238N:1:1101:20373:7605 2:N:0:19
GGACTACAGGGGTATCTAATCCTGTTTGCTCCCCACGCTTTCGAGCCTCAGCGTCAGTTACAGACCAGAGAGCCGCCTTCGCCACTGGTGTTCCTCCATATATCTACGCATTTCACCGCTACACATGGAATTCCACTCTCCTCTTCTGCACTCAAGTCTCCCAGTTTCCAATGACCCTCCCCGGTTGAGCCGGGGGCTTTCACATCAGACTTAAGAAACCACCTGCGCTCGCTTTACGCCCAATAACTCCGGACAACGCTTGCCACCTACGTATTACCGCGGCTGCTGTCACGTAGTTAGC
+
CCCCCGGGGFGGGEGGGGGGGGGGGGGGGGGGGGGGGGGGGGGGGGGGGFGGEGGFGGGGGGGGGG@FGFGGGGGGGGGGGGGGGGGGGGGGGGFGGGGGFGGGGGGGGGGGGGGGGGGGGGGGDGFDFEFGGGGGGGGGGGGFGGGGGGGFGG8DFFFGGGGGGGGGGGGGGFGFGFGEDGGDFC@D?FGGEG>:DGGFD+=688FFFFGG=FFGA8EF@GFFFFBFFDFF@FF>FFGGGBBBGG)6CFE6(7C(779??6F?FGFB(8(.3C:AC>26;7>>9BB?)<4F63?0:F)5<
@M04650:207:000000000-C238N:1:1101:24934:7608 2:N:0:19
GGACTACAAGGGTATCTAATCCTGTTTGCTCCCCACGCTTTCGCGCCTCAGCGTCAGTTAATGTCCAGCAGGCCGCCTTCGCCACTGGTGTTCCTCCTAATATCTACGCATTTCACCGCTACACTAGGAATTCCGCCTGCCTCTCCATCACTCAAGACATGCAGTTTCAAATGACCCCCCAAGGTTAAGCCTCGGTATTTCACATCTGACTTGCATGCCCGCCTACGCGCCCTTTACCCCCAGTAAATCCGGATAACGCTTGCCCCCTACGTATTACCGCGGCTGCTGGCACGTAGTTTGC
+
CCCCCGGGGGGGGGGGGGGGGGGGGGGGGGGGGGGGGGGGGGGGGGGGG?GGGGGGGGGGGGGGGGGGGGGGGGGGGGGGGGGGGGGGGGGGGGGGGGGGGGGGGGGGGGGGGGGCFGGGEGGGFGGGGGGGFGGGGGGGGGGDFGFCFFGFGGGGGGGGGGGGFGGGFGGGGGCGGDGGGCDCGGGGGGGGGGGCFFGFGFGFCFFFFGGGFGGGFFDGFGFDFF@F9DFFFCF46)?FE@<FGGECFFFFF@GFG<>FFFDBGGF1<<044<:)3::99;>>>BFFFG:?:4::4F4-6
@M04650:207:000000000-C238N:1:1101:24076:7643 2:N:0:19
GGACTACAGGGGTTTCTAATCCCGTTCGCTACCCTAGCTTTCGCACATGAGCGTCAGTCTTGTGCCAGGAAGCCGCCTTCGCCACTGGTGTTCTTCCCGATATCTACGCATTTCACCGCTACACCGGGAGTTCCACTTCCCTCTCACATACTCTAGGCATACAGTATCAGATGACAAACAGATGTTAAGCACCTGCCTTTTACATCTGACTTATATGCCCGCCTGCGTGCGCTTTACGCCCAGTAATTCCGGACAACGCTTGCCCCCTACGTATTACCGCGGCTGCTGGCACGAAGTTAGC
+
CCCCCFG88EFGG@FFGGGGGGGCFGFGEGGGGGG<EEEGGGGGGG7C:FGGGGGGGGFFFGF8EGGGGGGGGGGGGGGGGGGGGGGGGGGGGGGGGGGGGGGGGGFGGDGGGGGGGEGGGGGGGGGCCFGGGGGGGGFGGGGFG9F8=DFFGEG98=,>3ED8F,@DC9E,C9,,96CF6<CC3EEGGG9C5FEDFGFFCFGA9CFFEGCGF7=9+:DF=DFF=?5A(>,:@GFEF7ECF<;@7@EEFCF;:B30*(4::6C2CF6,4104<G(6<C2(4;69142:0C:EB(7:?F2<6
@M04650:207:000000000-C238N:1:1101:11809:7652 2:N:0:19
GGACTACTGGGGTATCTAATCCCGTTTGCTCCCCTGGCCTTCGTGCCTCAGCGTCAGGAACTGTCCAGAGACCCGCCTTCGCCACTGGTCTTCCTTACGATATCTACGCATTTCACCGCTACACCGTAAATTCCAGTCTCCTCTCCAGTCCTCAAGCACGGCAGTATCGAATGCAGTTTCGGAGTTAAGCTCCGAGATTTCACACCCGACTTACCGCGCCGCCTACGCACCCTTTACGCCCAATGAATCCGAACAACGCTTGAGACCTCTGTATTACCTGGTCTGCTGGCACGGGGTTAGC
+
CCCCCGGGGGGGGGGGGGGGGGGGG8FGGGGGGGGGDFFGGGGGGGGGGGGGGGGGGGGGGGGGGGGGGGGGGGGGGGGGGGGGGGGGGGGGGGFGGGGGGGGGGFGGGGGGGGGGGGGDGGGGGGGGGFGGGGGFFGGGGGGFGGGGGGGFGGG=FFGGGCEGGGGFEGCFCFGGGCCCE7+@FGGGGGDGGGCE>9FGGFCFFD*99DDDEFFDBBGD6D9;(;<31D>F;6;4A?GGD?BBG:2):?>?1))854(8:(9:G61)4?744FAAG79).,)6()))3:1+(((((/41)
@M04650:207:000000000-C238N:1:1101:5776:7695 2:N:0:19
GGACTACTCGGGTTTCTAATCCCGTTCGCTACCCTAGCTTTCGCACATGAGCGTCAGTCTTGTGCCAGGAAGCCGCCTTCGCCACTGGTGTTCTTCCCGATATCTACGCATTTCACCGCTACACCGGGAGTTCCACTTCCCTCTCACATACTCTAGGCTTACAGTATCAGATGACAAACAGATGGTAAGCACCTGCCTTTTACATCTGACTTATAAACCCGCCTGCGTGCGCTTTACGCCCAGTAATTCCGGACAACGCTTGCCCCCTACGTATTACCGCGGCTGCTGGCACGTAGTTTGC
+
CCCCCGGCFGGGGGGGGGGGGGGGGGGGCFGGGGDEFGGGGGGDGGGFFFFGGGGGGGF9FFGGGGGG76CFFGGGGGGGDGGGGGGGGGGGGGGGFGGGGGEGGGGGGDGFGGGGGGGGGGGGG7@FG>FGGGGGGGGGGGGBC9;FGGGFGFF9FEDEFGGDGGFA>;E,C33EEDFCFCGG@FCGFGGG>GGGFGGGGFGFFGGFCGGGCGCGFFGC><>25ABD;D@F1C3;80BFGDFFCFF<7FA9B@D:FFFB1:F3FGF118?B<GF>GG:>99BFBBBF4E<GBBB:<FABA
@M04650:207:000000000-C238N:1:1101:5263:7709 2:N:0:19
GGACTACCCGGGTTTCTAATCCTGTTCGCTCCCCACGCTTTCGAGCCTCAGCGTCAGTTACAGTCCAGAGAGTCGCCTTCGCCACTGGTGTTCTTCCTAATCTCTACGCATTTCACCGCTACACTAGGACTTCCACTCTCCTCTCCTGCACTCTAGATACTCAGTTTGGAATGCAGTACTCGGGTTGAGCCCAAGTATTTCACATCCCACTTAAGTATCCGCCTACGCTCCCTTTACGCCCAATAAATCCGGATAACGCTCGCCACCTACCTATTACCGCGGCTGCTGGCACAGTGTTAGC
+
CCCCCFFGGGGGFGGGAFGGFFGGGGEGDGGGGGGGGG7FFFCFFFEFG,@E7CFEGGGGFGGGFGFGFCF@EFFECFGGDGGGGGFFEGGGGGGFFGFGGGFFGGFGGFCCFGGAEC6=CC@FGGFFF,=EF<ECF8A=EGGFEFFD?DFBFGG,EFFGDDCFGGDFE8BGGGGG=FGFFF6BCF6:,@@EGGC2BFGGGBEFA5A6@9CFE7CCFEG7>DF29;2)/9=2>FAE6=E7<6(/6C3?C436?>G3D;6;<132*;(344(..C44@><996;BBFB08*4<1:).:7).6
@M04650:207:000000000-C238N:1:1101:24097:7760 2:N:0:19
GGACTACTCGGGTTTCTAATCCTGTTTGCTCCCCACGCTTTCGTGCATGAGCGTCAGTGCAGGCCCAGGGGATTGCCTTCGCCATCGGTGTTCCTCCGCATATCTACGCATTTCACTGCTACACGCGGAATTCCATCCCCCTCTGCCGCACTCCAGCGATGCAGTCACAAATGCAGTTCCCAGGTTGAGCCCGGGGATTTCACATCTGTCTTACATCACCGCCTGCGCACGCTTTACGCCCAGTAATTCCGATTAACGCTCGCACCCTACGTATTACCGCGGCTTCTGGCACAGAGTTAGC
+
CC@CCGGGGGGGGGGGGGGGGGGGGGGGGGGGGGGGGGGGGGGGGGFEEFFGGGGGGGGGCGGGEGGGGGGGGGGGGGGGCGGGGFGGGGGGGGGGGGGGGGGGGFGGGGGGGGGGGGGGGGGGFGGGGGGGGGGGG?EGGGGFGGGGGGGFGGGGGGDGDGGFGGGGGG5DFFA9FGGGGGFFGGFFGGGG>GD5<*CFGFGFFGGFFGGGFGGGF<GGFG>??F6>0C6>FEFBF(;CGFBFF>AAGFF(:>D4FB>6:3D(7?<6(4(42FFFGGB>B>9((4<4<G7F0:0(-A2-6
@M04650:207:000000000-C238N:1:1101:25049:7782 2:N:0:19
GGACTACAGGGGTTTCTAATCCTGTTTGCTCCCCACACTTTCGAGCCTCAGCGTCAGTTAATGTCCAGCAGGCCGCCTTCGCCACTGGTGTTCCTCCCGATATCTACGCATTCCACCGCTACACCGGGAATTCCGCCTGCCTCTCCATCACTCAAGAACGCCAGTTTTGAACGCACGCTATGGGTTGAGCCCATAGATTTCACGTCCAACTTGGCATCCCGCCTGCGCTCCCTTTACACCCAGTAATTCCGGACAACGCTTGCCACCTACGTTTTACCGCGGCTGCTTGCCCGTAGTTAGC
+
CCCCCGGGGGGGGGGGGGGGGGGGGGGGGGGGGGGGGGGGGGGGGGGGGGGGGGGGGGGG9FGGGGGGGGGGGGGGGGGGGGGGGGGGGGGGGGGGGGGGGGGGGGGGGGGGGGGGGGGGGGGGFEGGGGGGGGGGGGGGGGGFGFFFGGGFGGGGGGGGGGGDFFGGGGCCFGGGGGGGGGGGGGGGGGEFFF8<DFCGGFFFFGGEF4F:>DGGFFCC7<9(:ABF@D>D??649)+;EB03:FA4CFF6?>DBF19<1:FB091<FF?31F:>GF(-4699>::))/(+,-(,:7<)6
@M04650:207:000000000-C238N:1:1101:15201:7790 2:N:0:19
GGACTACTCGGGTTTCTAATCCTGTTCGCTCCCCTAGCTTTCGCGCCTCAGCGTCAGTTGCAGTCCAGAAAGCCGCCTTCGCCACTGGTGTTCCTCCTAATATCTACGCATTTCACCGCTACACCGGGAGTTCCACTTCCCTCTCACATACTCTAGACATACAGTATCAGATGACAAACAGATGGTAAGCACCTGCCTTTTACATCTGACTTATATGCCCGCCTGCGTGCGCTTTACGCCCAGTAATTCCGGACAACGCTTGCCCCCTACGTATTACCGCGGCTGCTGGCACGTCGTTTGC
+
CCCCCGGGGGGGGDGGGGGGGGGEGGGGGGGGGGGGGGGGGGGGGGGGGGGGEGGGEGGGGGGGGGGFGGFGGGGGGGGGGGGGGGFGGFGGGGGGGGGGGGGGGGGGGGGGGGGGGGGGGGGGGFGDFCEFGGGGGGGGGFGFGCFDGGGFGGGEGFGGGGFGGFGFGGGGFGGGGGGGGGGGCGFG9CEC9ECFGGGGGFGF6@FFFGGF;FGGAE9DDGF@FF@B=DB@BEFCF?GGG?DFFC).;AA0/8>(72>?:(9:FGF66:022@?>FG079>9261))8E(0(,(((;(()
@M04650:207:000000000-C238N:1:1101:22343:7869 2:N:0:19
GGACTACTCGGGTATCTAATCCTGTTTGCTCCCCACGCTTTCGTGCATGAGCGTCAGTGCAGGCCCAGGGGGCTGCCTTCGCCATCGGTGTTCCTTTGCATTTCTACGCATTTCACTGCTACACGCAAAATTCCACCCCCCTCTGCCACCCTCAAGCCTTCCAGTCACCAATGCAGTTCCCAGGTTAAGCCCGGGGATTTCACATCCGTCTTACAAAACCGCCTGCGCACGCTTTACGCCCACTAATTCCGCTGAACGCTAGCACCCGACGTACTACCCCGGCTGCGTGCACGTTGCTACC
+
@CBCC8CC@,BFEF,EEGDFFEFFFCAFE@@69@CFGC:F,EC6CCGGCADE:FEEGFFD<@,@@C,,C:@+@@@:6FFGF7?FGG7BF@CFEDF<F??,A,,,,:@FGCFE9?5AFEFGAFGGC744@,,AE<,C=E>:=DGD,6BFG,8:8,D?,=,4,5<;FG7;,D:,+<E,@?,54>CFGG;,73,99=*;4<7EGAFFFG*?@CD*)3++/3874)6(:F0).>32455)1(/:58((*72):*/(4)).*((-((0.0A219BFB?*()+2(1(-69(1(--*4+24(((36)(
@M04650:207:000000000-C238N:1:1101:18660:7869 2:N:0:19
GGACTACCGGGGTATCTAATCCTGTTTGCTACCCATACTTTCGAGCCTCAGCGTCAGTTGATGCCCAGTAGGCCGCCTTCGCCACTGGTGTTCCTCCCGATATCTACGCATTCCACCGCTACACCGGGAATTCCGCCTACCTCTACATCTCTCAAGAACAGTAGTTTTGCACGCATTCTATGGGTTGAGCCCATAGTTTTCACATTCTACTTACCATTCCGCCTGCGCTCCCTTTACACCCAGTACTTCCGGACATCGCTTGCCCCCTACGTATTACCCCGGCGGCAGCCACGTCTCTTGC
+
<C9AAAFGGDEEFGFEEAEGFFGGCEGC<<FGDFEE,;<<FF,,,@C,4E8ECFFCCGGFFFF9@<@EA<<,FF+@@FB:?,8B6FFAE<FCFFDGAFC7FEEEGG,++@=:EE,,B>CD@CBFGG7+4@8AFF8:EEG<8DFFGF9EG,CFE,C,=,,@=B;<DCGC6,@>@:;1@CA;FC@@F6@?C,>9C?D,=+75C6,++:C+;78:9CG+B*4+04>@(62595(/69))1.>+*6(.++96CF:;(.1)223:3(>40C1;6(((.<(-<:(-(((((4(((*.6(4(.,<)54
@M04650:207:000000000-C238N:1:1101:18534:7877 2:N:0:19
GGACTACTAGGGTATCTAATCCTGTTTGCTCCCCACACTTTCGAGCCTCAGCGTCAGTTAATGTCCAGCAGGCCGCCTTCGCCACTGGTGTTCCTCCCGATATCTACGCATTCCACCGCTACACCGGGAATTCCGCCTGCCTCTCCATCACTCAAGAACGCCAGTTTTGAACGCACGCTATGGGTTGAGCCCATAGATTTCACGTCCAACTTGGCATCCCGCCTGCGCTCCCTTTACACCCAGTAATTCCGGACAACGCTTGCCACCTACGTTTTACCGCGGCTGCTGGCACGTAGTTAGC
+
CCCCCGGGGGGGGGGGGGGGGGGFGGGGGGGGGGGGGGGGGGGGGGGGGGGGGGGGGGGGGGGGGGGGGGGGGGGGGGGGGGGGGGGGGGGGGGGGGGGGGGGGGGGGGGGGGGGGGGGGGGGGGDGGCEGGGGFGEGGGGGGFGGGGGGGFGFGCFCGGGGGGGGGGGCGGGGGGGGGEGGGGGGGGGGGGGGG?DGGGGFGFFGDDEGGGFGGGFFDFFGF@DFBFBGFFDG;CF?FGG:?7CC>DGFF0:BGFG9>BB?GFFGF::?B?0E19GG099>>FB??)0>(C:?<?FGFAA
@M04650:207:000000000-C238N:1:1101:24594:7927 2:N:0:19
GGACTACTCGGGTTTCTAATCCTGTTTGATCCCCACGCTTTCGCACCTCAGCGTCAGTATTGTGCCAGATAGTCGCCTTCGCCACTGATGTTCCTCCAGATCTCTACGGATTTCACTCCTACACCTGGAATTCCACTATCCTCTCACAAACTCAAGCTAAGCAGTATCAATGGCAGTTCCTCCGTTGAGCGGAGGGCTTGCACCACTGACTTACAAAGCCGCCTACGTGCGCTTTACGCCCAGTGATTCCGATTAACGCTCGCACCCTCCGTATTACCGCGGCTGCTGGCACGGAGTTAGC
+
CCCCCFGGGGGDGGGGGGGGGGGGGGGGGGGGGGGGGGGGGGGGGGGGG@EFCFGGGGGGGGGGGFGGGGGGGGGGGGGGGGGGGGGFGGGGGGGGGGGGGGGGGFFFGGGGGGGGGGGGGGGGGFGFF8FFGGGGGGGFGGGFGGDG@FFFGFFGGGGGGGF?FEEGGGGG6DFGG=DGGGGCGG+=DGCEEGGGGGGC>*>9AC75@GFGEG>FABGGFGFD9A>F2DB@2CF3A7@CF<?EC+<EGFF?FFG?C?93(4D07E<63:B:?CBBGFBB(3>>;(24>G,+806>BGF<:
@M04650:207:000000000-C238N:1:1101:8866:7933 2:N:0:19
GGACTACACGGGTATCTAATCCTGTTTGCTCCCCACGCTTTCGCGCTTTAGCGTCAGTATTTGTCCAGTGAGCTGCCTTCCCCATCGGCATTCCTACAAATATCTACGAATTTCACCTCTACACTTGTAGTTCCGCCCACCTCTCCAATACTCTAGTCTAACAGTTTCCAACGCAATACGGAGTTGAGCCCCGCAGTTTAACATCAGACTTTTTAAACCACCTAGACGCCCTTTACGCCCAATAAATCCGGATAACGCTTGGGACATACGTATTACCCCGGCTGCTGGCCCGTATTTAGCC
+
CCCCCGGGFGGGGGGGGGFFGGGFGGGGFGGGGGGGGGGGGGG,CFECBCFGGCGGEG<9<@D6CFFFGGFGGGG,@FFGFGGFGGGGCBFFF9=5E8,5EEDEGGCDE@FGFGGGG9@FGGCA,4,9,9CEGEGCEGGGGGGDEGG=FF8DD,CD;DAD=,DDDEEGDF9@CGGC?==+=8@@FCF6CFGGGGGGGGG,+BE9A8*@:*=C*;/3BBFFFG=E:AB/5)855,+/)6EDGF@EGG3?G>>7(.:351(,309(9*))524)4E9)0*,(4(,4(,5(1*,*47(.:+.).
@M04650:207:000000000-C238N:1:1101:17318:7970 2:N:0:19
GGACTACTGGGGTATCTAATCCCGTTCGCTACCCTAGCTTTCGCACATGAGCGTCAGTCTTGTGCCAGGAAGCCGCCTTCGCCACTGGTGTTCTTCCCGATATCTACGCATTTCACCGCTACACCGGGAGTTCCACTTCCCTCTCACATACTCTAGGCATACAGTATCAGATGACAAACAGATGGTAAGCACCTGCCTTTTACATCTGACTTATATGCCCGCCTGCGTGCGCTTTACGCCCAGTAATTCCGGACAACGCTTGCCCCCTACGTATTACCGCGGCTGCTGGCACGTAGTTTGC
+
CCCCCGGGGGGGGGGGGGGGGGGGGGGGGGGGGGGGGGGGGGGGGGGGGGGGGGGGGGGGGGGGGGGGGGFGGGGGGGGGGGGGGGGGGGGGGGGGGGGGGGGGGGGGGGGGGGGGGGGGGGGGGGGGGGGGGGGGGGGGGGGFGGGGGGGFGGGF9DGGGGGGGGGGGGFGGGGGGGGGGCCFGGGGGGCGFGGGGGGCFFGFFG7+:CFGFGGGFFFGDGF?FFFFFGFF2CFFFFGGGDF@FGCEGFFFDFDFD19?FFG?<CB9???:<EBFGG?99BB;9B?>?5(3((,4(AA>4
@M04650:207:000000000-C238N:1:1101:21848:7970 2:N:0:19
GGACTACCAGGGTATCTAATCCCGTTCGCTACCCTAGCTTTCGCACATGAGCGTCAGTCTTGTGCCAGGAAGCCGCCTTCGCCACTGGTGTTCTTCCCGATATCTACGCATTTCACCGCTACACCGGGAGTTCCACTTCCCTCTCACATACTCTAGGCACACAGTATCAGATGACAAACAGATGGTAAGCACCTGCCTTTTACATCTGACTTATATGCCCGCCTGCGTGCGCGTTACGCCCAGTAATTACGGACAACGCTTGCCCCCTACGTATTACCGCGGCTGCTGGCACGTAGCTTGC
+
8-CBCE@CECCFFGCGGFGGGGGGGGGFEGGCGGGGEC9FEGECCFEEFGEFGF7B:FD@,C<<EE,<FFEFF8@@FFEEDCFCFGGGGCEFFDFFGGGGGCGEEGGGDC7+A,55EF+@=>EFEEDFFFC8EEBDAC?B>F,*6ED?F@,=FFGF:=BF8FGGGGGGC998<>FGF?CFCGFFFGGFG,DCCFFG5?,;>CC==72=*2;+::7CFECG2<(/5826(26((=)(8(=B7((/7+.)*18:?3C:D>>BB:C0*:((-,-4)<:67*44;3(-((.4?57A3.(4(<),2
@M04650:207:000000000-C238N:1:1101:7216:7989 2:N:0:19
GGACTACCCGGGTATCTAATCCTGTTTGCTCCCCACGCTTTCGCACCTGAGCGTCAGTCTTTGTCCAGGGGGCCGCCTTCGCCACCGGTATTCCTCCAGATCTCTACGCATTTCACCGCTACACCTGGAATTCTACCCCCCTCTACAAGACTCTAGCCTGCCAGTTTCAAATGCAGTTCCCAAGTTAAGCTCGGGGATTTCACATCTAACTTAACAGACCGCCTGCGTGCGCTTTACGCCCAGTAATTCCGATTAACGCTTGCACCCTCCGTATTACCGCGGCTGCTGGCACGGAGTTAGC
+
CCCCCGGGGGGGGGGGGGGGGGGGGGGGGGGGGGGGGGGGGGGGGGGGGGGGGGGGGFGFFGGGGGGGGGGGGGGGGGEEGGGGGGGGGGGGFFGGGGGGGGGGGGGGDGGGDGGGGGGGGGFGGGGGGG<FGGGFF8DCECGBFEGCGGG?FGFGCGGGGGGGDCGFF;DCFGAF,C:DFGFGGGFGGC,==*?GCDGFDFGF8FGFCGF=EFGGFFFG@G@DDF>>@GFFF=>AF<E?CBBFCF9<G?F?15CAG?6(4(*3=FB:<B>:BF?AAF870>039B):?G0FFF;B(8)..
@M04650:207:000000000-C238N:1:1101:15786:8011 2:N:0:19
GGACTACACGGGTTTCTAATCCCGTTCGCTACCCTAGCTTTCGCACATGAGCGTCAGTCTTGTGCCAGGAAGCCGCCTTCGCCACTGGTGTTCTTCCCGATATCTACGCATTTCACCGCTACACCGGGAGTTCCACTTCCCTCTCACATACTCTAGGCTTACAGTATCAGATGACAAACAGATGGTAAGCACCTGCCTTTTACATCTGACTTATAAATCCGCCTGCGTGCGCTTTCCGCCTAGTAATTCCGGACAACGCTTGCCCCCTACGTATTACCGCCGCTGCTGGCACGTAGTTTTC
+
CCCCCGGGGGGGGGGFGGGGGGGGGGGFGEGGE<EFGCF,CFGGEGGGGDGGGGGGGFFGGGGGGGGGFFEFEEEGGGDFGGGGGDF?FFGGGGGGFGGE@FGGGFEFGGGGGGGGGGDCGCFFGG7F7>FGGGFGGDFFGGFFGGGGFGGFGDFCBFF3=<EGF9EFFCB9CFC7C+1DF?DCCDFGCCB,4@@,09AC8BEFFGGF4=?:4:CGF*5?@C=@@FBF=D91(:))1(4**,/7CF?)+;6;0@D1C90:13D.C89((((.,3849F?0(40016).,/1A:331(+)-.
@M04650:207:000000000-C238N:1:1101:3609:8173 2:N:0:19
GGACTACCCGGGTATCTAATCCTGTTTGATCCCCATGCTTTCGTGCCTCAGCGTCAGTAAACAGCCAGATAGTCGCCTTCGCCACCGGTGTTCTACCCAATATCTACGAATTTCACCTCTACACTGGGTATTCCACTATCCTCTCTGTTACTCTAGTAATATAGTTATAAAGGCAATTCCGAGGTTGAGCCCCGGGATTTCACCCCTATCTTATATCACCGCCTACACACCCTTTACGCCCAGTAATTCCGAACAACGCTTGCCCCCTTCGTATTACCTCGGCGGCTGGCACGAAGTTTGC
+
CCCCCGGGGGGGGGGGGGGGGGGGGGGGGGGGGGGFGGGGGGG<FCFGFFFGGGGGGGGDDEFCFFGGGFGFEGGCEGGGGGGDGCGG@FGGGFGFFA,BFFFGGGGG7FF@GGGGGGGGGGC@B,FFFAFGCFCGDDFGGGGF,>EFGGGFGGGGA,EE8@8EFFGGFGGFFGGGGGG,@F>CFFGGCGG687CDD6@FGCCAC*;55>FFFFGCB*AC);2>AFBF*:>@=GFFFFEBC334>:?CDC6/655=C0@<0?F2<=;>:B?((;?2+*))41,(,((2:E:CB:(13A:6)
@M04650:207:000000000-C238N:1:1101:17479:8199 2:N:0:19
GGACTACTAGGGTTTCTAATCCTGTTTGCTACCCATACTTTCGAGCCTCAGCGTCAGTTGATGCCCAGTAGGCCGCCTTCGCCACTGGTGTTCCTCCCGATATCTACGCATTCCACCGCTACACCGGGAATTCCGCCTACCTCTACATCACTCAAGAACAGTAGTTTTGAACGCAGTCTATGGGTTGAGCCCATAGTTTTCACATTCAACTTACCATTCCGCCTGCGCTCCCTTTACACCCAGTAATTCCGGACAACGCTTGCCACCTACGTTTTACCGCGGCTGCTGGCACGTAGTTCGC
+
CCBCCGGGGGGGGGGGGGGGGGGGGGGGGGGGGGGGGGGGGGGGGGGGGGGGGGGGGGGGGGGGGGGGGGGGGGGGGGGGGGGGGGGGGGGGGGGGGGGGGDGGGGGGGGGGGGGGGGEDGGGGGGGGGDGGGGGGGGGGGGGFCFGGGGGFGGGGGGGCFFGFGCGGGEFGGGGGACFGGGGFG>5@CGFGFGFGGGGGFFGFAFGACGCF9>DGAA@9:GFDFF=E@G>FFGFCFFGGGFF;7+9?FFFB(=C@G0;??:C>FG?7:?FF(;?AC::B66>B0???(::GB?0(-:6:>
@M04650:207:000000000-C238N:1:1101:20742:8212 2:N:0:19
GGACTACAGGGGTTTCTAATCCTGTTTGCTCCCCTAGCTTTCGCACTTCAGCGTCAGTTTTTGTCCAGTGAGCTACCTTCGTCATCGGCATTCCTACATATATCTACGAATTTCACCTCTACTCATGTAGTTCCGCCCACCTTTCCAATACTCTAGAATTTCAGTTTCGTCGGCAAGCTAATGGTTGAGCCACTAGTTTTCACCGTCGACTTGAAACCCCGCCTAGATGCCCTTTATGCCCAATAATTCCGGATAACGCTTGCGACATACGTATTACCGCGGCTGCTGGCACGTATTTAGC
+
C9CCCGGGGGGGGGGGGGGGGGGGGGGGGGGGGGGGGGGGGGGGDGGGGGGGGGGGGFGGGGGGGGGGGGFGGGGGGGGGGGGGGFFFGGGGGGGGGGGGGGGGGGGGGFGGGGGGGGGGFFEFFGGGGGGGGGGGGGGGGGGFGGGGGGGFGGGGGDGGGGC;FGGGDFGDGGEEGFGGDGGGGGGGFGGGFGGGGGGGGFDF>FGEFGGD@7FGFFGGAD=D))*B?C6=BGF9FEFFFFDBFDCCCFAB@DGEC80120CBDD((6?FFFG:AGD?BB>BB>B:0(A0F031<7F<46
@M04650:207:000000000-C238N:1:1101:15162:8228 2:N:0:19
GGACTACTGGGGTATCTAATCCTGTTTGCTCCCCACGCTTTCGCACCTGAGCGTCAGTCTTTGTCCAGGGGGCCGCCTTCGCCACCGGTATTCCTCCAGATCTCTACGCATTTCACCGCTACACCTGGAATTCTACCCCCCTCTACAAGACTCTAGCCTGCCAGTTTCAAATGCAGTTCCCAAGTTAAGCTCGGGGATTTCACATCTGACTTAACAGACCGCCTGCGTGCGCTTTACGCCCATTAATTCCGATTAACGCTCGCACCCTCCGTATTACCGCGGCTGCTGGCCCGTAGTTATC
+
CCCCCFGGGGGGGGGGGGFGGGGGGGGGGGGGGGGGGGGGGGGGGGGGEEGGGGGGGGGGGGAGGGGGGE7CFGGGGGGGGGGGGGDGGGGGGGGEFGFFGGFGGGGFDGGGGGGGGDGGGGGGGGGF<<EFGGGGGGFGGGGF8FEFGFGFGGCFGGFGGGGGGGGGG9>@+@E,<CGE?FEFGFGG=ECGGGCEGGFGGFCFFGGFCFFGFF+;=;FGFGF1(;3B<G0>BG5)1(;EG8(.>CA<GFF??BG)*-3(,4C>GGF01:1:?C75FF((,31>1(572C::1(-44@6).
@M04650:207:000000000-C238N:1:1101:3114:8231 2:N:0:19
GGACTACAGGGGTTTCTAATCCCGTTCGCTACCCTAGCTTTCGCACATGAGCGTCAGTCTTGTGACAGGAAGCCGCCTTCGCCACTGGTGTTCTTCCCGATATCTACGCATTTCACCGCTACACCGGGAGTTCCACTTCCCTCTCACATACTCTAGGCTTACAGTATCAGATGACAAACAGAGGGTAAGCACCTGCCTTTTACATCTGACTTATAAACCCGCCTGCGTGCGCTTTACGCCCAGTAATTCCGGACAACGCTTGCCCCCTACGTATTACCGCGGCGTCTGGCCCGGAGTTTGC
+
CCCCCFGGGGGGBBFFGFGGGFGGGGGGGGGGGGGGGGGGGGGCGGGGGGGGGEFGGED9FEFF,@FGGGGGGGGDGGGGGGGGGGGACFGGGGGGCFEG>C+E9=FFCBFGDFFEGGGDEFCGGGGGGGGFFC,AD,=FGGGBEGGGFFFFGDF@CFGGFFGFGA:CF9DFFCGGGDGG?<,>*>:DF9,@CG,;*9F7=9,=FF++9>C7CF++8==59C@(2A18(C>@,>:E6444:83;FG)6:9@B1)9:D9(4339:*8961:?(8E7AF:81163(,((4?C:F9(-9(*.6)
@M04650:207:000000000-C238N:1:1101:25453:8251 2:N:0:19
GGACTACTAGGGTATCTAATCCTGTTTGCTACCCACGCTTTCGAGCCTCAGCGTCAGTTAAAGCCCAGCAGGCCGCCTTCGCCACTGGTGTTCCTCCTAATATCTACGCATTTCACCGCTACACTAGGAATTCCGCCTGCCTCTACTTCACTCAAGAACGACAGTTTTGAACGCAGTTTATGGGTTGAGCCCATAGATTTCACATTCAACTTATCGTCCCGCCTACGCTCCCTTTACACCCAGTAATTCCGGACAACGCTTGCCACCTACGTATTACCGCGGCTGCTGGCACGTAGTTAGC
+
CCCCCFGGGGGGFGGGGGGGGGGGGGGGGGGGGGGGGGGGGGGGGGGGGGGGGGGGGGGGGFGGGGGGGGGGGGGGGGGGGGGGGGGGGGGGGGGGGGDGGGGGGGGGFGGGGGGGGGGGGGGGGCFGGGFGGGGGGGGGGGGFGGGGGGGFGGGGGDFGGGGGGFGGFGGGGGGGE?FEGGFGGDGFFGGGFFGGGGDFGFGCFGFCEFGGFGGFFF=DADFDDFDBDG>?FGFFFFGGD;?F=DEFGFF08BDFGFBF6:F?GG?1:BB?7<>>FCB>91>FF:?8?G0<?B?::G<46
@M04650:207:000000000-C238N:1:1101:27970:8251 2:N:0:19
GGACTACAAGGGTATCTAATCCTGTTTGCTCCCCACACTTTCGAGCCTCAGCGTCAGTTAATGTCCAGCAGGCCGCCTTCGCCACTGGTGTTCCTCCCGATATCTACGCATTCCACCGCTACACCGGGAATTCCGCCTGCCTCTCCATCACTCAAGAACGCCAGTTTTGAACGCACGCTATGGGTTGAGCCCATAGATTTCACGTCCAACTTGGCATCCCGCCTGCGCTCCCTTTACACCCAGTAATTCCGGACAACGCTTGCCACCTACGTTTTACCGCGGCTGCTGGCACGTAGTTAGC
+
CCCCCGGGGGGGGGGGGGGGGGFGGGGGGGGGGGGGEGGDGGGGGGG8FEGGGGGGGGGAFFGGGGGGGCGGGGGGGGGGGGGGGGGGGGGGGFGGGDGGGEGGGGGGGGGGFGGGGGGGGGGG8FFGGGGGGF8F6EGGGGGFGGG8?EFFGDFCF,@66FEGFGFFDGFCCEEECGD*:3,7FFGGGGGGD?,9CGFGGFGFFFDBBFFD=<*>B@G:?G;F@F>FFG0;@GFFFEGGGFFFGGFFGFF><BGFG0>013C?>FB:((841@?FFC16>BFFFF>?>G8C:418(<4>A
@M04650:207:000000000-C238N:1:1101:16495:8305 2:N:0:19
GGACTACAAGGGTTTCTAATCCTGTTTGCTCCCCACGCTTTCGAGCCTCAGTGTCAGTTACAGGCCAGAGAGCCGCTTTCGCCTCCGGTGTTCCTCCATATATCTACGCATTTCACCGCTACACATGGAATTCCACTCTCCTCTCCTGCACTCAAGTCTCCCAGTTTCCAATGCACACAATGGTTGAGCCACTGCCTTTTACATCAGACTTAAGAAACCACCTGCGCTCGCTTTACGCCCAATAAATCCGGACAACGCCTGGGACCTACGTATTCCCGCCGCTGCTGGCCCGTAGTTAGCC
+
9BCCCCGEFE8FGGGGGGGGGGGAFGGGGGGGGFGGGGGGGGFFGFEGGECEAFGGFFFGGGF8FGCGEGFEFGGG:CFF=CF@FC::FFGFFGGFGGGAF<DBE;FGGEGGGGGGGGEDEFEGFD9FEEGGGACCDGFFEDFBFGG8=FCDED,=FF3DDGFFF>FDF9>DDGFE8FD68F8BFEC,7DFCEGGF7B>9+4DCF?D5@>E7CF+B*=E>CC@)0@>*:2:=BE+9)/*:<3@;F+).>5.66;77)((/6;*3>EB23(.)4<)69*-(-14215)((/-*-2(,.+.)4
@M04650:207:000000000-C238N:1:1101:12147:8311 2:N:0:19
GGACTACAGGGGTTTCTAATCCCGTTCGCTACCCTAGCTTTCGCACATGAGCGTCAGTCTTGTGCCAGGAAGCCGCCTTCGCCACTGGTGTTCTTCCCGATATCTACGCATTTCACCGCTACACCGGGAGTTCCACTTCCCTCTCACATACTCTAGGCATACAGTATCAGATGACAAACAGATGGTAAGCACCTGCCTTTTACATCTGACTTATATGCCCGCCCGCGTGCGCTTTACGCCCAGTAATTCCGGACAACGCTTGCCCCCTACGTAGTACCGCGGAGTCTGGCACGTGGTTTGC
+
CCCCCFGGGGGGGGGGGGGGGGGGGGGGGGGEFGCEG<EFGGGGEGGGGGFAGFFGGGGGFFGGGGGGGGGGDGGDEDFGCEGGGFGCGGGGG9E?EEEGGGDFGFFGFGGG9?EFE:EDCGGGF>FGE@FFGA;FFFD<8DFFGFFFFFGBFFGCBC@8FDFFFFGGFGGGG9DECCFGEF9CGAC:93,,:ECGGFGGGFGFFG7B4++DCFCFFE7D?G=(-?@5(93;;EFEFDGGG@2:CD65>*<017C6F9>((,/(9F69BFF:)*-6<*(-3(((-,6<B6(9,((((2344
@M04650:207:000000000-C238N:1:1101:8672:8312 2:N:0:19
GGACTACCGGGGTATCTAATCCTGTTTGCTACCCATGCTTTCGAGCCTCAGCGTCAGTTAATGTCCAGCAGGCCGCCTTCGCCACTGGTGTTCCTCCCGATATCTACGCATTCCACCGCTACACAGGGAATTCCGCCTGCCTCTCCATCACTCAAGAACAGCAGTTTTGAATGCACGCTATGGGTTGAGCCCAGAGATTTCACACCCAACTTGCCGTCCCGCCTGCGCTCCCTTTACACCCAGTAATTCCGGACAACGCTTGCACCCTACGTTTTACCGCGGCTGCGGGCACGTAGTTAGC
+
CCCCCGGGGGGGGEGGGGGGGGGGGGGGGGDGGGGGGGGGGGGFGGEFFGGGGGGGGGGGGFGGGGGGFGGG>BFGGGGGGGGGEGGGGGGGGGGGGEEGGGGGGGGFGGGGFGAFBFGGEGGG,,?FGGGGGG?78C=DGGGFD@=@FGGFGFGG,===FGGGD9@9,@EFCGGC67489EFFFFCEGGGGC5;FGGCEFFGFFD>?B4<FEG*78>GD9DFFFA3A6G0@FCFCFCGGGFFFGGB.:FF9(7C6C66<18F2*A?FFFFF7GB2CF?B>69>10((3E(:6,3<FGA9<
@M04650:207:000000000-C238N:1:1101:10918:8347 2:N:0:19
GGACTACCCGGGTTTCTAATCCTGTTTGCTCCCCTAGCTTTCGCACCTCAGCGTCAGTTATGGCCCAGAAGACTGCCTTCGCCATCGGTGTTCTTCCCAATATCTGCGCATTTCACCGCTACACTGGGAATTCCATCTTCCTCTACCAAACTCGAGTCTGCCAGTTCGGAATCCGGCTGGGGGTTTAGCCCTCAGATTAGAGATTCCGCTTAACAAACCGCCTACGCGCGCTTTACGCCCAATAAATCCGGATACCGCTTGCTCCCTACGTCTTACCCCGGCTGCTGGCACCTACGTAGCC
+
CCCCCGGGGGGGGGGGGGGGGGGGGGFGGGGGGGGGGGGGGGGGGGGGGGGGFGGDGFGGGGGGGGGGGCEGGGGGGGGGGGGGDGGGGGGGGGGGGGGGFFGGGGGGGGGCGGGGGGGDCFGGGGGGFGCFFFGGGEFGFGGFGGGFGEGFG6EEGGGGGFFGGGGGD8CFFGGGGGG>EF6EC:,;EGG6ECF,5=7,2?DF9FGF=*?4;>>:F>8C()(68).895>FFF745(8C*43):7)6C);6:B*)*43:2:7<7EB22(,((2).<*(((491242((0.*((((.3.(<
@M04650:207:000000000-C238N:1:1101:8616:8363 2:N:0:19
GGACTACTGGGGTTTCTAATCCTGTTTGCTCCCCACGCTTTCGCGCTTTAGCGTCAGTATTTGTCCAGTGAGCTGGCTTCCCCATCGGCATTCCTACAAATATCTACGAATTTCACCTCTACACTTGTAGTTCCGCCCACCTCTCCAATACTCTAGTCTAACAGTTTCCAACGCAATACGGAGTTGAGCCCCGCAGTTTAACATCAGACTTTTTAAACCACCTAGACGCGCTTTACGCCCAATAAATCCGGATAACGCTCGGGGCATACGTATTACCGCGGCTGCTGGCACGTATCTAGCC
+
CCCCCGGGGGGGGGGGGGGGGGGGGGGGGGGGGGGGGGGGGGGGGGGGGGGGGGGGGGGGGFGGGGGGGGGCGGEGGFGGGGGGGFEEGGGGGGGGGGGGGGGGGGGGGGGGGGGGGGFGGGFGGGAEECFFGGGG6EGGGGGFGGGCGCF7=FGGGGGGGGGGGGGGGGGGGGGGGGGGGG>EG>B62DGE>>CGD8@A+BA<AGCFFGGGFGGGFE:FFGFE:FF4>)27?C8>B0E7FD@3:F35;>)(6>DBC01(,()-5?:,3:2):8<<+97--3996227B=<5(4:(6242?
@M04650:207:000000000-C238N:1:1101:3681:8367 2:N:0:19
GGACTACTGGGGTATCTAATCCTGTTTGCTACCCACGCTTTCGAGCCTCAGCGTCAGTTAAAGCCCAGCAGGCCGCCTTCGCCACTGGTGTTCCTCCTAATATCTACGCATTTCACCGCTACACTAGGAATTCCGCCGGCCTCTACTTCACTCAAGAACTGCAGTTTTGAACGCAGTTTATGGGTTGAGCCTATAGGTTTCACATTCAACTTGCAGTCCCGCCTACGCTCCCTTTACACCCACTAATTCCGGACAACGCTTGCCCCCTACGTAGTACCGCGGCTTCTGGCACGTGCTTAGC
+
CCCCCFGGC@EG@;FFGFFFG,C<@96F,@<FE8<:@F,,C?CFCC::EFFFC:B:@CFCFFE,@F,C8EFGB@BFCFC,A7FFGGDECEFG9<=BFEFGGCECEG9FEG+B,,9,<?+0CCFC,4AFF9?,FF@+1+6+86D9EGGCGGGFGGGGGGGAD9,@>>DFG7BFGC+:C+EDA=ECFDC,A@D,4<D:+27,+=CAAGGFFGCC*+97B(:4>42((;-8</68(0;4:?;<F?058CC<F+69?>)4>9>3<09(**(,,((()*-)02431;69(,668?1C:60((36)4
@M04650:207:000000000-C238N:1:1101:22518:8375 2:N:0:19
GGACTACACGGGTTTCTAATCCTGTTTGCTCCCCACGCTTTCGCGCTTTAGCGTCAGTATTTGTCCAGTGAGCTGGCTTCCCATCGGCAGTTCGTAAAAATTTTACGGATTTCACCCCTACACCTGTAGTTTCGGCCACCCCCTCCATTATCTTGGTCACCCCGTTCCCACGCAATTCGGGGGTTCGCCCCCCCAGTTAACAATCGACTTTTTAAAACACCTAGGCCCCCTTTTCGGCCAAATAATGCGGAATAAGCCTCGGGCCCTCGGAATTACGCGGGTACTGGCCCCGTATTCAGCC
+
CCCCCFGFEGGGGGGGGGGGGGF<FGAFGGGGFED7CFBCFGGCFF:@,EFGG@CFEFFGCFGGFGGGCFFFGGFFGG8:BE,,:4:>=+:5F,6,,A?,4,4,,,,,8@FF,5,C,+464,,,A:5,,<:,C++466+8+=8*@+>3,3,4:6,,3,3,,,+1+8,@,6,8+3@+,=+:**1>*4*/=C:*/***01,5:+3*2*2:(**2)*9F4>*/42()()(),)(.2+11)48:C().:*)))0)((**)*((((,)()*((((((-0.6*14(((,,-))((*(:(,(.)0)..
@M04650:207:000000000-C238N:1:1101:4245:8384 2:N:0:19
GGACTACAGGGGTTTCTAATCCTGTTTGCTCCCCACGCTTTCGCGCCTCAGCGTCAGAACCGGACCAGTAAGCCGCCTTCGCCACTGGTGTTCTTGCGAATATCTACGAATTTCACCTCTACACTCGCAGTTCCACTTACCTCTTCCGGTCTCTAGCCATACAGTATCGACGGCAATTCTGTGGTTGAGCCACAGGCTTTCACCCCCGACTTATACGGCCGCCTACGCGCCCTTTACGCCCAGTGATTCCTAGCAACGCTAGCCCCCTCCGGATTACCTCGGCTGCTGGCCCGAAGTTAGC
+
66-66CEGG8BF6@FGGGFGGGGGFD9@,;CC@,ECC7@FDC:FEC:FC@8AFGGGG,CFCC+FFG@FCFFDFFEGEG@F7C7,B<FEE,CFGAFF9>FFF<DEG9EFG?F<@F<FF:,A,C,B4AE=+++4A<>FE9AB=FE?D>FEF6@5,E,@;DDC?FGAC;DC+>+3;::;?*,@,2>CF761,>,,=ACG<*68CFC8))?):D):9CFDF0EC@C9:()27;3(46E446(/:C<FB*:)-*1*.))2)0,((-4C17;67((-(-;2)@C4A(3(-,(.).*(*((-(-<)).
@M04650:207:000000000-C238N:1:1101:16963:8396 2:N:0:19
GGACTACAGGGGTATCTAATCCTGTTCGCTCCCCACGCTTTCGCTCCTCAGCGTCAGTATCGGCCCAGAGACCCGCCTTCGCCACCGGTGTTCCTCCTGATATCTGCGCATTTCACCGCTACACCAGGAATTCCAGTCTCCCCTACCGAACTCAAGCCCGCCCGTATCCACCGCAAGCTGAAGGTTAAGCCTCCAGTTTTCACGGTAGACGCAACGAGCCGCCTACGAGCTCTTTACGCCCAATAATTCCGGCCAACGCTCGCACCCTACGTATTACCGCGGCTGCTTGCACGTAGGTAGC
+
CCCCCGGGGGGGGGGGGGGGGGGGGGGGGGGGGGGGGGGGGGGGGGGGGGGGGGGGGGGGGGGGGGGGGGGGGGFGGGGFFGGDGGGDFEGGGGGGGGGGGGFGGGGCC7FGGGGGGGEGEGFGGGFEFGFGGGGGDGGGFGDBGGGC:EGDFGGFGFF8EGGGG>@EG9DFCFEGGGGF9<DFG@EG7@E6?FFGGFFGGAGFFGGB)@*995C:>0CC>GFBFF?@?3(45EF2@?GGG:?767:<FF?6(7)094;32,5(9EBFFFF1<C?>G>119,360:7).C2CBB:((3)3:
@M04650:207:000000000-C238N:1:1101:14407:8420 2:N:0:19
GGACTACCCGGGTTTCTAATCCTGTTTGCTCCCCACGCTTTCGCGCCTCAGCGTCAGTTATCGTCCAGCAAGCCGCCTTCGCCACTGGTGTTCCTCCTAATATCTACGCATTTCACCGCTACACTAGGAATTCCGCTTGCCTCTCCGACACTCAAGGGATACAGTTTTGAAAGCAGTTCCGGGGTTGAGCCCCGGGATTTCACTCCCAACTTGCATCTCCGCCTACACGCCCTTTACACCCAGTAAATCCGGACAACGCTTGCAACCTACGTATTACCGCGGCTGCTGGCCCGTAGTTAGC
+
CCCCCGGGGGGGGGGGGGGGGGGGGGGGGGGGGGGGGGGGGGGGGGGGGGGGGGGGGGGGGGGGGGGGGGGGGGGGGGGGGGGGGGGGGGGGGGGGGGGGGGGGGGGGGGGGGGGGGGGGGGGGGGG=EFFFGGGGGGGGGGGFGGGGGGGFGFGGGGGG?FFGGGGGGGGGGGGGGGGGGEGCF@EGGGGFEG=EDGGGGFGAFGGFFGGGFGCCFCGGBGFFFF1)(23366@<FFGGG0(57F49FFD9?FGBF(7616C2:FF>?F02<E?49C:B0762(4:0>E(/392?BF4>:
@M04650:207:000000000-C238N:1:1101:26080:8462 2:N:0:19
GGACTACTGGGGTTTCTAATCCTGTTTGATCCCCACGCTTTCGCATCTCAGCGTCAGTACTGCACCAGGTAGTCGCCTTCGCCACTGATGTTCCTCCAGATCTCTACGGATTTCACCCCTACACCTGGAATTCCACTACCCTCTCACAGACTCAAGTCTAACAGTATCAAAAGCAGTTCCACGGGTGAGCCGTGGGCTTTCCCTTCTGACTTATCAAACGGCCTACATGCGCTTTAAGCCCAGTGATTCCGAATAACGCTTGGACCCCCCGTATTACCACGGCTGCTGGCACGGAGTTAGC
+
CC@CCGGGGGGCFGGGGGGGGGGGGGGGGGGGGGGGGGCFGGGCEGGGGGGGGGGGGGGGGGGGGFGGECFGGGDEFCEFGFGDGFGFGFDFGGGGGGGGGGGGGGGEGDEGGGG<F8BDFGGGGGGGGGGFEGGGC,=EFFGDCEFGFGGF,,@E;EFFGGGGDGCFFGGGGFGGGFAEGFEGC:C8?FGGGCGC6C:E++6<<FFFEFFCAFGGCFDGDGA>BF9=*8/(8CF*+.26<;05>7.?GFA<75>CC?@<0(:;6C719>6-(A429>),(((4--480/8+:01(3*-5)
@M04650:207:000000000-C238N:1:1101:7630:8479 2:N:0:19
GGACTACACGGGTTTCTAATCCTGTTTGCTCCCCACGCTTTCGAGCCTCAGCGTCAGTTAAAGCCCAGCAGGCCGCCTTCGCCACTGGTGTTCCTCCTAATATCTACGCATTTCACCGCTACACCAGGAATTCCGCCTGCCTCTACTTCACTCAAGAACGACAGTTTTGAACGCAGTTTATGGGTTGAGCCCATAGATTTCACATCCAACTTATCGTCCCGCCTACGCTCCCTTTACACCCAGTAATTCCGGACAACGCTTGCCACCTACGTATTACCGCGGCTGCTGGCACGTAGGTAGC
+
CCCCCGGEFGGGGGGGGGGGGGGGGGGGGGGGGGGGGGGGGGG6EEEFGGGCCFGGGGGGFEEFGGGGGG?FGGGGGGGGGGGGGGGGFGGFFGGGGGGGGAFFFGFGGGGGGFGGGGGGGGGG,9AB<FGGGGGGGGGGGGGFGGGFGFFFG8DG9,@3=FGGFFFG8CA,@FGCGGGCFGGGGEGGGFFG,4=EFGGGGFGFF***:FDFEF>FABCDFGFF7FDD;G0=DFFFF?CFGFFEGFF<FFFFBFGFGBB?FFG77C<12:BFFE:AGF6>0960(18?(*(<3.83(<<7.
@M04650:207:000000000-C238N:1:1101:9873:8499 2:N:0:19
GGACTACCGGGGTTTCTAATCCTGTTTGCTCCCCACGCTTTCGTGCATGAGCGTCAGTGCAGGCCCAGGGGGCTGCCTTCGCCATCGGTGTTCCTTTGCATATCTACGCATTTCACTGCTACACGCAAAATTCCACCCCCCTCTGCCACACTCAAGCCTTGCAGTCACCAATGCAGTTCCCAGGTTAAGCCCGGGGATTTCACATCGGTCTTACAAAACCGCCTGCGCACGCTTTACGCCCAGTAATTCCGATTAACGCTCGCACCCTACGTATTACCGCGGCTGCTGGCACGTAGTTAGC
+
CCCCCGGGGGGGGGGGGGGGGGGGGGGGGGGGGGGGGGGGGGGGGGGFGGGGGGGGFFGG9FFGGGGGGGGGDEGGGGGGGGGGGGGGGGGGGGGGGGGGGGGGGFGGGGGGGGGGGGCFGGGGGGGGGGGGGGGGFCEGGGGFFGGGGGGFGG7,@FDFCGF?FGGGGGG?CFAFGFGGGFGGGDF?FGGGGGCEDDGGGFCFFG::?DGGEGFFF?GGFGFF;F>E9G9B8EFF4,2CE?047>)-*9943D3<C:6189<,7EFFFFFFFFF9F*(-(466>:>7>GFG6<?13@)).
@M04650:207:000000000-C238N:1:1101:25037:8540 2:N:0:19
GGACTACTGGGGTTTCTAATCCTGTTCGCTCCCCATGCTTTCGCTCCTCAGCGTCAGTTACGGCCCAGAGACCCGCCTTCGCCACCGGTGTTCTTCCTGATATCTGCGCATTTCACCGCTACACCAGGAGTTCCAGTCTCCCCTACTGCACTCTAGCCTGCCCGTATCCACTGCATTACACGGATTTAACCTCCGCTTTTTCTCAGCACACGCGACACACCGCCCACACCCTTTTTACCCCCAATAATTGCAGCACACGCTCCCCCCCTACGTTTCCCCGCCGCTGCGGCCACGATTTTCC
+
CCCCCGGF@FGGGGGGGGGGGGGGGG9FGGGGGGG8FGGGGGGG@,@FGGCGGGGGGGGGG7FCGGGGC,C@F,@FGGGGGGGG,EFGGGGGGEEGGGDGGGGGGGGGGGGG9FFGGGGGGGGG?+FG@EGGGGG<36,9D0=FCGGGFEGFGDFF,,@FFCGGGEC@EFF;CGG,,5<,@CG*363,2,4,;1****52*;,1+22=30*75):>3(*13)(.()/>;*38(<*)).0<8,(,*0)-**/-))*(74(,(4)(/:((((((4*(,02((((-4(,2((:1*,((((/)).
@M04650:207:000000000-C238N:1:1101:13681:8594 2:N:0:19
GGACTACTGGGGTATCTAATCCTGTTTGCTCCCCACACTTTCGAGCCTCAGCGTCAGTTAATGTCCAGCAGGCCGCCTTCGCCATCGGTGTTCCTTTGCATATCTACGCATTTCACTGCTACACGCAAAATTCCACCCCCCTCTGCCACACTCAAGCCTTGCAGTCACCAATGCAGTTCCCAGGTTAAGCCCGGGGATTTCACATCGGTCTTACAAAACCGCCTGCGCACGCTTTACGCCCAGTAATTCCGATTAACGCTCGCACCCTACGTATTACCGCGGCTGCTGGCCCGTAGTTAGC
+
CCCCCGGGGGGGGGGGGGGGGGGGGGGGGGGGGGGGEEGGGGGGGGGGGGGGGGGGGFFGGFGGGGGGGGGGGGGGGGGGGGGGGGGGGGGGGGGGFCGGGGAFFGGGGGGGGGGGGGGFFFGC?FFEGDFGGGGGGGDGGG>BGGGGGGC58DFGGGG9=FGEFFGGGGGDGGFCFGGGGGGGGGGGFGGGGGGGDD7FFBFFFGC>9GGGE>GGFBFC2D@02=9:@GF@6=:>=?EDE??FGF<277424>DF*11:B>GFGGB<FF?:>C?DCGB691301432:G0C>FF?0<44.
@M04650:207:000000000-C238N:1:1101:7857:8600 2:N:0:19
GGACTACAGGGGTTTCTAATCCTGTTTGCTACCCATGCTTTCGAGCCTCAGCGTCAGTTAATGTCCAGCAGGCCGCCTTCGCCACTGGTGTTCCTCCCGATATCTACGCATTCCACCGCTACACCGGGAATTCCGCCTGCCTCTCCATCACTCAAGAACAGCAGTTTTGAATGCACGCTATGGGTTGAGCCCATAGATTTCACACCCAACTTGCCGTCCCGCCTGCGCTCCCTTTACACCCAGTAATTCCGGACAACGCTTGCCACCTACGTTTTACCGCGGCTGCTGGCACGTATTTCGC
+
9CCCCFGFCFGGGGGGGGGGGGGGGGGGGGGGGGGGGGGGGGFGGGGGGGGGGGGGGGGFCEGGGGGGGGGGGDGGGGGGGGGGGGGGGFGGGGGGGGGGGDGGGCEFGGGE9FFGGDGGGGGGGGGGGGGGGGGDGGCGGGGFFEGGGGCFGFFGGFCDFCFGGFGFDEFFGGGGGGGEECEGGC867DFFGDCG+=FEGFGFFGGFDGGGFDD)?@EDBGFFFFFB;G>DFGFFFFFFD?BF7*:<GFF0(5C1F>FB:?G07C??7????GBFGGF;B(4>1?F)(:0C208)(<),-
@M04650:207:000000000-C238N:1:1101:25599:8605 2:N:0:19
GGACTACCCGGGTATCTAATCCTGTTTGCTCCCCACGCTTTCGCACCTGAGCGTCAGTCTTTGTCCAGGGGGCCGCCTTCGCCACCGGTATTCCTCCAGATCTCTACGCATTTCACCGCTACACCTGGAATTCTACCCCCCTCTACAAGACTCTAGCCTGCCAGTTTCAAATGCAGTTCCCAAGTTAAGCTCGGGGATTTCACATCTAACTTAACAGACCGCCTGCGTGCGCTTTACGCCCAGTAATTCCGATTAACGCTTGCACCCTCCGTATTCCCGCGGCTGCTGGCACGGAGTTAGC
+
CCCCCGGGGGGGGGGGGGGGGGGGGGGGGGGGGGGGGGGGGGGGGGGGGGGGGGGGGFGGGGGGGGGGGGGGGGGGGGGGGGGGGGGGGGGGGGFGGGGGGFFGGGGGGGGGGGGFGGGDGGDFFGGGGGGGGGGGGGGGGGGFGGGGGGGFGGGGGGFFGGGGF9:EFFGC7FGFEFGGGG6CF@FDF9CCEGGGGGGGGFGFACFC?FGGFGGGFFGGFD@FFF@EDGF>6CFA?:*2?612>C<ACBF?6599:6;::BF?GGB1::342C()<727>9139()5>GB9869;??26.
@M04650:207:000000000-C238N:1:1101:26196:8632 2:N:0:19
GGACTACAAGGGTTTCTAATCCTGTTTGATCCCCACGCTTTCGTGCCTCAGCGTCAATATAGGCGTAGTAAGCTGCCTTCGCAATAGGTGTTCTATGTCATATCTATGCATTTCACCGCTACATGACATATTCCGCTTACCTCCACCATATTCAAGATAGATAGTATCAAAGGCAGTTCTGGAGTTAAGCTCCAGGATTTCACCTCTGACTTACCTACCCGCCTACGCACCCTTTAAACCCAGTGAATCCGGATAACGCTCGCACCCTCTGTATTACCGCGGCTGCTGGCCCAGAGTTAGC
+
CCCCCGGGGGGGGGGGGGGGGGGGGGGGGGGGGGGGGGGGGGGGGGGGGGGGGGGGGGGGGGGGGGGGGGGGGGGGGGGGGGGGGGGGGGGGGGGGGGGGGAFGGGGGGGGGGGGGGGGGGGGGGGGGGGGGGGGGGGGGGGGFGGGGGGGFGGGGGGGGGGGGGGGGGGGGGGGGGGGGGGGGGGGGGGGGGGGGGGGGGFCDFGCFEGGGFGF7;@EGFGFFDFFFFGFFDGFCFFGGG==BFGFFDFDFFFDFF;;(,6C>GG<;?:5<)ACEGG@>FB>9>F??FD(*4:BFFGDA<
@M04650:207:000000000-C238N:1:1101:26617:8660 2:N:0:19
GGACTACACGGGTTTCTAATCCCGTTCGCTACCCTAGCTTTCGCACATGAGCGTCAGTCTTGTGCCAGGAAGCCGCCTTCGCCACTGGTGTTCTTCCCGATATCTACGCATTTCACCGCTACACCGGGAGTTCCACTTCCCTCTCACATACTCTAGGCTTACAGTATCAGATGACAAACAGATGGTAAGCACCTGCCTTTTACATCTGACTTATAAACCCGCCTGCGTGCGCTTTACGCCCAGTAATTCCGGACAACGCTTGCCCCCTACGTATTACCGCGGCTGCTGGCACGTAGTTTGC
+
CCCCCGGGGGGGGGGGGGGGGGGGGGGGGGGGGGCDGGGGGGGEGGGGFGGGGGGGGGGDE@FGGGGGGFGGGGGDGGGGGGGGGGGGGGGGGGGFGGGGGGGGFGGGGGGGGGGGGGGGGGGGGCEEGGEGGGGGG9=FFDFFGGFGFDEFGEGFGGFGGGGGGCCF9=EFG;,@C7CFGFFGGFGGFG=6FC:1CFFGF>EF>E>FCGGGCCFGF=CDBDFF2A@5(>(62EFFF@GEE<6=DFEEDFF6<>GB*49??0<:FGF9413:2<>AGF19>9126()),:(<147:(<4).
@M04650:207:000000000-C238N:1:1101:23117:8667 2:N:0:19
GGACTACTCGGGTATCTAATCCTGTTTGCTCCCCACGCTTTCGCACCTGAGCGTCAGTCTTTGTCCAGGGGGCCGCCTTCGCCACCGGTATTCCTCCAGATCTCTACGCATTTCACCGCTACACCTGGAATTCTACCCCCCTCTACAAGACTCTAGTCTGCCAGTTTCGAATGCAGTTCCCAGGTTGAGCCCGGGGATTTCACATCCGACTTGACAGACCGCCTGCGTGCGCTTTACGCCCAGTAATTCCGATTAACGCTTGCACCCTCCGTATTACCGCGGCTGCTGGCACGGAGTTAGC
+
CCCCCFGGGGGGGGGGGGGGGGGGGGGGGGGDGGGGDGEEEFGGGGGGCEFGGGGDGFGGGGFGGGGGGGGGGGGGGGGGGGGGGGGDG>FGGGGGG?E,AFGGGGGGGGEDFGGGGGGGGGGGGGGGGGGGGGGGGGGGGGGFGFG8FGGFGGGGGGFFGGGGGGGGGGGFGGGFGGGGGGGDGGGGGGGGGGDECDGGGFGFFGGFFG:CAFFGFFGG>DFFFF>E?GFF;C>A=:CEC?BBG7)5CFF?FE3:C:081:F<FF0((4(,3A>AFG?7>0(,414:>E(2((4,4*)-.
@M04650:207:000000000-C238N:1:1101:6653:8717 2:N:0:19
GGACTACCGGGGTTTCTAATCCTGTTTGATCCCCACGCTGTCGTGCATGAGCGTCAGAAACGGGCCAGTGAGCCGCCTTCGCCACCGGTGTTCTTCCCAATATCTACGAATTTCACCTCTACACTGGGAATTCCACTCACCTCTCCCGCACTCTAGCTTCACAGTTTCAAAGGCAATTCCGGAGTTGAGCTCCGGGCTTTCACCCCTGACTTGAGAAACCGCCTGCGCACGCCTTACGCCCAGTAATTCCGAACAACGCTAGCCCCCTTCGTATTACCGCGGCTGCTGGCACGAAGTTGGC
+
CCCCCGGGGGGGG@GGGGGGGGGGGGGGGGGGGGGGGGGGBFGGGGGFGFGGGGGGGGGFFGGGGGGGFGGGGGGGGGGGFGGGDGGGCFFGDFFGGGGGFFGGGGGGGGFFGEGGGGGGGGGGFGEFGCFGGFGGFGGGGGGFGGGGCEG5E>AGGGGGGGGGGFFG9@DGGGGGGGGGFFGG@FF7@E9?CCGGGDGFGAGF;DGFBFDFECCFFFGGFDFFFF>>>GF>(:)4?B>?C?:(::4<F=)(45)4>6>?:947FC;>?F<:0C?AC*8>(422(34?:50C637??7),(
@M04650:207:000000000-C238N:1:1101:14710:8751 2:N:0:19
GGACTACAAGGGTTTCTAATCCTGTTTGCTCCCCACGCTTTCGCACCTGAGCGTCAGTCTTCGTCCAGGGGGCCGCCTTCGCCACCGGTATTCCTCCAGATCTCTACGCATTTCACCGCTACACCTGGAATTCTACCCCCCTCTACGAGACTCAAGCTTGCCAGTTTCAAATGCAGTTCCCAGGTTGAGCCCGGGGATTTCACATCTGACTTAACAAACCGCCTGCGTGCGCTTTACGCCCAGTAATTCCGATTAACGCTTGCACCCTCCGTCTTACCGCGTCTGCTGGCACGGAGTTAGC
+
CCCCCGGGGGGEGGGGGGGGGGGGGGGGGGGGGGGGGGGGGGEGGGGGFGFGGGGGGGGGGGGGGGGGGCEEGGGGGGGGGGGGGGGGGGGGGGGGGGFGGFFGGGGGGGGGGGGGGGGGEF,FGGGG@FGGGGFGGGGGGGGFGGGGGGGFGCGFGGG6EGGFFDGGGFFGGGG7FGGGFGFFFCEG6BGGDDEGGDGGGFGFFGGFEGFDC+;CB0CGBGF;@F>B?G>FFG><F0EEGB6?C>4AG6:06>C<GFFF<23.>6:?BFFB1C1<GC((4(,4,:<?0=168(46?G)66
@M04650:207:000000000-C238N:1:1101:11183:8773 2:N:0:19
GGACTACCCGGGTATCTAATCCCGTTCGCTACCCTAGCTTTCGCACATGAGCGTCAGTCTTGTGCCAGGAAGCCGCCTTCGCCACTGGTGTTCTTCCCGATATCTACGCATTTCACCGCTACACCGGGAGTTCCACTTCCCTCTCACATACTCTAGGCATACAGTATCAGATGACAAACAGATGGTAAGCACCTGCCTTTTACATCTGACTTATATGCCCGCCTGCGTTCGCTTTACGCCCAGTAATTCCGGACAACGCTTGCCCCCTCCGTATTACCTCGCCTCCTGGCCCGTAGTTTGC
+
CCCCCGGGGGGGGGGGGGGGGGGGGGGGGGGGGGGGGGGGGGGGGGGGGGGGGGGGGGGGGGGGGGGGGGGGGGGGGGGGFGGGGGGGGGGGGGGGGGGGGGGGGGGFGGGGGGFGGGGGGGGGGGGDFGGGGGFGGFGGGGGFGGGCFGGFGGG,C@FGGGGCGFGGGGGGGGCGFGGGGGFGGGGGGD9FFGCCFGGGFFGFA>CFEGGG=CFGFFGF?GFFFFFF(>@FDGF9F6EGGDD@GFCEGF;>0BG1CB>?60C7CGFB(49?FGFAFC24?(4:(4<>>5(2460(4C5-5
@M04650:207:000000000-C238N:1:1101:18210:8775 2:N:0:19
GGACTACCAGGGTTTCTAATCCTGTTTGCTCCCCACGCTTTCGCGCCTCAGCGTCAGAACCGGACCAGTAAGCCGCCTTCGCCACTGGTGTTCTTGCGAATATCTACGAATTTCACCTCTACACTCGCAGTTCCACTTACCTCTTCCGGTCTCTAGCCATACAGTATCGAAGGCAATTCTGTGGTTGAGCCACAGGCTTTCACCCCCGACTTATACGGCCGCCTACGCGCCCTTTACGCCCAGTGATTCCGAGCAACGCTAGCCCCCTTCGTATTACCGCGGCTGCTGGCACGCAGTTAGC
+
CCCCCGGGGGGGGGGGGGGGGGGGGGGGGGGGGGGGGGGGGGGGGGGGGGGGGGGGGGGGGGGGGGGGGGGGGGGGGGGGGGGGGGGGGGGGGGGGGGGGGGGGGGGGGGGGGGGGGGGGGGGGFGGG7FGGGGGGGGGGGGGFGGGGGGGEGGGGGGGGFFGGGG:FEGGCGGGGGGGGGGGFGGGFCFFGGGGGGGGGGFFFFDDB>GGGFGGGFFGGFDF(;A086CFF0C?AFFGGGFF2=*6:CFF<;>7?GFF0<>GBCE;B07:14A(:CD<;99(4(82>?E<EB(74(<)66
@M04650:207:000000000-C238N:1:1101:19146:8789 2:N:0:19
GGACTACAGGGGTATCTAATCCTGTTTGCTCCCCACGCTTTCGAGCCTCAGTGTCAGTTACAGGCCAGAGAGCCGCTTTCGCCTCCGGTGTTCCTCCATATATCTACGCATTTCACCGCTACACATGGAATTCCACTCTCCTCTCCTGCACTCAAGTCTCCCAGTTTCCAATGCACACAATGGTTGAGCCACTGCCTTTTACATCAGACTTAAGAAACCACCTGCGCTCGCTTTACGCCCAATAAATCCGGACAACGCTTGGGACCTACGTATTACCGCGGCTGCTGGCACGGCGTTAGCC
+
CCCCCGGGGGGGGGGGGGGGGGGGGGGGGGGGGGGGGGGGGGGGGGGGGGGGGGGGGGGGGGFFGGGGGGGGGGGGGGGGGGGGGGGGGEGGGGGGGGGGGGGGFFFGGGGGGGFGG@EGGGGGGGFGGGGGGGFGGGGGGGGFGGGDGGGFGGGGGGGGGGGGGGGGGGGGGGGGGGGGGGGGGGGFFFFFCFFGGGGGGFGF+5?5899DECGGFFF75DD@DEBAA?@?B:CE49EG763=7DFFGF5?0A<<97(6;05:GE:8?084AGA<2943219>:7),405*,(4(3*-::
@M04650:207:000000000-C238N:1:1101:27551:8802 2:N:0:19
GGCCTACCAGGGTTTCTAATCCTGTTTGCTACCCATACTTTCGAGCCTCAGCGTCAGTTGATGCCCAGCATGCCGCCTTCGCCACTGGTGTTCCTCCCGATCTCTACGCATTCCACCGCTACACCGTGAATTCCGCCTGCCTCTACATCACCCAAGCACGCCCGTCTTGAACGCACGCTCTGGGTTGCGCCCATCAATTTCACGTCCAACTTGGCCTGCCGCCTGCGCACCCTTTTCACCCAGTAATGCCGGTCACCGCTCACCCCCACCGTTTTACCGCGGCTGCTGGCTCGTAGGTAGC
+
<<-ACAFE,C@,,C,;FE<FAC<FE9FFGGFFFFCGDFF9CAB,@7+,,,;@7F77,E9<<<6@C,,CCC,,C<@CFBEGGGF@CFA<<B,89FDFGCC@@+>A4,C,4,B,5A,B,44=+@EFFB,:+?,,4A8:6+=F,?8D,@;,,@>*,38@:,7+@F6C>+3+,3,>CE+@+3+**,7,6>3,4>E*1,,,*+,2+1;))**)*08+**;*/(/2(/,/,)6)(2(,(=))3.?<F?<,2:5):)7,-8*)0(-(((2(*:,((-,(-C(6CGB(4(4,((.,5C(32((((3)38
@M04650:207:000000000-C238N:1:1101:10807:8828 2:N:0:19
GGACTACACGGGTATCTAATCCTGTTTGCTCCCCACGCTTTCGCACCTGAGCGTCAGTCTTTGTCCAGGGGGCCGCCTTCGCCACCGGTATTCCTCCAGATCTCTACGCATTTCACCGCTACACCTGGAATTCTACCCCCCTCTACAAGACTCTAGCCTGCCAGTTTCAAATGCAGTTCCCAAGTTAAGCTCGGGGATTTCACATCTGACTTAACAGACCGCCTGCGTGCGCTTTACGCCCAGTAATTCCGCTTAACGCTTGCACCCTCCGTCTTACCGCGGCTGCTGGCACGGAGTTAGC
+
BCCCCGGGGGGGGGGGGGGGGGGGGGGFGGGGGGGGGGGGGGGDEGGGGFGGGGGGCFGGGGGGGGGGG7FFGGGGGGGGGGGG>EFCFCFGGGGGGCCFFFFFGGGGGGGGGGGGGGGGGGGGGGGG8F,AFGGGFGFGGGG?GGFG<ECAGGGG9<B8EGF6@BEFGGCF7FACF8:FFGFEFFFG7C@EECGEDGGGGFGFF4@FEGGC<7>>F;GGFGFD=FB:,9696C>)98CEC613CC2<FF:(4BD2*4>FFFG2>FFFF?B:0*-<CF<((3>>9:708E(2((31(8<<)
@M04650:207:000000000-C238N:1:1101:24616:8833 2:N:0:19
GGACTACCGGGGTTTCTAATCCCGTTCGCTACCCTAGCTTTCGCACATGAGCGTCAGTCTTGTGCCAGGAAGCCGCCTTCGCCACTGGTGTTCTTCCCGATATCTACGCATTTCACCGCTACACCGGGAGTTCCACTTCCCTCTCACATACTCTAGACTGACAGTATCAGATGTCTTACACAGGGTAAGCCCGTGCCTTTTACGTCTGACTTATCAGTCCGCCTGCGTGCGCTTTACGCCCAGTAATTCCGGACAACGCTTGCCCCCTACGTATTACCGCGGCTGCTGGCACGTAGTTTGC
+
CCCCCGGGGGGGGGGGGGGGGFGGGGGGGGGGGGGGGGGGGGGGGGGGGGGGGGGGGDEFGGGGGGGGGGGGGGGGGGGGGGGDGGGGGGGGGGGGGGGCGGGGGGGGGGGGGGGGGGGGDGGGGEEGDGGGGGFGGGFGGFGFFGGFFFGFGGGGGGEFGGGGGGFGG;9DCFGGGGGGGGEGGGGGGDEGGGGGGGGGGFGFFGGFF=CC>FGGFFF66C?FFF0;(C>>BG>CF@D>EFFFCFFFGFF>(.>?GFF:B?C?GGFF??<87@:AFF?FBF99-,:.:71C61?6:?2:<
@M04650:207:000000000-C238N:1:1101:7697:8885 2:N:0:19
GGACTACCGGGGTTTCTAATCCCGTTCGCTACCCTAGCTTTCGCACATGAGCGTCAGTCTTGTGCCAGGAAGCCGCCTTCGCCACTGGTGTTCTTCCCGATATCTACGCATTTCACCGCTACACCGGGAGTTCCACTTCCCTCTCACATACTCTAGACATACAGTATCAGATGACAAACAGATGGTAAGCACCTGCCTTTTACATCTGACTTATATGCCCGCCTGCGTGCGCTTTACGCCCAGTAATTCCGGACAACGCTTGCCCCCTACGTATTACCGCGGCTGCTGGCACGTAGTTTGC
+
CCCCCGGGGGGGGGGGGGGGGGGGGGGGGGEGGGGDGGGGGGGGGGGGGEFGGGGGGGGGGGGGGGGGGGGGGGGGGGGGGGGGGGGGGGGGGGGGGGGGGDEGGGGGGGGEFGGGGGGGEGGGGGGD7>CFDGGGGGFGGGGFGGF8E9FFGGFEADFF9FGGGFAFFGGGFGGGGGFFF?B97FGGGG9FGGF>CFGGFFGFFGGFFGGGFGFGF4@FFGF?;F9D;G@@(=F4A(8FE6?FCC4:CFF9:><?F;7(2:FFGGF180,44F:>?F?0,9>1262)(51C:126?G<24
@M04650:207:000000000-C238N:1:1101:15919:8888 2:N:0:19
GGACTACCCGGGTTTCTAATCCTGTTTGCTCCCCACGCTTTCGCACCTGAGCGTCAGTCTTTGTCCAGGGGGCCGCCTTCGCCACCGGTATTCCTCCAGATCTCTACGCATTTCACCGCTACACCTGGAATTCTACCCCCCTCTACAAGACTCTAGTCTGCCAGTTTCGAATGCAGTTCCCAGGTTGAGCCCGGGGATTTCACATCCGACTTGACAGACCGCCTGCGTGCGCTTTACGCCCAGTAATTCCGATTAACGCTTGCACCCTCCGTATTACCGCGGCTGCTGGCACGGGGTTAGC
+
CCCCCGGGGGGGGGGGGGGGGGGGGGGGGGGGGGGGGGGGGGGGGGGGGFGGGGGGGCFGGGGGGGFGGGGGGGGGGGGGGGGGGGGGGGGGGGGGGFGGGGGGGGGGEGGGGGGGGGGGGGGGGDFGGGGGGGGGGGGGGGC?FGG6<7@FGDFFGGGFGGF6DFG9:8F7*>ACFGGFFGGFFGGGGGGFECEGGGGGGFFFAFGFFGGC<DFCA1@*3C><FFBD:C9B>EF>FFGE><(,CF6<>?F?:BG2D:9(1372CC6?6613(25<F>4(7;9(267:?C(<8,((-:,(.
@M04650:207:000000000-C238N:1:1101:8028:8892 2:N:0:19
CGACTACCAGGGTTTCTAATCCTGTTTGATCCCCACGCTTTCGCATCTCAGCGTCAGTACTGCACCAGGTAGTCGCCTTCGCCACTGATGTTCCTCCAGATCTCTACGGATTTCACCCCTACACCTGGAATTCCACTACCCTCTCACAGACTCAAGTCTAACAGTATCAAAAGCATTTCCCCGGTTGAGCCGTGGGCTTTCACTTCTGACTTATCAAACGTCCTACATTCGCTTTCCGCCCAGTGCTTCCGATTCACGCTTGCACCCTCCGTATTACCGCGGCTGCTTGCACGTCGTTCGC
+
-8-ACCFC8,;@FFGGGGGGGGGCEEE,@FGFGG8FFGGGGFCFEFGGG9<C7FG,,CCEG,;CFAFE7FAFEF:F:CEG@@BFGG<,CAFBFD,AEFFFFGDFGGG@?,B?D,CFFF=FCFF@C,,:,:EFCF9AED=EF64:E,@D,683D,,6FF=,,5@2DD@A6CA,=,,,@9E8,AE++@B,@>@EG6+9+;<EGAFF877+*58B=CG+9<AC:9@5:9.+*=/9@EF*481=F((6*167;;),,2+.1,(//(:)=8(611(4:E8.<*(42101(-842*.<:.((4C(,,
@M04650:207:000000000-C238N:1:1101:17790:8909 2:N:0:19
GGACTACTGGGGTTTCTAATCCTGTTTGCTCCCCACGCTTTCGCGCCTCAGCGTCAGGTAATGTCCAGCAAGTCGCCTTCGCCACTGGTGTTCCGCCTAATATCTACGCATTTCACCGCTACACTAGGAATTCCACTTGCCTCGCCAGCACTCAAGACATGCAGTTTCAAATGACCCCTCGAGGTTAAGCCTCGATATTTCACATCTGACTTGCATGCCCGCCTACACGCCCTTTACACCAAGTAAATCCGGATAACGCTGGCCACCGACGTATTACCGCGGCGGATGGCACGTAGTTAGG
+
CCCCCGGGGGGGGG7FCFFEGFGGECGFGGDE8CF7F>:F<FFDEFCGGGGFE68F@,CEEFGGF@EFDFCDEFFF,,,9ABCCC@FGFF,,AA,4F:FGFAAF9F,::C7B@<FF9FE8C>9,E=FGG9<8=<=<A9@E8BF*@EE+AD,;DBEGGFGG8>DG,,,363E@9E8=C7@E73@E5,,7@98,@@EE73,,2=9+3C:89B++1=C7@3>4(72(5;B62D(.(:)1A<9:*/=;:>?3:6A9()1)02(-,(1(0;:3>(-((2(.9:(-399(,((43*23-((3-+..(
@M04650:207:000000000-C238N:1:1101:18755:8952 2:N:0:19
GGACTACCAGGGTTTCTAATCCTGTTTGCTCCCCACACTTTCGAGCCTCAGCGTCAGTTAATGTCCAGCAGGCCGCCTTCGCCACTGGTGTTCCTCCCGATATCTACGCATTCCACCGCTACACCGGGAATTCCGCCTGCCTCTCCATCACTCAAGAACGCCAGTTTTGAACGCACGCTATGGGTTGAGCCCATAGATTTCACGTCCAACTTGGCATCCCGCCTGCGCTCCCTTTACACCCAGTAATTCCGGACAACGCTTGCCACCTACGTTTTACCGCGGCTGCTGGCACGTAGTTAGC
+
CCCCCGGGGGGGGGGGGGGGGGGGGGGGGGGGGGGGGGGGGGGGGGGGGFFGGGGGGGGGGFGGGGGCGEFGGGGGGGGGGGGGGGGGGGFGGGGGGGGEGGGGFGGGGGGGFGGGGGGGGGGGGGG7>FGGGGFGGGGGGGGFGGGGGGGFFGGFG8FEGGGGGFEGGGGGGGGGGD>EDFFGF<ECFGFGGF?EDFFEGFGFFG:DECFC4*C4A;@C;DFF;:9BFDFF;GF<F<GGE??2>D42:FF;::D(59B?4(>2>E:::7:<08<2EF(1906(,3,27=(<(,4643-.6
@M04650:207:000000000-C238N:1:1101:26068:8953 2:N:0:19
GGACTACCCGGGTATCTAATCCTGTTTGCTCCCCACGCTTTCGCACCTGAGCGTCAGTCTTTGTCCAGGGGGCCGCCTTCGCCACCGGTATTCCTCCAGATCTCTACGCATTTCACCGCTACACCTGGAATTCTACCCCCCTCTACAAGACTCTAGCTTGCCAGTTTCAAATGCAGTTCCCAAGTTAAGCCCGGGGATTTCACATCTGACGTAACAAACCGCCTGCGTGCGCTTTACGCCCAGTAATTCCGATTAACGCTTTCACCCTCCGTATTACCGCGGCTGCTGGCACGTAGTTAGC
+
CCCCCGGFGGDGG7FFGGGGGGGFGGCGGGGGGGCFEGGGGGGG,CGG8@FFGGGGGGDCEEGEFGGGGG7CFGGGCGGGGGGGGGGGGFGFGGGFGFFFEDGGGCFFGGGEGGCGGGGDEGGGFGGFCGGGGDFDFFDEG6EBGG,4>CEFGGGCFCCGGGFFGGGG9@CFGGGG:2EFGGFFFFGGGG77:5=CDGGD8AGFFG7F?F*2(;5@61FD>GFF?F>>15>FFEFFF(ACG1,57><<G6?1:@C<G6>?0,;)>E?(1:9?<FB2EF06>(0((3,,(57E<(8?2F)56
@M04650:207:000000000-C238N:1:1101:27996:8981 2:N:0:19
GGACTACTGGGGTTTCTAATCCCGTTCGCTACCCTAGCTTTCGCACATGAGCGTCAGTCTTGTGCCAGGAAGCCGCCTTCGCCACTGGTGTTCTTCCCGATATCTACGCATTTCACCGCTACACCGGGAGTTCCACTTCCCTCTCACATACTCTAGGCACACAGTATCAGATGACAAACAGATGGTAAGCACCTGCCTTTTACATCTGACTTATATGCCCGCCTGCGTGCGCTTTACGCCCAGTAATTCCGGACAACGCTTGCCCCCTACGTATTACCGCGGCTGCTGGCACGTAGTTTGC
+
CCCCCGGGGGGGGGGGGGGGGGGGGGGGGGGGGGGGGGGGGGGGGGGGGGGGGGGGGFGGGGGGGGGGGGGGGGGGGGGGGGGGGGGGGGGGGGGGGGGGGFDGGFGFGGGGGGGGGGGGGGGGGGGGCEFGGGGGGGGGGGG5DGGGGFGFGGGGFGGGGGGGGGGGGGGGGFC7EFGGGCFGGGGGGCCEGGGGCGGG>CFFFFCFFGGGFGGG65CFF4>DFF=B@GFFFGFFFFGFEDDEDDCCDAF9?FGBG9>F:0C2FGF;?<687EBFGG6090;(-4?F?GF6:<BBFGA<.
@M04650:207:000000000-C238N:1:1101:22991:8984 2:N:0:19
GGACTACCGGGGTTTCTAATCCTGTTTGCTCCCCACGCTTTCGCACCTGAGCGTCAGTCTTCGTCCAGGGGGCCGCCTTCGCCACCGGTATTCCTCCAGATCTCTACGCATTTCACCGCTACACCTGGAATTCTACCCCCCTCTACGAGACTCAAGCTTGCCAGTTTCAAATGCAGTTCCCAGGTTGAGCCCGGGGATTTCACATCTGACTTAACAAACCGCCTGCGTGCGCTTTACGCCCAGTAATTCCGATTAACGCTTGCACCCTCCGTATTACCGCGGCTGCTGGCACGGCGTTAGC
+
BCCCCEGGGGGGGGGGGGGGGGGGGGGGGGGGGGGGEGGGGGEGGGGGGGFGGGGGGGGGGGGGGGGGGGGGGGGGGGGG<FGGGGGGGGGGGGGGGGG9FGGGGGGGGGGGGGFEGGGDEFGGGGGGGFGGGGGGGGGEGDEFGFG>FGGFGGGGGGEGGGGGFGGGG9DFGGC7CDGGGFGGFGFGEFGGGGEGGGGGGFGFFFDCCCFGFGGG4;CFBD>66FBF(7,3;CF>FFGGGBFFGFFAFFF0:BCAG((4:?GBGG??<<>FFG04ACBF00903:>0>C1<61((4C:0.
@M04650:207:000000000-C238N:1:1101:25316:9037 2:N:0:19
GGACTACTGGGGTATCTAATCCCGTTCGCTACCCTAGCTTTCGCACATGAGCGTCAGTCTTGTGCCAGGAAGCCGCCTTCGCCACTGGTGTTCTTCCCGATATCTACGCATTTCACCGCTACACCGGGAGTTCCACTTCCCTCTCACATACTCTAGGCATACAGTATCAGATGACAAACAGATGGTAAGCACCTGCCTTTTACATCTGACTTATATGCCCGCCTGCGTGCGCTTTACGCCCAGTAATTCCGGACAACGCTTGCCCCCTACGTATTACCGCGGCTGCTGGCACGTAGTTTGC
+
CCCCCGGGGGGGGGGGGGGGGFGGGGGGGGGGGGGGGGGGGGGGGGGGGGFGGGGGGGGGGGGFGGGGGGGGGGGGGGGGFGGGDGGGGGGGGGGGGGFGGGGGGCGFGGGGGGGGDGGDEGGGGDGGEGGGGGGGGGGGGGGFGGGFFGGFGGGG:EEGGGGGGFFAC99FGFGGGGGGGDGGGGAFFGGGGGCDFGGGG6FFFGGFFGGGF>CGF4FGDDBFFFFFDGFFFGFEF@GGGF;=7;CFGFF9?DG6C6>F6:FFGGF>?BFF2F>2CF:>(46;04??(*3C?B06BC:A)
@M04650:207:000000000-C238N:1:1101:18786:9060 2:N:0:19
GGACTACCCGGGTTTCTAATCCTGTTTGCTCCCCACGCTTTCGAGCCTCAGCGTCAGTTAAAGCCCAGCAGGCCGCCTTCGCCACTGGTGTTCCTCCTAATATCTACGCATTTCACCGCTACACTAGGAATTCCGCCTGCCTCTACTTCACTCAAGAACGACAGTTTTGAACGCAGTTTATGGGTTGAGCCCATAGATTTCACATTCAACTTATCGTCCCGCCTACGCTCCCTTTACACCCAGTAATTCCGGACAACGCTTGCCACCTACGTATTACCGCGGCTGCTGGCACGTAGTTAGC
+
CCCCCGGGGGGGGGGGGGGGGGGGGGGGGGGGGGGGGGGGGGGGGGGGGGGGGGGGGGGGGGGGGGGGGGGGGGGGGGGFGGGGGGGGGGGGGGGGGGGEFACGGGGGGGGGGGGGGGEGGGGGGGGGGGGGGGGGGGGGGGGFFGGGGGGFGGGGACGGGGDGGFF;,BFEGGGGEGGGGGGGGGG?FFGGGGGGGGGGGFGFFGGFFGGGFGFGF=EG=D>>DF;DFGFFFGFFFFGGGFFFGGFFGFF0?FGBG19:?FF?GG?1::?B>FF>FD:999>F9?:0:E:C:3:.4<)66
@M04650:207:000000000-C238N:1:1101:15678:9070 2:N:0:19
GGACTACCGGGGTTTCTAATCCCGTTCGCTACCCTAGCTTTCGCACATGAGCGTCAGTCTTGTGCCAGGAAGCCGCCTTCGCCACTGGTGTTCTTCCCGATATCTACGCATTTCACCGCTACACCGGGAGTTCCACTTCCCTCTCACATACTCTAGGCATACAGTATCAGATGACAAACAGATGGTAAGCACCTGCCTTTTACATCTGACTTATATGCCCGCCTGCGTGCGCTTTACGCCCAGTAATTCCGGACAACGCTTGCCCCCTACGTATTACCGCGGCTGCTGGCACTGCGTTTGC
+
CCCCCGGGGGGGGGGGGGGGGFGGGGGGGGGGGGGGGGGGGGGGGGGGGFCGGGGGGFGGFGGGGGGGGGGGGGGGGGGGGGGGGGGGGGGGGGGGGGGGGDEGFFGGGGGGGGGGGGGGGGGGGGGFFDGGGGGGGGDGGGGFGGGGFGGFGGFDGGGGGGGGGGFCGFGGGGGGGGGGGC9FFGGGGGGGGGGGGGGGGFGFFCFF*:88EFF7+9;4:D9@;ABFFGFFFGFFFDEEG<0:CC9<GF?0:BG<F99:?0/8DFF>?:<?FGFBGD:>9100134:(:(<(()((2,:4
@M04650:207:000000000-C238N:1:1101:16554:9080 2:N:0:19
GGACTACAGGGGTTTCTAATCCTGTTTGCTCCCCACACTTTCGAGCCTCAGCGTCAGTTAATGTCCAGCAGGCCGCCTTCGCCACTGGTGTTCCTCCCGATATCTACGCATTCCACCGCTACACCGGGAATTCCGCCTGCCTCTCCATCACTCAAGAACGCCAGTTTTGAACGCACGCTATGGGTTGAGCCCATAGATTTCACGTCCAACTTGGCATCCCGCCTGCGCTCCCTTTACACCCAGTAATTCCGGACAACGCTTGCCACCTACGTTTTACCGCGGCTGCTGGCCCGTAGTTCGC
+
CCCCCGGGGGGGGGGGGGGGGGGGGGGGGGGGGGGGGGGGGGGGGGGGGGGGGGGGGGGGGGGGGGGGGGGGGGGGGGGGGGGGGGGGGGGGGGGGGGGGGGGGGGGGGGGGGGGGGGGGGGGGGGGGEGGGGGDFEGGGGGGFGGDGGGGFGGGGGFGGGGGGGGGGGGGGCEGGGGGEGGGGGGGGGGGGFDFFGGGGGFGFFDGDEGGGF<FGFFGGDGFF@F9E(>9D?GF<FFGGGFBBG>AACFFB6@3(*-7?F0D?7F:737?(:CBAEC((1(4276)5:G6:9>(((3)-3
@M04650:207:000000000-C238N:1:1101:9138:9102 2:N:0:19
GGACTACAAGGGTATCTAATCCCGTTCGCTACCCTAGCTTTCGCACATGAGCGTCAGTCTTGTGCCAGGAAGCCGCCTTCGCCACTGGTGTTCTTCCCGATATCTACGCATTTCACCGCTACACCGGGAGTTCCACTTCCCTCTCACATACTCTAGGCATACAGTATCAGATGACAAACAGATGGTAAGCACCTGCCTTTTACATCTGACTTATATGCCCGCCTGCGTGCGCTTTACGCCCAGTAATTCCGGACAACGCTTGCCCCCTACGTATTACCGCGGCTGCTGGCACGTAGTTTGC
+
CCCCCGGGGGGCGGGGGGGGGGGGGGGGGGGGGGGGGGGGGGGFGEGGFFGGGGCFGFGFCFGGGGGGGGGGGGGDGGGGGGGGEGGGGGGFGGFFGGDGGGGGGFGGD@CFFGGG9EG?EFGGGGGGCCFFGGGF,@=FEGFFGDFDGGGFFFG9D=DGGGGGG=,==D>EC9AFFFGGFFGGGGDFCF,C57DEGDGF>@FFCGGAEGDDCFFG6*>C=D9((/5?9C>>FEA361;FE@D;FGC3CA8(4BD?F09?BFC?FG>20(,.)+46CF0921(218)4:5:FB01(49<>9
@M04650:207:000000000-C238N:1:1101:18768:9104 2:N:0:19
TTACCGCGGCTGCTGGCACGTAGTTAGCCGGGGCTTCCTCCTATGGTACCGTCATTATCTTCCCATAGGACAGAGCTTTACGACTCGAAAGCCTTCATCGCTCACGCGGCGTCGCTGCATCAGGGTTTCCCCCATTGTGCAATATTCCCCACTGCTGCCTCCCGTAGGAGTTAGACTG
+
CCCCCGGFGGGGGGGGGGGGGGGGGGGGGGGGGGGGGGGGGGGGGGGGGGGGGGGGGGGGGGGGEGGGGGGGGGGGGGGGGGGGGGGGGGGFGGGGGGGGGGGEFGGGGGGFCGGGGGGGGGGGGGGGGGGGGEGGFGGGGGGFGGGGGGGFGGGGGGGGGGGGFGGGFGFGGGGGGG
@M04650:207:000000000-C238N:1:1101:5600:9147 2:N:0:19
GGACTACTAGGGTATCTAATCCTGTTTGATCCCCACGCTTTCGTGCCTCAGCGTCAATATAGGCGTAGTAAGCTGCCTTCGCAATAGGTGTTCTATGTCATATCTATGCATTTCACCGCTACATGACATATTCCGCTTACCTCCACCATATTCAAGATAGATAGTATCAAAGGCAGTTCTGGAGTTAAGCTCCAGGATTTCACCTCTGACTTACCTACCCGCCTACGCACCCTTTAAACCCAGTGAATCCGGATAACGCTTGCACCCTCCGTATTACCGCGGCTGCTGTCACGGAGTTAGC
+
CCCCCGGGGGGGGGGGGGGGGGGGGGGGGGGGGGGGGGGGGGGGFGGGGGGGGGGCFGGGGG<FGGGGGGGCFGFGGGGDGGGGGDGGGFGGGGGGGGGGGGGGGGGGGGGGGGGGFGEGGGGGFFGGFGGGGGGGGGGGGGFFFGGGGGGFGGFCGFEFGGG8FFGGF@EE?FGEGGGGFGGDGGGFFGFGGG?F6DGGFFG5DGGFFGGGFGFG?CGFADAA9A>DDG9@FGF;A*?@FDBF4?*>G6)59D*8F@BFF<FEGGFF(6036EEEGF06>>02(4>0)<6FFB(,-A>).
@M04650:207:000000000-C238N:1:1101:15980:9151 2:N:0:19
GGACTACCGGGGTTTCTAATCCTGTTTGCTCCCCACGCTTTCGCACCTGAGCGTCAGTCTTTGTCCAGGGGGCCGCCTTCGCCACCGGTATTCCTCCAGATCTCTACGCATTTCACCGCTACACCTGGAATTCTACCCCCCTCTACAAGACTCTAGCCTGCCAGTTTCAAATGCAGTTCCCAAGTTAAGCTCGGGGATTTCACATCTGACTTAACAGACCGCCTGCGTGCGCTTTACGCCCAGTAATTCCGATTAACGCTTGCACCCTCCGTATTACCGCGGCTGCTGGCCCGGAGTTAGC
+
CC@CCFGGGGGGGGGGGGGGGGGGGGGGGGGGGGGGGGGEGGGGGGGGGGGGGGGGGGGGGGGGGGGGGGGGGGGGGGGGGGGGGFGGGGGGGGGGGFGFFGGGGGGCGG:FFGGGF@EDGEGGGGGGGGGGGGGGGGFEGGGFFGFCEGGFGGGGGGGGGGGG@FGFGDCFGGGGGGGGGFG>FGGGGGGFGGGGDGGGGFGFFGGFEGGGFCFGFFGFBGFFFFFFBGFFFGF)*3ECEB(8C75>GFF6?5D2:?BF?(72CGB6<:>FFG?AF71>>>FF;6443:(:1(,48E)<5
@M04650:207:000000000-C238N:1:1101:6273:9153 2:N:0:19
GGACTACTCGGGTTTCTAATCCTGTTTGCTCCCCACGCTTTCGCACCTGAGCGTCAGTCTTTGTCCAGGGGGCCGCCTTCGCCACCGGTATTCCTCCAGATCTCTACGCATTTCACCGCTACACCTGGAATTCTACCCCCCTCTACAAGACTCTAGCTTGCCAGTTTCAAATGCAGTTCCCAAGTTAAGCTCGGGGATTTCACATCGGACTTAACAAACCGCCTGCGTGCGCTTTACGCCCAGTAATTCCGAGTAACGCTTGCACCCTCCGTATTACCGCGGCTGCTGGCACGGAGTTAGC
+
CCCCCDFFGGGGGGGGGGGGGGGGGGFGGGGGGGGGDGGGGGGGGGGGGGGGGGGGGFFGGGGGFFGGGDGGGGGGCFGFFEGGGGGGGGFGGGFGFEGEGGGGGGGGGGCEGFGFGDDGGGGGGDGC8FGFGGGGGGGGGGG6,6,@CFDAGDGFFF9>DDCF>BEFE9E9+>DGFGGGGG6DGGF7@F,?CC>EDDGFFFGF=F*:>GGGFCFGF(A>3C0;(5>51D((7=F)93CCE::BGFF9DF)((.2<C1>?6:<)2C13(49?FF::F*(419BF96?B7C?62(29:C).-
@M04650:207:000000000-C238N:1:1101:6157:9227 2:N:0:19
GGACTACACGGGTTTCTAATCCTGTTTGCTCCCCACACTTTCGAGCCTCAGCGTCAGTTAATGTCCAGCAGGCCGCCTTCGCCACTGGTGTTCCTCCCGATATCTACGCATTCCACCGCTACACCGGGAATTCCGCCTGCCTCTCCATCACTCAAGAACGCCAGTTTTTAACGCACGCTATGGGTTGAGCCCATAGATTTCACGTCCAACTTGGCATCCCGCCTGCTCTCCCTTTACACCCAGTAATTCCGGACAACGCTTGCCACCTACGTTTTACCGCCGCTGCTGGCACGTAGTTAGC
+
CCCCCGGGGGGGGGGGGGGGGFGGGGFGGGGGGGGGGGGGGGFGGGD?E@FGGGGGGGGGGGFFDFGCG@E7CCCGGGGGGCGGGGFFEGGGG9EFGGGGCEGGF9AFGGGGCG9EFGGC=FGGGEGCEFGGFGC+=+=A8D808D;AF,CDGCGDFFC6+@C+3,<,+8@E*@EE>5>C:F6@CF*:CCGGG?FGFCC,CFGA6?DDEDD>CDC461CC;DB084(/125@;9;)1)+AE?14C7242*07(.><C99B:0F7FG0:?F0122:4@D<((469122:(A8A:4(41<5<4
@M04650:207:000000000-C238N:1:1101:25540:9230 2:N:0:19
GGACTACCCGGGTATCTAATCCTGTTTGCTCCCCACGCTTTCGCACCTCAGCGTCAGTAATGGTCCAGTGAGCCGCCTTCGCCACTGGTGTTCCTCCGAATATCTACGAATTTCACCTCTACACTCGGAATTCCACTCACCTCTACCATACTCAAGACTTCCAGTATCAAAGGCAGTTCCGGGGTTGAGCCCCGGGATTTCACCCCTGACTTAAAAGTCCGCCTACGTGCGCTTTACGCCCAGTAAATCCGAACAACGCTAGCCCCCTTCGTATTACCGCGGCTGCTGGCACGAAGTTAGC
+
CCCCCGGGGGGGGGGGGGGGGGGGGGFGGGGGGGGGGGGGGGGGGGEGGGGGGGGGGGGGGGGEGGGGGGGGGGGGGGGGGGGGGGGGGGGGGGGGGEGGGGGGGGGGGGGGGGGGGGGGGGGGGGGGGGGGGGGGGGGGGFGFGGGGCFGFFGGGGGGGGFGGFFFGGFGGGGGGGCGFCFGGEGEFGGGGCECEDGGGGFG;ACGFFFFFFGGGFBGGFG?@?FFADGBF>GF<ADGGG@F:FG9AD?BBFFG?F9;FFFG:FC9(826:0A(:FDB>;;9BB?BB3:0<(-,::+69<
@M04650:207:000000000-C238N:1:1101:21808:9240 2:N:0:19
GGACTACTCGGGTTTCTAATCCTGTTTGCTACCCATACTTTCGAGCCTCAGCGTCAGTTGATGCCCAGTAGGCCGCCTTCGCCACTGGTGTTCCTCCCGATATCTACGCATTCCACCGCTACACCGGGAATTCCGCCTACCTCTACATCACTCAAGAACAGTAGTTTTGAACGCAGTCTATGGGTTGAGCCCATAGTTTTCACATTCAACTTACCATTCCGCCTGCGCTCCCTTTACACCCAGTAATTCCGGACAACGCTTGCCACCTACGTTTTACCGCGGCTGCTGGCACGTAGTTAGC
+
CCCCCGGGGGGGGGGGGGGGGGGGGGGGGGGGGGGGGGGGGGGGGGGFGGGGGGGGGGGGGGGGGGGGGGGGGGGGGGGGGGGGGGGGGGGGGGGGGGGGDGGGGGGGGGGGGGGGGGGGGCGGGGGGGGGGGGGGGGGGGGGF8FFGGGGFGGGGGGGGGFGGFGGCGGGGGEGGGGGGGGFGGGGFFGGGGGGGGGGGGFGAAFGFFDGGEGGGFFGG2D@DFFBE@G0=8G;CFFDFE@DFGGFC>FFF?FDBG>9<1:C:GGF::BFBFFBBFD6>FF9901:?:GFGB?BBFGFA<
@M04650:207:000000000-C238N:1:1101:19331:9304 2:N:0:19
GGACTACTCGGGTTTCTAATCCTGTTTGCTCCCCACGCTTTCGCACCTGAGCGTCAGTCTTTGTCCAGGGGGCCGCCTTCGCCACCGGTATTCCTCCAGATCTCTACGCATTTCACCGCTACACCTGGAATTCTACCCCCCTCTACAAGACTCTAGCCTGCCAGTTTCAAATGCAGTTCCCAAGTTAAGCTCGGGGATTTCACATCTGACTTAACAGACCGCCTGCGTGCGCTTTACGCCCAGTAATTCCGATTAACGCTTGCACCCTCCGTATTACCGCGGCTGCTGGCACGGAGTTAGC
+
CCCCCGGFGGGGGGGGGGGGGGGGGGGGGGGGGGGGGGGGGGGGGFGFFGGGGGGGGGGGGGGGGGGGGGGGGGGGGGGGGGGGCGGGGGGGGGGGGGGF9FGGGGFGGGGGGGGGGGGGGGGGGGGGGGGGGGGGFGGGGGGFGGCGGG?FGEFGFGGGGGGGGFGGEGGGC9;FFGGGGGGGGCFGGG9CGDGGGGGGGFGFFF>FFGGFE:C@B;GG>D@<<F;5(79;9EFFFFCEG:??GGABFF???@DAGF>F??GFFG?((89?2E?<?F:BB6>BFF?0>G0914;(4C94:
@M04650:207:000000000-C238N:1:1101:21034:9329 2:N:0:19
GGACTACTCGGGTTTCTAATCCTGTTTGCTCCCCACGCTTTCGCACCTGAGCGTCAGTCTTTGTCCAGGGGGCCGCCTTCGCCACCGGTATTCCTCCACATCTCTACGCATTTCACCGCTACACATGGAATTCTACCCCCCTCTACAAGACTCTAGCTGACCAGTATCAGATGCAATTCCCGGGTTAAGCCCGGGGATTTCACATCTGACTCAATCAACCGCCTGCGTGCGCTTTACGCCCAGTAATTCCGATTAACGCTTGCACCCTCCGTATTACCGCGGCTGCTGGCACGGAGTTAGC
+
CCCCCGGGGGGGGGGGGGGGGGGGGGGGGGGGGGGGGGGGGGGGGGGGGGGGGGGGGFGGGGGGGGGGGGGGGGGGGGGGGGGGGGGGGGGGGGGGGGGGGGGGGGGGGGGGGGGGGGGGGGGGGGGGGGGGGGGCGGGGGGGFGGGGFFGFGGGGGGFGGGGGGGGGGGGFFFGGGGGGGGEGGGGGGDFGGGGGDDGGGFFC6D@FEFFGFGFGFFGGFGFDFFFFBD>B>GFBF?GGG??:G7<AF?FF?EC>FFFB:B:>GGFFFF9?BGFFGGBFFB002:DFFD796>7>BGDFF
@M04650:207:000000000-C238N:1:1101:14306:9333 2:N:0:19
GGACTACAGGGGTTTCTAATCCTGTTTGCTCCCCTAGCTTTCGCACCTCAGCGTCAGTTATGGCCCAGAAGACTGCCTTCGCCATCGGTGTTCTTCCCAATATCTGCGCATTTCACCGCTACACTGGGAATTCCATCTTCCTCTACCAAACTCGAGTCTGCCAGTTCGGAATCCGGCTGGGGGTTGAGCCCTCAGATTAGCGATTCCGCTTAACAAACCGCCTACGCGCGCTTTACGCCCAATAAATCCGGATAACGCTTGCCCCCTACGTATTACCCCGGCTGCCGGCCCGTCGTTGGCC
+
CCCCCGGGGGGGGGGGGGGGGGGGGGGGGGGGGGGGGGGGGGGEEGEGGGGGGGGGGGGGGGGGG<FGA<FGGGGGGGGGGGGGGGGGGGGGGGFGGGGGGGGGGGGGGGGGGGGGGGGGGGGF4?=FFDGGGGGGGFFGGGGFGGGG8DFFGEGDFFEFGGCGGFGGGGGBDFEGGGEEE7>CCF6DFC>?>FF=+:2<*/1;*=@F=5:4>FFFFFGDBG0;@BB31)613:4<:<EG5307CFA>C@EB(7C?C60138*.9=(,:8:2484A:*804;9(((-,,7-/-(,33*(.5
@M04650:207:000000000-C238N:1:1101:6892:9356 2:N:0:19
GGACTACAGGGGTATCTAATCCTGTTTGATCCCCGCACTTTCGAGCCTCAGTGTCAGTTACAGTTTTGTGAGCTGCCTTCGCAATCGGTGTTCTATGACATATCTAAGTATTTCACCACTACATGTCATATTCCGCCCACATCATCTGTACTCAAGACCTGCAGTATCAATGGCAGTTTCTTCGTTAAGCGAAGAGATTTCACCACTGACTTACAAGTCCACCTACGCTCCCTTTAAACCCAATGAATCCGGATAACGCTTGCATCCTTCGTCTTACCGCGGCTGCTGGCACGAAGTTAGC
+
CCCCCGGGGGGGGGGGGGGGGGGGGGGGGFGGGGGGGGGFGGGGGGGGGGGGGGGGGGGGGGGGGGGGGGGGGGGGGGGGGGGGGGGGGGGGDGFGGGGGGGGGGGGGGGGFGGGGGGGGGGGGGGGGGGGGGGGGGGDGGGGFGGGGGGGFGGGGGGGGGGGGGGAFGGCGFFGGGGGGGGGGGGGFCGGDCCEFGGGGGFGFFGGFFGGGFGGFFCCGFGFFFFFFAGFB4FF4BEGFEA20?CC<@FBF=AGFG69<DFC<CFFEC<D@?F25;;;@F9;12:BB7E191416:F-).
@M04650:207:000000000-C238N:1:1101:5028:9374 2:N:0:19
GGACTACACGGGTTTCTAATCCTGTTTGCTCCCCACACTTTCGAGCCTCAGCGTCAGTTAATGTCCAGCAGGCCGCCTTCGCCACTGGTGTTCCTCCCGATATCTACGCATTCCACCGCTACACCGGGAATTCCGCCTGCCTCTCCATCACTCAAGAACGCCAGTTTTGAACGCACGCTATGGGTTGAGCCCATAGATTTCACGTCCAACTTGGCATCCCGCCTGCGCTCCCTTTACACCCAGTAATTCCGGACAACGCTTGCCACCTACGTTTTCCCGCGGCTGCGTGCACGTAGTTAGC
+
CCCCCGGGGGGGGGGGGGGGGGGGGGGGGGGGGGGGGGGGGGGGGGGGGGGGGGGGGGGGGGGGGGGGGGGGGGGGGGGGGGDGGGGGGGGGGGGGGGGGEGEGGGGGGGGGGGGGGGGGGCFFGGGGGGGGGGGGGGGGFFDFGGGGGGGFGFGFGFGGGGGGGCFFF:D@FCEGGGEGGGGGGFGGGGGGGCGFFFFFGFGFFGGDFDCCCGGG44CC?GFFFFFEF:2@?C6<=4FGGFFBGF9<F?FFFFG?C3(44?G7CF?70>0:0EB)9C62269>9B((-/82(334-+465
@M04650:207:000000000-C238N:1:1101:21265:9400 2:N:0:19
GGACTACAGGGGTTTCTAATCCTGTTTGCTCCCCACGCTTTCGCGCATCAGCGTCAGTTATGGTCCAGAAAGCCGCCTTCGCCACTGGTGTTCCTCCCGATCTCTACGCATTTCACCGCTACACCGGGAATTCCGCTTTCCTCTCCCACACTCAAGCCTATCAGTTTCCAAAGCAATTCCCACCTTGAAAGCGGGACTTCCACTCCAGACTTAACAGGCCGCCTACGCGCCCTTTACGCCCAATCATTCCGGACAACGCTTGCCCCCTACGTATTACCTCGGCTGCTGTCACGTAGTTAGC
+
CCCCCGGGGGGGGGGGGGGGGGGGGGGGGGGGGGGGGGGGGGGGGGGGGGGGGGGGGGGGGGGGGGGGGGGGGGGGGGGGGGGGGGGGGGGGGGGGGGGGGGGGGFGGGGGGGGGGGGGGGGGGGGGGGEGGGGGGGCEGGGGFGGGGGGGFGGGGGGGGGGGGGFFGGGGGGGGGGGGGGGGGGGGGCFFFGGDEGGGFGFGFFGG4BFFDEFGGFDGD@GFD0A@E9D>BFFFFFFGGGB04FG<AGFFB6BD?FF9<0(9:FC>3843:<F?)AC2<<?BF9??F)2)30(..,A4.4
@M04650:207:000000000-C238N:1:1101:13907:9423 2:N:0:19
GGACTACCCGGGTATCTAATCCCGTTCGCTACCCTAGCTTTCGCACATGAGCGTCAGTCTTGTGCCAGGAAGCCGCCTTCGCCACTGGTGTTCTTCCCGATATCTACGCATTTCACCGCTACACCGGGAGTTCCACTTCCCTCTCCCATACTCTAGGCTTACCGTATCAGATGACAAACAGAGGGTAAGCACCTGCCTTTTACATCTGACTTATAAACCCGCCTGCGTGCGCTTTACACCCAGTAAATCCGGACAACGCTTGCCCCCTACGTATTACCGCGGCGGCTGGCACGGAGTTGGC
+
CCCCCGGDEGGGG7FGGGGGGGCGGGFGGGCFGGC<FGGGGGGGGGDGEGGGGGGGGG,CCGEDFGGGFCFDGGGGGGGGGGGGGFGGGGGGG9EGGFGEGEEGGCGGGGGGGGGGGGGGDGGGGDGGGCFGGGG<E,9BFFGF?,@8,@FFGGGGCCGF,F,7FFFGFC9;?=9EADGDF7,@:FFFFF,,1=??CDFG>=B=9D7@EG7=*=:DA78D@DF?1A1.2C(.3CFEF5FGG@:BGF2<>FE7:>DBG666:19(2C>9B1(.)0:>GF?>FF>(-3(71=?G:(7((2),.
@M04650:207:000000000-C238N:1:1101:7997:9425 2:N:0:19
GGACTACAGGGGTTTCTAATCCTGTTCGCTCCCCTAGCTTTCGCGCCTCAGCGTCAGTTGCAGTCCAGAAAGCCGCCTTCGCCACTGGTGTTCCTCCTAATATCTACGCATTTCACCGCTACACTAGGAATTCCACTTTCCTCTCCTGCCCTCAAGAATTACAGTTTCCCTTCCATCACAGGGTTGAGCCCTCAACTTTAAAAACAGACTTGTATTCCCCCCTACGCTCCCTTTTCGCCCCATGATTCCGGACAACCCTCGCCCCCTACGTTTTCCCGCGCCTGCTGCCCCCTAGTTTGCC
+
--6AC8F,CF7CFGGGGCFGGGG9FGCCFGGGGGF,@EGGGGGGGGGGGF8E:FG7BFG9FFFFGFFF9,6,CFBF:FFGEFF7B?<8FFFFGGGGGG,5E,EFFAA:C7CFGGFGG:CD=FCF,A,4<?CFFFCFGAEFGFGFGGG8F?FFFC,,,6,,3AADFFEFC,,>==A892@,,,+8@+,,48@7,1,55AF,++,**3;*8;B*1+5:E4C*:?5>=)5)(25:48*1),4<*/53*+9.;))(,)*/*((((-)49:13,,4(.:).A*(((,-4(())4*354(..4@<44
@M04650:207:000000000-C238N:1:1101:25215:9430 2:N:0:19
GGACTACTGGGGTTTCTAATCCTGTTCGATCCCCACGCTTTCGTGCCTCAGCGTCAGTTGAGCGCCGGTATGCTGCCTTCGCAATCGGAGTTCTGCGTGATATCTATGCATTTCACCGCTACACCACGCATTCCACATACTTCTCGCTCACTCAAGACCGCCAGTTTCAACGGCAGGCCGGCGTTGAGCACCGACATTTTACCGCTGACTTAACACTCCGCCTACGCACACTTTAAACCCAATACATCAGTATAACGCTAGCATCCTCCGTATTAACGCGGCTGCTGGCCCGTAGTTTTCC
+
BACCCCGFFDF::@FCFF@CFEFFGFEG8FFFGGGGEFEFFFC<DF@EEEEE+8BFEFFGFA@C:C@@@FFFGFD,@F,:FCFG=FGG:CFFFGFF+@FGCFF;EGGA<FEFEFGGG=>CGC@EA+A4F+@FFE,<8BEGGCFFGCC+D?>9EFD9,68CCCEGGCC9C,@+=**4@**;E*1B4<>86C85C=C5C7B+;8+85)))/:++.+;*1,272C,((7934)42)+041-0*;(2:6DB9*9*-)/063(((-,:A*+5)(-,(.+-)3*,((,,-4::(,*-:76?22+).5
@M04650:207:000000000-C238N:1:1101:18555:9448 2:N:0:19
GGACTACTGGGGTATCTAATCCTGTTCGATCCCCACGCTTTCGTGCATCAGCGTCAATACCAGCTTAGTGAGCTGCCTTCGCAATCGGAGTTCTAAGACATATCTATGCATTTCACCGCTACTTGTCTTATTCCGCCCACTTCAAATGGATTCAAGCCCATCAGTATCAAAGGCACTGCGATGGTTGAGCCACCGTATTTCACCCCTGACTTAATAGGCCGCCTACGCACCCTTTAAACCCAATGAATCCGGATAACGCTCGGATCCTCCGTATTACCGCGGCTGCTGGCACGGAGTTAGC
+
CCCCCGGGGGGGGGGGGGGGGGGGGGGGGGGGGGGGGGGGGGGGGGGGGGGGGGGGGGGGGGGGGGGFGGGGGGGGGGGGGGGGGGFGGGGGGGGGGGGGGFCGGGGGGGGGGGGGGGGGGGGGGGGGGGGGGGGGGGGGGGGFEGGGFGGFGGGGGGGGGGGGDFFGGGGGGGGGGGG>CFGGGGGGGGGGGG>@FGGGGFGFFGGFFGGGFGGGFFGFBGFFFFFE@GFFFGFFFFGGG@F@9FFCGFFBFFGFGFFFFF39DG?>B?>F?F0<FGBFFFF>BFF?BE7CB>F;?G<A<
@M04650:207:000000000-C238N:1:1101:24788:9467 2:N:0:19
GGACTACTGGGGTTTCTAATCCTGTTTGCTCCCCACGCTTTCGAGCCTCAGCGTCAGTTAAAGCCCAGCAGGCCGCCTTCGCCACTGGTGTTCCTCCTAATATCTACGCATTTCACCGCTACACTAGGAATTCCGCCTGCCTCTACTTCACTCAAGAACGACAGTTTTGAACGCAGTTTATGGGTTGAGCCCATAGATTTCACATTCAACTTATCGTCCCGCCTACGCTCCCTTTACACCCAGTAATTCCGGACAACGCTTGCCACCTACGTATTACCGCGGCTGCTGGCACGTAGTTAGC
+
CCCCCGGGGGGGGGGGGGGGGGGGGGGGGGGGGGGGGGGGGGGGGGGGGGGGGGGGGGGGGGGGGGGGGGGGGGGGGCFGGGGGGGGGGGGGGGGGGGGGGGGGGGGGGGGGGGGGGGGGGGGGFGGGGGGGGGGGGGGGGFGFGGGGGGGFGGGGGGGGGGGGDGGGGGGGGGGGCGGGGGGGGGGGGGGGGGGFDGFFGFGFFGGFFGGGFGGGF9E<@DBFFFD>DGBFFGFFFEGGGFFFGFEFGFF;@EGBGBFB::C?GGF0:??FFG:AGGFFF>9BFFFF:C:C6??.4CAB:
@M04650:207:000000000-C238N:1:1101:18820:9470 2:N:0:19
GGACTACAGGGGTATCTAATCCGGTTTGCTCCCCACACTTTCGAGCCTCAGCGTCAGTTAATGTCCAGCAGGCCGCCTTCGCCACTGGTGTTCCTCCCGATATCTACGCATTCCACCGCTACACCGGGAATTCCGCCTGCCTCTCCATCACTCAAGAACGCCAGTTTTGAACGCACGCTATGGGTTGAGCCCATAGATTTCACGTCCAACTTGGCATCCCGCCTGCGCTCCCTTTACACCCAGTAATTCCGGACAATGCTTGCCACCTACGTTTTACCGCGGCTGCTGGCACGTTGCTCGC
+
CBCCCCA<FGCGFEFEGEEGFDC@6@FGEGA<86E@CC@F<FGGGGCAECFG>@:@FFEE@CFFF9FCFCD,@FEF7BCFCB@FC<<=9B:=@E;FDFEGDFEA9@EFGGGCEFFG8CCDG7>BF7:F=>FFAD,3@BDF@FCFC=3E>@,17BF,CE?+@89@F8;EFGFGG7?*@9:ECFGE:FEGGG7*4A,<CF;,+4<6/9C:79CC);4>A;>51DFD@5.89/6?(072=<9:C6?.*:2<*771(57,*-4)),*5*0,455-38F143*(---(,(-280=19,((.(0---
@M04650:207:000000000-C238N:1:1101:9234:9475 2:N:0:19
GGACTACCGGGGTTTCTAATCCTGTTTGCTCCCCACGCTTTCGAGCCTCAACGTCAGTTATCGTCCAGTAAGCCGCCTTCGCCACTGGTGTTCCTCCTAATATCTACGCATTTCACCGCTACACTAGGAATTCCACTTACCTCTCCGACACTCCAGATCAACAGTTTCCAATGCAGTCCAGGGGTTGAGCCCCTGCCTTTCACATCAGACTCGCTGTTCCGCCTACGCTCCCTTTACACCCAGTAAATCCGGATAACGCTTGCCCCCTACGTATTACCGCGGCTGCTTGCACGTAGTTAGC
+
CCCCCGGGGGGGGGGGGGGGGGGGGGGGGGGGGGGGGGGGGGGDFGGGGG@FGGGGGGGCF9DFGGGGGFGG?FEGEG@FGGGGGFGGGGGGGFGGGCCFGFDGGGGG@FGGGGGGG+BDGGGGGFGGGGGFFGGGF,@FGGGFFG6@FGGFG,@D3,733@=8C@FG9EEACGG7FFG,2@EGGGDGGFGG7CE7CFF?7AFFAF8AEGG*5:45)5FG@*62(013(:>FFGFFFFGGGF(;FFEFGFFFF3D9=6>?6?G?GGF9(4:?2CB2FG69;969>B:)4=<C?<0:?EB26
@M04650:207:000000000-C238N:1:1101:23584:9493 2:N:0:19
GGACTACAAGGGTATCTAATCCTGTTTGCTCCCCACGCTTTCGAGCCTCAGCGTCAGTTAAAGCCCAGCAGGCCGCCTTCGCCACTGGTGTTCCTCCTAATATCTACGCATTTCACCGCTACACTAGGAATTCCGCCTGCCTCTACTTCACTCAAGAACGACAGTTTTGAACGCAGTTTATGGGTTGAGCCCATAGATTTCACATTCAACTTATCGTCCCGCCTACGCTCCCTTTACACCCAGTAATTCCGGACAACGCTTGCCACCTACGTATTACCGCGGCTGCTGGCACGTAGTTAGC
+
CCCCCGGGGGGGGGGGGGGGGGGGGGGGGGGGGGGGGGGGGGGGGGGGGGGGGGGGGGGGGGGGGGGGGGGGGGGGGGGGGGGGGGGGGGGGGGGGGGGGGGGGGGGGGGGGGGGGGGGGGGGGGGGGGGGGGGGGGGGGGFGFGGGGGGGFGGGGGGGGGG=>FGGCGGGGGGGGGGGGGFGFFGDGFGFCGGGFGCEDGFGFFGGFEGGGFGGGFFGGFCFDFFFFDD;@FGAEFFGGGD@FGGFC7AFFFDGFGF>??FG>:EB8??F47F0:C>69>FFFF?>BFGBGFF0??GDF6
@M04650:207:000000000-C238N:1:1101:28171:9533 2:N:0:19
GGACTACCAGGGTATCTAATCCTGTTTGCTCCCCACGCTTTCGCGCTTTAGCGTCAGTATTTGTCCAGTGAGCTGGCTTCCCCATCGGCATTCCTACAAATATCTACGAATTTCACCTCTACACTTGTAGTTCCGCCCACCTCTCCAATACTCTAGTCTAACAGTTTCCAACGCAATACGGAGTTGAGCCCCGCAGTTTAACATCAGACTTTTTAAACCACCTAGACGCGCTTTACGCCCAATAAATCCGGATAACGCTCGGGGCATACGTATTACCGCGGCTGCTGGCACGGAGTTAGGC
+
CCCCCGGGGGGGFGGGFGGGGGFGCFCDFGGGGEGGGGGGGCFEEGGGGGGGEEGFGGGGGGGGGGGGGGFFGGGGEFDFFGCEFFGDGEEFGGGGGGGGGGGGGGFGGGGGGFGFFFGGGGDFFGGGGFFGGGGGGGG=EGGFGEFG9FGFGGGGGGGGAFGGGGGGGGFFGD++@FGGGGGGGGGCFFGGGGGGD7FEFFFFFC55@FFGCFDFFEGGF4>BE4@?2)8>FGFC8?GEGFD;C7)9C:5?;B:<D>:?FFG03E:))482<<<A77417>B><72::*):999640)(.
@M04650:207:000000000-C238N:1:1101:21206:9534 2:N:0:19
GGACTACCCGGGTATCTAATCCTGTTCGCTCCCCTAGCTTTCGCGCCTCAGCGTCAGTTGCAGTCCAGAAAGCCGCCTTCGCCACTGGTGTTCCTCCTAATATCTACGCATTTCACCGCTACACTAGGAATTCCACTTTCCTATCCTGCCCTCAAGAAATACAGTTTCCATTCCAATTCAGGGTGGAGCCCTGAACTTTAAAAACAGCCTTGTATTCCCGCCTACGCGCGCTTTACGCCCAATGATTCAGGACAACCCTCGCACCCACCGCAGTACGGCGGCTGCTGGCACGTGTTTAGCC
+
CC9C@E@,E:C:8+CC,CEGEEFEDGCF@F<FDB@,6BFGG9,6+@+4C6FGEGCGCEFD,,9CFE<,,9:@E8@C@F@:F:@E:8CEF?EEEFGGC<,:ABE99=5+4CB=A<,C<=+0++@E94?FFGF:,C,5,797,=,3AE92,1@6@F=@>8,,=DF9:6,=;,,,633,,+76@,66+8+@;E7,155187,@2+7@D5**14*3:=+=+79D9D2-()/82)40;*17>78*B1(/+:)7+:*.,79(*,,((()(1;-((-((,*--*)31(,711)4(4*252((((3-6)
@M04650:207:000000000-C238N:1:1101:25812:9537 2:N:0:19
GGACTACTCGGGTATCTAATCCTGTTTGCTACCCACGCTTTCGTGCTTCAGCGTCAGTTAAAGCCCAGTAGGCCGCCTTCGCCACTGGTGTTCCTCCCGATCTCTACGCATTCCACCGCTACACCGGGAATTCCGCCTGCCTCTCCATCACTCAAGAACGCCAGTTTTGAACGCACGCTATGGGTTGAGCCCATAGATTTCACGTCCAACTTGGCATCCCGCCTGCGCTCCCTTTACACCCAGTAATTCCGGACAACGCTTGCCACCTACGTTTTACCGCGGCTGCTGGCACGTAGTTAGC
+
CCCCCGGGGGGGGGGGGGGGGGGGGGGGGGGGGGGGGGGGGGGGGGGGGGGGGGGGGGGGGGGGGGGGGGGGGGGGGGGGGGGGGGGGGGGGGGGGGGGFCGGGGGGGGGGGGGGGGGGGGFGGGGGGGGGGGGGGGGGGFGGFGGGGGGGFGGGDGFGGGGGGGGGGGGGGGGGGGGGDGGGGGGGGGGGGGGGFGGCEGFGFFGGFFGGGE*49AEGGFGBFFFFFFD@F@GACFCGCEBBFGGA>GFFFF@D0F1;6:?G?GGFF:BBF0FFAC>:>;(49>BFF0E7A::?B??>A<
@M04650:207:000000000-C238N:1:1101:10558:9765 2:N:0:19
GGACTACCAGGGTTTCTAATCCTGTTTGCTCCCCACGCTTTCGCACCTGAGCGTCAGTCTTTGTCCAGGGGGCCGCCTTCGCCACCGGTATTCCTCCAGATCTCTACGCATTTCACCGCTACACCTGGAATTCTACCCCCCTCTACAAGACTCTAGCCTGCCAGTTTCAAATGCAGTTCCCAAGTTAAGCTCGGGGATTTCACATCTGACTTAACAGACCGCCTGCGTGCGCTTTACGCCCAGTAATTCCGATTAACGCTCGCACCCTCCGTATTACCGCGGCTGCTGGCACGGAGTTAGC
+
CCCCCGGGGGGGGGGGGGGGGGGGGGGGGGGGGGGGGGGGGGGGGGGGGFGGGGGGGFGGGGGGGGGGGGGGGGGGGGGGGGGGGGGGGGGGGGFGGGGGGGGGGGGGGGGGGGGGGGGGGGGGGGGGFGGGGGGGGDGGGGGFGGGGGGGAGFFGGGGGGGGGFGGGGGGGGGGFGCFGFGGGFGGGGFGFCCCEDDFGGFGCFGGF?FDFFGFCFDGGFG0;;A:B;DBB9EFFFFEGDBF,:C)4C?F<<@CAG<>139DFGCBF:BB:(;:>EF:>B;696B:0:EFFB>B>BF2>A
@M04650:207:000000000-C238N:1:1101:13113:9777 2:N:0:19
GGACTACTCGGGTTTCTAATCCTGTTTGCTACCCATACTTTCGAGCCTCAGCGTCAGTTGATGCCCAGTAGGCCGCCTTCGCCACTGGTGTTCCTCCCGATATCTACGCATTCCACCGCTACACCGGGAATTCCGCCTACCTCTACATCACTCAAGAACAGTAGTTTTGAACGCAGTCTATGGGTTGAGCCCATAGTTTTCACATTCAACTTACCATTCCGCCTGCGCTCCCTTTACACCCAGTAATTCCGGACAACGCTTGCCACCTCCGTTTTACCGCGGCTGCTGGCACGTAGTTAGC
+
CCCCCGGGGGGGGGGGGGGGGGGGGGGGGGGGGGGGGGGGGGGDFGGGGEGGGGGGGGGGFGGGGG8FGGEGGGGGGGGGGGGGGGGFGFGGGFGGGGGGGGGGGGGFGEGGGGGGGGGGGGGGGGGC7FGGGGGGGGGGGGFFDDFGFGGFGGFGGGGFFFDFDEGGGDGGGGGGEGGGGGGGGDGGGGGGGCFGGFGGGFGCFGCFCGFGBFFDAEFGEG==>A2BBGFD@GF<6)BFGFDFFF<CGFF:15C6<6>?::FFGFBB(,24:GFAFC207966>FFB:E:F:?B(:C<>>
@M04650:207:000000000-C238N:1:1101:3979:9805 2:N:0:19
GGACTACCAGGGTATCTAATCCTGTTTGCTCCCCACGCTTTCGCGCTTTAGCGTCAGTATTTGTCCAGTGAGCTGGCTTCCCCATCGGCATTCCTACAAATATCTACGAATTTCACCTCTACACTTGTAGTTCCGCCCACCTCTCCAATACTCTAGTCTAACAGTTTCCAACGCAATACGGAGTTGAGCCCCGCAGTTTAACATCAGACTTTTTAAACCACCTAGACGCGCTTTACGCCCAATAAATCCGGATAACGCTCGGGGCATACTAATTACCGCGGCTGCTGTCCGGTATTTATCC
+
CCCCCGGGGGGGGFGGGGGGGGGGGGGGGGGGFGGGGGGGGGDGGGFGFGGGGGGGGFG9F,CFGGGFGEDDGGGGGGGGGGGGFGGEGEGGGGGEF?FGGGGGGGFCGGGGFFGGGGGGFFGGG,<FFGGGGG6CEGGGGG8FGGG8FGGFFFFGGGGFGFFGGGGCGGGEGDG>E7DDG7C7FFGGGGGGGGEGDCEE+=;@FGFA5@:+:F>FA:8CBDFFFA:42?=385@>F044*4();D<CC:3;1);<C;166(70<C?>)))).+.<9*-4((4(3??5.+(*,-44<<)).
@M04650:207:000000000-C238N:1:1101:5900:9810 2:N:0:19
GGACTACTGGGGTTTCTAATCCTGTTTGCTCCCCACACTTTCGAGCCTCAGCGTCAGTTAATGTCCAGCAGGCCGCCTTCGCCACTGGTGTTCCTCCCGATATCTACGCATTCCACCGCTACACCGGGAATTCCGCCTGCCTCTCCATCACTCAAGAACGCCAGTTTTGAACGCACGCTATGGGTTGAGCCCATAGATTTCACGTCCAACTTGGCATCCCGCCTGCGCTCCCTTTACACCCAGTAATTCCGGACAACGCTTGCCACCTACGTGTTACCGCGGCTGCTGGCCCGTAGTTAGC
+
CCCCCEGGGGGGGGGGGGGADGGGGGGGGGGEGGGGGGGGGGGGGGGGGGGGECGGGGGGGGGGGGGGGGGGGGGGGGGGGGGGGGGGGFFGGGGCGCFGGGDGGGGGGGGGGGGGGGGGGGCGGGGGGC=FGGGGDEFF?F8:?DFGGGFFGGGGGGGGGGGGGCFGGEDEFEGGGGGGGFFCFGG?EGGC=FGGGGFGCFC?FDGFEGG7CFFDFFFC<D6((;6:9G>;;FFAFFGGD??:7D<2F66;05C25;>F?<38D@??B?F<(A29@:(12>(,4?:?7:1A>,4:?F2<<
@M04650:207:000000000-C238N:1:1101:16048:9840 2:N:0:19
GGACTACCGGGGTTTCTAATCCTGTTTGCTCCCCACGCTTTCGAGCCTCAGCGTCAGTTAAAGCCCAGCAAGTCGCCTTCGCCACTGGTGTTCCTCCTAATATCTACGCATTTCACCGCTACACTAGGAATTCCACTTGCCTCTCCATCACTCAAGACATGCAGTTTCAAATGACCCCTCGAGGTTAAGCCTCGATATTTCACATCTGACTTGCATGCCCGCCTACACGCCCTTTACACCCAGTAAATCCGGATAACGCTTGCCACCTACGTCTTACCGCGGCTGCTGGCACGTATTTAGC
+
CCCCCGGGGGGGGGGGGGGGGGGGGGGGGGGGGGGGGGGGGGGGGGGGGGGGGGGGGGGGFGGGGGGGGGGGGGGGGGGGGGGGGGGGGGGGGGGGGGGGGGGGGGGGGGGGGGGGGGGGGGGGGGGGGGGGGGGGGGGGGGGFGGGGGGGFGGGFGGGGFGGGGGGGGFGGGFGDGGGGGGGGGGGGGGGGGGGGGGGGGFGFFGGFEFFGFGGGFFFC9DFFFF98(?B@BGFFFEFCC?<EGGC?GFFFDEGFGFFFBBGFFGB?FFF<(;:<EF<29BF>;B?F?G0A(,().<26A
@M04650:207:000000000-C238N:1:1101:2794:9885 2:N:0:19
GGACTACTCGGGTTTCTAATCCTGTTTGCTACCCACGCTTTCGCATCTGAGCGTCAGTCATCGTCCAGAAAGTCGCTTTCGCCACCGGTGTTCCTCCCAATATCTACGAATTCCACCTCTACACTGGGAATTCCACTTTCCTCTCCGAGACTCAAGCCAGGCAGTTTCAAATGCACTTCCGGGGTTAAGCCCCGGGCTTTCACATCTGACATACCCAACCGCCTACATGCGCTCTACACCCAATGATTCCGAATCACGCTTGGACCACCCGTATTACCGCGGCTGCTGGCACGGAGTTAGC
+
CCCCCGGGGGGGFGGGGGGGGGFEG9FFGGGGGGGGGGGGGG@EGGGGGDGGGGEEGGGGGGGGGCFFGGGCED,@B<<EFGEGGGDEFGFGFFF9EFGGC=>CEFFCFGDDFFFFGEFGGFD=,=FF8,EFGGFGGEGFGDEFFGGCGGGFGGGGGGGGGGGC6E8DGGGGG99E8FGGGGGGFE6FGGC>EGGDG9>:C+,9+@GFFGGFEG4CFDED@GF;8;@FEG0;1*27=E9<F?7(>7<>FFFB?B36D6:?03C?FG<:0((-4*()0:89>4(,1:)).18?(((,4:46-
@M04650:207:000000000-C238N:1:1101:7639:9894 2:N:0:19
GGACTACCGGGGTTTCTAATCCTGTTTGCTCCCCACGCTTTCGCACCTGAGCGACAGTCTTTGTCCAGGGGGCCGCCTTCGCCACCGGTATTCCTCCAGATCTCTACGCATTTCACCGCTACACCTGGAATTCTACCCCCCTCTACAAGACTCTAGCCTGCCAGTTTCGGATGCAGTTCCCAGGTTGAGCCCGGGGATTTCACATCCGACTTGACAGACCGCCTGCGTGCGCTTTACGCCCAGTAATTCCGCTTAACGCTTGCACCCTCCGTATTACCGCGGCTGCTGGCACGCACTTAGC
+
-@ABC<FGGGGDGGGGGGGGGGGCFGGGGGGFFGFEFEEGGGGGGGGGGG@FFEGGDFGGGGGEFFGFC77CGGGGGGGGGGGGEB:FGGGGGGGGGGG,CEECFGGGGCFGGGGFGG>DGGFFFGGGFF<>DFCAFGFGGGGAFCF6@FCFGGG7FG9CGGCGGGGGE*>BCCFFGGGG9<BEGGGDGE@CDEGCCCGFGFGFFGDB;D<C3FFGF<FG0DB0:>9DBG9BFGF9=:CE>:??>>)-CF@(8D*-:(468<C<6@113<9:(24<FC?>2(416???(2198(3((<9A.
@M04650:207:000000000-C238N:1:1101:9541:9910 2:N:0:19
GGACTACCCGGGTTTCTAATCCTGTTTGCTCCCCACGCTTTCGCGCCTCAGCGTCAGTTAATGTCCAGCAGGCCGCCTTCGCCACTGGTGTTCCTCCTAATATCTACGCATTTCACCGCTACACTAGGAATTCCGCCTGCCTCTCCATCACTCAAGACGTGCAGTTTCAAATGACCCCTCGAGGTTAAGCCTCGATATTTCACATCTGACTTGCACGCCCGCCTACGCGCCCTTTACACCCAGTAAATCCGGATAACGCTTGCCACCTACGTATTACCGCGGCTGCTGGCACGTAGTTAGC
+
CCCCCGGGGGGGGGGGGGGGGGGGGGGGGGGGGGGGGGGGGGGGGGGGGGGGGGGGGGGGGGGGGGGGGGGGGGGGGGGGGGGGGGGGGGGGGGGGGGGGGGGGGGGGGGGGGGGGGGGGGGGGGGGGGGGGGGGGEEGGGGGFGGGGGGGFGGGGGGGGGGGGGGGGGAFFDGGFFGGEGGGGGGGGGGGFGGGGGGGGGFGFFGGFAFGGFFGGFFGGFGFF1ADEFGFF@GFFFFGGG6:?GG>AGFFB075<D:06::G>FG?048((.C2AF>:FF06>B?7:BG79:??2?GAA6
@M04650:207:000000000-C238N:1:1101:26868:9957 2:N:0:19
GGACTACCGGGGTTTCTAAGCCTGTTTGCTCCCCACGCTTTCGCTTCTCAGCGTCAGGAAATGTCCAGAGAACCGCCTTCGCCACTGGTGTTCTTCCCGATATCTGCGCATTCCACCGCTCCACCGAGAGTTCCATTCTCCCCTACATTCCTCAAGTCAACCCGTATCGAAAGCAAGCCCAGGGTTAAGCCCTGGAATTTCACTACCGACGTGATCAACCGCCTACAAGCTCTTTACGCCCAATAATTCCGGACAACGCTCGCACCCTACGTATCACCGCGGCTGCTGGCACGTAGTTAGC
+
CCCCCGGGGGGGGGGGGGGGGGGGGGGGGGGGGGGGGGGGGGDGGGGGGGGGEGFGGGGGGGGGGGGGGGFFGGFGGGGGGGGGGGGGGGGGGGGGGGGGGGGGG;FGGGDEF?FFGCEGGFFGGGGGGDGGGGGFFGGAFGGFFGDGFFFCDAFGEAEDGGEEGC,@EFGGDG?6CDEF5,>EFFGFF98EEGF7CCFFD+<F6CD>(?DG@5*++6F4:DBD8A(/7<..<FB<F6EEGFFFCFBBGF?9:F3(57;-43D9DGF:3:(.4+4<EF3;BB>F0??F:E?FB<:61C<DB
@M04650:207:000000000-C238N:1:1101:28887:9999 2:N:0:19
GGACTACAGGGGTTTCTAATCCTGTTCGCTACCCACGCTTTCGCGCCTCAGCGTCAGTTACAGGCCAGAGAGCCGCCTTCGCCACTGGTGTTCCTCCCGATCTCTACGCATTCCACCGCTACACCGGGAATTCCACTCTCCTCTCCTGTACTCAAGCCCGCCAGTTTCGGATGCCACCCCACGGTTGAGCCGTGGTCTTTCACATCCGACTGAACAGGCCGCCTGCGCGCGCTTTACGCCCAATAATTCCGGACAACGCTTGCCCCCTACGTATTACCGCGGCTGCTGGCACGTGGTTAGC
+
CCCCCGGGGGGGGGGGGGGGGGGGGGGGGGGGGGGGGGGGGGGGGGGGGGGGGGGEEFGGGGGGGGGGGFGGGGGGGGGGGGGGGGGGGGGGGGGGFGGGGGGGGGGGGGGGGGGGGGGGDGGGGGGGFFGGGGGGGGGFGGGFGGGGGGGFGFGGGGGGGGGECFGGGGGGGGEFF;AE5FGGGGDF6>EG=EEG=FGGGFGFFGDD;DDGEGD7FFFDBGFFB@9>9DF9;5>AFFGGGFF09><)CB49:>):F9B:6(7:DGB1:B?15<24C7(-400(,-5,(:(<<B(((*..6
@M04650:207:000000000-C238N:1:1101:8349:10002 2:N:0:19
GGACTACCCGGGTTTCTAATCCTGTTTGCTCCCCACGCTTTCGCACCTGCGCGTCAGTCTTTGTCCAGGGGGCCGCCTTCGCCACCGGTATTCCTCCAGATCTCTACGCATTTCACCGCTACACCTGGAATTCTACCCCCCTCTACAAGACTCTAGCCTGCCAGTTTCAAATGCAGTTCCCAAGTTAAGCTCGGGGATTTCACATCTGACTTAACAGACCGCCTGCGTGCGCTTTACGCCCAGTAATTCCGATTAACGCTCGCACCCTCCGTATTACCGCGGCTGCTGGCACGGCGTTAGC
+
9CCCC8FGDGGEGGGGGGGGGGGGGGGGGGGGGGGGGGGGGGGGGGEGF,@FGGGG7<FFGFGFGGGFFEEGGGGGGGGGGGGCBFEGGGGGGGGGGGG,CFFGGGGFEDGGGGFGGGEDGDGGGGGGFGGGGGFFGGGGG>CFGGGCD,><?AFGCFGCFGGCGGCFAEFF>C,?FFGGGGGEGFGFGF;CEDGG5>7CFFF6ADF:C::CEGGG6=G<@DBD;F0;(9;FFGF9F(8?E(8?7*44FFF:B559F:>:69CBGG?162;1(88AGF:>B00,(3:):C?GB9(4,88:<
@M04650:207:000000000-C238N:1:1101:27270:10008 2:N:0:19
GGACTACTCGGGTTTCTAATCCCGTTCGCTACCCTAGCTTTCGCACATGAGCGTCAGTCTTGTGCCAGGAAGCCGCCTTCGCCACTGGTGTTCTTCCCGATATCTACGCATTCCACCGCTACACCGGGAATTCCGCCTGCCTCTCCATCACTCAAGAACGCCAGTTTTGAACGCACGCTATGGGTTGAGCCCATAGATTTCACGTCCAACTTGGCATCCCGCCTGCGCTCCCTTTACACCCAGTAATTCCGGACAACGCTTGCCACCTACGTTTTACCGCGGCTGCTGGCACGTAGTTAGC
+
CCCCCGGGGGGGGGGGGGGGGGGGGGGGGGGGGGGGGGGGGGGGGGGGFGGGGGGGGGGGGAFDFGGGGGGFFFGGGGGGGGGGGGGGGGGGGGGGFGGGGGGGFGCGGGGGFGGGGGGGGGFGGEGG+>FCFGGGGGGGGDGFGGGFFDGFGGGGGGGGGGGGGGGFGCGGGGCGEGE?EGGGGCEDGGGGFFFGGGGGGFGFFG4?EGGGFGGGFFGGFGFF?FFFFDBFFGFFFBFGGF<:FCD<G=F>0BGBGBFF??F:*<<?:??:(;?AE74>>01;1?FFFGFG:??:0C>26
@M04650:207:000000000-C238N:1:1101:20422:10051 2:N:0:19
GGACTACCCGGGTATCTAATCCTGTTTGCTCCCCACGCTTTCGCACCTGAGCGTCAGTCTTCGTCCAGTAAGCCGCCTTCGCCACTGGTGTTCCTCCTAATATCTACGCATTTCACCGCTACACTAGGAATTCCACTTACCTCTCCGACACTCCAGATCAACAGTTTCCAATGCAGTCCAGGGGTTGAGCCCCTGCCTTTCACATCAGACTTGCTGTTCCGTCTACGCTCCCTTTACACCCAGTAAATCCGGATAACGCTTGCCCCCTACGTATTACCGCGGCTGCTGGCACGTAGTTAGC
+
CCCCCGGGGGGGGGGGGGGGGGGGGGGGGGGGGGGGGGGGGGGFGGGGGFGFGGGGGFGFGGGGGGGGGGGFFFGGGGGGGGGGGGGGGGGGGGGGGDGGGGGGGGGGGGGGGGGGFGGGGGGGGGGGGGGGGGGGGGGGGGGFEFGDEGGFGEGGGG8DCF9EFFGGGGGGGFGEFGCFGGGGGGGGGGGC9*:EFGGGGFG:+AF46FGGF7+2==FCDC=@=FDBFGF0(==<F)5<F<D@:FC?DFFB75DEF;9??FDFGG>6(1,4<G?<FGFFBF>96-4:45(9<:?((3645
@M04650:207:000000000-C238N:1:1101:13316:10065 2:N:0:19
GGACTACAGGGGTTTCTAATCCTGTTTGCTCCCCACGCTTTCGAGCCTCAGCGTCAGTTACAGACCAGAGAGCCGCCTTCGCCACTGGTGTTCCTCCATATATCTACGCATTTCACCGCTACACATGGAATTCCACTCTCCTCTTCTGCACTCAAGTTTCCCAGTTTCCAATGACCCTCCCCGGTTGAGCCGGGGGCTTTCACATCAGACTTAAGAAACCCCCTGCGCTCGCTTTACGCCCAATAAATCCGGACAACGCTTGCTCCCTACGTATTACCGCGGCTGCTGGCACGTAGTTAGC
+
CCCCCGGGGGGGGGGGGGGGGGGGGGGGGGGGGGGGGGGGGGGGGGGGGGGGGGGGGGGGGGGGGGGGGGFGGGGGGGGGGGGGGGGGGGGGGGGGGGGGGGGGGGGGGGGGGGGGGGGGGGGGGGGGGGGGGGGGGGGGGGGFGGGGGGGFGGGGGFGGGGGGGGGGGGGGGGGGGGGGGGGGGGGGGGGGGGGGGDGGGFGFFGGFFGGGFGGFFDGG15>B?FBE6D>>?GFBFFGGGF6:GGFBGFDFFFGFGFFF?:G9FGBFFBB7>EBFGG?0>BFFFF>FFG:F??B6:E2))
@M04650:207:000000000-C238N:1:1101:27639:10068 2:N:0:19
GGACTACCGGGGTTTCTAATCCTGTTCGCTCCCCTAGCTTTCGCGCCTCAGCGTCAGTTGCAGTCCAGAAAGCCGCCTTCGCCACTGGTGTTCCTCCTAATATCTACGCATTTCACCGCTACACTAGGAATTCCACTTTCCTCTCCTGCCCTCAAGAAATACAGTTTCCATTCCATCCCAGGGTTGCGCCCTGAACTTTACAAACAGACTTTTATTCCCGCCTACGAGCCCTTTACGCCCCATGATTCCGGCCAACGCTCGCCCCCTACGTATTACCCCCGCTGCTGCCCCGTCGTTAGCC
+
<CCCCFGFFEGGGGGGGGGGGGGGGGGGGEGGDEFDGGGFGGGGGGGDGGGGGGGGCGGFGCGFGGGGDEGGGGGGGGGGGGGGGGGGGGGGGGFGGGGGGGGGGGGFEEGGGDFGGGGGGGGGG8FDFFGGGGFFGDGGGGGFGGGFG8DFGFGGCG,3EGFGGCCFCFGG9F=FE?FC,FEGGE6CEEGGG6,@DD@?+=,;ACC*)2B+/++=85><@CDDB)()4D;:=CCC)3EC*(/(*755:8)(1:C:31(--4C6DG(3147)6A)4@*4((((46),)(*-2,(,4(*-).
@M04650:207:000000000-C238N:1:1101:8474:10070 2:N:0:19
GGACTACAGGGGTATCTAATCCTGTTTGCTCCCCACGCTTTCGAGCCTCAACGTCAGTTATCGTCCAGTAAGCCGCCTTCGCCACTGGTGTTCCTCTTAATATCTACGCATTTCACCGCTACACTAGGAATTCCACTTACCTCTCCGACACTCTAGCTTGATAGTTTTCAAAGCAGTCCCAGGGTTGAGCCCTGGGATTTCACTTCAAACTTACCATGCCGTCTACGCTCCCTTTACACCCAGTAAATCCGGATAACGCTTGCCCCCTACGTATTACCGCGGCTGCTGGCACGTAGTTAGC
+
@CCCCGGCFGGGGGGGGGGGGGGGGGGGGGGGGGGGGGGGGGGGGGGGG?FGGGGGGGGGGGGGGGGGGGGGGGGGGGGGGGGGEGGGGGGGGGGGGGGGGGGGGGGGGGGGGGGGGGGGGGGGGCGGGGGGGGGGGGGGGGFFGGGGGGC?DFFGGGGFGGGGGGGGGDF9DFCGGGGGGEGGGGEGGGGGGGGG59FGGFGFFGG>EGGGBGGDF4FGAG>BBFBFFGFFFGFEFFGGGF1@GGECGFA;0ADEF?BFD;F@DGFFFBBF7F?AFF?BBF;;;??0?C?GB::??GF<>
@M04650:207:000000000-C238N:1:1101:3084:10082 2:N:0:19
GGACTACAAGGGTTTCTAATCCCGTTCGCTACCCTAGCTTTCGCACATGAGCGTCAGTCTTGTGCCAGGAAGCCGCCTTCGCCACTGGTGTTCTGCCCGATATCTACGCATTTCACCGCTACACCGGGAGTTCCACTGCCCTCTCACATACTCTAGGCTTACAGTATCAGATGACAAACAGATGGTAAGCACCTGCTTTTTACATCTGACTTATAAACCCGCCTGCGTCCGCGTTACGCCCAGTAATCCCGGACAACGCTTGCCCCCTACGTATTACCGAGGCTGCTGGCACGTAGTTTGC
+
CCCCCFGGGGGGGEGGGGGGG<FGFGFGDGGGG@CFGGGCFGGGGGGGF,CFGFGDFFFGCF@FFGEFFGCFFFGGGGGGGG,FFFFCEEFCE@,?9AFECFGGGG9DCC@+FCFFCFEDGFGECFCFDG?FGGE9D,=FF?,0@9DFFF9DG,=FF8,>FGGGBBCFGG9,=FEFECGFCFEGDFEC6;>C1,@C*+7DF>D>9C8:A++98CCC96D9-/(06;-/(/.((=.4.3EEG6;5D74)29>9(.5(7-((--*5FC61:04..<(:9:,(--(.4(.54*(24.4<,0)65
@M04650:207:000000000-C238N:1:1101:22494:10108 2:N:0:19
GGACTACCCGGGTTTCTAATCCTGTTTGCTCCCCACACTTTCGAGCCTCAGCGTCAGTTAATGTCCAGCATGCCGCCTTCGCCACCGGTGTTCCTCCCGATATCTACGCATTTCACCGCTACACCGCGAATTCCGCCTGCCTCCCCATCACTCAAGAACGCCAGTTTTGAACGCACGCTCTCGGTTGAGCCCATAGATTTCACGTCCAACTTGGCAGCCCGCCTGCGCTCCCTTTACACCCAATAAATCCGGACAACGCTCGCCACCTCCGTTTTACCGCGGCTGCTGGCACGGAGTTAGC
+
CCCCCGG@FGGGGGGGGGGGGGGGGGGG9F6FGGAFGG8FGGGGGG:FGFGGGGGGGG,F66,CCF<FGG,EF,CFGGGGGG7F,,@F>FGGG9EG87FGGGGGGGAFGGGG,AFGGGGGGGGGG++@FGGGGGGGGG3FGGC*=+=,=EGDFGGGF,43+@EDFG,,,433@GGGGD***,>CGGGGGGGG56C,=CGGGFG)2:9848CF366=)6E7;GF;(8>FFGBF7CFA69EGGF(8<C)6CFF0?3<?F>B((4),*;8314684@8<EF036(2(4,)).A(<102--C<6:
@M04650:207:000000000-C238N:1:1101:24281:10133 2:N:0:19
GGACTACTAGGGTTTCTAATCCTGTTCGCTCCCCTAGCTTTCGCACATGAGCGTCAGTCTTGTGCCAGGAAGCCGCCTTCGCCACTGGTGTTCTTCCCGATATCTACGCATTTCACCGCTACACCGGGAGTTCCACTTCCCTCTCACATACTCTAGGCACACAGTATCAGATGACAAACAGATTGTAAGAACCTGCCTTTTACATCTGACTTATATGCCCGCCTGCGTGCGCTTTACGCCCAGTAATTCCGGACAACGCTTGCCCCCTACGTCTTACCGTGGCTGCTGGCCCGTAGTTTGC
+
CCCC@FF<6CFGGGGDGGGGCFGGGGFGGGFEFFGGGGGD9BF;FGGGGGFGG:FGEGFAAEFGGDFGGCFFGCGCGGCCFFFGGGDEFGFGGGGG<FEGEEGGGFGGGEFC<FF<BFCGGGGFFGDGDGGGFGFGG98?DFGFGFGFGG=@FDGD:,9D?F?FFGFGFGD=+@EGACGG6F;,7@FDF,@99FFCDGCF7=@:BGGFE7:C69CCCC,;):(62/8B@D;0>=>9F?DGC13;>71.+;49?75(9-(48394FF19(238(21-<C6((462??::?5(*(3(4-9.-.
@M04650:207:000000000-C238N:1:1101:9192:10160 2:N:0:19
GGACTACCGGGGTTTCTAATCCTGTTTGCTCCCCACGCTTTCGCGCTTTAGCGTCAGTATTTGTCCAGTGAGCTGGCTTCCCCATCGGCATTCCTACAAATATCTACGAATTTCACCTCTACACTTGTAGTTCCGCCCACCTCTCCAATACTCTAGTCTAACAGTTTCCAACGCAATACGGAGTTGAGCCCCGCAGTTTAACATCAGACTTTTTAAACCACCTAGACGCGCTTTACGCCCAATAAATCCGGATAACGCTCGGGGCATACGTATTACCGCGGCTGCTGTCACGTATTTAGCC
+
CCCCCGGGGGGGGGGGGGGGGGGGGGGGGGGGGGGGGGGGGGGGGGGFGGGGGGGGDGGGGGGGGGGGGGGGGGGGGGGGGGGGGGDGGCGGGGGGGGGGGGFGGFFGDGGGGGGGGGGFFFGGGGGGGFGGGGGGGGGGGGGFGGGGGGGFGGGFGFGEGGGGGGGGGGGFDEGGGGGGGGGGGDFGGGFGEGDGGGG7CFGFFFD>=;CGCGGGFFGGFG@E@84?=891?EAE:;EGG?F8GFF9FFEBFFC?79<F69515*42???)<FFFE<9229FF??B)406*,,6?B+).5
@M04650:207:000000000-C238N:1:1101:14611:10167 2:N:0:19
GGACTACAAGGGTATCTAATCCTGTTTGCTCCCCACGCTTTCGCGCCTCAGCGTCAGTTGTCGTCCAGCAAGCCGCCTTCGCCACTGGTGTTCCTCCTAATATCTACGCATTTCACCGCTACACTAGGAATTCCGCTTGCCTCTCCGATACTCAAGGGGCACAGTTTTGAGAGCAGTTTATGGGTTGAGCCCATAGATTTCACTCCCAACTTGCGCCTCCGCCTACACGCCCTTTACACCCAGTAAATCCGGACAACGCTTGCAACCTACGTATTACCGCGGCTGCTGGCACGTAGTTCGC
+
CCCCCGGGGGGGGGGGGGGGGGGGGGGGGGGGGGGGGGGGGGGGGGGGGGGGGGGGGGGGGGGGGGGGGGGGGGGGGEGGGGGGGGGGGGGGGGGGGGGFGGGGGFEGGGGGGGGGGGGGGGGGGFFGGGGGGGGGGGGGGGGFGGGGGGGFGGGGFEGGGGGGGGGGFGCDDCDFGGGGDCGFFGGGGGGGGFFGGGGGG:BA877*-;6DCGCDAFGF@G?D;FE40C;:>FFEFEFGGFF@CDEDFFFFFDD?GB>F::F>FG7,5:??FFBBG=:909B0;BFF0:3?1(.4?G)(-
@M04650:207:000000000-C238N:1:1101:27578:10168 2:N:0:19
GGACTACCCGGGTTTCTAATCCTGTTTGCTCCCCACGCTTTCGTACATGAGCGTCAGTAGTAACCCAGGGGGCTGCCTTCGCCATCGGTATTCCTCCACATCTCTACGCATTTCACTGCTACACGTGGAATTCTACCCCCCTCTGCTACACTCTAGCCATGCAGTCTCAAATGCAATTCCCAGGTTAAGCCCGGGGATTTCACATCTGACTTACATAACCGCCTGCGCACGCTTTACGCCCAGTAATTCCGATTAACGCTCGCACCCTACGTATTACCGCGGCTGCTGGCACGTAGTTCGC
+
CCCCCGGGGGGGGGGGGGGGGGGGGGGGGGGGGGGGGGGGGGGGGGGGFFGGGGGGGGFGGFFGFGGGGGGGGGGGGGGGGGGGGGGGGGGGGGGGGGGGGGGGGGGGGGGGGGGGGGGGGGGGGFFGGGGGGGGGGGFEGGGFGGGGGGGFGGGGGGGGFFGGGGGGGEFGCGFCCFGGGCFGGGGFGGGFCGGG>GGFGFGFFGGFEGGGFGD7+1>D@DFFFF1A0DFFFEFC6<EGGB??FGA>GF?06)7AG:B24>G>GGF<FFFFBGBAGGF>9;B2;?>:(>8C<B??8@)-4
@M04650:207:000000000-C238N:1:1101:22742:10171 2:N:0:19
GGACTACTCGGGTTTCTAATCCTGTTTGCTCCCCACGCTTTCGTGCCTCAGTGTCAGTGTTGGTCCAGGTAGCCGCCTTCGCCACGGATGTTCCTCCCGATCTCTACGCATTTCACTGCTACACCGGGAATTCCGCTACCCTCTACCACACTCTAGTGACCCAGTATCCACTGCAATTCCCAGGTTGAGCCCAGGGCTTTCACAACAGACTTAAACCACCACCTACGCACGCTTTACGCCCAGTAATTCCGATAAACGCTTGCACCCTCCGTATTACCGCGGCTGCTGGCACGGAGTTAGC
+
CCCCCGGCFGGGGGGGGGGGGGGGGGGGGGGGGGGGGGGGGGGFGGGGGGG@FGGGGGFCF@FGGGGGGEGGGGGGGGGGGGGGGDG@BFGGGFGGGDEGGDFGGGGGGGGGGFGGAGGGGGGGD:FGGGGGGGCGGDEGG6DD=D=?EGGFGDFGGAF;,FFGGFGGFGGGGGFFGFGGC,>EFGGGGGGG,@EGGGGGGFGFFGFFDFGGFGGGFFGGFF=53;>42C(66EFCA0EGGDFFGGFFGFA/6)*6>((3,27)*@3,(4>:6F()+2339>>>9008?G:?0063:6<44
@M04650:207:000000000-C238N:1:1101:7207:10180 2:N:0:19
GGACTACAGGGGGTTCTAATCCCGTTCGCTACCCTAGCTTTCGCACATGAGCGTCAGTCTTGTGCCAGGAAGCCGCCTTCGCCACTGGTGTTCTTCCGGATATCTACGCATTTCACCGCTACACCGGGAGTTCCACTTCCCTCTAACATACTCTAGGCAGACAGTATCAGATGACAAACAGATGGTAAGCACCTGCCTTTTACAGCGGACTGATATGACCGCCGGCGTGCGCTTTACGCCCAGTAAGTCCGGACAACGCTTGCCGCCTACGTATTACGGAGGCAGCTGGCACGGAGGTGGC
+
@CCCBA,@ECED+76CFEFFGGGGCFFFGFFCFDFFFFGFGFGGEFEGGGGGGCFGGEFFFGGG@FGGGFGGFGGFDD7FFFEFG,ECFG,,CFGAF,@F7C=FE=CBFFGBEFFFFF>DCCEFGEFEEGCFFGGG9AF,>?DD,CDFDFFFFDFE@EF+@CCG3@:BFFF9?FCCECCCFCD>FFGGG@FGF6@,;?E?*=,=3*/26C4*71;DF)+2.9(.6=93(99>;5)6*4*2*,45>C)6*8>;0)92D(90(474)22,18<1<+5A7*,((,4(--(.(:1<:0(-(;,-,
@M04650:207:000000000-C238N:1:1101:21398:10233 2:N:0:19
GGACTACACGGGTATCTAATCCTGTTTGCTACCCATGCTTTCGAGCCTCAGCGTCAGTTAATGTCCAGCAGGCCGCCTTCGCCACTGGTGTTCCTCCCGATATCTACGCATTCCACCGCTACACCGGGAATTCCGCCTGCCTCTCCATCACTCAAGAACAGCAGTTTTGAATGCACGCTATGGGTTGAGCCCATAGATTTCACACCCAACTTGCCGTCCCGCCTGCGCTCCCTTTACACCCAGTAATTCCGGACAACGCTTGCCACCTACGTTTTACCGCGGCTGCTGGCACGTAGTTAGC
+
CCCCCGGGGGGGGGGGGGGGGGGGGGGGGGGGGGGGGGGGGGGGGGGGGGGGGGGGGGGGGGGGGGGGGGGGGGGGGGGGGGGGGGGGGGGGGGGFGGGGGGGGGGFGGGGGGGGGGGGGGGGGGGGGGEGFGGGGGDGGGGGFGGGGFGGDGGGGGCGGGGGGCDFGGGGFGGGGGGGGGGCFGG>8?FGGGCEFDGBFGFGFFCD5@GGFEGGGEFDD9D@DFFFFFGFFFG4>F?FFGBF>>FAFGFF00>D:F6>???GFGG::0:?:BC:<FF0>09((-48>07<D:<?0,<)6.
@M04650:207:000000000-C238N:1:1101:12449:10296 2:N:0:19
GGACTACCGGGGTATCTAATCCCATTCGCTCCCCTAGCTTTCGTCTCTCAGTGTCAGTGTCGGCCCAGCAGAGTGCTTTCGCCGTTGGTGTTCTTTCCGATCTCTACGCATTTCACCGCTCCACCGGAAATTCCCTCTGCCCCTACCGTACTCCAGCTTGGTAGTTTCCACCGCCTGTCCAGGGTTGAGCCCTGGGATTTGACGGCGGACTTAAAAAGCCACCTACAGACGCTTTACGCCCAATCATTCCGGATAACGCTTGCATCCTCTGTATTACCTCGGCTGCTGGCACAGAGTTAGC
+
CCCCCGGGGGGGGGGGGGGGGGGGDGFGGGGGGGGGGGGGGGGGGFGGGGGGGGGGGGCFFGGGGGGGGCEFGEFGGGGGGEGECCEGGGGGGGGDGDCGFFGGFFGGGGGGGGGGGGEGGGFFGGGEGGGGGEDFFGGGGFG?FCFGGCEFG8@=FGGGGDFGGGGGFCC77CGGGGFC<:CED,*@CGGGGGGFGFFGCFG;ACDE(:56>C@+8<CF@G;;1@BFBGFFFGFBFFGGG:08*99AGF:32@5<C(9:<:72:<(,<92<4CAAGGA<B?0(164)(*4932(.)<65.
@M04650:207:000000000-C238N:1:1101:21975:10366 2:N:0:19
GGACTACTCGGGTATCTAATCCTGTTTGCTCCCCACGCTTTCGTGCCTCAGTGTCAGTGTTGGTCCAGGTAGCCGCCTTCGCCACGGATGTTCCTCCCGATCTCTACGCATTTCACTGCTACACTGGGAATTCCGCATCCCTCTACCACACTCTAGTCGCCCAGTATCCACTGCAATTCCCAGGCTGAGCCCAGGGCGTTCACAACAGACTTTAACAACCACCTAAGCACACTTCACCCCCAGTAATACCGATGAACGCTCTCACCCTACGCATTACCGCGGTTGCTGCCACGTAGTTAGC
+
CCCCCGGCFGGGFCCFGD@FCFGFGGGCG<6EFGGG@CECGGDGDECE,C<@EEECFGCFE,CCGGFG,9FEA,@@@7CF,BFC@:F+,@FGGGGCF7+?F7DGGGGF>74CE?FGG;EF=E=E,9,,B<=FFC8FC+@EC6DFGGCD,==9E9FF==++@>6D:DEGGGF9?E=8E+@9?EC++8@8,@>C7C****5@CFG>FGC4:FCF*=BD638*85:3=)(0*0(-/3*.1)4**.(.++))38>21)260(1(-(24:834(,(-(*,)204;61(-(2)4)252(-..(<6).
@M04650:207:000000000-C238N:1:1101:5206:10368 2:N:0:19
GGACTACTCGGGTTTCTAATCCTGTTTGCTACCCATGCTTTCGAGCCTCAGCGTCAGTTAATGTCCAGCAGGCCGCCTTCGCCACTGGTGTTCCTCCCGATATCTACGCATTCCACCGCTACACCGGGAATTCCGCCTGCCTCTCCATCACTCAAGAACAGCAGTTTTGAATGCACGCTATGGGTTGAGCCCATAGATTTCACACCCAACTTTCCGTCCCGCCTGCGCTCCCTTTACACCCAGTAATTCCTGACAACGCTTGCCCCCTACGTTTTACCGCGGCTGCTGGCACGTAGTTAGC
+
CCCCC8FGGGDEGGGGGGGGGGGGGGGGGGGGGGGGGFGGGGGGGGGGGFGGGGGGGGGGGGGGGGGGGFGGGGGGGGDFGGGGEGGFGGGGGGGGGGCGGGGGGGGFGGGGFGFGGGGGCFGG8+CFGGFGGGGGCEFGGGGFGGGGGGGFGGGGGGGGGGGGGGGCBGGGGGFG?CCGEFEGGG5DFGGGGGGGFGCFFFFFF>4ADGGF*:CDF=EGFGFD?FB>;7>?;FF3@6FFGFFEG>AFGF742?F<F9>?:8FF*897:B:7:FF<E>(47>B9904:(:4C??<(4F4).
@M04650:207:000000000-C238N:1:1101:6486:10391 2:N:0:19
GGACTACTCGGGTATCTAATCCCGTTCGCTACCCAAGCTTTCGCACATGAGCGTCAGTCTTGTTCCAGGAAGCCGCCTTCGCCACTGGTGTTCTTCCCGATATCTACGCATTTCACCGCTACACCAGGAGTTCCACTTCCCTCTCCCATACTCTAGACATACAGTATCATATGCCAATCCGATGGTAAGCCCCGGCATTTTACATCTGACTTATATGCCCGCCTGCGTGCGCTTTACGCCCAGTAATTCCGGACAACGCTTGCCCCCTACTTCTTACCGCGGCTGCTGGCCCGTAGTTAGC
+
A<BCCGGFGGGGG7FGGGGGGG,CFGFCFF,FGG,,;FGGGGGECFGF:FE9FGGGGG9<EDE,CFF<,CFCFGGGGGGGGGGGGGFGGGGDGEEGF@CEGGGGGFGGGGGGGGFGGGGDEFGGG+9?B7AFEEFFGFDFGGGFG8BF,@DFGCFG9@D,@FGCFCFG9,@DG,,2,+@,4+6C7@@EFG,:1**@/@EF+=FFFG7BEGGGE7@D65CC252>5A>.(:092CFEF1EGE??EFFFC7F69?>DBF>FB?8C?G8993:)))3)6<9,209>FF<))(2(2-4;(4@):5
@M04650:207:000000000-C238N:1:1101:3303:10422 2:N:0:19
GGACTACTCGGGTTTCTAATCCTGTTTGCTCCCCAAGCTTTCGAGCCTCAACGTCAGTTATCGTCCAGTAAGCCGCCTTCGCCACTGGTGTTCCTCCTAATATCTACGCATTTCACCGCTACACTAGGAATTCCACTTACCTCTACGACACTCCAGATCAACAGTTTCCAATGCAGTCCAGGGGTTGAGCCCCTGCCTTTCACATCAGACTTGCTGTTCCGTCTACGCTCCCTTTACACCCAGTAAATCCGGATAACGCTTGCCCCCTACGTATTACCGCGGCTGCTGGCCCGTAGTTAGC
+
CCCCCGGDGGGGGGGGGGGGGGG<FGGGGGGGGGG,FGGGFGGC;FFGFFFGGGGGGFCFG9FGGGGGF<CF@EGGGGDDGGG@FGGGEFEFGGGGGGFFGGGGGFFGGGGEFGGGGG>DGGGG94E=FD8FFGGGGGFFFFGB9EE6FEGBGGGGFCFG,3@8CEDGGF,>=@DF,=,38FEGGGGFGFCG67D,79=9CFGFAF<ACD7+:C+;+:>F)*0:7B26-29=BFFFF?CFDD0=DC?CFFBB<57AF<92<;*/*3:333:4<FFAF:69FB>071,8?53*4,3(3E)4.
@M04650:207:000000000-C238N:1:1101:27058:10442 2:N:0:19
GGACTACAGGGGTATCTAATCCTGTTTGCTCCCCACGCTTTCGCGCCTCAGCGTCAGAACCGGACCAGTAAGCCGCCTTCGCCACTGGTGTTCTTGCGAATATCTACGAATTTCACCTCTACACTCGCAGTTCCACTTACCTCTTCCGGTCTCTAGCCATACAGTATCGAAGGCAATTCTGTGGTTGAGCCACAGGCTTTCACCCCCGACTTATACGGCCGCCTACGCGCCCTTTACGCCCAGTGCTTCCGGACAACGCTCGCCCCCTACGTATTACCGCGGCTGCTGGCACGTAGTTAGC
+
CCCCCGGGGGGGGGGGGGGGGGGGGGGGGGGGGGGGGGGGGGGGGGGGGGGGGGGGDGGGGGGGGGFFFGGGGGGGGGGGGGGGGFGGGGGGGGGGGGGGGGGGGCGGGGGGGFGGGGFGGGGGGFFGGGGGGGGGGGGGFDGFGGGGEGGDGGGGGGGFGGGDGFDGDFGGGGGGGGGGFGGGGGGGGGGGGGGGGGGFFFGFFDDBBGG7EGGGFDDGFGFDDF?EBGFFFGFA??EGGB<?G*6<CFB9?@DBG>;(:>GFGGF>??:,):44?FBFF>9;F?0?05:E?F::?F2:6
@M04650:207:000000000-C238N:1:1101:17215:10449 2:N:0:19
GGACTACTGGGGTTTCTAATCCTGTTTGCTCCCCACGCTTTCGCACCTGAGCGTCAGTCTTTGTCCAGGGGGCCGCCTTCGCCACCGGTATTCCTCCAGATCTCTACGCATTTCACCGCTACACCTGGAATTCTACCCCCCTCTACAAGACTCTAGCCTGCCAGTTTCAAATGCAGTTCCCAAGTTAAGCTCGGGGATTTCACATCTGACTTAACAGACCGCCTGCGTGCGCTTTACGCCCAGTAATTCCGATTAACGCTTGCACCCTCCGTATTACCGCGGCTGCTGGCACGGAGTTAGC
+
CCCCCGGGGGGGGGGGGGGGGGGGGGGGGGGGGGGGGGGGGGGGGGGGGGGGGGGGGGGGGGGGGGG@FGGGGGGGGGGGGGGGGGGGGGGGGGGGGGGCGGGGGGGGGGGGGGGGGGGGGGGGGGGGGGGGGGGGGGGGGGGFGGGGGGGFGCBFGGGGGGGGGFGGGGGGGGGGGGFGGGGGGGFGGGGGGDG=GDFGGFGFFGGFC=FGEGGGFFGG>D@FFFBFFGFF>GFDFFGEGFF7FGFFGFF:<EG<G<9??FG?GGF::B>B6C?AG>?BF6>;>?208C2CB0;>2F446
@M04650:207:000000000-C238N:1:1101:17557:10470 2:N:0:19
GGACTACAGGGGTATCTAATCCTGTTTGCTCCCCACGCTTTCGAGCCTCAGCGTCAGTTAAAGCCCAGCAGGCCGCCTTCGCCACTGGTGTTCCTCCTAATATCTACGCATTTCACCGCTACACTAGGAATTCCGCCTGCCTCTACTTCACTCAAGAACGACAGTTTTGAACGCAGTTTATGGGTTGAGCCCATAGATTTCACATTCAACTTATCGTCCCGCCTACGCTCCCTTTACACCCAGTAATTCCGGACAACGCTTGCCACCTACGTATTACCGCGGCTGCTGGCACGTAGTTCGC
+
CCCCCGGGGGGGGGGGGGGGGGGGGGGGGGGGGGGGGGGGGGGGGGGGGFGGGGGGGGGGGGGGGGGFGGGGGGGGGGGGGGGGGGG@CFGGGGGGGGGGGGGGGGGGGGGGGGGGGGGGGGGGGGGGGGGGGGGDEGGGGGGFGGGGGGGFGGGDGGGGGGGGGGGGGDGGGGGCEGGGGGGGGGGGGGGCEGGGGGFGGFGFFFFFFGGGBGGDFD?C@D>@FFDE@GFFFGFFFFGFF?@EGDEFFFFFFFGBGBFFF?G?FFB:?F<?2CBFF>?B00(,3???(7(348(4:C)33
@M04650:207:000000000-C238N:1:1101:28253:10488 2:N:0:19
GGACTACAAGGGTATCTAATCCTGTTTGCTCCCCACGCTTTCGCGCCTCAGCGTCAGTTACAGACCAGAGAGCCGCCTTCGCCACTGGTGTTCCTCCATATATCTACGCATTTCACCGCTACACATGGAATTCCACTCTCCTCTTCTGCACTCAAGTCTCCCAGTTTCCAATGACCCTCCCCGGTTGAGCCGGGGGCTTTCACATCAGACTTACGAAACCGCCTGCGCTCGCTTTACGCCCAATAAATCCGGACAACGCTTGCCACCTACGTATTACCGCGGCTGCTGGCACGTAGTTAGC
+
CCCCCGGGGGGGGDGGGGGGGGGGGCFGGGGGGGGGGGGGGGGGGGGGGGGGGGGGGGGGGGGGGGGGGGGGGGGGGGGGGGGGGGGGGGGGGGGGGGGGGGGGGGGGGGGGGGGGGGGGGGGGGGGGGBFGGGGGGGGGGGGFGGGGGGGFGDGGFF9EFC?FFGGGFFGGGAEFGFFEEGGCGD:EFFGGEGGG4DGGFFGFFFGFFGGCC+73A?GGFGFFFFBFFG>B:FF<F0EGGFBFGF>9FFE9?FG?C991:?G0*<<?0::2<GF>GGFFF9BB>BFF:5(<:672-<:94
@M04650:207:000000000-C238N:1:1101:16831:10510 2:N:0:19
GGACTACAGGGGTTTCTAATCCTGTTTGCTCCCCACGCTTTCGCACCTGAGCGTCAGTCTTTGTCCAGGGGGCCGCCTTCGCCACCGGTATTCCTCCAGATCTCTACGCATTTCACCGCTACACCTGGAATTCTACCCCCCTCTACAAGACTCTAGCCTGCCAGTTTCGAATGCAGTTCCCAGGTTAAGCCCGGGGATTTCACATCCGACTTGACAGACCGCCTGCGTGCGCTTTACGCCCAGTAATTCCGATTACCGCTTTCACCCTCCGTCTTACCGCGGCTGCTGGCACGGAGTTAGC
+
CCCCCGGCGGGGBGGGGGGGFGGGGGGGGGGGGGGGGGGGGGGGGGGGGGGGGGGGGGGGGGGGGGGGG7FFGGGGGGGGGGGDGFGGGGGGGGGGGGGCFFGGGGGGGGGGGGFGGGGGGGFFGGGGGGGGGGFGGGFGGGGFGGGGGFGFGGG7FFGGGGGGGGGGG*DFFGFCFGGFGDF@GGFF9EFE5CEGGGGGGFGFF6FEDGGGFGGG4@FGFGFF?F;F6D>FFEFBF6CEG<,.:744>F@6:DG)*3210(2-:EB<B63?(;84FG?6(3>>0,)42E0<6231-A246
@M04650:207:000000000-C238N:1:1101:21339:10535 2:N:0:19
GGACTACCGGGGTATCTAATCCTGTTTGCTCCCCACGCTTTCGAGCCTCAACGTCAGTTATCGTCCAGTAAGCCGCCTTCGCCACTGGTGTTCCTCCTAATATCTACGCATTTCACCGCTACACTAGGAATTCCACTTACCTCTCCGACACTCCAGATCAACAGTTTCCAATGCAGTCCAGGGGTTGAGCCCCTGCCTTTCACATCAGACTTGCTGTTCCGTCTACGCTCCCTTTACACCCAGTAAATCCGGATAACGCTTGCCCCCTACGTCTTACCGCGGCTGCTGGCACGCAGTTAGC
+
CCCCCGGGGGGGGGGGGGGGGGGGGGGGGGGGGGGGGGGGGGGGGGGGGGGGGGGGGGGGGGGGGGGGGGGGGGGGGGGGGGGGGGGGGGGGGGGGGGGGGGGGGGFGGGGGGGGGGEGGGGGGFGGGGGGGGGGGGFGGGGGFGGGGGGGFGGGGGD8D@FGGGCFGFGCEGGGGGFGGGDEGGGGGDGGGGGGGGGGGGFGCAGGFEGGGFGGGFFGGF<=DDFFFFGF;FGFFFFGGG1<@GFEFGFFFFFGEGFF<(4DFGGF>6?F:(;?BG9(4376991)50C:G:(-2:FA2<
@M04650:207:000000000-C238N:1:1101:10092:10554 2:N:0:19
GGACTACCGGGGTATCTAATCCCGTTCGCTACCCTAGCTTTCGCACATGAGCGTCAGTCTTGTGCCAGGAAGCCGCCTTCGCCACTGGTGTTCTTCCCGATATCTACGCATTTCACCGCTACACCGGGAGTTCCACTTCCCTCTCACATACTCTAGGCTTACAGTATCAGATGACAAACAGATGGTAAGCACCTGCCTTTTACATCTGACTTATAAACCCGCCTGCGTGCGCTTTACGCCCAGTAATTCCGGACAACGCTCGCCCCCTACGTATTACCGCTGCTGCTGGCACGTAGTTTGC
+
CCCCCGGGGGGGGGCGGGGGGGFGGGGFGGEGGGGGGGGGGGGEFGGGGGGGGFGGGGGGFDGFGGGGGGGFGGGGGGGGGGGDGGGGGGGGGGGGGGGGGGGGGGGGGGGGGGGGG7CDEGGGGGGGGGGGDFGFD9EFGGGFGDGGGGGFGGGG:FGGGGGGGGFFGGGGGGGCA;CGGCAA<FFF69=F;EFGGGGGGFGFFC>F6FGGF=GGFFGGFG>@FFFDDCB9;5>6A7EFE@?>GGBDGFF;<DG0>>B6((74>C99B?BB?FBFGG?6(2;BF<3,8C?F:01::<5:<
@M04650:207:000000000-C238N:1:1101:24097:10561 2:N:0:19
GGACTACCCGGGTTTCTAATCCTGTTTGCTCCCCACGCTTTCGCACCTGAGCGTCAGTCTTCGTCCAGGGGGCCGCCTTCGCCACCGGTATTCCTCCAGATCTCTACGCATTTCACCGCTACACCTGGAATTCTACCCCCCTCTACGAGACTCTAGCTTGCCAGTTTCAAATGCAGTTCCCAAGTTAAGCTCGGGGATTTCACATCTGACTTAACAGACCGCCTGCGTTCGCTTTACGCCCAGTAATTCCGATTAACGCTTGCACCCTCCGTATTACCGCGGCTGCTGGCCCGGAGGTAGC
+
C@@CCE@GGGG:FFGDEF,,EEEFDCEEGFF@FGGGGGBGGGBBFGGG:CFCGFGGGFFF<EF@@@B8FDCF7+8FGCFECC,8=ACF+F7FA<FGFGGGFECF;FGGGGGGGGGGGG8DE79DDFEDCGGGGGGFCGG@@DEFGFGC<EE*<BFFGGFFGFGG@FCC9E,@B;EECGGGGFG@?FFGGGCFEGCGD<AEGFGF:DGFFD7:9+;+*,8CBGFDDFFF(72;?GF)*3CGG04:FFFDGFF1?EC90((,--*5FG?2:1((4C4)+2,39043(-)4054*(((((2.).
@M04650:207:000000000-C238N:1:1101:21432:10608 2:N:0:19
GGACTACCCGGGTTTCTAATCCCGTTCGCTACCCTAGCTTTCGCACATGAGCGTCAGTCTTGTGCCAGGAAGCCGCCTTCGCCACTGGTGTTCTTCCCGATATCTACGCATTTCACCGCTACACCGGGAGTTCCACTTCCCTCTCACATACTCTAGGCTTACAGTATCAGATGACAAACAGATGGTAAGCACCTGCCTTTTACATCTGACTTATAAACCCGCCTGCGTGCGCTTTACGCCCAGTAATTCCGGACAACGCTTGCCCCCTACGTATTACCGCGGCTGCTGGCACGTAGGTTGC
+
CCCCCGGGGGEGGGGGGGGGGFGFGGGGGGGGGGGFGF<FFFEFGGDEEFFFGGGGGGFFFFGFGGGGGFGGGGGGGGGGFDDGGGGGGGGFGGGGGFGGDGGGGGGGGGGDFGGGGCECEFFEFEGD@CCFGGGGG9EFFGGFC9EFDDGFGGGGFE8D?EFGFFAF9CFGFFGGGGGGGFGFGGGG,9@CGGFDGFFFCFGFFGGFCGGG*D@CA3:<@G29BF9A@GFF0AA3A@EEE;DFFCEBGFFF6:C?<1>:(.>(68>73::??FBBGG?96690(-:)4EFC02<6(A:42
@M04650:207:000000000-C238N:1:1101:23898:10610 2:N:0:19
GGACTACTGGGGTATCTAATCCTGTTTGCTCCCCACGCTTTCGAGCCTCAGCGTCAGTTAAAGCCCAGCAGGCCGCCTTCGCCACTGGTGTTCCTCCTAATATCTACGCATTTCACCGCTACACTAGGAATTCCGCCTGCCTCTACTTCACTCAAGAACGACAGTTTTGAACGCAGTTTATGGGTTGAGCCCATAGATTTCACATTCAACTTATCGTCCCGCCTACGCTCCCTTTACACCCAGTAATTCCGGACAACGCTTGCCACCTACGTATTACCTCGGCTGCTGGCACGTAGTTAGC
+
CCCCCGGGGGGGGGGGGGGGGGGGGGGGGGGGGGGGDGGGGGGFGGGGGGGGGGGGGEGGGGGGGGGGGGGGGGGGGGGGGGGGGGGGGGGGGGGGGGGGGGGGGGGGGGGGGGGGGGGGGGGGGGFGGGGGFGGGGGGGGGGFFGGGGGGFGGGGGGGGGGGGGGGFEDFGGGGGGGGGGDGGGGGGGGGEDGFFGCFGGFGFFGGFFFGGFGGGFBGGFGFFFF9B?GFFFGF<FFGGGFFFFGECFAF06BD:GFFFFFG>7C<:?B0.<C7<CG)-4(,268),454FBF?1,<>A>
@M04650:207:000000000-C238N:1:1101:8961:10633 2:N:0:19
GGACTACTCGGGTATCTAATCCTGTTTGCTCCCCACACTTTCGAGCCTCAGCGTCAGTTAATGTCCAGCAGGCCGCCTTCGCCACTGGTGTTCCTCCCGATATCTACGCATTCCACCGCTACACCGGGAATTCCGCCTGCCTCTCCATCACTCAAGAACGCCAGTTTTGAACGCACGCTATGGGTTGAGCCCATAGATTTCACGTCCAACTTGGCATCCCGCCTGCGCTCCCTTTACACCCAGTAATTCCGGACAACGCTTGCCACCTACGTTTTACCGCGGCTGCTGGCACGTAGTTAGC
+
CCCCCGGGGGGGGGGGGGGGGGGGGGGGGGGGGGGGGGGGGGGGGGGGGGGGGGGGGGGGGGGGGGGGGGGGGGGGGGGGGGGGGGGGGGGGGGFGGGDGGGGGGGGGDFFGG9FGGG>CEGGGGEGGGGGGGGGGGGGGGGGBDGGGFGGFGGGCGGGDEGDGGGGGGGGGGGCCGGGGGGEGGGGFCGGGGGGFGGGGGFGFFGGFFGGG9DFGFFGGFGFF;4:B6DFFFGFFFBGGCBBB*><<FFF;?DG?F6>FF?G?7FB:BF6.:FF>FGF9>299>0:?0:1CB1:649)66
@M04650:207:000000000-C238N:1:1101:25823:10641 2:N:0:19
GGACTACTCGGGTATCTAATCCTGTTTGCTACCCACGCTTTCGCACCTGAGCGTCAGTCTTTGTCCAGGGGGCCGCCTTCGCCACCGGTATTCCTCCAGATCTCTACGCATTTCACCGCTACACCTGGAATTCTACCCCCCTCTACAAGACTCTAGCCTGCCAGTTTCAAATGCAGTTCCCAAGTTAAGCTCGGGGATTTCACATCTAACTTAACAGACCGCCTGCGTGCGCTTTACGCCCAGTAATTCCGATTAACGCTTGCACCCTCCGTATTACCGCGGCTGCTGGCACGGAGTTAGC
+
CCCCCGGGGGGGGGGGGGGGGGGGGGGGGGGGGGGGGGGGGGGGGGGGFFGGGGGGGGGGGGGGGGGGGGGGGGGGGGGGGGGGGGGGGGGGGGGGGGGGGGGGGGGGGGGGGGGGGGGGGGGGGGGGGGGGGGGGGGFGGDEFGGGGGFGFF9CGGGGGGGGGGFFGCGCFGGGGGGGGGGGGGGGGGGCFCGGGGGGGGFGFFGGFFFGGFGGFFDF56<@FFFFFFD>>FGFFFFGGGFFFCFABGFF<(7CAGB>:??GFFG?3<<>?(;4AFG:B>>F900:B8C:<:>09?GF<6
@M04650:207:000000000-C238N:1:1101:24722:10647 2:N:0:19
GGACTACTCGGGTTTCTAATCCTGTTTGCTCCCCACGCTTTCGAGCCTCAACGTCAGTTATCGTCCAGTGAGCCGCCTTCGCCACTGGTGTTCCTCCTAATATCTACGCATTTCACCGCTACACTAGGAATTCCACTCACCTCTCCGACACTCTAGCAAAACAGTTTCCAAAGCAGTCCCAGGGTTGAGCCCTGGGTTTTCACTCCAGACTTGCTTCGCCGTCTACGCTCCCTTTACACCCAGTAAATCCGGATAACGCTTGCCCCCTACGTATTACCGCCGCTGCTGGCACGTAGTTAGC
+
CCCCCGGGGGGGGGGGGGGGGGGGGGGGGGGGGGGGGGGGGGGGGGGGGEGGGGGGGGGGGGGGGGGGGGGGGGGGGGGGGGGGGGGGGGGGGGGGGGGGGGGGGGGGGGGGGGGGGGGGGGGGGGGGGGGGGGGGGGGGGGGFGGGGGGGFGGGGGGGGGGGGGGGGGGGGGGGGGGGGGGGDGGGGGGGGGGGGFGGGG>GFFCFA=DFG37:FFAGGFG>FFF(8@D@DDGFFF);FG<?EG7C37AB0;>D4FBF:B:D?FGF>8?(4<734CF(((-370;?:BE?G?6(.:F246
@M04650:207:000000000-C238N:1:1101:2543:10667 2:N:0:19
GGACTACTCGGGTTTCTAATCCCGTTCGCTACCCTAGCTTTCGCACATGAGCGTCAGTCTTGTGCCAGGAAGCCGCCTTCGCCACTGGTGTTCTTCCCGATATCTACGCATTTCACCGCTACACCGGGAGTTCCACTTCCCTCTCACATACTCTAGGCTGACAGTATCAGATGACAAACAGATGGTAAACACCTGCCTTTTACACCTGACTTATAAACCCGCCTGCGTGCGCTTTACGCCCAGTAATTACGGACTACGCTTGCACCCTACGTGTTACCGCGGCTGCTGGCCCGTCGTTTGC
+
CCCCCEFEGGDG@,6C@FFGFCFGFGGGGGCEFF9E66E@<EFDCCCE:E@9FGCCFFF9,<6C,CEEFFGG8BF7+FFCFGGDFFGGFGC=D,=FA@EFECECGAEC@F==E,9<,4>CC:=AAFGG==BFFDA9DF,,@DG?8,B=ED3=,>D9>DF,=FD9==7@>ABF7B@,BCFGG79>73;,,7DFE,,49C>E89?9*33@208B*:2:15?<2/(2()(:;36@BC>9A@DE*(/=FF?E+@51()).232:B65)9@6(.46:(+.<::(-2(((42)84*(/4((46C(,-
@M04650:207:000000000-C238N:1:1101:27525:10670 2:N:0:19
GGACTACAGGGGTTTCTAATCCTGTTCGCTCCCCACGCTTTCGAGCCTCAGCATCAGTTACAGACCAGAGAGCCGCCTTCGCCACTGGTGTTCCTCCATATATCTACGCATTTCACCGCTACACATGGAATTCCACTCTCCTCTTCTGCACTCAAGTCTCCCAGTTTCCAATGACCCTCCCCGGTTGAGCCGGGGGCTTTCACATCAGACTTAAGAAACCGCCTGCGCTCGCTTTACGCCCAATAAATCCGGACAACGCTTGCCACCTACGTATTACCGCGGCTGCTGGCACGTAGTTAGC
+
CCCCCGGGGGGGGGGGGGGGGGGGGGGGGGGGGGGGGGGGGGGGGGGGGGGGGGGGGGGGGGFGGGGGGGGGGGGGGGGGGGGGGGGGGGGGGGGGGGGGGGGGGGGGGDGGGGGGGGGGGGGGGGGGGGGGGGGGGGGGGGGFGGGGGGGFGDGGGGGGGGGGFGGGGGCFFCGGGGGGGGGGGGDFCGGGGGGGGGGGGFGFFGGFEFGF);>1@DGG0DF@DF9EBGFFBGFAFFGGGFFFG7>BGFFFBFC:G9BFF:GBGGFFBF::)A?FGG039BFFBFFF7C7FB?121CA):
@M04650:207:000000000-C238N:1:1101:24523:10692 2:N:0:19
GGACTACACGGGTTTCTAATCCTGTTTGCTCCCCACGCTTTCGTGCATGAGCGTCAGTGCAGGCCCAGGGGGCTGCCTTCGCCATCGGTGTTCCTTTGCATATCTACGCATTTCACTGCTACACGCAAAATTCCACCCCCCTCTGCCACACTCAAGCCTTGCAGTCACCAATGCAGTTCCCAGGTTAAGCCCGGGGATTTCACATCGGTCTTACAAAACCGCCTGCGCACGCTTTACGCCCAGTAATTCCGATTAACGCTCGCACCCTACGTATTACCGCGGCTGCTGGCACGTAGTTAGC
+
CCCCCGGGGGGGGGGGGGGGGGGGGGGGGGGGGGGGGGGGGGGGGGGGGGGGGGGGGGGGGGGGGGGGGGGGGGGGGGGGFGGGGGGGGGGGGGGGGGGGGGGGGGGGGGGGGGGGGGGGGGGGGGGGGGGGGGGGGGGGGGGFGGGGGGGFGGGGGGGG?GGGGGGGGGFGGGGGFGGGGGGGGGFFGGGGGGGGGGFGGFGFFGGBFGDGCGG7A7CDBGBFFFBFFGFF(CF461EGGFFFGGFFGFFFFED>GB9119C(7C??FFFF?<?AGG?F9>619?B5(::G:<:1<E4:6
@M04650:207:000000000-C238N:1:1101:17059:10761 2:N:0:19
GGACTACTGGGGTTTCTAATCCTGTTTGCTCCCCACGCTTTCGTGCCTCAGTGTCAGTGTTGGTCCAGGTAGCCGCCTTCGCCACGGATGTTCCTCCCGATCTCTACGCATTTCACTGCTACACCGGGAATTCCGCTACCCTCTACCACACTCTAGTGACCCAGTATCCACTGCAATTCCCAGGTTGAGCCCAGGGCTTTCACAACAGACTTAAACCACCACCTACGCACGCTTTACGCCCAGTAACTCCGAGTAACTCTTGCACCCTTCGTATTACCGCGGCTGCTGGCACGCAGTTAGC
+
CCCCCGGGGGGGGGGGGGGGGGGGGGGGGGGGGGGGGGGGGGGGFGGGGCFGGGGGGGGGGGGFFGGGGGGGGGGGGGGGGGGGG@FCEGGGGGGFFGGGGGGGGGAFGGGGGFGGGGGGGGGGGGG7CFGGFGGGEDEGGDF99>FFGFGFGGFG;EDGFGGGDAFGFGGGGCFGGGGGGGGGGGGGCFGF5C@EGFGGF9CAFG4ADF4CCFGGFFGGBGFFFF?F=G@@;*8>F;EEFDFFDD)9CF>947CBG).:-)23*;??8<??:GFFG7339((-,()5(:0E?(-48CAAA
@M04650:207:000000000-C238N:1:1101:22044:10778 2:N:0:19
GGACTACTCGGGTTTCTAATCCTGTTTGCTCCCCACGCTTTCGTGCATGAGCGTCAGTGCAGGCCCAGGGGGCTGCCTTCGCCATCGGTGTTCCTTTGCATATCTACGCATTTCACTGCTACACGCAAAATTCCACCCCCCTCTGCCACACTCAAGCCTTGCAGTCACCAATGCAGTTCCCAGGTTAAGCCCGGGGATTTCACATCGGTCTTACAAAACCGCCTGCGCACGCTTTACGCCCAGTAATTCCGATTAACGCTCGCACCCTACGTATTACCGCGGCTGCTGGCACGTAGTTAGC
+
CCCCCGGGGGGGGGGGGGGGGGGGGGGGGGGGGGGGGGGGGGGGGGGGGGGGGGGGGGGGGGGGGGGGGGGGGGGGGGGGGGGGGGFGFGEGGGGGGGGGGGGGGGGGGGGGGGGGGGGGGGGGGGDGGGGGGGGGGGGGGGGFGGGGGGGFGGGGGGDGDFGF,DEGFGFGGGGGGGGGGGGGGGGGGGGGGGGGGGGFFFGFFGGF?DDGFGGGF?EDFDFDFFFB9C>B?E:4FFGGGFF:DGBFFFFFBDGFG:>::>C>GG6(38??)<>DGG?F>96>>FB?BGFG0,22:EA><
@M04650:207:000000000-C238N:1:1101:2613:10816 2:N:0:19
GGACTACACGGGTTTCTAATCCTGTTTGCTCCCCACGCTTTCGTGCATGAGCGTCAGTGCAGGCCCAGGGGGCTGCCTTCGCCATCGGTGTTCCTTTGCATATCTACGCATTTCACTGCTACACGCAAAATTCCACCCCCCGCTGCCACACTCAAGCCTTGCAGTCACCAATGCAGTTCCCAGGTTAAGCCCGGGGCTTTCACATCGGGCTTACAAAACCGCCTGCGACCGCTTTACGCCCAGTAATGCCGATTAACGCTCGCACCCTACGTATTACCGCGGCGGCTGGCACGGAGTTAGC
+
CCCCCGGF8FFE7@@EDGG<<CCCCEFDFDGGGE,@FC7@@FCC6@FFGGGGG@FGGGE,C<E@FGGGGDEFG7FG@FFFFFGG@<FG@F:FCEDFF?A?E,@AF=FDFCC=,CAFAEFDFDEFE7=+8FD@F<@F8>+>E+=?EG8F,@EFCDFGG?E9<DF,77<E9CGC7AFF7>CG6:?D,,?A9EGGGE:5))6++19C+2>)(>);@4+@=4:CBGF(()(),132(/<2*8EGGB?>DFA):7B0>DDAD0>?(()()1137?082+:<FF6002(((462,:(0(-(4(A446
@M04650:207:000000000-C238N:1:1101:8813:10829 2:N:0:19
GGACTACTAGGGTTTCTAATCCCGTTCGCTACCCTAGCTTTCGCACATGAGCGTCAGTCTTGTGCCAGGAAGCCGCCTTCGCCACTGGTGTTCTTCCCGATATCTACGCATTTCACCGCTACACCGGGAGTTCCACTTCCCTCTCACATACTCTAGGCACACAGTATCAGATGACAAACAGATGGTAAGCACCTGCCTTTTACATCTGACTTATATGCCCGCCTGCGTGCGCTTTACGCCCAGTAATTCCGGACAACGCTTGCCCCCTACGTATTACCGCGGCTGCTGGCACGTAGTTTGC
+
CCCCCGGGGGGGGGGGGGGGGGGGGGGGG7FGGGGGGGGGGGGGGGGGGGGFGGGGGGGGGGGFGGGGGGGGGGGGGGGGGGGGGGGGFGGGGGGGGGGGEGGGGGGGGGGGGGGGGGGGGGGGFGGGGGGDAADGGFGGGGGFGGGGCFGFGFGGGGGGGGGGGG8FGGGFFGGC@FGGGGFGGGGGGGGGGGGGGGGGGFGFFGGFFGGGCFGFCC29>C@@DF@EFGFBFGFFFFGFG4(.1:7<FFA@;BGBG>F<?:3,9A>;?FF7>F?A@C:004716<B??E:CB1:B,3).)
@M04650:207:000000000-C238N:1:1101:21021:10843 2:N:0:19
GGACTACCGGGGTATCTAATCCCGTTCGCTACCCTAGCTTTCGCACATGAGCGTCAGTCTTGTGCCAGGAAGCCGCCTTCGCCACTGGTGTTCTTCCCGATATCTACGCATTTCACCGCTACACCGGGAGTTCCACTTCCCTCTCACATACTCTAGGCACACAGTATCAGATGACAAACAGATGGTAAGCACCTGCCTTTTACATCTGACTTATATGCCCGCCTGCGTGCGCTTTACGCCCAGTAATTCCGGACAACGCTTGCCCCCTACGTATTACCGCGTCTGCTGGCACGTAGTTTGC
+
CCCCCGGGGGGGFGFGGFGGGGGGGGGDEGGGGGGGGGGFGGGGEGEGGGGGGGGGGGGGGFGGGGGGGFGGGGGGGGGGGGGDGGGGGGGGGGGGAFGGGEGGFFGGGGDGGGGGEGGGGGGGGGGGGGGCGGGGGFGGGGF?FDGGGGGFGAFDFGGGGGGGGACCEGGGGGGFGGGGGFEFGGGC?FGGGGGGG7FED>GFFCGFEGCFCDGGFCC65D>?DFFF0>;96=F<FDGEG<:?DG>AC?F>(87:CBBF?BG0DF99(:B15@04FGFFF,4:02:?751C2(4,3C).-
@M04650:207:000000000-C238N:1:1101:3225:10845 2:N:0:19
GGACTACACGGGTTTCTAATCCCGTTCGCTACCCTAGCTTTCGCACATGAGCGTCAGTCTTGTGCCAGGAAGCCGCCTTCGCCACTGGTGTTCTTCCCGATATCTACGCATTTCACCGCTACACCGGGAGTTCCACTTCCCTCTCACATACTCTAGGCACACAGTATCAGATGACAAACAGATGGTAAGCACCTGCCTTTTACATCTGACTTATATGCCCGCCTGCGTGCGCTTTACGCCCAGTAAATCCGGACAACGCTTGCCCCCTACGTATTACCGCGGCTGCTGGCACGTAGGTTGC
+
CCCCCGGGDGGGG,@FGGGGGGGGGGFGDGFGGGFGCFGFFGGGGGGGGGFFGGGGGF,C9@9<EFFGFFGFFFGGGGGGGE@BFFGF9FFGG9,AF?FEFGGGGGGGGGCFGGGGGGGGGCFFF::FC6@FGG,FA9EFGDFF?9D8<DGFGFGEDCFFCCC9ECDCF;E32D,@2=F8CFBE,7DGGD9,9,D9>FFG:=9:+=C=AFFECCF++9E<>)2>B69A?D1667;E617FC8(.:C)<GF59?)<8C>B?0<72CG09<?0.<E8A?FFB9116>::?BC(+2.10(<)4,
@M04650:207:000000000-C238N:1:1101:12392:10871 2:N:0:19
GGACTACACGGGTATCTAATCCTGTTTGCTCCCCACGCTTTCGCACCTGAGCGTCAGTCTTTGTCCAGGGGGCCGCCTTCGCCACCGGTATTCCTCCAGATCTCTACGCATTTCACCGCTACACCTGGAATTCTACCCCCCTCTACAAGACTCTAGCCTGCCAGTTTCGGATGCAGTTCCCAGGTTGAGCCCGGGGATTTCACATCCGACTTGACAGACCGCCTGCGTGCGCTTTACGCCCAGTAATTCCGATTAACGCTTGCACCCTCCGTATTACCGCGGCTGCTGGCACGGAGGTAGC
+
CCCCCGGGGGGGGGGGGGG9CFGGGDGGFFGCFGGGG>FFFDCECEGGCC@EFGGGEFFDFEGGGGGGGGGGCFEGGGD?AFEGGFCFGGGGGGGFCFFGG<CE9FGGGG7FACF<DCCDEGFFGGFGFGGFFCGFA,=:C=CFDGGCFCCFGFGGFCCCFGGFDFGGGG*@D7<CFFFGG9DDFFGGFGGGGGGGDGGGFFGFFCF>6DDG87C7F3853)41?FBD6D>96*5AF:E>8:<2704):49(4><:C<F?(8D7*;:0181(.246C*-7>0(-(-4).:0<4,(-(1.2)
@M04650:207:000000000-C238N:1:1101:3321:10910 2:N:0:19
GGACTACTCGGGTTTCTAATCCTGTTTGCTCCCCACACTTTCGAGCCTCAGCGTCAGTTAATGTCCAGCAGGCCGCCTTCGCCACTGGTGTTCCTCCCGATATCTACGCATTCCACCGCTACACCGGGAATTCCGCCTGCCTCTCCATCACTCAAGAACGCCAGTTTTGAACGCACGCTATGGGTTGAGCCCATAGATTTCACGTCCAACTTGGCATCCCGCCTGCGCCCCCTTTACACCCAGTAATTCCGGACAACGCTCGACCCCTACGTATCACCGCGGCTGCTGCCACGTACTTCGC
+
CCCCCGGFFGEGGGGGGGGGGG<FGG,FFGGGGGFECG8EFGGFGGEFGGGCFGGGGGGGGCGGGGGG8FEBEFGGGGGGGGGEFEDGGGGGGGGFFFGGGGDGFGFFEGGF<FGGGGGDGGGFF=4=CFFFGGFFGGGGG?D5?@A8@ADFFGGGCGCGGGGEF9,,,@@DFD8*@C*;*?EF:FE?CG@C10<A+1,,+1,;8CCE8?*:7*9C4=8*,:903A2=(:17>6FFF2CCG:?8FFAAG4:9077?4(((-4),)2((482(.+(6CF(,-31(3244)*,<4-,((3),(
@M04650:207:000000000-C238N:1:1101:21820:10930 2:N:0:19
GGACTACAGGGGTATCTAATCCCGTTCGCTACCCTAGCTTTCGCACATGAGCGTCAGTCTTGTGCCAGGAAGCCGCCTTCGCCACTGGTGTTCTTCCCGATATCTACGCATTTCACCGCTACACCGGGAGTTCCACTTCCCTCTCACATACTCTAGGCACACAGTATCAGATGACAAACAGATGGTAAGCACCTGCCTTTTACATCTGACTTATATGCCCGCCTGCGTTCGCTTTACGCCCAGTAATTCCGGACAACGCTTGCCCCCTACGGATTACCGCGGCTGCTGGCACGTAGTTTGC
+
CCCCCGGGGGGGGGGGGGGGGGGGGGGGGGGGGGGGGGFFGGGEGGGGGAFGGEGEGFC<@EFDGGGGCFDFGGGEGGCFGCFGGGGG<EEFG?E<EFGCGGGGCGGGEGGEFCEFFCEGGGGGEFG=EGEFFGGGGC=FFGGFFFF8FEGFG;D9,DCGFGEGFCFCGEFFGG7AEDC69,,@FFAEGEE>,6D>D>GG*=E:+5=>ADDCCFGGFFCF>C255AB5(729?F5>=@CFFD7;;FEFGAA91<D?F20:(4187EF9:?6(-2(59C1>;7(((-5>>5:F2.((,3.:)
@M04650:207:000000000-C238N:1:1101:22606:10933 2:N:0:19
GGACTACTGGGGTTTCTAATCCCGTTCGCTACCCTAGCTTTCGCACATGAGCGTCAGTCTTGTGCCAGGAAGCCGCCTTCGCCACTGGTGTTCTTCCCGATATCTACGCATTTCACCGCTACACCGGGAGTTCCACTTCCCTCTCACATACTCTAGACTGACAGTATCAGATGTCTTACACAGGGTAAGCCCGTGCCTTTTACGTCTGACTTATCAGTCCGCCTGCGTGCGCTTTACGCCCAGTAATTCCGGACAACGCTTGCCCCCTACGTATTACCGCGGCTGCTGGCACGTAGTTTGC
+
CCCCCGGGGGGGGGGGAFGGGGGGGGGGGGGGGGGGGFGGGGGGGGGGGGGGGGGGEFGGGGGGGGFGGGGGGGGEGGGGGECEGGGFGG@FFFFGFFGGGGGGGGGGGGGGGGEFGGGGGGGGGGGGCG+FDGGGGGGFGGGFGGGGGGGFGGGGFGGGGCFGFGD>EGGGGGGGGGGAF@EFFGGFGCDGGGEGFGGGGBEFFGFFEGGGCDGGFFGGFGFFFFFFFGFFFGFFFFGEE?@;7CC>CFF>:BGFD37<FFG(2@9(2::<BE7<CC199>9(1:???GF?<2<?(3)6)
@M04650:207:000000000-C238N:1:1101:2576:10935 2:N:0:19
GGACTACCCGGGTTTCTAATCCCGTTCGCTACCCTAGCTTTCGCACATGAGCGTCAGTCTTGTGCCAGGAAGCCGCCTTCGCCACTGGTGTTCTTCCAGATATCTACGCATTTCACCGCTACACCGGGAGTTCCACTTCCCTCTCACATACTCTAGACATACAGTATCAGATGACAAACAGATGGTAAGCACCGGCCTTTTACATCTGACTTATATGCCCGCCTGCGTGCGCTTTACGCCCAGTAATTCCGGACAACGCTTGCACCCTACGTATTACGGCGGATGCTGGCACGTAGGTGGG
+
CCCCCGGCEFGGGCGGGGGGAFGGGGGGGGEGD<FFFF9FFFF7CEGGGGGFGFFFGED,,C,CEFGGFFFGFFGDBCEGGCCCF=FEEFFEFAAFG,AEFGGG9FFGGGFCDE@FFDGGE@EE:CGBCFCFGGGGGEGECC,;DAF?FGGFG9@DEAD@A,@DFGGGGGDFCFFFA?CGF7;EFACGGFEF,*@*;?DCC:DEB7==ACF+:+C+=*4;>DBD6;>>;*(63:>7A@EG@?D(CG3):8<90)7:<16<0<F)>F:<:?F?FC:2+*,79;(((.)6,2,<2,(4(<2((
@M04650:207:000000000-C238N:1:1101:7419:10971 2:N:0:19
GGACTACTGGGGTATCTAATCCTGTTTGCTCCCCACGCTTTCGAGCCTTAACGTCAGTTATCGTCCAGTAAGCCGCCTTCGCCACTGGTGTTCCTCCTAATATCTACGCATTTCACCGCTACACTAGGAATTCCACTTACCTCTCCGACACTCCAGATCAACAGTTTCCAATGCAGTCCAGGGGTTGAGCCCCTGCCTTTCACATCAGACTTGCTGTTCCGTCTACGCTCCCTTTACACCCAGTAAATCCGGATAACGCTTGCCCCCTACGTATTACCGCGGCTGCGGGCACGTAGTTAGC
+
CCCCCGGGGGGECG@FGGGGGGGGGGGGGGGGGGGGGGGGGFCGGGGGCGFGGFFGGFGGA9CFGEGGGGGGGGGGGDGGGGGGGG@FGGGGGGGGGGGGGGGGGGGGGGEFFFGGGGGGGGGGAEFFCGEFGGGGGGGGGGGFFEGGGGGFGGGGAECFGFFGDFGGDFGGGGGGGGGGGGGGGGGFFFCGE>>FFG9E@;AFF9DFEC>768=CFEFGAC)5>B(0-7@BFGFFFCGGGFFFFGCCGFBB;>DEFDBD@DD@GG(1(3:83+4<7C34(3((,-((45(::(,4:7)6)
@M04650:207:000000000-C238N:1:1101:19853:11007 2:N:0:19
GGACTACTCGGGTTTCTAATCCCGTTCGCTACCCTAGCTTTCGCACATGAGCGTCAGTCTTGTGCCAGGAAGCCGCCTTCGCCACTGGTGTTCTTCCCGATATCTACGCATTTCACCGCTACACCGGGAGTTCCACTTCCCTCTCACATACTCTAGGCTTACAGTATCAGATGACAAACAGATGGTAAGCACCTGCCTTTTACATCTGACTTATAAACCCGCCTGCGTGCGCTTTACGCCCAGTAATTCCGGACAACGCTTGCCCCCTACGTATTACCGCGGCTGCTGCCACGTAGTTTGC
+
CCCCCGGGGGGGGGGGGGGGGGGGGGGGGGGGGGGGGGGGGGGGGGGGGFGGGGGGGEFGGGGGGGGGGFFFGGGGGGGGGGGCFGGGGGGGGGGFFGGGGGGGGGGGGGGGGGGGGGG8EEGFGGGGEGGFFGGGGGGGGGGFFFGGGFGFGGGFGGGGGGGGGGGGGGGGGGG7:CFGFFFGGFGFGGGGGGG6CFCGGFGFF>F@4BFFEGGFFEFC@DB25A@?1C969C5);2BCE@FFGGFE7@A9BFGB:;3(:?G7DC>(24:2>:2.<7:;>9>>9<B:):4A0,3::C<AF
@M04650:207:000000000-C238N:1:1101:18461:11008 2:N:0:19
GGACTACAAGGGTTTCTAATCCCGTTCGCTACCCTAGCTTTCGCACATGAGCGTCAGTCTTGTGCCAGGAAGCCGCCTTCGCCACTGGTGTTCTTCCCGATATCTACGCATTTCACCGCTACACCGGGAGTTCCACTTCCCTCTCACATACTCTAGGCTTACAGTATCAGATGACAAACAGATGGTAAGCACCTGCCTTTTACATCTGACTTATAAACCCGCCTGCGTGCGCTTTACGCCCAGTAATTCCGGACAACGCTTGCCCCCTACGTATTACCGCGGCTGCTGGCACGTAGTTTGC
+
CCCCCGGGGGGGGGGGGGGGGGGGGGGGGGGGGGGGGGGGGGGGGGGGGGGGGGGGGGGGGGGGGGGGGGGGGGGGGGGGGGGGGGGGGGGGGGGGGGGGGGGGGGGGGGGGGGGGGGGGGGGGGGGGGGGGGGGGGGGGGGGFGGGGGGGFGGGGGGGGGGGGGGGGGGGGGGGGGGGGGGGG?FGGCCFGFGGGGGGGGFGFAFFFAGGF;FGGFBDD>GFFFF=DDGFBFGFFFFGGGF?FGGFFGFF@BDGFF9>?FFGFGGFB<?074+5AGG?BBFFF0(:B>GFGF?FF?G<A9
@M04650:207:000000000-C238N:1:1101:23819:11017 2:N:0:19
GGACTACTCGGGTATCTAATCCTGTTTGCTCCCCACGCTTTCGAGCCTCAGCGTCAGTTACAGACCAGAGAGCCGCCTTCGCCACTGGTGTTCCTCCATATATCTACGCATTTCACCGCTACACATGGAATTCCACTCTCCTCTTCTGCACTCAAGTCTCCCAGTTTCCAATGACCCTCCCCGGTTGAGCCGGGGGCTTTCACATCAGACTTAAGAAACCACCTGCGCTCGCTTTACGCCCAATAAATCCGGACAACGCTTGCCACCTACGTATTACCGCGGCTGCGGGCACGTAGTTAGC
+
CCCCCGGGGGGGGGGGGGGGGGGGGGGGGGGGGGGGGGGGGGGGGGGGGGGGGGGGGGGGGGGGGGGGGGGGGGGGGGGGGGGGGGGGFGGGGGGGGGGGGGGGGGGGGGGGFFGGEFEDEC@GF@FGFFFGGGGGGFFGGFGFGGGGGGGFGGGGGGCDEGGGECCGGGFGFGGGGFGGGDGDE@EGGGGGGDG5<CFFGFGFFGFA3??FFGGFA3CGFG@8;;;FFGFFFGF)=?GGGFFBFG24FF>FBFGFGFF?04F(2C3475:12C74FF020;6160(42*4*3:0.3:2:<
@M04650:207:000000000-C238N:1:1101:5942:11098 2:N:0:19
GGACTACTGGGGTATCTAATCCTGTTTGCTCCCCACGCTTTCGCACCTGAGCGTCAGTCTTTGTCCAGGGGGCCGCCTTCGCCACCGGTATTCCTCCAGATCTCTACGCATTTCACCGCTACACCTGGAATTCTACTCCCCTCTACAAGACTCTAGCCTGCCAGTTTCAAAGGCAGTTCCCAGGTTAAGCCCGGGGATTTCACACCTGACTTAACAGACCGCATGCGAGCGCTTTACGCCCAGTACTTCCGATTAACGCTCGCACCCTCCTTATTACCGCTGTGGCTGGCACGTAGTAGTC
+
CCCCCGGFFGGGG7FGGGEFFGEGGG,EFF9FGDFGGGGGGGGGCGGG,FGGGEGEGFF<C,96CFG@<,+@FFGGGGEGGG7FG<FCCCGGGGGGGGGGG?DGGGGGGGDGGGGGDCDC8CGGGGGC@FGFGG,E8E8FEGGFADAF,,DFG,EF9,@8DFGGG9EDC,@3+<D67?:,9@,*7:;3;C,119E58?<CGFFA)**1:C>80BCC9(AC3D(,(;0)6C(33C36*(;CGB047*)):9>:0.>4*-9B(-)4>E33:(())24)<>?>(,(((((-1:(34(,(-+)..
@M04650:207:000000000-C238N:1:1101:20408:11099 2:N:0:19
GGACTACCGGGGTTTCTAATCCTGTTTGCTCCCCACGCTTTCGAGCCTCAGCGTCAGTTACAGTCCAGTAAGCCGCCTTCGCCACTGGTGTTCCTCCTAATATCTACGCATTTCACCGCTACACTAGGAATTCCGCTTACCTCTCCTGCACTCAAGCGACCCAGTTTCAGATGCACCCCCCAGGTTAAGCCCGGGTATTTCACATCTGACTTAAATCGCCGCCTACGCTCCCTTTACGCCCAGTAATTCCGGACAACGCTCGCCCCCTCCGTATTACCGCGGCTGCTGGCACGTAGTTAGC
+
CCCCCGGGGGGGGGGGGGGGGGGGGGGGFGGGGGGGGGGGGGGGGGGFGGFGGGGGGGGGFG,CFGGGGGFGGGGGGGGGGGGGGGGGGGGGGGGGGGFGGEFFGGGFEEGEFGGGGGDDGGDFE8EEFGGGGGFGGG6FCFGFGFC?FGGFGF8FD+@EGGGGGGGFD9E9CFCFF>@:7<EGFGCF,DGF*;8=);FCF8F+BD:C?FGGFGFF8;FG1C>DDF<>@GB;8F?BF8EGGF(8>><<C?F>8)/(914<?0D6DGFF(13:(23):D<>F;BB>?B3:EFG?0(.4:).6
@M04650:207:000000000-C238N:1:1101:13833:11123 2:N:0:19
GGACTACTGGGGTATCTAATCCTGTTTGCTCCCCACGCTTTCGTGCCTCAACGTCAGATATAGTTTGGTAAGCTGCCTTCGCAATCGGTGTTCTGTATGATCTCTAAGCATTTCACCGCTACACCATACATTCCGCCTACCGCAACTACTCTCTAGTTCAACAGTATTAGAGGCAGTTCCGGAGTTAAGCCCCGGTATTTCACCTCTAACTTATCAAACCGCCTACGCACCCTTTAAACCCAATAAATCCGGATAACGCTTGGATCCTCCGTATTACCGCGGCTGCTGGCACGGAGTTAGC
+
CCCCCGGGGGGGGGGGGGGGGGGGGGGGGGGGGGGGGGGGGGGGGGGGGFGGGGGGGGGGGGGGGGCEGGGGGGGGGGGGGGGGGGGGGGGGGGGGGGGGCGGGGGGGGGGGGGGFGGGGGGGGGGGGGGGGGGGFCGGGGGGFGGGGGGGFGGGGGGGGGGGGGGGGGGGGGGGGGFGGGDGGGGFGGGGGGGGGGGGFGFGF572@CGDGF7BFFFGGFGADFFFEFGFDFDFEFEGGE;;@GGEE7=D(,)7;629D:(7:C67>BF>F?G0<FG4119>041:B758?89936C2-.
@M04650:207:000000000-C238N:1:1101:27759:11128 2:N:0:19
GGACTACCGGGGTTTCTAATCCCGTTCGCTACCCTAGCTTTCGCACATGAGCGTCAGTTATGTGCCAGGAAGCCGCCTTCGCCACTGGTGTTCCTCCCGATATCTACGCATTTCACCGCTACACCGGGAATTCCACTTCCCTCTCACATACTCTAGACTCGCAGTATCAGCCGACATCCGCCAGTTAAGCTGACGTATTTTACAGCTGACTTGCAAATCCGCCTGCGTGCCCTTTACGCCCAGTAATTCCGTACAACGCTTGCCCCCTACGTATTACCGCGGCTGCTGGCCCGTATTTAGC
+
CCCCCGGGGGGGGGGGGGGGGGGGGGGGGGGGGGGGGGGGGGGGGGGGGGGGGGGGGGGFFGGGGGGGGGFGGFGGGGGGGGGFGGGGGGGGGGGGGGGG@FEGGGGGDGGGGGGGGGGGDGGGGGGGGGGGGGGGFGGGGGGFGFGGFCFBFFAEEGGGGGGGGF7EFGGCCGGGDFGGGFEEFFFGGGGGCFC=FGFGGF9+;49AEGGD<GFGC4CGFG<@856>(96@EFFFFFGGDF<(CCABG??)(0>ACB9?(4FBGGFFB622?9?<FF?FFF>(7?F:?=(23(3:(C<-.
@M04650:207:000000000-C238N:1:1101:24873:11137 2:N:0:19
GGACTACTGGGGTTTCTAATCCCATTCGCTCCCCTAGCTTTCGTCTCTCAGTGTCAGTGTCGGCCCAGCAGAGTGCTTTCGCCGTTGGTGTTCTTTCCGCTCTCTACGCATTTCACCGCTCCACCGGAAATTCCCTCTGCCCCTACCGTACTCCAGCTTGGTAGTTTCCACCGCCTGTCCGGGGTGGAGCCCTGGGATTTGACGGCGGACTTAAAAAGCCACCTACAGACGCTTTACGCCCAATCATTCCGGATAACGCTTGCATCCTCTGTATTACCGCGGCTGCTGGCACAGAGTTAGC
+
CCCCCGG9FGGGGGGFGGGGGEFGGGFGGGGGCFCGGGDEFGGGGGGGGCGEFGGDFEDGGEGCFGEGGGGGGGCAFGGGC7FGGGFGGGGGGCCFGFG:@FGGGFDGGEGGGGG@F@CCGFDFGGGEGGGFGGGGGGEEF?DF?8DEGGGFF88@G=@8@=DFGGFFF=F=CFGCGCGGGEGDB78:?CEEEGF58<FC>A?B:DDE1C3877+:91*2:F??073@BF99(>368:EGG???FC)-*8?>()*69022:?:<F782)6,-<C<-CC6((-196:)44C7641:>4<<9.
@M04650:207:000000000-C238N:1:1101:7578:11139 2:N:0:19
GGACTACTCGGGTTTCTAATCCTGTTTGCTCCCCACGCTTTCGCGCCTCAGCGTCAGAACCGGACCAGTAAGCCGCCTTCGCCACTGGTGTTCTTGCGAATATCTACGAATTTCACCTCTACACTCGCAGTTCCACTTACCTCTTCCGGTCTCTAGCCATACAGTATCGAAGGCAATTCTGTGGTTGAGCCACAGGCTTTCACCCCCGACTTATACGGCCGCCTACGCGCCCTTTACGCCCAGTGCTTCCGAGCAACGCTAGCCCCCTTCGTATTACCGCGCCTGCTGGCACGAAGTTAGC
+
CCCCCGGGGGGGGGGGGGGGGGGGGGGGGGGGGGGCCCFGGGGGEGGGGGGGGGGGGGGGGGGGGGGG9FFGGGE@FGDEGGC7F<=EEFEEFFEEFG>F7DFGCGGGCGGGGGGGG9DDGFED9FFEGEC9,C;DD98FGDFDGFFDFCEDFGBDFG9DDGGFGGGGGGGGGFGGGGGGGGGGGCECGGFGCCFFCDCFG+2;ADD;BDDDEGC7A6EC6D>1;F1)2)39,AF97:CEGBB500)6CFB:B3D279B?<9C1FGBF0?<0(*(.AC699((((((.(2892((,-36<>
@M04650:207:000000000-C238N:1:1101:11523:11151 2:N:0:19
GGACTACTGGGGTTTCTAATCCCGTTCGCTACCCTAGCTTTCGCACATGAGCGTCAGTCTTGTGCCAGGAAGCCGCCTTCGCCACTGGTGTTCTTCCCGATATCTACGCATTTCACCGCTACACCGGGAGTTCCACTTCCCTCTCACATACTCTAGGCATACAGTATCAGATGACAAACAGATGGTAAGCACCTGCCTTTTACATCTGACTTATATGCCCGCCTGCGTGCGCTTTACGCCCAGTAATTCCGGACAACGCTTGCCCCCTACGTATTACCGCGGCTTCTGGCACGTAGTTTGC
+
CCCCCGGGGGGGGGGGGGGGGFGGGGGGGGGGGGGGGGGGGGGGGGGGGGGGGGGGGGGGGGGGGGGGGDGCGGGGGGGGGGGDGGGGGGGGGGGGGGGGG7CFGFDGGGGGGGGGGGGGGGGGGGGGGDGGGGDGGGGGFGGDGGGGGGGFGGGCFFCGGGGGGG7EFF9FCAF7FGGGGGBAFGGEGG9CGGGGGGGGGFF9@FGFFGGGEGGGA4CGFGFFFFFE2DFF;EFEFFGE7<DFGFFFGFFFFFGFG06?61D0CFF;08?BBGFFGG<66>>((26<260C6:02:C:A<
@M04650:207:000000000-C238N:1:1101:24963:11151 2:N:0:19
GGACTACTAGGGTTTCTAATCCTGTTTGCTCCCCACACTTTCGAGCCTCAGCGTCAGTTAATGTCCAGCAGGCCGCCTTCGCCACTGGTGTTCCTCCCGATATCTACGCATTCCACCGCTACACCGGGAATTCCGCCTGCCTCTCCATCACTCAAGAACGCCAGTTTTGAACGCACGCTATGGGTTGAGCCCATAGATTTCACGTCCAACTTGGCATCCCGCCTGCGCTCCCTTTACACCCAGTAATTCCGGACAACGCTTGCCACCTTCGTTTTACCGCGGCTGCTGCCACGTAGTTAGC
+
CCCCCGGGGGGGGGGGGGGGGGGGGGGGGGGGGGGGGGGGGGGGGGGGGGGGGGGGGGGGFGGGGGGGGGGGGEGGGGGFGGGGGGEEGGGGGGGGGEGGGGGGGGGGGGGGFGGGGEGGGGGGGDGGGGGGGGGGGGGFGGGFGGGGGGGFGFFFGGGGGGGEGGGF?BFFGGDEGGEEGGGFGGCFCECFF7D7FGGGGFGFFGGDBGGG=CD4AEFFFGFDFF@FFGF;DGFEFEGGC612?>ADGFFF<BDB5(4:83D?7C8,.(42,C?)37(466>BB(,.)2:C9(3(3+).:
@M04650:207:000000000-C238N:1:1101:20343:11152 2:N:0:19
GGACTACTAGGGTATCTAATCCTGTTTGCTCCCCACGCTTTCGCGCCTCAGCGTCAGTTAATGTCCAGCAAGTCGCCTTCGCCACTGGTGTTCCTCCTAATATCTACGCATTTCACCGCTACACTAGGAATTCCACTTGCCTCTCCATCACTCAAGACATGCAGTTTCAAATGACCCCTCGAGGTTAAGCCTCGATATTTCACATCTGACTTGCATGCCCGCCTACACGCCCTTTACACCCAGTAAATCCGGATAACGCTTGCCACCTACGTATTACCGCGGCTGCTGGCACGGAGTTAGC
+
CCCCCGGGGGGGGGGGGGGGGGGGGGGGGGGGGGGGGGGGGGGGGGGGGGGGGFGGGGGGGGGGGGGGGGGGGGGGGGGGGGGGGGGGGGGGGGGGGGGGGGGGGGGGGGGEGGGGGGGGGGFGGGGGFGGGGGGFGFDGGGGFGGGGGGGFGGGGGGGGGGGGGGGGGGGGGGGGGGFGGGGGGGGGGGGGGGDCGGGGGFGFFGGFCGGGEGGGFFGGFDF=AAEFFGFFFGFFFCGGGFDFGFFEGFF;?DGEF@BFFFFEF+633>?<2<25ED6>9>FFFFFBBG0<(((,-A>25
@M04650:207:000000000-C238N:1:1101:28890:11158 2:N:0:19
GGACTACCGGGGTTTCTAATCCTGTTTGCTCCCCACGCTTTCGCGCCTCAGCGTCAGTTACTGTCCAGCAAGCCGCCTTCGCCACTGGTGTTCCTCCTAATATCTACGCATTTCACCTCTACACTGGGAATTCCACTTACCTCTCCAGCACTCAAGACATGCAGTTTCAAACGCCATCCCGAGGTTAACCCCCCATATTTCCAACCTACCTGACATGCCCCCTAGCCGCCCTTTACCACCAAGTAATTCCGATACACGCTTCCACCTACCTATTTACCGCGCCTGTTGTCACGTATTTGCC
+
CCCCCDF<@FFGGGECGAEDGGGFGGGGGDFFGDCFGGGGFGGGGG@FCDFGGGGGGGD,,9CFECFG,,:F,,@C@FGG<?FGDFFFC=EFFBE<F,5<EEFGGGGG7FEEGFGGG9DCGGFGD,A,44AAFF@F8>,AEDG?8831,=8*@8DG,@,,3=AE@FGGF,@3C:++++1,4+@*@,5,27D*@*4,*5F,2+,+)**)02;*(2*+/.>681((()(),).(6C+7/)BF73(67:)):*646))-9(((((*-0:(((4)).3))<7,(4((((-)).2)04,,),:))5
@M04650:207:000000000-C238N:1:1101:27973:11179 2:N:0:19
GGACTACAGGGGTTTCTAATCCTGTTTGCTCCCCACGCTTTCGCGCCTCAGCGTCAGAACCGGACCAGTAAGCCGCCTTCGCCACTGGTGTTCTTGCGAATATCTACGAATTTCACCTCTACACTCGCAGTTCCACTTACCTCTTCCGGTCTCTAGCCATACAGTATCGAAGGAAATTCTGTGGTTGAGCCACAGGCTTTCACCCCCGACTTATACGGCCGCCTACGCGCCCTTTACGCCCAGTGATTCCGAGAAACGCTAGCCCCCTTCGTATTACCGCGGCTGCTGGCACGAAGTTAGC
+
CCCCCGGGGGGGGGG@DGDDFAA<FGGGFB@ED@F>F+@FGFCCCCFCEGGFGG>:BEFGCGDEG7FFFFGGGFGGC@FEGGGEFDGGEDGEFGDEEGGFCEC,>9FDECE7?9EFFC,2E?EE4=FEDG@;F?AFGGFDG9AFF,E>@@C?FGCDB@F9=BC7FGE9>D>76,34,5EC,@,,@**D@FGGGGGC7*@<:=DFFGD>@GG4*4@DA<GDFG122505;GFB9:@<??EGE??BFGF):7446)CBG2>(:9CBCGF0:<14<654CF40624>B:0:(*(<3?;B?<))-
@M04650:207:000000000-C238N:1:1101:21717:11190 2:N:0:19
GGACTACTGGGGTTTCTAATCCCGTTCGCTACCCTAGCTTTCGCACATGAGCGTCAGTCTTGTGCCAGGAAGCCGCCTTCGCCACTGGTGTTCTTCCCGATATCTACGCATTTCACCGCTACACCGGGAGTTCCACTTCCCTCTCACATACTCTAGGCATATAGTATCAGATGACAAACAGATGGTAAGCCCCTGCCTTTTACATCTGACTTATATGCCCGCCTGCGTTCGCTTTACACCCAGTAATTCCGGATAACGCTTGCCCCCTACGTATTACCGCGGCTGCTGGCACGTAGTTTGC
+
CCCCCGGGGGGGGGGGGGGGGGGGGGCFGGCFGGGGGGGGGGG;FG+A:FEFGGGGGGCE,CFFFGGG?EFGGGGGGGGGGGGGGGGGGGGGGGGDGGEGGGDGGGGGGGGGGGGGFGGGGGGGCEGGGCGGGGGGGG=FGGGFF9D8,@FFF3EF,,@=D,=DG9DDD,,8=,;<ACECGF,E:F9AFG,1*4DGGGGGFFFCCB@9A78CC+5B1A?D299@2A>)8DD>FGFFF)?FE;3@FGCEFFFFF5C<FBF?:?C:6E904?B?FC?9@780>9;>9?:27529281?<C)6.
@M04650:207:000000000-C238N:1:1101:13088:11192 2:N:0:19
GGACTACAGGGGTTTCTAATCCTGTTTGCTCCCCACGCTTTCGCACCTGAGCGTCAGTCTTTGTCCAGGGGGCCGCCTTCGCCACCGGTATTCCTCCAGATCTCTACGCATTTCACCGCTACACCTGGAATTCTACCCCCCTCTACAAGACTCTAGCCTGCCAGTTTCAAATGCAGTTCCCAAGTTAAGCTCGGGGAGTTCACATCTAACTTAACTGACCGCCTGCGTGCGCTTTACTCCCAGTAATTCCGATTAACGCTTGCACCCTCCGTATTACCGCGGCTGCTGGCACGGCATTCTC
+
CCCCCCFGFFCFFECGFF@C@FFEFFECFEFC<@FEGG@FGG7FECFDF@@EFFFFEFFGF9FFGGC8FEE@CFGE=C::<FCFEE:@FEFF9<;<EF<E5EFFFEGCBFG@B?EF,+4=7:9,AFF8F@FF=FD9E>FEE+=DGFF,,@D8DFDCD:CF6<6E>FGG;CEC7;9<CFGCFGG:FF,>CF,A*=C51)=@CFG68C>A)+;+)3:3+7CF931(/;0=(:;62*.67)+<822?7C64FF4(-.*)04(,-(1)9?13<?0:(@(4@72((,4((-,:55:??((-3+))-
@M04650:207:000000000-C238N:1:1101:13220:11194 2:N:0:19
GGACTACAAGGGTATCTAATCCTGTTTGATCCCCACGCCTTCGTGCATGAGCGTCAGTAATAGCTTAGTAAGCTGCCTTCGCAATCGGAGTTCTTCGTGATATCTATGCATTTCACCGCTACACCACGAATTCCGCCTACTTCATCTACACTCAAGAATGTCAGTTTCGATGGCACTTTTACGGTTGAGCCGCAAACTTTCACCGCCGACTTAACATCCCGCCTGCGCACCCTTTAAACCCAATAAATCCGGATAACGCTCGGATCCTCCGTATTACCGCGGCTGCTGGCACGGAGTTAGC
+
C@CCCGGGGGGGGGGGGGGGGGGGGGGGGGGGGGGGGGGGGGGGCFGGGFGGGGGGGFGGGGFGGGGGGGGGGGGGGGGGGGGGGGGGGGGGGGGGGGGGGGGGGFGFGGGGGGGGGDEDGGGGGGGDGEGGGGGGGGGGGGGFGGGGGGGFGGCFGGGGGGGGGFEGG8;DDFGFGGDFGGG@FGGGFGGCCE>EGDF7CFGFFGGB=GGD;FGGFECF2C@@2ABFBC9@8?F6=;CFG?D;GF39FF>BFFC<C?>?:>)9<5<9A:;?0@:BGGF>06>B2<,24C<D:471:@)66
@M04650:207:000000000-C238N:1:1101:18075:11205 2:N:0:19
GGACTACCGGGGTTTCTAATCCTGTTTGCTCCCCACGCTTTCGCGCTTTAGCGTCAGTATTTGTCCAGTGAGCTGGCTTCCCCATCGGCATTCCTACAAATATCTACGAATTTCACCTCTACACTTGTAGTTCCGCTCACCTCTCCAATACTCTAGTCTAACAGTTTCCAACGCAATACGGAGTTGAGCCCCGCAGTTTAACATCAGACTTTTTAAACCACCTAGACGCGCTTTACGCCCAATAAATCCGGATAACGCTCGGGGCATACGTATTACCGCGGCTTCTGCCCCGTATTTAGCC
+
CCCCCGGGGGGGGGGGGGGGGGGGGGGGGGGGGGGGGGGGGGGDGGGGFGGGGGGGGGGGGGGGGGGGGGGGGGGGGGGGGGGGGGGGGGGGGGGFGGGGGGGGGGGGGGGGGGGGGGGGGGGGGGGGGGGGGGGGGGGGGGGFGGGGGGGFGGGGGGGGGGGGGGGGGGGGGGGGGGGGGGGGGGGGFGGGGGCCCFGFCCGFFGGFFGGFEGGGFFGF=<=:38>B2>>@@FFFAD@FDDDEFGFFGFFF6:D?D9?F0699D8::<?23<?>AF*2(3>0((6:),*(::;FFFC)6>
@M04650:207:000000000-C238N:1:1101:7717:11209 2:N:0:19
GGACTACAGGGGTATCTAATCCTGTTCGCTCCCCTAGCTTTCGCGCCTCAGCGTCAGTTGCAGTCCAGAAAGCCGCCTTCGCCACTGGTGTTCCTCCTAATATCTACGCATTTCACCGCTACACTAGGAATTCCACTTTCCTCTCCTGCCCTCAAGAAATACAGTTTCCATTCCATCACAGGGTTGAGCCCTGAACTTTAAAAACAGACTTGTATTCCCGCCTACGCGCCCTTTACGCCCAATGATTCCGGACAACGCTCGCCCCCTACGTATTACCGCGGCTGCTGGCACGTAGTTAGCC
+
CCCCCGGGGGGGGGGGGGGGGGGGGGGGGGGGGGGGGGGGGGGGGGGGGGGGGGGGGGGGGGGGGGGGGGGGGGGGGGGGGGGGGGGGGGGGGGGGGGDFGGGGGGCFGGGEGGGGGGGGGGGGGGGGGGGGGGGGGCGGGGGFGGGGGGGFGGGGCEGGGGGGGFGGGCFFFGCDG6?8DFGGGGGGGGGF,?DFGGGGF6FFFGFFDGFGEFGGFFCD5CA2>*8B9GBFB+2;D@EGG<;;DFCCFFDFFF569;1:>95?GGB:<047BC:A:*((491,4?D??*5:<1324<4<2
@M04650:207:000000000-C238N:1:1101:9439:11234 2:N:0:19
GGACTACCCGGGTATCTAATCCTGTTTGCTCCCCACGCTTTCGTGCATGAGCGTCAGTGCAGGCCCAGGGGGCTGCCTTCGCCATCGGTGTTCCTTTGCATATCTACGCATTTCACTGCTACACGCAAAATTCCACCCCCCTCTGCCACACTCAAGCCTTGCGGTCACCAATGCAGTTCCCAGGTTAAGCCCGGGGATTTCACATCGGTCTTACAAAACCGCCTGCGCACGCTTTACGCCCAGTAATTCCGATTAACGCTCGCACCCTACGTATTACCGCGGCTGCTTGCACGTAGTTAGC
+
CC9CCFGGCFGGF:FGGGGGGGGGGGGGGGGGGGGGGGGGGGGGGGGGGGGGGGGGGGGFFGGGGGGGGCGGGGGGGGGGGGGGGGCFGGGGGGGGGGGGGGGGGGGGGGGGGGGGG9BFFGFGDFGGEGGGGGFGFDEGGGGFFGGGGGGFGGGGGGGG8EGEGGGGGG5FGGGFGGGGG9DFGGGG7DGFGGGGGGGGGFGFFFD><GGGFGGGF;CGFG1;:F059CBB0:7<B6CGE018CCADGF)4:>C9*(4(3>59DEFF:??B??0)A::64>99(-5)5=)3(4(.4@<<4
@M04650:207:000000000-C238N:1:1101:7302:11256 2:N:0:19
GGACTACACGGGTTTCTAATCCCGTTCGCTACCCTAGCTTTCGCACATGAGCGTCAGTCTTGTGCCAGGAAGCCGCCTTCGCCACTGGTGTTCTTCCCGATATCTACGCATTTCACCGCTACACCGGGAGTTCCACTTCCCTCTCACATACTCTAGGCTTACAGTATCAGATGACAAACAGATGGTAAGCACCTGCCTTTTACATCTGACTTATAAACCCGCCTGCGTGCGCTTTACGCCCAGTAATTCCGGACAACGCTTGCCCCCTACGTATTACCGCGGCTGCTGGCACGTAGGTTGC
+
CCCCCGGGGGGGG@FGGGGGGGGGGGGGGGGGGGGGGGGGGGGGGGGGGGGGGGGGGGGGGGGGGGGGGGGGGGGGGGGGGGGGGGGGGGGGGGGGGGGGGGGGFFGGGGGGGGGGGGGGGGGGGEGGGGGGGGGGGGGGGGGFGGGGGGGFGGGGGGGGGGGGGGCCDCFF@FCCCGGGG7FG?BAFFFEFGGGGGGGGGFGFFGGFFGGGFC+:B:GG@C@@DA@FFGFFFGFCFFGEGF@EGGC?GFF9?EG?GFFBFBFBGF>>?:B1<C>9@C3394(421):?E?F?0:6(<).2
@M04650:207:000000000-C238N:1:1101:17232:11295 2:N:0:19
GGACTACTGGGGTATCTAATCCTGTTTGCTCCCCACGCTTTCGCGCTTTAGCGTCAGTATTTGTCCAGTGAGCTGGCTTCCCCATCGGCATTCCTACAAATATCTACGAATTTCACCTCTACACTTGTAGTTCCGCCCACCTCTCCAATACTCTAGTCTAACAGTTTCCAACGCAATACGGAGTTGAGCCCCGCAGTTTAACATCAGACTTTTTAAACCACCTAGACGCGCTTTACGCCCAATAAATCCGGATAACGCTCGGGGCATACGTATTACCGCGGCTGCTGGCACGTATTTAGCC
+
CCCCCGGGGGGGGGGGGGGGGGGGGGGGGGGGGGGGGGGGGGGGGGGGGGGGGGGGGGGGGGGGGGGGGGGGGGGFGGGGGGGGGGGGGGGFGDGGGGGGGGGGGGGGGGGGGGGGGGGGGGGGGGGGGGGGGGGGDGGGGGGFGGGGFFGFGGGGFGGGGGGGGGGGGGGFGGGGGGGGCEGGGGGEFGGGGGGGGFG7EFGFFGGFFGGGFGG>>@EGDGFFFFBAFGF9DGFEEDGGC?1@FGFEF:AFFDC>C>:BF>D9C57)<?>?A<5<C<62;90((:?(4*,248A?57-6>
@M04650:207:000000000-C238N:1:1101:12383:11322 2:N:0:19
GGACTACTCGGGTTTCTAATCCTGTTTGCTCCCCACGCTTTCGTGCATGAGCGTCAGTGCAGGCCCAGGGGGCTGCCTTCGCCATCGGTGTTCCTTTGCATATCTACGCATTTCACTGCTACACGCAAAATTCCACCCCCCTCTGCCACACTCAAGCCTTGCAGTCACCAATGCAGTTCCCAGGTTAAGCCCGGGGATTTCACATCGGTCTTACAAAACCGCCTGCGCACGCTTTACGCCCAGTAATTCCGATTAACGCTCGCACCCTACGTATTACCGCGGCTGCTGGCACGTAGTTAGC
+
CCCCCGGGGGGGGGGGGGGGGGGGGGGGGGGGGGGGFGFGGGGGGGGGGGGGGGGGGGGGGGGGFGGGGGGGGGGGGGGGGGGGGGGGGGFGGGGGGGGGGGGGGGGGGGGGFFGFGGGGGGGGGGEGGGGGGGGGCEEGGCEFGFGGGGGFGGGGGGGGGGGGGGAEEFFEFGGGGGGFFFFGGGGCFGGGGGDEDCFCCFG68C5?9D5DEGG=A@GGFG@FFF::(9>>:EFFFFGGG?FBGG<>DFF?67DFGFF:?>D0C=?:??<:?E?FGC4(349026)5(*,<,41((36).
@M04650:207:000000000-C238N:1:1101:11229:11324 2:N:0:19
GGACTACAGGGGTTTCTAATCCTGTTTGCTACCCACGCTTTCGTGCCTCAGCGTCAGTTAAAGCCCAGTAGGCCGCCTTCGCCACTGGTGTTCCTCCCGATCTCTACGCATTCCACCGCTACACCGGGAATTCCGCCTACCTCTACTTCACTCAAGCCATACAGTTTCAAAAGCAGTTTATGGGTTAAGCCCATAGATTTCACTCCTGACTTGCATGGCCGCCTACGCACCCTTTACACCCAGTAAATCCGGACAACGCTTGCTCCCTACGTATTACCGCGGCTGCTGGCACGTAGGTAGC
+
CCCCCGGGGGGGGCEGGGGGGGGGGGGGGGGGFGGGGGGGFGGCFEGGGGGGGGGGGGGGGGGGGGGGDDFFFGGEGGGGGGGDGGGGFGGGGGGGFGGEF=DCFGGGDGCEFFGGGGGGDEGGGEFGGGGFGCFDEDCG8AFFGGG9FFGBGFFFFGGFGGGGGFGGGGGGGGGG@CFGGFGGFG>CGFCGGCFFGCGGCFGFFGFFF4FF=CGF9>CGFD@D@F?D;C1<1*;CFC9F@(,=>C?CGFB><BDF47>:1:G2CGB?FBFBDC?DFF(7>9>19F??:5:E64?B(+).)
@M04650:207:000000000-C238N:1:1101:11745:11326 2:N:0:19
GGACTACACGGGTTTCTAATCCTGTTTGCTCCCCACACTTTCGAGCCTCAGCGTCAGTTAATGTCCAGCAGGCCGCCTTCGCCACTGGTGTTCCTCCCGATATCTACGCATTCCACCGCTACACCGGGAATTCCGCCTGCCTCTCCATCACTCAAGAACGCCAGTTTTTAACGCACGCTATGGGTTGAGCCCATAGATTTCACGTCCAACTTGGCATCCCGCCTGCGCTCCCTTTCCACCCAGTAATTCCGGACAACGCTTGCCACCTACGTTTTACCGCGGCTGCTGGCACGTAGTTAGC
+
CCCCCGGGGGGGGGGGGGGGGGGGGGGGGGGGGGGGGGGGGGGGGGGGGGGGGGGGGGGGGGGGGGGGGGGGGGGGGGGGGGGGGGGGGFGGGGGGGGGGGGGGGGGGGGGGGGGGGGGDGGGGGGGGFGGGGGGGGGGGGGGFGGGGGGGFGGFGGGGGGGGGGGGG+@EGGGGGGGGGCFGGGDGGFGGGDF6CFCFEFFC))95>EGGGCFCDA@GGDGFFFFFF0>BF<GF)7<GGG?:FCG9AGFF;FFGFD;>F?3FFDC?<8???BF027D6B>>>>1<:07C???2,(8?)66
@M04650:207:000000000-C238N:1:1101:22032:11339 2:N:0:19
GGACTACTAGGGTTTCTAATCCTGTTTGCTCCCCACGCTTTCGCACCTGAGCGTCAGTCTTTGTCCAGGGGGCCGCCTTCGCCACCGGTATTCCTCCAGATCTCTACGCATTTCACCGCTACACCTGGAATTCTACCCCCCTCTACAAGACTCTAGCCTGCCAGTTTCAAATGCAGTTCCCAAGTTAAGCTCGGGGAGTTCACATCTGACTTAACAGACCGCCTGCGTGCGCTTTGCGCCCAGTAATTCCGATTAACGCTTGCACCCTCCTTATTACCGCGGCGGCTGGCACGGAGTTAGC
+
CCCCCGGGGGGGGGGGGGGGGGGGGGGGGGGGGGGGGGGGGGGGGGGGGGGGGGGGGFFGGGGGGGGGGGGGGGGGGGGGCCFGGGGGGGGGGGGGGGGGGGGGGGGGGGGGGGGGGGGGGGGGGGGFGGGGGGGGGGGGGGGFGGGGGGGFGFGGDGGGGGGGGGGGGGGGGGGGGGGGGGGGGCEGGGFFGGGGG5F6:BFFFG>FCFGGEFFGF;FGFGFFDF@EDDBFF5>)/4CCE?BBCCA<G=448:GDC?>B?:F>CGFBF0()6C99EG3(7;>(-79;<D0<:6((,2-6)
@M04650:207:000000000-C238N:1:1101:18411:11349 2:N:0:19
GGACTACAGGGGTATCTAATCCTGTTTGCTCCCCACGCTTTCGCACCTCAGTGTCAGTATCAGTCCAGGTAGTCGCCTTCGCCACTGGTGTTCCTTCCTATATCTACGCATTTCACCGCTACACAGGAAATTCCACTACCCTCTACCGTACTCTAGCTCAGTAGTTTTGGATGCAGTTCCCAGGTTGAGCCCAGGGCTTTCACATCCAACTTGCTGAACCACCTACGCGCGCTTTACGCCCAGTAATTCCGATTAACGCTTGCACCCTTCGTATTACCGCGGCTGCTGGCACGAAGTTAGC
+
CCCCCGGGGGGGGGGGGGGGGGGGGGGGGGGGGGGGGGGGGGGGGGGGGGGGGGGGGGGGGGGGGGGGGGGGGGGGGGGGGGGGGGGGGGGGGGGGGGGGGGFGGGGGGGGGGGGGGGGGGGGGGGGGGGGGGGGGGGGGGGGFGGGGGFGFGGGGGDEGFGGGGGGGDGGGGGGGGGGGGGGFFFE?FFGGGGFGGGGGGFGFFGGFFFGGFGG8BCGGFGFDEF5>)5>BBGFFF?GGG@;;DGF?@FF;@FGEGFFF??F?GG?4(38<?;?AGGBBF>BFFFFBBD7F0-38?G29<
@M04650:207:000000000-C238N:1:1101:3625:11358 2:N:0:19
GGACTACACGGGTTTCTAATCCCGTTCGCTACCCTAGCTTTCGCACATGAGCGTAAGTCTTGTGCCAGGAAGCCGCCTTCGCCACTGGTGTTCTTCCCGATATCTACGCATTTCACCGCTACACCGGGAGTTCCACTTCCCTCTCACATACTCTAGGCATACAGTATCAGATGACAAACAGATGGTAAGCACCTGCCCTTTACATCTGACTGATATGCCCGCCTGCGTGCGCTTTACGCCCAGTAATTCCGGACAACGCTTGCCCCCTACGTATTACCGCGGCTGCTGGCACGTAGTTTGC
+
CCCCCEEGGGGGGGGGFGF<FFECG@FGGGGGG8ECCEFDCEBEC+@FGGG<C@,BC;,E,CCECFGDDFFFFGG>FGEGGF?B?A6F:<<CE<=FFFG?FFCFAFFFFC?+CEFGGGGCEEFFGCEGC:+8C9@<E6ED3=F9?DAFDFG+=6E9:FGF?DFF,EDC;@CADCGGGGFGGF,D:FEDF,3717<E**6:CF;BFGFF?>7+5B:+=/9*59(>=?=A1>3(,736@?8F@<06DF?CF=)4<>D<49>60(*5C/4,,4:1?F0>773>>90>6?:>FE?C:,4:B+6:)
@M04650:207:000000000-C238N:1:1101:22460:11430 2:N:0:19
GGACTACCCGGGTTTCTAATCCCGTTCGCTACCCTAGCTTTCGCACATGAGCGTCAGTCTTGTGCCAGGAAGCCGCCTTCGCCACTGGTGTTCTTCCCGATATCTACGCATTTCACCGCTACACCGGGAGTTCCACTTCCCTCTCACATACTCTAGGCTTACAGTATCAGATGACAAACAGATGGTAAGCACCTGCCTTTTACATCTGACTTATAAACCCGCCTGCGTGCGCTTTACGCCCAGTAATTCCGGACAACGCTTGCCCCCTACGTATTACCGCGGCTGCTGGCACGTAGTTTGC
+
CCCCCGGGGGGGGGGGGGGGGGGGGGGGGGGGGGGGGGGFGGGGGGGFGEGGGGGGGGGGGGGGGGGGGGGGGGGGGGGGGGGGGGGGGGGGGGGGFGGGGGGGGGGGGGGGGGGGGGGGGGGFGGGGGGGGGGGGFGGGGGGFGGGGGGFFGGGGGGFGGGGGGGGGGGFGCFGGGFF>FF9FFGGGGGGGGGGGGGGGGFGFFFGFEFFG6::CFFFC@C=2@F9F(89>4EFFFFGGFF<EFFF2C@FBFBD3>968:<G?CD>BBBBFBFB<FG<>FF979?>F>5(21,43(<4>.
@M04650:207:000000000-C238N:1:1101:17172:11438 2:N:0:19
GGACTACTCGGGTATCTAATCCTGTTTGCTCCCCACGCTTTCGAGCCTCAACGTCAGTCATCGTCCAGTAAGTCGCCTTCGCCACTGGTGTTCCTCCTAATATCTACGCATTTCACCGCTACACTAGGAATTCCACTTACCTCTCCGACACTCTAGCTGCATAGTTTCAAATGCAGTCCCAGGGTTGAGCCCTGGGTTTTCACATCTGACTTACACAGCCGTCTACGCTCCCTTTACACCCAGTAAATCCGGATAACGCTTGCCCCTTACGTATTACCGCGGCTGCTGGCACGTAATTAGC
+
CCCCCFGGGGGGGGGGGGGGGGGGGGGGGGGGGGGGGGGGGGGGGGGGGGGGGGGGGGGGGGGGGGGGGGGGGGGGGGGGGGGGGGGGGGGGGGGGGGGGGGGGGGGFGFGGGGGGGGGGGGGGFGGGGGGGGGGGGGGGGGGFGGDGGGGFGGGGGGD8DFFGGGGGGGGGGGGGGGGGGGGGGGG6@FFFEGGGFGGGGFGFFGGFCGGGFGGGFFFGB?ABFFFEFGFFFGFFFEGEC<?3CD5CGFF0;55AD;9;?DGFGG?2)8<BFGBFGG:0>FF>(48),C(C6:?6:G9:4
@M04650:207:000000000-C238N:1:1101:28929:11470 2:N:0:19
GGACTACCGGGGTTTCTAATCCTATTTGCTCCCCACGCTTTCGTGCTTGATCGTCAGTTACAGACCAGGTAGCCGCCTTCGCCACTGGTGTTCCTCCATATATCTACGCATTTTACCGCTACACATGGAATTCCACTACCCTCTTCTGCACTCTAGTCAACCAGTTTTCATGGCAATACGGGGTTGAGCCCCGCACTTTCACCACAAACTTAATTAACCGACTGAGCACCCTTTACGCCCAATAAATCCGGATAACGCTTGCCACCTACGTATTACCGCGGCTGCTGGCCCGTAGTTAGCC
+
CCCCCGGFGGGFCGGGGGGGGGGGGGGGGGGGFGGGGGGGGGGGGDDFGGDFGGGGGGGGGFGGGGGGGGGGGGGGGGGGGDFGGGGGGGGGFFGGGFGGGGGGGGGGGGGGFFGFGGGDGFGGGGGGFGGGCFEGFD@EFGGFDGFGAFGFCCGGDA9EFGCGGGFGGGF9DGGGGGGGGG>EFGCGGGGEDE*=DCFCCFG>@C>4>FGF:FFC6CGGBGFFFFFFFGFFF+;C;<EDE68;*;CC85)::DDFG(-,.0C9FGF0:,:))32<?94(2;>0180((*-*-2:BF<5<?
@M04650:207:000000000-C238N:1:1101:17802:11489 2:N:0:19
GGACTACAGGGGTTTCTAATCCTGTTTGCTCCCCACGCTTTCGCACCTGAGCGTCAGTCTTTGTCCAGGGGGCCGCCTTCGCCACCGGTATTCCTCCAGATCTCTACGCATTTCACCGCTACACCTGGAATTCTACCCCCCTCTACAAGACTCTAGCCTGCCAGTTTCAAATGCAGTTCCCAAGTTAAGCTCGGGGATTTCACATCTAACTTAACAGACCGCCTGCGTGCGCTTTACGCCCAGTAATTCCGATTAACGCTTGCACCCTCCGTATTACCCCGGCTGCTGGCCCGGACTTAGC
+
CCCCCGGDFEFDGGGGGGGGGGGGGGFEEFGGFGGEGGGCFGGGGGGGGGFGGGGGGEFFGFD@FFGGECCFGGGGGGGGGGEGGEGGGDGGFFGGGGGGC@FFGFGGGGGGFGFFA+@CEGGFFFGG@FDAEF;EF8=F@+AFFGG8>CGFGEFGFEFDGGGGFC;EFDCF=CGGGGFGGGG7F@FGGG;?CEGGC<F?G=EB+8@8CGGD;CCF43FFFGF@DFFADD>>05)<@BG>EBB47CAFF6682BDA:37?63C74C?0::((.;(6C:((,-,(,84:(2(/-44(-A)-.
@M04650:207:000000000-C238N:1:1101:17428:11503 2:N:0:19
GGACTACCCGGGTTTCTAATCCTGTTTGCTCCCCACGCTTTCGCACCTCAGTGTCAGTATCAGTCCAGGTGGTCGCCTTCGCCACTGGTGTTCCTTCCTATATCTACGCATTTCACCGCTACACAGGAAATTCCACCACCCTCTACCGTACTCTAGCTTGCCAGTTTTGGATGCAGTTCCCAGGTTGAGCCCGGGGCTTTCACATCCAACTTAACAAACCACCTACGCGCGCTTTACGCCCAGTAATTCCGATTAACGCTTGCACCCTCTGTATTACCGCGGCTGCTGGCACAGAGTTAGC
+
CCCCCGGGGGGGGGGGGGGGGGGGGGGGGGGGGGGGGGGGGGGGGGGGGGGGGGGGGGGGGGGGGGGGGGGGGGGGGGGGGGGGGGGGGGGGGGGGGGGGGGGGGGGGGGGGGGGGGGGGGGGGGGGGGGGGGGGGGGGGGGGFGGGGGGGFGGGGGGGGGGGGGGGGDGFGGGGGGFGGGGGGFGGGGGGGE>EGGGGGGFGFFGGFEGFGFGGGF2FGDGFFEFDFFGF@FGFFFFEEGBBFGG26FF)(3>CAF<086?C7GE??F??BACA4CD<F9>;FF?:0>EFGF17>FF<B<
@M04650:207:000000000-C238N:1:1101:11258:11529 2:N:0:19
GGACTACTGGGGTTCTAATCCCGTTTGCCTCCCACACTTTTGAGCCTCAGCGTCCGTTAATGTCCAGCAGGCCGCCTTCGCCACCGGTGTTCCTCCCGTTATCTACGCATTCCACCGCCACCCCGTGAATTTCGCCTGCCCCCCCCTCCCCCAAGAACTCCCGTTTTCAACTCACGCTCTCGGTTTAGGCCATAGATTTTCCCTTCAACTTTGCATCCCGCCTGGCCTCCCTTTACCCCCCGCACTTCCCGACAAACCCTTCCCCCTTCCGTTTTCCCCCGCTGCCTGCCCGTTATTTCTC
+
CCCCCGGAFGGGGG@,@@66E,,;CEFF,,,CFEE:@,CF,,6,,E,4,6;+6,+8CF:F,6<6C,9<@F,+B+8CFG,94C=7,4@>7FF,CFEFG:,9,94,@,+4+8B,,,9E+>+6@=+F:+@4B<F,E,+@E+,A,++3+3@@++**36,5,D,@D,*,>FG,6@D,*2<,,/*=,1*4=*,5,?F56?9=+@F++/+++2>+/+++)+@++/A*3C(((),1(9?(4C*)*.:C*,(,/),.:)0(-))(/((4(2C(0C,((,(52C()3*((-(,49()-(*(*-.((6+-)6
@M04650:207:000000000-C238N:1:1101:24215:11536 2:N:0:19
GGACTACCAGGGTTTCTAATCCTGTTTGCTCCCCACGCTTTCGCGCTTTAGCGTCAGTATTTGTCCAGTGAGCTGGCTTCCCCATCGGCATTCCTACAAATATCTACGAATTTCACCTCTACACTTGTAGTTCCGCCCACCTCTCCAATACTCTAGTCTAACAGTTTCCAACGCAATACGGAGTTGAGCCCCGCAGTTTAACATCAGACTTTTTAAACCACCTAGACGCGCTTTACGCCCAATAAATCCGGATAACGCTCGGGGCATACGTATTACCGCGGCTGCTGGCACGTATTTAGCC
+
CCCCCGGGGGGGGGGGGGGGGGGGGGGGGGGGGGFGGGGGGGGGGGGGGGGGGGGGGFGGGGGGGGGGGGGGGGGGGGGGGGGGGGGGGGGGGGGGGGGGGGGGGGGGGGGDGGGGGGGGGGGFGFGGGGGGGGGGGGGGGGGFGGGFGGGFGGGGFGGGFFGGGGGGFGGGGGGGGGGGGEGGGGFGGGGGGGGGGGGGGFGFFGGFFGGFCGGFFFGGBDBEBFFEBDFFFGFFEFGGGFFEGG<?CEFFFFG?GFF:>;D9CEBB>?BF><AF@D99>02>?>??BF7=?:A:AEAA5
@M04650:207:000000000-C238N:1:1101:15753:11568 2:N:0:19
GGACTACTGGGGTTTCTAATCCTGTTTGCTCCCCACGCTTTCGCACCTGAGCGTCAGTCTTTGTCCAGGGGGCCGCCTTCGCCACCGGTATTCCTCCAGATCTCTACGCATTTCACCGCTACACCTGGAATTCTACCCCCCTCTACAAGACTCTAGTCTGCCAGTTTCGAATGCAGTTCCCAGGTTGAGCCCGGGGATTTCACATCCGACTTGACAGACCGCCTGCGTGCGCTTTACGCCCAGTAATTCCGATTAACGCTTGCCCCCTCCGTATTACCGCGGCTGCTGGCACGGCGTTAGC
+
CCCCCFF9EFGGGEGGGGGGGGGFGGGGGGGGGGGGGGGEGGGEEFGGGGGGGGGGGGGGFFGGGGGGGGDEECGGFGGGGGGGCFGGGGGGGGGFGFGFGGGGFGEGGGGGGGGGGGGG7FGGGGGDGDGGGFGDGEGGGGGFFGGCFGGFG9EF@DFBFFGGGGGC8FC7;FF,EFGGGGGCFFGGGGGGCGEGGGGGGCFAFFGFFGGGFGGGF;GGFGFFF>6BBGBF2CFAF?GGG((477):F?431>5:DFBB?1*(*;9>B614(;:)<C<>FFFF9(2207(<(((((/4:4
@M04650:207:000000000-C238N:1:1101:25229:11576 2:N:0:19
GGACTACCCGGGTTTCTAATCCCGTTCGCTACCCTAGCTTTCGCACATGAGCGTCAGTCTTGTGCCAGGAAGCCGCCTTCGCCACTGGTGTTCTTCCCGATATCTACGCATTTCACCGCTACACCGGGAGTTCCACTTCCCTCTCACATACTCTAGACATACAGTATCAGATGACAAACAGATGGTAAGCACCTGCCTTTTACATCTGACTTATATGCCCGCCTGCGTGCGCTTTACGCCCAGTAATTCCGGACAACGCTTGCCCCCTACGGATTACCGCGGCTTCTGGCACGTAGTTTGC
+
CCCCCGGGGGGGGGGGGGGGGGGGGGGGGGGGGGGGGGGGGGGGGGDFFEGGGGGGGGGGGGGGGGGGGGGGGGGGGGGGGGGFGGGGGGGGGGGGGGGGGGEGGGGGGGGGGGGGGGGGGGGGGGGGGGGGGGGGGGGGGGGFGGGFGGGFGGGEFFFGGGGGGGGGGGGGGCGFGGGGGGGGFGGGGGGCEFCCFGGGFFGFFGGFFGFGEGCFFCDG9GFFFFBF?G@FFGFFFFGGGFFFGCECFFA9B@C6F9B<3:GFDGFFBF6(2;<<GG(1199>(,42<F0EF02:?F4)5
@M04650:207:000000000-C238N:1:1101:24154:11598 2:N:0:19
GGACTACCCGGGTTTCTAATCCTGTTTGCTCCCCACGCTTTCGAGCCTCAGCGTCAGAAATGTTCCAGAGCGCCGCCTTCGCCACCGGCCTTCCTCCCGATCTCTACGCATTTCACCGCTACACCGGGAATTCCGCGCTCCTCTCCCATCCTCTAGCTGAACAGTCCCCTCTGCACTTTCCAGGTTAAGCCTGGAGATTTCACGGAGGGCTTATCCAACCGCCTACGCTCCCTGTACGCCCAGTAAATCCGAACAACGCTTGCCACCTTCGTATTACCGCGGCTGCTGGCACGAAGTTAGC
+
CCCCCGGGGGGGGGGGGGGGGGGGGGGGGGGGGGGGGGGGGGGGGGGGGGGGGGGGGGGGGGGGGGGGGGGGGGGGGGGGGGGGGGGGGGGGGGGGGGGGFFFGGGGGGGGDGGGGGGGGGGGGGEGGEGGGGGGGEGEFGGGFGGGGFFGFGGGGGGGGGGGGGGGGGCEFGFGGGGGGGGFGFGFGGGGGFFCCF*CFFFGFFGGFBDGCECFFFEGGFGFFF?:FFGFFFGFDF?GEEBF(CC>>F@E:B@GFC90<??G?GGF?F?:4?FF2CD:>>FF>BFBFF7<F?09?BE<B>
@M04650:207:000000000-C238N:1:1101:14008:11618 2:N:0:19
GGACTACAGGGGTTTCTAATCCCGTTCGCTACCCTAGCTTTCGCACATGAGCGTCAGTCTTGTGCCAGGAAGCCGCCTTCGCCACTGGTGTTCTTCCCGATATCTACGCATTTCACCGCTACACCGGGAGTTCCACTTCCCTCTCACATACTCTAGACATACAGTATCAGATGACAAACAGATGGTAAGCACCTGCCTTTTACATCTGACTTATATGCCCGCCTGCGTGCGCTTTACGCCCAGTAATTCCGGACAACGCTTGCCCCCTACGTATTACCGCGGCTGCTGGCACGTAGTTTGC
+
CCCCCGGGGGGGGGGGGGGGGGGGGGGGGGGG<FFGGGGGGGGGGGGGGGGGGGGGGGGGGGGGGGGGGGGGGGGGGGGGGGGGGGGGGGGGGGGGGGGGGGGGGGGGGGGGGGGFGGGGGGGGGGGGGGGGGGGGGGGFGGGFGGGGG9EFGGGFGFGFGGGGGG7BFGGGGFG7FDGGGD,DC9;EF9=FGFFFFGGGGFGFFCCFEGGGECFFFFGG?GFFFF>>?GB@0E>CF;EGGFFF7FFEGAA>BFD:C2;?B?FBFGF62:B?BC2AGGF>B99>42:?FG0F6(4(,<<44
@M04650:207:000000000-C238N:1:1101:3376:11626 2:N:0:19
GGACTACACGGGTATCTAATCCTGTTCGATACCCACGCTTTCGTGCTTCAGCGTCAGTCGGGCGCCGGTATGCTGCCTTCGCAATCGGAGTTCTGCGTGATATCTATGCATTTCACCGCTACACCACGCATTCCGCATACTTCTCGCCCACTCAAGACCGTCAGTTTCAACGGCGGGCGGAGGGTGAGCCCCCGTAATTTACCGCTGAACTGACAGGCCGCCTACGCACCCTTTAAACCCACAAAATACGGATAAAGGCCCCATCCCCCGTATTACCGCGGCGGGTGCCCCCCGTAGGGGG
+
CCCCCGGGGGGGGGGGGGGGGGGGGGGGGGGGGGGGGGGEFGGFFGCFGGGGGGGGGEGGGEGGGGGECGGGGGGGGGGFGGGGGGGGGGGGDGGFGGGGFGGGAAEFFGGFGGGGGDGGGGGFGGGGGGGGFGGGGGGGGGFFGGGEGGGFGGGGGGGGGEEE7@CFFGFEGGGCE)/:*:E*1C*;6@;7==57*/3376:3)))))*29-*9F:1C<(9(,(56)(14-(0*69)CEG(((19))2).-37*)*)((((1,0*(-7>442894E*439(-((,-4.*,:((((-;((-
@M04650:207:000000000-C238N:1:1101:27015:11635 2:N:0:19
GGACTACCGGGGTTTCTAAGCCTGTTTGCTCCCCACGCTTTCGCTTCTCAGCGTCAGGAAATGTCCAGAGAACCGCCTTCGCCACTGGTGTTCTTCCCGATATCTGCGCATTCCACCGCTCCACCGAGAGTTCCATTCTCCCCTACATTCCTCAAGTCAACCCGTATCGAAAGCAAGCCCAGGGTTAAGCCCTGGACTTTCACTACCGACGTGATCAACCGCCTACAACCTCTTTACGCCCAATGATTCCGGACACCGCTCGCCCCCTACGTATTACCGCGGCTGCTGGCAGCTAGTTAGC
+
CCCCCGGGGGGDGGEFGGFGGGGGGGFGGGGGGGGGGEEGGGGGEGGGGGGGGFGGFDGGGGGFGGGGG,CEFFGGGFFGGGGGGGGGGGFGGFFAFF7CCFGGGFEGDGGGGGGGGC8CEFCEFEFGGGFGGGGGGGGGGGGFGGFGGGFFGGGCDDAFGGGGGGDFECC7>D?FCFGGGFF@F:>7:DDFGGG6*22>+8C=>FGFDGGGDD<3;@GGFD6;08(2)/(.,<BBF<EEE?F0<:44C6?91BD251396>G>9E96(.384+5):?-79>>(413:(/(*(.).5:4).
@M04650:207:000000000-C238N:1:1101:24649:11689 2:N:0:19
GGACTACCGGGGTTTCTAATCCTGTTTGCTCCCCACGCTTTCGCACCTCAGCGTCAATAACTGTCCAGTGAGTCGCCTTCGCCACTGGTGTTCTTCCGAATATCTACGAATTTCACCTCTACACTCGGAATTCCACTCACCTCTCCAGTATTCTAGCCATCCAGTTTCAAGGGCAGTTCCGGGGTTGAGCCCCGGGATTTCACCCCTGACTTGAAAAGCCGCCTACGTGCGCTTTACGCCCAGTAATTCCGAACAACGCTAGCTCCCTCCGTATTACCGCGGCTGCTGGCACGGAGTTAGC
+
CCCCCGGGGGGGGGGGGGGGGGGGGGGGGGGGGGGGGGGGGGGGGGGGGGGGGGGGGGGGGGGGGGGGGGGGGGGGGGGGGGGGGGGGGGGGGGGGGDGGGGGGGGGGGGGGGGGGGGGGGGGGGGGGEGGGGGGGGGGEFGGFGGGGGFGFGGGGGGGGGGGGGFFGGGGFGGGGGGGGGGGGGGGCFGGFGGDEGDGGGFGFFGGFDGGG=FFDFFGGFG;?FFDF@F@FFGAEF?GGG??B7C9AGFFB?EGFG0><<>GAGGF??B>16C?<FFBFF0;6;BBF0C:F?919:E9A<
@M04650:207:000000000-C238N:1:1101:18730:11712 2:N:0:19
GGACTACTGGGGTTTCTAATCCTGTTTGATCCCCACGCTTTCGCATCTCAGCGTCAGTACTGCACCAGGTAGTCGCCTTCGCCACTGATGTTCCTCCAGATCTCTACGGATTTCACCCCTACACCTGGAATTCCACTACCCTCTCACAGACTCAAGTCTAACAGTATCAAAAGCAGTTCCACGGGTGAGCCGTGGGCTTTCACTTCTGACTTATCAAACGGCCTACATGCGCTTTACGCCCAGTGATTCCGATTAACGCTCGCCCCCTACGTATTACCGCGGCTGCTGGCACGTAGTTAGC
+
CCCCCGGGGGGGGGGGGGGGGGGGGGGGGGGGGGGGGGGGGGGGGGGGGGGGGGGGGGGGGGGGGGGGGGGGGGGGGGGGGGGGGGGGGGGGGGAFGGGGGGGGGGGGGGGGGGGGGGGGGGGGGGGGFEGGGGGGGGGFFGFFGGGFFGGFGDFGGGGGFGGGGGGGGGGGGGGGGGGFCGGGGCGGFGGGEGGCCCFGGFGFFCFF@++=CFFCFFFGFGFFFFFFFGFFFGFFFFGGC2=EF;<3FFFDFADEC@9077735EF9?1::B?2)3:8126;>F?7??GFFB(844E4)6
@M04650:207:000000000-C238N:1:1101:28984:11770 2:N:0:19
GGACTACTCGGGTATCTAATCCTGTTTGCTACCCACGCTTTCGCGCTTTAGCGTCAGTATCTGTCCAGTGGGCTGGCTTCCCCATCGGCATTCCTACAAATATCTACGAATTTCACCTCTACACTTGTAGTTCCGCCCACCTCTCCAGTACTCTAGTTTGACAGTTTCCAACGCAATACGGAGTTGAGCCCCGCATTTTCACATCAGACTTACCAAACCGCCTAGACGCGCTTTACGCCCAATAAATCCGGATAACGCTTGCGACATACGTATTACCGCGGCTGCTGGCACGTATTTAGCC
+
CCCCCGGGGGGGGGGGGGGGGGGGGGGGGGGGGGGGGGGGGGGGGGGGGGGGGGGGGGGGGGGGGGGGGGGGGGGGGGGGGGGGGGGGGGGGGGGGGGGGGGGGGGGGGGGGGGGGGGGGGGGGGGGGGGGGGGGGDGGGGGGFGGGGGGGFGGGGGGGGGGGGGGGGGGFFGGGGGGGGGGGGGGGFGGGGGGGGGGGGGFGFFFGFEGD76DGGFFGGFGDFFFFFFD@F@EAF37EEFFDEG7CEFD76?EC<D9?FF197C*34?FDF284:C<;9(9B((.44<*4:<B2?F74>:
@M04650:207:000000000-C238N:1:1101:9271:11803 2:N:0:19
GGACTACCGGGGTATCTAATCCTGTTCGCTCCCCTAGCTTTCGCGCCTCAGCGTCAGTTGCAGTCCAGAAAGCCGCCTTCGCCACTGGTGTTCCTCCTAATATCTACGCATTTCACCGCTACACTAGGAATTCCACTTTCCTCTCCTGCCCTCAAGAAATACAGTTTCCATTCCATCACAGGGTTGAGCCCTGAACTTTAAAAACAGACTTGTATTCCCGCCTACGCGCCCTTTACGCCCAATGATTCCGGACAACGCTCGCCCCCTACGTATTACCGCGGCTGCTGACACGTAGTTAGCC
+
CCCCCGGGGGGGGGGGGGGGGGGGGGGGGGGGGGGGGGGGGGGGGGGGGGGGGGGDGGGGGGGGGGGGGGGGGGGGGGGGGDGGGGGGGGGGGGGGGGGGGGGGGGFGGGGGGGGGGDGGGGGGGFEFGGGGGGGGGGGGGGGFGGGGGGGFGGGGEGFFCGGFGGGGGGGGGAFGGGGDFE>FFGFGGGGGGCCGGGGGGFGFFGGFFGFGEGGGFFGGAG@@B;94(9>F@FFFF?EGF@;E+@CEFF51>FD:D9:?FFGFGGF0:::2ACA>C3719;;16?D)404*44(-63.64
@M04650:207:000000000-C238N:1:1101:22914:11810 2:N:0:19
GGACTACACGGGTATCTAATCCCGTTCGCTACCCTAGCTTTCGCACATGAGCGTCAGTCTTGTGCCAGGAAGCCGCCTTCGCCACTGGTGTTCTTCCCGATATCTACGCATTTCACCGCTACACCGGGAGTTCCACTTCCCTCTCACATACTCTAGGCTTACAGTCTCAGATGACAAACAGATGGTAAGCACCTGCCTTTTACATCTGACTTATAAACCCGCCTGCGTGCGCTTTACGCCCAGTAATTCCGGACAACGCTTGCCCCCTACGTATTACCGCGGCTGCTGGCACGTAGTTTGC
+
CBCCCGGGGGDGGFGFGGAEGGGGGGGGGGEGGGG<FGG<EGGC,F+E,ECECFGGDFFA@F<EFGGDF@F<FGEGGGGGFEGD:<FGGFEGGGDGGGGC@FEGFGGFFGEFFGGGGGGGEGGGG+@FCFGFFGG<=@DFGGG*@,@E=E9DG>FA>F8?DFACF,75;=9CCCG:A???7,7D7E;A?FDC>,<7CC,>:@C9AC8AEGCFE7F+B:ED@GFFFF2DFGB91C>>+,4443;ECGECF@69(5707690(8>:0A>0(4472+(5<7-,479B>B077E<G6(4:49946
@M04650:207:000000000-C238N:1:1101:25088:11811 2:N:0:19
GGACTACTGGGGTATCTAATCCTGTTTGCTCCCCTAGCTTTCGCACTTCAGCGTCAGTTTTTGTCCAGTGAGCTACCTTCGTCATCGGCATTCCTACATATATCTACGAATTTCACCTCTACTCATGTAGTTCCGCCCACCTTTCCAATACTCTAGAATTTCAGTTTCGTCGGCAAGCTAATGGTTGAGCCACTAGTTTTCACCGTCGACTTGAAACCCCGCCTAGATGCCCTTTATGCCCAATAATTCCGGATAACGCTTGCGACATACGTATTACCGCGGCTGCTGGCACGTATTTAGC
+
CCCCCGGGGGGGGGGGGGGGGGGGGGGGGGGGGGGGGGGGGGGGGGGGGFGGGGGGGGGGGGGGGGGGGGGGGGGGGGGGGGGGGGGGGGGGGGGGGGGGGGGGGGGGGFGGGGGGGGGGGGGGGGGGGGGGGGGGGGGGGGGFGGGGGGGFFGGGGGGGGGGGGGGGGGGGGGCEGGGGGGGGGGGGGGGGGGGGGGGGGFFFFGGDFGGGEGGGFBGGADAA@A@AEGE=EGFFFFGGGEBDGFEFDA;;2BGFGD>@FFDB3E0<A??BDG?BGF07>B;>9?78:C7F6?F<?E>A<
@M04650:207:000000000-C238N:1:1101:21155:11884 2:N:0:19
GGACTACTGGGGTATCTAATCCTGTTTGCTCCCCACGCTTTCGCACCTGAGCGTCAGTCTTCGTCCAGGGGGCCGCCTTCGCCACCGGTATTCCTCCAGATCTCTACGCATTTCACCGCTACACCTGGAATTCTACCCCCCTCTACGAGACTCTAGCTTGCCAGTTTCAAATGCAGTTCCCAGGTTGAGCCCGGGGATTTCACATCTGACTTAACAAACCGCCTGCGTGCGCTTTACGCCCAGTAATTCCGATTAACGCTTGCACCCTCCGTATTACCGCGGCTGCTGGCACGGAGTTAGC
+
CCCCCGFGGGGGGGGGGGGFGGGAGGGGGGGGGGGGGGGGGGGGGGGGGGGFGGGGGGGGGGGGGGGGGGGGGGGGGGGGGGGGGGGGGGGGGGGGGGGGGGGGGGGGGGGGGGGGGGGGGGGGGGGFGGGGGGGGGFGGGGGFGGGGGEGFGGFGGGGGGGGGGGGGFAFGGGGGGGGGG9DGGGGGGGGGGGD5)*CFGFGFACDC5:FFEGCF=<GGF:@DFF>D0<B01EF4F<EE:2:BGGDAFFF?FDGFG<9??6F?481(,4;<<F:)<*8>2>>F((),(A2A1909<F>A6
@M04650:207:000000000-C238N:1:1101:12793:11911 2:N:0:19
GGACTACCCGGGTTTCTAATCCCGTTCGCTACCCTAGCTTTCGCACATGAGCGTCAGTCTTGTGCCAGGAAGCCGCCTTCGCCACTGGTGTTCTTCCCGATATCTACGCATTTCACCGCTACACTGGGAGTTCAACTTCCCTCTCACATACTCTAGGCACACAGTATCAGATGACAAACAGATGGTAAGCCACTGCCTTTTACATCTGACTTATATGCCCGCCTGCGTGCGCTTTACGCCCAGTAATGCCGGACAACGCTTGCTCCCTCCGTCTTACCGCGGCTGCTGGCACGTACTTTCC
+
CCCCCGGFCCC:BFCGCFFGGGCCGA<BF@CC<F9FAFFGGGGGGCG9,CFFEEB@@GEGCA@<9<@@6,<EEGGEC@FF@@?F:AEFFGGGCFG,5,BFGGEGGGGC++4BF@FEF7BDC+,:,AAFF+@EF<,CDFEFEG86A,6=,==BF;9,,@9BDFE8@,@,=@,;+8,5,;,,9D;A7F9,543,:66,79F,;AF>AC7+:+;CAG7F+4D*/*(-(26)(*(((5>)+4EG7(,6+;?)+2)..8>(*,,1:<3)*<(.(-3((21697131,((-(..35,2((((-34).
@M04650:207:000000000-C238N:1:1101:12783:11956 2:N:0:19
GGACTACAGGGGTTTCTAATCCCGTTCGCTACCCTAGCTTTCGCACATGAGCGTCAGTCTTGTGCCAGGAAGCCGCCTTCGCCACTGGTGTTCTTCCCGATATCTACGCATTTCACCGCTACACCGGGAGTTCCACTTCCCTCTCACATACTCTAGGCACACAGTATCAGATGACAAACAGATGGTAAGCACCTGCCTTTTACATCTGACTTATATGCCCGCCTGCGTGCGCTTTACGCCCCGTAATTCCGGACAACGCTTGCCCCCTACGTATTACCGCGGCTGCTGGCACGTAGTTTGC
+
CCCCCGGGGGGGGGGGGGGGGGGGGGGGGGGGGGGGGGGGGGGGGGGGGGGGGGGGGGGGGGFGGGGGGGGGGGGGGGGGGGGGGGGGGGGGFGGGGGGGGGGGGGGGGGGGGGGGGGGGGGGGGGGGCGFGGGGGGFGGG?F5EGGGGGFFGGGEFGGGGGGGGGGGGGFGGGGGGGGGGGGGGGGGGGGCGGGGGGGCDFGFFGGFEGGGCC>817>69D>FBFFF?DFF>:FCFFGDF(:;GD?AGFF66DGBG;9?:FF:<F>>??(,)<2<CGBB6>>>;<:>2C76((.4:FDA)
@M04650:207:000000000-C238N:1:1101:16648:12076 2:N:0:19
GGACTACTGGGGTATCTAATCCTGTTTGCTACCCATACTTTCGAGCCTCAGCGTCAGTTGATGCCCAGTAGGCCGCCTTCGCCACTGGTGTTCCTCCCGATATCTACGCATTCCACCGCTACACCGGGAATTCCGCCTACCTCTACATCACTCAAGAACAGTAGTTTTGAACGCAGTCTATGGGTTGAGCCCATAGTTTTCACATTCAACTTACCATTCCGCCTGCGCTCCCTTTACACCCAGTAATTCCGGACAACGCTTGCCACCTACGTTTTACCGCGGCTGCTGGCACGTAGTTAGC
+
@CCCCGGGGGGGGGGGGGGGGGGGGGGGGGGGGGGGGGGGGGGGGGGGGGGGGGGGGGGGGFGGGGGGGGGGGGGGGGGGGGGGGGGGGGGGGGGGGGGGGGGGGGGGGGGGGGFGGGGGGGGGGGGGGDGGGGGGGG>FGGGFGGGGGGGFGFGGFFGGGGGFDFGGFGGGGGGGGFGGGG?FFGGGGGGG5CGGGGGG+9>FFGFA78EFFGCGFFGCBD=D2A@FF47;@GFFFCGEE08@GFFFGFAB@FD?F>F?B?G(*<37(5<?:GB2<::6>F9B06???GF6862<?DD9:
@M04650:207:000000000-C238N:1:1101:23756:12100 2:N:0:19
GGACTACCGGGGTTTCTAATCCTGTTTGCTCCCCACGCTTTCGCACCTGAGCGTCAGTCTTCGTCCAGGGGGCCGCCTTCGCCACCGGTATTCCTCCAGATCTCTACGCATTTCACCGCTACACCTGGAATTCTACCCCCCTCTACGAGACTCAAGCTTGCCAGTTTCAAATGCAGTTCCCAGGTTGAGCCCGGGGATTTCACATCTGACTTAACAAACCGCCTGCGTGCGCTTTACGCCCAGTAATTCCGCTTAACGCTTGCACCCTCCGTATTACCGCGGCTGCTGGCACGGAGTTAGC
+
CCCCCGGGGGGGGGGGGGGGGGGGGGGGGGGGGGGGGGGGGGGGGGGGGGGGGGGEEGGGGGGGGGEFGGGGGGGGGGGGCEECGGGGGGGGGGGGG<FEGGGGGGGGGDGGGGGGGGGGGGGGGGDFD@FGGDGG8=DEGGGFCFGGC5EFGCEFGGGGGFFCGGGGCFFGGGCGGGGFD<?CC<EEGGGGGGEG59FFDFGFFGGFFGGG);FG4?GF@GF0(59D?GFFFGFAFBGEG:??GCDFGFF(45D<G?F?4<F7DFFBFBFF?GF<CD39>;B;>63)7C?G?6902C<9<
@M04650:207:000000000-C238N:1:1101:8636:12140 2:N:0:19
GGACTACTCGGGTATCTAATCCTGTTTGCTCCCCACGCTTTCGAGACTCAGCGTCAGTAATGGGCCAGTGTGTCGCCTTCGCCACTGGTGTTCTTCCGAATATCTACGAAGTTCACCTCTACACTCGGAGTTCCACACACCTCTCCCATACTCTAGACAGCCAGTATCGAAGGCAATTCCGAGGTTGAGCCCCGGGCTTTCACCCCCGACTTAACTGTCCGCCTACGCTCCCTGTACGCCCAGTAATTCCGAGCAACGCTAGCCCCCTTCGTCTTACCGCGGCTGCTGGCACGAAGGTAGC
+
CCCCC,CFGGGGEE@GFGGGGGGGGFDFFFGFFEFGGGGDGCFFGGGGGF?ECGECECFFGGFGCGGGGGGGGGEGGDCCF@:FGGGGGF6FGFGGGGGDGFD@EACFFF,:FFFFECFDFGGG9FF?++C,C,DEGGCCE??6=8FGFFEFGG9F9=EDC+@8FFEGE@FECFGGGGGGGGGEG7:,1DC+@E:5C4>@DFF99*;A=DGCCCF7B?F8;>1?;F7)(1,(3+09;1CG@(::7D4:7@?B0@)89(,1(1>:G599<?<?0;:)<6:;12224<:4(/,<14(2(2)))
@M04650:207:000000000-C238N:1:1101:24583:12152 2:N:0:19
GGACTACTCGGGTTTCTAATCCTGTTTGCTACCCATGCTTTCGAGCCTCAGCGTCAGTTAATGTCCAGCAGGCCGCCTTCGCCACTGGTGTTCCTCCCGATATCTACGCATTCCACCGCTACACCGGGAATTCCGCCTGCCTCTCCATCACTCAAGAACAGCAGTTTTGAATGCACGCTATGGGTTGAGCCCATAGATTTCACACCCAACTTGCCGTCCCGCCTGCGCTCCCCTTCCACCCAGTAATTCCGGACAACGCTTGCCCCCTACGTTTTACCGCGGCTGCTGGCACGTAGTTAGC
+
CCCCCGGGGGGGGGGGGGGGGGGGGGGGGGGGGGGGGGGGGGGGGGGGGGGGGGGGGGGGGGGGGGGGGGGGGGGGGGGGGGGGGGGGGGGGGGGGGGGGFGEGG9FFGGGGGGGGGGGGGGGGGGGGGGGGFFGGGGGGGGGFGGGDGFDBFGFGGFCGGGGD:EFGGGFGCFACFGC@E9CDGG8DFGGG57:AC9BDC6F6949?=GGC4:D??@CD=DF;1A>F9DBF(;5(;6FGG@23*7)-:?4,(7/,C>F?(,C?6C>64<:22CB2EF?0,-919BF70EBGF:(.4+).<
@M04650:207:000000000-C238N:1:1101:23470:12233 2:N:0:19
GGACTACTAGGGTATCTAATCCTGTTTGCTCCCCACGCTTTCGTGCCTCAGTGTCAGTGTTGGTCCAGGTAGCCGCCTTCGCCACGGATGTTCCTCCCGATCTCTACGCATTTCACTGCTACACCGGGAATTCCGCTACCCTCTACCACACCCTAGTGACCCAGTATCCACTGCAATTCCCAGGTTGAGCCCAGGGCTTTCACAACAGACTTAAAACACCACCTACGCACGCTTTACGCCCAGTAATTCCGAGTAACGCTTGCACCCTTCGTTTTACCGCGGCTGCTGTCACCAAGTTAGC
+
<CC@@CFFG@<FFGGEGGCFGAFFGGGDDGGEFC<FEDFGGFCEF7FFG<,C,<6,<ECF@8,B@CEFDGFC<FCFFEFFF@@FB:@GGEC@FFEEFECC:+8AF;E?:@C=FFEFEGGGFF=,A:CE7>?F;<E=+6@,6?8*@DB2AD7*33@83@,,3@F8@9=BDFE,=:EF;+53@BC+3<@FC78*,;EED?,3:B;=ADFFDCGG*+2+;>@DF4>BEF22(77025>3+6CED12.++97CF8?BFFAF?((433)7C:6(44.(21<GG?BF60((30:)06<).(.)<4<)
@M04650:207:000000000-C238N:1:1101:13010:12241 2:N:0:19
GGACTACCAGGGTTTCTAATCCCGTTCGCTACCCTAGCTTTCGCACATGAGCGTCAGTCTTGTGCCAGGAAGCCGCCTTCGCCACTGGTGTTCTTCCCGATATCTACGCATTTCACCGCTACACCGGGAGTTCCACTTCCCTCTCACATACTCTAGGCACACAGTATCAGATGACAAACAGATGGTAAGCACCTGCCTTTTACATCTGACTTATATGCCCGCCTGCGTGCGCTTTACGCCCAGTAATTCCGGACAACGCTTGCCCCCTACGTATTACCGCGGCTGCTGGCACGTAGTTTGC
+
CCCCCGGGGGGGGGGGGGGGGFGGGGGGGGGGGGGGGGGGGGGGGGGGGGGGGGGGGGGGGGGGGGGGGGGGGGGGGGGGGGGGGGGGGGGGGGGGGGGGGGGGGGGGGGGGGGFGGGGGGGGGGGGGGGGGGGGGGGGGGGGFGGGGGGGFGGGGGGDGGGGGGGGGGGGGGGGGGGGGGGFGGGGGGGGCF?FFFGGGGCDCFGFFECCF=GGCA6DC@GFFDFFE@DBFBEFFFDGGGDFFGGFEDFFFFFGFG0083<D?GGF><BB04<?<CF:BFFB12?:?FE1<??(3-C2A2
@M04650:207:000000000-C238N:1:1101:14043:12256 2:N:0:19
GGACTACTCGGGTTTCTAATCCTGTTTGCTCCCCACGCTTTCGCACCTGAGCGTCAGTCTTTGTCCAGGGGGCCGCCTTCGCCACCGGTATTCCTCCAGATCTCTACGCATTTCACCGCTACACCTGGAATTCTACCCCCCTCTACAAGACTCTAGCCTGCCAGTTTCAAATGCAGTTCCCAAGTTAAGCTCGGGGATTTCACATCTGACTTAACAGACCGCCTGCGTGCGCTTTACGCCCAGTAATTCCGATTAACGCTCGCACCCTCCGTATTACCGCGGCTGCTGGCACGGAGTTAGC
+
CCCC@CFGGGGGGGGGGGGGGGGGGGGGGGGGGGGGGGGGGGGGGGGGGGGGGGGGGGGGGGGGGGGGGDGGGGGGGGGGDGGGGGGGGGGGGGGGGGGGGGGGGGGGGGGGGGGGGGGGGGGGGGGGGFGGGGFAFGGGGGGFGGGGFFGFGGGGGGGGGGGF<EGGGGGGGFGGGGGGGGGGGGG7FCDFGG>GGGGGGFGFFGGFCGGGFGGGFFGG0DFFFF;E?GFFFGFFF<GGE<08F><<FF?6?EDDG?B?FFG9<EFBFFFF?FF9@F?>BBF>9BFB0EBGFF99?GD9>
@M04650:207:000000000-C238N:1:1101:26875:12281 2:N:0:19
GGACTACTGGGGTTTCTAATCCCGTTCGCTACCCTAGCTTTCGCACATGAGCGTCAGTCTTGTGCCAGGAAGCCGCCTTCGCCACTGGTGTTCTTCCCGATATCTACGCATTTCACCGCTACACCGGGAGTTCCACTTCCCTCTCACATACTCTAGGCTTACAGTATCAGATGACAAACAGATGGTAAGCACCTGCCTTTTACATCTGACTTATAAACCCGCCTGCGTGCGCTTTACGCCCAGTAATTCCGGACAACGCTTGCCCCCTACGTATTACCGCGGCTGCTGGCACGTAGTTTGC
+
CCCCCGGGGGGGGGGGGGGGGGGGGGGGGGGGGGFGGGGGGGGGGGGGGGGGGFFGGGGGGGGGGGGGGGGGGGGGGGGGGGGGGGGGGGGGGGGGGGGGGGGGGGGGGGDGGGGGGGGGGGGGGGGGGGGGGGGGGGGGGGGFGGGGFGGFGGGGGGG8DFFGGGCFGFCEDGGGGGGGGGGGGGGGGGGGGFGGGGGGFCGFFFGFFGC9CFDFFBCD@GF=BFBA?<>9BE>36(8CF<<@GGEFGFFF:EGFFBF?<FC0<GF9:0((304:+:39B909>?30877F:??6(C)))
@M04650:207:000000000-C238N:1:1101:13336:12331 2:N:0:19
GGACTACTCGGGTTTCTAATCCTGTTTGCTCCCCACACTTTCGAGCCTCAGCGTCAGTTGATGCCCAGTAGGCCGCCTTCGCCACTGGTGTTCCTCCCGATATCTACGCATTCCACCGCTACACCGGGAATTCCGCCTACCTCTACATCACTCAAGAACAGTAGTTTTGAACGCAGTCTATGGGTTGAGCCCATAGTTTTCACATTCAACTTACCATTCCGCCTGCGCTCCCTTTACACCCAGTAATTCCGGACAACGCTTGCCACCTACGTTTTACCGCGGCTGCTGGCACGTAGTTAGC
+
CCCCCGGFFGGGGGGGGGGGGGGGGGEGGGGGGGGEFGGGGGGGGGGGGGGGGGGGGGGGFFGAFGGGFEDGGGGGGGGGGGGGGGGGGGGGGGGGGEDGGGGGGGGGGGGGGGGGGGGGGGGGGGGGGGFGGGGGGECGGGGFGG>EFGGFGGFFFGGGG,=AFGG,63@8CGECC6,,<;DGGGEGGGGE>?6C+=FGGFGFF7FFFGGGFG6@CFGGEGFDFF@FFG>D@GFEFEGGGFFFGG??GFFF<FG:FBFFFFG77@?::B??BFBBGGFF9;9616?FFG:E??06:EABA
@M04650:207:000000000-C238N:1:1101:19452:12358 2:N:0:19
GGACTACTCGGGTTTCTAATCCTGTTTGCTACCCACGCTTTCGAGCCTCAGCGTCAGTTAAAGCCCAGCAGGCCGCCTTCGCCACTGGTGTTCCTCCTAATATCTACGCATTTCACCGCTACACTAGGAATTCCGCCTGCCTCTACTTCACTCAAGAACTGCAGTTTTGAACGCAGTTTATGGGTTGAGCCCATAGATTTCACATTCAACTTGCAGTCCCGCCTACGCTCCCTTTACACCCAGTAATTCCGGACAACGCTTGCTCCCTACGTATTACCGCGGCTGCTGGCACGTAGTTAGC
+
CCCCCGGGGGGGGGGGGGGGGGGGGGGGGGGGGGGGGGGGGGGGGGGGGGGGGGGGGGGGGGGGGGGGGGGGGGGGGGGGGGGGGGGGGGGGGGGGGGGGGGGGGGGGGGGGFGGGGGGGGGGGGGGGGGGGGGGGGGGGGGGFGGGGGGGFGGGGGGGGGGFGFGGFGGGGFGGGCGGGGGFGGGGGGGGGGGGGGGGGGFGFFGFFECDFEFGGFFFGBDBFFFFFFGFFFGFFFFGGGFFFGGEEGFFF?EGFG@FDFFF9FC?2)4112FB<CF?6>;;>0<DF?C3C18388A<B<
@M04650:207:000000000-C238N:1:1101:2899:12358 2:N:0:19
GGACTACAGGGGTTTCTAATCCCGTTCGCTACCCTAGCTTTCGCACATGAGCGTCAGTCTTGTGCCAGGAAGCCGCCTTCGCCACTGGTGTTCTTCCCGATATCTACGCATTTCACCGCTACACCGGGAGTTCCACTTCCCTCTCACATACTCTAGGCACACAGTAACAGATGACAAACAGATGGTAAGCACCGGCCTTTTACATCTGACTTATATGCCCGCCGGCGTGCGCTTTACGCCCAGTAATTCCGGACAACGCTTGCCCCCTACGTATTACCGCGGCTGCTGGCACGTAGTTTGG
+
CCCCCCFFFGEGCFGGGGGFFGCEFGGGGGGGGCFFGEF<DFFGEEEGGGGGGGE,@6FFFGGGFFFGGFCF?FFGGGGFFCEGDGGGGGGGGFGGGCFGGCCGAFGEEG7FDGGG,@E6EGGGGGGGEGFGGCDFACGCECDFGGGFFAD<DEFDGGGGCFCGFG,@DA:9CCGD7CGFGGDBCFEFCCGGC*:*;*>FF+,=+=>FEGC7>+:7CE<?><>008(.:<991=)<FFC>:,8(:DBAGFF6:DC?F>((((/3*;>22:6,<@>49:,2,7;((804?E:6(.4:2C)-(
@M04650:207:000000000-C238N:1:1101:23161:12378 2:N:0:19
GGACTACAAGGGTTTCTAATCCCGTTCGCTACCCTAGCTTTCGCACATGAGCGTCAGTCTTGTGCCAGGAAGCCGCCTTCGCCACTGGTGTTCTTCCCGATATCTACGCATTTCACCGCTACACCGGGAGTTCCACTTCCCTCTCACATACTCTAGGCACACAGTATCAGATGACAAACAGATGGTAAGCACCTGCCTTTTACATCTGACTTATATGCCCGCCTGCGTGCGCTTTACGCCCAGTAATTCCGGACAACGCTTGCCCCCTACGTATTACCGCGGCTGCTGGCACGTAGTTTGC
+
CCCCCGGGGGGGGGGGGGGGGGGGGGGGGGGGGGGGGGGGGGGGGGGGGGGGGGGGGGGGGGGGGGGGGGGGGGGGGGGGGGGGGGGGGGGGGGGGGGGGGGGGGGGGGGGGGGGGGGGGGGGGGGGGGGGGGGGGGAD<FGGFGGGGGGGFGFGEGGGGGGGDGCEGGGGFGGGGFCGGGGGGGGGGGGGGGGGFGGGFCFFFFGGFFGFGFGGGAEFGFGF@BFFFFGFFFGFFF;EGGDFEGGFEGFFF:B5:F>F???FBGGF>?BFF?G?AFGB>>>9;FF77?GBF<((::E44)
@M04650:207:000000000-C238N:1:1101:28530:12397 2:N:0:19
GGACTACAGGGGTTTCTAATCCTGTTTGCTCCCCACGCTTTCGCGCCTCAGCGTCAGTTAATGTCCAGCAGGCCGCCTTCGCCACTGGTGTTCCTCCTAATATCTACGCATTTCACCGCTACACTAGGAATTCCGCCTGCCTATCCATCACTCAAGACGTGCAGTTTCAAATGACCCCCCAAGGTTAAGCCTCGGTATTTCACATCTGACTTGCACGCCCGCCTACACGCCCTTTACACCCAGTAAATCCGGATAACGCTTGCCACCTACGTCTTACCGCGGCTGCTGGCACGTAGTTAGC
+
BC@CC8FGGFE@FFEFGGFEFGGGCG<FGGGFGGFGGGGGGGGGGGGGG8FCGGG7F<A99FFFG<FGGGCEG>FG7FE:DGEEEGCFAFFGGCG9FGF9FGCBFGGFGGGGFGGGFE6CEFFGFCGCCGDFGFF=CCCE?+,+@=>DF89D8DFGFGDFG?6D:CFGFDDFGGC6C:EECEDF@F9,@9:CGE*=;*7D:1>9+A+B?CCD5+*;FB58>4127A(;;C299F))+1>7F@D@=D?EGFE(3<*6F<>6-392021:?FFF0;(4@7?099019?7?B51<?:(42@:2-
@M04650:207:000000000-C238N:1:1101:22264:12409 2:N:0:19
GGACTACCAGGGTTTCTAATCCCGTTCGCTACCCTAGCTTTCGCACATGAGCGTCAGTCTTGTGCCAGGAAGCCGCCTTCGCCACTGGTGTTCTTCCCGATATCTACGCATTTCACCGCTACACCGGGAGTTCCACTTCCCTCTCACATACTCTAGGCTTACAGTATCAGATGACAAACAGATGGTAAGCACCTGCCTTTTACATCTGACTTATAAACCCGCCTGCGTGCGCTTTACGCCCAGTAATTCCGGACAACGATTGCCCCCTACGTATTACCGCGGCTGCTGGCACGGAGGTGGC
+
CCCCCGGFFFGGCFCGGGGGF,CFGGGGEGGGGGGGGGGGGGGGGGGCFFGDGGFEGGGGGGGCFFCGGFGGGGGFEGGGGFGGGFGGGGGDFGGFFFFF@>CFGGFD@:FEGG<F9CEGGGGGG+FFCFGGGGGGGDG?DFD?GGGFGFFFFGGF@EGGGGGGGGGGGG?ADFFGGGGGGGGGCGAFGCGFGFDG>FGGFFGFAFDFCF:D6CGFAB875):92A@A58>1>GFEA0=4*/,.1CC3+;AF6)90*((((4>2C592:<?<??26C70((49>>64??>??:((-(2(((
@M04650:207:000000000-C238N:1:1101:25492:12420 2:N:0:19
GGACTACTGGGGTATCTAATCCCGTTCGCTACCCTAGCTTTCGCACATGAGCGTCAGTCTTGTGCCAGGAAGCCGCCTTCGCCACTGGTGTTCTTCCCGATATCTACGCATTTCACCGCTACACCGGGAGTTCCACTTCCCTCTCACATACTCTAGGCACACAGTATCAGATGACAAACAGATGGTAAGCACCTGCCTTTTACATCTGACTTATATGCCCGCCTGCGTGCGCTTTACGCCCAGTAATTCCGGACAACGCTTGCCCCCTACGTATTACCGCGGCTGCTGGCACGTAGTTTGC
+
CCCCCGGGGGGGGGGGGGGGGFGGGGGGGGGGGGGGGGGGGGGGGGGGGGGGGGGGGGGGGGGGGGGGGGGGGGGGGGGGGGGGGGGFGGGGGGGGGGGGGGGGGGGGGGGGGGGGGGGGGGGGGGGGGGGGGGGGGGGGGGGFGGGGGGGFGGGGGGFGGGGFGGGGGGGGGGGGGGGGGGGG7FFGGGGGGGGGGGGGGFGFFDGFFGGGFGGF>EGG?G=@DFBE@GFFFGFCF@GGGF;EGGFFGFF9?BGFGFFFBBGBGGF>:BFFFC><ED?9>FFBFFFFFGFGFF06:F.4)
@M04650:207:000000000-C238N:1:1101:13447:12440 2:N:0:19
GGACTACAGGGGTTTCTAATCCTGTTTGCTCCCCACGCTTTCGTGCACGAGCGTCAGTGCAGGCCCAGGGGGCTGCCTTCGCCATCGGTGTTCCTTTGCATATCTACGCATTTCACTGCTACACGCAAAATTCCACCCCCCTCTGCCACACTCAAGCCTTGCAGTCACCAATGCAGTTCCCAGGTTAAGCCCGGGGATTTCACATCGGTCTTACAAAACCGCCTGCGCACGCTTTACGCCCAGTAATTCCGATTAACGCTCGCACCCTACGTATTACCGCGGCTGCTGGCCCGTCGTTAGC
+
CCCCCGGGGGGGGDGGGGGGGGGGGGGGGGGGGGGGGGGGGGGFGGGGGEGGGGGGGGGGGGGGGGGGGGGGGDGGGGGGGGGGCGGGGGFGGGGGGGGGGGGGGGGGGGGDGGGGGGGGDFGG@EEGEGFFADDFGGGGGGGFGGGGGGGFGGEGGGGFDGGG<@FGGGFGCCFFGGGGGDGFFGGGGGFFGGGGG4F9BBGFFGGB;GD7CGGDA7FGFC@?@:9B9591:C@4@:8CGF?BGFAFFB:?B>3:DB>FF9C0CG?(228:<F2:CC?BF>0(,().(:(296((-;:?A
@M04650:207:000000000-C238N:1:1101:28611:12463 2:N:0:19
GGACTACCGGGGTTTCTAATCCTGTTTGCTCCCCACGCTTTCGCACCTGAGCGTCAGTCTTTGTCCAGGGGGCCGCCTTCGCCACCGGTATTCCTCCAGATCTCTACGCATTTCACCGCTACACCTGGAATTCTACCCCCCTCTACAAGACTCTAGCCTGCCAGTTTCAAATGCAGTTCCCAAGTTAAGCTCGGGGATTTCACATCTGACTTATAAACCCGCCTGCGTGCGCTTTACGCCCAGTAATTCCGGACAACGCTTGCCCCCTACGTCTTACCGCGTCTGCTGGCACGTAGTTTGC
+
CCCCCGGGGGGGGGGGGGFGGGGGGGGGGGGGGGGGGGGGGGGGGGGGGGGGGEGGGGGGGGGGGGGGGGGGGGGGGGGGGGGGGGGGGGGGGGGGGGGFGGGGGGGGGGGGGGGGGGGDGGGGGGGGGGGGGGGGGGGGGGGFGGGGCGGFGGGGGGFFGGGGGGGGG;FGGGGGGGGGGFBFGGGFGGCFGGDE)CGGGFGFFGFFEF>:CCF+176D@G>72;6>BGFFFGFBFFGGG6?B*;4AFFF0:@GBGBF??FG>GGFF<:?7(:3AGGF0>(-8-:A0?GBGB0(3(3))-
@M04650:207:000000000-C238N:1:1101:12162:12540 2:N:0:19
GGACTACCAGGGTATCTAATCCTGTTCGCTCCCCACGCTTTCGAGCCTCAGCGTCAGTTACAGACCAGAGAGCCGCCTTCGCCACTGGTGTTCCTCCATATATCTACGCATTTCACCGCTACACATGGAATTCCACTCTCCTCTTCTGCACTCAAGTCTCCCAGTTTCCAATGACCCTCCCCGGTTGAGCCGGGGGCTTTCACATCAGACTTAAGAAACCGCCTGCGCTCGCTTTACGCCCAATAAATCCGGACAACGCTTGCCACCTACGTATTACCGCGGCTGCTGGCACGTAGTTAGC
+
CCCCCGGGGGGGGGGGGGGGGGGGGGGGGGGGGGGGGGGGGGGGGGGGGGGGGGGGGGGGGGGGGGGGGGGGGGGGGGGGGGGGGGGGGCGGGGGGGGGGGGGGGGGGGGGGGGGGGGDGGEFGFGFGFEFGGGGDCFGGGGGFGGGGGGGFGGGGGGCDGFDGGGFGGGGGFGGGFGGCEGGGGG+<FGFE7EGGDDGGGFGFFGGAEGGFFGF7:;GC0CBF6A@FFGFFBGFFF3EGE01:CCABGFF0(;D?F>6???C?*<::4:?F>C><FF?69BFBBBD00C?G:1(4,@A)6
@M04650:207:000000000-C238N:1:1101:13068:12552 2:N:0:19
GGACTACCGGGGTTTCTAATCCTGTTTGCTCCCCACGCTTTCGCACCTGAGCGTCAGTCTTTGTCCAGGGGGCCGCCTTCGCCACCGGTATTCCTCCAGATCTCTACGCATTTCACCGCTACACCTGGAATTCTACCCCCCTCTACAAGACTCTAGCCTGCCAGTTTCAAATGCAGTTCCCAAGTTAAGCTCGGGGATTTCACATCTAACTTAGCAGACCGCCTGCGTGCGCTTTACGCCCAGTAATTCCGATTAACGCTTGCACCCTCCGTATTACCGCGGCTGCTGGCACGGAGTTAGC
+
CCCCCGGGGGGGGGEGFGGGGGGGGGGGGGGFGGGGGGGGGGGGGGGGGFFGGGGGGGGGGCGGGGGGGEGGGGGGGGGGFEGGGFGGGGGGGGGGGGGG9FGGCFGGGGDGGGGGGGGGEGGGFGGGGGGGGGGGGFGGGGGAFGGGGGGFGGGGGGGGGGGGCFGGGGCGGFGGCFGFGGGGFCGGGGDFGGEGG4FCC6CFFGG=?GFGA+7@A1FGBDBDDF;;:D>92E><F?8CE:::FGFAGFF:(8C4:6>?<4C2*:<(48>?(;:2<D09>>BB9<B3:G?F?(22-;)).
@M04650:207:000000000-C238N:1:1101:19853:12563 2:N:0:19
GGACTACTCGGGTTTCTAATCCTGTTTGCTCCCCACGCTTTCGCGCCTCAGCGTCAGTTAATGTCCAGCAAGTCGCCTTCGCCACTGGTGTTCCTCCTAATATCTACGCATTTCACCGCTACACTAGGAATTCCACTTGCCTCTCCATCACTCAAGACATGCAGTTTCAAATGACCCCTCGAGGTTAAGCCTCGATATTTCACATCTGACTTGCATGCCCGCCTACACGCCCTTTACACCCAGTAAATCCGGATAACGCTTGCCACCTACGTATTACCGCGGCTGCTGGCACGTAGTTAGC
+
CCCCCGGGGGGGGGGGGGGGGGGGGGGGGGGGGGGGGGGGGGGGGGGGGGGGGGGGGGGGGGGGGGGGGGGGGGGGGGGGGGGGGGGGGGFGGGGGGGGGGGGGGGGGGGGGGGGGGGGGGGGGG@EFFGGGGGGGGGGGGGGFGGGGGGGFGGGGGGGGGGGGFFGGGGGGGGFGGGGGGDGGEFGGGGGGGGDGGGGGGFGFA>FFFGGGFGFFFFGFAG=DDFFFFGF25FF=FCGGC?<@GGE?F4;2<EG<F;>?FDGFGGF???:?2C?DFG69>>>>B?)8?C0C??B:<F>26
@M04650:207:000000000-C238N:1:1101:23092:12589 2:N:0:19
GGACTACCAGGGTTTCTAATCCCGTTCGCTACCCTAGCTTTCGCACATGAGCGTCAGTCTTGTGCCAGGAAGCCGCCTTCGCCACTGGTGTTCTTCCCGATATCTACGCATTTCACCGCTACACCGGGAGTTCCACTTCCCTCTCACATACTCTAGGCACACAGTATCAGATGACAAACAGATGGTAAGCACCTGCCTTTTACATCTGACTTATATGCCCGCCTGCGTGCGCTTTACGCCCAGTAATTCCGGACAACGCTTGCCCCCTACGTATTCCCGCGGCTGCTGGCACGTATGTTGC
+
CCCCCGGAFGGGGGGGGGGGGFGGGGFGGGGGGGFFAFGGGGGDCGFFFGGFGGGGGGAFGGGGGGGGGGFE<FGGGGGGGGGCFGGGGGGGGGGGGGGGGGGGGGFGGGGGGGGGGGGG7>FFGGGGGGGGGGGGGCGFFGCFGGFDCFGFGGGGGGFGGBEGGGGGGGGCCEGGGDGFGFDGC=EECFFG5@?FGGGGF@?@9EGF6CGF4FFFA?>C=D@FBF9BDD07>EFEF;E@F17=7CC7FFFFFB5?411848<4CC692088,<()+2((3((,-()8:C06:(3)(3)-.
@M04650:207:000000000-C238N:1:1101:25889:12598 2:N:0:19
GGACTACTGGGGTATCTAATCCTGTTTGCTACCCACGCTTTCGAGCCTCAGCGTCAGTTAAAGCCCAGCAGGCCGCCTTCGCCACTGGTGTTCCTCCTAATATCTACGCATTTCACCGCTACACTAGGAATTCCGCCTGCCTCTACTTCACTCAAGAACTGCAGTTTTGAACGCAGTTTATGGGTTGAGCCCATAGATTTCACATTCAACTTGCAGTCCCGCCTACGCTCCCTTTACACCCAGTAATTCCGGACAACGCTTGCTCCCTACGTATTACCGCGGCTGCTGGCACGTCGTTAGC
+
CCCCCGGGGGGGGGGGGGGGGGGGGGGGGGGGGGGGGGGGGGGCGGGGGGGGGGGGGGGGCGGGGGGGGGGGGGGGGGGGGGGGGGGGGGGGGGGGGGGGGGGGGGGGGGGGGGGGGGGGGGGGGGGGGGGGGGGG6CFCGGGFFGFDGGGFGGGGDGGGGGGGGGG,>EGFFGGGEGFEFFGGGGGFGGGGEGGGGGGGGFCAFGGFFFGGFGGGFBDFAD=@@FD?DGBFFGFFFEGFE?FEGGFEGFF>@:5=F@B(4:G9DGF?>13,2A?9CG1;09BFF?FFFGFG6((-7A<:6
@M04650:207:000000000-C238N:1:1101:27481:12636 2:N:0:19
GGACTACTGGGGTTTCTAATCCTGTTTGCTCCCCACGCTTTCGAGCCTCAACGTCAGTTATCGTCCAGTAAGCCGCCTTCGCCACTGGTGTTCCTCCTAATATCTACGCATTTCACCGCCACACTAGGAATTCCACTTACCTCTCCGACACTCTAGCTTGATAGTTTTCAAAGCAGTCCCAGGGTTGAGCCCTGGGCTTTCACCTCTAACTTACCTTGCCGCCCACGCTCCCGTTACACCCAGTAAATCCGGATAACGCTTGCCCCCTACGTCTTACCGCGGCTGCTGGCACGTAGTTTGC
+
CC9CCGGGFGGGG+CEDFEGFGGFGEGD<<;CCF,@@FGGFEE@FGGDG6@F:CFBFCECEG7CEFGGGGA@,EFGDCCF=@C,BEEDG,9BF?EFFGCEEGGGGAFCFFE@FCGGG@C+C=EG8E<DEFGGGGGFG=;EECF?8FCGEGGF=,,@FGD,,5@:,@EF9,78=@=8F=8,,,6+DA3:,@D?,9D>*AFF8+7*;>*/::FF;79+4*10)*/((22)/?(3(*)(0)4?*3/;7+95C9>>;><4DBBF:?C7<C(2((-3(2(.09193-796?F0(:,C137(-A-6)
@M04650:207:000000000-C238N:1:1101:11008:12700 2:N:0:19
GGACTACTCGGGTATCTAATCCTGTTTGCTCCCCACGCTTTCGCACCTGAGCGTCAGTCTTTGTCCAGGGGGCCGCCTTCGCCACCGGTATTCCTCCAGATCTCTACGCATTTCACCGCTACACCTGGAATTCTACCCCCCTCTACAAGACTCTAGCCTGCCAGTTTCAAATGCAGTTCCCAAGTTAAGCTCGGGGATTTCACATCTAACTTAACAGACCGCCTGCGTGCGCTTTACGCCCAGTAATTCCGATTAACGCTTGCACCCTCCGTATTACCGCGGCTGCTGGCACGGAGTTAGC
+
CCCCCGGGGGGGGGGGGGGGGGGGGGGGGGGGGGGGGGGGGGGGGGGGGGGGGGGGGCFGGFGGGGGGGGGGGGGGGGGGDCEEGGGGGGGGGGGGGGGGGGCFFFGGGGGGGGGGGGGGCFGGGGGGGGDGGEGCEGGGGGEFFFGGGFGAGGGGFGGGGCGGGFCFFGGGGGGG9CCCFGGGFGGGGGCGEDGCDDGGGFGFFGFFEGDFEGGGFDGGFGF@DFB:(/66>G>AFFGGE???GGADC=?:4BGFG<>?FFFFGF??FB91228<9F:6>F922::>0*(?(49BFG>B2
@M04650:207:000000000-C238N:1:1101:9074:12709 2:N:0:19
GGACTACTCGGGTTTCTAATCCTGTTTGCTACCCATACTTTCGAGCCTCAGCGTCAGTTGATGCCCAGTAGGCCGCCTTCGCCACTGGTGTTCCTCCCGATATCTACGCATTCCACCGCTACACCGGGAATTCCGCCTACCTCTACATCACTCAAGAACAGTAGTTTTGAACGCAGTCTATGGGTTGAGCCCATAGTTTTCACATTCAACTTACCATTCCGCCTGCGCTCCCTTTACACCCAGTAATTCCGTACAACGCTTGCCACCTACGTTTTCCCGCGGCTTCTGGCACGTAGTTAGC
+
CCCCCGGGGGGGGGGGGGGGGGGGGGGGGGFGGGGGGGGGGGGF?FGGGCGGGGGGGGGGCFGGGGGGGFGGGGEDEGGGGGGGGGGGGGGGGFGGGGGEGGGGGGGGGGGGGGGGGGGGGEFGG+FFC@GGGGGDE>=FFGGFGGGGGGGFGCF?AFBDDFFGFGFDGGGG6EGGGGGGFFFGGGEDGGG7@F?E7=FEFFGFFCCA*BDCBGFGFFGG2D=2(;95(C9<@:;CFEFGGFDEC:<?FCA)2>GFG6;B<8F:7E??FFB::C<)<6:9(391(.6>)<:C???01@A26
@M04650:207:000000000-C238N:1:1101:5575:12772 2:N:0:19
GGACTACACGGGTTTCTAATCCCGTTCGCTCCCCATGCTTTCGCGTCTGAGTGTCAAAGCAGGCCCAGAAAGTCGCCTTCGCCACTGGAGTTCCTCGGGATCTCTACGCATTTCACCACTACACCCCGAATTCCACTTTCCTCTGCCTGTTTCTAGTCTCCCAGTTTGGCACGGCCTCGCCCGGTTGAGCCGAGCGCTTTCACGCACCACTTAACAGACCACCTGCACGCCCTTTACGCCCAGTAAATCCGAATAACGCTTGCCCCCTACGGTTTACCGCGGCTGCGGGCGCGTAGTTTGC
+
CCCCCGGGGGGGGGGGGGGGGGGGGGGGGGGGGGGGGGGGGGGGGGGGGFGGGGGFGGGGGGGGGGGGGGGGGGEGGGGGGDEGGCFGFGGGCGGECFGGEGFGGGGFGGGGFGGGGGGGGGGGGGGGGGFGFGGGGGGGGGGFCEGEGGGFGGGGDGFGGGE=,EFGGG9DGEDE6?CEGGGCCCE6CFCEGEGGD<CFGF?)6?DEFGGG9FF+88FD@GFDFF()/:3;>FFB=:EGG014DF>BGF>??EC<*-(3<19(*;17((((.8<4+>?1;146(3((-7(:111(-:)--
@M04650:207:000000000-C238N:1:1101:26209:12799 2:N:0:19
GGACTACTAGGGTTTCTAATCCTGTTCGCTACCCACGCTTTCGCGCCTCAGCGTCAGTTACAGGCCAGAGAGCCGCCTTCGCCACTGGTGTTCCTCCCGATCTCTACGCATTCCACCGCTACACCGGGAATTCCACTCTCCTCTCCTGTACTCAAGCCCGCCAGTTTCGGATGCCACCCCACGGTTGAGCCGTGGTCTTTCACATCCGACTGACCAGGCCGCCTGCGCGCGCTTTACGCCCAATAATTCCGGACAACGCTTGCCCCCTACGTATTACCGCCGCTGCTGGCACGTAATTAGC
+
CCCCCGGGGGGGGGGGGGGGGGGGGGGGGGGGGGFGGGGGGGGGGGGGGGGGGGGGGGGGGGGGGGGGGFFGGGGGGGGGGGGGGGGGGFGGGGGGGGGGFGGGGGGGGGGGGGGGGGGGGGGGGGGGGGGGGGGFAFGGGGF9FFGGFGCDGFGDGDD6EGEGGGGGGDGGGGDFG*CGDEGGGGDGGGGGGEGCDG;CG69FFGDD0C<5;*0;;6CD>GF<(5276539B>FFF:EEGF?BGG>>GF@00.7.969::BG?FGF>??BFFF05<>:0(-9>0(5>0C(246:?FGF?8
@M04650:207:000000000-C238N:1:1101:23276:12808 2:N:0:19
GGACTACCAGGGTATCTAATCCTGTTTGCTCCCCACACTTTCGAGCCTCAGCGTCAGTTAATGTCCAGCAGGCCGCCTTCGCCACTGGTGTTCCTCCCGATATCTACGCATTCCACCGCTACACCGGGAATTCCGCCTACCTCTACATCACTCAAGCTATACAGTTTCAAAAGCAGTTTATGGGTTAAGCCCATAGATTTCACTCCTGACTTGCATAGCCGCCTACGCACCCTTTACACCCAGTAAATCCGGACAACGCTTGCTCCCTACGTATTACCGCGGCTGCTGGCACGTAGTTAGC
+
CCCCCGGGGGGGGGGGGGGGGGGGGGGGGGGGGGGGGGGGGGGGGGGGGGGGGGGGGGGGFGGGGGGGGGGFGGGGGGGGGGGGGGGGGGGGGGGGGGGGGGGGGGGGGGGGGGGGGGGGGGGGGCGGDGGGGGGGGGGGGGGFGGGGGGGFGGGGGGGGGGGGGGGGGGGFFFGGGGGGGGF?FGGFCGGGGGGGGGGGGFGFFGGFFGGGFGFGFBGGFGFF?FDEFGBFFGFFFFGGGF?EGGEEGFFB;EGFGFF?FBGFGGF?<:?<4EFBGF?9>;F>6??:?GFGF:::6F).6
@M04650:207:000000000-C238N:1:1101:10451:12810 2:N:0:19
GGACTACCGGGGTTTCTAATCCTGTTTGCTCCCCACGCTTTCGAGCCTCAGCGTCAGTTACAGTCCAGTAAGCCGCCTTCGCCACTGGTGTTCCTCCTAATATCTACGCATTTCACCGCTACACTAGGAATTCCGCTTACCTCTCCTGCACTCAAGCGACCCAGTTTCAGATGCACCCCCCAGGTTAAGCCCGGGTATTTCACATCTGACTTAAATCGCCGCCTACGCTCCCTTTACGCCCAGTAATTCCGGACAACGCTCGCCCCCTACGTATTACCGCGGCTGCTGGCACGTAGTTAGC
+
CCCCCGGGGGGGFGGGGGGGGGGGGGGGGGGGGGGGGGGGGGGGGGGGGGGGGGGGGFDGGGGGGGGGGGGGGGGDEGGGGGGGGGGGEDGGGGGGGGGGGGGGGGGGGGGDGGGGGGGGGGFFGGGGGGGGGGFGGGGGGGFFGGGDFFGFFGGGGGGGGGGGGGGGG9EGGGFFGDGGGGGGGGGGGGGGGGGGGGFGGFGFFFFFEGGGFGFFFFGG>GF?@F6B?GFF;GF<FFDGE??BGGF>FFFB03><D>91-,>>DGB06?<B298>GGB6(4;616:?>E:9:<71:7)66
@M04650:207:000000000-C238N:1:1101:24954:12825 2:N:0:19
GGACTACTCGGGTATCTAATCCTGTTTGCTCCCCACGCTTTCGAGCCTCAGTGTCAGTTACAGGCCAGAGAGCCGCTTTCGCCTCCGGTGTTCCTCCATATATCTACGCATTTCACCGCTACACATGGAATTCCACTCTCCTCTCCTGCACGCAAGTCTCCCAGTTTCCAATGCACACAATGGTTGAGCCACTGCCTTTTACATCAGACTTAAGAAACCACCTGCGCTCGCTTTACGCCCAATAAATCAGTACAACGCTTGGGACCTATGTATTACCGCGCCTGCTGTCCCGTAATTAGCC
+
-<C9BFGFGGGGGGF<F9@FFGGGGG<<,CFGGC8BC7FGG<CD8FFGC8EFAEG6EFEECFACFF,CF8F:C@4+@8AEFF@F,F=6FBCF<@EFEGD@ABBBDBFGCCF7?EFGGE>=6@EADFEFGDFF,5@,;DDEFFGFGGGGGFC*=CECGFFGGGFC3@=9@;>F6F8DFDGFFG6DF:6,@FC6@E6CGGFC7>,4?+;6@DGF*=+5;=:74C:):/(/-)(595BCB;E7:==@7;7C*6;?9+3=>0(1/1;25887)46)6:)4<*(-(413((,).+,*4(((-+,,4
@M04650:207:000000000-C238N:1:1101:29398:12846 2:N:0:19
GGACTACAAGGGTATCTAATCCTGTTTGCTACCCACGCTTTCGTGCTTCAGCGTCAGGTAAAGCCCAGTAGGTCGCCTTCGCCACTGGTGTTCCTCCCGATCTCTACGCATTCCACCGCTACACCGGGAATTCCACCTACCTCTACTTCACTCAAGCTATACAGTTTCAAGAGCAGTTTATGGGTTAAGCCCATAGATTTCACTCCTGACTTGCATAGCCGCCTACGCACCCTTTACACCCAGTAAATCCGGACAACGCTTGCTCCCTACGTATTACCGCGGCTGCTGGCACGTAGTTAGC
+
CCCC<FGGGGGGGGGFGGGGGGGGGGGGGGGFGGGGDF@;FGGFGDFG9FEFGEGGE,EDEGGFGGGGGGGGEFGD:FGGGGGGGGEGGGGGGGFGGECCB=>FGGGG@G:=@?FCEFDDECFFDBFGGEGGFGFCEGFFGGG+,8@D?CDD8DFFGGFGGGGGEFCCEEBBFFEFE9EGGGGGFG+7EBFGGFGGGCCDFFFFFFGFFFGGFF9CFB?DA*)7@F@F=D(62CAFFCBFF?8@7@C3+;A@?3<84:1(-4DAF??FFB:??CB>@C<299>>BB7::E(38,44:F<25
@M04650:207:000000000-C238N:1:1101:19403:12847 2:N:0:19
GGACTACACGGGTTTCTAAGCCTGTTTGCTCCCCACGCTTTCGCTTCTCAGCGTCAGGAAATGTCCAGAGAACCGCCTTCGCCACTGGTGTTCTTCCCGATATCTGCGCATTCCACCGCTCCACCGAGAGTTCCATTCTCCCCTACATTCCTCAAGTCAACCCGTATCGAAAGCAAGCCCAGGGTTAAGCCCTGGAATTTCACTACCGACGTGATCAACCGCCTACAAGCTCTTTACGCCCAATAATTCCGGACAACGCTCGCCCCCTACGTACCACCGCGGCTGCTGTCCCGTAGTTAGC
+
CCCCCGGGGGGDGGGGGGGGGGGGGGGGGGGGGGGGGGGGGGGGGGGGGGCFGGGECFGDFGGGGGGGGGGGGGGGGGGGGGGGGGFGGGGGGGGGGGGGGGGGGGGGGGGFEGGGGGDDGGGGGGGGCGGFFGGGGGECFFEFGGGGFFGFDDDGFGG9EGGG3C:BE8FEDGGGGGGGGCGGFF87CFG5,AFFCFGGGFGFFF<;9DDG?CGGF@FD;3:DFFFA=G)5?9C)+(*:C:B?G=<AFFF>?ED(74>226C6DGF;1??1.2-6CC17(399,38?)+)3740-4+6)6
@M04650:207:000000000-C238N:1:1101:9028:12857 2:N:0:19
GGACTACAAGGGTTTCTAATCCTGTTTGCTCCCCACACTTTCGAGCCTCAGCGTCAGTTAATGTCCAGCAGGCCGCCTTCGCCACTGGTGTTCCTCCCGATATCTACGCATTCCACCGCTACACCGGGAATTCCGCCTGCCTCTCCATCACTCAAGAACGCCAGTTTTGAACGCACGCTATGGGTTGAGCCCATAGATTTCACGTCCAACTTGGCATCCCGCCTGCGCTCCCTTTACACCCAGTAATTCCGGACAACGCTTGCCACCTACGTTTTACCGCGGCGTCTGCCACTTAGTTAGC
+
CCCCCGGGGGGGGGGGGGGGGGGGGGGGGGGGGGGGGGGGGGGGGGGGGGGGGGGGGGGGGGGGGGGGGGGGGGGGGGGGGGGGGGGGGGGGGGGGGGGGGGGGGGGGGGGGGGGGGGGGGGGGGGDFCGGGGGGGGGGGGGGFGGGGGGGFGGBFG?DGGFGGGGGGGCCFGDCEGDEEGGGGGGGCFGGGGGFGGGGGGFGFFGGFFGGGFCFGFFFFFG@@FFBFFGFFFFFEFAFGG104DG>AGFFB0@GFG9>?::G:CE<?FBF??FFFGG,3071((-8:)35F(.)6>G9>B
@M04650:207:000000000-C238N:1:1101:26916:12866 2:N:0:19
GGACTACAGGGGTTTCTAATCCCGTTCGCTACCCTAGCTTTCGCACATGAGCGTCAGTCTTGTGCCAGGAAGCCGCCTTCGCCACTGGTGTTCTTCCCGATATCTACGCATTTCACCGCTACACCGGGAGTTCCACTTCCCTCTCACATACTCTAGGCACACAGTATCAGATGACAAACAGATGGTAAGCACCTGCCTTTTACATCTGACTTATATGCCCGCCTGCGTGCGCTTTACGCCCAGTAATTCCGGACAACGCTTGCCCCCTACGTATTACCGCGGCTGCTGGCACGTAGGTTGC
+
CCCCCGGGGGGGGGGGGGGGGGGGGGGGGGGGGGGGGGGGGGGGGGGGGGGGGGGGGGGGGGGGGGGGGGGGFGGDFGGGGGGGGGGGGGGGGGGGGGGGGGGGGGGGGFGEGGGGGGGGGGGGGFGEFGGGGGGGGGGGCFGFGGGGFFFFGDGGGGGGGGEFGGCFGGGGGEFGGGGGGFDGFFFEF?EEEGGGGGGGFFEFFGFFFGGGCFGGAEC<@59@BF>EFGF@6CFFFFGDGDF@FFF3D=AF?>G:FF>?<BGF4C94??F?FE>AFD19>>FB>FFFBD(0447((<)4.
@M04650:207:000000000-C238N:1:1101:4127:12869 2:N:0:19
GGACTACTGGGGTATCTAATCCTGTTTGCTCCCCACGCTTTCGCACCTCAGTGTCAGTATCAGTCCAGGTAGTCGCCTTCGCCACTGGTGTTCCTTCCTATATCTACGCATTTCACCGCTACACAGGAAATTCCACTACCCTCTACCGTACTCTAGCTCAGTAGTTTTGGATGCAGTTCCCAGGTTGAGCCCAGGGCTTTCACATCCAACTTGCTGAACCACCTACGCGCGCTTTACGCCCAGTAATTCCGATTAACGCTTGCACCCTTCGTATTACCGCGGCTGCTGGCACGAAGTTAGC
+
CCCCCGGGFEDE@FGGGGGGGGGGGGGFGGGFGEGCGGGGFFGEGGGGGGGGGGGGGFFDEFFFGGGGGGGGGGGGEEGGGDGEDFFGEEFFGGGGGGGGGGGGGGFGGGGGCFGFGECDGEGGGGGGGGGGGFG9;E@FGG+6EE=EFGGFGGGFFEFGFGCFDG,EFECDFFFGGGGCDFFGF,,DDFG6DEGGGG7FC?FFFGGFFCGGFGGG@=@DDGFFEFDE=D@>@GFFF<7E:1((;@?ECFFFFDGE73.:?DC?GG(,8?B<FG247?(4>90;BF>:3:13-,(4?9<))
@M04650:207:000000000-C238N:1:1101:26627:12902 2:N:0:19
GGACTACTGGGGTATCTAATCCCGTTCGCTACCCTAGCTTTCGCACATGAGCGTCAGTCTTGTGCCAGGAAGCCGCCTTCGCCACTGGTGTTCTTCCCGATATCTACGCATTTCACCGCTACACCGGGAGTTCCACTTCCCTCTCACATACTCTAGGCTTACAGTATCAGATGACAAACAGATGGTAAGCACCTGCCTTTTACATCTGACTTATAAACCCGCCTGCGTGCGCTTTACGCCCAGTAATTCCGGACAACGCTTGCCCCCTACGTATTACCGCGGCTGCTGGCACGGAGTTTGC
+
CCCCCGGGFFGGGGGGGGGGGGFGGGGGGGEGGGGGGGGGGFGGGGGGGADGGGGGGGGGGFFCFGGGE<EFGGGGGGGGGGGGGGGGGGGGGGEFFDGGGGGGGGGGGGGGGGGGGGGGGGFCFGGGGGGGGGGGGGGGGGGFGGGD9@FFGCFFDFGGGGGGGGFGGGGGGCFGGGGGGFGGFGGGGGFGGGGGGFGGF+DBBFCFFF+@A>GGF=F>@)592FFFFGFB;GFFFFGGGF?FF:55C8F6:>D?FFFFF014DF2966(.4<44FF09026>>FFB2E?GB(12?G<44
@M04650:207:000000000-C238N:1:1101:4788:12903 2:N:0:19
GGACTACTGGGGTTTCTAATCCTGTTTGCTCCCCACGCTTTCGCACCTGAGCGTCAGTCTTTGTCCAGGGGGCCGCCTTCGCCACCGGTATTCCTCCAGATCTCTACGCATTTCACCGCTACACCTGGAATTCTACCCCCCTCTACAAGACTCTAGCCTGCCAGTTTCAAATGCAGTTCCCAAGTTAAGCCCGGGGATTTCACATCTGACTTAACAGACCGCCTGCGTGCGCTTTACGCCCAGTAATTCCGATTAACGACCGCACCCTCCGTATTGCCTGAGCTTCTGGCACGGAGTTAGC
+
CCCCCCGFGGGGGGGGFGGGGGGGGGFFGGGGGDFGGGG>FGGGGGDE:@FEEGGGGGFAF<<<FFFDFFEGGDGGGGGGGGGGGGGDECGGGGGGDGFFEFFGFGGGC@:CCEFGGGEDCEGGGGGGGGF8=F9EFGGGDCEFFEFFGGGFGGG7FFFEGGCFFCFDAECC7;FE:FCGGG8DAADF7B,4?EGGGDF6CCCAFC;8CCCCC=77;3FGFG0(646=:D>9>5>AF:C888047CBFFF?1(>7AG(((--513:1((-9?(0,)+2)).((.()66-C?F29(--*)66
@M04650:207:000000000-C238N:1:1101:6798:12943 2:N:0:19
GGACTACTGGGGTATCTAATCCTGTTTGCTCCCCACGCTTTCGCACCTGAGCGTCAGTCTTTGTCCAGGGGGCCGCCTTCGCCACCGGTATTCCTCCAGATCTCTACGCATTTCACCGCTACACCTGGAATTCTACCCCCCTCTACAAGACTCTAGCTTGCCAGTTTCAAATGCAGTTCCCAAGTTAAGCTCGGGGATTTCACATCTGACTTAACAAACCGCCTGCGTGCGCTTTACGCCCAGTAATTCCGATTAACGCTTGCACCCTCCGTATTACCGCGGCTGCTTGCACGGAGTTAGC
+
CCCCCGGGGGGGGGGGFFFFGGGGGGDEFGGGGGGGGGGGGGGGGGGGGCFFEEGGGGFGGGGFGGGGGGGGGGGGGGGGGGGGDGGGGDGGGGGGGGGGFFFGGGGGGGGGGFGGGGGD+CFGGCFFBDBFGGGFG88>CDGFGGCFF?GFGC,EFGFGGGGFGDCFG9DCFG7A9DFCEF,DDF,:BE;C7EEE4?<EDFF8FDFFEFGGFGGCF,AF2C0;?4>>0DFFFG>AF1?CC(.5CC44:@F0,7D<:19<??5<7C?4619B?C2)+:,39007>?8)5=<??09-8C466
@M04650:207:000000000-C238N:1:1101:13134:12954 2:N:0:19
GGACTACACGGGTTTCTAATCCTGTTTGCTACCCACACTTTCGAGCCTCAGCGTCAGTTGGTGCCCAGTAGGCCGCCTTCGCCACTGGTGTTCCTCCCGATATCTACGCATTCCACCGCTACACCGGGAATTCCGCCTACCTCTGCACTACTCAAGAAAAACAGTTTTGAAAGCAGTTCATGGGTTGAGCCCATGGATTTCACTTCCAACTTGTCTTCCCGCCTGCGCTCCCTTTACACCCAGTAATTCCGGACAACGCTTGTTACCTACGTTTTACCGCGGCTTCTGGCACGTAGTTAGC
+
CCCCCGGGGGGGGGGGGGGGGGGGGGGGGGGGGGGGGGGGGGGDFGGGGGGGGGGGGGFE,FCDGGGGGGGGGGGGGGGFGGGGGGGGGGGGGGGGGGDGG:EGGFGGEGGGFGGGGGGGD@DFGDGGGGGGGF8FGG+FFGGFGGFGAFGFGFGG,@,BFEGGGGGGGGGFFCCFGGGFF@FGGFGGGGCGD;DFGCFF>CFFCF7AAFGGF8*1B5EG?D>@0A>AFG(3/CFEF7EGGF(47+<)7:A4?5C1F;9???5)*3<>AF:7(;?>@F69;(49,(.4)<?GB<(4(2:)-
@M04650:207:000000000-C238N:1:1101:13796:12973 2:N:0:19
GGACTACTCGGGTATCTAATCCCGTTCGCTACCCTAGCTTTCGCACATGAGCGTCAGTCTTTTGCCAGGAAGCCGCCTTCGCCACTGGTGTTCTTCCCGATATCTACGCATTGCACCGCTACACCGGGAGTTCCACTGTCCTCTCACATACTCTAGTCTCACAGTATCAGATGACAAACATCTGTTAAGCACCTGCCTTTTACATCTGACTTATAAACCCGCCTGCGTGCGCTTTACTCCCAGTAATTCCGGACAACGCTTGCCCCCTACGTATTACCGCGGCTGCTGGCACGTAGTTTGC
+
C9CCCFGCGGGEG@FFGGGGGG8CFFDGGFFFGGECGGGGGGG>:F+E,@<DGGGGDGFC,,,6@FFGC@CFGGGGGGGGGGGGGGGGGFCFFGGGG,,=FEGGGCFGDGGG,<FGGGGGDFFGC+@FCCGGFGGGG8,ADGGF,,36=@FFG9BC@@,,,@8EF;EC;DCFC3<,20@:,,7E,@FC9E,14:F>@FGF*=CAFF+=*2;:A25:9*=C>GF@BA@:2CBFFG)):)?FFD3@FG35@A;6;8<0C9>F:(7(*A>16<:B)C?AGC04399611.)570E8:7<(:)69
@M04650:207:000000000-C238N:1:1101:4568:12974 2:N:0:19
GGACTACTCGGGTATCTAATCCCGTTCGCTACCCTAGCTTTCGCACATGAGCGTCAGTCTTGTGCCAGGAAGCCGCCTTCGCCACTGGTGTTCTTCCCGATATCTACGCATTTCACCGCTACACCGGGAGTTCCACTTCCCTCTCACATACTCTAGGCACACAGTATCAGATGACAAACGGATGGTAAGCACCTGCCTTTTACATCTGACTTATATGCCCGCCTGCGTGCGCTTTACGCCCAGTAATTCCGGACAACGCTTGCCCCCTACGTATTACCGCGGCTGCTGGCACGTAGTTTGC
+
CCCCCFGGFGGGGGGGGGGGGGGGGGEGGGFGGGF8FGGGGGGGGGCFGFGGGGGGGGGGGGF<FGGGGGFEEGGGGGGGGGGGGGGGGGGDG<FGGGGGGGGGGGGGGGDDFGFFGGGGGGGGCEGGC@FGGFGGG,,EFGGFDA98,@FFG9DE98DE8FGGGACFGFFG8,,,@9:+1**5*@D@EFBF714=79FGC+?BA>+=EGCGF++21>CF>GFDFA@A291:;GFFFFGGG@?EGFFFFF?0:ED?FFF?FFG0CF>908?:>E?<CG:6>99>(43:?G:FF1.(:C):4
@M04650:207:000000000-C238N:1:1101:14806:12988 2:N:0:19
GGACTGCACGGGTATCTAATCCTGTTTGCTCCCCACACTTTCGAGCCTCAGCGTCAGTTAATGTCCAGCAGGCCGCCTTCGCCACTGGTGTTCCTCCCGATATCTACGCATTCCACCGCTACACCGGGAATTCCGCCTGCCTCTCCATCACTCAAGAACGCCAGTTTTGAACGCACGCTATGGGTTGAGCCCATAGATTTCACGTCCAACTTGGCATCCCGCCTGCGCTCCCTTTACACCCAGTACTTCCGGACAACGCTTGCCACCTACGTTTTACCGCGGCTGCTTGCACGTAGTTAGC
+
<CCCC,CFGGGGGGGGGGGGGGGGGGGGGGGGGGGGGGGGGGGFGGGGGGGGGGGGGGGGGGGGGGGGGGGGGGGGGGGGGGGGGGFGG8FGGGGGGGGGGGGGGGGGGGGGGGGGGGGGGGGGGGDEGGGGGGGGGGGGGGGFGGGGGGGFFGFGGGGEEGGGGGGG6EFCGGGGGGGGGCFGGGGGGGGGGGGGGFFGGFGFFGDBEGGGF4<==@GFDDBFDFBFFGFFFGFFF9FGG:BFC*64CFEBFF):F>6?08FFFGF?2:<??FFFGF:069>FFB:)):8C?1:11E<AA
@M04650:207:000000000-C238N:1:1101:5460:13003 2:N:0:19
GGACTACACGGGTATCTAATCCCGTTCGCTACCCTAGCTTTCGCACATGCGCGTCAGTCTTGTGCCAGGAAGCCGCCTTCGCCACTGGTGTTCTTCCCGATATCTACGCATTTCACCGCTACACCGGGAGTTCCACTTCCCTCTCACATACTCTAGGCACACAGTATCAGATGACAAACAGATGGTAAGCACCTGCCTTTTACATCTGACTTATATGCCCGCCTGCGTGCGCTTTACGCCCAGTAATTCCGGACAACGCTTGCCCCCTACGTCTTACCGCGGCTGCTGGCACGTAGTTTAC
+
CCCCCGGGGGGEGGGGGGGGGGGGGGGGGGGGGGGGGGGGGGGGGGGGG,@CFFGGGGGGGGGGGGGGGGGGGGEGGGGGFFGGGGFGGCFGFGGGGGGGGGGGGGGGGGGGGGGGGGGGEFGG?EG7FGGGGGGGFAFGGGDBGGF?FGGFGGGAFFFGGGG6FGFGFC99+>DFCFFFFCFA7FFA,D9C>FGGCFGGFFGFFGDCCGGGF87C8@DF(?@<<F@B6G@>(/8;F0@BF0:BCGF<FF:(45C2D2((419:FGF94?02(;4>CD(4(411(,,52EBF::2,,0-))
@M04650:207:000000000-C238N:1:1101:10469:13006 2:N:0:19
GGACTACTCGGGTTTCTAATCCTGTTTGCTCCCCACACTTTCGAGCCTCAGCGTCAGTTAATGTCCAGCAGGCCGCCTTCGCCACTGGTGTTCCTCCCGATATCTACGCATTCCACCGCTACACCGGGAATTCCGCCTGCCTCTCCATCACTCAAGAACGCCAGTTTTGAACGCACGCTATGGGTTGAGCCCATAGATTTCACGTCCAACTTGGCATCCCGCCTGCGCTCCCTTTACACCCAGTAATTCCGGACAACGCTTGCAACCTACGTTTTACCGCGGCTGCTGGCACGTAGTTAGC
+
CCCCCGGGGGGGGGGGGGGGGGGGGGGGGGGGGGGGGGGGGGGFGGGGGGGGGGGGGGGGGGGGGGGGGGGGGGGGGGGGGGGGGGGGGGGGGGGGGGGGGGGGGGGFGGGGGGGGGGGDEFGGGGGGGGGGGGGCEGGGGGGFFFGGGGGFGGGGGGGGGGGGGGFGGGGGGEGGGGGGGGEGGGGCEFFGGCFFGGF,@8;AAFGFBFGGCF;CFFGG?G9<?FBD1D@D@CFFFFGGC?FBDFBBG??;05D6F>FF?6D)*0(.((-4:FFAG>(26;BB>B??7E0F?B(4:G)6.
@M04650:207:000000000-C238N:1:1101:24111:13030 2:N:0:19
GGACTACTGGGGTTTCTAATCCTGTTTGCTCCCCACGCTTTCGCACCTCAGCGTCAGTAATGGTCCAGTGAGCCGCCTTCGCCACTGGTGTTCCTCCGAATATCTACGAATTTCACCTCTACACTCGGAATTCCACTCACCTCTACCATACTCAAGACTTCCAGTATCAAAGGCAGTTCCAGAGTTGAGCTCTGGGATTTCACCCCTGACTTAAAAGTCCGCCTACGTGCGCTTTACGCCCAGTAAATCCGAACAACGCTAGCCCCCTTCGTATTACCGCGGCTGCTGGCACGAAGTTAGC
+
CCCCCGGGGGGGGGGGGGGGGGGGGGGGGGGGGGGGGGGGGGGGGGDGGGGGGGGGGGGFFFGGGGGGGGGGGGGGGGGGGGGGGFGGGGGGGGGGGGGGGGGGGGGFG?FGGGGGGGGGGGGGGGGGGGGGGGGGGGGGGGGFDFGGGFGFGFFGEEEDFF8@FFGFGGFCGGGGGCEAFFFGGCECCGGGF7:,CFFFFFG*;DGFBGGCECGG6CGGFGFDFFFF2;>FFGFFFDGGG@@3FFF3FFFF@FGFGBF;1(;(9E>90:6:7C?4ED?>9>FF(2>B?C<EB<0:?<-6:
@M04650:207:000000000-C238N:1:1101:23487:13034 2:N:0:19
GGACTACTCGGGTTTCTAATCCCGTTCGCTACCCTAGCTTTCGCACATGAGCGTCAGTCTTGTGCCAGGAAGCCGCCTTCGCCACTGGTGTTCTTCCCGATATCTACGCATTTCACCGCTACACCGGGAGTTCCACTTCCCTCTCACATACTCTAGGCTTACAGTATCAGATGACAAACAGATGGTAAGCACCTGCCTTTTACATCTGACTTATAAACCCGCCTGCGTGCGCTTTACGCCCAGTAATTCCGGACAACGCTTGCCCCCTACTGATTACCGCGGCTTCTGTCCCGTATTTTGC
+
<<@CCEEGGCE7FFEGEGFFGFECGGFGGGCCFGGDGGGGGGGGCECF:9CFGGGGBFFGGGGCFGEGF,CFGGGGEGGGCEF?CFF,E=FFGEFGGG>CF:>FFAGGG7CEGFFGG7ECCEGGGCGG@CFGGGGGGGGADFGFGCDFGGGFGGG8,@DBFFG,F@C;A;9;7@FFC6CECCFA,ECCCG9C5A,:C?FGFFCAF7:395@F;F7B9>855C22-658;C121CFCC;*4<01@C7??@A/1(.7(>76:11787819(1)))35)<7:>(17>((46-3)0(.(.:CA))
@M04650:207:000000000-C238N:1:1101:18957:13115 2:N:0:19
GGACTACCCGGGTTTCTAATCCCGTTCGCTACCCTAGCTTTCGCACATGAGCGTCAGTCATGTGCCAGGAAGCCGCCTTCGCCACTGGTGTTCTTCCCGATATCTACGCATTTCACCGCTACACCGGGAGTTCCACTTCCCTCTCCCATACTCTAGGCTCACAGTATCAGAAGACGAACAGATGGTAAGCCCCTGCCTTTTACATCAGACTTATAAACCCGCCTGCGTGCCCTTTACCCCCAGTAATTCCGGACAACGCTTGCCCCCTACGTATTACCGCGGCTGCTGGCACGTAGTTTGC
+
CCCCCGG,CFGGGGGGGGGGGG,CFG8FFF,@FF,6EFFAFGGF7F:E,CCFFFE7FEE,,<<@FGGGCGGGGGGGGGGGGGGGGGGGFFGDGEFGG<CFGGGGGGGGGGGGGGGGGGGDGGGGD@FGC:CGGG;FFF,CFGGFG88,CEGFF;DG?,3,4ECGF,:>,@@,=3D+19C8F,,@:FEGDC,=E*;?FFG?:BGFFG743C6D*+++4.<5@39;?8:51<(6(CFCA)BFF(42*:)6:@F03)).1-2824>:FGFFFFF?)C2)<D:>>9(4>?:>?78F61(.(<4<6
@M04650:207:000000000-C238N:1:1101:6616:13167 2:N:0:19
GGACTACAGGGGTTTCTAATCCCGTTCGCTACCCTAGCTTTCGCACATGAGCGTCAGTCTTGTGCCAGGAAGCCGCCTTCGCCACTGGTGTTCTTCCCGATATCTACGCATTTCACCGCTACACCGGGAGTTCCACTTCCCTCTCCCATACTCTAGACATACAGTATCAGATGACAAACAGATGGTAAGCACCTGCCTTTTACATCTGACTTATATGACCGCCTGCGTGCGCTTTACGCCCAGTAATTCCGGACAACGCTTGCCCCCTACGTATTACCGCGGCTGCTGGCACGTAGTTTGC
+
CCCCCGG8CFGGGGGGGGGGGG<FGGFGGG7FGGG@FGGGGGGEEGEFGA,CFCEEGG<E,@F8EFGGFFF@FGGGGGGGGGG@:AFGGGGDGGFGGDFBFGGGGGGGGGGGGGGGGEGGCGGCD7F>C7>FFGFFGGGCFGGFG,D83@FDE=FG93B>9FFGG,CDF898:@DFA;EGC<EGGGGAEC9CC,<,99FF*+6=9:CFFGGGEGCFF*BF@):=2?@5;G999GFFFDGGGF?;+@<CGFF6B3C0F6>10(9:GFB46<:B<EBAFG?>19B;9<0::G:G6((.19)-)
@M04650:207:000000000-C238N:1:1101:24890:13177 2:N:0:19
GGACTACTGGGGTTTCTAATCCGATTCGCTACCCACGCTTTCGTGCCTCAGCGTCAAGAAAGTGCCAGTGAACTGCCTTCGCATTTGGTATTCCCCTCGATATCAACGGATTTCACCCCTACACCGAGAGTTCTGTTCACCTCTCACTTCTTCTAGTTATACCGTTTCCTGTGCGATCTCCGGGTTGAGCCCGAAGTTTTAACACAAGACTAATATAACCGCCTACGCACCCTTTACGCCCAGTAAATCCGGGTAATGCTTGAGGCTTCTGTATTACCGCTCCTGCTGGCACAGAATTCGG
+
CCCCCGGGGGGGGGGGGGGGGGGEGGGGGGGGGGGGGGGGGGGGGGGGGGGGGGGGGGGGGGEGGGGGGGGGGGGGGGGGGGGGGGGGGGGGGGGGGGGGGGGGGFGGGDGGGGGGGFGGGGGGGGGGEGGGGDFDFGGGGGGFGGGGGGGFGGGGGGFFDGGGGGGGGGGGGGGGGGGGGGGGGGGFFGGGGEGGGGGGGFDFFGGABGGG6+=CFFGGFGFFFFFFFD1;;FAEFDDGGF?FGG<CGFF>07D7F:<A247)7F((:9<-<CABGG09((4::?FFBD(<772?<C)4(
@M04650:207:000000000-C238N:1:1101:22520:13206 2:N:0:19
GGACTACTGGGGTTTCTAATCCTGTTTGCTCCCCACGCTTTCGCACCTGAGCGTCAGTCTCTGTCCAGGGGGCCGCCTTCGCCACCGGTATTCCTCCAGATCTCTACGCATTTCACCGCTACACCTGGAATTCTACCCCCCTCTACAAGACTCTAGCCTGCCAGTTTCAAATGCAGTTCCCAAGTTAAGCTCGGGGATTTCACATCTAACTTAACAGACCGCCTGCGTGCGCTTTACGCCCCGTAATTCCGATTAACGCTTGCACCCTCCGTATTACCGCGGCAGCTGGCACGGAGTTAGC
+
CCCCCFGEGGGGGDGFGGGFFFFGGG9EFGCGGGFGGGGGGGGGGGGFFGGGGGGEGGAFGFFGGGFFGCFFGGGGGCGFACGGGGGGG=FFAFG9=<FEGGGGGGFGGG7F<EFGFFEGGGGFGFGGGGGGGGGGG?DEGDGFGGGFGGGCCD;@FGGGGGGGGDCE93,@BFGAEGGGCGF8FFFGCF>CEGGECDGGGFGF+*4BCFFF8FGGFFGFFD;?F)38(*3615<AFBEEC(,47DFDGF)(1)><7:FBFBC<D6143:9??C3.CF-(491((-:?:D<E?9>(485).
@M04650:207:000000000-C238N:1:1101:14937:13207 2:N:0:19
GGACTACCGGGGTTTCTAATCCTGTTTGCTCCCCACGCTTTCGAGCCTCAGTGTCAGTTACAGGCCAGAGAGCCGCTTTCGCCTCCGGTGTTCCTCCATATATCTACGCATTTCACCGCTACACATGGAATTCCACTCTCCTCTCCTGCACTCAAGTCTCCCAGTTTCCAATGCACACAATGGTTGAGCCACTGCCTTTTACATCAGACTTAAGAAACCACCTGCGCTCGCTTTACGCCCAATAAATCCGGACAACGCTGGGGACCTACGTATTACCGCGGCTGCTGGCACGTAGTTAGCC
+
CCCC8FGGGGGG@FGGGGGGGGGGGGGGGGGFFCGGEEGGFFDGGCFGCFFFFGGGGGGFGFFGGGGGFFGEGGCFC7FFGCCFCFGGGGCGFGFGGGGGGAGGFGFGGEGDF9EFEGEC8:EB4=DFGFFF9EFGGGGGGFFFGFGGFDFF??BCAFFGCFG?=DFFGGGGGGGFGFG+2@DFC@?FGCFGGGGCD7BFFCGFFFFFBC7C4FCFFB>F=DF@BD=)57@@9C67.244<(/5>C6?4.81(><:<91,(-9()*()(-(4:EA)<54-7,791?B7?*4C2134)06<5
@M04650:207:000000000-C238N:1:1101:17096:13231 2:N:0:19
GGACTACCAGGGTTTCTAATCCTGTTTGCTACCCACGCTTTCGCATCTGAGCGTCAGTCATCGTCCAGAAAGTCGCTTTCGCCACCGGTGTTCCTCCCAATATCTACGAATTCCACCTCTACACTAGGAATTCCACTTACCTCTCCGACACTCTAGCTGCATAGTTTCAAATGCAGTCCCAGGGTTGAGCCCTGGGTTTTCACATCTGACTTACACAGCCGTCTACGCTCCCTTTACACCCAGTAAATCCGGATAACGCTTGCCCCTTACGTATTACCGCGGCTGCTGGCACGTAATTAGC
+
BCCCCGGGGGGGGGGGGGGGGGGGGGGGGGGGGGGGGGGGGGGGGGGGGGGGGGGGGGGGGGGGGGGGGGGGGGGGGGGGGGGGGGGGFGGGGGGGGGGGGGGGGGGGGGGGGGGGGGGGGGGGFGGGGGGGGGGGGGGGGGGFGGGEEGGFGGGGGGGGGCFGGGGGGGGGGGGGGGGGGGGDGFGGGGGGFGGGFGEGFFGF9CDFCGGGFGGGF>GGFDFFFFDA=DBFFFFFFEGGGF@EGGFFGF>@6=C>FDFD?DG@GGF?FFFFFGFFGGBF>>FFFFFF:E<F???2:GAF?
@M04650:207:000000000-C238N:1:1101:27327:13246 2:N:0:19
GGACTACCCGGGTTTCTAATCCTGTTTGCTCCCCACGCTTTCGAGCCTCAGCGTCAGTTAAAGCCCAGCAGGCCGCCTTCGCCACTGGTGTTCCTCCTAATATCTACGCATTTCACCGCTACACTAGGAATTCCGCCTGCCTCTACTTCACTCAAGAACGACAGTTTTGAACGCAGTTTATGGGTTGAGCCCATAGATTTCACATTCAACTTATCGTCCCGCCTACGCTCCCTTTACACCCAGTAATTCCGGACAACGCTTGCCACCTACGTATTACCGCGGCTGCTGGCACGTAGTTAGC
+
CCCCCGGGGGGGGEGGGGGGGGGGGGGGGGGGGGGGGGGGGGGGGGGGGGGGGGGGGEFGGGGGGGGGGGGGGGGGGGGGGGGGGGGGGGGGGGGGGFGFGGGGGGGGGGGGGGGGGGGGGGGG9AFGGGGGGFGGGEGGGGGFGGG8DGGFGGGFFGGDCF6CFEFDG>EGFC6C9FGCCCFGG7CCGGGGGFFGGGGGGFDF9FGFCFFF@CFG?2EGFGFFFFFE?DBD@GF<FEGGGFFFGGEFCFF@DFGFGFF<?<37CEB7:??:7@09@C:99B((404:7CBF??11:92:6
@M04650:207:000000000-C238N:1:1101:26439:13247 2:N:0:19
GGACTACCGGGGTTTCTAATCCTGTTTGCTCCCCATGCTTTCGCACCTCAGCGTCAGTGTTAGGCCAGATGGCTGCCTTCGCCATCGGTATTCCTCCAGATCTCTACGCATTTCACCGCTACACCTGGAATTCTACCATCCTCTCCCACACTCTAGCTAACCAGTATCGAATGCAATTCCCAAGTTAAGCTCGGGGATTTCACATTTGACTTAATTAGCCGCCTACGCGCGCTTTACGCCCAGTAAATCCGATTAACGCTTGCACCCTCTGTATTACCGCGGCTGCTGGCACAGAGTTAGC
+
CCCCCGGGGGGGGGGGGGGGGGGGGGGGGGGGGGGGGGGGGGGGGGGGGGGGGGGGGGGGGGGGGGGGGGGGGGGGGGGGGGGGGGGGGGGGGGGGGGGGGGGGGGGGGGGGGGGGGGGGGGGGGGGGGGGGGGGGGGGGGGGFGGGGGGGFGGGGAD9DFDGGGGGGGGGGGGGGGGGGCFFGGGGGGG=EEEGGGGGFCFGFFGGAEGGGFGGGF@FGFGF@FFFFFGFFFGFFF<EFG;7@GCC<FFB:<@GAGB>B6?G27F?::7:AAEBFGGFFFFFFFB?BFGFG?FB::FA2:
@M04650:207:000000000-C238N:1:1101:28619:13283 2:N:0:19
GGACTACCGGGGTATCTAATCCTGTTTGCTCCCCACACTTTCGAGCCTCAGCGTCAGTTAATGTCCAGCAGGCCGCCTTCGCCACTGGTGTTCCTCCCGATATCTACGCATTCCACCGCTACACCGGGAATTCCGCCTGCCTCTCCATCACTCAAGACATACAGTTTCAAATGACCCCTCGAGGTTGAGCCTCGATATTTCACATCTGACTTGTATGCCCGCCTACACGCCCTTTACACCCAGTAAATCCGGATAACGCTTGCACCCTACGTATTACCGCGGCGGCTGGCACGTAGTTCGC
+
CCCCCGGFFGGGGGGGGFGGGGGGGGCFGGGGGGGGDGGGGGGCFGGGGGFGGGGGGGGGG9FFEFGGGGGGGGGGGGEGGGGGGGGGGGGGFGFGFGGGGGGGGGCGGGGEGGGGGGGGGGGGGGDGGGGFDGGGGGGGFGGFFFDFGFGFGGGGFGG9ACFGFGGFG;;FGFGGFG9EECGGG7,1,?D:ECEGGGGGGFFF8CGF48:C3F@F6?FG?GF@<AEF<G;>0;6>FEGGG(,4CD):GFDB4>D2734234C,*;4<?:6:)A0)<C:9>B1(-(,9(:2A??B((<)44
@M04650:207:000000000-C238N:1:1101:16618:13283 2:N:0:19
GGACTACACGGGTTTCTAATCCCGTTCGCTACCCTAGCTTTCGCACATGAGCGTCAGTCTTGTGCCAGGAAGCCGCCTTCGCCACTGGTGTTCTTCCCGATATCTACGCATTTCACCGCTACACCGGGAGTTCCACTTCCCTCTCACATACTCTAGGCACACAGTATCAGATGACAAACAGATGGTAAGCACCTGCCTTTTACATCTGACTTATATGCCCGCCTGCGTGCGCTTTACGCCCAGTAATTCCGGACAACGCTTGCCCCCTACGTATTACCGCGGCTGCTGGCACGTAGTTGGC
+
CCCCCGGGGGGGGGGGGGGGGGGGGGGGGGGGGGGGGGGGFGGGGGGGGGGGGGGGGGGGGGGGGGGGGGGGGGGGGGGGGGGGGGGGGGGGGGGGGGGGGGGGGGGGGGGGGGGGGGGGGGGGGDDGGGGGGGGGGGFAFGGFFFGGGGGFGGGGDDCGGGGGGGGGGGGGFCGGGGGGG@FGEFGGGGFGGGGGGGGFGFGFFCDFFGGGFGGGFCC;@GB=96981C9;BCFFFFGGGF0(;C<CF6F>6>DBG>F6::CBCFF>:??B?FBAFF1;BFF;FFFFFGFF??BB?G2(,
@M04650:207:000000000-C238N:1:1101:25804:13303 2:N:0:19
GGACTACTCGGGTTTCTAATCCTGTTTGCTCCCCACGCTTTCGAGCCTCAGCGTCAGTTACAGTCCAGTAAGCCGCCTTCGCCACTGGTGTTCCTCCTAATATCTACGCATTTCACCGCTACACTAGGAATTCCGCTTACCTCTCCTGCACTCAAGCGACCCAGTTTCAGATGCACCCCCCAGGTTAAGCCCGGGTATTTCACATCTGACTTAAACCGCCGCCTACGCTCCCTTTACGCCCAGTAATTCCGGACAACGCTCGCCCCCTACGTATTACCGCGGCTGCTGGCACGTAGTTAGC
+
CCCCCGGFFGGGGCGGGGGGGGGGGGGGGGGGGGGGGGGGGGG@FGGGGGGGGGGGGGGGGDGGGGGGGGFGGGGGGGGGGGGGGGGGGGGGGGGGGGGGGGGGGGGGGGGGGGGGGGGGGGFGFGGGGGGGGGGGGGGGGGGFGGGGGGGFGFFGGGCGGGGGGGGGGCFGDGFC89CCC:CFGGGGGGGGEGE*;CFGGFGFBFCFFFGG41B*25ED9DFFFFFF;GFFFGFFF1CGEF6>FG)6DFFB(77:GFBF:9D>DG>B:<<2<C?AGGFFFFFFBBFFFGFGF<BB?GBFF
@M04650:207:000000000-C238N:1:1101:7760:13312 2:N:0:19
GGACTACTGGGGTATCTAATCCTGTTTGATCCCCACGCTTTCGTGCTTGAGCGTCAGTTATAGCTTAGTAAGCTGCCTACGCAATCGGAGTTCCTCGTTATATCTAAGCATGTCACCGCTACACAACGAATTCCGCCTACTTCATCTATACTCAAGAAACCCAGTTTCAACGGCAGTTTCGACGTTAAGCGTCTAGATTTCACCGCTGACTTAAGTTCCCGCCTGCGCACCCTTTAAACCCAATAAATCCGTATAACGCTCGCATCCTCCGTCTTACCGCGGCTGCTGGCACGGAGTTAGC
+
CCCCCGGGGGGGEGGGGGGCFGGGGGGGGGGGGGGGGGGGGGGGGGGGGGGGGGGDGG<FCEFFGGGGGGGFGGGGGGGGGGGDGGGGDGGGGGGGGGGGGGGGGGGGGGGAEE9EFGGGGGGGGGG7FGGGGGGGGDDEFFFFGGA;FGGFGGFFGGGGGGGGFEEGFCFGGGGGGGFGG7BEGFF+,@:EC*:C7?FGGFGF>CDEBGGF=7FFFFGC=DFFFFFFFGFFFCF)AEGGG?D84C)1;FB(3AF?C:9,-154CC??A1>?(C0-<C:097>F91>>:A0CB>(7?GA26
@M04650:207:000000000-C238N:1:1101:26219:13317 2:N:0:19
GGACTACTGGGGTTTCTAATCCTGTTTGCTCCCCACACTTTCGAGCCTCAGCGTCAGTTAATGTCCAGCAGGCCGCCTTCGCCACTGGTGTTCCTCCCGATATCTACGCATTCCACCGCTACACCGGGAATTCCGCCTGCCTCTCCATCACTCAAGAACGCCAGTTTTGAACGCACGCTATGGGTTGAGCCCATAGATTTCACGTCCAACTTGGCATCCCGCCTGCGCTCCCTTTACACCCAGTAATTCCGGACAACGCTTGCCACCTACGTTTTACCGCGGCTGCTGGCACGTCGTTAGC
+
CCCCCDGGGGGGGGGGGGGGGGFGGGGGGFGGGGGDGGGGGGGGGGCEGGGFGGGDGECFGGGGFGGGGGGGGGEEGGGGGGGGGGGGGGGGGGGGGGGGGGGGGGGFDGGGGFGGGGGGGGGGGGGGFGGGGGFDG8EDEFFDGGGGGGGDGGGGFFFGGCE:FFFFFGGGFFGGGGGGGDGGGGGGFGGGGGGGGGGFDF?FFGGF=DFGFDGGBEGG@GFFFFF82D9?1CFFFFFGD023*:<4>9F((.C<F>>:::527E??FFFFFGFFFG0916(71(22753243(--*(-6
@M04650:207:000000000-C238N:1:1101:11483:13318 2:N:0:19
GGACTACCCGGGTATCTAATCCTGTTTGCTACCCACGCTTTCGCATCTGAGCGTCAGTCATCGTCCAGAAAGTCGCTTTCGCCACCGGTGTTCCTCCCAATATCTACGAATTCCACCTCTACACTGGGAATTCCACTTTCCTCTCCGAGACTCAAGCCAGGCAGTTTCAAATGCACTTCCGGGGTTAAGCCCCGGGCTTTCACATCTGACATACCCAACCGCCTACATGCGCTTTACACCCAATGATTCCGAATAACGCTTGGACCCCCCGTATTCCCGCGGCTGCTGGCACGGAGTTAGC
+
CCCCCGGGGGGGGGGGGGGGGGGGGGGGGGGGGGGGGGGGGGGGGGGGGGGGGGGEGGGGGGGGGGGGGGGGGGGGGGGGGGGGGGGGGGGGGGGGGGGGGGGGGGGGGGGGGGGGGGGGFGGGGGGGGFGGGGGGGGEGGGGFGGG6FEGFFEGGGGFCDFGGGGGGGFGGGGGGGGGGGGGGGGGGGGGGGGD>DGGGGFGFF<FFFG4BEGGGFDGC1CB@6FFF5C@<BE>EF?GGD;:<G*4<GF:0-5<AGB>6?<D)6E??FF9?1C()3C?F0099(0>?0E(<<0222*6)6
@M04650:207:000000000-C238N:1:1101:5712:13408 2:N:0:19
GGACTACTGGGGTTTCTAATCCTGTTCGCTCCCCACGCTTTCGAGCCTCAGCGTCAGTTACAGACCAGAGAGCCGCCTTCGCCACTGGTGTTCCTCCATATATCTACGCATTTCACCGCTACACATGGAATTCCACTCTCCTCTTCTGCACTCAAGTCCCCCAGTTTCCAATGACCCTCCCCGGTTGAGCCGGGGGCTTTCACATCAGACTTAGGAAACCGCCTGCGCTCGCTTTACGCCCACTAAATCCGGACAACGTTTGCCACCTACGTCTTACGGCGGCTGCTGGCTCGTAGTTATC
+
8---,,;EEDGCGGG9FCFDFEF@EFC,CFGFF@FF:C@,CECDF7@FFGEG:F:CC<FCDECFG7FFG86F7F+F:F@CACC@,ACEC<EFFFGGDFFGF9EEGFEG4C+4E9C9?68?ECEFEFDFG,:E45>FG=D?E?=DGGDF9EFFGG@?C9,=6:?C:DFFE9;,+,38==FC7+B@FG5FF,DEEG55<8F8CA967CGA)**:)+*264EF0<9(2)681D>0(282*4CG54,(**.)*)0((.1(*,((.,2.008(((((,21)0*,4((((3(37(:(+-,(,40)-.
@M04650:207:000000000-C238N:1:1101:7163:13430 2:N:0:19
GGACTACCCGGGTATCTAATCCTGTTTGCTCCCCACGCTTTCGAGCCTCAGCGTCAGTTACAGCCCAGCAGGCCGCCTTCGCCACTGGTGTTCCTCCTAATATCTACGCATTTCACCGCTACACTAGGAATTCCGCCTACCTCTACTTCACTCAAGAGTCCCAGTTTTGGATGCAGCTCCGCAGTTCAGCCGCGGTATTTCACATCCGACTTAAGTCGCCGCCTGCGCTCCCTTTACACCCAGTAATTCCGGACAACGCTCGCCCCCTACGTATTACCGCGGCTGCTGGCACGTAGTTAGC
+
C?CCCGG8@CCCCBFFGGGGGGGGGF9FFGGFFGGGGGFCGGGDE7FFGGGGGGGGDA9,,66CCFCG,,6B@FGDGGGGGGGGGDDFGGGGGFFFGEFAFEFGGFDDFGGGGDFGG:E>EG9FAEFFFFGGGGDF@=EGGGGFFG,,ADFFG8EFG8;DD866@>D93+@,6DCCF+ACC7+@*@3;:D,*@7:*@*@FGAF6=?0)697/9++B60*:0CBD74333D1;;766*)08C?(,**)6CBF(4573C>B1425(*?;9:BFF73.4?C6>BBF99F???G(+4.4(4+55:
@M04650:207:000000000-C238N:1:1101:14770:13435 2:N:0:19
GGACTACTAGGGTTTCTAATCCTGTTTGCTCCCCACGCTTTCGTGCCTCAGTGTCAGTGTTGGTCCAGGTAGCCGCCTTCGCCACGGATGTTCCTCCCGATCTCTACGCATTTCACTGCTACACCGGGAATTCCGCTACCCTCTACCACACTCTAGTCACCCAGTATCCACTGCAATTCCCAGGTTGAGCCCAGGGCTTTCACAACCGACTTAAACCACCACCTACGCACGCTTTACGCCCAGTAATTCCGAGTAACGCTTGCACCCTTCGTATTACCCCGCCTGCGGGCACGAAGTTAGC
+
CCCCCGG@CFGGGGGGGGGGGGFGGG9FGGGGGGGGGGGGGGGGGGGGGGGFGGGGGFGFG@DFFGFGA;,EFEGGGGGGGGGG@:C6FFGGGGGGGGFGGCGGGGGGGGGGGGGGAEGGGGFGBECGCFGGGGFC+@CFDGGF,=DF<=BFGCFGF,>EGGGGG9@E;;8;=D,=ACFFFGFCG?FGGGGG>>EECCGGGFGA***/:DDGE8+*85CD=G@=>F@EFG19;EFF=1EGG@=;DF)7CFA?07D2>276:3F?GGF0,4:33??2@C(-7(-8?0((47(::((,-9))4
@M04650:207:000000000-C238N:1:1101:21997:13452 2:N:0:19
GGACTACTCGGGTATCTAATCCCGTTCGCTACCCTAGCTTTCGCACATGAGCGTCAGTCTTGTGCCAGGAAGCCGCCTTCGCCACTGGTGTTCTTCCCGATATCTACGCATTTCACCGCTACACCGGGAGTTCCACTTCCCTCTCACATACTCTAGGCACACAGTATCAGATGACAAACAGATGGTAAGCACCTGCCTTTTACATCTGACTTATATGCCCGCCTGCGTGCGCTTTACGCCCAGTAATTCCGGACAACGCTTGCCCCCTACGTATTACCGCGGCTGCTGGCACGTAGTTTTC
+
CCCCCGGGGGGGGGGGGGGGGGGGGGGGGGEGGG9EGGGGGGGGGGEFGGGGGGGGGGFCFFGGGGGGDGGGGGGGGGGGGGGGGGGGGGGGGGGGGFGGGGGGGGGGGGGGGGGGGGGDEGGGCEGGGGGGGGGGCFGGGDGFGC;FGFGFGGGFGGGGFGGGGGFFGGGGGGFGGGGGGGGGGGFGGG9CFC6,*9FF:EGFFFGF?C7FECFC67FG=)>@2F@DFG6;>EACF;BCFD=;F7<CCC6,(.14D9;6:4FFGGFFFFFF)+5AGG000(1,(,,,(1,A04:4,<)).
@M04650:207:000000000-C238N:1:1101:15366:13469 2:N:0:19
GGACTACAAGGGTATCTAATCCCATTCGCTCCCCTAGCTTTCGTCTCTCAGTGTCAGTGTCGGCCCAGCAGAGTGCTTTCGCCGTTGGTGTTCTTTCCGATCTCTCCGCATTTCACCGCTCCACCGGAAATTCCCTCTCACTCTACCGTACTCCAGCTTGGTAGTTTCCACCGCCTGTCCGGGGTTGAGCCCTGGGATTTGACGTCGGACTTAAAAAGCCACCTACAGACGCTTTACGCCCAATCATTCCGGATAAAGCTTGCATCCTCGGTATTACCGCGGCTGCTGGCACGGATTTAGC
+
CCCCCGFFEDGCGGGGGFGGGGGGGF@FEGGEDF@6F<FFGGGEC@C;EFC@EGG<FFDF9:C@ECFC<,CFGFG@,9EFGEFF@@:<FFFE<A;FFA:FF:FGG,4CCCF7,,C,EFGCGEFG:@++@FFF9EB,@,,,8DGF,EF+AD@:,DEEF?,@CFA8FEGCG,,@++++@?FGDDEG@**,1@,4CG5E9DGC@F9A05)2/95C*;@+62C73F;83)4=<FF01:>E6;882(-8FDFFGFFF()/)046<DBC)2<:2-((-,A:)0046;9;0312:?5.3-42?(A)..
@M04650:207:000000000-C238N:1:1101:6404:13475 2:N:0:19
GGACTACTGGGGTATCTAATCCTGTTTGCTCCCCTAGCTTTCGCACTTCAGCGTCAGTTTTTGTCCAGTGAGCTACCTTCGTCATCGGCATTCCTACATATATCTACGAATTTCACCTCTACTCATGTAGTTCCGCCCACCTTTCCAATACTCTAGAATTTCAGTTTCGTCGGCAAGCTAATGGTTGATCCACTAGTTTTCACCGTCGACTTGAAACCCCGCCTAGATGCCCTTTATGCCCAATAATTCCGGACAACGCTGGCGACATACTGATTACCGCGGCTGCTGGCTCGTATTTAGC
+
CCCBCFGC<FEFGGGGGGGGGGGGGFGGGGGGGGGGGGGGGGDGCEC8FCEEEB:CFFCFGGGGDGFGGGCCFGCFGGGGECFGGGGGGDGGFBAFFGGEFFFGGGG:B?FGGFEFFA8DFCGGFGGGG9FFGABFC=EGGG??GGGEF,92@EDFGD9DEGGCFGGFEDEGDEG+@?G8===>FGEE8EAEEG8=CD9:7CFFEGGA@G9C5;7>BCCD9*7@2;*E68>:>E46=4;CF@9-?DE48F)(/))6;6:;(.8()/32)3-))+65C*(-2(490:B2(2(3(((.4<46<
@M04650:207:000000000-C238N:1:1101:2992:13490 2:N:0:19
GGACTACTAGGGTTTCTAATCCTGTTGGATACCCATACTTTCGAGCCTCAGCGTCAGTAAATGCCCAGTAGGCCGCCTTCGCCACTGGTGTTCCTCCCGATATCTACGCATTCCACCGCTACACCGGGCATTCCGCATACCTCTACATCACTCAAGAACAGGAGTTTGGAACGCAGTCTATGGGTTGAGCCCATAGTTTTAACATTCAACTTACCATTCCGCCTGCGCTCCCTTTAAACCCAGTAATTCCGGACAACGCTTGCCACCTCAGTTTTACCGCTGCGAGTGGCCCGTGGGTAGG
+
CCCC8FGDGCFF@ECFCCG<FFAFC@,E,CFGGG9FFGG,EFGCGDFG@<FGG@@CF9F<,<<E<FDFGFDFFGG:@FF:<F,BFCFGEFCFGG8,,@4,C@EFGDEFGG7?<9<<4C+@EEGGDF+=+@F,EE8F+48,,6EF=,@9DFFDC=FGGDGGC,,+,@E,+63DC>:@G;,@,EFF3@C:EFGCFCGF:7;D96FFC7D6<CE8=DFGF:E+075(-6>5(76;30/)17CE*((/+:).+16:(:C?46,(3(*40<<(,(().+64CD60(-1,-(-32*1A1-(((2)((
@M04650:207:000000000-C238N:1:1101:20684:13508 2:N:0:19
GGACTACAGGGGTTTCTAATCCTGTTTGCTCCCCGAGCTTTCGAACCTCAGCGTCAGGAATGTCCCAGAAAGCCGCTTTCGCCACTGGTGTTCCTCCAAATATCTACGCATTTCACCGCTACACTTGGAATTCCACTTTCCTCTGACATCCTCCAGTCACCCAGTATCCAGACCATTCCCGAGGTTGAGCCCCGGTCTTTAATTCCAGACTTAAGTAACCGCCTACGTTCGCTTTACGCCCAATAATTCCGGACAACGCTTGCATCCTACGTATTACCGCGGCTGCTGGCCCGTACTTTGC
+
CCCCCE8FGGGGGGGGGGGGGGGGGGGGGGGGGGGDGGGGGFGC8FCGGGGGFFGG:CFFGGGGEFEFFFFFGGDGGE<FGGGGGGFDGBFFGGGGDFFFFFCFDAEEF7FGGGGGGDEDGGCFGDFCEGCCGGDFFFFGD8DD88@FFFGFGGGCEFGGFGGGGFGG9=ED6CCEGGD?C7CCFFC,@DFGGG*9*<>EC+,=BGCCFGC587CF69EFBGB9(?=87C26;:FCF@@EG@(38*7?F:A9?@D?GF>F(25)2<84)),43<?FGG?BBF>>60))35(24(4(-+5>4
@M04650:207:000000000-C238N:1:1101:7841:13515 2:N:0:19
GGACTACTAGGGTATCTAATCCTGTTTGCTCCCCTAGCTTTCGCACTTCAGCGTCAGTTTTTGTCCAGTGAGCTACCTTCGTCATCGGCATTCCTACATATATCTACGAATTTCACCTCTACTCATGTAGTTCCGCCCACCTTTCCAATACTCTAGAATTTCAGTTTCGTCGGCAAGCTAATGGTTGAGCCACTAGTTTTCACCGTCGACTTGAAACCCCGCCTAGATGCCCTTTATGCCCAATAATTCCGGATAACGCTTGCGACATACGTATTACCGCGGCTGCTGGCCCGTATTTAGC
+
CCCCCGGGGGGGGGGGGGGGGGGGGGGGGEGGGGGGGGGGGGGGGGGGGGGGGGGGGGFGGGGGGGGGGGGGGGGGGGGGGCFGGGGGGGGGGGGGGGGGGGGGGGGGGGGGGCGGGFGGGFFGGFFFGAFFGGGGGGGGGGGFGGGGDGGFGGGGGGGDGDFGGGGGGGGGGGGGGGGGGGGGGGG@FGFGGDGGGGGGC+,@>FG>=DGG@FCGFCGGAGFDDFFFEGEDFGACF?ECFEDBFGFFGFF9DFGFGFF@17F():,34=35)::AG?6;>F99;?DF>5(:92(,8<AAA
@M04650:207:000000000-C238N:1:1101:7053:13581 2:N:0:19
GGACTACAGGGGTTTCTAATCCTGTTTGCTCCCCACGCTTTCGCACCTGAGCGTCAGTCTTTGTCCAGGGGGCCGCCTTCGCCACCGGTATTCCTCCAGATCTCTACGCATTTCACCGCTACACCTGGAATTCTACCCCCCTCTACAAGACTCTAGCCTGCCAGTTTCAAATGCAGTTCCCAAGTTAAGCTCGGGGATTTCACATCTAACTTAACAGACCGCCTGCGTGCGCTTTACGCCCAGTAATTCCGATTAACGCTTGCACCCTCCGTATTACCGCGGCTTCTGGCACGGCGTTAGC
+
CCCCCGGGGFGGGGGGGGGGGGGGGGGFFGGGGGGGGGGGGGGGGGGGGGGGGGGGGGGGGGGGGGGGGGEGGGGGGGGGGGGGGFGGGGGGGGGGGGGGGGGGGGGGGGGGGGGGG>EDGGGGFGGGFGGGGGGFGGDGGGGFGGG8EEFAFGADCFGGGGGGGGGFFGGGFGGGGGGGGGGGGDFGGGBF5EGGGGGGGFGFFCFA4CCFEDFC*:GFFG((,81B;D(74EFF?BCEGB?4F7>FG4)48:7<F?9?BBG2CG11?B0((;7>GC6>9692((6<277FB0(46E?:>
@M04650:207:000000000-C238N:1:1101:27353:13620 2:N:0:19
GGACTACCCGGGTTTCTAATCCTGTTCGCTCCCCACGCTTTCGAGCCTCAGCGTCAGTTACAGACCAGAGAGCCGCCTTCGCCACTGGTGTTCCTCCATATATCTACGCATTTCACCGCTACACATGGAATTCCACTCTCCTCTTCTGCACTCAAGTCTCCCAGTTTCCAATGACCCTCCCCGGTTGAGCCGGGGGCTTTCACATCAGACTTAAGAAACCGCCTGCGCTCGCTTTACGCCCAATAAATCCGGACAACGCTTGCCACCTACGTATTACCGCGGCTGCTTGCACGTAGTTAGC
+
CCCCCGGGGGGGGGGGGGGGGGGGGGGGGGGGGGGGGGGGGGGGGGGGGGGGGEGGGGGGGGGGGGGDFDEEGGGGGGGGFGEGGGGDDFGGGGGGGGGGGGGGCFGGGGEGGGEGGGGGGGGGGGGGFFFFDGGGGGGGGGGFFGGGGCD?FGFFGGFGFFGGFFFDF9DFFGDDEGGGGGGGGGGG?FGGGGGDGGGGGFGFFGGF8<FGFGGGF1CGFGB;;FFFFGF0:GFA?:EGG:(.>:AFGFEB?@D:GFBF?BF?7C<?(328?G02<F:909BB92)-,A4E1(,.,3-).
@M04650:207:000000000-C238N:1:1101:6177:13627 2:N:0:19
GGACTACAGGGGTATCTAATCCCGTTCGCTACCCTAGCTTTCGCACATGAGCGTCAGTCTTGTGCCAGGAAGCCGCCTTCGCCACTGGTGTTCTTCCCGATATCTACGCATTTCACCGCTACACCGGGAGTTCCACTTCCCTCTCACATACTCTAGGCACACAGTATCAGATGACAAACAGATGGTAAGCACCTGCCTTTTACATCTGACTTATATGCCCGCCTGCGTGCGCTTTACGCCCAGTAATTCCGGACAACGCTTGCCCCCTACGTATTACCGCGGCTGCTGGCACGTAGGTTGC
+
CCCCCGGGGGGGGGGGGGGGGGGGGGGGGGGGGGGGGGGGGGDGGGGGGGGGGGGGGGFGGGGGGGGGGGGGGGDGGGGGGGGGGGGGGGGGGGGGGGGGGGGGGEFGGGGGGGGGGGGGGGGGG>FGGGGGGGGGGGGGGGG?GFFGGGGFGGGGGG9EGGGFFGGGGGGGGGGGGGGGGGGGFGGGGGGGEGGGFGFFDCGFFGGFFGFG;FGFF?ACFGFFFFFFFGFFFEFEF;GGG<4@GGFFFFF96>DBD>FFFFF:CG>1<?67<GFAFGBF01996?FF:C?E0404(36<(
@M04650:207:000000000-C238N:1:1101:23083:13631 2:N:0:19
GGACTACCGGGGTATCTAATCCTGTTTGCTCCCCACGCTTTCGCACCTCAGCGTCAGTAATGGACCAGTAAGCCGCCTTCGCCACTGGTGTTCCTCCGAATATCTACGAATTTCACCTCTACACTCGGAATTCCACTTACCTCTTCCATACTCAAGATACCCAGTATCAAAGGCAGTTCCGCAGTTGAGCTGCGGGATTTCACCCCTGACTTAAATATCCGCCTACGTGCGCTTTACGCCCAGTAATTCCGAACAACGCTAGCCCCCTTCGTATTACCGCGGCTGCTGGCACGAAGTTAGC
+
CCCCCGGGGGGGGGGGGGGGGGGGGGGGGGGGGGGGGDGGGGGGGGGGGGGGGGGGGGGGGGGGGGGGGGGGGGGGGGGGGGGGGGGGGGGGGGGG,CFCFGGGGCGGGGGGGGGGGGGGGGGGGGGGEDFGGGGGGGGGGGGFGGGGGFGDFGEDCGFGGGGGCGGGFFFGGGGGGGGGGGEGGGG7F?FGDE8E4CGGGFFFFGGFFGGGFG7CAEGFDGFDFFFF@G066EFFFDGGG?;EF7?EGFF?1@GFGFBB:>G:GGF;:??B?FB9FC(6(4647?BF(*4C?042:C9)6
@M04650:207:000000000-C238N:1:1101:15008:13665 2:N:0:19
GGACTACCCGGGTTTCTAATCCCGTTCGCTACCCTAGCTTTCGCACATGAGCGTCAGTCTTGTGCCAGGAAGCCGCCTTCGCCACTGGTGTTCTTCCCGATATCTACGCATTTCACCGCTACACCGGGAGTTCCACTTCCCTCTCACATACTCTAGGCACACAGTATCAGATGACAAACAGATGGTAAGCACCTGCCTTTTACATCTGACTTATATGCCCGCCTGCGTGCGCTTTACGCCCAGTAATTCCGGACAACGCTTGCCCCCTACGTATTACCGCGGCTGCTGGCACGTAGGTTGC
+
CCCCCGGGGGGGGGGGGGGGGGGGGGGGGGGGGGGGGGGFGFGGGGGFGGGGGGGGGGGGGGGGGGGGGGGGGGGGGGGGGGGGGGGGGGGGGGGGGGGGGGGGGGGGGGGGGGGGGGGGEGGGGGGGGGGGGGGGGGGGGGGFGGGGGGGFGGGFGGGGGGGGGGGGGGGGCCGFFGGGG?FGGGGGGGGGGGGGGFGFF9>AFFFFFGGGFFCFAEGG=D@FFFFF@GFFBGF9C?DGG0;EGGFFGFF>05C<CBBFFFDBGG;71:???GFFGG:49>F>227?>GFGB<0(,<)(.
@M04650:207:000000000-C238N:1:1101:15658:13693 2:N:0:19
GGACTACCAGGGTATCTAATCCTGTTTGCTCCCCACGCTTTCGAGCATGAGCGTCAGTGCAGGCCCAGGGGGCTGCCTTCGCCACCGGTGTTCCTTTGCATATCTACGCATTTCACTGCTACACGCAAAATTCCACCCCCCTCTGCCACACTCAAGCCATGCAGGCACCAATGCAGTTCCAAGGTTGAGCCCTGGGATTTCACATCTTTCTTTCCTAACCGCCTGCGCACGCTTTACGCCCAGTAAATCCGATTAACGCTTGCACCCTACGTATTACCGCGGCTGCTGGCACGTAATTAGC
+
CCCCC,,,,C@CE<@FFGFDEEF<EAC,EFFDFGGGGEGCFED,CF@EFFFGC@CFEF96<@FC,BFF,B:B7:@@FGF:FBFF,,@@FGGGGDG,EFFG<FEFGGFFD>G:FFG?<FFGGGGGC:>+@EFDGEF<,>@CEDC?,CFFDFCFG8D?,+,33@FC,+@D>CCF>FFGF+@=,,EFFFF,=>D7?,4**;FFDA;8AF86*+=8?>D+8*AF@33(,03A(96;@E3;;<E883(5>>))*97:1>C)*4;:(-/.CF?::8?34<:>GG?;2;06>:2)3:(+4<0((0),(
@M04650:207:000000000-C238N:1:1101:17387:13709 2:N:0:19
GGACTACTCGGGTTTCTAATCCTGTTTGCTCCCCACGCTTTCGAGCCTCAACGTCAGTTATCGTCCAGTAAGCCGCCTTCGCCACTGGTGTTCCTCCTAATATCTACGCATTTCACCGCTACACTAGGAATTCCACTTACCTCTCCGACACTCCAGATCAACAGTTTCCAATGCAGTCCAGGGGTTGAGCCCCTGCCTTTCACATCAGACTTGCTGTTCCGTCTACGCTCCCTTTACACCCAGTAAATCCGGATAACGCTTGCCCCCTACGTATTACCGCGGCTGCTGGCACGTAGTTAGC
+
CCCCCGGGGGGGGGGGGGGGGGFGGGGGGGGGGGGGGGGGGGGGGGGGGGGGGGGGGGGGGGGGGGGGGGGGGGGGGGGGGGCFGFGGGGFGGFEFGGFGGFGFFGGGGGGGGGGGFGGGGGGGFGGGGGGDGGGGGGDFGGGFGGGGGGGFGGGGAFFGGF?F<EGDFGGGGGGGGGFGGGGGE:EGFDGFGGGGGGGG>>GFFGG*>FGC6C7:3>ACAGDF5B>DFGFBBCA48CFGGD(6@7<CC;DF1)97=?9??;<?<F6(-4043:(4A>6;>9;>FF?DFG?EFB:13C2::
@M04650:207:000000000-C238N:1:1101:8663:13711 2:N:0:19
GGACTACCAGGGTTTCTAATCCTGTTTGCTCCCCACGCTTTCGCACCTCAGTGTCAGTATCAGTCCAGGTAGTCGCCTTCGCCACTGGTGTTCCTTCCTATATCTACGCATTTCACCGCTACACAGGAAATTCCACTACCCTCTACCGTACTCTAGCTCAGTAGTTTTGGATGCAGTTCCCAGGTTGAGCCCAGGGCTTTCACATCCAACTTGCTGAACCACCTACGCGCGCTTTACGCCCAGTAATTCCGATTAACGCTTGCACCCTTCGTATTACCGCGGCTGCTGGCACGAAGTTAGC
+
CCCCCGGGGGGGGGGGGGGGGGGGGGGGGGGGGGGEGGGGGGGGGGGGGGGGFGGGGGGCFCFGGGGGGGGGGGGGGGGGGGGGGGGFGGGGGGGGGGGGGGGGGGGGGGGGGGGGGGGDEGGGGFGGGGGGGGGGGGGGGGGFGGGGDEGFGGGGG8FFDA;EFGGDDEGFGGGGGGGGGGGFFGGGGGGFDF+9DGGG7CFFFGF?@FFFAC:AF@FFFGFDB4@?:4>@=EF9+(=FG?<1@757>FF68DGFG;><<?<?FGF6:?BBFG:AGFBF379(4:??FCBGFB-:BC-6.
@M04650:207:000000000-C238N:1:1101:21923:13715 2:N:0:19
GGACTACAGGGGTTTCTAATCCCGTTCGCTACCCTAGCTTTCGCACATGAGCGTCAGTCTTGTGCCAGGAAGCCGCCTTCGCCACTGGTGTTCTTCCCGATATCTACGCATTTCACCGCTACACCGGGCGTTCCACTTCCCTCTCACATACTCTAGACTGACAGTATCAGATGTCTTACACAGGTTAAGCCCGTGCCTTTTACGTCTGACTTATCAGTCCGCCTGCGTGCGCTTTACGCCCAGTAATTCCGGACAACGCTTGCCCCCTACGTATTACCGCGGCTGCTGGCACTGAGTTAGC
+
CCCCCGGGFGGGGGGGGGGGGG8CFGFGGGGGGGF8FFGGGGGG7F:FCCFFGGGGGGGFCFGGGGGGGGGGGGGGGGGGFGGDGGGGGGGGGGGGGGGGGGGGGCGFGGGGGGGFGGGGGGGGEFDG+@CFGGGGGGGGGGGFG9DF<FGDECE8FGGDGGGGGGGGGDGGGCCEF9CA@>EG,EB,EGDGGEGDF8FC*=D5;66?C>D=8718=?FF=DFD7F@B;D29;GFFF0CFE0::GG26:99;(5D?G09<(3>:GGB>B414>FB2<:0203;3(4?)4E(2(().<G6)6
@M04650:207:000000000-C238N:1:1101:20448:13815 2:N:0:19
GGACTACACGGGTTTCTAATCCCGTTCGCTACCCTAGCTTTCGCACATGAGCGTCAGTCTTGTGCCAGGAAGCCGCCTTCGCCACTGGTGTTCTTCCCGATATCTACGCATTTCACCGCTACACCGGGAGTTCCACTTCCCTCTCACATACTCTAGGCATACAGTATCAGATGACAAACAGATGGTAAGCACCTACCTTTTACATCTGACTTATATGCCCGCCTGCGTGCGCTTTACGCCCAGTAATTCCGGACAACGCTTGCCCCCTACGTATTACCGCGGCTGCTGGCACGTAGTTTGC
+
CCCCCGGGGGGGGGGGGGGGGGDEGGGGGGGGGGGGGGGGGGGGGGDGGFGGGGGGGGGGGGGGGGGGGGGGGGGGGGGGGGGGGGGGGGGGGGGGGGGGGGGGGGGGGGGGGGGGGGGGGGGGGGGGEGGGGGGGGFGGGGGFGGFFGDGFGGGGFFFGGGGGGFCDGGEADCFCCFG?C<FFC=EACFCFFGGGGGGGGFGFFGGFFGGDCFGGAEGG9:@DBF9?;D6@;EF3@?GGGFF@FFFFGF;;FFG?GFFF?<DBGGF9(40:2C>4C729,99BFFFF:E:GB<B<1@<:9
@M04650:207:000000000-C238N:1:1101:21174:13859 2:N:0:19
GGACTACCGGGGTATCTAATCCTGTTTGCTACCCACGCTTTCGTGCTTCAGCGTCAGTTAAAGCCCAGTAGGTCGCCTTCGCCACTGGTGTTCCTCCCGATCTCTACGCATTCCACCGCTACACCGGGAATTCCACCTACCTCTACTTCACTCAAGCTATACAGTTTCAAGAGCAGTTTATGGGTTAAGCCCATAGATTTCACTCCTGACTTGCATAGCCGCCTACGCACCCTTTACACCCAGTAAATCCGGACAACGCTTGCTCCCTACGTATTACCGCGGCTGCTGGCACGTAGTTAGC
+
CCCCCGGGGGGGGGGGGGGGGGGGGGGGGGGGGGGGGGGGGGGGGGGGGGGGGGGGGGGGGGGGGGGGGGGGGGGGGGGGGFGGGGGGGGGGGGGGCGECFGGGGGGGEGGGGGGGGGGDDFFEFGGGCGGGGGGGGFGGGGGFGGGGGGGFGGGGGGGFFFGGGGGGGGGFGGGGEGGFGGG?,@FEFGFGGDFDFGGGCC;>>GGF;FGGFGGFFFGG>GFFFA=49C6;<7;9FCGCF?DEFGEEFAB>1><?F146,4C27A?<<??F?92:F>:B009>>FBFFG?<:?7(,06A<
@M04650:207:000000000-C238N:1:1101:26336:13872 2:N:0:19
GGACTACAGGGGTTTCTAATCCTGTTTGCTCCCCACGCTTTCGCGCTTTAGCGTCAGTATTTGTCCAGTGAGCTGGCTTCCCCATCGGCATTCCTACAAATATCTACGAATTTCACCTCTACACTTGTAGTTCCGCCCACCTCTCCAATACTCTAGTCTAACAGTTTCCAACGCAATACGGAGTTGAGCCCCGCAGTTTAACATCAGACTTTTTAAACCACCTAGACGCGCTTTACGCCCAATAAATCCGGATAACGCTCGGGGCATACGTATTACCGCGGCTGCTGGCACGTATTTAGCC
+
CCCCCGGGGGGGGGGGGGGGGGGGGGGGGGGGGGGGGGGGGGGGGGGGGGGGGGGGGGGGGGGGGGGGGGGGGGGGGGGGGGGFGGGGGGGGGGGGGGFGGGGGGGGGGGGGGGGGGGGGGGGGGGGGFGGGGGGGGGGGGGGFGGGGGGGFGGGGGGGGGGGGGGGGGGGGGGGGGGGGGGGGGGGGGGGGGGGGGFGC7FGFFGGFEGGGFGGGFFGGDGDFFAEF2CB@FGFFFFGGGF@EGF?EG:>@FF>?G1?B;BD>D=??BFF?AEAFEG>;BBFFFBFF?*,A<BBFFF)-8
@M04650:207:000000000-C238N:1:1101:8600:13896 2:N:0:19
GGACTACTAGGGTTTCTAATCCCGTTCGCTACCCTAGCTTTCGCACATGAGCGTCAGTCTTGTGCCAGGAAGCCGCCTTCGCCACTGGTGTTCTTCCCGATATCTACGCATTTCACCGCTACACCGGGAGTTCCACTTCCCTCTCACATACTCTAGACATACAGTATCAGATGACAAACAGATGGTAAGCACCTGCCTTTTACATCTGACTTATATGCCCGCCTGCGTGCGCTTTACGCCCAGTAATTCCGGACAACGCTTGCCCCCTACGTATTACCGCGGCTGCTGGCACGTAGTTTGC
+
CCCCCGGGGGGGGGGGGGGGGGGGGGGGGGGGGGGGGGGGGGGGGGGGGGGGGGGGGGGGGGGGGGGGGGGGGGGGGGGGGGGGGGGGGGGGGGGGGGGGGGGGGGGGGGGGGGGGGGGGGGGGGGGGEDGGGGGGGGGGGGGFGEFGGGGFGGGGGGGGGGGGGGGGGGDFFGGGGGGGFGGGGGFGGGGGGGGGGGGGGFGFFGGFFGFFFFGGFFFGDGF@FFFFFGFFFGFFF<GGG<?E7CCCFFF6(8D?GFFB:?GFGGFB:?FFFGFAFGFF>BFBFFB>?C(<21:((A>B2
@M04650:207:000000000-C238N:1:1101:8241:13908 2:N:0:19
GGACTACACGGGTATCTAATCCTGTTTGCTCCCCACGCTTTCGCACCTCAGTGTCAGTATCAGTCCAGGTGGTCGCCTTCGCCACTGGTGTTCCTTCCGATATCTACGCATTTCACCGCTACACAGGAAATTCCACCACCCTCTACCGTACTCTAGCTTGCCAGTTTTGGATGCAGTTCCCAGGTTGAGCCCGGGGCTTTCACATCCGACTTAACAAACCACCTACGCGCGCTTTACGCCCAGTAATTCCGATTAACGCTTGCACCCTCTGTATTACCGCGGCTGCGGGCACAGACTTAGC
+
CCCCCGG<6FGGGGFGGGGGGG,6EE@FGGGGGGC++@:FGGGB:FGGGGG<FGGGGGFFA<EGGGGGG8646AFGGGGGGGGFGCFGGGGGGGG95F,BFGGGGGGGGGGGGGGGCFEDEGGE,E,4BFFGGGG<?4@FGFGFGGC8FGGFGGGGGFC?+C=?F>A,,+6CDF=EGGGFGCFGGGGGGGGG5:E@>GGF8BF6=9F*6DGDF++CA=GGBF;@84?D>GFF@5AD?0CEGB::C>AFGFF:2)9<F?BB<?522C:0??4<>C>4FG:>011790((,:9:(32(,<<BA
@M04650:207:000000000-C238N:1:1101:14650:13957 2:N:0:19
GGACTACAAGGGTTTCTAATCCTGTTTGCTCCCCACGCTTTCGCACCTGAGCGTCAGTCTTTGTCCAGGGGGCCGCCTTCGCCACCGGTATTCCTCCAGATCTCTACGCATTTCACCGCTACACCTGGAATTCTACCCCCCTCTACAAGACTCTAGCCTGCCAGTTTCGGATGCAGTTCCCAGGTTGAGCCCGGGGATTTCACATCCGACTTGACAGACCGCCTGCGTGCGCTTTACGCCCAGTAATTCCGATTAACGCTTGCACCCTCCGTATTACCGCGGCTGCTGGCACGGAGTTAGC
+
@C@BC<FFGGGGGGGGGFGGGGGGGFGGFGGGGGFGEGGGGGGGGGGGG<@EFFGDGFGGGFGGGGGGGCG7FFGGGG7FFFGGEDFCGGGGGGDEFFCFEE=EDFEFGD7BFGCGGGGDEEE<FGGGGEGGGFD@DFGEEGGD8FFGD?DFGGGGFGGGGCF?CFGG5*4B9:DFGFGFFFCFGGG?E7EGGGGGD4FCCFGFAFF;?C7D7CDC*=EFBG93:FFFFGFB(A>9FBDCGBB?*:4<C6)(3@C)??FB((7<F6:(-4(-4839C>131,4218>B0:7?246B1*-6:
@M04650:207:000000000-C238N:1:1101:24679:13976 2:N:0:19
GGACTACAAGGGTTTCTAATCCTGTTTGCTCCCCACGCTTTCGTGCATGAGCGTCAGTGTTATCCCAGGGGGCTGCCTTCGCCATCGGTATTCCTCCACATCTCTACGCATTTCACTGCTACACGTGGAATTCTACCCCCCTCTGACACACTCTAGCCGTGCAGTCACCAATGCAATTCCCAGGTTAAGCCCGGGTATTTCACATCGGTCTCGCACAACCGCCAGCGCACGCTTTACGCCCAGTAATTCCGATTACCGCTTGGACCCACCGTATTACCGCGGCTGCTGGACCGTCGTTGGC
+
CCCCCGGGGGGGGGGGGGGGGGGGGGGGGGGGGGGGGGGGGGGAFGFFAFCGGGGGGGGGCEGAFGGGFGCFGGGCGGGGEGGGGGGF?EFGGGG,FGGGFEGGGGGGGGGGGGGGGCDFFGGG@FGFEFGGGFDDGG?FGGGF8FGFCFGFGGGGGFD=@CFGFF=FFGF8CCGGGDGFGGGGGFCA9DFC7*:4;DGGFFGCFFD>)/7+(*::?(:<6C2(,:9B@D69DGFA?<GGEFB7CFB2CB@BF)C)*((,-(97CF,((--.,;()<*(--(,(((.4(*(21-((,2((5
@M04650:207:000000000-C238N:1:1101:3596:13983 2:N:0:19
GGACTACCGGGGTTTCTAATCCCGTTCGCTACCCTAGCTTTCGCACATGAGCGTCAGTCTTGTGCCAGGAAGCCGCCTTCGCCACTGGTGTTCTTCCCGATATCTACGCATTTCACCGCTACACCGGGAGTTCCACTTCCCTCTCACATACTCTAGACATACAGTATCAGATGACAAACAGATGGTAAGCACCTGCCTTTTACATCTGACTTATATGCCCGCCTGCGTGCGCTTTACGCCCAGTAATTCCGGACAACGCTTGCCCCCTACGTATGACCGCGGCTGCTGGCACGTAGTTTTC
+
CCCCCGGGGGGGGGGGGGGGGGGGGGGGGGGGGGGGGGGGGGGDGGGGGG@FFFFGGFF9<CFEGGGGGGGGGGGGGGGGGGEGGGGGFGGGGGGGGGEGGGGGGGFGGG7FFGGGGGGGGGGGFGGCGCFGGGDFGFFCF8FFEAD?@DEDGDCFGFFGGGFF=D,ED=ECDFGGGGGGG,,@FEGCG9AEGFGG**?F*=,++22:@GG7:CFCB*CCDCB?<FFD1D;FFEFFFFDGGD@?GF2:F*990)9:F;0::BGFGFF;:?:<2F(6AG>449>(3:???:(23:((-+).)
@M04650:207:000000000-C238N:1:1101:11849:13997 2:N:0:19
GGACTACTGGGTTTCTAATCCCGTTCGCTACCCTAGCTTTCGCACATGAGCGTCAGTCTTGTGCCAGGAAGCCGCCTTCGCCACTGGTGTTCTTCCCGATATCTACGCATTTCACCGCTACACCGGGAGTTCCACTTCCCTCTCACATACTCTAGGCATACAGTATCAGATGACAAACAGATGGTAAGCACCTGCCTTTTACATCTGACTTATATGCCCGCCTGCGTGCGCTTTACGCCCAGTAATTCCGGACAACGCTTGCCCCCTACGTATTACCGCGGCTGCTGCCACGTAGTTTGCC
+
CCCCCGGGGGGGGGGGGGGGGGGGGGGGGGGGGGGGGGGGGGGGGGGGGGGGGGGGGGGGGGGGGGGGGGGGGGGGGGGFGGGGGGDFGGGGGGGGGGGGGGGGGGGGGGGGGGGGGGGGGGGGGGGGGGGGGGGGGGGGGGGFGGGGGGGFGC,EFGGGGGGGGGGGGGGGGFFCFGGGCFGGGGCCEFGGGGGFGGGGGFGCFGGFE+:CCFGCF=FD2D?BDF@>@GFF6CFEF<EG@=EEGGFFGFFFFED?G>?66<C0CGF6BFFF9CDF9947619>?D?)4+.:2(886:462
@M04650:207:000000000-C238N:1:1101:27477:14002 2:N:0:19
GGACTACACGGGTATCTAATCCTGTTTGCTCCCCACGCTTTCGCACCTGAGCGTCAGTCTTCGTCCAGGGGGCCGCCTTCGCCACCGGTATTCCTCCAGATCTCTACGCATTTCACCGCTACACCTGGAATTCTACCCCCCTCTACAAGACTCTAGCCTGCCAGTTTCAAATGCAGTTCCCAAGTTAAGCTCGGGGATTTCACATCTGACTTAACAGACCGCCTGCGTGCGCTTTACGCCCAGTAATTCCGATTAACGCTTGCACCCTCCGTATTACCGCGGCTGCTGGCACGGAGTTAGC
+
CCCCCGGGGGGGGGGGGGGGGGGGGGGGGGGGGGGGGGGGGGGDGGGGGGGGGGGGGGGGGGGGGGGGGGGGDGGGGGGGGGGGGGGGGGGGGGGGGGGGGGGGGGGGGGGGGGGGGGGGCFGGGGGGCFGGGGGGCGGCGGGFGGGE>CGAGFGGGGGFGGGGGGGGGGGGGGFGEGGGGGGGGGGG7CCFECCEDCGGGFGF6CFFFGGGFGGGFFGGFDB?7:9=1DB>BGFAF?GGDF??GGAFG=F?<<DAGBB?B?CBGG?0??>?(;?<FF29>99B><:?:EBD?9;>FG4).
@M04650:207:000000000-C238N:1:1101:9957:14017 2:N:0:19
GGACTACCCGGGTTTCTAATCCTGTTTGCTACCCACGCTTTCGTGCTTCAGCGTCAGTTAAAGCCCAGTAGGTCGCCTTCGCCACTGGTGTTCCTCCCGATCTCTACGCATTCCACCGCTACACCGGGAATTCCACCTACCTCTACTTCACTCAAGCTATACAGTTTCAAGGGCAGTTTATGGGTTAAGCCCATAGATTTCACTCCTGACTTGCATAGCCGCCTACGCACCCTTCACACCCAGTAAATCCGGACAACGCTTGCTCCCTACGTATTACCGCGGCTGCTGGCACGTAGTTAGC
+
BCB9AFEGFFGDGFCEFFFFACGGFFADFCFGEFCFEG@E?FGGFGG,FDCEFGG7FEDFEFGFFDFF@<F<C<FGGGDGGGEG@FFGGGGGFDFG?:=:FGGGFFGF@FGGF<<FD=C8EBEFG+>7CFFGFGCFGGGFFDGDFFAEGGGFA@DDG@DGFFGGGGGGG;,,0+3@9CFAFFGGGGFGGCFFGEEFCF9EFFFFF***>7+:>FFC=*>*/:=55?6?597;;C)76)?EE?0@7D5);A5(4:DBGF9B?BF<DFB?A?0.392)028((03;2<4)8:(3(.(4-+.65
@M04650:207:000000000-C238N:1:1101:15418:14019 2:N:0:19
GGACTACCGGGGTTTCTAATCCCGTTCGCTACCCTAGCTTTCGCACATGAGCGTCAGTCTTGTGCCAGGAAGCCGCCTTCGCCACTGGTGTTCTTCCCGATATCTACGCATTTCACCGCTACACCGGGAGTTCCACTTCCCTCTCACATACTCTAGGCATACAGTATCAGATGACAAACAGATGGTAAGCACCTGCCTTTTACATCTGACTTATATGCCCGCCTGCGTGCGCTTTACGCCCAGTAATTCCGGACAACGCTTGCCCCCTACGTATTACCGCGGCTGCTGGCACGTAGGTTGC
+
CCCC<FFGGGGGGGGGGGGGGGGGGGGGGGGGGGGGGGGGGGGGGGGGGGGGGGGGGGGGGGGGGGGGGGGGGGGGGGGGGGGGGGGGGGGGGGGFFFFFGGGGFGGGGGGGGGGGGGGGGGGGGGGGGEGGGGGGGGGGGGGFGGGGDEEF?FGGFDCFGGGFGG7FGGGGGGGGCFDGGGGFGGGGGGGGGGFFG?FFGFCFA9CFFCF=8CFF6C?C@G>@0=:81DB09CA3A?8<*(6:FGF):=)(()911(4:6:C?G=9>1::??GFDGGB79B>(-:??BE?6((.,0CB1(
@M04650:207:000000000-C238N:1:1101:13855:14071 2:N:0:19
GGACTACCCGGGTTTCTAATCCTGTTTGCTCCCCACGCTTTCGCGCTTTAGCGTCAGTATTTGTCCAGTGAGCTGGCTTCCCCATCGGCATTCCTACAAATATCTACGAATTTCACCTCTACACTTGTAGTTCCGCCCACCTCTCCAATACTCTAGTCTAACAGTTTCCAACGCAATACGGAGTTGAGCCCCGCAGTTTAACATCAGACTTTTTAAACCACCTAGACGCGCTTTACGCCCAATAAATCCGGATAACGCTCGGGGCATACGTATTACCGCGGCTGCTGGCACGTATTTAGCC
+
CCCCCGGGGGGGGGGGGGGGGGGDGGGGGGGGGGGGGGGGGGGGGGGGFGGGGGGGGGGGGGGGDGGGGGGGGGGGGCGGGGGGGGGGGGGGGFFEFGGGGGGGGGGGGGGGGGGGGGGGGGGGGGGGFFGGFGGGGGGGGGGFGGFGGGGFGGGGGGGGGGGGGGGGGGGGGGGGGGGGGGGEGFFGFDG6EGGDGGGGGFGFAFGFFGFD?FGFA:8CBGF=BAE?>DBBDCA7><CEGFFE=CC?DFF0:EGFG9604617<8:><:7<A6<A<C4631>;:??0<*471748A+49:
@M04650:207:000000000-C238N:1:1101:27195:14076 2:N:0:19
GGACTACAGGGGTTTCTAATCCTGTTTGCTCCCCACACTTTCGAGCCTCAGCGTCAGTTAATGTCCAGCAGGCCGCCTTCGCCACTGGTGTTCCTCCCGATATCTACGCATTCCACCGCTACACCGGGAATTCCGCCTGCCTCTCCATCACTCAAGAACGCCAGTTTTGAACGCACGCTATGGGTTGAGCCCATAGATTTCACGTCCAACTTGGCATCCCGCCTGCGCTCCCTTTACACCCAGTAATTCCGGACAACGCTTGCCACCTACGTTTTACCGCGGCTGCTGGCACGTAGTTAGC
+
CCCCCGGGGGGGGGGGGDFFGGGGGGGGGGGGGGGGEGFGGGGGGGGGGGGGGGGDGGGGGFGGGGGGFGGGGGGGGGGGGGGGGGGGGGGGGGGGGEGGGGGGGGGDFDGGGGGGGDGDCFGGGEGDCGGGGGCGEGGGGGGFGGGGGGGFGFFGGGGGCFCEFGEFGEFGGGGGGDCEGFCFGDGFFGGGGGC?DDGFFFGFFGGF@GFGC*>FA3AFFG>2<FBFFGFD:FFBFFE@EB03CD2<FFFF:>DBGFFFF:FF79<72?::<GFFGG09BB>99?FF(:7F641(-+)..
@M04650:207:000000000-C238N:1:1101:6094:14093 2:N:0:19
GGACTACCGGGTATCTAATCCTGTTTGCTCCCCACGCTTTCGCACCTGAGCGTCAGTCTTTGTCCAGGGGGCCGCCTTCGCCACCGGTATTCCTCCAGATCTCTACGCATTTCACCGCTACACCTGGAATTCTACCCCCCTCTACAAGACTCTAGCCTGCCAGTTTCAAATGCAGTTCCCAAGTTAAGCTCGGGGATTTCACATCTAACTTAACAGACCGCCTGCGTGCGCTTTACGCCCAGTAATTCCGATTAACGCTTGCACCCTCCGTATTACTGCGGCTGCTGGCACGGAGTTAGCC
+
CCCCCGGGGGGGDGGGGGGGGGGGGGGGGGGGGGGGGGGGGDGGGGGFGGGCCGGCFGGGGGGGGGGFGGGGGGGGG>FEGCGGGGFEEGFFFECFGGFGGFFGAFGGGGGGGGGGGGGDGFGFGGGGFGGGGGGGGFGGG6FFGGGGFGGAGGGFGGGGGGGFGGGGAFGGGGGGGGGGGGFG@EFGGFGGGEGGDGDGGFGFFCGFFGCFEGG*5;=39C0;;:8A?DBF6:@<EBEEG(54?7<229)24B:)126(8?F?GEF6<03,2C))+2.4-49BB>F0<625(((-3064.
@M04650:207:000000000-C238N:1:1101:17699:14098 2:N:0:19
GGACTACCCGGGTATCTAATCCTGTTTGCTACCCACGCTTTCGAACCTCAGCGTCAGTTACAGACCAGAGAGCCGCTTTCGCCACTGGTGTTCTTCCATATATCTACGCATTTCACCGCTACACATGGAGTTCCACTCTCCTCTTCTGCACTCAAGTCTCCCAGTTTCCAATGCACTACTCCGGTTAAGCCGAAGGCTTTCACATCAGACTTAAAAGACCGCCTGCGTTCCCTTTACGCCCAATAAATCCGGATAACGCTTGGGACCTACGTATTACCGCGGCTGCTGTCACGTAGTTAGC
+
CCCCCGGGGGGGGGGGGGGGGGGGGGGGGGGGGGGGGGGGGGGGGGGGGGGGGGGGGFGGGGGGGGGGGGGGGGGG@FGGGGGGGGGGGGGGGGGGGGGGGGGGGGGGGEGGGGFGGGGDEFFGGFGGF8FFFDGGGGGGGGGFGGGGGGGFGGGGGGFGGFCEFGGGGGGGDFGGGGGFGGGDGGGGGGGGGEGGGGGGGCGFFGGFCGGGFGGFFDCGADF@BFFFFGFEEGFEFDGGG?DFFGFFGFF@<BGAFFFFB?<0*;4:D08:DG:<FF?FFB69>?>F)6)9(8?:BGFAF
@M04650:207:000000000-C238N:1:1101:10413:14107 2:N:0:19
GGACTACCGGGGTATCTAATCCCGTTCGCTACCCTAGCTTTCGCACATGAGCGTCAGTTATGTGCCAGGAAGCCGCCTTCGCCACTGGTGTTCCTCCCGATATCTACGCATTTCACCGCTACACCGGGAATTCCACTTCCCTCTCACATACTCTAGACTCGCAGTATCAGCCGACATACGCCAGTTAAGCTGACGTATTTGACAGCTGACTTGCAAGTCCGCCTGCGTGCCCTTTACGCCCAGTAATTCCGGACAACGCTTGCCCCCTACGTATTACCGCGGCTGCTGGCACGTAGTTTGC
+
9BCCCGGGGGGGGGGGGGGGFGGGGGGEGG>CFG?@FFGGFGGG:66=EAFFGGGGDFACF@<,EFGGCEC8<@FEFC4C9?FG>,CCFGFGFFGAFFGCGFCGG9ECFFGDF<FGFGE64@9FGGCFEFGGAGGGGD9FF+DDD9DF,=DFGCAE3EAD?F6CC>;DCGC3<**4C+@D7<EEFGGCFG;,0,AC*=FC++,16?6A*2;7)+0@*/;C;GFF(.,)(13,4:A9FDGGGB:?=D)6>=:>0;D(9(22:15(7899?1342345C:(-(-3(6?0:0C0?6(4(-:).6
@M04650:207:000000000-C238N:1:1101:16124:14113 2:N:0:19
GGACTACTGGGGTTTCTAATCCTGTTTGATCCCCACGCTTTCGCACCTCAGCGTCAGTAGTGTGCCAGATAGCCGCCTTCGCCACCGATGTTCCTCCTGATCTCTACGGATTTCACTCCTACACCAGGAATTCCGCTATCCTCTCACACACTCGAGCATTGCAGTATCAAAGGCCGTTCCACGGGTGAGCCGTGGGATTTCACCTCCAACTTACAATGCCGCCTACGCGCGCTTTACGCCCAGTGATTCCGATTAACGCTCGCCCCCTCCGTCTTACCGCGGCGGCTGGCACGGAGTTAGC
+
CCCC8EFGGGGGGGGGGGGFGGFFGGGGGGGGG8EFGGGGGGGGGGGGGGGGGGGG@FGGG@FGGGGGGGGGGGFGFGGGGGGGGGG7FGGGGGGGGGGGGGGGFFGGGGGG9FFEFFFGGGGGGEGFFGG?GGGGGGGCFGGFGGG?BCEFFFEEGGGGFFG8>;DDFGGGGGGGGGGGGGGGGGGFGGGGGGGG4CBEFFFFFGGFFCGFE7+8BBGGBG>D;4,5;GBFF=FDF<GDGFF?GD<AFFF627CB:496?>C(*:((,396(*4>?D<BFF6((,7;(=:<39744C4<A
@M04650:207:000000000-C238N:1:1101:22663:14153 2:N:0:19
GGACTACAGGGGTTTCTAATCCTGTTTGCTCCCCACACTTTCGAGCCTCAGCGTCAGTTAATGTCCAGCAGGCCGCCTTCGCCACTGGTGTTCCTCCCGATATCTACGCATTCCACCGCTACACCGGGAATTCCGCCTGCCTCTCCATCACTCAAGAACGCCAGTTTTGAACGCACGCTATGGGTTGAGCCCATAGATTTCACGTCCAACTTGGCATCCCGCCTGCGCTCCCTTTACACCCAGTAATTCCGGACAACGCTTGCCACCTACGTTTTACCGCGGCTGCTGGCCCGTAGGTAGC
+
CCCCCGGGGGGGGGGGGGGGGGGGGGGGGGGGGGGGGGGGGGGGGGGGGGGGGGGGGGGGGGGGGGGGGGGGGGGGGGGGGGGGGGGGGGGGGGGGGGGGGDGGGGGGGGGGGGGGGGGGGGGGGGGGGGGGGGGGGGGGGGGFGGGGFGGFGGGGGGGGGDEGGGGGG>FGGGGGGGGGGFFEFFEGGGGGGGGGFGCFGFGFAFGBFGGGFGFF*4EGFGFF@F75;GFF?CFBFAFFGFFB>DAAGFF>2>D05,3?:0D:GGBFB:<3(C?DGGFFFFF>3?FF?C1C>113(<5).
@M04650:207:000000000-C238N:1:1101:26771:14168 2:N:0:19
GGACTACTGGGGTATCTAATCCTGTTTGATCCCCACGCTTTCGCATCTCAGCGTCAGTACTGCACCAGGTAGTCGCCTTCGCCACTGATGTTCCTCCAGATCTCTACGGATTTCACTCCTACACCTGGAATTCCACTACCCTCTCACAGACTCAAGTCATACAGTATCAAGGGCAGTTCCACCGTTGAGCGGTGGGCTTTCACCCCTGACTTATACAACAGCCTACATGCGCTTTACGCCCAGTAATTCCGATTAACGCTTGCACCCTCCGTATTACCCCGGCTGCTGGCCCGGAGTTAGC
+
CCCCCGGGGGGGGGGGGGGGGGGGGGGGGGGGGGGGGGGGGGGGGGGGGGGGGGGGGGGGGGGGGGGGGGGGGGGGGGGGGGGGGGGGGGGGGGGGGGGGGGGGGGGGGGGGGGGGGGGGGGGGGGGGGGGGGGGGGGGFGGGFGGGGGFFFGFEFGGGGGGGGGGGGGGGGGGGGGGGGGGGGGDGG?EEGGGGGGGGFGC;9*<DFDGGG;CFGFFGF@GDDEFFFFGF>=EFFFFGGGFFFGGFFGFF;<BGFGFBF0037DFFFFFF6:*:AFC((,40(417BFE0:39>93E4<6
@M04650:207:000000000-C238N:1:1101:16705:14176 2:N:0:19
GGACTACAAGGGTTTCTAATCCTGTTTGCTCCCCACGCTTTCGCACCTGAGCGTCAGTCTTTGTCCAGGGGGCCGCCTTCGCCACCGGTATTCCTCCAGATCTCTACGCATTTCACCGCTACACCTGGAATTCTACCCCCCTCTACAAGACTCTAGCCTGCCAGTTTCAAATGCAGTTCCCAAGTTAAGCTCGGGGATTTCACATCTGACTTAACAGACCGCCTGCGTGCGCTTTACACCCAGTAATTCCGGACAACGCTTGCCACCTACGTTTTACCGCGGCTGCGGGCACGTAGTTAGC
+
CCCCCGGGGEGGGGGGGGGGGGGGGGGGGGGGGGGGGGGGGGGGGGGGGGGGGGGGGGGGGGGGGGGGGGGGCFFGGGGGGGGGGGGGGGGGGFGGGGGGGGGGGGGGGGGGGGGGGGGGGGGGDEGGGGGGGGGGGGGDGGGDFFCDFGFFGGGFGGGCFGGGGGGGGGGGGFGGGGGGGCFGGGGGGG,4=?CG<DGFFFCBFFGFFFGGFGGGFFGGFGFFF:6B@G>FFGFAFAGGGFFF7FFAFFFF?FDBG>BBB:FBCG::0:?70C<<E>?>07432(((-:05(,4.(0)66
@M04650:207:000000000-C238N:1:1101:19131:14201 2:N:0:19
GGACTACCGGGGTTTCTAATCCTGTTCGCTCCCCTAGCTTTCGCGCCTCAGCGTCAGTTGCAGTCCAGAAAGCCGCCTTCGCCACTGGTGTTCCTCCTAATATCTACGCATTTCACCGCTACACTAGGAATTCCACTTTCCTCTCCTGCCCTCAAGAAATACAGTTTCCATTCCATCACAGGGTTGAGCCCTGAACTTTAAAAACATACTTGTATTCCCGCCTACGCGCCCTTTACGCCCAATGATTCCGGCCAACGCCCGCCCCCTACGTATTACCGCGGCTGCTGCCACGTAGTTAGCC
+
CCCCCGGGGGGGGGGGGGGGGGGGGGGGGGGGGGGFGGGGGGGGGGGGGGGGGGGGGGGGGGGGGGGGGGGGGGGGGGGGFEGGGGGGGGGGGGGGGGGGGGGGGGGGGGGGGGGGGGGGGGGGGDGFGFFGGGGGGGGGGGGFGGGGG?DFGGFEFFFGFGGCFCFGGGGA=FCFFFG9FGCGGCCCFGGG5EE?<CC;EFGFE5*+.5@8AFGGF*>995@FFF>?BGF>@28C>@GCEDFF77?<CFE(4>*(*7(46;GFGG(2814<:<<BC79>(39>6??).+5*((,:A+)63
@M04650:207:000000000-C238N:1:1101:22131:14268 2:N:0:19
GGACTACCGGGGTATCTAATCCTGTTTGCTCCCCACGCTTTCGAGCCTCAACGTCAGTTATCGTCCAGTAAGCCGCCTTCGCCACTGGTGTTCCTCCTAATATCTACGCATTTCACCGCTACACTAGGAATTCCACTTACCTCTCCGACACTCCAGATCAACAGTTTCCAATGCAGTCCAGGGGTTGAGCCCCTGCCTTTCACATCAGACTTGCTGTTCCGTCTACGCTCCCTTTACACCCAGTAAATCCGGATAACGCTTGCCCCCTACTTATTACCGCGGCTGCTGGCCCGTAGTTAGC
+
CCCCCGGGGGGGGGGGGGGGGGGGGGGGGGGGGGGGGGGGGGGFGGGGGGGGGGGGGFFGGGCGGGGGGGGGGGGGGGGGGGGGGGGGGGGGGGGGGGGGGGGGGGGGGGGGGFGGGGGGGGGGGGGGGGGGGGGGGGFFGGFFGG+@@EEFGGGFFFGGGGGGGGGGGGGGFC7@ECGGGGGGGG>F,DEFGGGGGGGGFFGFFF>FFF4:>CFFFFGGDGDFBFF4(C;@FCFCFEGGGD@FGGEFGFF0;AG<D(7??(9?GG>08:)5<FFFGGFF(1931?2)4/.7;B9:(A<>:
@M04650:207:000000000-C238N:1:1101:7985:14284 2:N:0:19
GGACTACTGGGGTTTCTAATCCTGTTTGCTCCCCACACTTTCGAGCCTCAGCGTCAGTTAATGTCCAGCAGGCCGCCTTCGCCACTGGTGTTCCTCCCGATATCTACGCATTCCACCGCTACACCGGGAATTCCGCCTGCCTCTCCATCACTCAAGAACGCCAGTTTTGAACGCACGCTATGGGTTGAGCCCATAGATTTCACGTCCAACTTGGCATCCCGCCTGCGCTCCCTTTCCACCCAGTAATTCCGGACAACGCTTGCCACCTACGTTTTACCGCGGCTGCTGGCACGTAGTTAGC
+
CCCCCGGGGGGGGGGGFGGGGGGGGGGGGGGGGGGGEGGGGGGGGGGGGGGGGGGGGGGGFFGGGGGG8EFGGGGGGGGGGGGGGGGGGGGGGGGGGGGCFGGFGGGGGGGGGGGGGGGGGGGGG@EGGEGGGGGGGGGGFGGFGGGEFGFFFGGFF8>E6FGGFFGC,BFGGGE9?DEEEGGGGGGGDF>EEF?F7@FGGFGFFFD;:CF7.2>CFE?>;GF?@FBB9G;?DGF)14<FGF6?*249FFFFBEGFGF;BFBG0*<:4572(.:2):C0919>>;6)5550A(.81:G)56
@M04650:207:000000000-C238N:1:1101:13834:14296 2:N:0:19
GGACTACTAGGGTTTCTAATCCTGTTTGCTCCCCACGCTTTCGCATCTCAGCGTCAGTACTGCACCAGGTAGTCGCCTTCGCCACTGATGTTCCTCCAGATCTCTACGGATTTCACCCCTACACCTGGAATTCCACTACCCTCTCACAGACTCAAGTCTAACAGTATCAAAAGCAGTTCCACGGGTGAGCCGTGGGCTTTCACTTCTGACTTATACAACAGCCTACATGCGCTTTACGCCCAGTAATTCCGATTAACGCTTGCACCCTTCGTATTACCGCGGCTGCTGGCACGGAGTTAGC
+
CCCCCGGGGGGGGGGGGGGGGGGGGGGGGGGGGGGGGGGGGGGGGGGGGGGGGGGGGGGGGGGGGGGGGGGGGGGGGGGGGGGGGGGGGGGGGGGGGGGGGGGGGFGGGDGGGGGGGGGGGFGGGGGGGGCFGGGGGGGFGGGFGGGGGGGFGCGGGGGGGGGGGFGGGDDDGFGGADAFECEGGGECDFGGEGGGGGGG86DFCC9<7@FCEGG>C@8FFGFDFF298*-<=EF=B9ECFD237:5?>FF?;8/)+6>F;793>FD((,(6<CB4<>39>((-(,,,5E0C?19((*-))
@M04650:207:000000000-C238N:1:1101:27994:14302 2:N:0:19
GGACTACTCGGGTTTCTAATCCCGTTCGCTACCCTAGCTTTCGCACATGAGCGTCAGTCTTGTGCCAGGAAGCCGCCTTCGCCACTGGTGTTCTTCCCGATATCTACGCATTTCACCGCTACACCGGGAGTTCCACTTCCCTCTCACATACTCTAGGCTTACAGTATCAGATGACAAACAGATGGTAAGCACCTGCCTTTTACATCTGACTTATAAACCCGCCTGCGTGCGCTTTACGCCCAGTAATTCCGGACAACGCTTGCCCCCTACGTATTACCGCGGCTGCTGGCACGTAGTTTGC
+
CCCCCFFGG;7CFFCFGGFFGCGEFGGGGGGEGEFGGFGGGFFDGGGFFEE9@F7FGFGGGGGGCCEFF?FGFFEG7CFGGGGGGGGGGFGGEEGGGEEGEGGGGGGGCFGGG,CF9CEGG>EGGGGG7BFGGGGGGGGFFGG5DFGGFFBDGFGEFDFGGGDFGGAF;EFFC;79EGGGG@FCFGGCCFCGGGCCCGCF>FBAFGGF47C:6+5D9>E<@D@?26(6839>@EFEF(=F:?D.2;7?7A6(4B<6*-46?FC>DDF9?B?FF70<@:1902>F>FF?B5,3(4313F)44
@M04650:207:000000000-C238N:1:1101:14331:14302 2:N:0:19
GGACTACCGGGGTATCTAATCCTGTTTGCTCCCCACGCTTTCGCGCTTTAGCGTCAGTATTTGTCCAGTGAGCTGGCTTCCCCATCGGCATTCCTACAAATATCTACGAATTTCACCTCTACACTTGTAGTTCCGCCCACCTCTCCAATACTCTAGTCTAACAGTTTCCAACGCAATACGGAGTTGAGCCCCGCAGTTTAACATCAGACTTTTTAAACCACCTAGACGCGCTTTACGCCCAATAAATCCGGATAACGCTCGGGGCATACGTATTACCGCGCCTGCGGGCACGTATTTAGCC
+
CCCCCFGGGGGGGGGGGGGGGGGGGGGGGGGGGGGGGGGGGGGGGG:FFGGGGGGGGGGGGGGGGGGGGGGGGGGGGGGGGGGGGFGGGGGGGGGGGGGFGGGGGGGGGFGGGGGGGGGGGGGGGGGGGDGGGGGGGGEGGDGFGGGGGGGFGCDGFGGGFGGGFGGGDGGGGGGGGGGGD@EG<FG?FGGGCEGGGCFGGFGFFGGFBFBFCCFF6BCG@<BB@A=AFG@FFFAEBDGCG(6;FGF37BFBFD74C9:016C9CEF:???<A+)6@9;B(,31,,(-4*3:<B<0<<2:2
@M04650:207:000000000-C238N:1:1101:16359:14321 2:N:0:19
GGACTACTCGGGTTTCTAATCCTGTTTGCTCCCCACGCTTTCGCACCTGAGCGTCAGTCTTTGTCCAGGGGGCCGCCTTCGCCACCGGTATTCCTCCAGATCTCTACGCATTTCACCGCTACACCTGGAATTCTACCCCCCTCTACGAGACTCAAGCTTGCCAGTTTCAAATGCAGTTCCCAGGTTGAGCCCGGGGATTTCACATCTGACTTAACAAACCGCCTGCGTGCGCTTTACGCCCAGTAATTCCGATTAACGCTGTCACCCTCCGTATTGCCGCGGCTGCTGGCACGGAGTTAGC
+
CCCC<CECFGGGG>FGGGGGGGGGGGGGGGGGGGGGCFGGGGGGEGGGFEGGG@EGGGGGGFGCFGGGDGGGGGGGGGGGBCGGGGGGGCDGG<DFE8<FGGGGGGGGFDFGGGGGGGEGGGGGDFGGGCEEDDFGFF?FED@69==>CGGFGGGF:8B8CFG6FGF9,=,ED@FG<CFFGFE::C8DFFGGDEGGGGGGGFGFFDDFFFD>C:>F4(=59D;D@FB)-7>11=>AF:E?E((.*:).:*904)92*19<0(7)CC<?1?>((*.)+249;>>>((3)35(3,--4?C))-
@M04650:207:000000000-C238N:1:1101:19155:14327 2:N:0:19
GGACTACAGGGGTTTCTAATCCTGTTTGCTCCCCTAGCTTTCGCACCTCAGCGTCAGTTATGGCCCAGAAGACTGCCTTCGCCATCGGTGTTCTTCCCAATATCTGCGCATTTCACCGCTACACTGGGAATTCCATCTTCCTCTACCAAACTCGAGTCTGCCAGTTCGGAATCCGGCTGGGGGTTGAGCCCTCAGATTAGAGATTCCGCTTAACAAACCGCCTACGCGCGCTTTACGCCCAATAAATCCGTATAACGCTTGCTCCCTACGTATTACCGCGGCTGCTGGCACGTAGTTAGCC
+
CCCCCGGGGGGGGGGGGGGGGGGGGGGGGGGGGGGGFGGGGGGGGGGGGFGGGGGGGGGGGGGGGGGFGGGGGGFFFGGGGGGGGGCFGGGGGGGGGGGGGGGGGGGGGGGGGGGGGGGGGGGGGGGFGFCGGGGGGGGGFGGFGGGG<FGFGGGGGGGGGGGGGGGCGGEGGF8CEGEGGGGGGGGCFGGGGGGCGFE6EFFBFGGFFDG4CGCGFFFD@D@(::9)2DBBFGF9)8CG?:BBFC<ACE)(46CAD6?::1:<C=7<B??)63.:C5(((3102:?0:*.::?04A9:<:
@M04650:207:000000000-C238N:1:1101:19086:14350 2:N:0:19
GGACTACCCGGGTATCTAATCCTGTTTGCTCCCCACGCTTTCGCGCCTCAGCGTCAGTTAATGTCCAGCAAGTCGCCTTCGCCACTGGTGTTCCTCCTAATATCTACGCATTTCACCGCTACACTAGGAATTCCACTTGCCTCTCCATCACTCAAGACATGCAGTTTCAAATGACCCCTCGAGGTTAAGCCTCGATATTTCACATCTGACTTGCATGCCCGCCTACACGCCCTTTACACCCAGTAAATCCGGATAACGCTTGCCACCTACGTATTACCGCGGCTGCTGGCCCGTAGTTAGC
+
CCCCCGGGGGGGGGGGGGGGGGGGGGGGGGGGGGGGGGGGGGGGGGGGGFGGGGGGGGGGGGGGGGGGGGGGGGGGGGGGGGGGGGGGGGGGGGGGGGGGGGGGGGGGGDGGGGGGGGGGGGGGGCFGGGGGGDGGGGGGGGGFF@CFFGGFGGGGGGFGGFCGGGGGGGGGGDGGGGGGGFGGGGGGGGGGG78CCGGGGFCFFGGFFG7@6DGGFFFGFGAD=FBF=DFFFGFFFFGGGF0@G7<7FF>90>G<DD@FF<C?>F?<BF62<F:AFGB>F;BFBB:?>G(7,308::)66
@M04650:207:000000000-C238N:1:1101:18348:14380 2:N:0:19
GGACTACAAGGGTATCTAATCCTGTTTGCTCCCCACGCTTTCGAGCCTCAACGTCAGTCATCGTCCAGTAAGTCGCCTTCGCCACTGGTGTTCCTCCTAATATCTACGCATTTCACCGCTACACTAGGAATTCCACTTACCTCTCCGACACTCTAGCTGCATAGTTTCAAATGCACTCTTGGGGTTGAGCCCCAAGTTTTCACATCTGACTTACACAGCCGTCTACGCTCCCTTTACACCCAGTAAATCCGGATAACGCTTGCCCCTTACGTATTACCGCGGCTGCTGGCACGTAATTAGC
+
CCCCCGGGGGGGGGGGGGGGGGGGGGGGGGGGGGGGGGGGGGGGGGGFGGGGGGGGGGGGGGGGGGGGGGGGGGGGGGGGGGGGGGGGGGGGGGGGGGFGGGGGGGGGGGGGGGGGGGDCGGFGGGGGGGGGGGGGGGGGGGGFGGGGGGGFGDEFGGGGGGGGGGGGGGGGGGGGGGGGFFFEGGGGGGGGGGGGGGGGGFGFFFGFFGGGFFCGFFGFBGFDDA4BFGFFFGFFF4EFG2(=GF3?GFB6;E*;F;BFFFG3FGF3:70:2F?>GG1099BFF648?GFGBF:<BGA05
@M04650:207:000000000-C238N:1:1101:12108:14416 2:N:0:19
GGACTACACGGGTTTCTAATCCCGTTCGCTACCCTAGCTTTCGCACATGAGCGCCAGTCTTGTGCCAGGAAGCCGCCTTCGCCACTGGTGTTCTTCCCGATATCTACGCATTTCACCGCTACACCGGGAGTTCCACTTCCCTCTCACATACTCTAGGCACACAGTATCAGATGACAAACAGATGGTAAGCACCTGCCTTTTACATCTGACTTATATGCCCGCCTGCGTGCGCTTTACGCCCAGTAATTCCGGACAACGCTTGCCCCCTACGTATTACCGCGGCTGCTGGCACGTAGTTTGC
+
CCCCCGGGGGGGGEGGGGGGGGGGGGFGGGGGGGGGGGGGGGGGGGGGGGGGGGGDGGGGGGGGGGGGGGGGGFGCGGGGGGGGGGGGFFGGGGGGGGGGGGGGGGGGGGGEDGGGGGGGGGGGGGGGBFGGGDGGGGGGGFGFGGGGGGGFGGFGGGGFGGGGGGFFGGGCFGGGCFGFCACGGGEGGDF67?FCFFG7>FGFFF7BEGGF>F@C@?A<@C2==A;>;D>F(A5;F@EGD6<;FGFFGFFB?FGFGF;BB:<7<EB0(4:?>@:AGC490999>:7)35.<61(2(3<))
@M04650:207:000000000-C238N:1:1101:29285:14420 2:N:0:19
GGACTACCGGGGTTTCTAATCCTGTTTGCTCCCCACGCTTTCGCGCCTCAGCGTCAGTTAATGTCCAGCAAGTCGCCTTCGCCACTGGTGTTCCTCCTAATATCTACGCATTTCACCGCTACACTAGGAATTCCACTTGCCTCTCCATCACTCAAGACATGCAGTTTCAAATGACCCCTCGAGGTTAAGCCTCGATATTTCACATCTGACTTGCATGCCCGCCTACACGCCCTTTACACCCAGTAAATCCGGATAACGCTTGCCCCCTACGTATGACCGCGGCTGCTGGCACGTAGTTAGC
+
CCCCCGGGGGGGFGGGGGGGGGGGGGGGGGGGGGGGGGGGF9FGGGEGGGGGGGGGG,EFGGGGGGGGGGFFFGGEGGGGGGGGGGGGGGGGGGGGGGGGGGGGGGGGGGGGGGGGGGGGGGGGGGGGGGFDGGGGGC8AFGGFGGGAFGGFGGGD:EFBFGGGDFGGGGFGFGGGGD6CGFEGGGFGGGGGFEGGGGGGFFGFF?CFFFFG@79EF=DF=CFFDF(?2DBB;EACFCGGGF0(;:?EFFEFF5DEG@BF:25(*2,70433,2()<6(--9;B>F>DFG?+342:<:44)
@M04650:207:000000000-C238N:1:1101:6530:14429 2:N:0:19
GGACTACAGGGGTATCTAATCCTGTTTGCTCCCCACGCTTTCGAGCATCAGCGTCAGTTAAAGCCCAGCAGGCCGCCTTCGCCACTGGTGTTCCTCCTAATATCTACGCATTTCACCGCTACACTAGGAATTCCGCCTGCCTCTACTTCACTCAAGAACGTCAGTTTTGAACGCAGTTTATGGTTTGAGCCCATAGATTTCACATTCAACTAGACGTCCCGCCTACGCTCCCTTTACACCCAGTAATTCCGGACAACGCTGGCCACCTACGTATTACCGCGGCTGCTGGCACGTGGTTAGC
+
CC@CCFF@CGGGFBFFGAFGGGAEFA@EFGGGF@E+@CCFFFGFFGGGGGGGGFEG@FFGFFGF8CFD8@<FEGCEEFGGFGGGCEFGGGGDFCECA,=FDFFGGGG@FGGCE,AFA+@0+>EF9?EFFFFFFFDFEE=FGFFBA=7EFFFFGDGC,@D86FE6CEEA8EFFF+37+?AC,8,,:@+7@EEFD,DE7BFFFFF==+?B8DF997:D5>GG2<@?=A=?(:57@FFFF6FGGFFFGC)6:AF0/.>=<69?407,6EB<B?BB2F:4CF?99B;(-().0E1E??(,4;:0)
@M04650:207:000000000-C238N:1:1101:22591:14434 2:N:0:19
GGACTACCGGGGTTTCTAATCCCATTTGCTCCCCTAGCTTTCGTCTCTCAGTGTCAGTGTCGGCCCAGCAGAGTGCTTTCGCCGTTGGTGTTCTTCCCGATCTCTACGCATTTCACCGCTCCACCGGAAATTCCCTCTGCCCCTACCGTACTCCAGCTTGGTAGTTTCCACCGCCTGTCCAGGGTTGAGCCCTGGGATTTGACGGCGGACTTGAACAGCCACCTACAGACGCTTTACGCCCAATCATTCCGGATAACGCTTGCATCCTCTGTCTTACCGCGGCTGCTTGCACGAAGTTAGC
+
CCCCCGGGGGGGGGGGGGGGGGGGGGGGGGGGGGGGGGGGGGGCFDGGGGGGGGGGGGGGGGGGGGGGGGGGGEFGGGGGGGGGFGGGGGGGGGGGGGGGGGGGGGGGGGGGGGGGGGGGGGGGGCEEGGGGGGGDFFGGGCEF?FGEF8EFGGGGGGGG+CDFGGGGGGGCGGG6CGEGAFGGGGCFDGGGGGGGGGGG@EGFBDGD@DDGF7C*;@FGFG<@@FFFDG1(6A>A?BGGG?:?GGF9FFF90:CDG?>BFFG3:F?<4-.52CAFFG:;479694))5=2C:(-11C)).
@M04650:207:000000000-C238N:1:1101:29168:14444 2:N:0:19
GGACTACTGGGGTTTCTAATCCTGTTTGCTACCCACGCTTTCGAGCCTCAGCGTCAGTTAAAGCCCAGCAGGCCGCCTTCGCCACTGGTGTTCCTCCTAATATCTACGCATTTCACCGCTACACTAGGAATTCCGCCTGCCTCTACTTCACTCAAGAACTGCAGTTTTGAACGCAGTTTATGGGTTGAGCCCATAGATTTCACATTCAACTTGCAGTCCCGCCTACGCTCCCTTTACACCCAGTAATTCCGGACAACGCTTGCTCCCTACGTATTACCGCGGCTGCTGGCACGTAGTTAGC
+
CCCCCGGGGGGDEGEFGGFFGEFCGFFGEGDGGGFEGEGGFGGGFGGGGGGGGGECCGGGGFCGGGGFGCGC@FGGGG>FDCFGGGGGGGGGGGGGGGGFGGGGGGGGGDDGGGGGF@GC>4=FCEFGCFGGGGGGDCEGGDGFFFFFGGGFGGFFFCFAGGFFGGGGC8DFGEEEGFGGGGGGGGG,AEFGGGGFFGFDFFFAFFDBAGG:;>?DFF@FB49@9FFF=D=DDFFFFEGGE;;;>F?CFFFF;)7;F>BF11*):<<8<???<F?)3:-3901161230C:F::02?9446
@M04650:207:000000000-C238N:1:1101:14790:14445 2:N:0:19
GGACTACTCGGGTTTCTAATCCTGTTTGATCCCCACGCTTTCGTGCCTCAGCGTCAATATAGGCGTAGTAAGCTGCCTTCGCAATAGGTGTTCTATGTCATATCTATGCATTTCACCGCTACATGACATATTCCGCTTACCTCCACCATATTCAAGATAGATAGTATCAAAGGCAGTTCTGGAGTTAAGCTCCAGGATTTCACCTCTGACTTACCTACCCGCCTACGCACCCTTTAAACCCAGTGAATCCGGATAACGCTTGCACCCTCCGTATTACCGCGGCTGCTGGCACGGAGTTAGC
+
CCCC8@FFGFEGGDEGGGGDGGGGFGGDEGFFGFECGGGGGGGCFGCFFGGGGGG>FGGGGFFCCGGGGGGG@FFCGFGGFEGGGGGGGGFGFCFE<FAFGF,EEGFEEFGDGGGGFGGGGGGGCFE9FGGGCGGGGDEGGGCFGGGGGGGFFEGGCD>ED<EA<FGGGGGGFFFGDDCGGCEGGFDDGA,@@ECGGF;D7DED?C+38CCF0<+=BEGGAG9)>?AFFG2@2?FCAEFAFFDFFGF4CAA25BG9F79?<;CEGG@0=D6;D<@FFC::>06>>2)40E?GB>BF2:).-
@M04650:207:000000000-C238N:1:1101:11948:14451 2:N:0:19
GGACTACTGGGGTTTCTAATCCTGTTTGCTCCCCACGCTTTCGCGCTTTAGCGTCAGTATTTGTCCAGTGAGCTGGCTTCCCCATCGGCATTCCTACAAATATCTACGAATTTCACCTCTACACTTGTAGTTCCGCCCACCTCTCCAATACTCTAGTCTAACAGTTTCCAACGCAATACGGAGTTGAGCCCCGCAGTTTAACATCAGACTTTTTAAACCACCTAGACGCGCTTTACGCCCAATAAATCCGGATAACGCTCGGGGCATACGTATTACCGCGGCTGCTGGCACGTATTTAGCC
+
CCCCCGGGGGGGGGGGGGGGGGGGGGGGGGGGGGGGGGGDGGGEGGGGGGGGGGGGGGGGGGGGGGGGCFGFGGGGG8FGGGGGGGGGGG@GFGGGGGGGGGGGGGGGGGGGGGGGGGGGGGGGGFGEFGGGGGGGGGGGGGGFGFGGGGGFFFGGFGFDGGFGFFCFGGFGGGGGGGGGGGDB>FGFGFGGGEGGGFFG7AFAFFDFFCFF<FGGF@?FB::EFFFE>DF@<=CFEDE:F?;@>FEC*=D00@G2D>?B>FG>CC?0<B42)<5<0969((44<?B7:*):33)5)2:<:
@M04650:207:000000000-C238N:1:1101:20140:14486 2:N:0:19
GGACTACCGGGGTTTCTAATCCTGTTTGCTCCCCACGCTTTCGCGCCTCAGCGTCAGAACCGGACCAGTAAGCCGCCTTCGCCACTGGTGTTCTTGCGAATATCTACGAATTTCACCTCTACACTCGCAGTTCCACTTACCTCTTCCGGTCTCTAGCCATACAGTATCGAAGGCAATTCTGTGGTTGAGCCACAGGCTTTCACCCCCGACTTATACGGCCGCCTACGCGCCCTTTACGCCCAGTGATTCCGAGCAACGCTAGCCCCCTTCGTATTACCGCGGCTGCTGGCACGAGTTTAGC
+
CCCCCGGGGGGGGGGGGGGGGGGGGGGGGGGGGGGGGGGGGGGGGGGGGGGGGGGGGGGGGGGGGGCFGGGGGGGGGGGGGGGGGGGGGGGGGGGGGGGGGGGGGGGGGGGGGGGGGGGGGGGGGGGGEGGGGGGGGGGGGGGFGGGGFGGBGFCFGGGGGGGGGCCGGEGGGGGFGGGGGGFGG7EGGGGGGGDFGCEGG6CFFGDE;GGGEFFFA0EGFGFD?FBD>G>BBGF<60?CG037=7<<GF749:50C63:(,9?GGFF278((;:)<?(3,4,39?)57E(<(,(-(3):4
@M04650:207:000000000-C238N:1:1101:27705:14493 2:N:0:19
GGACTACCGGGGTTTCTAATCCTGTTTGCTCCCCTAGCTTTCGTGCCTCAGCGTCAGAAATAACCCAGCAAGCTGCCTTCGCCCTCGGCGTTCTCCCAGATATCTACGCATTCCACCGCTACACCTAGAATTCCGCTTGCCCCTTTTATCCTCTAGCACGCTAGTATCGAATGCAGTTCCTCCGTTAAGCGAATGGATTTCACATCCGACTTGGCGCACCGCCTACGCACCCTTTATGCCCAGTGATTCCGAACAACGCTCGCACATCTCGTATTACCGCGGCTGCTGGCACGAGATTAGC
+
CCCCCGGGGGGGGGGGGFFGGGGGGGGGGGGGGGGGEGGFGGGGEGGGGFGGGGGGGGGGGGGGGGGGGGGGGGGGDFGGFGGGGGFCGGGGGGGGGGGGGGGGGGGGGGGGGGGGGFGGGGGGGG8FGFGGGGFGGGGFGGG5DGGGFGGFGGGGGGGGGGG6EFGGGFGGGGGGGGGGGGGGGGGGGGGC5*>FGFGGGFGFFGFFFCDDFGGGF@GG9GFFFFFF;DB?DFFEFFGGF?B?F7<<GFF(1>D?D1>3:BC>G=A2443:6CB2::(2336>>FFB(71+(190(<:)(
@M04650:207:000000000-C238N:1:1101:13026:14504 2:N:0:19
GGACTACTCGGGTTTCTAATCCTGTTCGCTCCCCTAGCTTTCGCGCCTCAGCGTCAGTTGCAGTCCAGAAAGCCGCCTTCGCCACTGGTGTTCCTCCTAATATCTACGCATTTCACCGCTACACTAGGAATTCCACTTTCCTCTCCTGCCCTCAAGAAATACAGTTTCCATTCCATCACAGGGTTGAGCCCTGAACTTTAAAAACAGACTTGTATTCCCGCCTACGCGCCCTTTACGCCCCATGATTCCGGACAACGCCCGCCCCCTACGTATTACCCCCGCGTCGTGCCCGTAGTTTGCC
+
CCCCCGGGFGGGGGEFGGGGGGGGGGDGGGGGGGGGCFGGGGGG>FGGGGGGGGGEGGGGGGGGGGGGGGFFFGGGGGGGGGGGGGFGGGGGGGGGGGGGGGGGGFFGGDGGGFGGGGCGGGGGGGFCEFFGGFGGGGGGFGGFGGG,ADFFGEG==?=D3<EFGGGGGCCDFG8E=AFEFGCGG:7,9@FC,,4<8DC398;6A>**1*B>8+=;B4<*)95)799?BC2(:0:>82CC*(((*29)+)061)8()-(-,4DFGE31:(.)-0).<*,(171310(-(1.*,(38)+).5
@M04650:207:000000000-C238N:1:1101:18144:14505 2:N:0:19
GGACTACAGGGGTTTCTAATCCTGTTTGCTCCCCACGCTTTCGTGCATGAGCGTCAGTGCAGGCCCAGGGGGCTGCCTTCGCCATCGGTGTTCCTTTGCATATCTACGCATTTCACTGCTACACGCAAAATTCCACCCCCCTCTGCCACACTCAAGCCTTGCAGTCACCAATGCAGTTCCCAGGTTAAGCCCGGGGATTTCACATCGGTCTTACAAAACCGCCTGCGCACGCTTTACGCCCAGTAATTCCGATTAACGCTCGCACCCTACGTATTACCGCGGCTGCTGGCACGTAGTTAGC
+
CCCCCGGGGGGGGGGGGGGGGGGGGGGGGGGGGGGGGGGGGGGGGGGGFGGGGGGGGGGGGFGGGGGGGGGGDGGGGGGGFGGGGGGGGGGGGGGFE<FGGGGGGGGGGGGGGGFGGGGGGGGGGDEEGGGGGCGCE8CGGGGFGGGGGGGFGGGGFDFEFGGGGGDGGGGGGGGGGGGGGDGFGGGGGGGGGDEE5DGGGFGFFGC?DGGGFGG7A@GGFGFFFFFA6GF>(CFBB?GGE<FFGGFFGFFF0>DFGB>FFFD9DG?2?????F:<FG419FFFF??F>D?G??B?0CAF5
@M04650:207:000000000-C238N:1:1101:21622:14520 2:N:0:19
GGACTACTAGGGTTTCTAATCCTGTTTGCTCCCCACACTTTCGAGCCTCAGCGTCAGTTAATGTCCAGCAGGCCGCCTTCGCCACTGGTGTTCCTCCCGATATCTACGCATTCCACCGCTACACCGGGAATTCCGCCTGCCTCTCTATCACTCAAGAACGCCAGTTTTGAACGCACGCTATGGGTTGAGCCCATAGATTTCACGTCCAACTTGGCATCCCGCCTGCGCTCCCTTTACACCCAGTAATTCCGGACAACGCTTGCCACCTACGTTTTACCGCGGCTGCTGGCACGTAGTTAGC
+
CCCCCGGGGGGGGGGGGGGGGGGGGGGGGGGGGGGGGGGGGGGGGGGGGGGGGGGGGGGGGGGGGGGGGGGGGGGGGGGGGGGGGGGGGGGGGGGGGGGGGGGGGGGGGGGGGGGGGGGGGGGGGGGGCGGFGGFGGGGGGGGFGGGFGGGFGGGCFFGCEGGGGGGGGGGGGGGGGGCEGFGFGGGFGGGGGGGGGGGGGFFAFFDBFGGGFGGGFFFG?GFF@F@D0<1;@FFEC?FCGFFFGGF>GFF0:BDBGFB??BGF=EB:7?6:<FFFGGBFF>FF>:B2>=<FF:(1,<:>9
@M04650:207:000000000-C238N:1:1101:25559:14580 2:N:0:19
GGACTACAAGGGTTTCTAATCCTGTTTGCTCCCCACGCTTTCGAGCCTCAACGTCAGTTATCGTCCAGTAAGCCGCCTTCGCCACTGGTGTTCCTCCTAATATCTACGCATTTCACCGCTACACTAGGAATTCCACTTACCTCTCCGACACTCTAGCTTGATAGTTTTCAAAGCAGTCCCAGGGTTGAGCCCTGGGATTTCACTTCAAACTTACCATGCCGTCTACGCTCCCTTTACACCCAGTAAATCCGGATAACGCTTGCCCCCTACGTATTACCGCGGCTGCTGGCACGTAGTTAGC
+
CCCCCGGGGGGGGGGGGGGGGGGGGGGGGGGGGGGGGGEGGGGGGGGGGGGGGGGGGFGGGGGGGGGGGGGGGGGGGGGGGGGGGGGGGGGGGGGGGGGGGGGGGGGGGGGGGGGGGGGGGGGGGGGGGGGGGGGGGGGGGGGFGGGGGGGFGFGGGGGGGGGGFDGFDFFGGGGFGGGCFFEGGGGGGGGGGGGGGGGGGFGFFGGFFGFGFGGGFFGGFGFFFFB>2CB>DGFFFEGGGF?EGD?3@FE>1BDFGFFF86F8DG>;6?62?GB<@F0>B>>>>:2>FGBGF:?2874A<
@M04650:207:000000000-C238N:1:1101:4665:14639 2:N:0:19
GGACTACAGGGGTTTCTAATCCCGTTCGCTACCCTAGCTTTCGCACATGAGCGTCAGTCTTGTGCCAGGAAGCCGCCTTCGCCACTGGTGTTCTTCCCGATATCTACGCATTCCACCGCTACACCGGGAATTCCGCCTGCCTCTCCATCACTCAAGAACGCCAGTTTTGAACGCACGCTATGGGTTGAGCCCATAGATTTCACGTCCAACTTGGCATCCCGCCTGCGCTCCCTTTACACCCAGTAATTCCGGACAACGCTTGCCACCTACGTTTTACCGCGGCTGCTGGCACGTAGTTAGC
+
CCCCCGGGGGGGGGGGGGGGGGGGGGGGGGEGGGGCGGGGGGGGGGGGFFFGGGGGGGGGGGGGGGGGFGGGGGGGGGGGFGGGGGGGGCGGGFFGGFGGGGGGGGGGGGGGGGGGGEEG>FCEGGGGGGGGGGDGDEDFGGGFGGFGFGGFGGGGGGGGGGGGGGGG8>EGGGEGCDCEC:DFGDEGGGFGF6CEGGGFGFDFFGD>AGGGFCFFF8EG?G@D;F>B9GBBBGFFFFGGGF?FGGF:FB@BB:D6F0>BF?GB*<:7>BFB:EBAEF,9110(44))4C<G14(,4+4-6
@M04650:207:000000000-C238N:1:1101:22703:14643 2:N:0:19
GGACTACAGGGGTTTCTAATCCTGTTTGCTACCCATACTTTCGAGCCTCAGCGTCAGTTGATGCCCAGTAGGCCGCCTTCGCCACTGGTGTTCCTCCCGATATCTACGCATTCCACCGCTACACCGGGAATTCCGCCTACCTCTACATCACTCAAGAACAGTAGTTTTGAACGCAGTCTATGGGTTGAGCCCATAGTTTTCACATTCAACTTACCATTCCGCCTGCGTGCCCTTTACGCCCAGTAATTCCGGCCAACGCTTGCCCCCTACGTATTACCGCGGCTGCTGGCACGTAGTTTGC
+
CCCCCGGGGGGGGGGGGGGGGGGGGGGGGGGGGGGGGGGGGGGGGGGGGGGGGGGGGGGGGGGGGGGGFGGGGGGGGGGGGGGGGGGGGGGGGGGGGGGGGGGGGGGGGGGGGGGGGGGGEGGGGGGGDEGGGGGGGGGGGGGFGGGGGGGFGGGEDGCDGFFGFF8E88EFGGGGCFFFGGGGGGGGGGGGGGGGD+FFGFGFFFDFFGGGFGGGCCGG@C@FDFFD@C;@EGFEFFGDGF6@GCC<CC)1(:>:G:6:-8G:CFF90:84<F?>GGFF69>B1().,C<F(...4C)6-
@M04650:207:000000000-C238N:1:1101:26664:14648 2:N:0:19
GGACTACCAGGGTTTCTAATCCCATTCGCTCCCCTAGCTTTCGTCTCTCAGTGTCAGTGTCGGCCCAGCAGAGTGCTTTCGCCGTTGGTGTTCTTTCCGATCTCTACGCATTTCACCGCTCCACCGGAAATTCCCTCTGCCCCTACCGTACTCCAGCTTGGTAGTTTCCACCGCCTGTCCGGGGTTGAGCCCTGGGATTTGACGGCGGACTTAAAAAGCCACCTACAGACGCTTTACGCCCAATCCTTCCGGATAACGCTTGCATCCTCTGTCTTACCGCGGCTGCTGGCACAGCGTTAGC
+
CCCCCFGGFGGCFGGGGGGGGGGFGGCDEGGGGGGGFGGGFGGGGGGGGFFGGGG<FF9FCCGGGGGGGGGEDEGFFCFEEGGG@FGGGGGGGFGGGCFBFGFFGGGGGDEEFGGGGCG>EFGG@FGG>CGGGAD,8DFGCCFFFEFEGGGFGGGGGFGGGEEDGFGGGGGDDGGGFFGGGGGGGDEFFFFFEFGFCFFFF9BB>GGB9CC4)1:;6?G<@<0=:FB94D6;1=>)91CGG?<?**65:4)2(7D>F<>B01*)2<22-),6)7<4:>4610((-4?F>E2<((.28EF0.
@M04650:207:000000000-C238N:1:1101:14892:14667 2:N:0:19
GGACTACTCGGGTTTCTAATCCTGTTTGCTCCCCACGCTTTCGAGCCTCAGCGTCAGTAATGAGCCAGTATGTCGCCTTCGCCACTGGTGTTCTTCCGAATATCTACGAATTTCACCTCTACACTCGGAGTTCCACATACCTCTCTCACACTCAAGACACCCAGTATCAAAGGCAATTCCGAGGTTGAGCCCCGGGATTTCACCCCTGACTTAAATGTCCGCCTACGCTCCCTTTACGCCCAGTAATTCCGAGCAACGCTAGCCCCCTTCGTATTACCGCGGCTGCTGGCACGAAGTTAGC
+
CCCCCFGGGGGGGGGGGGGGGGGGGGGGGGGGGGGGGGEGGGGGGGGGGGGGGGGGGGGGGGGGGGGGFGGGGGGGGGGGGGGGGGGGGGGGGGGGGGGGGGCGDGGGGGGCFGGFGGGGGGGGCFGGGGGGGGGGGGGFGGGFGGGFFFGFGGGGGGGGFGGGFGGGGGGGGGGGGGGGGGGGGGGGGGGGCEECDDFG+BFFFGGFDGGGFGGFFFGGFGF@@ADB?G>FFDFFFFGGGFFFGGFFFFFF93D@CB>FB(62CGB>?F?13;:ACG<>FFFF66?F:58E<06:<A>F2
@M04650:207:000000000-C238N:1:1101:21535:14669 2:N:0:19
GGACTACTGGGGTATCTAATCCTGTTCGCTCCCCTAGCTTTCGCGCCTCAGCGTCAGTTGCAGTCCAGAAAGCCGCCTTCGCCACTGGTGTTCCTCCTAATATCTACGCATTTCACCGCTACACTAGGAATTCCACTTTCCTCTCCTGCCCTCAAGAAATACAGTTTCCATTCCATCACAGGGTTGAGCCCTGAACTTTAAAAACAGACTTGTATTCCCGCCTACGCGCCCTTTACGCCCAATTATTCCGGAAAACCTCCGCCCCCTACGTATTACCGCGCCTGCTGGCCAGTATTTAGCC
+
CCCCCFGGGGGGGDGGGGGGGGGGGGCGGGGGGGGGGGGGGGGGGGGGGFGGGGGGGGGGG@GGGGGGGGGGGGGGGGGGGGGGGGGGGGGGGGGGGGG<FFGGGGGGGGGGGGGGGGGGGGGFEFEGGFGGGGGGGGGGGGGFGGFGGGGFGFFG,D8DFGGGGGGGEGGGGGGCG?FGGGGGGGGCFGGGGFFDCFFFGAEF>CGF@9C>8CFGFEGC=GFFF>2>5C(6@=+6)2EE711)119<74=((.23*((((->BGG0(34324<)-3/26(-(20,4(3/(*56)6)+6)4
@M04650:207:000000000-C238N:1:1101:7114:14707 2:N:0:19
GGACTACTCGGGTATCTAATCCTGTTTGCTCCCCACACTTTCGAGCCTCAGCGTCAGTTAATGTCCAGCAGGCCGCCTTCGCCACTGGTGTTCCTCCCGATATCTACGCATTCCACCGCTACACCGGGAATTCCGCCTGCCTCTCCATCACTCAAGAACGCCAGTTTTGAACGCACGCTATGGGTTGAGCCCATAGATTTCACGTCCAACTTGGCATCCCGCCTGCGCTCCCTTTACACCCAGTAATTCCGGACAACGCTTGCCACCTACGTTTTACCGCGGCTGCTGGCACGTAGTTAGC
+
CCCCCGGGGGGGGGGGGGGGGGGGGGGGGGGGGGGGGGGGGGGGGGGGGGGGGGGGGGGGGGGGGGGGGGGGGGGGGGGGGGGGGGGFGGGGGGGGGGGGGGGGGGGGGGGGGGGGGGGGCFFGGGGGGGGGGGGGGGGGGGGFGGGGGGGFGGGGGGGGGGGGFFGGCCFGGGCGGDGGDG8CGGGG6FGGGGGGGFCEGFGFFFGFECFGEFFCFFGGFGF;0:@F@GFFFGFFFFGGGFFFFGB<>?@9BFG0909?FFG?FGBBFF?(88:AGC:B0;FFFFFF?>0C?FFB(<<A<
@M04650:207:000000000-C238N:1:1101:4800:14729 2:N:0:19
GGACTACTGGGGTATCTAATCCTGTTCGCTACCCATGCTTTCGAGCCTCAGCGTCAGTTGCAGACCAGAGAGCCGCCTTCGCCACTGGTGTTCTTCCATATATCTACGCATTCCACCGCTACACATGGCGTTCCACTCTCCTCTTCTGCACTCAAGTTCAACAGTTTCTGATGCAATTCTCCGGTTGAGCCGAAGGCTTTCACATCAGACTTATTGAACCGCCTGCACTCGCTTTACGCCCAATAAATCCGGACAACGCTTGCCACCTACGTATTACCGCGGCGGCGGGCACGTAGTTAGC
+
CCCCCGGGGGGGGGGGGGGGGGGGGGGGGGGGGGGGGGGGGGGFGGGGGGGGGGGGGGGGGGGGGGGGGFGGGGGGGGGGGGEGGGGGGGGGGGFGF,EFGEEGCBFFGGGGGGGGGGGGGGGGGGFG,=:FGGFGA?EGGGGF9EF,,@EFG?FGE8>FAFGGGGGGGG9EFGDAEDGGGA6CCEGFGGGGGGGGGFGGGFGFF7CFEGG7AGF>+6>FBG>9(;BFFGBF=FFEA?GGGF;@CGCF>FFB6>D7F>FF:?G:0@:24:042F?9FD479(3(-(,-2:6A?403?C...
@M04650:207:000000000-C238N:1:1101:17344:14739 2:N:0:19
GGACTACCGGGGTATCTAATCCTGTTTGCTCCCCTAGCTTTCGCACTTCAGCGTCAGTTTTTGTCCAGTGAGCTACCTTCGTCATCGGCATTCCTACATATATCTACGAATTTCACCTCTACTCATGTAGTTCCGCCCACCTTTCCAATACTCTAGAATTTCAGTTTCGTCGGCAAGCTAATGGTTGAGCCACTAGTTTTCACCGTCGACTTGAAACCCCGCCTAGATGCCCTTTATGCCCAATAATTCCGGATAACGCTTGCGACATACGTATTACCGCGGCTGCTGGCACGTATTTAGC
+
CCCCCGGGGDGGGGGFGGGGGGGGGGGGGGGDGGGGGGGGGGGECGEGGGGGDFGGGFFGGFGFGGGGGGFFFGGGGGGGGEFGEGGEGGGGGGGGGGGGGGGGGGGGCCACFGGGGGGGGGCFFEGGGGGFGGGGGGCGGGGFGFGGGGGFFFGGGGGFFFFGGGGGGGGG>EEGGGGGFEGGFFGGGGGFG6@EGGGF?FGFFFDEAC*C6FGGB:5>=GFFF;3B<D3>EGFCFCFGGEDFFFCCGFF@@EGFGF9<<DG6CE(463<>?E72CF(301011<:.3:3+412<?GA>2
@M04650:207:000000000-C238N:1:1101:7592:14788 2:N:0:19
GGACTACCGGGGTTTCTAATCCTGTTCGCTCCCCTAGCTTTCGCGCCTCAGCGTCAGTTGCAGTCCAGAAAGCCGCCTTCGCCACTGGTGTTCCTCCTAATATCTACGCATTTCACCGCTACACTAGGAATTCCACTTTCCTCTCCTGCCCTCAAGAAATACAGTTTCCATTCCATCACAGGGTTGAGCCCTGAACTTTAACAACAGACTTGTATTCCCGCCTACGCGCCCTTTACGCCCAATGATTCCGGACAACGCTCGCCCCCTACGTATTACCGCGGCTGCTGGCACGTAGTTAGCC
+
CCCCCGGGGGGGFEGGGGGGGGGGGGGGGGGGGGGCFGGGGGGDGGGGGGGGGGGGGGGGGGGGGGGGGGGGGGGGGGGGGGGGGGGGGGGGGFGGCGGGGGGGGGGGGGGGGGGGGGGGGGDFGGGGGEFEFGGGGADGGGGFGGGFGGGFGFGGDF8@,DFGGGGGFF99=;@C97EFGG6EB@CFDGGC77,4DFGGG6D*9999BCFGE7=@FEGG>D=@FD@D9599D<ACDFEGG?F@7777>F:<0>F?G90-((93DC9???:250.6C/129B9>FF?2:=?58(23>@)44
@M04650:207:000000000-C238N:1:1101:10628:14801 2:N:0:19
GGACTACACGGGTTTCTAATCCTGTTCGCTCCCCTAGCTTTCGCGCCTCAGCGTCAGTTGCAGTCCAGAAGGCCGCCTTCGCCACTGGTGTTCCTCCGAATCTCTACGCATTTCACCGCTACACTAGGAATTCCACTTTCCTCTCCTGCACTCAAGAAATCCAGTCTCCATTCCAGCACTGGGTTGAGGCCTGAACTTTAAAAACAGACTTGTATTCCCGCCTACGCCCCCTTTTCGCCCAATGCTTCCGGACAACGCGCGCCACCTACGTATTACCCCGGCTGCTGGGCCGTACGTAGCC
+
CCCCCGGC<FGGFGGGGGGGGGGGGG@FDGGGGGCDGGG9FGGGGGGGGGGCFGGGGFECECFCFGGGDG,FFGGGCF@FGGGGGFFGFGGGG<EFG++BF+=FFGFGGGFG9FFFFGGGGGGGF,CFFGGGGF;FD,,CEGGF,D,=F,DFG8DF,,,,,:EFF,,6@E,8+9,,@+C,@FF,++,5,@D2@C,@<8F,+=30997*-32;;+5+4/<;(?=>@E@)-C9(:0*))(4<:3((*+16*):3(7<?73-(49)(9C:(48.))+)63*-39>03:4,,(*->;(((40.(.
@M04650:207:000000000-C238N:1:1101:19531:14811 2:N:0:19
GGACTACACGGGTATCTAATCCTGTTTGCTCCCCACGCTTTCGCACCTCAGTGTCAGTATCAGTCCAGGTGGTCGCCTTCGCCACTGGTGTTCCTCCATATATCTACGCATTTCACCGCTACACATGGAATTCCACTCTCCTCTTCTGCACTCAAGTCCTCCAGTTTCCAATGACCTTCCTCGGTTGAGCCGAGGGCTTTCACATCAGACTTAAAAGACCGCCTGCGCTCGCTTTACGCCCAATAAATCCGGACAACGCTTGCCACCTACGTATTACCGCGGCTGCTGGCACGTAGTTAGC
+
CCCCCGGGGGGGGGGGGGGGGGGGGGGGGGGGGGGGGGGGGGGGGGGGGGGGGGGGGGGGGGGGGGGGGGGGGGGGGGGGGGGGGGGGGGFGGGGGGGGGGGGGGGGGGGGGGGGGGGGGGGGGGGGGFFFGGGGGGGFFGGGFGGGGGGGFGGGGGGGGGGGGFGGGGGFGGFGGGGGGGGGGGDGGGGGG>EGGGGGGGCGFFGGFFGG>ACFFFFGGFG>@BFFFBGFF;FF<ADGEGFDDGGFFGFFB@EGFGB;<18F:DGF::?:()24<GF:9>>FBF:4?3E?GB:02?G>A<
@M04650:207:000000000-C238N:1:1101:2737:14813 2:N:0:19
GGACTACCCGGGTTTCTAATCCTGTTTGCTCCCCACGCTTTCGAGCCTCAACGTCAGTTACAGTCCAGTAAGCCGCCTTCGCCACTGGTGTTCCTCCTAATATCTACGCATTTCACCGCTACACTAGGAATTCCACTTACCTCTCCTGCACTCCAGTTTCGCAGTTTCAAAAGCAGTCCGCGGGGTTGAGCCCCGGGCTTTCACTTCTGACTTGCCATACCGTCTACGCTCCCTTTACACCCAGTAAATCCGGATAACGCTTGCCCCCTACGTATTACCGCCGCTGCTGGCACGTAGTG
+
CCCCBFGFFGGGCEGGGGGGGGGGGGGGAFFGGEGGGGGGGGBFGGEGFGGGGGGGGGGGGGGGGGGGGGFAFGGGGGGGGG7FGGGDGGGGGGGGGGGGGGGGEFGGCC@FGGFGGGGGG>,A=FG,EFFFGGFGGGCFGFGFFEGGGGGFGGFEFDCCCF@ECFGGFGC9DGGGGCGGG<B7F>E*,?FGFDGGGGGC4A+3+:C=CCG7577CB9+96:@;2>C3>:8>BGF?F<<C8380C7:)2*)-()*(2)4((,1-9@<>B:??B+)(2*)(,((,,(78)+(*.82(,;2
@M04650:207:000000000-C238N:1:1101:15644:14815 2:N:0:19
GGACACACGGGTTTCTAATCCCGTTCGCTACCCTAGCTTTCGCACATGAGCGTCAGTCTTGTGCCAGGAAGCCGCCTTCGCCACTGGTGTTCTTCCCGATATCTACGCATTTCACCGCTACACCGGGAGTTCCACTTCCCTCTCACATACTCTAGGCTTACAGTATCAGATGACAAACAGATGGTAAGCACCTGCCTTTTACATCTGACTTATAAACCCGCCTGCGTGCGCTTTACGCCCAGTAATTCCGGACAACGCTTGCCCCCTACGTATTACCGCGGCTGCTGGCACGTAGTTTGCC
+
88AB6=CBFFGGGGGGGGGGGGGGGGGGGGGGGGGGGGFGGFFGGGFGFFGGGGGGGGGGGGGGGGGGGGGGGGGGGGGGGGGGGGGGGGGGGGFFGGGGGDGGDEFGGGGGGGGGGGGGGEGGEGGGGGGGGGGGGGGGGGGFGGGGGGGBEFGGGGGGGGGGGGGGGGGGGGGGGGGGGGGGGGGGGGGGGGGGGGGGGFGFFGGAAF9DEGGGFBEG>C=@BDDD@GFFFFA<EFGGD(6<CFEFFFEBFDDBDB<0-1C0>E>4?0:BFG>A<C(32624:??(:C4=1<:340<9<
@M04650:207:000000000-C238N:1:1101:26627:14820 2:N:0:19
GGACTACTGGGGTTTCTAATCCTGTTTGATCCCCACGCTTTCGTGCCTCAGCGTCAGTGTGGCGCCGGCATGCTGCCTTCGCAATCGGAGTTCTGCGCGATATCTAAGCATTTCACCGCTACACCGCGCATTCCGCATACTTCTCGCTCACTCAAGACCGCCAGTTTCAACGGCAGGCCGGCGTTGAGCACCGACATTTTACCGCTGACTTAACAGTCCGCCTACGCACCCTTTAAACCCAATAAATCCGGATAACGCTCGCCTCCTTCGTATTTCCGCGGCTGCTTGCACGGAGTTTGCC
+
CCCCCGGGGGGGGGGGGGGGGGGGGGGGGGGGGGGGGGEGGGGFCFGGGGGGGGGGEGFGA@GEGGEGDGGGGFGGGGGGGGEGEFGG>FGGGGGG7@GGGGGGGGAEGGGFGGGGGGGGGGGDF:+@CCGGGGGCCCEG9DGFGGE+@EGFGFG6@EGD5FEGFFFGFG9CCEEEC4E8CE8:CC8C7+:7:2CCDDG7*9<)>5C>?*:*6CDC@>F*(>13:@1)(/818F=:*)*2*-(,**6<G>3(,5C)*((40()-1;1)614203)62*(-2119()).-94/((,-10)-.
@M04650:207:000000000-C238N:1:1101:26998:14836 2:N:0:19
GGACTACCAGGGTATCTAATCCTGTTTGATCCCCACGCTTTCGTGCCTCAGCGTCAATATAGGCGTAGTAAGCTGCCTTCGCAATAGGTGTTCTATGTCATATCTATGCATTTCACCGCTACATGACATATTCCGCTTACCTCCACCATATTCAAGATAGATAGTATCAAAGGCAGTTCTGGAGTTAAGCTCCAGGATTTCACCTCTGACTTACCTACCCGCCTACGCACCCTTTAAACCCAGTGAATCCGGATAACGCTTGCACCCTCCGTATTACCGCGGCTGCTGGCACGGAGTTAGC
+
CCCCCGGGGGGGGGGGGGGGGGGGGGGGGGGGGGGGGGGGGGGGGGGGGGGGGGGGGGGGGFGGDGGGGGGFGFGGGGGGGGGGGFGGGGGGGGDFGEGGGGGGGGGGGGGGGGGGGGGGGGGCECFAAFGGGGGGGGGGGFF*=F8??FFFGGGGDFFGFGEGGGGGGGGGFEGEDDAGGFGGGGGGGGADGCF8FCDGFDE8FGGAEGGGCCFFF8:F=C=AAFDF=D5>BGFFC=GFG@>ECFE<FFDFFFGFG6@0:@FEFF?;@;;;0=;797666>99>BBF0A:F?F9B?GAA6
@M04650:207:000000000-C238N:1:1101:6347:14874 2:N:0:19
GGACTACCAGGGTTTCTAATCCTGTTTGCTACCCATGCTTTCGAGCCTCAGCGTCAGTTAATGTCCAGCAGGCCGCCTTCGCCACTGGTGTTCCTCCCGATATCTACGCATTCCACCGCTACACCGGGAATTCCGCCTGCCTCTCCATCACTCAAGAACAGCAGTTTTGAATGCACGCTATGGGTTGAGCCCATAGATTTCACACCCAACTTGCCGTCCCGCCTGCGCTCCCTTTACACCCAGTAATTCCGGACAACGCTTGCCACCTACGTTTTACCGCGGCTGCTGGCACGTAGTTAGC
+
CCCCCGGGGGGGGGGGGGGGGGGGGGGGGGGGGGGGGGGGGGGGGGGGGGGGGGGGGGGGEGGGGGGGGGGGGGGGGGGGGGGGGGGGGGGGGGGGGGGGGGGGGGGGGGGGGGGGGGGGGGFGGGGDGGGGGGGGGGGGGFGFGGGGGGGFGGGGG8FFGGGGGGFFEG;FFGGFGGDEDGFGGGGC?GFFFG?FFFFGGFGFFGDF9CFFEFFGFFEGFG9D(;9FFGFFFGFCFEGFGF6@7*9AGF?>?BG156>FF6C>GG?:8?F0:FFFGG((,4969<?>?G1C03,4:C><:
@M04650:207:000000000-C238N:1:1101:22638:14875 2:N:0:19
GGACTACTGGGGTTTCTAATCCTGTTTGCTCCCCACACTTTCGAGCCTCAGCGTCAGTTAATGTCCAGCAGGCCGCCTTCGCCACTGGTGTTCCTCCCGATATCTACGCATTCCACCGCTACACCGGGAATTCCGCCTGCCTCTCCATCACTCAAGAACGCCAGTTTTGAACGCACGCTATGGGTTGAGCCCATAGATTTCACGTCCAACTTGGCATCCCGCCTGCGCGCCCTTTACCCCCAGTAATTCCGGACAACGCTTGCCCCCTACGTTTTACCGCGGCGGCTGGCCCTTAGTTAGC
+
CCCCCGGFGGGGGGGGGGFFGGGFGGGFGGGGGGGGEGGGGGGDFG7FGFGGGGGGGGGG,@EFFGGCCFFFGGGGGGGGGGGGGGGFGGGGGGGFGGGGG:CGG=FGGGGG9FGGGGGGGGGFGGGCFGGGGGFGGDCFGGGFGGCCEFGFG,DFF8>E6EGGGGG,3:,@CFC:EGD*:2,:FFCFGFCFCA,,:C;CGFGFAFDDFFF+/*;=*(3C0C>DDF>E(:9>BGFAF-A>EF1377:2:F?9()70C66??:D:7C>9(338(;:AGG396>(((-366E(A(4)-6<45<
@M04650:207:000000000-C238N:1:1101:5861:14876 2:N:0:19
GGACTACTGGGGTTTCTAATCCCGTTCGCTACCCTAGCTTTCGCACATGAGCGTCAGTCTTGTGCCAGGAAGCCGCCTTCGCCACTGGTGTTCTTCCCGATATCTACGCATTTCACCGCTACACCGGGAGTTCCACTTCCCTCTCACAGACTCTAGGCTTACAGTATCAGATGACAAACAGATGTTAAGCACCTGCCTTTTACATCTGACTTATAAACCCGCCTGCGTGCGCTTTACGCCCAGTAATTCCGGACAACGCTTGCCCCCTACGTATTACCGCCGCTGCTGGCACGTAGTTTGC
+
CCCCCGGGGGGGGGGGGGGGGGGGGG<FGGEGGGGGGGGGGGEGGGGF@FFGGGGGGFCE9FFGGGGGGGGGFEGGEGGGGGGGGGGGGGGGGGGGGGGGGFEG,FFGCGFEFGGGF+@DGGGGGGGGGGGGFGGGGF@FFGGF?,ED,@>DFGGA:D?8DFFGGCGGGCFF7;EE,+ACFFFG9FCFGG=C:,:,0;FFDF;+1CDFAFFCA++D>*0?@D@=(;680C712C>.:<DGEF?E>F?CGFFF:3D?*((-(,9:>F>1(,-45E><CF<9(471(-5).>(A:(424<444
@M04650:207:000000000-C238N:1:1101:5695:14886 2:N:0:19
GGACTACTCGGGTATCTAATCCTGTTTGCTCCCCACGCTTTCGAGCCTCAGCGTCAGTTACAGACCAGAGAGCCGCCTTCGCCACTGGTGTTCCTCCATATATCTACGCATTTCACCGCTACACATGGAATTCCACTCTCCTCTTCTGCACTCAAGTTCCCCAGTTTCCAATGACCCTCCACGGTTGAGCCGTGGGCTTTCACATCAGACTTAAGGAACCGCCTGCTCGCGCTTTACGCCCAATAATTCCGGAAAACTCTTGCCACCTAGTGATTCCCGCGCCTGCTGGCACGTCTTTAGC
+
CCCCCGGGGGGGGGFGGGGFGGGGGGGGGGGGGGGGGGGGGGGGGGEFGGGGGGGCGFGECGGGGGGFF<CFG@FGGGGG7FFG,AEFFFFGGGGGGEGFGGGFG9FG::CEGG,FGGGGEGGGGGFGGGGGGGFD8D8FF+8DFFDDFCFFGFFG,DFFEGFGFFDDFA,ED9DGGGGGGFGDGDGGFFGG>EDEFF:FFFGFFG+**7?29:C7>BGGBG2=DA(?9D9BBC))8(:BE6?@GGE)+10(())(*).694722C:?())-)3))<*,(-(-4:?7:(C1<((((,<<FF
@M04650:207:000000000-C238N:1:1101:9945:14895 2:N:0:19
GGACTACCAGGGTATCTAATCCCGTTCGCTACCCTAGCTTTCGCACATGAGCGTCAGTCTTGTGCCAGGAAGCCGCCTTCGCCACTGGTGTTCTTCCCGATATCTACGCATTTCACCGCTACACCGGGAGTTCCACTTCCCTCTCACATACTCTAGGCTTACAGTATCAGATGACAAACAGATGGTAAGCACCTGCCTTTTACATCTGACTTATAAACCCGCCTGCGTGCGCTTTACGCCCAGTAATTCCGGACAACGCTTGCCCCCTACGTATTACCGCGGCTGCTGGCACGTAGTTTGC
+
CCCCCGGGGGGGGGGGGGGGGFGGGGGGGGGGGGGGGGGGGGGGGGGGGGGGGGGGGGGGGGGGGGGGGFGGGGGGGGGGGGGGGGGGGGFGGFGGFGGGGDEFGGGGGGGGGGGGGGGGGGFFGGG@CCFGGGGGFGGACFGFGGGGGGGFGFGGGGGFCFF?FGGGC9DGGFGEGGGGG?FFD>;AFDGGGGGGGGGGGFFFFGGFCGFC;>CGFFFD@DBFBFBB@G9>0CFEF0EC@;0=FGEFGFFFBDGFG;>660C5CFB6:?0,4<?29C(7966;01::0:<G0:0(4EAA-
@M04650:207:000000000-C238N:1:1101:25849:14904 2:N:0:19
GGACTACTCGGGTTTCTAATCCTGTTTGCTCCCCACGCTTTCGCACCTGAGCGTCAGTCTTTGTCCAGGGGGCCGCCTTCGCCACCGGTATTCCTCCAGATCTCTACGCATTTCACCGCTACACCTGGAATTCTACCCCCCTCTACAAGACTCTAGCCTGCCAGTTTCAAATGCAGTTCCCAAGTTAAGCTCGGGGATTTCACATCTGACTTAACAGACCGCCTGCGTGCGCTTTACGCCCAGTAATTCCGATTAACGCTTGCACCCTCCGTATTCCCGCGGCTGCTGGCACGGAGTTAGC
+
CCCCCGGGGGGGGGGGGGGGGGGGGGGGGGGGGGGGGGGGGGGGGGGGGGGGGGGGGGGGGGGGGGGGGGDEGGGGGGGGGGGGGGGGGGGGGGGGGGGGGGGGGGGGGGDGGGGGGGGDGGGGGGGGGGGGGGGGGGGGGGGFGGGGGGGFGGGGGGGGGGGFFFGGGAFGGGGGGGGGGGGGGGGGGG@C>EGEGGGGGFD6AFGFEGGGFGGFFFGGFGB??FFD0<>>6EFAFFGGG?FFCDADGFF6?DDAC6;?F1C)CFFB:1(44C0)<DBF999((4>8?EBG<96>??A<9
@M04650:207:000000000-C238N:1:1101:19625:14910 2:N:0:19
GGACTACCAGGGTATCTAATCCCGTTTGCTCCCCACGCTGTCGCGCCTCAGCGTCAGAAACGGGCCAGCTCGCCGCCTTCGCCACCGGTGTTCTTCCCAATATCTACGAATTTCACCTCTACACTGGGAATTCCGCGAGCCTCTCCCGTCCTCCAGCAGAACCGTATCGGGCGCAGCCCCCGGGTTGAGCCCGGGGTTTTCACGCCCGACTGGCTCCGCCGCCTACGCGCCCTTTACGCCCAGTGATTCCGAGCAACGCTAGCCCCCTTCGTATTACCGCGGCTGCGGGCACGCAGTTGGC
+
CCCCCGGGAGGGGGGGGGGGGG@FGGEGGGGGGGGGGGG@FFF@FDGGGGGGGGGGG9CEGGGGGGGGG8<FGGGGGGGGGGGGGGGGFGGEDGGGG89FF=DGGGGGC8FGGGGGGGGGGGGGCCFGGFGGGG8F+++FEGGFGGGGFEGFG?7,B?EC8FFDG*@F*1B@CEE**CCGGGGGGGGGFGG55:/>)1CFFFG@FG3>9DDD0/*952ED(CB0:FBF;GFFFG4<F?GEG::(02<<FF:6,7C7F>90(,24CEBB1<8::F0)<F2;>92((((((:7E(((-4<<(4
@M04650:207:000000000-C238N:1:1101:16347:14923 2:N:0:19
GGACTACAAGGGTTTCTAATCCTGTTTGCTCCCCACGCTTTCGCACCTCAGCGTCAGTAATGGACCAGTAAGCCGCCTTCGCCACTGGTGTTCCTGCGAATATCTACGAATTTCACCTCTACACTCGCAATTCCACTTACCTCTTCCATACTCAAGATACCCAGTATCAAAGGCAGTTCCGGGGTTGAGCCCCGGGATTTCACCCCTGACTTAAAAGTCCGCCTACGTGCGCTTTACGCCCAGTAAATCCGAACAACGCTAGCCCCCTTCGTATTACCGCGGCTGCTGGCACGAAGTTAGC
+
CCCC@FGGGGGGGGGGGGGGGGGGGGGGGGGGGGGGGGGGGGGGGGGGGGGGGGGGGGGGGGGGGGGGGGGGGGGGGGGGGGGGGGGGGGGGFGGGGGGGGGGGGGGGGGGGGGGGGGGGGGGFFGGGGGGGGGGGGGGGGGGFGFGGGGGFDFGGGGGGGFFGGGGGGGFGFGGGGGGGGGGGGGGFDGGGGGGGGDGGGFGFFGGFFGGGEFGCFFGGFGDDFFFFDG>FFEFFFFGGCDDFGGDACFFFFBGFG>BB?BGFDEB>0:B:BG:AGF:9>>F0(4>??G(98:108@AFA
@M04650:207:000000000-C238N:1:1101:22886:14932 2:N:0:19
GGACTACTGGGGTATCTAATCCTGTTTGCTCCCCACGCTTTCGCGCTTTAGCGTCAGTATTTGTCCAGTGAGCTGGCTTCCCCATCGGCATTCCTACAAATATCTACGAATTTCACCTCTACACTTGTAGTTCCGCCCACCTCTCCAATACTCTAGTCTAACAGTTTCCAACGCAATACGGAGTTGAGCCCCGCAGTTTAACATCAGACTTTTTAAACCACCTAGACGCGCTTTACGCCCAATAAATCCGGATAACGCTCGGGGCATACGTATTACCGCGGCTGCTGGCCCGTATTTAGCC
+
CCCCCGGGGGGGGGGGGGGGGGGGGGGGGGGGGGGGGGGGGGGGGGDFGGGGGGGGGGGGGGGGGGGGGGGGGGGGGGGGGGGGGGGGGGGGGGGGGGGGGGGGGFGGGGGGGGGGGGGGGGGGFGFGFGGGGGGGGGGGGGGFGGGGGFGFGFGGGGGGGGGGGGGGGGGGGGGDGGGGG>EGGGGFGGGGGDEEGGGGGFCAFGG>:CCCEGGGFFG>=?>EEFFF2?@1;CCCDFEGG<;)CGFFFDB0;AF<D>1:BFG>GG<:??<24CA9?/7911;>?047?70:9(4:40.68
@M04650:207:000000000-C238N:1:1101:5492:14934 2:N:0:19
GGACTACTCGGGTATCTAATCCTGTTTGCTCCCCTAGCTTTCGTGCCTCAGCGTCAGAAATAACCCAGCAAGCTGCCTTCGCCCTCGGCGTTCTCCCAGATATCTACGCATTCCACCGCTACACCTAGAATTCCGCTTGCCCCTTTTATCCTCTAGCACGCTAGTATCGAATGCAGTTCCTCCGTTAAGCGAAGGGATTTCACATCCGACTTGGCGCACCGCCTACGCACCCTTTATGCCCAGTGATTCCGAACAACGCTCGCACCCCTCGTATTACCCCGTCTGCTGGCACGAGATTATC
+
CCCCCFGGGGGEGGGGGGFGGGGGGGGGGGGGGGF8FGGGGGGGCGFGGCCFGGGGGGG,EDFGGGGGGGGGGGGGGGGGGGG7FFGGEGGGGEEFGECFGGGGGFGGGGGGGGGGGGGGEDFGCF8FGFGGGG?FE8=FGGGFF8@;FGGFGGGFG9DGG:6=C9=F++@DDC,EFGGG7DCEGGGGGGE5:CGCDGGFCFGFFFFBAGDGB8F)8>EGBG@@DF;><G>?2C44=EGGGE?FGC<BGF422B<<GF0(4>D>D*(-(404:FF<@7(-7(,:?<>:0=?GF(421C)).
@M04650:207:000000000-C238N:1:1101:10815:14989 2:N:0:19
GGACTACTAGGGTATCTAATCCCGTTCGCTACCCTAGCTTTCGCACATGAGCGTCAGTCTTGTGCCAGGAAGCCGCCTTCGCCACTGGTGTTCTTCCCGATATCTACGCATTTCACCGCTACACCGGGAGTTCCACTTCCCTCTCACATACTCTAGGCATACAGTATCAGATGACAAACAGATGGTAAGCACCTGCCTTTTACATCTGACTTATATGCCCGCCTGCGTGCGCTTTACGCCCAGTAATTCCGGACAACCCTTGCCCCCTACGTATTACCGCGGCTTCTGGCACGTAGTTGGC
+
CCCCCGGGGGGGGGGGGGGGGFGGGGGGGGGGGGGGGGFGGGGGGGGGGGGGG:FGG<ECEGGGGGGGGGGGGGGGGGGGGGGGGGGGGGGGGGGGGCFGGGGGGGGGGGGGGGGGGGGGGGGGGGDGGGGGGFGGFFFGGGFFGGGFGFFFGGFF9DFGGFGGGGGGGGGFFFGGGGGGGFGGGGGGGDGGGGFGDGGG:9;FE++1:F7>CDGGFEGGFGF>9;@A5<@BFDFEFFGGF(3=FFFFGFF61BG6*((43<G:DG>2(422,<2)<C:B;2;1(4)62E3<11.(-<)5,
@M04650:207:000000000-C238N:1:1101:28284:15007 2:N:0:19
GGACTACCGGGGTTTCTAATCCTGTTTGCTCCCCACGCTTTCGCACCTGAGCGTCAGTCTTTGTCCAGGGGGCCGCCTTCGCCACCGGTATTCCTCCAGATCTCTACGCATTTCACCGCTACACCTGGAATTCTACCCCCCTCTACAAGACTCTAGCCTGCCAGTTTCAAATGCAGTTCCCAAGTTAAGCTCGGGGATTTCACATCTGACTTAACAGACCGCCTGCGTGCGCTTTACGCCCAGTAATTCCGATTAACGCTTGCACCCTCCGTATTACCGCGGCTGCTGGCACGGAGTTAGC
+
CCCCCGGGGGGGGGGGGGGGGGGGGGGGGGGGGGGGGGGGGGGGGGGGGGGGGGGGGGGGGGGGGGGGGGGGGGGGGGGFGGGGDFGGGGGGGGGGGGGFGGGGGGGGGEGEFGGGGGGGGGGECFGGGGGGGGGFGCGGGGGFCGG?FFFFGGGFGGGGGGGGFCEFEGCAFFGGGGGGGGGGGGGDFD;6:EGGDDGGGFGFFGGA?CFGFGGGF@GG9DBDFF(.(9>F9G5AF?DEEB?B=F2>FFFFFF<ACB9(329<>FF?0?;<:C?ACF:>>FFF>FFFFE7C:41((2464
@M04650:207:000000000-C238N:1:1101:20195:15038 2:N:0:19
GGACTACAAGGGTTTCTAATCCTGTTTGCTCCCCACACTTTCGAGCCTCAGCGTCAGTTAATGTCCAGCAGGCCGCCTTCGCCACTGGTGTTCCTCCCGATATCTACGCATTCCACCGCTACACCGGGAATTCCGCCTGCCTCTCCATCACTCAAGAACGCCAGTTTTGAACGCACGCTATGGGTTGAGCCCATAGATTTCACGTCAAACTTGGCATCCCGCCTGTGCTCCCTTTACACCCAGTAATTCCGGACAACGCTTGCCACCTACGTTTTACCGCGGCTTCTGGCACGTAGTTAGC
+
CCCCC8,CFEFGGFFCEFDFEFG<FGFGGFGGFGGEB@FG@EC@AFGDEAFGGFECFGGGE<CFG<FFCGFCEC:++BC,?@:FFFCFG?G@ADAE=EGDGEGGGG9F:48B9FEF<:8DG:FF8FGG7ECECE=C++63@D80DFG,,=,=9=@,>=BCEGEEGFGF6CE,@@C59>1*4,2,6C::,2:7,1,4+17A+=,;2?*298CC:48D*(072<(,,+/;6:4(:7;C+)5<C;<:D74600/-(01,C20,4?32C6622:B:081:GG0(-71>0(6:<?:<0,4(-<)62
@M04650:207:000000000-C238N:1:1101:7989:15039 2:N:0:19
GGACTACCGGGGTATCTAATCCTGTTCGCTCCCCACGCTTTCGCGCCTCAGCGTCAGTTACGGCCCAGTAAGTCGCCTTCGCCACTGGTGTTCCTCCCAATCTCTACGCATTTCACCGCTACACTGGGAATTCCACTTACCTCTTCCGCACTCAAGCCATCCAGTATTAAAAGCTCTTCCACCCTTAATAGCTGGACTTTCACTCCTAACTTATATCGCCGCCTACGCGCCCTTTACGCCCAATCATTCCGGATAACGCTCGCCACCTACGTATTACCGCGGCTGCTGGCACGTCGTTCGC
+
-C@CCGFF7CCFFGGGGGF<E@FGGGGGGGGGFFDE7F@CFGGEC:F7,6CCFGEGGGAFGCGFGGFGG9EFC,CEF@FFFGF:FFGGFFGGFFE?BEDDG8DEFFFF7@E:FDCAFDCGGEFF9,,,ADFFAFFGG,=9@DDFEFGGGGGBFFG8:CF,D,<?FCCC@=E>CCC,<7C,@,4*D33;,,69:CG5>DFFDF;F>C8**;C+>+:++(=C2C16?F<D(:616*;4A:EEG04:C<6ACFF3:DG26236:(793E((28(4>:>>GC(4664>(22:7C?913((,;((,
@M04650:207:000000000-C238N:1:1101:15895:15044 2:N:0:19
GGACTACTGGGGTATCTAATCCTGTTTGCTCCCCACGCTTTCGAGCCTCATCGTCAGTTACAGACCAGAGAGCCGCCTTCGCCACTGGTGTTCCTCCATATATCTACGCATTTCACCGCTACACATGGAATTCCACTCTCCTCCTCTGCACTCAAGTTTCCCAGTTTCCAATGACCCTCCCCGGTTGAGCCGGGGGCTTTCACATCAGACTTAAGAAACCGCCTGCGCTCGCTTTACGCCCAATACATCCGGCCAACGCTTGCCACCTACGTATTACCGCTGCTGCGTGCACGTAGTTAGC
+
C<BC@;,66,6@7CFGC,6CFEC@F96C,<CCCC@FGG,,CFGDCF:F=8,;CCF@C<E,F@6,CFEG?DFCCFBFGCEEA@FC@EF,:=,,5CDA=DCCF9,@E;FFEE,8?A,@<4>=E>>BE,5,BFC,C,=?FC9AEDD*@EFFA=EDF,>@AE,7,C8,:C:=;DCFDFFFF==E6>C=FE+5,33+:7:@)1<:FCEA8*+13?D88:D:A(<C(>0;DF0)4C20(*8)83CCE:(2*24<GFB0()14539?((14:C:1?B((,054:*42(2143)(,45(A:?(,3+)6)
@M04650:207:000000000-C238N:1:1101:9975:15083 2:N:0:19
GGACTACTCGGGTATCTAATCCCGTTCGCTACCCTAGCTTTCGCACATGAGCGTCAGTCTTGTGCCAGGAAGCCGCCTTCGCCACTGGTGTTCTTCCCGATATCTACGCATTTCACCGCTACACCGGGAGTTCCACTTCCCTCTCACATACTCTAGACTGACAGTATCAGATGTCTTACACAGTGTAAGCCCGTGCCTTTTACGTCTGACTTATCAGTCCGCCTGCGTGCGCTTTACGCCCATTAATTCCGGACAACGCTTGCCCCCTACTTATTACCGCGGCTGCTGGCACGTCGTTTGC
+
CCCCCGGGFGGEGGFFFGGCFAE@FGAF:FFGGGAFFFGGGGGD@FCEF98FFCEFGGGGGGGEGGGG<FFGGFFGGGGGGGFGGGCEE8FFFC8CEFB7:FCFGGGGGDCEFFCFCEC>8F=DFGEGE7FFFG=<FB=C@DFDFGGGGGDDCF;E;D,,=>E8FFECFEGGGGGGG+@@CC8,@FFF7@FCCE8A7CGGFF9*;9CF;CD:874B6?CC@C?F2A@F,1:>@GFEF<EG7((.2+9/;FF0:EG?GBF:FFC:CF9711)-.<<2AF39919(11?)5C2<2847>E6(-
@M04650:207:000000000-C238N:1:1101:22882:15149 2:N:0:19
GGACTACCGGGGTATCTAATCCTGTTTGCTCCCCACGCTTTCGCACCTGAGCGTCAGTCTTTGTCCAGGGGGCCGCCTTCGCCACCGGTATTCCTCCAGATCTCTACGCATTTCACCGCTACACCTGGAATTCTACCCCCCTCTACAAGACTCTAGCCTGCCAGTTTCAAATGCAGTTCCCAAGTTAAGCTCGGGGACTTCACATCTGACTTAACAGACCGCCTTCGTGCGCTTTGCGCCCAGCAATTCCGATTAACGCTTGCACCCTGCGTCTTACCGCTGCTGCTGGCACGTCGTTAGC
+
CCCCCGFGGGGGGGGGCFGFGGGGFFGGGGFG8FFGGGGGFGGCFE@E:EGG7FFGGFGEFA<FCFCF@@FGD@FGGGGGDFC7=<7FG>DGGGGGGGGCGFFGDFEGDCEEFGE<F@CGGG9D=,<8BFGGFDGFFGGDDGEACDGGCGGFG9>DEGFCF7FG7,EDD@,@=FC?<:CE?9,,3,?,2?,=?75ED)CFFFFFFFGFCCGFF7FF=1E*./:(6*:5(999(:<)99C8C<6(9*5)*/9:0>G2:((4(,*)*01((,48(/-)00((-492)).375(+-(((,2(-)
@M04650:207:000000000-C238N:1:1101:13925:15163 2:N:0:19
GGACTACTCGGGTATCTAATCCTGTTTGATCCCCACGCTTTCGCATCTCAGCGTCAGTACTGCACCAGGTAGTCGCCTTCGCCACTGATGTTCCTCCAGATCTCTACGGATTTCACCCCTACACCTGGCATTCCACTACCCTCTCCCATACTCAAGTCTAACAGTATCAAAAGCAGTTCCACTGTTGAGCCGTTGGCTTTCACTTCTGACTTATCAAACGTCCTCCATTCCCTTTACGCCCAGTGATTCCGTTTAACGCTTACACCCTCCGTATTACCGCGGCTGCTGGCACGGATTTAGC
+
CCCCCFGCFFEFG>FGGGGGGGGCFGGGGGGGGGCGGGGGGGG@F@CFGFGGGGGGGGCFG<C6,:FF@FFFF<FDGGGGCFCC7EECFGGGGEA,=<<9FEEFGGAE7:FGGGGGFFGG?F@AAA,=,9EFCFAE=?8E=DD*,,4,,,EDF,@==EG9DE=9FDFC,;,CDC8EFDFG8F,@3@>D8FF6=+@,=FFEGFCC@F;4*+5?8;B7+*<*)38830)1*=*:.=A=F)BCB2066+59FA))0;?*4/(/28F379(,672:(C;<F0,3:(99(43)(*(33,((4E)).
@M04650:207:000000000-C238N:1:1101:26726:15199 2:N:0:19
GGACTACCGGGGTTTCTAATCCCGTTCGCTACCCTAGCTTTCGCACATGAGCGTCAGTCTTGTGCCAGGAAGCCGCCTTCGCCACTGGTGTTCTTCCCGCTATCTACGCATTTCACCGCTACACCGGGAGTTCCACTTCCCTCTCACATACTCTAGGCACACAGTATCAGATGACAAACAGATGGTAAGCACCTGCCTTTTACATCTGACTTATATGCCCGCCTGCGTGCGCTTTACGCCCAGTAATTCCGGACAACGCTTTCCCCCTACGGATTACCGCGGCTGCGGGCACATAGTTTGC
+
AC<CCA,CCFGG::FFGGFFDC8BFGFGDEEEGFFGF?EEEGG>CFC9ACAFFGG:CEDFEGFEFFFF?FFEF<:@FFGFGD=CECGFGGGDEEFE<<?+7@+FFC<FGGEC<<<FF+B6CCEF:FCG=F:=A<FFGGGCGD89=FGGGFBDFGG,8:EFFGD?C9;CEG,@:CFFCGG5;:>F7F;,49,=79E694F9C9?+=7:@4C>86+:CF?4*5C@?D4>D@:@96CF);18FC14>72-676?0-)/,711:,(26*04(4?<((*4<+?-(,-(4,(-2(/(2().).+)-)
@M04650:207:000000000-C238N:1:1101:15482:15211 2:N:0:19
GGACTACCGGGGTATCTAATCCCGTTCGCTACCCTAGCTTTCGCACATGAGCGTCAGTCTTGTGCCAGGAAGCCGCCTTCGCCACTGGTGTTCTTCCCGATATCTACGCATTTCACCGCTACACCGGGAGTTCCACTTCCCTCTCACATACTCTAGGCTTACAGTATCAGATGACAAACAGATGGTAAGCACCTGCCTTTTACATCTGACTTATAAACCCGCCTGCGTGCGCTTTACGCCCAGTAATTCCGGACAACGCTTGCCCCCTACGTATTACCGCGGCTGCTGGCACGTAGTTTGC
+
CCCCCFGGGGGGGGGGGGGGGGGDGGGGGGGGGGGGGGGGGGGGGGGGGGGGGGGGGGGGGGGGGGGGGGGGGFGGGGGGGGGGGGGGGGGGGGGGFGGGGGGGGGGGGGGGGFFGGGGGEGGGCEGGE>FDGGCGFGGGGGGFGGFGDGGFGDGCFGGGGGGGGDFFC9EDGGGFFFGGGF9>EAAFEFACFGDFFFGGGFF>FGG6*CGGEDGGFFGGFGFFFFFFFGFFFGF3A<EDE;:,CG>>CF?60553<16210C?CFB>(4:<2<?9F?2119F;F<42:G<C0,32?GFFB
@M04650:207:000000000-C238N:1:1101:14190:15228 2:N:0:19
GGACTACACGGGTATCTAATCCTGTTTGCTCCCCACGCTTTCGCACCTGAGCGTCAGTCTTTGTCCAGGGGGCCGCCTTCGCCACCGGTATTCCTCCAGATCTCTACGCATTTCACCGCTACACCTGGAATTCTACCCCCCTCTACAAGACTCTAGCCTGCCAGTTTCAAATGCAGTTCCCAAGTTAAGCTCGGGGATTTCACATCTGACTTAACAGACCGCCTGCGTGCGCTTTACGCCCAGTAATTCCGATTACCGCTTGCACCCTCCGTATTACCGCGGCTGCTGGCACGGAGTTAGC
+
@CCCCEFGGGGGGGGGGGGGGGGGGGGGGGGGGGGGGGGGGGGGGGGGGGGGGGGGGGGGGGGGGGGGGDGDGGGGGGGEGGGGGGGGGGGGGGGGGGGGGGGGGGGGGGGGGGGGGGGGDGGGGGCFFFGGGGGGGGGGGGGFGGGFFGGFFGGGGGGGGGFFGGGDFFFGGGGFGFFGGGDFGGG7FCCF7CDEGDFGGFGFFGGFEGGGF7CGA(;>0DB<;4;B6D>>>GFFF0CE><BBGC<BGF)(4BD):89>:0F<FE:?0:043E>>@78>99014:FF0=:C(104:G>).
@M04650:207:000000000-C238N:1:1101:9026:15238 2:N:0:19
GGACTACTGGGGTATCTAATCCTGTTTGCTCCCCACGCTTTCGAGCCTCAGCGTCAGTTACAGTCCAGTAAGCCGCCTTCGCCACTGGTGTTCCTCCTAATATCTACGCATTTCACCGCTACACTAGGAATTCCGCTTACCTCTCCTGCACTCAAGCGACCCAGTTTCAGATGCACCCCCCAGGTTAAGCCCGGGTATTTCACATCTGACTTAAATCGCCGCCTACGCTCCCTTTACGCCCAGTAATTCCGGACAACGCTCGCCCCCTACGTATTACCGCGGCTGCTGGCACGTAGTTAGC
+
BCCCCGGGGGGGGGGGGGGGGGGGGGGGGGGGGGGGGGGGGGEFGGGGGGGGGGGGGGGGGGDGGGGGGGGGGGGGGGGGGGGGGGGFGGGGGGGGGCFGGCFGGGGGGGGGFGGGGGGGGGGGFFGG@FGGFEEDEGGGGGGFGFFGGGGFGGFDF++@EGC1FGGFGGFGGGGGGGGGGDEGCFGGGGFFEG>E>4FFGAFFFGFFCGGFEGGCF?GGFGFF6A;>0DBF;CAEA;EGD(((2:<>CF6;(<7:DB>:8BGFGG;16:(47F027:129;69((4205:F((41:G94>
@M04650:207:000000000-C238N:1:1101:20193:15238 2:N:0:19
GGACTACCCGGGTATCTAATCCCGTTCGCTACCCTAGCTTTCGCACATGAGCGTCAGTCTTGTGCCAGGAAGCCGCCTTCGCCACTGGTGTTCTTCCCGATATCTACGCATTTCACCGCTACACCGGGAGTTCCACTTCCCTCTCACATACTCTAGGCTTACAGTATCAGATGACAAACAGATGGTAAGCACCTGCCTTTTACATCTGACTTATAAACCCGCCTGCGTGCGCTTTACGCCCAGTAATTCCGGACAACGCTTGCCCCCTACGTATTACCGCGGCTGCTGGCACGTAGTTTGC
+
CCCCCGGGGGGGGGGGGGGGGFEFGGDGGGGGGGGGFGGGGGGGGGGGGCFGGGGGGGGGGGEECGGGGGGGGGG7FGDGFEGGGGFCFGGGGGGGGGGGGDEGGGGGGGG>EGGGF:C>8F@FGCGDGGGGGGGGGGGCDFGFDEGGFFBB?AEFGGGGGGGGGG7>ECGGGFGF9FFGG7D=CFGC?9EF7FCCGGGCFFGFFGGF6DF9AFFCFFGDF4>>BFFF7G901C5CFFGDG@0=C7)6C6F;07C<C313:434FGF><8:?)+()3?2(339>030:(/4E1,2?(A54)
@M04650:207:000000000-C238N:1:1101:10188:15272 2:N:0:19
GGACTACTGGGGTTTCTAATCCTGTTTGCTCCCCACACTTTCGAGCCTCAGCGTCAGTTAATGTCCAGCAGGCCGCCTTCGCCACTGGTGTTCCTCCCGATATCTACGCATTCCACCGCTACACCGGGAATTCCGCCTGCCTCTCCATCACTCAAGAACGCCAGTTTTGAACGCACGCTATGGGTTGAGCCCATAGATTTCACGTCCAACTTGGCATCCCGCCTGCGCTCCCTTTACACCCGGTAATTCCGGACAACGCTGGCCACCTACGTTTTCCCGCGGCTGCTGTCTCTGAGCTAGC
+
CCCCCFGGGGFGGGGGGGGFGGG<FGGGGG96DEEGGGGGGGFGFGG:EEGGGGG>EGGADFGGGGGGGGGGGGGDGGGCDGFGGGGFGGGGGGGFFGGCG+CFGFDFGGGBFAEG8+@=8FGGGGG:+6AFGGGD1B=DDFFFGGGGGFDCFG8EFFECC+@EFGGG?CEG;FEGGGGGEGGFGGEC6DC7C?F6CGFGFFC)AC<?>**;);CGFEF4@D@DFF03679?@::9@BEG*,(43*64C@?(-5<(1(43((/(*/3(:::(.21)0>:0(((,-2),)+)<))-.(+..5
@M04650:207:000000000-C238N:1:1101:28440:15304 2:N:0:19
GGACTACTCGGGTTTCTAATCCTGTTCGATACCCACGCTTTCGTGCCTCAGCGTCAGACCGGAGCCGGTAGGCTGCCTTCGCAATCGGAGTTCTGCGCGATATCTACGCATTCCACCGCTACACATGGAGTTCCACTCTCCTCTTCTGCACTCAAGAAAAACAGTTTCCGATGCAGTTCCTCGGTTAAGCCGAGGGCTTTCACATCAGACTTATTCTTCCGCCTGCGCTCTCTTTACGCCCACTAAATCCGGATAACGCTCGCATCCTCCTGCTTACCGCGGCTGCTGGCACGGAGGTAGC
+
CCCCCGGGGGGGGFGGGGGGGGGGGGGGGFEGGGGGGGFGGGGGGGGGGGGGGGGEGGGGGCF@FGGEFGGGGGGGGGGGGDGGGGGG,@FGGGFGGGGGGCEFGGFGG7FFGAEGGDGGGGGGGGBGFFFC;FGGED=FGGGFGGGGGFGDG8F?C3,@EFGGFGC;;EEGGGGACCCFGGGGGDEGGGGG**8?D*=@GFGFCG>6<FD7>D+3:CGG6DDD0A@FBG674C+)8:C?E8(.9C)):<7><@*9C09((,72CGFDF:7,(A><E<(69196>1),55(<((4((2).5
@M04650:207:000000000-C238N:1:1101:24941:15332 2:N:0:19
GGACTACAGGGGTATCTAATCCTGTTTGCTCCCCACGCTTTCGAGCCTCAACGTCAGTCATCGTCCAGTAAGTCGCCTTCGCCACTGGTGTTCCTCCTAATATCTACGCATTTCACCGCTACACTAGGAATTCCACTTACCTCTCCGACACTCTAGCTGCATAGTTTCAAATGCAGTCCCAGGGTTGAGCCCTGGGTTTTCACATCTGACTTACACAGCCGTCTACGCTCCCTTTACACCCAGTAAATCCGGATAACGCTTGCCCCTTACGTATTACCGCGGCTGCTGGCACGTAATTAGC
+
CCCCCGGGGGGGGGGGGGGGGGGGGGGGGGGGGGGGGGGGGGGGGGGGGFGGGGGGGGGGGGGGGGGGGGGGGGDGGGGGGGGGGGGGGGGGGGGGGGGGGGGGGGGGFGGGGGGGGGGGGGGGGGGGGGFFGGFGGGGGGGGFGGGGGGGFGDGGGGGGGDFGGGGGGGGGGGGGGG8EDEGGGGGFGGGGFGGGGGGGGFGFFGGFFGGGFGGFFFGGFGABBFDE@GFFFGFFFEGGGFD;FGFFGFFF;AGEGF>D02FEGG04?7::?EBFFGB9B0(-404:?C?F??F?0CBF8
@M04650:207:000000000-C238N:1:1101:8687:15334 2:N:0:19
GGACTACTGGGGTATCTAATCCTGTTTGCTCCCCACGCTTTCGCGCTTTAGCGTCAGTATTTGTCCAGTGAGCTGGCTTCCCCATCGGCATTCCTACAAATATCTACGAATTTCACCTCTACACTTGTAGTTCCGCCCACCTCTCCAATACTCTAGTCTAACAGTTTCCAACGCAATACGGAGTTGAGCCCCGCAGTTTAACATCAGACTTTTTAAACCACCTAGACGCGCTTCACGCCCAATAAATCCGGATAACGCTCGGGGCATCCGTCTTACCCCGGCTGCTGGCACGTCTTTCGCC
+
@9BCCGGGGGFFCGGGGGGGGGGGGGGGGGGGGGGGGGEFCFGGGGFFGGDGGGGGGFGGFCFFGGGGGG<FFG8FGEDFFGGGGGGGG:BBFGGGGGCGGGGGGFGCC@DEFFGGGGFGGGFGF:AF9?EEFGEEGGGGGGGBGGFCFFGFGEGFFFFGCGGGCEGGGGGGGG>E?DG?E+@B3@,@?FGGEEDC;+@F7=DFFDF>@C28:?FG>EGGDGF9**8)(1602*/;ADGG70,4C+1568;6?D7?514?;093CEB((-4((*.:@*42(443?:?(4*5*,((-6+4(8
@M04650:207:000000000-C238N:1:1101:24384:15334 2:N:0:19
GGACTACTCGGGTATCTAATCCCGTTCGCTACCCTAGCTTTCGCACATGAGCGTCAGTCTTGTGCCAGGAAGCCGCCTTCGCCACTGGTGTTCTTCCCGATATCTACGCATTTCACCGCTACACCGGGAGTTCCACTTCCCTCTCACATACTCTAGGCTTACAGTATCAGATGACAAACAGATGGTAAGCACCTGCCTTTTACATCTGACTTATAAACCCGCCTGCGTGCGCTTTACGCCCAGTAATTCCGGACAACGCTTGCCCCCTACGTATTACCGCGGCTGCTGGCACGTAGTTTGC
+
CCCCCGGGGGGGGGGGGGGGGGCGGGGGGGGGGGGGGGGGGGGGGGDFCGGGGGGGGGGGGGGDGGFGGGGGGGGGGGGGGGGGGGGGGGGGGFGGGFGGGGGGGGGGGGGGGFGGGGGGGGGFEGGGGFGGGGGGGGGGGGGFGGGGFGGFGEGGGGDFGGGGGGFGGGGFCGGGGGGGGCCCFFGFEF9EFGFGGFGG>FGFFG>FFFFFCGDGFBFGFGF@DFFEFGFF>CFCADGGGD;=FGFEFFA>BDGF469:BFGFGG9>82:<?EBAG?619>F>6?F0:E<GF:7<(C:<5
@M04650:207:000000000-C238N:1:1101:16621:15337 2:N:0:19
GGACTACTGGGGTATCTAATCCCATTCGCTCCCCTAGCTTTCGTCTCTCAGTGTCAGTGTCGGCCCAGCAGAGTGCTTTCGCCGTTGGTGTTCTTTCCGATCTCTACGCATTTCACCGCTCCACCGGAAATTCCCTCTGCCCCTACCGTACTCCAGCTTGGTAGTTTCCACCGCCTGTCCGGGGTTGAGCCCTGGGATTTGACGGCGGACTTAAAAAGCCACCTACAGACGCTTTACGCCCAATCATTCCGGATAACGCTTGCATCCTCTGTATTACCGCGGCTGCTGGCACAGAGTTATC
+
CCCCCGGGGGGGGGGGGGGGGGGGGGGGGGGGGGGGGGGGGGGGGGGGGGGGGGGGGGGGGEGGGGGGGGGFFGGGGGGGGGGGGGGGGGGGGGGGGGGGGGGGGGGGGGGGGGGGGGGGGGGGGDGGGGGGGGCEFGFG@DFFFGGGGGGFGGGGGGGGGGGGGGGGGGGCGGEGGGGFGGGGGGGGGGGGGGGGCGGGF@FFBGCEFGDG3CFGFF5F@G;??FF:>GFFFGFFFFGGG:08FG<6:F?>?FGAFBF?((97CA:2><7<<F<ACC:>FFFFB??3?G1?:?B?<F-)-
@M04650:207:000000000-C238N:1:1101:3885:15352 2:N:0:19
GGACTACTGGGGTTTCTAATCCCGTTCGCTACCCTAGCTTTCGCACATGAGCGTCAGTCTTGTGCCAGGAAGCCGCCTTCGCCACTGGTGTTCTTCCCGATATCTACGCATTTCCCCGCTACACCGGGAGTTCCACTTCCCTCTCACATACTCTAGGCTTACAGTATCAGATGACAAACAGATGGTAAGCACCTTCCTTTTACATCTGACTTATAAACCCGCCTGCATGCGCTTTACGCCCAGTAATTCCGGACAACGCTTGCCACCTACGTTTTCCCGCGCCTTCTGTCACTTAGTTACC
+
CCCCCCGG9CE@CFGCDFFGGFGFGGGGGGGGGGGDFGGEGGGGGG7FFCFGFFFGGGGGGEG8@CCFGF8AFFGGGGGGFFG7FFCFFFFGGGGFFFG7=+@FG9E:FCGGFG,=FEGGGG9BF+4@F+CFGGCGGFGFFGGFGFFADFGFGFA,CDFG8FGCCCFFG;DE+DF97CGGGEEF,@CF9;,479,1;+DFGFGFFGG+9CCG=FFFABGD@D25BF(+)2(6(=>9@0CFG61=FGFFGFF((83:FBFF?052:C<B0:?F0CB)02893(4:?)46)<)C).4<206).
@M04650:207:000000000-C238N:1:1101:20844:15442 2:N:0:19
GGACTACACGGGTTTCTAATCCTGTTCGCTCCCCTAGCTTTCGCGCCTCAGCGTCAGTTGCAGTCCAGAAAGCCGCCTTCGCCACTGGTGTTCCTCCTAATATCTACGCATTTCACCGCTACACTAGGAATTCCACTTTCCTCTCCTGCCCTCAAGAAATACAGTTTCCATTCCATCACAGGGTTGAGCCCTGAACTTTAAAAACAGACTTGTATTCCCGCCTACGCGCCCTTTACGCCCAATGATTCCGGACAACGCCCGCCCCCTACGTATTACCGCGGCTGCTGGCCCGTAGTTAGCC
+
CCCCCGGGGGGGGGGGGGGGGGGGGGGGGGGGGGGGGGGGGGGGGGGGGGGGGGGGGGGGGGGGGGGGGGGGGGGGGGGGGGGGGGGGGGGGGGGGGGGGGGGGGGGGGGGGGGGGGGGGGGGGGGGGGGGGGGDGGGGGGGGFGGGGGGGFGGGGCFGGGGGGGGGGFFGGDDFGGGGGGGDGG:>FGGGGEFFGGGFFCCB9BGFFFCGGFGGGFAFDBD>AFEF?FGF6;?6>BDCF@;(/@DEE>4503A<(12(-4>D9DG>?B,4))<6AGC>;>B>F::?4:*4:;B:(6+.)8
@M04650:207:000000000-C238N:1:1101:6338:15442 2:N:0:19
GGACTACTGGGGTTTCTAATCCCGTTCGCTACCCTCGCTTTCGCACCTCAGCGTCAGTCTTGTGCCAGGAAGCCGCCTTCGCCACTGGTGTTCTTCCCGATATCTACGCATTTCACCGCTACACCGGGAGTTCCACTTCCCTCTCACATACTCTAGGCACACAGTCTCAGATGACAATCAGATGTTAAGCACCTGCCTTTTACATCTGACTTATATGCCCGCCTGCGTGCGCTTTACCCCCAGTAATTCCGGACAACTCTTGCCCCCTACGCATTACCGCGGCGGCTGGCACGTAGTTTTC
+
A-@CCEGFFGGGGGGGGGGGGFGGGFC@FFCFGGD,@7FDGGG>FE+A,;FFGFG,@CC<CE@8E@FE,,<EFFGDGGEGGGGGGGEGGGGGGAEGAABC7FEGGFGFCEFGGFDGGGGG8FFG@7CDG7CFBD,C=E=5>8DFG,,=,2EFG9>E,@9>:F7CFCFF,@@F78D9:*@@<,,@@FAD7D9@9,<10;;9*B>B9@FF4=FC4@8C+9<C9D(((;(2,:1:97>)+)5:=68@@D??FF46(8C?D2<A227(7C09(:(,,;1-0:((7(4((((((*(0-(((-3.)6
@M04650:207:000000000-C238N:1:1101:22214:15451 2:N:0:19
GGACTACTAGGGTTTCTAATCCTGTTCGCTCCCCACGCTTTCGTACCTCAGCGTCTGTATCAGTCCAGTAAGCCGCCTTCGCCACTGGTGTTCCTCCTAATATCTATGCATTTCACCGCTACACTAGGAATTCCGCTTACCTCTCCTGTACTCTAGCTTGACAGTTTCTACTGCAACCCCCGGGTTGAGCCCGGGTATTTCACAACAGACTTATCATGCCGCCTACGTACTCTTTACGCCCAGTAATTCCGGACAACGCTTGCCCCCTACGTCTTACCGCGGCTGCTGGCACGTAGTTAGC
+
CCCCCGGGGGGGGGGGGGGGGGGGGGGGGGGGGGFGGGGGGGGGGGGGGGGGGGGGGGGGGGGGGGCFGGGGGGGGGGGGGGGGGGGGGGGGFGGGGGGGGGGGGGGGGGGGGGGGGGGGGGGGGFG8EGGGGGGGGGGGGGGFDGGFGGGFGGGGGGGGGGGGGGGGGGGGGGGGGFEEEGGGGGGGCGGFGEGGGGGGG>FF9DCFFG4EEGFGFFGGFDBFFFFFEGFEFGCFFFGEF@?@FGFEGFA@;EG@F;F6:<GB7FBB6?BB:C34A63>9>FFFB700:(<(.43?F246
@M04650:207:000000000-C238N:1:1101:5415:15455 2:N:0:19
GGACTACTAGGGTTTCTAATCCTGTTTGCTCCCCTAGCTTTCGCACTTCAGCGTCAGTTGTTGTCCAGTGAGCTACCTTCGTCATCGGCGTTCCTACATATATCTACGAATTTCACCTCTACTCATGTAGTTCCGCCCACCTTTCCAATACTCTAGACTTTCAGTTTCGTCGGCAAGCTAATGGTGGAGCCACTAGTTTTCACCGTCGACTTGAAACCCCGCCTAGATGCCCTTTATGCCCAATAATTCCGGATAACCCTGTCAACATCCGTATTACCGCGGTTGCGGGCCCGGATTTAGC
+
CCCCCGGFGGGGGGGGGGGGGGGGGGGGGGGGGGD<@FFGGGGGGG:=FEFGGGGDEE@,;CFFGGGG9CFFGG9FGGGGG@FGGGGCC+CFGGGGG8BFFGGGGAFG7EGGCFGGG9DCGGAFCEFBEBFFGGGGGGGGGG=DCFG;9,6?F9E8,,@4,EC8?E,>C,@@DE6+6DF8@>ECF,+6@@87@7<<C7FG+?E??FD587CD5ADG*7EDAG@9@A*+/07BFDF4+0BGF@;(*05?FAF0(.><*((/,/9)1>4,)6;208:>FGF0;0((-,-30=0=((-3:?A-.
@M04650:207:000000000-C238N:1:1101:4304:15486 2:N:0:19
GGACTACTGGGGTTTCTAATCCTATTTGCTCCCCACGCTTTCGTGCCTCAGCGTCAGTTACAGACCAGCAAGCCGCCTTCGCCACTGGTGTTCCTCCATATATCTACGCATTTTACCGCTACACATGGAATTCCACTTGCCTCTTCTGCACTCTAGTCTAACAGTTTCCAAGGCGGACAGTGGTTGAGCCACGGCATTTTACCTCAGACTTATTAGACCGCCTACGCACCCTTTACGCCCAATAATTCCGGATAAAGCTTGCCACCTACGTATTACCTCGGCTGCTGCCACGACGTGAGCC
+
CCCCCGG9FGGGG:FGGGGGGGFEGGAF,EFGGGGGGGGGGGGGGGGGGGGGGGGGGG9CEA@EGG8F8F8FF@FGGGGGCF:C,4CFCFGGG<=E49,CFGGGGGCFEGGEGAFDGGGGGGGGD=<FFGGGEF9F;>,A8BFF8,,7?EFBF9EE;,36,CDGGGGG9E;,==3++3@+4FFGGD8?CF76*4***=CCCF,19*09>4CD?7E:+7CD><9@3?@FF<;186;<)28FG(/677<EGA5(1>F4C).-.40->@13>:?F20))<*.(-(((-,8)4<3*((-2(/(,.
@M04650:207:000000000-C238N:1:1101:22545:15491 2:N:0:19
GGACTACCCGGGTTTCTAATCCTGTTTGATCCCCACGCTTTCGTGCCTCAGCGTCAGGTCCGGCCCAGTCGTCTGTCTTCACCATCGGCGTTCCGCTAGATATCAACGAATTTCACCGCTCCACCTAGCGTTCCGACGACCCCTGCCGGCCTCAAGTCCCGCAGTATGCCCCGCAGTTCCCCGCTTGAGACGGGGGATTTCACAGGACACTTGCGGGACCGCCTACGCACCCTTTAAGCCCAGTAATTCCGATTAACGCTCGGGCCTCTCGTATTACCGCTGCTGCTGGCACGAGATTAGC
+
CCCCCGGGGGGGGGGGGGGGGGGGGGGGGGGGGGGGGGGGGGGGGGGGGFGGGGGGGGGGGGGGGGGGGGGGGGGGGGGGGGGGFGGEDGGGGGGGDGGGDFFGGGGGGGGGGGGGGGGGGGGGGGGGGGGGGGGGGGGGGGGFGGGGGGGFGGGGGGGGGGGEGFFFGGGGGGGGGGGGGGGGG7ECFEGGGGGGDG6EGFGFFGFFFGDCAGGGF;5DBGFF:F6>?DF(4:F28>FFGFBFGFFBCFF:?EGFG?>BF656DGB807<62C:A?766(40:??7:?G(<:4>0:+434
@M04650:207:000000000-C238N:1:1101:9434:15533 2:N:0:19
GGACTACCAGGGTATCTAATCCTGTTTGCTCCCCACGCTTTCGCACCTCAGTGTCAGTATCAGTCCAGGTGGTCGCCTTCGCCACTGGTGTTCCTTCCTATATCTACGCATTTCACCGCTACACAGGAAATTCCACCACCCTCTACCGTACTCTAGCTTGCCAGTTTTGGATGCAGTTCCCAGGTTGAGCCCGGGGCTTTCACATCCAACTTAACAAACCACCTACGCGCGCTTTACGCCCAGTAATTCCGATTAACGCTTGCACCCTCTGTATTACCGCGGCTGCGGTCACGGAGTTAGC
+
CCCCCGGGGGGGGFGGGGGGGGGGGGGGGGGGGGGGGGGGGGG>BBFGGGGFFGGGGFF9FGGGGGGGGFFFGFGEGGEGGGGGGGGGGGCEGGFCG?,FG,EFGGGFGEEFFGGGGGGGGGGGFGDBFGGGGGGGFGGEGGGFGGFGGGGFGFGGGGGGEBFGGGGGG78FFFGG,+@EFFGG<FGGGGGGGGGGCDCEFFGFFGGFEF>FEGGGFB>C)*:BFFD4@GB@B55>F<CBC;?EGGC?GFF26>GAC?9<:195CF:1(14:9C)6EFF619FF60(-,:16?0(-(2)66
@M04650:207:000000000-C238N:1:1101:3883:15553 2:N:0:19
GGACTACTGGGGTATCTAATCCTGTTTGCTACCCACGCTTTCGCATCTGAGCGTCAGTCATCGTCCAGAAAGTCGCTTTCGCCACCGGTGTTCCTCCCAATATCTACGAATTCCACCTCTACACTGGGAATTCCACTTTCCTCTCCGAGACTCAAGCCAGGCAGTTTCAAATGCACTTCCGGGGTTAAGCCCCGGGCTTTCACATCTGTCATACCCAACCGCCTACATGCGCTTTACACCCAATGATTCCGACTAACGCTTGGACCCCCCTTATTACCGCGGCTGCTGGCACGGAGTTAGC
+
CCCCC@FGGCGGGGGGGG9FGGGGGGGGGGGGGGGGGGGGGGGGGGGGGEFFFGGDCGGGGGGGGGGGCGFDFCFDGGGGGEC@EFFG>=FFGEGGGGF<E8EGGGGGGCFFGG?FGFGGGGEFFFFFG,AEFGDGGGGGGGGCGGDC:=@FF8,=FD8>DDF>F9=ECFGF?DGEFGGGGGEEGGGFGFF>5@**3;>@C+B9FFGAA77D*BFF*6EDBCBD0A@C)4(,(/.>F3EEF?7(9;<6CF4((094C?>:66/2CF(-(((()3.<FDB(,4663<0.8C7FB0223*4<A
@M04650:207:000000000-C238N:1:1101:26640:15555 2:N:0:19
GGACTACTGGGGTATCTAATCCTGTTTGCTCCCCACGCTTTCGTGCCTCAGTGTCAGTGTTGGTCCAGGTAGCCGCCTTCGCCACGGATGTTCCTCCCGATCTCTACGCATTTCACTGCTACACCGGGAATTCCGCTACCCTCTACCACACTCTAGTGACCCAGTATCCACTGCAATTCCCAGGTTGAGCCCAGGGCTTTCACAACAGACTTAAACCACCACCTACGCACGCTTTACGCCCAGTAATTCCGAGTAACGCTTGCACCCTTCGTATTACCGCGGCTGCTGGCACGAAGTTAGC
+
CCCCCGGGGGGGGGGGFGGGGGGGGGGGGGGGGGGGDGGGGGGGGGGGGGGGGGGGGGGGGFGGGGGGGGGGGGGGGGGGGGGGGGGGGGGGGGGGGGGGGGGGGGGGGGDG9<FGGGFGGGGFGGEGGGGGGGG@CEEGGFGFGGEGGFGFGGGGGGFGGGGGGGGFADFFFFFGCCFGC9DCDGF6CFCFFGF>DGFFFFGFFGGFFGGGEGGGFFGGFGFFFFFFDDB@<=FEF?DEG?F@DFC?GF41:5FFDBFFFBF36CBB7BBB:6(6E:---269>0>??GFG?(4:3<<66
@M04650:207:000000000-C238N:1:1101:14369:15629 2:N:0:19
GGACTACTGGGGTTTCTAATCCTGTTCGCTACCCACGCTTTCGAGCCTCAGCGTCAGTTACAGACCAGAGAGCCGCTTTCGCCACCGGTGTTCCTCCATATATCTACGCATTCCACCGCTACACATGGAATTCCACTCTCCCCTTCTGTACTCAAGTCAAACAGTTTCCAAAGCATACTATGGTTAAGCCACAGCCTTTAACTTCAGACTTATCTAACCGCCTGCGCTCGCTTTACGCCCAATAAATCCGGATAACGCTCGGGACCTACGTATTACCGCGGCTGCTGGCACGTAGTTAGCC
+
CCCCCGGGGGGGGGGGGGGGGGGGGGGGGGGGGGGGGGGGGGGGGGGGGGGGGGGGGGGGGGGGGGGGGGGGGGGGGGGGGGGGGGGGGGGGGGGGGGGGGGGGGGGGGGGGGGGGGGGGGGGGGGGGGGGGGGGGGGGGGGGFGGGGGGGFFFGGFGGGDFGGGGGGFFGDGGGGGGGGGGGGGGGGGGGGGGGGFFFFGFGF>FG6>DCFEFGGFFDDBGDFFFB>DG@;;=6>D;E7<8@ECDEEGF>DFFGFCB?FFF)7DEF<BF:)5<A>C5340((4048>?*8581:?<?))5
@M04650:207:000000000-C238N:1:1101:13899:15632 2:N:0:19
GGACTACCCGGGTTTCTAATCCTGTTTGCTACCCATACTTTCGAGCCTCAGCGTCAGTTGATGCCCAGTAGGCCGCCTTCGCCACTGGTGTTCCTCCCGATATCTACGCATTCCACCGCTACACCGGGAATTCCGCCTACCTCTACATCACTCAAGAACAGTAGTTTTGAACGCAGTCTATGGGTTGAGCCCCTAGTTTTCACATTCAACTTACCATTCCGCCTGCGCTCCCTTTACACCCAGTAATTCCGGACAACGCTTGCCCCCTACTTTTTACCGCGGCTGCTGTCACGTAGTTAGC
+
-6-ACGGGGGGGGGGGGGFGGFGGGGCFGGGGGGFGFGGFGGF8@@FFGGGGGGDG7EFFCFEFFGGGF<FFF@CEFEECDCGGGG@FFCFEGGGGDGGDGGEGGGGG@FGGGGCEEDCD+@EFGGDG7=E?FGG7=C+BF8FFEG9@C@CFG8=D,3>,DF8E@EFED@,3=7899FE,B,@DBF*<E7B*=A@6:9BD:=?>F:8B7CFG@7C8C4;+(9@@269>;D9?@CFC:<C7F?(67:)9D6;:(<)(796:(-*(21370(,4)@?(:*4(42(((,42)+69(4?0,:624
@M04650:207:000000000-C238N:1:1101:7278:15635 2:N:0:19
GGACTACCGGGGTATCTAATCCTGTTTGCTACCCATACTTTCGAGCCTCAGCGTCAGTTGATGCCCAGTAGGCCGCCTTCGCCACTGGTGTTCCTCCCGATATCTACGCATTCCACCGCTACACCGGGAATTCCGCCTACCTCTACATCACTCAAGACCAGTAGTTTTGAACGCAGGCTATGGGTTGAGCCCATAGTTTTCACATTCAACTTACCATTCCGCCTGCGTTCCCTTTACCCCCAGTAATTCCGACAAACCCTTGCCCCCTCCGTTTTCCCGCTCCTGCTGCCACGTAGTTAGC
+
ACCCCGGF@FGGGEGGGGGGGGGGGDCFGGGGGGGFGGGGGGG?FGGG@FGGGGGCEGEG9EEFGE<FGGCEF<@7FGGGGDEC:?FF?FFGGCFFF=@EFEGFGGFGDGGG,FGGGEC>CFGGA+==FEGGGGFEGGGGGGF5,D;=@EFDGCDG:6,@8>,ECFG,,8>8@E+**0,5@9,,@>1,,6D:,,=,=EFGGFGFC78B*++2*+*488F7(9/,,.,)(1(3;<)/1)?F:70=DF3)C+9(()1(*(-4(3F(*;(4(-(-5C:2<74((--.).7))*)+(-(,43)6>
@M04650:207:000000000-C238N:1:1101:27192:15638 2:N:0:19
GGACTACTAGGGTTTCTAATCCTGTTTGCTCCCCACGCATTCGTGCATGAGCGTCAGTGCAGGCCCAGGGGGCTGCCTTCGCCATCGGTGTTCCTTTGCATAGCTACTCATTTCACTGCTACACTCAAAATTCCACCCCCCTCTGCCACACTCATGCATTGCAGTCACAAATGCAGTTCCCAGGTTATGTCCGGGGATTTCACATCTGTCTTACAAAACCGCCTGCGCACGCGTTACTCCCAGTAATTCCGATTAACGCTCGCACCCTACGTATTATCGAGGCTGCAGGAACTTAGTTCTC
+
CC9CCGGD<A,@FC@FFFFAC6CFE,6@,E@CC:@FE7+B,AEFC,<EFG8CG:F@:F,E6<<+FCC@F:@C+F,@FF9AC=F4FEGEB?F,BC,:@?E9,@,,,49,5,??,,,C?,9?E?>4,9<FGDEFF,9,@E8++6+:@FFECF>;,3,@,,,6@,,2C3E;,,=C+CDA<F:A,FC7F9;,,,8::9*4;*,2:=21B*++*+5+:DCG4784@G2(()2)(/.(.=>7>)?,*(.4:F)5:F)(4><:7(((,2D11/,(3:??29()+04(4(4012((.*(2)))--25).
@M04650:207:000000000-C238N:1:1101:16217:15642 2:N:0:19
GGACTACCCGGGTTTCTAATCCCGTTCGCTACCCTAGCTTTCGCACATGAGCGTCAGTCTTGTGCCAGGAAGCCGCCTTCGCCACTGGTGTTCTTCCCGATATCTACGCATTTCACCGCTACACCGGGAGTTCCACTTCCCTCTCACATACTCTAGGCACACAGTATCAGATGACAAACAGATGGTAAGCACCTGCCTTTTACATCTGACTTATATGCCCGCCTGCGTGCGCTTTACGCCCAGTAATTCCGGACAACGCTTGCCCCCTACGTATTACCGCGGCTGCTGGCACGTAGTTGGC
+
CCCCCGGGGGGGGGGGGGGGGDGGGGGGGGGGGGGGGGGGGGGGGGGFEEGGGEGDGGGGGGGFGGGGGGGGGGGGGGGGGGGGGGGGGGFEFGGGCFGGGGGGGGGGGGGGGGGDGGGGGDGDGGGGGGFFGGGDDFDF@FGFFGGGGAD9FADFGGDDGGGGGG7DFGEEC,@FDGGFGGGGGF9ACCDGGGCGG4FGGFDFFGGFFGG7>FGGFEGGDG=2>49A;C6;;=>CC;EFG62@F7<AGFFB?EDFG>9??BD(9CF>18<?<G?)<C:>9(2910??>51A1?7<BG)(.
@M04650:207:000000000-C238N:1:1101:13767:15644 2:N:0:19
GGACTACAGGGGTTTCTAATCCTGTTTGCTCCCCACGCTTTCGCGCCTCAGCGTCAGTAACGGGCCAGTGTGTCGCCTTCGCCACTGGTGTTCTTCCGAATATCTACGCATTTCACCTCTACACTCGGAATTCCACTCACCTCTACCATACTCAAGACTTCCAGTATCAAAGGCATTTCCAGAGTTGAGCTCTGGGATTTCACCCCTGACTTACAAGTCCGCCTACGTGCGCTTTACGCCCCGTAAATCCGTACAACGCTTGCCCCCTTCGTCTTACCGCGGCTGCTGTCACGTATCTAGC
+
@-<CCFF,CC,+BFGGGGGGGGGGGGGGFGGGGGGGGGGGGGGDEGGGFGFCEEGGDGADGG+:BFEF,6<B65@DFFEF7:FG@EGGGGGGGDFGE,8CCCFGGCCG+@FGGGGCGFGGFGFGEFGGE+AFEC,<B==FDFGF,>D,56DDD>F,36@;AFFGG9:>,,,,+=,,@<FECC9:CA>,4@9CA,ACCFFGDFD?**95@FFF;++5;>GGF>=@=AD65962=EFEF(;CC(1/93(7@45(3>72C(43(-*46*4;:4((,;:AFD((32291::?2?)33(()(3-64
@M04650:207:000000000-C238N:1:1101:25577:15678 2:N:0:19
GGACTACCGGGGTTTCTAATCCCGTTCGCTACCCTAGCTTTCGCACATGAGCGTCAGTCTTGTGCCAGGAAGCCGCCTTCGCCACTGGTGTTCTTCCCGATATCTACGCATTTCACCGCTACACCGGGAGTTCCACTTCCCTCTCACATACTCTAGGCACACAGTATCAGATGACAAACAGATGTTAAGCACCTGCCTTTTACATCTGACTTATATGCCCGCCTGCGTGCGCTTTACGCCCAGTAATTCCGGACAACGCTTGCCCCCTACGTATTACCGCGGCTGCTGGCCCGTAGTTTGC
+
<<CCCGGFGGDGGGGGGGGGGGFGGGGGGGGGGGGGGGGGGGGGGGGFCDGGGGGGGFGGCFGGGGGGCGGGGGGGGGGGGGGGGGFCGGGGGGGGGGGGGGGGGGGGGGGGGGGGGGGGGGGGFDGGEGGGGGGGGCDFGGGFFGGFFAFFGDGCCCFGFGGCGGGGGGGGGGGGC9CFFAEF,@FGGGFFFFGFGGGGFACFFGGFEGGGFGGF+19DDD>?@FFEF:@FFCFFF?EEE<B?FGFFGFFB:EG1F6>B6:FFGGF;0?(.5E7ACC1;;>6>96>>0C45;71?1C44-
@M04650:207:000000000-C238N:1:1101:9722:15714 2:N:0:19
GGACTACTCGGGTTTCTAATCCTGTTCGCTACCCATGCTTTCGAGCCTCAGCGTCAGTTGCAGACCAGAGAGCCGCCTTCGCCACTGGTGTTCTTCCATATATCTACGCATTCCACCGCTACACATGGAGTTCCACTCTCCTCTTCTGCACTCAAGAAAAACAGTTTCCGATGCAGTTCCTCGGTTAAGCCGAGGGCTTTCACATCAGACTTATTTTTCCGCCTGCGCTCGCTTTACGCCCAATAAATCCGGACAACGCTTGCCACCTACGTTTTACCGCGGCTGCTGGCACGTATTTAGC
+
CCCCCGGGGGGGGGGGGGGGGGGGGGGGGGGGGGGGGGGGGGGGGGGGGGGGGGGGGGGGGGGGGGGGCCGGGGGGGGEGGFGGGGGGGGGGGGGGGGGGGGGGGGGGGGGGGGGGGGGGGGGGGGGGGGGGGGFGGGGGGGGFGGGGGGGFGGGGGGGGGDFGGGFGDGGGGGGGGGGGGGGGGGGGGGGGGGGGGGGGGFGFFGGFEGGDEFGFFCFGFGF@(/6DBG9B0F>>FFDGF?@@GGFEGFF9BFG?F;9:<BF:7@<:03<??F?AFD01(,6>F??D3E:+387),<)6A
@M04650:207:000000000-C238N:1:1101:21050:15719 2:N:0:19
GGACTACACGGGTTTCTAATCCTGTTTGCTACCCACGCTTTCGAACCTCAGCGTCAGTAAAGCCCCAGCAAGCCGCCTTCGCCACTGGTGTTCCTCCCAATATCTACGCATTTCACCGCTACACTGGGAATTCCGCTTGCCTCTGACTCACTCAAGAAGTACAGTTTCAAAAGCAGGCTATGGGTTGAGCCCATAGTTTTCACTTCTGACTTGCACTCCCGCCTACGCTCCCTTTACACCCAGTAATTCCGGACAACGCTCGCCACCTACGTATTACCGCGGCTGCTGGCACGTAGTTAGC
+
CCCCCGGGGGGGGGGGGGGGGGGGGGGGGGGGGGGGGGGGGGGGGGGGGGGGGGGGGGGGGGGGGGGGGGGGGGGGGGGGGGGGGGGGGGGGGGGGGGGGGGGGGGGGGGGGGGGGGGGGGGGGFGGGGGGGGGGGGBFGGGGFGGGGGGGFGGGGFFGGGGGGGGGGGGGGGGGGGGGFGGGGGGG6CDGGGGGG@CFGGFGFFGGFEFGCEGGGFFDGFGFDFFDFFGFFFGFFFFGGG<FFGG?EGFFBFFGFG00?BBGFGGB0>?B:?E>AGGFFFFFFBFFFFG09<:214C:A6
@M04650:207:000000000-C238N:1:1101:18838:15730 2:N:0:19
GGACTACAGGGGTATCTAATCCTGTTTGCTCCCCACGCTTTCGCACCTGAGCGTCAGTCTTTGTCCAGGGGGCCGCCTTCGCCACCGGTATTCCTCCAGATCTCTACGCATTTCACCGCTACACCTGGAATTCTACCCCCCTCTGACACACTCTAGCTGTGCAGTCACAAGTGCAGTTCCCAGGTTAAGCCCGGGCATTTCACACCTGTCTTACACAACCGCCTGCGCACGCTTTACGCCCAGTAATTCCGATTAACGCTCGCACCCTACGTATTACCGCGGCTGCTGGCACGTAGTTAGC
+
CCCCCAFGGGGGGGGGGGGGGGGGGGGGGGGGGGGGEGGGGGGGGGGGFFGGGGGGGGGGGGGGGGGGGGGGGGGGGGGGGGGGGFFGGGGGGGGGGGGEGGGGGGGGGGGGGGGGFGGGGGGGGGGGAFGGGGGFGGGGGGGFGGGGGGGFGGGGGGGGGGGGGGGGGFGGGGGGGGGGFFFFGGGGCFGG5ECEGDGGGFGFFGGFEGGGFGGGFFGGFGFFFFFFFGFF<EFFF?GGGFFFFFFFGF4?:7CDGF>FFFDBGGF?04:B2C?AFD?;BBFFFFB?FGFF??F08<<<>
@M04650:207:000000000-C238N:1:1101:17928:15756 2:N:0:19
GGACTACTGGGGTTTCTAATCCCATTCGCTCCCCTAGCTTTCGTCTCTCAGTGTCAGTGTCGGCCCAGCAGAGTGCTTTCGCCGTTGGTGTTCTTTCCGATCTCTACGCATTTCACCGCTCCACCGGAAATTCCCTCTGCCCCTACCGTACTCCAGCTTGGTAGTTTCCACCGCCTGTCCGGGGTTGAGCCCTGGGATTTGACGGCGGACTTAAAAAGCCACCTACAGAAGCTTTACGCCCAATCATTCCGGATAACGCTTGCATCCTCTGTCTTACCCCGGCTGCTGGCACCGAGTTAGC
+
CCCCCAFFFGGGGGGGGGGGGEGGGGGGGGGGGGGGGGGGGGGFGDGGGFF,CEFEGFFGGGGGGGGGGGGGGFGFGGGFECE:@FFDGGGGGGGGGGGEGGGGCCGGGGGGGGGGGGGGEGGGGGGGCEGGGGGCDDFGGGGFGGGGC6CFGGGGGGGFGGFFEGGGGGGGGGGGFCFGGDGGCGG?EGGGGGF>C>EF>CFD48).3C3>3CDCF;FGFDB?(08F2*.42CFD?0>>GF08C*4:FFF6(.5<C,4?<FG?CEB>B4>A69<BGF(((-((,4?:BGFG0((--144<
@M04650:207:000000000-C238N:1:1101:25388:15765 2:N:0:19
GGACTACCGGGGTATCTAATCCTGTTTGCTACCCATACTTTCGAGCCTCAGCGTCAGTTGATGCCCAGTAGGCCGCCTTCGCCACTGGTGTTCCTCCCGATATCTACGCATTCCACCGCTACACCGGGAATTCCGCCTACCTCTACATCACTCAAGAACAGTAGTTTTGAACGCAGTCTATGGGTTGAGCCCATAGTTTTCACATTCAACTTACCATTCCGCCTGCGCTCCCTTTACACCCAGTAATTCCGGACAACGCTTGCCACCTACGTTTTACCGCGGCTGCTGGCACGTAGTTAGC
+
CCCCCGGGGGGGGGGGGGGGGGGGGGGGGGGGGGGGGGGGGGGGGGGGGGGGGGGGGGGGGGGGGGGGGGGFGGGGGGGGGGGGGGGGGGGGGGGGEGDGGGGGGGGGGGGGGGGGGGGGGGGGGGGGGGGGGGGGGGGGGGGFGGGGGGGFGGGGFGGGGFGGGGGGGGGGGGDGCFGGGGDGCFGCFGGFGGFGGFGFGFFFACFFE7CC@CFGFFGGFG@FD):>@GFFFGFFFCGFGFFFGGFFGFFF6>DFGF>:::F?GGBFFFF::?BFFG0>>>6((-8?:=1C6:?BFD):.
@M04650:207:000000000-C238N:1:1101:13897:15772 2:N:0:19
GGACTACCAGGGTTTCTAATCCCGTTCGCTACCCTAGCTTTCGCACATGAGCGTCAGTCTTGTGCCAGGAAGCCGCCTTCGCCACTGGTGTTCTTCCCGATATCTACGCATTTCACCGCTACACCGGGAGTTCCACTTCCCTCTCACATACTCTAGGCTTACAGTATCAGATGACAAACAGATGGTAAGCACCTGCCTTTTACATCTGACTTATAAACCCGCCTGCGTGCGCTTTACGCCCAGTAATTCCTGACAACGCTTGCCCCCTACGTATTACCGCGGCTGCTGGCCCCTTCTTTTC
+
-<-BC<CFFGGGGGGFGF9FEGG;FFCCFB7FGFFCFGGGGGGFEF7A,6@F@FF7:EAF9AF8,ECC<7@@CFDGCFGGFGG7FEFCFCF?FFFFGFGCGEEGG,C=FGECFE,@E@EGEGF@@74@::FGGG,FFD?FF?FFG9>FFGFFGGGG,@FF8>D8FFG,@,9C7,@99CE?C<>9@FF399,4;9DFDDFGGFC9BGFC4+2=AG+:B=,3()655?(:27.16*876(*4*2(/+C75CA+)))2)*((,4<33>:(((.(.,A>99*((1(((((8)4*(:(-((.<2)5
@M04650:207:000000000-C238N:1:1101:10003:15774 2:N:0:19
GGACTACCCGGGTATCTAATCCTGTTTGCTCCCCACACTTTCGAGCCTCAGCGTCAGTTAATGTCCAGCAGGCCGCCTTCGCCACTGGTGTTCCTCCCGATATCTACGCATTCCACCGCTACACCGGGAATTCCGCCTGCCTCTCCATCACTCAAGAACGCCAGTTTTGAACGCACGCTATGGGTTGAGCCCATAGATTTCACGTCCAACTTGGCATCCCGCCTGCGCTCCCTTTACACCCAGTAATTCCGGCAAACGCTTGCCACCTACGTTTTACCGCGGCTGCTGGCTCGTAGTTAGC
+
CCCCCGGGGGGGGDGGGGGGGGGGGGGGGGGGGGGGGGGGGGGGGGGFGGGGGGGGGGGFGGGFGGGGGCFGDGGGGGGGFEGGGGGGGGGGGGGGFEGGGGGGGGGGGGGGGGGGGGEGGGGGGGGGGGGGGGGGEEDFGGFFGGGGG?EDGGGGF8DCECEEGGGGCGGGFGGGGGGGGGGGGG*:?FGGCFFG+4@CFFFFFGGFFGGGF6FFFFGFDGBD(;083C7?FFF4@AFGGB?FF7:6FF46(.13<:9BB:C07EB?FFFFFF?<GG(,(001,4)84C(0(-,((36):
@M04650:207:000000000-C238N:1:1101:16492:15781 2:N:0:19
GGACTACCCGGGTATCTAATCCCGTTCGCTACCCTAGCTTTCGCACATGAGCGTCAGTCTTGTGCCAGGAAGCCGCCTTCGCCACTGGTGTTCTTCCCGATATCTACGCATTTCACCGCTACACCGGGAGTTCCACTTCCCTCTCACATACTCTAGGCTTACAGTATCAGATGACAAACAGATGGTAAGCACCTGCCTTTTACATCTGACTTATAAACCCGCCTGCGTGCGCTTTACGCCCAGTAATTCCGGACAACGCTTGCCCCCTACGTATTACCGCGGCTGCTGGCACGTAGTTTGC
+
CCCCCGFGGGGGGGGGGGGGGFGGGFGGGGGGGGGGGGGGGGGGGGGGGGGGGGGGGGGGGGGGGGGGGGGGGGGGGGDGGGGGGGGGFGGGGGGGEGGGGGGGGFFGGBFEGGGFGGGGGGGGGDGGGGGGGFGEFGGGGGFFGFFDCFCFGGGGGGGGFGGGFGGFFGGGDGFGEFGGGGGGFGGGGFFGCFGG4*CEFFGFF>FC<DCGCGGGFFC4>4>>FFFFFD@96C><FF>F@00=2;E2*960:DCBF6;?06F07E>>BBBBFGFFGGB>999>B<7??G0<:::<2A)64
@M04650:207:000000000-C238N:1:1101:12635:15782 2:N:0:19
GGACTACAGGGGTATCTAATCCTGTTCGCTCCCCTAGCTTTCGCGCCTCAGCGTCAGTTGCAGTCCAGAAAGCCGCCTTCGCCACTGGTGTTCCTCCTAATATCTACGCATTTCACCGCTACACTAGGAATTCCACTTTCCTCTCCTGCCCTCAAGAAATACAGTTTCCATTCCATCACAGGGTTGAGCCCTGAACTTTAAAAACAGACATGTATTCACGCCTACGCGCCCTTTACGCCCAAAGATTCCGCACAACGCTCGCCCCCTACGTCTTACCCCGGCTGCTGGCACGTAGTTAGCC
+
C<CCCCDGGGCEFEGCFFGFGGGFGGEEEEFGFD8DD8FCEFEDG7FC@ECAFGGG:FDC<EF96E<EFGGDCFGC:CGGFGEGGFFGGCFGGGGFFFGGGGGGGGFFGDEF9FAFGDCDG@@?=EGGGGGGG,9EFFG<9EDDDGCFC=EFF8@E9DF@3CAFGFFCGGFAFGG8@?GGG?CFG7EF?:87,@,,?FF,C6FFB**0=3B*055@>*>7>FBA@>A;@72(8<+05(4<*,(,9CC6:;)(68*6/643(2)4DE0,4-((,26<8*(((339:4)(-*)*.413A+)).
@M04650:207:000000000-C238N:1:1101:28806:15788 2:N:0:19
GGACTACACGGGTTTCTAATCCTGTTTGCTCCCCACGCTTTCGAGCCTCAGTGTCAGTTACAGGCCAGAGAGCCGCTTTCGCCTCCGGTGTTCCTCCATATATCTACGCATTTCACCGCTACACATGGAATTCCACTCTCCTCTCCTGCACTCAAGTCTCCCAGTTTCCAATGCACACAATGGTTGAGCCACTGCCTTTTACATCAGACTTAAGAAACCACCTGCGCTCGCTTTACGCCCAATAAATCCGGACAACGCTTGGGACCTACGTATTACCGCGGCTGCTGGCACGTAGTTAGCC
+
CCCCCGGGGGGGGGGGGGGGGGGGGGGGGGGGGGGGGGGGGGGGGGGGGGGGGGGGGGGGGGGGGGGGGGGGGGGGDFFGGGGGGGGGGGGGGGGGGGGGGGGGGGGGEDEGGGGGGGDGGGGGGFGGGGFGGGGFDGGGGGGFGFGGGFDFGFGGGFGGGGFGGFGGGGGCFGDGFGGG8FGGGGGGGGFFCFGGFFFGGF9BFFGAECCFFFGGFFGGFGBFFFBF=GBDBFFCA9CEE?@FGGFFGFD<6)>;517?:6*4<C:<:??><FA:<5990;BB:?F8:68C?1:<A<645
@M04650:207:000000000-C238N:1:1101:10167:15804 2:N:0:19
GGACTACTGGGGTATCTAATCCTGTTTGCTCCCCACGCTTTCGCGCCTCAGCGTCAGTTAATGTCCAGCAAGTCGCCTTCGCCACTGGTGTTCCTCCTAATATCTACGCATTTCACCGCTACACTAGGAATTCCACTTGCCTCTCCATCACTCAAGACATGCAGTTTCAAATGACCCCTCGAGGTTAAGCCTCGATATTTCACATCTGACTTGCATGCCCGCCTACACGCCCTTTACACCCAGTAAATCCGGATAACGCTTGCCACCTACGTATTACCGCGGCTGCTGGCACGTAGTTAGC
+
CCCCCGGGGGGGGGGGGGGGGGGGGGGGGGGGGGGGGGGGGGGGGGGGGGGGGGGGGFGGGGGGGGGGGGFGGGGGGGGGGGGGGGGGEFGGGGGGGGGFAFGGGGGGGGGGGGGGGGGGEGGGGGGGGGGGGGGFGGGGGGGFGGGGGGGFGGGCFGGGGFGGBFGGGGGGGFGFGGGGGEGGEFGGGGGG6CGD7CFGGFGFFGGCFGGGFGGGFFFG=DADA*6FFGFFFGFEFFGGG?7@GGCFGFFF?>D39(,6?@C@CED<?F??<C?):F0149FF0<0)55:9(48:BF<A:
@M04650:207:000000000-C238N:1:1101:16810:15812 2:N:0:19
GGACTACCCGGGTATCTAATCCTGTTTGCTCCCCACGCTTTCGAGCCTCAGTGTCAGTTACAGGCCAGAGAGCCGCTTTCGCCTCCGGTGTTCCTCCATATATCTACGCATTTCACCGCTACACATGGAATTCCACTCTCCTCTCCTGCACTCAAGTCTCCCAGTTTCCAATGCACACAATGGTTGAGCCACTGCCTTTTACATCAGACTTAAGAAACCACCTGCGCTCGCTTTACGCCCAATAAATCCGGACAACCCTTGGGACCTACGTATTACCGCGGCTGCTGGCACGTAGTTAGCC
+
CC@B@FFFGGGGGGGGGFFGDGGGGGGGGGGGFEGCFEGGGFEFG@FFGGFFGGGGGGGGGGGGGEGGGGGFGGGGDGGGGGGGGGGGGGGGGGFEGGFGGGGGGGGGGGGGGGGGGGGGGGDFFFFGGFFFGGAFGFAFFFGFGGGFFGGFCE@DGGFGGFDFGGGGGGGGFF8FEGDCFGGGDFFGCGFCGGGGGGGGGFAFFCFF@9?+*?+59>@7=D:B2?@>55=DFF=8B@GGF<;EFC3CG)>825*(*/,37?4<DE?<>?B2<84A@C>0149BF0:38*)1,.38A+6:8
@M04650:207:000000000-C238N:1:1101:26070:15865 2:N:0:19
GGACTACTGGGGTTTCTAATCCTGTTTGCTCCCCACGCTTTCGCGCTTTAGCGTCAGTATTTGTCCAGTGAGCTGGCTTCCCCATTGGCATTCCTACAAATATCTACGAATTTCACCTCTACACTTGTAGTTCCGCCCACCTCTCCAATACTCTAGTCTAACAGTTTCCAACGCAATACGGAGTTTAGCTCCGCAGTTTAACATCAGACTTTTTAAACCACCTAGACGCGCTTTACGCCCAATAAATCCGGATACCGCTCGGGGCATACGTATTACCGCTGCTGCTTGCACTTATTTCTCC
+
-@9CCCGGGFGDGFGFGF9FEEG9FGGCFGGGGGFF7FFFGGFEDECFF<EAFGED@FEFF9CFFDDGEEF9EF@AFFFGGDC<EFC<FCGGEFGCE89<F,@FGCE,,4EFA?AFE=DGFF9=FF9F5,CEFE+@E>++B?DFGDCEEFFFGGD8FE=96C8=FFFE;C;8>=>6C7AD++6@B,,7@B;A+:++=<E,2B,<A77*:C;BE>?*+3D*<7B2:*:*:)(6@FFC5=8:7(63*+966.0(3)*/*..6,()(1*.43:4)4@4:+*--,4:04:))4+.+.)5>>+)6-
@M04650:207:000000000-C238N:1:1101:22692:15924 2:N:0:19
GGACTACTAGGGTTTCTAATCCTGTTTGCTCCCCACGCTTTCGCACCTGAGCGTCAGTCTTTGTCCAGGGGGCCGCCTTCGCCACCGGTATTCCTCCAGATCTCTACGCATTTCACCGCTACACCTGGAATTCTACCCCCCTCTACAAGACTCTAGCCTGCCAGTTTCAAATGCAGTTCCCAAGTTAAGCCCGGGGATTTCACATCTGACTTAACAGACCGCCTGCGTGCGCTTTACGCCCAGTAATTCCGATTAACGCTCGCACCCTCCGTATTACCGCGGCTGCTGGCACGAGGTTAGC
+
CCCCCGGGGGGGGFGGGGGGGGGGGGGGGGGGGGGGGGGGGGGGGGGGGGGGGGGGGGGGGGGGGFGGGGGGGGGGGGGGGGGGGGGGGGGGGGGGGGGGGGGGGGGGGGGGGGGGGGEGGGGGGGGGGGGGGGFGGGGGGGGFGGG?FGGFGGFGGGGGGGGGGGGGGAFGGGGGGGGGGGGGGGGFGG,CGGGGGDGGFFGFFGGFFGGDFGGGBFGGFGFD?F;EFGFFFGFFFBGEG6?BCDA2D?F:4>GBG:0(33945EB?:?>FFF:AGG:>BF>F><:?>GBGF((-8::::
@M04650:207:000000000-C238N:1:1101:23356:15925 2:N:0:19
GGACTACTCGGGTTTCTAATCCTGTTTGCTCCCCACGCTTTCGAGCCTCAGTGTCAGTTACAGGCCAGAGAGCCGCTTTCGCCTCCGGTGTTCCTCCATATATCTACGCATTTCACCGCTACACATGGAATTCCACTCTCCTCTCCTGCACTCAAGTCTCCCAGTTTCCAATGCACACAATGGTTGAGCCACTGCCTTTTACATCAGACTTAAGAAACCACCTGCGCTCGCTTTACGCCCAATAAATCCGGACAACGCTTGGGACCTACGTATTACCGCGGCTGCTGGCCCGTAGTTAGCC
+
CCCCCGGGGGGGGDGGGGGGGGGGGGGGGGGGGGGGGGGGGGGGGGGGGFGGGGGGGGGGGGGGGGGGGGGGGGGGCGGGGGGGGGGGGGGGGGGGGGGGGCFGGGGGGGGGGGGGGGGGGGGGFFGGG@FGGGGGGGGGGGGFGGGGGGGFGGGGGGGGGFGGGGGGGGGGGGGGGGGCAGGGGDFGGGGGGGGGGGGCGFFFFGGFFCDGFGGCFBFDDGFB=E9@@G>6BCFFE?EGGFF3FCEEFFF7;AGFG;@DDFGFGGB8?::2<FDAGD4,26>9(48(3*4:4904A+6)5
@M04650:207:000000000-C238N:1:1101:14853:15927 2:N:0:19
GGACTACTCGGGTTTCTAATCCTGTTCGCTCCCCTAGCTTTCGCGCCTCAGCGTCAGTTGCAGTCCAGAAAGCCGCCTTCGCCACTGGTGTTCCTCCTAATATCTACGCATTTCACCGCTACACTAGGAATTCCACTTTCCTCTCCTGCCCTCAAGAAATACAGTTTCCATTCCATCACAGGGTTGAGCCCTGAACTTTAAAAACAGACTTGTATTCCCGCTTACGCGCCCTTTACGCCCAATGATTCCGGACAACGCTCGCCCCCTACGTATTACCGCGGCTGCTTGCCCGTAGTTACCC
+
@CCCCGGGGGGGGGGGGGGGGGGFGGGGGGGGGGGGGGGGGGGGGGGGGGGGGGGGGGGGGGFGGGGGGGGGGGGGGGGGGGGGGGGGGGCFGGGGGGGGGGGGGGGFGGGGGGGGGGGGGGGGGCFCFGGGGGGGGFGFFGGFGGGGGGGFGGGGGGGFGGGGGFFGGFGFGGGGGGGGCDCGGGGGGGGGGGDGFGFGGAFAFFFA@59:8EFGFEGGFDFFFFA?@DBFFCAEEFDGG(/3@FC?GFD105F;/1(469D4DC>:B?B?<0-6<*4(36>BB)).(+)/49:?A3)).
@M04650:207:000000000-C238N:1:1101:12263:15930 2:N:0:19
GGACTACGGGGTTTCTAATCCCGTTCGCTACCCTAGCTTTCGCACATGAGCGTCAGTCTTGTGCCAGGAAGCCGCCTTCGCCACTGGTGTTCTTCCCGATACCTACGCATTTCACCGCTACACCGGGAGTTCCACTTCCCTCTCACATACTCTAGGCATACAGTATCAGATGACAAACAGATGGTAAGCACCTGCCTTTTACATCTGACTTATATGCCCGCCTGCGTGCGCTTTACGCCCAGTAATTCCGGACAACGCTTGCCCCCTACGTATTACCGCGGCTGCTGGCACGTAGTTTGCC
+
CCCCCGGGGGGGGGGGGGGGGGGGGGGGGGGCGGGGGGGGGGGGGGGGGGGGGGGGGGGGCCFGGGGGGGGGGGGGGGCEGGGGGGGGGGGGGGGGGGGGG+@FFGGGGGGGGGGGEGGGGFGDFGGGDFGGGGGGFFGGGGGDAFDFGGGFGEFGGCFGGCFFAAFG9DGGGGFFGFCFFFGGGGGGGDGCGGD6*DFGGFGFFGGCEFGC?FGGFE8DBG?@B;351:>>@F=<E;7C*(6C7@3)09;0937:C;:<31C:FGF::2426<4<@314,711<>)((*.2.(8?BF4>7
@M04650:207:000000000-C238N:1:1101:19327:15930 2:N:0:19
GGCTACGGGGTTTCTAATCCCATTCGCTCCCCTAGCTTTCGTCTCTCAGTGTCAGTGTCGGCCCAGCAGAGTGCTTTCGCCGTTGGTGTTCTTTCCGATCTCTACGCATTTCACCGCTCCACCGGAAATTCCCTCTGCCCCTACCGTACTCCAGCTTGGTAGTTTCCACCGCCTGTCCGGGGTTGAGCCCTGGGATTTGACGGCTGACTTAAAAAGCCACCTACAGACGCTTTACGCCCAATCATTCCGGATAACGCTTGCATCCTCTGTCTTACCGCGGCTGCTGGCACACAGTTAGCCC
+
CCCCCGGGGGGGGGGGFGGFFFGGGGEGGGGGGFGGGGGGGGGGGGGGGGFGGGGG9FGEFGGGGGFGEEFFGGGGGGGGGGGGDFFFGEGGGGGG@FGGGGGGGGGGEFGFFGG7FEDGGGGGDCCBFFGGGGGGFGGGGG?FG7DGGGGDGGFGEGEGGDFGFGG9DECGGEFGGGG5C*@C>C8DFGGGFCFGFG;5=6*8)84A);C:>+;DA@EFFF(;6;;F1C;?D7C()(2;:(4.?*6<F7)-,9F1C?<0:?><<9<A?A)6A9<7*7(,(42(8,(,(<1*-4466+.33
@M04650:207:000000000-C238N:1:1101:10920:15949 2:N:0:19
GGACTACAAGGGTATCTAATCCTGTTTGCTACCCACGCTTTCGTGCTTCAGCGTCAGTTAAAGCCCAGTAGGCCGCCTTCGCCACTGGTGTTCCTCCCGATCTCTACGCATTCCACCGCTACACCGGGAATTCCGCCTACCTCTACTTTACTCAAGTCATACAGTTTCAAAAGCAGTTTATGGGTTAAGCCCATAGATTTCACTCCTGACTTGCATGACCGCCTACGCACCCTTTACACCCAGTAAATCCGGACAACGCTTGCTCCCTACGTATTACCGCGGCTGCTGGCACGTAGTTAGC
+
CCCCCGGGGGGGGGGGGGGGGGGGGGGGGGGGGGGGGGGGGGGGGGGGGGGGGGGGGGGGGGFFFGGGGGGFGGGGGGGGGGGGGGFGGFGEGGGGGGGGGGGGGGFGGGGGGGGGGGGGGGGGGGGGGGGGGGGGGGGGGGGF9FGGCFGDGGGGGGGGGGGGGCFGGGGDFGGGGFFFGGGFGGGGGGGCFGGFGGFGCFFFFDCF=GGGFGGGAECFAGFF26@?@DFFFFFEFCFGDF<EC+?EGFF0;BD?GBBB?<G4:8?:<?BFDF?FGG?B19BF00::0EBGFF?(-<-<6
@M04650:207:000000000-C238N:1:1101:10186:15968 2:N:0:19
GGACTACCCGGGTTTCTAATCCCGTTCGCTACCCTAGCTTTCGCACATGAGCGTCAGTTATGTGCCAGGAAGCCGCCTTCGCCACTGGTGTTCCTCCCGATATCTACGCATTTCACCGCTACACCGGGAGTTCCACTTCCCTCTCACATACTCTAGGCTTACAGTATCAGATGACAAACAGATGGTAAGCACCTGCCTTTTACATCTGACTTATAAACCCGCCTGCGTTCGCTTTACGCCCAGTAATTCCGGACAACGCTTGCCCCCTACGTATTACCGCTGCTGCTGGCACGTAGTTTGC
+
CCCCCGGGGGGGGGGGFFGGGGGGGGGGGGGGGGGGGGGGGGGGGGGG?FGGGGGGGGGGGGGGGGGGGGGGGGGGGGGGGGGGGG8FGGGGGGGDFGGGGGGGGGGGGGGEGGGGGEGDGFGFGFGGFGGGGGGGGGGFGGGFGFGGGGGFGGFF,DFGFGGGGGGGGFGGGFGFGGG59CFGGGF7EEGGGFDGDFFGF>EF6+2BEG7:4CFGFFC<>CBDFAB8(:;90CFC=0BFDF;3+@CEFFF>2>G<G(76:0D,6F>(2((..<:2+:49190)47>>BE1+,.(,-<4<)
@M04650:207:000000000-C238N:1:1101:11239:15974 2:N:0:19
GGACTACTGGGGTTTCTAATCCTGTTTGCTACCCATACTTTCGAGCCTCAGCGTCAGTTGATGCCCAGTAGGCCGCCTTCGCCACTGGTGTTCCTCCCGATATCTACGCATTCCACCGCTACACCGGGAATTCCGCCTACCTCTACATCACTCAAGAACAGTAGTTTTGAACGCAGTCTATGGGTTGAGCCCATAGTTTTCACATTCAACTTACCATTCCGCCGCCGCTCCCTTTACACCCAGTACTTCCGGACAACGCTTGCCACCTACGTTTTACCTCGGCTGCTGGCACGTCGTTAGC
+
CCCCCGGGGGGGGGGGGGGGGGGGGGGGGGGGGGGGGGGGGGGGGGGGGGGGGGGGGGGGGGGGGGGGFGGGGGGGGGGGGGGGGGGGGGFFGGGGGGGFGGGGGGGGGGGGGGGGGCCCCGG?DFGGGGGGGGGGGCCFGGGFDGEGFGGFGGGGGFFCDDC9EFGGGGFFFGG64=EGFGG7FF8,@DFGC63CGDGF7FGFFCFFCGFD:F4CF:FCBD=((2,569>@@GF3AEFG:7;=G+<4C63((0C0C90??FG7*@?8332.4FFFGG23(2216::0:C29::(,,:(,6
@M04650:207:000000000-C238N:1:1101:20632:16005 2:N:0:19
GGACTACCCGGGTATCTAATCCTGTTCGCTCCCCTAGCTTTCGCGCCTCAGCGTCAGATGCAGTCCAGAAAGCCGCCTTCGCCACTGGTGTTCCTCCCAATATCTACGCATTTCACCGCTACACTGGGAATTCCACTTTCCTCTCCTGCCCTCAAGAAATACAGTTTCCATTCCATCACAGGGTTGAGCCCTGAACTTTAAAAACAGACTTGTATTCCCGCCTACGCGCCCTTTACGCCCAATGATTCCGGACAACGCCGGCCCCCTACGTATTACCGCGGCTGCTGCCCCCTAGTTCGCC
+
CCCCCGGGGGGGGFGGGGGGGGGGGGGGGGGGGGGGGFGGGGGGGGGGGGDGGGGGGGGGGGGGGGGGGGGGGGGGGGGGGGGGGGGGGFGGGGGGGGGGGGGGGGGGGGGGGGGGGDGGGGGGGGGGGGGGGGGGGGGGGGGFGGGGGGGFGGGDFFGGGGGGGGGFFGGGGGGGGGGGGGCEEFFFFFGGGDCGGGGFGFGFBGG5C?FGEFGGFFGGFGFDFDF?2DB2@CFEB@GGEF@;CGFEF6>(()96)(((,-C>GG10?(449C2<E*4((-((-52)(*(*,-(6<+46:
@M04650:207:000000000-C238N:1:1101:27146:16021 2:N:0:19
GGACTACAGGGGTTTCTAATCCTGTTCGCTCCCCTAGCTTTCGCGCCTCAGCGTCAGTTGCAGTCCAGAAAGCCGCCTTCGCCACTGGTGTTCCTCCTAATATCTACGCATTTCACCGCTACACTAGGAATTCCACTTTCCTCTCCTGCCCTCAAGAAATACAGTTTCCATTCCATCACAGGGTTGAGCCCTGAACTTTAAAAACAGACTTGTATTCCCGCCTACGCGCCCTTTACGCCCAATGATTCCGGACCACGCTCCCCCCCTACGTATTACCCCGGCTGCTGGCACGTAGTTACCC
+
@CCCC@FCFFGGB@BCDFFFG9FGGG@FGGGDEGGCF,,EF<FC@G@FBFF,@FEEGGFFF9FFFCGGFGGGGGGGFCEGGCGDGGGFGGGGGGDGGGGGFCFFGFFGGGFGFGFGAC>CGGDF9,AFGGG8EEFG,EDFGFDFEDFGG8DD8?F9ADFGEFF,:@AEC;@DD;=CG+=A8>6D<F6DFCC?CCFGFFG@+=;99C9*:;?8A>7=69,9=C@ADA9?BG@FF<140(1<:,((1+9)1;)66)2414(4(-96CE12:1:3)@<.+*(((,(-20353*)/340(:<).5
@M04650:207:000000000-C238N:1:1101:22531:16058 2:N:0:19
GGACTACCGGGGTTTCTAATCCCGTTCGCTACCCTAGCTTTCGCACATGAGCGTCAGTCTTGTGCCAGGAAGCCGCCCTCGCCACTGGTGTTCTTCCCGATATCCACGCATTTCACCGCTACACCGGGAGTTCCCCTTCCCTCTCACATACTCTAAGCATACAGTATCAGATGACAAACAGATGGTAAGCACCTGCCTTTTACATCTGACTTATATGCCCGCCTGCGTTCTCTTTACGCCCAGTAATTCCGGACAACGCTTGCCCCCTACGTATTACCGCGGCTGCTGGCACGTAGCTAGC
+
-8A6,C6C@CC@F@;66666,,6B6FG;FCGGCFGC<F6E,AB:@FG,F,6CFFEGE,,9C,:EF,EF6,,4C@4B+++9:F:FBFECE=F,5,9A,44?FG6,,C,++64+,,C,?=+=B:E?,6+@+68,33,,1DF,@6=6=DF,,,,5E3=,,@>C;>2,3,3@;,:@:CC,2;A>F,5>C39DFFCC>F6,*3,4:=9=:FG:ECD+8C:++/>;5D>2?F6.(*/).+3)13:*:;(87*)-2*9((05,/(12(-<?CC41:188)0()+:((-,0(782)4*(0,(4:(+63(
@M04650:207:000000000-C238N:1:1101:24964:16060 2:N:0:19
GGACTACCCGGGTATCTAATCCTGTTTGCTCCCCACGCTTTCGCACCTGAGCGTCAGTCTTTGTCCAGGGGGCCGCCTTCGCCACCGGTATTCCTCCAGATCTCTACGCATTTCACCGCTACACCTGGAATTCTACCCCCCTCTACAAGACTCTAGCCTGCCAGTTTCAAATGCAGTTCCCAAGTTAAGCTCGGGGATTTCACATCTGACTTAACAGACCGCCTGCGTGCGCTTTACGCCCAGTAATTCCGATTAACGCTCGCACCCTCCGTATTACCGCGGCTGCTGGCACGGAGTTAGC
+
CCCCCGGGGGGGGGGGGGGGGGGGGGGGGGGGGGGGGGGGGGGGGGGGGGGGGGGGGGGGGGGGGGGGGGGGGGGGGGGGGGGGGGGGGGGGGGGGGGGGGGGGGGGGGGGGGGGGGGGGGGGGGGGGGGGGGGGGFFGGGGGFGGGGGGGFGGGGGGGGGGCFFGGGGGGGGGGGGGGGGGGGGGGGGG9FGGGGGGGGGFGFFGGFFGGGFGGGFFGGFGFFFFFD0DF>>GFAF?GGG?B?GG<BGFFF:@GAG?B::1DFGGF:BFBF?A:AFGFFBFFFFFF:BG<G0;>BBGB).
@M04650:207:000000000-C238N:1:1101:8514:16079 2:N:0:19
GGACTACCGGGGTTTCTAATCCTGTTCGCTCCCCACGCTTTCGAGCCTCAGCGTCAGTTACAGACCAGAGAGCCGCCTTCGCCACTGGTGTTCCTCCATATATCTACGCATTTCACCGCTACACATGGAATTCCACTCTCCTCTTCTGCACTCAAGTCTCCCAGTTTCCAATGACCCTCCCCGGTTGAGCCGGGGGCTTTCACATCAGACTTAAGAAACCGCCTGCGCTCGCTTTACGCCCAATAAATCCGGACAACGCTTGCCACCTACGTATTACCGCGGCTGCTGGCACGTAGTTAGC
+
9CCCCGGGGGGGGGGGGGGGGGGGGGGGGGGGGGGGGGGGGGGGGGGGGGGGGGGGGGGGGGGGGGGGGGGGGGGGGGGGGGGGGGGGGGGGGGGGGGGGGFGGGGGGGGGGGGGGGCGGGGGGGGGCBCFGGFGGFGGGGGGFGGGGGGGFGGDGGGCGFGFGGGEGGG9EGGFFGGGGGGGGGGGFGGGGDCEEDDFF>7CFFGCFFGGGFGGCF@GGFGFF?@9B>D6>?GF4F?GGGFFBG7<>F@B><@CBG>BFFFG:7C?FFBFFBGF2C>3>B(46103:?EBG?6:43E)6<
@M04650:207:000000000-C238N:1:1101:23221:16085 2:N:0:19
GGACTACTGGGGTATCTAATCCTGTTTGCTCCCCACGCTTTCGCGCTTTAGCGTCAGTATTTGTCCAGTGAGCTGGCTTCCCCATCGGCATTCCTACAAATATCTACGAATTTCACCTCTACACTTGTAGTTCCGCCCACCTCTCCAATACTCTAGTCTAACAGTTTCCAACGCAATACGGAGTTGAGCCCCGCAGTTTAACATCAGACTTTTTAAACCACCTAGACGCGCTTTACGCCCAATAAATCCGGATAACGCTCGGGGCATACGTATTACCCCGGCTGCTGGCACGTATTTAGCC
+
CCCCCGGGGGGGGGGGGGGGGGGGGGGGGGGGGGGGGGGGGGGGGGEGGGGGGEGGGGGGGGGGGGGGGGGGGGGGGGGGGGGGGGGGGGGGGGFGGGGGGGGGGGGGFGGGGGGGGGFGGGGGGGGFGGGGGGGGGGGGGGGFGGGGGGGFGGGGGGGGGGGGGGGGGGGGGGGGGFFGGGEGGGGGGGGGGGEGGGGFBFC;ACFAEGFG?FGGFECFFGF==FFFFD>F?FFE>?GGG?@EGG?EGF32?FG7C68(73)3DC?0283<FGFF<*,13;FFFFB20*5:?B2:236)4
@M04650:207:000000000-C238N:1:1101:16221:16176 2:N:0:19
GGACTACAGGGGTTTCTAATCCCGTTCGCTACCCTAGCTTTCGCACATGAGCGTCAGTCTTGTGCCAGGAAGCCGCCTTCGCCACTGGTATTCTTCCTAATATCTACGCATTTCACCGCTACACTAGGAGTTCCACTTACCTCTCCATATCTCAAGAATTACAGTTTCAAATGCTTGCAGAAGTTGAGCTTCTGCCTTTCACACCTGACTTGTTATTCCGCCTGCGAACCCTTTACGCCCAATAATTCCGGACAACGCTCGCCCCCTACGTATTACCGCGGCTGCTGGCACGTAGTTAGCC
+
CCCCCGGGGGGGGGGGGGGGGGGGGGGGGGGGFGGGGGGGGGGGGGGGGGGGGGGGGGGFGGGGGGGGGGGGGGGGGGGGGGGGGGGGGGGGGGGGGGGGGGGGGGGGGGGGGGGGGGGGGGGGGGGGGGGGGGCCFGGGGGGFGGG8FGGFGGGGAFFFGFFGGGGFG9EGGGEGGGGGGGGGGGGGGGGGGGGGGGGGGFGFAGGFFF7C@>C@AEDFFDFDBD>?2?@FFGAE>DGDCBBEGGFEGFEFFFF@39<D>;DFGGB0<:BFFC9>ED(3(9>BF>?(8*858:1:43697
@M04650:207:000000000-C238N:1:1101:12595:16202 2:N:0:19
GGACTACTCGGGTATCTAATCCTGTTTGCTCCCCACGCTTTCGTGCATGAGCGTCAGTGCAGGCCCAGGGGGCTGCCTTCGCCATCGGTGTTCCTTTGCATATCTACGCATTTCACTGCTACACGCAAAATTCCACCCCCCTCTGCCACACTCAAGCCTTGCAGTCACCAATGCAGTTCCCAGGTTAAGCCCGGGGATTTCACATCGGTCTTACAAAACCGCCTGCGCACGCTTTACGCCCAGTAATTCCGATTAACGCTCGCACCCTACGTATTACCGCGGCTGCTGGCACGGAGTTAGC
+
CCCCCFGGGGGGGGGGGGGGGGGGGGGGGGGGGGGGGGGGGGGCFGGGAE@FGGGGGG99ECC:FEGGDEGGG>EGGGGFGGGGEEGGGGFEGGGA9FCF9FEGGGGGGGGGGGGG,FBFFEFG@FEGGGGGGGGF?>>FGGGFGGFGGFGFG8E9:DCE:<EGD,5>EF6,=FGGGGAE,@>DGGGFG,D5*CGEDDAFF6>BCG<B9DGGFGGGA<FGFGBF<F0>0>9F0=5AFFDGG?:47752>@4((0CAG:(1(4<0DC1,864:7F0)3?:0(4;>03::>G?E((-3-*6-6
@M04650:207:000000000-C238N:1:1101:4696:16218 2:N:0:19
GGACTACAGGGGTTTCTAATCCTGTTTGCTCCCCCTGCTTTCGTACCTCAGCGTCAGTAGTAGGCCAGATGGCTGCCTTCGCCATCGGTATTCCTCCAGATATCTACGCATTTCACCGCTACACCGGGAATTCTACTATCCTCTCCCGTACTCCAGCTTCCCAGTATCGAATGCAGTTCCTAAGTTAAGCTCGGGGATTTCACATCCGACTTACGAAGCCGCCTACGCCCCCTTTACGCCCAATAATTCCGATTAACGCTCGCCCCCTCTGTATTACCGCGGCTGCTGGCACGGAGTTAGC
+
CCCCCGGGGGGGGGGGGGGGGGGGGGGGGGGGGG+7DFGGGGGE,DFFFGGGGGEFGGG,,,C,CFGG,,,FF<BFDGGCGGGG:,@FF6FFGGGGGFGGG,@FFGGGDGGGGGGGFGGGGDGGG7FGGGGGG,>F,=,FFDFDDED648CFF,>FG833,DFEF,=E@>,DDGG,2+@D@;;DFGG:FG,@+;C73<GFFAGFA703<CD7*+***(482DBF?F;>(:(,6F49A;EGG((,;C)6DFFF0)9)249:B0),7C>2?,5<)AA)<D(79>9>9238(A(<((47:6)66
@M04650:207:000000000-C238N:1:1101:19205:16219 2:N:0:19
GGACTACTGGGGTATCTAATCCTGTTTGCTCCCCACACTTTCGAGCCTCAGCGTCAGTTAATGTCCAGCAGGCCGCCTTCGCCACTGGTGTTCCTCCCGATATCTACGCATTCCACCGCTACACCGGGAATTCCGCCTGCCTCTCCATCACTCAAGAACGCCAGTTTTGAACGCACGCTATGGGTTGAGCCCATAGATTTCACGTCCAACTTGGCATCCCGCCTGCGCTCCCTTTACACCCAGTAATTCCGGACAACGCTTGCCACCTACGTTTTACCGCGGCTGCTGGCACGTAGTTAGC
+
CCCCCGGGFGGGGGGGGGGGGGGGGGGGGGGGGGGGGGGGGGGFGGGGGGGGGGGGGGGGGGGGGGGGGGGGGGGGGGGGGGDGGGGGGGGGGGGGGGGGGGEGGGFGGGGGGGGGGDGGGGGGGGGGGGGGGGGGGGGGGFGFGGGGGGGFGFC?EFCCCFGGGGGFDGGGGDEEEGGEEFGCGGCEGGGG,,AFFFFGGFGFFGGFFGGGEFGFFEGGFGFFDFFFFG9?@GFFF)<CEF:BFF<AFF6;:BD6FBF?46CF7C:3(.,.4CB2?:09>F>;9?FF(:(A06:,4E24<
@M04650:207:000000000-C238N:1:1101:5279:16255 2:N:0:19
GGACTACTGGGGTATCTAATCCCGTTCGCTACCCTAGCTTTCGCACATGAGCGTCAGTCTTGTGCCAGGAAGCCGCCTTCGCCACTGGTGTTCTTCCCGATATCTACGCATTTCACCGCTACACCGGGAGTTCCACTTCCCTCTCGCATACTCTAGACATACAGTATCAGATGACAAACAGATGGTAAGCACCTGCCTTTTACATCTGACTTATATGCCCGCCTGCGTGCGCTTTACGCCCAGTAATTCCGGACAACGCTTGCCCCCTACGTATTACCGCGGCTGCTGTCACGTAGTTTTC
+
CCCCCGGGGGGGGGGGGGGGGGGGGGGGGGGGGGGGGGGGGGGGGGGGGGGGGGGGGGGGGGGFGGGGGGGGGGGGGGGGGGGGGGFGGFGGGGGGGGGGGGEGFGGGGGGGGFGGGGGGGGGGGGGGGGGGGGGGGGGGGGFFG+CGCEGFFFGGGGGGGGGCFFADFGGFFDGGGCFGGFGG?FGACFDGGFGGFGGGGCGCFGGFFFFGEGGGF<CFF4>@FFFFFGFFFDFFC;7BFD<@GGFFGF;>0;C,>09?60C76E>96??B<<7<EC<B>>6>F??F)AAC:,14:FB))
@M04650:207:000000000-C238N:1:1101:14285:16267 2:N:0:19
GGACTACAGGGGTTTCTAATCCTGTTTGCTACCCACGCTTTCGTGCTTCAGCGTCAGTTAATGCCCAGTAGGCCGCCTTCGCCACTGGTGTTCCTCCCGATCTCTACGCATTCCACCGCTACACCGGGAATTCCGCCTACCTCTACATCACTCAAGCTATACAGTTTCAAAAGCAGTTTATGGGTTAAGCCCATAGATTTCACTCCTGACTTGCATAGCCGCCTACGCACCCTTTACACCCAGTAAATCCGGACAACGCTTGCTCCCTACGTATTACCGCGGCTGCTGGCACGTAGTTAGC
+
CCCCCGGGGGGGGGGGGGGGGGGGGGGGGGGGGGGGGGGGGGGGGGGGGGGGGGGGGGGGGGGGGGGGGGGGGGGGGGGGGGGGGGGGGGGGGGGGGGGGGFGGGGGGGGGGGGGGGGGGGGGGGGGGGGGGGGGGGDGGGGGFGGGGGGGBDGGGGDGGGGGGFGGFGGGFGGGGFGFFGGGGGGGGGFGFGGGGGGGGDFGFFGGFFGGFEGGGFEGC@C@@FFFFFGFDFFA3CCGGGD@EGGFFGFF;FFGFC39:BFGAFFBBFFF32CBFGGB>02>FFF?:>E.02,323C><<
@M04650:207:000000000-C238N:1:1101:7068:16294 2:N:0:19
GGACTACTGGGGGTTCTAATCCTGTTTGCTCCCCACGCTTTCGCGCCTCAGCGTCAGTTAATGTACAGCAAGTCGCCTTCGCCACTGGTGTTCCTCCTAATATCTACGCATTTCACCGCAACACTAGGAATTCCACTTGCCTCTCCATCACTCAAGACATGCAGTTTCAAATGACCCCTCGAGGTTAAGCCTCGATATTTCCCATCTGACTTGCATGCCCGCCTACACGCCCTTTACACCCAGTATATCCGGATAACGCTTGCCACCTACGTATTACCGCTGCCGCTGGCACGTAGTTAGC
+
-BCCC66CE<FG7C66,CF<FE6@CC,@<F9C<F@FED7;DFGGFD::CC<FCFC7@CEFGCFG,CF9F<CFFECE,?C9FGD7?=FCFFECFGF9BAEF<FEBA;F@EGG@EEEE9FE++6@FFGFFFDG8FGA,,4@,@B8D?8BGGGGFFFGDCGGGFD?E:EEGGFGGFFG8DDFCGGGG3@,7;EFF6C5EFGFF799?A*+=AC:D78DFFFC*:D@2-;5;94>>9CFE6)+?F?@;C+95C7B@0.8>77>B((9(*<1(2:<???2-::17(4((,433(/,2,4(2(9)6-
@M04650:207:000000000-C238N:1:1101:4030:16297 2:N:0:19
GGACTACACGGGTATCTAATCCTGTTTGCTCCCCACGCTTTCGCACCTGAGCGTCAGTCTTTGTCCAGGGGGCCGCCTTCGCCACCGGTATTCCTCCAGATCTCTACGCATTTCACCGCTACACCTGGAATTCTACCCCCCTCTACAAGACTCTAGCCTGCCAGTTTCAAATGCAGTTCCCAAGTTAAGCTCGGGGATTTCACATCTAACTTAACAGACCGCCTGCGTGCGCTTTACGCCCAGTAATTCCGATTAACGCTTGCACCCTCCGTATTACCGCGGCTGCTGGCACGGAGTTAGC
+
CCCCCGGGGGGGGDECFGGGGGGGGGGGGGGGGGGGGGGGGGGGEGGEFFGGGGGGGFGGGGFGGGGGGGGGGGGGGGGGGDGGGGGGFGGGGGGGGGGGG8FFFGGGGGGFFGGGGEGGGGCFCFDFDFFGGGGGGGGFGGGFGGDCAEEAEFCAFDFFFFFF>EAFG9;@?CAFG+2@FGGGGGGF?9>CEGGGC4<EGFGF@FGFFGFF<FFGF3EC>GB@FFB.,5>>2E@>FFCCE<8:7:)5C6?FFBC):(71??1)9:6:?(981F74AC31>F;F11:>(:4C:66,3C>26
@M04650:207:000000000-C238N:1:1101:17730:16308 2:N:0:19
GGACTACCAGGGTTTCTAATCCCGTTCGCTACCCTAGCTTTCGCACATGAGCGTCAGTCTTGTGCCAGGAAGCCGCCTTCGCCACTGGTGTTCTTCCCGATATCTACGCATTTCACCGCTACACCGGGAGTTCCACTTCCCTCTCACATACTCTAGACATACAGTATCAGATGACAAACAGATGGTAAGCACCTGCCTTTTACATCTGACTTATATGCCCGCCTGCGTGCGCTTTACGCCCAGTAATTCCGGACAACGCTTGCCCCCTACGTATTACCGCGGCTGCTGGCACGTAGTTTGC
+
CCCCCGGGGGGGGGGGGGGGGGGGGGGGGGGGGGGGGGGGGGGGGGGGGGGGGGGGGGGGGGGGGGGGGGGGGGGGGGGGGGGGGGGGGGGGGGGGGGGGGGGGGGGGGGGGGGGGGGGGGGGGGGGGGGGGGGGGGGGGGGGFGGGGGGGFGGGGGGGGGGGGGGFGGGDF?FGFFGGGGFGGGGGGGGGFGGFGGGGGGFGFFGGFFGGGEGGGFCGFDGFFFFFFFGFFFGFFF(8FGF;@FGFFFFFBFFGFGFFFF?GFGG>2:?FFFCBFGG0>>FFFFBB>?CBG?4::1E)).
@M04650:207:000000000-C238N:1:1101:28414:16317 2:N:0:19
GGACTACTAGGGTTTCTAATCCCGTTCGCTACCCTAGCTTTCGCACATGAGCGTCAGTCTTGTGCCAGGAAGCCGCCTTCGCCACTGGTGTTCTTCCCGATATCTACGCATTTCACCGCTACACCGGGAGTTCCACTTCCCTCTCACATACTCTAGGCTTACAGTATCAGATGACAAACAGATGGTAAGCACCTGCCTTTTACATCTGACTTATAAACCCGCCTGCGTGCGCTTTACGCCCAGTAATTCCGGACAACGCTTGCCCCCTACGTATTACCGCGGCTGCTCGCACGTAGTTTGC
+
CCCCCCFGGGGGGGGGGGGGGDGGGGGGGGGGGGFGGGGGGGGGGGGGGGGFGGGGGGGGGCEFFGGGGGGGFGGGGGGGGGGGGGGGGGECFFFFAFGDGGGGGGGGGGGGGFGGGGGGGGGGGGCG7FGGFEAFFFGGFFGFGGGGGGFFGEGCFGFGD=DDGADFFGGGGGEFGGGGGGFFEGGG?GFFCGGGFFCAFFDAFGFFCGDCEGGGFFGG2CB@>F=B27>B0EFCF@EG<(6@CF<CFFF62:DBG>FF?6CBGG>;:143>C2>9:((-(3(4:0)4C>EB???2C)))
@M04650:207:000000000-C238N:1:1101:18175:16324 2:N:0:19
[truncated: 23,103,748 more chars]
