# Supplementary material for: Captivity causes taxonomic and functional convergence of gut microbial communities in bats
Source: PeerJ. 2019 Apr 30;7:e6844. doi: 10.7717/peerj.6844 (PMC6499062; doi:10.7717/peerj.6844)
Supplement: Data S74 — Raw data of WFHa9. [file peerj-07-6844-s079.gz › ZTPSN18AB889-WFHa9_R1.fq]

@M04650:207:000000000-C238N:1:1101:17339:2207 1:N:0:19
ACTCCTACGGGAGGCAGCAGTTGGGAATATTCGGCAATGGTCGCAATCCTGACCCAGCAACGCCGCGTGAAGGAAGAAGGCTTTATGTTTGTAAACTTCTGTTGTTAGTTACGATAATTACTGTACCTCACGAGGATTCCCCGGCTAACTACGTGCCAGCAGCCGCGGTATTACTTCGTGGGCGAGCGTTCTCCGGAATTACTGTGCGTAAAGTTAGCGTCTGCTTCTCTTTAAGTTATTTGTGAACTACCCTGGCTTAACCTGGTGTGTGCATCTTCTACTTTAGTTCTTGAT
+
CFGGGGGGGGD7CFEFCCF8F,6,+,,C,CF,,,66+C9-6<+@:7,;6C,,66:,6@8,C+@C:C7F+6,,,,C,4,,,4C,C,C,,<B,B9,,C<BFF9EF9F99,,,<5+4B?:E,,?,,C9AA@<,<,+4++,,,7563+@>:,6@93+:33@9,+,,>5+:**@8*@,@,;,*2*******4*4=*;324**11?+3>++32*3=**+++++2)9*1*++++39:::/+2<:2*0*:0)***2*02/20*)07)1+*2*09*,87.///9/))**16*****).@B2))
@M04650:207:000000000-C238N:1:1101:13713:2221 1:N:0:19
ACTCCTACGGGAGGCAGCAGTGGGGAATATTGCACAATGGGCGCAAGCCTGATGCAGCCATGCCGCGTGTATGAAGAAGGCCTTCGGGTTGTAAAGTACTTTCATTCGGGAGGAAGGTGGTAAGGTTAATAACCTTATCAATTGACGTTACCGACAGAAGAAGCACCGGCTAACTCCGTGCCAGCAGCCGCGGTAATACGGAGGGTGCAAGCGTTAATCGGAATTACTGGGCGTAATGCGCACGCAGGCGGTTGTTTGAGTCAGATGTGAAATCCCCGGGCTTACCCCGGGAAT
+
GGGGGGGGGGGGGDEFEFF8FCF@CCEFDFG<E<FDCF99,C:C7C7CFF<,:,CEDCECE6@E7F@FCF<F,,C99<<8<EEFG7:+CF7CF9<<CFFGGGFA,B@A,4:+7+,B7F,+C,B,BFF9,CF,CAFG9FDA9FDBAC7CFCEFB+@+:7:<78:F7FCE78FC,>FAC@F7:D;8>6>>D*:*::*1B9?**18**=C58:+C8EEC5C73858CF7:FE:=55C):*297515)))))09)9C3*0?<=)<@77*:*./*=*@7<683))74C@)9/3257((4
@M04650:207:000000000-C238N:1:1101:19858:2302 1:N:0:19
ACTCCTACGGGAGGCAGCAGTGGGGAATATTGGGCAATGGGGGGAACCCTGACCCAGCGACGCCGCGTGAGTGAAGAAATCCTTCGGGATGTAAAGCTCTGTTGTATGGGAAGAGAAAAAGACGGTACCATACGAGGAAGCCCCGGCAAACTACGTGCCAGCAGCCGCGGTAATACGTAGGGGGCAAGCGTTGTCCGGAATTACTGGGCGTAAAGCGCACGCAGGCGGGTTTATAAGTCAGATGTAAAAGGCAGGTGCTTACCATCTGTTTGTCATCTGATACTGTAAGCCT
+
GGGGGGGGGGGGGGGGGGGGGGGGGGGGGGGGGGGGGGGGGGGGGGGGGGGGGGGGGGGGGGGGGGGGGGGGGGGGGGGGGGGGGGGGDGGGGGGGGGGGGGGGGGGGGGGGGGGGGGGGGGGGGGGGGGGGGGGGGGGGGFGGGGGGGGGGGGGGGGGGGGGGGGGGGGGGGGGGGGGFGGGEGGGFGGGGGEGGGCE5CFGGGF6CGGGGEGFGGGGGGGGGGEGGGGGEFGGGGGFFF7=6CGG7F>DGFD)7?FFFCFG=?FG27@FFFFFFBAGFF>CF*1*:A@??
@M04650:207:000000000-C238N:1:1101:15187:2441 1:N:0:19
ACTCCTACGGGAGGCAGCAGTGGGGAATATTGGGCAATGGGGGCAACCCTGACCCAGCGACGCCGCGTGAGTGAAGAAATCCTTCGGGATGTAAAGCTCTGTTGTATGGGAAGAGAAGCAGACGGTACCATACGAGGAAGCCCCGGCAAACTACGTGCCAGCAGCCGCGGTAATACGTAGGGGGCAAGCGTTGTCCGGAATTACTGGGCGTAAAGCGCACGCAGGCGGGTTTATAAGTCAGATGTAAAAGGCAGGTGCTTACCATCTGTTTGTCATCTGATACTGTAAGCCT
+
GGGGGGGGGGGGGGGGGGGGGGGGGGGGGGGGGGGGGGGGGGGGGGGGGGGGGGGFGGGGGGGDFGGGGDGGGGGGGGGGGFFGGGGGGGGGGGGGGGGGGEEFFGGGGGGGGGGGGGGGGGGGGGGGGGFGGFFFGGGGGGFGGGGGGGGGGGGGGFGGGGGGGGGGGGGGGGGGFBFGGGGGGGFGFGGGGGGGGCE>8FGGGGGGGGGGGGGGEGGGGGGGGGGGGDG=;GGFCFFFFG@FGGGGFGGFGDD>:4F4CFFFFDGB@?FFFFFFF9FFFFGBFFFAAF@(
@M04650:207:000000000-C238N:1:1101:21594:2454 1:N:0:19
ACTCCTACGGGAGGCAGCAGTGGGGAATATTGCACAATGGGCGCAAGCCTGATGCAGCCATGCCGCGTGTATGAAGAAGGCCTTCGGGTTGTAAAGTACTTTCAGTCGGGAGGAAGGTGATAAGGTTAATAACCTTATCAATTGACGTTACCGACAGAAGAAGCACCGGCTAACTCCGTGCCAGCAGCCGCGGTAATACGGAGGGTGCAAGCGTTAATCGGAATTACTGGGCGTAAAGCGCACGCAGGCGGTTGATTGAGTCAGATGTGAAATCCCCGGGCTTAACCCGGGAAT
+
GGGGGGGGGGGGGGGGGGGGGGGGGGGGGGGGGGGGGGGGGGGGGGGGGGGGGGGGGGGGGGGGGGGGGGGGGGGGGGGGGGGGGGGGGGGGGGGGGGGGGGGGGGGGGGGGGGGGGGGGGGGGGGGGGGGGGGGGGGGGGGGGGGGGGGGGGGGGGGGGGGGGGGGGGGGGGGGGGGGGGGGGGGGGGGGGGGGGGGGGGGGGGGGGGGGGGGGGGGGGGGGGGGFFGGGGFGGGGGFGFGFFGGGGFGGG)9CF**9FFFFFFGGFFFFFFFFFFFGEFFGFF?F?>>>9;1
@M04650:207:000000000-C238N:1:1101:13505:2455 1:N:0:19
ACTCCTACGGGAGGCAGCAGTGGGGAATATTGGGCAATGGGCGCAAGCCTGACCCAGCAACGCCGCGTGAAGGAAGAAGGTTTTCGGATTGTAAACTTCTGTTGTGAGGGACGATAATGACGGTACCTCACGAGGAAGCCCCGGCTAACTACGTGCCAGCAGCCGCGGTAATACGTAGGGGGCAAGCGTTGTCCGGAATTACTGGGCGTAAAGGGAGCGTAGGCGGCCTTGTAAGTCAGATGTGAAATACCCGGGCTTAACCTGGGGGGTGCATCTGAAACTGTGAGGCTTG
+
FFFGGGGGEGGCGEGGGD@FCFGGGE@FGGFFGFGGGGGGGGGGD@FFGDFGFFFGGGGGFGGDECEFGCGGGFFGGGGGAFFGAFDFEGGGGEFGGFFGGCFCFGGGGDGFGF@=FE<,CC=3ACF,AB@EGGGGGC8CG7FC75@FBAFFG:F7:>FFCG7B>:8C*=<9FFGFFGGGGGGGDFDGCECEFC*8>EFGFG?9CG>5?CE5<9*;E<<<CDCCEGE:CF8F6<0+2:6C6FFFG:F>FGCG379)77)9C*:DFGG(57>>:*6*.4*7?2?*94*32)57
@M04650:207:000000000-C238N:1:1101:8850:2484 1:N:0:19
ACTCCTACGGGAGGCAGCAGTGCTGAATTATTCGCCAATGCGCGAAAGCGTGACGGTGCGACGCCGCGTGCGGGACGAAGGCCTTCGGGTTGTAAACCGCTGTCAGGGGATAGAAAACCATAATGGTTAATAGCCATTATGCTGATCATCCCCAAAGGAAGCACAGGCTAATCTCGTGCCAGCAGCCGCGGTAATACGAGATGTGCGAGCGTTGTTCGGAATCACTGGGCATAAAGGGTGCGTAGGCGGTGCGCCAAGTCGGATGTGAAATCCCTTCGCTTAACGGTGGAACTG
+
GFGGGGGGGGGFGGGGFGGGGGGCGGGGGGGGGGGGCEFGGGGGGGGGGGGGEFGGGGGGGGCCGGGGEGGGGGGGGGCGGGGGGGGGGGGGCGFFFFCEFFGFEGEGGGCGGGAFGGGGGGFGGGGGFFFGGCCGGGGGGGGGGCFFFFFGGGGGGGGGGGGGBFFC<FGGGGGGGGGGGGGG>8CEGGEGGGGGGGGC*AFC+:EE*5::EGG=CDCGCCGFFGFGGG676+:?F3>DED>BGGGGEG3C<DDDDFF?EFC3)0*6=F?@FF4=3?<)7<C=>:)49FF42<
@M04650:207:000000000-C238N:1:1101:10788:2497 1:N:0:19
ACTCCTACGGTAGGCAGCAGTGGGGAATATTGGGCAATGGGGGGAACCCTGACCCAGCGACGCCGCGTGAGTGAAGAAATCCTTCGGGATGTAAAGCTCTGTTGTATGGGAAGAGAAGCAGACGGTACCATACGAGGAAGCCCCGGCAAACTACGTGCCAGCAGCCGCGGTAATACGTAGGGGGCAAGCGTTGTCCGGAATTACTGGGCGTAAAGCGCACGCAGGCGGGTTTATAAGTCAGATGTAAAAGGCAGGTGCTTACCATCTGTTTGTCATCTGATACTGTAGGCCTGG
+
GGGGGGGGGGCFGGGGGGGGFGGGGGGGGGGGGCGGGGGGGGGGGGFFFFGGFGGGGGGG=FGGGGGGGGGGGGGGGGGCFGFGAFGG@FGGEGGGGAFECFFFBF,@FGGFEGFGGFFFGFGGGGGGCG;F?<CEGDFGGAFGFGDEFFGGGGGGGF5FC>FECGG5EE8?CCE78<+CEDGGDGGGGG8EEE9CC?>CFGGCFGGGFE*>8=F::>CDC3EGG=EGE18*<9::CFBDF:=@>7>79FDCCGGFF4F49@CD*2*6*/*8>F?F2);?F2:8677)59))((
@M04650:207:000000000-C238N:1:1101:19447:2536 1:N:0:19
ACTCCTACGGGAGGCAGCAGTAGGGAATCTTCGGCAATGGACGGAAGTCTGACCGAGCAACGCCGCGTGAGTGAAGAAGGTTTTCGGATCGTAAAACTCTGTTGTTAGAGAAGAACAAGTAGGAGAGTAACTGCTCTTACCTTGACGGTATCTAACCAGAAAGCCACGGCTAACTACGTGCCAGCAGCCGCGGTAATACGTAGGTGGCAAGCGTTGTCCGGATTTATTGGGCGTAAAGCGAGCGCAGGTGGTTTATTAAGTCTGGTGTAAAAGGCAGTGGCTCAACCATTGTAT
+
GGGGGGGGGGGGGGGGGGGGGGGGGGGGGGGGGGGGGGGGGGGGGGGGGGGGGGGGGGGGGGGGGGGGGGGGGGGGGGGGGGGGGGGGGGGGGGGGGGGGGGGGGGGGGGGGGGGGGGGGGGGGGGGGGGGGGGGGGGGGGGGGGGGGGGGGGGGGGGGGGGGGGGGGGGGGGGGGGGGGGGGGGGGGGGGGGGGGGGGGGGGGGGGGGGGGGEGGGGGGGGGGGGGGGGGGFGGGGGFGFGFFGGGGFGGC3CGFFFFFGFGGFGGFFFFF?@FFF?GFFFGFFFF?DFF<<>
@M04650:207:000000000-C238N:1:1101:17224:2545 1:N:0:19
ACTCCTACGGGAGGCAGCAGTGGGGAATATTGCACAATGGGCGCAAGCCTGATGCAGCCATGCCGCGTGTATGAAGAAGGCCTTCGGGTTGTAAAGTACTTTCAGTCGGGAGGAAGGTGGTAAGGTTAATAACCTTATCAATTGACGTTACCGACAGAAGAAGCACCGGCTAACTCCGTGCCAGCAGCCGCGGTAATACGGAGGGTGCAAGCGTTAATCGGAATTACTGGGCGTAAAGCGCACGCAGGCGGTTGATTGAGTCAGATGTGAAATCCCCGGGCTTAACCTGGGAAT
+
GFGGGGDGGGGEGGGFF7@EGF8FGGDFFG<D<6EFCAFCGECFFFEGFGGFCAFFFGFFEEFFGD7CF=FFGEGFGGCEFECCBFF=EECCFGGG9?FAFGGCD@<CBFG:@F8=FGGG>FAF<FGGFFDCA=DAF?<FFF,=,CFFGGGCBE@FCCF>F?FGF:DFGC:EFEFGGEGF*>,?7,DB7CCE>C8*<<<E>ECEEEEGFF97=EECCGGF=<?:<C<C+9CCBGGG3:BG><5:7)/9>DD15><F=F4=+=F07:0.*9=FF=?::>C5>;*98=4).85.44
@M04650:207:000000000-C238N:1:1101:10105:2586 1:N:0:19
ACTCCTACGGGAGGCAGCAGTGGGGAATATTGGACAATGGACCAAAAGTCTGATCCAGCAATTCTGTGTGCACGACGAAGTTTTTCGGAATGTAAAGTGCTTTCAGTTGGGACGAAGAAAGTGACGGTACCAACAGAAGAAGGGGCGGCTAAATACGTGCCAGCAGCCGCGGTAATACGTATGCGCCGAGCGTTATCCGGATTTATTGGGCGTAAGGCGCGTCTGGGTGGTTGAAAAAGTCTGATGTTAAACTGCGGGGCTCAACTCCGTATTGCGTTGGAAACTGTTAGACGG
+
FGGGGFGGEGGGGGCEGGGFFGGGGGGGGGGGGG?C@FDGFFGGGGGGGFGFE@AC9@DFEFGGGGGGGCGAEDGD@FGG6FFAFCF>:,FFFGFFFGGGEFAFG?,CEFEF,+8CCFGGGE9B?FE++B<?EFCB8<FFF<C+==FEC<::F,@@*@FG*@F:,2>,>EED:C*B@CC,B;7C*=3*18:8BE7E9+A8;*;CCC7:+*2:::C*+*9):C8:*0A0:3*1)0*<795C9:**0:7C=C7:**938>>B7<4>5:C4:<)0:F?E13DF?A7)**1))194((
@M04650:207:000000000-C238N:1:1101:9354:2596 1:N:0:19
ACTCCTACGGGAGGCAGCAGTGGGGAATATTGGGCAATGGGGGCAACCCTGACCCAGCGACGCCGCGTGAGTGAAGAAATCCTTCGGGATGTAAAGCTCTGTTGTATGGGAAGAGAAGCAGACGGTACCATACGAGGAAGCCCCGGCAAACTACGTGCCAGCAGCCGCGGTAATACGTAGGGGGCAAGCGTTGTCCGGAATTACTGGGCGTAAAGCGCACGCAGGCGGACTTTTAAGTCAGGGGTGAAATCCCGGGGCTCAACCCCGGAACTGCCTTTGATACTGGAAGTCTTG
+
GGFGGGGGGGGGGGGGGGGGFGGGGGGGGGGGGGGGGGGGGGGGGGGGGGGGGGGGGGGGGGGGGGGCGGGGGGGGGGGGGGGGGGGGGGGGGGGGGGGCFAAFGGGGGGGGGFCFGGFGGGGGGGGGGGGGGFFGGGGGGGGGGGGGGGGGCGGGGGGGGGGGFGGGGGFG:<EFFEGGGGGGGEGGGGGGGGFGGGGDGFGGGGGGGGGGEGGGGGDDEC8EDGGGDDGGFGDEGGFFFGFFGDFGFFFCFDD:BF@FGFGGEGG>D3@66?FFB>FFF<FFFF@04?74))
@M04650:207:000000000-C238N:1:1101:8794:2646 1:N:0:19
ACTCCTACGGGAGGCAGCAGTGGGGAATATTGGGCAATGGGGGCAACCCTGACCCAGCGACGCCGCGTGAGTGAAGAAATCCTTCGGGATGTAAAGCTCTGTTGTATGGGAAGAGAAGCAGACGGTACCATACGAGGAAGCCCCGGCAAACTACGTGCCAGCCGCAGCGGTAATCCGTAGGGGGCAAGCGTTGTCCGGAATAACTGGGCGTCAAGCGCACGCAGGCGGGTTGATAAGTCAGCTGTAAAAGGCAGGTGCTTACCATCTGTTTGTCATATGATACTGTAAGCCTAT
+
GG<@FFFCGGGGGGGCFGGGGGGGGGGGGGGG?,CFGGGGGGGCGGGGGGGGDFGGGFGGGGGGGGGGGGGGGCFGGGGGGGGGGGGDCFGGGFGGGFGGFGDBFDFGFGGGGGGG@BGFGGGEGGGGFFGGGF++:FDECD7@CEGGC,BF93CFFC7?F8*>8*=CE8<B<:++1*=FC*8CC5FG7C8*CE9C:*;5C+++3A+5>5C*;599:3CD5<:E:755C/;*/+2+::@F9**0:DC77:<7**/0/)96<?7F47C49FB?F?49)6CFF9*9@F6496)83)
@M04650:207:000000000-C238N:1:1101:20182:2687 1:N:0:19
ACTCCTACGGGAGGCAGCAGTGGGGAATATTGCACAATGGGCGAAAGCCTGATGCAGCGACGCCGCGTGAGGGAAGAAGGTTTTCGGATTGTAAACCTCTGTCTTTGGGGACGAAGAAGTGACGGTACCCAAGGAGGAAGCCACGGCTAACTACGTGCCAGCAGCCGCGGTAAAACGTAGGTGGCAAGCGTTGTCCGGAATTACTGGGTGTAAAGGGAGCGCAGGCGGGACGGCAAGTTGGGTGTGAAAACTCTGGGCTCAACCCATAGCGTGCATTCAAAACTCCTTTTCTTG
+
GGGGGGGGGGGGGGGGGGGGGGGGGGGGGGGGGGGGGGGGGFGGGGDGGGGGGGGGGGGGGGGGGGGGGGGGGGGGGGGGGGGFGGGGGGGGGGGGGGGGGGGGGFEEEEDGGEFGEFGAF@FC@FFG9EDFGGGCEFCCGGEGFDCF@F:DADGG>FFF<EF2DFCFFB*4<F@@C2<CC<BC8CC8**=8*3CEE5:?FFCF:@GG@=5<ECG7=CC7=5EE8=E*7)1:>GC*>0*C;C5@757:=CCF*0:6>4.0CF<C@D9()9)0.<5BA<F442*9*0*))/762-
@M04650:207:000000000-C238N:1:1101:11458:2697 1:N:0:19
ACTCCTACGGGAGGCAGCAGTGGGGAATATTGGGCAATGGGGGCAACCCTGACCCAGCGACGCCGCGTGAGTGAAGAAATCCTTCGGGATGTAAAGCTCTGTTGTATGGGAAGAGAAGCAGACGGTACCATACGAGGAAGCCCCGGCAAACTACGTGCCAGCAGCCGCGGTAATACGTAGGGGGCAAGCGTTGTCCGGAATTACTGGGCGTAAAGCGCACGCAGGCGGGTTTATAAGTCAGATGTAAAAGGCAGGTGCTTACCATCTGTTTGTCATCTGATACTGTAAGCCT
+
GGGGGGGGGGGGGGGGGGGGGGGGGGGGGGGGGGGGGGGGGGGGGGGGGGGGGGGGGGGGGGGGGGGGGGGGGGGGGGGGGGGGGGGGDEFFCGFGGGGGGFGFGGAEFGDFG@AFGGGGGFGGEGGGFGFGGGGGGDGFGFGGGGGCGGGGGGGGGGGGGGGGGGGGGG:E7CCGGGGGEGGGGGGGGGGDCEGGGGGGG6FGGGGEEEGE=FGDGD<C:DCGGDGGDC?5?GCFGGFGF*@BFGGFFGGFGGDFFFFFC:<FFGGF?BFFFFFFAAG=?2C@FFFDFFFF
@M04650:207:000000000-C238N:1:1101:22585:2708 1:N:0:19
ACTCCTACGGGAGGCAGCAGTAGGGAATCTTCGGCAATGGGGGCAACCCTGACCGAGCAACGCCGCGTGAGTGAAGAAGGTTTTCGGATCGTAAAACTCTGTTGTTAGAGAAGAACGTTAAGTAGAGTGGAAAATTACTTAAGTGACGGTATCTAACCAGAAAGGGACGGCTAACTACGTGCCAGCAGCCGCGGTAATACGTAGGTCCCAAGCGTTGTCCGGATTTATTGGGCGTAAAGCGAGCGCAGGTGGTTTCTTAAGTCTGATGTAAAAGGCAGTGGCTCAACCATTGTG
+
GGGGGGGGGGGGGGGGGGGGGGGGGGGGGGGGGGGGGGGGGGGGGGGGGGGGGGGGGGGGGGGGGGGGGGGGGGGGGGGGGGGGGGDEGGGGGGGGGGGGGGGGGGGGGGGGGGGGGGGGGGGGGGGGGGGGGGGGGGGGGGGGGGGGGGGGGGGGGGFGGGGFGGGFGGGGGGGGGGGGGGGGGGGGGGEGGGGGGGGGGGGFEGGGFGGGGGGEGGGGGGEEGCGFGFGGFDGGGGFGEGEDGGGGEGGGGGGFFFFFCBFGFFGBFFFFFFFFFFGFFFCFFFF?FFFFF4
@M04650:207:000000000-C238N:1:1101:15777:2726 1:N:0:19
ACTCCTACGGGAGGCAGCAGTGGGGAATATTGGGCAATGGGGGAAACCCTGACCCAGCAACGCCGCGTGAGGGAAGAAGGCTTTCGGGTCGTAAACCTCTGTCCCATGTGAAGAGAAGAAGACGGTAGCATGGGAGGAAGCCCCGGCTAACTACGTGCCAGCAGCCGCGGTAATACGTAGGGGGCAAGCGTTGTCCGGAATGATTGGGCGTAAAGGGCGCGTAGGCGGCCTGTTAAGTCTGGAGTGGAAGTCCCGCTTTCAAGGTGGGAATTGCTTTGGAAACTGATAGGCTTG
+
GGGGGGGGGGGGGGGGGGGGGGGGGGGGGGGGGGGGGGGGGGGGGGGGGGGGGGGGGGGGGGGGGGGGGGGGGGGGGGGGGGGGGGGGGGGGGGGGGGGGGGGGGGGGGGGGGGGGGGGGGGGGGGGGGGGGGGGGGGGGGGGGGGGGGGGDFGGGGGGGGGGGGGGGGGGCFGGGGEGGGGGGGGGGGGGCGGCFGGDGGGGC?EECGGGGDGGGCGGGGGGGGGEGGDGG?FGGGGB7?FFFGGF*=C9CD6DEFFF=9=DGFGGFFFF4=86BDFGFFBGFFBB>AFF:<B
@M04650:207:000000000-C238N:1:1101:9962:2734 1:N:0:19
ACTCCTACGGGAGGCAGCAGTAGGGAATCTTCGGCAATGGACGAAAGTCTGACCGAGCAACGCCGCGTGAGTGAAGAAGGTTTTCGGATCGTAAAACTCTGTTGTTAGAGAAGAACAAGGACGTTAGTAACTGAACGTCCCCTGACGGTATCTAACCAGAAAGCCACGGCTAACTACGTGCCAGCAGCCGCGGTAATACGTAGGTGGCAAGCGTTGTCCGGATTTATTGGGCGTAAAGCGAGCGCAGGCGGTTTCTTAAGTCTGATGTGAAAGCCCCCGGCTCAACCGGGGAGG
+
GGGGGGGGGGGGGGGGGGGGGGGGGGGGGGGGGGGGGGGGGGGGGGGGGGGGGGGDGGG@FGGGGGGGGGGGGGGGGGFGGGGGGGGGGGGGFGGGGGGGGGGGGGGGGGGGFGGGGGFGGGGGGGGGGGGGGGGGGGGGGGGGGGGGGGGGGGGGGGGGGGGGGGGGGGGGGGGGGGGGGGFGGGGGGGGGGGEGGGGGGGGGG9CFGFGGGGGGGGGGEDGCFFGC+>GGFGGGGGFGFGFFGGGGEGGGGGGFFFFFFF77@FG<4BFBFFFF<>GB519FFFF9BFEB>F
@M04650:207:000000000-C238N:1:1101:17234:2776 1:N:0:19
ACTCCTACGGGAGGCAGCAGTGGGGAATATTGCACAATGGGGGAAACCCTGATGCAGCAACGCCGCGTGAGTGAAGAAGGTCTTCGGATTGTAAAGCTCTGTTAGCAGGGAAGAGATAGGACGGTACCTGCAGAGGAAGCCACGGCTAACTACGTGCCAGCAGCCGCGGTAATACGGAGGGTGCAAGCGTTAATCGGAATTACTGGGCGTAAAGCGCACGCAGGCGGTTGATTGAGTCAGATGTGAAATCCCCGGGCTTAACCCGGGAATTGCATCTGATACTGGTCAGCTAGG
+
GGGGGGGGGGGGGGGGGGGGGGGGGGGGGGGGGGGGGGGGGGGGGGGGGGGGGGGGGGGGGGGGGGGGGGGGGGGGGGGGGGGGGGGGGGGGGGGGGGGGGGGGGGGGGGGGDFGGGGGGGGGGGGGGGGGGGGGGGGGGGGGGGGGGGGGGGGGGGGGGGGGGGGGGGGGGGGGGGGGGGGGGGGGGGGDGGGGGGGGGGGGGGGGGGGGGGGGGGGGGGGGGGGGCEDFFFGGGGGFGFGFFDCGFFCFDFGD:>>FFFFFGFGGB>:?=?FFFFFCFFFC@FF4<<6FAF(
@M04650:207:000000000-C238N:1:1101:12400:2778 1:N:0:19
ACTCCTACGGGAGGCAGCAGTGGGGAATATTGCACAATGGGCGCAAGCCTGATGCAGCCATGCCGCGTGTATGAAGAAGGCCTTCGGGTTGTAAAGTACTTTCAGTCGGGAGGAAGGTGGTAAGGTTAATAACCTTATCAATTGACGTTACCGACAGAAGAAGCACCGGCTAACTCCGTGCCAGCAGCCGCGGTAATACGGAGGGTGCAAGCGTTAATCGGAATTACTGGGCGTAAAGCGCACGCAGGCGGTTGATTGAGTCAGATGTGAAATCCCCGGGCTTAACCCGGGAAT
+
GGFGGGGGGGDCGGGGGGGFGGGGGCFFFGGGGGGFFGFFGGDGGGGGGGGFGCF9F<CEFGGGGGGFGGGGFGGGGFGGGGGGGGGDGGEFAFDFGGFGGGGGGGGGGGFEGCFFGGGGGGGGGGGGGGFGGGGFGGGGGGGFGGGGGGGGGGGGFCFGGCAGFGGGDEGG,:EGGGGGGGFGFGGGGGGGGGG;9EFFG*=EGGGGGGGGGCGGCFGGEDCFFFGGGGFGFEDCFGFGFGFFC3<DEGGDDGG?FF??E?FGFGGFFF4@6=@?:95>BFGFFFF?0:5(44
@M04650:207:000000000-C238N:1:1101:11104:2807 1:N:0:19
ACTCCTACGGGAGGCAGCAGTGGGGAATATTGCACAATGGGCGCAAGCCTGATGCAGCCATGCCGCGTGTATGAAGAAGGCCTTCGGGTTGTAAAGTACTTTCAGTCGGGAGGAAGGTGGTAGGGGTAATAACCGCCACAATTGACGTGAACCGCAGAAGAAGGCCCGGCCAACTCCGTTCCAGCAGCCGCCGTAATACGGAGGGTGCAAGCGTTAATCGGAATTACTGGGCGGAAAGCGCACGCAGGCGGTCTGTCAAATCGGATGTGAAATCCCCGGGGTCAAACTGGGAA
+
EGGGGGGGGGGGGGGGGGGGGGGGGGGGFGGFG<FGGGGGGGGCFGGGGGGG<EFGGG,C,FGGGGGGG:,CFGAFGGGGGGGGGGGGG,FGGGGG@<FG?FG,E,,BFEG+CEF8@,<+FF,BF+BCG9,C:FCF@@@FG=,,,,+8+,+@<++3<CFF<F:,,,@*>:*4@<,,6:<,2B;9,,44B5/*=38B1++*3;*BG**1+30/*1;;*77*;*:7C99E9FF5)*):CD)>)))07))95/C/7C598*9*+11*)*)(**9@6*9;?3)7),/0*/94>FFF>
@M04650:207:000000000-C238N:1:1101:8994:2843 1:N:0:19
ACTCCTACGGGAGGCAGCAGTGAGGAATATTGGTCAATGGGCGAGAGCCTGAACCAGCCAAATCGCGTGAAGGAAGACTGCCTTATGGGTTGTAAACTTCTTTTGTACAGGAATAAAAAAGGGGACGTGTCCCTTATTGCATGTACTGTACGAATAAGCATCGGCTAACTCCGTGCCAGCAGCCGCGGTAATACGGAGGATGCGAGCGTTATCCGGATTTATTGGGTTTAAAGGGTGCGCAGGCGGGAACTTAAGTCAGCGGTGAAATCTCGACGCTTACCGTCGAAACTGCCG
+
GGGGGGGGGGGGGGGGGGGGGGFGGGGGGGGGD@FAFGGGGGGGGGGGGGGGGGGGGGGGGGGGGGGGGGFGGGGGGGGGGGGGGGGGGGGGEGGGGGGGGGGCGGGGGGFGGDFFF9?FGGCCGGGGDFGFGGGGGGCFFFFFGGG9FGGD@DF7FC:FACGEEGGGGFGGDFFEGGGGGGGGBCCEGC5;;E@C*8CC8CF88887BEGGFFGG57CGFG7FGG5C5CGC47<FDGFG@DFFD3C<BGGGGGC6@FFFGFG)8*:4?BF4?DFD0:D)61F:)5)4166?F9
@M04650:207:000000000-C238N:1:1101:20453:2864 1:N:0:19
ACTCCTAGGGCGGCAGCAGTGGGGAATTTTCCGCAATGGGCGAAAGCCTGACGGAGCAATGCCGCGTGAGTGAAGAAGGTTTTCGGATTGTAAAGCTCTTTTATCAGGGACGAATGTGCTTTGTGTAAATAATGCGAAGTAATGACGGTACCTGAAGAAAAAGCCACGGCTAACTACGTGCCAGCAGCCGCGGTAATACGTAGGTGGCAAGCGTTGTCCGGAATTATTGGGCGTAAAGCGCACGCAGGCGGGTTTATAAGTCAGATGTAAAAGGCAGGTGCTTACCATCTGTTT
+
GGGGGGGGGG,@FGGGGGGGGGGGGGGGGGGGGGCGGGGGGGGGGGGGGGGGGGGGGGGGGGGGGGGGGGGGGGGGGGGGGGGGGGCGGGGGGGGGGGGGGGGGGGGGGFFGGGGGGGGGGGGGGFFGGGGGGGGGGGGGGGGGGGGGGGGGGGGGGGGGGGGGGGGGGGGGGGGGGGGGGGGGGGGGGGGGGGGGGFGDCFGGGGGGGGFGGGGGGGGGGDECGGGGGGGGEGGGGGFGFGDEDGGDEGGGC5C?B???GFGGFFGFFF?==DF>B2FFFFGFFFFF>7@2>D
@M04650:207:000000000-C238N:1:1101:18778:2864 1:N:0:19
ACTCCTACGGGAGGCAGCAGTGGGGAATATTGCACAATGGGCGAAAGCCTGATGCAGCGACGCCGCGTGAGGGAAGAAGGTTTTCGGATTGTAAACCTCTGTCTTCGAGGACGAAGAAGTGACGGTACTCGAGGAGGAAGCCACGGCTAACTACGTGCCAGCAGCCGCGGTAAAACGTAGGTGGCAAGCGTTGTCCGGAATTACTGGGTGTAAAGGGAGCGCAGGCGGGATGCCAAGTTGGACGTGAAATCTATGGGCTCAACCCATAGCGTGCGTTCAAAACTGGCGTTCTTG
+
GGGGGGGGGGGGGGGGGGGGGGGGGGGGGGGGGGGGGGGGGGGEGGGGGGGGGGGGGGGGGGGGGGGGG@FGGGGGGGGGFGGGGGGDGGGGGGGGGGGGGGGGGGGGGGGGGGGGEDECFFGGGGGG<DEFGGEGGGGGGFGGGDFFGGGGGGGGGGGGFF7DEGE7FEFGGGDFECFFGFGGGEEFCEE@8;CGGGGGGGGGGGGG8717@FGGDFG3EC=EGGGGGD5E>FGGGG?DFD)8DGFF?::FGGFFFFFFGFGGF3907FE7>B@7?(96@AG:F6491>F?B<
@M04650:207:000000000-C238N:1:1101:9083:2895 1:N:0:19
ACTCCTACGGGAGGCAGCAGTAGGGAATCTTCGGCAATGGGGGCAACCCTGACCGAGCAACGCCGCGTGAGTGAAGAAGGTTTTCGGATCGTAAAACTCTGTTGTTAGAGAAGAACGTTAAGTAGAGTGGAAAATTACTTAAGTGACGGTATCTAACCAGAAAGGGACTGCTAACTACGTGCCAGCAGCCGCGGTAATACGTAGGTCCCAAGCGTTGTCCGGATTTATTGGGCGTAAAGCGAGCGCAGGTGGTTTCTTAAGTCTGATGTAAAAGGCAGTGGCTCAACCATTGTG
+
GGGGGGGGGGGGGGGGGGCFGEGGGGGGGGGGGGGGGGFGGGGGGGGGGGGGGFE@FCGGFGGGEGGGGGGGGGGGFFGGFG<FFDGG>EGGGGGGGGFGCGGGGGGGGGGFCFGGGFGGFGGFGG,CF@DGGGGGGGGGGGGFEGGGDGGGGGGGGGG7,>FF7CGG,@FGFGFCGGGGGGGFGGGBFCEGGGGGGGGGGGGGGGF?FGGFGEE5=DFCEG**;++<FG?C@EGCD:4F>DB>)9D3@5*7CGGFF?4BC?FGF7CBF@@4BF>F::C?F079?FF?:F49A2
@M04650:207:000000000-C238N:1:1101:15677:2899 1:N:0:19
ACTCCTACGGGAGGCAGCAGTAGGGAATCTTCGGCAATGGACGAAAGTCTGACCGAGCAACGCCGCGTGAGTGAAGAAGGTTTTCGGATCGTAAAACTCTGTTGTTAGAGAAGAACAAGGACGTTAGTAACTGAACGTCCCCTGACGGTATCTAACCAGAAAGCCACGGCTAACTACGTGCCAGCAGCCGCGGTAATACGTAGGTGGCAAGCGTTGTCCGGATTTATTGGGCGTAAAGCGAGCGCAGGCGGTTTCTTAAGTCTGATGTGAAAGCCCCCGGCTCAACCGGGGAGG
+
GGGGGGGGGGGGGGGGGGGGGGGGGGGGGGGGGGGGGGGGGGGGGGGGGGGGGGGGGGGGGGGGGGGGGGGGGGGGGGGGGGGGGGGGGGGGGGGGGGGGGGGGGGGGGGGGGGGGGGGGGGGGGGGGGGGGGGGGGGGGGGGGGGGGGGGGGGGGGGGGGGGGGGGGGGGGGGGGGGGGGGGGGGGGGGGGGGGGGGGGGGGGGGGGGGGGGGGGGGGGGGEEFGGFGGFGFGGGGGFGEGF>DGGGFGGGG5C6=4@FGFGGFGGBFFF4FF:>?>GEE;C@6<:99>BF>F
@M04650:207:000000000-C238N:1:1101:9716:2911 1:N:0:19
ACTCCTACGGGAGGCAGCAGTGGGGAATATTGCACAATGGGCGCAAGCCTGATGCAGCCATGCCGCGTGTATGAAGAAGGCCTTCGGGTTGTAAAGTACTTTCAGTCGGGAGGAAGGTGGTAAGGTTAATAACCTTATCAATTGACGTTACCGACAGAAGAAGCACCGGCTAACTCCGTGCCAGCAGCCGCGGTAATACGGAGGGTGCAAGCGTTAATCGGAATTACTGGGCGTAAAGCGCACGCAGGCGGTTGATTGAGTCAGATGTGAAATCCCCGGGCTTAACCCGGGAAT
+
GGGGGGGGGGGGGGGGGGGGGGGGGGGGGGGGGGGGGFFGGGGGGDEGGGGGGGGGGGGGGGGGGGGGGGGGGGGGGGGGGGGGGGGGGDGGGGGGGGGGGGGGGGGGGDGGGCGGGGGFGGGGGFGGGGGGGGGGGGGGGGGGFFEEDGGGGGGGGGGGGGGGGGGGGGGGGGGGGGGGGGGGGGGGFGGDCGGGGGGGGEGEGGGGGGGGGGGGGGFGEDGGGGGFGGGGFGG5CDBGFGFFGCDDEGDG3CDFFF4=FFFFFGGAFF?BF6?F:977DBGFFF??B)0(44
@M04650:207:000000000-C238N:1:1101:8654:2918 1:N:0:19
ACTCCTACGGGAGGCAGCAGTGGGGAATATTGGACAATGGACCAAAAGTCTGATCCAGCAATTCTGTGTGCACGACGAAGTTTTTCGGAATGTAAAGTGCTTTCAGTTGGGACGAAGAAAGTGACGGTACCAACAGAAGAAGGGGCGGCTAAATACGTGCCAGCAGCCGCGGTAATACGTATGCCCCGAGCGTTATCCGGATTTATTGGGCGTAAAGCGCGTCTAGGTGGTTTAAAAAGTCTGATGTTAAACTGCGGGGCTCAACTCCGTATTGCGTTGGAAAATGGTAGACT
+
GGGGGGGGGGGGGGGGGGGGGGGGGGGGGGGGGGGGGGGGGGGGGG8FGGGGGGGGGGGGCGGGGGGGGDGFFFGGGGGFGEGGGGGGGGGGGGGGGGGGGGGGGGAFGGGFFGGGGGGGGGGGGEGGGGGGDEGGGGGCEF8FEGGGGCEGFGGGGF@C@FGGGGGGGGGEGGCFFGGGGGGGDG>C8EEGGGGGGGGGE8EECFGGFFGGDCEEDGGGG9ECEFGGGGGC>GGGGGB:*?@**:CFF77*CDGFFFFD*>C9@CGFFF@>FFF>91>)94*)0=*-)6*6:
@M04650:207:000000000-C238N:1:1101:15689:2944 1:N:0:19
ACTCCTACGGGAGGCAGCAGTGGGGAATATTGGGCAATGGGGGCAACCCTGACCCAGCGACGCCGCGTGAGTGAAGAAATCCTTCGGGATGTAAAGCTCTGTTGTATGGGAAGAGAAGCAGACGGTACCATACGAGGAAGCCCCGGCAAACTACGTGCCAGCAGCCGCGGTAATACGTAGGGGGCAAGCGTTGTCCGGAATTACTGGGCGTAAAGCGCACGCAGGCGGGTTTATAAGTCAGATGTAAAAGGCAGGTGCTTACCATCTGTTTGTCATCTGATACTGTAAGCCT
+
GGGGGGGGGGGFGGGGGGGGGGGGGGGGGGGGGGGGGGGGGGGGGGGGGGGGGGGGGGGGGGGGGGGGGGGGGGGGGG@FGGGGGGGEFGFGGGGGGGGGGGGGGGGGGGGGGGCDGGGGGGGGGGFGGGGGGGGGGGGGGGGFGGGGGGFGGGGGGGGGG>CFF:CFFGGGGGGGGFGGGGEGGGG7CGGGGEGGDEEGGGGGGGGG>EEEGGGGGG5>G<8E=5EGE9*::C*<CDFC8?/9:FFGFGGGGGD@7)9*0)2*9>FAFFFFFBFFF>GFF<GFFF*446)(
@M04650:207:000000000-C238N:1:1101:13466:3007 1:N:0:19
ACTCCTACGGGAGGCAGCAGTGGGGAATATTGGACAATGGACCAAAAGTCTGATCCAGCAATTCTGTGTGCACGACGAAGTTTTTCGGAATGTAAAGTGCTTTCAGTTGGGACGAAGAAAGTGACGGTACCAACAGAAGAAGGGGCGGCTAAATACGTGCCAGCAGCCGCGGTAATACGTATGCCCCGAGCGTTATCCGGATTTATTGGGCGTAAAGCGCGTCTAGGTGGTTTAAAAAGTCTGATGTTAAACTGCGGGGCTCAACTCCGTATTGCGTTGGAAACTGTTAGACTT
+
GGGGGGGGGGGEGGGGGGGGGGGGGGGGGGGGGGGGGGGGCGGGFF,CFFGGGGGGGGGGGGGGGGGFGGG9CFEGGGDFGGFGGGGGGCGGGGGGGGFGGGGGGCFFGGC@FG7EE@FAFFGGGGGGGGGGFGGGGGGGGFFGGG7FEGGGGGGGGGDGGGGGGDFGGGE7FG>E9CCGFGGGFDEEEGGGGGEGDFGEGEEFDFGCCF=>E58E?FD<CGCECCCFF3C=>FCFF=DGFGBBCCFD?>CC779@3>>BEF47?FGF3<459B?3;:C>F2*54/9<2@*44)
@M04650:207:000000000-C238N:1:1101:16546:3010 1:N:0:19
ACTCCTACGGGAGGCAGCAGTGGGGAATATTGGGCAATGGGCGCAAGCCTGACCCAGCAACGCCGCGTGAAGGAAGAAGGTTTTCGGATTGTAAACTTCTGTTGTGAGGGACGATAATGACGGTACCTCACGAGGAAGCCCCGGCTAACTACGTGCCAGCAGCCGCGGTAATACGTAGGGGGCAAGCGTTGTCCGGAATTACTGGGCGTAAAGGGAGCGTAGGCGGCCTTGTAAGTCAGATGTGAAATACCCGGGCTTAACCTGGGGGGTGCATCTGAAACTGTGAGGGTTG
+
CEEEF<FGGGE@FGGEGGDFGGDEEGCGGF<C<CGF<FF@FFGEGGGGGGFFF8FGGCFEFGGEGG@FGGGFGGFGCFFGEEFFFEDGE==FE?DEEDFAFEFFFGGGGDGFCEGGGCGFG@7B>>FFDCFFFFGC<FG7B<8C7CFGGGFACGGGFFGGGGEFCFGC7::CBA72?CECEE7EF*1*4=C;C9EEGE5<FCG9FGFECGC=FGDG7)97CDCCEG=7*0<:=::9CDFC6>FF:CFF?G4DDC5:)<9?CF757<D()07)6*/@ADGFFFGF478((043
@M04650:207:000000000-C238N:1:1101:23281:3026 1:N:0:19
ACTCCTACGGGAGGCAGCAGTGGGGAATATTGGGCAATGGGCGCAAGCCTGACCCAGCAACGCCGCGTGAAGGAAGAAGGTTTTCGGATTGTAAACTTCTGTTGTGAGGGACGATAATGACGGTACCTCACGAGGAAGCCCCGGCTAACTACGTGCCAGCAGCCGCGGTAATACGTAGGGGGCAAGCGTTGTCCGGAATTACTGGGCGTAAAGCGCACGCAGGCGGTTGATTGAGTCAGATGTGAAATCCCCGGGCTTAACCCGGGAATTGCATCTGATACTGGTCTGCTAG
+
GGGGGGGGGGGGGGGDGGGGGGGGGGGGGGGFFGGGGGGGFDGEGGBFGGGGGGGGGACFCCFGFGGGGGGGFGGGGFDEGBBF9FGCFFGDDGGGGGE@FFGCG:FFCEEGGDEGEGGGG@CFFGFFFEGCCC7FGGGF@FF>C7CFBFFGCD@:FGFGFG<AEFGDF8:EF;CFE7<<EEGGGGGGECEE?CCGGC>FGC9?FGGGGGC5@FEDG7)/?):5?C::CGFGF?CF7*9:?GFFF>FG6*0999DB)>47:/9<@DG>:F4@B*6749FFFF76F**.:F76
@M04650:207:000000000-C238N:1:1101:23937:3033 1:N:0:19
ACTCCTACGGGAGGCAGCAGTGGGGAATCTTGCACAATGGGCGCAAGCCTGATGCAGCGACGCCGCGTGGGGGATGAATGCCTTCGGGTTGTAAACCCCTTTCGGCAGGGACGAAGCGAAAGTGACGGTACCTGCAGAAGAAGTCCCGGCTAACTACGTGCCAGCAGCCGCGGTAAGACGTAGGGGACGAGCGTTGTCCGGATTTATTTGGCGTAAAGCGCGCGCAGGCGGCCACGTAAGTCGGATGTGAAATCCCGGGGCTCAACCCCGGAACTGCATTCGATACTGCGTGGC
+
GGGGGGGGGGGGGGGGGGGGGGGGGEGGGGGGGGGGGGGGCFGGGGGGGGGGGGGGGGGGGGGGGGGGGEEGGGGGGGGGGGGGGFGGGGGGGGGGGGGGGGGGDGGGGGGGGG=FFGGGGGGGGGGGGGGGGGGGGGGDCCGGGFGGGGGGGGGFGGGGGGGGGGGGGGGGGGGGGGGGE>CGGGGGDG8CG*;:;<FGGDECF@FF+AEGEG5CGGFGEDCCECEGEGGGFCDECC@FF>D@3DG*@FD7CGF?;B5@C@F4@45?EFE5;BF??7FFFBF?4>FFA57(((
@M04650:207:000000000-C238N:1:1101:19007:3038 1:N:0:19
ACTCCTACGGGAGGCAGCAGTAGGGAATCTTCGGCAATGGACGAAAGTCTGACCGAGCAACGCCGCGTGAGTGAAGAAGTATTTCGGATCGTAAAACTCTGTTGTTAGAGAAGAACAAGGGTGAGAGTATGATGTACATCCCTTGACGGTATATAACCAGGCAGCCACGGCTAAATACATGCCAGCAGCCGCAGTAATACTTACTTGGCAAGCGTGGTTCGGATTTGGTGGGCGTAATGTGAGCGCAGATGGTTTCTCTTGTCTGCTGTGTAACTTTCCGACTCTGCTGGGGTG
+
;CFFGEGDCCECFGGCFEFFG9CEC,CF,CE9DBCCCFFF,CF+6B7CCFFC9C:CFE+EFF@FGGGCF@FFFGA<EFF?,<C<?=C+++BFEE<9=FFFEG9A,9EFEEAFGGE4,A,44:3DD9<,7,,B,,:,5A5,8D,,8,@++3+@,7@,3@,,++@<ECD:FC7*@3,7,,,7D8B9,::8:,4***6,,>C,,?>,,2=C+++2=**3:9*;:)87391+=9=EFGGGD5**9:*))19/)***2*****//010*/>*,/)/11*/*))0))-))***).67149
@M04650:207:000000000-C238N:1:1101:8656:3055 1:N:0:19
ACTCCTACGGGAGGCAGCAGTGGGGAATATTGGACAATGGACCAAAAGTCTGATCCAGCAATTCTGTGTGCACGACGAAGTTTTTCGGGATGTAAAGTGCTTTCAGTTGGGACGAAGAAAGTGACGGTACCAACAGAAGAAGGGGCGGCTAAATACGTGCCAGCAGCCGCGGTAATACGTATGCCCCGAGCGTTATCCGGATTTATTGGGCGTAAAGCGCGTCTAGGTGGTTTAAAAAGTCTGATGTTAAACTGCGGGGCTCAACTCCGTATTGCGTTGGAAACTGTTAGACT
+
GGGGGGGGGDGGGGCGGGGFGGGGGGGGGGGGGGGGGGGGGGGGGGGGGGGGGGGEGGG<FGGGGGGFGGGFGFCF@FGGCGFGGFEGGGGGGGGGGGGGGGGGFGEFDFGGGGE@FGG8FFGDGGGGFCFGGGGGGGGGGGGGG@FGDGGGGCFGGGGGGGGDFGGGGDEEGGGGGGGGCFCFCFFGGGGGGGGG?<EGEEGFDGGFCGGGGGGGGGGGGGEEGGGGGF858F7EFGFGFGFFGGGGF>FG7:C>BED@EFFD:F70>5@FFFFF;FDFFFGFFFFBBFF>2
@M04650:207:000000000-C238N:1:1101:24127:3069 1:N:0:19
ACTCCTACGGGAGGCAGCAGTGGGGAATATTGCACAATGGGCGCAAGCCTGATGCAGCCATGCCGCGTGTATGAAGAAGGCCTTCGGGTTGTAAAGTACTTTCAGTCGGGAGGAAGGTGTCAAGGTTAATAACCTTGGCAATTGACGTTACCGACAGAAGAAGCACCGGCTAACTCCGTGCCAGCAGCCGCGGTAATACGGAGGGTGCAAGCGTTAATCGGAATTACTGGGCGTAAAGCGCACGCAGGCGGTTGATTGAGTCAGATGTGAAATCCCCGGGCTTAACCCGGGAAT
+
FGGGGGGGGGGGGGGGGGGGGGFGGGGGGGGGGGGGGGGGGGG:CFEFGGGGFGGGGGGGGGGGGGGGGGDGGGFGGGGGGGGGGGGGGGGGGGGGGFGGGGGFGCFGGGFGG@FE@ECFGAFFCFGFGGGGGGGGG,AFDFAFGGGB+@FC=FFGCC:>C@FG@:BF:EG7:<>DF>DDDFGBFGGGFGGGG8*;99BCE5CEDEE5:+0*?C58CFG3;D85@E+<?<*7>:<C57*>3C75C9C<@GG><C0@6@F?C6:24:CAFFF?**0?B15@FF::?FF?9BB(-.
@M04650:207:000000000-C238N:1:1101:9898:3084 1:N:0:19
ACTCCTACGGGAGGCAGCAGTAGGGAATCTTCGGCAATGGACGAAAGTCTGACCGAGCAACGCCGCGTGAGTGAAGAAGGTTTTCGGATCGTAAAACTCTGTTGTTAGAGAAGAACAAGTGGGAGAGTAACTGTTCCCACCTTGACGGTATCTAACCAGAAAGCCACGGCTAACTACGTGCCAGCAGCCGCGGTAATACGTAGGTGGCAAGCGTTGTCCGGATTTATTGGGCGTAAAGCGAGCGCAGGCGGTTTCTTAAGTCTGATGTGAAAGCCCTCGGCTCAACCGAGGA
+
GGGGGGGGFGGGGGEGGGEGGGGGGGDGGGGGGGGGGGGGGGGGGGGGGGGGFGGGGGGGGGDEGCGCFGGFGGFGFGGGGGGGFGGGGGGGGFFGGGGGGGGGGFGGGGGGGGGGGGGGFGGGGGGGGGGGFGGGGFFGFGFGFGDEEFGGGGGG<CGFGGGGFFGEGGGGGGGGG>F,DCFCFGGGGGDGGGEEGGGGCFFGGGGGCFCCEEGEGGGGGDEEGGG?EFFGBGGGGGFGFD>:C5<DDGGCCDFF?F66?FDF?C*.9BFFFFFF?BD::?*66@:>0>@(
@M04650:207:000000000-C238N:1:1101:23005:3148 1:N:0:19
ACTCCTACGGGAGGCAGCAGTAGGGAATCTTCGGCAATGGACGAAAGTCTGACCGAGCAACGCCGCGTGAGTGAAGAAGGTTTTCGGATCGTAAAACTCTGTTGTTAGAGAAGAACAAGTAGGAGAGTAACTGCTCTTACCTTGACGGTATCTAACCAGAAAGCCACGGCTAACTACGTGCCAGCAGCCGCGGTAATACGTAGGTGGCAAGCGTTGTCCGGATTTATTGGGCGTAAAGCGAGCGCAGGCGGGATGCCAAGTTGGACGTGAAATCTATGGGCTCAACCCATAGCG
+
GGGGGGGGGGGGGGGGGGGGGGGGGGGGGGGGGGGGGGGGGGGGGGGGGGGGGGGGGGGGGGGGGGGGGGGGGGGGGGGGGFEGFGGDFGGGGGGGGGGGGGGGFGGGGGGGGGFGGGGGGGGGGGGGGGGGGGGGGGGGGGGGGGGDGGGGGGGGGGGGGGGGGGGGGEEGGGGGGDGGGGGGGGGGGGGEGEGGGGGGFGGGGGGGGGGGGGGGGGGDGGGG?7+?ECEGFGGGGGFGFGFFGGGDFCDDDDDFFFFFGFGGFFGBFFFFFFFFFFGFFFGFF@@F?FFBB6
@M04650:207:000000000-C238N:1:1101:25413:3191 1:N:0:19
ACTCCTACGGGAGGCAGCAGTGGGGAATATTGCACAATGGGCGAAAGCCTGATGCAGCGACGCCGCGTGAGGGAAGAAGGTTTTCGGATTGTAAACCTCTGTCTTTGGGGACGAAGAAGTGACGGTACCCAAGGAGGAAGCCACGGCTAACTACGTGCCAGCAGCCGCGGTAAAACGTAGGTGGCAAGCGTTGTCCGGAATTACTGGGCGTAAAGCGAGCGCAGGCGGTTTCTTAAGTCTGATGTGAAAGCCCCCGGCTCAACCGGGGAGGGTCATTGGCAACTGGGAGACTTG
+
FGGGGGGGGGGGGGGGGGGGGGGGGGEGGGGGGGGGGGGGGGGGGGGGGGGGGGGGGGGGGGGGGGGGGGGGGGGGFGGGGFGGGEEGGGGGGFGGGGGGGGGGGGGGGGED@CFGGGGGGGGGGGGGFGBFGGGGGGGFGGGGGGGGGFGGGGGGGGGGGGFFGFGGGGGGGGGGGFGGGGGGGFGGGCGGGGGCE5ECGGGGG+CF8EEGGGCCDGGGGDEGGGDEE3EGFGGGGGFGF==FGGFFFGG7<GGFEE3:+69DBG:>7>@>;4566<C)*)1669>1:552<4
@M04650:207:000000000-C238N:1:1101:13816:3225 1:N:0:19
ACTCCTACGGGAGGCAGCAGTGGGGAATATTGCGCAATGGGCGAAAGCCTGACGCAGCGACGCCGCGTGAGGGATGAAGGGCTTCGGTTCGTAAACCTCTGTCAGGAGGGAAGAAATGTGCTCGTGCTAATCAGCGGGCATTTGACGGTACCTCCAAAGGAAGCACCGGCTAACTCCGTGCCAGCAGCCGCGGTAATACGGAGGGTGCAAGCGTTAATCGGAATCACTGGGCGTAAAGCGCATGTAGGCTGCTTTATAAGTCAGAGGTGAAATCCCACGGCTTACCCGTGGAAC
+
GGGGGGGGGGGGGGGGGGGGGGGGGGGGGGGGGGGGGGGGGGGGGGGGGGGGGGGGGGGGGGGGGGGGGGGGGGGGGGGGGGGGGGGGGGGGGGGGGGGGGGGGGGGGGGGFGGGGGGGGGGGGGGGGGFGGGGGGGGGGCFGGGGGGGGGGGGGGGGGGGGGGGGGGEEGGGGGFGGGGGGGFGGGGGGGGGGGGGGGGGGGGEGGGGGGGGGGGGGFFGGGGFGGGGGGGFGGGGGFGEGF@7CFGFFGG:FGBFFFFGFGGFGGFFFFFFFFFBFGFFFGF??FFFFFB?,
@M04650:207:000000000-C238N:1:1101:17365:3239 1:N:0:19
ACTCCTACGGGAGGCAGCAGTGGGGAATATTGGGCAATGGGGGGAACCCTGACCCAGCGACGCCGCGTGAGTGAAGAAATCCTTCGGGATGTAAAGCTCTGTTGTATGGGAAGAGAAAAAGACGGTACCATACGAGGAAGCCCCGGCAAACTACGTGCCAGCAGCCGCGGTAATACGTAGGGGGCAAGCGTTGTCCGGATTTATTGGGCGTAAAGCGAGCGCAGGCGGTTTCTTAAGTCTGATGTGAAAGCCCCCGGCGCAACCGGGGAGGGTCATTGGAAACTGGGAGACTTG
+
GGGGGGGGGGGGGGGGGGGGGGGGGGGGGGGGGGGGGFGGGGGGGGGGGGGGGGGGGGGGGGGGGGGGGGGGGGGGGGGGGGGGGGGGGGGGGGGGGGGGGFGGGGCGGGGGGGGGGGGGGGGGGGGGGGGGGGGGGGGFGFGDGGGGGGGGGGGGGGGGGGGGGGGGGGGGGCFGGGGGGGGGGGGGGGEGGGGGGGGE5FFGGGGCFGGGGGGGGGGGCCEEGGGGEGGGFGGGGFFGFGFFGGGGFCFF9CDDFE)75>CGFGGFEFFFFFFF9BGF=<CFFF@:?EF724
@M04650:207:000000000-C238N:1:1101:10474:3264 1:N:0:19
ACTCCTACGGGAGGCAGCAGTGGGGAATATTGCACAATGGGCGCAAGCCTGATGCAGCCATGCCGCGTGTATGAAGAAGGCCTTCGGGTTGTAAAGTACTTTCAGTCGGGAGGAAGGTGTCAAGGTTAATAACCTTGGCAATTGACGTTACCGACAGAAGAAGCACCGGCTAACTCCGTGCCAGCAGCCGCGGTAATACGGAGGGTGCAAGCGTTAATCGGAATTACTGGGCGTAAAGCGCACGCAGGCGGTTGATTGAGTCAGATGTGAAATCCCCGGGCTTAACCCGGGAAT
+
GGGGGGGGGGGGGGGGGGGGGGGGGGGGGGGGGGGGGGGGGGGGGGGGGGGGGGGGGGGGFGGGGGGGGGGGGGGGGGGGGGGGGGGGGGGGGGGGGGGGGGGGGGGGGGGGGGFGGFGGGGGGGGGGGGGGFGGFFGFGGGGGGGGGGGGGGGGGGGGGGGGGGDGGGGGGGGGGGGFF7@FGGGGGGGCECC7CFGGFGGGGGGGGGGGGGGGCFGGGGGEFGGGEGGGGFDCEGFFGFGBFGGGDFDD)9C<BFFFF9BFC@>FAFFFFFFFF0;GFFFGFFFFFB3>0;(
@M04650:207:000000000-C238N:1:1101:11353:3288 1:N:0:19
ACTCCTACGGGAGGCAGCAGTGGGGAATATTGGACAATGGACCAAAAGTCTGATCCAGCAATTCTGTGTGCACGACGAAGTTTTTCGGAATGTAAAGTGCTTTCAGTTGGGACGAAGAAAGTGACGGTACCAACAGAAGAAGGGGCGGCTAAATACGTGCCAGCAGCCGCGGTAATACGTATGCCCCGAGCGTTATCCGGATTTATTGGGCGTAAAGCGCGTCTAGGTGGTTTAAAAAGTCTGATGTTAAACTGCGGGGCTCAACTCCGTATTGCGTTGGAAACTGTTAGACT
+
GGGGGGGGGGGGGGGGGGGGGGGGGGGGGGGGGGGGGGGDGFGGGGGGGGGGGGGGGGGGGGGGGGGGGGGGGGGGGGGGGGGGGGGGGGFGGGGGGGGGGGGGGGGGGGGGGGGGGGGGGGGGGGGFGGGGGGGGGGFGGDFFGGEGGDGGGGGGGGGGGGGGGGGFGGGEEGEGGGGGGGGGFGGGGGGGGGGGGGGEGECFGGFGGGGEGGGGGGGGGDG5CFGGGGCD:+:+:9@CFGFFCGCC?DGFFF4.7>FFC:FFFFG057<@)9BDFBC<?A:?BFFF<??BA
@M04650:207:000000000-C238N:1:1101:6468:3304 1:N:0:19
ACTCCTACGGGAGGCAGCAGTGGGGAATATTGGGCAATGGGGGGAACCCTGACCCAGCGACGCCGCGTGAGTGAAGAAATCCTTCGGGATGTAAAGCTCTGTTGTATGGGAAGAGAAAAAGACGGTACCATACGAGGAAGCCCCGGCAAACTACGTGCCAGCAGCCGCGGTAATACGTAGGGGGCAAGCGTTGTCCGGAATTACTGGGCGTAAAGCGCACGCAGGCGGGTTTATAAGTCAGATGTAAAAGGCAGGTGCTTACCATCTGTTTGTCATCTGATACTGTAAGCCT
+
GGGGGGGGGGGGGGGGGGGGGGGGGFGGCGG<<FGGGGGGGGGGGGGGGGGGGGGGGG7CGGGGGGGGGGGGGFGGGGGGGGGGGGGGCGGGG9FFGGGGGGGGGCFGGFGFGGGGGG:FGGGGDGDFGFFGGFGEFG7FFCFGDEGGGCC?CGGGFGGGFFGFGGCGGCECGGGGGGGFEEGGEGGEGEGEEGGGGG>EGG9@CEGFGGGEGGGGCD)>EGGGGEGGC<E*9?>C>CF*9C?FGGGGFC<CFCCF)?FFGFGGF6*-9=?@:**74<F*16:F=B*.<=@:
@M04650:207:000000000-C238N:1:1101:14435:3309 1:N:0:19
ACTCCTACGGGAGGCAGCAGTAGGGAATCTTCGGCAATGGACGAAAGTCTGACCGAGCAACGCCGCGTGAGTGAAGAAGGTTTTCGGATCGTAAAACTCTGTTGTTAGAGAAGAACGTTAAGTAGAGTGGAAAATTACTTAAGTGACGGTATCTAACCAGAAAGGGACGGCTAACTACGTGCCAGCAGCCGCGGTAATACGTAGGTCCCAAGCGTTGTCCGGATTTATTGGGCGTAAAGCGAGCGCAGGTGGTTTCTTAAGTCTGATGTAAAAGGCAGTGGCTCAACCATTGTG
+
GGGGGGGGGGGGGGGGGGGGGGGGGGGGGGGGGGGGGGGGGGGGGGGGGGGGGGGGGGGGGGGGGGGGGGGGGGGGGGGGGCGGGGGGGGGGGGGGGGGGGGGGGGGGGGGGGGGGGGGGGGGGGGGDFGGGGGGGGGGGGGGGGGGGGGGGGGGGGGGGGGGGGGGGGGGGGGGGGGGGGGGGGGGGGGGGGGGGGGGGGGGGGGGGGGGGGGGC57>FGGGCEEFGGGGGFGGGGGFFEDEFGGGGFGGGGGCFFFFF:7FD?FGFFFFFFFFFBFGFFFG?FFFBFFF<6)
@M04650:207:000000000-C238N:1:1101:19053:3319 1:N:0:19
ACTCCTACGGGAGGCAGCAGTGGGGAATATTGGGCAATGGGCGCAAGCCTGACCCAGCAACGCCGCGTGAAGGAAGAATGTCTTCGGATTGTAAACTTCTGTCCTCAGGGGAGAAAAAAATGACGGTACCTAAGGAGGAAGCCCCGGCTAACTACGTGCCAGCAGCCGCGGTAATACGTAGGGGGCGAGCGTTGTCCGGAATCATTGGGCGTAAAGGGCGCGTAGGCGGGAATACAAGTCTGTTTTTAAAGTTCAGGGCTCAACCCTGTGATGGAATGGAAACTGTATTTCTTG
+
GGGGGGGGGGGGGGGGGGGGGGGGGGGGGGGGGGGFGGGGGGGGGGGGGGGGGGGGGGGGGGGGGGGGGGGGGGGGGGGGGGGGGGGGGGGGGGGGGGGGGGGGGGGGGGGGGGGGGGGGGGGGGGGGGGGGFFGFGGEGGGGGGEGGGGGGGGGGFGGGGGGGGGGGGGGGGGGGGFGGGGGGGGDGGGEGGGEFEEEEGGFFGGGGGGD5CEDGFGGCGGG=EDFGGGC5>FGEFGF7FG@FGGCCFDGGGGFF=FFFF@FFFDFB?F?=FF@*286?FBFFF8B)676)5:
@M04650:207:000000000-C238N:1:1101:22526:3320 1:N:0:19
ACTCCTACGGGAGGCAGCAGTGGGGAATATTGGGCAATGGGGGCAACCCTGACCCAGCGACGCCGCGTGAGTGAAGAAATCCTTCGGGATGTAAAGCTCTGTTGTATGGGAAGAGAAGCAGACGGTACCATACGAGGAAGCCCCGGCAAACTACGTGCCAGCAGCCGCGGTAATACGTAGGGGGCAAGCGTTGTCCGGAATTACTGGGCGTAAAGCGCACGCAGGCGGGTTTATAAGTCAGATGTAAAAGGCAGGTGCTTACCATCTGTTTGTCATCTGATACTGTAAGCCT
+
GGGGGGGGGGGGGGGGGGGGGGGGGGGGGGGGGGGGGGGGGGGGGGGGGGGGGGGGGGGGGGGGGGGGGGGGGGGGGGGGGGGGGGGGFGGGGGGCFFGGGG9F?FCGGGGGGGGGGGGFEGGGGGGGGGGGGGGGGGGGGFFEFFGGGEGGGGGGGE:FFFGGGGGGGGGGGGGGGFGEGEDEEEGGGGDCEEFGGGGGGGGGGGFFGGGGGGGDEDGGGGGGGDED51;5?GFFFFFGFCFFGFFGFFGGGDCFF@7=79FGFGGFFFF:@FFFDFGF7<FFF79:>=?B
@M04650:207:000000000-C238N:1:1101:25095:3332 1:N:0:19
ACTCCTACGGGAGGCAGCAGTGAGGAATATTGGGCAATGGGGGAAACCCTGACCCAGCAACGCCGCGTGAGGGAAGACGGTTTTCGGATTGTAAACCTCTGTCCTCTGTGAAGATAATGACGGTAGCAGAGGAGGAAGCTCCGGCTAACTACGTGCCAGCAGCCGCGGTAAAACGTAGGTGGCAAGCGTTGTCCGGAATTACTGGGTGTAAAGGGAGCGCAGGCGGGATGCCAAGTTGGACGTGAAATCTATGGGCTCAACCCATAGCGTGCGTTCAAAACTGGCGTTCTTG
+
GGGGGGGGGGGEGGGGGGGGGGGGGGGGGGGGGGGGGGGGGGGGGGGGGGGGGGGGGGGGGGGGGGGGGGGGGGGGGGGGGGGGGGGGGGGGGFGGGGGGGGGGGGGGGGGGGGGGGGGGGGGGGGGGGGGGGGGGGGGGGGGGGGGGGGGGGGGGGGGGGGGGGGGGGGGGGGGGGGGGGGGGGGGGGGGGGGGGGGGGGGGGGGGGGGGGGGGGGGGGGGGGGGGGGGGGFGGFGGFGFGFFGGGGFFFFGGGF5FFFGFGCFGG?EBBE>>>B>BGFF>DFFE:;0@FF
@M04650:207:000000000-C238N:1:1101:22018:3358 1:N:0:19
ACTCCTACGGGAGGCAGCAGTGGGGAATATTGCACAATGGGCGAAAGCCTGATGCAGCGACGCCGCGTGAGGGAAGAAGGTTTTCGGATTGTAAACCTCTGTCTTCGAGGACGAAGAAGTGACGGTACTCGAGGAGGAAGCCACGGCTAACTACGTGCCAGCAGCCGCGGTAAAACGTAGGTGGCAAGCGTTGTCCGGAATTACTGGGTGTAAAGGGAGCGCAGGCGGGATGCCAAGTTGGACGTGAAATCTATGGGCTCAACCCATAGCGAGCGTTCAAAACTGGCGTTCTTG
+
GGGGCGGGGGGGGGGGGGGGGGGGGGGGGGGGGGGGGGGGGGGGGGGGGGGGGGGGGGGGGGGGGGGGGGGGGGGGGGGGGGGGGGGGGDGGGGGGGGGGGGGGGGGGGGGGGGGFDGGGFGFGGGDCDFGCEGFFGEFFFCFFGGC:FGGGGGGFGGFGGFCDCGGDGEGDGGGGG7FGECGGGGGGGG5:EG9EEDE8CG9<CGGDAE=ECC+:CFGGGGGGGDEEED=C4CFGG79C64?EGG<FB>7DGGGFFF4FC@DFED<1FF@))7><(4F*=8F44?F>?DB194
@M04650:207:000000000-C238N:1:1101:23375:3372 1:N:0:19
ACTCCTACGGGAGGCAGCAGTGGGGAATATTGCACAATGGGCGCAAGCCTGATGCAGCCATGCCGCGTGTATGAAGAAGGCCTTCGGGTTGTAAAGTACTTTCAGTCGGGAGGAAGGTGGTAAGGTTAATAACCTTATCAATTGACGTTACCGACAGAAGAAGCACCGGCTAACTCCGTGCCAGCAGCCGCGGTAATACGGAGGGTGCAAGCGTTAATCGGAATTACTGGGCGTAAAGCGCACGCAGGCGGTTGATTGAGTCAGATGTGAAATCCCCGGGCTTAACCCGGGAAT
+
GGGGGGGGGGGGGGGGGGGGGGGGGGGGGGGGGGGGGGGGGGGGGGGGGGGGGGGGGGGGGGGGGGGGGGGGGGGGGGGGGGGGGGGGGDGGGGGGGGGGGGGGGGFFFGDFGGGGGGGGGGGGGFGGGGGGGGCFGGGGGGGGGGGGGGEGGGGGGGGGGGGGGGGGGG:EFGGGGGGGGGGGGGGGGGGGGGGGGGGGGGGGGGGGGGGGGGGGGGGGGGEDECFFGGGGFGGGDFFG37:@DGGGFGGDC3<F6/?FGFGGFGGFFFFFFF@F<>DDFFG496903@>611
@M04650:207:000000000-C238N:1:1101:24227:3390 1:N:0:19
ACTCCTACGGGAGGCAGCAGTAGGGAATCTTCGGCAATGGACGGAAGTCTGACCGAGCAACGCCGCGTGAGTGAAGAAGGTTTTCGGATCGTAAAACTCTGTTGTTAGAGAAGAACAAGTAGGAGAGTAACTGCTCTTACCTTGACGGTATCTAACCAGAAAGCCACGGCTAACTACGTGCCAGCAGCCGCGGTAATACGTAGGTGGCAAGCGTTGTCCGGAATTACTGGGCGTAAAGGGAGCGTAGGCGGCCTTGTAAGTCAGATGTGAAATACCCGGGCTTAACCTGGGGGG
+
GGGGGGGGGGGGGGGGGGGGGGGGGGGGGGGGGGGGGGGGGGGGGGGGGGGGGGGEEFGGGGGGGGGGGGGGGGGGGGGGGGGGGGGGGGGGGGGGGGGGGFGFGGGGGGGGGGGGGGGGGGGGGGGGGGGGGGGGGGGGGGGGGGGGGGGGGGGGGGGGGGGFFGGGGGGGGGGGGGGGGGGGGGGGGGGGGEGGGGGGGGGGGGGGGGGGCGGGGGGGGGGGGGGGGGGGFEGEGFFGFGFFCDGGFGG3C3<?FFFFGFGGFCG677@@BFFFFBGF:0FFFFF)(55>FF
@M04650:207:000000000-C238N:1:1101:22318:3416 1:N:0:19
ACTCCTACGGGAGGCAGCAGTGGGGAATATTGCACAATGGGCGAAAGCCTGATGCAGCGACGCCGCGTGAGGGAAGAAGGTTTTCGGATTGTAAACCTCTGTCTTCGAGGACGAAGAAGTGACGGTACTCGAGGAGGAAGCCACGGCTAACTACGTGCCAGCAGCCGCGGTAATACGTAGGTGGCAAGCGTTGTCCGGATTTATTGGGCGTAAAGCGAGCGCAGGCGGTTTCTTAAGTCTGATGTGAAAGCCCCCGGCTCAACCGGGGAGGGTCATTGGAAACTGGGCGACTTG
+
GGGGGGGGGGGGGGGGGGGGGGGGGGGGGGGGGGGGGGGGGGGGGGGGGGGGGGGGGGGGGGGGGGGGGGGGGGGGGGGGGGGGGGGCFGGGGGGGGGGGGGGGGGGGGGGGGGGGGGGGGGGGDGGGGGGFEDGGGGGGGGFGGGGGGGGGGGCGGGGGGGGGGGGGGGGGGGGGGGGGGGFGGGGGGGGGDGGGGC5>EFFGGGGGG=CEGGG?EGGGGGGGGGGGCDECFGGFG>FGFFFFGGFG?FCGGDDFFFFF6=C<BGGF3@>555.@:<GFFFGF*6:(-77242
@M04650:207:000000000-C238N:1:1101:7057:3435 1:N:0:19
ACTCCTACGGGAGGCAGCAGTGGGGAATATTGGACAATGGACCAAAAGTCTGATCCAGCAATTCTGTGTGCACGACGAAGTTTTTCGGAATGTAAAGTGCTTTCAGTTGGGACGACGAAAGTGACGGTAACAACAGAAGAAGGGGCGGCTAAATACGTGCCAGCAGCCGCGGTAATACGTATGCCCCGAGCGTTATCCCGATTTATTGGGCGTAAAGCGCGTCTAGGTGGTTGAAAAAGTCGGATGTTAAACTGCGGGGCTCCACTCCGTATTTCGTTGGAAACGGTTAGCCT
+
FGGGGGGGGGGGGGEBFGGGGGFGGGGGGGGFGCFFGGGGGGFGGG@<FAEE9E@,CC<E<EAFGGGCFF9EE<8@CE@F=,EC,CFE,,4C9EFFFFF<DGF9,<EFAFFG4:F+@+=FGFGFGEGGG+F,,A8D@FCB<=,>@>CF7F7>7DA,@CC@FGGGGGG<FC71C<C@;9CGD;B?F*3:BEGGG8@EEF+;;:C>9@FCF5FGCE?F7C<581?E8C?E+1*:.+:<:F:*9/7755*:77>>FGC:)75):>*7>7*1:757?*/)((2>?<*)05.4()*)-
@M04650:207:000000000-C238N:1:1101:22027:3448 1:N:0:19
ACTCCTACGGGAGGCAGCAGTGGGGAATATTGCACAATGGGCGCAAGCCTGATGCAGCCATGCCGCGTGTATGAAGAAGGCCTTCGGGTTGTAAAGTACTTTCAGTCGGGAGGAAGGTGTCAAGGTTAATAACCTTGGCAATTGACGTTACCGACAGAAGAAGCACCGGCTAACTCCGTGCCAGCAGCCGCGGTAATACGGAGGGTGCAAGCGTTAATCGGAATTACTGGGCGTAAAGCGCACGCAGGCGGTTGATTGAGTCAGATGTGAAATCCCCGGGCTTAACCCGGGAAT
+
GGGGGGGGGGGGGGGGGGGGGGGGGGGGGGGGGGGGGGGGGGGGGGGGGGGGGGGGGGGGGGGGGGGGGEGGGGGGGGGGGGGGGGGGGGGGGGGGGGGGGGGGGGGGGGGGGGGGGGGGGGGGGGGGGGGGGGGGGGGGGGGGGGGGGGGGGGGGGGGGGGGGGGGGGGGGGGGGGGGGGFGGGGGGGGGGGCEEGGGGGGGGGGGGFGFFGEGGGGGGCDEEFGGGGGG=<CGDGGFGFGFFGGGGFGGC<DFF?F?FFFCFF7DBFFFF4=?6<>GEF6FFFFFFFFFFF8
@M04650:207:000000000-C238N:1:1101:16107:3490 1:N:0:19
ACTCCTACGGGAGGCAGCAGTAGGGAATCTTCGGCAATGGACGAAAGTCTGACCGAGCAACGCCGCGTGAGTGAAGAAGGTTTTCGGATCGTAAAACTCTGTTGTTAGAGAAGAACAAGGATGAGAGTAACTGTTCATCCCTTGACGGTATCTAACCAGAAAGCCACGGCTAACTACGTGCCAGCAGCCGCGGTAATACGTAGGTGGCAAGCGTTGTCCGGATTTATTGGGCGTAAAGCGAGCGCAGGCGGTTTCTTAAGTCTGATGTGAAAGCCCCCGGCGCAACCGGGGAGG
+
GGGGGGGGGGGGGGGGGGGGGGGGGGGGGGGGGGGGGGGGGGGGGGGGGGGGGGGGGGGGGGGGGGGGGGGGGGGGGGGGGGGGGGGGGGGGGGGGGGGGGGGGGGGGGGGGGGGGGGGGGGGGGGGGGGGGGGGGGGGGGGGGGGGGGGGGGGGGGGGGGGFGGFGGGG>EFGGGGGGGGGGGGGGGGGC8EGGGGGGGFFGDFFGGGGGGGGGGGGGGGDGGGGGGGDGGFCGCFFFGFDBBDCGGFGG<DDGFFFFFGFGG47C94@F=FF@FBFGFF(55>BFFFDB19F
@M04650:207:000000000-C238N:1:1101:8848:3534 1:N:0:19
ACTCCTACGGGAGGCAGCAGTAGGGAATCTTCGGCAATGGGGGCAACCCTGACCGAGCAACGCCGCGTGAGTGAAGAAGGTTTTCGGATCGTAAAACTCTGTTGTTAGAGAAGAACGTTAAGTAGAGTGGAAAATTACTTAAGTGACGGTATCTAACCAGAAAGGGACGGCTAACTACGTGCCAGCAGCCGCGGTAATACGTAGGTCCCAAGCGTTGTCCGGATTTATTGGGCGTAAAGCGAGCGCAGGTGGTTTCTTAAGTCTGATGTAAAAGGCAGTGGCTCAACCATTGTT
+
GGGGGGGGGGGGGGGGGGFGGGGGGGGGGGGGGGGGGGGFGEGGGGGGGGGGGGGEGGGGGGGGGGG:FEGGGGGGGGGGGGGGGGGGGGGGGGGGGGGGGGGGGGGCFGFFGGGGGGGGCGGGGGGGGGFGGGGGGGGGGFGGGGGGGGGGGGGGGGGGGFFFDGGGDEGGGCCFGGGGGGGG7CCFGGGE5EGGGBEEFFGCGGGFGGFGGG8EGDCFG::C?99CFGGGFCDEDFF77DDFDGGGDGD37DCFFF7FCFGC=DF>F=9696D::17)7:9F4*78?FF<<6
@M04650:207:000000000-C238N:1:1101:22583:3547 1:N:0:19
ACTCCTACGGGAGGCAGCAGTGGGGAATCTTCCGCAATGGACGAAAGTCTGACGGAGCGACGCCGCGTGGGTGAAGAAGGCCTTAGGGTCGTAAAGCCCTGTCATTAGGGACGAATGGTAGATGGAGTAATATGTCATCTATTTGACGGTACCTAAGGAGGAAGCCCCGGCTAACTACGTGCCAGCAGCCGCGGTAATACGTAGGGGGCGAGCGTTGTCCGGAATCATTGGGCGTAAAGGGCGCGTAGGCGGGAATACAAGTCTGTTTTTAAAGTTCAGGGCTCAACCCTGTG
+
GGGGGGGGGGGGGGGGGGGGGGGGGGGGGGGGGGGGGGGGGGGGGGGGGGGGGGGGGGGGGGGGGGGGGGGGGGGGGGGGGGGGGGGGGGGGGGGGGGGGGGGGGGGGGGGGGGGGGGGGGGGGGGGGGGGGGGGGGFGGGGGGGGGGGGGGGGCFGGCGEDGGGFFGGGGGGGGGGGGGGGGGGGGGGGGGGGGGGGGGGFGGGGGGGCEGGGE?=5DCEGCEFFFGGGGCFG<G5CFGFGFFGDGGFGDDGDGF@FFFGFGGFC>)7>FFFFFBA<FF@29>@FFBF:>:?
@M04650:207:000000000-C238N:1:1101:6740:3549 1:N:0:19
ACTCCTACGGGAGGCAGCAGTGGGGAATATTGGACAATGGACCAAAAGTCTGATCCAGCAATTCTGTGTGCACGACGAAGTTTTTCGGAATGTAAAGTGCTTTCAGTTGGGACGAAGAAAGTGACGGTACAAACAGAAGAAGGGGCGGCTAAATACGTGCCAGCAGCCGCGGTAATACGTATGTCGCAAGCGTTATCCGGAATTATTGGGCATAAAGGGCATCTAGGCGGGGTTTCAAGTCGACGGTGAAAACTAGTGGCTCAACCATTAGCTTGCCGACGACACCGAAATTCT
+
GGGGGGGGGGGGGGGGGGGGGGGGGGGGGGGGGGGGGGGGDGF@FGCC@;<CE@FCD<FGEE<FF@F<F@ECECE@CFEGCCFFFFGF7?CFEGGGD5?5FGGGCFFFGGEDAFGGEFGFFEDGCGDCF=58,AFGG8FCF=FGCGGG>@E@,@FAF>@:3EFGGFGEGDFEFC*CFC:?,?<;B@88*=FG8CE8B9CE5B@FCFFCCFF=*79CE7**8*+<209C=CCC)510:0=DFG:>39*7)02*2*2?F4F>FFDCFFG<FF=/*=.5421)),)7)).(4)06)-
@M04650:207:000000000-C238N:1:1101:10455:3555 1:N:0:19
ACTCCTACGGGAGGCAGCAGTGGGGAATATTGCACAATGGGCGCAAGCCTGATGCAGCCATGCCGCGTGTATGAAGAAGGCCTTCGGGTTGTAAAGTACTTTCAGTCGGGAGGAAGGTGGTAAGGTTAATAACCTTATCAATTGACGTTACCGACAGAAGAAGCACCGGCTAACTCCGTGCCAGCAGCCGCGGTAATACGGAGGGTGCAAGCGTTAATCGGAATTACTGGGCGTAAAGCGCACGCAGGCGGTTGATTGAGTCAGATGTGAAATCCCCGGGCTTAACCCGGGAAT
+
GGGGGGGGGGGGGGGGGGGGGGGGGGGGGGGGGGGGGGGGGGGGGGGGGGGGGGGGGGGGGGGGGGGGGGGGGGGGGGGGGGGFGGGGGGGGGGGGGGGGGGGGGGGGGGGGGGGGGFGGEGFGGGFGGGGGGGGGGGGFG9FGGGGGGGGFGDGEGFGGGGGGGGGGGGGGGGGGGGGGGGGGGGGGGGGGGGGGGGGGGGGEGGGGGGGGGGGGGGGGGGGGGGGGGGGGFGCEGGFGFGEDGGGGDDGG37CBF4*9<@FGFGGFFFBBF?FFFBGBE><FFF=<BE>>;1
@M04650:207:000000000-C238N:1:1101:18345:3555 1:N:0:19
ACTCCTACGGGAGGCAGCAGTAGGGAATCTTCGGCAATGGACGAAAGTCTGACCGAGCAACGCCGCGTGAGTGAAGAAGGTTTTCGGATCGTAAAACTCTGTTGTTAGAGAAGAACAAGGATGAGAGTAAAACGTTCATCCCTTGACGGTATCTAACCAGAAAGCCACGGCTAACTACGTGCCAGCAGCCGCGGTAATACGTAGGTGGCAAGCGTTGTCCGGATTTATTGGGCGTAAAGCGAGCGCAGGCGGTTTCTTAAGTCTGATGTGAAAGCCCCCGGCTCAACCGGGG
+
GGGGGGGGGGGGGGGGGGGGGGGGGGGGGGGGGGGGGGGGGGGGGGGFGGGGGGGGGGGGGGGGGGGGGGGGGGGGGGGGGGGGGGGGGGGGGGGGGGGGFGGGGGGGGGGGGGGGGGGGGGGGGGGGGGGGGGGGGGGGGGGGGGGGGGGGFGGGGGGFGGGGGGGGGGGGGGGGGGGGGGGGFGGGGGGGGGGGGGGGGGGCGGGGGGGGGGCCEDGG5CEC*AFGGGGGFGGDDCFGDGFFGGGGEGGG<D3FFFFFG=C>B7749FFFFFF>??GE395@FFFFBFFF
@M04650:207:000000000-C238N:1:1101:14619:3558 1:N:0:19
ACTCCTACGGGAGGCAGCAGTGGGGAATATTGCACAATGGGGGAAACCCTGATGCAGCAACGCCGCGTGAGTGAAGAAGGTCTTCGGATTGTAAAGCTCTGTTAGCAGGGAAGAGATAGGACGGTACCTGCAGAGGAAGCCACGGCTAACTACGTGCCAGCAGCCGCGGTAATACGTAGGTGGCAAGCGTTGTTCGGAATAACTGGGCGTAAAGGATGCGTAGGCGGTTAGATAAGTTATGTGTTAAATATATAGGCTTAACCTGTAGAAAGCACATAAAACTGTGTACCT
+
GGGGGGGGGGGGGGGGGGGGGGGGGGGGGGGGGGGGGGGGGEGGGGGGGGGGGGGGGGGGGGGGGGGFGGGGGGGGGGGGGGGGGGGGGGGGGGGGGGGGGGCGFGGGGGGGGGFGGGGGGGGDFGGGGGGGGGGGGGGGGGGGGGEGGGGGGGGGG@FGGGGGGGGGDGDGGGFGFGGGGGFGGFFFGGGGGFFGGGGGGGGGGGGGGGGG=FGGFFGGECEEGGG5CCFEFGFGGG4CFGFFFCF>?>FC7FD4)9;::BGF@FGFFFF?)/>56<7@F?6*1*14)16
@M04650:207:000000000-C238N:1:1101:13519:3620 1:N:0:19
ACTCCTACGGGAGGCAGCAGTGGGGAATATTGCACAATGGAGGAAACTCTGATGCAGCGACGCCGCGTGAGGGAAGAAGGTTTTCGGATTGTAAACCTCTGTCTTCGGGGACGATAATGACGGTACCCGAGGAGGAAGCCACGGCTAACTACGTGCCAGCAGCCGCGGTAAAACGTAGGTGGCAAGCGTTGTCCGGAATTACTGGGTGTAAAGGGAGCGCAGGCGGAATGGTAAGTTGAATGTGAAAACTAGTGGCTCAACCATTAGCTTGCCGACGAAACTGAAATTCTAG
+
GGGGGGGGGGGGGGGGGGGGGGGGGGGGGGGGGGGGGGGGGGGGGGGGGGGGGGGGGGGGGGGGGGGGGGGGGGGGGGGGGGGGGGGGGGGGGGGGGGGGGGGGGGGGGGGGGGGGGGGGGGGGGGGGGGGGGGGGGGGGGGGGGGGGGGGGGGGGGGGGGGGGGGGGGGGGGGGGGGGGGGGGGGGGGGGGGGGGGGGGGGGGGGGGEGGGGGC=EGGGGGGGGGGDGGGGFGGGFGFGBGFFGGGGFGGGGGGFFFFFGFGF?FGFFFFFFDDFFFGFFFGFBFFFFFFD
@M04650:207:000000000-C238N:1:1101:16789:3621 1:N:0:19
ACTCCTACGGGAGGCAGCAGTGGGGAATATTGCACAATGGGCGAAAGCCTGATGCAGCGACGCCGCGTGAGGGAAGAAGGTTTTCGGATTGTAAACCTCTGTCTTCGGGGACGATAATGACGGTACCCGAGGAGGAAGCCACGGCTAACTACGTGCCAGCAGCCGCGGTAAAACGTAGGTGGCAAGCGTTGTCCGGAATTACTGGGTGTAAAGGGAGCGCAGGCGGAAAGGTAAGTTGGACGTGAAATCTATGGGCTCAACCCATAGCGTGCGTTCAAAACTATTTTTCTTG
+
GGGGGGGGGGGGGGGGGGGGGGGGGGGGGGGFGGGGGGGGGGGGGGGGGGGGGGGGGGEGGGGGGGGGGGG8FGGGGGGGGGGGGCGGGGGGGGGGGGGGGGGGGCFGCGG@FFCE7FAFAFG@DF=3FEFG7F:CC<FGG@FC71*><>F<@>>@FGG>FCCC:FCFCECCGGGC2;FCBCFGCCFGEGGGDFGGGGGGEF?E6C*:8?ECF+;;EGD:ED55EG55*9FC4CFC77?6)CB@53::9*2?775)<)?=775*09C7@>)5>07>()29>>719*9<BF=5
@M04650:207:000000000-C238N:1:1101:14123:3626 1:N:0:19
ACTCCTACGGGAGGCAGCAGTGGGGAATATTGCACAATGGGCGCAAGCCTGATGCAGCCATGCCGCGTGTATGAAGAAGGCCTTCGGGTTGTAAAGTACTTTCAGTCAGGAGGAAGGTGGTAAGGTTAATAACCTTATCAATTGACGTTACCGACAGAAGAAGCACCGGCTAACTCCGTGCCAGCAGCCGCGGTAATACGGAGGGTGCAAGCGTTAATCGGAATTACTGGGCGTAAAGCGCACGCAGGCGGTTGATTGAGTCAGATGTGAAATCCCCGGGCTTAACCCGGGAAT
+
GGGGGGGGGGDGGGGGGGGGGGGGGGGGGGGGGGGGGGGGGGGGGGGGGGGGGGGGGGGGGGFCGGGGGGGGGGGGGGGGGFGGGGGGGGGGGGGGGGGFGGGGGGGGGGGGGGGGGGGGGGGGGGGGGGGGGGGGGFGGGGGGGGGGGGGGGCFGGGGGGGGGGGGGGGGEGGGGGGGGGGGGGGGGGGDGGGGGG9FGGCEGGGGGGGGGGGGGGGGGGGGGGGGGG:CGFGGC<FFGFGFFGG3CBGGG<GCFFFFFFFGG=7C97@FFFFFF?B3>:>GFFFF6>F>101
@M04650:207:000000000-C238N:1:1101:17581:3648 1:N:0:19
ACTCCTACGGGAGGCAGCAGTGGGGAATATTGGGCAATGGGGGCAACCCTGACCCAGCGACGCCGCGTGAGTGAAGAAATCCTTCGGGATGTAAAGCTCTGTTGTATGGGAAGAGAAGCAGACGGTACCATACGAGGAAGCCCCGGCAAACTACGTGCCAGCAGCCGCGGTAATACGTAGGGGGCAAGCGTTGTCCGGAATTACTGGGCGTAAAGGGCGCGTAGGCGGGAATACAAGTCTGTTTTTAAAGTTCAGGGCTCAACCCTGTGATGGAATGGAAACTGTATTTCTTGG
+
GGGGGGGGGGGGGGGGGGGGGGGGGGGGGGGGGGGGGGGGGGGGGGGGGGGGGGGGGGGEGGGGGGGGGGGGGGGGGGGGGGGGGGGGGGGGGGGGGGGGGFEGGGGGGGGGGGGGGGGGGGGGGGGGGGGGGGGGGGGGGGGGGGGGGGGGGGGGGGGGGGGGGGGGGGGGGGGGGGGGGDGGGGGGGGGGEGGGGGGGGGGGGGGGGEGGGFGGGGDGGGGGGFEGG<EFFGGFGGFGFGFFGD4F@*:FFFGFFEFFGFGGFFG?FF?FFFFFFFGFBF7@FB=BFFFFB)
@M04650:207:000000000-C238N:1:1101:15198:3652 1:N:0:19
ACTCCTACGGGAGGCAGCAGTGGGGAATATTGGGCAATGGGGGCAACCCTGACCCAGCGACGCCGCGTGAGTGAAGAAATCCTTCGGGATGTAAAGCTCTGTTGTATGGGAAGAGAAAAAGACGGTACCATACGAGGAAGCCCCGGCAAACTACGTGCCAGCAGCCGCGGTAATACGTAGGGGGCAAGCGTTGTCCGGAATTACTGGGCGTAAAGCGCACGCAGGCGGGTTTATAAGTCAGATGTAAAAGGCAGGTGCTTACCATCTGTTTGTCATCTGATACTGTAAGCCT
+
GGGGGGGGGGGGGGGGGGGGGGGGGGGGGGGGGGGGGGGGGGGGGGGGGGGGGGGGGGGGGGGGGGGGGGGGGGGGGGGGGGGGGGGGGGGGGGGGGGGGGDFFGGGGGGGGGGGGGGGGGGGGGGGGGGGGGGGGGGGGGFGGGGGGGGGGGGGGGGGGGGGGGGGGGGGGGGGGGGGGGGGGGGGGGGGGGGGGGGGGGGGGGGGGGGGGGGGGGGGGGGGGCEGGGGG=?FGFFGFGFGFFGGGGFGGGGGDFFFBFC@FGFFGFFFFFFFFF>FGFF2>FFFFFAFFB
@M04650:207:000000000-C238N:1:1101:18736:3679 1:N:0:19
ACTCCTACGGGAGGCAGCAGTGGGGAATATTGGACAATGGACCAAAAGTCTGATCCAGCAATTCTGTGTGCACGACGAAGTTTTTCGGAATGTAAAGTGCTTTCAGTTGGGACGAAGAAAGTGACGGTACCAACAGAAGAAGGGGCGGCTAAATACGTGCCAGCAGCCGCGGTAATACGTATGCCCCGAGCGTTATCCGGATTTATTGGGCGTAAAGCGCGTCTAGGTGGTTTAAAAAGTCTGATGTTAAACTGCGGGGCTCAACTCCGTATTGCGTTGGAAACTGGTAGACT
+
GGGGGGGGGGGGGGGGGGGGGGGGGGGGGGGGG9FGGGGGGGGGGGECFEFFGDGCFGGGGGGGGFGGGFAFF@,@@:BFFGGGGGGGB=FGGGGGGGGGGGGCGFAFGGG8<FEG:ECFGGGGACGGGGGGGCDBECF8FGGGDGCBFGG?FFFGG@FF7;FGGGGGCECEGGEGGCGGGGGGGGDE8CG7BC*:9CEG5*;<C<0<CCCE5CEDFFG3E>85CCCFFDG=)<*CC=@D=>=FDF7DFGG>*CCEDE>3:5CC@77855>F64@E643<4477=?)65*/62
@M04650:207:000000000-C238N:1:1101:23654:3709 1:N:0:19
ACTCCTACGGGAGGCAGCAGTGAGGAATTTTGCGCAATGGGGGCAACCCTGACGCAGCAACGCCGCGTGAGTGAAGAAGGCTTTCGAGTTGTAAAGCTCTGTCAAACGGGAAGAATGACCAGGTAATGAATAAGTACCTGGAGTGACGGTACCGTTAGAGGAAGCACCGGCTAACTCCGTGCCAGCAGCCGCGGTAATACGGGGGGTGCAAGCGTTATTCGGAATCATTGGGCGTAAAGAGCGCGTAGGCGGATATATAAGTCAGCTGTGAAAGCCCGGGGCTCAACCCCGGA
+
FFEFGGEGGDGGEGGGGDGGCFGGGGGGFFGFGGGGDGFGGGGGDFFG7FGGGGGGGGGGGGGGGGFGGGGGGGGFGGGGGGGGGGGGGGGGGGFGGGGGFFGGGGGGDGEGFGFFFFGGGCGGGGGGFGGGGGFDGFGGGFGGGFGGEGGEGGGGD<@FEGGGGGGFGEGEGGGGGGGGGGGGGGGDFGGGCEGGDGGGGGGDEEGGGFGFFG;EEFFCCCEGGGF+<CCF>GDGD3=>F455DGDD5FCD)<*@?FFFF7CCFGF:FFFF4=);0;D@599@FFFF0<@0;
@M04650:207:000000000-C238N:1:1101:11865:3709 1:N:0:19
ACTCCTACGGGAGGCAGCAGTAGGGAATCTTCGGCAATGGGGGCAACCCTGACCGAGCAACGCCGCGTGAGTGAAGAAGGTTTTCGGATCGTAAAGCTCTGTTGTAAGAGAAGAATGTGTGTGAGAGTGGAAAGTTCACACAATGACGGTAACTTACCAGAAAGGGACGGCTAACTACGTGCCAGCAGCCGCGGTAATACGTAGGTCCCGAGCGTTGTCCGGATTTATTGGGCGTAAAGCGAGCGCAGGTGGTTTGATAAGTCTGAAGGTAAAGGCTGTGGCTCAACCATAGT
+
GGGGGGGGGCFFGGGGGGGGGGGGGGGGCGGFGFGGGGGGGGGGGGGGGGGGGGGGGGGGFGEFGGGGGGGGGGGGFFGGGGFGD:FGEGGEFGGGG9FFFFFGFDFEFGGGGGGFFFGFFFDCFDFGGCD@DFGFFGFCG:FCCFGGGGGGDGCFF7FFGF,FF7@GC@@CECCFFGD<:BFFCF6FGB8BEGEE82<CFC6FEGFGCCEGGCEEGDF785*5*<2A<7EFFGGGGF=CBGFFGD9DE5CGCD4>*9B?G@DFFFF))//9*=?FBFGFFB5:*77.10=:5
@M04650:207:000000000-C238N:1:1101:8895:3710 1:N:0:19
ACTCCTACGGGAGGCAGCAGTGGGGAATATTGCACAATGGGCGCAAGCCTGATGCAGCCATGCCGCGTGTATGAAGAAGGCCTTCGGGTTGTAAAGTACTTTCAGTCGGGAGGAAGGTGGTAAGGTTAATAACCTTATCAATTGACGTTACCGACAGAAGAAGCACCGGCTAACTCCGTGCCAGCAGCCGCGGTAATACGGAGGGTGCAAGCGTTAATCGGAATTACTGGGCGTAAAGCGCACGCAGGCGGTTGATTGAGTCAGATGTGAAATCCCCGGGCTTAACCCGGGAAT
+
GGGGGGGGGGGGGGGGGGGGGGGGGGGGGGGCGGGGGGGGDGGGGGGGFFGG9CFGFGGGGGGGGGGGGGGGFGGGGFGGGGGGGGGGDGGGFFGGGGGGGGGFFGGDGG:F:?FGGFGGGFGGGGFFFFGGGGGGCFGGGGF<FGEGGGGGDCGG>FGFGGGGGGGDCEGGGGGGGGGGGGGGGGGGCCE@CGGGFGGFGBEGEE*ACC+A=CEEEGFGC*;FGGGG?CG5<CGEFCFDDDFFDCGDE:DGGGGFB??*+1**1>C<4BF7FFFFFFGF@>F6FF6:0>>>6<
@M04650:207:000000000-C238N:1:1101:24460:3722 1:N:0:19
ACTCCTACGGGAGGCAGCAGTAGGGAATCTTCGGCAATGGACGAAAGTCTGACCGAGCAACGCCGCGTGAGTGAAGAAGGTTTTCGGATCGTAAAACTCTGTTGTTAGAGAAGAACAAGGACGTTAGTAACTGAACGTCCCCTGACGGTATCTAACCAGAAAGCCACGGCTAACTACGTGCCAGCAGCCGCGGTAATACGTAGGTGGCAAGCGTTGTCCGGATTTATTGGGCGTAAAGCGAGCGCAGGCGGTTTCTTAAGTCTGATGTGAAAGCCCCCGGCTCAACCGGGGAGG
+
GGGGGGGGGGGGGGGGGGGGGGGGGGGGGGGGGGGGGGGGGGGGGGGGGGGGGGGGGGGGGGGGGGGGGGGGGGGGGGGGGGGGGGGGGGGGGGGGGGGGGGGGGGGGGGGGGGGGGGFGGGGCFGGGGGGGGGGGGGGCFGGGGGGGGGGGGGGGGGGGGGFGFFGGGGGGGGGGGGGGGGGGGGGGGEEGGGGGGGCCBFGGGGGGCGGGGGDGGGGGGDGGGGFGFF=CBGGGGGF3>D>ED3CDFGG)CCGFFFBFGFGGFGGFFFFFFFF7:>GFFFGFFF46;EE0;F
@M04650:207:000000000-C238N:1:1101:17857:3770 1:N:0:19
ACTCCTACGGGAGGCAGCAGTGGGGAATATTGGGCAATGGGGGCAACCCTGACCCAGCGACGCCGCGTGAGTGAAGAAATCCTTCGGGATGTAAAGCTCTGTTGTATGGGAAGAGAAAAAGACGGTACCATACGAGGAAGCCCCGGCAAACTACGTGCCAGCAGCCGCGGTAATACGTAGGGGGCAAGCGTTGTCCGGAATTACTGGGCGTAAAGCGCACGCAGGCGGGTTTATAAGTCAGATGTAAAAGGCAGGTGCTTACCATCTGTTTGTCATCTGATACTGTAAGCCT
+
GGGGGGGGGGGGGGGGGGGGGGGGGGGGGGGGGGGGGGGGGGGGGGGGGGGGGGGGGGGGGGGGGGGGGGGGGGGGGGGGGGGGGGGGGGGGGFGGGGGGGGGGGGGGGGGGGGGGGGGGGGGGGGGEGGGGGGGGGGGGGGGGGGGGGGGGGGGGGGGGGGGGGGGGGGGGGGGGFGFGGGGGGGGGGGGGCEGGGGGGGG7FGGGGGGGGGGCFGGGGGGGGGGGGGGGDFGGCGGFFFCFBC>FGFGGGGGGFFFFFGFGG?FGBFF4)<FFFFFGFFFF47BFADFFB
@M04650:207:000000000-C238N:1:1101:16541:3790 1:N:0:19
ACTCCTACGGGAGGCAGCAGTAGGGAATCTTCGGCAATGGACGAAAGTCTGACCGAGCAACGCCGCGTGAGTGAAGAAGGTTTTCGGATCGTAAAACTCTGTTGGTAGAGAAGAACGTTGGTGAGAGTGGAAAGCTCATCAAGTGACGGTAACTACCCAGAAAGGGACGGCTAAATACGTGCCAGCAGCCGCGGTAATACGTATGCCCCGAGCGTTATCCGGATTTATTGGGCGTAAAGCGAGCGCAGGCGGTTTCTTAAGTCTGATGTGAAAGCCCCCGGCTCAACCGGGG
+
GGGGGGGGGGGGGGGGGGGGGGGGGGGGGGGGGGGGGGGGGGGGGGGGGGGGGGGGGGGGGGGGGGGGGGGGGGGGGGGGEGGGGGGGFGGGGGGGGGGGGG<A<FFGGGGGGGGGGGDGGGGGGGGGGGFGFGGFGGGGGGGGGGGGGGFGFGGGCAFFGGGGGGFFGGGGGGGFGGGGGGCFGGGFCGCGGGGGGGGGCGGGGGBE>EEGGGGC=FFGGGCCE6EGFGGGFGGC5DFGDDDFGDGGDGDC95CF=BF*?FFGF**:F6FFF4<FB?GF:17@F??745;9
@M04650:207:000000000-C238N:1:1101:23804:3805 1:N:0:19
ACTCCTACGGGAGGCAGCAGTGGGGAATATTGCACAATGGAGGAAACTCTGATGCAGCGACGCCGCGTGAGGGAAGAAGGTTTTCGGATTGTAAACCTCTGTCTTCGGGGACGATAATGACGGTACCCGAGGAGGAAGCCACGGCTAACTACGTGCCAGCAGCCGCGGTAAAACGTAGGTGGCAAGCGTTGTCCGGAATTACTGGGTGTAAAGGGAGCGCAGGCGGAATGGTAAGTTGAATGTGAAAACTATGGGCTCAACCCATAGACTGCGTTCAAAACTACTGTTCTTG
+
GGGGGGGGGGGGGGGGGGGGGGGGGGGGGGGGGGGGGGGGGGGGGGGGGGGGGGGGGGGGGGGGGGGGGGGGGGGGGGGGGGGGGGGGGGGGGGGGGGGGGGGGGGGGGGGGGGGGGGGGGGGGGGGGGGGGGGGGGGGGGGGGGGGGGGGGGGGGGGGGGGGGGGGGGGGGGGGGGGGGGGGGGGGGGGGGGGGGGDGGGGGGGGFGGFGGGGGFGDDGEGGGGG5CFGGGFDGEFGFG7FFFGCF75FFGFGGF>FF4?FD5:CG<FFFFFFFFFFGFFFGFF=FBA4BD
@M04650:207:000000000-C238N:1:1101:17730:3814 1:N:0:19
ACTCCTACGGGAGGCAGCAGTGGGGAATATTGGACAATGGAGGTAACTCTGATCCAGCAATTCTGTGTGCACGAAGAAGGTTTTCGGATTGTAAAGTGCTTTAAGTCGGGAAGAAAAAAATGACGGTACCTGAGGAGGAAGCCCCGGCTAACTACGTGCCAGCAGCCGCGGTAATACGTAGGGGGCGAGCGTTGTCCGGAATTACTGGGCGTAAAGGGAGCGTAGGCGGTTGCTTAAGTCAGATGTGAAATACCCGGGCTTAACCTGGGGGGTGCATCTGAAACGGGGTAACTG
+
GGGGGGGGGGGGGGGGGGGGGFGGGGGGDGGGGGGGGGGGGGGGGGGGGGGGGGFDGGGGG9FFGGGGGFDDDFEDCFGGGGGGGGEFGEGGGGGGFFGGGG9,CF@FGGGGGGGGGGGG,,CEC7:FGCCCEFEEFGCF=AFF7FGGGGGFGGFGGFF+>77:>:@F7C<*C*@FFFFAC>8EC5C*4B:E58B9;C8CCFCC:CFCFCC1?CECFDDG*)2:/:CCGGGG@GCCGG8:FGF?FGG>=*7?7C6)<5@D5F:C4CC1>@>).056)6C?@A:F.7)0(068<-
@M04650:207:000000000-C238N:1:1101:23732:3828 1:N:0:19
ACTCCTACGGGAGGCAGCAGTGGGGAATATTGCACAATGGGCGAAAGCCTGATGCAGCGACGCCGCGTGAGGGAAGAAGGTTTTCGGATTGTAAACCTCTGTCTTCGAGGACGAAGAAGTGACGGTACTCGAGGAGGAAGCCACGGCTAACTACGTGCCAGCAGCCGCGGTAATACGGAGGGTGCAAGCGTTAATCGGAATTACTGGGCGTAAAGCGCACGCAGGCGGTGGATTGAGTCAGATGTGGAATCCCCGGGCTTAACCCGGGAATTGCATCTGATACTGGTCAGCT
+
GGGGGGGGGGGGGGGGGGGGGGGGGGGGGGGGGGGGGGGGGGGEGGGGGGGGGGGGGGGDGDGGGDFGGGGGGGGGGGGGFFGGGGGCFGGGGGGGGGGGGGGG9FGDGGEGGGGGDFGGGGCF78FFGA><:@+@:CGGG,5@C:C:CDF?FG:>:>@C<DFGG,:<FEE7FFFGGG@FGGGGGGF;FC?ECCF7*8;CFFFFFCFGGGGDECGFGGDDGGGGG=EGG3E5*<9GG>FD=:=/?**2/*2CGG5:5:@F6=FG@GDB:7>F**1/4AF762:4=4864>@A
@M04650:207:000000000-C238N:1:1101:20217:3850 1:N:0:19
ACTCCTACGGGAGGCAGCAGTGGGGAATATTGGACAATGGACCAAAAGTCTGATCCAGCAATTCTGTGTGCACGACGAAGTTTTTCGGAATGTAAAGTGCTTTCAGTTGGGACGAAGAAAGTGACGGTACCAACAGAAGAAGGGGCGGCTAAATACGTGCCAGCAGCCGCGGTAATACGTATGCCCCGAGCGTTATCCGGATTTATTGGGCGTAAAGCGCGTCTAGGTGGTTTAAAAAGTCTGATGTTAAACTGCGGGGCTCAACTCCGTATTGCGTTGGAAACTGTTAGACT
+
GGGGGGGGGGGGGGGGGGGGGGGGGGGGGGGGGGGGGGGGGGGGGGGGGGGGGGGGGGGGGGGGGGGGGGGGGGGGGGGGGGGGGGGGGGGGGGGGGGGGGGGGGGGGGGGGGGGGGGGGGGGGGGGGGGGGGGGGGGGGGGGGGGGGGGGGGGGGGGGGGGGGGGGGGGGGGGGGGGGGGGGGGGGGGGGGGGGGGGGGGGGFGGGGFGGGEGEGGGGGGGGGGGGGGG=GFGGGGGFGFGFFFFGGFGGGGFGFEFEEEFFGFGGFEFFF:?FFFFGFFFGFFFFFFFFFF
@M04650:207:000000000-C238N:1:1101:8399:3881 1:N:0:19
ACTCCTACGGGAGGCAGCAGTGGGGAATATTGGGCAATGGGGGGAACCCTGACCCAGCGACGCCGCGTGAGTGAAGAAATCCTTCGGGATGTAAAGCTCTGTTGTATGGGAAGAGAAAAAGACGGTACCATACGAGGAAGCCCCGGCAAACTACGTGCCAGCAGCCGCGGTAATACGTAGGGGGCAAGCGTTGTCCGGAATTACTGGGCGTAAAGCGCACGCAGGCGGGTTTATAAGTCAGATGTAAAAGGCAGGTGCTTACCATCTGTTTGTCATCTGATACTGTAAGCCT
+
GGGGGGGGGGGGGGGGGGGGGGGGGGGGGGGGGGGGGGGGGGGGGGGGGGGGGGGFGGGGGGGGGGGGGGGGGGGGGGGGEGGGGGGGFGGGGGGGGGGGFFFCFFEGGGGGGGFGGFGGGGGDGGGGGGGGGGGGFGGGF7*FG@FCEGGGFGC>FG*2<*;CEE8EGGCEGF?FG6+A>>CEGGGFFGGEGGF9ECG>*@FFG+AFC==58C7CEDD5EDGG57EEGD**/+2:*29CF*8@FGFGFGGCFG:>FFFFC?77/**-9*97>F6FFAC/6<:FF*7AF664
@M04650:207:000000000-C238N:1:1101:9070:3948 1:N:0:19
ACTCCTACGGGAGGCAGCAGTGGGGAATATTGGGCAATGGGGGCAACCCTGACCCAGCGACGCAGCGTGAGTGAAGAAATCCTTCGGGATGTAAAGCTCTGTTGTATGGGAAGAGAAGCAGACGGTACCATACGAGGAAGCCCCGGCAAACTACGTGCCAGCAGCCGCGGTAATACGTAGGGGGCAAGCGTTGTCCGGAATTACTGGGCGTAAAGCGCACGCAGGCGGGTTTATAAGTCAGATGTAAAAGGCGGGTGCTTACCATCTGTTTGTCATCTGATACTGTAAGCCT
+
GGGGGGGGEGGGGGGGGGGGGGGGGGGGGGGGGFGGGGGGGGGGGGGGGGGGGGGGGGG7FCF+CGGGGGGGGGGGGGGGGFGGGGGGGGGGGGGGGGGGGGGGGGGGGGGGGGGDFGGGGGGGEGGDGGGGGGGGGGGGGGGGGEDGGGGGGGGGGGFFGFFGGGGGGGGGGGGGGGGGGGGEGGGGGGGGGGFFGGDGGGGGGD?FGEGEGGGGGGGGGGGCEEGGGGC5?EGD7DF7**9BC7CGFGC4))/8<399FFGGFF766@FFFFFF<<>BFBGFF=F>AFF:
@M04650:207:000000000-C238N:1:1101:13886:3954 1:N:0:19
ACTCCTACGGGAGGCAGCAGTGGGGAATATTGCACAATGGGCGCAAGCCTGATGCAGCGACGCCGCGTGAGGGATGACGGCCTTCGGGTTGTAAACCTCTTTCAGCAGGGAAGAAGCGAGAGTGACGGTACCTGCAGAAGAAGCGCCGGCTAACTACGTGCCAGCAGCCGCGGTAATACGTAGGGCGCAAGCGTTGTCCGGAATTATTGGGCGTAAAGGGCACGCAGGCGGATTTGATAGTCAGCTGTAAAATACGTCAGCTCAACTGGCGGATGTCGGCTGATACTGCAAGGC
+
GGGGGGGGGGGGGGGGGGGGFGGGGGGGGGGGGGGGGGGGGGGGGGGGGGGGGGGGGGGGGGGGGGGGGGGGGGGGGGGGGGGGGGGGGGGGGGGGGFGG<EFGDGGFGGGGDFGGDFGGGGCEFDGGGGGGGGGFGFGGGFGDCFFGGGCGFG@FGGGGGGGGGGFFGGCEG<EGEGGGGGGGGFGC5EG>EGGGGGGGGECECGG?CCFFEGECGFDGE38ECEE57CGG>5CFGF4DFC*6*CC:6:CGFF7>9.>DFFGGFCFFF4<55)>?9:GE369*9@FA9B*)((
@M04650:207:000000000-C238N:1:1101:24884:3960 1:N:0:19
ACTCCTACGGGAGGCAGCAGTAGGGAATCTTCGGCAATGGACGAAAGTCTGACCGAGCAACGCCGCGTGAGTGAAGAAGGTTTTCGGATCGTAAAACTCTGTTGTTAGAGAAGAACAAGTGGGAGAGTAACTGTTTATCCCTTGACGGTATCTAACCAGAAAGCCACGGCTAACTACGTGCCAGCAGCCGCGGTAATACGTAGGTGGCAAGCGTTGTCCGGATTTATTGGGCGTAAAGCGAGCGCAGGCGGTTTCTTAAGTCTGATGTGAAAGCCCCCGGCTCAACCGGGGAGG
+
GGGGGGGGGGGGGGGGGGGGGGGGGGGGGGGGGGGGGGGGGGGGGGGGGGGGGGGGGGGGGGGGGGGGGGGGGGGGGGGG8FGGGGGGGGGGGGGGGGGGGGGGGGGGGGGFGGGGGGGGGGGCFGGGGGGGGGGGGGGGGGGGGGGGGGGGGGGGGGGGGGGGGGGGGDGGGGGGGGGGGGGFGGFFFGGGEGGGFFGGCGGDGGGGFGGCEGC?EDFGED5CEGGGGGGGDGGGFGFGFGFFGGGGBGG<D*:8FFFFFFGGFGGFFFF@F?>FBBGFFFDF4@FF>DFF>B
@M04650:207:000000000-C238N:1:1101:25366:3962 1:N:0:19
ACTCCTACGGGAGGCAGCAGTGGGGAATATTGGGCAATGGGGGAAACCCTGACCCAGCAACGCCGCGTGAGGGAAGAAGGCTTTCGGGTCGTAAACCTCTGTCCCATGTGAAGAGAAGAAGACGGTAGCATGGGAGGAAGCCCCGGCTACCTACGTGCCAGCAGCCGCGGAAATACGTAGGGGGCAAGCGTTGTCCGGAATGATTGGGCGTAAAGGGCGCGTAGGCGGCCTGTTAAGTCTGGAGTGGAAGTCCCGCTTTCAAGGTGGGAATTGCTTTGGAAACTGATAGGCTGG
+
GGGGGGGGGGGGGGGGGGGGGGGGGGGGGGGGGGGGGGGGGGGGGGGGGGGGGF<,,,C@,7F66+77+,BF,B,,CCF<?EFE?@G:,6>6EF+EEA,,:CEG,:5,8,C<584DAFG8<8=B:3+8==,EEF<FDGC,>FGCFDGCG,@333*>>><<7*DFE<8<FE*=4,;<F:9FEGGGDG*;@>CC>C?:E*8C*ACGECFC**1:E*AFE57585:E*+>:ED5=7CF+*:=>7<776C*9**>DF*/)5756C*0**9C6F)5)**94)49FF)*1=4*-60/4((
@M04650:207:000000000-C238N:1:1101:15451:3968 1:N:0:19
ACTCCTACGGGAGGCAGCAGTGGGGAATATTGGGCAATGGGGGCAACCCTGACCCAGCGACGCCGCGTGAGTGAAGAAATCCTTCGGGATGTAAAGCTCTGTTGTATGGGAAGAGAAGCAGACGGTACCATACGAGGAAGCCCCGGCAAACTACGTGCCAGCAGCCGCGGTAATACGTAGGGGGCAAGCGTTGTCCGGAATTACTGGGCGTAAAGCGCACGCAGGCGGGTTTATAAGTCAGATGTAAAAGGCAGGTGCTTACCATCTGTTTGTCATCTGATACTGTAAGCCT
+
GGGGGGGGGGGGGGGGGGGGGGGGGGGGGGGGGGGGGGGGGGGGGGGGGGGGGFGGGGGGGGGGGGGGGGGGGGGGGGGGGGGGGGGGGGGGGFGGGGGGGGGGGGGGGGGGGGGGGGGGGFGGGGGGGGGGGGGGDGGGFFFGGGGGCGGGF@F>FF7FEFGCDGGGGG7:FCFDGGFFGGGGGGGGC:EG8CFFEEEGGGGGGGGCGEEGGCGGGDDGGGGGGGEE*1/5?FFEGGFFFF6B:CFG?FGGCGGFFFFFC?4*@<>AFFF:FFF?2>FFFFGFFFFFFF:,
@M04650:207:000000000-C238N:1:1101:9727:3968 1:N:0:19
ACTCCTACGGGAGGCAGCAGTGGGGAATATTGCACAATGGGCGCAAGCCTGATGCAGCCATGCCGCGTGTATGAAGAAGGCCTTCGGGTTGTAAAGCACTTTCAGCGAGGAGGAAGGCACACTGTTTAATAGGCAGAGTGATTGACGTTACTCGCAGAAGAAGCACCGGCTAACTCCGTGCCCGCAGCCGCGGTAATACGGAGGGTGCAAGCGTTAATCGGAATTACTGGGCGTAAAGCGCACGCAGGCGGTTTGTTAAGTCAGATGTGAAATCCCCGAGCTGAACTGGGGAAC
+
GGGGGGGGGGGGGGGGGGGGGGGGGGGGGGGGGGGGGGGGGGGGGGGGGGGGGGGGGGGGGGGGGGGGGGCGGGGGGGGGGCGGGGGEDCGGGGGGGGGGFGGGGG7+CFGGGGGGGGDFGEFE,C,@?D?F8DDFGGEGC9FFC9=+=,33@CCFGFF<FFFGGGFGCEEEFG@9BE@FGF,6:8*:CGC7C8EEFFGGED*=EE87CFF=8=*;=:7*;5CGFFCGGGGGFGGEG74CBDFE:D53>DC7)*>>?6@4+9;>17*4*/*9BF)9:0>>BB664?*)()>2:(
@M04650:207:000000000-C238N:1:1101:15404:3981 1:N:0:19
ACTCCTACGGGAGGCAGCAGTGGGGAATATTGGACAATGGACCAAAAGTCTGATCCAGCAATTCTGTGTGCACGACGAAGTTTTTCGGAATGTAAAGTGCTTTCAGTTGGGACGAAGAAAGTGACGGTACCAACAGAAGAAGGGGCGGCTAAATACGTGCCAGCAGCCGCGGTAATACGTATGCCCCGAGCGTTATCCGGATTTATTGGGCGTAAAGCGCGTCTAGGTGGTTTAAAAAGTCTGATGTTAAACTGCGGGGCTCAACTCCGTATTGCGTTGGAAACTGTTAGACT
+
GGGGGGGGGGGGGGGGGGGGGGGGGGGGGGGGGGGGGGGGGGGGGGGGGGGGGGGGGGGGGGGGGGGGGGGGGGGGGGGGGGGGGGGGGGGGGGGGDGGGGGGGGGGGGGGGGGGGGGGGGGFGGGGGGGGGGGGGGGGFGGFG>FGGGGGGGGGGGC@GGFGGGGGGGGEGGGGGFGGGGGFFFF8BEGGGGGGGGFCGEEDFDGGCGGGGGGGGFG:DGGGGGGGGGGCC:FGGGGEFFFFFGGGFFGGGGGGF:BF@G@FFFGDFF>:>FFFFFFG>@AF4FFFFFFFA<
@M04650:207:000000000-C238N:1:1101:17016:4026 1:N:0:19
ACTCCTACGGGAGGCAGCAGTGGGGAATATTGGGCAATGGGGGGAACCCTGACCCAGCGACGCCGCGTGAGTGAAGAAATCCTTCGGGATGTAAAGCTCTGTTGTATGGGAAGAGAAGCAGACGGTACCATACGAGGAAGCCCCGGCAAACTACGTGCCAGCAGCCGCGGTAATACGTAGGGGGCAAGCGTTGTCCGGAATTACTGGGCGTAAAGCGCACGCAGGCGGGTTTATAAGTCAGATGTAAAAGGCAGGTGCTTACCATCTGTTTGTCATCTGATACTGTAAGCCT
+
GGGGGGGGGGGGGGGGGGGGGGGGGGGGGGGGGGGGGGGGGGGGGGGGGGGGGGGGGGGGGGGGGGGGGGGGGGGGGGGFDGGGGGGGFGGGGGGGGGGGFGGGGGFGGGGGGFFGGGGGGGGGGGGGGGDEGGGGGGGGG7FGGGGGGGGGGGGGGGGGGGGGGGGGGGEGGGGGGGGGGGGGGGGGGGGGGGGFGGDGFFFGGGGGGGEEGGGGGGGGGGGGGGGGGGEEFCFGGGFD6*8@FGGFFFGGGGDFFFFFGFGGFGG<=?FFFFFFFBGFF<G?FFFFFF@(
@M04650:207:000000000-C238N:1:1101:17461:4035 1:N:0:19
ACTCCTACGGGAGGCAGCAGTGGGGAATATTGGGCAATGGGGGCAACCCTGACCCAGCGACGCCGCGTGAGTGAAGAAATCCTTCGGGATGTAAAGCTCTGTTGTATGGGAAGAGAAGCAGACGGTACCATACGAGGAAGCCCCGGCAAACTACGTGCCAGCAGCCGCGGTAATACGTAGGGGGCAAGCGTTGTCCGGAATTACTGGGCGTAAAGCGCACGCAGGCGGGTTTATAAGTCAGATGTAAAAGGCAGGTGCTTACCATCTGTTTGTCATCTGATACTGTAAGCCT
+
GGGGGGGGGGGGGGGGGGGGGGGGGGGGGGGGGGGGGGGGGGGGGGGGGGGGGGGGGGGGGGGGGGGGGGGCFGGGGGFEGGGGGGGGFCGGGGGGGGGGGG9?<@FFGGG<FGGGGG8<FFFGGGGGFGGGGGGEGGFG?B>CGGEGG7FGGFEDACCFGGCGGGGGGG@ECFFGGGFGGGGDGE5CCGECCECCECEEFFCCGGCCFGGEDFGCEGDC8DGGCDEGGD?/9CFFGD*:F:@F7>?C8FDG7DGFFFFFCFC>FGGA8F4:7==64:F*9479@=8<AF64
@M04650:207:000000000-C238N:1:1101:16046:4073 1:N:0:19
ACTCCTACGGGAGGCAGCAGTAGGGAATCTCCGGCAATGGGGGCAACCCTGACCGAGCAACGCCGCGTGAGTGAAGAAGGTTTTCGGATCGTAAAACTCTGTTGTTAGAGAAGAACGTTAAGTAGAGTGGAAAATTACTTAAGTGACGGTATCTAACCAGAAAGGGACGGCTAACTACATGCCAGCAGCCGCGGTAATACGTAGGTCCCAAGCGTTGTCCGGATTTATTGGGCGTAAAGCGAGCGCAGGCGGTTTCTTAAGTCTGATGTGAAAGCCCCCGGCTCACCCGGGG
+
GGGGGGGGGGGGGGGGGGGGGGGGGGGGFGGGGGGGGGGGGGGGGGGGGGGGGGGGGGGGGGGGGGGGGGGGGGGGGGGGFFGGGGGGGGGGGGGGGGGGGGGGGGGGFGGGGGGGGFGGGGGGGFCDEGGGGGGGGF,@FDFCFGGGGGGGGGGGGGGGGGGGGGGG@CFGFFGGGG,F@FFGFGGFGGGGGGCEGGGGGFFGGGFGGGGGFGGDGDD>EGGGGFGGGGGFFGGGGFFGFGFFGGGGFGGGCD*9FFF??67:@CF9=FFFFB:7:B3>7>5>?*.,4DF9
@M04650:207:000000000-C238N:1:1101:15961:4099 1:N:0:19
ACTCCTACGGGAGGCAGCAGTGGGGAATATTGGACAATGGACCAAAAGTCTGATCCAGCAATTCTGTGTGCACGACGAAGTTTTTCGGAATGTAAAGTGCTTTCAGTTGGGACGAAGAAAGTGACGGTACCAACAGAAGAAGGGGCGGCTAAATACGTGCCAGCAGCCGCGGTAATACGTAGGGGGCAAGCGTTGTCCGGAATTACTGGGCGTAAAGCGCACGCAGGCGGTTGATTGAGTCAGATGTGAAATCCCCGGGCTTAACCCGGGAATTGCATCTGATACTGGTCAGCT
+
GGGGGGGGGGGGGGGGGGGGGGGGGGGGGGGGGGGGGGGGGGGGGGFFGGGGGGGGGGGGGGGGGGGGGGGGGGGGGGGGGGGFGGGGGGGGFGGGGGGGGGGGGGFFFGGGGGGGGGGGGFGGGGGGGGGGGGGGGGGGGGGGGGGDEDGGGGGGGGGGGGGGGGGGGGGGFGGGGGG<FGGGGGGGGGGGGEGGGGGGGDCF?CGDGGGGGGGGGGGGGGEGDGGGGGEC>FGEGG4*7:FFGGFGFGGGGFGFEEEFG)9D?7*4B53>@FFFB):FFFFFFFF?>=FBB.
@M04650:207:000000000-C238N:1:1101:19095:4103 1:N:0:19
ACTCCTACGGGAGGCAGCAGTGAGGAATATTGGTCAATGGGGGAAACCCTGAACCAGCAACGCCGCGTGAGGGAAGACGGTTTTCGGATTGTAAACCTCTGTCCTCTGTGAAGATAATGACGGTAGCAGAGGAGGAAGCTCCGGCTAACTACGTGCCAGCAGCCGCGGTAATACGTAGGGAGCAAGCGTTGTCCGGATTTACTGGGTGTAAAGGGTGCGTAGGCGGCTATGCAAGTCAGGAGTGAAATCTATGGGCTTAACCCATAAACTGCTTTTGAAACTGTATAGCTTG
+
GGGGGGGGGGGEGGGGGGGGGGGGGGGGGGGGGGGGGGGGGGGGGGGGGGGGGGGGGGGGGGGGGGGGGGGGGGGGGGGGGGGGGGGGGGGGGGGGGGGGGGGGGGGGGGGGGGGGGGGGGGGGGGGGGGGGGGGGGGGGGGGGGGGGGGGGGGGGGGGGGGGGGGGGGGGFGGFFGGGGGGGGGGGGECEGGDEGGGDFGGGGGF?CEFEGGGGGGGGDEDEGGGGGGCGGFCGGGGFGFGFFGGGG?DFGGGGFFFFFGFGGFGGAF?FFFFFFA6FFFAF=?FFABF78
@M04650:207:000000000-C238N:1:1101:13265:4110 1:N:0:19
ACTCCTACGGGAGGCAGCAGTGGGGAATATTGGACAATGGACCAAAAGTCTGATCCAGCAATTCTGTGTGCACGACGAAGTTTTTCGGAATGTAAAGTGCTTTCAGTTGGGACGAAGAAAGTGACGGTACCAACAGAAGAAGGGGCGGCTAAATACGTGCCAGCAGCCGCGGTAATACGTATGCCCCGAGCGTTATCCGGATTTATTGGGCGTAAAGCGCGTCTAGGTGGTTTAAAAAGTCTGATGTTAAACTGCGGGGCTCAACTCCGTATTGCGTTGGAAACTGTTAGACT
+
GGGGGGGGGGGGGGGGGGGGGGGGGGGGGGGGGGGGGGGGGGGGGGFGGGGGGGGGGGGGGGGGGGGGGGG9FGGGGGGGGGGGGGGGGGGGGGGGGGGGGGGGGGGGGGGGGGEGGGGGGGGGGGGGGGGGGGGGGGGGGGGGGGGGGGGGGGGGGGGGGGGGGGGGGGGGGGGGGGGGGGGGGGGDGGGGGGGGGGGGGEGGGGFGGGGGGGGGGGGGGDGGCFGGGGCFFGFGGGFCFGFFGGGGFGGGGGGFFFFFGFGGFGGBB>FF@F=>9?GF@<FF=FFFAFFFB
@M04650:207:000000000-C238N:1:1101:24771:4124 1:N:0:19
ACTCCTACGGGAGGCAGCAGTGGGGAATATTGGACAATGGACCAAAAGTCTGATCCAGCAATTCTGTGTGCACGACGAAGTTTTTCGGAATGTAAAGTGCTTTCAGTTGGGACGAAGAAATGGACGTTACCAACAGAAGAGGGGGCGGCTACATCCGTCCCAGCACCCGCGGTAATACGTATGCCCCGAGCGTTATCCGGATTTATTGGGCGTAAAGCGCGTCAAGGTGGTTTAAAAAGTCTGATGTTAAACTGCGGGGCCCAACTCCGTATTGCGTAGGAAACTGTTAGACT
+
FGGGGGGGGGGGGGGGGGGGGGGGGEGGGGGGGGGGGGGGFEGDGG,,,<C<,,CF@6@F,6,CF@C,<<C9C<F@CEGCCF6E,CF7E:C<5CFF,C,,<F<EC,<CEFCDFDGGGDGGE??,BF+:AFABFB=EF8<E,3+++8@3:@C,,7,6<1,5*225>,><:CF7<FEFFFF<@CEF@<;71187BCE*<05:??CA+<F?F57527C=?:5)*)**2003C*;*)3:9DDF7=>?**;F:BDCC*:C>:B))*09/>*::B..<F?F84(/)927??F@4)**54
@M04650:207:000000000-C238N:1:1101:22378:4125 1:N:0:19
ACTCCTACGGGAGGCAGCAGTGGGGAATATTGGGCAATGGGGGGAACCCTGACCCAGCGACGCCGCGTGAGTGAAGAAATCCTTCGGGATGTAAAGCTCTGTTGTATGGGAAGAGAAGCAGACGGTACCATACGAGGAAGCCCCGGCAAACTACGTGCCAGCAGCCGCGGTAATACGTAGGGGGCAAGCGTTGTCCGGAATTACTGGGCGTAAAGCGCACGCAGGCGGGCTTATAAGTCAGATGTAAAAGGCAGGTTCTTACCCTCCGTTTGTTATCTGATACTGTAAGCCT
+
AFGCFFD<@@:@FE7FFD<@C8CE@FCG@FGG<CFG@,CF@@::FGC<CFFGGGGFGDEGGCCF:FEGF+:@BB@AFF8F9FCFFC7:@FEFFFF8F:,?DC;:>DEFFGFG>CB:<F:<<CGCFGG7FFFCCGCEB7FFG:FCC:<*/AFFG68C0;CF8C8*;F*:8::ECC+<@C+**/*:8E*/8C8*?E7<A**88C7CC9C/:=>7E5+977)9:5/7**275)1:7CC?:29:@F=F2*2:*27557)0**0*097****48?6)<)*/-:F/=):*99*)6/<>
@M04650:207:000000000-C238N:1:1101:11361:4126 1:N:0:19
ACTCCTACGGGAGGCACCAGTGAGGAATATTGGTCAATGGGGGAAACCCTGAACCAGCAACGCCGCGTGAGGGAAGACGGTTTTCGGATTGTAAACCTCTGTCCTCTGTGAAGATAATGACGGTAGCAGAGGAGGAAGCTCCGGCTAACTACGTGCCAGCAGCCGCGGTAATACGTAGGGAGCAAGCGTTGTCCGGATTTACTGGGTGTAAAGGGTGCGTAGGCGGCTATGCAAGTCAGGAGTGAAATCTATGGGCTTAACCCATAAACTGCTTTTGAAACTGTATAGCTTG
+
GGGGGGGGGGGFFGGGGGGGGGGGGG<FFGGGGGGCGGGGGGGGGGGGGGGGGGGGGFGGGGGGGGGGGGGGGGGGGGGGGGGGGGGGGGGGGGGGGDGGGGGGGGGGGGGGGGGGGFGDGGGGGGGGGGGGGGEFFGGFGGGGGGGGGFGGGCFGGGGGGGGGGGGGGGGGGGGGGGGFGGGGFGGGCCGGEGEGGGC99FCEGG6CBFGGGGGCGGGGGGGGEEGGGGGGFGGCCF?FFGFFFGGGFGGGGGGFFFF@F7CDFFFFFFFF4?BFA?G??AC0@F=A2=43
@M04650:207:000000000-C238N:1:1101:22789:4232 1:N:0:19
ACTCCTACGGGAGGCAGCAGTGGGGAATATTGCACAATGGGCGCAAGCCTGATGCAGCCATGCCGCGTGTATGAAGAAGGCCTTCGGGTTGTAAAGTACTTTCAGTCGGGAGGAAGGTGTCAAGGTTAATAACCTTGGCAATTGACGTTACCGACAGAAGAAGCACCGGCTAACTCCGTGCCAGCAGCCGCGGTAATACGGAGGGTGCAAGCGTTAATCGGAATTACTGGGCGTAAAGCGCACGCAGGCGGTTGATTGAGTCAGATGTGAAATCCCCGGGCTTAACCCGGGAAT
+
GGGGGGGGGGGGGGGGGGGGGEGGGGGGGGGCCGGGGGGGGGGGGGGGGGGGGGGGGGGGGGGGGGGGGGGGGGGGGGGGGGGGGGGGGGGGGGGGGGGGGGCFDFFG:FGGGGGGGGGGGGGFGGGGGGGFGGGGGFGFGGGGGDB=FGGGG@CEFFCFFGGG?:DFGGGGGGGEGGGGGGGGGGGGGGGCEEGGGGGGGGGGGGGGGGGGGEGGEFGDGGGGGGFGGGGGFGG=CG4D@DFFGGGDEGG7999F=B?FCFGFFGGFFFFFFFFF:2DFF>CFFFF?>EFB(4
@M04650:207:000000000-C238N:1:1101:7168:4244 1:N:0:19
ACTCCTACGGGAGGCAGCAGTGGGGAATATTGGACAATGGACCAAAAGTCTGATCCAGCAATTCTGTGTGCACGACGAAGTTTTTCGGAATGTAAAGTGCTTTCAGTTGGGACGAAGAAAGTGACGGTACCAACAGAAGAAGGGGCGGCTAAATACGTGCCAGCAGCCGCGGTAATACGTATGCCCCGAGCGTTATCCGGATTTATTGGGCGTAAAGCGCGTCTAGGTGGGTTAAAAAGTCTGATGTTAAACTGCGGGGCTCAACTCCGTATTGCGTTGGAAACTGTTAGACT
+
GGGGGGGGGGGCGGGGGGGGGGGGGGGGGGGGCGGGDFGGFGEGGGEFEEEGF9FEEFFG@A<FFAC,@@E9FD7:C@EFF9FG@FGGF:<C,CFAFGGFFGD<<EFFEF@FEGGDCCFFGFFEGCE7FFG9AB7E:EFFGDGCFDEGC+@FGCCA@E<*@EFGC7CGEEDDGEEGFGFGCCFC9*3*CEGE8EEFFGGG5:/:<@E+CF5==5?F97))1>G=C<CGFF*:>CFGGD:F=076>CC78FFCFFGF:>F:7<CCF*C>577<?69:,(9<).2<*//.-7/32
@M04650:207:000000000-C238N:1:1101:18932:4245 1:N:0:19
ACTCCTACGGGAGGCAGCAGTGGGGAATATTGGACAATGGACCAAAAGTCTGATCCAGCAATTCTGTGTGCACGACGAAGTTTTTCGGAATGTAAAGTGCTTTCAGTTGGGACGAAGAAAGTGACGGTACCAACAGAAGAAGGGGCGGCTAAATACGTGCCAGCAGCCGCGGTAATACGTATGCCCCGAGCGTTATCCGGATTTATTGGGCGTAAAGCGCGTCTAGGTGGTTTAAAAAGTCTGATGTTAAACTGCGGGGCTCAACTCCGTATTGCGTTGGAAACTGTTAGACT
+
GGGGGGGGGGGGGGGGGGGGGGGGGGGGGGGGGGGGGGGGGGGGGGGGGGGGGGGGGGGGGGGGGGGGGGGGGGGGGGGGFFGGGGGGGGGGGGGGGGGGGGFGGGFGGGGGGGGGGGGGGGGGGGGGGGGGGGGGGGGGGGGGGGGGGGGGGGGGGDDFGGDGGGGGGGGGGGGGFGGGGGGGGGGGGGGGGCGGGGGGGEDGGGGGGGFEGGGGGGGGGDGEGGGGGGGF@GGGGGDFBF@FGGGGFGGGGGGFFFFD5>DGFGGBF>:)<FFFB:DFFAG@46/55=4<2
@M04650:207:000000000-C238N:1:1101:18828:4260 1:N:0:19
ACTCCTACGGGAGGCAGCAGTAGGGAATCTTCGGCAATGGACGAAAGTCTGACCGAGCAACGCCGCGTGAGTGAAGAAGGTTTTCGGATCGTAAAACTCTGTTGCTAGAGAAGAACAAGGATGAGAGTAAAATGTTCATCCCTTGACGGTATCTAACCAGAAAGCCACGGCTAACTACGTGCCAGCAGCCGCGGTAATACGTAGGTGGCAAGCGTCGTCCGGATTTATTGGGCGTAAAGCGAGCGCAGGCGGTTTCTTAAGTCTGATGTGAAAGCCCCCGGCTCAACCGGGG
+
GGGGGGGGGGGGGGGGGGGGGGGGGGGGGGGG@;FGGGGGGGGGGGGCFGGGE<FFGGGGGGGGGGGGGC@FGG<FGGGGF,CFGGGEG:FGGGGGGGGGGGGE,5@E9FGCFDAEFFFFF9FFEGGEFCGAD9FEF<DAFEGBAEGGGEFGFDCFG,>FFGGEEGGCC7*@FF>EGCCGGF7,;DFGG>C7ECECEFFC550;8<CFFGG5**=*::DCG>E*:++:?F655=75*/82<9359CDC>CCD93*866??F*:*9*0:8BB678)0::)050)7=688;E59
@M04650:207:000000000-C238N:1:1101:20214:4290 1:N:0:19
ACTCCTACGGGAGGCAGCAGTGGGGAATATTGGGCAATGGGGGGAACCCTGACCCAGCGACGCCGCGTGAGTGAAGAAATCCTTCGGGATGTAAAGCTCTGTTGTATGGGAAGAGAAAAAGACGGTACCATACGAGGAAGCCCCGGCAAACTACGTGCCAGCAGCCGCGGTAATACGTAGGGGGCAAGCGTTGTCCGGAATTACTGGGCGTAAAGCGCACGCAGGCGGGGTTATAAGTCAGATGTAAAAGGCAGGTGCTTACCATCTGTTTGTCATCTGATACTGTAAGCCT
+
GGGGGGGGGGGGGGGGGGGGGGGGGGGGGGGGGGGGGGGGGGGGGGGGGGGGGGGGGGGGGGGGGGGGGGGGGGGGGGGGGGGGGGGGGGGGGGGGGGGGGGGGGGGGGGGGGGG8FGGGGGGGGGGDGGGGGGGGGGGGGGFGGGGGGGGGGGGGGGGGGGGGGFEEGGGGGGGGGFGGGGGGGGGGGGGGGGFGGEEGGGGGGGGGGGGEGGGGGG:C?DGGGGEGG3CCFCDGGGFGF7@FCFGGFGGGFGGF@6B6C?DFFFC>4@?FFFFFB4C*99FFFFFFFFFB
@M04650:207:000000000-C238N:1:1101:13039:4299 1:N:0:19
ACTCCTACGGGAGGCAGCAGTGGGGAATATTGGACAATGGCGGTAACTCTGATCCAGCAATTCTGTGTGCCCGAAGAAGGTTTTCGGATTGTAAAGTGCTTTAAGTCGGGAAGAAAAAAATGACGGTACCGACAGAATAAGCGACGGCTAAATACGTGACAGCAGCCGCGGTAATCCGTATGTCGCAAGCGTTATCCGGAATTCTTGGGCATAAAGGGCATCTAGGCGGGGTTTCAAGTCGACGGTGAAAACTAGTGGCTCAACCATTAGGTTGCCGACGAAACTGAAATGCC
+
DGCGGGGGG>+;BFGCFGE,<6C<:;F@E@CEECF9FEDG,@CGGDFFGAF9EFGGGGC,CCFGCFEFCC,C7F+FCCE,C?CFFC=F=F,C,CFEGGFGGF<FBFGEG>CFGCFDFEF>E<AFFF=7@,@3FEE,@FFFGF+CBC+@FFFGFGFFGG,@=CFFGD8FGGCECFG,,=<C77?CCE*B7CA1*32B?8*::58+4<++/:*6<<:9ADD*;D7+7+:EGD=*87CG7:7F)<>79*197D*9*0:9B8>;6?*947>2*/*/17:?96<3<2C3*=*)-6*-)
@M04650:207:000000000-C238N:1:1101:7680:4357 1:N:0:19
ACTCCTACGGGAGGCAGCAGTGGGGAATATTGGGCAATGGGGGCAACCCTGACCCAGCGACGCCGCGTGAGTGAAGAAATCCTTCGGGATGTAAAGCTCTGTTGTATGGGAAGAGAAGCAGACGGTACCATACGAGGAAGCCCCGGCAAACTACGTGCCAGCAGCCGCGGTAATACGTAGGGGGCAAGCGTTGTCCGGAATTACTGGGCGTAAAGCGCACGCAGGCGGGTTTATAAGTCAGATGTAAAAGGCAGGTGCTTACCATCTGTTTGTCATCTGATACTGTAAGCCT
+
GFFGGGGGGGGGGGCFGGGGFFGGGEGGGGGGGGGGGGGGGGDGGGGGGGGGGGGGGGGEGGGGGGGGGGGGGGGGGGGGGGGGGGGGEGGGGGGGGGGGGGGGFFGFGGGGGGGGGGGGGGGGGGGGGGGGGGGGGGGGGGGGGGGFEFFFCDGGGGGGGF@CGGGGEEFGGGGGGGGFEEDGGGGGFGGGGGGEG5>EGGGGG7<75CGGGGGCEDGDEDGG*7EGGG=C?FGC2:BCFGFFGGFF=7<FGG3>?:?FC?FDFGGAF6BFFFFFAFG**6D9F@8<4464
@M04650:207:000000000-C238N:1:1101:22667:4379 1:N:0:19
ACTCCTACGGGAGGCAGCAGTGGGGAATATTGCACAATGGGCGAAAGCCTGATGCAGCGACGCCGCGTGAGGGAAGAAGGTTTTCGGATTGTAAACCTCTGTCTTCGGGGACGATAATGACGGTACCCGAGGAGGAAGCCACGGCTAACTACGTGCCAGCAGCCGCGGTAAAACGTAGGTGGCAAGCGTTGTCCGGAATTACTGGGTGTAAAGGGAGCGCAGGCGGGATGCCAAGTTGGACGTGAAATCTATGGTCTCAACCCATCGCGTGCGTTCAAAACTGTCGTTCTTGCG
+
GGGGGGGGGGGGGGGGGGGGGGGGGGGG<FGGGGGGGGGGGGGGGGGGGGGGDGGGGGGGGGFGGGGGGGGGGGGGEGGGGE?FGGGGGGGGGGGGGCGGGGGGFGGGGGGGGGGGEFDAFF:FFGDCCE:<:F:FCGCFFCG7F7>FE<CGDAC<F,,=:<BC*=E:48:BCFB<FE@FFFFGGGGEEEC;C95?>8::CGG::@FE59?CCGCFGGGG8D5=CED5CGGGF6CFGGF>9))7>7CD67D**9*9@FBFGFGG@*1177<5)0><2>79F>C*9FF:BF4)),
@M04650:207:000000000-C238N:1:1101:7417:4466 1:N:0:19
ACTCCTACGGGAGGCAGCAGTGGGGAATATTGGGCAATGGGGGGAACCCTGACCCAGCGACGCCGCGTGAGTGAAGAAATCCTTCGGGATGTAAAGCTCTGTTGTATGGGAAGAGAAGCAGACGGTACCATACGAGGAAGCCCCGGCAAACTACGTGCCAGCAGCCGCGGTAATACGTAGGGGGCAAGCGTTGTCCGGAATTACTGGGCGTAAAGCGCACGCAGGCGGGTTGATAAGTCAGATGTAAAAGGCAGGTGCTTACCATCTGTTTGTCATCTGATACTGTAAGCCT
+
GGGGGGGGGGGFGGGGGGGGGGGGGGGGFGGGGGGGGGGGG:FEGGGCFFGGGFGGGGGGGGGGGGGGGGGGGGGGGGGGGGGGGGGG*CFGGGGGGGGGGGGGG9@FGGGGGGGGGGGGGGGGGGGGGG?:,=EGGGGA7FCGFG:EGGFGCGGGGFGEFGGGGGGGGGCCGCGGFFFGEDC>CEGGGDEGEGGGGGGGFGGGD?FDD=:CC5FCEDCDGDGGCEEEC/;*)<7FFC@CB7@F7FGDFC3*075F4;F*+09C76:>@?=:F??=<<F=*)0*9=44<??3
@M04650:207:000000000-C238N:1:1101:21501:4467 1:N:0:19
ACTCCTACGGGAGGCAGCAGTAGGGAATCTTCGGCAATGGACGAAAGTCTGACCGAGCAACGCCGCGTGAGTGAAGAAGGTTTTCGGATCGTAAAACTCTGTTGTTAGAGAAGAACAAGTAGGAGAGTAACTGCTCTTACCTTGACGGTATCTAACCAGAAAGCCACGGCTAACTACGTGCCAGCAGCCGCGGTAATACGTAGGTGGCAAGCGTTGTCCGGAATTACTGGGCGTAAAGGGCACGCAGGCGGATTTGATAGTCAGCTGTAAAAGGCAGGTGCTTACCATCTGTTT
+
GGGGGGGGGGGGGGGGGGGGGGGGGGGGGGGGGGGGGGGGGGGGGGGGGGGGGGGGGGGGGGGGGGGGGGGGGGGGGGGGGGGGGGGGGGGGGGGGGGGGGGGGGGGGFFGGGGGGGGGGGGGGGGGFGGGGGGGGGGGGGGGFGGGGGGGGGGGGGGFGGGGGGGGGGDGGGGGFGDGGGGGGGGFGGGGGDG7EGGGGGGGGGGGFGFGGGGG5CGGGGGGGGGGGGFGGFGGGGGF<>FEEGG5DECD<DGGFFF?4CFCCFGGFFF?FF3>><>DFFDDBFFFFBFFBAF
@M04650:207:000000000-C238N:1:1101:14309:4513 1:N:0:19
ACTCCTACGGGAGGCAGCAGTGGGGAATATTGCACAATGGGCGCAAGCCTGATGCAGCCATGCCGCGTGTATGAAGAAGGCCTTCGGGTTGTAAAGTACTTTCAGTCGGGAGGAAGGTGTCAAGGTTAATAACCTTGGCAATTGACGTTACCGACAGAAGAAGCACCGGCTAACTCCGTGCCAGCAGCCGCGGTAATACGGAGGGTGCAAGCGTTAATCGGAATTACTGGGCGTAAAGCGCACGCAGGCGGTTGATTGAGTCAGATGTGAAATCCCCGGGCTTAACCTGGGAAT
+
GGGGGGGGGGGGGGGGGGGGGGGGGEGGGGGFGGGGGGGGGGGGGCEGGGGGGGGGGGGGGGGGGGGGGGGGGGGGGGGGGGGFGGGGGGGGGGGGGGGGGGGGGGGGGGGGGGGGGGGGGGGGGFGGGGGGGGGGFGFGGDGGGGGGGGGCFGCGGFGGGGGGGGGGGGDEGGGGFGGGGGGGGGGGGGGGGGGGGGGGGGGGGGGGGGGGGGGGGGGGGGGGGGGG?DFFDEGEGGFDFGBEGDD<BDGDCDGFFFFFGFGGFGGFFFFFFF:F89DD>0CFFFF>?F><F:
@M04650:207:000000000-C238N:1:1101:13851:4519 1:N:0:19
ACTCCTACGGGAGGCAGCAGTGGGGAATATTGCACAATGGGCGCAAGCCTGATGCAGCCATGCCGCGTGTATGAAGAAGGCCTTCGGGTTGTAAAGTACTTTCAGCGGGGAGGAAGGTGTTGTGGTTAATAACCACAGCAATTGACGTTACCCGCAGAAGAAGCACCGGCTAACTCCGTGCCAGCAGCCGCGGTAATACGGAGGGTGCAAGCGTTAATCGGAATTACTGGGCGTAAAGCGCACGCAGGCGGTCTGTCAAGTCGGATGTGAAATCCCCGGGCTTAACCCGGGAAT
+
GGGGGGGGGGGGGGGGGGGGGGGGGGGGGGGGGGGGGGGGGGGGGGGGGGGGGGGGGGGGGGGGGGGGGGGGGGFCGGGGGGGGGGGGGGGGFGGGGGGGGGGGGGGGGGGGGEGGGGFGGGGGGFGGGGGGGGGGGGGGGGGGGGGGGGGGGGGGGGGGGGGGGGGGGGGGFGGGGGGGGGGGGGGGGGGGGGGGFGGGGEGGGGGGGGGGGGGGGGGGGGGGGGGGGGGG>EDCCDF<>CD>CDCG3CCGDGGFF?F=9@GG><DFFFFFFF)9?>DDFFG@4FF?BEF;;:
@M04650:207:000000000-C238N:1:1101:21807:4567 1:N:0:19
ACTCCTACGGGAGGCAGCAGTGGGGAATATTGGACAATGGAGGTAACTCTGATCCAGCAATTCTGTGTGCACGACGAAGGTCTTCGGATTGTAAAGTGCTTTAAGTTGGGAAGAAAAAAATGACGGTACCAACAGAATAAGCGACGGCTAAATACGTGCCAGCAGCCGCGGTAATACGTATGTCGCAAGCGTTATCCGGAATTATTGGGCATAAAGGGCATCTAGGCGGGGTTTCAAGTCGACGGTGAAAACTAGTGGCTCAACCATTAGCTTGCCGACGAAACTGAAATTCT
+
GGGGGGGGGGGGGGGGGGGGGGGGGGGGGGGGGGGGGGGGGGGGGGGGGGGGGGGGGGGGGGGGGGGGGGGGGGGGGGGGGGGGGGGGGGGGGGGGGGGGGGGGGGGGGGGGGGGGGGGGGGGGGGGGGGGGGGGGGGGGGGGGGGGGGGGGGGGGGGGGGGGGGGGGGGGGGGGGGGGGGGGGGGGGGGGGGGGGGGGGGEGGGGGGGGGFGGGGGGGGFG7EGGGGGGGEEGGGGGFGFGFFGGGGFGGGGGF?FFFFGFDGFGGFFFFFFFFFFFGFF>GFFFFFFFFFF
@M04650:207:000000000-C238N:1:1101:8697:4568 1:N:0:19
ACTCCTACGGGAGGCAGCAGTGGGGAATATTGGACAATGGAGGTAACTCTGATCCAGCAATTCTGTGTGCACGAAGAAGGTTTTCGGATTGTAAAGTGCTTTAAGTCGGGAAGAAAAAAATGACGGTACCGACAGAATAAGCGACGGCTAAATACGTGCCAGCAGCCGCGGTAATACGTATGTCGCAAGCGTTATCCGGAATTATTGGGCATAAAGGGCATCTAGGCGGGGTTTCAAGTCGACGGTGAAAACTAGTGGCTCAACCATTAGCTTGCCGACGAAACTGAAATTCT
+
GGGFGGGGGGGGDGCEFGGGFFGGGGGGGGGFGGGGGGGGGGGGFFGGGGGGGGFFGGGGGGGGGGGGGGGGGGGGGGGGGGGGGGEGGG?FFCEFGGGCGGGGGFGGGGGGDGFGGGCCFFEGGGGGGG7CGGGGGGGGGGGEGGGGCCGGGGGFGGFGG7FGGGGDEGGGGGGGGGGGGFFG7@CECF5CECFFGGGDEFCG9CCFCGGGGGGG7<CD8D@+@F67CDE:>EFC>78:>D3>)/57?D>CFCCB?>>@CFDGFDGAFFF6*)76,(7379C@4*9)59644
@M04650:207:000000000-C238N:1:1101:9485:4576 1:N:0:19
ACTCCTACGGGAGGCAGCAGTAGGGAATCTTCGGCAATGGACGAAAGTCTGACCGAGCAACGCCGCGTGAGTGAAGAAGGTTTTCGGATCGTAAAACTCTGTTGTTAGAGAAGAACAAGGATGAGAGTAAAACGTTCATCCCTTGACGGTATCTAACCAGAAAGCCACGGCTAACTACGTGCCAGCAGCCGCGGTAATACGTAGGTGGCAAGCGTTGTCCGGATTTATTGGGCGTAAAGCGAGCGCAGGCGGTTTCTTAAGTCTGATGTGAAAGCCCCCGGCTCAACCGGGG
+
GGGGGGGGGGGGGGGGGGGGGGGGGGGGGGGFGGGGGGGGGGGGGGGGGGGGGGGGGGGGGGGGGGGFGGGGGGGGGGGGGGGGGGGGDEGGGGGGGGGGGGGGGGGGGGGGGGGGGGGGFFGGGGGGGGGGGGFGGGGGGGGGGGGGGGGGGGGGGFGGGGGGGGGGGGGGGGGGGGGGGGGGGGGGGGEGGGGDEGGGFEGGGGGGGGGGGGEGGDGGGGGDGGGFGGGGFDCGGGFGFGFFGGGGDGGGCDGF?F?FGFGGFCDAFFFFFFF:8:D@DFC>FFF?FE:2
@M04650:207:000000000-C238N:1:1101:17162:4584 1:N:0:19
ACTCCTACGGGAGGCAGCAGTGGGGAATATTGCACAATGGGCGAAAGCCTGATGCAGCGACGCCGCGTGAGGGAAGAAGGTTTTCGGATTGTAAACCTCTGTCTTCGAGGACGAAGAAGTGACGGTACTCGAGGAGGAAGCCACGGCTAACTACGTGCCAGCAGCCGCGGTAAAACGTAGGTGGCAAGCGTTGTCCGGAATTACTGGGTGTAAAGGGAGCGCAGGCGGGATGCCACGTTGGACGTGAAATCTATGGGCTCAACCCATAGCGTGCGTCCATAACTGGCGTTCTTG
+
FGGGGGGGGGGGFGGGECEFGGGGGGGGGGGGGCEGGGGGGGGGGGGGGGGG9FGFFFGGGGGGGGGEGGGGGGGGGGGG=EGGGGE@FFGGGGGGGCGGGGGFFGGGFFEGGGGGGEAFCF=FGGGDFFEGGGDD>FGGF<FFEFG7CDCFGGFFCCFF,DFGG7EGDG<::?BCGFEFGGGDC6:C8831CECFG55:;EG?FF+:CE>?CC0:5>9DG)?5C*>CC3:550*+)9)>)*)01*>3@G7CFG7)07F>A/>*8/*3<655)7B3(,7**,7*1))3:3)1).
@M04650:207:000000000-C238N:1:1101:12377:4627 1:N:0:19
ACTCCTACGGGAGGCAGCAGTGGGGAATATTGGACAATGGACCAAAAGTCTGATCCAGCAATTCTGTGTGCACGACGAAGTTTTTCGGAATGTAAAGTGCTTTCAGTTGGGACGAAGAAAGTGACGGTACCAACAGAAGAAGGGGCGGCTAAATACGTGCCAGCAGCCGCGGTAATACGTATGCCCCGAGCGTTATCCGGATTTATTGGGCGTAAAGCGCGTCTAGGTGGTTTAAAAAGTCTGATGTTAAACTGCGGGGCTCAACTCCGTATTGCGTTGGAAACTGTTAGACT
+
GGGGGGGGGGGGGGGGGGGGGGGGGGGGGGGGGGGGGGGGGGGGGGCFGGGGGGGGGGGGGGGGGGGGGGGDFGGGGG>FGGGGGGGGGGGGGGGGGGGGGGGGGGGFGGGGGGGGGGGGGGGGGGGFGGGGGGGGGGGGGGGGGGGGGGGGGGGGGG>EFGGGGGFGEGGGGEGGGGCCEGGGGGGGGGCEGGG59FGGE5EDFFFCCCFE8CGGGGGGGDCCFGGGGG5C>GGGGGFD4C8FCCDFFGGC:CF>FFFFGFFFFGGFFFF@@4@E>4DF@DG@@FFFAF4>9
@M04650:207:000000000-C238N:1:1101:19225:4665 1:N:0:19
ACTCCTACGGGAGGCAGCAGTAGGGAATCTTCGGCAATGGACGAAAGTCTGACCGAGCAACGCCGCGTGAGTGAAGAAGGTTTTCGGATCGTAAAACTCTGTTGGTAGAGAAGAACGTTGGTGAGAGTGGAAAGCTCATCAAGTGACGGTAACTACCCAGAAAGGGACGGCTAACTACGTGCCAGCAGCCGCGGTAATACGTAGGTCCCGAGCGTTGTCCGGATTTATTGGGCGTAAAGCGAGCGCAGGCGGTTTCTTAAGTCTGATGTGAAAGCCCCCGGCTCAACCGGGG
+
GGGGGGGGGGGGGGGGGGGGGGGGGGGGGGGGGGGGGGGGGGGGGGGGGGGGGGGGGGGGGGGGGGGFEGGGGGGGGGGGGGGGGGGGGGGGGGGGGGGGGGGGGGGGGGGGGGGGGGGGGGGGGGGFFGGGGGGGGGGGGGGFGGGGGGGGGGGGGGGGGGGGFGGGDGGGGGGGGGGGGGGGGGGGGGGGGGGGGGGGGGGGGGGFGEGDEGEE=DGGGGCC8CFCGGGDFGGGGGFGEDFFGGGGFGGGGGD?FFF6C9CG?FGFFFFF?FFF<?3;@B736?F01BEF
@M04650:207:000000000-C238N:1:1101:13175:4674 1:N:0:19
ACTCCTACGGGAGGCAGCAGTGGGGAATATTGGACAATGGACCAAAAGTCTGATCCAGCAATTCTGTGTGCACGACGAAGTTTTTCGGAATGTAAAGTGCTTTCAGTTGGGACGAAGAAAGTGACGGTACCAACAGAAGAAGGGGCGGCTAAATACGTGCCAGCAGCCGCGGTAATACGTATGCCCCGAGCGTTATCCGGATTTATTGGGCGTAAAGCGCGTCTAGGTGGTTTAAAAAGTCTGATGTTAAACTGCGGGGCTCAACTCCGTATTGCGTTGGAAACTGTTAGACT
+
GGGGGGGGGGGGGGGGGGGGGGGGGGGGGGGGGGGGGGGGGGGGGGEGGGGGGGGGGGGGGGGGGGGGGGGFGGGGGGGGGGGGGGGGGGGGGGGGGGGGGGGGGGGGGGGGGGFFGGGGGGGGGGGGGGGGGGGGGGGGGGGGGGGGG>FGGGGGGGFFGGGGGGGGGGGGGGGGGGGGGGGGEGGDGGGGGGGGGGGGD>EGGGGGGGGGGGGGGGGGG5CEFFGFGGEGFGGGGFFGFGFFFGGGFGGGGGFFFFFFGFGGFGGFE5<:FBFFFFG>F2FFFFF2AFFAB
@M04650:207:000000000-C238N:1:1101:8420:4704 1:N:0:19
ACTCCTACGGGAGGCAGCAGTGGGGAATATTGGGCAATGGGGGGAACCCTGACCCAGCGACGCCGCGTGAGTGAAGAAATCCTTCGGGATGTAAAGCTCTGTTGTATGGGAAGAGAAAAAGACGGTACCATACGAGGAAGCACCGGCAAACTACGTGCCAGCAGCCGCGGTAATACGTAGGGGGCAAGCGTTGTCCGGAATTACTGGGCGTAAAGCGCACGCAGGCGGGTTTATAAGTCAGATGTAAAAGGCAGGTGCTTACCATCTGTTTGTCATCTGATACTGTAAGCCT
+
GGGGGGGGGGGEGGGFGGGGGFGGGGGGGGGFGGGGGGGGGGGEGGGGGGGGGFDGGGEC>CGGGGGG7C>EFGGGGGGGFGFG9FGGGGGGGGGGGGGGCFGGGGGGGGGGGGGDFGGG7<FGGGGCCFGGFGGGDGGGG,2<FCE8EGFF<+CFGG5FGGGGGGEGGGGGGFFG>CEGECCEGEGFFGGGGGGGECGGGGGGGEGGGGGGGGGGGCCDEGEEEDG551AE@<CCGF=:@C=7?C*;B>DGGDCF@6=?946C?FF>=?8)848=26?F72:FFFF>AF@7
@M04650:207:000000000-C238N:1:1101:16761:4714 1:N:0:19
ACTCCTACGGGAGGCAGCAGTAGGGAATCTTCGGCAATGGACGGAAGTCTGACCGAGCAACGCCGCGTGAGTGAAGAAGGTTTTCGGATCGTAAAACTCTGTTGTTAGAGAAGAACAAGTAGGAGAGTAACTGCTCTTACCTTGACGGTATCTAACCAGAAAGCCACGGCTAACTACGTGCCAGCAGCCGCGGTAATACGTAGGTGGCAAGCGTTGTCCGGATTTATTGGGCGTAAAGCGAGCGCAGGCGGTTTCTTAAGTCTGATGTGAAAGCCCCCGGCTCAACCGGGGAGG
+
GGGGGGGGGGGGGGGGGGGGGGGGGGGGGGGGGGGGGGGGGGGGGGGGGGGGGGGGGGGGGGGGGGGGGGGGGGGGGGGGGGGGGGGGGGGGGGGGGGGGGGGGGFGGGGGGGGGGGGGGGGGGGGGGGGGGGGGGGGGGGGGGGGGGGGFGGGGFGGGGGGGGGGGGGGGGGGGGGGGGGGGGGFGGGGGGGGGGGGGG?EGEFGGGGGGGGGGEGFGGEGG5CGGGGGFGFGGCFGFG>CEFDGGDFGGGGGGBFFFFGFGGFGGFFFFFFF@FF3DFF>39?F>BFF>09>
@M04650:207:000000000-C238N:1:1101:11251:4754 1:N:0:19
ACTCCTACGGGAGGCAGCAGTAGGGAATCTTCGGCAATGGACGAAAGTCTGACCGAGCAACGCCGCGTGAGTGAAGAAGGTTTTCGGATCGTAAAACTCTGTTGTTAGAGAAGAACAAGTAGGAGAGTAACTGCTCTTACCTTGACGGTATCTAACCAGAAAGCCACGGCTAACTACGTGCCAGCAGCCGCGGTAATACGTAGGTGGCAAGCGTTGTCCGGATTTATTGGGCGTAAAGCGAGCGCAGGCGGTTTCTTAAGTCTGATGTGAAAGCCCCCGGCTCAACCGGGGAGG
+
GGGGGGGGGGGGGGGGGGGGGGGGGGGGGGGGGGGGGGGGGGGGGGGGGGGGGGGGGGGGGGGGGGGGGGGGGGGGGGGGGGGGGGGGGGGGGGGGGGGGGGGGGGGGGGGGGGGGGGGGGGGGGGGGGGGGGGFGGFGGGGGGGGGGGGFGGGGGGGFGGGGGGGGGGGEGGGGGGDGGGGGGGGGGGGGGDCEGGGGGGGGDGGGGGGGGGDGGGFGGEDCGFDGGGGGGFGGGGGFGFGFDGGGGFGG<DGFFFFFF:=>CFFGAFFFFFFFFFFG>B0CFFFFFFFFF07
@M04650:207:000000000-C238N:1:1101:4544:4775 1:N:0:19
ACTCCTACGGGAGGCAGCAGTGGGGAATATTGCACAATGGGCGAAAGCCTGATGCAGCGACGCCGCGTGAGGGAAGAAGGTTTTCGGATTGTAAACCTCTGTCTTCGAGGACGAAGAAGTGACGGTACTCGAGGAGGAAGCCACGGCTAACTACGTGCCAGCAGCCGCGGTAAAACGTAGGTGGCAAGCGTTGTCCGGAATTACTGGGTGTAAAGGGAGCGCAGGCGGGATGCCAAGTTGGACGTGAAATCTATGGGCTCAACCCATAGCGTGCGTTCAAAACTGGCGTTCTTG
+
GGGGGGGGGGGGGGGGGGGGGGGGGGGGGGGGGGGGGGGDFGGGGGGGGGGGGGGGGGCFGGGGGGGFGGGGGGGGGGFGGGGGGGG>FGGGGGGGGGGGFGGFFGGGFGGFGGGGGGGGGGGGGGGGEFEGGGGGGGGGGFGGGCGGGGGGGGGCFGDGGFG7EGDDGEGGGDFGGGGGDEEFGF9EGGEGEEGGGE5:8CCFGGFGFGGFF<CFGGGGDCGGGGGGGGGGFFGFFG?G)9F:D:196>DFDF>4@>>@CFGCBGGF4?5DB<B5?<CFFFG466:>?EDF<)
@M04650:207:000000000-C238N:1:1101:19889:4795 1:N:0:19
ACTCCTACGGGAGGCAGCAGTAGGGAATCTTCGGCAATGGGGGCAACCCTGACCGAGCAACGCCGCGTGAGTGAAGAAGGTTTTCGGATCGTAAAACTCTGTTGTTAGAGAAGAACAAGTGGGAGAGTAACTGCTCTTACCTTGACGGTATCTAACCAGAAAGCCACGGCTAACTACGTGCCAGCAGCCGCGGTAATACGTAGGTGGCAAGCGTTGTCCGGATTTATTGGGCGTAAAGCGAGCGCAGGCGGTTTCTTAAGTCTGATGTGAAAGCCCCCGGCTCAACCGGGGAGG
+
GGGGGGGGGGGGGGGGGGGGGGGGGGGGGGGGGGGEGGGGGGGGGGGGGGGGGGGGGGGFGGGGGGGGGGGGGGGGGGGGGGGGGGGGGGGGGGGGGGGGGGGGGGGGGGGGGGGGGGGGGGGGGGGGGGGGGGGGGGGGGGGGGGGGGGGGGGGGGGGGGGGGGGGGGGGGGGGGGGGFFGGFGGGGGGGGDEGGGGGG?FGGFFGGGGFGGEGGGGGGCDGGGGFFGGFFFGGGGGFGFG3@DGGDDDGDGGGFFFFFGFCGFFGFFFFFFFFFF>GFFFGFFFF>1@>BFF
@M04650:207:000000000-C238N:1:1101:6768:4813 1:N:0:19
ACTCCTACGGGAGGCAGCAGTGGGGAATATTGGGCAATGGGGGGAACCCTGACCCAGCGACGCCGCGTGAGTGAAGAAATCCTTCGGGATGTAAAGCTCTGTTGTATGGGAAGAGAAAAAGACGGTACCATACGAGGAAGCCCCGGCAAACTACGTGCCAGCAGCCGCGGTAATACGTAGGGGGCAAGCGTTGTCCGGAATTACTGGGCGTAAAGCGCACGCAGGCGGGTTTATAAGTCAGATGTAAAAGGCAGGTACTTACCATCGGTTTGTCATCTGATACTGTAAGCCT
+
GGGGGGGGGGGGGGGGGGGGGGGGGGGGGGGGGGGGGGGGGGGCFGGGGGGGGGGGGGGGEFFGGGGGGGEGGGGGGGGAFGGGGGGGFGGGGGGGGGGGFGGGGG@FFGGGG8FFFGGGEFGGECGGGFCFGG7<FFFGGFFGDGGGCFGGGGCCFCC?EFGGFGEGEGGGGGG?@+AFG8EGGCG;CEE58CFGGGGGFGGFF:CCGCGGEFF77395E3EE57C=EGEE:GF:7?@7?GFF7:FFFGGGCC5@*19@C?C>?C*(8>EE>=4*6ADF94C46?6<B??:
@M04650:207:000000000-C238N:1:1101:10511:4831 1:N:0:19
ACTCCTACGGGAGGCAGCAGTAGGGAATCTTCGGCAATGGACGAAAGTCTGACCGAGCAACGCCGCGTGAGTGAAGAAGGTTTTCGGATCGTAAAACTCTGTTGTTAGAGAAGAACAAGGACGTTAGTAACTGAACGTCCCCTGACGGTATCTAACCAGAAAGCCACGGCTAACTACGTGCCAGCAGCCGCGGTAATACGTAGGTGGCAAGCGTTGTCCGGATTGCTTGGGCGTAAAGCGAGCGCAGGCGGTTTCTTAAGTCTGATGTGAAAGCCCCCGGCGCAACCGGGGAGG
+
ACEF8FGEC@FBFEE;FCGFCCFCBFCGGF<EEGE7CGE9FFDDGG7,C6EC<@@@FBEEGGDCFGD>>F7<CCFDEGDCEGGGG@:BCEBEFCGGGGCEFGGCFGGDF<FEFFFGGG,4B,C+:DF<ADDGD<A=D@++>3=F,=7>FF7D@FG<FGGGG7FEFC:F78:BBFFGGDGGCFGG8FC7BE=CE**=3?+=:<=BFFGGF9FC=/1:5**11C5:*+<<+/2*7:<C<79577)7CGDG39C/)*29=8**3/*:6FFABFFF=4))495:5(5)7>),,579>F
@M04650:207:000000000-C238N:1:1101:6073:4868 1:N:0:19
ACTCCTACGGGAGGCAGCAGTAGGGAATCTTCGGCAATGGACGGAAGTCTGACCGAGCAACGCCGCGTGAGTGAAGAAGGTTTTCGGATCGTAAAACTCTGTTGTTAGAGAAGAACAAGTAGGAGAGTAACTGCTCTTACCTTGACGGTATCTAACCAGAAAGCCACGGCTAACTACGTGCCAGCAGCCGCGGTAATACGTAGGTGGCAAGCGTTGTCCGGATTTATTGGGCGTAAAGCGAGCGCAGGCGGTTTCTTAAGTCTGATGTGAAAGCCCCCGGCTCAACCGTGGAGG
+
GGGGGGGGGGGGGGGGGGGGGGGGGGGGGGGGGGGGGGGGGGGGGGGGGGGGGGGGGGGGGGGGGGGGGGGGGGGGGGGGFGGGGGGGGGGFGGGGGGGGGGGGGFGGGGGFGGGGFGGGGGGFGGFGGGGGGGGGGFGGGGGGGGGGGGGGGGG<DEDGGGGGGGGGFGGGGGGGGGGGGGGFGGGGGGGEGGGCGD?FFGGGFGGDGFFG5=8EGFGGEGGGCGGG?F5C35DGGFFDDDFFDGG>BGGDDDDFFFFFFFGG477<FFF?FFFF<>DED>:*1<FF(858?F
@M04650:207:000000000-C238N:1:1101:4826:4914 1:N:0:19
ACTCCTACGGGAGGCAGCAGTGGGGAATATTGGGCAATGGGGGCAACCCTGACCCAGCGACGCCGCGTGAGTGAAGAAATCCTTCGGGATGTAAAGCTCTGTTGTATGGGAAGAGAAGCAGACGGTACCATACGAGGAAGCCCCGGCAAACTACGTGCCAGCAGCCGCGGTAATACGTAGGTGGCAAGCGTTGTCCGGATTTATTGGGCGTAAAGCGAGCGCCGGCGGTTTCTTAAGTCTGATGTGAAAGCCACCGGCTCACCCGGGGAGGGTCATTGGAAACTGGGAGACTTG
+
GGGGFFCEGGGFCFECEBGG@FGFEEEG@ECGF<6FEEGCGFFEGFG<FGFGGCFDF<:+FFGEGGG:C=FEEFFFEEGFFBAFAF:CCGEEGECFGC,5BFFGGFCFFGGGG<>,DF<FDF8F7FCFFFGD<=FBF<>3FC<>C*@:FGGGGGF3>>FFGGGFGFGGG1FG7CCCC<C:E;:BC8+8*=EEG8?+;8:8/<<CF7@5*:EEE=CFGGC3ED*1?C*:/CEC*C?+::=FF78F::7:6:4**277B>5<C*19)996@>:7)006:<**92>6@)).,08))4
@M04650:207:000000000-C238N:1:1101:25126:4930 1:N:0:19
ACTCCTACGGGAGGCAGCAGTGGGGAATATTGCACAATGGGCGAAAGCCTGATGCAGCGACGCCGCGTGAGGGAAGAAGGTTTTCGGATTGTAAACCTCTGTCTTCGAGGACGAAGAAGTGACGGTACTCGAGGAGGAAGCCACGGCTAACTACGTGCCAGCAGCCGCGGTAAAACGTAGGTGGCAAGCGTTGTCCGGAATTACTGGGTGTAAAGGGAGCGCAGGCGGGATGCCAAGTTGGACGTGAAATCTATGGGCTCAACCCATAGCGTGCGTTCAAAACTGGCGTTCTTG
+
GGGGGGGGGGGGGGGGGGGGGGGGGGGGGGGGGGGGGGGGGGGGGGGGGGGGGGGGGGGGGGGGGGGGGGGGGGGGGGGGGGGGGGGGGGGGGGGGGGGGGGGGGGGGGGGGGGGGGGGGGGGGGGGGGGGGGGGGGGGGGGGGGGGGGGGGGGGGGGGGGGGGGFGGGGEDGGGGGGGGGGGGGGGGGDGGGGGGGGGCFGGGGGGGGGCEGGGGGGGGGGGGGGDGDCGGFGGCFGFGFGFDGGGGFGGFFFGFFF4>GFGGFGGFFFF@D@F>?BGFFBFFFFFF?BE(:5
@M04650:207:000000000-C238N:1:1101:9425:4943 1:N:0:19
ACTCCTACGGGAGGCAGCAGTAGGGAATCTTCGGCAATGGACGAAAGTCTGACCGAGCAACGCCGCGTGAGTGAAGAAGGTTTTCGGATCGTAAAACTCTGTTGTTAGAGAAGAACAAGGATAAGAGTAACTGTTTATCCCTTGACGGTATCTAACCAGAAAGCCACGGCTAACTACGTGCCAGCAGCCGCGGTAATACGTAGGTCCCAAGCGTTGTCCGGATTTATTGGGCGTAAAGCGAGCGCAGGTGGTTTCTTAAGTCTGATGTAAAAGGCAGTGGCTCAACCATTGTGT
+
GGGGGGGGGGGGGGGGGGGGGGGGGGFFEEGGGEEGGGGGGGEEECFEFGGGGGGGGGGGGGGEGGFGFFGFGFGGGGGGFFCFFGGGCEGGGGGGGGGGGFGDFFGGGGGGGGGGGGGFGCGGGGGGGGGGGFG<FFACFGGCFFDGGGGGGGGFFGGFGGCGGGGGGGGGBEFGGCDCGGF>FGGFGGGGGGGGGGGGGGFECE9FGCGGGCECEGFDD*/:CFFGEGGGFGGGGGF5@G>B3DGG:7CDCFGFF?FFGFGCBGG<FFF?F)8F?765>?GFFF>??*16-,
@M04650:207:000000000-C238N:1:1101:22229:5014 1:N:0:19
ACTCCTACGGGAGGCAGCAGTGGGGAATATTGCACAATGGAGGAAACTCTGATGCAGCGACGCCGCGTGAAGGAAGAAGGTTTTCGGATTGTAAACTTCTGTCCTCGGGGACGATAATGACGGTACCCGAGAAGAAAGCCACGGCTAACTACGTGCCAGCAGCCGCGGTAAAACGTAGGTGGCAAGCGTTGTCCGGAATTACTGGGTGTAAAGGGAGCGCAGGCGGGTATGCAAGTTGAATGTTAAAACTATGGGCTCAACCCATAGAGTGCGTTCAAAACTGGGTATCTTG
+
GGGGGGGGGGGGGGGGGGGGGGGGGGGGGGGGGGGGGGGGGGGGGGGGGGGGGGGGGGGGGGGGGGGGGGGGGGGGGGGGGGGGGGGGGGGGGGGGGGGGGGGGGGGGGGGGGGGGGGGGGGGGGGGGGGGGGGGGGGGGGGGGGGGGGGGG@CCGGGGGGGGGGGGGGDGFGGGFGGGGGGGGGGGGGGGGGFGGGGGGGFGGGGGEGGFFGGGGGGGDGG=EGG=EEGGGFCGCDFFD?GB**:CGFFC7:CFFF36=EFD<?469?@4?>)<<?ADFF>7)).8)6FFF
@M04650:207:000000000-C238N:1:1101:20659:5015 1:N:0:19
ACTCCTACGGGAGGCAGCAGTGCTGAATTATTCGCCAATGCGCGAAAGCGTGACGGTGCGACGCCGCGTGAGGGACGAAGGCCTTCGGGTTGTAAACCTCTGTCAGGGATTAGAAAACCTATGTGGTTAATAGCCATGTAGCTGATCAGTCCCAAAGGAAGCACAGGCTAATCTCGTGCCAGCAGCCGCGGTAATACGAGATGTGCAAGCGTTGTTCGGAATCACTGGGCATAAAGGGTGCGTAGGCGGTATGCCAAGTCGGGTGTGAAATCCCTCCGCTTAACGGAGGAACTG
+
GGGGGGGGGGGGGGGGGGGGGGGGGGGGGGGGGGGGGGGGGGGGGGGGGGGGGGGGGGGGGGGGGGGGFGGGGGGGGGGGGGGGGGGGGGGGGGGGGGGGGGGGGGGGGFDGGGGGGGGGGGGGGGGGGGGGGGGGGGGGGGGGGGGGGGGGGGGGGGGGGGGGGGGGGGGGGGGGGGGGGGGGGGGGGGGGGGGGGGGEGGGGFGGGGGGCEGG5FGGGGGGGFGGGGGGGFCDFFC)97DBFGGGGFD77FG>F:F@FGFG559DDFFFFFF@F?FGFF?7@DEBFBB4433
@M04650:207:000000000-C238N:1:1101:10778:5067 1:N:0:19
ACTCCTACGGGAGGCAGCAGTAGGGAATCTTCGGCAATGGGGGCAACCCTGACCGAGCAACGCCGCGTGAGTGAAGAAGGTTTTCGGATCGTAAAACTCTGTTGTTAGAGAAGAACGTTAAGTAGAGTGGAAAATTACTTAAGTGACGGTATCTAACCAGAAAGGGACGGCTAACTACGTGCCAGCAGCCGCGGTAATACGTAGGTCCCAAGCGTTGTCCGGATTTATTGGGCGTAAAGCGAGCGCAGGTGGTTTCTTAAGTCTGATGTAAAAGGCAGTGGCTCAACCATTGTG
+
GGGGGGGGGGGGGGGGGGGGGGEGGGGGGGGGGGGGGGGGGGGGGGGGGGGGGGGGGGGGGGGGGGGGGGGGGGGGGGGGFGFFFGGGGGGGGGGGGGGGGGGGGGGGGGGGGGCGGGGGGGGGFFGFGGGGGGGGGGFGGGGGGGGGGGGGGGGGGGGGGGGGGGGGGEGGGGGGFFGGGGGGGGGGGGGDGGGDGGGGGGGGGGGGGGGGGGGDCGGGGGGDG6FCFGGGFGGGGFFG:3>DGGGGFCGGDFG?FFFFFFFGFFFAFFFFFFFFBFGFFB5FFFFFFFFBFA
@M04650:207:000000000-C238N:1:1101:23697:5101 1:N:0:19
ACTCCTACGGGAGGCAGCAGTAGGGAATCTTCGGCAATGGGGGCAACCCTGACCGAGCAACGCCGCGTGAGTGAAGAAGGTTTTCGGATCGTAAAACTCTGTTGTTAGAGAAGAACGTTAAGTAGAGTGGAAAATTACTTAAGTGACGGTATCTAACCAGAAAGCCACGGCTAACTACGTGCCAGCAGCCGCGGTAATACGTAGGTGGCAAGCGTTGTCCGGATTTATTGGGCGTAAAGCGAGCGCAGGCGGTTTCTTAAGTCTGATGTGAAAGCCCCCGGCTCAACCGGGG
+
GGGGGGGGGGGGGGGGGGGGGGGGGGGGGGGGGGGGGGGGGGGGGGGGGGGGGGGGGGGGGGGGGGGGGGGGGGGGGGGGGGGGGGGGGGGGGGGGGGGGGGGGGGGGGGFGGGGGGGGGGGGGGGGGGGGGGGGGGGGGGGGGGGGGGGGGGGGGGGGGGGGGGGGGGGGGGGGGGGGGGGGGGGGGGGGGGGGGGGGGGGGGGGGGGGGGGGCCGGGGDD?EC?FGGGGF@GGGGGFGBGFFGGGGECGGDGCFFFFFGFGGFGGFFFFFFF:F?FGFFFCEFFFFFF79
@M04650:207:000000000-C238N:1:1101:13145:5117 1:N:0:19
ACTCCTACGGGAGGCAGCAGTAGGGAATCTTCCACAATGGACGAAAGTCTGATGGAGCAATGCCGCGTGTGTGATGAAGGCTTTCGGGTCGTAAAGCACTGTTGTTAGAGAAGAACAGCCAGGAGAGTAATTGCTCTTGGCTCGACGGTATCTAACCAGAAAGTCACGGCTAACTACGTGCCAGCAGCCGCGGTAATACGTAGGTGGCAAGCGTTGTCCGGATTTATTGGGCGTAAAGCGAGCGCAGGCGGTTTTTTAAGTCTGATGTGAAAGCCTTCGGCTTAACCGGAGA
+
GGGGGGGGGGGGGGGGGGGGGGGGGGGGGGGGGGGGGGGGGGGGGGGGGGGGGFGGGGGGGGGGGGGGGGGGGGGGGGFGGGGGGGGGGGGGGGGGGGGGGGGGGGGGGGGGGGGGGFGGGGGGGGGGGGGGGGGGGGGGGGGGGGGGGGGGGGFGGGGGGGGGGGGGGGGGGGGGGGGGGGGGGGGGGGGGGGGGGGGGCGGGGGGFGGGFCCE=CGDDEGGGGGFGGGGGFGDGGGF<BGEEGGGGFGGGGGGFFFFFGFGGFGGBFF4=F?::AFGFEFG?68F09BDF
@M04650:207:000000000-C238N:1:1101:12489:5119 1:N:0:19
ACTCCTACGGGAGGCAGCAGTGGGGAATATTGGGCAATGGGGGAAACCCTGACCCAGCAACGCCGCGTGAGGGAAGAAGGCTTTCGGGTCGTAAACCTCTGTCCCATGTGAAGAGAAGAAGACGGTAGCATGGGAGGAAGCCCCGGCTAACTACGTGCCAGCAGCCGCGGTAATACGTAGGGGGCAAGCGTTGTCCGGAATGATTGGGCGTAAAGGGCGCGTAGGCGGCCTGTTAAGTCTGGAGTGGAAGTCCCGCTTTCAAGGTGGGAATTGCTTTGGAAACTGATAGGCTTG
+
GGGGGGGGGGGGGGGGGGGGGGGGGGGGGGGGGGGGGGGGGGGGGGGGGGGGGGGGGGGGGGGGGGGGGGGGGGGGGGGGGGGGGGGGGGGGGGGGGGGGGFGGGGGGGGGGGGGGGGGGGGGGGGGGGGGGGGGGGGGGGFGGGGGGGGGGGGGGGGFGGGGGGFGGGDFEGGGGGCGGGGGGGGGFFECEDGGGGGDEGGGGGGCFFGGGGGGGDGGGGGGGGGGDEDEGFGGGC7BFF<@:FDGGFGGFGGGFFFFFGFFGFFGBF6)7?FFFAFGF*49?F64:9FF0:9
@M04650:207:000000000-C238N:1:1101:24979:5120 1:N:0:19
ACTCCTACGGGAGGCAGCAGTGGGGAATATTGGGCAATGGGGGCAACCCTGACCCAGCGACGCCGCGTGAGTGAAGAAATCCTTCGGGATGTAAAGCTCTGTTGTATGGGAAGAGAAGCAGACGGTACCATACGAGGAAGCCCCGGCAAACTACGTGCCAGCAGCCGCGGTAATACGTAGGGGGCAAGCGTTGTCCGGAATTACTGGGCGTAAAGCGCACGCAGGCGGGTTTATAAGTCAGATGTAAAAGGCAGGTGCTTACCATCTGTTTGTCATCTGATACTGTAAGCCT
+
GGGGGGGGGGGGGGGGGGGGGGGGGGGGGGGGGGGGGGGGGGGGGGGGGGGGGGGGGGGGGGGGGGGGGGGGGGGGGGGGGGGGGGGGGGGGGGGGGGGGGGGFGGGGGGGGGGGGGGGGGGGGGG+CFGGGGGGGGEFGGBFGGGGGGGGGGGGGGGGGGGGGGGGGGGGGGGGGGGGGGGGGGGGDBEGGGGGGGGGGFGGGGGGGGGGCGGGFGDGGGC=C:=EEGDEE@GFGGGFGFFFFDGGGFFGGGGGFFFFFGFGFFGGF@F=5<FFFFFGF?ACFFFFAB?FF
@M04650:207:000000000-C238N:1:1101:20429:5207 1:N:0:19
ACTCCTACGGGAGGCAGCAGTGGGGAATATTGGGCAATGGGGGGAACCCTGACCCAGCGACGCCGCGTGAGTGAAGAAATCCTTCGGGATGTAAAGCTCTGTTGTATGGGAAGAGAAAAAGACGGTACCATACGAGGAAGCCACGGCTAACTACGTGCCAGCAGCCGCGGTAAAACGTAGGTGGCAAGCGTTGTCCGGAATTACTGGGGGTAAAGGGAGCGCAGGCGGGATGCCAAGTTGGACGTGAAATCTATGGGCTCAACCCATAGCGTGCGTTCAAAACTGGCGTTCTTG
+
GGGGGGGGGGGGGGGGGGGGGGGGGGGGGGGGGGGGGGGGGGGGGGGGGGGGGGGGGGGGGGGGGGGGGGGGGGGGGGGGGGGGGGGGFGGGGGGCGGGGGGGGGCGGGGGGGGGGGGGGGGGGGGF<FGGGCFGGEGGDGGGGGDGGGGGGGGGGFFEGGFGGFGGGGG8CGGCFGGGFGECFFGCEFGGGGGGGGG5CGGFGFGFG*7CEFC?E59DDCCEGDEEGGDEE4?CGGC?C:CFBGDDFF*7C7::9>>>@C@C4@<42??;575>>((2=B<D?FFFFFFDFF4
@M04650:207:000000000-C238N:1:1101:8470:5220 1:N:0:19
ACTCCTACGGGAGGCAGCAGTGAGGAATATTGGGCAATGGGGGAAACCCTGACCCAGCAACGCCGCGTGAGGGAAGACGGTTTTCGGATTGTAAACCTCTGTCCTCTGTGAAGATAATGACGGTAGCAGAGGAGGAAGCTCCGGCGAACTACGTGCCAGCAGCCGCGGTAATACGTAGGGAGCAAGAGTCGTCCGGATTTACTGGGTGTAAAGGGTGCGTAGGCGGTCATGCAAGTAAGGAGTGAAAACTATGGGCTTAACCCATAACATGCTTTTGAAACTGTATGACTTG
+
GFFGDEGGGGGGGEGGGGGGGC9FFDGGGFGGGGGGGGGGG7FGCG@EFGFGGGGGGGGFGGGGGGEGG>:FGGGGGG:F?FGGGGG:FFGGGGAGFGGGGGEFGGGGAFG9FGF9<<?9,BCEBFGGGGGGGGGGGE8>FFB@7+8@>3@FBB7:<7DFFGGFG>EG@*1@F,;2,=F>EE**2**4?+/BECE8C>*:0<<CGG*A5+<A?+*;5C79:DG6EGG7:::7*2*3*2/*9D?)::?*.*2006*.7.)7C**1)26(**0)*19663*9*)00808))015
@M04650:207:000000000-C238N:1:1101:4997:5225 1:N:0:19
ACTCCTACGGGAGGCAGCAGTGGGGAATATTGGACAATGGAGGTAACTCTGATCCAGCAATTCTGTGTGCACGAAGAAGGTCTTCGGATTGTAAAGTGCTTTAAGTTGGGAAGAAAAAAATGACGGTACCAACAGAATAAGCGACGGCTAAATACGTGCCAGCAGCCGCGGTAATACGTATGTCGCAAGCGTTATCCGGAATTATTGGGCATAAAGGGCATCTAGGCGGGGTTTCAAGTCGAAGGTGAAAACTAGTGGCTCAACCATTAGCTTGCCGACGAAACTGAAATACT
+
GGFGGGGGGGGGGGGGGGGGFGGGGGGGGGGGGGFGGGGDFFGGEGFGGGGGGGGGFFGGGCGGGFGFGGGFGGFGGGGFAFFGGGG>7FGGGFGGGGGGGDGGGGDGGGGGGGGGGGGGGGGGGGGGGGGFEGGGGGGGGGEEECFGGGGGGFGGGGGGGGFGGFGEDGEGGGGGGGGGGGGGGGGGGGGEEGGFFGGGG5EGGDFGFGGGGCEGGGGGFDFGGGGGGGG*857:7C*:73)09FGG4DGGG=DB?FE:FFGFFD4)996F6?:?0>GFF0<:=6*5A?*46
@M04650:207:000000000-C238N:1:1101:25661:5227 1:N:0:19
ACTCCTACGGGAGGCAGCAGTAGGGAATCTTCGGCAATGGGGGCAACCCTGACCGAGCAACGCCGCGTGAGTGAAGAAGGTTTTCGGATCGTAAAACTCTGTTGTTAGAGAAGAAAGTTAAGTAGAGTGGGAAATTACTTAAGTGACGGTATCTAACCAGAAAGGGACGGCTAACTACGTGCCAGCAGCCGCGGTAATACGTATGCCCCGAGCGTTATCCGGATTTATTGGGCGTACAGCGCGTCTAGGTGGATTAAAAAGTCTGATGTTAAACTGCGGGGCTCAACTCCGTAT
+
GGGGGGGGGGGGGGGGGGGGGDFGGGGGGGGGGGGGGGGGGCE+FFDCFGGGGGGGGGCG@FGGGGGGG745CFFGGGGGB??+C@F:?FGGGGGGGGGGEGGGGGEFGGGGG@F,B?,A?D@DFDFGGF,>,@A>9>@9DD<<FAFG@@<@FGGGDGF?,6>B:CGG7EGC@>?>FFCFFEGC:CFGF>*:8BEE5;F+CFCFFG+:EGDGCGEC5CG=CDG5*<C?C:F*):CE)1=C>DE37*>:?GDF*9>4@F?6/9>C?C7484706?BF2:5>B07;FFF<<?54:4
@M04650:207:000000000-C238N:1:1101:11671:5244 1:N:0:19
ACTCCTACGGGAGGCAGCAGTGGGGAATATTGGGCAATGGGGGCAACCCTGACCCAGCGACGCCGCGTGAGTGAAGAAATCCTTCGGGATGTAAAGCTCTGTTGTATGGGAAGAGAAGCAGACGGTACCATACGAGGAAGCCCCGGCAAACTACGTGCCAGCAGCCGCGGTAATACGTAGGGGGCAAGCGTTGTCCGGAATTACTGGGCGTAAAGCGCACGCAGGCGGGTTTATAAGTCAGATGTAAAAGGCAGGTGCTTACCATCTGTTTGTCATCTGATACTGTAAGCCT
+
GGGGGGGGGFGGGGGGGGGGGGGGGGGGGGGGGGGGGGGGGGGGGGGGGGGGGGGGGGGGGGGGGGGGGGGGGGGGGGGGGGGGGGGGGGGGGGGGGFGGGGGGGFGGGGGGGGGGGGGGGGGGGGGGGGGGGGGGGGGGGGGGGGGGGGGGGGGGGGGGGGGGGFGGGGGDGFFGGFCFGGGGGGGGGGGGGGGGGGGGFGGGGGGGGDEGGGGGGGGDGCEG55:CGGEC?FGF>FF:70967FFGFGGC45CFF?FFGFGGFGGFFFF4:=F=:A>6BBFF?6=2<FFB
@M04650:207:000000000-C238N:1:1101:18299:5260 1:N:0:19
ACTCCTACGGGAGGCAGCAGTGGGGAATATTGGACAATGGACCAAAAGTCTGATCCAGCAATTCTGTGTGCACGACGAAGTTTTTCGGAATGTAAAGTGCTTTCAGTTGGGACGAAGAAAGTGACGGTACCAACAGAAGAAGGGGCGGCTAAATACGTGCCAGCAGCCGCGGTAATACGTATGCCCCGAGCGTTATCCGGATTTATTGGGCGTAAAGCGCGTCTAGGTGGTTTAAAAAGTCTGATGTTAAACTGCGGGGCTCAACTCCGTATTGCGTTGGAAACTGTTAGACT
+
GGGGGGGGGGGGGGGGGGGGGGGGGGGGGGGGGGGGGGGGGGGGGGGGGGGGGGGGGGGGGGGGGGGGGGGGGGGGGGGGGGGGGGGGGGGGGGGGGGGGGGGGGGGGGGGGGGGGGGGGGGGGGGGGGGGGGGGGFGGGGGGGGGGGGGGGGGGGGFFGGGGGGGGGGGGGGGGGGGGGGGGGGGGGGGGGGGGGGDEGECEFGGD7@EDEEGGGGFGGE<EGGGGGGGGGFGFGFFFGFGF=FGGGFGGCDGGFDFFF5FGGFGFFE>FF@F4B;?DFFFGF?FFBAFFFB
@M04650:207:000000000-C238N:1:1101:15144:5267 1:N:0:19
ACTCCTACGGGAGGCAGCAGTGGGGAATATTGGGCAATGGGGGGAACCCTGACCCAGCGACGCCGCGTGAGTGAAGAAATCCTTCGGGATGTAAAGCTCTGTTGTATGGGAAGAGAAAAAGACGGTACCATACGAGGAAGCCCCGGCAAACTACGTGCCAGCAGCCGCGGTAATACGTAGGGGGCAAGCGTTGTCCGGAATTACTGGGCGTAAAGCGCACGCAGGCGGGTGTATAAGTCAGATGTAAAAGGCAGGTGCTTACCATCTGTTTGTCATCTGATACTGTAAGCCT
+
GFGGGGGGGGGGGGGGFEEFFGGGGGGGGGGGGGGGGGGGGGGCEEGGDGCGGGGGGGGGGG>FGGGGGGGGGGGGGGGGGFGGGGGG>FEGFGFFGGGFFGFGGGGGGGGGGGGGGFFGGGGGGGGGGGGGGGGFGGGGG<:FEGGGEGGGGGGFGGCCGGGGGFEGGGGGGGGGGGGGEEEE>EGFFGGGGC?CEGGDFGGGGCCDFEGGEGGGEGGGGGGG=CGCE7*/9+7+??FFFGF@CCFGFGGDCDC>@FFFGFFF*9*:@*8@F9FF<AF?B2D?FF?:9@F?
@M04650:207:000000000-C238N:1:1101:16545:5272 1:N:0:19
ACTCCTACGGGGGCAGCAGTGGGGAATATTGGACAATGGACCAAAAGTCTGATCCAGCAATTCTGTGTGCACGACGAAGTTTTTCGGAATGTAAAGTGCTTTCAGTTGGGACGAAGAAAGTGACGGTACCAACAGAAGAAGGGGCGGCTAAATACGTGCCAGCAGCCGCGGTAATACGTATGCCCCGAGCGTTATCCGGATTTATTGGGCGTAAAGCGCGTCTAGGTGGTTTAAAAAGTCTGATGTTAAACTGCGGGGCTCAACTCCGTATTGCGTTGGAAACTGTTAGACG
+
<6@FG9CFEEF7CFEECD<FGFAFFGFC@FG<FD<FEFEFFECFEFG<FFFGCF9EFGEFG<FFGF9FFGGCFGE74=CGFFGGFFG+BDCG@@,?AD9EFGGFG<9EFCGEGC+CFFCDFGGGDEGGGGGGDGFFGFGGGF7FDC>CG7FGFGFG:ABCGGGGGGFEF:FEGGCGGGFFGFGGGGDGGGGCEEGFFGDC;EFGFGCCECEGCC;?FGGDEDCGGC9C=*C6;GFGGGFFBCF?C>FGFGGFDC<3:@B@FFCDFGG:7>>?6FF>245)9>F?B9FA-*/(
@M04650:207:000000000-C238N:1:1101:7355:5272 1:N:0:19
ACTCCTACGGGAGGCAGCAGTGGGGAATCTTCCGCAATGGACGAAAGTCTGACGGAGCGACGCCGCGTGGGTGAAGAAGGTCTTCGGATCGTAAAGCCCTGTCATTAGGGACGAATGGTAGATGGAGTAATATGTCATCTATTTGACGGTACCTAAGGAGGAAGCCCCGGCTAACTACGTGCCAGCAGCCGCGGTAATACGTAGGGGGCGAGCGTTGTCCGGAATCATTGGGCGTAAAGGGCGCGTAGGCGGGAATACAAGTCTGTTTTTAAAGTTCAGGGCTCAACCCTGTG
+
GGGGGGGGGGGGGGGGGGGGGGGGGGGGGGGFGDGDFFGGGGGDEFFGGGFGGGDGGGGGGGGGGGGFFGGGGGGGCGGGGGGGGFGGGDGGGGGGGGGFFGGGGGGGG8FGGGCD<FGGGGGGGBFG?FGGGGGGCFGGGGGGGGGGGGGEGGGGFGGGGGGGG:BFEGGGGGGGGGGGGGGGGGGGGGGGGGGGCFGGGGFCEGGGGGGGGGGGGGGGGGGGGGGGGGGGFGCCGFFGFGFEG<DGFGGGGGGFFF?FF*:CFCGFFFFFFFFFBFGFFBC5?F?B?F@?F
@M04650:207:000000000-C238N:1:1101:16949:5295 1:N:0:19
ACTCCTACGGGAGGCAGCAGTGGGGAATATTGGGCAATGGGGGAAACCCTGACCCAGCAACGCCGCGTGAGGGAAGAAGGCTTTCGGGTCGTAAACCTCTGTCCCATGTGAAGAGAAGAAGACGGTAGCATGGGAGGAAGCCCCGGCTAACTACGTGCCAGCAGCCGCGGTAATACGTAGGGGGCAAGCGTTGTCCGGAATGATTGGGCGTAAAGGGCGCGTAGGCGGCCTGTTAAGTCTGGAGTGGAAGTCCCGCTTTCAAGGTGGGAATTGCTTTGGAAACTGATAGGCTTG
+
FGEDAF@F7FECFGCF@BFGDFGGGGEGFGGCEEEFGGGGGGEGCGGGGGGGGGFFCEFDFCCF=FCG:BF8FC@EGFFCFFGFGGGDFGCGGGGGGGFGGGGGGGGGGFGF?AFGGGGEGGGGCGGGGGGGGFC:CFFGA<>CCF@FGFGGGGGGGGGGGGFGGGGGGGGGDFFCFF@CEBEGGCFFGGGDDGGGDEGGFGGGFGGGGGGGEGG?EDDDGGGEEGEGEC5EFGGGFFFC?7FFFGGGFGGF>CG>EBFF76DD=C:956.6@FFFAACF*3CFFBBAFFFF:9
@M04650:207:000000000-C238N:1:1101:15450:5323 1:N:0:19
ACTCCTACGGGAGGCAGCAGTAGGGAATCTTCGGCAATGGACGAAAGTCTGACCGAGCAACGCCGCGTGAGTGAAGAAGGTTTTCGGATCGTAAAACTCTGTTGTTAGAGAAGAACAAGTGGGAGAGTAACTGTTCCCGCCTTGACGGTATCTAACCAGAAAGCCACGGCTAACTACGTGCCAGCAGCCGCGGTAATACGTAGGTGGCAAGCGTTGTCCGGATGTATTGGGCGTAAAGCGAGCGCAGGCGGTTTCTTAAGTCTGATGTGAAAGCCCCCGGCTCAACCGGGGAGG
+
GGGGGGGGGGGGGEGGGGGGGGGGGGGGGGGGGGGGGGGGGGGGGGGGGGGGGGGGGGGGGGGGGGGGGGGGGGGGGGGGGGGGGGGGGGGGGDGGGGGGGGGGGGDFDGGGGGGGGGGFGGGFGGGFGGGFGGGGGGGGGGGGGGGGGGGGGGGFGGGGGGGGGGGGGGGGGGGGGGGGGGGGGGFGGGGGGGEGGGGGGGCEGFGGGGGGGEGDEGGDGGG5FGGGGGGGFDCGGGFGEGFFGGGGFGGDD5CFFFFFGF>FF:79*9@BF@F5<1C>DFDFFFFFBFFFFF
@M04650:207:000000000-C238N:1:1101:21508:5360 1:N:0:19
ACTCCTACGGGAGGCAGCAGTGGGGAATATTGGACAATGGACCAAAAGTCTGATCCAGCAATTCTGTGTGCACGACGAAGTTTTTCGGAATGTAAAGTGCTTTCAGTTGGGACGAAGAAAGTGACGGTACCAACAGAAGAAGGGGCGGCTAAATACGTGCCAGCAGCCGCGGTAATACGTATGCCCCGAGCGTTATCCGGATTTATTGGGCGTAAAGCGCGTCTAGGTGGTTTAAAAAGTCTGATGTTAAACTGCGGGGCTCAACTCCGTATTGCGTTGGAAACTGTTAGACT
+
GGGGGGGGGGGGGGGGGGGGGGGGGGGGGGGGGGGGGGGGGGGGGGGGGGGGGGGGGGGGGGGGGGGGGGGGGGGGGGGGGGCGGGGGGGGGGGGGGGGGGGGGGGGGGGGGGGGGGGGGGGGGGGGGGGGGGGGGGGGGGGFGGGGGGEGGGGGGGGGFGGGGGGGGGGGGGGGGGGGGGGGGGGGGDGGGGGGGGGGGGGGFGGGGGCFGEGGGGGGGGGGDGGGGGGEGFGGGFGFGFGFFGGDFFFGGGGGF:DFFGFGGFGG?B5>@?FFE3?GFF2CFFF6<A==29
@M04650:207:000000000-C238N:1:1101:4879:5361 1:N:0:19
ACTCCTACGGGAGGCAGCAGTGGGGAATATTGCACAATGGGCGCAAGCCTGATGCAGCCATGCCGCGTGTATGAAGAAGGCCTTCGGGTTGTAAAGTACTTTCAGTCGGGAGGAAGGTGTCAAGGTTAATAACCTTGGCAATTGACGTTACCGACAGAAGAAGCACCGGCTAACTCCGTGCCAGCAGCCGCGGTAATACGTAGGGTGCCAGCGTTAATCGGAATTACTGGGCGTAAAGCGCACGCAGGCGGTTGATTGAGTCAGATGTGAAATCCCCGGGCTTAATCCGGGAAT
+
GGGGGGGGGGGGGGGGGGGGGDGGGGGGGGGGFFGGGGGGGEFGGGCGGGGGCCFGGG@G<FGGGGGGG@EFFCFGGGC8FGGGGGGG8FGGGFGGGEGFEGEGFC,BFFG:FG8EC<4:EF<FFFD,,B?FGCA<AC,7,,,,776>FFG>@:@+F7,,5,,3@F3*:8FEG,3>61<FED,?FGD4CE*:CC8*+5;B++***CE**++/=1:5:717C*;:C7<+CF=C>EDED7BD>G>>3CC7)9D/9D4@==4*2@7?B7*)**7*9B))4655597?@*9)-5719(
@M04650:207:000000000-C238N:1:1101:16698:5362 1:N:0:19
ACTCCTACGGGAGGCAGCAGTGGGGAATATTGCACAATGGGCGAAAGCCTGATGCAGCGACGCCGCGTGAGGGAAGAAGGTTTTCGGATTGTAAACCTCTGTCTTCGAGGACGAAGAAGTGACGGTACTCGAGGAGGAAGCCACGGCTAACTACGTGCCAGCAGCCGCGGTAAAACGTAGGTGGCAAGCGTTGTCCGGAATTACTGGGTGTAAAGGGAGCGCAGGCGGGATGCCAAGTTGGACGTGAAATCTATGGGCTCAACCCATAGCGTGCGTTCAAAACTGGCGTTCTTG
+
GGGGGGGGGGGGGGGGGGGGGGGGGGGGGGGGGGGGGGGGGGGGGGGGGGGGGGGGGGGGGGGGGGGGGGGGGGGGGGGGGGGGGGGGGGGGGGGGGGGGGGGGGGGGGGGGGGGGGGGGGGGGGGGGGGGGGGGGEGGGGGGGGGGGGGGGGGGGGGGGGGGGGGGGGGGGGGFGGGGGGGGGGGGGGGGGGGGGGGGGGGGGGGGGGGGGFGGGGGGGGGGGGGGGGGGGFGGGGGFGFGFEGGG38FDFGGGF:>;@F?FCEGF?FFB<@BBE6?GFFFG?FFFFFF3:<>
@M04650:207:000000000-C238N:1:1101:22326:5365 1:N:0:19
ACTCCTACGGGAGGCAGCAGTGGGGAATATTGCGCAATGGACGAAAGTCTGACGCAGCGACGCCGCGTGAGGGATGAAGGCCTTCGGGTCGTAAACCTCTGTCAGGAGGGAAGAACAAGCCACGTGCTAATCAGCGTGGCCCTGACGGTACCTCCAAAGGAAGCACCGGCTAACTCCGTGCCAGCAGCCGCGGTAATACGGAGGGTGCAAGCGTTAATCGGAATCACTGGGCGTAAAGCGCGCGTAGGCGGCTTTGTAAGTCAGAGGTGAAATCCCACGGCTTAACCCGGGAAT
+
GGGGGGGGGGGGGGGGGGGGGGGGGGGGGGGGGGGGGGGGGGGGGGGGGGGGGDGGGGGGGGGGGGGGGGG?FGDFGGGGGGGGGGGGGGGGGGGGGFGGGGED?AFEGCGCFGGGGG<BFGGGGFGGFC<FCFFGFFGGGFGGGGGGGGGGG>F:FC:EFGFGGGGGGEGGGGGGGGGGDGGGGGGGGGGGGGGGGGGG5CEGGGGGGGGGEEEC70?C=DCCFGFFGGGGFGGGGGFDD)5>GDGGFGGGGGGFF?=FGF>F4CFFFFFFFFFF01C@@FGFFF?:9EFBF?
@M04650:207:000000000-C238N:1:1101:14520:5405 1:N:0:19
ACTCCTACGGGAGGCAGCAGTAGGGAATCTTCGGCAATGGACGAAAGTCTGACCGAGCAACGCCGCGTGAGTGAAGAAGGTTTTCGGATCGTAAAACTCTGTTGTTAGAGAAGAACAAGTAGGAGAGTAACTGCTCTTACCTTGACGGTATCTAACCAGAAAGCCACGGCTAACTACGTGCCAGCAGCCGCGGTAATACGTAGGTGGCAAGCGTTGTCCGGATTTATTGGGCGTAAAGCGAGCGCAGGTGGTTTATTAAGTCTGGTGTAAAAGGCAGTGGCTCAACCATTGTAT
+
GGGGGGGGGGGGGGGGGGGGGGGGGGGGGGGGGGGGGGGGGGGGGGGGGGGGGGGGGGGGGGGGGGGGGGGGGGGGGGGGGGGGGGGGGGGGGGGGGGGGGGGGGGGGGGGGGGGGGGGGGGGGGGGGGGGGGGGGGGGGGGGGGGGGGGGGGGGGGGGGGGGGGGGGGGGGGGGGGGGGGGGGGGGGGGGGEGGGGGGDBFFGGGGGGGGGGGGGGGGGGGGEGGGGGGGGFEGGGF4C>9@EGGGGFGG<CGGFFFFFG=FGF79?F?FFFFFFFFGF>37FFFFFFFFFF4
@M04650:207:000000000-C238N:1:1101:14710:5429 1:N:0:19
ACTCCTACGGGAGGCAGCAGTGGGGAATATTGGGCAATGGGGGGAACCCTGACCCAGCGACGCCGCGTGAGTGAAGAAATCCTTCGGGATGTAAAGCTCTGTTGTATGGGAAGAGAAGCAGACGGTACCATACGAGGAAGCCCCGGCAAACTACGTGCCAGCAGCTGCGGTAATACGTAGGGGGCAAGCGTTGTCCGGAATTACTGGGCGTAAAGCGCACGCAGGCGGGTTTATAAGTCAGATGTAAAAGGCAGGTGCTTACCATCTGTTTGTCATCTGATACTGTAAGCCT
+
GGGGGGGGGGGGGGGGGGGGGGGGGGGGGGGGGGGGGGGGGGGGGEGGGGGGGGGGGGGGGGGGGGGGGGGGGGGGGGGGGFGGGGGGGGGGGGGGGGGGGFFGGGGGGGGGGGGGGGGGGGGGGGGGGFGGGFGDEGGFGCFGGGGGCFGGGGGGFFGGGGGGGGGGGGGGGGGGGCFGGGGGGGGGGGGGGGGGCEGDDFFCGFG5@CGGGGFCECGGEDDGEECC29CE4CC9:CFFFG@=:CCF=>D*9CDFFFF*<?FF67:6=@4?>???BAF4=47787@9449:
@M04650:207:000000000-C238N:1:1101:8154:5441 1:N:0:19
ACTCCTACGGGAGGCAGCAGTAGGGAATCTTCGGCAATGGACGGAAGTCTGACCGAGCAACGCCGCGTGAGTGAAGAAGGTTTTCGGATCGTAAAACTCTGTTGTTAGAGAAGAACAAGTAGGAGAGTAACTGCTCTTACCTTGACGGTATCTAACCAGAAAGCCACGGCTAACTACGTGCCAGCAGCCGCGGTAATACGTAGGTGGCAAGCGTTGTCCGGATTTATTGGGCGTAAAGCGAGCGCAGGCGGTTTCTTAAGTCTGATGTGAAAGCCCCCGGCTCAACCGGGGAGG
+
GGGGGGGGGGGGGGCFGGGG<CFGGGGGFFGGGGGGGGGGGGGDBFEFFFEFFGEEGGGGGGGGGDEGG7CFFGGFGGGGFFGGGGEGGGGGGGGGGGGFGGGGF8EFFGGGGFFGGGE?FDFGGGGGGGGGGGGGGFGGGGFGFGGGGGFGGGGGGGGGGGGFFGGGCEFECFGGGGGGFFGFCGGGCEGGGGGGGF9CB?FGBF>=CFGGGCCGGFFDC*/:CCFGFDFGDCDGGGFGFGFFC7CC><DCDDGFFFFFGF7C97::FFFFFFFFB9DFB9C?F)7>>EF>FF
@M04650:207:000000000-C238N:1:1101:15745:5459 1:N:0:19
ACTCCTACGGGAGGCAGCAGTGGGGAATATTGCACAATGGGCGAAAGCCTGATGCAGCGACGCCGCGTGAGGGAAGAAGGTTTTCGGATTGTAAACCTCTGTCTTCGAGGACGAAGAAGTGACGGTACTCGAGGAGGAAGCCACGGCTAACTACGTGCCAGCAGCCGCGGTAAAACGTAGGTGGCAAGCGTTGTCCGGAATTACTGGGTGTAAAGGGAGCGCAGGCGGGATGCCAAGTTGGACGTGAAATCTATGGGCTCAACCCATAGCGTGCGTTCAAAACTGGCGTTCTTG
+
GGGGGGGGGGGGGGGGGGGGGGGGGGGGGGGGGGGGGGGGGGGGGGGGGGGGGGGGGGGGGGGGGGGGGGGGGGGGGGGGGGGGGGGGGGGGGGGGGGGGGGGGGGGGGGGGGGGGGGGGGGGGGGGGGFGGCGGGGGGGGGGGDEGGGGGGGGGGGGGGGGGGGGGGGGGGGGGGGGGGGGGGGGGGGGGDGGGGGGGGGGGGGGGGCEGGGGGGGGGGGGGGGGGGGDEGFGGGG>@GFGFFGGGGFGFFGGGFFF45CFFFEGGB6?E7BFE>F?CFFFDFFFFFBFE:).
@M04650:207:000000000-C238N:1:1101:26494:5516 1:N:0:19
ACTCCTACGGGAGGCAGCAGTGGGGAATATTGGGCAATGGGGGGAACCCTGACCCAGCGACGCCGCGTGAGTGAAGAAATCCTTCGGGATGTAAAGCTCTGTTGTATGGGAAGAGAAAAAGACGGTACCATACGAGGAAGCCCCGGCAAACTACGTGCCAGCAGCCGCGGTAATACGTAGGGGGCAAGCGTTGTCCGGAATTACTGGGCGTAAAGCGCACTCAGGCGGGTTTATAAGTCAGATGTAAAAGGCAGGTGCTTACCATCTGTTTGTCATCTGATACTGTAAGCCT
+
GGGGGGGGGGGGGGGGGGGGGGGGGGGGGGGGGGGGGGGGGGGGGGGGGGGGGGGGGGGGGGGGGGGGGGGGGGGGGGGGGGGGGGGGGGGGGGGGGGGGGGGGGGGGGGGGGGGGGGGGGGGGGGGGGGGGGGGGGGGGGFGGGGGGGGGGGGGGGGGGGGGGGGGGGGGGGGGGGGGGGGGGGGGGGGG5EGGGGGGGGGGGGGGGGGGGGGGGGDDGGGGGGGGGGDE5FFGGGGFGFGFF7CDFFGGGGGGFFFFFG?FGFGGF@@FFFFFFFBGFFFGFFFFFFFF?
@M04650:207:000000000-C238N:1:1101:15071:5522 1:N:0:19
ACTCCTACGGGAGGCAGCAGTGGGGAATATTGGACAATGGAGGTAACTCTGATCCAGCAATTCTGTGTGCACGACGAAGGTCTTCGGATTGTAAAGTGCTTTAAGTTGGGAAGAAAAAAATGACGGTACCAACAGAATAAGCGACGGCTAAATACGTGCCAGCAGCCGCGGTAATACGTATGTCGCAAGCGTTATCCGGAATTATTGGGCATAAAGGGCATCTAGGCGGGGTTTCAAGTCGACGGTGAAAACTAGTGGCTCAACCATTAGCTTGCCGACGAAACTGAAATTCT
+
GGGGGGGGGGGGGGGGGGGGGGGGGGGGGGGGGGGGGGGGGGGGGGGGGGGGGGGGGGGGGGGGGGGGGGGGGGGGGGGGGGGGGGGGGGGGGGGGGGGGGGGGGFFGGGGGGGGGGGGGGFGGGGGGGGGGGGGGGGGGGGGGGGGGGGGGGGGGGGGGGGGGGGGGGGGGGGGGGGGGGGGGGGGGGGGGGGGGGGGGGGFGGGGGFGGGGGGGGGDG=CCFGGGGGGGG3EFF>FFGEDEFD5FGFGGG<FGFFFFFGFGGFGGFFFFFFFFF>9DEFFGF4@4<2BFB2
@M04650:207:000000000-C238N:1:1101:10652:5540 1:N:0:19
ACTCCTACGGGAGGCAGCAGTAGGGAATCTTCGGCAATGGGGGCAACCCTGACCGAGCAACGCCGCGTGAGTGAAGAAGGTTTTCGGATCGTAAAACTCTGTTGTTAGAGAAGAACGTTAAGTAGAGTGGAAAATTACTTAAGTGACGGTATCTAACCAGAAAGGGACGGCTAACTACGTGCCAGCAGCCGCGGTAATACGTAGGTCCCAAGCGTTGTCCGGATTTATTGGGCGTAAAGCGAGCGCAGGTGGTTTCTTAAGTCTGATGTAAAAGGCAGTGGCTCAACCATTGTG
+
GGGGGGGGGGGGGGGGGDGGGGGGGGGGGGFGGDGGGGGGGGGGGGGGGGGGGFGGGGGGGGGGGDF@@GEGGGGGGGGGFGCGGGGGCFEGGGGFGGGGGGGGGGGFGGGGGGGGGGGGGGEGGGGGGGGGGGFGGGFGGGGADFGGGEGFGGGGGGGGGGGGDGF<F@FGEGGGGGGGGFCFFFGC@58EGGEGGGGFGCFCEF;?CFFG=EE5EDFFGGEGGGGFFGGGFGDGGFFGE55B:DDGD*2>C5F=FFF496:CFCGAFFF87@D4?F56?:79?4)1:47>4<
@M04650:207:000000000-C238N:1:1101:13311:5544 1:N:0:19
ACTCCTACGGGAGGCAGCAGTGGGGAATATTGGACAATGGAGGTAACTCTGATCCAGCAATTCTGTGTGCACGACGAAGGTCTTCGGATTGTAAAGTGCTTTAAGTTGGGAAGAAAAAAATGACGGTACCGACAGAATAAGCGACGGCTAAATACGTGCCAGCAGCCGCGGTAATACGTATGTCGCAAGCGTTATCCGGAATTATTGGGCATAAAGGGCATCTAGGCGGGGTTTCAAGTCGACGGTGAAAACTAGTGGCTCAACCATTAGCTTGCCGACGAAACTGAAATTCT
+
GGGGGGGGGGGGGGGGGGGGGGGGGGGGGGGGGGGGGGGGGGGGGGGGGGGGGGGGGGGGFGGGGGGGGGGGGGGGGGGGGGGGGGGGGGGGGGGGGGGGGGGGGGGGGGGGGGGGGGGGGGGGGGGGGGGGGGGGGGGGGGGGGGGGGGGGGGGGGGGGGGGGGGGGGGGGGGGGGGGGGGGGGGGGGGGGGGGGGGGGGFFGGFFGGGGGGGFGGGGGFGGGGGGGGGGC>G7CFC@FFGFFG3CGFGC46CGFFFE4C@GGFDG9?F@F4?FF;FC>B2CB*9?7AF=46
@M04650:207:000000000-C238N:1:1101:22899:5631 1:N:0:19
ACTCCTACGGGAGGCAGCAGTGGGGAATATTGCACAATGGGCGCAAGCCTGATGCAGCCATGCCGCGTGTATGAAGAAGGCCTTCGGGTTGTAAAGTACTTTCAGTCGGGAGGAAGGTGGTAAGGTTAATAACCTTATCAATTGACGTTACCGACAGAAGAAGCACCGGCTAACTCCGTGCCAGCAGCCGCGGTAATACGGAGGGTGCAAGCGTTAATCGGAATTACTGGGCGTAAAGCGCACGCAGGCGGTTGATTGAGTCAGATGTGAAATCCCCGGGCTTAACCCGGGAAT
+
GGGGGGGGGGGGGGGGGGGGGGGGGGGGGGGGGGGGGGGGGGGGGGGGGGGGGGGGGGGGGGGGGGGFGGGGGGGGGGGGGGGGGGGGGGGGGGGGGGGGGGGGGGGGGGGGGGGGGGGGGGGGGGGGGGGGGGGGGGGGGGGGGGGGGGGGGGGGGGGGGGGGGGGGGGGGGGGGGGGGGGGGGGGGGGGGGGGGGGGGGGGGGGGGGGGGGGGGGGGGGGGGGGGGGGGGFGGGGGFGFGFFGGGGFGGDDGGFBFFFGFGGFGGFFFFF=?@FB>GFFBFFFFFFFFFF9:
@M04650:207:000000000-C238N:1:1101:14684:5688 1:N:0:19
ACTCCTACAGGAGGCAGCAGTAGGGAATCTTCGGCAATGGGGGCAACCCTGACCGAGCAACGCCGCGTGAGTGAAGAAGGTTTTCGGATCGTAAAACTCTGTTGTTAGAGAAGAACGTTAAGTAGAGTGGAAAATTACTTAAGTGACGGTATCTAACCAGAAAGGGACGGCTAACTACGTGCCAGCAGCCGCGGTAATACGTAGGTCCCAAGCGTTGTCCGGATTTATTGGGCGTAAAGCGAGCGCAGGTGGTTTCTTAAGTCTGATGTGAAAGCCCCCGGCTCAACCGGGG
+
GGGGGGGGGGGGGGGGGGGGGGGGGGGGGGGFGGGGGGGGGGGGGGDGGGGGFFEGGGGGGGGGGGGGGGDGGGFGGGGGEEGGGGGGCEGGGGGGGGGGGGEFEFGGCGGGFGGGGGGGGG9FGFGAGGFEFGFGGGGGGGGGGGGGGGGGGGGGGGGGGGFFGGGGGGGEGGEFGFB>BFGGGGGGGBC7CEEEGGGGGFFGGGGGGGFC:EGEEDFCEGGCEGGGGFE=4CCEDFFGFD3>CCCD)*7C9F4@*9@@F*C7BCFAFF*=*6<>?FDFBFC@FFF?>FB>
@M04650:207:000000000-C238N:1:1101:16995:5745 1:N:0:19
ACTCCTACGGGAGGCAGCAGTAGGGAATCTTCGGCAATGGACGAAAGTCTGACCGAGCAACGCCGCGTGAGTGAAGAAGGTTTTCGGATCGTAAAACTCTGTTGTTAGAGAAGAACAAGGATGAGAGTAAAATGTTCATCCCTTGACGGTATCTAACCAGAAAGCCACGGCTAACTACGTGCCAGCAGCCGCGGTAATACGTAGGGTCCAAGCGTTAATCGGAATTACTGGGCGTAAAGCGTGCGCAGGCGGTTGTGCAAGACCGATGTGAAATCCCCGGGCTTAACCTGGGA
+
GGGGGGGGGGGGGGGGGGGGGGGGGGGGGGGGGGGGGGGGGGGGGGGGGGGGGGGGGGGGGGGGGGGGGGGGGGGGGGGGGGGGGGGGGGGGGGGGGGGGGGGGGGGGGGGGGGGGGGGGGGGGGGGGGGGGGGGGGGGGGGGGGGGGGGGGGGGGGGGGGGGGGGGGGGGGGGGFGGGGGGGGGGGGGGGGGGGGGDGGGFFGGDFGGGGGGGGGGGGGGGGGGGGGGGGFFGGGGFFGFGFFGGGGFGGGGGGFFFFBDFGGFGG6FF6F4FFFFFGDDBD@)9@AFFFF:
@M04650:207:000000000-C238N:1:1101:21804:5768 1:N:0:19
ACTCCTACGGGAGGCAGCAGTAGGGAATCTTCGGCAATGGACGAAAGTCTGACCGAGCAACGCCGCGTGAGTGAAGAAGGTTTTCGGATCGTAAAACTCTGTTGTTAGAGAAGAACAAGGATGAGAGTAAAATGTTCATCCCTTGACGGTATCTAACCAGAAAGCCACGGCTAACTACGTGCCAGCAGCCGCGGTAATACGTAGGTGGCAAGCGTTGTCCGGATTTATTGGGCGTAAAGCGAGCGCAGGCGGTTTCTTAAGTCTGATGTGAAAGCCCCCGGCTCAACCGGGG
+
GGGGGGGGGGGGGGGGGGGGGGGGGGGGGGGGGGGGGGGGGGGGGGGGGGGGGGGGGGGGGGGGGGGFGGGGGGGGGGGGGGGGGGGGGGGGGGGGGGGGGGGGGGGGGGGGGGGGGGGGGFGGGGGGGGGGGGGGGGGGGGGGGGGGGGGGGGGGGGGGGGGGGGGGGGGGGGGGGGGGGGGGGGGGGGGGGGGGGGGGGGGGGGGGGGGGGGCCGGGFGGG=CCGGGGGGFGCGGGFGFD>DGGGCEDGD97CFFFFFGFGGFGDA?FFFFFFFF?GFFFCDFFFFFFFF
@M04650:207:000000000-C238N:1:1101:8652:5777 1:N:0:19
ACTCCTACGGGAGGCAGCAGTAGGGAATCTTCGGCAATGGGGGCAACCCTGACCGAGCAACGCCGCGTGAGTGAAGAAGGTTTTCGGATCGTAAAACTCTGTTGTTAGAGAAGAACGTTAAGTAGAGTGGAAAATTACTTAAGTGACGGTATCTAACCAGAAAGGGACGGCTAACTACGTGCCAGCAGCCGCGGTAATACGTATGTCGCAAGCGTTATCCGGAATTATTGGGCATAAAGGGCATCTAGGCGGGGGTTAAAGTCGACGGTGAAAACTAGTGGCTCAACCGTTAGC
+
GGGGGGGGGGGGGGGGGGGGGGGGGGGGGGGGGGGGGGGGGGGGGGGGGGGGGGGGGGGGGGGGGGGGGGGGGGGGGGGGFFGGGGGGGGGGGGGGGGGGGGGGGGGFFGGGGGGGGGGGGGGGGGGFGCFFAFFGF,DFGGG9AFGGGGGGGGGGGGGGGGGG>F,>FGG8CFGGGGEGGGGGGFGGGFEEGGGEGGGGGCFFCECC>EGG=G8CGGGGGD5EGGGFCG?=>GGGGGFCDGFFD>GCFGGGGGGE).949@CC@9<0B3<*18?644CBFF4)96)((.)426
@M04650:207:000000000-C238N:1:1101:25712:5786 1:N:0:19
ACTCCTACGGGAGGCAGCAGTGGGGAATATTGGGCAATGGGGGGAACCCTGACCCAGCGACGCCGCGTGAGTGAAGAAATCCTTCGGGATGTAAAGCTCTGTTGTATGGGAAGAGAAAAAGACGGTACCATACGAGGAAGCCCCGGCAAACTACGTGCCAGCAGCCGCGGTAATACGTAGGGGGCAAGCGTTGTCCGGAATTACTGGGCGTAAAGCGCACGCAGGCGGGTTTATAAGTCAGATGTAAAAGGCAGGTGCTTACCATCTGTTTGTCATCTGATAATGTAAGCCT
+
GGGGGGGGGGGGGGGGGGGGGGGGGGGGGGGGGGGGGGGGGGGGGEGGGGGGEEGGGGG=CFGEFGGGGGGFGGGGGGGGGBFGC>FGGGGGGGGGGGFGGG@CFGGGFGGGGGGGGGFGEGGGGGGFFGG@FFDC7FFGGGFGGGGEGGGGGGGGGGGFGGGGGGGEG>>E>FGGGFFGG5>EGGFECEGGCEGCEEC*8+:AFC6=CEEEC=CCEDCDGDE5CEEGCDG*<FGFCD=CBGFFGGC*9CCGGGC>F:F4FFDG44CA?BFFFFF4>4CFFA*97FFFBF@?
@M04650:207:000000000-C238N:1:1101:15946:5789 1:N:0:19
ACTCCTACGGGAGGCAGCAGTGGGGAATATTGGACAATGGACCAAAAGTCTGATCCAGCAATTCTGTGTGCACGACGAAGTTTTTCGGAATGTAAAGTGCTTTCAGTTGGGACGAAGAAAGTGACGGTACCAACAGAAGAAGGGGCGGCTAAATACGTGCCAGCAGCCGCGGTAATACGTATGCCCCGAGCGTTATCCGGATTTATTGGGCGTAAAGCGCGTCTAGGTGGTTTAAAAAGTCTGATGTTAAACTGCGGGGCTCAACTCCGTATTGCGTTGGAAACTGTTAGACT
+
GGGGGGGGGGGGGGGGGGGGGGGGGGGGGGGGGGGGGGGGGGGGGGGGGGGGGGGGGGGGGGGGGGGGGGGGGGGGGDGGGGGGFFGGGGGGGGGGGGGGGGGGGGGGGGGGGGGGGGGGGGGGGGGGGGGGGGGGGGGGGGFEFGGGG>FGGGGGGGGGFGGGGGGGGGGGGGGGGGGGGGGGCCFGGGGGGGGGGGGG:*;CFFGGFFGGGGGGGGGCC7=EGC6FD32>FGGGG=@FFGFFGGFCFGGGGGGFFFFFGF77F:F7B>F4?FFFBFGFFFGFFB=ADFFAA
@M04650:207:000000000-C238N:1:1101:7861:5803 1:N:0:19
ACTCCTACGGGAGGCAGCAGTGGGGAATATTGGGCAATGGAGGTAACTCTGATCCAGCAATTCTGTGTGCACGAAGAAGGTTTTCGGATTGTAAAGTGCTTTAAGTCGGGAAGAAAAAAATGACGGTACCGACAGAATAAGCGACGGCTAAATACGTGCCAGCAGCCGCGGTAATACGTATGTCGCAAGCGTTATCCGGAATTATTGGGCATAAAGGGCATCTAGGCGGGGTTTCAAGTCGACGGTGAAAACTAGTGGCTCAACCATTAGCTTGCCGACGAAACTGAAATTCT
+
GGGGGGGGGGGGGGEGGGGGFGGGCFGGGGGGGGGEGGGGGGGGFGGGGGGGGGGGFGGFGFGGGGGFGGFGGGGGGGGGFGGGGGGDCGGG9FEFGGFGGGGGGGGGGDGGGGGGG8FFGFFFFGGFGGDFGGGFGGGGGGGGGGGGGGGGGGGGGCCGFGGGGGGFDGGGEFFGGGGFGFGGCFGCGGGGGDGGGGGGGGGGGGGGGGGFGG9CED:CF<<CCGGDGGGC)AFE7:9:7D>DGGGGFGC*7CC?F@@4+97CFC=4@6@FF?>F095@)9*)*/*47@BA4
@M04650:207:000000000-C238N:1:1101:20569:5877 1:N:0:19
ACTCCTACGGGAGGCAGCAGTGGGGAATATTGCACAATGGGCGCAAGCCTGATGCAGCCATGCCGCGTGTATGAAGAAGGCCTTCGGGTTGTAAAGTACTTTCAGCGGGGAGGAAGGTGTTGTGGTTAATAACCGCAGCAATTGACGTTACCCGCAGAAGAAGCACCGGCTAACTCCGTGCCAGCAGCCGCGGTAATACGGAGGGTGCAAGCGTTAATCGGAATTACTGGGCGTAAAGCGCACGCAGGCGGTCTGTCAAGTCGGATGTGAAATCCCCGGGCTCAACCTGGGAAC
+
GGGGGGGGGGGGGGGGGGGGGGGGGGGGGGGGGGGGGGGGGGGGGGGGGGGGGGGGGGGGGGGGGGGGGGGGGGGGGGGGGGGGGGGGGGGGGGGGGGGGGGGGGGGGGGGGGGGGGGGGDGGGGGGGGGGGGGGGGGGGGGGGGGGGGFGGFGGGGGGGGGGGGGGGGDGGGGGFGGGGGGGGGGGGGGGGDEGGGGGGGGGGGGGGGGGGGGGDGGGGGGGGGGGGGGFGF:CEGGFGFG>BGGGGFGGGGDGBFFFFGFGG@CG?FFFFFFFFFFG:>9GFF?F8:FFFF:
@M04650:207:000000000-C238N:1:1101:8938:5908 1:N:0:19
ACTCCTACGGGAGGCAGCAGTGGGGAATATTGGGCAATGGGGGCAACCCTGACCCAGCGACGCCGCGTGAGGGAAGAAGGCTTTCGGGTCGTAAACCTCTGTCCCATGTGAAGAGAAGAAGACGGTAGCATGGGAGGAAGCCCCGGCTAACTACGTGCCAGCAGCCGCGGTAATACGTAGGGGGCAAGCGTTGTCCGGAATGATTGGGCGTAAAGGGCGCGTAGGCGGCCTGTTAAGTCTGGAGTGGAGGTCCCGCTTTCAAGGTGGGAATAGCTTTGGAGACTGATAGGCTTG
+
GEFGGGGGGGD@FGGGE@GFGGGFGEGGGGFCG,EFGGGF8FGGEGFGGGGGGGGGGFFGG+FEGGGGGGGFGGGEGGFGGGGGGGGDGGGGGDGGGGGGGGGGGC9FACFGCEGGGDFGGFFDEGFEGGGGGGGGGGFGG@FEBCEGGGGGGGGGFFGGC7FGGGGGGGFGGD?C8<FFEEGEGGFGGEC*?EF?CEGGGGGGGGGGFGGCEFFFEGGGEGG=CG=EGC**8<DFGGBF4C4>G4DD)*9D*/95@EFFF*7***9;79>*177=AA*6).5669@2)003((
@M04650:207:000000000-C238N:1:1101:18558:5911 1:N:0:19
ACTCCTACGGGAGGCAGCAGTGGGGAATATTGGACAATGGAGGTAACTCTGATCCAGCAATTCTGTGTGCACGAAGAAGGTTTTCGGATTGTAAAGTGCTTTAAGTCGGGAAGAAAAAAATGACGGTACCGACAGAATAAGCGACGGCTAAATACGTGCCAGCAGCCGCGGTAATACGTATGTCGCAAGCGTTATCCGGAATTATTGGGCATAAAGGGCATCTAGGCGGGGTTTCAAGTCGACGGTGAAAACTAGTGGCTCAACCATTAGCTTGCCGACGAAACTGAAATTCT
+
GGGGGGGGGGGFGGGGGGGGGGGGGGGGGGGGGGGGGGGGGGGGGGGGGGGGGGGGGGGGGGGGGGGGGGGGGGGGGGGGGGGGGGGGGGGGGGGGGGGGGGGGGGGGGGGGGGGGGGGGGGGGGGGGGGGGGGGGGGGGGGGGGGGGGGGGGGGGGGGGGGGGGGGGGGGGGGGGGGGGGGGGGGGGGGGGGGGGGGGGGGFGGGFGGGGGGGGGGGGGGGGGGGGGGGGC5EDFGF?GFDFFGDGGFCF:FGGFFFD@FFGGF3DAFFFFFFFF>FGFFBGFFF=A4*=<A
@M04650:207:000000000-C238N:1:1101:23921:5917 1:N:0:19
ACTCCTACGGGAGGCAGCAGTGGGGAATATTGCACAATGGGCGCAAGCCTGATGCAGCCATGCCGCGTGTATGAAGAAGGCCTTCGGGTTGTAAAGTACTTTCAGTCGGGAGGAAGGTGGTAAGGTTAATAACCTTATCAATTGACGTTACCGACAGAAGAAGCACCGGCTAACTCCGTGCCAGCAGCCGCGGTAATACGGAGGGTGCAAGCGTTAATCGGAATTACTGGGCGTAAAGCGCACGCAGGCGGTTGATTGAGTCAGATGTGAAATCCCCGGGCTTAACCCGGGAAT
+
GGGGGGGGGGGGGGGGGGGGGGGGGGGGGGGGGGGGGGGGGGGGGGGGGGGGGGGGGGGGGGGGGGGGGGGGGGGGGGGGGGGGGGGGGGGGGGGGGGGGGGGGGGGGGGDGGGGGGGGGGGGGGFGGGGGGGGGGGGGGGGGGGGGGGGGGGCFGGGGGGGGGGGGGGGGGGGGGGGGGGGGGGGGGGGGGGGGGGGGGEGGGGGGEFFDGGGGGGGGGEGGGGGGGGFGGFGGCGGFGFGFFGGGCDGGD:D6FFF@?FFCG?CF5=FFFFF7??FGFFFGFFFB?>DFF61
@M04650:207:000000000-C238N:1:1101:16903:5934 1:N:0:19
ACTCCTACGGGAGGCAGCAGTGGGGAATATTGGACAATGGAGGTAACTCTGATCCAGCAATTCTGTGTGCACGAAGAAGGTTTTCGGATTGTAAAGTGCTTTAAGTCGGGAAGAAAAAAATGACGGTACCGACAGAATAAGCGACGGCTAAATACGTGCCAGCAGCCGCGGTAATACGTATGTCGCAAGCGTTATCCGGAATTATTGGGCATAAAGGGCATCTAGGCGGGGTTTCAAGTCGACGGTGAAAACTAGTGGCTCAACCATTAGCTTGCCGACGAAACTGAAATTCT
+
GGGGGGGGGGGGGGGGGGGGGGGGGGGGGGGGGGGGGGGGGGGGGGGGGGGGGGGGGGGGGGGGGGGGGGGGGGGGGGGGGGGGGGGGGGGGGFGGGGGGGGGGGGGGGGGGGGGGGGGGGGGGGGGGGGGGGGGDGGGGGGGGGGGGGGGGGGGGGGGGGGGGGGGGGGGGGGGGGGGGGGGGGGGGGGGGGGGGGGGGGGGGGGCFGGGGGGGGGGGGGGCGGGGGGGD5@GGCFFFGFGFFGGGGFGGGGGGFFFDFGFGGFGGDFFFFFFFF>FGFEFGEBFBFAFFA)
@M04650:207:000000000-C238N:1:1101:26111:5950 1:N:0:19
ACTCCTACGGGAGGCAGCAGTGGGGAATCTTCCGCAATGGACGAAAGTCTGACGGAGCGACGCCGCGTGGGTGAAGAAGGCCTTAGGGTCGTAAAGCCCTGTCATTAGGGACGAATGGTAGATGGAGTAATATGTCATCTATTTGACGGTACCTAAGGAGGAAGCCCCGGCTAACTACGTGCCAGCAGCCGCGGTAATACGTAGGGGGCGAGCGTTGTCCGGAATCATTGGGCGTAAAGGGCGCGTAGGCGGGAATACAAGTCTGTTTTTAAAGTTCAGGGCTCAACCCTGTG
+
GGGGGGGGGGGGGGGGEGGGGGGGGGGGGGGGGGGGGGGGGGGGGGGGGGGGGGGGGGGGGGGGGGGGGGGGGGGGGGFGGGGGGGFFFFGGGGGGGGGGGGGGGGGGGGGGGGGGGGGGGGGGGGGGGGGGGGDGGGGGGGGGGGGGGEGGGGGFGDFGGDFGGGGGGGGGGGGGGGFFGFFGCC?GFGDGGEGGGGGGGFFFG5CCEGEC=C>EGGGDGGEGFFGGGGCC@EGG3CFGBDDDGGGGFDGGDDGF?FFFCFFGFGFB?@4@FFF7>FFFFFGF?@FBFFFFD
@M04650:207:000000000-C238N:1:1101:14871:6018 1:N:0:19
ACTCCTACGGGAGGCAGCAGTGAGGAAGATTGGTCAATGGACGAAAGTCTGACCGAGCAACGCCGCGTGAGTGAAGAAGGTTTTCGGATCGTAAAACTCTGTTGGTAGAGAAGCACGTTGGTGAGAGTGGAAAGCTCATCAAGTGACGGTAACTACCCAGAAAGGGACGGCTAACTACGTGCCAGCAGCCGCGGTAATACGTAGGTCCCGAGCGTTTTCCGGATTTATTGGGCGTAAAGCGAGCGCAGGGGGTTTATTAAGTCTGATGTAAAAGGCAGTGGCTCAACCATTTTG
+
DFGEGFCCF@C;FEGCCBFFAFEFFGG,<6ECFG9FGGGFFFCC7B:EGG9FCEF@FCDF8:6+@:CFCFECCFA,59=<E<E=E=CC+C===FFGG8FFEF,F4B?A9ECGF,?=CF@FGEDFF<FFFG,=?AA8A9?ADADGCCFGGG?F>FCFFGFGGGF:CEGF<EGEC:DFFCFGFFGGGFGCGEC*18EBCCE9CCCGEF9?8:5/?C:**9CFGC5*;<+AEFFFF*>5CFF>53757>975)95D73)8**9C?:>B>:489/7*0<):BF:?:F4=?F?1?*)-.
@M04650:207:000000000-C238N:1:1101:23545:6018 1:N:0:19
ACTCCTACGGGAGGCAGCAGTGGGGGATATTGCACAATGGGGGAAACCCTGATGCAGCGACGCCGCGTGAGTGAAGACGGCCTTCGGGTTGTAAAGCTCTGTCAACGGGGACGATAATGACGGTACCCGTGGAGGAAGCCACGGCTAACTACGTGCCAGCAGCCGCGGTAAAACGTAGGTGGCAAGCGTTGTCCGGAATTACTGGGTGTAAAGGGAGCGCAGGCGGAATGGTAAGTTGAATGTGAAAACTATGGGCTCAACCCATAGACTGCGTTCAAAACTACTGTTCTTG
+
GGGGGGGGGGGGGGGGGGGGGGGGGGGGGGGGGGGGGGGGGGGGGGGGGGGGGGGGGGGGGGGGGGGGGGGGGGGGGGGGGGGGGGGGGGGGGGGGGFFGGGGGGGGGGGGGGGGGGGGGGGGGGGGGGCEGDGGGGGGGGGGGGGGFCFGGGGGGGGGGCFGGEDGGGGGGGGGGGGDGGGGGGFCEEEGGGEGDCGGGGGGGGF@EEGGGGGGGGGGDGGEEGGDCGFFFFGGC:76DBGFFGGGGFCC7>DFFFFFFFFDDFGF<FFFFFFE>?FFFFFF4/69<9FF<
@M04650:207:000000000-C238N:1:1101:23066:6058 1:N:0:19
ACTCCTACGGGAGGCAGCAGTGGGGAATATTGGACAATGGAGGTAACTCTGATCCAGCAATTCTGTGTGCACGAAGAAGGTTTTCGGATTGTAAAGTGCTTTAAGTCGGGAAGAAAAAAATGACGGTACCGACAGAATAAGCGACGGCTAAATACGTGCCAGCAGCCGCGGTAATACGTATGTCGCAAGCGTTATCCGGAATTATTGGGCATAAAGGGCATCTAGGCGGGGTTTCAAGTCGACGGTGAAAACAAGTGGCTCAACCATTAGCTTGCCGCACAACCTTAATTCCG
+
GGGGGGGGGGGGGGGGGGGGGGGGGGGGGGGDGGGGGGGG9FG@EFGGGGGGGGGGGGGGFEG<FCFGGGCEGGGGGGGG<F,FF:FB=F8E,EF<65?5EFBADEFFGG:FG,FGGGGGFGDFE:FF=?B+CE=FDCFGGAC=+@:FC7FD,DFC<<F7;;FFGF:FFEE:1>DFFF:,2?;EGGD@1B*;18EC+*1;CB<FGG9?5:CGC+<>+9<CECF7C+6753*:):7+*0*0075;51*197:F*>F@=4))09>7556:*=F6*77@01))04*09**6)=*)(
@M04650:207:000000000-C238N:1:1101:26055:6069 1:N:0:19
ACTCCTACGGGAGGCAGCAGTAGGGAATCTTCGGCAATGGGGGCAACCCTGACCGAGCAACGCCGCGTGAGTGAAGAAGGTTTTCGGATCGTAAAACTCTGTTGTTAGAGAAGAACGTTAAGTAGAGTGGAAAATTACTTAAGTGACGGTATCTAACCAGAAAGGGACGGCTAACTACGTGCCAGCAGCCGCGGTAATACGTAGGTCCCAAGCGTTGTCCGGATTTATTGGGCGTAAAGCGAGCGCAGGTGGTTTCTTAAGTCTGATGTAAAAGGCAGTGGCTCAACCATTGTG
+
GGGGGGGGGGGGGGGGGGGGGGGGGGGGGGGGGGGGGGGGGGGGGGGGGGGGGGGGGGGGGGGGGGGGGGGFGGGFGGGGGGGGGGGGGGGGGGGGGGGGGGGGGGGGGGGGGGGGGGGGGGGGGGGGFGGGGGGGGGGGGGGGFFGDGGGGGGGGGGGGGGGGGGGFGGGGGGGG;BFGFGGGGGGGGGECGDGGGGGGGFG7CGCFGGGFGGGGGGGGGGDGCFDGGGGFFGGGGGFGFGFFGDDCDGGGGGG?FFFFEFGGFGGF?BFFFFF>BBGFFFCFFFFFFFFFB4
@M04650:207:000000000-C238N:1:1101:15462:6091 1:N:0:19
ACTCCTACGGGAGGCAGCAGTGGGGAATATTGGACAATGGACCAAAAGTCTGATCCAGCAATTCTGTGTGCACGACGAAGTTTTTCGGAATGTAAAGTGCTTTCAGTTGGGACGAAGAAAGTGACGGTACCAACAGAAGAAGGGGCGGCTAAATACGTGCCAGCAGCCGCGGTAATACGTATGCCCCGAGCGTTATCCGGATTTATTGGGCGTAAAGCGCGTCTAGGTGGTTTAAAAAGTCTGATGTTAAACTGCGGGGCTCAACTCCGTATTGCGTTGGAAACTGTTAGACT
+
GGGGGGGGGGGGGGGGGGGGGGGGGGGGGGGGGGGGGFGGGGGGGGGGGGGGGGGGGGGGGGGGGGGGGGGGGGGGGGGGGGGGGGGGGDGGGGGGGGGGGGGGGGGGGGGGGGGGGGGGGGGGGGGGGGGGGGGGGGGGGGFGGGGGGGGGGGGGGGGGGGGGGGGGGGGGGCGGGGGGGGGGGGGGGGGGGGGGGGGGGGGGGGGGGGGGGGGGGGGGGGGGDCCGGGGGFGGGGGB>FCFBFGGGFFFGGGGFFFDFGFGGFGGFFFFFF6FE>FGFFFGFFFFFFFFBA
@M04650:207:000000000-C238N:1:1101:10435:6103 1:N:0:19
ACTCCTACGGGAGGCAGCAGTGGGGAATATTGGACAATGGAGGTAACTCTGATCCAGCAATTCTGTGTGCACGAAGAAGGTTTTCGGATTGTAAAGTGCTTTAAGTCGGGAAGAAAAAAATGACGGTACCGACAGAATAAGCGACGGCTAAATACGTGCCAGCAGCCGCGGTAATACGTATGTCGCAAGCGTTATCCGGAATTATTGGGCATAAAGGGCATCTAGGCGGGGTTTCAAGTCGACGGTGAAAACTAGTGGCTCAACCATTAGCTTGCCGACGAAACTGAAATTCT
+
GGGGGGGGGGGGGGGGGGGGGGGGGGGGGGGGGFFGGGGGGGDGFFGGGGGGFGGGGGGGGGGGGGGGGGGGGGGGGGGGFGFGGGGGGGGGGGGFGGGGGGGGGGGGGGGFGGGGGGGGGGGGEGEGGGGGGGGGGGGFGGGGGGGGGGGGGGGGGGGGGGGGGGGGGEFEEGGCFFECCGGGGGGGGGEEGGFCFGEGGGGGGGGGGGG6@9FGGGCFFFCGGGGGGGG:7=DGGGFGB*07DGGFFGGCF>FFFFF)<=DFFG=5BFFFFFF?B>D>EB5>4BF22//.-
@M04650:207:000000000-C238N:1:1101:13837:6113 1:N:0:19
ACTCCTACGGGAGGCAGCAGTAGGGAATCTTCGGCAATGGACGAAAGTCTGACCGAGCAACGCCGCGTGAGTGAAGAAGGTTTTCGGATCGTAAAACTCTGTTGTTAGAGAAGAACAAGGATGAGAGTAAAACGTTCATCCCTTGACGGTATCTAACCAGAAAGCCACGGCTAACTACGTGCCAGCAGCCGCGGTAATACGTAGGTGGCAAGCGTTGTCCGGATTTATTGGGCGTAAAGCGAGCGCAGGCGGTTTCTTAAGTCTGATGTGCACGCCCCCGGCTCAACCGGGG
+
CFGGGGGGGGDGGEGEFGGGGGGGGFGGGGGGGGGGGGGGGGGE+BBFFGGGGGGCGGGGGGGGGGGEG7BFFGGGGGGGEFGGGGGGGGGGG<FBFGGGFGFGGFGGGGG8FFGGGGGGGGGGGFGGGGAFGGGGGGGGGGGGGGGGGGG7DCC,FC<@FFC@FFCGDGGGGCBGFG7FECG?FFFEGGGG>CGGGGGGGCFE8>?CFCCFCEGGDDGC;C1:EGCCGGGF@EGEGC*:7C;B)))9BGGGD:D?B*=4<B>FFGGF***1175>605@FF3>?6F?;D)3
@M04650:207:000000000-C238N:1:1101:11782:6144 1:N:0:19
ACTCCTACGGGAGGCAGCAGTGGGGAATATTGGGCAATGGGGGGAACCCTGACCCAGCGACGCCGCGTGAGTGAAGAAATCCTTCGGGATGTAAAGCTCTGTTGTATGGGAAGAGAAAAAGACGGTACCATACGAGGAAGCCCCGGCAAACTACGTGCCAGCAGCCGCGGTAATACGTAGGGGGCAAGCGTTGTCCGGAATTACTGGGCGTAAAGCGCACGCAGGCGGGTTTATAAGTCAGATGTAAAAGGCAGGTGCTTACCATCTGTTTGTCATCTGATACTGTAAGCCT
+
FGGGGGGGGGGGGGGGGGGGGGGGGGGGGGGGGGGGGGGGGGGGGGGGGGGGGGGGGGGGGGGGGGGGGGGGGGGGGGGGGGGGGGGGGGGGGGGGCCFFGGGGFGGGGGGGGGGGGGCGGGGGGGGGGFGGGGGGGGGGGGGGGGGGGGGGGGGGGGGGGGGGGGGGGGGGGGGGGGCEEGGGGGFGGGGGGGGGGGGDFGGGGGGGGGEGDFGGGGGGGGGGEDGGGD8*6C>FFFFGFDFFCG7C?GDFF3DFFFFFGFF>*9>AF?F@46BFAFGFFAC?F6?<A??7
@M04650:207:000000000-C238N:1:1101:15041:6190 1:N:0:19
ACTCCTACGGGAGGCAGCAGTGGGGAATATTGCACAATGGGCGCAAGCCTGATGCAGCCATGCCGCGTGTATGAAGAAGGCCTTCGGGTTGTAAAGTACTTTCAGCGAGGAGGAAGGCATTGTGGTTAATAACCGCAGTGATTGACGTTACTCGCAGAAGAAGCACCGGCTAACTCCGTGCCAGCAGCCGCGGTAATACGGAGGGTGCAAGCGTTAATCGGAATTACTGGGCGTAAAGCGCACGCAGGCGGTCTGTCAAGTCGGATGTGAAATCCCCGGGCTCAACCTGGGAAC
+
GGGGGGGGGGGGGGGGGGGGGGGGGGGGGGGGGGGGGGGGGGGGGGGGGGGGGGGGGGGGGGGGGGGGGGGGGGGGGGGGGGGGGGGGGGGGGGGGGGGGGGGGGGGEGGGGGGGGGGGGGGGGGGGCGGGGGGGGDGGGGFGGGGGGGGGGGGGGGGGGGGGGGGGGGGGGGGGGGGGGGGGGGGGGGGGGGGDGGGG>EGGEGGGGGGFGGGDGFGGDEGEGG?EFFFGFEGDEGFFGFGFDGGCCDGDDDDGFFFFFGFGGF3C??FFFFFFFFFGDE6FFFFF:<@@B0,
@M04650:207:000000000-C238N:1:1101:6798:6203 1:N:0:19
ACTCCTACGGGAGGCAGCAGTGGGGAATATTGCACAATGGGCGCAAGCCTGATGCAGCCACGCCGCGTGTATGAAGAAGGCCTTCGGGTTGTAAAGTACTTTCAGTCGGGAGGAAGGTGTCAAGGTTAATAACCTTGGCAATTGACCTTACCGACAGAAGAAGCACCGGCTAACTCCGTGCCAGCAGCCGCGGTCATACGGAGGGTGCCAGAGTTAATCGGAATTACTTGGCGTAAAGCGCGCGCAGGCCGTTGCTTGAGTCCGAAGTGAAATCCCCTGGCTTCACCCGGGAAT
+
CFGGGGGGGGGGGGGGGGGGGGGGGGGGFGGGG9FGGGGGGGG7C@FGGGGG<FGGGG8E,CFGGGGGGF8FGG9FG,EGFGGGGGGGGGEGGGGE?BFG<FGEF,EEFEG7FFGD+F,?FFF<DFG<?8,C<F9?FD@:F3,,,7,:,,@F++++8<<DF,,3,@B*>CCEFF;CFE<1:E9?FF6,C85*=C7BB9F9EB=:7C;::EF6;AF3+*2/;<CEFAEC+*2277)1*2650))8715)3*17<C**9*76+17*.*)-***7@6?6?(*)7(7)/?F?>>3(4(
@M04650:207:000000000-C238N:1:1101:22686:6218 1:N:0:19
ACTCCTACGGGAGGCAGCAGTGGGGAATATTGCACAATGGGCGCAAGCCTGATGCAGCCATGCCGCGTGTATGAAGAAGGCCTTCGGGTTGTAAAGTACTTTCAGCGGGGAGGAAGGCGATAAGGTTAATAACCTTGTCGATTGACGTTACCCGCAGAAGAAGCACCGGCTAACTCCGTGCCAGCAGCCGCGGTAATACGGAGGGTGCAAGCGTTAATCGGAATTACTGGGCGTAAAGCGCACGCAGGCGGTCTGTCAAGTCGGATGTGAAATCCCCGGGCTCAACCTGGGAAC
+
GGGGGGGGGGGGGGGGGGGGGGGGGGGGGGGGGGGGGGGGGGGGGGGGGGGGGGGGGGGGGGGGGGGGGGGGGGGGGGGGGGGGGGGGGGGGGGGGGGGGGGGGGGGGGGFGGGGGGGGGGGGGGGGGGGGGGGGGGGGGGGGGGGGGGGGGGGGGGGGGGGGGGGGGGGGGGGGGGGGGGGGGGGGGGGGGGGGGGGGGGGGGGGGGGGGGGGGGGGGGEGGGGGGGGGGGFG:CFGFGFGFFGGGGFGDDGGGFFFFFGFGGFGGFBFFFFFFF?>GFFFGFFFFFFFFBF?
@M04650:207:000000000-C238N:1:1101:19147:6222 1:N:0:19
ACTCCTACGGGAGGCAGCAGTGGGGAATATTGGGCAATGGGGGGAACCCTGACCCAGCGACGCCGCGTGAGTGAAGAAATCCTTCGGGATGTAAAGCTCTGTTGTATGGGAAGAGAAAAAGACGGTACCATACGAGGAAGCCCCGGCAAACTACGTGCCAGCAGCCGCGGTAATACGTAGGGGGCAAGCGTTGTCCGGAATTACTGGGCGTAAAGCGCACGCAGGCGGGTTTATAAGTCAGATGTAAAAGGCAGGTGCTTACCATCTGTTTGTCATCTGATACTGTAAGCCT
+
GGGGGGGGGGGGGGGGGGGGGGGGGGGGGGGGGGGGGGGGGGGGGGGGGGGGGGGGGGGGGGGGGGGGGGGGGGGGGGEGGGGGGGGGGGGGGGGGGGGGGGGGGGGGGGGGGGGGGGGGGGGGGGGGGGGGGGGGGGGGGGGGGGGGGGGGGGGGGGGGGGGGGGGGGGGGDGGGGGGGGGGGGGGGGGGGGGGGGGGGGGGGGGGGGGGDGGGGGGGGGGGGCGGGG7E*??FGGGFGFGF?FGFGFGGGFDD@FFFFGFGGFCFA@B45;FFFF<FFFACBFFFABFFF
@M04650:207:000000000-C238N:1:1101:7754:6245 1:N:0:19
ACTCCTACGGGAGGCAGCAGTGGGGAATATTGCACAATGGGCGCAAGCCTGATGCAGCCATGCCGCGTGTATGAAGAAGGCCTTCGGGTTGTAAAGTACTTTCAGCGAGGAGGAAGGCATTAAGGTTAATAACCTTATCAATTGACGTTACCGACAGAAGAAGCACCGGCTAACTCCGTGCCAGCAGCCGCGGTAATACGGAGGGTGCAAGCGTTAATCGGAATTACTGGGCGTAAAGCGCACGCAGGCGGTTGATTGAGTCAGATGTGAAATCCCCGGGCTTAACCCGGGAAT
+
GGGGGGGGGGGGGGGGGGGGGGGGGGGGFGGGGGGGGGGGGGGGGGGGGGGGGGGGGGGGGDGGGEGGGGGGGGGGGGGGGGGGGGGGGGGGGGGGGGGGGGGGGGGGGEGGGEGG>FFGGFFECFFG9FGFGGGGGGGGDFGGGGCGGGGGGGGGG@FFG,FFGGGGGEG7FGGGFGGGGFGGGGGGGGGEGGCCC9FGGEGGDGGGGGGGGGDE5>FGEDEGGGGGFGGGFGCE3DFG>C55D<DCDGGDC7*9=F@FGF*?FGCAB6@4@=FF1;<@BBGFBB?0;F>>FF
@M04650:207:000000000-C238N:1:1101:23428:6246 1:N:0:19
ACTCCTACGGGAGGCAGCAGTGGGGAATATTGGACAATGGAGGTAACTCTGATCCAGCAATTCTGTGTGCACGAAGAAGGTTTTCGGATTGTAAAGTGCTTTAAGTCGGGAAGAAAAAAATGACGGTACCGACAGAATAAGCGACGGCTAAATACGTGCCAGCAGCCGCGGTAATACGTATGTCGCAAGCGTTATCCGGAATTATTGGGCATAAAGGGCATCTAGGCGGGGTTTCAAGTCGACGGTGAAAACTAGTGGCTCAACCATTAGCTTGCCGACGAAACTGAAATTCT
+
GGGGGGGGGGGGGGGGGGGGGGGGGGGGGGGGGGGGGGGGGFGGGGGGGGGGGGGGGGGGGGGGGGGGGGGGGGGGGGGGGGGGGGGGGGGGGGGGGGGGGGGGGGGGGGGGGGGGGGGGGGGGGGGGGGGGGGGGGGGGGGGGGGGGGGGCFGGGGGGGGGGGGGGGGGGGGCFGGGGGGGGGGGGDGGGGGGGGGGGEEGGGGGFFGGGGGGGGFGGGGGFGGGGGGGE:@=FGGGFGFGFFGGGGFFFGGGGFFFFFGFGG>DGFFFFFFFFFFFGB>0DFBFFDBFB25
@M04650:207:000000000-C238N:1:1101:21624:6246 1:N:0:19
ACTCCTACGGGAGGCAGCAGTAGGGAATCTTCGGCAATGGGGGCAACCCTGACCGAGCAACGCCGCGTGAGTGAAGAAGGTTTTCGGATCGTAAAGCTCTGTTGTAAGAGAAGAATGTGTGTGAGAGTGGAAAGTTCACACAATGACGGTAACTTACCAGAAAGGGACGGCTAACTACGTGCCAGCAGCCGCGGTAATACGTAGGTCCCGAGCGTTGTCCGGATTTATTGGGCGTAAAGCGAGCGCAGGTGGTTTGATAAGTCTGAAGTTAAAGGCTGTGGCTCAACCATAGT
+
GGGGGGGGGGGGGGGGGGGGGFGGGGGGGGGGGGGGGGGGGGGGGGGGGGGGGGGGGGGGGGGGGGGGGGGGGGGGGGGGGGGGGGGGGGGGGGGGGGGGGGGGGFGGGGGGGGGGGGGGGFFGG9FGGGFGGGGGGGGGGGGGGGGGGGGGGGGGGGGGGGGGGGGGGGGGGGGGFGGGGGFGGGGGGGGGGGGGGGDGGCGGGGGGGGGGGGCCEDGFED8*;FGGCFGGFE9CDGFGFDF5DGCDD*9C7CFB6@FFFFFGFG7<?FF=BFFF>?FFFFF:FF?7(9*:A
@M04650:207:000000000-C238N:1:1101:11028:6275 1:N:0:19
ACTCCTACGGGAGGCAGCAGTGGGGAATATTGGACAATGGACCAAAAGTCTGATCCAGCAATTCTGTGTGCACGACGAAGTTTTTCGGAATGTAAAGTGCTTTCAGTTGGGACGAAGAAAGTGACGGTACCAACAGAAGAAGGGGCGGCTAAATACGTGCCAGCAGCCGCGGTAATACGTATGCCCCGAGCGTTATCCGGATTTATTGGGCGTAAAGCGCGTCTAGGTGGTTTAAAAAGTCTGATGTTAAACTGCGGGGCTCAACTCCGTATTGCGTTGGAAACTGTTAGACT
+
GGGGGGGGGGGGGGGGGGGGGGGGGGGGGGGGGGGGGGGGGGGGGG8FGGGGGGGGGGGGGGGGGGGGGGGCGGGGGEEGGGGGGGGGGGGFGGGGGGGGGGGGGGGGGGGGGGGCEGGGGGGGGGGGGGGGGGGGGGGGGGGGGGGGGDGGGGGGGGGGGGGGGGGGGGGGGGGGGGGGGGGGGFGGGGGGGGGGGGGGGDGGGGGFGDGGGGGCFFGGGGGEFGGGGGGGFGGGFGFFFGFFGGGGFGGGGGF@55@FGFFGFGGFFFFFFFFFF:G@FAFFFFFFFFFB4
@M04650:207:000000000-C238N:1:1101:25673:6295 1:N:0:19
ACTCCTACGGGAGGCAGCAGTGGGGAATATTGGACAATGGAGGTAACTCTGATCCAGCAATTCTGTGTGCACGAAGAAGGTTTTCGGATTGTAAAGTGCTTTAAGTCGGGAAGAAAAAAATGACGGTACCGACAGAATAAGCGACGGCTAAATACGTGCCAGCAGCCGCGGTAATACGTATGTCGCAAGCGTTATCCGGAATTATTGGGCATAAAGGGCATCTAGGCGGGGTTTCAAGTCGACGGTGAAAACTAGTGGCTCAACCATTAGCTTGCCGACGAAACTGAAATTCT
+
GGGGGGGGGGGGGGGGGGGGGGGGGGGGFGGGCGGGGGGGAFGFFGGFGGGGGGGGGGGGDEFFGGGGGGFFFGGGGGGGGGGGGGDFGDGGGGGGGGGGEGFFGGGGGGGGGGGGGGGGGGGGGDG7FF@FGGGFGGFF9EC@C>:CGBEFGF9FGFDGEFGGGGGGGGGGE@FGGGGGGGGGGFE8EC?BECCGGGGGGC?FGGGCGFGGGGFFFD7DGFGGGGFG5DE:::>FGC0:>C7.99C5*CFCDFGF*<))?4*0<DGFF*<F6?FF99D>F6*7==9>>@F25
@M04650:207:000000000-C238N:1:1101:19400:6304 1:N:0:19
ACTCCTACGGGAGGCAGCAGTGGGGAATATTGGACAATGGACCAAAAGTCTGATCCAGCAATTCTGTGTGCACGACGAAGTTTTTCGGAATGTAAAGTGCTTTCAGTTGGGACGAAGAAAGTGACGGTACCAACAGAAGAAGGGGCGGCTAAATACGTGCCAGCAGCCGCGGTAATACGTATGCCCCGAGCGTTATCCGGATTTATTGGGCGTAAAGCGCGTCTAGGTGGTTTAAAAAGTCTGATGTTAAACTGCGGGGCTCAACTCCGTATTGCGTTGGAAACTGTTAGACT
+
GGGGGGGGGGGGGGGGGGGGGGGGGGGGGGGGGGGGGGGGGGGGGGGGGGGGGGGGGGGGGGGGGGGGGGGGGGGGGG7CGGGGGGGGGGGGGGGGGGGGGGGGGGGGGGGGGGCGGGGGGGGGGGGGGGGGGGGGFGGFGGGGGGGGGGDGGGGGGGGGGGGGGGGGGGGGGGGGGGGGGGGGGGGGGGGGGGGGGGGGGGGGGGGDFCFGGGG5EGGGGGGGGGFGGGGGFGGGFGFGFGFFGGDGFGGGGDGFE@DFEFGGFGGFFFF@FFFFFFGFFFGFFFFFAF?AA
@M04650:207:000000000-C238N:1:1101:8730:6309 1:N:0:19
ACTCCTACGGGAGGCAGCAGTGGGGAATATTGCACAATGGGCGCACGCCTGATGCAGCCATGCCGCGTGTATGAAGAAGGCCTTCGGGTTGTAAAGTACTTTCAGCGGGGAGGAAGGTGTTGTGGTTAATAACCGCAACAATTGACGTTACCCGCAGAAGAAGCACCGGCTAACTCCGTGCCAGCAGCCGCGGTAATACGGAGGGTGCAAGCGTTAATCGGAATTACTGGGCGTAAAGCGCACGCAGGCGGTCTGTCAAGTCGGATGTGAAATCCCCGGGCTCAACCTGGGAAC
+
GGGGGGGGGCG@GEFEEGGGGDGGG@FGGGGGGGGGGGDCCFDGGGGGGGFGGGGGGGGGGFGGGGGEGGGGGGGGGGGGGGGGGGGGGGGGGGGGGGGGGGGGGGGGGGCFGGGGGGGGGGGGGGGGGGGGGGGG7FGGGGG?FGGGGGGGGGGGGGGGGGGGDGGGGGGGGGGGG>F7CGGGGGGGG8CGCGGGFGGGGGDE*;EECFGGGGGCCFFGD5EGG99E:C5=)*9CGGFGFD>3CDDD@9D77DFFF4@6<@DG3*9(****/96??FC)<1799FF?:4>:(-
@M04650:207:000000000-C238N:1:1101:25596:6336 1:N:0:19
ACTCCTACGGGAGGCAGCAGTGGGGAATATTGGACAATGGAGGTAACTCTGATCCAGCAATTCTGTGTGCACGAAGAAGGTTTTCGGATTGTAAAGTGCTTTAAGTCGGGAAGAAAAAAATGACGGTACCGACAGAATAAGCGACGGCTAAATACGTGCCAGCAGCCGCGGTAATACGTATGTCGCAAGCGTTATCCGGAATTATTGGGCATAAAGGGCATCTAGGCGGGGTTTCAAGTCGACGGTGAAAACTAGTGGCTCAACCATTAGCTTGCCGACGAAACTGAAATTCT
+
GGGGGGGGGGGGGGGGGGGGGGGGGGGGGGGGGGGGGGGGAFGGGGGGGGGGGGGGGGGGGGGGGGGGGGGGGGGGGGGGGFGGGGGGGGGGGGFGGGGGGGGGGFGGGGGGGGGGGGGGGGGGGGGGGGGDGGGGGGGGGGGFGGGGDGGGGGGGGGGGGGGGGGGGGGGGGGGGGGFGGGGGGG>BEGGGGGGGGGGCCF?FGGGGFGGGGGFFGGDGGGGGGGGGGGGCBCFGGGFGDGFFGGGCFFGGGGGFFFF>GF44>DGF44??FFFFFFGB>BGF?FF)37FBF
@M04650:207:000000000-C238N:1:1101:12124:6340 1:N:0:19
ACTCCTACGGGAGGCAGCAGTGGGGAATATTGCACAATGGGCGCAAGCCTGATGCAGCCATGCCGCGTGTATGAAGAAGGCCTTCGGGTTGTAAAGTACTTTCAGTCGGGAGGAAGGTGTCAAGGTTAATAACCTTGGCAATTGACGTTACCGACAGAAGAAGCACCGGCTAACTCCGTGCCAGCAGCCGCGGTAATACGGAGGGTGCAAGCGTTAATCGGAATTACTGGGCGTAAAGCGCACGCAGGCGGTTGATTGAGTCAGATGTGAAATCCCCGGGCTTAACCCGGGAAT
+
GGGGGGGGGGGGGGGGGGGGGGGGGGGGGGGGGGGGGGGGGGGGGGGGGGGGGGGGGGGGGGGGGGGGEGGGGGGGGGGGGGGGGGGGGEGGGGGGGGGGDGGGGGGGGGC@EEDFGGGGGGGGGGGFGGGGGGGGGGGFGGGGGGGEGGGGGGGGGGEFFGGGGGGGGGGGGGGGGGGGGGFGGGGGGDGGGEGGGGGGGGGGGGGGGGGGGGGGGGGGGGGFFGGGGGGGFC<EFFFDEGEFGCGGFGGGDGF?FF@FC@DFF>FAFFF*8@FFBFGFFFG?FFF?FFF>>1
@M04650:207:000000000-C238N:1:1101:20345:6377 1:N:0:19
ACTCCTACGGGAGGCAGCAGCGGGGAATATTGGGCAATGGGCGCAAGCCTGACCCAGCAACGCCGCGTGAAGGAAGAAGGCTATATGGTTGTAAACTTCTGTTGTGAGGGACGCTAATGACGGTACCTCACGAGGAAGCCCCGGCTAACTACGTGCCAGCAGCCGCGGTAATACGTAGGGGGCGAGCGTTGTCCGGAATTACTGGGCGTAAAGGGAGCGTAGGCGGCTCTTTAAGTTAGTTGTGAAATACACGGGCTTAACCCGGGAATTGCATCTGATACTGGTCAGCTAGTG
+
F8@CC@EAFF@;:C;FC7@,-8+7@+8C@FGFGFF@<@9<E<+@+6@@DG8E=6=6C=F8F@:=C@@FFG+F<=FGG@E<F@FGECECGGGEGCG9<?<FFGGGABDG83CFF+B>>=A,@CCCFFF,@FC,<FEGGF@,6*>:F*FCCFCC@F::FCFGFFFA:<1<F@EGCC;99CGEGEEEGCGEGGG8+CE8*?E:9<:7<58CEG7*9+1C*55>CD*9*7*/:*+<?CCF776*1*1):7:D6:*>775)7)0/977D3))4:F*9B9/*.678*67)9*144*=)).
@M04650:207:000000000-C238N:1:1101:22866:6384 1:N:0:19
ACTCCTACGGGAGGCAGCAGTGGGGAATATTGGACAATGGACCAAAAGTCTGATCCAGCAATTCTGTGTGCACGAAGAAGGTTTTCGGATTGTAAAGTGCTTTAAGTCGGGAAGAAAAAAATGACGGTACCGACAGAATAAGCGACGGCTAAATACGTGCCAGCAGCCGCGGTAATACGTATGTCGCAAGCGTTATCCGGAATTATTGGGCATAAAGGGCATCTAGGCGGGGTTTCAAGTCGACGGTGAAAACTAGTGGCTCAACCATTAGCTTGCCGACGAAACTGAAATTCT
+
GGGGGGGGGGGGGGGGGGGGGGGGGGGGGGGGGGGGGGGGGGGGGG8FGGGGGGGGGGGGGGGGGGGGGGG<EGECGGGGGGGGGGGGGGGGGGGGGGGGGGGGGGGGGGGGGGGGGGGGGGGGGGGGGGGGGGGGGGGFGGGGGGGGGGGGGGGGGGGGGGGGGGGGGGGGGDGGGGGGGGGGGGGGEGGGGGDGFGGCCEGGGGGGCFGFFFFCGGDGG48CGFGGGGEGDGGGGGFGFGFFGDGGFDGGGGGFFFFBEFGGFGG7=?FFF??FFFCEF9DFFFFF7??AA2
@M04650:207:000000000-C238N:1:1101:16988:6397 1:N:0:19
ACTCCTACGGGAGGCAGCAGTGGGGAATATTGGACAATGGACCAAAAGTCTGATCCAGCAATTCTGTGTGCACGACGAAGTTTTTCGGAATGTAAAGTGCTTTCAGTTGGGACGAAGAAAGTGACGGTACCAACAGAAGAAGGGGCGGCTAAATACGTGCCAGCAGCCGCGGTAATACGTATGCCCCGAGCGTTATCCGGATTTATTGGGCGTAAAGCGCGTCTAGGTGGTTTAAAAAGTCTGATGTTAAACTGCGGGGCTCAACTCCGTATTGCGTTGGAAACTGTTAGACT
+
GGGGGGGGGGGGGGGGGGGFGGGGGGGGGGGGGGGGGGGGGGGGGGCGGGGGFGGGGGGGGGGGGGGGGGGCFGGGGG:FFDGGGGGGDGGFGGGGGGGGGGGGGGGGGGGGGGDFGEGGFGGGGGGGGGGGFEGGGGGGGGGGGGGGGGGGGGGGGFGGGGGGGGGGGGGEGGGGGGGGGGGGGGGGEDGGGGGGGGGGCEGFFGGG6FFECC5CGFGGGGGGGGFFFGGGFGGGCCEGFGFFGGGGF7>CGGGFDFFF5<FCF>FBFFF>@=@33?GF@4*7@FFA98@D<
@M04650:207:000000000-C238N:1:1101:24966:6423 1:N:0:19
ACTCCTACGGGAGGCAGCAGTGGGGAATATCGGGCAATGGGGGCAACCCTGACCCAGCGACGCCGCGTGAGTGAAGAAATCCTTCGGGATGTAAAGCTCTGTTGTATGGGAAGAGAAGCAGACGGTACCATACGAGGAAGCCCCGGCAAACTACGTGCCAGCAGCCGCGGTAATACGTAGGGGGCAAGCGTTGTCCGGAATTACTGGGCGTAAAGCGCACGAAGGCGGGTTTATAAGTCAGATGTAAAAGGCAGGTGCTTACCATCTGTGTGTCATCTGATACTGTAAGCCT
+
GGGGGGGGGGGGGGGGGGGGGGGGGGGGGGGGGGGGGGGGGGGGGGGGGGGGGGGGGGGGGGGGGGGGGG>FGGGGGGFGGGGGGGGGCGEGGGGGGGGGGEGGGCFGGGGFGGGGFGGGGGGGCFGGGGFGGGCEFCFGGGGGGGEEGGGFFGGGGGGGGGGGGCEGGDFC:FGCG>CFGGGGGDCGGGGGGEGEGECEFFEFFG8EDEGGD5FGGGGDC*:CECEEGG;=?FCFF7BGF>8=DDFG4C5F<D7FFFFFGFGGFC*:9*9>FB6FFBCFF576?F@9AF?(
@M04650:207:000000000-C238N:1:1101:18976:6452 1:N:0:19
ACTCCTACGGGAGGCAGCAGTGGGGAATATTGCACAATGGGCGCAAGCCTGATGCAGCCATGCCGCGTGTATGAAGAAGGCCTTCGGGTTGTAAAGTACTTTCAGCGGGGAGGAAGGTGTTGTGGTTAATAACCGCAACAATTGACGTTACCCGCAGAAGAAGCACCGGCTAACTCCGTGCCAGCAGCCGCGGTAATACGGAGGGTGCAAGCGTTAATCGGAATTACTGGGCGTAAAGCGCACGCAGGCGGTCTGTCAAGTCGGATGTGAAATCCCCGGGCTCAACCTGGGAAC
+
GGGGGGGGGGGGGGGGGGGGGGGGGGGGGGGGGGGGGGGGGGGGGGGGGGGGGGGGGGGGGGGGGGGGGGGGGGGGGGGGGGGGGFGGFGGGGGGGGGGGGGGGGGGGGEGGGGGGGGGGGGGGGGGGGGGGGGGG<FGGGFGGGGGGGGGGGGGEGGGFGGGGGGGGDEGDGGEFGGGGGGGGGGGGGGEGGGGGGGDGGDEGG8EGGGGGGGGDFCGGGGEECGFG?CFGFCDGGGFGFG3>GGGGFGGDDDDFFFFFGFGGD<D?FFBFF@F;4>DFF>546FF::@@:04
@M04650:207:000000000-C238N:1:1101:16659:6466 1:N:0:19
ACTCCTACGGGAGGCAGCAGTGGGGAATATTGGGCAATGGGGGCAACCCTGACCCAGCGACGCCGCGTGAGTGAAGAAATCCTTCGGGATGTAAAGCTCTGTTGTATGGGAAGAGAAAAAGACGGTACCATACGAGGAAGCCCCGGCAAACTACGTGCCAGCAGCCGCGGTAATACGTAGGGGGCAAGCGTTGTCCGGAATTACTGGGCGTAAAGCGCACGCAGGCGGGTTTATAAGTCAGATGTAAAAGGCAGGTGCTTACCATCTGTTTGTCATCTGATACTGTAAGCCT
+
GGGGGGGGGGGGGGGGGGGGGGGGGGGGGGGGGGGGGGGGGGGGGGGGGGGGGGGGGGGGGGGGGGGGGFGGGGGGGGDFGGGGGGGGGGGGGGGGGGGGGGGGGDFGGGGGGGGGGGGGGGGGGGGGGGGGGGGGGGGGGGGGGGGGGGGGGGGGGGGGGGGGGGGGGGGGGGGGGGGGGGGGGGGGGGGGGGGGGGGGFGGGGCGGFGGGGFGGGGGGGDGEEGGGGGGC?GFFGGFF?:@=FGGGFGGGGGDFFFFFGFGDFGGFFFFFFFBFBADBFFGFFB7<BFFF
@M04650:207:000000000-C238N:1:1101:4205:6478 1:N:0:19
ACTCCTACGGGAGGCAGCAATGAGGAATATTGCGCAATGGGGGAAACCCTGACGCAGCGACGCCGCGTGGGTGAGGAAGTCCTTCGGGATGTAAAGCCCTTTTGCTGGGGACGATACCAGACGGTACCCAGCGAATAAGCCCCGGCTCACTACGTGCCAGCAGCCGCGGTAATACGTAGGGGGCAAGCGTTGTCCGGATTTACTGGGCGTAAAGAGCGCGTAGGCGGACCTTTAAGTGTGGCTTGAAAGCCCCCGGCTCAACCGGGGCGAGTGGCTGCAAACTGGGGGGCTTGG
+
GGGGGGCFGGGGGGGGGGGGGGDGDGGGGGGGGGGEFFFFCEGEGGGGGGGGGDGGGGGGGGDGGGGGGGGEGFCEGGGGGGFFGGGGGGGFFGGFFEGGGFC<FFFGGGGGGGGGGGGCDCFEEF7>F9FCGC<F:FFG7FFFGG>*,<>3>F<CFGGGF8CFC<CGECCEGGGF@FGGGGGG58@>C8C*2<<85*;:EC:+<8@5EG5CCE7CDD)983:CEE5C75CEFGF?FGFF)1<5)*900CF7>DG>3:D69?9D3C7(0)7.><>>1:6F66C?4@)2(.)49(
@M04650:207:000000000-C238N:1:1101:12330:6499 1:N:0:19
ACTCCTACGGGAGGCAGCAGTGGGGAATATTGCACAATGGGCGCAAGCCTGATGCAGCCATGCCGCGTGTATGAAGAAGGCCTTCGGGTTGTAAAGTACTTTCAGTCGGGAGGAAGGTGGTAAGGTTAATAACCTTATCAATTGACGTTACCGACAGAAGAAGCACCGGCTAACTCCGTGCCAGCAGCCGCGGTAATACGGAGGGTGCAAGCGTTAATCGGAATTACTGGGCGTAAAGCGCACGCAGGCGGTTGATTGAGTCAGATGTGAAATCCCCGGGCTTAACCCGGGAAT
+
GGGGGGGGGDGGGGGGGGGGGGGGGGGGGGGGGGGGGGGGGGGGGGGGGGGGGGGGGGGGGGGGGGGGGGGGGGGGGGGGGGGGGGGGGGGGGGGGGGGGGGGGGGGGGGGGGGGGGGGGGGGGGEGGGGGGGGGGGGGGGGGGGGGGGGGGGGGGGGGGGGGGGGGGGGGGGGGGGGGGGGGGGGGGGGGGGGGGGGGGG5EGGGGEGGGGGGGGGGGGGG=FGGGGGGGGFGDEGGFGFGFFGGGGFGGGGG4@FFFFEFGGFGGBFFFFFFF@0;GFF>CFFF?B6DFF>1
@M04650:207:000000000-C238N:1:1101:22913:6518 1:N:0:19
ACTCCTACGGGAGGCAGCAGTGGGGAATATTGGGCAATGGGGGCAACCCTGACCCAGCGACGCCGCGTGAGTGAAGAAATCCTTCGGGATGTAAAGCTCTGTTGTATGGGAAGAGAAGCAGACGGTACCATACGAGGAAGCCCCGGCAAACTACGTGCCAGCAGCCGCGGTAATACGTAGGGGGCAAGCGTTGTCCGGAATTACTGGGCGTAAAGCGCACGTAGGCTGCCTGATAAGTCAGAGGTGAAAGCCCACCGCTTACCGGTGGAACAGCCTTTGATACTGTTAGGCTTG
+
GGGGGDDFGGD;FCFGGGGGGGGGGGGG@FGGGGGGCGGGGG@CFGGGEGGFGGF?EFG>FGGEGGGGGGGGGFGGGF@FGGGFGGGDFGEGFGGGGGGGGGGFGFFGFGGGGGGGGDFEDFFGGGGGGGGGGGGEGGGGGFGGGGGGGGGGGFCDBFFGFGFFGGGGGGFGEFCE:E:BC8EBEGCFFGGGGGGGGGGEG:EGGGGCFCEGEGFEED)>EFGG8FFGGG@95FGCFFF:@F632>FG?CFGGFDD5>DBGFGD)1)43?FFFFFFAFGF?-CB48=<DFF08,
@M04650:207:000000000-C238N:1:1101:24437:6531 1:N:0:19
ACTCCTACGGGAGGCAGCAGTGGGGAATATTGCACAATGGGCGCAAGCCTGATGCAGCCATGCCGCGTGTATGAAGAAGGCCTTCGGGTTGTAAAGTACTTTCAGCGGGGAGGAAGGTGTTGTGGTTCATAACCGCAACAATTGACGTGACCCGCAGAAGAAGGACCGGCCAACTCCGTGCCAGCAGCCGCGGTAATACGGAGGGTGCAAGCGTTAATCGGAATTACTGGGCGTAAAGCGCACGCAGGCGGTCTGTCAAGTCGGATGTGAAATCCCCGGGCTCAACCTGGGAAC
+
FGGGGGGGGGGGGGGGGGGGGGGGGGGGGGGGGGGGGGGFEGGEFGGGGGGG9@EFFGFG,FFGGGGGGCFCGG,CFCGGGGFFFDGG===FAFGFGDFGGGGAEFEEEF@@FFGF+B<?BEFGC<+,C=FFG,+@<>FF7,,,8@>**6*7D@*>F:CAFFF,>CF@78*1<F8>C7C78896;*94B>5C:2*239<@E;8CC*1/+37/*2*2:C*9CDCCF+<E+22:77)19>4C)))77)7/5DDDGDGFFF6=+9DGF*926=F?*8973(95>09*/.7(,>)8:4
@M04650:207:000000000-C238N:1:1101:27082:6531 1:N:0:19
ACTCCTACGGGAGGCAGCAGTGGGGAATATTGGACAATGGACCAAAAGTCTGATCCAGCAATTCTGTGTGCACGACGAAGTTTTTCGGAATGTAAAGTGCTTTCAGTTGGGACGAAGAAAGTGACGGTACCAACAGAAGAAGGGGCGGCTAAATACGTGCCAGCAGCCGCGGTAATACGTATGCCCCGAGCGTTATCCGGATTTATTGGGCGTATAGCGCGTCTAGGTGGTTTAAAAAGTCTGATGTTAAACTGCGGGGCTCAACTCCGTATTGCGTTGGAAACTGTTAGACT
+
CGGGGGGGEGEGGGG@FEGGGGGGGGEGGGGGFFFGEFFCDF@FCFG?EGGGGCFGGCFFEGGGFEFCFFFGFGFFB7>CF9EG@FGG,BFFFFEFAEFGGGCAFGGFGFFGCGEFCEEGF?5?A:BFGGGFGFFGGGGEEE?EFGDFGE::7D;@<>BFDGDGGCDC7E@CFGGGFGFGGGF?FFCEECCEGGEB++BC8;E+9CFCGFFCEG*<<:<DGGCE5?+<<CE*<?FGGCBC7CFFGFGCF7CFCGG:5)7:5;FGFGF:DFF4??6534)7F40)697A4F9AA
@M04650:207:000000000-C238N:1:1101:26705:6621 1:N:0:19
ACTCCTACGGAGGCAGCAGTAGGGAATCTTCGGCAATGGACGAAAGTCTGACCGAGCAACGCCGCGTGAGTGAAGAAGGTTTTCGGATCGTAAAACTCTGTTGGTAGAGAAGAACGTTGGTGAGAGTGGAAAATTACTTAAGTGACGGTATCTAACCAGAAAGGGACGGCTAACTACGTGCCAGCAGCCGCGGTAATACGTAGGTCCCAAGCGTTGTCCGGATTTATTGGGCGTAAAGGGAGCGTAGACGGCGAAGCAAGTCTGGAGTGAAAACCCAGGGCTCAACCCTGGGAC
+
GGGGGGGGGGGGGGGGGGGGGGGGFGGGGGGGGGGGGGGCFG7FFGGGGGGGGGGGGGGGGGGGGGFGGGGGGGGGGGGGGGGGGGGGGGGGGGGGGGGGGGGGGGGGGGGGGGGGFGGGGGGGGGGGGFFGGGGGGGGGGGGGGGGGGGGGGGGGGGGGGGCFGGGGGGGGGGGGGGGGGGGGGGGGGGGGCGGGGGGGGGGGGGGFGGGGGGGGGGGGGGGEGFGGGGGGFGDGFGFGFGFFGGGGFGGGGDDDEF4>FFGGFFGFFFFFFFF:?FF@:<GFFF><?FFB?3
@M04650:207:000000000-C238N:1:1101:15594:6622 1:N:0:19
ACTCCTACGGGAGGCAGCAGTGGGGAATATTGGACAATGGAGGTAACTCTGATCCAGCAATTCTGTGTGCACGAAGAAGGTTTTCGGATTGTAAAGTGCTTTAAGTCGGGAAGAAAAAAATGACGGTACCGACAGAATAAGCGACGGCTAAATACGTGCCAGCAGCCGCGGTAATACGTATGTCGCAAGCGTTATCCGGAATTATTGGGCATAAAGGGCATCTAGGCGGGGTTTCAAGTCGACGGTGAAAACTAGTGGCTCAACCATTAGCTTGCCGACGAAACTGAAATTCT
+
GGGGGGGGGGGGGGGGGGGGGGGGGGGGGGGGGGGGGGGGGGGGGGGGGGGGGGGGGGGGGGGGGGGGGGGGGGGGGGGGGGGGGGGGGGGGGGGGGFGFGGGGGGGGGGGGGGGGGGGGGGGGGGGGGGGGGGGGGGGGGFGGGGGGGGEGGGGGGGGGGGGGGGGGGGGGGGGGGGGGGGGGGGGGGGGGGGGGGGGGDFGGGGGGCFFCFGFGGGGGGGGGGGGGGGGCEGGGGGFGFGFFGGGG@GGGGGGFFFEFGFGGFDGFBF?FFFFF>BGE39<BFFFAAFFFF
@M04650:207:000000000-C238N:1:1101:20031:6653 1:N:0:19
ACTCCTACGGGAGGCAGCAGTAGGGAATCTTCGGCAATGGACGGAAGTCTGACCGAGCAACGCCGCGTGAGTGAAGAAGGTTTTCGGATCGTAAAACTCTGTTGTTAGAGAAGAACAAGTAGGAGAGTAACTGCTCTTACCTTGACGGTATCTAACCAGAAAGCCACGGCTCACTACGTGCCAGCCGCCGCGGTAATACGTAGGTGGCAAGCGTTGTCCGGTTTTATTGGGCGTAAAGCGAGCGCAGGCGGTTTCTTAAGTCTGATGTGAAAGCCCCCGGCTCAACCGTGGAGG
+
GGGGGGGGGGGGGGGGGGGGGFFGGGGGGGGGCCGGGGGGEGGEGGGFGGGGFFGGGGCGGFGGGGGGGGGEGGFGEGGFBEGGGEGCGGGGGGGAFGGGGGGGGFGG9AFFGFFGFFAF9?AFCFCDF<DGDFEGGGFGGFGDGGCCF<@BDCFCCCF@3;FFGFF<C83*@:;EG@F7FF,?D*>CBCEC*3*323CFCE@ECC8=69FGE58C7C*7:):78:CC9C555*1:*>=);C57))/9>GD5CCCBB@*89=7:*:7>6**/07.>09C3BBD6=5@9(0<?1<
@M04650:207:000000000-C238N:1:1101:4952:6655 1:N:0:19
ACTCCTACGGGAGGCAGCAGTAGGGAATCTTCGGCAATGGGGGCAACCCTGACCGAGCAACGCCGCGTGAGTGAAGAAGGTTTTCGGATCGTAAAACTCTGTTGTTAGAGAAGAACGTTAAGTAGAGTGGAAAATTACTTAAGTGACGGTATCTAACCAGAAAGGGACGGCTAACTACGTGCCAGCAGCCGCGGTAATACGTAGGTCCCAAGCGTTGTCCGGATTTATTGGGCGTACAGCGAGCGAAGGTGGTGTCTTAAGTCGGATGTTAAAGGCAGTTGCTCAACCATTGTG
+
GGGGGGGGGGFFEGGGGGGGF,CFFGGGFGGGDGGGGGGGGGDCCGFDCGFFGEEFFDFEGGGGGGGGG>F5EF<FGGGFFCFDAFGE:=FGGGGADFFG<F9FG,@<<EFAFG<=FFBEFGF,,:C5EF93FF<3>C9CFCF=A,,8<CEC9F@<F<>FD@:,@@8<F@CEGGGFC7=FFFGC85EC2,=@ED*=CCB?E9>CGCG+=CE*8:;C=C7?GD2**0+A?7CE47D7)18*7)7:DCDG3949D*1)9BF?CF>*8396?*1*87?>7(2*94*7*9<4(9*.6-
@M04650:207:000000000-C238N:1:1101:25796:6655 1:N:0:19
ACTCCTACGGGAGGCAGCAGTGGGGAATATTGGACAATGGACCAAAAGTCTGATCCAGCAATTCTGTGTGCACGACGAAGTTTTTCGGAATGTAAAGTGCTTTCAGTTGGGACGAAGAAAGTGACGGTACCAACAGAAGAAGGGGCGGCTAAATACGTGCCAGCAGCCGCGGTAATACGTATGCCCCGAGCGTTATCCGGATTTATTGGGTGTAAAGCGCGTCTAGGTGGTTTAAAAAGTCTGATGTTAAACTGCGGGGCTCAACTCCGTATTGCGTTGGAAACTGTTAGACT
+
GGGGGGGGGGGGGGGGGGGGGGGGGGGGGGGGGFGGGGGGGGGGGGGGGGGGGGGFGGGGGGGGGGGGGGGGGGGGG@FGFGGGGGGGGGGGFGGGGGGGGGGGGGGGGGGGGDFGEFGGGGGFFGGGGGGGGGGGECGFD8FG:EGECCFFG@FCEG<ECFCFGGGFEGECBGBBC;FEGDCGGGFGGC54CC*BFCEC5C*@7EEFGF**:<C7777CED5E*<<CFFGGFGFEGF5>BD7*:C>CFF>>GFC@>E>5CFGGFCF?D55;F6@B23DFFB75=9F<9B*4)
@M04650:207:000000000-C238N:1:1101:11868:6669 1:N:0:19
ACTCCTACGGGAGGCAGCAGTGGGGAATATTGCACAATGGAGGAAACTCTGATGCAGCGACGCCGCGTGAGGGAAGAAGGTTTTCGGATTGTAAACCTCTGTCTTCGGGGACGATAATGACGGTACCCGAGGAGGAAGCCACGGCTAACTACGTGCCAGCAGCCGCGGTAAAACGTAGGTGGCAAGCGTTGTCCGGAATTACTGGGCGTAAAGGGCACGCAGGCGGATTTGATAGTCAGCTGTAAAATACGTCAGCTTAACTGGCGGATGTCGGCTGATACTGCAAGTCTAG
+
GGGGGGGGGGGGGGGGGGGGGGGGGGGGGGGGGGGGGGGGGGGGGGGGGGGGGGGGGGGGGGGGGGGGGDGGGGGGFGGGGGGGGGGGGGGGGGGGGGGGGGGGGGGGEGGGDGGGGGFGGGGGGGGGGDGGGGGGGGGGGGFGGGGGGGGGGGCFGFGGGGGGGGGGGGGGGGGFGGGBFGGGGG>EEGGGGGGGGDGGGGFCFGGDCEGFGGGGGGGGEDGGGGDGGDGGFGCFCCFGFGFFFGFF=FGGF*CFFFFFFFGGFGG935FFFEEF>:FFFDF?=?F<BFB<
@M04650:207:000000000-C238N:1:1101:20535:6691 1:N:0:19
ACTCCTACGGGAGGCAGCAGTGGGGAATATTGCACAATGGGCGCAAGCCTGATGCAGCCATGCCGCGTGTATGAAGAAGGCCTTCGGGTTGTAAAGTACTTTCAGTCGGGAGGAAGGTGGTAAGGTTAATAACCTTATCAATTGACGTTACCGACAGAAGAAGCACCGGCTAACTCCGTGCCAGCAGCCGCGGTAATACGGAGGGTGCAAGCGTTAATCGGAATTACTGGGCGTAAAGCGCACGCAGGCGGTTGATTGAGTCAGATGTGAAATCCCCGGGCTTAACCCGGGAAT
+
GGGGGGGGGGGEGGGGGGGGGGGGGGGGGGGGGGGGGGGGGGGGGGGGGGGGGGGGGGGGGGGGGGGGGGGGGGGGGGGGGGGGGGGGGGGGGFGGGGGGGGGGGFGGGGGGGGFFGGGGGDGGGGGGGGGGGGGGGGGGGGGGGGGGGGGFGFGGGGGGGGGGGGGEGGGGGGGGGGGGGGGGGGGGGGGGGGGGGGGGGGGCEGGGGGGGGGGGGGGFC5CGGGGGGFGGFGGG3CFGFGFFGGGGFGDCDDCFFFFFGFGGFDGFFFFFFFFFFFGFE>C?FFF:>F>>6?
@M04650:207:000000000-C238N:1:1101:17694:6709 1:N:0:19
ACTCCTACGGGAGGCAGCAGTGGGGAATATTGGACAATGGACCAAAAGTCTGATCCAGCAATTCTGTGTGCACGACGAAGTTTTTCGGAATGTAAAGTGCTTTCAGTTGGGACGAAGAAAGTGACGGTACCAACAGAAGAAGGGGCGGCTAAATACGTGCCAGCAGCCGCGGTAATACGTATGCCCCGAGCGTTATCCGGATTTATTGGGCGTAAAGCGCGTCTAGGTGGTTTAAAAAGTCTGATGTTAAACTGCGGGGCTCAACTCCGTATTGCGTTGGAAACTGTTAGACTT
+
GGGGGGGGGGCFGGGGGGGGGGGGGGGGGGGGGGGGGGCFFGGGGG@GGGGGGGGGGGGGGGGGGCF,EDF9F<FEEE=FFGEFGGGCFEGGGGGGGGFCFGGGFGGGG8B=EEFGEG@EFFGGGEEFFEFEGGFDEFGGGGGGGGGGD@FCFDGGCCFGGGGGGGGGGGFGGGGFGGGGGGGGCFGGG>5*=CGGGGGG8EGGGFCC6*:EG58CF7CDGGCG=FFGGGGC<F:CC*.:8FF?>7CCBG*2D7=::EFFGFCCFGFFD5FFF?BB1<)>:>*.9BFFFBFFF)
@M04650:207:000000000-C238N:1:1101:26322:6751 1:N:0:19
ACTCCTACGGGAGGCAGCAGTGGGGAATATTGGGCAATGGGGGAAACCCTGACCCAGCGACGCCGCGTGAGTGATGAAGTCTTTCGGGACGTAAAGCTCTTTTGTACGGGAAGAAGACGATGACGGTACCGTACGAATAAGCCCCGGCAAACTACGTGCCAGCAGCCGCGGTAATACGGAGGGTGCAAGCGTTAATCGGAATCACTGGGCGTAAAGCGCATGTAGGCTGCTTTATAAGTCAGAGGTGAAATCCCACGGCTTACCCGTGGAACTGCCTTTGATACTGTAGAGCTT
+
GGGGGGGGGGGGGGGGGGGGGGGGGGGGGGGGGFGGGGGGGGGGGGGGGGGGG@GGGGGGGGGGGGGGGGGGGGGGGGGGGGGGGGGGGGGGGGGGGFGGGGGGGGGGGGGGGGGGGGGGEFFAFFGCBFGC@FEGGGGGFADF:FGGFGGGGGGGGGFFGGGGGGGGDCGGGCEFGFGCEE8CGGGC?FCC8CFGCGE5/;CCFGGGGGGGD=FF?<D3;DFCE?FGG<@+9<C?FGFFFC47CGG79CCC>C7@>>>DG?FFFCGFDFFFFFFFDBDF4<**9@F:A@B245
@M04650:207:000000000-C238N:1:1101:11929:6780 1:N:0:19
ACTCCTACGGGAGGCAGCAGTAGGGAATCTTCGGCAATGGGGGCAACCCTGACCGAGCAACGCCGCGTGAGTGAAGAAGGTTTTCGGATCGTAAAACTCTGTTGTTAGAGAAGAACGTTAAGTAGAGTGGAAAATTACTTAAGTGACGGTATCTAACCAGAAAGGGACGGCTAACTCCGTGCCAGCAGCCGCGGTAATACGGAGGGTGCAAGCGTTAATCGGAATTACTGGGCGTAAAGCGCACGCAGGCGGGTGATTGAGTCAGATGTGAAATCCCCGGGCTTAACCCGGGA
+
GGGGGGGGGGGGGGGGGGGGGGGGGGGGGGGGGGGGGGGGGGGGGGGGGGGGGGGGGGGGGGGGGGGCFGGGGGGGGGGGGGGGGGGGGGGGGGGGGGGGGGGGGGGGEGGGGGGGGGGGGGGGGGGGGGGFGGGGGGGGGGGGGGGGGGGGGGGGGGGGGGGGGGGGGGGGGGGGGGGGGGGGGGGGGGGGGGGGDGGGGGGGGGGGGGGFGGGDGGGGGGG5EFGGGGGGFGGGDGFGFGFFGGDDEDGG)95)=86FGFGGFGGFFFFFFFFF)8C:D>DFFFFFFEFF9
@M04650:207:000000000-C238N:1:1101:5024:6780 1:N:0:19
ACTCCTACGGGAGGCAGCAGTGGGGAATATTGGGCAATGGGTGAAACCCTGACCCAGCAACGCCGCGTGAGGGAAGAAGGCTTTCGGGTCGTAAACCTCTGTCCCATGTGAAGAGAAGAAGACGGTAGCATGGGAGGAAGCCCCGGCAAACTACGTGCCAGCAGCCGCGGTAATACGTAGGGGGCAAGCGTTGTCCGGAATTACTGGGCGTAAAGCGCACGCAGGCGGGTTTATAAGTCAGATGTAAAAGGCAGGTGCTTACCATCTGTTTGTCATCTGATACTGTAAGCCT
+
GGGGGGGGGGGGGGGGGGGGGGGGGGGGGGGGGGGGGGGGGGGGGGGGGGGGGGGCFC<FGGGDGGGGGGGGGGGGGGGGGGGGGGGGGGGGGGFFGGGGGGGGGGGGGFGGGGGGGGCFDCGGGGGGGGGGGGGGGGGFG=>FGGGGGGGGGGGGGFGGGGGGGGDGGGGGGFGGFGFGGGGECECCGGGGGGFDEEGEGGGGG9FF*C=EEFC7=DGDGGGCCCCEGCEDFGGGGGFCFCFFCGGG6:DC45CF?FFFF?*:**2)9=B)>FFF>BF*95087@624=@(
@M04650:207:000000000-C238N:1:1101:4046:6795 1:N:0:19
ACTCCTACGGGAGGCAGCAGTGGGGAATCTTCCGCAATGGACGAAAGTCTGACGGAGCGACGCCGCGTGGGTGAAGAAGGTCTTCGGATCGTAAAGCCCTGTCATTAGGGACGAATGGTAGATGGAGTAATATGTCATCTATTTGACGGTACCTAAGGAGGAAGCCCCGGCTAACTACGTGCCAGCAGCCGCGGTACTACGTAGGGGGCGAGCGTTGTCCGGAATCATTGGGCGTAAAGGTCGCGTAGGCGGGTATACAAGTCTGTTTTTAAAGTTCAGGGCTCTACACTGGGG
+
GGGFFGGGECECEGGGGGGFGF8FCC@FGGFGFDGGGGGGGGGGGFCGGE9FGCGGDCEGGGGG>FGFE+FG:+CEDFFFGGGGGDFGDGEGGEGGGGGGGGGEFFB9<FF7CG7<FFFGGF9DDFFFGGGGGCAFFF,DF=@@9FFGGGGG,D;DF7,:CEB7EEFDCDED*?FGFGG2BE8;BFGFGCCEG5=C*?EGGEGF>CCEGCEEDE?C5CFF*<E**<90<*0*7EGG*777*05@GG)17=573)9667*7C=CDFGG<).<)@F6@>>7=4:*.)*1)3*1(,-
@M04650:207:000000000-C238N:1:1101:23912:6798 1:N:0:19
ACTCCTACGGGAGGCAGCAGTGGGGAATATTGCGCAATGGGCGAAAGCCTGACGCAGCGACGCCGCGTGAGGGATGAAGGCCTTCGGGTCGTAAACCTCTGTCAGGAGGGAAGAACCGGCATGGTGCTAATCAACCGTGCTCTGACGGTACCTCCAAAGGAAGCACCGGCTAACTCCGTGCCAGCAGCCGCGGTAATACGGAGGGTGCGAGCGTTAATCGGAATCACTGGGCGTAAAGCGCGCGTAGGCCGTTTCGTAAGTCAGGGGTGAAATCCCACCGCTCAACGGTGGAAC
+
GGGGGGGGGGGEGGGGGGGGGGGGGGGGGGGGGGGGGGGGGGGGGGGGGGGGGGGGGGGGGGGGGGGGGGGGGGGGGGGGGGGGGGGGGGGGGGGGGGGGGGGGGGGGGGGGGGGGGGGGGGGGGGGGGGGGGGGGGGGGGGGGGGGGGGGGGGGGGGGGGGGGGGGGGGGGGGGGGGGGGGGGGGGGGGGGGGEEGGGGGGGGGGGGGGGGGGGG5DFGGGGGGGGGGGGGDGGGGGFGFGFFG3CG@FGGGGGEFFF@FFGGFFGBFFF48=@??BGFFFGFFFD9?FD?34
@M04650:207:000000000-C238N:1:1101:10238:6804 1:N:0:19
ACTCCTACGGGAGGCAGCAGTAGGGAATCTTCGGCAATGGACGAAAGTCTGACCGAGCAACGCCGCGTGAGTGAAGAAGGTTTTCGGATCGTAAAACTCTGTTGTTAGAGAAGAACAAGGACGTTAGTAACTGAACGTCCCCTGACGGTATCTAACCAGAAAGCCACGGCTAACTACGTGCCAGCAGCCGCGGTAATACGTAGGTGGCAAGCGTTGTCCGGATTTATTGGGCGTAAAGCGAGCGCAGGGGGTTTGCTAAGTCTGAAGTTAAAGGCTGGGGCTCAACCATAGT
+
GGGGGGGGGGGGGGGGGGGGGGGGGGGGGGGGGGGGGGGGGGGGGGGGGGGGGGGGGGGGGGGGGGGGG@FGGGGGFGGGFGGGGGGGGGGGGGGGGGGGGGGGGGGGGGGFGGFGGGGGGGGGGGGGGGGGGGGGFGCG7FFFFGDDGGGGGGGGGGGGGCFFFGFEEGCCFGGGGGGGGFCFFGGGGGGDGEGEBCFGEEF72?:FE65EEECGCC>DGDC*@9A?CGGFEEGEFG*<BGFFCDDD)9C77*9*9@F?27CFF>FAFFF=F?FF:(*8509??:432/<)
@M04650:207:000000000-C238N:1:1101:4827:6829 1:N:0:19
ACTCCTACGGGAGGCAGCAGTAGGGAATCTTCGGCAATGGACGAAAGTCTGACCGAGCAACGCCGCGTGAGTGAAGAAGGTTTTCGGATCGTAAAACTCTGTTGGTAGAGAAGAACGTTGGTGAGAGTGGAAAGCTCATCAAGTGACGGTAACTACCCAGAAAGGGACGGCTAACTACGTGCCAGCAGCCGCGGTAATACGTAGGTCCCGAGCGTTGTCCGGATTTATTGGGCGTAAAGCGAGCGCAGGTGGTTTATTAAGTCTGGTGTAAAAGGCAGTGGCTCAACCATTGTT
+
GGGGGGGGGGGGGGGGGGGGGGGGGGGGGGGGGGGGGGGGFGGGCFFGGGGGGGGGGGGGGGGGGGGGGGGGGGGEGGGGGGGGGGGGGGGGGGGGGGGGGGGFGGGGGGGGGGGGGGGGGGGGGGGGGGCFGGGGGGGGGG@FGGGGDEFFFGGG7DFGDGGG>FGGGGGDGGGGGGGGGGGGFG6CCFG8:BEGGGGGFFGFGGGGGGGGEGEE5DGDDDCEG+<FG7FFFGDGGGFCDG>EGGC7B<CGG3FFFFF=CFGGFGG<;FF4/7::(,26)446??F??FFAF)
@M04650:207:000000000-C238N:1:1101:22862:6863 1:N:0:19
ACTCCTACGGGAGGCAGCAGTGGGGAATATTGGGCAATGGGGGCAACCCTGACCCAGCGACGCCGCGTGAGTGAAGAAATCCTTCGGGATGTAAAGCTCTGTTGTATGGGAAGAGAAGCAGACGGTACCATACGAGGAAGCCCCGGCAAACTACGTGCCAGCAGCCGCGGTAATACGTAGGGGGCAAGCGTTGTCCGGAATTACTGGGCGTAAAGCGCACGCAGGCGGGTTTATAAGTCAGATGTAAAAGGCAGGTGCTTACCATCTGTTTGTCATCTGATACTGTAAGCCT
+
GGGGGGGGGGGGGGGGGGGGGGGGGGGGGGGGGGGGGGGGGGGGGGGGGGGGGGGGGGGDGGGGGGGGGGGGGGGGGGGGGGGGGGGGGGGGGGGGGGGGGGGGGGGGGGGGGGGGGGGGGGGGGGGGGGGGGGGGGGGGGGGGGGGGGGGGGGGGGGGGFGGGGFEGGGFGGGGGGGGGGGGGGGGGGGGGGGGGGGGGGGGGGGGGGGGGGGGGGGGGGGGGGGGG5CCE@F=?FGFGFGFFGGGF?FGGGDCFFFFFGFGGFGGFFFF@FFFFBAG?FFGFFFFAB=:3
@M04650:207:000000000-C238N:1:1101:9101:6863 1:N:0:19
ACTCCTACGGGAGGCAGCAGTGGGGAATATTGCGCAATGGGCGAAAGCCTGACGCAGCGACGCCGCGTGAGGGATGAAGGCCTTCGGGTCGTAAACCTCTGTCAGGAGGGAAGAACCGGCATGGTGCTAATCAACCGTGCTCTGACGGTACCTCCAAAGGAAGCACCGGCTAACTCCGTGCCAGCAGCCGCGGTAATACGGAGGGTGCGAGCGTTAATCGGAATCACTGGGCGTAAAGCGCGCGTAGGCCGTTTCGTAAGTCAGGGGTGAACTCCCACCGCTCAACGGTGGAAC
+
GGGGGGGGGGGGGGGGGGGGGGGGGGGGGGGGGGGGGGGGGGGGGGGGGGGGGGGGGGGGGGGGGGGGGGGGGGGDGGGGGGGGGGGGGGGGGGGGGGGGGGGGGGGEGGGGGGGGFEGGGGGGGGGGFFGGGGGFGGFGGGG?FGGDCFGGGGGGGGGGG77CFGGGGGGGGGGGGGGGGGGDGGGGGEEGGG5CCGFGEAEGDEGEG5C5EEGGGGFGGGGGGFFGFGGGEGGDFGFDFDBFG35*6*)9>GFEF47>F6*:FCGBFFF*86?><BCDB0C3?FF;BF::<(
@M04650:207:000000000-C238N:1:1101:9685:6922 1:N:0:19
ACTCCTACGGGAGGCAGCAGTGGGGAATATTGGACAATGGACCAAAAGTCTGATCCAGCAATTCTGTGTGCACGACGAAGTTTTTCGGAATGTAAAGTGCTTTCAGTTGGGACGAAGAAAGTGACGGTACCAACAGAAGAAGGGGCGGCTAAATACGTGCCAGCAGCCGCGGTAATACGTATGCCCCGAGCGTTATCCGGATTTATTGGGCGTAAAGCGCGTCTAGGTGGTTTAAAAAGTCTGATGTTAAACTGCGGGGCTCAACTCCGTATTGCGTTGGAAACTGTTAGACT
+
GGGGGGGGGGGGGGGGGGGGGGGGGGGGGGGGGGGGGGGGGGGGGGFGGGGGGGGGGGGGGGGGGGGGGGGDGGGGGGCGGGGGGGGGGGGGGGGGGGGGGGGGGGGGGGGGGGGGGGGGGGGGGGGGGGGGGGGGGGGGGGGGGGGGGGGGGGGGGGGGGGGGGGGGGGGGGGGGGGGFGGGGFGGGDGGGGGGGGGGGEEGGCGGGGGGGGGGGGGGGGDGGGGGGGGGG>GGGGGFGFCFF7FG7BFGGDGGFFFFEDFGGFGGFFFFFFFFFFFGFFFGFFBFFAF=AA
@M04650:207:000000000-C238N:1:1101:26295:6925 1:N:0:19
ACTCCTACGGGAGGCAGCAGTAGGGAATCTTCGGCAATGGACGAAAGTCTGACCGAGCAACGCCGCGTGAGTGAAGAAGGTTTTCGGATCGTAAAACTCTGTTGTTAGAGAAGAACAAGTAGGAGAGTAACTGCTCTTACCTTGACGGTATCTAACCAGAAAGCCACGGCTAACTACGTGCCAGCAGCCGCGGTAATACGTAGGTGGCAAGCGTTGTCCGGATTTATTGGGCGTAAAGCGAGCGCAGGCGGTTTCTTAAGTCTGATGTGAAAGCCCCCGGCTCAACCGGGGAGG
+
GGGGGGGGGGGGGGGGGGGGGGGGGGGGGGGGGGGGGGGGGGGGGGGGGGGGGGGGGGGGGGGGGGGGGGGGGGGGGGGGGGGGGGGGGGGGGGGGGGGGGGGGGGGGGGGGGGGGGGGGGGGGGGGGGGGGGGGGGGGGGGGGGGGGGGGGGFGGGGGGGGGGGGGGGGGGFGGGGGGGGGGGFFGGCGGGGGGGGGGGGGGGGGGGGGGGGGGGGGGGCGAEGGFGDGGGDGGDGFFGEGFFCDGGFGGCGGFFFFFFGF=FFD74@FF?BFFF?>GFFFGF?:FF>FD>FF
@M04650:207:000000000-C238N:1:1101:13248:6962 1:N:0:19
ACTCCTACGGGAGGCAGCAGTGGGGAATATTGGGCAATGGGGGCAACCCTGACCCAGCGACGCCGCGTGAGTGAAGAAATCCTTCGGGTTGTAAAGCTCTGTTGTATGGGAAGAGAAGCAGACGGTACCATACGAGGAAGCCCCGGCATACTACGTGCAAGCAGCCGCGGTAATACGGAGGGGGCAGGCGTTGTCCGGAATAAGTGGGCGTAAAGCGCAGGCAGGCTGGTTGATAAGTCAGATGTAAAAGGCGTGTACTTACCATTTGTTTGTCATCTGATACTGTACGCCTAT
+
G@<FGGGGG7F;CFGGGGGGFGGGGGGGCEFEDFGGGGGGG7FFCFCGGGGF<ECE,FC7+@FFEFEB:7FFGGGFGG8CEFDEFD:F,BFFF@F9C?FF9FG9F@FFGGG8FE,FF8,BDF8+CC>+E,,>F<FD:CCF<,+5C7*:*7<9@A7>F**3,1>,>,1*4*4=F,5+4*414**1=?**88CE>EGCCG**A+2++00/*://*/@7/9)):)/2***/:9+*)<7F:*9*9*9=:07C@>C*)/1<)09=C?**9**)1.)0>*7@AA7**.*9/09)4.),()
@M04650:207:000000000-C238N:1:1101:13783:7000 1:N:0:19
ACTCCTACGGGAGGCAGCAGTGGGGAATATTGCACAATGGGCGCAAGCCTGATGCAGCCATGCCGCGTGTATGAAGAAGGCCTTCGGGTTGTAAAGTACTTTCAGTCGGGAGGAAGGTGGTAAGGTTAATAACCTTATCAATTGACGTTACCGACAGAAGAAGCACCGGCTAACTCCGTGCCAGCAGCCGCGGTAATACGGAGGGTGCAAGCGTTAATCGGAATTACTGGGCGTAAAGCGCACGCAGGCGGTTGATTGAGTCAGATGTGAAATCCCCGGGCTTAACCCGGGAAT
+
GGGGGGGGGGGGGGGGGGGGGGGGGGGGGGGGGGGGGGGGGGGGGGGGGGGGGGGGGGGGGGGGGGGGGGGGGGGGGGGGGGGGGGGGGGGGGGGGGGGGGGGGGGGGGGGGGGGDGGGFGGGGGGGGGGGGGGGGGGGGFGGGGGEGGGGGGGGGGGGGGGGGGGGGGGGGGGGGGGGGGFGGGGGGGGGGGGGGGGDGGGGGGGGGGFGGGGGEFGGGGGGCF9EGGGGGFGGGGGFGFGFFGDDDEGGGGGGFFFF=3@F77>FFFFFFFFFF:>GFFFGFFF?:>BF0>7
@M04650:207:000000000-C238N:1:1101:7735:7038 1:N:0:19
ACTCCTACGGGAGGCAGCAGTAGGGAATCTTCGGCAATGGACGAAAGTCTGACCGAGCAACGCCGCGTGAGTGAAGAAGGTTTTCGGATCGTAAAACTCTGTTGTTAGAGAAGAACAAGTGGGAGAGTAACTGTTCCCGCCTTGACGGTATCTAACCAGAAAGCCACGGCTAACTACGTGCCAGCAGCCGCGGTAATACGTAGGTCCCAAGCGTTGTCCGGATTTATTGGGCGTAAAGCGAGCGCAGGTGGTTTCTTAAGTCTGATGTAAAAGGCAGTGGCTCAACCATTTGTT
+
GGGGGGGGGGGCGGGGGGGGGGGGGGGGGGGGGGGGGGGFFGGGGGGGGGGFFGGGGGGGGGGGGGGGGGGGGGGGGFGGGGGGGGGGGGGGGGGGGGGGGGGGGGGGGGGGGGGGFF<,A9<DFCFG,EGC?FBBCFEECGEEFFGCF>@FD=FCGGGFGGFFFGGGDGDE:F92,>FF@FFEC,6=FEGDGCCGGCCFC+8E;+?CCGGGGGG8/**7CD1:9?CGCF5=DGDGGFFDFGE))/9CFGDDCFCFF69*+*2:6:2)1@89*>F>(89FB<CF*<>:DF*)),
@M04650:207:000000000-C238N:1:1101:25408:7054 1:N:0:19
ACTCCTACGGGAGGCAGCAGTGGGGAATATTGCACAATGGAGGAAACTCTGATGCAGCGACGCCGCGTGAGGGAAGAAGGTTTTCGGATTGTAAACCTCTGTCTTCGGGGACGATAATGACGGTACCCGAGGAGGAAGCCACGGCTAACTACGTGCCAGCAGCCGCGGTAAAACGTAGGTGGCAAGCGTTGTCCGGAATTACTGGGCGTAAAGCGCACGCAGGCGGTTTGTTAAGTCAGATGTGAAATCCCCGAGCTTAACTTGGGAACTGCATTTGAAACTGGCAAGCTAG
+
GGGGGGGGGGGGGGGGGGGGGGGGGGGGGGGGGGGGGGGGGGGGGGGGGGGGGGGGGGGGGGGGGGGGGGGGGGGGGGGGGGGGGGGGGGGGGGGGGGGGGGGGGGGGGGGGGGGGGGGGGGGGGGGGGGGGGGGGGGGGGGGGGGGGGGGGGGGGGGGGGGGGGGGGGGGGGGGGGGGGGGGGGGGGGGGGGGGGGGGGGGGGGFGGDGGGGGGGGGGGGDCCEGGEGGGGFFCGF7BFFFFFGGGFFGGGGGC>DFFFFFGGFGGFFFFFFF=B><>BBA>FF4@<0?F?
@M04650:207:000000000-C238N:1:1101:9357:7104 1:N:0:19
ACTCCTACGGAGGCAGCAGTGGGGAATCTTGCGCAATGGGCGAAAGCCTGACGCAGCGACGCCGCGTGAGTGATGAAGGCCTTCGGGTTGTAAAGCTCTGTGGGGAGAGACGAATAAGTGCAGCCTAATACGTTGCATGATGACGGTATCTCCTTAGCAAGCACCGGCTAACTCTGTGCCAGCAGCCGCGGTAAGACAGAGGGTGCAAACGTTGTTCGGAATTACTGGGCGTAAAGCGTGTGTAGGCGGTCTTGTAAGTCGGATGTGAAAGCCCTGGGCTCAACCCCGGAAGTG
+
GGGGGGGGGGGGGGGDEFGGFGGGGGGGGGCGGGGGCGGGGG+CEGGGGGGGGGG@FF>@FCFGGGGGGGGGGGGEFFGGGFGGGGGCGFFFGGGG9B?,AECFECFDGEDE7FFCFFFAFFGFFGGGGGGGGFFGGGGGDGCGGC:CF9;C9FFGGGFGGGFGGGGGGGGGGFFGGGGGGEGFCFB@CEGG5CFFFCGCFEGEGECC<CEF6C;C7CDCEGFFC<96FC=C>CFGFD<DBF>FGGFGEG3>*:D?*9BBEED*59D)*9@4<>55:BG)84FF)7)-6))48<
@M04650:207:000000000-C238N:1:1101:15559:7107 1:N:0:19
ACTCCTACGGGAGGCAGCAGTAGGGAATCTTCGGCAATGGGGGCAACCCTGACCGAGCAACGCCGCGTGAGTGAAGAAGGTTTTCGGATCGTAAAACTCTGTTGTTAGAGAAGAACGTTAAGTAGAGTGGAAAATTACTTAAGTGACGGTATCTAACCAGAAAGGGACGGCTAACTACGTGCCAGCAGCCGCGGTAATACGTAGGGGGCGAGCGTTGTCCGGAATCATTGGGCGTAAAGGGCGCGTAGGCGGGAATACAAGTCTGTTTTTAAAGTTCAGGGCTCAACCCTGTG
+
GGGGGGGGGGGGGGGGGGGGGGGGGGGGGGGGGGGGGGGGGGGGGGGGGGGGGGGGGGGGGGGGGGGGGGGGGGGGGGGGGGGGGGGGGGGGGGGGGGGGGGGGGGGG9FFGGGDFGFDGGGDGGGGGGGGGGGFGGGGGGGGGGGGGGGGGGGGGGGGGGGGGGDGGGGGGGGGGGGGGGGGGGGGGGGGDGGEGGFGGGGGGGGGGGEEGGGGGGGGGGGGGGGFFGGG5@EDDD3@GEGFED9DGFGGGGCDF4FF*9@FFF:>2:34:FFF44<FFF?*<FF5:?FFB?
@M04650:207:000000000-C238N:1:1101:27459:7121 1:N:0:19
ACTCCTACGGGAGGCAGCAGTGGGGAATATTGGGCAATGGGGGCAACCCTGACCCAGCGACGCCGCGTGAGTGAAGAAATCCTTCGGGATGTAAAGCTCTGTTGTATGGGAAGAGAAAAAGACGGTACCATACGAGGAAGCCCCGGCAAACTACGTGCCAGCAGCCGCGGTAATACGTAGGGGGCAAGCGTTGTCCGGAATTACTGGGCGTAAAGCGCACGCAGGCGGGTTTATAAGTCAGATGTAAAAGGCAGGTGCTTACCATCTGTTTGTCATCTGATACTGTAAGCCT
+
GGGGGGGGGGGGGGGGGGGGGGGGGGGGGGGGGGGGGGGGGGGGGGGGGGGGGGGGGGGEGGGGGGGGGGGGGGGGGGGGGGGGGGGGEGGGGGGGGGGGGGGGGGGGGGGGGFGGGGGGGGGGGGGGGGGGGGCGGGGGGGGGFEGGGGGGGGGGGFGGGGGGGGGGGGGGGGGGGGGGGGGGGGGGGGGGGEGCGGGGGGGGGGGGGGGGDGGGGGGGGGGGGGGGDGG=?GGGGCFGFFFFGGGGFGGGGGDFFFFFGFGGFGGAFFFFFFFFFFGF?ADFFBF<>FF7
@M04650:207:000000000-C238N:1:1101:5845:7122 1:N:0:19
ACTCCTACGGGAGGCAGCAGTGGGGAATATTGGGCAATGGGGGGAACCCTGACCCAGCGACGCCGCGTGAGTGAAGAAATCCTTCGGGATGTAAAGCTCTGTTGTATGGGAAGAGAAGCAGACGGTATCTAACCAGAAAGGGACGGCTAACTACGTGCCAGCAGCCGCGGTAATACGTAGGTCCCAAGCGTTGTCCGGATTTATTGGGCGTAAAGCGAGCGCAGGTGGTTTCTTAAGTCTGATGTAAAAGGCAGTGGCTCAACCATTGTGTGCATTGGAAACTGGGAGACTTGG
+
GGGGGGGGGGGGGGGGGGGGGGGGEGGGGGGGGGGGGGGGGGGGGEGFGGGFGGGGFGGGGGGGGGGGGGGFFGGGGGGGGGGAFGGGGGGGGGGGGGGGFFDFGFGGGGGGGGGGGGGGGGGGGGGGGGGGGGGGGGGGGGGGGGGGGGGGGGGGGGGGGGGGGGGGGGGGGGGGGGFCEGGFFGGGGGE58CGE:E8*?EFGGGGGGGCEGGGFGGGGGGDGGGGGCF8CBGGGF7@FFFFFGGCGFFDGGGGFFEF:6=CGFCFB==FFFFFF??GFFF7FFFF?4)?9<)
@M04650:207:000000000-C238N:1:1101:13550:7132 1:N:0:19
ACTCCTACGGGAGGCAGCAGTAGGGAATCTTCGGCAATGGGGGCAACCCTGACCGAGCAACGCCGCGTGAGTGAAGAAGGTTTTCGGATCGTAAAACTCTGTTGTTAGAGAAGAACGTTAAGTAGAGTGGAAAATTACTTAAGTGACGGTATCTAACCAGAAAGGGACGGCTAACTACGTGCCAGCAGCCGCGGTAATACGTAGGTCCCAAGCGTTGTCCGGATTTATTGGGCGTAAAGCGAGCGCAGGTGGTTTCTTAAGTCTGATGTAAAAGGCAGTGGCTCAACCATTGTG
+
GGGGGGGGGGGGGGGGGGGGGGGGGGGGGGGGGGGGGGGGGGGGGGGGGGGGGGGGGGGGGGGGGGGFGGGGGGGGGGGGGGGGGGGGGGGGGGGGGGGGGGGGGGGGGGGGGGGGGGGGGGGGGGGGGGGGGGGGGGGGGGGGGGGGGEGGGGGGGGGGGGGGGGGGGGGGGGGGGGGGGGGGGGGGGGGGGGGGGGGGGFGGGGGGGGGGGGGGGGGGGDGEGFGGGGGGFGDGG<@FFGFFDDDDF57DDFFFFFFFGFFGFGFAFFFFFF:F??CFFB<F=7@<FFFFF)
@M04650:207:000000000-C238N:1:1101:12542:7133 1:N:0:19
ACTCCTACGGGAGGCAGCAGTAGGGAATCTTCGGCAATGGGGGCAACCCTGACCGAGCAACGCCGCGTGAGTGAAGAAGGTTTTCGGATCGTAAAACTCTGTTGTTAGAGAAGAACGTTAAGTAGAGTGGAAAATTACTTAAGTGACGGTATCTAACCAGAAAGGGACGGCTAACTACGTGCCAGCAGCCGCGGTAATACGTAGGTGGCAAGCGTTGTCCGGATTTATTGGGCGTAAAGCGAGCGCAGGCGGTTTCTTAAGTCTGATGTGAAAGCCCTCGGCTCAACCGAGGA
+
GGGGGGGGGGGGGGGGGGGGGGGGGGGGGGGGGGGGGGGGGGGGGGGGGGGGGGGGGGGGGGGGGGGGGGGGGGGGGGGGGGGGGGGGGGGGGGGGGGGGGGGGGGGGGGGGGGGGGGGGGGGGGGGGGGGGGGGGGGGGGGGGGGGGGGGGGGGGGGGGGGGGGGGGGGGGGGGGGGGGGGGGGGGGGGECEGGGGGGGGGGGGGGGGGGGGGGGDGGGGGEGDFGGGGGGFGCEGFFGFGFFGGGGFGGGG3<FFFFFGFGGFCFAFFFFFFFFB:DDE<7BF=F?>>DF>
@M04650:207:000000000-C238N:1:1101:5355:7139 1:N:0:19
ACTCCTACGGGAGGCAGCAGTAGGGAATCTTCGGCAATGGGGGCAACCCTGACCGAGCAACGCCGCGTGAGTGAAGAAGGTTTTCGGATCGTAAAACTCTGTTGTTAGAGAAGAACGTTAAGTAGAGTGGAAAATTACTTAAGTGACGGTATCTAACCAGAAAGGGACGGCTAACTACGTGCCAGCAGCCGCGGTAATACGTAGGTCCCAAGCGTTGTCAGGATTTATTGGGCGTAAAGCGAGCGCAGGTGGTTTCTTAAGTCTGATGTAAAAGGCAGTGGCTCAACCAGTGTG
+
GE@FFGDGGGGFEFGGG>GGFDGGGGGGFGFDFGGDFGFE87C:CGGGGGG6CFGGEGGGGGGGGGGGGFFGGFGFGFGGFGGGGG@FEGGGGGGGGDD<FFFAE=EF,FF8BFGFE=FGGGFGGAFFGGFFFFFGGGGGGFCFCGGDECGGGGGGGC@G7CGGGCFGGGCCEGGGGGCCG7EGG5C:FDEGGD8*BFEFGFFFCF9<*CFC=ECC=DG*<CCFGGGFGGFG>EGEDC?7>GFF:DGD:59>DCFFFFF4AF7FF*0<B?FF=*8)1(2?439?F*7<()92<)
@M04650:207:000000000-C238N:1:1101:19903:7142 1:N:0:19
ACTCCTACGGGAGGCAGCAGTAGGGAATCTTCGGCAATGGGGGCAACCCTGACCGAGCAACGCCGCGTGAGTGAAGAAGGTTTTCGGATCGTAAAGCTCTGTTGTAAGAGAAGAATGTGTGTGAGAGTGGAAAGTTCACACAATGACGGTAACTTACCAGAAAGGGACGGCTAACTACGTGCCAGCAGCCGCGGTAATACGTAGGTCCCGAGCGTTGTCCGGATTTATTGGGCGTAAAGCGAGCGCAGGTGGTTTGATAAGTCTGAAGTTAAAGGCTGTGGCTCAACCATAGT
+
GGGGGGGGGGGGGGGGGGGGGGGGGGGGGGGGGGGGGGGGGGGGGGGGGGGGGGGGGGGGGGGGGGGGGGGGGGGGGGGGFGGGGGGGGGGGGGGGGGGGGGGGGGGGGGGGGGGGGGGGGGGGGGGGGGGGGGFGGGGGGGGGGGGGGGGGGGGGGGGGGGGGGGGGGGGGGGGGGGGGGGGGGGGGGGDGGGGGGGFGGGGGGGFGGGGGGGGGGGGGGG=EGCGFEF6:@GGGGGFGFDEFGGDGFCGGGCGBFFF6CFD7=FGFFFBFFFFFFFDF?BF)*=F?(=67<
@M04650:207:000000000-C238N:1:1101:26491:7150 1:N:0:19
ACTCCTACGGGAGGCAGCAGTGGGGAATATTGGGCAATGGGGGCAACCCTGACCCAGCGACGCCGCGTGAGTGAAGAAATCCTTCGGGATGTAAAGCTCTGTTGTATGGGAAGAGAAAAAGACGGTACCATACGAGGAAGCCCCGGCAAACTACGTGCCAGCAGCCGCGGTAATACGTAGGGGGCAAGCGTTGTCCGGAATTACTGGGCGTAAAGCGCACGCAGGCGGGTTTATAAGTCAGATGTAAAAGGCAGGTGCTTACCATCTGTTTGTCATCTGATACTGTAAGCCT
+
GGGGGGGGGGGGGGGGGGGGGGGGGGGGGGGGGGGGGGGGGGGGGGGGGGGGGGGGGGGGGGGGGGGGGGGGGGGGGGGGGGGGGGGGGGGGGGGGGGGGGFFGGGGGGGGGGGGGGGGFGGGGGGGGGGGGGGFGGGGGGFGGGGGGGGGGGGGGGGGGGGGGGGGGGGGGGGGGGGGGGGGGGGGGGGDGGGGGGGDGGGGGGGGGGGGGGGGGGDGGGGGGGGGGGCCE:FGCCGFGFGFFGGGGFGGGFGGFFFFFGFGGFGGFFFFFFFFFFFGFFFGFFFFFFFFF
@M04650:207:000000000-C238N:1:1101:26857:7158 1:N:0:19
ACTCCTACGGGAGGCAGCAGTGGGGAATATTGGGCAATGGGGGAAACCCTGACCCAGCAACGCCGCGTGAGGGAAGAAGGCTTTCGGGTCGTAAACCTCTGTCCCATGTGAAGAGAAGAAGACGGTAGCATGGGAGGAAGCTCCGGCTAACTACGTGCCAGCAGCCGCGGTAATACGTAGGGGGCAAGCGTTGTCCGGAATGATTGGGCGTAAAGGGCGCGTAGGCGGCCGGTTAAGTCTGGAGTGGAAGTCCCGCTTTCAAGGTGGGAATTGCTTTGGAAACTGATAGGCTGG
+
GGGGGGGGGGGGGGGGGGGGGGGGGGGGGGGGGGGGGGGGGGGGGGC,FFGGGDGGGG<FGGGGGGGGGGGGGGGGGGGGFGGGGGG7FGGGGGGGGGGGGGGD=?EGAFGGGG=FF<@<8=FGDCFC<FGC=DFEE7<A<,:DCFC+:DFFCG:,@DC>CEEDCGGEGEFGGDCEC?<F@E7BEGFCGG=8EG9E*:;C8CDC@:CCCCEGDC++>5<5EDG=C+/:>C**.:<FCCFF?F?:GGGD*79>**95<5<=9*:F?FG94:))08=66-C4/5FF6**))00.(,
@M04650:207:000000000-C238N:1:1101:21226:7168 1:N:0:19
ACTCCTACGGGAGGCAGCAGTAGGGAATCTTCGGCAATGGACGAAAGTCTGACCGAGCAACGCCGCGTGAGTGAAGAAGGTTTTCGGATCGTAAAACTCTGTTGTTAGAGAAGAACAAGGACGTTAGTAACTGAACGTCCTCTGACGGTATCTAACCAGAAAGCCACGGCTAACTACGTGCCAGCAGCCGCGGTAATACGTAGGTGGCAAGCGTTGTCCGGATTTATTGGGCGTAAAGCGAGCGCAGGCGGTTTCTTAAGTCTGATGTGAAAGCCCCCGGCTCAACCGGGGAGG
+
GGGGGGGGGGGGGGGGGGGGFGGGGGGGGGGGGGGGGGGGGDFGGGGGGGGGGGGGGGGGGGGGGGGGGGGGGGGGGGGGGGGGGGGGGGGGGGGGGGGGGGGGGGGGGGGGGGGGGGGGGGGGGGGGGGGGGGGGGGFGGGGGGGGGGGGGGGGGGGGGGGGGFGGGGGGGGGGGGGGGFGG?FFGGFEEGGGEGGGGGGGGGGGGGGFFGE=EDE>FGGG8EFCFGGFG5<>DGDC?DEGFFGGGGFGGCD7C46@F=<=**0:DAFFFFFFFFFFGEF6D@FFFBFED>FF
@M04650:207:000000000-C238N:1:1101:27297:7174 1:N:0:19
ACTCCTACGGGAGGCAGCAGTAGGGAATCTTCGGCAATGGACGAAAGTCTGACCGAGCAACGCCGCGTGAGTGAAGAAGGTTTTCGGATCGTAAAACTCTGTTGTTAGAGAAGAACAAGTGGGAGAGTAACTGTTCCCGCCTTGACGGTATCTAACCAGAAAGCCACGGCTAACTACGTGCCAGCAGCCGCGGTAATACGTAGGTGGCAAGCGTTGTCCGGATTTATTGGGCGTAAAGCGAGCGCAGGCGGTTTCTTAAGTCTGATGTGAAAGCCCCCGGCTCAACCGGGGAGG
+
GGGGGGGGGGGGGGGGGGGGGGGGGGGGGGGGGGGGGGGGGGGGGGGGGGGGGGGGGGGGGGGGGGGGGGGGGGGGGGGGGGGGGGGGGGGGGGGGGGGGGGGGGGGGGGGGGGGGGGGGGGGGGGGGGGGGGGGGGGGGGGGGGGGGGGFGGGGGGGGGGGGGGGGGGGGGGGGGGGGGGGGFGGGGGGGGGGGGGGGGGGGGGGGGGGGGGGEEGGGGCGDGGGGGGGGGDGDGGGFGFGDBGDGDECGGDDCFFBFFCFFDFFGDFFFFFFFFBFGFEFDF?@FFFFE9BF
@M04650:207:000000000-C238N:1:1101:8235:7191 1:N:0:19
ACTCCTACGGGAGGCAGCAGTGGGGAATATTGCACAATGGGCGCAAGCCTGATGCAGCCATGCCGCGTGTATGAAGAAGGCCCTAGGGTTGTAAAGTACTTTCAGTCGGGAGGAAGGCGTTGATGCTAATATCATCAGCGATTGACGTTACCGACAGAAGAAGCACCGGCTAACTCCGGGCCAGCAGCCGCGGTAATACGGAGGGTGCAAGCGTTAATCGGAATTACTGGGCGTAAAGCGCACGCAGGCGGTTGCTCAAGTTCGATGTGAAATCCCCGGGCTTCACCTGGGAAT
+
GGGGGGGGGGGGGGGGGGGGGGGGGGGF,FFGGGFGGCGGGGGGGGGGGFGGCDCFFGGGGGGGGGG+C8EFGGGGGGGGGGDCAFGGGGGGGGGAFFGGGGGGG<<FGGGDEGGFGFC@>CCACDF,?8<,C??E?FGE+,:+><=C=FCFGEEGGEGGGFGFCCGEGG*>FF;DC:*>CECFC?FFGDE7C*8:25;>EC8CE:/*+<9=/*;AFCCFGDGGCCFF+7@=<C)AC7*>>)<)/)))7<D59<9**1*=+1*1.**(*086?676-,9>E07)96?23;>:04
@M04650:207:000000000-C238N:1:1101:19085:7194 1:N:0:19
ACTCCTACGGGAGGCAGCAGTGGGGAATATTGGACAATGGACCAAAAGTCTGATCCAGCAATTCTGTGTGCACGACGAAGTTTTTTGGAATGTAAAGTGCTTTCAGTTGGGACGAAGAAAGTGACGGTACCAACAGAAGAAGGGGCGGCTAAATACGTGCCAGCAGCCGCGGTAATACGTATGCCCCGAGCGTTATCCGGATTTATTGGGCGTAAAGCGCGTCTAGGTGGTTTAAAAAGTCTGATGTTAAACTGCGGGGCTCAACTCCGTATTGCGTTGGAAACTGTTAGACT
+
GGGGGGGGGGGGGGGGGGGGGGGGGGGGGGGGGGGGGGGGGGGGGGGGGGGGGGGGGGGGGGGGGGGGGGGGGGGGGGFGGGGGGGGGGGGGGGGGGGGGGGGGGGGGGGGGGGGGGGGGGGGGGGGGGGGGGGGGGGGGGGGGGGGGGDGGGGGGGFCGFGGGGGGGGGGGGGGGGGGGGGGGGGGGGGGGGGGGFGGGCCEGGGGGGGGGGGGGGGGGGDGGGGGGFGGFFGGDCGFGFGFFGGGGFGGGGGGFDFFDGFGGFGGBF@F4@FFFFFGFFAGFFFBADFFFF
@M04650:207:000000000-C238N:1:1101:8603:7212 1:N:0:19
ACTCCTACGGGAGGCAGCAGTGGGGAATATTGGACAATGGACCAAAAGTCTGATCCAGCAATTCTGTGTGCACGACGAAGTTTTTCGGAATGTAAAGTGCTTTCAGTTGGGACGAAGAAAGTGACGGTACCAACAGAAGAAGGGGCGGCTAAATACGTGCCAGCAGCCGCGGTAATACGTATGCCCCGAGCGTTATCCGGATTTATTGGGCGTAAAGCGCGTCTAGGTGGTTTAAAAAGTCTGATGTTAAACTGCGGGGCTCAACTCCATATTGCGTTGGAAACTGTTAGACT
+
GGGGGGGGGGGGGGGGGGGGGGGGGGGGGGGGGGGGGGGGGGGGGGFGGGGGGGGGGGGGGGGGGGGGGGGGGGGGGG=FGGGGGGGGEGGGGGGGGGGGGGGGGGGGGGGGGGCFGGGGGFFFGGGGGGGGGGGGGFGGGGGGGGGGGGGFGGGFFGFGGGGGGGGGGGGGGGDGGGGFGGGGFGFGGGGGGGGGGGGGGGD?CFFFGGGGGDC8FFDGGGGGGF9FFGEGFGGGGGFGFGFFGGGGFFGGGGGEFFFD=FGGFCF:)7*9=FFB6:CFFAGFF6@BFFFFF
@M04650:207:000000000-C238N:1:1101:13597:7251 1:N:0:19
ACTCCTACGGGAGGCAGCAGTGGGGAATATTGCGCAATGGGCGAAAGCCTGACGCAGCGACGCCGCGTGAGGGATGAAGGCCTTCGGGTCGTAAACCTCTGTCAGGAGGGAAGAAGTGTAGATGTGCTAATCAGCATCTATTTGACGGTACCTCCAAAGGAAGCACCGGCTAACTCCGTGCCAGCAGCCGCGGTAATACGGAGGGTGCAAGCGTTAATCGGAATCACTGGGCGTAAAGCGCGCGTAGGCGGCTTTTTAAGTCAGGGGTGAAATCCCACGGCTCAACCGTGGAAC
+
GGGGGGGGGGGGGGGGGGGGGGGGGGGGGGGGGGGGGGGGGGGGGGGGGGGGGGGGGGGGGGGGGGGGGGGGGGGGGGGGGGGGGGGGGGGGGGGGGGGGGGGGGGGGGGGGGGGGGGGGGGGGGGGGGGGGGGGGGGGGGGGGGGGGGGGGGGGGGFGCGGGGGGGGGGGGGGGGGGGFGGGGGGGGGGGGGGGGGGGGGGGGGGGGGGGGGGGGGGGGGGEGGGGGGGCFFGGDGGFGFGFFGGGD49DGGCFFFFFFGFGGFGGFFFFFFFFFFFGEE6C6=?F>?>@?B(
@M04650:207:000000000-C238N:1:1101:16143:7287 1:N:0:19
ACTCCTACGGGAGGCAGCAGTAGGGAATCTTCGGCAATGGGGGCAACCCTGACCGAGCAACGCCGCGTGAGTGAAGAAGGTTTTCGGATCGTAAAACTCTGTTGTTAGAGAAGAACGTTAAGTAGAGTGGAAAATTACTTAAGTGACGGTATCTAACCAGAAAGGGACGGCTAACTACGTGCCAGCAGCCGCGGTAATACGTAGGTCCCAAGCGTTGTCCGGATTTATTGGGCGTAAAGCGAGCGCAGGTGGTTTCTTAAGTCTGATGTAAAAGGCAGTGGCTCAACCATTGTG
+
GGGGGGGGGGGGDGGGGGGGGGGGGGGGGGGGGGGGGGGGGGGGGGGGGGGGGGGGGGGGGGGGGGGGGGGGGGGGGGGGGGGGGGGGGGGGGGGGGGGGGGGGGGGGGGGGGGGGGGGGGGGGGGGGGGGGGGGGGGGGGGGGGGGGGGGGGGGGGGGGGGGGGGGGGGGGGGGGGGGGGGGGGGGGGGGGGGGGGGGGGGGGGGGGGGGGGGGGGGGGGGDGGGFGGGGGFGGGGGFGFGEFGGGGEGGGDFGFFFFBGFGGFFGFFFBFFFEFFFGFF?>FFFFFFFF9>4
@M04650:207:000000000-C238N:1:1101:25176:7305 1:N:0:19
ACTCCTACGGGAGGCAGCAGTGGGGAATATTGGACAATGGAGGTAACTCTGATCCAGCAATTCTGTGTGCACGACGAAGGTCTTCGGATTGTAAAGTGCTTTAAGTTGGGAAGAAAAAAATGACGGTACCAACAGAATAAGCGACGGCTAAATACGTGCCAGCAGCCGCGGTAATACGTATGTCGCAAGCGTTATCCGGAATTATTGGGCATAAAGGGCATCTAGGCGGGGTTTCAAGTCGACGGTGAAAACTAGTGGCTCAACCATTAGCTTGCCGACGAAACTGAAATTCT
+
GGGGGGGGGGGGGGGGGGGGGGGGGGGGGGGGGGGGGGGGGGGGGGGGGGGGGGGGGGGGGGGGGGGGGGGGGGGGGGGGGGGGGGGGGGGGGGGGGGGGGGGGGFFGGDGGGGGGGGGGGGGGGGGGGGGGGGGGGGGGGGGGGGGGGGGGGGGGGGFGGGGGGGGGGGGGGGGGGGGGGGGGGGGDGGGGGCFGGGGGGGGGGGCFFGGGGGGGGGGGGGGEGGGGGGGGFGGFFGFC5CEFGGGG=FGGCGG??:@FGFGGFDGFFFFFFFFFFFGEFFC3@FFAA4@9A
@M04650:207:000000000-C238N:1:1101:17179:7326 1:N:0:19
ACTCCTACGGGAGGCAGCAGTGGGGAATATTGCACAATGGGCGAAAGCCTGATGCAGCGACGCCGCGTGAGGGAAGAAGGTTTTCGGATTGTAAACCTCTGTCTTCGGGGACGATAATGACGGTACCCGAGGAGGAAGCCACGGCTAACTACGTGCCAGCAGCCGCGGTAAAACGTAGGTGGCAAGCGTTGTCCGGAATTACTGGGTGTAAAGGGAGCGCAGGCGGGTTGCCAAGTTGGGTGTGAAAACTATGGGCTCAACCCATAGATTGCACTCAAAACTGGCGATCTTG
+
GGGGGGGGGGGGGGGGGGGGGGGGGGGGGGGGGGGGGGGGGGGGGGGGGGGGGGGGGGGGGGGGGGGGGGGGGGGGGGGGGGGGGGGGGGGGGGGGGGGGGGGGGGGGGGGGGGGGGGGGGGGGGGGGGGGGGGGGGGGGGGGGGGGGGGGGGGGGGGGGGGGGGGGGGG>FGGGGGGGGGGGGGGGGGGGGGGGGGGGGGGGGGG;C8CFGGGGGGGGDGGEGGGGGGGGFFGGF7>@GFGFFGFCFFGGGGGGFFFFFGFG3FFGF4@FFFF=F?BGFFFFFFEEFB>FA
@M04650:207:000000000-C238N:1:1101:9216:7326 1:N:0:19
ACTCCTACGGGAGGCAGCAGTGGGGAATATTGCACAATGGGCGAAAGCCTGATGCAGCGACGCCGCGTGAGGGAAGAAGGTTTTCGGATTGTAAACCTCTGTCTTCGAGGACGAAGAAGTGACGGTACTCGAGGAGGAAGCCACGGCTAACTACGTGCCAGCAGCCGCGGTAAAACGTAGGTGGCAAGCGTTGTCCGGAATTACTGGGTGTAAAGGGAGCGCAGGCGGGATGCCAAGTTGGAAGTGAAATCTATGGGCTCAACCCATAGCGTGCGTTCAAAACTGGCGTGGT
+
-CFFGGGFCFGGGE7BFF8EFF@F@6@FGGGGCFFF<FEGF@FDE@FFGEFFCFFGG<F+6CEEG@EG:CCAFCFEGGGFFGFGGC7:CFFGFGFE8FFED??FFGFDFGGFGG+C7CEGGFF7>+B7>BFFCF@F:FGCFGGGGGGGDGCGFD7FC*DFCCGGG,B:7B<*4FE@EF7BEFCFCF9BB*:BCCG?*?**8C7C?F6CGEGFF9EF=DGGGG8C8=/**1*/<09+*2*09**07C7>6FFF*:*6))079*7753<4F@FBF@DE0(2=*)296).-,))-
@M04650:207:000000000-C238N:1:1101:23223:7334 1:N:0:19
ACTCCTACGGGAGGCAGCAGTGGGGAATATTGCACAATGGGCGCAAGCCTGATGCAGCCATGCCGCGTGTATGAAGAAGGCCTTCGGGTTGTAAAGTACTTTCAGTCGGGAGGAAGGTGGTAAGGTTAATAACCTTATCAATTGACGTTACCGACAGAAGAAGCACCGGCTAACTCCGTGCCAGCAGCCGCGGTAATACGGAGGGTGCAAGCGTTAATCGGAATTACTGGGCGTAAAGCGCACGCAGGCGGTTGATTGAGTCAGATGTGAAATCCCCGGGCTTAACCCGGGAAT
+
GGGGGFGGGF7@@FGGGGGFFFGGGGGGGGG<FCC@FCEFEGGGGEGGGFGCFGGFFFFGCEDGGGEGGEDFCGGFGGEGGGGGGGGDFGGGGGG9FCEGFGFGG<EFGE=CC:?EEG8FF<FFGECGGGAEBCDDBDDAFFF>FGGCFGEGG>FEECGGGGGFGFFFCC@CGGAFGCCDEGGGCGEFGEECEEGGGDCFG*/=BBEDFGG=8C8CFGGDGD*:@F+3:6=F>ED**:=3<CE3597>EGD75<6@?F*9?7*:@:D4FF=F?B??61CBE9CF=61(,7.(9(
@M04650:207:000000000-C238N:1:1101:24164:7337 1:N:0:19
ACTCCTACGGGAGGCAGCAGTGGGGAATATTGCACAATGGGCGCAAGCCTGATGCAGCCATGCCGCGTGTATGAAGAAGGCCTTCGGGTTGTAAAGTACTTTCAGTCGGGAGGAAGGTGTCAAGGTTAATAACCTTGGCAATTGACGTTACCGACAGAAGAAGCACCGGCTAACTCCGTGCCAGCAGCCGCGGTAATACGGAGGGTGCAAGCGTTAATCGGAATTACTGGGCGTAAAGCGCACGCAGGCGGTTGATTGAGTCAGATGTGAAATCCCCGGGCTTAACCCGGGAAT
+
GGGGGGGGGGGGGGGGGGGGGGGGGGGGGGGGGGGGGGGGGGGGGGGGGGGGGGGGGGGGGGGGGGGGGGGGGGGGGGGGGGGGGGGGGGGGGGGGGGGGGGGGGFGGGGGGGGGGGGGGGGGGGEFFGGGGGGGGGGGFGGGGGGGFGGGGGGGGGGGGGGGGGGGGGGGGGGGGGGGGGGGGGGGGGGGGGGGGGGFFGDGGGGGDFGGGGGEGG>FFGGGGGGGGGGGGBGGEGFBGFGFEDDDDDGG>DGGFBB?FCFGG?FFFFFFFFF6F?>GE31*)9=9:BDBFF:
@M04650:207:000000000-C238N:1:1101:24268:7367 1:N:0:19
ACTCCTACGGGAGGCAGCAGTGGGGAATATTGGGCAATGGGGGGAACCCTGACCCAGCGACGCCGCGTGAGTGAAGAAATCCTTCGGGATGTAAAGCTCTGTTGTAAGGGAAGAGAAGCAGACGGTACCATACGAGGAAGCCCCGGCAAACCACGTGCCAGCCGCCGCGGTAATACGTAGGGGGCAAGCGTTGTCCGGAATTACTGGGCGTAAAGCGCACGCAGGCGGGTTTATAAGTTAGATGTAAAAGGCAGGTGCTTACCATCTGGTTGTCATCTGATACTGTAAGCCT
+
GGGGGGGGGECCFGGGGGFEFDFFG7FGGGGGGGGGGGGGGGGG=FFGGGGGFEF<FFGGGGGGGGGGGGGFFFGGFGFC,,,@EFGDF7FGFFGGGGGGGG9FFE,@FCGGGGCAFFGGGCC1<BC:FFFCFEC1=FC74CFE@FF8:8@**;8**/29C8*:8CC5?C:5C902;E9;C>E88CC@>>EGCE9C88*8E<7EF?CFGGEEECE7CDC9*1?5EE=GG)**9:FGGG**9>=@0*7CFFDGDC57?97@C4C:FCC24@?>EFBF)):@B5:6797)<4F:
@M04650:207:000000000-C238N:1:1101:4409:7391 1:N:0:19
ACTCCTACGGGAGGCAGCAGTGGGGAATATTGGACAATGGGCGAAAGCCTGATCCAGCAATGCCGCGTGAGTGATGAAGGCCTTAGGGTTGTAAAGCTCTTTCGGGTGGGACGATGATGACGGTACCACCAGAAGAAGCCCCGGCTAACTTCGTGCCAGCAGCCGCGGTAATACGAAGGGGGCTAGCGTTGTTCGGAATTACTGGGCGTAAAGCGCACGCAGGCGGGTTTATAAGTCAGATGTAAAAGGCAGGTGCTTACCATCTGTTTGTCATCTGATACTGTAAGCCTAG
+
GGGGGGGGGGGGGGGGGGGGGGFGGGGGGGGGGGGFGGGGGGGGGGGGGGGGDFFGGGGGGFGGGGGFGGG?FGGGGGGGGGGGGGGF4EFEFGGCEFBFFFGGGGGG@FGF:CEBFGGGGGG@FCGGGG@FGGGDGGFD=FFCCFF7FFGGGGDGFFEGGGG@EDGGGGGCFC8BCGFGGGGGGGGGC>EEFCE>58F69EGC?CFEGGGGGGGCE35DEDEGGGGEG3ACFFGF:CF:BF6@72?FFGFGD7*9=FF)CFDF**268)5*96099ADF=-*1=BF2,/)8
@M04650:207:000000000-C238N:1:1101:11554:7403 1:N:0:19
ACTCCTACGGGAGGCAGCAGTGGGGAATATTGCACAATGGGCGAAAGCCTGATGCAGCGACGCCGCGTGAGGGAAGAAGGTTTTCGGATTGTAAACCTCTGTCTTCGAGGACGAAGAAGTGACGGTACTCGAGGAGGAAGCCACGGCTAACTACGTGCCAGCAGCCGCGGTAATACGGAGGGTGCAAGCGTTAATCGGAATTACTGGGCGTAAAGCGCACGCAGGCGGTCTGTCAAGTCGGATGTGAAATCCCCGGGCTCAACCTGGGAACTGCATTCGAAACTGGCAGGCTTG
+
GGGGGGGGGGGGGGGGGGGGGGGGGGGGGGGGGFGGGGFGGGGGGGGGGGGGGGGGGGGGGGGGGGGGGDFGGGGGFGGGGGGGGGGGGGGGGGGGGGGGGGGGGGGGGGGGGGGGGGGGGGGGGGGGGGGGGGGGGGGGGGGGGGGGGGGGGGGGGGGGGGGGGGGGGGGGGGFGBE7BCEEGGGDFGGGGDEGGFGGDFGGGG9CGGGGEE=FGGDGGGGGGGGGGGGEGFGGDDFFGFGFFGDFGFGGGGGG>>>EFG?FGFGGFFFFFFFFFFFF*5<GFFFF0(>EFF>
@M04650:207:000000000-C238N:1:1101:8293:7403 1:N:0:19
ACTCCTACGGGAGGCAGCAGTAGGGAATATTCGGCAATGGACGAAAGTCTGACCGAGCAACGCCGCGTGAGTGAAGAAGGATTTCGGAGCGTAAAACTCTGTTGGTAGAGAAGAACAAGGACGTACGTAACTGAACGTCCCCTGACGGTATCTAACCAGAAAGCCACGGCTAACTACGTGCCAGCAGCCGCGGTAATACGTAGGGGGCAAGCGTGATCCGGAACGATTGGGCGTAACGGGTGCGTAGGCGGTCGAATAAGTCTGAAGTAAAAGCCAGTGGATCAAGCACTGTGC
+
FFGGGGGGGGGGGGGGGGGGG<FGGGGG9FG,;,FFGGGG<,@CGG:CFGGG,::FFGDGFGGGGGGGGGGFGFGGGGGG,=<FFGG7+@F>FGG<EGGGGGE?<BFG,EFGGGGGGFF,A>FF++8B=C>E<FD,,3D=CF<CCF+C@D+@9;,EFGEGG7:D3,@:CG7EFF,>8EFG78CGC?>22:88131*+?+*5>@E7CGD/::CC:8;*:09C*/**1*2:CCCB211/9>*7C3>/91/=3)19))./5=/+*:C67C<B4=**)5<4,0)*.25@*=:86)6)-
@M04650:207:000000000-C238N:1:1101:6539:7412 1:N:0:19
ACTCCTACGGGAGGCAGCAGTGGGGAATATTGCACAATGGGCGCAAGCCTGATGCAGCCATGCCGCGTGTATGAAGAAGGCCTTCGGGTTGTAAAGTACTTTCAGCGAGGAGGAAGGGGGAATGGTTAATAACCATTTTCATTGACGTTACTGGCAGAAGAAGCACCGGCTAACTCCGTGCCAGCAGCCGCGGTAATACGGAGGGTGCAAGCGTTAATCGGAATTACTGGGCGTAAAGCGCACGCAGGCGGTCTGTCAAGTCGGATGTGAAATCCCCGGGCTCAACCTGGGAAC
+
GGGGGGGGGGGGGGGGGGGGGGGGGGGGDGGGGGGGGGGGGGGGGGGGGGGGGGGGGGGGGGGGGGGGGEFGGGGGGGGGGCGGGGGGGEGGGGGGGGGGFGFEFGGEGGGGFGFGGGEG7FFGGCFGGGGGGGGGGGGGGGGGGGGGGGGGGGGGGFGGGGGGGCFGGGDEGGGGGGGGGGGGGGGGFGGGGGGG9CFGGGGGGGGGGGGGG=ECGGGGG:EGGGGGGGGGFGD*CFFGDGFFGGGGECC57*29*9FFGFDDFDG?FFFFFFFF?9<B>9C@FFF??F@3(-
@M04650:207:000000000-C238N:1:1101:26769:7418 1:N:0:19
ACTCCTACGGGAGGCAGCAGTGGGGAATATTGCACAATGGGCGAAAGCCTGATGCAGCGACGCCGCGTGAGGGAAGAAGGTTTTCGGATTGTAAACCTCTGTCTTCGGGGACGATAATGACGGTACCCGAGGAGGAAGCCACGGCTAACTACGTGCCAGCAGCCGCGGTAAAACGTAGGTGGCAAACGTTGTCCGGAATTACTGGGTGTAAAGGGAGCGCAGGCGGGTTGCCAAGTTGGGTGTGAAAACTATGGGCTCAACCCATAGATTGCACTCAAAACTGGCGATCTTG
+
GGGGGGGGGGGGGGGGGGGGGGGGGGGGGGGGGGGGGGGGGGGEGGGGGGGGGGGGGGGGGGGGGGGGGGGGGGGGGGGGGGGGGGGGGGGGGGGGGGGGGGGGGGGGGGGGGGGGGGGGGGGGGGCCFGEGGGGGGGGGGGGGGGGGGGGGGGGGGGGFGGGGGGGGECEGGGGGGGGGGGGGGGGGGGGGGGGGGGGGGGGGCGCEEFGGGGGGGGGGEGCDEGGGGGF?BFGCC>?GFGFFGFFFFGGG7CGFFFFFGFGGFGGFFFFFFFFFBFGFF?:@FDE>F5FF
@M04650:207:000000000-C238N:1:1101:20578:7444 1:N:0:19
ACTCCTACGGGAGGCAGCAGTGGGGAATATTGGGCAATGGGGGGAACCCTGACCCAGCGACGCCGCGTGAGTGAAGAAATCCTTCGGGATGTAAAGCTCTGTTGTATGGGAAGAGAAGCAGACGGTACCATACGAGGAAGCCCCGGCAAACTACGTGCCAGCAGCCGCGGTAATACGTAGGGGGCAAGCGTTGTCCGGAATTACTGGGCGTAAAGCGCACGCAGGCGGGTTTATAAGTCAGATGTAAAAGGCAGGTGCTTACCATCTGTTTGTCATCTGATACTGTAAGCCT
+
GGGGGGGGGGGGGGGGGGGGGGFGGGGGGGGGGGGGGGGGGGGGGGGGGGGGGGGGGGGGGGGGGGGGGGGGGGGGGGGGGGGGGGGGCGGGGGGGGGGGGGGGGGDGGGGGGGGGGFGGGFGCGFDGGGGGFFFGGGGGGGGGGGGGCCFGGGGFGGFCFDFGGGGGGGCCGFGGGGGGGGEGEECFGGEG8;FGGGGGGFGGFGC7FEGGCFGGCDDGGG==EGEEGGGEFGGGGGFGF7BFCGG7?F:CFG3<F??BC@FGFFGBFFFFF4*=45*9F<F477@A>FF0
@M04650:207:000000000-C238N:1:1101:25703:7456 1:N:0:19
ACTCCTACGGGAGGCAGCAGTGGGGAATATTGGGCAATGGGGGCAACCCTGACCCAGCGACGCCGCGTGAGTGAAGAAATCCTTCGGGATGTAAAGCTCTGTTGTATGGGAAGAGAAGCAGACGGTACCATACGAGGAAGCCCCGGCAAACTACGTGCCAGCAGCCGCGGTAATACGTAGGGGGCAAGCGTTGTCCGGAATTACTGGGCGTAAAGCGCACGCAGGCGGGTTTATAAGTCAGATGTAAAAGGCAGGTGCTTACCATCTGTTTGTCATCTGATACTGTAAGCCT
+
GGGGGGGGGGGGGGGGGGGGGGGGGGGGGGGGGGGGGGGGGGGGGGGGGGGGGGGGGGGCGGGGGGGGGGGGGGGGGGGGGGGGGGGGDEGGGGGGGGGGGGGGGGGGGGGGGGGGFGFGGGGGCF7:FGGGGGBFGGGGGGGGGGGGGGGGGGGGGGGGFFGFGGGGGGGGGGGGGGGGGGGGGGGGGGGGGGGGGG5EFGGGGGGGGGGGEGGGGGGGGGGGDEGEGGG*<FGCCFFGFF4=FGGF?CCFGG:FFFF?EFGF*>FFBFFFFFFFFFD?FFGFF?*54=90
@M04650:207:000000000-C238N:1:1101:11266:7480 1:N:0:19
ACTCCTACGGGAGGCAGCAGTGGGGAATATTGGACAATGGACCAAAAGTCTGATCCAGCAATTCTGTGTGCACGACGAAGTTTTTCGGAATGTAAAGTGCTTTCAGTTGGGACGAAGAAAGTGACGGTACCAACAGAAGAAGGGGCGGCTAAATACGTGCCAGCAGCCGCGGTAATACGTATGCCCCGAGCGTTATCCGGATTTATTGGGCGTAAAGCGCGTCTAGGTGGTTTAAAAAGTCTGATGTTAAACTGCGGGGCTCAACTCCGTATTGCGTTGGAAACTGTTAGACT
+
GGGGGGGGGGGGGGGGGGGGGGGGGGGGGGGGGGGGGGGGGGGGGG?FGGGGGGGGGGGGGGGGGGGGGGG9FFGEGG+FFGGGGGGGGGGGGGGGGGGGGGGGGGGGGGGGGGGEGGGGGGGFDFGEGGGGGGGGGGGGGGGGGGGGGDFGGGGGGCFGGGGGGGGFGGGGGGGEFEGGGGGGFGFE7C=GGGGGGGGGGD=CCFFCFGCGGGGGGGGGGGGGGGGGGGEG4CC?>4<FFGFFFC:CBF7:>FDEFEFDGFGF?CG?D>F>FF=3-:DFF2FF?FFFAF=<<
@M04650:207:000000000-C238N:1:1101:11602:7488 1:N:0:19
ACTCCTACGGGAGGCAGCAGTGGGGAATATTGGGCAATGGGGGCAACCCTGACCCAGCGACGCCGCGTGAGTGAAGAAATCCTTCGGGATGTAAAGCTCTGTTGTATGGGAAGAGAAGCAGACGGTACCATACGAGGAAGCCCCGGCAAACTACGTGCCAGCAGCCGCGGTAATACGTAGGTGGCAAGCGTTGTCCGGATTTATTGGGCGTAAAGCGAGCGCAGGCGGTTTCTTAAGTCTGATTTGAAAGCCCCCGGCTCAACCGGGTAGGGTCATTGGAAACTGGGAGACTTG
+
GGGGGGGGGGGGGGGGGGFGGGGGGGGGGGGGGGGGGGGGGGGGGGGGGGGGGGGGGGGGGGGGGGGGGGGGGGGGGGFGGGGGGGGGGGGGGGGGGGGGGGGGGGGGDGGGGGGGGGGGGGGGGGGGGGGFGGGGGGGGG@FGGGGGGGGGGFEGGGGGGGCFGGGGGGGGGGCGFGGGGGGGGGC:CEGGGEGGGGGGCC7CG9?EFEGGEGGGGGGGCDEGEEGGGGGGFGG7DFFGFFF*:77:6:D49DDB:D>B96FFEDD,)8FBFF)9496663C4@FF(33;>>)
@M04650:207:000000000-C238N:1:1101:12435:7495 1:N:0:19
ACTCCTACGGGAGGCAGCAGTGGGGAATATTGGACAATGGAGGTAACTCTGATCCAGCAATTCTGTGTGCACGAAGAAGGTTTTCGGATTGTAAAGTGCTTTAAGTCGGGAAGAAAAAAATGACGGTACCGACAGAATAAGCGACGGCTACATACGTGCCAGCAGCCGCGGTAATACGGAGGGTGCAAGCGTTAATCGGAATTACTGGGCGTAAAGCGCACGCAGGCGGTCTGTCAAGTCGGATGTGAAATCCCCGGGCTCAACCTGGGAACTGCATTCTAAACTGGCAGGCT
+
GGGGGGGGGGDFGGGGGGGGGGCGGGGGGFGGGGGGFGFGFFGEGGGGGGG<FFGAEDGAFEGGGGGGGGGGGDEEGCEFGGGGGGDCCEGFFFGGGGGGGGGGGGGGG7ECGGGGGGGGGGGGGGGGGGGGGEGGGGGGADEGGGGGGG,FFFGGGFGE;E>CFGGFE7EGCEGGGG@@EGGGGGGGFGGEEEFGFFGE5EGGGGC6FGGEE5EGGGGGGDGEGCGGGGGGFGG?7*9?>>@DCG7F?::D<GGFBEF)1/CC>DGBFF4@FFFFFAF*/:C@=B664>)1(
@M04650:207:000000000-C238N:1:1101:16433:7516 1:N:0:19
ACTCCTACGGGAGGCAGCAGTGGGGAATCTTCCGCAATGGACGAAAGTCTGACGGAGCGACGCCGCGTGGGTGAAGAAGGTCTTCGGATCGTAAAGCCCTGTCATTAGGGACGAATGGTAGATGGAGTAATATGTCATCTATTTGACGGTACCTAAGGAGGAAGCCCCGGCTAACTACGTGCCAGCAGCCGCGGTAATACGTAGGGGGCGAGCGTTGTCCGGAATCATTGGGCGTAAAGGGCGCGTAGGCGGGAATACAAGTCTGTTTTTAAAGTTCAGGGCTCAACCCTGTG
+
GGGGGGGGGGGGGGGGGGGGGGGGGGGGGGGGGGGGGGGGGGGFGGGGGGGGGGGGGGGGGGGGGGGGGGGGGGGGGGGGGGGGGGGGGGGGGGGGGGGGGGGGGGGFGGGGGGGGGGGGGGGGGGGGGGGGGGGGGGGGGGGGGGGGGGGGGGGGGGGGGGGGGGGGEGGGGGGGGGGGGGGGGGGGGGGDGGGGCGGFCC?FGGG=CEGGGGGGGGGFGDE=FDFCEFGG:E5CGFFGFGFFG3CCBFGGD5DF=FBFGFDF=:*65:FF=FF@ABFFFFFFFF4<?F:)5
@M04650:207:000000000-C238N:1:1101:14083:7521 1:N:0:19
ACTCCTACGGGAGGCAGCAGTGAGGAATATTGGTCAATGGGCGAGAGCCTGAACCAGCCAAATCGCGTGAAGGAAGACTGCCTTATGGGTTGTAAACTTCTTTTGTACAGGAATAAAAAAGGGGACGTGTCCCTTATTGCATGTACTGTACGAATAAGCATCGGCTAACTCCGTGCCAGCAGCCGCGGTAATACGGAGGATGCGAGCGTTATCCGGATTTATTGGGTTTAAAGGGTGCGCAGGCGGGAACTTAAGTCAGCGGTGAAATCTCGACGCTTAACGTCGAAACTGCCG
+
GGGGGGGGGGGGGGGGGGGGGGGGGGGGGGGGGGGGGGGGGGGGGGGGGGGGGGGGGGGGGGGGGGGGGGGGGGGGGGGGGGGGGGGGGGGGGGGGGGGGGGGGGGGGGGGGGGGGGGGGGGGGGGGGGGGGGGGGGGGGGGGGGGGGGGGGGGGGGGGGGGGGGGGGGGGGGGGGGGGGGGGGGGGGGGDFGGGGGGGGGGGGGGGGGGDGGGGGEGGGGGGGCFEGEGGGFGDGDGFGFGFFGGGD:FCGFGGFFFFFGFGGFCGFFFFF:>EF:FDFF6CFDDFFFFFFF0
@M04650:207:000000000-C238N:1:1101:25726:7531 1:N:0:19
ACTCCTACGGGAGGCAGCAGTAGGGAATCTTCGGCAATGGACGAAAGTCTGACCGAGCAACGCCGCGTGAGTGAAGAAGGTTTTCGGATCGTAAAACTCTGTTGTTAGAGAAGAACAAGTGGGAGAGTAACTGTTCCCACCTTGACGGTATCTAACCAGAAAGCCACGGCTAACTACGTGCCAGCAGCCGCGGTAATACGTAGGTGGCAAGCGTTGTCCGGATTTATTGGGCGTAAAGCGAGCGCAGGCGGTTTCTTAAGTCTGATGTGAAAGCCCTCGGCTCAACCGAGGA
+
GGGGGGGGGGGGGGGGGGGGGGGGGGGGGGGGGGGGGGGGGGGGGGGGGGGGGGGGGGGGGGGGGGGGGGGGGGGGGGGGGGGGGGGGGGGGGGGGGGGGGGGGGGGGGGGGGGGGGGGGGGGGGGGGGGGGGGGGGGGGGGGGGGGGGFGGGGGGGGGGGGGGGGGGGGGGGGGGGGGGGGGGGGGGGGGGGGGGGGGGGGGGGGGGFGGGGGGGGGGGC3;CFGGGGGGGFGGGGGFGFGFFGGGGFGG>DDGFFFFFFFGGFGG<FFFFFF@FBFGEFFGFFFFF>EEF
@M04650:207:000000000-C238N:1:1101:15465:7546 1:N:0:19
ACTCCTACGGGAGGCAGCAGTGGGGAATATTGGACAATGGAGGTAACTCTGATCCAGCAATTCTGTGTGCACGACGAAGGTCTTCGGATTGCAAAGTGCTTTAAGTTGGGAAGAAAAAAATGACGGTACCAACAGAATAAGCGACGGCTAAATACGTGCCAGCAGCCGCGGTAATACGTATGTCGCAAGCGTTATCCGGAATTATTGGGCATAAAGGGCATCTAGGCGGGGTTTCAAGTCGACGGTGAAAACTAGTGGCTCAACCATTAGCTTGCCGACGAAACTGAAATTCT
+
GGGGGGGGGGGGGGGGGGGGGGGGGGGGGGGGGGGGGGGGGGGGGGGGGGGGGGGGGGGGGGGGGGGGGGGGGGGGGGGGGGGGGGGGGGG9FGGGGGGGGGGGGGGGGGGGGGGGGGGGGGGGGGGGGGGGGGGGGGGGGGGGGGGGGGGGGGGGGGGGGGGGGGGGGGGGGGGGGGGGGGGGGGGGGGGEGGGGGGGDEGGGGGEFGGGGGGGGGGGGGGGGGGFGGGGCBGGGGGFGFDFF<<CCFGGGGGGFFFFFGFGGFGGF?@FFFFFFF;GE>B<@FB?AAFFBF
@M04650:207:000000000-C238N:1:1101:23039:7551 1:N:0:19
ACTCCTACGGGAGGCAGCAGTAGGGAATCTTCGGCAATGGGGGCAACCCTGACCGAGCAACGCCGCGTGAGTGAAGAAGGTTTTCGGATCGTAAAACTCTGTTGTTAGAGAAGAACGTTAAGTAGAGTGGAAAATTACTTAAGTGACGGTATCTAACCAGAAAGGGACGGCTAACTACGTGCCAGCAGCCGCGGTAATACGTAGGTCCCAAGCGTTGTCCGGATTTATTGGGCGTAAAGCGAGCGCAGGTGGTTTCTTACGTCTGTTGTAAAAGGCAGTGGCTCAACCATTGTT
+
GGGGGGGGGGGFGGGGGGGGGGGGGGGGGGGGGGGGDGGFGGGGGGGGGGGGGGGEGGGGGGGGGGGGGGGGGCGGGGGGGGGGGGGDGGGGGGGGGGGGFGGGGGGCFFGGGGGGGGGGGGF9FCFFFFCFFFFGGGGGGGFGGGGCGGGGGGGFFF@FGCGFGDGGGGGDGGGGCGGFEFF9FFGFGGGG8CE88FGGGGG@EFCGGGGGGGEE5CGGGG;CECFCG>EGFDGG7FFGBDBDGGG3>GGF7CGFFFF*2.5C@**-7??48@>F<(7658966=F?B?F44)
@M04650:207:000000000-C238N:1:1101:12253:7580 1:N:0:19
ACTCCTACGGGAGGCAGCAGTGGGGAATATTGGACAATGGACCAAAAGTCTGATCCAGCAATTCTGTGTGCACGACGAAGTTTTTCGGAATGTAAAGTGCTTTCAGTTGGGACGAAGAAAGTGACGGTACCAACAGAAGAAGGGGCGGCTAAATACGTGCCAGCAGCCGCGGTAATACGTATGCCCCGAGCGTTATCCGGATTTATTGGGCGTAAAGCGCGTCTAGGTGGTTTAAAAAGTCTGATGTTAAACTGCGGGGCTCAACTCCGTATTGCGTTGGAAACTGTTAGACT
+
GGGGGGGGGGGGGGGGGGGGGGGGGGGGGGGGGGGGGGGGGGGGGGFGGGGGGGGGGGGGGGGGGGGGGGGGGGGGGGEGGGGGGGGGGGGGGGGGGGGGGGGGGGGGGGGGGGGGGGGGGGGGGGGGGGGGGGGGGFCCGFGGGGGGGGGGGGGGGGGGGGGGGGGGGGGGGGGGGGGGGGGGGGGGGGGGGGGGGGGGE5EGGGGGGGGGGGGGFGGGGGGGGF?FGGGGFFGGGGFGFGFFFCFGFGGGGFGBE>EEGFG4@FGFF@FFFFFFFFG>@BGFFF@A9=4<A
@M04650:207:000000000-C238N:1:1101:9691:7592 1:N:0:19
ACTCCTACGGGAGGCAGCAGTGGGGAATATTGGACAATGGACCAAAAGTCTGATCCAGCAATTCTGTGTGCACGACGAAGTTTTTCGGAATGTAAAGTGCTTTCAGTTGGGACGAAGAAAGTGACGGTACCAACAGAAGAAGGGGCGGCTAAATACGTGCCAGCAGCCGCGGTAATACGTATGCCCCGAGCGTTATCCGGATTTATTGGGCGTAAAGCGCGTCTAGGTGGTTTAAAAAGTCTGATGTTAAACTGCGGGGCTCAACTCCGTATTGCGTTGGAAACTGTTAGACT
+
GGGGGGGGGGGGGGGGGGGGGGGGGGGGGGGGGGGGGGGGGGGGGGCGGGGGGGGGGGGGGGGGGGGGGGGAGFGGGGDGFFFCFGGG>:FFFGFFFGAFGGGGGGGGGGGFGGGGGGG8FEGFDFCEGGFGGEEGCFGGGGG>@FECF+FFGFGGFGGG@FGGGGG>CGCCEEGGFDGGGGFF9EEECE=EGGEGGCGGG589FGGFG5CEEGGCFGGDGGG*;AEGGG8F.CGGFGFFFGF@FGFGFGCFFGGFFEBDEFGGFG7:D)5:FFB@FFDFF2DFFF=<AFFD2
@M04650:207:000000000-C238N:1:1101:12958:7596 1:N:0:19
ACTCCTACGGGAGGCAGCAGTAGGGAATCTTCGGCAATGGGGGCAACCCTGACCGAGCAACGCCGCGTGAGTGAAGAAGGTTTTCGGATCGTAAAACTCTGTTGTTAGAGAAGAACAAGGATGAGAGTAAAATGTTCATCCCTTGACGGTATCTAACCAGAAAGCCACGGCTAACTACGTGCCAGCAGCCGCGGTAATACGTAGGTGGCAAGCGTTATCCGGATTTATTGGGCGTAAAGCGAGCGCAGGCGGGTTTATAAGTCAGATGTAAAAGGCAGGTGCTTACCATCTGTT
+
GGGGGGGGGGGGGGGGGGGGGGGGGGGGGGGGGGGGGGGGGGGGGGGGGGGGGGGGGGGGGGGGGGGGGGGGGGGGGGGGGGGGGGGGGGGGGGGGGGGGGGGGGGGGGGGGGGGGGGGGGGGFFGGGGGGGGGGGGGGGGGGGGGGGGGGDGGGGGGGGGGGGGGGGGGGGGGGGGGGGGGGGFGGFGGGGGGGGGGGGGFGGGGGGGGGGGGGGGGGGGGGDGCGFGGGGFEGEGGBGFGDFGGGGFGGGGG3>?BFFFFGCFCGFFFFFFFF>:?GFFFGF4FFFDFFAF>
@M04650:207:000000000-C238N:1:1101:12279:7619 1:N:0:19
ACTCCTACGGGAGGCAGCAGTAGGGAATCTTCGGCAATGGACGAAAGTCTGACCGAGCAACGCCGCGTGAGGGAAGAAGGTTTTCGGATTGTAAACCTCTGTCTTCGGGGACGATAATGACGGTACCCGAGGAGGAAGCCACGGCTAACTACGTGCCAGCAGCCGCGGTAAAACGTAGGTGGCAAGCGTTGTCCGGAATTACTGGGTGTAAAGGGAGCGCAGGCGGGGTGCCAAGTTGGGTGTGAAAACTATGGGCTCAACCCATAGATTGCACTCAAAACTGGCGCTCTTG
+
GGGGGGGGGGGGGGGGGGGGGGGGGGGGGGGGGGGGGGGGGGGGGGGGGGGGGGGGGGGGGGGGGGGGGGGGGGGGGGGGGGGGGGGGGGGGGGGGGGGGGGGGGGGGGGGGGGGGGGGGGGGGGGGGGGGGGGGGGGGGGGGGGGGGGGGGGGGGGFGGGGGGGGGGGGGGCEEGGGEAFGFGFFGGGE*1C7EGGEFGFFC?FE*::?CAEGEGECGDGDDEGGGDGGGFFCCCCG@GEGFFGGF7:FGFGGGF:;F=FFGGFFGFF=FFFFFFBFGFF2CFFFF9?:FA
@M04650:207:000000000-C238N:1:1101:26741:7626 1:N:0:19
ACTCCTACGGGAGGCAGCAGTGGGGAATATTGGGCAATGGGGGGAACCCTGACCCAGCGACGCCGCGTGAGTGAAGAAATCCTTCGGGATGTAAAGCTCTGTTGTATGGGAAGAGAAAAAGACGGTACCATACGAGGAAGCCCCGGCAAACTACGTGCCAGCAGCCGCGGTAATACGTAGGGGGCAAGCGTTGTCCGGAATTACTGGGCGTAAAGCGCACGCAGGCGGGTTTATAAGTCAGATGTAAAAGGCAGGTGCTTACCATCTGTTTGTCATCTGATACTGTAAGCCT
+
GGGGGGGGGGGGGGGGGGGGGGGGGGGGGGGGGGGGGGGGGGGGGGGGGGGGGGGGGGGGGGGGGGGGGGGGGGGGGGGGGGGGGGGGGGGGGGGGGGGGGGGGGGGGGGGGGGGFGGGGGGGGGGGGGGGGGGGGGGGGGFGGGDGGGGGGGGGGGGGGGGGGGGGGGGGGGFFGGGFGGGGGGGGGGGGGGGGGGGCGGGGGGGGEFGGGDGGGGGGGGGGGGGGGGDEC?FGGFCFGFF?BFGCGF>DGGGGFFFFFFFGF?FGFFFFFFF4FF<*7F>FFFFF9<6:?
@M04650:207:000000000-C238N:1:1101:20450:7638 1:N:0:19
ACTCCTACGGGAGGCAGCAGTAGGGAATCTTCGGCAATGGACGAAAGTCTGACCGAGCAACGCCGCGTGAGTGAAGAAGGTTTTCGGATCGTAAAACTCTGTTGTTAGAGAAGAACAAGTAGGAGAGTAACTGCTCTTACCTTGACGGTATCTAACCAGAAAGCCACGGCTAACTACGTGCCAGCAGCCGCGGTAATACGTAGGTGGCAAGCGTTGTCCGGATTTATTGGGCGTAAAGCGAGCGCAGGCGGTTTCTTAAGTCTGATGTGAAAGCCCCCGGCTCAACCGGGGAGG
+
GGGGGGGGGGGGGGGGGGGGGGGGGGGGGGGGGGGGGGGGGGGGGGGGGGGGGGGGGGGGGGGGGGGFGGGGGGGGGGGGGGGGGGGGGGGGGGGGGGGGGGGGGGGGGGGGGGGGGGGGGGGGGGGGGGGGGGGGGGGGGGGGGGGGGGGGGGGGGGGGGGGGGGGGEGGGCGGGGGGGGGGGGGGGGGGGGGGGGGGGGGGGGGGGGGGGGGGGGGGGGGGDGGFGGGGGFGGGGGFDFGFFGGGGFGG<DGGFFFFFCFGGFGGFFFFFFFFF?>GFFFGFFFFBFEF9>F
@M04650:207:000000000-C238N:1:1101:23234:7640 1:N:0:19
ACTCCTACGGGAGGCAGCAGTAGGGAATCTTCGGCAATGGACGAAAGTCTGACCGAGCAACGCCGCGTGAGTGAAGAAGGTTTTCGGATCGTAAAACTCTGTTGTTAGAGAAGAACAAGGACGTTAGTAACTGAACGTCCCCTGACGGTATCTAACCAGAAAGCCACGGCTAACTACGTGCCAGCAGCCGCGGTAATACGTAGGTGGCAAGCGTTGTCCGGATTTATTGGGCGTAAAGCGAGCGCAGGCGGTTTCTTAAGTCTGATGTGAAAGCCCCCGGCTCAACCGGGGAGG
+
GGGGGGGGGGGGGGGGGGGGGGGGGGGGGGGGGGGGGGGGGGGGGGGGGGGGGGGGGGGGGGGGGGGGGGGGGGGGGGGGGGGGGGGGGGGGGGGGGGGGGGGGGGGGGGGGGGGGGGGGGGGGGGGGGGGGGGGGGGGGGGGGGGGGGGGGGGGGGGGGGGGGGGGGGGGGFGGGGGGFGGGGGGGGGGGGGGGGGGGGGGGGGGGGGGFGGGGGGGGGGD5=FGGGFFFGFGGDF>FGFGFFGGGGFGGGGDGFFFFFGFGGFGG>=FFFFFFFFBGFF>GF@FFFFFEFFF
@M04650:207:000000000-C238N:1:1101:18865:7664 1:N:0:19
ACTCCTACGGGAGGCAGCAGTGGGGAATCTTCCGCAATGGACGAAAGTCTGACGGAGCGACGCCGCGTGGGTGAAGAAGGTCTTCGGATCGTAAAGCCCTGTCATTAGGGACGAATGGTAGATGGAGTAATATGTCATCTATTTGACGGTACCTAAGGAGGAAGCCCCGGCTAACTACGTGCCAGCAGCCGCGGTAATACGTAGGGGGCGAGCGTTGTCCGGAATCATTGGGCGTAAAGGGCGCGTAGGCGGGAATACAAGTCTGTTTTTAAAGTTCAGGGCTCAACCCTGTGG
+
GGGGGGGGGGGGGGGGGGGGGGGGGGGGGGGGGGGGGGGGGGGGGGGGGGGGGGGGGGGGGGGGGGGGGGGGGGGGGGGGGGGGGGGGGGGGGGGGGGGGGGGGGGGGGGGGGGGGGGGGGGGGGGGGGGGGGGGGGGGGGGGGGGGGGGGGGGGGGGGGGGGGGFGGGGGGGGGGGGGGGGGGGGGGGGGGGGGGGGGGGGGGGGGGGGDGGGGGGDGFGGGECFGGGFGGFGGEGGFGFGFFGGGGFGGGDGDFF=FFC@FDF:DBFFFF??BFDFFFF:08?FF?FFF7?(
@M04650:207:000000000-C238N:1:1101:20132:7681 1:N:0:19
ACTCCTACGGGAGGCAGCAGTGAGGAATATTGGTCAATGGGCGAGAGCCTGAACCAGCCAAATCGCGTGAAGGAAGACTGCCTTATGGGTTGTAAACTTCTTTTGTACAGGAATAAAAAAGGGGACGTGTCCCTTATTGCATGTACTGTACGAATAAGCATCGGCTAACTCCGTGCCAGCAGCCGCGGTAATACGGAGGATGCGAGCGTTATCCGGATTTATTGGGTTTAAAGGGTGCGCAGGCGGGAACTTAAGTCAGCGGTGAAATCTCGACGCTTAACGTCGAAACTGCCG
+
GGGGGGGGGGGGGGGGGGGGGGGGGGGGGGGGFEGGGGGGGGGGGGEGGGGGGGGGGGGGGGGGGGGGGGGGGGGGGGFGGGGGGGGGGGGGGGGGGGGGGGGGGGGGGGGGGGGGGGGGGGGGGGDGGGGGGGFGGGGGGGGGGGGGGBFGGGGGGGGGGGGGG?GFGGGGGGGCCFGGGGGGGGGGGGGGGGGGGEG>FGGDEEEGGGGGGGGGG3D=FGGGGGEEDCEG??CGGCDGFGEBGGGC@F<FGGGFFFFFGFGDFGG2@?FFFFFFFBGFFBGFF@F:3=F27(
@M04650:207:000000000-C238N:1:1101:20265:7692 1:N:0:19
ACTCCTACGGGAGGCAGCAGTGGGGAATATTGGACAATGGAGGTAACTCTGATCCAGCAATTCTGTGTGCACGAAGAAGGTCTTCGGATTGTAAAGTGCTTTAAGTTGGGAAGAAAAAAATGACGGTACCAACAGAATAAGCGACGGCTAAATACGTGCCAGCAGCCGCGGTAATACGTATGTCGCAAGCGTTATCCGGAATTATTGGGCATAAAGGGCATCTAGGCGGGGTTTCAAGTCGACGGTGAAAACTAGTGGCTCAACCATAGCTTGCCCGCGGAAATTAAAATCC
+
GGGGGGGGGGGGGGGGGGGGGGGGGGGGGGGGGGGGGGGGDGGGGGGGGGGGGGGGGGGGGGGGGFGGGGGGGGGGGGGGGGGGGGGGGGGGGGGGGGGFGGGGGGGGGGGGGGGGGGGGGGGGGGGGGGGGGGGGGGGGGGGGGGGGGGGGGGGGGGGGGGGGGGGGGGGGGGGGGGGGGGGGGGGDEGGEEGGGGGGGGGFGGGGGGGGGGGGGGGGGFGGGGGGGGGGEDEGGGGFGDGFFGGG3?FFGGGGFFFFFGFGGFGG))0*94)<4(().73)**/06)90(
@M04650:207:000000000-C238N:1:1101:20638:7715 1:N:0:19
ACTCCTACGGGAGGCAGCAGTGGGGAATCTTCCGCAATGGACGAAAGTCTGACCGAGCAACGCCGCGTGAGTGAAGAAGGTTTTCGGATCGTAAAACTCTGTTGTTAGAGAAGAACAAGTGGGAGAGTAACTGTTCCCGCCTTGACGGTATCTAACCAGAAAGCCACGGCTAACTACGTGCCAGCAGCCGCGGTAATACGAGATGTGCGAGCGTTGTTCGGAATCACTGGGCGTAAAGCGCACGTAGGCTGCCTGATAAGTCAGAGGTGAAAGCCCACCGCTTACCGTTGGAAC
+
EGGGFG<6BC7BFCGGEGD@C<,<7@@FGGGGGGGEGCF-,CB77FCF<EFDFGG7@@@F,@FCCGGGCC=5,<<9?DE<?<EFGCCGGGGEEF+EFGGC?FBFGFCFGE<FEFFFFGF9F<EGEGG<FGCCAFFCDFEECF+@DG::BFGGGGGGGGC:,4@CC<BEEC:CFFFFGGGC@CFGC?>EE8=EGGE>FG;F5CEGGG995CEG=EGECGF<ED*59FGGGC5/5CDGC*=)53>EGGFD4<*9*>>7664?C@GFFFFBFFFFFFF>88DDFFC)7)0,-)5><2
@M04650:207:000000000-C238N:1:1101:26101:7721 1:N:0:19
ACTCCTACGGGAGGCAGCAGTAGGGAATCTTCGGCAATGGACGAAAGTCTGACCGAGCAACGCCGCGTGAGTGAAGAAGGTTTTCGGATCGTAAAACTCTGTTGGTAGAGAAGAACGTTGGTGAGAGTGGAAAGCTCATCAAGTGACGGTAACTACCCAGAAAGGGACGGCTAACTACGTGCCAGCAGCCGCGGTAATACGTAGGTCCCGAGCGTTGTCCGGATTTATTGGGCGGAAAGCGAGCGCAGGCGGTTTCTTAAGTCTGATGTGAAAGCCCCCGGCTCAACCGGGG
+
GGGGGGGGGGGGGGGGGGGGGGGGGGGGGGGGGGGGGGGGGGGG@FGGGE<FGGGEGEFFGGGGGEEBCCFFEEFCEGGGGGEFFEGGGGGGGEGGCFEDFGGFFEGGGGFFGGGGGDEGFGGGFGGGFD@FGG<FFGGGGGGGGDFGEGGGGGGGGFFE<DFCFGFGGGGGGGFGGGGGFFGGGFFCDGGGGGGGGCFCFGGGEGB?EE=EGGEEECDCEG5:;<7CCDG5>C)/>DFG:CBFDD<C53C5><C6@?FFG=FC@7>>?@??=FFFB19@E>1>??:?FFF0
@M04650:207:000000000-C238N:1:1101:23287:7736 1:N:0:19
ACTCCTACGGGAGGCAGCAGTAGGGAATCTTCGGCAATGGACGAAAGTCTGACCGAGCAACGCCGCGTGAGTGAAGAAGGTTTTCGGATCGTAAAACTCTGTTGTTAGAGAAGAACAAGGACGTTAGTAACTGAACGTCCCCTGACGGTATCTAACCAGAAAGCCACGGCTAACTACGTGCCAGCAGCCGCGGTAATACGTAGGTGGCAAGCGTTGTCCGGATTTATTGGGCGTAAAGCGAGCGCAGGCGGTTTCTTAAGTCTGATGTGAAAGCCCCCGGCTCAACCGGGGAGG
+
GGGGGGGGGGGGGGGGGGGGGGGGGGGGGGGGGGGGGGGGGGGGGGGGGGGGGGGGGGGGGGGGGGGGGGGGGGGGGGGGGGGGGGGGGGGGGGGGGGGGGGGGGGGGGGGGGGGGGGGGGGGGGGGGGGGGGGGGGGGGGGGGGGGGGGGGGGGGGGGGGGGGGGGGGGGGGGGGGGGGGGGGGGGGGGGGGGGGGGGGGGGGGGGGGGGGGGGGGGGGGGGGGGGGGGGGFGGGGGFGFGFFGGGGFGGGGGGFFFFFGFGGFGGBFFFFFFFFBFGEFFGFFFFBFFFFBF
@M04650:207:000000000-C238N:1:1101:27726:7745 1:N:0:19
ACTCCTACGGGAGGCAGCAGTGGGGAATATTGGACAATGGACCAAAAGTCTGATCCAGCAATTCTGTGTGCACGACGAAGTTTTTCGGAATGTAAAGTGCTTTCAGTTGGGACGAAGAAAGTGACGGTACCAACAGAAGAAGGGGCGGCTAAATACGTGCCAGCAGCCGCGGTAATACGTATGCCCCGAGCGTTATCCGGATTTATTGGGCGTAAAGCGCGTCTAGGTGGTTTAAAAAGTCTGATGTTAAACTGCGGGGCTCAACTCCGTATTGCGTTGGAAACTGTTAGACT
+
GGGGGGGGGGGGGGGGGGGGGGGGGEFGGGGGFGGGGGGGGGGGGGGFGGGGGFGFGGGGFFDGGGGGGGGGGGGGGGGGGGGGGGGGE@FFEEEFGFGGGGGGGGFFGGEGGGGGGGGGGGFFGDGGGGGGGGGGF8FAEF8+@FEGGGGFEFDGG::CFGGGG>CGGEFEFEGGGGGGGCFDBEFD*BECEEGGGGGGGGG6EFGGFGGGGG>FFGGDGCGG5?DF9CGF:FCC>CEGFFF4FGCCFFDFFFFEBFEEDF4CFFGF>>FFFF?B24>FFB>FF?=<F7B3<
@M04650:207:000000000-C238N:1:1101:24613:7771 1:N:0:19
ACTCCTACGGGAGGCAGCAGTGGGGAATATTGGGCAATGGGGGCAACCCTGACCCAGCGACGCCGCGTGAGTGAAGAAATCCTTCGGGATGTAAAGCTCTGTTGTATGGGAAGAGAAGCAGACGGTACCATACGAGGAAGCCCCGGCAAACTACGTGCCAGCAGCCGCGGTAATACGTAGGGGGCAAGCGTTGTCCGGAATTACTGGGCGTAAAGCGCACGCAGGCGGGTTTATAAGTCAGATGTAAAAGGCAGGTGCTTACCATCTGTTTGTCATCTGATACTGTAAGCCT
+
GGGGGGGGGGGGGGGGGGGGGGGGGGGGGGGGGGGGGGGGGGGGGGGGGGGGGGGGGGGEGGGGGGGGGGGGGGGGGGGGGGGGGGGGGGGGGGGGGGGGGGGGGGGGGGGFEFGGGGGGGGGGGGGGGGGGGGGGGGGGGGGGGGGGGGGGGGGGGGGGGGGGGGGGGGGGDFFGGCEGGGGGGGGGGGGGGGGGGGGDFGGGGF?FGGGGDFGGGDGGGGEGGGGGGGGGFGGGGCFGFFFFGGDGFGGGC3DFFFFFGFCGFG7)9@F5>?FFBB:@B<C?FF=<DFFF
@M04650:207:000000000-C238N:1:1101:24106:7794 1:N:0:19
ACTCCTACGGGAGGCAGCAGTGGGGAATATTGGGCAATGGGGGCAACCCTGACCCAGCGACGCCGCGTGAGTGAAGAAATCCTTCGGGATGTAAAGCTCTGTTGTATGGGAAGAGAAAAAGACGGTACCATACGAGGAAGCCCCGGCAAACTACGTGCCAGCAGCCGCGGTAATACGTAGGGGGCAAGCGTTGTCCGGAATTACTGGGCGTAAAGCGCCCGCAGGCGGGTTTATAAGTCAGATGTAAAAGGCAGGTTCTTACCATCTGTTTGTCTTTTGATACTTTAAGCCTTG
+
GCFFCFGGDD+-@7;B@FE8EFGGCCEC6E<E9EEFCFGGD>ECGGFFDFC@GGGGGFG@FCF=FECFEG7EFGFCDFAEFEEFGCCECGGGF,CFECGGGG9FFFGG8FEFGGGG8<FF=DD7=CDGGCF9BDC@C+5@BAFEG@F7@:FFGGFGA:FG@FCCGG7<*4=8=F@CGE,<@EEGCG>@*8EC>E?FG5;8;F72<9CC8E/:*:C+59)/:)1:?GEE5);=6E7C*CF78CF***2*007**1/<**/9<7**9006*9@5F**1--2)9)*****.669:7)
@M04650:207:000000000-C238N:1:1101:16261:7805 1:N:0:19
ACTCCTACGGGAGGCAGCAGTGGGGAATATTGGGCAATGGGGGCAACCCTGACCCAGCGACGCCGCGTGAGTGAAGAAATCCTTCGGGATGTAAAGCTCTGTTGTATGGGAAGAGAAGCAGACGGTACCATACGAGGAAGCCCCGGCAAACTACGTGCCAGCAGCCGCGGTAATACGTAGGGGGCAAGCGTTGTCCGGAATTACTGGGCGTAAAGCGCACGCAGGCGGGTTTATAAGTCAGATGTAAAAGGCAGGTGCTTACCATCTGTTTGTCATCTGATACTGTAAGCCT
+
GGGGGGGGGGGGGGGGGGGGGGGGGGGGGGGGGGGGGGGGGGGGGGGGGGGGGGGGGGGGGGGGGGGGGGGGGGGGGGGGGGGGGGGGGGGGGGGGGGGGGGGGGGGGGGGGGGGGGGGGGGGGGGGGGGGGGGGGGGGGGGGGGGGGGGGGGGGGGGGGGGGGGGGGGGGGGGGGGFGGGGGGGGGGGGGGGGGGGGGCFGGGGGGGGGGGGGGGGGGGGGGGGGGGGGGGFFGGGGFGFFFFFDGGFDGFF3<FFFFBFFGGFGDBF?FFFFFF2<GFFFGFFFFFAFFF
@M04650:207:000000000-C238N:1:1101:13261:7816 1:N:0:19
ACTCCTACGGGAGGCAGCAGTGGGGAATATTGGACAATGGACCAAAAGTCTGATCCAGCAATTCTGTGTGCACGACGAAGTTTTTCGGAATGTAAAGTGCTTTCAGTTGGGACGAAGAAAGTGACGGTACCAACAGAAGAAGGGGCGGCTAAATACGTGCCAGCAGCCGCGGTAATACGTAGGTGGCAAGCGTTGTCCGGATTTATTGGGCGTAAAGCGAGCGCAGGCGGTTTCTTAAGTCTGATGTGAAAGCCCCCGGCTCAACCGGGGAGGGTCTTGGGAAACTGGGAAACT
+
GGGFGGGGGGGGGGGGGGGGEFGGGGGGGGGGGFGGGGGGFGGGFFDEFGGGGGGGGGGGGGFGGGGGGGGCDFGCF7FEGECEEFFGDEGGGGGGGGFGGGGGGGCFGGGGGGDGGCFFGGGGFECFFDFFGGGGF8EFGFGG>FG@FGEFGGGGGFGGFFCFGFFGGGGGGGGF9BC<EFEGFGFGDF=EGEEGGDE>B88<@CFFGCCC:EE897DGEGCE*:CGGG:7:F*:CC?:@CB?>D>*9::777C55>@>GFDC7C<>>D>>>30.(6*95(757F?:34),4.
@M04650:207:000000000-C238N:1:1101:13109:7819 1:N:0:19
ACTCCTACGGGAGGCAGCAGTGGGGAATATTGGGCAATGGGGGGAACCCTGACCCAGCGACGCCGCGTGAGTGAAGAAATCCTTCGGGATGTAAAGCTCTGTTGTATGGGAAGAGAAAAAGACGGTACCATACGAGGAAGCCCCGGCAAACTACGTGCCAGCAGCCGCGGTAATACGTAGGGGGCAAGCGTTGTCCGGAATTACTGGGCGTAAAGCGCACGCAGGCGGGTTTATAAGTCAGATGTAAAAGGCAGGTGCTTACCATCTGTTTGTCATCTGATACTGTAAGCCT
+
GGGGGGGGGGGGGGGGGGGGGGGGGGGGGGGFGFGGGGGGGCGGFGGGGGFGGGGGGGGEGGGGGGGGCGGGGFGGCFFGGGGGGGGGGGGGGGGGGFGGGGGGGFGGGGGGGGGGGGFGCFC@7FFFGGFDFGGFFGGGGGGGGEGGGGGGGGGGFGGFGGGGGGGGEEEGGGGGFGGGGGGGGGCCGEGGGGGGGGDEFFGGGFGFCGGGDCGGGGGDEGGGGGEGGGCE6CGGFGFGFFFFFGC:9C<GC5DF?F=BFFDC4CCAFF?)8@6@<>FFF<7@7@?<46?F
@M04650:207:000000000-C238N:1:1101:24881:7821 1:N:0:19
ACTCCTACGGGAGGCAGCAGTAGGGAATCTTCGGCAATGGGGGCAACCCTGACCGAGCAACGCCGCGTGAGTGAAGAAGGTTTTCGGATCGTAAAACTCTGTTGTTAGAGAAGAACGTTAAGTAGAGTGGAAAATTACTTAAGTGACGGTATCTAACCAGAAAGGGACGGCTAACTACGTGCCAGCAGCCGCGGTAATACGTAGGTCCCAAGCGTTGTCCGGATTTATTGGGCGTAAAGCGAGCGCAGGTGGTTTCTTAAGTCTGATGTAAAAGGCAGTGGCTCAACCATTGTG
+
GGGGGGGGGGGGGGGGGGGGGGGGGGGGGGGGGGGGGGGGGGGGGGGGGGGGGGGGGGGGGGGGGGGFGGGGGGGGGGGGGGGGGGGGGGGGGGGGGGGGGGGGGGGGGGGGGGGGGGFGGGGGGGGFFGFGGGGGGGGGGGFBFGGGGGGGGGGGGFFGGGGCFGFGGGGGGGGGGGGGGCGGEGGGG5CGGDEEGGGGGGGGGGGGGFGDGGEGGDGGGGE5EFCFGGFGFGDGGGFGFGF@GGGD>FGGDGGFFFFFGFFFFC>AFF?FFF3>?:7@F?CFFFF?<4?<A2
@M04650:207:000000000-C238N:1:1101:7872:7821 1:N:0:19
ACTCCTACGGGAGGCAGCAGTGGGGAATATTGGACAATGGACCAAAAGTCTGATCCAGCAATTCTGTGTGCACGACGAAGTTTTTCGGAATGTAAAGTGCTTTCAGTTGGGACGAAGAAAGTGACGGTACCAACAGAAGAAGGGGCGGCTAAATACGTGCCAGCAGCCGCGGTAATACGTATGCCCCGAGCGTTATCCGGATTTATTGGGCGTAAAGCGCGTCTAGGTGGTTTAAAAAGTCTGATGTTAAACTGCGGGGCTCAACTCCGTATTGCGTGGGAAACTGTTAGACT
+
CFGGGGGGGGGFGGGGGGGGGGGGGGGGGGGGGGFGGGGGGFDGGGDGGFGGAAECFGDGGGFGGGGGGFGGGGDGBF+BDFGGFDGGGC,CCFECFGGGFFECGG@9CFFGGGGFGEGGGGCFEEEGGGGGGCGGG8FCGDFGDGGGDGGFCFFGGFGGCCFGGGG,C>FEGGEBGEFCFDF993BEEEGDE>;>+CCCC*A@FGGGCGFGEGGGGFC<CDG5=CGGGG8*86CCGD<74:FBC:>C?GGFDGFB@E53*0>=<7D2>FF4FB67>(95>29?8==9<?F<<
@M04650:207:000000000-C238N:1:1101:26359:7833 1:N:0:19
ACTCCTACGGGAGGCAGCAGTGGGGAATATTGCACAATGGGCGCAAGCCTGATGCAGCCATGCCGCGTGTATGAAGAAGGCCCTAGGGTTGTAAAGTACTTTCAGTCGGGAGGAAGGCGTTGATGCTAATATCATCAGCGAGTGACGTTACCGACAGAAGAAGCACCGGCTAACTCCGTGCCAGCAGCCGCGGTAATACGGAGGGTGCAAGCGTTAATCGGAATTACTGGGCGTAAAGCGCACGCAGGCGGTTGATTAAGTTAGATGTGAAATCCCCGGGCTTAACCTGGGAAT
+
GGFGGGGGEEGGGG7FCFGGFGFGGGGFGGFGFGGGGFGFGGFEGGGGGFGFEFFGGGGGGGGGGFGFFGGGGGGGGGGGGCF?FGGGCFF@FGGGGGGFBFDFGF9=FGGEGGGGDGGC@FFGGGGGFFC9FFGGGGGGG@FFGGFF@FEGGGEDGGGDGGGGGG7FFE<EGGGFFEFF@:CGGGGGGGGGGEEGGFFGDGDEGGD=CGGGG=:EFFGGEGEGGEEGGGGGEEDEGGFG:<BBGGD:3DGC5D6*9=FFG=C>FFGFFBB?**0)4>3>>(99=?69BFF??(
@M04650:207:000000000-C238N:1:1101:14829:7855 1:N:0:19
ACTCCTACGGGAGGCAGCAGTGGGGAATATTGCGCAATGGGCGAAAGCCTGACGCAGCGACGCCGCGTGAGGGATGAAGGCCTTCGGGTCGTAAACCTCTGTCAGGAGGGAAGAAGTGTGCGGTTAGTAACTGAGCCGCATTTGACGGTACCTCCAGAGGAAGCACCGGCTAACTCCGTGCCAGCAGCCGCGGTAATACGGAGGGTGCGAGCGTTAATCGGAATTACTGGGCGTAAAGCGCACGTAGGCTGCCTGATAAGTCAGAGGTGAAAGCCCACCGCTTACCGGTGGAAC
+
GGGGGGGGGGGGGGGGGGGGGGGGGGGGGGGGGGGGGGGGGGGGGGGGGGGGGGGGGGGGGGGGGGGCFGGGGGGGGGGGGGGGGFGGGGGGGGGGGGGGGGAFGGGGGGGGGGGGGGGGGGGFGGGGGGGGGGGGGGGGGGGGGGGGGGGGGGGGGGGGGGGGGGGGGGGGGGGGGGGGGGGGGGGGGGGGGGGGGGGGDGGGGEGGGGGGG=EGFGGGD3EFGGGFGGGGFEGGGGFGFGDFGFCGFGGGF=F:BFF??BGGFFF2>FFFFFFF<?D3<>GBFF@6>FFFF(
@M04650:207:000000000-C238N:1:1101:8625:7871 1:N:0:19
ACTCCTACGGGAGGCAGCAGTGGGGAATATTGGACAATGGAGGTAACTCTGATCCAGCAATTCTGTGTGCACGAAGAAGGTTTTCGGATTGTAAAGTGCTTTAAGTCGGGAAGAAAAAAATGACGGTACCGACAGAATAAGCGACGGCTAAATACGTGCCAGCAGCCGCGGTAATACGTATGTCGCAAGCGTGATCCGGAATTATTGGGCATAAAGGGCATCTAGGCGGGGCTTCAAGTCGACGGTGAAAACTGGTGGCGCAACCATTAGCTTGCCGACGAAAATGAAATTCTG
+
FGGGGGGGGGGGGGGGGGGGGEGGGGGGFGGC,FFGGGGGGFG@FGECGGGGG<CFFGGGF,F@F6EFG<C@FGGGGGGGFFGFGGGGGCFGGGGGD,EF9FFC<C,C@FGGGGG<FG:FC<B9F:B++,6846=FDFGGGDF=>CCCFGGGGC<DCC@FCGFCFFGGGCC>FE@ECGGGGE;B8=EC8:::*;:<+2:8C83+?9998*00022>CDG<0*<<:+*:EGC*.C4CC*1:79@ED7CC4*09**01707)=3)7)/*6@F4**07)12)8>(*)1/946**-))
@M04650:207:000000000-C238N:1:1101:16618:7887 1:N:0:19
ACTCCTACGGGAGGCAGCAGTGGGGAATATTGGACAATGGAGGTAACTCTGATCCAGCAATTCTGTGTGCACGAAGAAGGTTTTCGGATTGTAAAGTGCTTTAAGTCGGGAAGAAAAAAATGACGGTACCGACAGAATAAGCGACGGCTAAATACGTGCCAGCAGCCGCGGTAATACGTATGTCGCAAGCGTTATCCGGAATTATTGGGCATAAAGGGCATCTAGGCGGGGTTTCAAGTCGACGGTGAAAACTAGTGGCTCAACCATTAGCTTGCCGACGAAACTGAAATTCT
+
GGGGGGGGGGGGGGGGGGGGGGGGGGGGGGGGGGGGGGGGGGGEGGGGGGGGGGGGGGGGGGGGGFGGGGGCGGGGGGGGGEGGGGGGGGGGGGGGGGGGGGFGGGGGGGGGGGGGGGGFGFGGGGGGGGGGGGGCGGCGGGCEGGGDGGGGGGGGGFGGFGGGGGGGGGGGGGGGGGGGGGFFFGGDEGG:EEFGGGEGGGFFFGGGFGGFFGFGGGGGGGCCCFGGGGGCEDCFGGFGFDF@DDFCFGCCC>DFFFEFG=CFFGGDBFFFFFFFF>CDB>GFFF?A>F?<2
@M04650:207:000000000-C238N:1:1101:10851:7895 1:N:0:19
ACTCCTACGGGAGGCAGCAGTGGGGAATATTGGGCAATGGGGGGAACCCTGACCCAGCGACGCCGCGTGAGTGAAGAAATCCTTCGGGATGTAAAGCTCTGTTGTTTGGGAAGAGAAAAAGACGGTACCATACGAGGAAGCCCCGGCAAACTACGTGCCAGCAGCCGCGGTAATACGTAGGGGGCAAGCGTTGTCCGGAATTACTGGGCGTAAAGCGCACGCAGGCGGGTTTATAAGTCAGATGTAAAAGTCAGGTGCTTACCATCTGTTTGTCATCTGATACTGTAAGCCT
+
GGGGGGGGGGGGGGGGGGGGGGGGGGGGGGGGF8EGGGGGF@FGGGGGGFFGCGFGFGGGGGGGGGGGGGCGFGFGG8@C,@D=>FGBCF@DEGGGGGCACFG9<,?FDEFC<,<<FGGC7<8:7<*=:F9BF+1=*4<CE+:7<<>88FDGGGCFCCEGGGFFF**/1*2:8@:F*<<:CE8CC:8*8:CE5/2<*?5CFC?<E?8EFG/755CGGGD3C)1C*:*:C5*279FGCGFC7089FF**/::CC:CF))09+)*2/9:2874)7**/54:=F<C?FF/6)69:
@M04650:207:000000000-C238N:1:1101:9212:7902 1:N:0:19
ACTCCTACGGGAGGCAGCAGTGGGGAATATTGGGCAATGGGGGGAACCCTGACCCAGCGACGCCGCGTGAGTGAAGAAATCCTTCGGGATGTAAAGCTCTGTTGTATGGGAAGAGAAAAAGACGGTACCATACGAGGAAGCCCCGGCAAACTACGTGCCAGCAGCCGCGGTAATACGTAGGGGGCAAGCGTTGTCCGGAATTACTGGGCGTAAAGCGCACGCAGGCGGGTTTATAAGTCAGATGTAAAAGGCAGGTGCTTACCATCTGTTTGTCATCTGATACTGTAAGCCT
+
GGGGGGGGGGGGGGGGGGGGFFGGGGGGGGGGGGGGGGGGGGGGGGGGGGGGGGGGGGGGGGGGGGGGGGGGGGGGGGFGGGGGGGGGGGGGGGGGGGGGGGGGGGGGFGGGGGGGGGGGGGGGGGGGGGGGGGGGGFGGGGGGGGGGGGGGGGGGGGGGGGGGGGGGGGEGGGGGGGGGGGDEGGFGGGGGGGGGGGGGGGGGGGGGGGGGGGGGGGGGGGEGDGGGGGGGFGGGGGFGF?F@GGGGFGCGGGGF6?6@C?FG69><=?6:>49@BFGF=>GFFFFA26?7
@M04650:207:000000000-C238N:1:1101:26381:7916 1:N:0:19
ACTCCTACGGGAGGCAGCAGTAGGGAATCTTCGGCAATGGACGAAAGTCTGACCGAGCAACGCCGCGTGAGTGAAGAAGGTTTTCGGATCGTAAAACTCTGTTGTTAGAGAAGAACAAGTGGGAGAGTAACTGTTCCCGCCTTGACGGTATCTAACCAGAAAGCCACGGCTAACTACGTGCCAGCAGCCGCGGTAATACGTAGGTGGCAAGCGTTGTCCGGATTTATTGGGCGTAAAGCGAGCGCAGGCGGTTTCTTAAGTCTGATGTGAAAGCCCCCGGCTCAACCGGGGAGG
+
GGGGGGGGGGGCGGGGGGGGGGGGGGGGGGFFFGGGGGGGGGGGGGGGGFGGGGGGGGGGGGGGGGGGGGGFFGGFGGGGG9FGGGGGGCGGGFGFGGGGGGGGGGGFFFGGGGGFGFGGGGGGGGGFGGGFCFAFGDFGG>CGGGGGGGGGGGGGGGGGGGGGGFGGEEGGGGGGGGGFGFFGFGGGCED*8BEEGDGGGGGGGGGGFFFGGCGGGFFGGGGGDFGGF7FGFGGGFGFGBGE3DDGGF5D<)7F?F?FFFFGGFFFA?F4*95<>32CBF9GF?@F69>:>>F
@M04650:207:000000000-C238N:1:1101:19810:7947 1:N:0:19
ACTCCTACGGGAGGCAGCAGTAGGGAATCTTCGGCAATGGACGAAAGTCTGACCGAGCAACGCCGCGTGAGTGAAGAAGGTTTTCGGATCGTAAAACTCTGTTGTTAGAGAAGAACAAGTAGGAGAGTAACTGCTCTTACCTTGACGGTATCTAACCAGAAAGCCACGGCTAACTACGTGCCAGCAGCCGCGGTAATACGTAGGTGGCAAGCGTTGTCCGGATTTATTGGGCGTAAAGCGAGCGCAGGCGGTTTCTTAAGTCTGATGTGAAAGCCCCCGGCTCAACCGGGGAGG
+
GGGGGGGGGGGGGGGGGGGGGGGGGGGGGGGGGGGGGGGGGGGGGGGGGGGGGGGGGGGGGGGGGGGGGGGGGGGGGGGGFGGGGGGGGGGGGGGGGGGGGGGGGGGGGGGGGGGGGGGGGGGGGGGGGGGGGGFGGGGGGGGGGGGGGGGGGGGGGGGGGGGGGGGGGGGGGGGGGGGGGGGGGGGGGGGGGGGGGGGGGGGGGGGGGGGGGGGGEGGGGGGCFGGGGGGGFGGGGGFGFG@FGGGGFGGGGGFFFFFFFFFGFGGFFFFFFFFFFFGFFBGFFFFFFFF09B
@M04650:207:000000000-C238N:1:1101:12157:8035 1:N:0:19
ACTCCTACGGGAGGCAGCAGTGGGGAATATTGCACAATGGGCGAAAGCCTGATGCAGCAACGCCGCGTGAGTGAAGAAGTATTTCGGTATGTAAAGCTCTATCAGCAGGGAAGAAAATGACGGTACCTGACTAAGAAGCCCCGGCTAACTACGTGCCAGCAGCCGCGGTAATACGTAGGGGGCAAGCGTTATCCGGATTTACTGGGTGTAAAGGGAGCGTAGACGGCGAAGCAAGTCTGGAGTGAAAACCCAGGGCTCAACCCTGGGACTGCTTTGAAAACTATCAAGCTAG
+
GGGGGGGGGGGGGGGGGGGGGGGGGGGGGGGGGGGGGGGGGGGGGGGGGGFGGGGGGGGGGGGGGGGGGEGGGGGFGGGGGGGGGGGGGGGGGGGGGGGGGGGGGGGGCFGGGGGGGGGGGGGGGGGGGGGFFGGGGGGGGGGGGGGGGGGGGGGGGGGGGGGGGGGGGGGGGGGGGGGGGGGGGGGGGGCFGGGG>EEGDGGGGGGEEGGGGGGGGGGGGGGGGGGGDGGGFGGACFFGFGFFGFFGFC5CCGGFFFFFGFGGFGGFFFFFF@FFFFGFF:DFFFFFFF*5
@M04650:207:000000000-C238N:1:1101:28366:8039 1:N:0:19
ACTCCTACGGGAGGCAGCAGTGGGGAATATTGCACAATGGGCGCAAGCCTGATGCAGCCATGCCGCGTGTATGAAGAAGGCCTTCGGGTTGTAAAGTACTTTCAGTCGGGAGGAAGGTGGTAAGGTTAATAACCTTATCAATTGACGTTACCGACCGAAGAAGCACCGGCTAACTCCGTGCCAGCAGCCGCGGTAATACGGAGGGTGCAAGCGTTAATCGGAATTACTGGGCGTAAAGCGCACGCAGGCGGTTGATTGAGTCAGATGTGAAATCCTCGGGCTTAACCCGGGAAT
+
FGGGGGGGGGGGGGGGGGGGG@FGGGGG@FGDGDFGGGFGDFCGGGGCFGGGGGEGGGCG@FGGGGGGGGGGGGGGGGGG8FGGGGGDGGGGGGGGEEGGEGGG,F,=CEGDGGGGECF@FFDDFD9A<AAD,>DFFGDDFDDDDFGEGG:F:C@+:FC@FGGG7FGGGDGGGGGFGDGFEGGF@?FGGGGGGGCCFGGG*B=EEEDGGGGGGGG=5:FGDD8=FFGGGFGGFGG=FF4CDDB>DDDCECGCC74*9@??FF7CBFGF4*=9*99*4:DBB>G?FF4125@03,
@M04650:207:000000000-C238N:1:1101:27828:8077 1:N:0:19
ACTCCTACGGGAGGCAGCAGTGGGGAATATTGCACAATGGGGGAAACCCTGATGCAGCAACGCCGCGTGAGTGAAGAAGGTCTTCGGATTGTAAAGCTCTGTTAGCAGGGAAGAGATAGGACGGTACCTGCAGAGGAAGCCACGGCTAACTACGTGCCAGCAGCCGCGGTAATACGTAGGTGGCAAGCGTTGTTCGGAATAACTGGGCGTAAAGGATGCGTAGGCGGTTAGATAAGTTATGTGTTAAATATATAGGCTTAACCTGTAGAAAGCACATAAAACTGTGTAACT
+
GGGGGGGGGGGGGGGGGGGGGGGGGGGGGGGGGGGGGGGGGGGGGGGGGGGGGGGGGGGGGGGGGGGGGGGGGGGGGGGGGGGGGGGGGGGGGGGGGGGGGGGGGGGGGGGGGGGGGGGGGGGGGGGGGGGGGGGGGGGGGGGGGGGGGGGGGGGGGGGGGGGGGGGGGGGGGGGGGGGGGGGGGGGGGGGGGGGGGGGGGGGGGGFGGGGGGGGGGGGGGGGGGGGGGGGGFGGG7DFGFGFFGGGFFGGGGGGFFFFFCFFGFFGFFFFF49>@AFGFFFGFFFFFBFF
@M04650:207:000000000-C238N:1:1101:25275:8106 1:N:0:19
ACTCCTACGGGAGGCAGCAGTAGGGAATCTTCGGCAATGGGCGAAAGCCTGATGCAGCGACGCCGCGTGAGGGAAGAAGGTTTTCGGATTGTAAACCTCTGTCTTCGGGGACGATAATGACGGTACCCGAGGAGGAAGCCACGGCTAACTACGTGCCAGCAGCCGCGGTAAAACGTAGGTGGCAAGCGTTGTCCGGAATTACTGGGTGTAAAGGGAGCGCAGGCGGGATGGTAAGTTGAATGTGAAAACTATGGGCTCAACCCATAGACTGCGTTCAAAACTACTGTTCTTG
+
GGGGGGGGFGEGGGGGDGGFGGGGGGGGGGGGGGGGGGG9FGGGGGGGGGGGGGGGGGGGGGGGGGGGDGEGGGGGGCFGGGGGGGGGGGGGGGGGGGGGDGGGGGGDEEGGGGGGGGFGGGDGGGGGGGGGGEGGGGGGGGEGGGGGFFGGDGFGGCFGGGGGGGGGGGGGGGGGFFGGGF7CFGCB8EG59EEC>EGFGGGGGGEGEGGGFGGGGGDC87EGCEC5EGGCF+*2:CFFFFFFFC7:FCFD>FFFFF6974CDFFG<F47FEEE525>45.CF?=@AAFFF
@M04650:207:000000000-C238N:1:1101:3334:8110 1:N:0:19
ACTCCTACGGGAGGCAGCAGTGGGGAATATTGGGCAATGGGGGGAACCCTGACCCAGCGACGCCGCGTGAGTGAAGAAATCCTTCGGGATGTAAAGCTCTGTTATATGGGAAGAGAAAAAGACGGTACCATACGAGGAAGACCCGGCAAACTACGTGCCAGCAGCCGCGGTAATACGTAGGGGGCAAGAGTTGTCCGGAATTACGGGGCGTAAAGCGCACGCAGGCGGGGTTATAAGTCAGATGTAAAAGGCAGGTGCGTACCATCTGGTTGTCATCTGCTACTGTAAGCCT
+
FGGGGGGGGGGGGGGGGGGGGGGGGGGGGGGG9@FFGGGGGEG:CF<FGGGGF,EEFGGGGGGGGGGGGGGAFGGGGG8=FCFGGGGGEGGGGGGGGGGG?F,,,8,@CGGCEFC:<BF7FC:FGGFE,<,?CFGEGGAF+2<*=C*1?*;@EF8AFCCF?C6CCFD58E*?;F@FF@C>8>EDE:E8*2<<C:@FGD>E889<5C>*:C::?5E+:571/1*75CGGG)2*.+:<7*97@:76:*0?=CD44C95?6)0:B57F7*6*/*05@?84<F4*-0)97=4<6<?
@M04650:207:000000000-C238N:1:1101:25441:8126 1:N:0:19
ACTCCTACGGGAGGCAGCAGTAGGGAATCTTCGGCAATGGACGAAAGTCTGACCGAGCAACGCCGCGTGAGTGAAGAAGGTTTTCGGATCGTAAAACTCTGTTGTTAGAGAAGAATAAGTGGGAGAGTAACTGTTCCCACCTTGACGGTATCTAACCAGAAAGCCACGGCTAACTACGTGCCAGCAGCCGCGGTAATACGTAGGTGGCAAGCGTTGTCCGGATTTATTGGGCGTAAAGCGAGCGCAGGCGGTTTCTTAAGTCTGATGTGAACGCCCTCGGCTCAACCGAGGC
+
GGGGGGGGGGGGGGGGGGGGGGGGGGGGGGGGGFGGGGGGGGGGGGGGGGGGGGGGGGDGGGGGGGGGGGGGGGGGGCGGGGGGGGGGGGGGGGGGGGGGGGGGGGGGGGGGGGFFGGFEFGG8F=EGGGGGGGG9FFFGGGGGFGGGGGGCGGGGGGGCGGGGGGGGGGGGFGGGGGGGGGGGGGGGFGG7CC889<FG9+*;FGFFC?FFDECEGGFGCCC5+<FGGGCF7EGG5F=C3D:>D5CD><C))1:*9*88<FGG4>CA*8B*)))>2095>3<?@@FF15@(
@M04650:207:000000000-C238N:1:1101:13010:8134 1:N:0:19
ACTCCTACGGGAGGCAGCAGTGGGGAATATTGGACAATGGAGGTAACTCTGATCCAGCAATTCTGTGTGCACGAAGAAGGTTTTCGGATTGTAAAGTGCTTTAAGTCGGGAAGAAAAAAATGACGGTACCGACAGAATAAGCGACGGCTAAATACGTGCCAGCAGCCGCGGTAATACGTATGTCGCAAGCGTTATCCGGAATTATTGGGCATAAAGGGCATCTAGGCGGGGTTTCAAGTCGACGGTGAAAACTAGTGGCTCAACCATTAGCTTGCCGACGAAACTGAAATTCT
+
GGGGGGGGGGGGGDGGGGGGGGGGGGGGGGGGGGGGGGGGGGGGGGGGGGGGGGGGGGGGGGGGGGGGCGGGGGGGGGGGGGGGGGGGGGFGGGGGGGGGGGGGGFGGGGGGGGGGGGGGGGGGGGGGGGGCGGGGGGGGGGGGGGGGGGGGGGGGGGGGGGGGGGGDGGGGGDEGGGGGGGGGFGGGGGGGGGGGGGGGDFGFGGG6FGGGGGGGGGGGGGF?FFGGGGGE:CGCG7FGFGFFGG*C@DGGFGFFFFDFGFGGFGGBFFFFFFFFFFG37(956=4<)9=A)
@M04650:207:000000000-C238N:1:1101:9992:8163 1:N:0:19
ACTCCTACGGGAGGCAGCAGTGGGGAATATTGGGCAATGGGGGCAACCCTGACCCAGCGACGCCGCGTGAGTGAAGAAATCCTTCGGGATGTAAAGCTCTGTTGTATGGGAAGAGAAAAAGACGGTACCATACGAGGAAGCCCCGGCAAACTACGTGCCAGCAGCCGCGGTAATACGTAGGGGGCAAGCGTTGTCCGGAATTACTGGGCGTAAAGCGCACGCAGGCGGGTTTATAAGTCAGATGTAAAAGGCAGGTGCTTACCATCTGTTTGTCATCTGATACTGTAAGCCT
+
GGGGGGGGGGGGGGGGGGGGGGGGGGGGGGGGGGGGGGGGGGGGGGGGGGGGGGGGGGGGGGGGGGGGGGGGGGGGGGGGGGGGGGGGGGGGGGGGGGGFGGGGGGGGGGGGGGGGGGGGGGGGGFGGGGGGGGGGGGGGGGGGGGGGGGGGGGGGGGGGGGGGGFGGGGEEEGGGGFFGGGGGGEGFFDGGDGGGGGGDFGFGGCFGGGCC8AFGGGGGGGGGGGEGG3CC@GGGGGF7=CFF7:CF*79CDGGF4?B@7?CFFGGAFF=5:B??AFG6@<FBFFF)6F?B
@M04650:207:000000000-C238N:1:1101:12431:8211 1:N:0:19
ACTCCTACGGGAGGCAGCAGTGGGGAATATTGGACAATGGAGGTAACTCTGATCCAGCAATTCTGTGTGCACGAAGAAGGTTTTCGGATTGTAAAGTGCTTTAAGTCGGGAAGAAAAAAATGACGGTACCGACAGAATAAGCGACGGCTAAATACGTGCCAGCAGCCGCGGTAATACGTATGTCGCAAGCGTTATCCGGAATTACTGTGCGTAAAGGGAGCGTAGGCGGTTGCTTAAGTCAGATGTGAAATACCCGGGCTTAACCTGGGGGGTGCATCTGAAACTGGGTAACTT
+
GGGGGGGGGGGGGGGGGGGGGGGGGGGGGGGG@@FGGGGGE<F@DFFGGGGG9CFGGGCG<FFFFEGGGGF<DG@CDGGGA@FGGGGEGGGGGGGDEGGGGGFFG<<FGGG+?FG8AEEEFF9EC@F7=AF+8@=D<DCDE?F+36=CC+,FD,E+>>DC,>BC:FB<FG*BF:FE@E<CFGF@:8::B:C:CCF??B1=8CECC?+2?CE/:*=>:DGGGD:A*/+:*18*8F>9*:9C=*=60?DC*:7:CFG3)8555@*26*04)8D3.))/)):**):**09<?*97<-
@M04650:207:000000000-C238N:1:1101:12991:8236 1:N:0:19
ACTCCTACGGGAGGCAGCAGTGGGGAATATTGCGCAATGGGCGAAAGCCTGACGCAGCGACGCCGCGTGAGGGATGAAGGGCTTCGGTTCGTAAACCTCTGTCAGGAGGGAAGAAATGTGCTCGTGCTAATCAGCGGGCATTTGACGGTACCTCCAAAGGAAGCACCGGCTAACTCCGTGCCAGCAGCCGCGGTAATACGGAGGGTGCAAGCGTTAATCGGAATCACTGGGCGTAAAGCGCATGTAGGCTGCTTTATAAGTCAGAGGTGAAATCCCACGGCTTACCCGTGGAAC
+
GGGGGGGGGGGGGGGGGGGGGGGGGGGGGGGGGGGGGGGGGGGGGGGGGGGGGGGGGGGGGGGGGGGGGGGGGGGGGGGGGGGGGGGGGGGGGGGGGGGGGGGGGGGGGGGGGGGGGGGGGGGGGGGGGGGGGGGGGGGGGGGGGGGGGGGGGGGGGGGFFGGGGGGGGGGGGGGGGGGGGGGGGGGGGGGGGGGGGGGGGGGGGGGGGGGGGGGGGGGGGGGGGGGGGGGGFGGECGFGFGFFGFGGFDFDDGCFF4@FFF=>?FC?FFFFFFFF?FGDDFGFFFF>F:D?>5
@M04650:207:000000000-C238N:1:1101:14443:8255 1:N:0:19
ACTCCTACGGGAGGCAGCAGTAGGGAATCTTCGGCAATGGGGGCAACCCTGACCGAGCAACGCCGCGTGAGTGAAGAAGGTTTTCGGATCGTAAAGCTCTGTTGTAAGAGAAGAATGTGTGTGAGAGTGGCAAGTTCACACAATGACGGTAACTTACAAGAAAGCCACGGTAAATTCCGTCCCAGCACCCGCGGTAATACGTAGGTGCCAAGCGTTTTCCGGTTTTTTTGGGCGTAAGGCGAGCGCAGCCGGGGTTTTAAGTCAATTGTAAAAGCCAGGTGCTTACCAACTGTT
+
GGGGGGGGGGGGGGGGGGGGGGGGGGGGGGGGF@FGGGGGF@FGGG@GGGGGCDGGFGGGGGGGGGGGGGGGGGGGGGGGGGGGGGG:FGGGGGGGGGGFGGGGG<<FDFGGGGG9FGG<FFFFGGGGFC+3<>F<B,,=F@DD:73>+85CD9<,F,,3@E::FF8<F***5,,6,2,7,>*24;8,B>**:8*3*2++*++=8;E+2=0*//=**/?*;)*2A7*:5CE*85):C*)*)/)))))9.*975)1).)1)+0***0*.1@BF*/))(.*9)3C8/94)).)().
@M04650:207:000000000-C238N:1:1101:13502:8276 1:N:0:19
ACTCCTACGGGAGGCAGCAGTAGGGAATCTTCGGCAATGGACGAAAGTCTGACCGAGCAACGCCGCGTGAGTGAAGAAGGTTTTCGGATCGTAAAACTCTGTTGTTAGAGAAGAACAAGTAGGAGAGTAACTGCTCTTACCTTGACGGTATCTAACCAGAAAGCCACGGCTAACTACGTGCCAGCAGCCGCGGTAATACGTAGGTGGCAAGCGTTGTCCGGATTTATTGGGCGTAAAGCGAGCGCAGGCGGTTTCTTAAGTCTGATGTGAAAGCCCCCGGCTCAACCGGGGAGG
+
GGGGGGGGGGGGGGGGGGGGGGGGGGGGGGGGGGGGGGGGGGGGGGGFGGGGFGGGGGGGGGGGGGGGGGGGGGGGGGGGFEGGGGGGGGGGGGGGGGGGGGGGEGGGCGGGGGGGGGFGFGGGGGGGGGGFGGEGFGGGGGGGGGGGGGDGGGDGGGGGGGGGGGGGGGGGGGGGGGGGGGGGGGGGGGGGGGGGGGGGFGGGGGGGGGFFGGGGGGGGGC*:EDEFGGGGEEGGGGFD5D@E3DDGFGGDGGG=BFFFGFGGFCF9*0*9@?F:<BGFFBG?FFFFFFF90>
@M04650:207:000000000-C238N:1:1101:14250:8286 1:N:0:19
ACTCCTACGGGAGGCAGCAGTGGGGAATATTGGGCAATGGGCGCAAGCCTGACCCAGCAACGCCGCGTGAAGGAAGAAGGCTATATGGTTGTAAACTTCTGTTGTGAGGGACGATAATGACGGTACCTCACGAGGAAGCCCCGGCTAACTACGTGCCAGCAGCCGCGGTAATACGTAGGGGGCGAGCGTTGTCCGGAATTACTGGGCGTAAAGGGAGCGTAGGCGGCTCTTTAAGTTAGATGTGAAATACCCGGGCTTAACCTGGGGGGTGCATCTAAAACTGGAGAGCTTG
+
GGGGGGGGGGGGGGGGGGGGGGGGGGGGGGGGGGGGGGGGGGGGGGGGGGGGGGGGGGGGGGGGGGGGGGGGGGGGGGGGGGGGGGGGGGGGGGGGGGGGGGGGGGGGGGGGGGGGGGGGGGGGGGGGGGGGGGGGGGGGGGGGGGGGGGGGGGGGGGGGGGGGGGGGGGGGGGGFGGGGGGGGGGGGGGGEGGGGGGGGGGGGGGGGGG5EGGGGGGGGGDGGGGGGGGGGFGGGGGFGFGFFGGGGFGGGGDCED4?FFFGGFGGFEFF@FFF*66:?FFGFFF?BFF6:
@M04650:207:000000000-C238N:1:1101:8363:8320 1:N:0:19
ACTCCTACGGGAGGCAGCAGTGGGGAATATTGGACAATGGAGGTAACTCTGATCCAGCAATTCTGTGTGCACGAAGAAGGTTTTCGGATTGTAAAGTGCTTTAAGTCGGGAAGAAAAAAATGACGGTACCGACAGAATAAGCGACGGCTAAATACGTGCCAGCAGCCGCGGTAATACGTATGTCGCAAGCGTTATCCGGAATTATTGGGCATAAAGCGAGCGCAGGCGGTTTCTTAAGTCTGATGTGAAAGCCCCCGGCTCAACCGGGGAGGGTCATTGGAAACTGGGAGACTT
+
GGGGGGGGGGGGGGGGGGGGGGGGGGGGGGGGGGGGGGGGGGGEGGGGGGGGGGGGGGGGGGGGGGGGGGGGGGGGGGGGGFGGGGGGGGGGGGGGGGGGDGGGGGGGGGGGGGGGGGGGGGGGGGGGGGGGGGGGGGGGGGGGGGGGGGGGFDGFGGGGGGGGGGFGGGGGGGGGGGGGGGGGFGGGDFGGGDFGCE>>E>EGFGFGFGGGGGG7CDDDEDGGGEGGGGGGFGGDDFFGFFFFGGGG?FGGGGGFFFEFGFFGFGG>FDFFDFF)).*7*675@FF4238(56
@M04650:207:000000000-C238N:1:1101:22766:8366 1:N:0:19
ACTCCTACGGGAGGCAGCAGTAGGGAATCTTCGGCAATGGGGGCAACCCTGACCGAGCAACGCCGCGTGAGTGAAGAAGGTTTTCGGATCGTAAAGCTCTGTTGTAAGAGAAGAATGTGTGTGAGAGTGGAAAGTTCACACAATGACGGTAACTTACCAGAAAGGGACGGCTAACTACGTGCCAGCAGCCGCGGTAATACGTAGGTCCCGAGCGTTGTCCGGATTTATTGGGCGTAAAGCGAGCGCAGGTGGTTTGATAAGTCTGATGTGAAAGCCCCCGGCTCAACCGGGG
+
GGGGGGGGGGGGGGGGGGGGGGGGGGGGGGGGGGGGGGGGGGGGGGGGGGGGGGGGGGGGGGGGGGGGGGGGGGGGGGGGGGGGGGGGGGGGGGGGGGGGGGGGGGGGGGGGGGGGGGGGGGGGGGGGGGGGGGGGGGGGGGGGGGGGGGGGGGGGGGGGGGGGGGGGGGGGGGGGGGGGGGGGGGGGGGGGGGGGGGGGGGGGGGGFGGGGGGGGGGGGGGGEEFFGGGGGFGGGGGFGFGFFGGGDEDGGDFFEFFFFFFGGFGGFFFFFFFFFBFGFFFDFFFFFBFFF
@M04650:207:000000000-C238N:1:1101:24915:8372 1:N:0:19
ACTCCTACGGGAGGCAGCAGTGGGGAATATTGGGCAATGGGGGCAACCCTGACCCAGCGACGCCGCGTGAGTGAAGAAATCCTTCGGGATGTAAAGCTCTGTTGTATGGGAAGAGAAGCAGACGTTACCATACGAGGAAGCCCCGGCAAACTACGTGCCAGCAGCCGCGGTAACACGTAGGCGGCAACCGTTGTCCGGAGTTACTGGGCGTAATGCGCACGCAGGCGGGTTCATAAGTCAGATGCAAACGGCAGGTGCTTACCATCTGTTTGTCATCTGATACTGTAAGCCT
+
FGGGGGGGGGGGGGGGGGGGGGGGGGGGEGGGGEGGGGGGG7FGGG7FFGGG,EFGGG+@+CFGGGGGGGGGGGGGGG8<FGGGGGGG:FEGGGGGGGGG,F<F=,<FFGGGGGDGB,3<A883+8>FA<,<FF+C+@,@,3+5>*35*@F,=7*6,5*,7*,2,>*1=*=C:,++*45F89*=EG5*;C*2:C9@58/*;*00<CC*8EE78*+97535C3E5*57=E7**/<CFF:=:=7/9*2**)1>C5/)./)0*3692197)*//85@**6-C*6:774*1)6972
@M04650:207:000000000-C238N:1:1101:20862:8384 1:N:0:19
ACTCCTACGGGAGGCAGCAGTGGGGAATATTGCACAATGGGCGAAAGCCTGATGCAGCGACGCCGCGTGAGGGAAGAAGGTTTTCGGATTGTAAACCTCTGTCTTCGAGGACGAAGAAGTGACGGTACTCGAGGAGGAAGCCACGGCTAACTACGTGCCAGCAGCCGCGGTAATACGGAGGGTGCAAGCGTTAATCGGAATTACTGGGCGTAAAGCGCACGCAGGCGGTTGATTGAGTCAGATGTGAAATCCCCGGGCTTAACCCGGGAATTGCATCTGATACTGGTCAGCT
+
GGGGGGGGGGGGGGGGGGGGGGGGGGGGGGGGGGGGGGGGGGGGGGGGGGGGGGGGGGGGGGGGGGGGGGGGGGGGGGGGGGGGGGGGGFFGGGGGGGGGGGGGGGGGGGGGGGGGGGGGGGGGGGGGGGGGGGCGGGGGGGGGGGGGGGGGGGGGGGGGGGGGGGGGGGGGGGGGGGEFGGGGGGFGGGGGGGGGGGGGGGGGGGFCFEEEGGGGGGDGGGGEGGGGGGGFBGGGGGFG4>FFGFCFFGGGGGGF:DFFFFFF@GGFFEF?FFBFAAC*=AGFFFFFBF@F
@M04650:207:000000000-C238N:1:1101:10761:8416 1:N:0:19
ACTCCTACGGGAGGCAGCAGTAGGGAATCTTCGGCAATGGACGAAAGTCTGACCGAGCAACGCCGCGTGAGTGAAGAAGGTTTTCGGATCGTAAAACTCTGTTGTTAGAGAAGAACAAGGACGTTAGTAACTGAACGTCCCCTGACGGTATCTAACCAGAAAGCCACGGCTAACTACGTGCCAGCAGCCGCGGTAATACGTAGGGAGCAAGCGTTGTCCGGAATGACTGGGCGTAAAGGGCGCGTAGGTGGCCCGATAAGTTAGGAGTGAAAGTCCCGCTTTCAAGGTGGGAAT
+
GGGGGGGGGGGGGGGGGGGGGGGGGGGGGGGGGGGGGGGGGGGGGGGGGFGGFGEGGGGGGGGGGGG>FEGGGGGGGGGGFFCFFGGGGGGGGGGGGGGGGGGGGGGFGGGGGGGGGGGGGGGFFGGGGGGGGGGGGFFGGGGGGGGGGFFGGGGGGGGGGGFG7FGGGGGGGGGGGGGGGGGGGFFG,BEGGGGDFGGGFGGG76=EFGGGGG5CCFFDGGG7CFF?EFGGFGG777?33DD>DDGGFGG49CGD).>F<7CFFFF8:??99=F@?BG:>0*978?32>BF:(
@M04650:207:000000000-C238N:1:1101:7070:8440 1:N:0:19
ACTCCTACGGGAGGCAGCAGTAGGGAATCTTCGGCAATGGACGAAAGTCTGACCGAGCAACGCCGCGTGAGTGAAGAAGGTTTTCGGATCGTAAAACTCTGTTGTTAGAGAAGAACAAGGATAAGAGTAACTGTTTATCCCTTGACGGTATCTAACCAGAAAGCCACGGCTAACTACGTGCCAGCAGCCGCGGTAATACGTAGGTGGCAAGCGTTGTCCGGATTTATTGGGCGTAAAGCGAGCGCAGGCGGTTTCTTAAGTCTGATGTGAAAGCCCCCGGCTCAACCGGGGAGG
+
CEGGGGGGGEEGE:FGFDGFFGFDBCFFGGFGFEFFDFGEEFGFGGEFFEFFGG>FEDEFGE>FCDG=BFGFEFCFGGGFBAEBFFFGGGGGGGG9EFGGCFFFF<EF9FF,AF<,EDEE,,BFFGEFBAFAFFFFGGGG@EEFGGGCFFGGGFCFGGG,@DGGGGGGFGFGGGGGGGCFGGG?EGGGGDEE:::8FFF*5?5CC<*CC9F5=58C7CCD=C**+<A7:>5F)*9**26C:C>BGG3CDC9C57C*99?637>CF7:6=666=FFF(39:D1/6*)892>>9>B
@M04650:207:000000000-C238N:1:1101:7332:8450 1:N:0:19
ACTCCTACGGGAGGCAGCAGTGGGGAATATTGCACAATGGGCGCAAGCCTGATGCAGCCATGCCGCGTGTATGAAGAAGGCCTTCGGGTTGTAAAGTACTTTCAGTCGGGAGGAAGGTGGTAAGGTTAATAACCTTATCAATTGACGTTACCGACAGAAGAAGCACCGGCTAACTCCGTGCCAGCAGCCGCGGTAATACGGAGGGTGCAAGCGTTAATCGGAATTACTGGGCGTAAAGCGCACGCAGGCGGTTGATTGAGTCAGATGTGAAATCCCCGGGCTTAACCCGGGAAT
+
GGGGGGGGGGGGGGGGGGGGGGGGGGGGGGGGGGGGGGGGGGGGGGGGGGGGGGGGGGGGGGGGGGGGGGGGGGGGGGGGGGFFGGGGGGGGGGGGGGGGGGGGGFGGGGGGGFGGGGGGGGGGGGGGGGGGGGGGGGGGGFCGGGGGFGGGGGGGGFGGGGGGGGGGGGGEGGECGGGGDFFFGFGGGGGGGGGGGGGGGEGGGGGGGGGGGG5EGGGGGGGDGGGFGGGGFGGEGGFDBDB>GGGCFGDDGD4*9?FB:@FGFFGFFFFF6F?FBFGD>(19?FFF6:3((.
@M04650:207:000000000-C238N:1:1101:21340:8451 1:N:0:19
ACTCCTACGGGAGGCAGCAGTGGGGAATATTGGGCAATGGGGGGAACCCTGACCCAGCGACGCCGCGTGAGTGAAGAAATCCTTCGGGATGTAAAGCTCTGTTGTATGGGAAGAGAAAAAGACGGTACCATACGAGGAAGCCCCGGCAAACTACGTGCCAGCAGCCGCGGTAATACGTAGGGGGCAAGCGTTGTCCGGAATTACTGGGCGTAAAGCGCACGCAGGCGGGTTTATAAGTCAGATGTAAAAGGCAGGTGCTTACCATCTGTTTGTCATCTGATACTGTAAGCCT
+
GGGGGGGGGGGGGGGGGGGGGGGGGGGGGGGGGGGGGGGGGGGGGGGGGGGGGGGGGGGGGGGGGGGGGGGGGGGGGGGGGGGGGGGGGGGGGGGGGGGGGGGGGGGGGGGGGGGGGGGGGGGGGGGGGGGGGGGGGGGGGGGGEGGGGGGGGGGGGGGGGGGGGGGGGGGGGGGGGGGGGGGGGGGGGGEEGGGGGEGGGGGGGGFFGGGGGGGGGGGGGGGGGGGGGGDGFGGGGG=7BFFFFGGGFGDGFGDF@FFF?FGGFFC2/=4?FFFFFDG?FFGFFFF<<FF0
@M04650:207:000000000-C238N:1:1101:15966:8485 1:N:0:19
ACTCCTACGGGAGGCAGCAGTGGGGAATATTGGGCAATGGGGGCAACCCTGACCCAGCGACGCCGCGTGAGTGAAGAAATCCTTCGGGATGTAAAGCTCTGTCGTATGGGAAGAGAAGCAGACGGTACCATACGAGGACGCCCCGGCAAACTACGTGCCAGCAGCCGCGGTAATACGTAGGGGGCAAGCGTTGTCCGGAATCACTGGGCGTAAAGCGCACGCAGGCGGGTGTATAAGTCAGATGTAAAAGGCAGGTGCTTACCATCTGTTTGTCATCTGATACTGTAAGCCT
+
GGGGGGGDFGGFGGGGGGGGGGFFGEGGGGGGC@FFGGGGG@F+CFEGGGGGG8FGGGGGEDGGGGEGGGGGGFGFGGC?CFGGGGGG7>CFFGGGGGGGGG9+DGGGGGGFEG,DF@FG<BC@:C3>,E<B=DB=>3+@FF7<>>7F7,::F,>>,1<,,6,2:<E<:84:FCC9@<,<CG1:588C>8A88?@E>E88C+0<9F6CC=:E5:E+:CDD8)*/1*/1:1**9+0+*0/>6*9=>FG:6:*74CDF4F6@96DFFC:4@640.**9)5*98):=**/)-9)(
@M04650:207:000000000-C238N:1:1101:27877:8487 1:N:0:19
ACTCCTACGGGAGGCAGCAGTGGGGAATATTGCACAATGGGCGAAAGCCTGATGCAGCGACGCCGCGTGAGGGAAGAAGGTTTTCGGATTGTAAACCTCTGTCTTCGGGGACGATAATGACGGTACCCGAGGAGGAAGCCACGGCTAACTACGTGCCAGCAGCCGCGGTAAAACGTAGGTGGCAAGCGTTGTCCGGAATTACTGGGTGTAAAGGGAGCGCAGGCGGAAAGGTAAGTTGGACGTGAAATCTATGGGCTCAACCCATAGCGTGCGTTCAAAACTATTTTTCTTGTG
+
GGGGGGGGEFGFGGGGGGGGGGGGGGGGGGGGGGDFFGGGGGGGGGGGGGGGGGGGGFGGGGGGGGGFEGGGGGGGGGGGFGGGGGGGGGFFGGGGGFFGFGGGGGGGGGGGGGGGGGFGGGGGGGGGGGGGCFEFGGGGGFGGG7FGFGGGGGGGGGGGGGGF>EGGEGGGGGGGGGGGGGGGGGGDED5;@FEECEGGGGGGFGGGGGGGG?EFGGDCEGGGGEGGECC9@FGFGGFGFG:@4>FFBGCGGGGFFFF@:@GD?CFFE@:B>EFF(2>F@?77=*=A:FFF).
@M04650:207:000000000-C238N:1:1101:6186:8495 1:N:0:19
ACTCCTACGGGAGGCAGCAGTGGGGAATATTGCACAATGGGCGAAAGCCTGATGCAGCGACGCCGCGTGAGGGAAGAAGGTTTTCGGATTGTAAACCTCTGTCTTCGAGGACGAAGAAGTGACGGTACTCGAGGAGGAAGCCACGGCTAACTCCGTGCCAGCAGCCGCGGTAATACGGAGGGTGCAAGCGTTAATCGGAATTACTGGGCGTAAAGCGCACGCAGGCGGCTGATTGAGTCAGATGTGAAATCCCCGGGCTTAACCCGGGAATTGCATCTGATACTGGTCAGCT
+
GGGGGGGGGGGGGGGGGGGGGFGGGGGGGGGFGGGGGGGGGGGGGGGGGGGGGGGGGGGGGGGGGGGGGGGGGGGGGGGG,BFGGGGEGEGGGGGGGGGGGGGGGGGGGGGGGGGGGGGFFGGGGGGGAF@DGGEFEFFCDFGGEGED:FFCEGGGDGGGGGDGGGEEGG:EGGFCCEGEGGEG>F?GCEGG5FGGGGCGGD7CFGGFGECGEEGGGGGGGGDECEEE*1:*/?FGGFFFFGFFGDGGFGGFFGG:BEBFC*:>@GG>EFFFFFFFFFFFFF>4@FFAAF:A
@M04650:207:000000000-C238N:1:1101:26334:8503 1:N:0:19
ACTCCTACGGGAGGCAGCAGTGGGGAATATTGGGCAATGGGGGGAACCCTGACCCAGCGACGCCGCGTGAGTGAAGAAATCCTTCGGGATGTAAAGCTCTGTTGTATGGGAAGAGAAAAAGACGGTACCATACGAGGAAGCCCCGGCAAACTACGTGCCAGCAGCCGCGGTAATACGTAGGGGGCAAGCGTTGTCCGGAATTACTGGGCGTAAAGCGCACGCAGGCGGGTTTATAAGTCAGATGTAAAAGGCAGGTGCTTACCATCTGTTTGTCATCTGATACTGTAAGCCT
+
GGGGGGGGDGGDGGDEGGGGFGFGGGGGGGGGGGGGGFGGGGGGGGGGGGGGGGGGGFGGGEGGGGGGECFGGFGGGGGGFGGGGGGGGGGGGEGCFAFGGGGCEFGGGGGGEFGGGGG:CFGGCGGGGGGGGGCEFDGGFF7CFGGGCGGGGGGGGGGFGGFGCF>EECCG8FFGGCCGGGGGGGGGGG8EGGGGGEGGGGGGGG?EGCEGGFFGGGGGEGGGDE=EDDC*<FGGFGFCF7=@F7CFFCGGG3DFFF=FCFGGFG7<B?F:F?FFF<F4@ACFFFF<AFFF
@M04650:207:000000000-C238N:1:1101:19259:8508 1:N:0:19
ACTCCTACGGGAGGCAGCAGTGGGGAATATTGGGCAATGGGGGCAACCCTGACCCAGCGACGCCGCGTGAGTGAAGAAATCCTTCGGGATGTAAAGCTCTGTTGTATGGGAAGAGAAAAAGACGGTACCATACGAGGAAGCCCCGGCAAACTACGTGCCAGCAGCCGCGGTAATACGTAGGGGGCAAGCGTTGTCCGGAATTACTGGGCGTAAAGCGCACGCAGGCGGGTTTATAAGTCAGATGTAAAAGGCAGGTGCTTACCATCTGTTTGTCATCTGATACTGTAAGCCT
+
GGGGGGGGGGGGGGGGGGGGGGGGGGGGGGGGGGGGGGGGGGGGGGGGGGGGGGGGGGGGGGGGGGGGGGGGGGGGGGFGGGGGGGGGFGGGGGGGGGGGGGGGGGGGGGGGGGGGGGGGGGGGGGGGGGGGGGGGGGGGGGGGGGGGGGGGGGGGGGGGGGGGGGGGGGGGGGGGGGGGGGGGGGGGGGGGEGGGGGGGGGGGGCEGCEGGGGGGGGGGGGGGGGGGGCGEFGGGGFFGF76FFGGGFGGG4CGFFFFF7@GFFFG>7@?F)9@FBFGFFFGFFFFB<F4>
@M04650:207:000000000-C238N:1:1101:22023:8523 1:N:0:19
ACTCCTACGGGAGGCAGCAGTGGGGAATATTGGGCAATGGGGGCAACCCTGACCCAGCGACGCCGCGTGAGTGAAGAAATCCTTCGGGATGTAAAGCTCTGTTGTATGGGAAGAGAAAAAGACGGTACCATACGAGGAAGCCCCGGCAAACTACGTGCCAGCAGCCGCGGTAATACGTAGGGGGCAAGCGTTGTCCGGAATTACTGGGCGTAAAGCGCACGCAGGCGGGTTTATAAGTCAGATGTAAAAGGCAGGTGCTTACCATCTGTTTGTCATCTGATACTGTAAGCCT
+
GGGGGGGGGGGGGGGGGGGGGGGGEGGGGGGGGGGGGGGGGGGGGGGGGGGGGGGGGGGGGGGGGGGGGEGGGGGGGGGGGGGGGGGGGGGGGGGGGGGGGFFFGGGGGGGGGGGGGGGGGGGGGGGGGGCFFGGGGGFGGFGGGGGGGGGDGGGGFFFGGGGGGGGGGGFCFFGFGGFGGGGGGGGGGGGGEGGGGGGGGGFGGGGGGEGGGGG?EGGGGGGGGGG=E9;76CGGGGFGFFFFFGGGFGGGGGD>F?6@EFFFFGGD4@@F@F??-6F67ADFFFFDFFF:
@M04650:207:000000000-C238N:1:1101:12433:8551 1:N:0:19
ACTCCTACGGGAGGCAGCAGTGGGGAATATTGCACAATGGGCGCAAGCCTGATGCAGCCATGCCGCGTGTATGAAGAAGGCCTTCGGGTTGTAAAGTACTTTCAGTCGGGAGGAAGGTGGTAAGGTTAATAACCTTATCAATTGACGTTACCGACAGAAGAAGCACCGGCTAACTCCGTGCCAGCAGCCGCGGTAATACGGAGGGTGCAAGCGTTAATCGGAATTACTGGGCGTAAAGCGCACGCAGGCGGTTGATTGAGTCAGATGTGAAATCCCCGGGCTTAACCCGGGAAT
+
GGGGGGGGGGGGGGGGGGGGGGGGGGGGGGGGGGGGGGGGGGGGGGGGGGGGGGGGGGGGGGGGGGGGGGGGGGGFGGGGGGGGGGGGGGGGGGGGGGGGGGGGGGGGGGGGGGGGDGGGGGGFFFFGGGGGGGGGGGGGGGGGGGGCFFGGDFEGGGGGGGGGGGGGGGGGGGFGGGGGGGGGGGGGEGGDGGGGFGGGGGGGGGGGGGGFGEGGFGGGGGCGGFGGEGGGFGGGGGFGE).<3CDDFGDDCDC??FFFFFGG?CFD49@=F?6?(4DEFFGFF?F?FFFF>0
@M04650:207:000000000-C238N:1:1101:11329:8572 1:N:0:19
ACTCCTACGGGAGGCAGCAGTGGGGAATATTGCACAATGGGCGAAAGCCTGATGCAGCGACGCCGCGTGAGGGAAGAAGGTTTTCGGATTGTAAACCTCTGTCTTCGGGGACGATAATGACGGTACCCGAGGAGGAAGCCACGGCTAACTACGTGCCAGCAGCCGCGGTAAAACGTAGGTGGCAAGCGTTGTCCGGAATTACTGGGTGTAAAGGGAGCGCAGGCGGGATGCCAAGTTGGGTGTGAAAACTATGGGCTCAACCCATAGATTGCACTCAAAACTGGCGTTCTTG
+
GGGGGGGGGGGGGGGGGGGGFGGGGGGGGGGGGGGGGGGGGGCGGGGGGGGGGGGGGGGGGGGGGGGGGGGGGGGGGGGGGGGGGGGGGGGGGGGGGGGGGGGGGGGGGGGGGGGGGGGGGGGGGGFGGGGEFGGGGGGGGGGGGFGGGDGGGFGDGGGGGGGGGGGGFGGGGGGEFGGGGGGGGGGGGGGGGGGGGGGFGGGGGGCEGGGGGGGGGGGGGGGGGGGGEDFFFGGEDF@DEGFDGGGGFCFDGGGFFFF?GFGGFGFB?@F7?*9:7?FFFDGFF>>1:>FA
@M04650:207:000000000-C238N:1:1101:4648:8577 1:N:0:19
ACTCCTACGGGAGGCAGCAGTGCTGAATTATTCGCCAATGCGCGAAAGCGTGACGGTGCGACGCCGCGTGCGGGACGAAGGCCTTCGGGTTGTAAACCGCTGTCAGGGGATAGAAAACCATAATGGTTAATAGCCATTATGCTGATCATCCCCAAAGGAAGCACAGGCTAATCTCGTGCCAGCAGCCGCGGTAATACGAGATGTGCGAGCGTTGTTCGGAATCACTGGGCATAAAGGGTGCGTAGGCGGTGCGCCAAGTCGGATGTGAAATCCCTTCGCTTAACGGAGGAACTG
+
GGGGGGGGGGGGGGGGGGGGGGGGGGGGGGGGGGGGGCGGGGGCGGGGGGGGGGGGGGGGGGGGDGGGGGGGGGGGGGEGGGGGGGGGGGGGGGDFFFGGEGEGGGGGGGGGGGGGGFGGGGGGC9@AFFFGGGGGGGGGGGGGGFGGFEDFFGCGFFGGCGFGGGC>EFGGGFGFFGG>FGGGGGGGB5CEGDFGFD5CCFFCGFEGGDEEEGGGFGD<EGF?CFGGGCF6@?DF><FGEGFFGGGGFG:D3>CEEFF?EDCD>FFAFFFFF?6??FD:>1C4<:56;>F?:2
@M04650:207:000000000-C238N:1:1101:15975:8612 1:N:0:19
ACTCCTACGGGAGGCAGCAGTGGGGAATATTGGACAATGGACCAAAAGTCTGATCCAGCAATTCTGTGTGCACGACGAAGTTTTTCGGAATGTAAAGTGCTTTCAGTTGGGACGAAGAAAGTGACGGTACCAACAGAAGAAGGGGCGGCTAAATACGTGCCAGCAGCCGCGGTAATACGTATGCCCCGAGCGTTATCCGGATTTATTGGGCGTAAAGCGCGTCTAGGTGGTTTAAAAAGTCTGATGTTAAACTGCGGGGCTCAACTCCGTATTGCGTTGGAAACTGTTAGACT
+
GGGGGGGGGGGGGGGGGGGGGGGGGGGGGGGGGGGGGGGGGGGGGGGGGGGGGGGGGGGGGGGGGGGGGGGGGGGGGGGGGGGGGGGGGGGGGGGGGGGGGGGGGGGGGGGGGGEGGGGGGFGGGFGGGGGGGGGGGGGGGGGGGGGGGGGGGGGGGGGGGGGGGGGGGGGGGGGFGGGGGGGGGGGGGGGGGGGFGGGGGG=CGCGGGGGGEGDGGGGGGGGGGGGFGG=E4CFF7CEGFGFFGGGGFGGCGFGFFFFEGFGGFFGFDFFFFFFF2?GFFFCF?FBAAFFFB
@M04650:207:000000000-C238N:1:1101:10712:8639 1:N:0:19
ACTCCTACGGGAGGCAGCAGTGGGGAATATTGCGCAATGGGCGAAAGCCTGACCCAGCGACGCCGCGTGAGTGAAGAAATCCTTCGGGATGTAAAGCTCTGTTGTATGGGAAGAGAAGCAGACGGTACCATACGAGGAAGCCCCGGCAAACTACGTGCCAGCAGCCGCGGTAATACGTAGGGGGCAAGCGTTGTCCGGAATTACTGGGCGTAAAGCGCACGCAGGCGGGTTTATAAGTCAGATGTAAAAGGCAGGTGCTTATCATCTGTTTGTCATCTGATACTGTAAGCCT
+
GGGGGGGGGGGGGGGGGGGGGGGGGGGGGGGGGGGGGGGGGGGGGGGFGGGGGFGGGGGGGGGGGGGGGGGGGGDGGG<?AEFGGGCC7:FGGGGCGGGGGGCEFB<FGGGGGGGGC=FCDFEGCFCGGGG?BG7FECGFC,@>>*@FFFGGGG<>BE<FCFB,:F8<FDGGGCEGE<,C8=8EGGECGGE8>EGGC8*:8EC<99F5CEE*:C7<:59<ECEC85C5E7?56<FGFGFFF;49CC>D*:C<<<3>F:47<*:7=>75F69?>FF?A<**84D9@B*)6?)4
@M04650:207:000000000-C238N:1:1101:21350:8674 1:N:0:19
ACTCCTACGGGAGGCAGCAGTGGGGAATATTGGACAATGGACCAAAAGTCTGATCCAGCAATTCTGTGTGCACGACGAAGTTTTTCGGAATGTAAAGTGCTTTCAGTTGGGACGAAGAAAGTGACGGTACCAACAGAAGAAGGGGCGGCTAAATACGTGCCAGCAGCCGCGGTAATACGTATGCCCCGAGCGTTATCCGGATTTATTGGGCGTAAAGCGCGTCTAGGTGGTTTAAAAAGTCTGATGTTAAACTGCGGGGCTCAACTCCGTATTGCGTTGGAAACTGTTAGACT
+
GGGGGGGGGGGGGGGGGGGGGGGGGGGGGGGGGGGGGGGGGG8FGGGFFGGGGGGGGGGGGGGGGGGGGGGCFGEGFGFGGGGGGGGGGEGGFGGGGGGFGGGGGGGGGGFGGGGGGGGFGFFFGGGEGGGFFEFGGDFGFGGGGGGEGGGGGFGGGGFGGFGFFEGACGGGGGGGCCGCFGGGGGGGGE=EGGG>FFEG:EEGCFGGGGGGGGGGGFCDGCEGCFFFGGEGFFFFGGEGFGFFGGFFBGGFCFC@FFD>C>GGFCFBEFF4?FFFFFGFFFG@FFFFFFFFF
@M04650:207:000000000-C238N:1:1101:4905:8685 1:N:0:19
ACTCCTACGGGAGGCAGCAGTGGGGAATATTGGACAATGGACCAAAAGTCTGATCCAGCAATTCTGTGTGCACGACGAAGTTTTTCGGAATGTAAAGTGCTTTCAGTTGGGACGAAGAAAGTGACGGTACCAACAGAAGAAGGGGCGGCTAAATACGTGCCAGCAGCCGCGGTAATACGTATGCCCCGAGCGTTATCCGGATTTATTGGGCGTAAAGCGCGTCTAGGTGGTTTAAAAAGTCTGATGTTAAACTGCGGGGCTCAACTCCGTATTGCGTTGGAAACTGTTAGACT
+
GGGGGGGGGGGGGGGGGEGGGGGGGGGGGGGGGGGGGGGGGGGGGGFGGGGGGGGGFGGGGGGFGGGGGGGGGGGGGGGGFFEGCEGGGGGGGGFFGGGGGGGGGGFGGGGGGGGGGGGGGGGGGGGGGGGGFGGGGGGGGGGGGGGGGDGGFFGGFCFGGGFFCFF7CEGGGGGGGGGGGGGGFGGGGGGGGGCFGDEG:B=FGFGGGFGGGGGGGGGGGDDEFGGFGG?CFDFEFCF>=C6?GGGGFGDGFGG:BFFFGFGGFGGBF57F)6@560<F@>FFFF?<<4*4<
@M04650:207:000000000-C238N:1:1101:3843:8707 1:N:0:19
ACTCCTACGGGAGGCAGCAGTGGGGAATATTGCACAATGGGCGAAAGCCTGATGCAGCGACGCCGCGTGAGGGAAGAAGGTTTTCGGATTGTAAACCTCTGTCTTCGGGGACGATAATGACGGTACCCGAGGAGGAAGCCACGGCTAACTACGTGCCAGCAGCCGCGGTAAAACGTAGGTGGCAAGCGTTGTCCGGAATTACTGGGTGTAAAGGGAGCGCAGGCGGGATGGTAAGTTGAATGTGAAAACTATGGGCTCAACCCATAGACTGCGTTCAAAACTACTGTTCTTG
+
DGGGGGGGGGGGGGGEEFFGGGGGGGGGFGGFGGGFGGGGGGG@F+@FGGGCFFGC<FGFF@FGEGCFCGGD@BEGGFF@FGGGGDFEGGFGG9EFGGGGFGGGGGFGCG7FD+CC7FFCF:FGFGGGGGCCCC+@FFFFCGCCFGGDCGFFEGCGGG7FCFGGGGGCGCG9FFGECGCFG7CC+/BEBEGGGGGGG5EGFGGGGGGGGG70:0*;*9>D:DCE5:5:CCFGFF4CD**29>=BC:*:<DFG>4*8@FFFEFGCF**4974;@EDE?2:*.8DFF@FBABF9
@M04650:207:000000000-C238N:1:1101:18006:8778 1:N:0:19
ACTCCTACGGGAGGCAGCAGTAGGGAATCTTCGGCAATGGGGGCAACCCTGACCGAGCAACGCCGCGTGAGTGAAGAAGGTTTTCGGATCGTAAAACTCTGTTGTTAGAGAAGAACAAGTAGGAGAGTAACTGCTCTTACCTTGACGGTATCTAACCAGAAAGTCACGGCTAACTACGTGCCAGCAGCCGCGGTAATACGTAGGTGGCAAGCGTTGTCCGGATTTATTGGGCGTAAAGCGAGCGCAGGCGGTTTCTTAAGTCTGATGTGAAAGCCCCCGGCTCAACCGGGGAGG
+
FGGGGGGGGGGEGGGCFFGCGFFGGFFFDFGG8BFGGGGGGCFGGG,6@EFFDFD:CGGGGGGGGGGFFFG<EGGGGGGGG,BFEGGGGGGGGGFFEG9FFGGGGGGFEC<FAFFEFFCEDCACDFGGGGGFF,:>CFCDFFFCGCGCFFGFCFFF@CFFFGF,7CCGEG@CGCDFGEGGFGGFCFGFD8CGGGGGGGGGFGGGGGGGGGGGGGCEEGGCED55AFGF+7C=@EG=CCBGFDEEG:DG3<C5)7*9@F@4<=*:6:FAFFFF=@:)(43<BB5@=?FFF@E;9B
@M04650:207:000000000-C238N:1:1101:10298:8786 1:N:0:19
ACTCCTACGGGAGGCAGCAGTGGGGAATATTGCACAATGGGCGCAAGCCTGATGCAGCCATGCCGCGTGTATGAAGAAGGCCTTCGGGTTGTAAAGTACTTTCAGTCGGGAGGAAGGTGGTAAGGTTAATAACCTTATCAATTGACGTTACCGACAGAAGAAGCACCGGCTAACTCCGTGCCAGCAGCCGCGGTAATACGGAGGGTGCAAGCGTTAATCGGAATTACTGGGCGTAAAGCGCACGCAGGCGGTTGATTGAGTCAGATGTGAAATCCCCGGGCTTAACCCGGGAAT
+
GGGGGGGGGGGGGGGGGGGGGGGGGGGGGGGGGGGGGGGGGGGGGGGGGGGGGGGGGGGGGGGGGGGGGGGGGGGGGGGGGGGGGGGGGGGGGGGGGGGGGGGGGGGGGGGGGGGGGGGGGGGGGGGGGGGGGFGGGGGGGGGGGGGGGGGGGGGGGGGFGGGGGGGGGGGGGGGGGGGGGGGGGGGGGGGGGGEEFGGGGGGGGGGGGGGGGGGGGGGGCGGGGGGGGGGGFCDCGGFGFGFDGDGGFGGG7CFFFFFFG?FGFCFFFFFFFF@@<9D@@BDFB4?895>B>:
@M04650:207:000000000-C238N:1:1101:25976:8801 1:N:0:19
ACTCCTACGGGAGGCAGCAGTGGGGAATATTGGACAATGGACCAAAAGTCTGATCCAGCAATTCTGTGTGCACGACGAAGTTTTTCGGAATGAAAAGTGCTTTCAGTTGGGACGAAGAAAGTGACGGTACCAACAGAAGAAGGGGCGGCTAAATACGTGCCAGCAGCCGCGGTAATACGTATGCCGCGATCGTTATCCGGACTGATTGGGCGTAAAGCGCGTCCAGGTGGTTTAAAAAGTCTGATGATAAACTGCGGGGCCCAACTCCGTACTGCGTTGGCAACTGTTAGACT
+
FGGGGGGGGGGGGGGGGGGGGGGGGGGGGGGGGGGGGGGGEF@@FG@,;;CC<@E,<6<E,,,C,6CCCE<,66B6@F+CF9FG,:CC,4,5,CF,4999FG,,?5B5FCCFEC74:+,B45C?BFEC4455FBDFGC6,>,FF7+++@FF,3@9F<3DF*33@,56,>B**4412BEG@9,2+4*:C**/:C*1=++=*C*:/2<+A*1/:8:*;<>DD8)2*/<6CCF8C567979D*979**0*0*2:7*:0.5).)*85*.02.37))0**0,3C>:)2<7)16)**).
@M04650:207:000000000-C238N:1:1101:26588:8806 1:N:0:19
ACTCCTACGGGAGGCAGCAGTGGGGAATATTGCGCAATGGGCGAAAGCCTGACGCAGCGACGCCGCGTGAGGGATGAAGGGCTTCGGTTCGTAAACCTCTGTCAGGAGGGAAGAAGTGTGCTCGTGCTAATCAGCGGGCATTTGACGGTACCTCCAAAGGAAGCACCGGCTAACTCCGTGCCAGCAGCCGCGGTAATACGGAGGGTGCAAGCGTTAATCGGAATCACTGGGCGTAAAGCGCATGTAGGCTGCTTTATAAGTCAGAGGTGAAATCCCACGGCTCACCCGTGGAAC
+
GGGGGGGGGGGGGGGGGGGGGGGGGGGGGGGGGGGGGGGGGGGGGGGGGGGGGGGGGGGGGGGGGGGGGGGGGGGGGGGGGGGGGGGGGDGGGGGGGGGGGGGGGGGGGGGGGGGGDEEEGGFGGGGGGGGFGGGGGDGGGG9FGCFGCBFGGDDGBGGFGFFGGGFGCC78FGDFCEGGGGGGGGGGFEEGE8?EGCGF:*:EGGGGGGGGGGGGGGGGDDE5<FGGGGFFFGGGDCFGFDEEFGGD*7<CD*:F?FFF9=FF?GGDF4@9=6/9:155>BDFB>>>?EFFD4
@M04650:207:000000000-C238N:1:1101:17807:8812 1:N:0:19
ACTCCTACGGGAGGCAGCAGTGGGGAATATTGGGCAATGGGGGCAACCCTGACCCAGCGACGCCGCGTGAGTGAAGAAATCCTTCGGGATGTAAAGCTCTGTTGTATGGGAAGAGAAGCAGACGGTACCATACGAGGAAGCCCCGGCAAACTACGTGCCAGCAGCCGCGGTAATACGTAGGGGGCAAGCGTTGTCCGGAATTACTGGGCGTAAAGCGCACGCAGGCGGGTTTATAAGTCAGATGTAAAAGGCAGGTGCTTACCATCTGTTTGTCATCTGATACTGTAAGCCT
+
GGGGGGGGGGGGGGEGGGGGFGGGGGGGGGGGGGGGGFGGGGGGGGGGGGGGGGFGGGGGGGGGGGGGGGGGGGGGGGGGGGGGGGGGGCGGGGGGG9FGEFFGGGGGGFFGGGGGGGGGGGGGGGGDGGAEGGGGGGGGFFFGGGGGGGGGGGGGGGGGGGGGGGGGGGFGGFFGGGGGGGGGGCGGGGGGGGGGGGGEGGGFGCFGGGGGGG97:DGGEGGEGDEGGDEEFFGFGGFCFG*@FFGGFGGDGGCF6)*9:F47=FC<@FFF>FFFB>GBFACFF4BFFF40
@M04650:207:000000000-C238N:1:1101:24320:8819 1:N:0:19
ACTCCTACGGGAGGCAGCAGTGGGGGATATTGCGCAATGGGGGAAACCCTGATGCAGCGACGCCGCGTGAGTGAAGACGGCCTTCGGGTTGTAAAGCTCTGTCAACGGGGACGATAATGACGGTACCCGTGGAGGAAGCCACGGCTAACTACGTGCCAGCAGCCGCGGTAATACGTAGGTGGCAAGCGTTGTCCGGAATTACTGGGTGTAAAGGGAGCGTAGGCGGGAGATCAAGTTGGATGTGTAATACCTGGGCTAAACTGGGGGCCGCATCCAAAACGGGGTTTCTTGAGG
+
GGGGGGGGGGGGGGGGGGGGGGGGGGGGGGGGGGGGGGGGGGGGGGGGGGGGGGGGGGGGGGGGGGGGGGGGGGGGGGGGGGGGGGGGGGGGGGGGGGGGGGGGGGGGGGGGGGGGGGGGGGGGGGCFGCEGGGGGFGGGGGGGGGGGGGGGGFFGGGGGGGGGGGGGGGGGGGGGGGGGGCGFGGGGGGGGGGGGGGGFGGGGGGGGGGGGGGDGGGGGEGGGGGGGGG*<7CFC7:@GFFFFFGGGFFGCGGG)..6*A?:CFGG9)0)0.)66:AG))(9)855-)1*).,
@M04650:207:000000000-C238N:1:1101:7394:8826 1:N:0:19
ACTCCTACGGGAGGCAGCAGTGGGGAATATTGGACAATGGAGGTAACTCTGATCCAGCAATTCTGTGTGCACGAAGAAGGTTTCGGATTGTAAAGTGCTTTAAGTCGGGAAGAAAAAAATGACGGTACCGACAGAATAAGCGACGGCCAAATATGTGCCAGCAGCCGCGGTAATACGTATGTCGCAAGCGTTATCCGGAATTATTGGGCATAAAGGGCATCTAGGCGGGGGTTCAAGTCGACGGTGAAAACTAGTGGCTCAAACATTAGCTTGCCGACGAAACTGAAATTCT
+
GGGGGGGGGGGGGGGGGGGGGGGGGGGGGGGGGGGGGGGGGGGGGGGGGGGGGGGGGGGFGFGFGGGGGGGGGGGGGGGGEFGGGGC,BFDEEGCAEF9FFFFE<CCGE=FEAFGGGGGFCEGDG+?+CCC+44,A5?DDE@6:CGF+3@F>CCC,33@D<8<,@B@@CEE*>3;,>,?<BGGGFGGBE:;EEFCFEG>E>C@;C;CFCC6?CCC+ADF*>FGGGG=EGG*/)/:?***17))5>5*>4CDCFG:FF)099@*9)::6B??=5>FF>65)78>***=ABFB4
@M04650:207:000000000-C238N:1:1101:18677:8847 1:N:0:19
ACTCCTACGGGAGGCAGCAGTGGGGAATATTGGGCAATGGGGGGAACCCTGACCCAGCGACGCCGCGTGAGTGAAGAAATCCTTCGGGATGTAAAGCTCTGTTGTATGGGAAGAGAAGCAGACGGTACCATACGAGGAAGCCCCGGCAAACTACGTGCCAGCAGCCGCGGTAATACGTAGGGGGCAAGCGTTGTCCGGAATTACTGGGCGTAAAGCGCACGCAGGCGGGTTTATAAGTCAGATGTAAAAGGCAGGTGCTTACCATCTGTTTGTCATCTGATACTGTAAGCCT
+
GGGGGGGGGGGGGGGGGGGGGGGGGGGGGGGGGGGGGGGGGGGGGGGGGGGGGGGGGGGGGGGGGGGGGGGGGGGGGGGGGGGGGGGGDGGGGGGGGGGGGGGGGGGGGGGGGGGGGGGGGGGGGGGGGGGGGGGGGGGGGGGGGGGGGGGGGGGGGGGGGGGGGGGGGGGGGGGGGGGGGEGGGGGGGGGGGGGGGDGGGGGGGGGGGGGGGGGGGGGGGGGGGGGGGDGGFGGGGGFGFFFFFCFGFGGFGGGFFFFFGFGGFDGDFFFFFFFF><F?FDGFFFFA9FF:
@M04650:207:000000000-C238N:1:1101:24235:8847 1:N:0:19
ACTCCTACGGGAGGCAGCAGTGGGGAATCTTCCGCAATGGACGAAAGTCTGACGGAGCGACGCCGCGTGGGTGAAGAAGGTCTTCGGATCGTAAAGCCCTGTCATTAGGGACGAATGGTAGATGGAGTAATATGTCATCTATTTGACGGTACCTAAGGAGGAAGCCCCGGCTAACTACGTGCCAGCAGCCGCGGTAATACGTAGGGGGCGAGCGTTGTCCGGAATCATTGGGCGTAAAGGGCGCGTAGGCGGGAATACAAGTCTGTTTTTAAAGTTCAGGGCTCAACCCTGTGG
+
GGGGGGGGGGGGGGGGGGGGGGGGGGGGGGGGGGGGGGGGGGGGGGGGGGGGGGGGGGGGGGGGGGGGGGGGGGGGGGGGGGGGGGGGGGGGGGGGGGGGGGGGGGGGGGGGGGGGGGGGGGGGGGGGGFFGGGGGGGGGGGGGGGGGGGGGGGGGGGGGGGGGGFFGGGGGGGGGGGGGGGGGGGGGGGGGGGEGGGGFGFGGGGGGGGGGGGEDGDGGGGGGFGGGGGGGFGGGGGFGFGFFGGGGFFGGG3D4?FFFGFDFFCF245>FFFFFFBDFFF<>@FF:BFF?F(
@M04650:207:000000000-C238N:1:1101:7007:8878 1:N:0:19
ACTCCTACGGGAGGCAGCAGTAGGGAATCTTCGGCAATGGACGAAAGTCTGACCGAGCAACGCCGCGTGAGTGAAGAAGGTTTTCGGATTGTAAAGCTCTTTTATCAGGGACGAATGTGCTTTGTGTAAATAATGCGAAGTAATGACGGTACCTGAAGAAAAAGCCACGGCTAACTACGTGCCAGCAGCCGCGGTAATACGTAGGTGGCAAGCGTTGTCCGGAATTATTGGGCGTAAAGCGCGCGCAGGCGGGCTGATAAGTCGGTCGTTTAAATTCGGGGCTAAACCCCGTC
+
FGGGGGGGGGGGGGGGGGGGGGGGGGGGGGGGF@EGGGGG<FGGGGGEGGGGGFGGGGGGGGGGGGGGGCFGGGGGGGGGFCFGGGGFGGGGGGGFGFGGGGGGGGGGGGGCGGG8FGGGFCBF@AFDGFCGCGAF73>@E<,,3,=F:5<FFGFFCFFGGG7CGBC>F*>*>:DF;81>DF*;2*?8E,4:EC78:2;;C2>FEFGGCD9***3*:<C:C7C*/+<<+:C*.>5=<*8>59;BD3)9)7>93)9))/7*9/755)*(0.)89*9*42<B@>))94?210<:6
@M04650:207:000000000-C238N:1:1101:9551:8926 1:N:0:19
ACTCCTACGGGAGGCAGCAGTGGGGAATATTGGGCAATGGGGGCAACCCTGACCCAGCGACGCCGCGTGAGTGAAGAAATCCTTCGGGATGTAAAGCTCTGTTGTATGGGAAGAGAAAAAGACGGTACCATACGAGGAAGCCCCGGCAAACTACGTGCCAGCAGCCGCGGTAATACGTAGGGGGCAAGCGTTGTCCGGAATTACTGGGCGTAAAGCGCACGCAGGCGGGTTTATAAGTCAGATGTAAAAGGCAGGTTCTTACCATCTGTTTGTCATCTGATACTGTAAGCCT
+
GGGGGGGGGGGGGGGGGGGGGGGGGGGGGGGGGDGGGGGGGGGGGGGGGGGGGGGGGGGGGGGGGGGGGGGGGGGGGGDFGGGGGGGG>FGGGGGGGGGGGGGGGDFFGGGGGGGGGGFGGGGGGGFGGGGGGGGGGDFGGGGGGGGGGGGGGGGGGGGGGGCFFGGDEGFEGCFGGC:FGGGGGGFGCEGEGGGGGGD/8FCGGGFGGGGGCCFGGGGDGDECEGDEC1CEFGFGC0@?F7@F7CCD*:DCGGGF*96=FFGGFGFA==*)08@F<AFFF<GF6@FD9?:7
@M04650:207:000000000-C238N:1:1101:10007:8933 1:N:0:19
ACTCCTACGGGAGGCAGCAGTAGGGAATCTTCGGCAATGGACGAAAGTCTGACCGAGCAACGCCGCGTGAGTGAAGAAGGTTTTCGGATCGTAAAACTCTGTTGTTAGAGAAGAACAAGTAGGAGAGTAACTGCTCTTACCTTGACGGTATCTAACCAGAAAGCCACGGCTAACTACGTGCCAGCAGCCGCGGTAATACGTAGGTGGCAAGCGTTATCCGGATTTATTGGGCGTAAAGCGCGCGTAGGCGGTTTGTTAAGCGGAATATCTAATCTGAGGGCTCAACCCCCAGCC
+
GGGGGGGGGGGGGGGGGGGGGGGGGGGGGGGDGEGGGGGGGGGGGGGGGGGGGGGGGGGGGGGGGGGGGGGGGGGGGGGGGGGGGGGGGGGGGGGGGGGGGGGGGGGGGGGGGGGGGGGGGGGGGGGGGGGGGGGGGGGGGGGGGGGGGGGGGGGGGGGGGGGGFGGDGDGGGGG@DGGGFGGGGGGGGGEG>CEEEGFGG?EGGGFGFGGGDGDCGGGCEDEE+CFG?FFGFGGEFGF5>DFFC<3CFGGGG5CFFFFFGFC3>C44=68?F?F?<DF3<BF?FFFFFE>?B:
@M04650:207:000000000-C238N:1:1101:17611:8953 1:N:0:19
ACTCCTACGGGAGGCAGCAGTGGGGAATATTGCACAATGGAGGAAACTCTGATGCAGCGACGCCGCGTGAGGGAAGAAGGTTTTCGGATTGTAAACCTCTGTCTTCGGGGACGATAATGACGGTACCCGAGGAGGAAGCCACGGCTAACTACGTGCCAGCAGCCGCGGTAAAACGTAGGTGGCAAGCGTTGTCCGGAATTACTGGGTGTAAAGGGAGCGCAGGCGGAATGGTAAGTTGAATGTGAAAACTATGGGCTCAACCCATAGACTGCGTTCAAAACTACTGTTCTTG
+
GGGGGGGGGGGGGGGGGGGGGGGGGGGGGGGGGGGGGGGGFFGGGGDDFGGGG6FGGGFGDGGGGGGGGGGGGGGGGFGG<E?FD+C?FG<?5EFCGA=A8FEG9EDGGGGGB+BFGGC<FFGFGG<<F7>C>FGG7<@FD,FCGGC@CEGGGGGGC>?@CBF<CEEGFB<9FBE<CCG>EGGGGC87EECGFGGGGGF+<A+@EF**2<EE99EEED/>G<57CGC/CCGFF70A0?67=>6@FFD77FDGCDG47>@46)>D4C*64=?FFFFBFAGFFB7F=7064=*-
@M04650:207:000000000-C238N:1:1101:22444:8991 1:N:0:19
ACTCCTACGGGAGGCAGCAGTGGGGAATATTGGACAATGGACCAAAAGTCTGATCCAGCAATTCTGTGTGCACGACGAAGTTTTTCGGAATGTAAAGTGCTTTCAGTTGGGACGAAGAAAGTGACGGTACCAACAGAAGAAGGGGCGGCTAAATACGTGCCAGCAGCCGCGGTAATACGTATGCCCCGAGCGTTATCCGGATTTATTGGGCGTAAAGCGCGTCTAGGTGGTTTAAAAAGTCTGATGTTAAACTGCGGGGCTCAACTCCGTATTGCGTTGGAAACTGTTAGACT
+
GGGGGGGGGGGGGGGGGGGGGGGGGGGGGGGGGGGGGGGGGGGGGGDGGGGGGGGGGGGGGGGGGGGGGGGGGGGGGGGGGGGGGGGGGGGGGGGGGGGGGGGGGGGGGGGGGGGGGEGGGGGGGGGGGGGGGGGGGGGGGGGGDGGGGGGGGGGGGGGGGGGGGGGGGGGGGGGGGGGGGGGGGGGGGGGGGGGGGGGGEEGGGGGGGCFGGGGGGGGGGGGGGGGGGGGGFGGGGGFGFGFFGGGGFGGGGGGDFFFBGFGGFGGFF>FFFFFFFFGFFAG@FFF<<6FFF
@M04650:207:000000000-C238N:1:1101:17353:9022 1:N:0:19
ACTCCTACGGGAGGCAGCAGTGGGGAATATTGCGCAATGGGCGAAAGCCTGACGCAGCGACGCCGCGTGAGGGATGAAGGCCTTCGGGTCGTAAACCTCTGTCAGGAGGGAAGAAGTGTGCGGTTAGTAACTGAGCCGCATTTGACGGTACCTCCAGAGGAAGCACCGGCTAACTCCGTGCCAGCAGCCGCGGTAATACGGAGGGTGCGAGCGTTAATCGGAATTACTGGGCGTAAAGCGCACGTAGGCTGCCTGATAAGTCAGAGGTGAAAGCCCACCGCTTACCGGTGGAAC
+
GGGGGGGGGGGFGGGGGGGGGGGGGDGGGGGGGGGGGGGGGGGGGGGGGGGGGGGGGGGGGGGGGGGFGGGGGGGGGGGGGGGGGGGGGGGGGGGGGGGGGGGGGGGGGGGGGGGGGGGGGGGFGGGGGGGGGGGGGGGGGGGGGGGGGGGGGGGGGGGGGGGGGGGGGGDGGGGGGGGGGGGGGGGGGGGGGGGEGGGGGEGGGEEGGGGGG5C*:CGGGGGGFGGGGGGGFEDGGGFGEGEFGGGGFGGGGGFFFFFFEFGGFFC?FFFF?F))36CBE9CBFFBF>FBB?(
@M04650:207:000000000-C238N:1:1101:6565:9064 1:N:0:19
ACTCCTACGGGAGGCAGCAGTGGGGAATATTGCGCAATGGACGAAAGTCTGACGCAGCGACGCCGCGTGAGGGATGAAGGCCTTCGGGTCGTAAACCTCTGTCAGGAGGGAAGAACAGCCACGGTGCTAATCAGCCGTGGTTTGACGGTACCTCCAGAGGAAGCACCGGCTAACTCCGTGCCAGCAGCCGCGGTAATACGGAGGGTGCGAGCGTTAATCGGAATCACTGGGCGTAAAGCGCGCGTAGGCGGCGTTGGAAGTTGGAGGTGAAATCCTACGGCTCACCCGTGGAAC
+
FE8EFGGGGGGCEDFGD7EF@FEGGE766CFDFECEEEFGFFFEGCFGGGGG,C7@FEEGCGECCFGFFCFEFGFGCFFGGGG?FDEDBFGGGFCCCFGGF<<DFGGGEECBE=FFFFG?AAFCECCFG9,3EBEFFFEEGGC>==CFEFGDDCFFCC<CFGGGCFGE@E*:FF+BCC:CC7++8C28C***:?EGGGGF8AEGGC*:CEEEGEE5=27C?<E=CFF7E4@FBEGGC*9<><>37DCC=<DCDCCD))*5C=CF:F3,7@FFFFF4).>5;1<*9@:48)0445
@M04650:207:000000000-C238N:1:1101:23235:9080 1:N:0:19
ACTCCTACGGGAGGCAGCAGTAGGGAATCTTCGGCAATGGACGAAAGTCTGACCGAGCAACGCCGCGTGAGTGAAGAAGGTTTTCGGATCGTAAAACTCTGTTGTTAGAGAAGAACAAGGATGAGAGTAGAATGTTCATCCCTTGACGGTATCTAACCAGAAAGCCACGGCTAACTACGTGCCAGCAGCCGCGGTAATACGTAGGTGGCAAGCGTTGTCCGGATTTATTGGGCGTAAAGCGAGCGCAGGCGGTTTCTTAAGTCTGATGTGAAAGCCCCCGGCTCAACCGGGG
+
GGGGGGGGGGGGGGGGGGGGGGGGGGGGGGGGGGGGGGGGGGGGGGGGGGGGGGGGGGGGGGGGGGGGGGGGGGGGGGGGFGGGGGGGGGGGGGGGGGGGGGGGGGGGGGGGGGGGGGGGGGGGGGGGGGGGGGGGGGGGFGGGGFGGGGGGGGGGGGGGGGGGGGGGGGGGGGGGGGGGGGGGGGGGGGGGGGGGGGGGGGGGGGGGGGGGGGCEDGGGGGC=EFGGGGCFFGGGGGFGEGFEGGCDEGGG9CDF6BF=FFGGFFDDFFFFFFFF??GEFFDF=67:>FFF
@M04650:207:000000000-C238N:1:1101:19478:9098 1:N:0:19
ACTCCTACGGGAGGCAGCAGTGGGGAATATTGCACAATGGGGGAAACCCTGATGCAGCAACGCCGCGTGAGTGAAGAAGGTCTTCGGATTGTAAAGCTCTGTTAGCAGGGAAGAGATAGGACGGTACCTGCAGAGGAAGCCACGGCTAACTACGTGCCAGCAGCCGCGGTAATACGTAGGTGGCAAGCGTTGTTCGGAATAACTGGGCGTAAAGGATGCGTAGGCGGTTAGATAAGTTATGTGTTAAATATATAGGCTTAACCTGCAGAAAGCACATAAAACTGTGTAACT
+
GGGGGGGGGGGGGGGGGGGGGGGGGGGGGGGGGGGGGGGGGGGGGGGGGGGGGGGGGGGGGGGGGGGGEGGGGGGGGGGGGGGGGGGGGGGGGGGGGGGGGGGGGGGGGGGGGGGGGGGGGGGGGGGGGGGGGGGGGGGGGGGGGGGGGGGGGGGGGGGGGGGGGGGGGGGGGGGGGGGGGGGGGGGGGGGGGGGGGGGGGGGGGGGGGGGGGGDFGGGGGGGGGGGG=DEF?GGGGG?GFCFFGGGGFGFFFGGFFF?FGFCDF4C?FFFF4?@@2AFB?<4@FFFFBFF
@M04650:207:000000000-C238N:1:1101:11987:9125 1:N:0:19
ACTCCTACGGGAGGCAGCAGTGGGGAATATTGGGCAATGGGGGCAACCCTGACCCAGCGACGCCGCGTGAGTGAAGAAATCCTTCGGGATTTAAAGCTCTGTTGTATGGGAAGAGAAGCAGACGGTACCATACGAGGAAGCCCCGGCAAACTACGTGCCAGCAGCCGCGGTAATACGTAGGGGGCAAGCGTTGTCCGGAATTACTGGGCGTAAAGCGCACGCAGGCGGGTTTATAAGTCAGATGTAAAAGGCAGGTGCTTACCATCTGTTTGTCATCTGATACTGTAAGCCT
+
GGGGGGGGGG@@FEGGGGG?FC<<BCFFFGGGCCECDFCF?CCFCFFEFGFCGFGFCFE:FEFGCFGGGE>F9CFFAEFGGGGGGG7CGGGGGFFGGEFGFGGFGEFG8<EGEFGFFFFGFGGDEFGEGFGGGCFCFDC7FF<B7FCEEFGGGGEGFFFG78?:FGGGCEGGGGGFGF,<C*BECG58C5;ECEFC585CFFGGGCE*AEE=C5:CCDDGCDGC5:=E=CCG4CC?CDBCF7=BDF7D*?359<57:6FFF?F7@CF>BFF:>BFBBFD*92:==F444468
@M04650:207:000000000-C238N:1:1101:12226:9140 1:N:0:19
ACTCCTACGGGAGGCAGCAGTGGGGAATATTGGGCAATGGGGGCAACCCTGACCCAGCGACGCCGCGTGAGTGAAGAAATCCTTCGGGATGTAAAGCTCTGTTGTATGGGAAGAGAAAAAGACGGTACCATACGAGGAAGCCCCGGCAAACTACGTGCCAGCAGCCGCGGTAATACGTAGGGGGCAAGCGTTGTCCGGAATTACTGGGCGTAAAGCGCACGCAGGCGGGTTTATAAGTCAGATGTAAAAGGCAGGTGCTTACCATCTGTTTGTCATCTGATACTGTAAGCCT
+
GGGGGGGGGGGGGGGGGGGGGGGGGGGGGGGGGGGGGGGGFGGGGGGGGGGFGGGGGGGGGGFGGGGGGGGGGGGGCFGGGGGGGGGGGGGGGGGFGGGGGGGGGFGGGGGCFFFGGGGGGGGGGGGCGGFFGGCCFDGGGEGCGGDGG>GGGGGGGCFFGGGGGGGGDEECFGGGCFFF@EG5EGGGGGGGGGGGD58EEG7CFF6:CEEGGC7?EGGGGGGGCEGCEGGD4C*<7CFG=>BFFGGG=:DCFG:F;FFFGFGFFFFFFFFFFFFFFFG4@BCFFF4646?B
@M04650:207:000000000-C238N:1:1101:12599:9161 1:N:0:19
ACTCCTACGGGAGGCAGCAGTGGGGAATATTGGACAATGGACCAAAAGTCTGATCCAGCAATTCTGTGTGCACGACGAAGTTTTTCGGAATGTAAAGTGCTTTCAGTTGGGACGAAGAAAGTGACGGTACCAACAGAAGAAGGGGCGGCTAAATACGTGCCAGCAGCCGCGGTAATACGTATGCCCCGAGCGTTATCCGGATTTATTGGGCGTAAAGCGCGTCTAGGTGGTTTAAAAAGTCTGATGTTAAACTTCGGGGCTCAACTCCGTATTGCGTTGGAAACTGTTAGACTT
+
CFFGGGGGDCECCFGGGDGGGGGCG,,EGGFFDFDGGGGG9EDF?@CFGCFFFEFGDGGGFEGGGEG9FGGFFGCFC:+BFFFGG8FEGEGGFD9<CFEGGCFC9??EFF+EE:+++BC,AFFGGGDFBFFFGGGFC<E=<F,@FC7<@FGA9F@FGGFF3;D7>78:F7<CG@EG;C<FFGGGF88=@*:8EC8BBF8C*BEFGFF+C5CCC5CD7FDGGD*//<<<9FGGFFFC7*):4DF?F7>>F7CCF*7>3:>:EF7*7:F:@F4>F4*)-4D:)67?=?FA<F*26)
@M04650:207:000000000-C238N:1:1101:27664:9169 1:N:0:19
ACTCCTACGGGAGGCAGCAGTAGGGAATCTTCGGCAATGGGGGCAACCCTGACCGAGCAACGCCGCGTGAGTGAAGAAGGTTTTCGGATCGTAAAACTCTGTTGTTAGAGAAGAACGTTAAGTAGAGTGGAAAATTACTTAAGTGACGGTATCTAACCAGAAAGGGACGGCTAACTACGTGCCAGCAGCCGCGGTAATACGTAGGTCCCAAGCGTTGTCCGGATTTATTGGGCGTAAAGCGAGCGCAGGTGGTTTCTTAAGTCTGATGTAAAAGGCAGTGGCTCAACCATTGTG
+
GGGGGGGGGGGGGGGGGGGGGGGGGGGGGGGGGGGGGGGGGGGGGGGGGGGGGGGGGGGGGGGGGGGGGGGGGGGGGGGGGGGGGGGGGGGGGGGDGGGGGGGGGGGGGGGGGGGGDGGGCGFDC?FGGGG@GGFGGGGGCFGGGGGEEGGGGGGFGGGGGGCFGD@FG7CEGCFFFGGGGGGGFGFGGGDGEGGGGGGGGGCGGGGFGGGGGGGGGD>FED*:;9CFGGGGFEG=3DFG@<@E<CGGEGGG57DFFFFFFFGGF?FFFFFF6B>>4?F4??DF6=??:FFFF)
@M04650:207:000000000-C238N:1:1101:16163:9175 1:N:0:19
ACTCCTACGGGAGGCAGCAGTAGGGAATCTTCGGCAATGGGGGCAACCCTGACCGAGCAACGCCGCGTGAGTGAAGAAGGTTTTCGGATCGTAAAACTCTGTTGTTAGAGAAGAACGTTAAGTAGAGTGGAAAATTACTTAAGTGACGGTATCTAACCAGAAAGGGACGGCTAACTACGTGCCAGCAGCCGCGGTAATACGTAGGGTCCAAGCGTTAATCGGAATTACTGGGCGTAAAGCGTGCGCAGGCGGTTGTGCAAGACCGATGTGAAATCCCCGGGCTTAACCTGGGA
+
GGGGGGGGGGGGGGGGGGGGGGGGGGGGGGGGGGGGGGGGGGGGGGGGGGGGGGGGGGGGGGGGGGGGGGGGGGGGGGGGGGGGCGGGGGGGGGGGGGGGGGGGGGGGGGGGGGGGGFGGGGGGGGGFGGGGGGGGGGGGGFGGGGGGGGGGGGGGGGGGGGGGGGGGGGGGGGGGGGGGGGGGGGGGGGGGGGGGGGGGGGGGGEGGGGGGGGGGGGGG5DGCGGFGGGGGFGGGGGFGFGFFGGGGFGGGGGGFFFFFGFGGFCCFFFFFFFFFFFDFFFGF??FFFFFB?
@M04650:207:000000000-C238N:1:1101:13021:9178 1:N:0:19
ACTCCTACGGGAGGCAGCAGTGGGGAATATTGGGCAATGGGGGCAACCCTGACCCAGCGACGCCGCGTGAGTGAAGAAATCCTTCGGGATGTAAAGCTCTGTTGTATGGGAAGAGAAAAAGACGGTACCATACGAGGAAGCCCCGGCAAACTACGTGCCAGCAGCCGCGGTAATACGTAGGGGGCAAGCGTTGTCCGGAATTACTGGGCGTAAAGCGCACGCAGGCGGGTTTATAAGTCAGATGTAAAAGGCAGGTGCTTACCATCTGTTTGTCATCTGATACTGTAAGCCT
+
GGGGGGGGGGGGGGGGGGGGGGGGGGGGGGGGGGGGGGGGGGGGGGGGGGGGGGGGGGGGGGGGGGGGGGGGGGGGGGGGGGGGGGGGGGGGGGGGGDGGGGGGGGGGGGGGGGGGGGGGGGGGGGGGGGGGGGGGGGGGGGGGGGGGGGGGGGGGGGGGGGGGGGGGGGGGGGGGGGGGGGGGGGGGGGGGGGGGGGGDGGGGGGGGGGGGGGGGGGDDEDEGCEGGGGEGFGGFGGFGFCFFFGGF4>CCFGG@FFFFGFGGFGG49@F@:?BFFAGFFFGFFFFFDFFF
@M04650:207:000000000-C238N:1:1101:28184:9189 1:N:0:19
ACTCCTACGGGAGGCAGCAGTAGGGAATCTTCGGCAATGGACGAAAGTCTGACCGAGCAACGCCGCGTGAGTGAAGAAGGTTTTCGGATCGTAAAACTCTGTTGTTAGAGAAGAACAAGGACGTTAGTAACTGAACGTCCCCTGACGGTATCTAACCAGAAAGCCACGGCTAACTACGTGCCAGCAGCCGCGGTAATACGTAGGTGGCAAGCGTTGTCCGGATTTATTGGGCGTAAAGCGAGCGCAGGCGGTTTCTTAAGTCTGATGTGAAAGCCCCCGGCTCAACCGGGGAGG
+
DEFG<C9FGE:;@FCCF@ECCA<F;F@EFDF9DFFGDCFG9E@@FEG<FFGGDFC@6+FEG7@C:+@8@BCFGCFADF@<EEGGGEGDFGGFGGGCFF9??FF<FGGGGGGGGFGGGGEGC@FBF@EFDGGC<DDGGGDFGGG@FDGEFF7D=FF9FCGFGGGGDFFGGGGGFFGDGEF7:*2?7:<=8=EEEGCEEE9*2?*45<BCCF*1/1*:=C>9**A*<9FF+>FGFE)59DFG373))9C55DC977?FF6=F9*2:7::<??47@4).-(/:@95*6<44;75(4;
@M04650:207:000000000-C238N:1:1101:13511:9207 1:N:0:19
ACTCCTACGGGAGGCAGCAGTGGGGAATATTGCACAATGGAGGAAACTCTGATGCAGCGACGCCGCGTGAAGGAAGAAGGTTTTCGGATTGTAAACTTCTGTCCTCGGGGACGATAATGACGGTACCCGAGAAGAAAGCCACGGCTAACTACGTGCCAGCAGCCGCGGTAAAACGTAGGTGGCAAGCGTTGTCCGGAATTACTGGGTGTAAAGGGAGCGCAGGCGGGTATGCAAGTCGAATGTGAAAACTATGGGCTCAACCCATAGAGTGCGTTCAAAACTGCGTATCTTG
+
GGGGGGGGGGGGGGGGGGGGGGGGGGGGGGGGGGGGGGGGGGGGGGGGGGGGGGGGGGGGGGGGGGGGGGGGGGGGGGGGEFGGGGECCGGGGGGGGGGGGGGEFGCGEGGGGG@FGGGGGGGGGG9>FGGGGGGGGGGGGGGGGGGGGGGGGGGGGGGGGGGGGGGGGGG9FGGGGFGFGGGGGGGGGGGGGGGDE>FGGGGGGGGGGGGGGGGFDGGDEGGGGG=EE68<?FGG*1.C?FFFGFGCFDF:CFFFFFFFGFC*77>27FFF:BDD:>GFFFG*7.)4869<
@M04650:207:000000000-C238N:1:1101:25416:9221 1:N:0:19
ACTCCTACGGGAGGCAGCAGTGGGGAATATTGCACAATGGGGGAAACCCTGATGCAGCAACGCCGCGTGAGTGATGACGGTCTTCGGATTGTAAAGCTCTGTCTTCGGGGACGATAATGACGGTACCCGAGGAGGAAGCCACGGCTAACTACGTGCCAGCAGCCGCGGTAATACGTAGGTGGCAAGCGTTGTCCGGATTTACTGGGCGTAAAGGGAGCGTAGGCGGACTTTTAAGTGGGATGTGAAATACCCGGGCTCAACCCGGGTGCTGCATTCCAAACTGGAAGTCTAG
+
GGGGGGGGGGGGGGGGGGGGGGGGGGGGGGGGGGGGGGGGGGGGGGGGGGGGGGGGGGGGGGGGGGGGGGGGGGGGGGGGGGGGGGGGGGGGGGGGGGGGGGGGGGGCGGGGGGGGGGGGGGGGGGGGGGGGGGGGGGGGGGGGGGGGGGGGGGGGGGGGGGGGGGGGGGDGGGGGGGGGGGGGGGGGGGGGGGGGGGGGGGGGGGGGGGGFGGGGGGGGGGGGGG=EEGCGFGGGGGFGFGFFGGGGFGG4D<DFFFFFGFGGFGGFFFFFFFFFFFGFFFGFFFFFFFFA
@M04650:207:000000000-C238N:1:1101:17319:9237 1:N:0:19
ACTCCTACGGGAGGCAGCAGTAGGGAATCTTCGGCAATGGACGAAAGTCTGACCGAGCAACGCCGCGTGAGTGAAGAAGGTTTTCGGATCGTAAAACTCTGTTGTTAGAGAAGAACAAGTAGGAGAGTAACTGCTCTTACCTTGACGGTATCTAACCAGAAAGCCACGGCTAACTACGTGCCAGCAGCCGCGGTAATACGTATGTCGCAAGCGTTATCCGGAATTATTGGGCATAAAGGGCATCTAGGCGGGGTTTCAAGTCGACGGTGAAAACTAGTGGCTCAACCATTAGCT
+
GGGGGGGGGGGGGGGGGGGGGGGGGGGGGGGGGGGGGGGGGGGGGGGGGGGGGGGGGGGGGGGGGGGFGGGGGGGGGGGGGGGGGGGGGGGGGGGGGGGGGGGGGGGGGGGGGGGGGGGGGGGGGGGGGGGGGGGGGGGGGGGGGGGGGGGGGGGGGGGGGGGGGGGGGGGGGGGGGGGGGGGGGGGGGGGGGGGGGGGGGGGGGGGGGGGGGGGGGGGGGGGGGGGGGGGGFGDFGGFGFGFFDGGGFGGGGGGF?FFFGFGGFGGFFF?FFFFFFFGFFFGFFF46<FFBFA
@M04650:207:000000000-C238N:1:1101:25444:9270 1:N:0:19
ACTCCTACGGGAGGCAGCAGTGGGGAATATTGGACAATGGACCAAAAGTCTGATCCAGCAATTCTGTGTGCACGACGAAGTTTTTCGGAATGTAAAGTGCTTTCAGTTGGGACGAAGAAAGTGACGGTACCAACAGAAGAAGGGGCGGCTAAATACGTGCCAGCAGCCGCGGTAATACGTATGCCCCGAGCGTTATCCGGATTTATTGGGCGTAAAGCGCGTCTAGGTGGTTTAAAAAGTCTGATGTTAAACTGCGGGGCTCAACTCCGTATTGCGTTGGAAACTGTTAGACT
+
GGGGGGGGGGGGGGGGGGGGGGGGGGGGGGGGGGGGGGGGGGGGGGGGGGGGGGGGGGGGGGGGGGGGGGGGGGGGGGGGGGGGGGGGDGGGGGGGGGGGGGGGGGGGGGGGGGGGGGGGGGGGGGGGGGGGGGGGGGGGGGGGGGGGGGGGGGGGGGCGGGGGGGGGGGGGGGGGGGGGGGGGGGGGGGGGGGGGGGGGEGGCFGGGFGGGGGGGFGGGGGGGGGGGGGCFFGGGGGFGFGFFGGGGFGGGGGGEFFEFGFCCFGGFFFFFFBF>2:GF4<DFFFFFFFFDF
@M04650:207:000000000-C238N:1:1101:23789:9276 1:N:0:19
ACTCCTACGGGAGGCAGCAGTAGGGAATCTTCGGCAATGGACGAAAGTCTGACCGAGCAACGCCGCGTGAGTGAAGAAGGTTTTCGGATCGTAAAACTCTGTTGTTAGAGAAGAACAAGTAGGAGAGTAACTGCTCTTACCTTGACGGTATCTAACCAGAAAGCCACGGCTAACTACGTGCCAGCAGCCGCGGTAATACGTAGGTGGCAAGCGTTGTCCGGAATTACTGGGCGTAAAGCGCACGCAGGCGGGTTTATAAGTCAGATGTAAAAGGCAGGTGCTTACCATCTGTTT
+
GGGGGGGGGGGGGGGGGGGGGGGGGGGGGGGGGGGGGGGGGGGGGGGGGGGGGGGGGGGGGGGGGGGGGGGGGGGGGGGGGGGGGGGGGGGGGGGGGGGGGGGGGGGGGGGGGGGGGGGGGGGGGGGGGGGGGGGGGGGGGGGGGGGGGGGGGGGGGGGGGGGGGGGGGGGGGGGGGGGGGGGGGGGGGGGGGGDGGGGGGGGGGGGGGGGGGGGGGGGGGGGGGGGGGGGGFGGGGGFGFGFFGGGGFGGG5DD?FFFFFBFGFGGBFFFFFFFFFFGFFFGF?FFFF==>BF
@M04650:207:000000000-C238N:1:1101:17143:9293 1:N:0:19
ACTCCTACGGGAGGCAGCAGTGGGGAATATTGGGCAATGGGGGAAACCCTGACCCAGCAACGCCGCGTGAGGGAAGAAGGCTTTCGGGTCGTAAACCTCTGTCCCATGTGAAGAGAAGAAGACGGTAGCATGGGAGGAAGCCCCGGCTAACTACGTGCCAGCAGCCGCGGTAAAACGTAGGTGGCAAGCGTTGTCCGGAATTACTGGGTGTAAAGGGAGCGCAGGCGGGATGCCAAGTTGGACGTGAAATCTATGGGCTCAACCCATAGCGTGCGTTCAAAACTGGCGTTCTTG
+
GGGGGGGGGGGGGGGGGGGGGGGGGGGGGGGGGGGGGGGGGGGGGGGGGGGGGGGGGGGGGGGGGGGGGGGGGGGGGGGGGGGGGGGGGGGGGGGGGGGGGGGGGFGGGGGGGGGGGGGGGGGGGGGGGGGGGGFGGGGFGGGGGGGFGGGGGGGGGGGGGGGGGGGGGGCEGGGGG7FGGGGGGGFGGGGGGGGGGGGGGGGFFGGGFGGGGFGGGGGGGDEGGGGGGCGEFEDGGGFG4DFFD5FF?CFCFCF@>FF:<9DFEGGFF?@7>EFEB?F?BFGFFFFFFEB?A<
@M04650:207:000000000-C238N:1:1101:16293:9295 1:N:0:19
ACTCCTACGGGAGGCAGCAGTGGGGAATATTGGACAATGGACCAAAAGTCTGATCCAGCAATTCTGTGTGCACGACGAAGTTTTTCGGAATGTAAAGTGCTTTCAGTTGGGACGAAGAAAGTGACGGTACCAACAGAAGAAGGGGCGGCTAAATACGTGCCAGCAGCCGCGGTAATACGTATGCCCCGAGCGTTATCCGGATTTATTGGGCGTAAAGCGCGTCTAGGTGGTTTAAAAAGTCTGATGTTAAACTGCGGGGCTCAACTCCGTATTGCGTTGGAAACTGTTAGACT
+
GGGGGGGGGGGGGGGGGGGGGGGGGGGGGGGGGGGGGGGGGGGGGGGGGGGGGGGGGGGGGGGGGGGGGGGGGGGGGGGGGGGGGGGGGGGGGGGGGGGGGGGGGGGGGGGGGGGGGGGGGGGGGGGGGGGGGGGGGGGGGGGGGGGGGGGGGGGGGGGGGGGGGGGGGGGGGGGGGGGGGGGGFGGGGGGGGGGGGGGGGGGGGGGGGGGGGGGGGGGGGGGGGGGGGGCC@GFGGGFGFGFFGGGGFGFGGGFFFFFFGFGFFGGBF>FFFFFFFFGFFAG?6@BAFFFBF
@M04650:207:000000000-C238N:1:1101:17286:9308 1:N:0:19
ACTCCTACGGGAGGCAGCAGTGGGGAATATTGCACAATGGGCGCAAGCCTGATGCAGCCATGCCGCGTGTGTGAAGAAGGCCTTCGGGTTGTAAAGCACTTTCAGCGAGGAGGAAGGCATACTGTTTAATAGGCAGTGTGATTGACGTTACTCGCAGAAGAAGCACCGGCTAACTCCGTGCCAGCAGCCGCGGTAATACGGAGGGTGCAAGCGTTGTCCGGATTTACTGGGTGTAAAGGGTGCGTAGGCGGCTATGCAAGTCAGGAGTGAAATCTATGGGCTTAACCCATAAAC
+
GGGGGGGGGGGGGGGGGGGGGGGGGGGGGGGGGGGGGGGGGGGGGGGGGGGGGGGGGGGGGGGGGGGGGGGGGGGGGGGGGGGGGGGGGGGGGGGGGGGGGGGGGGGGGGGGGGGGGGGGGGGGGGGGGGGGGGGGGGGGGGGGGGGGGGGGGGGGGGGGGGGGGGGGGGGGGGGGGGGGGGGGGGGGGGGGGGGGDGGGGGGGGGGGGGGGGGGGGGGGGGGGGGGFGGFEB=FGGGFGFGFFDGGGFGGGGDGFFFFFFFGGFGD?FFFF?FFFFFGFFFGFFFF::FFFF4
@M04650:207:000000000-C238N:1:1101:18761:9311 1:N:0:19
ACTCCTACGGGAGGCAGCAGTGGGGAATATTGGACAATGGACCAAAAGTCTGATCCAGCAATTCTGTGTGCACGACGAAGTTTTTCGGAATGTAAAGTGCTTTCAGTTGGGACGAAGAAAGTGACGGTACCAACAGAAGAAGGGGCGGCTAAATACGTGCCAGCAGCCGCGGTAATACGTATGCCCCGAGCGTTATCCGGATTTATTGGGCGTAAAGCGCGTCTAGGTGGTTTAAAAAGTCTGATGTTAAACTGCGGGGCTCAACTCCGTATTGCGTTGGAAACTGTTAGACT
+
GGGGGGGGGGGGGGGGGGGGGGGGGGGGGGGGGGGGGGGGGGGGGGGGGGGGGGGGGGGGGGGGGGGGGGGGGGGGGGGGGGGGGGGGGGGGGGGGGGGGGGGGGGGGGGGGGGGGGGGGGGGGGGGGGGGGGGGGGGGGGGGGGGGGGGGGGGGGGFGGGGGGGGGGGGGGGGGGGGGGGGGGGGGGGGGGGGGGGGGGEEDFGGGGGFGGGGGGGGGGGGGGGGGGGGEFFGGGGGFGFGFFGGFGFGGGGGGFFFFEGFGGFGGFFFFFFFFFFFGFFDFFFFFAAFFA<
@M04650:207:000000000-C238N:1:1101:21591:9318 1:N:0:19
ACTCCTACGGGAGGCAGCAGTAGGGAATCTTCGGCAATGGACGAAAGTCTGACCGAGCAACGCCGCGTGAGTGAAGAAGGTTTTCGGATCGTAAAACTCTGTTGTTAGAGAAGAACAAGGATGAGAGTAAAATGTTCATCCCTTGACGGTATCTAACCAGAAAGCCACGGCTAACTACGTGCCAGCAGCCGCGGTAATACGTAGGTGGCAAGCGTTGTCCGGATTTATTGGGCGTAAAGCGAGCGCAGGCGGTTTCTTAAGTCTGATGTGAAAGCCCCCGGCTCAACCGGGG
+
GGGGGGGGGGGGGGGGGGGGGGGGGGGGGGGGGGGGGGGGGGGGGGGGGGGGGGGGGGGGGGGGGGGGGGGGGGGGGGGGGGGGGGGGGGGGGGGGGGGGGGGGGGGGGGGGGGGGGGGGGGGGGGGGGGGGGGGGGGGGGGGGGGGGGGGGGGGGGGGGGGGGGGGGGGGGGGGGGGGGGGGGGGGGGGGGGGGGGGGGGGGGGGGGGGGGGGGGGGGGGGGEEGGGGGGGFGDGGGFCBGFFGGGGEDGGCDGFFF?FGFGGFGGBFFFFFFFFFFGBDFGFFFFFFFFF
@M04650:207:000000000-C238N:1:1101:22129:9328 1:N:0:19
ACTCCTACGGGAGGCAGCAGTAGGGAATCTTCGGCAATGGACGAAAGTCTGACCGAGCAACGCCGCGTGAGTGAAGAAGGTTTTCGGATCGTAAAACTCTGTTGTTAGAGAAGAACAAGGACGTTAGTAACTGAACGTCCCCTGACGGTATCTAACCAGAAAGCCACGGCTAACTACGTGCCAGCAGCCGCGGTAATACGTAGGTGGCAAGCGTTGTCCGGATTTATTGGGCGTAAAGCGAGCGCAGGCGGTTTCTTAAGTCTGATGTGAAAGCCCCCGGCTCAACCGGGGAGG
+
GGGGGGGGGGGGGGGGGGGGGGGGGGGGGGGGGGGGGGGGGGGGGGGGGGGGGGGEGGGGGGGGGGGFGGGGGGGGGGGGCFGGGGGGGGGGGGGGGGGGDFGGGGGGGGGGAEFCFGFFFFGFFGEGGGGGGGGGGGG7CFGGGGGGGGGGGGGGGGGGGGGGGGGGGGGDFGGGGGGGFGGGGGGGGGGEGGGGGGGGGGCBCGFGCGGGGGGGGFFGEGDC?:CC9CGF<GGEGGFGDG@DDDGGDGGGG3>FFFFFGFF**>F9B?BFFF:32(C>>>CF*841(7>9>F
@M04650:207:000000000-C238N:1:1101:10604:9338 1:N:0:19
ACTCCTACGGGAGGCAGCAGTGGGGAATATTGGACAATGGACCAAAAGTCTGATCCAGCAATTCTGTGTGCACGACGAAGTTTTTCGGAATGTAAAGTGCTTTCAGTTGGGACGAAGAAAGTGACGGTACCAACAGAAGAAGGGGCGGCTAAATACGTGCCAGCAGCCGCGGTAATACGTATGCCCCGAGCGTTATCCGGATTTATTGGGCGTAAAGCGCGTCTAGGTGGTTTAAAAAGTCTGATGTTAAACTGCGGGGCTCAACTCCGTATTGCGTTGGAAACTGTTAGACT
+
GGGGGGGGGGGGGGGGGGGGGGGGGGGGGGGGGGGGGGGGGGGGGGGGGGGGFFGGGGGGGGGGGGGGGGGFGGGGGG>FDFGGGGGGGGGGFGGGGGGGGGGGGGGGGGGGGGGGGGGGGGGGGGGGGGGGGGGGGGGGGGFGEGGGGDGGGGGGGGGGGFGGGFGFGDGG7CEFGGGFGGGDFGGGGGGGGGG>EFGGBEG?9@FGGGGGEEGGC:<CECG*2<??FGGGFE>FGGFGFFFF7?*?@FF**:=>)7:B>>GGFGD:E8>5)96>9(<5<ACF?@FDBF4.:
@M04650:207:000000000-C238N:1:1101:23778:9373 1:N:0:19
ACTCCTACGGGAGGCAGCAGTGGGGAATATTGGGCAATGGGGGCAACCCTGACCCAGCGACGCCGCGTGAGTGAAGAAATCCTTCGGGATGTAAAGCTCTGTTGTATGGGAAGAGAAGCAGACGGTACCATACGAGGAAGCCCCGGCAAACTACGTGCCAGCAGCCGCGGTAATACGTAGGGGGCAAGCGTTGTCCGGAATTACTGGGCGTAAAGCGCACGCAGGCGGGTTTATAAGTCAGATGTAAAAGGCAGGTGCTTACCATCTGTTTGTCATCTGATACTGTAAGCCT
+
GGGGGGGGGGGGGGGGGGGGGGGGGGGGGGGGGGGGGGGGGGGGGGGGGGGGGGGGGGGGGGGGGGGGGGGGGGGGGGGGGGGGGGGGGGGGGGGGGGGGGGGGGGGGGGGGGGGGGGGGGGGGGGGFGGGGGGGGGGGGGGGGGGGGGFGGGGGGGGGGGGGGGGGGGGFCCFGGGGGGGDEEGECGCGGGGGGGGGGGGGGGGGGGGGGGEGGFEGGGGGGCGCGGG<EDFGGFGGFGF:=FGCFGFGGCGD3<@FFFC?DGFFGF@FFFFFFFDFGFFFGFFFFBFF?:
@M04650:207:000000000-C238N:1:1101:4074:9406 1:N:0:19
ACTCCTACGGGAGGCAGCAGTGGGGAATATTGGACAATGGAGGTAACTCTGATCCAGCAATTCTGTGTGCACGAAGAAGGTTTTCGGATTGTAAAGTGCTTTAAGTCGGGAAGAAAAAAATGACGGTACCGACAGAATAAGCGACGGCTAAATACGTGCCAGCAGCCGCGGTAATACGTATGTCGCAAGCGTTATCCGGAATTATTGGGCATAAAGGGCATCTAGGCGGGGTTTCAAGTCGACGGTGAAAACTAGTGGCTCAACCATTAGCTTGCCGACGAAACTGAAATTCT
+
GGGGGGGGGGGGGGGGGGFGGGGGGGGGGGGGGGGGGGGGGGGGGGGGGGGGGGGGGGGGGGGGGGGGGGGGGGGGGCFGGFGGGGGGGGFGGGFFFGGGGGGGFGGGGGEGGGGGGGGGGC9FGGGGGGGGEG>EGGGCCFGGGGGGGGFGGGGGGFFGGGGGGFGGEGGGGGGGGGGGGFGGGGGG>FECEDG?FGGE>FCCGFEGGG=FG?;CCDCDGFG9?FFEGDEC>EFDFGFG3557C5*96CFFFFGF6<@FF=9CFC766@6BFF3963D3<6C;F6?22=?BB
@M04650:207:000000000-C238N:1:1101:7170:9437 1:N:0:19
ACTCCTACGGGAGGCAGCAGTGGGGAATATTGCGCAATGGGCGAAAGCCTGACGCAGCGACGCCGCGTGAGGGATGAAGGGCTTCGGTTCGTAAACCTCTGTCAGGAGGGAAGAAATGTGCTCGTGCTAATCAGCGGGCATTTGACGGTACCTCCAAAGGAAGCACCGGCTAACTCCGTGCCAGCAGCCGCGGTAATACGGAGGGTGCAAGCGTTAATCGGAATCACTGGGCGTAAAGCGCATGTAGGCTGCTTTATAAGTCAGAGGTGAAATCCCACGGCTTACCCGTGGAAC
+
GGGGGGGGGGGGGGGGGGGGGGGGGGGGGGGGGGGGGGGGGGGGGGGGGGGGGGGGGGGGGGGGGGGFGGGGGGGGGGGGGGGGGGGGGGGGGGGGGGGGGGGGGGGGGGGGGGGGGGGGGGGGGGGGGGGGGGGGGGGGGGGGGGGGGGGGGGGGGGGGGGGGGGGGGGGGGGGGGGGGGGGGGGGGGGGGGGGGGGGGGGGGGGGGGGGGGECGGGGGGGGGGGGGGGGGFGG=FGFGFDFBGGGGFGGGGGGFFFFFGFFG?FFFFFFFFFFFFFGFFFGFFFF>BFEFF:
@M04650:207:000000000-C238N:1:1101:24766:9440 1:N:0:19
ACTCCTACGGGAGGCAGCAGTAGGGAATCTTCGGCAATGGACGAAAGTCTGACCGAGCAACGCCGCGTGAGTGAAGAAGGTTTTCGGATCGTAAAACTCTGTTGTTAGAGAAGAACAAGGATGAGAGTAAAATGTTCATCCCTTGACGGTATCTAACCAGAAAGCCACGGCTAACTACGTGCCAGCAGCCGCGGTAATACGTAGGTGGCAAGCGTTGTCCGGATTTATTGGGCGTAAAGCGAGCGCAGGCGGTTTCTTAAGTCTGATGTGAAAACCCCCGGCTCAACCGGGG
+
GGGGGGGGGGGGGGGGGGGGGGGGGGGCGGGFGEGGGGGGGGGGGGGFFFFDFGGGGGGGGGGGGGGFGGGGGGGGGGGGFGGGGEFEGGGFFGGGGGGGGGGGGGGGGGGGGGGFGGGGGFGGGFGCFFGGGFDFFGGGGGGGGGGGGGGGGFDCAFFGGGGGCGGEFEGGCGGFFGDFCGFGGGGFDGGGGGGGGGGGGGGGGFGCFFGFDEE5EDFDEDDECGGGGGGFFGCEDF?GF3;DGDG373C)11>8?FF=?FGGF7>>FFF4@07)4:>E>617==42;DD9
@M04650:207:000000000-C238N:1:1101:24589:9451 1:N:0:19
ACTCCTACGGGAGGCAGCAGTGGGGAATATTGCACAATGGGCGCAAGCCTGATGCAGCCATGCCGCGTGTATGAAGAAGGCCTTCGGGTTGTAAAGTACTTTCAGTCGGGAGGAAGGTGTCAAGGTTAATAACCTTGGCAATTGACGTTACCGACAGAAGAAGCACCGGCTAACTCCGTGCCAGCAGCCGCGGTAATACGGAGGGTGCAAGCGTTAATCGGAATTACTGGGCGTAAAGCGCACGCAGGCGGTTGATTGAGTCAGATGTGAAATCCCCGGGCTTAACCCGGGAAT
+
GGGGGGGGGGGGGGGGGGGGGGGGGGGGGGGGGGGGGGGGGGGGGGGGGGGGGGGGGGGGGGGGGGGGGGGGGGGGGGGGGGGGGGGGGGGGGGGGGGGGFGGGGFGGGGGGGGGGGGGGGGGGGGGGGGGGGGGGGGGGGGGGFGEFGFGGGFGGGGGGGGGGGGFGGGGGGGGGGGGGGGGGGGGGFGGGGGGGGGGGGGGGGGGGGGGGGGGGGGGGECEGGGGGGGGGFEDGDFFGFGFFGGG<DGG5DDGFFFFFGFGDFFG>?@F?F?6<?FGFFFGFFFFFFFF;B:
@M04650:207:000000000-C238N:1:1101:18653:9523 1:N:0:19
ACTCCTACGGGAGGCAGCAGTGGGGAATATTGGGCAATGGGCGAAAGCCTGACCCAGCAACGCCGCGTGAGGGAAGAAGGTTTTCGGATCGTAAACCTCTGTCGCAGGGGACGAAACAAATGACGGTACCCTGCAAGGAAGCTCCGGCTAACTACGTGCCAGCAGCCGCGGTAATACGTAGGTCCCGAGCGTTGTCCGGATTTATTGGGCGTAAAGCGAGCGCAGGTGGTTTATTAAGTCTGGTGTAAAAGGCAGTGGCTCAACCATTGTATGCATTGGAAACTGGTAGACTTG
+
GGGGGGGGGGGGGGGGGGGGGGGGGGGGGGGGGGGGGGGGGGGGGGGGGGGGFFGGGGGGGGGGGGGGGGG@FGEGGGGGFAFGAFGGGGGGGGGGGGGGGGGGG@FGGGGGFGGGGGGGGGGGGGGGGGGGGGGGGGGGGGFGGGGGGGGGGGGGGGGGGGGGGGGGGGGGGGGGGGGGGEGFDFGGGGGGGGEFFGGE;EEEGGGGGGGEGGGGGGCGGGEEGG>CG1:=?FGDFGFG?>)007>CFFG55777?FEFF4CF)9>4*1847FFFF<FFFAD=4F6<A4?<9-
@M04650:207:000000000-C238N:1:1101:15331:9531 1:N:0:19
ACTCCTACGGGAGGCAGCAGTGGGGAATATTGCACAATGGGCGCAAGCCTGATGCAGCCATGCCGCGTGTATGAAGAAGGCCTTCGGGTTGTAAAGTACTTTCAGTCGGGAGGAAGGTGTCAAGGTTAATAACCTTGGCAATTGACGTTACCGACAGAAGAAGCACCGGCTAACTCCGTGCCAGCAGCCGCGGTAATACGGAGGGTGCAAGCGTTAATCGGAATTACTGGGCGTAAAGCGCACGCAGGCGGTTGATTGAGTCAGATGTGAAATCCCCGGGCTTAACCCGGGAAT
+
GGGGGGGGGGGGGGGGGGGGGGGGGGGGGGGGGGGGGGGGGGGGGGGGGGGGGGGGGGGGGGGGGGGGGGGGGGGGGGGGGGGGGGGGGGGGGGGGGGGGGGGGGGGGGGGGGGGGGGGGGGGGGGGGGGGGGGGGGGGGGGGGGGGGGGGGGGGGGGGGGGGGGGGGGGGGGGGGGGGGGGGGGGGGGGGEGGGGGGGGGGGGGGGGGGGDEGGGGGGGGGGGGGGGGGGGFGGGFGFGFGFFDGGGFGGGGGCFFFFFGFGG?FD<*9BBFBFFFFGFFBFFBFFFFFFFBB
@M04650:207:000000000-C238N:1:1101:28317:9572 1:N:0:19
ACTCCTACGGGAGGCAGCAGTGGGGAATATTGCACAATGGGCGAAAGCCTGATGCAGCGACGCCGCGTGAGGGAAGAAGGTTTTCGGATTGTAAACCTCTGTCTTCGGGGACGATAATGACGGTACCCGAGGAGGAAGCCACGGCTAACTACGTGCCAGCAGCCGCGGTAAAACGTAGGTGGCAAGCGTTGTCCGGAATTACTGGGTGTAAAGGGAGCGCAGGCGGGATGGTAAGTTGAATGTGAAAACTATGGGCTCAACCCATAGACTGCGTTCAAAACTACTGTTCTTG
+
GGGGGGGGGGGGGGGGGGGGGGGGGGGGGGGGGGGGGGGGGGGGEGGGGGGGGGGGGGGGGGGGGGGGGGGGGGGGGGGGGGGGGGGGGGGGGGGGGGGGGGGGGGGGGGGGGGGGGGGGGGGGGGGGGDGGGGGGFGGGGGGGGGGGGGGGGGGGGGGGGGGGGGGGGGGGGGGGFGGGGGGGGGGGGGGGGGEGGEGGGGGGGGGGGGGGG7C=EGDGGGGGGGGGGGGGFCFGGGBC?GFFGGGGFGGGFGGFFFFFGFGGFGGFFFFFFFEFBBG?F?FFFFFAAFFB
@M04650:207:000000000-C238N:1:1101:19751:9583 1:N:0:19
ACTCCTACGGGAGGCAGCAGTGGGGAATATTGCACAATGGGCGCAAGCCTGATGCAGCCATGCCGCGTGTATGAAGAAGGCCTTCGGGTTGTAAAGTACTTTCAGTCGGGAGGAAGGTGGTAAGGTTAATAACCTTATCAATTGACGTTACCGACAGAAGAAGCACCGGCTAACTCCGTGCCAGCAGCCGCGGTAATACGTAGGTGGCAAGCGTTGTCCGGATTTATTGGGCGTAAAGCGAGCGCAGGCGGTTTCTTAAGTCTGATGTGAAAGCCCCCGGCTCAACCGGGGAGG
+
GGGGGGGGGGGGGGGGGGGGGGGGGGGGGGGGGGGGGGGGGGGGGGGGGGGGGGGGGGGGGGGGGGG=FGGGGGGGGGGGGGGGGGGGGEFGGGGGGGGGGGGGGGGGGGGGGGGGGGGGGGGGGGGGGGGGGGGGGGGGGGGGGGGGGGGGGGGGGGGGGGGGGGFGGGGGGGGGGGGFGGGGGGGGGGGGGGGGGGGFBFGGGGGGGGGGGGGGGGGGGG=EGFFGGD5:DGGGGGFGFGDFDGGGFGG5DDCFFFFFGFGGFFGBFFFFFF4@?>D>:>DFFFFFFEFFFF
@M04650:207:000000000-C238N:1:1101:17520:9590 1:N:0:19
ACTCCTACGGGAGGCAGCAGTGGGGAATATTGGGCAATGGGGGGAACCCTGACCCAGCGACGCCGCGTGAGTGAAGAAATCCTTCGGGATGTAAAGCTCTGTTGTATGGGAAGAGAAGCAGACGGTACCATACGAGGAAGCCCCGGCAAACTACGTGCCAGCAGCCGCGGTAATACGTAGGGGGCAAGCGTTGTCCGGAATTACTGGGCGTAAAGCGCACGCAGGCGGGTTTATAAGTCAGATGTAAAAGGCAGGTGCTTACCATCTGTTTGTCATCTGATACTGTAAGCCT
+
GGGGGGGGGGGGGGGGGGGGGGGGGGGGGGGGGGGGGGGGGGGGGGGGGGGGGGGGGGGGGGGGGGGGGGGGGGGGGGGGGGGGGGGGGGGGGGGGGGGGGGGGGGGGGGGGGGGGGGGGGGGGGGGGGGGGGGGGGGGGGGGGGGGGGGGGGGGGGGGGGGGGGGGGGGGGGGGGGEGGGGGGGGGGFGGGGGGGGGGGGGGGGGGGGGGGGGGGGGGGGGGGGGGGGCEGFGGFGGFGFGFFGGGGFGGGGGGFFFFFD@FGFGGFFFFFFFFFFFGFFFGFFFFFF@@B
@M04650:207:000000000-C238N:1:1101:18693:9590 1:N:0:19
ACTCCTACGGGAGGCAGCAGTGGGGAATATTGCACAATGGGCGCAAGCCTGATGCAGCGACGCCGCGTGAGGGATGACGGCCTTCGGGTTGTAAACCTCTTTCAGCAGGGACGAAGCGCAAGTGACGGTACCTGCAGAAGAAGCACCGGCCAACTACGTGCCAGCAGCCGCGGTAATACGTAGGGTGCGAGCGTTGTCCGGAATTACTGGGCGTAAAGAGCTCGTAGGTGGTTTGTCGCGTTGTTCGTGAAAACTCACAGCTTAACTGTGGGCGTGCGGGCGATACGGGCAGAC
+
GGGGGGGGGGGGGGGGGGGGGGGGGGGGGGGGGGGGGGGGGGGGGGGGGGGGGGGGGGGGGGGGGGGGGGGGGGGGGGGGGGGGGGGGGGGGGGGGGGGGGGGGGGGGGGGGGGGGGGGGGGGGGGGGGGGGGGGGGGGGGGGGGGGGGGGGGGGGGGGGGGGGGGGGGGGDGFGGGGGG9FGGDEGGGGGGGGGGGGGGGGGGFGGGGGGGGGCEGGGGGGGGGGGGGGGGFGGGGGFGEGFFGGGGFCCGGGGFFFFFGFGGFGGAFFFFF3554>DDFF7DEFFFFDE?F0
@M04650:207:000000000-C238N:1:1101:8702:9600 1:N:0:19
ACTCCTACGGGAGGCAGCAGTAGGGAATCTTCGGCAATGGACGAAAGTCTGACCGAGCAACGCCGCGTGAGTGAAGAAGGTTTTCGGATCGTAAAACTCTGTTGTTAGAGAAGAACAAGGATGAGAGTAAAACGTTCATCCCTTGACGGTATCTAACCAGAAAGCCACGGCTAACTACGTGCCAGCATCCGCGGTAATACGTAGGTGGCAAGCGTTGTCCGGATTTATTGGGCGTAAAGCGAGCGCAGGCGGTTTCTTAAGTCTGATGTGAAAGCCCCCGGCTCAACCGGGG
+
GGGGGGGGGGDGGDGGGGGGGGGGGGGGGGGGGGGGGGGGGGGGGGGGGGGGGGGGGGGGGGGGGGGGGDFGGGGFFGGFGFCFGDGGGGGGGGGGGGGGGGGGGGGGGGGGGGFFFGGGGFGGGGGGGGGGGGGGGGGGGFGGGGGGGGGFCF=BFGFFFFFGDGFGGGGGGGGGGGGGFFGGCFG,BCECEEE5BF?FGGGFG?9EGFGGGGGGGGDFGGDE*A+2AFFGFGDEDG4CBDE>CGCD:GGGDDD6@FF*C@CFF774FF@@**5>(8C55(18?6FFBB33
@M04650:207:000000000-C238N:1:1101:19021:9631 1:N:0:19
ACTCCTACGGGAGGCAGCAGTGGGGAATATTGGACAATGGAGGTAACTCTGATCCAGCAATTCTGTGTGCACGAAGAAGGTTTTCGGATTGTAAAGTGCTTTAAGTCGGGAAGAAAAAAATGACGGTACCGACAGAATAAGCGACGGCTAAATACGTGCCAGCAGCCGCGGTAATACGTATGTCGCAAGCGTTATCCGGAATTATTGGGCATAAAGGGCATCTAGGCGGGGTTTCAAGTCGACGGTGAAAACTAGTGGCTCAACCATTAGCTTGCCGACGAACATGCAATTCT
+
GGGGGGGGGGGGGGGGGGGGGGGGGGGGGGGGGGGGGGGGGGGGGGGGGGGGGGGGGGGGGGGGGGGGGGGGGGGGGGGGGGGGGGGGGGGGGGGGGGGGGGGGGGGGGGGGGGGGGGGGGGGGGGGGGGGGGGGGGGGGGGGGGGGGGGGGGGGGGGGGGGGGGGGGGGGGGGGGGGGGGGGGGGGGGGGGGGGGGGDGGGGGGG9CECGGGGGGGGGGGGGGGGGGGGGCEGFGG7=DFGFFGDGFFGGFGGGFFFFFGFGGFDGBFB?FFFFF>BGFEF))16)5<B?2)
@M04650:207:000000000-C238N:1:1101:11377:9663 1:N:0:19
ACTCCTACGGGAGGCAGCAGTGGGGAATATTGGACAATGGAGGTAACTCTGATCCAGCAATTCTGTGTGCACGAAGAAGGTTTTCGGATTGTAAAGTGCTTTAAGTCGGGAAGAAAAAAATGACGGTACCGACAGAATAAGCGACGGCTAAATACGTGCCAGCAGCCGCGGTAATACGTATGTCGCAAGCGTTATCCGGAATTATTGGGCATAAAGGGCATCTAGGCGGGGTTTCAAGTCGACGGTGAAAACTAGTGGCTCAACCATTAGCTTGCCGACGAAACTGAAATTCT
+
GGGGGGGGGGGGGGGGGGGGGGGGGGGGGGGGGGGGGGGGGGGGGGGGGGGGGGGGGGGGGGGGGGGGGGGGGGGGGGGGGGGGGGGGGGGGGGGGGGGGGGGGGGGGGGGGGGGGGGGGGFGGGGGGGGGEGGGGGGGGGGGGGGGGGGGGGGGGGGGGGGGGGGGGGGGGGCGGGGGGGGGGGGGGGGGGGGGGGGEGGGGGFGG9FGGGGGGGGGGGGGFGEGGGGGEE3AFGGFBGB<BFGDGF?>DFGGFFFFEFGFFGFGFFF4;FFFF?B>DE>>DEFF4<AFFBB
@M04650:207:000000000-C238N:1:1101:4570:9663 1:N:0:19
ACTCCTACGGGAGGCAGCAGTGGGGAATATTGCACAATGGGCGCAAGCCTGATGCAGCCATGCCGCGTGTATGAAGAAGGCCTTCGGGTTGTAAAGTACTTTCAGTCGGGAGGAAGGTGGTAAGGTTAATAACCTTATCAATTGACGTTACCGACAGAAGAAGCACCGGCTAACTCCGTGCCAGCAGCCGCGGTAATACGGAGGGTGCAAGCGTTAATCGGAGTTACTGGGCGTAAAGCGCACGCAGGCGGTTGATTGAGTCAGATGTGAAATCCCCGGGCTTAACCCGGGAAT
+
FGGGGGGFGGGGGGGGGGFGGGGGGGGGGGGGGGGGGGFGGGGGGGGFFGGGGGGGGGGGGFDGGGGGGGGGGGFGGFGGGGGF9FGGEFGGG9FAFGGGFGGFGGGGGGGCDGECFGGGGGGGGEGGGCEFGGGGGGFFFDEFFGEGFFFDFG>CECGGFGGFGFFGEGEECGGFFEFFGCFGGGFGCEGGGEGG?GFEC8EGGGGGGGGGGGCECFFGGG*:CCGF9<CCBGG=CGBGFCF5>DGG3DDDDGF4***0<*:06>FAFFF*969;027B57*??6=2;3>9>:
@M04650:207:000000000-C238N:1:1101:17687:9667 1:N:0:19
ACTCCTACGGGAGGCAGCAGTGGGGAATATTGCACAATGGGCGCAAGCCTGATGCAGCCATGCCGCGTGTATGAAGAAGGCCTTCGGGTTGTAAAGTACTTTCAGTCGGGAGGAAGGTGTCAAGGTTAATAACCTTGGCAATTGACGTTACCGACAGAAGAAGCACCGGCTAACTCCGTGCCAGCAGCCGCGGTAATACGGAGGGTGCAAGCGTTAATCGGAATTACTGGGCGTAAAGCGCACGCAGGCGGTTGATTGAGTCAGATGTGAAATCCCCGGGCTTAACCCGGGAAT
+
GGGGGGGGGGGGGGGGGGGGGGGGGGGGGGGGGGGGGGGGGGGGGGGGGGGGGGGGGGGGGGGGGGGGGGGGGGFCFGGGGGGGGGGGGGGGGGGGGGGGGGGGGGGGGGGGGGGGGGGGGGGGGGGGGGGGGGGGGGGGGGGGGGGGGGGGGGGGGGGGGGGGGGGGGGGGGGGGGGGGGGGGGGGGGGGGGGGGGGGGGEGGGGGGDGFFGGGGGGGGGGECGGFGGGGGFGGGGGFGFGFFGGG:>GGGDDGFFFFFGFGFFG:<FF?FF46:?6CBFB46@FF40<8023
@M04650:207:000000000-C238N:1:1101:25475:9670 1:N:0:19
ACTCCTACGGGAGGCAGCAGTGGGGAATATTGGGCAATGGGGGAAACCCTGACCCAGCAACGCCGCGTGAGGGAAGAAGGCTTTCGGGTCGTAAACCTCTGTCCCATGTGAAGAGAAGAAGACGGTAGCATGGGAGGAAGCCCCGGCTAACTACGTGCCAGCAGCCGCGGTAATACGTAGGTGGCAAGCGTTGTCCGGAATTACTGGGTGTAAAGGGAGCGCAGGCGGAAAGGTAAGTTGGACGTGAAATCCATGGGCTCAACCCATAGCGTGCCTTGAAAACTCTTCTTCTTG
+
FGGGGGGGGGGGGGGGGGGGGGGGGGGGGGGGGGGGGGG@F@@FGG8FEGGGG8FFFGGGGGGGGGGGEGGGGCEFGGGFECFGGGGGGGGGGFGGGGGGGGFGCE<F<EFGFFGGFFFBBC>CC>3>FG<FFG8B@@DGGGGGGGGGFFFF=:FFFG*><FBCFFG1<C@E7;B,:2<C@FFEDCB:8EGE5CFCCEG3B69+7<EFFEE7E9@?**19=C8E12*>*)/:)<:A4C4*?*9@C3CF?CC*6*:)))8>C455B*910;5;;>)*.);/=929*9F).=F<A<
@M04650:207:000000000-C238N:1:1101:14290:9752 1:N:0:19
ACTCCTACGGGAGGCAGCAGTGGGGAATATTGGGCAATGGGGGCAACCCTGACCCAGCGACGCCGCGTGAGTGAAGAAATCCTTCGGGATGTAAAGCTCTGTTGTATGGGAAGAGAAAAAGACGGTACCATACGAGGAAGCCCCGGCAAACTACGTGCCAGCAGCCGCGGTAATACGTAGGGGGCAAGCGTTGTCCGGAATTACTGGGCGTAAAGCGCACGCAGGCGGGTTTATAAGTCAGATGTAAAAGGCAGGTGCTTACCATCTGTTTGTCATCTGATACTGTAAGCCT
+
GGGGGGGGGGGGGGGGGGGGGGGGGGGGGGGGGGGGGGGGGGGGGGGGGGGGGGGGGGGGGGGGGGGGGGGGGGGGGGGGGGGGGGGGGGGGGGGGGGGGGGGGGGGGGGGGGGGGGGGGGGGGGGGGGGGGGGGGGGGGGCFGGGGGGGGGGGGGGGGGGGGGGGGGGGGGGGGGGGGGGEGGGGGGGGGGGGGGGGGGGGGGGGFGGGGGGGGGGGGGGGGGDEGGGGGGFFGGGG?FFGFFGGGGFGDDFDGFFFFFCFGFFGGA4B@@FFFFFFG==):@FFFBBFF?
@M04650:207:000000000-C238N:1:1101:13589:9791 1:N:0:19
ACTCCTACGGGAGGCAGCAGTGGGGAATATTGGACAATGGACCAAAAGTCTGATCCAGCAATTCTGTGTGCACGACGAAGTTTTTCGGAATGTAAAGTGCTTTCAGTTGGGACGAAGAAAGTGACGGTACCAACAGAAGAAGGGGCGGCTAAATACGTGCCAGCAGCCGCGGTAATACGTATGCCCCGAGCGTTATCCGGATTTATTGGGCGTAAAGCGCGTCTAGGTGGTTTAAAAAGTCTGATGTTAAACTGCGGGGCTCAACTCCGTATTGCGGTGGAAACTGTTAGACT
+
GGGGGGGGGGGGGGGGGGGGGGGGGGGGFGGGGGGGGGGGGGGGGGGGGGGGGGGGGFGGFGFGGGGGGGGGGGGGGGGGGFGGGGGGGGGGFGGGGGGGGGGGGGGGGGGGGGGGGGGGGFGGGGGGGGFGGFGGGGGGGGGGGGGGGGGGGGGGGGGGGGGGGGGCGGGGGDGGGGCFFGGFGGGGGGGGGGGGGFEGCCEFFFCE9FGGGGGGGGDDGGGGFFFGEFEGFGF?FC@GFF4FGGGGFGG7FFGE:BDFEFGG?CF?DF@>FFF5(45D>?C@F76<<=18A
@M04650:207:000000000-C238N:1:1101:14333:9823 1:N:0:19
ACTCCTACGGGAGGCAGCAGTGGGGAATATTGGACAATGGACCAAAAGTCTGATCCAGCAATTCTGTGTGCACGACGAAGTTTTTCGGAATGTAAAGTGCTTTCAGTTGGGACGAAGAAAGTGACGGTACCAACAGAAGAAGGGGCGGCTAAATACGTGCCAGCAGCCGCGGTAATACGTATGCCCCGAGCGTTATCCGGATTTATTGGGCGTAAAGCGCGTCTAGGTGGTTTAAAAAGTCTGATGTTAAACTGCGGGGCTCAACTCCGTATTGCGTTGGAAACTGTTAGACT
+
GGGGGGGGGGGGGGGGGGGGGGGGGGGGGGGGGGGGGGGGGGGGGGGGGGGGGGGGGGGGGGFGGGGGGGGGGGGGGGDGGGGGGGGGEGGGGGGGGGGGGGGGGGGGGGGGGGGGGGGGGGGGGGGGGGGGGGGGGGFGGGGGDGGGGGGGGGGGGGGGGGGGGGGGGGGGGGEFGGGGGGGGGGFGGGGGGGGGGGGGED=CGGGGGGGG=CEGGGGGDGGGGGGGGGGGFGGGGDEGFGF?DGGGFGGGGGC>BDFFGFGC@FGBF>@4FFFFFBGFF97?FFFFA??2)
@M04650:207:000000000-C238N:1:1101:22400:9844 1:N:0:19
ACTCCTACGGGAGGCAGCAGTGGGGAATATTGCACAATGGGCGCAAGCCTGATGCAGCCATGCCGCGTGTATGAAGAAGGCCCTAGGGTTGTAAAGTACTTTCAGTCGGGAGGAAGGCGTTGATGCTAATATCATCAGCGATTGACGTTACCGACAGAAGAAGCACCGGCTAACTCCGTGCCAGCAGCCGCGGTAATACGGAGGGTGCAAGCGTTAATCGGAATTACTGGGCGTAAAGCGCACGCAGGCGGTTGATTAAGTTAGATGTGAAATCCCCGGGCTTAACCTGGGAAT
+
GGGGGGGGGGGGGGGGGGGGGGGGGFGGGGGGGGGGGGGGGGGGGGGGFGGGGGGGGGGGGGGGGGGGGFGGGGGGGGGGGGGGGGGGGGGGGDFGGGFGGGGGGGGGGGGGGGGGGGGGGDCEGGGGGGGGGGGGGGGGGGGGGGGGGGGGGGGGGGGFFGGGGGGGGGGDCGGGGEGGGGGGGGGGGGDGGGDGGCDGGEGGDCEEGCGGGGGGEFGGD<EF?FFGCGFF>EG=FGFDFG@DG3DG@CD9DDGFFFFFFF7FFGGAFFFFFFF?6>G3@>5<?@FA<FFF:(
@M04650:207:000000000-C238N:1:1101:6453:9859 1:N:0:19
ACTCCTACGGGAGGCAGCAGTGGGGAATATTGCACAATGGGCGCAAGCCTGATGCAGCCATGCCGCGTGTATGAAGAAGGCCTTCGGGTTGTAAAGTACTTTCAGTCGGGAGGAAGGTGGTAAGGTTAATAACCTTATCAATTGACGTTACCGACAGAAGAAGCACCGGCTAACTCCGTGCCAGCAGCCGCGGTAATACGGAGGGTGCAAGCGTTAATCGGAATTACTGGGCGTAAAGCGCACGCAGGCGGTTGATTGAGTCAGATGTGAAATCCCCGGGCTTAACCCGGGAAT
+
GCEGGGGG7CEFGGGGGG@GGGGGGF@FGEFGGGGGGGGFGGGGEEFFGGGGGFGGGCFFG8FGGGGFDGEGFGCF9FFGGGGGGG7@EF7FGF<EGFFGGGGGGGGGGEGEEGGGEGGCF<FD@FGGGGCEGGGGCGGGCGG9;FGGGGGGG7=<>FCEGGGGGGGDGGGGGGGGGGGFGGGDFG8DFEGGDGGGGGGGEEG7BCCECGGCEGGGGFGD8C5CCFCFCDCF37<*97BGFGF>GGGDFC39C<FFF?F?<6:>8D*6=@66@6?<?09553DF74FF>EB19:
@M04650:207:000000000-C238N:1:1101:5982:9863 1:N:0:19
ACTCCTACGGGAGGCAGCAGTGGGGAATATTGGGCAATGGGGGCAACCCTGACCCAGCGACGCCGCGTGAGTGAAGAAATCCTTCGGGATGTAAAGCTCTGTTGTATGGGAAGAGAAGCAGACGGTACCATACGAGGAAGCCCCGGCAAACTACGTGCCAGCAGCCGCGGTAATACGTAGGGGGCAAGCGTTGTCCGGAATTACTGGGCGTAAAGCGCACGCAGGCGGGTTTATAAGTCAGATGTAAAAGGCAGGTGCTTACCATCTGTTTGTCATCTGATACTGTAAGCCT
+
GGGGGGGGGGGGGGGGGGGGGGGGGGGGGGGGGGGGGGGGGGGCGGGGGGGGGGGGGGGGGGGGGGGGGGGGGGGGGGGGGGGGGGGGGGGGGGGGGGGGGFGFGGFGGGGGGGGGGGGGGGGGGGGGGFCFGGGGGDGGGEGGGGGGGGGGGGGGGGCFFGGGGFGGGGCGG?E9ECGGGGGGCEFGGGGGGGGFEEGGFGCFCGEGGGEGGGGFGDDDCCCEGGCE=9/7?FGFDD=D@D4@7FGGFGGGGDG4<F*=CFCF4CC6FF4557@B<4D?FDC=FFFA29;7
@M04650:207:000000000-C238N:1:1101:21287:9877 1:N:0:19
ACTCCTACGGGAGGCAGCAGTAGGGAATCTTCGGCAATGGGGGCAACCCTGACCGAGCAACGCCGCGTGAGTGAAGAAGGTTTTCGGATCGTAAAACTCTGTTGTTAGAGAAGAACGTTAAGTAGAGTGGAAAATTACTTAAGTGACGGTATCTAACCAGAAAGGGACGGCTAACTACGTGCCAGCAGCCGCGGTAATACGTAGGTCCCAAGCGTTGTCCGGATTTATTGGGCGTAAAGCGAGCGCAGGTGGTTTCTTAAGTCTGATGTAAAAGGCAGTGGCTCAACCATTGTG
+
GGGGGGGGGGGGGGGGGGGGGGGGGGGGGGGGGGGGGGGGGGGGGGGGGGGGGGGGGGGGGGGGGGGGGGGGGGGGGGGGFGGGGGGGGGGGGGGGGGGGGGGGGGGGGGGFGGGGGGGGGGGGGGGGGGFGGGGGGGGGGGGGGGGGGGGGGGGGGGGGGGGGGGGGGGGGGGGGGGGGGGGGGGGGGGGGGGGGGGGGGGGGGGDCGGGGGGGGGGFGGGGEGFFGGGGGFGGGGGFGFGFFGGGGFCGG>DGFFFFFGFGFFCFFFFFFFFEFBFFFFFFFFFFF?F?AF9
@M04650:207:000000000-C238N:1:1101:26390:9885 1:N:0:19
ACTCCTACGGGAGGCAGCAGTGGGGAATATTGCACAATGGGCGCAAGCCTGATGCAGCCATGCCGCGTGTATGAAGAAGGCCTTCGGGTTGTAAAGTACTTTCAGTCGGGAGGAAGGTGGTAAGGTTAATAACCTTATCAATTGACGTTACCGACAGAAGAAGCACCGGCTAACTCCGTGCCAGCAGCCGCGGTAATACGGAGGGTGCAAGCGTTAATCGGAATTACTGGGCGTAAAGCGCACGCAGGCGGTTGATTGAGTCAGATGTGAAATCCCCGGGCTTAACCCGGGAAT
+
GGGGGGGGGGGGGGGGGGGGGGGGGGGGGGGGGGGGGGGGGGGGGGGGGGGGGGGGGGGGGGGGGGGGGGGGGGGGGGGGGGGGGGGGGGGGGGGGGGGGGGGGGGGGGGGGGFGGGGGGGGGGGGGGGGGGGGGGGGGGGGGGGGGGGGGGGGGGGGGGGGGGGGGGGGGGGGGGGGGGGGGGGGGGGGGGGGGGGGGGGEGGGGGGGGGGGGGGGGGGGGGGGGGGGGGGFGGGGGFGFDDFGGGGFGGDGGFFFFFFGFGGFGGFFFFFFFF??6DEBFGFFFFFFFFBF<
@M04650:207:000000000-C238N:1:1101:15657:9888 1:N:0:19
ACTCCTACGGGAGGCAGCAGTGGGGAATATTGGGCAATGGGGGGAACCCTGACCCAGCGACGCCGCGTGAGTGAAGAAATCCTTCGGGATGTAAAGCTCTGTTGTATGGGAAGAGAAAAAGACGGTACCATACGAGGAAGCCCCGGCAAACTACGTGCCAGCAGCCGCGGTAATACGTAGGGGGCAAGCGTTGTCCGGAATTACTGGGCGTAAAGCGCACGCAGGCGGGTTTATAAGTCAGATGTAAAAGGCAGGTGCTTACCATCTGTTTGTCATCTGATACTGTAAGCCT
+
GGGGGGGGGGGGGGGGGGGGGGGGGGGGGGGGGGGGGGGGGGGGGGGGGGGGGGGGGGGGGGGGGGGGGGGGGGGGGGGGGGGGGGGGEGGGGGGGGGGGGGGGGGGGGGGGGGGGGGGGGGGGGGGGGGGGGGGGGGGGGGGGGGGGGGGGGGGGGGGGGGGGGGGGGGGGGGGEEFGGGGGGGGGGGGGGGGGGGGGGGGGGGGGGGGGGGGGGGGGDEGGGGGGGGCE*<CFFGGFGFCBFGGGGFGDFGGGFFFFFGFGGFGGFFFFFFFFFFFGFFFFFFFFFFF@?
@M04650:207:000000000-C238N:1:1101:7910:9897 1:N:0:19
ACTCCTACGGGAGGCAGCAGTGGGGAATATTGGACAATGGACCAAAAGTCTGATCCAGCAATTCTGTGTGCACGACGAAGTTTTTCGGAATGTAAAGTGCTTTCAGTTGGGACGAAGAAAGTGACGGTACCAACAGAAGAAGGGGCGGCTAAATACGTGCCAGCAGCCGCGGTAATACGTATGCCCCGAGCGTTATCCGGATTTATTGGGCGTAAAGCGCGTCTAGGTGGTTTAAATAGTCTGATGTTAAACTGCGGGGCTCAACTCCGTATTGCGTTGGAAACTGTTCGACTT
+
GGGGGGGGGGGGGGGGGGGGGGGGGGGGGGGGGGGGGGGGGGGGGGFDECCFFFGGG9FFCFGGGFGGGFGGGGGDGGGGGGGGGGGGC:CFGGGGGGFGGGGGGGFCFGGGGGGDGGGGGGGDFG7CCGGGGGFGGGFGFA=BFGGDGGEGGGGGGFFFGDGGGGGGGGGGCC*@CC@>B9?ECGGECCEEGGGFGGG>GB;+::FF6C*>E5E8:7D3CGD5CFCCFGGGF6><CGFGFGFFCGC7F::>:7>D835>GFG45*2:D755?6634(/065:4@FF-.<>,4(
@M04650:207:000000000-C238N:1:1101:22031:9901 1:N:0:19
ACTCCTACGGGAGGCAGCAGTAGGGAATCTTCGGCAATGGGGGCAACCCTGACCGAGCAACGCCGCGTGAGTGAAGAAGGTTTTCGGATCGTAAAACTCTGTTGTTAGAGAAGAACGTTAAGTAGAGTGGAAAATTACTTAAGTGACGGTATCTAACCAGAAAGGGACGGCTAACTACGTGCCAGCAGCCGCGGTAATACGTAGGTCCCAAGCGTTGTCCGGATTTATTGGGCGTAAAGCGAGCGCAGGTGGTTTCTTAAGTCTGATGTAAAAGGCAGTGGCTCAACCATTGTG
+
GGGGGGGGGGGGGGGGGGGGGGGGGGGGGGGGGGGGGGGGGGGGGGGGGGGGGGGGGGGGGGGGGGGFGGGGGGGGGGGGFGGGGGGGGGGGGGGGGGGGGGGGGGGFGGGGGGGGGGGFGGGGGGGGGGGGGGGGGGFGGFGGGGGGGGGGGGGGGGGGGGGGGGGGGGGGGGGGGGGGGGGGGGGGGGD>EGGGDEGGGG?7EGGGGGGFFGGGGGGGGGGGGG?FGGFGFGDGGGFGFGFFGDDDFGGGDGGFFF?FC@FFFCFA976BFFBF:BC6<8<6?=F?BF?<>5
@M04650:207:000000000-C238N:1:1101:4475:9911 1:N:0:19
ACTCCTACGGGAGGCAGCAGTGGGGAATATTGGACAATGGACCAAAAGTCTGATCCAGCAATTCTGTGTGCACGACGAAGTTTTTCGGAATGTAAAGTGCTTTCAGTTGGGACGAAGAAAGTGACGGTACCAACAGAAGAAGGGGCGGCTAAATACGTGCCAGCAGCCGCGGTAATACGTATGCCCCGAGCGTTATCCGGATTTATTGGGCGTAAAGCGCGTCTAGGTGGTTTAAAAAGTCTGATGTTAAACTGCGGGGCTCAACTCCGTATTGCGTTGGAAACTGTTAGACT
+
GGGGGGGGFGGGGGGGGGGGGGGGGGGGFGGFGGGGGGGGGGGGGGGGGGGGGGGGGGGGGGGGGGGGGGGGGGGGGGGGGGFGGGGGGGFGFGGGGGGGGGGGGGGFFGGGGGGGGGGGGGGGGGGFGGFEGGGFGGGGGGGGGGDEECEGGFGGG::@BFFFGGGGGGEGGGGGGGGGGGGCCGGGGGGGGGGCGGGGGDEFGGGGGGGCCGGGEFCDC):ACGFGGGC5>GFGCFDCFC@FGCCFFGGGGGGEFFF>:<CC?:CBD>:>FFBE>0CFFAG48F?>47@<B
@M04650:207:000000000-C238N:1:1101:20744:9915 1:N:0:19
ACTCCTACGGGAGGCAGCAGTGGGGAATATTGGACAATGGAGGTAACTCTGATCCAGCAATTCTGTGTGCACGAAGAAGGTTTTCGGATTGTAAAGTGCTTTAAGTCGGGAAGAAAAAAATGACGGTACCGACAGAATAAGCGACGGCTAAATACGTGCCAGCAGCCGCGGTAATACGGAGGGTGCAAGCGTTAATCGGAATTACTGGGCGTAAAGCGCACGCAGGCGGTTGATTGAGTCAGATGTGAAATCCCCGTGCTTAACCCGGGAATTGCATCTGATACTGGTCAGCT
+
FFGGGGGFEGGGGGGGGGGGFGGGGGGGGGGFFCFGAFFGG,B@FF96EFFGGGGGGGGGGFGGG@EGFCG,6@:@CFGG@9FGGGGCFFFFFFFAF9?EFGGGC,5BF+CFEGGGEFC:E<BFG7FFGGE+>+@8<B9<CF+@CBFGGGFCECFFF7:FFFGGCCFCFEFGGGF@EGD7*:CBC=?,CFE8E>C9?CCE>CFCFE?68*:::**<C)9<=D===5=EG<C59CG+7:8D*:6**2*;@GF7**9@583>F6>>F*96))))9=6=94:6747*8*0667.32
@M04650:207:000000000-C238N:1:1101:9118:9941 1:N:0:19
ACTCCTACGGGAGGCAGCAGTGGGGAATATTGGGCAATGGGGGCAACCCTGACCCAGCGACGCCGCGTGAGTGAAGAAATCCTTCGGGATGTAAAGCTCTGTTGTATGGGAAGAGAAGCAGACGGTACCATACGAGGAAGCCCCGGCAAACTACGTGCCAGCAGCCGCGGTAATACGTAGGGGGCAAGCGTTGTCCGGAATTACTGGGCGTAAAGCGCACGCAGGCGGGTTTATAAGTCATATGTAAAAGGCAGGTGCTTACCATCTGTTTGTCATCTGATACTGTAAGCCT
+
GGGGGGGGGGGGGGGGGGDGGGGGGGGGGGGFGGGGGGGGGGGGGGGGGGGGGGGGGGGGGGGGGGGGGGGGGGGGGGGGGGGGGGGEDGGGGGGGGGGGGGGGGGGGFGGGGFGGFGDGGFGGDGGGGGGDGGCEEDDGFEFCEEEFGGGGGGGGGGGGCGGGFGEDGGGGDGGGGGGGGGGGGGDFFCEG8EGGCEDDFGGFGC:58EGC55EFGCDGGDGDE==5*9?CFFG?7CF>*09*:7*:B:3C4C<F44=BF@FGFFG>FFFF>F?FFFC4@A*@=F@<46)7
@M04650:207:000000000-C238N:1:1101:11756:9974 1:N:0:19
ACTCCTACGGGAGGCAGCAGTGGGGAATATTGGACAATGGAGGTAACTCTGATCCAGCAATTCTGTGTGCACGAAGAAGGTTTTCGGATTGTAAAGTGCTTTAAGTCGGGAAGAAAAAAATGACGGTACCGACAGAATAAGCGACGGCTAAATACGTGCCAGCAGCCGCGGTAATACGTATGTCGCAAGCGTTATCCGGAATTATTGGGCATAAAGGGCATCTAGGCGGGGTTTCAAGTCGACGGTGAAAACTAGTGGCTCAACCATTAGCTTGCCGACGAAACTGAAATTCT
+
GGGGGGGGGGGGGGGGGGGGGGGGGGGGGGGGGGGGGGGGGGGGGGGGGGGGGGGGGGGGGGGGGGGGGGGGGGGGGGGGFEGGGGGGGGGGGGGGGGGGGGGGGFGGGGGGGGGGFGGFGGGGGGGGGGGGEFGGGGGGGGDEGGGGGGGGGGGGGGGGGGGGGGGGGGGGGGGGGGGGGGGGGGGGGGGGGGGGGGGGGGGGGGGGGGGGGGGGGGGGFGDGGGGGGGGC5*:E7>FF@DFDGGGGFGDF*2>@FFF>FFFGF:7AFF@FFFF69>GFFFGFFF?AA?4<D
@M04650:207:000000000-C238N:1:1101:15637:9991 1:N:0:19
ACTCCTACGGGAGGCAGCAGTGGGGAATATTGCACAATGGGCGCAAGCCTGATGCAGCCATGCCGCGTGTGTGAAGAAGGCCTTCGGGTTGTAAAGCACTTTCAGCGAGGAGGAAGGCACACTGTTTAATAGGCAGAGTGATTGACGTTACTCGCAGAAGAAGCACCGGCTAACTCCGTGCCAGCAGCCGCGGTAATACGGAGGGTGCAAGCGTTAATCGGAATTACTGGGCGTAAAGCGCACGCAGGCGGTTGATTGAGTCAGATGTGAAATCCCCGGGCTTAACCCGGGAAT
+
GGGGGGGGGGGGGGGGGGGGGGGGGGGGGGGGGGGGGGGGGGGGGGGGGGGGGGGGGGGGGGGGGGGGGGGGGGGGGGGGGGGGGGGGGGGGGGGGGGGGGGGGGGGGGGGGGGGGGGGGGGGGGGGFGGGGGGGGGGGGGGGGGGGGGGGGGGGGGGGGGGGGGGGGGGGGGGGGGGGGGGGGGGGGGGGGGGGGGGGGGGGGGGGGGGGGGGGGGGGGGGEGGGGGGGGGEEGGGGFGFGFFGGGGFGGDGGGFFFFFFFCGFGGFFFF@=F9?:BGDFB7?FB*8>D>B>7
@M04650:207:000000000-C238N:1:1101:27970:10009 1:N:0:19
ACTCCTACGGGAGGCAGCAGTGGGGAATATTGGACAATGGACCAAAAGTCTGATCCAGCAATTCTGTGTGCACGACGAAGTTTTTCGGAATGTAAAGTGCTTTCAGTTGGGACGAAGAAAGTGACGGTACCAACAGAAGAAGGGGCGGCTAAATACGTGCCAGCAGCCGCGGTAATACGTATGCCCCGAGCGTTATCCGGATTTATTGGGCGTAAAGCGCGTCTAGGTGGTTTAAAAAGTCTGATGTTAAACTGCGGGGCTCAACTCCGTATTGCGTTGGAAACTGTTAGACT
+
GGGGGGGGGGGGGGGGGGGGGGGGGGGGGGGGGGGGGGGGGGGGGGGGGGGGGGGGGGGGGGGGGGGGGGGGGGGGGGGGFGGGGGGGGGGFFGGGGGGGGGGGGGGGGGGGGGGGGGGGGGGGGGGGGGGGGGGGGGGGGGGGGGGGGGGGGGGGGGGGGGGGFFGGGGGGGGGGGGGGGGGGFFEGGGGGGGGGGGGGGGGGGGGFGDGGEGGGGGGGGGGGGGGGGFAFFGGGGGFGFGFFGGGGFGGGGGGFFFFFGFGGFGGFFFFFFFFFFFGF46>FFFFFFFFFA
@M04650:207:000000000-C238N:1:1101:20728:10015 1:N:0:19
ACTCCTACGGGAGGCAGCAGTGGGGAATATTGGACAATGGAGGTAACTCTGATCCAGCAATTCTGTGTGCACGACGAAGGTCTTCGGATTGTAAAGTGCTTTAAGTTGGGAAGAAAAAAATGACGGTACCAACAGAATAAGCGACGGCTAAATACGTGCCAGCAGCCGCGGTAATACGTATGTCGCAAGCGTTATCCGGAATTATTGGGCATAAAGGGCATCTAGGCGGGGTTTCAAGTCGACGGTGAAAACTAGTGGCTCAACCATTAGCTTGCCGACGAAACTGAAATTCT
+
GGGGGGGGGGGGGGGGGGGGGGGGGGGGGGGGGGGGGGGGGGGGGGGGGGGGGGGGGGGGGGGGGGGGGGGGGGGGGGGGGGGGGGGGGGGGGGGGGGGGGGGGGGGGGGGGGGGGGGGGGGGGGGGGGGGGGGGGGGGGGGGGGGGGGGGGGGGGGGGGGGGGGGGGGGGGGGGGGGGGGGGGGGGGDGGGGGGGGGGGGGGGGGFGGGGGGGGGGGGGGGGGGGGGGGGCEGGGGGFGFGFFGGGGFGGGGGGFFFFFGFG4>DGFFFFFFFFFF6DFB0CEFFF<<FF<A
@M04650:207:000000000-C238N:1:1101:4736:10046 1:N:0:19
ACTCCTACGGGAGGCAGCAGTGGGGAATATTGCACAATGGGCGCAAGCCTGATGCAGCCATGCCGCGTGTATGAAGAAGGCCTTCGGGTTGTAAAGTACTTTCAGCGGGGAGGAAGGCGATAAGGTTAATAACCTTGTCGATTGACGTTACCCGCAGAAGAAGCACCGGCTAACTCCGTGCCAGCAGCCGCGGTAATACGGAGGGTGCAAGCGTTAATCGGAATTACTGGGCGTAAAGCGCACGCAGGCGGTCTGTCAAGTCGGATGTGAAATCCCCGGGCGCAACCGGGGAAC
+
FGGFGG9EF7CFGGGDGEGGFFFGGGGGDFFGGGGGGGFFGGGGGGGGGEGGAFGGGGGDCEFFGEGGGGGFGGAFGGGGGGGGGFEGGGGGGA<CFGGGFGGGGFEECGCCFGGGGGGGGGEDDFGGGGGGGGGGFGBFFEGFCGDGGGGCCGEGGGGGGGGDFFDGGGEGFGGGGGGG8;9CEFGGG>CGGGGEGDDG588EDEGGGG7CGCE:CFGGGC?FGGCF9FCGBCGGC>45.17>C75957>DCCGFFF=?CFDD@3C?B==4=????>C:51357B)((.09((
@M04650:207:000000000-C238N:1:1101:20809:10116 1:N:0:19
ACTCCTACGGGAGGCAGCAGTGGGGAATATTGGACAATGGACCAAAAGTCTGATCCAGCAATTCTGTGTGCACGACGAAGTTTTTCGGAATGTAAAGTGCTTTCAGTTGGGACGAAGAAAGTGACGGTACCAACAGAAGAAGGGGCGGCTAAATACGTGCCAGCAGCCGCGGTAATACGTATGCCCCGAGCGTTATCCGGATTTATTGGGCGTAAAGCGCGTCTAGGTGGTTTAAAAAGTCTGATGTTAAACTGCGGGGCTCAACTCCGTATTGCGTTGGAAACTGTTAGACT
+
GGGGGGGGGGGGGGGGGGGGGGGGGGGGGGGGGGGGGGGGGGGGGGGGGGGGGGGGGGGGGGGGGGGGGGGGGGGGGGGGGGGGGGGGGGGGGGGGGGGGGGGGGGGGGGGGGGGGGGGGGGGGGGGGGGGGGGGGGGGGGGGGGGGGGGGGGGGGGGGGGGGGGGGGGGGGGGGGGGGGGGGGFGGGGGGGGGGGGGGGECEFEGGFGGGGGGEGGGGGGGGGGGGGGGGFFFGFGGFGFGFFGGGGFGGGGGGFEFFFGFGGFGG?FFFFFFFFF6DFFAGFFFFDFFFFA
@M04650:207:000000000-C238N:1:1101:16368:10120 1:N:0:19
ACTCCTACGGGAGGCAGCAGTGGGGAATATTGGACAATGGACCAAAAGTCTGATCCAGCAATTCTGTGTGCACGACGAAGTTTTTCGGAATGTAAAGTGCTTTCAGTTGGGACGAAGAAAGTGACGGTACCAACAGAAGAAGGGGCGGCTAAATACGTGCCAGCAGCCGCGGTAATACGTATGCCCCGAGCGTTATCCGGATTTATTGGGCGTAAAGCGCGTCTAGGTGGTTTAAAAAGTCTGATGTTAAACTGCGGGGCTCAACTCCGTATTGCGTTGGAAACTGTTAGACT
+
GGGGGGGGGGGGGGGGGGGGGGGGGGGGGGGGGGGGGGGGGGGGGGGGGGGGGGGGGGGGGGGGGGGGGGGGGGGGGGGGGGGGGGGGGGGGGGGGGG9FGGGGGGFDGGGGGGGGGGGGGFGGGGGGGGGGGGGGGGGGGGGGGGGGGGGGGGGGGGGGGGGGGGGGGGDEGGGGGGGGGGGGGGGGGGGGGGGGGGGGECCFGGGGGGGGGGGGGGGGGGGDGGFGGGAFFFGGFGFGFCFFGGGGFGGGGGDEFFFFDFGG?FGFF>FFFFFFFFGFFAFFFFFFFFFAF
@M04650:207:000000000-C238N:1:1101:11626:10130 1:N:0:19
ACTCCTACGGGAGGCAGCAGTGGGGAATATTGGACAATGGACCAAAAGTCTGATCCAGCAATTCTGTGTGCACGAAGAAGGTTTTCGGATTGTAAAGTGCTTTAAGTCGGGAAGAAAAAAATGACGGTACCGACAGAATAAGCGACGGCTAAATACGTGCCAGCAGCCGCGGTAATACGTATGTCGCAAGCGTTATCCGGAATTATTGGGCATAAAGGGCATCTAGGCGGGGTTTCAAGTCGACGGTGAAAACTAGTGGCTCAACCATTAGCTTGCCGACGAAACTGAAATTCT
+
GGGGGGGGGGGGGGGGGGGGGGGGGGGGGGGGGGGGGGGGGGGGGGGGGGGGGGGGGGGGGGGGGGGGGGGGGGGGGGGGGGGGGGGGGGGGGGGGGGGGGGGGGGGGGGGGGGGGGGGGGGGGGGGGGGGGGGGGGGGGGFGGGGGGGGGGGGGGGGGGGGGGGGGGGGGGGGGGGGGGGGGGGGGGGGGGGGGGGGGGGGGGFGGGGGGGGGGGGGGGGGFGGDFGGGGGEGGGGGFGFGFFGGGGFGGGGGGFF?FFGFFG?FGFFFBFFFFF?BGFF>DFFFFAFFFF26
@M04650:207:000000000-C238N:1:1101:17360:10131 1:N:0:19
ACTCCTACGGGAGGCAGCAGTGGGGAATATTGGACAATGGAGGTAACTCTGATCCAGCAATTCTGTGTGCACGACGAAGTTTTTCGGAATGTAAAGTGCTTTCAGTTGGGACGAAGAAAGTGACGGTACCAACAGAAGAAGGGGCGGCTAAATACGTGCCAGCAGCCGCGGTAATACGTATGCCCCGAGCGTTATCCGGATTTATTGGGCGTAAAGCGCGTCTAGGTGGTTTAAAAAGTCTGATGTTAAACTGCGGGGCTCAACTCCGTATTGCGTTGGAAACTGTTAGACT
+
GGGGGGGGGGGGGGGGGGGGGGGGGGGGGGGGGGGGGGGGGGGGGGGGGGGGGGGGGGGGGGGGGGGGGGGGGGGGGGGGGGGGGGGGGGGGGGGGGGGGGGGGGGGGGGGGGGGGGGGGGGGGGGGGGGGGGGGGGGGGGGGGGGGGGGGGGGGGGGGGGGGGGGGGGGGGGGGGGGGGGGGGGGGGGGGGGGGGGGGGGGGGGGGGGGEEGGGGGGGGGGGGGGGGGGFGFGGGGGFGFGFFGGGGFGGCCFGFFFFFGFGGFGGBFFFFFFFFFFGFFBGFFFFFFFFF
@M04650:207:000000000-C238N:1:1101:3634:10146 1:N:0:19
ACTCCTACGGGAGGCAGCAGTGGGGAATATTGCACAATGGGCGCAAGCCTGATGCAGCCATGCCGCGTGTATGAAGAAGGCCTTCGGGTTGTAAAGTACTTTCAGTCGGGAGGAAGGTGGTAAGGTTAATAACCTTATCAATTGACGTTACCGACAGAAGAAGCACCGGCTAACTCAGTGCCAGCAGCCGCGGTAATACGGAGGGTGCAAGCGTTAATCGGAATTACTGGGCGTAAAGCGCACGCAGGCGGTTGATTGAAACAAATTAGAAATCCCCGGGATTAACCCGGGAAT
+
FGFG8FGFGE@FGGGGGGGGFEGF@CFGGFECFFGGGFGD88@CFDG<DFGFCGGGCEFGGGFFGGGFFCFFGGGGGGF?FGFFGGGGDFC:EGFFFCFGFF<@95<+::CE@CFFCFG?F,B,E,:CFF,:CDGCF,CFGC9F9F+3+=>DG@@F7F7<<::<:CE7CGD@CFDG,?FBBC;ED<>B,4:CB1::<>C5*=*C78E=+=9*==*AFFF3*9/:<C79?D@5)/1:C:*1)9555<5>BC3))/*9****+174.**)099BF6))3(/))49=FFF:>)721(
@M04650:207:000000000-C238N:1:1101:18326:10162 1:N:0:19
ACTCCTACGGGAGGCAGCAGTAGGGAATCTTCGGCAATGGGGGCAACCCTGACCGAGCAACGCCGCGTGAGTGAAGAAGGTTTTCGGATCGTAAAACTCTGTTGTTAGAGAAGAACGTTAAGTAGAGTGGAAAATTACTTAAGTGACGGTATCTAACCAGAAAGGGACGGCTAACTACGTGCCAGCAGCCGCGGTAATACGTAGGTCCCAAGCGTTGTCCGGATTTATTGGGCGTAAAGCGAGCGCAGGTGGTTTCTTAAGTCTGATGTAAAAGGCAGTGGCTCAACCATTGTG
+
GGGGGGGGGGGGGGGGGGGGGGGGGGGGGGGGGGGGGGGGGGGGGGGGGGGGGGGGGGGGGGGGGGGGGGGGGGGGGGGGGGGGGGGGGGGGGGGGGGGGGGGGGGGGGGGGGGGGGFGGGGGGGGGGGGGGGGGGGGGGGGGGGGGGGGGGGGGGGGGGGGGGGDGGGGGGGGGGGGGGGGGGGGGGGGGGGGGGGFGFGGGGGGGGGGGGGGEEGGGGGGGGGGGGGGGGFGGGGGFFEGFFDDDGFGGGGGGFFFFFEBGGFGFBFFFFFFFFFBGFF:4?FFFFFF?AF<
@M04650:207:000000000-C238N:1:1101:16612:10166 1:N:0:19
ACTCCTACGGGAGGCAGCAGTGGGGAATATTGCACAATGGGCGCAAGCCTGATGCAGCCATGCCGCGTGTATGAAGAAGGCCTTCGGGTTGTAAAGTACTTTCAGTCGGGAGGAAGGTGATAAGGTTAATAACCTTATCAATTGACGTTACCGACAGAAGAAGCACCGGCTAACTCCGTGCCAGCAGCCGCGGTAATACGGAGGGTGCAAGCGTTAATCGGAATTACTGGGCGTAAAGCGCACGCAGGCGGTTGATTGAGTCAGATGTGAAATCCCCGGGCTTACCCCGGGAAT
+
GGGGGGGGGGEEGGDGGGGGFGGFEGGGGGGFGGGGFGGGGGGGGGGDGGGGFFGGGGGGGGGGGGGGGGGFGGGGGGGGGGGGGGGGGGGEGGGFGGGGGGGGGGGGGGGGGGGGGGGFGGGGGGGFGGGGGGGGGCGGFFGFGFGGCFGFGDGGGGGGGFGGGGGGD7:ECFGGGGGGGE@BFGGGGEGGGGCE?9ECGEGEGGDEGFFGGGGGGGFDGGGFGGGGG485<CDGGFFGFG:>DD3D@G3D7<<B@FF?F=:C=FF487@4BFFFFFG)76GF)7?39:3464
@M04650:207:000000000-C238N:1:1101:23059:10183 1:N:0:19
ACTCCTACGGGAGGCAGCAGTAGGGAATCTTCGGCAATGGGGGCAACCCTGACCGAGCAACGCCGCGTGAGTGAAGAAGGTTTTCGGATCGTAAAACTCTGTTGTTAGAGAAGAACGTTAAGTAGAGTGGAAAATTACTTAAGTGACGGTATCTAACCAGAAAGGGACGGCTAACTACGTGCCAGCAGCCGCGGTAATACGTAGGTCCCAAGCGTTGTCCGGATTTATTGGGCGTAAAGCGAGCGCAGGTGGTTTCTTAAGTCTGATGTAAAAGGCAGTGGCTCAACCATTGTG
+
GGGGGGGGGGGGGGGGGGGGGGGGGGGGGGGGGGGGGGGGGGGGGGGGGGGGGGGGGGGGGGGGGGGGGGGGGGGGGGGGGGGGGGGGGGGGGGGGGGGGGGGGGGGGGGGGGGGGGGGGGGGGGGGGGGGGGGGGGGGGGGGGGGGGGGGGGGGGGGGGGGGGGGGGGGGGGGGGGGGGGGGGGGGGGGGGGGEGGGGGGGGGGGGDGGGFGGGGGGGGGGGGGFCGGGGGFGGGGFFGFGFFGGGGFGDGGGDFFFFFGFGGFGGFFFF4@BFFF<FFFFFFFFFFFFFFF4
@M04650:207:000000000-C238N:1:1101:4717:10183 1:N:0:19
ACTCCTACGGGAGGCAGCAGTGGGGAATATTGGACAATGGACCAAAAGTCTGATCCAGCAATTCTGTGTGCACGACGAAGTTTTTCGGAATGTAAAGTGCTTTCAGTTGGGACGAAGAAAGTGACGGTACCAACAGAAGAAGGGGCGGCTAAATACGTGCCAGCAGCCGCGGTAATACGTATGCCCCGAGCGTTATCCGGATTTATTGGGCGTAAAGCGCGTCTAGGTGGTTTAAAAAGTCTGATGTTAAACTGCGGGGCTCAACTCCGTATTGCGTTGGAAACTGTTAGACT
+
GGGGGGGGGGGGGGGGGGGGFFGGGGGGGGGGGGGGGGGGGGGGGGGGGGGGGGGGGGGGGGGGGGGGGGGGGGGGGGGGGGGGGGGGGGGGGGGGGGGGGGGGGGGGGGGGGGGEFGGGGGGGGGGGGGGGGGFGGGGGGGGGGGGGGGGGG9FFGGGGGGGGGGGCGGEGGGCFGCGGGGGGFGFECGGGGGGGGGGGDB89FCCGF=FEGGGGGGGGGGG5CEFGGGE57EFGGDBFFGFFGGGGFGGFGFFFFDFFE5=FFGGBF>FFFFFFFFGFFDGFFFFFFFFFA
@M04650:207:000000000-C238N:1:1101:23503:10187 1:N:0:19
ACTCCTACGGGAGGCAGCAGTGGGGAATATTGGGCAATGGGGGCAACCCTGACCCAGCGACGCCGCGTGAGTGAAGAAATCCTTCGGGATGTAAAGCTCTGTTGTATGGGAAGAGAAGCAGACGGTACCATACGAGGAAGCCACGGCTAACTACGTGCCAGCAGCCGCGGTAATACGTAGGTGGCAAGCGTTGTCCGGATTTATTGGGCGTAAAGCGAGCGCAGGCGGTTTCTTAAGTCTGATGTGAAGGCCCCCGGCTCAACCGGGGAGGGTCATTGGAAACTGGGAAACTTG
+
GGGGGGGGGGGGGGGGGGGGGGGGGGGGGGGGGGGGGGGGGGGGGGGGGGGGGGGGGGGGGGGGGGGGGGGGGGGGGGGGGGGGGGGGGGGGGGGGGGGGGGGGGGGGGGGGGGGGGGGGGGGGGGGGGGGGGGGGGGGGGGGGGGGGGGGGGGGGGGGGGGGGGGGGGGGGGGGGGFGGGGGGGGCGGGGCEGGGGGG>EGGGGGGCFGGGGGGGGGGGGGGGEGGGGGCG?GG?CCF7F=7BFGGGFGGCGGGFFFFEG?CCDGGBBEFBB:>F<BF@BACFFFF?>>FF45
@M04650:207:000000000-C238N:1:1101:25464:10260 1:N:0:19
ACTCCTACGGGAGGCAGCAGTAGGGAATCTTCGGCAATGGGGGCAACCCTGACCGAGCAACGCCGCGTGAGTGAAGAAGGTTTTCGGATCGTAAAACTCTGTTGTTAGAGAAGAACGTTAAGTAGAGTGGAAAATTACTTAAGTGACGGTATCTAACCAGAAAGGGACGGCTAACTACGTGCCAGCAGCCGCGGTAATACGTAGGTCCCAAGCGTTGTCCGGATTTATTGGGCGTAAAGCGAGCGCAGGTGGTTTCTTAAGTCTGATGTAAAAGGCAGTGGCTCAACCATTGTG
+
GGGGGGGGGGGGGGGGGGGGGGGGGGGGGGGGGGGGGGGGGGGGGGGGGGGGGGGGGGGGGGGGGGG>EGGGGGGGGGGGFFFGGGGGGGGGGGGGGGGGGGGGGGGGGGGGGGGGGGGGGGGGGGGGFDFFGFGGGGGGGGGFGGGGGGGGGGFFFGGGGGDGFGFGEEGGGGGGGGGGGGGDFGFG7CEEECEEGGFGGGGGGG?CFGGGGGEGGGGGGGEGEGGGEFGGFGGGGGFGFGEBGDCDDC<C97CFFFF=99DCFCCAFF*97@:@0:C6?:96=@F?BFFFB)
@M04650:207:000000000-C238N:1:1101:17153:10285 1:N:0:19
ACTCCTACGGGAGGCAGCAGTGGGGAATATTGGGCAATGGGGGGAACCCTGACCCAGCGACGCCGCGTGAGTGAAGAAATCCTTCGGGATGTAAAGCTCTGTTGTATGGGAAGAGAAAAAGACGGTACCATACGAGGAAGCCCCGGCAAACTACGTGCCAGCAGCCGCGGTAATACGTAGGGGGCAAGCGTTGTCCGGAATTACTGGGCGTAAAGCGCACGCAGGCGGGTTTATAAGTCAGATGTAAAAGGCAGGTGCTTACCATCTGTTTGTCATCTGATACTTTAAGCCT
+
GGGGGGGGGGGGGGGGEGGGFFGGGDGGGGGGGFGGGGGGGGGGGGGGGGGGFGGGGGGGGGGGGGGGGDGGGGGFGGGGGFEGG7BCF7FFGGFGGGGGGGGFFC@FGGGGGGGDFCFGGGG:BFGGGGGDFDGG*:F:*<FEE@FEEGGGGFGGGGCFEGFFGGGDG5C>EGDGC@CFE>C8CEGGGGGGGEGCE85*;E+:EFFGCECC87FGGGDC?DCCGC5CEDC5?FFCCFF:*27@FCCD*:*959CFF)=FF447FF>AF??FFF=7-)0*9AC?*9BA9F40
@M04650:207:000000000-C238N:1:1101:27244:10292 1:N:0:19
ACTCCTACGGGAGGCAGCAGTGGGGAATATTGGACAATGGACCAAAAGTCTGATCCAGCAATTCTGTGTGCACGACGAAGTTTTTCGGAATGTAAAGTGCTTTCAGTTGGGACGAAGAAAGTGACGGTACCAACAGAAGAAGGGGCGGCTAAATACGTGCCAGCAGCCGCGGTAATACGTATGCCCCGAGCGTTATCCGGATTTATTGGGCGTAAAGCGCGTCTAGGTGGTTTAAAAAGTCTGATGTTAAACTGCGGGGCTCAACTCCGTATTGCGTTGGAAACTGTTAGACT
+
GGGGGGGGGGGGGGGGGGGGGGGGGGGGGGGGGGGGGGGGGGGGGGCCGFGGGGGGGGGGGGGGGGGGGGGGGGGGGGGGGFGGGGGGGDGGGGGGGGGGGGGGGGGGGGGGGGGGGEGGGGGGGGGGGGGGGGGGGFGGGGGGFGGGGDGGGGGGGFCGGGGGGGGGGGGGGGGGGGGGGGGGGGGGGGEGCEEGGGGGCEEGGFGFFGFGGGG*<FGGGGGGGGFGGFEFFGGGGGFGBGFFGGGGFGDGGGFEBEFFGFFDFCFFFFFFFFFFBBGFFDC@6FF>DFFFD
@M04650:207:000000000-C238N:1:1101:12903:10295 1:N:0:19
ACTCCTACGGGAGGCAGCAGTGGGGAATATTGGGCAATGGGGGGAACCCTGACCCAGCGACGCCGCGTGAGTGAAGAAATCCTTCGGGATGTAAAGCTCTGTTGTATGGGAAGAGAAAAAGACGGTACCATACGAGGAAGCCCCGGCAAACTACGTGCCAGCAGCCGCGGTAATACGTAGGGGGCAAGCGTTGTCCGGAATGATTGGGCGTAAAGGGCGCGTAGGCGGCCTGTTAAGTCTGGAGTGGAAGTCCCGCTTTCAAGGTGGGAATTGCTTTGGAAACTGATAGGCGTG
+
GGGGGGGGGGGGGGGGGGGGGFGGGGGGGG@EGGGGGGFFDEG7@EFFE?FGGGGGFFGGGGEGGEGGGGGGGGGGGGFFFFEGGGGGCGGGGGGFFCFCF<DFGGCFGGGGGGGGGGFGGGGEFGGGGGGGGFEGEGFG7<CEFGGGDECCFFGGGGGGGGGGFFGDCE:CECC0C<EGGEGGC=FFFEECEG?78CCCC@CCGGGGFGGGGFGFG<9DGDGCG?EGG3:A@+::F*9*95=5075C?F4:CCD5>57?C7CD?G397;.67=7=4<C49>:4@7*)609(49
@M04650:207:000000000-C238N:1:1101:6733:10302 1:N:0:19
ACTCCTACGGGAGGCAGCAGTGGGGAATATTGGACAATGGACCAAAAGTCTGATCCAGCAATTCTGTGTGCACGACGAAGTTTTTCGGAATGTAAAGTGCTTTCAGTTGGGACGAAGAAAGTGACGGTACCAACAGAAGAAGGGGCGGCTAAATACGTGCCAGCAGCCGCGGTAATACGTATGCCCCGAGCGTTATCCGGATTTATTGGGCGTAAAGCGAGCGCAGGCGGTTTCTTAAGTCTGATGTGAAAGCCCCCGGCTCAACCGGGGAGGGTCATGGGAAACTGGGAGACT
+
GGGGGGGGGGGGGGGGGGGGGGGGGGGGGGGGGDGGGGGGGGGGGGCGFCGGGGGGGGGGEGFGGGGGGGGGGGGGGG7CFGGGGGGGGDFGGGGGGGGGGGGGGGGGGGGGGGGGGGGGFGCAGF7FFGGGGGGGGGGFGGGGGDGDG@FGGGGGGGGGGG7CCCFDCEGGGDGFGGCFGGCF9EGDGGEGDC8FFFGGDGDGGGGGGGGGGEC=EGGD*>CC5CGEEG*55CFFGC4?FCFFGGFF4:F74C5>5>>B57>FFG:;D>D355>?<B*/>:FFFFF:<>B<6)
@M04650:207:000000000-C238N:1:1101:23659:10330 1:N:0:19
ACTCCTACGGGAGGCAGCAGTAGGGAATCTTCGGCAATGGACGAAAGTCTGACCGAGCAACGCCGCGTGAGTGAAGAAGGTTTTCGGATCGTAAAACTCTGTTGTTAGAGAAGAACAAGGATGAGAGTAGAATGTTCATCCCTTGACGGTATCTAACCAGAAAGCCACGGCTAACTACGTGCCAGCAGCCGCGGTAATACGTAGGTGGCAAGCGTTATCCGGATTTATTGGGCGTAAAGCGCGTCTAGGTGGTTTAAAAAGTCTGATGTTAAACTGCGGGGCTCAACTCCGTAT
+
GGGGGGGGGGGGGGGGGGGGGGGGGGGGGGGGGGGGGGGGGGGGGGGGGGGGGGGGGGGGGGGGGGGGGGGGGGGGGGGGFGGGGGGGGGGGGGGGGGGGGGGGGGGGGGGGGGGGGGGGGGGGGGGGGGGGGGGGFGGGGGGGGGGGGGGGGGGGGGGGGGGGGGGGGGGGGGGGGGGGGGGGGGGGGGGGGGGGGGGGGCFGGGGGGGGGGDGDGGGGGGG5=FDGFCCFFGGGGCFGFGFEGGGGFFGGGDFFFFF6E=FGFFGF?FFFFFFFFFDEFFDF6@FF>FF??8
@M04650:207:000000000-C238N:1:1101:19693:10330 1:N:0:19
ACTCCTACGGGAGGCAGCAGTGGGGAATATTGGGCAATGGGCGCAAGCCTGACCCAGCAACGCCGCGTGAAGGAAGAAGGCTATATGGTTGTAAACTTCTGTTGTGAGGGACGATAATGACGGTACCTCACGAGGAAGCCCCGGCTAACTACGTGCCAGCAGCCGCGGTAATACGTAGGGGGCGAGCGTTGTCCGGAATTACTGGGCGTAAAGGGAGCGTAGGCGGCTCTTTAAGTTAGATGTGAAATACCCGGGCTTAACCTGGGGGGTGCATCTAAAACTGGAGAGCTTG
+
GGGGGGGGGGGGGGGGGGGGGGGGGGGGGGGGGGGGGGGGGGGGGGGGGGGGGGGGGGGGGGGGGGGGGGGGGGGGGGGGGGGGGGGGGGGGGGGGGGGGGGGGGGGGGGGGGGGGGGGGGGGGGGGFGGGGGGGGGGGGGGGGGGGGGGGGGGGGGGGGGGGGGGGGGGGGGGGGGGGGGGGGGGGGGGGGGGGGGGGGGFGGGGGGGEGGGGGGGGGGGGGFGGGGGGGFFGGGGGFGFGFFGGGGFGGGGDGEEFFFGFFFFGGFFFFFFFFFFFGFFFGFFFF?<@@B
@M04650:207:000000000-C238N:1:1101:22020:10363 1:N:0:19
ACTCCTACGGGAGGCAGCAGTGGGGAATATTGGGCAATGGGGGGAACCCTGACCCAGCGACGCCGCGTGAGTGAAGAAATCCTTCGGGATGTAAAGCTCTGTTGTATGGGAAGAGAAGCAGACGGTACCATACGAGGAAGCCCCGGCAAACTACGTGCCAGCAGCCGCGGTAATACGGGGGGTGCAAGCGTTATTCGGAATCATTGGGCGTAAAGAGCGCGTAGGCGGATATATAAGTCAGCTGTGAAAGCCCGGGGCTCAACCCCGGAAGTGCAGTTGATACTGTATATCTTG
+
GGGGGGGGGGGGGGGGGGGGGGGGGGGGGGGF9DFGGGGGGCG@GGDGGGGGGCAFFGDGGGGGGGGGGC@CFG<FGG<>CGFGGGGG@:FGGGGC,?FG:F@FGFGGGGGGGGF,FFCCFFFEGG@*?FGGGF7:FE7FFFCGFGEGC*;CGGE8EF*AF5CFGGGGGE88EF9CCEGGGG*8C80AFEGD*;?C88C:*C@@7CFCG52>5=F9CCGGG7CC=?CE*5*0/<CFCCFFF4@FC<CF6*02CD3B)555CFG77352577<6=4*6A*/9:FFFF*:<6=)4.
@M04650:207:000000000-C238N:1:1101:12421:10368 1:N:0:19
ACTCCTACGGGAGGCAGCAGTGGGGAATATTGCACAATGGGCGCAAGCCTGATGCAGCCATGCCGCGTGTATGAAGAAGGCCTTCGGGTTGTAAAGTACTTTCAGTCGGGAGGAAGGTGGTAAGGTTAATAACCTTATCAATTGACGTTACCGACAGAAGAAGCACCGGCTAACTCCGTGCCAGCAGCCGCGGTAATACGTAGGGGGCAAGCGTTGTCCGGAATTACTGGGCGTAAAGCGCACGCAGGCGGGTTTATAAGTCAGATGTAAAAGGCAGGTGCTTACCATCTGTTT
+
GGGGGGGGGGGGGGGGGGGGGGGGGGGGGGGGGGGGGGGGGGGGGGGGGGGGGGGGGGGGGGGGGGGGGGGGGGGGGGGGGGGGGGGGGGGGGGGGGFGGGGGGGGGGGGGGGFGGGGGGGGGGGGGGGGGGGGGGGGGGGGGGGGGGGGGGGGGGGGGGGGGGGGGGGGGGGGGGGGGGGDFGGGGGGGGGGGGGGFGFGDFGGGGGGGGGGGGGGGGGGGGGGGGGGDGGFGGGGGFGFGFFGGGGFGGGDG*<FFF?<@FGFGGFFFFFF3:F?FG@F<FFF?FFFFFFBA
@M04650:207:000000000-C238N:1:1101:14469:10378 1:N:0:19
ACTCCTACGGGAGGCAGCAGTAGGGAATCTTCGGCAATGGACGAAAGTCTGACCGAGCAACGCCGCGTGAGTGAAGAAGGTTTTCGGATCGTAAAACTCTGTTGTTAGAGAAGAACAAGGACGTTAGTAACTGAACGTCCCCTGACGGTATCTAACCAGAAAGCCACGGCTAACTACGTGCCAGCAGCCGCGGTAATACGTAGGTGGCAAGCGTTGTCCGGATTTATTGGGCGTAAAGCGAGCGCAGGCGGTTTCTTAAGTCTGATGTGAAAGCCCCCGGCTCAACCGGGGAGG
+
GGGGGGGGGGGGGGGGGGGGGGGGGGGGGGGGGGGGGGGGGGGGGGGGGGGGGGGGGGGGGGGGGGGGGGGGGGGGGGGGGGGGGGGGGGGGGGGGGGGGGGGGGGGGGGGGGGGGGGFGGGGFGGGGGGGGGGEGGGGGGGGGGGGGGGGGGGGGGGGGGGGGGGGGGGGGGGGGGGGGGGGGGGGGGGGGGGGGGFFGEGGGGGGGGGGGGGGGGGGGEGGGFCGGGGGGFGD=GGFGDDFFGGGDFGGGGGGFFFFFCFGGFGGA6BFFFFFF:6DFEBGFFFF>>>D9>F
@M04650:207:000000000-C238N:1:1101:19790:10379 1:N:0:19
ACTCCTACGGGAGGCAGCAGTGGGGAATATTGGACAATGGACCAAAAGTCTGATCCAGCAATTCTGTGTGCACGACGAAGTTTTTCGGAATGTAAAGTGCTTTCAGTTGGGACGAAGAAAGTGACGGTACCAACAGAAGAAGGGGCGGCTAAATACGTGCCAGCAGCCGCGGTAATACGTATGCCCCGAGCGTTATCCGGATTTATTGGGCGTAAAGCGCGTCTAGGTGGTTTAAAAAGTCTGATGTTAAACTGCGGGGCTCAACTCCGTATTGCGTTGGAAACTGTTAGACT
+
GGGGGGGGGGGGGGGGGGGGGGGGGGGGGGGGGGGGGGGGGGGGGGFGGGGGGGGGGGGGGGGGGGGGGGGGGGDGGGGGGGGGGGGGGGGGGGGGGGGGGGGGGGGGGGGGGGGGGGGGGGGGGGEGGGGGGGGGGGGGGFGDGGGGGGGGGGGGGGGGGGGGGGFFGGGCGEGFGGFFFGGGGDFGEGGGGGGGGGCCCEGGGFEC?EFGGGGGGGGGGGGGGGGGGGGG>GGFFGFGFGFFGGGGFFFFCGFDEDB35@GGFFC:D>5<FFFF>BG:6<DFFFFFBFFFF
@M04650:207:000000000-C238N:1:1101:11548:10384 1:N:0:19
ACTCCTACGGGAGGCAGCAGTGGGGAATATTGCACAATGGGCGCAAGCCTGATGCAGCCATGCCGCGTGTATGAAGAAGGCCTTCGGGTTGTAAAGTACTTTCAGTCGGGAGGAAGGTGTCAAGGTTAATAACCTTGGCAATTGACGTTACCGACAGAAGAAGCACCGGCTAACTCCGTGCCAGCAGCCGCGGTAATACGGAGGGTGCAAGCGTTAATCGGAATTACTGGGCGTAAAGCGCACGCAGGCGGTTGATTGAGTCAGATGTGAAATCCCCGGGCTTAACCCGGGAAT
+
GGGGGGGGGGGGGGGGGGGGGGGGGGGGGGGGGGGGGGGGGGGGGGGGGGGGGGGGGGGGGEGGGGGGGGGGGGGGGGGGGGGGGGGGGGGGGGGGGGGGGGGGGGGGGGGGGGGGGGGGGGGGGGGGGGGGGGGGGGGGGGGGGGGGGGGGGDGGGGGGGGGGGGGGGGGGGGGGGGGGGGGGGGGGGGEGGGDGGGGG>EGGGGGGGGGGGGGDDCGGGGCGGFGGGCDGFGGEGGFGFDEFGGGGFDGDGG4FFFFFGFGGFGGDFFFFFFFFB>GEF0FFFF=?B@E914
@M04650:207:000000000-C238N:1:1101:12404:10399 1:N:0:19
ACTCCTACGGGAGGCAGCAGTGGGGAATATTGGACAATGGACCAAAAGTCTGATCCAGCAATTCTGTGTGCACGACGAAGTTTTTCGGAATGTAAAGTGCTTTCAGTTGGGACGAAGAAAGTGACGGTACCAACAGAAGAAGGGGCGGCTAAATACGTGCCAGCAGCCGCGGTAATACGTATGCCCCGAGCGTTATCCGGATTTATTGGGCGTAAAGCGCGTCTAGGTGGTTTAAAAAGTCTGATGTTAAACTGCGGGGCTCAACTCCGTATTGCGTTGGAAACTGTTCGACT
+
GGGGGGGGGGGGGGGGGGGGGGGGGGGGGGGGGGGGGGGGA<CFGGCFGGGGFGGGGGGG8FEGGGGGGFEEF7FFGGDGGFGGGGGGFFF8FFGFFGGGFGGFGGGEGGGGGGGGEGGGCGGFGGGGGGGGGGGGGGGGCFD7@7FGGGGGGGFGGGGGGGGGG@FFEEE8C@7CFGGGGGGDBFGG@CE*:CECGGGGC5EF?CG9@CFGGEECGF3>GGEEGGFGGF85@GGGGGBFF>=@>:DG?CFG7:F5:BEFD@CD@GC?FFFFFFF@;:GFF):?46=>)8::3
@M04650:207:000000000-C238N:1:1101:12696:10417 1:N:0:19
ACTCCTACGGGAGGCAGCAGTGGGGAATATTGCACAATGGGCGCAAGCCTGATGCAGCCATGCCGCGTGTATGAAGAAGGCCTTCGGGTTGTAAAGTACTTTCAGTCGGGAGGAAGGTGTCAAGGTTAATAACCTTGGCAATTGACGTTACCGACAGAAGAAGCACCGGCTAACTCCGTGCCAGCAGCCGCGGTAATACGGAGGGTGCAAGCGTTAATCGGAATTACTGGGCGTAAAGCGCACGCAGGCGGTTGATTGAGTCAGATGTGAAATCCCCGGGCTTAACCCGGGAAT
+
GGGGGGGGGGGGGGGGGGGGGGGGGGGGGGGGGGGGGGGGGGGGGGGGGGGGGGGGGGGGGGGGGGGGGGGGGGGGGGGGGGGGGGGGGGGGGGGGGGGGGGGGGGGGGGGGGGGGGGGGGGGGGFGGGGGGGGGGGFGGGGGFFFFFFGGFGGGGGGGGGGGGGGGGGGGGGGGGGGGGGGGGGFGGGGGGGGGE;9BFCEEGEEGGGGGGGGGG=DFFEDGGGGGGGGGGFGGGGGFGF:>EGDCCEGGGGG4=FFFFGFGG?FGF=F@=BFF4:9<B@9<?FFFFFFD;>:
@M04650:207:000000000-C238N:1:1101:28574:10417 1:N:0:19
ACTCCTACGGGAGGCAGCAGTGGGGAATATTGCACAATGGGCGCAAGCCTGATGCAGCCATGCCGCGTGTATGAAGAAGGCCTTCGGGTTGTAAAGTACTTTCAGTCGGGAGGAAGGTGGTAAGGTTAATAACCTTGGCAATTGACGTTACCGACAGAAGAAGCACCGGCTAACTCCGTGCCAGCAGCCGCGGTAATACGGAGGGTGCAAGCGTTAATCGGAATTACTGGGCGTAAAGCGCACGCAGGCGGTTGATTGAGTCAGATGTGAAATCCCCGGGCTTAACCCGGGAAT
+
GGGGGGGGGGGEEGGGGGGGGGGGGGGGGGGGGGGGGGGGGGGGGGGGGGGGGGGGGGGGGGGGGGGGGGGGGGGGGGGGGGGGGGGGGGGGGGGGGGGGGGGGGFGGGGGGGGGGGGGGGGGGGGGGGGGGGGGGGGGGGGGGGGGGGGGGGGGGGGGGGGGFGGGGGGGGGGGGGGGGGGGGGGGGGGDGGGCCFFGGGGGGGGGGGGGGGGGGGGGGGGDGFFFEFGFFEEGGGC=CDDFFGGGGFGGDGGGFFFFBC?C>9DFA?FF=FF?FFFGFD>GFFFFFF>DB>:
@M04650:207:000000000-C238N:1:1101:13965:10443 1:N:0:19
ACTCCTACGGGAGGCAGCAGTGGGGAATATTGGGCAATGGGGGCAACCCTGACCCAGCGACGCCGCGTGAGTGAAGAAATCCTTCGGGATGTAAAGCTCTGTTGTATGGGAAGAGAAGCAGACGGTACCATACGAGGAAGCCCCGGCAAACTACGTGCCAGCAGCCGCGGTAATACGTAGGGGGCAAGCGTTGTCCGGAATTACTGGGCGTAAAGCGCACGCAGGCGGGTTTATAAGTCAGATGTAAAAGGCAGGTGCTTACCATCTGTTTGTCATCTGATACTGTAAGCCT
+
GGGGGGGGGGGGGGGGGGGGGGGGGGGGGGGGGGGGGGGGGGGGGGGGGGGGGGGGGGGGGGGGGGGGGGGGGGGGGGGGGGGGGGGGGFGGGGGGGGGGGFGGGGGGGGGGGGGGGGGGGGFGDGGGGGGGGGFGGGFFGGGGGGGGGGGGFFGGGGGFFGFGGCGGGGEGGGGGGFFFCGGGGGGGGGGGGGGGGGDGGG7CFGGGGGGDGGGGGGGGC3CECEEGGDCCFCF:FG=FFCBF;FCGFFDGFGDFFF=6<?FGFG76BF4?FB=@<):4@):=F?=6AF??
@M04650:207:000000000-C238N:1:1101:5431:10447 1:N:0:19
ACTCCTACGGGAGGCAGCAGTGGGGAATATTGGACAATGGACCAAAAGTCTGATCCAGCAATTCTGTGTGCACGACGAAGTTTTTCGGAATGTAAAGTGCTTTCAGTTGGGACGAAGAAAGTGACGGTACCAACAGAAGAAGGGGCGGCTAAATACGTGCCAGCAGCCGCGGTAATACGTATGCCCCGAGCGTTATCCGGATTTATTGGGCGTAAAGCGCGTCTAGGTGGTTTAAAAAGTCTGATGTTAAACTGCGGGGCTCAACTCCGTATTGCGTTGGAAACTGTTAGACT
+
GGGGGGGGGGGGGGGGGGGGGGGGGGGGGGGGGGGGGGGGGGGGGGGGGGGGFGGGGGGGGGGGGGGGGGGGGGGGGGGGGFGGGGGGFGGGGGGGGGGGGGGGGGGGGGDDF@FFG7FGFGGGGGGGGGGACGGGGGCFFGG>CGGDEGGFGGGGGFGGGGGGGGGFGG>GF:C@FGGGCCFF9FGGE8EGGGGFCGGGD5:9CFGGGGGDGDEGFGGGGGECCFGGGFGG>GGGGF>FFFFFGFG:7CDDGGGD.775C>F*0>D)7>@FF=?B>F3)9:DFF4@<AB4<>
@M04650:207:000000000-C238N:1:1101:6927:10456 1:N:0:19
ACTCCTACGGGAGGCAGCAGTGAGGAATATTGCACAATGGGGGAAACCCTGATGCAGCGACGCCGCGTGAGGGAAGAAGGTTTTCGGATTGTAAACCTCTGTCTTCGGGGACGATAATGACGGTACCCGAGGAGGAAGCCACGGCTAACTACGTGCCAGCAGCCGCGGTAAAACGTAGGTGGCAAGCGTTGTCCGGAATTACTGGGTGTAAAGGGAGCGCAGGCGGAATGCCAAGTTGAATGTGAAAACTATGGGCTCAACCCATAGACTGCGTTCAAAACTGGCGTTCTTG
+
GGGGGGGGGGGGGGGGGGGGGGGGGGGGGGGGGGGGGGGGGGGGGGGGGGGGGGGGGGGGGGGGGGGGGGGGGGGGGGGG@FGGGGGGGGGGGGGGGGGGGGGGGGGGGGDGGGGGGGGGGGGGGGGGGFEEFGGEGGGGGGGGGGGGGGGGGGGGGGGGGGGGGGGGGE<CFGGGFGGGGGGGGGGGGGGGCGGCGGC<AFGGG>*:EGGGCFGG=CDDGGG5CGGGGGFGFCCF7CFFFGFFG7FGFGGGGCGF5@F@655<FFGFF66:>5@F:)>B::F@FF@>FFFF
@M04650:207:000000000-C238N:1:1101:20262:10471 1:N:0:19
ACTCCTACGGGAGGCAGCAGTGGGGAATATTGGGCAATGGGGGCAACCCTGACCCAGCGACGCCGCGTGAGTGAAGAAATCCTTCGGGATGTAAAGCTCTGTTGTATGGGAAGAGAAAAAGACGGTACCATACGAGGAAGCCCCGGCAAACTACGTGCCAGCAGCCGCGGTAATACGTAGGGGGCAAGCGTTGTCCGGAATTACTGGGCGTAAAGCGCACGCAGGCGGGTTTATAAGTCAGATGTAAAAGGCAGGTGCTTACCATCTGTTTGTCATCTGATACTGTAAGCCT
+
GGGGGGGGGGGGGGGGGGGGGGGGGGGGGGGGGGGGGGGGGGGGGGGGGGGGGGGGGGGGGGGGGGGGGGGGGGGGGGGGGGGGGGGGGGGGGGGFGFGGGEDFGGEGGGGGGGGGGGGGGGGGGGGGGGGFGGGGGGGGGGGGGGGGGGGGGGGGGGGGGGGGGGGGGGGGDGGGGGF@EGGGGGGGGGEGGGGGGGGDGFGGGGGGGGEEEGGGGGGGEGGGDGGGDCEGFGG?CGFG?F6?7FGF4C<FGGGFFFFFGFGGFGGAFF?FFFFF>FG=7<:FFF?AB=;:
@M04650:207:000000000-C238N:1:1101:27245:10509 1:N:0:19
ACTCCTACGGGAGGCAGCAGTGGGGAATATTGCACAATGGGCGAAAGCCTGATGCAGCGACGCCGCGTGAGGGAAGAAGGTTTTCGGATTGTAAACCTCTGTCTTCGAGGACGAAGAAGTGACGGTACTCGAGGAGGAAGCCACGGCTAACTACGTGCCAGCAGCCGCGGTAAAACGTAGGTGGCAAGCGTTGTCCGGAATTACTGGGTGTAAAGGGAGCGCAGGCGGAATGGTAAGTTGAATGTGAAAACTATGGGCTCAACCCATAGACTGCGTTCAAAACTACTGTTCTTG
+
GGGGGGGGGGGGGGGGGGGGGGGGGGGGGGGGGGGGGGGGGGGGGGGGGGGGGGGGGGGGGGGGGGGGGGGGGGGGGGGGGGGGGGGGGGGGGGGGGGGGGGGGGGGGGGGGGGGGGGGGGGGGGGGGGGGGGGGGGGGGGGGGGGGGGGGGGGGGGGGGGGGGGGGGGGGGGGGGGGGGGGGGGGGGGGGGGGGGGGGGGGGGGGGGGGGGFGFGGGDGGGGGEEGGGGGGFGGGG>@FFGFFGGGGFGGGFGGFFFFFGFFGFGGFFFFF?FFFF:CFFFGFFFFFFFF<B4
@M04650:207:000000000-C238N:1:1101:7155:10521 1:N:0:19
ACTCCTACGGGAGGCAGCAGTGGGGAATATTGGACAATGGACCAAAAGTCTGATCCAGCAATTCTGTGTGCACGACGAAGTTTTTCGGAATGTAAAGTGCTTTCAGTTGGGACGAAGAAAGTGACGGTACCAACAGAAGAAGGGGCGGCTAAATACGTGCCAGCAGCCGCGGTAATACGTATGCCCCGAGCGTTATCCGGATTTATTGGGCGTAAAGCGCGTCTAGGTGGTTTAAAAAGTCTGATGTTAAACTGCGGGGCTCAACTCCGTATTGCGTTGGAAACTGTTAGACT
+
GGGGGGGGGGGGGGGGGGGGFGGGGGGGGGGGGGGGGGGGGGGGGGGGGGGGGGGGGGGGGGGGGGGGGGGGGGGGGGDFGFGGGGGGGG7EFGGGGGGGGGGGGGGGGGGGGGEGGGGGFGGCGGGDGGGGGGGGGGGGGGGCFGGGGGGGGGGGGGGGGGGGGGGGGGDGGGGGGFGGGGGGGGG@EEEGEGEGGGGGGGGGFFGGFGGD:5EEGGCGGGD:FFFCFGEGFGGGGDBGFGFFGGGGF7FFGFFFBE@>5>FC@>>7577>:?FFF?GF).7)*9=AFFFF4
@M04650:207:000000000-C238N:1:1101:15013:10526 1:N:0:19
ACTCCTACGGGAGGCAGCAGTGGGGAATATTGGGCAATGGGGGCAACCCTGACCCAGCGACGCCGCGTGAGTGAAGAAATCCTTCGGGATGTAAAGCTCTGTTGTATGGGAAGAGAAGCAGACGGTACCATACGAGGAAGCCCCGGCAAACTACGTGCCAGCAGCCGCGGTAATACGTAGGGGGCAAGCGTTGTCCGGAATTACTGGGCGTAAAGCGCACGCAGGCGGGTTTATAAGTCAGATGTAAAAGGCAGGTGCTTACCATCTGTTTGTCATCTGATACTGTAAGCCT
+
GGGGGGGGGGGGGGGGGGGGGGGGGGGGGGGGGGGGGGGGGGGGGGGGGGGGGGGGGGGGGGGGGGGGGGGGGGGGGGGGGGGGGGGGGGGGGGGGGGGGGGGGGGGGGGGGGGGGGGGGGGGGGGGGGGGGGGGGGGGGGGGGGGGGGGGGGGGGGGGGGGGGGGGGGGGGGGGGGGGGGGGGGGGGGGGGGGGGGGGGGGGGGGGGGGGGGFGGGGGGGGGGGGGGGGEGFGGGGGFGFGFF7DGGFGGGGGGFFFFFFFGGFGFFFFFFFF46ABFFFFGFBFFAFFFF
@M04650:207:000000000-C238N:1:1101:6176:10540 1:N:0:19
ACTCCTACGGGAGGCAGCAGTGGGGAATATTGGACAATGGACCAAAAGTCTGATCCAGCAATTCTGTGTGCACGACGAAGTTTTTCGGAATGTAAAGTGCTTTCAGTTGGGACGAAGAAAGTGACGGTACCAACAGAAGAAGGGGCGGCTAAATACGTGCCAGCAGCCGCGGTAATACGTATGCCCCGAGCGTTATCCGGATTTATTGGGCGTAAAGCGCGTCTAGGTGGTTTAAAAAGTCTGATGTTAAACTGCGGGGCTCAACTCCGTATTGCGTTGGAAACTGTTAGACT
+
GGGGGGGGGGGGGGGGGGGGGGGGGGGGGGGGGGGGGGGGGGGGGGGGGGGGGGGGFFGGGGGGGGGGGGGGGGGGGGGGGGGGGGGGGGGGGGGGGGGGGGGGGGGGGGGGGGGCEDGGGGGGGGGGGGFGGGGGGGGGGGGGGGGGGDCFGGGGGGGGFGGGGGGCEGGGGGGGGGGGGGGGFGGGGGDGEGGGGGGGGG5FFGGFGGGGGGDGGFGDGDGGGGGGGGGG:FGGG4:CFGF?GGGGFGGGG76@BDE>C>FFFDFBE>FFFFFDBFGF@9C@FFB>FF?B<
@M04650:207:000000000-C238N:1:1101:14871:10558 1:N:0:19
ACTCCTACGGGAGGCAGCAGTGGGGAATATTGGGCAATGGGGGCAACCCTGACCCAGCGACGCCGCGTGAGTGAAGAAATCCTTCGGGATGTAAAGCTCTGTTGTATGGGAAGAGAAGCAGACGGTACCATACGAGGAAGCCCCGGCAAACTACGTGCCAGCAGCCGCGGTAATACGTAGGGGGCAAGCGTTGTCCGGAATTACTGGGCGTAAAGCGCACGCAGGCGGGTTTATAAGTCAGATGTAAAAGGCAGGTGCTTACCATCTGTTTGTCATCTGATACTGTAAGCCT
+
GGGGGGGGGGGGGGGGGGGGGGGGGGGGGGGGGGGGGGGGGGGGGGGGGGGGGGGGGGGGGGGGGGGGGGGGGGGGGGGGGGGGGGGGGGGGGGGGGGGGGGGGGGGGGGGGGGGGGGGGGGGGGGGGGGGG,FFGGGGGGGGGGGGGGGGGGGGGGGGGGGGGGGGGGGGGGGGGGGGGGGGGGGGGGGGGGGGGGGGGGGFFGGGGGGGGGGGGGGGGGGGGGGGGGDEE@FFGGGFFFFFFGFGGFGGGGGGFFFFFFFGGFGGDFFFFFFFFFFFFF<GFFFFDDFFF
@M04650:207:000000000-C238N:1:1101:17956:10566 1:N:0:19
ACTCCTACGGGAGGCAGCAGTGGGGAATCTTCCGCAATGGACGAAAGTCTGACGGAGCGACGCCGCGTGGGTGAAGAAGGTCTTCGGATCGTAAAGCCCTGTCATTAGGGACGAATGGTAGATGGAGTAATATGTCATCTATTTGACGGTACCTAAGGAGGAAGCCCCGGCTAACTACGTGCCAGCAGCCGCGGTAATACGTAGGGGGCGAGCGTTTTCCGGAATCATTGGGCGTAAAGGGCATCTAGGCGGGGTTTCAAGTCGACGTTAAAAACTAGTGGTTCAACCATTAGC
+
GGGGGGGGGGGGGGGGGGGGGEGGGGGGGGGGGGGGGGFGGGGGGGGGGGGGGGGGGGGGGGGGGGGGGGGGGGGFGGGGGGGGGGGGGGGGGGGGGEGGGGCFFGGGAFGDFGF8>FGGAFFAAGGGGG9@FCFGCFGAFDF9,<FEGF*@>FGCC:EFCECFGGGCFC*BC@C@;FEG:CCG@FFFGC**85:EC9+<CC?FEGGG>7>EC58E*9C:8<*:C+<CFGG=@*9CDF?:7*77F7DF=5<3)91<DBB6:0:*3191.)<FF6>F4<C?>)**94=084@<A(
@M04650:207:000000000-C238N:1:1101:23476:10568 1:N:0:19
ACTCCTACGGGAGGCAGCAGTGGGGAATATTGGACAATGGAGGTAACTCTGATCCAGCAATTCTGTGTGCACGAAGAAGGTTTTCGGATTGTAAAGTGCTTTAAGTCGGGAAGAAAAAAATGACGGTACCGACAGAATAAGCGACGGCTAAATACGTGCCAGCAGCCGCGGTAATACGTATGTCGCAAGCGTTATCCGGAATTATTGGGCATAAAGGGCATCTAGGCGGGGTTTCAAGTCGACGGTGAAAACTAGTGGCTCAACCATTAGCTTGCCGACGAAACTGAAATTCT
+
GGGGGGGGGGGGGGGGGGGGGGGGGGGGGGGGGGGGGGGGGGGGGGGGGGGGGGGGGGGGGGGGGGGGGGGGGGGGGGGGFGGGGGGGGGGGGGGGGGGGGGGGGGGGGGGGGGGGGGGGGGGGGGGGGGGGGGGGGGGGGGGGGGGGGGGGGGGGGGGGGGGGGGGGGGGGGGGGGGFGGGGGGGGGGGGGGGGGGGGEGFGGGGGGGGGGGGGGGGGGGGGGGGGGGGGCBGGGGGFGFGFFGGG<@FGGDGGFFFFFG@FF)>DAFFFFFFFFFFDDF;GFFB4A2?@AA
@M04650:207:000000000-C238N:1:1101:25014:10637 1:N:0:19
ACTCCTACGGGAGGCAGCAGTGGGGAATATTGGGCAATGGGGGCAACCCTGACCCAGCGACGCCGCGTGAGTGAAGAAATCCTTCGGGATGTAAAGCTCTGTTGTATGGGAAGAGAAAAAGACGGTACCATACGAGGAAGCCCCGGCAAACTACGTGCCAGCAGCCGCGGTAATACGTAGGGGGCAAGCGTTGTCCGGAATTACTGGGCGTAAAGCGCACGCAGGCGGGTTTATAAGTCATATGTAAAAGGCAGGTGCTTACCATCTGTTTGTCATCTGATACTGTAAGCCT
+
GGGGGGGGGGGGGGGGGGGGGGGGGGGGGGGFFGGGGGGGGGGGGGGGGGGGGFGGGGGGGGGGGGGGGGGGGGDGGGGGGGGGGGGG7FGGGGGGGGGFFGCEFAFGGFGDFGGGG<=FEDFG@BBC=DFGDGGGGGGGD7<FGCCFEF@FFGGEFGGGGGGGGGGGGG<CCGGFG<<FGEGG7*BCFGGGGGGGGCEC8EECEC?7FGE=?EGGGDDDGGEC=CEGE/:76<C90:FF*:@FDGGG4C<<<C<5)966796C*7>>F4BFFFFFA9797<FBBBB9AF4(
@M04650:207:000000000-C238N:1:1101:9673:10657 1:N:0:19
ACTCCTACGGGAGGCAGCAGTGGGGAATATTGGGCAATGGGGGCAACCCTGACCCAGCGACGCCGCGTGAGTGAAGAAATCCTTCGGGATGTAAAGCTCTGTTGTATGGGAAGAGAAGCAGACGGTACCATACGAGGAAGCCCCGGCAAACTACGTGCCAGCAGCCGCGGTAATACGTAGGGGGCAAGCGTTGTCCGGAATTACTGGGTGTAAAGGGAGCGCAGGCGGGACGGCAAGTTGGGTGTGAAATCTATGGGCTCAACCCATAGCGTGCATTCAAAACTGCTGTTCTTG
+
GGGGGGGGGGGGGGGGGGFGGGGGGGGGGGGGGGGGGGGGGGGGGGGGGGGGGGGGGGGEGGGGGGGGGGGGGGGGGGGGGGGGGGGGGGEGGGGGGGGGGEGGGCFGGGGGFGGGGGGGGGGGGGFGFGGGGGGCGEGGFG7CFGGGGGGGGGGGGGD9FFGGGGGGGGFEGEF9FCFGGGDGGEFGGGC88CGGGGGGGG7CEGGG*A=E@EGG=CGDGGGEEGDGGGGGFEDEGGFGFG>E5<CCFDFFGFG)<F4FGF<C35FFFFFDE5FF<AGF?8CFFFF:A49)..
@M04650:207:000000000-C238N:1:1101:20260:10663 1:N:0:19
ACTCCTACGGGAGGCAGCAGTGGGGAATATTGCGCAATGGGCGAAAGCCTGACGCAGCGACGCCGCGTGAGGGATGAAGGGCTTCGGTTCGTAAACCTCTGTCAGGAGGGAAGAAATGTGCTCGTGCTAATCAGCGGGCATTTGACGGTACCTCCAAAGGAAGCACCGGCTAACTCCGTGCCAGCAGCCGCGGTAATACGGAGGGTGCAAGCGTTAATCGGAATCACTGGGCGTAAAGCGCATGTAGGCTGCTTTATAAGTCAGAGGTGAAATCCCACGGCTTACCCGTGGAAC
+
GGGGGGGGGGGGGGGGGGGGGGGGGGGGGGGGGGGGGGGGGGGGGGGGGGGGGGGGGGGGGGGGGGGEGGGGGGGGGGGGGGGGGGGGGGGGGGGGGGGGGGGGGGGGGGGGGGGGGGGGGGGGGGGGGGGGGGGGGGGGGGGGGGGGGGGGGGGGGGGGGGGGGGGGGGGGGGGGGGGGGGGGGGGGGGDGGGGGGGGFGGGGGEGGGFGGGGCEGGFFGGCFGGGGGG==@GDEGGFGFGDBFGGGFGGGGFGFFFFFGFGGFGGFFFFFFFFF><<BEB7?FFFFB3B0<4
@M04650:207:000000000-C238N:1:1101:17741:10667 1:N:0:19
ACTCCTACGGGAGGCAGCAGTGGGGAATATTGGGCAATGGGGGGAACCCTGACCCAGCGACGCCGCGTGAGTGAAGAAATCCTTCGGGATGTAAAGCTCTGTTGTATGGGAAGAGAAAAAGACGGTACCATACGAGGAAGCCCCGGCAAACTACGTGCCAGCAGCCGCGGTAATACGTAGGGGGCAAGCGTTGTCCGGAATTACTGGGCGTAAAGCGCACGCAGGCGGGTTTATAAGTCAGATGTAAAAGGCAGGTGCTTACCATCTGTTTGTCATCTGATACTGTAAGCCT
+
GGGGGGGGGGGGGGGGGGGGGGGGGGGGGGGGGGGGGGGGGGGGGGGGGGGGGGGGGGGGGGGGGGGGGGGGGGGGGGGGGGGGGGGGGGGGGGGGGGGGFFGFGGCFGGGGDFGGGGGGGGGGGGGGGGGGGGGGGGGGGGGGGGGGGGGGGGGGGGGGGGGGGGGGGGGGEGGGGFFFGGGGGGGGGGGGGGGGGGGGGF@FGGGGGGGGDFEGEGGGGGGGE==EGGCEFFG7FGFFFGFFGFFFFGGGGGGFFFFFGFGCFGFFFFFFFF=F<>F?F<CFFFFB)=4(
@M04650:207:000000000-C238N:1:1101:10211:10674 1:N:0:19
ACTCCTACGGGAGGCAGCAGTGGGGAATATTGGACAATGGACCAAAAGTCTGATCCAGCAATTCTGTGTGCACGACGAAGTTTTTCGGAATGTAAAGTGCTTTCAGTTGGGACGAAGAAAGTGACGGTACCAACAGAAGAAGGGGCGGCTAAATACGTGCCAGCAGCCGCGGTAATACGTATGCCCCGAGCGTTATCCGGATTTATTGGGCGTAAAGCGCGTCTAGGTGGTTTAAAAAGTCTGATGTTAAACTGCGGGGCTCAACTACGTATTGCGTTGGAAACTGTTAGACT
+
GGGGGGGGGGGGEGEGGGGGGGGGGGGGGGGGGGGGGGGGGGGGGGGGGGGGGGGGGGGGGGGFGGGGGGGFCGGGGGDFC<EFGGGGGGGGGGGGGGGGGGGGGGGGGGGGGGGGGGGFGEFF9@FGGGFGGEGGCFFEFFGFGGGGDCFGEGGGGFCGFFGGGGGGGGGGGGGGGGGGGGGG9C5CBE=EGGGFFG>85:?FGCFGGGCEGGGGGGGGGGD5EECFGGGG:CCCCF@:FFFFGD*:=*:CFCG)<@E>C@GG@>*4>>?@FFFFF03>F4FF4=84:?44<
@M04650:207:000000000-C238N:1:1101:18467:10686 1:N:0:19
ACTCCTACGGGAGGCAGCAGTGGGGAATATTGCACAATGGGGGAAACCCTGGTGCAGCGACGCCGCGTGAGGGAAGAAGGTTTTCGGATTGTAAACCTCTGTCTTAGGGGACGAAGAAAGTGACGGTACCAACAGCAGAAGGGGCGCCTAAATACGTGCCAGCAGCCGCGGTAATACGTATGCCCCGAGCGTTATCCGGATTTATTGGGCGTAAAGCGCGTCTATGTGGTTTAAAAAGTCTGATGTTAAACTTCGGGGTTCAACTCCGTACTGTGTTGCAAACTGTTATACT
+
FCCFCFGGGDEE@FGEDDD<CF@FGEEFCCF@<AFCCFFGG@+@:FCCFA6,:,:96ECB7:FCFEGGE@B,B:F+<FF<AEFFFEEG>+=FGFFFE<BF,EEGG9E9FCCCF::FCDD@>,3=F733@,C,+D<,:<,@,3<*>**1CBC9;F9*@,::FFFGGGFEDEG@FGCF9EG,+4<;<55*/8C:E8;0<88/C5++0<:9857>57*AF)97:7C/29<<EC560CCF=<?70:/=DF:F@**2*27))0.05*:CFGG07>5<4*/9:?*?6957*9=A)10<
@M04650:207:000000000-C238N:1:1101:4437:10687 1:N:0:19
ACTCCTACGGGAGGCAGCAGTAGGGAATCTTCGGCAATGGACGAAAGTCTGACCGAGCAACGCCGCGTGAGTGAAGAAGGTTTTCGGATCGTAAAACTCTGTTGTTAGAGAAGAACGTTAAGTAGAGTGGAAAATTACTTAAGTGACGGTATCTAACCAGAAAGGGACGGCTAACTACGTGCCAGCAGCCGCGGTAATACGTAGGTCCCAAGCGTTGTCCGGATTTATTGGGCGTAAAGCGAGCGCAGGTGGTTTCTTAAGTCTGATGTAAAAGGCAGTGGCTCAACCATTGTG
+
GGGGGGGGGGGGGGGGGGGGGGGGGGGG@FGGGGGGGGGGGGGGGGGGGGGGGGGGGGGGGGGGGGGGGGGGGGFGGGGGGFGGFGGGGEGGGGFGGGGGGGGGGGGGGGGGGGGGGGGGGGGGGGGGGGGGGGGGGGGGGGGGGGGDGGGGGGGGGGGGGFGGGGGFGCGGFGGGGGDGGGGGGGGGGGGGGGGGGGGFGGGGGGGGGGGGGGE=EDGGEGGEG9ECFGGF@GDC3<FFEDB>GGGC@CDG5DGFFFFFFFGGFGFDFFFF*9D4:?GFF?*9@=440FFBB)
@M04650:207:000000000-C238N:1:1101:5862:10700 1:N:0:19
ACTCCTACGGGAGGCAGCAGTAGGGAATCTTCGGCAATGGACGAAAGTCTGACCGAGCAACGCCGCGTGAGTGAAGAAGGTTTTCGGATCGTAAAACTCTGTTGTTAGAGAAGAACAAGTAGGAGAGTAACTGCTCTTACCTTGACGGTATCTAACCAGAAAGCCACGGCTAACTACGTGCCAGCAGCCGCGGTAATACGTAGGTGGCAAGCGTGGTCCGGATTTATTGGGCGTAAAGCGAGCGCAGGCGGTTTCTTAAGTCTGATGTGAAAGCCACCGGCTCAACCGGGGAGG
+
GGGGGGGGGGGEGGGGGGGGGGGGGGGGGGGGGGGGGGGGGGGGGGGDGGGGGGGGGGGGGGGGGGGGGGGFGGGGGGGGEFGGGGGGGGGGGGGGGGGGGGGFFGGGGGGGGGGGGEEFFGFFGDEGGGGGGGFCGDFFGFGFFFGGFFFGGFGFFGGGGG@EGGCEE7@CFCACEEFGGGGGGGFGGGGDGEGECF9CEEF8CF>=FFF5E:*==C6CEC/*0<F?FC5CB=CECFF3<D>@7>775DD5C3>*9=7B<@>?F>D48=*9FFF)21C7@9DFFF>>9)513>
@M04650:207:000000000-C238N:1:1101:12522:10718 1:N:0:19
ACTCCTACGGGAGGCAGCAGTGGGGAATATTGGACAATGGACCAAAAGTCTGATCCAGCAATTCTGTGTGCACGACGAAGTTTTTCGGAATGTAAAGTGCTTTCAGTTGGGACGAAGAAAGTGACGGTACCAACAGAAGAAGGGGCGGCTAAATACGTGCCAGCAGCCGCGGTAATACGTATGCCCCGAGCGTTATCCGGATTTATTGGGCGTAAAGCGCGTCTAGGTGGTTTAAAAAGTCTGATGTTAAACTGCGGGGCTCAACTCCGTATTGCGTTGGAAACTGTTAGACT
+
GGGGGGGGGGGGGGGGGGGGGGGGGGGGGGGGGGGGGGGGGGGGGGGGGGGGFGGGGGGGGGGGGGGGGGGGGGGGGGGGGGGGGGGGGGGGGGGGGGGGGGGGGGGFGGGGGGGGGGGGFGGGGGGGGGGGGGGGGGGGGGGGGGGGGGGGGGFGGGGGGGGGGGGGGGGGGGGGGGGGGGGFFGGGGGGGGGGGGGGGG>:@FGGGGGGGGGGGGGGGGGDEFCFGGGG5>FFGGGFGFGFFGGGGFFFGGGGFFFEBGFGGFGG?E5>FFFFFFFGFFFGFFFFFFFFAA
@M04650:207:000000000-C238N:1:1101:15979:10732 1:N:0:19
ACTCCTACGGGAGGCAGCAGTGGGGAATATTGGACAATGGAGGTAACTCTGATCCAGCAATTCTGTGTGCACGAAGAAGGTTTTCGGATTGTAAAGTGCTTTAAGTCGGGAAGAAAAAAATGACGGTACCGACAGAATAAGCGACGGCTAAATACGTGCCAGCAGCCGCGGTAATACGTATGTCGCAAGCGTTATCCGGAATTATTGGGCATAAAGGGCATCTAGGCGGGGTTTCAAGTCGACGGTGAAAACTAGTGGCTCAACCATTAGCTTGCCGACGAAACTGAAATTCT
+
GGGGGGGGGGGGGGGGGGGGGGGGGGGGGGGGGGGGGGGGGGGFGGGEFGGGGGGGGGGGGGGGGGGGGGGGGGGGGGGGFGGGGGGGGGGGGGGGGGGGGGGGGF<@FDGGGGGGGGGGGGGGGGGGGGGGGGGGGGGFDFEGGGCGGEFGGC<FFGGGGGGGGGGGGGGGGEGFFFFGGGFCGGGE7EGGCEGGGGGGGGGFFGGG>FFG6<?@?DGGFC+<CFGEGGGGBG7CFGFF>DFFGDGFFGGCGFF=F>E56F7<57C4@BFF=8>F>BDFE>C34@?)5B@4:
@M04650:207:000000000-C238N:1:1101:20934:10761 1:N:0:19
ACTCCTACGGGAGGCAGCAGTGGGGAATTTTGCGCAATGGGCGAAAGCCTGACGCAGCAACGCCGCGTGCGGGATGACGGCCTTCGGGTTGTAAACCGCTTTCAGCAGGGATGATAATGACAGTACCTGCAGAAGAAGCTCCGGCTAACTACGTGCCAGCAGCCGCGGTAATACGTAGGGAGCAAGCGTTATCCGGATTTATTGGGCGTAAAGCGCGCGTAGGCGGTTTGTTAAGCGGAATCTCTAATCTGAGGGCTCAACCCCCAGCCGGATTCCGAACTGGCAGACTCGGGT
+
GGGGGGGGGGGGGGGGGGGGGGGGGGGGGGGGGGGGGGGGGGGGGGGGGGGGGGGGGGGGGGGGGGGGGGGGGGGGGGGGGGGGGGGGGGGGGGGGGGGGGGGGGGGGGGGGGGGGGGGGGGGGGGGGGGGGGGGGGGGGGGGGGGGGGGGGGGGGGGGGGGGGGGGGGGGGGGGGGFGGGGGGGGGGGGGGGGGGGEGGGGGGGGGGGGGGGGGGGGGGGGGGGGEGGGGGFGGGGGFGFGFFGGGGFDFGGGGFFFFFG>GGFGG<@FF5>36B:?GFFFGFFFFFDFF(4,
@M04650:207:000000000-C238N:1:1101:10911:10786 1:N:0:19
ACTCCTACGGGAGGCAGCAGTAGGGAATCTTCGGCAATGGACGAAAGTCTGACCGAGCAACGCCGCGTGAGTGAAGAAGGTTTTCGGATCGTAAAACTCTGTTGGTAGAGAAGAACGTTGGTGAGAGTGGAAAGCTCATCAAGTGACGGTAACTACCCAGAAAGGGACGGCTAACTACGTGCCAGCAGCCGCGGTAATACGTAGGTCCCGAGCGTTGTCCGGATTGATTGGGCGTAAAGCGAGCGCAGGTGGTTGATTAAGTCTGGTGTAAAAGGCAGTGGCTCAACCATTGT
+
GGGGGGGGGGGGGGFGGGGGGGGGGGGGGGGGGGGGGGGGGGGGGGGGGGGGGGGGGGGGGGGGGGGFFFGEFGGGGGGGEFGFGGGGGGFFGGGGGGGGGGGDFGGGGGGGGGGFEDDGGGGGGGGFGGGGGGFCDGCDGGGFFGFGGGFGDFGCCFCGGGGGGGG@FG7CFFFFGFGFFCFFGGGGGG?EGGGEGFCBFC?EGC9<8CGEEGC*:CFFGGC7;*<C+:FGFGGEGFFGFGFEGDGDF4>G<57?@BFFGFF>?FD:8??@FFFF?FCFF1/9=??:-9*6-
@M04650:207:000000000-C238N:1:1101:27698:10847 1:N:0:19
ACTCCTACGGGAGGCAGCAGTAGGGAATCTTCGGCAATGGACGAAAGTCTGACCGAGCAACGCCGCGTGAGTGAAGAAGGTTTTCGGATCGTAAAACTCTGTTGTTAGAGAAGAACAAGTGGGAGAGTAACTGTTCCCGCCTTGACGGTATCTAACCAGAAAGCCACGGCTAACTACGTGCCAGCAGCCGCGGTAATACGTAGGTGGCAAGCGTTGTCCGGATTTATTGGGCGTAAAGCGAGCGCAGGCGGTTTCTTAAGTCTGATGTGAAAGCCCCCGGCTCAACCGGGGAGG
+
GGGGGGGGGGGGGGGGGGGGGGGGGGGGGGGGGGGGGGGGGGGGGGGGGGGGGGGGGGGGGGGGGGGGGGGGGGGGGGGGGGGGGGGGGGGGGGGGGGGGGGGGGGGGGGGGGGGGGGGGGGGGGGGGGGGGGGGGGGGGGGGGGGGGGGGGGGGGGGGGGGGGGGGGGGGGGGGGGGGGGGGGGGGGGGGGGGGGGGGGFGGGGGGGGGGGGGGGGGGGGGGGGGGGFGGGFGGGGGFGFGFFGGGGFGGGGGGFFFFFGFGGFGFDFFFFFFFFFFGFFBGFFFFFFFFFFF
@M04650:207:000000000-C238N:1:1101:28512:10858 1:N:0:19
ACTCCTACGGGAGGCAGCAGTGGGGAATTTTGCGCAATGGGCGAAAGCCTGACGCAGCAACGCCGCGTGCGGGATGACGGCCTTCGGGTTGTAAACCGCTTTCAGCAGGGATGATAATGACAGTACCTGCAGAAGAAGCTCCGGCTAACTACGTGCCAGCAGCCGCGGTAATACGTAGGGAGCAAGCGTTATCCGGATTTATTGGGCGTAAAGCGCGCGTAGGCGGTTTGTTAAGCGGAATCTCTAATCTGAGGGCTCAACCCCCAGCCGGATTCCGAACTGGCAGACTCGAGT
+
GGGGGGGGGGGGGGGGGGGGGGGGGGGGGGGGGGGGGGGGGGGGGGGGGGGGGGGGGGGGGGGGGGGGGGGGGGGGGGGGGGGGGGGGGGGGGGGGGGGGGGGGGGGGGGGGGGGGGGGGFGGGFGGGGGGGGGGGGGGGGGGGGGGGGGGGGGGGGGGGGGGGGGGGGGGGGGG@FGGGGEGGGDFGEGGGGGGGCEGGGGGGGFGGGGGGGGGGGGGGGGGGGGGGGGGGFGGFDDFGFGFFFGGG?GGGGFG@FFF@CFGGFGGFFDEEFFFFFFDEFFGF:>>:4?F:B.
@M04650:207:000000000-C238N:1:1101:24848:10860 1:N:0:19
ACTCCTACGGGAGGCAGCAGTGGGGAATATTGCGCAATGGGCGAAAGCCTGACGCAGCGACGCCGCGTGAGGGATGAAGGCCTTCGGGTCGTAAACCTCTGTCAGGAGGGAAGAAGTGTAGTTGTGCTAATCAGCAGCTATTTGACGGTACCTCCAAAGGAAGCACCGGCTAACTCCGTGCCAGCAGCCGCGGTAATACGGAGGGTGCAAGCGTTAATCGGAATCACTGGGCGTAAAGCGCGCGTAGGCGGCTTTTTAAGTCAGGGGTGAAATCCCACGGCTCAACCGTGGAAC
+
GGGGGGGGGGGGGGGGGGGGGGGGGGGGGGGGGGGGGGGGGGGGGGGGGGGGGGGGGGGGGGGGGGGGGGGGGGGGGGGGGGGGGGGGGGGGGGGGGGGGGGGGGGGGGGGGGGGGFGGGGGGGGGGGGGGGGGGGGGGGGGGGGGGGGGGGGGGGGGGGGGGGGGGGGGGGGGGGGGGGGGGGGGGGGGGGGDGGFGGGGGGGGGGGGGGGGGGGGGGGGGGFEGGGGGGGFGGGGGFGFGFFGGGGFGGGGDGFFFFFGFGGFGG?FFFFFFFF27DDD6DFFF46:FFFF4
@M04650:207:000000000-C238N:1:1101:11012:10893 1:N:0:19
ACTCCTACGGGAGGCAGCAGTGGGGAATATTGGGCAATGGGGGCAACCCTGACCCAGCGACGCCGCGTGAGTGAAGAAATCCTTCGGGATGTAAAGCTCTGTTGTAGGGGAAGAGAAGCAGACGGTACCATACGAGGAAGCCCCGGCAAACTACGTGCCAGCAGCCGCGGTAATACGTAGGGGGCAAGCGTTGTCCGGAATTACGGGGCGTAAAGCGCACGCAGGCGGGGTTATAAGTCAGAGGTAAAAGGCAGGTGCTGAACATCTGGTGGTAATCTGATACTGTAAGGCT
+
GGDGGEEECEGGGGCEGEFF6CFGGGGGGFGGGGGGGDFGGGGEGGF@EDFFEEGEFDCEEFFFF=C@FFGFGGGGGG<5CECCFFEGGCE?FFGGF9EDA8<C4C,C@FGGGGGFGGCAFD8FECB:9C<><FFFGDFG7,+@FFCBCE:9F:FB:<*>F>CF74B7F:*:C,2;;47CEEGG7?CE5C5*:8<+;C8?8@<+*1?C>E:>:CE+:57)?):E=*:CE)**0+:CD*/097*7*9::@CG47C<5?)9*0*2:***-*9)7.**/))27*-*/***.:))(
@M04650:207:000000000-C238N:1:1101:2616:10905 1:N:0:19
ACTCCTACGGGAGGCAGCAGTAGGGAATCTTCGGCAATGGACGAAAGTCTGACCGAGCAACGCCGCGTGAGTGAAGAAGGTTTTCGGATCGTAAAACTCTGTTGGTAGAGAAGAACGTTGGTGAGAGTGGAAAGCTCATCACGTGACGGTAACTACCCAGAAAGGGACGGCTAACTACGGGCCAGCAGCCGCGGTAATACGTAGGTCCCGAGCGTTGGCCGGATTGATTGGGCGTAAAGCGAGCGCAGGCGGGTTATTAAGTCTGGTGTAAAAGGCAGTGGCGCAACCATTGT
+
GGGGGGGGGGGGGGGGGGGGG9FGGGGG9FGFCFGGGGGGFFFGGGEFGGGGGEGGGGGGCFGGGGGGGGGGGGGGFGGG<FFGGGGGCFGGGGGFGGGGFGDEFCFGFFFGGGG,:?<<=FDFFFFGGC9BFFD,<FFFG,CDFFCFEGDGGFGGF7FEFF@FGGGGDCFGCFGFC7@*=8EEC8<EGGCEGC8EG9;9CFCFG22+;EG=*CC*:*97:)=***+2+*;CF*):<*9>3555<3CC))/9)9*)/9BFG?D7=FC47996@/)7242951).8;57:**.)
@M04650:207:000000000-C238N:1:1101:12621:10908 1:N:0:19
ACTCCTACGGGAGGCAGCAGTGGGGAATATTGCACAATGGGCGCAAGCCTGATGCAGCCATGCCGCGTGTATGAAGAAGGCCTTCGGGTTGTAAAGCTCTTTTGTCAGGGAAGAAACCGGCTGTGCTAATACCACAGCTGACTGACGGTACCTGAAGAATAAGCACCGGCTAACTACGTGCCAGCAGCCGCGGTAATACGTAGGGTGCGAGCGTTAATCGGAATTACTGGGCGTAAAGCGTGCGCAGGCGGTTGTGTAAGACAGGTGTGAAATGCCCGGGCTTAACCTGGGAAC
+
GGGGGGGGGGGGGGGGGGGGGGGGGGGGGGGGGGGGGGGGGGGGGGGGGGGGGGGGGGGGGGGGGGGGGGGGGGGGGGGGGGGGGGGGGGGGGGGGGGGGGGGGGGGGGFGGGGGGGGGGGGGGGGGGGGGGGGGGGGGGGGGGGGGGGGGGGGGGGGGGGGGGGGGGGGGGGGGGGGGGGGGGGGGGGGGGGGGGGGGGGGGGGGGGGGGGGGGGGGGGGGGGGGGCEGGGFGGGGGFGFGFFDGGGFGGGDDG@@BB???CD>7CBFF?FFF?F?BGFFFCF@FFA?FFB>2
@M04650:207:000000000-C238N:1:1101:18471:10917 1:N:0:19
ACTCCTACGGGAGGCAGCAGTGGGGAATATTGGACAATGGACCAAAAGTCTGATCCAGCAATTCTGTGTGCACGACGAAGTTTTTCGGAATGTAAAGTGCTTTCAGTTGGGACGAAGAAAGTGACGGTACCAACAGAAGAAGGGGCGGCTAAATACGTGCCAGCAGCCGCGGTAATACGTATGCCCCGAGCGTTATCCGGATTTATTGGGCGTAAAGCGCGTCTAGGTGGTTTAAAAAGTCTGATGTTAAACTGCGGGGCTCAACTCCGTATTGCGTTGGAAACTGTTAGACT
+
GGGGGGGGECCCFEGGGGGGGGGGGGGGGGGGGGGGGGGGGGGGGGGGGGGGGGGGGGGGGGGGGGGGGGGGGGGGGGDGGGGGGGGGGGGGGFGGGGDGGGGGGGGGGFEGFFGGGGGGGGGGGGGGGGGGGGGG?GGGGGGGGGGGGGGGGGGGGGGFFFGGFGGGGGGGGGDGGGGGGGGGFGFGEGDGGGGFGFGG8C8FGFGGGGGGEGCFGGDGDD=EFFGGGG;FFFFGFFEFFFFB7?FGFGGGGGGFBEBFGFFCFCF:@>@@FFBDF6D4@<CFFFFFFFFB2
@M04650:207:000000000-C238N:1:1101:23965:10956 1:N:0:19
ACTCCTACGGGAGGCAGCAGTGGGGAATATTGGGCAATGGGGGCAACCCTGACCCAGCGACGCCGCGTGAGTGAAGAAATCCTTCGGGATGTAAAGCTCTGTTGTATGGGAAGAGAAAAAGACGGTACCATACGAGGAAGCCCCGGCAAACTACGTGCCAGCAGCCGCGGTAATACGTAGGGGGCAAGCGTTGTCCGGAATTACTGGGCGTAAAGCGCACGCAGGCGGGTTTATAAGTCAGATGTAAAAGGCAGGTGCTTACCATCTGTTTGTCATCTGATACTGTAAGCCT
+
GGGGGGGGGGGGGGGGGGGGGGGGGGGGGGGGGGGGGGGGGGGGGGGGGGGGGGGGGGGGGGGGGGGGGGGGGGGGGGGGGGGGGGGGGGGGGGGGGGGGGGGGGGGGGGGGGGGGGGGGGGGGGGGGGGGGGGGGGGGGGGGGGGGGGGGGGGGGGGGGGGGGGGGGGGGGGGGGGBFGGGGGDGGGGGEGGEGGGGGGGGGGGGGGGGGGGGGGGGGGGGGGEGGGGDC=FGGFGGFGFF@B?CFGFGGGGDGFFFFFGFGGFGFAFFFFFFFF<AD?FFGFFFFBFFF?
@M04650:207:000000000-C238N:1:1101:5682:10981 1:N:0:19
ACTCCTACGGGAGGCAGCAGTGGGGAATATTGCACAATGGGCGCAAGCCTGATGCAGCCATGCCGCGTGTATGAAGAAGGCCTTCGGGTTGTAAAGTACTTTCAGTCGGGAGGAAGGTGTCAAGGTTAATAACCTTGGCAATTGACGTTACCGACAGAAGAAGCACCGGCTAACTCCGTGCCAGCAGCCGCGGTAATACGTAGGGGGCGAGCGTTGTCCGGAATCATTGGGCGTAAAGGGCGCGTAGGCGGGAATACAAGTCTGTTTTTAAAGTTCAGGGCTCAACCCTGTGAT
+
GGGGGGGGGGGGGGGGGGGGGGGGGGGGGGGGGGGGGGGGGGGDGGGGGGGGGGGGGGGGGGGGGGGGGGGGGGGGGGGGGGGGGGGGFGGEGGGGGFFGGGGGGGGGGGGGGGGGGFGGFGGGGEFGGGGGGGGGGFGGGFGGGGGEGGGGGGG7FFFGGGGGGGGGGGGGGFGGCGGGGGGGGGGGGGGGGGGGGGGG9CGGE>GGGGGGGGGC5DGGGGG=+AG++9;CBCDEGGFGFDEFGGDGFDGGC7DFFFFFCFCFF*C0>FFFFFF?BADFFFCFF?F?:F@DD)
@M04650:207:000000000-C238N:1:1101:27236:11021 1:N:0:19
ACTCCTACGGGAGGCAGCAGTGGGGAATATTGCGCAATGGGCGAAAGCCTGACGCAGCGACGCCGCGTGAGGGATGAAGGCCTTCGGGTCGTAAACCTCTGTCAGGAGGGAAGAACAGCCACGGTGCTAATCAGCCGTGGTTTGACGGTACCTCCAGAGGAAGCACCGGCTAACTCCGTGCCAGCAGCCGCGGTAATACGGAGGGTGCGAGCGTTAATCGGAATCACTGGGCGTAAAGCGCGCGTAGGCGGCGTTGTAAGTTGGAGGTGAAATCCCCCGGCTCACCCGTGGAAC
+
GGGGGGGGGGGGGGGGGGGGGGGGGGGGGGGGGEGGGGGGGGGGGGGGGGGGCGGGGGGGCFGGGGGGG7:EFGGGGGGGGGGGGGGGGEGGGGGF83FGFGGGGD<FGGGDGGGGDG@<3<8:D7:<F9<FG,,,@5*56FGGGGGGGGGG;3DFGC,=FFGGGFGGGGGGGGGGGGGGGGGGGGGGGGGGGGGGGGGGGGGGGGGGDEGGGEEGGGGGGDGGCF6CFGCGBGGGGGFGFDED/9DD@DD59/)).9=FF7*9:4C07FFFBFF?(,9BFFGF=FF0(7@B?4
@M04650:207:000000000-C238N:1:1101:10656:11025 1:N:0:19
ACTCCTACGGGAGGCAGCAGTGGGGAATATTGCACAATGGGCGCAAGCCTGATGCAGCCATGCCGCGTGTATGAAGAAGGCCTTCGGGTTGTAAAGTACTTTCAGCGGGGAGGAAGGCGATAAGGTTAATAACCTTGTCGATTGACGTTACCCGCAGAAGAAGCACCGGCTAACTCCGTGCCAGCAGCCGCGGTAATACGGAGGGTGCAAGCGTTGTCCGGAATTACTGGGCGTAAAGCGCACGCAGGCGGGTTTATAAGTCAGATGTAAAAGGCAGGTGCTTACCATCTGTTT
+
GGGGGGGGGGGGGGGGGGGGGGGGGGGGGGGGGGGGGGGGGGGGGGGGGGGGGGGGGFFGGGGGGGGFGFEFGGGGGGGGGGGGGGGGFGGGGGGGGGGGGGGGGGGGGGGGGGGGGGGGDGEGGGFFGGFGFFFFGGGGGGCFGGEFGFFGGGGGGGGGGGGGGFFGGCEGGGFFGGGGGFGGGGGGFGGGGEEG?FGFGGGGG5E=CGGGGGGGEGGGGGGCEEFGGGGGEGGGGG?D><EE:DDG@DGGD**9*9FFG?DGF7C>9@B*1<4;?FGFF7:B?FF27*@:4-
@M04650:207:000000000-C238N:1:1101:21948:11038 1:N:0:19
ACTCCTACGGGAGGCAGCAGTAGGGAATCTTCGGCAATGGACGGAAGTCTGACCGAGCAACGCCGCGTGAGTGAAGAAGGTTTTCGGATCGTAAAACTCTGTTGTTAGAGAAGAACAAGGACGTTAGTAACTGAACGTCCCCTGACGGTATCTAACCAGAAAGCCACGGCTAACTACGTGCCAGCAGCCGCGGTAATACGTAGGTGGCAAGCGTTGTCCGGATTTATTGGGCGTAAAGCGAGCGCAGGCGGTTTCTTAAGTCTGATGTGAAAGCCCCCGGCTCAACCGGGGAGG
+
GGGGGGGGGGGGGGGGGGGGGGGGGGGGGGGGGGGGGGGGGGGGGGGGGGGGGGGGGGGGGGGGGGGGGGGGGGGGGGGGGGGGGGGGGGGGGGGGGGGGGGGGGGGGGGGGGGGGGGGFGGGFGGGGGGGGGGGGGGGGGGGGGGGGGGFGGGGGGGGGGGGGFGGGGGGGGGGGGGGGGGGGGGGGGGGGGGGGGGGGBFGGGGGGGGGGGGGEEGGDEDEEDGGGGGGGFGGEGGFGFGFFGGGGBGG95DG?FFFFGFGGFC>4@FFFFFFF?FGFFFGF=4<99BEFFF
@M04650:207:000000000-C238N:1:1101:26793:11039 1:N:0:19
ACTCTACGGGAGGCAGCAGTAGGGAATCTTCGGCAATGGGGGCAACCCTGACCGAGCAACGCCGCGTGAGTGAAGAAGGTTTTCGGATCGTAAAACTCTGTTGTTAGAGAAGAACGTTAAGTAGAGTGGAAAATTACTTAAGTGACGGTATCTAACCAGAAAGGGACGGCTAACTACGTGCCAGCAGCCGCGGTAATACGTAGGTCCCAAGCGTTGTCCGGATTTATTGGGCGTAAAGCGAGCGCAGGTGGTTTCTTAAGTCTGATGTAAAAGGCAGTGGCTCAACCATTGTGT
+
GG?FGGGGCEEFGGGGGGGFGGFEGGGGGGGGGGGGGFGGGGDEFGFEGGGGGEGGGGGGGGGEDGGECGEEGGGGGGGGGGFFGDEEGFGFGGGGCCGGGGGGGGGGGGGGGGFGGGFGGFGGGGFGGGGGFGGEF9FGFGFGGGDGGGGFGGGFCFFGGGFGD:F>FDEEGGFGEGFCFCEFGGGFGGGGG>EGGGGGGGGGFGFGGFGGGC>CCCFDD<**3?FE?CFGFGGGGGFGFGFFGGDGFGGDFFGFFFFFG6DCFGG>F=6FFFFFF?FFFFGFFFFF??7<A4
@M04650:207:000000000-C238N:1:1101:25655:11113 1:N:0:19
ACTCCTACGGGAGGCAGCAGTGGGGAATATTGGGCAATGGGGGGAACCCTGACCCAGCGACGCCGCGTGAGTGAAGAAATCCTTCGGGATGTAAAGCTCTGTTGTATGGGAAGAGAAAAAGACGGTACCATACGAGGAAGCCCCGGCAAACTACGTGCCAGCAGCCGCGGTAATACGTAGGGGGCAAGCGTTGTCCGGAATTACTGGGCGTAAAGCGCACGCAGGCGGGTTTATAAGTCAGATGTAAAAGGCAGGTGCTTACCATCTGTTTGTCATCTGATACTGTAAGCCT
+
GGGGGGGGGGGGGGGGGGGGGGGGGGGGGGGGGGGGGGGGGGGGGGGGGGGGGGGGGGGGGGGGGGGGGGGGGDFGGFFGGGGGGGGGGGGGGGGGGFGGGFDFFGGGGGGGGGGGGGGGGGGGCGGGGGGGGGGGGGGGGFGGGGGGGGGGFGGGGGGGGGGGGFGGGGEGCGFGGFGGGGGGGGGGGGGGGGGGGGGGFGGGGGGGFGEGGGGFGGGGGGGGDGGGGDGGFFGFFFFFFGFFGGGGFGDGFDDFFFFFGFGGFGGBFB?FFFFFFFG==977BFFAFFFF
@M04650:207:000000000-C238N:1:1101:2866:11119 1:N:0:19
ACTCCTACGGGAGGCAGCAGTGGGGAATATTGCACAATGGGCGCAAGCCTGATGCAGCCATGCCGCGTGTATGAAGAAGGCCTTCGGGTTGTAAAGTACTTTCAGTCGGGAGGAAGGTGGTAAGGTTAATAACCTTGGCAATTGACGTTACCGACAGAAGAAGCACCGGCTAACTCCGTGCCAGCAGCAGCGGTAATACGGAGGGTGCAAGCGTTAATCGGAATTACTGGGCGTAAAGCGCACGCAGGCGGTTGATTGAGTCAGATGTGAAATCCCCGGGCTTAACCCGGGAAT
+
GGGGFFGGGGGGGG;CEEGDCEFFDCE<EEFFGGCGGGGGG@@CFGG7FCEGGFFGG8FGGFEF@@@@CFGFGGGFEFFGGECF<DGGG@CCEGFFEFBCF<FFG<FCCE+@C=EGEFFFEFGGGGGGGGGGCFGGGGFFDCFFFFFGGFFGGEFEGGGGGGGADFGEE7*@FFCFGGGGGGGGGFFG7CFEGEEGCGCCE>CDCBEEGGGCE*B=CGFGGGG=GGE907==<EDGGGBD)))83<DC>DG7//9=*9?F9BFCB*:<FFFF=*0)41<>)(*97*9217)4>(
@M04650:207:000000000-C238N:1:1101:2978:11122 1:N:0:19
ACTCCTACGGGAGGCAGCAGTGGGGAATATTGGGCAATGGGGGGAACCCTGACCCAGCGACGCCGCGTGAGTGAAGAAATCCTTCGGGATGTAAAGCTCTGTTGTATGGGAAGAGAAGCAGACGGTACCATACGAGGAAGCCCCGGCAAACTACGTGCCAGCAGCCGCGGTAATACGTAGGGGGCAAGCGTTGTCCGGAATTACTGGGCGTAAAGCGCACGCAGGCGGGGTTATAAGTCAGATGTAAAAGGCAGGTGCTTACCATCTGTTTGTCATCTGATACTGAAAGCCT
+
GGGGGGGGGCGGGGGGGGGGCFGGGGGGGGDGGGGGGGGGGGGGGGGGGGGGGGFGGGGGGGDDFEGGGFEEGGGGGGGGGFFFFFEGEGGGG=FGGFCGD@;F<BFFGGGFCFCCGGGGAAGGEEFGDGGGFGGE7FGG:CFGFFEGGGGGGGGGGGGG6CCFG5CGGGEGGGGGF99CECE>>EGGFGG>EGGGGEGCFG?EFGC:5CEGDGGGEDGGGGGG5EEEE3:*<GGGGC?FFG48:CF78:C5>D5FFFF*<96CFF7:9*9.86==AAGF=>7*6**.64)8
@M04650:207:000000000-C238N:1:1101:15454:11155 1:N:0:19
ACTCCTACGGGAGGCAGCAGTGGGGAATATTGGACAATGGACCAAAAGTCTGATCCAGCAATTCTGTGTGCACGACGAAGTTTTTCGGAATGTAAAGTGCTTTCAGTTGGGACGAAGAAAGTGACGGTACCAACAGAAGAAGGGGCGGCTAAATACGTGCCAGCAGCCGCGGTAATACGTATGCCCCGAGCGTTATCCGGATTTATTGGGCGTAAAGCGCGTCTAGGTGGTTTAAAAAGTCTGATGTTAAACTGCGGGGCTCAACTCCGTATTGCGTTGGAAACTGTTAGACT
+
GGGGGGGGGGGGGGGGGGGGGGGGGGGGGGGGGGGGGGGGGGGGGGGGGGGGGGGGGGGGGGGGGGGGGGGGGGGGGGGGGGGGGGGGGGGGGGGGGGGGGGGGGGFGGGGGGGGGGGGGGGGGGGGGGGGGGGGGGGGGGGGGGGGGGGGGGGGGGGGGGGGGGGGGGGGGGGGGGGGGGGGGGGGGGGGGGGGGGGGGGCGGGGGGGGGGGGGGGGGGGGGGGGGGGGEGFGGGGGFGFGFB7DF>FGGGGGGFF:BFGFGGFGGFF7>4FFFFB?GFF:GF4BFDA4@AA
@M04650:207:000000000-C238N:1:1101:25304:11186 1:N:0:19
ACTCCTACGGGAGGCAGCAGTGGGGAATATTGGACAATGGACCAAAAGTCTGATCCAGCAATTCTGTGTGCACGACGAAGTTTTTCGGAATGTAAAGTGCTTTCAGCTGGGACGAAGAAAGTGACGGTACCAACAGAAGAAGGGGCGGCTAAATACGTGCCAGCAGCCGCGGTAATACGTATGCCCCGAGCGTTATCCGGATTTATTGGGCGTAAAGCGCGTCTAGGTGGTTTAAAAAGTCTGATGTTAAACTGCGGGGCTCAACTCCGTATTGCGTTGGAAACTGTTAGACT
+
GGGGGGGGGGGGGGGGGGGGGGGGGGGGGGGGGGGGGGGGGGGGGGGGGGGGGGGGGGGGGGGGGGGGGGGGGGGGGGGGGGGGGGGGGGGGGGGGGGGGGGGGGGGGGGGGGGGGGGGGGGGGGGGGGGGGGGGGGGGGGGGGGGGGGGGGGGGGGGGGGGGGGGGGGGGGGGGGGGGGGGGGGGGGGGGGGGGGGGGGGGGGGGGGGGGGGGGGGGGGGGGGGGGGGGGFFGGGGGFGFGFFGGGGFGGGGGGFBEFFGFGGFGGFFFFFF?FE9?G@44CFFFFFFFFAA
@M04650:207:000000000-C238N:1:1101:8434:11239 1:N:0:19
ACTCCTACGGGAGGCAGCAGTGGGGAATATTGGACAATGGAGGTAACTCTGATCCAGCAATTCTGTGTGCACGAAGAAGGTTTTCGGATTGTAAAGTGCTTTAAGTCGGGAAGAAAAAAATGACGGTACCGACAGAATAAGCGACGGCTAAATACGTGCCAGCAGCCGCGGTAATACGTATGTCGCAAGCGTTATCCGGAATTATTGGGCATAAAGGGCATCTAGGCGGGGTTTCAAGTCGACGGTGAAAACTAGTGGCTCAACCATTAGCTTGCCGACGAAACTGAAATTCT
+
GGGGGGGGGGGGGGGGGGGGGGGGGGGGGGGGGGGGGGGGGGGGGGGGGGGGGGGGGGGGGGGGGGGGGGGGGGGGGGGGGGGGGGGGGGGGGGGGGGGGGGGGGGGGGGGGGGGGGGGGGGGGGGEGGGGDGGGGGGGGGGDGGGGDGGGGGGGGGGGGGFGGGGGGGGGGGGFGGGGGGGGGGGGD@FGGDEGGGGGGGGGGGGGEGGGG6FGGFGDGGGGGGGGGGGGGFGGGGGBGFGEFGGGGFGGFGGCBFFD>FFGGFGGFFFFFFFFF9BGBE9D@FFB77@@AF
@M04650:207:000000000-C238N:1:1101:19745:11280 1:N:0:19
ACTCCTACGGGAGGCAGCAGTGAGGAATATTGCACAATGGGCGCAAGCCTGATGCAGCCATGCCGCGTGTATGAAGAAGGCCTTCGGGTTGTAAAGTACTTTCAGTCGGGAGGAAGGTGGTAAGGTTAATAACCTTATCAATTGACGTTACCGACAGAAGAAGCACCGGCTAACTCCGTGCCAGCAGCCGCGGTAATACGGAGGGTGCAAGCGTTAATCGGAATTACTGGGCGTAAAGCGCACGCAGGCGGTTGATTGAGTCAGATGTGAAATCCCCGGGCTTAACCCGGGAAT
+
GGGGGGGGGGGEGGGGGGGGGGGGGGGGGGGGGGGGGGGGGGGGGGGGGGGGGGGGGGGGGGGGGGGGGGGGGGGGGGGGGGGGGGGGGGGGGGGGGGGGGGGGGGGGGGEGGGGGGGGGGGGGGGGFGGFGGGGGGGGGGGGGGGGGGGGGGCGGEFGGGGGGGGGGGDGGGGGGGGGGGGGGGGGGFGGGGGEGGGGGGGGGGGGGFCGGGEGGCFGFGGCFFGGF?FGGFGGDF>FGFGFFGGDDFGGCGDC=F?FFGFGG?77AFFF??FFFBF:>BFF@FFFF><>9(8
@M04650:207:000000000-C238N:1:1101:17900:11309 1:N:0:19
ACTCCTACGGGAGGCAGCAGTGGGGAATATTGGACAATGGAGGTAACTCTGATCCAGCAATTCTGTGTGCACGAAGAAGGTTTTCGGATTGTAAAGTGCTTTAAGTCGGGAAGAAAAAAATGACGGTACCAACAGAATAAGCGACGGCTAAATACGTGCCAGCAGCCGCGGTAATACGTATGTCGCAAGCGTTATCCGGAATTATTGGGCATAAAGGGCATCTAGGCGGGGTTTCAAGTCGACGGTGAAAACTAGTGGCTCAACCATTAGCTTGCCGACGAAACTGAAATTCT
+
GGGGGGGGGGGGGGGGGGGGGGGGGGGGGGGGGGGGGGGGGGGGGGGGGGGGGGGGGGGGGGGGGGGGGGGGGGGGGGGGGGGGGGGGGGGGGGGGGGGGGGCFGGGGGGGGGGGGGGGGGGGGGGGGGGGGGGGFGGGGGGGGGGGGGGFGGGGFGGGGGGGGGGGGGGGGGGGGGGGGGGGGGGGGGGGGGGGGGGGGGGGGGGGGGGGGGGGGGGGGGGGGG?FGGGGCEGGGGG=F>CDDGGGGFGGFDGGFFFFFF4CF>DGFFFFFFFFF07DBDFD>???B>474)
@M04650:207:000000000-C238N:1:1101:25042:11310 1:N:0:19
ACTCCTACGGGAGGCAGCAGTGGGGAATATTGCACAATGGGCGCAAGCCTGATGCAGCCATGCCGCGTGTGTGAAGAAGGCCTTCGGGTTGTAAAGCACTTTCAGCGAGGAGGAAGGCACACTGTTTAATAGGCAGAGTGATTGACGTTACTCGCAGAAGAAGCACCGGCTAACTCCGTGCCAGCAGCCGCGGTAATACGGAGGGTGCAAGCGTTAATCGGAATTACTGGGCGTAAAGCGCACGCAGGCGGTTTGTTAAGTCAGATGTGAAATCCCCGAGCTTAACTTGGGAAC
+
FGGGGGGGGGGGGGGGGGGGGFGGGGEGGGGGGGGGGGGGGGGGGGGGGGGGGGGGGGGGGGGGGGGGGGGGGGGGGGGGGGGGGGGGGGGGGGGGGGGGGGGGGGGCGCCFGGGGGGGGGGGGGGGGGGGGGGGGGGFGGGGGGGGGGGGGGGGGGGGGGGGGGGGGGGGGGGGGGGGGGGGGGGGGGGGGGGGGGGGFGGGEGGGGGGGGGGDEGGGGGG5FGGGGGG=CDGCEGGFDDDDDGGGGFGGGGGGFFF6BGFDG=FGFFF=FFFFFFFDDF9CBFFFFFFFFB2
@M04650:207:000000000-C238N:1:1101:8340:11314 1:N:0:19
ACTCCTACGGGAGGCAGCAGTAGGGAATCTTCGGCAATGGACGAAAGTCTGACCGAGCAACGCCGCGTGAGTGAAGAAGGTTTTCGGATCGTAAAACTCTGTTGTTAGAGAAGAACAAGGACGTTAGTAACTGAACGTCCCCTGACGGTATCTAACCAGAAAGCCACGGCTAACTACGTGCCAGCAGCCGCGGTAATACGTAGGTGGCAAGCGTTGTCCGGATTTATTGGGCGTAAAGCGAGCGCAGGCGGTTTCTTAAGTCTGATGTGAAAGCCCCCGGCTCAACCGGGGAGG
+
GGGGGGGGGGGGGGGGGGGGGGGGGGGGGGGGGGGGGGGGGGGGGGGGGGGGGGGGGGGGGGGGGGGGGGGGGGGGGGGGGGGGGGGGGGGGGGGGGGGGGGGGGFGGCGGGGGGGGGGCGGGGGGGGGFGGFFFGGGGGGFGGFGEGGGGGGGGGGGGGGGGGGGGGGGGGGFF;8EGGGGGGGGGGGGGGGGEGFFFE<9CGCGGGGGGGGGD=7CFCC*;:CEDFGDGGFGG5CFFDFGFFGDG<BGGDG3CFFF?*<FGFF=FDFFFBFF;38>D7@1DFFFFF9>E(4>
@M04650:207:000000000-C238N:1:1101:14973:11326 1:N:0:19
ACTCCTACGGGAGGCAGCAGTGGGGAATATTGGGCAATGGGGGCAACCCTGACCCAGCGACGCCGCGTGAGTGAAGAAATCCTTCGGGTTGTAAAGCACTTTCAGCGAGGAGGAAGGCACACTGTTTAATAGGCAGAGTGATTGACGTTACTCGCAGAAGAAGCACCGGCTAACTCCGTGCCAGCAGCCGCGGTAATACGTAGGGGGCAAGCGTTGTCCGGAATTACTGGGCGTAAAGCGCACGCAGGCGGGTTTATAAGTCAGATGTAAAAGGCAGGTGCTTACCATCTGTTT
+
GGGGGGGGGGGGGGGGGGGGCFGGGGGGGGGGGGGGGGGGGGGGGGGFGFGGGGGGGGGGGGGGGGGGGDGGGGGFGGGDGFGGGGGGGGGGGGGGGGGGGGGGGGGGGGEGGGGGGGGGGGGGGGGGCGFGGGGGFFGGFEGFGGGGGFFGGGGDEE7FGFGGCFGG>8FGGGGGGGGGGFFFGGGGGGGGGCEGG?EFF98CEGEDEFFFGGGGGFGDCDCFFFFFGGED5>DGC7?D><3<D<<C>DD:>D376@@F+*7>BC75BFFBFF@FBBFF)87?:??>3*=>A4
@M04650:207:000000000-C238N:1:1101:10388:11327 1:N:0:19
ACTCCTACGGGAGGCAGCAGTGGGGAATTTTGCGCAATGGGCGAAAGCCTGACGCAGCAACGCCGCGTGCGGGATGACGGCCTTCGGGTTGTAAACCGCTTTCAGCAGGGATGATAATGACAGTACCTGCAGAAGAAGCACCGGCTAACTCCGTGCCAGCAGCCGCGGTAATACGGAGGGTGCAAGCGTTAATCGGAATTACTGGGCGTAAAGCGCACGCAGGCGGTCTGTCAAGTCGGATGTGAAATCCCCGGGCTCAACCTGGGAACTGCATTCGAAACTGGCAGGCTAG
+
GGGGGGGGGGGGGGGGGGGGGGGGGGGGGGGGGGGGGGGGGGGGGGGGGGGGGGGGGGGGGGGGGGGGGGGGGGGGGGGGGGGGGGGGFGGGGGGGGGGGGGGGGGGGGGGGGGGGGGGGGGGFGGGGGGGGFGGGGGGGGGGGGGGGGGGGGGGGGGGGGGGGGGGGGGGGGGGGEGGEGGGGFFFG:8EFCGGGDGFGGDCFGGFGEGGGGGGGGGGCECC=EG:=CGGGFGGGGGFC)9FFCFCGFCCGGGGFDF@FGFDGFGCB@FF?FF=F<AG>DA>FFFFFF:F:
@M04650:207:000000000-C238N:1:1101:12601:11333 1:N:0:19
ACTCCTACGGGAGGCAGCAGTGGGGAATATTGCACAATGGGCGCAAGCCTGATGCAGCCATGCCGCGTGTATGAAGAAGGCCTTCGGGTTGTAAAGTACTTTCAGTCGGGAGGAAGGTGTCAAGGTTAATAACCTTGGCAATTGACGTTACCGACAGAAGAAGCACCGGCTAACTCCGTGCCAGCAGCCGCGGTAATACGGAGGGTGCAAGCGTTAATCGGAATTACTGGGCGTAAAGCGCACGCAGGCGGTTGATTGAGTCAGATGTGAAATCCCCGGGCTTAACCCGGGAAT
+
GGGGGGFGGGGGGGGGGGGGGFGGGGGGGGGA@CFGEEFGGGGGGGGGGGGGFGFGGGCGGGGGGGGGGEC9FGDGGGGG8FGGGGGGGFGGGGGGFGGGAFGGF@EFGGEEGGGGGFCEFGEDDFC9FGGC@AFGGGGFGGGGG9CFFGDFGFEC<FECFFGGFGGGGGGGGGGFGGFGECGGGGGGGGGGGGGGGGGGGGGGDCEGGGGGGGGG57CF?DGG8F7CFFGGFGGGGGFD)/<DGDGDDGG)/C64=6?FFF>FFCDBFFFF676:<BGFFF*9@BFFBB>(3(
@M04650:207:000000000-C238N:1:1101:29026:11340 1:N:0:19
ACTCCTACGGGAGGCAGCAGTGGGGAATATTGCACAATGGGCGCAAGCCTGATGCAGCCATGCCGCGTGTGTGAAGAAGGCCTTCGGGTTGTAAAGCACTTTCAGCGAGGAGGAAGGCACACTGTTTAATAGGCAGAGTGATTGACGTTACTCGCAGAAGAAGCACCGGCTAACTCCGTGCCAGCAGCCGCGGTAATACGGAGGGTGCAAGCGTTGTCCGGAATTACTGGGCGTAAAGCGCACGCAGGCGGGTTTATAAGTCAGATGTAAAAGGCAGGTGCTTACCATCTGTTT
+
GGGGGGGGGGG@CFGGGGGGGGGGGGGGGGGGGGGGGGGGGGGGGGGGGGGGGGGGGGGGGGGGGDGGGGGGGGGGGGGGGGGGGGGGGGGGGGGGGGGGGGGGGGGGGGGGGGGGGGGGGGFGGGGGGGGGGGGGFFGGGGGGGGGGGGGGGGGFGGGGDFGGGGGEEEGGGGGGGGGGGGGFGGGGGGGGGGGGCGFGGGGGGGEGFGCGGGGGGGGGGDDGGGGGF4E5@GGGGGFGFGFFGGGG:5CCCGGFFFFFGFFC@CFFFFF7@BFF:9GFFFGFFFBDFFB9<<
@M04650:207:000000000-C238N:1:1101:14071:11370 1:N:0:19
ACTCCTACGGGAGGCAGCAGTGGGGAATATTGCACAATGGGCGAAAGCCTGATGCAGCGACGCCGCGTGAGGGAAGAAGGTTTTCGGATTGTAAACCTCTGTCTTTGGGGACGAAGAAGTGACGGTACCCAAGGAGGAAGCCACGGCTAACTACGTGCCAGCAGCCGCGGTAATACGTAGGGGGCAAGCGTTGTCCGGAATTACTGGGCGTAAAGCGCACGCAGGCGGGTTTATAAGTCAGATGTAAAAGGCAGGTGCTTACCATCTGTTTGTCATCTGATACTGTAAGCCT
+
GGGGGGGGGGGEGGGGGGGGFGFGGGGGGGGGGGGGGGGGGGGGGGGGGGGGGGGGGGGFGGGGGGGFGGGGGGGGGGGGGGGGGGGGGGGGGGGGGGGGGGGGGGGGGGGGGGGGGGGGGGGGGGGGGGGGGGGGGGGGGGGGGGGGGGGGGGGGGGGGGGGGGGGGGGGGGGGGGFFGEEGGGGGGGGEEGGGGGGGGGFGFGCEGGGGGEEGCEDGGGGDGECEGGGEE?FGFFFFGFGFF::FGFGGGFDGFFFF?CFC77<D<FFFFFFFFFFGFFAFFFB4.6@FF
@M04650:207:000000000-C238N:1:1101:19622:11401 1:N:0:19
ACTCCTACGGGAGGCAGCAGTAGGGAATCTTCGGCAATGGGGGCAACCCTGACCGAGCAACGCCGCGTGAGTGAAGAAGGTTTTCGGATCGTAAAACTCTGTTGTTAGAGAAGAACGTTAAGTAGAGTGGAAAATTACTTAAGTGACGGTATCTAACCAGAAAGGGACGGCTAACTACGTGCCAGCAGCCGCGGTAATACGTAGGTCCCAAGCGTTGTCCGGATTTATTGGGCGTAAAGCGAGCGCAGGTGGTTTCTTAAGTCTGATGTAAAAGGCAGTGGCTCAACCATTGTG
+
GGGGGGGGGGGGGGGGGGGGGGGGGGGGGGGGGGGGGGGGGGGGGGGGGGGGGGGGGGGGGGGGGGGGGGGGGGGGGGGGFGGGGGGGGGGGGGGGGGGGGGGGGGGGGGGFGGGGGGGGGGGGGGGGGGGFGGGGGGGGGEGGGGGGGGGGGGGFGGGGGGGGGGGGGGGGGFFGGGGGGGGGGGGGGGGGGGGEGG?FGGGGGGGFGGGGGGGGEGGGGGE5ECGGFFGGFGGGDFFGFGFFGGGGFCGGGGGFFFFFCFGGFGFA4@?FFF@FFFGFFFGFFF@B:?9>B)
@M04650:207:000000000-C238N:1:1101:21719:11402 1:N:0:19
ACTCCTACGGGAGGCAGCAGTGGGGAATATTGGGCAATGGGGGGAACCCTGACCCAGCGACGCCGCGTGAGTGAAGAAATCCTTCGGGATGTAAAGCTCTGTTGTATGGGAAGAGAAAAAGACGGTACCATACGAGGAAGCCCCGGCAAACTACGTGCCAGCAGCCGCGGTAATACGTAGGGGGCAAGCGTTGTCCGGAATTACTGGGCGTAAAGCGCACGCAGGCGGGTTTATAAGTCAGATGTAAAAGGCAGGTGCTTACCATCTGTTTGTCATCTGATACTGTAAGCCT
+
GGGGGGGGGGGGGGGGGGGGGGGGGGGGGGGGGGGGGGGGGGGGGGGGGGGGGGGGGGGGGGGGGGGGGGGGGGGGGGGGGGGGGGGGGGGGGGGGGGGGGGGGGGGGGGGGGGGGGGGGGGGGGGGGGGGGGGGGGGGGGGGGGGGGGGGGGGGGGGGGGGGGGGGGGGGGGGGGGGGGGGGGGGGGGGGGEGGGGGDGGGGGGGGGGGGGGGGGGGGGGGGGGGGGGCEEFGGGGGFGFGFFFFCG=DGGGGDFFFFFGFGGFGGFFFFFFFFFFFGF@AGFFFFFBFF0
@M04650:207:000000000-C238N:1:1101:24769:11406 1:N:0:19
ACTCCTACGGGAGGCAGCAGTGGGGAATATTGGGCAATGGGGGCAACCCTGACCCAGCGACGCCGCGTGAGTGAAGAAATCCTTCGGGATGTAAAGCTCTGTTGTATGGGAAGAGAAAAAGACGGTACCATACGAGGAAGCCCCGGCAAACTACGTGCCAGCAGCCGCGGTAATACGTAGGGGGCAAGCGTTGTCCGGAATTACTGGGCGTAAAGCGCACGCAGGCGGGTTTATAAGTCAGATGTAAAAGGCAGGTGCTTACCATCTGTTTGTCATCTGATACTGTAAGCCT
+
GGGGGGGGGGGGGGGGGGGGGGGGGGGGGGGGGGGGGGGGGGGGGGGGGGGGGGGGGGGGGGGGGGGGGGGGGGGGGGGGGGGGGGGGGGGGGGGGGGGGGGGGGGGGGGGGGGGGGGGGGGGGGGGGGGGGGGGGGGGGGGGGGGGGGGGGGGGGGGGGGGGGGGGGGGGGGGGGGFGGGGGGGGGGGGGGGGGGGGCEGGGGGGGGGGGGGGGGGGGGGGDEGGGGGGEGFFGFFCFCFCFFGCFGFDDGGGGFFFFFGFGD?GFA=FFFFFF644D?FFG?FFF49F@?
@M04650:207:000000000-C238N:1:1101:22486:11419 1:N:0:19
ACTCCTACGGGAGGCAGCAGTGGGGAATATTGCACAATGGGCGCAAGCCTGATGCAGCCATGCCGCGTGTATGAAGAAGGCCTTCGGGTTGTAAAGTACTTTCAGTCGGGAGGAAGGTGGTAAGGTTAATAACCTTATCAATTGACGTTACCGACAGAAGAAGCACCGGCTAACTCCGTGCCAGCAGCCGCGGTAATACGGAGGGTGCAAGCGTTAATCGGAATTACTGGGCGTAAAGCGCACGCAGGCGGTTGATTGAGTCAGATGTGAAATCCCCGGGCTTAACCCGGGAAT
+
GGGGGGGGGGGCGGGGGGGGGGGGGCGGGGGGGEFGGGGGGGGGGGGFGGGGGGGGGGGGGGGGGGGGG@FGGGGGGGGGGGFGGGGGFGEGFGGGGGGDGGGGGGGGGG7CG7FGGGGGFFGFFGFCGGGAFGGGFGGGCFGGGGGGGGEFGDGGGCFCFFGGFFGEFGG@FFGGGGGGGG?FF8:F@CE@ECEGGGGGCEEE>EGGE+=5CCEEGFGGEDEGCF<9+2CF:CG7CF=7)1<@DCDG>CGG<DGFFF?7?FFFFD*69?4=FF0?<9C3>>GF**9:9:B064
@M04650:207:000000000-C238N:1:1101:3840:11420 1:N:0:19
ACTCCTACGGGAGGCAGCAGTGGGGAATATTGCACAATGGGCGCAAGCCTGATGCAGCCATGCCGCGTGTATGAAGAAGGCCTTCGGGTTGTAAAGTACTTTCAGCGGGGAGGAAGGCGATAAGGTTAATAACCTTGTCGATTGACGTTACCCGCAGAAGAAGCACCGGCTAACTCCGTGCCAGCAGCCGCGGTAATACGGAGGGTGCAAGCGTTAATCGGAATTACTGGGTGTAAAGGGAGCGCAGGCGGGATGCCAAGTTGGACGTGAAATCTCTGGGCTCAACCCATAGCG
+
GGGGGGGGGGGGGGGGGGGGGGGGGGGGGGGGGGGGGGGGGGGGGGGGGGGGFGGGGGGGGGGGGGGGGGGGGGGGGGGGGGGGGGGGGDGGGFGGGGGGGGG9FFGGGGGGGGGGGGGGGGGGGGGGGGGGGGGC=@@F<FFG?EFFG>GGGGG>CFCFEGGGGGGGGGGGGGF;FGGGGGGGGGGGGDEGGGGGGGGGG5EGGGGGGGGGGGG5CCFDEGGGGGGGGGG2<ECE*:6C@C@BGGGGFGG<9><F469.01:<:CDFEFFFFFF42>FFFBGF?FF?(7),3(
@M04650:207:000000000-C238N:1:1101:17873:11451 1:N:0:19
ACTCCTACGGGAGGCAGCAGTGGGGAATATTGCACAATGGGGGGAACCCTGATGCAGCGACGCCGCGTGAGGGATGAAGGCCTTCGGGTTGTAAACCTTTTTCGCTTTTGACCAAGTGCTCATTTTGTTGGGTGTGAGGGTATGAGGTAAAGAAGCACCGGCTAACTACGTGCCAGCAGCCGCGGTAATACGTAGGGTGCGAGCGTTGTCCGGAATTATTGGGCGTAAAGGGCTTGTAGGTGGCGTGTCGCGTCTGTCGTGAAAGGCTCCGGCTTAACTGGGGTAGTGCGGTGG
+
GGGGGGGGGGGGGGGGGGGGGGGGGGGGGGGGGGGGGGGGGGGGGGGGGGGGGGGGGGGGGGGGGGGGGGGGGGFGGGGGGGGGGGGGGGGGGGGGGGGGGGGGGGGGGGGGGGGGGGGCFGGGGGGGGGGGFGFE?FGGFCFFFGGGGGGGGGGGGGGGGGGGGGGGGGGGGGGGGGGGGGGGGGGEGGGGGGGGGGGGGGGGGGGGGGGEGEGGGGGGGGGGGEGGGDGGFD4CGG?FFFFFGGDDFDGDGGGFFBFFG@DG?GGFFDDBEFFFFFGFFFGF3<60)0<?BF
@M04650:207:000000000-C238N:1:1101:5191:11501 1:N:0:19
ACTCCTACGGGAGGCAGCAGTGGGGAATATTGGACAATGGACCAAAAGTCTGATCCAGCAATTCTGTGTGCACGACGAAGTTTTTCGGAATGTAAAGTGCTTTCAGTTGGGACGAAGAAAGTGACGGTACCAACAGAAGAAGGGGCGGCTAAATACGTGCCAGCAGCCGCGGTAATACGTATGCCCCGAGCGTTATCCGGATTTATTGGGCGTAAAGCGCGTCTAGGTGGTTTAAAAAGTCTGATGTTAAACTGCGGGGCTCAACTCCGTATTGCGTTGGAAACTGTTAGACT
+
GGGGGGGGGGGFGGGGGGGGGGGGGGGGGGGGGGGGGGGGGGGGGGGGGGGGGGGGGGGGGGGGGGGGGGGGGGGGGGGGGGGGGGGGGGGGGGGGGGGGGGGGGGAFCFGGGGGGGGFGGGGGGGDGFCGGGGFGGGGGGGFGGGGGGGGGGGGGGGFGGGGFFFFEFGGGGGGGGGG@FCGGFGGGGGDGGGGGGCE*38*<9ECGCGGGGCEFG7CDCDGC=E+CFGE:@FGGGGFFFGFFGGGDFF>FFCG>>EFFGFGGFDFFE>:5?*/<>FGFFDGFFFFFFF*.4
@M04650:207:000000000-C238N:1:1101:14141:11505 1:N:0:19
ACTCCTACGGGAGGCAGCAGTGGGGAATATTGGGCAATGGGGGAAACCCTGACCCAGCAACGCCGCGTGAGGGAAGAAGGCTTTCGGGTCGTAAACCTCTGTCCCATGTGAAGAGAAGAAGACGGTAGCATGGGAGGAAGCCCCGGCTAACTACGTGCCAGCAGCCGCGGTAATACGTAGGTCCCAAGCGTTGTCCGGATTTATTGGGCGTAAAGCGAGCGCAGGTGGTTTCTTAAGTCTGATGTAAAAGGCAGTGGCTCAACCATTGTGTGCATTGGAAACTGGGAGACTTGG
+
GGGGGGGGCGGFGGGGGGGGFGGGGGGFGGGGGGGGGCEFGCGGGGGGGGGGGGGGGGGGGGGGGGGGGGGGGFGGGGGGF8FGGGGGGGGGGGGGGGGFFGGGGGFEEGGGGGGGGGGGGGGGGGGGGGGGGGGGGGGFGGGGGGGDEGGCGGGGGGGGGCC:CDEDGG@EGCEGGGFFGGGEGCFG>EECEGGGGDC55+<FEGGGGG=EGG7CGC<CEGGGGGGGGGFGFE>EGDFFF7@FCGCCFFGGGGGFFEFFCFGF>C>AFFF>***18?FFBFGF)7714>=42)
@M04650:207:000000000-C238N:1:1101:8547:11534 1:N:0:19
ACTCCTACGGGAGGCAGCAGTGGGGAATATTGCACAATGGGCGCAAGCCTGATGCAGCCATGCCGCGTGTATGAAGAAGGCCTTCGGGTTGTAAAGTACTTTCAGTCGGGAGGAAGGTGTCAAGGTTAATAACCTTGGCAATTGACGTTACCGACAGAAGAAGCACCGGCTAACTCCGTGCCAGCAGCCGCGGTAATACGTAGGGGGCAAGCGTTGTCCGGAATTACTGGGCGTAAAGCGCACGCAGGCGGGTTTATAAGTCAGATGTAAAAGGCAGGTGCTTACCATCTGTTT
+
GGGGGGGGGGGGEGGGGGGGGGGGGGGGGGGGGGGGGGGGGGGGGGGGGGGGGGGGGGGGGGGGGGGGGGGGGGGGGGGGGGGGGGGGGGGGGGAFGGGGGGGGGGGGGGGGGGGGGGGGGGGGGFGGGGGGGGGGGGGGGGGGGGGGGGGGGGGGGGGGGGGGGGGGGGGGGGGGGGGGGGGGGGGGDGGGGGGGGGGGGGGGEGGGGGGGGGGGGGGGGGGGGGGGFGGFEGGGGGFGFGFFGGDGFGGGDDDFFFFFGFFGFGGFF?F??EFFFFGFFFGFFFFFFFFBAA
@M04650:207:000000000-C238N:1:1101:18284:11541 1:N:0:19
ACTCCTACGGGAGGCAGCAGTGGGGAATATTGGACAATGGACCAAAAGTCTGATCCAGCAATTCTGTGTGCACGACGAAGTTTTTCGGAATGTAAAGTGCTTTCAGTTGGGACGAAGAAAGTGACGGTACCAACAGAAGAAGGGGCGGCTAAATACGTGCCAGCAGCCGCGGTAATACGTATGCCCCGAGCGTTATCCGGATTTATTGGGCGTAAAGCGCGTCTAGGTGGTTTAAAAAGTCTGATGTTAAACTGCGGGGCTCAACTCCGTATTGCGTTGGAAACTGTTAGACT
+
GGGGGGGGGGGGGGGGGGGGGGGGGGGGGGGGGGGGGGGGGGGGGGGGGGGGGGGGGGGGGGGGGGGGGGGGGGGGGGGGGGGGGGGGGGGGGGGGGGGGGGGGGGGGGGGGGGFGGGGGGGGGGGGFGGGGGGGGGGGGGGGGGGGGGGDGGGGGGFFGGFGGGGGGGGGGGGGGGGGGGGGGFGGGGGGGGGGGGGGGGDGFGGGGGGGGEGDGGGGGGGGGGGFGGGEC5EGGF4>C7DBBGGFGFCFGCCDFFFBBEFGGFGGFF55.<BFFFFGFFBFFFFFFFF=A<
@M04650:207:000000000-C238N:1:1101:16858:11548 1:N:0:19
ACTCCTACGGGAGGCAGCAGTGGGGAATATTGCACAATGGGCGCAAGCCTGATGCAGCCATGCCGCGTGTATGAAGAAGGCCTTCGGGTTGTAAAGTACTTTCAGTCGGGAGGAAGGTGGTAAGGTTAATAACCTTATCAATTGACGTTACCGACAGAAGAAGCACCGGCTAACTCCGTGCCAGCAGCCGCGGTAATACGGAGGGTGCAAGCGTTAATCGGAATTACTGGGCGTAAAGCGCACGCAGGCGGTTGATTGAGTCAGATGTGAAATCCCCGGGCTTAACCCGGGAAT
+
GGGGGGGGGGGGGGGGGGGGGGGGGGGGGGGGGGGGGGGGGGGGGGGGGGGGGGGGGGGGGGFGGGGGGGGGGGGGGFGGGG?FGFGGGGGGDGGGGGGGGGGGGGGGGGGGGGGGGGGGGGDFFBFGGGGGGGGGGGGGGGGFAFFCFGGGGGGGGGGGGGGGGCCCGGEDGGGGGGGGGGGCGGGGGGEGEGGGDGGGG8CEGGGGGGGGGGDGGGGGGDEGGGGGGGGGDGG=1:4DDGEFGDGCFD59CGGF=@FBFFGGFGGFF?@=FF6:6;GFE09?B?F?BBD038
@M04650:207:000000000-C238N:1:1101:26414:11551 1:N:0:19
ACTCCTACGGGAGGCAGCAGTGGGGAATATTGGACAATGGGCGAAAGCCTGATCCAGCAATGCCGCGTGAGTGATGAAGGCCTTAGGGTTGTAAAGCTCTTTCGGGTGGGACGATGATGACGGTACCACCAGAAGAAGCCCCGGCTAACTTCGTGCCAGCAGCCGCGGTAATACGAAGGGGGCTAGCGTTGTTCGGAATTACTGGGCGTAAAGCGCACGCAGGCGGCGCGTTAAATTAGAAGTGAAAGCCCTGGGCTCAACCCGGGAATTGCTTTTAAGACTGGCGCGCTTGA
+
GGGGGGGGGGGGGGGGGGGGGGGGGGGGGGGGGGGGGGGGGGGGGGGGGGGGGGGGGGGGGGGGGGGGGGGGGGGGGGGGGGGGGGGGGGGGGGGGGGGGGGGGGGGGGGGGGGGGGGGGGGGGGGGGGGGGFGGGGGGGGGGGGGGGGGFGGGGGGGGGGGGGGGGGGGGGGGGFCEGGGGGGGGGGEGGGGGGGGGGGGGGGGGGGGGGGGGGGGGGGGGGGGGGGGG::>FGG7DF>FGFFGGGGF*CFGGGFFF?FGFGGFGGF>FFFFFFF97FFFA*7@BEFF:D??
@M04650:207:000000000-C238N:1:1101:26780:11556 1:N:0:19
ACTCCTACGGGAGGCAGCGGTGGGGAATATTGCACAATGGGCGCAAGCCTGATGCAGCCATGCCGCGTGTATGAAGAAGGCCTTCGGGTTGTAAAGTACTTTCAGTCGGGAGGAAGGTGTCAAGGTTAATAACCTTGGCAATTGACGTTACCGACAGAAGAAGCACCGGCTAACTCCGTGCCAGCAGCCGCGGTAATACGGAGGGTGCAAGCGTTAATCGGAATTACTGGGCGTAAAGCGCACGCAGGCGGTTGATTGAGTCAGATGTGAAATCACCGGGCTTAACACGGGAAT
+
EFGGDEFGG:@B@FFECC7C@@CFCF@FFF,;EFCEDCFGG@@CFEE7FGGFFFG<@C<@CAEFEBE>FGFGGGFGCFE<<CF<FFECFGGEGGFEFGFGGGGGG<??BFGGGE=EFF8FDFFGFGFADFDDAABFFB<7FF<@FFFBDFE<BFCFF7DEFCFGG:@FGGGGCF;FF8>>1:CB=E:CCCEECGEEGGGDEECCC:ECFF?C=:EEFDFGGGC5<CC:EDGGF=C**:@D:9@EDGGGEG575D*=BF=B0*0:=7DBF/@FF?*08?3>E>G:6/*585<19(
@M04650:207:000000000-C238N:1:1101:13322:11593 1:N:0:19
ACTCCTACGGGAGGCAGCAGTGGGGAATATTGCACAATGGGCGAAAGCCTGATGCAGCGACGCCGCGTGAGGGAAGAAGGTTTTCGGATTGTAAACCTCTGTCTTTGGGGACGAAGAAGTGACGGTACCCAAGGAGGAAGCCACGGCTAACTACGTGCCAGCAGCCGCGGTAAAACGTAGGTGGCAAGCGTTGTCCGGAATTACTGGGTGTAAAGGGAGCGCAGGCGGGACGGCAAGTTGGGTGTGAAAACTATGGGCTCAACCCATAGCGTGCATTCAAAACTGCTGTTCTTG
+
GGGGGGGGGGGGGGGGGGGGGGGGGGGGGGGGGGGGGGGGGGGGGGGGGGGGGGGGGGGGGGGGGGGGGGGGGGGGGGGGFGGGGGGGGGGGGGGGGGGGGGGGGGGGGGGGGGGGGGGGGGGGGGGGGGGGGGFGGGGGGGGGGGGGGGGGGGGGGGGGGFGGGGGGGGGGGGGGGEGGGGGGGGGGGGGGGGGGGGEGFFGGGGGGGGEGGGGGGGGGGGGGGGGGGGGGFDD=FGFGFGBEGGGGFGGGGGGFFF>>FFGGBGC16:DEDFFF9AD?F35@F6=:A?FFF>
@M04650:207:000000000-C238N:1:1101:22832:11599 1:N:0:19
ACTCCTACGGGAGGCAGCAGTGGGGAATATTGGGCAATGGGGGAAACCCTGACCCAGCAACGCCGCGTGAGGGAAGAAGGCTTTCGGGTCGTAAACCTCTGTCCCATGTGAAGAGAAGAAGACGGTAGCATGGGAGGAAGCCCCGGCTAACTACGTGCCAGCAGCCGCGGTAATACGTAGGGGGCAAGCGTTGTCCGGAATGATTGGGCGTAAAGGGCGCGTAGGCGGCCTGTTAAGTCTGGAGTGGAAGTCCCGCTTTCAAGGTGGGAATTGCTTTGGAAACTGATAGGCTTG
+
GGGGGGGGGGGGGGGGGGGGGGGGGGGGGGGGGGGGGGGGGGGGGGGGGGGGGGGGGGGGGGGGGGGGGGGGGGGGGGGGGGGGGGGGGGGGGGGGGGGGGGGGGGGGGGGGGGGGGGGGGGGGGGGGGGGGGGGGGGGGGGGGGGGGGGGGGGGGGGGGGGGGGGGGGGGGGGGGGGGGGGGGGGGGGGGGGGGGGGGGGGGGGGGGGGGGGGGGGGGGGGGGEGGGGGEFFGGGGGFGFGFFGGGGFGGGGGGFFFFFGFGGFGG>@F>FFFF?AAGFFFG?F??DFFF0:;
@M04650:207:000000000-C238N:1:1101:22362:11604 1:N:0:19
ACTCCTACGGGAGGCAGCAGTGGGGAATATTGGGCAATGGGGGCAACCCTGACCCAGCGACGCCGCGTGAGTGATGAAGTCTTTCGGGACGTAAAGCTCTTTTGTACGGGAAGAAGACGATGACGGTACCGTACGAATAAGCCCCGGCAAACTACGTGCCAGCAGCCGCGGTAATACGTAGGGGGCAAGCGTTGTCCGGATTTATTGGGCGTAAAGCGAGCGCAGGCGGTTTCTTAAGTCTGGTGTAAAAGGCAGTGGCTCAACCATTGTATGCATTGGAAACTGGTAGACTTG
+
GGGGGGGGGGGGGGGGGGGGGGGGGGGGGGGGGGGGGGGGGGGGGGGGGGGGGGGGGGGGGGGGGGGGGGGGGGGGGGGGGGGGGGGGGGGGGGGGGFGGGGGGGGGGGGGGGGGGGGGDGGDGGGGGGGEGGGGE<DFGGGEGGGGGGGGGGGGGGGGFGGGCCGGGGEGGG@FCGGGGGEGGEGGGGGEC>EEGCGEC8C9+CGCEGGGDGEFGFDCGCCEEC5EGGGECBE>F7C@FFGFFGC::@CFDDGDFFFF>+=CF>CFBF7@FFF?FFFD@@7<?49@A>@?A2)
@M04650:207:000000000-C238N:1:1101:7769:11610 1:N:0:19
ACTCCTACGGGAGGCAGCAGTGGGGAATATTGGGCAATGGGCGCAAGCCTGACCCAGCAACGCCGCGTGAAGGAAGAATGTCTTCGGATTGTAAACTTCTGTCCTCAGGGACGGAAAAAATGACGGTACCTGAGGAGGAAGCCCCGGCTAACTACGTGCCAGCAGCCGCGGTAATACGTAGGGGGCGAGCGTTGTCCGGAATTACTGGGCGTAAAGGGAGCGTAGGCGGCGATTTAAGTCAGATGTGAACTACCCGGGCTTAACCTGGGGGGTGCATCTGAAACGGGGTCGCTT
+
GGGGGGGGGGGGGGGGGGGGGGGGGGGGGGGGGGGGGGGGGGGGGGGGGGGGGGGGGGGGGGGGGGGGGGGGGGGGGGGGGGGGGGGGGGGGGGGGGGGGGGGGGGGGGGGGGGGGGGGGGGGGGGGGGGGGGGGGGGGFGGFGGGGGEGGGGGGGGG>FGGGGGGGGGGGGGDCGCGFGGGGGGGEGGGGGGGGFGGGGGGGGGGGGGGGCCECEGGFGGGGDGGGGGGGGFG3CDFFFFGFFGGGG?*7>FF4@EBBDF?CC?DGFFFFFEF362:C??>7=)75>F3>>B0
@M04650:207:000000000-C238N:1:1101:15107:11668 1:N:0:19
ACTCCTACGGGAGGCAGCAGTGGGGAATATTGGGCAATGGGGGGAACCCTGACCCAGCGACGCCGCGTGAGTGAAGAAATCCTTCGGGATGTAAAGCTCTGTTGTATGGGAAGAGAAGCAGACGGTACCATACGAGGAAGCCCCGGCAAACTACGTGCCAGCAGCCGCGGTAATACGTAGGGGGCAAGCGTTGTCCGGAATTACTGGGCGTAAAGCGCACGCAGGCGGGTTTATAAGTCAGATGTAAAAGGCAGGTGCTTACCATCTGTTTGTCATCTGATACTGTAAGCCT
+
GGGGGGGGGGGFGGGGGGGG@FGGGGGEFGGGGGGGGGGGGGEGGG7DEGGGGCFGGGGDFG>FGEGGGGGGFGFGGGGFGCGFGGGGGGGGFGGGGGGGF@FFFGGGGGGGGGGGGGGGGFGGGGGGCFGGGGGGGGGGCC@FGGGGEGGGGGGGGGGGGGGGGGGDEGGGGGGGGGGGGGDGEGGGGGEEGGGGGGGGGCFFG?FG>EGECFFFGGGGGGGCD5CEC9E5:?FGGGFGFC@FC>>FFGGFGGGFFFFFFFFFFC?>FF6F>*964):BFAGFB4@AA@4:
@M04650:207:000000000-C238N:1:1101:8933:11672 1:N:0:19
ACTCCTACGGGAGGCAGCAGTGGGGAATATTGGACAATGGACCAAAAGTCTGATCCAGCAATTCTGTGTGCACGACGAAGTTTTTCGGAATGTAAAGTGCTTTCAGTTGGGACGAAGAAAGTGACGGTACCAACAGAAGAAGGGGCGGCTAAATACGTGCCAGCAGCCGCGGTAATACGTATGCCCCGAGCGTTATCCGGATTTATTGGGCGTAAAGCGCGTCTAGGTGGTTTAAAAAGTCTGATGTTAAACTGCGGGGCTCAACTCCGTATTGCGTTGGAAACTGTTAGACT
+
GGGGGGGGGGGGGGGGGGGGGGGGGGGGGGGGGGGGGFFFGGGGGGGGGGGGGGGGGGGFEGGGGGGGGGGGGGGGGGGGGGGGGGGGGGGGGGGGGGGGGGGGGGGGGGGGGGCCFGGGGGGGGGGGGGGGGGGGGFGGGGGGGGGGGGGGFGGGGGGGGGGGGGGGGGGGGGGGGGGGGGGGGGGGDEEGGGGGGGGGCGGGGGGGC=FGGGCFFGGGGGGGGGGGGGGGFGGCFFFGFGF4CFGGFDD>029>DFFFGFGGFGGFFFFFFFFEFFGFFBFFFFFFDFFFF
@M04650:207:000000000-C238N:1:1101:28199:11680 1:N:0:19
ACTCCTACGGGAGGCAGCAGTAGGGAATCTTCGGCAATGGACGAAAGTCTGACCGAGCAACGCCGCGTGAGTGAAGAAGGTTTTCGGATCGTAAAACTCTGTTGGTAGAGAAGAACGTTGGTGAGAGTGGAAAGCTCATCAAGTGACGGTAACTACCCAGAAAGGGACGGCTAACTACGTGCCAGCAGCCGCGGTAATACGTAGGTCCCGAGCGTTGTCCGGATTTATTGGGCGTAAAGCGAGCGCAGGTGGTTTATTAAGTCTGGTGTAAAAGGCAGTGGCTCAACCATTGT
+
GGGGGGGGGGGGEGGGGGGGGGGGGGGGGGGGGGGGGGGGFGGGGGGGGGGGFGG@FEEFEGGCFGGFGGGGGGGGGGGGBFGCFGGDCGGGGGGGGGGGGGGGGGGGGGGGGGEGGFFGGGGGGGGGGGGFGGGGGGGGDFGFFGCGGGGGGGGCFFGGGGGGGGGDGEGGGGGGGGGGG7FGGGGGGGGGGGGGGGGGGGGGGGGGGGGGGGGCEDGGGD=E=FFGGGGGFGDEDFFGFGEDGGDGFFGGGGG?FFF*CBFFFGG?@6=BFF>424*9F?FFF@;??FFFA
@M04650:207:000000000-C238N:1:1101:26907:11709 1:N:0:19
ACTCCTACGGGAGGCAGCAGTGGGGAATATTGGGCAATGGGGGCAACCCTGACCCAGCGACGCCGCGTGAGTGAAGAAATCCTTCGGGATGTAAAGCTCTGTTGTATGGGAAGAGAAAAAGACGGTACCATACGAGGAAGCCCCGGCAAACTACGTGCCAGCAGCCGCGGTAATACGTAGGGGGCAAGCGTTGTCCGGAATTACTGGGCGTAAAGCGCACGCAGGCGGGTTTATAAGTCAGATGTAAAAGGCAGGTGCTTACCATCTGTTTGTCATCTGATACTGTAAGCCT
+
GGGGGGGGGGGGGGGGGGGGGGGGGGGGGGGGGGGGGGGGGGGGGGGGGGGGGGGGGGGGGGGGGGGGGGGGGGGGGGGGGGGGGGGGGGGGGGGGGGGGGFGGGGGGGGGGGGGGGGGGGGGGGGGGGGGGGGGGGGGGGFFGGGGGGGGGGGGGGFGGGGGGGGGGGGFGGGGGGFGGGGGGGGGGGGGGGGGGGGGGGGGGGGGGGGGGGGGGGGGGGGGGGGGGGGC5@FGGGGFGFGFFFGGGFGGGGGDFFFFFFFGGFGGABFFFFFFF<AGFFFGFFFFDBFFF
@M04650:207:000000000-C238N:1:1101:28411:11746 1:N:0:19
ACTCCTACGGGAGGCAGCAGTAGGGAATCTTCGGCAATGGACGAAAGTCTGACCGAGCAACGCCGCGTGAGTGAAGAAGGTTTTCGGATCGTAAAACTCTGTTGTTAGAGAAGAATAAGTGGGAGAGTAACTGTTCCCACCTTGACGGTATCTAACCAGAAAGCCACGGCTAACTACGTGCCAGCAGCCGCGGTAATACGTAGGTGGCAAGCGTTGTCCGGATTTATTGGGCGTAAAGCGAGCGCAGGCGGTTTCTTAAGTCTGATGTGAAAGCCCTCGGCTCAACCGAGGA
+
GGGGGGGGGGGGGGGGGGGGGGGGGGGGGGGGGGGGGGGGGGGGGGGGGGGGGGGGGGGGGGGGGGGGGGGGGGGGGGGGGGGGGGGGGGGGGGGGGGGGGGGGGGGGGGGGGGGGGGGGGGGGGGGGGGGGGGGGGGGGGGGGGGGGGGGGGGGGGGGGGGGGGGGGDGGGGGGGGGGGGGGGGGGGGGGGGGGGGGGGGGGGGGGGGGGGGGGGGGGGGGEEFCGGGGGGFGDGGGFGFGFFGGGCBGGDGC:?FFFFGFF7FGGFFFFFFFFF?25BEFGFFFFF0BEB
@M04650:207:000000000-C238N:1:1101:9463:11761 1:N:0:19
ACTCCTACGGGAGGCAGCAGTGGGGAATATTGGGCAATGGGGGGAACCCTGACCCAGCGACGCCGCGTGAGTGAAGAAATCCTTCGGGATGTAAAGCTCTGTTGTATGGGAAGAGAAAAAGACGGTACCATACGAGGAAGCCCCGGCAAACTACGTGCCAGCAGCCGCGGTAATACGTAGGGGGCAAGCGTTGTCCGGAATTACTGGGCGTAAAGCGCACGCAGGCGGGTTTATAAGTCAGATGTAAAAGGCAGGTGCTTACCATCTGTTTGTCCTCTGATACTGTAAGCCTTG
+
GGGGGGGGGGGGGDGGGGGGGGGGGGGGGGGDEGGGGGGGGGGEGGGGGGGGFGGDGGGGGGGGGGGGGGGGGGGGGGGGGEFGGGG7FGGGGGFGGGGGGG;FGFFGGGGGGGGGGGGGCEFEGGGGGFFFGFDCGGGCGGGGGGGCCGGGCFCGGGGGGGDDGGGGCEE*?9CF><9@E>EGGGGEFEGG5?+<5?>>FGF79::FFDE7/:9C=9<D=CECGGEGG1;*9F7FFF*0*019*0:C=>D4**77?FFF7FCD4C:AFFF?F4*9<AC8@9C6*98)6*<2).
@M04650:207:000000000-C238N:1:1101:13860:11787 1:N:0:19
ACTCCTACGGGAGGCAGCAGTGGGGAATCTTCCGCAATGGACGAAAGTCTGACGGAGCGACGCCGCGTGGGTGAAGAAGGTCTTCGGATCGTAAAGCCCTGTCATTAGGGACGAATGGTAGATGGAGTAATATGTCATCTATTTGACGGTACCTAAGGAGGAAGCCCCGGCTAACTACGTGCCAGCAGCCGCGGTAATACGAGATGTGCGAGCGTTGGTCGGAATCACTGGGCATAAAGGGTGCGTAGGCGGTGCGCCAAGTCGGATGGGAAATCCCTTCGCTTAACGGAGGA
+
GGGGGGGGGGGGGGGGGGGGGGGGGGGGGGGGGGGGGGGGGGGGGGGGGGGGGGGGGGGGGGGGGGGGGGGGGGGGGGGGGGGGGGGGGGGGGGGGGGGGGDGGGGGGGGGGGGGGGGGGGGGGGFGGGGGGGGGGGGGGGGGGGGGGGGGGGGGGGGGGGGGGGFFGGGGGGGGGGFGGFCCFGFFGGGGGGGCEECF9FCEGGGGGGGCGGGGG**9CDDGGGGGGGGGG>=7<FGFG>C>>DGGDECGG<<<BE@:DGFGGF<DB)))97=@?7?G:32DFD=78;<>9:
@M04650:207:000000000-C238N:1:1101:19689:11790 1:N:0:19
ACTCCTACGGGAGGCAGCAGTGGGGAATATTGCACAATGGGCGAAAGCCTGATGCAGCGACGCCGCGTGAGGGAAGAAGGTTTTCGGATTGTAAACCTCTGTCTTCGAGGACGAAGAAGTGACGGTACTCGAGGAGGAAGCCACGGCTAACTACGTGCCAGCAGCCGCGGTAAAACGTAGGTGGCAAGCGTTGTCCGGAATTACTGGGTGTAAAGGGAGCGCAGGCGGTTTCTTAAGTCTGATGTGAAAGCCCCCGGCTCAACCGGGGAGGGTCATTGGAAACTGGGAGACTTG
+
GGGGGGGGGGGGGGGGGGGGGGGGGGGGGGGGGGGGGGGGGGGGGGGGGGGGGGGGGGGGGGGGGGGGGGGGGGGGGGGGGGGGGGGGGGGGGGGGGGGGGGGGGGGGGGGGGGGGGGGGGGGGGGGGGGGGGGGGGGGGGGGGGGGGGGGGGGGGGGGGGGGGGGGGGGGDGGGGGGGGGGGGGGGGGGGGGGGGGGGGGGGGGGGGGGEGFGGGGGGGGGGGGGGGGGGGFGFGGGFGFGFFGGGGFGGGGGGFFFFFFFGGFDD;<>D).7>?>AF*9)9@FF4,:5FF>>
@M04650:207:000000000-C238N:1:1101:29408:11799 1:N:0:19
ACTCCTACGGGAGGCAGCAGTGGGGAATATTGGGCAATGGGGGGAACCCTGACCCAGCGACGCCGCGTGAGTGAAGAAATCCTTCGGGATGTAAAGCTCTGTTGTATGGGAAGAGAAAAAGACGGTACCATACGAGGAAGCCCCGGCAAACTACGTGCCAGCAGCCGCGGTAATACGTAGGGGGCAAGCGTTGTCCGGAATTACTGGGCGTAAAGCGCACGCAGGCGGGTTTATAAGTCAGATGTAAAAGGCAGGTGCTTACCATCTGTTTGTCATCTGATACTGTAAGCCT
+
GGGGGGGGGGGGGGGGGGGG<FGGGGGGGGGGGGGGGGGGGGGGFGFGGGGGGGGGGGGGGGGGGGGFGGFFFGGGGGGGGGGCGGGGGGGGGGGGGFGFFFEFGGGGGGGGGGGGGGGGGGGGGGGGGGGGGGGGGGGGFFCGFGGGGGGGGGGFGGGGFGGGGGGGGGGGGGGGG9FGGGGGGGGGGGGGGGGGGGGGGGGGGGGGGGGGGGGGGGGDEDGGGGGGGD=5?DCFFFFFFFFF>FGGFGDFGDG>F6?FGFCGFGGAFFFFFFFF<9FFFFFFFFFAB=F0
@M04650:207:000000000-C238N:1:1101:14774:11804 1:N:0:19
ACTCCTACGGGAGGCAGCAGTGGGGAATATTGGACAATGGACCAAAAGTCTGATCCAGCAATTCTGTGTGCACGACGAAGTTTTTCGGAATGTAAAGTGCTTTCAGTTGGGACGAAGAAAGTGACGGTACCAACAGAAGAAGGGGCGGCTAAATACGTGCCAGCAGCCGCGGTAATACGTATGCCCCGAGCGTTATCCGGATTTATTGGGCGTAAAGCGCGTCTAGGTGGTTTAAAAAGTCTGATGTTAAACTGCGGGGCTCAACTCCGTATTGCGTTGGAAACTGTTAGACT
+
GGGGGGGGGGGGGGGGGGGGCFGGGGGGGGGGGGGGGGGGGGGGGGGGGGGGGGGGGGGGGGGGGGGGGGGFGGGGGGGGGGGGGGGGGGGGGGGGGGGGGGGGGGGGGGGGGGGGGGGGGGGGGGGGGGGGGGGGGGGGGGGGGGGGGGGGGGGGGGGGGGGGGGGGGGGGGGGGGGGGGGGGGGGGGGGGGGDGGGGGGGGGGGGGFGGGGGGGGGGGGGGGGGGEGGGF@FGGGGFGFGFFGGGGFGGGFCGEFEB>GFGGFGGFF5FFFFFFF?GF:>FFFF=<BFFFF
@M04650:207:000000000-C238N:1:1101:5719:11818 1:N:0:19
ACTCCTACGGGAGGCAGCAGTAGGGAATTTTCGTCAATGGGGGAAACCCTGAACGAGCAATGCCGCGTGAGCGAAGAAGGATTTCGGTCTGTAAAGCTCTGTTGTAAAGGAAGAAAGCCAAGTAGAGGAAATGTTACTTGGTTGACGGTACTTTACCAGAAAGCCACGGCTAACTACGTGCCAGCAGCCGCGGTAATACGTAGGTGGCAAGCGTTATCCGGAATTATTGGGCGTAAAGGGTGCGTAGGCGGTCTAATAAGTCTGAAGTAAAAGCCAGTGGCTCAACCACTGTCC
+
GGGGGGGGEGGEGGGGGGGGGGGGGGGGGGGGGGGGGGGGGGGGGGGGGGGGGGGGGGGGGGGGGGGGGGEGGGGGGGGGGGGGGGEGGGGGGGGGGGGGGGGGGGGGGDFGFFGFGGGGGGGGGGGGFGGGGGGGGGGGGGGGGGEGGGGGGGGGGGGFCDDEFGGGGGGGGGGGGCG7BFGGGGGGGGGGDEGGGGGGGGGCGGCEF?CGEGGDGGGG5DGFG9?FFDDF@GGGFFFC>7:)9CGCF<CCDGGFBFFFFFF77:C:FBFF=F)514C:><FFFF:<BF?A48
@M04650:207:000000000-C238N:1:1101:19725:11821 1:N:0:19
ACTCCTACGGGAGGCAGCAGTGGGGAATATTGGACAATGGACCAAAAGTCTGATCCAGCAATTCTGTGTGCACGACGAAGTTTTTCGGAATGTAAAGTGCTTTCAGTTGGGACGAAGAAAGTGACGGTACCAACAGAAGAAGGGGCGGCTAAATACGTGCCAGCAGCCGCGGTAATACGTATGCCCCGAGCGTTATCCGGATTTATTGGGCGTAAAGCGCGTCTAGGTGGTTTAAAAAGTCTGATGTTAAACTGCGGGGCTCAACTCCGTATTGCGTTGGAAACTGTTAGACTG
+
GGGGGGGGGGGGGGGGGGGGGGGGGGGGGGGGGGGGGGGGGGGGGGGGGGGGGGGGGGGGGGGGGGGGGGGFGGGGGGGGGGGGGGGGGGGGGGGGGGGGGGGGGGGGGGGGGGGGGGGGGGGGGGGGGGGGGGGGGGGGGGGGGGGGGGGGGGGGGGGFEGGGGGGGGGGGGGGGGGGGGGGGGGGGGGGGGGGGGGGGGGGGGGGGGGGGGGGGGGGGGGGGGGGGGGAF:CCFGFFFFGFFGGFDFFGFGGFFBEFDEFGG?>CDF>FFFFFF1?GFFAGFFFFFFFFFA)
@M04650:207:000000000-C238N:1:1101:27289:11846 1:N:0:19
ACTCCTACGGGAGGCAGCAGTAGGGAATCTTCGGCAATGGACGAAAGTCTGACCGAGCAACGCCGCGTGAGTGAAGAAGGTTTTCGGATCGTAAAACTCTGTTGTTAGAGAAGAACAAGTAGGAGAGTAACTGCTCTTACCTTGACGGTATCTAACCAGAAAGCCACGGCTAACTACGTGCCAGCAGCCGCGGTAATACGTAGGTGGCAAGCGTTGTCCGGATTTATTGGGCGTAAAGCGAGCGCAGGCGGTTTCTTAAGTCTGATGTGAAAGCCCCCGGCTCAACCGGGGAGG
+
GGGFFGGGEGGFEGEGGDFFGGGGGFGGGGGGGGGGGGGGGGGGGEGGGGGGGGGGGGGGGGGGGDG>FGGFFGGGGGGGGGGGGGGGGEGGGGGFGGGGGGGGGGGGGGGFGGGGGGGGGGGDGGGGGGGFGGGGGGGGGGFGBGEEGGGGGGGGFGGGGGGGGGGGGGGGGGGGGGGGGGGGGGGGGGGGGGGG?FGGFGGEGGGGGGGGGGGGGGGGEG5:FCFGGGGGFGGGGGFDDGBDDGGG>GGGGGG@FFFFGFGGFGGDFFFFFFF@?BDBB0DFFFFBB7<9>F
@M04650:207:000000000-C238N:1:1101:20475:11849 1:N:0:19
ACTCCTACGGGAGGCAGCAGTGGGGAATCTTCCGCAATGGACGAAAGTCTGACGGAGCGACGCCGCGTGGGTGAAGAAGGTCTTCGGATCGTAAAGCCCTGTCATTAGGGACGAATGGTAGATGGAGTAATATGTCATCTATTTGACGGTACCTAAGGAGGAAGCCCCGGCTAACTACGTGCCAGCAGCCGCGGTAATACGTAGGGGGCGAGCGTTGTCCGGAATCATTGGGCGTAAAGGGCGCGTAGGCGGGAATACAAGGCTGTTTTTAAAGTTCAGGGCTCAACCCTGTGG
+
GGGGGGGGGGGGGGGGGGGGGGGGGGGGFGGGFGGGGGGGGGGEGGGGGGGGGGEGGGEGGGGGGGGGGGGGGGGGGGGGGGGGGGGGEDFGGGGGGGFGGGGGGADGGGCEFGCFGFGGGGGGF,DFGGGGGGGGGCD<FFFFCFFGE@FGGDFGGGGGGGGGGGFGGGCCFGGGGGGFFFCGFGGGCEEGGG@EDBFFGCFCGGGDGGGGCECEEGCDEDEC=F9AFGFCFG55977FD:@>DDGD@CDDDCD>???=<)9C>29:)).<48B6)-:F>?7)9=F?<4),,(
@M04650:207:000000000-C238N:1:1101:15121:11859 1:N:0:19
ACTCCTACGGGAGGCAGCAGTGGGGAATATTGGGCAATGGGGGAAACCCTGACCCAGCAACGCCGCGTGAGGGAAGAAGGCTTTCGGGTCGTAAACCTCTGTCCCATGTGAAGAGAAGAAGACGGTAGCATGGGAGGAAGCCCCGGCTAACTACGTGCCAGCAGCCGCGGTAATACGTAGGGGGCAAGCGTTGTCCGGAATGATTGGGCGTAAAGGGCGCGTAGGCGGCCTGTTAAGTCTGGAGTGGAAGTCCCGCTGTCAAGGTTGGAATTGCTTTGGAAACTGATAGGCTTG
+
GGGGGGGGGGGGGGGGGGGGFGGGGGGGGGGGGGGGGGGGGGGGGGGGGGGGGGGGGGGGGGGGGGGGGGGGGGGGGGGGGGGFFGGGGGGGFGGGGGGGGGGGGGGGGGGGGGGGGGGGGGGGGGGGFGGGGGGGGGGGGCGGFEGEGGGGGGGGGGFFFGGGGGGGGGGDF<CFGCFGGGGGGDGGGGGGGGGGGGEEGEFFCFGGGGGEGGGGGGGGGGGGGGGGEDCC9CFFGFFGFGFFGGGGFGCCCDD3;)84CFGG**916@*/=F*95AGFFFC*=?*:<647?F
@M04650:207:000000000-C238N:1:1101:15848:11870 1:N:0:19
ACTCCTACGGGAGGCAGCAGTAGGGAATCTTCGGCAATGGGGGCAACCCTGACCGAGCAACGCCGCGTGAGTGAAGAAGGTTTTCGGATCGTAAAACTCTGTTGTTAGAGAAGAACGTTAAGTAGAGTGGAAAATTACTTAAGTGACGGTATCTAACCAGAAAGGGACGGCTAACTACGTGCCAGCAGCCGCGGTAATACGTAGGTCCCAAGCGTTGTCCGGATTTATTGGGCGTAAAGCGAGCGCAGGTGGTTTCTTAAGTCTGATGTAAAAGGCAGTGGCTCAACCATTGTG
+
GGGGGGGGGGGGGGGGGGGGGGGGGGGGGGGGGGGGGGGGGGGGGGGGGGGGGGGGGGGGGGGGGGGFGGGGGGGGGGGGGGGGGGGGGGGGGGGGGGGGGGGGGGGGGGGGGGGGGGGGGGGGGGGGGGGGGGGGGGGGGGGGGGGGGGGGGGGGGGGFGGGGGGGGGGGGGGGGGGGGGGGGGGGGGGGGGGGGGGGGGGGGGGGGGGGGGGGGGGGGGDCEGGGGGGGGFGGGGGFGFGFFGGGGFGGFCF<FFFFFFFGGFDFFFFFFFFFFBFGFFFGFFFFFFFF><)
@M04650:207:000000000-C238N:1:1101:3553:11873 1:N:0:19
ACTCCTACGGGAGGCAGCAGTGGGGAATATTGCACAATGGGCGAAAGCCTGATGCAGCGACGCCGCGTGAGGGAAGAAGGTTTTCGGATTGTAAACCTCTGTCTTCGAGGACGAAGAAGTGACGGTACTCGAGGAGGAAGCCACGGCTAACTACGTGCCAGCAGCCGCGGTAAAACGTAGGTGGCAAGCGTTGTCCGGAATTACTGGGTGTAAAGGGAGCGCAGGCGGGATGCCAAGTTGGACGTGAAATCTATGGGCTCAACCCATAGCGTTCGTTCCAAACGGGCGTTCTTG
+
GGGGGGGGGGGGGGGGGGGGGGGGG>FGGGGGGGGGGGGGGGGGGGGGGGGGGGGGGGGGGGGGGGGGGGGGGGGGFGFGGFGFGFGGDGGGGGGGGGGGGGGGFGGGDGGGGGGGGGFFGGGGGGGG,FFGEGGGGCDCEFEFF7FCFGFGGGGFGGFF<CEGGGGGCEFEF?CCEGGGGCFGGGFCFC=CCE9C*:EEGGCFCGGFCG*<<FFGGFGDEGE55CEG=3?CFGDCFC7DF*<>DG<3@FGG7C;F>>@FF**95C5(/<:0).).4(0969<)7)771851>>
@M04650:207:000000000-C238N:1:1101:6298:11891 1:N:0:19
ACTCCTACGGGAGGCAGCAGTGGGGAATATTGCACAATGGGCGAAAGCCTGATGCAGCGACGCCGCGTGGAGGAAGAAGGTTTTCGGATTGTAAACTCCTGTCTTCGGGGACGAAACAAATGACGGTACCCGAGGAGGAAGCCACGGCTAACTACGTGCCAGCAGCCGCGGTAAAACGTAGGTGGCAAGCGTTGTCCGGAATTACTGGGTGTAAAGGGAGCGCAGGCGGGATGCCAAGTTGGGTGTGAAATCTATGGGCTCAACCCATAGCGTGCATTCAAAACTGGCGTTCTT
+
FGGGGGGGGGGGGGGGEGGGGDFGGGGGCGGFGGGGGGGGGGGGGGGGGGGGGGGGGGGGFGGGGGGGGGDGGGFGGGGGGGGGGGGFGGGGGGGGGGGGGGGGGGGGGGGGGGCCGG=8BDDD:7FDGC<F::C@FEFFFGGCCGCCCEGGGGGGGEGCEGG,<FGGGGGGG*?9CGC+=EGGGGFGGGGEGGEFFCGE5CF++<CGGGGGF+3AE*5CC<=*CDEC55*:>6C96CFGFCDFGCD=F*:FGGGF4FF@F6*0.*9:5FFFFD@>99:F4<:@FF??0<>135
@M04650:207:000000000-C238N:1:1101:23947:11908 1:N:0:19
ACTCCTACGGGAGGCAGCAGTGGGGAATATTGCACAATGGGCGAAAGCCTGATGCAGCGACGCCGCGTGAGGGAAGAAGGTTTTCGGATTGTAAACCTCTGTCTTCGGGGACGATAATGACGGTACCCGAGGAGGAAGCCACGGCTAACTACGTGCCAGCAGCCGCGGTAAAACGTAGGTGGCAAGCGTTGTCCGGAATTACTGGGTGTAAAGGGAGCGCAGGCGGAATGGTAAGTTGAATGTGAAAACTATGGGCTCAACCCATAGACTGCGGTCAAAACTACTGTTCTTG
+
GGGGGGGGGGGGGGGGGGGGGGGGGGGGGGGGGGGGGGGGGGGGGGGGGGGGGGGGGGGGGGGGGGGGGGGGGGGGGGGGGGGGGGGGGGGGGGGGGGGGGGGGGGGGGGGGGGGGGGGGGGGGGGGFEGGGGGGGGGGGGGGGGGGGGGGGGGGGGGGGGGGGGGGGEGGGGGGGGGGCFGFGGGGGGGGGGGGGGGGGGDGGGGGGGGGGGGGGGGGGGGGCEGCGGGGGFGGGGDF78>BFGGGGFF7FCGFFFFFFGFGGFFFBFFFFD)7><7F7>?GFFFFAAFF<
@M04650:207:000000000-C238N:1:1101:17750:11926 1:N:0:19
ACTCCTACGGGAGGCAGCAGTAGGGAATCTTCGGCAATGGGGGCAACCCTGACCGAGCAACGCCGCGTGAGTGAAGAAGGTTTTCGGATCGTAAAACTCTGTTGTTAGAGAAGAACGTTAAGTAGAGTGGAAAATTACTTAAGTGACGGTATCTAACCAGAAAGGGACGGCTAACTACGTGCCAGCAGCCGCGGTAATACGTAGGTCCCAAGCGTTGTCCGGATTTATTGGGCGTAAAGCGAGCGCAGGTGGTTTCTTAAGTCTGATGTAAAAGGCAGTGGCTCAACCATTGTG
+
GGGGGGGGGGGGGGGGGGGGGGGGGGGGGGGGGGGGGGGGGGGGGGGGGGGGGGGGGGGGGGGGGGGGGGGGGGGGGGGGGGGGGGGDEGGGGGGGGGGGGGGGGGGGGGGGGGGGGGGGGGGGGGGGGGFGGGGGGGGGGGGGGGGGGGGGGGGGGGGGGGGGGGGGGGGGGGGGGGGGGGGGGGGCGGGGEGGGGGFGGGGGGGGGGGGFGGGGGGGGG3AEGGGGGGFGFGGGGDFGFD>BGGGGFGGGGGD??FF??FFGFFFAFFFFFF>F?FGFFFGFFFF?:FFFF<
@M04650:207:000000000-C238N:1:1101:9107:11954 1:N:0:19
ACTCCTACGGGAGGCAGCAGTAGGGAATCTTCGGCAATGGGGGCAACCCTGACCGAGCAACGCCGCGTGAGTGAAGAAGGTTTTCGGATCGTAAAACTCTGTTGTTAGAGAAGAACGTTAAGTAGAGTGGAAAATTACTTAAGTGACGGTATCTAACCAGAAAGGGACGGCTAACTACGTGCCAGCAGCCGCGGTAATACGTAGGTCCCAAGCGTTGTCCTGATTGCTTGGGCGTAAAGCGAGCGCAGGTGGTTTCTTAAGTCTGATGTAAAAGGCTGTGACTCAACCATTGTG
+
E8FGGGGFGGGBFGGGGGGCFGA<FEEFEGGGGGGGDFCFGDGGGGGGF<FEGGFFD@@FGGGGGGG+@F=BFFGCFGAF<5?<BFGEGG>F8FGF<FG,8C,FGFFGGF<E<<FDF+<3=F5?D,::@B9DFFFGGFE,9@>9D@<C7>3>=F9CC@CGGD,,,@,:<CDGGFCF;7C,68*<8C8,<8*=*1=*1<99*?98C3B9*<6=*:*/:CF*+20+<++<+>8/7C<EG36:5DE)951>D*0/9*7*9=4*+9:7@0>A08997B))(,9@4<*9?/<:6?FAF)
@M04650:207:000000000-C238N:1:1101:7612:11972 1:N:0:19
ACTCCTACGGGAGGCAGCAGTGGGGAATATTGCACAATGGGGGAAACCCTGATGCAGCGACGCCGCGTGAGCGAAGAAGTATTTCGGTATGTAAAGCTCTATCAGCAGGGAAGAAAATGACGGTACCTGACTAAGAAGCCCCGGCTAACTACGTGCCAGCAGCCGCGGTAATACGTAGGGGGCAAGCGTTGTCCGGAATTACTGGGCGTAAAGCGCACGCAGGCGGGTTTATAAGTCAGATGTAAAAGGCAGGTGCTTACCATCTGTTTGTCATCTGATACTGTAAGCCTAG
+
GGGGGGGGGGGGGGGGGGGGGGGGGGGG9FGGGGGGGGGGGGGGGGGGGGGGGGGGGGGGGGGGGGGGGGGGGGGGGGGGGGGGGGGGGFGGGGGGGGGGGGGGGGGGGGGGGGG<FFGGGGGGGGGGGGGGDFGGGGGGGGGGGGGCGGFGGGGGGGGGFGGFGGGGGDGGGGGFGEGGGGGGGGGGGGGGFGGGGGGGFGGGGCFGGGGGGGGGGGGGGGGEGDGCCCCFFGGGGGFGFGFF*>FFDFFDDFGFFFFFGFGGFFFDFFFFFBFBB>D@F27@BFFF?F)3
@M04650:207:000000000-C238N:1:1101:13320:11977 1:N:0:19
ACTCCTACGGGAGGCAGCAGTGGGGAATATTGGACAATGGACCAAAAGTCTGATCCAGCAATTCTGTGTGCACGACGAAGTTTTTCGGAATGTAAAGTGCTTTCAGTTGGGACGAAGAAAGTGACGGTACCAACAGAAGAAGGGGCGGCTAAATACGTGCCAGCAGCCGCGGTAATACGTATGCCCCGAGCGTTATCCGGATTTATTGGGCGTAAAGCGCGTCTAGGTGGTTTAAAAAGTCTGATGTTAAACTGCGGGGCTCAACTCCGTATGGCGTTGGAAACTGTTAGACT
+
GGGGGGGGGGGGGGGGGGGGGGGGGGGGGGGGGGGGGGGGGGGGGGGGGGGGGGGGGGGGGGGGGGGGGGGFFGFGGGGGGFGGGGGGGGFGGGGGGGGGGGGGGGGGGGGGGGEGGGGGGGGGGGGGGGGGGGGGGGGCFGGGGGGGGGGGGGGGG:FGGGGGGGEFEEGGGGGGGGGGGGGG@FGGGGEGEB@E9CCGDEGGGGGCEGGGGGDGGGDG5)::FGFGGG*A5F7C7CEFFGF@>>7:FFGGGGGB3;>:=>DGF=:2>F::))07<BGF@BGFB?FA9@724
@M04650:207:000000000-C238N:1:1101:5413:11978 1:N:0:19
ACTCCTACGGGAGGCAGCAGTAGGGAATCTTCGGCAATGGGGGCAACCCTGACCGAGCAACGCCGCGTGAGTGAAGAAGGTTTTCGGATCGTAAAACTCTGTTGTTAGAGAAGAACGTTAAGTAGAGTGGAAAATTACTTAAGTGACTGTATCTAACCAGAAAGGGACGGCTAACTACGTGCCAGCAGCCGCGGTAATACTTAGGTCCCAAGCGTCTTCCGGATTTATTGGGCGTAAAGCGAGCGCAGGTTGTTTCTTAAGTCTGATGTAACAGGCAGTGGCTCAACCATTGTT
+
9EEFFGFGEFGGCGGG@CGGGGFFE8FGGGGFC,@:@FFGC7@F+CCFCGEFFGEGCF:<EGGGGGGGDC=FEFEAF8<<FGGGCF:+BFEE8F7EBFGGCFCFFFAFGF9B<F8FBFFCFFGGDF9CFD@>FFFG<DFFC<>D,,@,3@=FGGCGCC@,3>F@,C:F:7FB:FFGFFCG7C@FCC6@82:E*==1BF9;+5+5+?+=CEC=EEG**1::8)27C6+0:0+2):CC33@C3<))193<>C**1>GFFF4*<@GG40>AF*@*8*))(-9?4(19*/)487FA>)
@M04650:207:000000000-C238N:1:1101:6205:11999 1:N:0:19
ACTCCTACGGGAGGCAGCAGTGGGGAATATTGGGCAATGGGGGAAACCCTGACCCAGCAACGCCGCGTGAGGGAAGAAGGCTTTCGGGTCGTAAACCTCTGTCCCATGTGAAGAGAAGAAGACGGTAGCATGGGAGGAAGCCCCGGCTAACTACGTGCCAGCAGCCGCGGTAATACGTAGGGGGCAAGCGTTGTCCGGAATGATTGGGCGTAAAGGGCGCGTAGGCGGCCTGTTAAGTCTGGAGTGGAAGTCCCGCTTTCAAGGTGGGAATTGCTTTGGAAACTGAGAGGCTTG
+
FFGGGGGGGGGGGGGGGGGGGGGGGGGGGFFFFGGGGGGGGGGGGGGFGGGGFGGGFFGGGGGGGGGGGEGGGGGGGGGGGGGGGGGGGGGGGGGGGGGGGGGGGGGGGGGAFGGFFGGGGGGGGGGFGGGGGGGGEG8BGFGGGGDCCFGGCGGGGGFGGGGCGGGGGDFGGGGCCB9FE@C>@EEGGGGDGEFFC5;CGGGGCFGGGCEGEFCGEDDGGGD5CGGGDGGGFDG+7:F*9**)259DFGGFCFGFBEF4F*:CF470)05?6BFFA2CF9)9*96).8<><7>
@M04650:207:000000000-C238N:1:1101:15114:12049 1:N:0:19
ACTCCTACGGGAGGCAGCAGTAGGGAATTTTCGTCAATGGTGGAAACCCTGAACGAGCAATGCCGCGTGAGCGAAGAAGGATTTCGGTCTGTAAAGCTCTGTTGTAAAGGAAGAAAGCCAAGTAGAGGAAATGTTACTTGGTTGACGGTACTTTACCAGAAAGCCACGGCTAACTACGTGCCAGCAGCCGCGGTAATACGTAGGTGGCAAGCGTTATCCGGAATTATTGTGCGTAAAGGGTGCGTAGGCGTTCTAATAAGTCTGAAGTAAAATCCAGGGGACCAACAACTGTCC
+
GGGCFFGGGCFGDDFGGGGEFEFGDFGCFGGGEGGDCF<<6CFFGFGGGGGG8EG:@FGGFGGD6@CF::7==FEFFGGD,CFFFGGEC=<CE<FFFFG9FF9?FFGFFGGGDCFGFCG8FFGGGGFGG<A<EB,CFGGD<FGGGFCEFEECGGF,C9FFE8,D@FG:@8FDC<DB@*634@DGGFD,>**4148;CFFCB,;8CCC*<<CD==CEGGC5**/=ACE7715ABGDG32*15<)<D5<**1*1CFG47F?4F*:7?D4<F=@F*9)0)(*0)(*0)))((0).-5
@M04650:207:000000000-C238N:1:1101:23896:12065 1:N:0:19
ACTCCTACGGGAGGCAGCAGTGGGGAATATTGCACAATGGGCGAAAGCCTGATGCAGCGACGCCGCGTGAGGGAAGAAGGTTTTCGGATTGTAAACCTCTGTCTTTGGGGACGAAGAAGTGACGGTACCCAAGGAGGAAGCCACGGCTAACTACGTGCCAGCAGCCGCGGTAAAACGTAGGTGGCAAGCGTTGTCCGGAATTACTGGGTGTAAAGGGAGCGCAGGCGGGACGGCAAGTTGGGTGTGAAATCTATGGGCTCAACCCATAGCGTGCATTCAAAACTGCTGTTCTTT
+
GGGGGGGGGGGGGGGGGGGGGGGGGGGGGGGGGGGGGGGGGGGGGGGGGGGGGGGGGGGGGGGGGGGGGGGDGGGGGGGGGGGGGGGDGGGGGGGGGGGGGGGGGGGGGGGGGGGGGGGGGGGGGFGGGGGGGGGGGGGGGGGGGGGGGGGGGGGGGGGGGGGGGGGGGGGGGGGGGGGGGGGFGGGGGGGGGGGGGGGDGGFGGGGGGGGGG9EGD59CE)*C5=EDE3?E>CD*9C4:?7.7CDGC72:**0?F>@4>96CC5**.))0>E>)6-):@=7CF@FB0:?4<))
@M04650:207:000000000-C238N:1:1101:13363:12085 1:N:0:19
ACTCCTACGGGAGGCAGCAGTGGGGAATATTGGGCAATGGGGGCAACCCTGACCCAGCGACGCCGCGTGAGTGAAGAAATCCTTCGGGATGTAAAGCTCTGTTGTATGGGAAGAGAAGCAGACGGTACCATACGAGGAAGCCCCGGCAAACTACGTGCCAGCAGCCGCGGTAATACGTAGGGGGCAAGCGTTGTCCGGAATTACTGGGCGTAAAGCGCACGCAGGCGGGTTTATAAGTCAGATGGAAAAGGCAGGTGCTTACCATCTGTTTGTCATCTGATACTGTAAGCCT
+
GGGGGGGGGGGGGGGGGGGGGGGGGGGGGGGGGGGGGGGGGGDGGGGGGGGGGGGGGGGGGGGGGGGGGGGFGGGGGGGGGGGGGGGGGGGGGGGGGGGGGGGGGFGGGGGGGGGGGGGGGGGGGGGGGGGGGGGGGEFGGFGGFGGG>FGGGGGGGGFGGGGGGGGGGGFEDGGGGFGGGGGGEGGGGGGGGCFGGEEGGGGGGGGFCC=GGGFGCCDGGGGGGGGGG/A*7CFF7*/;@CFF*9CF4DDFGGGFFFFFGFGGFGG<9@?FFFFFBBGFF<F4?60:AF?(
@M04650:207:000000000-C238N:1:1101:21970:12091 1:N:0:19
ACTCCTACGGGAGGCAGCAGTAGGGAATCTTCGGCAATGGACGAAAGTCTGACCGAGCAACGCCGCGTGAGTGAAGAAGGTTTTCGGATCGTAAAACTCTGTTGTTAGAGAAGAACAAGTGGGAGAGTAACTGTTCCCGCCTTGACGGTATCTAACCAGAAAGCCACGGCTAACTACGTGCCAGCAGCCGCGGTAATACGTAGGTGGCAAGCGTTGTCCGGATTTATTGGGCGTAAAGCGAGCGCAGGCGGTTTCTTAAGTCTGATGTGAAAGCCCCCGGCTCAACCGGGGAGG
+
GGGGGGGGGGGGGGGGGGGGGGGGGGGGFGGGFGGGGGGGFGGGGGG<FGGGGGGGGGGGGGGGGGGGGGGGGGGGGGGG4BFGGGGEGDGGGGGCFGGGFGGGDAFGGGGGGGGGFFGA?FGCF7FB5EGFCFFGFDGGGG+DDGCGEGGFGGGGGGFEFGGGGGGGGGGGGGGGFDFGGGFGFCFGGGGDGGDCCFGG9CFEFFGGGG558E:EEGCDCD85CFCF79FCB:CEGGFDB<5@GGD5;<DCG77BF?BF06*:?G>4*7*16;8<?>D@DBG@FFFF>>@(,9
@M04650:207:000000000-C238N:1:1101:11268:12105 1:N:0:19
ACTCCTACGGGAGGCAGCAGTGAGGAATATTGGTCAATGGGCGAGAGCCTGAACCAGCCAAATCGCGTGAAGGAAGACTGCCTTATGGGTTGTAAACTTCTTTTGTACAGGAATAAAAAAGGGGACGTGTCCCTTATTGCATGTACTGTACGAATAAGCATCGGCTAACTCCGTGCCAGCAGCCGCGGTAATACGGAGGATGCGAGCGTTATCCGGATTTATTTGGTTTAAAGGGTGCGCAGGCGGGAACTTAAGTCAGCGGTGAAATCTCGACGCTTAACGTCGAAACTGCCG
+
GGGGGGGGGGGGGGGGGGGGGGGGGGGGG9FGGDGGGGGGGGGGCGGGGGGGGGGGGGGGGGGGGGGGGDGGGGGFGGFFGGD,EFGGGGGGGGGEGGGGGGFGGGF<EFFCFFG9FFGEGGGGGEEFCFGFGGFFCGCF9<FEGGGGGGG<>>FFGGFFGG77EGGGGGGGEFDEGCCFD7DF*8>>CG8BCFC*CCCEEFGGCEECGGGGGG*=*8CFCDC+>7:=67:+9FDG*9>DFGF@GDD7B5CF>C7@6BF?E)/9FFGF?FF>?DEDFFDF4:CF@DF?>=F2:(
@M04650:207:000000000-C238N:1:1101:28104:12106 1:N:0:19
ACTCCTACGGGAGGCAGCAGTGGGGAATATTGGACAATGGACCAAAAGTCTGATCCAGCAATTCTGTGTGCACGACGAAGTTTTTCGGAATGTAAAGTGCTTTCAGTTGGGACGAAGAAAGTGACGGTACCAACAGAAGAAGGGGCGGCTAAATACGTGCCAGCAGCCGCGGTAATACGTAGGGGGCAAGCGTTGTCCGGAATTACTGGGCGTAAAGCGCACGCAGGCGGGTTTATAAGTCAGATGTAAAAGGCAGGTGCTTACCATCTGTTTGTCATCTGATACTGTAAGCCT
+
GGGGGGGGGGGFGGGGGGGGGGGGGGGGGGGGGGGGGGGGGGGGGGGGGGGGGGGGGGGGGGGGGGGGGGGGGGGGGGCGGGGGGGGGGGGGGGGGGFGGGGGGGGGGGFGGGGGEGFGGGGGGGGGGGGGGGGGGGGGGGGGGGGGGGGDFGGGGGGGGGGGGGGGGGGEEGGEFGGGGGGGGCCEGFFGGGGGGGGGGGEGGGGGFGGGGGGGGGGGGGGGGGEEGGGGGDG:CGGFCFGFFGGGGBGF>GGGFFFFFGFGGFGFF@FF?FFFFFFGFF<D?FFF9A@FBF(
@M04650:207:000000000-C238N:1:1101:24297:12115 1:N:0:19
ACTCCTACGGGAGGCAGCAGTGGGGAATATTGCGCAATGGGGGCAACCCTGACGCAGCAACGCCGCGTGAGTGAAGAAGGCTTTCGAGTTGTAAAGCTCTGTCAAACGGGAAGAATGACCAGGTAATGAATAAGTACCTGGAGTGACGGTACCGTTAGAGGAAGCACCGGCTAACTCCGTGCCAGCAGCCGCGGTAATACGGGGGGTGCAAGCGTTATTCGGAATCATTGGGCGTAAAGAGCGCGTAGGCGGATATATAAGTCAGCTGTGAAAGCCCGGGGCTCAACCCCGGA
+
GGGGGGGGGGGGGGGGGGGGGGGGGGGGGGGGGGGGGGGGGGGGGGGGGGGGGGGGGGGGGGGGGGGGGGGGGGGGGGGGGGGGGGGGGGGGGGGGGGGGGGGGGGGGGGGGGGGGGGGFGGGGGGGGGGGGGGGGGGGGGGGGGGGGGGGGGGEGGGGGGGGGGGGGGGGGGGGGGGGGGGGGGGGGGGGGGGGGGFGGGGGGGGGGGGGGGGGGGGFGGGG5@CGGGGGGFGGGGGFGFDFFGDGGFGGGGGG=474FG?FGFGDBFFFFFFF4:>GEFFGFF?FBFFEF>
@M04650:207:000000000-C238N:1:1101:3532:12117 1:N:0:19
ACTCCTACGGGAGGCAGCAGTGGGGAATATTGGACAATGGACCAAAAGTCTGATCCAGCAATTCTGTGTGCACGACGAAGTTTTTCGGAATGTAAAGTGCTTTCAGTTGGGACGAAGAAAGTGACGGTACCAACAGAAGAAGGTGCGGCTAAATACGTGCCAGCAGCCGCGGTAATACGTATGCCCCGAGCGTTATCCGGATTTATTGGGCGTAAAGCGCGTCTAGGTGGTTTAAAAAGTCTGATGTTAAACTGCGGGGCTCAACTCCGTATTGCGTTGGAAACTGTTAGACT
+
GFGGGGGGGGGGGDGGGGGGGGGFGGGGGGGGGGGGGGGGGGGGGGGGGGGGCFGGGGGGGGGGGGGFGFFGGGGGGGGGGGGGGGGGGGGGGGGFGGGGGGGGDE,CFGGGGGGGGGG<FFFGGGGGG>FGGEGGGCGGGGG,AFGGGDEGGGGGGGGGFGGGGGGGGG@EEE*@FGCEGGGGGGCCECCEEGBCGGCC8ECFGGFFCCFGGGDGGGGGGGGDD72AFGGFF6FFGG>C@DFFFC7*@FFGGG=BEDDDEFCDFCGFF:@F?F=@96DF@>:FF=9>AF?<<
@M04650:207:000000000-C238N:1:1101:12030:12219 1:N:0:19
ACTCCTACGGGAGGCAGCAGTGGGGAATATTGGGCAATGGGGGGAACCCTGACCCAGCGACGCCGCGTGAGTGAAGAAATCCTTCGGGATGTAAAGCTCTGTTGTATGGGAAGAGAAGCAGACGGTACCATACGAGGAAGCCCCGGCAAACTACGTGCCAGCAGCCGCGGTAATACGGAGGGTGCAAGCGTTAATCGGAATCACTGGGCGTAAAGCGCATGTAGGCTGCTTTATAAGTCAGAGGTGAAATCCCACGGCTTACCCGTGGAACTGCCTTTGATACTGTAGAGCTTG
+
GGGGGGGGGGGGGGGGGGGGGGGGGGGGGGGGGGGGGGGGGGGDCFFGGGGGGGGGGGGGGGCGGGGGGGGGGGGGGGGGGGGGGGGGCG@D@FGGGCB;FGGFGGGGGGGGGGGGGGFGGGGEGGFGGCFGGGCGGGGGGFGGGGGGGGGGGGGFGGCDGGGGGGGEEGGCEGGGGDCEGGEGG8FGF>/;?FCFGDGGGC?FFGFCFCGG5FC?CDD5*2<:CFFFGGGGFGFGGGFDFFF>4<FFB>C**9>@5>E>FFCCEGGFE?6?FFFFA<C6=4F4BFB457944:
@M04650:207:000000000-C238N:1:1101:28324:12322 1:N:0:19
ACTCCTACGGGAGGCAGCAGTGGGGAATATTGGGCAATGGGGGGAACCCTGACCCAGCGACGCCGCGTGAGTGAAGAAATCCTTCGGGATGTAAAGCTCTGTTGTATGGGAAGAGAAAAAGACGGTACCATACGAGGAAGCCCCGGCAAACTACGTGCCAGCAGCCGCGGTAATACGTAGGGGGCAAGCGTTGTCCGGAATTACTGGGCGTAAAGGGAGCGTAGGCGGCCTTGTAAGTCAGATGTGAAATACCCGGGCTTAACCTGGGGGGTGCATCTGAAACTGTGAGGCTTG
+
GGGGGGGGGGGGGGGGGGGGGGGGGGGGGGGGGGGGGGGGGGGGGGGGGGGGGGGGGGGGGGGGGGGGGGGGGGGGGGGGGGGGGGGGGGGGGGGGGGGGGGGGGGGGGGGGGGGGGGGGGGGGGGGGGGGGGGGGGGGGGFGGGGGGGGGGGGDGGGGGGGGGGGGGGGGGGFGGGGGGGGGGGGGGGGGDGGGGGGE5EGGGGGGDGGCEEGGGGGG<EGGGGGGGGGGGFFGGGGFGFFFFGGGFFGGGFGGFF>:@C@GG=F4<DFFFFFFFBDGF=AG48FF>4FFB11
@M04650:207:000000000-C238N:1:1101:16129:12381 1:N:0:19
ACTCCTACGGGAGGCAGCAGTGGGGAATATTGGGCAATGGGGGCAACCCTGACCCAGCGACGCCGCGTGAGTGAAGAAATCCTTCGGGATGTAAAGCTCTGTTGTATGGGAAGAGAAAAAGACGGTACCATACGAGGAAGCCCCGGCAAACTACGTGCCAGCAGCCGCGGTAATACGTAGGGGGCAAGCGTTGTCCGGAATTACTGGGCGTAAAGCGCACGCAGGCGGGTTTATAAGTCAGATGTAAAAGGCAGGTGCTTACCATCTGTTTGTCATCTGATACTGTAAGCCT
+
GGGGGGGGGGGGGGGGGGGGGGGGGGGGGGGGGGGGGGGGGGGGGGGGGGFGGGGGGGGGGGGGGGGGGGGGGGGGGFGGGGGGGGGDCFGGGGGGGGGGGGGGGGGGGGGGGGGGGGGGGGGGGGGGGGGGGGDCFGGGGGGGGGGGGGGGCFGGFGGGGGGGGGGGGGGGEFCGGGGGGGGDCGGGGGGG5EGGGGGGGGGGGGGGGDGGGGGGGGGGGGGGGGGGGGGEFGDFFGFGF7=FGDGCFFGGGGCF?F?FCFFFFGG<F?F4FB*94AFFF>:8?FFAFFF?
@M04650:207:000000000-C238N:1:1101:7041:12404 1:N:0:19
ACTCCTACGGGAGGCAGCAGTGGGGAATATTGGGCAATGGGGGGAACCCTGACCCAGCGACGCCGCGTGAGTGAAGAAATCCTTCGGGATGTAAAGCTCTGTTGTATGGGAAGAGAAAAAGACGGTACCATACGAGGAAGCCCCGGCAAACTACGTGCCAGCAGCCGCGGTAATACGTAGGGGGCAAGCGTTGTCCGGAATTACTGGGCGTAAAGCGCACGCAGGCGGTCTGTCAAGTCGGATGTGAAATCCCCGGGCTCAACCTGGGAACTGCATTCGAAACTGGCAGGCT
+
GGGGGGGGGCFGGGGGGGDFEGGGGGGGGGGGGFGGGGGGGGEGGGGGGGGGFGGGGGGGGGGGGGGGGGGGGGGGGGGGGGGGGGGGCFGGGFGGGGGGGGGGGFCCGGGGFGCGGFFGGFF:FGGEDGCFFGGGGGGGGFCCFGGGGGGGGGGGGEFGGGGGGGGGGGCEDF9:E@:FGGGCEGGGGGGG8EGEGECGGGFCC@F=FDEC?50CEGGGC3?CC55CGDGGFGGGFC?GD3><FF7C4C777DGB)<@@F@CF4DG6:F:?FFFFBA>F44C@F6:::FB7
@M04650:207:000000000-C238N:1:1101:23850:12443 1:N:0:19
ACTCCTACGGGAGGCAGCAGTGGGGAATATTGCACAATGGGCGCAAGCCTGATGCAGCCATGCCGCGTGTATGAAGAAGGCCTTCGGGTTGTAAAGTACTTTCAGTCGGGAGGAAGGTGGTAAGGTTAATAACCTTATCAATTGACGTTACCGACAGAAGAAGCACCGGCTAACTCCGTGCCAGCAGCCGCGGTAATACGGAGGGTGCAAGCGTTAATCGGAATTACTGGGCGTAAAGCGCACGCAGGCGGTTGATTAAGTTAGATGTGAAATCCCCGGGCTTAACCTGGGAAT
+
GGGGGGGGGGGGGGGGGGGGGGFGGGGGGGGGGGGGGGGGGGGGGGGGGGGGGGGFFGGGDGGGGGGGGDGGGGGGGCEGGGGGGGGGCGGGFGGGGEFGGGGFGGGGGGFEGFGGGGEGGFGGCFC<DC<FCFFCFGGAFFGGGGDFGGGGEGGGGF7BE,D7DEFE:CCEFFADGGGCEGGD@CEC:CEC>CEB9EEGC88CDE>EBA?FCCE85CCFCDCGCFFEFFF5)29=DCFGFD:07/><BGDGGGFFFF*8A=C7@FGFFFF=?F4F617)03/6=F761>>??(
@M04650:207:000000000-C238N:1:1101:16861:12444 1:N:0:19
ACTCCTACGGGAGGCAGCAGTGGGGAATATTGGACAATGGACCAAAAGTCTGATCCAGCAATTCTGTGTGCACGACGAAGTTTTTCGGAATGTAAAGTGCTTTCAGTTGGGACGAAGAAAGTGACGGTACCAACAGAAGAAGGGGCGGCTAAATACGTGCCAGCAGCCGCGGTAATACGTATGCCCCGAGCGTTATCCGGATTTATTGGGCGTAAAGCGCGTCTAGGTGGTTTAAAAAGTCTGATGTTAAACTGCGGGGCTCAACTCCGTATTGCGTTGGAAACTGTTAGACT
+
GGGGGGGGGGGGGGGGGGGGGGGGGGGGGGGGGGGGGGGGGGGGGGGGGGGGGGGGGGGGGGGGGGGGGGGGGGGGGGGGGGGGGGGGGGGGGGGGGGGGGGGGGGGGGGGGGGGGGGGGGGGGGGGGGGGGGGGGGGGGGGGGGGGGGEGGGGGGGGGGGGGGGGGGGGGGGGGGGGGGGGGGCCEGGGGGGGGGGGGGGGGGGGGGG=FGEECFGGGGGDGGGGGGGGGGFGGGGGEGFGFFGGCFFFGGGGGBFFFFGFFFFF:>B5F>FFFFFFGFFFGFFFFB)@6<<
@M04650:207:000000000-C238N:1:1101:16067:12452 1:N:0:19
ACTCCTACGGGAGGCAGCAGTGGGGAATATTGGGCAATGGGGGGAACCCTGACCCAGCGACGCCGCGTGAGTGAAGAAATCCTTCGGGATGTAAAGCTCTGTTGTATGGGAAGAGAAAAAGACGGTACCATACGAGGAAGCCCCGGCAAACTACGTGCCAGCAGCCGCGGTAATACGTAGGGGGCAAGCGTTGTCCGGAATTACTGGGCGTAAAGCGCACGCAGGCGGGTTTATAAGTCAGATGTAAAAGGCAGGTGCTTACCATCTGTTTGTCATCTGATACTGTAAGCCT
+
GGGGGGGGGGGGGGGGGGGGEGGGGGGGGGGGGGGGGGGGGGGGGGGGGGGGGGGGGGGGGGGGGGGGGGGGGGGGGGGGGGGGGGGGGGGGGGGGGGGGGGGGGGGGGGGGGGGGGGGGGGGGGGGGGGGGGGGGGGGGGGGGGGGGGGGGGGGGGGGGGGGGGGGGGGGGGGGGGGGGGGGGGGGGGGGGGGGGGGGGGGGGGGGGGGGGGGGGGGGGGGGGGGGGGG=EFGGGGGFGFGFFGGGGBGGGGGGFFFFFGFGGFGFBFFFFFFFFFFGF?BGFFFFFFFFF
@M04650:207:000000000-C238N:1:1101:9941:12452 1:N:0:19
ACTCCTACGGGAGGCAGCAGTGGGGAATATTGCACAATGGGCGCAAGCCTGATGCAGCCATGCCGCGTGTATGAAGAAGGCCTTCGGGTTGTAAAGTACTTTCAGTCGGGAGGAAGGTGGTAAGGTTAATAACCTTATCAATTGACGTTACCGACAGAAGAAGCACCGGCTAACTCCGTGCCAGCAGCCGCGGTAATACGGAGGGTGCAAGCGTTAATCGGAATTACTGGGCGTAAAGCGCACGCAGGCGGTTGATTGAGTCAGATGTGAAATCCCCGGGCTTAACCCGGGAAT
+
GGGGGGGGGGGGGGGGGGGGGGGGGGGGGGGGGGGGGGGGGGGGGGGGGGGGGGGGGGGGGGGGGGGGGGCCGGGGGGGGFGGFGGGGGGGGGGGGGDFGGGGGGFEEGGGGGGGGGGGGGGGGGGDGFFGGGGFFGFAFGGGGGGGGGGGGGGGGFGGGFGGFFGGGGGGGGGGGGDFGGGGGGGGGGGGGGGGGGGGGGGGGGGGGGDGGGGGCGGGGGGEFGGGGGGGGFCGEFGFGDDFDG<DGEDGG)<<?FFFFGFGG4>DDFFFF4?FF:FGFFF4?*9=32:BFB2
@M04650:207:000000000-C238N:1:1101:4565:12476 1:N:0:19
ACTCCTACGGGAGGCAGCAGTAGGGAATCTTCGGCAATGGGGGCAACCCTGACCGAGCAACGCCGCGTGAGTGAAGAAGGTTTTCGGATCGTAAAACTCTGTTGTTAGAGAAGAACGTTAAGTAGAGTGGAAAATTACTTAAGTGACGGTATCTAACCAGAAAGGGACGGCTAACTACGTGCCAGCAGCCGCGGTAATACGTAGGTCCCAAGCGTTGTCCGGATTTATTGGGCGTAAAGCGAGCGCAGGTGGTTTCTTAAGTCTGATGTAAAAGGCAGTGGCTCAACCATTGTG
+
GGGFGG@FCGGGGGGG>CFGGGGGEGGGGGGGGGGG@FGGGGGGEFGGGGGGGGGFDEGGGGGGGGGGGGGGGGGCEFGGGGGGGGGDGGGGGFGGGGFFGGGGGGGGGGGGGGGGGGGGGGGGGGFEFGCBFGGGGGGGGGGGGFFFGEFGGGGGGFGFGFGGGDGGGGGGGGGGGGGGGGGGGFGC78CGGGG*CGGDGGGFGGGGGG6CCGEC5DFFGDCEGGGGGGFGFGDCDG=FD*0>3/9>@7CG<54BFFFFFFGGF=FAF?=47@B4:?DF489<=FFFFFF2<6
@M04650:207:000000000-C238N:1:1101:18037:12512 1:N:0:19
ACTCCTACGGGAGGCAGCAGTGGGGAATATTGGGCAATGGGGGCAACCCTGACCCAGCGACGCCGCGTGAGTGAAGAAATCCTTCGGGATGTAAAGCTCTGTTGTATGGGAAGAGAAGCAGACGGTACCATACGAGGAAGCCCCGGCAAACTACGTGCCAGCAGCCGCGGTAATACGTAGGTGGCAAGCGTTGTCCGGAATTACTGGGTGTAAAGGGAGCGCAGGCGGGACGGCAAGTTGGGTGTGAAATCTATGGGCTCAACCCATAGCGTGCATTCAAAACTGCTGTTCTTG
+
GGGGGGGGGGGGGGGGGGGGGGGGGGGGGGGGGGGGGGGGGGGGGGGGGGGGGGGGGGGGGGGGGGGGGGGGGGGGGGGGGGGGFGGG7FGGGGGGGGGGGGGGGGGGGGGGGGGGGGGGGGGGGGGGGGGGGGGGGGGGGGGGGGGGGGGGGGGGGGGGGGGGGFGGGGFGGGGGGGGGGGGCGGGGGGGGGGGGGGGGGGFGGGGGCEGGGGGGGGGGGGGGGGDDDDGGBEGEGFFGFGEFGGGGFFGGGGGFFFFFGFGGFDGF?4B>BFF?<AFFFAGFFFF7)9B<<2
@M04650:207:000000000-C238N:1:1101:7999:12517 1:N:0:19
ACTCCTACGGGAGGCAGCAGTGGGGAATATTGGACAATGGAGGTAACTCTGATCCAGCAATTCTGTGTGCACGAAGAAGGTTTTCGGATTGTAAAGTGCTTTAAGTCGGGAAGAAAAAAATGACGGTACCGACAGAATAAGCGACGGCTAAATACGTGCCAGCAGCCGCGGTAATACGTATGTCGCAAGCGTTATCCGGAATTATTGGGCATAAAGGGCATCTAGGCGGGGTTTCAAGTCGACGGTGAAAACTAGTGGCTCAACCATTAGCTTGCCGACGAAACTGAAATTCT
+
GGGGGGGGGGGGGGGGGGGGGGGGGGGGGGGGGGGGGGGGGGGGGGGGGGGGGGGGGGGGGGGGGGGGGGGGGGGGGGGGFGGGGGGGGGGGGGGGFGGGGGGGGGGDGGGGGGGGGGGGGFGGGGGGGGGGGGGGGGGGGGGGGGGGGGGGGGGGGGGGGGGGGGGGGGGGGGGGGGGGCFGGGGDGGGGGGGGGGGGGGG?FGGFGDGG6FFEGGGGCGGFGGGGGGGGG):DFGGFGFGFFGGGGFFGG*>CF=>3>F=DF>DCBFFFFFFF439CEF9*)*9788?*6<
@M04650:207:000000000-C238N:1:1101:21366:12519 1:N:0:19
ACTCCTACGGGAGGCAGCAGTGGGGAATATTGCACAATGGGGGAAACCCTGATGCAGCAACGCCGCGTGAGTGAAGAAGGTCTTCGGATTGTAAAGCTCTGTTAGCAGGGAAGAGATAGGACGGTACCTGCAGAGGAAGCCACGGCTAACTACGTGCCAGCAGCCGCGGTAATACGTAGGTGGCAAGCGTTGTCCGGAATTACTGGGCGTAAAGGGTGCGTAGGCGGATAAACAAGTCAGGTGTGAAAGACCGGGGCTCAACCCCGGGGCTGCACTTGAAACTGTATATCTTG
+
GGGGGGGGGGGGGGGGGGGGGGGGGGGGGGGGGGGGGGGGGGGGGGGGGGGGGGGGGGGGGGGGGGGFGGGGGGGGGGGGGGGGGGGGGGGGGGGGGGGGGGGGGGGGGGGGGGGGGGGGGGGGGGGGGGGGGGGGGGGGGGGGGGGGGGGGGGGGGGGGGGGGGGGGGGGGGGGGGGGGGGGGGGGGGGGGGGGGGGGGGGGGGGGGGGGGGGGGGGDG=CEGFGGGGGGGFGGGGGFGFGFFGG=FFGGGDGGEFFFFFFGGFGGFFEFFBF@FF40??AC@@@*64FFDB
@M04650:207:000000000-C238N:1:1101:28337:12531 1:N:0:19
ACTCCTACGGGAGGCAGCAGTGGGGAATATTGGGCAATGGGGGCAACCCTGACCCAGCGACGCCGCGTGAGTGAAGAAATCCTTCGGGATGTAAAGCTCTGTTGTATGGGAAGAGAAAAAGACGGTACCATACGAGGAAGCCCCGGCAAACTACGTGCCAGCAGCCGCGGTAATACGTAGGGGGCAAGCGTTGTCCGGAATTACTGGGCGTAAAGCGCACGCAGGCGGGTTTATAAGTCAGATGTAAAAGGCAGGTGCTTACCATCTGTTTGTCATCTGATACTGTAAGCCT
+
GGGGGGGGGGGGGGGGGGGGGGGGGGGGGGGGGGGGGGGGGGGGGGGGGGGGGGGGGGGGGGGGGGGGGGGGGGGGGGGGGGGGGGGGGGGGFGGGGGGGGGGGGGGGGGGGGGCFGGGGGGGGGGGDGGGGGGGGGGFGGGGGGEGGFGGGGGGGGGGGGGGGGGGGGGGGGGGGGGFFCEGGGGGGGEEGGEGFGGDGGGGGGGGGGGGGGGGFGGGGDGGGGGGGGGC7@GGGGGFFFC=FGGFFFGGGFGG>FFF?FFFGFFFA9=6FFFFFFFGFFFGFFFBA>FFF
@M04650:207:000000000-C238N:1:1101:18464:12571 1:N:0:19
ACTCCTACGGGAGGCAGCAGTGGGGAATATTGGGCAATGGGGGCAACCCTGACCCAGCGACGCCGCGTGAGTGAAGAAATCCTTCGGGATGTAAAGCTCTGTTGTATGGGAAGAGAAAAAGACGGTACCATACGAGGAAGCCCCGGCAAACTACGTGCCAGCAGCCGCGGTAATACGTAGGGGGCAAGCGTTGTCCGGAATTACTGGGCGTAAAGCGCACGCAGGCGGGTTTATAAGTCAGATGTAAAAGGCAGGTGCTTACCATCTGTTTGTCATCTGATACTGTAAGCCT
+
GGGGGGGGGGGGGGGGGGGGGGGGGGGGGGGGGGGGGGGGGGGGGGGGGGGGGGGGGGGGGGGGGGGGGGGGGGGGGGGGGGGGGGGGGGGGGGGGGGGGGGGGGGGGGGGGGGGGGGGGGGGGGGGGGGGFGGGGGGGGGGGGGGGGGGGGGGGGGGGGGGGGGGGGGGGGGGGGGEDGGGGGGGGGGGGGGGGGGGGEGGFGGGGGGCEGGGGGGGGGGGGCEGEEGDEEFGGFCFFGFGFFFFF0=FGGGGGF?FFFGFGGFGGFFFFFFFFFFFGFFF:9FFFBDFFB
@M04650:207:000000000-C238N:1:1101:8502:12588 1:N:0:19
ACTCCTACGGGAGGCAGCAGTGAGGAATTTTGCGCAATGGGGGAAACCCTGACGCAGCAACGCCGCGTGAGTGATGAAGGCCTTTTGGTTGTAAAGCTCTGTCGCCTGGAAAGAAATCACATAGCAGGAAATGGCTGTGTGTTGACGGTACCAGGAAAGGAAGGACCGGCTAACTCCGTGCCAGCAGCCGCGGTAATACGGAGGGTGCAAGCGTTAATCGGAATTACTGGGCGTAAAGCGCACGCAGGCGGTTGATTGAGTCAGATGTGAAATCCCCGGGCTTAACCTGGGAAT
+
GGGGGGGGGGGGGGGGGGGGGGGGGGGGGGGGGGGGGGGGGGGGGGGGGGGGGGGGGGGGGGGGGGGGGGGGGGGGGGGGGGGGGGGGGGGGGGGGGGGGGGGGGGGGGGGGGGGCGGGGGGGGGGFGGGGGGGGGGGFF?EGGGGGGGGGGGGGGGGGGGGGGGGGGGGD7FFGGGGGGDCEGGGGGGGGGGGCEDFGF>CEEGGGDGCFGEGGGGGCG5DEGGGFGGGGGBGDEGGFGF:BFDGGCBDDGGG4F?FFFGFGCFGGFFFFFFF@FBFDFEFFFFFFBFFF7:(
@M04650:207:000000000-C238N:1:1101:12796:12605 1:N:0:19
ACTCCTACGGGAGGCAGCAGTGGGGAATATTGGACAATGGACCAAAAGTCTGATCCAGCAATTCTGTGTGCACGACGAAGTTTTTCGGAATGTAAAGTGCTTTCAGTTGGGACGAAGAAAGTGACGGTACCAACAGAAGAAGGGGCGGCTAAATACGTGCCAGCAGCCGCGGTAATACGTATGCCCCGAGCGTTATCCGGATTTATTGGGCGTAAAGCGCGTCTAGGTGGTTTAAAAAGTCTGATGTTAAACTGCGGGGCTCAACTCCGTATTGCGTTGGAAACTGTTAGACT
+
GGGGGGGGGGGGGGGGGGGGGGGGGGGGGGGGGGGGGGGGGGGGGGGGGGGGCGGGGGGGGGGGGGGGGGGCFFGGGGGGGGGGGFGGGEGGGGGGGGGGGGGGGGGGGGGGGGCFGGGGGFGGGGGGGGGGGGGGGGGCEDFFEDGGGGGGGGGGGGGGGGGGGGGGGGGGGGGGGGGGGGGGGGFEGGCEGGGGGGGGGCCFGGGGGGGGGGGGGDDDGGGGDFGGGGGCFG79F=BG4FFFGGFFFGFGGGG@7>DED>FGFGGFF3FFFFFF><GFFAGFFF499FFAA
@M04650:207:000000000-C238N:1:1101:19495:12616 1:N:0:19
ACTCCTACGGGAGGCAGCAGTGGGGAATATTGCACAATGGGCGCAAGCCTGATGCAGCCATGCCGCGTGTATGAAGAAGGCCTTCGGGTTGTAAAGTACTTTCAGTCGGGAGGAAGGTGGTAAGGTTAATAACCTTATCAATTGACGTTACCGACAGAAGAAGCACCGGCTAACTCCGTGCCAGCAGCCGCGGTAATACGGAGGGTGCAAGCGTTAATCGGAATTACTGGGCGTAAAGCGCACGCAGGCGGTTGATTGAGTCAGATGTGAAATCCCCGGGCTTAACCCGGGAAT
+
GGGGGGGGGGGGGGGGGGGGGGGGGGGGGGGGGGGGGGGGGGGGGGGGGGGGGGGGGGGGGGGGGGGGGGGGGGGGGGGGGGGFGGGGGGGGGGGGGGGGGGGGGGGGGGGGGGGGGGGGGGGGGGGGGGGGGGGGGGGGGGGGGGGGGGGGGGGGGGGGGGGGGGGGGGGGGGGGGGGGGGGGGGGGGGGGGGGGGGGGGGGGGGGGGGGGGEGCGGGGGGGGGGGGGGGGFGGGGGFGFGFFGGGG>DGGDGFFFFFFGFGGFGGDFFFF4@FFFFGFBBGFFFFFFFFFF7
@M04650:207:000000000-C238N:1:1101:7088:12616 1:N:0:19
ACTCCTACGGGAGGCAGCAGTGGGGAATATTGGACAATGGAGGTAACTCTGATCCAGCAATTCTGTGTGCACGAAGAAGGTTTTCGGATTGTAAAGTGCTTTAAGTCGGGAAGAAAAAAATGACGGTACCGACAGAATAAGCGACGGCTAAATACGTGCCAGCAGCCGCGGTAATACGTATGTCGCAAGCGTTATCCGGAATTATTGGGCATAAAGGGCATCTAGGCGGGGTTTCAAGTCGACGGTGAAAACTAGTGGCTCAACCATTAGCTTGCCGACGAAACTGAAATTCT
+
GGGGGGGGGGGGGGGGGGGGGGGGGGGGGGGGGGGGGGGGGGGGGGGGGGGGGGGGGGGGEGGGGGGGGFFGGGGGGGGGCGCFGEGGGGGGGGGGGCFGGGCFGEFFGCGGGGGDFFGFGGGGGGGGGGGGGGGGGGGGGGGGGGGGGGGGGFGGGG?FGGCEFCCDG8@EGFGGGGCEGFGFGGGGGGGEEGGFGG5BEFFCGGFGGGGGGGGGCDGGFF?CF?FCEDGEFGFCGGFGFGFFGGGGFGGFCFGFF>>)<79>)*9)7@F?FFF?6;5>BB3BFFF<2@*:)
@M04650:207:000000000-C238N:1:1101:5815:12625 1:N:0:19
ACTCCTACGGGAGGCAGCAGTAGGGAATCTTCGGCAATGGGGGCAACCCTGACCGAGCAACGCCGCGTGAGTGAAGAAGGTTTTCGGATCGTAAAACTCTGTTGTTAGAGAAGAACGTTAAGTAGAGTGGAAAATTACTTAAGTGACGGTATCTAACCAGAAAGGGACGGCTAACTACGTGCCAGCAGCCGCGGTAATACGTAGGTCCCAAGCGTTGTCCGGATTTATTGGGCGTAAAGCGAGCGCAGGTGGTTTCTTAAGTCTGATGTAAAAGGCAGTGGCTCAACCATTGTG
+
GGGGGGGGGGGGGG7F>CFCFFF9BFGDDFFFCFDCFGE@FGGGGGGEGGGGFG@FEEG@<E=FFG@B+C=FFFG9EFG=,F??FG:F7:BFGFFFFFFCFFGGCFGGGGGCFFFGEGGGGGFFGGGAFFCDFCFFFCFFDEG<D<FGGGFGFDGGFFFCC@F:FC@FGCEGGGGGFGDF7FFGEFGG7>*:CEEEGGGGCCFGEGFG>CFGF=;EG9CGG:ECEFCFGC6/;*9:C58C:7;>))9)<CCF/C7*9/19+1:7@CCF7FFFBF:F?:GFFF*6??@B16@<9)
@M04650:207:000000000-C238N:1:1101:25263:12636 1:N:0:19
ACTCCTACGGGAGGCAGCAGTGGGGAATATTGGACAATGGAGGTAACTCTGATCCAGCAATTCTGTGTGCACGAAGAAGGTTTTCGGATTGTAAAGTGCTTTAAGTCGGGAAGAAAAAAATGACGGTACCGACAGAATAAGCGACGGCTAAATACGTGCCAGCAGCCGCGGTAATACGTATGTCGCAAGCGTTATCCGGAATTATTGGGCATAAAGGGCATCTAGGCGGGGTTTCAAGTCGACGGTGAAAACTAGTGGCTCAACCATTAGCTTGCCGACGAAACTGAAATTCT
+
GGGGGGGGGGGGGGGGGGGGGGGGGGGGGGGGGGGGGGGGGGGGGGGGGGGGGGGGGGGGGGGGGGGGGGGGGGGGGGGGGGGGGGGGGGGGGGGGGGGGGGGGGGGGGGGGGGGGGGGGGGGGGGGGGGGGGGGGGGGGGGGGGGGGGGGGGGGGGGGGGGGGGGGGGGGGGGGGGGGGGGGGGGGGGGGGGGGGGGGGGGGGGGGGGGGGGGFGGGGGGFGGGGGGGGGGFG=?CGFGFDEEGGGGFGGGGGGFF>EFGFFGF3CBFFFFFFFF>9DD>FGEFFF)<?F<A
@M04650:207:000000000-C238N:1:1101:12830:12640 1:N:0:19
ACTCCTACGGGAGGCAGCAGTGGGGAATATTGGGCAATGGGGGCAACCCTGACCCAGCGACGCCGCGTGAGTGAAGAAATCCTTCGGGATGTAAAGCTCTGTTGTATGGGAAGAGAAAAAGACGGTACCATACGAGGAAGCCCCGGCAAACTACGTGCCAGCAGCCGCGGTAATACGTAGGGGGCAAGCGTTGTCCGGAATTACTGGGCGTAAAGCGCACGCAGGCGGGTTTATAAGTCAGATGTAAAAGGCAGGTGCTTACCATCTGTTTGTCATCTGATACTGTAAGCCT
+
GGGGGGGGGGGGGGGGGGGGGGGGGGGGGGGGGGGGGGGGGGGGGGGGGGGGGGGGGGGGGGGGGGGGGGGGGGGGGGGGGGGGGGGGEFGGGGGGGGGGGGGGGGGGGGGGGGGGGGGGGGGGGGGGGGGGGGGGGGGGGGGGGGGGGGGGGGGFGGFDGGGGGGGGGGGGGGGGGB@FEGGGGGGGGGGGGGGGGGGGGGGGGGFGGGGGGGGGGGGGGGGGGGGGGD*:FCGFF>=FFGFF*:>CFGGGFG:<)6?FFFFF4<F9/84)0/=F<9C@B:CFFFF<B?@0
@M04650:207:000000000-C238N:1:1101:21738:12654 1:N:0:19
ACTCCTACGGGAGGCAGCAGTGGGGAATATTGGACAATGGAGGTAACTCTGATCCAGCAATTCTGTGTGCACGAAGAAGGTTTTCGGATTGTAAAGTGCTTTAAGTCGGGAAGAAAAAAATGACGGTACCGACAGAATAAGCGACGGCTAAATACGTGCCAGCAGCCGCGGTAATACGTATGTCGCAAGCGTTATCCGGAATTATTGGGCATAGAGGGCATCTAGGCGGGGTTTCAAGTCGACGGTGAAAACTAGTGGCTCAACCATTAGCTTGCCGACGAAACTGAAATTCT
+
GGGGGGGGGGGGGGGGGGGGGGGGGGGGGGGGGGGGGGGGGGGGGGGGGGGGGGGGGFGGGGGGGGGGGGGGGGGGGGGGFFGGGGGGGGGGGGGGGGGGGGGGGGGGGGGGGGGGGGGGGGGGGGGGGGGGGGGGGGGGGGGGGGGGGGGGGGGGGGGGGGGGGGGGGGGGGGGGGGGGGGGGCFGGGGGGGGGGCGGGGFGFGGGGGGGGGGFGFGGGGFGGGGGGGGGGFGGGGGFGFDB:DGGG@:FGGGGFFFFF?FFCFDG<FFFFFFFFFFGB59D594*4AFFB2
@M04650:207:000000000-C238N:1:1101:13705:12687 1:N:0:19
ACTCCTACGGGAGGCAGCAGTGGGGAATATTGCACAATGGGCGCAAGCCTGATGCAGCCATGCCGCGTGTATGAAGAAGGCCCTAGGGTTGTAAAGTACTTTCAGTCGGGAGGAAGGCGTTGATGCTAATATCATCAACGATTGACGTTACCGACAGAAGAAGCACCGGCTAACTCCGTGCCAGCAGCCGCGGTAATACGGAGGGTGCAAGCGTTAATCGGAATTGCTGGGCGTAAAGCGCACGCAGGCGGTTGATTAAGTTAGATGTGAAATCCCCGGGCTTAACCTGGGAAT
+
GGGGGGGGGGGGGGGGGGGGGGGGGGGGGGGGGGGGGGGGGGGGGGGGGGGGGGGGGGGGGGGGGGGFGGGDGGGGGGGGGGGG@FGGGGGGGGGGGGGGGGGFGFGGGGGGGGGGGGGGGGGGGGGGGGGGGGGGGGGGGGGFGGGGGGGGGGGGGGGGGGGGGGGGGGGGGGGGGGGGGGGGGGGGGGGGGGGGGCFGGGGGGGGGGGGGGGGGGFFFEGEGG9FFGGGGFGGGGGFGDDEFGGGGEGG)>DC?6@BFGFGGFGGBFFFFFFFFFFGFFBFFBFF2<FFBF0
@M04650:207:000000000-C238N:1:1101:20201:12711 1:N:0:19
ACTCCTACGGGAGGCAGCAGTAGGGAATCTTCGGCAATGGGGGCAACCCTGACCGAGCAACGCCGCGTGAGTGAAGAAGGTTTTCGGATCGTAAAACTCTGTTGTTAGAGAAGAACGTTAAGTAGAGTGGAAAATTACTTAAGTGACGGTATCTAACCAGAAAGGGACGGCTAACTACGTGCCAGCAGCCGCGGTAATACGTAGGTCCCAAGCGTTGTCCGGATTTATTGGGCGTAAAGCGAGCGCAGGTGGTTTCTTAAGTCTGATGTAAAAGGCAGTGGCTCAACCATTGTG
+
GGGGGGGGGGGGGGGGGGGGGGGGGGGGGGGGGGGGGGGGGGGGGGGGGGGGGGGGGGGGGGGGGGGGGGGGGGGGGGGGGGGGGGGGGGGGGGGGGGGGGGGGGGGGGGGGGGGGGGGGGGGGGGGGGGGGGGGGGGGGGGGGGGGGGGGGGGGGGGGGGGGGGGGGGGGGGGGGGGGGGGGGGGGGGGGGGGGGGGGGGGGGGGGGGGGGGGGGGGGGGGGGGGGGGGGGFECGGFFGFGFFGGGGFGGGGGGFFFF?FFGGF7C>BFFFFFFFF?FFFFCFFFF??FFA4)
@M04650:207:000000000-C238N:1:1101:28498:12720 1:N:0:19
ACTCCTACGGGAGGCAGCAGTCGGGAATCTTCGGCAATGGACGAAAGTCTGACCGAGCAACGCCGCGTGAGTGATGAAGGTTTTCGGATCTTAAACCTCTTTTGTTAGAGAAGAACAACTGGGGGAGTAACTGTTCCCGCCTTGACGGTATCTAACCGGAAAGCCACGGCTAGCTACATGCCACCATCCTCGGTAATACGTAGGTGGCAAGCGTTGTCCGGAGTTATTGGGCGTAAGGCGATCGCAGGCGGTTGCTTAGGTCTGATGTGGAAGCCCCCGGCCCAACCGGCGAGG
+
EEGGGF9FG7C@+FECCC<8C,8C:F7EFEEAD,@+6CFG@E:@F7+CCFGG<F+++7C8F+7F+>+@F@:EEE,<,A,=9AE7@=@+BC,CFF<,B=FC,B?,EBFCEFFFG=<B,,,,6<>++363,C<9DB9F9,CFEC7,,@E:>@@@,@C:C*>*C*6:C7>FG7FG,3@,,,7@,+2+43+58+>*=34*>CBFC?C*2+;7*+*/*/1C*******2*2<:0*;=@5)**28D@)0)**75)9))))5@4=09+9**7**-0*/*8)))(()))(10).03()0(,3
@M04650:207:000000000-C238N:1:1101:20793:12739 1:N:0:19
ACTCCTACGGGAGGCAGCAGTGGGGAATATTGGACAATGGAGGTAACTCTGATCCAGCAATTCTGTGTGCACGAAGAAGGTTTTCGGATTGTAAAGTGCTTTAAGTCGGGAAGAAAAAAATGACGGTACCGACAGAATAAGCGACGGCTAAATACGTGCCAGCAGCCGCGGTAATACGTATGTCGCAAGCGTTATCCGGAATTATTGGGCATAAAGGGCATCTAGGCGGGGTTTCAAGTCGACGGTGAAAACTAGTGGCTCAACCATTAGCTTGCCGACGAAACTGAAATTCT
+
GGGGGGGGGGGGGGGGGGGGGGGGGGGGGGGGGGGGGGGGGGGGGGGGGGGGGGGGGGGGGGGGGGGGGGGGGGGGGGGGGGGGGGGGGGGGGGGGGGGGGGGGGGGGGGGGGGGGGGGGGFGGGGGGGGGGGGGGGGGGGGGGGGDGGGGGGGGGGGGGGGGGGGGGGGGGGGGGGGGGGGGGGGGDGGGGGDGGGGGGGGGGGGGGGGGGFGFGGDGGGGGGGGGGGGGGBGGGGGFGFGDDGGGGFGGGGGGFF@BFGFGGFGGFFFFFFFFFF>GFFFGFFFFFFFFFB
@M04650:207:000000000-C238N:1:1101:29358:12746 1:N:0:19
ACTCCTACGGGAGGCAGCAGTGGGGAATATTGCACAATGGGCGCAAGCCTGATGCAGCCATGCCGCGTGTGTGAAGAAGGCCTTCGGGTTGTAAAGCACTTTCAGCGAGGAGGAAGGCATACTGTTTAATAGACAGTGTGATTGACGTTACTCGCAGAAGAAGCACCGGCTAACTCCGTGCCAGCAGCCGCGGTAATACGGAGGGTGCAAGCGTTAATCGGAATTACTGGGCGTAAAGCGCACGCAGGCGGTTTGTTAAGTCAGATGTGAAATCCCCGAGCTTAACTGGGGAAC
+
FGGGGGGGGGGGGGGGGGGGGGGGGGGGGGGGFGGGGGGGGGGGGGGGGGGGGGGGGGGGGGGCFEGGGGGGGGGGGGGGFG@EFGGGGGGGGGGGGGGGGGGGGGGEGGGBCBFEEGGGGGEGEGGGGGGGGGGGGG<FGGGGGGGCFEEGFFEGGGGGGGGGGGGGGEGGGFGGFEFGGFGGFGGGCEEGGEEEFGGGG>CDECEGGGG=E:EEGCFGGGEGCFCFGGGGFGGGGFFCEGBFCDGGFGGG3DDFFFFFEFGF?>CAFFFFF49??()<D(97@FF2:FEFF(
@M04650:207:000000000-C238N:1:1101:23750:12747 1:N:0:19
ACTCCTACGGGAGGCAGCAGTGGGGAATATTGGGCAATGGGGGGAACCCTGACCCAGCGACGCCGCGTGAGTGAAGAAATCCTTCGGGATGTAAAGCTCTGTTGTATGGGAAGAGAAAAAGACGGTACCATACGAGGAAGCCCCGGCAAACTACGTGCCAGCAGCCGCGGTAATACGTAGGGGGCAAGCGTTGTCCGGAATTACTGGGCGTAAAGCGCACGCAGGCGGGTTTATAAGTCAGATGTAAAAGGCAGGTGCTTACCATCTGTTTGTCATCTGATACTGTAAGCCT
+
GGGGGGGGGGGGGGGGGGGGGGGGGGGGGGGGGGGGGGGGGGGGGGGGGGGGGGGGGGGGGGGGGGGGGGGGGGGGGGGGGGGGGGGGGGGGFEGGGGGGGGGGGFGGGGGGGGFGGGGGEGGGGGGGGGGGGGCFGGGGGGGGGGGGGGGGGGDGGGGGGGGGGGGGGGGGGGGGGGGGGGGGGGG5CEGGGGGGGCCEGGGGGGGGGGGCCFFGGGGGGGDGCEGGGGGGFGGEGFB7*0=FDC?79FDFGGDFF@FF?FCFFGGFFFFFFFFFAA76FACFFF?:<FFF
@M04650:207:000000000-C238N:1:1101:21432:12753 1:N:0:19
ACTCCTACGGGAGGCAGCAGTGGGGAATATTGGGCAATGGGGGCAACCCTGACCCAGCGACGCCGCGTGAGTGAAGAAATCCTTCGGGATGTAAAGCTCTGTTGTATGGGAAGAGAAAAAGACGGTACCATACGAGGAAGCCCCGGCAAACTACGTGCCAGCAGCCGCGGTAATACGTAGGGGGCAAGCGTTGTCCGGAATTACTGGGCGTAAAGCGCACGCAGGCGGGTTTATAAGTCAGATGTAAAAGGCAGGTGCTTACCATCTGTTTGTCATCTGATACTGTAAGCCT
+
GGGGGGGGGGGGGGGGGGGGGGGGGGGGGGGGGGGGGGGGGGGGGGGGGGGGGGGGGGGGGGGGGGGGGGGGGGGGGGGGGGGGGGGGGGGGGGGGGGGGGGGGGFGGGGGGGGGGGGGGGGGGGGGGGGGGGGGGGGGGGFGGGGGGGGGGGGGGGGGGGGGGGGGGGGGGGGGGGGFGGGGGGGGGGGGGGGGGGGGGGG?FGG?C>EGEGGGGGGGGGGGGEGGGGGDEFFCFGGFGF7@FGGGF4FGGGGG@FFFFGFFFFGGFFFF:FF6@DFG@BAGFFFFABF6:
@M04650:207:000000000-C238N:1:1101:15694:12760 1:N:0:19
ACTCCTCGGAGGCAGCAGTGGGGAATATTGGGCAATGGGGGGAACCCTGACCCAGCGACGCCGCGTGAGTGAAGAAATCCTTCGGGAGGTAAAGCTCTGTTGTATGGGAAGAGAAAAAGACGGTACCATACGAGGAAGCCCCGGCAAACTACGTGCCAGCAGCCGCGGTACTACGTAGGGGGCAAGCGTTGTCCGGAATTACTGGGCGTAAAGCGCACGCAGGCGGGTTTATAAGTCAGATGTAAAAGGCAGGTGCTTACCATCTGTTTGTCATCTGATACTGTAAGCCTAG
+
GGGGGGGCGGG:;@6@CC<CFGG@;CFGD@<EFGGFCEGGGG@CB<F8<<=<FFFAF=FCF@8CF6F+FDF9@>F<FB=>FFF@@F@*@>E,F@,8DF9FDFFFFFGGGGGGGGGGEFFGGGDFFGCFFCFCGGG*<<7<:<FFEG588<EG>FG5CCFEGF6CGGGDCC*<FGEFFFGDECEGF=CC?CCEC:5>EEFFEGGGFGG7?EGF??:CC)11:CE58C5EED8<89C::>@:*:04:7>C5*0*>F4?FFFF+7:667:4B?>BF4@*62CFF)0=B?/)5F6:
@M04650:207:000000000-C238N:1:1101:24712:12766 1:N:0:19
ACTCCTACGGGAGGCAGCAGTGGGGAATATTGGGCAATGGGGGCAACCCTGACCCAGCGACGCCGCGTGAGTGAAGAAGGTTTTCGGATCGTAAAACTCTGTTGTTAGAGAAGAACGTTAAGTAGAGTGGAAAATTACTTAAGTGACGGTATCTAACCAGAAAGGGACGGCTAACTACGTGCCAGCAGCCGCGGTAATACGTAGGTCCCAAGCGTTGTCCGGATTTATTGGGCGTAAAGCGAGCGCAGGTGGTTTCTTAAGTCTGATGTAAAAGGCAGTGGCTCAACCATTGTG
+
GGGGGGGGGGGGGGGGGGGGGGGGGGGGGGGGGGGGGGGGGGGGGGGGGGGGGGGGGGGGGGGGGGGGGGGGGGGGGGGGGGGGGGGGGGGGGGGGGGGGGGGGGGGGGGGGGGGGGGGGGGGGGGGGGGGGGGGGGGGGGGGGGGGGGGGGGGGGGGGGGGGGGGGGGGGGGGGGGGGGGGGGFGGGGGGGGGGGGGFGGGGGGGGGGGGGGGEGGGGGDGGEGFGGGGGGFGGDGGFGFGFFGGGGFGGGGGGFFFFFGFGGFGGFFFFFFFBFFB46FB49FFFBFFFB<2
@M04650:207:000000000-C238N:1:1101:20603:12778 1:N:0:19
ACTCCTACGGGAGGCAGCAGTGGGGAATATTGGGCAATGGGGGCAACCCTGACCCAGCGACGCCGCGTGAGTGAAGAAATCCTTCGGGATGTAAAGCTCTGTTGTATGGGAAGAGAAGCAGACGGTACCATACGAGGAAGCCCCGGCAAACTACGTGCCAGCAGCCGCGGTAATACGTAGGGGGCGAGCGTTGTCCGGAATTACTGGGCGTAAAGGGAGCGTAGGCGGCTCTTTAAGTTAGATGTGAAATACCCGGGCTTAACCTGGGGGGTGCATCTAAAACTGGAGAGCTTG
+
GGGGGGGGGGGGGGGGGGGGGGGGGGGGGGGGGGGGGGGGGGGGGGGGGGGGGGGGGGGGGGGGGGGGGGGGGGGGGGGGGGGGGGGGGGGGGGGGGGGGGGGGGGGGGGGGGGGGGGGGGGGFGGGGGGGGGGGGGGGGGFGGGGGGEGGGGGGGGGGGGGGGGGGGGGGGDGGGGG@GGGGGGGGGGGGGDGGGGGGGGGGGGGGGGGGGGGGGEFDGGGDGGGGG5DGGFG7CFFFGFGFFGGGGBFGGDGGFDFFFEFGGFGG:D3@FDFFBFDF4@<FFBFF:?EFBF:
@M04650:207:000000000-C238N:1:1101:25133:12778 1:N:0:19
ACTCCTACGGGAGGCAGCAGTGGGGAATATTGCACAATGGAGGAAACTCTGATGCAGCGACGCCGCGTGAGGGAAGAAGGTTTTCGGATTGTAAACCTCTGTCTTCGGGGACGATAATGACGGTACCCGAGGAGGAAGCCACGGCTAACTACGTGCCAGCAGCCGCGGTAAAACGTAGGTGGCAAGCGTTGTCCGGAATTACTGGGTGTAAAGGGAGCGCAGGCGGAATGGTAAGTTGAATGTGAAAACTATGGGCTCAACCCATAGACTGCGTTCAAAACTACTGTTCTTG
+
GGGGGGGGGGGGGGGGGGGGGGGGGGGGGGGGGGGGGGGGGGGGGGGGGGGGGGGGGGGGGGGGGGGGGGGGGGGGGGGGGGGGGGGGGGGGGGGGGGGGGGGGGGGGGGGGGGGGGGGGGGGGGGGGGGGGGGGGGGGGGGGGGGGGGGGGGGGGGGGGGGGGGGGGGGGGGGGCFGGGFFGGGGGGGGGGGGGGGGGGGGGGGGGGGGGGGGGGGGGDGDGGGGCCGGGGFGGF>FFGFGFFG>CGFGGGGGGFFFFFFFCCFGG<FFFFFFFEFFDF>7CFF?F<AFFA
@M04650:207:000000000-C238N:1:1101:11363:12780 1:N:0:19
ACTCCTACGGGAGGCAGCAGTGGGGAATTTTCCGCAATGGGCGAAAGCCTGACGGAGCAATGCCGCGTGGAGGTAGAAGGCCTACGGGTCGTGAACTTCTTTTCCCGGAGAAGAAGCAATGACGGTATCTGGGGAATAAGCATCGGCTAACTCTGTGCCAGCAGCCGCGGTAATACAGAGGATGCAAGCGTTATCCGGAATGATTGGGCGTAAAGCGTCTGTAGGTGGCTTTTTAAGTCCGCCGTCAAATCCCAGGGCTCAACCCTGGACAGGCGGTGGAAACTACCAACCTGG
+
@EFGGGGGGGGGEGCGGGGGGGGGEEGGGGGGD@CCBFEDFGGFGCFCFGAFFGEG:FFGGGGGGEEF:>CDGGGF<FGFCFFGG=CCGGGGGF@EFFFEEFGGGGG>=CFGGGFFGGGGFGGGGGGGGGGGGGGGGGFGGFEGCGC*:FGGFGGEGFGFFFGGGCECEE18CEGGG9EFFEFF7C9BF5=*1CFGEEGDGGGGG9FFGEGGG599E**>@D+ACGGG=D*<=FFEFF=C:D:@DGCC=:476*9))<5)9?CG>5F::@F35>E>BFGF4<7?FFFD?)04:0
@M04650:207:000000000-C238N:1:1101:7478:12801 1:N:0:19
ACTCCTACGGGAGGCAGCAGTGGGGAATATTGCACAATGGGCGCAAGCCTGATGCAGCCATGCCGCGTGTATGAAGAAGGCCTTCGGGTTGTAAAGTACTTTCAGTCGGGAGGAAGGTGTCAAGGTTAATAACCTTGGCAATTGACGTTACCGACAGAAGAAGCACCGGCTAACTCCGTGCCAGCAGCCGCGGTAATACGGAGGGTGCAAGCGTTAATCGGAATTACTGGGCGTAAAGCGCACGCAGGCGGTTGATTGAGTCAGATGTGAAATCCCCGGGCTTAACCCGGGAAT
+
GGGGGGGGGGGGGGGGGGGGGGGGGGGGGGGGGGGGGGGGGFGGGGGGGGGEFGFGGGGGGGGGGCGGGGGGGFGGGGGGGGGGGGGGGGGGGGGGFGGGGFGGFGGGGG>EFFEFGGGGGGGGGGGFGGDFGGGGGGGGGGGGGGGGGGGGGGGDGGGGGGGGFGGGGGGGGGGGGGGCCFFGGGGGGGGGGGEGGGGGG*:EGGGGGC+*=CECGGGGGGDGGGGGG:FGFGGGGF47>9BFDDGGFGDCDDCFFFF?9FCC@>CA6@F@FB?FBFGDE6F@=4613>D191
@M04650:207:000000000-C238N:1:1101:2995:12806 1:N:0:19
ACTCCTACGGGAGGCAGCAGTGGGGAATATTGCGCAATGGGCGAAAGCCTGACGCAGCGACGCCGCGTGAGGGATGAAGGGCTTCGGTTCGTAAACCTCTGTCAGAAGGGAAGAAGAGTAGTGGAGCTAATCAGCCGCTATTGGACGGTACCTTCAAAGGAAGCACCGGCTAACTCCGGGGCAGCAGCCGCGGTGATACTGAGGGTGCAAGCGGTAATCGGAATCACTGGGCGTAAAGCGCATGTAGGCCGCTTGATAGGTCAGAGGTGAAAGCCCACGGCTTACCCGTGGAA
+
GGGGGGGGGGGGGGGGGGGGGGGGGGGGGGGGGGGGGGGGGGGGGGGGFGGGCGEGFG@FFGGFGGGGGGG@FGDGGGGGCGGGGGGCFCGEFFG9FFCFGGGFGDFFGGGGGGGD,B,C<,DD,BFC3>@,@,:,5::7@C>FD<3*5**@3<:FFGGFCF<,,<,<B7**7C?42B*<*4:C**2+4**:::*;+<CF7++AE*;*39+*;*2:C*:F*//1296<CFGF:E)51**17)7>CD7:=49)/**)1*8)+1*2/91.8=**/..).(9)76)/)0)4,>>08
@M04650:207:000000000-C238N:1:1101:22487:12833 1:N:0:19
ACTCCTACGGGAGGCAGCAGTGGGGAATATTGCACAATGGGCGAAAGCCTGATGCAGCGACGCCGCGTGAGGGAAGAAGGTTTTCGGATTGTAAACCTCTGTCTTCGGGGACGATAATGACGGTACCCGAGGAGGAAGCCACGGCTAACTACGTGCCAGCAGCCGCGGTAAAACGTAGGTGGCAAGCGTTGTCCGGAATTACTGGGTGTAAAGGGAGCGCAGGCGGGATGGTAAGTTGAATGTGAAAACTATGGGCTCAACCCATAGACTGCGTTCAAAACTACTGTTCTTG
+
GGGGGGGGGGGGGGGGGGGGGGGGGGGGGGGGGGGGGGGGGGGGGGGGGGGGGGGGGGGGGGGGGGGGGGGGGGGGGGGGGGGGGGGGGGGGGGGGGGGGGGGGGGGGGGGGGGGGGGGGGGGGGGGGGGGGGGGGGGGGGGGGGGGGGGGGGGGGGGGGGGGGGGGGGGGGGGGGGGGGGGGGGGGGGGGGGGGGGGGGGGGGGGEGGGGGGGGGGGGGGGGGGGG5EDGFFFGGGGFGFF@BDFGGFGGGGGGFFFFFCFDGFGFFFFFFFFDE?BGFFFCFFFFF>FFF
@M04650:207:000000000-C238N:1:1101:14680:12837 1:N:0:19
ACTCCTACGGGAGGCAGCAGTGGGGAATATTGGACAATGGACCAAAAGTCTGATCCAGCAATTCTGTGTGCACGACGAAGTTTTTCGGAATGTAAAGTGCTTTCAGTTGGGACGAAGAAAGTGACGGTACCAACAGAAGAAGGGGCGGCTAAATACGTGCCAGCAGCCGCGGTAATACGTATGCCCCGAGCGTTATCCGGATTTATTTGGCGTAAAGCGCGTCTAGGTGGTTTAAAAAGTCTGATGTTAAACTGCGGGGCTCAACTCCGTATTGCGTTGGAAACTGTTAGACT
+
GGGGGGGGGGGGGGGGGGGGGGDGGGGGGGGGGGGGGGGFGGGGGGFGGGGGFGGGGGGFFFGGGCFCFFGGGGGGCEGGGGGGGGEE7FGGGFFFGFGGGGGGGFGGAEEFFFD@CEGFFGAEFGEGGGGGGGCAEDF8EGAFEGG7FFFGCFFGGGFGGFGGGGGGGGDEFEGFEGDGDGFGFGFB@B?8EGEGGGCC5EEGCFG+++<EGE5EC>DG5DGGCFCEFCEGFGC7:6BFFGF?G=FGB7FFG*C.5:3>EFD6?FG?37)5@*9>>F37)6>56*9<B**5<
@M04650:207:000000000-C238N:1:1101:6604:12839 1:N:0:19
ACTCCTACGGGAGGCAGCAGTGGGGAATATTGGACAATGGACCAAAAGTCTGATCCAGCAATTCTGTGTGCACGACGAAGTTTTTCGGAATGTAAAGTGCTTTCAGTTGGGACGAAGAAAGTGACGGTACCAACAGAAGAAGGGGCGGCTAAATACGTGCCAGCAGCCGCGGTAATACGTATGCCCCGAGCGTTATCCGGATTTATTGGGCGTAAAGCGCGTCTAGGTGGTTTAAAAAGTCTGATGTTAAACTGCGGGGCTCAACTCCGTATTGCGTTGGAAACTGTTAGACT
+
GGGGGGGGGGGGGGGGGGGGGGGGGGGGGGGGGGGGGGGGGGGGGGGGGGGGGGGGGGGGGGGGGGGGGGGGGGGGGGGGGGGDFGGGGGGGGGGGGGGGGGGGGGGGGGGGGGFGGGGGGFGGGGGGGGGGGGGGGGGGGGGGDGGFEGGGGGGGGGFGGGGGGGGGGGGGGGGGGGGGGGGGGGGGGCDGGGGGGGGGEEEGGGGGGGGGGGDFGGGGGDEDCGGFGGGGFFGGDFFGFGFFGGFCFFGGGGFDFFFDCFFCFGF?FFFFFFFFFBGF?AGFF47AA698A
@M04650:207:000000000-C238N:1:1101:26176:12861 1:N:0:19
ACTCCTACGGGAGGCAGCAGTGGGGAATATTGGGCAATGGGGGGAACCCTGACCCAGCGACGCCGCGTGAGTGAAGAAATCCTTCGGGATGTAAAGCTCTGTTGTATGGGAAGAGAAAAAGACGGTACCATACGAGGAAGCCCCGGCAAACTACGTGCCAGCAGCCGCGGTAATACGTAGGGGGCAAGCGTTGTCCGGAATTACTGGGCGTAAAGCGCACGCAGGCGGGTTTATAAGTCAGATGTAAAAGGCAGGTGCTTACCATCTGTTTGTCATCTGATACTGTAAGCCT
+
GGGGGGGGGGGGGGGGGGGGGGGGGGGGFGGGFGGGGGGGGGGGGGGGGGGGGGGGGGGCGGGGGGGGGGGGGGGGGGDGGGGGGGGG7FGGGGGGGGGGGG9FGFGGGGGGGGGGGFEF@CFGGGFGG,?CGGGGGCFGFGEGGGGGGGGGGGCGCCFGGGDFGGGGEGEEDFGGGGFF*8:EEEC@FDGGGGGGGD>CGGCGGGCCGGGGGDGFEGG<CDE5=E=EG<E*6<>FG7@***19*:7*67CFCDDFF@*936CCF6><19@5>F*949F*=-78@F*.546.
@M04650:207:000000000-C238N:1:1101:7381:12927 1:N:0:19
ACTCTACGGGAGGCAGCAGTGGGGAATATTGGGCAATGGGGGCAACCCTGATCCAGCAATGCCGCGTGAGTGAAGAAGGCCTTCGGGTTGTAAAGCTCTTTTGTCAGGGAAGAAACCGGCTGTGCTAATACCACAGCTGACTGACGGTACCTGAAGAATAAGCACCGGCTAACTACGTGCCAGCAGCCGCGGTAATACGTAGGGTGCGAGCGTTAATCGGAATTACTGGGCGTAAAGCGTGCGCAGGCGGTTGTGTAAGACAGGTGTGAAATGCCCGGGCTTAACCTGGGAACG
+
GGGGGFGGGGFGGGGGGGGEGGGGGGGFGGGGGGGGGGGGGGGGGGGGGGGGGGFGGGGGGGGGGGGGGGGGGGGFGGGGGGF<FGGGGGGGGGGGGGGGGGGGGGGGGGGGGGGGGGGDGGGGGGGEGGGFGGGGGGGGGGGGGGGGGGGGGGGFGGGGCGGGGGGGGGGGGGGGGGGGGGCFFFGFGEGGGGGGFGGGGGGGGGG58=EGG=E=CFGDEDGF7<FFGFFEBDGEF77CBDFBDD9)8CD)77C@?FFFGFFG**28FFFF@49)-7DF>19949*8:F:??(
@M04650:207:000000000-C238N:1:1101:10992:12960 1:N:0:19
ACTCCTACGGGAGGCAGCAGTGGGGAATATTGCACAATGGGCGAAAGCCTGATGCAGCGACGCCGCGTGAGGGAAGAAGGTTTTCGGATTGTAAACCTCTGTCTTCGAGGACGAAGAAGTGACGGTACTCGAGGAGGAAGCCACGGCTAACTACGTGCCAGCAGCCGCGGTAAAACGTAGGTGGCAAGCGTTGTCCGGAATTACTGGGTGTAAAGGGAGCGCAGGCGGGATGCCAAGTTGGACGTGAAATCTATGGGCTCAACCCATAGCGTGCGTTCAAAACTGGCGTTCTTG
+
GGGGGGGGGGGGGGGGGGGGGGGGGGGGGGGGGGGGGGGGGGGGGGGGGGGGGGGGGGGGGGGGGGGGGGGGGGGGGGGGGGGGGGGGGGGGGGGGGGGGGGGGGGGGGGGGGGGGGGGGGGGGGGGGGGG<FGGGGGGGGFFGGGGGGGGFCGGGGGGGGGGGGGGGGGGGGGGGGGGGGGGGGGDFGGGGGGGFGGCEGGGGGGCG;ACGGFGGGCDGGDGGGGGGGGGEFEF?FFFFFD657>FGFDGDDGGFFFFFCFFGBCC<::B>><>><FGFFAGFFFFFFFB?94
@M04650:207:000000000-C238N:1:1101:17250:12961 1:N:0:19
ACTCCTACGGGAGGCAGCAGTGGGGAATATTGGGCAATGGGGGGAACCCTGACCCAGCGACGCCGCGTGAGTGAAGAAATCCTTCGGGATGTAAAGCTCTGTTGTATGGGAAGAGAAGCAGACGGTACCATACGAGGAAGCCCCGGCAAACTACGTGCCAGCAGCCGCGGTAATACGTAGGGGGCAAGCGTTGTCCGGAATTACTGGGCGTAAAGCGCACGCAGGCGGGTTTATAAGTCAGATGTAAAAGGCAGGTGCTTACCATCTGTTTGTCATCTGATACTGTAAGCCT
+
GGGGGGGGGGGGGGGGGGGGGGGGGGGGGGGGGGGGGGGGGGGGGGGGGGGGGGGGGGGGGGGGGGGGGGGGGGGGGGGGGGGGGGGGGGGGGGGGGGGGGGGGGGGGGFGGGGGGGGGGGGGGGGGGGGGGGGFGGGGGGGGGGGGGGGGGGGGGGGGGGGGGGGGGGGGGGGGGGGGGGDGGGGGGGGGGGGGGGGGGGGGGGGGGGGGGEGGFGGGGGGGGCGDEED5:@GFGGGFGFGFFGGGGFGGGGGGFFFFFGFGGFGGFFFFFFFFFFFGFFFGFFFFFAFFF
@M04650:207:000000000-C238N:1:1101:14658:12995 1:N:0:19
ACTCCTACGGGAGGCAGCAGTGGGGAATTTTGCGCAATGGGCGAAAGCCTGACGCAGCAACGCCGCGTGCGGGATGACGGCCTTCGGGTTGTAAACCGCTTTCAGCAGGGATGATAATGACAGTACCTGCAGAAGAAGCTCCGGCTAACTACGTGCCAGCAGCCGCGGTAATACGTAGGGAGCAAGCGTTATCCGGATTTATTGGGCGTAAAGCGCGCGTAGGCGGTTTGTTAAGCGGAATCTCTAATCTGAGGGCTCAACCCCCAGCCGGATTCCGAACTGGCAGACTCGAGT
+
GGGGGGGGGGGGGGGGGGGGGGGGGGEGGGGGGGGGGGGGGGGGGGGGGGGGGGGGGGGGGGGDGGGGGGGGGGGGGFGGGGGGGGEEGGGGGGFGGGGGGGGGGGGGGGGGGGGGGGGGGGGGGGGGGGGGFGFGGGGFFFEGGGGGGGGGGGGGGGGGFFGGDGGGGGDFEFGGGCGGFGEFGGG>GGGGGGGDEGEGGGG?<CGGEGDCGGGGGGGGECECGDGGGGGGFFDC7)5>:CFFF7*CFGGF73D5>FFFGFCDD)*45373>76@7:CDF<*<)5)1)9),38
@M04650:207:000000000-C238N:1:1101:27680:13005 1:N:0:19
ACTCCTACGGGAGGCAGCAGTGGGGAATATTGGGCAATGGGGGCAACCCTGACCCAGCGACGCCGCGTGAGTGAAGAAATCCTTCGGGATGTAAAGCTCTGTTGTATGGGAAGAGAAGCAGACGGTACCATACGAGGAAGCCACGGCTAACTACGTGCCAGCAGCCGCGGTAAAACGTAGGTGGCAAGCGTTGTCCGGAATTACTGGGTGTAAAGGGAGCGCAGGCGGGATGCCAAGTTGGACGTGAAATCTATGGGCTCAACCCATAGCGTGCGTTCAAAACTGGCGTTCTTG
+
GGGGGGGGGGGGGGGGGGGGFFGGGGGGFGGGGGGGGGGGGGGGGGGGGGGGGGGGGGGBGGGGGGGGGGGGGGGGGGGGGGGGGGGGGGGGGGCGGGGGGGGGGGGGGGGGGGGGGGGGGGGEGGGGGGGGGGGGGGGGGGGGGGGGGGGGGGGGGGGGGG7FGGGGGGGGGG9,CFGGGGGFGGDGGGGGGGGGGDGGGGGGGCEFFGGGGGGGCFGG=<=EEGGGGDGGFGGGGFFGFGF>>C<FFGGGGGGFFF>>G4<DBGG:FFBB<>FE?FFFFAF:BFFFFFD(64
@M04650:207:000000000-C238N:1:1101:16597:13015 1:N:0:19
ACTCCTACGGGAGGCAGCAGTGGGGAATATTGGACAATGGAGGTAACTCTGATCCAGCAATTCTGTGTGCACGACGAAGGTCTTCGGATTGTAAAGTGCTTTAAGTTGGGAAGAAAAAAATGACGGTACCGACAGAATAAGCGACGGCTAAATACGTGCCAGCAGCCGCGGTAATACGTATGTCGCAAGCGTTATCCGGAATTATTGGGCATAAAGGGCATCTAGGCGGGGTTTCAAGTCGACGGTGAAAACTAGTGGCTCAACCATTAGCTTGCCGACGAAACTGAAATTCT
+
GGGGGGGGGGGGGGGGGGGGGGGGGGGGGGGGGGGGGGGGGGGGGGGGGGGGGGGGGGGGGGGGGGGGGGGGGGGGGGGGGGGGGGGGGGGGGGGGGGGGGGGGGFGGGGGGGGGGGGGGGGGGGGGGGGGGGGGGGGGGGGGGGGGGGGGGGGGGGGGGGGGGGGGGGGGGGGGGGGGGGGGGGGGGGGGGGGGGGGGGGGGGGGGGGGGGGGGGGGGGGGGGGGGGGGGGEGGGGGFGFGFFDGGGFGFGGGGFF@38E?GGFDGFFFFFFFFFF>DFD9DDFFFAFFFB6
@M04650:207:000000000-C238N:1:1101:28137:13016 1:N:0:19
ACTCCTACGGGAGGCAGCAGTAGGGAATCTTCGGCAATGGGGGCAACCCTGACCGAGCAACGCCGCGTGAGTGAAGAAGGTTTTCGGATCGTAAAACTCTGTTGTTAGAGAAGAACGTTAAGTAGAGTGGAAAATTACTTAAGTGACGGTATCTAACCAGAAAGGGACGGCTAACTACGTGCCAGCAGCCGCGGTAATACGTAGGTCCCAAGCGTTGTCCGGATTTATTGGGCGTAAAGCGAGCGCAGGTGGTTTCTTAAGTCTGATGTAAAAGGCAGTGGCTCAACCATTGTG
+
FFGGGGGGCFGDGGGGGGGGGGGGGFFGGGGGGDEGGGGGGDGGGGGGGGFGGGGGGGGGGGGGGGGCFGGGGGGFGGGGGGGGGGGGGGGGGGGGG<FFGGGGGGGFGGGGGGGGGGGGGGGGGGGBFFGFGGGGGGD@F>EFGGFGGGGGGGGGGGGGGGGCFFGGGGGCEEGGGGDGGDCFEGFFGG8EG>EGGGFDCGGGDGGGGF?CFEECEDG=EDGGECCF?FFA@GGGGGFGFG3<DDDCFGF3CFG?FFF?+9FFBGGFFF*9@*55<FG441CFF471:F7)6)
@M04650:207:000000000-C238N:1:1101:7816:13025 1:N:0:19
ACTCCTACGGGAGGCAGCAGTGGGGAATTTTGCGCAATGGGCGAAAGCCTGACGCAGCAACGCCGCGTGCGGGATGACGGCCTTCGGGTTGTAAACCGCTTTCAGCAGGGATGATAATGACAGTACCTGCAGAAGAAGCTCCGGCTAACTACGTGCCAGCAGCCGCGGTAATACGTAGGGGGCAAGCGTTGTCCGGAATTACTGGGCGTAAAGCGCACGCAGGCGGGTTTATAAGTCAGATGTAAAAGGCAGGTGCTTACCATCTGTTTGTCATCTGATACTGTAAGCCTAG
+
GGGGGGGGGGGGGGGGGGGGGGGGGGGGGGGGGGGGGGGGGGGGGGGGGGGGGGGGGGGGGGGGGGGGGGGGGGGGGGGGGGGGGGGGGGEFGGGGGGGGGGGGGGGGGGGGGGGGGGGGGGGGGGGGGGGGFGGGGFGGGGGGGGGGGGGGGGGGGGGGGGGGGGGGGGGGGGGGGGGGGGGGGGGGGGGGGGGGGGGGGGGGGGGGGGGGGGGGGDGCEGGGGGGGGGFGFGGGGGFGFGFFGFFGFGGGGGGFFFFFGFGGFGGFFFFFFFFFFFGFFBDFFFF7??F?
@M04650:207:000000000-C238N:1:1101:24419:13032 1:N:0:19
ACTCCTACGGGAGGCAGCAGTAGGGAATCTTCGGCAATGGACGAAAGTCTGACCGAGCAACGCCGCGTGAGTGAAGAAGGTTTTCGGATCGTAAAACTCTGTTGTTAGAGAAGAACAAGGACGTTAGTAACTGAACGTCCCCTGACGGTATCTAACCAGAAAGCCACGGCTAACTACGTGCCAGCAGCCGCGGTAATACGTAGGTGGCAAGCGTTGTCCGGATTTATTGGGCGTAAAGCGAGCGCAGGCGGTTTCTTAAGTCTGATGTGAAAGCCCCCGGCTCAACCGGGGAGG
+
GGGGGGGGGGGGGGGGGGGGGGGGGGGGGGGGGGGGGGGGGGGGGGGGGGGGGGGGGGGGGGGGGGGGGGGGGGGGGGGGFGGGGGGGGGGGGGGGGGGGGGGGGGGGGGGGGGGGGGFGGGGGGGGGGGGGGGGGGGGGGGGGGGGGGGGGGGGGGGGGGGGGGGGGGGGGGGGGGGGGGGGGGGGGGGGGGGGGGGGGGGGGGGGGGGGGDGGGGGGDGG8ECGFGGGGGFEGGGGFGFGDDDDGGFGGGGD7@FFFFGFFGBCGFFFFFFFFFFFGFF;GFFFFFFFEFFF
@M04650:207:000000000-C238N:1:1101:8928:13043 1:N:0:19
ACTCCTACGGGAGGCAGCAGTAGGGAATCTTCGGCAATGGACGAAAGTCTGACCGAGCAACGCCGCGTGAGTGAAGAAGGTTTTCGGATCGTAAAACTCTGTTGTTAGAGAAGAACAAGGACGTTAGTAACTGAACGTCCCCTGACGGTATCTAACCAGAAAGCCACGGCTAACTACGTGCCAGCAGCCGCGGTAATACGTAGGTGGCAAGCGTTGTCCGGATTTATTGGGCGTAAAGCGAGCGCAGGCGGTTTCTTAAGTCTGATGTGAAAGCCCCCGGCTCAACCGGGGAGG
+
GGGGGGGGGGGGGGGGGGGGGGGGEGGGGGGGFGGGGGGGGGGEEGGGGGGGGGGGGGGGGGGGDGGCGGGGGGGGGGGGGGGGGGGGGGGGGGGGGGGGGGGGGGGGGGGFEAFGGGFFDFGFGGGGGGGGGFGGGGGGGGGGGGGGEFGGGGGGGDGGGGGGGGGGGGGGGGGGGGGGDEGFFGGGGGDGDGDCFFGGFGGGGGGFFGGFGGGDGGGGG3CEGGGGGGGGDGDEFFF379>>GGGGFGDGGDGFFF4?FFCFFGG<FFF4F?F3:>GFF>G=FFFBFDE04-
@M04650:207:000000000-C238N:1:1101:3657:13059 1:N:0:19
ACTCCTACGGGAGGCAGCAGTGGGGAATATTGGGCAATGGGGGGAACCCTGACCCAGCGACGCCGCGTGAGTGAAGAAATCCTTCGGGATGTAAAGCTCTGTTGTATGGGAAGAGAAGCAGACGGTACCATACGAGGAAGCCCCGGCAAACTACGTGCCAGCAGCCGCGGTAATACGTAGGGGGCAAGCGTTGTCCGGATTTACTGGGCGTAAAGCGCACGCAGGCGGGTTTATAAGTCAGATGAAAAAGGCCGGTGCTTACCATCTGTTTGTCATCTGATACTTGAAGCCG
+
GF8F86FEFEGC:CFF@7FFA@<6@FGGCFCFFCEFGGF<<@E@FCFD7B=8=A8BBFG7@EC7FFEGGG+3@AEFGGG<=@@@,@F75:CFGGAB<8:FFEGGGG@,:DCFGF<FFFCF,33<*C:<,<,<2+1<F*CFGC**<F7C5*;9CEGGG*:EC58C>EC58*/2*++28<+;**:C88FG>CCEGG@?*?**;?C7<9+:8E:C;FGCED37*)2:E*:C*9*:;9C+0:6C6*99*0:?5**7*))7))?*<F4*8*26@76?)*/@6>7??<C=*008AF)-
@M04650:207:000000000-C238N:1:1101:23355:13089 1:N:0:19
ACTCCTACGGGAGGCAGCAGTGGGGAATATTGGACAATGGACCAAAAGTCTGATCCAGCAATTCTGTGTGCACGACGAAGTTTTTCGGAATGTAAAGTGCTTTCAGTTGGGACGAAGAAAGTGACGGTACCAACAGAAGAAGGGGCGGCTAAATACGTGCCAGCAGCCGCGGTAATACGTATGCCCCGAGCGTTATCCGGATTTATTGGGCGTAAAGCGCGTCTAGGTGGTTTAAAAAGTCTGATGTTAAACTGCGGGGCTCAACTCCGTATTGCGTTGGAAACTGTTAGACT
+
GGGGGGGGGGGGGGGGGGGGGGGGGGGGGGGGGGGGGGGGGGGGGGGGGGGGGGGGGGGGGGGGGGGGGGGGGGGGGGGGFGGGGGGGCFGGGGGGFGGGGGGGGGGGGGGGGGGGGEFGGGGGGGGGGEGGGGGGCEFGGGGGGGGGGGGGGGGGGGGGGGGGFGGGGGGGGGGGGGGGGGGGGGGDEGGGGGEGGDGGGGGGFGD::EGGGGGGGGDGGGGGGGDEGGDF>CFGGGFGFGFFGGGGFGGDFDFFEBBFDFGGFGGFF@)>FFFEFBCF?B>?FFFAFF?<A
@M04650:207:000000000-C238N:1:1101:28802:13102 1:N:0:19
ACTCCTACGGGAGGCAGCAGTGGGGAATATTGGACAATGGACCAAAAGTCTGATCCAGCAATTCTGTGTGCACGACGAAGTTTTTCGGAATGTAAAGTGCTTTCAGTTGGGACGAAGAAAGTGACGGTACCAACAGAAGAAGGGGCGGCTAAATACGTGCCAGCAGCCGCGGTAATACGTATGCCCCGAGCGTTATCCGGATTTATTGGGCGTAAAGCGCGTCTAGGTGGTTTAAAAAGTCTGATGTTAAACTGCGGGGCTCAACTCCGTATTGCGTTGGAAACTGTTAGACT
+
GGGGGGGGGGGGGGGGGGCGGGGGGGGGGGGGGGGGGGGGGGGGGGGGGGGGGGGGGFGFGGGGGGGGGGGFFGGGGGGGFGGGGGGD@BFGFGGGGGGGGGGGGFGGGGGGGGDGGDGFFFGGGGGGGGGFGGGGFGGGCFFGGGGGDGDGGGGGGGGGGGGGGGGGGGEGGGGGGGGGGGGGGGGGGGCGGEGGGGDD5CEFGGGFGFDEGCEDGGGGGGGGGG?EFGEGFGGGG*7CFGF?FGGGFGGFGGGEBE>EGFCF@DFFFF:FFBFFFFCF:AFFFFFF<F*<A
@M04650:207:000000000-C238N:1:1101:15908:13109 1:N:0:19
ACTCCTACGGGAGGCAGCAGTGGGGAATATTGGGCAATGGGGGGAACCCTGACCCAGCGACGCCGCGTGAGTGAAGAAATCCTTCGGGATGTAAAGCTCTGTTGTATGGGAAGAGAAGCAGACGGTACCATACGAGGAAGCCCCGGCAAACTACGTGCCAGCAGCCGCGGTAATACGTAGGGGGCGAGCGTTGTCCGGAATCATTGGGCGTAAAGGGCGCGTAGGCGGGAATACAAGTCTGTTTTTAAAGTTCAGGGCTCAACCCTGTGATGGAATGGAAACTGTATTTCTTG
+
GGGGGGGGGGGFGGGGGGGGEGGGGGGGGGGGGGGGGGGGGGGGGGGGGGGGGGGGGGGGGGGGGGGGGGGGGGGGGGGGGGGGGGGGFGGGGGGGGGGGGGGGGGFGGGGGGGGGGGGGGGGGGGGGGGGGGGGGGGGGGCFGFFGGGGGGGGGFGFGGGGGGGGGGGGGGGGGGGFGGGGGGGGEGGGE:EGGDGGGGGGGGGGGGGEEGGEGGGGGGGG5EGGEEE<CCFCGEFD4FF7@4>FGGFGGGDFGFFDFFF?GGEGG:FFFF?FF=?BF6?BGFBF4<)*9AA
@M04650:207:000000000-C238N:1:1101:23906:13145 1:N:0:19
ACTCCTACGGGAGGCAGCAGTGGGGAATATTGGGCAATGGGCGCAAGCCTGACCCAGCAACGCCGCGTGAAGGAAGAAGGTTTTCGGATTGTAAACTTCTGTTGTGAGGGACGATAATGACGGTACCTCACGAGGAAGCCCCGGCTAACTACGTGCCAGCAGCCGCGGTAATACGTAGGGGGCAAGCGTTGTCCGGAATTACTGGGCGTAAAGGGAGCGTAGGCGGCCTTGTAAGTCAGATGTGAAATACCCGGGCTTAACCTGGGGGGTGCATCTGAAACTGTGAGGCTTG
+
GGGGGGGGGGGGGGGGGGGGGGGGGGGGFGGGGGGGGGGGGGGGGGGGGGGGGGGGGGGGGGGGGGGGGGGGGGGGGGGGFGGGGGGCFEGGGGGGGGGGGGGFG@EGGGGGGGGGGGGGGGGGGGGEGGGGGGGGGGGGGGGGGGGGGGGGGGGGGGGGGGGDGGGGGEGGGGGGGGGGGGGGGGGDGGGGGFGGGGGGGGGGGGGGGGGFGGGGCDGGGGGGGGGGGGGGFCFFD=7DFGFFFGFGFGGF<DDFFFFFG?70<DD9EEFF?48BAA>BFFFFF4@?07?9
@M04650:207:000000000-C238N:1:1101:23622:13174 1:N:0:19
ACTCCTCGGGAGGCAGCAGTGGGGAATATTGGACAATGGAGGTAACTCTGATCCAGCAATTCTGTGTGCACGAAGAAGGTTTTCGGATTGTAAAGTGCTTTAAGTCGGGAAGAAAAAAATGACGGTACCGACAGAATAAGCGACGGCTAAATACGTGCCAGCAGCCGCGGTAATACGTATGTCGCAAGCGTTATCCGGAATTATTGGGCATAAAGGGCATCTAGGCGGGGTTTCAAGTCGACGGTGAAAACTAGTGGCTCAACCATTAGCTTGCCGACGAAACTGAAATTCT
+
GGGGGGGGGGGEGGGGGGGGGGGGGGGGGGGGGGGGGGG9FFGGGGGGGGGGGGGGGGGGGGGGGGGGGGGGGGGGGGGGGGGGGGGGGGGGFGGGGGGGGGGGGGGGGGGGGGGGGGGGFGGGGGGGGGGGGGGGGGGGGDGGGGGGGGGGGGGGGGGGGGGGGGGGGGGGGGGGGGGGGGGGGEEGGGGGGGDFGGGGGGGGGFGGGGGGGFGFEGGGFFCCGGCGGGGGFGFCFG?G><>@DCF=@FGGCGGFFDFFCFCFDGGAF@FF?>?B>BG>B:5BF=7<2==<
@M04650:207:000000000-C238N:1:1101:24311:13202 1:N:0:19
ACTCCTACGGGAGGCAGCAGTGGGGAATATTGGACAATGGACCAAAAGTCTGATCCAGCAATTCTGTGTGCACGACGAAGTTTTTCGGAATGTAAAGTGCTTTCAGTTGGGACGAAGAAAGTGACGGTACCAACAGAAGAAGGGGCGGCTAAATACGTGCCAGCAGCCGCGGTAATACGTATGCCCCGAGCGTTATCCGGATTTATTGGGCGTAAAGCGCGTCTAGGTGGTTTAAAAAGTCTGATGTTAAACTGCGGGGCTCAACTCCGTATTGCGTTGGAAACTGTTAGACTT
+
GGGGGGGGGGGGGGGGGGGGGGGGGGGGGGGGGGGGGGGGGGGGGGGFGGGGGGGGGGGGGGGGGGGGGGGGGGGGGGGGFFGGGGGGGGGGEGGGGCFDGGGGGGEFGGGGGGGGGGGGGGGGGEFGAFFGGGGGGGGGGGGGGGGGGGGGGGGGGGGFGGGGGGGFECGGGGGGGGGFFGGGFGGGGGECGGGGGGGGGG*<CGCCCFGGGGGGGGGDGG5=FCCCFGECFGFGGFFG?FFFGGGF?FF>FFFEFFFF5>D=?FFBFFF@FBFFFFGFFAF??@B<4B97A)
@M04650:207:000000000-C238N:1:1101:15610:13236 1:N:0:19
ACTCCTACGGGAGGCAGCAGTGGGGAATATTGGGCAATGGGCGCAAGCCTGACCCAGCAACGCCGCGTGAAGGAAGAAGGCTATATGGTTGTAAACTTCTGTTGTGAGGGACGATAATGACGGTACCTCACGAGGAAGCCCCGGCTAACTACGTGCCAGCAGCCGCGGTAATACGTAGGGGGCGAGCGTTGTCCGGAATTACTGGGCGTAAAGGGAGCGTAGGCGGCTCTTTAAGTTAGATGTGAAATACCCGGGCTTAACCTGGGGGGTGCATCTAAAACTGGAGAGCTTG
+
GGGGGGGGGGGGGGGGGGGGFGGGGGGGGGGGGGGGGGGGGGGGGGGGGGGGGGGGGGGGGGGGGGGGGGGGGGGGGGGGGFFGGGGGGGGGGGGGGGGGGGGGGGGGGGGGGGGGGGGGGGGGGGGDGGGGGGGGGGGGGGGGGDGGGGGGGGGGGGGGGGGGGGGGGGGGGGGGF@EGGGGGGGGGGGGGGGGDGGGGGGGGGGGGGGGGGGGGGGGGGGGFGGG5EGGGFFGCFGFGBGFFGGGGFGCFDDGEDFFFGFGGFGGFFFFEFFFF>FGBFFGF?>FB0B4:
@M04650:207:000000000-C238N:1:1101:20856:13237 1:N:0:19
ACTCCTACGGGAGGCAGCAGTAGGGAATCTTCGGCAATGGGGGCAACCCTGACCGAGCAACGCCGCGTGAGTGAAGAAGGTTTTCGGATCGTAAAACTCTGTTGTTAGAGAAGAACAAGGATGAGAGTAGAATGTTCATCCCTTGACGGTATCTAACCAGAAAGGGACGGCTAACTACGTGCCAGCAGCCGCGGTAATACGTAGGTCCCAAGCGTTGTCCGGATTTATTGGGCGTAAAGCGAGCGCAGGTGGTTTCTTAAGTCTGATGTAAAAGGCAGTGGCTCAACCATTGTG
+
GGGGGGGGGGGGGGGGGGGGGGGGGGGGGGGGGGGGGGGGGGGGGGGGGGGGGGGGGGGGGGGGGGGBFGGGGGGGGGGGFGGGGGGGGGGGGGGGGGGGGGGGGGGGGGGGGGGGGGGGGGGGGGGGGGGGGGGGGGGGGGGGGDGGGGGGGGGGGGGGGGG@FGFFGGGGGGGGGGGGGGGGGGGGGGGGGGGGGGGGGGGGGGFGGGGGGGECGDGGDGGGEGFFFGCFFEDGGGFGFGFFGGGGFGGGGGGFFFF?9=FFFGGB4@F6=85>BBGFF?FFF?F<FFF<A)
@M04650:207:000000000-C238N:1:1101:20354:13249 1:N:0:19
ACTCCTACGGGAGGCAGCAGTGAGGAATATTGGGCAATGGGGGAAACCCTGACCCAGCAACGCCGCGTGAGGGAAGACGGTTTTCGGATTGTAAACCTCTGTCCTCTGTGAAGATAATGACGGTAGCAGAGGAGGAAGCTCCGGCTAACTACGTGCCAGCAGCCGCGGGAATACGTAGGGAGCAAGCGTTGTCCGGATTTACTGGGTGTAAAGGGTGCGTAGGCGGTCATGCAAGACAGGAGTGAAATCTATGGGCTTAACCCATAAACTGCGTTTGAAACTGTATGACTTG
+
GGGGGGGGGGGGGGGGGGGGGG@FGGGGGGGG<@FGGGGGGGGGGGGGGGGGD,EGGG@GGGGGGGGGGGGFGGGGGDGGBCFGGGGCGGGGGGGGG?FGGGGC,F<FCFGGGG,EFEGFGGFCFDGACDFFC@FGGG@8FGECF+:D@>=@F>F7D9FFFFFFGGGG*8FFGGGCFFGE+=:ECFFGGE5E?EGE>BE9>3>@CG*:CCFGGFGFE<D1;<?CGG/**:@76EG**0<C4D?FDFFC?>D*:DG@FFFFC7C557=A=97=)8>5:):@F278=B6:)7*4
@M04650:207:000000000-C238N:1:1101:8533:13269 1:N:0:19
ACTCCTACGGGAGGCAGCAGTGGGGAATATTGGACAATGGACCAAAAGTCTGATCCAGCAATTCTGTGTGCACGACGAAGTTTTTCGGACTGTAAAGTGCTTTCAGTTGGGACGAAGAAAGTGACGGTACCAACAGAAGAAGGGGCGGCTAAATACGTGCCAGCAGCCGCGGTAATACGTATGCCCCGAGCGTTATCCGGGTTTATTGGGCGTAAAGCGCGTCTAGGTGGTTTAAAAAGTCTGATGTTAAACTGCGGGGCTCAACTCCGGATTGCGTTGGAAACTGTTAGACT
+
GGGGGGGGGGGGGGGGGGGGFGEFGGGGGGGGGCGGGGGGCEFGGGGGGGGGCFFFFFFGFGFGGAGGGGGGGGGGDG7FFGGF7=FCB+>EFGGGFGGGCFGCFCFFGG:FCGGGGGGG,<EECFFGGEFFFF<<?E<DFE8FE>:FCEGGDFF,>F7:7E,<2>FEE7CCGG>FGGGGGGFC9C*:@887CE@CC98B*2*;++AFCE*>?58E:F<CE78*/<3CFGEGFCCCFC:09D?=*:2:BFG***7BBBFB5>GGFFF?>)8>>.6<9?GF?A74==F24=*4:
@M04650:207:000000000-C238N:1:1101:26326:13272 1:N:0:19
ACTCCTACGGGAGGCAGCAGTGGGGAATCTTCCGCAATGGACGAAAGTCTGACGGAGCGACGCCGCGTGGGTGAAGAAGGCCTTAGGGTCGTAAAGCCCTGTCATTAGGGACGAATGGTAGATGGAGTAATATGTCATCTATTTGACGGTACCTAAGGAGGAAGCCCCGGCTAACTACGTGCCAGCAGCCGCGGTAATACGTAGGTCCCGAGCGTTGTCCGGAATCATTGGGCGTAAAGGGCGCGTAGGCGGGAATACAAGTCTGTTGTTAAAGTTCAGGGCTCAACCCTGTG
+
CFGGGGGGGGGGGGGGGGFGFGGGGGGGGGGGFGGGGGGGGGGGEFFFFGGGFGGGGGGGGGGGEGGGGGGGGGGGGGGGGGCFGCGF?,CFEGGGGBFGGGGGGGGGGGGGGGGGFGGG<FFDF8FFFGGFGF=FF<FFA,@<D<FCFFGGGGFFEEBFCDFF7F7>BE:8FGGGGGGCFCFGGGFGEGG@EE8>EFFGF<@FE9+<;CGGGGE*:9>DGD5589:EC>GGFGD5D>@>BC:B<DDDDGGGGG:FFF?49@:>=:*)0.6=49@46AC?F0*)9F5(,>F??
@M04650:207:000000000-C238N:1:1101:9440:13289 1:N:0:19
ACTCCTACGGGAGGCAGCAGTGGGGAATATTGGACAATGGACCAAAAGTCTGATCCAGCAATTCTGTGTGCACGACGAAGTTTTTCGGAATGTAAAGTGCTTTCAGTTGGGACGAAGAAAGTGACGGTACCAACAGAAGAAGGGGCGGCTAAATACGTGCCAGCAGCCGCGGTAATACGTATGCCCCGAGCGTTATCCGGATTTATTGGGCGTAAAGCGCGTCTAGGTGGTTTAAAAAGTCTGATGTTAAACTGCGGGGCTCAACTCCGTATTGCGTTGGAAACTGTTAGACT
+
GGGGGGGGGGGGGGGGGGGGGGGGGGGGGGGGGGGGGGGGGGGGGGGGGGGGGGGGGGGGGGGGGGGGGGGGGGGGGGGGGGGGGGGGGGGGGGGGGGGGGGGGGGGGGGGGGGGGGGGGGGGGGGGGGGGGGGGGGGGGGGGGGGGGGGGGGGGGGGGGGGGGGGGGGGGGGGGGGGGGGGGGGGGGEGGGGGGDCFGGEGGFEFF<FGGGGGGGFFGCEGGGGGDFFG:F>?>FCFFGFGF6>FFG4CCGGGGFFFFEEFC=FCD>FFFFFFFFFFGFFDGF?FFF9BFB<
@M04650:207:000000000-C238N:1:1101:26944:13328 1:N:0:19
ACTCCTACGGGAGGCAGCAGTGGGGAATATTGGACAATGGAGGTAACTCTGATCCAGCAATTCTGTGTGCACGACGAAGGTCTTCGGATTGTAAAGTGCTTTAAGTTGGGAAGAAAAAAATGACGGTACCAACAGAATAAGCGACGGCTAAATACGTGCCAGCAGCCGCGGTAATACGTATGTCGCAAGCGTTATCCGGAATTATTGGGCGTAAAGCGCGTCTAGGTGGATTAAAAAGTCTGATGTTAAACTGCGGGGCTCAACTCCGTATTGCGTTGGAAACTGTTAGACT
+
GGGGGGGGGGGGGGGGGGGGGGGGGGGGGGGGGGGGGGGGGGGGGGGGGGGGGGGGGGGGGGGGGGGGGGGGGGGGGGGGGGGGGGGGGGGGGGGGGGGGGGGGGGGGGGGGGGGGGGGGGGGGGGGGGGGGGGGGGGGGGGGGGGGGGGGGGGGGGGGGGGGGGGGGGGGGGGGGGGGGGGGGGGGGGGGGGGGFFGGGGGGGGFGGGGEEGGGGFGDGEGEGGGGGGGFGFGGGGGFGFGFFGGGGFFGFGGGEFFFFGFGGFGFFFFFFFFFB?BGFFAFFFFFFFFFF
@M04650:207:000000000-C238N:1:1101:18574:13368 1:N:0:19
ACTCCTACGGGAGGCAGCAGTGGGGAATATTGGGCAATGGGGGCAACCCTGACCCAGCGACGCCGCGTGAGTGAAGAAATCCTTCGGGATGTAAAGCTCTGTTGTATGGGAAGAGAAGCAGACGGTACCATACGAGGAAGCCCCGGCAAACTACGTGCCAGCAGCCGCGGTAATACGTAGGGGGCAAGCGTTGTCCGGAATTACTGGGCGTAAAGCGCACGCAGGCGGGTTTATAAGTCAGATGTAAAAGGCAGGTGCTTACCATCTGTTTGTCATCTGATACTGTAAGCCT
+
GGGGGGGGGGGGGGGGGGGGGGGGGGGGGGGGGGGGGGGGGGGGGGGGGGGGGGGGGGGFGGGGGGGGGGGGGGGGGGGGGGGGGGGGGGGGGGGGGGGGGGGGGGGGGGGGGGGGGGGGGGGGGGGGGGGGGGGGGGGGGGGGGGGGGGGGGFGGGGGGGGGGGGGGGGGGGFGFGGGGGGGGDGGGFGGEGGGGGGGGGGGGGGGGFCCEGFFCGGGGGGGGDCGGGC=E?GGFCDFFBF8BGFGGFGGGFG7>?FF?GFGGFGGAFF?@FFBB<DG4FACFF?FADFF:
@M04650:207:000000000-C238N:1:1101:26321:13393 1:N:0:19
ACTCCTACGGGAGGCAGCAGTGGGGAATATTGCACAATGGAGGAAACTCTGATGCAGCGACGCCGCGTGAGGGAAGAAGGTTTTCGGATTGTAAACCTCTGTCTTCGGGGACGATAATGACGGTACCCGAGGAGGAAGCCACGGCTAACTACGTGCCAGCAGCCGCGGTAAAACGTAGGTGGCAAGCGTTGTCCGGAATTACTGGGTGTAAAGGGAGCGCAGGCGGAATGGTAAGTTGAATGTGAAAACTATGGGCTCAACCCATAGACTGCGTTCAAAACTACTGTTCTTG
+
GGGGGGGGGGGGGGGGGGGGGGGGGGGGGGGGGFGGGGGGC,BFGGE<FGGGFFGGGGGGGGGGGGGGGGGGGGCGGGGG,?FFFGGGGGGGGGGGGGGGGGFGEFGGGGGEGGDGDFG?FGGFFGA<CGGGGGGG<FGFG7FGGDGGFFFG>DFFFFG@FGC:1*B@<C*;CFE88BECF@7BC**;CECE9<EGEDC?7A<CEEGGGGGGGGGEECDCGGCCEE*/:<FF47CC>C6*=GFF77DFF4>CFCG@:3=@C>DD:DFF=FF)87>D?):FFF7)9*164*0.
@M04650:207:000000000-C238N:1:1101:7134:13435 1:N:0:19
ACTCCTACGGGAGGCAGCAGTGGGGAATATTGGGCAATGGGGGCAACCCTGACCCAGCGACGCCGCGTGAGTGAAGAAATCCTTCGGGATGTAAAGCTCTGTTGTATGGGAAGAGAAAAAGACGGTACCATACGAGGAAGCCCCGGCAAACTACGTGCCAGCAGCCGCGGTAATACGTAGGTGGCAAGCGTTGTCCGGATTTATTGGGCGTAAAGCGAGCGCAGGCGGTTTCTTAAGTCTGATGTGAAAGCCCCCGGCTCAACCGGGGAGGGTCATTGGAAACTGGGAGACTTG
+
GGGGGGGGGGGGGGGGGGGGFGGGGGGGGGGGGGGGGGGGGGGGGGGGGGGGFFGFGGGGGGGGGGGGGGGGGGGGGGGGGGGGGGGGGGGGGGGGGGG9FGGFGGGGGGGGGCGGGFGGGGGGGGGGGGGGGGGGG>FGG7FGGGGGGGGGGGGGFGGGGGGGGGGGGGGGFGGGGGCCEGGGGFGGGGGGGGGGGGGE8C7F@CGGFGGDDGGGGGGGGGGGGDEGGGGGFGGGGGFGF7FFF77FFGGFGGGFEB:3965DE:DB:BEB7?>7<BFFF7CFF4>123>):2
@M04650:207:000000000-C238N:1:1101:25000:13494 1:N:0:19
ACTCCTACGGGAGGCAGCAGTGGGGAATATTGCACAATGGGCGAAAGCCTGATGCAGCGACGCCGCGTGAGGGAAGAAGGTTTTCGGATTGTAAACCTCTGTCTTCGAGGACGAAGAAGTGACGGTACTCGAGGAGGAAGCCACGGCTAACTACGTGCCAGCAGCCGCGGTAAAACGTAGGTGGCAAGCGTTGTCCGGAATTACTGGGTGTAAAGGGAGCGCAGGCGGGATGCCAAGTTGGACGTGAAATCTATGGGCTCAACCCATAGCGTGCGTTCAAAACTGGCGTTCTTG
+
GGGGGGGGGGGGGGGGGGGGGGGGGGGGGGGGGGGGGGGGGGGGGGGGGGGGGGGGGGGGGGGGGGGGGGGGGGGGGGGGGGGGGGGGGGGGGGGGGGGGGGGGGGGGGGGGGGGGGGGGGGGGGGGGGGGGGGGGGGGGGGGGGGGGGGGGGGGGGGGGGGGGGGGGGGGGGGGGGGGGGGGGGGFGGGGGGGGGGGGGGGGGGGGGGDGGGGGGGGGGGGGGGGGGGGGGFGGGGGFGFGFFGGGGFGGGFGFFFFFFGFGGFGGFFFEB@EFFFFGFFAGFFFFFFDFFB:
@M04650:207:000000000-C238N:1:1101:13767:13502 1:N:0:19
ACTCCTACCGGAGGCAGCAGTGGGGAATATTGCACAATGGGCGCAAGCCTGATGCAGCCATGCCGCGTGTATGAAGAAGGCCTTCGGGTTGTAAAGTACTTTCAGTCGGGAGGAAGGTGGTAAGGTTAATAACCTTATCAATTGACGTTACCGACAGAAGAAGCACCGGCTAACTCCGTGCCAGCAGCCGCGGTAATACGGAGGGTGCAAGCGTTAATCGGAATTACTGGGCGTAAAGCGCACGCAGGCGGTTGATTGAGTCAGATGTGAAATCCCCGGGCTTAACCCGGGAAT
+
GGGGGGGGGGGGGGGGGGGGGGGGGGGGGGGGGGGGGGGGGGGGGGGGGGGGGGGGGGGGGGGGGGGGGGGGGGGGGGGGGGGFGGGGGGGGGGGGGGGGGGGGGGGGGGGGGGGGGGGGGGGGGGGGGGGGGGGGGGGGGGGGGGGGGGGGGGGGGGGGGGGGGGGGGGGGGGGGGGGGGGGGGGGGGGGGGGGGGGGGGGGGGGGGGGGGGGGGGGGGGGGGGGGGGGGGFGGGFFFDFGFFGGGGFGGCDGGFFFFFGFGGFGGFFFFFBFFFFFGFF>GFFFFFFEEFF0
@M04650:207:000000000-C238N:1:1101:19433:13508 1:N:0:19
ACTCCTACGGGAGGCAGCAGTGGGGAATATTGGGCAATGGGGGGAACCCTGACCCAGCGACGCCGCGTGAGTGAAGAAATCCTTCGGGATGTAAAGCTCTGTTGTATGGGAAGAGAAAAAGACGGTACCATACGAGGAAGCCCCGGCAAACTACGTGCCAGCAGCCGCGGCAATACGTAGGGGGCAAGCGTTGTCCGGAATTACTGGGCGTAAAGCGCCCGCAGGCGGGTTTATAAGTCAGAGGTAAAAGGCAGGTGCTGACCATCTGGTTGTCATCTGATACTGTAATGCTGG
+
FGGGGGGGGGGGGGGGGGFGFGCFGDGGGGGGG,EGGGGGFGG7FFG<FGGGGGGGGGEC=FGGGGGGGBEGG9@BFG<CGGGFFGGG75+@EGGE:<FGC;FFC;FFGGG8>F:<AFF::1C@1CEC<FEGG7FF<CGDG71<<FD5ECECFF88CGGFFG68@88EGC*:8C7EC:@C?*:EG5CFG>EE?;C78CG:CG?EFFG5CEC*;5F+/))/?CGDE*=EC/856AC+?:*06*157*:C6>**237<??9/+)2*6*;6*97:59*946:=*):*9F8>)**.),
@M04650:207:000000000-C238N:1:1101:20013:13513 1:N:0:19
ACTCCTACGGGAGGCAGCAGTGGGGAATATTGGGCAATGGGGGCAACCCTGACCCAGCGACGCCGCGTGAGTGAAGAAATCCTTCGGGATGTAAAGCTCTGTTGTATGGGAAGAGAAGCAGACGGTACCATACGAGGAAGCCCCGGCAAACTACGTGCCAGCAGCCGCGGTAATACGTAGGGGGCAAGCGTTGTCCGGAATTACTGGGCGTAAAGCGCACGCAGGCGGGTTTATAAGTCAGATGTAAAAGGCAGGTGCTTACCATCTGTTTGTCATCTGATACTGTAAGCCT
+
GGGGGGGGGGGGGGGGGGGGGGGGGGGGGGGGGGGGGGGGGGGGGGGGGGGGGGGGGGGGGGGGGGGGGGGGGGGGGGGGGGGGGGGGGGGGGGGGGGGGGGGGGGGGGGGGGGGGGGGGGGGGGGGGGGGGGGGGGGGGGGGGGGGGGGGGGGGGGGGGGGGGGGGGGGGGGGGGGGFGGGGGGGGGGGGGGGGGGGGGGGGGGGGGGGGGGGGGGGGGGGGGGGGGGGG5FEGGGGFGFGFFGGGGFGGGGGGFFFFFGFGGFFGBFFFFFFFFFFC8@<FFBFFFFFF?
@M04650:207:000000000-C238N:1:1101:18641:13518 1:N:0:19
ACTCCTACGGGAGGCAGCAGTGGGGAATATTGCACAATGGGCGAAAGCCTGATGCAGCGACGCCGCGTGAGGGAAGAAGGTTTTCGGATTGTAAACCTCTGTCTTCGAGGACGAAGAAGTGACGGTACTCGAGGAGGAAGCCACGGCTAACTACGTGCCAGCAGCCGCGGTAATACGTAGGTGGCAAGCGTTGTTCGGAATAACTGGGCGTAAAGGATGCGTAGGCGGTTAGATAAGTTATGTGTTAAATATATAGGCTTAACCTGTAGAAAGCACATAAAACTGTGTAACT
+
E@EDGFGGGF>FGDFDFGGGGFFGGEECEEFFGGGGGGGGGGGGEGGGGGGGGGGFFGGGGGGGGGGCFGGFGGGGFGG@FGFGFEEGEGGGGFFFGGGGGGGGGGG@EFGGFGGGGGGGGGGGGGGEFGE8<FCF7FFCFFGGGDEGD@CGGGGGGGGGG*FBFFGDGGGCCFGGFFGGDE@FFGGFFGEEGGFGGGGGGGGFFGGGFGCCEGGGGGGGG7EGE?EG:)*:*:FFD*9F?>B@>7D7?FGGGGGFF4@FFFFGFGCAFFFB?FFFFFGFFFGFB8@DFFFF
@M04650:207:000000000-C238N:1:1101:22997:13552 1:N:0:19
ACTCCTACGGGAGGCAGCAGTGGGGAATATTGCGCAATGGGCGAAAGCCTGACGCAGCGACGCCGCGTGAGGGATGAAGGGCTTCGGTTCGTAAACCTCTGTCAGGAGGGAAGAAATGTGCTCGCGCTAATCAGCGGGCATTTGACGGTACCTCCAGAGGAAGCACCGGCTAACTCCGTGCCAGCAGCCGCGGTAATACGGAGGGTGCGAGCGTTAATCGGAATCACTGGGCGTAAAGCGCGCGTAGGCGGCGTTGTAAGTTGGAGGTGAAATCCCACGGCTCACCCGTGGAAC
+
GGGGGGGGGGGGGGGGGGGGGGGGGGGGGGGGGGGGGGGGGGGGGGGGGGGGGGGDGGGGGGGGGGGGGGGGGGGGGGGGGGGGGGGGGGGGGGGGGGGGFGGGGGFGGGGGGGGGGGGGGGGGGGGGGGGGGGGGGGGGGGGGGGGGFGGGGGGGGGGGGGGGGGGGGGGGGGGGGGGGGGGGGGGGGGGGGGGGGGGGGGGGGGGGG5EGGEGGGGGGGGGGGGGGGGGGBG3CGGFCDCDFGD<<FGGGGD3>EF4BGFGGFGGFFF=FFFFF??G3>>DFB>@FB>D02.
@M04650:207:000000000-C238N:1:1101:10420:13554 1:N:0:19
ACTCCTACGGGAGGCAGCAGTGGGGAATATTGCACAATGGAGGAAACTCTGATGCAGCGACGCCGCGTGAGGGAAGAAGGTTTTCGGATTGTAAACCTCTGTCTTCGGGGACGATAATGACGGTACCCGAGGAGGAAGCCACGGCTAACTACGTGCCAGCAGCCGCGGTAAAACGTAGGTGGCAAGCGTTGTCCGGAATTACTGGGTGTAAAGGGAGCGCAGGCGGAATGGTAAGTTGAATGTGAAAACTATGGGCTCAACCCATAGACTGCGTTCAAAACTACTGTTCTTG
+
GGGGGGGGGGGGGGGGGGGGFGGGGGGGGGGGGGGGGGGGGGGGGGGGGGGGGGGGGGGGGGGGGGGGGGGGGGGGGGGGGGGGGGGGGGGGGGGGGGGGGGGGGGGGGGGGGEGDGGGGGGGGGGGGGDGGGGGGGGGGFGGGGGGGGGGGGGGGGGGGGGGGGGGGGGGFGGGGGGGGGGGGGGGGGGGGGGGGGGGGGGGGGGGGGGGGGGGGGDGCEGCGGGEGGGGG=CFCCGF>FCFFGFGG4<FGGGGFF@?FGFGG4CC2?FFFE55:7<FFFF7)*99<49FF
@M04650:207:000000000-C238N:1:1101:6799:13567 1:N:0:19
ACTCCTACGGGAGGCAGCAGTGGGGAATATTGGACAATGGACCAAAAGTCTGATCCAGCAATTCTGTGTGCACGACGAAGTTTTTCGGAATGTAAAGTGCTTTCAGTTGGGACGAAGAAAGTGACGGTACCAACAGAAGAAGGGGCGGCTAAATACGTGCCAGCAGCCGCGGTAATACGTATGCCCCGAGCGTTATCCGGATTTATTGGGCGTAAAGCGCGTCTAGGTGGTTTAAAAAGTCTGATGTTAAACTGCGGGGCTCAACTCCGTATTGCGTTGGAAACTGTTAGACT
+
GGGGGGGGGGGGGGGGGGGGGGGGGGGGFGGGGGGGGGGGGGGGGGGGFGGGGGGGGGFGGGGGGGGGGGGGGGGGGGCFGGGGGGGGCFGFGGGGGGGGGGGGGGEECFDDFEGGGEGEEFGGGGGGGEFGGGGGGGGGGDFG>DGGGEGGFGGGGGGGGGGGGGGGGGDGGG7CCGGGGGGGFFGGGGGGGGGGGGGGDG=6CFFGGGGGGGEGFGDDEGGGGGGFGG;:FFGGGGFGFGF4CG>FFDGGFCFEFEB3EFC=?FFDFF>F?FFFF?GFFA7@4=BB>?FFA
@M04650:207:000000000-C238N:1:1101:27698:13579 1:N:0:19
ACTCCTACGGGAGGCAGCAGTGGGGAATATTGCACAATGGGCGCAAGCCTGATGCAGCCATGCCGCGTGTATGAAGAAGGCCTTCGGGTTGTAAAGTACTTTCAGTCGGGAGGAAGGTGATAAGGTTAATAACCTTATCAATTGACGTTACCGACAGAAGAAGCACCGGCTAACTCCGTGCCAGCAGCCGCGGTAATACGGAGGGTGCAAGCGTTAATCGGAATTACTGGGCGTAAAGCGCACGCAGGCGGTTGATTGAGTCAGATGTGAAATCCCCGGGCTTAACCCGGGAAT
+
GGGGGGGGGGGGGGGGGGGGGGGGGGGGGGGGGGGGGGGGGGGGGGGGGGGGGGGGGGGGGGGGGGGGGGGGGGGGGGGGGGGGGGGGGGGGGGGGGGGGGGGGGGGGGGFFGGGGGGGGGGGGGGGGGGGGGGGGGGGGGGGGGGGGGGGGGGGGGGGGGGGGGGGGGGGGGGGGGGGGGGGGGGGGGGGGGGGGGGGGGGGGGGGGGGGGGGGGGGGGGGGGGGGGGGGGFGGEFGFGFGFFGGGGFGGGGGFF*=@FFFGGF7C<FFFFFFFFFFGFFFGFFFFFFFF>B:
@M04650:207:000000000-C238N:1:1101:19026:13592 1:N:0:19
ACTCCTACGGGAGGCAGCAGTGGGGAATATTGCACAATGGGCGCAAGCCTGATGCAGCCATGCCGCGTGTATGAAGAAGGCCTTCGGGTTGTAAAGTACTTTCAGTCGGGAGGAAGGTGGTAAGGTTAATAACCTTATCAATTGACGTTACCGACAGAAGAAGCACCGGCTAACTCCGTGCCAGCAGCCGCGGTAATACGGAGGGTGCAAGCGTTAATCGGAATTACTGGGCGTAAAGCGCACGCAGGCGGTTGATTGAGTCAGATGTGAAATCCCCGGGCTTAACCCGGGAAT
+
GGGGGGGGGGGGGGGGGGGGFGGGGGGGGGGGGGGGGGFGGGGGGGGGGGGGGGGGGGGGGGGGGGGFEGGGGGGGGGGGGGGGGGGGGGGGGGGGGGGGGGGGGGGGGGGGGEGGGGGFGGGGGGGGGGGGGGGGGGGGDGGGGGGGGGGFGFGGGGGGGGGGGGGGCEGGGGGGGGGGGGGGGGGGGGGGGEGGGGGGGGGGGGGDGGGGGGGGGGFFCDEGEFGGGGGFFCGGGCFC>DFDDGGD:DGCGGFF4?FFDFGGFFFBFFFFF=?F:>C35;G6?@4<FEB;B7
@M04650:207:000000000-C238N:1:1101:27077:13600 1:N:0:19
ACTCCTACGGGAGGCAGCAGTGGGGAATATTGCACAATGGGCGCAAGCCTGATGCAGCCATGCCGCGTGTGTGAAGAAGGCCTTCGGGTTGTAAAGCACTTTCAGCGAGGAGGAAGGCATACTGTTTAATAGGCAGTGTGATTGACGTTACCCGCAGAAGAAGCACCGGCTAACTCCGTGCCAGCAGCCGCGGTAATACGGAGGGTGCAAGCGTTAATCGGAATTACTGGGCGTAAAGCGCACGCAGGCGGTCTGTCAAGTCGGATGTGAAATCCCCGGGCTCAACCTGGGAAC
+
GGGGGGGGGGGGGGGGGGGGGGGGGGGGGGGGGGGGGGGGGGGGGGGGGGGGGGGGGGGGGGGGGGGFGGGGGGGGGGGGGFGGGGGGGGGGGGGGGGGGGGGGGGGGGGGGGGGGGGGGGGGGGGGGGGGGGGGGGGGGGFGGGGGGGGGGGGGGGGGGGGFGGGGGGGGGGGGGGGGGGGGGGGGGGDGGGGGGGGGGGGGGGGGGGFGGDEGGGGGGGGDGCGGGGGGFFGGGFFFDFDFFGGGGEGGGGGGFFFFFGFGG@3<?FFFFF?FFFFGFF>GF4@F?FFFF:4
@M04650:207:000000000-C238N:1:1101:16495:13610 1:N:0:19
ACTCCTACGGGAGGCAGCAGTGGGGAATTTTGCGCAATGGGCGAAAGCCTGACGCAGCAACGCCGCGTGCGGGATGACGGCCTTCGGGTTGTAAACCGCTTTCAGCAGGGATGATAATGACAGTACCTGCAGAAGAAGCTCCGGCTAACTACGTGCCAGCAGCCGCGGTAATACGTAGGGAGCAAGCGTTATCCGGATTTATTGGGCGTAAAGCGCGCGTAGGCGGTTTGTTAAGCGGAATCTCTAATCTGAGGGCTCAACCCCCAGCCGGATTCCGAACTGGCAGACTCGAGG
+
GGGGGGGGGGGGGGGGGGGGGGGGGGGGGGGGGGGGGGGGGGGGGGGGGFGGGGGGGGEGGEGGGGGGGGGDEFGDGGGGGGEFGGGGGGGGGGGFGGGEGGGGFA<FFGF8CFFFEFFGGGGCFGGGGGGGGACFFFGFCGFGGGGGGGGGGGGGGGGGFEGGGEEEE*=CFFFGGGGGGCEG@EGGEGG>CFE5A8EGGGGGGGGGGD=CCGGGGGGGEGEFGGCECDFGFGGGGG5)7996>DDGFGDGFGGEFFF?FFDC3CC?8@)8BE?@BFGFFF95>>>?>6F(((
@M04650:207:000000000-C238N:1:1101:7912:13642 1:N:0:19
ACTCCTACGGGAGGCAGCAGTGGGGAATCTTCCGCAATGGACGAAAGTCTGACGGAGCGACGCCGCGTGGGTGAAGAAGGTCTTCGGATCGTAAAGCCCTGTCATTAGGGACGAATGGTAGATGGTGTAATATGTCATCTATTTGACGGTACCTAAGGAGGAAGCCCCGGCTAACTACGTGCCAGCAGCCGCGGTAATACGTAGGGGGCGAGCGTTGTCCGGAATCATTGGGCGTAAAGGGCGCGTAGGCGGGAATACAAGTCTGTTTTTAAAGTTCAGGGCTCAACCATGTGG
+
GGGGGGGGGGGGGGGGGGGGFGGGGGGGGFGEFGGGGGGGAFG@FGGCFGGGGG>@FCCGGGGGDGGGGGCFGGGFGGGGFGGGGGG+BFGGGGGDAF?F,BFCFGDGGGGFFGG8FDA<<:,CF,3,CFAFB,:F,@=D=F<AFCCF+>>CF;CFG,>CFCFFEGGGGGGDEA7<,<FA:FEFGGGCECEEGGGGCFGCF:9>EDG58CCGEEGGGDFDGGG5C6C:CFGGFGDE*>=07*.8DG3DDDGD5)1)/9*?CBC7?::4:)7@BF*/)):?5:F36*7?(/965-
@M04650:207:000000000-C238N:1:1101:14313:13669 1:N:0:19
ACTCCTACGGGAGGCAGCAGTGGGGAATATTGGGCAATGGGGGCAACCCTGACCCAGCGACGCCGCGTGAGTGAAGAAATCCTTCGGGATGTAAAGCTCTGTTGTATGGGAAGAGAAAAAGACGGTACCATACGAGGAAGCCCCGGCAAACTACGTGCCAGCAGCCGCGGTAATACGTAGGGGGCAAGCGTTGTCCGGAATTACTGGGCGTAAAGCGCACGCAGGCGGGTTTATAAGTCAGATGTAAAAGGCAGGTGCTTACCATCTGTTTGTCATCTGATACTGTAAGCCT
+
GGGGGGGGGGGGGGGGGGGGGGGGGFGGGGGGFDGGGGGGGEGDGGFGGGGGGFFGGGGGGGGGGGGGGGGGGGGGGFGGGGGGGGGGGGGGGGGGGGGGFGGGGAFGDF8F7FFG8=F,=DGGGGGEGGFFFGFEGGEGGCCEGGGGGGGGGGGGGGGFGGGFFGEGGGGE:FEFGFFF@EEGDGGFG>C8:CFF8EE>EF?FG9+/CECGEGF<=<<CG5CCGGG=C5:5;FGG::@7B*8@FGGGF77CCD:59:??EF4FFGD46@=;:FFFBFGFFA7@6@BBAF?:
@M04650:207:000000000-C238N:1:1101:17346:13685 1:N:0:19
ACTCCTACGGGAGGCAGCAGTGGGGAATATTGCACAATGGGCGAAAGCCTGATGCAGCGACGCCGCGTGAGGGAAGAAGGTTTTCGGATTGTAAACCTCCGTCTTCGGGGACGATAATGACGGTACCCGAGGAGGAAGCCACGGCTAACTACGTGCCAGCAGCCGCGGTAAAACGTAGGTGGCAAGCGTTGTCCGGAATTACTGGGTGTAAAGGGAGCGCAGGCGGGATGCCAAGTTGGGTGTGAAAACTATGGGCTCAACCCATAGATTGCACTCAAAACTGGCGTTCTTG
+
GGGGGGGGGGGGGGGGGGGGGGGGGGGGGGGGGGGGGGGGGGGGGGGGGGGGGGGGGGGGGGGGGGGGGGGGGGGGGGGGGGGGGGGGGGGGGGGGGGG@FGGGGGGGGGGGGGGGGGGGGGGGGGGGGGGGGGGGGGGGGGGGGGGGGGGGGGGGGGGGGGGGGGGGGGGGGGGGGGGGGGGGGGGGGGGGGGGGGGGGGGGGGGGGEFFFGGGGGGGGGGGGGGGGGGGGFGGGGGFGFGFFGGGGFGGGFGGFFFF@FFGGFCD<B?FFFFFFFFGFFFG@4@)4<FFB
@M04650:207:000000000-C238N:1:1101:11565:13710 1:N:0:19
ACTCCTACGGGAGGCAGCAGTGGGGAATATTGGGCAATGGGGGGAACCCTGACCCAGCGACGCCGCGTGAGTGAAGAAATCCTTCGGGATGTAAAGCTCTGTTGTATGGGAAGAGAAAAAGACGGTACCATACGAGGAAGCCCCGGCAAACTACGTGCCAGCAGCCGCGGTAATACGTAGGGGGCAAGCGTTGTCCGGAATTACTGGGCGTAAAGCGCACGCAGGCGGGTTTATAAGTCAGATGTAAAAGGCAGGTGCTTACCATCTGTTTGTCATCTGATACTGTAAGCCT
+
GGGGGGGGGGGGGGGGGGGGGGGGGGGGGGGGGGGGGGGGGGGGGGGGGGGGGGGGGGGGGGGGGGGGGGGGGGGGGGGGGGGGGGGGGGGGGGGGGGGGGGGGFGGGGGGGGGGGGGGGGGGGGGGGGGGGGGDEG:<FGFGGGGGGGGGFGGGGGGGGGGFGGGGGGGGECFFFGFFGGGGGGGGGGGGGGGGGGGCGGGGGGGGGGGGG8=FGGGDGGDGGGGGGGGE5F?GFCFFFF:66CGF=FFGFGGGFFFFBEF4FFGGA=F=FFFFFFFDFB>GFFFFADFF0
@M04650:207:000000000-C238N:1:1101:6426:13731 1:N:0:19
ACTCCTACGGGAGGCAGCAGTGGGGAATATTGGACAATGGACCAAAAGTCTGATCCAGCAATTCTGTGTGCACGAAGAAGGTTTTCGGATTGTAAAGTGCTTTAAGTCGGGAAGAAAAAAATGACGGTACCAACAGAATAAGCGACGGCTAAATACGTGCCAGCAGCCGCGGTAATACGTATGTCGCAAGCGTTATCCGGAATTATTGGGCCTAAAGGGCACCTAGGCGGGGTTTCAAGTCGACGGTGAAAACTAGTGGCTCAACCCTTAGCTTGCCGACTGAACTGAATTTCT
+
GGGFGGFFGGGBC@C@FGCEGGFGGGGCEEFEGGGC,EFFFGGG,CAEGGGCEGGGCFGDFGGGGGFGFGGFFEF7CG,CFEF@7CCFDGCFEGCFGEFFFCFFC5FAFGGGD+BFFFGD@F<BFGCFFGGGFGGG<<EFGFGGGDGEGG7<9<@FFGFGFF,@8FGGGDGDGECE@FFF9DGFCFG>@BFEEE7:2;E*;88<;FFFGFF*AE6<9DDDC*3:8CFDC5EDFGGED7/:@/5555**.6>*96>4*1).*/9*<**4<4FFF=7>?>:B)(*/<6/))*0)-)
@M04650:207:000000000-C238N:1:1101:16222:13732 1:N:0:19
ACTCCTACGGGAGGCAGCAGTGGGGAATATTGGGCAATGGGGGCAACCCTGACCCAGCGACGCCGCGTGAGTGAAGAAATCCTTCGGGATGTAAAGCTCTGTTGTATGGGAAGAGAAGCAGACGGTACCATACGAGGAAGCCCCGGCAAACTACGTGCCAGCAGCCGCGGTAATACGTAGGGGGCAAGCGTTGTCCGGAATTACTGGGCGTAAAGCGCACGCAGGCGGGTTTATAAGTCAGATGTAAAAGGCAGGTGCTTACCATCTGTTTGTCATCTGATACTGTAAGCCT
+
GGGGGGGGGGGGGGGGGGGGFGGGGGGGGGGGGGGGGGGGGGGGGGGGGGGGGGGGGGGGGGGGGGGGGEGGGGGGGGGGGGGGGGGGGGGGGGGGGGGGGGGGGGGGGGGGGGGGGGGGGGGGGGGGGGGGGGGGGGGGGFGGGGGGGDGGGFGGGGGGGGGGGGGGGGGGGGFFGFGGGGGGGGGGGGGGGGGGGGGGGGGGGGCFGGGGGFGGEDDGGGGGGGGGGCG5?CGDCFFDFDFF>FFF=CGFFGGF??==CFGGFGGFFFF?FFFFFFGF?BG?BFFA<FF:
@M04650:207:000000000-C238N:1:1101:29061:13736 1:N:0:19
ACTCCTACGGGAGGCAGCAGTGGGGAATCTTCCGCAATGGACGAAAGTCTGACGGAGCGACGCCGCGTGGGTGAAGAAGGTCTTCGGATCGTAAAGCCCTGTCATTAGGGACGAATGGTAGATGGAGTAATATGTCATCTATTTGACGGTACCTAAGGAGGAAGCCCCGGCTAACTACGTGCCAGCAGCCGCGGTAATACGTAGGGGGCGAGCGTTGTCCGGAATCATTGGGCGTAAAGGGCGCGTAGGCGGGAATACAAGTCTGTTTTTAAAGTTCAGGGCTCAACCCTGTGG
+
GGGGGGGGGGGGGGGGGGGGGGGGGGGGGGGGGGGGGGGGGGGGGGGGGGGGGGGEEGGGGGGGGGGGGGGGGGGGGGGGGGGGGGGCGEGGGGGGGGGGGGGGGGGGGGGGGGD@FFGGGGGGGGGGGFGGGGGFGGGGGGGGGGGGGGGGGGGGGGGGGGGGGFGGGGGGDGGGGGGGGGGGGGGGGGGGGGGGGGGGGGGGGEGGGGGGGGGGGGGGGG:EGGGGFGGGFGGEGGFG@GEFDDGGDGCGGDGFFFFFFFDFF7C)<FFFBFFFFFGFF?*)/=FBFFFFF.
@M04650:207:000000000-C238N:1:1101:27931:13755 1:N:0:19
ACTCCTACGGGAGGCAGCAGTGGGGAATATTGGGCAATGGGCGCAAGCCTGACCCAGCAACGCCGCGTGAAGGAAGAATGTCTTCGGATTGTAAACTTCTGTCCTCAGGGACGAAAAAAATGACGGTACCTGAGGAGGAAGCCCCGGCTAACTACGTGCCAGCAGCCGCGGTAATACGTAGGGGGCGAGCGTTGTCCGGAATTACTGGGCGTAAAGGGAGCGTAGGCGGCGATTTAAGTCAGATGTGAAATACCCGGGCTTAACCTGGGGGGTGCATCTGAAACTGGGTCGCTT
+
GGGGGGGGGGGGGGGGGGGGGGGGGGGGFGGGGGGGGGGGGGGGGGGGGGGGGGGGGGGGGGGGGGGGGGGGGGFGGGGGGGGGGGGGGGGGGGGGGGGGFG<FGGGGGGGGGGGGGGGGGGGGEGGGFGGGGGGGGGGGGGFFFGGGGGFGGGGGGGGGGGGGGFFGGGGGGGGGGGFGGEGDEGGEEEGGCGGFCEEGGGGFFGFGFGEEE=FGGGGGGGCEGEFEGGGGEC<C:C?DFG=FGGGGFCF>FFGD)5>D=?GGF7<(7@DFFFE@FBFFFFGFFFF18?EB?2
@M04650:207:000000000-C238N:1:1101:21092:13764 1:N:0:19
ACTCCTACGGGAGGCAGCAGTGGGGAATATTGCACAATGGGCGCAAGCCTGATGCAGCCATGCCGCGTGTGTGAAGAAGGCCTTCGGGTTGTAAAGCACTTTCAGCGAGGAGGAAGGCACACTGTTTAATAGGCAGAGTGATTGACGTTACTCGCAGAAGAAGCACCGGCTAACTCCGTGCCAGCAGCCGCGGTAATACGGAGGGTGCAAGCGTTAATCGGAATTACTGGGCGTAAAGCGCACGCAGGCGGTTTGTTAAGTCAGATGTGAAATCCCCGAGCTTAACTTGGGAAC
+
GGGGGGGGGGGGGGGGGGGGGGGGGGGGGGGGGGGGGGGGGGGGGGGGGGGGGGGGGGGGGGGGGGGGGGGGGGGGGGGGGGGGGGGGGGGGGGGGGGGGGGGGGGGGGGGGGGGGGGGGGGGGGGGGGGGGGGGGGGGGGGGGGGGGGGGGGGGGGGGGGGGGGGGGGGGGGGGGGGGGGGGGGGGGGGGGGGGGGGGGGECEGGGGGGGGGGGGGGGGEGEGGGGGGGGGFGGGGGFGFGFEGGGGEDGGGGGFFFFFGFGGFGGFFFFFFFFFFFGFD>FFFFFBFF>BF4
@M04650:207:000000000-C238N:1:1101:13137:13764 1:N:0:19
ACTCCTACGGGAGGCAGCAGTGGGGAATCTTCCGCAATGGACGAAAGTCTGACGGAGCGACGCCGCGTGGGTGAAGAAGGTCTTCGGATCGTAAAGCCCTGTCATTAGGGACGAATGGTAGATGGAGTAATATGTCATCTATTTGACGGTACCTGAGGAGGAAGCCCCGGCTAACTACGTGCCAGCAGCCGCGGTAATACGTAGGGGGCGAGCGTTGTCCGGAATTACTGGGCGTAAAGGGAGCGTAGGCGGCGATTTAAGTCAGATGTGAAATACCCGGGCTTACCCTGGGGG
+
GGGGGGGGGGEECGGGGGGFGFGFGGGGGGGGGGGGGGGGFGEGDGGGGGGGGGGEGGGGGGGGGGGGGGGGEFGGGGGFGGGGGGCCFGGGGGGGGGGGFGGFGGGGDF?FFGEGGGFGGGGGGGGGGGFGGGGGFGGGGGGGGFGGCFFGGGGGEG7FEGGGFFGGDDFGGFCFGGDG7@FG7CCGEFEGGGGGGGGG8FE>5EC=GECEGEGGGGGGEDDEFGG?FG6C>7CCCF=F:C>BDGGCEFG)1>C>FF??F@77=*:AFF*969@B?B)7>;GFF)97255(-1
@M04650:207:000000000-C238N:1:1101:22528:13800 1:N:0:19
ACTCCTACGGGAGGCAGCAGTGGGGAATATTGGGCAATGGGGGCAACCCTGACCCAGCGACGCCGCGTGAGTGAAGAAATCCTTCGGGATGTAAAGCTCTGTTGTATGGGAAGAGAAGCAGACGGTACCATACGAGGAAGCCCCGGCAAACTACGTGCCAGCAGCCGCGGTAATACGTAGGGGGCAAGCGTTGTCCGGAATTACTGGGCGTAAAGCGCACGCAGGCGGGTTTATAAGTCAGATGTAAAAGGCAGGTGCTTACCATCTGTTTGTCATCTGATACTGTAAGCCT
+
GGGGGGGGGGGGGGGGGGGGGGGGGGGGGGGGGGGGGGGGGGGGGGGGGGGGGGGGGGGGGGGGGGGGGGGGGGGGGGGFGCGGGGGGFGGGGGGGGGGGGGGFGGGGGGGGGGGGGGGGGGGGGGGGGGGGGGGGGGGGGDGGGGGGEFGGGGGGGGGGCFFFCGGGGGCEG@FGGGGFGDGGGGGGGGGGGGGGGGGGGGGGGGGF5CGGDEGGGGGGGGGGGGGGGCEEFFGGFGFGFGFFGFFFFGGGGDDFFFFFCFGGFFGFFFFFFFFFFFGFFFGFFFFAA4?>
@M04650:207:000000000-C238N:1:1101:10287:13802 1:N:0:19
ACTCCTACGGGAGGCAGCAGTGGGGAATATTGGACAATGGACCAAAAGTCTGATCCAGCAATTCTGTGTGCACGACGAAGTTTTTCGGAATGTAAAGTGCTTTCAGCTGGGACGAAGAAAGTGACGGTACCAACAGAAGAAGGGGCGGCTAAATACGTGCCAGCAGCCGCGGTAATACGTATGCCCCGAGCGTTATCCGGATTTATTGGGCGTAAAGCGCGTCTAGGTGGTTTAAAAAGTCTGATGTTAAACTGCGGGGCTCAACTCCGTATTGCGTTGGAAACTGTTAGACT
+
FEGGGGGGGGGGGGGFGGGGGGGGGGGDGFGGGGGGGGGGGGGGFGGFGGGGGGGGGGGGFGGGGGGGGGGGGGGGGGGGFGGFFFGGFGGGGGGGGGGGGGGGGGGGGGGGGGGGGGGGGGFGGGGGGGGGFGGGDGGGGGGGGGGCEGGGGGGGGGGGGGGGGGGGGGGGGEGGGGGGGGGGFGGGGEEEGGGGGGGGCCCCEGFGGGGGGGGGFFGGGGGGCGGGGFCG@GCC7DFGFDFFGGGGFGGD7CGFFFD@=>GGFGG>@@FFFFBB>?GFFBGFFFFFAF?<)
@M04650:207:000000000-C238N:1:1101:21236:13808 1:N:0:19
ACTCCTACGGGAGGCAGCAGTGGGGAATATTGGACAATGGACCAAAAGTCTGATCCAGCAATTCTGTGTGCACGACGAAGTTTTTCGGAATGTAAAGTGCTTTCAGTTGGGACGAAGAAAGTGACGGTACCAACAGAAGAAGGGGCGGCTAAATACGTGCCAGCAGCCGCGGTAATACGTATGCCCCGAGCGTTATCCGGATTTATTGGGCGTAAAGCGCGTCTAGGTGGTTTAAAAAGTCTGATGTTAAACTGCGGGGCTCAACTCCGTATTGCGTTGGAAACTGTTAGACT
+
GGGGGGGGGGGGGGGGGGGGGGGGGGGGGGGGGGGGGGGGGGGGGGGGGGGGGGGGGGGGGGGGGGGGGGGGGGGGGGGGGGGGGGGGGGGGGGGGGGGGGGGGGGGGGGGFGGDGGGGGGGGGGGGGGGGGGGGGGGGGGGGGGGGGGGGGGGGGGGGGGGGGGGGGGGGGGGGGGGGGGGGGGGGGCGGGGGGGGGGGGEGGGGGGGGGGGGGGFGGGGGGGGGGGGGCG@GGGGGFGFGFFGGGGFGGGGGGEFDDBG:FGFCFFFF@:FBFFFFGFFFGFFFFFFF?AF
@M04650:207:000000000-C238N:1:1101:7003:13815 1:N:0:19
ACTCCTACGGGAGGCAGCAGTGGGGAATATTGGGCAATGGGGGGAACCCTGACCCAGCGACGCCGCGTGAGTGAAGAAATCCTTCGGGATGTAAAGCTCTGTTGTATGGGAAGAGAAAAAGACGGTACCATACGAGGAAGCCCCGGCAAACTACGTGCCAGCAGCCGCGGTAATACGTAGGGGGCAAGCGTTGTCCGGAATTACTGGGCGTAAAGCGCACGCAGGCGGTTGATTGAGTCAGATGTGAAATCCCCGGGCTTAACCCGGGAATTGCATCTGATACTGGTCAGCG
+
GGGGGGGGGGGGGGGGGGGGEGGGGGGGFGGCGGGGGGGGGGGFEGFGGGGGFGFGFFCGCGGGGGGGGF@@FFFGGGA<FGGFGGDF7>FFGGGGGCFF:FGFFFCDFFG8F,<FDFCFGGGGGGFGCA,BFF<7FCEFG:<=FEEGGGGGGFGFGD89<CCEGGGGGD8CGF9:CCEGGDGGDEGGCEGEGGC9EEGEG6<+<FCCCEG5C=FCED3CECC/8=EE*/:+9:DF>*1:9*06***2*;F9D59)5B5FGFFG)7537>@FFF66)):*1.*9B4*).<6-
@M04650:207:000000000-C238N:1:1101:19263:13817 1:N:0:19
ACTCCTACGGGAGGCAGCAGTGGGGAATATTGGGCAATGGGGGCAACCCTGACCCAGCGACGCCGCGTGAGTGAAGAAATCCTTCGGGATGTAAAGCTCTGTTGTATGGGAAGAGAAAAAGACGGTACCATACGAGGAAGCCCCGGCAAACTACGTGCCAGCAGCCGCGGTAATACGTAGGGGGCAAGCGTTGTCCGGAATTACTGGGTGTAAAGGGAGCGCAGGCGGAATGGTAAGTTGAATGTGAAAACTATGGGCTCAACCCATAGACTGCGTTCAAAACTACTGTTCTTG
+
GGGGGGGGGGGGGGGGGGGGGGGGGGGGGGGGGGGGGGGGGGGGGGGGGGGDGGGGGGGGGGGGGGGGGGGGGGGGGGGGGGGGGGGGGGGGGGGGGGGGGGGGGGGGGGGGGGGGGGGGGGGGGGGGGGGGGGGGGGGGGFGGGGGGGGGGGGGGGGGGDGGGGGGGED<EGGGGGGGGGGGGGGGGGGGGGGGGGGGEGGGG?FGGGGGGGGGGGGGGGGGGGGGGEGGFFGGGDCFGFD4=GGGGFGGGGGGF)7>@GFGG@GGFFFF?FFFFFFGFFADFFFFFDFFF64
@M04650:207:000000000-C238N:1:1101:8511:13875 1:N:0:19
ACTCCTACGGGAGGCAGCAGTGGGGAATATTGCACAATGGGCGAAAGCCTGATGCAGCGACGCCGCGTGAGGGAAGAAGGTTTTCGGATTGTAAACCTCTGTCTTCGAGGACGAAGAAGTGACGGTACTCGAGGAGGAAGCCACGGCTAACTACGTGCCAGCAGCCGCGGTAAAACGTAGGTGGCAAGCGTTGTCCGGAATTACTGGGTGTAAAGGGAGCGCAGGCGGGATGCCAAGTTGGACGTGAAATCTATGGGCTCAACCCATAGCGTGCGTTCAAAACTGGCGTTCTTG
+
GGGGGGGGGGGGGGGGGGGGGGGGGGGGGGGGGGGGGGGGGGGGGGGGGGGGGGGGGGGGGGGGGGGGGGGGGGGGGGGGGGGGGGGGGGGGGGGGGGGGGGGGGGGGGGGGGGGGGGGGGGGGGGGGGGGGGGGGGGGGGGFGGGGGGGGGGGGFFGGGGGGGGGGGGGGGGGGCGGGGGCEFCGGGGGGCGEGFEGGDGGGGGGGGFEGGGGGGGGGGGGGGGGGGGGC=>CGCGFFFFGFEGGFCFGG7CFCFFFFFGFGGDGGF?FEEDFFF?BGFFACFFFFF15BFA<
@M04650:207:000000000-C238N:1:1101:4483:13914 1:N:0:19
ACTCCTACGGGAGGCAGCAGTGGGGAATATTGCACAATGGAGGAAACTCTGATGCAGCGACGCCGCGTGAGGGAAGAAGGTTTTCGGATTGTAAACCTCTGTCTTCGGGGACGATAATGACGGTACCAGAGGAGGAAGCCACGGCTAACTACGTGCCAGCAGCCGCGGCAAAACGTAGGTGGCAAGCGTTGTCCGGAATTACTGGGTGTAAAGGGAGCGCAGGCGGGATGGTAAGTTGAATGTGAAAACTATGGGCTCAACCCATAGACTGCGTTCACAACTACTGTTCTTG
+
[truncated: 27,526,272 more chars]
