# Supplementary material for: Captivity causes taxonomic and functional convergence of gut microbial communities in bats
Source: PeerJ. 2019 Apr 30;7:e6844. doi: 10.7717/peerj.6844 (PMC6499062; doi:10.7717/peerj.6844)
Supplement: Data S75 — Raw data of WFHa9. [file peerj-07-6844-s080.gz › ZTPSN18AB889-WFHa9_R2.fq]

@M04650:207:000000000-C238N:1:1101:17339:2207 2:N:0:19
CGACTACCGGGGTATCTAATCCTGTTTGCTCCCCACGCTTTCGTGCCTCCTCGTCAGTTACAGTCCAGCAAGTCGCCTTCGCCACTTCTTTTCCTCCTTATCTCTACGCATTTCACCGCTACACTTTGAATTCCACTTTCCTCTTCCTCACTCAAGCTCTCCAGTTTTCGATGCACTCCCCCTGTTAAGCCCTGTTCTTTCACATCTTACTTACATATCCGCCTACCCTCCCTTTACTCCCAGTAATTCCTGTCCACGCTCTCCCCCTACTTATTACCTCTGCTGCTTTCACGTATTTATC
+
---8A+CC7F7:C,C<F<,EFED-CEA<EFAEDF8++@CEFF,C,,DEF,,;,:@,6CE,6,,CCE,,C,,,69,6@CFG,?=,BF,,<,C?FBDF@E,,C,>ADE<,8,BCAE,5A+@?+@,B9,,,,,:C=E,<@>,?>DFFFA4,,,6==,,,,,,3==,,CDD>,++:?=,=,01@++++@<7,,3>9,,,7+5DCF+;<;;++0;CD5+++5*7?)94<)?)*1/5):<A*4*24,0)8++78B=4**)*12((/((237;3623)))3711C)//).7.,5))3)+(.(.,3--.
@M04650:207:000000000-C238N:1:1101:13713:2221 2:N:0:19
CGACTACTGGGGTATCTAATCCTGTTTGCTCCCCACGCTTTCGCACCTGAGCGTCAGTCTTTGTCCAGGGGGCCGCCTTCGCCACCGGTATTCCTCCACATCTCTACGCATTTCACCGCTACACATGGAATTCTACCCCCCTCTACAATACTCTAGCTTACCAGTATCAGCTGCAATTCCCGGGTTAAGCCCGGGGATTTCCCATCTGACTCAATCAACCGCCTGCGTGCGCTTTACGCCCAGTCCTTCCTCTTAACGCTTGCACCCTCCGTATTACCTCGGCTGCTTTCACGGATTTAGC
+
---8A+EFFGFGG@EFFA9FFGGAFGGDFGGDFF8B:FFFFGE77@@E,,,C+CB:CEEEFF9EEE9<,,+@C@+>=FEG7?:,?=++@:DFEEEF@<A,A<EFF9?+>:FFFE9EA+@D7@,B,8,B,,ADFE,,=88CCDCFA;,=,2;CCA;,7E,,<D,7F9=E,3,@*>82@FGFFC*8CC59,?>9*4**/9FFG+?4A4CF?F>@;*31))=5(9:;359D(*,(7>F4@(12/1(5*266:7*).**)2--82,9)2;(,(-(-.;4<:C)5313<(,4))06:((((-2)))
@M04650:207:000000000-C238N:1:1101:19858:2302 2:N:0:19
CGACTACTGGGGTTTCTAATCCCGTTCGCTACCCTAGCTTTCGCACATGAGCGTCAGTCTTGTGCCAGGAAGCCGCCTTCGCCACTGGTGTTCTTCCCGATATCTACGCATTTCACCGCTACACCGGGAGTTCCACTTCCCTCTCACATACTCTAGGCTTACAGTATCAGATGCCAAACAGATGGTAAGCACCTGCCTTTTACATCTGACTTATAAACCCGCCTGCGTGCGCTTTACGCCCAGTAATTCCGGACCACGCTTGCCCCCTACGTATTACCTCGGCTGCTTGCACGTAGTTTGC
+
-AACCCGGGGGGGGGGGFCGGGGCGGGGGGGGGGGGGGGGGGEGFGGFCEEGCGGGEGGGGGGGGGGGFFCFDG7FGGGGGGGGGGGGGGGGGGGGFGGGGEGGGFGGGGGGGGGGGGGGDEFGGGDGDDGGGGGGGGGFGGGFGDFFFGGFGFGAEFGFFGGGGGGG9E?CF,@FFCEGCFEF?FFGGF,;FG6@GGGFGFGFFGGFCGFGFGG+==6D=GFDF42>6D6B;EFCC(=FG;6=2;CCFC?1())4514??277CG;;?08?2A>AGG28((-44()).*)0(8(,4F)--
@M04650:207:000000000-C238N:1:1101:15187:2441 2:N:0:19
GGACTACTCGGGTATCTAATCCCGTTCGCTACCCTAGCTTTCGCACATGAGCGTCAGTCTTGTGCCAGGAAGCCGCCTTCGCCACTGGTGTTCTTCCCGATATCTACGCATTTCACCGCTACACCGGGAGTTCCACTTCCCTCTCACATACTCTAGGCTTACAGTATCAGATGACAAACAGATGGTAAGCACCTGCCTTTTACATCTGACTTATAAACCCGCCTGCGTGCGCTTTACGCCCAGTAATTCCGGACAACGCTTGCCCCCTACGTCTTACCGCGGCTGCTGGCACGTAGTTTGC
+
CCCCCGGGGEGGGGGGGGGGGGGGGGGGGGGGGGGGGGGGGGGGGGGGFGGGGGGGGEGGGGGGGGGDGFGGGGG@CFEGGGEGGGGGGGFEGGFGGGGGGGECGFFGGGGGGGGFGGEGGEGGGGGG@@FG9FFGGGGGGGGFGGGGGGFBGGGCFGCFGGGGFFGGGGGFGGGFFFGFG,,>C:FFGGGGGGGF*?;ACF99A>8@CGFGC7@7B@6D245->4>ED:9915FEF<CFF214+;CEDCA0(8C?GBB<(8DBCCB>06<0(0:4<7<99;F9>B0)4*.<48??1AA4-
@M04650:207:000000000-C238N:1:1101:21594:2454 2:N:0:19
GGACTACAGGGGTATCTAATCCTGTTTGCTCCCCACGCTTTCGCACCTGAGCGTCAGTCTTTGTCCAGGGGGCCGCCTTCGCCACCGGTATTCCTCCACATCTCTACGCATTTCACCGCTACACATGGAATTCTACCCCCCTCTACAAGACTCTAGCTGACCAGTATCAGATGCAATTCCCGGGTTAAGCCCGGGGATTTCACATCTGACTCAATCAACCGCCTGCGTGCGCTTTACGCCCAGTAATTCCGATTAACGCTTGCACCCTCCGTATTACCGCGGCGTCTGGCACGGAGTTAGC
+
CCCCCGGGGGGGGDGGGGGGGGGGGGGGGGGGGGGGGGGGGGGGGGGGGGGGGGGGGGGGGGGGGGGGGGGGGGGGGGGGGEGGGDGGGGGGGGGGGGGGGGGGGGGGGGGGGGGGGGGGGGGGGGGGGGGGGGGCFDFGGGGFGGGGGGGAGGAGGGFGGGFGGGGGGGGGGGGGGGGGGGCGGGGEDGFGGDGGDGGGGFGFAF==EGGGEGGGF@GC>3;@FFFE1C>FFGF>FFDGC00(?:<AGF:6?EG<D:BFF?C?CG?FF?((,:59FC87079((-331616(46>?GF<>
@M04650:207:000000000-C238N:1:1101:13505:2455 2:N:0:19
GGACTACTCGGGTATCTAATCCTGTTTGCTCCCCACGCTTTCGAGCCTCAGCGTCAGTTACGTCCCAGCAAGTCGCCTTCGCCACTGGTGTTCCTCCTAATATCTACGCATTTCACCGCTACACTAGGAATTCCACTTGCCTCTTCCGCACTCAAGCCTCACAGTTTCAGATGCACCACCCAGGTTAAGCCCGGGTATTTCACATCGGACTTACAAGGCCGCCTACGCTCCCTTTACACCCAGTAATTCCGGACAACGCTTGCCCCCTACGTATTACCGCGGCTGCGGGCACGTACTTTGC
+
CC9CCGGGDFC@CFGGGGGD<<FF6CEFDC,CFCFDGGC@FGGCDGGGGGGGGC7BFD<FGGCF@FFGGGGGFGGC@F=FFBCFBFGE<FCFG?EFFFCFGGGGEFGG7,:BFFFFGGGGDGGFDEFGFGG8C<;?EDFCEFD*=EEG:1@?FCFFC?CGGGFGAFGGGG9EGGFGC+6@8FFFFF3@CFC+@5E7D*@;2?@;+**:>DD*/;7=*58C@C@DF4<FFG;<@CF)8)5?F;6(;F35C6)6(8)37(48?FG00/7;3((4?F2:FC204060;1,(-5(2,4((,3)--
@M04650:207:000000000-C238N:1:1101:8850:2484 2:N:0:19
GGACTACACGGGTATCTAATCCTGTTTGCTCCCCTAGCTTTCGTGCCTCAGCGTCAGAAATAACCCAGCAAGCTGCCTTCGCCCTCGGCGTTCTCCCAGATATCTACGCATTCCACCGCTACACCTAGAATTCCGCTTGCCCCTTTTATCCTCTAGCACGCTAGTATCGAATGCAGTTCCTCCGTTAAGCGAAGGGATTTCACATCCGACTTGGCGCACCGCCTACGCGCCCTTTATGCCCAGTGATTCCGAACCACGCTCGCACCTCTCGTATTACCGCGGCTTCTGGCACGCGATTAGC
+
CCCCCGG8FGGGGGGGGFFFGFGGGGGGGGGGGGGGFFGGGGGGGGGGGFFGGGGEFDFGCGFGGGEGFGGGGGGGGGGGGGGGEGDGGGGGGDFFGGGGGGGGGGGGGGGGGGGGGCEGGGGGGFF@,CEFGFFGGGCGGGGFGCCGD=DFGGGGGFGGG@8@FCFGEGGGGGGGGG7C7FC+FGGG7FGG*@5?FFFFGFGFFGFEFGGGFGF<E2EC9DB((),.(9:>9E@2459CGFFFGC2:FF?((5)4>?B(8(>(7*(4,26:0;44FG(03(((,.6)8F(A1((-4;?DB
@M04650:207:000000000-C238N:1:1101:10788:2497 2:N:0:19
GGACTACCGGGGTATCTAATCCCGTTCGCTACCCTAGCTTTCGCACATGAGCGTCAGTCTTGTGCCAGGAAGCCGCCTTCGCCACTGGTGTTCTTCCCGATATCTACGCATTTCACCGCTACACCGGGAGTTCCACTTCCCTCTCACATACTCAAGGATTACAGTATCAGATGACAAACAGATGGTAAGCACCTGCCTTTTACATCTGACTTATAAAACCGCCTGCGTGCGCTTTACGCCCAGTAATTCCGGACAACGCTTGCCCCCTACGTCTTACCGCGGCTGCTGGCACGTAGTTTGC
+
CCCCCGGGGGGGGFGGGGGGGGGGGGGGGGGEGGDGGGGGGGGDGGFFGGGGG@FGEFDFGGGGGGGGF7EGGGGGGGGGGGGGGGGFFGFGGGGFGFGGGGGGGGFG7FGGGGGGGGGGGGEFFGGDCF>FFFCEF9ADE7?FGGGFGFFFD,@@<3,@EFFGFGCDG9D=DA7CC>>CCF9ECGGG,B37CECEC?FGGFFACF>B4+?8>CGFF*,92?=<0A>EFC>F>EFEF@GGGF?FGDAFGFF9?BCB7>9?((1(2;>B::?(,*44CF66>009;B:?:::98(426?)6)
@M04650:207:000000000-C238N:1:1101:19447:2536 2:N:0:19
GGACTACTGGGGTTTCTAATCCTGTTTGCTCCCCTAGCTTTCGCACTTCAGCGTCAGTTACAGACCAGAGAGCCGCCTTCGCCACTGGTGTTCCTCCATATATCTACGCATTTCACCGCTACACATGGAATTCCACTCTCCTCTCCTGCACTCAAGTCTACCAGTTTCCAATGCATACAATGGTTGAGCCACTGCCTTTTACACCAGACTTAATAAACCACCTGCGCTCGCTTTACGCCCAATAAATCCGGACAACGCTTGCCACCTACGTATTACCGCGGCTGCTGGCACGTAGTTAGCC
+
CCCCCGGGGGGGGGGGGGGGGGGGGGGGGGGGGGGGGGGGGGGGGGGGGGGGGGGGGGGGGGGGGGGGGGGGGGGGGGGGGGGGGGGGGGGGGGGGGGGGGGGGGGGGGGGGGGGGGGGGGGGGGGGGFCFFGGGGGGGGGGGFGGGGGGGFGGGGGGGCGGGGFGGGGGGGGGGGGGGCGGFGGGGGGGGGGGGFF7FGGFGFFGGFFGDGFGGGFFGGFGFFFEBA=>AFFGAC;@EECB=@GGFFGFBDBFGFD03:?@<>7=::?FFF<F:20/427>>BFF?BB68E2:BFAF2<?
@M04650:207:000000000-C238N:1:1101:17224:2545 2:N:0:19
GGACTACCCGGGTTTCTAATCCTGTTTGCTCCCCACGCTTTCGCACCTGAGCGTCAGTCTTTGTCCAGGGGGCCGCCTTCGCCACCGGTATTCCTCCACATCTCTACGCATTTCACCGCTACACATGGAATTCTACCACCCTCTACAAGAATCTAGCCGACCAGTATCAGATGCAATTCCAGGGTTAAGCCCGGGGATTTCACATCTGACTCAATCAACCGCCTGCGTGCGCTTTACGCCCAGTAATCCCGATTAACGCTGTGACCGTCCGAATGACCGAGGCTGCTGGCCCGGGATTAGC
+
CC-BB,,C8CF@F@6CEF<E6FFFFFFF,AC,D,ECFFC@DEF7BFEEE<,CF:FB7CC,CFFFG,CFF77F@EFGFGGGGDCGDFGGGGGGGFC?E,BFFGFFFG9DFEFCDFGGGDEDGGFG,A<B,CFGF9=9=,@CCFFBGFDF<,3+@DC@C,+:;+;,>555>,E@DCDG7299,@F*>,>,2;:?CC::5CFC7+++39:6)1;+);77=EFF>D>?04()(7(,(27)*-/88:((2*6):?@B(77<G(21((*)03(-(,((-2()+*((-(,.4(,,45(*-(((,*,,5
@M04650:207:000000000-C238N:1:1101:10105:2586 2:N:0:19
GGACTACCAGGGTTTCTAATCCTGTTTGCTCCCCACGCTTTCGCGCTTTAGCGTCAGTATTTGTCCAGTGAGCTGGCTTCCCCATCGGCATTCCTACAAATATCTACGAATTTCACCTCTACACTTGTAGTTCCGCTCACCTCTCCAATACTCTAGTCTAACAGTTTCCAACGCAATACGGAGTTTAGCCCCGCAGTTTAACATCAGACTTTTTAACCCACTTAGCTCCCCTTTACGCCCAATAAATCCGGATAACGCTCGGGTGCTAAGATGTACCGCCGATGCTGGGCACTCTTTTGGC
+
CCCCCGGGCGGGGGEGGGFGGFGGGGGGGGG,FFGF7FGGGGGGGGFF?FFGGGEGGG@CE9FEFGGFG<,CFFG8CGGG:C8FFDDE77CFFGGCFBFEAEG9EAFFD:BFFE?FFGFGGDEFE,F?FFFE;ACC+6=ADF,+9,,=FF@EGGG;F,>>EF=DFGGBEFF,=:+C>+@88C6@@,=,@;@6+4+@*2=,=8E6;FCA@*:=6C/*+1,37**1:+*+(*03(8==/5::*/,.0;7C*0>1()+7*3(((.1()*-)-))).3--C90(,--:0)6((/(*(..)-2)(.
@M04650:207:000000000-C238N:1:1101:9354:2596 2:N:0:19
GGACTACTCGGGTTTCTAATCCTGTTTGCTCCCCACGCTTTCGCACCTCAGCGTCAGTAATGGTCCAGTGAGCCGCCTTCGCCACTGGTGTTCCTCCGAATATCTACGAATTTCACCTCTACACTCGGAATTCCACTCACCTCTACCATACTCAAGACTTCCAGTATCAAAGGCAGTTCCGGGGTTGAGCCCCGGGATTTCACCCCTGACTTAAAAGTCCGCCTGCGTGCGCTTTACGCCCAGTAATTCCGGACAACGCTTGCCCCCTACGTATTACCTCGGCTGCTGGCACGTAGTTTGC
+
CCCCCGGGGGGGCFEGGGGGGGGGGGGGGGGGGGGGGGGGGGGGGGEGGGGGGGGGGGGGFGGGGGGGGGGGGGGGGGGGGDGDEGGGGGGGGGGGGEGGGGGGGGGGEGGGGGGGGGGGGGEF;EFGGGGGGGGDGDFD8?DFGGGG9EEDFGGDFGGCFFFGFF8;DGFF=FF6FFFFC:ECF+:CCDG>CCGC*;:E79,4;DFFBGG>EGGGFFGGFGF=B468;DBB@=8C+6EFC??;G7>AF4@;?BD?*76:::C:F=90:((3)C?<F*-541?03(,57*(346(43<)-)
@M04650:207:000000000-C238N:1:1101:8794:2646 2:N:0:19
GGACTACTAGGGTTTCTAATCCCGTTCGCTACCCTAGCTTTCGCACATGAGCGTCAGTCTTGTGCCAGGAAGCCGCCTTCGCCACTGGTGTTCTTCCAGATATCTACGCATTTCACCGCTACACCGGGAGTTCCACTTACCTCTCACATACTCTAGGCTTACAGTATCAGATGACAACCAGATGGTAAGCACCTGCCTTTTACATCTGACTTATAACCCCGCCTGCGTGCGCTTTACGCCCCGTAATTCCGTACAACGCTTGACCCCTACGTATTCCCGAGTCTGCCGGCACGTAGCTTGG
+
CCCCCGGFCFGGGGGGGFFGGEF@FF<FCFFGDEC<EGCFFCGGEFGG=,CFEEBFGG9,<<C6FG9F@FAFGGEEGGGFFDCCFGGGGGGGGGDFE,,5?E@CFE<FGECGDE,EE=C=>@EG8FFGEGCGFGCCEEDB89E?E9EGG8,7D,ED9DB88D86C=,=DDC98FFF,+6CF@CE7B>DC@9?6@D>9CFFG6DF+=FF=C>C*:@:+)=D=4>(-)085?((.=5);(;CF(66C*1):86)..C.93(431*5*242(.,(.:()+9,(,((.--)((*(24((4(+-3(
@M04650:207:000000000-C238N:1:1101:20182:2687 2:N:0:19
GGACTACCGGGGTTTCTAATCCTGTTTGCTCCCCATGCTCTCCTGCCTCAGCGTCAGTTACAGTCCAGTAAGTCGCCTTCGCCACTGGTGTTCTTCCTAATCTCTACGCATTCCACCGCTACACCGGGAATTCCGCCTGCCTCTCCATCACTCAAGCACAGCAGTTTTGAATGCACGCTCTGGGTTGAGCCCATAGTTTTCACACCCAACTTGCCGTCCCGCCTGCGCTCCCTTTACACCCAGTAATTCCGGACAACGCTTGCCACCTACGTTTTACCGCGGCTGCTGGCACTTAGTTAGC
+
CCCCCGGFGGGGGEGGGGGGGGGGGGGGGGGGGGGCGGG9EF,EDFGGGGGGGGGDGGGGGEGGGGGG9FFFFGGGGGGGGGGGGFGFGGGGGEFGGGGGGGGGGGGGGGGGEEGGGDEDDGGGCE>CFGGGGGGG>E6FGGGFGG9EGGGFGG8=,@FCFGGGGFG;,+7EFGGF6;@86:BFFGGGGGGGG,,@9ECFGFGFFGG?>DGGFGCDD=CGFG>=5F9E0D9?DGF<FEGGC2?;775);FF:0>C:DF9:2:D::C3?F?63,A:A7C(7;>9(((.4(::C(.)).C))6
@M04650:207:000000000-C238N:1:1101:11458:2697 2:N:0:19
GGACTACTAGGGTTTCTAATCCCGTTCGCTACCCTAGCTTTCGCACATGAGCGTCAGTCTTGTGCCAGGAAGCCGCCTTCGCCACTGGTGTTCTTCCCGATATCTACGCATTTCACCGCTACACCGGGAGTTCCACTTCCCTCTCACATACTCTAGGCTTACAGTATCAGATGACAAACAGATGGTAAGCACCTGCCTTTTACATCTGACTTATAAACCCGCCTGCGTGCGCTTTACGCCCAGTAATTCCGGACAACGCTTGCCCCCTACGTATTACCGCGGCTGCTGGCACGTAGTTTGC
+
CCBCCFGGGGGGGGGGGGGGGFGGGGGGGGGGGGGCFGGGGGGGGGGGEFGGGGGGGGFGGGFGGGCGGGGGFGGGGGGGGGGGGFFGGGGGGGGGGGGDGEEEDFFGGGGGGGGGGGG>CGGGGDGG:FFFFGGGGGGGGGGFGGFGGGGFGFFGGFFG8FDGG9,7ECCA?3EE7CCGGCG9,@,;EF,,@CCFGGGGCEFFFGGFFC>C6@:CAEGC@G2(>A@>(:996E33A?EG=(6=D>CCF=;67DGBF61?B?GBCGF>:8?3)<2AGGF99,-2903)5C?C:8023C4))
@M04650:207:000000000-C238N:1:1101:22585:2708 2:N:0:19
GGACTACAGGGGTATCTAATCCTGTTTGCTCCCCACGCTTTCGAGCCTCAGTGTCAGTTACAGGCCAGAGAGCCGCTTTCGCCTCCGGTGTTCCTCCATATATCTACGCATTTCACCGCTACACATGGAATTCCACTCTCCTCTCCTGCACTCAAGTCTCCCAGTTTCCAATGCACACAATGGTTGAGCCACTGCCTTTTACATCAGACTTAAGAAACCACCTGCGCTCGCTTTACGCCCAATAAATCCGGACAACGCTTGGGACCTACGTATTACCGCGGCTGCGGGCCCGTAGTTAGCC
+
CCCCCGGGGGGGGGGGGGGGGGGGGGGGGGGGGGGGGGGGGGGGGGGGGFGGGGGGGGGGGGGGGGGGGGGGGGGGGGGGGGGGGGGGGGGGGGGGGGGGGGGGGDGGGGGDGGGGGGGGGGGGGGGGGGGGGGGGCFGGGGGFGGGGGGGFGGDGGGGGGGGGGGGGGCFGGGGGGGGDGGFGGGGGGGGGGGGGGGGG7FCFFFCFFGGGECFGFDCFBGFF=B@D=D@FFGFEF>EGGF@EGGFEDF>?;DG072;D6:<?GG<)33:3><<>2*4749BF6(-46*,27((-6+644
@M04650:207:000000000-C238N:1:1101:15777:2726 2:N:0:19
GGACTACTCGGGTTTCTAATCCCGTTCGCTACCCTAGCTTTCGCACATGAGCGTCAGTCTTGTGCCAGAAAGCCGCCTTCGCCACTGGTGTTCCTCCCGATCTCTACGCATTTCACCGCTACACCGGGAATTCCGCTTTCCTCTCCCACACTCAAGCCTATCAGTTTCCAAAGCAATTCCCACCTTGAAAGCGGGACTTCCACTCCAGACTTAACAGGCCGCCTACGCGCCCTTTACGCCCAATCATTCCGGACAACGCTTGCCCCCTACGTATTACCGCGGCTGCTGGCACGTAGTTAGC
+
CCCCCGGGGGGGGGGGGGGFGFFFGGGGGGGGGGGGGGGGGGGGGEGGFGGGGGGGG9FGGGGGGGGGGGGGGGGGGGGGGGGGGGGGGCFGGGFGFGGGG@FGGGFG7FGGFGFGGGGGDGGCGGGGEGGD;?FEGGGFFGGFFDDFG>GB?DFFGG8DFGCC@@AFFDFGFGGGFFGGGGFGGGGGGCFGGECEGGGGGFG+;CF6BFFFCGFGFBGD15>?DF6DBG096??AB:EEGFB(CDABFF6905347903((9(>F>9BB?7?C0>GC(4(04(((520C7CB?BF6C>A4
@M04650:207:000000000-C238N:1:1101:9962:2734 2:N:0:19
GGACTACACGGGTATCTAATCCTGTTTGCTCCCCACGCTTTCGAGCCTCAGCGTCAGTTACAGACCAGAGAGCCGCCTTCGCCACTGGTGTTCCTCCATATATCTACGCATTTCACCGCTACACATGGAATTCCACTCTCCTCTTCTGCACTCAAGTCTCCCAGTTTCCAATGACCCTCCCCGGTTGAGCCGGGGGCTTTCACATCAGACTTAAGAAACCGCCTGCGCTCGCTTTACGCCCAATAAACCCGGCCAACGCTTGCCACCTACGTCTTACCGCGGCTTCTGGCACGTACTTAGC
+
CCCCCGGGGCGGGGGGGGGGGGGGGGGGGGGGGGGGGGGGGGGGGGGGGDGGGGGGGGGGGGGGGGGGGGGGGGDGGGGGGGGGGGGFGGGGGGGGGGGGGGGEFGGGGGGGGGGGGEEDGEGG,EFGFBFGGGGGCGGGGGGFFGGGGFGFGGGGGGGGGG8FFGGDGGDFFFGCDDGGGGG7FFGGGGGG5ECEGGDFGAFFFGF6:<6@EFGFFDGGFG;D<F>D1C10(554B0>EGF0:67))25:((09:C?B?1<GB7C:7::(.(;12@C(3(49;((--)<1+(.4(4CBB<
@M04650:207:000000000-C238N:1:1101:17234:2776 2:N:0:19
GGACTACTGGGGTATCTAATCCTGTTTGCTCCCCACGCTTTCGCACCTGAGCGTCAGTCTTTGTCCAGGGGGCCGCCTTCGCCACCGGTATTCCTCCACATCTCTACGCATTTCACCGCTACACATGGAATTCTACCCCCCTCTACAAGACTCTAGCTGACCAGTATCAGATGCAATTCCCGGGTTAAGCCCGGGGATTTCACATCTGACTCAATCAACCGCCTGCGTGCGCTTTACGCCCAGTAATTCCGATTAACGCTTGCACCCTCCGTATTACCGCGGCTGCTGGCACGTAGTTAGC
+
CCCCCGGGGGGGGGGGGGGGGGGGGGGGGGGGGGGGGGGGGGGGGGGGGFGGGGGGGGGGGGGGGGGGGGGGGGGGGGGGGGGGGGGGGGGGGGGGGGGGGGGGGGGGGGGGGGGGGGGGGGGGGGGGGGGGGGGGDGGGGGGFGGGGGGGFGGFFGGGGGGGGGGGGGGGGGGGGGGGGGGGGGGGFGGGFGGGGGGGGGFGFFGGFFGGGFGGGFFGG;GBFFFFF:GFF;G:AFFGEGFFFCGDAGFF<<DGFGBFFF:F>FGF0:?9F<FFFGG1>09>;08>BFGFGFFF?:FA2.
@M04650:207:000000000-C238N:1:1101:12400:2778 2:N:0:19
GGACTACACGGGTTTCTAATCCTGTTTGCTCCCCACGCTTTCGCACCTGAGCGTCAGTCTTTGTCCAGGGGGCCGCCTTCGCCACCGGTATTCCTCCACATCTCTACGCATTTCACCGCTACACATGGAATTCTACCCCCCTCTACAAGACTCTAGCTGACCAGTATCAGATGCAATTCCCGGGTTAAGCCCGGGGATTTCCCATCTGACTCACTCAACCGCCTGCGTGCGCTTTACGCCCAGTAATTCCGATTAACGCTTGCACCCCCCGTATTACCGCGGCTGCGGGCACGGAGTTAGC
+
CCCCCFGGGGGGGDGGGGGFGGGGGFGGGGGGGGGGGGGGGGGGGGGFFEFGGGGEEEFGGGGFGGGFFGGGGGEGDECGFGGGGFECFCGFGGAFGGGGGGGGGFGF@7CFGFGFFEEGGGG8,AFEG@D@CEFGGFDFGGGFFGGF,7D8DEFGGGD9@BF>FFCCFGG;7BFGF7CFE7BCEEGFFGFDECEGDC<F7+?==47@?D7CE0+7;@G40C@0?F>F,949>*7)*4>C8(,.2?>.*06:8BC9>,3:0(9?F?4((49:0C069C(-((,42((((*-*,(70(;.).
@M04650:207:000000000-C238N:1:1101:11104:2807 2:N:0:19
GGACTACCCGGGTATCTAATCCTGTTTGCTCCCCACGCTTTCGCACCTGAGCGTCAGTCTTCGTCCAGGGGGCCGCCTTCGCCACAGGTATTCCTCCAGATCTCTACGCATTTCACCGCTACACCTGGAATTCCACCCCCCTCTACGAGACTCAAGCCTGCCAGTTTCGTATGCAGTTCCCCGGTTGAGCCGGGGGATTTCACACATGACTTGACAGACCGCCTGCGCGCGCTTTACGCCCAGTAATTCCGAACAACGCTTGCACCCTCCGTATTACCGCGGCTGCTGGCACGTAGTTAGC
+
ACCCCGG,,@FGGGGGGGGGGGGGGGGGGGGGGGGGGGGGGGFG@:7A4CEFGGGGGGCD,E66FGGGGGGGGGGGGGGGGGGGG8FGG?FGGFDFG8FFG<EGGCGGGGDGGGGGGGGGEGGGGEFGCCGGG,DDGGCFGG6D8A:6+4BFG,DFC5D>FGG6DGGG5,329@,<CCFF?,:CF:*>FGG=C5*7CDFFFFGF)**19DGG)*2:*(;DFGFFBF>)3D07;5F4B?GGGF:BDFA>GF48()13F>9<14CBGGFFFB96:C?4F::>>>BFF:)),:2A?(3::E2)6
@M04650:207:000000000-C238N:1:1101:8994:2843 2:N:0:19
GGACTACAAGGGTATCTAATCCTGTTTGATCCCCACGCTTTCGTGCTTGAGCGTCAGTTATAGCTTAGTAAGCTGCCTACGCAATCGGAGTTCCTCGTTATATCTAAGCATGTCACCGCTACACAACGAATTCCGCCTACTTCATCTATACTCAAGAAACCCAGTTTCAACGGCAGTTTCGACGTTAAGCGTCGAGATTTCACCGCTGACTTAAGTTCCCGCCTGCGCACCCTTTAAACCCAATAAATCCGGATAACGCTCGCATCCTCCGTATTCCCGCGGCTGCTGGCACGGAGTTAGC
+
CCCCCGGGGGGGGGGGGGGGGGGGGGGGGGGGGGGGGGGGGGGGGGFGGGGGGGGDG<FGGGGGGGGGGGGGGGGGGGGGGGGG7FEEEGGGGGGGGGGGGDFGGGGGGGGDGG9EFCGGGGGGGGEGCFGGGGGGGGGGGGGFGGGGDCFFGGGGA=?E8FGGFDFFDDGGGGGGGGGGG+BEGFCFDFEGGGDGDFFG79DFDCDEF47DC+CGFEFG=DB=(;1>6)7@FGF<+99FGD;36C37DFFB0<D4C?016><(9???A:>B(;2):6:1((19;FF7>G(<,7(4:@).6
@M04650:207:000000000-C238N:1:1101:20453:2864 2:N:0:19
GGACTACTGGGGTTTCTAATCCCGTTCGCTACCCTAGCTTTCGCACATGAGCGTCAGTCTTGTGCCAGGAAGCCGCCTTCGCCACTGGTGTTCTTCCCGATATCTACGCATTTCACCGCTACACCGGGAGTTCCACTTCCCTCTCACATACTCTAGGCTTACAGTATCAGATGACAAACAGATGGTAAGCACCTGCCTTTTACATCTGACTTATAAACCCGCCTGCGTGCGCTTTACGCCCAATAATTCCGGACAACGCTTGCCACCTACGTATTACCGCGGCTGCTGGCACGTAGTTAGC
+
CCCCCGGGGGGGGGGGGGGGGGGGGGGGGGGGGGGGGGGGGGGGGGGGFGGGGGGGGGGGGGGGGGFGGGGGGGGGGGGGGGGGGGGGGGGGGGGGFGGGGGGGGGGGGGGGGGGGGGGGGGGGGGGGDGGGGGAFGFGGGGGFGGGGGGGFGGGGGGGGGGGGGGGGGGG9CAFFFGGGGDFGGFGDGG9>FGGGGFGGGFGFAFCFFGGGFGGGFFGGFGFF2A@EFGFF>GFFF@GGGF6@G7?C>FFFFBDBG>>F??G?7FB:?FFF<EBBGGBF96;;0:?>?C?F<?B?:EABF
@M04650:207:000000000-C238N:1:1101:18778:2864 2:N:0:19
GGACTACTGGGGTATCTAATCCTGTTTGCTCCCCACACTTTCGAGCCTCAGCGTCAGTTAATGTCCAGCAGGCCGCCTTCGCCACTGGTGTTCCTCCCGATATCTACGCATTCCACCGCTACACCGGGAATTCCGCCTGCCTCTCCATCACTCAAGAACGCCAGTTTTGAACGCACGCTATGGGTTGAGCCCATAGATTTCACGTCCAACTTGGCATCCCGCCTGCGCTCCCTTTACACCCAGTAATTCCGGTCAACGCTTTCCACCTACGTTTTACCGCGGCTTCTGGCACGTAGTTAGC
+
CCCCCGGGGGGGGGGGGGGGGGGGGGGGGGGGGGGGEGGGGGGDGGGGGGGGGGGGGGG<EGGGGFGGGGCEGGGGGGGGGGGGGGGGGFGGGGGGGGGGGGGGGGGGGGGGGFGGDGGGGGGGGGGGGGGGGGFEEGFGGGGFGGGGGGGFGGFDF8FGGGGGGGGDB7;CF>*@ED**@FFGFG5CCDGGGCFGCFFFFFC;?FCBBGGC;0;*81?FDG;D0A;8(*(6@GAAFFGGG(3?7*.6>B66(8D7F?FF,(:9*A?::??((A?2CD(,-7;((.6-)A<GBBF04@45<
@M04650:207:000000000-C238N:1:1101:9083:2895 2:N:0:19
GGACTACTGGGGTTTCTAATCCTGTTTGCTCCCCACGCTTTCGAGCCTCAGTGTCAGTTACAGGCCAGAGAGCCGCTTTCGCCTCCGGTGTTCCGCCATATATCTACGCATTTCACCGCTACACATGGAATTCCACTCTCCTCTCCTGCACTCAAGTCTCCCAGTTTCCAATGCACACAATGGTTGAGCCACTGCCTTTTACATCTGACTTAAGAACCCACCTGCGCTCGCTTTACGCCCAATAAATCCGCACAACGCTTGGGACCTACGTATTACCGTGGCTGCTGGCCCGTAGTTAGCC
+
BCCCCGGGFFGGFG7FFFGGAEFFGGFGFFFCF@FGGGGGGGGG@EEGGC8FGFFGGFFFFGGFFCFGGGGGGFGGGGGGC@FGGGCGGEGGGG,,B@FGGGGFFF,ACFFFGGGGG786CCGF@ECFF,A:FFGFDD,58DFDGFGCFFFBDFCCF8;EF,8,>EFA9EAGFC,==6++6@6EGFEDE@CEC7EC97@;FAC6E+++:+;C5++5/5*;>D=655(28D>===+9)64**(()*;C?;.).13*/82(,43*.>=?27617A+4<<*(.3(,-2:84(13:7(-,4+...
@M04650:207:000000000-C238N:1:1101:15677:2899 2:N:0:19
CTCTACGCGACTGGAAATTAGACGGGGCTGCTTCCTATTGGACTACACGTGTTTGTACGCACTATTGCTCCCCACGCGCTCTTTCCTCCGGGTCAGTGTTATGTCTGGGCGCCGCGTTGGTTCTGCGCGTGCCTCCACCTTTCACTCCCTTCACCCGCTGCACACGGACTTCCATGCTCCTCCTCTGCGCCTCCTTCTCCCCTATTCCTACGTACCTCTCCTGCTCCGCCTGGCGCGTTCCCATGCTCTCTCGACACAGCCCCTCGTCTCTTGCCACCACCCCACACCCTGCCCACTCTCC
+
<<-A,=6+8F+++66,6,,,@,,-6+6+8,,6,,CC<,,,E,6;,;6,,;:,,,99,,9+,++,,<,C,,,A7,:+8+=+=,:,,9,C<+7+++@,,,5,,,4,9,<,:,+>@+++8+++8+,,,,++8@><+7,,5,5,,+,3,,,@,4,*,,4,*****,49>***=*,6*7,,0+,>,<8,<,++****/**++*7;08*0)+31)3**(01*15+91*,(4*))4/(((*)()(*2*)))**))*/*)()1()((,(,*4**,((()))+.)3<((((((-,(((*,*(.)(,24).
@M04650:207:000000000-C238N:1:1101:9716:2911 2:N:0:19
GGACTACAGGGGTATCTAATCCTGTTTGCTCCCCACGCTTTCGCACCTGAGCGTCAGTCTTTGTCCAGGGGGCCGCCTTCGCCACCGGTATTCCTCCACATCTCTACGCATTTCACCGCTACACATGGAATTCTACCCCCCTCTACAAGACTCTAGCTGACCAGTATCAGATGCAATTCCCGGGTTAAGCCCGGGGATTTCACATCTGACTCAATCAACCGCCTGCGTGCGCTTTACGCCCAGTAATTCCGATTAACGCTTGCACCCTCCGTCTTACCGCGGCTGCTGGCACGGAGTTAGC
+
CC@CCGGGGGGGGGGFGFFGGGGGGGGGGGGGGGFGCGGGGGGGGGGGGGGGGEGGGFEFGGGGGGGGGGGGGGG>FGGGGGGGGGGGGGFFGGGGGGFC8FAFGGGGGGGGGFCGGGGGGGGGGGGFGGGGGGCDFEGG7CE6=DF,EFG5FFFGGGGFFFC?BCGGFCCGGGGGGGFFFGGEGGGGGGGGGGGGG7FGFFGFFGGFFGGGFGFGA<GDBGFFFFFEBGFF(:FAF?EEEFF?DF<:CFF((7*-24918?C27C<:BB;6(C62<4(-9>;66:::?G?F?F696F))-
@M04650:207:000000000-C238N:1:1101:8654:2918 2:N:0:19
GGACTACCCGGGTATCTAATCCTGTTTGCTCCCCACGCTTTCGCGCTTTAGCGTCAGTATTTGTCCAGTGAGCTGGCTTCCCCATCGGCATTCCTACAAATATCTACGAATTTCACCTCTACACTTGTAGTTCCGCCCACCTCTCCAATACTCTAGTCTAACAGTTTCCAACGCAATACGGAGTTGAGCCCCGCAGTTTAACATCAGACTTTTTAAACCACCTAGACGCGCTTTACGCCCAATAAAACCGGATAACGCTCGGGGCATACGTATTACCGCGGCTGCTGGCAGGTATTTAGCC
+
CCCCCDGGGGGGGGGGGGGGGGGGGGGGGGGGGGGGGGEGGGGGGGGGGGGGGGGDGGGGGGGFGGGGFFGGGGGGGGGFGGGFGGGGGGGGGGGGGGGGGGGGGGGGG@EFFGFFGGGGGGGGCFFFGGGGGGDEEGGGDGGFGGGGFFGFFGFGFGFEFGFEFFGGGGGGGGGGDGGGDEGGGGGGGGFEGDGC7DFFGF;AFCFFFDCCEFFFFFFGFGD=BF=>>D91<C6>BDBCF63@FC))*87>:3>?D66(14D2>C?:?FFFAA))+1(-,,9134>0:0(:<A4)63)).
@M04650:207:000000000-C238N:1:1101:15689:2944 2:N:0:19
GGACTACAAGGGTTTCTAATCCCGTTCGCTACCCTAGCTTTCGCACATGAGCGTCAGTCTTGTGCCAGGAAGCCGCCTTCGCCACTGGTGTTCTTCCCGATATCTACGCATTTCACCGCTACACCGGGAGTTCCACTTCCCTCTCACATACTCTAGGCTTACAGTATCAGATGACAAACAGATGGTAAGCACCTGCCTTTTACATCTGACTTATAAACCCGCCTGCGTGCGCTTTACGCCCAGTAATTCCGGACAACGCTTGCCCCCTACGTATTACCGCGGCTGCTGGCACGTAGTTTGC
+
CCCCCGGGGGGGGGGGGGGGGGGGGGGGGGGGGGGGGGGGGGGGGGGGGGGGGGGGGEGGGGGGGGGGGGGGGGGGGGGFGGGGGGGGGGGGGGGGFGGGGGGGGGGGDGGGGGGEFGGGGGGGGGGGEFEFFGGGGGGGGGFFGDGFGGGFGGGGGGFEGGGGGGGGFFGFFAFGGCEG?<DFFGGFGCFGGDFFGGGGGBFFFGFFEG7CEGFFF*D75D@2>;9A5CBBFGF3@?GGFFDFGGFCFFF>::52C9;<:0C(*899??<B<9:)<>:02107>?B>35(386164F44.
@M04650:207:000000000-C238N:1:1101:13466:3007 2:N:0:19
GGACTACCAGGGTTTCTAATCCTGTTTGCTCCCCACGCTTTCGCGCTTTAGCGTCAGTATTTGTCCAGTGAGCTGGCTTCCCCATCGGCATTCCTACAAATATCTACGAATTTCACCTCTACACTTGTAGTTCCGCCCACCTCTCCAATACTCTAGTCTAACAGTTTCCCACGCAATACGGAGTTGAGCCCCGCAGTTTTACATCAGACTTTTTAAACCACCTAGACGCCCTTTACGCCCAATAAATCCGGATAACGCTCGGGGCATACGTATTACCGCGGCTGCTTGCACGTATTTTGCC
+
-9CCCCGGGGGGGGGGGGGGGGGGGGGGGGGGGGGGGGGGGGGGGGGGGGGGGGGGGGGFGGEGGGDGGF9FGGGCGGGGFGGGGGFDFFGGGGGFGFEGGGGGFGFFGGGGGGCFGGGGCFDFGGFGGGFGGGDFCEGGGGGFGGADF?FFGGFGGGEFFGGFGGGGA,@>DFC6E?FFCE+BD@,@<DFG+@87DGG,5;,=B+;*7CECEG*;+::9BG:E:48)8)/0:F+95?8FF088CCEFD>:;?E7=311:(254C*.4<:4?2C2<E*(((399?7)46+8*42-(:+-58
@M04650:207:000000000-C238N:1:1101:16546:3010 2:N:0:19
GGACTACAAGGGTTTCTAATCCTGTTTGCTCCCCACGCTTTCGAGCCTCAGTGGCAGTTACAGGCCAGAGAGCCGCTTTCGCCTCCGGTGTTCCTCCATATATCGACGCAGTTCACCGCTACACTAGGAATTCCACTTGCCTCTTCCGCACTCAAGCCTCACATGTTCAGATGCACCCCCCAGGTTAAGCCCGGGTATTTCACATCTGACTTACACGGCCGCCTACGCTCCCTTTACGCCCAGTAATTCCGGACAACGCTTGCCCCCTTCGTGTTACCGCGCCTGCTGGCACTGCGTTAGC
+
--A@CFGGGGGGGD;FAFGFC9FFGCF<FFG,F,C7@F@GF<:CC@F8F,CF<,6EFF<FF@CCDGDFDEE@7F@FG7<F:FFGGGD7:F6??F,54,CF95@@,A4=:>+B9A?FEC==E:EB?8E?AE@=,?CF,@,A,DF9,,@CFE+*6DE8,@B>83D,,C,@ADFFGACECD:EECEGGDE<7D8CC*:4;32,BFFFF4B8*B8>4:>*/-8539:(48;D@D@;3C?BF?8?*-:7::<):60-,0)47>;:(132**43(.,4(;7)<D:(((-4((.:(*.+(5)-,2,()
@M04650:207:000000000-C238N:1:1101:23281:3026 2:N:0:19
GGACTACAGGGGTTTCTAATCCTGTTTGCTCCCCACGCTTTCGCACCTGAGCGTCAGTCTTTGTCCAGGGGGCCGCCTTCGCCACCGGTATTCCTCCACATCTCTACGCATTTCACCGCTACACATGGAATTCTACCCCCCTCTACAAGACTCTAGCTGACCAGTATCAGATGCAATTCCCGGGTTAAGCCCGGGGATTTCACATCTGACTCAATCAACCGCCTGCGTGCGCTTTACGCCCAGTAATTCCGGACAACGCTTGCCCCCTACGTATTACCGCGGCTGCTGGCACGGAGTTAGC
+
CCCCCEFGGGEGGFGGGGGGGFCGGGGGFFG8FEGGCFCCFFGGEGFFAFGGGGEDCCFCGFEFA,C<,CCF@:@@FGCFGG>:,A=>FGGGG94,A<EFGGGGG9<FEFGGGGG@FFGGGGFGF=FFFGGGGGF9@D8=@=E6ED;E<FC<EFGGGGCECFEFCGFGG;DFFGF9ECFF6<CEGGDGEF7?5545C7F?F=C67<FFFFG7;;CCFEFG9D906A;5,>90(:>AF:CE*624:CADCFF0:>D?F99?3?G(2;99?6:FFC:2@*4(219B0:7)(24<(,(,4F<A.
@M04650:207:000000000-C238N:1:1101:23937:3033 2:N:0:19
GGACTACAAGGGTATCTAATCCTGTTCGCTCCCCTAGCTTTCGCGCCTGAGCGTCAGGTAAGGCCCAGAGATCCGCCTTCGCCACCGGTGTTCCTCCTGATATCTGCGCATTCCACCGCTACACCAGGAATTCCGATCTCCCCTACCTACCTCGAGCCACGCAGTATCGAAAGCAGTTCCGGGGTTGAGCCCCGGGATTTCACATCCGACTTACGTGGCCGCCTGCGCGCGCTTTACGCCCAATAACTCCGGACAACGCTCGTCCCCTACGTCTTACCGCCGCTGCTGGCACGTAGTTCGC
+
@CCCCGGGGGGGGGGGGGGGGGGGGGGGGGG7FGGGGGGGGGG>FFEGGGFGGEFGGFGG<EEGGCCEFC<FGFGGGGGG<@FEGGGGFFGGGGGGGGGGGGGFGGFGGGGGGG?FGGG6CGFGFFCFC=FFGGGCEGGGGGGF8>F?<FFFG>CCCCDEGE>GEFCFD+3+*6:FF;FGGGE@:>C,187AEGDGDD:CDFGFFGFE?D<C<D<F;8EFB34<2>0)4C99(/)6F6EEE?B09F):DFBBB31394113,18DEB::B22:*4AGC?>(,,36;58::(+(.13:9)-(
@M04650:207:000000000-C238N:1:1101:19007:3038 2:N:0:19
GGACTACCAGGGTTTCTAATCCTGTTTGCTCCCCACGCTTTCGAGCCTCAGCGTCAGTTACAGGCCAGAGAGCCGCTTTCGCCTCCGGTGTTCCTCCATATATCTACGCATTTCACCGCTACACATGGAATTCCACTCTCCTCTCCTGCACTCCAGCTCCCCAGTTTCCAATGCCCCTCCCCAGTTGAGCCGGGGGCTTTCACATAAGACTTAAGATACCGCCTGCGATCGCTTTACGCCCATTAAATCCGGACACCGCTTGCCTCCTACGTATTACCGCGGCTGCTGGCCAGTCATTAGC
+
B@9CCGG,E@EEFCCFFGDG9EFEEEFCEFGGGEC@@FCFGGGFFGC=FG,,@FFGFFFFGEG,CBFC8,C:FFEC+BFED:C,BA=+@CFGCFFGF,?FFEGFFGGGGGFGGGC<<=BGGGGE,,9B?<F:FC,AD,=,@8DD8>,===DF8,@8,6,3@C?C@FFDDGAE6,,1+=C89F,3@=5E?F7**4**/9<CC6C8C+1+**4C*++3+1+;;)68(22)/711?57<=(8:C?0):*-6*)8-(09(*-43:(7(*3.33?(4)<44<:10(30(,82)4*,+(.,).C4)(
@M04650:207:000000000-C238N:1:1101:8656:3055 2:N:0:19
GGACTACCGGGGTTTCTAATCCTGTTTGCTCCCAACGCTTTCGCGCTTTAGCGTCAGTATTTGTCCAGTGAGCTGGCTTCCCCCTCGGCATTCCTACAAATATCTACGAATTTCACCTCTACACTTGTAGTTCCGCCCACCTCTCCAATACTCTAGTCTAACAGTTTCCAACGCAATACGGAGTTGAGCCCCGCAGTTTAACATCAGACTTTTTAAACCACCTAGACGCGCTTTACGCCCAATAAATCCGGATAACGCTCGGGGCATACGTATTACCGCGGCTGCTGGCACGTATTTAGCC
+
CCCCCEEGGGGGGGGGGFFGFFGFFGGGGGGGG,CBGGGGGGGGGGGGGGGGGEFGGGGGGGGGGEFFGGFGGG8FD@FGGFF+FFCCGGGGGGGGGGBA<?EFGGFGEFCDFGGGGFEFGFGFFGEFEFFGFFDGGDEGGGD+8FGGGGGFGGGGC8FFCGGGGGGGGGGGGD>CE7C?CCGG7CAE?FE7*7>C9DFFGAFF4CFFFG>+/;CCB3@GDGF@EAEFBDB(65+9:7=:B0@)>C<AC).3?3>7908((37>G8?DBFFF<?4>29370(27:0).(*)24:A799625
@M04650:207:000000000-C238N:1:1101:24127:3069 2:N:0:19
GGACTACTCGGGTTTCTAATCCTGTTTGCTCCCCACGCTTTCGCACCTGAGCGTCAGTCTTTGTCCAGGGGGCCGCCTTCGCCACCTGTATTCCTCCACATCTCTACGCATTTCACCGCTACACATGGAATTCTACCCCCCTCTACCAGACTCTAGCTGACCAGTATCAGATGCAATTCCCGGGTTAAGCCCGGGGATTTCACATCTGACTCAATCAACCGCCTGCGTGCGCTTTACGCCCAGTAATTCCGATTAACGCTGGCACCCTCCGTATTACCGCGGCTGCGGGCACGGAGTTAGC
+
CCCCCGGF@FGGGGGGGGGGGGCGGGGGGGGFGGGGGGGGGGGDEGGF,FFGGGGGGGF9@<EDGGGGGGGEGGGGGGGGGGEGGGFGGFGGGFGGGFGGG8DGGGFGGGGGGGGGGGGDGGGGGFFFGGGGGGGG83+FEDGFGG9@==FFGFGGFFGGGGGGG;@D9E9DFGGACCFFFGCGCFGGGGGGGGGCDDCEDFG=>67CCF7;;4:C)7EC1<;?8F958G0>BG@>?BGG56:BFGFFGFFFF3C4F:>B(,C?GGB?FBFBF6:>GG86>60(-((44E(:023320)6.
@M04650:207:000000000-C238N:1:1101:9898:3084 2:N:0:19
GGACTACAGGGGTTTCTAATCCTGTTTGCTCCCCACGCTTTCGAGCCTCAGCGTCAATTACAGACCAGAGAGTCGCCTTCGCCACTGGTGTTCCTCCATATATCTACGCATTTCACCGCTACACATGGAATTCCACTCTCCTCTTCTGCATTCAAGTTCCCCAGTTTCCAATGACCTTCCTCGGTTGAGCCGAGGGCTTTCACATCAGACTTAAGAAACCGCCTGCGCTCGCTTTACGCCCAATAAATCCGGACAACGCTTGCCACCTACGTATTACCGCGGCTGCTGGCTCGTAGTTAGC
+
CCCBCFGGFDGGBFGGGEFFF<CFFGGFFEGGGGGGGGGGGGCGGGGGGGGGGFEEEFFC@FGGGFFGGGGGGGGGGGG?FE@BF@A<ECGFFDGGFGFGGG9@EFADCGEEG9FD<=>DECEFGFGGFFA8EFGFGGDF8D8+=;DAB=ECCGEFEDEFFFE>ACDFFCFG+AA?EGGFCBE7@FEF?7FG6CG*?5DFGFF++3:F:>CGA@DD+:@F))8>DF@D(:137=36:78<:22@GG4CC;>>FBGFD;B(4298FG((2(-44C24E*33796>9(4:0:(A(,341<6A<
@M04650:207:000000000-C238N:1:1101:23005:3148 2:N:0:19
GGACTACAGGGGTATCTAATCCTGTTTGCTCCCCACACTTTCGAGCCTCAGCGTCAGTTAATGTCCAGCAGGCCGCCTTCGCCACTGGTGTTCCTCCCGATATCTACGCATTCCACCGCTACACCGGGAATTCCGCCTGCCTCTCCATCACTCAAGAACGCCAGTTTTGAACGCACGCTATGGGTTGAGCCCATAGATTTCACGTCCAACTTGGCATCCCGCCTGCGCTCGCTTTACGCCCAATAAATCCGGACAAACCTTGCCACCTACGTATTCCCGCGGCCGCTGGCACGTAGTTCGC
+
CCCCCGGGGGGGGGGGGGGGGGGGGGGGGGGGGGGGGGGGGGGGGGGGGGGGGGGGGFGGGGGGGGGGGGGGGGGGGGGGGGGGGGGGFGGGGGGGGGGDGGGGGGFGGGGGGGGGGGGGGDFFFGGGGGGGGGGGGE?GFCFFGGA3EFGFGGD?FDGDGGG>>CEGGGF7CGGGGGE5=DFEFGGGGGFCFGGCDCFGGFGF;FGBFGG77FF=6@EFDG;?0A;>9DB9<C><FFGEG??:6:2>C@E>FFDB4((.5:C720:?:014<C2)304;7>>((-47053<(40(,3---
@M04650:207:000000000-C238N:1:1101:25413:3191 2:N:0:19
GGACTACTAGGGTTTCTAATCCTGTTTGCTCCCCACGCTTTCGAGCCTCAGCGTCAGTTACAGACCAGAGAGTCGCCTTCGCCACTGGTGTTCCTCCATATATCTACGCATTTCACCGCTACACATGGAATTCCACTCTCCTCTTCTGCACTCAAGTCTCCCAGTTTCCAATGACCCTCCCCGGTTGAGCCGGGGGCTTTCACATCAGACTTAAGAAACCGCCTGCGCTCGCTTTACGCCCAGTAATTCCGGACAACGCTTGCCACCTACGTTTTACCGCGGCTGCTGGCACGTATTTAGC
+
<CC<@EFGGEGGGGGFGFGGGGAEGEGCFGGGGGFEGGGFGGCGGGGG:<FF7FC6BFFFGGGAEGGGGGFGGGGDBFEFGGGDGGGGGGGGGFCAFGFFGFFEFBFGGGGEGGGGFGGDC=9FGFGGGG9FFFFGC84<E+=D89=E9AEF88E8EFADDFFCGFDF9,>DCDGGC+@EC=EGEGGCCFFGGCEEGC2<:BCFCF>=B<FDFGGGFB?C(),/6F(:0C66?F347?G5C??3>GB27*)3357<D(3:04*4:C642244:??2<74296>64:7225(0,38).::).
@M04650:207:000000000-C238N:1:1101:13816:3225 2:N:0:19
GGACTACACGGGTTTCTAATCCTGTTTGATCCCCACGCTTTCGCATCTCAGCGTCAGTACTGCACCAGGTAGTCGCCTTCGCCACTGATGTTCCTCCAGATCTCTACGGATTTCACCCCTACACCTGGAATTCCACTACCCTCTCACAGACTCAAGCTCTACAGTATCAAAGGCAGTTCCACGGGTAAGCCGTGGGATTTCACCTCTGACTTATAAAGCAGCCTACATGCGCTTTACGCCCAGTGATTCCGATTAACGCTTGCACCCTCCGTATTACCGCGGCTGCTGGCACGGAGTTAGC
+
CCCCCGGGGGGGGGGGGGGGGGGGGGGGGGGGGGGGGGGGGGGGGGGGGGGGGGGGGGGGGGGGGFFGGFGGGGGGGGGGGGGGGGGFGCGGGGGGGGGGGGGGGGGGGGGEFGGGGFEGGGGGFGGGGGGGGGGGGGGGGGGFGCGGGGGFGGGGGGFFFGGGGEAFGGDFD:8CGGGGGGGG7>CFGGGGGGGGGDFGGFGFFGCA7D8FFGGGFCFGFCDDBFBFEC==BGF=F@@F7;@;CFC5FFFFFAD?D;>028F@GGFD?FB:?D(4<D?>94109<:D?G7C6>BB0;64)
@M04650:207:000000000-C238N:1:1101:17365:3239 2:N:0:19
GGACTACTCGGGTATCTAATCCTGTTTGCTCCCCACGCTTTCGAGCCTCAGCGTCAGTTACAGACCAGAGAGTCGCCTTCGCCACTGGTGTTCCTCCATATATCTACGCATTTCACCGCTACACATGGAATTCCACTCTCCTCTTCTGCACTCAAGTCTCCCAGTTTCCAATGACCCTCCCCGGTTGAGCCGGGGGCTTTCACATCAGCCTTAAGAAACCGCCTGCGCTCGCTTTACGCCCAATAAATCCGGACAACGCTTGCCCCCTACGTATTACCGCGGCTGCTGGCACGTCGTTGGC
+
CCCCCGGGGGGGGGGGGGGGGGGGGGGGGGGGGGGGGGGGGGGGGGGGGGGGGGGGGGGGGGGGGGGGGGGGGGGGGGGGGGGEFGGGGGGGGGGGGGGGGGGGGGGGGGGGGGGGGGGGGFGGEGGFBCFFGFGGGGGGGGGFGGGGGGGFDCDGGG9BFGGFFBFGGGGGGGGGGGGGGEG7FCCFCGGGGGGEGCFEG+BAFGG4)*0?BG8CFDGGFGBFFF>:9D2;<CFF?:GGGF:<GGF9F4@;:BGFG(3:8<F2CGF;1322,C?<GG?>>>F>>??F>EBG0((-3C((3
@M04650:207:000000000-C238N:1:1101:10474:3264 2:N:0:19
GGACTACTGGGGTATCTAATCCTGTTTGCTCCCCACGCTTTCGCACCTGAGCGTCAGTCTTTGTCCAGGGGGCCGCCTTCGCCACCGGTATTCCTCCACATCTCTACGCATTTCACCGCTACACATGGAATTCTACCCCCCTCTACAAGACTCTAGCTGACCAGTATCAGATGCAATTCCCGGGTTAAGCCCGGGGATTTCACATCTGACTCAATCAACCGCCTGCGTGCGCTTTACGCCCAGTAATTCCGATTAACGCTTGCACCCTCCGTATTACCGCGGCTGCTGGCACGCAGTTAGC
+
CCCCCGGGGGGGGGGGGGGGGGGGGGFGGGGGGGGGGGGGGGGGGGGGGGGGGGGGGFGGGGGGGGGGGGEGGGGGGGGGGGGGGGGGGGGGGGGGGGGGGGGGGGGGGGGGGGGGGGGGGGGGG:FGGGGGGGGGEGGEEGGFGGGGFDGFGFFGGGFDFGGGFGGGCGGGGGGGCFGGGGGGGGGGGGGG>CEDDDFGGFFFFGFFCGFGEGFGF@GG9GF0=FFEFG>B>GFFFFECGFFFGFF>GF)4:>GDGFFBBBF<FGBBFF>04:?29>09;9>B9:>?FC7?:(-74C<A6
@M04650:207:000000000-C238N:1:1101:11353:3288 2:N:0:19
GGACTACCGGGGTATCTAATCCTGTTTGCTCCCCACGCTTTCGCGCTTTAGCGTCAGTATTTGTCCAGTGAGCTGGCTTCCCCATCGGCATTCCTACAAATATCTACGAATTTCACCTCTACACTTGTAGTTCCGCCCACCTCTCCAATACTCTAGTCTAACAGTTTCCAACGCAATACGGAGTTGAGCCCCGCAGTTTAACATCAGACTTTTTAAACCACCTAGACGCGCTTTACGCCCAATAAATCCGGATAACGCTCGGGGCATACGTATTACCGCGGCTGCTGCGCGGTATTTAGCC
+
CCCCCGGGGGGGGGGGGGGGFGGGGGGGGGGGGGGGGGCGFGGGGGGGFCGGGCFGGGGGGGGGGGFGGGGGGGGGGGGGGGGGGFGGDGGGGGFGGGGGGGGFGGGFEGFGFGGFFGGGGFGGGGGGGGGGGGGDEEAFEF8?CFEEGGGFGGGGGGGCFFFGGGFGGGGGGEGGGGGGGGGG7FFGGFGGGGGGGGDCFFF>FGGFFFCGFGGGFECFBCDEFFF>@D92;CFEFFB@F0;EGFEF;@0(47:)990(4739DC?))3,.<+:A9*-44>B>FF?)(*(/46(-6+6-,
@M04650:207:000000000-C238N:1:1101:6468:3304 2:N:0:19
GGACTACTGGGGTATCTAATCCCGTTCGCTACCCTAGCTTTCGCACATGCGCGTCAGTCTTGTGCCAGGAAGCCGCCTTCGCCACTGGTGTTCTTCCCGATATCTACGCATTTCACCGCTACACCGGGAGTTCCACTTCCCTCTCACATACTCTAGGCTTACAGTATCAGATGCCCAACAGATGGTAAGCACCTGCCTTTTACATCTGACTTATAAACCCGCCTGCGTGCGCTTTACGCCCAGTAATTCCGGACAACGCTTGCCCCCTACGTATTACCGCGGCTGCTGGCACGTAGTTTGC
+
CCCCCGGGGGGGGGGGGGGGGGDFGGCFFGCGGGGGGGGGGGGGGG+CE,@FCGGGGGGFFGGFGGFGFGGGGGGGGGGGFGGGGGECFGGGGGGGFGEGG+BFGGGGGGGGGGGGGDGGGGGGGG7=CFFFGG9FDFFGGGGF86@D=EGFGEEF?CGG,DFGGFGGAF9EC,D,<*A8@FG,3D,@CF9,=?EFGGGG8AGFFGC+>FGGFGFGFFGD@GFF3F@F0DFFBGF9FDCEC(,5DFFAGF41(5C:G9BF??FBGF>>FF((5C2<C>?>>F>>6<220E?C?102:G>F<
@M04650:207:000000000-C238N:1:1101:14435:3309 2:N:0:19
GGACTACCGGGGTTTCTAATCCTGTTTGCTCCCCACGCTTTCGAGCCTCAGTGTCAGTTACAGGCCAGAGAGCCGCTTTCGCCTCCGGTGTTCCTCCATATATCTACGCATTTCACCGCTACACATGGAATTCCACTCTCCTCTCCTGCACTCAAGTCTCCCAGTTTCCAATGCACACAATGGTTGAGCCACTGCCTTTTACATCAGACTTAAGAAACCACCTGCGCTCGCTTTACGCCCAATAAATCCGGACAACGCTTGGGACCTACGTATTACCGCGGCTGCTGGCACGTAGTTAGCC
+
CCCCCGGGGGGGGGGGGGGGGGGGGGGGGGGGGGGGGGGGGGGGGGGGGGGGGGGGGGGGGGGGGGGGGGGGGGGGGGGGGGGGGGGGGGEGGFGGGGGGGGGGGGGGGGGGGGGGGGGGGGGGGGGGGGGGGGGGGGGGGGGFGGGGGGGFGGGGGGGGGGEFFGGGFGGGGGGGGGGGGGFGGGGFGCGGGGFGGGGGGFGFF>7>CFCGCFGGFBFGFD@;B>B;2DF@FGFEF@EEGFFFGGFCGFB?FD4:D;:::?>6GGF3?BFBFFFFC9,39>69::).(2,1(44(63)..
@M04650:207:000000000-C238N:1:1101:19053:3319 2:N:0:19
GGACTACAGGGGTTTCTAATCCTGTTCGCTCCCCTAGCTTTCGCGCCTCAGCGTCAGATGCAGTCCAGAAAGCCGCCTTCGCCACTGGTGTTCCTCCCAATATCTACGCATTTCACCGCTACACTGGGAATTCCACTTTCCTCTCCTGCCCTCAAGAAATACAGTTTCCATTCCATCACAGGGTTGAGCCCTGAACTTTAAAAACAGACTTGTATTCCCGCCTACGCGCCCTTTACGCCCAATGATTCCGGACAACGCTCGCCCCCTACGCATTACCGCGGCTGCTGGCACGTAGTTAGCC
+
CCCCCGGGGGGGGGGGGGGGGGGGGGGGGGGGGGFGGGGGGGGGGGGGGGGGGGGGGFGGGGGGGGGGGFGGGGGGGGGGGGGGGGGGGGGGGGGGCGGGGGGGGGGGGGGGGGGGGGGGDGGGCGGGGGGGGGGGDGGGGGGCFFFGGGCFDGGGFCFFGGGG<CFFGGGGCFFGGGGGGGEGFGFCGGGGGGGG87CFFFFFF5;A@>9DFG@@F4EC=DDA=B@B2:@0@GFEF0BFG0@EG>53DA>@;EDB59:610C1DG08?<(-(:<><<9>>;(902,81*.2(,2-53.4.
@M04650:207:000000000-C238N:1:1101:22526:3320 2:N:0:19
GGACTACAAGGGTTTCTAATCCCGTTCGCTACCCTAGCTTTCGCACATGAGCGTCAGTCTTGTGCCAGGAAGCCGCCTTCGCCACTGGTGTTCTTCCCGATATCTACGCATTTCACCGCTACACCGGGAGTTCCACTTCCCTCTCACATACTCTAGGCTTACAGTATCAGATGACAAACAGATGGTAAGCACCTGCCTTTTACATCTGACTTATAAACCCGCCTGCGTGCGCTTTACGCCCAGTAATTCCGGACAACGCTTGCCCCCTACGTATTACCGCGGCTGCTGGCACGTAGTTTGC
+
CCCCCGGGGGGGGGGGGGGGGGGGGGGGFG@GGGGGGGGGGGGGGGGGFGFGGGGGGFGGGFGGGGCEFGGGGGGGGGGGGGGGGGGGGGGGGGGFGGGGGGGFFFGGGGGGGGGGGDGDGGGGGGEDFEGGGGDFEBF<FGGFG9EEFGG9@DGFGFDDGGGFG9DGGGCFF@DAFFGFGFGGGGGAFGFGGDFGGGGGG>96FG7>A78F=GGGFF8D>D=296=DFGF@1EFEF?CGG<14+;CCGFF0?EGFG>03:?GFGGF>2:B?)A04:F(4(961>:7>FGBGB(42:F<24
@M04650:207:000000000-C238N:1:1101:25095:3332 2:N:0:19
GGACTACAAGGGTTTCTAATCCTGTTTGCTCCCCACACTTTCGAGCCTCAGCGTCAGTTAATGTCCAGCAGGCCGCCTTCGCCACTGGTGTTCCTCCCGATATCTACGCATTCCACCGCTACACCGGGAATTCCGCCTGCCTCTCCATCACTCAAGAACGCCAGTTTTGAACGCACGCTATGGGTTGAGCCCATAGATTTCACGTCCAACTTGGCATCCCGCCTGCGCTCCCTTTACACCCAGTAATTCCGGACAACGCTTGCCACCTACGTTTTACCGCGGCTGCTGTCACGTAGTTAGC
+
CCCCCGGGGGGGGFGGGGGGGGGGGGGGGGGGGGGGGGGGGGGGGGGGGGGGGGGGGGGGGGGGGGGGGFGGGGGGGGGGDGGGGGGGGGGGGGGGGGGGGGGFGGGGGGGGFGGGGGGGGGGGFGGGGGGGGGGGEEGFGGG?FGGGGGGFGGFEGGGEEEGGFGGFG@DFGEGGGGGGGGGGGGGGGGGGGGGGGGGGFFGFFGGFFGGFEGGGFFEC7D>DFFBFFGF@FGFFFACFGBBF*:<DGF?>BFG:GB>:BFGFFGF?FF?F:C?<F>6>39>B2:??-0)<:0:11EAF4
@M04650:207:000000000-C238N:1:1101:22018:3358 2:N:0:19
GGACTACCGGGGTATCTAATCCTGTTTGCTCCCCACACTTTCGAGCCTCAGCGTCAGTTAATGTCCAGCAGGCCGCCTTCGCCACTGGTGTTCCTCCCGATATCTACGCATTCCACCGCTACACCGGGAATTCCGCCTGCCTCTCCATCACTCAAGAACGCCAGTTTTGAACGCACGCTATGGGTTGAGCCCATAGATTTCACGTCCAACTTGGCATCCCGCCTGCGCTCCCTTTACACCCAGTAATTCCGGACAACGCTTGCCCCCTACGTTTTACCGCGGCTGCTGGCACGTAGTTAGC
+
CCCCCGG?CGGGGGGGGGGGGGGGGGGGGGGGGGGGEGGGGGG@<FGGGGGGGGGGGGGGFFGGGGGGFFFG7FEGGGGGGGGGGGGGGGGGGGGGG,FFGGGGGGGGFEGGFGFGFEGGGGGGG7CGGGGGGF,FEEEGGGGFGGGGGGGFGGGGFDGCEDGE7EGG6CFF5FGGGG5:*,,>FCGGGGCF66=EGGGGGFGA)*15;DF7;*;>F(<C?G>0(89>9D>BBG:4F4FF5:177:<BGFFF(09<C09?(8D(**421:?<BGF>FFFFF>>B;077(:1C:4((-3)64
@M04650:207:000000000-C238N:1:1101:23375:3372 2:N:0:19
GGACTACCGGGGTTTCTAATCCTGTTTGCTCCCCACGCTTTCGCACCTGAGCGTCAGTCTTTGTCCAGGGGGCCGCCTTCGCCACCGGTATTCCTCCACATCTCTACGCATTTCACCGCTACACATGGAATTCTACCCCCCTCTACAAGACTCTAGCTGACCAGTATCAGATGCAATTCCCGGGTTAAGCCCGGGGATTTCACATCTGACTCAATCAACCGCCTGCGTGCGCTTTACGCCCAGTAATTCCGATTAACGCTTGCACCCTCCGTATTACCGCGGCTGCTGGCACGGAGTTAGC
+
CCCCCGGGGGGGGGGGGGGGGGGGGGGGGGGGGGGGGGGGGGGGGGGGGGGGGGGGGGGGGGGGGGGGGGGGGGGGGGGGGGGGGGGGGGGGGGGGGGGGGGGGGGGGGGGGGGGGGGGGGGGGGFGGGGGGGGGGF8FGGGGFGGGGG?@ADBFGGDGGGGFDGG7DGFGGGGGGGGGFGEGGGGGGFGGGGCEEGCEGFFFFFGGFF=7D;CCGF<FFFG9??FF@:DFF65>DFFGGGBFFGGF>GFF02BG:F?>??FG26C?:<FF3?GFAGF?FBB>116>?05(<:9;96F266
@M04650:207:000000000-C238N:1:1101:24227:3390 2:N:0:19
GGACTACAGGGGTATCTAATCCTGTTTGCTCCCCACGCTTTCGAGCCTCAGCGTCAGTTACGTCCCAGCAAGTCGCCTTCGCCACTGGTGTTCCTCCTAATATCTACGCATTTCACCGCTACACTAGGAATTCCACTTGCCTCTTCCGCACTCAAGCCTCACAGTTTCAGATGCACCCCCCAGGTTAAGCCCGGGTATTTCACATCTGACTTACAAGGCCGCCTACGCTCCCTTTACGCCCAGTAATTCCGGACAACGCTTGCCACCTACGTATTACCGCGGCTGCTGGCACGTAGTTAGC
+
CCCCCGGGGGGGGGGGGGGGGGGGGGGGGGGGGGGGGGGGGGGGGGGGGGGGGGGGGEGGGGGGGGGGGGGGGGGGFGGGGGGCFGGGDGGGGGGGGGGGGGGGGGGGFGGGGGGGGGGGEGGGGFGGGGGGGCGGGGFFEGGFGGGGGGGFGGGGGGFEGGGGGGGGGGGGFDFGGGGEGGGGGFFGGGGGGEEED4DCFFGF>F>CEF>FCGGGFBGC@GFFFFFEFG;DFG;3@@EEE;D;GGFEGFFFFDDBF9B<:?<:>FB??FB?BGF2<>:6112((-:??GFF:1?0:FBF2
@M04650:207:000000000-C238N:1:1101:22318:3416 2:N:0:19
GGACTACTAGGGTATCTAATCCTGTTTGCTCCCCACGCTTTCGAGCCTCAGCGTCAGTTACAGACCAGAGAGCCGCCTTCGCCACTGGTGTTCCTCCATATATCTACGCATTTCACCGCTACACATGGAATTCCACTCTCCTCTTCTGCACTCAAGTCTCCCAGTTTCCAATGACCCTCCCCGGTTGAGCCGGGGGCTTTCACATCAGACTTAAGAAACCGCCTGCGCTCGCTTTACGCCCAATAAATCCGGACAACGCTTGCCACCTACGTATTACCGCGGCTGCTGGCCCGTAGGTAGC
+
CCCCCGGGGGGGGGGGGGGGGGGGGGGGGGGGGGGGGGGGGGGGGGGGGGGGGGGGGGGGGGGGGGGGGGGGGGGGGGGGGGGGGGGGGGGGGGGGGGGGGGGGGGGGGGGGGGGGGGGGGGGG@GGGFGGGGGGGGGFGGGGFFGGGGFGFGCFGGGGGCGGGDGGGFGGFG;DGGGGGGGGGGGGFDGGGGGGGGGGGGFGFFGCFF;FGEDFGFDGGFGFF1FB>6GFBFGF<F6EGGF(:GC<<GFEBFEGFGFF<3<FFGGF1:BB03C7AGFBFF>BF6:>??G(*(,(-,<>?7
@M04650:207:000000000-C238N:1:1101:7057:3435 2:N:0:19
GGACTACACGGGTATCTAATCCTGTTTGCTCCCCACGCTTTCGCGCTTTAGCGTCAGTATTTGTCCAGTGAGCTGGCTTCCCCATCGGCATTCCTACAAATATCTACGAATTTCACCTCTACACTTGTAGTTCCGCCCACCTCTCCAATACTCTAGTCTAACAGTTTCCAACGCAATACGGAGTTTAGCCCCGCAGTTTAACATCAGACTTTTTAAACCACCTAGACGCGCTTTACGCCCAATAAATCCCGATAACGCTCGGGGCATACGTATTACCGCGGCTCCTGCCACGTATTTCGCC
+
CCCCCDGFGGGGG7FGFGGGGFGGGGGGGGGGGGGEGGGFGGGGGD+FCFFGGGGDGGFCF9FFGAEE<FFGGFG@C,A:AFGGFCGGC+8FFGGDGF<DGFFFFFGG,EFGFFGFGGGGGGGGFGG,EAFEFF>E8=@?EFGFGG98CDFFGAFGGGF;=C2AFGGGFGA=+C++@=?+@+>EC,5,@FD6+9@E5B@,59>997*947927*/CF3:*:?B(7*.:>:@>?CFFFF@CFD;@>+1/0))(2.>)*(-,9(>(>*44<?B<>@2ACG9329((44:.4+)2-3).4+(,8
@M04650:207:000000000-C238N:1:1101:22027:3448 2:N:0:19
GGACTACAGGGGTTTCTAATCCTGTTTGCTCCCCACGCTTTCGCACCTGAGCGTCAGTCTTTGTCCAGGGGGCCGCCTTCGCCACCGGTATTCCTCCACATCTCTACGCATTTCACCGCTACACATGGAATTCTACCCCCCTCTACAAGACTCTAGCTGACCAGTATCAGATGCAATTCCCGGGTTAAGCCCGGGGATTTCACATCTGACTCAATCAACCGCCTGCGTGCGCTTTACGCCCAGTAATTCCGAATAACGCTTGCACCCTCCGTATTACCGCGGCTGCTGGCACGGAGTTAGC
+
CCCCCGGGGGGGGGGGGGGGGGGGGGGGGGGGGGGGGGGGGGGGGGGFF<FGGGGGGGGGGGGGGGGGGGGGGGGGGGGGGGGGGGG@@FGGGGGGGGGGGGGGGGGGGGGGGGGGGGGGGGGGGGGGGGGGGGGGFGGGGDGFFGGGGGGFGGGGGGGGGGGGGGGGGFGGGGGGACGGGGGGGGGGGGGGEEGGDGFFGFGFC4+;CGGGFGFGFFGGFGFDFFFEBGFBFCFFFFGGGFFFG=<4FBF:(.9<G?>?::C2CFB<BBFFFEBFGF62>>FBB??BBGFGFF0;,:<A6
@M04650:207:000000000-C238N:1:1101:16107:3490 2:N:0:19
GGACTACAAGGGTATCTAATCCTGTTTGCTCCCCACGCTTTCGAGCCTCAGCGTCAGTTACAGACCAGAGAGTCGCCTTCGCCACTGGTGTTCCTCCATATATCTACGCATTTCACCGCTACACATGGAATTCCACTCTCCTCTTCTGCACTCAAGTCTCCCAGTTTCCAATGACCCTCCCCGGTTGAGCCGGGGGCTTTCACATCAGACTTAAGAAACCGCCTGCGCTCGCTTTACGCCCAATAAATCCGGACAACGCTTGCCACCTACGTATTACCGCGGCTGCTGGCACGTAGTTAGC
+
CCCCCGGGGGFGGGGGGGGGGGGGGGGGGGGGGGGGGGGGGGGGGGGGGGGGGGGGGGGGGGGGGGGGG@FFGGCGCGGGGGGGGGGGGGGDFGFGGGGGFGGGGCEFGGFCFFGGGGGGGGGGGGGGB::FGGFGGGGGGGGFGGGGFFGFGDEGFGGGGGGGFADGGDADFGGDFFDEGGGEFEGGGGGGCE5CGGGFGFGFFFG4@CDF4B>CA2FGFGFF6A>D>C9>FF55B<EGG???GG<)*7)94>D<43(842<70<:B?((,4C2.<D?F61>BB64:2C8E??F:6@>45
@M04650:207:000000000-C238N:1:1101:8848:3534 2:N:0:19
GGACTACAGGGGTATCTAATCCTGTTTGCTCCCCACGCTTTCGAGCCTCAGTGTCAGTTACAGGCCAGAGAGCCGCTTTCGCCTCCGGTGTTCCTCCATATATCTACGCATTTCACCTCTACACATGGAATTCCACTCTCCTCTCCTGCACTCAAGTCTCCCAGTTTCCAATGCACACAATGGTTTAGCCACTGCCTTTTACATCAGACTTAAGAAACCACCTGCGCTCGCTTTACGCCCACTAAATCCGGACAACGCTTGGGACCTACTTATTACCGCGGCTGCTGGCACGTAGTTAGCC
+
CCCCCGGGGGGGGGGGGGGGGGGGGGGGFGGGGGGGGGGGGGGCEGGGGGGGGGGGGGGCGGGCFGGGDFFGGGGG7FGGCGGDEFEDGCGGGGGGGGGGGFFGGGG7CFGGGGGGG9DFGGGG9AFFFFGGGGGGGG9FGGGFGGGGGGGD=8E8EF9>8FFGFGFFFGGFGFGG8?8DADFFG,@EEG,@,2,@FFFFGFFFFF?5@FF+*+5+0:@*:DD=84:?ACAFFEFF42EE@20(*07<FB)(6;C;C6?(,,77>8?24)-)6<:B9*(-(41433:04*.:1.4:2+.)5
@M04650:207:000000000-C238N:1:1101:22583:3547 2:N:0:19
GGACTACTCGGGTATCTAATCCTGTTCGCTCCCCTAGCTTTCGCGCCTCAGCGTCAGTTGCAGTCCAGAAAGCCGCCTTCGCCACTGGTGTTCCTCCTAATATCTACGCATTTCACCGCTACACTAGGAATTCCACTTTCCTCTCCTGCCCTCAAGAAATACAGTTTCCATTCCATCACAGGGTTGAGCCCTGAACTTTAAAAACAGACTTGTATTCCCGCCTACGCGCCCTTTACGCCCAATGATTCCGGACAACGCTCGCCCCCTACGTATTACCGCGGCTGCTGGCACGTAGTTAGCC
+
CCCCCGGGGGGGGGGGGGGGGGGGGGFGGGGGGGGGGGGFGGGGGGGGGGGGEEGGGGGGGGGGGGGGGGGGGGGGGGGGGGGGGGGGGGGGGGGGGGGGGFGGGGGGGGGEFGGGGGGGGGGGGGGGGFGGG9CEGGCFFGGFGGGGGGGFGGGGGGGGGGGGGGGGGGG9DDGCD+DFGGGGGGGGGGGGGGDFG8FC9BFFFGD>CGFFFFF@FED>@CAAFFFF>GFFF+AEFDC@F6@E7@CEFF506>C279::2>D?DGF:B:?79?<6<1194>69?BF71*8=?F<622)58
@M04650:207:000000000-C238N:1:1101:6740:3549 2:N:0:19
GGACTACCGGGGTTTCTAATCCTGTTTGCTCCCCTAGCTTTCGCACTTCAGCGTCAGTTTTTGTCCAGTGAGCTACCTTCGCCATCGGCATTCCTACATATATCTACGAATTTCACCTCTACTCATGTAGTTCCGCCCACCTTTCCAATACTCTAGAATTTCAGTTTCGTCGGCAAGCTACTGGTTGAGCCACTAGTTTTCACCGTCGACTTGAAACCCCGCCTAGATGCCCTTTATGCCCAATAATTCCGGATAACGCTTGCGCCATCCGTATTACCGCGGCTGTTGGCACGTATTTAGC
+
CCCCCGG,FGGGGGGGGGGGGGGCFFGGGGFGGGE@FGGGGGGCCGCGCFG<FGGEFFEFGGFGGGGGGGGGGGDFGGGGG,:FFGGG7:FFFGG9FEAFGGGGGGGG:EGGGGGGFGGGFGCFF;FFF<FGGG+@8CEGGG8D8E=@E,=CFFGGF,EFFGGGG@FFBD>>DC8C+88D=7BFEGGGGGG?7@GGCGGFGFGCA9C9>GDG@G7FBBEG>D>>DA:8?D>@EGFEACGG:333>GECGFF2(0<ECD>?80C0/C(-(((-.;?>?::B66>F>(.4(+,9,.,-(<<)6
@M04650:207:000000000-C238N:1:1101:10455:3555 2:N:0:19
GGACTACCGGGGTACTAATCCTGTTTGCTCCCCACGCTTTCGCACCTGAGCGTCAGTCTTTGTCCAGGGGGCCGCCTTCGCCACCGGTATTCCTCCACATCTCTACGCATTTCACCGCTACACATGGAATTCTACCCCCCTCTACAAGACTCTAGCTGACCAGTATCAGATGCAATTCCCGGGTTAAGCCCGGGGATTTCACATCTGACTCAATCAACCGCCTGCGTGCGCTTTACGCCCAGTAATTCCGATTAACGCTTGCACCCTCCGTATTACCGCGGCTGCTGGCACGGAGTTAGCC
+
CCCCCGGGGGGGGGGGGGGGGGGGGGGGGGGGGGGGGGGGGGDEGGGGGGGGGGGGGGGGGGGGGGGGGGGGGGGGGGGGGFGGGGGFGGGGGDGGGGGGGCFGGGGGC=EGGGGGGGD8EA@AFGG8FCFGGGGGCFGDEGCFGGGG<@=69;DGFGGFFFGGACEDGF;CFGGGG+=FECGGGGGGFDGGGGGGGGGGGFGFFGGA37+8@GGGFFGGBDFFFB?31C>065*6>:EEE?:A*CABGFB(,7*6C>20(27?<EB3:;?B?<9>FG79;B11()5,178:>>>B0+.<.
@M04650:207:000000000-C238N:1:1101:18345:3555 2:N:0:19
GGACTACTCGGGTTTCTAATCCTGTTTGCTCCCCACGCTTTCGAGCCTCAGCGTCAGTTACAGACCAGAGAGCCGCCTTCGCCACTGGTGTTCCTCCATATATCTACGCATTTCACCGCTACACATGGAATTCCACTCTCCTCTTCTGCACTCAAGTTTCCCAGTTTCCAATGACCCTCCCCGGTTGAGCCGGGGGCTTTCACATCAGACTTAAGAAACCGCCTGCGCTCGCTTTACGCCCAATAAATCCGGACAACGCTTGCCACCTACGTATTACCGCGGCTGCTGGCACGTAGTTAGC
+
CCCCCGGGGGGGGGGGGGGGGGGFGGGGGGGGGGGGGGGGGGGGGGGGG,FGGGDGGFGGGGGGGGGGGGGGGGGGGGGGGGGGGGGFGGGGGFFCFGGGGGGGGGCFD7CFFGGGGGGGGGGGFDFFFEF@FGGGG8EGGCGFGGGGGGCFGGGGGGGFG@FGGCDFFFCF6FFFFGGECEGGFGGFGGGGGGGGG4BFF8=CCGFFEGGGEGGGFFGG9GBF@F>BFGBF6F>AF:CEEFF:FGA4C?EBF>)4C09?FBG?7EF2(4:?<FFFG*3499;>>FF::C(<6121?A6A6
@M04650:207:000000000-C238N:1:1101:14619:3558 2:N:0:19
GGACTACCCGGGTTTCTAATCCTGTTTGCTCCCCATGCTCTCATGCCTCAGCGTCAGTTACAGTCCAGTAAGTCGCCTTCGCCACTGGTGTTCTTCCTAATCTCTACGCATTTCACCGCTACACTAGGAATTCCACTTACCTCTCCTGCACTCTAGTTACACAGTTTTATGTGCTTTCTACAGGTTAAGCCTATATATTTAACACATAACTTATCTAACCGCCTACGCATCCTTTACGCCCAGTTATTCCGAACAACGCTTGCCACCTACGTATTACCGCGGCTGCTGGCACGTAGTTCTC
+
CCCCCGGGGGGGGGGGGGGGGGGGGGGGGGGGGGGGFGGFGGFGFGGGGGGGGGGGGGGGGGGGGGGGGGFGGGEGGGGGGGGGGGGGGGGGGGGGGFDFGFGGGGGGGGGGGGGGGCCDDFGGGFCGGGGGGGGGGGFGGGGFGGGGGCGFGGAAEEF>=ECFGFDFDEEE8FCDGGGGGGGDFGDDFFFFFGGGFFGGFFGBF8=FBGGCEFGC?AGGFG9=AFAFADFBEGF=CACFG=@=C:?9CFA5()82?>B?;;F;CFD@=1(/7@EEGD0;707(4:?>?E<GFB1,(0)).
@M04650:207:000000000-C238N:1:1101:13519:3620 2:N:0:19
GGACTACTCGGGTTTCTAATCCTGTTTGCTCCCCTAGCTTTCGCACTTCAGCGTCAGTTTTTGTCCAGTGAGCTACCTTCGTCATCGGCATTCCTACATATATCTACGAATTTCACCTCTACTCATGTAGTTCCGCCCACCTTTCCAATACTCTAGAATTTCAGTTTCGTCGGCAAGCTAATGGTTGAGCCACTAGTTTTCACATTCAACTTACCATTCCGCCTGCGCTCCCTTTACACCCAGTAATTCCGGACAACGCTTGCCACCTACGTTTTACCGCGGCTGCTGGCACGTAGTTAGC
+
CCCCCGGGGGGGGGGGGGGGGGGGGGGGGGGGGGGGGGGGGGGGGGGGGGGGGGGGGGGGGGGGGGGGGGGGGGGGGGGGGGGGGGGGGGGGGGGGGGGGGGGGGGGGGGGGGGGGGGGGGGGGGGGGGGGGGGGGGGGGGGGFGGGGGGGFGGGGGGGGGGGGGGGGGGGEGGGGGGGGGGGGGGGGGGGGGGGGGGGGGFGFFGDFFGGGBGGGFFGGEGF9=F=DBGBFFGFFFFGGGFFFGFFFGFFFFFG?FF>@FDGEGGF8;EFFFGFFGGFFFFFFFB:4:E<F??B?<GFF>
@M04650:207:000000000-C238N:1:1101:16789:3621 2:N:0:19
GGACTACAGGGGTTTCTAATCCTGTTTGCTCCCCACACTTTCGAGCCTCAGCGTCAGTTGATGCCCAGTAGGCCGCCTTCGCCACTGGTGTTCCTCCCGATATCTACGCATTCCACCGCTACACCGGGAATTCCGCCTACCTCTACATCACTCAAGAAAAATAGTTTTGAACGCACGCTATGGGTTAAGCCCATAGATTTCACGTCCAACTTACCTTTCCGCCTGCGCTCCCTTTACACCCAGTAATTCCGGACAACGCTTGCCACCTACGTATTACCGCGGCTGCTGGCACGTAGTTAGC
+
CCCCCGGC,FGGGGGGGGGGGGGGGGGGGGEGGGGG:FGGGGEGGGGGGGGGGGGGGGGG9FCAFGGGFFFFGCGGGGGGGGGGGGGGGGGGGDGGGGEGGGGGGGGGGGGGGGGGGGGGGGGGECGGFGFGGGGGE>EGGGGF9FDGGGGFGGFF,==D,=EFGGG9,BF;DGGE>5:C>,BFGG*<@FDE5FCE8FFGGFGFFGC548DC;+;=A>AF<GD?=FFE9D(3@GFFFFGGGF(5:F45F??B0>GFG>FFFFG07C4::?<?)A:)AFB9;BF9;F?F:E0F1:06:GB:4
@M04650:207:000000000-C238N:1:1101:14123:3626 2:N:0:19
GGACTACACGGGTTTCTAATCCTGTTTGCTCCCCACGCTTTCGCACCTGAGCGTCAGTCTTTGTCCAGGGGGCCGCCTTCGCCACCGGTATTCCTCCACATCTCTACGCATTTCACCGCTACACATGGAATTCTACCCCCCTCTACAAGACTCTAGCTGACCAGTATCAGATGCAATTCCCGGGTTAAGCCCGGGGATTTCACATCTGACTCAATCAACCGCCTGCGTGCGCTTTACGCCCAGTAATTCCGATTAACGCTTGCACCCTCCGTATTACCGCGGCTGCTGGCACGGAGTTAGC
+
CCCCCCGGGGGGGGGGGGGGGGGGDGFGGGGGGGGGEGGFGGDEGGGGGAEEGGGDCFGGGGGGGGCFGGGGGGGGGGEGGGGDGGGGCCFFCFAFFGGFFGGGGCFGGGGGGGGFGGGG@FGGGGGGGGGGGGGGFGGGG8E?FGGGCGFFGGGD>EEGGGG5>=,E>39D<=EGFFFGGGGGGGG7FGFF?EGGGGG9@FGFACCA37++/<>DFEGG9DF@FFFEBDFFFG>9BBEEG?1:GCABGF)(-)927-6?0:52=@??B:>2<F?)0:<F>>>0,1870*(<<(((-:<5)
@M04650:207:000000000-C238N:1:1101:17581:3648 2:N:0:19
GGACTACAAGGGTATCTAATCCCGTTCGCTACCCTAGCTTTCGCACATGAGCGTCAGTCTTGTGCCAGGAAGCCGCCTTCGCCACTGGTGTTCTTCCCGATATCTACGCATTTCACCGCTACACCGGGAATTCCACTTTCCTCTCCTGCCCTCAAGAAATACAGTTTCCATTCCATCACAGGGTTGAGCCCTGAACTTTAAAAACAGACTTGTATTCCCGCCTACGCGCCCTTTACGCCCAGTAATTCCGGACACCGCTTGCCCCCTACGTATTACCGCGGCTGCTGGCACGTAGTTTGCC
+
CCCCCGGGGGGGGGGGGGGGGGGGGGGGGGGGGGGGGGGGGGGGGGGGGGGGGGGGGGGDGGGGGGGGGGGGGGGGGGGGGGGGGGEGGGGGGGGGGGGGGGGGGGGGGGGGGGGGG7CGEGGGGDGGGGGGGGGGGGGGGGGFGGGGGGGFGCFFGFGGGGGGGGGGFGGGGFGGGFGGGGGGC+6DCGGGF6@FF>FGGFGFFFFFB>>*:C@FFEGGFGD=>4>DFGFF@6FE3;GGE(67@C5.;6.(-7*(714:1428CE0:6<<2AEA4<94-22>0()),2*55(434<GAA2
@M04650:207:000000000-C238N:1:1101:15198:3652 2:N:0:19
GGACTACCAGGGTTTCTAATCCCGTTCGCTACCCTAGCTTTCGCACATGAGCGTCAGTCTTGTGCCAGGAAGCCGCCTTCGCCACTGGTGTTCTTCCCGATATCTACGCATTTCACCGCTACACCGGGAGTTCCACTTCCCTCTCACATACTCTAGGCTTACAGTATCAGATGACAAACAGATGGTAAGCACCTGCCTTTTACATCTGACTTATAAACCCGCCTGCGTGCGCTTTACGCCCAGTAATTCCGGACAACGCTTGCCCCCTACGTATTACCGCGGCTGCTGGCACGTAGTTTGC
+
CCCCCGGGGGGGGGGGGGGGGGGGGGGGGGGGGGGGGGGGGGGGGGGGGGGGGGGGGFGGGGGGGGGFGCGGGGGGGGGGGGGGGGGGGGGGGGGGGGGGGGGGGGGGGGGGGGGGGGGGGGGGGGGG+FCEFGGGGGGGGGGFGGGGGGGFGGGGGGGGGGC,:C,@EF?CFFGEC7EFFFGFDECFG@GGGGCFGGGGGFGFFGGFFGGC;@7CFEGD>G=DBFFFFGFFBGF);;@EDF;EC@?EFFF90>3:FB9:6:FBDFF>F<0:<??FGG:B;>6(,87>0:0?::<:1C4))
@M04650:207:000000000-C238N:1:1101:18736:3679 2:N:0:19
GGACTACTCGGGTTTCTAATCCTGTTTGCTCCCCACGCTTTCGCGCTTTAGCGTCAGTATTTGTCCAGTGAGCTGGCTTCCCCATCGGCATTCCTACAAATATCTACGAATTTCACCTCTACACTTGTAGTTCCGCCCACCTCTCCAATACTCTAGTCTACCAGTTTCCAACGCAATACGGAGTTGAGCCCCGCAGTTTAACATCAGACTTTTTAAACCACCTAGACGCGCTTTACGCCCAATAAATCCGGATAAAGCTCGGGGCATACGTATTACCCCGGCTGCTGGCCAGTATTTTGCC
+
CCCCCGGC6FGGGGGGGGGGGGGGGGGDCGGGGGGGEE,BFFG7CFGGCDFGGGGGGGGFFFFFGFFGFFGGGGG8CFGGCGFGGGGGD7FFFGFFF=<FGGGGGGFG@FGGGGGGGFGGGGGGF9<FFAGGGGGGGGGGGGGBE@D1EFGFGGGGFDFF,CDGGEGGGGF@DEGGGGF+=BBE>,,57D+;CCCC*?;3BF9+*8?A@G:>/3C4:@GG=DDEB448@<@1<56;>(1CG?8;FG).;.)34>>2>2-)-2D,>*(.<:)).04<F*(,(3(4157(,*.2.)).6+644
@M04650:207:000000000-C238N:1:1101:23654:3709 2:N:0:19
GGACTACCCGGGTTTCTAATCCTGTTTGCTCCCCACGCCTTCGCGCCTCAGCGTCAATATTGGTCCAGAAAGTCGCCTTCGCCACCGGTATTCCTCCTGATATCTACGCATTTCACCGCTACACCAGGAATTCCACTTTCCTCTCCCATCTTCAAGATATACAGTATCAACTGCACTTCCGGGGTTGAGCCCCGGGCTTTCACAGCTGACTTATATATCCGCCTACGCGCTCTTTCCGCCCAATGATTCCGAATAACGCTTGCACCCGCCGTATTACCGCGGCGTCTGGCACAGAGTTAGC
+
6A8@AEDF@FGGFGGG,@CFFCD<CFEE9FG8F:@FD@8FF9FFGEGGF,CCFCFEGFGGG@FFFF9EEDFGGFG>:B?BFGEDFFGFEFG9FFFGFCGGGE;E,;FECGGGFA<AFFGG8F@<AFECDFAFF<E9;==BE=E9DD885,C9FCFCDFFFFFGFGGGFGE?FGCEFF6,=++@EG@>CE8,@:EC?77::C6B:8<DF3?DC4DFF>5BDF<<<(8689D;7(C7);;CCG167C72-:073,>FBF(-8::DBGGB017932A(.<>20;F9((--13??G(.(.6C2>)
@M04650:207:000000000-C238N:1:1101:11865:3709 2:N:0:19
GGACTACCCGGGTTTCTAATCCCGTTCGCTACCCTAGCTTTCGCACCTGAGCGTCAGTCTTTGTCCAGGGGGCCGCCTTCGCCACCGGTATTCCTCCAGATCTCTACGCATTTCACCGCTACACATGGAATTCCACTCTCCCCTTCTGCACTCAAGTTCGACAGTTTCCAAAGCATACTATGGTTTAGCCCCAGCCTTTAACTTCAGACCTATCAAACCACCTGCGACCGCTTTACGCCCCATAAATCCGGACAACGCCCGGGACCTACGTATTACCCCGGCTGCTGGCCCGTAGTTTGCC
+
CCCCCGGGFGGGG,CGGGGGGFFEGGCFGG7FGGGGGGGGGGGCFGGGCF@FGGGGGG<<ECFFGGGGFBCFFGGGGGGGGGGGGGGGGEGGCFGGG8EGGCEGGGGGGGGEGGGGGGGGGGGG9>FGGGGGGGGGGG9FFD>F8FGGGGFFG?FCCFAEGGEEFFGGFGGGGGFF,A:CCEC@F,@DFF,=5:DG>FC,=B;=A+=B)*;;=FD>A7F<>*,(85(),9:1;E@).2EG*240>764FEB1(8C()((-(,/-CE0)4488<+)6@*4,7((31)334*4C3((,5+))-
@M04650:207:000000000-C238N:1:1101:8895:3710 2:N:0:19
GGACTACCAGGGTTTCTAATCCTGTTTGCTCCCCACGCTTTCGCACCTGAGCGTCAGTCTTTGTCCAGGGGGCCGCCTTCGCCACCGGTATTCCTCCACATCTCTACGCATTTCACCGCTACACATGGAATTCTACCCCCCTCTACAAGACTCTAGCTGACCAGTATCAGATGCAATTCCCGGGTTAAGCCCGGGGATTTAACATCTGACTCAATCAACCGCCTGCGTGCGCTTTACGCCCAGTAATTCCGCTTAACGCTTGCACCCTCCGTATTACCTCGGCTGCTGTCACGGCGTTGTC
+
C@<CCFGGGGGGGGGGGGGGGGGGGGGGGGGGGGGGGGGGGGGEFGGGCCGGGGGGGGGGGGGGFGEFCCCGDGGCFGGGGGGG:FGGGEGGGAF9EFGGGGFFFGGGGGEFGGDGGDGGGGGGFFGGGGGGGGGFGGGGGGG*,,>9DFG?DCEFCFGCFGGGGACFGF,@8FGEGGGFGGDCGGGGGGGGGGD75*FF+3B+:CGFFGGG;CGF;39D>D934A;<<G9B6>FFF:G5EB6:*?44D=6(8>34C:((,8C,2@3:63(((2349D4<6::62347)2)+2(-(4E(,.
@M04650:207:000000000-C238N:1:1101:24460:3722 2:N:0:19
GGACTACCAGGGTTTCTAATCCTGTTTGCTCCCCACGCTTTCGAGCCTCAGCGTCAGTTACAGACCAGAGAGCCGCCTTCGCCACTGGTGTTCCTCCATATATCTACGCATTTCACCGCTACACATGGAATTCCACTCTCCTCTTCTGCACTCAAGTCTCCCAGTTTCCAATGACCCTCCCCGGTTGAGCCGGGGGCTTTCACATCAGACTTAAGAAACCGCCTGCGCTCGCTTTACGCCCAATAAATCCGGACAACGCTTGCCACCTACGTATTACCGCGGCTGCTGGCACGGAGTTAGC
+
CCCCCGGGGGGGGGGGGGGGGGGGGGGGGGGGGGGGGGGGGGGGGGGGGGGGGGGGCFFFGGGGGGGFGGFGGFGGGGGGGGFEGGGFGGGGGGGGGGGGGGGGGGGGGGGGGFGGGGGGGGGGGGGGFFGGFGGGGGGGGGGFGGGGGGGFGGGGGGDGGGGGFGFGGGFGGCFFGGGGGGGDGGGGGGGGGGGGGGGGGFGFFGFABGGGFGGGA@GFBGF<;F>DFG@@1C>AF?GDC??:4FA<GF@BFEG?G(3::0F:*<1403:.5FBFFG:9>0191?>0:G0C?(,44EB<-
@M04650:207:000000000-C238N:1:1101:17857:3770 2:N:0:19
GGACTACCGGGGTTTCTAATCCCGTTCGCTACCCTAGCTTTCGCACATGAGCGTCAGTCTTGTGCCAGGAAGCCGCCTTCGCCACTGGTGTTCTTCCCGATATCTACGCATTTCACCGCTACACCGGGAGTTCCACTTCCCTCTCACATACTCTAGGCTTACAGTATCAGATGACAAACAGATGGTAAGCACCTGCCTTTTACATCTGACTTATAAACCCGCCTGCGTGCGCTTTACGCCCAGTAATTCCGGACAACGGTTGCCCCCTACGTATTACCGCGGCTTCTGGCCCTTCATTTGC
+
CCCCCGGGGGGGGGGGGGGGGGGGGGGGGGGGGGGGGGGGGGGGGGGGGGGGGGGDGGGGGGGGGGGGGGGGGGGGGGGGGGGGGGGGGGGGGGGDFGGGGGEFGGGGGGGGGGGGGGGGGGGGGGGGEFGGGGGGGGFGGGGFGDGGGFGFGGGGGGGGGGGGGGCFEFGGFGGDGFGGGGFGGGFFGGGGGGFGFFGGGFGFFGGCFGGGFGGGFFGC>DB<@F6D1DF>6EFFFDGGGBFFGGAFF@?(1>GFG((--(*5FGB;36(47FBFG7(-49(((.6<2<,/(.().A<2)
@M04650:207:000000000-C238N:1:1101:16541:3790 2:N:0:19
GGACTACTCGGGTTTCTAATCCTGTTTGCTACCCATACTTTCGAGCCTCAGCGTCAGTTGATGCCCAGTAGGCCGCCTTCGCCACTGGTGTTCCTCCATATATCTACGCATTTCACCGCTACACATGGAATTCCACTCTCCTCTTCTGCACTCAAGTCTCCCAGTTTCCAATGACCCTCCCCGGTTGAGCCGGGGGCTTTCACATCAGACTTAAGAAACCGCCTGCGCTCGCTTTACGCCCACTAAATCCGGATAACGCTCGGGGCATACGTATTACCGCGGCGTCTGGCACGTCTTTAGC
+
CCCCCGGGGGGGGGGGGGGGGGGGGGGGGGGGGGGGGGGGGGGGGGGGGGGFGCGGGGGGFGGGGGGGGGGGGGGGGGGGGGGGGGGGGGGGGGGGGGGGGGGGGGGGGGGGGGGGGGGGEGFFCEGGGGGGGCFGGGGGGGD=EFGFGGGFGGGGGGAFDGGGFGGGCFGGGGGGGGGGGGGDGGGGGGGECDGGGGGGGCGFFF7AEGGFEFG+=BGGFGFF<A(8(9397EF3:4CEG?(4DF).:9<00BG22((,-794)8(.).3.3:3>?C(--22((-:?,<1??(((4<))6
@M04650:207:000000000-C238N:1:1101:23804:3805 2:N:0:19
GGACTACTAGGGTATCTAATCCTGTTTGCTCCCCACGCTTTCGCACCTGAGCGTCAGTCTTTGTCCAGGGGGCCGCCTTCGCCACCGGTATTCCTCCACATCTCTACGCATTCCACCGCTACACCGGGAATTCCGCCTACCTCTACATCACTCAAGAACAGTAGTTTTGAACGCAGTCTATGGGTTGAGCCCATAGTTTTCACATTCAACTTACCATTCCGCCTGCGCTCCCTTTACACCCAGTAATTCCGGACAACGCTTGCCACCTACGTTTTCCCGCGGCTGCTGGCACGTAGTTAGC
+
CCCCCGGGFGGGGGGGGGGGGGGGGGGGGGGGGGGGGGGGGGGGGGGGFEGGGGGGGGGGGGGGGGGGGGGGGGGGGGGGGGGGGGGGGGGGGGDGGGGGGGGGGGGGGGGGGGGGGGGGGGGGGGGGGGGGGGGGGGGGGGGFGGGGF8GFGFFG9DFGGFGFGGGGGGGGGGGGGGG7FFFGFGGC9DCC,=FGGGGGGFGFFGGFFGGCEGFGFFGGFGF@DF;E159DFGFFFCGFE82?GFFBGFF;?BGFG66::?GFCGFB7?6:BGF)39<>>>9>BBF>FC7F02:B<G<A<
@M04650:207:000000000-C238N:1:1101:17730:3814 2:N:0:19
GGACTACCCGGGTATCTAATCCTGTTTGCTCCCCACGCTTTCGAGCCTCAGCGTCAGTTACAGTCCAGTAAGCCGCCTTCGCCACTGGTGTTCCTCCTAATATCTACGCATTTCACCGCTACACTAGGAATTCCGCTTACCTCTCCTGCACTCAAGTTACCCAGTTTCAGATGCACCCCCCAGGTTAAGCCCGGGTATTTCACATCTGACTTAAGCAACCGCCTACGCTCCCTTTACGCCCAGTAATTCCGGACAACGCTCGCCCCCTACGTATTACCGCGGCTGCTGGCACGTAGTTAGC
+
CCCCCGGGGGGGGGGGGGGGGGGGGGEGGGGGGGGGGGGGGGGGGGGGGGGGGGGGGGGGGGGGGGGGGGGGGGGGGGGGGGGGGGGGGGGGGFGGGDFFGGGGGFFGGGGGFGGGGGGGGGGGA=FGG9FGGGFGG>+FGFGFDFGGGGGFGGGGFAFAF8DDFGGG;FGGGGGGF>E>G7CGGGGGGGGG>EE19DCGD>FFFGGFEGGGEDDFB=DC9D@D6F7B;C>DDGFC61EGGF0=>C?CGFF>:DD?F>BB:1D2<E;9:<64)A3)<C?F>0;96BBB?G:C?:7?1<<46
@M04650:207:000000000-C238N:1:1101:23732:3828 2:N:0:19
GGACTACTGGGGTTTCTAATCCTGTTTGCTCCCCACGCTTTCGCACCTGAGCGTCAGTCTTTGTCCAGGGGGCCGCCTTCGCCACCGGTATTCCTCCACATCTCTACGCATTTCACCGCTACACATGGAATTCTACCCCCCTCTACAAGACTCTAGCTGACCAGTATCAGATGCAATTCCCGGGTTAAGCCCGGGGATTTCACATCTGACTCAATCAACCGCCTGCGTGCGCTTTACGCCCAGTAATTCCGATTAACGCTTGCACCCTCCGTATTACCGCGGCGGCTGGCACGTAGTTAGC
+
CCCCCGFFFGGGGCEFGGGGGGFEGGGGGGGGGGGGGGGGGGGGGG@AFFFGGGGGEGGGC<EEFFGGFGGDGEGGGGGGGGGGGGDGGGGCFGGGGGGGGGGGGGGGGGECFGGGGGGGGGDGAAFC<FFCF9>F9F6FG8EFGFGD=,DCGAFEC,5,@F?FGGGGG,BFFGGFGFFGF78CGEFGDGDCC58EGGGGGFGFFCCFEG774622)7CDBDFF6A1>0C67(77<F?EE84:4:D2>GF423BD>F0(482*)9FFBFF931C?2+:(,4(-((4911=031.((496<6
@M04650:207:000000000-C238N:1:1101:20217:3850 2:N:0:19
GGACTACTAGGGTATCTAATCCTGTTTGCTCCCCACGCTTTCGCGCTTTAGCGTCAGTATTTGTCCAGTGAGCTGGCTTCCCCATCGGCATTCCTACAAATATCTACGAATTTCACCTCTACACTTGTAGTTCCGCCCACCTCTCCAATACTCTAGTCTAACAGTTTCCAACGCAATACGGAGTTGAGCCCCGCAGTTTAACATCAGACTTTTTAAACCACCTAGACGCGCTTTACGCCCAATAAATCCGGATAACGCTCGGGGCATACGTATTACCGCGGCTGCTGGCACGTATTTAGCC
+
CCCCCGGGGGGGGGGGGGGGGGGGGGGGGGGGGGGGGGGGGGGGGGGGGGGGGGGGGGGGGGGGGGGGGGGGGGGGGGGGGGGGGGGGGGGGGGGGGGGGGGGGGFGGGGGGGGGGGGGGGGGGGGGGGGGGGGGGGGGGGGFBGGFGGGGFGGGGGGGGFGGGGGGGGGGGGGGGG8=FGEGGGG9=EGGGGGGGGGGCFF;AFGFAEFFGFGGGFFGGDGFFBAEEB7>@<E6>EFCE:?@3DFEEFE>;6>G<*60:6>5,)*43??B?<FF>F94119>B00)(4*5212<3<+:<2
@M04650:207:000000000-C238N:1:1101:8399:3881 2:N:0:19
GGACTACAAGGGTATCTAATCCCGTTCGCTACCCTAGCTTTCGCACATGAGCGTCAGTCTTGTGCCAGGAAGCCGCCTTCGCCACTGGTGTTCTTCCCGATATCTACGCATTTCACCGCTACACCGGGAGTTCCACTTCCCTCTCACATACTCTAGGCTTACAGTATCAGATGACAAACAGATGGTAAGCACCTGCCTTTTACATCTGACTTATAAACCCGCCTGCGTGCGCTTTACGCCCAGTAATTCCGGACAACGCTTGCCCCCTACGTATTACCGCGGCTGCTGGCACGTAGTTTGC
+
CCCCCGGGGGGGGGGGGGGGGGGGGGGGGGGGGGGGGGGGGGGGGGGGGGGGGGGGGGGGGCFCGGGGGGGGGGGGGGGGGGGGGFGGGGGDGFGGGGGGGGEGGGFGGGGGGGGGGGGGGGGGFGGGGDEGGGFGGGGGGGDFFGGGGGGFGDGG9EF88FFGGFFG9,@@CFGF7;EFE:5=,,DFFCB9E,34DGGGGFGF6:C@4=DFEGGGFEGGFG=29F@BDDFFFD3>FFGGG@D@FGE?78)2(7>3<4238(3(>EBF:?B?2:()<?:;669903>:>EFC(,(.:9)54
@M04650:207:000000000-C238N:1:1101:9070:3948 2:N:0:19
GGACTACAGGGGTTTCTAATCCCGTTCGCTACCCTAGCTTTCGCACATGAGCGTCAGTCTTGTGCCAGGAAGCCGCCTTCGCCACTGGTGTTCTTCCCGATATCTACGCATTTCACCGCTACACCGGGAGTTCCACTTCCCTCTCACATACTCTAGGCTTACAGTATCAGATGACACACAGATGGTAAGCACCTGCCTTTTACATCTCACTTATAAACCCGCCTGCGTCCGCTTTACGCCCAGTAATTCCGGTCAACGCTTGCCCCCTACGTATTACCGCGGACGCTGGCACGTGGTTTGC
+
C9CCCFGDFFGGECGGGGGFGGGGGGGGGGGGGGGGGGGGGFDFEGGGGGFDGGGFGGFCFAFAFFFGECFCDGEGGGGG7FGGGFGEGGGGGGF9EFGFEGEFAEDFDGG@FFCFEECDCGGGGGGG@FE,;FDCD9EF83@DFEC,CED?ADFGEEGCGGFGFECF;;6=?EAE,=9:>FGGGCFCF,9ACCDFF*?<8=2BFG7+::CFFGDCA3,?=492>ABA().6(=>3+(B7<0=6@CECDA)((0*)*((-189:9C>98(347+5<F*-(,01((,2:(5(3((.(-A00)
@M04650:207:000000000-C238N:1:1101:13886:3954 2:N:0:19
GGACTACACGGGTTTCTAATCCCGTTCGCTACCCTAGCTTTCGCACATGAGCGTCAGTTATGTGCCAGGAAGCCGCCTTCGCCACTGGTGTTCCTCCCGATATCTACGCATTTCACCGCTACACCGGGAATTCCACTTCCCTCTCACATACTCTAGACTTGCAGTATCAGCCGACATCCGCCAGTTGAGCTGACGTATTTTACAGCTGACTATCAAATCCGCCTGCGGGCCCTTTACGCCCAATAATTCCGGACAACGCTTGCCCCCTACGTATTACCGCGGCTGCTGGCACGTAGTTAGC
+
CCCCCGGGGGGGGGGGGGGGGFGGFGGGGGGGGGGGGGGGGGGEGGEGFGGFGFGGGGGGFGGGGGGGGFEFGGGGEGGGGGGGGGGGGGGGGGGGCFGGGGGFGGGGGGGGGFGGGEEDEGF=FEGFCGGGGFGGDGGGFFG5E,>E==EFGGGGGGG9,DEGGA;@ECDGDFEGGGGGFCEGC9DEGGGGFFGGFGGGGFFFFGCF=F:1*==8=?G?=4;7;41)(9:;1FF48:EED280CF)6FFF;BFG:GF0(:<3(*A>(-4417@24@>3((,39BF)40/,<(,:1(<:A6
@M04650:207:000000000-C238N:1:1101:24884:3960 2:N:0:19
GGACTACCCGGGTTTCTAATCCTGTTTGCTCCCCACGCTTTCGAGCCTCAGCGTCAGTTACAGACCAGAGAGCCGCCTTCGCCACTGGTGTTCCTCCATATATCTACGCATTTCACCGCTACACATGGAATTCCACTCTCCTCTTCTGCACTCAAGTCTCCCAGTTTCCAATGACCCTCCCCGGTTGAGCCGGGGGCTTTCACATCAGACTTAAGAAACCGCCTGCGCCCGCTTTACGCCCAATCAATCCGGACAACGCTTGCCACCTACGTCTTACCGCGGCTGCTGGCACGTAGTTAGC
+
CCCCCGGGGGGGGGGGGGGGGGGGGGGGGGGGGGGGGGGGGGGGGGGGGGGGGGGGGGGGGGGGGGGGG?GGGGGGGGGGGGGGGFGGGGGGGGGGGGGGGGGGGGGGGGGGGGGGGGGGGGGGGDGGFFFGGGGGGFFGGGGFGGGAFGGFG?FGA=3DFGEGFGGGGGGGGGGGGGGCEFEGGGDDGGG*4@CEDDCGGFGF>CCFEGFGFGCFFFGGFGFF;ABD(12695FFFBGGGB6(*9<9>776(;CBG9>?FFGFCC?FB31((286A9:BFFFBFFF)5=?C:BF0-A<46
@M04650:207:000000000-C238N:1:1101:25366:3962 2:N:0:19
GGACTACCGGGGTTTCTAATCCTGTTTGCTCCCCACGCTTTCGCGCATCAGCGTCAGTTATGGTCCAGAAAGCCGCCTTCGCCACTGGTGTTCCTCCCGATCTCTACGCATTTCACCGCTACACCGGGAATTCCGCTTTCCTCTCCCACACTCAAGCCTATCAGTTTCCAAAGCAATTCCCACCTTGAAAGCGGGACTTCCACTCCAGACTTAACAGGCCGCCTACGCGCCCTTTACGCCCAATCATTCCGGACAACGCTTGCCCCCTACGTATTACCGCGGCTGCGGGCACGTAGTTAGC
+
CCCCCGGGGGGGGGGGGGGGGGGGGGGGGGGGGGGGGGGGGGGGGGGGGGGGGGGGGGGGGGGGGFGGGGGGGGGGGGGGFGGGGGGGGGGGGGGGFGGF@FGGFFGGGGGGFFGGFCEDCGFGGGGGFGGGGGGGEG?FFFGD8FGGGGGFEGGGGGGGGGGGFGGFGGG=7FFFGCGGGGGGGGFGCCFFGGGDGDGCDFCFAF;F<FGGEGGGF?FD(:;;D;;:()-7>?44@BGGD6(45*6:FFF(8@::>9B?1:F?FG>9?FB04C?<@*47>(3191(-4=073<?01A).)
@M04650:207:000000000-C238N:1:1101:15451:3968 2:N:0:19
GGACTACCCGGGTTTCTAATCCCGTTCGCTACCCTAGCTTTCGCACATGAGCGTCAGTCTTGTGCCAGGAAGCCGCCTTCGCCACTGGTGTTCTTCCCGATATCTACGCATTTCACCGCTACACCGGGAGTTCCACTTCCCTCTCACATACTCTAGGCTTACAGTATCCGATGACAAACAGATGGTAAGCACCTGCCTTTTACATCTGACTTATAAACCCGCCTGCGTGCGCTTTCCGCCCAGTAATTCCGGACAACGCTTGCCCCCTACGTATTACCGCGGCTGCTGGCACGTAGGTTGC
+
CCCCCGGGGGGGGGGGGGGGGGGEGGGGGGGGGGGFGGGGGGGGGG7FFEGGGGGGGGFGGGGGGGFGFF8F8EGGGGGGGGGGGGGGGE=FFGGGFFDFEFCCGGGGGGGGGGGGGC>C8CFGG7FEGGFFFG,DEEFGFFFFG9FGDFF9DFGFGFCG8FFFGF,;,+6:C,;:FGFFFGFGGGGGGGFFGGFGFGGGCFGFFCC8EFFF:77:=*CDBG>(6AFE0C72>GF)A;GGG<6:GGBAGF?>:>D:GFBF:BF77C>>4???7FF2FGFF019(,8::0:1F63:((A448
@M04650:207:000000000-C238N:1:1101:9727:3968 2:N:0:19
GGACTACCGGGGTATCTAATCCCGTTCGCTACCCTAGCTTTCGCACATGAGCGTCAGTTATGTGCCAGGAAGCCGCCTTCGCCACTGGTGTTCCTCCAGATCTCTACGCATTTCACCGCTACACCTGGAATTCTACCCCCCTCTACAAGACTCTAGCTTGCCAGTTTCAAATGCAGTTCCCAAGTTAAGCTCGGGGATTTCACATCTGACTTAACAAACCGCCTGCGTGCGCTTTACGCCCAGTAATTCCGATTAACGCTTGCCCCCTCCGTATTACCGCGGCTGCTGTCACGGAGTTAGC
+
CCCCCGGGGGGGGFGGGGGGGFGGGGGGGGGGGGGGFGGGGGGGEGGGGGGGGGGGGGGGGGG9FFGGGGGGGGGGGGGGGGGGGGGGGGGGGGGGGGGGGGGGGGGGGGGGGGGGGGGGGGGGGGGGFFGGGGGGFF+FGGGFGGGF9FFFGDGGGGCGGGGGGGGGCGGGGGGGGGGG6,@DFGGGGGCGGGGEDCFDGFF>BGFFFFGGC8CFFDGF@D>D059:<G196EFEF?GGG?((:C<>GF?:(5DAC<9:?FG06FBB6BF:08?FGGF39>6(-1??)+5A8:2(-@2))
@M04650:207:000000000-C238N:1:1101:15404:3981 2:N:0:19
GGACTACCCGGGTTTCTAATCCTGTTTGCTCCCCACGCTTTCGCGCTTTAGCGTCAGTATTTGTCCAGTGAGCTGGCTTCCCCATCGGCATTCCTACAAATATCTACGAATTTCACCTCTACACTTGTAGTTCCGCCCACCTCTCCAATACTCTAGTCTAACAGTTTCCAACGCAATACGGAGTTGAGCCCCGCAGTTTAACATCAGACTTTTTAAACCACCTAGACGCGCTTTACGCCCAATAAATCCGGATAACGCTCGGGGCATACGTATTACCCCGGCTGCTGGCCCGGATTTTGCC
+
CCCCCGGGGGGGGGGGGGGGGGGGGGGGGGGGGGGGGGGGGGGGGGGGGGGGGGGGGGGGGGGGGGGGGGGFGGGGGGGGGFGGGGGGGGGGGGGGGGGGGGGGGGGGGGGGGGGGGGGGGFGGGCGGGFGGGGGGGGGGGFGFGDEGGGGFGGGGFGGDEGGGGGGGGGFGDEGGC?FF=:>EGGF6EFFGGGGGGGGGGFGFFGGABFFCECDGFFGGBGD=EFE>BCB0;=FCE0CGG;8;CGF36>EB:DFB391:B9:9GC?0<BFFAC<BC*4120076>BB<*,*,(4(4+-48
@M04650:207:000000000-C238N:1:1101:17016:4026 2:N:0:19
GGACTACACGGGTATCTAATCCCGTTCGCTACCCTAGCTTTCGCACATGAGCGTCAGTCTTGTGCCAGGAAGCCGCCTTCGCCACTGGTGTTCTTCCCGATATCTACGCATTTCACCGCTACACCGGGAGTTCCACTTCCCTCTCACATACTCTAGGCTTACAGTATCAGATGACAAACAGATGGTAAGCACCTGCCTTTTACATCTGACTTATAAACCCGCCTGCGTGCGCTTTACGCCCAGTAATTCCGGACAACGCTTGCCCCCTACGTATTACCGCGGCTGCTGGCACGTAGTTTTC
+
CCCCCGGGGGGGGGGGGGGGGGGGGGGGGGGGGGGGGGGGGGGGGGGGGGGGGGGGGGGGFGFGGGGGGGGGGGGGGGGGGGGGGGGFFGGGGGGGGGGGGGGGGGGGGGDGGGGGGGGGGGGGGGDGCFBFGGGGFGGGGGGFGFGGFF@FGFGFFFGGGGGGGECFGGFGFCFGGGGFFEFFGFGGGGGGGGGGGGGGGFGFFGGFCGGGFGGGFFGGFG@FDF@F?C1>@EFEF?CE<;=EGGFEGFFB?FG:C9;<B:G:CFBB?F::2E?AGF(90>BBFFF?75(3(.21?7424
@M04650:207:000000000-C238N:1:1101:17461:4035 2:N:0:19
GGACTACTGGGGTTTCTAATCCCGTTCGCTACCCTAGCTTTCGCACATGAGCGTCAGTCTTGTGCCAGGAAGCCGCCTTCGCCACTGGTGTTCTTCCCGATATCTACGCATTTCACCGCTACACCGGGAGTTCCACTTCCCTCTCACATACTCTAGGCTTACAGTATCAGATGACAAACAGATGGTAAGCACCTGCCTTTTACATCTGACTTATAAACCCGCCTGCGTGCGCTTTACGCCCAGTAATTCCGGACAACGCTTGCCCCCTACGTCTTACCGCGGCTGCTGGCCCGTAGTTTGC
+
CCCCCGGGGGGGGGGGGGGGDFGGGGGGGGGGGGGFGGGGGGGGCCFFAFGGGGGGGGGFFFGFGFGG?CFGGGGGGGG9FGGGGFGGGGGGGGGGGCGGGGGGGCFGGGEGFCGGGGGDG@FGGEGGCFGGGGGGGDFGGGGFG,EFAEDFFGF9=DB88=EFG,EFGG9@<FF9=CFFGGGGCG;@FC=:FGDFG>FGG9FFFGCFFFGG;FFGFEFGFGFFDF@E07(,,:F<A@EGGF=EGG<CCFA0,59<D9B<41F:CCBFF?BB(:0.9>:>BBFB>F7?FG(:0-4((2))5
@M04650:207:000000000-C238N:1:1101:16046:4073 2:N:0:19
GGACTACTCGGGTATCTAATCCTGTTTGCTCCCCACGCTTTCGAGCCTCAGCGTCAGTTACAGACCAGAGAGCCGCCTTCGCCACTGGTGTTCCTCCATATATCTACGCATTTCACCGCTACACATGGAATTCCACTCTCCTCTTCTGCACTCAAGTTTCCCAGTTTCCAATGGCCCTCCCCGGTTGAGCCGGGGGCTTTCACATCAGACTTAAGAAACCGCCTGCGCTCGCTTTACGCCCAATAAATCCGGACAACGCTTGGGACCTACGTATTACCGCGGCTGCTGGCACGGAGTTAGC
+
CCCCCGGGGGGGGGGGGGGGGGGGGGGGGGGGGGGGGGGGGGGGGGGGGGGGGGGGGGGGFGGGGGGGFGGGGGGGGGGGGGGGGGGGGGGGGGGGGGGGGGGGGGGGGGGGGGGGGGGGGGGGGGGFGFGGGGGGGGFEFGFFEFEFFGGFGGGGDGFFGGGGCFGGFGGG?:=FGGGGGGGGGGGGGGCEGGGGGGGGG8=FA40?>FGFFDCDADGCBC>FFFF5(*.9(:;24:CGG<216F-6C:<335D?G60::?C?4E03>??<?G?DFGBBFF9;;:))(*.+4(-7??926
@M04650:207:000000000-C238N:1:1101:15961:4099 2:N:0:19
GGACTACTAGGGTTTCTAATCCTGTTTGCTCCCCACGCTTTCGCACCTGAGCGTCAGTCTTTGTCCAGGGGGCCGCCTTCGCCACCGGTATTCCTCCACATCTCTACGCATTTCACCGCTACACATGGAATTCTACCCCCCTCTACAAGACTCTAGCTGACCAGTATCAGATGCAATTCCCGGGTTAAGCCCGGGGATTTCACATCTGACTCAATCAACCGCCTGCGTGCGCTTTACGCCCAGTAATTCCGGACAACGCTTGCCCCCTACGTATTACCGCGGCTGCTGGCACGTATTTGTC
+
CCCCCFGGGGGGGGGGGGGGGGGGGGGGGGGGGGGGGGGGGGGGGGGGGGGGGGGGGFGGGGGGGGGFGGGGGGEGGGGGGGGDGGGGGDGGGGGGGGGGGGGGGGGGDGEGGGGAFEGDGGGGGGGGGGGGGGGGGFGGEGGFGGGDFGGFGGGFGGGGGGGGGGGGGABFFFGGGGFFGGGGGDFFGGGGGGGGGGFGGFGCF4C=<@+:;FFGFFGFBG96;4>A1C93;GFDFFGGGF02:CAAGFFF?EGFG0>???G0CC9;BBB33C?2:D:9B3999B???G7C<:<22<)).
@M04650:207:000000000-C238N:1:1101:19095:4103 2:N:0:19
GGACTACCGGGGTATCTAATCCTGTTTGCTACCCACGCTTTCGTGCTTCAGCGTCAGTTAATGCCCAGTAGGCCGCCTTCGCCACTGGTGTTCCTCCCGATCTCTACGCATTCCACCGCTACACCGGGAATTCCGCCTACCTCTACATCACTCAAGCTATACAGTTTCAAAAGCAGTTTATGGGTTAAGCCCATAGATTTCACTCCTGACTTGCATAGCCGCCTACGCACCCTTTACACCCAGTAAATCCGGACAACGCTTGCTCCCTACGTATTACCGCGGCTGCTGGCACGTAGTTAGC
+
CCCCCGGGGGGGGCGGGGGGGGGGGGGGGGGGGGGGGGGGGGGGGGGGGGGGGGGGGGGGGGGGGGGGGGGGGGGGGGGGGGGGGGGGGGGGGGGGGGGGGGGGGGGGGGGGGGGGFFCGGGGGGGGGGGGGGGGGGGGGGGGFGGGGGGGFGGGECGFDFGGGEFCFAEGCCGGGGGCEGGGGGGGGGGFFGGGGGGGGGF?AFCFF=FFFFFG7B=6FBD9@FA?>@GBFD6;CFFEGGFFFGF?);AEBF>GFGFF?019:FFF<FB0.5C:2:C:>9;FF>??4:E096<4,4@566
@M04650:207:000000000-C238N:1:1101:13265:4110 2:N:0:19
GGACTACCAGGGTATCTAATCCTGTTTGCTCCCCACGCTTTCGCGCTTTAGCGTCAGTATTTGTCCAGTGAGCTGGCTTCCCCATCGGCATTCCTACAAATATCTACGAATTTCACCTCTACACTTGTAGTTCCGCCCACCTCTCCAATACTCTAGTCTAACAGTTTCCAACGCAATACGGAGTTGAGCCCCGCAGTTTAACATCAGACTTTTTAAACCACCTAGACGCGCTTTACGCCCAATAAATCCGGATAACGCTCGGGGCATACGTATTACCGCGGCTGCTGGCACGTATTTTGCC
+
CCCCCGGGGGGGGGGGGGGGGGGGGGGGGGGGGGGGGGGGGGGGGGGGGGGGGGGGGGGGGGGGGGGGGGGGGGGFGGGGGGGGGGGGGGGGGGGGGGGGGGGGGGGGGGGGGGGGGGGGGGGGGGGGGGGGGGGGGGGGGGGFGGGCFGGFGGGGGGGGGGGGGGGGFGGGGGGEGGGGGGGGGGGGGGGGGCEGCGGCGFGFFFG5=DDGEGGGFFGGDGFF@FFE>C@@FGFFFFGC:36=DFEFGFF6<>D>D>0<9;36C=7>?:3><FAAG*(-,246?BFF6*.::1249+47<
@M04650:207:000000000-C238N:1:1101:24771:4124 2:N:0:19
GGACTACCGGGGTATCTAATCCTGTTTGCTCCCCACGCTTTCGCGCCTTAGCGTCAGTATTTGTCCAGTGAGCCGCCTTCCCCACCGGCATTCCTACAAATATCTACGCATTTCACCTCTACACTTGGAGTTCCGCCCACCTCTCCAATACTCTAGTTCAACAGTTTCCAACGCAATACGCAGTTTGACCCCGCAGCTTTACATCCGACCTTGTAAACCACCTAAACGCCCCTTACGCCCCACAAATTCCGGCTACGCCCGGCGCATCCCGACTTCCCCCGCCGCTCGCCCCGATTTTCCC
+
CCCCCGGFCGGGE;FGGGGGGGFGGG<FGGGGGGGEFGEGGGGGGG+F,FGGGGGGGGD<,,CEFGGGFDEFG8F+FGGG<FGG+,CF:+@FGFG<FE<EFGGGGGGG77CE<CFGG,DFGGGGAEF,BEFGFGCE+@=FGGGFGG9,,6@FF>>=;,,3EGFC,ECG;@F7DGG6C+@+**@3>,,7,@EG5*=;4DE,=B;6+0*0(/:C4+1+39C4,9(//*.)2):3;C)6)(CE*2((1>A):=?(()1(*,(4(3)(>*(((((((1()<C(-426174(4,*4>(,((-0)).
@M04650:207:000000000-C238N:1:1101:22378:4125 2:N:0:19
GGACTACCGGGGTTTCTAATCCCGTTCGCTACCTTAGCTTTCGCACATGAGCGTCAGTCTTGTGCCAGGAAGCCGCCTTCGCCACTGGGGTTCTTCCAGATCTCTACGCATCTCACCGCTACACCTGGAGTTCCACTTCCCTCTCACATACTCTAGGCTTACAGTATCAGATGTCAAACAGATGGTAAGCACCTGCCTTTTACATCTGACTTATAAACCCGCCTGCGTGCGCTTTACGCCCAGTAATTCCGGACATCGCTTGCTCCCTCCGTATTACTCCCGCTGCTGGCACGTAGTTTGC
+
C<9CCF<CFC7BFFGGGGGGGGG-E@<BFE@+E,,,;<FGGGGEGGCEE9EF@CFEECFGC9FF,EEF<,C@CFF7FFEF7BB,FEC<,+8>FBAEG<B5:<@;E,?:@FG+AB9BG:EGCC9<F:EFBFGCD<C,=DDE>?GFG9E=CEFFGDA93@>,8<E2FC8AE99,=,,,2+@,1,,@CF9DF9C;@EFC99CF8;E>FFC69C7CEFG7BE6?):5@2A26(92(7CF4:(BFB7(/:CFEC+2,()/)*(36??G):8(4(432(*5)+*),(-491638(2,2((.,49<).
@M04650:207:000000000-C238N:1:1101:11361:4126 2:N:0:19
GGACTACCGGGGTTTCTAATCCTGTTTGCTCCCCACGCTTTCGAGCCTCAGCGTCAGTTACAGACCAGAGAGCCGCCTTCGCCACTGGTGTTCCTCCCGATCTCTACGCATTCCACCGCTACACCGGGAATTCCGCCTACCTCTACATCACTCAAGCTATACAGTTTCAAAAGCAGTTTATGGGTTAAGCCCATAGATTTCACTCCTGACTTGCATAGCCGCCTACGCACCCTTTACACCCAGTAAATCCGGACAACGCTTGCTCCCTACGTATTACCGCGGCTGCTGGCACGTAGTTAGC
+
9CCCC8FGGGGGGGGGGGGFGGGGFGFGGGGGGGFGGGGGGGGGGGGGG8FFGCGCFECFGGGFGGGGGGGGGGGGGGGGGGGGGFFGGGGGGGGGGGEGE@FGGGGGGGDGDEGGGGGGGGGGGGGG=CFGGGDGGGGGFFF59DFGGGGFGGGGGGG;,DFGE,<CFGFFCFGGCGGGGGGGFGGGGGG5EDGC7FFGFFFFFGCFFGGGFGGGCEFG>GBFFFFE?DFFFGFEF<FGG?(6CFAFGFEFFF3:769?:?DAGG?72:(42A2:C:<>F>9>(8>D:G:63:::(0)-6
@M04650:207:000000000-C238N:1:1101:22789:4232 2:N:0:19
GGACTACAAGGGTTTCTAATCCTGTTTGCTCCCCACGCTTTCGCACCTGAGCGTCAGTCTTTGTCCAGGGGGCCGCCTTCGCCACCGGTATTCCTCCACATCTCTACGCATTTCACCGCTACACATGGAATTCTACCCCCCTCTACAAGACTCTAGCTGACCAGTATCAGATGCACTTCCCGGGTTAAGCCCGGGGATTTCACATCTGACTCAATCAACCGCCTGCGTGCGCTTTACGCCCAGTAATTCCGATTAACGCTTGCACCCTCCGTATTACCGCGGCTGCTGTCACGGAGTTAGC
+
CCCCCFGG@GGGGGGGGGGGGGGGGGGGGGGGGGGGGGGGGGGGGGGG:FGGGGGGGGGGGFGGGGGG,@BFGGGGGGGGGGGGGGGGGEGGGGGGGFGGG@FGGGGGGGGGGGGGGGGGGGGGFFGGGGGGGEGGF88FGGGF,EDFC=FFGGF,;;@EFGGGGAFGGGDGGGG,52EGGGDGGGGGGGGGGCGGCDGGGFGFFG>FEGGG@*::A@GD@GBFDF051C199GFFFFGGGF0,?*64>BF(4>GFG17::?C2CE::1<>?BC:9FG?BB(,17?B?)<)<:(361E4A6
@M04650:207:000000000-C238N:1:1101:7168:4244 2:N:0:19
GGACTACTGGGGTTTCTAATCCTGTTTGCTCCCCTAGCTTTCGCACTTCAGCGTCAGTTTTTGTCCAGTGAGCTACCTTCGTCATCGGCATTCCTACATATATCTACGAATTTCACCTCTACACTTGTAGTTCCGCCCACCTCTCCAATACTCTAGTCTAACAGTTTCCAACGCAATACGGAGTTTAGCCCCGCAGTTTAACCGCAGACTTTTTAAACCACCTAGACGCGCTTTACGACCAATAAATCCGGATTACGCTCGGGGCCTACGTATTACCGCGGACTGTGGTCCGTGTTTAGCC
+
CCCCCFGE9FGGGGGGGGGGGGGGGGFGGGGGGGF@FGGGGGGGGG7BFGGGGGGGGGGC@C:FGGGGFGGCFEFGGGGCF:CF,EFG7@FFGGG9FEEGGGGGG,9F6EFGGGGGGGFFGFGGGDFFF<FEGGC7+6+FEDFFCF98<,4CECGGFGG9AE8DF9FGG9D@CGGD88D=@:>E@,;=2@FG>9:C+BFE7<,*0*<549:D4C*?9>C>@45>3285(1:2;FA;),:<1,6)2@C<G5>(/)*)/,(,(7/(72,4<B12-+)6:7((-((((..1(+)*4(,(4+4..
@M04650:207:000000000-C238N:1:1101:18932:4245 2:N:0:19
GGACTACTGGGGTTTCTAATCCTGTTTGCTCCCCACGCTTTCGCGCTTTAGCGTCAGTATTTGTCCAGTGAGCTGGCTTCCCCATCGGCATTCCTACAAATATCTACGAATTTCACCTCTACACTTGTAGTTCCGCCCACCTCTCCAATACTCTAGTCTAACAGTTTCCAACGCAATACGGAGTTGAGCCCCGCAGTTTAACATCAGACTTTTTAAACCACCTAGACGCGCTTTACGCCCAATAAATCCGGATAACGCTCGGGGCATACGTATTACCGCGGCTGCTGGCACGTATTTAGCC
+
CCCCCGGGGGGGGGGGGGGGGGGGGGGGGGGGGGGGGGGGGGGGGGGGGGGGGGGGGGGGGGGGGGGGGGGGGGGGGGGGGGGGGGGGGGGGGGGGGGGGGGGGGGGGGGGGGGGGGGGDGFGGCFGGGGGGGGGG>=CFGDF5ECFGGGGFGGGGGGGGGGGGFGGGGGGGGGGGDGGGCF>EFGDFGGFGGGGGD>C:EFGFFGGFFGGFEDGGFFGFD42BEFFDFD>@@FAEF1C<C?@@FGFFGDAD05CDC9:099D9DC().8229CBB<>9B00-9(5?:<*<EB<B:2+.45
@M04650:207:000000000-C238N:1:1101:18828:4260 2:N:0:19
GGACTACTCGGGTATCTAATCCTGTTTGCTCCCCACGCTTTCGAGCCTCAGCGTCAGTTACAGACCAGAGAGCCGCCTTCGCCACTGGTGTTCCTCCATATATCTACGCATTTCACCGCTACACATGGAATTCCACTCTCCTCTTCTGCACTCAAGTTTCCCAGTTTCCAATGACCCTCCCCGGTTGAGCCGGGGGCTTTCACATCAGACTTAAGAAACCGCCTGCGCGCGCTTTACGCCCAATAAATCCGGACAACGCTTGCCACCTACGTATTACCGCGGCTGCTGGCACGTAGTTAGC
+
CCCCCGGF,BFGG7FGGGGGGGGGGGGGGGGGGGGGGGGGGGG?FGGGGGGGGGGGGGF,F<F9FGGGDCAFGGGGFGGGGGGGGFGGGGGGGGGGGGAFGFFGFFGGGGGGGGGGGGGGGGGG,,CFFFFGGGGG=DDGGFGBEFEF9DGFGDFGA3,@FGGGF9@DGGGECGGDFGGG>CGGGDEGGGGE5CCEGGACC+,+=C+67F4F4=@FF;GG>G01(865(>699EF<FFGGG?:?GG6<FF>BFFGF:(,,43C:CC?:?>:(4C36:D:(,390-::::E0644(42C94.
@M04650:207:000000000-C238N:1:1101:20214:4290 2:N:0:19
GGACTACTGGGGTTTCTAATCCCGTTCGCTACCCTAGCTTTCGCACATGAGCGTCAGTCTTGTGCCAGGAAGCCGCCTTCGCCACTGGTGTTCTTCCCGATATCTACGCATTTCACCGCTACACCGGGAGTTCCACTTCCCTCTCACATACTCTAGGCTTACAGTATCAGATGACAAACAGATGGTAAGCACCTGCCTTTTACATCTGACTTATAAACCCGCCTGCGTGCGCTTTACGCCCAGTAATTCCGGACAACGCTTGCCCCCTCCGTATTACCGCGGCTGCTGGCACGTACTTTGC
+
CCCCCGGGGGGGGGGGGGGGGGGGGGGGGGGGGGGGFGGGGGGGGGGGGFGGGGGGGGGGGGGGGGGGGGGGGGGGGGGGGGGGGGGGGGGGGGFGGDGGGDGGGGGGGGGGGGGGGCEDGGGGGGGGGGGGGGGGCGGGGGGFGGGGGGGFGGGGFGGGGGGGGGGGGGGGFCGGGGGGFGGGGFGFG,,@EFGGGGGGC+EFFGGFEGGGFDGFFBFGFGFFFFF?1CFFFGFFF?EGGFFEGGFFGFA>BFGBGF>:<BF?7EBF(42(2C?FGG6;F;FF03358C<GBF1,(3:)-
@M04650:207:000000000-C238N:1:1101:13039:4299 2:N:0:19
GGACTACCGGGGTATCTAATCATTTTTGATTCCCTAGCTTTCGCCCCACGGCGTCAGTATTTATCCCGTGAGCGACCATCGGCCTCGACATTCCTACATATCTCTACGCAGGTAACATCTACTCGGTACGTTCCGCACACCTTTCCGATACCTCAGTATTTCAGTTTCGTCGGCAAGCTAATGGTCGAGCCACTAGTGTTCATCGTCGGCTTTAAACCCGCCCTAGCTGCCCGTTATGCCCAATGATTCCGGACAACGCTTTCGCCATACGTATTACCGCGGCCGCACGACCTAATTTCGG
+
-6-AAFG,6++@+6CF@,CAF,,-66<C,,,,,,;;FE@;C?F@,,+,6++@6+666<<,,,6C<F<F,FCC,+4+6+5,4,+,,,8,44+C,,EE,F9,F,E=D,<4++++99F,,C=9,,,:++4,++:38,3:8+@,3+30@8+68@8*,,3,,3,7,:,,3,,7*63*7@1**;,>,,??,,*/?8*<6C<98+71B:,+)2*5(:*:(@+@A(8)(/,(,0(/-221(:52)-+<;.,2**.5**)(,)1(/-4(,(*(*/(()(,,)+,-3:(-((,(,(((4*(*()..5@A8(
@M04650:207:000000000-C238N:1:1101:7680:4357 2:N:0:19
GGACTACCAGGGTATCTAATCCCGTTCGCTACCCTAGCTTTCGCACATGAGCGTCAGTCTTGTGCCAGGAAGCCGCCTTCGCCACTGGTGTTCTTCCCGATATCTACGCATTTCACCGCTACACCGGGAGTTCCACTCCCCTCTCACATACTCTAGGCTTACAGTATCAGATGACAAACAGATGGTAAGCACCTGCCTTTTACATCTGACTTATAAACCCGCCTGCGTGCGCTTTACGCCCCGTAATTCCGGACAACGCTTGCCCCCTACGTCTTACCGCGGCTGCTGTCACGTAGTTTGC
+
CCCCCGGGGGGGGGGGGGGGGFGGGGGGGGGGGGGGGGGGGGGGFGGGGGGGGFGGFFGGGDEGGGGGGGGGGGGGEGGGFEGDCCFGGGGDGGGFFGGGEFGFGFCFFGGGGGFFFGC+CFGGGG@EFEGGGGGGG,D=C+?DFFF?EGGFGGGFCF888FFFGGGFGCGGGFGGGFGGGGG9CFG793ECGGEG5CF?CCGFFFG>6:DFCGCGFFGG>GFDBF2D?DF9BG)468@FC4:<CGBFC@)-,7D(149:(39:<E>6(43((8(<C6(713>;((:?)<4<?723,A))-
@M04650:207:000000000-C238N:1:1101:22667:4379 2:N:0:19
GGACTACAAGGGTTTCTAATCCTGTTTGCTCCCCACACTTTCGAGCCTCAGCGTCAGTTAATGTCCAGCAGTCCGCCTTCGCCACTGGTGTTCCTCCCGATATCTACGCATTCCACCGCTACACCGGGAATTCCGCCTGCCTCTCCATCACTCAAGACCGCCAGTTTTGAACGCACGCTATGGGTTGAGCCCCAAGATTTCACGTCCAACTTGGCATCCCGCCTGCGCTCCCTTTACACCCAGTTATTCCGGACAACGCTCGCCACCTACGTCTTACCGCGTCTGCTGGCACGTAGTTCGC
+
CCCCCGGF<FGGGGGGGGGGGGGFGGGGGGGGGG@@FFGGGGG8EFGGFGGGGGGGGAFGG9CFFGGGGFC5CDEGGGGGGGGGG8E@FGGGGGGFG,@CGGGGGGGGGGGG9FFGGGGGEG@EF7FDE@FGGG8F+++8>6EFCF9FA=EFG,>=F,@B6F>EG;F9:@F8CFG91@**174:FG58,??C**1;<=FC++<)):<?EGD74*2*//><(>>;3A6>(1.13?8EF97FG?04*::<FB?115)8D99<((90*;6845(4(;1<F62;B(46<<))5C1C6,4(:F444
@M04650:207:000000000-C238N:1:1101:7417:4466 2:N:0:19
GGACTACTAGGGTTTCTAATCCCGTTCGCTACCCTAGCTTTCGCACATGAGCGTCAGTCTTGTGCCAGGAAGCCGCCTTCGCCACTGGTGTTCTTCCCGATATCTACGCATTTCACCGCTACACCGGGAGTTCCACTTCCCTCTCACATACTCTAGGCTTACAGTATCAGATGACAAACAGATGGTAAGCACCTGCCTTTTACATCTGACTTATAAACCCGCCTGCGTGCGCTTTACGCCCAGTAATTCCGGACAACGCTTGCCCCCTACGTATTACCGCGGCTGCTGGCACGACGTTTGC
+
CCCCCGG9FGGGGGGGGGGGGGGGGGGGGG:FGGGGGGGGGGGEGGCG9FGGGGGEGGCCFG9FEGGGGFGGGFGGGGGGGGGGGGGGGGGGGGGGGGDGGGGGGGGGGGECFGGGGGGGDGGGGFEGC7FFGGGGG9DGFGF?8>EG<FFFGGGAAG,6@FGGGFDDDFFGCCEFC=FE?7,@7FFGF?9CC:67DGGGFAEAFFFFEGGG4:FGFBGGFD9@26=8-4793EFCF@GGGF65DFFFGFFFFB33C39B((14CFB01?04):24CF,-(-19,(5:BG(A0((4>F((6
@M04650:207:000000000-C238N:1:1101:21501:4467 2:N:0:19
GGACTACTAGGGTATCTAATCCCGTTCGCTACCCTAGCTTTCGCACATGAGCGTCAGTCTTGTGCCAGGAAGCCGCCTTCGCCACTGGTGTTCTTCCCGATATCTACGCATTTCACCGCTACACCGGGAGTTCCACTTCCCTCTCACATACTCTAGGCTTACAGTATCAGATGACAAACAGATGGTAAGCACCTGCCTTTTACAGCTGACTATCAAATCCGCCTGCGTGCCCTTTACGCCCAGTAATTCCGGACAACGCTTGCCACCTACGTATTACCGCGGCTGCTGGCACGTAGTTATC
+
CCCCCGGGGFGGGGGGGGGGGGGEGGGGGGGGGGGGGGGGGGGGGGGFFFFGGGGGGGGGGGGFGGGGGGGFFGGGGGGGGGGGGGGFFFGGGGGDFF@CFCCGGGGFGGGGGGGGGGGGGGGGGGGGF@FGGGEFEDGGGGGFGGFGFGGFGGC=FFGGGDFGGG8EFDFDFGFCFFGC?FGFFGGGGGDGGGFFGGGGF9CFFGGFFGGGFGGFF<FGBG=@BFFFDC>>=?F9C@>FF?@E+;?7@@A;;>7?GFFF?BG7>??:?BF34C7AC>19>161(,>?:EBE?:((4C<))
@M04650:207:000000000-C238N:1:1101:14309:4513 2:N:0:19
GGACTACAAGGGTATCTAATCCTGTTTGCTCCCCACGCTTTCGTGCATGAGCGTCAGTGTCAGTCCAGGAGGCTGCCTTCGCCATCGATGTTCCTCCATATATCTACGCATTTCACTGCTACACATGGAATTCCACCTCCCTCTACTGCACTCTAGTTAAATAGTTTCAAACGCAATTCCCCGGTTAAGCCCGGGGATTTCACATCTGACTCAATCAACCGCCTGCGTGCGCTTTACGCCCAGTAATTCCGATTAACGCTTGCACCCTCCGTATTACCGCGGCTGCTGGCACGGAGTTAGC
+
CCCCCGGGGGGGGGGGGGGGGGGGGGGGGGGGGGGGGGGGGGGGGGGGGGDFFGGGGGGGGAFGGGGGGDGEDGFGGGGGGDGGGG@<<FFFGGGGGGGGGGGGGGGGGGGGGGGGGD9DAAD8FGFGGFGFGFFGGGEFEFGFGGGFEFGF?BFGAFGGDEFGDFGGGFGEGGGG>DGG,,@EGGGGGGGGGDGG*;FFCFEFAC+=AFCDE4+=A@FG2C@==F@FDGF@7GFEA?EFGF;8@F3CGFF<0:DC@:0310926C03(47:2C?BGG?139B03:?:?E3C6270<GFB:
@M04650:207:000000000-C238N:1:1101:13851:4519 2:N:0:19
GGACTACTCGGGTTTCTAATCCTGTTTGATCCCCACGCTTTCGCATCTCAGCGTCAGTACTGCACCAGGTAGTCGCCTTCGCCACTGATGTTCCTCCAGATCTCTACGCATTTCACCGCTACACATGGAATTCTACCCCCCTCTACAAGACTCTAGCTGACCAGTATCAGATGCAATTCCCGGGTTAAGCCCGGGGATTTCACATCCGACTTGACAGACCGCCTGCGTGCGCGTTACTCCCAGTAATTCCGATTAACGCTTGCACCCTCCGTATTACCGCGGCTGCTGGCACGGACTTAGC
+
CCCCCGGGGGGGGGGGGGGGGGGGGGGGGGGGGGGGGGGGGGGGGGGGFFGGGGGGGGGGGGGGGGGGGGGGGGGGGGGGFGGGGGGGGFGGGGGGGGGGGGGGGGGGGGGGGGGGFGGGGGGGFG9<EFGGGGGG8EFGGGGFGGGGCFGFGFGGGGFGGGGGGGGGGGGGGGGGGGGGGGEEGGFGFGGGGG>ECDDCFFGFFG>BADGG3FFGFFGG@<@<?A>EDG6@(2.85)<<C:3,0:<AGFF:?)*.*:BBFFG?GC6(4?>B:8?AGG?9>9>6(().,5(<:(-((+-)6
@M04650:207:000000000-C238N:1:1101:21807:4567 2:N:0:19
GGACTACAGGGGTTTCTAATCCTGTTTGCTCCCCTAGCTTTCGCACTTCAGCGTCAGTTTTTGTCCAGTGAGCTACCTTCGTCATCGGCATTCCTACATATATCTACGAATTTCACCTCTACTCATGTAGTTCCGCCCACCTTTCCAATACTCTAGAATTTCAGTTTCGTCGGCAAGCTAATGGTTGAGCCACTAGTTTTCACCGTCGACTTGAAACCCCGCCTAGATGCCCTTTATGCCCAATAATTCCGGATAACGCTTGCGACATACGTATTACCGCGGCTGCTGGCACGTATTTAGC
+
CCCCCGGGGGGGGGGGGGGGGGGGGGGGGGGGGGGGGGGGGGGGGGGGGGGGGGGGGGGGGGGGGGGGGGGGGGGGGGGGGGGGGGGGGGGGGGGGGGGGGGGGGGGGGGGGGGGGGGGGGFGFGGGGGGGGGGGGGGGGGGGFGGGGGGFFFGGGGGGGFGFCGGGGDFGDGGGGGGGGGGGGGGGGGGGGGGFCFGGGGFFABFGE>DGGFGGGFFGDADADF4:FFGBFFGFCFCGDGFFFGGFEGFF@F5DEG(37@?83<822442>BF:)<7322(0;>?BF77(<3,(67CA2-
@M04650:207:000000000-C238N:1:1101:8697:4568 2:N:0:19
GGACTACCGGGGTTTCTAATCCTGTTTGCTCCCCTAGCTTTCGCACTTCAGCGTCAGTTTTTGTCCAGTGAGCTACCTTCGTCATCGGCATTCCTACATATATCTACGAATTTCACCTCTACTCATGTAGTTCCGCCCACCTTTCCAATACTCTAGAATTTCAGTTTCGTCGGCAAGCTAATGGTTGAGCCACTAGTTTTCACCGTCGACTTGAAACCCCGCCTAGATGCCCTTTGTGCCCAATAATTCCGGATACCACTTTCGCCATACGGATTACCGCGGCTGCTGGCCCTGATTTAGC
+
9<CC@GGGGGEGGGGFFGGFGGDFG<FGGGG,DEGGGGGGEGGGGGD:=FGGGGCFGEFCCGGCDCFGGGGFGGF@CFFDGFFGGGFEEEGGGGCFFFGGEDGGCFGDE9?FFECEGE,8@E=FA,:EF9FFGG6EC8@C8FF5@9>;D8EFFFA,C=EFGGGGGGGF6EGDD@>=1@8EGGAFFFCFGDFFGFFGC@D3??@;5;?9=DG>=>>??0=7=DFFFFFF<FE228;*35CC74(67:<?FAA;087);)66))1(**(,..(((;(.<0(2(((-,()5:C(*(.(--+)).
@M04650:207:000000000-C238N:1:1101:9485:4576 2:N:0:19
GGACTACTAGGGTATCTAATCCTGTTTGCTCCCCACGCTTTCGAGCCTCAGCGTCAGTTACAGACCAGAGAGCCGCCTTCGCCACTGGTGTTCCTCCATATATCTACGCATTTCACCGCTACACATGGAATTCCACTCTCCTCTTCTGCACTCAAGTTTCCCAGTTTCCAATGGCCCTCCCCGGTTGAGCCGGGGGCTTTCACATCAGACTTAAGAAACCGCCTGCGCTCGCTTTACGCCCACTAAATCCGGACAACGCTTGCCACCTACGTGTTACCGCGGCTGCTGGCACGTAGTTAGC
+
CCCCCGGGGGGGGGGGGGGGGGGGGGGGGGGGGGGGGGGEGGGGGGGGGGGGGGGGGEGGGGGGGGGGGGGGGGGGGGGGGGGGGGGGGGGGFGGGGGGGGGFGGGGGGGGEGCFGFEGGGGGGGGGGFFFGGGGGGGF?EDGFGGGGGFFF8DFGGGGGGGGGGGGGCGGG6D?FGGGGGGGGGGGGFGCCEEDGGGGGGFCFFGCFEGGGECFGFFF49D;77A9A;D@FDGFFFFGGGF((9D>>>)390)9?<;>B<BF77C??:>??(3(.<F?>9;B>>2)8:>3<<:?B<EA>)
@M04650:207:000000000-C238N:1:1101:17162:4584 2:N:0:19
GGACTACCGGGGTTTCTAATCCTGTTTGCTCCCCACACTTTCGAGCCTCAGCGTCAGTTAATGTCCAGCAGGCCGCCTTCGCCACTGGTGTTCCTCCCGATATCTACGCATTCCACCGCTACACCGGGAATTCCGCCTGCCTCTCCATCACTCAAGAACGCCAGTTTTGAACGCACGCTATGGGTTGAGCCCATAGATTTCACGTCCAACTTGGCATCCCGCCTGCGCTCCCTTTACACCCAGTAATTCCGGACAACGCTTGCAACCTACGTTTTCCCGCGGCTGCTGGCACGAAGTTAGC
+
CCCCCGD,@@C@CGECAFFDECGGGG9ECEFCGFFC,@FCFGEF8C7EF,CECFGGEGGF,CE<<FFF,E<,CCCFFGCDEEGGEEE,9BFGGGGGGGEGGG8FG,<?FFGC?FGGG+@CEFEFE4>:EEGGGG8+@++3>??DECGD9D9+@8,<:8,38@+47@@DCE>,;F411*1*4:8,?<*><@@56A?FC+@12B>4)*:>>CCFE4***(>;7)(((87)3D0(4F@49)<8E?(:F7).29)(3B)8/79<?01)*328?:(,(;1)<C(-,(-723))(:(9(((--+)).
@M04650:207:000000000-C238N:1:1101:12377:4627 2:N:0:19
GGACTACTCGGGTATCTAATCCTGTTTGCTCCCCACGCTTTCGCGCTTTAGCGTCAGTATTTGTCCAGTGAGCTGGCTTCCCCATCGGCATTCCTACAAATATCTACGAATTTCACCTCTACACTTGTAGTTCCGCCCACCTCTCCAATACTCTAGTCTAACAGTTTCCAACGCAATACGGAGTTGAGCCCCGCAGTTTAACATCAGACTTTTTAAACCACCTAGACGCGCTTTACGCCCAATAAATCCGGATAACGCTCGGGGCATACGTATTACCGCGGCTGCTGGCACGTAGTTAGCC
+
CCCCCGGGGGGGGGGGGGGGGGGGGGGGGGGGGGGGGGGGGGGGGGGGGGGGGGGGGGGGGFGGGGGGGGGGGGGCEGFGFGGGGGGGGGGGGGGFGGGGGGGGGAFGGGFGGGGGGGGGGGGGG9FGGCGGGGGGGGCFG?FFGGG?EFFFGGFGGGGGGGGGGGGGGGGF=>EGG7FGEECEGGECGGG6@C>59@GF9B,+;FGFEGCGEFGFFEGGDGFFF**?=)6;D==CA@E>C78@DFCCCDEF@BG)923?,7D(9*(.).524<<2@*390>>FF>)4365/4(.4A0-64
@M04650:207:000000000-C238N:1:1101:19225:4665 2:N:0:19
GGACTACTCGGGTATCTAATCCTGTTTGCTCCCCACGCTTTCGAGCCTCAGCGTCAGTTACAGTCCAGTAAGCCGCCTTCGCCACTGGTGTTCCTCCATATATCTACGCATTTCACCGCTACACATGGAATTCCACTCTCCTCTTCTGCACTCAAGTCTCCCAGTTTCCAATGACCCTCCCCGGTTGAGCCGGGGGCTTTCACATCAGACTTAAGAAACCGCCTGCGCTCGCTTTACGCCCAATAAATCCGGACAACGCTCGGGACCTACGTATTACCGCGGCTGCTGGCACGTAGTTCGC
+
CCCCCGGGGGGGGGGGGGEGGGGGGGGGGGGGGGGGGGGGGGGGGGGGGGFGGGGGGGGGGGGGGGGGGGGGGGGGGGGGGGGGGGGGGGFFGGGGGGGGGGGGGGGGGGGGGGGGGGGGGGGGGFGFFFFGGGGGG8FGGFGFGDDGF;F?FF,@AFDFGGGGGGGGGFFGGGGGFGGGGGGGGGGG6EFGE5C>DGGGGFGFFGGF3<GG9FFDFFGGFGF@FFB:3>>>0EF2@?GGG?6:FGFFFF>>?FG<C>>2:2C6)CB7228:?G?AFC819B9,9<?7:C(<2.3:?G)4-
@M04650:207:000000000-C238N:1:1101:13175:4674 2:N:0:19
GGACTACTAGGGTTTCTAATCCTGTTTGCTCCCCACGCTTTCGCGCTTTAGCGTCAGTATTTGTCCAGTGAGCTGGCTTCCCCATCGGCATTCCTACAAATATCTACGAATTTCACCTCTACACTTGTAGTTCCGCCCACCTCTCCAATACTCTAGTCTAACAGTTTCCAACGCAATACGGAGTTGAGCCCCGCAGTTTAACATCAGACTTTTTAAACCACCTAGACGCGCTTTACGCCCAATAAATCCGGATAACGCTCGGGGCATACGTATTACCGCGGCTGCTGGCACGTATTTAGCC
+
CCCCCGGGGGGGGGGGGGGGGGGGGGGGGGGGGGGGGGGGGGGGGGGGFGGGGGGGGGGGGGGGGGGGGGGGGGGFGGGGGGGGGGGGGGGGGGGGGGGGGGGGGGGGGGGGGGGGGGGGGGGGGFFGGGGGGGGGGGGGGGGFGGGGGGGFGGGGGGGGGGGGGGGGGGGGGGG6EFGGGGGGGGGFGGGGGG:EGGGFFFGFFGFFFGGGFGGG>:CGFGF4EFEFFGB>D56CE<CFGFFFGGCC6BB(();@C9((4>G>CEF????FFDAA<C>0999>?BBFF*45:?<?B0<A?
@M04650:207:000000000-C238N:1:1101:8420:4704 2:N:0:19
GGACTACTGGGGTTTCTAATCCCGTTCGCTACCCTAGCTTTCGCACATGAGCGTCAGTCTTGTGCCAGGAAGCCGCCTTCGCCACTGGTGTTCTTCCCGATATCTACGCATTTCACCGCTACACCGGGAGTTCCACTTCCCTCTCACATACTCTAGGCTTACAGTATCAGATGACAAACAGATGTTAAGCACCTGCCTTTTACATCTGACTTATAAACCCGCCTGCGTGCGCTTTACGCCCAGTAATTCCGGACAACGCTTGCCCCCTACTTATTACCGCGTCTGCTGGCACGGAGTTTGC
+
CCCCCFFGGGGGEGGGGGGGGGGGGGGECFGGGGFGFGFGGGG7@CEFGEE6FCGB:FFGGCF,FFGGGDF<F8FD7:F@DGGGG?FF?8CB<A,??FCGG7CE,:<9+C:FFGGF,8=CCGGGGEDCFEEGFGDB=GCE8+,*,,@D9E,=A,,,,,,8@DF=FDGG9C:EFGGGG7EFGGFC,@FDCC=ECFFG59FFGFG@+=DB<8FGFGGG>*59(:((>4=;(79(6EF;F(4C<7((;:CCGC)9:3D?DB9<??:(6@9><6))-<59F>6(((-432-5(13<0((-882))
@M04650:207:000000000-C238N:1:1101:16761:4714 2:N:0:19
GGACTACCCGGGTATCTAATCCTGTTTGCTCCCCACGCTTTCGAGCCTCAGCGTCAGTTACAGACCAGAGAGTCGCCTTCGCCACTGGTGTTCCTCCATATATCTACGCATTTCACCGCTACACATGGAATTCCACTCTCCTCTTCTGCACTCAAGTCTCCCAGTTTCCAATGACCCTCCCCGGTTGAGCCGGGGGCTTTCACATCAGACTTAAGAAACCGCCTGCGCTCGCTTTACGCCCAATAAATCCGGACAACGCTTGCCACCTACGTATTACCGCGGCTGCTGGCACGTAGTTAGC
+
CCCCCGGGGGGGGGGGGGGGGGGGFGGGGGGGGGGGGGGGGGGGGGGGGGGGGGGGGFGGGGGGGGGGGGGGGGGGGGGGGGGGGGGGGGGGGGGGGGGGGGFGGGGGGGGGGEGGGGGGGFGGGGGGGFFGFFFGGGGGGGGFCFGGFGGFGGGGGGCCFGGFFDFGGGGGFCECFGGDGGGDGGGGGGGGDDGDDDCGGFGFFGGFFFGFCFGGFFGGFGFFDA>:@3;(8EF>FFGGGBFBGG2):@EFFFGFGFF0:<F77@?:7:?BFF?9:F:0>>;>F:)4?D0+((481C2<4
@M04650:207:000000000-C238N:1:1101:11251:4754 2:N:0:19
GGACTACAGGGGTATCTAATCCTGTTTGCTCCCCACGCTTTCGAGCCTCAGCGTCAGTTACAGACCAGAGAGCCGCCTTCGCCACTGGTGTTCCTCCATATATCTACGCATTTCACCGCTACACATGGAATTCCACTCTCCTCTTCTGCACTCAAGTTTCCCAGTTTCCAATGACCCTCCCCGGTTGAGCCGGGGGCTTTCACATCAGACTTAAGAAACCGCCTGCGCTCGCTTTACGCCCAATAAATCCGGACAACGCTTTCCACCTACGTATTACCGCGGCTGCTGGCACGTAGTTAGC
+
CCCCCFGGFGGGGGGGGGGGGGGGGGGGGGGGGGGGGGGGGGGGGGGGGGGGGGGGGGGGGGGGGGGGGDGDGGGGGGGGGGGGGGGGGGGGGGGGGGGGGGGGGGGGGGGGGGGGGGGGGGGGGGGGFEDGGGGGGGGGGGGFGGGGGGGFGGFFFFFGGGGGFGGGGGFGGGGGGGGGGGGGGGDGGFGGGEGGG4FFGFGFFGGFFGGGFGGFFFGGFG918A9::<9BBGFFFFEGGF:BGG<<FFFFBFGFGF>:1(:<GGF?7>???GFBGG?>B09B(17>054<(34<BG2).
@M04650:207:000000000-C238N:1:1101:4544:4775 2:N:0:19
GGACTACAGGGGTATCTAATCCTGTTTGCTCCCCACACTTTCGAGCCTCAGCGTCAGTTAATGTCCAGCAGGCCGCCTTCGCCACTGGTGTTCCTCCCGATATCTACGCATTCCACCGCTACACCGGGAATTCCGCCTGCCTCTCCATCACTCAAGAACGCCAGTTTTGAACGCACGCTATGGGTTGAGCCCATAGATTTCACGTCCAACTTGGCATCCCGCCTGCGCTCCCTTTACACCCAGTAATTCCGGACAACGCTTGCCACCTACGTTTTCCCGCGTCTGCTGGCACGTAGTTAGC
+
CCCCCFFFGGGGGGGGGGGGGGGGGGGGGGGGGGGGGGGGGGGFGCGGFFGGGGGGEGGGFFGGGDGGGEGGGGGGGGGGGGGGGGGGGGGGGGGGG>@FG7CFFEFGGDEGGGGGFGGDGEGGGEGDFGEGGGFGGGFFEGGFGGGDF89DG=EFFFGGGGGGFFGGF>B>+FGGGG5C5FGGGGGGGGGGF8,0:CFFGFG4?DGFEGGF9FGCFEFG0D>??F9E@GFFFG:ABDFF>??>70.:FFF01576<9><((98>F<??0<74C1)09(69(1<(-62?C(<:B:6(3)).
@M04650:207:000000000-C238N:1:1101:19889:4795 2:N:0:19
GGACTACACGGGTTTCTAATCCTGTTTGCTCCCCACGCTTTCGAGCCTCAGCGTCAGTTACAGACCAGAGAGCCGCCTTCGCCACTGGTGTTCCTCCATATATCTACGCATTTCACCGCTACACATGGAATTCCACTCTCCTCTTCTGCACTCAAGTCTCCCAGTTTCCAATGACCCTCCCCGGTTGAGCCGGGGGCTTTCACATCAGACTTAAGAAACCGCCTGCGCTCGCTTTACGCCCAATAAATCCGGACAACGCTTGCCACCTACGTATTACCGCGGCTGCTGGCACTTAGTTAGC
+
CCCCCGGGGGGGGGGGGGGGGGGGGGGGGGGGGGGGGGGGGGGGGGGGGGGGGGGGGGGGGGGGGGGGGGGGGGGGGGGGGGGGGGGGGGGGGGGGGGGGGGGGGGGGGGGGGGGGGFGGGGGGGGGGFFFGGGGGGGGGGGDBFGGGGGGFGGGFFF@ECGGGFGGGGGGCFGGGGGGGGCEGGGGGGGGGGGGGGGFGFFGFF;FFFCG7>CGGFDFGFGFD;FBF@GFF2C::F?CEGFF?GG>)??>6()14426<F:C:>FF??F<3<77<E>6>FFF>>FFF?52+,.).<G::4
@M04650:207:000000000-C238N:1:1101:6768:4813 2:N:0:19
GGACTACCGGGGTTTCTAATCCCGTTCGCTACCCTAGCTTTCGCACATGAGCGTCAGTCTTGTGCCAGGAAGCCGCCTTCGCCACTGGTGTTCTTCCCGATATCTACGCATTTCACCGCTACACCGGGAGTTCCACTTCCCTCTCACATACTCTAGGCTTACAGTATCAGATGACAAACAGATGGTAAGCACCTGCCTTTTACATCTGACTTATAAACCCGCATGCGTGCGCTTTACGCCCAGTAATTCCGGACAACACTTGCCCCCTACGTATTACCCCGGCAGCTGGCACGTAGTTTGC
+
CCCCCGGGGGGGGGGGGGGGGGFGGGGGDCFGGGGGGGGGGGGGGGDFFGGGGGGGGGGGGGEFFFGGGGGGGGGGGGGGGGGGGFGGE,EFGGGGGGGGGFEGGGAFDEGGGGFGGEGGGGGGGGGGDEGGGGGGFG8FGDDDGFGCFAFFGGG99:,@FGGGGCCFDC9@+,@C:7CG?:9@,FF7@C9A9=E>;CGF86,=9B++*4?D>=BDF=EG(9(,/;9B?G:0(:)9C,;F73(.2:)6>@FF?EGFC(,5)):,6C>((((()<4592(2373((-,:7C1<8,(4<7-4.
@M04650:207:000000000-C238N:1:1101:10511:4831 2:N:0:19
GGACTACAGGGGTTTCTAATCCTGTTTGCTCCCCACGCTTTCGAGCCTCAGCGTCAGTTACAGACCAGAGAGCCGCCTTCGCCACTGGTGTTCCTCCATATATCTACGCATTTCACCGCTACACATGGAATTCCACTCTCCTCTTATGCACTCAAGTCTCCCAGTTTCCAATGACCCTCCCCGGTTGAGCCGGGGGCTTTCACATCAAACTTAAGAAACCGCCTGCGCTCGTGTTACGCCCAAGAAAACCGGACAACGCTTGCCACCCACGTCTTACCGCGGCTGCTGGCCCGTAGTTCGC
+
CCCCCDFE@F;CFG@CFFEEGGFCFFG8<EFFCBFD:FC,FF:@FEEFFGGFEFCFEF9E,E@<6<CCEF,@FGEEDGBF@:FG=F<E9B685CEEF=<F@FAAAFGECFC7FGGGGGGGGGECFFEFFFFAD<;ED8FGGGFDA,;AEEG?8,6,9=6@=FGEDFCFCDEFFG,D80@+@+@7>FE,4>:E>53777<C>FGCBGF*0*0;37CC63C*(72;?)(89D0((:54*2CE*(,(2*((95>09EG0*40234F(*<:(-40,(2(67*4;29(230244*1:979?:+.,-
@M04650:207:000000000-C238N:1:1101:6073:4868 2:N:0:19
GGACTACCGGGGTTTCTAATCCTGTTTGCTCCCCACGCTTTCGCGCTTTAGCGTCAGTTACAGACCAGAGAGCCGCCTTCGCCACTGGTGTTCCTCCATATATCTACGCATTTCACCGCTACACATGGAATTCCACTCTCCTCTTCTGCACTCAAGTTTCCCAGTTTCCAATGACCCTCCCCGGTTGAGCCGGGGGCTTTCACATCAGACTTAAGAAACCGCCTGCGCTCGCTTTACGCCCACTAAATCCGGACAACGCTTGCCACCTACGTATTACCGCGGCTGCTGGCACGGATTTAGC
+
CCCCCGGGGGGGGGGGGGGGGGGGGGGGFGGGGGGGGGGGGGGGGGCGGGGGGGG7F@FFGGGGGGGGGGGGGGGGGGGGCGGGGGGGGGGGGGGGG8?EFFGGGGGGGGGGGGGGGGGGGGGG:FFFFE9FFGGGFF8FFGGFGFEGGGGFGG8DDFFGGGGGGGGGGAFGGGGGGGGGGGG7<F5D6DGGGGGGGGFGGFGFFGGA<DGGEGGFFFG5(5:;(79EFG;>653:FFGDEB(.C*.6D@DBBDG?C(7:?:F?CG??:213)<4<GGFBFF;>BFF??G(<<(((-A9<A
@M04650:207:000000000-C238N:1:1101:4826:4914 2:N:0:19
GGACTACAGGGGTTTCTAATCCTGTTTGCTCCCCACGCTTTCGAGCCTCAGCGTCAGTTACCGACCAGAGAGCCGCCTTCGCCACTGGTGTTCCTCCATATATCTACGCATTTCACCGCTACACATGGAATTCCACTCTCCTCTTCTGCACTCAAGTCACCCAGTTTCCAATGACCCTCCCCGGTTGAGCCTGGGGCTTTCCAATCCGACTTAAGAAACCCCCTGCGCCCGCTTTACGCCCAATTAATCCGGACAACGCTTACCCCCTTAGTATTACCGCGGCTGCCTGCACTGTGTTTGC
+
CCCCCFGFGGGGGGGGGGGGGG<FGGGGGGGGGGGGGGGGGGG,FE7=FFFGC@:CEE9FF6F:FGCEFFFFGGDGF:C9BCFGCBC@9,9FEFC<FCGFFC=FFFFFG7FGGFFGGGG=C=9A,4:8FFFE;E;EFGGCE?FFGGG85EDFGC89;E,>,@6@@FE,@F,D?D,ADFC>EEG7+F*8,,>,,1@1;>:FF8,+44*3:<DD48+=:(=;(22224.2(/(6(=:)63:FG(-(*26)29:((77:/,--((0.*;1,())))3.)+0(((-,((,()57(<)()--;,(.
@M04650:207:000000000-C238N:1:1101:25126:4930 2:N:0:19
GGACTACTCGGGTTTCTAATCCTGTTTGCTCCCCACACTTTCGAGCCTCAGCGTCAGTTAATGTCCAGCAGGCCGCCTTCGCCACTGGTGTTCCTCCCGATATCTACGCATTCCACCGCTACACCGGGAATTCCGCCTGCCTCTCCATCACTCAAGAACGCCAGTTTTGAACGCACGCTATGGGTTGAGCCCATAGATTTCACGTCCAACTTGGCATCCCGCCTGCGCTCCCTTTACACCCAGTAATTCCGGACAACGCTTGCCACCTACGTTTTACCGCGGCTGCTGGCACGTAGTTAGC
+
CCCCCGGGGGGGGGGGGGGGGGGGGGGGGGGGGGGGGGGGGGGGGGGGGGGGGGGGGGGGGGGGGGGGGGGGGGGGGGGGGGGGGGGGGGGGGGGGGGGGGGGGGGGGGGGGGFGGGGGGGGGGGGGGFFGGGGFFEGGGGGGFGGGGGGGFGGGGGGGGGGGGGGGFGCFGDGCEGGGGGGFGGGGGGGGGGG?FFGGFGFGFFFGFFGCFE<CCFEGGFGF<DFBF>G>DDGFFFFGGG?08C>BAGFFFFED<C6>:<BC?DGFFFFF:?GF2E7009>>;(4:?7E8F?:?0?F<26
@M04650:207:000000000-C238N:1:1101:9425:4943 2:N:0:19
GGACTACTCGGGTTTCTAATCCTGTTTGCTCCCCACGCTTTCGAGCCTCAGTGTCAGTTACAGGCCAGAGAGCCGCTTTCGCCACCGGTGTTCCTCCATATATCTACGCATTTCACCGCTACACATGGAATTCCACTCTCCTCTCCTGCACTCAAGTCTCCCAGTTTCCAATGCACACACTGGTTGAGCCACTGCCTTTTACATCAGACTTAAGAAACCACCTGCGCACGCTTTACGCCCAATAAATCCGGATAACGCTTGGTACCTAAGTATTACCGCGGCTGCAGGCACGTAGTTTCCC
+
BCCCCDFFC;@FF@CFGGFEEEGFGGEFFGC@EE<@C7FGGGGGGGDDFGGFGGGGC@EGCCEFGDGGCFC4C<C+FECDB,@BFBCEFECFFEFFDF9FEFCGGF<F@EBGGDC9<+6@8@=AFEF?BCFG9,@<;>=E,=89=,62F?EFG,89,33D,=DEFFGA9BAEG@DGFFE+,7,6@<,,,,DFCGF7CCFGGBFA;+2@CDFF*5:C3:,;=*:5)::*(:29@78C45*1<(53>FE?4>3((.2)1:2402*.:@5))())-<).09(4416((((((*(/4(.4-+)..
@M04650:207:000000000-C238N:1:1101:22229:5014 2:N:0:19
GGACTACAAGGGTTTCTAATCCTGTTTGCTCCCCACACTTTCGAGCCTCAGCGTCAGTTAATGTCCAGCAGGCCGCCTTCGCCACTGGTGTTCCTCCCGATATCTACGCATTCCACCGCTACACCGGGAATTCCGCCTACCTCTACATTACTCAAGATACACAGTTTTGAACGCACTCTATGGGTTGAGCCCATAGTTTTCACATTCAACTTGCATACCCGCCTGCGCTCCCTTTACACCCAGTAATTCCGGACAACGCTTGCCACCTACGTTTTACCGCGGCTGCTGGCACGTAGTTAGC
+
CCCCCGGGGGGGGGGGGGGGGGGGGGGGGGGGGGGGGGGGGGGFGGGGGGGGGGGGGGGGGGGGGGGGGGFFGGGGGGGGGGGGGGGGGGGGGGGGGGGGGGGGFAFGGGGGGGGGGGGGGGGGG7FGGGGGGGGGGGGGGGGF8EFCEFGFCFGGGGGFGGGGGGGF?GGFCGED>FFFGFGGGGGGGGFGGGGCFGFGGFGCFGGFFGGGFGFG6>FGFG=@BF;>@GFFFGACFFGGGF0@G+7?C=A:<D56C9BF??F:>FF<?F:?1FFFGG:9BFFFFFBF?G0C21:?BF<56
@M04650:207:000000000-C238N:1:1101:20659:5015 2:N:0:19
GGACTACCGGGGTTTCTAATCCTGTTTGCTCCCCTAGCTTTCGTGCCTCAGCGTCAGTTGTCACCCAGCAAGCTGCCTTCGCCCTCGGCGTTCTCCCAGATATCTACGCATTCCACCGCTACACCTAGAATTCCGCTTGCCCCTTTGACCCTCTAGCATGCTAGTATCGAGTGCAGTTCCTCCGTTAAGCGGAGGGATTTCACACCCGACTTGGCATACCGCCTACGCACCCTTTATGCCCAGTGATTCCGAACAACGCTTGCACATCTCGTATTACCGCGGCTGCGGGCACGAGATTAGC
+
CCCCCGGGGGGGGGGGGGGGGGGGGGGGGGGGGGGGGGGGGGGGGGGGGGGGGGGGGGGGGGGGGGGGGGGGGGGGGGGGGGGGGGGDDGGGGGFGGGGGGGGAFAFFGGGGGFGGGGGGGGGGGGGGFFGGGGGGGGGFGGGFGGGGGGGFGGGGGGGGGGGGGGGGG8FGGGGGFFGAAFFCGGGGGGGGGG>EDFF?99DBAGCDBGDDB4FGFFFGFG@<64;D?>B6;66;AEGGFFFFC74>FFFF15C:F>F:1:F>CC9,6<1:1E?9EFFB6969,(((-7(11:003+.,.
@M04650:207:000000000-C238N:1:1101:10778:5067 2:N:0:19
GGACTACTGGGGTTTCTAATCCTGTTTGCTCCCCACGCTTTCGCACCTGAGCGTCAGTCTTTGTCCAGGGGGCCGCCTTCGCCACCGGTATTCCTCCACATCTCTACGCATTTCACCGCTACACATGGAATTCCACTCTCCTCTCCTGCACTCAAGTCTCCCAGTTTCCAATGCACACAATGGTTGAGCCACTGCCTTTTACATCAGACTTAAGAAACCACCTGCGCTCGCTTTACGCCCAATAAATCCGGACAACGCTTGGGACCTACGTATTACCGCGGCTGCTGGCACGTAGTTAGCC
+
CCCCCGGGGGGGGGGGGGGGGGGGGGGGGGGGGGGGGGGGGGGGGGGGGGGGGGGGGFGGGGGGGGGGGGGGGGGGGGGGGGGGGGGG@FFGGGFGGFGGGGGGGGGGGGGGGGGGGGGGCFGGGGGGGFFFGGFFGGGGFGGFGCFFGGGFGGGGGGDFGGGGGGGGGGGGGGGGFFGFGGFGCCFFGFGGGFGGGFGGFFGFF>FFBCCFFGFGFFGGDGBFFFFBDD0;D=FEE6CFE?;8CF359B@BFFFBGF606:*2>E03:B:)<<<A9>6>39B1?B2(-*4EBF?FA3644
@M04650:207:000000000-C238N:1:1101:23697:5101 2:N:0:19
GGACTACCGGGGTTTCTAATCCTGTTTGCTCCCCACGCTTTCGAGCCTCAGCGTCAGTTACAGACCAGAGAGCCGCCTTCGCCACTGGTGTTCCTCCATATATCTACGCATTTCACCGCTACACATGGAATTCCACTCTCCTCTTCTGCACTCAAGTTTCCCAGTTTCCAATGACCCTCCCCGGTTGAGCCGGGGGCTTTCACATCAGACTTAAGAAACCGCCTGCGCTCGCTTTACGCCCAATAAATCCGGACAACGCTTGCCACCTACGTATTACCGCGGCTGCTGGCACGTAGTTAGC
+
CCCCCGGGGGGGGGGGGGGGGGGGGGGGFGGGGGGGGGGGGGGGGGGGGGGGGGGGGGGGGGGGGGGGGGGGGGGGGGGGGGGGGGGGFFGGGGDGFGGGGGGGGGGGGGGCGGGGGGGGGGGGGGGGG@FGGGGGGGGFGGGFAFGFGGGFGGGGFAEFGGGDDGDGGGGGF,@=FGF6EGGGGG>FFFGGGGGGGDFGGAC==DDFEFFCEF7FF@FGBG9?DFFFFGFF:GF9F?GGGFFFGGFFGFFFFFG?57>BB?F?GG?::4:43F?DGF:6;6>03:?:?=?F0(.(,<4<<
@M04650:207:000000000-C238N:1:1101:13145:5117 2:N:0:19
GGACTACTAGGGTTTCTAATCCTGTTTGCTACCCATGCTTTCGAGCCTCAGCGTCAGTTGCAGACTAGACAGCCGCCTTCGCCACTGGTGTTCCTCCATATATCTACGCATTTCACCGCTACACATGGAGTTCCACTGTCCTCTTCTGCACTCAAGTTATTCAGTTTCCGATGCACTTCTCCGGTTAAGCCGAAGGCTTTCACATCAGACTTAAAAAACCGCCTGCGCTCGCTTTACGCCCAATAAATCCGGACAACGCTTGCCACCTACGTATTACCGCGGCTGCGGGCACGTAGTTAGC
+
CCCCCGGGGGGGGGGGGGGGGGGGGGGGGGGGGGGGFGGGGGGGGGGGGGGGGGGGGGGGGGGGGGGGGGGGGGGGGGGGGGGGGFGECFGGGGGGGGGGGGGGGGGGGDEGGGGGGGGGGGCFFGGGGGGGGGGGGGGGGGGFGGGGFA8?F88FGFDFGGGGGGGGFDCEGGGGGGGFFFEGGGGGFGGDEEGGGFFGFFGFFDCA8FGGFGGGFFGGFGFA2F@FFG9=6FFEF@EG@3(6C7<EGFEF?DG:C-(2:3D0:C?(2::B2E24AD?>>(49>:(((/,A:.132@A:6
@M04650:207:000000000-C238N:1:1101:12489:5119 2:N:0:19
GGACTACTAGGGTATCTAATCCTGTTTGCTCCCCACACTTTCGAGCCTCAGCGTCAGTTAATGTCCAGCAGGCCGCCTTCGCCACTGGTGTTCCTCCCGATATCTACGCATTCCACCGCTACACCGGGAATTCCGCTTTCCTCTCCCACACTCAAGCCTATCAGTTTCCAAAGCAATTCCCACCTTGAAAGCGGGACTTCCACTCCAGACTTAACAGGCCGCCTACGCGCCCTTTACGCCCAATCATTCCGGACACCGCTTGCCCCCTACGTATTACCGCGGCTGCTCGCACGTAGTTAGC
+
CCCCCFGGFGGGGGGGGGGGGGGGGGGGGGGGGGGGGGGGGGGGGGGGGGGGGFEDGGGGGGGGGGGGGGGGGGGGGGGGGGGGGGGGGGGGGGGGGGGGGCEGGGGGGGGGGGGGGGGGGGGGGGGGGGGGGGGGCB?FGGGFGGGGGGGFGGFGGGGFFGGGGGGGGGGGGGG,@?EEGGGGGGGGG9EFEDC5CGEEDCC+;FDABGG8>FCFF2E45C@F<F@F9GF>FGF)@0CED607FF46DFF06:D(*(((,4C:FGF>B?(()3.4<F096;06(32)4=(2(3::,<):>
@M04650:207:000000000-C238N:1:1101:24979:5120 2:N:0:19
GGACTACAAGGGTATCTAATCCCGTTCGCTACCCTAGCTTTCGCACATGAGCGTCAGTCTTGTGCCAGGAAGCCGCCTTCGCCACTGGTGTTCTTCCCGATATCTACGCATTTCACCGCTACACCGGGAGTTCCACTTCCCTCTCACATACTCTAGGCTTACAGTATCAGATGACAAACAGATGGTAAGCACCTGCCTTTTACATCTGACTTATAAACCCGCCTGCGTGCGCTTTACGCCCAGTAATTCCGGACAACGCTTGCCCCCTACGTATTACCGCGGCTGCTGGCACGTAGTTTGC
+
CCCCCGGGGGGGGGGGGGGGGGGGGGGGGGGGGGGGGGGGGGGGEGGGGGFGGGGGGEFGFGGGGGGGGGGGFGG7FGGGDGGGGGGGGGGGGGGGGGDGGGGGGFGGGGGGGGGGGGGCEGGGGGGGFGGFFGDFGCFGGGGFGGGGGGGFGGGFCFGGGGGFGGGFGGGAFGCGCCFGGFFGGGGFGGGGGGGGGGFGGFGFFGGFCGDCCGFCABD>@G@@FFFE2C96;EFFFFGG*674FF35DFF;<FC(94>B?<F7FGF9(86<>F:<CG:>B9>9(44)4C2C31(44C<A4
@M04650:207:000000000-C238N:1:1101:20429:5207 2:N:0:19
GGACTACCGGGGTTTCTAATCCTGTTTGCTACCCATACTTTCGAGCCTCAGCGTCAGTTGATGCCCAGTAGGCCGCCTTCGCCACTGGTGTTCCTCCCGATATCTACGCATTCCACCGCTACACCGGGAATTCCGCCTGCCTCTCCATCACTCAAGAACGCCAGTTTTGAACGCACGCTATGGGTTGAGCCCATAGATTTCACGTCCAACTTGGCATCCCGCCTGCGCTCCCTTTACACCCAGTAATTCCGGACAACGCTTGCCACCTACGTTTTACCGCGGCTGCTGGCACGTAGTTAGC
+
CCCCCGGGGGGGGGGGGGGGGGGGGGGGGGGGGGGGGGGGGGGFGGGGGGGGGGGGGGGGGGGGGGGGFGGGGGGGGGGGGGGGGGGGGGGGGGGGGE7FFGDGGGGGGDGGGGGGGEGGGGGGFGGDGEGGGGGGGGFGGGGFGGGGGGGFGGGGGGG:?FGGGGDBCEGGGGGCEGG5:FCFGEG89EGGF?6CDFGGGFGAAFGFFGGGFC46A;CFDGB0,A25.CBFFG:AFAFCE::77>><GFF9?BGFGBBF?:C?GG::04(42F<AGF?FFBB00()5(*(3,((.4<:<:
@M04650:207:000000000-C238N:1:1101:8470:5220 2:N:0:19
GGACTACTGGGGTTTCTAATCCTGTTTGCTACCCACGCTTTCGTGCTTCAGCGTCAGTTAATGCCCAGTAGGCCCCCTTCGCCACTGGTGTTCCTCCCGATCTCTACGCATTCCACCGCTACACCGGGAATTCCGCCTACCTCTACATCACTCAAGTCATACAGTTTCAAAAGCAGTTTATGGGTTAAGCCCATAGATTTCACTCCTGACTTGACTGCCCGCCTACGCACCCTTTCCACCCAGTAAATCCGGACAACGCTTGCCCCATACGTATTCCCCCGACTGCTGGCACGTAGTTAGC
+
CCCCCGFGCFGGGFCFDFGFFFCFGGGGGGCGGGGGGGGGGGG,CBCFFF9AFF@CEGG,C<F6C<FCEF<D<FCFGGFF<FFGGFGGGAFGGG;ABE>FC+DAFGFCFEGGEFFCFFGGDCEFGGEGFCG:FGF7C6=FGFA9=,3,96BFFFFD;83=EFFGGGGGGGG,6>8C,+;:AFGGGG6,@C79,7:CFDFFGFG+<785AFG>3*;++),4)9=>DF?D2D=>5F4)/)<CED0=DF5<CF:9(556C0366?G(*A(421,.2<>)+9(37(,3-,6:>G7E:2(.-A<46
@M04650:207:000000000-C238N:1:1101:4997:5225 2:N:0:19
GGACTAAAGGGTTTCTAATCCTGTTTGCTCCCCTAGCTTTCGCACTTCAGCGTCAGTTTTTGTCCAGTGAGCTACCTTCGTCATCGGCATTCCTACATATATCTACGAATTTCACCTCTACTCATGTAGTTCCGCCCACCTTTCCAATACTCTAGAATTTCAGTTTCGTCGGCAAGCTAATGGTTGAGCCACTAGTTTTCACCGTCGACTTGAAACCCCGCCTAGATGCCCTTTATGCCCAATAATTCCGGATAACGCTTGCGACATACGTATTACCGCGGCTGCTGGCCCGTATTTAGCC
+
CCCCC?GGGGGGGGGGFFFGGGGGGGCGCFGCFGGFGGGCCCGGGG8AEEFEGGGGGGFFCGGGFFGGGGCFGGDG9EFFECDC<FEGGGGGGFFDFGGGGG,CFGGGFFGGFGGGGFFGGCFCFFFGGGGGGG6FGE>FGFADFEFFGFGFGGGA:DEGGGFFGGGEFGGC>FEFEGFFGGFGGDE8EFGG8E?CDGGEGFFB?>CDBCCF=;FFFA3;4*:4=AEFE4B:(8BC==ECFFF@CD?C765<;8>@:6?<(4/(2:3).(5)584)3910,916(::76*,2472(:+4<:
@M04650:207:000000000-C238N:1:1101:25661:5227 2:N:0:19
GGACTACTGGGGTTTCTAATCCTGTTTGCTCCCCACGCTTTCGCGCTTTAGCGTCAGTATTTGTCCAGTGGGCTGGCTTCCCCATCGGCATTCCTACAAATATCTATGAATTTCACCGCTACACTTGTAGTTCCGCCTACCTCTCCAATACTCTAGTCTAACAGTTTCCAACGCCATACGGAGTTGAGCCCCGCGGTTTTACACCAGACTTTTTAAACCACCTAGACGCGCCTTACAACCCATAACTCCGGATAACGCTCGGGGACTACGTATTTCCCCGGCTGCTGCGCCCTAGCTTGCC
+
CCCCCGGCEGGGGGGGGGGGGGGGGGGGGGAFGGGDGGGGGGG;FG@F,EF,@FGGGG,CF,@6C6FFG<,,D<F@FGGG8FGDEFGGC@FGG<D@??5FFFGGFG,A5FFGGGGGG+BCGGGG9A5,A,CFGGDCC+=FB+@6@E;DCFFFGGGF8ED;,CEE<FFGGGG@CC+@126==@+3<C;D,@7A>E*4*3C*+36*;97;2?8DEGG*B*A4=7-8**8B>2238G6;+)?=*3,38*)/9.5((07)/(,((,1()*(534:)-0))<*(((-((())),1:*4((()+(-.
@M04650:207:000000000-C238N:1:1101:11671:5244 2:N:0:19
GGACTACTAGGGTTTCTAATCCCGTTCGCTACCCTAGCTTTCGCACATGAGCGTCAGTCTTGTGCCAGGAAGCCGCCTTCGCCACTGGTGTTCTTCCCGATATCTACGCATTTCACCGCTACACCGGGAGTTCCACTTCCCTCTCACATACTCTAGGCTTACAGTATCAGATGACAAACAGATGGTAAGCACCTGCCTTTTACATCTGACTTATAAACCCGCCTGCGTGCGCTTTACGCCCAGTAATTCCGGACAACGCTTGCCCCCTACGTATTACCGCGGCTGCTGGCCCGTAGTTTGC
+
CCCCCGGGGGGGGGGGGGGGGFGGGGGGGGGGGGGGGGGGGGGGGGGGGFGGDGGGGGGGGGGGGGGGGGGGGGGGGGGGGGGGGGGGGGGGGGGGGGGGGGGGGGGGGGGGGGGGGEEGEGGGGGGGGGGGGFGGGFCGGGGFGGFGFGGFGGAEDDCDFGDFGFGGGGFGFFGGGGGGGGGG7FGFGGFGCGGF5FGGGFGFFGGFEGFGFGGG>EFDBD>FFF985D@B@GF<ADGGG;;@:D?EGF6:DDGBG9>FBFFFDFB>:?:7)<:BGF?>F6>96<30:G(7,4(14EDA9
@M04650:207:000000000-C238N:1:1101:18299:5260 2:N:0:19
GGACTACCCGGGTTTCTAATCCTGTTTGCTCCCCACGCTTTCGCGCTTTAGCGTCAGTATTTGTCCAGTGAGCTGGCTTCCCCATCGGCATTCCTACAAATATCTACGAATTTCACCTCTACACTTGTAGTTCCGCCCACCTCTCCAATACTCTAGTCTAACAGTTTCCAACGCAATACGGAGTTGAGCCCCGCAGTTTAACATCAGACTTTTTAAACCACCTAGACGCGCTTTACGCCCAATAAATCCGGATAACGCCCGGGGCATACGTATTACCGCGGCTGCTGGCACGGATTTAGCC
+
CCCCCGGGGGGGGGGGGGGGGGGGGGGGGGGGGGGGGGGGGGGGGGGEGGGGGGGGGGGGGGGGGGGGGGGGGGGFGGGGGGGGGGGGGGGGGGGGGGFGGGGGGGGGGGGGGGGGGGGGGGGGGGEECFGGGGGGGGGGGGFFGGFFGGGFGFGFGFGGGGGGGGGGDGGGGGGGGFGGGGDGGGGGFGGGGGGGGGGGGFGFFGGFFGGGCFGGFEG7=DFFEFF6(161;EFFADDFGFFFGG<?FEEFFFF77,(-3(92<E?8?:72)<2)<919>B9(6>D((*,/(-4(50:A:
@M04650:207:000000000-C238N:1:1101:15144:5267 2:N:0:19
GGACTACAGGGGTTTCTAATCCCGTTCGCTACCCTAGCTTTCGCACATGAGCGTCAGTCTTGTGCCAGGAAGCCGCCTTCGCCACTGGTGTTCTTCCCGATATCTACGCATTTCACCGCTACACCGGGAGTTCCACTTCCCTCTCACATACTCTAGGCTTACAGTATCAGATGACAAACAGATGGTAAGCACCTGCCTTTTACATCTGACTTATAAACCCGCCTGCGTGCGCTTTACGCCCAGTAATTCCGGACAACGCTTGCCCCCTACGTATTACCGCGGCTGCTGGCACGTAGTTTGC
+
C?CCCCFEGGGEGEGGGFFEGFGFFFGGGDGGGGGDEGGGGGGGGGEGFFGGGEGDGFEGGGG@EEGGFC@FEGGGEGEGGGGGEGF<FGGGGGFGGFGGGGDGGFCFGFG7FADGGGEGGCFGGCEG4>>AFG9DDGGDGCFBFGGGGC9DEF;@@DDFFGG8D9CFGFF,2=DGGFGFF@9BGGGGF99@>FGFGDEFFA,9=:DF6C?F;C+:9;:C>C@99A@D(52;6EFF@@*CC<?FFC3<FFFF(8DBF(-8047:FG1026,3<93):*4>B>1-43?D0=(0-(,(-A2)6
@M04650:207:000000000-C238N:1:1101:16545:5272 2:N:0:19
GGATTACCCGGGTTTCTAATCCTGTTTGCTCCCCACGCTTTCGCGCTTTAGCGTCAGTATTTGTCCAGTGAGCTGGCTTCCCCATCGGCATTCCTACAAATATCTACGAATTTCACCTCTACACTTGTAGTTCCGCCCACCTCTCCAATACTCTAGTCTAACAGTTTCCAACGCAATACGGAGTGGAGCCCCGCAGTTTAACATCAGACTTTTTAAACCACCTAGACGCGCTTTACGCCCAATAAATCCGTATAACGCTCGTGTCATACGTATTACCGCGGCTGCTGGCACGTATTTTGCC
+
B-A-A,;C,+@:FF79F@6E,CFFGFG,<<@FFG<@CE76,;6@F7F,:F,,@BFCCFEFF,CEFCAF@FCBFG@CFA,,98@<FCEEEEGGGGGGGG9EGGFFGEFCF=E=EFF?FAFFGGGFFGCG,BFEF,4=1BC+@DD+==FCFG8DEDFGFFFGG?8EFFEFF;>B8>CE>=?D63:>,3@,@7:EGGCC*=,A:BDAFDGFFGFC4FGGFFGF9<:=E4=;>D9;;*;>51C7F@D87+.)*:.43<F>D((-449(23:443>F98<4794;4099:?8(-2)/,()5<+-85
@M04650:207:000000000-C238N:1:1101:7355:5272 2:N:0:19
GGACTACTGGGGTTTCTAATCCTGTTCGCTCCCCTAGCTTTCGCGCCTCAGCGTCAGATGCAGTCCAGAAAGCCGCCTTCGCCACTGGTGTTCCTCCCAATATCTACGCATTTCACCGCTACACTGGGAATTCCACTTTCCTCTCCTGCCCTCAAGAAATACAGTTTCCATTCCATCACAGGGTTGAGCCCTGAACTTTAAAAACAGACTTGTATTCCCGCCTACGCGCCCTTTACGCCCAATGATTCCGGACAACGCTCGCCCCCTACGTATTACCGCGGCTGCTGTCACGTAGTTAGCC
+
@C@CCEFGGGGGGGGGGGGGGGGGGGGGGGGFGGGGGGGGGGGGGGGGEGGGGGGGGGGCGGGGGGGGGGGGGGGGGGGGGGGGGGGGGGGGGGGGGGGGGGGGGGGGGECFGGGGGGGDEFGGGGGGGFCFGGGGGGGFGGGFGGFGGGGFGGGFCDGGGGF8FGFG9DFFFFGGGGGGCF=D7>FGGGGGGC67DCFGGFGF>>F*=9EFCGFGF<FG=DFDDF28=DFFF7+;>DGGGF8;+;5?;AB?B:*4C9?1,2D0DEB1::18)2)6972((40(254.506:2,(.)0.<5
@M04650:207:000000000-C238N:1:1101:16949:5295 2:N:0:19
GGACTACCGGGGTATCTAATCCTGTTTGCTCCCCACGCTTTCGCGCATCAGCGTCAGTTATGGTCCAGAAAGCCGCCTTCGCCACTGGTGTTCCTCCCGATCTCTACGCATTTCACCGCTACACCGGGAATTCCGCTTTCCTCTCCCACACTCAAGCCTATCAGTTTCCAAAGCAATTCCCACCTTGAAAGCGGGACTTCCACTCCAGACTTAACAGGCCGCCTACGCGCCCTTTACGCCCAATCATTCCGGACAACGCTTACCCCCTACGTCTTACCGCGGCTGCTGGCACGTAGTTAGC
+
6BCC<@FC++C@FGC<EGED,<ECFDGGFGC<6B<F@:8,:;C@EFG7=<,@@B@:B96CC9@69CCCC,CB,A7::C,A4:BFFGC8FGGGGGCFF+>BC:DFDFFFGGG:E@BEFF6++@EFF7=EFFGCGGFGGCCFCDF9DF=8<EEFGGGFGG6BEF7;3,@DFGGGCEEGGFGGFFFGGFEGCEGFGG*CDGGGGFCFFGGFE<D+9CGG47FDBD:0(03)4349>*96@<CEE?:0**-679<7?BC?G>(3((2,>F9((3-.4836F4:1-20196::7E:E:<(:8C):)
@M04650:207:000000000-C238N:1:1101:15450:5323 2:N:0:19
GGACTACCAGGGTTTCTAATCCTGTTTGCTCCCCACGCTTTCGAGCCTCAGCGTCAGTTATGTGCCAGGAAGCCGCCTTCGCCACTGGTGTTCCTCCATATATCTACGCATTTCACCGCTACACATGGAATTCCACTCTCCTCTTCTGCACTCAAGTCTCCCAGTTTCCAATGACCCTCCCCGGTTGAGCCGGGGGCTTTCACATCAGACTTAAGAAACCGCCTGCGCTCGCTTTACGCCCAATAAATCCGGACAACGCTTGCCACCTACGGATTACCGCGGCTGCTGGCACGTAGTTAGC
+
CCCCCGGGGGGGGGGGGGGGGGGGGGGGGFFGGGGGGGGCFFG@FGGGGGGGGGGGGFGGGGGGGGFGGGGGDGGGGGEFFGGGDGGGGGGGGGGGGGGAEFFGGDEGGGGGGGGFGGGGGGGGCFFGFGGGGGDGCGGCFGGFGGGGGFGF8EFG9F9DFDGGGGE=E9DFDB9FGFGGEGGGGGGGGGGDEGDEGDFGF6B6BFG=@FGG=D1@8=?C2<6?FF@BBGFFDFFFFFDE/2?FGGFFGF)7(7D<542162FBCF<4((3((;:?FF(441>02(4)4>3032,(3:566
@M04650:207:000000000-C238N:1:1101:21508:5360 2:N:0:19
GGACTACCAGGGTATCTAATCCTGTTTGCTCCCCACGCTTTCGCGCTTTAGCGTCAGTATTTGTCCAGTGAGCTGGCTTCCCCATCGGCATTCCTACAAATATCTACGAATTACACCTCTACACTTGTAGTTCCGCCCACCTCTCCAATACTCTAGTCTAACAGTTTCCAACGCAATACGGAGTTGAGCCCCGCAGTTTAACATCAGACTTTTTAAACCACCTAGACGCGCTTTACGCCCAATAAATCCGGATAACGCTCGGGGCATACGTATTACCGCGGCTGCTGGCACGTATTTAGCC
+
CCCCCGGGGGGGGGGGGGGGGGGGGGGGGGGGGGGGGGGGGGGGGGGGGGGGGFGGGGGGGGGGGGGGGGGGGGGGGGCEFFGGGGDGDEGGGGGGGGGGGGGGGGGGGGGGGGGGGCFFGGGCFGGFGGGGDFC:EGGGGFGFGGFGGGGFGGGGFGFDGGGGGDGGGGGGGGGGGGGGGG6EDC;<?FGGGCEGCFFFGFGFFGGF=4@=<CFGFFGGDGFFF44?2:@;DCAEF6EDG@F3DGFFGFB;;EC?D0,3;2<>3C0:?:3><FA6+1464;BF60)4?6<C18AF2C225
@M04650:207:000000000-C238N:1:1101:4879:5361 2:N:0:19
GGACTACCGGGGTTTCTAATCCTGTTTGCTCCCCACGCTTTCGCACCTGAGCGTCAGTCTTTGTCCAGGGGGCCGCCTTCGCCACCGGTATTCTTCCACATCTCTACGCATTTCACCGCTACACATGGAATTCTACCCCCCTCTACAAGACTCTAGCTGTCCAGTATCAGATGCAATTCCCGTGTTAAGCCCGGGGCTTTCAAATCTGACTCAATCAACCGCCTGCGTGCGCTTTACGCCCAGTACTTCCTATTAACGCTTGCACCCTCCGTCTTACCGCGGCTTCTGGCACGGCGGTAGC
+
CCCCC8F@:FEDEFGGGGGGGG,CFG,CEG9FGG@FGGGGGGBFECFFGCFGGGGGGGGFGG,ECFFGGECF:C7F7FGG?FGGG<CEGCFGG,@EE9AAFCFFFGGCGGGGGGDFG7C=E79FCGFGFGFFGGGA96+@CDEFCC;@>7D?<FA9=:D,,@CCFFAFFGGGGG,@,3=,<F,>FFG,=C,=7C*:):<C21++1*;:<F7+;0+147:<9DB<:>6:091(1:>4?1*?E?:7C*6>F**.66DAF(6?:(1)980-(4(,(/45EC160041(.6)8C<F?>01(:(()
@M04650:207:000000000-C238N:1:1101:16698:5362 2:N:0:19
GGACTACTCGGGTATCTAATCCTGTTTGCTCCCCACACTTTCGAGCCTCAGCGTCAGTTAATGTCCAGCAGGCCGCCTTCGCCACTGGTGTTCCTCCCGATATCTACGCATTCCACCGCTACACCGGGAATTCCGCCTGCCTCTCCATCACTCAAGAACGCCAGTTTTGAACGCACGCTATGGGTTGAGCCCATAGATTTCACGTCCAACTTGGCATCCCGCCTGCGCTCCCTTTACACCCAGTAATTCCGGACAACGCTTGCCACCTACGTTTTACCGCGGCTGCTGGCACGTAGTTAGC
+
CCCCCGGGGGGGGGGGGGGGGGGGGGGGGGGGGGGGGGGGGGGGGGGGGGGGGGGGGGGGGGGGGGGGGGGGGGGGGGGGGGGGGGGFGGGGGGGGGGGGGGGGGGGGGGGGGGGGG=CGGGGGGGGGGGGGGGGGGDGGGGGFGGGGGGGFGGFGGGGGGGGGGGGGGGGFGGEGGGEGGGGGGGGGGGGFGGGGF@C?FFGFFGGB=CFCEDDF*5CD0<>@FF9:(2:1@FF9F<CF>:??7C94:?FF:DG<FFFFFFGFDGF???:??G<DGF1>B02;>04)(/(+(.((-<)..
@M04650:207:000000000-C238N:1:1101:22326:5365 2:N:0:19
GGACTACTCGGGTTTCTAATCCTGTTTGCTCCCCACGCTTTCGCACCTGAGCGTCAGTCTTTGTCCAGGGGGCCGCCTTCGCCACCGGTATTCCTCCACATCTCTACGCATTTCACCGCTACACATGGAATTCTACCCCCCTCTACAAGACTCTAGCTGACCAGTATCAGATGCAATTCCCGGGTTAAGCCGTGGGATTTCACCTCTGACTTACAAAGCCGCCTACGCGCGCTTTACGCCCAGTGATTCCGGTTAACGCTTGCACCCTCCGTATTACCGCGGCTGCTGGCACGGAGTTAGC
+
CCCCCGGGFGGGGEGGGGGGGGGGGGGGGGGGGGGGGGGGGGGGGGGGFFFGGGGGGGGGGGGGGGGGGGEDGGGGGGGGGGGGGGGGGGGGGGGGGGGFGGGGGGGGGGGGGGGGGGGGGGGGGGGFGGGGGGFDEGGGGGGFGGGC=CGFGGF9FFA,@F?FFGGGFCGGGGGGEFGGFGCGGGG9EFGCEGGGGFCCGFGAFG*9CDG>>GGFA@FGFGFF;A@5>C6>9EF>FFGGGFB:*CA:FF)((0*6DFBFFFG<FGB03?64:624<FFB9((3((.:(::FB1((,;<F<
@M04650:207:000000000-C238N:1:1101:14520:5405 2:N:0:19
GGACTACCGGGGTTTCTAATCCTGTTTGCTCCCCACGCTTTCGCACCTGAGCGTCAGTCTTTGTCCAGGGGGCCGCCTTCGCCACCGGTATTCCTCCACATCTCTACGCATTTCACCGCTACACATGGAATTCCACTCTCCTCTCCTGCACTCAAGTCTACCAGTTTCCAATGCATACAATGGTTGAGCCACTGCCTTTTACACCAGACTTAATAAACCACCTGCGCTCGCTTTACGCCCAATAAATCCGGACAACGCTGGCCACCTACGTATTACCTCGGCTGCTGGCCCGTAGTTAGCC
+
CCCCCGGGGGGGGGGGGGGGGGGGGGGGGGGGGGGGGGGGGGGGGGGGGGGGGEGGGFGGGGGGGGGGGGGGGGGGGGGGGGGGGGGGGGGGGGEGGGGGGFGGFGGGGGGGGGGGGGGGGGGGG8FFFFFGGGGGGGCFGGGCFGGGGFDFGG?FGGGGGGGGGGGGGGGGGGGFGGGDFGGFCFGGGCFGCCGGGFFGGFFFFGGFFGGDEGFGFF87BDD;DFFBDGFFDF6;5;E@E?1>FFABGFFFFF::C;B(145:GGB:B??FFC2AC*4((2<7(4::<*,*42124<)45
@M04650:207:000000000-C238N:1:1101:14710:5429 2:N:0:19
GGACTACTGGGGTTTCTAATCCCGTTCGCTACCCTAGCTTTCGCACATGAGCGTCAGTCTTGTGCCAGGAAGCCGCCTTCGCCACTGGTGTTCTTCCCGATATCTACGCATTTCACCGCTACACCGGGAGTTCCACTTCCCTCTCACATACTCTAGGCTTACAGTATCAGATGACAAACAGATGGTAAGCACCTGCCTTTTACATCTGACTTATAAACCCGCCTGCGTGCGCTTTACGCCCAGTAATTCCGGACAACGCTTGCCCCCTACGTATTACCGCAGCTGCTGGCGCGTAGTTTGC
+
CCCCCGGGGGGGGGGGGGGGGGGGGGGGGGGGGGGCGGGGGGGGGGGGGGGGGGGGGGGGGGGGGGEFGCFGGGGGEGGGGGGGGGGGGGGGFGGGGGGGGGGGGGGGGGGGGGGGGGGGGEGGGDG>EG@DGGGGFFGFGGGFGGGGGGGFGGGGGGDCEEGGGG7EGFF;CFFGF?FGCFGCGGGGG9DF9CEGGFFCF6EFFGGF?GD9*=CDFFCC=D@DBA@BFDFFBCF96;EFG0=@GGC?GAA>?FDBFBBBFFGBGG>2(3:(8<34CC0;B(4<7?>0(2(/44(439.56
@M04650:207:000000000-C238N:1:1101:8154:5441 2:N:0:19
GGACTACTAGGGTTTCTAATCCTGTTTGCTCCCCACGCTTTCGAGCCTCAGCGTCAGTTACAGACCAGAGAGTCGCCTTCGCCACTGGTGTTCCTCCATATATCTACGCATTTCACCGCTACACATGGAATTCCACTCTCCTCTTCTGCACTCAAGTCTCCCAGTTTCCAATGACCCTCCCCGGTTGAGCCGGGGGCTTTCACATCAGCCTTAAGAAACCGCCTGCGCGCGCTTTACGCCCAAAAAATCCGGACAACCCTGGCACCCGACGTATAACCTCGGCCGTTGGCCCGTAGTTAGC
+
CCCCCG@FFFGGFGEGGGGGGFCFGGGGGGGGGGGGGGGGGGGGGGGCFGGGGEFFGGGGGGGGGGGGGCGGGGG>EFEEGGGGGGFGEFEFGFGGGGGGGGGGGGGGG7FEGGGGCEC=EFEGFAFFEFFGGGGGGGGGGGGDFGGFGFD58EGCFAEDEFCDFFGGCFGDFGGE?+1=>=CEE++,,3D7@GDCDDGG>6<81*;9)*;78DFGF(,2.7001895(:(--:3692EG*41(*1,(7/<0(>D25((4(,906*-((((-1<))+*),-(,(,((,(+,*-((-4+6<)
@M04650:207:000000000-C238N:1:1101:15745:5459 2:N:0:19
GGACTACCGGGGTTTCTAATCCTGTTTGCTCCCCACGCTTTCGAGCCTCAGCGTCAGTTAATGTCCAGCAGGCCGCCTTCGCCACTGGTGTTCCTCCCGATATCTACGCATTCCACCGCTACACCGGGAATTCCGCCTGCCTCTCCATCACTCAAGAACGCCAGTTTTGAACGCACGCTATGGGTTGAGCCCATAGATTTCACGTCCAACTTGGCATCCCGCCTGCGCTCCCTTTACACCCCGTAATTCCGGACAACGCTTGCCACCTACGTTTTACCGCGGCTTCTGGCCCGTCGTTAGC
+
CCCCCGGGGGGGGGGGGGGGGGGGGGGGGGGGGGGGGGGGGGGGGGGGGGGGGGGGGGCFGGGGGGGGGGFGCEGGGGGGGGGFEFGGGGGGGGFFGGGFEGGGGGGGGGGGGGGGGGGGG@GGGGEGFFFGGGGGGGGGGGGFGGGFGGGFFGGFAFDGGGEGFGGGGG9CD7:EGGCEGGFGGGGGGGGGF:FEGDFFFFGF;FDBEGGF9DFG4@FG;<9((;9>2D28<FF:69:CE1-4<DB<FF@B:5D07>FF(,9:GG:(((,.(@?)+::>;>B(((.)47:/((-(-2(--
@M04650:207:000000000-C238N:1:1101:26494:5516 2:N:0:19
GGACTACTCGGGTTTCTAATCCCGTTCGCTACCCTAGCTTTCGCACATGAGCGTCAGTCTTGTGCCAGGAAGCCGCCTTCGCCACTGGTGTTCTTCCCGATATCTACGCATTTCACCGCTACACCGGGAGTTCCACTTCCCTCTCACATACTCTAGGCTTACAGTATCAGATGACAAACAGATGGTAAGCACCTGCCTTTTACATCTGACTTATAAACCCGCCTGAGTGCGCTTTACGCCCAGTAATTCCGGACAACGCTTGCCCCCTACGTATTACCGCGGCTGCTGGCCCGTAGTTTGC
+
CCCCCGGGGGGGGGGGGGGGGFGGGGGGGGGGGGGGGGGGGGGGGGGGGGGGGFGGGGFGFGFGGGGGGGGEGGGGGGGGGGGGGGGGGFGGGGGGGGGGGGGGGGGGGGGEGGGGGGGGGGGGGGGGEGGGGGGGGGGGGGGFGGGGGGGFGGGFGGGGGGGGGECFGGGGGGGGGGGGGDGFGGFFGGFFGGGGGGGDCFECFGGFFFGGFGGGFEGDFGF=2?BFEFFB;GFFF0CBG;?@FGFFGFFFDEGFF6>B<?<:FG>6:6??<C0:CF?FFFF9((5::=(*4;666FAF9
@M04650:207:000000000-C238N:1:1101:15071:5522 2:N:0:19
GGACTACCCGGGTATCTAATCCTGTTTGCTCCCCTAGCTTTCGCACTTCAGCGTCAGTTTTTGTCCAGTGAGCTACCTTCGTCATCGGCATTCCTACATATATCTACGAATTTCACCTCTACTCATGTAGTTCCGCCCACCTTTCCAATACTCTAGAATTTCAGTTTCGTCGGCAAGCTAATGGTTGAGCCACTAGTTTTCACCGTCGACTTGAAACCCCGCCTAGATGCCCTTTATGCCCAATAATTCCGGATAACGCTTGCGACATACGTATTACCGCGGCTGCTGGCACGTATTTAGC
+
CCCCCGGGGGGGGGGGGGGGGGGGGGGGGDGGGGGGGGGGGGGGGGGDFFGGGGGGGFEGGGEGGGGGGGGGGGGFFGGF@FEGFFFGGGGGGGGGGGGGGGGGGGGGGGGGGGGGGGGGGDDGGFGDFGGGEGGCGGGGGGGFGGGGGGGFGGGGGGGGGGFFGGGGGGGGGGGDFGGGG9FDGFGGFGGFFFCFGGGGGFFBEGGFFGGGFGDDF:EDF>A@@FBFFG=BFGFFFFGGG=0=GGFFGFFFDDGEF@@DF6C;DGF<2)(47GFFGG0909>BBB>08C?F?:?<:ED9:
@M04650:207:000000000-C238N:1:1101:10652:5540 2:N:0:19
GGACTACTAGGGTATCTAATCCTGTTTGCTCCCCACGCTTTCGAGCCTCAGTGTCAGTTACAGGCCAGAGAGCCGCTTTCGCCTCCGGTGTTCCTCCATATATCTACGCATTTCACCGCTACACATGGAATTCCACTCTCCTCTCCTGCACTCAAGTCTCCCAGTTTCCAATGCACACAATGGTTGAGCCACTGCCTTTTACATCAGACTTAGGAAACCACCTGCGCTCGCTTTACGCCCAATAAATCCGGACAACGCTTGGGACCTACGAATTACCGAGGCTGCTGGCACGAAGTTAGTC
+
CCCCCEGGGGFFGGGGGGGGGGGGGGGGGGGGGGGGGEGGGGGFGDGFCGGGGGGGFFGGGFEFGF<@FGGGGGGGGGFGGDE,BEBC=F?FEEGFGFDFEFGGGGGGGGGGGGGGGGEGGGGFFGGGFFEGFFFFGGGGGG8+DE6,8DGF,,@@;=@EGGGCFGFGFFGEDECGGGGGGGCDGEEGGG?CFFGGGGGGGFFFA?+:C5;C**=CF@D>9DB=2:@DFG>D>:C45@@CFB(6::))*2:2();:3,,((,24C=.),((.8@4>@*(-(246(:?0:C<C(,(4<E9))
@M04650:207:000000000-C238N:1:1101:13311:5544 2:N:0:19
GGACTACTGGGGTATCTAATCCTGTTTGCTCCCCTAGCTTTCGCACTTCAGCGTCAGTTTTTGTCCAGTGAGCTACCTTCGTCATCGGCATTCCTACATATATCTACGAATTTCACCTCTACTCATGTAGTTCCGCCCACCTTTCCAATACTCTAGAATTTCAGTTTCGTCGGCAAGCTAATGGTTGAGCCACTAGTTTTCACCGTCGACTTGAAACCCCGCCTAGATGCCCTTTATGCCCAATAATTCCGGATAACGCTTGCGACATACGTATTACCGCGGCTGCTGGCACGTATTTAGC
+
CCCCCGGGGGGGGGGGGGGGGGGGGGGGGGGFGGGGGGGGGGGGGGGGGGGGGCGGGFGFGGGGGGGGGGGGGGGGGGGGGGGGGGGGGGGGGGGGGGGGGGGGGGGGGGGGGGGGGGGGGFGGGGGGGGGGGGGDGGEGGGGFGGGGGGGFGGGGGGGGGGGGGGGGD8CEGGGGGGGGGCEGGGGGGGGGGGGGGFFFGCF?>FGFFGGCEGCDFCEGBGFDAFBFFG@FFFFEFEFFGEBFGGEC>FFFFFGFGF1;6;F6DE@;ABF<BGFFFC?>FF09B?:B0C?GBB7)5FAB<
@M04650:207:000000000-C238N:1:1101:22899:5631 2:N:0:19
GGACTACAGGGGTATCTAATCCTGTTTGCTCCCCACGCTTTCGCACCTGAGCGTCAGTCTTTGTCCAGGGGGCCGCCTTCGCCACCGGTATTCCTCCACATCTCTACGCATTTCACCGCTACACATGGAATTCTACCCCCCTCTACAAGACTCTAGCTGACCAGTATCAGATGCAATTCCCGGGTTAAGCCCGGGGATTTCACATCTGACTCAATCAACCGCCTGCGTTCGCTTTACGCCCAGTAATTCCGATTAACGCTTGCCCCCTCCTTATTACCGCGGCTGCTGGCACGGAGTTAGC
+
CCCCCGGGGGGGGGGGGGGGGGGGGGGGGGGGGGGGGGGGGGGGGGGGGGGGGGGGGGGGGGGGGGGGGGGGGGGGGGGGGGGGGGGGGGGGGGGGGG8FFFGGGGGFEEGGGGGGGGGGGGGGGGGFGGGGGGGGGGCGGGGFGGGG<FGFGGGFGGGGGGGFGGGGGGF98FGFFGGGGGGGGDFGGGFGGGECCDGGGFGFFGGFE@7DECCFFFCCBG902F(0(1:>?G@2FBGGG?627>AAGFF:?DGFGB0:BFC(>C9,40,)-<5ACGBFBF>6>:D?0E1C<61(3*)66
@M04650:207:000000000-C238N:1:1101:14684:5688 2:N:0:19
GGACTACAGGGGTATCTAATCCTGTTTGCTCCCCACGCTTTCGAGCCTCAGCGTCAGTTACAGACCAGAGAGCCGCCTTCGCCACTGGTGTTCCTCCATATATCTACGCATTTCACCGCTACACATGGAATTCCACTCTCCTCTTCTGCACTCAAGTTTCCCGTTTTCAAATGCCCTTCCCGGGTGAACCCGGGGGCTTCCCCTCCGGCCTTAGAAACCCACCTCCGCACGCTTGCCGCCAAATAATCCCGACAAACGCTGGGACCCTCGTAATAACCTCGGCTGCTGGCCCGTGTTTAGC
+
CCCCCGGGFFGGGGGGGGGGGGGFGGGGGGGGGGGGGGGGGGGCCGGDFGGFGGGGGFFFGFGGGGGGGG8FGGGGGGGGGGGGGGGGGCFGGGFGGG9FFCFDFGGFEGGGCFGGGGGGGGGGCAEFFGGGGFGFD?EFDFGFDEFAEFGFGFGFC:F>D,+,AE+@DFD,23@?,+@FF+B+@++,,8+*77E*19F,0),))*))(19*7*2;C(85(:((/),)(1(-3E)()(:E*(()CF2):)0(33/(7((4-(7,*;:((((((/))+2)(-(-(,())(*,/4,-.8;4))
@M04650:207:000000000-C238N:1:1101:16995:5745 2:N:0:19
GGACTACTGGGGTTTCTAATCCTGTTTGCTCCCCACGCTTTCGTGCATGAGCGTCAGTGTTATCCCAGGGGGCTGCCTTCGCCATCGGTATTCCTCCACATCTCTACGCATTTCACTGCTACACGTGGAATTCTACCCCCCTCTGACACACTCTAGCCGTGCAGTCACCAATGCAATTCCCAGGTTAAGCCCGGGGATTTCACATCGGTCTTGCACAACCGCCTGCGCACGCTTTACGCCCAGTAATTCCGATTAACGCTTGGACCCTACTGATTACCGCGGCTTCTGGCACGTCGTTAGC
+
CCCCCGGGGGGGGGGGGGGGGGGGGGGGGGGGGFGGGGGGGGGGGGGGGGGGGGGGGGGGGGGGGGGGGGGGGGGGGGGGGGGGGGEGGGGGGGGGGGGGGGGGFGGGGGGGGGGGGGGGGGGGGGGGGGGGGGGGGGGGGGGFFDGGG?EFFGGGGFEGGGGGGGCFGGGGGGGFFFGGGGCFGGGGAFGGGGGGCDGGGFGFFGG4(?CFEGFFF@GGFGF;(),81C>F:GF4FFGGGF?8*24>GFF0:5C<C(24?FD:FF:((.))-<>)CF(4(,1((4<))08<(.(-(;?(.
@M04650:207:000000000-C238N:1:1101:21804:5768 2:N:0:19
GGACTACTCGGGTTTCTAATCCTGTTTGCTCCCCACGCTTTCGAGCCTCAGCGTCAGTTACAGACCAGAGAGCCGCCTTCGCCACTGGTGTTCCTCCATATATCTACGCATTTCACCGCTACACATGGAATTCCACTCTCCTCTTCTGCACTCAAGTTTCCCAGTTTCCAATGACCCTCCCCGGTTGAGCCGGGGGCTTTCACATCAGACTTAAGAAACCGCCTGCGCTCGCTTTACGCCCAATAAATCCGGACAACGCTTGCCACCTACGTATTACCGCGGCTGCTGGCACGTAGTTAGC
+
CCCCCGGFGGGGGGGGGGGGGGGGGGGGGGGGGGGGGGGGGGGGGGGGGGGGGGGGGGGGGGGGGGGGGGGGGGGGGGGGGGGGGGGGGGGGGGGGGGGGGGGGGGGGGGGGGGGGGGGGGGGGGGGGFCFFGGGFGGGGGGGFGGGGFGGFGGGGFGGGGGGGDGGGGGGGGGGGGGGGGGGGGGGGGGGGGGGGGGGGFFGFFGGFFGGFFC7FFFGFFG@FFFFBB:@>FG>AF?EGGBF:GGFFGFFFFFGFG9>64?G?G91:F0<8?C?FGGFFFFFF>0:7?G?FB8:?0A<>)
@M04650:207:000000000-C238N:1:1101:8652:5777 2:N:0:19
GGACTACCGGGGTATCTAATCCTGTTTGCTCCCCTAGCTTTCGCACTTCAGCGTCAGTTTTTGTCCAGTGAGCTACCTTCGTCATCGGCATTCCTACATATATCTACGAATTTCACCTCTACTCATGTAGTTCCGCCCACCTTTCCAATACTCTAGAATTTCAGTTTCGTCGGCAAGCTAATGGTTGAGCCACTAGTTTTCACCGTCGACTTGAAACCCCGCCTAGATGCCCTTTATGCCCAATAATTCCGGATAACGCTTGCGACCTCCGTATTACCGCGGCTGCTGGCACTTAGTTAGC
+
CCCCCGGGGGGGGGGGGGGGGGGDGGGGGGGGGGGGGGGGGGGGGGGGGGGGGGGGGGGGGGGGGGGGGGGGGGGGGGGGGGGGGGGGGGGGGGGGGGGGGGGGGGGGGGGGGCGGGGGGGGGGGGGGGGGGGGDFG6>FGGGFGGGGGGGFGGCGFFCCFFFFGGEDC@6CDGEGFGF8,@>DFGGFCFFCFF,,?EGFFFFFFGG>5*C>**3?8=GDACB>DFEFEGE=BGFEF4CFFFFFGFCFDFAB@BD<=/3,//*63?((),--.8:ACF09>(4(,(3>:C(+(,6<<:)).
@M04650:207:000000000-C238N:1:1101:25712:5786 2:N:0:19
GGACTACAGGGGTTTCTAATCCCGTTCGCTACCCTAGCTTTCGCACATGAGCGTCAGTCTTGTGCCAGGAAGCCGCCTTCGCCACTGGTGTTCTTCCCGATATCTACGCATTTCACCGCTACACCGGGAGTTCCACTTCCCTCTCACATACTCTAGGCTTACAGTATCAGATGACAAACAGATGGTAAGCACCTGCCTTTTACATCTGACTTATAAACCCGCCTGCGTGCGCTTTACGCCCAGTAATTCCGGACAACGCTTGCACCCTACGTATTACCGCGGCTGCTGGCACGTAGTTTGC
+
CCCCCGG@FCDGGDGFGGGGGGGGGGGGGDGGGG@FGGFFGGD@FGGGGFGFEGGG@FFFGEG8FGGGEFFGGG>FDEGGEGGGGGGFGGGGGADF:AFFGGGGGGFGDGGFFEGGGGGGGGGCGDGGG=FGCEFG8DFFGGGFFGGGFFGFC>D,:DGFFGEC@CFCGAFAFFGG,AFGG79=FFECFG9FEGG6CDGF*=FFF7CAEGCGABD9BBF49D2>B49507:>>=AEF;EF71=FGGF?7@490<G:F>06<6G7FG:82:1?FF:<CF096>>((4::2C:9<.(.-<64-
@M04650:207:000000000-C238N:1:1101:15946:5789 2:N:0:19
GGACTACTGGGGTATCTAATCCTGTTTGCTCCCCACGCTTTCGCGCTTTAGCGTCAGTATTTGTCCAGTGAGCTGGCTTCCCCATCGGCATTCCTACAAATATCTACGAATTTCACCTCTACACTTGTAGTTCCGCCCACCTCTCCAATACTCTAGTCTAACAGTTTCCAACGCAATACGGAGTTGAGCCCCGCAGTTTAACATCAGACTTTTTAAACCACCTAGACGCGATTTACGCCCAATAAATCCGGATAACGCTCGGGGCATACGTATTACCGCGACTGCTGGGACGTATTTAGCC
+
CCCCCGGGGGGGGGGGGGGGGGGGGGGGGGGGGGGGGGGGGGGGGGDGGGGGGGGGGFFGFFGGGGGGFFEGGGGGGGGGDFGGGGGDGEGGGGFGGGFGGGGFGGFGGGG?<EFGGGGFGGGGGEGGGGGFGGGGGGEGGGGFGGGGGGG?FFGGGGGFGGGGG=DFEGGFCFGEGGGGGCECFGGGFGFEGGGGCF9EFFGFFGGF=CC+:DF4BEEGFGFF=FFDFC(/2C=ED;G@G@FFFG<3*0:2;5079((419)2DGF4<38<D?A<+*-2(4(2:),.(*.2-(.()3-..
@M04650:207:000000000-C238N:1:1101:7861:5803 2:N:0:19
GGACTACTCGGGTATCTAATCCTGTTTGCTCCCCTAGCTTTCGCACTTCAGCGTCAGTTTTTGTCCAGTGAGCTACCTTCGTCATCGGCATTCCTACATATATCTACGAATTTCACCTCTACTCATGTAGTTCCGCCCACCTTTCCAATACTCTAGAATTTCAGTTTCGTTGGCAAGCTAATGGTTGAGCCACTAGTTTTCACCGTCGACTTGAAACCCCGCCTAGATGCCCTTTATGCCCAATAATTCCGGATAACGCTTGCGACATACGTATTGCCTCGGCTTCTGGCACGTCTTTGTC
+
CCCCCGGGGEECFGFGGGGGADFGFGGGGFAFGGGGGGGGGGGFEGGGGF@AFGGCCFFAF@CGGFGFGFGGGGFGFEGF@FFEGGGDGGFFFFFGGGGFFEGFGGCDEEB@FFGFCE?FCGCFGGFG,EFGGGGGGGGGGGFF;EFDF?DFGEFG9A;FFDFFGGGG6>4,@G?FFFGFFFF9D,B??FDDDDF,?9@AFDGBBFGEA>DC@FG89@EG=GA=AF=FF>)5:9>*=@CCC@2>88C<:B)5/?<AGFFF0;F;3E167;3/79;)+2))(-(((..))349(((.,+))6
@M04650:207:000000000-C238N:1:1101:20569:5877 2:N:0:19
GGACTACCCGGGTTTCTAATCCTGTTTGCTCCCCACGCTTTCGCACCTGAGCGTCAGTCTTCGTCCAGGGGGCCGCCTTCGCCACCGGTATTCCTCCAGATCTCTACGCATTTCACCGCTACACCTGGAATTCTACCCCCCTCTACGAGACTCAAGCCTGCCAGTTTCGAATGCAGTTCCCAGGTTGAGCCCGGGGATTTCACATCCGACTTGACAGACCGCCTGCGTGCGCTTTACGCCCAGTAATTCCGATTAACGCTTGCACCCTCCGTATTACCGCGGCTGCTGGCACGGGGTTAGC
+
CCCCCGGGGGGGGGGGGGGGGGGGGGGGGGGGGGGGGGGGGGGGGGGGFGGGGGGGGGGGGGGGGGGGGGGGGGGGGGGGGGGGFGGGGGGGGGGGGGGGGGGGGGGGGGGGGGGGGGGGGGGGGGGGGGGGGGGGGGGGGGGFGGGE@EGFGGGGCFGGGFGGGGGGGGGGGGGGC=,DCFGGGGGGGGGG5CEGGGGGGFFCFGFFFGGGFFFGFFGGFGFF?F1<8C>39E3<@(2:E1(,0>AB=?6?()5<F:((-8FF4C0(3:B?0;4<EFF>B(2>91)405:93-((-*4(.
@M04650:207:000000000-C238N:1:1101:8938:5908 2:N:0:19
GGACTACCCGGGTTTCTAATCCTGTTTGCTCCCCACGCTTTCGAGCCTCAGCGTCAGTTACAGACCAGAGAGCCGCCTTCGCCACTGGTGTTCCTCCCGATCTCTACGCATTTCACCGCTACACCGGGAATTCCGCTTTCCTCTCCCACACTCAAGCCTATCAGTTTCCAAAGCAATTCCCACCTTGAAAGCGGGACTTCCACTCCAGACTTAACAGGCCGCCTACGCGCCCTTTACGCCCAATCATTCCGGACAACCCTTTCCCCCTACCTATTACCGCGGCTGCTGGCCCGTAGTTAGC
+
CCCCCGGGGGGGGGGGGCCFGFFAGGGFEFFGGGFGGGEFGGF@<EFGGDFGGGGGGDFGGGGGGGGDFGGGGGGGGEGFGGGGGGFFFFGGFFGGGGGGGGGGD9<?EEGEFFGGCFC+BF9FGGGGGGGGGEF7@3@FFFGFGGGGGGGFFGGFGG6F9FAFC;DFF,@@9:FGGFCECFGGGGGF6B9C1CEGDC9,489108F)7<FGE+8@=6CC6<9@DF6D@GF;0E?<F:E?E??B5C<ADF)3()),*(4(():.9C>>6,().0))3*(-4-219:0:0:(*((-,-+)).
@M04650:207:000000000-C238N:1:1101:18558:5911 2:N:0:19
GGACTACAAGGGTTTCTAATCCTGTTTGCTCCCCTAGCTTTCGCACTTCAGCGTCAGTTTTTGTCCAGTGAGCTACCTTCGTCATCGGCATTCCTACATATATCTACGAATTTCACCTCTACTCATGTAGTTCCGCCCACCTTTCCAATACTCTAGAATTTCAGTTTCGTCGGCAAGCTAATGGTTGAGCCACTAGTTTTCACCGTCGACTTGAAACCCCGCCTAGATGCCCTTTATGCCCAATAATTCCGGATAACGCTTGCGACATACGTATTACCGCGGCTGCTGGCACGTATTTAGC
+
CCCCCGGGGGGGGGGGGGGGGGGGGGGGGGGGGGGGGFGGGGGGGGGGGGGGGGGGGGGGGGGGGGGGGGGFGGGGGGGGGGGGGGGGGGGGGGGGGGGGGGGGGGGGGGGGGGGGGGGGGGGGGGGFGGGGFGGGGGGGGGGFGGGFGGGFGFGGFGGGGGGGGGGGCFEGGGGGGGGGGGGGGGGGFGEGGGFCGCGGGFFFFGGFFGGGBGGGF9EGAGF>2A=FFFFFFFA=FFGGGFDFFGFFGFFB?DCEF;06(6C@DC>?E?14,<29?C?BFBF960?BB=(3((4:>FB<:
@M04650:207:000000000-C238N:1:1101:23921:5917 2:N:0:19
GGACTACAGGGGTATCTAATCCTGTTTGCTCCCCACGCTTTCGCACCTGAGCGTCAGTCTTTGTCCAGGGGGCCGCCTTCGCCACCGGTATTCCTCCACATCTCTACGCATTTCACCGCTACACATGGAATTCTACCCCCCTCTACAAGACTCTAGCTGACCAGTATCAGATGCAATTCCCGGGTTAAGCCCGGGGATTTCACATCTGACTCAATCAACCGCCTGCGTGCGCTTTACGCCCAGTAATTCCGATTAACGCTTGCACCCTCCGTATTACCGCGGCTGCTGGCCCGGAGTTAGC
+
CCCCCGGGGGGGGGGGGGGGFGGGGGGGGGGGGGGGGGGGGGGGGGGFGGGGGGGGGF9EFFGGGGGGGGGGGEGGGGFGGGGGGGGGFGGGGGGGGGGGGGGGGGFGGGGGGCGGGGGGGFGGGGGGGGGGGGGGGGGDGDEFGGGGGGGFGGGGGCFGGGGGGGGGGGGFGGG7EGGGGGGGGGGGGG:CGGGC?CCCFFGFFGGFFFGGECCGFFFF@GFFFF>F?GFF9EFFF6;EG664FG9ACFF:?5DA*((,221)2;:?F?9?FF04F><02>09(0502*,*-9>06*4<)
@M04650:207:000000000-C238N:1:1101:16903:5934 2:N:0:19
GGACTACTCGGGTTTCTAATCCTGTTTGCTCCCCTAGCTTTCGCACTTCAGCGTCAGTTTTTGTCCAGTGAGCTACCTTCGTCATCGGCATTCCTACATATATCTACGAATTTCACCTCTACTCATGTAGTTCCGCCCACCTTTCCAATACTCTAGAATTTCAGTTTCGTCGGCAAGCTAATGGTTGAGCCACTAGTTTTCACCGTCGACTTGAAACCCCGCCTAGATGCCCTTTATGCCCAATAATTCCGGATAACGCTTGCGACATACGTATTACCGCGGCTGCTGGCACGTATTTAGC
+
CCCCCGGGGGGGGGGGGGGGGGGGGGGGGGGGGGGGGGGGGGGGGGGGGGGGGGGGGFGGGGGGGGGGGGGGGGGGGGGGGGGGGGGGGGGGGGGGGGGGGGGGGGGGGGGGGGGGGGGGGFGGGGGGGGGGGGGGGGGGGGGFGGGGGGFFGGGGGGGGGGGGGGGGGGEGGGGGGFGGGGGCFGGGGGGGGGGFDGGGGFFFFGGFFGGGFGGGFFGGFGFFFF9CFG3BEFFEFFGGGF2>FFFEGFFF?ED<FDBDFDGFCC;3AFF?39?FGD?>9>BF;?72?G0F??06>EBA>
@M04650:207:000000000-C238N:1:1101:26111:5950 2:N:0:19
GGACTACAGGGGTTTCTAATCCTGTTCGCTCCCCTAGCTTTCGCGCCTCAGCGTCAGTTGCAGTCCAGAAAGCCGCCTTCGCCACTGGTGTTCCTCCTAATATCTACGCATTTCACCGCTACACTAGGAATTCCACTTTCCTCTCCTGCCCTCAAGAAATACAGTTTCCATTCCATCACAGGGTTGCGCCCTGAACTTTAAAAACAGACTTGTATTCCCGCCTACGCGCCCTTTACGCCCAATGATTCCGGACAACGCTCGCCCCCTACGTATTACCGCGGCTGCTGGCCCGTAGTTAGCC
+
CCCCCGGGGFGGGGGGGGGGGGGFGGGGGGGGGDGGGGGGGGCGDGGGGGGGGGGGEGGGGGGGGGGGGGGGGGGGGGGGGGGGGGGGFGGGGGGGGGGGGGGGGEEGGGGGGGGGGGEDEGGGGGGGCGGGGGGGGGGGGGGFCFGFGGGFGGG?GG?FGGGGGGGGGGGGGGGGGGFFFG8DFG,8@EEGFEDGGGFGGAFF?FGFFGFG;FGGFE?D@CDFF?@)659BF6AEFDCCFD84CCEF>48,1<7133:?13)8DGF??:?F4AAD7*-,-922::>(:*,24(84A+423
@M04650:207:000000000-C238N:1:1101:14871:6018 2:N:0:19
GGACTACCAGGGTATCTAATCCTGTTTGCTCCCCACGCTTTCGAGCCTCAGTGTCAGTTACAGGCCAGAGAGCCGCTTTCTCCTCCGGTGTTCCTCCATATATCTACGCATTTCACCGCTACACATGGAATTCCACTCTCCTCTCCTGCACTCAAGTCTCCCAGTTTCCAATGCACACAATGGTTGAGCCACTGCCTGTTACATCAGACTTAATAAACCAACTGCGCTCGCTTTACGCCCAATAAATCCGGACAACACTCGCGACCTACGTATTACCGCGGCGGCTGGCACCTATTTATCC
+
CCC@@,<C@,@@@FCF@FG9EFF-FE9FAFGF,@<FFGEEFFCGECG8FFGGFFGGFCCEGG<CFCFFFFEGCECDE,=?,9C@9FC@6+84,@DGCFGFGGGGGGFCC4FBFEF<9FDCCC9F:A<4EFF89C>FFGGFDGG=?ECD,D8<FGC,C8,,6=,,:CAACFCF+A=,3=E+@:,3C:,3,6D=D<E;C+@FF7D;;:+;CC+5*+?=6@6*);50*07*-;45)*+926E*12>B7:?*2))67:47*6)3((121:(,5434:C49:*(((((((-422:)*(5-)63)62
@M04650:207:000000000-C238N:1:1101:23545:6018 2:N:0:19
GGACTACCCGGGTATCTAATCCTGTTTGCTACCCATACTTTCGAGCCTCAGCGTCAGTTGATGCCCAGTAGGCCGCCTTCGCCACTGGTGTTCCTCCCGATATCTACGCATTCCACCGCTACACCGGGAATTCCGCCTACCTCTACATCACTCAAGAACAGTAGTTTTGAACGCAGTCTATGGGTTGAGCCCATAGTTTTCACATTCAACTTACCATTCCGCCTGCGCTCCCTTTACACCCAGTAATTCCGGACAACGCTTGCCACCTACGTTTTACCGCGGCTGCTGGCACGTAGTTAGC
+
CCCCCGGGGGGGGGGGGGGGGGFGGGGGGGGGGGFGGGGGGGGGGGGGGGGGGGGGGGGGAFGGFFGGGGFFGGGGGGGGGGGGGGGGGGGGGGGGGGEEGGGGGGGGGGGGGGGGGGGDGGGGGGCCFGGGGGFGGGGFFGGFFGF,FFGFGFGGGGGFCFFGGDGGGGGGGGGGGF7AFGFGFGGGCFFGGGGFC=FGFFGFFGGFEGF?>GFGFFGGBGD>BFBFFGBFFGFEFEFF*38@F>CEGFF6?EDFGFB?:?GF7F<<???2(28AG7<>1>;69::?25(34<(8?C)5.
@M04650:207:000000000-C238N:1:1101:23066:6058 2:N:0:19
GGACTACCAGGGTATCTAATCCTGTTTGCTCCCCTAGCTTTCGCACTTCAGCGTCAGTTTTTGTCCAGTGAGCTACCTTCGTCATCGGCATTCCTACATATATCTACGAATTTCACCTCTACTCATGTAGTTCCGCCCACCTTTCCAATACTCTAGAATTTCAGTTTCGTCGGCAAGCTAATGGTTGAGCCACTAGTTTTCACCGTCGACTTGAAACCCCGCCTAGATGCCCTTTATGCCCAATAATTCCGGATAACTCTTCCGACATCCGTATTACCGCGGTGGCTGGCACGGATTTAGC
+
CCCCCGG8CGGGGGGGGGGGGGG@FGAGFFFGGGFFGGGGGGG76FFGGGGGGGGGGGGDAD:CFGFGGC<FGG,FFGGGG6BFFFGG@@FGGFE,?E?FGGGGGGGG,EFGGGGGGCGGGGCF9BA@C,FFGGGE6++CED4DFFEAFGGFGFGFAAD=EFFGGGGG6EECDGGCFFD8=,@,@<8EFFG88,D8DGCGGFFF:FGEBGGDE*2<*8:*-*/:);792C=BEG;>65EF@3-0;FCFGFF>059)*)7.)1237E90)/(,1C?AGD:1-3(((243(*(0((-8:FA-.
@M04650:207:000000000-C238N:1:1101:26055:6069 2:N:0:19
GGACTACCCGGGTTTCTAATCCTGTTTGCTCCCCACGCTTTCGAGCCTCAGTGTCAGTTACAGGCCAGAGAGCCGCTTTCGCCTCCGGTGTTCCTCCATATATCTACGCATTTCACCGCTACACATGGAATTCCACTCTCCTCTCCTGCACTCAAGTCTCCCAGTTTCCAATGCACACAATGGTTGAGCCACTGCCTTTTACATCAGACTTAAGAAACCACCTGCGCTCGCTTTACGCCCAATAAATCCGTACAACGCTTGGGACCTACGTATTACCGCGGCTGCTTGCCCGAAGTTACCC
+
CCCCCGGGGGGGGGGGGGGGGGGGGGGGGGGGGGGGGGGGGGGGGGGGGEGGGGGGGGGGGGGGGGGGGGGGGGGGGCEFGGGGGGGGGGGGGGCFGGGGGGGGGGGGGGEEFGGFGGGDGGGGGGFFFGGGGGFG8EFGGGGFGGGGGGGFGGGFFFCGGGGCAFFGGDCFFFF==FGFDFGGCCFGGG,7EFGGGGGGFFGFF>?C@D5=AF7DFBGGFDB64?2:@GFDFGF:57ECG;33C76<6>)(6ACEG6;<784(5C<<?:77A<5<9141((-042),(+)*--(,60).5
@M04650:207:000000000-C238N:1:1101:15462:6091 2:N:0:19
GGACTACACGGGTATCTAATCCTGTTTGCTCCCCACGCTTTCGCGCTTTAGCGTCAGTATTTGTCCAGTGAGCTGGCTTCCCCATCGGCATTCCTACAAATATCTACGAATTTCACCTCTACACTTGTAGTTCCGCCCACCTCTCCAATACTCTAGTCTAACAGTTTCCAACGCAATACGGAGTTGAGCCCCGCAGTTTAACATCAGACTTTTTAAACCACCTAGACGCGCTTTACGCCCAATAAATCCGGATAACGCTCGGGGCATACGTATTACCGCTGCTGCTGGCACGTATTTAGCC
+
CCCCCGGGGGGGGGGGGGGGGGGGGGGGGGGGGGGGGGGGGGGGGGGGGGGGGGGGGGGGGGGGGGGGGGGGGGGGGGGGGGGGGGGGGGGGGGGGGGGGGGGFGGGFGGGGGGGGGGGGGFGGGFGGGGGGGGDCEGGGGGGFGGGGGGGFGGGGGGGGGGGGGGGGFGGGGGGGGGGGE@GGGGGGGFGGGGGGGGGGGFGFFGFFFGCFFGGGFFGGD5BFFFF4>D@B@FFE5<:<F@FFCGCEGF:@F@:2C;:?F;C;GEB,8:BFF6<<91,(-(2:22:>B:<5,()5<C22:
@M04650:207:000000000-C238N:1:1101:10435:6103 2:N:0:19
GGACTACACGGGTTTCTAATCCTGTTTGCTCCCCACGCTTTCGCGCTTTAGCGTCAGTATTTGTCCAGTGAGCTGGCTTCCCCATCGGCATTCCTACAAATATCTACGAATTTCACCTCTACTCATGTAGTTCCGCCCACCTTTCCAATACTCTAGAATTTCAGTTTCGTCGGCAAGCTAATGGTTGAGCCACTAGTTTTCACCGTCGACTTGAAACCCCGCCTAGATGCCCTTTATGCCCAATAATTCCGGATAACGCTTGCGACATACGTATTCCCGCGGCTGCTGGCACGTTTTTAGC
+
CCCCCGGGGGGGGGGGGCFGGGGGGGGGGGFEGF?EDGGGGGG7EF7C8AGGGGGGGFGFFGGGGGGGG?GGGGGGGFGGE,CFFDEE@CEFGGGGGGGGFGGGGGDFGGGGGGGGGGGGGG9BFGGA?EFCFFGGC6@FCG=DDFGACDCBFFGGGCFDCDFGGGGGGGGEDDEDGFFFGFCCFCEDFGFGF?@FFFGGFF;CFFGB)99CEGGGFFDG>G2/6F>FCGFF9F4<FC9FF338FF<<C68(45CA6(./;:34)*,4)2:?BGF)+2,7(197>()23C(+-((.4C((.
@M04650:207:000000000-C238N:1:1101:13837:6113 2:N:0:19
GGACTACTGGGGTTTCTAATCCTGTTCGCTACCCACGCTTTCGAGCCTCAGTGTCAGTTACAGACCAGAGAGCCGCTTTCGCCACCGGTGTTCCTCCATATATCTACGCATTTCACCGCTACACATGGAATTCCACTCTCCTCTTCTGCACTCAAGTTTCCCAGTTTCCAATGGACCTCCCCGGTTGAGCCGGGGGCTTTCACATCAGACTTACGAAACCGCCTGCGCTCGCTTTACGCCCAATAAAGCCGGACAACGCTTCCCACCTCCGTATTACCGCGGTGTCTGGCACGTGATTCTC
+
CCCCCGGFDGGCGEGFFFFGFGGGGFFFGD@FFE9:FCCBFA@FGGGGGGFFGGGGCEEEG,CFF<C<EFGG<@CFG@FGGEEECFDC@F=FGFGFGG9F<F9F;FGFGGG7@F,EFEGG@GGGF:<<B=9AFGFFAFGFFG@D=4EGCFGF3@=FGCGGGGGGGFEG>,ED8,68@DDEE=@+@C+8,7DCE>EGGCE:8@B++8865DGFE7*/)(*;,11(6:953/901=:44(;E:(3:*::)008695C0C06:?(04*;<2,2,:005)2:0(42(,()-.(+.+-(((49).)
@M04650:207:000000000-C238N:1:1101:11782:6144 2:N:0:19
GGACTACTCGGGTTTCTAATCCCGTTCGCTACCCTAGCTTTCGCACATGAGCGTCAGTCTTGTGCCAGGAAGCCGCCTTCGCCACTGGTGTTCTTCCCGATATCTACGCATTTCACCGCTACACCGGGAGTTCCACTTCCCTCTCACATACTCTAGGCTTACAGTATCAGATGACAAACAGATGGTAAGCACCTGCCTTTTACATCTGACTTATAAACCCGCCTGCGTGCGCTTTACGCCCAGTAATTCCGGACAACGCTTGCCCCCTACGTATTACCGCGGCTGCTGGCACGTAGTTTGC
+
CCCCCGGGGGGGGGGGGGGGGGFGGGFGGGGGGGGGGGGGGGGGGGGGGGGGGGGGGGGCGGEFGGGGGFGGGGGGGGGGGGGGGGGGGGGGGFFGFGGGGFEC;FGGGGGEAFGCGGG>8@@<FEFE+FFFFGGCFGCFEF8DFGGFGF9DFCCDCGFGFGGG=DCFFGGGGGGFFFGGFEFGGGFGGCFCFCGGGGGGGFGFA>DFC>+29CC@@=8?=D(5>A=B?39B9EFEFFE@FF@FCD3?CCF>?EGFGFB06?C0CF>6?FB?DFB:@7829BF>,1)5:A(348:??FA>)
@M04650:207:000000000-C238N:1:1101:15041:6190 2:N:0:19
GGACTACCGGGGTATCTAATCCTGTTTGCTCCCCACGCTTTCGCACCTGAGCGTCAGTCTTTGTCCAGGGGGCCGCCTTCGCCACCGGTATTCCTCCAGATCTCTACGCATTTCACCGCTACACCTGGAATTCTACCCCCCTCTACAAGACTCTAGCCTGCCAGTTTCGAATGCAGTTCCCAGGTTGAGCCCGGGGATTTCACATCCGACTTGACAGACCGCCTGCGTGCGCTTTACGCCCAGTAATTCCGATTAACGCGTGCACCCTCCGTATTACCGCGGCTGCTGGCACGGAGTTCGC
+
CCCCCGGGGGGGGGGGGGGGGGGGGGGGGGGGGGGGGGGGGGGGGGGGGFGGGGGGGGGGGGGGGGGGGGGGGGGGGGGGGGGGGGGGGGGGGGGGGGGGGGGGGGGGGGGGGGGGGGGGGGGGGGGGGFEGGGGFGFGEGDGFGGGFFGGFGGGGGGGGGGGGGGDGGGGGFGGGFFGGFGGGFD>FGGGGGCGEGGGGGFG++;CEFGGGFGGGADGGB:>F?>>5(<>6;7>BFFGGGFB?GC9<DFF(3)96D?((-4C:DG:1?01:?GFDGG?999B1(82:4E7C<(,3:G)(-
@M04650:207:000000000-C238N:1:1101:6798:6203 2:N:0:19
GGACTACCCGGGTTTCTAATCCTGTTTGCTCCCCACGCTTTCGCACCTGAGCGTCAGTCTTTGTCCAGGGGGCCGCCTTCGCCACCGGTATTCCTCCCCATCTCTACGCATTTCACCGCTACACATGGAATTCTACCTCCCTCTACCATACTCTAGCTGACCAGTTTCAGATGCACTTCCCGGTTTAAGCCCGGGGATTTCACACCCGACTTAATCAACCGCCTGCGCGCGCTTTCCGCCCAGTAATTCCGATCCACGCTTGCACCCTCCGTATTCCCGCGGCTTCTTGCACGGGGTTAGC
+
CCCCCGGFGGGGGDGGGGGGGGGGGGGGGGGGGGFGGGGCGGGG,CFG,CCFGGGGCE<<9@FCFGCF8,CCGGGGGGGGGGGGGFGGG4FGGGGGGC7FFGGGGGGGGGGGCGFGGGGGGGGG:8AF8FFGG,>F9,3FEGGF8A9,,6@FG9,@F,,7@FEGG,<CB9>FGGG,<CGGCFE8BFFCEGGF5;*C<DGGGCGF)9)).:D*6++31)=D9GF@0@>:>D>FFD:)9:GGG?:BG7<BGF)-()*.64>B<(9)>FF6?<9?3F:49DBB;9>92,-)-04C03(7>G((6
@M04650:207:000000000-C238N:1:1101:22686:6218 2:N:0:19
GGACTACAAGGGTATCTAATCCTGTTTGCTCCCCACGCTTTCGCACCTGAGCGTCAGTCTTTGTCCAGGGGGCCGCCTTCGCCACCGGTATTCCTCCAGATCTCTACGCATTTCACCGCTACACCTGGAATTCTACCCCCCTCTACAAGACTCTAGCCTGCCAGTTTCGAATGCAGTTCCCAGGTTGAGCCCGGGGATTTCACATCCGACTTGACAGACCGCCTGCGTGCGCTTTACGCCCAGTAATTCCGATTAACGCTTGCACCCTCCGTATTACCGCGGCTGCTGGCACGGAGTTAGC
+
CCCCCGGGGGGGGGGGGGGGGGGGGGGGGGGGGGGGGGGGGGGGGGGGGGGGGGGGGGGGGGGGGGGGGGGGGGGGGGGGGGGGGGGGGGGGGGGGGGGGGGGGGGGGGGGGGGGGGGGG@CGGGGGCFGGGGGGGGGGGGGGFGGGFGFGFGGGFGGGGGGGGGGGGGGFGFFGFGGGGGCFFGGFGGGGGDGGG4DGGGFGFFGGFFGDGE=CCF@GGFGFF07>EFGFFFGFA?:EGGF<:FGA2C=68?EG<D27B?6C?GGFBFFB?1F?AGGBF>B>0(3)).C(?<629:F)6.
@M04650:207:000000000-C238N:1:1101:19147:6222 2:N:0:19
GGACTACTGGGGTTTCTAATCCCGTTCGCTACCCTAGCTTTCGCACATGAGCGTCAGTCTTGTGCCAGGAAGCCGCCTTCGCCACTGGTGTTCTTCCCGATATCTACGCATTTCACCGCTACACCGGGAGTTCCACTTCCCTCTCACATACTCTAGGCTTACAGTATCAGATGACAAACAGATGGTAAGCACCTGCCTTTTACATCTGACTTATAAACCCGCCTGCGTTCGCTTTACGCCCAGTAATTCCGGACAACGCTTGCCCCCTACGTATTACCGCGGCTGCTGGCACGTAGTTTGC
+
CCCCCGGGGGGGGGGGGGGGGGGGGGGGGGGGGGGGGGGGGGGGGGGGGGGGGGGGGGGGGGGGGGGGGGGGGGGGGGGGGGGGGGGGGGGGGGGGGGGGGGEGGGGGGGGGGGGGGGGGGGGGGGGGGGGGGGGGGGGGGGGFGGGGGGGFGGGGGGGFGGGGGGGGFGGGDFGGGFGGG@FGGGGGGGGGGGGGCFGGG6BCFGGFFGGGFGGGFFGGFGFFFFFE(:?FFGFEFFGGGFFFFGFCGFF0(7DFF>>?:0FFGGFFFFFF?GBFFGB>FFFF0:24>E(<:4<(,<)).
@M04650:207:000000000-C238N:1:1101:7754:6245 2:N:0:19
GGACTACACGGGTTTCTAATCCTGTTTGCTCCCCACGCTTTCGCACCTGAGCGTCAGTCTTTGTCCAGGGGGCCGCCTTCGCCACCGGTATTCCTCCACATCTCTACGCATTTCACCGCTACACATGGAATTCTACCCCCCTCTACAAGACTCTAGCTGACCAGTATCAGATGCAATTCCCGGGTTAAGCCCGGGGATTTCACATCTGACTCAATCAACCGCCTGCGTGCGCTTTACGCCCAGTAATTCCGATTAACGCTTGCACCCTCCGTATTACCGCGGCTGCTGGCACGGAGTTAGC
+
CCCCCFGCFGGGGGGGGGGGGGGGGGGGGGGGGGGGGGGGGGGGGFGFFFGGGGGGCFFEGFFGGGAEGGGGGGGGGGCFFGGGGGGGC7DFFGGGGGGCF<EGFFGGGGDGFGGGGGGG8FGGCBFBDFGGGGGGGGGGGCG5@EE,@A:AFA9CGG@EGG?EGDEGCF>E+BFFFGGGG7*CFG5F?FGG:C?E<<@<FAEFA4>6?GCGE;CF4)=F>C021F6DFGFF;C;)14;CE<127:54:=)(-5D4CBFB::>26FB?639,(236FD8(49BF(1337E2??(,((;A):
@M04650:207:000000000-C238N:1:1101:23428:6246 2:N:0:19
GGACTACCGGGGTTTCTAATCCTGTTTGCTCCCCTAGCTTTCGCACTTCAGCGTCAGTTTTTGTCCAGTGAGCTACCTTCGTCATCGGCATTCCTACATATATCTACGAATTTCACCTCTACTCATGTAGTTCCGCCCACCTTTCCAATACTCTAGAATTTCAGTTTCGTCGGCAAGCTAATGGTTGAGCCACTAGTTTTCACCGTCGACTTGAAACCCCGCCTAGATGCCCTTTATGCCCAATAATTCCGGATAACGCTTGCGACATACGTATTACCGCGGCTGCTGGCACGTATTTAGC
+
CCCCCGGGGGGGGGGGGGGGGGGGGGGGGGGGGGGCFGGGGGGGEGGGGGGGGGGGGGGGGGGGGGGGGGGGGGGGGGGGGEFEGGGGGCGGGGF<FGEGFFGGGGGGEGGGGGGGGGGGGGGGGGFFFFFGGGGGGEGGGGFDGGGGGGGFGFGGGFGGFGGGGGGGGGGDGGG8DFF8FCGGGGEFGGGGGFFCCEGGGFGF>CC?@GGGFGGGF=EGFGFFFF*+9D@DFGFEACEFFEFFGFFCFFF0;BGFG02;@@<37E><AD?<<FF)+:89B09BFBDD054C??B<?G>>6
@M04650:207:000000000-C238N:1:1101:21624:6246 2:N:0:19
GGACTACCGGGGTATCTAATCCTGTTCGCTACCCACGCTTTCGAGCCTCAGTGTCAGTTACAGACCAGAGAGCCGCTTTCGCCACCGGTGTTCCTCCATATATCTACGCATTTCACCGCTACACATGGAATTCCACTCTCCCCTTCTGCACTCAAGTTCGACAGTTTCCAAAGCATACTATGGTTGAGCCACAGCCTTTAACTTCAGACTTATCAAACCACCTGCGCTCGCTTTACGCCCAATAAATCCGGACAACGCTCGGGACCTACGTATTACCGCGGCTTCTGGCCAGTAGTTGGCC
+
CCCCCGGGGGGGGGGGGGGGGGGGGGGGGGGGGGGGGGGGGGGGGGGGGGGGGGGGGGGGGGGGGGGGGGGGGGGGCEFGGGGGGGGGFGGGGGGGGFFGGGADGGGGGGGGGGGGGGGGGGGGGGGGGGGGGGGGGGGGGGGFFGGGCFFFGGGG=EGGGGGGGDGGGGFFGGGFGGG;FGGGGEGFCFGGGFDEGCC;CFAFFF8B@DE8E>CGFFGF9?=2=B>65<9;@GFFE@GGCDDFGGFEDB)/,)5,/40(-,1-7C(5(-,4>G<AC*(,(3-(.--4)*(/.4<9A+(,5
@M04650:207:000000000-C238N:1:1101:11028:6275 2:N:0:19
GGACTACTAGGGTATCTAATCCTGTTTGCTCCCCACGCTTTCGCGCTTTAGCGTCAGTATTTGTCCAGTGAGCTGGCTTCCCCATCGGCATTCCTACAAATATCTACGAATTTCACCTCTACACTTGTAGTTCCGCCCACCTCTCCAATACTCTAGTCTAACAGTTTCCAACGCAATACGGAGTTGAGCCCCGCAGTTTAACATCAGACTTTTTAAACCACCTAGACGCGCTTTACGCCCAATAAATCCGGATAACGATCGGGGCATACGTATTACCGCGGCTGCTGCCCCGTATTTAGCC
+
CCCCCGGGGGGGGGGGGGGGGGGGGGGGGGGGGGGGGGGGGGGGGGGGGGGGGGGGGGGGGGGGGGFFFFGGGGGGGGGGGGGGGGDGGDGGGGGGGGGGGGGGGGGGGGGGGGGGGGGGGGGGGGFFCDEFFGGGGGGGGGGFGGGDFFGFGGGGFGGGGGGGGGGGDFFGDGGCEFGGGCGGGGGGGFFEGCCGGGGGGFFAAFGFEGGGAGGGFEGFFGDEE9B5>:@FFEC<EDGCF;@EFGECGFEFFFFFD(((((9(5*4).2<?>FFFG142499>B?F)4*8726??<3)..
@M04650:207:000000000-C238N:1:1101:25673:6295 2:N:0:19
GGACTACTGGGGTTTCTAATCCTGTTTGCTCCCCTAGCTTTCGCACTTCAGCGTCAGTTTTTGTCCAGTGAGCTACCTTCGTCATCGGCATTCCTACATATATCTACGAATTTCACCTCTACTCATGTAGTTCCGCCCACCTTTCCAATACTCTAGAATTTCAGTTTCGTCGGCAAGCTAATGGTTGAGCCACTAGTTTTCACCGTCGACTTGACACCCCGCCTAGATGCCCTTTATGCCCAATAATTCCGGACAACGCTTGCGCCATACGTATTACCGCGGCTGCTGGCCCGTATTTAGC
+
CCCCCGGGEGGGGGGGGGGGGGGGGGGGGGGGFGGFGGGFGGG@CFCFFFGGGGGGGEGFFCFGGGGGGGFGGGEFGGGFECFGGGGGGGGGGFFCFFGGGFGGGFDG7AEGGGGGGGGGGGFG,,C,?9EFGGEG6BEGGC8DGFAAEDGFGFGGAEGFDFGGGGGFCEC7?E?+@DFF9BFDGFGCGGGFGGGFGCFGGFGA9FD@);CCCC*555>49GFFFF=+8CB=EGFE6?FFGF=3F=EFGFA1():<C>FF;1C6);(4228??FFFGGBFFFFF967:(:(:199<BFAFA
@M04650:207:000000000-C238N:1:1101:19400:6304 2:N:0:19
GGACTACCGGGGTTTCTAATCCTGTTTGCTCCCCACGCTTTCGCGCTTTAGCGTCAGTATTTGTCCAGTGAGCTGGCTTCCCCATCGGCATTCCTACAAATATCTACGAATTTCACCTCTACACTTGTAGTTCCGCCCACCTCTCCAATACTCTAGTCTAACAGTTTCCAACGCAATACGGAGTTGAGCCCCGCAGTTTAACATCAGACTTTTTAAACCACCTAGACGCGCTTTACGCCCAATAAATCCGGATAACGCTCGGGGCATACGTATTACCCCGGCTGCTGGCACGTATTTAGCC
+
CCCCCCGGGGGGGGGGGGGGGGGGGGGGGGGGGGGGGGGGGGGGGGGGGGGGGGGGGGGGGGFFGGGGGGGGGGGGGGGGGGGFFGGFGGGGGGGGGGFGGGGGGFFGCFGGGGGGGGGGGGFGGGGGGGGGGGGGGGGGGGGFGGG8FEFFGGGGGGGGAGEFGGGGGFGGGGGGGDFGGDEGGDF6ECGGGCE5DCFGC@>AFDG*0?:FCFFD@E68@CBF3A8B>99@FFFE3:EEG;D@CFFBDD3:?BCBG0(49>C,)*()54.)6+.:<*-(,236().5:*41((6:6+)5>
@M04650:207:000000000-C238N:1:1101:8730:6309 2:N:0:19
GGACTACACGGGTTTCTAATCCTGTTTGCTCCCCACGCTTTCGCACCTGAGCGTCAGTCTTCGTCCAGGGGGCCGCCTTCGCCACCGGTATTCCTCCAGATCTCTACGCATTTCACCGCTACACCTGGAATTCTACCCCCCTCTACGAGACTCAAGCCTGCCAGTTTCGAATGCAGTTCCCAGGTTGAGCCCGGGGATTTCACATCCGACTTGACAGACCGCCTGCGTGCGCTTTACGCCCAGTAATTCCGATTAACGCTTGCACCCTCCGTATTACCGCGGCTGCTGGCCCGGAGTTCGC
+
<@CCCGGDGEEGGGGGGGGGGGGFGGGGGGGGGGFGGGGGGGGGGGGGC<EFGGGGGGGGGGGGGGGGGGGGGGCFEGGGBFGDGGF:FGGGGGGGGGFGGGGGGGGGGGGGGGGGGGEGEGGGCDFG=CFGGFGGGGGGGGGFAGF6CEEFGCC:FGGGFA,4>EDBC7DE*@FDEFCGGGG7FF6,AFGGGCGG3CGF76F66FCE?GGGFDGGFFGG;D>B:F6D?G6>9E>AF(8:C0:8C*45:F413)C9F:>BF6GBGGFFFFFF<GBFGG?B0039>?::25(:02>6?@2(4
@M04650:207:000000000-C238N:1:1101:25596:6336 2:N:0:19
GGACTACTGGGGTATCTAATCCTGTTTGCTCCCCACGCTTTCGCGCTTTAGCGTCAGTATTTGTCCAGTGAGCTGGCTTCCCCATCGGCATTCCTACATATATCTACGAATTTCACCTCTACTCATGTAGTTCCGCCCACCTTTCCAATACTCTAGAATTTCAGTTTCGTCGGCAAGCTAATGGTTGAGCCACTAGTTTTCACCGTCGACTTGAAACCCCGCCTAGATGCCCTTTATGCCCAATAATTCCGGATAACGCTTGCGCCATACGTATTACCGCGGCTGCTGGCACGTATTTAGC
+
CCCCCGGGGGGGGGGGGGGGGGGGGGGGGGGGGGGGGGGGGGGGGGGGGGGGGGGGGGGGGGGGGGGGFGGGGGGGGGGG<FGGGGGGGGGGGGGGGGGGGGGGGGGGGGGGGGGGGGGGGGGGGCGGGGGGGGGGGGDGGGGFGGGDFFGFGGGFFEEGGGGCGGGGGFGEGGGEFGGFFFGGGGGGGGGGFGFFCFGGGFGFBGGF=DDGFGGGF)AD>GFFFFFFFG=BEGFFFCGGGF(:FGC?FFFF<>7AGFFD08C>);(4>B04<G?4FG:9B>FF>B:0:E?GBFB>?F<AA
@M04650:207:000000000-C238N:1:1101:12124:6340 2:N:0:19
GGACTACCGGGGTATCTAATCCTGTTTGCTCCCCACGCTTTCGCACCTGAGCGTCAGTCTTTGTCCAGGGGGCCGCCTTCGCCACCGGTATTCCTCCACATCTCTACGCATTTCACCGCTACACATGGAATTCTACCCCCCTCTACAAGACTCTAGCTGACCAGTATCAGATGCAATTCCCGGGTTAAGCCCGGGGATTTCACATCTGACTCAATCAACCGCCTGCGTGCGCTTTACGCCCAGTAATTCCGATTAACGCTTGCACCCTCCGTATTACCGCGGCTGCTGGCACGGAGTGAGC
+
CCCCCGGGGGGGGGGGGGGGGGGGGGGGGGGGGGGGGGGGGGGGGGGGGGGGGGGGGGGGGFGGGGGGGGGGGGGGGGGGGGGGGGGGGGGGGGGGGGGGGGGGGGGGGGGGGGGGGGGGGGGGGGGGGGGGFGGGFGCGGGGAEGGGGGGFGGGEFFGGGGGGFE7EFDGFGGGGFFFGGGGGGGGGGGGGGGGGGDGCGCGFFG+;CG=CEGFGFFCFBGFFFF97<C69>=FAF?C>::?B7::2FF413>C<D?>B0(*)2;:<0<962EBBGF:6>BBFFFDBBD(94>(,(*).(
@M04650:207:000000000-C238N:1:1101:20345:6377 2:N:0:19
GGACTACTCGGGTTCCTAATCCTGTTTGCTCCCCACGCTTTCGCACCTGAGCGTCAGCCTTTGTCCAGGGGGCCGCCTTCGCCACCGGTATTCCTCCACATCTCTACGCATTTCACCGCTACACATGGAATTATACCCCCCTCTCCAAGACTCTAGTTGACCCGTATCAGGTGCAATTCCCGGGTTAAGCTCGGGTTTTTAATACCTAACTTAAAGAGCCGCTTACGCTCCCTTTTAGCTCAGTAATTCCGGACAAAGCTCGCTCCCAATGTCTTACCACCGTTGCGTGTTAGGAGTTAGG
+
C<-AC8F@@FCDFG,,C6<F9,=6@C,,,C,,6,;++88;D<,,,6@A=<@<+@7F@,;,CC,FCFGFEG7:7:=F7F@:A7,B84>+444A,A=54A<F,:>44,,++8BF<F9<,@4=@>E,4,7,8:AF,?6,,,6@BGGD,,,,,@3+33>,,53@F<,433<,35,3;3,2EG?,=<B@FF5;=9,4***/*2<E*2+++2C1;*;:3:+++(3*()(//)/)354<7F:)/(+++50-*264*9F0:D32*.,2)(),>*((.(5))<-.<9))((,(-((-4*(+),6((26<(
@M04650:207:000000000-C238N:1:1101:22866:6384 2:N:0:19
GGACTACCGGGGTATCTAATCCTGTTTGCTCCCCTAGCTTTCGCACTTCAGCGTCAGTTTTTGTCCAGTGAGCTACCTTCGTCATCGGCATTCCTACATATATCTACGAATTTCACCTCTACTCATGTAGTTCCGCCCACCTTTCCAATACTCTAGAATTTCAGTTTCGTCGGCAAGCTAATGGTTGAGCCACTAGTTTTCACCGTCGACTTGAAACCCCGCCTAGATGCCCTTTATGCCCAATAATTCCGGATAACGCTTGCGACATACGTATTACCGCGGCTGCTGGCACGTATTTAGC
+
CCCCCGGGGGGGGGGGGGGGGGGGGGGGGGGGGGGGGGGGGGGGGGGGGGGGGGGGGGGGGGGGGGGGGGGGGGGGGGGGGGGGGGGGGGGGGGGFGGGGGGGGGGGGGGGGGGGGGFGGGFEFEFGEGAFGGGGGGGEGGGGFGGGFFFFBFFGGGEGGGGGGGGGGGGGGGGEGGFGDFCFGGGGGGGGGGGGGGGGGGFGFFGGDAGGGFGGGFFGDBG@F2A3BEGFF9GAEAEGGGF<;GGCFGF49;DG<F;>DFFF05E;2981<7FFFFF?>9>FFFFBB:=?GB:<A?GFB<
@M04650:207:000000000-C238N:1:1101:16988:6397 2:N:0:19
GGACTACTGGGGTATCTAATCCTGTTTGCTCCCCACGCTTTCGCGCTTTAGCGTCAGTATTTGTCCAGTGAGCTGGCTTCCCCATCGGCATTCCTACAAATATCTACGAATTTCACCTCTACACTTGTAGTTCCGCCCACCTCTCCAATACTCTAGTCTAACAGTTTCCAACGCAATACGGAGTTGAGCCCCGCAGTTTAACATCAGACTTTGTAAACCACCTAGACGCGCTTTACGCCCAATAAATCCGGATAACGCTCGGGGCATACGTTTTACCGCGGCTGCTGTCCCGTATTTAGCC
+
CCCCCGGGGGGGGGGGGGGGGGGGGGGGGGGGGGGGGGGGGGGGGGGGGGGGGGGGGGCGGGGGGGGGGGGGGGGEFFGGGGGGGGGGGGGGGGGGGGGGGEFGGGGGGGGGGGGGGGGGGEGGGDFGGGGGGGGG6BEGGGGFFFF8F8FDGFFGFGGGGGGFGGGGGGGGGDGGGGGGGGGGGFGGGGGDEGCGGFFDFCD=AFGF=GGG*=BC9>,?>?B==6@F@DB2;53>DDCE7;@4FGCE;=>;@>D?<9(41(96D*8).2)(.2-)<5(-443((87)5045331:<24-.
@M04650:207:000000000-C238N:1:1101:24966:6423 2:N:0:19
GGACTACCGGGGTATCTAATCCCGTTCGCTACCCTAGCTTTCGCACATGAGCGTCAGTCTTGTGCCAGGAAGCCGCCTTCGCCACTGGTGTTCTTCCCGATATCTACGCATTTCACCGCTACACCGGGAGTTCCACTTCCCTCTCACATACTCTAGGCTTACAGTATCAGATGACAAACAGATGGTAAGCACCTGCCTTTTACATCTGACTTATAAACCCGCCTGCGTGCGCTTTACGCCCAGTAATTCCGGACAACGCTTGCCCCCTACGTATTACCGCGGCTGCTGGCACGTAGTTTGC
+
CCCCCGGG7CEGGEGGGGGGGGGGGGGGGGGGGGGCGGGGGGGGGGGGEFGGGGGGGGGCFFE@FGGGFGGGGFCGGGGGGGGGGGGGGGGGGGGGFFDGGDGGGGFGGGGGGGGGGGGDEGGGGE7F+@FGGGFGGGGGGGGFGEGG9EGFGA=EFFFBFGGGG@FGFA?FGAFCFFFGGFCF:FGGGF9EEG1;CFGGFFGFC7DFEGGGFGGDCEGDFGB(2A6><GB6;EFFF6EEG1377C<4:BF>:>DFG23:?FG0CFF>FF?:DGF<FF:B1>>9;B:?7C:EF<:B?G)6<
@M04650:207:000000000-C238N:1:1101:18976:6452 2:N:0:19
GGACTACAAGGGTATCTAATCCTGTTTGCTCCCCACGCTTTCGCACCTGAGCGTCAGTCTTTGTCCAGGGGGCCGCCTTCGCCACCGGTATTCCTCCAGATCTCTACGCATTTCACCGCTACACCTGGAATTCTACCCCCCTCTACGAGACTCAAGCCTGCCAGTTTCGAATGCAGTTCCCAGGTTGAGCCCGGGGATTTCACATCCGACTTGACAGACCGCCTGCGTTCGCTTTAAGCCCAGTAATTCCGATTACCGGTTGCACCCTCCGTATTCCCGCGGCTGCTGGCACGGAGTTGGC
+
CCCCCDGGFFGGGGGFGGFFFFGGGGGGGGGGGEGGCGGGGGGDFEGGGDGGGCGGGGGGGGGGGGGGGFGGGGGGGGGGG7B?FFECF7CDGGGCFGGGGEFGGGGDCGGGGGGGGGCCGBGFGGGGDFGEGGGFFGGGGGGDFGGGDDGFFFFGGGGGGFGCFGGGGC8E9,@AFGFCG,DFGGEFGGGGGGGGCDGGGF9@FDFF@D3DACFGA@GC@39:6F9>(*(38*7:*)0<C::3>C<ACF43(89)*((-2792FG:,:1>2BF:-968>9B>F6,.8:C7931,(4E).,
@M04650:207:000000000-C238N:1:1101:16659:6466 2:N:0:19
GGACTACTCGGGTTTCTAATCCCGTTCGCTACCCTAGCTTTCGCACATGAGCGTCAGTCTTGTGCCAGGAAGCCGCCTTCGCCACTGGTGTTCTTCCCGATATCTACGCATTTCACCGCTACACCGGGAGTTCCACTTCCCTCTCACATACTCTAGGCTTACAGTATCAGATGACAAACAGATGGTAAGCACCTGCCTTTTACATCTGACTTATAAACCCGCCTGCGTGCGCTTTACGCCCAGTAATTCCGGACAACGCTTGCCCCCTACGTATTACCGCGGCTGCTGGCACGTAGTTTGC
+
CCCCCGGGGGGGGGGGGGGGGGGGGGGGGGGGGGGGGGGGGGGGGGDFFEFGGGGGDFGGGGGGGGFGGGGGGGGGGGGGGGGGGGGGGGGGGGGGGGGGGGGGGGGGGGGGGGGGGGGDCCBGGGGG:FGGGGGGGGGGFGGFGGGFGGGFGFGGFGGGGGGGGEFGFC>FD9FGGGGGCFGGCFGCEFBF5CE6;7FEFCGFFFFAEFGGFGGGFBFDBGB@=F9B6G00(CFEF6EGF0;@F7CCFFA>0BGFGFBBF6C:<FF9?B?7?EB)A7(((,12140:?50C?:14(A542
@M04650:207:000000000-C238N:1:1101:4205:6478 2:N:0:19
GGACTACAGGGGTATCTAATCCCGTTCGCTCCCCACGCTTTCGCGCCTCAGCGTCAGGGCCGACCCAGAGTGCTGCCTTCGCCATGGGTGTTCCTCCGGATATCTACGCATTTCACCGCTACACCCGGAATTACACACTCCTCTATCGCCCTCAAGACCCCCAGTTTGCAGCCACTCTCCCCGGTTGAGCCGGGGGCTTTCAAGCCACACTTGACGGTCCGCCTACGCGCTCTTTACGCCCAGTAAATCCGGACAACGCTTGCCCCCTCCGTATTCCCGCGGCTGCTGGCACGTAGTTAGC
+
CCCCCGGFGGGGGGGGFGGGGGCGFFGGGGFFGGGGGGDGGGFDDGGEGFEFGFGGGCFGCFE7EFFG<E<FCFGGGGGGGGGG>F?FGDGGGGGGGEG+C=FCGGGGGGGDFC,FECCDCGFGCFEGD7FF,EEGF=8FGGGFF;EGEEGFGB8E=EFDCGG5FF3;EG97C:DFG7==CEC7<FEG?EGG**=*:DCGGFC**9<@0>F>):95)-:<>C:?:FF>1D(4:9=4BBGGG?(4C7<AG;>6()9<FF>??:G?<GBF21686C>29*46;29>F?0?0=:E::0<?946:
@M04650:207:000000000-C238N:1:1101:12330:6499 2:N:0:19
GGACTACTAGGGTATCTAATCCTGTTTGCTCCCCACGCTTTCGCACCTGAGCGTCAGTCTTTGTCCAGGGGGCCGCCTTCGCCACCGGTATTCCTCCACATCTCTACGCATTTCACCGCTACACATGGAATTCTACCCCCCTCTACAAGACTCTAGCTGACCAGTATCAGATGCAATTCCCGGGTTAAGCCCGGGGATTTCACATCTGACTCAATCAACCGCCTGCGTGCGCTTTACGCCCAGTAATTCCGATTAACGCTTGCACCCTCCGTATTACCGCGGCTGCTGGCACGGAGTTAGC
+
CCCCCGGGGGGGGGGGGGGGGGGGGGGGGGGGGGGGGGGGGGGGGGGFGGGGGGGEGGGGGGGGGGGGGGGGGGGGGGGGGGGGGGGGGGGGGGGGGGGGGGGGGGGGGGGGGGGGGGGGGGGGGGGGGGGGGGGGGGGGGGGFGGGGFFGFGFGGGGGGGGGGGGFFGFFGGGGGFFGGGGGGGGGGGGGGEEGG):FGGFFAFGGFCFGGEGFGFFGG>GFF<F>EFGFFFGF9F?GGGFBBFGF<FFF?:>DFG?>FBF<2CF?B??91:E2<CF2;B>FFFB?7>EBGB;,7:*-5)
@M04650:207:000000000-C238N:1:1101:22913:6518 2:N:0:19
GGACTACTGGGGTATCTAATCCTGTTTGCTCCCCACGCTTTCGCACCTCAGCGTCAGTTACGTGCCAGGCGGCCGCCTTCGCCACCGGTGTTCCTCCTGATCTCTACGGATGTCACTCCTACACCAGGAATTCCGCCGCCCTCTCACGGACTCAAGCCTAACAGTATCAAAGGCTGTTCCACCGGTAAGCGGTGGGCTTTCACCTCTGACTTATCAGGCAGCCTACGTTCGCTTGACGCCCAGTAATTCCGGACAACGCTTGCCCCCTACGTATTACCGCGGCTGCTGGCACGTAGTTTGC
+
CCCCCFFGGGGDGEGFGGGGFGGGGGGGGGGGGGGGGGGGGGGGGGGGGFGGGGGGEEGFGGGGGGGGGGGGDGEFFGGFGGGGGGGGGGGGGGGGGGGGGGGGGGGGGCCCFGGGFGGDGFGFGCFGFGGGGFGGEGEGGGGFGFGG7C:@GGGGGGFFGFEEFEFGGGGGGGGGGGGGGEFG7FGDGFCCGEGGFGGGGFEB4DFAEGFGC>+71)3/(/6@@F?F(7(46F)(91CEGB<?DF2>>B41(5)499BFFBG0DC>0(334<78AGC8391>F>?4:BE76240::FAF2
@M04650:207:000000000-C238N:1:1101:24437:6531 2:N:0:19
GGACTACAGGGGTTTCTAATCCTGTTTGCTCCCCACGCTTTCGCACCTGAGCGTCAGTCTTCGTCCAGGGGGCCGCCTTCGCCACCGGTATTCTTCCAGATCTCTACGCATTTCACCGCTACACCTGGAATTCTACCCACCTCTACGAGACTCAAGCCTGCCAGTTTCGAAGGCAGTTCCCAGGTTGAGCCCGGGGATTTCACACCCGACTTACCAGACCGCCTGCGTGCCCTTTACGCCCAGTAATTCCGATTAACCCTTGCACCCTCCGTATTACCCCGGCTGCTGGCACGGGTTTAGC
+
CCCCCGGDGGGGGEGGGGGGGGFGGGGGCGGGGGGGCFG@FGGC,FGF,EEFGGGGGGA9<C,,BFEG8,CFGCEGGGGGGGC?CFGGG@FGG,=FB?FGA8CFGGDFGGGGFGGGGGGGGGGGD3=FCFFGGCFA,33@@0@6,,+++6BAFDEFGG6D6FE6:DDG*D,*<FCE9C:CG:B*?,:D,6>F*C:=D:FCDFC7)/)8695*)+*+;7@<35611>>5,*(4:C)681CEEB:?GFA>CFF6()9)0).4((0.0C<(26910;0)9:(41(1(,(3:(:(+-((((/(.6
@M04650:207:000000000-C238N:1:1101:27082:6531 2:N:0:19
GGACTACTAGGGTTTCTAATCCTGTTTGCTCCCCTAGCTTTCGCACTTCAGCGTCAGTTTTTGTCCAGTGAGCTACCTTCGTCATCGGCATTCCTACATATATCTACGAATTTCACCTCTACTCATGTAGTTCCGCCCACCTCTCCAATACTCTAGTCTAACAGTTTCCAACGCACTACGGAGTTGAGCCCCGCAGTTTAACATCCGACTTTTTAAACCACCTAGACGCGCTTTACCCCCAATAAATCCGGATAACGCTCGGGGCATACGTATTACCCCGGCTGCTGGCACGTATTTTGCC
+
@@6BC<FFEGFDC@CGFGGGGGFFGFGGGGGGGGF88EFGFFEG@@@FFGGGGGGEGG<,667FFFEEC@EFGGEFGGGGG<FGGGGGGGGGGGGFGCFGGGGCGCFG:FFGGGGGGGGGGGEG9;F9C@FFGGGDDE6BEGGFFGAFCFGFCG;EGD>EGFFCGFGCDEFFGCG6EAGGC>BGG,>D8DCE8E:+@7F<C<EFA*C5A7DGECF9C3DF=D==BF4>=)(/8C@E*.=7C@F4*@EFFE>@?E7<308?1;34C*.828B<)<24<*-(-(1-0:)5(*./,,)52+-)5
@M04650:207:000000000-C238N:1:1101:26705:6621 2:N:0:19
GGACTACAGGGGTTTCTAATCCTGTTTGCTCCCCACGCTTTCGAGCCTCAACGTCAGTTATCGTCCAGTGAGCCGCCTTCGCCACTGGTGTTCCTCCTAATATCTACGCATTTCACCGCTACACTAGGAATTCCACTCACCTCTCCGACACTCTAGCAAAACAGTTTCCAAAGCAGTCCCAGGGTTGAGCCCTGGGTTTTCACTCCAGACTTGCTTCGCCGTCTACGCTCCCTTTACGCCCAATAAATCCGGACAACGCTTGGGACCTACGTATTACCGCGGCTGCTGGCACGTAGTTAGC
+
CCCCCFGGGGGGGGGGGGGGGGGGGGGGGGGGGGGGGGGGGGGGGGGGGGGGGGGGGGGGGGGGGGGGGGGGGGGGGGGGGGGGDGGGGGGGGGGGGGGGGGGGGGGGGGGGGGGGGGGGGGGGGGGGGGGGGGCFGGGGGGGFGGGCEGGFGGGGGGGEFGGFGFGGGFG=DEGGGGGGFFGGGGGGFFGGGGDGFCGGGFGFFGGFBFFGFGGDF=ED@DF>>CB>DD9@D?FFF;EFG?0=4:>CG;>9(<D1F>BF??G0C@?:?:624EBA:F0>>036>FFF?G?FB?(:3<<56
@M04650:207:000000000-C238N:1:1101:15594:6622 2:N:0:19
GGACTACAGGGGTTTCTAATCCTGTTTGCTCCCCTAGCTTTCGCACTTCAGCGTCAGTTTTTGTCCAGTGAGCTACCTTCGTCATCGGCATTCCTACATATATCTACGAATTTCACCTCTACTCATGTAGTTCCGCCCACCTTTCCAATACTCTAGAATTTCAGTTTCGTCGGCAAGCTAATGGTTGAGCCACTAGTTTTCACCGTCGACTTGAAACCCCGCCTAGATGCCCTTTATGCCCAATAATTCCGGATAACGCTTGCGACATACGTATTACCGCGGCTGCTGGCCCGTATTTAGC
+
CCCCCGGGGGGGGGGGGGGGGGGFGGGGGGGGGGGGCGGGGGGGGGGGGFFGGGGGGGGGGGGGGGGGGGGGGGGGGGGGGGGGGGGGGGGGGGGFGGGGGGGGGGGGGFGGGGGGGGGGGFGGGGGGGGGGGGGGGGGGGGFFGGGGGGGFGGGGFDGGGGGFGGGGEGGGDGEGGGGG=FGFGGGGGGGGGGGCGGGGGFFFFGGEBGGGE:FGFFDGADAFAAEF<F=BFGFFFFFGGF2>8FFEGFFF6DGEG7173;D><C(46>:?<FFBFG(299BB>BD77E(:13;BBG><9
@M04650:207:000000000-C238N:1:1101:20031:6653 2:N:0:19
GGACTACCGGGGTATCTAATCCTGTTTGCTCCCCACGCTTTCGAGCCTCAGCGTCAGTTACAGACCAGAGAGCCGCCTTCGCCACTGGTGTTCCTCCATATATCTACGCATTTCACCGCTACACATGGAATTCCACTCTCCTCTTCTGCACTCAAGTCTCCCAGTTTCCAATGACCCTCCCCGGTTGAGCCGGGGGCTTTCACATCAGACTTAAGAAACCGCCTGCGCTCGCTTTACGCCCAATAAATCCGGACAACGCTTGCCACCTACGTATTACCGCGGCTGCGCGCACGTAGTTATC
+
CCCCCGGC@FGGGGGFGGGGGGGGGGGGGGGGGGGGGGGGGGG8CFGGGGGGGGGGGGGGG9F,EGGGFGGEGGFGGGGGGGGGGGGGGFGGGGGGG?<FG9EGDAFGGGGGFFGGGGGGGGGG:=FCF<FGGGDDFFGGGGGFEGADG,=DGE@?3@EADGDFD,EFG9D9+,6D8+@CGGCE@FED7EGEGECE<DFGGFGFFG7A3C<F9F7;@(C51>;1(8(86D29?FFFFFGDG?:<FF<AFFB0:B)4F99:(-C:7CBB7?F2<A44AF19>>F;0<((453>(.3<?<)).
@M04650:207:000000000-C238N:1:1101:4952:6655 2:N:0:19
GGACTACCAGGGTATCTAATCCTGTTTGCTCCCCACGCTTTCGAGCCTCAGTGTCAGTTACAGGCCAGAGAGCCGCTTTCGCCTCCGGTGTTCCTCCATATATCTACGCATTTCACCGCTACACATGGAATTCCACTCTCCTCTCCCACACTCAAGTCCCCCAGTTTCAAATGCACACAATGGTTTAGACCCGGACTTTTCCATGAGGCCTAAGAAACCACCTGCCCTCGCCTTACCTCCAAGTAATCAGGACAAAGCCTGGGACCTACTTTTTTCCCCGGCTGCTGGCACCGCAGTTCGC
+
CCCCCGGCFFGGG8@EFGGFFF<FFG,CFDEGGGGGGGG,D<F<EFGGGFF6CFGGG9,,C,;8<:FDC6CBFFEG7C?EGGG,B,FEGCGGGGGFG8E5EFGGGGGG7CECFFCFGGGGGCFG@:F8FGFGCGC9;D,AED8FG=,,A++*,,8DDE,,@++@=EGG,,3C=;9,@?+6,,@,C7,,2@49++:@<@FF75;914**-*;*79;+/)1*-*((()//755(67*4))?F+())2;?3+*)((2*(*((.(,2(;=3),))))<(,3*((-(,(-40((*.*((((,+)(-
@M04650:207:000000000-C238N:1:1101:25796:6655 2:N:0:19
GGACTACTGGGTTTCTAATCCTGTTTGCTCCCCACGCTTTCGCGCTTTAGCGTCAGTATTTGTCCAGTGAGCTGGCTTCCCCATCGGCATTCCTACAAATATCTACGAATTTCACCTCTACACTTGTAGTTCCGCCCACCTCTCCAATACTCTAGTCTAACAGTTTCCAACGCAATACGGAGTTGAGCCCCGCAGTTTAACATCAGACTTTTTAAACCACCTAGACGCGCTTTACACCCAATAAATCCGGATAACGCTCGGGGCATACGTACTACCGCGGCTGCTGGCACGTATGTAGCCC
+
CCCCCGGGGGGGGGGGGGGGGGGGGGGGGGGGGFGEGGGGGGGEG>FCFFGGGEGEGEAEGFGGGGGGGGGGGCGGG8FEFGGG8FDGGGGGGFEGFGC<FGGGDGGGGGGGGGGGGGGGGGGEFGCFGGFGG@=FDCGE8=AFGGGGDGGFGFGDGGFGGGGGGGGDGFGGGGGDGGGGGG8DCAFGFGEGGGGE7C;DC9;A+29AEGGG6FFG>=EFFG4>EF=49CFD?9FCFDEF<;);1:<;CB)2;FFDG1<FB9)47*)4<84(,+)3851(4(2???B?(<4/,-(.)2)3(
@M04650:207:000000000-C238N:1:1101:11868:6669 2:N:0:19
GGACTACACGGGTTTCTAATCCCGTTCGCTACCCTAGCTTTCGCACATGAGCGTCAGTTATGTGCCAGGAAGCCGCCTTCGCCACTGGTGTTCCTCCCGATATCTACGCATTTCACCGCTACACCGGGAATTCCACTTCCCTCTCACATACTCTAGACTTGCAGTATCAGCCGACATCCGCCAGTTAAGCTGACGTATTTTACAGCTGACTATCAAATCCGCCTGCGTGCCCTTTACGCCCAGTAATTCCGGACAACGCTTGCCACCTACGTTTTACCGCGGCTGCTGGCACGTAGTTAGC
+
CCCCCGGGGGGGGGGGGGGGGCFGGGGGGGGGGGGGGGGGGGGGGGGGGGGGGGGGG@FFGGGGGGGGGGGGGGGGGGGGGGGGGGGGGGGGGGFGGGEGGGGGGGGGGGGGGGGGGGGGGFFFGGGGGGGGGGGGGGGGGGGFGGFGFGGFGFGGFCEGFGFGGGDGD,>C+>C>EGFGGGEEBF,>CCFGFFEGGGG:B6?A=CFFFD7F<FFGFEGGBGF?FFFF?D<DF6FFF;D<B??FGFF2**<7:BG:4(4:46F:CD?:>:?B7F6<FD:>FFFB;?0:(5:?1231:?<A4
@M04650:207:000000000-C238N:1:1101:20535:6691 2:N:0:19
GGACTACTGGGGTTTCTAATCCTGTTTGCTCCCCACGCTTTCGCACCTGAGCGTCAGTCTTTGTCCAGGGGGCCGCCTTCGCCACCGGTATTCCTCCACATCTCTACGCATTTCACCGCTACACATGGAATTCTACCCCCCTCTACAAGACTCTAGCTGACCAGTATCAGATGCAATTCCCGGGTTAAGCCCGGGGATTTCACATCTGACTCAATCAACCGCCTGCGTGCGCTTTACGCCCAGTAATTCCGATTAACGCTTGCACCCTCCGTATTACCGCGGCTGCTGGCACGGAGTTAGC
+
CCCCCGGGGGGGGGGGGGGGGGGGGGGGGGGGGGGGFGGGGGGGGGGGGGGGGGGEGGGGGGGGGGGGGGGGGGGGGGGGGGGGGGGGGGGGGGGGGGGGGGGGGGGFGGGGFGGGGGGDGGGGGGGGGCGFFFGGFGGGGGGFGGG?FFGFGGGGGGFFFFFDFDGGGGGGGGFGGGGGFGGGGGGG9EGGGGGG47FCF6CFFGFFFGGGFG7CAFGGFGFFFFFFFG>99CFFFFGGG??:>:4>FFF:0@DFG?BF117)9FFFF:>?FG7>GF--4;BFFFFF2:(98(290::46
@M04650:207:000000000-C238N:1:1101:17694:6709 2:N:0:19
GGACTACCAGGGTTTCTAATCCTGTTTGCTCCCCACGCTTTCGCGCTTTAGCGTCAGTATTTGTCCAGTGAGCTGGCTTCCCCATCGGCATTCCTACAAATATCTACGAATTTCACCTCTACACTTGTAGTTCCGCCCACCTCTCCAATACTCTAGTCTAACAGTTTCCAACGCAATACGGAGTTGAGCCCCGCAGTTTAACATCAGACTTTTTAAACCACCTAGACGCGCTTTACGCCCAATAAATCCGGATCACGCTCGGGGCATACGTATTACCTCGGCTGCTGGCACGTATTTATCC
+
CC@CCGGGGFEEGGGGGGGGFFG9FGGFFGGFF@FGCGGGGGGGGGG@F@EEGGGGGGFGFGCFGGG?EEGCFGF,CGG:FGFGGFGGG7FFFFFFGG9EGGGGGGGCCFFGFBEFFFGGFGGGGGGGGGGGGGC@AEEEGGGFGGC8FGGFGGG8FGGEGGGGGGGGGDFGG7C>E==@6+6BBFCF6DFEGD*CDGF,+=EAFG56=DFCEGFGFEFFD*5>B4>?>7>1356>3<CF*3847D??6)000)>:D1:1-35(9C?02?F?98<6:*581?F;:25(,*)*42)26+).6
@M04650:207:000000000-C238N:1:1101:26322:6751 2:N:0:19
GGACTACACGGGTATCTAATCCTGTTTGATCCCCACGCTTTCGCATCTCAGCGTCAGTACTGCACCAGGTAGTCGCCTTCGCCACTGATGTTCCTCCAGATCTCTACGGATTTCACCCCTACACCTGGAATTCCACTACCCTCTAACAGACTCAAGCTCTACAGTATCAAAGGCAGTTCCACGGGTAAGCCGTGGGATTTCACCTCTGACTTATAAAGCAGCCTACATGCGCTTTACGCCCAGTGATTCCGATTAACGCTTGCACCCTCCGTATTACCGCGGCTGCTGTCACGTAGTTTGC
+
CCCCCGGGGGGGGFGGGGGGGGGGGGGGDGGGGGGGGGGGGGGGGGGGGGGGGGGGGGGGGGCFGGGGGGGGGGGGGGGGGGGGGGG9FFGGGGGGGFGGGFFGGGGGGGGGGGGGGCED@FGGGGGGGGGGGFFGGGGFGGGF,,4@FGGFG,EGGFGFFFGGGGCFFAFFDFGGGGGFFA8CGGE8,9DEGGGGGCFFGA;CFGGF5+A;CGF+=*27>GFF9F2AEG9DFGF4+5:<<@@E=7?CFFF(/)1?C;9;D;3)0903,3>4:@:AFGF>F6>FBBFF2+6C::?BFGA2)
@M04650:207:000000000-C238N:1:1101:11929:6780 2:N:0:19
GGACTACTGGGGTTTCTAATCCTGTTTGCTCCCCACGCTTTCGCACCTGAGCGTCAGTCTTTGTCCAGGGGGCCGCCTTCGCCACCGGTATTCCTCCACATCTCTACGCATTTCACCGCTACACATGGAATTCTACCCCCCTCTACAAGACTCTAGCTGACCAGTATCAGATGCAATTCCCGGGTTAAGCCCGGGGATTTCACATCTGACTCAATCAACCGCCTGCGTGCGCTTTACGCCCAGTAATTCCGATTAACGCTTGCACCCTCCGTATTACCGCGGCTGCTGGCACGGCGTTAGC
+
CCCCCFGGGGGGGGGGGGGGGGGGGGGGGGGGGGGGGGGGGGCGGGGGGGGGGGGGGGGGGGGGGGGGGGGGGGGGGGGGFGGGGGGGGGGFGGGGGGGGGGGGGGGGGGGDGGGFGGGGGGGGGGGGGGGGGGGFEGGGGGGFGGGGGDGFGGGFGGGGGGGGGGFGGGGGGGGGGGGGGGGGGGFGGG@FGGGGDDGFDFFFFGGFCFCFEGGGFFGGFG0@=49>(7126EF<=?GGG<::FGFDGF):?FGAGFB?:?C>GFF:6<9:(252AF:>9>;;>?>F2C1E19(,,*-(.
@M04650:207:000000000-C238N:1:1101:5024:6780 2:N:0:19
GGACTACCCGGGTTTCTAATCCTGTTTGCTCCCCACGCTTTCGTGCCTCAGCGTCAGTTGCAGTCCAGAAAGCCGCCTTCGCCACTGGTGTTCCTCCTAATATCTACGCATTTCACCGCTACACCGGGAGTTCCACTTCCCTCTCACATACTCTAGGCTTACAGTATCAGATGACAAACAGATGGTAAGCACCTGCCTTTTACATCTGACTTATAAACCCGCCTGCGTGCGCTTTACGCCCAGTAATTCCGGACAACGCTTGCCCCCTACGTAGTACCGCTGCTGCTTGCACGTAGTTTGC
+
CCCCCGGGGGGGGGGG9FGGGGGGGGGGGGGGGGGGGGGGGGGGGGGGGGGGGGGGGGGGGGGGGGGGFFGGGGGGGGGGGDGGGGGGGGGGGGGGGG9AFGGGGGGGGGGGGGGGGGGGGGGG::FEGGGGGGGADF8BFGG5DFGFGGGFGGGGFGGGGGGFFFCFFGGGGFGGGGGFFFCFFGGGGF9C>7CGGGGGGFGFFFGFEGGGE>GFF:4@4DFFFF289DB>B5>EF6EGGD;@G75?:@802:C?F>FF:15(2*79(,4?2*4:@F:F(497>77)4C>C:(44?GF))
@M04650:207:000000000-C238N:1:1101:4046:6795 2:N:0:19
GGACTACCGGGGTATCTAATCCTGTTCGCTCCCCTAGCTTTCGCGCCTCAGCGTCAGATGCAGTCCAGAAAGCCGCCTTCGCCACTGGTGTTCCTCCCAATATCTACGCATTTCACCGCTACACTGGGAATTCCACTTTCCTCTCCTGCCCTCAAGAAATACAGTTTCCATTCCATCACAGGGTTGAGCGCTGAACTTTAAAAACAGACTGGTATTCCCGCCTACGCGCCCTTAACGCCCAATGATTCAGGACACCGCTCGCCCCCTACGTATTACAGCGGCTGCTGGACCGTCGTTAGCC
+
CCCCCGGGGGGGGGEFGGGGGGGGGGGGGGFFFGGGGGGGGGEGGCGGGGGGGFGGGGG9,FFGGGFF9ECFFGFCC:FFGGFGGGFGGFFGD,@<FECFGGFGGCFFGEB+,C,CECE+BFGGGG8FF8EEFADFF,EF===<?@ADGFFFGDCFGGBEAEAFF,63DDG9D7EFEGGGGC+,>+><E*4:9*,7+275==;/@?CABG2*9BFFFEF*8)69=)6=0)60830756*4<=1;+*54*9*.3@*4C>2-,(/-7*7(((.,)+))02.,-(4,-).,,:1*--((-*(),
@M04650:207:000000000-C238N:1:1101:23912:6798 2:N:0:19
GGACTACAGGGGTATCTAATCCTGTTTGCTACCCACGCTTTCGCACCTCAGCGTCAGTTACGGGCCAGATGGTCGCCTTCGCCACCGGTGTTCCTCCAGATATCTACGGATTTCACCCCTACACCTGGAATTCCACCATCCTCTCCCGTACTCAAGTCTCGCAGTTTCAAAGGCAGTTCCACCGTTGAGCGGTGGGATTTCACCCCTGACTTACGAAACGGCCTACGCGCGCTTTACGCCCAGTGCTTCCGATTAACGCTCGCACCCTCCGTATTACCGCGGCTCGTGGCACGGAGTTAGC
+
CCCCCGGGGGGGGGGGGGGGGGGGGGGGGGGGGGGGGGGGGGGGGGGGGGGGGGGGGGGGGGGGGGGGGGGGGGGGGGGGGGGGGGGGGGGGGGGGGFGGGGGGGDGGGGGGFGGGGGGGGGGGGGGGGGGGGGGGGFGGGGGFGGGGGGGFGEGGGGFGGGGE6EFFDGDGFGGDFGGGFGGGFGEFGFGGGGGGCGGFGFGFFDFF288:=FFGF?EF;D>@1A0)()693C>A?(;CE??BF*)-:F>??DD<F<;:B9)(9EBFB4346F04C7(4337(((-46:(<,((28?<<:
@M04650:207:000000000-C238N:1:1101:10238:6804 2:N:0:19
GGACTACCGGGGTATCTAATCCTGTTCGCTACCCACGCTTTCGAGCCTCAGTGTCAGTTACAGACCAGAGAGCCGCTTTCGCCACCGGTGTTCCTCCATATATCTACGCATTTCACCGCTACACATGGAATTCCACTCTCCCCTTCTGCACTCAAGTTCGACAGTTTCCAAAGCATACTATGGTTGAGCCACAGCCTTTAACTTCAGACTTATCAAACCACCTGCGCTCGCTTTCCCCCCAATAAATCCGGACAAAGCTTGCCACCTACGTATTACCGCGGCTGCTGGCACGTAGTTGGCC
+
CCCCCGGEGGGGGGGGGGGGGGGGGGGGGGEGGGGGGGGGGGEFGGGGGGGGGGGGGGGCFFGGGFGGGGGGDGGG7CCFFGGGGGGGGGGGGGGGGDGGGGFGGGGCCGGGGGGFGGDGGGGGGEFGFEFGGFFFGGFGC6CFGGGC9DCFGFFGGGGDGD+@C,@DEGGGDFFC7FF,,@8@FFDFGGFCEFFCDFG@+4E@F@F6@CCC<FG7A3E42?:3=)(8@<011C+4*6EE76@3C75)C>3(-<4(*(.-.47)9F?(,(4).<4)<*(-49011?B:6*5C?.4,4+5::
@M04650:207:000000000-C238N:1:1101:4827:6829 2:N:0:19
GGACTACAGGGGTTTCTAATCCTGTTTGCTCCCCACGCTTTCGAGCCTCAGTGTCAGTTACAGGCCAGAGAGCCGCTTTCGCCACCGGTGTTCCTCCATATATCTACGCATTTCACCGCTACACATGGAATTCCACTCTCCTCTCCTGCACTCAAGTCTACCAGTTTCCAATGCATACAATGGTTGAGCCACTGCCTTTTACACCAGACTTAATAAACCACCTGCGCTCGCTTTACGCCCAATAAATCCGGACAACGCTCGGGACCTACGTATTACCGCGGCTGCTGGCACGTAGTTTGCC
+
CCCCCGGGGGGGGGGGGGDGGGGFGGGGGGGGGGGGGGGGGGGGGGGGGGGGGGGCEGGGGGGGGGGGGGGGGGGGGDGGGGGGGGGGGGGGEFDFFGGGGC=FDGGGGDGEGGGGGGGGEGFGFFGCFEGGGDGGGGGGGGGFG8FGGGGFGGCFGGGGGG8EGGGGGGGGFCFFGFG?A9,EF7DFFC,@7CFCCGGGGFGFFFF6CF7DECC+BE@CFDB=59)9-7@F=CBC42CGG08@=7E<0)57>:*:D0(44057DEB24??<B<6:<94--4990:454*5:<7(,:+-:A
@M04650:207:000000000-C238N:1:1101:22862:6863 2:N:0:19
GGACTACCCGGGTTTCTAATCCCGTTCGCTACCCTAGCTTTCGCACATGAGCGTCAGTCTTGTGCCAGGAAGCCGCCTTCGCCACTGGTGTTCTTCCCGATATCTACGCATTTCACCGCTACACCGGGAGTTCCACTTCCCTCTCACATACTCTAGGCTTACAGTATCAGATGACAAACAGATGGTAAGCACCTGCCTTTTACATCTGACTTATAAACCCGCCTGCGTGCGCTTTACGCCCAGTAATTCCGGACAACGCTTGCCCCCTACGTATTACCGCGGCTGCTGGCACGTAGTTTGC
+
CCCCCGGGGGGGGGGGGGGGGGGGGGGGGGEGGGGGGGGGGGGGGGGAFGGGGGGGGGGGGGGGGGG@FFGGGGGGGGGGEGGGGGGGGGGGGGGGGGGGGGGGGGGGGGGGGGGGGGGGGGGGGGGGEGGGGGGGGAFGGGFFGFGGGGGFGGGGGGGGGGGGGFGGFGGGDGGGGGGGGCFCGGGGGGGGGGGGGGGGGFGFFGGFEGGGEGGGFFGGFGB==F;B;GFFFG:CFFGGG?DFF7CFGFFBFFG0C;;?FBG0CF>66?188F:4@F:>>>BF;().5E(?::(42EA<4
@M04650:207:000000000-C238N:1:1101:9101:6863 2:N:0:19
GGACTACAGGGGTTTCTAATCCTGTTTGCTACCCACGCTTTCGCACCTCAGCGTCAGTTACGGGCCAGATGGTCGCCTTCGCCACCGGTGTTCCTCCAGATATCTACGGATTTCACCCCTACACCTGGAATTCCACCATCCTCTCCCGTACTCAAGTCTCGCAGTTTCAAAGGCAGTTCCACCGTTGAGCGGTGGGATTTCACCCCTGCCTTACGAAACGGCCTACGCGCGCTTTACGCCCAGTGATTCCGATTAACGCTCGCACCCTCCGTATTACCGCGGCTTCTGGCACGTGGTTAGC
+
CCCCCGGGFGGGGGGGGGGGGGGGGGGGGGGGGGGGGGGGGGGGGGGGGGFFGGGGGGGGGDGGGGGGG9FFGGGGGGGGGGGGGCGCFDFGGGGGGGGGEFGGGGGGFEGGGGGGGCEGGGGGGFGGGGGFGGG<EBFGGFGFGGGGGGGFGGC,CFFEGGGDGGGGGGGFGGFGGFEGGGGGGFGC?FEDG787;CFGG6E8ADG>(;6C@C<8A9C*2DB?(06:(5(49=F<F:GGG?((0*.:D?F(4.95*(-(417(7CBBFFB1:F>):C(299BF01<:7C3C2.(-4F)8<
@M04650:207:000000000-C238N:1:1101:9685:6922 2:N:0:19
GGACTACTGGGGTTTCTAATCCTGTTTGCTCCCCACGCTTTCGCGCTTTAGCGTCAGTATTTGTCCAGTGAGCTGGCTTCCCCATCGGCATTCCTACAAATATCTACGAATTTCACCTCTACACTTGTAGTTCCGCCCACCTCTCCAATACTCTAGTCTAACAGTTTCCAACGCAATACGGAGTTGAGCCCCGCAGTTTAACATCAGACTTTTTAACCCACCTAGACGCGCTTTACGCCCAATAAATCCGGATAACGCTCGGGGCATCCGTATTACCGCGGCTGCTGGCCCGTATTTAGCC
+
C@CCCGGGGGGGGGGGGGGGGGGGGGGGGGGGGGGGGGGGGGGGGGGGGGCGGGGGGGGFGGGGGGGGGGGGGGGGGGGGGGGFGGGGGGGGGGFGGGGGGGGGGGGGGGGGGGGGGGGGGGGGGGGGGGGGGGEDEEEGDC8?E8DDF2EFCECFEGFGGEGFGGGGGFGFDCGGGGFGE+8CFC>,@EFE@EGGGCFFDAFFAGGA4FFGEFGG+>8>9DFBB4>?@4(2(:6>ADC:FF@;>176*>)(2<*8*4(-6>D4)1,((((,(+.:+/1(469>FFB2(*,/3-:74+6<>
@M04650:207:000000000-C238N:1:1101:26295:6925 2:N:0:19
GGACTACTCGGGTTTCTAATCCTGTTTGCTCCCCACGCTTTCGAGCCTCAGCGTCAGTTACAGACCAGAGAGTCGCCTTCGCCACTGGTGTTCCTCCATATATCTACGCATTTCACCGCTACACATGGAATTCCACTCTCCTCTTCTGCACTCAAGTCTCCCAGTTTCCAATGACCCTCCCCGGTTGAGCCGGGGGCTTTCACATCAGACTTAAGAAACCGCCTGCGCTCGCTTTACGCCCAATAAATCCGGACAACGCTTGCCACCTACGTATTACCGCGGCTGCGGGCACGTAGTTAGC
+
CCCCCGGGGGGGGGGGGGGGGGGGGGGGGGGGGGGGGGGGGGGGGGGGGGGGGGGGGGGGGGGFGGGGGGGEFGGGGGGGGGGGGGGFFGGGGGGGGGGGGGGGGGGGGGGGGGGGGGGGGGGGFGGGGGGGGGGGGFGGGGGFGGGGGGGFG8EDFFFGGG8?AEFGGGDGGCFGGGGDGFEGGGDFGGGECGGGGGGGG6,+=<+8>FCG=GFGFFGGFC>D<F;B0D>BFCFAFFGGGF??FGFF*<>96BG0C39:B?D7*<:::?F:>FFFGG:>BFF>B<(49GFE?B(.8+626
@M04650:207:000000000-C238N:1:1101:13248:6962 2:N:0:19
GGACTACTAGGGTTTCTAATCCCGTTCGCTACCCTCGCTTTCGCACATGAGCGTCAGTCTCGTTCCAGGAAGCCGCCTTCGCCACTGGTGTTCCTCCCGATATCTACGCATTTCACCGCTACACCGGGAGTTCCACTTCCCTCTCACATACTCTAGCCTTACAGTATCCAATGACAAACTGATGGTAAGCACCTGCCTTTTACATCTGACTTATTAACCCGCCTGCTTTCGCTTTACGCCCAGTAATTCCTGACAACGCTTTCCCCCTCCGTATTACCTCGGCTGCTGGCACGTACTTTGC
+
C9BBCFGF,CFFCECFDFGGGG87EC@FFECFCG9,@FFEC9,68@+A4EF9FFGGGG<9,9C,9@<,,:6FF8FCFGGGDEDGE<,=CF9??,95F4>CC+6CC;FG:@FGFEFGG:BCCFG<?C74C+>FFF,,7>,CDD?5,,@EGAFFEFF8,@D,=FEGC@EFA,,8:,<FGGG,5,53,3@,,;B9,,3,;9FC89D+9+++*=D9*2+5=;;/(:55-8(+1;;?DGF<F<CB*2,57;6?FF79)64)*7>?((29CF04(-7?BG:BFG))((1(41))(24F061(-0.)6
@M04650:207:000000000-C238N:1:1101:13783:7000 2:N:0:19
GGACTACTAGGGTTTCTAATCCTGTTTGCTCCCCACGCTTTCGCACCTGAGCGTCAGTCTTTGTCCAGGGGGCCGCCTTCGCCACCGGTATTCCTCCACATCTCTACGCATTTCACCGCTACACATGGAATTCTACCCCCCTCTACAAGACTCTAGCTGACCAGTATCAGATGCAATTCCCGGGTTAAGCCCGGGGATTTCACATCTGACTCAATCAACCGCCTGCGTGCGCTTTACGCCCAGTAATTCCGATTAACGCTTGCACCCTCCGTCTTACCGCGGCTGCTGGCACGGAGTTAGC
+
CCCCCGGGGGGGGGGGGGGGGGGGGGGGGGGGGGGGGGGGGG@GFGGGFGGGGGGGGGGGGGGGGDGGGGGGGGGGGGGGGGGGGFGGGGGGGGGGGGGGGGDGGGGGGGGGGGGGGGGGDGGFGGGGGGGGGGGGGGGGGGGFGGGGGGGFGGGGGGGFGFFGGGFGGGGGFFGGGFDGGGGGGGGGGGGGGGGGGDGGGFGFFDGFFGGGEDF>FEFG>GB<7:>E?596;EFFF?CCE?<BDGB<CB6:?FGAGFF?:?D?FGFF0696(*44CD<BF>09>B))2C166>F;?GAB.
@M04650:207:000000000-C238N:1:1101:7735:7038 2:N:0:19
GGACTACTCGGGTATCTAATCCTGTTTGCTCCCCACGCTTTCGAGCCTCAGTGTCAGTTACAGGCCAGAGAGCCGCTTTCGCCTCCGGTGTTCCTCCATATATCTACGCATTTCACCGCTACACATGGAATTCCACTCTCCTCTCCTGCACTCAAGTCTCCCAGTTTCCAATGCACACAATGGTTGAGCCACTGCCTTTTCCATCAGACTTAAGAAACCACCTGCGCTCGCTTTACGCCCACTAAATCCGGACAACGCTTGGGACCTACGTATTACCCCGCCTGCTGGCCCGCAGTTAGCC
+
CCCCCGGFGGGGGDGGGGGGGGGGGGGGGGGGGGGGGDGGGGGGGGGGGGGGGGGGGGGGGGCGGGGGG<FGGGGGDEFFGGG@CFEGGGGGGGGGGGGGGGGGGGGGEGGGGGGGEFGDGGCGFFFFFGGGGGGGGGGGGGGFGDFFGGGFGFGGGFG9=FGGGFFFFA>EFFF8AD+8@>DFGC,@CFCC<7<CCGGG+9D6B;F*>*=7>8+50:F79C::B>A>@D>DFG6@E9:F@(657<<5CA>(3AD(891(4(7(983)3:?2)85<<4(((,(8(.)(3*,1((3-5+-<7
@M04650:207:000000000-C238N:1:1101:25408:7054 2:N:0:19
GGACTACACGGGTTTCTAATCCTGTTTGCTCCCCACGCTTTCGCACCTGAGCGTCAGTCTTTGTCCAGGGGGCCGCCTTCGCCACCGGTATTCCTCCAGATCTCTACGCATTTCACCGCTACACCTGGAATTCTACCCCCCTCTACAAGACTCTAGCTTGCCAGTTTCAAATGCAGTTCCCAAGTTAAGCTCGGGGATTTCACATCTGACTTAACAAACCGCCTGCGTGCGCTTTACGCCCAGTAATTCCGGACAACGCTTGCCACCTACGTTTTACCGCGGCTGCTGGCACGTAGTTAGC
+
CCCCCGGGGGGGGGGGGGGGGGGGGGGGGGGGGGGGGGGGGGGGGGGGGGGGGGGGGGGGGGGGGGGGGGGGGGGGGGGGGGGGGGGGGGGGGGGGGGGGGGGGGGGGGGGGGGGGGGGGGGGGGGGGGFGGGGGGGGGGGDGFGGGFDGFFGGGGGGGGGGGGG9FGGGGGGGGGGGGGGGGGGGCGEGFF>EGGDGGFDFGFCFGFFGGGFFGGF;CGFGFDDF@E?GFFBCFFFFGEG?F?GFB2DBFFFFG:G17???<:>G?B::?82EFFGC:>BB99;6:>0E23(.432C)66
@M04650:207:000000000-C238N:1:1101:9357:7104 2:N:0:19
GGACTACAGGGGTATCTAATCCTGTTTGCTCCCCACGCTTTCGTGTCTCAGCGTCAGTATCTGTCCAGTTGGCCGCCTTCGCCACCGGTGTTCCTCTCGATATCTACGAATTTCACCTCTACACCGAGAATTCCACCAACCTCTCCAGTACTCTAGCCTCGCAGTATCGAGTGCACTTCCTGGGTTGAGCCCAGGGCTTTCACATCCGACTTACAAGACCGCCTACACACGCTTTACGCCCAGTAATTCCGAACAACGTTTGCACCCTCTGTCTTCCCGCGGCTGCTGGCACAGAGTTAGC
+
CCCCCGGGGGGGGGGGGGGGGGGGGGGGGGGGGGGGGGGGGGGFGGGGGFGGGGGGGGGGGFGFGGGGGGCFFGGGGGGGGGGGEFGDFGGGGGGGEGDFGGGGGGGGGGGFGFGGGGGGCFGGGF=FGDGGGGGG,,@F7DFBGE9=@DGFGF9DFDC8+CE>C;EGB7>FDFAFGGFGGGDFGDGGGGGG7@;ECFGGGFGFF>*@AGGG4>CCFFGGFG9=(84))/.7<EFFFFGGGF(6CGE5F=?<(.<?G>423<GADGFBB?0-6C<9CC-2(46116:?0C:FF::()<-:B
@M04650:207:000000000-C238N:1:1101:15559:7107 2:N:0:19
GGACTACTAGGGTTTCTAATCCTGTTCGCTCCCCTAGCTTTCGCGCCTCAGCGTCAGATGCAGTCCAGAAAGCCGCCTTCGCCACTGGTGTTCCTCCCAATATCTACGCATTTCACCGCTACACTGGGAATTCCACTTTCCTCTCCTGCCCTCAAGAAATACAGTTTCCATTCCATCACAGGGTTGAGCCCTGAACTTTAAAAACAGACTTGTATTCCCGCCTACGCGCCCTTTACGCCCAATGATTCCGGACAACGCTCGCCCCCTACGTATTACCCCGGCTGCTGGCACGTAGTTAGCC
+
CCCCCGGGGGGGGGGGGGGGGGGGGGGGGGGGGGGFGGGGGGGGGGGGGGGGGGGGGGGGGGGGGGGGGGFGGGGGGGGGGGGGGGGGGGGGGFGGGGGGGGGGGGGGGGGGGGGGGGGGGD@FGGGGGGFGGGGGGGGGGGGFGGFCEDGFGGGGFFCGFGDFGGGGCFGGGAEFGFDGFC6D@FBCFGGGDDGGC==E7BF*@>DFFG>C8@FFFFG4AG@A@BFEBD9@BCFE)2CCC=;;:DCEDF>?BFCD:9:(-(>?GGF:<<<5ADAB+*-416>3(4:(4*454:6:)+).5
@M04650:207:000000000-C238N:1:1101:27459:7121 2:N:0:19
GGACTACCGGGGTTTCTAATCCCGTTCGCTACCCTAGCTTTCGCACATGAGCGTCAGTCTTGTGCCAGGAAGCCGCCTTCGCCACTGGTGTTCTTCCCGATATCTACGCATTTCACCGCTACACCGGGAGTTCCACTTCCCTCTCACATACTCTAGGCTTACAGTATCAGATGACCAACAGATGGTAAGCACCTGCCTTTTACATCTGACTTATAAACCCGCCTGCGTGCGCTTTACGCCCAGTAATTCCGGACAACGCTTGCCCCCTACGTATTACCGCGGCTGCTTGCACGTAGTTTGC
+
CCCCCGGGGGGGGGGGGGGGGGGGGGGGGGGGGGGGGGGGGGGGGGGGGGGGDGGGGGGGG9EEGGGGGGGGGGGGGGGGGGGGGGGGGGGGGGGFGGGGGGGGGGGGGGGGGGFFFGGGGGGGGGGGEGGGGGGGGGGGGGGFGGGGGGGFGGGGGFGCFGGGGGDGCFGGGGG,ACEGGGGGGGAFFGCFGGGGFGGGCAFFFGCCEFGFEGCGFEGGBDFFFF9BFGFFB:F98?GGGF?BFGFFFF@>BBC6DF><:?G?GGF;???F2<:)<C:B99BB9?B48C203?<??G<<5
@M04650:207:000000000-C238N:1:1101:5845:7122 2:N:0:19
GGACTACCGGGGTATCTAATCCTGTTTGCTCCCCACGCTTTCGAGCCTCAGTGTCAGTTACAGGCCAGAGAGCCGCTTTCGCCTCCGGTGTTCCTCCATATATCTACGCATTTCACCGCTACACATGGAATTCCACTCTCCTCTCCTGCACTCAAGTCTCCCAGTTTCCAATGCACACAATGGTTGAGCCACTGCCTTTTACATCAGACTTAAGAAACCACCTGCGCTCGCTTTACGCCCAATAAATCCGGACAACGCTTGGGACCTACGTATTACCGCGGCTGCTGGCCCGTAGTTAGCC
+
CCCCCGGGGGGGGGGGGGGGGGGGGGGGGGGGGGGGGGGGGGGGGGGGGGGGGGGGGGGGGGFGGGGFGGGGGGGGGGGGGGGGGGGEEEEEGGGGGGGGGGGGGGGGGGGGGGGGGGGGGGGGGGEFGGGGGGGG8BGFFGGFGGGGGGGFGGGGGGGFGGC8DFFGGGGGGGGGFGDCGGGGGGF69BGGGGGDF7FECBF>FFG>@G>FFFGGFD6CBCDE=?>D95@F=7AE>?@7F?FFGGFFGFE@F:F27(810(>:4=728?B?>FFA<C09-1;>FFB?:*(*-4((.06<4
@M04650:207:000000000-C238N:1:1101:13550:7132 2:N:0:19
GGACTACTGGGGTTTCTAATCCTGTTTGCTCCCCACGCTTTCGAGCCTCAGTGTCAGTTACAGGCCAGAGAGCCGCTTTCGCCTCCGGTGTTCCTCCATATATCTACGCATTTCACCGCTACACATGGAATTCCACTCTCCTCTCCTGCACTCAAGTCTCCCAGTTTCCAATGCACACAATGGTTGAGCCACTGCCTTTTACATCAGACTTAAGAAACCACCTGCGCTCGCTTTACGCCCAATAAATCCGGACAACGCTTGGGACCTACGTATTACCGCGGCTGCTGTCCCGTAGTTAGCC
+
CCCCCGGGFGGGGGGGGGGGGGGGGGGGGGGGGGGGGGGGGGGGGGGGGGGGGGGGGGGGGGGGGGGGGGGGGGGGGDGGEGGFFGGGGGGGGGGGGGGGGGGGGGGGGGGGGGGGGGGGGGGGGGGGGGGGGGGGGGGGGFGFGGGGGGGFFGGGGGGGGGGGFFFFGGGGGGGGGGGGGGFGGFGGGGGGGGGGGGGGGFEFFGGACFFFE>FDFDFFDGFFD>=DDGFDFFC=E>GCEFFEFGEEGEF?BFGFC0;63178FGF2>?B24<>A<114909>FFF)8+)/3908A+625
@M04650:207:000000000-C238N:1:1101:12542:7133 2:N:0:19
GGACTACTCGGGTTTCTAATCCTGTTTGCTCCCCACGCTTTCGAGCCTCAGCGTCAATTACAGACCAGAGAGTCGCCTTCGCCACTGGTGTTCCTCCATATATCTACGCATTTCACCGCTACACATGGAATTCCACTCTCCTCTTCTGCATTCAAGTTCCCCAGTTTCCAATGACCTTCCTCGGTTGAGCCGAGGGCTTTCACATCAGACTTAAGAAACCGCCTGCGCTCGCTTTACGCCCAATAAATCCGGACAACGCTTGCCACCTACGTATTACCGCGGCTGCGGGCACGTATTTAGC
+
CCCCCGGGGGGGGGGGGGGGGGGGGGGGGGGGGGGGGGGGGGGGGGGGGGGGGGGGGGGGGGGGGGGGGGGGGGGGGGGGGGGGGFGGGGGGGGGGGGGGGGFFFGGGGGGGGGGGGGGDCEGGGGGGFFFGGGGGGGGGGGGFGGGGGGGFGGGGGGGGGGGGFGGGGGGGGCDGGGGF8FGEGGCGGGG+++5*;DFGFFGFFCCF*7CFCC87CBDGFGFF9A>458>FFD><:0CFGFFFGGEEGAB0;DD1C0;B:?GFFGB:?B6<FG?DGF1-2((9>0,(4=0C:14),<.-:
@M04650:207:000000000-C238N:1:1101:5355:7139 2:N:0:19
GGACTACCCGGGTATCTAATCCTGTTTGCTCCCCACGCTTTCGAGCCTCAGTGTCAGTTACAGGCCAGAGAGCCGCTTTCGCCTCCGGTGTTCCTCCATATATCTACGCATTTCACCGCTACACCTGGAATTCCACTCTCCTCTCCTGCACTCAAGTCTCCCAGTTTCCCATGCACACAATGGTTGAGCCACTGCCTTTTACATCAGACTTAAGAAACCACCTGCTCTCGCTTTACGCCCACTAAATCCGGACAACGCTTGGGACCTACGTATTACACCGGCTCCTGGCGCGTAGTTCACC
+
<-BCCFGGGGFGFE,@FCDFCFGGGGG8EFGGGGGDGG:BCF7F@FEGGFCG9CEF<FFDC<E8F@,CEEFGFGEEC7DFF7CFD<FGCCCCGGF9FEGC?CDFG=CFC:=BEFF<BFE=+8@A,9?8=,C,CFGGGGGFFF87=EGF8=E?FFCFCAEGGGGFGDFF,,,C8,92,=18=C6EF+3@C>,1<CFFGFGFF5EC6+;*:*+<7B=7>>CFB>=B@*9+:?2=DC+4?5BEE(6@6*19CB)(6>4=C1(/((/,*;<2:?(.2+55+*.,,-(((.).(*4:-(,84+)..
@M04650:207:000000000-C238N:1:1101:19903:7142 2:N:0:19
GGACTACTCGGGTTTCTAATCCCGTTCGCTACCCTAGCTTTCGCACATGAGCGTCAGTCTTGTGCCAGGAAGCCGCCTTCGCCACTGGTGTTCCTCCATATATCTACGCATTTCACCGCTACACATGGAATTCCACTCTCCCCTTCTGCACTCAAGTTCGACAGTTTCCAAAGCATACTATGGTTGAGCCACAGCCTTTAACTTCAGACTTATCAAACCACCTGCGCTCGCTTTACGCCCAATAAATCCGGACAACGCTCGGGACCTACGTATTACCGCGGCTGCTGGCACGTAGTTAGCC
+
CCCCCGGGGGGGGGGGGGGGGGGGGGGGGGGGGGGGGGGGGGGGGGGGEFGGGGGGGGGGGFGGGG9FGGGGGGGGGGGGGGGGGGGGGGGGGGGGGGGGGGGGGGGGGGGGGGGGGGGGGFGGGGGFGGGGGGGGGGGGGGGFGGGGCFGFCG@DGGGGGGG>AFGGGGGGGGGGCGGFGGGGFGFGGG@C6EGGGGGAFFFFFFGFEGGGEDFGFE87@C52>?AD?D9@DGFEB?CCE(3);>CC<>5?@EFFGB::99)4DG?3>33?>C)49/4>9>706:>(30.*.41,-0.68
@M04650:207:000000000-C238N:1:1101:26491:7150 2:N:0:19
GGACTACCAGGGTTTCTAATCCTGTTTGCTCCCCACGCTTTCGCACCTGAGCGTCAGTCTTTGTCCAGGGGGCCGCCTTCGCCACCGGTATTCCTCCACATCTCTACGCATTTCACCGCTACACCGGGAGTTCCACTTCCCTCTCACATACTCTAGGCTTACAGTATCAGATGACAAACAGATGGTAAGCACCTGCCTTTTACATCTGACTTATAAACCCGCCTGCGTGCGCTTTACGCCCAGTAATTCCGGACAACGCTTGCCCCCTACGTATTACCGCGGCTGCTGGCACGTAGTTTGC
+
CCCCCGGGGGGGGGGGGGGGGGGGGGGGGGGGGGGGGGGGGGGGGGGGGGGGGGGGGGGGGGGGGGGGGGGGGGGGGGGGGGGGGGGGGGGGGGGGGGGGGGGGGGGGGGGGGGGGGGGGGGGFGGGGFGGGGGFGGGGGGGGFGGGGGGFFGGGCGGFGGGGGGGFGGFFGGGGGGGGGGGGDGGGGGFGG5FGGFGGGGFFFFGGC?FCFFGGFF=,:@G>DFFFFFGFF0CA3;7CEGFF?GGFFGF?BBFGFGFFFFFG?DGF>?FFBFG?AFF6>B9B;06>FFGFG?<??BDA<2
@M04650:207:000000000-C238N:1:1101:26857:7158 2:N:0:19
GGACTACCCGGGTTTCTAATCCTGTTTGCTCCCCACGCTTTCGCGCATCAGCGTCAGTTATGGTCCAGAAAGCCGCCTTCGCCACTGGTGTTCCTCCCGATCTCTACGCATTTCACCGCTACACCGGGAATTCCGCTTTCCTCTCCCACACTCAAGCCTATCAGTTTCCAAAGCAATTCCCACCTTGAAAGCGGGACTTTCACTCCAGACTTAACAGACCGCCTACGCGCCCTTTACGCCCAATCATTCCGGACAACGCTTGCCCCCTACGTATTACCGCGGCTTCTGGCACGTAGTTAGC
+
CCCCCGG88FFGGGGGGGGGGGGGGGGGGFGGGGGGGGGGGGGCGGGGGGGGGGGGEGGG<FGGGGGGF@CEFGGGGGGGDGGGGGG8CFGGGGGGGGGGEGGGGGGGDDEFFGGG<:CDGGGGG+FFGEGGGGGG=>+FFGGFGFF8=CCFGGF:CF:FED,@F9=FFGG=FGFFGGGGFG>EFGGGF9,,**:7CFF,=BF+AF4/7DGG3F7:;(=*:D@FDA?DFD6>>G?)*4EEG::2<<>BG4),(01:F>03:?G:FFFB<?F?2<:AGG:B919(,,46AD(91144(A426
@M04650:207:000000000-C238N:1:1101:21226:7168 2:N:0:19
GGACTACTCGGGTTTCTAATCCTGTTTGCTCCCCACGCTTTCGAGCCTCAGCGTCAGTTACAGACCAGAGAGCCGCCTTCGCCACTGGTGTTCCTCCATATATCTACGCATTTCACCGCTACACATGGAATTCCACTCTCCTCTTCTGCACTCAAGTCTCCCAGTTTCCAATGACCCTCCCCGGTTGAGCCGGGGGCTTTCACATCAGACTTAAGAAACCGCCTGCGCTCGCTTTACGCCCAATAAATCCGGACAACGCTTGCCACCTACGTATTACCGCGGCTGCTGGCACGGAGTTAGC
+
CCCCCFGCFGGGGGGGGGGGGGGFGGGGGGGGGGGGGGGGGGGGAFGGGCDGGGGGGGGGGGGGGGGGGGGEFGGGGGGGGGGGGGGGGGGGGGGGGGGGGGGGGFGGGGEGGGGGGGGGDGCFFGGGFDFGGGDFFGGGGGGFDD9EFGGFGGDFFGGGFEDGFF=DGGGGDAF,@DFGGGGGGGGCFFF5@CEGGGGGGFGFF886:CF@<GC7F@FGFGFF?FBFFD3>?CFBF?GEEB6?GG2<FFE>:DDFGBFB::5?DFF:>B:??GFFGGB>>>F>>B>B:=,<<((-4A)66
@M04650:207:000000000-C238N:1:1101:27297:7174 2:N:0:19
GGACTACTCGGGTTTCTAATCCTGTTTGCTCCCCACGCTTTCGAGCCTCAGCGTCAGTTACAGACCAGAGAGCCGCCTTCGCCACTGGTGTTCCTCCATATATCTACGCATTTCACCGCTACACATGGAATTCCTCTCTCCTCTTCTGCACTCAAGTCTCCCAGTTTCCAATGACCCTCCCCGGTTGAGCCGGGGGCTTTCACATCAGACTTAAGAAACCGCCTGCGCTCGCTTTACGCCCAATAAATCCGGACAACGCTTGCCACCTACGTATTACCGCGGCTGCTGGCACGTAGTTAGC
+
CCCCCGGGGGGGGGGGGGGGGGGGGGGGGGGGGGGGGGGGGGGGGGGGGGGGGGGGGGGGGGGGGGGFGGGGGGGGGGGGGGGGGGGDGFGGGGGGGGGGGGGGGGGFGEEGGGGGGGGGGGGGFEFCF@FGGGGGGGGGGGGFGGGFGGGFGFGFGGGGGGGGGGGGGCFGFGGGGGGGGGGDGGGGGGGGGGGGGGGGGFGFFGGFFGGGFGGGFFGGFGFFFFFFFGFFBFFFFFGEGFFFFFBAGF590>D0C;B?8:G?FGFFFFFB<F:AFF:666((,8>?:CBGFFF?FGD26
@M04650:207:000000000-C238N:1:1101:8235:7191 2:N:0:19
GGACTACCGGGGTTTCTAATCCTGTTTGCTCCCCACGCTTTCGCACCTGAGCGTCAGTCTTTGTCCAGGGGGCCGCCTTCGCCACCGGTATTCCTCCTGATCTCTACGCATTTCACCGCTACACCTGGAATTCTACCCCCCTCTACAAGACTCTAGCTCACCAGTCTTAGATGCAATTCCCAGGTTAAGCCCGGGGATTTCACATCTAACTTAATCAACCGCCTGCGTCCCCTTTACGCCCAGTAATTCCGATTACCGCTTGCACCCTCCGTATTACCGCGGCTGCTGGCCCGGAGTTAGC
+
CCCCCGGGGGGGG+FGGGGGGGGGGGGGGGGGGGGGGGGGGFG7@F@GDGGGGGGGGFGCE,E@FGGG?C@FGGGGEGGGGGGGFGGG@+DFGGFFG,BFC,@FFGFGGGGEGGGGGGGGGGGGG8ABDGGFG<EFCF6FEDGA,8>93@FFG9EGD:,,7@@@F,@3E;,=CG,,,2,>?,,>FFGGGGFGG5=ECC7EFFGF+*+39CGGE++3A<CGBGFF084)(1(2::?>*1CCEB0,:?A)?=FF?3C2*49>::FBGF?(3(-4668>GGB6>(-12672:527460-4;9).
@M04650:207:000000000-C238N:1:1101:19085:7194 2:N:0:19
GGACTACTCGGGTTTCTAATCCTGTTTGCTCCCCACGCTTTCGCGCTTTAGCGTCAGTATTTGTCCAGTGAGCTGGCTTCCCCATCGGCATTCCTACAAATATCTACGAATTTCACCTCTACACTTGTAGTTCCGCCCACCTCTCCAATACTCTAGTCTAACAGTTTCCAACGCAATACGGAGTTGAGCCCCGCAGTTTAACATCAGACTTTTTAAACCACCTAGACGCGCTTTACGCCCAATAAATCCGGATAACGCTCGGGGCATACGTATTACCGCGGCTGCTGGCACGTATTTAGCC
+
CCCCCGGGGGGGGGGGGGGGGGGGGGGGGGGGGGGGGGGGGGGGGGGGGGGGGGGGGGGGGGGGGGGGGGGGGGGGGGGGGGGGGGGGGGGGGGGGGGGGGGGGGGGGGGGGGGGGGGGGGGGGGFGGGGGGGGGGGGGGGGGFGGGGGGGBGCFFGGGGGGGGGGGGGGGGGGGGGGGGGGGGFGGGGGGGGGGGGGGGGFG6CFGFFGGGEGGGFFGGFDFFFFBD>DF>FFFFF@GEGF@EGGF?GE>?;DGFDB:63431CEB4<?>?A64A:*(,3>BFFF?:BA<CB?9(4<6A>
@M04650:207:000000000-C238N:1:1101:8603:7212 2:N:0:19
GGACTACCCGGGTTTCTAATCCTGTTTGCTCCCCACGCTTTCGCGCTTTAGCGTCAGTATTTGTCCAGTGAGCTGGCTTCCCCATCGGCATTCCTACAAATATCTACGAATTTCACCTCTACACTTGTAGTTCCGCCCACCTCTCCAATACTCTAGTCTAACAGTTTCCAACGCAATACGGAGTTGAGCCCCGCAGTTTAACATCAGACTTTTTAAACCACCTAGACGCGCTTTACGCCCAAGAAATCCGGATAAAGATCGGGGCCTACGTATTAACGCGGCTGCTGGCCAGTATTTAACC
+
CCCCCGGGGGGGGGGGGGGGGGGGGGGGGGGGGGGGGGGGGGGGGGGGGGGGGGGGGGGGGGGGGGGGGGGGGGGGGGGGGGGGGGGGGGGGGGEGGGGGGFGGGGGGGGFGGCDGGGFCFGGEFFEGGFGGFGGGGGGGGFG9D=EFFFFFFFGGGGGGGGGGGFGGGGDFGDGGGG8@A@@CGGGGGFG>EC87CFAEFFGFA>*;>FCFFC>CF34CBD=7>FFD>CBB0*8C5?7FE0((9>.99AD:13C)*))-4031)*,(.-42A?A2@5(-,(962,48<*(*..44)3).4
@M04650:207:000000000-C238N:1:1101:13597:7251 2:N:0:19
GGACTACTGGGGTTTCTAATCCCGTTCGCTACCCTAGCTTTCGCACATGAGCGTCAGTCTTGTGCCAGATAGTCGCCTTCGCCACTGATCTTCCTCCTGATCTCTACGGATTTCACTCCTACACCAGGAATTCCACTATCCTCTCACACACTCAAGCCTTCCAGTATCAAGGGCAGTTCCACGGTTGAGCCGTGGGATTTCACCCCTGACTTAAAAAGCCGCCTACGCGCGCTTTACGCCCAGTGATTCCGATTAACGCTTGCCCCCTCCGGATTACCGCGGCTGCTGGCACGGAGGTAGC
+
CCCCCGGGGGGGGGGGGGGGGGGGGGGGGGGGGGGGGGGGGGGGGGGGGGGGGGGGGGGGGGGGGGGGGGGGGGDGGGGGGGGGGGGGGGGGGGGGGGGGGGGGGGGGGGGGGGGGGFDGFGGGGGGGGGGGGGGGGGGGGGFFFGGGGGGFGGG??DFGGGGGGGGGGGGGGGGGGGGFFGGGGGGGGGGGGGGGGGDFEFGFFGG?@GGGFGGGFFGGBGFD9FFFBDF@0CFFF@GFGF<=4C)):971?DDFFFF:11*(*;99<?(,(233C73(((-69:>F2*(313,-(;25.
@M04650:207:000000000-C238N:1:1101:16143:7287 2:N:0:19
GGACTACCGGGGTATCTAATCCTGTTTGCTCCCCACGCTTTCGAGCCTCAGTGTCAGTTACAGGCCAGAGAGCCGCTTTCGCCTCCGGTGTTCCTCCATATATCTACGCATTTCACCGCTACACATGGAATTCCACTCTCCTCTCCTGCACTCAAGTCTCCCAGTTTCCAATGCACACAATGGTTGAGCCACTGCCTTTTACATCAGACTTAAGAAACCACCTGCGCTCGCTTTACGCCCAATAAATCCGGACAACGCTTGGGACCTACGTATTACCGCGGCTGCTGGCCCGTAGTTAGCC
+
CCCCCGGGGGGGGGGGGGGGGGGGGGGGGGGGGGGGGGGGGGGGGGGGGFGGGGGGGGGGGGGGGGGGGGGGGGGGGEGGGGGGGGGGGGGGGGGGGGGGGGGGGGGGGGGGGGGGGGGGGGGGGGGGGFGGGGGGGGGGGGGFGGGGGGGFGGGFGGFGGGGGGGGGGGFGDFGGDGGEGGGGGGGGGG7CFGFGGGGGGFGFC>CFEFGGFGGDFBGGFGF2BE>?DG96@FCE3;EEG;@@GGFEF::<FDGFGBF::<CBGGB<20:?AGBAEC9909;;:8>4?*,599?FFC>B:
@M04650:207:000000000-C238N:1:1101:25176:7305 2:N:0:19
GGACTACACGGGTTTCTAATCCTGTTTGCTCCCCTAGCTTTCGCACTTCAGCGTCAGTTTTTGTCCAGTGAGCTACCTTCGTCATCGGCATTCCTACATATATCTACGAATTTCACCTCTACTCATGTAGTTCCGCCCACCTTTCCAATACTCTAGAATTTCAGTTTCGTCGGCAAGCTAATGGTTGAGCCACTAGTTTTCACCGTCGACTTGAAACCCCGCCTAGATGCCCTTTATGCCCAATAATTCCGGATAACGCTTGCGACATACGTATTACCGCGGCTGCTGGCACGTATTTAGC
+
CCCCCGGGGGGGGGGGGGGGGGGGGGGGGGGGGGGGGGGGGGGGGGGGG9FGGGGGGFGGGGGGGGGGGGGGGGGGGGGGGFGGGGGGGGGGGGGGGGG9F9EFGGGGGGGGGGGGGGGFGFGGGGGGGGGG@FGDEGGGGGF?FFFGGGGFGGGGFDFGGGGGGGGGGGGGGGDG6?DCFGGGGGGGGGFGGGGGGGGGGFCC>FGD9DGGFGDFFDDGFGFF9A*=@FEBEFFEF<FGGFD:F><5+AFF85DFC76;?DG>)?>1>?B?FGFA7C?FF>>F1:422EBF??F<(3)-6
@M04650:207:000000000-C238N:1:1101:17179:7326 2:N:0:19
GGACTACTGGGGTATCTAATCCTGTTTGCTCCCCACACTTTCGAGCCTCAGCGTCAGTTAATGTCCAGCAGGCCGCCTTCGCCACTGGTGTTCCTCCCGATATCTACGCATTCCACCGCTACACCGGGAATTCCGCCTGCCTCTCCATCACTCAAGATCGCCAGTTTTGAGTGCAATCTATGGGTTGAGCCCATAGTTTTCACACCCAACTTGGCAACCCGCCTGCGCTCCCTTTACACCCAGTAATTCCGGACAACGCTTGCCACCTACGTTTTACCGCGGCTGCTGGCACGTAGTTAGC
+
CCCCCGGGGGGGGGGGGGGGGGGGGGGGGGGGGGGGGGGGGGGGGGGGGGGGGGGGGGGGGGGGGGGGGGGGGGGGGGGGGGGGGGGGDAFGGGGGGGGGGGGGGGGGGGGGGGGGGGGGGFGGGGGGGGGGGGGGGDGGGGGFGGGFFFGFGGGGGGGGGGGGGGFGGGGGGGGFGFGFGGGGGGE?FGGGGCFFF9FGGFGAFGGFDGGFFGGFFDGG2<9DFF>59GFFFGFFFFGGGDFFG>>)C@F9?EDBGFFFF?C?CGBBFFF?BG?2CD:>09BB>B?>?E?E0134-C4>6
@M04650:207:000000000-C238N:1:1101:9216:7326 2:N:0:19
GGACTACTAGGGTTTCTAATCCTGTTTGCTCCCCACACTTTCGAGCCTCAGCGTCAGTTAATGTCCAGCAGGCCGCCTTCGCCACTGGTGTTCCTCCCGATATCTACGCATTCCACCGCTACACCGGGAATTCCGCCTGCCTCTCCATCACTCAAGAACGCCAGTTTTGAACGCACGCTATGGGTTGAGCCCATAGATTTCACGTCCAACTTGGCATCCCGCCTGCGCTCCCTTTACACCCAGTAATTCCGGCCACCGCTTGCCACCTACGTTTTACCGCGGCTGCTGGCACGCAGTTACC
+
<<-A<FGGGFFGGGEFFGGGGGGGGGDFFFGFGGGEBFAFGGE8FGDFGCEFGGGGDCE,@CFGG9@AECEDC,@CFEFGGG7FGGGGFEGGGFFGCF74CCE?>FC,B77+FGAEBCED8F9E:FGGEGGGGGGGGGGG@DFBFF9DC,=9ED@,@EFGEDGGE9@DDC,8+:4@*7@:CCF8FGGD,>@C59FCGGGG7CF)2?C?=DF46****6@<;D0;0=0>68(=@78)6<FC>8(5C*)6D4)71@5(1-390(97*<8::>?F082)2039>9119?2>:E.A3((-434).
@M04650:207:000000000-C238N:1:1101:23223:7334 2:N:0:19
GGACTACTGGGGTATCTAATCCTGTTTGCTCCCCACGCTTTCGCACCTGAGCGTCAGTCTTTGTCCAGGGGGCCGCCTTCGCCACCGGTATTCCTCCACATCTCTACGCATTTCACCGCTACACATGGAATTCTACCCCCCTCTACAAGACTCTAGCTGACCAGTATCAGATGCAATTCCCGGGTTAAGCCCGGGGATTTCACATCTGACTCAATCAACCGCCTGCGTACGCTTTACGCCCAGTAATTCCGATAAACGCTTGCACCCTACGTATTACCGCAGCTGCTGGCACGGCGTTAGC
+
@CCCC<<CEGC@FCFFD9FDC9<FGDEEDEFGGEGDE:CCFF,@@FCFC<F<FGE7BFFC<CFEFEG?E::@:CFCCB@EFC:BCFFGGC+<ECDFCFECCFAFGBEDG+CFFFEFFFGGGCFGF:FF8FAFC<;FF>DCEGGFFGG?>?@CFGCCFF9FGGGGF,@EC,EADCE77*7EFGG>>1D?CFGGE?*=5<F6FF96861;<CCGE*;C)7976D0(6A@5(926,C>AF1??E?<3CF9)2=),4)*-0-(243/46;:((4<:?A?DCF02(,(47>FB:51C:,(-,2,,-
@M04650:207:000000000-C238N:1:1101:24164:7337 2:N:0:19
GGACTACCGGGGTATCTAATCCTGTTTGCTCCCCACGCTTTCGCACCTGAGCGTCAGTCTTTGTCCAGGGGGCCGCCTTCGCCACCGGTATTCCTCCACATCTCTACGCATTTCACCGCTACACATGGAATTCTACCCCCCTCTACAAGACTCTAGCTGACCAGTATCAGATGCAATTCCCGGGTTAAGCCCGGGGATTTCACATCTGACTCAATCAACCGCCTGCGTGCGCTTTACGCCCAGTAATTCCGATTAACGCTTGCACCCTCCGTATTACCGCGGCTGCTGGCACGGAGTTAGC
+
CCCCCGGGGGGGGGFGGGGGGGGGGGGGGGGGGGGGGGDGGGGGGGGGGGGGGGGGGGGGGGGGGGGGGGGGGGGGGGGGGGGGGGGGGGGGGGGGGGGGGGGGGGGGGGEGFGGGGGGGGGGGGFGGGGGGGGGGGGGGGGGFGGGGGGGFGFGGGGGGGGGGGG;EGGGGGEFGGGGGC@EGGGGGGGGGGGGG7DFGCFGFACFFFGGGEDFFFEGGBC>FFFBEFGFFF5FF=:ECEB<BGGF<F?FF?>D<>8((4692>FB6?6>:,*5<@F?9>>FF9??F:E1939(3:::4.
@M04650:207:000000000-C238N:1:1101:24268:7367 2:N:0:19
GGACTACTCGGGTTTCTAATCTCGTTCGCTACCCTACTTTCCGCACATGAGCGGCAGTCTTGTGCCAGGAAGCCGCCTTCGCCCCTGGTGTTCTTCTCGATATCTACGCATTTCACCGCTACACCGGGAGTTCCACTTCCCCCTCACATACCCAAGGCTTACAGTATCAGATGACAAACAGATGGTAAGCACCGGCCTTTGACATCTGATGTATAAACCCGCCCGCGTCCGCTATACGCCCCATATTCCCCGACACCGCTTCCCCCCTACATCTTACCCCGGCGACTGCCACCTACGTCGC
+
CCCCCGG,CFEGFG79FF9@A,@EFGCC+6BFFGFC,,CE,;@@:FC,:F<C7+6@FFE9EEGDF<,C<FD8FE7CCF,,4FB,@,CFC,C,@FFG,5+,9,+,,:B:++BCA<FD<=8+@FE,ACF>B:FGGGDDEDAD,+60@,3,9=B:8,8,5@FFFFE,@;D;E9:,5DAA2CF,,,@,@7?CC,?77**=C*<,+=,=+2+1*++4*2=:1=*9(),(65(=(9(3:*.)92CE:((,**))*1)(()/(/22(4,77FC>60.())+))<C(41(,(-4((.:)3,(,.8;(--
@M04650:207:000000000-C238N:1:1101:4409:7391 2:N:0:19
GGACTACCGGGGTTTCTAATCCCGTTCGCTACCCTAGCTTTCGCACATGAGCGTCAGTCTTGTGCCAGGAAGCCGCCTTCGCCACTGGTGTTCTTCCCGATATCTACGCATTTCACCGCTACACCGGGAGTTCCCCTTCCCTCTCACATACTCTAGGCTTACAGTATCAGATGACAAACAGATGGTAAGCACCTGCCTTTTACATCTGACTTATAAACCCGCCTGCGTGCGCTTTACGCCCATTAATTCCGAACAACGCTAGCCCCCTTCGTCTTACCGCGGCTGCTGGCACGACGTTAGC
+
CCCCCGGF7ECGGGGGGGGGGGGGGGGGGGFGGGGGGGGGGGGGGGGFFGGGGGGGGFGGGGGGGGG8DGCFGGGGGGGGGGGGGGGGGGGGGGGGGGDGCFGGGGGGGGGGGGDFFGGGGGGGAFGGGDGGFG>D?FFGGGFF8EFGGFGFCEGG9DG68DCGGFGGGF,DDGGGF7C@FGEGFGC:CECGF?8EF>FE8EFFFGGFFG=FCF>FF=,9>C9;?)30(>9@9EFEFFEGG1(6:>))*/9(25CBC>>?6(9(2A9>:???(;1<GF,(--(46().2C<<:6(13*(-)
@M04650:207:000000000-C238N:1:1101:11554:7403 2:N:0:19
GGACTACTCGGGTATCTAATCCTGTTTGCTCCCCACGCTTTCGCACCTGAGCGTCAGTCTTCGTCCAGGGGGCCGCCTTCGCCACCGGTATTCCTCCAGATCTCTACGCATTTCACCGCTACACCTGGAATTCTACCCCCCTCTACGAGACTCAAGCCTGCCAGTTTCGAATGCAGTTCCCAGGTTGAGCCCGGGGATTTCACATCCGACTTGACAGACCTCCGGCGTGCGCTTTACGCCCAGTAATTCCGATTAACGCTTGCACCCTCCGTATTACCTCGGCTGCTGGCCCGTAGTTAGC
+
CCCCCGGGGGGGGGGGGGGGGGGGGGGGGGGGGGGGGGGGGGGGDGGGGFCFGGGGGGGGGGGGGGGGGGGCFGGGGGGGGGGGGGGGGGGGGGGGGGGGGGGGGGGGGGEGGGDFGGGGGGCGGGG@DFGGGGGGFGGGGGGFGGGC<CGFGGGGGGGGGGGCFFGGGCFEFGGGGDGGG,DFGGFGGGGGGDEDDCFGDFGFFGG>?GGGFFGFFFGF)*3(4>9D15269EF)92AEE:::*:<AFFF::BGFG19134*)7F<(44981E:A?7:<?0(((-),.:(23>9<??44:
@M04650:207:000000000-C238N:1:1101:8293:7403 2:N:0:19
GGACTACCGGGGTATCTAATCCTATTTGCTCCCCACGCTTTCGTGCCTCAGCGTCAGTTACAGACCAGCAAGCCGCCTTCGCCACTGGTGTTCCTCCATATATCTACGCATTTTACCGCTACACAAGGAATTCCACTTGCCTCTTCTGCACTCTAGTCTAACAGTTTCAAATGCGGTCAGTGGTTGGGCCACTGGCTTTTACCTCAGACCTAGCAGACCGCCCACGCCACCCTTCAGACCCAGAATTCCGGATAAACGTTTGCACCGTCGTACTTCCCGCGGTGGCGGGCCGTTGTTAGCC
+
CCCCCGGGDGGGG,CFGGGGGGGEGGGGGGGGGGGGGGGGGEF,FGGGGGGGGGGGGGFFFGGCFCFG8F8FGGGGGGGFGGGGGEFCFGGGGGGGG85BFGGGAFCDFGGDGDFGGEGGGGGG9+AB@ECFGG9FAFAFGGGF8EF8DDFFG,EF=D9@@<D@@EDF9DF,DF+@+=+,2@E3<<++,@*@4@@19CE9+3,+/***)*;***2=*7D5-1(/0)(.(:=(67;3+)4B*60(;+));)5((0*-*(((((2)2;(((,(,,;))321(-((-((-((*-*,((-(+)-5
@M04650:207:000000000-C238N:1:1101:6539:7412 2:N:0:19
GGACTACAGGGGTTTCTAATCCTGTTTGCTCCCCACGCTTTCGCACCTGAGCGTCAGTCTTTGTCCAGGGGGCCGCCTTCGCCACCGGTATTCCTCCAGATCTCTACGCATTTCACCGCTACACCTGGAATTCTACCCCCCTCTACAAGACTCTAGCCTGCCAGTTTCGAATGCAGTTCCCAGGTTGAGCCCGGGGATTTCACATCCGACTTGACAGACCGCCTGCGTGCGCTTTACGCCCAGTAATTCCGATTAACGCTTGCACCCTACGTCTTACCGCGGCTGCTGGCACGGAGGTAGC
+
CCCCCGGGGGGGGGGGGGGGGGGGGGGGGGGGGGGGGGGGGGGGGGGGGGFGGGGGGFGAFCF@FFGGGGGGGGGGGGGGGGGGGGGGGDGGGGGGGGGGGGAEGFFGGGFEGGGGGGGGDGGGEFGGGGDGGGGG,>33@D>FEDFFGFGFGFGGGGGF,@C?FFGCBFCFF9<CFGGGGGGGGGGGGGGGCEGGCDG6FF?AFG*>;DGG<GCD*3EG939::F378D>>9EFF?(*:?::0CFFFGFF(3>DFF?>?BBC3DC??(,2((2-6CFB>>6690<))2A(+33(-(;)5.
@M04650:207:000000000-C238N:1:1101:26769:7418 2:N:0:19
GGACTACAAGGGTTTCTAATCCTGTTTGCTCCCCACACTTTCGAGCCTCAGCGTCAGTTAATGTCCAGCAGGCCGCCTTCGCCACTGGTGTTCCTCCCGATATCTACGCATTCCACCGCTACACCGGGAATTCCGCCTGCCTCTCCATCACTCAAGATCGCCAGTTTTGAGTGCAATCTATGGGTTGAGCCCATAGTTTTCACACCCAACTTGGCAACCCGCCGGCGCTCCCTTTACACCCAGTAATTCCGGACAACGTTTGCCACCTACGTTTTACCGCGGCTGCTGGCACGTAGTTAGC
+
CCCCCGGGGGGGGGGGGGGGGGGGGGGGGGGGGGGGGGGGGGGGGGGGGGGGGGGGGGGGGGGGGGGGGGGGGGGGGGGGGGGGGGGGGGGGGGGGGGGGGGGGGGGGGGGGG9FGGGGGGGGGG>FGGEGGGGGGGGFFFGGFGGGFCFGFG8FGGFGGGGGGGGGGGGGGGGGEFFGGGGGGGGGGGGGFD6:?EFGFGCCBFGGFDDGGF4C=?=F<(59(().52C>FFEFFFFGGG??>GCA):FFF()).141:01CAGGFBF0:B:FFFG71179B;B?78>=1+4<BFFGAA6
@M04650:207:000000000-C238N:1:1101:20578:7444 2:N:0:19
GGACTACTCGGGTTTCTAATCCTGTTTGCTCCCCACGCTTTCGAGCCTCAGTGTCAGTTACAGGCCAGAGAGCCGCTTTCGCCTCCGGTGTTCCTCCATATATCTACGCATTTCACCGCTACACCGGGAGTTCCACTTCCCTCTCACATACTCTAGGCTTACAGTATCAGATGACAAACAGATGGTAAGCACCTGCCTTTTACATCTGACTTATAAACCCGCCTGCGTGCGCTTTACGCCCAGTAATTCCGGACAACGCTTGCCCCCTACGTATTACCGCGGCTGCTGGCACGTAGTTTGC
+
CCCCCGGGGGGGGFEGGGGGGGGGGGGGGGGGGGGGGGGGGGGFGGGGGGGGGGGGGGGCFGDGGGGGGGFGGGGGGGGGGGGGEGGGGGGGGGGGGGGGGFGGGGGGGGGGGGGGEGGGGGGGGCGDGCCAFA9FFGGGGGGFGGGGFGBFGGGFDG?GGGGCGDAD;3EFF=,@D?FGGGFGGGGGGFEFGFC>FGGGGFGFFG>=;CFGEFGGFFGGBGFDFF285?@BBGFFFFGGGFFEFGCCFFA(3=<<F>18<:F?GGF>BFFF>C?>FG?F>;FB>B?:BG?F0<?::GA94
@M04650:207:000000000-C238N:1:1101:25703:7456 2:N:0:19
GGACTACCCGGGTTTCTAATCCCGTTCGCTACCCTAGCTTTCGCACATGAGCGTCAGTCTTGTGCCAGGAAGCCGCCTTCGCCACTGGTGTTCTTCCCGATATCTACGCATTTCACCGCTACACCGGGAGTTCCACTTCCCTCTCACTTACTCTAGGCTTACAGTATCAGATGACAAACAGATGGTAAGCACCTGCCTTTTACATCTGACTTATAAACCCGCCTGCGTGCGCTTTACGCCCAGTAATTCCGGACAACGCTTGCCCCCTACGTATTACCGCGTCTGCTGGCACGTAGTTTGC
+
CCCCCGGGGGGGGGGGGGGGGGFGGGGGGGGGGGFEFFGGGGGGGGEFFFGGGGGGGGGGGGGGGGGGG7FGGGGGGGGGGGGGGGGGGGGGGGGGGGGGGGGGGGGGGDGGGGGGGGGGGGGGGEGGEGGGGGGGGGFGGGGFGGGFDFGFGFGGFFGGGGGGGFGGGGGGGGGFDFGDG7DA:FF7CGCFEDFGGGGGGFFFAFGFEGGGCCGGFEDGBG@FFFF;0DFFFG>EF;GGGFFFF7?CFFF><3/:43266:F?GGF>B?042@?FGG0;;(,8:9640:(<04:?:FDA<
@M04650:207:000000000-C238N:1:1101:11266:7480 2:N:0:19
GGACTACCGGGGTATCTAATCCTGTTTGCTCCCCACGCTTTCGCGCTTTAGCGTCAGTATTTGTCCAGTGAGCTGGCTTCCCCATCGGCATTCCTACAAATATCTACGAATTTCACCTCTACACTTGTAGTTCCGCCCACCTCTCCAATACTCTAGTCTAACAGTTTCCAACGCAATACGGAGTTGAGCCCCGCAGTTTAACATCAGACTTTTTAAACCACCTAGACGCGCTTTACGCCCAATAAATCCGGATAACGCTCGGGGCATACGTATTACCGCGGCTGCTGGGCCGTATTTAGCC
+
CCCCCGGGGGGGGGGGGGGGGGGGGGGGGGGGGGGGGGGGGGGGGGGGGGGGGGGGGGGGGFFGGGGGGGGFGGGFGGGGGGGGGGGGGGGGGGGGGGGGGGGGGGGGGGGGGGGGGGGFGGGGGGGGGGGGGGGGCEGGGGGFGGGGGGGFGGGGGGGGCGGFFGGGGGGGGGGGGGGGD>E>FF9@CGGGGGGDGGCF:@FFFFGFEGGGCFGGFF8;BGD@:6>?B3(,/:ACAFDCFFFEGG<C<)5137C2C>?1-9GB<5(.3...:C>AAC9B0;>F?BB4(*,>96:BA+644
@M04650:207:000000000-C238N:1:1101:11602:7488 2:N:0:19
GGACTACCGGGGTTTCTAATCCTGTTTGCTCCCCACGCTTTCGAGCCTCAGCGTCAGTTACAGACCAGAGAGCCGCCTTCGCCACTGGTGTTCCTCCATATATCTACGCATTTCACCGCTACACATGGAATTCCACTCTCCTCTTCTGCACTCAAGTCTCCCAGTTTCCAATGACCCTCCCCGGTTGAGCCGGGGGCTTTCACATCAGACTTAAGAAACCGCCTGCGCTCGCTTTACGCCCAATAACTCCGGACAACGCTTGCCACCTACGTATTACCGCGGCTGCTGGCCCGTAGTTTGC
+
AACCCEFGGEGGGDGGFGGGGGGGGGGGGGGGGGGGGDGGGGGGGGGGGGFGGGG:FGGGGGGGGGGGGFGGGGGECEGGGGGGGGGGGGGGGGGGGGGGGGGGGCFGGGGGGGFGGCGGGGCGAFFCFEGGGGGGGGGGGGGFFGFGGGGFGF>8CEEGGGG?@DFGFGGGGGGGGGGGDEGGGGGGGGGGGGG5CCGGG6CFFG+;@FGC3;F=A@GF;G@FFFFF(72;?:F<63AEGB38CF):D95(253(72;((4DF7C?1(.4829><FG?BBB>(3:::(:(*(-,4?<5::
@M04650:207:000000000-C238N:1:1101:12435:7495 2:N:0:19
GGACTACTGGGGTTTCTAATCCTGTTTGCTCCCCACGCTTTCGCACCTGAGCGTCAGTCTTTGTCCAGGGGGCCGCCTTCGCCACCGGTATTCCTCCAGATCTCTACGCATTTCACCGCTACACCTGGAATTCTACCCCCCTCTACAAGACTCTAGCCTGCCAGTTTCGAATGCAGTTCCCAGGTTGAGCCCGGGGATTTCACATCCGACTTGACAGACCGCCTGCGTGCGCTTTACGCCCAGTAATTCCGTTTAACGCTGGCACCCTCCGTATTCCCGCTGCTGCTGGCACTTATTTAGC
+
CC9AC@FGFFGGGGCFGCF<FGFEGGGFGFGFGGGGE@CFFGCGGG@FEFFFDFGG@FGGFFFGGGAFEGGGGCGGGEFGGGGGGGGGGCFGGBFFFCF9FEAECEGCGG7+CFFGGGD=BCFG@EGFD<ADFF9EAC@FED>6EDCFDCFFFGC,FDF?F79@BCFEEG6FFGGGGCCE?FC8F:F,=DG7CC5C55:FFAEF6DGF6DDGFGD+=@=<(:36?@>E:D>>3*).=?CCE62>*2-):BF).)5-::6?(3*(9;<6:6>F1@3)<C13(4;72<?FFG?C1):A6C2).
@M04650:207:000000000-C238N:1:1101:16433:7516 2:N:0:19
GGACTACAGGGGTTTCTAATCCTGTTCGCTCCCCTAGCTTTCGCGCCTCAGCGTCAGATGCAGTCCAGAAAGCCGCCTTCGCCACTGGTGTTCCTCCCAATATCTACGCATTTCACCGCTACACTGGGAATTCCACTTTCCTCTCCTGCCCTCAAGAAATACAGTTTCCATTCCATCACAGGGTTGAGCCCTGAACTTTAAAAACAGACTTGTATTCCCGCCTACGCGCCCTTTACGCCCAATGATTCCGGACAACGCTCGCCCCCTACGTATTCCCGCGGCTGCTGGCCCGTAGTTAGCC
+
CCCCCGGGGEGGGGGGGGGGGGGGGGGGGGGGGGGGGGGGGGEGGGGGGGFGGGGGGFGGGGGGGGGGGGGGGGGGGGGGGGGGGGGFGGGGGGGGGGGGGDGGGGGGGGGFGGGGGGGGGGGGGEGGGGGGGGGGGGGGGGGFGCG?F8BFGCCCGFBE9AFFGGGGGCFGGGG:==FDFF+@FF6??DFCGGFGGGGCF6BFFCFFF>9*:CFGF<F9@DA>5:98@GFF1?ACE;GG*,=.+:<?FA>(657?<0(449G?GG90:8:):+).C*40(4763?D(1*4532(44+).4
@M04650:207:000000000-C238N:1:1101:14083:7521 2:N:0:19
GGACTACACGGGTATCTAATCCTGTTTGATCCCCACGCTTTCGTGCTTGAGCGTCAGTTATAGCTTAGTAAGCTGCCTACGCAATCGGAGTTCCTCGTTATATCTAAGCATGTCACCGCTACACAACGAATTCCGCCTACTTCATCTATACTCAAGAAACCCAGTTTCAACGGCAGTTTCGACGTTAAGCGTCGAGATTTCACCGCTGACTTAAGTTCCCGCCTGCGCACCCTTTAAACCCAATAAATCCGGATAACGCTCGCATCCTCCGTATTACCGCGGCTGCTGGCACGGAGTTAGC
+
CCCCCGGGGGGGGGGGGGGGGGGGGGGGGGGGGGGGGGGGGGEGGGGGGGGGGGGGGGGGGGGGGGEEGGGEGGGGGGGGGGGGGGGGEGGGGGGGGGGGGGGGGGGGGGGGGFGGGGGGEGGGGGGGGGGGGGGGGGGGGGGFGGGGGGGFGGG8CEGGFGGGDDGGGGGGGGGGGGGGCFGCFG6DFGGGGDGGGGGGFFFFFGGF@FG7CFFGFEF4>G>?@FBF2<:8;?FCFCEGEFF8CGE<FFF>FFD29?9:?BG;GGF?FFFF0EF2?7:90091(3?73E(3:9>>FG9<6
@M04650:207:000000000-C238N:1:1101:25726:7531 2:N:0:19
GGACTACTCGGGTATCTAATCCTGTTTGCTCCCCACGCTTTCGAGCCTCAGCGTCAATTACAGACCAGAGAGTCGCCTTCGCCACTGGTGTTCCTCCATATATCTACGCATTTCACCGCTACACATGGAATTCCACTCTCCTCTTCTGCATTCAAGTTCCCCAGTTTCCAATGACCTTCCTCGGTTGAGCCGAGGGCTTTCACATCAGACTTAAGAAACCGCCTGCGCTCGCTTTACGCCCAATAAATCCGGACAACGCTTGCCACCTACGTATTACCGCGGCTTCTGGCACGTAGTTAGC
+
CCCCCGGGGGGGGGGGGGGGGGGGGGGGGGGGGGGGGGGGGGGGGGGGGGGGGGGGGGGGGGGGGGGGGGGGGGGGGGGGGGGGGGGGGGGGGGGGGGGGGGGFGGGGGGGGGGGFGGGDCFFGGGGGGGFGGGGGGGGGGGGFGGGGGFGBFGGGGGGGGGFE=DFGGGFGGGGGGGGGGGGGGGGGGGGGGGDDGGGGGFGFFG>F@GGGFFGG>7FFFGB?DFFFFGBF?:FCFFGEG?1;DFCFGAA9DFGFGF6::1CBGGBB??0()38<GG((-21((.49BG09(,.(,<49A
@M04650:207:000000000-C238N:1:1101:15465:7546 2:N:0:19
GGACTACTAGGGTATCTAATCCTGTTTGCTCCCCTAGCTTTCGCACTTCAGCGTCAGTTTTTGTCCAGTGAGCTACCTTCGTCATCGGCATTCCTACATATATCTACGAATTTCACCTCTACTCATGTAGTTCCGCCCACCTTACCAATACTCTAGAATTTCAGTTTCGTCGGCAAGCTAATGGTTGAGCCACTAGTTTTCACCGTCGACTTGAAACCCCGCCTAGATGCCCTTTATGCCCAATAATTCCGGATAACGCTTGCGACATACGTATTACCGCGGCTGCTGGCACGTATTTAGC
+
CCCCCGGGGGGGGGGGGGGGGGGGGGGGGGGGGGGGFGGGGGCGGGGGGGGGGGGGGGGGGGEFGGGGGGGGGGGGGGGGGGGGGGG7EGGGGGGGGGGGGGGGGGGGGGGGGGGGGGGGGGEFFGGGGFFGGGGGGGGGGGGFGGGGGGGFGGGCEGGGGGGGGGGFGFGGDGGCGGGG,>=FFGGD?FGFGGGGGFGEFFGFFGGFBGGGFGFGFFGC9DBD=**BAD>DFGA=FCC<F=D@GFCEFFF9?FG<D1;DF?C9C:(/.735>G>4@7:>>077(4:B?G0+-8BFBG)66
@M04650:207:000000000-C238N:1:1101:23039:7551 2:N:0:19
GGACTACTCGGGTTTCTAATCCTGTTTGCTCCCCACGCTTTCGAGCCTCAGTGTCAGTTACAGGCCAGAGAGCCGCTTTCGCCTCCGGTGTTCCTCCATATATCTACGCATTTCACCGCTACACATGGAATTCCACTCTCCTCTCCTGCACTCAAGTCTCCCAGTTTCCAATGCACACACTGGTTGAGCCACTGCCTTTTACATCAGACTTAAGCAACCACCTGCGCTCGCTTTCCGCCCAATCAATCCGTACAACGCTTGGGCCCTACGTATTACCCCGTCTGCTGGCACGTAGTTATCC
+
@CCCCFG9FEDGGGGGGFGGGGGFGGGGGGGGGGGGGGGGGGEFFGGGG<CFFFGGFFGGGFEGFGGGGGGGGGCFF@FGEGGEGGGGGCGEGGGGGFGGGCFGFFGGGGGEGGGGGGGG+@9FCF@FF@GGGGDFGGGGFGF7AEGGGGGFGDCFFGGFFFGGGGGGGFGGGG8EFDE+A=,CB<6CEDCC9,@EFDEFFFE@F+738;<DEF+<FFG45;<):*-*/)599?+8)8BF*(6(0>CEF>)68B7=12;0,61(/::?833,6C)69*(((-8()6436*5*828:>+665
@M04650:207:000000000-C238N:1:1101:12253:7580 2:N:0:19
GGACTACTAGGGTATCTAATCCTGTTTGCTCCCCACGCTTTCGCGCTTTAGCGTCAGTATTTGTCCAGTGAGCTGGCTTCCCCATCGGCATTCCTACAAATATCTACGAATTTCACCTCTACACTTGTAGTTCCGCCCACCTCTCCAATACTCTAGTCTAACAGTTTCCAACGCAATACGGAGTTGAGCCCCGCAGTTTAACATCAGACTTTTTAAACCACCTAGACGCGCTTTACGCCCAATAAATCCGGATAACGCTCGGGGCATACGTATTACCGCGGCTGCTGGCACGTATTTAGCC
+
CCCCCGGGGGGGGGGGGGGGGGGGGGGGGGGGGGGGGGGGGGEGGGGGGFEGGGGGGGGGGGGGGGGGGDFEGGGGGGGGGGGGGGGGGGGGGGFGGGGGGGGGGGGFGGGGGGGGGGGGGGGGGCFGGGGGGGDGDGGGGGGFGFF?FGGFGGGGGGGGGGGGGGGGGGGGGGGGGGGGGCEGEGGGFGGGDGGGG>FCGCFFFG>FEGCFFGGGFFGGDGFFEFF?>D>F7FFFB@GEGFF3CFEFG>)2;DFFG>:?>(72<87:?<83<?<<F*49(4>>6?B?FE52.(6>B9<>8
@M04650:207:000000000-C238N:1:1101:9691:7592 2:N:0:19
GGACTACCCGGGTTTCTAATCCTGTTTGCTCCCCACGCTTTCGCGCTTTAGCGTCAGTATTTGTCCAGTGAGCTGGCTTCCCCATCGGCATTCCTACAAATATCTACGAATTTCACCTCTACACTTGGAGTTCCGCCCACCTCTCCAATACTCTAGTCTAACAGTTTCCAACGCAATACGGAGTTGAGCCCCGCAGTTTAACATCAGACTTTTTAAACCACCTAGACGCGCTTTACGCCCAATAAATCCGGATAACGCTCGGGGCATACGTATTACCGCGCCTGCTGGCCCGGATTTTGCC
+
CCCCCGDGFGGGGGGGGGGGGGGGGG9EFGGGGGGGGGCFGGGGGGGGGGGGGEGGGGGG<FGGGGFGGGEFGGFFGGDGFGGGGGF@CFGGGGDFEDFFGGGGGGGGDGGGGGGGGGGGGDEFGC9,?AFFGGGGG>EG>FFFGGFFFFGFGGGFFGAFGGGFGGGGAD;DCFG++=FGGFGEGGGGGGGCEGE>CFGF7:D+;?DF=?C+>*;CA@69=DB2=AEBFCBFFF63)(:F@?F8FGEFGE)42<GB>08?90C(/8(5?F<?A<4><*2711(-17>((*,*(,(,4+.<<
@M04650:207:000000000-C238N:1:1101:12958:7596 2:N:0:19
GGACTACCCGGGTTTCTAATCCCGTTCGCTACCCTAGCTTTCGCACATGAGCGTCAGTCTTGTGCCAGGAAGCCGCCTTCGCCACTGGTGTTCTTCCCGATATCTACGCATTTCACCGCTACACCGGGAGTTCCACTTCCCTCTCACATACTCTAGGCTTACAGTATCAGATGACAAACAGATGGTAAGCACCTGCCTTTTACATCTGACTTATAAACCCGCCTGCGCTCGCTTTACGCCCAATAAATCCGGATAACGCTTGCCACCTACGTATTACCGCGGCTGCTGGCACGTAGTTAGC
+
CCCCCGGGGGGGGGGGGGGGGGGGGGGGGGGGGGGGGGGGGFGGGGGGGGFGGGGGGGGGGGGGGGGGGGGGGGGGGGGGGGGGGGGGGGGGGGGGGGGGGGGGGGGGGGGGGGGFGGGGGGGGGGGGGGGGGGGGGGGGGGGFGGGGGGGFGGGGGGGGGGGGGFCGGGGFDGGGGGGGGGGGGGGGGGGGGG@FGGGGGFGFFGGFFGFFFGGGFFGD@4=@BF9B6CBFFGFFF?GFE@;@GGF>*)8>?:DAC?BBF:G:D9?8B>?B7A02AF?;>FF9>6:??*(3,,4(4E<<6
@M04650:207:000000000-C238N:1:1101:12279:7619 2:N:0:19
GGACTACTGGGGTTTCTAATCCTGTTTGCTCCCCACACTTTCGAGCCTCAGCGTCAGTTAATGTCCAGCAGGCCGCCTTCGCCACTGGTGTTCCTCCCGATATCTACGCATTCCACCGCTACACCGGGAATTCCGCCTGCCTCTCCATCACTCAAGAGCGCCAGTTTTGAGTGCAATCTATGGGTTGAGCCCATAGTTTTCACACCCAACTTGGCACCCCGCCTGCGCTCCCTTTACACCCAGTAATTCCGGACAACGCTTGCCACCTACGTTTTACCGCGGCTGCTGGCACGTAGTTACC
+
CCCCCGGGGGGGGGGGGGGGGGGGGGGGGGGGGGGGGGGGGGEGFGGGGFGGGGGGGGGGDFGGGGGGGGGGGGGGGGGGGGGGGGGFGGGGGGGGGGGGGGGGGGGGGGGGGGGGGGGGGGGGGGGGGGGFGGGGGGGGFGGFGGGGGGGFGGGGGGGGGGGGGGGG?ECFGGGGGGGGFGGGGGGGGGGGGGGGFGGGGFGFF:DFBGGF=FGFFBGGFGFFDFFF(C@FFGFFFCGGE?08CDAFGFFF?FGFG>F?:?FBCFB?(::28F<AGG:02040(4))(:(3((4(-<-).
@M04650:207:000000000-C238N:1:1101:26741:7626 2:N:0:19
GGACTACCAGGGTTTCTAATCCCGTTCGCTACCCTAGCTTTCGCACATGAGCGTCAGTCTTGTGCCAGGAAGCCGCCTTCGCCACTGGTGTTCTTCCCGATATCTACGCATTTCACCGCTACACCGGGAGTTCCACTTCCCTCTCACATACTCTAGGCTTACAGTATCAGATGACAAACAGATGGTAAGCACCTGCCTTTTACATCTGACTTATAAACCCGCCTGCGTGCGCTTTACGCCCAGTAATTCCGGACAACGCTTGCCCCCTACGTATTACCGCGGCTGCTGGCACGTCGTTTGC
+
CCCCCGGGGGGGGGGGGGGGGGGGGGGGGGGGGGFCGGGGGGGGGGGGGGGGGGGGGGGGGGGGGGGGGGGGGGGGGGGGGGGGGFGGGGGGGGGFEGGGGGGGGGGFGGGGGGGGGFGGGGGGGGGGGGEGGGGGGGGGGFGFGGGGGGFDFGFGFFFFGGGGGGGGGGGGGGGGEFGGFFEGGGGCFFDCG,@E5FGGFFGFFF>A4CCFCFGGFFGG9D>DFFFF?GBFFGFEFFGGF@(5C>)6CFA,,8DFG>F?BFG:FG63-((,8C76?034;9(,41:?(2421<(3,840)
@M04650:207:000000000-C238N:1:1101:20450:7638 2:N:0:19
GGACTACACGGGTTTCTAATCCTGTTTGCTCCCCACGCTTTCGAGCCTCAGTGTCAGTTACAGGCCAGAGAGCCGCTTTCGCCTCCGGTGTTCCTCCATATATCTACGCATTTCACCGCTACACATGGAATTCCACTCTCCTCTTCTGCACTCAAGTCTCCCAGTTTCCAATGACCCTCCCCGGTTGAGCCGGGGGCTTTCACATCAGACTTAAGAAACCGCCTGCGCTCGCTTTACGCCCAATAAATCCGGACAACGCTTGCCACCTACGTATTACCGCGGCTGCTGGCACGTAGTTAGC
+
CCCCCGGGGGGGGGGGGGGGGGGGGGGGGGGGGGGGGGGGGGGGGGGGGGGFGGGGGGGGGGGGGGGGGGGGGGGGGGGGGGGGGGGGGGGGGGGGGGGGGGGGGGGGGGGGGGGGGEGGGGGGFGGGFFGGGGGGGGGGGGGFGGGGFGGFGGGGGGGGGGGGGGGGGGGGCFGGGGGGCEGGGGCCFGGG>>EGGGGGGFGFFFCFEGGC>FGGF@GGFGF@DA@EBGBB0CF>F6EGGF67CGAFGFE;?FG?F(260<F>7@<<(018?G:2@F?B9;049?::05(3-.4:?EAAA
@M04650:207:000000000-C238N:1:1101:23234:7640 2:N:0:19
GGACTACACGGGTTTCTAATCCTGTTTGCTCCCCACGCTTTCGAGCCTCAGCGTCAGTTACAGACCAGAGAGTCGCCTTCGCCACTGGTGTTCCTCCATATATCTACGCATTTCACCGCTACACATGGAATTCCACTCTCCTCTTCTGCACTCAAGTCTCCCAGTTTCCAATGACCCTCCCCGGTTGAGCCGGGGGCTTTCACATCAGACTTAAGAAACCGCCTGCGCTCGCTTTACGCCCAATAAATCCGGACAACGCTTGCCACCTACGTATTACCGCGGCTGCTGGCACGTAGTTAGC
+
CCCCCGGGGGGGGGGGGGGGGGGGGGGGGGGGGGGGGGGGGGGGGGGGGGGGGGGGGGGGGGGGGGGGGGFFGGGGGGGGGGGGGGGGGGGGGGGGGGGGGGGGGGGGGGGGGGGGGGGGEGGGGGFFBFFGGGGGGGGGGGGFGGGGGGGFGG8=FGAFGGGGGGGGGGGGGGGGGGGGGGGGGGGGGGGG;EEGGGGGGFGFFGGFEGGGFGGFFFGGFGFFDFBF>GBFFGFFFFGGGFFFGFDFGFFF65C:F>FF?:FBGG<:42:?FG>BGG0>>(190::D:E:G::70<@2<6
@M04650:207:000000000-C238N:1:1101:18865:7664 2:N:0:19
GGACTACCCGGGTATCTAATCCTGTTCGCTCCCCTAGCTTTCGCGCCTCAGCGTCAGATGCAGTCCAGAAAGCCGCCTTCGCCACTGGTGTTCCTCCCAATATCTACGCATTTCACCGCTACACTGGGAATTCCACTTTCCTCTCCTGCCCTCAAGAAATACAGTTTCCATTCCATCACAGGGTTGAGCCCTGAACTTTAAAAACAGACTTGTATTCCCGCCTACGCGCCCTTTACGCCCAATGATTCCGGACAACCCTCGCCCCCTACGTATTACCGCGGCTGCTGCCCCGTAGTTAGCC
+
CCCCCGGGGGGGGGGGGGGGGGGGGGGGGGGGGGGGGGGGGGGGGGGGGGGGGGGGGGGGGGGGGGGGG?FGGGGGGGGGGGGGGGGGGFGGGGGGGGGGGGGGGFGGGGGGGGGCGGGGGGGGGGGGGGGGFGFGGGGGGGGFGGGFGGGFGGGGGGCCEGGCFGFGGGGGFFGFGFGFGG>FFEEDFGGGG?FFFFGCFFG6>CD5@FG>:>FFF<EG)7923?=>9C9>@717>?G<788;+@CEF4>0:3D2*-.146D?GGF:?6156E):?532(34914?)8*,:140:93)-.
@M04650:207:000000000-C238N:1:1101:20132:7681 2:N:0:19
GGACTACTGGGGTTTCTAATCCTGTTTGATCCCCACGCTTTCGTGCTTGAGCGTCAGTTATAGCTTAGTAAGCTGCCTACGCAATCGGAGTTCCTCGTTATATCTAAGCATGTCACCGCTACACAACGAATTCCGCCTACTTCATCTATACTCAAGAAACCCAGTTTCAACGGCAGTTTCGACGTTAAGCGTCGAGATTTCACCGCTGACTTAAGTTCCCGCCTGCGCACCCTTTAAACCCAATAAATCCGGATAACGCTCGCATCCTCCGTATTACCGCGGCTGCTGGCACGGAGTTAGC
+
CCCCCGGGFGGGGEGGGGGGGGGFGGGGFGGGGGGGGGGGGGGGGG?FFGGGGGGGGGGGFGGGGDGGFGGGGGGGGGFGGGGGGGGGEGGGGGGGGGGGGGGGGGGCFGGGGGGGGGGGGGGGFGDFFEGGGGFGGGGG,BFB=FDGCEGFGGGGFFCFGGGFFGGGGGGGGGGGGGAFGFEGGGGG7E@@EGCG9DGGGFGFBDGFFGGGCDFFFCFF2DBFFFFFFDFFDGF<+7CGGF(80>7?FFFFFFGAG6928BGF5CBDABF128:>GC?FBFBF9:30(A1A6>06?8ABD
@M04650:207:000000000-C238N:1:1101:20265:7692 2:N:0:19
GGACTACCGGGGTTTCTAATCCTGTTTGCTCCCCTAGCTTTCGCACTTCAGCGTCAGTTTTTGTCCAGTGAGCTACCTTCGTCATCGGCATTCCTACATATATCTACGAATTTCACCTCTACTCATGTAGTTCCGCCCACCTTTCCAATACTCTAGAATTTCAGTTTCGTCGGCAAGCTATGGTTGGCGCCCCTATTTTTCACCGTCGCTTTAAACCCCCGCTAGGTTCCCCTTATTGCCCATTATTCCCGATAAACGCTTGCGACTTCGTTTTTACCGCGCCTGTTGGCCCGTGTTTAGC
+
CCBCCGGGGGGGGGGGGGGGGGGGGGGGGGGGGGGGGGGGGGGGGGGGGGGGGGGGGGGGGGGGGGGGGGGGGGGGGGGGGGGGGGGGGGGGGGGGGGGGGGGFFGGGGGGGGGGGGGGGGGFGGGGGGGGGGGGGGGGGGGGFGGGFGGGFGGGGGGFFGGGGGGGG6FGG6CEGGGGG,,>3E++,+83+4*3,5BFC*+@***/*)*;7*BF7FDG)(9((())1)97(=G))3)<F2=87D7C)7*)(()*)0((-((1-)/(-.,.,(;-(:2((3(((()).,<)*(-(.306)6
@M04650:207:000000000-C238N:1:1101:20638:7715 2:N:0:19
TGACTACCAGGGTTTCTATTCCTGTTTGCTCCCCACGCTTTCGCACCTCAGCGTCAGTTACGTGCCAGGCGGCCGCCTTCGCCACCGGTGTTCCTCCTGATCTCTACGGATGTCACTCCTACACCAGGAATTCCGCCGCCCTCCCACGGACTCAAGCCTAACAGTATCAAAGGCTGTTCCCCCCGTAAGCGGTGGGCCTTCACCTCTGACTTATCAGGCTGCCTACCTCCGCTTTACGCCCCGTGGTGCCGAACAACGCTCGCACACTTCTGATTACCACGGTGTCTGCATCGAAGTGTTC
+
--8@@6F@C@;@F@B,<C,;C9@FE<,C9FEGG>8@@FFF<E7FFCFGG8@E+BF7@CEA<FF8F@<,,F+C@FG:6=FFCBC=:ACCCEGGGGAFGGGGC,@F9,CF++B@FG?F9EFFEFE<F=<FGF,D,E?F>8C:E8F5?7DE++@5@,,,@D8,<C6EFCCA9BFGGGG,;;,2,>>*46C*7CCEE*?5**48**2*2**)/+C7)1+7*)2*.*32<)(9)*(((2).*4*:*(-1*)4-*?)4(<)35072-(1()*(.62)))<4<F:)52(((,,44)3)+-.(--0).:
@M04650:207:000000000-C238N:1:1101:26101:7721 2:N:0:19
GGACTACTAGGGTATCTAATCCTGTTTGCTCCCCACGCTTTCGAGCCTCAGCGTCAGTTACAGACCAGAGAGCCGCCTTCGCCACTGGTGTTCCTCCATATATCTACGCATTTCACCGCTACACATGGAATTCCACTCTCCTCTTCTGCACTCAAGTTTCCCAGTTTCCAATGACCCTCCCCGGTTGAGCCGGGGGCTTTCACATCAGACTTAAGAAACCGCCTGCGCTCGCTTTACGCCCAATAAATCCGGACAACGCTCGGGACCTACGTATTACCGCGGCTGCTGGCCCGTAGTTAGC
+
CCCCCFGGGGGGGGGGGGGGGGGGGGGGGGGGGGGGGGGGGGGGGGGFGFGGGGGGGGGFGGGGGGGGGGGGGGGGGGGGGGGGGGGGGGGGGGGGGGGGGGGGGGGGGGGGGGGGGEGGGGGGGFGGGFGGGGGGGGCGGGGF8EFGCGFFGFGFFCA>EGGGGGGGGGFCGFFFFDF@EGDGGGG6CFGGD7CGG4FCF8EAAFFF3<DG41=@CBGGBD((,AB>(1(.;=F2@3CEC83:<7><G479(.93413286G65EB?>FB?3?,)A7-19B9(764)4=(2336BF<)66
@M04650:207:000000000-C238N:1:1101:23287:7736 2:N:0:19
GGACTACCGGGGTTTCTAATCCTGTTTGCTCCCCACGCTTTCGAGCCTCAGCGTCAGTTACAGACCAGAGAGCCGCCTTCGCCACTGGTGTTCCTCCATATATCTACGCATTTCACCGCTACACATGGAATTCCACTCTCCTCTTCTGCACTCAAGTCTCCCAGTTTCCAATGACCCTCCCCGGTTGAGCCGGGGGCTTTCACATCAGACTTAAGAAACCGCCTGCGCTCGCTTTACGCCCAATAAATCCGGACAACGCTTGCCACCTACGTATTACCGCGGCTGCTGGCACGTAGTTAGC
+
CCCCCGGGGGGGGGGGGGGGGGGGGGGGGGGGGGGGGGGGGGGGGGGGGGGGGGGGGGGGGGGGGGGGGGGGGGGGGGGGFGGGGGGGGGGGGGGGGGGGGGGGGGGGGGGGGGGGGGGGGGGGGGGGEEEFGGGGGGGGGGGFGGGGGGGFGGGFFGGGGGGCGGGGGGGGDFFGGFGGGGGGGGGFGGGGGGGGGGGFGFGFFGGFFGGGFGGGFFGGFG@DDFFFFGFF:FFFFFGGGF6?GG<2FFF>BEGFGFFF:?GFFGF<>?:?FFFFGGFFB>B>FFB:?G<FBF??FGBA<
@M04650:207:000000000-C238N:1:1101:27726:7745 2:N:0:19
GGACTATCGGGTTTCTAATCCTGTTTGCTCCCCACGCTTTCGCGCTTTAGCGTCAGTATTTGTCCAGTGAGCTGGCTTCCCCATCGGCATTCCTACAAATATCTACGAATTTCACCTCTACACTTGTAGTTCCGCCCACCTCCCCAATACTCTAGTCTAACAGTTTCCAACGCAATACGGAGTTGAGCCCCGCAGTTTAACATCAGACTTTTTAACCCCCCTAGACGCGCTTTACGCCCAATAAATCCGGATAACACTCGGGCAATACGTATTACCGCTGTTGCTGCCACGTATTTATCTC
+
CCCCCGFGGGGGGGGGGGGGGFGEFGGGGGGGGGGGE@FGGFGCCFFFFGGCG7:BFFD9AFG9EDGFFFFDEFFG<4,EFGGFEF@F:FGEGE;FC9EF9FFFEGGEFGGGGGGGFGGFF<8,9E,BEFCFC+BFEGGGDG8:@F6,<,@9=D;4A@F=8<97EFF9FGGG>GCGCC+++@E8=ABFCFGEC98EFFG:C;99@42;)5=+>CF+9:*92/(73+(8,)./6++(828C<,;322<2955((19)2)4(-4)(*2-.()).(A>2*9(((..))6,1:C02..,5)+.)-
@M04650:207:000000000-C238N:1:1101:24613:7771 2:N:0:19
GGACTACTCGGGTTTCTAATCCCGTTCGCTACCCTAGCTTTCGCACATGAGCGTCAGTCTTGTGCCAGGAAGCCGCCTTCGCCACTGGTGTTCTTCCCGATATCTACGCATTTCACCGCTACACCGGGAGTTCCACTTCCCTCTCACATACTCTAGGCTTACAGTATCAGATGACAAACAGATGGTAAGCACCTGCCTTTTACATCTGACTTATAAACCCGCCTGCGTGCGCTTTACGCCCAGTAATTCCGGACAACGCTTGCCCCCTACGTATTACCGCGGCTGCTGGCACGTAGTTTGC
+
CCCCCGGGGGGGGGGGGGGGGGGGGGGGGGGGGGGGGGGGGGGGGGGGGGGGGGGGGGGGGGGGGGGGFGGGGGGGGGGGGGGGGGGGGGGGGGGGGGGGGGGGGGGGGGGGGGGGGGGGGGGGGGGGDBGGGGGGGGGGGGGFGGGGGCGFGFGGGFGGGGGGGGGGGFGGGGGDGGGGGGGGGGGGGF9FECEFGGGGGAGFFDDBCFGGFGGGFBGGFGFFFFFF(77@FGFFFFDGGFFFGFFEGCA0:DGFGFF?B:F?FGB9:?63>GF9?F0>F>FFBFFFFGFG?B:?FC2).
@M04650:207:000000000-C238N:1:1101:24106:7794 2:N:0:19
GGACTACTGGGGTTTCTCATCCCGTTCGCTACCCTAGCTTTCGCACATGAGCGTCAGTCTTGTGCCAGGAAGCCGCCTTCGCCACTTGTGTTCTTCCCGATATCTACGCATTTCACCGCTACACCGGGAGTTCCACTTCCCTCTCACATACTCTAGGCTTACAGTATCAGATTACAAACAGATGGTAAGCACCTGCCTTTTATATCTGACTTATAAACCCGCCTGCGTGCTCTTTACGCCCTGTAATTCCGGACCACGCTTGCCTCCTACGTATTACCTCGGTTGCTGGCACGTAGTTTGT
+
C<<CCCFF,,@FGECFF9FFGGGEFGGCDF:F@6C<FF@9E9FF,@@=F@CE7@6,8C9@696,<FFD7F,AFF+@+@FFFDC,CF,,CFCFGFGAEGG77+@=E,CFFFGG,<@5B@6>78CAF77:4+88AF;DDC,,,+63,8,6?=,=DGF8@88,3F,@D9:E;3,@+83,:+@@F,D=7@,7@9,@1@@699A7=+,+1:@B4B:96@7:661:()-/66952*(.9EF)687*:(6=+1)7+1)(())(9:3(,-1(*3(,)43:<F?)<*4)-(((((.),:(<1<0,4@A<,
@M04650:207:000000000-C238N:1:1101:16261:7805 2:N:0:19
GGACTACACGGGTTTCTAATCCCGTTCGCTACCCTAGCTTTCGCACATGAGCGTCAGTCTTGTGCCAGGAAGCCGCCTTCGCCACTGGTGTTCTTCCCGATATCTACGCATTTCACCGCTACACCGGGAGTTCCACTTCCCTCTCACATACTCTAGGCTTACAGTATCAGATGACAAACAGATGGTAAGCACCTGCCTTTTACATCTGACTTATAAACCCGCCTGCGTGCGCTTTACGCCCAGTAATTCCGGACAACGCTTGCCCCCTACGTATTACCGCGGCTGCTGGCACGTAGTTTGC
+
CCCCCGGGGGGGGGGGGGGGGGGGGGGGGGGGGGGGGGGGGGGGGGGGGGGGGGGGGGGGGGGGGGGGGGGGGGGGGGGGGGGGGGGGGGGGGGGGGGGGGGGGGGGGGGGGGGGGGGGGGGGGGGGGFGGGGGGFGDFGGGGFGGGGGGGFGGGGGGGGGGGGGGFGGGDCFFGGGGGGG7EGGGGGGGFGGGGGGGGG:BFFFGGF4=CGFFCCFEG5@GFFFFBF6319BGFFFFGGG014DFFFGF)44;C?F9BB?(>BFDB>B?::<C?)<C(391;>082)8GFG?1(4(96A2
@M04650:207:000000000-C238N:1:1101:13261:7816 2:N:0:19
GGACTACCGGGGTATCTAATCCTGTTTGCTCCCCACGCTTTCGAGCCTCAGTGTCAGTTACAGGCCAGAGAGCCGCTTTCGCCTCCGGTGTTCCTCCATATATCTACGCATTTCACCGCTACACATGGAATTCCACTCTCCTCTTCTGCACTCAAGTTTCCCAGTTTCCAATGACCCTCCCCGGTTGAGCCGGGGGCTTTCACATCAGACTTAAGAAACCGCCTGCGCTCGCTTTACGCCCAATAAATCCGGACAACGCTTGCCACCTACGTATTACCGCGGCGGCTGGCTCGTATTTCGC
+
C9@CCGCGGGG7CEFFGG9FGGFEECFGCFGGGGGGGCG7EGG,@FFFCEEGGGFFGGG9FC,CD:@<<ECCFFEGGGGG@GGDGGGG@FGGFGGGAFCFGFGDA=BD+FEFFFG<EGDDE@EB@8??FFECFGCFGGG<@+=DAFGGGGGFGGGGGGGGDEFCFFFG>D=E8;D,D?FEG7C:FF>81@8@7C>C58F8++;88CDF<FD:):C763CC05240A>D6D>93FF)*(:CE:07CCAFG4@B:ECB<>9?FFD07+443((,4@0<AC69>>0((407(/(04-41:7)(,
@M04650:207:000000000-C238N:1:1101:13109:7819 2:N:0:19
GGACTACTGGGGTTTCTAATCCCGTTCGCTACCCTAGCTTTCGCACATGAGCGTCAGTCTTGTGCCAGGAAGCCGCCTTCGCCACTGGTGTTCTTCCCGATATCTACGCATTTCACCGCTACACCGGGAGTTCCACTTCCCTCTCACATACTCTAGGCTTACAGTATCAGATGACAAACAGATGGTAAGCACCTGCCTTTTACATCTGACTTATAAACCCGCATGCGTGCGCTTTACGCCCAGTAATTCCGTACAACGCTTGCCCCCTACGTATTACCGCGGCTGCTGTCACGTAGTTTGC
+
CCCCCGGGGGGGGGGGGGCGG<F;FGFGEFGGGGGGD8FFEFGEEGGGGGGFG@FGGGGGGGGGGGCFGFFGGFGGGGGGDGG:FGGGECEFGGFGFGE,@7+,@CD:FCGFGGGGGGEGGDGGGGGGGEGGGD;?FDFGGG?*AFF8EEFFGGGDGGGGGGGCGFGGGGG9DFGGEGGG?FFGFGAA9BEFGGCFFGGCFFFF+5::A7CFEGDGFFGC9D(-585D2DF01CF9F;@FFD?FG+./@F4,.<56C>1?2354<FF;<:18?G0<CD:>6979>03:)3:F?(413<6))
@M04650:207:000000000-C238N:1:1101:24881:7821 2:N:0:19
GGACTACAGGGGTTTCTAATCCTGTTTGCTCCCCACGCTTTCGAGCCTCAGTGTCAGTTACAGGCCAGAGAGCCGCTTTCGCCTCCGGTGTTCCTCCATATATCTACGCATTTCACCGCTACACATGGAATTCCACTCTCCTCTCCTGCACTCAAGTCTCCCAGTTTCCAATGCACACAATGGTTGAGCCACTGCCTTTTACATCAGACTTAATAAACCACCTGCGCTCGCTTTACGCCCAATAAATCCGGACAACGCTTGGGACCTACGTTTTACCGCGGCTGCTGGCACGTAGTTAGCC
+
@CCCCGGGGFGGGGGGGGGGGFFGGGGGGGGGGGGGGGGFGGGGGDGGGFFFFGGGGFFGGFGCFGGGFCGGGGGGGGCFFGGGGFGGGGGGFFGGFFGGGGGGGGGGGGGGGGGGGEGCCFGG9FFGGFGGGGGGCFGGGGGFGGGDDDGFF?GGF87>=FGGGGAF9DFFFGGGDDECAAFGCCE?EGGGFGGGGGGGGCDAA+3082?CC9@CF@EFFGBEBEAEFC25>EAE?@EGGFF8CFEFGBE?F>GFDB(2(854FG(,(-.((;<DG59((3(1())((0.:(.((63)).
@M04650:207:000000000-C238N:1:1101:7872:7821 2:N:0:19
GGACTACTGGGGTATCTAATCCTGTTTGCTCCCCACGCTTTCGCGCTTTAGCGTCAGTATTTGTCCAGTGAGCTGGCTTCCCCATCGGCATTCCTACAAATATCTACGAATTTCACCTCTACACTTGTAGTTCCGCCCACCTCTCCAATACTCTAGTCTAACAGTTTCCAACGCAATACGGAGTTGAGCCCCGCAGTTTAACATCAGACTTTTTAAACCACCTAGACGCGCTTTACGACCAATAAATCCGAATAAAGATCGGGGCATACGTATTACCCGGGGTGCTGGCACGATTTTAGCC
+
CCCCCGGG?EGGGGFGGGFGGCGGGFGGGFGGFGCFEDGCCFFCEEGDFFGGGEGGDGG9CFFGGGGGGGFFGGGCCEGGCEGEEFGGG>CEFGGFGAEEFGGGGGGGED8<<EFGG,@DFGEE9,CC,?A@AFEGG>8?EFGFGGGCFGGFGGGGCFDFFGFFFFGDFEF@CFG>EFGGGGGGGFCG7D7C66CE58@C++,?CFGA;C97*9@99>5;=GFFEFE>=D2(::1;A(::F@F3>D35<A)//.+)*)-62(9>3802)48?AG4)00(--(-42.53(08E((.()+4:4
@M04650:207:000000000-C238N:1:1101:26359:7833 2:N:0:19
GGACTACCGGGGTTTCTAATCCTGTTTGCTCCCCACGCTTTCGCGCTTTAGCGTCAGTATTCGTCCAGGGGGCCGCCTTCGCCACCGGTATTCCTCCACATCTCTACGCATTTCACCGCTACACATGGAATTCTACCCCCCTCTACAAGACTCTAGCTGACCAGTCTTAGATGCCATTCCCAGGTTAAGCCCGGGGATTTCACATCTAACTTAATCAACCGCCTGCGTTCGCTTTACGCCCAGTAATTCCGATTAACGCTTGCACCCTCCGTATTACCGCGGCTGCTTGCCCGGAGTTAGC
+
CCCCCGGGGGGGGGGGGGGGGGGGGGGGGGGGGGGGGGGDFGGGGGGDFGFFGGGGGGGGGGGGGGGGGGGGGGEGFGGGGGEGCFEGGGGGGGFGGGGGGFFACFFGGGGGGGGGFGGGGEGGGGGGGGGGGGGGDDFGEDEACGCCCG>AFGGGGGFFEFA7>>7?EGFFGG6FCGGDFFGFGGFCCC@C:*:CCD@++;FFAF::?FGGFGC:+/8C9D0((045(/,1-534=0*:833?FGADGF41(77<C1;((,7?DF18(46(3;:<CC(((--4(8))5*(+,1(,,;)6)
@M04650:207:000000000-C238N:1:1101:14829:7855 2:N:0:19
GGACTACCAGGGTTTCTAATCCTGTTTGCTCCCCACGCTTTCGCACCTCAGCGTCAGTTACGTGCCAGGCGGCCGCCTTCGCCACCGGTGTTCCTCCTGATCTCTACGGATGTCACTCCTACACCAGGAATTCCGCCGCCCTCTCACGGACTCAAGCCTAACAGTATCAAAGGCTGTTCCACCGGTAAGCGGTGGGCTTTCACCTCTGACTTATCAGGCAGCCTACGTGCGCTTTACGCCCAGTAATTCCGATTAACGCTCGCACCCTCCGTATTACCGCGGCTGCTGGCACGGAGTTAGC
+
CCCCCGGGGGGGGGGGGGGGGGGGGGGGGGGGGGGGGGGGGGGGGGGGGGGGGGGGGGGGGGGGGGGGGGGGGGGGGGGGFGGGGGGGGGGGGGGGGGGGGGGGGGGGGGGGFGGGGGGGGGGGGGGGGFGGGGGGGGGGGDG?GFGDFGG5FFFFFGGGGGGGFG7EGFGGGGGGGGGGGFGGEFEGGFGGGDGGGGFGGFFFFGGFFGDFFGGDAECGFGF13A?FBGFB6CF46?EEGF0::CA4>663<DGFG?;(2><>GG6::?BF?GB<FGB>FF>>;<F?2=(217694*-46
@M04650:207:000000000-C238N:1:1101:8625:7871 2:N:0:19
GGACTACCGGGGTTTCTAATCCTGTTTGCTCCCCTAGCTTTCGCACTTCAGCGTCAGTTGTTGTCCAGTGAGCTACCTTCGTCATCGGCATTCCTACATATATCTACGAATTTCACCTCTACTCATGTAGTTCCGCTCACCTTTCCAGTACTCTAGAATTTCAGTTTCGTCGGCAAGCTAATGGTTGAGCCACGAGTTTTCACCGTCGACTTGTAACCCCGCCTACATGCCCTTTATGCCCAATAATTCCGGATAACGCTTGCCACCTCCGTATTACCGCGGCTGCTGGCACGTATTTAGC
+
CCCCCGGGGGGGGGEGGGGGGGGGGGAFFGGGGEF,CEFGGFG6,@::FGGGGFEEGGG<,,C@EFFG,E9FGF,E<FDGE,BFC9FFC+CFG9D9EFGGFAFG;F<D::AD9@FGG9=DEFCGG9F,CAEFGG8F+>+CF+9<@FD,7@ED=,8AA9@6,A=8FGA;+@+=CFG+++239;EFGFE:AEG,17+@;7FGGFG>*30<59CD*+5++*=@7?2>2)(49?)57:AE+9FGF@?(*;9CGFF>?3*7>;6@277(0A3(((4::FF<EF8442((,3))5C(2,.,4274).
@M04650:207:000000000-C238N:1:1101:16618:7887 2:N:0:19
GGACTACACGGGTTTCTAATCCTGTTTGCTCCCCACGCTTTCGCGCTTTAGCGTCAGTATTTGTCCAGTGAGCTGGCTTCCCCATCGGCATTCCTACATATATCTACGAATTTCACCTCTACTCATGTAGTTCCGCCCACCTTTCCAATACTCTAGAATTTCAGTTTCGTCGGCAAGCTAATGGTTGAGCCACTAGTTTTCACCGTCGACTTGAAACCCCGCCTAGATGCCCTTTATGCCCAATAATTCCGGATAACGCTTGCGACATACGTATTACCGCGGCTGCTGGCACGTATTTAGC
+
CCCCCGGCFGGGGGGGGGGGGGGGGGGGGGGGGGGGGGGGGGGGGGGGGGGGGGGGGGGGGGDGGGGGGGGFGGGDGGGGDFGGFFFGCGGGGGGCGGGGGEGGGGGGGGGGGGGGGGGGGGGGGGGGGGGGGFEGGGGGGGEFGGGGGGGFGGGG9=EGFGGGGGGGCFG8CCGDGCFF8F;FGGECFGGFGGGGGGGGGFFFFCDBFGGGFGC29);DBD@??A388F>BEGFFF?FGGF0@GGFFGFF6(:DFFDFD?0C9CG(49<:BBGFFGG03476>>FFFBG?F0.16:GA26
@M04650:207:000000000-C238N:1:1101:10851:7895 2:N:0:19
GGACTACTCGGGTTTCTAATCCCGTTCGCTACCCTCGCTTTCGCACATGAGCGTCAGTCTTGTGCCAGGAAGCCGCCTTCGCCACTGGTGTTCTTCCCGATATCTACGCATTTCACCGCTACACCGGGAGTTCCACTTCCCTCTCACATACTCTAGGCTTACAGTATCAGATGACAAACAGATGTTAAGCACCTGCCTTTAACATCTGCCTTATAACCCGGCCTGCGTGCCCTTTACGCCCAGAAATTCCGGACAACCTCTCCCCCCCCCCTTTTACGCCGCCTCTTGCCCGTTGTTTGCC
+
CC@CCGGA,B@GGGGGGGGFGG,FFG<CFG,FFG@,@FGGGGG7,C7F9@FFCFGGCF,,,,6CFG9FCF,EG8FGGGGG<FCEC?FDEGGGGGGGDF,BFFGEDEFGGCGGGFAFGGGGGGGGDFCGCEFGGGDD8ECFGGGFG,,@,2CDF9FC@DB=3FFEG,EFGD,3=3,@A6CGD3997@E<,=,@E,@E4DGG++6=+*+=*3;+:=++1784(1-((2()(C(((2).6,CF*6((227.;*9-()),*((()(*(9C(((((((3))<*(((((((,).)+)*-(((.2()3
@M04650:207:000000000-C238N:1:1101:9212:7902 2:N:0:19
GGACTACTGGGGTTTCTAATCCCGTTCGCTACCCTAGCTTTCGCACATGAGCGTCAGTCTTGTGCCAGGAAGCCGCCTTCGCCACTGGTGTTCTTCCCGATATCTACGCATTTCACCGCTACACCGGGAGTTCCACTTCCCTCTCACATACTCTAGGCTTACAGTATCAGATGACAAACAGATGGTAAGCACCTGCCTTTTACATCTGACTTATAAACCCGCCTGCGTGCGCTTTACGCCCAGTAATTCCGGACAACGCTTGCCCCCTACGTATTACCGCGGCTGCTGGCACGTAGTTTGC
+
CCCCCGGGGGGGGGGGGGGGGGGGGGGGGGGGGGGGGGGGGGGGGGGGGGGGGGGGGGGGGGGGGGGGGGGGGGGGGGGGGGGGGGGGGGGGGGGGGGGCGGEGGGGGGGGGGGGGGGGGGGGGGGEGBGGFFC;<FGFGGDGFGGGFGGGFGGGAFFGGGGGDFGGFGCFGFGG7@6CGCEGGGGDFCGFGGF?FGCCGGFGFFGGFFGGGFGGGFFGD>G@FBFFFFG;@FGFCFFEFF@D@7FC<CFF9:FCBGFFFFBF2DFF;16:??FFFGG6>179>1(580C2<13?F:G<F4
@M04650:207:000000000-C238N:1:1101:26381:7916 2:N:0:19
GGACTACTGGGGTATCTAATCCTGTTTGCTCCCCACGCTTTCGAGCCTCAGCGTCAGTTACAGACCAGAGAGCCGCCTTCGCCACTGGTGTTCCTCCATATATCTACGCATTTCACCGCTACACATGGAATTCCACTCTCCTCTTCTGCACTCAAGTCTCCCAGTCTCCAATGACCCTCCCCGGTTGAGCCGGGGGCTTTCACATCAGACTTAAGAAACCGCCTGCGCTCGCTTTACGCCCAATAAATCCGGACAACGCTTGCCACCTACGTATTACCGCGGCTGCTGGCACGTAGTTAGC
+
CCCCCGGFFFGGGGGGGGGGGGGGGGGGGGCFGGCFGGGGGGGGGGGGGGGG>FGGGGCEGGGGGGDFFGGGGFFGGGCFGGGGGGFGGGGEGGGGGGCGFGGGGCEGGGGGCFGEGDGGEFFGEEGGF=?FGGGGCF9EFGGFGGGA?DF?E8FFGF;EEGGGF,=ECFFGGGGGGG?EEFGGCEGGGGGGCG5ECC7EGFGFA?DF:D<C*@:3@@CF(/(/2A6D;G@B6:>9=-*:8(279F<4F@FF<3C<F>BB::FBFG:(873:??:<FD1319909?7?:E?GF?7?B7-.)
@M04650:207:000000000-C238N:1:1101:19810:7947 2:N:0:19
GGACTACCGGGGTATCTAATCCTGTTTGCTCCCCACGCTTTCGAGCCTCAGCGTCAGTTACAGACCAGAGAGTCGCCTTCGCCACTGGTGTTCCTCCATATATCTACGCATTTCACCGCTACACATGGAATTCCACTCTCCTCTTCTGCACTCAAGTCTCCCAGTTTCCAATGACCCTCCCCGGTTGAGCCGGGGGCTTTCACATCAGACTTAAGAAACCGCCTGCGCTCGCTTTACGCCCAATAAATCCGGACAACGCTTGCCACCTCCGTATTACCGCGGCTGCTGGCACGTAGTTAGC
+
CCCCCGGGGGGGGGGGGGGGGGGGGGGGGGGGGGGGGGGGGGGGGGGGGGGGGGGGGGGGGGGGGGGGGGGGGGGGGGGGGGGGGGGGGGGGGGGGGGGGGGGGGGGGGGGGGGGGGGGGGGGGGGGGGGGGGGGGGGGGGGGFGGGGGGGFGG8FGGGGGGGGGGGGGGFFFGGGGGGGGGGGGGGFFGGGGGGGGGGGGFGFFGGFEGGGFGGFA@GGFGF7;FFF@G>F:F>2@1?EGB6?GFFFGF>>FE5:FBFFFFGFCC::,,9:BGF<@C8>60497:?FFG:G?:143FA2<
@M04650:207:000000000-C238N:1:1101:12157:8035 2:N:0:19
GGACTACTCGGGTATCTAATCCTGTTTGCTCCCCACGCTTTCGAGCCTCAACGTCAGTTATCGTCCAGTAAGCCGCCTTCGCCACTGGTGTTCCTCCTAATATCTACGCATTTCACCGCTACACTAGGAATTCCACTTACCTCTCCGACACTCTAGCTTGATAGTTTTCAAAGCAGTCCCAGGGTTGAGCCCTGGGTTTTCACTCCAGACTTGCTTCGCCGTCTACGCTCCCTTTACACCCAGTAAATCCGGATAACGCTTGCCCCCTACGTATTCCCGCGGCTGCTGGCACGGAGTTAGC
+
CCCCCGGGGGGGGGGGCGGGGGGGGGGGGGGGGGGGGGGGGGGGGGGGGGGGGGGGGGGGGGGGGGGGGGGGGCFGGGGGGGGGGGGFGGGGGGGGGGGGGGGGGGFGGGGGGGGGGGGDGGGGGGGGGGGGGGGGDFFGGGFFGGGGGGGBFG=FFEFGGGADF9DGGGGGGGGGGGFGGGGGGGGGGGGGFGGGGGGCCACFA7CACGGGFGGGFBGD225>BABF@GFD@9A>FEGDG<(.;><CFFF>2>DF6;9???FB6C9(,48,4C0)<>(40466;BF?:C<?<((-(;))-
@M04650:207:000000000-C238N:1:1101:28366:8039 2:N:0:19
GGACTACACGGGTTTCTAATCCTGTTTGCTCCCCACGCTTTCGCACCTGAGCGTCAGTCTTTGTCCAGGGGGCCGCTTTCGCCACCGGTTTTCTTCCATATATCTCCGCCTTTCACCGCTCCCCATGGAGTTCTACCCCCCTCTACAGGACTTAAGTAGTCCAGTTTCAAATGCATTCCCCGGGTTAACCCGGGGGCTTTCACATCTGACTTAACCAACCGCCTTCGTGCCCTTTCCGCCCCGTAATTCCGTATACCGCTTGCCCCCTACTTATTACCGCGGCTGCTGGCACGTAGTTATC
+
CCCCC8FF@FGGGGGGGGEFGGFGGGGGGF<F@FFGGGGGGF@7FGGF,;FFGGGGGGA@9<FFFG,CEE7@F:+@+?A=:F:BF@FD7@FDF9;FC,,,9,9A=4<+8+BFDFGGF440+4+BE8FDG,D:3,3C,,=BCDE?,>9,,18*,7@,,,7,7,,,,7=,,,,,+@E,@+@,@:E*C*>9,28**4*29CF?>8CCAD+89@7+.0**/,;7(C0((13763(.4C6)988?822<D3(.?*)),)0-*,-32(926C1,(().)<4)AF19((9>>3))(2(0(.,.40)).
@M04650:207:000000000-C238N:1:1101:27828:8077 2:N:0:19
GGACTACCGGGGTTTCTAATCCTGTTCGCTCCCCTAGCTTTCGCGCCTCAGCGTCAGATGCAGTCCAGAAAGCCGCCTTCGCCACTGGTGTTCTTCCTAATCTCTACGCATTTCACCGCTACACTAGGAATTCCACTTACCTCTCCTGCACTCTAGTTACACAGTTTTATGTGCTTTCTACAGGTTAAGCCTATATATTTAACACATAACTTATCTAACCGCCTACGCATCCTTTACGCCCAGTTATTCCGAACAACGCTTGCCACCTACGTATTACCGCGGCTGCTGGCACGTAGTTAGC
+
CCCCCGFGGGGGGGGGGGGGGGGGGGGGGGGGGGGGGGGGGGGGGGGGGGGGGGGGGGGGGGGGGGGDGGGGGGGGGGGGGGGGGGGGFGGGGGGGGGGGGGGGGGGGGGGGGGGGGGGGGGGGGGGGGGGGGGGGGGGGGGGFGGGGCFGFGFGGGGGGGGGGGGGFAEGGGGGGGGGGGGGGGGGFFGFGFGGGGGGGGFGFFGFFEGGGFGGGFEGG2?>ADF@FFG>@FFFEFDGGF;;@GF??GFF;@EG177@@;BD07CB:2?BFF9>DGF60;FF3>BB,:G?CB?F??F6<.
@M04650:207:000000000-C238N:1:1101:25275:8106 2:N:0:19
GGACTACCAGGGTTTCTAATCCTGTTTGCTCCCCATACTTTCGAGCCTCAGCGTCAGTAAATGTCCAGTAGGCCGCCTTCGCCACTGGTGTTCCTCCCGATATCTACGCATTCCACCGCTACACCGGGAATTCCGCCTACCTCTCCATCACTCAAGAACAGTAGTTTTGAACGCAGTCTATGGGTTGAGCCCATAGTTTTCACATTCAACTTACCATCCCGCCTGCGCTCCCTTTACACCCAGTAATTCCGGACAACGCTTGCCCCCTACGTTTTACCGCGGCTGCTGGCACGTAGTTAGC
+
@CCCCEFFADFGFGGGGGCCGGFGGGGGGGGGGGGGGGGGGGGGGGGGGGFGCGGGGGGG,EEGGFGGGGF9FF7BFGGGGGGGDGGGGGGGGGFC8:CEGGGGGGGFEGGGFGGGGGGGGGGGGGGDEGGGAEGGDEGGGGGFGDGGGGGFGEE,>@FGGE8D=EFFGGGG6F>EEGD::CB7F7E,@DFFF9:ECFGFFFFC6CF9AGGGE7*=:>C4=D@>BAB?>D07@FF)17FFGDDEGGFEFA;(4>D?G>;F:194*;>4??0,381<F:8>>6(29BDFFC:+,3:0?@996
@M04650:207:000000000-C238N:1:1101:3334:8110 2:N:0:19
GGACTACACGGGTATCTAATCCCGTTCGCTACCCAAGCTTTCGCACATGAGCGTCAGTCTTGTGCCAGGAAGCCGCCTTCGCCACTGGTGTTCTTCCCGATATCTACGCATTTCACCGCTACACCGGGAGTTCCACTTCCCTCTCACATACTCTAGGCTGACAGTATCAGATGGCAAACAGAGGGTAAGCCCCTGACTTTTACATCGGACTTATAAACCCGCCTGCGTGCGCTTTACGCCCAGTAATTCCGGACAACGCTTGCCCCCTACGTATTACCGCGGCTGCTGGCACGTAGTTTGC
+
CCCCCGGGEGGGG+EFGGGGGG<@FFGFGG7CFG,CFFGG,CC@CGEF:FEGGCEGGG,C6EC,EFGG7@FDCEGGGGGGGGGGGCGGGGGGGGGGG<=FGFGGGEGGGG>FGGGGGGGGGGFFFCGFG7CFGD=FE,,CE?EF,,@,7@DFGGGC:D86D,2<F9@FF;EAD,4@,;?,7>@D@F,DGF,*44;4*;FGDBBE6C7?@:)0>F1BA@C4=348(820(*.6178);,*:84:2>FD<FFFF?)/4>>B((8*.9FB;?B8<)04:F71;BB((4<).4*(34,43(:6<<
@M04650:207:000000000-C238N:1:1101:25441:8126 2:N:0:19
GGACTACTCGGGTATCTAATCCTGTTTGCTCCCCACGCTTTCGAGCCTCAGTGTCAGTTACAGGCCAGAGAGCCGCTTTCGCCACCGGTGTTCCTCCATATATCTACGCATTTCACCGCTACACATGGAATTCCACTCTCCTCTCCTGCACTCAAGTTCCCCAGTTTCCAATGACCTTCCTCGGTTGAGCCGAGGGCTTTCACATCAGACTTAAGAAACCGCCTGCGCTCGCTTTACGCCCAATAAATCCGGACAACGCTTGCCACCTACGTATTACCGCGGCTGCTGGCACTTAGTTAGC
+
CCCCCGGGGGGGGGGGGGGGGGGGGGGGGGGGGGGGGGGGGGGGGGGGGGGFGGGGGGGGGFG?FFGG?GGGFGGGFGGGGGGGGFGGGGGGG9;FFFGGGGGGGGFGGGGEFGGGGGGGGGGGFGGGGGGGGGGGGGGGF?EFGGGGCFGFG?FGFGFCFGGGGGGGDGGGGGGGC8@82DE@FGG6EGGGGGG>CGGGGAFFFFF4>CGD48=7C4?<@G=>=A2;;C;9?GFFF?GGE;(6FGECGFD6:DGF*((44<G?CGF25?025F:)3C?F>009(37:(=:C(.-46C<AA
@M04650:207:000000000-C238N:1:1101:13010:8134 2:N:0:19
GGACTACTGGGGTTTCTAATCCTGTTTGCTCCCCTAGCTTTCGCACTTCAGCGTCAGTTTTTGTCCAGTGAGCTACCTTCGTCATCGGCATTCCTACATATATCTACGAATTTCACCTCTACTCATGTAGTTCCGCCCACCTTTCCAATACTCTAGAATTTCAGTTTCGTCGGCAAGCTAATGGTTGAGCCACTAGTTTTCACCGTCGACTTGAAACCCCGCCTAGATGCCCTTTATGCCCAATAATTCCGGATAACGCTTGCGACATACGTATTACCGCGGCTGCTGGCACGTATTTAGC
+
CCCCCGGGGGGGGGGGGGGGGGGGGGGGGGGGGGGGGGGGGGGGGGGGGGGGGGGFFGGGGGGGGGGGG@FGGGGGGGGGGGGGGGGGGGGGGFGGGGGGGGGGGGGGGFGGGGGGGGGGGGEFFFCFFFGGGGGGGDGGGGGFGGGDC?CFGGGGGGCGGGGFGGGGDFEEDGGGGGGG8FG,ED>@8FFGGGG?FFGGCFGFFGG5@DDGF>FFFFEGFG=A=F*88FB==EFFFCFFFF(>6FC5DAF((8CAG6>;?FGFCEB:A?<>DG:<CG:09(4;11)52C0F1?BA:@4)6
@M04650:207:000000000-C238N:1:1101:9992:8163 2:N:0:19
GGACTACCGGGGTTTCTAATCCCGTTCGCTACCCTAGCTTTCGCACATGAGCGTCAGTCTTGTGCCAGGAAGCCGCCTTCGCCACTGGTGTTCTTCCCGATATCTACGCATTTCACCGCTACACCGGGAGTTCCACTTCCCTCTCACATACTCTAGGCTTACAGTATCAGATGACAAACAGATGGTAAGCACCTGCCTTTTACATCTGACTTATAAACCCGCCTGCGTGCGCTTTACGCCCAGTAATTCCGGACAACGCTTGCCCCCTACGTATTACCGCGGCTGCTGGCACGTATTTTGC
+
CCCCCGEGGGGGGGGGGGGGGGGGGGGGGGGGGGGGGGGGGGGGGGGGGAACGGGGGGGGGGGGGGGGGGGGGGGGGGGGGGGGGGGGGGGGGGGGDFDGGDGGGGGGGGGGGGGGGGGGGGGGGGGFGGGGGGGGGFGGGGGFGGFGCGGFGGGFGGGG?FG6F;CCFG?FGCFGADGDFFGCFGGFGFGDE?CGDFFFFFGFFCFFEGGG9>7C8BF52)7<DFFE25;BFGF3+6BEEB:?FGF):7?9(7/3C0>24(5(9C99:<?7)3,-<2(-(2,(2?)4(::EB:(),06:2
@M04650:207:000000000-C238N:1:1101:12431:8211 2:N:0:19
GGACTACTCGGGTATCTAATCCTGTTCGCTCCCCTAGCTTTCGCGCCTCAGCGTCAGATGCAGTCCAGAAAGCCGCCTTCGCCACTGGTGTTCCTCCCAATATCTACGCATTTCACCGCTACACTAGGAATTCCGCTTACCTCTCCTGCACTCAAGTTACCCAGTTTCAGATGCACCCCCCAGGTTAAGCCCGGGTATTTCACATCTGACTTAAGCAACCGCCTACGCTCCCTTTACGCCCAGTAATTCCGGATAACGCTTGCACCATACGTATTACCCCGGCTGCTGGCACTTATTTAGC
+
CCCCCGGDGGGGGCGGGGGGGGGGGGGGGGGGGGF@FGGGGGGGCEGGGGGGGGGGG,ECFEFFGGGGG8F<FGGGGGGGGGGGGGFGGGGGGGGGG@EFGGGGGFGGGGGGGGGGGGGGGGGGC8FGGGGGGGGEGEEGF996=FEFFFGFG8FGG:,,@DA=FCGGFDFGGGGC=DGGG:BGGG9;AFGGGCECGGFGG6DFFF+=>C78@+448>FGFG@;?FD;1C@05A64;(;CG0(6D7):FFF((7<)784:2(*)**(5)((5,945CF(479>>16?F(:(0(,)65C2)6
@M04650:207:000000000-C238N:1:1101:12991:8236 2:N:0:19
GGACTACTGGGGTTTCTAATCCTGTTTGATCCCCACGCTTTCGCATCTCAGCGTCAGTACTGCACCAGGTAGTCGCCTTCGCCACTGATGTTCCTCCAGATCTCTACGGATTTCACCCCTACACCTGGAATTCCACTACCCTCTCACAGACTCAAGCTCTACAGTATCAAAGGCAGTTCCACGGGTAAGCCGTGGGATTTCACCTCTGACTTATAAAGCAGCCTACATTCGCTTTACGCCCAGTGATTCCGATTAACGCTTGCACCCTCCGTCTTACCGCGGCTGCTGGCACGGAGTTAGC
+
CCCCCGGGGGGGGGGGGGGGGGGGGGGGGGGGGGGGGGGGGGGGGGGGGGGGGGGGGGGGGGGGGGFGGGGGGGGGGGGGGGGGGGGFGGGGGGGGGGGGGEGGGGGDGCFCFGGGGGGGFGGGGGGGGFGGGGGGGGGGF?F9FGGGGGGFGGGGG?FGFGGGGFFGGFGGGGGGGFFGGGGGGG>FGGGGGGGGGGGGGFGFFGGFFGGGFGCGF4FGDGFFBF4@*:/42FFEF5EGF@D36CCEGF4,6BDEFD>6;@C8GGFD;;>?(A<<GGBBF09(3??D:GBG?991?G9<6
@M04650:207:000000000-C238N:1:1101:14443:8255 2:N:0:19
GGACTACCGGGGTTTCTAATCCCGTTCGCTACCCTAGCTTTCGCACATGAGCGTCAGTCTCGTGCCAGGAAGCCGCCTTCGCCACTGGTGTTCTTCCCGATATCTACGCATTCCACCGCTACACCGGGAGTTCCACTTCCCTCTCACATACTCTAGGCTTACAGTATCCGATGACAAACAGATGTTAAGCACCTGCCTTTTACATCTGACTTATACACCCGCCTGCGCTCGCTTTACGCCCAATAAATCCGGACAACGCTTGCCACCTACGTATTACCGCGGCTGCTTGCACGTAGTTAGC
+
@CCCCGG<:FFGGGGGGGGGGG<FGG?FGGGGGG?@FFGGGGG,CF+C4EFGGGGGGGA,,996BFGG@CFFFFGGDDGGGGGGGGFGGGGGGGGGFBBCC:6FECGGGGGG,CEGGGGGGGGGD+CECECFFFAGGB@FGFGF89==,@DFGAF,:,6,@FGFG,@E,>CEG9979*:,4,2;7@FGGG9?9;ECFC>C:=CFBF7BEFDGEF++1)<CBGBD6F>B@CB93::4F<GGG?0:CF9AFF:60:)4FF>F4<FBDGF2838:>EB<GG099(,22().3>2+444.-<>AA
@M04650:207:000000000-C238N:1:1101:13502:8276 2:N:0:19
GGACTACAGGGGTTTCTAATCCTGTTTGCTCCCCACGCTTTCGAGCCTCAGCGTCAGTTACAGACCAGAGAGCCGCCTTCGCCACTGGTGTTCCTCCATATATCTACGCATTTCACCGCTACACATGGAATTCCACTCTCCTCTTCTGCACTCAAGTCTCCCAGTTTCCAATGACCCTCCCCGGTTGAGCCGGGGGCTTTCACATCAGACTTAAGAAACCGCCTGCGCTCGCTTTACGCCCAATAAATCCGGACAACGCTTGCCACCTACGTATTACCGCGTCTGCTGGCACGTAGTTAGC
+
CCCCCGGGGGGGFGGGGGGCFGGGGGGGGGGGGGGGGGGGGGGEFGGGGGDGGFGGGGGCEFGGGGGGCFGFGGGGGGGGGGGGGGG8FGFGGFGFGDFGGGGGDGGGGGGGGGGGGGEGGGGG9=EFEBFGGGFGGG8FFGGFGG9FGGGFGG8=CD;;DFCFF,@DFGCFG9D8=DFGGGG>FEGGGGGDGGEGGCFGFFGFAFGF=GGGF+21:,9CBGF?;;>E0<;B6F@<FBGGGBBFFG4<FFFF6)76F6(2(3>(*08?BBB:7<0)<:<B>(,8?A9?BG1E:(.8:@><6
@M04650:207:000000000-C238N:1:1101:14250:8286 2:N:0:19
GGACTACTCGGGTTTCTAATCCTGTTTGCTCCCCACGCTTTCGAGCCTCAGCGTCAGTTACAGTCCAGTAAGCCGCCTTCGCCACTGGTGTTCCTCCTAATATCTACGCATTTCACCGCTACACTAGGAATTCCACTTGCCTCTTCCGCACTCAAGCTCTCCAGTTTTAGATGCACCCCCCAGGTTAAGCCCGGGTATTTCACATCTAACTTAAAGAGCCGCCTACGCTCCCTTTACGCCCAGTAATTCCGGACAACGCCCGCCCCCTACGTATTACCGCGGCTGCTGGCACGTAGTTAGC
+
CCCCCGGGGGGGGGGGGGGGGGGGGGGGGGGGGGGGGGGGGGGGGGGGGGGGGGGGGGGGGGGGGGGGGGGGGGGGGGGGGGGGGGGGGGFGGGGGGGGGGGGGFGGGGGGGGGGGGGGGGFGGGGGGGGGGGGGGGGGGGGGFGGGGGGGFGGGGGGGGGGGGGGGGGDFGFGCGGGGGGGGGGGGGFGGGGGGGGGGGGFGFFGGFEGGGFGGGFFGG>GFFFFFA2CBFDFF3F?EGGF<EFGFFGFFBBFGFFBF(-,7>DGFB?FB??C:AGGFFFFFFFFFF7E0<(.(:<FAA5
@M04650:207:000000000-C238N:1:1101:8363:8320 2:N:0:19
GGACTACCGGGTATCTAATCCTGTTTGCTCCCCACGCTTTCGAGCCTCAGCGTCAGTTACAGACCAGAGAGTCGCCTTCGCCACTGGTGTTCCTCCATATATCTACGCATTTCACCGCTACACATGGAATTCCACTCTCCTCTTCTGCACTCAAGTCTCCCAGTTTCCAATGACCCTCCCCGGTTTAGCCGGGGGCTTTCACATCAGACTTAAGAAACCGCCTGCGCTCGCTTTATGCCCAATCATTCCGGATAACGCTTGCGACATACGTATTACCGCGGCTGCTGGCCCGTATTTAGCC
+
CCCCCGGGGGGGGGGFGGGGGGGFGGGGGGGGGGGGGGGGGGDFGGGGGFGGGEGGGGGG<FFGGFG8CF@<EFGGEGG@FGGGGGCFF=FGGGGGGGGGGFGGGGGGGCFGGGGGCEGGG<F9FEGFFGGEGGGAFFFGGGGFFFAFGGGFG8DGGGGAFEFDGGF9FFGGGG?FGFEEG7CGD+>7EFGG5@CEGGGG8A;8)C=AEGCFCFCFF@FC9D<?(.6:;C9?FGF<@BEG+1:(9CABG4)(():<D>B:23<1)/4).,).6<-:G3201;;0:B>00*3>((3(6+698
@M04650:207:000000000-C238N:1:1101:22766:8366 2:N:0:19
GGACTACCAGGGTTTCTAATCCTGTTTGCTCCCCACGCTTTCGAGCCTCAGCGTCAATTACAGACCAGAGAGCCGCCTTCGCCACTGGTGTTCCTCCATATATCTACGCATTTCACCGCTACACATGGAATTCCACTCTCCTCTTCTGCACTCAAGTCTCCCAGTTTCCAATGACCCTCCCCGGTTGAGCCGGGGGCTTTCACATCAGACTTATCAAACCACCTGCGCTCGCTTTACGCCCAATAAATCCGGACAACGCTCGGGACCTACGTATTACCGCGGCTGCTGGCACGTAGTTAGC
+
CCCCCGGGGGGGGGGGGGGGGGGGGGGGGGGGGGGGGGGGGGGGGGGGGGFGGGGGGGGGGGGGGGGGGGGGGGGGGGGGGGGGGGGGGGGGGGGGGGGGGGFGGGGGGGGGGGGGGGGGGGGGFGGGGGGGGGGGGGGGGGGFGGGFGGGFGGGGGGGGGGGGDFGGGGGGGGGGGGGGGGCGGGGGGGGGEGEGGGGGGFGFFGGFFGGGEGGGF9FGFGFFFFFFBGFF1C8;B:GGG??0FFBDGF@9FFG:4(4(43D9CCB:?B<:>FFF@F<>;6>;6:?::D0?3(4(,A9)-
@M04650:207:000000000-C238N:1:1101:24915:8372 2:N:0:19
GGACTACCAGGGTTTCTAATCCCGTTCGCTACCCTAGCTTTCGTACATGAGCGTCAGTTATGTGCCAGGAGGCTGCCTTCGCCACCGGTGTTCTTCCCGATATCTACGCATTTCACCGCTACACCAGGAGTTCCACTTCCCTCTCACATACTCTAGGCTTACAGTATCAAATGCCAATCAGAGGGTAAGCACGTGCCTTTCACATCTGCCTTACAAACCCGCCTGCGCTCGCTTTACGCCCAGTAATTCCGACTACCGCTTGCCCCCTCCGTATTACCGCGGCTGTTGGCACGTAGTTCGC
+
CCCCCGGGGGGGGGGGGGGGGG,FFGDGGGEGGG9,CEGFGGG,,CFDFGGGGEGGGGF,@EC<FGCFCC,BF,EFGGGGGGDG,,@FGGGGGDCEF,BCGGGGGGGGGGGGGGGG?FEGGGGGG@FG<:FFGGGG,,6FGGFFD,@8AEGFGGFGADFG@FGGG,,@D,3,?,,2@0@=,=,>7FFGCF,@115C5FGGCBGF6;8@*29FE4FF4);;5D=2=F@4(::2;C5)+(=F7<;(::?CGCF,():2*(7(1(146E>F(413(A4<FG(-4021;()5(<3<<BF?6C)(-
@M04650:207:000000000-C238N:1:1101:20862:8384 2:N:0:19
GGACTACACGGGTTTCTAATCCTGTTTGCTCCCCACGCTTTCGCACCTGAGCGTCAGTCTTCGTCCAGGGGGCCGCCTTCGCCACCGGTATTCCTCCACATCTCTACGCATTTCACCGCTACACATGGAATTCTACCCCCCTCTACAAGACTCTAGCTGACCAGTATCAGATGCAATTCCCGGGTTAAGCCCGGGGATTTCACATCTGACTCAATCAACCGCCTGCGTGCGCTTTACGCCCAGTAATTCCGATTAACGCTTGCACCCTCCGTATTACCGCGGCTGCTGGCACGTAGTTAGC
+
CCCCCGGGGGGGGGGGGGGGGGGGGGGGGGGGGGGGGGGGGGGGGGGGGFCGGGGGGGGGGGGGGGGGGGGGGGGGGGGGGGGGGGGGGGGGGGGGGGGGGGGGGGGGGGGEFGGGGGGGGGGGGGGGGGGGGGGGGGGGGGGFGGGGFGFFGGGGGGGGGGGGGGGGGGGGGGGGGGGGFGEGGGGD?FFGGGGGGDGGGFGFFGGF3CDGFFGGFFGGFGF?FF>F6DFF9GFFFFGEEF6?CFAAGFFBFFD>GFFB4<GFGGF0:6;?<F?2<:1;>1162<77?GFG(423<F)).
@M04650:207:000000000-C238N:1:1101:10761:8416 2:N:0:19
GGACTACTGGGGTATCTAATCCTGTTTGCTCCCCACGCTTTCGCGCCTCAGTGTCAGTCTTGGTCCAGATAGCCGCCTCCGCCACTGGTGTTCCTCCCGATCTCTACGCATTTCACCGCTACACCGGGAATTCCGCTATCCTCTCCCACACTCAAGCCCGACAGTATCAAAAGCAATTCCCACCTTGAAAGCGGGACTTTCACTCCTAACTTATCGGGCCACCTACGCGCCCTGTACGCCCAGTCATTCCGGACAACGCTTGCTCCCTACGGATTACCGCGGCTGCTGGAACGTAGTTACC
+
CCCCCGGGGGGGGGGGGGGGGGGGGGGGGGGGGGGGGGCEGGGGGGGGGGGFGCGGGCFGCFGFFGGGGGGGGGGGDG7FFGGGGGGGGGGGGGGGGGGGGGFGCCFGCCFCGCFFGGGGGGG8EFGECGG?FCGGGG+AD8EBGGGG8EE6=8BFGG8CGGDEFFEFFFGGGGGGGGGGDBFEGGGGF>FF>DEDG4CFGFGFFGFFFGGGFGDGF@ED;C03@A?39DF>B*9493?E::1(*:99>F4;:EC:520:?<D4FFB()(((45(,<:21;>610:7::*(24,8:?C)).
@M04650:207:000000000-C238N:1:1101:7070:8440 2:N:0:19
GGACTACAAGGGTTTCTAATCCTGTTTGCTCCCCACGCTTTCGAGCCTCAGCGTCAGTTACAGACCAGAGAGCCGCCTTCGCCACTGGTGTTCCTCCATATATCTACGCATTTCACCGCTACACATGGAATTCCACTCTCCTCTTCTGCACTCAAGTCTCCCAGTTTCAAATGACCCTCCCCGGTTGAGCCGGGGGCTTTCACATCAGACTTAAGAAACCGCCTGCGCTCGCTTTACGCCCACTAAATCCGGACAACGCTTGCCACCTACGTATTACCGCGGCTGCGGGCACGGAGTTAGC
+
CC@CCGGGFGGGFFFFFGGGGGFGGDCFGGGGGGGGGGGCGFFCFEFCFGGGGCFGG,FFG9FAFGGG8CFFGGEGGGGGFFEGGGFFCFFEFGFGGDGGGG,CF;FFGGC,FFGGGGEDEGGG,,,<B,99EEFGFDFEF+DDC>9DD8EDFF,@CD,3DFG?A6ED,83=@F,,@=DEEEGGG>+:<CFCDEEDC4,,:AFF+?CA3**1*=1;C@853C@((.72(8((,2)6@?:CEF(3CF7-C)56?DDBD1>?:8F00<::2??8?G>2CG:11>;12(--4E(*-(--4*655
@M04650:207:000000000-C238N:1:1101:7332:8450 2:N:0:19
GGACTACTAGGGTATCTAATCCTGTTTGCTCCCCACGCTTTCGCACCTGAGCGTCAGTCTTTGTCCAGGGGGCCGCCTTCGCCACCGGTATTCCTCCACATCTCTACGCATTTCACCGCTACACATGGAATTCTACCCCCCTCTACAAGACTCTAGCTGACCAGTATCAGATGCAACTCCCGGGTTAAGCCCGGGGATTTCACATCTGACTCAATCAACCGCCTGCGTGCGCTTTACGCCCAGTAATTCCGATTAACGCTTGCACCGTCCGTATTACCGCGGCTGCTGGCCCGGAGTTAGC
+
CCCCCGGGGGGGGGGGGGGGGGGGGGGGGGGGGGGGGGGGGFGGGGGGGGGGGGGGGGCGGGGGGGGGFGGGGGGGGGGGGGGGGGGGG>CFGDFFFGGGGGGGGGFGGGGCGGGGGGGGGGGGFFGGGGGGGGGGGDCCGDGFGGG==?FFGGGGGGGGGGGFGGGGGGGFCFGG,;EFGGGGFGEGGGGGGGGEDDG6=BFA:FCFEGGG@GDGFFGGFGF0=A>81*46(2546<EGD:0(2:AFGFF?FDGAGFB<B392=F(.:9>:?FFBF:69>>BBFF?0:>(:9;>B2@)66
@M04650:207:000000000-C238N:1:1101:21340:8451 2:N:0:19
GGACTACTGGGGTTTCTAATCCTGTTTGCTCCCCACGCTTTCGCACCTGAGCGTCAGTCTTGTGCCAGGAAGCCGCCTTCGCCACTGGTGTTCTTCCCGATATCTACGCATTTCACCGCTACACCGGGAGTTCCACTTCCCTCTCACATACTCTAGGCTTACAGTATCAGATGACAAACAGATGGTAAGCACCTGCCTTTTACATCTGACTTATAAACCCGCCTGCGTGCGCTTTACGCCCAGTAATTCCGGACAACGCTTGCCCCCTACGTATTACCGCGGCTGCTGGCACGTAGTTGGC
+
CCCCCGGGGGGGGGGGGGGGGGGGGGGGGGGGGGGGGGGGGGDEGGGGGFGGGGGGGGGGGGGGGGFGGGGGGGGGGGGGGGGGGGGFGGGGGGGGGGGGGGGGGGGGGGGGGGGGGGGGGGGGGGGG+FGGGGCGFGGGGGGFGGGGGGGFGC>D9EGFGGGGGGGGGGCG:CFFGGGGGGC9FGGGGGGGFG:FGGGGGFGFFGC>CCCFFGGFFFGGFG9@BFBE(*3>6EFFF;EGGD;;FGFFGFFF:DG8C07?BFGFGGF>:::B?EF4<*4>>((4>BD>>EFGF?2,4F600
@M04650:207:000000000-C238N:1:1101:15966:8485 2:N:0:19
GGACTACAGGGGTATCTAATCCCGTTCGCTACCCTAGCTTTCGCACATGAGCGTCAGTATCGTCCCAGGAAGCCGCCTTCGCCACTGGTGTTCTTCCCGATATCTACGCATTTCACCGCTACACCGGGAGTTCCACTTCCCTCTCACATACTCAAGGCTTGCAGTATCAGATGACAACAAGATTGGAAGCACCTGCCTTTTACACTGGATTTATAAACCGCCTAGCTTGCCCTTTCCGCCCAGTAATTCCGGACAACGCTTGCCCCCTCCGCATAACCGTGGCTGTGGGCACGTAGGTGGC
+
CCCCCGG@FFGGGGFEGEGFGA@6FEGGGDEGGGGCFGFGGFGGD+@F:CEGGGGGGF,,,8:,BFFGC<@FFGGGGGGGGGGGG,,,CFFGGGGFGGBCBFGGG,?DFEGGGGGCF@EGCFGDG:CF::CFCFFFEE,CFFCFGCF87@DD9,@E8+,,+:ECF9DFG=BCC9,5@:,,@53,,@991@>6,;5,39F,3+,1*29*0+;;88+=8;=/(2((,/)+(/()/*2)+6CF7,(/;+9);+/(()147(234(*5FF1(((4((2()0*,-.(-((.((-:(:3,(81@)-3
@M04650:207:000000000-C238N:1:1101:27877:8487 2:N:0:19
GGACTACACGGGTATCTAATCCTGTTTGCTCCCCACACTTTCGAGCCTCAGCGTCAGTTAATGTCCAGCAGGCCGCCTTCGCCACTGGTGTTCCTCCCGATATCTACGCATTCCACCGCTACACCGGGAATTCCGCCTACCTCTACATCACTCAAGAAAAATAGTTTTGAACGCACGCTATGGGTTGAGCCCATAGATTTCACGTCCAACTTACCTTTCCGCCTGCGCTCCCTTTACACCCAGTAATTCCGGACAACGCTTGCCACCTACGTTTTACCGCGGCTGCTGGCACGTAGTTATC
+
CCCCCGGGGGGGGGFGGGGGGGGGGGGGFFGAFGGECFGGGGGFGGGFGGGGGGGGGFGGGGGGGCGGFGGGGEGGGGGFGGGGGGGGEFFGGGGFGGDGGGGFGDFGGD=FGGGFGGEDGGGG8+CCG:FFBFCEEGEFG=EFFGGDGGGFDFGFBDCF?DEGGGGFFGFGGGEGG>@:@FGGGGDC6DFGFCGFGGFFGFFF8FC)5<<CEGGGF9FGFGF;757A(79<;FFCF3+?@?FFGGA:746(-8D<G9BB0(72:@:1:>?:(;3<F>:((99((447:EBG<B:BBC>)6
@M04650:207:000000000-C238N:1:1101:6186:8495 2:N:0:19
GGACTACTGGGGTTTCTAATCCTGTTTGCTCCCCACGCTTTCGCACCTGAGCGTCAGTCTTTGTCCAGGGGGCCGCCTTCGCCACCGGTATTCCTCCACATCTCTACGCATTTCACCGCTACACATGGAATTCTACCCCCCTCTACAAGACTCTAGCTGACCAGTATCAGATGCAATTCCCGGGTTAAGCCCGGGGATTTCACATCTGACTCAATCAACCGCCTGCGTGCGCTTTACGCCCAGTAATTCCGATTAACGCTTGCACCCTCCGTATTACCGCGGCTGCTGGCACGGAGTTAGC
+
CCCCCGGCGGGGFGGGGGGGGGGGGGGGGGGGGGGEGGGGGGGGGGGFFFGGGGGGGEFGGFGFGGGGGGGGGGGGGGGGGDGGGGGEGGGGGFGDGGGFGGGGGCGGGGGGGGFGGGGGGGGG,F<<DFGFGGGGGGFGGGGFGGAFFCFFGGGGGGCFGGGGGGGCFGC,AFFF::EGF7*>FGG,:D87CE=EDGE9FCGFFGGFC7CD8C7D8<GG>D><@F;;1DBB(::AFFGEG?BF*:46FF:<(079::>B:::?CG??:?BFBGF2AC294>BBF<3:2E(2260-3A<<<
@M04650:207:000000000-C238N:1:1101:26334:8503 2:N:0:19
GGACTACCGGGGTATCTAATCCCGTTCGCTACCCTAGCTTTCGCACATGAGCGTCAGTCTTGTGCCAGGAAGCCGCCTTCGCCACTGGTGTTCTTCCCGATATCTACGCATTTCACCGCTACACCGGGAGTTCCACTTCCCTCTCACATACTCTAGGCTTACAGTATCAGATGACAAACAGATGGTAAGCACCTGCCTTTTACATCTGACTTATAAACCCGCCTGCGTGCGCTTTACGCCCAGTAATTCCGGACAACGCTTGCACCCTACGTATTACCGCGGCTGCTGGCCCGTAGTTGGC
+
CCCCCGGCGGFGGGGGGGGGGGCGGGGGGGGGFGGGGGGGGGEGGGGFGFFFFFFGGFGGCFGFFGFGGFFCGGGGGGGGGGGGGGFGGGGGGDEEEFEGDGGGGGGGGGGGFGGGGGGGGGGGGDGGGGGGGGGGDGFGG?GBGGGGGGGFGGGGGGGGGGGFGA;FGGGFGFGFFFGGGGGGGGFGGFGFGGGCCFFGGFGFFGFFFGGGEFDFFEGDB45?@A6B;GFF;GFEFFGCFF?77?)6*104<:G<F;08:1D)9A?B::BFB+.6<*461;>>9B?77A(*440--<)((
@M04650:207:000000000-C238N:1:1101:19259:8508 2:N:0:19
GGACTACCCGGGTATCTAATCCCGTTCGCTACCCTAGCTTTCGCACATGAGCGTCAGTCTTGTGCCAGGAAGCCGCCTTCGCCACTGGTGTTCTTCCCGATATCTACGCATTTCACCGCTACACCGGGAGTTCCACTTCCCTCTCACATACTCTAGGCTTACAGTATCAGATGACAAACAGATGGTAAGCACCTGCCTTTTACATCTGACTTATAAACCCGCCTGCGTGCGCTTTACGCCCAGTAATTCCGGACAACGCTTGCCCCCTACGTATTACCGCGGCTGCTGGCACGTAGTTTGC
+
C9CCCGGGGGGGGGGGGGGGGGGGGGGGGGGGGGGGGGGGGGGGGGGGFGGGGGGGGGGGGGGGGGGGGGGGGGGGGGGGGGGGGGGGGGGGGGGGGFGGGGGGGGGGGGGGGGGGGGGGGGGGGGGGGGGGGGFGGAFGGGGFGGGGFGGFGFGAFGGGGGGGGGGGGGGGGFGGGGGGGFGGGFFGGFGGFGGF>FGGGFGFFGGFFGGGEGGGFEGGBDBFDF@><DB9>DFEFFGGGFFFGGE>GBF>FDGFG9B:4:F:CGF3(36?)<4>FGBF>6;>BFFF7E?F:?0,4C)44
@M04650:207:000000000-C238N:1:1101:22023:8523 2:N:0:19
GGACTACTCGGGTTTCTAATCCCGTTCGCTACCCTAGCTTTCGCACATGAGCGTCAGTCTTGTGCCAGGAAGCCGCCTTCGCCACTGGTGTTCTTCCCGATATCTACGCATTTCACCGCTACACCGGGAGTTCCACTTCCCTCTCACATACTCTAGGCTTACAGTATCAGATGACAAACAGATGGTAAGCACCTGCCTTTTACATCTGACTTATAAACCCGCCTGCGTGCGCTTTACGCCCAGTAATTCCGGACAACGCTTGCCCCCTACGTATTACCGCGGCTGCTGGCACGTAGTTTGC
+
CCCCCGGGGGGGGGGGGGGGGFFGGGGGGGGGGGG?FGGFFGGDEGFFFFGGGEFGGGGGGGGGGGGGGGGGGGGGGFGGGGGGGGFGGGGGGGGFGGGGGGDFFGGFEGGGGGGGGGGDGCFGFGDGGGGGGGGGGGGGGGGFGGGGGDEFGGGGGGGGGGGGGFGFGGGGCFEF7?FCFGGGGGGFFGGGGGGGGGGFF>FCFGGFEGGGFGGGFBFD>G@DFA9??D6@;CFCA?CFG20=;FFFGFF>?EG?GB0:::FBGG>9:BB12A()3*-2;61;;0,,4C(A?<?:?74<9
@M04650:207:000000000-C238N:1:1101:12433:8551 2:N:0:19
GGACTACAGGGGTATCTAATCCTGTTTGCTCCCCACGCTTTCGCACCTGAGCGTCAGTCTTTGTCCAGGGGGCCGCCTTCGCCACCGGTATTCCTCCACATCTCTACGCATTTCACCGCTACACATGGAATTCTACCCCCCTCTACAAGACTCTAGCTGACCAGTATCAGATGCAATTCCCGGGTTAAGCCCGGGGATTTCACATCTGACTCAATCAACCGCCTGCGTGCGCTTTACGCCCAGTAATTCCGATTAACGCTTGCACCCTCCGTATTACCGCGGCTGCTGGCACGGAGTTAGC
+
CCCCCGGGGGGGGGGGGGGGGGGGGGGGGGGGGGGGGGGGGGGGGGGGFGFGGGGGGGGGGGGFGGGGGG>FECGGGGGGGGGGGFGGGGGGGGGGFEFGGGGGGFGGGGGEGGGGGGGGGGGGGCGGGGGGGGGGGGGGGGGFGGGFDDFFGGGGGGFCFGFGGGGGGGGAFGGGDGGGGEEGGGFFGGGFGGGGGGGGGFGFFGDACF7C4*;;FEGG6C0(2AFFFGFFFD5:F:CGG??>GFFFGFFFF>DAG:;?:?G?GG?B:BF?BG?AGF?FFF906?:F?G0C(44(2C2<5
@M04650:207:000000000-C238N:1:1101:11329:8572 2:N:0:19
GGACTACAAGGGTTTCTAATCCTGTTTGCTCCCCACACTTTCGAGCCTCAGCGTCAGTTAATGTCCAGCAGGCCGCCTTCGCCACTGGTGTTCCTCCCGATATCTACGCATTCCACCGCTACACCGGGAATTCCGCCTGCCTCTCCATCACTCAAGAACGCCAGTTTTGAGTGCAATCTATGGGTTGAGCCCATAGTTTTCACACCCAACTTGGCATCCCGCCTGCGCTCCCTTTACACCCAGTAATTCCGGACAACGCTTGCCACCTACGTTTTACCGCGGCTGCTGGCACGTAGTTAGC
+
CCCCCDGGGGGDFGGGGGGGGGGGGGGGGGCGGGGGGGFGGGGGGGGGGGGGGGDFGGGGGFGGGGGGGFGGGGGGGGGGGGGGGGGGGGGGGFFFGDGGGGGGGFGGGGGGGGGGGGGGGGGGGGGGGGGGGGGGGGGGDFGBFGGGGGGFGGFFGGGGDFGGGGGGGGGF7CGGGGGGGGGGGGGGGGGFGGGGFFGG>FGFFDDF=GGF=FFD=5>C2DFD;46>1*2=87FEFCEGFF?;FGFFGFFFBEG?*(428:7?CGF?B?241F04C>09;9BFFF:04C1CB??0-C4>4
@M04650:207:000000000-C238N:1:1101:4648:8577 2:N:0:19
GGACTACTGGGGTTTCTAATCCTGTTTGCTCCCCACGCTTTCGTGCCTCAGCGTCAGAAATAACCCAGCAAGCTGCCTTCGCCCTCGGCGTTCTCCCAGATATCTACGCATTCCACCGCTACACCTAGAATTCCGCTTGCCCCTTTTATCCTCTAGCACGCTAGTATCGAATGCAGTTCCTCCGTTAAGCGAAGGGATTTCACATCCGACTTGGCGCACCGCCTACGCACCCTTTATGCCCAGTGATTCCGAACAACGCTCGCACAACTCGTATTCCCGCGGCTGCTGGCACGAGCTTAGC
+
CCCCCFFGFGGGGGGGGFEFGGGGFGGGGGGGGGGGGGGGGGGGGDFGGGGGGGGGGGG?EFFFGGGGGFFGFGGFGGGFGGGGGGGGGDFGGGGGGGGGGGGGGGGG@EGGFGGGGGGGGEGGF:FEGGGGFGGGCCFCE?GFGGDDFEGFGAFFGGGG>:CGGFDE=DGDFGGGFGFFFGGGGGGGGG719CEC**?9C>96BDFB=DGDFCFG4@GGFGFFFA?57<967EFC66>CC:<BGGF):6)84>DFF>>B:(76DC(4:2:<:88)+0(4(49(3?04(5(031((,:286
@M04650:207:000000000-C238N:1:1101:15975:8612 2:N:0:19
GGACTACCGGGGTTTCTAATCCTGTTTGCTCCCCACGCTTTCGCGCTTTAGCGTCAGTATTTGTCCAGTGAGCTGGCTTCCCCATCGGCATTCCTACAAATATCTACGAATTTCACCTCTACACTTGTAGTTCCGCCCACCTCTCCAATACTCTAGTCTAACAGTTTCCAACGCAATACGGAGTTGAGCCCCGCAGTTTAACATCAGACTTTTTAAACCACCTAGACGCGCTTTACGCCCAATAAATCCGGATAACGCTCGGGGCATACGTATTACCGCGGCTGCTGCCACGTATTTAGCC
+
CCCCCGGGGGGGGGGGGGGGGGGGGGGGGGGGGGGGGGGGGGGGGGDFGGGFGGGGGGGGGGGGGGGGFGGGGGGGGGGGFGGGGGGGGGGGGGGGGGGGGGGGGGGGGGGGGGGGGGGGGGGGGGGFCFGGGGGGGGGGGGGFGGGGGGGFGFEFEEGFGGGGGGGFDGGGGGGGGGGFGEGGEDFGCFGGECCEGGGGGFGFFGGFFGGGFGGGFEGG=DFE;?46=CBFFGFFFDGGGD@FGG?4CE>B0>C>>;6?BFG0CE?4<44<2<<A0>04>>9>:?B)472C:,4,6+4)8
@M04650:207:000000000-C238N:1:1101:10712:8639 2:N:0:19
GGACTACTAGGGTTTCTAATCCCGTTCGCTACCCTAGCTTTCGCACATGAGCGTCAGTCTTGTGCCAGGAAGCCGCCTTCGCCACTGGTGTTCTTCCCGATATCTACGCATTTCACCGCTACACCGGGAGTTCCACTTCCCTCTCCCAGACTCTAGGCTTACAGTATCAGATGACAAACAGATGTTAAGCCCCTGCCTTTTACATCTGACTTATAAACCCGCCTGCGTGCGCTTTACGCCCAGTAATTCCGTACAACGCTTGCCCCCTACGTATTACCGCGGCTGCTGGCCCGTAGTTTGC
+
CCCCCGGC<FGGG@FFGGGGGGDGGG8FFG@FGG9,CFGGGGEGCFCFCFGGGGGG@FC<9EE,CFGFG,6@FFGGGGGGGGGGGGG=FFGGG9EGG8FGGGGGGGGG:CGGGGGGC=EDEGGGG@FFG+FFGGCF8,@FGGGFG,D?,@8DG>FG,@@8=FDFFGGGG@BCFFF:7+@D6,5@:F;FFG77**@E59FG;CGA9F88AGGGF+@7::1?@GBFBF9;1D>>BGFEF(BFGFF;G7C):CF/.)*449B0(4<8CFF>0::BBG:2ED:;61>B>FFFBC0:3-90?G>-2
@M04650:207:000000000-C238N:1:1101:21350:8674 2:N:0:19
GGACTACACGGGTTTCTAATCCTGTTTGCTCCCCACGCTTTCGCGCTTTAGCGTCAGTATTTGTCCAGTGAGCTGGCTTCCCCATCGGCATTCCTACAAATATCTACGAATTTCACCTCTACACTTGTAGTTCCGCCCACCTCTCCAATACTCTAGTCTAACAGTTTCCAACGCAATACGGAGTTGAGCCCCGCAGTTTAACATCAGACTTTTTAAACCACCTAGACGCGCTTTACGCCCAATAAATCCGGATAACGCTCGGGGCATACGTATTACCGCGGCTGCTGGCACGTATTTAGCC
+
CCCCCGGGGGGGGGGGGGGGGGGGGGGGGGGGGGGGGGGGGGGGGGGGGGGGGGGGGGGGGGGGGGGGGGGGGGGFGGGGGGGGGGGGGGGGGGGFGGGGGGGGGGGGGGGGGGGGGGGGGGGGGGGGGGGGGGEGGGGGGGGFGGGCFGGFGGGGGGGGGGGFGGGGGGGGGGGGGGGGGGGGGGGGGGGGGDEGGGDEGFGFFGGFFGGFEGGFFFGGFGFF=FBE>7>@FEFF>FGGGF@EGGFFGFBDBEGF3(-,4><;GEF?3(5?289A<76>0007??:,-*,240<?A+4)5
@M04650:207:000000000-C238N:1:1101:4905:8685 2:N:0:19
GGACTACTAGGGTTTCTAATCCTGTTTGCTCCCCACGCTTTCGCGCTTTAGCGTCAGTATTTGTCCAGTGAGCTGGCTTCCCCATCGGCATTCCTACAAATATCTACGAATTTCACCTCTACACTTGTAGTTCCGCCCACCTCTCCAATACTCTAGTCTAACAGTTTCCAACGCAATACGGAGTTGAGCCCCGCAGTTTAACATCAGACTTTTTAAACCACCTAGACGCGCTTTACGCCCAATAAATCCGGATAACGCTCGGGGCATACGTATTACCGCGGCTGCTGGCACGTATTTAGCC
+
CCCCCGGGGGGGGGGGGGGGGGGGGGGGGGFFGEGGGG7FFGGGGFGGGGGGGGGGGGGFGGGGGGGGGGGGGGGGGGGGGGGGGGGGGGGGGFGGGGGGGGGGGGFFGGGFGGGFGFGGGGGGCFCFFGGGGGDGEEEGGGG6F8E?FGGFGGGGGGGGGGGGGGGGGGGGGEGEG?GGGGGGFGGDG:E6C7EGD>DDFFGFFGCFEGFFEGGFFEDFFDDB:A@5=D2@?58)>FCBC16;GGE3C>)6;8+)962:;6C(/*.43(532AA)+94991990:>?0*8G6(425?<4)
@M04650:207:000000000-C238N:1:1101:3843:8707 2:N:0:19
GGACTACGGGGTTTCTAATCCTGTTTGCTCCCCATACTTTCGAGCCTCAGCGTCAGTAAATGTCCAGTAGGCCGCCTTCGCCACTGGTGTTCCTCCCGATATCTACGCATTCCACCGCTCCACCGGGAATTCCGCCTACCTCTCCATCACTCAAGAACAGTAGTTTTTAACGCAGTCTATGGGTTGAGCCCATAGTTTTCACATTCAACTTACCATCCCGCCTGCGCTCCCTTTACACCCAGTAATTCCGGACAACGCTTTCCACCTACGTTTTACCCCGGCTGCTGGCACGTAGTTAGCC
+
CCCCCGGGDGGGGGGG9EGGGGGGGGGGGGGGGGG,FFFGGG@@FFGGGDGGGGG7FC<,E,CFGD8E9FGGGGGGEDG7FF,CEFGG?FGGFFGGG>CFGGGG;E<FCEGFGFFGGFC+B,EE78B:FF8FEB8FEEFGFGFFF9EE<D;DF,C9BEFGGGGFGFG86BFGC@+@@F:C,>8@CC,3@FGFFGGGDFGGFF,BFG7+8D:0>67+;B5<>D?D=BB><7?F<<6>67EEF(6)::5<FF3:>:*4D42?,6D):8(3:0:<0C)8:*4(-,((-4:(-*.24(46:<<45
@M04650:207:000000000-C238N:1:1101:18006:8778 2:N:0:19
GGACTACTGGGGTTTCTAATCCTGTTTGCTCCCCACGCTTTCGAGCCTCAGCGTCAGTTACAGACCAGAGAGTCGCCTTCGCCACTGGTGTTCCTCCATATATCTACGCATTTCACCGCTACACATGGATTTCCACTCTCCTCTTCTGCACTCAAGTCTCCCAGTTTCCAATGACCCTCCCCGGTTGAGCCGGGGGCTTTCACATCAGACTTAAGAAACCACCTGCTATCGCTTTACTCCCAATAAATCCGGACAACGCTGCCCACCTACGTGTTACGGCGGCTGCTGGCACGTAGTTAGC
+
6AC<@FFCAF8CFF7FFGGGGCGGFFG8C<9CFC8FF7FGGCGFAFDFGGGGCEGGEE<<,CFEFFGGFGCBCA+@C:FFGCFGCFFCGGGE?FDEGF<,?FD=,=C?=FBFA9,B??6?ECGGGFCF?,59FFG9A?DFGGGFGFF;FDG+@F8EECGF8DFDG9,@7C;;D,6D,+1+@:@EGG669FG6@9*:/)=A>CE+=DGA:*8+*=CCF;*8(/15=53+.*,;6F>CF35:*,,,C::<GF>;:570*-((((*(9A60((-8(344<*(--40(-42)4*(3((.81:9A9
@M04650:207:000000000-C238N:1:1101:10298:8786 2:N:0:19
GGACTACCGGGGTTTCTAATCCTGTTTGCTCCCCACGCTTTCGCACCTGAGCGTCAGTCTTTGTCCAGGGGGCCGCCTTCGCCACCGGTATTCCTCCACATCTCTACGCATTTCACCGCTACACATGGAATTCTACCCCCCTCTACAAGACTCTAGCTGACCAGTATCAGATGCAATTCCCGGGTTAAGCCCGGGGATTTCACATCTGACTCAATCAACCGCCTGCGTGCGCTTTACGCCCAGTAATTCCGATTAACGCTTGCACCCTCCGTATTACCGCGGCTGCTGGCACGGAGTTAGC
+
CCCCCGGGGGGGGGGGGGGGGGGGGGGGGGGGGGGGDGGGGGGGGGGGGGGGGGGGGGGGGGGGGGGGGGGGGGGGGGGGGGGEGFGGGGGGGGGGGGGGGGGGGGGGGGGGGGGGGGGGGGGGGGGGGGGGGGGGGGGGGGGFGGGGFFFFGGGGGGFGGGGGFGGFGGGGGGGGGFGGGGEGGGFFGGGFGCEEDGGGGFGFFGFFEG77=;CGFEGGFGF:<49<15;;(:FFFBGEG??:FFA9DF61:@C9F?BFFFF<CGFFBF02?8:9C70;>FFFF?:)4E?G0>0(4?<D6
@M04650:207:000000000-C238N:1:1101:25976:8801 2:N:0:19
GGACTACACGGGTTTCTAATCCTGTTTGCTCCCCACGCTTTCGCGCTTTAGCGTCAGTATTCGTCCAGTGAGCTGCCTTCCCCACCGGCATTCCTACAAATATCTACGAATTTCACCTCTACACTTGGAGTTCCGCTCACCTCTCCAACACTCTAGCCTAACAGTCTCAAACGCAATACGGAGTTTAGCCCCGCGGCTTTAACCCCTACTTTTTAAACCACCTAGAGTCGCCTTAACTCCAATAAATTCGGAACACCGCCGGGCCCTCCCGTATAACCCCGCCTCTGGCCACGATTTTGCC
+
CCCCCGGG8FGGGGGGGGGGGGGGGGGGGGGGGGGGGGGGGGGG@F7C8FGGGGGGD@F,C,CFGGGGG9FFF,E,EDEF,EFG+,CG:7CFG,EFGCGGGGGGGGGGG?FFGFGGGGGGGGGGD,E,F<FFCG=F+@EFGFGFFGCE,+@@F9EF,,7,3ADGG,=D,ED3=CGGGFFCE+>3D,3,,@DC5@*@/?F,:+,40**/(*4C96FDF38*65(.)*)3/).(/52)+)5?,4).2:<):3;:()9(*((-(,)(1*((--,((*))00(,4((1(.57)A(*,((((242<
@M04650:207:000000000-C238N:1:1101:26588:8806 2:N:0:19
GGACTACCGGGGTTTCTAATCCTGTTTGATCCCCACGCTTTCGCATCTCAGCGTCAGTACTGCACCAGGTAGTCGCCTTCGCCACTGATGTTCCTCCAGATCTCTACGGATTTCACCCCTACACCTGGAATTCCACTACCCTCTCACAGACTCAAGCTCTACAGTATCAAAGGCAGTTCCACGGGTGAGCCGTGGGATTTCACCTCTGACTTATAAAGCAGCCTACATTCGCTTTACGCCCAGTGATTCCGATTAACGCTTGCACCCTCCGTATTACCGCGGCTGCTGGCCCGGAGTTAGC
+
CCCCCGGGGGGGGGGGGGGGGGGFGGGGGEGGGGGGGGGGGGGGGEDFGGGGGGGGGGGGG9FFGGGGGFFAEFGDGGGGGGGGGGGGGGGGGGFGGGFFGGGGGGGGGGGGGGGGGEEFGFFG8EF<DFGGGGGGGGGGGGGFGGGGFGGFGGGGGGGC8FFGGGGGCGFBDFFGGDEFGGGG@FGFGGGGEGGEGGGGGFGFFGGFFGFGE>F7:CFGFCDDFFE+*=*52CFCFDGCG??;D75?FA;1(:<4@<0;4098GF6?1:1-,CB9F>46>609>?BB:C(172-4?G>96
@M04650:207:000000000-C238N:1:1101:17807:8812 2:N:0:19
GGACTACCAGGGTATCTAATCCCGTTCGCTACCCTAGCTTTCGCACATGAGCGTCAGTCTTGTGCCAGGAAGCCGCCTTCGCCACTGGTGTTCTTCCCGATATCTACGCATTTCACCGCTACACCGGGAGTTCCACTTCCCTCTCACATACTCTAGGCTTACAGTATCAGATGACAAACAGATGGTAAGCACCTGCCTTTTACATCTGACTTATAAACCCGCCTGCGTGCGCTTTACGCCCAGTAATTCCGGACAACGCTTGCCCCCTACGTATTACCGCGGCTGCGGGCACGTAGTTTGC
+
CCCCCGGGGGGGGGGGGGGGGGGGGGGGGGGGGGGGGGGGGGGGGGGGGGGGGGGGGGGGGGGGGGGGGGGGGGGGGGGGGGGGGGGGGGGGGGGGGGGGGGGGGGGGGGGGGGFFGGGGGGGGGGGGGG=FGGGGGGGGGGGFGGGGGGGFGFDAFGGGGGGGAFGDEFFFGFGAFFGGGGA9FFGGGGGGGGGGGGGGFFGFF98CAFGGFGGGFF,@@G=>2F@FFGFB;GFFA@7FE<@FGG3?7AF@?FGF<6>60:C>FGF;:??7?9:<CF?79BB6>:((4>9CB87?29.))
@M04650:207:000000000-C238N:1:1101:24320:8819 2:N:0:19
GGACTACTGGGGTATCTAATCCTGTTTGCTCCCCACGCTTTCGAGCCTCAGCGTCAGTTAAAGCCCAGCAGGCCGCCTTCGCCACTGGTGTTCCTCCTAATATCTACGCATTTCACCGCTACACTAGGAATTCCGCCTGCCTCTACTTCACTCAAGAAAACCAGTTTTGGATGCAGCCCCCAGGTTAACCCAGGGATTAACCAACCAACCTGAACTCCCCCCTTCGCTCCCTTTACCACCCGGAAATCCGGACAACCCTTTCCACCTACGTATTTCCCGCGCCGCTGGCCCGTTATTTGAC
+
CCCCCGGGGGGGGGGGGGGGGGGGGGGGGGGGGGGGGGGGGGGGGGGGGGGGGGGGGGGGGGGGGGGGGGGGGGGGGGGGGGGGGGGGGGGGGGGGGGGGGGGGGGGGGGGGGGGGGGGGDEGGFGGGGGGGFGGGGEFFGGGFGGGGGGGFGGGGGGFFFFGGGGAAFEFGGFGGGGGGGGGGGGGF:=D51C***;,@2*2*/;>F)*;*0*2++3C*6C((()()/>2(7C1)*)4=*.,,))6.C5;12)9(*-3,)):)*;(50,()-<)-00((,(,-,-17(*4*,.(.-<)).
@M04650:207:000000000-C238N:1:1101:7394:8826 2:N:0:19
GGACTACACGGGTTTCTAATCCTGTTTGCTCCCCTAGCTTTCGCACTTCAGCGTCAGTTTTTGTCCAGTGAGCTACCTTCGTCATCGGCATTCCTACATATATCTACGAATTTCACCTCTACTCATGTAGTTCCGCCCACCTTTCCAATACTCTAGAATTTCAGTTTCGTCGGCAAGCTAATGGTTGAGCCACTAGTTTTCACCGTCGACTTGAAACCCCGCCTAGATGCCCTTTATGCCCAATAATTCCGGATAACGCTTGCGACATACGTATTACCGCGGCTGCTGGCACATATTTAGC
+
CCCCCFGGGGGGG>@GGGGGGFGGGGGGGGGGGCFCGFGGGGGGGGGGGGGGGCEGGFFGFGGGGGGGGGGGGGGGGGGGGGGFGGFDEGGGGGGGGGGGGGGGGGGFGGGGGFFGGGGGAE9FEGGFGGGGGGGGGGDGGGGFGFA8<,@7EGFFGGGFGGFC,EGGCEEEDECEFGGGGFGGGCGGGGGGGCFGGGGGG=@;DD>BFGGGBGGGFF>*49:556:FEGE:BGFCF?ECF5((976?F6FB?:D<=<(/;<:;GGB?AFFD?C0:CD0399>9;B032*4A(5)4):)6.
@M04650:207:000000000-C238N:1:1101:18677:8847 2:N:0:19
GGACTACTAGGGTTTCTAATCCCGTTCGCTACCCTAGCTTTCGCACATGAGCGTCAGTCTTGTGCCAGGAAGCCGCCTTCGCCACTGGTGTTCTTCCCGATATCTACGCATTTCACCGCTACACCGGGAGTTCCACTTCCCTCTCACATACTCTAGGCTTACAGTATCAGATGACAAACAGATGGTAAGCACCTGCCTTTTACATCTGACTTATAAACCCGCCTGCGTGCGCTTTACGCCCAGTAATTCCGGACAACGCTTGCCCCCTACGTATTACCGCGGCTGCTGGCACGTAGTTTGC
+
CCCCCGGGGGGGGGGGGGGGGGGGGGGGGGGGGGGGFGGGGGGGGGGGGGGGGGGGGGGGGGGGGGGGGGGGGGGGGGGGGGGGGGGGGGGGGGGGGGGGGGGGGGGGGGGGGGGGGGGGGGGGGGGG@FGGGGGGGGGGGGGFGGGGGGGFGGGGGGGGGGGGGGFGGGGGGGGGGGGGGGGGGGGFGCCFFGFGGGGGGFGFFGGFCGFCEGGGFFEC>4>@DF@FDGFF0CFFFDGDGFF4:CEFGFF@23CBD;>FFFG?FGF0-.-4<??<?FBBBBFF(-)3:E?F??:11FAB<
@M04650:207:000000000-C238N:1:1101:24235:8847 2:N:0:19
GGACTACAGGGGTTTCTAATCCTGTTCGCTCCCCTAGCTTTCGCGCCTCAGCGTCAGATGCAGTCCAGAAAGCCGCCTTCGCCACTGGTGTTCCTCCCAATATCTACGCATTTCACCGCTACACTGGGAATTCCACTTTCCTCTCCTGCCCTCAAGAAATACAGTTTCCATTCCATCACAGGGTTGAGCCCTGAACTTTAAAAACAGACTTGTATTCCCGCCTACGCGCCCTTTACGCCCAATGATTCCGGACAACGCTCGCCCCCTACGTATTACCGCGGCTGCTGGCACGTAGTTAGCC
+
CCCCCGGGGGGGGGGGGGGGGGGGGGGGGGGGGGGGGGGGGGGGGGGGGGGGGGGGGGGGGGGGGGGGGGGGGGGGGGGGGGGGGGGGGGGGGGGGGGGGGGGGGGDGGGGGGGGGGGGGGGGGGGGGGGGGGGGGGGGGGCFFGGGGG?D?FGGGGGGGGFGGGGGGGGGGGGGGGGGGGFCGFGGGGGGGGGGG>FFFGAGFFGFFDF+=AFDCFCGGADFDBEFF>GFBDGFEA;GEGFFFGGEFGF:@@EG?D04:107:GGF0::<D234<C7((-4-628?(1*47:(:34+.).
@M04650:207:000000000-C238N:1:1101:7007:8878 2:N:0:19
GGACTACTGGGTTTCTAATCCCGTTCGCTACCCTGGCCTTCGCGCCTGAGCGTCAGACACAGTCCAGAAAGGCGCCTTCGCCCCTGGTGTTCCTCCCAATATCTACGCAATTCACCGCTACCCCGGGAAATCCCCTTTCCTCCCCTGCACCCAAAACTGCCAGTTTCCCTCGCTTGACGGGGTTGAGCCCCGAAGTTAAACGACAGACTTATCAGCCCGCCTGCGCGCGCTTTACGCCCCATAAGTCCGGACACAGCTTGCCACCCCCGTCTTTCCCCGCGCGCGTGCCCGCAGATTTGCC
+
CCCCCGGGFGGCFEG@FFCFGG;FFDFG:FFGGDDDC,CCEG76:F6=F<EF:@6B@FEF8,9CF96,CAFGGC7F:FECDG,CC<F,44?,FA;FCFFFGA;@D=D+++BAE,9F:C4=CA,46CF:F,C9FAD<,3=F=D,*+8618,,3=@,5D@@,3>97FFC;,,@>9<5@9>:C>>>*5,4>6CE****=:+@CCA*0))0)/:CCCG+*03*)2*-310-.4C((43*3518*/(()*2-.*)),()21C))(,.*3**(414(.(+.)+74(((,(,-3((0(*((())+))-
@M04650:207:000000000-C238N:1:1101:9551:8926 2:N:0:19
GGACTACCAGGGTATCTAATCCCGTTCGCTACCCTAGCTTTCGCACATGAGCGTCAGTCTTGTGCCAGGAAGCCGCCTTCGCCACTGGTGTTCTTCCCGATATCTACGCATTTCACCGCTACACCGGGAGTTCCACTTCCCTCTCACATACTCTAGGCTTACAGTATCAGATGACAAACAGATGGTAAGCACCTGCCTTTTACATCTGACTTATAAACCCGCCTGCGTGCGCTTTACGCCCAGTAATTCCGGCCAACGCTTGCCCCCTACGTCTTACCGCGGCTGCTGGCACGTAGTTTGC
+
CCCCCGGGGGGGGGGGGGGGGGGGGGGGFG@GGGG,EFGGGGGGGGGGFGGGGGGGGGGGGGGDGGFGGGGGGGGGGGGGGGGGGGGGGGGGGGGFGFEFEGGGGGGGGGGGGGFFGFGGEFGGGEGEFGGGFGGFEBFGGGGFGGGFAEGFGEGG:8EC8FGGFEFC;EFGGC,4BFGFGFGG,@BFGD9CFGGGFDGFCFGFFGCFFGGGE979EEGGFG(5-?@E2C@BFGF3A@GDG((62@?7FFA((8/.7:6::072CEB62:(((;0)<F?>B6129<:)5E:A(,(4:F242
@M04650:207:000000000-C238N:1:1101:10007:8933 2:N:0:19
GGACTACAGGGGTATCTAATCCTGTTTGCTCCCCTAGCTTTCGCACCTCAGCGTCAGTTATGGCCCAGAAGACTGCCTTCGCCATCGGTGTTCTTCCCAATATCTGCGCATTTCACCGCTACACTGGGAATTCCATCTTCCTCTACCAAACTCGAGTCTGCCAGTTCGGAATCCGGCTGGGGGTTGAGCCCTCAGATTAGAGATTCCGCTTAACAAACCGCCTACGCGCGCTTTACGCCCAATAAATCCGGATAACGCTTGCCACCTACGTATTACCCCGGCTGCTGGCACGTAGTTAGCC
+
CCCCCGGGGGGGGGGGGGGGGGGGGGGGGGGGGGGGGGGGGGGGGGGGGGGGGGGGGGGFGGGGGGGGGGGGGGGGGGGGGGGGGGGGGGGGGGFGGGGGGGGGGGGGGGGGGGGFGGGGGGGGGGGFFGGGGGGGFGGGGGGFGGGG<DFFGGGCEGGGGGGDDFGCGGG@?EC6@DE6CG6CG:,,<EGFGGG?CF,>CFF>BCCFAC<DCDFFFDGGFGDD@.739DFF@GFFF?CGG03)CF>AGFFFF>F2C>((-1*6CF?(4(,558)6<*43-9;B:?:080)*.(21)+.)5
@M04650:207:000000000-C238N:1:1101:17611:8953 2:N:0:19
GGACTACCCGGGTATCTAATCCTGTTTGCTCCCCACACTTTCGAGCCTCAGCGTCAGTTAATGTCCAGTAGGCCGCCTTCGCCACTGGTGTTCCTCCCGATATCTACGCATTCCACCGCTACACCGGGAATTCCGCCTACCTCTACATCACTCAAGAACAGTCGTTTTGAACGCAGTCTATGGGTTGAGCCCATAGTTTTCACATTCCACTTACCATTCCGCCTGCGCTCCCTTTACACCCAGAAATTCCTGACAACGCTTGCCCCCTACGTTTTACCGCGGCTTCTGCCACGTAGGTAGC
+
CC<CCDFFGGGGGCF@EFGFGFGAFFAEEEFGGG8FGGGGFF:CCCFFCFEG7B@F:CEGG,CFFGGC@6EF@FGGGGCE7FGDGFGAE=F:EF=EFEEGGGGGGAE@@CGGGGGGGC8C@=9FEEEGGDGFFGFGCCEGFDFFDGFDE9E9=FGF,=D8D<,@FCDD83@3+FCC9FE7CGF7F>EECDGG5,=C=CGGGFGFCG7+/2:+6:<F84BF39@@<F0>1C1,(<6CF5EFFD((**)1CA*6)02)7941((/(7:>33((.38()<*,39(,(4,6-)2)2(-2((0525
@M04650:207:000000000-C238N:1:1101:22444:8991 2:N:0:19
GGACTACTGGGGTTTCTAATCCTGTTTGCTCCCCACGCTTTCGCGCTTTAGCGTCAGTATTTGTCCAGTGAGCTGGCTTCCCCATCGGCATTCCTACAAATATCTACGAATTTCACCTCTACACTTGTAGTTCCGCCCACCTCTCCAATACTCTAGTCTAACAGTTTCCAACGCAATACGGAGTTGAGCCCCGCAGTTTAACATCAGACTTTTTAAACCACCTAGACGCGCTTTACGCCCAATAAATCCGGATAACGCTCGGGGCATACGTATTACCGCGGCTGCTGGCCCGTATTTAGCC
+
CCCCCGGGGGGGGGGGGGGGGGGGGGGGGGGGGGGGGGGGGGGGGGGGGGGGGGGGGGGGGGGGGGGGGGGGGGGGGGFGCFGGGGGGGGGGGGGGGGGGGGGGGGGGGGGGGGGGGGGFGGGGGGGGGGGGGGGGGGGGGGGFGGGGGGGFGGGGGGGGGGGGGGGGGGGGGGGGGFGGGGGGGEFFCFGGCGEGGF=ECFGFFGGAEGGFECFC6BFCBDFEEFEFFC@@1EFED@EEGFFFGFEEGEEDDBFFC>?<>F315::83:??AGAFCD9269;9<?:5:*-*4740:+:A:
@M04650:207:000000000-C238N:1:1101:17353:9022 2:N:0:19
GGACTACCGGGGTATCTAATCCTGTTTGCTCCCCACGCTTTCGCACCTCAGCGTCAGTTACGTGCCAGGCGGCCGCCTTCGCCACCGGTGTTCCTCCTGATCTCTACGGATGTCACTCCTACACCAGGAATTCCGCCGCCCTCTCACGGACTCAAGCCTAACAGTATCAAAGGCTGTTCCACCGGTAAGCGGTGGGCTTTCACCTCTGACTTATCAGGCAGCCTACGTGCGCTTTACGCCCAGTAATTCCGATTAACGCTCGCACCCTCCGTATTACCGCGGCTGCTGGCACGGAGTTAGC
+
@<ACCGGGGGGGGGGGGGGGGGGEGGGGGFGGGGGGGGGGGGGGGGGGGFFGGGDGGGGGGGGFGGGGGFEGGGGGGGGFFGGGGFEGGGGGGGFGGGGCFGGGGGGGGGGGGGGGDCFGGGGGGGGGGGFFFGGGGGGGGGG5EFGFGGGF?BCFFFGBEDGGFGDGGFF9FGGC>CGGGGGGGGGGGGGGEGEEFGGGG6CAFCGA<GGGCCFGF@F*0C?B?FF>7F>F65>AF0CEEFBFGFFADFF0<@34:49?:>GFGGFFB66?0;>AFG619BF9FF02:E?G:;96<*6<)
@M04650:207:000000000-C238N:1:1101:6565:9064 2:N:0:19
GGACTACCAGGGTTTCTAATCCTGTTTGATCCCCACGCTTTCGCACCTCAGCGTCAGTAGTGTGCCAGATAGCCGCCTTCGCCACCGATGTTCCTCCTGATCTCTACGGATTTCACTCCTACACCAGGAATTCCGCTATCCTCTCACACACTCAAGCATTGCAGTATCAAAGGCAGTACCACGGGTGAGCCGTGGGATTTCACCTCCAACTTACAACGCCGCCTACGCGCGCTTTACTCCCAGTGAGTCCGCTTAACGCTCGCACCCTCCGTATTACCGCGGCTTCTGGCACGGAGTTATC
+
CCCCCF@FEFGGE,;F@FFGGFFFEFDCFAFGDFFGGEGGGGGFFG@8:FFGEF:BFDFG,C@EEDEFFCFGCEFGGG7BFF7FEECC+C<FCGCGGGG9FDCGG=C:B,4+CEFF<=E=FEFFGGEGFGCFFGGC>GGG8@D+=>F8=C7DGGG=9EF9FGGGAE8A=@9;DFD8E+2@CFGGCFEGGCGG*@:E59,@E9F4A**9>CD76;88A>D4>D0;@41):D;;;C3)*)+<84:8=0)-:B71(./:F09:04973C6:6:;2(;24<>1(-(-,((.626(<(19;18)))
@M04650:207:000000000-C238N:1:1101:23235:9080 2:N:0:19
GGACTACCAGGGTTCTAATCCTGTTTGCTCCCCACGCTTTCGAGCCTCAGTGTCAGTTACAGGCCAGAGAGCCGCTTTCGCCACCGGTGTTCCTCCATATATCTACGCATTTCACCGCTACACATGGAATTCCACTCTCCTCTTCTGCACTCAAGTTTCCCAGTTTCCAATGACCCTCCCCGGTTGAGCCGGGGGCTTTCACATCAGACTTAAGAAACCGCCTGCGCTCGCTTTACGCCCAATAAATCCGGACAACGCTTGCCACCTACGTATTACCGCGGCTGCTGGCACGTAGGTAGCC
+
CCCCCGGGGGGGGGGGGGFFFGGGGGGGGGGGGGGGGGGGGGFFGGGGGGGGGGGGGGGGGGGGGGGGGGGGGGGGDFGGGFFGGGGGGGGGGGGGGGFGGGGGFGGGGGGGGGGGGGGGGEG<FGGGGGGGGGGCEFGGGGGFGGFGFG9FGGG=FGGFGGGFGGGGGGFFFDGGGGGGGGGGGCDCGG7CCGGGGFGG>CE>8?CA@G+=4DFDF@@C9DD;;5;;;<>FFGBAEFGG56:3:DDFC@5<B>FBD>BF?004DG<0>?1?9C>2<9336>>BBFB::64:(.((.+.:<
@M04650:207:000000000-C238N:1:1101:19478:9098 2:N:0:19
GGACTACTGGGGTTTCTAATCCTGTTTGCTCCCCATGCTCTCATGCCTCAGCGTCAGTTACAGTCCAGTAAGTCGCCTTCGCCACTGGTGTTCTTCCTAATCTCTACGCATTTCACCGCTACACTAGGAATTCCACTTACCTCTCCTGCACTCTAGTTACACAGTTTTATGTGCTTTCTGCAGGTTAAGCCTATATATTTAACACATAACTTATCTAACCGCCTACGCATCCTTTACGCCCAGTTATTCCGAACAACGCTTGCCACCTACGTATTACCGCGGCTGCTGGCACGTAGTTAGC
+
CCCCCGGGGGGGGGGGGGGGGGGGGGGGGGGGGGGGGGGGGGGGGGGGGGGGGGGGGGGGGGGGGGGGGGGGGGGDGGGGGGGGGGGGGCFGGGFGGGGGGGGGGGGGGGGGGGGGGGGGGGGGGGGGGGGGGGGGGGGGGGGFGGGGGGGFGGGGGGGGFGGCFGGGGGFGGGGGGGG,EFGGGGDFEGGGGGGGDDGGGFGFFGGFECG@6CFFFFGGFGAFAF9BFGB@ECFFFFDGE>=@DFFEFF)5(/:=GF@86=FEGGF;;@;@@9@EFG1;@>>B9<BF0:(0,42??GB94
@M04650:207:000000000-C238N:1:1101:11987:9125 2:N:0:19
GGACTACTCGGGTTTCTAATCCCGTTCGCTACCCTAGCTTTCGCACATGAGCGTCAGTCTTGTGCCAGGAAGCCGCCTTCGCCACTGGTGTTCTTCCCGATATCTACGCATTTCACCGCTACACCGGGAGTTCCACTTCCCTCTCACATACTCTAGGCTTACAGTATCAGATGACAAACAGATGGTAATCACCTGCCTTTTACATCTGACTTATAAACCCGCCTGCGTGCGCTTTACGCCCAGTAATTCCGGACAACGCTTGCCCCCTACGTATTACCGCCGCTGCTGGCACTTATTTTGC
+
66<BCCGFGCFDGCCGGGCFFFG@EFG,@F@FGEFF8FEEGG7@CE@E:E,E@CE:7CFFD9C<FFFD,7<@FGGGGGGG7@C7BFC8EEFGGGFFGGF,CFEFG,C+>FCGFGFGFG>D@C@EG777+=?FFCEFFGFFGGEFGFGFG8FD8E9=98DEDBEDF@AA99,@89E,=+;@,,>,3D,@,@=?EGC7?9CADFFFFFG6*8;9*BC7+989(892()-8(:2>65A;+(:<<((/++)9C@6(,7)(919::2D?CC17(,((49:2C7:9(-,4108)(14C(.-).<6),
@M04650:207:000000000-C238N:1:1101:12226:9140 2:N:0:19
GGACTACCCGGGTATCTAATCCCGTTCGCTACCCTAGCTTTCGCACATGAGCGTCAGTCTTGTGCCAGGAAGCCGCCTTCGCCACTGGTGTTCTTCCCGATATCTACGCATTTCACCGCTACACCGGGAGTTCCACTTCCCTCTCACATACTCTAGGCTTACAGTATCAGATGACAAACAGATGGTAAGCACCTGCCTTTTACATCTGACTTATAAACCCGCCTGCGTGCGCTTTACGCCCAGTAATTCCGGACAACGCTTGCCCCCTACGTATTACCGCGGCTGCTGGCACGTAGTTTGC
+
CCCCCGGGGEGGFGGGGGGGGGGGGGGGGGEGGGGGGGGGGGGGGGGF:FFGGGGGDGGGGAFCFGGGGGGGGGGGGGGGFGGGGGG?GGGGGGGGGGGGGGGFGAFFGEFGGGGGGGGGEGGGGG7=FCFGGGFGGGGFGGFFG,EFFDDDGFFF9DGGGGAEFEGGF,9DD9F7EFGGG,@,,EAGFG9CGD?ECGGGGFFAADGA*BFF8F776>CD@D>FBF6>259>@GFCF@EGC;637CEAFF)4:550C1>?:<3>FG(1(46<FFFF7C:>9>07(-4)(A09::034F9)4
@M04650:207:000000000-C238N:1:1101:12599:9161 2:N:0:19
GGACTACTGTGGTATCTAATCCTGTTTGCTCCCCACGCTTTCGCGCTTTAGCGTCAGTATTTGTCCAGTGAGCTGGCTTCCCCATCGGCATTCCTACAAATATCTACGAATTTCACCTCTACACTTGTAGTTCCGCCCACCTCTCCAATACTCTAGTCTAACAGTTTCCAACGCAATACGGAGTTTAGCCCCGCAGTTTTACATCAGACTTTTTAAACCACCTAGACGCTCTTTACGCCCAATAAATCCGGCTAACCCTCCTTGCATACGTATTACCCCGGCTTCTGGCCCCTACTTTGCC
+
9BCCC<EF<6=,C9EFGD6C@FG9FGEFCAEFC:@FGDEEGGGDGGGFGCFE:@CBCFFFEF<FFF,CC,,9CE@,CFGF=@FCFGG7@CEEA?DDEFGGG9>AFEEF,4BDFCGDED8DFFFFEE<F<EFGCF8@@=6CEFEFF@;?9A@FGD9;FGG;DFDGGGGDE@FF6FEGG+=+CE+>@,8,=8ECECC>9CC,59;F@7C*)3=87C49>@6*77@).98)8*52>F+9)/*4C(647+17F3)(.)0(*4(/((+/0+1)..).4CA6<*((46>(34).,*(*4((.6+).)
@M04650:207:000000000-C238N:1:1101:27664:9169 2:N:0:19
GGACTACCAGGGTATCTAATCCTGTTTGCTCCCCACGCTTTCGAGCCTCAGTGTCAGTTACAGGCCAGAGAGCCGCTTTCGCCTCCGGTGTTCCTCCATATATCTACGCATTTCACCGCTACACATGGAATTCCACTCTCCTCTCCTGCACTCAAGTCTCCCAGTTTCCAATGCACACAATGGTTGAGCCACTGCCTTTTACATCAGACTTAAGAAACCACCTGCGCTCGCTTTACGCCCAATAAATCCGGACAACGCTTGGGACCTACGTATTACCGCGGCTGCTGGCCCGTAGTTAGCC
+
CCCCCGGECGGGGGGGGGGGGGGGGGGGGGGGGGGGGGGGGGGCFGGGGGGGGGGGGFFGGFCFGGGGFE,CFGGGEGGGGGGGEGEGGGGGGGGGGGGGGCFGGGGGGGGGGGGGGGGGGGGGFGGGGGGGGGGGGGFGFFFFFGGGGFGFGFEGGF,@DGGGFGGF99DDGGGGGG6+@FF>E:DFGFDF76D?CFFGC?,+?295=;CCC7@+;@GGBDBB4B2DAGFFBGFC?=EF7=@477<CDEFD1);37(3,6;44CE:<:1?)6FABG51(19(764)(-*(*-,2(:3):B
@M04650:207:000000000-C238N:1:1101:16163:9175 2:N:0:19
GGACTACAAGGGTTTCTAATCCTGTTTGCTCCCCACGCTTTCGTGCATGAGCGTCAGTGTTATCCCAGGGGGCTGCCTTCGCCATCGGTATTCCTCCACATCTCTACGCATTTCACTGCTACACGTGGAATTCTACCCCCCTCTGACACACTCTAGCCGTGCAGTCACCAATGCAATTCCCAGGTTAAGCCCGGGGATTTCACATCGGTCTTGCACAACCGCCTGCGCACGCTTTACGCCCAGTAATTCCGATTAACGCTTGGACCCTACGTATTACCGCGGCTGCTGGCACGTAGTTAGC
+
CCCCCGGGGGGGFGGGGGGGGGGGGGGGGGGGGGGGGGGGGGGGGGGGGGGGGGGGGGGGGGGGGGGGGGGGGGGGGGGGGGGGGGGGGGGGGGGGGGGGGGGGGGGGGGGGGGGGGGGGGGGGGFGGGEFFFGGGFFGGGGGFGGGGGGGFGGGGGGGGGGGGGG8AFGGGGGGGGGGGGGGGGGCGGGGFGGGGGGGGGFGFFGGEFGGGFGGFABGGFGB;;F@EBC@F?GF<FFGEE<B>GCABCFF::EDFG:>FFBD?GC6?:?<BBFB>FF:9>99>((.::E:C<(,.-0666
@M04650:207:000000000-C238N:1:1101:13021:9178 2:N:0:19
GGACTACTAGGGTATCTAATCCCGTTCGCTACCCTAGCTTTCGCACATGAGCGTCAGTCTTGTGCCAGGAAGCCGCCTTCGCCACTGGTGTTCTTCCCGATATCTACGCATTTCACCGCTACACCGGGAGTTCCACTTCCCTCTCACATACTCTAGGCTTACAGTATCAGATGACAAACAGATGGTAAGCACCTGCCTTTTACATCTGACTTATAAACCCGCCTGCGTGCGCTTTACGCCCAGTAATTCCGGACAACGCTTGCCCCCTACGTATTACCGCGGCTGCTGGCACGTAGTTTGC
+
CCCCCGGGGGGGGGGGGGGGGGGGGGGGGGGGGGGGGGGGGGGGGGGGGGGGGGGGGGGGGGGGGGGGGGGGGGGGGGGGGGGGGGGGGGGGGGGGGGGGGGGGGGGGGGGGGGGGGGGGGGGGGGGGGGGGGGGGGGGGGGGFGGGGGGGFGGGFFGGGGGGGGFGGFGGGGGGGGGGGGGGGGGGGGG9CFGFGGGGCFFFFFGGFFGGGEGFGF6F4@DFFFA@B2D>FBGFFFFGGFF0=FGFFGF;;07<?<(4<:BGFGGFF:B<0<E?4CD:3,49998?B>C00(,42<C<A9
@M04650:207:000000000-C238N:1:1101:28184:9189 2:N:0:19
GGACTACACGGGTATCTAATCCTGTTTGCTCCCCACGCTTTCGAGCCTCAGCGTCAGTTACAGACCAGAGAGTCGCCTTCGCCACTGGTGTTCCTCCATATATCTACGCATTTCACCGCTACACATGGAATACCACTCTCCTCTTCTGCACTCAAGTCTCCCAGTTTCAAATGACCCTCCCCGGTTGAACCGGGGGCTTTTACATCAGACTTAAGAAACCGCCTGCGCTCGCTTTACGCCCAATAAATCCGGACAACGCTTGCCACCTCCGTATTACCGACGCTGCTGGCACGTGATTAGC
+
@<-@B<@F<F::FG,,<<,E,,6CFE,EFGGCG,,@CCFGGGGGG@FGG,CEE:@,8<C6E9F<FFFGGCGGFGGG,CCE<,CFGG8<F<,,C,@EFGG,,C,CE45AFE=+CEBFF+>?8FFG9AFGEAC,9EFEE,@FEF?FGFA,5,,5D=BFFFGGFFFFFGD;,,@C9DFCF?EG+FBBF<C8,3D**@*=7/,>*1?8BF?6.68:>+;C8(=4:C11(813:37((27)*(2?*-,(9C447)),35)4*(((44137C01((--3@2<902(,32((,370*.A4((((+-).
@M04650:207:000000000-C238N:1:1101:13511:9207 2:N:0:19
GGACTACCCGGGTTTCTAATCCTGTTTGCTACCCATACTTTCGAGCCTCAGCGTCAGTAAATGCCCAGTAGGCCGCCTTCGCCACTGGTGTTCCTCCCGATATCTACGCATTCCACCGCTACACCGGGAATTCCGCCTACCTCTACATTACTCAAGATACACAGTTTTGAACGCACTCTATGGGTTGAGCCCATAGTTTTCACATTCAACTTGCATACCCGCCTGCGCTCCCTTTACACCCAGTAATTCCGGACAACGCTTGCCACCTACGTTTTACCGCGGCTGCTGGCCCGTAGTTAGC
+
CCCCCGGGGGGGGGGGGGGGGGGGGGGGGGGGGGGFCGGGGGGGGGGGGGGGGGGGGGCGGFGGGGGGGG<FFGGGGGGGGGGGGGGGGGGGGGGGGCEGGGGGGGGGGGGGAGGGGGGGGGGG8FGGGGGGGGCGGGGGGGGFGGGC?FGFGAFGADFGGFGGGGGACEFCCCEGGGAEEFGGGEGGGGGG5EEF9CFGDFGFF7@@EGGCCCDG+7EGFGFDFFBD(>9DFGF3C<CGGFD@GG?CGFFFB3C?FFF??<G0*A:8(58?:F64CGF>;07>>B?>(/(*,-71<FFF<
@M04650:207:000000000-C238N:1:1101:25416:9221 2:N:0:19
GGACTACCCGGGTTTCTAATCCTGTTTGCTCCCCACGCTTTCGAGCCTCAGCGTCAGTTACAGTCCAGAGAGTCGCCTTCGCCACTGGTGTTCTTCCTAATCTCTACGCATTTCACCGCTACACTAGGAATTCCACTCTCCTCTCCTGCACTCTAGACTTCCAGTTTGGAATGCAGCACCCGGGTTGAGCCCGGGTATTTCACATCCCACTTAAAAGTCCGCCTACGCTCCCTTTACGCCCAGTAAATCCGGACAACGCTTGCCACCTACGTATTACCGCGGCTGCTGGCACGTAGTTAGC
+
CCCCCGGGGGGGGGGGGGGGGGGGGGGGGGGGGGGGGGGGGGEGGGGGGFFGGGGGGGGGGGGGGGGGGGGGGGGGGGGGGGGGGGGGGGGGGGGGGGGGGGGGGGGGGGGGGGGGGGGGDGGGGGGGGGGGGGGGFFFGGGGFGGGGGGGFGGGGGGGGGGGGGGGGGFGGGGGGGGGGGGDGGEGGCFGGGGGGGGGGGFGFFGGFFGGFFGGGFFGGFG=2@FFFFGBFFGFFF<GGGFFFFC?37;570>GFGFF??6C>7FB::BFFFF?AGD:;>F>92(4:>E(3460(,<4<<
@M04650:207:000000000-C238N:1:1101:17319:9237 2:N:0:19
GGACTACTCGGGTTTCTAATCCTGTTTGCTCCCCTAGCTTTCGCACTTCAGCGTCAGTTTTTGTCCAGTGAGCTACCTTCGTCATCGGCATTCCTACATATATCTACGAATTTCACCTCTACTCATGTAGTTCCGCCCACCTTTCCAATACTCTAGAATTTCAGTTTCGTCGGCAAGCTAATGGTTGAGCCACTAGTTTTCACCGTCGACTTGAAACCCCGCCTAGATGCCCTTTATGCCCAATAATTCCGGATAACGCTTGCGACATACGTATTACCGCGGCTGCTGGCACGTAGTTAGC
+
CCCCCGGGGGDGGGGGGGGGGGGGGGGGGGGGGGGGGGGGGGGGGGGGGGGGGGGGGFGFGGGGGGGGGGGGGGGGGGGGGGGGGGGGGGGGGGGGGGGGGGGGGGGGGGGGGGGGGGGGGGGGGGGGGGGGGG>FGGGGGGGFGGGGGGGFGGGGGFGGGGGGGGGGGGGEGGGGGGGDFGGGGGGFCGECGGC6EFGGGFGFFGGAFGGGFGGGFFGGFGFDDFBCEGFFFGFEFFGGGE5BFFCFGAABFEGFGF>DF<C>D8(468052CBFGD?>0>FFFFFB7E(<6:1:?EDF6
@M04650:207:000000000-C238N:1:1101:25444:9270 2:N:0:19
GGACTACTCGGGTATCTAATCCTGTTTGCTCCCCACGCTTTCGCGCTTTAGCGTCAGTATTTGTCCAGTGAGCTGGCTTCCCCATCGGCATTCCTACAAATATCTACGAATTTCACCTCTACACTTGTAGTTCCGCCCACCTCTCCAATACTCTAGTCTAACAGTTTCCAACGCAATACGGAGTTGAGCCCCGCAGTTTAACATCAGACTTTTTAAACCACCTAGACGCGCTTTACGCCCAATAAATCCGGATAACGCTCGGGGCATACGTATTACCGCGGCTGATGGCACGTATTTAGCC
+
CCCCCGGGGGGGGGGGGGGGGGGGGGGGGGGGGGGGGGGGGGGGGGGGGGGGGGGGGGGGGGGGGGGGGGGGGGGDGGGGGGGGGGGGGEGGGGGGGGGGGGGGGGGGGEFGGGGGGGGFGGGGGFGGGGGGGGGGGGGGGGGFGGGGGGGFFGGGGGGGGGGGG9DGGGGGGGGGGGGGGGGGFFGGGGGGGGGGCFGGGFGFFFDABFF>EGGGFEFCB7>E@FFFFGFFFFFEBDG@F(3)>DCCFDEF?E*4C>:?;><9GDBF?7<>A<<<+/-9392((.:2:C378?DBF+44:
@M04650:207:000000000-C238N:1:1101:23789:9276 2:N:0:19
GGACTACACGGGTATCTAATCCTGTTTGCTCCCCACGCTTTCGAGCCTCAGCGTCAGTCTTGTGCCAGGAAGCCGCCTTCGCCACTGGTGTTCTTCCCGATATCTACGCATTTCACCGCTACACCGGGAGTTCCACTTCCCTCTCACATACTCTAGGCTTACAGTATCAGATGACAAACAGATGGTAAGCACCTGCCTTTTACATCTGACTTATAAACCCGCCTGCGTGCGCTTTACGCCCAGTAATTCCGGACAACGCTTGCCACCTACGTATTACCGCGGCTGCTGGCACGTAGTTAGC
+
CCCCCGGGGGGGGDGGGGGGGGGGGGGGGGGGGGGGGGGGGGGGGGGGGGGGGGGGGGGGGGGGGGGGGDGGGGGGGGGGGGGGGGGGGGGGGGGGGGGGGGGGGGGGGGGGGGDGGGGGGGGGGGGGGGGGGGGGGGGFGGG?GGGGGGGFGGGFGGGGGGGFGCCFGGGGGGGGGFGGGGGGGGGGGFGGGGGF>DFCDFFAFGGFEFGGFGGGFEGGFDBFBFFB@CFB(A>)+8EGG?FFFGCEGFABBFD?G>>FB6C37C8:?FF()<?2C>2;FFF0(37.4C0<3:B<B::96
@M04650:207:000000000-C238N:1:1101:17143:9293 2:N:0:19
GGACTACCGGGGTTTCTAATCCTGTTTGCTCCCCACACTTTCGAGCCTCAGCGTCAGTTAATGTCCAGCAGGCCGCCTTCGCCACTGGTGTTCCTCCCGATATCTACGCATTCCACCGCTACACCGGGAATTCCGCCTGCCTCTCCATCACTCAAGAACGCCAGTTTTGAACGCACGCTATGGGTTGAGCCCATAGATTTCACGTCCAACTTGGCATCCCGCCTGCGCTCCCTTTACACCCAGTAATTCCGGACAACGCTTGCCACCTACGTTTTACCGCGGCTGCTGGCACGTAGTTAGC
+
CCCCCGGGGGGGGGGGGGGGGGGGGGGGGGGGGGGGGGGGGGGGGGGGGGGGGGGGGGGGGGGGGGGGGGGGGGGGGGGGGGGGGGGFGGGGGGGGGGGGGGGGGGGGGGGGEFFGGGGGGGGGGDGGGGGGGGGGGGFGGGGFGGGGGGGFGGG6C8FEGGGGFFGFGGGFGGGGCDEEEGGGGGGGGGGGEC@?>:CFGFC45CGB<DFGF7CFF;GGFGFF<F0.4D28:FF2F9:6EB0(:>AFGFF>057:F6743:D?FGF?BB(.2EBFG726310((3:?(:(3,4(48F2<9
@M04650:207:000000000-C238N:1:1101:16293:9295 2:N:0:19
GGACTACCGGGTTTCTAATCCTGTTTGCTCCCCACGCTTTCGCGCTTTAGCGTCAGTATTTGTCCAGTGAGCTGGCTTCCCCATCGGCATTCCTACAAATATCTACGAATTTCACCTCTACACTTGTAGTTCCGCCCACCTCTCCAATACTCTAGTCTAACAGTTTCCAACGCAATACGGAGTTGAGCCCCGCAGTTTAACATCAGACTTTTTAAACCACCTAGACGCGCTTTACGCCCAATAAATCCGGATAACGCTCGGGGCATACGTATTACCGCGGCTGCTGTCACGTATTTAGCCC
+
CCCCCGGGGGGGGGGGGGGGGGGGGGGGGGGGGGGGGGGGGGGGGGGFGGGGGGGGGGGGGGGGGGGGGGGGGGGGGGGGGGGGGGGGGGGGGGGGGGGGGGGGGGGGGGGGGGGGGGGFGGGGGGGGGGGGGGGGGGGGGGGFGGGGFGGFGGGGGGGGGGGGGGGGGGGGGGGGFGGGGGGGGCGGGGGGGGGGGGGGGFGFFFCFEGGGFGGDFB5F963==F@B@D:?DCFDFFGGGFFFG>CFDE36?F=1D?FFF>79DC:<???9?99<*),23441:>)5)23*,6(66<<?(
@M04650:207:000000000-C238N:1:1101:17286:9308 2:N:0:19
GGACTACACGGGTATCTAATCCTGTTTGCTACCCACGCTTTCGTGCTTCAGCGTCAGTTAATGCCCAGTAGGCCGCCTTCGCCACTGGTGTTCCTCCCGATCTCTACGCATTCCACCGCTACACCGGGAATTCCGCCTACCTCTACATCACTCAAGCTATACAGTTTCAAAAGCAGTTTATGGGTTAAGCCCATAGATTTCACTCCTGACTTGCATAGCCGCCTACGCACCCTTTACACCCAGTAAATCCGGACAACGCTTGCACCCTCCGTATTACCGCGGCTGCTGGCACGGAGTTAGC
+
CCCCCGGGGGGGGGGGGGGGGGGGGGGGGGGGGGGGGGGGGGGGGGGGGGGGGGGGGGGGGGGGGGGGGGGGGGGGGGGGGGGGGGGGGGGGGGGGGGGGDGGGGGGGGGGGGGGGGGGGGGGGGGGGGGGGGGGGGGGGGGGFGGGGGGGFGGFGGGGGGGGGFCGGGGGGGGGGGGGGGGGGGGGGGGGGGGGFDGFGGFGFFFGFCGGGFGGFFFGG@G=@FFFDFGFF?GFEFFGGGD032@?EGAE>1>D:51;:BFF?GG??<B>3:GF9GGBF6;>>62)4(/(04922:F)).
@M04650:207:000000000-C238N:1:1101:18761:9311 2:N:0:19
GGACTACCCGGGTTTCTAATCCTGTTTGCTCCCCACGCTTTCGCGCTTTAGCGTCAGTATTTGTCCAGTGAGCTGGCTTCCCCATCGGCATTCCTACAAATATCTACGAATTTCACCTCTACACTTGTAGTTCCGCCCACCTCTCCAATACTCTAGTCTAACAGTTTCCAACGCAATACGGAGTTGAGCCCCGCAGTTTAACATCAGACTTTTTAAACCACCTAGACGCGCTTTACGCCCAATAAATCCGGATAACGCTCGGGGCATACGTATTACCGCGGCTGCTGGCACGTATTTAGCC
+
CCCCCGGGGGGGGGGGGGGGGGGGGGGGGGGGGGGGGGGGGGGFGGGGGGGGGGGGGGGGGFGGGGGGGGGGGGGGGGGGGGGGGGGGGGGGGGGGGGGGGGGGGGGGGGGGGGGGGGGGGGGGGGGFGGGGGGGDGGGGGGGFGGGGGGGFGGGGGGGGGGGGGGGGGGGGGGGGGFGGEGGGGGGGGGGGGDEG?CFGGFGFFFFFEGGGFGGGFFFFFGFFFFEFFC@;;CF<>@8@GFF3FGFFFB>:?@GFGF6196D>GGFBBF<?B+4639>>19970:?06*4C:B4()369:
@M04650:207:000000000-C238N:1:1101:21591:9318 2:N:0:19
GGACTACCAGGGTTTCTAATCCTGTTTGCTCCCCACGCTTTCGAGCCTCAGCGTCAGTTACAGACCAGAGAGTCGCCTTCGCCACTGGTGTTCCTCCATATATCTACGCATTTCACCGCTACACATGGAATTCCACTCTCCTCTTCTGCACTCAAGTTTCCCAGTTTCCAATGACCCTCCCCGGTTGAGCCGGGGGCTTTCACATCAGACTTAAGAAACCGCCTGCGCTCGCTTTACGCCCAATAAATCCGGACAACGCTTGCCACCTACGTATTACCGCGGCTGCTGGCACGTAGTTAGC
+
CCCCCGGGGGGGGGGGGGGGGGGGGGGGGGGGGGGGGGGGGGGGGGGGGGGGGGGGGGGGGGGGGGGGGGGGGGGGGGGGGGGGGGGGGGGGGGGGG?FGGGGGGGGGGGGGGGGGGGGGGGGGGGGGFGGGGGGGFGGGGGGFGGGGGGGFGGGGFGGG,EFGFFFGGGGGGGGGGGGGGGGEGGGGCGGECEEEDGGGGFGFFGGFFGGGCFFFBBGD>C@FFF@FBGFBFGFFFFGGGF60DGADGFEF<DGFF>FF:?FBGGF?3:BF?GBFGF?4022436:0:G?GB:BBFGAF<
@M04650:207:000000000-C238N:1:1101:22129:9328 2:N:0:19
GGACTACCAGGGTTTCTAATCCTGTTTGCTCCCCACACTTTCGAGCCTCAGCGTCAGTTACAGACCAGAGAGCCGCCTTCGCCACTGGTGTTCCTCCATATATCTACGCATTTCACCGCTACACATGGAATTCCACTCTCCTCTTCTGCACTCAAGTCTCCCAGTTTCCAATGACCCTCCCCGGTTGAGCCGGGGGCTTTCACATCAGACTTAAGAAACCGCCTGCGCTCGCTTTACGCCCAATAAATCCGGACAACGCTTGCCACCTACGTCTTACCGCGGCTTCTGGCACGTAGTTAGC
+
CCCCCGGGGGGGGGGGGGGGGGGGGGGGGGGGFGGGGGGGGGGGGGGGGGGGGGGGGGGGGGGGEFGGGGGFFGGGCGGGFEGGGGGGFGFGGFGCGFFGF9>FGFGGGG>CFFGGGGDDGCEFEGFFFBCFGFFGGFDFGGGFGGGGGGGF?GGGGGGGEFGGGFFG;FDECFGE??DEEGG7FGEC?GGGE*CC>?FGGFGFFCD=BGGGEGGGFDG46D901)(.:D@>?GFAF6CE*:68DFA<>FFB0)92<0(26<F(0<<2228(3036FF66>90((.447649?(3,-<4-)
@M04650:207:000000000-C238N:1:1101:10604:9338 2:N:0:19
GGACTACCGGGGTTTCTAATCCTGTTTGCTCCCCACGCTTTCGCGCTTTAGCGTCAGTATTTGTCCAGTGAGCTGGCTTCCCCATCGGCATTCCTACAAATATCTACGAATTTCACCTCTACACTTGTAGTTCCGCCCACCTCTCCAATACTCTAGTCTAACAGTTTCCAACGCAATACGGAGTTGAGCCCCGCAGTTTAACATCAGACTTTTTAAACCACCTAGACGCGCTTTACGCCCAATAAATCCGGATAACGCTCGGGGCATACGTATTACCGCGGCTGATGGCCCGTTTTTAGCC
+
CCCCCGGGGGGGGGGGGGGGGGGGGGGGGGGGGGGGGGGGGGGGGGGGGGGGGGGGGGGFGGGGGGGGFGGGGGGFGGDFGGGGGGGGGGGGGGGGGGGGGGGGGGFGBFFGGGGGGGGGGGGGGFGGGGGGGGGGG88FGGGFFGG?FDEFGGGGGGGGGGGFFGGGGFFDDGGGGGGGGGGCFFFGGGGCEGGE78FFGFGFFGFFBFGGFCDFFF865CB@==5?=<>B,:FFADE@F@@@GGE2>>:43:CB*3(-23C3)*.).277AFAAF54-((,(,).41A(*-(.,1*(6:
@M04650:207:000000000-C238N:1:1101:23778:9373 2:N:0:19
GGACTACCGGGGTTTCTAATCCTGTTTGCTCCCCACGCTTTCGAGCCTCAGCGTCAGTTACAGTCCAGGAAGCCGCCTTCGCCACTGGTGTTCTTCCCGATATCTACGCATTTCACCGCTACACCGGGAGTTCCACTTCCCTCTCACATACTCTAGGCTTACAGTATCAGATGACAAACAGATGGTAAGCACCTGCCTTTTACATCTGACTTATAAACCCGCCTGCGTGCGCTTTACGCCCAGTAATTCCGGACAACGCTTGCCCCCTACGTATTACCGCGGCTGCTGGCACGTAGTTTGC
+
CCCCCGGGGGGGGGGGGGGGGGGGGGGGGGGGGGGGGGGGGGGGGGGGGGGGGGGGGGGGGGGGGGGGGGGGGGGGGGGGGGGGGGGGGGGGGGGGFGGGGGGGGFGGGGGGGGGGGGGGCCFGFGGD@EFGGGGGGGGGGFGFGAF?BEGFGFGDGGFGCGCGGEFGGGC;C=EDG>F>CFFFFGGGC99CGGGGGGGG=BGFCCFFFFCFC7DFFFGC(?=2(A9D@G6@:EFCC(=FG;B>FD):F@F>FEGB>(7?B<:?GGFB0?F?2E:<GGFFFFB;><?F0=0C<4((,<))-
@M04650:207:000000000-C238N:1:1101:4074:9406 2:N:0:19
GGACTACAGGGGTATCTAATCCTGTTTGCTCCCCTAGCTTTCGCACTTCAGCGTCAGTTTTTGTCCAGTGAGCTACCTTCGTCATCGGCATTCCTACATATATCTACGAATTTCACCTCTACTCATGTAGTTCCGCCCACCTTTCCAATACTCTAGAATTTCAGTTTCGTCGGCAAGCTAATGGTTGAGCCACTAGTTTTCACCGTCGACTTGAAACCCCGCCTAGATGCCCTTTATGCCCAATAATTCCGGATAACGCTTGCGACATACGTATTACCGCTGCTGCTGGCACGTATTTAGC
+
CCCCCCFGGGGCFGGGGGGGGGGGGGGGGGGFGGGGGGGGGGGGEGGGGFGGGGGGGFGGGGGGGGGGFCEFGGGGGGGGGGGGGG<7@FGGGGGFGFGGGFGGGGFFDEFGFG9FFGGGF<EEGFGFFFGFFGEEGGEGGGG?FFEFGCGFGGFAE8EGFFCFGGGGEGE@>F6@+8DDFCGCFFGDCFD8EF6FFDFG?;;?>DG5>DDD@FC7?CEDBGFF5*7@<G35;FFEF<ECE36B*2*5@AF;3:3)269@@@F0)*6-68?4<F0>FF?>(,(8?2:47C0+34(.494:<
@M04650:207:000000000-C238N:1:1101:7170:9437 2:N:0:19
GGACTACTCGGGTTTCTAATCCTGTTTGCTCCCCACGCTTTCGCACCTGAGCGTCAGTCTTTGTCCAGGGGGCCGCCTTCGCCACCGGTATTCCTCCACATCTCTACGGATTTCACCCCTACACCTGGAATTCCACTACCCTCTCACAGACTCAAGCTCTACAGTATCAAAGGCAGTTCCACGGGTAAGCCGTGGGATTTCACCTCTGACTTATAAAGCAGCCTACATGCGCTTTACGCCCAGTGATTCCGATTAACGCTTGCACCCTCCGTATTACCGCGGCTGCTGGCACGGAGTTAGC
+
CCCCCGGGGGGGGGGGGGGGGGGGGGGGGGGGGGGGGGGGGGGGGGGGGDGGGGGDFGGGGGGFGGGGGGGDGGGGGGGGDFDGGFGGGGGGGGGGGGGGGGGGGGGGGGGEGEGGGGEGGGGGGGGGGGFGGGGGGGGGGFGFGGGGGGGFGGFFGGGGGFG6FGGGGFGFG7@EGGGGGGGGGGEGGGGGGDEGGDFFGF9;AGGFCDDCEGGGFFGG3FFDEFFF);186EFCFFEFGF?8CCE9FFFBFFCAG?FFFBFF4FFFFFFFF6:BGF:9BF63(12:0:(02(--,A444
@M04650:207:000000000-C238N:1:1101:24766:9440 2:N:0:19
GGACTACCGGGGTTTCTAATCCTGTTTGCTCCCCACGCTTTCGAGCCTCAGCGTCAGTTACAGACCAGAGAGTCGCCTTCGCCACTGGTGTTCCTCCATATATCTACGCATTTCACCGCTACACATGGAATTCCACTCTCCTCTTCTGCACTCAAGTTTCCCAGTTTCCAATGACCCTCCCCGGTTGAGCCGGGGGTTTTCACATCAGACTTAAGAAACCGCCTGCGCTCGCTTTACGCCCAATAAATCCGGACAACGCTTGCCACCTCCGCATTACCGCGGCTGCTGGCACGTAGTTTGC
+
A@CCCGGGGGGGGGGGGGGGGGGGGGGGGFGGGGGGEDGGGGGFEGGGGEFGEGGGGGGGFGGGGGGGGGGGGGGGG:FFFGGGGGGFGGGGGGGGGGGGGEEFGFFFGGGGGGA<F@CDEGDFGGGGE=EE9EFGGFAFGGGFDGFCGGGFG?F8=ECDFED?DFDFFGDDFACFD6@+7<+@FC8:FGFE5CEG)9FGGFGFFGGF)>4;6DGCFFCG6D>DFFB>0D>9(7@57(;EGF?:FG2>G?5>BFG(13(14(>?>C?(44((,*45CD?(((3(,-),5C(<1,2,4C)6.
@M04650:207:000000000-C238N:1:1101:24589:9451 2:N:0:19
GGACTACAGGGGTTTCTAATCCTGTTTGCTCCCCACGCTTTCGCACCTGAGCGTCAGTCTTTGTCCAGGGGGCCGCCTTCGCCACCGGTATTCCTCCACATCTCTACGCATTTCACCGCTACACATGGAATTCTACCCCCCTCTACAAGACTCTAGCTGACCAGTATCAGATGCAATTCCCGGGTTAAGCCCGGGGATTTCACATCTGACTCAATCAACCGCCTGCGTGCGCTTTACGCCCAGTAATTCCGATTAACGCTTGCACCCTCCGTATTACCGCGGCTGCTGGCACGGAGTTAGC
+
CCCCCGGGGGGGGGGGGGGGGGGGGGGGGGGGGGGGGGGGGGGGGGGGFFGGGGGGGGGGGGGGGGGGGGGGGGGGGGGGGGGGGGGGGGGGGGGGGGGGGGGGGGGGGGGGGGGGGGGGGGGGGGGGGGGGGGGGG?DFGDGFGGGGGGGFGGGGGGGGGGGGGFFGGGGGGGGGGGGGGGGGGGFFGGGGGGGGDDGGGAGFCFGFEGGGFDCFF@GGBGBFFFFD059BFGF)=:EGGFFFG7<AGFF:?EGAG19:1(929E??FF;?:88AGG?1101>BF>BFGFGB9>(386:6
@M04650:207:000000000-C238N:1:1101:18653:9523 2:N:0:19
GGACTACCCGGGTTTCTAATCCTGTTTGCTCCCCACGCTTTCGAGCCTCAGTGTCAGTTACAGGCCAGAGAGCCGCTTTCGCCACCGGTGTTCCTCCATATATCTACGCATTTCACCGCTACACATGGAATTCCACTCTCCTCTCCTGCACTCAAGTCTACCAGTTTCCAATGCATACAATGGTTGAGCCACTGCCTTTTACACCAGACTTAATAAACCACCTGCGCCCGCTTTACGCCCAATAAATCCGGACAACGCTCGGGACCTACGTATTACCGCGGCTGCTGGCCCCTAGTTAGCC
+
CCCCCGGGGGGGGGGGGGGGGGGGGGGGGGGGGGGGGGGGGGGFGGGGGFGFFGGGGGGCGFGGGGGGCFDFGGGG7FFGGGGGE=FGGGGGGGGGGGGGGGGGGGGGEEGG<FGGGGGGGGGGCFFGGGGGGGGGGCFGGGGFGG9D<D8DGGFFFFGGGGGGGGGGCD9,=FFEAGG,,@8FGC6EE>@CFD6CGGGGGFFFF*;5>C7+:;9?9BC>>CBFF4=/()/-6:6@4@EEG@;@CCEF;AFD(8D@D;101()(9A:7B<B?DCAFF*,4(436()5?2:(*(40<:+64:
@M04650:207:000000000-C238N:1:1101:15331:9531 2:N:0:19
GGACTACAAGGGTTTCTAATCCTGTTTGCTCCCCACGCTTTCGCACCTGAGCGTCAGTCTTTGTCCAGGGGGCCGCCTTCGCCACCGGTATTCCTCCACATCTCTACGCATTTCACCGCTACACATGGAATTCTACCCCCCTCTACAAGACTCTAGCTGACCAGTATCAGATGCAATTCCCGGGTTAAGCCCGGGGATTTCACATCTGACTCAATCAACCGCCTGCGTGCGCTTTACGCCCAGTAATTCCGATTAACGCTTGCACCCTCCGTATTACCGCGGCTGCTGGCACTGAGTTATC
+
CCCCCGGGGGGGGGGGGGGGGGGGGGGGGGGGGGGGDGGGGGGGGGGGGGGGGGGGGGGGGGGGGGGGGGGGGGGGGGGGGGGGGGGGGGGGGGGGGGGGGGGGGGGGGGGGGGGGGGGGGGGGGGGGGGGGGGGGFGGGGGGFGGGCGGGFGGGGGGGGGGGGGGFGGGGGGGG9CFGGGGGDGGGGGGGGGCEGDGGFGFFAFGGFEC7CEGFGA@GGFG@DDF9>BDBFFGFAFBGEE?:?GCABGFF:?:39DBFFFFGFGGFFFF>?BC:AGFF>F>B;7<?>:C0C(,)5<<:)6
@M04650:207:000000000-C238N:1:1101:28317:9572 2:N:0:19
GGACTACCCGGGTATCTAATCCTGTTTGCTCCCCATACTTTCGAGCCTCAGCGTCAGTAAATGTCCAGTAGGCCGCCTTCGCCACTGGTGTTCCTCCCGATATCTACGCATTCCACCGCTACACCGGGAATTCCGCCTACCTCTCCATCACTCAAGAACAGTAGTTTTGAACGCAGTCTATGGGTTGAGCCCATAGTTTTCACATTCAACTTACCATCCCGCCTGCGCTCCCTTTACACCCAGTAATTCCGGACAACGCTTGCCACCTACGTTTTACCGCGGCTGCTGGCACGTAGTTAGC
+
CCCCCGGGGGGGGGGGGGGGGGGGGGGGGGGGGGGGGGGGGGGGGGGGGGGGGGGGGGGGGGGGGGGGGGGGGGGGGGGGGGGGGGGGGGGGGGGGGGGGGGGGGGGGGGGGGGGGGGGGGGGGGGGDGGGGGGGGGGGGGFGFGGGGGGGFGGGG:EGGGFFGGGGGG7DGGGGGGGGGGGGCGGGGGGGGFFFEFFFGGFGFFGGAEGFFFFFF85@GFGFF2FBFFD;FFGFEFCGGGFFFGDCECCFB8>DFF9>B?B:?CFF?BFF?FG:BGC?9>;9>BFFFBGBG<<(,4CAA<
@M04650:207:000000000-C238N:1:1101:19751:9583 2:N:0:19
GGACTACCAGGGTTTCTAATCCTGTTTGCTCCCCACGCTTTCGAGCCTCAGCGTCAGTTACAGACCAGAGAGCCGCCTTCGCCACTGGTGTTCCTCCATATATCTACGCATTTCACCGCTACACATGGAATTCCACTCTCCTCTTCTGCACTCAAGTCTCCCAGTTTCCAATGACCCTCCCCGGTTGAGCCGGGGGCTTTCACATCAGACTTAAGAAACCGCCTGCGCTCGCTTTACGCCCAATAAATCCGGACAACGCTTGCCACCTACGTATTACCGCGGCTTCTGGCACGGAGTTAGC
+
CCCCCGGGGGGGGGGGGGGGGGGGGGGGGGGGGGGGGGGGGGGGGGGGGGGGGGGGGGGGGGGGGGGGGGGGGGGGGGGGGGGGGGGGGGGGGGGGGGGGGGGGGGGGGGGGGGGGGGGGGGGGGGGGGGGGGGGGGDGGGGGFGGFGGGGFGFFGGGGGGGGGDFFGGGGC6FFFGGGGGGGCGGEGGGGGGGGGGGGGFFG8BGG4=FGGFCFGFFGGFGF01:>F@GBB:5F>F?GGG2(8*><BFFF(()1854;B?BGB768:?BB??E?BGGBFB>01((4<267F:>64<@6<6
@M04650:207:000000000-C238N:1:1101:17520:9590 2:N:0:19
GGACTACTGGGGTTTCTAATCCCGTTCGCTACCCTAGCTTTCGCACATGAGCGTCAGTCTTGTGCCAGGAAGCCGCCTTCGCCACTGGTGTTCTTCCCGATATCTACGCATTTCACCGCTACACCGGGAGTTCCACTTCCCTCTCACATACTCTAGGCTTACAGTATCAGATGACAAACAGATGGTAAGCACCTGCCTTTTACATCTGACTTATAAACCCGCCTGCGTGCGCTTTACGCCCAGTAATTCCGGACAACGCTTGCCCCCTACGTATTACCGCGGCTGCTGGCACGTAGTTTGC
+
CCCCCGGGGGGGGGGGGGGGGGGGGGGGGGGGGGGGGGGGGGGGGGGGGFGGGGGGGGGGGGGGGGGGGGGGGGGGGGGGGGGGGGGGGGGGGGGGGGGGGGGGGGGGGGGGGGGGGGGGGGGGGGGGGGGGGGGGGGGGGGGFGGGGGGGFGGGGGGGDGFGFGGAFGGGGGGGGGGGGGGGGGGGGGGGGFGGGGFGGGFCFFGGFEGGGFGGFFFGDFG@FBFFFFDFFF5FFFFGGG@FFGGFFGFFFFFG?F>>?BFGFFG92:?:7797AGDB>>>F>>F??0C(224:?3F9:-
@M04650:207:000000000-C238N:1:1101:18693:9590 2:N:0:19
GGACTACCCGGGTATCTAATCCTGTTCGCTCCCCATGCTTTCGCTCCTCAGCGTCAGTTGCGGCCCAGAGACCTGCCTTCGCCATCGGTGTTCCTCCTGATATCTGCGCATTCCACCGCTACACCAGGAATTCCAGTCTCCCCTGCAGTACTCCAGTCTGCCCGTATCGCCCGCACGCCCACAGTTAAGCTGTGAGTTTTCACGAACAACGCGACAACCCACCTACGAGCTCTTTACGCCCAGTAATTCCGGACAACGCTCGCACCCTACGTATTACCGCGGCTGCTGGCACGTAGTTGGC
+
CCCCCGGGGGGGGGGGGGGGGGGGGGGGGGGGGGGGGGGGGGGGGGGGGGGGGGGGGGGGGGGGGGGGGGGGGGGGGGGGGGGGGGGGGGGGGGFGGGGGGGGGGFGGGGGGGGGGGGGGGGGGGGGGGGGGGGGGGGGGFGGFFGFGGGGFGFDGGGGGGGGGGGFGGGGGGG>CEGGGGGCCGCCCFGFGGFFGGGGGGFGFDGGFFGDGFDGDF(8DDGFFEFFDFGFBFGFFFFEED?BFFGAAGFF7<EDFG>>01(/,5CB6:B??>A:<FG09;BFFBB::?GF?(..4:CBB7
@M04650:207:000000000-C238N:1:1101:8702:9600 2:N:0:19
GGACTACCAGGGTTTCTAATCCTGTTTGCTCCCCACGCTTTCGAGCCTCAGCGTCAGTTACAGACCAGAGAGCCGCCTTCGCCACTGGTGTTCCTCCATATATCTACGCATTTCACCGCTACACATGGAATTCCACTCTCCTCTTCTGCACTCAAGTTTCCCAGTTTCCAATGACCCTCCCCGGTTGAGCCGGGGGCTTTCACATCAGACTTAAGAAACCGCCTGCGCTCGCTTTACGCCCAATAAATCCGGACAACGCTTGCCACCTACGTATTACCGCGGCTGCTGGCACGTAGTTAGC
+
CCCCCGGGGGGGGGGGGGGFGGGGGGGGGGGGGGGGGGGGGGGGFEGG?AFGGGGGGGGGGCGGG?FFGGFEGG7FEGGGFGGGGGGCFGGGGGGGGGFGGGFGGGGFGGGGGGGF<FCDEEEFGGGGFFFGGFDGGGGGGGDDGGGGCA8DGDGGGGGGGGGGGGGGGGGGGFGDFGGGGGG+@C:DFFGE5:>EDGGGG=F8ACCF3CCDEGG=FFDG;DFFFABE9C0::=@<F?CCE?::CFAAG6:03)9:719::BG7:98(58???G?<CC:BF9609B?:BG7C031(-0:<<
@M04650:207:000000000-C238N:1:1101:19021:9631 2:N:0:19
GGACTACCGGGGTATCTAATCCTGTTTGCTCCCCTAGCTTTCGTACTTCAGCGTCAGTTTTTGTCCAGTGAGCTACCTTCGTCATCGGCATTCCTACATATATCTACGAATTTCACCTCTACACTTGTAGTTCCGCCCACCTCTCCAATACTCTAGAATTTCAGTTTCGTCGGCAAGCTAATGGTTGAGCCACTAGTTTTCACCGTCGACTTGAAACCCCGCCTAGATGCCCTTTATGCCCAATAATTCCGGATAACGCTTGCGACATACGTATTACCGCGGCTGCTGGCACGTATTTAGC
+
CCCCCGGGGGGGGGGGGGGGGGGGGGGGGGGGGGGGGGGGGGGGGGGGGGGGGGGGGGGGGGGGGGGGGGGFGGGGGGGGGGGGGGGGGGGGGGGGGGGGGGGGGGGGGGGGGGGGGGGGGGGGGGGGGGGGGGGGGGGGGGGFGGGGGFGFGGGGFADEGGGGGGGGGGEGGGGGGGGFGGGGGGGFCFGFCFGG?FGGFFGFEFGDFGGGBFGFFBEGFGFFFFFFFGFFFCFFFFGFGE/=FDEFGFF9;>DEG7@F70:>DG>:4.8<BG?2CF:6>>>B;??F?E7G0::::GFAA
@M04650:207:000000000-C238N:1:1101:11377:9663 2:N:0:19
GGACTACCAGGGTATCTAATCCTGTTTGCTCCCCTAGCTTTCGCACTTCAGCGTCAGTTTTTGTCCAGTGAGCTACCTTCGTCATCGGCATTCCTACATATATCTACGAATTTCACCTCTACTCATGTAGTTCCGCCCACCTTTCCAATACTCTAGAATTTCAGTTTCGTCGGCAAGCTAATGGTTGAGCCACTAGTTTTCACCGTCGACTTGAAACCCCGCCTAGATGCCCTTTATGCCCAATAATTCCGGATAACGCTTGCGACATACGTATTACCGCGGCTGCTGGCACGTATTTAGC
+
BBACCGGGGGGGGGGGGGGGGGGGGGGGGGGGGGGGGGGGGGGGGGGGGGGGGGGGGGGGGGGGGGGGGGGGGG9FGGGGGGGGGGGCGGGGGGGGGGGGGFGGGGGGGGGGGGGGGGGGFGGGGGDFGGGGGGGGGGGGGGGFGGGGGGGFGGGGAEDGGGGDGGGGGGGGGGG>FFGGGGG,CFEFDGGGGGGGGGGGGFGF>FGFFGGGFGGGF)ADFDAA=A3B<FFFFGF=F4BFEEFBGGEFGF;00=DFGF9<<@D;GG(67@2?FGB)::,6;9>F(:B::E(31:<A?G249
@M04650:207:000000000-C238N:1:1101:4570:9663 2:N:0:19
GGACTACTGGGGTATCTAATCCTGTTTGCTCCCCACGCTTTCGCACCTGAGCGTCAGTCTTTGTCCAGGGGGCCGCCTTCGCCACCGGTATTCCTCCACATCTCTACGCATTTCACCGCTACACATGGAATTCTACCCCCCTCTACAAGACTCTAGCTGACCAGTATCCGATGCAATTCCCGGGTTAAGCCCGGGGATTTCACATCTGACTCAATCAACCGCCTGCGTGCGCTTTACGCCCAGGAATTCCGATTACCGCTTGCACCCTCCGTATTCCCGCGGCTACTGGCACGGAGTTCGC
+
CCCCCDGFFFGGGGFGGGGGGGFGGGGGGGGCFGGGGGEFGGGGGGGFFFFGGGGGGGGGGGF9FDGGG7CFFGGGGGGGGGEEDFGGGBFFFCCGFGGGFFFFGGGGGDFEFGGGCGGD8FFGGFGGFGFFGGGFG?FGCDDFGGDDFGFFGGFGGGFGFAFCFGGA3@EEGGGFFGGGGGDDGGGGGGCCGGGGGDAFGFGF76+;CDCGEG7CAEGG6<@;?>9B099>BG34=:EG>1((/9:27=FF?BG2C(4;<:3<CF6::B0((*..+7((407;(,8>0=(38620182(-
@M04650:207:000000000-C238N:1:1101:17687:9667 2:N:0:19
GGACTACCGGGGTTTCTAATCCTGTTTGATCCCCACGCTTTCGCACCTGAGCGTCAGTCTTTGTCCAGGGGGCCGCCTTCGCCACCGGTATTCCTCCACATCTCTACGCATTTCACCGCTACACATGGAATTCTACCCCCCTCTACAAGACTCTAGCTGACCAGTATCAGATGCAATTCCCGGGTTAAGCCCGGGGATTTCACATCTGACTCAATCAACCGCCTGCGTGCGCTTTACGCCCAGTAATTCCGATTACCGCTTGCACCCTCCGTATTACCGCGGCTGCTGGCCCGGAGTTAGC
+
CCCCCGGGGGGGGGGGGGGGGGGGGGGGGGGGGGGGGGGGGGGGGGGGFGGGGGGGGGGGGGGGGGGGGGGGGGGGGGGGGGGGGGGGGGGGGGGGGGGGGGGGGGGGGEGGGGGGGGGGGGGGGGGGGGGGGGGFGGGGGGGFGGGFFGGFGGCFGGGGGGGGGG7BFFGGGGGGGFF?FEGGGGGGGGGGGDEECDGFFFGFFGF6CG;73FF7A)<<1CB144(86D;>BC349:GG>1(,;0:<F=<?2>D2C(3>F632CE0480(,4FF2FD66>(042807(:32-9((-AA<9
@M04650:207:000000000-C238N:1:1101:25475:9670 2:N:0:19
GGACTACCGGGTTTCTAATCCTGTTTGCCCCCCCCGCCTTCGAGCCTCAGCGTCAGTTACAGACCAGAGAGCCGCCTTCGCCACTGGGTTTCCTCCCGATATCTACGCATTTCACCGCTACCCCGGGAATTTCGCCTACCTCCACCTCCCCTAAGAAGAATAGTTTTGAACGCACGCTATGGGTTGAACCCATAGATTTCACGTCCAACTTACCTTTCCGCCCGCGCTCCCTTTACACCCAGTAATTCCGGACACACCTTGCCACCCACGTCATAACCTGGCTGCTGGCCGCACGTTAGCC
+
CCCCCGGGGGGFGG9F6C@<F,;6CE@;,,:FC+@C:+BF,,,C,C,4=,6C,:,BEFGG,C,9C,C,967?F>@F,B,,,B+B=EF,4BF<EEDFFFEEB7F=D,+@++B,,,,C+3+0+33D77>+C,@,@<C@9+:F,+,*4,@7,;***7,>FGGGG<?,@;>,4,,2/<=5CDE5,792=*++2=E*C7EC:DG7:FEF5CC8(*+*.77:=AGD(7(((74),7(4667>F<CE*.35C*)6C?E0,<5,*(())(*)*2(44(,-(0))3*)4(((,()).(2(*((,43*-63
@M04650:207:000000000-C238N:1:1101:14290:9752 2:N:0:19
GGACTACTGGGGTATCTAATCCCGTTCGCTACCCTAGCTTTCGCACATGAGCGTCAGTCTTGTGCCAGGAAGCCGCCTTCGCCACTGGTGTTCTTCCCGATATCTACGCATTTCACCGCTACACCGGGAGTTCCACTTCCCTCTCACATACTCTAGGCTTACAGTATCAGATGACAAACAGATGGTAAGCACCTGCCTTTTACATCTGACTTATAAACCCGCCTGCGTGCGCTTTACGCCCAGTAATTCCGGACAACGCTTGCCCCCTACGTATTACCGCGGCTGCTGGCACGTAGTTTGC
+
CCCCCGGGGGGGGGGGGGGGGGGGGGGGGGGGGGGGGGGGGGGGGGGFGGGGGGGGGGGGGGGGGGGGGGGGGGGGGGGGGGGGGGGGGGGGGGGGFGGGGGGGGGGGGGGGGGGGGGGGGGGGGGGDFGGGGGFGGGGGGGGFGGGFGFGFGFFGEGGGGGGGGGGGGGC;<FCE9FGGGCFGGGEGGGGGGFCFGGGGGFGFFGGFFGGGEGGGFEGDFG9@2A@FDGFFFGFFFDGGGFFFGGECGFF9?@G:G90::?G:GGFBFFFFBFBA7F6>699B9::?BG7FB?<(-<AA9
@M04650:207:000000000-C238N:1:1101:13589:9791 2:N:0:19
GGACTACCGGGGTTTCTAATCCTGTTTGCTCCCCACGCTTTCGCGCTTTAGCGTCAGTATTTGTCCAGTGAGCTGGCTTCCCCATCGGCATTCCTACAAATATCTACGAATTTCACCTCTACACTTGTAGTTCCGCCCACCTCTCCAATACTCTAGTCTAACAGTTTCCAACGCAATACGGAGTTGAGCCCCGCAGTTTAACATCAGACTTTTTAAACCACCTAGACGCGCTTTACGCCCAATAAATCCGGATAACGCTCGGGCCATACGTATTACCGCGGCTGCTGGCACGTATTTAGCC
+
CCCC<FGGGGGGGGGGGGGGGGGGGGGGGGGGGGGGGGGGGGGGGGGEFCGGGGGGGGGGGGGGGGGGGGGGGGGGGGGGGGGGDGGGGGGGGGGFGGGGGGGGGGGGCCGGGGGGGGGGGGGGGAFFGGGGGGGGGGGGGGGFGGGGGGGFGFGGGGGGGGFGGGGGGGGGGGGGGGGGGGGGGG9D6EGGGGGGGGG,=BF>ACFFEGG>99GDFFEGBGFFEF@6=)(:(2+7)4BFG0;3DGCFCE>665DB59B690<(//88:<8<9+6<:*41(3;000:3:7.:,4<362).5
@M04650:207:000000000-C238N:1:1101:14333:9823 2:N:0:19
GGACTACCAGGGTATCTAATCCTGTTTGCTCCCCACGCTTTCGCGCTTTAGCGTCAGTATTTGTCCAGTGAGCTGGCTTCCCCATCGGCATTCCTACAAATATCTACGAATTTCACCTCTACACTTGTAGTTCCGCCCACCTCTCCAATACTCTAGTCTAACAGTTTCCAACGCAATACGGAGTTGAGCCCCGCAGTTTAACATCAGACTTTTTAAACCACCTAGACGCGCTTTACGCCCAATAAATCCGGATAACGCTCGGGGCATACGTATTACCGCGGCTGCTGGCACGTATTTAGCC
+
CCCCCGGGGGGGGGGGGGGGGGGGGGGFGGGGGGGGGGGGGGGGGGGGGGGGGGGGGGGGGGGGGGGGGGGGGGGGGGGGGGGGGGGGGGGGGGGGGGGGGGGGGGGGGFGGGGGGGGGGGGGGGDFGFGGGGGGGDGGGGGGFGGGFGGGFFGFGGGGGGGGGGGGGGGGGGGGGGGGG>FGGGFGGCFGGGGGGGGGGGFGFFGGF@F:CEGGGFFGGFG>E=FE?@CBBFGFFFFGGG?FEGGCEF3::;EGFG7?:49/7DC:0<BF2AFFF9919(499:0)3<*,:<3A?B+:A?
@M04650:207:000000000-C238N:1:1101:22400:9844 2:N:0:19
GGACTACCCGGGTATCTAATCCTGTTTGCTCCCCACGCTTTCGCACCTGAGCGTCAGTCTTTGTCCAGGGGGCCGCCTTCGCCACCGGTATTCCTCCACATCTCTACGCATTTCACCGCTACACATGGAATTCTACCCCCCTCTACAAGACTCTAGCTGACCAGTCTTAGATGCCATTCCCAGGTTAAGCCCGGGGATTTCACATCTAACTTAATCAACCGCCTGCGTGCGCTTTACGCCCAGTAATTCCGATTAACGCTTGCACCCTCCGTATTACCGCGGCTGCTGGCACGGAGTTAGC
+
CCCCCGGGGGGGGGGGGGFGGGGGGGGGGGGGGGGGGGGGGGGGGGGGFFCFGGGGGGGGGCFGGGGGGGGGGGGDGGGG<FGGGGGGG>FEFFGGGGFAFGGGGCEFGFGCFGGGGGGGCFGGGGGCDEFGGGDFGGD7BDGBGGGCCCGFGGGGGGGGGGGGGGFGGC9FFFGGA+EEF@8CFF,DFG7F>EGGGGGFC6F6AGGCEGFDECGGFFGG>31;;FFDFDF>BCF27:E8CBBFG::<CF4,4.16742?<BGFFGF:<BBFFF?>FGFFF0(79??)(/2A:0994C)66
@M04650:207:000000000-C238N:1:1101:6453:9859 2:N:0:19
GGACTACACGGGTATCTAATCCCGTTCGCTACCCTAGCTTTCGCACATGAGCGTCAGTCTTGTGCCAGGAAGCCGCCTTCGCCACTGGTGTTCTTCCCGATATCTACTCATTTCACCGCTACACATGGAATTCTACCCCCCTCTACAAGACTCTAGCTGACCAGTATCAGATGCAATTCCCGGGTTAAGCCCGGGGATTTCACATCTGACTCAATCAACCGCCTTCGTGCGCTTTACGCCCAGTAATTCCTATTCACGCTTGCACCCTCCGTATTACCGCGGCTGCTGGCACGGAGTTAGC
+
CCCCCGGGFGCCFGFGGAFGGGGGFGGGGGGGGGGGG,BFGGGGDGGCE<FGGGGDEGGGGGGFGGF,C7E<CFCGGGGG7FFFGGGGGCFEFGGGGGG:FFB=FGG,BFGEGFFGFCG=CFFGGGGFFFDFGGGGGFGGCDG5@EGGB?CDFGFGGFDFGGC8FF:EEGCFGFG,7CFGG:+@FGCCCFGGDE5*74CFFAFFFGGFEFFFEDCGFBFGF861(/(2(2(3.>5)1:C?CB6>*26:C@*<<F*6:8??((72F@<6127:<6>AGF00(421((8?77(34,(-4C4).
@M04650:207:000000000-C238N:1:1101:5982:9863 2:N:0:19
GGACTACAGGGGTTTCTAATCCCGTTCGCTACCCTAGCTTTCGCACATGAGCGTCAGTCTTGTGCCAGGAAGCCGCCTTCGCCACTGGTGTTCTTCCCGATATCTACGCATTTCACCGCTACACCGGGAGTTCCACTTCCCTCTCACATACTCTAGGCTTACAGTATCAGATGACAAACAGATGGTAAGCACCTGCCTTTTACATCTGACTTATAAACCCGCCTGCGTGCGCTTTACGCCCAGTAATTCCGGACAACGCTTGCCCCCTACGTATTACCGCGGCTGCTGGCACGTAGTTGGC
+
CCCCCGGGGGGGGGGGGGGGGCGGGGGGGGGGGGGGGGGGGGGGGGGGGGGGFFEDFFGGGFGFGGGGGGGGDFGGDFCFGGGGGGGGGGGGGGGGGGCC7FEGGGGG=FCGGGGFGDGDGGGGAFEGGGGGGGFGFFDG@FFFGGGGDFEFGDGGDFGGGGGGGGF,@DF,=FDC:CGG6DEGGGGGGFAFGGGGG4CCDFGFFFFCECGFEGGGF@F*8:@>DF@DF:@F(C>EFFDCC7<EGGFEG+<93B51/47?0<5:FGFFFB:28<:<E;4,4;9>BF0:?*1<8(144@)((
@M04650:207:000000000-C238N:1:1101:21287:9877 2:N:0:19
GGACTACAGGGGTATCTAATCCTGTTTGCTCCCCACGCTTTCGAGCCTCAGCGTCAGTTACAGACCAGAGAGTCGCCTTCGCCACTGGTGTTCCTCCATATATCTACGCATTTCACCGCTACACATGGAATTCCACTCTCCTCTCCTGCACTCAAGTCTCCCAGTTTCCAATGCACACAATGGTTGAGCCACTGCCTTTTACATCAGACTTAAGAAACCACCTGCGCTCGCTTTACGCCCAATAAATCCGGACAACGCTTGGGACCTACGTATTACCGCGGCTGCTGGCACGTAGTTAGCC
+
CCCCCGGGGGGGGGGGGGGGGGGGGGGGGGGGGGGGGGGGGGGGGGGGGGGGGGGGGGGGGGGGGGGGGGGGGGGGGGGGGGGGGGGGFGGGGGGGGGGGGGGGGGGGGGGGGGGGGGGGGGGGGGGGF<FGGGGGGGGGGGGFGGGGGGGFGFGFGGEFGGGGFGGGGFFGGGGFFGGGFGGGGGGGFGFGGGGGGGGGFFA;@:FFBFCCEFGGFFGGBDFF24=997>2>CFFF@GF7833CGFFCED?9EG;<0(3=;F:4=:?FB??2A25:<19>669<?B??*.A6???B?AA:
@M04650:207:000000000-C238N:1:1101:26390:9885 2:N:0:19
GGACTACCGGGGTATCTAATCCTGTTTGCTCCCCACGCTTTCGCACCTGAGCGTCAGTCTTTGTCCAGGGGGCCGCCTTCGCCACCGGTATTCCTCCACATCTCTACGCATTTCACCGCTACACATGGAATTCTACCCCCCTCTACAAGACTCTAGCTGACCAGTATCAGATGCAATTCCCGGGTTAAGCCCGGGGATTTCACATCTGACTCAATCAACCGCCTGCGTGCGCTTTACGCCCAGTAATTCCGATTAACGCTTGCACCCTCCGTATTACCGCGGCTGCTGGCACGGAGTTAGC
+
CCCCCFGGGGGGGGGGGGGGGGGGGGGGGGGGGGGGGGGGGGGGGGGGGGGGGGGGGGGGGFGGGGGGGGGGGGGGGGGGGGGGGGGGGGGGGGGGGGGGGGGGGGGGGGGGGGGGGGGGGGGGGGGGGDGGFGGGGGGGGGGFGGGGGGGFGGGGGGG9EGGFGGGGGCGGGGGFGGGFGGGGGGGGGGGGGGGGGGGGGFGFFGGFFGGGFGGGFFGGFGBFF:9>?DFF95>BFFGGGFFFGDBFGF41:BCAGF>::?G>DGFF6?>F?GFAGC0>>FFF;:B?7EBGBFF93F-:5
@M04650:207:000000000-C238N:1:1101:15657:9888 2:N:0:19
GGACTACCGGGGTTTCTAATCCCGTTCGCTACCCTAGCTTTCGCACATGAGCGTCAGTCTTGTGCCAGGAAGCCGCCTTCGCCACTGGTGTTCTTCCCGATATCTACGCATTTCACCGCTACACCGGGAGTTCCACTTCCCTCTCACATACTCTAGGCTTACAGTATCAGATGACAAACAGATGGTAAGCACCTGCCTTTTACATCTGACTTATAAACCCGCCTGCGTGCGCTTTACGCCCAGTAATTCCGGACAACGCTTGCCCCCTACGTATTACCGCGGCTGCTGGCACGTAGTTTGC
+
CCCCCGGGGGGGGGGGGGGGGGGGGGGGGGGGGGGGGGGGGGGGGGGGGGGGGGGGGGGGGGGGGGGGGGGGGGGGGGGGGGGGGGGGGGGGGGGGGGGGGGGGGGGGGGEGGGGGGGGGGGGGGGGGGGGGGGGGGGGFGGGFGGGGGGGFGFGFGGGGGGGGGGDGGGGGGGGGGGGGGGGGGGGGGFGGFF87FGGGGFGFFGGFFGGGEGGGFFGG=DFFDFFE?DFFFGFEF<GGGF0:FGABGFF9:>D?FBFFFFGFGGF96:B?)<0):C?FB;F>90837C:G??0:(C)54
@M04650:207:000000000-C238N:1:1101:7910:9897 2:N:0:19
GGACTACTGGGGTATCTAATCCTGTTTGCTCCCCACGCTTTCGCGCTTTAGCGTCAGTATTTGTCCAGTGAGCTGGCTTCCCCATCGGCATTCCTACAAATATCTACGAATTTCACCTCTACACTTGTAGTTCCGCCCACCTCTCCAATACTCTAGTCTAACAGTTTCCAACGCAATACGGAGTTTAGCCCCGCAGTTTAACATCAGACTATTTAAACCACCTATACGCGCTTTACGCCCAATAAATCCGGATAAAGCCCTGGCCATACGTATTAACCGCGCTGCTGGCACGTATTTAGCC
+
@CCCCGGGEFGGGGEGGGGGGGGGGGGFGGGGGGGGGGGGGGGGGGEF8EDFCBFFGGG,F9EFGGGGCFFFFFCDFFGFEFGGCFGGCFGGEGG<FGFGGAFGGFFF::FFFGGGGGGFFGGGF?FBEFGGGGCEE8CFGGGFGFG8FFGFGFGGDDADACCGDFGGDGC@D:E=EFGGGG=EG93@9DCCE>*@CGFGGFGF>+**:*;967:+=>8*)77)*49)(25(,7+>3;EG@03):D?7*)=3357.:4(3,4<(9+5)43,)-<4)0:((,(,4425:?*51(3).53)68
@M04650:207:000000000-C238N:1:1101:22031:9901 2:N:0:19
GGACTACCAGGGTTTCTAATCCTGTTTGCTCCCCACGCTTTCGAGCCTCAGTGTCAGTTACAGGCCAGAGAGCCGCTTTCGCCTCCGGTGTTCCTCCATATATCTACGCATTTCACCGCTACACATGGAATTCCACTCTCCTCTCCTGCACTCAAGTCTCCCAGTTTCCAATGCACACAATGGTTGAGCCACTGCCTTTTAAATCAGACTTAAGAAACCACCTGCGCTCGCTTTACGCCCAATAAATCCGGACAACGCTTGGGACCTACGTATTACCGCGACTGCTGGCACGTACTTAGCC
+
CCCCCGGGGGGGGGGGGGGGGGGGGGGGGGGGGGGGGGGGGGGGDGGFGFGGGGGGFFFFGGGGGG<CDFDFDGBBBFGF,BFCFGGGFGGGGFFGGFGCFCGFEGGGGGEEFCCGFFGDGGGG?EFFGFGGGGGGFGGFGGFFGFBDCFEDFFFGGFACFF=FGGGA,D9EDF=E9DGDFG8DAFC3AF8FCCFCCCC9;*7=@4=*:7;F*=<D9@8DCGDEFEA*<C(59=+889E*C;@@GGEC>>)61BG0766</498C5?)(-.)68))<*2((-211A0(3*8*,4(,.:46.
@M04650:207:000000000-C238N:1:1101:4475:9911 2:N:0:19
GGACTACTGGGGTATCTAATCCTGTTTGCTCCCCACGCTTTCGCGCTTTAGCGTCAGTATTTGTCCAGTGAGCTGGCTTCCCCATCGGCATTCCTACAAATATCTACGAATTTCACCTCTACACTTGTAGTTCCGCCCACCTCTCCAATACTCTAGTCTAACAGTTTCCAACGCAATACGGAGTTGAGCCCCGCAGTTTAACATCAGACTTTTTAAACCACCTAGACGCGCTTTACGCCCAATAAATCCGGATAACGCTCGGGGCATACGTATTACCGCGGCTGCTGGCACGGATTTAGCC
+
CCCCCGGGGGGGGGGGGGGGGGGGGGGGGGGGGGGGGGGGGGGDGGGGGGGGGGGGGGGGGFGGGGGGDCGFGGGGGGGGGGEFFGGGCFGGFFDFGFEGGGGGGGGGGGGGGCFGD:DDFFGGG9FF9FGGGGE7CEGGGGGFGEGFGGGFGGGFFGGDGGGGFGGG9CFDDFEEGGGGDFECFCG6A,DEE6CECFGGGFGCFCFFFCFGCFGGCB6CD4527=*)(199?:+1=?7<F6@F7:5?0;)61>C277:?9()3)1()58,,5+.:+139(30(443((*5/401(52-44
@M04650:207:000000000-C238N:1:1101:20744:9915 2:N:0:19
GGACTACTGGGGTATCTAATCCTGTTTGCTCCCCACGCTTTCGCACCTGAGCGTCAGTCTTTGTCCAGGGGGCCGCCTTCGCCACCGGTATTCCTCCACATCTCTACGCATTTCACCGCTACACATGGAATTCTACCCCCCTCTACAAGACTCTAGCTGACCAGTATCAGATGCAATTCCCGGGTTAAGCCCGGGGATTTCACATCTGACTTAATCAACCGCCTGCGTTCGCCTTACGCCCAGTAATTCCGATTAACGCTTGCACCCTCCGTATTACCGCGGCTGCTTGCCCGTACTTAGC
+
C-BCC8FD<EFCFGGFEGGGGGGGGGGFGGGGGGFGGGEFGFF7FGEFC@E?FGGGCGCEGF<@FGGG?BFGGGEEGGECFGE@FDECG:FFGGA?FE<FEE=FFFFGGGDGGGGGGGCDCGGE=EFFGGGGG9E<D8+3>DGFFC;A,=BFF9EDFGF9FGCFGFGF,3,@CGGFEGGCC:8CFCFFCGF5*5CDGGCFFFFF8F:AE7;+);7+1;FG6<>1(5(7(><0(:>?F?G5:(,:C:<<:=6(:B*57(-482D)2;:?BB6:(;89E><>B;>608:)45(<8;;(49)..
@M04650:207:000000000-C238N:1:1101:9118:9941 2:N:0:19
GGACTACTGGGGTATCTAATCCTGTTTGCTCCCCACGCTTTCGCACATGAGCGTCAGTTATGTGCCAGGAAGCCGCCTTCGCCACTGGTGTTCTTCCCGATATCTACGCATTTCACCGCTACACCGGGAGTTCCACTTCCCTCTCACATACTCTAGGCTTACAGTATCAGATGACAAACAGATGGTAAGCACCTGCCTTTTACATCTGACTTATAAACCCGCCTGCTTGCGCTTTACGCCCAGTAATTCCGGCCAACTCTTGCCCCCTACGTATTACCTCGGCTGCTGTCACGTAGTTTTC
+
@-CCC<FGG?FFFGGGGFFGGGGGGGGGGGGGGGGGGGGGGGGGGGCFFF,E7FGGGGGFGGFFGGAFGFCGGGEGGGGGGGGGGGF<FFGGGGGGFC?CF>EGGGGFEDGGGGGGGGEGDGGGDG7CCGGGGGGGGGGCCFFFF,D8CAEFGGG,C?BFCFG8F9EDCGCFDG7E7CC8@,73,@D79;,A5;,@CGFGCFGFF9C>6@GG=CF9BBFG9D22(;(=5C2:@CF6C7@F7166:CEEG@;((271F(8<<2:36EFB?:672C>)<C)421::(3:4)<6?2<<08F>)-
@M04650:207:000000000-C238N:1:1101:11756:9974 2:N:0:19
GGACTACCAGGGTATCTAATCCTGTTTGCTCCCCTAGCTTTCGCACTTCAGCGTCAGTTTTTGTCCAGTGAGCTACCTTCGTCATCGGCATTCCTACATATATCTACGAATTTCACCTCTACTCATGTAGTTCCGCCCACCTTTCCAATACTCTAGAATTTCAGTTTCGTCGGCAAGCTAATGGTTGAGCCACTAGTTTTCACCGTCGACTTGAAACCCCGCCTAGATGCCCTTTATGCCCAATAATTCCGGATAACGCTTGCGACATACGTATTACCGCGGCTGCTGGCACGTATTTATC
+
CCCCCGGGGGGGGGGGGGGGGGGGGGGGGGGGGGGGGGGGGGGGGGGGGGGGGGGGGFGGGGGGGGGGGGGGGGGGGGGGGEGGGGFGGGGGGGGGGGGGGGGGGFGGGGGGGGGGGFEFCFGGCGGGGGGGGGGG=>CFCGGFGGGFGGGFGGGFGGGDFA,=EGGGGGGGGGGGGGGGGGGGGCGDCDGGGGCGFFGGGFGFAFDBBGGGFFGGFFGD>DFFFFEAEFBFFGFEFFG9CEB=4C*>CCA>@EGFG1:D;=D9GD93>3<3493AFC?>BBF96().,:1F::042<2).
@M04650:207:000000000-C238N:1:1101:15637:9991 2:N:0:19
GGACTACTGGGGTTTCTAATCCTGTTTGCTCCCCACGCTTTCGCACCTGAGCGTCAGTCTTTGTCCAGGGGGCCGCCTTCGCCACCGGTATTCCTCCACATCTCTACGCATTTCACCGCTACACATGGAATTCTACCCCCCTCTACAAGACTCTAGCTGACCAGTATCAGATGCAATTCCCGGGTTAAGCCCGGGGATTTCACATCTGACTCAATCAACCGCCTGCGTGCGCTTTACGCCCAGTAATTCCGATTAACGCTTGCACCCTCCGTATTACCGCGGCTGCTGGCACGGAGTTAGC
+
CCCCCGGGGGGGGGGGGGGGGGGGGGGGGGGGGGGGGGGGGGGGGGGGGGGGGGGGGGGGGFFGGGGGGGGGGGGGGGGGGGGGGGGGGGGGGGGGGGGGGGGGGGGGGGGGGGGGGGGGGGGGGFGGGGGGGGGFGFFGGGGFGGGDF6D9E>@FGCE98FGGGGGGGGGGGGGGGGGGGGGGGGGGGGGGGG=C)C@FGFGFFD7FC+7;@FCFFEGG>DFDFFF>?D>>>CF4FFGGG?F?C:9<GFF12@D)?:06??GFGGFFF<,4:C:AGGB>B9B;B:>8>G(<:602:F<A<
@M04650:207:000000000-C238N:1:1101:27970:10009 2:N:0:19
GGACTACTGGGGTTTCTAATCCTGTTTGCTCCCCACGCTTTCGCGCTTTAGCGTCAGTATTTGTCCAGTGAGCTGGCTTCCCCATCGGCATTCCTACAAATATCTACGAATTTCACCTCTACACTTGTAGTTCCGCCCACCTCTCCAATACTCTAGTCTAACAGTTTCCAACGCAATACGGAGTTGAGCCCCGCAGTTTAACATCAGACTTTTTAAACCACCTAGACGCGCTTTACGCCCAATAAATCCGGATAACGCTCGGGGCATACGTATTACCGCGGCTGCTGGCACGTATTTAGCC
+
CCCCCGGGGGGGGGGGGGGGGGGGGGGGGGGGGGGGGGGGGGGGGFGGGGGGGEGGGGGGFGGGGGGGGGFGGGGGGGGGGGGGGGGGGGGGGGFGGGGGGGGGGGGGGGGGGGGGGGGGGGGGGGGFGGGGGGGGGECGGGGFGECFEGFFGGGGFGGGGGGGGFGGGGGGDCCGGGGGGDEEGGGDGGGGEGGGGGFEFFGFFC>ABFFFFGFCFBDFFGFE9FFEFDBFDGFF>DGGGFF@GF3CFE317BGBD;?6BBGFGD72?FFFAC<B+1344029?FD2<=3C6?FFF0668
@M04650:207:000000000-C238N:1:1101:20728:10015 2:N:0:19
GGACTACCGGGGTATCTAATCCTGTTTGCTCCCCTAGCTTTCGCACTTCAGCGTCAGTTTTTGTCCAGTGAGCTACCTTCGTCATCGGCATTCCTACATATATCTACGAATTTCACCTCTACTCATGTAGTTCCGCCCACCTTTCCAATACTCTAGAATTTCAGTTTCGTCGGCAAGCTAATGGTTGAGCCACTAGTTTTCACCGTCGACTTGAAACCCCGCCTAGATGCCCTTTATGCCCAATAATTCCGGATAACGCTTGCGACATACGTATTACCGCGGCTGCTGGCACGTATTTAGC
+
CCCCCGGGGGGGGGGGGGGGGGGGGGGGGGGGGGGGGGGGGGGGGGGGGGGGGGGGGGGGGGGGGGGGGGFGGGGGGGGGGGGGGGGGGGGGGGGGGGGGGGGGGGGGGGGGGGGGGGGGFGGGGGGGGGGGGGDGGGGGGGGFFFGEGGGFGGGFGGGGGGGGGGGGGGGGGDDGGCGGFGG9F>E?FGG?CFGGGGGGGFGFFGG>ADDD=FGGFFGGFGFFFF3@EGEDFGFCFEGGG@F@FFFFGFFF?FDEGFFF08F99CB:-<<B<GFFGG?FF>6(,872(7:F08(6:F<2A
@M04650:207:000000000-C238N:1:1101:4736:10046 2:N:0:19
GGGCTTCTCCGGGAAACCATTCCCCTCGCCACCCCCAGTTTTCGAAATGAGCGGTCATCCTTTTTCTCGGGGCCGGCTCTCGCCCCGGGATTTCTTCAGGTCTTTTACGCCTTTCCCCCCCCAACTGGATTTTTTACCCCCCTTACAAGCGTCTTCACTACCCCTTTTTACAACCATTTCCCAGTAGGGGCCCGGGGTTTTACCAGCCGCATTTGACACACCCATCGGTCCCTGTTTCCCCACGAATGTCGCTTACAGCTGTTCCCCCCCCTATTCCCGCGCTCGGCTGCCCCACTGTCAC
+
-8-8,,C,,6+@+++,,,;,;,<--@8+6+,@FG7++,;CCEA+6,844,CC6+,+,6,,:C,C6,,,6DFC+4+67:,,5,8+BC++++8FE<4,5,,595@,,,,,++4,@,,,,,6+8+3++,,,8,,8,8*,46@*>4*3,,,2,,*/4**,7<2,1,=A*2:9+4+++,**3++5@F++,,++**4*1/8C))/**10***/),))1(2*0*5+*,14(,71)-*-()+))*)+0;1(()13.**)(()*)*).4(.*.*+(4(2,((26)0*(--((-,((,(*(2((((,<)))
@M04650:207:000000000-C238N:1:1101:20809:10116 2:N:0:19
GGACTACCGGGGTATCTAATCCTGTTTGCTCCCCACGCTTTCGCGCTTTAGCGTCAGTATTTGTCCAGTGAGCTGGCTTCCCCATCGGCATTCCTACAAATATCTACGAATTTCACCTCTACACTTGTAGTTCCGCCCACCTCTCCAATACTCTAGTCTAACAGTTTCCAACGCAATACGGAGTTGAGCCCCGCAGTTTAACATCAGACTTTTTAAACCACCTAGACGCGCTTTACGCCCAATAAATCCGGATAACGCTCGGGGCATACGTATTACCGCGGCTGCTGGCACGTATTTAGCC
+
CCCCCGGGGGGGGGGGGGGGGGGGGGGGGGGGGGGGGGGGGGGGGGGGGGGGGGGGGGGGGGGGGGGGGGGGGGGGGGGGGGGGGGGGGGGGGGGGGGGGGGGGGGGGGGGGGGGGGGGGGGGGGGGGGGGGGGGGGGGGGGGFGGGGGGGFGGGGGGGGGGGGGGGGGGGGGGGGG?FGGGGGGGGGC7CEGD:CCFGGGFGFFGGF=FG8AFGFFFGGFGFF3A=B@CBFFGFFFFGGGFFFGG<?6:831@C?G9:66653DGF?F?B?2<<BFD99BBB>F??40*./2<<B<+49:
@M04650:207:000000000-C238N:1:1101:16368:10120 2:N:0:19
GGACTACTAGGGTATCTAATCCTGTTTGCTCCCCACGCTTTCGCGCTTTAGCGTCAGTATTTGTCCAGTGAGCTGGCTTCCCCATCGGCATTCCTACAAATATCTACGAATTTCACCTCTACACTTGTAGTTCCGCCCACCTCTCCAATACTCTAGTCTAACAGTTTCCAACGCAATACGGAGTTGAGCCCCGCAGTTTAACATCAGACTTTTTAAACCACCTAGACGCGCTTTACGCCCAATAAATCCGGATAACGCTCGGGGCATACGTATTACCGCGGCTGCTGGCCCGTATTTAGCC
+
CCCCCGGGGGGGGGGGGGGGGGGGGGGGGGGGGGGGGGGGGGGGGGGGFGGGGGGGGGGGGGGGGGGGGGGGGGGGGGGGFGGGGGGGGGGGGGGGGGGGGFGGGGGGGGGGGGGGGGGGGGGGFGGEGFFGGGGGGGGGGGGFGGGGGGGFGGGGFFFGGGGGGGGGGGGGGGGGGFGGEC+@FGFFGGGG>++@DGGCGFG+*<9AEDGGEGGGFFGGFGBE:AE>B?@FFGFFF?ECCFFFGGECDBFD;8:<C>:?FFGFGC?:B:2)6<)6<*449;19?020(/4*,21?B76<8
@M04650:207:000000000-C238N:1:1101:11626:10130 2:N:0:19
GGACTACACGGGTATCTAATCCTGTTTGCTCCCCTAGCTTTCGCACTTCAGCGTCAGTTTTTGTCCAGTGAGCTACCTTCGTCATCGGCATTCCTACATATATCTACGAATTTCACCTCTACTCATGTAGTTCCGCCCACCTTTCCAATACTCTAGAATTTCAGTTTCGTCGGCAAGCTAATGGTTGAGCCACTAGTTTTCACCGTCGACTTGAAACCCCGCCTAGATGCCCTTTATGCCCAATAATTCCGGATAACGCTTGCGACATACGTATTACCGCGGCTGCTGGCACGTATTTAGC
+
CCCCCGGGGGGGGGGGGGGFGGGGGGGGGGGGGGGGGGGGGGGGGGGGGFGGGCGGGFGFGGGGGGGGGGGGGGGGGGGGGGGGGGFEGGGGGGGGGGGGGGGGGGGGGGGGGGGGGGGGGGGGGGGGCGGGGGGGGGGGGGGFGGGGGGGFGGGGGFGGGGGFGGGA6EGGDGCEGGGGGGGGGGDFGGG8EEFFGGGFFFGFFGGFFCCDEGGGFBEDAGBF>F:AE>EFFEFCF<FGGE2:DCEEGFF>@>7;FFFF6@GFDC>:928?FF?AGF?BBF9>>0).4C:GFF?<?C996
@M04650:207:000000000-C238N:1:1101:17360:10131 2:N:0:19
GGACTACCGGGGTATCTAATCCTGTTTGCTCCCCACGCTTTCGCGCTTTAGCGTCAGTATTTGTCCAGTGAGCTGGCTTCCCCATCGGCATTCCTACAAATATCTACGAATTTCACCTCTACACTTGTAGTTCCGCCCACCTCTCCAATACTCTAGTCTAACAGTTTCCAACGCAATACGGAGTTGAGCCCCGCAGTTTAACATCAGACTTTTTAAACCACCTAGACGCGCTTTACGCCCAATAAATCCGGATAACGCTCGGGGCATACGTATTACCGCCGCTGCTGGCACGTATTTAGCC
+
CCCCCGGGGGGGGGGGGGGGGGGGGGGGGGGGGGGGGGGGGGGGGGGGGGGGGGGGGGGGGGGGGGGGGGGGGGGGGGGGGGGGGGGGGGGGGGGGGGGGGGGGGGGGGGGGGGGGGGGGGGGGGGGGGGGGGGGGGGGGGGGFGGGGGGGFGGGGGGGGGGFGGGGGFDGGGGGGGGGGDEDGGGGGGGGGGCEG9FGGGFGFFGGFEDFGFGGFFFGGBD>=38BFFDF9DGFFBFGGGFFEGGE3DBEF:E><<((469C9C5::<BFFFGAAA9((497(,48(4*.*,46:A+54:
@M04650:207:000000000-C238N:1:1101:3634:10146 2:N:0:19
GGACTACTAGGGTTTCTAATCCTGTTTGCTCCCCACGCTTTCGCACCTGAGCGTCAGTCTTTGTCCAGTGGGCCGCCTTCGCCACCGGTATTCCTCCACATCTCTACGCATTTCACCGCTACACATGGAATTCTACCCCCCTCTACCAGACTCTAGCTGACCAGTATCAGATGCAATTCGCGGGTTAAGCCCGGGGATTTCACATCTGAATCAATCAACCGCCTGCGTGCTCTTTACGCCCAGTAATTCCGATTAACGCTTGCACCCTCCGCATTACCTCGGCTGCTGGCACGTAGAT
+
C<CCCGGGFFGGGFGGFGGFGGGGEFGFF9;FGGGGGG:FDEEGGGGGGFCFGGCF7FC@EC9EECFG,CE?FGGGGC=4DC@??,@FC>DF?FDFGGGGG,;AFGGD@:+CFGCFF4CDC:,,?,C,EFAFGGGE=,6FE++*6,,65@C?FCGGDC,@D<DDA;DFFGG9+@9C787+4*@8*>DC@,BF*/C=D4,5=FCF67CAE+1@>F+2))=C>D;((;25(9().+75=,8:8834CF)6C=)(-)9):446:1*)*:(-480(424)02.443-(-0))52(9,(,2(+
@M04650:207:000000000-C238N:1:1101:18326:10162 2:N:0:19
GGACTACTAGGGTATCTAATCCTGTTTGCTCCCCACGCTTTCGAGCCTCAGTGTCAGTTACAGGCCAGAGAGCCGCTTTCGCCTCCGGTGTTCCTCCATATATCTACGCATTTCACCGCTACACATGGAATTCCACTCTCCTCTCCTGCACTCAAGTCTCCCAGTTTCCAATGCACACAATGGTTGAGCCACTGCCTTTTACATCAGACTTAAGAAACCACCTGCGCTCGCTTTACGCCCAATAAATCCGGACAACGCTTGGGACCTACGTATTACCGCGGCTGCTGGCACGTAGTTAGCC
+
CCCCCGGGGGGGGGGGGGGGGGGGGGGGGGGGGGGGGGGGGGGGGGGGGGGGGGGGGGGGGGGGGGGGGGGGGGGGCFGGGGGGGGGGGGGGGGGGGGGGGGGGGGGGGGGGGFGGGGGGGGGGGGGGGGGGGGGGGGGGGGGFGGGGGGGBGGGGGGGGGGGGGGGGGGGGGGGGGGGCCFGGGGGGGGCGGGGGGGGGGFGFFGGFFGGGEFFGFF>GDGFFFFBDAD@F9CFFF@D7FFFFGGEFGF:;BFG@G@@FF?C?GGF?FB:2<GA2CD;9904914:2:*4C?00:A+:48
@M04650:207:000000000-C238N:1:1101:16612:10166 2:N:0:19
GGACTACCAGGGTATCTAATCCTGTTTGCTCCCCACGCTTTCGCACCTGAGCGTCAGTCTTTGTCCAGGGGGCCGCCTTCGCCACCGGTATTCCTCCACATCTCTACGCATTTCACCGCTACACATGGAATTCTACCCCCCTCTACAAGACTCTAGCTGACCAGTATCAGATGCAATTCCCGGGTTAAGCCCGGGGATTTCACATCTGACTCAATCAACCGCCTGCGTGCGCTTTACGCCCAGTAATTCCGATTAACGCTTGCACCCTCCGTATTACCGCGGCTGCTGGCACGGAGTTAGC
+
CCCCCGGGGGGGGGGGGGGGGGGGGGGGGGGGGGGGGGGFGGGGGGGGGGGGGGGGGGGGDFGFGGGGGEGGGGGGGGGGGGGGGGGGGGGGGGGGGGGGFGGGGGGGGGGGGGGGGGGGGGGGFGGGGGGGGGGGCFGGGGG5AFFFDFGD?DFGFGFFFGG?FE;C;;DEC9EGFCGGC@EE@FGGGGGGGGGCDDGGGFGF64@FFGFGEFFFFFFF@GFFFF>7(>>B>CF2*8CEGFFBF*:<GF?:?>DAGBF?BFFFGGF11:(33824:F6>>>>>6:::8C:G?121,0)66
@M04650:207:000000000-C238N:1:1101:23059:10183 2:N:0:19
GGACTACCCGGGTATCTAATCCCGTTCGCTACCCTAGCTTTCGCACATGAGCGTCAGTCTTGTGCCAGGAAGCCGCCTTCGCCACTGGTGTTCTTCCCGATATCTACGCATTTCACCGCTACACATGGAATTCCACTCTCCTCTCCTGCACTCAAGTCTCCCAGTTTCCAATGCACACAATGGTTGAGCCACTGCCTTTTACATCAGACTTAAGAAACCACCTGCGCTCGCTTTACGCCCAATAAATCCGGACAACGCTTGGGACCTACGTATTACCGCGGCTGCTGGCACGTAGTTAGCC
+
CCCCCGGGGGGGGGGGGGGGGGGGGGGGGGGGGGGGGGGGGGGGGGGGGGFGGGGGGGGGGGGGGGGGGGGGGGGGGGGGGGGGGGGGGGGGGGGGGGGGGGGGGGGGGGGGGGGGGGGGGGGGGGGGFGGGGGGGGGGGGGGFGGFGGGGFEGFGFGGGFGGGGGGGGGGFFGGGGGGCAFGGGGGGGGFGGGGGGGGGGFGCFCGFFCFGFGGGFFCDFGFF=DBA?G=?DGFEF<GCF@FFGGFF8A5;>EGFGBFF?<5<FEF?FFB)6CAF<9399B>14>BBF64A<FF?A+6A8
@M04650:207:000000000-C238N:1:1101:4717:10183 2:N:0:19
GGACTACTGGGGTTTCTAATCCTGTTTGCTCCCCACGCTTTCGAGCCTCAGCGTCAGTATTTGTCCAGTGAGCTGGCTTCCCCATCGGCATTCCTACAAATATCTACGAATTTCACCTCTACACTTGTAGTTCCGCCCACCTCTCCAATACTCTAGTCTAACAGTTTCCAACGCAATACGGAGTTGAGCCCCGCAGTTTAACATCAGACTTTTTAAACCACCTAGACGCGCTTTACGCCCAATAAATCCGGATAACGCTCGGGGCATACGTATTACCGCGGCTGCTGGCCCGTATTTAGCC
+
CCCCCGGGGGGGGGEGGGGGGFFGGGGGGGGGGGGGGDGGGGGGGGGGGGDDEFEFFGGGGGGGGGDGGEGGGGGGGGGGGGGGGGGGGGGGGGGGGGGGGGGGGCGGGFFFGF<FGGGCGGFGGGGGGGFFGGGDEGGGGGGFGGGGGGGFGGGCFFEGGGGGGGGGFAEGGCEGD?FGECGEG>F=DCFEEGCEGFFF+BFFFGGF@FCCEGGGFFCC@4:@=94A@C@=9:A3),:*C@@3>>3)7>0(/8F@*(-13(73<=18?:?BA8)-317(,((4347(-*,*-42(.0)-5
@M04650:207:000000000-C238N:1:1101:23503:10187 2:N:0:19
GGACTACTGGGGTTTCTAATCCTGTTTGCTCCCCACGCTTTCGAGCCTCAGCGTCAGTTACAGACCAGAGAGCCGCCTTCGCCACTGGTGTTCCTCCATATATCTACGCATTTCACCGCTACACATGGAATTCCACTCTCCTCTTCTGCACTCAAGTTTCCCAGTTTCCAATGACCCTCCCCGGTTGAGCCGGGGGCCTTCACATCAGCCTTAAGAAACCGCCTGCGCTCGCTTTACGCCCAATAAATCCGGACAACGCTTGCCACCTACGTATTACCGCGGCTGCTGGCACGTAGTTAGC
+
CCCCCGGGGGGGGGGGGGGGGGGGGGGGGGGGGGGGGGGGGGGGGGGGGGGGGGGGGGGGGGGGGGGGGGGGGGGGGGGGGGGGGGGGGGGGGGGGGGGGGGGGGGGGGGGGGGGGGGGGGGGGGGGGGGGGGGGGGFGGGGGFGGGGGGGFGGGGG,DGGGGGGGGGGGGGGGFF8DFCGGGGGGGGGGGGGCCCGC7CFFGFFGC6);C7@FGG6=FD6DBF0FBE;G>FFGFFFFGGG<837F4):F>04@GFG;BFFBGFF?:28?B73C?ADF:>BFB67?B04=(6233.-<9<:
@M04650:207:000000000-C238N:1:1101:25464:10260 2:N:0:19
GGACTACAGGGGTATCTAATCCTGTTTGCTCCCCACGCTTTCGAGCCTCAGTGTCAGTTACAGGCCAGAGAGCCGCTTTCGCCTCCGGTGTTCCTCCATATATCTACGCATTTCACCGCTACACATGGAATTCCACTCTCCTCTCCTGCACTCAAGTCTCCCAGTTTCCAATGCACACAATGGTTGAGCCACTGCCTTTTACATCAGACTTAAGAAACCACCTGCGCTCGCTTTACGCCCAATAAATCCGGACAACGCTTGGGACCTACGTAATACCGCGGCTTCTGGCACGTAGTTAGCC
+
CCCCCGGGGEGGGCGGGGGGGGGGGGGGGGGGGGGGGGGGGGGGGGGGGGGGGGGGGGGGGGGGGGGGFGGGGGGGCGGGGGGGGGGGGGGGGGGGGFGGGGGGGGGGG7FFDEFGGGGGGGGGGFGCF=FGGGGGGGGGGGC@CFGGGFGFGGGGGGGGGGFGGFGGGGFGFGFAEFECGG8>F78DGGF66CFG6CGGGF96@FGFFCGFFF>FFCCFBG::>45*)25-8*B=>=CGGF140@E<GEFFFFF@C(((/8525C??,(.,(254@*419B((()-48*5:4,145+6A>
@M04650:207:000000000-C238N:1:1101:17153:10285 2:N:0:19
GGACTACCGGGGTTTCTAATCCCGTTCGCTACCCTAGCTTTCGCACATGAGCGTCAGTCTTGTGCCAGGAAGCCGCCTTCGCCACTGGTGTTCTTCCCGATATCTACGCATTTCACCGCTACACCGGGAGTTCCACTTCCCTCTCACATACTCTAGGCTTACAGTATCAGATGACAAACAGATGGTAAGCACCTGCCTTTTACATCTGACTTATAAACCCGCCTGCGTGCGCTTTACGCCCAGTAATTCCGGACAAAGCTTGCCCCCTACGTATTACCGCGGCTGCTGGCACGTAGTTTGC
+
CCCCCGGGGGGGGFGGGGGGGFFGGG@FGGGGGGGFFGGFGGGGDGGFBFGGGGGGGEGCE<EFGG@FFFGGGCFGGGGGGGEE=FGG?FGGGGEGFGFGGGGGGGFFGGGGGGGGGGGGGGGFGCCCEGGGGGGGGG8F@DDDDEFDFGGFFFGGFDFFGGGGGGCFGG,EC,DF9?,@CCFG7EFCFFCFGGF>FCCDFFCFFGCCCC:D4@+BB7C42C>6(=9=6D;66EFFF0B1<::3F74<G?F;FBGB*4<A)(97FG>9??0:<9(6C7366>FB66:2454E(.3((3:24
@M04650:207:000000000-C238N:1:1101:27244:10292 2:N:0:19
GGACTACTCGGGTATCTAATCCTGTTTGCTCCCACGCTTTCGCGCTTTAGCCTCAGTATTTGTCCAGTGAGCTGGCCTTCCCCACCGCATTTCTTCAAATTTCTAAGAATTTTACCCCCTAACCTGTAGTTTCCCCCAACTCCTCAATACCCTACGCTAAACGTTTTCCACCCCATACCGAGTTTAGCCCCCCAAGTTTACATCAGACCTTTTAAACCACCCCAACGCCCCTTAACCCCACTAACACCCGATCACGCTCCGGGCATACCGTTTTCCCCCGCCGCTGGCCCGCATTTTTCCC
+
CCCCCFGGGGGGGGGGGGGGGGGGGGGGGGGGG8,8@,BF,88+@+8??,,,;,,,,,,<C,66C<:6,:@B,,B:,C,C?C,,+,@++BF,B,9:,C<,,5,4,,94F,EF,5?F,,+++,9,C,C9,,C4A<,9C++@,2,+9,@@58,*,64++++64,+,AD+6,@,,++6=6+,6=73C<,,,2D@1:**,5?,3+=,++3*3)2=D=978*7,*-*((()05(2.,/0+)//B**((/*0(/)0)((02(142(40<9D=22(-(-4*).30(-4(-3(((-(:(*(-(4)352<
@M04650:207:000000000-C238N:1:1101:12903:10295 2:N:0:19
GGACTACCAGGGTTTCTAATCCTGTTTGCTCCCCACGCTTTCGCGCATCAGCGTCAGTTATGGTCCAGAAAGCCGCCTTCGCCACTGGTGTTCCTCCCGATCTCTACGCATTTCACCGCTACACCGGGAATTCCGCTGTCCTCTCCCACACTCAAGCCTATCAGTTTCCAAAGCAATTCCCACCTTGAAAGCGGGACTTCCACTCCAGACTTAACAGGCCGCCTACGCGCCCTTTACGCCCAATCATTCCGGACAACGCTTGCCCACTACGGATTACCGCGGCTGCTGGCACGTAGTGTGC
+
CCCCCDFGGGGGGGGCFGGFGFF@CCGGGFGGGGEGDGFEDDCF@CGG@FFGDGGGDEEFFGGGF@FGCCDF?FGDFGGGGEGGGGGGGFGGGDEFG@BE7FFGGE?D:FE7EAFFFGG>EGFFGGGDCEF,DCFG6+@E===+@FFCAEBFGFGF96,>ECGC@,EFGGGGGF6@ACDE6=DEEF;CGA=779*4?8<CCFEFFGGF95*:=DCGB(89,560(),2,)(4>GFF@<58*48(0795FF)31>C<D00,4158F+3:?FF0(;84A73>604(4:::75(04(4.,+)))
@M04650:207:000000000-C238N:1:1101:6733:10302 2:N:0:19
GGACTACACGGGTTTCTAATCCTGTTTGCTCCCCACGCTTTCGAGCCTCAGCGTCAGTTACAGACCAGAGAGTCGCCTTCGCCACTGGTGTTCCTCCATATATCTACGCATTTCACCGCTACACATGGAATTCCACTCTCCTCTTCTGCACTCAAGTCTCCCAGTTTCCAATGACCCTCCCCGGTTGAGCCGGGGGCTTTCACATCAGACTTAAGCAACCGCCTGCGCTCGCTTTACGCCCAATAAATCCGGATAACGCTCGGGGCATACGTATTACCGCGGCTGCTGGCAAGTATTTAGC
+
CCCCCGGGGGGGGGGGGGGGGGGGGGGGGGGGGGGGGGGGGGGGGGGGGGGGGGGGGGGGGGGGGGGGGFDFGGGGGGGGGGGGGGGGGGGGFGGGGFGGGGGGGGGGGGGGGGGGGDGGGGGG9FFFGGDGGGAFGGCFGFGFGGGGGGGFGGCFGGDEEFFGGGGGGGGFG9FGGGGGGGGGGGGGGGG675CEGGGGGAF8@F?A:CGGFG776=FGBGF;0A1:9GFB?FFBF0AEGF??GF))26>B6;D<61>FFFG0):1:3<:<?A2:FF<BFF61;08??C10(-).4C4<>
@M04650:207:000000000-C238N:1:1101:23659:10330 2:N:0:19
GGACTACCGGGGTTTCTAATCCTGTTTGCTCCCCACGCTTTCGCGCTTTAGCGTCAGTATTTGTCCAGTGAGCTGGCTTCCCCATCGGCATTCCTACAAATATCTACGAATTTCACCTCTACACTTGTAGTTCCGCCCACCTCTCCAATACTCTAGTCTAACAGTTTCCAACGCAATACGGATTTGAGCCCCGCAGTTTACCATCGGACTTTTTAAACCACCTAGACGCCCTTTACGCCCAATAAATCCGGATAACGCTTGCCACCTACGTTTTACCCCGGCTGCTGGCCCGTAGTTACAC
+
CCCCCGGGGGGGGGGGGGGGGGGGGGGGGGGGGEGEEDGGFFGGGGGGGGGGGGGGGGGGFCAFGFFGGGGGGFGGGGGGGGGGAFGD+@=EGFGFEGGGGGGGGGDFCBFGCGGGGGGFF9=FGGEBE<FGGGCGG8AF8+456@FD?8EDFFCAFA=FFGDFGGGG9CEEGGGEC+<FGC++:,7+6DG>;C57DGGG+9;E****0?C79;DG8@8*5D=@**)0,).4@6C;=;E7*6/=F:?EC>)((.2)*3:(((*)9C?(.44,3?A<<*-44609()),(*(*(-(-)3)).
@M04650:207:000000000-C238N:1:1101:19693:10330 2:N:0:19
GGACTACTGGGGTATCTAATCCTGTTTGCTCCCCACGCTTTCGCACCTGAGCGTCAGTCTTTGTCCAGGGGGCCGCCTTCGCCACCGGTATTCCTCCAGATCTCTACGCATTTCACCGCTACACTAGGAATTCCACTTGCCTCTTCCGCACTCAAGCTCTCCAGTTTTAGATGCACCCCCCAGGTTAAGCCCGGGTATTTCACATCTAACTTAAAGAGCCGCCTACGCTCCCTTTACGCCCAGTAATTCCGGACAACGCTCGCCCCCTACGTATTACCGCGGCTGCTGGCCCGTAGTTAGC
+
CCCCCGGGGGGGGGGGGGGGGGGGGGGGGGGGGGGGGGGGGGGGGGGGGGGGGGGGGGGGGGGGGGGGGGGGGGGGGGGGGGGGGGGGGGGGGGGGGGGGGGGGGGGGGGGGGGGGGGGGGGGGGFGGGGGGGGGGGGGGGGGFGGGGGGGFGGGGGGGGGGGGGGGGGGGGCFFGGGGGGGGGGGGGGGGGGGGG:DCFGFGFFGGFCGGGFCFFFDGGFGF;FFFF@GBBBGFFFFGEGFBBFGBFGFF9:BD:FFFFFFGFGGF>FFB??72<CG?>6>FF>?F?77(C>3666?42:
@M04650:207:000000000-C238N:1:1101:22020:10363 2:N:0:19
GGACTACTGGGGTATCTAATCCTGTTTGCTCCCCACGCCTTCGCGCCTCAGCGTCAATATTGGTCCAGAAAGTCGCCTTCGCCACCGGTATTCCTCCTGATATCTACGCATTTCACCGCTACACCAGGAATTCCACTTTCCTCTCCCACATTCAAGATATACAGTATCAACTGCACTTCCGGGGTTGAGCCCCGGGCTTTCACATCTGACTTATATATCCGCCTACGCGCTCTTTACGCCCAATGCTTCCGAATAACGCTTGCACCCCCCGTATTACCGCGGCTGCGGGCACGCAGTTTGC
+
CCCCCGGGGGGGG;FGGGGGGG9FGGGGGGGGGGGEGGCGGGG7CFGGEGG8FGGG@FE<EFGGGGGGFGGE@EFGGGGGGGGGGFGGGGFFGGGFGGFFGGGGGGGGFGGDGGGGGDGGGGGGGFGEGGGGGGGGGGGGGGGFGGDG,@,?F@FG9EEGACEFGD@E>EF,+7E8FFEGCGEGDG8DGGGCEGGEDCFGGFGC+;DAE8:FCGC7+*>D@G@FFF?B6<(64:F?C<GCGF@:9*)6D6546BC5=86((-9)>@?0637(9GF<FF(432>12((,(22C?((.-0664
@M04650:207:000000000-C238N:1:1101:12421:10368 2:N:0:19
GGACTACCCGGGTATCTAATCCCGTTCGCTACCCTAGCTTTCGCACATGAGCGTCAGTCTTGTGCCAGGAAGCCGCCTTCGCCACTGGTGTTCTTCCCGATATCTACGCATTTCACCGCTACACCGGGAGTTCCACTTCCCTCTCACATACTCTAGGCTTACAGTATCAGATGACAAACAGATGGTAAGCACCTGCCTTTTACATCTGACTTATAAACCCGCCTGCGTGCGCTTTACGCCCAGTAATTCCGGACAACGCTTGCCCCCTACGTATTACCGCGGCTGCTGGCACGGAGTTAGC
+
CCCCCGGGGGGGGGGGGGGGGGGGGGGGGGGGGGGGGGGGGGGGGGGGGGGGGGGGGGGGGGGGGGGGGGGGGGGGGGGGGGGGGGGFGGGGGGGGGGGGGGGGGGGGGGGGFGGFGGGGGGGGGGGGCFGGGGGGGGGGGGGFGGGGFGGFGGAFGGGGGGGGGCADGGCGGGGGGC9CGFFGGGGGDGFGGGGGGGGGGFGFFFDAEGGGEDG8FEGGFC>D2ABE?GF;@5ACF?GDE@FFG@CAG=?60>C?G11:::C?DFB>08??<+5AGGBF91>BFF228G:F:01;?GA).
@M04650:207:000000000-C238N:1:1101:14469:10378 2:N:0:19
GGACTACACGGGTATCTAATCCTGTTTGCTCCCCACGCTTTCGAGCCTCAGCGTCAGTTACAGACCAGAGAGCCGCCTTCGCCACTGGTGTTCCTCCATATATCTACGCATTTCACCGCTACACATGGAATTCCACTCTCCTCTTCTGCACTCAAGTCTCCCAGTTTCCAATGACCCTCCCCGGTTGAGCCGGGGGCTTTCACATCAGACTTAAGAAACCGCCTGCGCTCGCTTTACGCCCACTAAATCCGGACAACGCTTGCCACCTACGTATTACCGCGGCTGCTGGCACGTAGTTAGC
+
CCCCCGGGGGGGGGGGGGGGGGGGGGGGGGGGGGGGGGGGGGGGGGGGGGGGGGGGGGGGGGGGGGGGGGGGGGGGGGGGGGGGGGGGGCGGGGGGGGGGGGGGGGGGGGGGGGGGGGGGGGFCDDFCBCCFGGGGGGGGGGGFGGGGGFFFGFGGGCGGGGGGDGGGGGCFFFGGGGGGGGGEFCEGGFGGGGGGDCFGGFGFFCCA@FGGFGGFF@FFBG>;DFFEF39>BCFFFFGGGB((9DF9FF>66BG<4(-,:?G2*<427B0.,<7)CD:>>0319?FFBG?6((4:?CA25
@M04650:207:000000000-C238N:1:1101:19790:10379 2:N:0:19
GGACTACTAGGGTATCTAATCCTGTTTGCTCCCCACGCTTTCGCGCTTTAGCGTCAGTATTTGTCCAGTGAGCTGGCTTCCCCATCGGCATTCCTACAAATATCTACGAATTTCACCTCTACACTTGTAGTTCCGCCCACCTCTCCAATACTCTAGTCTAACAGTTTCCAACGCAATACGGAGTTGAGCCCCGCAGTTTAACATCAGACTTTTTAAACCACCTAGACGCGCTTTACGCCCAATAAATCCGGATAACGCTCGGGGCATACGTAGTACCGCGGCTGCTGGCCCGTATTTAGCC
+
CCCCCGGGGGGGGGGGGGGGGGGGGGGGGGGGGGGGGGGGGGGGGGGGGGGGGGGGGGGGGGGGGGGGGGGGGGGGGGGGGGGGGGGEGGGGGGGGGGGGGGGGGGGGGGGGGGGGGGGGGGGGFFGGGGGGGGDGGGGGGCGFGGGFGGGFGFGGGGGCGAFGGCGGGGGGGGGGGGGGDFGGCF9EFFGGGDEGGFG7+=FFFFFFFGF7??*;8>FFDGFEFFE;2799<EFF>0C7B<D3CFF?6>B(;50)/(31>>D;3?<:<())(1.<?93,4((46:)5<51532((6+-6:
@M04650:207:000000000-C238N:1:1101:11548:10384 2:N:0:19
GGACTACAAGGGTATCTAATCCTGTTTGCTCCCCACGCTTTCGCACCTGAGCGTCAGTCTTTGTCCAGGGGGCCGCCTTCGCCACCGGTATTCCTCCACATCTCTACGCATTTCACCGCTACACATGGAATTCTACCCCCCTCTACAAGACTCTAGCTGACCAGTATCAGATGCAATTCCCGGGTTAAGCCCGGGGATTTCACATCTGACTCAATCAACCGCCTGCGTGCGCTTTACGCCCAGTAATTCCGATTAACGCTTGCACCCTCCGTATTACCGCGGCTGCTGGCACGGAGTTAGC
+
CCCCCGGGGGGGGDFGGGGGGGGGGGGGGGGGGGGGGGGGGGGGGGGGGFFGGGGGGFFGGGGGGGGGGGGGGGGGGDGGGGGGGGGGGDFGGFGGGFGGGGGGGGGGGGGGGGGGGGGGGGGGGGGGGGGGGGGGGGGGGGGFGGGFE8FFGGGGGGGGGFFGGGFGGC9EDGGDFGGGFCEEGGGGCGGGGCGDDCCFGCFFFGGFFGGGFFGGF<GGBG9?@F@FBD;>BE@<FFG?E<1:7:<9GFF617*67(362:FFGDBF::>?:C24FG2;13696:743C?G<;09?C<66
@M04650:207:000000000-C238N:1:1101:12404:10399 2:N:0:19
GGACTACAGGGGTTTCTAATCCTGTTTGCTCCCCACGCTTTCGCGCTTTAGCGTCAGTATTTGTCCAGTGAGCTGGCTTCCCCATCGGCATTCCTACAAATATCTACGAATTTCACCTCTACACTTGTAGTTCCGCCCACCTCTCCAATACTCTAGTCTAACAGTTTCCAACGCACTACGGAGTTGAGCCCCGCAGTTTAACATCAGACTTTTTAAACCACCTAGCCGCGCTTTAAGCCCAATAAATCCGGATAACGCTCGGGGCATACGTATTACCCGTGCTGCTGGCACGTATTTTGCC
+
CCCCCGGGGGGGGGGGGGGGGGGGGGGGGGGGGGGGGGGGGGGGGGGGGGGGGGGGGGGGGGGGGGGGGDGGGGFFGGGGEGGFGGGGGGGGGGFFGGGGGGGGGGGGGGGGGGGGGGGGGFFGGFGGGFGGGGGGGGGGGGGFGCDFGCFFGFGGEFFAFGFCGGGGFGGGGGG+@=FE6FG8CDF86BEE@CCEDFGG9A;9AF*94>CFECDFA6FC9?(7;)-?@<62;F+)+)?:C?;;CGCECA58<DGFC0(4(-)-1*.5<()))366<*((--(.5))(2*)*(.4:5+4.5
@M04650:207:000000000-C238N:1:1101:12696:10417 2:N:0:19
GGACTACTAGGGTTTCTAATCCTGTTTGCTCCCCACGCTTTCGCACCTGAGCGTCAGTCTTTGTCCAGGGGGCCGCCTTCGCCACCGGTATTCCTCCACATCTCTACGCATTTCACCGCTACACATGGAATTCTACCCCCCTCTACAAGACTCTAGCTGACCAGTATCAGATGCAATTCCCGGGTTAAGCCCGGGGATTTCACATCTGACTCAATCAACCGCCTGCGTGCGCTTTACGCCCAGTAATTCCGATTAACGCTTGCACCCTCCGTATTACCGCGGCTGCTGGCCCGGAGTTAGC
+
CCCCCGGGGGGGGGGGGGGGGGGGGGGGGEFGGGGGGGGGGGGGFGFGGGGGGGGGGGGGGGGGGGGGGGGGGGGEGGGGGGGGGGGGGGGCFGGGGGGGGGGGGGGGGGGGGGGGGGGGGGGGGGGGGGGGGGGGGGGGGGGFGGGEGGGFGGGFGGGGGGGGGGGCGCCGGFGGGGGGGGGGGGGGGFFFGGGGGDGGGAEAFGGF3C7FFGGDFEGGFDBD?AB:(599(:FFF:CGC(.5>C9<FF??FDDBG?BF6?C?GGFF?FBF0*549D312(24>0)8:5.:,130:8)66
@M04650:207:000000000-C238N:1:1101:28574:10417 2:N:0:19
GGACTACCGGGGTTTCTAATCCTGTTTGCTCCCCACGCTTTCGCACCTGAGCGTCAGTCTTTGTCCAGGGGGCCGCCTTCGCCACCGGTATTCCTCCACATCTCTACGCATTTCACCGCTACACATGGAATTCTACCCCCCTCTACAAGACTCTAGCTGACCAGTATCAGATGCAATTCCCGGGTTAAGCCCGGGGATTTCACATCTGACTCAATCAACCGCCTGCGTGCGCTTTACGCCCAGTAATTCCGATTAACGCTTGCACCCTCCGTATTACCGCGGCTGCTGGCACGGAGTTAGC
+
CCCCCGGGGGGGGGGGGGGGGGGGGGGGGGGGGGGGGGGGGGCGGGGGGGGGGGGGGGGGGGGGGGGGGEEFCGEGGGGGGGGGGGGGGGGGGGGGGGGGGGGGGGGGGGGDGGGGGGGGGGGGGGGGGGGGGGGGGGGGGGGFGGGCGGGFGGFGGGGGGFGGGGGGGFGFFGGGGGGGGGGGGGGGGGGGDGGG3CGGGFGFFGFFFGGGEGGGFEGG>GFF?FFFFGBBFCFF=0CEG<<BGGA>GFFFFBGFGFF?F:D<6FB6:B>?FGFFGGFFFB>>FFFF:C(<46>6?GFFF
@M04650:207:000000000-C238N:1:1101:13965:10443 2:N:0:19
GGACTACCGGGGTTTCTAATCCTGTTTGCTCCCCACGCTTTCGCACCTGAGCGTCAGTCTTTGTCCAGGGGGCCGCCTTCGCCACTGGTGTTCTTCCCGATATCTACGCATTTCACCGCTACACCGGGAGTTCCACTTCCCTCTCACATACTCTAGGCTTACAGTATCAGATGACAAACAGATGGTAAGCACCTGCCTTTTACATCTGACTTATAAACCCGCCTGCGTGCGCTTTACGCCCAGTAATTCCGGACAACGCTTGCCCCCTACGTATTACCGCGGCACGTGGCACGCAGGTTGC
+
CCCCCGGGGGGGEGGGGGGGGGGGGGGGGGGGGGGGGGGGGGGGGGGGGGGGGGGGGGGGGFGGGGGGGGGGGGGGGDGGGGGGGGGGGGGGGFGGEFGGGGDFGGGGGDGGCFGGGGGGGGGFGDDGGGFGGGFFFFGGG8DFGGGCGG9AEGGGGGG6FGGGGGFGFDCFFGGGFGGGGF9,DFB<ECCFGFF6CCGGGFGACCDFFGG7;DGGF8C>2),(6A(.//:>(=5AF?EGC0(5CG9<CFFB?DG<>66(43C7CF9(-2:1.<8<9:,-(1((((.43*(03(--(;57,
@M04650:207:000000000-C238N:1:1101:5431:10447 2:N:0:19
GGACTACTAGGGTATCTAATCCTGTTTGCTCCCCACGCTTTCGCGCTTTAGCGTCAGTATTTGTCCAGTGAGCTGGCTTCCCCATCGGCATTCCTACAAATATCTACGAATTTCGCCTCTACACTTGTAGTTCCGCCCACCTCTCCAATACTCTAGTCTAACAGTTTCCAACGCAATACGGAGTTGAGCCCCGCAGTTTAACATCAGACTTTTTAACCCACCTAGACGCGCTTTACGCCCAATAAATCCGTATAACGCTCGGGGCATACGTATTACCGCGGCTGCTGGCACGTCTTTAGCC
+
CCCCCGGGFGGGGGGGGGGGGGGGGGGGGGGGGGGGGGGGGGGGCGGGGFGGGGGGGGGGGGGGGGGGGFGGGGGGGGGGFGGGGGGGGGGGGGGFGGGGGGGGGGGGDFFGGG8FEGGGGGGGGGGEGGGGGGGEGG6@CDFFGG9DFFFFGGGFGGGDAFGGGGGGCGGFDGGCE+@DC7>EGCFDFGGGEGGGDGG,D8CFF+;6>9:B*;*C+.=9><:=F48A9D@1;EC<:1C::233;7?EFD)8;)2)1(((-(13C58:21<2>G>A+*((,(-4<DF02*4:<(445+)65
@M04650:207:000000000-C238N:1:1101:6927:10456 2:N:0:19
GGACTACTAGGGTTTCTAATCCTGTTTGCTCCCCATACTTTCGAGCCTCAGCGTCAGTTGATGCCCAGTAGGCCGCCTTCGCCACTGGTGTTCCTCCCGATATCTACGCATTCCACCGCTACACCGGGAATTCCGCCTACCTCTACATCACTCAAGAACGCCAGTTTTGAACGCAGTCTATGGGTTGAGCCCATAGTTTTCACATTCAACTTGGCATTCCGCCTGCGCTCCCTTTACACCCAGTAATTCCGGACAACGCTTGCCACCTACGTTTTACCGCGGCTGCTGGCACGTAGTTGGC
+
CCCCCGGGGGGGGGGGGGGGGGGGGGGGGGGGGGGGGGGGGGEFGGGGGGGGGGGGGGGG9EGGGGFGGGGGGGGGGGGGGGDGGGGGGGGGGGGGGGGEGGEGGGGGGGGGGGCGGGGGGDGGDEEFGGGGGGGGGD6FGGGBDGFGGGGFGCGGCDGDC>=CFG,DFG9DFGGGGGGGGGDDFEEDFFGGGGFGFFGGCFFFFC7AEFGGEFCDF:FFBDDDDFFF9GF;8FF3+/?CGD<EFC<?FFA@;DG?GBFF<<GBCGFBF>(8<GFFGG?>6>926::38C?F?1??(C)55
@M04650:207:000000000-C238N:1:1101:20262:10471 2:N:0:19
GGACTACTGGGGTATCTAATCCCGTTCGCTACCCTAGCTTTCGCACATGAGCGTCAGTCTTGTGCCAGGAAGCCGCCTTCGCCACTGGTGTTCTTCCCGATATCTACGCATTTCACCGCTACACCGGGAGTTCCACTTCCCTCTCACATACTCTAGGCTTACAGTATCAGATGACAAACAGATGGTAAGCACCTGCCTTTTACATCTGACTTATAAACCCGCCTGCGTGCGCTTTACGCCCAGTAATTCCGGACAACGCTTGCCCCCTACGTATTACCGCGGCTGCTGGCCCGTAGTTTGC
+
CCCCCGGGGGGGGGGGGGGGGGGGGGGGGGGGGGGGGGGGGGGGGGGGGFGGGGGGGGGGGGGGGGGGFGGGGFGGGGGGGGGGGGGGGGGGGGFGGGGCFGGGGGGGGGGGGGGGGGGGGGGGGGGGGGGGGGEFFCEGGGGFDFFFAFDFGGGGGGGGGGGGGGGGGGGGGCGGDGGGFFC9FGGGGDGFGGGFFGGGGFGFFGGAEGGGFGGFFFGGFGFFFFFF@C9>9=;CF;EGGD?EFGEFF+=;?FG:C;B<::G?GGFFFFFFFGBAGDBF9B>>FFFF(C(:291?6F265
@M04650:207:000000000-C238N:1:1101:27245:10509 2:N:0:19
GGACTACTCGGGTTTCTAATCCTGTTTGCTACCCATACTTTCGAGCCTCAGCGTCAGTTGATGCCCAGTAGGCCGCCTTCGCCACTGGTGTTCCTCCCGATATCTACGCATTCCACCGCTACACCGGGAATTCCGCCTACCTCTACATCACTCAAGAACAGTAGTTTTGAACGCAGTCTATGGGTTGAGCCCATAGTTTTCACATTCAACTTACCATTCCGCCTGCGCTCCCTTTACACCCAGTAATTCCGGACAACGCTTGCCACCTACGTTTTACCGCGGCTGCTGGCACGTAGTTAGC
+
CCCCCFGGGGGGGGGGGGGGGGGGGGGGGGGGGGGGGGGGGGGFEFGGGFFGGGGGGGGGGGGGGGGGGGGGGGGGGGGGGGGGGGGGGGGGGGGGGGGGGGGGGGGGGGGGGGGGGGGGGGGGGGGGGGFGGGGGGGGGGGGFGGGGGFGFGGGGGGGGGGAGGGGGFEGGGGGDEFGGGFGDGGGGGGGGGG6EFCFFGFGFAFGFEFFFFFGGFEGG=GFDBF>FFGFFFGFFFEGGGFDEG7EEGFF6;:C?F09?F:C?FGFB:BBF?GFBGG:>(4>9(4:?:G?G?.(4:F26A
@M04650:207:000000000-C238N:1:1101:7155:10521 2:N:0:19
GGACTACCCGGGTTTCTAATCCTGTTTGCTCCCCACGCTTTCGCGCTTTAGCGTCAGTATTTGTCCAGTGAGCTGGCTTCCCCATCGGCATTCCTACAAATATCTACGAATTTCACCTCTACACTTGTAGTTCCGCCCACCTCTCCAATACTCTAGTCTAACAGTTTCCAACGCAATACGGAGTTGAGCCCCGCAGTTTAACATCAGACTTTTTAAACCACCTAGACGCGCTTTACGCCCAATAAATCCGGATAACGCTCGGGGCATACGTATTACCGCGGCTGCTGGCACGTATTTAGCC
+
9CCCCGGGGGGGGGGGGGGGGGGGGGGGGGGFGGGGGGDEGGGGGGGGGGGGGGGGGGGGGGGGGGGGGFGDFGGGGGFFFGFGGGGGG>FGGFGFGGG9FGGGDAFGEGGGGGGFGGGGGGGGGGGGGGGGGGGGGGGGGGGFGGGGGGGFGGGGGGGGGGGGGGGGGGGGGGGGGGGGGGGGGG96CFGGGEGEDCFFGFFFFGGFFDDD49CGFEDC@DDE3=@;2413<CC<56CE@;@EGGCEGFE0::>2C;?39099C?(580))6<4:<C17326135???*4C<<),)0-68
@M04650:207:000000000-C238N:1:1101:15013:10526 2:N:0:19
GGACTACCGGGGTTTCTAATCCCGTTCGCTACCCTAGCTTTCGCACATGAGCGTCAGTCTTGTGCCAGGAAGCCGCCTTCGCCACTGGTGTTCTTCCCGATATCTACGCATTTCACCGCTACACCGGGAGTTCCACTTCCCTCTCACATACTCTAGGCTTACAGTATCAGATGACAAACAGATGGTAAGCACCTGCCTTTTACATCTGACTTATAAACCCGCCTGCGTGCGCTTTACGCCCAGTAATTCCGGACAACGCTTGCCCCCTACCGATTACCTCGGCTGCTGGCACGTAGGTTTC
+
CCCCCGGGGGGGGGGGGGGGGGGGGGGGGGGGGGGGGGGGGGGGGGGGGGGGGGGGGGGGGGGGGGGGGGGGGGGGGGGGGGGGGGGGGGGGGGGGFGGGGGGGGGGGGGGGGGGGGGGGGGGGGGGGGGGGGGGGGGGEGGGFGGGGGGGFGFGGGGGGGGGGGGGGGGFD?CFFGGGG?DFFGGGFFFGEGGGGGCFFGFG6BFDFCGGF4DFGFFGD9D1?FF9DFG909CFFFFGGGFFFGG>A>F4>:BGBG;;??FG:FGFB::(((/339C)31:(3><,2(*(<3(..(3-))
@M04650:207:000000000-C238N:1:1101:6176:10540 2:N:0:19
GGACTACTGGGGTTTCTAATCCTGTTTGCTCCCCACGCTTTCGCGCTTTAGCGTCAGTATTTGTCCAGTGAGCTGGCTTCCCCATCGGCATTCCTACAAATATCTACGAATTTCACCTCTACACTTGTAGTTCCGCCCACCTCTCCAATACTCTAGTCTAACAGTTTCCAACGCAATACGGAGTTGAGCCCCGCAGTTTAACATCAGACTTTTTAAACCACCTAGACGCGCTTTACGCCCAATAAATCCGGATAACGCTAGGGGCATACGGATTACCGCGGCTGCTGGCCCGTATTTAGCC
+
CCCCCGGGGGGGGGGGGGGGGGGGGGGGGGGGGGFFGGGGGGGGGGGGGGGGGGGGGGGGGGGGGGGGGGDGGGGGGGFEFGGGGGGGGGGGGGGGGGGGGGFGGEFGGGGGGGGGCGGCGGFGGGGGGGGGGGGGGCGGGGGFGFGGGGGFGGGGGGGGGBEGGGGCGFGGGGGGEGGG=:+@FCFC?EEEGDGGGGGGGFGFFGGFFGCC?GGGFEGGBGB2=FFFB?(:<F6)>;G:E;@FDF3<;>EFFFG?*4((-27(1212)2(3,*.2</(--3(4<?>((*(24043406<5
@M04650:207:000000000-C238N:1:1101:14871:10558 2:N:0:19
GGACTACCCGGGTTTCTAATCCCGTTCGCTACCCTAGCTTTCGCACATGAGCGTCAGTCTTGTGCCAGGAAGCCGCCTTCGCCACTGGTGTTCTTCCCGATATCTACGCATTTCACCGCTACACCGGGAGTTCCACTTCCCTCTCACATACTCTAGGCTTACAGTATCAGATGACAAACAGATGGTAAGCACCTGCCTTTTACATCTGACTTATAAACCCGCCTGCGTGCGCTTTACGCCCAGTAATTCCGGACAACGCTTGCCCCCTACGTATTACCGCGGCTGCTGGCACGTAGTTTGC
+
CCCCCGGGGGGGGGGGGGGGGGGGGGGGGGGGGGGGGGGGGGGGGGGGFGGGGGGGGGGGGGGGGGGGGGGGGGGGGGGGGGGGGGGGGGGGGGGGGGGGGGGGGGGGGGGGGGGGGGGGGGGGGGGGGGGGGGGGGGGGGGGFGEGGGFGFGGGGGGGGGGGCC;CGDGFGGGGFFGGGGGGGFFGFCFGGGGDFGGGGGFGFF>BA6DGFFGGGFFGGFGFFDA>FFGFFFGF<F?GGG<;EGGFADFF96>GBGBFF03FBGGFB:B?FFGFA?>12>6>B>:?FBGFF::(43EDFB
@M04650:207:000000000-C238N:1:1101:17956:10566 2:N:0:19
GGACTACAAGGGTATCTAATCCTGTTTGCTCCCCTAGCTTTCGCACTTCAGCGTCAGTTTTTGTCCAGTGAGCTACCTTCGTCATCGGCATTCCTACATATATCTACGAATTTCACCTCTACTCATGTAGTTCCGCCCACCTTTCCAATACTCTAGAATTTCAGTTTCGTCGGCAAGCTAATGGTTGAGCCACTAGTTTTCACCGTCGACTTGAAACCCCGCCTAGATGCTCTTTACGCCCAATGATTCCGGACAACGCTCGCCCCCTACGTATTACCGCGGCTGCTGGCACGTATTTAGC
+
CCCCCGGGGFGGGGGGGGGGFFGGFGGGGGGGFGEFDFGGGGGDEG@EGG9FGGGGGFG9A<CFGGGGGGGGGFFGGGGGG<FGEF<F@@CFFGGAFGGGGGCGFGGG@EGGGGGGFGGFGG9FFFGFDFGGGGCF6CCFCGDFAFCA<D=FG,EDEDFA8ECGFGGAC@8=>C6C86A8=>E,EFGG?FGGFDF,?=FGC9DC>?D5>GGGFGGFF5ED)7>ADA*=*+*19A@EF@7<B92-0;)9@6;(2>C<GB9?1674/:>;B?B:2<:>FG2;(703>04)353<?F0-42546
@M04650:207:000000000-C238N:1:1101:23476:10568 2:N:0:19
GGACTACAGGGGTTTCTAATCCTGTTTGCTCCCCTAGCTTTCGCACTTCAGCGTCAGTTTTTGTCCAGTGAGCTACCTTCGTCATCGGCATTCCTACATATATCTACGAATTTCACCTCTACTCATGTAGTTCCGCCCACCTTTCCAATACTCTAGAATTTCAGTTTCGTCGGCAAGCTAATGGTTGAGCCACTAGTTTTCACCGTCGACTTGAAACCCCGCCTAGATGCCCTTTATGCCCAATAATTCCGGATAACGCTTGCGACATACGTATTACCGCGGCTGCTGGCACGTATTTAGC
+
CCCCCGGGGGGGGGGGGGGGGGGGGGGGGGGGGGGFGGGGGGGGGGGGGGGGGGGGGGGGGFGGGGGGGGGGGGGGGGGGGGGGGGGGGGEGGGGGGGGGGGGGGGGGGGGGGGGGGGGGGGGGGGGGGGGGGGGGGEGGGGGFGGGDBFFFGDFFGGGGGGGGGGGGGGGGDGGGGGGGGGGGGD>DGGGGGGGGGGGGGFFFEGGFFGGGFGGGFCGGBGF248=6/+>5@FFCF5ECF>2>FGCEF@F@DFGFGD6;D?:6C5719??<?G0<CF?B9>F;B?7>?*(04(4<??AB>
@M04650:207:000000000-C238N:1:1101:25014:10637 2:N:0:19
GGACTACTCGGGTTTCTAATCCCGTTCGCTACCCTAGCTTTCGCACATGAGCGTCAGTCTTGTGCCAGGAAGCCGCCTTCGCCACTGGTGTTCTTCCCGATATCTACGCATTTCACCGCTACACCGGGAGTTCCACTTCCCTCTCACATACTCTAGGCTTACAGTATCAGCTGACAAACAGATGGTAAGCACCGGCCTTTTACAACTGACTTATCAACCCGCCTGCGTGCGCTTTACGCCCAGTAATTCCGGACAACGCTTGCCCCCTACGTATTACCGCGGCTGCTGGCACGTAGTTTGC
+
CCCCCGGGGGGGGGGGGGGGGGFGGGGGGGGGGGGGGGGGGGGGGGGG9EFGGGGGGGG<<FG?FGGGGEF@FGGGGGGGGGGGGFGGGGFFGF=FFGGGGGGGGFGGGGGGGGGGGGEGGGGGGGGGGGGGGGGCG93FF?F:88E?<EFFGDDD9DFCDGGGGGGGDE,5=<FFG6CD?C,7,@>DFG9C1*44?DFF>FGB+;4?=F+:1++=C:CGFDFFFF026527>EFEC;GGGFBBGGAFGF@9?DG?G9><1(C(>E;;<FFFFF>AFG:909BF>6)5(2,<:?7??GB>:
@M04650:207:000000000-C238N:1:1101:9673:10657 2:N:0:19
GGACTACAGGGGTTTCTAATCCTGTTTGCTACCCATGCTTTCGAGCCTCAGCGTCAGTTAATGTCCAGCAGGCCGCCTTCGCCACTGGTGTTCCTCCCGATATCTACGCATTCCACCGCTACACCGGGAATTCCGCCTGCCTCTCCATCACTCAAGAACAGCAGTTTTGAATGCACGCTATGGGTTGAGCCCATAGATTTCACACCCAACTTGCCGTCCCGCCTGCGCTCCCTTTACACCCAGTAATTCCGGACAACGCTTGCCCCCTACGTATTACCGCGGCTTCTGGCACGTAGTTTGC
+
CCCCCEGGGGGGGGGGGGGGGGGGGGGGGGGGGGGGGGGGGGGGGGGGGCFGGGGGGFGGGGGGGGGGGGGGGGGGDGGGGGGGGGGGGGGGGFGGGEGGGCEGGGGGGGGGGGGGGGGDGGGGGGGCFGGGGGGGGGGGGGGB8,>AFGGBGGG?FGGGGGGGFEFADECGGGAEGDGCGGFECFGGFGGGC6F?GGGGFFCFFGGF=GGGFGD4?=CD23:<@F0;939=@GFEFEGGG;83*><AFFFF?5D?G>BB?6C3CGB9<??B?G?>GG:>>B>0-,6<)7:EB<(.,<>F2
@M04650:207:000000000-C238N:1:1101:20260:10663 2:N:0:19
GGACTACCGGGGTATCTAATCCTGTTTGATCCCCACGCTTTCGCATCTCAGCGTCAGTACTGCACCAGGTAGTCGCCTTCGCCACTGATGTTCCTCCAGATCTCTACGGATTTCACCCCTACACCTGGAATTCCACTACCCTCTCACAGACTCAAGCTCTACAGTATCAAAGGCAGTTCCACGGGTAAGCCGTGGGATTTCACCTCTGACTTATAAAGCAGCCTACATTCGCTTTACGCCCAGTGATTCCGATTAACGCTTGCACCCTCCGTATTACCGCGGCTGCTGGCACGGAGTTAGC
+
CCCCCGGGGGGGGGGGGGGGGGGGGGGGGGGGGGGGGGGGGGGGGGGGGGGGGGGGGGGGGGGGGGGGGGGGGGGGGGGGGGGGGGGGGGGGGGGGGGGGGGGGGGGGGGGGCGGGGGGGGGGGGGGGGGGGGGGGGGGGGGGFGGGGGGGFGGGGGGGGGGGGGGGGGGGGGGGGGGGGGGGGGGGGGGGGGGGGGGFGGFFBFGGFCGGFFGGDFFGGFGFFFF@A5+8@@GFFFFGEC<DEGGFFCFA?DAGFD?FFFFC<CFF(8:;?6A7A9>091>9(4?B0:CBF3>6230)..
@M04650:207:000000000-C238N:1:1101:17741:10667 2:N:0:19
GGACTACCGGGGTTTCTAATCCCGTTCGCTACCCTAGCTTTCGCACATGAGCGTCAGTCTTGTGCCAGGAAGCCGCCTTCGCCACTGGTGTTCTTCCCGATATCTACGCATTTCACCGCTACACCGGGAGTTCCACTTCCCTCTCACATACTCTAGGCTTACAGTATCAGATGACAAACAGATGGTAAGCACCTGCCTTTTACATCTGACTTATAAACCCGCCTGCGTGCGCTTTACGCCCAGTAATTCCGGACAACGCTTGCCCCCTACGTATTACCTCGTGTGCTGGCCCGTAGTTTCC
+
CCCCCGGGGGGGGGGGGGGGGGGGGGGGGGGGGGGGGGGGGGGGGGGGGGFGGGGGGFFGGGGGGGGGGGGEGFGGGEGGGGGGGGGGGGGGGGGGGGGGGGEGGGGGGGGGGGGGGGGGGGFGGGGGGGGGGGCFEECGGGGFGGGGGGGFGFGGFFF6DGG,@BFFCE9ECEGFGGGGGDGGF:CCEFFGGGFGGGGG79D=FCFFCGGC41=8@EGDFC;(/4;E@GFB>G>9F<EEG?:?FGFFCF@B?EGFG>28?BDB9:9;2<1:)<?<CF))(4(.-4).(:(234((,<)))
@M04650:207:000000000-C238N:1:1101:10211:10674 2:N:0:19
GGACTACAAGGGTTTCTAATCCTGTTTGCTCCCCACGCTTTCGCGCTTTAGCGTCAGTATTTGTCCAGTGAGCTGGCTTCCCCATCGGCATTCCTACAAATATCTACGAATTTCACCTCTACACTTGTAGTTCCGCCCACCTCTCCAATACTCTAGTCTAACAGTTTCCAACGCAATACGGAGTTGAGCCCCGCAGTTTAACAGCAGACTTTTTAAACCACCTAGACGCGCGTTACGCCCAATAAATCCGGATAACGCTCGGGGCATCCGTATTACCGCGGCTGCTGGCACGTATTTAGCC
+
CCCCCGGGFFGGGFEFGGGGGGCGGGGGGGGGGEFGGGCEGGGGGGDGGGGGGGGGGGGGGFDFGGGGGGGFFFGCFGGGDGFGGGGGGGGGGGGGGGGGGFGF9FGGGGGGGGGGGGFGGGGGGFG,EFGGGGGDGGGDGGGFGGGGGFGFGFGGGDGGGG?AFDGGFFGFGGGGGGGGC+@EADE8CEGGGGGGCFG7CFG56CFF=>CDA77?A@DGFGFFFFEAB<2(6E>?FFD:<;3;::?528):1;C>G>1(49DF:E8((43::C<4:52((44(,22::64C2,.,5+..:
@M04650:207:000000000-C238N:1:1101:18467:10686 2:N:0:19
GGACTACCGGGGTATCTAATCCTGTTTGCTCCCCACGCTTTCGCGCTTTAGCGTCAGTATTTGTCCAGTGAGCTGGCTTCCCCATCGGCATTCCTACAAATATCTACGAATTTCACCTCTACACTTGTAGTTCCGCCCACCTCTCCAATACTCTAGTCTAACAGTTTCCAACGCAATACGGAGTTGAGCCCCGCAGTTTAACATCAGACTTTTTAAACCACCTAGACGCGCTTTACGCCCAATAAATCCGGATAACGCTCGGTGCATACGTATTACCGCGGCTGCTGGCACGTATTTTGCC
+
C?6BC,,CFGCGGCFGFFGFEDEFFFFF<9EDFCFG+6C,DCFC:@FGCFGGEF7@FAFF<CFFGGGFC@9@C@F,FF8F=EDFFF7:>CECGGF?EGCFGFFGD9F7CDFGFG<FFGFF9FGGGGCED<AAF?8+1@+CC8EFFFDEA8,+6EDAF=>9=,@8F;==DGGGDFCEECC3+3BCFG98@BFGGCCE9=7,+4?9*5;6>DFFEG**+8,664@E3*.?@3328CA))64<*6(67+1<*5),8):<<;::02*,)+))4(52.+-6+/4(-49648??0*52.()(6+))5
@M04650:207:000000000-C238N:1:1101:4437:10687 2:N:0:19
GGACTACAAGGGTATCTAATCCTGTTTGCTCCCCACACTTTCGAGCCTCAGTGTCAGTTACAGGCCAGAGAGCCGCTTTCGCCTCCGGTGTTCCTCCATATATCTACGCATTTCACCGCTACACATGGAATTCCACTCTCCTCTCCTGCACTCAAGTCTCCCAGTTTCCAATGCACACAATGGTTGAGCCCCTGCCTTTTACATCCGACTTAAGAAACCACCTGCTCTCGCTTTACGCCCAATAAATCCGGACAACGCTTGGGACCTACGTTTTACCGCGGCTGCTGTCCCCGAGTTTGCC
+
CCCCCGGGGGGGGEFGGGGGGGGGGGGGGGGGGGGGGGGGGGGEGGGGGGGGGGGGGGGFGGGGGGDGFGGGGGGGGDFGGGGGGEEEGGGGGGGGGGGGGGGGF;FFGGGGGGGGFGGGGGCGDFGFEEFGGGGGGGGGGGGFGGGGGGGFGGGGFFEFFGGGGGGGGGFGGGGGAFE+@EGGF:D?DF+:A@FFGGGGFFCCF+0*=D77=;DGF=D99DB)<*:@@754>FFEA9EGDD27FFEFD35((5<;)6410(;3CE:<B6?((;)4@5(-3671,,4.)+.*((--:+).5
@M04650:207:000000000-C238N:1:1101:5862:10700 2:N:0:19
GGACTACCGGGGTATCTAATCCTGTTCGCTCCCCACGCTTTCGAGCCTCAGCGTCAGTTACAGACCAGAGAGCCGCCTTCGCCACTGGTGTTCCTCCATATATCTACGCATTTCACCGCTACACATGGAATTCCACTCTCCTCTTCTGCACTCAAGTCTCACAGTTTCCAATGACCCTCCCCGGTTGAGCCGGGGGCTTTCACATCAGACTTAAGAAACCGCCTGCGCTCGCTTTACGCCCAATAAATCCGGACAACGCTTGCCACCTACGTATTACCGCGGCTGCTGGCACGTAGTTAGC
+
CCCCCGGGGGGGGGGGGGGGGGGGGGFCFGGGGGGGGGGEGGGGGGGGGGGGGGGGGGGGEGGCGGGGDFFGGGGGGGGFGGGGGGGGGGGGGGGGG<?EGGGGGFGFGGGGGGGGGEGGGGGGGGGGGGFFGGGGF8=FFGGF,D==,=DFEFGGFGAF,EFFFFGGGGGDFDGGFCFGECECCFE6@DC@9CEG)9FG7CC76DCFFGGG.22@A(<C1D>0(=(57D191C>A??GEGBB<GGF<7<396BG?<31:1:D?CC6?FFF7<G>FGF<0999,(42:B=0914,46F9<9
@M04650:207:000000000-C238N:1:1101:12522:10718 2:N:0:19
GGACTACTCGGGTATCTAATCCTGTTTGCTCCCCACGCTTTCGCGCTTTAGCGTCAGTATTTGTCCAGTGAGCTGGCTTCCCCATCGGCATTCCTACAAATATCTACGAATTTCACCTCTACACTTGTAGTTCCGCCCACCTCTCCAATACTCTAGTCTAACAGTTTCCAACGCAATACGGAGTTGAGCCCCGCAGTTTCACATCAGACTTTTTAAACCACCTAGACGCGCTTTACGCCCAATAAATCCGGATAACGCTCGGGGCATACGTATTACCGCGGCTGCTGGCCCGTATTTTGCC
+
CCCCCGGGGGGGGGGGGGGGGGGGGGGGGGGGGGGGGGGGGGGGGGGGGGGGGGGGGGGGGGGGGGGGGGGGGGGGGGGGGGG?FFGCGGGGGFFGGGGGGGGGGGGGGEGGFGGGGGGGGGGGGGGGGGGGFGGGGGGGGGGFGGGGGGGFGGGGGGGGGGGGGGGGGGGGCGGGGGGGGGGGGGGGGGGCEGEGDBC,=BDAFF5FEFFGF>FGFFEGFGDF=FEF2C>1;=FFFDGGG?@FGGE5FD>D<>C<5((((-933C<DF?F><644<7((30,3<?FBF*(/42::9+.2<
@M04650:207:000000000-C238N:1:1101:15979:10732 2:N:0:19
GGACTACTGGGGTTTCTAATCCTGTTTGCTCCCCTAGCTTTCGCACTTCAGCGTCAGTTTTTGTCCAGTGAGCTACCTTCGTCATCGGCATTCCTACATATATCTACGAATTTCACCTCTACTCATGTAGTTCCGCCCACCTTACCAATACTCTAGAATTTCAGTTTCGTCGGCAAGCTAATGGTTGAGCCACTAGTTTTCACCGTCGACTTGAAACCCCGCCTAGATGCCCTTTATGCCCAATAATTCCGGATAACGCTTGCGACATACGTATTACCGCGGCTGCTGGCGCGTATTTAGC
+
CCCCCGGGGGGGGGGGGGGGGGGGGGFGGGGGGGGGGGGGGGG>@FGFGFGGGGGGGGGGGGGGGGGGGGGGGGGGGGGGGEFGGCECFGGGGGGGGGGGGGGFGGCFEGGFGGGFGGGGGGFGGGGGGFGGGGDGGGGDGFDFGGGG,@EFGGGGG,,@CFGGGGGFGFGCCGEEGGGGGGGGGFGFGGGGGGGF@CGGGFFFECDE9DGGFGGFFBED@>9AFAEACG)33F;C+9CCCBFFGGC?FAA61><;78;143:,9C28)5187FF9FC?B9;>BBFB?B*(244167AA9.
@M04650:207:000000000-C238N:1:1101:20934:10761 2:N:0:19
GGACTACCAGGGTTTCTAATCCTGTTTGCTCCCCTAGCTTTCGCACCTCAGCGTCAGTTATGGCCCAGAAGACTGCCTTCGCCATCGGTGTTCTTCCCAATATCTGCGCATTTCACCGCTACACTGGGAATTCCATCTTCCTCTACCAAACTCGAGTCTGCCAGTTCGGAATCCGGCTGGGGGTTGAGCCCTCAGATTAGAGATTCCGCTTAACAAACCGCCTACGCGCGCTTTACGCCCAATAAATCCGGATAACGCTTGCTCCCTACGTATTACCGCGGCTGCTGGCACGTAGTTAGCC
+
CCCCCGGGGGGGGGGGGGGGGGGGGGGGGGGGGGGGGGGGGGGGGGGGGGGGGGGGGGGGGGGGGGGGGGGGGGGGGGGGGGGGGGGGGGGGGGGGGGGGGGGGGGGGGGGGGGGGGGGGGGGGGGGGGFGGGGGGGAFGGGGFGGGGFGGFGD@EFGGGGGGGGGGGGGGGGGGDGGGDDGEGGGGGGGGGGGGFGGGGFBFFFGGFFDDG=FGFFFGGBG@;@F95>DFFFGFB><GGG::?GGFFFD03:3FFD>?F6:*9CG?38??FAFDFF*3((49;0).5:*5/3(2:4+)6:
@M04650:207:000000000-C238N:1:1101:10911:10786 2:N:0:19
GGACTACTGGGGTATCTAATCCTGTTTGCTCCCCACGCTTTCGAGCCTCAGTGTCAGTTACAGGCCAGAGAGCCGCTTTCGCCACCGGTGTTCCTCCATATATCTACGCATTTCACCGCTACACATGGAATTCCACTCTCCTCTCCTGCACTCAAGTCTACCAGTTTCCAATGCATACAATGGTTGAGCCACTGCCTTTTACACCAGACTTAATAAACCACCTGCGCTCGCTTTACGCCCAATAAATCCGGACAACGCTCGGGACCTACGTATTACGGCGGCTGCTGGCACGTAGTTAGCC
+
CCCCCGCFFFGG@FDEGGGGGGGGGGGFGGGGGGGGGGGGDFGGGGGGGGGFFEFGGEEFFGGGGGGGGGGGGGGGFE=EFFFCCFGGFFFGGGDGGFDFGGGGGGEFCFGEGFGFGFGGGGGDGDFGFF9AFFFGGGGFGGGF?FFFFGEDFGBGFCEFDFDFC9CECFG9FDF8EGGGAFFDD:EDCDCGDF6CFFGCFFGFFGGFBF7CC7FFFE,9>C)7>DA*<D9@(==C>D=@FF;EGG370>>?>>G0)72(6>C>3*:2584?4AAF539>1070<:77<6<E3:<2)+6))
@M04650:207:000000000-C238N:1:1101:27698:10847 2:N:0:19
GGACTACAGGGGTATCTAATCCTGTTCGCTCCCCACGCTTTCGAGCCTCAGCGTCAGTTACAGACCAGAGAGCCGCCTTCGCCACTGGTGTTCCTCCATATATCTACGCATTTCACCGCTACACATGGAATTCCACTCTCCTCTTCTGCACTCAAGTCTCCCAGTTTCCAATGACCCTCCCCGGTTGAGCCGGGGGCTTTCACATCAGACTTAAGAAACCGCCTGCGCTCGCTTTACGCCCAATAAATCCGGACAACGCTTGCCACCTACGTATTACCGCGGCTGCTGGCACCTAGTTAGC
+
CCCCCGGGGGGGGGGGGGGGGGGGGGGGGGGGGGGGGGGGGGGGGGGGGGGGGGGGGGGGGGGGGGGGGGGGGGGGGGGGGGGGGGGFGGGGGGGGGGGGGGGGGGGGGGGGGGGGGGGGGGGGGGGGFFFGGGGDFFGGGGGFGGGGGGGFGGGGGGFGGGDGFGGGGGGGGGGGGGGGGGGGGGGGGGGGGGGGGGGGGFGFFGGFFDFFEGGGFFCGFC@DDF6B>DBFBGFFFFGGGFFFFGF<FFE>FFD?4((43:G?CEF?7?::79:AGGBB>29>>???BD0+(,5<BG>A6
@M04650:207:000000000-C238N:1:1101:28512:10858 2:N:0:19
GGACTACCAGGGTTTCTAATCCTGTTTGCTCCCCTAGCTTTCGCACCTCAGCGTCAGTTATGGCCCAGAAGACTGCCTTCGCCATCGGTGTTCTTCCCAATATCTGCGCATTTCACCGCTACACTGGGAATTCCATCTTCCTCTACCAAACTCGAGTCTGCCAGTTCGGAATCCGGCTGGGGGTTGAGCCCTCAGATTAGAGATTCCGCTTAACAAACCGCCTACGCGCGCTTTACGCCCAATAAATCCGGATAACGCTTGCTCCCTACGTATTACCGCGGCTGCTGGCCCGTAGTTAGCC
+
CCCCCFGGGGGGGGGGGGGGGGGGGGGGGGGGGGGGGGGGGGGGGGGGGGGGGGGGGGGGGGGGGGGGGGGGGGEGGGGGGGGGGGGGGGGGGGGGGGGGGGGGGGGGGGGGGGGGGGGGGGGGGGGGGGGGGGGGGGFGGGGFGGGGFGGFGGGGGGGGGGGGGGGGEGGGGGEEGGGGGGGGGGGFGGGGGFGGGG99B*?6=EGFFDDGFGFG45FGFGFFFD@;@C>@@=6>>?GGCB?FCFA4FFB:?):2991108C<FG7>??FF>FBBF*-4-496?>7(0*4*(-44A+-).
@M04650:207:000000000-C238N:1:1101:24848:10860 2:N:0:19
GGACTACCGGGGTTTCTAATCCTGTTTGCTACCCACACTTTCGCACCTCAGCGTCAGTATTGTGCCAGATAGTCGCCTTCGCCACTGATCTTCCTCCTGATCTCTACGGATTTCACTCCTACACCAGGAATCCCACTATCCTCTCACACACTCAAGCCTTCCAGTATCAAGGGCAGTTCCACGGTTGAGCCGTGGGATTTCACCCCTGACTTAAAAAGCCGCCTACGCGCGCTTTACGCCCAGTGATTCCGATTAACGCTTGCACCCTCCGTATTACCGCGGCTGCTGGCACGGAGTTAGC
+
CCCCCFGGGGGGGGGGGGGGGGGGGGGGGGGGGGGGGGGGGGGGGGGGGGGGGGGGGGGGGGGGGGGGGGGGGGGGGGGGGGGGGGGGGGGGGGGGGGGGGGGGGGGGGDGGGGGGFGGGGGGGGGGGGGGGGGGGGGGGGGGFGGGGGGGFGGGGGGGGGGGGGGGFGGCGGGGGGGGGGGGGGGGGGGGGGGGGGGGGGFFFFGGFFGGGFGGGFFGGFGFFDFFFFGFFFG3CFDGGG(8?CF>AGFFF:FGFG:BBFBGFGGFFFFFB?G7AGG?BBFFFBF004E(349(4-;4<6
@M04650:207:000000000-C238N:1:1101:11012:10893 2:N:0:19
GGACTACAGGGGTTTCTAATCACGTTCGCTACCCTAGCTTTCGCACATGAGCGTCAGTCTTGTGCCAGGAAGCCGCCTTCGCCACTGGTGTTCTTCCCGATATCTACGCATTTCACCGCTACACCGGGAGGTCCACTTCCCTCTCACATACTCTAGGCTGACAGTAGCAGATGACAAACAGATGGTAAGCACCTGCCTGTTACATCTGACTTATAAACCCGCCTGCGTGCGCTTTACGCCAAGTAATTCCGGACAACGCTTGCCCCCGACGTAGTAACGGGGCTGCGGGCAGGTAGGGTGG
+
CCCCCF@FFFGG;@,<CEFE<,@BC<,BC@FCC<,CFE,C@AF;@@EFFEE9F:@BF,,,,:CEF,CFFFFEC8C@+@7FCB8488CDCB,8,?D9,ACC7>+44=9A+?88,:@,:@E6C+>,A4BBC:+8=<38@,=,@8,9,CD8,@3+6,8D@=,,6:<E3@,3;9D,5@,450139>;DD:>:E,@,,11,**,,5424+2==A7++01B:A*,*/)((/2401*3((*))+(*4*.2)::))2*0(()/,*,(((-*(**-(-49(2*(-+*-(414(--(46*2*-().2*,-(
@M04650:207:000000000-C238N:1:1101:2616:10905 2:N:0:19
GGACTACTGGGGTTTCTAATCCTGTTTGCTCCCCACGCTTTCGAGCCTCAGTGTCAGTTACAGGCCAGAGAGCCGCTTTCGCCACCGGTGTTCCTCCATATATCTACGCATTTCACCGCTACACATGGAATTCCACTCACCTCTCCTGCACTCAAGTCTACCAGTTTCCAATGCAGACAACGGTTGAGCCACTGCCTTTTACAACAGACTTAATAAACCACCTTAGCTCGCTTTACGCCCCATAAATCCGGACAAAGCTCGGGACCTACGTATTACCGCGGCCGCTGGCCAGGAGTTAGCC
+
CCCCCGGF9FGGFCGGGGGGGGGGGGGGGGGGGGGGGGGGFFGGGGGGGGGFGGGGGGGFCEFCGEFGG,CFFGGG+CFGGGGGG?FGFEGGGGGGGE,CFFDGGGGG@FGGGGGGCFEDECFGF8FGGFEGGGAFGF,AEDFFGGGGFDFFCBD8C=FF8FFFFEAF,=EGGGG8=DEG,+>3<:D,@DF?CCCF>GGCF5,+037*1;C=:99C:BEF>C:)*3*+/*62(A+*)(=<*6(=GF<<CAA7;55(*,.469705C0)(-())3))0*4(26(((-92(:(*((-(.+.63
@M04650:207:000000000-C238N:1:1101:12621:10908 2:N:0:19
GGACTACCCGGGTTTCTAATCCTGTTTGCTCCCCACGCTTTCGTGCATGAGCGTCAGTGCAGGCCCAGGGGATTGCCTTCGCCATCGGTGTTCCTCCGCATATCTACGCATTTCACTGCTACACGCGGAATTCCATCCCCCTCTGCCGCACTCCAGCCTTGCAGTCACAAAGGCAGTTCCCAGGTTAAGCCCGGGCATTTCACACCTGTCTTACACAACCGCCTGCGCACGCTTTACGCCCAGTAATTCCGATTAACGCTCGCACCCTACGTATTACCGCGGCTGCTGGCACGTAGTTAGC
+
CCCCCFGGGGGGGGGGGGGGGGGGGGGGGGGGGGGGGGGGGGGGGGGGGGFGGGGGGGGGGGGGGGGGGGGGGGEGGGGGGGGGGGFGGGGGGGGGGGGGGGGGGGGGGGGGGGGGGGGGEFFGGGGGG>FGGGGGGDFGGGGFGGGGG8EDGGGGGGGGGGGGFGGGGDFCFDCCFFGGGGFGGCGGGGGGGDEED*CEGFGFFGGFFGGG?GGFF0EC1DBF?FBEFGF>:GFAF:GGG614F>AAG?F0?ED2C?910(17DG<BFF?<?7:AGFBFFF91662735(<:<1::9)6<
@M04650:207:000000000-C238N:1:1101:18471:10917 2:N:0:19
GGACTACTGGGGTATCTAATCCTGTTTGCTCCCCACGCTTTCGCGCTTTAGCGTCAGTATTTGTCCAGTGAGCTGGCTTCCCCATCGGCATTCCTACAAATATCTACGAATTTCACCTCTACACTTGTAGTTCCGCCCACCTCTCCAATACTCTAGTCTAACAGTTTCCAACGCAATACGGAGTTGAGCCCCGCAGTTTAACATCAGACTTTTTAAACCACCTAGACGCGCTTTACGCCCAATAAATCCGGATAACGCTCGGGGCATACGTATTACCGCGGCTGCTGGCCCGTATTTAGCC
+
CCCCCGGGDE8FGEGGGGGGGGFGAFFGGFFG8FGGGGECFGGFCFFGEFFG:FEGGGGGG9CFFGGGFGGGGGGFGG@F@EGCDFFFGDEGGGGGGGGGGGGFGGGGGGGGGGGCGGGGGAFFFFGGGFGGGG+?EGGGGGGFGFDFGGGFGGCEEDDGGGGGGGGGGGGGCGEGGCFGGDCGGGGGGFGGGGGDDGG7CFC9FFGAEGGGACFF6@EGFD:BFAEB=D>>@=CE>?8<F03=GFE<F5;;<5CB798?6,12)58:>B<)-<<<C*-47>9;???0:*859;:?B+695
@M04650:207:000000000-C238N:1:1101:23965:10956 2:N:0:19
GGACTACACGGGTTTCTAATCCCGTTCGCCACCCTAGCTTTCGCACATGAGCGTCAGTCTTGTGCCAGGAAGCCGCCTTCGCCACTGGTGTTCTTCCCGATATCTACGCATTTCACCGCTACACCGGGAGTTCCACTTCCCTCTCACATACTCTAGGCTTACAGTATCAGATGACAAACAGATGGTAAGCACCTGCCTTTTACATCTGACTTATAAACCCGCCTGCGTGCGCTTTACGCCCAGTAATTCCGGACAACGCTTGCCCCCTACGTATTACCGCGGCTGCTGGCACGTAGTTTGC
+
CCCCCGGGGGGGGGGGGGGGGGGGGGGGGGGGGGFGGGGGGGGGGGGGGGGGGGGGGFGGFGFGGGGGGGGGGGGGGGGGGGGGGGGGGGGGGFGGGGGGGGGGGGGGGGGGGGGGGGGGGGGGGGGGGGFGGGGGGGFGGGGFGGGGGGFFGGGGGGGGGGGGGGFGGGGGGGGGGGGGGGGGGGGGG?FGGGGGGGFGGFDFFGF=EFCFFGGGFFFC@D@DBA>EFDFBFGF<FDGGE<0;FGEEFF?>FEGF<>BF?FG0DGF>BFF?FF04<:?;FF;>B:DB?G<E:4:?B:<>4
@M04650:207:000000000-C238N:1:1101:5682:10981 2:N:0:19
GGACTACACGGGTATCTAATCCTGTTCGCTCCCCTAGCTTTCGCGCCTCAGCGTCAGATGCAGTCCAGAAAGCCGCCTTCGCCACTGGTGTTCCTCCCAATATCTACGCATTTCACCGCTACACTGGGAATTCCACTTTCCTCTCCTGCCCTCAAGAAATACAGTTTCCATTCCATCACAGGGTTGAGCCCTGAACTTTAAAAACAGACTTGTATTCCCGCCTACGCGCCCTTTACGCCCAATGATTCCGGACAACGCTCGCCCCCTACGTATTACCGCGGCTGCTGGCACGGAGTTAGCC
+
CCCCCGGGGGGGGDGGGGGGGGGGGGGGGGGGGGFGGGGGGGGGGGGGGGGGGGGGGGFGGGGGGGGGGGGGGGGDGGGGGGGGGGGGGGGGGGGGGGGGGGGGGGFGGDGGGGGFGGGGGGGGD@FGGGGGGGGGGGGGGGGFGGFGDDGFGGGGGFGGGGGGGGGGGGGGGCGFGGFGC8BFGGFGGG?6CCFG7BFEDAEFFGFFF*?;CGFFFCGGFGFF=;2?BC@F;?=9D@GEF(,(;:<CDF3;9B<?)3-824<:GG9:<0426EF><7979B91(,5(4*5A90740+.).
@M04650:207:000000000-C238N:1:1101:27236:11021 2:N:0:19
GGACTACTAGGGTATCTAATCCTGTTTGATCCCCACGCTTTCGCACCTCAGCGTCAGTAGTGTGCCAGATAGCCGCCTTCGCCACCGATGTTCCTCCTGATCTCTACGGATTTCACTCCTACACCAGGAATTCCGCTATCCTCTCCCACACTCAAGCATTGCAGTATCAAAGGCAGTTCCACGGGTGAGCCGTGGGATTTCACCTCCAACTTACAACGCCGCCTGCGCGCGCTTTACGCCCAGTGATTCCGATTAACGCTCGCACCCTCCGTATTACCGCGGCGGCTGGCACGGAGTTAGC
+
CCCCCGGG<FGGG<EGGGGGGGGGGGGGGGGGGGGGGGGGGGGGGGGGGGGGGGGGGGC,FE@CFGGGE9CFGGGGGGGGGGGGGGG>F=FGGGGGGCFGGGGGGGGG@CFGGGGG,CDDGGGGG+EFGGGGG98C=>8FGGGF?,@DACEFGGGGGFGD9FFFFFFG;DGGGGGDFGGGF,=8@FGGGGGC7@EECCFGGFG5*;CA@FGGFGFGAAGGBDF@()6)4<>FF557FBDE82<0**66CFF?F>GFGFBF025(>E?((8>:?=?FGG?B>96(,,-4(A1F?906:@:25
@M04650:207:000000000-C238N:1:1101:10656:11025 2:N:0:19
GGACTACAGGGGTTTCTAATCCCGTTCGCTACCCTAGCTTTCGCACATGAGCGTCAGTCTTGTGCCAGGAAGCCGCCTTCGCCACTGGTGTTCTTCCCGATATCTACGCATTTCACCGCTACACCGGGAGTTCCACTTCCCTCTCACATACTCTAGGCTTACAGTATCAGATGACAAACAGATGGTAAGCACCTGCCTTTTACATCTGACTTATAAACCCGCCTGCGTGCGCTTTACGCCCAGTAATTCCGGACAACGCTTGCACCCTCCGTATTACCGCGGCGGCTGGCACGGAGTGAGC
+
CCCCCGGGGGGGFGGFFGGGGFFGGGFGGGGGGGGGGGCGFGGDGGGGG<FFGFGGGE<EGFFGGFGGGGGGGGGGEGGGGDFFGGGGFGGGGFGGGGGGCCCFGGCGDGEBEGGFFGGDGED@CEFGCF>FCGCFFG??DGG?FEGFFGFBGFEFEFG8,3@FFGFF>FFCFGFFGCCCFDAFG:FAF@FG5?CFF4FCFC;@9C7F<F7+/:CFF*579D2@>FBB@3>9;5)760BBC6((;><5C6?;:>C?4((-4<D?FE:<1:93683<+28;9;6(42>F0E?D:499(*63(
@M04650:207:000000000-C238N:1:1101:21948:11038 2:N:0:19
GGACTACCGGGGTATCTAATCCTGTTTGCTCCCCACGCTTTCGAGCCTCAGCGTCAGTTACAGACCAGAGAGCCGCCTTCGCCACTGGTGTTCCTCCATATATCTACGCATTTCACCGCTACACATGGAATTCCACTCTCCTCTTCTGCACTCAAGTTTCCCAGTTTCCAATGACCCTCCCCGGTTGAGCCGGGGGCTTTCACATCAGACTTAAGAAACCGCCTGCGCTCGCTTTACGCCCAATAAATCCGGACAACGCTTGCCACCTACGTATTACCGCGGCTGCTGGCACGTAGTTAGC
+
CCCCCGGGGGGGGGGGGGGGGGGGGGGGGGGGGGGGGGGGGGGGGGGGGGGGGGGGGGGGGGGGGGGGGGGGGGGGGGGGGGGGGGGGGGGGGGGGGGGGGGGGGGGGGGGGGGGGGGGGGGGGGGGFGGGGGGGGGGGGGGGBFGGGGGGFGGGGGDGGGGFGGGGGGGGGGGGGGGGGGGG7<FEGGGGGGGGEGGFGDFGFFGGF@GGGEGGFFFGGFGBF?A@A93,9B=:<B?GEE???GFADGFEFFEGFGF>FB?C7FC0(4:?8?C?AGG?09>>(4:4?0=?C02386C<A<
@M04650:207:000000000-C238N:1:1101:26793:11039 2:N:0:19
GGACTACCGGGGTTTCTAATCCTGTTTGCTCCCCACGCTTTCGAGCCTCAGTGTCAGTTACAGGCCAGAGAGCCGCTTTCGCCTCCGGTGTTCCTCCATATATCTACGCATTTCACCGCTACACATGGAATTCCACTCTCCTCTCCTGCACTCAAGTCTCCCAGTTTCCAATGCACACAATGGTTGAGCCACTGCCTTTTACATCAGACTTAAGAAACAACCTGCGCTCGCTTTACGCCCAATAAATCCGGACAACGCTTGGGACCTACGTATTACTCAGGCTGCTGACACGTAGGTAGCC
+
CCCCCDGGGCF:6CCEFGECF<@CEEDCEGGC@FG7FGG;6;FDDGEGGEF,CFFAFF9FDGGGGEGGGGCC7FFGD7FGDFEFFGGGCFGEGFFGFBEG@@=E9F<C@FBFFFGGG:CD>@E<FGEDBBC,,AF93@=FF8@FG,=A,A@?@DFGF8EFA==D@DC,,@EC=,D9@FECACC>ABECCCCEFGGGGGC9+AFFCFGFE7=>6@BBFB1;4D=0>49)/?222*;C3(=CF;DFGGCCC:A?BFGFC;6:1:FFF*44.3824064+*),(.8102:-19,/((4(60,,)
@M04650:207:000000000-C238N:1:1101:25655:11113 2:N:0:19
GGACTACCCGGGTATCTAATCCCGTTCGCTACCCTAGCTTTCGCACATGAGCGTCAGTCTTGTGCCAGGAAGCCGCCTTCGCCACTGGTGTTCTTCCCGATATCTACGCATTTCACCGCTACACCGGGAGTTCCACTTCCCTCTCACATACTCTAGGCTTACAGTATCAGATGACAAACAGATGGTAAGCACCTGCCTTTTACATCTGACTTATAAACCCGCCTGCGTGCGCTTTACGCCCAGTAATTCCGGACAACGCTTGCCCCCTACGTATTACCGCGGCTGCTGGCACGTAGTTTGC
+
CCCCCGGGGGGGGGGGGGGGGGGGGGGGGGGGGGGGGGGFGFGGGGGGFFFGGGGGGGGGGGGGGGGGGGGGGGGGGGGGGGGGGGGGGGGGGGGGGFGGGECFGGGGGGGGGGGGGGGGGGGEF:FGGGGGGGGGGDGGGGGFGGGFAFGFGGGGGGGGGGGGGGAFGGCA?FFGGGGGFFFGGFGGGGGGECCF9CGGGFD69C7AEFF76CDF@>CDFGFFB:3=0C;9(CFEF@GGGDDFGGFFGFFF?BD?*(4:?BGF:A>;??B77A>2978>>FF>>B?BFG:E?026-C544
@M04650:207:000000000-C238N:1:1101:2866:11119 2:N:0:19
GGACTACTCGGGTTTCTAATCCTGTTTGCTCCCCACGCTTTCGCACCTGAGCGTCAGTCTTTGTCCAGGGGGCCGCCTTCGCCACCGGTATTCCTCCACATCTCTACGCATTTAACCGCTACACATGGAATTCTACCCCCCTCTACAAGACTCAAGCTGACCAGTATCAGATGCAATTCCCGGGTTAAGCCCGGGGATTTAACATCTGACTCAATCAACCGCCTGCGTGCGCTTTACGCCCAGTAATTCCGATTAACGCTTGAACCCTACGTATTACAGCGGCTGATGGCACGGATCTAGC
+
ACCCCGGGGGGGC;7,CEF<CC@E<FEGFCAFGGFEF+@FGGG;FG+FFFGGGF7@@EFFEGGFDACGGGGD:BCC+FCFE:FCGAFG@FGCA@=FGGGFDFAAB;EC+6F:F,5<5@C+@6EA:,EFDCF:=FG?A8D+30+;E,@EFFFAC,8E@AFFF,24EEG9;C:,5,39=*=,,6B*>>DFFF>*=/4CD3+A+1CC+;76?;C+58+2;=89:G6;@F0)4790(*54688*24:87FF27=9,3@96741:06*528430133<C,)+*5)390(((.-,:7C819((+69.
@M04650:207:000000000-C238N:1:1101:2978:11122 2:N:0:19
GGACTACTGGGGTTTCTAATCCCGTTCGCTACCCTAGCTTTCGCACATGAGCGTCAGTCTTGTGCCAGGAAGCCGCCTTCGCCACTGGTGTTCTTCCCGATATCTACGCATTTCACCGCTACACCGGGAGTTCCACTTACCTCTCACATACTCTAGGCTTACAGTATCAGATGACAAACAGATGGTAAGCACCTGCATTTTACAGCTGACTGATAAACCCGCCTGCGTGCGCTTTACGCCCAGTAATTCCGGACAACTCTTTCCCCCTACGTATTACCGCGGCTGCTGGCAGGTAGGTCGC
+
CCCCCGGDEGGGFC@GGGGGGFGGCFGGGGEGGGGFGG9<CFGGGGGGGGG9F@CEGG<CEGF8FGGGFGGG8FEGGGGGGDGGGEFDFEF7FCAFGGDGGG6DBFGGGG?FDFCFD7@+@8CB?BE7=CGGG9>?99,FFFFFDFFCGAEFDFG,8=DCD=@9=,,DDDFCDCAGG7CFF7,@7FFEF99CCC@C7C;@@BCA*97@EGG+:CFFF:C5=D((-658(*6(65FEF77<<04=DFC3C+;615C?<)-)))*)0*46?(38)+3:CC1919((-()47=0*(()5(0),-
@M04650:207:000000000-C238N:1:1101:15454:11155 2:N:0:19
GGACTACTCGGGTATCTAATCCTGTTTGCTCCCCACGCTTTCGCGCTTTAGCGTCAGTATTTGTCCAGTGAGCTGGCTTCCCCATCGGCATTCCTACAAATATCTACGAATTTCACCTCTACACTTGTAGTTCCGCCCACCTCTCCAATACTCTAGTCTAACAGTTTCCAACGCAATACGGAGTTGAGCCCCGCAGTTTAACATCAGACTTTTTAAACCACCTAGACGCGCTTTACGCCCAATAAATCCGGATAACGCTCGGGGCCTACGTATTACCGCGGCTGCTGGCACGTATTTAGCC
+
CCCCCGGGGGGGGGGGGGGGGGGGGGGGGGGGGGGGGGGGGGGGGGGGGGGGGGGGGGGGGGGGGGGGGGGGGGGGGGGGGGGGGGGGGGGGGGGGGGGGGGGGGGGGGGGGGGGGGGGGGGGGGGGGGGGGGGGGGGGGGGGFGGGGGGGFGGGGGGGGGGGGGGGGGGGGGGGGGFGGGGGGGGGGGGGGGGGGDGGFFFGCFGFFFGDGFGGGFEFG=>B:EFFFFDBBFGFF>;CCG(3=DGFFFFFFDFG<D((((->03*4:?FFF9AAA:/7(406>?2???C4::1AB9:<2:
@M04650:207:000000000-C238N:1:1101:25304:11186 2:N:0:19
GGACTACAGGGGTTTCTAATCCTGTTTGCTCCCCACGCTTTCGCGCTTTAGCGTCAGTATTTGTCCAGTGAGCTGGCTTCCCCATCGGCATTCCTACAAATATCTACGAATTTCACCTCTACACTTGTAGTTCCGCCCACCTCTCCAATACTCTAGTCTAACAGTTTCCAACGCAATACGGAGTTGAGCCCCGCAGTTTAACATCAGACTTTTTAAACCACCTAGACGCGCTTTACGCCCAATAAATCCGGATAACGCTCGGGGCATACGTATTACCGCGGCTGCTGGCCCGTATTTAGCC
+
CCCCCGGGGGGGGGGGGGGGGGGGGGGGGGGGGGGGGGGGGGGGGGGGGGGGGGGGGGGGGGGGGGGGGGFFGGGFGGGGGGGGGGGGGGGGGGGFGGFFGGGGGGGGGGGFGGGGGGGGGGGGGGGGGGGGGGGGGGGGGGGFGGGGGFGFGGGGGGGGGGGGGGGGGGGGGGGGGGGGDGEEGAC?FGGGEEGGGGGGGFGFFGGFFFFG?GFGFFGGBGFFFFFFB<@:DGFFF@EEG<@3CGFFFDBD?BGFC9<?90C15*8>?FFF<69AEC413>9((33:?*3*2(8?B+.<:
@M04650:207:000000000-C238N:1:1101:8434:11239 2:N:0:19
GGACTACCCGGGTTTCTAATCCTGTTTGCTCCCCTAGCTTTCGCACTTCAGCGTCAGTTTTTGTCCAGTGAGCTACCTTCGTCATCGGCATTCCTACATATATCTACGAATTTCACCTCTACTCATGTAGTTCCGCCCACCTTTCCAATACTCTAGAATTTCAGTTTCGTCGGCAAGCTAATGGTTGAGCCACTAGTTTTCACCGTCGACTTGAAACCCCGCCTAGATGCCCTTTATGCCCAATAATTCCGGATAACGCTTGCGACATACGTATTACCGCGGCTGCTGGCACGTATTTAGC
+
CCCCCGGGGGGGGGGGGGGGGGGGGGGGGGGGGGGGFGGGGGGGGGGGGFGGGGGGGGGGGGGGGGGGGGGGGGCGFGGGEEGGGGGGGGGGGGGGGFGGGGGGGFGGGFGGGGGGGGGGGGGGGGGGGFFGGGDEGGEGGGGFFFFEDGGFGFGCFGFG8DFFFFGGCDEE+@@CFGGGFGGCEFGGGGGEGGGGGGGGGFGF5;;?BGGCEGGGF:EGBDBF@FEFFGFFFGFFFFFGFE<@CCCEGFFF?DD@GFFFFFG9):(443138FFFGGFF;BF>9B?BFE?G(.3<4E)46
@M04650:207:000000000-C238N:1:1101:19745:11280 2:N:0:19
GGACTACTAGGGTTTCTAATCCTGTTTGCTCCCCACGCTTTCGCACCTGAGCGTCAGTCTTTGTCCAGGGGGCCGCCTTCGCCACCGGTATTCCTCCACATCTCTACGCATTTCACCGCTACACATGGAATTCTACCCCCCTCTACAAGACTCTAGCTGACCAGTATCAGATGCAATTCCCGGGTTAAGCCCGGGGATTTCACATCTGACTCAATCAACCGCCTGCGTGCGCTTTACGCCCAGTAATTCCGCTTAACGCTTGCACCCTCCGTATTACCGCGGCTGCTGGCACGGAGTGAGC
+
CCCCCGGGGGGGGGGGGGGGGGGGGGGGGGGGGGGGGGGGGGGGGGGGGGGGGGGGGGGGGGGGGGGGGGGGGGGGGGGGGGGGGGGGGGGGGGGGGGGGGGGGGGGGGGGGGGGGGDGGGGGGGGGGGGGGGFGGGGDGGGGFGGGFFGGFF9FGCFFFGGG?FCDGCGGFFC,<ECGGGGGGGGGGEEDGG7EGGGGGF+?A84+:)3::;F7CFFGGFGBFFFFFBGFFFGFFB?CCEF0.*746CFF(4)9<7?B::4D2CGB?B<BBBF0)<*21640323778E0C0(34?*4).
@M04650:207:000000000-C238N:1:1101:17900:11309 2:N:0:19
GGACTACACGGGTTTCTAATCCTGTTTGCTCCCCTAGCTTTCGCACTTCAGCGTCAGTTTTTGTCCAGTGAGCTACCTTCGTCATCGGCATTCCTACATATATCTACGAATTTCACCTCTACTCATGTAGTTCCGCCCACCTTACCAATACTCTAGAATTTCAGTTTCGTCGGCAAGCTAATGGTTGAGCCACTAGTTTTCACCGTCGACTTGAAACCCCGCCTAGATGCCCTTTATGCCCAATAATTCCGGATAACGCTTGCGACATACGTATTACCGCGGCTGCTGGCACGTATTTAGC
+
CCCCCGGGGGGGGGGGGGGGGGGGGGGGGGGGGGGGGGGGGGGGGGGGGGGGGGGGGFFGGGGGGGGGGGFGGGGGGGGGGFGGGGGGGGGGGGGFGGGGGGGGGGGGGGGGGGGGGGGGGGGGEGGGGFGGGGGGGGGGGGGFGGGGGGGFGGGGGGGGFGFGGGGGGEGGGGE6DFF9DFGGGGGGFGF6FGFGG@FGGFGFDGGFFGGGFGG8ABGGADFF>?3CEGEFECFEFF?CFF9@FFFFGCFFDFGFGFFDD;DB3=98><7??FBBFC899>BFFFFF?E0<?F7<:GFF<
@M04650:207:000000000-C238N:1:1101:25042:11310 2:N:0:19
GGACTACTGGGGTTTCTAATCCTGTTTGCTCCCCACGCTTTCGCACCTGAGCGTCAGTCTTTGTCCAGGGGGCCGCCTTCGCCACCGGTATTCCTCCAGATCTCTACGCATTTCACCGCTACACCTGGAATTCTACCCCCCTCTACAAGACTCTAGCTTGCCAGTTTCAAATGCAGTTCCCAAGTTAAGCTCGGGGATTTCACATCTGACTTAACAAACCGCCTGCGTGCGCTTTACGCCCAGTAATTCCGCTTAACGCTTGCACCCTCCGTATTACCGCGGCTGCTGGCACGGAGTTAGC
+
CCCCCGGGGGGGGGGGGGGGGGGGGGGGGGGGGGGGGGGGGGGGGGGGGGGGGGGGGGGFGFGGGGFGGGGGGGGGGGGGGGGGGGGGGGGGGGGGGGGFFEFFGCGGGGGGGGGGGGGGGGGGGGGGFGGGGGGGGGGGGGGFGGGGG,@AFAFGGGFC@FGGGFFGG;CGGGGC@CFGGGGGGGCGGGFCGGGGC<FGGFGFFGGFEGGG;FGGFFGGFGFFFFFE6D;B;57<FFGGGFFF7D<AGFF(8:DDGFFFF03)2A?6?B6?1C?4C*(-(49B0:>>BGBFB;(((84<.
@M04650:207:000000000-C238N:1:1101:8340:11314 2:N:0:19
GGACTACTGGGGTATCTAATCCTGTTTGCTCCCCATGCTCTCATGCCTCAGCGTCAGTTACAGTCCAGTAAGTCGCCTTCGCCACTGGTGTTCTTCCTAATCTCTACGCATTTCACCGCTACACATGGAATTCCACTCTCCTCTTCTGCACTCAAGTCTCCCAGTTTCCAATGACCCTCCCCGGTTGAGCCGGGGGCTTTCACATCAGACTTAAGAAACCGCCTGCGCTCGCTTTACGCCCAATAAATCCGGACAACGCTTGCCACCTACGTATTACCGCGGCTGCTGGCACGTAGTTAGC
+
CCCCCGGGFGGGGGGGGFGGGGFFGGGGGGGGGGGFGGGGGGFEGGGGGFGGGGGGGGGFGFGGGGGGGGGGGGGGGGGGGGGGGGGGGGGGGGGGGGGGGGGGGGGGGGGGGGGGGGGGCGFGEFGGFFFFGFGGGGFGGFGFGGGGGGGFG8>FA;DFFFGGGGFGECAFGDFGGFGGGGGGGGGGGGGD87CEDDCGGFGFFGDF9DFF=G+B6@GGFGFF=FFF@GF@FGFFFFGGG0;@GDAAGFF9<EG<5(4<?FG77C?BFFF82C0:FG?>F19BFF:2>EF9(42<?F546
@M04650:207:000000000-C238N:1:1101:14973:11326 2:N:0:19
GGACTACAAGGGTTTCTAATCCTGTTTGCTCCCCACGCTTTCGAGCCTCAGTGTCAGTTACAGGCCAGAGAGCCGCTTTCGCCTCCGGTGTTCCTCCATATATCTACGCATTTCACCGCTACACCGGGAGTTCCACTTCCCTCTCACATACTCTAGGCTTACAGTATCAGATGACAAACAGATGGTAAGCACCTGCCTTTTACATCTGACTTATAAACCCGCCTGCGTGCGCTTTACGCCCAGTAATTCCGGACAACGCTTGCCCCCTACGTCTTACCGCGTCTGCTGGCACGGAGTTAGC
+
CCCCCFGGGGGGGGGGGGGGGGGGGGGGGGGGGGGGGGGGGGGGGGGGGGGFGGGGFGFFGGDFCFFGGGGGGFEE7FDFGEG7:FGC@FCFD9AFFGGGGGGGGGFGGDGGGGFGGGDDEFFGDFFGFGGGGGCAFGFAFFG5F=FFGFFFGGGAGGD8DGGGGC,3>@9ECGGGDFFGGGGGCGFGGFGGGGGGFCGGGFGFFGGAF>FGFDF7A=FD=GBDFFFD9DBFFGFEADEFGF6;CFCCGA41,8CDGFF?FFD06A>61:<?(8(4CC?9(((4().475792>992*454
@M04650:207:000000000-C238N:1:1101:10388:11327 2:N:0:19
GGACTACAGGGGTTTCTAATCCTGTTTGCTCCCCACGCTTTCGCACCTGAGCGTCAGTCTTTGTCCAGGGGGCCGCCTTCGCCACCGGTATTCCTCCAGATCTCTACGCATTTCACCGCTACACCTGGAATTCTACCCCCCTCTACAAGACTCTAGCCTGCCAGTTTCGAATGCAGTTCCCAGGTTGAGCCCGGGGATTTCACATCCGACTTGACAGACCGCCTGCGTGCGCTTTACGCCCAGTAATTCCGATTAACGCTTGCACCCTCCGTATTACCGCGGCTGCTGGCACGGAGTTAGC
+
CCCCCGGGGGGGGGGGGGGGGGGGGGGGGGGGGGGGGGGGGGGGGGGGGGGGGGGGGFGGGGGGGGGGGGGGGGGGGGGGGGGGGGGGEGGGGGGGFGGCGGGGGGGGGGCFGGFFGGGGGGGGGGGGGGGGGGGFEGCFGGGFGGGGGGGFGGGGGGGFGGGGGFGGGGGGGGGGGGGG6?FC:7BEFGGGGGGGDGDGFFGFFGD>DGGG@DC7=@5<9C>?F@;>15>B>EFFFBGDG304:CBAG=F01>D<>:9B017?FG0,1-9?:8>DC:,,3;((41)4::(<<>9>28<94
@M04650:207:000000000-C238N:1:1101:12601:11333 2:N:0:19
GGACTACTCGGGTTTCTAATCCTGTTTGCTCCCCACGCTTTCGCACCTGAGCGTCAGTCTTTGTCCAGGGGGCCGCCTTCGCCACCGGTATTCCTCCACATCTCTACGCATTTCACCGCTACACATGGAATTCTACCCCCCTCTACAAGACTCTAGCTGACCAGTATCAGATGCAAGTCCCGGGTTAAGCCCGGGGATTTCACATCTGACTCAATCAACCGCCTGCGTGCGCTTTACGCCCAGTAATCCCGATTAACGCTTGCACCCTCCGTATTCCCGCGGCTGCTGTCACGGAGTTAGC
+
CCCCCGGGGGGGFGGGGGGGGGGGFGGGGGGFGGGGGGGGGGG7@FGGGGGGGGGGGGGDFCFGGGFGGEGGGEEFGFGGGGGGG@CFFCFFFBFGGGGGGGGGGGGGGGGGG,CFGGGGGGGGGGGFCFGGGGD<A,DEECGFDGFGC1>@FCGCC,7><FGGGFFAD,9=DGFC,DAG6<CEG*DEFFGCGE55<CG?FABA+0:@?FCDE<CDA)=D6D:07F958C921E3)=:GGGFB,?CA276@2,)9AC?B?((>?FFF(3<>:?C?)092070(9>6):-06?<:>B(0.).
@M04650:207:000000000-C238N:1:1101:29026:11340 2:N:0:19
GGACTACAGGGGTATCTAATCCCGTTCGCTACCCTAGCTTTCGCACATGAGCGTCAGTCTTGTGCCAGGAAGCCGCCTTCGCCACTGGTGTTCTTCCCGATATCTACGCATTTCACCGCTACACCGGGAGTTCCACTTCCCTCTCACATACTCTAGGCTTACAGTATCAGATGACAAACAGATGGTAAGCACCTGCCTTTTACAACTGACTTATAAACCCGCCTGCGTGCGCTTTACGCCCAGTAATTCCGGACAACGCTTGCACCCTCCGTATTACCGCGGCTGCTGGCCCGTAGTTAGC
+
CCCCCGGGGGGGGGGGGGGGD<FFFGGGGGGGGGGGGGFGGGGGGGGFGFGGGF@FGFGFFGFGGGGGGGGGGGGGGGGGFDGGGGGGGFGGGGGGGGGGGFGGGGGDEF@FFGGFFGGGGGB=FEGG>CFFGGFFGFGFGGGFGGGGGFFFD=FG9E8?8@=DFGFGGG,,=@DCFCFFGFCGCFGFFF=EFGDCFC=A?=D++;C66DCGC7+=BEFGFGFFFA@)1D(:1:8)1,1FED04+@?EGFFF(77:F9BBFFC<FG0(:8>?(;89F*-(-7;>9:?::5(*,((-:C)).
@M04650:207:000000000-C238N:1:1101:14071:11370 2:N:0:19
GGACTACCGGGGTTTCTAATCCTGTTTGCTCCCCACGCTTTCGAGCCTCAGTGTCAGTTACAGGCCAGAGAGCCGCTTTCGCCTCCGGTGTTCCTCCATATATCTACGCATTTCACCGCTACACCGGGAGTTCCACTTCCCTCTCACATACTCTAGGCTTACAGTATCAGATGACAAACAGATGGTAAGCACCTGCCTTTTACATCTGACTTATAAACCCGCCTGCGTGCGCTTTACGCCCAGTAATTCCGGACAACGCTTGCCCCCTACGTATTACCGCGGCTGCTGGCACGTAGTTAGC
+
CCCCCGGGGGGGDFGGGGGGGGGGGGGGGGG@FGGGGGGCFGGFGGGGGFGGGGFFGGGGGGGGGGGGGGGGGGGGDCFGGGGGGGGGGGGGGGDGFAFGGGGGGGGGGGGGGGGGGGGDCFGGGGGGFEFFFFGGGGGGGGGFGGGGGGFFGFGGEGGGGGGFGGCFGGGGFFGGGGGGGGGGGGGGG9EECGFGFFGGGFGFFGGFE7CF;CDFEE?DBDFFFFBB0*.:@5>781CFCD@37CCEGFF;0)53F;>F1:G?GGB9<B24.CBAGG?9>>(36:722E7C??F1(<:).
@M04650:207:000000000-C238N:1:1101:19622:11401 2:N:0:19
GGACTACTGGGGTATCTAATCCTGTTTGCTCCCCACGCTTTCGAGCCTCAGTGTCAGTTACAGGCCAGAGAGCCGCTTTCGCCTCCGGTGTTCCTCCATATATCTACGCATTTCACCGCTACACATGGAATTCCACTCTCCTCTCCTGCACTCAAGTCTCCCAGTTTCCAATGCACACAATGGTTGAGCCACTGCCTTTTACATCAGACTTAAGAAACCACCTGCGCTCGCTTTACGCCCAATAAATCCGGACAACGCTGGGGACCTACGTATTACCGCGGCTGCTGTCACGTAGTTAGCC
+
CCCCCFGGGGGGGGGGGGGGGGGGGGGGGGGGGGGGGGGGGGGGGGGGGGGGGGGGGGGGGGGGGGGGFGFFGGGGGGGGGGGGGGGGGGGGGGGGGGGGGGGGGGGGGGGGGGGGFGGGGGGGGGGGGGFFGGGGGGGGGGGFGGGGGGGFGGGGGFGFDGGGGGGGGGFFGGGGGFE?FDFGGGGGGGCGCFF?CFGFGFGFFGC*:CCCECFGFDFGFGB@:9@>ADFFBGA>A>GGD0@@F+)99B.(:F5(111(,4CBGG0<?:<D9<<AF*(2-4908)3-236A3.2:2<)<:
@M04650:207:000000000-C238N:1:1101:21719:11402 2:N:0:19
GGACTACACGGGTTTCTAATCCCGTTCGCTACCCTAGCTTTCGCACATGAGCGTCAGTCTTGTGCCAGGAAGCCGCCTTCGCCACTGGTGTTCTTCCCGATATCTACGCATTTCACCGCTACACCGGGAGTTCCACTTCCCTCTCACATACTCTAGGCTTACAGTATCAGATGACAAACAGATGGTAAGCACCTGCCTTTTACATCTGACTTATAAACCCGCCTGCGTGCGCTTTACGCCCAGTAATTCCGGACAACGCTTGCCCCCTACGTATTACCGCGGCTGCTGGCACGTAGTTTGC
+
CCCCCGGGGGGGGGGGGGGGGGGGGGGGGGGGGGGGGGGGGGGGGGGGGGGGGGGGEGGGGGGGGGGGGGGGGGGGGGGGGGGGGGGGGGGGGGGGGGGGDGGGGGGGGGGGGGGGGGGGGGGGGGGE:FGGGGGGGGFGGGGFCGGGGGGFDDADFGGF8=EFGFGGGGGGFFCDGGGGGFFGGGCGGCEGGGGGGGGG>FEFFFGFEGCFEGGGFFGDBG29BFFFFGFBFGFFFDGGGFDFGGFFGFFF<>D?C9B???F:FGFBFFFFFF>2FG?>BFF>B??F?GFG?BBB0C:A9
@M04650:207:000000000-C238N:1:1101:24769:11406 2:N:0:19
GGACTACCGGGGTTTCTAATCCTGTTTGCTCCCCACGCTTTCGCGCATCAGCGTCAGTTATGGTCCAGAAAGCCGCCTTCGCCACTGGTGTTCTTCCCGATATCTACGCATTTCACCGCTACACCGGGAGTTCCACTTCCCTCTCACATACTCTAGGCTTACAGTATCAGATGACAAACAGATGGTAAGCACCTGCCTTTTACATCTGACTTATAAACCCGCCTGCGTGCGCTTTACGCCCAGTAATTCCGGACAACGCTTGCCCCCTACGTATTACCGCGGCTGCTGGCACTTAGTTTGC
+
CCCCCGGGGGGGGGGGGGGGGGGGGGGGGGGGGGGGGGGGGGGGGGGGGGGGGGGGGGGGGGGGGGGGGGGGGGGGGGGGFGGGGGGGGGGGGGGGGGGGGGGGGGGGGGGGGGGGGGGGGEGGGGGGGGGGGGGGGGGGGGGFGGGGFFFFGGGGFGFGGGGGGGGGGGGGGFGGGGGGGFCEFGGGGFEFFGGGGGGFFFGFFGGFFGGGCGFG8@GDFGFFFFFF@GFFFGFCFFGGGF?FGGDFGF)9,>GFG19???GFGGFF??B??GFFGD?>FBF03::?FGFF().<>GFA9
@M04650:207:000000000-C238N:1:1101:22486:11419 2:N:0:19
GGACTACACGGGTTTCTAATCCTGTTTGCTCCCCACGCTTTCGCACCTGAGCGTCAGTCTTTGTCCAGGGGGCCGCCTTCGCCACCGGTATTCCTCCACATCTCTACGCATTTCACCGCTACACATGGAATTCTACCCCCCTCTACAAGACTCTAGCTGACCAGTATCAGATGCAATTCCCGGGTTAAGCCCGGGGATTTCACATCTGACTCAATCAACCGCCTGCGTGCGCTTTACGCCCAGTAATTCCGATTAACGCTTGCACCCTCCGTATTACCGCGGCTGCTGGCACGGAGTTAGC
+
CCCCCFGGGGGGGGGGGGGGGGGGGGGGFGGGGGGGGGGGGGG;FFCFGGGGGGGGGGFGGFFFF9FFEEGGGGGGGGGGCGGGGGGGFGGGGEGGGAFGFFFGGGFGDGEGFFGGGGGGGGGFECFGGGGGGGGGGGGCEGGFGGGGFFGFGFGGFGGDFGGGGGGGGCBEFCFGGGGG97>EGEFF?FDGEGEDD*CG>8EF66FFFG>@4>7@A<EFFG08?FB)2<1;;E@AF?GGC:::77<AFFF0:BDAGBFFF:C?DG?:1:9(888AGFFFF9>>FFF5:E:??04>(*:<6
@M04650:207:000000000-C238N:1:1101:3840:11420 2:N:0:19
GGACTACAAGGGTTTCTAATCCTGTTTGCTCCCCACACTTTCGCGCCTCAGCGTCAGTTAATGTCCAGCAGGCCGCCTTCGCCACTGGTGTTCCTCCCGATCTCTACGCATTCCACCGCTACACCGGGAATTCCGCCTGCCTCTCCATCACTCAAGCACGCCAGTTTTGAACGCACGCCATGGGTTGAGCCCATAGATTTCACGTCCAACTTGGCATCCCGCCTGCGCTCCCTTTACACCCAGTAATTCCGATTAACGCTTGCACCCTCCGTATTCCCGCGGCTGCTGGCACGGAGTTAGC
+
CCCCCFGG9FGGGGGGGGGGGGGGGGGGGGGGGGGGEGGGGGG7@FGG@FGGGGGGGGF,@,CFGGGGGFCGGGGGGGGGGGGGGGGGGCGGGGGGGCCGG+@FGGGGGGGGAGGGGGGGGGGGG7FEGGGGGA=FE+=DFDGFDGGFCFGFG?DF,,@EGGGGGDFG,3;;+C8EE**347DFGGEGFDFF70=<>F;CGFF4?FGDBCG7)***81AF(89DFFFF1::DDGFF?4EFE?FFC>4<GFFFBFG5F<;:<25<CGB(3:>:BG?)<F?F>21(((4:?E7F1909?G9><
@M04650:207:000000000-C238N:1:1101:17873:11451 2:N:0:19
GGACTACTCGGGTTCTAATCCTGTTCGCTCCCCATGCTTTCGCTCCTCAGCGTCAGTTGCGGCCCAGAGACCTGCCTTCGCCACCGGTGTTCCTCCTGATATCTGCGCATTCCACCGCTACACCAGGAATTCCAATCTCCCCTACCACACTCAAGCATGCCCGTACCCACCGCACTACCCCAGTTAAGCCGGAGCCTTTCCCGACAGACGCGACACGCCACCTACAAGCCCTTTACGCCCCATAATTCCGGACAACCCTCGCACCCTACGTATTACCGCGGCTGCTGGCACGTAGTTAGCC
+
CCCCCGGGGGGGGGGGGGGGGGGGGGGGGGGGGGGGGGGGGGGCFGFGGFGGGEGGGGGFEGGGGGGGGGGGFGGGGAFGGG:CFGGEEFGEGFGGGGGGGGGGGFFG@CEGGGFGGGDGGCGGGGEFGGGFGGGGG9EFGGGDGGGGCECFEDCGGGFGGGGC3CE9?CCCGFGEGGGGGCC8=FCGCGED7:C5?FGG+;C;D5CFD3D)657D:9C):G0(84)/8CB:16=A:(?C*,((22:4C@5(9DF(*-(-66<;5E62:<,,)84)3*,(499,::>((28/((.,6<)-4
@M04650:207:000000000-C238N:1:1101:5191:11501 2:N:0:19
GGACTACCAGGGTTTCTAATCCTGTTTGCTCCCCACGCTTTCGCGCTTTAGCGTCAGTATTTGTCCAGTGAGCTGGCTTCCCCATCGGCATTCCTACAAATATCTACGAATTTCACCTCTACACTTGTAGTTCCGCCCACCTCTCCAATACTCTAGTCTAACAGTTTCCAACGCAATACGGAGTTGAGCCCCGCAGTTTAACATCAGACTTTTTAAACCACCTAGACGCGCTTTACGCCCAATAAATCCGGATAACGCTCGGGGCATACGTATTACCGCGGCTGCTGGCCCGTATTTAGCC
+
CCCCCGGFGGGGGGGGGGGGGGGGGGGGGGGGGDGGFGGGGGDGGGGDGFGDFGGGGGGGGDGGGGGGGFGGGGGFGFGFGGFGGGGGCGGGGGGGGGDFGGGGGGGFE@FGGGGGGGGGGGGFGFGGGGGGGDEFGEEGGGGFGDC?FCEFGGGGGGGF=FEFDGGFADFFDGDGGGGGGG6@FFDFDFBC>E5*<<F<BFGFFCFF3CFGAFG78=8/:*55568D=4>(3C6>EFEEG03/:CEFF5)(,:*)9(-17(>6)/33<F?2)8-6:92((464())24*(*((.34+5).
@M04650:207:000000000-C238N:1:1101:14141:11505 2:N:0:19
GGACAACTCGGGTTTCTAATCCTGTTTGCTCCCCACGCTTTCGAGCCTCAGTGTCAGTTACAGGCCAGAGAGCCGCTTTCGCCTCCGGTGTTCCTCCATATATCTACGCATTTCACCGCTACACATGGAATTCCACTCTCCTCTCCTGCACTCAAGTCTCCCAGTTTCCAATGCACACAATGGTTGAGCCACTGCCTTTTACATCAGACTTAAGAAACCACCTGCGCTCGCTTTACGCCCAATAAATCCGGACAACGCTGGGGACCTACGTATTACCGCGGCTGCTGGCACGTAGTGAGCC
+
CCCC,CFFFGGGFCCFGGGGFGGGFFDDGGGGGGGGGGGGGGGFGGGGGGGGDEGGGGFGGGGGCBEFF8FFCGGCCFGGGGGCFGGGFG,CFEFDGFGDEGFFGGFGGGGD9EGAFCCCEEFGGGGGGGDGCFGEGE8FGFFBFCB?FGGB8FGGGGGGAFFC,==FFFGGFFFFGGGGFGGGFGGFGFFG?FCGF7BFGFFAFGGFE5BC>8C:98,;@D2@B>ABAGFFB5FC?@@FD7(/2:5);>>?9DF6C>?0((>4<C:,(28<48A4<<2>49(72>43:64:?F?:(0,(4
@M04650:207:000000000-C238N:1:1101:8547:11534 2:N:0:19
GGACTACTAGGTATCTAATCCCGTTCGCTACCCTAGCTTTCGCACATGAGCGTCAGTCTTGTGCCAGGAAGCCGCCTTCGCCACTGGTGTTCTTCCCGATATCTACGCATTTCACCGCTACACCGGGAGTTCCACTTCCCTCTCACATACTCTAGGCTTACAGTATCAGATGACAAACAGATGGTAAGCACCTGCCTTTTACATCTGACTTATAAACCCGCCTGCGTGCGCTTTACGCCCAGTAATTCCGGACAACGCTTGCCCCCTACGTATTACCGCGGCTGCTGGCACGGAGTTGGCC
+
CCCCCFGGGGGG9EGGGGGGFGGGFGGGGGGFGGGGGGFGGEGGGGGFGGGGGCGCFGGGGGGFFGFGGGGGGGGGGGGGGGGGGGFGGGGGGGGFGGGGDEFGGFGGGEGGFGGGGGDDGFFGGD7:FGGGGGGGGGGDFGGFGGGGGGGFGCEDGCFGGGFGFFCFGGGGGGGGGGGGGFGGGGGCGFGGGGCGGGGGGFGFFGGFEGFCEGCGFF?GB49=BFFFFD>(6CC<>?CC@1(6;@C<CFBD637?D9::B6D>CEB6?::24<:A<*3-,21>???B?*37(,,(.+,.3
@M04650:207:000000000-C238N:1:1101:18284:11541 2:N:0:19
GGACTACAGGGGTTTCTAATCCTGTTTGCTCCCCACGCTTTCGCGCTTTAGCGTCAGTATTTGTCCAGTGAGCTGGCTTCCCCATCGGCATTCCTACAAATATCTACGAATTTCACCTCTACACTTGTAGTTCCGCCCACCTCTCCAATACTCTAGTCTAACAGTTTCCAACGCAATACGGAGTTGAGCCCCGCAGTTTAACATCAGACTTTTTAAACCACCTAGACGCGCTTTACGCCCAATAAATCCGGATAACGCTCGGGGCATACGTATTACCGCGGCTGCTGGCACGTATTTAGCC
+
CCCCCGGGGGGGGGGGGGGGGGGGGGGGGGGGGGGGGGGGGGGGGGGGGGGGGGGGGGGGGGGGGGGGGGGGGGGDGGGGGGGGGGGGGGGGGGGGGGGGFGGGGGGGGGCGGGGGGGGFGGGGGFGGGGGGGGGGGGGEGGGFGGGGGGGFGGGGGGGGGGGGGGGGGGFGGGGGGGGGCFGEFFGGGGGGGDGGGGGGGFGFFGGFFGGG?FGGFEGGFGFF=FEBBGF>@=FFFFECGFF@FG??FA30?EGFC9:?F6D9:E::<<FBF64:9*44(1(3<?D56*.76?FBF+6>?
@M04650:207:000000000-C238N:1:1101:16858:11548 2:N:0:19
GGACTACACGGGTTTCTAATCCTGTTTGCTCCCCACGCTTTCGCACCTGAGCGTCAGTCTTTGTCCAGGGGGCCGCCTTCGCCACCGGTATTCCTCCACATCTCTACGCATTTCACCGCTACACATGGAATTCTACCCCCCTCTACAAGACTCTAGCTGACCAGTATCAGATGCAATTCCCGGGTTAAGCCCGGGGATTTCACATCTGACTCAATCAACCGCCTGCGTGCGCTTTACGCCCAGTAATTCCGATTAACGCTTGCACCCTCCGTATTACCGCGGCTGCTGGCACGGAGTTAGC
+
CCCCCGGGGGGGGGGGGGGGGGGGGGGGGGGGGGGGGGGGGGGDBGFFFFGGGGGGGGGGCFGEFGGGGG7FGEGEGGGGGGGG7FGGFGGGG9@EFCGGGGGGGGGGGGGGGGGGGGGGGGGGFD9FFFGGGGGGGGGGGGGF9;@FAFFFGGGGGGF@EFFGGFGGGF9ACFGGGFGGFCEGGGGG9EGG5?=EGDCGGFGFFDFFE7CG8CDGFEGGFGFF?F>>?D19>:>A48EEEFB?FGFAGFFB?>DAG?BF::<>=FFF?<>B6C?FGG?FFB619:B::G?G<04(-C4):
@M04650:207:000000000-C238N:1:1101:26414:11551 2:N:0:19
GGACTACACGGGTATCTAATCCTGTTTGCTCCCCACGCTTTCGCACATGAGCGTCAATGCCAGACCAGGCAGTCGCCTTCGCCACTGGTGTTCCTCCAAATATCTACGAATTTCACCTCTACACTTGGAATTCCACTGCCCTCTTCTGGATTCAAGCGCGCCAGTCTTAAAAGCAATTCCCGGGTTGAGCCCAGGGCTTTCACTTCTAATTTAACGCGCCGCCTGCGTGCGCTTTACGCCCAGTAATTCCGAACAACGCTAGCCCCCTTCGTATTACCGCGGCTGCTGGCACGAAGTTAGC
+
CCCCCGGGGGGGGGGGGGGGGGGGGGGGGGGGGGGGGGGGGGGGGGGFGGGGGGGGGGGGGGGGGGGGGGGEFGGGGGGGGGGGGGGGGGGGGGGGGGGGGGGGGGGGGGGGGGGGGFGFGGGGGGGGGGGGGGGGGGGDGGGFGGGGGGGFGGG8FGGGGGEEGGGGGFFDFGGFFDFCGGGGGGG6CFGCEGFGGGGGGFGFFGGFFDD:EGGGFFGGFG;@35;A6DBBBG>CFFGEEFBFGFFFGFFF?E5<GB>312C?GG>9113<:GFBGG?F69>>>?FFFD:C?0(4?CA9>
@M04650:207:000000000-C238N:1:1101:26780:11556 2:N:0:19
GGACTACAGGGGTTTCTAATCCTGTTTGCTCCCCACGCTTTCGCACCTGAGCGTCAGTCTTTGTCCAGGGGGCCGCCTTCGCCACCGGTATTCCTCCACCTCTCTACGCATTTCACCGCTACACATGGAATTCTACCCCCCTCTACAAGACTCTAGCTGACCAGTATCAGATGCAATTCCCGGGTTAAGCCCGGGGATTTCACATCTGACTCAATCAACCGCCTGCGTGCGCTTTACGCCCAGTAATTCCGATTAACGCTTGCACCCTCCGTATTACCGCGGCTGCTGGCACGGAGTTCGC
+
-A@BC<CFEGEGGGD,CCFF<<6CFD9FFDEEFBFG@FGG<<F@CFGFD,;FC@FF@CFGF<<FC<FGGD@ECFGGEGEFGCG@,===FGEEF?EAFFC,:B9FGFF@G@==FGFGG:>8@BD=,AFFGFG8FDE?D8=CEGGBDFGGFF8?CAFGDA9>C>?:FCG9FDGG>@EGG8C;FED7::>E7>FF57:?)*2A>@C=FG7;?F+;3*;C4=9C@G@(,<25,56(4*<>=1;ECB:4D:<AC=43:>36FF0(4?C2*;:,((((3C26FC(42319>?F?FG(<(2((-0)(-
@M04650:207:000000000-C238N:1:1101:13322:11593 2:N:0:19
GGACTACCAGGGTATCTAATCCTGTTTGCTACCCATGCTTTCGAGCCTCAGCGTCAGTTAATGTCCAGCAGGCCGCCTTCGCCACTGGTGTTCCTCCCGATATCTACGCATTCCACCGCTACACCGGGAATTCCGCCTGCCTCTCCATCACTCAAGAACAGCAGTTTTGAATGCACGCTATGGGTTGAGCCCATAGTTTTCACACCCAACTTGCCGTCCCGCCTGCGCTCCCTTTACACCCAGTAATTCCGGACAACGCTTGCCCCCTACGTTTTACCGCGGCTGCTGGCACGTAGTTAGC
+
CCCCCGGGGGGGGGGGGGGGGGGGGGGGGGGGGGGGGGGGGGGGGGGGGFGGGGGEGGGGGGGGGGGGGGGGGGGGGGGGGGGGGGGGGFGFGGGGGGGGGDGGGGGGGGGGGGGGGGGGGGGGGGGGGEGFAFFE>EGGGGGFGGGGGGGFGGGFGGGGCGGGGGGGGGGFFFGGGGGGGGGFGGGFGGGFGGCECFFG>FDFFDGF>DFGEGGD>>ECFG>;@F;EBDBFDFFEFEGGG@;;CGBDGFF>FFGFG;>???F74;>BBBF38EB)CF<>>>>>;?FF0C0C?B:2<FABA
@M04650:207:000000000-C238N:1:1101:22832:11599 2:N:0:19
GGACTACACGGGTATCTAATCCTGTTTGCTCCCCACGCTTTCGCGCATCAGCGTCAGTTATGGTCCAGAAAGCCGCCTTCGCCACTGGTGTTCCTCCCGATCTCTACGCATTTCACCGCTACACCGGGAATTCCGCTTTCCTCTCCCACACTCAAGCCTATCAGTTTCCAAAGCAATTCCCACCTTGAAAGCGGGACTTCCACTCCAGACTTAACAGGCCGCCTACGCGCCCTTTACGCCCAATCATTCCGGACAACGCTTGCCCCCTACGTATTACCGCGGCTGCTGGCACGTAGTTAGC
+
CCCCCGGGGGGGGGGGGGGGGGGGGGGGGGGGGGGGGGGGGGGGGGGGGGGGGGGGGGGGGGGGGGGGGGGGGGGGGGGGGGGGGGGGGGGGGGGGGGGGGGGGGGGGEGGGGGGGGGGGGGGGGGGGGGGGGGGGGGGGGGGFGGGGGGGFGGGGGGGGGGGGFGFGGGGGFGGGGGGGGGGGGGFGGGFFGGGGGGGGGFGFFGGFFGGGFGGGFFGGFGFFFFFFFG;BFGFFFFEEGF?FGGBFGFFFFFGFGFFFBFGBFGF9FFB?FG?FGG?FFFB6;6??:C?C:?3:<FAA2
@M04650:207:000000000-C238N:1:1101:22362:11604 2:N:0:19
GGACTACTGGGGTATCTAATCCTGTTTGCTCCCCACGCTTTCGAGCCTCAGTGTCAGTTACAGGCCAGAGAGCCGCTTTCGCCACCGGTGTTCCTCCATATATCTACGCATTTCACCGCTACACATGGAATTCCACTCTCCTCTCCTGCACTCAAGTCTACCAGTTTCCAATGCATACAATGGTTGAGCCACTGCCTTTTACACCAGACTTAAGAAACCGCCTGCGCTCGCTTTACGCCCAATAAATCCGGACAACGCTTGCCCCCTACGTATTACCGCGGCTGCTGGCACGTAGTTTGCC
+
CCCCCGGGGGGGGGGGGGGGGGGGGGGGGGGGGGGGGGGGGGGGGGGGGGGFGGGGGGGFFGGGGGGGGGGGGGGG@FGGGGGGGFEGGGGGGGGGGEFGGGGGGGGGGGGGGGGGFGGGGGGG@CGGGGGGGGGGD?CFGGGFGGGGGGGFGCGGFFGFGGGGC9EFGGGGFGGGFDDA=DFGGGGGGGFGGGGGGGGGGFEFF*9@>*<=AFFGFDGDBGFFF>AB25>5@GCEBFGGGF;;FGFFGEA<FBGD<>:?B:GFGGF?FF??2<92C517-996???(8*5*((.(6C993
@M04650:207:000000000-C238N:1:1101:7769:11610 2:N:0:19
GGACTACACGGGTTTCTAATCCTGTTTGCTCCCCACGCTTTCGAGCCTCAGCGTCAGTTACAGACCAGAGAGCCGCCTTCGCCACTGGTGTTCCTCCATATATCTACGCATTCCACCGCTACACTAGGAATTCCGCTTACCTCTCCTGCACTCAAGCGACCCAGTTTCAGATGCACCCCCCAGGTTAAGCCCGGGTATTTCACATCTGACTTAAATCGCCGCCTACGCTCCCTTTACGCCCAGTAATTCCGGACAACGCTCGCCCCCTACGTATTACCGCGGCTGCTGGCACGTAGGTAGC
+
CCCCCGGGGGGGGGGGGGGGGGGGGGGGGGGGGGGGGGGGGGGGGGGGGGGGGGGGGEGGGGGGGGGGFGGGGGGGGGGGGGGGGGGGFGDFGF8FFEGGGGGGGGGGGGGGGGGGGGGGGGFFGGGGGGGGGGGGGEGGGGGFGGCGGGGFGGGGGDEGGGGGGGGGGGGGGGGGGGGGGCE7>FECEDGGG>EEGGGGGFGFFFCF?C8CEGGFFDGGFG@<;)3B0DFF@FAE66>EC?:?GG<)C?@F?5CBGFF609GFGCB>B?08?GF<FG<BFFF;BF0>?E2C??(.(<)..
@M04650:207:000000000-C238N:1:1101:15107:11668 2:N:0:19
GGACTACCAGGGTTTCTAATCCCGTTCGCTACCCTAGCTTTCGCACATGAGCGTCAGTCTTGTGCCAGGAAGCCGCCTTCGCCACTGGTGTTCTTCCCGATATCTACGCATTTCACCGCTACACCGGGAGTTCCACTTCCCTCTCACATACTCTAGGCTTACAGTATCAGATGACAAACAGATGGTAAGAACCTGCCTTTTACATCTGACTTATAAACCCGCCTGCGTGCGCTTTACGCCCAGTAATTCCGGACAACGCTTGCCCCCTACGTATTACCTCGGCTGCTGGCAGGTAGGTTGC
+
CCCCCGGGGGDGGFCEGGGDFFGGGGGEGGGGGGGFFF,CFFGGGGGFGGGFGGGGGFGGGGGGGAEGGFFFEFEEFGGDGGFCEFFEE@F@FFFFGGGCGGEFGGGFCFECDFGFGGGGBFGGGGEGGFFCFGC9E>FGGGGFGGGGGGGFD=CDGGGGGFFGFG8FACFGGGGGCGGGG7,=FGFF6,@9E,3,79=<*=EAE:CF<@CF4::E6BD79422/A>825906C3;A@7<:11/3@CE+A4(-)1249B1(-*498>181(()3(.A*)5314:;08>(22*(.4)3F4<(
@M04650:207:000000000-C238N:1:1101:8933:11672 2:N:0:19
GGACTACTCGGGTTTCTAATCCTGTTTGCTCCCCACGCTTTCGCGCTTTAGCGTCAGTATTTGTCCAGTGAGCTGGCTTCCCCATCGGCATTCCTACAAATATCTACGAATTTCACCTCTACACTTGTAGTTCCGCCCACCTCTCCAATACTCTAGTCTAACAGTTTCCAACGCAATACGGAGTTGAGCCCCGCAGTTTAACATCAGACTTTTTAAACCACCTAGACGCGCTTTACGCCCAATAAATCCGGATAACGCTCGGGCCATACGTATTACCGCGTCTGCTGGCACGTATTTAGCC
+
CCCCCGGGGGGGGGGGGGGGGGGFGGGGGGGGGGFGGGGGGGGGGGGGGGGGGGGGGGDGGGGGGGGGGGGGGGGGGGGG?FGGGGGCGDFGGGGGGG9FGGGGGGGGGGGGGGGGGGGGGGGGGGGGGGFGGGGGDGGGGGGFGGGFGGGFGGCFGGGGGGCGGGGGGGGGGGG6C+@EG+8BFFFGDGCCCEDEDGGACFCFFFGAEGGGFGCFF@CCB4:>E4@;2)63?F675;EDG<@8FCEECD)6;3>?392:9;D(>=><?377AD>AC141-4<?<<F(4*.*4(:>4+)6:
@M04650:207:000000000-C238N:1:1101:28199:11680 2:N:0:19
GGACTACAGGGGTATCTAATCCTGTTTGCTCCCCACGCTTTCGAGCCTCAGTGTCAGTTACAGGCCAGAGAGCCGCTTTCGCCACCGGTGTTCCTCCATATATCTACGCATTTCACCGCTACACATGGAATTCCACTCTCCTCTCCTGCACTCAAGTCTACCAGTTTCCAATGCATACAATGGTTGAGCCACTGCCTTTTACACCAGACTTAATAAACCACCTGCGCTCGCTTTACGCCCAATAAATCCGGACAACGCTCGGGACCTACGTATTACCGCGTCTGCTGGCACGTAGTTAGCC
+
CCCCCEFGGGGGGGGGGGGGGAEGGGGGGGG@FGGEGGG;FGGGGGGGGGGGGGGGGFFGGGFEFCEGGGGGGGGGGE7CGEGGGGGE@F@FGDGGGGG9EGGGFFGFF@CEGGGAFDCDE@FGECFFGGGGGGGGE,EFFGGFGFBFFGGFFCGGFFFCAD8?FG:D=EGCDFGFGGGGGGDECFF,<8C??9CFGGGF+AGF5CF>CG7F5FG9>@85>*):>@AB2D(9>4B84>B@F0=EC7.<CB86>EGFD61;027>>8(.5::8)<>97*(4-4<14<?082):(434)+.4.
@M04650:207:000000000-C238N:1:1101:26907:11709 2:N:0:19
GGACTACCGGGGTTTCTAATCCCGTTCGCTACCCTAGCTTTCGCACATGAGCGTCAGTCTTGTGCCAGGAAGCCGCCTTCGCCACTGGTGTTCTTCCCGATATCTACGCATTTCACCGCTACACCGGGAGTTCCACTTCCCTCTCACATACTCTAGGCTTACAGTATCAGATGACAAACAGATGGTAAGCACCTGCCTTTTACATCTGACTTATAAACCCGCCTGCGTGCGCTTTACGCCCAGTAATTCCGGACAACGCTTGCCCCCTACGTATTACCGCGGCTGCTGGCACGTAGTTTGC
+
CCCCCGGGGGGGGGGGGGGGGGGGGGGGGGGGGGGGGGGGGGGGGGGGGGGGGGGGGFGGGGGGGGGGGGGGGGGGGGGGGGGGGGGGGGGGGGGGGGFGGGGGGGGGGGGGGGGGGGGGGGGGGGGGGGGGGGGGGGGGGGGFGGGGGFFFGFGGGGGGGGGGGGGGGGGGGGGGGGGGGGGGGGGGFGGG>CFFGGGGGFGFFGGFFGGGFGGGFFGG>DFFFFBFFGFF1CFEFDDGG?<BGGFFGFFB?@GBFFFFF6D?FGF>B?0(3+:4:C<BFFFBFF>:05(<:?:?:C2))
@M04650:207:000000000-C238N:1:1101:28411:11746 2:N:0:19
GGACTACTGGGGTTTCTAATCCTGTTTGCTCCCCACGCTTTCGAGCCTCAGCGTCAATTACAGACCAGAGAGTCGCCTTCGCCACTGGTGTTCCTCCATATATCTACGCATTTCACCGCTACACATGGAATTCCACTCTCCTCTTCTGCATTCAAGTTCCCCAGTTTCCAATGACCTTCCTCGGTTGAGCCGAGGGCTTTCACATCAGACTTAAGAAACCGCCTGCGCTCGCTTTACGCCCAATAAATCCGGACAACGCTTGCCACCTACGTATTACCTCGGCTGCTGGCACGTAGTTAGC
+
CCCCCGGGGGGGGGGGGGGGGGGGGGGGGFGFGEFGGGGGGGGGGGGGGGGGGGGGGGGGGGGGGGGGGGGGGGFGGGGGGGGGGGGGGGGGGGGGGGGGGGGGFGGGGGEGGGGGGGGGGGGGFGGGFFFGGGCFGGGGGGGFGGGGGGGFGGGGGGGGGGGGFGGGGGGGGGGGGGGGGGGGGGGGGGGG>EGGDGFGGFFFFDCFFGGGFGGGFFGGFG>D=FBFBGFF0FFFFDEGDD039*9CGFF6?FGFG0>FFFC7*<:74?:8?DFAGF)4221(7??F:EBG??::2A:A<
@M04650:207:000000000-C238N:1:1101:9463:11761 2:N:0:19
GGACTACCCGGGTTTCTAATCCCGTTCGCTACCCTAGCTTTCGCACATGAGCGTCAGTCTTGTGCCAGGAAGCCGCCTTCGCCACTGGTGTTCTTCCCGATATCTACGCATTTCACCGCTACACCGGGAGTTCCACTTCCCTCTCACATACTCTAGGCTTACAGTATCAGATGACAAACAGATGGTAAGCACCTGCCTTTTACATCTGACTTATAAACCCGCCTGCGTGCGCTTTACGCCCATTAATTCCGGACAACGCTTGCCCCCTACGTATTACCGCGGCTTCTGTCCCGTAGTTTGC
+
9CCCCGGGGGEEGEGGGGGGGGGGGGGGGGDGGGGCAFGGGGEDCGCGCCFGGGGGGGGDFFGDEGCGGDGFGGEGGGGGGGGGGGGFGEGGGFFGFBEGGGGGGGGDGCGGGGGGGCEGGEGG@FEGGGGFGGGGGGCCFGGFF>;==99?FFDF,@EGFGGFG9EGFCFF+@FFG+987FAFFFGGGGCFGGCGFFGGFFGFFGFFF>FGECGCA@FCBD56>F18(1.69EF3C0CGGF()+;??G*)3(593<(4(13*4CF9B(,(.)<82CF0;(4;>(444)+)3(,(4:GAB>
@M04650:207:000000000-C238N:1:1101:13860:11787 2:N:0:19
GGACTACTCGGGTTTCTAATCCTGTTTGCTCCCCTAGCTTTCGTGCCTCAGCGTCAGAAATAACCCAGCAAGCTGCCTTCGCCCTCGGCGTTCTCCCAGATATCTACGCATTCCACCGCTACACCTAGAATTCCGCTTGCCCCTTTTATCCTCTAGCACGCTAGTATCGAATGCAGTTCCTCCGTTAAGCGAAGGGATTTCACATCCGACTTGGCGCACCGCCTACGCACCCTTTATGCCCAGTGATTCCGAACAACGCTCGCACATCTCGTATTACCGCGGCTGCTGGCACGTAGTTAGC
+
CCCCCGGGGGGGGGGGGFGGGGGGGGGFGGGGGGGGGGGFGGGGGGGGGGGGGGGGGGGGGGGGGGGGGGGGGGGGGGGGGGGGGGGGGGCFGCGGGGGGGGGGGGFGGGGGGGGGGGGGGGGGGGFGGGGGGGGGGGGGGGCFGGGGGGGFFGFGGFGGGGGDFGFGGFGGFDFGEGGEFGGGGGGGGGGGGEGEDFFGGFGFFGGBFD4CEGGGFFGGBGF;?FDDFGF;7?ACF<CFGEF@=>AA7B6?BFG<GB>03690CC).46:B?C?AFGFFFFFFFB),7=<A<:04?+6:4
@M04650:207:000000000-C238N:1:1101:19689:11790 2:N:0:19
GGACTACAGGGGTATCTAATCCTGTTTGCTCCCCACGCTTTCGAGCCTCAGCGTCAGTTACAGACCAGAGAGCCGCCTTCGCCACTGGTGTTCCTCCATATATCTACGCATTTCACCGCTACACATGGAATTCCACTCTCCTCTTCTGCACTCAAGTCTCCCAGTTTCCAATGACCCTCCCCGGTTGAGCCGGGGGCTTTCACATCAGACTTAAGAAACCGCCTGCGCTCCCTTTACACCCAGTAATTCCGGACAACGCTTGCCACCTACGTTTTACCGCGGCTGCTGGCACGTAGTTAGC
+
CCCCCGGGGGGGGGGGGGGGGGGGGGGGGGGGGGGGGGGGGGGGGGGGGGGGGGGGGGGGGGGGGGGFFGGGGGGGGGGGGGGGGGEFGGGGGGGGGGGGGGGGGGGGGGGGGGGFGGGGGGGGFGGGGGGGGGGGGGGGGGGFGGGGGGGFG8FGGGGGGGGGFFGGGGGGGGGGGGGGGGGGGGGGGGGGDEEEDGCGGCGFFGGFFGGGEGGGFFGGFGFFFF;3;G9?FGF9FFGGDFFFGGB>>BF>:>DFGFFB1:F:7@<:>:088FBBG>?FFFFFF6):(*.<:(.(,344<
@M04650:207:000000000-C238N:1:1101:29408:11799 2:N:0:19
GGACTACCGGGGTTTCTAATCCCGTTCGCTACCCTAGCTTTCGCACATGAGCGTCAGTCTTGTGCCAGGAAGCCGCCTTCGCCACTGGTGTTCTTCCCGATATCTACGCATTTCACCGCTACACCGGGAGTTCCACTTCCCTCTCACATACTCTAGGCTTACAGTATCAGATGACAAACAGATGGTAAGCACCTGCCTTTTACATCTGACTTATAAACCCGCCTGCGTGCGCTTTACGCCCAGTAATTCCGGACAACGCTTGCCCCCTACGTATTACCGCGGCTGCTGGCACGTAGTTTGC
+
CCCCCGGGGGGGGGGGGGGGGGGGGGGGGGGGGGGGGGGGGGGGGGGGGGGGGGGGG,EF9FFGGGGGGGGGGGGDCFGGGGGGGGGGGGGGGGGGGGGGGGGGGGGGDGDGFFGGGGGGEEGFGGGGGGDGGFCDADDGGGF?DBFG=FCFDGFGGGGGGGGGGGCGEGGGGGGGGGGGGGGGGGGGG9EFGGGFGGFGGFFFFGGFFGGGCGG:@>CGF46?@5>B?*699:AEFFGGC:<FGGFFGFF>FFGFD90:<FGF<GFB?FF:>C8AFG:>>F9026:):C<C:11<:FFB2
@M04650:207:000000000-C238N:1:1101:14774:11804 2:N:0:19
GGACTACTCGGGTATCTAATCCTGTTTGCTCCCCACGCTTTCGCGCTTTAGCGTCAGTATTTGTCCAGTGAGCTGGCTTCCCCATCGGCATTCCTACAAATATCTACGAATTTCACCTCTACACTTGTAGTTCCGCCCACCTCTCCAATACTCTAGTCTAACAGTTTCCAACGCAATACGGAGTTGAGCCCCGCAGTTTAACATCAGACTTTTTAAACCACCTAGACGCGCTTTACGCCCAATAAATCCGGATAACGCTCGGGGCATACGTATTACCGCGGCTGCTGGCACGTATTTAGCC
+
CCCC@FGGGGGGGGGGGGGGGGGGGGFFGGGGGGGGGGGGGGGGGG@FGGGGGGGGGGGGGGGGGGGGGGGGGGGGGGGGGGGGGGGGGGGGGGGGGGGGGGGGGGGGGGGGFDGGGGGGGGGGGGGGGFGGGGGGECEFGGGFGGG?FGGFGGGGFGGGGGFGFGGGGGGGGGGGGGGGGGGGGGGGGGGGGGCGGGAFC@FFFGGFFGGGFGGGFFGGBCBEFFB>BDBF?5@EEFEBGFFFGF<E6>.6@FG?D06(41C63E?:<?DFF6A<<*024;(4:7?,8*,>67)440)-.
@M04650:207:000000000-C238N:1:1101:5719:11818 2:N:0:19
GGACTACTAGGGTTTCTAATCCTATTTGCTCCCCACGCTTTCGTGCCTCAGCGTCAGTTACAGACCAGCAAGCCGCCTTCGCCACTGGTGTTCCTCCATATATCTACGCATTTTACCGCTACACATGGAATTCCACTTGCCTCTTCTGCACTCTAGTCTAACAGTTTCCAAAGCGGACAGTGGTTGAGCCACTGGCTTTTACTTCAGACTTATTAGACCGCCTACGCACCCTTTACGCCCAATAATTCCGGATAACGCTTGCCACCTACGTATTACCGCGCCTGCTGTCACGTAGTTTGCC
+
@9@CCFGFGGGDGGGGGGGGGGGFGGGDGGGGGGGGGGGGGGGGGGGGGFGGGGGEGGGGGFGFGG8FFGGGGGCGGGGGGGGGGGEEGEGGGGGGGCGFGGGGGGGGGGGGGGGFFEGDGGGGGGG8FFGGGG9FGGAFGGGFGGGGFGGFGGGFGGGGFGFFGGGFE;;9?FE>ECEGGDCFG7?,<DCGGGDCFGGGGFGFFD86@FFGFGG7@@@D2C=@B?>D9:@BFGF/:>=FC6=@*;CCF65(65><53;@D19<CC:?B087>FBA<93-(-2:08:),0./34(4<+644
@M04650:207:000000000-C238N:1:1101:19725:11821 2:N:0:19
GGACTACTCGGGTTTCTAATCCTGTTTGCTCCCCACGCTTTCGCGCTTTAGCGTCAGTATTTGTCCAGTGAGCTGGCTTCCCCATCGGCATTCCTACAAATATCTACGAATTTCACCTCTACACTTGTAGTTCCGCCCACCTCTCCAATACTCTAGTCTAACAGTTTCCAACGCAATACGGAGTTGAGCCCCGCAGTTTAACATCAGACTTTTTAAACCACCTAGACGCGCTTTACGCCCAATAAATCCGGATAACGCTCGGGGCATACGTATTACCGCGCCTGCTGGCACGTATTTAGCC
+
CCCCCGGGGGGGGGGGGGGGGGGGGGGGGGGGGGGGGGGGGGGGGGGGGGGGGGGGGGGGGGGGGGGGGGGGGGGGGGGGFGGGGGGGGGGGGGGFGGGGGGGGGGGGGGGGGGGGGGGGGGGGGFGGGGGGGGGGGGGGGGGFGGGGGGGFGGGGGGGGGGGGGGGGGGGGGGGGGGGGGGGGGGGF6DCGGDGGGGGEFFGFFFGFFGFGEFGGFFGGDDBFB4BD>D=38CFFEF8:CD@FGF3?FFF0(>GFG94?;1D9DC18???4>FFFC749(43:?BB7<*)247>?F9)6:
@M04650:207:000000000-C238N:1:1101:27289:11846 2:N:0:19
GGACTACTAGGGTTTCTAATCCTGTTTGCTCCCCACGCTTTCGAGCCTCAGCGTCAGTTACAGACCAGAGAGTCGCCTTCGCCACTGGTGTTCCTCCATATATCTACGCATTTCACCGCTACACATGGAATTCCACTCTCCTCTTCTGCACTCAAGTCTCCCAGTTTCCAATGACCCTCCCCGGTTGAGCCGGGGGCTTTCACATCAGACTTAAGAAACCGCCTGCGCTCGCTTTACGCCCAATAAATCCGGACAACGCTTGCCACCTACGTATTACCGCGGCTGCTGGCACGTAGTTAGC
+
CCCCCGGGGGGGGFGGGGGCFGGGFGGGGFGGGGGGGGGGGGGGGGGGGGGGGGGGGGGGGGGGGGGGGGFGFGGGGGGGGGGGDGGGFGGDGGCGGGGGAECFDGGGGGGGGGGGGGGDEGGFGGFGFEFDGGGFFGEGGGGFGGGG9AFFGGGGGGGGCGDFCFGFCGGGCFFFGGFEGGGECCGEGGGGGCGEGGGGGFGFFGC=;C?FCC7=F2CFBG@@DFFD@GFF;C:AF6E8E?:1CF<<DF>>BEGFFBFFFFGBFF6:???8<C?BGG:B6>F>BBDF(A3C1(1:3:)66
@M04650:207:000000000-C238N:1:1101:20475:11849 2:N:0:19
GGACTACCGGGGTATCTAATCCTGTTCGCTCCCCTAGCTTTCGCGCCTCAGCGTCAGATGCAGTCCAGAAAGCCGCCTTCGCCACTGGTGTTCCTCCCAATATCTACGCATTTCACCGCTACACTGGGAATTCCACTTTCCTCTCCTGCCCTCAAGAAATACAGTTTCCATTCCATCACAGGGTTGAGCCCTGAACTTTAAAAACAGACTTGTATTCCCGCCTACGCGCCCTTTACGCCCAATGATTCCGGACAAAGCTCGCCCCCTACGTCTTACCGCGGCTGCTGGCCCGTAGTTAGCC
+
CCCCCGGGGGGGGEGGGGGGGGGGGGGGGGGGGGGDFGFGGGGGGGGGGGGGGGGGGFFDFGGGGGGGGGGGGFGGGGGGGGGGGFGGGGGGGGGGFCFGGGGFGGGGGGGGFGGGGGGGGGGGCAFGGFGGFFCGGGGG,+EFGGGGG,DDFGGGADFAFCFFFFGGFGDFFGGGGFGCGGCCGEEFGGGCFCGGGGCC7BFF>>CF=FGF;GFFFEG9=)6(2?=82<@B;FF<528BF;1(;@CCGF>?6;*(2.3::>5<GG020(4(,;A9@57;(,73?::(2*,:;0((-+)..
@M04650:207:000000000-C238N:1:1101:15121:11859 2:N:0:19
GGACTACTCGGGTTTCTAATCCTGTTCGCTCCCCTAGCTTTCGCGCCTCAGCGTCAGATGCAGTCCAGAAAGCCGCCTTCGCCACTGGTGTTCCTCCCAATATCTACGCATTTCACCGCTACACCGGGAATTCCGCTTTCCTCTCCCACACTCAAGCCTATCAGTTTCCAAAGCAATTCCCACCTTGAAAGCGGGACTTCCACTCCAGACTTAACAGGCCGCCTACGCGCCCTTTACGCCCAATCATTCCGGACAACGCTTGCCCCCTACGTATTACCGCGGCGTCTTGCACTTAGTTCGC
+
CCCCCGGGGGGGGGGGGFGGGGGGGGGFGGGGGGGGGGGGFGGFGGGGGGGGGGGGGGGGFGGGGGGGGGGGGGGGGGGGGGGGGGGGGG<@CFGGGDGGGGGGGGGGGGGGGGGGGGGDGGGFGGGGGGFGGGGGCEGGFGGFGGGGGGGF?DGGFGGGCFFGFCCCFGGGFGGGFFGGGGFGGDFGGGGEEEGGGGCGGAC8AGGF3FG7@FGGFFGGBGF@DFFB2C3:;C4<F08CE:?:G<99C=?0<33(*-2::?GFFC9>16?74+44CF62-40((-((6C??).4)4@),(
@M04650:207:000000000-C238N:1:1101:15848:11870 2:N:0:19
GGACTACTGGGGTTTCTAATCCTGTTTGCTCCCCACGCTTTCGAGCCTCAGTGTCAGTTACAGGCCAGAGAGCCGCTTTCGCCTCCGGTGTTCCTCCATATATCTACGCATTTCACCGCTACACATGGAATTCCACTCTCCTCTCCTGCACTCAAGTCTCCCAGTTTCCAATGCACACAATGGTTGAGCCACTGCCTTTTACATCAGACTTAAGAAACCACCTGCGCTCGCTTTACGCCCAATAAATCCGGACAACGCTTGGGACCTACGTATTACCGCGGCTGCTGGCACGTAGTTAGCC
+
CCCC@FGGGGGGGGGGGGGGGGGGGGGGGGGGGGGGGGGGGGGGGGGGGGGGGGGGGGGGGGGGGDGGGGGGGGGGEGGGGGGGGGGGFGCFFFGGGGGGGGGGGFGGGGGGGGGGGGGGGGGGGGGGFECGGGGGGGCEGGGFGGGGGGGFGGGGGGGGGGGGGGGGGGFGGFGGGGGFFGGGGGFFGCGGFGGGGGGGGFFFFFGFEDFDFGGFFF8FDDFF)?=BDG=@BGFCDDGGGF@@CFFEGFDFFFGDG(47?BGFGGF<BFB?FFA<<9;>(4>>F:720*4/:?B?<7<98
@M04650:207:000000000-C238N:1:1101:3553:11873 2:N:0:19
GGACTACTGGGGTATCTAATCCTGTTTGCTCCCCACGCTTTCGCACATGAGCGTCAATGCCAGACCAGGCAGTCGCCTTCGCCACTGGTGTTCCTCCCGATATCTACGCATTCCACCGCTACACCGGGAATTCCGCCTGCCTCTCCATCACTCAAGAACGCCAGTTTTGAACGCACGCTATGGGTTGAGCCCATAGATTTCACGTCCAACTTGGCATCCCGCCTGCGCTCCCTTTACACCCAGTAATTCCGGACAACGCTTGCCACCTACGTTTTACCGCGGCTGCTGGCACGTCGTTAGC
+
CC@CCGGGGGGGGGGGGGFGGGGFGGGGGGGGGGGGGGGGGGGGGGGEGFGGEGGDEGGGGGG8FGGGEGGGEFFEGGGGGGG7FEEFGGGGGGGGGGGDGGGFGDGEGGGGGGGGGGG6CGGGGDFG:FFGGGGGGGGGGGGFDDB8DFDFGDFFGGG6@FGGFEADCGDCDGGGCD>1CFF>GGGGFFGGFFGD7:FFFA9AFFGFEGGF6>6884CF8C>@()(:3DBF?DF4F2CGEB?BCFF)0990(8D1FF9:B?G?>F?<???7?C?FGC:>9>1>4:7:>G?F:0(-(/(-:
@M04650:207:000000000-C238N:1:1101:6298:11891 2:N:0:19
GGACTACTCGGGTATCTAATCCTGTTTGCTCCCCACACTTTCGAGCCTCAGCGTCAGTTAATGTCCAGCCGGCCGCCTTCGCCCCTGGTGTTCCTCCCGATATCTACGCATTCCACCGCTACACCGGGAATTCCGCCTGCCTCTCCATCACTCAAGAACGCCAGTTTTTAATGCACGCTATGGGTTGGGCCCATCGATTTCACACCCAACTTGGCATCCCGCCTGCGCTCCCTTTACACCCAGTACTTCCGGACAACGCTTGCCACCTACGTTTTACCGCTTCTGCTGGCACTTAGTTAGC
+
CC@CCFGGGGGGGEGGGGGGGGGGGGGGGGGGGGGG7FGFGGGGGGGGGFGGGGGCFGGGGGFFGGCFF,@EFGGGGDGGGGG7:FFGGFGGA?FEFFGGEFGGGCFGGGFGGFFGC=C>EGGCFDCG:FFGGG8FEGGGGGEDGGFFD8DF;C,3@CGGDG75,>EF333@CFFGGDGGGGGCFF5*/=CC:C,48;F8CFC8A95),7DC3*0;/6?F0<91=FB3(998?G:)8)AEE((.?*6:FFE6(.)4C9B?009?0+:<((,47;04<>0(((,.))-.5=8C().))<)..
@M04650:207:000000000-C238N:1:1101:23947:11908 2:N:0:19
GGACTACTAGGGTTTCTAATCCTGTTTGCTACCCATACTTTCGAGCCTCAGCGTCAGTTGATGCCCAGTAGGCCGCCTTCGCCACTGGTGTTCCTCCCGATATCTACGCATTCCACCGCTACACCGGGAATTCCGCCTACCTCTACATCACTCAAGAACAGTAGTTTTGAACGCAGTCTATGGGTTGAGCCCATAGTTTTCACATTCAACTTACCATTCCGCCTGCGCTCCCTTTACACCCAGTAATTCCGGACAACGCTTGCCACCTACGTTTTACCGCGGCTGCTGGCACGTAGTTAGC
+
CCCCCGGGGGGGGGGGGGGGGGGGGGGGGGGGGGFGGGDGGGGGGGGGGGGGGGGGGGGGGDGGGGGGGGGGGGGGGGGGGGGGGGGGGGGGGFFGGGGGGGGGGGGGGGCFGGGGGGGGGGGGGEEGGGGGGGFGGGGGGGGBDFGGFFGFFGGCFGGFG==FF9EGGGGGGGC79DGGGGGGG7EFGGGGF@8E@CFFGFGFFGFFEFGGFGGGFFGGFG@DBF@BFGFDDGF4A3FGG@0;DCE37@4:<EG<G69::<C?DGF1(3181F?2@F:>;(433()5:G:E?<B?BF<26
@M04650:207:000000000-C238N:1:1101:17750:11926 2:N:0:19
GGACTACAAGGGTTTCTAATCCTGTTCGCTCCCCTAGCTTTCGCGCCTCAGCGTCAGATGCAGTCCAGAAAGCCGCCTTCGCCACTGGTGTTCCTCCCAATATCTACGCATTTCACCGCTACACATGGAATTCCACTCTCCTCTCCTGCACTCAAGTCTCCCAGTTTCCAATGCACACAATGGTTGAGCCACTGCCTTTTACATCAGACTTAAGAAACCACCTGCGCTCGCTTTACGCCCAATAAATCCGGACAACGCTTGGGACCTACGTATTACCGCGGCTGCTGGCACGTAGTTAGCC
+
CCCCCGGGGGGGGGGGGGGGGGGGGGGGGGGGGGGGGGGGGGGGGGGGGGGGGGGGGFGGGGGGGGGGGGGGGGGGGGGGGGGGGGG?GFGGGGGGGGGGGGGGGGGFGGGGGGGGGGGGGGGGGGGGF?FGGGGGGGGGGGGFGGGGGGGFGGFGGGGGGGGGGGGGGGGGFGGGDGE?EGEFGGF?FFFEFGGGGGGGGFEFFFGFFGGGEFGDFFGGBGDFBEFDFG@?DFAEBDGEC?;EGGFFGFF;B:FD:02:?F5?GGF2>BF?<CA>9>1-296BFBB70*.:,46?:+-:8
@M04650:207:000000000-C238N:1:1101:9107:11954 2:N:0:19
GGACTACAGGGGTTTCTAATCCTGTTTGCTCCCCACGCTTTCGAGCCTCAGCGTCAGTTACAGACCAGAGAGCCGCCTTCTCCACTGGTGTTCCTCCATATATCTACGCATTTCACCGCTACACATGGAATTCCACGCTCCTCTCCCGCACTCACGTCTCCCCGTTTCCAATGCACACCATGGTTTAGCCACTGCCTTTTCCATCCGACATAAGCAACCACCTGCGCTCGCTTTACCCCCCTGAAATCCGGCAAACGCTTTGGACCTCCGTATTCCCGCGCGTGCTTGCCACTCTTTATCC
+
A-A6AFGFF@CCGGBFFFFFAFFEFGEGFFEGFG8CEGEE@EFFFCEFGE<6CB7,,<EEFFC9FFGF88,B<B@6+8@=,9FCEFGFFGF7FFGFE<DGGC=FFGGCCFEGGFFGFDEGCGEGC,A?FB,?EE9?+@@:=DCFE@,1:@=AGF=@F+3@=F++@6DG,=,@+:,4:+1+2@DA,3>@<;,A7CG,*+E9<CC@C7**/*32*+0423=42C=@:)5.3).(6534*.*C7((.**-6C)5(3)*,70(((.*.9;()((-(4F9-<*-,71,4:(-3:+)+((...+)-.
@M04650:207:000000000-C238N:1:1101:7612:11972 2:N:0:19
GGACTACTGGGGTATCTAATCCCGTTCGCTACCCTAGCTTTCGCACATGAGCGTCAGTCTTGTGCCAGGAAGCCGCCTTCGCCACTGGTGTTCTTCCCGATATCTACGCATTTCACCGCTACACCGGGAGTTCCACTTCCCTCTCACATACTCTAGGCTTACAGTATCAGATGACAAACAGATGGTAAGCACCTGCCTTTTACATCTGACTTATAAACCCGCCTGGTTGCGCTTTACGCCCAGTAATTCCGGACAACGCTTGCTCCCTACGTATTCCCGCGGCTGCGGTCCACGCGTTCGC
+
CCCCCCGGGFGGG7FFGFFFGGGEGEGGGGGGGGGGGGGGGGGGGGGDFFGDGGGFEGGGGGGGGC<FFFGGGGGGGGGGGGCB@FFFGF<FFGFF9?CEEFECAFFGG7FGGFGGFCDGGGGGFGGGF@GGGE,FCBEEFGGFCDGCA9,36;B,3DFD?,,@F;@9E=EGGCGGGFFCCCGG,=EFGDAF>,,,;CGG7+?9=:CFF2+=>FCFF:F*-?=9()0*(*.3;C>E=(=CC7;@DC<<DF)1;@DBG(4:((1);<?B7?0.2+4)+*(2(-499F((-*(0)((--8(39
@M04650:207:000000000-C238N:1:1101:13320:11977 2:N:0:19
GGACTACTGGGGTATCTAATCCTGTTTGCTCCCCACGCTTTCGCGCTTTAGCGTCAGTATTTGTCCAGTGAGCTGGCTTCCCCATCGGCATTCCTACAAATATCTACGAATTTCACCTCTACACTTGTAGTTCCGCCCACCTCTCCAATACTCTAGTCTAACAGTTTCCAACGCAATACGGAGTTGAGCCCCGCAGTTTAACATCAGACTTTTTAAACCACCTAGACGCGCTTTACGCCCAATAAATCCGGATAACGCTCGGGGCATACGTATTACCCAGGCCGCGGGCCCGTATTTAGCC
+
CCCCCGGGCGGGGGGGGGGGGGGGGGGGGGGGGGGGGGGGGGGEGGFGGGGGGGDDGGGGG<FGGGFG<9FFGGGGDFGGGGGGGFGGGGGDGGGGGGCFFFGGGGGGDGGGGGFGGGGFA9@BEDFGGGGGGGGGGDGGGGGFFGGFGGGFGGFGGGGGC98EGGGGGEGGGGG>>GGGEGGGGGFEFDGGC>CE9FG,9BDFAFFFEFCDCGFGFFCGFGF=:*08=):96=6;58BFFD8@7FFFFE3;;;FF<6,(-79,9*82<243-+6<?*.,(8((,((3>*(:390(<7)).
@M04650:207:000000000-C238N:1:1101:5413:11978 2:N:0:19
GGCCTACTCGGGTATCTAATCCTGTTTGCTCCCCACGCTTTCGAGCCTCAGTGTCAGTTACAGGCCAGAGAGCCGCTTTCGCCTCCGGTGTTCCTCCATATATCTACGCTTTTCACCGCTACACATGTACTTCCACTCTCCTCTCCTGCACTCAAGTCTCCCAGTTTCCATTGCACACAATGGTTTAGCCACTGTCTTTTCCATCATACTTAAGAAACCACCTGCGCTCGCTTTTCCCCCAATTAATCCTTACATCGCTTGGTACCTACTTATTACCGCGCCTTCTGCCCACTAGTTTGTC
+
-A-8C,CFF;FEFGGGF9ECE9FEGGG8EEEF6BFDFGGCDFC?FGEGGC,<<FA,6EF,CE<<<@86,,,8,E::CCFFEEE::E:@F:F=5ECEE8E,E<>4>9CFE,BDFF,,:@=DBF9<,AA,5,CBFF,ABFGCF=FFGGG,4,8<F,=@A,E=,6,,AD:,6,,8+3,@,=6@=,6CF<D,,@,149,@+<@C9*,=B++?9D++*+5+*:,*:7C2-*554*22>C*0*.<:*-3*++9.:+1)/++)*(4((/*12;5)5)9).1)/+*,-((-(43-))/.*.(.42+)(-
@M04650:207:000000000-C238N:1:1101:6205:11999 2:N:0:19
GGACTACCCGGGTATCTAATCCTGTTTGCTCCCCACGCTTTCGCGCATCAGCGTCAGTTATGGTCCAGAAAGCCGCCTTCGCCACTGGTGTTCCTCCCGATCTCTACGCATTTCACCGCTACACCGGGAATTCCGCTTTCCTCTCCCACACTCAAGCCTATCAGTTTCCAAAGCAATTCCCACCTTGAAAGCGGGACTTCCACTCCAGACTTAACAGGCCGCCTACGCGCCCTTTACGCCCAATCATTCCGGACAACGCTTGCCCCCTACGTCTTACCGCGGCTCGTGGCACTTAAGTAGC
+
CCCCCGGGGGGGGGGGGGGGGGGGGGGGGGGGGCFEGGGGGGGGGGGEGCGGGGGGG<FFFGGGGFGGG8FFGFGGGGGGGGGGGGFGGFGGGGGGGGGGGGBEFGC7FGDFFGGGG:BDGGGGGGGEGG8FGGFEC>@<EGGFEEFGF>7*@3DGGGGFCFCFFFF;FGFG5FE9F;F=E:EEGGFC6,,,*44:8<FC>8BF66*;0>FG970C60@C6D@FF57:1)49>7/4*(;8EB63D4AAGF?90)11/,1(4057*;9>6:(3(*()3960,33(((-3(2(0(5).)3646
@M04650:207:000000000-C238N:1:1101:15114:12049 2:N:0:19
GGACTACAGGGGTTTCTAAACCTGTTTGTTCCCCATGCTTTCGAGCCTAAGTGTCAGTTATAGGCCAGAGAGCTGCTTACGTCTTCGGTGTTTTTCTATATATGTATGCATTTTATCGATATACATGGTATTACACTTGCTTCTTCTGCACTCTAGTCTAAAAGTTTCCAAAGCGGACATTGTTTGCGCAACTGGCATTTAATTCAATCTTATTAGTCCTTCTACGAACTCTTAAAGTCCAATAATTCATGATAACTCTTTCTACCTACATATTACAACGGCATCTGGCAGTATTTTAGTC
+
CCCC6E<8@<,@,@C,CEF9C<,;-,C<,6@,;,,,C<,<;,B<6,88,;,CCFFF<66<,CC,8,C<@6C7@5<FDF,E<6,,,5,,8B,C,,,4,A<AA<4,9,,999C,,CF,9:,6,+4<,:,B,E9=A5EAA,,,9+9+@=@D,,90=9,@@,@,,,,,,,@,,,4,0,@++++,3733A,,+63++6D,1+68EF7C+CC+4*5C+0CCD+*3+*+1;>5)*10:;*51*+3@D<6A3:56*+3+**++1+**1*1+189;*((18@G5*1+.((,(,(.91)2(*.1))92(..
@M04650:207:000000000-C238N:1:1101:23896:12065 2:N:0:19
GGACTACAGGGGTTTCTAATCCCGTTCGCTACCCTAGCTTTCGCACATGAGCGTCAGTCTTGTGCCAGGAAGCCGCCTTCGCCACTGGTGTTCTTCCCGATATCTACGCATTCCACCGCTACACCGGGAATTCCGCCTGCCTCTCCATCACTCAAGAACAGCAGTTTTGAATGCACGCTATGGGTTGAGCCCATAGATTTCACACCCAACTTGCCGTCCCGCCTGCGCTCCCTTTACACCCAGTAATTCCGGACAACGCTGTCCACCCACGTTTTACCGCTGCTGCTGGCACTTAGTTAGC
+
CCCCCGGGGGGGGGGGGGGGGGGGGGGGGGGGGGGGGGGGGGGGGGGGGGGGGGGGGGGGGGGGGGGGGGGGGGGGGGGGGGGGGGGGGGGGGGGGGGEGGGGGFGGGGGGGGDFGGGGDGGGGGGGGDEFGGGGGGGGGGGGBFFGGGDGFGGGGGGGGCFFG@EGGGEFGGGGGGDG>CG,DGGD,CFGGGGCFGFGGGFFF6*?F9CFC:FGGFFCD@GFFFFFB>GFDDFA)@2@FE?B>7*.570),(7C1C(44-(9.*<((-3>6?E:)0:(1(44)33>D:*(<(.))::))6
@M04650:207:000000000-C238N:1:1101:13363:12085 2:N:0:19
GGACTACCCGGGTTTCTAATCCCGTTCGCTACCCTAGCTTTCGCACATGAGCGTCAGTCTTGTGCCAGGAAGCCGCCTTCGCCACTGGTGTTCTTCCCGATATCTACGCATTTCACCGCTACACCGGGAGTTCCACTTCCCTCTCACATACTCTAGGCTTACAGTATCAGATGACAAACAGATGGTAAGCACCTGCCTTTTACATCTGACTTATAAACCCGCCTGCGTGCGCTTTACGCCCAGTAATTCCGGACAACGCTTGCCCCCTACGTATTACCGCGGCTGCTGGCACGTAGTTGTC
+
CCCCCGGFFGGGGGGGGGGGGGGFGGGGGGDGGGGFGGGGGGGGGGGFFGGGGGGEGGGFGGGGGGGGGGGGGGGDGGGGGGGGGGGGGGGGGGGGFGGECFEGGGGGGGGGGGGGGGGDEGFGGCEGCFGGGG9FGFGGGGGFGGGGGGGFGGGF98D,@F99F9FFGAE9C9EGFCGFG@9DCGGEFFGGF6@CCGGG>>FFFGGFC>+9;EF8AEGG@C@?(6(8?GFFB5F9=8CCE;7=>FE20@F(,>D0C9;B18F:CC>;<BBFFGB>G=<>B1(9>?7:(:<C(436?G<).
@M04650:207:000000000-C238N:1:1101:21970:12091 2:N:0:19
GGACTACCGGGGTATCTAATCCTGTTTGCTCCCCACGCTTTCGAGCCTCAGCGTCAGTTACAGACCAGAGAGCCGCCTTCGCCACTGGTGTTCCTCCATATATCTACGCATTTCACCGCTACACATGGAATTCCACTCTCCTCTTCCGCACTCAAGTCTCCCAGTTTCCACTGACCCTCCCCGGTTGAGCCGGGGGCTTTCACATCAGACTTAAGAAACCGCCTGCGCTCGCTTTACGCCCAATAAATCCGGACAACGCTTGCCCCCTACGTATTACCGCGGCTCCTGGCACGTATTTAGC
+
CCCCCGG?:FGGG@FGGGGGGGAGGG9FFGGGGGFGGECEGGGGGGGGGGGGGGGGGFFGDFFFFGGG<,EF@FGGGGGGGGGEGGGGFEGGGGGGG@<FFGGGGGGGGGGGGGGGGGGGGGGG9=EGGGGGGGGGGGGGGFFF8E,ACEGEGDGFF,@EGG8EFFGG>E,@D=6@F+7@E@EEGGDGGGGCEDDGGGGGG69@AF76);;1;D:7+8FF>GFD,7()(9(4<*74F:GGCBBBCC46CFFF?5DBC>;16:<7*:9,42:<<78AGGFF0(42(4(307(<8(.)(3)).
@M04650:207:000000000-C238N:1:1101:11268:12105 2:N:0:19
GGACTACTCGGGTTTCTAATCCTGTTTGATCCCCACGCTTTCGTGCTTGAGCGTCAGTTATAGCTTAGTAAGCTGCCTACGCAATCGGAGTTCCTCGTTATATCTAAGCATGTCACCGCTACACAACGAATTCCGCCTACTTCATCTATACTCAAGAAACCCAGTTTCAACGGCAGTTTCGACGTTAAGCGTCGAGATTTCACCGCTGACTTAAGTTCCCGCCTGCGCACCCTTTAAACCCAATAAATCCGGATAACGCTCGCATCCTCCGTATTACCGCGGCTGCTGGCACGGAGTTCGC
+
CCCCCGGCEGGGGGGGGGGGGGGFGGGGGGFEGGGGGGGGGFCF@CGGFGFCEGGEGGGGGGGGFGGGGFGG?ADGFFGGGCFGDGFGECFGGGGGGD@GGFGGGGGGGGGGGGGGFFGGGGGEFFGGGGGGGG8EG>C8EGGFGGGGGGGFGGDFGGDGFGEGGGFDDEG7CGEGGDGGGFGGGFC:A9@EE>5CCFDF+=FBE49@2*;FEGGFFEGF=4=@=57:3<(/(:;C74@FC<?FGCCEFF@>:EGAF:91-1>>9*4<7:>BF68<GG(2;-39>:>>?=:E<BFB66214
@M04650:207:000000000-C238N:1:1101:28104:12106 2:N:0:19
GGACTACCGGGGTATCTAATCCCGTTCGCTACCCTAGCTTTCGCACATGAGCGTCAGTTATGTGCCAGGAAGCCGCCTTCGCCACTGGTGTTCTTCCCGATATCTACGCATTTCACCGCTACACCGGGAGTTCCACTTCCCTCTCACATACTCTAGGCTTACAGTATCAGATGACAAACAGATGGTAAGCACCTGCCTTTTACATCTGACTTATAAACCCGCCTGCGTGCGCTTTACGCCCAGTAATTCCGGACAACGCTTGCCCCCTACGTATTACCGCGGCTGCTGGCACGTATTTAGC
+
CCCCCGGGGGGGGDGGGGGGGGGGGGGGGGGGGGGGGGGGGGGGGGGFEEGGGGGGGGGFGGGGGGGGEFGGGGGGGGGGGGGGGGGEGGGGGGGGGGGGGGGGGFGGGGGGGGGGGGGGGGGGGGGG7FGGGGGGGGGGGG?FGGGGFGGFGGGGDFGCDGFGGGFGGGDFGGG7EGGGFGCAFFCFGG9CGG6>FGGGFFGFFCCAEGGGEGFGFFDG@GF@FF@>@G6>>EFFF?GGD?FFGGDFGFF>2<C?F99B??FBCF>;44<B)<()+236;>9;>FFFFD1F0,46:?)).
@M04650:207:000000000-C238N:1:1101:24297:12115 2:N:0:19
GGACTACTAGGGTATCTAATCCTGTTTGCTCCCCACGCCTTCGCGCCTCAGCGTCAATATTGGTCCAGAAAGTCGCCTTCGCCACCGGTATTCCTCCTGATATCTACGCATTTCACCGCTACACCAGGAATTCCACTTTCCTCTCCCATATTCAAGATATACAGTATCAACTGCACTTCCGGGGTTGAGCCCCGGGCTTTCACAGCTGACTTATATATCCGCCTACGCGCTCTTTACGCCCAATGATTCCGAATAACGCTTGCACCCCCCGTATTACCGCGGCTGCTGGCACGGAGTTAGC
+
CCCCCGGGGGGGGGGGGGGGGGGGGGGGGGGGGGGGGGGGGGGGGGGGGGGGGGGGGGGGGGGFGGGGGGGGGGGGGGGGGGGGGGGGGGGGGGGGGGGGGGGGGGGGGGGCGGGGGGGGGGGFGGGGGGFGGGGGGGCDGGGFGGGGGGGFGGGGGGGGFGGGGGGGGF8FGAFGAFGFEGDGGGGGGGGGGCEGCDFGGFGFFGGFFGCFE7F@FFGFDF@DDF>F@GF<;CA?A;EGG?;@FGFFGFF?B@F2C6>616CBGG63(4186@7ACG1>>01;(38:?EFGFF;BB6:<6
@M04650:207:000000000-C238N:1:1101:3532:12117 2:N:0:19
GGACTACAGGGGTTTCTAATCCTGTTTGCTCCCCACGCTTTCGCGCTTTAGCGTCAGTATTTGTCCAGTGAGCTGGCTTCCCCATCGGCATTCCTACAAATATCTACGAATTTCACCTCTACACTTGTAGTTCCGCCCACCTCTCCAATACTCTAGTCTAACAGTTTCCAACGCAATACGGAGTTGAGCCCCGCAGTTTAACATCAGACTTTTTAAACCACCTAGACGCGCTTTACGCCCAATAAATCCGGATAACGCTCGGGGCATACGTATTACCGCGGCTGCTGGCACGTATTTAGCC
+
CCCCCGGGGGGGGGGGGGGGGGGGGGGGGGGGGGGGGGGGGGGGGGEGCGGGGGGGGGGGGGGGGGGGFGGGGGFFFGFGFGGGGGGGGGGGGGGGGGGEFGGGGCFG7=FGGGGGGGGFGGGGGGDFGGGGGGGGCEGGGDGFGGGGDEGFGFFFEFFGFGFGGGGGGCCGGG>CECDDG+BEF@EFFFGGECEGDFFCFFGBFF4>@GF+>>FG6>FFFGDF=65A9D;6;CAEEFGGG@@EF7?<D:=06>>?C;?BB-5;3824<?2)6<ABFD67,39;F?72?C<5:()45+)6:
@M04650:207:000000000-C238N:1:1101:12030:12219 2:N:0:19
GGACTACCAGGGTATCTAATCCTGTTTGATCCCCACGCTTTCGCATCTCAGCGTCAGTACTGCACCAGGTAGTCGCCTTCGCCACCGATGTTCCTCCAGATCTCTACGGATTTCACCCCTACACCTGGAATTCCACTACCCTCTCACAGACTCAAGCTCTACAGTATCAAAGGCAGTTCCACGGGTAAGCCGTGGGATTTCACCTCTGACTTATAAAGCAGCCTACATGCGCTTTACGCCCAGTGATTCCGATTAACGCTTGCACCCTCCGTATTACCGCGGCTGCTTGCACGTAGTTGTC
+
CCCCCGGGGGGGGGGGGGGGGGGGGGGGGGGGGGGGGGGGGGGDG@FFGGGGGGGGGGFGGGGGGGGGGGGGGGGGGGGGGGGGGAFFGGGGGGGGGFGGGGGGGGCGGGGGGGGGGGGGGGFGGGGGGGGGGGGGGGGGFGGFGGGGCFGFG8FFG?DDFGFGGAFGGGGAD8DEFGGGGGG7+CGGGGGGGDGDDGGGGFGF577AEGGCCDFCFEGGFD)43@=C?G@=>GF=:@EFF0?;DGCCG6FF?FG9F?F@;?GEFGF0:69?FG?DGD269049>02).:2<:<<14C))-
@M04650:207:000000000-C238N:1:1101:28324:12322 2:N:0:19
GGACTACCAGGGTTTCTAATCCTGTTTGCTCCCCACGCTTTCGAGCCTCAGCGTCAGTTACGTCCCAGCAAGTCGCCTTCGCCACTGGTGTTCCTCCTAATATCTACGCATTTCACCGCTACACTAGGAATTCCACTTGCCTCTTCCGCACTCAAGCCTCACAGTTTCAGATGCACCCCCCAGGTTAAGCCCGGGTATTTCACATCTGACTTACAAGGCCGCCTACGCTCCCTTTACGCCCAGTAATTCCGGACAACGCTTGCCCCCTACGTATTACCGCGGCTGCTGGCACGTAGTTTGC
+
CCCCCGGGGGGGGGGGGGGGGGGGGGGGGGGGGGGGGGGGGGGGGGGGGGGGGGGGGGGGGGGGGGGGGGGGGGGGGGGGGGGGGGGFGGGGGGGGGGFGGGGGGGGGGGGGGGGGGGGGGGGGGGGGGGGGGGGGGGGGGFG?EFGGGDGEGGGGGGGGGGGGGGGGGFGFFGGFDGGGGGGGGGC7CGGGGGDGDFGGGAEFFGGFFFDGFFDFF>FGFGFFFFFF6D@@@GFFF6EEGDFFFFCFGFFF?DDBG>FB1(C?DF>>?FF?)<:<FG<FFFF>BFFF:E<E?.3,3@4<9
@M04650:207:000000000-C238N:1:1101:16129:12381 2:N:0:19
GGACTACTCGGGTATCTAATCCCGTTCGCTACCCTAGCTTTCGCACATGAGCGTCAGTCTTGTGCCAGGAAGCCGCCTTCGCCACTGGTGTTCTTCCCGATATCTACGCATTTCACCGCTACACCGGGAGTTCCACTTCCCTCTCACATACTCTAGGCTTACAGTATCAGATGACAAACAGATGGTAAGCACCTGCCTTTTACATCTGACTTATAAACCCGCCTGCGTGCGCTTTACGCCCAGTAATTCCGGACAACGCTTGCCCCCTACGTATTACCGCGGCTGCTGGCACGTAGTTTGC
+
CCCCCGGGGGGGGGGGGGGGGFGGGGGGGGGGGGGGGGGGGGGGGGGGFFFGGGGGGGGGGGGGGFGGGFGGGGGGGGGGGGGGGDGGGGGGGGGGFGGGGGGGGGGGGGGGFFGGGGGGGGGGGGGGDCCFGGDGGGFDGFGFGGGGGGGFGGGGGGGGGGGGGGFGGGGGGFGGGGGGF7DEGFGGGDGGGGGGGGFGGFGFCCGAEGGFFGGDFBDD@GF@2FBF0C@9>EFCC(BB718@GGFFGFF9<BGBFBBFBBFBGD9911:?2C?FFF09;09>BF:.,A?GFFFF:F45.
@M04650:207:000000000-C238N:1:1101:7041:12404 2:N:0:19
GGACTACACGGGTTTCTAATCCTGTTTGCTCCCCACGCTTTCGCACCTGAGCGTCAGTCTTTGTCCAGGGGGCCGCCTTCGCCACCGGTATTCCTCCAGATCTCTACGCATTTCACCGCTACACCTGGAATTCTACCCCCCTCTACAAGACTCTAGCCTGCCAGTTTCGAATGCAGTTCCCAGGTTGAGCCCGGGGATTTCACATCCGACTTGACAGACCGCCTGCGTGCGCTTTACGCCCAGTAATTCCGGACAAGGCTTGCCCCCTACTTATTACCGCGGCTGCTGTCACGTAGTTTGC
+
CCCCCGGGGGGG@FEGGFDGGGGGEFGGGFGGFGGGGGGGGGGGGGGFF8FGEFCEGGDGFGGGGFGGGGGGGGCGGGGF<BCFEGGG:@FGGC=EF84BFGGGFGGGECCGGGGGGGGGGGG8:DDG@DAFFDGDGFDGCG>FEGG9@68+DDFFGGCFFGCFFGFCEEFFFCCGFDC:?>BFFGFF6?8EEGGEDDCGGFGFCFC>05D<7*0:*(=*6>661>;>:59>FD>D?0*?*(.8:D<<C@FF<>)(*(-5:,C0CG>;B1))-<<<CF(403(-((.4-<6<::??FFBA<
@M04650:207:000000000-C238N:1:1101:23850:12443 2:N:0:19
GGACTACTAGGGTATCTAATCCTGTTTGCTCCCCACGCTTTCGCACCTGAGCGTCAGTCTTTGTCCAGGGGGCCGCCTTCGCCACCGGTATTCCTCCACATCTCTACGCATTTCACCGCTACACATGGAATTCTACCCCCCTCTACAAGACTCTAGCTGACCAGTCTTAGATGCCATTCCCAGGTTAAGCCCGGGGATTTCACATCTAACTTAATCAACCGCCTGCGTGCGCTTTACGCCCAGTAATTCCGATTAACGCTTGCACCCTCCGTATTACCGCGGCTGCTGGCACGGAGTTAGC
+
CCCCCGGFFGGGGGGGGFGGGGGGGGGGGGGGGGGGGGGGGGFGCFGGBEGGGGGGGFFEGGG<EEFGFDCCFGGGGDEGGGGGGGGGGEGGGGGGGDFGCCEFGGGGGDGGGGGGGGGGGGGG,AFCEGFGGFADFFGGGDGFGGA8<@FFGFGEFFDFGGGDC9E;;>9EFGGFFCCFFF6@FGGF2BFF5CE5/:FGGAG6FG>B@FGGEFGCA@GGBGFDFFF:0D3;>E@A?<C?C::?CC)6FFF30.>:GB0:1<GF4;83604:1;?4EG09(46610)).*.C(,(48F))6
@M04650:207:000000000-C238N:1:1101:16861:12444 2:N:0:19
GGACTACAAGGGTTTCTAATCCTGTTTGCTCCCCACGCTTTCGCGCTTTAGCGTCAGTATTTGTCCAGCGAGCTGGCTTCCCCATCGGCATTCCTACAAATATCTACGAATTTCACCTCTACACTTGTAGTTCCGCCCACCTCTCCAATACTCTAGTCTAACAGTTTCCAACGCAATACGGAGTTGAGCCCCGCAGTTTAACATCAGACTTTTTAAACCACCTAGACGCGCTTTACGCCCAATAAATCCGGATAACGCTCGGGGCATACGTATTACCGCGGCTGCTGGCACGTATTTAGCC
+
CCCCCGGGGGGGGGGGGGGGGGGGGGGGGGGGGGGGGGGGGGGGGGGGGGGGGGGGGGGGGGGGGGGG8FGGGGGGGGGGGGGGGGGGGGGGGGGGGGGGGGGGGGGGGGGGGGGGGGGGGGGGGFGGGGGGGGGGGGGGGGGFGGGCGGGFGGGGGGGGGGGGGGGGGGGGGGGDGGGFEG6EGGGGFFGGGGGGGGGGGAFF4AFFEFFGFGGF+78CBDBBBFFB>77,6FFF:@EEC@DEFGC?FE;?BDGBG01:9>GFGGF2)142:A>ADC9>(2;>?FF((*.1.46?2+6>:
@M04650:207:000000000-C238N:1:1101:16067:12452 2:N:0:19
GGACTACTAGGGTTTCTAATCCCGTTCGCTACCCTAGCTTTCGCACATGAGCGTCAGTCTTGTGCCAGGAAGCCGCCTTCGCCACTGGTGTTCTTCCCGATATCTACGCATTTCACCGCTACACCGGGAGTTCCACTTCCCTCTCACATACTCTAGGCTTACAGTATCAGATGACAAACAGATGGTAAGCACCTGCCTTTTACATCTGACTTATAAACCCGCCTGCGTGCGCTTTACGCCCAGTAATTCCGGACAACGCTTGCCCCCTACGTATTACCGCGGCTGCTGGCACGTAGGTTTC
+
CCCCCFGGGGGGGGGGGGGGGGGGGGGGGGGGGGGGGGGGGGGGGGGGGGGGGGGGGGGGGGGGGGGGGGGGGGGGGGGGGGGGGGGGGGGGGGGFGGGGGGGGGGGGGGGGGFGGGGGGGGGGGGGGGGGGGGGGGGGGGGGFGGGGGGGFGGGGGGGGGGGGGGGGGGGADCGGGGGGGGFGGGGGG@EGGGGGGGGGFAFFFGGFFFGGFFGCCEECBDFDBFFF2DFFFDFFFFGGG@6EGGEEFFFF@FGFFBF??<F>GGF1?F:7?FF<EG?BFBFFFFFFBC:G6(2((<)))
@M04650:207:000000000-C238N:1:1101:9941:12452 2:N:0:19
GGACTACCGGGGTTTCTAATCCTGTTTGCTCCCCACGCTTTCGCACCTGAGCGTCAGTCTTTGTCCAGGGGGCCGCCTTCGCCACCGGTATTCCTCCACATCTCTACGCATTTCACCGCTACACATGGAATTCTACCCCCCTCTACAAGACTCTAGCTGACCAGTATCAGATGCAATTCCCGGGTTAAGCCCGGGGATTTCACATCTGACTCAATCAACCGCCTGCGTGCGCTTTACGCCCAGTAATTCCGATTAACGCTTGCACCCTCCGTATTACCGCGGCTGCTGGCACGGAGTTAGC
+
CCCCCGGGGGGGGGGGGGGGGGGGGGGGGGGGGGGGGGGGGGGGGGGGGGGGGGGGGGGGGGGGGGGGGGGGGGGGGGGGGGGGGGGGGGGFGGGGGGGGGGGGGGGGGGGGGGGGGGGGGGGGDCGGGGGGEGGGCGGGGGGAGGGFGGGFGGGGGGGGGGGGGFA;FGCGGGGGGCGFFGGGGGGGGGFFGGGGGCFCFFGFFDFFFGGGFGGGFFGF@GB?BFF@:C0>1EFBF<CEGBB27744CFFB?>3>FF>??BG?GF:<??>1:F7<CG?>;9BFFB>?BG09264;BC296
@M04650:207:000000000-C238N:1:1101:4565:12476 2:N:0:19
GGACTACCAGGGTTTCTAATCCTGTTTGCTCCCCACGCTTTCGAGCCTCAGTGTCAGTTACAGGCCAGAGAGCCGCTTTCGCCTCCGGTGTTCCTCCATATATCTACGCATTTCACCGCTACACATGGAATTCCACTCTCCTCTCCTGCACTCAAGTCTCCCAGTTTCCAATGCACACAATGGTTGAGCCACTGCCTTTTGCATCAGACTTACGAAACCACCTGCTCTCGCTTTACGCCCAATAAATCCGGACACCGCTTGGGACCTACGTATTACCTCGTCTGCTGGCACGTAGTTATCC
+
<CBCCGGGGCGEGFEFFAFFGFFCEGGGGAFFDGGGEEGGGGGGGG7FEGFGCFGGFFGFGGFCFGCCF@EFFFGGCFDGGFEGDG+>:FGFGGGGGGG9F<9;DFGDF:EFFFFFFFGGGGCFFGFCF,,AFADGF?DGGG8DDFG=FFCFFF8AFFFFGGGCDDGGG9;DFFFG8=E6FD8;F+3D?C@?,4:C?8FE+5,CB*3;8*2<*;;C58,*/;@@D**+.;=@B58>)(=1*523C7CEFF3(.>*6/4:6121(7*144(2<A66:2*.-(-(-4AD3?*8*3<(4:+).6
@M04650:207:000000000-C238N:1:1101:18037:12512 2:N:0:19
GGACTACCCGGGTTTCTAATCCCGTTCGCTACCCTAGCTTTCGCACATGAGCGTCAGTCTTGTGCCAGGAAGCCGCCTTCGCCACTGGTGTTCTTCCCGATATCTACGCATTTCACCGCTACACCGGGAATTCCGCCTGCCTCTCCATCACTCAAGAACAGCAGTTTTGAATGCACGCTATGGGTTGAGCCCATAGATTTCACACCCAACTTGCCGTCCCGCCTGCGCTCCCTTTACACCCAGTAATTCCGGACAACGCTTGCCACCTACGTATTACCGCGGCTGCTGGCACGTAGTTTGC
+
CCCCCGGGGGGGGGGGGGGGGGFGGGGGGGGGGGGGGGGGGGGGGGGGGFGGGGGGGGGGGGGGGGGGGGGGGGGGGGGGFGGGGFGFGGGGFGGGDFGCGGGGGGGGGGGGGGGGGGGGGGGFGGD7FCEGGGGGGGGGGGGFGGGFCFDDFFFDDGGFE@@C@ECGGDFFFFCEGGGGGCFCGGG6CFGGGCFGGGGGGFGFFD4)5DDFE=FD>9GDFGFFFF@A;DF?@EF4=4FC*4:?FGB):F?;0>D0C9>F0:<?FGFF:B042+:AGG:916696?:74*(<:3(34CA4-
@M04650:207:000000000-C238N:1:1101:7999:12517 2:N:0:19
GGACTACTGGGGTTTCTAATCCTGTTTGCTCCCCTAGCTTTCGCACTTCAGCGTCAGTTTTTGTCCAGTGAGCTACCTTCGTCATCGGCATTCCTACATATATCTACGAATTTCACCTCTACTCATGTAGTTCCGCCCACCTTTCCAATACTCTAGAATTTCAGTTTCGTCGGCAAGCTAATGGTTGAGCCACTAGTTTTCACCGTCGACTTGAAACCCCGCCTAGATGCCCTTTATGCCCAATCATTCCGGATAACGCTTGCGCCATACGTATTACCGCGGCTGCTGGCACGTATTTAGC
+
CCCCCGGGGGGGGGGGFGGGGGGGGGAFGGGGGGGGGGGGGGGGGGGGGGGGGGGGGGGCFFGGGGGGGGGGGGGGGCGGGEGFGGGGGGGGGGGGGGGGGGGGGGGGG8AFGGGGGGGDGDFFFFGF9FFGGGGGGGCEGGGDF>DFGFGBFFGGGGGGGGEEGGDGGGGGGGGGGGGGFGGGFGGGGGGGGGGFEGGGGFGFFGDFBDDCCGGGFDCD>G==AAE8@GEFFGFEF?FFFEFB*96?7CF62;DFF?F;@DC1)*.6<?05):7<?F(,4>9B>027?E?9(404??)).
@M04650:207:000000000-C238N:1:1101:21366:12519 2:N:0:19
GGACTACTGGGGTTTCTAATCCTGTTTGCTCCCCACGCTTTCGTGCCTCAGCGTCAGTTACAGTCCAGCAAGTCGCCTTCGCCACTGATGTTCCTCCTAATATCTACGCATTTCACCGCTACACTAGGAATTCCACTTGCCTCTCCTGCACTCAAGATATACAGTTTCAAGTGCAGCCCCGGGGTTGAGCCCCGGTCTTTCACACCTGACTTGTTTATCCGCCTACGCACCCTTTACGCCCAGTAATTCCGGACAACGCTTGCCACCTACGTATTACCTCGGCTGCTGGCACGTAGTTAGC
+
CCCCCGFGFGGGFGGGGGGGGGFGFGGGGGGGGGGGGGGGGGGGGGFGGGGFGGFFGFFCGGGGGGGGGGGGGGGGGGGFGGGEGGGFGGGGFGCEGGGGGGFGGGGGGGGGGGGGGEDGGDFGAFGEFGGGGGFFGFGGFGGFGGGCEG83=8EFFGGGGGGGGGGGGGGGG9:AFGGEEFCEC7EGGFGGCGEGGG,DCE9AACFF:FGF7CGGF4@D>G2(:F9D>DF?7C4)1/87<2;;7@?EFFF91>DB49>0:(>2:9<127?:2<890?)4801(4<?>:5(<83(4(A<).
@M04650:207:000000000-C238N:1:1101:28337:12531 2:N:0:19
GGACTACTGGGGTTTCTAATCCTGTTTGCTCCCCACGCTTTCGCGCATCAGCGTCAGTTATGGTCCAGAAAGCCGCCTTCGCCACTGGTGTTCTTCCCGATATCTACGCATTTCACCGCTACACCGGGAGTTCCACTTCCCTCTCACATACTCTAGGCTTACAGTATCAGATGACAAACAGATGGTAAGCACCTGCCTTTTACATCTGACTTATAAACCCGCCTGCGTGCGCTTTACGCCCAGTAATTCCGGACAACGCTTGCCCCCTACGTATTACCGCGGCTGCTGGCACGTAGTTTGC
+
CCCCCGGGGGGGGGGGGGGGGGGGGGGGGGGGGGGGGGEGGGGGGGGGGGGGGGGGGFG9FGGGGGGFGFFFGGGGCFGGGGGGGGGGGGGGGGFFFDFGGGGGGDGGDGGGGGGFGCGGGGGGGGGG>@FFFAFGGGGFGGGFGGFFGGGFCFFC:EGGGCFCFFGGGGFEFCGF73C59,@E,CFGGG9C>CDFGFFGCFGFFGGF4C>FEFFDFEF<@D@@BF@EDCBFFEFEFDGGG;@=FFFFGFF0(0<?G6>FF<38CF>6(8B:)35<EFF>>999B??)25:C041<<FAB2
@M04650:207:000000000-C238N:1:1101:18464:12571 2:N:0:19
GGACTACACGGGTATCTAATCCCGTTCGCTACCCTAGCTTTCGCACATGAGCGTCAGTCTTGTGCCAGGAAGCCGCCTTCGCCACTGGTGTTCTTCCCGATATCTACGCATTTCACCGCTACACCGGGAGTTCCACTTCCCTCTCACATACTCTAGGCTTACAGTATCAGATGACAAACAGATGGTAAGCACCTGCCTTTTACATCTGACTTATAAACCCGCCTGCGTGCGCTTTACGCCCAGTAATTCCGGACAACGCTTGCCCCCTACGTATTACCGCGGCTGCTGGCACGTAGTTTGC
+
CCCCCGGGGGGGGGGGGGGGGGGGGGGGGGGGGGGGGGGGGGGGGGGGGGGGGGGGGGGGGEGDFFGGGGGGGGGGGGGGGGEFGGGGGGGGGDEFFFGDEGGGGGGGGDGGGGGGGGGGGGGGGGGGFFGDFGADFEFEGGGFGFGGGGGFGGGGGFGGFGFGGGGGBCEFFCFG7CGGGFGG7FGGGGAFFECFGGGF>CCFFGGFFGFGFGDFF=GGFGBFFFBFFD9>9CFFFFGGF;<FDDCEGF@;:BDBG>FF?6F?GGFBFF:<FGFFGG?>6-991(4:?E1C0.(41F<DA
@M04650:207:000000000-C238N:1:1101:8502:12588 2:N:0:19
GGACTACTGGGGTATCTAATCCTGTTTGCTCCCCACGCTTTCGCACCTGAGCGTCAGTCTTTGTCCAGGGGGCCGCCTTCGCCACCGGTATTCCTCCACATCTCTACGCATTTCACCGCTACACATGGAATTCTACCCCCCTCTACAAGACTCTAGCTGACCAGTCTTAGATGCCATTCCCAGGTTAAGCCCGGGGATTTCACATCTGACTCAATCAACCGCCTGCGTGCGCTTTACGCCCAGTAATTCCGATTAACGCTTGCACCCTCCGTATTACCGCGGCTGCTGGCACGGATTTAGC
+
CCCCCGGGGGGGGGGGGGGGGGGGGGGGGGGGGGGGGGGGGGGGGGGGGGGGGGGGGGGGGGGGGGGGGGGGGGGGGGGGGGGGGGGGGGGGGGGGGGGGGGGGGFFGGGGGGGFGGGGGGGGGFGGDGFGGGFDGGGGGEGGDEGGGGGGFGAFFGGCFG>FFFFFGGGGGC9DFGGGG63DEF9DGGGFGGGDE47FFDFGFCCFACGGGEFGGF@GGFGF?<F@F<GFF6EF2=3EGC::::D>BGBF?1:5):49<?BF)2;6:::;:?8>BGF:22999>FFF7E09(-2((<92-
@M04650:207:000000000-C238N:1:1101:12796:12605 2:N:0:19
GGACTACTCGGGTATCTAATCCTGTTTGCTCCCCACGCTTTCGCGCTTTAGCGTCAGTATTTGTCCAGTGAGCTGGCTTCCCCATCGGCATTCCTACAAATATCTACGAATTTCACCTCTACACTTGTAGTTCCGCCCACCTCTCCAATACTCTAGTCTAACAGTTTCCAACGCAATACGGAGTTGAGCCCCGCAGTTTAACATCAGACTTTTTAAACCACCTAGACGCGCTTTACGCCCAATAAATCCGGATAACGCTCGGGGCATACGTATTACCGCGGCTGCTGGCACGTAGTTAGCC
+
CCCCCGGGGGGGGGGGGGGGGGGGGGGGGGGGGGGGGGGGGGGGGGGGGGGGGGGGGGGGGFGGGGGGGGGGGGGGGGGGGGGGFFGGGGGFGGGGGGGFGGGGGGGGGGGGGGGGGGGGGGGGGGGGGGGGGGGGDGGGGGGFGGGGGGGFGGGGGGGGGGGGFGGGC;EBCFEEGGGGGGCEC=,D?DFGGGGG>7FA9AGCFDC6>FCGEDGGFFCF=DDEE=B>>DF>FC6EFFGGG638CFFFGF5?FFGFG>0146D;DE18?:4<<69AC*426>FB6:B06F3:<1(4<+6A?
@M04650:207:000000000-C238N:1:1101:19495:12616 2:N:0:19
GGACTACTCGGGTTTCTAATCCTGTTTGCTCCCCACGCTTTCGCACCTGAGCGTCAGTCTTTGTCCAGGGGGCCGCCTTCGCCACCGGTATTCCTCCACATCTCTACGCATTTCACCGCTACACATGGAATTCTACCCCCCTCTACAAGACTCTAGCTGACCAGTATCAGATGCAATTCCCGGGTTAAGCCCGGGGATTTCACATCTGACTCAATCAACCGCCTGCGTGCGCTTTACGCCCAGTAATTCCGATTAACGCTTGCACCCTCCGTATTACCGCGGCTGCTGGCACGGAGTTAGC
+
CCCCCGGGGGGGGGGGGGGGGGGGGGGGGGGGGGGGGGGGGGDGGGGGGGGGGGGGGGGGGGGGGGGGGGGGGGGGGGGGGGGGGGGGFGGGGGGGGGGGGGGGGGGGGGC@FGGGGGGGGGGGFGGFGGGGGGGGGGGGGDGFDGGFFFGFGFGGGGGGGGGGCFCFGGFFGECFGGGGGGGGGCGGGGCFGGGGGGGFFFCFFGGFEFCG;<:DFFGC@GF?;FB>1D;9>GF>F6CEGBF7FC29D491?EGFG:BF?FGBGGBBFF>BFF>AGG:B>9>>FFB?FE?+17;>?CAB6
@M04650:207:000000000-C238N:1:1101:7088:12616 2:N:0:19
GGACTACAGGGGTTTCTAATCCTGTTTGCTCCCCTAGCTTTCGCACTTCAGCGTCAGTTTTTGTCCAGTGAGCTACCTTCGTCATCGGCATTCCTACATATATCTACGAATTTCACCTCTACTCATGTAGTTCCGCCCACCTTTCCAATACTCTAGAATTTCAGTTTCGTCGGCAAGCTAATGGTTGAGCCACTAGTTTTCACCGTCGACTTGAAACCCCGCCTAGATGCCCTTTATGCCCAATAATTCCGGATAACGCTTGCGACATACGTATTACCGCGGCTGCTGGCGCGTATTTAGC
+
CCCCCGGGGGGGGGGGGGGGGGGGGGGGGGGGDGGGGGGGGGGGGGGGDFGGGFGGGFGGGFGGGGGGGGGGGGGGGGGFGFGGGFGGGGGGGGCCFECGGGGGGGGGG?BFGGGGGFGFGGGGG9<FCGGGGDECEEGCEGDFFGGGGFDFGCFFFFGGGGFGGGGGGGE==CE>CFG89FEGFGEDDGGGGGGFCCGGDFGF5CDBAGGD@FD<C)AD>DFD28:FEF=BECFEFEGGGF2@CCCEC6A(;BCEG<B<@FD>)/3448?<?G?)<D:B0;B9>023(:(2,43?:9)66
@M04650:207:000000000-C238N:1:1101:5815:12625 2:N:0:19
GGACTACCCGGGTTTCTAATACTGTTCGCTACCCACGCTTTCGAGCCTCAGTGTCAGTTACAGACAAGAGAGCCGCTTTCGCCACCGGTGTTCCTCCATATATCTACGCATTTCACCGCTACACATGGAATTCCACTCTCCTCTCCTGCACTCAAGTCTCCCAGTTTCCTATTCACACAATGGTTGAGCCACTGCCTTTTACATCAGACTTAAGCAACCACCTGCGCTCGCTTTACGCCCAATAAATCCGGACAACGCTTGGGACCTACGTATTACCGCGGCTGCTGTCACGTGGTTAGCC
+
-ACC<E@,C@++7CFFACCC,CFAFFDEDCEFF@CBC@FF<?FFE,@FFDCEC<CE<;FFAF,CF,C,6CC4,@+@:,=F?E,B,AF:F:BBEAECBFGFAFE9>F9:=CF=FEFA,+>+BFGGGGEFE<?,47>9E8==,?,B8FEF8,>8@F,6A,EEAF?=:,3@=,3,+,@AA?C62333@+,,,,@CF6D678=9+@D9+=>95;?CE8+;*>FD)CD=@?B6=C@(6*=@5<:*=0@;D+??F>>((:FDG>?62(*.0/.)42(4>06621,,((490:2).0)2,,(-4+,).
@M04650:207:000000000-C238N:1:1101:25263:12636 2:N:0:19
GGACTACTGGGGTTTCTAATCCTGTTTGCTCCCCTAGCTTTCGCACTTCAGCGTCAGTTTTTGTCCAGTGAGCTACCTTCGTCATCGGCATTCCTACATATATCTACGAATTTCACCTCTACTCATGTAGTTCCGCCCACCTTTCCAATACTCTAGAATTTCAGTTTCGTCGGCAAGCTAATGGTTGAGCCACTAGTTTTCACCGTCGACTTGAAACCCCGCCTAGATGCCCTTTATGCCCAATAATTCCGGATAACGCTTGCGACATACGTATTACCGCGGCGGCTGGCACGTATTTAGC
+
CCCCC@FGGGGGGGGGGGGGGGGGGGGGGGGGGGGGGGGGGGEGGGGGGGGGGGGDEFGGGGGGGGGGGGGGGGGGGGGGGGGGGGGGGGGGGGGFGGGGGGGGGGGGGGGGGGGGGGGGGGGGGGGG9<ACFGGGGGGGGGGFGGAGGGGFGGGGGDDGGGFDGGFF6@BEDG6==DFGAFFGGGGFFGG?FGGCFGGGGFFFEGG>AGGD9FFFF@GDBGF24FFFEF9:@G6>F4?FGE=DGGFFGFFF1A*>C((:@@G03C984)87?F?4FG?>612((49>6E2C?2(67FBA<
@M04650:207:000000000-C238N:1:1101:12830:12640 2:N:0:19
GGACTACACGGGTATCTAATCCCGTTCGCTACCCTAGCTTTCGCACATGAGCGTCAGTCTTGTGCCAGGAAGCCGCCTTCGCCACTGGTGTTCTTCCCGATATCTACGCATTTCACCGCTACACCGGGAGTTCCACTTCCCTCTCACATACTCTAGGCTTACAGTATCAGATGACAAACAGATGGTAAGCACCTGCCTTTTACATCTGACTTATAAACCCGCCTGCGTGCGCTTTCCGCCCAGTAATTCCGGACAACGCTTGCCCCCTACGTATTACCGCGGCTTCTGACACGTAGTTTGC
+
CCCCCGGGGGGGGGGGGGGGGGGGGGGGGGEGGGGGGGGGGGGGGGGGGGGGGGGGGGGGGGGGGGGFFGCFDGGGGGGGGGGGGFGFGGGGGGGGGGGGEGGGGGGGGGGGGGGGGGGGGGFGFGGGCEGGGF9FGGGGGGGFGGFGGEFFGE>AFGGGCGGGGCFFGFBFF;FFFFGGGFCE,=EFGDFCGGGGFGGGG6EF>9CCED8FCCGGFFF<27=DFF=B8929@C>)87ED:;;F7C<)1=6>F3)8C>>B:6F>CF612???)CBAFC099((-(.)))+4<::0(,<542
@M04650:207:000000000-C238N:1:1101:21738:12654 2:N:0:19
GGACTACACGGGTTCTAATCCTGTTTGCTCCCCTAGCTTTCGCACTTCAGCGTCAGTTTTTGTCCAGTGAGCTACCTTCGTCATCGGCATTCCTACATATATCTACGAATTTCACCTCTACTCATGTAGTTCCGCCCACCTTTCCAATACTCTAGAATTTCAGTTTCGTCGGCAAGCTAATGGTTGAGCCACTAGTTTTCACCGTCGACTTGAAACCCCGCCTAGATGCCCTCTATGCCCAATAATTCCGGATAACGCTTGCGACATACGTATTACCTCGGCTGCTGGCCCGTAGTTAGCC
+
CCCCCGGGGGGGGGGGGGGGGGGGGGGGGGGGGGGGGGGGGEEGEDGFDGGGGGGGFFGGGGGFG<FGGGGGGFGGGGGFGFFGFFGGGGGFDFFGGFGGGGGGGFG7CEFCFFEFFGGGGCEGGGFGGGCFGGGDEEGGGGGFEGGFGGGFGGG;FGGGGGGFGGGGGG6EGGDGFDFGGGGFGGGGGFFFFGGGFGGCGFE>FGGEBGDF@FGGF5EC2;@DBFEAEFB250?<FF@CF=@FDD36CFBF;DFFGFDFFF32CC1>FFFF9C<4:*)(4,39B>02(/3=492:F<)45
@M04650:207:000000000-C238N:1:1101:13705:12687 2:N:0:19
GGACTACCCGGGTATCTAATCCTGTTTGCTCCCCACGCTTTCGCACCTGAGCGTCAGTCTTTGTCCAGGGGGCCGCCTTCGCCACCGGTATTCCTCCACATCTCTACGCATTTCACCGCTACACATGGAATTCTACCCCCCTCTACAAGACTCTAGCTGACCAGTCTTAGATGCCATTCCCAGGTTAAGCCCGGGGATTTCACATCTAACTTAATCAACCGCCTGCGTGCGCTTTACGCCCAGCAATTCCGATTAACGCTTGCACCCTCCGTATTACCGCGGCTGCTGGCACGGAGGTAGC
+
CCCCCGGGGGGGGGGGGGGGGGGGGGGGGGGGGGGGGGGGGGGGGGGGCGGGGGGGGFGGGFGGGGGGGGGGGGGGGGGGGGGGGGGGGGGGGGGGGGGGGGGGGGGGGGGGGGGGGGGGGGGGGGGGGGGGGGGGGGEGGGGFDGGGGGGBGFGGGGGGGGGGGGGGGGCGGGGGGGGGG?FGGG?FGGGCGDEECCGGGFGFFFGFFFGGFGGGF<GD@D963FFEFGBFFGFFFBGGGF<(>DAAGFF:<:36F:><B<GBGGBFFF>:?G:2@F?BFBFF>B???EBGB(4((2345
@M04650:207:000000000-C238N:1:1101:20201:12711 2:N:0:19
GGACTACCGGGTATCTAATCCTGTTTGCTCCCCACGCTTTCGAGCCTCAGCGTCAGTTACAGACCAGAGAGCCGCCTTCGCCACTGGTGTTCCTCCATATATCTACGCATTTCACCGCTACACATGGAATTCCACTCTCCTCTCCTGCACTCAAGTCTCCCAGTTTCCAATGCACACAATGGTTGAGCCACTGCCTTTTACATCAGACTTAAGAAACCACCTGCGCTCGCTTTACGCCCAATAAATCCGGACAACGCTTGGGACCTACGTATTACCGCGGCTGCTGGCACGTAGTTGGCCG
+
CCCCCGGGGGGGGGGGGGGGGGGGGGDFGGGGGGGGGGGGGGGGGGGFFGGGGGGGGGGGGGGGGGGGGGGGGGGGGGGGGGGGGGFGGGGGGGGGGGGGGGGGGGFGGGGGGGGGDGGDGCFFGGGGGFGGFGGGGGGGGGGFFGGGGGGFGFFFGGGGGGGGGGGGGCFGGGGGGGFGGFGGFFFGGGGGGGGGGGGGGF;BAG5@@EGGEFGCF<DFDGE:AF@D@GFFB?FDF;CFF;EEFFFEG>)(6AG@D@??8?D?D8<8:(<<?E<<5>>4219BFF7<7C4*42<B)3,5(
@M04650:207:000000000-C238N:1:1101:28498:12720 2:N:0:19
GGACTACCGGGGTTTCTAATCCTGTTTGCTCCCCACGCTTTCGAGCCTCAGCGTCAGTTACATACCAGAGAGCCTCCTTCGCCACTGGTGTTCCTCCATATATCTACGCATTTCACCTCTACACCTGGAATTCCACTCTCCTCTTCTACCCTCAAGTCTCCCAGTTTCCAATGCCCCTCCCCTGTTGAGCCGGGTGCTTTCACATCAGACTTAAGCAACCGCCTGCGCTCGCTTTACGCCCACTAAATCCGGACAACGCTTGCCACCTTCGTATTACCGCGGCTGCTGTCACGTAGTTCGC
+
--6@@6C8+@+@F@@<EFAFE,,;;;,CFDE@F@,@@CFGGFE8,,@FG86C+BF7,C@,CC,<CFEG8,6B7@4C,FDFCGG:BF=,E,=4FFG<B,,B<,4EE;E,F+B?F<,CF,=8=B=?AFGFF8E8EFGGA>8<E+=9EF,=A9>6E8@=FFFFC<,6>>FCFA=DD,,@8=C+6F33>B9,,@D7;94@@7;D7;>BFG7;*;?7*=+59)=77D>>26-5>G(20/87;(=CF0(/>C36DF26()).9(48<?G0*241),(.,;4<GF(,3(-(-2336FAG(8,(-<)(4
@M04650:207:000000000-C238N:1:1101:20793:12739 2:N:0:19
GGACTACTAGGGTTTCTAATCCTGTTTGCTCCCCTAGCTTTCGCACTTCAGCGTCAGTTTTTGTCCAGTGAGCTACCTTCGTCATCGGCATTCCTACATATATCTACGAATTTCACCTCTACTCATGTAGTTCCGCCCACCTTTCCAATACTCTAGAATTTCAGTTTCGTCGGCAAGCTAATGGTTGAGCCACTAGTTTTCACCGTCGACTTGAAACCCCGCCTAGATGCCCTTTATGCCCAATAATTCCGGATAACGCTTGCGACATACGTATTACCGCGGCTGCTGGCACGTATTTAGC
+
CCCCCGGGGGGGGGGGGGGGGGGGGGGGGGGGGGGGGGGGGGGGGGGGGGGGGGGGGGGGGGGGGGGGGGGGGGGGGGGGGGGGGGFGGGGGGGGGGGGGGGGGGGGGGEFGGGGGGGGGGFGGGGGGGFGGGGGGGGGGGGGFGGGGGGGFGGGGGGGGGGGGGGGGGGGCDGGEGGGGCGGFFD6=DDGGGGGGFGGGGFGBEGGEFGGGFFGGFFGGFGFAFF=E?8BDEGFFFFFFG3BDGFCFGFF06393CDFF<?F6D?1/77<FFGFFGG1942;>F:>>?G?FB31>FGB<<
@M04650:207:000000000-C238N:1:1101:29358:12746 2:N:0:19
GGACTACTCGGGTATCTAATCCTGTTTGCTCCCCACGCTTTCGCACCTGAGCGTCAGTCTTTGTCCAGGGGGCCGCCTTCGCCACCGGTATTCCTCCACATCTCTACGCATTTCACCGCTACACTTGGAATTCTACCCCCCTCTACAAGACTCTAGCTTGCCAGTTTCAAATGCAGTTCCCAAGTTAAGCTCGGGGATTTCACATCTGACTTAACAAACCGCCTGCGTGCGCTTTACGCCCAGTAATTCCGATTAACGCTTGCACCCTCCGTATTACCGCGGCTGCTGGCACGGAGTTAGG
+
CCCC@FFFGGGGGGGGFGGGGGGGGGGGGGGFGGGGGGGGGGGGGGGGFGGGGGGGG6<FFGGGGGGGGGGGEGGGCGEGGGGGGGGGGGGGGFFGAFFGGGGGGGGGDC=FEGGGGGGGGFFG;FFGGGGGGGGA=3@FDD66,@>FEGFFGCEFGFCCFFFG@CAFGGGGGGGGFFGGGGGGGGGGGGDFGGGGGGG9FFGFFG7FC7FGFGGGF@FGFC9DDFFB7*6((55AFF8E*3<BGGF276?BBFGAG?F011*47@2:?B04:G0<7:(49BB091)4:=:966>>BGAA(
@M04650:207:000000000-C238N:1:1101:23750:12747 2:N:0:19
GGACTACTCGGGTATCTAATCCCGTTCGCTACCCTAGCTTTCGCACATGAGCGTCAGTCTTGTGCCAGGAAGCCGCCTTCGCCACTGGTGTTCTTCCCGATATCTACGCATTTCACCGCTACACCGGGAGTTCCACTTCCCTCTCACATACTCTAGGCTTACAGTATCAGATGACAAACAGATGGTAATCACCTGCCTTTTACATCTGACTTATAAACCCGCCTGCGTGCGCTTTACGCCCAGTAATTCCGGACAACGCTTGCCCCCTACGTATTACCTCGGCTGCTGGCCCGTTGTTTGC
+
CCCCCGGGGGGGGGGGGGGGGFGGGGGGGGGGGGGGGGGGGGGGGGGGDEFGGGGEGGGGGFGGGGGGGDGGGGGGGGGGGGGGGGGGGCFGGGGGGEGEGGGGGGGGGGGGGGGGGGDC>FFFFEG>CFGGGGCFFGGGGGGDD9F?DF9DDEFAFGGGFFGFGGGGCC@CFGGAFGGFC:BDDG9<,@>CGGFGGGGGFFGFFGGF4BFFCGC+93@7-C@F2F@ED3:61EF4A?7FG;0@:CCEFFF>6BD:F12::6F2FG99<:?<)355?74><0219().(:(21((((24:4
@M04650:207:000000000-C238N:1:1101:21432:12753 2:N:0:19
GGACTACTAGGGTATCTAATCCCGTTCGCTACCCTAGCTTTCGCACATGAGCGTCAGTCTTGTGCCAGGAAGCCGCCTTCGCCACTGGTGTTCTTCCCGATATCTACGCATTTCACCGCTACACCGGGAGTTCCACTTCCCTCTCACATACTCTAGGCTTACAGTATCAGATGACAAACAGATGGTAAGCACCTGCCTTTTACATCTGACTTATAAACCCGCCTGCGTGCGCTTTACGCCCATTAATTCCGGACAACGCTTGCCCCCTACGTATTACCGCGGCTGCTGGCACTGAGTTTGC
+
CCCCCGGGGGGGGGGGGGGGGFGGGGGGGGGGGGGGGFGGGGGDGGGFGGGGGGGGGGFGGGGGGGGGGGGGGGGGFGGGGGGGGGGGGGGGGGGGGGGDEGGFFGGGGGGGGGGGGGDGGGGGGGGDGEGGGGGGGCFGGGFDF9EGGFGFGD9,CDFGCFG8D9=DDGGGGGGDCFGCG,EG7@@FFGGF,1@CGCFADFFFFCFFEGFFFGGFFE64:C@25A@B@G;>;CF3;;ECG6(7CCC<F=8(2@)4549BFFG:FG>>620(4F2)0?:;1039(1:??G?G7(),.+.62
@M04650:207:000000000-C238N:1:1101:15694:12760 2:N:0:19
GGACTACCCGGGTTTCTAATCCCGTTCGCTACCCTAGCTTTCGCACCTCAGCGTCAGTCTTGTGCCAGGAAGCCGCCTTCGCCACTGGTGTTCTTCCCGATATCTACGCATTTCACCGCTACACCGGGAGTTCCACTCCCCTCTCACATACTCTAGGCTTACAGTATCAGATGACAAACAGAGGGTAAGCACCTGCCTTTTACATCTGACTTATAAACCCGCCTGCGTGCGCTTTACGCCCAGTAATTCCGACAAACGCTTGCCCCCTCCTTATTACCGCGCCTCCTGGCACGTAGTTTGC
+
CCCCCGGFFEGGGFGGGGGGGG@FGG,CGG:FGG,6CFFGGGGC,F+A,EF@FGGGGG<99,:EAGGGCFGGGFGGGGGGGGGCGFGGGGGGGGEGFC:FEGGGGGFGGGGGGGGGGGGGGGGGG+@FGEGFGGGGG8@FGGGFF,@D,@FFG=FG:@FC,DFGGGGGGE?FG,<FEC5E7@,**6:DGGGG1,5;49;E*9>A99:6>8FD>:1BFEGC@D@D;),=;D969EF;6(;B:?0.:CAAGFF0()937((48?F8<F>13(()-<4)<F606(-3(3<BFG:??.481E)..
@M04650:207:000000000-C238N:1:1101:24712:12766 2:N:0:19
GGACTACCCGGGTTTCTAATCCTGTTTGCTCCCCACGCTTTCGAGCCTCAGTGTCAGTTACAGGCCAGAGAGCCGCTTTCGCCTCCGGTGTTCCTCCATATATCTACGCATTTCACCGCTACACATGGAATTCCACTCTCCTCTCCTGCACTCAAGTCTCCCAGTTTCCAATGCACACAATGGTTGAGCCACTGCCTTTTACATCAGACTTAAGAAACCACCTGCGCTCGCTTTACGCCCAATCAATCCGGACAACGCTTGGGACCTACGTATTACCGCGGCTGCTGGCACGTAGTTAGCC
+
CCCCCGGGGGGGGGGGGGGGGGGGGGGGGGGGGGGGGGGGGGGGGGGGGGGGGGGGGGGGGGGGGGGGGGGGGGGGCEFGGGGGGGGGGGGGGGFGGGGGGGGGGGGGGGGGGFGGGGGGGGGGGGGGGGGGGGGGGGGGGGGFGGGGGGGFGGGGGGGGEGGGGGFGGGGGGG8DFFGGGGGGGGGGFGGGGFGDFFGGGFCFFGGFFFFGF>FFFFGGFCDE@A2)9DBDF:884<ECG0;(;FFFG>=?FFGDD;?<F:GFGE??B<:7AC>2<99909>>???3:64:4?BFACAD5
@M04650:207:000000000-C238N:1:1101:20603:12778 2:N:0:19
GGACTACTGGGGTTTCTAATCCCGTTCGCTACCCTAGCTTTCGCACATGAGCGTCAGTCTTGTGCCAGGAAGCCGCCTTCGCCACTGGTGTTCTTCCCGATATCTACGCATTTCACCGCTACACTAGGAATTCCACTTGCCTCTTCCGCACTCAAGCTCTCCAGTTTTAGATGCACCCCCCAGGTTAAGCCCGGGTATTTCACATCTAACTTAAAGAGCCGCCTACGCTCCCTTTACGCCCAGTAATTCCGGACAACGCTCGCCCCCTACGTATTACCGCGGCTGCTGGCCCGTAGTTTGC
+
CCCCCEGGGGGGGGGGGGGGGGGGGGGGGGGGGGGGGGGGGGGGGGGGGGGGDGGGGGGGGGGGGGGGGGGGGGGGGGGGGGGGGGGGGGGGGGGGGGGGGGGGGGGGGGGGFGGGGGGGGGGGFFGGGGGGGGGGGEAFGGGFGGFGDEGDF8DGGCFGGGGGGGGGF8EGGGGGFGEGGG>EGGGEGGGGGCGECFGGGFGFFGGCEGFC3=DD6BGFBGB?FFFFFGF;DGF4=;7FE?F?7C<<CF@06ED(9(7161D>DGFB080:>FF<GGFF66>>9?023C(2196?49:<<
@M04650:207:000000000-C238N:1:1101:25133:12778 2:N:0:19
GGACTACTAGGGTATCTAATCCTGTTTGCTCCCCACACTTTCGAGCCTCAGCGTCAGTTAATGTCCAGCAGGCCGCCTTCGCCACTGGTGTTCCTCCCGATATCTACGCATTCCACCGCTACACCGGGAATTCCGCCTACCTCTACATCACTCAAGAACAGTAGTTTTTAACGCAGTCTATGGGTTGAGCCCATAGTTTTCACATTCAACTTACCATTCCGCCTGCGCTCCCTTTACACCCATTAATTCCGGACAACGCTTGCCACCTACGTTTTACCGCGGCTGCTGGCACGTAGTTAGC
+
CCCCCGGGGGGGGGGGGGFGGGGGGGGGGGGGGGGGGGGGGGGDGGGGGGGGGGGGGGGGGGGGGGGGGGGGGGGGGGGGGGGGGG@@EGGGGGGGGDGCECEGFFGBFGGGGGFGGEEGGGGGGGDFEFGGGGGGGGCFGGGFFGFGGGGFGG8EFGGGGFCEGGGG+>DECFGGGGGGG9EFFGGFGFGF5CFGFCGGG>EFFCFFFGGGFGFCF=FFFG@?=FFE9C@6@GAC+)+?:=(/C756C6FF?3C:GF9B?<GFGG?F7:?1:C?2C::>96>99B?:75(92443<CDAD
@M04650:207:000000000-C238N:1:1101:11363:12780 2:N:0:19
GGACTACTCGGGTTTCTAATCCCATTCGCTCCCCTAGCTTTCGTCTCTCAGTGTCAGTGTCGGCCCAGCAGAGTGCTTTCGCCGTTGGTGTTCTTTCCGATCTCTACGCATTTCACCGCTCCACCGGAAATTCCCTCTGCCCCTACCGTACTCCAGCTTGGTAGTTTCCACCGCCTGTCCCGGGTTGAGCCCTGGGATTTGACGGCGGACTTAAAAAGCCACCTACAGACGCTTTACGCCCAATCATTCCGGCTAACGCTTGCATCCTCTGTATTACCGCGGCTGCTGGCACAGAGTTCAC
+
CC<CCGGGGGGGGGGGGGGGGGGCGGGGFGGGGGGGGFGGGGGGGGGEGGGGGFGFGCFFGGGGDGFGGCDEFGDGG9FFECFGGEEGGGGGGGGGCFGG:CFCFFGGGEGGGG<EFCGGEG?F8FF=FEGGGGGGG?CGEFFA=D8CGFGFFGFD:AAF6FFGGGGG9DE8DGGE?FCF,>BEFEEFCFGGFG5>*C:<++5:)1):9DD*):;+6;FG;<=@@A(;A43>?GFF408EE6(44*66>=60(09?<11104>2>+5<-54<6A4A<761(701(,4)4C<<((((69-).
@M04650:207:000000000-C238N:1:1101:7478:12801 2:N:0:19
GGACTACAAGGGTTTCTAATCCTGTTTGCTCCCCACGCTTTCGCACCTGAGCGTCAGTCTTTGTCCAGGGGGCCGCCTTCGCCACCGGTATTCCTCCACATCTCTACGCATTTCACCGCTACACATGGAATTCTACCCCCCCCTACAGGCCTCTACCTACCCATTATCAGATCCAATCCCGGGGTAAAGCCCGGGGATTCCACACCTGCCTCAATCAACCGCCTGCGTTCGCTTGCCGCCCTGAACTTCCGATTAAGCCTTGCACCCTCGTTTTTCCCCGGGCTGCTGGCCGGAAGTTAGC
+
CCCCC@FGGGGGGGDGGGGFGGGGFGGGGGGGGGGGEGGGGGGGGGGGGFFGGGGGGFFGGGGGGECGGGGGGGDGGGEFGGGGGGGGGGGFGGGGGGGDGGGGGGGGGGGGGGGGFEEGDEGGGGEFFFGGGGGGGGGG70+*+8D,,+3*,,6,7,,,@3,,37,5,62,*,44=*=E*>8*4*6>,BC5:=EC57C++++))*2)/2*049:0/,C5(C(,,)(.(*--3C)-)(2?*-4(00.):7.((7*)*),(4)*5DC6(4((-(*(.<*3(4((-(()5(1(*((((.+.).
@M04650:207:000000000-C238N:1:1101:2995:12806 2:N:0:19
GGACTACTAGGGTTTCTAATCCTGTTTGATCCCCACGCTTTCGCATCTCAGCGTCAGTACTGCACCAGGAAGTCGCCTTCGCCACTGATGTTCCTCCCGATCTCTACGGATTTCACCCCTACACCTGGAATTCCACTACCCTCTCACAGACTCAAGCGCTACAGTATCAAAGGCAGTTCCACGGGTAAGCCGTGGGCTTTCAACTCTGACCTATAAAGCGGCCTACATGCGCTTTACGCCCAGTGAATCCGAATAACGCTTGCCCCCGACGTATTACCGCGGCTGCGGGCACGGAGTTAGC
+
CCCCCGGFDGGGGFGGGGGGGDFGGGGGGFGGGGGGGGFGEFGFC,:FGGFGGGGGGFF,6,,;FGGF@,CDCFGGGGGGGDFEGGG,FFFGGGGG<,8FC+DFFGGG7FEEFGGGF:CFFFFFF,FGGGGGG<DFF,4AEFG?E,=,5=85DGGGG+6>=FFGFFGDGG,,=>FEGGCFA,@E7F+5@@D74CEGG*DGGF,=+8:=CD0=*+=@945*/)62@4019F=@>G>EA0BFE((.*:)9@)0,(2974(48?89.686,((44:?0A?CBF>992>61(351*4((43*-<2
@M04650:207:000000000-C238N:1:1101:22487:12833 2:N:0:19
GGACTACTCGGGTTTCTAATCCTGTTTGCTCCCCATACTTTCGAGCCTCAGCGTCAGTAAATGTCCAGTAGGCCGCCTTCGCCACTGGTGTTCCTCCCGATATCTACGCATTCCACCGCTACACCGGGAATTCCGCCTACCTCTCCATCACTCAAGAACAGTAGTTTTGAACGCAGTCTATGGGTTGAGCCCATAGTTTTCACATTCAACTTACCATCCCGCCTGCGCTCCCTTTACACCCAGTAATTCCGGACAACGCTTGCCACCTACGTTTTACCGCGGCTGCTGGCACGTAGTTAGC
+
CCCCCGGGGGGGGGGGGGGGGGGGGGGGGGGGGGGGFGGGGGGGGGGGGGGGGGGGGGGGGGGGGGGGGGGGGGGGGGGGGGGGGGGGGGGGGGGGGGGGGGGGGGGGGGGGGGGGGGDGGGGGGGGGGGGGGGGGGGGGGGGFGGGGGGGFGGGCGGGFGFDFDGGFG7EGGGGDGFGGGGGGGGGGGGGGFGGGGGGGGFGAFGGFFGFC=FGGFFEDDGFFFFB>0D9DFFFFA3;CEDDFGFFEGFF;@FG:FBF6?BG?GFFB0:BFFGFFGG?B>FFFFFFF0EBG?:??FFADA
@M04650:207:000000000-C238N:1:1101:14680:12837 2:N:0:19
GGACTACACGGGTATCTAATCCTGTTTGCTCCCCACGCTTTCGCGCTTTAGTGTCAGTATTTGTCCAGTGAGCTGGCTTCCCCATCGGCATTCCTACAAATATCTACGAATTTCACCTCTACACTTGTAGTTCCGCCCACCTCTCCAATACTCTAGTCTAACAGTTTCCAACGCAATACGGAGTTGAGCCCCGCAGTTTAACATCAGACTTTTTAAACCACCTAGACGCGCTTTACGCCCAATAAATCCGGATAACGCTCGGGGCATACGTATTACCTCGGCTGCTGGCCCGTATTTTGCC
+
9@BCCFGGGGG7F@FGGGGGGGGGGGGGGGGGGGGGGGGGGGGGGGGGGFFGFFGGFFCGGFFFGGFGGDCCFGF@FGGGFFG8FF@FG7FGGGGFGGF<FCFGG9FC7:FGGG9FGFGGFG9EGGFGD9FFGGEGEGCFGGGFCGFGGGFDFGGGGGG9EGD8FGGGGFGEDECEGFG?C78EG99=7>CE+C5CDDG79BAFACDA@GGFCGDFF>?FDDFE=A8:2:@BFF=CA78F*6@8*1<?F30(657@*3:?1(50C542?0><AF2AF*-,(-:3??:((*4*4(22A+-54
@M04650:207:000000000-C238N:1:1101:6604:12839 2:N:0:19
GGACTACCGGGGTTTCTAATCCTGTTTGCTCCCCACGCTTTCGCGCTTTAGCGTCAGTATTTGTCCAGTGAGCTGGCTTCCCCATCGGCATTCCTACAAATATCTACGAATTTCACCTCTACACTTGTAGTTCCGCCCACCTCTCCAATACTCTAGTCTAACAGTTTCCAACGCAATACGGAGTTGAGCCCCGCAGTTTAACATCAGACTTTTTAAACCACCTAGACGCGCTTTACGCCCAATAAATCCGGATAACGCTCGGGGCATACGTATTACCGCGGCTGCTGGCACGTATTTAGCC
+
CCCCCGGGGGGGGGGGGGGGGGGGGFGGGGGGGGGGGGGGGGGGGGGGGGGGGEGGGGGGGGGGGGGGGGGGGGGGGGGGGGGGGGGGGDGGGGGGGGGGGGGGGGGGGGD<FGGFGGGGGGFEFGGGGGGGGGGGDGEGGGGFGGGGGGGFGFDFGGGGGFGGFGGGGGGGGGDGGGGGG>EGGGGGGFGGGGGGGGGGGFG6??FABDD>EGGGCE8C>DFFFFF;@7;F;F6CD;C*C?;EFGF2CB)4?EGFG6:?F>G;GE?:?FBFA8<A+917(47><?F?:*2:?:)5><444
@M04650:207:000000000-C238N:1:1101:26176:12861 2:N:0:19
GGACTACCGGGGTATCTAATCCCGTTCGCTACCCTAGCTTTCGCACATGAGCGTCAGTCTTGTGCCAGGAAGCCGCCTTCGCCACTGGTGTTCTTCCCGATATCTACGCATTTCACCGCTACACCGGGAGTTCCACTTCCCTCTCACATACTCTAGGCTTACAGTATCAGATGACAAACAGATGGTAAGCACCTGCCTTTTACATCTGACTTATAAACCCGCCTGCGTGCGCTTTACGCCCAGTAATTCCGGACAACGCTTGCCCCCTACGTATTACCGCGGCTGCTGGCACGTAGTTTCC
+
CCCCCGGGGGGGGGGGGGGGGGFGGGGGGGGGGGGCFGGGGGGGGGDGEGGGGGGGGGFGGGGFFGGGFGGGGGGGGGGGGGGGGFGFGGGGGGFGGFGFGGEFDGGGGGEGDCFGGGGGGGEGGG+>FEGGGFFGG,@5DDG5@=ECEDEFGFFF,@:D,DAFF9DFA3,E:=FGC3;CC79D,@BFFG,9A?C,;CGGFFGAFD2+8DD:=CFG+7EDBD@F<A@B0C0>2E5C@;GGG@<B7C94*=F;1:D<F>6(-4D3FGFB121:)@:9EF<B96;76:B?BG(+23,(-C)).
@M04650:207:000000000-C238N:1:1101:7381:12927 2:N:0:19
GGACTACCAGGGTTTCTAATCCTGTTTGCTCCCCACGCTTTCGTGCATGAGCGTCAGTGTTATCCCAGGGGGCTGCCTTCGCCATCGGTATTCCTCCACATATCTACGCATTTCACTGCTACACGTGGAATTCTACCCCCCTCTGACACACTCTAGCTGTGCAGTCACAAGTGCAGTTCCCAGGTTAAGCCCGGGCATTTCACACCTGTCTTACACAACCGCCTGCGCACGCTTTACGCCCAGTAATTCCGATTAACGCTCGCACCCTACGTATTACCGCTGCTGCTGGCAGTTAGTTAGC
+
CCCCCGGGGGGGGGGGGGGGGGGGGGGGGGGGGGGGGGGGGGGCEFFDGGGGGGGGGGFEFGGFGGGGGGGGGGGGGGGGGGGGDGFGGGGGGGGGGGGGGGGGGGGGGGGGGGGGFFFGGGGFCEGGGGDDFGFGFGGGGGGFGGGFDFDFFCGGGGGGGGGGGGGGGGFGGGGGGGFC9,@BFFDDBGGFGG55CDGGGFGFFDCFFGGGFGFCFBGGFG@((=@5:D;9;7>EFFEG7,=:00<>FFFF85DFGBF:?9DBDE??BFFFF?0:FGFF(7>FFFFF?C(*().6:FF:6
@M04650:207:000000000-C238N:1:1101:10992:12960 2:N:0:19
GGACTACTGGGGTTTCTAATCCTGTTTGCTCCCCACACTTTCGAGCCTCAGCGTCAGTTAATGTCCAGCAGGCCGCCTTCGCCACTGGTGTTCCTCCCGATATCTACGCATTCCACCGCTACACCGGGAATTCCGCCTGCCTCTCCATCACTCAAGAACGCCAGTTTTGAACGCACGCTATGGGTTGAGCCCATAGATTTCACGTCCAACTTGGCATCCCGCCTGCGCTCCCTTTACACCCAGTAATTCCGGACAACGCTTGCCACCTACGTTTTACCTCGGCTGCTGGCACGTAGTTAGC
+
CCCCCGGGGGGGGGGGGGGGGGGGGGGGGGAGGGFFGGGGGGGGGEGGGGGGGGGGGGGGCGGGGGGGGGGFGGGGGGGGGGGGGGGGGGGGGGGFFGGGGGGGGGGGGGGEFGGGGGGGGEFGGGGGGGFFGGCDGGGFFGGFEGGGGGGBFGGGGFFGEGGCFGGGDEGG6FGGGDGDEFFFGGGGGGGGGFGF+8CFDFGFFGGFEG;FE4FFFFGG@GF@F4:>9D>FFGFFFFGFGF<:7><2>6@BFFGFGFB1225:7FBBFF?31;:AC=).8(419F::(::CBB?B?F2).
@M04650:207:000000000-C238N:1:1101:17250:12961 2:N:0:19
GGACTACACGGGTATCTAATCCCGTTCGCTACCCTAGCTTTCGCACATGAGCGTCAGTCTTGTGCCAGGAAGCCGCCTTCGCCACTGGTGTTCTTCCCGATATCTACGCATTTCACCGCTACACCGGGAGTTCCACTTCCCTCTCACATACTCTAGGCTTACAGTATCAGATGACAAACAGATGGTAAGCACCTGCCTTTTACATCTGACTTATAAACCCGCCTGCGTGCGCTTTACGCCCAGTAATTCCGGACAACGCTTGCCCCCTACGTATTACCGCGGCTGCTGGCCCGTAGTTTGC
+
CCCCCGGGFGGGGGGGGGGGGFGGGGGGGGGGGGGGGGGGGGGGDGGGGGGGGGGGGGGGGGDFGGGGGFGGGGGGGGGGGGGGGGGDG@FEGGGGGGGGGGGGFGGGGGCEGGGGGGGDGGGGGGGD:FGGGCFGFEFFFGGFGADGFGGFDEGGCGDFGGGFGGGGGFGGF9FGGFFGGDGGGGGGGC=CFG66AFGGGFGFFGGFFGGGE7E+BBGGFGFDFFFB?GBFFGFFFFGCF@FFGGFFGFFB?F:?46BF<6F7DGFBFF?:<@?FGGFFFFFF>FFFFG(17>>B:GBA<
@M04650:207:000000000-C238N:1:1101:14658:12995 2:N:0:19
GGACTACTGGGGTTTCTAATCCTGTTTGCTCCCCTAGCTTTCGCACCTCAGCGTCAGTTATGGCCCAGAAGACTGCCTTCGCCATCGGTGTTCTTCCCAATATCTGCGCATTTCACCGCTACACTGGGAATTCCATCTTCCTCTACCAAACTCGAGTCTGCCAGTTCGGAATCCGGCTGGGGGTTGAGCCCTCAGATTAGAGATTCCGCTTAACAAACCGCCTACGCGCGCTTTACGCCCAATAAATCCGGATAACTCTTGCTCCCTACGTATTACCGCCGCTGCTGGCCCGTAGTTTGCC
+
<@CCC@ECEFGGGGGGGGGGGGGFGGGGGGGGGGGGGGGGGGGGGGGGGGGGGGGGGGGGGGGGFGGGGGGCFGGGGGGGGGGGGGDGGCGGGGGGGGGGGGGGG9EFGGGDGGGGGGGG7FFFCCGGGGGGEFGGGGGGGGFF9C9DEFF@D8@CFFC;DEFFGF=EGC>EDGDGGGE>E7EEG738CFCFFC,<9C9,58D>AFB*<DDD48@CFBCD@<;;@>286:>@?F?9>6>E*(.5**.:D:)43)*<*64)4424CF7<B6<7<6<AC92((41(3350:53*,((-6+).5
@M04650:207:000000000-C238N:1:1101:27680:13005 2:N:0:19
GGACTACACGGGTTTCTAATCCTGTTTGCTCCCCACACTTTCGAGCCTCAGCGTCAGTTAATGTCCAGCAGGCCGCCTTCGCCACTGGTGTTCCTCCCGATATCTACGCATTCCACCGCTACACCGGGAATTCCGCCTGCCTCTCCATCACTCAAGAACGCCAGTTTTGAACGCACGCTATGGGTTGAGCCCATAGATTTCACGTCCAACTTGCCATCCCGCCTGCGCTCCCTTTACACCCAGTAATTCCGGACAACGCTTGCCACCTACGTTTTACCGCGGCTGCTGGCACGTAGTTAGC
+
CCCCCGGGGGGGGGGGGGGGGGGGGGGGGGGGGGGGGGGGGGGGGGGGGGGGGGGDGGGGGGGGGGGGGGGGGGGGGGGGGGGGGGGGGGGGGGFGGGGGGGGGGGGGGGGGGGGGGGGGDGGGGGGGDEGGGGGF@>=FGGGFGGGGGGGFGGGGCEGEGGGGGGGGFEGGCFGGGGDDGGGGGGGGCFGGCF?CGGGGGFFFFGGFFC<79+;+8;FG0C:<@FFD;D>FFFFFF>GDG??2FFFFGF@;6;<(96>??1C4792?0:47(8:<G>129>;((44).*(3(486<FA26
@M04650:207:000000000-C238N:1:1101:16597:13015 2:N:0:19
GGACTACTGGGGTTTCTAATCCTGTTTGCTCCCCTAGCTTTCGCACTTCAGCGTCAGTTTTTGTCCAGTGAGCTACCTTCGTCATCGGCATTCCTACATATATCTACGAATTTCACCTCTACTCATGTAGTTCCGCCCACCTTTCCAATACTCTAGAATTTCAGTTTCGTCGGCAAGCTAATGGTTGAGCCACTAGTTTTCACCGTCGACTTGAAACCCCGCCTAGATGCCCTTTATGCCCAATAATTCCGGATAACGCTTGCGACATACGTATTACCGCGGCTGCTGGCACGTATTTAGC
+
CCCCCGGGGGGGGGGGGGGGGGGGGGGGGGGGGGGGGGGGGGGGGGGGGGGGGGGGGFGGGGGGGGGGGGGGGGGGGGGGGGGGGGGGGGGGGGGGGGGGGGGGGGGGGGGGGGGGGGGGGGGFGGGGGGGGGGGGGGGGGGGFGGGGGGGFGGGGGGGFGGGGGGGGGGGGGGGCEFGGFGGGGGGGGGGGGG6CGGGGGFGFFGDDBGGGFGGDFFGGAGFDDAEFEFFFFGFFFFFCFBFFGGFFGFFFFFGE461?FDGFGC@:A27))A?<FF?;F9B>0<???=?923<2?G94<
@M04650:207:000000000-C238N:1:1101:28137:13016 2:N:0:19
GGACTACCCGGGTTTCTAATCCTGTTTGCTCCCCACGCTTTCGAGCCTCAGCGTCAGTTACAGACCAGAGAGTCGCCTTCGCCACTGGTGTTCCTCCATATATCTACGCATTTCACCGCTACACATGGAATTCCACTCTCCTCTCCTGCACTCAAGTCTCCCAGTTTCCAATGCACACAATGGTTGAGCCACTGCCTTTTACATCAGACTTAAGAAACCACCTGCGCTCGCTTTACGCCCAATAAATCCGGACAACGCTTGGGACCTACGTATTACGCCGTCTGCTGTCACCTAGTTAGCC
+
9C9@CFFEGCEGGCFGFGGGGGDEFGGGGGGFGGGGGGGGGGC@DEGGGGGFCGG7FFGGGFCFGGFFFEE@C<:FEGCFGGGGGGGGGGGGGGFGGFFGGGGFFGGGDGGGGGG<BCC?GGG@,AFFF9FFGGFGGDDGGGGFGCD,A=85,>DFDGGBAEGGFFGFFGGGF8=AD?86EFFFG:,D?8,4<@,@CGGGGFEFF>7?@C;+:++208<DDD55)/:?@G=D6FA*8(4<<((57CEFC)0(:>71>:,33:D0C8:>7(.)4AB<**4436??)64)57.+,.,.:2)6.
@M04650:207:000000000-C238N:1:1101:7816:13025 2:N:0:19
GGACTACCCGGGTTTCTAATCCCGTTCGCTACCCTAGCTTTCGCACATGAGCGTCAGTCTTGTGCCAGGAAGCCGCCTTCGCCACTGGTGTTCTTCCCGATATCTACGCATTTCACCGCTACACCGGGAGTTCCACTTCCCTCTCACATACTCTAGGCTTACAGTATCAGATGACAAACAGATGGTAAGCACCTGCCTTTTACATCTGACTTATAAACCCGCCTGCGTGCGCTTTACGCCCAGTAATTCCGGACAACGCTTGCCCCCTACGTATTACCGCGGCTGCTGGCACGTAGTTAGC
+
CCCCCFGGGGGGGGGGGGGGGGGGGGGGGGGGGGGGGGGGGGGGGGGFGGGGGGGGGGGAGGGDFGGGGGFGGGGGGGGGFGGGGGGGGEGGGGGGGGGGGGGGGGGGGGGGGCFGGGGGGGGGGG7FF>CEGGFGGFGGGGGFGGGGGGGFGGG,FFGGDGGGGFGGGGGGGGGFAFGGGGGGDGCGGGGGGGGGDDGGGFGFFGGFFGGGFGGGFFGG=DFFB:;>(5>>F5=EFFGGG@FFG=C4FB41:B<?GFF?-(52CGF>?<:?FF?FGG<>9196(3:?(A?EB:<6B76)6
@M04650:207:000000000-C238N:1:1101:24419:13032 2:N:0:19
GGACTACAAGGGTTTCTAATCCTGTTTGCTCCCCACGCTTTCGAGCCTCAGTGTCAGTTACAGGCCAGAGAGCCGCTTTCGCCTCCGGTGTTCCTCCATATATCTACGCATTTCACCGCTACACATGGAATTCCACTCTCCTCTTCTGCACTCAAGTCTCCCAGTTTCCAATGACCCTCCCCGGTTGAGCCGGGGGCTTTCACATCAGACTTAAGAAACCGCCTGCGCTCGCTTTACGCCCAATAAATCCGGACAACGCTTGCCACCTACGTATTACCGCGGCTGCTGGCACGTAGTTAGC
+
CCCCCGGGGGGGGGGGGGGGGGGGGGGGGGGGGGGGGGGGGGGGGGGGGGGGGGGGGGGGGGGGGGGGGGGGGGGGGGGGGGGGGGGGGGGGGGGGGGGGGGGGGGGGGGGGGGGGGGGGGGGGGGGGFFCFGGGGGGGGGGGFGGGFGGGFGGGGFEGGGGGGFGGGGGGGGGGGGFFGDGGGGGGGGGGGGGGGGGGGGFFFFGGFFGGGFGGFFFGGFGFFFF;EBGFFBGFFFFGGGF:?FGFBFFFFFFGBGBBF0?GBGGF03:?:DFBBFG07999>0?BBFG<?04<61@-).
@M04650:207:000000000-C238N:1:1101:8928:13043 2:N:0:19
GGACTACAGGGGTATCTAATCCCGTTCGCTACCCTAGCTTTCGCACATGAGCGTCAGTTATGTGCCAGGAAGCCGCCTTCGCCACTGGTGTTCCTCCCGATATCTACGCATTTCACCGCTACACATGGAATTCCACTCTCCTCTTCTGCACTCAAGTCTCCCAGTTTCCAATGACCCTCCCCGGTTGAGCCGGGGGCTTTCACATCAGACTTAAGAAACCGCCTGCGCTCGCTTTACGCCCAATAAATCCGGACAACGCTTGCCACCTACGTATTACCGCGGCTGCTGGCACGTAGTTAGC
+
CCCCCGGGGGGGGGGGGGGGGGGGGGGGGGGGGGGGGGGGGGGGGGCFGGGGGGGGGGGGGGGGGGGGGGFGGGGGGGGGGGGGGGFGGFGGGGGGFGGGGGGEGGGGGGGGGGGGGEED=FGGGGGGEAFGGGGGGGGGGGGFGGGGGGGFGGGGGGFGGGGGGG:EECFGF9EGDGGGGGEGGGG6FGGGEDDGGGGGGFGFFG794FGG3CDFA@?C@G@FFFFB0C>F(A@<FFDGGF:<GG)4C@;;?@C?G>>88?F:*<:0(522<EFFG73929>;9?D>?G0E:17::E<)6
@M04650:207:000000000-C238N:1:1101:3657:13059 2:N:0:19
GGACTACTAGGGTTTCTAATCCCGTTCGCTACCCTAGCTTTCGCACATGAGCGTCAGTCATGTGCCAGGAAGCCGCCTTCGCCACTGGTGTTCATCCCGATATCTACGCATTTCACCGCTACACCGGGAGTTCCACTTACCTCTAACATACTCAAGGCTTACAGTATCAGATGACAAATAGATAGTAAGCACCTGCCTTTTACATCTGACTTATAAACCCGCATGCTGGACCTTTACCCCCAGTAATTCCGAACAGCACATGCCCCCTACGTATTACCGCGGCTGCGACCACGTCGTTGGC
+
<<C-,CE,6CFGGGG9,EE9FF@GFF8CFGGGGGGDCF9FC?:;:F7A:F<EF+BC@,,,,,<CC,6CFFFFDCEG7,4EE:F:C8<,CF,CE,@A?FCF+@B9D;FFDB++,:E?,@6=8FB=4>@FFFF=95@?33,CFF89,CDF96CDG,@,D+,==<@=3@C9B==@<F9,@C,<@,@,3=EC99,@,,5@;;FF*?,?B5?+6+8+*+=:F@,*57(5()*4(*((-=+9C)+<*(/5:+9?+3=(,):(*(/()7809*71<<(.)+.)3?(,4(44107((/(/4((--8((,
@M04650:207:000000000-C238N:1:1101:23355:13089 2:N:0:19
GGACTACCAGGGTTTCTAATCCTGTTTGCTCCCCACGCTTTCGCGCTTTAGCGTCAGTATTTGTCCAGTGAGCTGGCTTCCCCATCGGCATTCCTACAAATATCTACGAATTTCACCTCTACACTTGTAGTTCCGCCCACCTCTCCAATACTCTAGTCTAACAGTTTCCAACGCAATACGGAGTTGAGCCCCGCAGTTTAACATCAGACTTTTTAAACCACCTAGACGCGCTTTACGCCCAATAAATCCGGATAACGCTCGGGGCATACGTATTACCGCGGCTGCTGGCCCGTATTTAGCC
+
@CCCCGGFFGGGGGGGGGGGGGGGGGGGGGGGGGGGGGGGGGGGGGGGGGGGGGGGGGGCFGFGGGGGGGGGGGGFGGGGFGGFGGGGDGGGGGGEFFFFGFGGGGGGDFFGGGGGGGGGGG9FGFE?<FFGGGGGGDGGGGGFGGGFGGGFGGGGFC;DFGGGGGGGFGACDDCCEDG?87CEG<ED?GGEEE@EDFG=9BFFF>FAEGGGFGC>=*=7@DDEB4@B2)92?C@<DFCGDD33>775C55;7=7<*41:-2)4DC?FF?D26E<AE/4-(4,4::07(*-*4(8?B+.48
@M04650:207:000000000-C238N:1:1101:28802:13102 2:N:0:19
GGACTACTCGGGTTTCTAATCCTGTTTGCTCCCCACGCTTTCGCGCTTTAGCGTCAGTATTTGTCCAGTGAGCTGGCTTCCCCATCGGCATTCCTACAAATATCTACGAATTTCACCTCTACACTTGTAGTTCCGCCCACCTCTCCAATACTCTAGTCTAACAGTTTCCAACGCAATACGGAGTTGAGCCCCGCAGTTTAACATCAGACTTTTTAAACCACCTAGACGCGCTTTACGCCCAATAAATCCGGATAACGCTCGGGGCATACGTATTACCCCGGCTGCTGGCCCGTATTTAGCC
+
CC<CCGGGGGGGGGGGGGGGGGGGGGGGGGGGGGGGGGGGGGGGGGDGFFGGGGGGGGGGGGGGGGGGGDGGGFFCGGGGFGGGDEFGCBFGGGGGGGFGG?EGGGGG,=FGGFEFGGGGFGFGFFE?EGGGGGGG6CCGGGGFGGCFGCGFGGFGFGGCFGGFGGGGGFCFDE+@=DFFE:CEGCCEFGFD6C5@?FG,2=,=A7@AEGFFCC47B>FCDG@2=6>:@)56?G=6)(B7133)2+));8>(2>7?<6::(2)7D*,.81),6C2<C*--(--3:747:*35247>F+64:
@M04650:207:000000000-C238N:1:1101:15908:13109 2:N:0:19
GGACTACCGGGGTTTCTAATCCTGTTCGCTCCCCTAGCTTTCGCGCCTCAGCGTCAGTTGCAGTCCAGAAAGCCGCCTTCGCCACTGGTGTTCCTCCTAATATCTACGCATTTCACCGCTACACTAGGAATTCCACTTTCCTCTCCTGCCCTCAAGAAATACAGTTTCCATTCCATCACAGGGTTGAGCCCTGAACTTTAAAAACAGACTTGTATTCCCGCCTACGCGCCCTTTACGCCCAATGATTCCGGACAACGCTCGCCCCCTACGTATTACCGCGGCTGCTGGCCCGTAGTTTGCC
+
CCCCCGGGGGGGGGGGGGGGGGGGGGGGGGGGGGGGGGGGGGGGGGGGGGGGGGGGGGGGGGGGGGGGGGGGGGGGGGGGGGGGGGGGGGGGGGGGGGGGGGGGGGGGGGGGGGGGGGGGGGGGAADFFGGGGGGGGGFCGGGFGGGGGGGFFGGCFGGGFFGDFGGGGGDFGGDDCGFGFEGGGCCGGGGGGGGGGC;EGFGFFGGF=CFGFGFD><DDAD25@B>?0D;>@CFEBDGGF?DEG>CCF;>;;EG?DF119>C?DG9:B<FFAGFFC<(-7;(74,5(8*4C2,24<C<<7
@M04650:207:000000000-C238N:1:1101:23906:13145 2:N:0:19
GGACTACAAGGGTTTCTAATCCTGTTTGATACCCACGCTTTCGTGCTTCAGCGTCAGTTAATGCCCAGTAGGCCGCCTTCGCCACTGGTGTTCCTCCTAATATCTACGCATTTCACCGCTACACTAGGAATTCCACTTGCCTCTTCCGCACTCAAGCCTCACAGTTTCAGATGCACCCCCCAGGTTAAGCCCGGGTATTTCACATCTGACTTACAAGGCCGCCTACGCTCCCTTTACGCCCAGTAATTCCGGACAACGCTTGCCCCCTACGTATTACCGCGGCTGCTGGCCCGTAGTTAGC
+
CCCCCDG@FGGGGGGGGGGGGGGGGGGGAF<FGGGGGGGGGGGEFGDFGFGGGGGGGGGGFDDEFGGGGFFGFGGGGGGGFGGGGGGDGGGGGGGGGGFFGFGGGGGGGGGGGGGGGGGGGGGGGFGFECFGGGDGGGCGGGGFDGGGGGGFGFGGGGGG8FFCGGGGGGCFFGAE?CGGD<E7FGFGGGGDGD5@CFFGGFGFFGGFCCFFFFFG*5EC2DFF@FDB1<0=@FFFF?EFG@<EFFEEGFA;(7>1D;>B:?G:GF>BBB???FFAGC:>199>9?F025(A>39<<G24:
@M04650:207:000000000-C238N:1:1101:23622:13174 2:N:0:19
GGACTACAGGGGTTTCTAATCCTGTTTGCTCCCCTAGCTTTCGCACTTCAGCGTCAGTTTTTGTCCAGTGAGCTACCTTCGTCATCGGCATTCCTACATATATCTACGAATTTCACCTCTACTCATGTAGTTCCGCCCACCTTTCCAATACTCTAGAATTTCAGTTTCGTCGGCAAGCTAATGGTTGAGCCACTAGTTTTCACCGTCGACTTGAAACCCCGCCTAGATGCCCTTTATGCCCAATAATTCCGGATAACGCTTGCTACATACGTATTACCGCTGCTGCTGGCACTTATTTAGC
+
@CCCCFGGGGGGGGGGGGGGGGGGGGGGGGGGGGF8FGGGGGGGGGGGGGFGGGGGGGGFGFGGGGGGGGGGFFAGGGGGGFGGGGFC@FGGGGGGGGGGGGGGGGGGEFGGGGGGGGGGGGGG;FFGGFFFGGED>ECGGGGBGGGFGGGFGGGGGFFFFCG8FFGF=EC8CEEE?DEDFDFFGGGGGCF8CGGGFFGGFFEBDFDDAGCDE>>8C@CDAG9ADABF<FBDFGF*=*;<F==>F=E<FFA:(:59=;963<D)+3)197@@3C>>DF16(46????)47(<(.).6C:<<
@M04650:207:000000000-C238N:1:1101:24311:13202 2:N:0:19
GGACTACCCGGGTTTCTAATCCTGTTTGCTCCCCACGCTTTCGCGCTTTAGCGTCAGTATTTGTCCAGTGAGCTGGCTTCCCCATCGGCATTCCTACAAATATCTACGAATTTCACCTCTACACTTGTAGTTCCGCCCACCTCTCCAATACTCTAGTCTAACAGTTTCCAACGCAATACGGAGTTGAGCCCCGCAGTTTAACATCAGACTTTTTAAACCACCTAGACGCGCTTTACGCCCAATAAATCCGGATAACGCTCGGGGCATACGTATTACCGCGGCTGCTGGCACGTATTTAGCC
+
CCCCCGGGGGGGGGGGGGGGGGGGGGGGGGGGGGGGGGGGGGGEGGFF@FGGGGGGGGGGGGFGGGGGGGGGGGGGGGGGGGGGGGGGCCGGGGGGGG<EGFGGGGGGGGGGGGGGGGGGGGGGFGGFGFGGGGGGGGGGGGGFGGGGGGGFGGGGGGGGGGGGGGFGDGFCDEEGG7DFDGGEG9CFGGGGGGGGCFG@FAFFFGGFFGGFE>C;C@DGDGBFBFEF@GFFFGFFE;EGGF@EFGCEFEEF?B:85(3:92C1381>?032:CA<<7019319F?0:0*8>:B)8>7-)4
@M04650:207:000000000-C238N:1:1101:15610:13236 2:N:0:19
GGACTACCGGGGTATCTAATCCTGTTTGCTCCCCACGCTTTCGAGCCTCAGCGTCAGTTACGTCCCAGCAAGTCGCCTTCGCCACTGGTGTTCCTCCTAATATCTACGCATTTCACCGCTACACTAGGAATTCCACTTGCCTCTTCCGCACTCAAGCTCTCCAGTTTTAGATGCACCCCCCAGGTTAAGCCCGGGTATTTCACATCTAACTTAAAGAGCCGCCTACGCTCCCTTTACGCCCAGTAATTCCGGACAACGCTCGCCCCCTACGTATTACCGCGGCTCCTGGCACGTAGTTAGC
+
CCCCCGGGGGGGGGGGGGGGGGGGGGGGGGGGGGGGGGGGGGGGGGGGGCGFGGGGGGGGGGGGDGGGGFGGGGGGGGGGGGGGGGGGGGGGGGGGGGGFGGGGGGGGGGGGGGGGGGGGGGGGGGGGGGGGGGGGGGFGGGGFGGGGGGGFGFGFGDGFGGGGGGGGGGGGGGCGGGGEEGGGGFGGGGGFGGGCDGFGGFF6>FC6@F@FEGGFFFGG2C@@FFF>6C@FFGFFF@GGGF?FDFFA7@FB:BD?G>;2,2D9CGF62:<2)<:AG>:BFFF0(,5:0*(0-4(3,<26<
@M04650:207:000000000-C238N:1:1101:20856:13237 2:N:0:19
GGACTACCGGGGTTTCTAATCCTGTTTGCTCCCCACGCTTTCGAGCCTCAGTGTCAGTTACAGGCCAGAGAGCCGCTTTCGCCTCCGGTGTTCCTCCATATATCTACGCATTTCACCGCTACACATGGAATTCCACTCTCCTCTCCTGCACTCAAGTCTCCCAGTTTCCAATGCACACAATGGTTGAGCCACTGCCTTTTACATCAGACTTAAGAAACCACCTGCGCTCGCTTTACGCCCAATAAATCCGGACAACGCTTGGGACCTACGTATTACCGCGGCTGCTGGCCCGTAGTTAGCC
+
CCCCCGFFGGDEGGGGGGGGGGGGGGGGGGGFGGGGGGGGGG7FFGGGGAFGGGFGCFGGGGFGGGGGGGGGGGGGGGGGGGGGGFFGGGGGDGFGGFFEGAFGGGGGGGFECFGGGGGGGGGGCFGGGGDGGGGGGG8FGGGFFFGGGGGFDFFCFFFGGGGFFEDGGGGGDGGF=?C?FG6EGD,DEGGGCC69C=B9DC9FF>DF@GGFCGC>FD6CBGFEF?2897=@D=8>EF>@F6;EC@C<FF310>C?G14:<?*458<)58744+5431(((4>F<72,2*4C16(493)44
@M04650:207:000000000-C238N:1:1101:20354:13249 2:N:0:19
GGACTACTCGGGTATCTAATCCTGTTTGCTACCCACGCTTTCGTGCTTCAGCGTCAGTTAATGCCCAGTAGGCCGCCTTCGCCACTGGTGTTCCTCCCGATCTCTACGCATTCCACCGCTACACCGGGAATTCCGCCTACCTCTACATCACTCAAGTCATACAGTTTCAAAAGCAGTTTATGGGTTAAGCCCATAGATTTCACTCCTGACTTGCATGACCGCCTACGCGCCCTTTACACCCAGTAAATCCGGACAACGCTTGCCCCCTACGTATTACCTCGGCTGCTGGCACGTAGTTAGC
+
CCCCCGGCEFGGGGGGGGGGGGGGGGGGGG<FGGGGGGGGGGGGGG,CFGDGGGGGGGGG,<EFGGGGGF@FG@FGGGGGGGGG7AFGGGGGGGGGG7BCB=EGGGGGGGGG9FFGFFGGGGGGDFFGGGGGGGGG6B6FGGGFFDD,EFGFGCGGGF;CFCFGGFGCDFGCDD,9E75,5@EGGGFFGGGGE@@@+CFFFFGCFG7A4>CGEGG7=>GGFD@@DF>>(<@BFGF6@7C7F;(;FFEEGFFB08C6FB98:<G(9C>BB?042:7AGG)430239F?F?5(<8371:GA)6
@M04650:207:000000000-C238N:1:1101:8533:13269 2:N:0:19
GGACTACAGGGGTATCTAATCCTGTTTGCTCCCCACGCTTTCGCGCTTTAGCGTCAGTATTTGTCCAGTGAGCTGGCTTCCCCATCGGCATTCCTACAAATATCTACGAATTTCACCTCTACACTTGTAGTTCCGCCCACCTCTCCAATACTCTAGTCTAACAGTTTCCAACGCAATACGGAGTTGAGCCCCGCAGTTTAACATCAGACTTTTTAAACCACCTAGACGCCGTTTACGCCCAATAAATCCGTATAACGCTCGGGGCATACGTATTACCGCTGCTGCTGGCTCGTGTTTAGCC
+
C99C@<<EGCGCG6;EEDFGFEGGGGFGDFFGEFCFDFG7CAEGDGC:,EEFCBB@FGGGF,EFAG9FACCF8C<F7FGGFFCDFFG:+CFCGGCFBA,CFGGAEEF=FFFGCBFDFE?DFFB<EFA?E?FGFGG:CEC+@DDDGGGFF?ECFDDFF;BF,A8FDDFGDBDEG@@68=E+@>CGC3,@F:>6+@@C;FC@7=A+9?C94CC+*A>*4<EFDD=;7=;/()(/4?>EA0C<:=3.*;7?D>)(,;C>D>0:395()*.38???<E>2092(-(4043)4(*)*4(4.(3)65
@M04650:207:000000000-C238N:1:1101:26326:13272 2:N:0:19
GGACTACACGGGTTTCTAATCCCGTTCGCTACCCTAGCTTTCGCACATGAGCGTCAGTTATGTGCCAGGAAGCCGCCTTCGCCACTGGTGTTCCTCCCGATATCTACGCATTTCACCGCTGCACTGGGAATTCCACTTTCCTCTCCTGCCCTCAAGAAATACAGTTTCCATTCCATCACAGGGTTGATCCCTGAACTTTAAAAACAGACTTGTATTCCCGCCTACGCGCCCTTCACGCCCAATGATTCCGGACAACCCTCGGGACCCACGTATTACCGCGGCTGCTGTCCATTACTTAGCC
+
CCCCCGFFDGGGGEG9FFGDCEEEGG<CGGGGCGE<EFAFGFG7@76EF9,CFG@@CCF<F@EEGGGGF<@E<FGEG:FGDFGG@FGGGFGGFFFGCCEDG@EE,4C@F@:F?DCGGGGD+@FFDGCFDGGGGGFFG9AFDEFFGG98,,3:FBDF,DDAEGGGDFGGGGDC?,7EEF?7AA>,@:8,,@:4<:@9D;=:+1,3?D>95*+*:+:FA6<92C>2=)55@D>68*;3;0:B7;347;53:;)6()18*-(((-),9A(.((,42+669*4((((4:0:))3)+).)))3)..
@M04650:207:000000000-C238N:1:1101:9440:13289 2:N:0:19
GGACTACTCGGGTATCTAATCCTGTTTGCTCCCCACGCTTTCGCGCTTTAGCGTCAGTATTTGTCCAGTGAGCTGGCTTCCCCATCGGCATTCCTACAAATATCTACGAATTTCACCTCTACACTTGTAGTTCCGCCCACCTCTCCAATACTCTAGTCTAACAGTTTCCAACGCAATACGGAGTTGAGCCCCGCAGTTTAACATCAGACTTTTTAAACCACCTAGACGCGCTTTACGCCCAATAAATCCGGATAACGCTCGGGGCATACGTATTACCGCGGCTGCTGGCACGTATTTAGCC
+
CCCCCGGGGGGGGGGGGGGGGGGGGGGGGGGGGGGGGGGGGGGGGGGGGGGGGGGGGGGGGGGGGGGGGGGGGGGGGGGGGGGGGGGGGGGGGGGGGGGGGGGGGGGGGGGGGGGGGGGGGGGGGGGGGGGGGGGGGGGGGGGFGGGGGGGFGGGGGGGGGGGGGGGG,3EDGGGGEGFCEFEGGGGGGGGGGGGGGGGGGFGFFGGFFGFGFGGGFEGGFGFFFFFBFG>@DDA>3?EFGF@;GGFEFFDDDFGFGFB69BG9GGF:>?DBBEBFC79>(4322?B?0*5A??)8<+6<4
@M04650:207:000000000-C238N:1:1101:26944:13328 2:N:0:19
GGACTACCGGGGTATCTAATCCTGTTTGCTCCCCACGCTTTCGCGCTTTAGCGTCAGTATTTGTCCAGTGAGCTGGCTTCCCCATCGGCATTCCTACAAATATCTACGAATTTCACCTCTACACTTGTAGTTCCGCCCACCTCTCCAATACTCTAGTCTAACAGTTTCCAACGCAATACGGAGTTGAGCCCCGCAGTTTAACATCAGACTTTTTAATCCACCTAGACGCGCTTTACGCCCAATAATTCCGGATAACGCTTGCGACATACGTATTACCGCGGCTGCTGGCACGTATTTAGCC
+
CCCCCGGGGGGGGGGGGGGGGGGGGGGGGGGGGGGGGGDGGGGGGGGGGGGGGEGGGFGGGGGGGGGGGGGFFGGGGGGGGGGGGFGGGGGGGGGGGGGGGGGGGGGGGGGGGGGGGGGGGFGGGFGGGGGGGGGDEGGGGGGFGGGGFGGFGGGGGGGGGGFGFGGGGGGFGGGGGGGGGGGGGGGFGGGGGGGGGG9DEFGFFGGFEGGGFGGGFFGGFGFFFFFFFGB>DGFFFFGGGF347C<?FFFBFFG<G9?:B:D>DC<AFFBFFCDF9D6;6>BB::?BF=4A<:B7ACA>4
@M04650:207:000000000-C238N:1:1101:18574:13368 2:N:0:19
GGACTACAGGGGTATCTAATCCCGTTCGCTACCCTAGCTTTCGCACATGAGCGTCAGTCTTGTGCCAGGAAGCCGCCTTCGCCACTGGTGTTCTTCCCGATATCTACGCATTTCACCGCTACACCGGGAGTTCCACTTCCCTCTCACATACTCTAGGCTTACAGTATCAGATGACAAACAGATGGTAAGCACCTGCCTTTTACATCTGACTTATAAACCCGCCTGCGTGCGCTTTACGCCCAGTAATTCCGGACAACGCTTGCCCCCTACGTATTACCGCGGCTGCTGGCACGTAGTTTGC
+
CCCCCGGGGGGGGGGGGGGGGGGGGGGGGGGGGGGGGGGGGGGGGGGGGGGGGGGGGGGGGGGGGGFGGGGGGGGGGGGGGGGGGGGFGGGGGGGGGGGGGGGGGGGFGGGGFCGGGGGGGGGGGGGGFFGGGEGGGGFGGGGFGGGGGGGFGGGGGGGGGGGGGGCGGGGGFGGGGGGFGFGGGGGGGGCFGGGGGGGGGFGFFGGFCGFFAFFGFEFD@GFFFFBF6C@BFGFFF?EGGFFFFCCFFF49?BD<F>B6<:C:FG>;<:?<?FFBGG?FBBFF9::0:C(<:::B?C>A4
@M04650:207:000000000-C238N:1:1101:26321:13393 2:N:0:19
GGACTACCGGGGTTTCTAATCCCGTTCGCTACCCTAGCTTTCGCACATGAGCGTCAGTTATGTGCCAGGAAGCCGCCTTCGCCACTGGTGTTCCTCCCGATATCTACGCATTTCACCGCTACACCGGGAATTCCGCCTACCTCTACATCACTCAAGAACAGCAGTTTTGAATGCAGTCTATGGGTTGAGCCCATAGTTTTCACATTCAACTTACCATTCCGCCTGCGCTCCCTTTACACCCAGTAATTCCGGACACCGCTGGCCACCTACGTTTTACCGCGCCTGCTGGCCCGTAGTTAGC
+
CCCCCGGGGGGGG@FGGGGGGG8FGGGGGGCGGF,CFEGGGGGGGGCF=EAGGGGGGGGGGGGGGGGGFDFDGGGGGGGGEGGGGGGGGFGGGGGGE7FGGGGGGGGGGGGGGGGGGGGGGGGGGCFFFEFGGGGGGGGGGGGFFGF8FFGFC6BEC8,64,@CFGG@@CC,5,39@CA;AEGCGDC?FFGC9,6=:9FCF>?88DFFFGG7>GFFF4CFFG?F(;:3(>>2(?6CFCGGGD(5C@?>GF714@G6/(24((9<4@21571<BG0)3:(,,(,4(((,(2(*-(,(,+.).
@M04650:207:000000000-C238N:1:1101:7134:13435 2:N:0:19
GGACTACCGGGGTATCTAATCCTGTTTGCTCCCCACGCTTTCGAGCCTCAGCGTCAGTTACGTCCCAGCAAGTCGCCTTCGCCACTGGTGTTCCTCCTAATATCTACGCATTTCACCGCTACACATGGAATTCCACTCTCCTCTTCTGCACTCAAGTCTCCCAGTTTCCAATGACCCTCCCCGGTTGAGCCGGGGGCTTTCACATCAGACTTAAGAAACCGCCTGCGCTCGCTTTACGCCCAATAAATCCGGACAACGCTTGCCACCTACGTATTACCGCGGCTGCTGGCACGTATTTTGC
+
CCCCCGGGCFGGGGGGGGGGGGGGGFGGGGGGGGGGGGGGGGG@FGGGGGGGGGGGGGGGGGGGGGGFGGGGGFFGGGEEGGGGGGGFFGGGGFCFGGGGGGGGGCGGGGGGGGGGGGGGGGGGFGG8FGGGGGGGFGFFGGGFGGGGGGGFG,DFG8EGGGGGFGGGGGFGGGGFF?FEGFCGGGDGGGG*9EEGGCGGGFGAAC7A<FGGFGGGFDGGFGFFDF;DFG>B2C3<F:>EGB<?GGFAGFE(:>D?C>F?:<F?*<??>(2:2C7>FGBFF69B7:)8,C?G1((-.A)).
@M04650:207:000000000-C238N:1:1101:25000:13494 2:N:0:19
GGACTACCGGGGTATCTAATCCTGTTTGCTCCCCACGCTTTCGCGCTTTAGCGTCAGTTAATGTCCAGCAGGCCGCCTTCGCCACTGGTGTTCCTCCCGATATCTACGCATTCCACCGCTACACCGGGAATTCCGCCTGCCTCTCCATCACTCAAGAACGCCAGTTTTGAACGCACGCTATGGGTTGAGCCCATAGATTTCACGTCCAACTTGGCATCCCGCCTGCGCTCCCTTTACACCCAGTAATTCCGGACAACGCTTGCCACCTCCGTTTTACCGCGGCTCCTGGCACGTAGTTAGC
+
CCCCCFGGGGGGGGGGGGGGGGGGGGGGGGGGGGGGGGGGGGGGGGGGFGGGGGGDGGGGGGGGGGGGGGGGGGGGGGGGGGGGGGGGGGGGGGGGGGGGGGGGGGGGGGGGGGGGGGGGGGGGGGGGFGGGGGGGGGGGGGGFGGGGGGGFGGGFF?FCEFGGGGGGFGGGGGGGGGGGGFGGGGGGGGGGCEFFGFF?DFGFFGGBFFGGFGGGFFGGFGF7<FBEFGFFFGF2FAFGGFFFGGFFGFF>2>D?FBFFFFGFFGF:(,7(58?FGG?BF090(4:7:F7E:27((34::
@M04650:207:000000000-C238N:1:1101:13767:13502 2:N:0:19
GGACTACTCGGGTTTCTAATCCTGTTTGCTCCCCACGCTTTCGCACCTGAGCGTCAGTCTTTGTCCAGGGAGCCGCCTTCGCCACCGGTATTCCTCCACATCTCTACGCATTTCACCGCTACACATGGAATTCTACCCCCCTCTACAAGACTCTAGCTGACCAGTATCAGATGCAATTCCCGGGTTAAGCCCGGGGATTTCACATCTGACTCAATCAACCGCCTGCGTGCGCTTTACGCCCAGTAATTCCGATTAACGCTTGCACCCTCCGTATTACCGCGGCTGCTGGCCCGGAGTTAGC
+
CCCCCGGGGGGGGGGGGGFGGGGGGGGGGGGGGGGGGGGGGGGGGGGGGGGGGGGGGGGGGGGGGGGGGG,BEEGGGGGGGGGGGGGGGGGGGGGGGGGGGGGGGGGGGGGGGGGGGGGGGGGGGGGGGGGGGGFFFGGGGGGFGGGGG8FFGGGGGGFGGGGGGGGGGFCFGFGGGGGGGGGGGGGGGGFGGEGGGGGFGFGFFGGFFFCFFGGGFFGGBG>;DF>EFGFF9GFFFFGEE?BFGGBFGFF?FDGFGBFBFFG?DGF?66;4:FB2?G?FF>>B910??G(544,38C)-.
@M04650:207:000000000-C238N:1:1101:19433:13508 2:N:0:19
GGACTACAGGGGTTTCTAATCCCGTTCGCTACCCTAGCTTTCGCACATGAGCGTCAGTCTTGTGCCAGGAAGCCGCCTTCGCCACTGGTGTTCTTCCCGATATCTACGCATTTCACCGCTACACCGGGCGTTCCACTTCCCTCTCACATACTCTAGGCTTACAGTATCAGATGACAAACAGATGGTAAGCACCTGCCTTTTACATCTGACTTATTAACCCGCCTGCGTGCGCTTTACGCCCATTAATTCAGGACAACTCTTGCCCCCTACGTATTACCGCGGCGTCTGGCACGTGGTTAGC
+
CCCCCGGD@FGGGGGGGGGGGFEEGGGGGGGGFGD6EFGGGGGGCG:FFFGGGGGFEGFG<F<<ECFG<,<FDEE:FFFFGGCGDEGGGGGGGGFDAFGEGGGGGA?FGGGGGGGGGGGGGGGGGG@E7BCFGG;FD99FGGG58CDDFF,9@>FF,@8,<FFGGCEGGGEFC9,,597,@:;E<>,,9;>EFCGGGGGGCCF>9CCF58CDE>+++1;C>GFFFFFF3C2,2CFEFDGEGD(-:C<4:*643>F:D)4:)4D>FG>>0:::BF:)<F?0976(-(-11C:9:2((-8-(6
@M04650:207:000000000-C238N:1:1101:20013:13513 2:N:0:19
GGACTACACGGGTTTCTAATCCCGTTCGCTACCCTAGCTTTCGCACATGAGCGTCAGTCTTGTGCCAGGAAGCCGCCTTCGCCACTGGTGTTCTTCCCGATATCTACGCATTTCACCGCTACACCGGGAGTTCCACTTCCCTCTCACATACTCTAGGCTTACAGTATCAGATGACAAACAGATGGTAAGCACCTGCCTTTTACATCTGACTTATAAACCCGCCTGCGTGCGCTTTACGCCCAGTAATTCCGGACAACGCTTGCCCCCTACGTATTACCGCGGCTGCTGGCACGTAGTTTGC
+
CCCCCGGGGGGGGGGGGGGGGGGGGGGGGGGGGGGGGGGGGGGGGGGGGFGGGGGGGGGGGGGGGGGGGGGGGGGGGGGGGGGGGGGFGGGGGGGGGGGFGGGGGGGGGGGGGGGGGGGDGGGGGGGGGDFGGGGGGGGGGGGFGGGGGGGFGGGFFFGGGGG6FGGGGGGGGGGGFGGGGFGGFGGFGGGGGGGGGGGGGFGFFGGFFGGGFGGGFFGG>C9@FFFFFGFFFGFFFFGEGDFEFGFFGFFB?BGFG9BF?FGFGGF;:?BB<C>DGF<F(1>FFFFFFGFGF?08(A<BA
@M04650:207:000000000-C238N:1:1101:18641:13518 2:N:0:19
GGACTACCCGGGTATCTAATCCTGTTTGCTCCCCATGCTCTCATGCCTCAGCGTCAGTTACAGTCCAGTAAGTCGCCTTCGCCACTGGTGTTCTTCCTAATCTCTACGCATTTCACCGCTACACTAGGAATTCCACTTACCTCTCCTGCACTCTAGTTACACAGTTTTATGTGCTTTCTACAGGTTAAGCCTATATATTTAACACATAACTTATCTAACCGCCTACGCATCCTTTACGCCCAGTTATTCCGAACAACGCTTGCCACCTACTTCTTACCGCGGCTGCCGTCACGTCGTTAGC
+
CC<CC<CEFE7@@@FCCDDGEFGG<C@FGGGGGGFGFGGFF<<FFGFFB@EFCFGEFFGFDFDF9E,C@AAEFEC@CGGG=CCGGGGGGGGGGDDCEFFGG94F;9<F7@BFGFGC<BCC4@=E;FGGGGFDFFGFAFGGG8,+9@EEDFGBD@FD,C;>EAECEFFFEGFE9;:,=A:DDCGGGG,@=,@@=EFGGDCFDFGFFGF5DD+?@EFGFFGGF6@@>6>E>D)::FFFFF8CCD)7+=CEFF?265D:/7;(33C4:EF35;)))1..<;(,210(12(4(1(/4.-2(*3<6
@M04650:207:000000000-C238N:1:1101:22997:13552 2:N:0:19
GGACTACCGGGGTTTCTAATCCTGTTTGATCCCCACGCTTTCGCACCTCAGCGTCAGTAGTGTGCCAGATAGCCGCCTTCGCCACCGATGTTCCTCCTGATCTCTACGGATTTCACTCCTACACCAGGAATTCCGCTATCCTCTCACACACTCAAGCATTGCAGTATCAAAGGCAGTTCCACGGGTGAGCCGTGGGATTTCACCTCCAACTTACAACGCCGCCTACGCGCGCTTTACGCCCAGTGATTCCGATTAACGCTCGCACCCTCCGTATTACCGCGGCTGCTGGCACGGAGTTAGC
+
CCCCCGGGGGGGGGGGGGGGGGGGGGGGGGGGGGGGGGGGGGGGGGGGGGGGGGGDEGGGGGGGGGGGGGGGFGGGGGGGGGGGGGGEGGGGGGGGGGGGFGGGGGGGGGGGGGGGFGGGEFGGGGGGEDGGFGGGGCEGGGGFGFGGGEGFGGGGGGGG?DEFGGGGFGGGFDFCFCFGGGDEGGGFGGGGE5CEGGFGGFGF>CCF9FFGEGG+8>GGFGF@DFFB@C>>FEFF??GGG:?FDGF2FFFBFD3<C?>B?0C>GGB6??B6?C>9F*,49111((320E0F6(-4(C2)6
@M04650:207:000000000-C238N:1:1101:10420:13554 2:N:0:19
GGACTACTGGGGTATCTAATCCTGTTTGCTACCCATACTTTCGAGCCTCAGCGTCAGTTGATGCCCAGTAGGCCGCCTTCGCCACTGGTGTTCCTCCCGATATCTACGCATTCCACCGCTACACCGGGAATTCCGCCTACCTCTACATCACTCAAGAACAGTAGTTTTGAACGCAGTCTATGGGTTGAGCCCATAGTTTTCACATTCAACTTACCATTCCGCCTGCGCTCCCTTTACACCCAGTAATTCCGGACACCGCTTGCCCCCTACGTTTTACCGCGGCTGCTGGCACGTATTTAGC
+
CCCCCGFGGGGGGGGGGGGCGGGGGGFEAFFGGGGG8F@FGGGGDFEEFFGGGGGGGGGDFDG9FGFGGGGGGGGGGGGG=CGEGGGGGGFGGGGGGFEGGGGGGGGGGGGGGGGGGGGGGGGGGDGGGGFGGFCGGDGGGGCDFFE8EEFFGGGFFGF8D<=DFGGGGGFGFGGGG6,@CFCGGEE6<EGCEGFC<CG?CFGFAFG6EGGG3?9C@;FDFG@(()5/(22=8CFFFEG7C044+79)@;9(8>C0/(((--C:*;;3(411(A32<78>F>>BF?:7>*(381(),2--:
@M04650:207:000000000-C238N:1:1101:6799:13567 2:N:0:19
GGACTACTAGGGTTTCTAATCCTGTTTGCTCCCCACGCTTTCGCGCTTTAGCGTCAGTATTTGTCCAGTGAGCTGGCTTCCCCATCGGCATTCCTACAAATATCTACGAATTTCACCTCTACACTTGTAGTTCCGCCCACCTCTCCAATACTCTAGTCTAACAGTTTCCAACGCAATACGGAGTTGAGCCCCGCAGTTTAACATCAGACTTTTTAAACCACCTAGACGCGCTTTACGCCCAATAAATCCGGATAACGCTCGGGGCATACGTATTACCGCGGCTGCTGGCACGTATTTAGCC
+
CCCCCGGGGGGGGGGGGGGGFGGGGGGGGGGGGGGGGGGGGGGGDGGGGGGGGGGGGGGFGFFGGGGGGGGGGGGFGGGGGGGGGGGGGGGGGGGGGGGFGGGGGGGGGGGGGGGGGFGGGGGGGGGGGFGGGGGGGGGGGGGFGGGCFGGFGGGGGGGGGGGEGGGGGCFGGGDGGCGGGEGGGCAECGGGGDCEGFF:EFGAAFD*8FGFCGGGFEGGFGFEBFB?=5@=?FC>E6G7<;;@GCEE<5:1(=C<>>??9><4<E:>215<98AAD*39906>::??B6<EB:2>B+:>>
@M04650:207:000000000-C238N:1:1101:27698:13579 2:N:0:19
GGACTACCGGGGTTTCTAATCCTGTTTGCTCCCCACGCTTTCGCACCTGAGCGTCAGTCTTTGTCCAGGGGGCCGCCTTCGCCACCGGTATTCCTCCACATCTCTACGCATTTCACCGCTACACATGGAATTCTACCCCCCTCTACAAGACTCTAGCTGACCAGTATCAGATGCAATTCCCGGGTTAAGCCCGGGGATTTCACATCTGACGCAATCAACCGCCTGCGTGCGCTTTACGCCCAGTAATTCCGATTAACGCTTGCACCCTCCGTATTACCGCGGCTGCTGGCACGGAGTTAGC
+
CCCCCGGGGGGGGGGGGGGGGGGGGGGGGGGGGGCEGGGGGGGGGGGGGGGGGGGDEGFGGGGGGEFFGGGGGGGGGGGGGGGGGGGDGGGGGGGGGGGGGGGGGGGGGGGEGGGGGGGDGGGFFDGGGGGGGGGGGGGFGGGFGGGGGGGBF,,;9CEFGCFGF;D;>;FF>@E7::9CFGGGGFFGFGGGGDGECDGGGFGFFFGF3:*/7CDGF39C>D;??@97:C90-A:<68EGC0(.:7A<FFFF6BD9739(-8C>GGB:<0(42F:AGG:>0>;((,,2:EBF?BB>FCAA6
@M04650:207:000000000-C238N:1:1101:19026:13592 2:N:0:19
GGACTACCCGGGTTTCTAATCCTGTTTGCTCCCCACGCTTTCGCACCTGAGCGTCAGTCTTTGTCCAGGGGGCCGCCTTCGCCACCGGTATTCCTCCACATCTCTACGCATTTCACCGCTACACATGGAATTCTACCCCCCTCTACAAGACTCTAGCTGACCAGTATCAGATGCAATTCCCGGGTTAAGCCCGGGGATTTCACATCTGACTCAATCAACCGCCTGCGTGCGCTTTACGCCCAGTAATTCCGCTTAACGCTTGCACCCTCCGTATTACCGCGGCTGCTGGCACGGAGTTAGC
+
CC@CCGGGGGGGGGGGGGGGGGGGGGGGGGGGGGGGGGGDGGGEGGGGGGGGGEGGGFGGGGGGGGGGGGGGGGGGGGDGGGGGGGGGGGGGGGGGGGGGGGGGFGGGGGGGGGGGGGGGGGGGGGGGGGGGGGGGGFFFGGGFGGF63@DCGDAEFGGGGGGGGGFGGGGGFGG7FGGFFFGGGGGGGGGG==EEDDGGGFGFFGGFEGDCE4FGFFGG>DFFFF>:6DFBBEFFF6;?EB03:>AACFF(4)3)*4>BFB<3DG<66<>?1C:9E?:>>>90((4)8E:C?>9>BG>AA
@M04650:207:000000000-C238N:1:1101:27077:13600 2:N:0:19
GGACTACACGGGTATCTAATCCTGTTTGCTCCCCACGCTTTCGCACCTGAGCGTCAGTCTTTGTCCAGGGGGCCGCCTTCGCCACCGGTATTCCTCCAGATCTCTACGCATTTCACCGCTACACCTGGAATTCTACCCCCCTCTACAAGACTCTAGCCTGCCAGTTTCGAATGCAGTTCCCAGGTTGAGCCCGGGGATTTCACATCCGACTTGACAGACCGCCTGCGTGCGCTTTACGCCCAGTAATTCCGATTAACGCTTGCACCCTCCGTATTACCGCGGCTGCTGGCACGGAGTTAGC
+
<CCCCGGGGGGGGGGGGGGGGGGGGGGGGGGGGGGGGGGGGGGGGGGGGGGGGGGGGGGGGGGFGGGGGGGGGGGGGGGGGGGGGGGGGGGGGGGGGGGGGGGGGGGGGGGFGGGGGGGGGGGGGGFEFGGFFGGGGGGGGGGFGGGCFGGFGGGGGGGGGGGGGFGGDFFGFEGCEFGGGGDGGGFFGGGGGGGGG*CFGFGCFGGF@GGGEFGGFDGGFGBFFFFFFGFF0:59F?DGGB:2>C>AGFF6:D*6>(9<??G?DGFFBF923@:DGG?F01427?DF0A<FFB07:6:46
@M04650:207:000000000-C238N:1:1101:16495:13610 2:N:0:19
GGACTACTGGGGTTTCTAATCCTGTTTGCTCCCCTAGCTTTCGCACCTCAGCGTCAGTTATGGCCCAGAAGACTGCCTTCGCCATCGGTGTTCTTCCCAATATCTGCGCATTTCACCGCTACACTGGGAATTCCATCTTCCTCTACCAAACTCGAGTCTGCCAGTTCGGAATCCGGCTGGGGGTTGAGCCCTCAGATTAGAGATTCCGCTTAACAAACCGCCTACGCGCGCTTTACGCCCAATAAATCCGGATAACGCTTGCTCCCTACGTATTACCGCGGCTGCTGGCCCGTAGTTAGCC
+
CCCCCGGFGGGGGGGGGGGGGGGGGGGGGGGGGGGFGGGGGGGG@GGG?8FGGGGGGGGGGGGDGGGGFCEDFGG?FGGGGGGGGGGGFCEGFGGAGEFGGGGGG9EF=FGGGGGGGGGGGGGGGGGFGFFGGG9CDCDFGGGFFG,=<DEFGGGGGGDFFFFGGGE>CEGD=:CCGGCEGGGGGC?DFGD?55>CFCF@CA;@>7@FA>49C7CGAD5D@GFFFEF)(1:>;FFFFFGGGFFFFG4A<BBBFF=29;:66(*.98:A??8<B8>2<D>FF((4<?7(,*(2-9((.+.6)
@M04650:207:000000000-C238N:1:1101:7912:13642 2:N:0:19
GGACTACTCGGGTATCTAATCCCGTTCGCTACCCTCGCTTTCGCGCCTCAGCGTCAGATGCAGTCCAGAAAGCCGCCTTCGCCACTGGTGTTCCTCCCAATCTCTACGCATTTCACCGCTACACTGGGAATTCCACTTTCCTCTCCTGCACTCCAGAACTACAGTTTCCATTCCATCACCGGGTTTAGGCCTGAGCGTTTAAAACAGACTTGTATTCACCCCTTCCCGCCCCTTTCGCCCCATTAATTCGGAACACCGCGCCCCCCCCCCTTATACCCACCCTGCCGCCCACTCGGTTACC
+
CCCCCGGGGGGGGGGGGGGFGG6FGGGGGG:FGG,,7@FFGGGGGGGGGGGGGGGGG<96C9FEEFGGGFGGGGGGGGGGGGGGGGGGGGGFFGGGGG8FG,EGGGGGGEGGGGGGGGGGEGGGCGG,BFFGGGDGA,=EGGGFDF>,,,@?F3@D,6,3,>?FGGGGFA=D+,3,,+@,@:63C3D,,@DCF6,,*35**3,:A**;5*=**4+2:*>*-9(-()0)57,(66).)(:C*(,77:?)3)0(()*(*((((,9(1?1(,(-()<).AC2((-((((,((2(*((-(4*().
@M04650:207:000000000-C238N:1:1101:14313:13669 2:N:0:19
GGACTACACGGGTATCTAATCCCGTTCGCTACCCTAGCTTTCGCACATGAGCGTCAGTCTTGTGCCAGGAAGCCGCCTTCGCCACTGGTGTTCTTCCCGATATCTACGCATTTCACCGCTACACCGGGAGTTCCACTTCCCTCTCACATACTCTAGGCTTACAGTATCCGATGACAAACAGATGGTAAGCACCTGCCTTTTCCATCTGACTTATAAACCCGCCTGCGTCCCCTTTACGCCCAGTAATTCCGGACACCGCTTGCCCCCTACGATTTACCGCGGCTGCTGCCCCTTCATTTTC
+
CCCCCFGGGGGGGGGGGGGGGGGGGGEGGGGGGGGDGGGGGGFGGGGG9FGGGGGGGGFGC<F@FGGF7FFGGGGGGGGGFGGGGDFGEAFGGFE9EDCEGGGGGGGGGEGGGGGGGEEG@FGGF7C>CCGFGG;FGGGFGGGFGAD8FFGFGGFG,@BFFGG?F9CF,3@+=,EE,+9>F,@,,,,34@BFC?C,;9FCC+6+:DGF48D98D7:8=@D5C@@FF@E67((6EA)62CGC004C:??FAF94)90*49>::C?GG023:(-(;6)A:(21(((((.,)122-(().<))6
[truncated: 28,202,801 more chars]
