# Supplementary material for: Captivity causes taxonomic and functional convergence of gut microbial communities in bats
Source: PeerJ. 2019 Apr 30;7:e6844. doi: 10.7717/peerj.6844 (PMC6499062; doi:10.7717/peerj.6844)
Supplement: Data S76 — Raw data of WFHa10. [file peerj-07-6844-s081.gz › ZTPSN18AB890-WFHa10_R1.fq]

@M04650:207:000000000-C238N:1:1101:15886:2241 1:N:0:19
ACTCCTACGGGAGGCAGCAGTGGGGAATATTGCACAATGGGGGAAACCCTGATGCAGCCATGCCGAGTGTGTGAAGAAGGCCTTCGGGTTGTAAAGCACTTTCAGCGAGGAGGAAAGGTCAGTAGCTAATATCTGCTGGCTGTGACGTTACTCGCAGAAGAAGCACCGGCTAACTCCGTGCCAGCAGCCGCGGTAATACGGAGTGTGCAAGCGTTAATCGGAATTACTGGGCGTAAAGCGCACGCAGGCTGTTGGATAAGTTAGATGTGAAAGCCCCGGGCTCAACCTGGGAAT
+
GGGGGGGGGGGGGGEG7EFCGGCC7,;FFEGFF9F9<FEC87C7@@ACCF@,C9<9EEF8E<@CCCCFFGFF<9,C,,C<=CFGG7:@FGFFA9,C5BEFFGCA,E77++@::7FADCFG?CFC<EGC9FFGCFCBF,ACGEFCFA@FFCEE97F:C7:@787CC<BB7CF@BCDFC@FF:D;,18>82>:4*=88CE?F5*8*4C9@E7?5?CGC5CG****=@C9E94*:.CC=*:=D;<:07)))8*977>4)7@**A?*7***.9*/*95<5(2)779<@4F<?<45((8
@M04650:207:000000000-C238N:1:1101:8033:2253 1:N:0:19
ACTCCTACGGGAGGCAGCAGTGGGGAATATTGCACAATGGGCGCAAGCCTGATGCAGCCATGCCGCGTGTATGAAGAAGGCCTTCGGGTTGTAAAGTACTTTCAGCGGGGAGGAAGGTGTTGTGGTTAATAACCACAGCAATTGACGTTACCCGCAGAAGAAGCACCGGCTAACTCCGTGCCAGCAGCCGCGGTAATACGGAGGGTGCAAGCGTTAATCGGAATTACTGGGCGTAAAGCGCACGCAGGCGGTCTGTCAAGTCGGATGTGAAATCCCCGGGCTCAACCTGGGAAT
+
GGGGGGGGGGGGGGGGGGGFGD?FDEGF9FF,CAFD8FA9CEFGCCFEFF<,C,C<C@F@FFGCEEEFEFFGG9CC,,CD<EFGGF>7FGGGF,B,EEEGGGGAEB+@+::CECEG7>,BF,B++:FA<FF,C<CF,>,53@FCGFGEFFCFCEGD**>A7:CFFCEGGCFDCGGGG7CF@FFC>*99B:885CEDCEFGCCE*8CCC?CFF=GGC5FGC5*;CFGCF<CCFEGDD3D7>>7::D357>DDG5C<F**96CB33)>).74@4F??::B))7;/7*7770)8((.
@M04650:207:000000000-C238N:1:1101:20070:2299 1:N:0:19
ACTCCTACGGGAGGCAGCAGTGGGGAATATTGCACAATGGGGGAAACCCTGATGCAGCCATGCCGCGTGTGTGAAGAAGGCCTTCGGGTTGTAAAGCACTTTCAGCGAGGAGGAAAGGTCAGTAGCTAATATCTGCTGGCTGTGACGTTACTCGCAGAAGAAGCACCGGCTAACTCCGTGCCAGCAGCCGCGGTAATACGGAGGGTGCAAGCGTTAATCGGAATTACTGGGCGTAAAGCGCACGCAGGCGGTCTGTCAAGTCGGATGTGAAATCCCCGGGCTCAACCTGGGAAC
+
GGGGGGGGGGGGGGGGGGGGGGGGGGDGGGGGGGGGFGGFFGGGGGGGGGGDFGGGGGGGGGGGGGGGGGGGFGFFDFGGGGGGGGGGFGFGGGGGGGGGGGGGGFGCC@FGGGGGGGGGGFGDFGGGGGGGGGGGGFGGGGGGGGGGGGGGFEGDGCCFC?FFGGGGGGGGGGGGGGG:EGFFGCGFCCECCGGGFFF5CEGEGGCCCFFGDGGGGGGG8DEFFGFF?CFGFGCEFF?DF:BDCDD3>CCGGG*969FFG?D359)49@F*96<??>C:),1=?F>(()8?((
@M04650:207:000000000-C238N:1:1101:9903:2343 1:N:0:19
ACTCCTACGGGAGGCAGCAGTGGGGAATATTGCACAATGGGGGAAACCCTGATGCAGCCATGCCGCGTGTGTGAAGAAGGCCTTCGGGTTGTAAAGCACTTTCAGCGAGGAGGAAAGGTCAGTAGCTAATATCTGCTGGCTGTGACGTTACTCGCAGAAGAAGCACCGGCTAACTCCGTGCCAGCAGCCGCGGTAATACGGAGGGTGCAAGCGTTAATCGGAATTACTGGGCGTAAAGCGCACGCAGGCGGTTGGATAAGTTAGATGTGAAAGCCCCGGGCTCAACCTGGGAAT
+
GGGGGGGGGGGGGGGGGGGGGGGGGGGGGGGGGGGGGGGGGGGGCFGFGGGGGGGGGGGGGGGGGGGGGECFGGGGGGGGGGGGGGGGGGGGGGGGGGGGGGGGGGGGFCFGGGGGGGGGGGGGGGGGGGG9FGGGGGGGFGFFFGGFFGGGGGGDFGG7,DFGGGFGGCEECGGGGGGGGGGGGGGGFEDEGGEGGGGGGDGCGGG=FGGGGGGGGGGDGGEG6CFFGGF*<CGDGFBG>DEBGGGGEGG)>994?FF???FG4*:<FB=B=?45:(<5717=4?:5:FF0:7
@M04650:207:000000000-C238N:1:1101:23527:2348 1:N:0:19
ACTCCTACGGGAGGCAGCAGTAGGGAATCTTCGGCAATGGGGGCAACCCTGACCGAGCAACGCCGCGTGAGTGAAGAAGGTTTTCGGATCGTAAAACTCTGTTGTTAGAGAAGAACGTTAAGTAGAGTGGAAAATTACTTAAGTGACGGTATCTAACCAGAAAGGGACGGCTAACTACGTGCCAGCAGCCGCGGTAATACGTAGGTCCCAAGCGTTGTCCGGATTTATTGGGCGTAAAGCGAGCGCAGGTGGTTTCTTAAGTCTGATGTAAACGGCAGTGGCTCAACCATTGTG
+
FGGGGGGFEEGGGGGGGEFFGGGGGFGGGGGGGGCFGGGFGGGGGGDFGFGGGGG:FFGGGC@C@GGCGCFGGGGGGGGGGGCFGGGGGCEGGFFGFFF??B?FGDGGCFGFFBFGGEFDGFDFFB?@FDEFEGGCAFGGGFFDDFGGGFFFFGGGF,<CFFCCCFGGGGGEGGGD;FGFGGGGGGFGGFGGGGGGGGGFFFF8C;9+8<C78:C5=DGFEGCCE6:?7CFF>GCE57@F@CDEGD<<>CGFCFDF/8769@CD?FGDFF=F*8@B>9C:@?46667:06*.6)
@M04650:207:000000000-C238N:1:1101:12216:2349 1:N:0:19
ACTCCTACGGGAGGCAGCAGTAGGGAATCTTCGGCAATGGGGGCAACCCTGACCGAGCAACGCCGCGTGAGTGAAGAAGGTTTTCGGATCGTAAAACTCTGTTGTTAGAGAAGAACGTTAAGTAGAGTGGAAAATTACTTAAGTGACGGTATCTAACCAGAAAGGGACGGCTAACTACGTGCCAGCAGCCGCGGTAATACGTAGGTCCCAAGCGTTGTCCGGATTTATTGGGCGTAAAGCGAGCGCAGGTGGTTTCTTAAGTCTGATGTAAAAGGCAGTGGCTCAACCATTGTG
+
GGGGGGGGGGGGGGGGGGGGGGGGGGGGGGGGGGGGGGGGGGGGGGGGGGGGGGGGGGGGGGGGGGGGGGGGGGGGGGGGGGGGGGGGGGGGGGGGGGGGGGGGGGGGGGGGGGGGGGGGGGGGGGGGGGGGGGGGGGGGGGGGGGGGGGGGGGGGGGGGGGGGGGGGGGGDGGGGGGGGGGGGGGGGGFCEGGGGGGGGGGGGGGGGGGGGGECEGGGGGGGEECFGGGFCFGGGGGFGEDDFGGGGFGGGCFGFFFFFG=FFF07<BFFFFF>@??FF?:16FFF31*9:A<
@M04650:207:000000000-C238N:1:1101:7489:2351 1:N:0:19
ACTCCTACGGGAGGCAGCAGTAGGGAATCTTCGGCAATGGGGGCAACCCTGACCGAGCAACGCCGCGTGAGTGAAGAAGGTTTTCGGATCGTAAAACTCTGTTGTTAGAGAAGAACGTTAAGTAGAGTGGAAAATTACTTAAGTGACGGTATCTAACCAGAAAGGGACGGCTAACTACGTGCCAGCAGCCGCGGTAATACGTAGGTCCCAAGCGTTGTCCGGATTTATTGGGCGTAAAGCGAGCGCAGGTGGTTTCTTAAGTCTGATGTAAAAGGCAGTGGCTCAACCATTGTG
+
GGGGGGGGGGGGGGGGGGFGGGGGGGGGGGGGGGGGGGGGGGGGGGGGGGGGGGGGGGGGFGGGGGGGGGGGGGGGGGGGFFGGGGGGGGGGGGGGGGGGGGGGGGGGFFFGGGGGGDGGGGGGGGGGGGGCFFDGGGGGFFFEGGGGGGGFFGGGFGGFGGGFC7FGGGEGGGGGGGGG,CFGGGGGGGDEGDCEGGGCF+0:CFD?>FGG=EC8>DG7CCA55<F?FCGFF5DGGGFGF:33CDDD:<GG37*==?F4<6:C=FFA6@FFFFEFF69?FFG?FF4:B?=A<9
@M04650:207:000000000-C238N:1:1101:16949:2371 1:N:0:19
ACTCCTACGGGAGGCAGCAGTGGGGAATATTGCACAATGGGGGAAACCCTGATGCAGCCATGCCGCGTGTGTGAAGAAGGCCTTCGGGTTGTAAAGCACTTTCAGCGAGGAGGAAAGGTCAGTAGCTAATATCTGCTGGCTGTGACGTTACTCGCAGAAGAAGCACCGGCTAACTCCGTGCCAGCAGCCGCGGTAATACGGAGGGTGCAAGCGTTAATCGGAATTACTGGGCGTAAAGCGCACGCAGGCGGTTGGATAAGTTAGATGTGAAAGCCCCGGGCTCAACCTGGGAAT
+
GGGGGGGGGGGGGGGGGGGGGGGGGGGGGGGGGGGGGGGGGGGGGGGGGGGGGGGGGGGGGGGGGGGGGGGGGGFGGGGGGGGGGGGGGGGGGGGGGGGGGGGGGGGGGGGGGGGGGGGGGGGGGGGGGGFGGGGGGGGGGGGGGGGDGGGGGGDGG>FAFGGGGGGGGGGGGFDFGGGGGGGGGGGGFDGGGDBEGGGGGGGGGCEGGGFFGEG=CGFFGGGGG7?FGGFG@27AD>4DED>B:DCGFGGD<3C)*9@F?FGGF>F<FFF@B@5>B>C>B6C?65747FF:0(
@M04650:207:000000000-C238N:1:1101:13006:2395 1:N:0:19
ACTCCTACGGGAGGCAGCAGTGGGGAATATTGCACAATGGGGGAAACCCTGATGCAGCCATGCCGCGTGTGTGAAGAAGGCCTTTGGGTTGTAAAGCACTTTCAGCGAGGAGGAAAGGTCAGTAGCTAATATCTGCTGGCTGTGACGTTACTCGTAGAAGAAGCACCGGCTAACTCCGTGCCAGCAGCCGCGGTAATACGGAGGGTGCAAGCGTTAATCGGAATTACTGGGCGTAAAGCGCACGCAGGCGGTTGGATAAGTTAGATGTGAAAGCCCCGGGCTCAACCTGGGAAT
+
GGGGGGGGGGGGGGGGGGGGGGGGGGGGGGGGGGGGGGGGGGGGGGFGGGGGGFGGGGGGGGGGGGGGGEGGGGGGGGGGGGGGCFGGFG@@EFGGGGDEFGEEGFF@FGFEG?FGG=AE?EF?FGAEFGGGGGGFGGGGGGFGGGG@FBFFFGGGCGFFGGGGGGGGGGGGGGGGGGGGGGGGGGGGGGGGGEG5B<CFEDEGGDGGFGGGGEC8CFGFGG:C6CCE7CFFFGC5DGFD>C>EGC3C3CD5)9C/08*9<6:FF=F4???FFFF)-3C::6C?65>::FF(8(
@M04650:207:000000000-C238N:1:1101:7049:2401 1:N:0:19
ACTCCTACGGGAGGCAGCAGTGGGGAATATAGCACAATGGGGGAAACCCTGATGCAGCAATGCCGCGTGAGTGAAGAAGGACTTCGGGTTGTAAAGCAGTTTCAGCAAGGAGGAAAGGTCAGTGGCTCATATATGCTGGCTGTGACGGTACTCGCAGAGGCAGCACCGGCTAACTCCGTGCCAGCAGCCGCGGTAATACGGAGGGTGCAAGCGTTGATCGGAATTACTGTGCGTAAAGCGCACGGAGGCGGTTGGGTAAGGTGGGTGTCAAAGCCCCGAGCTCAACATGGGAA
+
F@FGC9EFDCCCCF;C7:@DFFFFEGGGCF,C,C@CEEG9,::FGGF8:EF8,FFGAE,,,6CFF::@C,BCFFFCEDFE,,CCFFC7CFE=AFEEGF,AEAFE,?,,,BA,F@E8,=C?E,@,:+4,:,58,,,@E,DC,3,3C<F+>F:=FC+>+++@+@CF,5@:FCEGF7=>BEFFCFD8D8CE8ECCCEC89C9=>C::**=*+23*8A:*2*:F=DA5C9+A97<70:95/7@D)))0)/9/7C<1/97)04/969*9)194)//9*).)(()070299?*(55)(.
@M04650:207:000000000-C238N:1:1101:15233:2401 1:N:0:19
ACTCCTACGGGAGGCAGCAGTAGGGAATCTTCGGCAATGGGGGCAACCCTGACCGAGCAACGCCGCGTGAGTGAAGAAGGTTTTCGGATCGTAAAACTCTGTTGTTAGAGAAGAACGTTAAGTAGAGTGGACAATTACTTAAGTGACGGTATCTAACCAGAAAGGGACGGCTAACTACGTGCCAGCAGCCGCGGTAATACGTAGGTCCGAAGCGTAGTCCGGATTTATTGGGCGTAAAGCGAGCGCAGGCGGTTTCTCAAGTCTGCTGTAAAAGGCAGTGGCTCAACCATTGGG
+
A@FGCEDGGGFCFGGGEGGGGFCGEGFFGF<F<FGGGFCFD7@CFG7EF<EGG8BCF@:FGEG:>FG@F@C,CF?FG<FG4CF7?FFGCFGGGEG99FF99F,??,AFEFGFGGG8CFFF+CA<F,E@DF,,><<D>F9=DFD,@<DFCCFFCC,><DGGGCFFGEC@@CD*CC,5;;*6BF*=BF8,B8ECEDB8*2<?8+0;E+B6*=5*2::*7<::8C;A5CCE7:955=):3767@3)09<DG3)97/)/9=*/*+9*2/*28FF6==?)7(3745?9)9@F0:97)4(
@M04650:207:000000000-C238N:1:1101:16585:2521 1:N:0:19
ACTCCTACGGGAGGCAGCAGTAGGGAATCTTCGGCAATGGGGGCAACCCTGACCGAGCAACGCCGCGTGAGTGAAGAAGGTTTTCGGATCGTAAAACTCTGTTGTTAGAGAAGAACGTTAAGTAGAGTGGAAAATTACTTAAGTGACGGTATCTAACCAGAAAGGGACGGCTAACTACGTGCCAGCAGCCGCGGTAATACGTAGGTCCCAAGCGTTGTCCGGATTTATTGGGCGTAAAGCGAGCGCAGGTGGTTTCTTAAGTCTGATGTAAAAGGCAGGGGCTCAACCATTGTG
+
GGGGGGGGGGGGGGGGGGGGGGGGGGGGGGGGGCGGGGGGGCGGGGGGGGGGGGGGGGGGGGGGGGGGGGGGGGGGGGGGGGGFGGGGGGGGGGGFGGGGGGGGFGGGGGGGDCGGGFFFGGGGGGGCFGGCEFGFFF9FGCFGFDFDFGFGGGGGGGG@FGGGFEGGGGGGGGFGGGGGGGFGGFFCGGGDGGEGDF;FGGGFGGFFGGFGGCGGGGGFEDEDCFD:EFFGFG)>DGFGFCBEGGDDBGGFC7D?FFFFFFGGFCF>=F=?7@))4:)<DB))0=F((9?954
@M04650:207:000000000-C238N:1:1101:23376:2634 1:N:0:19
ACTCCTACGGGAGGCAGCAGTAGGGAATCTTCGGCAATGGGGGCAACCCTGATGCAGCCATGCCGCGTGTGTGAAGAAGGTTTTCGGATCGTAAAACTCTGTTGTTAGAGAAGAACGTTAAGTAGAGTGGAAAATTACTTAAGTGACGGTATCTAACCAGAAAGGGACGGCTAACTACGTGCCAGCAGCCGCGGTAATACGTAGGTCCCAAGCGTTGTCCGGATTTATTGGGCGTAAAGCGAGCGCAGGTGGTTTCTTAAGTCTGATGTAAAAGGCAGTGGCTCAACCATTGTG
+
GGGGGGGGGGGGGGGGGGGGGGGGGGGGGGGGGGGGGGGGGGGGGGGGGGGGGGGGGGGGGGGGGGGGGGGGGGGGGGGGGGGGGGGGGGGGGGGGGGGGGGGGGGGFGGGGGGGGGFGGGGGGGGGGGGFFGGGGGGGGGGGGGGGGGGGGGGGGGGCFDGGGGGGGGGDGGGGGGGGGGGGGGGGGGGGGGGGDGGGDGGFGGGCEGGGGGGGGGGGCGGEGCA?FGGGGFGGDDGFGFCEDGGGGDDGGDGGFFFF@FFGGF*:<FF?6BF:FFFGFFFGFF@FFF@FBF9
@M04650:207:000000000-C238N:1:1101:10333:2641 1:N:0:19
ACTCCTACGGGAGGCAGCAGTGGGGAATATTGCACAATGGGGGAAACCCTGATGCAGCCATGCCGCGTGTGTGAAGAAGGCCTTCGGGTTGTAAAGCACTTTCAGCGAGGAGGAAAGGTCAGTAGCTAATATCTGCTGGCTGTGACGTTACTCGCAGAAGAAGCACCGGCTAACTCCGTGCCAGCAGCCGCGGTAATACGGAGGGTGCAAGCGTTAATCGGAATTACTGGGCGTAAAGCGCACGCAGGCGGTTGGATAAGTTAGATGTGAAAGCCCCGGGCTCAACCTGGGAAT
+
GGGGGGGGGGGGGGGGGGGGGGGGGGGGGGGGGGGGGGGGGGGGGGGGGGGGGGGGGGGGGGGGGGGFGGGGGGGGGGGGGGGGGGGGGGGGGGGGGGGGGGGGGGGGGGGGGGGGGGGGGGGGGGFGGGGFGGGGGGGGGGFGGGG=FF:FFGGGGGGGGGEFGCGGGGGGCCFDGGFFGGFGGGGGCGGGGGGGGGGGGGDGGGGDFFGCGEEGFCCDEGCCGGG7EF@CDCDG<FFG>G5>DGGGFGG59DD?*/9?<=DG@CF>=7@=?F>F?;GEE>CF4)70:FFBB0
@M04650:207:000000000-C238N:1:1101:18097:2663 1:N:0:19
ACTCCTACGGGAGGCAGCAGTGGGGAATATTGCACAATGGGGGAAACCCTGATGCAGCCATGCCGCGTGTGTGAAGAAGGCCTTCGGGTTGTAAAGCACTTTCAGCGAGGAGGAAAGGTCAGTAGCTAATATCTGCTGGCTGTGACGTTACTCGCAGAAGAAGCACCGGCTAACTCCGTGCCAGCAGCCGCGGTAATACGGAGGGTGCAAGCGTTAATCGGAATTACTGGGCGTAAAGCGCACGCAGGCGGTTGGATAAGTTAGATGTGAAAGCCCCGGGCTCAACCTGGGAAT
+
GGGGGGGGGGGGGGGGGGGGGGGGGGGGGGGGGGGGGGGGGGGGGGGGGGGGGGGGGGGGGGGGGGGGGGGGGGGGGGGGGGGGGGGGGGGGGGGGGGGGGGGGGGGGGGGGGGGGGGGGGGGGGGGGGGGGGGGGGGGGGGGGGGGGGGGGGGGGGGGGGGGGGGGGGGGGGGGGGGGGGGGGGGGGGGCGGEGGFFGGGGGGGGGGGGGGGGG=FGGGGGEGGGG7FGGGFGGGGGFGFGDEGGGGFGGDGGGFFFFB<@GGFFF>FFFFFFFFFFGDB>5FFFF:<FF?70
@M04650:207:000000000-C238N:1:1101:20840:2687 1:N:0:19
ACTCCTACGGGAGGCAGCAGTGGGGAATATTGCACAATGGGGGAAACCCTGATGCAGCCATGCCGCGTGTGTGAAGAAGGCCTTTGGGTTGTAAAGCACTTTCAGCGAGGAGGAAAGGTCAGTAGCTAATATCTGCTGGCTGTGACGTTACTCGCAGAAGAAGCACCGGCTAACTCCGTGCCAGCAGCCGCGGTAATACGGAGGGTGCAAGCGTTAATCGGAATTACTGGGCGTAAAGCGCACGCAGGCGGTTGGATAAGTTAGATGTGAAAGCCCCGGGCTCAACCTGGGAAT
+
GGGGGGGGGGGGGGGGGGGGGGGGGGGGGGGGGGGGGGGGGGGGGGGGGGGGGGGGGGGGGGGGGGGGGGGGGGGGGGGGGGGGGGGGGGGGGGGGGGGGGGGGGGGCGGGGGGFGGGGGGGGGGGGGGGGGGGGGGGGGGGGGGGGGGGGGGGGGGGGGGGGGGGGGGGGGGGGFGGGGGGGGGGGGGGGGGGGGGGGGGGGGGGGGGGGGGGGGGGGGGGGGGGGGGFGGFGGGGGFGFGFFGGGGFGGDCDGF?==?FFGG?FGFFFFFFFF3:BG>DBGFFFFBFFFFF7
@M04650:207:000000000-C238N:1:1101:16273:2706 1:N:0:19
ACTCCTACGGGAGGCAGCAGTGGGGAATCTTCGGCAATGGGGGCAACCCTGACCGAGCAACGCCGCGTGAGTGAAGAAGGTTTTCGGATCGTAAAACTCTGTTGTTAGAGAAGAACGTTAAGTAGAGTGGAAAATTACTTAAGTGACGGTATCTAACCAGAAAGGGACGGCTAACTACGTGCCAGCAGCCGCGGTAATACGTAGGTCCCAAGCGTTGTCCGGATTTATTGGGCGTAAAGCGAGCGCAGGTGGTTTCTTAAGTCTGATGTAAAAGGCAGTGGCTCAACCATTGTG
+
GGGGGGGGGGGGGGGGGGGGGGGGGGGGGGGGGGGGGGGGGGGGGGGGGGGGGGGGGGGGGGGGGGGGGGGGGGGGGGGGGGGGGGGGGGGGGGGGGGGGGGGGGGGGGGGGGGGGGGGGGGGGGGGGGGGGGGGGGGGGGGGGGGGGGGGGGGGGGGGGGGGGGGGGDEDGGGGGGGGGGFGGGGGGGGGGGGGGGGGGFFCGGGGGGGGGGGEGGGGGGG858EEGGGGGFGGGGFFGFGFFGDDD:9CG9DGFFFFFGFGGFFC>6@FF4?BFFFFFFFFFFFFFFFFFF>
@M04650:207:000000000-C238N:1:1101:15220:2749 1:N:0:19
ACTCCTACGGGAGGCAGCAGTAGGGAATCTTCGGCAATGGGGGCAACCCTGACCGAGCAACGCCGCGTGAGTGAAGAAGGTTTTCGGATCGTAAAACTCTGTTGTTAGAGAAGAACGTTAAGTAGAGTGGAAAATTACTTAAGTGACGGTATCTAACCAGAAAGGGACGGCTAACTACGTGCCAGCAGCCGCGGTAATACGTAGGTCCCAAGCGTTGTCCGGATTTATTGGGCGTAAAGCGAGCGCAGGTGGTTTCTTAAGTCTGATGTAAAAGGCAGTGGCTCAACCATTGTG
+
GGGGGGGGG>GGGGGGGGGGGGGGGGGGGGGGGGGGGGGGGGGGGGGGGGGGGGGGGGDGGGG:FGGGGGEFGGGGGGGGGGGGGGG=FGGGGGGGGGGGGGGGFGGDGGGGGGGGGGGGGFGGGCFFGGGDFGGGGGGGGFGGGGGGGGGGGGGGGGGGFFGGGGGGGGGGGGGGFGGGGGGFGGGGGF=EEEGGGGGGDGGGGGGGGF?5EG8EGGGGGGGCCGCCGCFGFGCGG3@F3DBEGGCCBFGGGGGFFFFF7BFFFFCAFBFF*6>F1:<?F?>FFFFFFFFFF2
@M04650:207:000000000-C238N:1:1101:13141:2773 1:N:0:19
ACTCCTACGGGAGGCAGCAGTAGGGAATCTTCGGCAATGGGGGCAACCCTGACCGAGCAACGCCGCGTGAGTGAAGAAGGTTTTCGGATCGTAAAACTCTGTTGTTAGAGAAGAACGTTAAGTAGAGTGGAAAATTACTTAAGTGACGGTATCTAACCAGAAAGGGACGGCTAACTACGTGCCAGCAGCCGCGGTAATACGTAGGTCCCAAGCGTTGTCCGGATTTATTGGGCGTAAAGCGAGCGCAGGTGGTTTCTTAAGTCTGATGTAAAAGGCAGTGGCTCAACCATTGTT
+
GGGGGGGGGGGGGGGGGGGGGGGGGGGGGGGGGGGGGGGGGGGGGGGGGGGGGGGGGGGGGGGGGGGGGDGGGGGGGGGGGGGGGGGGGGGGGGGGGGGGGGGGGGGGGGGGGGGGGGG8AFGGFGGGGGFGGGGGGGGGGCFGGGGGDGGGGGGGGGGGFGGGGGGECECEGGFGGGGGGGGFGGGGFGEGGGGGGG9CEGGGGGGGGGCGFGGGEDGGEGEGGGGGGGCCFGGGDGFC)7;DDGGGEGF:DFGFFF?FFFGGF*:AFFFFFF)<((7;?<DFFFF:BFFAA)
@M04650:207:000000000-C238N:1:1101:9020:2791 1:N:0:19
ACTCCTACGGGAGGCAGCAGTAGGGAATCTTCGGCAATGGGGGCAACCCTGACCGAGCAACGCCGCGTGAGTGAAGAAGGTTTTCGGATCGTAAAACTCTGTTGTTAGAGAAGAACGTTAAGTAGAGTGGAAAATTACTTAAGTGACGGTATCTAACCAGAAAGGGACGGCTAACTACGTGCCAGCAGCCGCGGTAATACGTAGGTCCCAAGCGTTGTCCGGATTTATTGGGCGTAAAGCGAGCGCAGGTGGTTTCTTAAGTCTGATGTAAAAGGCAGTGGCTCAACCATTGTG
+
CFGFGAGGGGGGGGCCFGGGGGGGEEFGGGEEC;FFGGGGGGGGGGGFFGFGGGGGGG+EFGGGGGG:FG7FGGEGGFGG8F?FFGGGG>CG<FDFEGGFGGGGGCGGFFGGFGGGEFGFFGGGGGG@DF,>=FGFGFAAFDFFGGGGGE7<FGGGA<FGGGFFGGGF*:FGGFGGGGGGGC:CEGGGGGGGC5BEGGGGGGFF>CFFGGGGGGGGEDFFCG858?CGGG6:@GDED3**0CB>5C)75>C<5>*@6@FBGFFCFGG<B96==?>>??FFFB*6@*<<FF?BF2
@M04650:207:000000000-C238N:1:1101:12848:2796 1:N:0:19
ACTCCTACGGGAGGCAGCAGTGGGGAATATTGCACAATGGGGGAAACCCTGATGCAGCCATGCCGCGTGTGTGAAGAAGGCCTTCGGGTTGTAAAGCACTTTCAGCGAGGAGGAAAGGTCAGTAGCTAATATCTGCTGGCTGTGACGTTACTCGCAGAAGAAGCACCGGCTAACTCCGTGCCAGCAGCCGCGGTAATACGGAGGGTGCAAGCGTTAATCGGAATTACTGGGCGTAAAGCGCACGCAGGCGGTTGGATTAGTTATATGTGAAAGCCCCGGGCTCAACCTGGGAAT
+
FFFGFGEGEDDFEGFGGGGGGGGGGEGGCFEFGGGGGEGFGGGGGGGGFFG<FGFGGFGEGGGFEEEGFFFGDAGGGGGGGGFFDECGGGGGGGGCGGFGGFGGFGG7CFFDGDGGFGGGGGFGGGGGAFGGFDGGFCFGF@AFGGGGGFEGGEGGGGGF,@<FGGGGCEGGGGGGGGGGGCGGG,D7BE=EGGCCFFGGG5C78;EECC77EGGG5CGG55;*<FG7<>CF@C):<FFD:DDEDCCC:DD7)9CF?*9=?F7*9FFAFFFFFF@F?BC)7;G?6?:?:)8(34
@M04650:207:000000000-C238N:1:1101:23174:2867 1:N:0:19
ACTCCTACGGGAGGCAGCAGTAGGGAATCTTCGGCAATGGGGGCAACCCTGACCGAGCAACGCCGCGTGAGTGAAGAAGGTTTTCGGATCGTAAAACTCTGTTGTTAGAGAAGAACGTTAAGTAGAGTGGAAAATTACTTAAGTGACGGTATCTAACCAGAAAGGGACGGCTAACTACGTGCCAGCAGCCGCGGTAATACGTAGGTCCCAAGCGTTGTCCGGATTTATTGGGCGTAAAGCGAGCGCAGGTGGTTTCTTAAGTCTGATGTAAAAGGCAGTGGCTCAACCATTGTG
+
GGGGGGGGGGGGGGGGGGGGGGGGGGGGGGGGGGGGGGGGGGGGGGGGGGGGGGGGGGGGGGGGGGGGGGGGGGGGGGGGGGGGGGGGGGGGGGGGGGGGGGGGGGGGGGGGGGGGGGGFGGGGGGGGGG@FFDGGGGGGGFGGGGGGGGGGGGGGGGGGGGGGGGGGGGGGGGGG,8FGGGGGGGGGGGGGGGGGGGGGGGGGGGGGGGGGG5;EGGGCGDDGEFGGGFGGFGGGDGFF@9BFGGGDEDFGDGGFFFFFFFGGFFGAF?@F?FFFFFFFFBGFFFFF?@FBB)
@M04650:207:000000000-C238N:1:1101:14635:2901 1:N:0:19
ACTCCTACGGGAGGCAGCAGTAGGGAATCTTCGGCAATGGGGGCAACCCTGACCGAGCAACGCCGCGTGAGTGAAGAAGGTTTTCGGATCGTAAAACTCTGTTGTTAGAGAAGAACGTTAAGTAGAGTGGAAAATTACTTAAGTGACGGTATCTAACCAGAAAGGGACGGCTAACTACGTGCCAGCAGCCGCGGTAATACGTAGGTCCCAAGCGTTGTCCGGATTTATTGGGCGTAAAGCGAGCGCAGGTGGTTTCTTAAGTCTGATGTAAAAGGCAGTGGCTCAACCATTGTG
+
GGGGGGFGGEGGGGGGGGGGGGGGGGGGGGGGGCGGGGGGGGGGGGGGGCF@<EFEFGGGGGGGGGGGGGG?FGGGGGGGFGFGGGGCFGGGGGGGGGGGGGGGGGGGEGGGGGGGG>FEFGFGGGGGFG<FACFFGGGGAEGGFDFGGGFGGGGCFGFGGGDCDFFFGEG>FGFGFC7CCFCGFFCFGEGE>ECGGGCFCFFGGE?9CEFGGGG859DFGGGEE9ECFCCEFE<5CFFC@CD@<)CD87DG<FGFFF*19=:09*:AFFFF4@>7?<FFF:1/*6?:?FFA))
@M04650:207:000000000-C238N:1:1101:24811:2948 1:N:0:19
ACTCCTACGGGAGGCAGCAGTAGGGAATCTTCGGCAATGGGGGCAACCCTGACCGAGCAACGCCGCGTGAGTGAAGAAGGTTTTCGGATCGTAAAACTCTGTTGTTAGAGAAGAACGTTAAGTAGAGTGGAAAATTACTTAAGTGACGGTATCTAACCAGAAAGGGACGGCTAACTACGTGCCAGCAGCCGCGGTAATACGTAGGTCCCAAGCGTTGTCCGGATTTATTGGGCGTAAAGCGAGCGCAGGTGGTTTCTTAAGTCTGATGTAAAAGGCAGTGGCTCAACCATTGTG
+
GGGGGGGGGGGGGGGGGGGGGGGGGGGGGGGGGGGGGGGGGGGGGGGGGGGGGGGGGGGGGGGGGGGGGGGGGGGGGGGGGGGGGGGGGGGGGGGGGGGGGGGGGGGGGGGGGGGGGGGGGGGGGGGGGGGGGGGGGGGGGGGGGGGGGGGGGGGFFGGGFGGGGGGGGEGGGGGGCGG<ECFGFGGFGGGGGGEDGGGCFGGFGFGGGGGFGGGGGGGGGGGGGGGGGGGCFGGGGGFGB3>EGGGGFFGGGG4?FFFFFFGGFGGFF4BFFFEF?BGFFFGFFF?BFFFFD4
@M04650:207:000000000-C238N:1:1101:16962:2982 1:N:0:19
ACTCCTACGGGAGGCAGCAGTGGGGACTATTGCACAATGGGGGAAACCCTGATGCAGCCATGCCGCGTGTGTGAAGAAGGCCTTCGGGTTGTAAAGCACTTTCAGCGAGGAGGAAAGGTCAGTAGCTAATATCTGCTGGCTGTGACGTTACTCGCAGAAGAAGCACCGGCTAACTCCGTGCCAGCAGCCGCGGTAATACGGAGGGTGCAAGCGTTAATCGGAATTACTGGGCGTAAAGCGCACGCAGGCGGTTGGATAAGTTAGATGTGAAAGCCCCGGGCTCAACCTGGGAAT
+
GGGGGGGGGGGGGGGGGGGGGGGGGGEGGGGGGGGGGGGGGGGGGGGGGGGGGGGGGGGGGGGGGGGGGGGGGGGGGGGGGGGGGGGGGGEGGGGGGGGGGGGGGGGGGGGGGGGGGGDGGFG9FGGGGGGGGGGGGGGGDFGGGGGFFGGGGGGGGGGGGGGGGGGGGGGGFGGGGDGGGGGGGGGGGGGGGGGGGGGGEEGGGGGGGGGGGGGG=FFGGDEGGGGGGCCCDG3ECGFG>DEEGDGGFGC7CGGFFF=?GFCC67:66FFF4:>)8>DDDBGFFFFBB738?:
@M04650:207:000000000-C238N:1:1101:11013:3054 1:N:0:19
ACTCCTACGGGAGGCAGCAGTGGGGAATATTGCACAATGGGGGAAACCCTGATGCAGCCATGCCGCGTGTGTGAAGAAGGCCTTCGGGTTGTAAAGCACTTTCAGCGAGGAGGAAAGGTCAGTAGCTAATATCTGCTGGCTGTGACGTTACTCGCAGAAGAAGCACCGGCTAACTCCGAGCCAGCAGCCGCGGTAATACGGAGGGTGCAAGCGTTAATCGGAATTACTGGGCGTAAAGCGCACGCAGGCGGTTGGATAAGTTAGATGTGAAAGCCCCGGGCTCAACCTGGGAAC
+
GGGGGGGGGGGGGGGGGGGGGGGGGGGGGGGGGGGGGGGGGGGGGGGGGGGGGGGGGGGGGGGGGGGGGGGGGGGGGGGGGGGGGGGGGGGGGGGGGGGGGGGGGGGGGGGGGGGGGGGGGGGCFGFGGGGGGGGGGGGGGGGGGGGGFGGGGG7FGFGGFFGGGGGCCEGGGGFECE7<EGGGGGGGGGGGGGGGGGGGGGGGGGGGGGGGGGGDGDFFGGEFGGGGGGFGFEGEFCFGFGDFG)9DEDGD)9D49/89+8FF?CFAFFFF??FF03DBE1CFFFF73:@02(
@M04650:207:000000000-C238N:1:1101:17547:3098 1:N:0:19
ACTCCTACGGGAGGCAGCAGTAGGGAATCTTCGGCAATGGGGGCAACCCTGACCGAGCAACGCCGCGTGAGTGAAGAAGGTTTTCGGATCGTAAAACTCTGTTGTTAGAGAAGAACGTTAAGTAGAGTGGAAAATTACTTAAGTGACGGTATCTAACCAGAAAGGGACGGCTAACTACGTGCCAGCAGCCGCGGTAATACGTAGGTCCCGAGCGTTGTCCGGATTTATTGGGCGTAAAGCGAGCGCAGGTGGTTTGATAAGTCTGAAGTTAAAGGCTGTGGCTCAACCATAGT
+
GGGGGGGGGGGGGGGGGGGGGGGGGGGGGGGGGGGGGGGGGGGGGGGGGGGGGGGGGGGGGGGGGGGGGGGGGGGGGGGGGGGGGGGDGGGGGGGGGGGGGGGGGGGGGGGGGGGGGFGFGGGGGGGGGGGGGGGGGGGGGGGGGGGGGGGGGGGGGGGGGGGGGGGGGEGGGGGGGGGGGGGGGGGGGGGGGGGGEGGFGGGGGGFGGEGGGGGGGGGGEG?CCCEGGGFGFGGGGGFGFGEBGGGGFCGGCFFDFF4BFFFGFGGFFFFFFF4>:?CFFB<@FFFFFFF?5
@M04650:207:000000000-C238N:1:1101:13771:3126 1:N:0:19
ACTCCTACGGGAGGCAGCAGTGGGGAATATTGCACAATGGGGGAAACCCTGATGCAGCCATGCCGCGTGTGTGAAGAAGGCCTTCGGGTTGTAAAGCACTTTCAGCGAGGAGGAAAGGTCAGTAGCTAATATCTGCTGGCTGTGACGTTACTCGCAGAAGAAGCACCGGCTAACTCCGTGCCAGCAGCCGCGGTAATACGGAGGGTGCAAGCGTTAATCGGAATTACTGGGCGTAAAGCGCACGCAGGCGGTTGGATAAGTTAGATGTGAAAGCCCCGGGCTCAACCTGGGAAT
+
GGGGGGGGGGGGGGGGGGGGGGGGGGGGGGGGGGGGGGGGGGGGGGGGGGGGGGGGGGGGGGGGGGGGFEGGGGGGGGGGGGGGGGGGGGGGGGGGGGGGGGGGGGGGGGGGGG@GGFGGGGGGGGGGGGGGGGGGGGGDFEGGFFECFGGGGGGGGGGGGGGGGGGGGGGGGGGFGGGFGGGGGGGGGGGGGGGGGGGGDGGGGGGGGGGGGEC=CGGGEDCFCFFGF<FFFGGGFGFG>GEEGDGGFGGG59C9F4BFEFDF**;>?=FFFFFF?9D>E>G@F:FFBFF?0(
@M04650:207:000000000-C238N:1:1101:20960:3189 1:N:0:19
ACTCCTACGGGAGGCAGCAGTGGGGAATATTGCACAATGGGCGCAAGCCTGATGCAGCCATGCCGCGTGTATGAAGAAGGCCTTCGGGTTGTAAAGTACTTTCAGCGGGGAGGAAGGCGATAAGGTTAATAACCTTGTCGATTGACGTTACCCGCAGAAGAAGCACCGGCTAACTCCGTGCCAGCAGCCGCGGTAATACGGAGGGTGCAAGCGTTAATCGGAATTACTGGGCGTAAAGCGCACGCGGCGGGTGGATAAGTTAGATGTGAAAGCCCCGGGCTCAACCTGGGAATT
+
GGGGGGGGGGGGGGGGGGGGGGGGGGGFGGGGGGGGGGGGGGGGGGGGGGGGGGGGGGGGGGGGGGGGGGGGGGGGGGGGGGCFGGGGGGGGGGGGGGGGGGGGGFGGGGGGGGGGGGGGGGGGGGGGGGGGGFGGGGGGGD9FGGGGFFGGGGGGGGFFGGGGGGGGGGEGGGGGGGFGGGGGGGGGGGGGGGGGGGGGGGGGGGGGGGGGG=EEGGGGGGEGFGGGFGGGFGGGFGFGDGBBDGGGEG)>>DC?F=B7<=>F6C:<BFFF47:590DD><F6?>44:FF:0.
@M04650:207:000000000-C238N:1:1101:16636:3221 1:N:0:19
ACTCCTACGGGAGGCAGCAGTGGGGAATATTGCACAATGGGGGAAACCCTGATGCAGCCATGCCGCGTGTGTGAAGAAGGCCTTCGGGTTGTAAAGCACTTTCAGCGAGGAGGAAAGGTCAGTAGCTAATATCTGCTGGCTGTGACGTTACTCGCAGAAGAAGCACCGGCTAACTCCGTGCCAGCAGCCGCGGTAATACGGAGGGTGCAAGCGTTAATCGGAATTACTGGGCGTAAAGCGCACGCAGGCGGTTGGATAAGTTAGATGTGAAAGCCCCGGGCTCAACCTGGGAAT
+
GGGGGGGGGGGGGGGGGGGGGGGGGGGGGGGGGGGGGGGGGGGGGGGGGGGGGGGGGGGGGGGGGGGGGGGGGGGGGGGGGGGGGGGGGGGGGGGGGGGGGGGGGGGDGGGGGGGGGGGGGGGGGGGGGGGFDFFGGGGGFGGFGGGFGGGGGGGGGGGGGGGGGGFGGGFEGGGGGGGGGGGGGGGGGGEEGGGGGGGGEGGGGGGGFGGGGGGG=GDGGGGGGGGGGGGGFGGGGF?GFGFEGGGGEGGD<>D@=FFF??FFF0CBFFFFFFFF?BG>D9F@FFF:<FFBF:
@M04650:207:000000000-C238N:1:1101:5993:3234 1:N:0:19
ACTCCTACGGGAGGCAGCAGTAGGGAATCTTCGGCAATGGGGGCAACCCTGACCGAGCAACGCCGCGTGAGTGAAGAAGGTTTTCGGATCGTAAAACTCTGTTGTTAGAGAAGAACGTTAAGTAGAGTGGAAAATTACTTAAGTGACGGTATCTAACCAGAAAGGGACGGCTAACTACGTGCCAGCAGCCGCGGTAATACGTAGGTCCCAAGCGTTGTCCGGATTTATTGGGCGTAAAGCGAGCGCAGGTGGTTTCTTAAGTCTGATGTAAAAGGCAGTGGCTCAACCATTGTT
+
GGGGGGGGGGGGGGGGGGGGGGGGGGGGGGGGGGGGGGGGGEEGGGGGGGGGGGGGGGGGGGGGGGGGGGGGGGGCFFGGG,FFGGGGGGGGGGGGFGGFDGFGGGGGGGGGGDGFBDBFGAFFCFGEDG9FFFDGGGGGGGGGGGGGDEGFG9FFAEFFCFGFDB@FGGGEEGFCCFGGGGGGFGGGGCEGGGGDGGDFGFGGDG;CEC6AEGGC*9CGGGG5EE??CFGGFGGGGC?DD75>D)7CE*737DGFBFFFFFG*60728F**=B)<<:F))47?@FFF64*)-)
@M04650:207:000000000-C238N:1:1101:18278:3245 1:N:0:19
ACTCCTACGGGAGGCAGCAGTGGGGAATATTGCACAATGGGGGAAACCCTGATGCAGCCATGCCGCGTGTGTGAAGAAGGCCTTCGGGTTGTAAAGCACTTTCAGCGAGGAGGAAAGGTCAGTAGCTAATATCTGCTGGCTGTGACGTTACTCGCAGAAGAAGCACCGGCTAACTCCGTGCCAGCAGCCGCGGTAATACGGAGGGTGCAAGCGTTAATCGGAATTACTGGGCGTAAAGCGCACGCAGGCGGTTGGATAAGTTAGATGTGAAAGCCCCGGGCTCAACCTGGGAAT
+
GGGGGGGGGGGGGGGGGGGGGGGGGGGGGGGGGGGGGGGGGGGGGGGGGGGGGGGGGGGGGGGGGGGFGGGGGGGGGGGGGGGGGGGGGGGGGGGGGGGGGGGGGGGGGGGGGGGGGGGGGGGGGGGGGGGGGGGGGGGGGGGGGGGGGGGGGGGFFGGGGGGGGGGGGGGGGGGGGGGGGGGGGGGGGGGGGGGGDFGGGGGGGGGGGGGGEGGGGFGGGGGGGGGGGGGGFEDGCGFGFGEFGGGGFGGDDGG@F?FFF?CFFGGFFFFFFF4>?BDFD>DFFFF0:F:1>4
@M04650:207:000000000-C238N:1:1101:11149:3253 1:N:0:19
ACTCCTACGGGAGGCAGCAGTAGGGAATCTTCGGCAATGGGGGCAACCCTGACCGAGCAACGCCGCGTGAGTGAAGAAGGTTTTCGGATCGTAAAACTCTGTTGTTAGAGAAGAACGTTAAGTAGAGTGGAAAATTACTTAAGTGACGGTATCTAACCAGAAATGGACGGCTAACTACTTGCCAGCAGCCGCGTTAATACGTAGGGCCCAAGCTTTGTCGGGATTTATTGGGCGTAAAGCGACGGCAGGTGGAGTCTTAAGTTTGTGGGAAAAGGCAGGGGCTCAACCATGG
+
GGGGGGGGGGGGGGGGGGGGG<FGGGGGGGGC6,FFGGGGGDGGGG<FGGGG,67FGGEG,@FGGGGGG74FFGGGGGGGFGGGGGGGGGGGGGGAFGGGGGGGGGCF9FFGDGGDFB=D7?,:5CFG,=>3,33,,3C37,393@,@+3@FGCF=F,3<FG:39,,,@***>F2,,2,,,?D9286<C,/*B1*=8;?+*++4**2/:C5*3+?>?7:*83**;02CFFF*.*/>D>6:7*)))17D31C3**2969B*0***1**())/7)007,,).)(1)9*<0:**(
@M04650:207:000000000-C238N:1:1101:11178:3283 1:N:0:19
ACTCCTACGGGAGGCAGCAGTAGGGAATCTTCGGCAATGGGGGCAACCCTGACCGAGCAACGCCGCGTGAGTGAAGAAGGTTTTCGGATCGTAAAACTCTGTTGTTAGAGAAGAACGTTAAGTAGAGTGGAAAATTACTTAAGTGACGGTATCTAACCAGAAAGGGACGGCTAACTACGTGCCAGCAGCCGCGGGAATACGTAGGTCCCAAGCGTTGTCCGGATTTATTGGGCGTAAAGCGAGCGCAGGTGGTTTCTTAAGTCTGATGTAAAAGGCAGTGGCTCAACCATTG
+
GGGGGGGGGGGGGGGGGGGGGAGGGGGGFGG9C,FGGGGGGGGDGGGGGGGG<@@GGGCGGGGGGGGEGGGGGGGGGGGC9ECGGGGEC7FGGGG9FGGGFGAD4,CFCGGGGGGFEG8FFG,8@BDFF=33FF<,C,,@D=F==,,8>FG<DDCFG7<>F:F:D@D>7*1>FG@FG@F:C7CEF*BG@84:::*=EGFCEB9CE:<+1<C7;C/2:50:8CE5*+0<+:EFFC/:C<FD)*.7<7DD7*9/C30====F99:>@**-1960*/58:?57?:466*)(4?76
@M04650:207:000000000-C238N:1:1101:6737:3331 1:N:0:19
ACTCCTACGGGAGGCAGCAGTAGGGAATCTTCGGCAATGGGGGCAACCCTGACCGAGCAACGCCGCGTGAGTGAAGAAGGTTTTCGGATCGTAAAACTCTGTTGTTAGAGAAGAACGTTAAGTAGAGTGGAAAATTACTTAAGTGACGGTATCTAACCAGAAAGGGACGGCTAACTACGTGCCAGCAGCCGCGGTAATACGTAGGTCCCAAGCGTTGTCCGGATTTATTGGGCGTAAAGCGAGCGCAGGTGGTTTCTTAAGTCTGATGTAAACGGCAGTGGCTCAACCATTGTG
+
GGGGGGGDFGGGGDFCFGFFGGGGGFGFGGEDFCCC@FGGGGGGGG@GGGGFEGGGGGGGFGGGGGGFGEFGGGGGGGGGGFGGGGGDEGGGGGGGGGGFGGGGFGFGGGGFFGGGE<DGGGFGGEGBDFGGFGGGGGGGGGF<FA=FCFGGCGEGGGGGCCFGCFGCFE:EGGGGGGGFGGGGGFFG7C=EGG@CCFGF>B9B8<+9*<6>FGGGG3>>EDC*8+<?FGGGFGD5>DFGBDD@<))>)/9777<47FF?7@C7FGFA6467*)7)7>GFF?1)*67?FF*6A4
@M04650:207:000000000-C238N:1:1101:17402:3343 1:N:0:19
ACTCCTACGGGAGGCAGCAGTAGGGAATCTTCGGCAATGGGGGCAACCCTGACCGAGCAACGCCGCGTGAGTGAAGAAGGTTTTCGGATCGTAAAACTCTGTTGTTAGAGAAGAACGTTAAGTAGAGTGGAAAATTACTTAAGTGACGGTATCTAACCAGAAAGGGACGGCTAACTACGTGCCAGCAGCCGCGGTAATACGTAGGTCCCAAGCGTTGTCCGGATTTATTGGGCGTAAAGCGAGCGCAGGTGGTTTCTTAAGTCTGATGTAAAAGGCAGTGGCTCAACCATTGTG
+
GGGGGGGGGGGGGGGGGGGGGGGGGGGGGGGGGGGGGGGGGGGGGGGGGGGGGGGGGGGGGGGGGGGGGGGGGGGGGGGGFGGCFGGGGGGGGGGGGGGGGGGGGGGGGGGGGGGGGGGGFGFGGDGFFGFFFGGGGGDGGDEFFGGGGCGGGGGGGGGGGGFGGGGGGEGGGFGGGGGGGGGGGGGGGGEDGGCEGGGGG:FGGGGF5CFFGGE=EGFGGGGG=FGCGGGGFGGGGGFGFGFFGDDCDFGGGFGBBFB?GFF==CFA@FFF4@@@<BCFF0179FF7B4=A2)
@M04650:207:000000000-C238N:1:1101:7546:3375 1:N:0:19
ACTCCTACGGGAGGCAGCAGTGGGGAATATTGCACAATGGGCGCAAGCCTGATGCAGCCATGCCGCGTGTATGAAGAAGGCCTTCGGGTTGTAAAGTACTTTCAGCGGGGAGGAAGGTGTTGTGGTTAATAACCGCAGCAATTGACGTTACCCGCAGAAGAAGCACCGGCTAACTCCGTGCCAGCAGCCGCGGTAATACGGAGGGTGCAAGCGTTAATCGGAATTACTGGGCGTAACGCGCACGCAGGCGGTCTGTCAAGTCGGATGTGAAATCCCCGGGCTCAACCTGGGACC
+
GGGGGGCFGGGGGGGGGGGGGGGGG7FCGGGGGGGGGGGGGGGGGGGGGGG@FGGGGFGGGGGGGGGGGGGGGGGGGGGGGGGGGGGGGGEGGEFGGGGGGGAEEFGGGGCFGEFGGGGGGGGGGGGFGFGGGFGGGGGGGGGGGGGGGGG,@CEGGEFGGGGDEFGGDGGGGGGGFEGGGGGGGGGGGGGDEEGEGGGGGGGGDCEGGGGFGECCC>DGGGGGGGGFFGGGE=)C*5>GFG:BCDDGEGG7CGFFFFFFCFGGB*77FFF8B?6449DFF>3*9F:,3>FB((
@M04650:207:000000000-C238N:1:1101:18237:3395 1:N:0:19
ACTCCTACGGGAGGCAGCAGTGGGGAATATTGCACAATGGGGGAAACCCTGATGCAGCCATGCCGCGTGTGTGAAGAAGGCCTTTGGGTTGTAAAGCACTTTCAGCGAGGAGGAAAGGTCAGTAGCTAATATCTGCTGGCTGTGACGTTACTCGCAGAAGAAGCACCGGCTAACTCCGTGCCAGCAGCCGCGGTAATACGGAGGGTGCAAGCGTTAATCGGAATTACTGGGCGTAAAGCGCACGCAGGCGGTTGGATAAGTTAGATGTGAAAGCCCCGGGCTCAACCTGGGAAT
+
GGGGGGGGGGGGGGGGGGGGGGGGGGGGGGGGGGGGGGGGGGEFGGGGFGGGGGGGGGGGGGGGGGGFGGGGGGGCFGGGGGGGGGGGGGGGGGGGDFFGFGFGGGGGGGFGGGG<FGGEFGFFGCGGGGGDFGDGGGGGDGGGGGGGFFFGGGGGGGGGGGGGGGGGGGGGGGGGGGGGGGGGGGGGFGGGGGGGGGFGGGGGDGGGGGGGGGGGGGGGGGEGFGFGFGGGFGGGFGFGFGFFGGDDDGG79CD:?FF?C*?FBDGAFF4?FFF>:(/<@>GFFF::?FF?>(
@M04650:207:000000000-C238N:1:1101:9938:3405 1:N:0:19
ACTCCTACGGGAGGCAGCAGTAGGGAATCTTCGGCAATGGGGGCAACCCTGACCGAGCAACGCCGCGTGAGTGAAGAAGGTTTTCGGATCGTAAAACTCTGTTGTTAGAGAAGAACGTTAAGTAGAGTGGAAAATTACTTAAGTGACGGTATCTAACCAGAAAGGGACGGCTAACTACGTGCCAGCAGCCGCGGTAATACGTAGGTCCCAAGCGTTGTCCGGATTTATTGGGCGTAAAGCGAGCGCAGGTGGTTTCTTAAGTCTGATGTAAAAGGCAGTGGCTCAACCATTGTG
+
GGGGGGGGGGGGGGGGGGGGGGGGGGGGGGGGGGGGGGGGGGGGGGGGGGGGGGGGGGGGGGGGGGGGGGGGGGGGGGGGGGGGGGGGGGGGGFGGGGGGGGGGGGGGGGGGGGGGGGGGGGGGGGGFGGGGGFDFGGDGGGGGGGGGGGGGGGGGGGGGGGFGGGGGDGGGGGGGFGGGGGGGGGGGGGDGGGGGGGGGGFGGGGGGGGGGGGG=EGGGGGCEEGGGGGFGFGGGGFFGFGF355DGFFGF9FGF8FB4C9:CFDGAFFFFB6>FFBGFFF<FFF?BFFFFF4
@M04650:207:000000000-C238N:1:1101:7495:3507 1:N:0:19
ACTCCTACGGGAGGCAGCAGTAGGGAATCTTCGGCAATGGGGGCAACCCTGACCGAGCAACGCCGCGTGAGTGAAGAAGGTTTTCGGATCGTAAAACTCTGTTGTTAGAGAAGAACGTTAAGTAGAGTGGAAAATTACTTAAGTGACGGTATCTAACCAGAAAGGGACGGCTAACTACGTGCCAGCAGCCGCGGTAATACGTAGGTCCCAAGCGTTGTCCGGATTTATTGGGCGTAAAGCGAGCGCAGGTGGTTTCTTAAGTCTGATGTAAAAGGAAGTGGCGCAACCATTGTG
+
FGGGGGGGGGGGGGGGGGGGGG<FGGGGCEGDFGGGGGGGGGGCFFFFGFFFAFGGGGGG,C@FGGGFEGG<FFFGGGGGFEEFF@FEGGDFFGGCGGEFGGGGGFCG,EEGFFGFEGFFFFDFFCFGGC@FFFFGGGFFGEGGFGFGDGFC9D<B>BFGCFGD7>@**4FE*>C@,>C:<FGG7CC72CEC8CG5;FFGGGGGGGFGCC?5CE8CG<D7C5***<<CC>EF@E5*9C=FEDEFC3))79CG<*7=FB@87*::=>*:?*9@698)((*/91)8;75:??=654
@M04650:207:000000000-C238N:1:1101:10601:3512 1:N:0:19
ACTCCTACGGGAGGCAGCAGTGGGGAATATTGCACAATGGGGGAAACCCTGATGCAGCCATGCCGCGTATGTGAAGAAGGCCTTCGGGTTGTAAAGCACTTTCAGCGAGGAGGAAAGGTCAGTAGCTAATATCTGCTGGCTGTGACGTTACTCGCAGAAGAAGCACCGGCTAACTCCGTGCCAGCAGCCGCGGTAATACGGAGGGTGCAAGCGTTAATCGGAATTACTGGGCGTAAAGCGCACGCAGGCGGTCTGTCAAGTCGGATGTGAAATCCCCGGGCTCAACCTGGGAAC
+
GGGGGGGGGGGGGGGGGGGGGGGGGGGGGGGGGGGGGGGGGGGGGGGGGGGFGGGGGGGGGGGGGGGFGGGGGGGGGGGGGGDFGGGGGGGGGGGGGFGGGGGGGGGDGGGGGGG,?FGGGGGGGGGGGGGGGGGGGGGGFEDGGGGEFGGGGGGGGGGGFGGGGG?:FGGGFGGGFGGGGCCFGGGGCGEDGGGEFGGGGGGGGGGGGFFGEEGGGFFGEGGCFCFG?FFGEGGCGFFGFGBECCC3:DGGG3D?FF66?@D35*1,9@FF6FFFBFC351C6?FFFFFF:>4
@M04650:207:000000000-C238N:1:1101:6304:3514 1:N:0:19
ACTCCTACGGGAGGCAGCAGTAGGGAATCTTCGGCAATGGGGGCAACCCTGACCGAGCAACGCCGCGTGAGTGAAGAAGGTTTTCGGATCGTAAAACTCTGTTGTTAGAGAAGAACGTTAAGTAGAGTGGCAAATTACTTAAGTGACGGTATCTAACCAGAAAGGGACGGCTAACTACGTGCCAGCAGCCGCGGTAATACGTAGGTCCCAAGCGTTGTCCGGATTTCTTGGGCGTAAAGCGAGCGCAGGTGGTTTGATAAGTCTGAAGTTAAAGGCTGTGGCTCAACCATAGT
+
GGGGGGGGGGGGGGGGGGGGFFGGGGGGGGGGGGGGGGGGGGGGDGGGGGGGGGEGGGGGGGGGGGGGGGEGGGGGGGGGGGGGGGGFGGGGFCG<FFGGGGGFFGGGFFGFGGGGCFGGGGFFD<FGG=+<FFGFGGGG<3FFGGGEGGGGGGGFGGFGGGGFCFGGCGGGG:BDFGGGGGGGCEFGGFGGGGEGDECGGGGCEGGGD7CCFGGDGD*:8);>CF+<:>FC:5C*99=F@*5<<DDD@5CGC37:FF?@C8DG?*:<FF=@@@4;7:5)72>9@*81<F436
@M04650:207:000000000-C238N:1:1101:19860:3515 1:N:0:19
ACTCCTACGGGAGGCAGCAGTGGGGAATATTGCACAATGGGGGAAACCCTGATGCAGCCATGCCGCGTGTGTGAAGAAGGCCTTCGGGTTGTAAAGCACTTTCAGCGAGGAGGAAAGGTCAGTAGCTAATATCTGCTGGCTGTGACGTTACTCGCAGAAGAAGCACCGGCTAACTCCGTGCCAGCAGCCGCGGTAATACGGAGGGTGCAAGCGTTAATCGGAATTACTGGGCGTAAAGCGCACGCAGGCGGTTGGATAAGTTAGATGTGAAAGCCCCGGGCTCAACCTGGGAAT
+
GGGGGGGGGGGGGGGGGGGGGGGGGGGGGGGGGGGGGGGGGGGGGGGGGGGGGGGGGGGGGGGGGGGGGGGGGGGGGGGGGGGGGGGGGGGGGGGGGGGGGGGGGGGGGGGGGGGGGGGGGGGGGGFGGGGGGGGGGGGGFGGGGGGGGGGGGGGGGGGGGGGFGGGGGGGGGGGGGGGGGGGGGGGGGGGGGGGGGGGGGGGGGGGGGGFGGGGGGFGGGGGGGGGGCGGGFGGGGGFGFGFFGGGGFGGGGGG??FFF:FGGFFGFFFFFFFF>BFGFFFGFFFFFFFF?B:
@M04650:207:000000000-C238N:1:1101:22543:3516 1:N:0:19
ACTCCTACGGGAGGCAGCAGTGGGGAATATTGCACAATGGGGGAAACCCTGATGCAGCCATGCCGCGTGTGTGAAGAAGGCCTTTGGGTTGTAAAGCACTTTCAGCGAGGAGGAAAGGTCAGTAGCTAATATCTGCTGGCTGTGACGTTACTCGCAGAAGAAGCACCGGCTAACTCCGTGCCAGCAGCCGCGGTAATACGGAGGGTGCAAGCGTTAATCGGAATTACTGGGCGTAAAGCGCACGCAGGCGGTTGGATAAGTTAGATGTGAAAGCCCCGGGCTCAACCTGGGAAT
+
GGGGGGGGGGGGGGGGGGGGGGGGGEGGGGGGGGGGGGGGGGGGGGGGGGGGGGGGGFGGGGGGGGGGGGGGGGGGGGGGGGGGGGGGGGGGGGGGGGGGGGGGGGGGGEFGGFGGGGDGFGGGGGGGGGGGGGGGGGGGGGGGGGGGGGGGGGDGGGGGGGGGGGGGGGGDGGGGGGGGDGGGGGGFFGGGGGGGGGGGGGGGGGGGGGGGGECC=FGGG3CGGGGGGGGFDEDEGGFGFGFFGGGCEGGD9CDF=FFFCFGGFCFAFFFFFFFFFFGDFFGFFF)4:4F003
@M04650:207:000000000-C238N:1:1101:10432:3544 1:N:0:19
ACTCCTACGGGAGGCAGCAGTGGGGAATATTGCACAATGGGGGAAACCCTGATGCAGCCATGCCGCGTGTGTGAAGAAGGCCTTCGGGTTGTAAAGCACTTTCAGCGAGGAGGAAAGGTCAGTAGCTAATATCTGCTGGCTGTGACGTTACTCGCAGAAGAAGCACCGGCTAACTCCGTGCCAGCAGCCGCGGTAATACGGAGGGTGCAAGCGTTAATCGGAATTACTGGGCGTAAAGCGCACGCAGGCGGTTGGATAAGTTAGATGTGAAAGCCCCGGGCTCAACCTGGGAAT
+
GGGGGGGGGGGGGGGGGGGGGGGGGGGGGGGGGGGGGGGGGGGGGGGGGGGGGGGGGGGGGGGGGGGGGGGGGGGGGGGGGGFGGGGGGGGGGGGGGGGGGGGGGGGEGGGGGGGGGGGGGGGGGGGGGGGFGGGGGGGGCGFFGGGGGGGGGGGGGGGGGGGGGGGGGEGGGGGGGGGGGGGGGGGGFGGGGGGGGGGGGGGGGGGGGGGGGGGGGGGGGGGGGGGGGFDFFGGGGGFD:<EFGGGGFDD9)>DF4@FF7@CFFGG4@FFFFFFFFFGDDF:FFFFFFFF0>(
@M04650:207:000000000-C238N:1:1101:17977:3594 1:N:0:19
ACTCCTACGGGAGGCAGCAGTAGGGAATCTTCGGCAATGGGGGCAACCCTGACCGAGCAACGCCGCGTGAGTGAAGAAGGTTTTCGGATCGTAAAGCTCTGTTGTAAGAGAAGAATGTGTGTGAGAGTGGAAAGTTCACACAATGACGGTAACTTACCAGAAAGGGACGGCTAACTACGTGCCAGCAGCCGCGGTAATACGTAGGTCCCGAGCGTTGTCCGGATTTATTGGGCGTAAAGCGAGCGCAGGTGGTTTGATAAGTCTGAAGTTAAAGGCTGTGGCTCAACCATAGT
+
GGGGGGGGGGGGGGGGGGGGGGGGGGGGGGGGGGGGGGGGGGGGGGGGGGGGGGGGGGGGGGGGGGGGGGGGGGGGGGGGGGGGGGGGGGGGGGGGGGGGGGGGGGGGGGGGGGGGGGGGGGGGGGGGGGGGGGGGGGGGGGGGGGGGGGGCGGGGGGGGGGGGGGGGGGEGGGGFGGGGGGGGGGGFGGEEGGGGGGGGGFGGGGGGGGGGGGCCEGFDED;EGCGGGGGGFGGGGGBFFDDDGGCDF<FGG55>@?4@FFGGFDGDFFFF=?F428CFFF4?FFFFFF@?5
@M04650:207:000000000-C238N:1:1101:20726:3600 1:N:0:19
ACTCCTACGGGAGGCAGCAGTAGGGAATCTTCGGCAATGGGGGCAACCCTGACCGAGCAACGCCGCGTGAGTGAAGAAGGTTTTCGGATCGTAAAACTCTGTTGTTAGAGAAGAACGTTAAGTAGAGTGGAAAATTACTTAAGTGACGGTATCTAACCAGAAAGGGACGGCTAACTACGTGCCAGCAGCCGCGGTAATACGTAGGTCCCAAGCGTTGTCCGGATTTATTGGTCGTAAAGCGAGCGCAGGTGGTTTCTTAAGTCTGATGTATAAGTCAGTGGCTGAACCATTGTG
+
GGGGGGGGGDGGGG@CEDGFGCC9F<FFFGGFG>FFEGGGFEF:CF76BFFG8ECEGGGFGFEEGGGF7F=FGGDAFGGGGA5FFCGEDEEFFGGFFFGGGGGFGFGG9EFFCG<BCFGFDAB,?B<FE+33>=BFDCG,,>E3@DFDEFFFFGFEC,@CF8<F,6,<:8F7FFFFGGEBC>F;,*B<CF8B>EGD>><CFGGG7CFFDFD7@*A5:>>C8552*++3:0A0*:7=4CFFEGB><DGD>9DF*1>F?FF=E?>:@**.9?*19B**-4C=??4).*04:FF:>-
@M04650:207:000000000-C238N:1:1101:9349:3602 1:N:0:19
ACTCCTACGGGAGGCAGCAGTAGGGAATCTTCGGCAATGGGGGCAACCCTGACCGAGCAACGCCGCGTGAGTGAAGAAGGTTTTCGGATCGTAAAACTCTGTTGTTAGAGAAGAACGTTAAGTAGAGTGGAAAATTACTTAAGTGACGGTATCTAACCAGAAAGGGACGGCTAACTACGTGCCAGCAGCCGCGGTAATACGTAGGTCCCAAGCGTTGTCCGGATTTATTGGGCGTAAAGCGAGCGCAGGTGGTTTCTTAAGTCTGATGTAAAAGGCAGTGGCTCAACCATTGTG
+
GGGGGGGGGGGGGGGGGGGGGGGGGGGGGGGGGGGGGGGGGGGGGGGGGGGGGGGGGGEGGGGGGGGGGGGGGGGGGGGGGGGGGGGGGGGGGGGGGGGGGGGGFGGGFGGGGGGGGFGGGGGGGFGAFGGGGGG?FGCFGFGGGGGGGGGGGGFFCFG>FCFGFGGGGGGGGGGFGFGGGGGGGFG@CFGGGCEDDGGGC:FFEGGGG7FGECECE*0>EGEECC7FC>FGFGGGGGBGF5BEGGGG>*0995F?FFF?C4*:@DFFF4FB4@3@F?D??:4?*9?<:6@<DA
@M04650:207:000000000-C238N:1:1101:7839:3606 1:N:0:19
ACTCCTACGGGAGGCAGCAGTAGGGAATCTTCGGCAATGGGGGCAACCCTGACCGAGCAACGCCGCGTGAGTGAAGAAGGTTTTCGGATCGTAAAACTCTGTTGTTAGAGAAGAACGTTAAGTAGAGTGGAAAATTACTTAAGTGACGGTATCTAACCAGAAAGGGACGGCTAACTACGTGCCAGCAGCCGCGGTAATACGTAGGTCCCGAGCGGTGTCCGGATTTATTGGGCGTAAAGCGAGCGCAGGTGGTTTGATAAGTCTGAAGTTAAAGGCTGTGGCTCAACCCTAGT
+
GGGGGGGGGGGGGGGGGGGGGGGGGGGGGGGGGGGGGGGFGGGGGGGGGGGGGGGGGGGFGGGGGGGGGGGGGGGGGGGGFGGGGGGGEEFGGGGGGGGGGGGGGGGGGGGGGGGGGGGGGGGGGGGGGCFFFGGGGGGGGGGGGGGCFGGGGGFGGFFGF7DGFGGGGCGGGGGGGGGGGGGGGGGGGGGG5EEGGGGGEGGGGEFGGGGEDE5C=DGFEGGDG6?CFGGFFGGEGG*:79BEGCCGE5CD/><59=BFCFCFFCD<BFFBFFFFF?5?FB4?FFF:(85:A
@M04650:207:000000000-C238N:1:1101:7545:3625 1:N:0:19
ACTCCTACGGGAGGCAGCAGTGGGGAATATTGCACAATGGGGGAAACCCTGATGCAGCCATGCCGCGTGTGTGAAGAAGGCCTTTGGGTTGTAAAGCACTTTCAGCGAGGAGGAAAGGTCAGTAGCTAATATCTGCTGGCTGTGACGTTACTCGCAGAAGAAGCACCGGCTAACTCCGTGCCAGCAGCCGCGGTAATACGGAGGGTGCAAGCGTTAATCGGAATTACTGGGCGTAAAGCGCACGCAGGCGGTTGGATAAGTTAGATGTGAAAGCCCCGGGCTCAACCTGGGAAT
+
GGFGGGGFECEGGGGGGGGGGGGGGGDGGGGGGFGGGGGGGGGGGGGGGGGGGGGGGGGGGGGGGGGGGGGGGGGGFGGFGGGGGGGGCGGGG?FGGGGGGGGGGGD7FCFGGGGGGDFGEDFGGGFGGGGGGGGGGGGGGFGGFDEGGGGGGGGGCFGFGG7:,FFGEGEGGGG9DGGGGGGFGGCGDEC7EEG>FGGGCC8BEGGGGGGGG5BC5>DC5CEGGDGGGGGG>CDCCF4DFGFFGDGGFGGCCDGFFFFFGF=FFGGF4FFF??4@B-C77;D???74:>F04:
@M04650:207:000000000-C238N:1:1101:20916:3655 1:N:0:19
ACTCCTACGGGAGGCAGCAGTGGGGAATATTGCACAATGGGGGAAACCCTGATGCAGCCATGCCGCGTGTGTGAAGAAGGCCTTCGGGTTGTAAAGCACTTTCAGCGAGGAGGAAAGGTCAGTAGCTAATATCTGCTGGCTGTGACGTTACTCGCAGAAGAAGCACCGGCTAACTCCGTGCCAGCAGCCGCGGTAATACGGAGGGTGCAAGCGTTAATCGGAATTACTGGGCGTAAAGCGCACGCAGGCGGTTGGATAAGTTAGATGTTAAAGCCCCGGGCTCAACCGGGGGAT
+
GGGGGGGGGGGGGGGGGGGGGGGGGGGGGGGGGGGGGGGGGGGGGGGGGGGGGEGGGGFGGGGGGGGGGGGGGGGGGGGGGGGGGGGGGGGGGGGGGGGGGGGGGGG:@CGEGGGGGAFCFFA9EFGGGGG,FBFGGFGGEFGCFGGGGGGGGGC>FGGGGGGGGGGGGGGGGGGGGGGGGGGGGGGGGGGGGGDECGGGGECGGGEEGGGGGGGGECFGD3CFGGGGGGGGFGDEGF6DBC@59)1C>DD/9>36?4@6297767>6**19*7)8<05@5(7*945(()7(44
@M04650:207:000000000-C238N:1:1101:20452:3697 1:N:0:19
ACTCCTACGGGAGGCAGCAGTGGGGAATATTGCACAATGGGGGAAACCCTGATGCAGCCATGCCGCGTGTGTGAAGAAGGCCTTCGGGTTGTAAAGCACTTTCAGCGAGGAGGAAAGGTCAGTAGCTAATATCTGCTGGCTGTGACGTTACTCGCAGAAGAAGCACCGGCTAACTCCGTGCCAGCAGCCGCGGTAATACGGAGGGTGCAAGCGTTAATCGGAATTACTGGGCGTAAAGCGCACGCAGGCGGTTGGATAAGTTAGATGTGAAAGCCCCGGGCTCAACCTGGGAAT
+
GGGGGGGGGGGGGGGGGGGGGGGGGGGGGGGGGGGGGGGGGGGGGGGGGGGGGGGGGGGGGGGGGGGGGGGGGGGGGGGGGGGGGGGGGGGGGGGGGGGGGGGGGGGDGGGGGGGGGGGGGGGGGGAGGGGGGGGGGGGGGGGGGGGGGGGGGGGGGGGGGGGGGGGGGGGGGGGGGGGGGGGGGGGGGGGGGGGGGGGGGGGGGGGGGGFGGGGGCFGGEGGGGGGFGCFGFGDEGGFGFGFFGGGG>CDD5DG:**9799FGFGGFF=F=FFF3:BGFF>GFFFF0?F@B::
@M04650:207:000000000-C238N:1:1101:19179:3719 1:N:0:19
ACTCCTACGGGAGGCAGCAGTAGGGAATCTTCGGCAATGGGGGCAACCCTGACCGAGCAACGCCGCGTGAGTGAAGAAGGTTTTCGGATCGTAAAACTCTGTTGTTAGAGAAGAACGTTAAGTAGAGTGGAAAATTACTTAAGTGACGGTATCTAACCAGAAAGGGACGGCTAACTACGTGCCAGCAGCCGCGGTAATACGTAGGTCCCAAGCGTTGTCCGGATTTATTGGGCGTAAAGCGAGCGCAGGTGGTTTCTTAAGTCTGATGTAAAAGGCAGTGGCTCAACCATTGTG
+
GGGGGGGGGGGGGGGGGGGGGGGGGGGGGGGGGGGGGGGGGGGGGGGGGGGGGGGGGGGGGGGGGGGGGGGGGGGGGGGGGGGGGGGGGGGGGGGGGGGGGGGGGGGGGGGGGGGGGGGFGGGGFGFGGGGCGFGGGGGGGGGGGGGGGGGGGGGFGGGGGGGGGGGGGGGGGGGGGGGGGGGGGGGGGGGGGEGGGGGGGGGGGGFGFFGGGG>EEGGGGDG5EFFGGGGCFGGE5FFGFCDFGGGGFGGGGGGFBFF?FFGGFGFFFFF?B?DFFFGFFFGFFFFFFF=9<9
@M04650:207:000000000-C238N:1:1101:17358:3745 1:N:0:19
ACTCCTACGGGAGGCAGCAGTGGGGAATATTGCACAATGGGGGAAACCCTGATGCAGCCATGCCGCGTGTGTGAAGAAGGCCTTCGGGTTGTAAAGCACTTTCAGCGAGGAGGAAAGGTCAGTAGCTAATATCTGCTGGCTGTGACGTTACTCGCAGAAGAAGCACCGGCTAACTCCGTGCCAGCAGCCGCGGTAATACGGAGGGTGCAAGCGTTAATCGGAATTACTGGGCGTAAAGCGCACGCAGGCGGTTGGATAAGTTAGATGTGAAAGCCCCGGGCTCAACCTGGGAAT
+
GGGGGGGGGGGGGGGGGGGGGGGGGGGGGGGGGGGGGGGGGGGGGGGGGGGGGGGGGGGGGGGGGGGGGGGGGGGGGGGGGGGGGGGGGGGGGGGGGGGGGGGGGGGGGGGGGGGGGGGGGGGGGGGGGGGFGGGGGGGGFGGGGGGGGGGGGGGGGGGGGGGGGGGGGGGGGGGGGGGGGGGGGGGGGGGGGGDGGGGGGGGGGGGGGGGGGGGDGGGGGD5FFFG?CFFCDEGGGGFGFGD53>DDFGGD5CC?6FFF<FGGFGG<=FB@FF@FFFD35;GF*8@03FFFF0
@M04650:207:000000000-C238N:1:1101:18062:3748 1:N:0:19
ACTCCTACGGGAGGCAGCAGTGGGGAATATTGCACAATGGGGGAAACCCTGATGCAGCCATGCCGCGTGTGTGAAGAAGGCCTTCGGGTTGTAAAGCACTTTCAGCGAGGAGGAAAGGTCAGTAGCTAATATCTGCTGGCTGTGACGTTACTCGCAGAAGAAGCACCGGCTAACTCCGTGCCAGCAGCCGCGGTAATACGGAGGGTGCAAGCGTTAATCGGAATTACTGGGCGTAAAGCGCACGCAGGCGGTCTGTCAAGTCGGATGTGAAATCCCCGGGCTCAACCTGGGAAC
+
GGGGGGGGGGGGGGGGGGGGGGGGGGGGGGGGGGGGGGGGGGGGGGGGGGGGGGGGGGGGGGGGGGGGGGGGGGGGGGGGGGG8FGGGGGGGGGGGGGGGGGGGGGGGGGGGGGGGGGGGGGGGGGGGGGGGGGGGFGGGGGGGGGGGGGGGGGGGGGGGGGGGGGGGGGGGGGGGGGGGGGGGGGGGFGGGGGGGGGGGDEGGGGGGGGGGGGGGGGGGGGGGGGGGGFCGFGGGGGFGFGFFGGGGFGGGGGGFFFF??FGGEGG:FFFFFF4@:6GFE>FFFF@BFFF:?(
@M04650:207:000000000-C238N:1:1101:14661:3761 1:N:0:19
ACTCCTACGGGAGGCAGCAGTAGGGAATCTTCGGCAATGGGGGCAACCCTGACCGAGCAACGCCGCGTGAGTGAAGAAGGTTTTCGGATCGTAAAACTCTGTTGTTAGAGAAGAACGTTAAGTAGAGTGGAAAATTACTTAAGTGACGGTATCTAACCAGAAAGGGACGGCTAACTACGTGCCAGCAGCCGCGGTAATACGTAGGTCCCAAGCGTTGTCCGGATTTATTGGGCGTAAAGCGAGCGCAGGTGGTTTCTTAAGTCTGATGTAAAAGGCAGTGGCTCAACCATTGTT
+
GGGGGGGGGGGGGGGGGGGGGGGGGGGGGGGGGGGGGGGGGGEGGGGGGGGGGGGGGGGGGGGGGGGGGGGGGGGGGGDGGGGGGGGGGGGGGGGGGGGGGGGGGGGFGGGGGGGGGGGGGGGGGGGGGGGGFGGGGGGGGGGGFFGGGGGGGGGGGGGGGGGGGGGGDGGGGGGGGGGGGGGGGGGGGGGGGGGGGGGGGGGGGGGGGFFFGGGGEGGGGGGGGGG7CCFGFGGG<FBGFGFFGGDGFGGGGGGFFFFF:FGGFGGFF?F*=FEFFFGFFFGFFFFFF?B)5)
@M04650:207:000000000-C238N:1:1101:22004:3768 1:N:0:19
ACTCCTACGGGAGGCAGCAGTGGGGAATATTGCACAATGGGGGAAACCCTGATGCAGCCATGCCGCGTGTGTGAAGAAGGCCTTTGGGTTGTAAAGCACTTTCAGCGAGGAGGAAAGGTCAGTAGCTAATATCTGCTGGCTGTGACGTTACTCGCAGAAGAAGCACCGGCTAACTCCGTGCCAGCAGCCGCGGTAATACGGAGGGTGCAAGCGTTAATCGGAATTACTGGGCGTAAAGCGCACGCAGGCGGTTGGATAAGTTAGATGTGAAAGCCCCGGGCTCAACCTGGGAAT
+
GGGGGGGGGGGGGGGGGGGGGGGGGGGGGGGGGGGGGGGGGGGGGGGGGGGGGGGGGGGGGGGGGGGGGGGGGGGGGGGGGGGGGGGGGGGGGGGGGGGGGGGGGGGGGGGGGGGGGGGFGGGGGGGGGGGGGGGGGGGGGGGGGGGGGGGGGGGGGGGGGFGGGGGGGGGGGGGGGGGGGEFGGGGGFGGGGEGGGGGGGGEGGGGGGGGGGGDGGGGGCD;=FGGGGGGGDEGDGGFGFD)7<DGGEDD<5CD6B=FFFFFF8>CAFFFFFF@FB>D>525?FF@FFFF:?4
@M04650:207:000000000-C238N:1:1101:17512:3788 1:N:0:19
ACTCCTACGGGAGGCAGCAGTGGGGAATATTGCACAATGGGGGAAACCCTGATGCAGCCATGCCGCGTGTGTGAAGAAGGCCTTCGGGTTGTAAAGCACTTTCAGCGAGGAGGAAAGGTCAGTAGCTAATATCTGCTGGCTGTGACGTTACTCGCAGAAGAAGCACCGGCTAACTCCGTGCCAGCAGCCGCGGTAATACGGAGGGTGCAAGCGTTAATCGGAATTACTGGGCGTAAAGCGCACGCAGGCGGTTGGATAAGTTAGATGTGAAAGCCCCGGGCTCAACCTGGGAAT
+
GGGGGGGGGGGGGGGGGGGGGGGGGGGGGGGGGGGGGGGGGGGGGGGGGGGGGGGGGGGGGGGGGGGGGGGGGGGFGGGGGGGGGGGGGGGGGGGGGGGGGGGGGGGEGGGGGGGGGGGGGGGGGGFGGGGEGGGGGGGGGGGGGGGGGGGGGGGGGGGGGGGGGGGGGGGGGGGGGGGGGGGGGGGGGGGGGGGGGGGGGGGGGGGGGGGGGEGGGGGGGGCEGGGGGGGGEGGGGGFGBGFEGGGGFGG5>DG6*96?:=FD*0><=4=@F:@F<>CB3(9?9@FBFFF(:(
@M04650:207:000000000-C238N:1:1101:13934:3844 1:N:0:19
ACTCCTACGGGAGGCAGCAGTGGGGAATATTGCACAATGGGCGCAAGCCTGATGCAGCCATGCCGCGTGTATGAAGAAGGCCTTCGGGTTGTAAAGTACTTTCAGCGGGGAGGAAGGTGTTGTGGTTAATAACCGCAGCAATTGACGTTACCCGCAGAAGAAGCACCGGCTAACTCCGTGCCAGCAGCCGCGGTAATACGGAGGGTGCAAGCGTTAATCGGAATTACTGGGCGTAAAGCGCACGCAGGCGGTCTGTCAAGTCGGATGTGAAATCCCCGGGCTCAACCTGGGAAC
+
GGGGGGGGGGGGGGGGGGGGGGGGGGGGGGGGGGGGGGGGGGGGGGGGGGGGGGGGGGGGGGGGGGGGGGGGGGGGGGGGGGGGGGGGGGGGGGGGGGGGGGGGGGGGGGGGGGGGGGGGGGGGGGGGGFGGGGGGGGGGGGGGGGGGGGGGGGGGGGGGGGGGGGGGGGGGGGGGGGGGGGGGGGGGGGEGGGGGGGGGGDGGGGGGGGGFGEEGGGGGGGDFFGGGGGGGFGGGGGFGFG:>DGGGFGGCGGGFFFF?GFGGFGGFF??FF?4<09DBF9GFFFFFFFFFF0
@M04650:207:000000000-C238N:1:1101:19081:3886 1:N:0:19
ACTCCTACGGGAGGCAGCAGTAGGGAATCTTCGGCAATGGGGGCAACCCTGACCGAGCAACGCCGCGTGAGTGAAGAAGGTTTTCGGATCGTAAAACTCTGTTGTTAGAGAAGAACGTTAAGTAGAGTGGAAAATTACTTAAGTGACGGTATCTAACCAGAAAGGGACGGCTAACTACGTGCCAGCAGCCGCGGTAATACGTAGGTCCCAAGCGTTGTCCGGATTTATTGGGCGTAAGCGAGCGCAGGTGGTTTCTTAAGTCTGATGTAAAAGGCAGTGGCTCAACCATTGTGT
+
GGGGGGGGGDGGGGGGGGGGGGGGGGGGGGGGGGGGGGGGGGGGGGGGGGGGGGGGGGGGGGGGGGGGGGGGGGGGGGGGEEGGGGGGGGGGGGGGGGGGGGGGGGGGGGGGGGGGGGGGGGFFGGGFGGGFGGGGGGDGGFGEFGFEGGGGGGGGFFGGGFGGG>FGGGGGGGGGGGGGGGGGGGGGGGGGGGGGGGGGGEGGGFGGFFFFGGGG51:>EGECCFFGCFGGFGGGGG=)<CBEGCGDFGGGFGG?BFFFEFCGFGGFFFF?F@FF?FGFFFGFFFFF2@=AB2
@M04650:207:000000000-C238N:1:1101:25448:3891 1:N:0:19
ACTCCTACGGGAGGCAGCAGTAGGGAATCTTCGGCAATGGGGGCAACCCTGACCGAGCAACGCCGCGTGAGTGAAGAAGGTTTTCGGATCGTAAAACTCTGTTGTTAGAGAAGAACGTTAAGTAGAGTGGAAAATTACTTAAGTGACGGTATCTAACCAGAAAGGGACGGCTAACTACGTGCCAGCAGCCGCGGTAATACGTAGGTCCCAAGCGTTGTCCGGATTTATTGGGCGTAAAGCGAGCGCAGGTGGTTTCTTAAGTCTGATGTAAAAGGCAGTGGCTCAACCATTGTG
+
GGGGGGGGGGGGGGGGGGGGGGGGGGGGGGGGGGGGGGGGGGGGGGGGGGGGGGGGGGGGGGGGGGGGGGGGGGGGGGGGGGGGGGGGGEGGGGGGGGGGGGGGGGGFGGGGGGGGGGGGGGGGGGGFFGGGGGGGGGGGGGGGFFGGGGFFGGGGGFGGGGEGGGGGGEGGGGGGGGGGGGGGGGFGGGGGGGGGGGGGGCFGGGGGGGGGGGEGEDGFGGGGGGGGGGGD>EGEG<FFEGFFGG)7;>FFDGGFF?6@CFGGF7>59FFF?6;F017FFFCFFF??:FFA<4
@M04650:207:000000000-C238N:1:1101:10082:3899 1:N:0:19
ACTCCTACGGGAGGCAGCAGTGGGGAATATTGCACAATGGGGGAAACCCTGATGCAGCCATGCCGCGTGTGTGAAGAAGGCCTTCGGGTTGTAAAGCACTTTCAGCGAGGAGGAAAGGTCAGTAGCTAATATCTGCTGGCTGTGACGTTACTCGCAGAAGAAGCACCGGCTAACTCCGTGCCAGCAGCCGCGGTAATACGGAGGGTGCAAGCGTTAATCGGAATTACTGGGCGTAAAGCGCACGCAGGCGGTTGGATAAGTTAGATGTGAAAGCCCCGGGCTCAACCTGGGAAT
+
GGGGGGGGGGGGGGGGGGGGGGGGGGGGGGGGGGGGGGGGGGGGGGGGGGGGGGGGGGGGGGGGGGGGGGGGGGGGGGGGGGFGGGGGGGGGGGGGGGGGGGGGGGGGGGGGGGGGGGGGGGGGGGGGGGGGGGGGGGGGFGGGFGGGGGGFGGGGGGGGGGGGGGGDGGGGGGGGGGGGGGGGGGGGGGGGGGGGGGGGEGEGGGGGGGGGGGGGGGGGGGEGCFGFGFGGFGGGGGFGFGFFGGGGFDG)99CF*=BFE4CGFGFFFFFFFFF3?BDEF>GFFFF(8F>,:2
@M04650:207:000000000-C238N:1:1101:10802:3932 1:N:0:19
ACTCCTACGGGAGGCAGCAGTGGGGAATATTGCACAATGGGCGCAAGCCTGATGCAGCCATGCCGCGTGTGTGAAGAAGGCCTTCGGGTTGTAAAGCACTTTCAGCGAGGAGGAAAGGTCAGTAGCTAATATCTGCTGGCTGTGACGTTACTCGCAGAAGAAGCACCGGCTAACTCCGTGCCAGCAGCCGCGGTAATACGGAGGGTGCAAGCGGTAATCGGAATTACTGGGCGTAAAGCGCACGCAGGCGGTTGGAGAAGTTAGATGTGAAAGCACCGGGCTCAACCTGGGAAT
+
GGGGGGGGGGGGGGGGGGGGGGGGGGGGGGGGGGGGGGGFGGGGEGGGGGGGGFGGGGGGGGGGGGGGGGGGGGGGGGGGGGC<FGGGGGGGGGGEFGGGGGGGGGDGGGGGGGGGGGFGGGGGGGFGGGGGGGFGGGGDGGDFGGGEFFGGGGGGGGGGGGGGGGG7FDGGGGGGGGFGGDG8CFFGGGGG8*BEDGGGGGDGD:8=FC<>E*ACEGG3EDGGG??EFGGGF=DECGFG:9>BDGGGEGGC<CD6)94739>FFGGFFFFBF?971;CD)2>66485:FF0>(
@M04650:207:000000000-C238N:1:1101:22402:3959 1:N:0:19
ACTCCTACGGGAGGCAGCAGTGGGGAATATTGCACAATGGGGGAAACCCTGATGCAGCCATGCCGCGTGTGTGAAGAAGGCCTTCGGGTTGTAAAGCACTTTCAGCGAGGAGGAAAGGTCAGTAGCTAATATCTGCTGGCTGTGACGTTACTCGCAGAAGAAGCACCGGCTAACTCCGTGCCAGCAGCCGCGGTAATACGGAGGGTGCAAGCGTTAATCGGAATTACTGGGCGTAAAGCGCACGCAGGCGGTTGGATAAGTTAGATGTGAAAGCCCCGGGCTCAACCTGGGAAT
+
GGGGGGGGGGGGGGGGGGGGGGGGGGGGGGGGGGGGGGGGGGGGGGGGGGGGGGGGGGFGFGGGGGGGGGGGGGGGGGGGGGGGGGGGGGGGGGGGGGGGCGGGGGGEFGG@FGGGFGFGGGGFGGGGGGGGGGGGGGCGA@3D@BFGCGGGGGGGGGFFCGFFFGGCEG::FGFF7EGC>FGGGGGGGGDCGGGGGGDGGGGGGCBEGGGGGACEFGGFEDGFFFD?74EFBEC*7C?GFC:DGGGGFGG797C74/67:7:C6776**9B=4)7(1C@59F=?:FBBFF?B(
@M04650:207:000000000-C238N:1:1101:7601:3985 1:N:0:19
ACTCCTACGGGAGGCAGCAGTAGGGAATCTTCGGCAATGGGGGCAACCCTGACCGAGCAACGCCGCGTGAGTGAAGAAGGTTTTCGGATCGTAAAACTCTGTTGTTAGAGAAGAACGTTAAGTAGAGTGGAAAATTACTTAAGTGACGGTATCTAACCAGAAAGGGACGGCTAACTACGTGCCAGCAGCCGCGGTAATACGTAGGTCCCAAGCGTTGTCCGGATTTATTGGGCGTAAAGCGAGCGCAGGTGGTTTCTTATGTCTGAGGTAAAAGGCAGTGGTCCAACCATTGTT
+
GGGGGGGGGGGGGGCGGGGGGGGGGGGG9FFGGCEGGGFGGEDGGGGGGGGGGGDFGGGG@FDGGGDFE:FGCGGGGGGG<5CFGGGGGCFGFGGGGDEFFGGEG?F@,5CEGEFFD>D>FFDFG<555>FCDGGGGC@,C<<@,,,@:3>+EFGGG7>DFGFC8<BFCE*4C<,>;DC:2:*?8*,2CC=8CEBEC?9982>;EGBC*<C5;5CG57C:?58:C<??FGG=@*1:D9=757>33)91)9C*99*7@4?*+02*00*,9@?@76;F0:DFF)*/99<1176>4)
@M04650:207:000000000-C238N:1:1101:5201:4071 1:N:0:19
ACTCCTACGGGAGGCAGCAGTAGGGAATCTTCGGCAATGGGGGCAACCCTGACCGAGCAACGCCGCGTGAGTGAAGAAGGTTTTAGGATCGTAAAACTCTGTTGTTAGAGAAGAACGTTAAGTAGAGTGGAAAATTACTTAAGTGACGGTATCTAACCAGAAAGGGACGGCTAACTACGTGCCAGCAGCCACGGTAATACGTAGGTCCCAAGCGTTGTCCGGATTTATTGTGCGTAAAGCGAGCGCAGGTGGTTTCTTAAGTCTGATGTAAAAGGCAGTGGCTCAACCATTGTG
+
GGGDCFC,BFDGGG;C,@6,CF9@E@F8<6,F8@:+6CFECF>7:CC<CDEF,CCFF+F6C+7>=:F=7FEFFFB9F,EA?,CF<=CC,:+4BE=EFGGEF?E,B,F,,5FE<,EFFGG,+5C,8,?CFF:EF@,=F<FCFCC@FFDEG:@7=BFGGGEFDFG,@<,DFC*1>B8D?7CDGF:CGGF,=C,4**6=5+938:A2*2+3*3A*CE8*:1:+3)*>C0<CFG0<=EGE*9?779)))19DB7C*17*9BB4@FFFDBD*.9*9*1@37?(*9.3C6@F:(,=?<<)
@M04650:207:000000000-C238N:1:1101:23745:4139 1:N:0:19
ACTCCTACGGGAGGCAGCAGTGGGGAATATTGCACAATGGGGGAAACCCTGATGCAGCCATGCCGCGTGTGTGAAGAAGGCCTTCGGGTTGTAAAGCACTTTCAGCGAGGAGGAAAGGTCAGTAGCTAATATCTGCTGGCTGTGACGTTACTCGCAGAAGAAGCACCGGCTAACTCCGTGCCAGCAGCCGCGGTAATACGGAGGGTGCAAGCGTTAATCGGAATTACTGGGCGTAAAGCGCACGCAGGCGGTTGGATAAGTTAGATGTGAAAGCCCCGGGCTCAACCTGGGAAT
+
GGGGGGGGGGGGGGGGGGGGGGGGGGGGGGGGGGGGGGGGGGGGGGGGGGGGGGGGGGGGGGGGGGGGGGGGEGGFGGGGGGGGGGGGGGGGGGGGGGGGGGGGGGGE:FEGG7FFFGGGGGGGGGGGGGGGGGGGGGGGGGGGGGGGGGGGGGGGGEFGGGGGGGGGGGGGGGGFFEGGGGGGGGGFGDGGGEG5BCGGGGGGGGGGGGDGG:CCGGDGGD=FFGGG7FG5;EGGGGFGFD5BG)9>BCDCC7C9B7B?E?*?F7DBF?FFFFFF?9<>@0<@FFFBFF:??0
@M04650:207:000000000-C238N:1:1101:13372:4179 1:N:0:19
ACTCCTACGGGAGGCAGCAGTAGGGAATCTTCGGCAATGGGGGCAACCCTGACCGAGCAACGCCGCGTGAGTGAAGAAGGTTTTCGGATCGTAAAACTCTGTTGTTAGAGAAGAACGTTAAGTAGAGTGGAAAATTACTTAAGTGACGGTATCTAACCAGAAAGGGACGGCTAACTACGTGCCAGCAGCCGCGGTAATACGTAGGTCCCAAGCGTTGTCCGGATTTATTGGGCGTAAAGCGAGCGCAGGTGGTTTCTTAAGTCTGATGTAAAAGGCAGTGGCTCAACCATTGTG
+
GGGGGGGGGGGGGGGGGGGGGGGGGGGGGGGGGGGGGGGGGGGGGGGGGGGGGGGGGGGGGGGGGGGGGGGGGGGGGGGGFGGGGGGGGGGGGGGGGGGGGGGGGGGGGGGGGGGGG=DFGGGGGDFDFFGGGGGGGGGGGGGGGGGGGEGFGGGGGGGGGGGGCGGGGGGGGGGGGGGGGGGGGGGFGGGGGGEGDFDCFGGGGGCGGGGGGG5;CDGGGGGGC+3::FFCFGGEGGFG@CB3CDGGFCFGGFGFFFFFGFGGFDG:6=B=FFBF??CFFFCFF?F<:49>9<
@M04650:207:000000000-C238N:1:1101:11835:4198 1:N:0:19
ACTCCTACGGGAGGCAGCAGTGGGGAATATTGCACAATGGGGGAAACCCTGATGCAGCCATGCCGCGTGTGTGAAGAAGGCCTTCGGGTTGTAAAGCACTTTCAGCGAGGAGGAAAGGTCAGTAGCTAATATCTGCTGGCTGTGACGTTACTCGCAGAAGAAGCACCGGCTAACTCCGTGCCAGCAGCCGCGGTAATACGGAGGGTGCAAGCGTTAATCGGAATTACTGGGCGTAAAGCGCACGCAGGCGGTTGGATAAGTTAGATGTGAAAGCCCCGGGCTCAACCTGGGAAT
+
GGGGGGGGGGGGGGGGGGGGGGGGGGGGGGGGGGGGGGGGGGGGGGGGGGGGGGGGGGGGGGGGGGGGGGGGGGGGGGGGGGGGGGGGGGGGGGGGGGGGGGGGGGGGGGGGGGGGGGGGGGGGGGGGGGGGGGGGGGGGGGGGGGGGFEGGGGGGGFFGGGGGGGGGGGGGCGGGGGGGGGGGGGGGGGGGGGGGGGGGGGDGGGGGGGGGGGGGFCFGGGGGGGGGGDFGFGGGGGFGFGFFGGGGDGDDGDD9?FB?CFGGFCFFFFF4FFFFFFG>56FF?FFFFF>F?1
@M04650:207:000000000-C238N:1:1101:14940:4202 1:N:0:19
ACTCCTACGGGTGGCAGCAGTAGGGAATCTTCGGCAATGGGGGCAACCCTGACCGAGCAACGCCGCGTGAGTGAAGAAGGTTTTCGGATCGTAAAACTCTGTTGTTAGAGAAGAACGTTAAGTAGAGTGGAAAATTACTTAAGTGACGGTATCTAACCAGAAAGGGACGGCTAACTACGTGCCAGCAGCCGCGGTAATACGTAGGTCCCAAGCGTTGTCCGGATTTATTGGGCGTAAAGCGAGCGCAGGAGGTTTCTTAAGTCTGATGTAAAAGGCAGTGGCCCAACCATTGTG
+
GFFFFGGEF:@FGGFDGGGGEE<C@F@E<FDFFGGEEFGG?FEGGGDFECFC,CCGGCFFGGGGDGEG7C:<B,@<<FFFGFGFGFCCB>FG?AFFGGDGAF9EF@E98?BF<FG=F>A>3DBFBFEA<DEGGGGFFGDFAFFDFFFGGFD@FGGFGFGGDEFFG7>CCCDDCFGGGGDFCBFGGGCGFFCE>8:BECFFGGEC*<<CGG6*8C;EDCFGCC*:8+<CC*<C>55CCC?=>C3>)1/9)*19CC*8=F?9?B::=776796*9BDFFF7)5(*).87:6?B5<4
@M04650:207:000000000-C238N:1:1101:25387:4228 1:N:0:19
ACTCCTACGGGAGGCAGCAGTGGGGAATATTGCACAATGGGGGAAACCCTGATGCAGCCATGCCGCGTGTGTGAAGAAGGCCTTCGGGTTGTAAAGCACTTTCAGCGAGGAGGAAAGGTCAGTAGCTAATATCTGCTGGCTGTGACGTTACTCGCAGAAGAAGCACCGGCTAACTCCGTGCCAGCAGCCGCGGTAATACGGAGGGTGCAAGCGTTAATCGGAATTACTGGGCGTAAAGCGCACGCAGGCGGTTGGATAAGTTAGATGTGAAAGCCCCGGGCTCAACCTGGGAAT
+
GGGGGGGGGGGGGGGGGGGGGGGGGGGGGGGGGGGGGGGGGGGGGGGGGGGGGGGGGGGGGGGGGGGGGGGGGGGGGGGGGGGGGGGGGGGGGGGGGGGGGGGGGGGEGGGGCFCFGGFGGGGGGGGGGGGGGGGGGGGGGGGGGGGGDGGGGGGGGGCGGGGGGGGGGGGDGGGGGGGGGGGGGGGGGGGGGGGGGGGGGCEGC:EGGGGGGGGCCFGGGGEGGGCCCGGGDEGEGGFGFCDFGGGGFGG<C<D?4=FFG4::=CD>FFB@B4>><;GFFFGF?FFFF>F?B:
@M04650:207:000000000-C238N:1:1101:22318:4325 1:N:0:19
ACTCCTACGGGAGGCAGCAGTGGGGAATATTGCACAATGGGGGAAACCCTGATGCAGCCATGCCGCGTGTGTGAAGAAGGCCTTCGGGTTGTAAAGCACTTTCAGCGAGGAGGAAAGGTCAGTAGCTAATATCTGCTGGCTGTGACGTTACTCGCAGAAGAAGCACCGGCTAACTCCGTGCCAGCAGCCGCGGTAATACGGAGGGTGCAAGCGTTAATCGGAATTACTGGGCGTAAAGCGCACGCAGGCGGTTGGATAAGTTAGATGTGAAAGCCCCGGGCTCAACCTGGGAAT
+
GGGGGGGGGGGGGGGGGGGGGGGGGGGGGGGGGGGGGGGGGGGGGGGGGGGGGGGGGGGGGGGGGGGGGGGGGGGGGGGGGGGGGGGGGGGGGGGGGGGGGGGGGGGGGGGGGGGGGGGGGGGGGGGGGGGGGGGGGGGGGGGGGGGGGGGGGGGGGGGGGGGGGGGDEGGGGGGGGGGGGGGGGGGGGGGGGGGGGGGGGGGGGGGEGFGGGGGGFGGFGG5EGGGGGGGFFGGGGGFGFCDFGGGG><DG3CDFFFF?CFGGFGG2@FFFFFFF01D>BFGFFFF01:F0:4
@M04650:207:000000000-C238N:1:1101:26227:4357 1:N:0:19
ACTCCTACGGGAGGCAGCAGTAGGGAATCTTCGGCAATGGGGGCAACCCTGACCGAGCAACGCCGCGTGAGTGAAGAAGGTTTTCGGATCGTAAAACTCTGTTGTTAGAGAAGAACGTTAAGTAGAGTGGAAAATTACTTAAGTGACGGTATCTAACCAGAAAGGGACGGCTAACTACGTGCCAGCAGCCGCGGTAATACGTAGGTCCCGAGCGTTGTCCGGATTTATTGGGCGTAAAGCGAGCGCAGGTGGTTTGATAAGTCTGAAGTTAAAGGCTGTGGCTCAACCATAGT
+
GGGGGGGGGGGGGGGGGGGGGGGGGGGGGGGGGGGGGGGGGGGGGGGGGGGGGGGGGGGGGGGGGGGGGGGGGGGGGGGGFFGGGGGGGGGGGGGGGGGGGGGGGGGGGGGGFGGGGGGGGGGGGGGGGGGGGGGGGGGGGGGGGGGGGGGGGGGGGGGFGGF?FGGGGDGGGGGGGGGGGGGGGGGGGGGGGGGGGGGGGGGFGGGGGGGGGGGGGDGGGGD=EFGGGGGFFGGGGGFGFGFFGGDGF9FG>F53B@BFFFGF=FGB=FFFFBFFFFGFFBGF4?FF?FFFF
@M04650:207:000000000-C238N:1:1101:16630:4393 1:N:0:19
ACTCCTACGGGAGGCAGCAGTGGGGAATATTGCACAATGGGGGAAACCCTGATGCAGCCATGCCGCGTGTGTGAAGAAGGCCTTCGGGTTGTAAAGCACTTTCAGCGAGGAGGAAAGGTCAGTAGCTAATAACTGCTGGCTGTGACGTTACTCGCAGAAGAAGCACCGGCTAACTCCGTGCCAGCAGCCGCGGTAATACGGAGGGTGCAAGCGTTAATCGGAATTACTGGGCGTAAAGCGCACGCAGGCGGTTGGATAAGTTAGATGTGAAAGCCCCGGGCTCAACCTGGGA
+
GGGGGGGGGGGGGGGGGGGGGGGGGGGGGGGFFFGGGGGGGGGGGGGGGGGGGGGGGGGGEGGGGGGGGGGGGGFGGGGGGGGGGGGGGGGGGGGGGGGGGGGGGFGGGGGGGGGGGGGEFEGGGGFGGC<,CBFFFFFG@FFC@DGC@ECGGFCGGFGGGGFFFFGGGGECG:;DFGCEEGDCFGGGEC=7CCEGFG?CGGGGGGGGFGCFDCECEDF<GCG*CCCFFDGFBEGD:>FG>CEFD<CDFDG9)99)==?FC?FFFCFFFFFFF@).31CB>9CF?FF::5><
@M04650:207:000000000-C238N:1:1101:15441:4401 1:N:0:19
ACTCCTACGGGAGGCAGCAGTGGGGAATATTGCACAATGGGGGAAACCCTGATGCAGCCATGCCGCGTGTGTGAAGAAGGCCTTCGGGTTGTAAAGCACTTTCAGCGAGGAGGAAAGGTCAGTAGCTAATATCTGCTGGCTGTGACGTTACTCGCAGAAGAAGCACCGGCTAACTCCGTGCCAGCAGCCGCGGTAATACGGAGGGTGCAAGCGTTAATCGGAATTACTGGGCGTAAAGCGCACGCAGGCGGTTGGATAAGTTAGATGTGAAAGCCCCGGGCTCAACCTGGGAAT
+
GGGGGGGGGGGGGGGGGGGGGGGGGGGGGGGGGGGGGGGGGGGGGGGGGGGGGGGGGGGGGGGGGGGGGGGGGGGGGGGGGGGGGGGCGGGGGGGGGGGGGGGGGGGGGGGCFEGFGGGGGGGGGGGGGGGFGGGGGGGGGGGGGFGGGGGGGGGGGGGGGGGGGGGGGGDGGGGGGGGGGGGGGGGGGGGGGGGGGGGGGCCGGGGGGGGGDEGCFGGGGGGGGGGGFCDFFGGGGGFGDG:>D3CDBGGCDDCFFFF=CF>FFFG4*/@6BF>FBFC@>2C7*8F:BFF??:
@M04650:207:000000000-C238N:1:1101:25860:4403 1:N:0:19
ACTCCTACGGGAGGCAGCAGTGGGGAATATTGCACAATGGGGGCAACCCTGATGCAGCCATGCCGCGTGTGTGAAGAAGGTTTTCGGATCGTAAAACTCTGTTGTTAGAGAAGAACGTTAAGTAGAGTGGAAAATTACTTAAGTGACGGTATCTAACCAGAAAGGGACGGCTAACTACGTGCCAGCAGCCGCGGTAATACGTAGGTCCCAAGCGTTGTCCGGATTTATTGGGCGTAAAGCGAGCGCAGGTGGTTTCTTAAGTCTGATGTAAAGGCAGTGGCTCAACCATTGTGT
+
FGGGGGGGGGGGGGGGGGGGGDGGGGGGGGGGFEGGGGGGGEG+CFCFGGFGGGGGGGGGGGGEEEGGGGFFFGGGGGGGFCFGGGGGGEGGGGFGGGGGGGGFFFGGCEGGGGGGDDFFGGGGGDFBEFG9<DFD??FFEF9FBCD7:@FFFFGFEGGGGGDF7>EFGGGGGGGGGFGCFGGGDFG8C>C78CEGC9CCG9FECBCGD?FF5CE5C<F7:3;*=++<FFFC4CGGC3@*7577CGGGECFGGF<@=F4@<6>CF:C<6=FFFF:)4.9?)4C=F5>1<=4<>3
@M04650:207:000000000-C238N:1:1101:8429:4403 1:N:0:19
ACTCCTACGGGAGGCAGCAGTAGGGAATCTTCGGCAATGGGGGCAACCCTGACCGAGCAACGCCGCGTGAGTGAAGAAGGTTTTCGGATCGTAAAACTCTGTTGTTAGAGAAGAACGTTAAGTAGAGTGGAAAATTACTTAAGTGACGGTATCTAACCAGAAAGGGACGGCTAACTACGTGCCAGCAGCCGCGGTAATACGTAGGTCCCAAGCGTTGTCCGGATTTATTGGGCGTAAAGCGAGCGCAGGTGGTTTCTTAAGTCTGATGTAAAAGGCAGTGGCTCAACCATTGTG
+
GFFGGC<FGGGGGGGGGGFGEG,@@FEGGGGG?FE:C,CFG:FEGGGACE<FGFG7F+@DFGGGEGGGE:CGGCFEEGGG?AFGFC7FCF@FFC?FFEG,AFFEFGGFGGGGGGGGGCFFFGAFGGGGGFFGGFFGAFGGGGGCFFGBFCF@FGGGGGGGFGGG77DFGGGGGGGGDFCFBFGFFCCFCC?:E88BECEGFFFCCBF?FCCEGGGG7D7CGD*:;<CEFFG5<5DC3F=*09)75)1CDG4DD<DFBF=@:9CFF7CAFFFF=B))41*9)4/7765:<F=2<)
@M04650:207:000000000-C238N:1:1101:14194:4468 1:N:0:19
ACTCCTACGGGAGGCAGCAGTAGGGAATCTTCGGCAATGGGGGCAACCCTGACCGAGCAACGCCGCGTGAGTGAAGAAGGTTTTCGGATCGTAAAACTCTGTTGTTAGAGAAGAACATTAAGTAGAGTGGAAAATTACTTAAGTGACGGTATCTAACCAGAAAGGGACGGCTAACTACGTGCCAGCAGCCGCGGTAATACGTAGGTCCCAAGCGTTGTCCGGATTTATTGGGCGTAAAGCGAGCGCAGGTGGTTTCTTAAGTCTGATGTAAAAGGCAGTGGCTCAACCATTGTG
+
GGGGGGGGGGGGGGGGGGGGGGGGGGGGGGGGGGGGGGGGGGGGGGGGGGGGGGGGGGGGGGGGGGGGGGGGGGGGGGGGGGGGGGGGGGGGGGGGGGGGGGGGGGGGGGGGGGGGGGGGGGGGGGGGFGGFGGGGGGGGGGGFGGGGGGGGGGGGGGGCFGCGGGFGGEGGGGGGGGGGFGFGGGGGGGCEGGGGGGGGGGGGGGGGGGGFGGGGGDFCGGGEEGGGGGGGFGDCDFFGFDB@GGGGFGGGGGCFFF==?@GGFGFAFFFFFFB>FFGFFB9:FFFBFFFFF4
@M04650:207:000000000-C238N:1:1101:15372:4480 1:N:0:19
ACTCCTACGGGAGGCAGCAGTAGGGAATCTTCGGCAATGGGGGCAACCCTGACCGAGCAACGCCGCGTGAGTGAAGAAGGTTTTCGGATCGTAAAGCTCTGTTGTAAGAGAAGAATGTGTGTGAGAGTGGAAAGTTCACACAATGACGGTAACTTACCAGAAAGGGACGGCTAACTACGTGCCAGCAGCCGCGGTAATACGTAGGTCCCGAGCGTTGTCCGGATTTATTGGGCGTAAAGCGAGCGCAGGTGGTTTGATAAGTCTGAAGTTAAAGGCTGTGGCTCAACCATAGT
+
GGGGGGGGGGGGGGGGGGGGGGGGGGGGGGGGGGGGGGGGGGGGGGGGGGGGGGGGGGGGGGGGGGDFGGGGGGGGGGGGGGGGGGGGDGGGGGGGGGGFFGGGGGGGGGGGGGGGGGGGGGGGGGGGGGGGDFGGGGGGGGGGGGGGGGGGGGGGGGGGGGGG7CGGGGGGGGGGGGEGEGGGGGG>FCEGGGGGGGGGGGGGGGGGGGGGGGGGGGGGGGE5CFGGGGGGFGGGGGFGFGFFGGDGF>FGCGG>?FFFG=FGFGGFFFFFFFFFB?C:F?FFFF@BB4*:4
@M04650:207:000000000-C238N:1:1101:13714:4499 1:N:0:19
ACTCCTACGGGAGGCAGCAGTGGGGAATATTGCACAATGGGGGAAACCCTGATGCAGCCATGCCGCGTGTGTGAAGAAGGCCTTTGGGTTGTAAAGCACTTTCAGCGAGGAGGAAAGGTCAGTAGCTAATATCTGCTGGCTGTGACGTTACTCGCAGAAGAAGCACCGGCTAACTCCGTGCCAGCAGCCGCGGTAATACGGAGGGTGCAAGCGTTAATCGGAATTACTGGGCGTAAAGCGCACGCAGGCGGTTGGATAAGTTAGATGTGAAAGCCCCGGGCTCAACCTGGGAAT
+
GGGGGGGGGGGGGGGGGGGGGGGGGGGGGGGGGGGGGGGGGGGGGGGGGGGGGGGGGGGGGGGGGGGFGGGGGGGGGGGGGGGGGGGGGGGGGGGGGGGGGGGGGGGGGGGGGGFGGGGGGGGGGGFCGGGEGGGGFGGGGGGGGGGGGGGGGGGGGGGGGGGGGGGGGGGGGGGGGGGGGGGGGGGGGGGGGEGGFGCGGGGGGGGGGGGFGEGDGGGGGDGGFGGGGGGGFGGGGGFGFGEBGD<DEGGC3CD:?4@FCFCGF7DAFBFFFF>FBFGBF6C6?FF0?>333(
@M04650:207:000000000-C238N:1:1101:6926:4504 1:N:0:19
ACTCCTACGGGAGGCAGCAGTAGGGAATCTTCGGCAATGGGGGCAACCCTGACCGAGCAACGCCGCGTGAGTGAAGAAGGTTTTCGGATCGTAAAACTCTGTTGTTAGAGAAGAACGTTAAGTAGAGTGGAAAATTACTTAAGTGACGGTATCTAACCAGAAAGGGACGGCTAACTACGTGCCAGCAGCCGCGGTAATACGTAGGTCCCAAGCGTTGTCCGGATTTATTGGGCGTAAAGCGTGCGTAGGCGGCTTTTTAAGTCGGATGTGAAATCCGCGAGCTTAACTTGGGA
+
GGGGGGGGGGGGGGGGGGGGGGGGGGGG,FF9FGGGGGFGGGGEGGGGGGGGGGEDGGGGGGGGGDGFGGGGGGG,EFGGGCFGFGG?CFGGGGGGGFFGFGGF?FDG9FGCFGDGGDFEG?EAC@FFF7>B,><FGGGDEDEDF<<BFCGFFFFFGGGGGGGGGEEGG>7BEBF;FGGFCFGFFC:B8=:7CCEE*?CEG2>CGGGDC?FGCGGGG<FDED81;CCEF:EGFEDEC*8:>C>BGDDD3*)1>5D?=F>6CFG:3)77F6?**066(-550()09**.6@?(2
@M04650:207:000000000-C238N:1:1101:18562:4514 1:N:0:19
ACTCCTACGGGAGGCAGCAGTAGGGAATCTTCGGCAATGGGGGCAACCCTGACCGAGCAACGCCGCGTGAGTGAAGAAGGTTTTCGGATCGTAAAACTCTGTTGTTAGAGAAGAACGTTAAGTAGAGTGGAAAATTACTTAAGTGACGGTATCTAACCAGAAAGGGACGGCTAACTACGTGCCAGCAGCCGCGGTAATACGTAGGTCCCAAGCGTTGTCCGGATTTATTGGGCGTAAAGCGAGCGCAGGTGGTTTCTTAAGTCTGATGTAAAAGGCAGTGGCTCAACCATTGTG
+
GGGGGGGGGGGGGGGGGGGGGGGGGGGGGGGGGGGGGGGGGGGGGGGGGGGGGGGGGGGGGGGGGGGFFGGGGGGGGGGGGGGGGGGGGGGGGGGGGGGGGGGGGGGGGGGGGGGGGGGGGGGFGGGGGGGGGGGGGGGGGGGGGGGGGGGGGGGGGGGGGGGGGGGGGGGGGGGFEGGGGGGGGGGGGGGGGGGGGGGGGGGGGGGGGGGF=EGGGGGG=DEEGGGGGGGGFGGGGDBGFG@FGGGGECGFDDFFFF?*C=FGFGGFFFFFFFDFFFGFFF4?F@F:?@F>>-
@M04650:207:000000000-C238N:1:1101:5259:4550 1:N:0:19
ACTCCTACGGGAGGCAGCAGTGGGGAATATTGCACAATGGGGGAAACCCTGATGCAGCCATGCCGCGTGTGTGAAGAAGGCCTTCGGGTTGTAAAGCACTTTCAGCGAGGAGGAAAGGTCAGTAGCTAATATCTGCTGGCTGTGACGTTACTCGCAGAAGAAGCACCGGCTAACTCCGTGCCAGCAGCCGCGGTAATACGGAGGGTGCAAGCGTTAATCGGAATTACTGGGCGTAAAGCGCACGCAGTCGGTTGGCTAAGTTAGATGTGAAAGCCCCGGGCTCAACCTGGGAAT
+
GGGGGGGGGGGFECEEGGGGGGGGEGGFGGGGGFGGGGGGGGGGGGGGGGGGGGGGGGFGGGGGGGGGGGFGGGFGCFGGGGGGGGGGGGG@FGGGGGGGGGGFGGEFF>CFGGGDGGGGGGGGGCBD9,E<F<AFCFGF<FBFFCF@<F+=EECC<@@,@DF@BDCFGGGGFGGGFEGGGGFCFCECG5*:E8CE9BEFGCEGD1C=CC<5:51C5DGG=3=*8?CGGFG5BEDGGD=DEGFFDG<*)9CC3CG)9?6;+*27**267@4@8F5519D35(9??::2?F>0((
@M04650:207:000000000-C238N:1:1101:13097:4557 1:N:0:19
ACTCCTACGGAGGCAGCAGTGGGGAATATTGCACAATGGGGGAAACCCTGATGCAGCCATGCCGCGTGTGTGAAGAAGGCCTTCGGGTTGTAAAGCACTTTCAGCGAGGAGGAAAGGTCAGTAGCTAATATCTGCTGGCTGTGACGTTACTCGCAGAAGAAGCACCGGCTAACTCCGTGCCAGCAGCCGCGGTAATACGGAGGGTGCAAGCGTTAATCGGAATTACTGGGCGTAAAGCGCACGCAGGCGGTTGGATAAGTTAGATGTGAAAGCCCCGGGCTCAACCTGGGAATT
+
GGGGGGGGGG,@FGGGGGGGGGGGGGG,FFGGGGGGGGGGGGGGGGGGGGGGGGGGGGGGGGGGGGGGGGGGGGGFGGGGGGGGFGGGGGGGGGGGGGGGGGGGGGGGGGGGEGGGGGGGFGGGGGGGGGGGGGGGGGGGGGGGGGEGGGGGGGGGGGGGGGGGGGGGGGDGGGGGGGGG>GGGGGGFGGGGGGGGGGGEEGEGCGGGGGGG?EGGGGGGGDGGGGGGGGGGEGGGGGDGBDDFGGDGFG9CGDFFF4BBGFGGFGF<?FFFFFFFBFGF:<FFFFF?BF44:)
@M04650:207:000000000-C238N:1:1101:26658:4649 1:N:0:19
ACTCCTACGGGAGGCAGCAGTAGGGAATCTTCGGCAATGGGGGCAACCCTGACCGAGCAACGCCGCGTGAGTGAAGAAGGTTTTCGGATCGTAAAACTCTGTTGTTAGAGAAGAACGTTAAGTAGAGTGGAAAATTACTTAAGTGACGGTATCTAACCAGAAAGGGACGGCTAACTACGTGCCAGCAGCCGCGGTAATACGGAGGGTGCAAGCGTTAATCGGAATTACTGGGCGTAAAGCGCACGCAGGCGGTTGGATAAGTTAGATGTGAAAGCCCCGGGCTCAACCTGGGA
+
GGGGGGGGGGGFGGGGGGGFGGGGGGGGFGGGGGGGGGGGGGEDGGEGGGGGGGGGGGGGFGGGGGGGGEGFGFGGGGGGGFFFGEGGEGGGGGGGGGGGGGGF<FFGGFGGGG=FG3==FBCFFCFD?FCCDGFDDGGFFGF@FFGGGGGGGGGCFFCFFFFEGFFFFGECEFGGGGG:,*1BFFCFDCGGEEEGGGCGGG=8CCEGGGGGGC;8=FDFGDGG5CCFGG6C4E5C7CFG:D>3<DC5@DDD9<DEFF6=FBG>0*:>=F=4=F4.(47B@F/8FF?3?FF63
@M04650:207:000000000-C238N:1:1101:20264:4685 1:N:0:19
ACTCCTACGGGAGGCAGCAGTAGGGAATCTTCGGCAATGGGGGCAACCCTGACCGAGCAACGCCGCGTGAGTGAAGAAGGTTTTCGGATCGTAAAACTCTGTTGTTAGAGAAGAACGTTAAGTAGAGTGGAAAATTACTTAAGTGACGGTATCTAACCAGAAAGGGACGGCTAACTACGTGCCAGCAGCCGCGGTAATACGTAGGTCCCAAGCGTTGTCCGGATTTATTGGGCGTAAAGCGAGCGCAGGTGGTTTGATAAGTCTGAAGTTAAAGGCTGTGGCTCAACCATAGT
+
GGGGGGGGGGGGGGGGGGGGGGGGGGGGGGGGGGGGGGGGGGGGGGGGGGGGGGGGGDGGGGGGGGGCFGGGGGGGGGGGGGGGGGGGGGGGGGGGFGGGGGGGGGFGGGGGFGGGGFGGGGDFGGGGFGFGGGFCDFCGGFGGFFGGGGGGGGGGGCFGGGGGDFGGGEGEGGGGGGGFFGGGGGGGGGEGGGGGGGFCFEGGGGGGFGGFGGEGGGGGGDC:CCGGGGGGFGCCD3=7>CEFDCDGFCFG//7>*6@BCFGF?DF>F4BFFFFF?B<FF?DFFFF:6F=76
@M04650:207:000000000-C238N:1:1101:17147:4686 1:N:0:19
ACTCCTACGGGAGGCAGCAGTAGGGAATCTTCGGCAATGGGGGCAACCCTGACCGAGCAACGCCGCGTGAGTGAAGAAGGTTTTCGGATCGTAAAACTCTGTTGTTAGAGAAGAACGTTAAGTAGAGTGGAAAATTACTTAAGTGACGGTATCTAACCAGAAAGGGACGGCTAACTACGTGCCAGCAGCCGCGGTAATACGTAGGTCCCAAGCGTTGTCCGGATTTATTGGGCGTAAAGCGAGCGCAGGTGGTTTCTTAAGTCTGATGTAAAAGGCAGTGGCTCAACCATTGTG
+
GGGGGAFGCGEEEGGGGGGGGGGGGGGGGGGGGGGGGGGGGGGGGGGGGGGGGGGGGGGGGGGGGGGEEGGEGGGGGGGGFGGGGGGGGGGGGGGGGGGGGGGGGFGGGGGGGGGFG@DFGGGGGGGFFEFGGGGGGGGGGGGGGGGGGGGGFGGGFGGGGGGGGGGGDEFGGGGFGGGGGGGGGGGGGGGGEGGGGGGGGGGGG9FFGGGGGGEEE5CGGGECC9FCFFGGFGGGGGFGFGFFGGGGD9FFGFFFBFFFGF77@FGFFFFFFFD:::FFF?7?FF5????AA2
@M04650:207:000000000-C238N:1:1101:24961:4691 1:N:0:19
ACTCCTACGGGAGGCAGCAGTAGGGAATCTTCGGCAATGGGGGCAACCCTGACCGAGCAACGCCGCGTGAGTGAAGAAGGTTTTCGGATCGTAAAACTCTGTTGTTAGAGAAGAACGTTAAGTAGAGTGGAAAATTACTTAAGTGACGGTATCTAACCAGAAAGGGACGGCTAACTACGTGCCAGCAGCCGCGGTAATACGTAGGTCCCAAGCGTTGTCCGGATTTATTGGGCGTAAAGCGAGCGCAGGTGGTTTGATAAGTCTGAAGTTAAAGGCTGTGGCTCAACCATAGT
+
GGGGGGGGGGGGGGGGGGGGGGGGGGGGGGGGGGGGGGGGGGGGGGGGGGGGGGGGGGGGGGGGGGGGGGGGGGGGGGGGGGGGGGGGGGGGGGGGGGGGGGGGGGGGGGGGGGGGGGGGGGGGGGGGGGGGGGGGGGGGGGGGGGGGGGGGGGGGGGGGGGGGGGGGGGGGGGGGGGGGGGGGGGGGGDGGGGGGGGGGGGGGGGGGGGGGGGGGGGGGGGGCGFGGGGGFFGGGGGFGFGFFGGGGFCGFDFGFFFFFGFGGFGGFFFFFFFFFF<GFFFFFFFFF?FFBF
@M04650:207:000000000-C238N:1:1101:10783:4704 1:N:0:19
ACTCCTACGGGAGGCAGCAGTGGGGAATATTGCACAATGGGGGAAACCCTGATGCAGCCATGCCGCGTGTGTGAAGAAGGCCTTCGGGTTGTAAAGCACTTTCAGCGAGGAGGAAAGGTCAGTAGCTAATATCTGCTGGCTGTGACGTTACTCGCAGAAGAAGCACCGGCTAACTCCGTGCCAGCAGCCGCGGTAATACGGAGGGTGCAAGCGTTAATCGGAATTACTGGGCGTAAAGCGCACGCAGGCGGTTGGATAAGTTAGATGTGAAGGCCCCGGGCTCAACCTGGGAAT
+
GGGGGGGGGGGGGGGGGGGGGGGGGGGGGGGGGGGGGGGGGGGEEGGGGGGGGGGGGGGGGGGGGGGGG:FFGGGGGGGFGGGGGGGGGGGGGAFGFGGGGGGGGGGGGGGEEDFFFEFFEFEGGGGGGGG?FGGGGGGCFGADFF7CGGGGGG:FG<FFGFGGGGGC7CECCF,DFEGGEGGGGG6F7EGEGCC5E99EGCE@EEEGGCFFGGGGGFFCEDGFFGGFFGFF>CC/>FFGFGFFGGGGFGD933C)**8?C4FGFC>AFFF*)8579;D>D>G6=F)(37744.
@M04650:207:000000000-C238N:1:1101:24908:4752 1:N:0:19
ACTCCTACGGGAGGCAGCAGTGGGGAATATTGCACAATGGGGGAAACCCTGATGCAGCCATGCCGCGTGTGTGAAGAAGGCCTTCGGGTTGTAAAGCACTTTCAGCGAGGAGGAAAGGTCAGTAGCTAATATCTGCTGGCTGTGACGTTACTCGCAGAAGAAGCACCGGCTAACTCCGTGCCAGCAGCCGCGGTAATACGGAGGGTGCAAGCGTTAATCGGAATTACTGGGCGTAAAGCGCACGCAGGCGGTTGGATAAGTTAGATGTGAAAGCCCCGGGCTCAACCTGGGAAT
+
GGGGGGGGGGGGGGGGGGGGGGGGGGGGGGGGGGGGGGGGGGGGGGGGGGGGGGGGGGGGGGGGGGGGGGGGGGGGGGGGGGGGGGGGGGGGGGGGGGGGGGGGGGGGGGGGGGGGGGGGGGGGGGGGGGGFGGGGGGGGGGGGGGGGGGGGGGGGGGGGGGGGGGGGGGEGGGGGGGGGGGGGGGGFGGGGGGGGGGGGGGGGGGGGGGGGGGGGGGGGGGGGGGGGFGGGF5<CGCFGFGFFGGGGFGGDDGGFFFFFCFGGFGG4?F@FFFFFF>DF:0DFFFFBFFFBB2
@M04650:207:000000000-C238N:1:1101:12108:4773 1:N:0:19
ACTCCTACGGGAGGCAGCAGTGGGGAATATTGCACAATGGGGGAAACCCTGATGCAGCCATGCCGCGTGTGTGAAGAAGGCCTTCGGGTTGTAAAGCACTTTCAGCGAGGAGGAAAGGTCAGTAGCTAATATCTGCTGGCTGTGACGTTACTCGCAGAAGAAGCACCGGCTAACTCCGTGCCAGCAGCCGCGGTAATACGGAGGGTGCAAGCGTTAATCGGAATTACTGGGCGTAAAGCGCACGCAGGCGGTTGGATAAGTTAGATGTGAAAGCCCCGGGCTCAACCTGGGAAT
+
GGGGGGGGGGGGGGGGGGGGGGGGGGGGGGGGGGGGGGGGGGGGGGGGGGGGGGGGGGGGGGGGGGGGGGGGGGGGGGGGGGGGGGGGGGGGGGGGGGGGGGGGGGGGGGGGGGGGGGGGGGFGGGFGGGGGGGGGGGGGGGGGGGGGGGGGGGGGGGGGGGGGGFGGGGGGGGGGGGGGGGGGGGGGGGGGGGGGGGGGEGGGGGGGGGGGGEGGGGGGEDGGGGGGGGGGFEDGFGFGFGFEGCDGFGGDCDG)*9=F09CGFCF<F6==?FFF69DDF03=?45>?FF?:2
@M04650:207:000000000-C238N:1:1101:24283:4775 1:N:0:19
ACTCCTACGGGAGGCAGCAGTAGGGAATCTTCGGCAATGGGGGCAACCCTGACCGAGCAACGCCGCGTGAGTGAAGAAGGTTTTCGGATCGTAAAACTCTGTTGTTAGAGAAGAACGTTAAGTAGAGTGGAAAATTACTTAAGGGACGGTATCTAACCAGAAAGGGACGGCGAACTACGTGCCAGCAGCCGCGGTAATACGTAGGTCCCAAGCGATGTCCGGATGTAATGGGCGTAAAGCGAGCGCAGGTGGTTTCTTAAGTCTGATGTAAAAGGCAGTGGACCAACCATCGTG
+
FFGGGGGGGGGGGGEGGGGGGFFGGGGGGGGC6FGGGGFE8:F@FG<<FGGGGECGGGCGDGGCFEGGG,F,CFEFGEG<,,:4FGGG7>FFFGGGGCGGGGGG<<BF9EF8FGGGGECFB<FC9FD5AF9BBFGCFG<<@F,,8>+<F@B+,;FGBFFGGG@DE7>FCC**4<*,68<+2:CFF5F++3/*=BE>8:EFG:+1ACCFCCFGC5*;*2:>GG*:*+<+<CEFFGC579=D@3>:595C:54C75C@FF?6917:=7*.=*9?6B)5?097?)2).0)(,9)426
@M04650:207:000000000-C238N:1:1101:25401:4889 1:N:0:19
ACTCCTACGGGAGGCAGCAGTAGGGAATCTTCGGCAATGGGGGCAACCCTGACCGAGCAACGCCGCGTGAGTGAAGAAGGTTTTCGGATCGTAAAACTCTGTTGTTAGAGAAGAACGTTAAGTAGAGTGGAAAATTACTTAAGTGACGGTATCTAACCAGAAAGGGACGGCTAACTACGTGCCAGCAGCCGCGGTAATACGTAGGTCCCAAGCGTTGTCCGGATTTATTGGGCGTAAAGCGAGCGCAGGTGGTTTCTTAAGTCTGATGTAAAAGGCAGTGGCTCAACCATTGTG
+
GGGAFGGGGGGGGGGGGGGGGCGGGGGGGGGGCGGGGGGGGCCCCGFGGGGGGFGGGGGGGGDGGGGGG,=FFFFGGFFC45EEGGDGGGGGGGGGG?EGGGFGFGGGAFGFGG@BCFEEFAEGF??CFDAFFF=DGG9FGGDFGGGGEGGGGGCGCFGG,DFGCEGGDGG7@FGGGGGGGGGGGGGCFGGCEGECCFGGFGGFCEBCFFCGFEAEED77CG558<<9CGF5>CGDDCFD)937D<<DBC*9*7C9@F?6<90:FGCA*97@FFB@0(2?<11977F<09/.))
@M04650:207:000000000-C238N:1:1101:19266:4939 1:N:0:19
ACTCCTACGGGAGGCAGCAGTAGGGAATCTTCGGCAATGGGGGCAACCCTGACCGAGCAACGCCGCGTGAGTGAAGAAGGTTTTCGGATCGTAAAACTCTGTTGTTAGAGAAGAACGTTAAGTAGAGTGGAAAATTACTTAAGTGACGGTATCTAACCAGAAAGGGACGGCTAACTACGTGCCAGCAGCCGCGGTAATACGTAGGTCCCAAGCGTTGTCCGGAGTTATTGGGCGTAAAGCGAGCGCAGGTGGTTTCTTAAGTCTGATGTAAAAGGCAGTGGCTCAACCATTGTG
+
GGGGGGGGGGGGGGGGGGGGGGGGGGGGGGGGGGGGGGGGGGGGGGGGGGGGGGGGGGGGGGGGGGGGGGGGGGGGGGGGGGGGGGGGGGGGGGGGGGGGGGGGGGGGGGGGGGGGGFGGGGG9FFGFGGGFGGFGGGGGGGGGGGGGGGGGGGGGGGGGGGGGDGGGGGGGGGGGGGDGGGGGGGFCGGGGGGGGGGGGGGGGGGGGFGGCGGGGGGGGGGG*CFGGGGGGFGGGCGFGEGD>GDGGFCFF<CGFFFFFG6C7@*:<FFFFFFDFBFC:F<C?FFFFFFFBA4
@M04650:207:000000000-C238N:1:1101:11157:4970 1:N:0:19
ACTCCTACGGGAGGCAGCAGTAGGGAATCTTCGGCAATGGGGGCAACCCTGACCGAGCAACGACGCGTGAGGGAAGAAGGGGTTCGGAACGTAAAACTCGGGTGTAAGAGAAGAACGTTAAGGAGAGTGGAAAAATACTGAAGAGACGGAATCTAACCAGAAAGGGACGGCTAACTACGTGCCAGAAGCGGCGGGAAGACGTAGGGGACAAGAGTGGTGCGGAGGGATTGGGCGTAAAGCGAGGGCAGGGGGGGGGGTAAGACGGAGGGAAAAGGGAGGGGCGCAAAGAGGGGG
+
GGCFGGEFFGGGGGBFE@EF<EECCFF,,,,<C@+@C6CCFDD@@D,,,:CC,,@BC@:<6@,8@7>+8=F,=CCCECFF+++4?>CC+8?4=EEC,,,+8+:@+,8<<DE<DFF,@+:==D,8BA@:@CC<C<,,3,,,83>,@>@FC*>*373;,3><:DCEFE:6<@**67,,6,4+<41<C*?C8*=*3:*:/*;*;*/2:****/70*2++20**27C5811**28C):1/7/9*05>)7*1151/7))9)))009**109C6)05559>)18)07())..)(.)0-(4
@M04650:207:000000000-C238N:1:1101:21163:5014 1:N:0:19
ACTCCTACGGGAGGCAGCAGTAGGGAATCTTCGGCAATGGGGGCAACCCTGACCGAGCAACGCCGCGTGAGTGAAGAAGGATTTCGGATCGTAAAACTCTGTTGTTAGAGAAGAACGTTAAGTAGAGTGGAAAATTACTTAAGTGACGGTATCTAACCAGAAAGGGACGGCTAACTACGTGCCAGCAGCCGCGGTAATACGTAGGTCCCGAGCGTTGTCCGGATTTATTGGGCGTAAAGCGAGCGCAGGTGGTTTCTTAAGTCTGATGTAAAAGGCAGTGGCTCAACCATTGTG
+
GGGGGGGGGGGCGGGGGGGGGGGGGGGGGGGGGGGGGGGGGGGGGGGGGGGGGGGGGGGGGGGGGGGGGGGGGGFGGGGGGGGGFGGGGGGGGGGGGGGGGGGGFGGGGGFGGGGGGGGDFGFFGGGGBFFFGGGGGGGGGGGEGFGGGGGGGGGGGGGDFGGGFDEGGGGGGGGGGFGGGGGGGGGGGGGEGGGGDFFGGGGGGGGGGGGGGGCCC7>FGGGE50<?FGGGFGDGD<FGFDDFGGGG@CG<*97F?FFFGFGGFFF<*9BFFFF>?BCF?<5:?????4@A4)
@M04650:207:000000000-C238N:1:1101:20891:5033 1:N:0:19
ACTCCTACGGGAGGCAGCAGTAGGGAATCTTCGGCAATGGGGGCAACCCTGACCGAGCAACGCCGCGTGAGTGAAGAAGGTTTTCGGATCGTAAAACTCTGTTGTTAGAGAAGAACGTTAAGTAGAGTGGAAAATTACTTAAGTGACGGTATCTAACCAGAAAGGGACGGCTAACTACGTGCCAGCAGCCGCGGTAATACGTAGGTCCCAAGCGTTGTCCGGATTTATTGGGCGTAAAGCGAGCGCAGGTGGTTTCTTAAGTCTGATGTAAAAGGCAGTGGCTCAACCATTGTG
+
GGGGGGGGGGGGGGGGGGGGGGGGGGGGGGGGGGGGGGGGGGGGGGGGGGGGGGGGGGGGGGGGGGGGGGGGGGGGGGGGGGGGGGGGGGGGGGGGGGGGGGGGGGGGGGGGGGGGGGGGGGGGGGGFFFGGGGGGGGGGGFGFGGGGGGGGGGGGGGGGGGGGGDGGGGGGGGGGGGGGGGGGGGGGGGGGGDGEGGGGGGGGGGGGGFG5FGEGGGGGGGD5ACGGGGGGFGGGGGFGFGDFGCDGFGGGGGGFFFF?FFGGF>FBFFFFFFFFFF4?FFFFF@?B:FFFF)
@M04650:207:000000000-C238N:1:1101:23109:5036 1:N:0:19
ACTCCTACGGGAGGCAGCAGTAGGGAATCTTCGGCAATGGGGGCAACCCTGACCGAGCAACGCCGCGTGAGTGAAGAAGGTTTTCGGATCGTAAAACTCTGTTGTTAGAGAAGAACGTTAAGTAGAGTGGAAAATTACTTAAGTGACGGTATCTAACCAGAAAGGGACGGCTAACTACGTGCCAGCAGCCGCGGTAATACGTAGGTCCCAAGCGTTGTCCGGATTTATTGGGCGTAAAGCGAGCGCAGGTGGTTTCTTAAGTCTGATGTAAAAGGCAGTGGCTCAACCATTGTG
+
GGGGGGGGGGGGGGGGGGGGGGGGGGGGGGGGGGGGGGGGGGGGGGGGGGGGGGGGGGGGGGGGGGG@GGGGGGGGGGGGGGGGGGGGGGGGGGGGGGGGGGGGGGGGGGGGGGGGGGGGGGGGGGGEFGGGGGGGGGGGGGGGGGGGGGGGGGGGGGGGGGGGGGGGGGGGGGGGGGGGGGGGGGGGGGGGGGGGGGGGGGGFEFBEGGGFFGCEGGGGGGGC8?FGGGCEFGGGGGFGFGFFDDGDEGGG3CCFFFBFG6FFFFFAFFFFFFEF??7FFFGFFFF2<FFAA4
@M04650:207:000000000-C238N:1:1101:5538:5068 1:N:0:19
ACTCCTACGGGAGGCAGCAGTAGGGAATCTTCGGCAATGGGGGCAACCCTGACCGAGCAACGCCGCGTGAGTGAAGAAGGTTTTCGGATCGTAAAGCTCTGTTGTAAGAGAAGAATGTGTGTGAGAGTGGAAAGTTCACACAATGACGGTAACTTACCAGAAAGGGACGGCTAACTACGTGCCAGCAGCCGCGGTAATACGTAGGTCCCGAGCGTTGTCCGGATTTATTGGGCGTAAAGCGAGCGCAGGTGGTTTGATAAGTCTGAAGTTAAAGGCTGTGGCTCAACCATAGT
+
GGGGGGGGGGGGGGGGGGFGGGGGGGGGGG6FGCCFFFGGGGGGGGGGGGGGGGGGGGGGDGGGGGGFCGGFGGGGGGGGGGGGGGEDCEGGGFG<AGGFGGGGGGGGFFGGGGGGGGGGGGGGGGGGGGGGGGFGGGCFGGGGGGGGGEGFGGGGGGGGGGGGGGGGDGEGGGGGGGGFCDCFGGGGGGGGGGE5EGGGGFGGGG9?EEGGGG>85*0?EC5E5EFGGGDG:*95CDFDDCB>DGGD39C**97B?FB*<977FG78F*9B=@FF26F?F?G@F@).8=?>9
@M04650:207:000000000-C238N:1:1101:6258:5107 1:N:0:19
ACTCCTACGGGAGGCAGCAGTGGGGAATATTGCACAATGGGCGCAAGCCTGATGCAGCCATGCCGCGTGTATGAAGAAGGCCTTCGGGTTGTAAAGTACTTTCAGCGGGGAGGAAGGTGTTGTGGTTAATAACCACAGCAATTGACGTTACCCGCAGAAGAAGCACCGGCTAACTCCGTGCCAGCAGCCGCGGTAATACGGAGGGTGCAAGCGTTAATCGGAATTACTGGGCGTAAAGCGACCGCAGGCGGTCTGTCAAGTCGGATGTGAAATCCCCGGGCTCAACCTGGGAAC
+
GGGGGGGGGEGGGGGGGGGGGGGGGGGGGGGCGFGGGGGGGGGGGGGGGGGGGGGGGGGGFGGGGGGCGGGGGGGGGGGGGGGG<DCGGGGGGGGGGGFGGGGGGGGGGGGFGGF<=DFGGGGGGFFFFGGGGFFFFGGGGGFFGFGEGCCGFGDGGG7,:DGGGGCCEEEGGGGGFGCFGGCBFDFCFG5EGGGE9CE*;CGDGCG5@EGCGECE5CFGCGGGC9FGGGGFF:CG*:7D5)00)/)/)1CCDDFFF=@6CFCG3593=4@F4?F68;).7(9*9)),44)(.-
@M04650:207:000000000-C238N:1:1101:23529:5116 1:N:0:19
ACTCCTACGGGAGGCAGCAGTAGGGAATCTTCGGCAATGGGGGCAACCCTGACCGAGCAACGCCGCGTGAGTGAAGAAGGTTTTCGGATCGTAAAACTCTGTTGTTAGAGAAGAACGTTAAGTAGAGTGGAAAATTACTTAAGTGACGGTATCTAACCAGAAAGGGACGGCTAACTACGTGCCAGCAGCCGCGGTAATACGTAGGTCCCAAGCGTTGTCCGGATTTATTGGGCGTAAAGCGAGCGCAGGTGGTTTCTTAAGTCTGATGTAAAAGGCAGTGGCTCAACCATTGTG
+
GGGGGGGGGGGGGGGGGGGGGGGGGGGGGGGGGGGGGGGGGGGGGGGGGGGGGGGGGGGGGGGGGGGGGGGGGGGGGGGGGGGGGGGGGGGGGGGGGGGGGGGGGGGGGGGGGGGGGGGGGGGGGGGFGGGGGGGGGGGGGGGGGGGGGGGGGGGGGGGGGGGGGGGGGGGGGGGGGGGGGGGGGGGGGGGGGGGGGGGGGGGGGGGFGGGGGGGGGGGGGGGGGFGGGGGGFGGGGGFGFGFFGGGGBCFFDFGFFFFFF4CFBCGFFFFFFF)><F7@F?4?FFFFFFFAD9
@M04650:207:000000000-C238N:1:1101:17059:5154 1:N:0:19
ACTCCTACGGGAGGCAGCAGTAGGGAATCTTCGGCAATGGGGGCAACCCTGACCGAGCAACGCCGCGTGAGTGAAGAAGGTTTTCGGATCGTAAAACTCTGTTGTTAGAGAAGAACGTTAAGTAGAGTGGAAAATTACTTAAGTGACGGTATCTAACCAGAAAGGGACGGCTAACTACGTGCCAGCAGCCGCGGTAATACGTAGGTCCCAAGCGTTGTCCGGAGTTATTGGGCGTAAAGCGAGCGCAGGTGGTGTCTTAAGTCTGATGTAAAAGGCAGTGGCTCAACCATTGTG
+
GGGGGGGGGGGGGGGGGGGGGGGGGGGGGGGGFGGGGGGGFGGGGGGGGGGGGG7FGGGGGGGGGGGGGDFEGG9FFGGCB<?FFGGGEEFGGGGDFEGGFGGGEGCF,FF8FGGGGGGFGGDFGFGFEFFFGGGFGFE,C=C,@@DFC:FFGGGEGGGG:F7DDGGCC*FEGGGGGGGGGFG;8FGCF:EDEEE5BFGCFGGGGGCCCFG=EEG5>CCFCDG***3<+:@5FEGGD3@FD>5>DGGDB5CFD*94?F*8E=>*9006*=6FFFFF029@)8DF?4481@FB))
@M04650:207:000000000-C238N:1:1101:17024:5170 1:N:0:19
ACTCCTACGGGAGGCAGCAGTGGGGAATATTGCACAATGGGGGAAACCCTGATGCAGCCATGCCGCGTGTGTGAAGAAGGCCTTCGGGTTGTAAAGCACTTTCAGCGAGGAGGAAAGGTCAGTAGCTAATATCTGCTGGCTGTGACGTTACTCGCAGAAGAAGCACCGGCTAACTCCGTGCCAGCAGCCGCGGTAATACGGAGGGTGCAAGCGTTAATCGGAATTACTGGGCGTAAAGCGCACGCAGGCGGTTGGATAAGTTAGATGTGAAAGCCCCGGGCTCAACCTGGGAAT
+
GGGGGGGGGGGGGGGGGGGGGGGGGGGGGGGGGGGGGGGGGGGGGGGGGGGGGGGGGGGGGGGGGGGGGGGGGGGGGGGGGGGGGGGGGGGGGGGGGGGGGGGGGGGGGGGGGGGGGGGGGGGGGGGGGGGFGGGGGGGGGGGGGGGGGGGGGGGGGCGGGGGGGGGGGGGGGGGGGGGGGGGGGGGGGEEGGGGGGGGGGGGGGGGGGGGGGEGDGGGGGGGGGGGGGGGGFGGDGGFGFGB@CDGDFDGD3>D)*6=F<4DGBDFFFFFFFF>FBF3>D9GFFFFFFFF0:4
@M04650:207:000000000-C238N:1:1101:22585:5177 1:N:0:19
ACTCCTACGGGAGGCAGCAGTAGGGAATCTTCGGCAATGGGGGCAACCCTGACCGAGCAACGCCGCGTGAGTGAAGAAGGTTTTCGGATCGTAAAACTCTGTTGTTAGAGAAGAACGTTAAGTAGAGTGGAAAATTACTTAAGTGACGGTATCTAACCAGAAAGGGACGGCTAACTACGTGCCAGCAGCCGCGGTAATACGTAGGTCCCAAGCGTTGTCCGGATTTATTGGGCGTAAAGCGAGCGCAGGTGGTTTCTTAAGTCTGATGTAAAAGGCAGTGGCTCAACCATTGTG
+
GGGGGGGGGGGGGGGGGGGGGGGGGGGGGGGGGGGGGGGGGGGGGGGGGGGGGGGGGGGGGGGGGGGGGGGGGGGGGGGGGGGGGGGGGGGGGGGGGGGGGGGGGGGGGGGGGGGGGGGGGGGGGGGFGGGGGGGGGGGGGGGGGGGGGGGGGGGGGGGGGGGGGGGGGGGGGGGGGGGGGGGGGGGGGGGGGGGGGGGGGGGGGGGGGGGGGGEGGDFGGGG7CFCFGFGGFGGGGGFGFGFFGGCDEGGGGGGFFFFFGFGGFCGFFFFFFF>F?FGF@BC;FFF<FFFF<-
@M04650:207:000000000-C238N:1:1101:22939:5184 1:N:0:19
ACTCCTACGGGAGGCAGCAGTAGGGAATCTTCGGCAATGGGGGCAACCCTGACCGAGCAACGCCGCGTGAGTGAAGAAGGTTTTCGGATCGTAAAACTCTGTTGTTAGAGAAGAACGTTAAGTAGAGTGGAAAATTACTTAAGTGACGGTATCTAACCAGAAAGGGACGGCTAACTACGTGCCAGCAGCCGCGGTAATACGTAGGTCCCAAGCGTTGTCCGGATTTATTGGGCGTAAAGCGAGCGCAGGTGGTTTCTTAAGTCTGATGTAAAAGGCAGTGGCTCAACCATTGTG
+
GGGGGGGGGGGGGGGGGGGGGGGGGGGGGGGGGGGGGGGGGGGGGGGGGGGGGGGGGGGGGGGGGGGGGGGGGGGGGGGGGGGGGGGGGGGGGGGGGGGGGGFGGGGGGGGGGGGGGGGFGGGGGGGGGGGGGGGGGGGGGGGGGGGGGGGGGGGGGGGGGGGGGGGGGGGGGGGGGGGGGGGGGGGGGGGGGGGGGGFGGGGGGGGGGGGGGGGGGDGGGGDGGGFGGCGGFGGGGGFGBDEBCDGGFGGGDGGFFFFFFFDG?C>A?FFF==@FFFCF?0CFFFFFBFFB>5
@M04650:207:000000000-C238N:1:1101:13465:5194 1:N:0:19
ATCCTACGGGAGGCAGCAGTGGGGAATCTTGCACAATGGGCGCAAGCCTGATGCAGCCATGCCGCGTGTATGAAGAAGGCCTTCGGGTTGTAAAGTACTTTCAGCGGGGAGGAAGGTGTTGAGGTTAATAACCTCAGCAATTGACGTTACCCGCAGAAGAAGCACCGGCTAACTCCGTGCCAGCAGCCGCGGTAATACGGAGGGTGCAAGCGTTAATCGGAATTACTGGGCGTAAAGCGCACGCAGGCGGTCTGTCAAGTCGGATGTGAAATCCCCGGGCTCAACCTGGGAACT
+
GFGGG9FECG,@FGGGGGGGGGGGFGG9FGGGGGGGGGGGGGGGFGGGGGFGGGGGGGGDFGGGGGGGGGGGGGGGGGGGGGGGGGGGGGGGGGGGGGGGGFGGGGGGGGGGGG?FGGGGGGGGGGGGGGGGGGGGGFGGFFGGGGFGGGGGGGGGGGGGGGGGGGGGGGGGGGGGGGGGGGGFGGGC8EEGE>EGGGGGDGEEEGGG9?FG5CGGGGGGGDGGGGGGFGGGFGGGGGDGEDFFGGCDBGDGDGF6=@FBFFGGFGGA?BFBBFFFFFDE32D4449?B:F??)
@M04650:207:000000000-C238N:1:1101:17827:5233 1:N:0:19
ACTCCTACGGGAGGCAGCAGTAGGGAATCTTCGGCAATGGGGGCAACCCTGACCGAGCAACGCCGCGTGAGTGAAGAAGGTTTTCGGATCGTAAAACTCTGTTGTTAGAGAAGAACGTTAAGTAGAGTGGAAAATTACTTAAGTGACGGTATCTAACCAGAAAGGGACGGCTAACTACGTGCCAGCAGCCGCGGTAATACGTAGGTCCCAAGCGTTGTCCGGATTTATTGGGCGTAAAGCGAGCGCAGGTGGTTTCTTAAGTCTGATGTAAAAGGCAGTGGCTCAACCATTGTG
+
GGGGGGGGGGGGGGGGGGGGGGGGGGGGGGGGGGGGGGGGGGGGGGGGGGGGGGGGGGGGGGGGGGGGGGGGGGGGGGGGGGGGGGGGGGGGGGGGGGGGGGGGGGGGGGGGGGGFGFGFGGGGGGGGGGGGGGGGGGGGGFGGGGGGGGGGGGGGGGGGGGGGGGGGGGGGGGGGGGGGGGGGGGGGGGGGGGEGGGGGGGGGGGGGGGGCFGGGGGGGGGA/;9CFGGGGFGGGGGFGFGFFGGGDB<DGDFGFFFFFG4F>F>GAFFFF?FBF?FGFFFD?4@?:BFFFD9
@M04650:207:000000000-C238N:1:1101:20626:5261 1:N:0:19
ACTCCTACGGGAGGCAGCAGTAGGGAATCTTCGGCAATGGGGGCAACCCTGACCGAGCAACGCCGCGTGAGTGAAGAAGGTTTTCGGATCGTAAAACTCTGTTGTTAGAGAAGAACGTTAAGTAGAGTGGAAAATTACTTAAGTGACGGTATCTAACCAGAAAGGGACGGCTAACTACGTGCCAGCAGCCGCGGTAATACGTAGGTCCCAAGCGTTGTCCGGATTTATTGGGCGTAAAGCGAGCGCAGGTGGTTTCTTAAGTCTGATGTAAAAGGCAGTGGCTCAACCATTGTG
+
GGGGGGGGGGGGGGGGGGGGGGGGGGGGGGGGGGGGGGGGGGGGGGGGGGGGGGGGGGGGGGGGGGGGGGGGGGGGGGGGGGGGGGGGGGGGGGGGGGGGGGGGGGGGGGGGGGGGGDGFGGFGGGGGGGGFGFFGGGFFGGGGGGGGGGGGGGGGGGGGFGGGGGGGGGGGGGGGGGGGGGGGGGGGGGGGGGGGGGGGGGGGGGFGGFGGGG?GGGGGGGGG5CCFGGGGFGGGGGFGFDFEDDDGFCFG<<CBF?F4CFGFFCGAF?4=FFB@?B>@FFG)=FF::FFFF4
@M04650:207:000000000-C238N:1:1101:20867:5271 1:N:0:19
ACTCCTACGGGAGGCAGCAGTAGGGAATCTTCGGCAATGGGGGCAACCCTGACCGAGCAACGCCGCGTGAGTGAAGAAGGCCTTCGGGTTGTAAAGCACTTTCAGCGAGGAGGAAAGGTCAGTAGCTAATATCTGCTGGCTGTGACGTTACTCGCAGAAGAAGCACCGGCTAACTCCGTGCCAGCAGCCGCGGTAATACGGAGGGTGCAAGCGTTAATCGGAATTACTGGGCGTAAAGCGCACGCAGGCGGTGGGATAAGTTAGATGTGAAAGCCCCGGGCTCAACCTGGGAAT
+
GGGGGGGGGGGGGGGGGGGGGGGGGGGGGGGDFCFGGGGGGGGGGGGGGGGGGGGGGGGGGGGGGGGGGGGGGGGGGGGGGGGGGGGGGGGGGGGGGGGGGGGGGGGGGGGGGGGFFGGGGGGGFGGGGGGAFDFGGGGGF@FFGGGFGGGGGGGGGGGGGGGGGGGGGGGGGGGGGEGGGGGGFGGGFGGGDGGGGGGGGGGGGCGGFGGGG5E=FCFGGGGGGGGGFGFE>5DGCCFGEGFFGGGGFCDG)7D>@FFF?6CFF7><=F6=?F><86D@E1C4FFFB?F>0:(
@M04650:207:000000000-C238N:1:1101:17958:5307 1:N:0:19
ACTCCTACGGGAGGCAGCAGTGGGGAATATTGCACAATGGGGGAAACCCTGATGCAGCCATGCCGCGTGTGTGAAGAAGGCCTTCGGGTTGTAAAGCACTTTCAGCGAGGAGGAAAGGTCAGTAGCTAATATCTGCTGGCTGTGACGTTACTCGCAGAAGAAGCACCGGCTAACTCCGTGCCAGCAGCCGCGGTAATACGGAGGGTGCAAGCGTTAATCGGAATTACTGGGCGTAAAGCGCACGCAGGCGGTTGGATAAGTTAGATGTGAAAGCCCCGGGCTCAACCTGGGAAT
+
GGGGGGGGGGGGGGGGGGGGGGGGGGGGGGGGGGGGGGGGGGGGGGGGGGGGGGGGGGGGGGGGGGGGGGGGGGGGGGGGGGGGGGGGGGGGGGGGGGGGGGGGGGGGGGDGGGGGGGGGGGGGGGGGGGGFGGGFGGGGGGGGGGGEGGGGGGGGGGGGGGGGGGGGGGGGGGFGGDFGGGGGGGGGFEEGGGGGGGGGEGGGGGGGGGGGGGGDGGGGGGGGGCFGGGGGFEGGGGFG;37@DGGGFDDD3CD<?F4=<9CFF:DAFFFFF:8:36<>D>GFFFF2?FFB?4
@M04650:207:000000000-C238N:1:1101:23884:5315 1:N:0:19
ACTCCTACGGGAGGCAGCAGTGGGGAATATTGCACAATGGGGGAAACCCTGATGCAGCCATGCCGCGTGTGTGAAGAAGGCCTTCGGGTTGTAAAGCACTTTCAGCGAGGAGGAAAGGTCAGTAGCTAATATCTGCTGGCTGTGACGTTACTCGCAGAAGAAGCACCGGCTAACTCCGTGCCAGCAGCCGCGGTAATACGGAGGGTGCAAGCGTTAATCGGAATTACTGGGCGTAAAGCGCACGCAGGCGGTTGGATAAGTTAGATGTGAAAGCCCCGGGCTCAACCTGGGAAT
+
GGGGGGGGGGGGGGGGGGGGGGGGGGGGGGGGGGGGGGGGGGGGGGGGGGGGGGGGGGGGGGGGGGGGGGGGGGGGGGGGGGGGGGGGGGGGGGGGGGGGGGGGGGGDGGGGGGGGGGGGGGGGGGGGGGGGGGGGGGGGGGGGGGGGGGGGGGGGGGGGGGGGGGGGGGGGGGGGGGGGGGGGGGGGGGGGGGGGGGGGGGGGGGGGGGGGGGGGFFGFGGGGGGGGGGGGFGG5CGFGFGFFGGGGFGGDDDGFFFFFGFGGFGGFFFFBFFFFFFGFFFGFFF@>:FFFB?
@M04650:207:000000000-C238N:1:1101:22728:5324 1:N:0:19
ACTCCTACGGGAGGCAGCAGTAGGGAATCTTCGGCAATGGGGGCAACCCTGACCGAGCAACGCCGCGTGAGTGAAGAAGGTTTTCGGATCGTAAAACTCTGTTGTTAGAGAAGAACGTTAAGTAGAGTGGAAAATTACTTAAGTGACGGTATCTAACCAGAAAGGGACGGCTAACTACGTGCCAGCAGCCGCGGTAATACGTAGGTCCCAAGCGTTGTCCGGATTTATTGGGCGTAAAGCGAGCGCAGGTGGTTTCTTAAGTCTGATGTAAAAGGCAGTGGCTCAACCATTGTG
+
GGGGGGGGGGGGGGGGGGGGGGGGGGGGGGGGGGGGGGGGGGGGGGGGGGGGGGGGGGGGGGGGGGGGGGGGGGGGGGGGEFGGGGGGGGGGGGGGGGGGGGGGGGGFFGGGGGGFEBFEGGEGGAF@FFGGGGGGGGGGGGGG9FGGGGFGGGGGFGFGFGGGFGGGGGGGGGGGCCE<FFFGFCEGGCEGGGBGGF99BEFCEGGFFGGCEEC=5CGFE3;5?9ECCFGFFD5CDGFCB5BFDC3CDC6DD<CFFFFFGFC77:D<FFBF6FEFFF7?F?496?F?(6?A<)
@M04650:207:000000000-C238N:1:1101:24908:5327 1:N:0:19
ACTCCTACGGGAGGCAGCAGTAGGGAATCTTCGGCAATGGGGGCAACCCTGACCGAGCAACGCCGCGTGAGTGAAGAAGGTTTTCGGATCGTAAAACTCTGTTGTTAGAGAAGAACGTTAAGTAGAGTGGAAAATTACTTAAGTGACGGTATCTAACCAGAAAGGGACGGCTAACTACGTGCCAGCAGCCGCGGTAATACGTAGGTCCCAAGCGTTGTCCGGATTTATTGGGCGTAAAGCGAGCGCAGGTGGTTTCTTAAGTCTGATGTAAAAGGCAGTGGCTCAACCATTGTT
+
FGGGGGGGGGGGGGGGGGGGGGGGGGGG9CFC66@FGGGGGGGGGGGGGGFGE@:FCFGGGGGGGGGGE?BEEF9CFGGGGCEFDFEEGEEGGGGDFFGGGGGGGDFFEFGDGGGG:A<C7<DDCDC@A<,FFECF>><@<,E@;,>+3C@CFF=FFGCCGGD<CCFGG@*>CAFEF8FCFEEGF58CDFGD8C:5EFFF8+98EFGC>CGG5C/;EC77/7;A8AF?CCG57/CGDGFCEG355/93:963//*9??BF:B7772:66@*=FF)).-C:70*)095(4=B<9)
@M04650:207:000000000-C238N:1:1101:8420:5375 1:N:0:19
ACTCCTACGGGAGGCAGCAGTGGGGAATATTGCACAATGGGGGAAACCCTGATGCAGCCATGCCGCGTGTGTGAAGAAGGCCTTCGGGTTGTAAAGCACTTTCAGCGAGGAGGAAAGGTCAGTAGCTAATATCTGCTGGCTGTGACGTTACTCGCAGAAGAAGCACCGGCTAACTCCGTGCCAGCAGCCGCGGTAATACGGAGGGTGCAAGCGTTAATCGGAATTACTGGGCGTAAAGCGCACGCAGGCGGTTGGATAAGTTAGATGTGAAAGCCCCGGGCTCAACCTGGGAAT
+
GGGGGGGGGGGGGGGGGGGGGGGGGGGGGGGGGGGGGGGGGGGGGGGGGGGGGGGGGGGGGGGGGGGGGG7FFGGGGGGGGGGGGDGGGGGGGGGGGGGGGGGGGGGGGGGGGGGGGFGGGGGGFGGGGGGFGGGGGGFGGGGFGGGGGGGGGGGEGGGGGGGGGG@CFGCECGGGGGGGGGGGGGGFFGGGGGGEFGGFE5EGGGGGGGG=C588EGFGGGEGGGGFG4CGFGGCFGFDDDEFGGG<3CGD)956=F4?9@FGFGGBBFFFFF4):;>BEFDFFFF0:FFFF7
@M04650:207:000000000-C238N:1:1101:23177:5469 1:N:0:19
ACTCTACGGGAGGCAGCAGTGGGGAATATTGCACAATGGGGGAAACCCTGATGCAGCCATGCCGCGTGTGTGAAGAAGGCCTTCGGGTTGTAAAGCACTTTCAGCGAGGAGGAAAGGTCAGTAGCTAATATCTGCTGGCTGTGACGTTACTCGCAGAAGAAGCACCGGCTAACTCCGTGCCAGCAGCCGCGGTAATACGGAGGGTGCAAGCGTTAATCGGAATTACTGGGCGTAAAGCGCACGCAGGCGGTTGGATAAGTTAGATGTGAAAGCCCCGGGCTCAACCTGGGAATT
+
GGGGGGGGFGGGGGGGGGGGGGGGGGGFGGGGGGGGGGGGGGGGFGFGGGGGGGGGGGGGGGGGGGGGGGGFGGGFGGGGGGFGGECFGGGGGGGGGGGGGGGFGEFGGGGGGGGGGGGGGGGGGGGGGGFGGGGGFCGGGFGGGGGFGGGGGGGEEGGGGDFGGGD7CEEFGGGGGGFDGGGGGGGGEGGGGGGGGGGCEGGGGD*<FGFGGGGGGGD35CGGFGGG?<GGFGCGFGFGDD>E))1>3C>DGG7==@FFGFGG?70)*@FFFFF@67<BBFGFFF4(4>5?B?
@M04650:207:000000000-C238N:1:1101:18144:5470 1:N:0:19
ACTCCTACGGGAGGCAGCAGTAGGGAATCTTCGGCAATGGGGGCAACCCTGACCGAGCAACGCCGCGTGAGTGAAGAAGGTTTTCGGATCGTAAAACTCTGTTGTTAGAGAAGAACGTTAAGTAGAGTGGAAAATTACTTAAGTGACGGTATCTAACCAGAAAGGGACGGCTAACTACGTGCCAGCAGCCGCGGTAATACGTAGGTCCCAAGCGTTGTCCGGATTTATTGGGCGTAAAGCGAGCGCAGGTGGTTTCTTAAGTCTGATGTAAAAGGCAGTGGCGCAACCATGGTG
+
GGGGGGGGGGGGGGGGGGGGGGGGGGGGGGGGGGGGGGGGGGGGGGGGGGGGGGGGGGGGGGGGGGGGGGGFGGGGGGGGEEGGGGGGGEGGGGGGGGGGGGGGFECGGGGGGGGGGDCGGGGGGFGFFGGGGFGFFGGGGGGGGGGGGGGGGGGGGGGGGGFBCEFDEGGGDGGGGFFFEGGGGGGGGGGGGGGGGGGGGFGFGGFDFFGGCGCEDDGCGGEE*?FGFGGGFGGGGGFGEG:@CGGGF<CG3C*/*6@6FFGGFFGF4=BFFFF:?BG98:)<:BEBFF*2)6
@M04650:207:000000000-C238N:1:1101:9193:5487 1:N:0:19
ACTCCTACGGGAGGCAGCAGTGGGGAATATTGCACAATGGGGGAAACCCTGATGCAGCCATGCCGCGTGTGTGAAGAAGGCCTTCGGGTTGTAAAGCACTTTCAGCGAGGAGGAAAGGTCAGTAGCTAATATCTGCTGGCTGTGACGTTACTCGCAGAAGAAGCACCGGCTAACTCCGTGCCAGCAGCCGCGGTAATACGGAGGGTGCAAGCGTTAATCGGAATTACTGGGCGTAAAGCGCACGCAGGCGGTTGGAGAAGTTAGATGTGAAAGCCCCGGGCTCAACCTGGGAAT
+
GGGGGGGGGGGGGGGGGGGGGGGGGGGGGGGGGGGGGGGGGGGGGGGGGGGGGGGGGFGFGGGGGGGGGGGGGGGGGGGGGGFGGGGGGGGGGGGGGGGGGGGGGGGGGGGGGGGGGGGGGGGGGGGGGGGFGFGGGGGGGGFGGGGGGGGGFGGGGGGGGGGGGGGGGGGGGGGGGGGGGCFGGGGGDGGGGGGGGGGGGGGGGGGGGGGCGCECGGGGGGDGGGGGFGGGDEGGGGBGFGFFGDCGEDC>9CC?.?FF?@FFFGG-@FFFFFFFFFGFEBF?F:5(8>:827
@M04650:207:000000000-C238N:1:1101:26166:5508 1:N:0:19
ACTCCTACGGGAGGCAGCAGTAGGGAATCTTCGGCAATGGGGGCAACCCTGACCGAGCAACGCCGCGTGAGTGAAGAAGGTTTTCGGATCGTAAAACTCTGTTGTTAGAGAAGAACGTTAAGTAGAGTGGAAAATTACTTAAGTGACGGTATCTAACCAGAAAGGGACGGCTAACTACGTGCCAGCAGCCGCGGTAATACGTAGGTCCCAAGCGTTGTCCGGATTTATTGGGCGTAAAGCGAGCGCAGGTGGTTTCTTAAGTCTGATGTAAAAGGCAGTGGCTCAACCATTGTG
+
GGGGGGGGGGGGGGGGGGGGGGGGGGGGFGGGGG7FGDGGGGGGGGGGGGGGGGGGGGGGGGGGGGG@FGGGGGGFGGGGGAF@FECFGGGGGGGGGGGGGGGGGFGGGGGGGGGGGGGGGGGGGFGGGGGCGGGGGGGFFGFFFGGGGGGGGGGGGG?FGGFGGGGGGGGGGGGGFFGGGFFFECGGGGGGGGGGGGFG>EGGEGGFGGGFFGEEGDD7EGE5C?FGG7C=@EDGGFFG@DEFGGGGE/9D/><B=BFFGFGGFGGFFFFFFBBFFFFFFFGFF=51(/9<B)
@M04650:207:000000000-C238N:1:1101:24578:5549 1:N:0:19
ACTCCTACGGGAGGCAGCAGTAGGGAATCTTCGGCAATGGGGGCAACCCTGACCGAGCAACGCCGCGTGAGTGAAGAAGGTTTTCGGATCGTAAAACTCTGTTGTTAGAGAAGAACGTTAAGTAGAGTGGAAAATTACTTAAGTGACGGTATCTAACCAGAAAGGGACGGCTAACTACGTGCCAGCAGCCGCGGTAATACGTAGGTCCCAAGCGTTGTCCGGATTTATTGGGCGTAAAGCGAGCGCAGGTGGTTTCTTAAGTCTGATGTAAAAGGCAGTGGCTCAACCATTGTG
+
GGGGGGGGGGGGGGGGGGGGGGGGGGGGGGGGGGGGGGGGGGGGGGGGGGGGGGGGGGGGGGGGGGGGGGGGGGGGGGGGGGGGGGGGGGGGGGGGGGGGGGGGGGGGGGGGGGGGGGGGGGFGGGGGGGDGGGGGGGGGGGGGGGGGGGGGGGGGGGGGGGGGGGGGGGGGGGGGGGGGGGGGGGGGGGGGGGGGGGGGGGGGGGGGGGGGGGGGGGGGGGGCEGGGGDGC>EGEGGFGDGDEDGGGFGGGGGGFFFFFGFGGFGFAFFFFFFFF??GFFFGFFFFFFFFFF<
@M04650:207:000000000-C238N:1:1101:11420:5567 1:N:0:19
ACTCCTACGGGAGGCAGCAGTGGGGAATATTGCACAATGGGGGAAACCCTGATGCAGCCATGCCGCGTGTGTGAAGAAGGCCTTCGGGTTGTAAAGCACTTTCAGCGAGGAGGAAAGGTCAGTAGCTAATATCTGCTGGCTGTGACGTTACTCGCAGAAGAAGCACCGGCTAACTCCGTGCCAGCAGCCGCGGTAATACGGAGGGTGCAAGCGTTAATCGGAATTACTGGGCGTAAAGCGCACGCAGGCGGTTGGATAAGGTAGATGTGAAAGCCCCGGGCTCAACCTGGGAAT
+
GGGGGGGGGGGGGGGGGGGGGGGGGGGGGGGGGGGGGGGGGGGGGGGGGGGCGGGGGGGGGGGGGGGCFEFFGGGGGGGGGCGFGGGGGGGDGGGGGGGGGFGGGCGGGGGGGGCFGGFAEFGDGGGGFGDDFGGGGGFE,C3AFDFC>FEBAFCCC>:FGCFGGDFGGGGGCFCCGGGGGGFGF@DE@EE8CEGEGGFGEEEGC8E529?FC5CEFF7F=DG5EF7?ECFCB=DECCFDDD:@)19/5CD71977*9*9+9*26*:<FF6@?F@312)<DFFF?FF(1>FFB3
@M04650:207:000000000-C238N:1:1101:26035:5570 1:N:0:19
ACTCCTACGGGAGGCAGCAGTGGGGAATATTGCACAATGGGGGAAACCCTGATGCAGCCATGCCGCGTGTGTGAAGAAGGCCTTCGGGTTGTAAAGCACTTTCAGCGAGGAGGAAAGGTCAGTAGCTAATATCTGCTGGCTGTGACGTTACTCGCAGAAGAAGCACCGGCTAACTCCGTGCCAGCAGCCGCGGTAATACGGAGGGTGCAAGCGTTAATCGGAATTACTGGGCGTAAAGCGCACGCAGGCGGTTGGATAAGTTAGATGTGAAAGCCCCGGGCTCAACCTGGGAAT
+
GGGGGGGGGGGGGGGGGGGGGGGGGGGGGGGGGGGGGGGGGGGGGGGGGGGGGGGGGGGGGGGGGGGGGGGGGGGGGGGGGGGGGGGGGGGGGGGGGGGGGGGGGGGGGGGGGGGGGGGGGGGGGGGGGGGGGGGGGGGGGGGFGGGGGGGGGGGGGGGGGGGGGGGGGGGGGGGGGGGGGGGGGGGGGGGGGGGGGGGGEEGGGGGGGGGGGGGGGGGGGGGGGGFGGGGGFGGGGGFGFGFFGGGGFGGGGGGFBFBFFFCGF>FBFFFFFFFFFBGFEFGFFFFFBFFBF?
@M04650:207:000000000-C238N:1:1101:22935:5575 1:N:0:19
ACTCCTACGGGAGGCAGCAGTGGGGAATATTGCACAATGGGGGAAACCCTGATGCAGCCATGCCGCGTGTGTGAAGAAGGCCTTCGGGTTGTAAAGCACTTTCAGCGAGGAGGAAAGGTCAGTAGCTAATATCTGCTGGCTGTGACGTTACTCGCAGAAGAAGCACCGGCTAACTCCGTGCCAGCAGCCGCGGTAATACGGAGGGTGCAAGCGTTAATCGGAATTACTGGGCGTAAAGCGCACGCAGGCGGTTGGATAAGTTAGATGTGAAAGCCCCGGGCTCAACCTGGGAAT
+
GGGGGGGGGGGGGGGGGGGGGGGGGGGGGGGGGGGGGGGGGGGGGGGGGGGGGGGGGGGGGGGGGGGGGCFGGGGGGGGGGGGGGGG7FGGGGGGGGGGGGGGGGGGGGGGGGGGGGGGGGFGGGGFGGFGFGGGGGGGGGGGGGGGGGGGGGDGGGGGGGGGGGGGGGGGGGGGGGGGGGGGGGGGGGGGEGEGGGGGGGGGGGGGGGGGGGGGGGGFGDGGGGGGGGGGGEGGDGGFGFGFFGGGD3CD<DDGFFFF4CFGGFGGFFFFFFFFFBBC@FFGFFFF28@F?BB
@M04650:207:000000000-C238N:1:1101:5196:5624 1:N:0:19
ACTCCTACGGGGGCAGCAGTAGGGAATCTTCGGCAATGGGGGCAACCCTGACCGAGCAACGCCGCGTGAGTGAAGAAGGTTTTCGGATCGTAAAACTCTGTTGTTAGAGAAGAACGTTAAGTAGAGTGGAAAATTACTTAAGTGACGGTATCTAACCAGAAAGGGACGGCTAACTACGTGCCAGCAGCCGCGGTAATACGTAGGTCCCAAGCGTTGTCCGGATTTATTGGGCGTAAAGCGAGCGCAGGTGGTTTCTTAAGTCTGCTGTAAAAGGCAGTGGCTCAACCATTGTTT
+
GGGGGGDFFGGGGGGGGFGGC99@FFFGGGGGGGGGGGG-CFGGFGGGGGGGGGGCCGGFGGGCFGEEEFGGGGGFGGGGFFGGC+FFGGDGGFGGFF9C<DF@EFGGAFGGGGFGGGG<FGG=FG<BEGFFCFFGGGFACD7EFFEEFFG9FGGGGGFGGGGG7FFEBEEGFCGGGCGGF@FCFFCFGCGE>8EEGGGCFGF5AF+:<FGGCC5:CFGGGDGE9+3<<4CF5ECCGG?35CEDGGG3@GGGGGGFFF98<@DF*:*6*9@F?)>>BB44@:7FFFFF?7*5)4
@M04650:207:000000000-C238N:1:1101:19971:5687 1:N:0:19
ACTCCTACGGGAGGCAGCAGTGGGGAATATTGCACAATGGGGGAAACCCTGATGCAGCCATGCCGCGTGTGTGAAGAAGGCCTTCGGGTTGTAAAGCACTTTCAGCGAGGAGGAAAGGTCAGTAGCTAATATCTGCTGGCTGTGACGTTACTCGCAGAAGAAGCACCGGCTAACTCCGTGCCAGCAGCCGCGGTAATACGTAGGTCCCAAGCGTTGTCCGGATTTATTGGGCGTAAAGCGAGCGCAGGTGGTTTCTTAAGTCTGATGTAAAAGGCAGTGGCTCAACCATTGTGT
+
GAFGGGGGGGGGGGGGGGFGGGGGGGGGGGGGGGGGGGGGGGGGDFFGGGGGFGGGGGGGGGGGGGGGGGGGGGGGGGGGFGGGFGGGGGGGGGFFGGGGFGGGGGGGGGGGGGGGGGGGGGGGGGGGGGGFFCFGGGGGDE3DEGGGGGEGFFDCGGGGGGGGGFGEGGGEGF9DFGFGGGGGGGGGFEGGGEGGGGFFCFDC9+BFFGFGGGC=E:><EGG5@FFFGDFGBEDG3C?DFG:DDCDGFGGCGDCFFFFFGFGGFGGAFBBFF>F>?2DF33>?@FF?<=F9<,
@M04650:207:000000000-C238N:1:1101:21785:5694 1:N:0:19
ACTCCTACGGGAGGCAGCAGTGGGGAATATTGCACAATGGGGGAAACCCTGATGCAGCCATGCCGCGTGTGTGAAGAAGGCCTTCGGGTTGTAAAGCACTTTCAGCGAGGAGGAAAGGTCAGTAGCTAATATCTGCTGGCTGTGACGTTACTCGCAGAAGAAGCACCGGCTAACTCCGTGCCAGCAGCCGCGGTAATACGGAGGGTGCAAGCGTTAATCGGAATTACTGGGCGTAAAGCGCACGCAGGCGGTTGGATAAGTTAGATGTGAAAGCCCCGGGCTCAACCTGGGAAT
+
GGGGGGGGGGGGGGGGGGGGGGGGGGGGGGGGGGGGGGGGGGGGGGGGGGGGGGGGGGGGGGGGGGGGGFGGGGGGGGGGGGGGGGGGGGGGGGGGGGGGFGGGGGGGGGGGGGGGGGGGGGGGGGGGGGGGGGGGGGGGGGGGGGGDGFGGGFGGEGGGGGGGGGGGGGGGGGGGGGGGGGGGGGGGGGDGGGGECFFGCECCDGGGGGGFGGCE5:DFGGGFGGFGGCFGFGGGGGFG>DBE:DGGEGC))950?7@F?@GDF:FFFFFFFF4>(3D:>>CFFF@?:>@BF1
@M04650:207:000000000-C238N:1:1101:18445:5699 1:N:0:19
ACTCCTACGGGAGGCAGCAGTAGGGAATCTTCGGCAATGGGGGCAACCCTGACCGAGCAACGCCGCGTGAGTGAAGAAGGTTTTCGGATCGTAAAACTCTGTTGTTAGAGAAGAACGTTAAGTAGAGTGGAAAATTACTTAAGTGACGGTATCTAACCAGAAAGGGACGGCTAACTACGTGCCAGCAGCCGCGGGAATACGGAGGTCCCAAGCGTTGTCCGGATATATTGGGCGTAAAGCGAGCGCAGGTGGTTTCTTAAGTCTGATGTAAAAGGCAGTGGCTCAACCATTGTG
+
GGGGGGGGGGGGGGGGGGGGGGGGGGGGGGGGGDGGGGGGGGGGGGFGGGGGDGGGGGGGCGGGGGGGGGG<EGGGGFFG<?,B<:F@:7:,AEGGGGB,CFGFEFGGGGFGGGG8FFEFGG<CCFFGGF=D=B9DFDB<F,CF;FFEGFFCFFFGCAFAF7CFC7B:FCCCCCFGGGCFG*=BGGGG7,=8ED*=CFC9**88C*:CEC::A5/8=C7C:D*7*20CC795.>1>7<=C57)>D3CDFCFC9709F=6@F67*9C:<?*/9**)<?B5:5<FFF=?,46=A6)
@M04650:207:000000000-C238N:1:1101:26333:5701 1:N:0:19
ACTCCTACGGGAGGCAGCAGTAGGGAATCTTCGGCAATGGGGGCAACCCTGACCGAGCAACGCCGCGTGAGTGAAGAAGGTTTTCGGATCGTAAAACTCTGTTGTTAGAGAAGAACGTTAAGTAGAGTGGAAAATTACTTAAGTGACGGTATCTAACCAGAAAGGGACGGCTAACTACGTGCCAGCAGCCGCGGTAATACGTAGGTCCCAAGCGTTGTCCGGATTTATTGGGCGTAAAGCGAGCGCAGGTGGTTTCTTAAGTCTGATGTAAAAGGCAGTGGCTCAACCATTGTG
+
GGGGGGGGGGGGGGGGGGGGGGGGGGGGGGGGGGGGGGGGGGGGGGGGGGGGGGGGGGGGGGGGGGGGGGGGGGGGGGGGGGGGGGGGGGGGGGGFGGGGGGGGGGGGGGGGGGGGGGGGGGGGGGGGGGGGGGGGGGGCGGGGGGGGGGGGGGGGGGGGGGGGGGGGGGGGGGGGGGGGGGGGGGGFGGGGGEGGGGGGGGGGGGGGGGGGGGGGGGGGGGGGGGGGGGGFFGGGGGFGFGDBGGGGFDGGDGFFFFFFGFGGFFGFFFFF?FDF?FFFFBFFFFFFFFFFA4
@M04650:207:000000000-C238N:1:1101:13244:5712 1:N:0:19
ACTCCTACGGGAGGCAGCAGTAGGGAATCTTCGGCAATGGGGGCAACCCTGACCGAGCAACGCCGCGTGAGTGAAGAAGGTTTTCGGATCGTAAAACTCTGTTGTTAGAGAAGAACGTTAAGTAGAGTGGAAAATTACTTAAGTGACGGTATCTAACCAGAAAGGGACGGCTAACTACGTGCCAGCAGCCGCGGTAATACGTAGGTCCCAAGCGTTGTCCGGATTTATTGGGCGTAAAGCGAGCGCAGGTGGTTTCTTAAGTCTGATGTAAAAGGCAGTGGCTCAACCATTGTG
+
GGGGGGGGGGGGGGGGGGGGGGGGGGGGGGGGGGGGGGGGGGGGGGGGGGGGGGGGGGGGGGGGGGGGGGGGGGGGGGGGGGGGGGGGGGGGGGGGGGGGGGGGGGGGGGGGGGGGGFFFGGGGGGGFGGGGGGGGGGGGGGGGGGGGGGGGGGGGGGGGGGFFGGGGGGGGGGGGGGFGGGGGGGGGGGGGGGGGGGGGGGGGGGGGGGGGGGGGEDGGGGG=EFCFGGGGFGGGGGFG@GFFGGGGFGFFCGGFFFFFFFGGFCGFFFFF@FDFBB7<F?7@?FFB?F=5A)
@M04650:207:000000000-C238N:1:1101:10759:5719 1:N:0:19
ACTCCTACGGGAGGCAGCAGTAGGGAATCTTCGGCAATGGGGGCAACCCTGACCGAGCAACGCCGCGTGAGTGAAGAAGGTTTTCGGATCGTAAAACTCTGTTGTTAGAGAAGAACGTTAAGTAGAGTGGAAAATTACTTAAGTGACGGTATCTAACCAGAAAGGGACGGCTAACTACGTGCCAGCAGCCGCGGTAATACGTAGGTCCCAAGCGTTGTCCGGATTTATTGGGCGTAAAGCGAGCGCAGGTGGTTTCTTAAGTCTGATGTAAAGGGAGGGGGCTCACCATTGTGG
+
GGGGGGGGGGGGGGGGGGGGGGGGGGGGGGGGGGGGGGFFGGGGGGGGGGGGGGGGGGGGGGGGGGGGGGGGGGGGGGGGFGGGGGGGGGGGGGGGGGGFGGGGGGGGGGGGGGGGGFGGGGGGGGGFGGGGGGGGGGFGGGGGGGGGGGGDGGFGGGGGGGGGGEGGGGGGGGGGGGGFFGGGGGGGGF=GGGGGGGGGFFGGGGGFGGGFGGCE=CFGGC=EGGCFGGGGFDGGGFFFFGD>CDDGEFGGDFGFFFFFFBGG@2:>FF?=*6))((1).,).1*8)-/*.-(
@M04650:207:000000000-C238N:1:1101:26475:5752 1:N:0:19
ACTCCTACGGGAGGCAGCAGTAGGGAATCTTCGGCAATGGGGGCAACCCTGACCGAGCAACGCCGCGTGAGTGAAGAAGGTTTTCGGATCGTAAAACTCTGTTGTTAGAGAAGAACGTTAAGTAGAGTGGAAAATTACTTAAGTGACGGTATCTAACCAGAAAGGGACGGCTAACTACGTGCCAGCAGCCGCGGTAATACGTAGGTCCCAAGCGTTGTCCGGATTTATTGGGCGTAAAGCGAGCGCAGGTGGTTTCTTAAGTCTGATGTAAAAGGCAGTGGCTCAACCATTGTG
+
GGGFGGGGGGGGGGGGGGGGGGGGGGGGGGFCGEGGFGGFGGGGGGGGGGGGFGGGGDGGGGGGGGGFGGGGGGGGGFFG?FFFGGGGGGGGGGGGGGGGGGGGGGGGGGGGGGGGGGGGGGGGGGG<FGGGGGGGGGFGGGGGFFFGGEGGFGGGGGGGGGGFGEGGGGGGGGGGFGEFCDFCGGGGGEGGGGGGGGGGCGGGGGFEFFGGGD*CEGGGGGG5CFGGGGGGFGGGGGFFDCFFGGGGDFGGGG444@?FGFGGFGGFFFFFFBEFFFGFFF>F?@4??@?)4)
@M04650:207:000000000-C238N:1:1101:14297:5753 1:N:0:19
ACTCCTACGGGAGGCAGCAGTAGGGAATCTTCGGCAATGGGGACAACCCTGACCGAGCAACGCCGCGTGAGTGAAGAAGGTTTTCGGATCGTAAAACTCTGTTGTTAGAGAAGAACGTTAAGTAGAGTGGAAAATTACTTAAGTGACGGTATCTAACCAGAAAGGGACGGCTAACTACGTGCCAGCAGCCGCGGTAATACGTAGGTCCCAAGCGTTGTCCGGATTTATTGGGCGTAAAGCGAGCGCAGGTGGTTTCTTAAGTCTGATGTAAAAGGCAGTGGCTCAACCATTGTG
+
GGGGGGGGGGGGGGGGGGGGGGGGGGGGGGGGGGGGGGGGGGGGGGGGGGGGGGGGGGGGGGGGGGGFGGGGGGGGGGGGGGGGGGGGGGGGGGGGGGGGGGGGGGGGGGGGGGGGGGGGGGGGGGGGGGGGGGGGGGGGGGGGGGGGGGGGGGGGGGGGGGGGGGGGGGGGGGGCGGGGGGGGGGGGGGGGGGGGGGGGGGGGGFGGGGGGGG1CEDGGEGECEFGGGGGGFGGGGGFGFGEBGGGGEGGGCGGFFFFFFFGGF7FDFFFFFFFFFFFFFFFFFFFFFFFB<-
@M04650:207:000000000-C238N:1:1101:17189:5795 1:N:0:19
ACTCCTACGGGAGGCAGCAGTGGGGAATATTGCACAATGGGGGAAACCCTGATGCAGCCATGCCGCGTGTGTGAAGAAGGCCTTCGGGTTGTAAAGCACTTTCAGCGAGGAGGAAAGGTCAGTAGCTAATATCTGCTGACTGTGACGTTACTCGCAGAAGAAGCACCGGCTAACTCCGTGCCAGCAGCCGCGGTAATACGTAGGTCCCGAGCGTTGTCCGGATTTATTGGGCGTAAAGCGAGCGCAGGTGGTTGGATAAGTCTGAAGTTAAAGGCTGTGGCTCAACCATAGTAT
+
GGGGGGGGGGGFGGGGGGGGGGGGGGGGGGFGGGGGGFGGGGEGGGGGGGGGGGGGGFGGGGFGEGGCFGGGGFGGFGGGGCFABFGEGGGGGGGGGFGGGDGGGGGGGGGGGGGGGGGGGGGEGGGGGGGGGGGGGGGGGGGGFDGFGGGGGGGGGGGGGGGGGFGGGGGGGGGGGGGGGGGGGGGGGGGEGEEGGGGGGGGGFCCGGGDCEGGGGGGGGGGC6E??FFCCE=9:DFFGBGF>DDGGFGGDG*)9?BFFC@7D?FGAFF?BFF>4:?GFF:G76.5:?F?A4-
@M04650:207:000000000-C238N:1:1101:6763:5801 1:N:0:19
ACTCCTACGGGAGGCAGCAGTAGGGAATCTTCGGCAATGGGGGCAACCCTGACCGAGCAACGCCGCGTGAGTGAAGAAGGTTTTCGGATCGTAAAACTCTGTTGTTAGAGAAGAACGTTAAGTAGAGTGGAAAATTACTTAAGTGACGGTATCTAACCAGAAAGGGACGGCTAACTACGTGCCAGCAGCCGCGGTAATACGTAGGTCCCAAGCGTTGTCCGGATTTATTGGGCGTAAAGCGAGCGCAGGTGGTTTCTTAAGTCTGATGTAAAAGGAAGTGGCTGAACCATTGTG
+
GGFFFFFFFGGGGGGGG:EGGFFFGGGFGGGEFEFFGFGGGEGCCGFGGCEG?FGEGGGF<CFFEEGFBFGGG,CE?FGGF9FFGGDGFFFGGGE?FE@FG<FFEFGGGGGGGGGGGB<FFF?FFGFFGFF<FGAFED,<CFG9FFFGFGFDFCCFF<FCGFCCGD@@CEDEE3DDGDDCFGFFFG:,22=EEECEDF<CEFCGE9+38<*55:;ECGFC*7A5/93CECCC:CGGG<BD3*5>G:CD>CFC*9<**9=49*2**2*.8BB?FFF)(,*0485)8/9((9*4).
@M04650:207:000000000-C238N:1:1101:10629:5823 1:N:0:19
ACTCCTACGGGAGGCAGCAGTAGGGAATCTTCGGCAATGGGGGCAACCCTGACCGAGCAACGCCGCGTGAGTGAAGAAGGTTTTCGGATCGTAAAACTCTGTTGGTAGAGAAGAACGTTAAGTAGAGTGGAAAATTACTAAAGTGCCGGTATCTAACCAGAAAGGGACGGCTAACTACGTGCCAGCAGCCGCGGTAATAGGTAGGTGCCAAGCGTAGTCCGGATTGATTGGGCGTAAGGCGAGCGCAGGTGGTTTATAAAGTATGAGGTAAAAGCCAGTGGCTCAACCATTGTG
+
GGGGGGGGGDGFGGGGGGGGGFGGGGGGGGGG@CEGGGGGGCGCFG,CFGGGF8FFGGGGGGGGGGGGGGGFGG<FFGGG<FGFGGGGGCFGGGGCFGGGGGFD,+BA<FGGGGG,@BFG=F585CFF9+CEFD,,>B=,,,,,3,3@:<3FFGFGD,@CGG7FC*,6>:>:C<2?4,*2,1*64*24=,/*3*1=3;++521<CC+<6E67**2*2CF>E3*CC*<<?DGF>=<CG*/27D3)))/1./9CCCF6@*79:02*/:*(09@F=6)0.296407)164,-9*)6)
@M04650:207:000000000-C238N:1:1101:5874:5824 1:N:0:19
ACTCCTACGGGAGGCAGCAGTAGGGAATCTTCGGCAATGGGGGCAACCCTGACCGAGCAACGCCGCGTGAGTGAAGAAGGTTTTCGGATCGTAAAACTCTGTTGTTAGAGAAGAACGTTAAGTAGAGTGGAAAATTACTTAAGTGACGGTATCTAACCAGAAAGGGACGGCTAACTACGTGCCAGCAGCCGCGGTAATACGTAGGTCCCAAGCGTTGTCCGGATTTATTGGGCGTAAAGCGAGCGCAGGTGGTTTCTTAAGTCTGATGTAAAAGGCAGTGGCTCAACCATTGTT
+
GGGGGGGGGGGGGGGGGGGGGGGGGGGGGGGGGGGGGGGGGGGGGGGGGGGGGGGFGGGGGGGGGGGGG@CGGGGC<FFFFFGGGGGGGGGGGGGGGGGGGGGGGGGFFGGFFGGGGGGGGGGG<FFAFGGGGGGGGGGGF9FFGGGGGGGGGGGCF7FFGDFGGGFGGG@EGFGGGGGG8CGDFGGGGGGGGEGGGGGFGGGFEGGGGGGGD5:=EC7CEDD*;9:CF:ECFGGGDFFFF3>DCGDGD5DGCC4@FFFFGFGFFFF>??FF?4>>?:FF:?GFFFF?<F?BF4
@M04650:207:000000000-C238N:1:1101:18327:5891 1:N:0:19
ACTCCTACGGGAGGCAGCAGTGGGGAATATTGCACAATGGGGGAAACCCTGATGCAGCCATGCCGCGTGTGTGAAGAAGGCCTTCGGGTTGTAAAGCACTTTCAGCGAGGAGGAAAGGTCAGTAGCTAATATCTGCTGGCTGTGACGTTACTCGCAGAAGAAGCACCGGCTAACTCCGTGCCAGCAGCCGCGGTAATACGGAGGGTGCAAGCGTTAATCGGAATTACTGGGCGTAAAGCGCACGCAGGCGGTTGGATAAGGTAGATGTGAAAGCCCCGGGCTCAACCTGGGAAT
+
GGCFGGGGGGGGGGGGGGGGGGGGGGGGGGGGGGGGGGGGGGGGGGGGGFGGGGGGGGGGGGGGGGGGGGGGGGGGGGGGGGGGGGGGGGGGGGGGGGGGGGGGGGG7FGGGGGGGGGFGGGGGGGGGGGGFFGFGGGGGGGFGGGGGF<FGDFGGEFGGGGGGGGGGGDGGGG99EG@FGFFGGGGGGGGGGEGGF9?CEGGGG8EGGFG5CCE=FFCCEGEF<9CFC<;5>:CECF?DED3>GGGGFGGDCDG44@6F+*29B*?4FFF6F4>>00CBD094?FF08FF(81
@M04650:207:000000000-C238N:1:1101:18407:5892 1:N:0:19
ACTCCTACGGGAGGCAGCAGTGGGGAATATTGCACAATGGGGGAAACCCTGATGCAGCCATGCCGCGTGTGTGAAGAAGGCCTTCGGGTTGTAAAGCACTTTCAGCGAGGAGGAAAGGTCAGTAGCTAATATCTGCTGGCTGTGACGTTACTCGCAGAAGAAGCACCGGCTAACTCCGTGCCAGCAGCCGCGGTAATACGGAGGGTGCAAGCGTTAATCGGAATTACTGGGCGTAAAGCGCACGCAGGCGGTTGGATAAGTTAGATGTGAAAGCCCCGGGCTCAACCGGGGAAT
+
GGGGGGGGGGGGGGGGGGGGGGGGGGGGGGGGGGGGGGGGGGGGGGGGGGGGGGGGGGGGGGGGGGGGGGGGEGGGGGGGGGGGGGGGGGGGGGGGGGGGGGGGGGGGGGDDECFGGFGFGGGGGGGGGGGGGGGGGGGGGGGGFGGGGGGGGGDDDEGCFGGGGGGGGGGGGGGGGGF:CG9DGGGDGGGGDGDGDGGGGEEGGBEDGGGCEGGGGGFCCDEGGCCFGG5=B5DGGGFG>)0037DDBG<D<DD)*1*=F4?:6:DFFBBBFFFF:FGB:(9F=5<(3;)(-,
@M04650:207:000000000-C238N:1:1101:8163:5894 1:N:0:19
ACTCCTACGGGAGGCAGCAGTAGGGAATCTTCGGCAATGGGGGCAACCCTGACCGAGCAACGCCGCGTGAGTGAAGAAGGTTTTCGGATCGTAAAACTCTGTTGTTAGAGAAGAACGTTAAGTAGAGTGGAAAATTACTTAAGTGACGGTATCTAACCAGAAAGGGACGGCTAACTACGTGCCAGCAGCCGCGGTAATACGTAGGTCCCAAGCGTTGTCCGGATTTATTGGGCGTAAAGCGAGCGCAGGTGGTTTCTTAAGTCTGATGTAAAAGGCAGTGGCTCAACCATTGTG
+
GGGGGGGGGGGGGGGGGGGGGGGGGGGGDFGGGGGGGGGGGGGDGEFDGFGGFGGGGEFEFGGGGGGGGGGEFGFGGGGGE?FGGGGGGGGGGGGGGGGGFGGGGFFGFGGFGGGGEGGFGFADGFF@FF@EFDGDFFFFGFFGGGDGGGGGGGDFECGGGGF7CCD7CEGGEGCFGGGFGGGG7@C7@,?E>C7BEF9+8<9BECCCEGD5EECEGG7F:9;5*+<A?FGGFCCEDGF73C@EDDGDFCFGGGF=FFFFF**:@*:5F@?FFFDF?:*/5:CF4=54?@=25<
@M04650:207:000000000-C238N:1:1101:19006:5908 1:N:0:19
ACTCCTACGGGAGGCAGCAGTAGGGAATCTTCGGCAATGGGGGCAACCCTGACCGAGCAACGCCGCGTGAGTGAAGAAGGTTTTCGGATCGTAAAACTCTGTTGTTAGAGAAGAACGTTAAGTAGAGTGGAAAATTACTTAAGTGACGGTATCTAACCAGAAAGGGACGGCTAACTACGTGCCAGCAGCCGCGGTAATACGTAGGTCCCAAGCGTTGTCCGGATTTATTGGGCGTAAAGCGAGCGCAGGTGGTTTCTTAAGTCTGATGTAAAAGGCAGTGGCTCAACCATTGTG
+
GGGGGGGGGGGGGGEGGGGGGGGGGGGGGGGGGGGGGGGGGGGGGGGGGFGGGGGGGGGGGGGGGGGFGEGGGGGGGGGGFGGGEGCFDGGGGGGGGGGGGGGGGGGGGGGGGGGGGGGGGGFGGFGGGGGGGGGGGGGGGGGFFGGGGGGFFGGGGGGGGGGFGFFGGGGGGGGGGFEGGGGGGGGGFFEGGGEGGGGGGGGGGGGFGFGCFEEGEC7CEGEC8C?FFGGG@GGGGG=C@C@BGGGGFGC<9DGF?FF?GFGGFF74/9FF6?BFF<CFFB<;=97:BFBD>4
@M04650:207:000000000-C238N:1:1101:21115:5913 1:N:0:19
ACTCCTACGGGAGGCAGCAGTGGGGAATATTGCACAATGGGGGAAACCCTGATGCAGCCATGCCGCGTGTGTGAAGAAGGCCTTCGGGTTGTAAAGCACTTTCAGCGAGGAGGAAAGGTCAGTAGCTAATATCTGCTGGCTGTGACGTTACTCGCAGAAGAAGCACCGGCTAACTCCGTGCCAGCAGCCGCGGTAATACGGAGGGTGCAAGCGTTAATCGGAATTACTGGGCGTAAAGCGCACGCAGGCGGTTGGATAAGTTAGATGTGAAAGCCCCGGGCTCAACCTGGGAAT
+
GGGGGGGGGGGGGGGGGGGGGGGGGGGGGGGGGGGGGGGGGGGGGGGGGGGGGGGGGGGGGGGGGGGGGGGGGGGGGGGGGGGGGGGGGGGGGGGGGGGGGGGGGGGGGGGGGGGGGGGGGGGGGGGGGGGGGGGGGGGGGGGGGGGGGGGGGGGGGGGGGGGGGGGGGGGGGGGGGGGGGGGGGGGGGGGGGGGGGGFGGEGGGGGGGGGGGGGGGGGGGGGGGGGGFGGGFGGDGGFGFGFFGGGGFGG/>CDF=@FF??7>?FGFFFFFB4@FBFGFF>FFFFFFFFFB?3
@M04650:207:000000000-C238N:1:1101:21202:5919 1:N:0:19
ACTCCTACGGGAGGCAGCAGTGGGGAATATTGCACAATGGGGGAAACCCTGATGCAGCCATGCCGCGTGTGTGAAGAAGGCCTTCGGGTTGTAAAGCACTTTCAGCGAGGAGGAAAGGTCAGTAGCTAATATCTGCTGGCTGTGACGTTACTCGCAGAAGAAGCACCGGCTAACTCCGTGCCAGCAGCCGCGGTAATACGGAGGGTGCAAGCGTTAATCGGAATTACTGGGCGTAAAGCGCACGCAGGCGGTTGGATAAGTTAGATGTGAAAGCCCCGGGCTCAACCTGGGAAT
+
GGGGGGGGGGGGGGGGGGGGGGGGGGGGGGGGGGGGFGGGGEFGGGF@CFGGGGCFGGFGGGGGGGGFGGGGGGGGGGGGGGGGFGGGGGGGGGGGFGGFGGGGGGGGGGEGGGGFGGGGEFEGGGGGFGGGADFGGGCECFGGGGGGGGGGFGGEGGGGGG@EGGGGGGCCFEDEGEGGGDGGGGGGGGGGGGGGGGGGGEGEEGGGGGGGGEEEFGGGGGGGGGGGGGGGD>GD<>FDDC>;CGCCFGGC7D<)??FB+9DC4:C<4@FF??F)47C;>1FFFFF0<FFF::
@M04650:207:000000000-C238N:1:1101:24020:5966 1:N:0:19
ACTCCTACGGGAGGCAGCAGTAGGGAATCTTCGGCAATGGGGGCAACCCTGACCGAGCAACGCCGCGTGAGTGAAGAAGGTTTTCGGATCGTAAAACTCTGTTGTTAGAGAAGAACGTTAAGTAGAGTGGAAAATTACTTAAGTGACGGTATCTAACCAGAAAGGGACGGCTAACTACGTGCCAGCAGCCGCGGTAATACGTAGGTCCCAAGCGTTGTCCGGATTTATTGGGCGTAAAGCGAGCGCAGGTGGTTTCTTAAGTCTGATGTAAAAGGCAGTGGCTCAACCATTGTG
+
GGGGGGGGGGGGGGGGGGGGGCGGGGGGFGGFFFGGGGGGGGG>FGGGGGGGGFGGGGGGGGGGGGGGGGGGGGGGGGG8BFGFGGGF@FGGGGGGGFGGGGCFGFGG<FGGGGGDFDFEGG9D,FF@FGGDGG9FFCAFAFF<FFDCEFCGGGFFGGGGGGG7DEGGGD**6FFGGCFEEFC;@EFECF5:CC*:BFGGCEFGGC9C*=F=8EC5CDGGG<;*20ACCGGGFGDEDC6*<DF>G3D7B/9<957F*=?F:FFCF>7<?46===:@?:CF@?D????017*.)-
@M04650:207:000000000-C238N:1:1101:7223:6003 1:N:0:19
ACTCCTACGGGAGGCAGCAGTGGGGAATATTGCACAATGGGGGAAACCCTGATGCAGCCATGCCGCGTGTGTGAAGAAGGCCTTCGGGTTGTAAAGCACTTTCAGCGAGGAGGAAAGGTCAGTAGCTAATATCTGCTGGCTGTGACGTTACTCGCAGAAGAAGCACCGGCTAACTCCGTGCCAGCAGCCGCGGTAATACGGAGGGTGCAAGCGTTAATCGGAATTACTGGGCGTAAAGCGCACGCAGGCGGTTGGATAAGTTAGATGTGAAAGCCCCGGGCTCAACCTGGGAAT
+
GGGGGGGGGGGGFFFGGGGGGGGGGGGGGGGGGGGGGGGGGGGGFFGGGGGGCDGGGGCGGGGGGGGGGGDGGGGGGGGGGGGGGGGGFEGGGGGGGGGGGGGG9FGGGGGGGGGGGGGGGGGGGGGGGGGGCCCGGGED,CFCGFGGGGCFG@FGGGGGFEGFGGGGGD>EGGGGGGGGGGGGGFGG7EGEGEEEC9;F5BEEEGGGGGGGGGEGGGDDEDGGCGGF?D8CBGGGGGFD@D@>GDDCDDGG)1966/@FGFGGFFFAFB6*=?:F:>3@3>FFFF57<4;(83
@M04650:207:000000000-C238N:1:1101:20948:6012 1:N:0:19
ACTCCTAGGGCGGCAGCAGTGGGGAATATTGCACAATGGGGGAAACCCTGATGCAGCCATGCCGCGTGTGTGAAGAAGGCCTTCGGGTTGTAAAGCACTTTCAGCGAGGAGGAAAGGTCAGTAGCTAATATCTGCTGGCTGTGACGTTACTCGCAGAAGAAGCACCGGCTAACTCCGTGCCAGCAGCCGCGGTAATACGGAGGGTGCAAGCGTTAATCGGAATTACTGGGCGTAAAGCGCACGCAGGCGGTTGGAGAAGTTAGATGTGAAAGCCCCGGGCTCAACCTGGGAATT
+
GGGGGFCGGG,FFGGGGGGGFFGGGGGGGGGGGGGGGGGGGGCFGGDGGGGGGGGGDDGGGGGGGGGGGGGGGGGGGGGGGDGGGGGGGGGGGGGGGGGGGGGGFGGGGFGGEF8FFGGGGGGGGGGGGGGGFFGGGGGFFGGGDGFDGGGGGGGEBFGGGCCGGGGGECFGFFGGGGGGGGGGGGGGGGG>EGGDGGGEGGGGGGDCFGGGEDCGGG<CC3CGGGFGGF@E@CDGGGFGDDBFDGGGFG<9DC6)9;F?CFFGFGGF=F47:7>@>9DF>:F6@5@BF5).(.
@M04650:207:000000000-C238N:1:1101:6746:6016 1:N:0:19
ACTCCTACGGGAGGCAGCAGTGGGGAATATTGCACAATGGGCGCAAGCCTGATGCAGCCATGCCGCGTGTATGAAGAAGGCCTTCGGGTTGTAAAGTACTTTCAGCGGGGAGGAAGGTGTTGTGGTTAATAACCGCAGCAATTGACGTTACCCGCAGAAGAAGCACCGGCTAACTCCGTGCCAGCAGCCGCGGTAATACGGAGGGTGCAAGCGTTAATCGGAATTACTGGGCGTAAAGCGCACGCAGGCGGTCTGTCAAGTCGGATGTGAAATCCCCGGGCTCAACCTGGGAAC
+
GGGGGGGGGGGGGGGGGGGGGGGGGGGGGGGGGGGGGGGGGGGGGGGGGGGGGGGGGGGGGGGGGGGGGGGGGGGFGGGGGGGGGGGGGGGGGGGGGGGGGGGGGGGGGGGGGGGGGGGGGGGGGGGGGGGGGGGGGGGGGGGFGGDEGFEGGGGGGGGGGGGGGGGEFGDGGGGGGGGGGGGGGGFGFGGGGGGGGGGGGGGGGGGGGGGGGGDGGGGGGGC=FGGGGGGGFGGEGFFDBGFFGD5DEGGGGGGFFFFFGFDDBC3(9?97F?FF?FG3B(94??57<F32?(
@M04650:207:000000000-C238N:1:1101:22757:6027 1:N:0:19
ACTCCTACGGGAGGCAGCAGTAGGGAATCTTCGGCAATGGGGGCAACCCTGACCGAGCAACGCCGCGTGAGTGAAGAAGGTTTTCGGATCGTAAAACTCTGTTGTAAGAGAAGAATGTGTGTGAGAGTGGAAAGTTCACACAATGACGGTAACTTACCAGAAAGGGACGGCTAACTACGTGCCAGCAGCCGCGGTAATACGTAGGTCCCGAGCGTTGTCCGGATTTATTGGGCGTAAAGCGAGCGCAGGTGGTTTGATAAGTCTGAAGTTAAAGGCTGTGGCTCAACCATAGT
+
GGGGGGGGGGGGGGGGGGGGGGGGGGGGGGGGGGGGGGGGGGGGGGGGGGGGGGGGGGGGGGGGGGGCGGGGGGGGGGGGGGGGGGGGGGGGGGGGGGGGGGGGGGGGGGGGGGGGGGGGGGGGGGGGGGGGGGGGGGGGGGGGGGGGGGGFGGGGGGGGGGGGGGGGGGGEGGGGGGGGGGGGGGGGGFDGGGGGGGGGGGGFGGGGGGGGGEEGGGGGGGGEEFCFFFGF@EGGGGFGFGEDDGGGEFGG>GGFFFF?CFGCFGF??FBBF?FFFFGFFFGF=FF:?FFFF
@M04650:207:000000000-C238N:1:1101:19201:6057 1:N:0:19
ACTCCTACGGGAGGCAGCAGTAGGGAATCTTCGGCAATGGGGGCAACCCTGACCGAGCAACGCCGCGTGAGTGAAGAAGGTTTTCGGATCGTAAAACTCTGTTGTTAGAGAAGAATGTGTGTGAGAGTGGAAAGTTCACACAATGACGGTAACTTACCAGAAAGGGACGGCTAACTACGTGCCAGCAGCCGCGGTAATACGTAGGTCCCGAGCGTTGTCCGGATTTATTGGTCGTAAAGCGAGCGCAGGGGGTTTGATAAGTCTGAAGTTAAAGGCTGTGGCTCAACCATAGT
+
GGGGGGGGGGGGGGGGGGGGGGGGGGGGGGGGGGGGGGGGGGG@FGEGGGGGGGGGGGGGGGGGGGGGGGGFGGGF9FFGFFFGGGGGEGGGGGGGGCFEEGGGFGF9EFGGFGGCBF<CDA<BFGGDG7FDFFGGCDEDFDFFEFFCB@<@>FGGCCF:FE7<C@BFG@F@FC7D>8FEGCFCCC,=BFE71:8:5;BFGFGGGCGCBC=EE5:8*>F*/71CE?CCFGCF?CDCF7?GE*7>C<7>5/CD73CEFF?6CF?*9?>8=4FF=@7>(89F?:CF46@<:@?3)
@M04650:207:000000000-C238N:1:1101:22048:6067 1:N:0:19
ACTCCTACGGGAGGCAGCAGTGGGGAATATTGCACAATGGGGGAAACCCTGATGCAGCCATGCCGCGTGTGTGAAGAAGGCCTTCGGGTTGTAAAGCACTTTCAGCGAGGAGGAAAGGTCAGTAGCTAATATCTGCTGGCTGTGACGTTACTCGCAGAAGAAGCACCGGCTAACTCCGTGCCAGCAGCCGCGGTAATACGGAGGGTGCAAGCGTTAATCGGAATTACTGGGCGTAAAGCGCACGCAGGCGGTTGGATAAGTTAGATGTGAAAGCCCCGGGCTCAACCTGGGAAT
+
GFGGGGGGGEFGGGGGGGGGGGGGGGGGGGGGGGGGGGFGGGGGGGGGD<EFGGGFGGGGGGGGGGGFCFGFGGGGGGGGGGDEFFGGGEGGGGGGGGGGGGGGFFGEGGEGEGFFEFGGGFGGGGEFFCGFGFGF?F<FFBAFGGGGGFGGGEGGGGCCCFBF,5@:FGDCFGGGGG>CEGGGGGGGGGGGEEEGGC9EEGGC8B>EG?C=EEEG5CGFGD55C++C9CCFFGCGFGFGFGFFGGCD3CD1>>799B@FFBGF**:<4FFFFFF569D7>>FF?4FBFFF:?4
@M04650:207:000000000-C238N:1:1101:9063:6086 1:N:0:19
ACTCCTACGGGAGGCAGCAGTGGGGAATATTGCACAATGGGGGAAACCCTGATGCAGCCATGCCGCGTGTGTGAAGAAGGCCTTCGGGTTGTAAAGCACTTTCAGCGAGGAGGAAAGGTCAGTAGCTAATATCTGCTGGCTGTGACGTTACTCGCAGAAGAAGCACCGGCTAACTCCGTGCCAGCAGCCGCGGTAATACGGAGGGTGCAAGCGTTAATCGGAATTACTGGGCGTAAAGCGCACGCAGGCGGTTGGATAAGTTAGATGTGAAAGCCCCGGGCTCAACCTGGGAAT
+
GGGGGGGGGGGEEGGGGGGGGGGGGGGGGGGGGGGGGGGGGGGGGGGGGGGGGGGFGGGGGGGGGGGEGGGFFGGGGGGGGGCFGGGGGGGGGGGGGGGGGGGGGGGGGGGGGGGGGGGGGGGGGGGGGGGGGGGGGGGGFGGGGGGGGGGGGGDGGGGGGGGGGGGGGGGGGGGGGGG:CGGGGGGGGEEGEGGGGGGGGGGGCGGEGFGGGGEDGGGGEGGGGGGGGGGGFGGGGGFDFGFFGGGGFDC7)1>:6F6FGFGGFGG<4@FF45:F:9GE>0CFFF:?BF3381
@M04650:207:000000000-C238N:1:1101:15142:6091 1:N:0:19
ACTCCTACGGGAGGCAGCAGTGGGGAATATTGCACAATGGGGGAAATCCTGATGCAGCCATGCCGCGTGTGTGAAGAAGGCCTTCGGGTTGTAAAGCACTTTCAGCGAGGAGGAAAGGTCAGTAGCTAATATCTGCTGGCTGTGACGTTACTCGCAGAAGAAGCACCGGCTAACTCCGTGCCAGCAGCTGCGGTAATACGGAGGGTGCAAGCGTTAATCGGAATTACTCGGCGTAAAGCGCACGCAGGCGGTTGGATAAGTTAGATGTGAAAGCCCCCGGCTCAACCTGGGAAT
+
EEFFGGGCBB:8@@CE7@FDCEC8@;FGG9CFFGEGGGGCC@CFGD,CEFF,C@EEF<ACF<C,@:CF:FCGGGGCEFFGGCCC97BEGGEGGGAF9FGGGABEFGDCFEGGGGGC,EFF<AFFAFGGF9C,@FFGDFG@DFFE;A3@<FFFF=7B<FGGG77@DFGG7CFG7DEFGGGGGFCD8DFG,?8:CEGGG;B85*CEGG*:><95C*38CFG<:D*AGG<C+/*75CDGG7=5:)))1/>D5>CD7C<)*0*7<9?7/:24777@95>F6(/)8(>F??>:?FF((,
@M04650:207:000000000-C238N:1:1101:11254:6113 1:N:0:19
ACTCCTACGGGAGGCAGCAGTGGGGAATATTGCACAATGGGGGAAACCCTGATGCAGCCATGCCGCGTGTGTGAAGAAGGCCTTCGGGTTGTAAAGCACTTTCAGCGAGGAGGAAAGGTCAGTAGCTAATATCTGCTGGCTGTGACGTTACTCGCAGAAGAAGCACCGGCTAACTCCGTGCCAGCAGCCGCGGTAATACGGAGGGTGCAAGCGTTAATCGGAATTACTGGGCGTAAAGCGCACGCAGGCGGTTGGATAAGTTAGATGTGAAAGCCCCGGGCTCAACCTGGGAAT
+
GGGGGGGGGGGGGGGGGGGGGGGGGGGGGGGGGGGGGGGGGGGFFFGGGEFGGGGGGGGGGGGGGGGCFGGGGGGGGGGGGGGGGGGGGGGGGGGFGGGGGGGGGGGCGEFGGGGGGGGGGGGGGGGGGGGCGGGGGGGGGGGGGGGGGGGGGGGGGGGGGGGGGGGCFGGGGGGFGGGGGGGGGGFGGGGGGGGGGGGGGGGGGGGG?FGGGG8EGGGGEGEGGC7CCCGGFGGCFD?GFG@EGGGGFGG)19<@4F4=A8*?F7C)*98FF:FF?FG>31<@??F71>FFF8
@M04650:207:000000000-C238N:1:1101:26660:6117 1:N:0:19
ACTCCTACGGGAGGCAGCAGTGGGGAATATTGCACAATGGGGGAAACCCTGATGCAGCCATGCCGCGTGTGTGAAGAAGGCCTTCGGGTTGTAAAGCACTTTCAGCGAGGAGGAAAGGTCAGTAGCTAATATCTGCTGGCTGTGACGTTACTCGCAGAAGAAGCACCGGCTAACTCCGTGCCAGCAGCCGCGGTAATACGGAGGGTGCAAGCGTTAATCGGAATTACTGGGCGTAAAGCGCACGCAGGCGGTTGGATAAGTTAGATGTGAAAGCCCCGGGCTCAACCTGGGAAT
+
GGGGGGGGGGGGGGGGGGGGGGGGGGGGGGGGGGGGGGGGGGGGEGGGGGGGGGGGGGGGGGGGGGGGGGGGGGGGGGGGGGGGGGGGGGGGGGGGGGGGGGGGGGGDGGDGGCGGGGGDCFGGGGGGGGGGGGGGGGGGGGGGDGGGGGGGGGGDGGCFGGGGGGGEGGGCCGGGGGGGGGGGGFGGGGGGEEEGGGGGG8EEGGGEGGFFECE=CFGGGG=FG?EG?DGGFGDD3DFDB))8DG33@GC57CD4F44=EF7:6CFA?FFFFFF::;GEE6<6??;77FF:??
@M04650:207:000000000-C238N:1:1101:24550:6124 1:N:0:19
ACTCCTACGGGAGGCAGCAGTAGGGAATCTTCGGCAATGGGGGCAACCCTGACCGAGCAACGCCGCGTGAGTGAAGAAGGTTTTCGGATCGTAAAACTCTGTTGTTAGAGAAGAACGTTAAGTAGAGTGGAAAATTACTTAAGTGACGGTATCTAACCAGAAAGGGACGGCTAACTACGTGCCAGCAGCCGCGGTAATACGTAGGTCCCAAGCGTTGTCCGGATTTATTGGGCGTAAAGCGAGCGCAGGTGGTTTCTTAAGTCTGATGTAAAAGGCAGTGGCTCAACCATTGTG
+
GGGGGGGGGGG;FGGGGGGGGGGGGGGGGGGGGGGGGGGGGGGGGGGGGGGGGGGGGGGGGGGGGGGGGGGGGGFGGGGGGGGGGGGGGGDGGGFGFGGGGGGGGGGGGGGGGGGGGGF8AFGGGGGGGGFGGGGGGGGGGFFFGGGGGGGGGGGFGGGGFF:FGGGGGGGGDGGGGGGGCFGGGGCFGGGGDGGCEFFGGGGFEGGGG?FCGGGDEGG>8D*1AEFGG=F5>GGG:3FGFG@@GGDDFCFFGGGFFFF7CFDGFFFBF4*@4@>FFFGFFFFFFF??:?@2<)
@M04650:207:000000000-C238N:1:1101:6513:6133 1:N:0:19
ACTCCTACGGGAGGCAGCAGTAGGGAATCTTCGGCAATGGGGGCAACCCTGACCGAGCAACGCCGCGTGAGTGAAGAAGGTTTTCGGATCGTAAAACTCTGTTGTTAGAGAAGAACGTTAAGTAGAGTGGAAAATTACTTAAGTGACGGTATCTAACCAGAAAGGGACGGCTAACTACGTGCCAGCAGCCGCGGTAATACGTAGGTCCCAAGAGTTGTCCGGATTTATTGGGCGTAAAGCGAGCGCAGGTGGTTTCTTAAGTCTGATGTAAAAGGCAGTGGCTCAACCATTGTT
+
GGGGGGGGGGGGGGGDFFEFGGGGGFGGGGGGGDG::FGGGGGGGGGGGGGGGGGGGGEGGGGGGGGGGEEGGFGFFGFGGGGGGGGCGGGGDEF<FGGGGGGGGGGGCGGGG@FGGGGGCGGGGGGGGGFCGGGGGGGGGGGGGCFGDGGGGGFFGGGGFGGGGGGGGEGGGGGGGGGGGGGG@FFEDGGGGGGG8CFGGGFFDGGGGFGFFGGGFGGGCGEGGGFGGGGFFGGCDCFGFGFFGDDGFGGGGFF?FFF4CFGGF7:9F4@F4BBFFBGFFFDFF?FB:FFFF)
@M04650:207:000000000-C238N:1:1101:23333:6151 1:N:0:19
ACTCCTACGGGAGGCAGCAGTGGGGAATATTGCACAATGGGGGAAACCCTGATGCAGCCATGCCGCGTGTGTGATGAAGGCCTTCGGGTTGTAAACCACTTTCAGCGAGGAGGAAAGGTCAGTAGCTCATTTCTGCTGGCTGTGACGTTACTCGCAGAAGAAGCACCGGCTAACTCCGTGCCAGCAGCCGCGGTAATACGGAGGGTGCGAGCGTTAATCGGAATTACTGGGCGTAAAGCGCACGCAGGCGGTTGGATAAGTTATATGTGAAAGCCCCGGGCTCAACCGGGGAAC
+
CFGGGGGGGGGGGGGGGGGGGGGGGGGGGGGGGFGGGGGGD,C@FF<@FGGGFGGGGGFG,FGGGGGGG,DCFG,EFFGGGGGGGGGCGEGGGFG,B,DFAFGGGD++FFG7FGGGF,:BEE<8,5,5=<,,B??C9,DFA>FFGGG=FCF,>+C3+3,@DF<FFFGEGGGGCFGGGEGDEFCFGGGGGEECGECCF9CF8BED8C85**=EG7;*A>FGGGEGFGGGGFCFEGG597=DF)75)1>D>)9C75)0/9=B9=***20)=@B?4?FF00)).1F@?FF(1>F90(
@M04650:207:000000000-C238N:1:1101:21689:6170 1:N:0:19
ACTCCTACGGGAGGCAGCAGTAGGGAATCTTCGGCAATGGGGGCAACCCTGACCGAGCAACGCCGCGTGAGTGAAGAAGGTTTTCGGATCGTAAAACTCTGTTGTTAGAGAAGAACGTTAAGTAGAGTGGAAAATTACTTAAGTGACGGTATCTAACCAGAAAGGGACGGCTAACTACGTGCCAGCAGCCGCGGTAATACGTAGGTCCCAAGCGTTGTCCGGATTTATTGGGCGTAAAGCGAGCGCAGGTGGTTTCTTAAGTCTGATGTAAAAGGCAGTGGCTCAACCATTGTG
+
GGGGGGGGGGGGGGGGGGGGGGGGGGGGGGGGGGGGGGGGGGGGGGGGGGGGFGCGGGCGGGGGGGGGGGGGGGGGGGGGAFFGGGGFGGGGGGGGGGGGGGGGGFGGCFGGGGGGGGGGGFDFFG?CFGGGGGGGGGGEFAFEFAFFEEFGGGGGGGGFGFG7FFGGGGGGGGGGGGGGFCGGGGGGG5EGCBC8EGFGFGGGGFGGGGGFGG?EGC>FGG85*07?FGGFFE<EDG?>DGBBGCGG@9799CCFFFFFG***9::<@?BF?=BF??GFFFGFF@F<FFF>A4
@M04650:207:000000000-C238N:1:1101:4713:6208 1:N:0:19
ACTCCTACGGGAGGCAGCAGTGGGGAATATTGCACAATGGGGGAAACCCTGATGCAGCCATGCCGCGTGTGTGAAGAAGGCCTTCGGGTTGTAAAGCACTTTCAGCGAGGAGGAAAGGTCAGTAGCTAATATCTGCTGGCTGTGACGTTACTCGCAGAAGAAGCACCGGCTAACTCCGTGCCAGCAGCCGCGGTAATACGGAGGGTGCAAGCGTTCATCGGAATTACTGGGCGTAAAGCGCACGCAGGCGGTTGGATAAGTTAGATGTGAAAGCCCCGGGCTCAACCTGGGCAT
+
GGGGGGGFEGGEGCBBFFGCFFGGGCCECGFFC9FFGGGGF:@F:FGGE@,@FAA,CFF<F8FAFEFGEG@E<EFCFFE<,CFFFDE+FEC?EFAEFEGGGGCAFFC7F7>C:F8FGGGFE@B,5A?@,FFFFCFGG<FG83AFGFGGGGGGECCE:7<FDEGGCCE:<*F7,>>EFCFCCC9:8D8FF8EDCEC;FC9CC8CCCGEECCG5?EC*<*?F*9AFFCF?77*17=D=<:6C@C).>3C377<77C36977*<=D74**./767*?;@F037>1<675>((5.((.
@M04650:207:000000000-C238N:1:1101:14121:6227 1:N:0:19
ACTCCTACGGGAGGCAGCAGTAGGGAATCTTCGGCAATGGGGGCAACCCTGACCGAGCAACGCCGCGTGAGTGAAGAAGGTTTTCGGATCGTAAAACTCTGTTGTTAGAGAAGAACGTTAAGTAGAGTGGAAAATTACTTAAGTGACGGTATCTAACCAGAAAGGGACGGCTAACTACGTGCCAGCAGCCGCGGTAATACGTAGGTCCCAAGCGTTGTCCGGATTTATTGGGCGTAAAGCGAGCGCAGGTGGTTTCTTAAGTCTGATGTAAAAGGCAGTGGCTCAACCATTGTG
+
GGGGGGGGGGGGGGGGGGGGGGGGGGGGGGGGGGGGGGGGGGGGGGGGGGGGGGGGGGGGGGGGGGGGGGGGGGGGGGGGGGGGGGGGGGGGGGGGGGGGGGGGGGGGDGGGGGGGGGGGGGGGFGGGGGGGGGGGGGGGGGGGGGGGGGGGGGGGGGGGGGFGGGGGGGGGGGGGGGGGGGGGGGFGGGGGGGGGGGGGGGFGGGFGGGGFGGGGGGGGGGGCE?EFGGGGFG<ED3FGFDFEGG3CDGGD9FGFFFFFC=>76CDAFF4FBFFFFF9FFF<?4?FF?FFF44
@M04650:207:000000000-C238N:1:1101:16642:6231 1:N:0:19
ACTCCTACGGGAGGCAGCAGTGGGGAATATTGCACAATGGGGGAAACCCTGATGCAGCCATGCCGCGTGTGTGAAGAAGGCCTTTGGGTTGTAAAGCACTTTCAGCGAGGAGGAAAGGTCAGTAGCTAATATCTGCTGGCTGTGACGTTACTCGCAGAAGAAGCACCGGCTAACTCCGTGCCAGCAGCCGCGGTAATACGGAGGGTGCAAGCGTTAATCGGAATTACTGGGCGTAAAGCGCACGCAGGCGGTTGGATAAGTTAGATGTGAAAGCCCCGGGCTCAACCTGGGAAT
+
GGGGGGGGGGGECEGGGGGGGGGGGGGGGGGGGGGGGGGGGGGGGGGGGGGGGGGGGGGGGGGGGGGGGGGGGGGGGFGGGGGFFGGGGGGGGGGGGGGGGGGFGGEGGGGGDGFGGGGFGCFGGGGGGGGGGGGGGGGGGGGGGGGGGGGGGGGGGGGGGGGGFGGGGGGGFGGGFEGGGGGCGGGGGGGGGEECFEGGGEGGGGDGGGGGGCCGDGGFEGEFGGGGCFGGEGG5CGFGFDFEGDDDBDDCGGDFFFBBFFFGFCFA*=B?FFFF?FGFFFGFFFFFF:@154
@M04650:207:000000000-C238N:1:1101:11601:6233 1:N:0:19
ACTCCTACGGGAGGCAGCAGTGGGGAATATTGCACAATGGGGGAAACCCTGATGCAGCCATGCCGCGTGTGTGAAGAAGGCCTTCGGGTTGTAAAGCACTTTCAGCGAGGAGGAAAGGTCAGTAGCTAATATCTGCTGGCTGTGACGTTACTCGCAGAAGAAGCACCGGCTAACTCCGTGCCAGCAGCCGCGGTAATACGGAGGGTGCAAGCGTTAATCGGAATTACTGGGCGTAAAGCGCACGCAGGCGGTTGGATAAGTTAGATGTGAAAGCCCCGGGCTCAACCTGGGAAT
+
GGGGGGGGGGGGGGGGGGGGGGGGGGGGGGGGGFGF8FGGGGGGGGGGGGGGGGGGGGGGGGGGGGGGGGGGGGGGGGGGGGGGGGGGGGGGGGGGGGGGGGGGGGGEGGGGGGGGGGGGGGGFGGGGGGGGGGGGGGGGGGGGGGGGGGGGGGGGGEGGCFGGGGGGGGGEEGGGGGGGGGGGGGGGGGEGGGGGGFGFGGGGDCEC:EGGGGGGGGGGGD5CEFGGGFGGFGDEFGFGFGFFGGGGEGGCDDD)9=@?F=FGFGGAFF=?BFFF<>7BFFG@@FFFFFF::?
@M04650:207:000000000-C238N:1:1101:22547:6244 1:N:0:19
ACTCCTACGGGAGGCAGCAGTAGGGAATCTTCGGCAATGGGGGCAACCCTGACCGAGCAACGCCGCGTGAGTGAAGAAGGTTTTCGGATCGTAAAACTCTGTTGTTAGAGAAGAACGTTAAGTAGAGTGGAAAATTACTTAAGTGACGGTATCTAACCAGAAAGGGACGGCTAACTACGTGCCAGCAGCCGCGGTAATACGTAGGTCCCAAGCGTTGTCCGGATTTATTGGGCGTAAAGCGAGCGCAGGTGGTTTCTTAAGTCTGATGTAAAAGGCAGTGGCTCAACCATTGTG
+
GGGGGGGGGGGGGGGGGGGGGGGGGGGGGGGGGGGGGGGGGGGGGGGGGGGGGGGGGGGFGGGGGGGGGGGGGGGGGGGGEGGGGGGGGGGGGGGGGGGGGGGGGGGGGGGGGGGGGGGGGGGGGGGGGGGGGGGGGGGGGGGGGFFGGGGGGGGGGGGGGGGGGGGGGGGGGGGGGGGGGGGGGGGGGGGGGGGGGGGGGGGGGGGGGGGGGGGGGGGGGGCAEGFGGGGFFGGGGGFGF3BFGDGC@GGGGGGFFFF?CFFGFDGFFFBFFFFFFFGFFF9@4FFFFFFFF2
@M04650:207:000000000-C238N:1:1101:6038:6276 1:N:0:19
ACTCCTACGGGAGGCAGCAGTAGGGAATCTTCGGCAATGGGGGCAACCCTGACCGAGCAACGCCGCGTGAGTGAAGAAGGTTTTCGGATCGTAAAACTCTGTTGTTAGAGAAGAACGTTAAGTAGAGTGGAAAATTACTTAAGTGACGGTATCTAACCAGAAAGGGACGGCTAACTACGTGCCAGCAGCCGCGGTAATACGTAGGTCCCAAGCGTTGTCCGGATTTATTGGGCGTAAAGCGAGCGCAGGTGGTTTCTTAAGTCTGATGTAAAAGGCAGTGGCTCAACCAGTGTG
+
GGGGGGGEGGGGGGGGGG8FGGGGGFEEEEEFGGEE7EGGGEGGGGGGGGGGGGGGGGGGGGGGGGGGGGGEGGGGEFGGFFFFFEFG7FEA8F<FFGGFGGFGFGGCDFCGD8CFGFF8FGDFGAA:CCDGGGFGGFDCEFG<=FFGGEGGGGFFFGDFFFCCCDGF<717BFG9DF7FCFGFGGG,CFGD:EEE8CCFGG9CC?9F5?6CE:8?5C7FGG5>ECFGGGGG4EGC3<F7>C>3CC3C)*2CDG468=B?FFFGFGFB=9*7@*7>(-5?F?<FFFFFF)=,).
@M04650:207:000000000-C238N:1:1101:11056:6278 1:N:0:19
ACTCCTACGGGAGGCAGCAGTGGGGAATATTGCACAATGGGGGAAACCCTGATGCAGCCATGCCGCGTGTGTGAAGAAGGCCTTCGGGTTGTAAAGCACTTTCAGCGAGGAGGAAAGGTCAGTAGCTAATATCTGCTGGCTGTGACGTTACTCGCAGAAGAAGCACCGGCTAACTCCGTGCCAGCAGCCGCGGTAATACGGAGGGTGCAAGCGTTAATCGGAATTACTGGGCGTAAAGCGCACGCAGGCGGTTGGATAAGTTAGATGTGAAAGCCCCGGGCTCAACCTGGGAAT
+
GGGGGGGGGGGGGGGGGGGGGGGGGGGGGGGGGGGGGGGGGGGGGGGGGGGGGGGGGGGGGGGGGGGFGGGGGGGGFFGGGGGGGGGGGGGGGGGGGGGFGGGGGGGFGGGGGGG8FGGGGGGFGGGGGGG<FFGGGGGGFGFGFGGFGGGGGGDEGGGGFGGGGGGGGGGGCGGGGGGGGFFGGGGGCGDGGGGGGGGGGGGGGGGDGFFFGEEEFGGFCGCGGGG9CGGCEEGGFGFGFGBFDDGGFGGD3CGF??=?E*:DB7C<F@9BFF5FB>7>377??FF2:@F<?(
@M04650:207:000000000-C238N:1:1101:12144:6288 1:N:0:19
ACTCCTCGGGAGGCAGCAGTGGGGAATATTGCACAATGGGGGAAACCCTGATGCAGCCATGCCGCGTGTGTGAAGAAGGCCTTCGGGTTGTAAAGCACTTTCAGCGAGGAGGAAAGGTCAGTAGCTAATATCTGCTGGCTGTGACGTTACTCGCAGAAGAAGCACCGGCTAACTCCGTGCCAGCAGCCGCGGTAATACGGAGGGTGCAAGCGTTAATCGGAATTACTGGGCGTAAAGCGCACGCAGGCGGTTGGGTAAGTTAGATGTGAAAGCCCCGGGCTCAACCTGGGAATT
+
GGGGGGGGGGBFGGGGGGGGGGGGGGGGGGGGGGCFGGGGGGGGGGGGGGGGGGGGGGGGGGGGGGGGCGGGGGGGGGGGGGGGGGGGGGGGGGGGGGGGGGGGGGFGGGGGGGGGGGGGGGFGGGGGGGDGGGGGGGGFGFGGGGGGFGGGGGEGGGGGGGGGGGGGGGGGGGGGGGGGGGGGGGGGGGGGGDEFFGGGEGGGGGGGGGGGEG5FFGGGCDGG7EGG6CEG>CGGFCEGFDFFGGGGFG9DGG)8*9?=CFFG=FCB?FFFFFFF6BDB3:4?FF??FFFF:)
@M04650:207:000000000-C238N:1:1101:4311:6297 1:N:0:19
ACTCCTACGGGAGGCAGCAGTGGGGAATTTTGGACAATGGGGGCAACCCTGACCGCGCAACGCCGCGTGAGTGAAGAAGGTTTTCGGATCGTAACACTCTGTTGTTAGAGAAGAACGTTAAGTAGAGTGGAAAATTACTTAAGTGACGGTATCTAACCAGAAAGGGACGGCTAACTACGTGCCAGCAGCCGCGGTAATACGTAGGTCCCAAGCGTTGTCCGGATTTATTGGTCGTAAAGCGAGCGCAGGTGGTTTCTTAAGTCTGATGTATTAGTCAGTGGCTCAACCATGCTT
+
AFF9@EE<FE:FC66BCFGGGGG8@E,,C<CF:EFFGCC<FFGF:C,C,:<FGFG:@FC:=+C:F@C>+8=EF9FG9<BFFF<DFEEDEDGG?,+,8CFFE?EFGGGGGGGEE<,ACDFCDD3383CFGGFFGFFGGFFGG<E=C9F+@FBCGF=EGGGBFFF<8>:::C@::F:CGGFGG@FGG*BC7CGGDEEDCC9B*?+4*<??FF*/*2;:*1*:A3C/;697?*<00:C79*/:7*<79C)1.9*1>FFFB*6*3970/**.94**0/*06AC?4?5?**)(,9*(.)
@M04650:207:000000000-C238N:1:1101:6967:6325 1:N:0:19
ACTCCTACGGGAGGCAGCAGTGGGGAATATTGCACAATGGGGGAAACCCTGATGCAGCCATGCCGCGTGTGTGAAGAAGGCCTTCGGGTTGTAAAGCACTTTCCGCGAGGAGGAAAGGTCAGTAGCTAATATCTGCTGGCTGTGACGTTACTCGCAGAAGAAGCACCGGCTAACTCCGTGCCAGCAGCCGCGGTAATACGGAGGGTGCAAGCGTTAATCGGAATTACTGGGCGTAAAGCGCACGCAGGCGGTTGGATAAGTTAGATGTGACAGCCCCGGGCTCAACCTGGGAAT
+
GGFGGGGGGGGG7CGDGGGGGFCFEFGGGGGGGDFFGGGGGGE@,CEFFGGGGGGGGGCGFFEAFDFGGGGGFFFGGGGFEG<C@FFEGGCFG9<FGFGEEEF<FDC+@CFFGGEDD?F?FFFFCFGG9F??FFGGG?DCDFGC9CFGG@FGGD7FGE,DAFGF,@,*@EG8FGGGGGF7C*,4=8CCCEC@>EGCFGFGEEEEGEGGGGFC:5C*AFCCC>5=C99?C<5EBEG55C=>>5BEG<DGFDD>DGD?*@6??47>9**-9B*=?;>E?>>BDBG4*5<(2>5128
@M04650:207:000000000-C238N:1:1101:4331:6364 1:N:0:19
ACTCCTACGGGAGGCAGCAGTAGGGAATCTTCGGCAATGGGGGCAACCCTGATGCAGCCATGCCGCGTGTGTGAAGAAGGCCTTTGGGTTGTAAAGCACTTTCAGCGAGGAGGAAAGGTCAGTAGCTAATATCTGCTGGCTGTGACGTTACTCGCAGAAGAAGCACCGGCTAACTCCGTGCCAGCAGCCGCGGTAATACGGAGGGTGCAAGCGTTAATCGGAATTACTGGGCGTAACGCGCACGCAGGCGGTTGGATAAGTTAGATGTGAAAGCCCCGGGCTCAACCTGGGAAT
+
GGGGGG@FGGGGGGGGGGGGGGGGGGGGGGGGGGGGGGGGGGGGGGGGGGGGGGGEGGGGGGGGGGGGGGGGGGFGGGGGGGGFCFGGGGGGG,FEGGGGGGGGFGECFGGDGGGGGGGGGGGGGGGGGGFGGGGGGGGGGGGFGGGGGGGGGGGGGDGGGGGGGGGGGGGDFGGGGGGGGGGGGGGGGGGEGGGGG9FFGDEGGGGGGGGGGGGGGGGGGG87FGGGCGGGFGDG*9@D37:BGGG3BGGDDDG??*9=CFFG=FG>BFFFFFFFF><@E>D6FFFFF@FF><
@M04650:207:000000000-C238N:1:1101:8743:6366 1:N:0:19
ACTCCTACGGGAGGCAGCAGTAGGGAATCTTCGGCAATGGGGGCAACCCTGACCGAGCAACGCCGCGTGAGTGAAGAAGGTTTTCGGATCGTAAAACTCTGTTGTTAGAGAAGAACGTTAAGTAGAGTGGAAAATTACTTAAGTGACGGTATCTAACCAGAAAGGGACGGCTAACTACGTGCCAGCAGCCGCGGTAATACGTAGGTCCCAAGCGTTGTCCGGATTTATTGGGCGTAAAGCGAGCGCAGGTGGTTTCTTAAGTCTGATGTAAAAGGCAGTGGCTCAACCATTGTG
+
GGGGGGGGGDGGGGGGGGGGGFGGGGGGGGGGGGGGGGGGGGGGGGGGGGGGGGGGGGGGGGGGGGGGGGGFGFFFGGGGGGGGGGGGGGGGGGGGGGGGGGGGGGFGFGGGGGGGGFGFGGGGFAFFGGGGGGGGGGGGGGGGGGGGGGGGGGGGGGGGGGGGGGGGGGGGGGGGGGGGGGGGGGGDFGGGGGGGEGGFGGGGGGFDGGGCGGGEGGGGGGCE5AFGGGGF>ED5DFF>DD5@DGCDBFGCDFGFFFFFFFCFFC:9@FFF?F3@?6CFFFG?@4?B?F?A<5
@M04650:207:000000000-C238N:1:1101:11029:6415 1:N:0:19
ACTCCTACGGAGGCAGCAGTCGGGAATCTTCGGCAATGGGGGCAACCCTGACCGAGCAACGCCGCGTGAGTGAAGAAGGTTTTCGGATCGTAAAACTCTGTTGTTAGAGAAGAACGTTAAGTAGAGTGGAAAATTACTTAAGTGACGGTATCTAACCAGAAAGGGACGGCTAACTACGTGCCAGCAGCCGCGGTAATACGTAGGTCCCAAGCGTTGTCCGGATTTATTGGGCGTAAAGCGAGCGCAGGTGGTTTCTTAAGTCTGATGTAAAAGGCAGTGGCTCAACCATTGTGT
+
GGGGGGGGGGGGGGGGGGGG-CFGCGGGGGGGGGGGGGGGGGGGGGGGGGCGGGGGGFGGGGGGGGGGDGFFGGGFFGGDFGGGGGGGGGGGGGCGGGGGGGGGGGGCGGGCFEEEGGGFGGGGGGGGGGGGGGFCGCFGGGGGGGGGGGGGGGGGGGGFGGGGGGGGGEGDGGGGGGGGGGGGGGGGGGGGGGGEGGGGGGGGGGGGFGGGGGGGGGGGGD*ACFGGGFGGFGDE3DFGDGDFGDGG@GG3CCF?F@F=AFGG?*:AF*9B?@>F??G?D0CF=FF6)=@B44
@M04650:207:000000000-C238N:1:1101:17914:6422 1:N:0:19
ACTCCTACGGGAGGCAGCAGTAGGGAATCTTCGGCAATGGGGGCAACCCTGACCGAGCAACGCCGCGTGAGTGAAGAAGGTTTTCGGATCGTAAAACTCTGTTGTTAGAGAAGAACGTTAAGTAGAGTGGAAAATTACTTAAGTGACGGTATCTAACCAGAAAGGGACGGCTAACTACGTGCCAGCAGCCGCGGTAATACGTAGGTCCCAAGCGTTGTCCGGATTTATTGGGCGTAAAGCGAGCGCAGGTGGTTTCTTAAGTCTGATGTAAAAGGCAGTGGCTCAACCATTGTG
+
GGGGGGGGGGGGGGGGGGGGGGGGGGGGGGGGGGGGGGGGGGGGGGGGGGGGGGGGGGGGGGGGGGGGGGGGGGGGGGGGGGGGGGGGGGGGGGGGGGGGGGGGGGGGGGGGGGGGGGGGGGGGGGGGGGGGGGGGGGGGGGGGGGGGGGGGGGGGGGGGGGGGGGGGGGGGGGGGGGGGGGGGGGGGGGGGGGGGGGGGGGGGGGGGGGGGGGCCGGGGGGEEGDFFFGGGFEGGGGFGEGFFGGGGFFGGCGGFFFFFGFGCF>CBFFFFFFFFFFGFFFGFFFFF?FFFA9
@M04650:207:000000000-C238N:1:1101:23177:6427 1:N:0:19
ACTCCTACGGGAGGCAGCAGTAGGGAATCTTCGGCAATGGGGGCAACCCTGACCGAGCAACGCCGCGTGAGTGAAGAAGGTTTTCGGATCGTAAAACTCTGTTGTTAGAGAAGAACGTTAAGTAGAGTGGAAAATTACTTAAGTGACGGTATCTAACCAGAAAGGGACGGCTAACTACGTGCCAGCAGCCGCGGTAATACGTAGGTCCCAAGCGTTGTCCGGATTTATTGGGCGTAAAGCGAGCGCAGGTGGTTTCTTAAGTCTGATGTAAAAGGCAGTGGCTCAACCATTGTG
+
GGGGGGGGGGGGGGGGGGGGGGGGGGGGGGGGGGGGGGGGGGGGGGGGGGGGGGGGGGGGGGGGGGGGGDGGGGGGGGGGGGGGGGGGGGGGGGGDFGGGGGGGGGGCFGGGGGGGGGGGGGGGGGGGGGGGGGGGGGGGGGGGGGGGGGGGGGGFGFGGFGGGGGGFGGGGGGGGGGGGGGGGGGGGGGGGGGGGGGGGGCGGGGGGGFGGGGGGGGGGGGGCEGGGCG?F>GDGGGFFFDFFGGGGFFFGDGGFFFF?CFGGF7*6FFFFFFEFBFGFFFCFFFF?FFFFFA
@M04650:207:000000000-C238N:1:1101:14545:6451 1:N:0:19
ACTCCTACGGGAGGCAGCAGTAGGGAATCTTCGGCAATGGGGGCAACCCTGACCGAGCAACGCCGCGTGAGTGAAGAAGGTTTTCGGATCGTAAAACTCTGTTGTTAGAGAAGAACGTTAAGTAGAGTGGAAAATTACTTAAGTGACGGTATCTAACCAGAAAGGGACGGCTAACTACGTGCCAGCAGCCGCGGTAATACGTAGGTCCCAAGCGTTGTCCGGATTTATTGGGCGTAAAGCGAGCGCAGGTGGTTTCTTAAGTCTGATGTAAAAGGCAGTGGCTCAACCATTGTG
+
GGGGGGGGGGGGGGGGGGGGGGGGGGGGGGGGGGGGGGGFGGGGGGGGGGGGGGGGGGGGGGGGGGGFDCFGGGGGGGGGGGGGGGGGGGGGGGGGGGGGGGGGGGGGDGGGGGGGGGGGGGFGGFFFCGEGGGGGDGGGGGGGGGGGGGGGGGGGGGGGGGDGGGGGGGGGGGGGGGGGGGGGFGGGGGDGGGGGGGGGGGGFGGGGGG6:=EGEGGFGGG55AC?FGGGGF59*9F?DFD>EGC3C>94C<FG=FF6@GFCFFC>9@@FF4@>>(8FF?B466?F?<4@>45
@M04650:207:000000000-C238N:1:1101:21295:6478 1:N:0:19
ACTCCTACGGGAGGCAGCAGTAGGGAATCTTCGGCAATGGGGGCAACCCTGACCGAGCAACGCCGCGTGAGTGAAGAAGGTTTTCGGATCGTAAAACTCTGTTGTTAGAGAAGAACGTTAAGTAGAGTGGAAAATTACTTAAGTGACGGTATCTAACCAGAAAGGGACGGCTAACTACGTGCCAGCAGCCGCGGTAATACGTAGGTCCCAAGCGTTGTCCGGATTTATTGGGCGTAAAGCGAGCGCAGGTGGTTTCTTAAGTCTGATGGAAAAGGCAGTGGCTCAACCATTGTG
+
GGGGGGGGGGGGGGGGGGGGGGGGGGGGGGGGGGGGGGGGGGGGGGGGGGGGGGGDGGGGGGGGGGGFGEEGGGGGCGGGCGGGGGGEGGGGGGGGGGGGGGGGGGGGGGGGGGGGGGGGGGGGGCFGGGGGGGGGGGGGGCFFGFGGGGGGGGGGGGGGGGGGGGGGGGGGGGGGGGGGGGGGGGFGGGGGEGGGGGGGG9FEE?FCFGGGGGGGGGGGGGE5=CGGGGGGFDC*CGFGFCBEGGDGF777C3>FFB?FGFGGF:79*)9?FF3>B6*9FB<@@FFFF?@A44
@M04650:207:000000000-C238N:1:1101:13962:6494 1:N:0:19
ACTCCTACGGGAGGCAGCAGTAGGGAATCTTCGGCAATGGGGGCAACCCTGACCGAGCAACGCCGCGTGAGTGAAGAAGGTTTTCGGATCGTAAAACTCTGTTGTTAGAGAAGAACGTTAAGTAGAGTGGAAAATTACTTAAGTGACGGTATCTAACCAGAAAGGGACGGCTAACTACGTGCCAGCAGCCGCGGTAATACGTAGGTCCCAAGCGTTGTCCGGATTTATTGGGCGTAAAGCGAGCGCAGGTGGTTTCTTAAGTCTGATGTAAAAGGCAGTGGCTCAACCATTGTG
+
GGGGGGGGGGGDGGGGGGGGGGGGGGGGGGGGGGGGDGGGGGGGGGGGGGGGGGGGGGGGGGGGGGGGGGGGGGGGGEGGGGGGGGGGGGGGGGGGGGGGGGGGGGFGGGGGGGGGGGGFGGGGGGGGGGGFGGGGGGGGGGCGFGGGGGGGGGGGGGGGGGGGGDGGGGGGGGGGGGEGGGGGGGFGGGGDDGGGBFGGGGGGGGGGGGGFGGGGDGGGGGC5?E7CGCFFFCD5<F4C>DDEGGGGEGGFGGGFFF@=FFGGF*?2=FFFFFBFF?GFF?FFFFFFFFFFD)
@M04650:207:000000000-C238N:1:1101:18006:6523 1:N:0:19
ACTCCTACGGGAGGCAGCAGTAGGGAATCTTCGGCAATGGGGGCAACCCTGACCGAGCAACGCCGCGTGAGTGAAGAAGGTTTTCGGATCGTAAAACTCTGTTGTTAGAGAAGAACGTTAAGTAGAGTGGAAAATTACTTAAGTGACGGTATCTAACCAGAAAGGGACGGCTAACTACGTGCCAGCAGCCGCGGTAATACGTAGGTCCCAAGCGTTGTCCGGATTTATTGGGCGTAAAGCGAGCGCAGGTGGTTTCTTAAGTCTGATGTAAAAGGCAGTGGCTCAACCATTGTG
+
GGGFGGFGGGGGGGGGGGGGGGGGEEEFGGGGGGGGEGGGGGGGGGGGGGG<AFFCFEGGGGGGGGGGGD@GFFGGGGGD=BFEFFG:FGGGGEGGGFFFGGFGEFGGFGGGGGFFGFGGGGGGGGGGGGGGGGGGGFDCADF@D<FFGGGCFGFDGFAGFG?FGGG<<CFGGGEGBCFCC7CCE*2:C;?C5EGGGGC9E?CCEG+<B?FCCGEGGGGF?CCGE9CFGFCCFEDCD7=7B3>57DGGFFFGGG*9@FFFFFGGF>FFFFF=FFFFFFCFFF4?FF??1?FFD4
@M04650:207:000000000-C238N:1:1101:26383:6571 1:N:0:19
ACTCCTACGGGAGGCAGCAGTAGGGAATCTTCGGCAATGGGGGCAACCCTGACCGAGCAACGCCGCGTGAGTGAAGAAGGTTTTCGGATCGTAAAACTCTGTTGTTAGAGAAGAACGTTAAGTAGAGTGGAAAATTACTTAAGTGACGGTATCTAACCAGAAAGGGACGGCTAACTACGTGCCAGCAGCCGCGGTAATACGTAGGTCCCAAGCGTTGTCCGGATTTATTGGGCGTAAAGCGAGCGCAGGTGGTTTCTTAAGTCTGATGTAAAAGGCAGTGGCTCAACCATTGTG
+
FGGGGGGGGGGGGGGGGGGGGGGGGGGGGGGGGGGGGGGGGGGGGGGGGGGGFGGGGGGGGGGGGGGGGGGGGGGGFGGGBFGGGGGGG:FGGGGGGGGGGGGGGGGGGGG@FGFGGGGGCFDCF<FGGGGGGDGGGGGGGGGGGFGGGGGGGGFFGCFCGE7D@@CFCEGGGGDGGGGGFGGGGGGGFEE7CBEEGG9BEFFGGGGGCEFGFGGECCFF?D;*:0+AFFFCFGDGDGFGFD@EGDCD>19C9CC?=@FFGFGDF>:<@@F*9F>><?CFF(*<F=FB1FFF66
@M04650:207:000000000-C238N:1:1101:24357:6581 1:N:0:19
ACTCCTACGGGAGGCAGCAGTAGGGAATCTTCGGCAATGGGGGCAACCCTGACCGAGCAACGCCGCGTGAGTGAAGAAGGTTTTCGGATCGTAAAACTCTGTTGTTAGAGAAGAACGTTAAGTAGAGTGGAAAATTACTTAAGTGACGGTATCTAACCAGAAAGGGACGGCTAACTACGTGCCAGCAGCCGCGGTAATACGTAGGTCCCAAGCGTTGTCCGGATTTATTGGGCGTAAAGCGAGCGCAGGTGGTTTCTTAAGTCTGATGTAAAAGGCAGTGGCTCAACCATTGTG
+
GGGGGGGGGGGGGGGGGGGGGGGGGGGGGGGGGGGGGGGGGGGGGGGGGGGGGGGGGGGGGGGGGGGCFGGGGGGGGGGGGGGGGGGGGGGGGGGGGGGGGGGGGGGGGGGGGGGGGGGGGGGGGGGGGGGGGGGGGGGGFGGGGGGGGGGGGGGGGGGGGGGGGGGGGGGGGGGGGGDFGGGGGGGGGGGGGGGGGGFGGGGGGGGGGFGGGGEGGGGGGGGG=?CGFGGGFGDGGGFGFGFFGGGGFGGGGGCFFFFFGFGGF>FA?FFFFFFFBBDFFFCFFFF?FFF2<5
@M04650:207:000000000-C238N:1:1101:27592:6602 1:N:0:19
ACTCCTACGGGAGGCAGCAGTAGGGAATCTTCGGCAATGGGGGCAACCCTGACCGAGCAACGCCGCGTGAGTGAAGAAGGTTTTCGGATCGTAAAACTCTGTTGTTAGAGAAGAACGTTAAGTAGAGTGGAAAATTACTTAAGTGACGGTATCTAACCAGAAAGGGACGGCTAACTACGTGCCAGCAGCCGCGGTAATACGTAGGTCCCAAGCGTTGTCCGGATTTATTGGGCGTAAAGCGAGCGCAGGTGGTTTCTTAAGTCTGATGTAAAAGGCAGTGGCTCAACCATTGTG
+
GGGGGGGGGGGGGGGGGGGGGGGGGGGGGGGGGGGGGGGGGGGGGGGGGGGGGGGGGGGGGGGGGGGGGGGGGGGGGGGGGGGGGGGGGFGGGGGGGGGGGGGGGGGGGGGGGGGGGFGCGGGDFGGGGGCGGGCFGGGGGGGGGFGGGGGGGGGGGGGGFGGGGGGGGGGGGGGGGGGGGGGGGGGGGGGGGGGGGGGFFFEFGGFFGGGGFGGGGGGGEGGCECCFFCGGFGGGGGFGFD@@GGGGFGGGGGGF?@@FFBGGF>CAFFFFFF>FFFG@FF4@FFFFBFFFF4
@M04650:207:000000000-C238N:1:1101:14386:6624 1:N:0:19
ACTCCTACGGGAGGCAGCAGTAGGGAATCTTCGGCAATGGGGGCAACCCTGACCGAGCAACGCCGCGTGAGTGAAGAAGGTTTTCGGATCGTAAAACTCTGTTGTTAGAGAAGAACGTTAAGTAGAGTGGAAAATTACTTAAGTGACGGTATCTAACCAGAAAGGGACGGCTAACTACGTGCCAGCAGCCGCGGTAATACGTAGGTCCCAAGCGTTGTCCGGATTTATTGGGCGTAAAGCGAGCGCAGGTGGTTTCTTAAGTCTGATGTAAAAGGCAGTGGCTCAACCATTGTT
+
GGGGGGGGGGGEGGGGGGGGGGFGGGEFGGGGGGGGGGGGGGGGGGGGGGGGGGGGGGGGGGGGGGGGDGEGGGGGGGGFFFGFGGGGGGGGG@F<FGGGGGGGGGGFGGGGGGGGGGGGGEFGGFGGGGGGGGGGGGGGFGGGGGGGGGGGGGGFGGGGGCGGGGGFGGGGGGGGGGGGFGGGGGFGGGGGGGGGGGGGGGFGCFFFFFFFG5*A=DFGGD5EGGCFFFGFFCDG:FFG3*57CGGD57C779CFFF=99@DGF7?2BF?FFF3@:0DF@<D6FF5::?1)6)
@M04650:207:000000000-C238N:1:1101:11817:6633 1:N:0:19
ACTCCTACGGGAGGCAGCAGTGGGGAATATTGCACAATGGGGGAAACCCTGATGCAGCCATGCCGCGTGTGTGAAGAAGGCCTTTGGGTTGTAAAGCACTTTCAGCGAGGAGGAAAGGTCAGTAGCTAATATCTGCTGGCTGTGACGTTACTCGCAGAAGAAGCACCGGCTAACTCCGTGCCAGCAGCCGCGGTAATACGGAGGGTGCAAGCGTTAATCGGAATTACTGGGCGTAAAGCGCACGCAGGCGGTTGGATAAGTTAGATGTGAAAGCCCCGGGCTCAACCTGGGAAT
+
GGGGGGGGGGGGGGGGGGGGGGGGGGGGGGGGGGGGGGGGGGGGGGGGGGGGGGGGGGGGGGGEGGGBFFCGGGGGFFEGGGGGGGGGGGGGGGGGGGGGFF9FFFGCGCFGGGG8FFGGGGFCFGFFGGGGGGGGGGGDCGEFGFFFGGGGGGGDGGGGGGG7:FGEEEFEGGGGGGGGGGGGGGGGGGGGGGEC9C<FGGGGGCECF+CCGGGGGGFFEG=C<FGCGGF5;7CE<CFG>5)85/CC5DGC377/*1*9C?CFF*:A?FFFF4>5197:D63=*87(4>F4>0
@M04650:207:000000000-C238N:1:1101:27930:6647 1:N:0:19
ACTCCTACGGGAGGCAGCAGTAGGGAATCTTCGGCAATGGGGGCAACCCTGACCGAGCAACGCCGCGTGAGTGAAGAAGGTTTTCGGATCGTAAAACTCTGTTGTTAGAGAAGAACGTTAAGTAGAGTGGAAAATTACTTAAGTGACGGTATCTAACCAGAAAGGGACGGCTAACTACGTGCCAGCAGCCGCGGTAATACGTAGGTCCCAAGCGTTGTCCGGATTTATTGGGCGTAAAGCGAGCGCAGGTGGTTTCTTAAGTCTGATGTAAAAGGCAGTGGCTCAACCATTGTG
+
FGGGGGGGGGGGGGGGGGGGGFGGGGGGGGGFGCGGGGGGG7FEGGGGGGGG<F@FFGGGFGGGGGGGGGGFGGGGGGGGGFEFGGGEG:FFGGGGGGGGFFFC4EFGFGGGGGGCFGGC=F@?<BFFGGG9,DGFGGGFCFFFGDGGGGFGGG9EGFGG73FE:<FGGGGCC7CGGDGGGGGGCECED8EEGGGGG9FFGFGGGEFFEFGGGG885DGFEC85EGFFGGGG@CCEDGB>>3BFGGDC@GG:<CC@FBF=FBGGFFGFF?F==FDFFBGF?:19?67<BF=<<4
@M04650:207:000000000-C238N:1:1101:16882:6667 1:N:0:19
ACTCCTACGGGAGGCAGCAGTAGGGAATCTTCGGCAATGGGGGCAACCCTGACCGAGCAACGCCGCGTGAGTGAAGAAGGTTTTCGGATCGTAAAACTCTGTTGTTAGAGAAGAACGTTAAGTAGAGTGGAAAATTACTTAAGTGACGGTATCTAACCAGAAAGGGACGGCTAACTACGTGCCAGCAGCCGCGGTAATACGTAGGTCCCAAGCGTTGTCCGGATTTATTGGGCGTAAAGCGAGCGCAGGTGGTTTCTTAAGTCTGATGTAAAAGGCAGTGGCTCAACCATTGTG
+
GGGGGGGGGGGGGGGGGGGGGGFFGGGGGGGGGGGGGGGDGGGGGGGGGGGGGGDGGGGGGGGGGGGGGGGGGGGGGGGGGGGGGGDGGGGGGGGGGGGGGGGGGGGGCFFGGGGGGGGGGGGGGGGGGGGFFGGGGGGGGGGGGGGGGGGGGGGGGGGGGGGFGDGFGCGECGGFFGGFCGGFCFGGGGEGGGGGGGGGFGCGDGGGGGGGGEGGGDGGGG5CEGGGFFF5>GD5<C6CEDDECC7C>CFGGGGFFF=49=7CF*:AFFF?F=DFFBGFFFGFF4;76?F>F4
@M04650:207:000000000-C238N:1:1101:12117:6668 1:N:0:19
ACTCCTACGGGAGGCAGCAGTAGGGAATCTTCGGCAATGGGGGCAACCCTGACCGAGCAACGCCGCGTGAGTGAAGAAGGTTTTCGGATCGTAAAACTCTGTTGTTAGAGAAGAACGTTAAGTAGAGTGGAAAATTACTTAAGTGACGGTATCTAACCAGAAAGGGACGGCTAACTACGTGCCAGCAGCCGCGGTAATACGTAGGTCCCAAGCGTTGTCCGGATTTATTGGGCGTAAAGCGAGCGCAGGTGGTTTCTTAAGTCTGATGTAAAAGGCAGTGGCTCAACCATTGTG
+
GGGGGGGGGGGGGGGGGGGGGGGGGGGGGGGGGGGGGGGGGGGGGGGGGGGGGGGGGGGGGGGGGGGGGGGGGGGGGGGGGGGGGGGGGGGGGGGGGGGGGGGGGGGGGGGGGGGGGGGGGGGGGGG@FGGGGGGGGGGGGCFGGGGGGGGGGGGGGGGGGGGGCFGGGGGGGGGFGGGGGGGGGGGGGGGGGGGGGGGGGG@EEGGGGGGGGGGC=DCFEGCCG6CCGGGGFGGGGFFG:35><D5DB<CFCFDFFFFFGFGGF>FDFF4BFFFF??5F?69??=FB?F46<4
@M04650:207:000000000-C238N:1:1101:14808:6682 1:N:0:19
ACTCCTACGGGAGGCAGCAGTAGGGAATCTTCGGCAATGGGGGCAACCCTGACCGAGCAACGCCGCGTGAGTGAAGAAGGTTTTCGGATCGTAAAACTCTGTTGTTAGAGAAGAACGTTAAGTAGAGTGGAAAATTACTTAATTGACGGTATCTAACCAGAAAGGGCCGGCTAACTCCGTGCCAGCAGCCGCGGTAATACGTAGGTCCCAAGCGTTGTCCGGATTTATTGGGCGTAAAGCGAGCGCAGGTGGTTTCTTAAGTCTGATGTAAAAGGCAGTGGCTCAACCCTTGTG
+
GGGGGGGGGGGGGGGGGGGGGGGGGGGGGGGGGDGGGGGGGGGGGGGGGGGGGGGGGGGGGGGGGGGGGGGGGF?FGGGGGGGGGGGGGGGGGGG9FGGGGGGGFEFGDFFGGGGGC+8A@FFGFFGFECBGD<FFC,:DF,,CDFGGC>C7FGEFGEGGFEFCD**6FEEGGFGG,B:C8ECC@CGGGFGGGCCGGGC?EFCGGGCCEGGFGEGGGGGGGGGGEFGGGGGGFGGGGGFF>*8>DDGGBCD<<F*6@FF9+=CGFGC>FFFFFF:@((2948*76FFF(75:.)
@M04650:207:000000000-C238N:1:1101:21495:6698 1:N:0:19
ACTCCTACGGGAGGCAGCAGTAGGGAATCTTCGGCAATGGGGGCAACCCTGACCGAGCAACGCCGCGTGAGTGAAGAAGGTTTTCGGATCGTAAAACTCTGTTGTTAGAGAAGAACGTTAAGTAGAGTGGAAAATTACTTAAGTGACGGTATCTAACCAGAAAGGGACGGCTAACTACGTGCCAGCAGCCGCGGTAATACGTAGGTCCCAAGCGTTGTCCGGATTTATTGGGCGTAAAGCGAGCGCAGGTGGTTTCTTAAGTCTGATGTAAAAGGCAGTGGCTCAACCATTGTG
+
GGGGGGGGGGGGGGGGGGGGGGGGGGGGGGGGGGGGGGGGGGGGGGGGGGGGGGGGGGGGGGGGGGGGGGGGGGGGGGGGGGGGGGGGGGGGGGGGGGGGGGGGGGGGFFGGGGGGGGGFGGFGFGGFGGGGGGGFGGGGGGFGGGGGGGFGGGFGGGGGFGDGGGGGGDGGGECGGGGGDFGGDFGGGGGGGGGGCCCGGGGGGG?FGGGGGDGGGGGGGGCGGGGFGGCGFGDEGGFG@CDBGDGGBFGGG3CFFFFFGFGGFFGFFF4?FF@F?FF6<:<:?FFFFFF>A)
@M04650:207:000000000-C238N:1:1101:23082:6731 1:N:0:19
ACTCCTACGGGAGGCAGCAGTAGGGAATCTTCGGCAATGGGGGCAACCCTGACCGAGCAACGCCGCGTGAGTGAAGAAGGTTTTCGGATCGTAAAGCTCTGTTGTAAGAGAAGAATGTGTGTGAGAGTGGAAAGTTCACACAATGACGGTAACTTACCAGAAAGGGACGGCTAACTACGTGCCAGCAGCCGCGGTAATACGTAGGTCCCGAGCGTTGTCCGGATTTATTGGGCGTAAAGCGAGCGCAGGTGGTTTCTTAAGTCTGATGTAAAAGGCAGTGGCTCAACCATTGTG
+
GGGGGGGGGGGGGGGGGGGGGGGGGGGGGGGGGGGGGGGGGGGGGGGGGGGGGGGGGGGGGGGGGGGFEGGGGGGGGGGGGGGGGGGGGGGGGGGGGGGGGGGGGGGGFFGGGGGGGGGFGGGGGGGGGGGGGGGGGGGGGGFFCFFGGGGGGGGGGGGGGGGGGGGGGGGGGGGGGGGGGGGGGGGGGGGGGGGGGGGGGGGGGF9FGGCEGGEGGGGGGD8E5?FGDCGGFED5D*=DEDEFGGGGFFFGGGG4@FFFDFGGFFFD6FFFFFBFBFGFF?*?FFF?FFFBA:
@M04650:207:000000000-C238N:1:1101:9542:6751 1:N:0:19
ACTCCTACGGGAGGCAGCAGTGGGGAATATTGCACAATGGGGGAAACCCTGATGCAGCCATGCCGCGTGTGTGAAGAAGGCCTTCGGGTTGTAAAGCACTTTCAGCGAGGAGGAAAGGTCAGTAGCTAATATCTGCTGGCTGTGACGTTACTCGCAGAAGAAGCACCGGCTAACTCCGTGCCAGCAGCCGCGGTAATACGGAGGGTGCAAGCGTTAATCGGAATTACTGGGCGTAAAGCGCACGCAGGCGGTTGGATAAGTTAGATGTGAAAGCCCCGGGCTCAACCTGGGAAT
+
GGGGGGGGGGGGGGGGGGGGGGGGGGGGGGGGGGGGGGGGGGGGGGGGGGGGGFGGGGGGGGGGGGGGGGGGGGFFGDFGGGGGGGGGGGEGGGGGGGGGGGGGGGG7=FGDFGGGGGFGGGGDFGGGFGGGGGFGGGGGGGGGGGGGGCFGGEGGGDCFC7FG8:DCCEFGGGG?;EF7CCGGGGGGGEGGGGGDGFGGDGGG7CECFGGFGG*;EFGGCC8:@CFF+>FG:=D:7C?C@DD><CGG@5D>35C)9@4=<BDGFCCA4@BBFF7:62D@D9D???5?BFF34<
@M04650:207:000000000-C238N:1:1101:16902:6786 1:N:0:19
ACTCCTACGGGAGGCAGCAGTAGGGAATCTTCGGCAATGGGGGCAACCCTGACCGAGCAACGCCGCGTGAGTGAAGAAGGTTTTCGGATCGTAAAGCTCTGTTGTAAGAGAAGAATGTGTGTGAGAGTGGAAAGTTCACACAATGACGGTAACTTACCAGAAAGGGACGGCTAACTACGTGCCAGCAGCCGCGGTAATACGTAGGTCCCGAGCGTTGTCCGGATTTATTGGGCGTAAAGCGAGCGCAGGTGGTTTGATAAGTCTGAAGTTAAAGGCTGTGGCTCAACCATTGTG
+
GGGGGGGGGGGGGGGGGGGGGGGGGGGGGGGGGGGGGGGGGGGGGGGGGGGGGGGGGGGGGGGGGGGGGGGGGGGGGGGGGGGGGGGEGGGGGGGGGFGGGGGGGGGGGFGGGGGGGGGGGGGGGGGGGGGGGGGGGGGGGFGGGGGGGGGGGGGGGGGGGGGGGGGGGGDGGGGGGGGGGGGGGGGGGGDGGGGGEGFGGGFFEGGGGGGGGGGGGGGGGGGGGGFGFCGGFGDEDG?GFDBDGGGGEFGGDGGFFB46+9DGFC>?FFFB@6=>?FGFFFFF=FFFFF=>A4
@M04650:207:000000000-C238N:1:1101:17103:6820 1:N:0:19
ACTCCTACGGGAGGCAGCAGTGGGGAATATTGCACAATGGGGGAAACCCTGATGCAGCCATGCCGCGTGTGTGAAGAAGGCCTTCGGGTTGTAAAGCACTTTCAGCGAGGAGGAAAGGTCAGTAGCTAATATCTGCTGGCTGTGACGTTACTCGCAGAAGAAGCACCGGCTAACTCCGTGCCAGCAGCCGCGGTAATACGGAGGGTGCAAGCGTTAATCGGAATTACTGGGCGTAAAGCGCACGCAGGCGGTTGGATAAGTTAGATGTGAAAGCCCCGGGCTCAACCTGGGAAT
+
GGGGGGGGGGGGGGGGGGGGGGGGGGGGGGGGGGGGGGGGGGGGGGGGGGGGGGGGGGGGGGGGGGGGGGGGCGGGGGGGGGGGGGGGGGGGGGGGGGGGGGGGGGGEDEGGGGGGGGGGGGGGGGGGGGGGGGGGGGGGGGGGGGGGGGGGGDGGGGGGGGGGGGGGGGGGGGGGGGGGGGGGGGGGGGGGGGGGGGGGGGGGGGGGFGCGGGGGGGGGGGGGGGGGGG=CEGGGGGFCFGFFGGDGEGGCDGG?FFFFCFGGF7CBFFFF4@FFFBDD3,19?FFFFFF:04
@M04650:207:000000000-C238N:1:1101:13394:6851 1:N:0:19
ACTCCTACGGGAGGCAGCAGTAGGGAATCTTCGGCAATGGGGGCAACCCTGACCGAGCAACGCCGCGTGAGTGAAGAAGGTTTTCGGATCGTAAAACTCTGTTGTAAGAGAAGAATGTGTGTGAGAGTGGAAAGTTCACACAATGACGGTAACTTACCAGAAAGGGACGGCTAACTACGTGCCAGCAGCCGCGGTAATACGTAGGTCCCGAGCGTTGTCCGGATTTATTGGGCGTAAAGCGAGCGCAGGTGGTTTGATAAGTCTGAAGTTAAAGGCTGTGGCTCAACCATAGT
+
GGGGGGGGGGGGGGGGGGGGGGGGGGGGGGGGGGGGGGGGGGGGGGGGGGGGGGGGGGGGGGGGGGGGGGGGGGGGGGGGGGGGGGGGGGGGGGGGGGGGGGGGGGGGGGGFGGEGGGGGGGGGGGGGGGGGGGGGGGGGGGGGGGGGGEGGGGGGGGGGGGGFGGGGGGGGGGGGGGGGGGGGGGGGGGGEGGGGGGGGGGGGGGGGGGGGGGGGGGGGG38CGCFGGGGDFGGEDGFGF3>>D37D3*9C*9<D@@FFCFGFFGGFF??FFF4F>FGFF?7?F@FBFFF:<
@M04650:207:000000000-C238N:1:1101:27679:6858 1:N:0:19
ACTCCTACGGGAGGCAGCAGTAGGGAATCTTCGGCAATGGGGGCAACCCTGACCGAGCAACGCCGCGTGAGTGAAGAAGGTTTTCGGATCGTAAAGCTCTGTTGTAAGAGAAGAATGTGTGTGAGAGTGGAAAGTTCACACAATGACGGTAACTTACCAGAAAGGGACGGCTAACTACGTGCCAGCAGCCGCGGTAATACGTAGGTCCCGAGCGTTGTCCGGATTTATTGGGCGTAAAGCGAGCGCAGGTGGTTTGATAAGTCTGAAGTTAAAGGCTGTGGCTCAACCATAGT
+
GGGGGGGGGGGGGGGGGGGGGGGGGGGGGGGGGGGGGGGGGGGGGGGGGGGGGGGGGGGGGGGGGGGGGGGGGGGGGGGGGGGGGGGGGGGGGGGGGGGGGGGGGFGGFGGGGGGGGGGGGGGGGGGGGGGGGGGGGGGGGGGGGGGGGGGGGGGGGGGGGGGGGGGGG>FGGGGGGGGGGGGGGGGGGGCGGGGDGGGGGGGGGGGGGGEEGGGGEGGGGGGCCFFGGFGGFGDGGGFGFD>BCDGGFCDFDFG>?FFFEFGG?>F??FFFF4?5:FDFF?GFFFFFFFF>>
@M04650:207:000000000-C238N:1:1101:10702:6917 1:N:0:19
ACTCCTACGGGAGGCAGCAGTAGGGAATCTTCGGCAATGGGGGCAACCCTGACCGAGCAACGCCGCGTGAGTGAAGAAGGTTTTCGGATCGTAAAACTCTGTTGTTAGAGAAGAACGTTAAGTAGAGTGGAAAATTACTTAAGTGACGGTATCTAACCAGAAAGGGACGGCTAACTACGTGCCAGCAGCCGCGGTAATACGTAGGTCCCAAGCGTTGTCCGGATTTATTGGGCGTAAAGCGAGCGCAGGTGGTTTCTTAAGTCTGATGTAAAAGGCAGTGGCTCAACCATTGTG
+
GGGGGGGGGGGGGGGGGGGGGGGGGGGGGGGGGGGGGGGGGGGGGGGGGGGGGGGGGGGGGGGGGGGGGGGGGGGGGGGGGGGGGGGEGGGGGGGGGGGGGGGGGGGGGGGGGGGGGGGGGGGGGGGGGGGGFGFEFGGGGGGGGGGGGGGGGGGGGG9FFFFFGDGGGGGGGGGGGGGGGGGGGGGGGGGGGGGGECFGGGGGGGGFGGGGGGC5CDGGGGGGGFGGGGGFFC)>DFF=BCEEGGGGFGGGGGGFFF?FGFGGFCCAFFFFFFFFFBCFFFGFF?FFFFFAA4
@M04650:207:000000000-C238N:1:1101:9435:6926 1:N:0:19
ACTCCTACGGGAGGCAGCAGTGGGGAATATTGCACAATGGGGGAAACCCTGATGCAGCCATGCCGCGTGTGTGAAGAAGGCCTTCGGGTTGTAAAGCACTTTCAGCGAGGAGGAAAGGTTGGTAGCTAATAACTGCCAGCTGTGACGTTACTCGCAGAAGAAGCACCGGCTAACTCCGTGCCAGCAGCCGCGGTAATACGGAGGGTGCAAGCGTTAATCGGAATTACTGGGCGTAAAGCGCACGCAGGCGGTTGGATAAGTTAGATGTGAAAGCCCCGGGCTCAACCTGGGAAT
+
GGGGGGGGGGGGGGGGGGGGGGGGGGGGGGGGGGGGGGGGGGGGGGGGGGGGGGGGGGGGGGGGGGGGGEGGGGEFGGGGFGGGGGGGGGGGGGGGGGGGGGGGAF=@CFFGGGEGGGGFFGGFFF9DFGFGGGGFFFFGD=>FFFGCFGCFGGF7:E@DFGGGGGGGGGEEGGGGCE<DBDDGFGGGG::EEEGE+BC8>:CEECGGFCFFGGGGCFFFGGEC6<AF9*855*>C7:=<:D35)59<35D5)9C9F?**+12**07)9?FF?55><6DFFFG?4:>:(<@??0
@M04650:207:000000000-C238N:1:1101:9524:6927 1:N:0:19
ACTCCTACGGGAGGCAGCAGTAGGGAATCTTCGGCAATGGGGGCAACCCTGACCGAGCAACGCCGCGTGAGTGAAGAAGGTTTTCGGATCGTAAAACTCTGTTGTTAGAGAAGAACGTTAAGTAGAGTGGAAAATTACTTAAGTGACGGTATCTAACCAGAAAGGGACGGCTAACTACGTGCCAGCAGCCGCGGTAATACGTAGGTCCCAAGCGTTGTCCGGATTTATTGGGCGTAAAGCGAGCGCAGGTGGTTTCTTAAGTCTGATGTAAAAGGCAGTGGCTCAACCATTGTG
+
GGGGGGGGGGGGGGGGGGGGGGGGGGGGGGGGGGGGGGGGGGGGGGGGGGGGGGGGGGGGGGGGGGGGGGGFGGGFGGGGGGGGGGGGGEGGGFGGGGGDGGGGGGGGGGGGGGFGGGGGGGGGGGGFGGGGGGGGGGGGGGGGGGGGGGGGGGGGGGGGGGGFGGGGGGGGGGGGGGGGGGFFGGGGGGDEGGGGGGGGGGGFGGFGGGGGGGEGGGGGGGGG5CGGGGGGFGGGGG=FEGFFGGGGEFFFDGGFFFFBGFGGFFGFFFFF?FFFF?<FFBFFFFFFFFFFFA
@M04650:207:000000000-C238N:1:1101:11370:6935 1:N:0:19
ACTCCTACGGGAGGCAGCAGTGGGGAATATTGCACAATGGGGGAAACCCTGATGCAGCCATGCCGCGTGTGTGAAGAAGGCCTTCGGGTTGTAAAGCACTTTCAGCGAGGAGGAAAGGTCAGTAGCTAATATCTGCTGGCTGTGACGTTACTCGCAGAAGAAGCACCGGCTAACTCCGTGCCAGCAGCCGCGGTAATACGGAGGGTGCAAGCGTTAATCGGAATTACTGGGCGTAAAGCGCACGCAGGCGGTTGGATAAGTTAGATGTGAAAGCCCCGGGCTCAACCTGGGAAT
+
FGGGGGGGGGGGGGGGGGGGGGGGGGGGGGGGGGGGGGGGGGGGGGGGGGGGGGGGGGGGGGGGGGGGGGGGGGGGGGGGGGGGGGGGGGGGGGGGGGGGGGGGGGGGGGGGGGGGGGGGGGGGGGGGGGGGGGGGGGGGGGGGFGGGGGGGGGGGGGDFGGGGGGGGGGGGGGGGGGGGGGGGGGGGGGEGGGGGGGGGGGGGGGDGGGGGGEGDGGGGGGGGGGGGGDFFEGDGGGFGFGFFG)))7DDDGGGFFFFFFFGGFDDAFFF@?@>:863@E9C=6:>FFFFFF?
@M04650:207:000000000-C238N:1:1101:20538:6942 1:N:0:19
ACTCCTACGGGAGGCAGCAGTGGGGAATATTGCACAATGGGGGAAACCCTGATGCAGCCATGCCGCGTGTGTGAAGAAGGCCTTCGGGTTGTAAAGCACTTTCAGCGAGGAGGAAAGGTCAGTAGCTAATATCTGCTGGCTGTGACGTTACTCGCAGAAGAAGCACCGGCTAACTCCGTGCCAGCAGCCGCGGTAATACGGAGGGTGCAAGCGTTAATCGGAATTACTGGGCGTAAAGCGCACGCAGGCGGTTGGGTAAGTTAGATGTGAAAGCGCCGGGCTCAACCTGGGAAT
+
FGGGGGGGGGGGGGGGGGGGGGGGGGGGCFGCG<FGGGGGG7FGGG8EFGGG9F<FGGFGGGGGGGGGGCFFGGGFGGGGGGGGGGGGGGGGGGG<F8FGGGGGFCGCFGGDGGGGGGGFDGFFFAEA<FFGFGFGGDCGEEGGFF=CFGGGGEGCFGGGFF@EGGGCGDEGG7=FGEF7>FGGGGCFGGDEGG:CFGGC5*8CGE8CFGGFGEG;=FGFGGGFGFFCCGGGDGGG<>FD><@BD7CD>D<9)/9)8BF?+9C7*CC4?FF=4?)8>;DF39F695F2(85?02
@M04650:207:000000000-C238N:1:1101:27472:7015 1:N:0:19
ACTCCTACGGGAGGCAGCAGTGGGGAATATTGCACAATGGGCGCAAGCCTGATGCAGCCATGCCGCGTGTATGAAGAAGGCCTTCGGGTTGTAAAGTACTTTCAGCGGGGAGGAAGGTGTTGTGGTTAATAACCGCAGCAATTGACGTTACCCGCAGAAGAAGCACCGGCTAACTCCGTGCCAGCAGCCGCGGTAATACGGAGGGTGCAAGCGTTAATCGGAATTACTGGGCGTAAAGCGCACGCAGGCGGTTGGATAAGTTAGATGTGAAAGCCCCGGGCTCAACCTGGGAAT
+
GGGGGGGGGGGGGGGGGGGGGGGGGGGGGGGGGGGGGGGGGGGGGGGGGGGGGGGGGGGGGGGGGGGGGGGGGGGGFGGGGGGGGGGGGGGGEGGGGGGGGGGFGGGGGGGGGFGGGGDFGFGGGGGGGGGGGGGGFCEGGFGGGGGGGGGCFGGGG7FFGFGGFGGGGGGGGGGGDGGGGGGGGGGGGGGGGGGGGG?>>>EGGEGGGGGGDGG=FGGGGGGG?FGGGGGGFGGGGGFG>DEEGG<CEDGG57D)//*99=7>=FG<*/=@FFF>?>GEFBGFF?F>7>F?F:
@M04650:207:000000000-C238N:1:1101:12726:7038 1:N:0:19
ACTCCTACGGGAGGCAGCAGTGGGGAATATTGCACAATGGGGGAAACCCTGATGCAGCCATGCCGCGTGTGTGAAGAAGGCCTTCGGGTTGTAAAGCACTTTCAGCGAGGAGGAAAGGTCAGTAGCTAATATCTGCTGGCTGTGACGTTACTCGCAGAAGAAGCACCGGCTAACTCCGTGCCAGCAGCCGCGGTAATACGGAGGGTGCAAGCGTTAATCGGAATTACTGGGCGTAAAGCGCACGCAGGCGGTTGGATAAGTTAGATGTGAAAGCCCCGGGCTCAACCTGGGAAT
+
GGGGGGGGGGGGGGGGGGGGGGGGGGGGGGGGGGGGGGGGGGGGGGGGGGGGGGGGGGGGGGGGGGGCGGGGGGGGGGGGGGGGGGGGGGGGGGGGGGGGGGGGGGGGGGGGGGFGGGGGGGGGGGGGGGGGGGGGGGGGGGGGGGGGGGGGGGGGGGGGGGGGGGGGGGGGGGGGGGGGGGGGGGGGGGGGGGGGFGGGGGGGGGGGGGGGGGGGGGGGGGGGGGGGGGGGFGGGGGFGFDBFGGGGFGGG<DG?BFBFF?CFFFGAFFFFFFFF<>GDFFGFFFFFFFFF>3
@M04650:207:000000000-C238N:1:1101:12974:7044 1:N:0:19
ACTCCTACGGGAGGCAGCAGTGGGGAATATTGCACAATGGGGGAAACCCTGATGCAGCCATGCCGCGTGTGTGAAGAAGGCCTTCGGGTTGTAAAGCACTTTCAGCGAGGAGGAAAGGTCAGTAGCTAATATCTGCTGGCTGTGACGTTACTCGCAGAAGAAGCACCGGCTAACTCCGTGCCAGCAGCCCCGGTAATACGGAGGGTGCAAGCGTTAATCGGAATTACTGGGCTTAAAGCGCACGCAGGCGGTTGGATAAGTTAGATGTGAAAGCCCCGGGCTCAACCTGGGAAT
+
C@EFFFEFGGF;@@@BFGGGFAFGFCCFFGGGGGFFFFGGGGDE7FEEFGGGGGAFFFGGGGGFGGE>>FFEAFC?9CFEEGCEFG:>EE:FGGGGFGFFGGGGGF:=:7=:F:,84FFFGGGC,5C@CEFBEGFFFFCFD:6DFGEC6D=F<::F<FGG7D,@>CC:BEEEF@>>FEGF7F;?*:,2B*4B:EG>EE9CEGG=8CEEFC958CCG5::FCCCGG7CCGGCE)179CGF579BDDC<3)9CGGGG67BFF?FF777>AF?*//?FF:1D55;<@@FFB?>58(,
@M04650:207:000000000-C238N:1:1101:28005:7058 1:N:0:19
ACTCCTACGGGAGGCAGCAGTAGGGAATCTTCGGCAATGGGGGCAACTCTGACCGAGCAACGCCGCGTGAGTGAAGAAGGTTTTCGGATCGTAAAGCTCTGTTGTAAGAGAAGAATGTGTGTGAGAGTGGAAAGTTCACACAATGACGGTAACTTACCAGAAAGGGACGGCTAACTACGTGCCAGCAGCAGCGGTAATACGTAGGTGACGAGCGTTGTCCGGAATTATTGGGCGTAAAGCGAGCGCAAGTGGTTTGATAAGTCTGTAGTGAAAGGCTGTGGCTCAACCATAGTT
+
GFCFFG9C@FEGCGG7@,CFF,<C;EEGDEEG,7@FFGF9,@EEF<C,6@@,6,F+@@ECCCFF@C>FBC79,C,,CFBE<:EDF:C=CCFGG<FEGGGCE@@?EE<<9FBFF8B<AD,8DBDFF<F>D+,CBF3@:,>FA7@=,,7C:C<<FF<FCGF7,3,@7>,3>CFCGC,2;;*6>:1C,=::8,4:444=ECE<8+>**?3+2*****3*/9:01</*86CG?C65)29*9//:)/557D7).22*29*)09/9C7DGF**6*)07*17)8<GF)879*6@1(76:A)
@M04650:207:000000000-C238N:1:1101:28196:7066 1:N:0:19
ACTCCTACGGGAGGCAGCAGTAGGGAATCTTCGGCAATGGGGGCAACCCTGACCGAGCAACGCCGCGTGAGTGAAGAAGGTTTTCGGATCGTAAAACTCTGTTGTTAGAGAAGAACGTTAAGTAGAGTGGAAAATTACTTAAGTGACGGTATCTAACCAGAAAGGGACGGCTAACTACGTGCCAGCAGCCGCGGTAATACGTAGGTCCCAAGCGGTGTCCGGATTTATTGGGCGTAAAGCGAGCGCAGGTGGTTTCTTAAGTCTGATGTAAAAGGCAGTGGCTCAACCATTGTG
+
FGGGGGGGGGGGGGGGGGGGGGGGGGGGGGGGGGGGGGGGGCGEGGFGGGGGFGGGGGGGGGGGGGGGGD:FGGGGGGGGFAFGGGGGG@FGGGGGCGGGDFGFG8FEFFGCFGEFDFFFGFG,B<F<FFDEAFFEGFGGG9DFC,=BCGGGFGFGGGG7FFGCG7EC:EEGG7>BCBGCCFGGFF?G78:7B*=BCF++;?9FDCF6*=C;FG*A5DC:8<5C5CC?C*<5):55**=C:CE3>CDC39D*177@?F@?G8CCFFF<=F66/*8@?65/039)*95:?6?>F2
@M04650:207:000000000-C238N:1:1101:7076:7068 1:N:0:19
ACTCCTACGGGAGGCAGCAGTAGGGAATCTTCGGCAATGGGGGCAACCCTGACCGAGCAACGCCGCGTGAGTGAAGAAGGTTTTCGGATCGTAAAACTCTGTTGTTAGAGAAGAACGTTAAGTAGAGTGGAAAATTACTTAAGTGACGGTATCTAACCAGAAAGGGACGGCTAACTACGTGCCAGCAGCCGCGGTAATACGTAGGTCCCAAGCGTTGTCCGGATTTATTGGGCGTAAAGCGAGCGCAGGTGGTTTCTTAAGTCTGATGTAAAAGGCAGTGGCTCAACCATTGTG
+
GGGGGGGGGGGDGGGGGGGGGGGGGGGFFGGGGGGGGGGGGDGGGGGGGGGGGGGGGGGGGGGGGGGGGDGGGGGGGGGGGGGGGGGGGGGGFGGGGGGGGGGGGGGGDGGGGGGGGGGGGGGGGGGGCGGGGGGGGGGGG9EGFGGGGGGGGGG9FGGGFFFFFGGGGGGGGGGGGGGGGGGGGGFFGGGGGGEGEFGGFCFGGGGGGGGGGGGG59FGGGDEE67EGGCGFGGGGFFGFDFDCDDD@DGCC<5?*9?BF?FFF*:<BFFFBFB>??<FFB4?F4?BF?FFA)
@M04650:207:000000000-C238N:1:1101:13172:7074 1:N:0:19
ACTCCTACGGGAGGCAGCAGTAGGGAATCTTCGGCAATGGGGGCAACCCTGACCGAGCAACGCCGCGTGAGTGAAGAAGGTTTTCGGATCGTAAAACTCTGTTGTTAGAGAAGAACGTTAAGTAGAGTGGAAAATTACTTAAGTGACGGTATCTAACCAGAAAGGGACGGCTAACTACGTGCCAGCAGCCGCGGTAATACGTAGGTCCCAAGCGTTGTCCGGATTTATTGGGCGTAAAGCGAGCGCAGGTGGTTTCTTAAGTCTGATGTAAAAGGCAGTGGCTCAACCATTGTT
+
GGGGGGGGGGGGGGGGGGGGGGGGGGGGGGGGGGGGGGGGGGGGGGGGGGGGGGGGGGGGGGGGGGGGGGGGGGGGGGGGGGGGGGGGGGGGGGGGGGGGGGGGGGGGGEFFGGGGGGGGGGGGGGGGGGGGGGGGGGGGGGGGGGGGGGGGGGGGGGGGGGGGCCFGC@FEGGGGGGGGGGGGGGC7EGGGGGGGGGGGGGGGDFGGGGGFGGGGGGGGGGEGGGGGFGGGFCDGGG?FEGED3CDD@CDFGGDFFFFFG4774**4F?6BBBE>?07642*9@F4<BF4).)
@M04650:207:000000000-C238N:1:1101:8367:7100 1:N:0:19
ACTCCTACGGGAGGCAGCAGTAGGGAATCTTCGGCAATGGGGGCAACCCTGACCGAGCAACGCCGCGTGAGTGAAGAAGGTTTTCGGATCGTAAAGCTCTGTTGTAAGAGAAGAATGTGTGTGAGAGTGGAAAGTTCACACAATGACGGTAACTTACCAGAAAGGGACGGCTAACTACGTGCCAGCAGCCGCGGTAATACGGAGGGTGCAAGCGTTAATCGGAATTACTGGGCGTAAAGCGCACGCAGGCGGTTGGATAAGTTAGATGTGAAAGCCCCGGGCTCAACCTGGGA
+
GGGGGGGGGGGGGGGGGGGGFGGGGGGGGGGGGGGGGGGGGGGGGGGFGGGGEGGFGGGGGGGGGGG>@EGGGGGGGGGGEFEGGGGGGGGGFGGGGFGFGGGGGGFGGGGGGGGCFGGFFFGGGGGGGGGGGGCGCGFGGFCCFGGGGGFFFGGGFFAFFGGGGGGGGGGGGG@FFGGGGCGGGGGGGGGGEEEEGGFCCC5=@CEEEFEGGG>CGC7CEDEEGGGFFGFFFGDED79FBGEEGCC3:DCG57<@@F=@E=D7FFCA6FF*9F@F2:CD>>3@FFF7?>::7
@M04650:207:000000000-C238N:1:1101:5763:7101 1:N:0:19
ACTCCTACGGGAGGCAGCAGTAGGGAATCTTCGGCAATGGGGGCAACCCTGACCGAGCAACGCCGCGTGAGTGAAGAAGGTTTTCGGATCGTAAAACTCTGTTGTTAGAGAAGAACGTTAAGTAGAGTGGAAAATTACTTAAGTGACGGTATCTAACCAGAAAGGGACGGCTAACTACGTGCCAGCAGCCGCGGTAATACGTAGGTCCCAAGCGTTGTCCGGATTTATTGGGCGTAAAGCGAGCGCAGGTGGTTTCTTAAGTCTGATGTAAAAGGCAGTGGTTCAACCCTTGTG
+
GGGGGGGGGGGGGGGGGGGGGGGGGGGGCGGFD@FGGGGGGGGGGGGGGGGG?FCFGGCGFGGGGGGFGFCFGGGGGGGGFEFGGGGGGGGGGGGFGCGGGGFFF8FGGGGGGGGGGGGG7FDFGAFFFFGFGGGGGGG<F,FDFCFFGGGDGGGGG<FGGGGCC:EFGGEGGEGFFEFGGGGGGGGG>>EEGDGGGGG?B5>FGGFF:FGF=:E;EGG7C3;>EEFDFG9:FGCE*94?7DE:D5CD>7CF<FCFB@FFG=CFF77<@F847*>>(,995)*1*8@((07:),
@M04650:207:000000000-C238N:1:1101:27005:7214 1:N:0:19
ACTCCTACGGGAGGCAGCAGTAGGGAATCTTCGGCAATGGGGGCAACCCTGACCGAGCAACGCCGCGTGAGTGAAGAAGGTTTTCGGATCGTAAAACTCTGTTGTTAGAGAAGAACGTTAAGTAGAGTGGAAAATTACTTAAGTGACGGTATCTAACCAGAAAGGGACGGCTAACTACGTGCCAGCAGCCGCGGTAATACGTAGGTCCCAAGCGTTGTCCGGATTTATTGGGCGTAAAGCGAGCGCAGGTGGTTTCTTAAGTCTGATGTAAAAGGCAGTGGCTCAACCATTGTG
+
GGGGGGGGGGGGGGGGGGGGGGGGGGGGGGGGGGGGGGGGGGGGGGGDFGGGGFGGEGGGGGGGGGGGGGGGGGGGGGGGGGGGGGGGGGGGGGGGGGGGGGGGGGGGGGGGGGGGGGGFG<CFGGGFFGC<FFFGGGGFGFFGGGGGEGGGGFGGGCGFGGGGGGGGGGCEGFFGGGGGGGFFGFGGGGGGGGGGGGGGGGGGGGCFGGGGDCGCECFGGGGEGCCGGGGGF=5EGGFCBCB>DDCD>FGGDGG=FFFFGFFGFGGFFF@F*=<@??DFFFGFFF5<??FF:-
@M04650:207:000000000-C238N:1:1101:16732:7242 1:N:0:19
ACTCCTACGGGAGGCAGCAGTAGGGAATCTTCGGCAATGGGGGCAACCCTGACCGAGCAACGCCGCGTGAGTGAAGAAGGTTTTCGGATCGTAAAACTCTGTTGTTAGAGAAGAACGTTAAGTAGAGTGGAAAATTACTTAAGTGACGGTATCTAACCAGAAAGGGACGGCTAACTACGTGCCAGCAGCCGCGGTAATACGTAGGTCCCAAGCGTTGTCCGGATTTATTGGGCGTAAAGCGAGCGCAGGTGGTTTCTTAAGTCTGATGTAAAAGGCAGTGGCTCAACCATTGTG
+
GGGGGGGGGGGGGGGGGGGGGGGGGGGGGGGGGGGGGGGGGGGGGGGGGGGGGGGGGGGGGGGGGGGGGGGGGGGGGGGGGGGGGGGGGGGGGGGGGGGGGGGGGGGGGFGGGGGGGGGGGGGGGGGGGFGGGGGGGGGGGGGGGGGGGGGGGGGGGGGGGGGGGGGGGGGGGGGGGGGGGGGGGGGGGGCCCGGGGGCGGGGGGECEGGE=GGGGGGGGGGECGGGGGGGGFDCEC59739:>CDGGFGGGGGGFFFFF90**9:749?FF?FDFBB>FFB4FFFF?F@@>A4
@M04650:207:000000000-C238N:1:1101:4126:7251 1:N:0:19
ACTCCTACGGGAGGCAGCAGTAGGGAATCTTCGGCAATGGGGGCAACCCTGACCGAGCAACGCCGCGTGAGTGAAGAAGGTTTTCGGATCGTAAAACTCTGTTGTTAGAGAAGAACGTTAAGTAGAGTGGAAAATTACTTAAGTGACGGTATCTAACCAGAAAGGGACGGCTAACTACGTGCCAGCAGCCGCGGTAATACGTAGGTCCCAAGCGTTGTCCGGATTTATTGGGCGTAAAGCGAGCGCAGGTGGTTTCTTAAGTCTGATGTAAAAGGCAGTGGCGCAACAATTGTG
+
GFFFGFGFGGGGGGGGGGFGGGGGGGGGGGFFF@@FGGGGGGGGGGGGGGFGGGGGEGG8EFGGGGEGG:FEGGGGGGEGBFGFGGDG>FEGGGGGGGGFFGGGFCFG9EGGGGGFEFFF7?D<D<FFFGGCFCDGGGGGGGGFGECE>FFGGCGGGGDGG8FAFGFFCGGGGF@F?DF<:CFGGF6BFC:CEG8EEFFGGGF:BCFGF:C*=CE***;>AD5**+099CGGFGGDD:FGDDDFDCDDF9FF<DF=@49FGF>CF7:>**6=9@5>1<*??B))077(4*92:4
@M04650:207:000000000-C238N:1:1101:8149:7258 1:N:0:19
CTCCTACGGGAGGCAGCAGTGGGGAATATTGCACAATGGGGGAAACCCTGATGCAGCCATGCCGCGTGTGTGAAGAAGGCCTTCGGGTTGTAAAGCACTTTCAGCGAGGAGGAAAGGTCAGTAGCTAATATCTGCTGGCTGTGACGTTACTCGCAGAAGAAGCACCGGCTAACTCCGTGCCAGCAGCCGCGGTAATACGGAGGGTGCAAGCGTTAATCGGAATTACTGGGCGTAAAGCGCACGCAGGCGGTTGGATAAGTTAGAGGTGAAAGCCCCGGGCTCAACCTGGGAATT
+
GGGGG@FFGGFFGGGGGGGGGGGGGGGGGGGGGGGGGGGGGGGGGGGGGGGGGGGGGGGGGGGGGGEGGGGGGGGGGGGGGGFGGGGGGGGGGGGGGGGGDGGGGGGGGGGGGGGGGGGGGGGGGDGGGGGGGGGGGGGGGFGGGGCGGGGGGGGGGGGGGGGGGGGDGGGGGGGGGGGGGGGGGGGGGGGG8EEDGGGGEGCGGGGGGGGGGGGGGGGGGGFFFGFGGGGGFGGGGGFGEGFFGCDDFD57><*=FFF=:BCF*9DBFF?@?FF>;>DB><GFFFFFFFF??2
@M04650:207:000000000-C238N:1:1101:12313:7269 1:N:0:19
ACTCCTACGGGAGGCAGCAGTAGGGAATCTTCGGCAATGGGGGCAACCCTGACCGAGCAACGCCGCGTGTGTGAAGAAGGCCTTCGGGTTGTAAAGCACTTTCAGCGAGGAGGAAAGGTCAGTAGCTAATATCTGCTGGCTGTGACGTTACTCGCAGAAGAAGCACCGGCTAACTCCGTGCCAGCAGCCGCGGTAATACGGAGGGTGCAAGCGTTAATCGGAATTACTGGTCGTAAAGCGCACGCAGGCGGTTGGATAAGTTAGATGTGAAAGCCCCGGGCTCACCCTGGGAAT
+
GGGGGGGGGGCEECGEDEGFE@<@F8@EFEEGGDGGGGA-C,8@@CFGFC<C6F7+@FDGGEGGGFEGGGGGGAGEFFGCFGEFFFECFGGGGGGGGGFGFGGAFDE:=C>=F+>DFFDDF@B<=FGGFFGGGGFGFGCGGGGFFEEGGG:FFC*@*37@:>CG@GGFC8CCFGGG,BB:C*?CGEFG8*8:EEGGGGG>58?8EEG*8CCGGGEEFC7C57;F<A:C+>0<:EC:1>65;DEBG:C35C:DGDC46@47?@CDFFG4096/6557:(<3593=*)>1(73(((
@M04650:207:000000000-C238N:1:1101:5226:7274 1:N:0:19
ACTCTACGGGAGGCAGCAGTAGGGAATCTTCGGCAATGGGGGCAACCCTGACCGAGCAACGCCGCGTGAGTGAAGAAGGTTTTCGGATCGTAAAACTCTGTTGTTAGAGAAGAACGTTAAGTAGAGTGGAAAATTACTTAAGTGACGGTATCTAACCAGAAAGGGACGGCTAACTACGTGCCAGCGGCCGCGGTAATACGTAGGTCCCAAGCGTTGTCCGGATTTATTGGGCGTAAAGCGAGCGCAGGTGGTTTCTTAAGTCTGATGTAAAAGGCAGTGGCTCAACCATTGTGT
+
GGGGGGGGGGC7FFGGGGGGDFGGGGGGGGGGGGGGGGGGGGGGGGGGGGGGGGGGGGGGGDGGGGGGGGGGGGGGGGGGGGGGGGEGGGGFFFGGGGGGGGGGGGGGGGGGGGGGGGGDGGGFDFGGGGCFGGGGGGGGGFGGGGGGGGGGGGFGGFGGFEFGGFFFEEGGGGFGFGGGDFFGGGGGGGGGGGGGFG95CFG*AFCCFCEGGGGGEGFGGGG=FGGGG=CFFGGGDDF)87>:DGDGFGGGGFFFF4*9<BGGBFGFF4B6?)85<?G4>?<F@F>:<F6<<?
@M04650:207:000000000-C238N:1:1101:3700:7302 1:N:0:19
ACTCCTACGGGAGGCAGCAGTGGGGAATATTGCACAATGGGGGAAACCCTGATGCAGCCATGCCGCGTGTGTGAAGAAGGCCTTCGGGTTGTAAAGCACTTTCAGCGAGGAGGAAAGGTCAGTAGCTAATATCTGCTGGCTGTGACGTTACTCGCAGAAGAAGCACCGGCTAACTCCGTGCCAGCAGCCGCGGTAATACGGAGGGTGCAAGCGTTAATCGGAATTACTGGGCGTAAAGCGCACGCAGGCGGTTGGATCAGTTAGATGTGACAGCCCCGGGCTCAACCTGGGAAT
+
<FGGGGCFFEECFGGDEGEFFFGGDFGGCGGGGCGG@FFGGGG+@FFFGGGGGEGGGGGFDFGGGGGFFFFGGGFFC@FGGFGGGGGGGGGGGGGGGGGGGGGGG9FEGCCB7+8BFFFCFGGFFGGFAADF9FEBFGGECC>,@DCFDEFFA@BCFG7FF,>FGGF@CCFGGGDGEEFGEFEGGGFFGGDG5B8CCFC5CCECCEGDFFFCCC*8=*:5=3;*<EGGG*;*0*9C<:FC@G)0)/1))>57)97)*))9+*0*1CG6*8*/=F3569D)72***<>B0>5(..
@M04650:207:000000000-C238N:1:1101:19859:7304 1:N:0:19
ACTCCTACGGGAGGCAGCAGTGGGGAATATTGCACAATGGGGGAAACCCTGATGCAGCCATGCCGCGTGTGTGAAGAAGGCCTTCGGGTTGTAAAGCACTTTCAGCGAGGAGGAAAGGTCAGTAGCTAATATCTGCTGGCTGTGACGTTACTCGCAGAAGAAGCACCGGCTAACTCCGTGCCAGCAGCCGCGGTAATACGGAGGGTGCAAGCGTTAATCGGAATTACTGGGCGTAAAGCGCACGCAGGCGGTTGGATAAGTTAGATGTGAAAGCCCCGGGCTCAACCTGGGAAT
+
GGGGGGGGGGGGGGGGGGGGGGGGGGGGGGGGGGGGGGGGGGGGGGGGGGGGGGGGGGGGGGGGGGGGGGGGGGGGGGGGGGGGGGGGGGGGGGGGGGGGGGGGGGGGGGGGGGGGGGGGGGGGGGGGGGGGGGGGGGGGGGGGGGGGGGGGGGGGGGGGGGGGGGGGGGGGGGGGGGGGGGGGGGGGGGGGGGGGGGGGG>EGGGGGGGGGGGGGGGGGGGGFGGGGGG=FFEG=FGFGFGFFGGGGFGG9<DD?FFF?EFGGFGGFFFFFFFFFBFDEFBGFFFFFFFFFF?
@M04650:207:000000000-C238N:1:1101:9151:7340 1:N:0:19
ACTCCTACGGGAGGCAGCAGTGGGGAATATTGCACAATGGGGGAAACCCTGATGCAGCCATGCCGCGTGTGTGAAGAAGGCCTTCGGGTTGTAAAGCACTTTCAGCGAGGAGGAAAGGTCAGTAGCTAATATCTGCTGGCTGTGACGTTACTCGCAGAAGAAGCACCGGCTAACTCCGTGCCAGCAGCCGCGGTAATACGGAGGGTGCAAGCGTTAATCGGAATTACTGGGCGTAAAGCGCACGCAGGCGGTTGGATAAGTTAGATGTGAAAGCCCCGGGCTCAACCTGGGAAT
+
GGGGGGGGGGGGGGGGGGGGGGGGGGGGGGGGGGGGGGGGGGGGGGGGGGGGGGGGGGGGGGGGGGGGGGDGGGGGGGGGGGGGGGGGGGGGGGGGGFGGGGGGGGGCGGGGGGGGGGGGGGGGGGGGGGGGGGGGGGGGGG<FFGGGGGGGGGGGGGFGFGGGGGGGGGGGCGGGG>FGGGGFC?CGFEEGCE7CFFGGC5EGGGGGGGGGGEGGGFCGGGEFGGCGCFG=BGC5<FFGFG55DGGGFGGC3>D49==?E4:CB*:<FF?=@FFFBFGFEFDF?FF:BFFB?.
@M04650:207:000000000-C238N:1:1101:16944:7380 1:N:0:19
ACTCTACGGGAGGCAGCAGTAGGGAATCTTCGGCAATGGGGGCAACCCTGACCGAGCAACGCCGCGTGAGTGAAGAAGGTTTTCGGATCGTAAAACTCTGTTGTTAGAGAAGAACGTTAAGTAGAGTGGAAAATTACTTAAGTGACGGTATCTAACCAGAAAGGGACGGCTAACTACGTGCCAGCAGCCGCGGTAATACGTAGGTCCCAAGCGTTGTCCGGATTTATTGGGCGTAAAGCGAGCGCAGGTGGTTTCTTAAGTCTGATGTAAAAGGCAGTGGCTCAACCATTGTGT
+
GGGGGGG8FGF@GGGGGGGG-EFGFGGGGGGGGGEGGGGGGGGEGGGGGGGGGGGDGGGGGGGGGGCGGGGGGGGGGGGGGGGGGGGGGGGGGGGGGGGGGGGGGGGGGGGGGGGGDGFGGEFFDADGFDFGFGGGGGGGG9FGGGGGGGGGGGGGGGGGGGGGGGGGGGGGGGGGGDGGFGGGGGGGGGGGGGGGGGGGGFGGGGFGGGGGGGGDGGGGC3CCGGGGGGGGFGGEGGFD><>DGGGGFGGGGGFFFF47FFGGFGGAFBFFB@FF:FGF>:CFFF>:B4=66.
@M04650:207:000000000-C238N:1:1101:11308:7384 1:N:0:19
ACTCCTACGGGAGGCAGCAGTAGGGAATCTTCGGCAATGGGGGCAACCCTGACCGAGCAACGCCGCGTGAGTGAAGAAGGTTTTCGGATCGTAAAACTCTGTTGTTAGAGAAGAACGTTAAGTAGAGTGGAAAATTACTTAAGTGACGGTATCTAACCAGAAAGGGACGGCTAACTACGTGCCAGCAGCCGCGGTAATACGTAGGTCCCAAGCGTTGTCCGGATTTATTGGGCGTAAAGCGAGCGCAGGCGGGTTCTTAAGTCTGATGTGAAAGCCCCCGGCCCAACCGGGG
+
GGGGGGGGGGGGGGGGGGGGGGGGGGGGGGGGGGGGGGGGGGGGGGGGGGGGGGGGGGGGGGGGGGGGGGGGGGGGGGGGGGGGGGGDGGGGGGGGGGGGGGGGGGGGGGGGGGGGGGGGGGGGGGGGGGGGGGGGGGGFGGGGGGGGGGGGGGGGGGGGGFGGGGGGGGGGGGGGFGGGGGGGGGGGGGGGGGGGGGGGGGGGGGFGGGGGGGGGGGGGEGEC8?FGGGD=FGGGGFFGFG>EGDGGFGDG)>*87FFBG?F7=0CAFFFF?FFFF:7<>>)07>7((7>>
@M04650:207:000000000-C238N:1:1101:19709:7407 1:N:0:19
ACTCCTACGGGAGGCAGCAGTGGGGAATATTGCACAATGGGGGAAACCCTGATGCAGCCATGCCGCGTGTGTGAAGAAGGCCTTCGGGTTGTAAAGCACTTTCAGCGAGGAGGAAAGGTCAGTAGCTAATATCTGCTGGCTGTGACGTTACTCGCAGAAGAAGCACCGGCTAACTCCGTGCCAGCAGCCGCGGTAATACGGAGGGTGCAAGCGTTAATCGGAATTACTGGGCGTAAAGCGCACGCAGGCGGTTGGATAAGTTAGATGTGAAAGCCCCGGGCTCAACCTGGGAAT
+
GGGGGGGGGGGGGGGGGGGGGGGGGGGGFGGEGGGGGGGGGGGGGGGGGGGGDGGGGGGGGFGGGGGGGEGGGFFGGGGGGGGFGGGGGGGGCGGFFCFGGGGGCGGEGDGGGGGGFGEEGGGGGGGGFGGCGGFFGFFG8@FGFGGGGGGGG@FEG>>FCFGFFGG>GGGCGGGGGGGGEGGGGGFGGGG7CECEFDGGGGG>BE8ECGFGGGGDGGG<GCCFGGGF?*A5<EDECDFG>7>BDDGD@C5)7>C96@FFE?CF4DGAFFFFFF>54>GE33F=44@:?FF721
@M04650:207:000000000-C238N:1:1101:24600:7419 1:N:0:19
ACTCCTACGGGAGGCAGCAGTAGGGAATCTTCGGCAATGGGGGCAACCCTGACCGAGCAACGCCGCGTGAGTGAAGAAGGTTTTCGGATCGTAAAACTCTGTTGTTAGAGAAGAACGTTAAGTAGAGTGGAAAATTACTTAAGTGACGGTATCTAACCAGAAAGGGACGGCTAACTACGTGCCAGCAGCCGCGGTAATACGTAGGTCCCAAGCGTTGTCCGGATTTATTGGGCGTAAAGCGAGCGCAGGTGGTTTCTTAAGTCTGATGTAAAAGGCAGTGGCTCAACCATTGTG
+
GGGGGGFGGGGGGGGGGGGGGGGGGGGGGGGGGGGGGGGGGGGGGGGGGGGGGGGGGGGGGGGGGGGGGGGGGGGGGGGGGGGGGGGGGGGGGGGGGGGGGGGGGGFGGGGGFGGGGGGFGGGGGGFFFGFGGGGGGGGGGGGGGGGGGGGGGGGGGGGGGGGGGG7EGGEGGGGGGGGGGGGGGGFGGGGGGGGDCFGGGGGEGGEFGGC=FE/ACGGGGGCC5?CFFG+5<GGGDG?FEGBFGGGGF<45DFG=FFF?FFGFFFGBFF44==>F??FFFBFFFFF<?FF<>4
@M04650:207:000000000-C238N:1:1101:14246:7447 1:N:0:19
ACTCCTACGGGAGGCAGCAGTAGGGAATCTTCGGCAATGGGGGCAACCCTGACCGAGCAACGCCGCGTGAGTGAAGAAGGTTTTCGGATCGTAAAACTCTGTTGTTAGAGAAGAACGTTAAGTAGAGTGGAAAATTACTTAAGTGACGGTATCTAACCAGAAAGGGACGGCTAACTACGTGCCAGCAGCCGCGGTAATACGTAGGTCCCAAGCGTTGTCCGGATTTATTGGGCGTAAAGCGAGCGCAGGTGGTTTCTTATGTCTGATGTAAAAGGCAGTGGCTCAACCATTGTG
+
EFGGGGGGGGGBCGGGGGGGFGFGGFGGGGGGGGGGGGGGGGGGDGGGGGFGGGGGDGCGGCEGGGGGGGGGGGGGFEFGFGGGGGGGGGGGGCGFGGGGGFFGGGGG,E9FFFFGEGG8=CFEGFGGFGGGGGGGFGGGCEFFFFGGGGGGGGG<FG9FF@FGFGGGGEEEGGGGGGGGGFDG8=CCGGGGDEG5CCCFFE?8EFCC8:E=FE*C57:CGGDGG6+CFDG5FED5<**>B<B)9CDD397C5F:F6FF*A?FF9**6BF@B4B3F?(9))8>???F:?F=):-
@M04650:207:000000000-C238N:1:1101:11326:7466 1:N:0:19
ACTCCTACGGGAGGCAGCAGTAGGGAATCTTCGGCAATGGGGGCAACCCTGACCGAGCAACGCCGCGTGAGTGAAGAAGGTTTTCGGATCGTAAAACTCTGTTGTTAGAGAAGAACGTTAAGTAGAGTGGAAAATTACTTAAGTGACGGTATCTAACCAGAAAGGGACGGCTAACTACGTGCCAGCAGCCGCGGTAATACGTAGGTCCCAAGCGTTTTCCGGATTTATTGGGCGTAAAGCGAGCGCAGGTGGGTTCTTAAGTCTGATGTAAAAGGCAGTGGCTCAACCATTGTG
+
GGGGGGGGGGGGGGGGGGGGGGGGGGGGGGGGGGGGGGGGGGGGGGGGGGGGGGGGGGGGGGGGGGGFEGGGGGGGGGGGGGGGGGGGGGGGGGGGGGGGGGGGGGGGGGGGFGGGGGFFGGFGGGGFFGGGGGGGGGGFGFAB;FGGGGGGGGGGGGGGGGGGGGGGGGGDGGGGGGGGGGGGGGGGGGGGGGGGGGGGGGFFCFFGCGGGGECE**:>EGCECFGFGGG=@GCEDF@CDC7:GC)9:*05)9D4F?BFGFGC@:>4@FBF=FF>017)821/97?4(9*.:<
@M04650:207:000000000-C238N:1:1101:27556:7476 1:N:0:19
ACTCCTACGGGAGGCAGCAGTGGGGAATATTGCACAATGGGGGAAACCCTGATGCAGCCATGCCGCGTGTGTGAAGAAGGCCTTCGGGTTGTAAAGCACTTTCAGCGAGGAGGAAAGGTCAGTAGCTAATATCTGCTGGCTGTGACGTTACTCGCAGAAGAAGCACCGGCTAACTCCGTGCCAGCAGCCGCGGTAATACGGAGGGTGCAAGCGTTAATCGGAATTACTGGGCGTAAAGCGCACGCAGGCGGTCTGTCAAGTCGGATGTGAAATCCCCGGGCTCAACCTGGGAAC
+
GGGGGGGGEGGGGGGGGGGGGGGGEGEGFGGGGGGGGDFGGGGGGGGGGGGGGGGGGGGFGGGCFGGGGGGGGDFGGGGGGGGGGFGGFEGGGGDDCFGGGGGGGGGDGGE7FGGGFGGGGGGGGGGGGGGDFGGGFCCFFFGGGGGGGGGGGGGGGGGGGFGGGGGGGGGGGGGGGGGGGGGG>8:FGGGGGGEEFGFFEGGGGG>ECFCFEGG=FGGGGGE>FGGGFFCC<EDEFCFGEGEFGDGDBGDCCDFFFFFFGFGD)*5:F?FFFFF?09D5:;D==?@BFFF??:
@M04650:207:000000000-C238N:1:1101:16265:7480 1:N:0:19
ACTCCTACGGGAGGCAGCAGTGGGGAATATTGCACAATGGGGGAAACCCTGATGCAGCCATGCCGCGTGTGTGAAGAAGGCCTTCGGGTTGTAAAGCACTTTCAGCGAGGAGGAAAGGTCAGTAGCTAATATCTGCTGGCTGTGACGTTACTCGCAGAAGAAGCACCGGCTAACTCCGTGCCAGCAGCCGCGGTAATACGGAGGGTGCAAGCGTTAATCGGAATTACTGGGCGTAAAGCGCACGCAGGCGGTTGGATAAGTTAGATGTGAAAGCCCCGGGCTCAACCTGGGAAT
+
GGGGGGGGGGGGGGGGGGGGGGGGGGGGGGGGGGGGGGGGGGGGGGGGGGGGGGGGGGGGGGGGGGGGGGGGGGGGGGGGGGGGGGGGGGGGGGGGGGGGGGGGGGGGGGDGGGGFGGGGGGGGGGGGGGGGGGGGGGGGGEEGGFGFFFGGGGEEEGGFGFGGGGGGGGGGFGGGGGGGGGGCGGGGGGGGGGEEGGFGDEGGGDEGGG7=EE8CFGGGGG5>EFFGGGGGBEDG*:BGFG55D<DGECD3)9C?FF=FGF77BFF<?4@@FF4709DEF9DFFFF?FF@?(.
@M04650:207:000000000-C238N:1:1101:21974:7486 1:N:0:19
ACTCCTACGGGAGGCAGCAGTGGGGAATATTGCACAATGGGGGAAACCCTGATGCAGCCATGCCGCGTGTGTGAAGAAGGCCTTCGGGTTGTAAAGCACTTTCAGCGAGGAGGAAAGGTCAGTAGCTAATATCTGCTGGCTGTGACGTTACTCGCAGAAGAAGCACCGGCTAACTCCGTGCCAGCAGCTGCGGTAATACGGAGGGTGCAAGCGTTAATCGGAATTACTGGGCGTAAAGCGCACGCAGGCGGTTGGATAAGTTAGATGTGAAAGCCCCGGGCTCAACCTGGGAAT
+
GGGGGGGGGGGGGGGGGGGGGGGGGGGGGGGGGGGGGGGGGGGGGGGGGGGGGGGGGGGGGGGGGGGGGGGGFGGGFGGGGGGGGGGGGGGGGGGGGGGGGGGGGGGGGGGGGGGGGGGGGGGGGGGGGGGGGGGGGGGGGGFGGGGGGGGGGGGGGGGGGGGGGGGGGGGGGGGGGGGGGGGGGGGGGGGGGGGGGGGGGGGGGGGGGGGGGGGGGGGFGGGGGGGGGGCFFGGGGGFGFGFFGGGGFGGD3CD@?F=?CFGGFGGF4@FFFFFFBFD>DBGFFFFFFFF1?:
@M04650:207:000000000-C238N:1:1101:24020:7496 1:N:0:19
ACTCCTACGGGAGGCAGCAGTAGGGAATCTTCGGCAATGGGGGCAACCCTGACCGAGCAACGCCGCGTGAGTGAAGAAGGTTTTCGGATCGTAAAACTCTGTTGTTAGAGAAGAACGTTAAGTAGAGTGGAAAATTACTTAAGTGACGGTATCTAACCAGAAAGGGACGGCTAACTACGTGCCAGCAGCCGCGGTAATACGTAGGTCCCAAGCGTTGTCCGGATTTATTGGGCGTAAAGCGAGCGCAGGTGGTTTCTTAAGTCTGATGTAAAAGGCAGTGGCTCAACCATTTTG
+
GGGGGGGGGGGGGGGGGGGGGGGGGGGGGGGGGGGGGGGGGGGGGGGGGGGGGGGGGGGFGEEEGGGFGDGGGGGGGGGGGGGGGGGGGGGGAEGGGGGGGGGGGGGGGGGGCDCGGGGGGGGGGGGGGGGGGGGGGGGGGGGGGGGGGGGGGGGGGGGGGGGGGGGGGGGGGGGGGGGGGGGGCEFGGGGGGGGCGGGGGGGGGGGGGGGGGGGEEGDGGDDGCFFGGGGGFGGDGGFGFGFFGGGGB<<DDGGFFFFFGFGGFFGFFFF?F7>F<FF)7:<?FFFBBF*)))
@M04650:207:000000000-C238N:1:1101:9166:7544 1:N:0:19
ACTCCTACGGGAGGCAGCAGTGGGGAATATTGCACAATGGGGGAAACCCTGATGCAGCCATGCCGCGTGTGTGAAGAAGGCCTTCGGGTTGTAAAGCACTTTCAGCGAGGAGGAAAGGTCAGTAGCTAATATCTGCTGGCTGTGACGTTACTCGCAGAAGAAGCACCGGCTAACTCCGTGCCAGCAGCCGCGGTAATACGGAGGGTGCAAGCGTTAATCGGAATTACTGGGCGTAAAGCGCACGCAGGCGGTTGGATAAGTTAGATGTGAAAGCCCCGGGCTCAACCTGGGAAT
+
GGGGGGGGGGGGGGGGGGGGGGGGGGGGGGGGGGGGGGGGGGGGGGGGGGGGGGGGGGGGGGGGGGGGGGGGGFGGGGGGGGGGGGGGGGGGGFFGGGGGGGGGGGGDGGGGGGGGGGGGGGGGGGGGGGGGGGGGGGGGGGGGGGGEGGGGGGGGGGGGGGGGGGGGGDGGGGGGGGGGGGGGGGGGGGGGGGGGGCGGGGGGGGGDGGGGGC>5EGGGCDC5EGCGGGGGFGGDFFFGBCDEGGGGFGGD3CDFFFFFC4CF67CAFFFFFFFFF>GFEFF?4?>?FFFFF7
@M04650:207:000000000-C238N:1:1101:4784:7562 1:N:0:19
ACTCCTACGGGAGGCAGCAGTAGGGAATCTTCGGCAATGGGGGCAACCCTGACCGAGCAACGCCGCGTGAGTGAAGAAGGTTTTCGGATCGTAAAACTCTGTTGTTAGAGAAGAACGTTAAGTAGAGTGGAAAATTACTTAAGTGACGGTATCTAACCAGAAAGGGACGGCTAACTACGTGCCAGCAGCCGCGGTAATACGTAGGTCCCAAGCGTTGTCCGGATTTATTGGGCGTAAAGCGAGCGCAGGTGGTTTCTTAAGTCTGATGTAAAAGGCAGTGGCTCAACCATTGTT
+
GGGGGGGGGGDCFGGGGGGGGFGGC,EFFGGFCBFEGGGDFDGFGGGGGGGGGGGGGGCCGGGGGGGGG,CGGGCEDGFGCEFGGEGGDGGGFFDDGDGGGGGAFGDGGGGFGG8BFGGFF,EAF,DFGFE9DFFGFFGGG9EFDD,CFFGCFG<,F@7@F7:FC*DFG7ECC:>FGGCGFFGFEG,28,=CE>C:CE9?EC<CGGE98?:*A:C:*9CFC38CCGGFF*+:;E7:*17C)1)05)9731C*95CBBF**+9*7*004@**1**)8,4CF46DF?4@:09=)6)
@M04650:207:000000000-C238N:1:1101:23781:7586 1:N:0:19
ACTCCTACGGGAGGCAGCAGTAGGGAATCTTCGGCAATGGGGGCAACCCTGACCGAGCAACGCCGCGTGAGTGAAGAAGGTTTTCGGATCGTAAAACTCTGTTGTTAGAGAAGAACGTTAAGTAGAGTGGAAAATTACTTAAGTGACGGTATCTAACCAGAAAGGGACGGCTAACTACGTGCCAGCAGCCGCGGTAATACGTAGGTCCCAAGCGTTGTCCGGATTTATTGGGCGTAAAGCGAGCGCAGGTGGTTTCTTAAGTCTGATGTAAAAGGCAGTGGCTCAACCATTGTG
+
GGGGGGGGGGGGGGGGGGGGGGGGGGGGGGGGGGGGGGGGGGGGGGGGGGGGGGGGGGGGGGGGGGGGGGGGGGGGGGGGGGGGGGGDGGGGGGGGGGGGGGGGGGGGGGGGGGGGGGGGGGGGGFGGGGGFGGGGGGGGGGGGGGGGGGGGGGGGGGGGGGGGGGGGGDGGGGGGGGGGGGGGFGGGGGGGGGGEGGGGGGGGGGGGGGGGGGGECGGGEG8=E9GFGFGCFGGGGGFGEGBEDDDGEGGGGGGFFFF?GBGGFCFFFFB?FFFFFFF6??CF@FFBBFF<>)
@M04650:207:000000000-C238N:1:1101:27490:7592 1:N:0:19
ACTCCTACGGGAGGCAGCAGTAGGGAATCTTCGGCAATGGGGGCAACCCTGACCGAGCAACGCCGCGTGAGTGAAGAAGGTTTTCGGATCGTAAAACTCTGTTGTTAGAGAAGAACGTTAAGTAGAGTGGAAAATTACTTAAGTGACGGTATCTAACCAGAAAGGGACGGCTAACTACGTGCCAGCAGCCGCGGTAATACGTAGGTCCCAAGCGTTGTCCGGATTTATTGGGCGTAAAGCGAGCGCAGGTGGTTTCTTAAGTCTGATGTAAAAGGCAGTGGCTCAACCATTGTG
+
GGGGGGGGGGGGGGGGGGGGGGGGGGGGGGGGGGGGGGGGGDGGGGGGGGGGGGGGGGGGGGGGGGGGGGGGGGGGGGGGGGGGGGFGGGGGGGGGGGGGGGGGGGGGGGGGGGGGGGGGGGGGGGGGGGGGGGGGGGGGGFGGGGGGGGGGGGFFFGGGGGGGGGGGGGGGGFGGGGGGGGGGGGGGGGGGGGGGGGGGGGGGGGGGGGGGGGGEEGGGGGGGGGGGGGFGFGDCG<=FBGF@GDDDE<<DDDGFFFFFGFGGFDDAFFBFFFFFFFGFFBGFFFFF0=*69-
@M04650:207:000000000-C238N:1:1101:22184:7615 1:N:0:19
ACTCCTACGGGAGGCAGCAGTAGGGAATCTTCGGCAATGGGGGCAACCCTGACCGAGCAACGCCGCGTGAGTGAAGAAGGTTTTCGGATCGTAAAACTCTGTTGTTAGAGAAGAACGTTAAGTAGAGTGGAAAATTACTTAAGTGACGGTATCTAACCAGAAAGGGACGGCTAACTACGTGCCAGCAGCCGCGGTAATACGTAGGTCCCAAGCGTTGTCCGGATTTATTGGGCGTAAAGCGAGCGCAGGTGGTTTCTTAAGTCTGATGTAAAAGGCAGTGGCTCAACCATTGTG
+
GGGGGGGGGGGGGGGGGGGGGGGGGGGGGGGGGGGGGGGGGGGGGGGGGGGGGGGGGGGGGGGGGGGFFDGGGGGGGGGGFGGGGGGGGGGGGGGGGGGGGGGGGGGGGGGGGGGGGGGGGGGGGGGGGGGGGGGGGGGGGGGGGGGGGGGGGGGGGGGGGGGGGGGGGGGGGGGGGGGGGGGGGGGGGGGGGGGGGGGGGGGGGGGGGGGGGGEGGGGGGGGDDFGGGFGGFGGGGFFFFCBFGGGGFGGGDDFFFFFBGFGGFCGFFFFFFFFFFFGFFBFFFFFBFFFFF2
@M04650:207:000000000-C238N:1:1101:5849:7629 1:N:0:19
ACTCCTACGGGAGGCAGCAGTGGGGAATATTGCACAATGGGGGAAACCCTGATGCAGCCATGCCGCGTGTGTGAAGAAGGCCTTCGGGTTGTAAAGCACTTTCAGCGAGGAGGAAAGGTCAGTAGCTAATATCTGCTGGCTGTGACGTTACTCGCAGAAGAAGCACCGGCTAACTCCGTGCCAGCAGCCGCGGTAATACGGAGGGTGCAAGCGTTAATCGGAATTACTGGGCGTAAAGCGCACGCAGGCGGTAGGATAAGTTAGATGTGAAAGCCCCGGGCTCAACCTGGGAAT
+
GGGGGGGGGGGGGGGGGGGGGGGGGGGGGGGGGGGGGGGGGGGGGGGGGGGGGGGGGGGGGGGGGGGGGGGGGGGGGGGGGGGGGGGGGGGGGGGGGFGGGGGGFGGGGGGGGGGGGGGFGGGGGGGGFFGCDCGGGGGDCEFGFGGCFFFGGGGGGGFGGGGGFFFGDGCGGGGFGEFGGGGGGGGGG5CGGGGGGGFGGGGEEGGGGGGGGG>5CGGG8C8F?FEFC6FGEEGGGG?GDDFFGGGGFGDD)7>?FFFFC?7C47CAFFFFF@F>?>GE>63??FF>:>FFB?
@M04650:207:000000000-C238N:1:1101:26471:7676 1:N:0:19
ACTCCTACGGGAGGCAGCAGTAGGGAATCTTCGGCAATGGGGGCAACCCTGACCGGGCAACGCCGCGGGAGTGAAGAAGGTTTTCGAATCGTAAAACTCTGTTGTTAGGGAAGAACGTTAGGTAGAGTGGAAAATTACTTAAGTGCCGGTATCTAACCAGAAAGGGCCGGCTAACTACGTGCCAGCAGCCGCGGTAATACGTAGGTCCCAAGCGTTGTCGGGATTTATTGGGCGTAAGGCGAGCGCAGGTGGTTTCTTAAGTCTGATGTAAAAGGCAGTGGCTCAACATTTGTG
+
GGGGGGGGGGGGGGGGGGGGGGGGGGGGGGGGGGGGGGGGGG:+C,FGD<A<F,+++6@,:6C67:4+4+744CA<F,EFFGG<@F+484A=FGGA=5?,BFDAF<,,,,B,6B>3>FBG7B,,,,,,:+@FG<F,3,@,E3,3@,,@:**5,@D,@,,,@D<FG***=**1=,:,<,=+=B*243*2<28=EDBEC<99800A*<CC52***21877F*?5*:C++<:FC5.*1CD*02))0./))9)*9CGGGFF?F9C0***22-0=FF*@>5(4>F:1*)9*7)(**-)(
@M04650:207:000000000-C238N:1:1101:27399:7680 1:N:0:19
ACTCCTACGGGAGGCAGCAGTAGGGAATCTTCGGCAATGGGGGCAACCCTGACCGAGCAACGCCGCGTGAGTGAAGAAGGTTTTCGGATCGTAAAACTCTGTTGTTAGAGAAGAACGTTAAGTAGAGTGGAAAATTACTTAAGTGACGGTATCTAACCAGAAAGGGACGGCTAACTACGTGCCAGCAGCCGCGGTAATACGTAGGTCCCAGGCGTTGTCCGGATTTATTGGGCGTAAAGCGAGCGCAGGTGGTTTCTTAAGTCTGATGTAAAAGGCAGTGGCTCAACCATTGTT
+
GGGGGGGGGGGGGGGGGGGGGGGGGGGGGGGFDCGGGGGGGGGGGGGGGGGGCFBGGGGGGGGGGGGGGGGGGGCGEFGGGGGGGGGGG@FGGGGGGGGGGGGGGGFGFGGDFGGC>FGFFG<,EDCFFGF=FGFGGAF<EFGE;<>>FGGFFG9FEFGGGC::C@CFGGGGGGCFGGGGGGEFGCGFCGGGE>GGDGFGGG6C8FECCE+*=CCGGGGGGGE7E9+<EDG*)CCEGD6CEDE:DDDGDCF3DGGFFFF4<=FFF>D49=BFFFE>7?GFFFGFFFFFFFFBA)
@M04650:207:000000000-C238N:1:1101:11194:7699 1:N:0:19
ACTCCTACGGGAGGCAGCAGTGGGGAATATTGCACAATGGGGGAAACCCTGATGCAGCCATGCCGCGTGTGTGAAGAAGGCCTTCGGGTTGTAAAGCACTTTCAGCGAGGAGGAAAGGTCAGTAGCTAATATCTGCTGGCTGTGACGTTACTCGCAGAAGAAGCACCGGCTAACCCCGTGCCAGCAGCCGCGGTAATACGGAGGGTGCAAGCGTTAATCGGAATTACTGGGCGTAAAGCGCACGCAGGCGGTTGGATAAGTTAGATGTGAAAGCCCCGGGCTCAACCTGGGAAT
+
GGGGGGGGGGGGGGGGGGGGGGGGGGGGGGGFGGGGGGGGGGGGGGGGGGGGGGGGGGGGGGGGGGGGGGGGGGGGGGGGGGGGGGGGGDGGGGGGFGGGGGGGGGEFCFGGGGGGGGGGGGGGGGCDFFGFADFGGGGGFEGGGGGEGFDGGGGGGEFGGGGGFGGEGGCEGC,2BC>:>DGEEGGGGGG8BCGGF99CEEGGGEEEFGGFG=EEGFFDEGCCGC79?DGGB=DGGGFGFC55597C>DG<<DDF*7==<BGC70:<F4B=@F4F?(>;)-99?F4,35:(5(
@M04650:207:000000000-C238N:1:1101:17597:7718 1:N:0:19
ACTCCTACGGGAGGCAGCAGTGGGGAATATTGCACAATGGGGGAAACCCTGATGCAGCCATGCTGCGTGTGTGAAGAAGGCCTTTGGGTTGTAAAGCACTTTCAGCGAGGAGGAAAGGTCAGTAGCTAATATCTGCTGGCTGTGACGTTACTCGCAGAAGAAGCACCGGCTAACTCCGTGCCAGCAGCCGCGGTAATACGGAGGGTGCAAGCGTTAATCGGAATTACTGGGCGTAAAGCGCACGCAGGCGGTTGGATAAGTTAGATGTGAAAGCCCCGGGCTCAACCTGGGAAT
+
GGGGGGGGGGGGGGGGGGFGGGGGGGGGGGGGGGGGGGGGGGGGGGGGGGGGGGGGGGGGGGGFGGGGEGFGGGGGGFGGGGGFGFGGGGGGGGGGGGGGGGGGGGGGGGGGGGGGDGGGGGGGGG9FGGGGGGGGGGGGGG@EGGGGGGGGGECEG7CFFGGGDFGGGGGGGGGGGGGGGGGGGGGGCGGGGGGGGGGGGGGGGGGGGGGFEGGGGGGGGGCCFGGGGGFGFGCE5DFGFDDDGDGDBGGCCGGF=4*9:@7C4FGAB=??=F:32493@FGF?FF?B@F:(.
@M04650:207:000000000-C238N:1:1101:25549:7748 1:N:0:19
ACTCCTACGGGAGGCAGCAGTAGGGAATCTTCGGCAATGGGGGCAACCCTGACCGAGCAACGCCGCGTGAGTGAAGAAGGTTTTCGGATCGTAAAACTCTGTTGTTAGAGAAGAACGTTAAGTAGAGTGGAAAATTACTTAAGTGACGGTATCTAACCAGAAAGGGACGGCTAACTACGTGCCAGCAGCCGCGGTAATACGTAGGTCCCAAGCGTTGTCCGGATTTATTGGGCGTAAAGCGAGCGCAGGTGGTTTCTTAAGTCTGATGTAAAAGGCAGTGGCTCAACCATTGTG
+
GGGGGGGGGGGGGGGGGGGGGGGGGGGGGGGGGGGGGGGGGGGGGGGGGGGGGGGGGGGGGGGGGGGFGGGGGGGGGGGGGGGGGGGGGGGGGGGGGGGGGGGGGGGGGGGGGGGGGFGGGGGGGGGGGGGGGGGGGGGGGGGGGFGGGGGGGGGGGGGGDFGGGGGGGGGGGGGGGGGGGGGGGGGGGCEGGGDGGGGGGGGGGGGGGGGGGGEGGGGFGGGGCFGGGGGGFGGGGGFGDGFFGGDGFGGGDF<BFFF?CFGGFDFBFFFBFFFFFFGFFFGFFFFFFFFAF9
@M04650:207:000000000-C238N:1:1101:25032:7766 1:N:0:19
ACTCCTACGGGAGGCAGCAGTAGGGAATCTTCGGCAATGGGGGCAACCCTGACCGAGCAACGCCGCGTGAGTGAAGAAGGTTTTCGGATCGTAAAACTCTGTTGTTAGAGAAGAACGTTAAGTAGAGTGGAAAATTACTTAAGTGACGGTATCTAACCAGAAAGGGACGGCTAACTACGTGCCAGCAGCCGCGGTAATACGTAGGTTCCAAGCGTTGTCCGGAGTTATTGGGCGTAAAGCGAGCGCAGGTGGTTTCTTAAGTCTGATGTAAAAGGCAGTGGCTCCACCATTGTG
+
FGGGGGGGGGGGGGGGGGGGGGGGGGGGGGGG<FGGGGGGG7FEGG7FGGGGGC@BFGGGGGGGGGGEGFGGGGFGGGGGGGGGGGGGGGGGGGG9EFGGGG9EEF9FCFG<FGGGGB@8@FA?FGGFGDDFGGCE=D,<<,FFFFGEGGGGGGGFFFGF<DFG7<:FE7FEGFGGFFGGGGGGGGGGGFDDGGGEEGFFGFGFG9+0?+2?@E>EED::EC5*26CFGFDGFGGG3C=FD37>D>D3519<1>CF=B*9CFG7*:?A*976F4>4702?F?59)9)86**)))
@M04650:207:000000000-C238N:1:1101:25719:7768 1:N:0:19
ACTCCTACGGGAGGCAGCAGTAGGGAATCTTCGGCAATGGGGGCAACCCTGACCGAGCAACGCCGCGTGAGTGAAGAAGGTTTTCGGATCGTAAAACTCTGTTGTTAGAGAAGAACGTTAAGTAGAGTGGAAAATTACTTAAGTGACGGTATCTAACCAGAAAGGGACGGCTAACTACGTGCCAGCAGCCGCGGTAATACGTAGGTCCCAAGCGTTGTCCGGATTTATTGGGCGTAAAGCGAGCGCAGGTGGTTTCTTAAGTCTGATGTAAAAGGCAGTGGCTCAACCATTGTG
+
GGGGGGGGGGGGGGGGGGGGGGGGGGGGGGGGGGGGGGGGGGGGGGGGGGGGGGGGGGGGGGGGGGGGGGGGGGGGGGGGGGGGGGGGGGGGGFGGGGGGGGGGGGGFFGGGGGGGGGGGGGGGGGGGGGCGGFGGGGGGGGGGGGGGGGGGGGFGGGGGFGGGFGGGGGGGGGGGGGGGGGGGGGGGGGGGGGGG>CGGGGGGGGGEGEGFGGGGGGGGGGGEGGGGGGGGFGGGGGFGFDFFGGGGD>FFC<C6FFFFGFGGF7CAFFFFFFFFBF5:FBG?F=<?FFFFF2
@M04650:207:000000000-C238N:1:1101:15971:7777 1:N:0:19
ACTCCTACGGGAGGCAGCAGTGGGGAATATTGCACAATGGGCGCAAGCCTGATGCAGCCATGCCGCGTGTATGAAGAAGGCCTTCGGGTTGTAAAGTACTTTCAGCGGGGAGGAAGGTGTTGAGGTTAATAACCTCAGCAATTGACGTTACCCGCAGAAGAAGCACCGGCTAACTCCGTGCCAGCAGCCGCGGCAATACGGAGGGTGCAAGCGTGAATCGGAATTACTGGGCGTAAAGCGCACGCAGGCGGTCTGTCAAGTCGGATGTGAAATCCCCGGGCTCAACCTGGGAAC
+
GGGGGGGGGGGGGGGGGGGGGGGGGGGGGGGGGGGGGGGGGGGGGGGGGGGGGGGGGGGGCFGGGGGGGEFGGGGGGGGGGGGGGGGGFEGGGGGGFGFGFGGGGGGGGGGGGGGGGGGF+FECF<D=FFGGGFACFGGGCFEFGFC@BFEGCGGCEGC>FEFG:FCGEGGGGG@ECEFFECGFCFCFGCEGC*4=AFFFCCEGGEGEFGG5CC*A/:*08CGFGGGFG*:E>27:DG?DF<5>57935C5)7*019??4+93<)*/5=46*9F/9(3C>795?4F5(,7)(5-
@M04650:207:000000000-C238N:1:1101:27061:7789 1:N:0:19
ACTCCTACGGGAGGCAGCAGTAGGGAATCTTCGGCAATGGGGGCAACCCTGACCGAGCAACGCCGCGTGAGTGAAGAAGGTTTTCGGATCGTAAAACTCTGTTGTTAGAGAAGAACGTTAAGTAGAGTGGAAAATTACTTAAGTGACGGTATCTAACCAGAAAGGGACGGCTAACTACGTGCCAGCAGCCGCGGTAATACGTAGGTCCCAAGCGTTGTCCGGATTTATTGGGCGTAAAGCGAGCGCAGGTGGTTTCTTAAGTCTGATGTAAAAGGCAGTGGCTCAACCATTGTG
+
GGGGGGGGGGGGGGGGGGGGGGGGGGGGGGGGGGGGGGGGGGGGGGGGGGGGGGGGGGGGGGGGGGGGGGGGGGGGGGGGGGGGGGGGGGGGGGGGGGGGGGGGGGGGGGGGGGGGGGGGGFFGGGGGGGGGGGGGGGGGGGGGGGGGGGGGGGGGGGGGGGGGGEGGGGGGGGGGGGGGGGGGGGGGGGGGGGGGGGFGGGGGGGGGGGGGGGEGGGGGGGGGGGDGGGGFFGGGGGFGFGFBGGGGFGGGGGGFFFFFGFGGFGGAFBFFF?FFFFGFF:CFFFFFFFFFA4
@M04650:207:000000000-C238N:1:1101:8325:7804 1:N:0:19
ACTCCTACGGGAGGCAGCAGTAGGGAATCTTCGGCAATGGGGGCAACCCTGACCGAGCAACGCCGCGTGAGTGAAGAAGGTTTTCGGATCGTAAAACTCTGTTGTTAGAGAAGAACGTTAAGTAGAGTGGAAAATTACTTAAGTGACGGTATCTAACCAGAAAGGGACGGCTAACTACGTGCCAGCAGCCGCGGTAATACGTAGGTCCCAAGCGTTGTCCGGATTTATTGGGCGTAAAGCGAGCGCAGGTGGTTTCTTAAGTCTGATGTAAAAGGCAGTGGCTCAACCATTGTG
+
GGGGGGGGGGGGGGEGGGGGGAFGGGGFFGGGGGGGGGGGGGGGGGGGGGGGGGGGGGGGGGGGGGGGGG7FGGGGGGGGGGGGGGGGGGGGGGGGCGGGGGCFGDFGGGGFGFFFFFDGCG9FGFF5E7=FEGCAFCFFFGFFECFFCFGDAFCCFFGFFFGFFCFDFGC8FCDFGFECFFC?FGGGGGE7EEGGGCF9CCGCBBC?><:E5EC?79C>CDC**+<?FGFG>GGGGCB>>1<@G:3DBCF<977@*@F=?@*:97C<*9FFFF>>7<9?F<96==F0:*=:A<
@M04650:207:000000000-C238N:1:1101:6032:7843 1:N:0:19
ACTCCTACGGGAGGCAGCAGTGGGGAATATTGCACAATGGGGGAAACCCTGATGCAGCCATGCCGCGTGTGTGAAGAAGGCCTTCGGGTTGTAAAGCACTTTCAGCGAGGAGGAAAGGTCAGTAGCTAATATCTGCTGGCTGTGACGTTACTCGCAGAAGAAGCACCGGCTAACTCCGTGCCAGCAGCCGCGGTAATACGGAGGGTGCAAGCGTTAATCGGAATTACTGGGCGTAAAGCGCACGCAGGCGGTTGGATAAGTTAGATGTGAAAGCCCCGGGCTCAACCTGGGACG
+
FGGGGGGGGGGGGGGGGGGGDF<FGEGGGGGGGGGGGGGGGGGCGGGGGFGGGDFGGGGGGGGGGGGGGG,CFGGGGGGGGGGGGGGGFGFFFFGGGGGGGGFGGCCEEFEGGGGGGGGGG8FA9A<FAFGDGGGGAD8C,63>@9FFGFGGGG@:CGGGGGFF:FDF:CGGDFFGGCFGCF@BEFGF758BGC7C9C+BE>E87;85CF?FG=?C=77C=C=FCE?F9***):CE**195D:BDDD<37D7C<3)9=BFF?0**20)**1==))0-(937,/?64.2:@38((
@M04650:207:000000000-C238N:1:1101:14510:7865 1:N:0:19
ACTCCTACGGGAGGCAGCAGTGGGGAATATTGCACAATGGGGGAAACCCTGATGCAGCCATGCCGCGTGTGTGAAGAAGGCCTTTGGGTTGTAAAGCACTTTCAGCGAGGAGGAAAGGTCAGTAGCTAATATCTGCTGGCTGTGACGTTACTCGCAGAAGAAGCACCGGCTAACTCCGTGCCAGCAGCCGCGGTAATACGGAGGGTGCAAGCGTTAATCGGAATTACTGGGCGTAAAGCGCACGCAGGCGGTTGGATAAGTTAGATGTGAAAGCCCCGGGCGCAACCTGGGAAT
+
GGGGGGGGGGGGGGGGGGGGGGGGGGGGGGGGGGGGCFGFGGGGGGGGGGGGGGGGGGGGGGGGGGGGGGGGGGGGGGGGGGGGGGGGGGGGGGGGGGGGGGGGGGGGDGGGE7FGGFFGGGGGGGGGGGGGGGGGGGGGGGDFFFGGGGGFGGGGGGFGGCFGFFGGC7CEDEGGGGFCCFGGGGGGDEEEEGGGGGGGGGGDEGDGGFFGGE58CC>FED8=8CFG:FC57>DGDGF53)057DDGFDG3D9C)9*9?FF7CFGGFF?FFFFFF66C::(7>>>5,3>><?<
@M04650:207:000000000-C238N:1:1101:21542:7945 1:N:0:19
ACTCCTACGGGAGGCAGCAGTAGGGAATCTTCGGCAATGGGGGCAACCCTGACCGAGCAACGCCGCGTGAGTGAAGAAGGTTTTCGGATCGTAAAACTCTGTTGTTAGAGAAGAACGTTAAGTAGAGTGGAAAATTACTTAAGTGACGGTATCTAACCAGAAAGGGACGGCTAACTACGTGCCAGCAGCCGCGGTAATACGTAGGTCCCAAGCGTTGTCCGGATTTATTGGGCGTAAAGCGAGCGCAGGTGGTTTCTTAAGTCTGATGTAAAAGGCAGTGGCTCAACCATTGTG
+
GGGGGFGGGGGGGGGGGGGGGGGGGGGGGGGGGGGGGGGGGGGGGGGGGGGGGGGGGGGGGGGGGGGGGGGGGGGGGGGGFGGGGGGGGGGGGGGGGGGGGGGGGGGGGGGGGGGGGGGGGGGGG9FFGGGGGGGGGGGGGGGGGGGGGGGGGGGGGGGGGGGGGGGGDGGGGGGGGGGGGGGGGGGGGGGGGGGGGGGGGGGGGGGGGGGGGGEGGGGGGGGEGGFGGGGGFGGGGFFGFGFBDGGDDFDGDGFF6?F?:BG79>*6=FB?FFFFFFGFF?CFFFFBFFFFF4
@M04650:207:000000000-C238N:1:1101:14365:7954 1:N:0:19
ACTCCTACGGGAGGCAGCAGTAGGGAATCTTCGGCAATGGGGGCAACCCTGACCGAGCAACGCCGCGTGAGTGAAGAAGGTTTTCGGATCGTAAAACTCTGTTGTTAGAGAAGAACGTTAAGTAGAGTGGAAAATTACTTAAGTGACGGTATCTAACCAGAAAGGGACGGCTAACTACGTGCCAGCAGCCGCGGTAATACGTAGGTCCCAAGCGTTGTCCGGATTTATTGGGCGTAAAGCGAGCGCAGGTGGTTTCTTAAGTCTGTTGTAAAAGGCAGTGGCTCAACCATGTTG
+
GGGGGGGGGGGGGGGGDGGGGGGGGGGGGGGGGGGGGGGGGGGGGGGGGGGGGGGGGG7FFGGGGGGGGGGGGGGGGGGGFFFGGEGCFFFCEGCGFGGGGGGCFGGGDFFDGGGCFDFGGGGFGGGGGCFFGFGGFFEDFGGDFGGG:FCFGGGGG<FGG7FGGGGGGGGGGGGCF77FCFGGGGGGGCGG>C@*BFFGGE?C72<CECFGC=EEEGG7EDCE*<CCFGFDFE5=CFFGEGFDC<D355759<D6699=CFFFB**)7=*969>F<174??*)*=:21?*).)
@M04650:207:000000000-C238N:1:1101:3332:7960 1:N:0:19
ACTCCTACGGGAGGCAGCAGTAGGGAATCTTCGGCAATGGGGGCAACCCTGACCGAGCAACGCCGCGTGAGTGAAGAAGGTTTTCGGATCGTAAAACTCTGTTGTTAGAGAAGAACGTTAAGTAGAGTGGAAAATTACTTAAGTGACGGTATCTAACAAGAAAGGGACGGCTAACTACGTGCCAGCAGCCGCGGTAATACGGAGGTCCCAAGCGTGGTCCGGATTGATTGGGCGTAAAGCGAGCGCAGCGGGTTTCTTAAGTCTGATGTAAAGGGCAGTGGCTCAACCGTTGTG
+
FGFF<FDEGGGGGGGGGEGGFFFGGGGF<FFFGCGGGGGGGFE7@DCDFGGGGDEGFGGGACFEGGGGGGECFGGGGGGGACFGGGGGGFGGFEFCFBFGGGGAFFFEE<EF,DF,:+:=A?,5@?D,:+:BF,E=<C<,<>9<;F9C@+@><BG9B3=,>DC,@CFC77*1>FC,>D>2,;8?B5?BF2*4BE1B15+3B*3CEG8CCE*7*/C**19>EGGGG76<CDCC.*)1*/1::CB:D)1/))1)/>D6F66*+/**12*.*/==*/.>8BCF4(*)/9@((.72((
@M04650:207:000000000-C238N:1:1101:8305:7986 1:N:0:19
ACTCCTACGGGAGGCAGCAGTGGGGAATATTGGACAATGGGCGAAAGCCTGATCCAGCCATGCCGCGTGTGTGAAGAAGGTCTTCGGATTGTAAAGCACTTTAAGTTGGGAGGAAGGGCAGTAAGTTAATACCTTGCTGTTTTGACGTTACCAACAGAATAAGCACCGGCTAACTTCGTGCCAGCAGCCGCGGTAATACGAAGGGTGCAAGCGTTAATCGGAATTACTGGGCGTAAAGCGCGCGTAGGTGGTTCAGCAAGTTGGATGTGAAAGCCCCGGGCTCAACCTGGGAAT
+
GGGGGGGGGGGFGGGGGGGGGGGGGGGGGGGGGGGGGGGGGGGGGGGGGGGGGGGGGGGGGGGGGGGCGGGGGGGGGGGGGGGGGGGGGGGGGGGGGGGGGGGGGFEFGGGGGGGGGGGGGFGGGGGGGGGGGGGGGGGFFGGGGGGGGGGGGGGGGGGGGGGGGGGGGGGGGGGGGGGGGGGGGGGGGGGGGGGGGGGGGGDGGGGGGGGFGCGGGGGGGGGGGGGGGGGGFGGGGGFGFGFECDGGFGGGGGGFFFFF?FGGFGGFFFFBFF>F6>GFFFGFFFF:?FFFB7
@M04650:207:000000000-C238N:1:1101:27245:8013 1:N:0:19
ACTCCTACGGGAGGCAGCAGTAGGGAATCTTCGGCAATGGGGGCAACCCTGACCGAGCAACGCCGCGTGAGTGAAGAAGGTTTTCGGATCGTAAAGCTCTGTTGTAAGAGAAGAATGTGTGTGAGAGTGGAAAGTTCACACAATGACGGTAACTTACCAGAAAGGGACGGCTAACTACGTGCCAGCAGCCGCGGTAATACGTAGGTCCCGAGCGTTGTCCGGATTTATTGGGCGTAAAGCGAGCGCAGGTGGTTTGATAAGTCTGAAGTTAAAGGCTGTGGCTCAACCATTGTG
+
GGGGGGGGGGGGGGGGGGGGGGGGGGGGGGGGGGGGGGGGGGGGGGGGGGGGGGGGGGGGGGGGGGGGGDGGGGGGGGGGFGGGGGGGGGGGGGGGGGGGGGGGGAFGGGGGGGFGGGGGGGGGGGGGGGGGGGGGGGGGGGGGGGGGGGFGGGGGGGGGGGGGGGGGGGGGGFGGGGGGGGGGGGGFGGGGGGGEEGGGGGGGGGFGGGGGGGGGGGGGGGGGGGCFGGGFFGGGGCFFFGFDDDGD>>FGGGFFFFFFCFGGFGGDFFFFFFFFFFGFFFC9?FFFFFFBA-
@M04650:207:000000000-C238N:1:1101:9163:8080 1:N:0:19
ACTCCTACGGGAGGCAGCAGTAGGGAATCTTCGGCAATGGGGGCAACCCTGACCGAGCAACGCCGCGTGAGTGAAGAAGGTTTTCGGATCGTAAAACTCTGTTGTTAGAGAAGAACGTTAAGTAGAGTGGAAAATTACTTAAGTGACGGTATCTAACCAGAAAGGGACGGCTAACTACGTGCCAGCAGCCGCGGTAATACGTAGGTCCCAAGCGTTGTCCGGATTTATTGGGCGTAAAGCGAGCGCAGGTGGTTTCTTAAGTCTGATGTAAAAGGCAGTGGCTCAACCATTGTG
+
GGGGGGFGGGD8FCEGDGGGGGGGGGCFFGGGGGDGCGGG?FGGGGFGEGGEFGGGGGGGFCFGGGG:FGG?F9EFFFFFEFGFGGG>7FFEGGGCFFEFGGDGGGGD,CFFFGGFGFGGGG9FDDD<F=EBF=DFGGGGG,C@FCEGGGGGGGGBFFFGGGGGGCFG@EGGG7DFGFEFEEGGGC8<EGEC:CG>EGGCFCCCBFC?FGGG5C*;/9CDGD/1*<9:ECFEFEDECCBG>C>BGGGDBDGDDG4=6@@FGFGFFFGFFF?8FFD)3<GFF?:6==F??4@<B)
@M04650:207:000000000-C238N:1:1101:25191:8083 1:N:0:19
ACTCCTACGGGAGGCAGCAGTGGGGAATATTGCACAATGGGGGAAACCCTGATGCAGCCATGCCGCGTGTGTGAAGAAGGCCTTCGGGTTGTAAAGCACTTTCAGCGAGGAGGAAAGGTCAGTAGCTAATATCTGCTGGCTGTGACGTTACTCGCAGAAGAAGCACCGGCTAACTCCGTGCCAGCAGCCGCGGTAATACGGAGGGTGCAAGCGTTAATCGGAATTACTGGGCGTAAAGCGCACGCAGGCGGTTGGATAAGTTAGATGTGAAAGCCCCGGGCTCAACCTGGGAAT
+
CGCGGGGGEDFFGGDGGGGGGGGC@FGGGGGGGCFF8FFFGGGGGGGGDGGFGFFEFGGFFCFGDGEGG@CFFGFGGGGGGGGGGGGGGGEGGGGGGGGGGGGGGGG:FDCEEF?CFFGGFAFDFGGGGGGFFFCFFEDG8FGFGGGGGGGGGGGEG7FGGGGFGGG@F:CGCCFGGGEGGGDFGGGGGGGDGGDGCCFFGGGDGBEGGGGGDEEEGGFGGC;FGGGGGGCC@EG:7DFGFGBDGGGGEGGC3<DF?66?GF>7FFGBFFB?F455315:D05*77;2:@F0?7
@M04650:207:000000000-C238N:1:1101:27518:8087 1:N:0:19
ACTCCTACGGGAGGCAGCAGTGGGGAATATTGCACAATGGGGGAAACCCTGATGCAGCCATGCCGCGTGTGTGAAGAAGGCCTTCGGGTTGTAAAGCACTTTCAGCGAGGAGGAAAGGTCAGTAGCTAATATCTGCTGGCTGTGACGTTACTCGCAGAAGAAGCACCGGCTAACTCCGTGCCAGCAGCCGCGGTAATACGGAGGGTGCAAGCGTTAATCGGAATTACTGGGCGTAAAGCGCACGCAGGCGGTTGGATAAGTTAGATGTGAAAGCCCCGGGCTCAACCTGGGAAT
+
FGGGGGGGEGGGGGGGGGGGGGGGGGGGGFGGGGGFGGGGGGGGEFFGGGGGGGGGGGGGDGGGGGGCFFGGGGFGGGGGGGGGGGGGGGEGGGGGGGGGGGGFGGG@FGGGDGGFGGGGFGGFFFAFGGFFAGDFFFDFFFFFFGE:FCFCAF+CFGCG@FCGF,DCGEGGFFF9E76FEGGGF6>ECCEECG>E?<FF>CE@ECEGCFGF8>EGFC7CAC5AFFFGFGGGFCD=3:FG3>>DGGGC@)>9)77<796=+8*:82*.@=?@*<>F?>D3@0CFFFF??F:?:(
@M04650:207:000000000-C238N:1:1101:25135:8126 1:N:0:19
ACTCCTACGGGAGGCAGCAGTAGGGAATCTTCGGCAATGGGGGCAACCCTGACCGAGCAACGCCGCGTGAGTGAAGAAGGTTTTCGGATCGTAAAACTCTGTTGTTAGAGAAGAACGTTAAGTAGAGTGGAAAATTACTTAAGTGACGGTATCTAACCAGAAAGGGACGGCTAACTACGTGCCAGCAGCCGCGGTAATACGTAGGTCCCAAGCGTTGTCCGGATTTATTGGGCGTAAAGCGAGCGCAGGTGGTTTCTTAAGTCTGATGGAAAAGGCAGTGGCTCAACCATTGTG
+
FGGGGGGGGGGGGGGGGGGGGGGGGGGGGGGGFGGCGGGGGGGGGGGGGGGDGGDEEGGGGGGGGGGEF@FGGGGGGGGGFGGGGGGCGGGGGGGGGGGGGGGGGFGGGGGCGGGGGGGGGGGGFFGFGGGGGGGGGGGGGGCDFGGGGGGFGGGGGGCFGGFGGGGGGGGGGGGGGGGG:FFGGGGGGGGGDGGGGGGGFFDFGGFFGGGGGGGGGGGFGG5C8CFGGGFF5CCEGGFC5>>BDGC3<9FGGGGFFFFFGBGFFFC2*.=?FFFFFFG??B47@F4(1=BDA4
@M04650:207:000000000-C238N:1:1101:10121:8139 1:N:0:19
ACTCCTACGGGAGGCAGCAGTAGGGAATCTTCGGCAATGGGGGCAACCCTGACCGAGCAACGCCGCGTGAGTGAAGAAGGTTTTCGGATCGTAAAACTCTGTTGTTAGAGAAGAACGTTAAGTAGAGTGGAAAATTACTTAAGTGACGGTATCTAACCAGAAAGGGACGGCTAACTACGTGCCAGCAGCCGCGGTAATACGTAGGTCCCAAGCGTTGTCCGGATTTATTGGGCGTAAAGCGAGCGCAGGTGGTTTCTTAAGTCTGATGTAAAAGGCAGTGGCTCAACCATTGTG
+
GGGGGGGGGGGGGGGGGGGGGGGGGGGGGGGGGGGGGGGGGGEGGGGGGGGGGGGGGGGGGGGGGGGGGGGGGGGGGGGGGGGGGGGGGGGGGGDGGGGGGGGGGGGGGGGGGGGGGGGGGGGGFGGGGGGGGGGGGGGGGGGGGGGGGGGGGGGGGEFGFFGGGDGGGGDEGGGGGGGFGGFGGGGGGGGGGGGGEFDGGGGGGGGFFF?=FE?C5DFGGGGGGFDGGFGGFGGGGG?C)9>>GDGGFGG3DDGF?F6@F?FGF7DDFFFFFFFFFFGFFFCFFF:?FFFFB)
@M04650:207:000000000-C238N:1:1101:13032:8139 1:N:0:19
ACTCCTACGGGAGGCAGCAGTGGGGAATATTGCACAATGGGGGAAACCCTGATGCAGCCATGCCGCGTGTGTGAAGAAGGCCTTCGGGTTGTAAAGCACTTTCAGCGAGGAGGAAAGGTCAGTAGCTAATATCTGCTGGCTGTGACGTTACTCGCAGAAGAAGCACCGGCTAACTCCGTGCCAGCAGCCGCGGTAATACGGAGGGTGCAAGCGTTAATCGGAATTACTGGGCGTAAAGCGCACGCAGGCGGTTGGATAAGTTAGATGTGAAAGCCCCGGGCTCACCCTGGGAAT
+
GGGGGGGGGGGGGGGGGGGGGGGGGGGGGGGGGGGGGGGGGGGGGGGGGGGGGGGGGGGGGGGGCEG>:F?FGGGFGGGGGGGFGGGGGGGGGGGGGGGGGGGGGGGCGGGGGGGGGGGGFGGGGGFGGGGFGGGGGGGGGEFGFFGGGGGGGGGGGGGGGGGGGGGGGGCEGGGGGGGGGGGDFGGGGGGGGGCEEGGGCCEGEGGGGGGGGGEGGFFGGGEGGGGGGFGGFGGECFFG@<>D3>DCDGGG3DG<=FF938DDFGGFFFF*7:)716CB>1<?*7::?);342
@M04650:207:000000000-C238N:1:1101:26841:8150 1:N:0:19
ACTCCTACGGGAGGCAGCAGTAGGGAATCTTCGGCAATGGGGGCAACCCTGACCGAGCAACGCCGCGTGAGTGAAGAAGGTTTTCGGATCGTAAAACTCTGTTGTTAGAGAAGAACGTTAAGTAGAGTGGAAAATTACTTAAGTGACGGTATCTAACCAGAAAGGGACGGCTAACTACGTGCCAGCAGCCGCGGTAATACGTAGGTCCCAAGCGTTGTCCGGATTTATTGGGCGTAAAGCGATCGCAGGGGGTTTCTTAAGTCTGAGGTAAAAGGCAGTGGCTCAACCATTGTG
+
GGGGGGGGGGGGGGGGGGGGGGGGGGGGGGGGGGGGGGGGGGGGGGGGGGGGGGGGGGGGGGGGGGGGGGGGGGGGGGGGGGGGGGGGGGGGGGGGGGGGGGGGGGGGGGGGGGGGGGGGGGGGGGGGGGGGGGGGGGGGGFAEDGGGGGGGGDGGGFC:FG7CG@FFGGGCF7>B;DGGFD@FFCFCGFECE5=ECGEEGBCFCCCF>F?FFGGDEDFC?C:5EGCFGGGGF5)><<**5*)09**1<)959C376*98?FFGFF*(96887F<5185?:61<FFF0(*=A<)
@M04650:207:000000000-C238N:1:1101:16440:8182 1:N:0:19
ACTCCTACGGGAGGCAGCAGTAGGGAATCTTCGGCAATGGGGGCAACCCTGACCGAGCAACGCCGCGTGAGTGAAGAAGGTTTTCGGATCGTAAAACTCTGTTGTTAGAGAAGAACGTTAAGTAGAGTGGAAAATTACTTAAGTGACGGTATCTAACCAGAAAGGGACGGCTAACTACGTGCCAGCAGCCGCGGTAATACGTAGGTCCCAAGCGTTGTCCGGATTTATTGGGCGTAAAGCGAGCGCAGGTGGTTTCTTAAGTCTGATGTAAAAGGCAGTGGCTCAACCATTGTG
+
GGGGGGGGGGGGGGGGGGGGGFFGGGGGGGGGFDGGGGGGGGGGGGGGGGGGFGCGGGCGGGGGGGGGGGGGGGGGGFGGEFGGGGGGGGGGGGGGGGGGGFEDFAFGGGGGGGGGGEGCFAFFDGFFGGGFFGFGGFGAF,DFFB=CFCFEFFGCGGGGGFCC:F8@FC@EEFGGE;16B7:;C8CFFFECB8ECEFGF5B9EGGFFF7EGFG5?EDFGCCE*:<9CFCEGFGDE:D4C3*7>CGGC3/>*119@F6//<FD7@*>:68**/*7F7:C:?:CFF4F?66@)))
@M04650:207:000000000-C238N:1:1101:13509:8186 1:N:0:19
ACTCCTACGGGAGGCAGCAGTGGGGAATATTGCACAATGGGGGAAACCCTGATGCAGCCATGCCGCGTGTGTGAAGAAGGCCTTCGGGTTGTAAAGCACTTTCAGCGAGGAGGAAAGGTCAGTAGCTAATATCTGCTGGCTGTGACGTTACTCGCAGAAGAAGCACCGGCTAACTCCGTGCCAGCAGCCGCGGTAATACGGAGGGTGCAAGCGTTAATCGGAATTACTGGGCGTAAAGCGCACGCAGGCGGTTGGATAAGTTAGATGTGAAAGCCCCGGGCTCAACCTGGGAAT
+
GGGGGGGGGGGGGGGGGGGGGGGGGGGGGGFGGGGGGFGGGDGGGGGGGGFGGGGGGGGGGGGGGEGFGGGFFGGGGGGGGGGGGGGGGGGGGGGGGGGGGGGGGGGGGGFFEEGFFFGGGGGGGGGGGGGGGGGGGGGDFGGGGGGBFBFFFEEGGGGGGGGGGFGGGEFEGGFFGGGGGGGGGGGGGGGEGGGGDFGG8CEGGECG8ECFGGGGEDGCCDGGGGGGG<FGFEDECFFGFGBFGGDD)97>>CC4*9=?EF7C?CF)=@FFF?FFBBG>31>FFFF??F>0?4
@M04650:207:000000000-C238N:1:1101:6080:8245 1:N:0:19
ACTCCTACGGGAGGCAGCAGTGGGGAATATTGCACAATGGGGGAAACCCTGATGCAGCCATGCCGCGTGTGTGAAGAAGGCCTTCGGGTTGTAAAGCACTTTCAGCGAGGAGGAAAGGTCAGTAGCTAATATCTGCTGGCTGTGACGTTACTCGCAGAAGAAGCACCGGCTAACTCCGTGCCAGCAGCCGCGGTAATACGGAGGGTGCAAGCGTTAATCGGAATTACTGGGCGTAAAGCGCACGCAGGCGGTTGGATAAGTTAGATGTGAAAGCCCCGGGCTCAACCTGGGAAT
+
GGGGGGGGGGG7FGGGGGGGGGGGGGGGGGGDEGGGGGGGGGGGGGGGGGGGGGGGFGDFE8FGGGGCGGGGGFGGGGGGGGGGGCFDGGEGGGFGGGGGGGGG9,CFGGGEGGGGGGGGGGGGDGGGCGGFGGGGGGGGFGGGGFGCFGGGGGCFGGGGG?GGGGGGGGGG<FGGGGGFDEGGGGGGGGGDGGGGFFGGGG5EGGGDFGGGGGG5C>GDGGGGGGG7<CFFFGGDFFFGDDFBDGGGE<DC)9D6?FFFGFGGF7C<FFFF4<@F04DB>BC@*7547FFB(3
@M04650:207:000000000-C238N:1:1101:26466:8249 1:N:0:19
ACTCCTACGGGAGGCAGCAGTGGGGAATATTGCACAATGGGGGAAACCCTGATGCAGCCATGCCGCGTGTGTGAAGAAGGCCTTCGGGTTGTAAAGCACTTTCAGCGAGGAGGAAAGGTCAGTAGCTAATATCTGCTGGCTGTGACGTTACTCGCAGAAGAAGCACCGGCTAACTCCGTGCCAGCAGCCGCGGTAATACGGAGGGTGCAAGCGTTAATCGGAATTACTGGGCGTAAAGCGCACGCAGGCGGTTGGATAAGTTAGATGTGAAAGCCCCGGGCTCAACCTGGGAAT
+
GGGGGGGGDGDFFGFDGGGGGGGGGF@EGGG<FGGGGGGDFEEGFGGFGGG8E<EGGGGCFGGGEGG:CCFFFFEGGGFGGGGGGGECFDEFFGGGGGGGFGFGGGDGDDGGGCGGGGGGFGGGGGGGEGGGGGGGGGGGCGF8FFGGGGGFEFGEEGGGCGGGGGGGGDFCBEAFG@F*>FF6DFGG@EDGGGGGFFFGGEEGGGEEGGGGGEEE*:FF8D55<F7E9485>EDDDG4C:55)7DDGBGG3CDDFFFF?987FFGGFFFF?FF5:?29559CF4?F77>5044
@M04650:207:000000000-C238N:1:1101:6265:8261 1:N:0:19
ACTCCTACGGGAGGCAGCAGTGGGGAATATTGCACAATGGGGGCAACCCTGATGCAGCCATGCCGCGTGTGTGAAGAAGGCCTTCGGGTTGTAAAGCACTTTCAGCGATGAGGAAAGGTCAGTATCTAATATCTGCTGGCTGTGACGTTACTCGCAGAAGAAGCACCGGCTAACTCCGTGCCAGCAGCCGCGGTAATACGGAGGGTGCAAGCGTTAATCGGAATTACTGGGCGTAACGCGCACGCAGGCGGTCGGCTAAGTTAGATGTGAAAGCCCCGGGCTCAACCTGGGAAT
+
CEFFGGGGGGC>FGDCGGGDECFG@F,C,FF<FAF9FFGGCBE+@C@<BFGGGGGGGGGGCGFFGG>FG:FGF,FGFFGF8FGGGGGEFEFFDDFGGFGGGGGGGFE7<BA,<884F@=FCDG9,C58EAAFFF9FC88==+A8AFC+@FFFF=C@+@>3@,FCC,>7@CGGFFGGGGGGGFGGGGGGGCEGGG7*BC?F5;CG**=*2+<C=EG*/1:<E52:CG9CFGGG)/9C*7BD@)))95DGFGGC)93)5>6FF*0:6CFDFF=6*<)7((95B4***0)(1>FB0(
@M04650:207:000000000-C238N:1:1101:11376:8278 1:N:0:19
ACTCCTACGGGAGGCAGCAGTAGGGAATCTTCGGCAATGGGGGCAACCCTGACCGAGCAACGCCGCGTGAGTGAAGAAGGTTTTCGGATCGTAAAACTCTGTTGTTAGAGAAGAACGTTAAGTAGAGTGGAAAATTACTTAAGTGACGGTATCTAACCAGAAAGGGACGGCTAACTACGTGCCAGCAGCCGCGGTAATACGTAGGTCCCAAGCGTTGTCCGGATTTATTGGGCGTAAAGCGAGCGCAGGTGGTTTCTTAAGTCTGATGTAAAAGGCAGTGGCTCAACCATTGTG
+
GGGGGGGGGGGGGGGGGGGGGGGFGGGGGGGGGGGGGGGGGGGGGGGGGGGGGGDGGGGGFGGGGGGGGGGGGGGGGGGGCFFGGGGGFGGGGGGGGGGGGGFGGGGGGGGGGGGGGGGGFGGGGGGGGGGGGGGGGGGGGGGGGGGGGGGGGGGGGGGGGGGGGGGGGGGGDGGGGGGGFGGGGGGFCFGDGGDGGGGGGGGGGFFFFGGGFECEGGGGGD8EG6EG?FGGFGGGDFFGFDDBGGGGD>CGDGFFFFFBGFFFFGGFFFBFFFBFFFGFFB*9?=?4<FFA<<
@M04650:207:000000000-C238N:1:1101:17107:8287 1:N:0:19
GTGCCAGCAGCCGCGGTAATACGGAGGGTGCAAGCGTTAATCGGAATTACTGGGCGTAAAGCGCACGCAGGCGGTCTGTTAAGTCAGATGTGAAATCCCCGAGCTTAACTTGGGAACTGCATTTGAAACTGGCAGGCTAGAGTCTTGTAGAGGGGGGTAGAATTCCAGGTGTAGCGGTGAAATGCGTAGAGATCTGGAGGAATACCGGTGGCGAAGGCGGCCCCCTGGACAAAGACTGACGCTCAGGTGCGAAAGCGTGGGGAGCAAACAGGATTAGATACCCCAGTAGTCC
+
GGGGGGGGGGGGGGGGGGGG-FGGEGGGGGGGGGGGGGD@FGGGGGGGEFGGGGGGGGGGGGGGGGGGGGGGGGGGGGGGGGGGG9AFGGGGGGGGGGGGGGGGGGGGGGGGGGGGGGGGGGGGGGGGGGGGGGGGGGGGGGGGGGGGGGFGGGGGGGGGGGGGGGGGGGGGGGGGGGGGGGGGGGGGEGGGGGGGGGGGGGGGGGGDGGGGGGGGGGGGGGGGGGGGFGGGFGGGGF:GFGFFGGGGFGGGGGGFFFFFGFGGFGGFFFFFFFF?BFGFF?GF>EFA9@FF
@M04650:207:000000000-C238N:1:1101:7989:8290 1:N:0:19
ACTCCTACGGGAGGCAGCAGTGGGGAATATTGCACAATGGGCGCAAGCCTGATGCAGCCATGCCGCGTGTATGAAGAAGGCCTTCGGGTTGTAAAGTACTTTCAGCGGGGAGGAAGGTGTTGTGGCTAATAACCGCAGCAATTGACGTTACCCGCAGAAGAAGCACCGGCTAACTCCGTGCCAGCAGCCGCGGTAATACGGAGGGTGCAAGCGTTAATCGGAATTACTGGGCGTAAAGCGCACGCAGGCGGTCTGTCAAGTCGGATGTGAAATCCCCGGGCTCAACCTGGGAAC
+
GGGGGGGGGGGGGGGGGGGGGGGGGGGGGGGGGGGGGGGGGGGGGGGGGGGGGGGGGGGGGGGGGGGGGGGGGGGGFGGGGGGGGGGGGGGGGGGGGGGGGGGGGGGGGGGGGGGGGGGGGGG@FGGGGGGGGGGGGGGGGGGGGGGGGGGGGGGGGGGGGFFGGGGGGGGGGGGGGGGGGGGGFGGGGEEGGGGGGCGGGGGGGGGGGGGGGGGGCGCFC3CGGGGGGGGGFGGGGGFGBGFFGDGCBGGGD<CFFFFFGFGDECD??FFF4=66:BG>D0<F?FF??>>??(
@M04650:207:000000000-C238N:1:1101:8482:8291 1:N:0:19
ACTCCTACGGGAGGCAGCAGTAGGGAATCTTCGGCAATGGGGGCAACCCTGACCGAGCAACGCCGCGTGAGTGAAGAAGGTTTTCGGATCGTAAAACTCTGTTGTTAGAGAAGAACGTTAAGTAGAGTGGAAAATTACTTAAGTGACGGTATCTAACCAGAAAGGGACGGCTAACTACGTGCCAGCAGCCGCGGTAATACGTAGGTCCCAAGCGTTGTCCGGATTTATTGGGCGTAAAGCGAGCGCAGGTGGTTTCTTAAGTCTGATGTAAAAGGCAGTGGCTCAACCATTGTG
+
GGGGGGGGGGGDGGGGGGGGGFGGGGGGGGGGGGGGGGFGGGGGGGGGGGGGGGGGGEGGGGGGEGGGGGDGGGGGFGGGFGGGGGGGGGGGGFGGGGGGGGGGGGGGFGGGGGGGD>DFGGGGGD?AFGCFGGGGGGGGGGGFAFGGGEGGFFGFGFGGGFG:8CFGEEGEGGCFGGCGEGFFC=FGFGEEEC:BEEGGG+AFCGGEFGGGGGCE*7>DGGGGGGGGGGGCFCCCDGFG@<>5D<DGEGGG<FFFFB=*<@DGF*:6=F9796>>?<FF?6C;=FF<BF44A<
@M04650:207:000000000-C238N:1:1101:13206:8302 1:N:0:19
ACTCCTACGGGAGGCAGCAGTAGGGAATCTTCGGCAATGGGGGCAACCCTGACCGAGCAACGCCGCGTGAGTGAAGAAGGTTTTCGGATCGTAAAGCTCTGTTGTAAGAGAAGAATGTGTGTGAGAGTGGAAAGTTCACACAATGACGGTAACTTACCAGAAAGGGACGGCTAACTACGTGCCAGCAGCCGCGGTAATACGTAGGTCCCGAGCGGTGTCCGGATTGATTGGGCGTAAAGCGAGCGCAGGTGGTTTGATAAGTCTGAAGTTAAAGGCTGTGGCTCAACCATAGTT
+
GGGGGGGGGGGGGGGGGGGGGGGGGGGGCGGFF@GEGGGGGGGGGGGGGGGGGGGGGGGGGGGGGGGGGGGGGGGGGCFGGDFFGGGGGGGGGGGGGGGGGGGGG9FG<FGGGGGG9FFBFGGGFCGGGGFDGGGG,CFFE:D<CGFGGGGCFGFGGFFFCC7>E:CFGEDGGF8FGEGGGGGGC52=:8EEEEGG>F+BEFGGGGGGCE5*1:*1:CGGGG*::*<:7*;5FCD=CCBF@C35DGCDB99C977)*8@?<@*29*:<=B@F??FFBFC)71969*7:079?2)
@M04650:207:000000000-C238N:1:1101:28758:8323 1:N:0:19
ACTCCTACGGCAGGCAGCAGTGGGGAATATTGCACAATGGGGGAAACCCTGATGCAGCCATGCCGCGTGTGTGAAGAAGGCCTTCGGGTTGTAAAGCACTTTCAGCGAGGAGGAAAGGTCAGTAGCTAATATCTGCTGGCTGTGACGTTACTCGCAGAAGAAGCACCGGCTAACTCCGTGCCAGCAGCCGCGGTAATACGGAGGGTGCAAGCGTTAATCGGAATTACTGGGCGTAAAGCGCACGCAGGCGGTTGGATAAGTTAGATGTGAAAGCCCCGGGCTCAACCTGGGAAT
+
GGGGGGGGGG+CFGGGGGGGGGGGGGGGGGGGGGGGGGGGGGGGGGGGGGGGGGGGGGGGGGGGGGGGGGGGGFGGGGGGGGGGGGGGGGGGGGGGGGGGGGGGGGGGGGGGGCEGGGGGGGGGGGGGGGGGGGGGGGGGFGFGGGGGGGGGGGGGGDGGGGGGGGGGGGDGGGGGGGGGGGGGGGGGGGGGGGGGGGGFGGCEGGGGGGGGGGGGGGGGGGGGGGGGGGGGEGGGGGFGFGFFDGGGFGGGC7C9?FFFAFGGFGGFFFFFFFFFFFC<DFDF6FF?B>F?>2
@M04650:207:000000000-C238N:1:1101:16942:8328 1:N:0:19
ACTCCTACGGGAGGCAGCAGTAGGGAATCTTCGGCAATGGGGGCAACCCTGACCGAGCAACGCCGCGTGAGTGAAGAAGGTTTTCGGATCGTAAAACTCTGTTGTTAGAGAAGAACGTTAAGTAGAGTGGAAAATTACTTAAGTGACGGTATCTAACCAGAAAGGGACGGCTAACTACGTGCCAGCAGCCGCGGTAATACGTAGGTCCCAAGCGTTGTCCGGATTTATTGGGCGTAACGCGAGCGCAGGTGGTTTCTTAAGTCTGATGTAAAAGGCAGTGGCTCAACCCTTGTG
+
GGGGGGGGGGGGGGGGGGGGGGGGGGGGGGGGGGGGGGGGGDGGGGGGGGGGGGGGGG:FGGGGGGGGG7FFGGGGGGGGEEFFGGGDGGGGGGGGGEGGFGGGGGGGDGGGFGGGGGGGGGGGG<FFF7FFFGGGGGGFG<FGGGGGGGGGGGGGGGGFGDCGGCFGGDGGGGGFGGGGGGG?CGFGFGGGCEEGCB9CEG?FDGGGGGGGGGG5:DGFED*:C?FC9D+*8ED5C*83>9>D99)9>905955@FFFF7@FG4F>>=FFF6734(27FF249*9FB(5?0:2
@M04650:207:000000000-C238N:1:1101:25218:8377 1:N:0:19
ACTCCTACGGGAGGCAGCAGTGGGGAATATTGCACAATGGGGGAAACCCTGATGCAGCCATGCCGCGTGTGTGAAGAAGGCCTTCGGGTTGTAAAGCACTTTCAGCGAGGAGGAAAGGTCAGTAGCTAATATCTGCTGGCTGTGACGTTACTCGCAGAAGAAGCACCGGCTAACTCCGTGCCAGCAGCCGCGGTAATACGGAGGGTGCAAGCGTTAATCGGAATTACTGGGCGTAAAGCGCACGCAGGCGGTTGGATAAGTTAGATGTGAAAGCCCCGGGCTCAACCTGGGAAT
+
GGGGGGGGGGGEGGGGGGGGGGGGGGGGGGGGGGGGGGGGGGGGGGFGGGGGGGGGGGGGGGGGGGGFGGGGGGGGGGGGGGGGGGGGGGGGGGGGGGGGFGGGGGGFEGGGGGGGGGGGGGGGGGFGFFFGFGGGGGGGDGGGGGGDGGGGGGGGGGGGGGGGGDGGGGGGGGGGGGG7CFGGGGGGGGGGGGGGCGGGGGGGGGGGGGGGGGGGGGGGGGE5FGGGGGGGFGGGCFFD>CBEGGGGFGG<3CD?6==?F@>CFGGFFFFFFFFF:>CE>9FFFFFFBFF:00
@M04650:207:000000000-C238N:1:1101:14568:8387 1:N:0:19
ACTCCTACGGGAGGCAGCAGTGGGGAATATTGCACAATGGGGGAAACCCTGATGCAGCCATGCCGCGTGTGTGAAGAAGGCCTTCGGGTTGTAAAGCACTTTCAGCGAGGAGGAAAGGTCAGTAGCTAATATCTGCTGGCTGTGACGTTACTCGCAGAAGAAGCACCGGCTAACTCCGTGCCAGCAGCCGCGGTAATACGGAGGGTGCAAGCGTTAATCGGAATTACTGGGCGTAAAGCGCACGCAGGCGGTTGGATAAGTTAGATGTGAAAGCCCCGGGCTCAACCTGGGAAT
+
GGGGGGGGGGGGGGGGGGGGGGGGGGGGGGGGGGGGGGGGGGGGGGGGGGGGGGGGGGGFGGGGGGGGGGGGGGGGGGGGGGGGGGGGGGGGGGGGGGGGGGGGGGGGGGGGDGGDGGGGGGGGGGGGGGGGGGGGGGGGGGGGFGGGGGGGGGGGEG7FGGGGGFGGGGGGGGGGGGGGGGCCGGGGGCGGGGCEGFGCEEEGGGGGGGFGGGGGGGGGGGEGGGGGFGC5):5CFGFGFGFFGDGGDGD19DD?FFFFGFGGFGG<6B486FFFBBCEF>GFFFFBF4>023
@M04650:207:000000000-C238N:1:1101:19687:8406 1:N:0:19
ACTCCTACGGGAGGCAGCAGTAGGGAATCTTCGGCAATGGGGGCAACCCTGACCGAGCAACGCCGCGTGAGTGAAGAAGGTTTTCGGATCGTAAAACTCTGTTGTTAGAGAAGAACGTTAAGTAGAGTGGAAAATTACTTAAGTGACGGTATCTAACCAGAAAGGGACGGCTAACTACGTGCCAGCAGCCGCGGTAATACGTAGGTCCCAAGCGTTGTCCGGATTTATTGGGCGTAAAGCGAGCGCAGGTGGTTTCTTAAGTCTGATGTAAAAGGCAGTGGCTCAACCATTGTG
+
GGGGGGGGGGGGGGGGGGGGGGGGGGGGGGGGGGGGGGGGGGGGGGGGGGGGGGGGGGGGGGGGGGGGGGGGGGGGGGGGFGGGGGGGGGGGGGGGGGGGGGGGGGGGGGGGGGGGGGGGGGGGGGGDGGGGGGGGGGGFFGGGGGGGGCGGGGGGGGGGGGGGGGGGGGGEGGGGGGGGGGGGGGGGGGGGGGGGGGGGGGGDGGGGGGGGGECCEDGGGGCEG6FFDGGGFGGGGGFG:CBFGGGGFGGG<FFFFFBFGFFGFGDFFFFFFFFFFFGFFF5FF??7?FFBB4
@M04650:207:000000000-C238N:1:1101:26498:8409 1:N:0:19
ACTCCTACGGGAGGCAGCAGTGGGGAATATTGCACAATGGGGGAAACCCTGATGCAGCCATGCCGCGTGTGTGAAGAAGGCCTTCGGGTTGTAAAGCACTTTCAGCGAGGAGGAAAGGTCAGTAGCTAATATCTGCTGGCTGTGACGTTACTCGCAGAAGAAGCACCGGCTAACTCCGTGCCAGCAGCCGCGGTAATACGGAGGGTGCAAGCGTTAATCGGAATTACTGGGCGTAAAGCGCACGCAGGCGGTTGGATAAGTTAGATGTGAAAGCCCCGGGCTCAACCTGGGAAT
+
GGGGGGGGGGGGGGGGGGGGGGGGGGGGGGGGGGGGGGGGGGGGGGGGGGGGGGGGGGGGGGGGGGGGGGGGGGGGGGGGGGFGGGGGGGGGGGGGGGGGGGGGGGGEGGGGGGGGGGGGGGGGGGGGGGGGGGGGGGGGGGGGGGGGGGGGGGGGGDGGGGGGGGGGGGGGGGGGGGGGGGGGGGGGGGGGGGGGGGGGGCGGGGGGGGGGGGGGGGGGGGDCFGGGGGGGFGDEFGFGFGFFGGGCFGGGCDDF4@FFCFGGBGGFB4@*@?@FFFGEEFGFFFFB?FFB7?
@M04650:207:000000000-C238N:1:1101:24660:8421 1:N:0:19
ACTCCTACGGGAGGCAGCAGTGGGGAATATTGCACAATGGGGGAAACCCTGATGCAGCCATGCCGCGTGTGTGAAGAAGGCCTTCGGGTTGTAAAGCACTTTCAGCGAGGAGGAAAGGTCAGTAGCTAATATCTGCTGGCTGTGACGTTACTCGCAGAAGAAGCACCGGCTAACTCCGTGCCAGCAGCCGCGGTAATACGGAGGGTGCAAGCGTTAATCGGAATTACTGGGCGTAAAGCGCACGCAGGCGGTTGGATAAGTTAGATGTGAAAGCCCCGGGCTCAACCTGGGAAT
+
GGGGGGGGGGGGGGGGGGGGGGGGGFGGGGGGGGGGGGGGGGGGGGGGGGGGGGGGGGGGGGGGGGGGGGGGDGGGGGGGGGGGGGGGGGGGGGGGGGGGGGGGGGGGGGGGGGGGGGGGGGGGGGGGGGGGGGGGGGGGGGGGGGGGGGGGGGGGGGGGGGGGGGGGGGGG,FGGGGGGGGGFFGGGGGGGGGGGGGGGGGGGGGGGGGGGGCEEGGGGGGGGGGGGGCFG>7D=DGFDBD@FGDDGEGGGCDG:?66=EFFGFGGF?FFB*?4:<BDFF>GF4F@>BFFF?8
@M04650:207:000000000-C238N:1:1101:13496:8428 1:N:0:19
ACTCCTACGGGAGGCAGCAGTAGGGAATCTTCGGCAATGGGGGCAACCCTGACCGAGCAACGCCGCGTGAGTGAAGAAGGTTTTCGGATCGTAAAACTCTGTTGTTAGAGAAGAACGTTAAGTAGAGTGGAAAATTACTTAAGTGACGGTATCTAACCAGAAAGGGACGGCTAACTACGTGCCAGCAGCCGCGGTAATACGTAGGTCCCAAGCGTTGTCCGGATTTATTGGGCGTAAAGCGAGCGCAGGTGGTTTCTTAAGTCTGATGTAAAAGGCAGTGGCTCAACCATTGTG
+
GGGGGGGGGGGGGGGGGGGGGGGGGGGGGGGGGGGGGGGGGGGGGGGGGGGGGGGGGGGGGGGGGGGFGGGGGGGGGGGGGGGGGGGGGGGGGGGGGGGGGGGGGGGGGGGGGGGGGGGGGGDGGGGGGGGGGGFGGGGGGGG,@FGGGGGDGGGGGGFGGGGFGGGGGGGDGGGGGGGGGGGGGGGGGGGGGGGGGGGGGCCGGGGGGGGGDGE?GGGGGGG=ECGGGGGGFG<EDCFG@CEDGDGGFGGGCG5@/=@@GF7C@C*)*9=FFFE:7?FFFB*9@F??FFFB4-
@M04650:207:000000000-C238N:1:1101:19758:8503 1:N:0:19
ACTCCTACGGGAGGCAGCAGTAGGGAATCTTCGGCAATGGGGGCAACCCTGACCGAGCAACGCCGCGTGAGTGAAGAAGGTTTTCGGATCGTAAAACTCTGTTGTTAGAGAAGAACGTTAAGTAGAGTGGAAAATTACTTAAGTGACGGTATCTAACCAGAAAGGGACGGCTAACTACGTGCCAGCAGCCGCGGTAATACGTAGGTCCCAAGCGTTGTCCGGATTTATTGGGCGTAAAGCGAGCGCAGGGGGTTTCTTAAGTCTGATGTAAAAGGCAGTGGCTCAACCATTGTG
+
GGGGGGGGGGGGGGGGGGGGGGGGGGGGGGGGGGGGGGGFGGGGGGGGGGGGGGGGGGGGGGGGGGGGGGGGGGGGGGGGFGGGGGGGGGGGGGGGGGGGGGGGGGGFGGGGGGGGGGGGGGGGGGG<FGGGGGGGGGGGGGGGGGGGGGGGGGGGGGGGGGGGGGGGGGGDGGGGGGGGGGGGGGGGGGGGGGGGGGGFGGFGGGFGGGGGGGGGGGGGGGCEGGGFFGGGFGGGGGFGFG>@C<5>:)9<9D5=FFFBC/*07:C206====DFFBGFFF7?4=FF?FFF9-
@M04650:207:000000000-C238N:1:1101:22125:8516 1:N:0:19
ACTCCTACGGAGGCAGCAGTAGGGAATCTTCGGCAATGGGGGCAACCCTGACCGAGCAACGCCGCGTGAGTGAAGAAGGTTTTCGGATCGTAAAACTCTGTTGTTAGAGAAGAACGTTAAGTAGAGTGGAAAATTACTTAAGTGACGGTATCTAACCAGAAAGGGACGGCTAACTACGTGCCAGCAGCCGCGGTAATACGTAGGTCCCAAGCGTTGTCCGGATTTATTGGGCGTAAAGCGAGCGCAGGTGGTTTCTTAAGTCTGATGTAAAAGGCAGTGGCTCAACCATTGTGT
+
GGGGGGGGGGGGGGGGGGGG<FGGGGGGGGGGGGGGGGGGGGGGGGGGGGGGGGGGGGGGGGGGGGGGGGGGGGGFGGGGGGGGGGCFGGGGGGGGGGGGGGGFGGGGGGGGGGGGGGGGGGGGGGGGGGGGGGGGGGGGGGGGGGGGGGGGGGGGGGGGGGGGGGGG>EGGGGGGGGGFGGGGGGGGGGGGGGGGGGGGGGGGGGGGGGGGGGGGGGGGGGGG?CFGGGGGFGGGGGFGFGFFGGGGFGGGGFGFFFFFGFGGFFGA?FFFFFFFFFGFEFGFFFFFFFFFF7
@M04650:207:000000000-C238N:1:1101:18373:8517 1:N:0:19
ACTCCTACGGGAGGCAGCAGTGGGGAATATTGCACAATGGGGGAAACCCTGATGCAGCCATGCCGCGTGTGTGAAGAAGGCCTTCGGGTTGTAAAGCACTTTCAGCGAGGAGGAAAGGTCAGTAGCTAATATCTGCTGGCTGTGACGTTACTCGCAGAAGAAGCACCGGCTAACTACGTGCCAGCAGCCGCGGTAATACGTAGGTCCCAAGCGTTGTCCGGATTTATTGGGCGTAAAGCGAGCGCAGGTGGTTTCTTAAGTCTGATGTAAAAGGCAGTGGCTCAACCATTGTGT
+
GGGGGGGGGDGGGGGGGGGGGGGGGGGGGGGAFGGGGGGGGGGGGGGGGGGGGGGGGGGGGGGGGGGGGCDFFGGGGGGFGGGGGFGGGGGGGGGGGGGGGGGGGGGGGGGGGGGGFGGGGGFFGGGGGGGFGGGGGFFGCEGGGGGGGGGGGGGGGCFG@EFGGGFGGGGGGGGGGGGGGGGGGGGGGEECGGGEGGFGGGGDG9CFGGFGGGGGGCCGGGGGCCFFCCFGFGGGFCFC<CBFGGGG:9C5CGGFFFFFC6DG?F:47F6BF3FF:,9:>6<FF@>1>F=AB:
@M04650:207:000000000-C238N:1:1101:14323:8531 1:N:0:19
ACTCCTACGGGAGGCAGCAGTGGGGAATATTGCACAATGGGGGAAACCCTGATGCAGCCATGCCGCGTGTGTGAAGAAGGCCTTCGGGTTGTAAAGCACTTTCAGCGAGGAGGAAAGGTCAGTAGCTAATATCTGCTGGCTGTGACGTTACTCGCAGAAGAAGCACCGGCTAACTCCGTGCCAGCAGCCGCGGTAATACGGAGGGTGCAAGCGTTAATCGGAATTACTGGGCGTAAAGCGCACGCAGGCGGTTGGATAAGTTAGATGTGAAAGCCCCGGGCTCAACCTGGGAAT
+
GGGGGGGGGGGGGGGGGGGGGGGGGGGGGGGGGGGGGGGGGGGGGGGGGGGGGGGGGGGGGGGGGGGGGGGGGGGGGGGGGGGGGGGGGGGGGGGGGGGGGGGGGGGEGGGGGGGGGGGGGGGGGGGGGGGFGGGGGGGGGGGGGGGGGGGGGGGGGGGGGGGGGGGGGGGGGGGGGGGGGGGGGGGGGGGGGGGGGGGFGGGGGCGGGGGGGGGGGGGGGGGGGGGGGGGGFGGGFGFGFGFFGGDCBGG7DDG6FBFFC4>>7CFA?FF@FFFF?>GFFBGFFFFFFFFFF7
@M04650:207:000000000-C238N:1:1101:22120:8560 1:N:0:19
ACTCCTACGGGAGGCAGCAGTAGGGAATCTTCGGCAATGGGGGCAACCCTGACCGAGCAACGCCGCGTGAGTGAAGAAGGTTTTCGGATCGTAAAACTCTGTTGTTAGAGAAGAACGTTAAGTAGAGTGGAAAATTACTTAAGTGACGGTATCTAACCAGAAAGGGACGGCTAACTACGTGCCAGCAGCCGCGGTAATACGTAGGTCCCAAGCGTTGTCCGGATTTATTGGGCGTAAAGCGAGCGCAGGCGGTTTCTTAAGTCTGATGTGAAAGCCCCCGGCTCAACCGGGG
+
GGGGGGGGGGGGGGGGGGGGGGGGGGGGGGGGGGGGGGGGGGGGGGGGGGGGGGGGGGGGGGGGGGGGGGGFGGGGGGGGGGGGGGGGGGGGGGGGGGGGGGGGGGGGGGGGGGGGGGGGGGDGGGGAFGGGGGGGGFGFGGGGGGGGGGGGGGGGGGGGGGCGGGGGGGCCFFF@EEFFGGCEGDGGGCEGGGGGGGGGGGGGGGGGGGCFGGGEGGGGG)::*<C7C7FGFED59<=7>DEECCC<DGGC5C*@?FF8CFFGF7C<B68@==?),:DEB6779FFF><:,
@M04650:207:000000000-C238N:1:1101:23523:8593 1:N:0:19
ACTCCTACGGGAGGCAGCAGTAGGGAATCTTCGGCAATGGGGGCAACCCTGACCGAGCAACGCCGCGTGAGTGAAGAAGGTTTTCGGATCGTAAAACTCTGTTGTTAGAGAAGAACGTTAAGTAGAGTGGAAAATTACTTAAGTGACGGTATCTAACCAGAAAGGGACGGCTAACTACGTGCCAGCAGCCGCGGTAATACGTAGGTCCCAAGCGTTGTCCGGATTTATTGGGCGTAAAGCGAGCGCAGGTGGTTTCTTAAGTCTGATGTAAAAGGCAGTGGCTCAACCATTGTT
+
GGGGGGGGGGGGGGGGGGGGGGGGGGGGGGGGGGGGGGGGGGGGGGGGGGGGGGGGGGGGGGGGGGGGGGGGGGGGGGGGGGGGGGGGGGGGGGGGGGGGGGGGGGGGGGGGGGGGGGFGGGGGGGGFGGGGGGGGGGGGGGGGGGGGGGGGGGGGGGGGGGGGFGGGGGGGGGGGGGGGGGGFGGGGGGGGGGGGGGGGGGGGGGGGFGCGGGGGGGGGGGGGGFGGGGGGFGGGGGFGDGDDGGCGFFGGGGGFFFFBFFGGFCDDFF=4@FEFFFGF@BGFFFFBFFFFF2
@M04650:207:000000000-C238N:1:1101:15990:8596 1:N:0:19
ACTCCTACGGGAGGCAGCAGTAGGGAATCTTCGGCAATGGGGGCAACCCTGACCGAGCAACGCCGCGTGAGTGAAGAAGGTTTTCGGATCGTAAAGCTCTGTTGTAAGAGAAGAATGTGTGTGAGAGTGGAAAGTTCACACAATGACGGTAACTTACCAGAAAGGGACGGCTAACTACGTGCCAGCAGCCGCGGTAATACGTAGGTCCCGAGCGTTGTCCGGATTTATTGGGCGTAAAGCGAGCGCAGGTGGTTTGATAAGTCTGAAGTTAAAGGCTGTGGCTCAACCATAGT
+
GGGGGGGGGGGGGGGGGGGGGGGGGGGGGGGGGGGGGGGGGGGGGGGGGGGGGGGCFGGGGGGGGGGGGGGGGGGGGGGGGGGGGGGGGGGGGGGGGGGGGGGGGGGGGGGGGGGGGGGGGGGGGGGGGGGGGGGGGGGGGGGGGGGGGGGGGGGGGGGGGGGGGGGGGGGGEGGGGGGGGGGGGGGGGGGGGGEDGGGGECFGDGEFGEEGDG8CEDC>EG8CGFFGDCFC>EDGGGFC>DE@<5DDFDFF>CCEFB@FFFGFFGGFFFF=@FFFFF*6??<FF?FF:FFFF
@M04650:207:000000000-C238N:1:1101:4150:8616 1:N:0:19
ACTCCTACGGGAGGCAGCAGTGGGGAATATTGCACAATGGGGGAAACCCTGATGCAGCCATGCCGCGTGTGTGAAGAAGGCCTTCGGGTTGTAAAGCACTTTCAGCGAGGAGGAAAGGTCAGTAGCTAATACCTGTGGGTTGGACGGTAATCCGAGGAAGAAGCACGGCTTACTCCGTGCCCGCAACCCCGGGTATCAGGGAGGGTGAAAGCGTTATTCGGAATACTGGGCGTAAAGGCCCAGCCAGCGGGTGGGTAAGGTTAGTTGTAAAAGCCCCGGGCACAACCTGGGATT
+
GGGGGGGGGGGGGGGGGGGGGGGGGGGGCGGGGGFGGGGGGGDGGGGGGGGGGGGGGGGGGGGGGGGGGGGGGGGGGGGGGGGGGGGGGGGGGGGGGGGGGGGGGGGDGGGGGGGGGGGGGGGGGGGG9?,,,,,,,:+++8+,,8+@+5,,,+33+@,,@,3,3@*@**1>,,,?*4>*=,1****6***1**=++++<**;B*;1*3++*2:*?:**2*9*:++++3**/029C>*)*)1.)**1/))19)150*/*)+/*2/**.*96**85;(4D))(*050).4>;1:<
@M04650:207:000000000-C238N:1:1101:14026:8633 1:N:0:19
ACTCCTACGGGAGGCAGCAGTAGGGAATCTTCGGCAATGGGGGCAACCCTGACCGAGCAACGCCGCGTGAGTGAAGAAGGTTTTCGGATCGTAAAACTCTGTTGTAAGAGAAGAATGTGTGTGAGAGTGGAAAGTTCACACAATGACGGTAACTTACCAGAAAGGGACGGCTAACTACGTGCCAGCAGCCGCGGTAATACGTAGGTCCCGAGCGTTGTCCGGATTTATTGGGCGTAAAGCGAGCGCAGGTGGTTTGATAAGTCTGAAGTTAAAGGCTGTGGCTCAACCATAGT
+
GGGGGGGGGGGGGGGGGGGGGGGGGGGGGGGGGEGGGGGGGGGGGGGGGGGGGGGGGGGGGGGGGGGFGGGGGGGGGGGGGGGGGGGGGGGGGGGGGGGGGGGGGGGGGGGGGGGGGGGGFGGGGGGGGGGGGGGGGGGGGGGGGGGGGGGGGGGGGGGGGGGGGGGGGGGGGGGGGGGGGGGGGGGGGGGGGGGGGGGGGGGGGGGGGGGGGGGGDGGFGGGE50<CFFGGFGGEGD?FFGFFGGGG3/9FGCGFFFFFG?GGFFC?FBFF?FFFFFFFFF<?@64:BFFFB
@M04650:207:000000000-C238N:1:1101:4433:8648 1:N:0:19
ACTCCTACGGGAGGCAGCAGTGGGGAATATTGCACAATGGGGGAAACCCTGATGCAGCCATGCCGCGTGTGTGGAGAAGGCCTTCGGGTTGTAAAGCACTTTCAGCGAGGAGGAAAGGTCAGTAGCTAATATCTGCTGGCTGTGACGTTACTCGCAGAAGAAGCACCGGCTAACTCCGTGCCAGCAGCCGCGGTAATACGTAGGTCCCAAGCGTTGTCCGGATTTATTGGGCGTAAAGCGAGCGCAGGTGGTTTCTTAAGTCTGATGTAAAAGGCAGTGGCTCAACCATTGTGG
+
GGGGGGGGGDGEEDGGGGGFCCEEFGGGGGDDGGGGGGGGGEGGGGDGGGEFGFFGGFGDGDFFFGGGGGFGGGFAFGGGGFGGGGGGGFECFGFGDEFGGGFFGGFCFG@:C=,EBA=?F<FFGG9DF9FDDGDAFGGGGGGFDGGG7@FGGGDG:FEFCFFGGGFEGGGGGGGF7CFGCCGFGFFG@CGCGGGEGCCG+CEGGCFGGGFGGG8*=>>DG5C*9+<C7C;5.:>CCDFDDD>5<DGG47<7F4:*9*9@9=FF=*0)*967B>4534CFBBF?FFFB>=F44(
@M04650:207:000000000-C238N:1:1101:22227:8659 1:N:0:19
ACTCCTACGGGAGGCAGCAGTGGGGAATATTGCACAATGGGGGAAACCCTGATGCAGCCATGCCGCGTGTGTGAAGAAGGCCTTCGGGTTGTAAAGCACTTTCAGCGAGGAGGAAAGGTCAGTAGCTAATATCTGCTGGCTGTGACGTTACTCGCAGAAGAAGCACCGGCTAACTCCGTGCCAGCAGCCGCGGTAATACGGAGGGTGCAAGCGTTAATCGGAATTACTGGGCGTAAAGCGCACGCAGGCGGTTGGATAAGTTAGATGTGAAAGCCCCGGGCTCAACCTGGGAAT
+
GGGGGGGGGCGGGGGGGGGGGG?FGGGGGGGDGGGCFGGGGDGGGGGGGGGGGGGGGGGGGGEFCGGGGGGGGGGGGGGGGG?FGGGGGGGGGGGGGGGGGGGGGGG>FCEGEEGGGGFGGGGGGGGGGGGGGGGGGGGGGGGGFFGFGGGGGGGGD<DFGGGGGGG7BCGEGGGGGGGGGGGGGGGFGDEDC>EGGGGGGGGCGGGGGGGGGGGCFDGGDD8=FGGGGGGFEGGGGGFGFGEDGDDD>DD>)9C4**1=<?F7?DCAFFFFFFFF61<>EFG?FF524F>B(.
@M04650:207:000000000-C238N:1:1101:9239:8681 1:N:0:19
ACTCCTACGGGAGGCAGCAGTGGGGAATATTGCACAATGGGGGAAACCCTGATGCAGCCATGCCGCGTGTGTGAAGAAGGCCTTCGGGTTGTAAAGCACTTTCAGCGAGGAGGAAAGGTCAGTAGCTAATATCTGCTGGCTGTGACGTTACTCGCAGAAGAAGCACCGGCTAACTCCGTGCCAGCAGCCGCGGTAATACGGAGGGTGCAAGCGTTAATCGGAATTACTGGGCGTAAAGCGCACGCAGGCGGTTGGATAAGTTAGATGTGAAAGCCCCGGGCTCAACCTGGGAAT
+
GGGGGGGGGDGGGGGGGGGGGGGGGGGGGGGGGGGGGGGGGGGGGGGGGGGGGGGGGGGGGGGGGGGGGDGGFGGGGGGGGGGGGGGGGGGGGGGGGGGGGGGGGGGGGGGGGGGGGGGGGGGGGGGGGGGGGGGGGGGGGGGGFGGGGGGGGGGGGGGGGGFFGGFGGGGGGGGGGGGGGGGGGGGGGGGGGGGGGGGGGGGGGGGGGGGGGGGDGGGGGGGGGGGGFG5=DGGGGGFGFGDF:3DGFGGDDGGFFFFF9@CGFGGB?FFFFF:F?BG))4>??@FFFFF??1
@M04650:207:000000000-C238N:1:1101:19196:8698 1:N:0:19
ACTCCTACGGGAGGCAGCAGTGGGGAATATTGCACAATGGGGGAAACCCTGATGCAGCCATGCCGCGTGTGTGAAGAAGGCCTTCGGGTTGTAAAGCACTTTCAGCGAGGAGGAAAGGTCAGTAGCTAATATCTGCTGGCTGTGACGTTACTCGCAGAAGAAGCACCGGCTAACTCCGTGCCAGCAGCCGCGGTAATACGGAGGGTGCAAGCGTTAATCGGAATTACTGGGCGTAAAGCGCACGCAGGCGGTTGGATAAGTTAGATGTGAAAGCACCGGGCTCAACCTGGGAAT
+
FGGGGGGGGGGGGGGGGGGGGGGGGGGGGGGFGGGGGGGGGCCGGGDGGGGGGGGGGGGGGGGGGGGGGE,CFGFEGGDFGGGGGGGGGGGGGGGGGGGGGGGGGGGFEFGEGGGGGGFFCFEFFE<FFEDCFCFCCFFEGGGGCF>C<DG<ECEGEGDCGGDGFGGGEGEGGGGGGGGGDGGGGGGGGDEGGGGGGGGGG5=EGGGGFGGGGEGGGGGCEGEGGCCF?4CF;CD5DG?GFGE>9DD7>DDDDCD)94*9<9CDFFGBFF7F=4)8(79>379*9553855:>.
@M04650:207:000000000-C238N:1:1101:18243:8714 1:N:0:19
ACTCCTACGGGAGGCAGCAGTAGGGAATCTTCGGCAATGGGGGCAACCCTGACCGAGCAACGCCGCGTGAGTGAAGAAGGTTTTCGGATCGTAAAACTCTGTTGTTAGAGAAGAACGTTAAGTAGAGTGGAAAATTACTTAAGTGACGGTATCTAACCAGAAAGGGACGGCTAACTACGTGCCAGCAGCCGCGGTAATACGTAGGTCCCAAGCGTTGTCCGGATTTATTGGGCGTAAAGCGAGCGCAGGTGGTTTCTTAAGTCTGATGTAAAAGGCAGTGGCTCAACCCTTGTG
+
GGGGGGGGGGGGGGGGGGGGGGGGGGGGGGGGGGGGGGGGGGGGGGGGGGGGGGGGGGGGGGGGGGGGGGGGGGGGGGGFGGGGGGGGGGGGGGGGGGGGGGGGGFDGGGGGGGGGGGGGGGGGGGGGGGGGGGGGGGGFGFGGGGGGGGGGGGGGGGGGFGGGGCCGCEGGGGGGGGGGGGGGGGGGGGEGGGEGGGGGGGGGGG9?GFGGGGGEEDGGGGGGGFFFGGGGFGGGG<FGFC3>CDDGFCFGCCFFFFFFCFFGFGGFFF698=BFBF>?F?G?F?F0(07:>2
@M04650:207:000000000-C238N:1:1101:28955:8718 1:N:0:19
ATCCTACGGGAGGCAGCAGTAGGGAATCTTCGGCAATGGGGGCAACCCTGACCGAGCAACGCCGCGTGAGTGAAGAAGGTTTTCGGATCGTAAAACTCTGTTGTTAGAGAAGAACGTTAAGTAGAGTGGAAAATTACTTAAGTGACGGTATCTAACCAGAAAGGGACGGCTAACTACGTGCCAGCAGCCGCGGTAATACGTAGGTCCCAAGCGTTGTCCGGATTTATTGGGCGTAAAGCGAGCGCAGGTGGTTTCTTAAGTCTGATGTAAAAGGCAGTGGCTCAACCATTGTGT
+
GGFGGGGGGG@EGGGGGGGGGGGGGGGGGGGGGGGGGGGGGGCFGGGGGGGGGGGGGGGFGGGGGGGG:FGEGFGF@EGGGGGGGGGGEGGGGGGGGGGGGGGGGGGFFGFDFGFGDGGGGGGFDFFGGGGGG9FGGGGGGGGFGGGGGGGGGGGGGGGGGGGD8FGGGGGEGGGGGGEGGGGGCFGFGGGGGGGGGGGGGGGGGGGGFGCCG5CCGGGGGC==?<FEEGGGB*>EGGFGFGFFGGGGFGGGGFGFFFFFGFGGFGFAFF69FEFFF:GFFFCFFFFF?FFAA2
@M04650:207:000000000-C238N:1:1101:24768:8729 1:N:0:19
ACTCCTACGGGAGGCAGCAGTGGGGAATATTGCACAATGGGGGAAACCCTGATGCAGCCATGCCGCGTGTGTGAAGAAGGCCTTCGGGTTGTAAAGCACTTTCAGCGAGGAGGAAAGGTCAGTAGCTAATATCTGCTGGCTGTGACGTTACTCGCAGAAGAAGCACCGGCTAACTCCGTGCCAGCAGCCGCGGTAATACGGAGGGTGCAAGCGTTAATCGGAATTACTGGGCGTAAAGCGCACGCAGGCGGTTGGATAAGTTAGATGTGAAAGCCCCGGGCTCAACCTGGGAAT
+
GGGGGGGGGGGGGGGGGGGGGGGGGGGGGGGGGGGGGGGGGGGGGGGGGGGGGGGGGGGGGGGGGGGGGGGGGGGGGGGGGGGGGGGGGGGGGGGGGGGGGGGGGGGGGGGGGGGGGGGGGGGGGGGGGGGGGGGGGGGGGGGGGGG:FGGGGGGGGGGGGGGGGGGGGGGGGGGGGGGGGGGGGGGGGGGGGGDGGGGGGDGGGECEGGGGGGGGGFGGGGGGGGGGGGGGFGGGFGFGBDFFGGGGFGGCCDGFBFFFCFFGFGGFFFFFFFFFFFGFFFGF?F>7:FF:?(
@M04650:207:000000000-C238N:1:1101:18151:8730 1:N:0:19
ACTCCTACGGGAGGCAGCAGTGGGGAATATTGCACAATGGGGGAAACCCTGATGCAGCCATGCCGCGTGTGTGAAGAAGGCCTTCGGGTTGTAAAGCACTTTCAGCGAGGAGGAAAGGTCAGTAGCTAATATCTGCTGGCTGTGACGTTACTCGCAGAAGAAGCACCGGCTAACTCCGTGCCAGCAGCCGCGGTAATACGGAGGGTGCAAGCGTTAATCGGAATTACTGGGCGTAAAGCGCACGCAGGCGGTTGGATAAGTTAGATGTGAAAGCCCCGGGCTCAACCTGGGAAT
+
GGGGGGGGGGGGGGGGGGGGGGGGEGGGGGGGGGGGGGGGGGGGEGGGGGGGGGGGGGGGGGGGGGGGGGFGGGGGGGGGGGGGGGGGGGGGGGGGGGGGGGGGGGGGGGDGGGGGGGGGGGGGGGGGGGGGGGGGGGGGGGFGGGGGGGGGGGGGGGGGGGGFGGGGGGGGGGGGGGGGGGGGGGGGGGGGGGEE9F?GG5EGECGGGGGFEGGGGGFGGDEGGGGGGG5FBEDEGGBG>DFFGDD:>DG95CG?FF?F??FGF7:4@FFFFFFF00CDD>FFFF>2?FF??0
@M04650:207:000000000-C238N:1:1101:14550:8738 1:N:0:19
ACTCCTACGGGAGGCAGCAGTAGGGAATCTTCGGCAATGGGGGCAACCCTGACCGAGCAACGCCGCGTGAGTGAAGAAGGTTTTCGGATCGTAAAACTCTGTTGTTAGAGAAGAACGTTAAGTAGAGTGGAAAATTACTTAAGTGACGGTATCTAACCAGAAAGGGACGGCTAACTACGTGCCAGCAGCCGCGGTAATACGTAGGTCCCAAGCGTTGTCCGGATTTATTGGGCGTAAAGCGAGCGCAGGTGGTTTCTTAAGTCTGATGTAAAAGGCAGTGGCTCAACCATTGTT
+
GGGGGGGGGGGGGGGGGGFFGGGGGGGGGGGGGGGGGGGGGGGGGGGGGGGGGGGGGGGFGGGGGGGGGGGGFGFFGEGGFGGGGGCEFGGGGGGGGGGGGGGGGGAEFGGGGGGG@FFB39FCDEFFFGG?FGGDFGGCFGGGGGGGGGGGGGGGGGGFFGFFGEGGGEGGGFGG9DEGGGGGGGGGGGGGG8CEGGCGCEEEEGEGGGGFGCGGGGGGGGGGGF7CEGG7<EGGG34CBG35CGCCBFGGGGF*9=B4+=DGF*?AF@F**/0>??GFFF4@FF?386@>4)
@M04650:207:000000000-C238N:1:1101:15492:8740 1:N:0:19
ACTCCTACGGGAGGCAGCAGTGGGGAATATTGCACAATGGGGGAAACCCTGATGCAGCCATGCCGCGTGTGTGAAGAAGGCCTTCGGGTTGTAAAGCACTTTCAGCGAGGAGGAAAGGTCAGTAGCTAATATCTGCTGGCTGTGACGTTACTCGCAGAAGAAGCACCGGCTAACTCCGTGCCAGCAGCCGCGGTAATACGGAGGGTGCAAGCGTTAATCGGAATTACTGGGCGTAAAGCGCACGCAGGCGGTTGGATAAGTTAGATGTGAAAGCCCCGGGCTCAACCTGGGAAT
+
GGGGGGGGGGGGGGGGGGGGGGGGGGGGGGGGGGGGGGGGGGGGGGGGGGGGGGGGFFGGGGGGGGGGGGGGGGGGGGGGGGGGGGGGGGGGGGGGGDCGGGGGGGGGGGGGGGGGGGGGGGGGGGDGGGGGGGGGGGGGGF<FGGGGGGGGGGGGGGGGGGGGGGFGGGGGGGGGGGGDEGGGGGGGGGGGG5CCFFGGEEGDGGGGGGDGGGCEGGGGGGDGGGGGG<ECB>CEFG?DBDFFGGGGFGG7CCC/0*/72@7DFFGB*9@BB@47:>DFFFGFFFFF75>:?(
@M04650:207:000000000-C238N:1:1101:12254:8761 1:N:0:19
ACTCCTAGGGAGGCAGCAGTAGGGAATCTTCGGCAATGGGGGCAACCCTGACCGAGCAACGCCGCGTGAGTGAAGAAGGTTTTCGGATCGTAAAACTCTGTTGTTAGAGAAGAACGTTAAGTAGAGTGGAAAATTACTTAAGTGACGGTATCTAACCAGAAAGGGACGGCTAACTACGTGCCAGCAGCCGCGGTAATACGTAGGTCCCAAGCGTTGTCCGGATTTATTGGGCGTAAAGCGAGCGCAGGTGGTTTCTTAAGTCTGATGTAAAAGGCAGTGGCTCAACCATTTTGG
+
GGGGGGGGGGCFGGGGGGGGGGGGGGFGGGGGGG:FFGGGGGGGGGGGFGFEEGGGGGGGGGGGGECGGGGGGGGFFFFFGGGFGG:CFFGEGGGGGGDGGGGAFEFFGFGGGGGGGGGGG<FFGG?FGFGFGGGGGGGGGGGGGGGGGGGGGGFGGGGGGGGGGGGGGGGGFEFFGGGFFGGGGGGFDEGGGGGGGGGGCFGGG99CFCFGGGE57CFGGGCEFCC<7>FGFGCE:CFGFG3>5957<CF<DG>FFF4F:9DFFGFF=F@@6BF@03CFEB<4?FF??**-5(
@M04650:207:000000000-C238N:1:1101:11062:8805 1:N:0:19
ACTCCTACGGGAGGCAGCAGTGGGGAATATTGCACAATGGGGGAAACCCTGATGCAGCCATGCCGCGTGTGTGAAGAAGGCCTTCGGGTTGTAAAGCACTTTCAGCGAGGAGGAAAGGTCAGTAGCTAATATCTGCTGGCTGTGACGTTACTCGCAGAAGAAGCACCGGCTAACTCCGTGCCAGCAGCCGCGGTAATACGGAGGGTGCAAGCGTTAATCGGAATTACTGGGCGTAAAGCGCACGCAGGCGGTTGGATAAGTTAGATGTGAAAGCCCCGGGCTCAACCTGGGAAT
+
GGGGGGGGGGGGGGGGGGGGGGGGGGCGGGGGGGGGGGGGGGGGGGGGGGGGGGGGGGGGGGGGGGGGGDGGGGGGGGGGG8FFGGGDFGGGGGGGGGGGGGAD<FFGGGEGGGGGGGFDAGF9FBFGGFGGAFGFAFFGDFFFEDG=<FFCDFGGGEFGGGFCCFGGGG*8FFGGGGGGGGGGFFGGC*:8E>8BCFGGE>ECEGGGGGGG8C>CF7FG=DGGG9FGGGGGDGGGGGB<BDFF<3DD37D))9C?*@F4<=DF?7><FB?BF:FF(37>363?4;FBBFF<?1
@M04650:207:000000000-C238N:1:1101:15199:8806 1:N:0:19
ACTCCTACGGGAGGCAGCAGTAGGGAATCTTCGGCAATGGGGGCAACCCTGACCGAGCAACGCCGCGTGAGTGAAGAAGGTTTTCGGATCGTAAAACTCTGTTGTTAGAGAAGAACGTTAAGTAGAGTGGAAAATTACTTAAGTGACGGTATCTAACCAGAAAGGGACGGCTAACTACGTGCCAGCAGCCGCGGTAATACGTAGGTCCCAAGCGTTGTCCGGATTTATTGGGCGTAAAGCGAGCGCAGGTGGTTTCTTAAGTCTGATGTAAAAGGCAGTGGCTCAACCATTGTG
+
GGGGGGGGGGGGGGGGGGGGGGGGGGGGGGGGGGGGGGGFFDEGGGGGGGGGGGGGGGGGGGGGGGGGGGGGGGGGGGGGFFCGGGGGGGGGGGGGGGGGGGGGGGGGGGGGGGGGGGGGGGGGGGEBFCF<EGGGGGGGGGGGGGGGGGGGGGGGGGG7FEEGGGFGEEGGGGGGGGGGGGGFGGCGGGGGGCECGGGGFGGGGFGG>EFGGEE5>CGGGGC7CCFC9>@CFEDGGGFGFGDFGGGCBFCFGGFF@FFFGFGFB:F<7=FFB?5>?FGFFFCFFFF06@=A44
@M04650:207:000000000-C238N:1:1101:12167:8842 1:N:0:19
ACTCCTACGGGAGGCAGCAGTAGGGAATCTTCGGCAATGGGGGCAACCCTGACCGAGCAACGCCGCGTGAGTGAAGAAGGTTTTCGGATCGTAAAACTCTGTTGTTAGAGAAGAACGTTAAGTAGAGTGGAAAATTACTTAAGTGACGGTATCTAACCAGAAAGGGACGGCTAACTACGTGCCAGCAGCCGCGGTAATACGTAGGTCCCAAGCGTTGTCCGGATTTATTGGGCGTAAAGCGAGCGCAGGTGGTTTCTTAAGTCTGATGTAAAAGGCAGTGGCTCAACCATTGTG
+
GGGGGGGGGGEGGGGGGGGGGGGGGGGGGGGGGGGGGGGGGGGGGGGGGGGGGGGGCGGGGGGGGGGGGGGGGGGGGGGGGGGGGGGGGGGGGGGGGGGGGGGGGGGGGGGGGGGGGGGGGCFFGGGGGGGGGGGGGGFFGGFGGGGGGGGGGGGGGGGGGGGGGGGGGGGGGCFGGGGGCGGGGGGGGGGGGGGGGGGGGGGGGGGGGGGGGGGGEGGGDDEEGCCFCDFFFGGEGGFGFGFFGGGGFGGG5C446@BFFFFGF7F>BF=F4@:5?67FF17<F?FFFFFAF)
@M04650:207:000000000-C238N:1:1101:13931:8858 1:N:0:19
ACTCCTACGGGAGGCAGCAGTGGGGAATATTGCACAATGGGGGAAACCCTGATGCAGCCATGCCGCGTGTGTGAAGAAGGCCTTCGGGTTGTAAAGCACTTTCAGCGAGGAGGAAAGGTCAGTAGCTAATATCTGCTGGCTGTGACGTTACTCGCAGAAGAAGCACCGGCTAACTCCGTGCCAGCAGCCGCGGTAATACGGAGGGTGCAAGCGTTAATCGGAATTACTGGGCGTAAAGCGCACGCAGGCGGTTGGATAAGTTAGATGTGAAAGCCCCGGGCTCAACCTGGGAAT
+
GGGGGGGGGGGGGGGGGGFGGGGGGGGGGGGGGGGGGGGGGGGGGGGGEGGGGGGFGFGGGGGGGGGEFGGGGGGGGGGGGGGFGFEGGGGGGGGGGGGGGGGFGGGGGGGGGGGGGGGGGGGGGGGGGGGGGGGGGGGGGGGGGGG:BFFFGGGFGEGGGFGGGGGGGGGG7FFGGGGFGGGGGGCFGGGGGGGGEFECEEEEGGGEDFGGGEGEGGFCED5CFGG7<4@FEEDE<FFD><D>DDDGFGG39DD6*99?A@7CF=DA?=FF??)70-7:5(977FF?:FF?::
@M04650:207:000000000-C238N:1:1101:19193:8884 1:N:0:19
ACTCCTACGGGAGGCAGCAGTGGGGAATATTGCACAATGGGGGAAACCCTGATGCAGCCATGCCGCGTGTGTGAAGAAGGCCTTCGGGTTGTAAAGCACTTTCAGCGAGGAGGAAAGGTCAGTAGCTAATATCTGCTGGCTGTGACGTTACTCGCAGAAGAAGCACCGGCTAACTCCGTGCCAGCAGCCGCGGTAATACGGAGGGTGCAAGCGTTAATCGGAATTACTGGGCGTAAAGCGCACGCAGGCGGTTGGATAAGTTAGATGTGAAAGCCCCGGGCTCAACCTGGGAAT
+
GGGGGGGGGGGGGGGGGGGGGGGGGGGGGGGGGGGGGGGGGGGGGGGGGGGGGGGGGGGGGGGGGGGGGGGGGGGGGGGGGGGGGGGGGGGGGGGGGGGGGGGGGGGGGGGGGGGGGGGGGGGGGGGGGGGFGGGGGGGGGGGGGGGGGGGGGGGGGGGGGGGGGGFGGGGGGGGGGGGGGGGGGGGGGGGGGGGCGGGGGGGGGGGGGGGGGGGGGGGFGGGGGGGGGG=GEGGGGFFGFDEFGGGGFGGDDDC6?FFF<=FGFDG<?=FFFFFF:9DEF9GFFF:??FF?B(
@M04650:207:000000000-C238N:1:1101:18358:8925 1:N:0:19
ACTCCTACGGAGGCAGCAGTAGGGAATCTTCGGCAATGGGGGCAACCCTGACCGAGCAACGCCGCGTGAGTGAAGAAGGTTTTCGGATCGTAAAACTCTGTTGTTAGAGAAGAACGTTAAGTAGAGTGGAAAATTACTTAAGTGACGGTATCTAACCAGAAAGGGACGGCTAACTACGTGCCAGCAGCCGCGGTAATACGTAGGTCCCAAGCGTTGTCCGGATTTATTGGGCGTAAAGCGAGCGCAGGTGGTTTCTTAAGTCTGATGTAAAAGGCAGTGGCTCAACCATTGTGT
+
GGGGGGGGGGGGGGGGGGGG9FGGGGGGGGGGGGGGGGGGGGGGGGGGGGGGGGGGGGGGGGGGGGGGGGGGGGGGGGGGGGGGGGGGGGGGGGGGGGGGGGGGGGGGGGGGGGGGGGGGGGGGGGFGGGGGGGGGGGGGGGGGGGGGGGGGGGGGGGGGGGGGGGGGGGGGGGGGGGGGGGGGGGGGGGGGGGGGGGFGGGGGGGGGFGGGGGGGGGGGGGGGFGGGGGGGFGGGGFFGFDDFGDDGFGGGFGGFFFFFGFF>FGGA?FFFFEFFFFGFFFGFFFFFBFFFF7
@M04650:207:000000000-C238N:1:1101:3588:8930 1:N:0:19
ACTCCTACGGGAGGCAGCAGTGGGGAATATTGCACAATGGGGGAAACCCTGATGCAGCCATGCCGCGTGTGTGAAGAAGGCCTTCGGGTTGTAAAGCACTTTCAGCGAGGAGGAAAGGTCAGTAGCTAATATCTGCTGGCTGTGACGTTCCTCGCAGAAGAGGCACCGGCTAACGCCGTGCCAGCAGCCGCTGTAATACGGAGGGTGCAAGCGTTAATCTGAATTACTGGGCGTAAATCGCACGCAGGCGGTTGGCTCAGTTAGATGTGAAAGCCCCGGGCTCAACCTGGGAAT
+
FGGGGGGFGGGEGGGGGG<FGFFFG7FGGGGGGGGGGGGGGGDGGGGGGGGGGGGGGGFGGGGGGDEFG?FGGGGGFGGGGGGGGGGGGGGGGFGGG8FGFGGGAECBFGGGDD4F,?EEFGGG9FFGGGFD9FGGGG8FDFGG9F7>F,F@D+3CFD7,@,5<CFGD*:**@F7:*BBEEE@C:@,28:E*=8C?FGGGCECEEGD/+=?FGE>8:>D*+*0<9<CFCC5E3>)*1*1*095>3C))793/993)))10+8**@7*-*6*777)04(9)79D?*)7,()54:1
@M04650:207:000000000-C238N:1:1101:22601:8932 1:N:0:19
ACTCCTACGGGAGGCAGCAGTAGGGAATCTTCGGCAATGGGGGCAACCCTGACCGAGCAACGCCGCGTGAGTGAAGAAGGTTTTCGGATCGTAAAACTCTGTTGTTAGAGAAGAACGTTAAGTAGAGTGGAAAATTACTTAAGTGACGGTATCTAACCAGAAAGGGACGGCTAACTACGTGCCAGCAGCCGCGGTAATACGTAGGTCCCAAGCGTTGTCCGGATTTATTGGGCGTAAAGCGAGCGCAGGTGGTTTCTTAAGTCTGATGTAAAAGGCAGTGGCTCAACCATTGTG
+
GGGGGGGGGGGGGGGGGGGGGGGGGGGGGGGGGGGGGGGGGGGGGGGGGGGGGGGGGGGGGGGGGGGGGGGGGGGGGGGGGGGGGGGGGGGGGGGGGGGGGGGGGGGGGGGGGGGGGGGGGGGGGGGGGGGGGGGGGGGGGGGGGGGGGGGGGGGGGGGGGGGGGGGGGGGGGGGGGGGGGGGGGGGGGGGGGGGGGGGGGGGGGGGGGGGGGGGGGGGGGGG=8EFGGGGGFGGEGGFGFGFFGGGGFGGGDGFFFFFFGFGGFFGFFFFFFFFFFFGFFFCFFFFFFFFFB)
@M04650:207:000000000-C238N:1:1101:7806:8933 1:N:0:19
ACTCCTACGGGAGGCAGCAGTAGGGAATCTTCGGCAATGGGGGCAACCCTGACCGAGCAACGCCGCGTGAGTGAAGAAGGTTTTCGGATCGTAAAACTCTGTTGTTAGAGAAGAACGTTAAGTAGAGTGGAAAATTACTTAAGTGACGGTATCTAACCAGAAAGGGACGGCTAACTACGTGCCAGCAGCCGCGGTAATACGTAGGTCCCAATCGTTGTCCGGATTTATTGGGCGTAAAGCGAGCGCAGGTGGTTTCTTAAGTCTGATGTAAAAGGCAGTGGCTCAACCATTGTT
+
FGGGGGGGGGGGGGGGGGGGGGFGDGGGGGGGFGGGGGFFCFGGGGGGGGGGGGGDGGGGGDGGGGGGGGGGGGGGFGGGGGFGGGGGGGGGGGG9EGGGFFGAFFEGFFG=EFGGGFGFBGGGCDDFFC9DFCFFGFGGG9DFFEFGGEFGGGFAFGGFFF:D@CGGGGCE@,?EFFEG>FGG7:FB8CEEGGGG*<9C:C?:8EFGC96*<AFDFGG7C)::8C?AE7?C>7)=3C?F:*<B3>5)79C*9DDB=?*1+9>D=7C<?**19*7>:3D)76*)0*001@F2>2
@M04650:207:000000000-C238N:1:1101:18915:8964 1:N:0:19
ACTCCTACGGGAGGCAGCAGTAGGGAATCTTCGGCTACGGGGGCAACCCTGACCGAGCAACGCCGCGTGAGTGAAGAAGGTTTTCGGATCGTAAAACTCTGTTGTTAGAGAAGAACGTTAAGTAGAGTGGAAAATTACTTAAGTGACGGTATCTAACCAGAAAGGGACGGCTAACTACGTGCCAGCAGCCGCGGTAATACGTAGGTCCCAAGCGTTGTCCGGATTTATTGGGCGTAAAGCGAGCGCAGGTGGTTTCTTAAGTCTGATGTAAAAGGCAGTGGCTCAACCATTGTG
+
GGGGGGGGGGGGGGGGGGGGGGGGGGGGGGGGGGGGG,FGGGGGGGGGGGGGGGGGGGGGGGGGGGGGGGGGGGGGGGGGGGGGGGGGGGGGGGGGGGGGGGGGGGGGGGGGGGGGGGGGGGGGGGGGGGGGGGGGGGGGGGGGGGGGGGGGGGGGGGGGGGGGGGGGGGGGGGGGGGGGGGGGGGGGGGGGGGGGGGGGGGGGGGGGGGGGGGGGGGGGGGGGGGGGGGFGFGGGGFFGFGFFGGGGFGGGGGGFFFF?GFGGFGGBFFFFFFEFBFF?FBCFFFFFFFFAF4
@M04650:207:000000000-C238N:1:1101:22348:8968 1:N:0:19
ACTCCTACGGGAGGCAGCAGTGGGGAATATTGCACAATGGGGGAAACCCTGATGCAGCCATGCCGCGTGTGTGAAGAAGGCCTTCGGGTTGTAAAGCACTTTCAGCGAGGAGGAAAGGTCAGTAGCTAATATCTGCTGGCTGTGACGTTACTCGCAGAAGAAGCACCGGCTAACTCCGTGCCAGCAGCCGCGGTAATACGGAGGGTGCAAGCGTTAATCGGAATTACTGGGCGTAAAGCGCACGCAGGCGGTTGGATAAGTTAGATGTGAAAGCCCCGGGCTCAACCTGGGAAT
+
GGGGGGGGGGGGGGGGGGGGGGGGGGGGGGGGGGGGGGGGGGGGGGGGGGGGGGGGGGGGGGGGGGGGGGGGGGGGGGGGGGGGGGGGGGGGGGGGGGGGGGGGGGGDGGGGGGGGGGGGGGGGGGGGGGGFGGGGGGGGGGGGGGGGGGGGGGGGGGGGGGGGGGGGGGGGGGGGGGGGGGGGGGGGGGGGGGGGGGGGGGGGGGGGFGGGDGGGGGGGGGGGGGGGGGGGFGCGGGFDBGFFGGDGFGGDDGDF==FFGFGGFGGFFFFFFFFFFFGFF9FFFFF7<FF<?8
@M04650:207:000000000-C238N:1:1101:13692:8976 1:N:0:19
ACTCCTACGGGAGGCAGCAGTGGGGAATATTGCACAATGGGGGAAACCCTGATGCAGCCATGCCGCGTGTGTGAAGAAGGCCTTCGGGTTGTAAAGCACTTTCAGCGAGGAGGAAAGGTCAGTAGCTAATATCTGCTGGCTGTGACGTTACTCGCAGAAGAAGCACCGGCTAACTCCGTGCCAGCAGCCGCGGTAATACGGAGGGTGCAAGCGTTAATCGGAATTACTGGGCGTAAAGCGCACGCAGGCGGTTGGATAAGTTAGATGTGAAAGCCCCGGGCTCAACCTGGGAAC
+
GGFGGFF@FG7@FGGGGECCFGFFGGGG?FGCFGGG<FFGCFGGGCGCFGFDGGGGGGGGGGGGGGGEEGDGGGGGGGGGGGFGGGGGGG7FFGGFGGGGDEFGGGG:F7=FGGGGFFGGGGGDFGFDFGGAFGGFCDCFFGFCEGEGGGDGGGCCGGGGCFGGGGGGGGGCBEGGFGGGCFDGGGGGGGGGGGDEGGGGGGECEE5CF??FGGGG5CC<85/:FGGG?*;EB:>:<>=DDGFF<DG)5>CG)9C)/9=FC@7C?>C46B479?@F?0C:B(964?@((87<(,
@M04650:207:000000000-C238N:1:1101:28123:8990 1:N:0:19
ACTCCTACGGGAGGCAGCAGTGGGGAATATTGCACAATGGGGGAAACCCTGATGCAGCCATGCCGCGTGTGTGAAGAAGGCCTTCGGGTTGTAAAGCACTTTCAGCGAGGAGGAAAGGTCAGTAGCTAATATCTGCTGGCTGTGACGTTACTCGCAGAAGAAGCACCGGCTAACTCCGTGCCAGCAGCCGCGGTAATACGGAGGGTGCAAGCGTTAATCGGAATTACTGGGCGTAAAGCGCACGCAGGCGGTTGGATAAGTTAGATGTGAAAGCCCCGGGCTCAACCTGGGAAT
+
GGGGGGGGGGGGGGGGGGGGGGGGGGGGGGGGGGGGGGGGGGGGGGGGGGGGGGGG9FGGGGGGGGGGGGGGGGGGGGGGGGGGGGGGGGGGGGGGGGGGGGGGGGGEGGGGGGGGGGGGGGGGGGGGGGGGGGGGGGGGGGGGGGGEGGGGGGGGGGGDFGGGGFFGGGGGGGGGGGGGGGGGGGGGGGGGEEGGGGGGGGGGGGGGGGGGDEGGGGGGGGGGGGGG7CGGFGGGGGFGEGFFGGGDFGGD)9C?=F?F?FGGFGG24=FFFF@>?>GE@FGF?FFF?FFBB7
@M04650:207:000000000-C238N:1:1101:24131:9002 1:N:0:19
ACTCCTACGGGAGGCAGCAGTAGGGAATCTTCGGCAATGGGGGCAACCCTGACCGAGCAACGCCGCGTGAGTGAAGAAGGTTTTCGGATCGTAAAACTCTGTTGTTAGAGAAGAACGTTAAGTAGAGTGGAAAATTACTTAAGTGACGGTATCTAACCAGAAAGGGACGGCTAACTACGTGCCAGCAGCCGCGGTAATACGTAGGTCCCAAGCGTTGTCCGGATTTATTGGGCGTAAAGCGAGCGCAGGTGGTTTCTTAAGTCTGATGTAAAAGGCAGTGGCTCAACCATTGTG
+
GGGGGGGGGGGGGGGGGGGGGGGGGGGGGGGGGGGGGGGGGGGGGGGGGGGGGGGGGGGGGGGGGGGGGGGGGGGGGGGGGGGGGGGGGGGGGGGGGFGGGGGGGGGGGGGGGGGGGDFFGGGGGDGDFGGGGGFGGGGFGGGGGGGGGGGGGGGGGGGGGGGGGGGGDGGGGGGGGGGGGGGGGGGGGGGGGGGGGGGGGFGGGGGGGGGGGGGGDGGGGGGGGCFGGGGGFGGGGGFGEGFFGDGGEFGGGGGFFFFFCFGGF7CB@FFFFFFFFFGFFF9@FFFFFFFFA2
@M04650:207:000000000-C238N:1:1101:12908:9007 1:N:0:19
ACTCCTACGGGAGGCAGCAGTAGGGAATCTTCGGCAATGGGGGCAACCCTGACCGAGCAACGCCGCGTGAGTGAAGAAGGTTTTCGGATCGTAAAACTCTGTTGTTAGAGAAGAACGTTAAGTAGAGTGGAAAATTACTTAAGTGACGGTATCTAACCAGAAAGGGACGGCTAACTACGTGCCAGCAGCCGCGGTAATACGTAGGTCCCAAGCGTTGTCCGGATTTATTGGGCGTAAAGCGAGCGCAGGTGGTTTCTTAAGTCTGATGTAAAAGGCAGTGGCTCAACCTTTGTG
+
FGGGGGGGGGGGGGGGGGGGGGGGGGGGGGGGFDFGGGGGA7CEGGDDFGGGGGDGGG@FGF:FFGEGGGCEFGCFGGGGEAEFDCGGEE=FFGGGGFDAFGG9FFGG?FGGGGGGGCFEFGD@FDFCF?<3>DGGE9CFF,EGFCGD+8>@CGCFGF@ECC:@D7DFF7FEG7EE@CEFFFGFEGFGGF8EGDGGGGFFCFFGGGGGF7FGGEEGEGFCEDCCEG+CGCFGFEGGG*=>777<DDCD>FFCGG**19=*+7*097*)9@49F@)7:?CF5496?*)4(19).(
@M04650:207:000000000-C238N:1:1101:20807:9031 1:N:0:19
ACTCCTACGGGAGGCAGCAGTGGGGAATATTGCACAATGGGGGAAACCCTGATGCAGCCATGCCGCGTGTATGAAGAAGGCCTTCGGGTTGTAAAGTACTTTCAGCGAGGAGGAAAGGTCAGTAGCTAATATCTGCTGGCTGTGACGTTACTCGCAGAAGAAGCACCGGCTAACTCCGTGCCAGCAGCCGCGGTAATACGGAGGGTGCAAGCGTTAATCGGAATTACTGGGCGTAAAGCGCACGCAGGCGGTTGGATAAGTTAGATGTGAAAGCCCCGGGCTCAACCTGGGAAT
+
GGGGGGGGGGGGGGGGGGGGGGGGGGGGGGGGGGGGGGGGGGGGGGGGGGGGGGGGGGGGGGGGGGGGGGGGFGGDGGGGGGGGGGGGGGGGGGGGGGGGGGGGGGGGGGGGGGGGGGGGGGGGGGGGGGGGGGGGGGGGGGGFGGGCFGGGGGGGGGGGGGGGGGGGGGGGGGGGGGGGGGGGGGGGGGGGGGGGGGGGGGGGGGGGGGGGGGGGGGGGGGGGGGGGGFGGFGDCGGFGFGFBGGGGFGGGGGG@F?FFFF>FFGGFFFFFFFFFFFDEEFGFFFFFFFFF>7
@M04650:207:000000000-C238N:1:1101:11694:9041 1:N:0:19
ACTCCTACGGGAGGCAGCAGTGGGGAATATTGCACAATGGGGGAAACCCTGATGCAGCCATGCCGCGTGTGTGAAGAAGGCCTTCGGGTTGTAAAGCACTTTCAGCGAGGAGGAAAGGTCAGTAGCTAATATCTGCTGGCTGTGACGTTACTCGCAGAAGAAGCACCGGCTAACTCCGTGCCAGCAGCCGCGGTAATACGGAGGGTGCAAGCGTTAATCGGAATTACTGGGCGTAAAGCGCACGCAGGCGGTTGGATAAGTTAGATGTGAAAGCCCCGGGCTCAACCTGGGAAT
+
GGGGGGGGGGEGGGGGCFGGGEFGGGGGGGGGGGGGGGGEGGDGGGGGGGGFGGGGGGGGGGGGDGGGGGCGAFFGGGGGGGGGGG7FFGGGGGGGGGGGGGGGEGGFGGGGGGGGGGGGGGGGGGGGGGGGGGFGGGGGGGGCGGGGGGGGGGGFGGGFGGGGGGGGGGGDGGGGGGGCEGGFGGEGGGG7:EGGGGGGGEGGCGGGGGGGGGGGGGGGDGEFGGGGFDFF>EGEG7@)7DF>GCD<>5<D335)*94=FFGFFFGFFFFFFFFFF0)874C?F:@?(5>:4?
@M04650:207:000000000-C238N:1:1101:4791:9048 1:N:0:19
ACTCCTACGGGAGGCAGCAGTAGGGAATCTTCGGCAATGGGGGCAACCCTGACCGAGCAACGCCGCGTGAGTGAAGAAGGTTTTCGGATCGTAAAACTCTGTTGTTAGAGAAGAACGTTAAGTAGAGTGGAAAATTACTTAAGTGACGGTATCTAACCAGAAAGGGACGGCTAACTACGTGCCAGCAGCCGCGGTAATACGTAGGTCCCAAGCGTTGTCCGGATGTATTGGGCGTAAAGCGAGCGCAGGTGGTTTCTTAAGTCTGATGTAAAAGGCAGTGGCTCAACCATTGTG
+
DGGGGGGGGGGGGGGGGGGGGGGGGGGGGGGGGGGGGGGFGG>FGGGGGGGGGGGGGGGGGGGGGGGGGGGGGGGGGGGFFGGGGGE7FGGGGGGGGGGGGGGGGGGGGGGFGGGGGGGGGGGGGGGFGGGGGDGGGGGGGGGGGGGGGGGGGGGGGFCGGCFGGDGGGGGGGGGGGGGGGGGGGGGG7EGGDGEGG?CCCB?7CGFGDGGGGC:EGGGGGG;E5CFGGG?EFG3ECFFG>C3>GD<D3*7D7CF=FFFFGF=:BFCAFFFFFFFF027???<?==FF?FFAA<
@M04650:207:000000000-C238N:1:1101:26188:9058 1:N:0:19
ACTCCTACGGGAGGCAGCAGTGGGGAATATTGCACAATGGGGGAAACCCTGATGCAGCCATGCCGCGTGTGTGAAGAAGGCCTTCGGGTTGTAAAGCACTTTCAGCGAGGAGGAAAGGTCAGTAGCTAATATCTGCTGGCTGTGACGTTACTCGCAGAAGAAGCACCGGCTAACTCCGTGCCAGCAGCCGCGGTAATACGGAGGGTGCAAGCGTTAATCGGAATTACTGGGCGTAAAGCGCACGCAGGCGGTTGGATAAGTTAGATGTGAAAGCCCCGGGCTCAACCTGGGAAT
+
FFGGGGGGGGGGGEGGDGGGGGGGGGGGGGGGGGGGGGGGGGGGGGGGGEGGGGGGGGGGGGGGGGGGGGGGGGGGGGGFGDFGGFCEGFEGGCGGGFGGGGFGGGGGG>FGGGGFFGGFFCFGGGGGGGGFGGGGGDFGFFDFGGGEGGGGGGGEGGGGGFFGGGGDGGGGGGGGGGGFGFGFGGGGGEGEGGGGGGGGDEGGGGDEGGGGEGGGFGGFGGCEGFGGGGGGFGGGGGFCEGDDDDGGFG39CDG)9?FFC77CFGGDFFF46?5FB1DBBFGFFFFF?@>B(4
@M04650:207:000000000-C238N:1:1101:4237:9066 1:N:0:19
ACTCCTACGGGAGGCAGCAGTGGGGAATATTGCACAATGGGGGAAACCCTGATGCAGCCATGCCGCGTGTGTGAAGAAGGCCTTCGGGTTGTAAAGCACTTTCAGCGAGGAGGAAAGGTCAGTAGCTAATATCTGCTGGCTGTGACGTTACTCGCAGAAGAAGCACCGGCTAACTCCGTGCCAGCAGCCGCGGTAATACGGAGGGTGCAAGCGTTAATCGGAATTACTGGGCGTAAAGCGCACGCAGGCGGTTGGATAAGTTAGAGGTGAAAGCCCCGGGCTCAACCTGGGAAT
+
GGGGGGGFGGGGGGFGGGGGGGGGGGGGGGGGGFFFGGGGGGGGDGFGGGGGGGGGGFGGGGGGGGGFGGGGGGGGGGGGDGGGGFFGGGGGFFGGGGGDFGGGGFGFGGFGGGGFFEEFGGGGGGGGGGG9FGGGGGGGGGEGGEEGGDFGGGGGGGGGGGGFFFF7FDEGGGGFGEGGG7FGFGGCFGGGGEEE9CFGEBEGGEEGGGGGGGGEGG>CGGGGGGCGGF8C@EGG3>@G37375DGGDGG9C95)6=@FCFGGB*7:FFF?=F4049D3735*1))4?F7?(3
@M04650:207:000000000-C238N:1:1101:25205:9083 1:N:0:19
ACTCCTACGGGAGGCAGCAGTAGGGAATCTTCGGCAATGGGGGCAACCCTGACCGAGCAACGCCGCGTGAGTGAAGAAGGTTTTCGGATCGTAAAACTCTGTTGTTAGAGAAGAACGTTAAGTAGAGTGGAAAATTACTTAAGTGACGGTATCTAACCAGAAAGGGACGGCTAACTACGTGCCAGCAGCCGCGGTAATACGTAGGTCCCAAGCGTTGTCCGGATTTATTGGGCGTAAAGCGAGCGCAGGTGGTTTCTTAAGTCTGATGTAAAAGGCAGTGGCTCAACCATTGTG
+
GGGGGGGGGGGGGGGGGGGGGGFGGFGGGGGGGGGGG8EGGGGGGGGGGGGGGGGGGGGFGEGGGGGGGGFGFFGGCFGFGGGGGGGGGGGGGGGGGGFGGGGGGGGFFGGFGGGGGDGFGGGGGGGCGEDDCFDEGGGFF9FEGGGGGGFGFGGFGGFGGFGDGGGGGEGGGGG@FFGGGGGGGGFGFGGGEE8E>CCEGGGGGFFFGGGGGG;*CDGCGGE*;CCCFGGGFG<:7DFG>*<DDC53)9>777DF?@B4A7?CFFC<B79?=F@5:BCFFFC:F?@(,97<DA
@M04650:207:000000000-C238N:1:1101:7787:9095 1:N:0:19
ACTCCTACGGGAGGCAGCAGTGGGGAATATTGCACAATGGGGGAAACCCTGATGCAGCCATGCCGCGTGTGTGAAGAAGGCCTTCGGGTTGTAAAGCACTTTCAGCGAGGAGGAAAGGTCAGTAGCTAATATCTGCTGGCTGTGACGTTACTCGCAGAAGAAGCACCGGCTAACTCCGTGCCAGCAGCCGCGGTAATACGGAGGGTGCAAGCGTTAATCGGAATTACTGGGCGTAAAGCGCACGCAGGCGGTTGGATAAGTTAGATGTGAAAGCCCCGGGCTCAACCTGGGAAT
+
GGGGGGGGGGGGGGGGGGGGGGGGGGGGGGGGGGGGGGGGGGGGDGGGGGGGGGGGGGGFGGGGGGGGGGGGGEGCGGGGGGGGFFGCFFCFGGGGGGGGGGGGFGG>FDEGGGGDGDGGGGGGGGGGGGGGGGGGGGGG?EGGGGGGGGGGGGCFGEFGG?FGFGGGGEGDGGGGGGGG>GGGGGGGGECEGGGGGGGFEEGGGGGGGFFGDGGEFGFDGGCGGGGGFG=FE=<EGGFGFGFFGGG3B3DDGCC???FFGFFGB**647=*64<F<BGEBBGFFFFBBF>?2<
@M04650:207:000000000-C238N:1:1101:14622:9147 1:N:0:19
ACTCCTACGGGAGGCAGCAGTAGGGAATCTTCGGCAATGGGGGCAACCCTGACCGAGCAACGCCGCGTGAGTGAAGAAGGTTTTCGGATCGTAAAACTCTGTTGTTAGAGAAGAACGTTAAGTAGAGTGGAAAATTACTTAAGTGACGGTATCTAACCAGAAAGGGACGGCTAACTACGTGCCAGCAGCCGCGGTAATACGTAGGTCCCAAGCGTTGTCCGGATTTATTGGGCGTAAAGCGAGCGCAGGTGGTTTCTTAAGTCTGATGTAAAAGGCAGTGGCTCAACCATTGTG
+
GGGGGGGGGGGGGGGGGGGGGGGGGGGGGGGGGGGGGGGGGGGGGGGGGGGGGGGGGGGGGGGGGGGGGGGGGGGGGGGGGGGGGGGGGGGGGGGGGGGGGGGGGGGGGGGGGGGGGGGGGGGGGGGGGGGGGGGGGGGFGGGGGGGGEGGGGGGGGGGGGGGGGGGGGGGGGGGGGGGGGGGGGGGGGGGGGGGGGGGGGG9*CGGGGGGGGGGGGDGGGDEGGGGGGGFFFGDEGF?CEGFFGCGG357DDFFFFFF?GFCFF7><B?FFF?>FFFFF4?<?FFFFFFF9A4
@M04650:207:000000000-C238N:1:1101:10050:9163 1:N:0:19
ACTCCTACGGGAGGCAGCAGTAGGGAATCTTCGGCAATGGGGGCAACCCTGACCGAGCAACGCCGCGTGAGTGAAGAAGGTTTTCGGATCGTAAAACTCTGTTGTTAGAGAAGAACGTTAAGTAGAGTGGAAAATTACTTAAGTGACGGTATCTAACCAGAAAGGGACGGCTAACTACGTGCCAGCAGCCGCGGTAATACGTAGGTCCCAAGCGTTGTCCGGATTTATTGGGCGTAAAGCGAGCGCAGGTGGTTTCTTAAGTCTGATGTAAAAGGCAGTGGCTCAACCATTGTG
+
GGGGGGGGGGGGGGGGGGGGGGGGGGGGGGGGGGGGGGGGGGGGGGGGGGGGGGGGGGGGGGGGGGGGGGGGGGGGGGGGGGGGGGGGGGGGGGGGGGGGGGGGGGGGGGGGGGGGGGGGGGGFDFGGGGGGGGGGGGGGGGGGGGGGGGGGGGGGGGGGGGGDFGGGGGGGGGGGGGEGFGGGGGGGGFGGDEEGGGFGFGGGEGGGGGGGGGGGGGGGGGGEEGGGGGGGFGGGDG?DFGFDDDGDDFGGGGGFFFF@GFFGFGFAF?F6=FBF?:CFFFCFF4??FFFFF2
@M04650:207:000000000-C238N:1:1101:2416:9167 1:N:0:19
ACTCCTACGGGAGGCAGCAGTGGGGAATATTGCACAATGGGGGAAACCCTGATGCAGCCATGCCGCGTGTGTGAAGAAGGCCTTCGGGTTGTAAAGCACTTTCAGCGAGGAGGAAAGGTCAGTAGCTAATATCTGCTGGATGTGACGTTAATAGCAGAAGAAGAACCGGCTAACTCCGTGCCAGCAGACGCGGTAAGACGGAGGGTGCAAGAGTTAACAGGAATTAGTGGGCGTAAAGCGGACGCAGGCGGTTGGATAAGAAAGATGTGAAAGCGCCGGGGTCAACCTGGGAGT
+
FEEE6CC@FGGFEF78FFFG<FGFCCFCFFFFE@6;ECEFGCECFD<@@,EFCEFGG,,C<E@C@@B@C?,:=FCFGGGG8<AEF@CCFC@FEFFF,F,EEA<5AEFCGGGEGGC@EF,,5AAEDA?BA9?5:E59,>6:7>:A;,8@@@+C,@><FB:=FFC,88,8335>B,7,,@@>8*,?C:8,>B=EG*:C,2,4=*?CEBC=B9C:8+259++2ADE6+4+3AF@*7*9C5DFG35).9/9))93911))*199+*200*2696@/=4)),4C>),1)**),4>;1((
@M04650:207:000000000-C238N:1:1101:12273:9186 1:N:0:19
ACTCCTACGGGAGGCAGCAGTAGGGAATCTTCGGCAATGGGGGCAACCCTGACCGAGCAACGCCGCGTGAGTGAAGAAGGTTTTCGGATCGTAAAACTCTGTTGTTAGAGAAGAACGTTAAGTAGAGTGGAAAATTACTTAAGTGACGGTATCTAACCAGAAAGGGACGGCTAACTACGTGCCAGCAGCCGCGGTAATACGTAGGTCCCAAGCGTTGTCCGGATTTATTGGGCGTAAAGCGAGCGCAGGTGGTTTCTTAAGTCTGTTGTAAAAGGCAGTGTCTCAACCATTGTT
+
GGGGGGGGGGGDGGGGGGGGGGGCEGGGGGGGFGG@CGFFGGGGGGGGGGGGGGE7FEEFFFGGGDFGGDGFFFGGGGFGGGGGGEG>FGDFGCFAFGGGGGGGGGGGCFFFGFFGGGGF@FFA@,EFCE,BFGGGGGGGGA<FGGCFEGGGGGDAFFFGFFCA@EG@FGEGGCGGCG@FFFFGGGG>FECEGDGG>CCBBFF87CFC8C?5CEEE5C>F5<=CEGCFF7CG:CG*95/:B*85CD</>DG3DGFFFF*1+17:F*:)7@7867)811F6*6:=4*78(9FA<)
@M04650:207:000000000-C238N:1:1101:10662:9195 1:N:0:19
ACTCCTACGGGAGGCAGCAGTAGGGAATCTTCGGCAATGGGGGCAACCCTGACCGAGCAACGCCGCGTGAGTGAAGAAGGTTTTCGGATCGTAAAACTCTGTTGTTAGAGAAGAACGTTAAGTAGAGTGGAAAATTACTTAAGTGACGGTATCTAACCAGAAAGGGACGGCTAACTACGTGCCAGCAGCCGCGGTAATACGTAGGTCCCAAGCGTTGTCCGGATTTATTGGGCGTAAAGCGAGCGCAGGTGGTTTCTTAAGTCTGATGTAAAAGGCAGTGGCTCAACCATTGTG
+
GGGGGGGGGGGGGGGGGGGGGGGGGGGGGGGGGGGGGGGGGGGGGGGGGGGGGGGGGGGGGGGGGGGGGGGGGGGGGGGGGGGGGGGGGGGGGGGGGGGGGGGGGGGGGGGGGGGGGFGGGGGGGGGGGGGGGGGGGGGGGGGCGGGGGGGGGGGGGGGGGGGGGGGGGGGGGGGGGGGFGFGGGGGGFFEEGGGGGGGGGGGGDGFGFGGGGGEGGGFGGCEC=FFGGGGGFGGGGGFGFGBFGGGGFGGGGGGFFFFFGFFGFDG>FFFFFFBFFFCFFFG@FFFFBFFFFD
@M04650:207:000000000-C238N:1:1101:8833:9205 1:N:0:19
ACTCCTACGGGAGGCAGCAGTAGGGAATCTTCGGCAATGGGGGCAACCCTGACCGAGCAACGCCGCGTGAGTGAAGAAGGTTTTCGGATCGTAAAACTCTGTTGTTAGAGAAGAACGTTAAGTAGAGTGGAAAATTACTTAAGTGACGGTATCTAACCAGAAAGGGACGGCTAACTACGTGCCAGCAGCCGCGGTAATACGTAGGTCCCAAGCGTTGTCCGGATTTATTGGGCGTAAAGCGAGCGCAGGTGGTTTCTTAAGTCTGATGTAAAAGGCAGTGGCTCAACCATAGT
+
GGGGGGGGGGGGGGGGGGGGGGGGGGGGGGGGGGGGGGGGGGGGGGGGGGGGGGGGGGGGGGGGGGGFGGGGGGGGGGGGGGGGGGGGGGGGGGGGGGGGGGGGGGGGGGGGGGGGGGGGGGGGGGGGGGGGGGGGGGGGGGGGGGGGGGGGGGGGGFGGGGGGGGGGGGGGGGGGGGGGGGGGGGGGGGGDGGEGGGGGGGGGGGGGGGGGFGEEGGFGGGC7=FGGGGGGFGGGGFFGEGFEDGCDEGGGGCG?FFFBG6CGF>:<FFFFFFBF??0?F?49??:::@*46
@M04650:207:000000000-C238N:1:1101:3301:9220 1:N:0:19
ACTCCTACGGGAGGCAGCAGTAGGGAATCTTCGGCAATGGGGGCAACCCTGACCGAGCAACGCCGCGTGAGTGAAGAAGGTTTTCGGATCGTAAAACTCTGTTGTTAGAGAAGAACGTTAAGTAGAGTGGAAAATTACTTAAGTGACGGTATCTAACTAGAAAGGGACGGCTAACTACGTGCCAGCAGCCGCGGTAATACGTAGGTCCCAAGCGTTGTCCGGATTTATTGGGCGTAAAGCGAGCGCAGGTGGTTTCTTAAGTCTGATGTAAAAGGCAGTGGCTCAACCATTGTT
+
9EFFGF,CCFGGGD@CFGFDGGGGDGCFFGGCEEGG@FGGFGFEF7<FEGGGFGGCGGGFEGG>GECFE:@GGCEFGGGGFFCFDG@FGGGFG,<FFGGFGGEGGGGFGGGGDFFGGGGG7FGGGGFGGGGGFFFGFAGGFCDDFFFGGGGFFGFCFGG9=E,>C7@F7EEGDGGGGGGGGDCG7C88C>EGCEE>CEF<8FC@@FC08<6CFGC85<:CED5CGGGGG79*7CDEG*97;3<)95)95<F5>FF6*9*9?FGGF*:A@FF?@4)58:FF@0*)*95:FFF9A)
@M04650:207:000000000-C238N:1:1101:28925:9278 1:N:0:19
ACTCCTACGGGAGGCAGCAGTGGGGAATATTGCACAATGGGGGAAACCCTGATGCAGCCATGCCGCGTGTGTGAAGAAGGCCTTCGGGTTGTAAAGCACTTTCAGCGAGGAGGAAAGGTCAGTAGCTAATATCTGCTGGCTGTGACGTTACTCGCAGAAGAAGCACCGGCTAACTCCGTGCCAGCAGCCGCGGTAATACGGAGGGTGCAAGCGTTAATCGGAATTACTGGGCGTAAAGCGCACGCAGGCGGTTGGATAAGTTAGATGTGAAAGCCCCGGGCTCAACCTGGGAAT
+
GGGGGGGGGGGGGGGGGGGGGGGGGGGGGGGAFGGGGGGGGGGGGGGGGGGGGGGGGGGGGGGGGGGGGGGGGGFGGGGGGGGGGGGGGGGGGGGGGGGGGGGGGDF:FGGGGGGFD8FGGGGGGGGGGGGGGFBGGGGEFGGFGGGGGGGGGGGDEFFGGGGGGGGGGGGGGGGGGGGGGGGGGGGGGDGEC8CGGGGGGGDGGGGGGGFGGGGDFGGGG3AFGGGGGGGFFGGCF7?C@CDFGGDGDGGDDCC9==BFGFGGFCFAFFF@FFFF?>DDB>FFFFFBFFFFF:
@M04650:207:000000000-C238N:1:1101:9182:9297 1:N:0:19
ACTCCTACGGGAGGCAGCAGTGGGGAATATTGCACAATGGGGGAAACCCTGATGCAGCCATGCCGCGTGTGTGAAGAAGGCCTTCGGGTTGTAAAGCACTTTCAGCGAGGAGGAAAGGTCAGTAGCTAATATCTGCTGGCTGTGACGTTACTCGCAGAAGAAGCACCGGCTAACTCCGTGCCAGCAGCCGCGGTAATACGGAGGGTGCAAGCGTTAATCGGAATTACTGGGCGTAAAGCGCACGCAGGCGGTTGGATAAGTTAGATGTGAAAGCCCCGGGCTCAACCTGGGAAT
+
GGGGGGGGGGGGGGGGGGGGGGGGGGGGGGGGGGGGGGGGGGGGGGGGGGGGGGGGGGGGGGGGGGGFGGGGGGGGGGGGGGGGGGGGGGGGGGGGGGGGGGGGGGGEGGGGGGGGGGGGGGGGGGFGGGGGGGGGGGGGGGFGGGGGGGGGGGGGGGGGGGGGGFGGGGGGGGGGGGGGGFFGGGGGGGGGGEGGGGGGGGGGGGGGGGGGG5EGGGCGEDGFGGGGGGGGFD):5DFDFGFFDGGGFCDC<DG4FF77CBFGFFFAFFFFFFF341DEE>GFFFFFFFFF?2
@M04650:207:000000000-C238N:1:1101:6590:9365 1:N:0:19
ACTCCTACGGGAGGCAGCAGTGGGGAATCTTCGGCAATGGGGGCAACCCTGACCGAGCAACGCCGCGTGAGTGAAGAAGGTTTTCGGATCGTAAAACTCTGTTGTTAGAGAAGAACGTTAAGTAGAGTGGAAAATTACTTAAGTGACGGTATCTAACCAGAAAGGGACGGCTAACTACGTGCCAGCAGCCGCGGTAATACGTAGGTCCCAAGCGTGGTCCGGATTGATTGGGCGTAAAGCGAGCGCAGGTGGTTTCTTAAGTCTGATGGAAAAGGCAGTGGCCCAACAATTGTG
+
GFGGGGGGGGGGGGGGGGGGGGGGEEGFFGFFGCEGGGGGGGGBFDGGGGGGCECGCFFGGGGGGGGGGGGGGGFGGGGD,:EFFGG7?FFGGEGGGGGGGFFEFFGG<FGGGGGFGGFGBCC<DD>FGD,EFGCCFAFFG,@,3=FEGGGCGGDGGAF@ECF:F>,*<8*>F76BFFGFGGGGGD,==;EGGC8CEB?FCED8EC9C;?FD::8*219<8>;::*+30C65:=):CFFF59<><3CD>/>DDF4B?F=FC*C7=7>)*0=7)7782(*)0,*0).8(39*,))
@M04650:207:000000000-C238N:1:1101:19253:9398 1:N:0:19
ACTCCTACGGGAGGCAGCAGTGGGGAATATTGCACAATGGGCGCAAGCCTGATGCAGCCATGCCGCGTGTATGAAGAAGGCCTTCGGGTTGTAAAGTACTTTCAGCGGGGAGGAAGGTGTTGCGGTTAATAACCGCAGCAATTGACGTTACCCGCAGAAGAAGCACCGGCTAACTCCGTGCCAGCAGCCGCGGTAATACGGAGGGTGCAAGCGTTAATCGGAATTACTGGGCGTAAAGCGCACGCAGGCGGTCTGTCAAGTCGGATGTGAAAGCCCCGGGCTCAACCTGGGAAT
+
GGGGGGGGGGGGGGGGGGGGGGGGGGGGGGGGGGGGGGGGGGGGGGGGGGGGGGGGGGGGGGGGGGGGGGGGGGGGGGGGGGGGGGGGGGGGGGGGGGGGGGGGGGGGGGGGGEGGGGGGGGGGG>FGGGGGGGGGGGGGGGGGGGGGGGGGGGGGGGGGGGGGGGGGGGGGGGGGGGGGGGGGGGGGGGGGGGGGGGGGGGGGGGGGGGGGGGDGGGGGGGGGGGGFGFGGEEGGGGFGFGFFGGGGDGGGGGGFFFFFGFGGB<DFFFFBFF)719DFEFFFFFF??FFFF0
@M04650:207:000000000-C238N:1:1101:7996:9404 1:N:0:19
ACTCCTACGGGAGGCAGCAGTAGGGAATCTTCGGCAATGGGGGCAACCCTGACCGCGCAACGCCGCGTGAGTGAAGAAGGTTTTCGGATCGTAAAACTCTGTTGTTAGAGAAGAACGTTAAGTAGAGTGGAAAATTACTTAAGTGACGGTATCTAACCAGAAAGGGACGGCTAACTACGTGCCAGCAGCCGCGGTAATACGTAGTTCCCAAGCGTTGTCCGGATTTATTGGGCGTAAAGCGAGCGCAGGTGGTTTCTTAAGTCTGATGTAAAAGTCAGTGGCTCAACCATTTTT
+
FGGGGGGGGCEEGDGFGGGGGFGGDFFGGGGGGDGEGG9CCD7CC@CF@FF8FFG77@@+@:FG>E@CCF+FEGGDF8F?BFGFGE7+BF@FGGD9EFEF,CFEFGFC9?FC8A@CFFFCDBC<F<<FDDFGGCFFF<ACF:,@@,:><C7FCFG,@::A:E@CFG>>>7<CGC:B,<:C,C8C75,,:==BECCG5C9E>CCC4?9:BCC*:7CC:7C7C355CC+<<7+*77C*319F>*..7<1))9<*>F57@F99010:F*:2@?*7/7/9)5>?)(*)*97,(9B)5)
@M04650:207:000000000-C238N:1:1101:24634:9442 1:N:0:19
ACTCCTACGGGAGGCAGCAGTAGGGAATCTTCGGCAATGGGGGCAACCCTGACCGAGCAACGCCGCGTGAGTGAAGAAGGTTTTCGGATCGTAAAACTCTGTTGTTAGAGAAGAACGTTAAGTAGAGTGGAAAATTACTTAAGTGACGGTATCTAACCAGAAAGGGACGGCTAACTACGTGCCAGCAGCCGCGGTAATACGTAGGTCCCAAGCGTTGTCCGGATTTATTGGGCGTAAAGCGAGCGCAGGTGGTTTCTTAAGTCTGATGTAAAAGGCAGTGGCTCAACCATTGTG
+
GGGGGGGGGGGGGGGGGGGGGGGGGGGGGGGGGGGGGGGGGGGGGGGGGGGGGGGGGGGGGGGGGGGGGGGGGGGGGGGGGGGGGGGGGGGGGGGFGGGGGGGGGGGGGGGGGGGGGGGGGGGGGFGGGGGGGGGGGGGGGGGGGGGGGGGGGGGGGGGGGGGGGGGGGGGGGGGGGGGGCDFFFGGGGGGGGGGGGGGGGGGGGGGGGGGGGGGGGGGGGGGGEFGGG:FFFGGGGGFGFDEFGGGGFFGGGGGFFFFFGFGGFGFF=?FFFFEFFFGFFFGFFFFF:FFFF2
@M04650:207:000000000-C238N:1:1101:7399:9443 1:N:0:19
ACTCCTACGGGAGGCAGCAGTAGGGAATCTTCGGCAATGGGGGCAACCCTGACCGAGCAACGCCGCGTGAGTGAAGAAGGTTTTCGGATCGTAAAACTCTGTTGTTAGAGAAGAACGTTAAGTAGAGTGGAAAATTACTTAAGTGACGGTATCTAACCAGAAAGGGACGGCTAACTACGTGCCAGCAGCCGCGGTAATACGTAGGTCCCAAGCGTTGTCCGGATTTATTGGGCGTAAAGCGAGCGCAGGTGGTTTCTTAAGTCTGATGTAAAAGGCAGTGGCTCAACCATTGTG
+
GGGGGGGGGGGGGGGGGGGGGGGGGGGGGGGGGGGGGGGGGGGGGGGGGCFGFGGGGGGGGGGGGGGGGGGGGGGGGGGGGGGGGGGGGGGGGGGGGGGGGGGGGGGGGGGGGGGGGGGGGGFGGGGFGGGGGGGGGGGGGGGGGGGGGGGGGGGGGGGGGGGGGGGCFGGGGGGGGGGGFGGFFGGGGGGGGGGGGGGGGGGGGGGGGGGGGGGEEDDGGGGGGFDDFFGGFGGGGGFGF3@DC3DGFFGGCCFFFF7=EFF79:FAFFFFFFFFFFCFFFGFFFFFFFFFF4
@M04650:207:000000000-C238N:1:1101:16760:9451 1:N:0:19
ACTCCTACGGGAGGCAGCAGTGGGGAATATTGCACAATGGGGGAAACCCTGATGCAGCCATGCCGCGTGTGTGAAGAAGGCCTTCGGGTTGTAAAGCACTTTCAGCGAGGAGGAAAGGTCAGTAGCTAATATCTGCTGGCTGTGACGTTACTCGCAGAAGAAGCACCGGCTAACTCCGTGCCAGCAGCCGCGGTAATACGGAGGGTGCAAGCGTTAATCGGAATTACTGGGCGTAAAGCGCACGCAGGCGGTTGGATAAGTTAGATGTGAAAGCCCCGGGCTCAACCTGGGAAT
+
GGGGGGGGGGGGGGGGGGGGGGGGGCGGGGGFGGGGFGGGGGGGGGG@FFDF9EFGGDGGGGFFGGGGFF7EFGGCCDFGGGGGGGGGGGGGGGGGGGGGGFFGGGG::FEGGEGFGCGGGFBDFGGGAFFGDDGGGCGEFEFDEFGGGG:FEGDCFEGGFGGGGGGGGGGDGGGGGGGFGGGGGGGGGGGGGGEGGFGGGGEEGGGG6AFGGGGGGGGGCDGGGCFGGGGGFGGGFF?GF:>BGGGGFGG5C3D@FB=FGFFF=CC>FFFFFF>;<>C:BFDFFFF77FF::2
@M04650:207:000000000-C238N:1:1101:14562:9521 1:N:0:19
ACTCCTACGGGAGGCAGCAGTGGGGAATATTGCACAATGGGGGAAACCCTGATGCAGCCATGCCGCGTGTGTGAAGAAGGCCTTCGGGTTGTAAAGCACTTTCAGCGAGGAGGAAAGGTCAGTAGCTAATATCTGCTGGCTGTGACGTTACTCGCAGAAGAAGCACCGGCTAACTCCGTGCCAGCAGCCGCGGTAATACGGAGGGTGCAAGCGTTAATCGGAATTACTGGGCGTAAAGCGCACGCAGGCGGTCTGTCAAGTCGGATGTGAAATCCCCGGGCTCAACCTGGGAAC
+
GGGGGGGGGGGGGGGGGGGGGGGGGGGGGGGGGGGGGGGGGGGGGGGGGGGGGGGGGGGGGGGGGGGGGGGGGGGGGGGGGGGGGGGGGGGGGGGGGGGGGGGGGGGGGGGGGGGGGGGGGGGGGGGGGGGGGGGGGGGGGGGGGGGGGGGGGGGGGGGGGGGGGGGGGGGGGGGGGGGGGGGFGGGGGGGGGGGGGGGGGGGGGGGGGEFGDGGGGGGGED8FFGGGGFGGFEGGCFFGEGEFGGGGFGGGGGCFFFFFGFGG>DGB??FFFBFF<FDFF6<F4FFFFFFFF?
@M04650:207:000000000-C238N:1:1101:11989:9528 1:N:0:19
ACTCCTACGGGAGGCAGCAGTAGGGAATCTTCGGCAATGGGGGCAACCCTGACCGAGCAACGCCGCGTGAGTGAAGAAGGTTTTCGGATCGTAAAACTCTGTTGTTAGAGAAGAACGTTAAGTAGAGTGGAAAATTACTTAAGTGACGGTATCTAACCAGAAAGGGACGGCTAACTACGTGCCAGCAGCCGCGGTAATACGTAGGTCCCAAGCGTTGTCCGGATTTATTTGTCGTAAAGCGAGCGCAGTTGGTTTCTTAAGTCTGATGTAAAAGGCAGTGGCTCAACCATTGTT
+
GGGGGGGGGGDEFDDEGGGGGGFCDCEEFGGGGDGE@FFFGDDFCF@FFGGFEFD+FCCGGDFG>F:FBF:FGDEFGFF8FFGGGG+=FCGGGC@AFGGGFGGGGG,<5:ED,<>FEFGFECBEFCCFFG,C<CFFEAFFG,EFFFFGEGGGDGACE@FCF?7F7*,D7ECEG7,DCDFFFD8B7@,28:8E5*=>5B9?8BCB*?B98C6**2;8*9*2;7*:E??CE*++1:<*0*1075)555/>570*>C<8=F46997C**:9=*9**98)4(C64(79@9)34?F).)
@M04650:207:000000000-C238N:1:1101:21131:9538 1:N:0:19
ACTCCTACGGGAGGCAGCAGTGGGGAATATTGCACAATGGGGGAAACCCTGATGCAGCCATGCCGCGTGTGTGAAGAAGGCCTTCGGGTTGTAAAGCACTTTCAGCGAGGAGGAAAGGTCAGTAGCTAATATCTGCTGGCTGTGACGTTACTCGCAGAAGAAGCACCGGCTAACTCCGTGCCAGCAGCCGCGGTAATACGGAGGGTGCAAGCGTTAATCGGAATTACTGGGCGTAAAGCGCACGCAGGCGGTTGGATAAGTTAGATGTGAAAGCCCCGGGCTCAACCTGGGAAT
+
GGGGGGGGGGGGFGGGGGGGGGGGGGGGGGGGDGGGGGGGGGGGGGGFGGGGGGGGGGGGGGGGGGGFFGGGGGGGGGGGGGGGGGGGGGGGGGGGGGGGGGGGGGGGGGGGFGGGGGGGGGGGGGGGGGGGGGGGGGGGGGGGGGGGGGGGGGGGGGGGGGGGGGGGGGGGGGGGGGFGGGGGGGGGCEGGGGGGGGGGGDGGGGGGGFFGGGGGCCGGGGGGGGGGFGCGDGGGGGFGFGFFCDDDDGG59CG?=@@FFFGGFGGFFFBFFF@FFFGE>>GF*.)(4FFFFF
@M04650:207:000000000-C238N:1:1101:11783:9541 1:N:0:19
ACTCCTACGGGAGGCAGCAGTAGGGAATCTTCGGCAATGGGGGCAACCCTGACCGAGCAACGCCGCGTGAGTGAAGAAGGTTTTCGGATCGTAAAACTCTGTTGTTAGAGAAGAACGTTAAGTAGAGTGGAAAATTACTTAAGTGACGGTATCTAACCAGAAAGGGACGGCTAACTACGTGCCAGCAGCCGCGGTAATACGTAGTTCCCAAGCGTTGTCCGGATTTATTGGGCGTAAAGCGAGCGCAGGTGGTTTCTTAAGTCTGATGTAAAAGGCAGTGGCTCAACCATTTTT
+
GGGGGGGGGGGGGGGGGGGGGFGGGGGGGGGDEEFGGGGGGGGGGGGGGGGG@E@@FGFGGGGGGGGGGGDFGFGGGGGGGFFGF@EFG7=F@FFFGFGG<FGCFGFEDDFFFCGCFGGGGGFGFCAADFFEGDFFGGGFGFGGFGGGGG@FGGFCDCC:FE7@C*BCF7>8CD>EGCF<EFFFFED,BCCE5CEGEC;FFGFF*?9@>?FCFGGE59:CEC/1;EFGG79C5CD*/7*:)*)0)11))1*9CGGFFF44?9*:@>>)1*/98=)7?6<4429)9*7((99)-)
@M04650:207:000000000-C238N:1:1101:13708:9544 1:N:0:19
ACTCCTACGGGAGGCAGCAGTAGGGAATCTTCGGCAATGGGGGCAACCCTGACCGAGCAACGCCGCGTGAGTGAAGAAGGTTTTCGGATCGTAAAACTCTGTTGTTAGAGAAGAACGTTAAGTAGAGTGGAAAATTACTTAAGTGACGGTATCTAACCAGAAAGGGACGGCTAACTACGTGCCAGCAGCCGCGGTAATACGTAGGTCCCAAGCGTTGTCCGGATTTATTGGGCGTAAAGCGAGCGCAGGTGGTTTCTTAAGTCTGATGTAAAAGGCAGTGGCTCAACCATTGTG
+
GGGGGGGGGGGGGGGGGGGGGGGGGGGGGGGGGGGGGGGGGGGGGGGGGGGGGGGGGGCGGGGGGGGGFCGFGGGGGGGGGGGGGGGGGGGFGGGGGGGGGGGGGFGGFGGGGGGGGFGGGGGGGGGFGGGGGGGGGGGGGGGGGFGGEFGGGGGGGFGGGGGGDFFGGGGGGGGGGGGFGGGGFGGGGFEGGGGGGGGFGGGGGGFGGGGGGGGGGGGDEGEEC?EFFGFFFEGDGDFGE375DGGGEFGGCFCFFFFFGFG7B>*6F?FBB47F?BGFFFF?FFF:1?=<A9
@M04650:207:000000000-C238N:1:1101:26066:9546 1:N:0:19
ACTCCTACGGGAGGCAGCAGTAGGGAATCTTCGGCAATGGGGGCAACCCTGACCGAGCAACGCCGCGTGAGTGAAGAAGGTTTTCGGATCGTAAAACTCTGTTGTTAGAGAAGAACGTTAAGTAGAGTGGAAAATTACTTAAGTGACGGTATCTAACCAGAAAGGGACGGCTAACTACGTGCCAGCAGCCGCGGTAATACGTAGGTCCCAAGCGTTGTCCGGATTTATTGGGCGTAAAGCGAGCGCAGGTGGTTTCTTAAGTCTGATGTAAAAGGCAGTGGCTCAACCATTGTG
+
GGGGGGGGGGGGGGGGGGGGGGGGGGGGGGGGGGGGGGGGGGGGGGGGGGGGGGGGGGGGGGGGGGGGGGGGGGGGGGGGGGGGGGGGGGGGGGGGGGGGGGGGGGGGGGGGGGGGGGGGGGGGGGGGGGGGGGGGGGGGGGGGGGGGGGGGGGGGGGGGGGGGGGGGGGGGGGGGGGGGGGGGGGGGGGGGGGGGEGGGGGGGGGGGGGGGGGEGGGGGGGCEEGGGGGGGFGGGGGFGFGFFGGGGFGGGDFGFFFFFGFGGFDGFFFFFFF>FF?FFFF:FFFFFFFB)64
@M04650:207:000000000-C238N:1:1101:19557:9564 1:N:0:19
ACTCCTACGGGAGGCAGCAGTGGGGAATATTGCACAATGGGGGAAACCCTGATGCAGCCATGCCGCGTGTGTGAAGAAGGCCTTCGGGTTGTAAAGCACTTTCAGCGAGGAGGAAAGGTCAGTAGCTAATATCTGCTGGCTGTGACGTTACTCGCAGAAGAAGCACCGGCTAACTCCGTGCCAGCAGCCGCGGTAATACGGAGGGTGCAAGCGTTAATCGGAATTACTGGGCGTAAAGCGCACGCAGGCGGTTGGATAAGTTAGATGTGAAAGCCCCGGGCTCAACCTGGGAAT
+
GGGGGGGGGGGGGGGGGGGGGGGGGGGGGGGGGGGGGGGGGGGGGGGGGGGGGGGGGGGGGGGGGGGGGGGGGGGGGGGGGGGGGGGGGGGGGGGGGGGGGGGGGGGGGGGGGGGGGGGGGGGGGGGGGGGGGGGGGGGGGGFGGGGGGGGGGGGGGGGGGGGGGGGGGGGGGGGGGGGGGGGGGGGGGGGGGGGGGGGGGGGGGGGGGGGGGGGGGGGGGGGGGGGGGGGFFGGGGGFGFGFFGGGGFGGD7DGFFFFF9@7FFGGFFFFFFFFFFFGFF>GFFFFFF5@?B7
@M04650:207:000000000-C238N:1:1101:4230:9599 1:N:0:19
ACTCCTACGGGAGGCAGCAGTGGGGAATATTGCACAATGGGGGAAACCCTGATGCAGCCATGCCGCGTGTGTGAAGAAGGCCTTCGGGTTGTAAAGCACTTTCAGCGAGGAGGAAAGGTCAGTAGCTAATATCTGCTGGCTGTGACGTTACTCGCAGAAGAAGCACCGGCTAACTCCGTGCCAGCAGCCGCGGTAATACGGAGGGTGCAAGCGTTAATCGGAATTACTGGGCGTAAAGCGCACGCAGGCGGTTGGATAAGTTAGATGTGAAGGCCCCGGGCTCAACCTGGGAAT
+
GGGGGGGAFGDGGGGGGGGGEFGG>FGGGGGGFFGGGFGGGG7FFGGGGG88EFDECG@FGGGGGFGFGGGGCF<CFGGGFEFFGFGCFGGGGGFGGECFGGFGFC:+CCBFEGGGGFFCFFFFFF9FGFFEB9D99FAFFFG8D=FE<F+@FGGGGGGGGGGGGGGDGGGGGFFCFECGGG98:DF>CEDEGEGGCEGGD8E8EEGCCFFG55?E5:>D8CC=FFGD9FFEB*1A5*1957.8CGGGDGGCGGD4/8=/39:?4:FD=*71/.<519D>@>7=65>(()814(
@M04650:207:000000000-C238N:1:1101:12027:9601 1:N:0:19
ACTCCTACGGGAGGCAGCAGTAGGGAATCTTCGGCAATGGGGGCAACCCTGACCGAGCAACGCCGCGTGAGTGAAGAAGGTTTTCGGATCGTAAAACTCTGTTGTTAGAGAAGAACGTTAAGTAGAGTGGAAAATTACTTAAGTGACGGTATCTAACCAGAAAGGGACGGCTAACTACGTGCCAGCAGCCGCGGTAATACGTAGGTCCCAAGCGTTGTCCGGATTTATTGGGCGTAAAGCGAGCGCAGGTGGTTTCTTAAGTCTGATGTAAAAGGCAGTGGCTCAACCATTGTT
+
GGGGGGGGGGGGGGGGGGGFGFGGGGGGGGGGGGGDEGFFGEGGGGGGGGGFAFG@EFFGGGGGGGGGGGDGFGGCGGEFFGGGGGDGGGGGGGGGGGGGGGGGGFCFFGFFFGGGGGGFCFGFCFGFGGDC<FGGGGGGFFGGGGFGGGGGGGCEGGGFG?EGGCFFEDFGEGGGGGCFEGGGFGFFGD5ECCE>5CCFFG6BEGFFCE6CG=GGGGCF=DC5CCFCF*0>5CD=C3*:>5BF3DCD>G4DDGGFFF4*A@*2*27)96=?4935(4F?@<GF*6;:09F2<)
@M04650:207:000000000-C238N:1:1101:11514:9648 1:N:0:19
ACTCCTACGGGAGGCAGCAGTGGGGAATATTGCACAATGGGGGAAACCCTGATGCAGCCATGCCGCGTGTGTGAAGAAGGCCTTCGGGTTGTAAAGCACTTTCAGCGAGGAGGAAAGGTCAGTAGCTAATATCTGCTGGCTGTGACGTTACTCGCAGAAGAAGCACCGGCTAACTCCGTGCCAGCAGCCGCGGTAATACGGAGGGTGCAAGCGTTAATCGGAATTACTGGGCGTAAAGCGCACGCAGGCGGTTGGATAAGTTAGATGTTAAAGCCCCGGGCTCAACCTGGGAAT
+
GGGGGGGGGGGGGGGGGGGGGGGGGGGGFGGDEFGGGGGGGDG>CEGGEGGGEEFGGGGDFGGGGGGGGGGGGGFGGGGGGFGGGGGGGGGGGGGGGGGGGGGGGDC>FGGFFDFAFFGGG8FGCFGGGGGGGGCFFG8FF7F,@C@GGFGGGDDFC7FF@FGGEGG@FGED:FGEGDGCGGGCFGGGGGGDGG7>FGGCE5?EGEEGF7CFEEG==FGG5CCFFF7C965C:EGE<>@DEG>DD3CDD)9>G:D)9=*7CF7:=F7A*==?*6@FF45@D(*17?F:?>38(4
@M04650:207:000000000-C238N:1:1101:27211:9665 1:N:0:19
ACTCCTACGGGAGGCAGCAGTGGGGAATATTGCACAATGGGGGAAACCCTGATGCAGCCATGCCGCGTGTGTGAAGAAGGCCTTCGGGTTGTAAAGCACTTTCAGCGAGGAGGAAAGGTCAGTAGCTAATATCTGCTGGCTGTGACGTTACTCGCAGAAGAAGCACCGGCTAACTCCGTGCCAGCAGCCGCGGTAATACGGAGGGTGCAAGCGTTAATCGGAATTACTGGGCGTAAAGCGCACGCAGGCGGTTGGATAAGTTAGATGTGAAAGCCCCGGGCTCAACCTGGGAAT
+
GGGGGGGGGGGGGGGGGGGGGGGGGCEGGGGGGGGGGGGGGGGGGGGGGGGGGGGGGGGGGGGGGGGGGGGGFGGGGGGGGGGGGGGGGGGGGGGGGGGGGGGGGGGEGGEGGGGGGGGGGGGGGGGGGGGGGGGGGGGGGGGGGGGCGGGGGGEGGFGGGFGGGGGGGGDGGGGGGGGGGFGGGGGGGDD@EEGCGGGGGDGEGGGGGGGGCGDEGGGGGGDGGGGGGGGGBGGGGGFCBCBFGGGGFCGGDDC)**09F?CDFGGFF*98BFFFBB<B@47?=5F?B>;B?:
@M04650:207:000000000-C238N:1:1101:19215:9688 1:N:0:19
ACTCCTACGGGAGGCAGCAGTAGGGAATCTTCGGCAATGGGGGCAACCCTGACCGAGCAACGCCGCGTGAGTGAAGAAGGTTTTCGGATCGTAAAACTCTGTTGTTAGAGAAGAACGTTAAGTAGAGTGGAAAATTACTTAAGTGACGGTATCTAACCAGAAAGGGACGGCTAACTACGTGCCAGCAGCCGCGGTAATACGTAGGTCCCAAGCGTTGTCCGGATTTATTGGGCGTAAAGCGAGCGCAGGTGGTTTCTTAAGTCTGATGTAAAAGGCAGTGGCTCAACCATTGTG
+
GGGGGGGGGGGGGGGGGGGGGGGGGGGGGGGGGGGGGGGGGGGGGGGGGGGGGGGGGGGGGGGGGGGGGGGGGGGGGGGGGGGGGGGGGGGGGGGGGGGGGGGGGGGGDGGGGGGGGGGGGGGGGFGGGGGGGGGGGGGGGGGGGGGGGGGGGGGFGFGGGGGG7FGGGGGGGGGFFGGGGGGGGGGGGGDGGGGGEGGGGGGGGGGGGGGGFEEGGGGGGGGEGGGGGGGGFGGDC<?FFGDFGGCGFGGGGGGFFFFBGFGGFFFAFFF?F?BFFFGFFFGFFFF?(?F<B)
@M04650:207:000000000-C238N:1:1101:20835:9689 1:N:0:19
ACTCCTACGGGAGGCAGCAGTAGGGAATCTTCGGCAATGGGGGCAACCCTGACCGAGCAACGCCGCGTGAGTGAAGAAGGTTTTCGGATCGTAAAACTCTGTTGTTAGAGAAGAACGTTAAGTAGAGTGGAAAATTACTTAAGTGACGGTATCTAACCAGAAAGGGACGGCTAACTACGTGCCAGCAGCCGCGGTAATACGTAGGTCCCAAGCGTTGTCCGGATTTATTGGGCGTAAAGCGAGCGCAGGTGGTTTCTTAAGTCTGATGTAAAAGGCAGTGGCTCAACCATTGTT
+
GFGGGGGGGGGGGGGGGGGGGGGGGGGGGGGGFEGGGGGGFGGGGGGGGGG<FGGGFGGGGCEGGGGFEDGGGGGGGGGGGFGFGGGGCFGFFFGGFFGGGGGGGFGGFFGGGGGGGFGFGFA<FEDFDGFGGGGGGGGGFC<FFGGGDGGDGGGGGGGGGGFEFCFGGGGGGFGGGGEGFFFF,=:EG>ED>>CCCGCGGGFFEFGGF9EGGCGG7CFGGG=E59ECGGGGFGGGGGBF>DD)19DDFCFGCDF?6B4FFFCC*206=?FFFFE@??FF)3*0*95:09=<5)
@M04650:207:000000000-C238N:1:1101:17893:9690 1:N:0:19
ACTCCTACGGGAGGCAGCAGTGGGGAATATTGCACAATGGGGGAAACCCTGATGCAGCCATGCCGCGTGTGTGAAGAAGGCCTTCGGGTTGTAAAGCACTTTCAGCGAGGAGGAAAGGTCAGTAGCTAATATCTGCTGGCTGTGACGTTACTCGCAGAAGAAGCACCGGCTAACTCCGTGCCAGCAGCCGCGGTAATACGGAGGGTGCAAGCGTTAATCGGAATTACTGGGCGTAAAGCGCACGCAGGCGGTTGGATAAGTTAGATGTGAAAGCCCCGGGCTCAACCTGGGAAT
+
GGGGGGGGGGGGGGGGGGGGGGGGGGGGGGGGGGGGGGGGGGGGGGGGGGGGGGGGGGGGGGGGGGGGGGGGGGGGGGGGGGGGGGGGGGGGGGGGGGGGGGGGGGGDGGGGGGGGGGGGGGGGGGGGGGGGGGGGGGGGGGGGGGGEGGGGGGGGGGGGGGGGGGGGGGGGGGGGGGGGGGGGGGGGGGGGGGGGFGGGGGGGGGGGGGGGG=EGGGGGGGDFGGGGGGGGFGGGFGFD:DDBGGGGFGGC35C??FFFFFFGFFFAFFF?*.758><:>>GFFFFBFF>:?1
@M04650:207:000000000-C238N:1:1101:4622:9738 1:N:0:19
ACTCCTACGGGAGGCAGCAGTAGGGAATCTTCGGCAATGGGGGCAACCCTGACCGAGCAACGCCGCGTGAGTGAAGAAGGTTTTCGGATCGTAAAACTCTGTTGTTAGAGAAGAACGTTAAGTAGAGTGGAAAATTACTTAAGTGACGGTATCTAACCAGAAAGGGACGGCTAACTACGTGCCAGCAGCCGCGGTAATACGTAGGTCCCAAGCGTTGTCCGGATTTATTGGGCGTAAAGCGAGCGCAGGTGGTTTCTTAAGTCTGATGTAAAAGGCAGTGGCTCAACCATTGTG
+
GGGGGGGGGGGGGGGGGGGGGGGGGGGGGGGGGGGGGGGG8EFEGGGGGGGGGGGGGGGGGGGGGDGGGGGGGGGGGGGGGGGGGGGGGGGGGGGGGGGGGGGGEGGGGGGGGGGGGGGGGGGGGGGDFGGGGEGGGGGGGGGFGGGGGGGGGGGGGGGGGGGGGDFGGDDGEGGGGGGGGGGGGGFGGGGDGEGGGGGGGGGEEG9EGGGGDGCGCDCGGGGDGGGGGGGGFGGGDFFGDDFFGGGGFFCGDDG?FFFFCFGGFC75@FFFFFF>1?F?FBD6?FF0?FFF<)
@M04650:207:000000000-C238N:1:1101:22267:9748 1:N:0:19
ACTCCTACGGGAGGCAGCAGTGGGGAATATTGCACAATGGGGGAAACCCTGATGCAGCCATGCCGCGTGTGTGAAGAAGGCCTTCGGGTTGTAAAGCACTTTCAGCGAGGAGGAAAGGTCAGTAGCTAATATCTGCTGGCTGTGACGTTACTCGCAGAAGAAGCACCGGCTAACTCCGTGCCAGCAGCCGCGGTAATACGGAGGGTGCAAGCGTTAATCGGAATTACTGGGCGTAAAGCGCACGCAGGCGGTTGGATAAGTTAGCTGTGACAGCCCCGGGCTCAACCTCGGAAT
+
FCGGD@FFGEGB+@FE@C<CC<FAE>EFF9C@@FGFEEGFGC7C:C@FBCG,CCFCFFDFF<AGDEF>FFDFCFGGCECFGGGGG@CCF@+CEF?FGGDEGFA9@FG+8@GG+?A,=?FGDCFA?FF9?F<FCEDGF,<FGBEDFGCC7<FGFCCFEGFGCF7DFGGFEEF8,@DCFCF>8>CGGGEFGGG8CEG><2B>EG5C7CCEC++*3=:8C7CC*987C7CF9*AEBE3*7*653)<>GGC53C39)739/9*93@***:*))7*0=>)0:0/)0(/**.),(.)((,
@M04650:207:000000000-C238N:1:1101:5121:9829 1:N:0:19
ACTCCTACGGGAGGCAGCAGTAGGGAATCTTCGGCAATGGGGGCAACCCTGACCGAGCAACGCCGCGTGAGTGAAGAAGGTTTTCGGATCGTAAAACTCTGTTGTTAGAGAAGAACGTTAAGTAGAGTGGAAAATTACTTAAGTGACGGTATCTAACCAGAAAGGGACGGCTAACTACGTGCCAGCAGCCGCGGTAATACGTAGGTCCCAAGCGTTGTCCGGATTTATTGGGCGTAAAGCGAGCGCAGGTGGTTTCTTAAGTCTGATGTAAAAGGCAGTGGCTCAACCATTGTG
+
GGGGGGGGGGGGGGGGGGGGGGGGGGGGGGGGGGGGGGGGGGGGGGGGGGGGGGGGGGGGGGGGGGGGGGGGGGGGGGGGFGGGGGGGGGGGGGGGGGGGGGGGGGGGGGGGGGGGGGGFGFFFGGGGEGGFGGFGGGGGGGGFGGGGGGGGGGGGGFGG7FFFDEGGGGGGGGGGGGGGGGGGGGGGGGGGGGEGGGGGGEGGEFGGGFGGGEE:CCGGGG=C8CCGGFGGFGGGGGBDFCB5<5DG@CFGGGG=FFFFGFG7@FC<@@FFFFFFFFGF??796?F<B?=><4
@M04650:207:000000000-C238N:1:1101:10667:9841 1:N:0:19
ACTCCTACGGGAGGCAGCAGTAGGGAATCTTCGGCAATGGGGGCAACCCTGACCGAGCAACGCCGCGTGAGTGAAGAAGGTTTTCGGATCGTAAAACTCTGTTGTTAGAGAAGAACGTTAAGTAGAGTGGAAAATTACTTAAGTGACGGTATCTAACCAGAAAGGGACGGCTAACTACGTGCCAGCAGCCGCGGTAATACGTAGGTCCCAAGCGTTGTCCGGATTTATTGGGCGTAAAGCGAGCGCAGGTGGTTTCTTAAGTCTGATGTAAAAGGCAGTGGCTCAACCATTGTG
+
GGGGGGGGGGGGGGGGGGGGGGGGGGGGGGGGGGGGGGGGGGGGGGGGGGGGGGGGGGGGGGGGGGGGGGGGGGGGGGGGFGGGGGGGDGGGGGGGGGGGGGGGFGGGGGGGGGGGGGGGGGFGGGGGGGGGGGGGGCGGGGGAFGGGGGGGGGGGGCFFEFGGGGGGDC@EFFCFFFGFFGGGGFGGGGGEGGGEGGGGFGGGEFGGGGGGFGEEGDGGGGC*;9CCGGGGFGGGGGFG>C>>DDDDEDGGCGDFFFFFGFGFFFGFFFFFFFDFFFGFFFD4?F@BFFFDB4
@M04650:207:000000000-C238N:1:1101:17519:9853 1:N:0:19
ACTCCTACGGGAGGCAGCAGTGGGGAATATTGCACAATGGGGGAAACCCTGATGCAGCCATGCCGCGTGTGTGAAGAAGGCCTTTGGGTTGTAAAGCACTTTCAGCGAGGAGGAAAGGTCAGTAGCTAATATCTGCTGGCTGTGACGTTACTCGCAGAAGAAGCACCGGCTAACTCCGTGCCAGCAGCCGCGGTAATACGGAGGGTGCAAGCGTTAATCGGAATTACTGGGCGTAAAGCGCACGCAGGCGGTTGGCTAAGTTAGATGTGAAAGCCCCGGGCTCAACCTGGGAAT
+
GGGGGGGGGGGGGGGGGGGGGGGGGGGGGGGGGGGGGGGGGEGGGGGGGGGGGGGGGGGGFGGGGGGGG?FGGGFFGGGGGGGGFGGGG7FGGGGGGGGGFGGGGGD:FGGGGGGGGGDGGGGAFGGCGFGGGGGGGFFFA+AFCFGGGFGFGFEEGGGGFFGGGCFGGGGGGGGGGGGGGGGGGGGGGGGGGGGGGGFGGGGGGGGGGGGFGGGDGFCCE:CFGGGGGGFGFGDGFCFGFDEFDGGGFDGCDCD))9??G?*0**0-/*=?=F>FFFGFFFGFFFF(45>?41
@M04650:207:000000000-C238N:1:1101:22751:9877 1:N:0:19
ACTCCTACGGGAGGCAGCAGTGGGGAATATTGCACAATGGGGGAAACCCTGATGCAGCCATGCCGCGTGTGTGAAGAAGGCCTTCGGGTTGTAAAGCACTTTCAGCGAGGAGGAAAGGTCAGTAGCTAATATCTGCTGGCTGTGACGTTACTCGCAGAAGAAGCACCGGCTAACTCCGTGCCAGCAGCCGCGGTAATACGGAGGGTGCAAGCGTTAATCGGAATTACTGGGCGTAAAGCGCACGCAGGCGGTTGGATAAGTTAGATGTGAAAGCCCCGGGCTCAACCTGGGAAT
+
GGGGGGGGGGGGGGGGGGGGGGGGGGGGGGGGGGGGGGGGGGGGGGGGGGGGGGGGGGGGGGGGGGGGGGGGGGGGGGGGGGGGGGGGGGGGGGGGGGGGGGGGGGGDGGGGGGGGGGGGGGGGGGGGGGGGGGGGGGGGGGGGGGGGGGGGGGGGGGGGGGGGGGGGGGGGGGGGGGGGGGGGGGGGGGGGGGGGGGGGGGGGGGGGGGGDGEDGGGGGGDGGGGGGGGGGEGGDGGFGFGFFGDGGEGGGCCCFFFFFEFGGFFGFFFFFFFFF?>CDDFGFFFFFFFFFB?
@M04650:207:000000000-C238N:1:1101:13663:9883 1:N:0:19
ACTCCTACGGGAGGCAGCAGTAGGGAATCTTCGGCAATGGGGGCAACCCTGACCGAGCAACGCCGCGTGAGTGAAGAAGGTTTTCGGATCGTAAAACTCTGTTGTTAGAGAAGAACGTTAAGTAGAGTGGAAAATTACTTAAGTGACGGTATCTAACCAGAAAGGGACGGCTAACTACGTGCCAGCAGCCGCGGTAATACGTAGGTCCCAAGCGTTGTCCGGATTTATTGGGCGTAAAGCGAGCGCAGGTGGTTTCTTAAGTCTGATGTAAAAGGCAGTGGCTCAACCATTGTG
+
GGGGGGGGGGGGGGGGGGGGGGGGGGGGGGGGGGGGGGGGGGGGGGGGGGGGFGGDGGGGGGDGGGGFGGGGGGGGGGGGFDGGFGGGGGGGGGGGGGGGGGGGGGGGGGGGGGGGGFFGGGGGGCGGFGGGGGGGGGGGGFDFGFGGGGGGGGGGGGGGGGGG8CFGGGGGGGGGGGGGGGGCGGGGGGGEGC7CGGGGGGGGGGGGGGGG5AECEDGGGDE7CF9EFGGEFEC5>DFGFDF>DGDDDG7C95CFFFF=FFGFFGGA?F79*/558?GFF?9@FF4<1=*6<4
@M04650:207:000000000-C238N:1:1101:23656:9890 1:N:0:19
ACTCCTACGGGAGGCAGCAGTGGGGAATATTGCACAATGGGGGAAACCCTGATGCAGCCATGCCGCGTGTGTGAAGAAGGCCTTCGGGTTGTAAAGCACTTTCAGCGAGGAGGAAAGGTCAGTAGCTAATATCTGCTGGCTGTGACGTTACTCGCAGAAGAAGCACCGGCTAACTCCGTGCCAGCAGCCGCGGTAATACGGAGGGTGCAAGCGTTAATCGGAATTACTGGGCGTAAAGCGCACGCAGGCGGTTGGATAAGTTAGATGTGAAAGCCCCGGGCTCAACCTGGGAAT
+
GGGGGGGGGGGGGGGGGGGGGGGGGGGGGGGGGGGGGGGGGGGGGGGGGGGGGGGGGGGGGGGGGGGGGGGGGGGGGGGGGGGGGGGGGGGGGGGGGGGGGGGGGGGGGGGGGGGGGGGGGGGGGGGGGGGGGGGGGGGGGGGGGGGGGGGGGGGGGGGGGGGGGGGGGGGGGGGGGGGGGGGGGGGGGGGGGGGDGGGGGGGGGGGGGGGGGGGGGGGGGDGGGGGGGGGGFGG=FGFGFGFFGGGGFDG>DGG?FFFFGFGGFGGFFFFFFFFFBFGFFFGFFFF?:FFB(4
@M04650:207:000000000-C238N:1:1101:28389:9929 1:N:0:19
ACTCCTACGGGAGGCAGCAGTAGGGAATCTTCGGCAATGGGGGCAACCCTGACCGAGCAACGCCGCGTGAGTGAAGAAGGTTTTCGGATCGTAAAACTCTGTTGTTAGAGAAGAACGTTAAGTAGAGTGGAAAATTACTTAAGTGACGGTATCTAACCAGAAAGGGACGGCTAACTACGTGCCAGCAGCCGCGGTAATACGTAGGTCCCAAGCGTTGTCCGGATTTATTGGGCGTAAAGCGAGCGCAGGTGGTTTCTTAAGTCTGATGTAAAAGGCAGTGGCTCAACCATTGTG
+
FGGGGGGGGGGGGGGGGGGGGCGGGGGGFGGFDCGGGGGGGGDCGGGGGGGGFCFGGGGGGGGGGGGGGGGGGGEGGGGGG9FGGGGGEEGGGGGGGGGGGGGCGGFGFGGCGGFBCFGGGGDAFBBB<>==CFFGD>D9F,FAD<F>CCFBFGGGF<ADGFFGGC:<<8FGEFGGG?CFGGGGGF?FG>EGC>CBEGGGGFGGGCFFG?FEGDEGEDFGGGCE*<CFGGGC@E7=5/@CBCE:C3)CD/*779FFFFFFC=7DBFG)9=B*7/>4?:*/;(>FF=586@64))
@M04650:207:000000000-C238N:1:1101:5599:9944 1:N:0:19
ACTCCTACGGGAGGCAGCAGTAGGGAATCTTCGGCAATGGGGGCAACCCTGACCGAGCAACGCCGCGTGAGTGAAGAAGGTTTTCGGATCGTAAAGCTCTGTCTTTGGGGAAGATAATGACGGTACCCAAGGAGGAAGCCACGGCTAACTACGTGCCAGCAGCCGCGGTAATACGTAGGTGGCGAGCGTTATCCGGATGTACTGGGCGTAAAGGGAGCGTAGGCGGATGGTCAAGTGGGATGTGAAATACCCGGGCTCAACTTGGGAGCAGCATTCCAAGCTGGTTATCTAG
+
FGGGGGGGGGGCGGGGCEFGEEGGDGGGGGFGG>FCCCFGCFCGGFFCBCECCFGGGEEF8::FCGGGGDEFGGAFFGGFFFGGGGGGCGGGGGFGGEGGGGG,5ECG>FGGGFG,5C5BA::==C><FGBF:D=7>FC<,3FEBFGG?,,,@33>FGF*D>DCG:CECEGFFG7<<*F<978:BCCC*88*<B55***39+3<6AC:*:=*9?C*7DCC5<5+:5**=*3+/<0+*2)/)9)1*2:7?:*>DDC>>@*9**006598>)7).9/@)4?*))>)0148)964
@M04650:207:000000000-C238N:1:1101:6806:9945 1:N:0:19
ACTCCTACGGGAGGCAGCAGTGGGGAATATTGCACAATGGGGGCAACCCTGATGCCGCCATGCCGCGTGTGTGAAGAAGGCCTTCGGGTTGTAAAGCACTTTCAGCGAGGAGGAAAGGTCAGTAGCTAATATCTGCTGGCTGTGACGTTACTCGCAGGAGAAGCCCCGGCTAACTCCGTTCCAGCAGCCGCGGTTATACCGAGGGTGGAAGCGTTAATCGGAATTACTTGGCGTAAAGCGCACGCAGGCGGTTGGATAAGTTAGCTCTGAAAGCCCCGGGCCCAACCTGGGCAT
+
GFGGGGGGGEEFCEGGEGGFFFFDECGG?FE9F<FEDGCFG:F+@DCGGGGE,CF,CFCF,@FGGGGFE?,CE5,CEFGC<CCFFDF@F=:FFG9,C4BFGCG9<?:=@FG+:F@,,B,C,BF<<FEEGCD5EF<D<,=F,><@A@+6+5@,@C++3+*56D55,>C*>***>7,2>*4,2?,62,,=F*/4=:*1++++**3:7EC*/<:1/*;*/0:*85**+3+++2<7715*12*1.)..1)//))/91)))**1/<=**/0057**1*)0<?(7).(155>F:4))(4,
@M04650:207:000000000-C238N:1:1101:4636:9979 1:N:0:19
ACTCCTACGGGAGGCAGCAGTGGGGAATATTGCACAATGGGGGAAACCCTGATGCAGCCATGCCGCGTGTGTGAAGAAGGCCTTTGGGTTGTAAAGCACTTTCAGCGAGGAGGAAAGGTCAGTAGCTAATATCTGCTGGCTGTGACGTTACTCGCAGAAGAAGCACCGGCTAACTCCGTGCCAGCAGCCGCGGTAATACGGAGGGTGCAAGCGTTAATCGGAATTACTGGGCGTAAAGCGCACGCAGGCGGTTGGATAAGTTAGATGTGAAAGCCCCGGGCTCAACCTGGGAAT
+
GGGGGGGGGEGGGGGGGGGGGGGGGGGGGGGGGGGGGGGGGGGGGGGGGGG?FGGGGGGGGGGGGGGGGGGGGGFGGGGGGGGGGGGGGGGGEGGGGGGGGGGGGGGGGGGGGGG8FFGGGGGGGGGGFGF9FGGGGGGDGGGGGCGCGGGGGEGCGGFGGGDFGGGGGGGGGGGGGGGGGGGGGGGFFGGDECEGGGCGG>EDGGGGGGGGECEGGDFGGGGGG+AFG4@FFCDG<DFGFGFFGGGGFGGGGGG@F4@?C?CF=FGBFBF@F?7)27CB:3DFFF@FB@FF:8
@M04650:207:000000000-C238N:1:1101:14163:9987 1:N:0:19
ACTCCTACGGGAGGCAGCAGTAGGGAATCTTCGGCAATGGGGGCAACCCTGACCGAGCAACGCCGCGTGAGTGAAGAAGGTTTTCGGATCGTAAAACTCTGTTGTTAGAGAAGAACGTTAAGTAGAGTGGAAAATTACTTAAGTGACGGTATCTAACCAGAAAGGGACGGCTAACTACGTGCCAGCAGCCGCGGTAATACGTAGGTCCCAAGCGTTGTCCGGATTTATTGGGCGTAAAGCGAGCGCAGGTGGTTTCTTAAGTCTGATGTAAAAGGCAGTGGCTCAACCATTGTG
+
GGGGGGGGGGGGGGGGGGGGGGGGGGGGGGGGGGGGGGGGGGGGGGGGGGGGGGGGGGGGGGGGGGGGGGGFFGGGGGGGGGGGGGGGGGGGGGGGGGGGGGGGGGGGGGGGGGGGGGGFGGGGGGGGGGGGGGGGGGGGGGGGGGGGGGGGGGGGGGGGGGGGGGGGGGGGGGGGGGGGGGGGGGGGGGGGGGGGGGGGGGGGGGGGGGGGGGEGDGGGGGG:EGGGGGGGFG7EDGFGFDEFGGGGFFGGGGGFFFFFGFDGFGDA?FFFFFEFF?FFFBC?FFFFFFFBB)
@M04650:207:000000000-C238N:1:1101:24813:9992 1:N:0:19
ACTCCTACGGGAGGCAGCAGTAGGGAATCTTCGGCAATGGGGGCAACCCTGACCGAGCAACGCCGCGTGAGTGAAGAAGGTTTTCGGATCGTAAAACTCTGTTGTTAGAGAAGAACGTTAAGTAGAGTGGAAAATTACATAAGTGACGGTATCTAACCAGAAAGGGACGGCTAACTACGTGCCAGCAGCCGCGGTAATACGTAGGTCCCAAGCGTTGTCCGGATTTATTGGGCGTAAAGCGAGCGCAGGTGGTTTCTTAAGTCTGATGTAAAAGGCAGTGGCTCAACCATTGTG
+
GGGGGGGGGGGGGGGGGGGGGGGGGGGGGGGGGGGGGGGGGGGGGGGGGGGGGGGGGGGGGGGGGGGFFGGGGGGGGGGGGGGGGGGGGGGGGGGGGGGGEFGGGGGGGGGGGGGGGGGGGGGAFFGGGGGGGGGGGGGGGGGGGGGGGGGGGGGGGGGGGGGGGGGGGGGGGGGGGGGGGGGGGGGGGGEEGGGGGGGGGGGGGGGGGGGGCEEEGDGGGGGEEFGGGGGGFGGGGDFG><DFGGDGB9DFDFGFFFFFGFFCFGGFFFFBFFFFFF5FFB*<FFFBFFFAF9
@M04650:207:000000000-C238N:1:1101:24363:10023 1:N:0:19
ACTCCTACGGGAGGCAGCAGTGGGGAATATTGCACAATGGGGGAAACCCTGATGCAGCCATGCCGCGTGTGTGAAGAAGGCCTTCGGGTTGTAAAGCACTTTCAGCGAGGAGGAACGGTCAGTAGCTAATATCTGCTGGCTGTGACGTTACTCGCAGAAGAAGCACCGGCTAACTCCGTGCCAGCAGCCGCGGTAATACGGAGGGTGCAAGCGTTAAGCGGAATTACTGGGCGTAAAGCGCACGCAGGCGGTTGGAGAGGTTAGATGTGAAAGCCCCGGGCTCAACCTGGGAAT
+
FFGGGGGGGGC@F>FEEGG@CEFGFGGGGA9CFGCFCFGGGGFGGGCEGGG89EDEGGGGC?CFEFEFGGGGGFFFGFGGGGGFGGDCG7+8BEAFGGGGGGAEGFGEGC+FEGF,FFG@FFCGGD?DDBFCF9EFFAFC8>:@F9FCEGGGGDCEGGFFGCE,DDFEGG7>FC@BCGGGGDGF8EFFC85:C:CE+;+B8BCEE5;EGGGCEEEG5**1:):CEFGCCC8*)175C76DEG>55777>GCC)9<6)9))<)2*/2:)7*1*955)-79>;9**9)0(3>>37(
@M04650:207:000000000-C238N:1:1101:27776:10029 1:N:0:19
ACTCCTACGGGAGGCAGCAGTAGGGAATCTTCGGCAATGGGGGCAACCCTGACCGAGCAACGCCGCGTGAGTGAAGAAGGTTTTCGGATCGTAAAACTCTGTTGTTAGAGAAGAACGTTAAGTAGAGTGGAAAATTACTTAAGTGACGGTATCTAACCAGAAAGGGACGGCTAACTACGTGCCAGCAGCCGCGGTAATACGTAGGTCCCAAGCGTTGTCCGGATTTATTGGGCGTAAAGCGAGCGCAGGTGGTTTCTTAAGTCTGATGTAAAAGGCAGTGGCTCAACCATGGTG
+
GGGGGGGGGGGGGGGGGGGGGGGGGGGGGGGGGGGGGGGGGGGGGGGGGGGGGGGGGGGGGGGGGGGGGGGGGGGGGGGGGGGGGGGGGGGGGGGGGGGGGGGG<FGGGGGGGGGGGGGGCGDGGFGFFFFGGGGGGGGAFFFGGGGGGGGGGGGFCFGGGGGC8CGGGGGGGGGG9FGGGCGGGGGGGGGGGGGGGGGGGGGGGG9CCEGGFD?EGD>FGGCCECFGFGGGFGDGGGFGEGBEDGGGECFG9CF@FFFFGFGFBFGFB?FFF?DFFBDFFFF?F??BBF6(69
@M04650:207:000000000-C238N:1:1101:10520:10075 1:N:0:19
ACTCCTACGGGAGGCAGCAGTAGGGAATCTTCGGCAATGGGGGCAACCCTGACCGAGCAACGCCGCGTGAGTGAAGAAGGTTTTCGGATCGTAAAACTCTGTTGTTAGAGAAGAACGTTAAGTAGAGTGGAAAATTACTTAAGTGACGGTATCTAACCAGAAAGGGACGGCTAACTACGTGCCAGCAGCCGCGGTAATACGTAGGTCCCAAGCGTTGTCCGGATTTATTGGGCGTAAAGCGAGCGCAGGTGGTTTCTTAAGTCTGATGTAAAAGGCAGTGGCTCAACCATTGTG
+
GGGGFGCEFCFFGGGEFGEGFEEECFFGGGGGDEFGGFGGGGCGGGGFGFG@FGFCF:BFACGGEGGG=@?CFFGGFFEFEEGGGGGDFEGFGGGFGFGDCGAFFFEFFFGGGFDEGEEFGGDDFGG?FFFGFGFDDCF9FGGGFF9CC>C@FFGFFCCFFGGGF*>:BC<EGGDEGFCB8FG9:EFFFCC8CD8C8?9+*2>CBCC6C?CA57A=C577;C8:;C7+<:EF>EDGCF4CDG>EG<DG>**1/>5**9?6<1*:@G*-*17@?=082<5;F6F?F454(=44--
@M04650:207:000000000-C238N:1:1101:27844:10090 1:N:0:19
ACTCCTACGGGAGGCAGCAGTAGGGAATCTTCGGCAATGGGGGCAACCCTGACCGAGCAACGCCGCGTGAGTGAAGAAGGCCTTCGGGTTGTAAAGCACTTTCAGCGAGGAGGAAAGGTCAGTAGCTAATATCTGCTGGCTGTGACGTTACTCGCAGAAGAAGCACCGGCTAACTCCGTGCCAGCAGCCGCGGTAATACGGAGGGTGCAAGCGTTAATCGGAATTACTGGGCGTAAAGCGCACGCAGGCGGTTGGATAAGTTAGATGTGAAAGCCCCGGGCTCAACCTGGGAAT
+
GGGGGGGGGGGGGGGGGGGGGGGGGGGGGGGGDFGGGGGGGGGGGGGGGGGGGGGGGGGGGGGGGGGGGGGGGGGGGGGGGGGGGGGGGGGGGGGGGGGGGGGGGGGGGGGGGDGGGGGFGGGGGGGGGGGGGGGGGGGGFEFFDFGGGGGGGGGGGGGGGGGGGGFGGGGGGGGGGGGEGGGGGGGGGGGGGGGGGGGGGGGGGGGGGGGGGGGGGGGGEDEGGGGGGCFGBEGGFGFGFGFFGGGGFGGC/9DFFFFFFFDFF7DFFFFFFF>F?>DDFFGFFFFF?FFFF<
@M04650:207:000000000-C238N:1:1101:27929:10094 1:N:0:19
ACTCCTACGGGAGGCAGCAGTGGGGAATATTGCACAATGGGGGAAACCCTGATGCAGCCATGCCGCGTGTGTGAAGAAGGCCTTTGGGTTGTAAAGCACTTTCAGCGAGGAGGAAAGGTCAGTAGCTAATATCTGCTGGCTGTGACGTTACTCGCAGAAGAAGCACCGGCTAACTCCGTGCCAGCAGCCGCGGTAATACGGAGGGTGCAAGCGTTAATCGGAATTACTGGGCGTAAAGCGCACGCAGGCGGTTGGATAAGTTAGATGTGAAAGCCCCGGGCTCAACCTGGGAAT
+
GGGGGGGGGGGGGGGGGGGGGGGGGGGGGGGFGGGGGGGGGGGGGGGGGFGGGGGGGGGGGGGGGGGGGGGGFGGGGGGGGGGGGGGGGGGGFGGG9FGGGGCGGGGFGGGEGGGGGGGGGGGGGGCFGGGD<DFGFGGGGGFFGGGC@DGGGGGDGGGEGGGGGGGGGGGGGGGFFEGGGGGGGGFGC8EGGGGECFFF5*8EDEEEFGGFGCEECFFFEG=FFFGGGGGF>:DCGGFGFG>DCC7C@DGC<CG;?B=9<6CC**:<FFFBF@FF?B3B)4C6=@:>?>383:
@M04650:207:000000000-C238N:1:1101:23747:10104 1:N:0:19
ACTCCTACGGGAGGCAGCAGTGGGGAATATTGCACAATGGGGGAAACCCTGATGCAGCCATGCCGCGTGTGTGAAGAAGGCCTTCGGGTTGTAAAGCACTTTCAGCGAGGAGGAAAGGTCAGTAGCTAATATCTGCTGGCTGTGACGTTACTCGCAGAAGAAGCACCGGCTAACTCCGTGCCAGCAGCCGCGGTAATACGGAGGGTGCAAGCGTTAATCGGAATTACTGGGCGTAAAGCGCACGCAGGCGGTTGGATAAGTTAGATGTGAAAGCCCCGGGCTCAACCTGGGAAT
+
GGGGGGGGGGGGGGGGGGGGGGGGGGGGGGGGGGGGGGGGGGGGGGGGGGGGGGGGGGGGGGGGGGGGGGGGGGGGGGGGGGGGGGGGGGGGGGGGGGGGGGGGGGGGGGGGGGGGGGGGGGGGGGGGGGGGGGGGGGGGGGGGGGGGGGGGGGGGGGGGGGGGGGGGGGGGGGGGGGGGGGGGGGGGGGGGGGGGGGGGGGGGGGGGGGGGGGGGGGGGGGGGGGGGGGGGFGGGGGFGFGFFGGGGFGGGGGGFFFFFGFGGFGGFFFFFFFFFFFGFFFGFFFFFFFFFF?
@M04650:207:000000000-C238N:1:1101:17837:10123 1:N:0:19
ACTCCTACGGGAGGCAGCAGTGGGGAATATTGCACAATGGGCGAAAGCCTGATGCAGCAACGCCGCGTGAGCGATGAAGGCCTTCGGGTCGTAAAGCTCTGTCCTCAAGGAAGATAATGACGGTACTTGAGGAGGAAGCCCCGGCTAACTCCGTGCCAGCAGCCGCGGTAATACGGAGGGTGCAAGCGTTAATCGGAATTACTGGGCGTAAAGCGCACGCAGGCGGTTGGATAAGTTAGATGTGAAAGCCCCGGGCTCAACCTGGGAATTGCATTTAAAACTGTCCAGCTAG
+
GGGGGGGGGGGFGGGGGGGGGFGGGGGGDFGFGGGGGGGGGGGGGGGGGGGGGGGGGGGGGGGGGGGGGGGGGGGGGGGGG8FGGGGGGGGGGGGGGGGGGGGGGGGGGGGGGGGGGGEGGGGFGGGGGGFGGGGEGGBFGGGEGGGGGG9DFGGGGGGGGGGGGGEGGGGGGGGGGGGGGEGGGGGGGDG7C9FCGGGGGGGECFFECEGGGGGEGGGGGGGCGGEGED8CB7><7FFFBF?*:CFG?DCDC37>5FFFDFG7:5C7:?FFFF?FAA:=F?D9@4?>FFB?
@M04650:207:000000000-C238N:1:1101:17305:10170 1:N:0:19
ACTCCTACGGGAGGCAGCAGTGGGGAATATTGCACAATGGGGGAAACCCTGATGCAGCCATGCCGCGTGTGTGAAGAAGGCCTTCGGGTTGTAAAGCACTTTCAGCGAGGAGGAAAGGTCAGTAGCTAATATCTGCTGGCTGTGACGTTACTCGCAGAAGAAGCACCGGCTAACTCCGTGCCAGCAGCCGCGGTAATACGGAGGGTGCAAGCGTTAATCGGAATTACTGGGCGTAAAGCGCACGCAGGCGGTTGGATAAGTTAGATGTGAAAGCCCCGGGCTCAACCTGGGAAT
+
GGGGGGGGGGGGGGGGGGGGGGGGGGGGGGGGGGGGGGGGGGGGGGGGGGGGGGGGGGGGGGGGGGGGGGGGGGGGGGGGGGGGGGGGGGGGGGGGGGGGGGGGGGGGGGGGGGGGGGGGGGGGGGGGGGGGGGGGGGGGFGGGGGGGGGGGGGGGGGGGGGGGGGGGGGGGGGGGGGGGGGGGGGGGGGGGGGGGGGGGGEGGGGGGGGGGGGGGGGGGGGGGGGGGGGGGFEGGGGFGFGFFGGGGFGGDGDGFFF??<@GGFGGFFFFFF?>@BFGDFFGFFFFFFFF<?7
@M04650:207:000000000-C238N:1:1101:29066:10197 1:N:0:19
ACTCCTACGGGAGGCAGCAGTGGGGAATATTGCACAATGGGGGAAACCCTGATGCAGCCATGCCGCGTGTGTGAAGAAGGCCTTCGGGTTGTAAAGCACTTTCAGCGAGGAGGAAAGGTCAGTAGCTAATATCTGCTGGCTGTGACGTTACTCGCAGAAGAAGCACCGGCTAACTCCGTGCCAGCAGCCGCGGTAATACGGAGGGTGCAAGCGTTAATCGGAATTACTGGGCGTAAAGCGCACGCAGGCGGTTGGATAAGTTAGATGTGAAAGCCCCGGGCTCAACCTGGGAAT
+
GGGGGGGGGGGGGGGGGGGGGGGGGGGGGGGGGGGGGGGGGGGGGGGGGGGGGGGGGGGGGGGGGGGGGGGGGGGGGGGGGGGGGGGGGGGGGGGGGGGGGGGGGGGGGGGGGDFFGGGGGGGGGGGGGGGGGGGGGGCGGGGGFGGGGGGGGGGGGCGGGGGGGGGGGGGGGGGGGGGGGGGGFGGGGGGGGG>EGGGGGDCEEGGGGGGFGGGGGGGGGGEGGGGFC6FGBGGEFCFGDG>>GGDDEGGDGGD)=?FFFF7C=CGFBF4@?FFF<>D>B;DF4<5:?FF(8?
@M04650:207:000000000-C238N:1:1101:28461:10201 1:N:0:19
ACTCCTACGGGAGGCAGCAGTGGGGAATATTGCACAATGGGGGAAACCCTGATGCAGCCATGCCGCGTGTGTGAAGAAGGCCTTCGGGTTGTAAAGCACTTTCAGCGAGGAGGAAAGGTCAGTAGCTAATATCTGCTGGCTGTGACGTTACTCGCAGAAGAAGCACCGGCTAACTCCGTGCCAGCAGCCGCGGTAATACGGAGGGTGCAAGCGTTAATCGGAATTACTGGGCGTAAAGCGCACGCAGGCAGTTGGATAAGTTAGATGTGAAAGCCCCGGGCTCAACCTGGGAAT
+
FGGGGGGGGGGGGGG@CGGGGGGGEGGGFGGGGGGGGGGGGGGDGGFGGGGGGGGGGFGGGGGFEGGGGEGGGGGGGGGGGGGGGGGGGGGGGGGGGFFGGGGGGGGFCGGCFGGGGGEGGFFGGGGGFGGFFGFDFGDFFEGGGGDCFCGFGG@FEGGGGCFFGGGGEGGGGGGFGGGGGGGGGGFFGGGGGGGGGGGGCGD:8EGGFGFFEGCEFGGGG3EFCGF+<CCF>EDGFC?D3DE>C3CDFGC720C)9B*6<6*:=>C6@BFF?F)5:><DE>GFFFFFF:<:44
@M04650:207:000000000-C238N:1:1101:15318:10202 1:N:0:19
ACTCCTACGGGAGGCAGCAGTAGGGAATCTTCGGCAATGGGGGCAACCCTGACCGAGCAACGCCGCGTGAGTGAAGAAGGTTTTCGGATCGTAAAACTCTGTTGTTAGAGAAGAACGTTAAGTAGAGTGGAAAATTACTTAAGTGACGGTATCTAACCAGAAAGGGACGGCTAACTACGTGCCAGCAGCCGCGGTAATACGTAGGTCCCAAGCGTTGTCCGGATTTATTGGGCGTAAAGCGAGCGCAGGTGGTTTCTTAAGTCTGATGTAAAAGGCAGTGGCTCAACCATTGTG
+
GGGGGGG<FGGGGGGGGGGGGGGGGGGGGGGGGGGGGGGGGGGGGGGGGGGGGGGGGGGGGGGGGGGFGGGGGGGGGGGGGGGGGGGGGGGGGGGGGGGGGGGGGGFGGGGGGGGGGGGGGGGGGEGGFGGGGGGGGGGGGFGFGGGGGGGGGGGGGFGGGGGGGGGGGGGDFFGGGGGGGGGGGGGGGGGGGGGGGGGGGFGGGGGFGGGGFGGGCGGGGGGDEGGGGGGGFGGGGGFFDDDFGGGGEGGGDGG??FFFGFFC=7:<F?BFFF>F:<*7?:5)9=FBBFFAFA
@M04650:207:000000000-C238N:1:1101:24945:10220 1:N:0:19
ACTCCTACGGGAGGCAGCAGTAGGGAATCTTCGGCAATGGGGGCAACCCTGACCGAGCAACGCCGCGTGAGTGAAGAAGGTTTTCGGATCGTAAAACTCTGTTGTTAGAGAAGAACGTTAAGTAGAGTGGAAAATTACTTAAGTGACGGTATCTAACCAGAAAGGGACGGCTAACTACGTGCCAGCAGCCGCGGTAATACGTAGGTCCCAAGCGTTGTCCGGATTTATTGGGCGTAAAGCGAGCGCAGGTGGTTTCTTAAGTCTGATGTAAAAGGCAGTGGCTCAACCATTGTG
+
GGGGGGGGGGGGGGGGFEGGGCFGGGGGFFGEGEGGGGGGGGGEGGGGGGGGGGGGGGGGGGGGGGGGGGGGGGGGGGGGGDFGGGDC=CGGGGGGGGGGGGGGGEGGGGGFFGFGGGFFGGGGGGGGGGGFFFFGGGGFGF<@DFGGGGGGGGGCFGGGGGGFCCDGGGGGGGFGGGCGGGCGGGFFGGGGGGEGGGGGGFGGGGGGGGGGGGGC5<F7?DCG=C2?7DGCFGGGGGFFBDB>DGGG@FFF<<>FBFFFGF7>?CFAFFF4@FB43?CF@(5)99?:<F6><6
@M04650:207:000000000-C238N:1:1101:21236:10230 1:N:0:19
ACTCCTACGGGAGGCAGCAGTGGGGAATATTGCACAATGGGGGAAACCCTGATGCAGCCATGCCGCGTGTGTGAAGAAGGCCTTCGGGTTGTAAAGCACTTTCAGCGAGGAGGAAAGGTCAGTAGCTAATATCTGCTGGCTGTGACGTTACTCGCAGAAGAAGCACCGGCTAACTCCGTGCCAGCAGCCGCGGTAATACGGAGGGTGCAAGCGTTAATCGGAATTACTGGGCGTAAAGCGCACGCAGGCGGTTGGATAAGTTAGATGTGAAAGCCCCGGGCTCAACCTGGGAAT
+
GGGGGGGGGGGGGGGGGGGGGGGGGGGGGGGGGGGGGGGGGGGGGGGGGGGGGGGGGGGGGGGGGGGGGGGGGGGGGGGGGGGGGGGGGGGGGGGGGGGGGGGGGGGGGGGGGGGGGGGGGGGGGGGGGGGGGGGGGGGGGGGGGGGGGGGGGGGGGGGGGGGGGGGGGGGGGGGGGGGGGGGGGGGGGEEGGGGGGGGGGGGGGCEGGGGGGGGGGGGGGGGGGGGGGGGGDEGGGGFDDGFFGGGGFGG>CDGFF?=FGFGGFGGAFFF@FFFF?FG@E9DFFFFFF>FFB:
@M04650:207:000000000-C238N:1:1101:23069:10243 1:N:0:19
ACTCCTACGGGAGGCAGCAGTGGGGAATATTGCACAATGGGGGAAACCCTGATGCAGCCATGCCGCGTGTGTGAAGAAGGCCTTCGGGTTGTAAAGCACTTTCAGCGAGGAGGAAAGGTCAGTAGCTAATATCTGCTGGCTGTGACGTTACTCGCAGAAGAAGCACCGGCTAACTCCGTGCCAGCAGCCGCGGTAATACGGAGGGTGCAAGCGTTAATCGGAATTACTGGGCGTAAAGCGCACGCAGGCGGTTGGATAAGTTAGATGTGAAAGCCCCGGGCTCAACCTGGGAAT
+
GGGGGGGGGGGGGGGGGGGGGGGGGGGGGGGGGGGGGGGGGGGGGGGGGGGGGGGGGGGGGGGGGGGGGGGGGGGGGGGGGGCGGGGGGGGGGGGGGGGGGGGGGGGGGGGGGGGGGGGGGGGGGGGGGGGGGGGGGGGGDGGGFGGGGGDGGGGGGGGGGGGGGGGGGGEGGGGGGGCGGGGGGGGGGGGGGEEG9EFGEGGGGEE=EGFCGGEGGGGGCGGGCFEGGGFGF5<EGG4C>DE@DDD:3<C<97<<?BFFFFGGFGG4/4=@FFFFFFGE>99=?FF08<F<>(
@M04650:207:000000000-C238N:1:1101:13271:10254 1:N:0:19
ACTCCTACGGGAGGCAGCAGTAGGGAATCTTCGGCAATGGGGGCAACCCTGACCGAGCAACGCCGCGTGAGTGAAGAAGGTTTTCGGATCGTAAAACTCTGTTGTTAGAGAAGAACGTTAAGTAGAGTGGAAAATTACTTAAGTGACGGTATCTAACCAGAAAGGGACGGCTAACTACGTGCCAGCAGCCGCGGTAATACGTAGGTCCCAAGCGTTGTCCGGATTTATTGGGCGTAAAGCGAGCGCAGGTGGTTTCTTAAGTCTGATGTAAAAGGCAGTGGCTCAACCATTGTG
+
GGGGGGGGGGGGGGGGGGGGGGGGGGGGGGGGGGGGGGGGGGGGGGGGGGGGGGGGGGGGGGGGGGGEGGGGGGGGGGGGGGGGGGGGGGGGGGGGGGGGGGGGGGGGGGGGGGGGGGGGGGFGGGGCFGGGGGGGGGGDGGGGFDCFGFGGGGGGGGGGFGGGGGGGGGGGGGGGGGGCFGGGGGGGGGGGGGGGGGGGGGGGGGGGGGEGGGGEEGGGGGEEECFFFGGGFGGGGDFGDGFFGGGGFGGGCDFFBFFFGFC7FGFFFFFBFFE42074?BCFFFFF?FFFF4
@M04650:207:000000000-C238N:1:1101:11308:10305 1:N:0:19
ACTCCTACGGGAGGCAGCAGTGGGGAATATTGCACAATGGGGGAAACCCTGATGCAGCCATGCCGCGTGTGTGAAGAAGGCCTTCGGGTTGTAAAGCACTTTCAGCGAGGAGGAAAGGTCAGTAGCTAATATCTGCTGGCTGTGACGTTACTCGCAGAAGAAGCACCGGCTAACTCCGTGCCAGCAGCCGCGGTAATACGGAGGGTGCAAGCGTTAATCGGAATTACTGGGCGTAAAGCGCACGCAGGCGGGTGGATAAGTTAGATGTGAAAGCCCCGGGCTCAACCTGGGAAT
+
GGGGGGGGGGGGGGGGGGGGEGGGGGGGGGGGGGGGGGGGGGGGGGDFGGGGGGGGGGGGGGGGGGGFFGGGGGGGGGGGFGGGGGGGGGGGGGGGGGGGGGGGGFGGGGDGGGGGGGGGFGGFGCEFGGGFF<FFGGGGGGGGGGGGGGGGGGGGGGGGGGGGGGGGGGDGG7EDGEBGGGDGGGGGGGGGG>EEFG9CCEGGGGGGGGGFECEE=FFGEDC5CC?FCCG5BCDGFFFGDGDB<GGG>GG)9CD<?@@F7*>F?**6@40=B?:5(4C87(77=)>3:FF?01
@M04650:207:000000000-C238N:1:1101:13705:10323 1:N:0:19
ACTCCTACGGGAGGCAGCAGTAGGGAATCTTCGGCAATGGGGGCAACCCTGACCGAGCAACGCCGCGTGAGTGAAGAAGGTTTTCGGATCGTAAAACTCTGTTGTTAGAGAAGAACGTTAAGGAGAGTGGAAAATTACTTAAGTGACGGTATCTAACCAGAAAGGGACGGCTAACTACGTGCCAGCAGCCGCGGTAATACGTAGGTCCCAAGCGTTGTCCGGATTTATTGGGCGTAAAGCGAGCGCAGGTGGTTTCTTAAGTCTGATGTAAAAGGCAGAGGCTCAACCATTGTG
+
GGGGGGGGGGGGGGGGGGGGGGGGGGGGCGG<6@FGGGGGGGGCGGGGGGGGG<6FGGGGGGGGGGGGG7CCFGGGGGGGGGGGGGGGG7FGGGGCD5EGFGGGGGGGGGGGGGF<+D,F@F,,B=CD><<DFGGCF,3@FFG=F9@>>FFCBF9CGF<<>EDBF7:BB@*>FG8FG,F2=CGGCCFGGCEGGCE5ECCCBBFGG+?9C?FEFE>CCCFGGG=**+<AFCGGFG7CCFF7./)5)/91517977*98=?B2*2790:500*9@*7)(,*054*)*903(?8><<
@M04650:207:000000000-C238N:1:1101:20941:10327 1:N:0:19
ACTCCGACGGGAGGCAGCAGTGGGGAATATTGCACAATGGGGGAAACCCTGATGCAGCCATGCCGCGTGTGTGAAGAAGGCCTTCGGGTTGTAAAGCACTTTCAGCGAGGAGGAAAGGTCAGTAGCTAATATCTGCTGGCTGTGACGTTACTCGCAGAAGAAGCACCGGCTAACTCCGTGCCAGCAGCCGCGGTAATACGGAGGGTGCAAGCGTTAATCGGAATTACTGGGCGTAAAGCGCACGCAGGCGGTTGGATAAGTTAGATGTGAAAGCCCCGGGCTCAACCTGGGAAT
+
CFGGGGEGGECFCFECCFGFEEFGCFGFF9EFGEFF<EFGGGECGGCF:FGGGGGGGGGGGGGGCFFFG=CFGAFDAFGGGGGDF@=CFGGGGGFGGGGGGGGGGGGCFGGGGGGGGGGGGGGGGGGGFFGGGGGGGGGGGFFFGGGEGGGGGGGGEGGGGGGGGGFGGGGGGGFGFGGGGGGGCCCECGGEEEEEGGGGEDEECEGEGFEFGCECFGGGG5:AEGGGGGGGF>D7>CFGED:@GGGDFGG99CG?FFFB<@7:F7><FFFFFFF38>DDB9GFFFFFFFF:?4
@M04650:207:000000000-C238N:1:1101:22545:10336 1:N:0:19
ACTCCTACGGGAGGCAGCAGTGGGGAATATTGCACAATGGGGGAAACCCTGATGCAGCCATGCCGCGTGTGTGAAGAAGGCCTTTGGGTTGTAAAGCACTTTCAGCGAGGAGGAAAGGTCAGTAGCTAATATCTGCTGGCTGTGACGTTACTCGCAGAAGAAGCACCGGCTAACTCCGTGCCAGCAGCCGCGGTAATACGGAGGGTGCAAGCGTTAATCGGAATTACTGGGCGTAAAGCGCACGCAGGCGGTTGGATAAGTTAGATGTGAAAGCCCCGGGCTCAACCTGGGAAT
+
GGGGGGGGGGGGGGGGGGGGGGGGGGGGGGGGGGGGGGGGGGGGGGGGGGGGGGGGGGGGGGGGGGGGGGGGGGGGGGGGGGGGGGGGGGGGGGGGGGGGGGGGGGGGGGGGGGGGGGGGGGGGGGGGGGGGGGGGGGGGGGGGGGGGGGGGGGGGGGGGGGGGGGGGGGGGGGGGGGGGGGGGGGGGGGGGGGGGGGGGGGGGGGGGGGGGGGGGGGGGGGGGGGGGGGGGFGGCFGFGFGFFGGGGFGGD7DDFBFFF?FFCFFGAFFFFFFFF0;DEDFG@FFFFFFFFF:
@M04650:207:000000000-C238N:1:1101:12646:10338 1:N:0:19
ACTCCTACGGGAGGCAGCAGTGGGGAATATTGCACAATGGGGGAAACCCTGATGCAGCCATGCCGCGTGTGTGAAGAAGGCCTTCGGGTTGTAAAGCACTTTCAGCGAGGAGGAAAGGTCAGTAGCTAATATCTGCTGGCTGTGACGTTACTCGCAGAAGAAGCACCGGCTAACTCCGTGCCAGCAGCCGCGGTAATACGGAGGGTGCAAGCGTTAATCGGAATTACTGGGCGTAAAGCGCACGCAGGCGGTTGGATAAGTTAGATGTGAAAGCCCCGGGCTCAACCTGGGAAT
+
GGGGGGGGGGGGGGGGGGGGGGGGGGGGGGGGGGGGGGGGGGGGGGGGGGGGGGGGGGGGGGGGGGGGGGGGGGGGGGGGGGGGGGGGGGGGGGGGGGGGGGGGGGGGGGGGGGGGGGGGGGGGGGGGGGGGGGGGGGGGFGGGGGGGGGGGGGGGGGGGGGGGGGGGGGGGGGGGGGGGGGGGGGGGGGGGGGGGGGGGGGGGGGGGGGGGGGGGGGGGGGGGGGGGGGGGB:<CFGFGFGFFD3CD>DGD<DG7B4FF?@DC?FFFF4FFFF@F39DFF;<?FF48?FF0:2
@M04650:207:000000000-C238N:1:1101:25231:10363 1:N:0:19
ACTCCTACGGGAGGCAGCAGTAGGGAATCTTCGGCAATGGGGGCAACCCTGACCGAGCAACGCCGCGTGAGTGAAGAAGGTTTTCGGATCGTAAAACTCTGTTGTTAGAGAAGAACGTTAAGTAGAGTGGAAAATTACTTAAGTGACGGTATCTAACCAGAAAGGGACGGCTAACTACGTGCCAGCAGCCGCGGTAATACGTAGGTCCCAAGCGTTGTCCGGATTTATTGGGCGTAAAGCGAGCGCAGGTGGTTTCTTAAGTCTGATGTAAAAGGCAGTGGCTCAACCATTGTG
+
GGGGGGGGGGGGGGGGGGGGGGGGGGGGGGGGGGGGGGGGGGGGGGGGGGGGGGGGGGGGGGGGGGGGGGGGGGGGGGGGGGGGGGGGGGGGGGGGGGGGGGGGGGGGGGGGGGGGGGFFGGGGGFGGGGGGGGGGGGGGGGGGGGGGGGGGGGGGGGGGGCGGGDGGGGGGGGGGGGGGGGGGGGGGGGGGGGGGGGGGGGGGGGGGGGGGGGEE5CDGGGEGCGGECDGGFGGGGG4DEGEEDGGGDFCC<FGFFF4BCFGGFFFAFBF?FFBFBBFFFFCFFFFFFF?BF9
@M04650:207:000000000-C238N:1:1101:12376:10367 1:N:0:19
ACTCCTACGGGAGGCAGCAGTGGGGAATATTGCACAATGGGGGAAACCCTGATGCAGCCATGCCGCGTGTGTGAAGAAGGCCTTCGGGTTGTAAAGCACTTTCAGCGAGGAGGAAAGGTCAGTAGCTAATATCTGCTGGCTGTGACGTTACTCGCAGAAGAAGCACCGGCTAACTCCGTGCCAGCAGCCGCGGTAATACGGAGGGTGCAAGCGTTAATCGGAATTACTGGGCGTAAAGCGCACGCAGGCGGTTGGATAAGTTAGATGTGAAAGCCCCGGGCTCAACCTGGGAAT
+
GGGGGGGGGGEGGGGGGGGGGGGGGGGGGGGGGGGGGGGGGGGGGGGGGFFGGGGGGGGGGGGGGGGGGGEGGGGGGGGGGGGGGGGGGGGGGGGGGGGGGGGGGGG7FGGGGGGGGGFFGFGFDFGGGGGGGGGGGGGGGEGGGGGFGFFFFGGD7FFGGGGGGGGGGGGGGGGGGGGFGGGGGGGGGGGGGGG>FFGG>EGGGGGGGGGGEGGGGGGGGGCGF9CGE48CEEGGC7@DD<5BGGGGFGGDDG:94BF?CFGF=FGDFFBB7?FFF93@D;<FF?4:BFFB0:
@M04650:207:000000000-C238N:1:1101:12596:10387 1:N:0:19
ACTCCTACGGGAGGCAGCAGTAGGGAATCTTCGGCAATGGGGGCAACCCTGACCGAGCAACGCCGCGTGAGTGAAGAAGGTTTTCGGATCGTAAAACTCTGTTGTTAGAGAAGAACGTTAAGTAGAGTGGAAAATTACTTAAGTGACGGTATCTAACCAGAAAGGGACGTCTAACTACGTGCCAGCAGCCGCGGTAATACGTAGGTCCCAAGCGTTGTCCGGATTTATTGGGCGTAAAGCGAGCGCAGGTGGTTTCTTAAGTCTGATGTAAAAGGCAGTGGCTCGACCATTGTG
+
GGGGGGGGGGGGGGGGGGGGGGGGGGGGGGGGGGGGGGGGGGGGGGGGGGGGGGGGGGGGGEGGGGGGGEGGGGGGGGGGGFGGGGGGGGGGGGGGGGGGGGGGGGGGGGGGGGGGGFGGGGGGGGGFGCGGGGGGFGGGGGGGGGGGGGGGGGGGGGGGGGGGGGGGGGGGGGGGGGGFGGGGGFECFGGGGGEEBFGGGGGGCFFFGGGGGG>EGDFDCGEGDEGCFGGFFGDGGG?GFGFFGGCGEFGF7CCFF6@BFFGF@7*4=FFFFFF><?FFFFFFFF:>BFFF>2
@M04650:207:000000000-C238N:1:1101:23461:10416 1:N:0:19
ACTCCTACGGGAGGCAGCAGTAGGGAATCTTCGGCAATGGGGGCAACCCTGACCGAGCAACGCCGCGTGAGTGAAGAAGGTTTTCGGATCGTAAAGCTCTGTTGTAAGAGAAGAATGTGTGTGAGAGTGGAAAGTTCACACAATGACGGTAACTTACCAGAAAGGGACGGCTAACTACGTGCCAGCAGCCGCGGTAATACGTAGGTCCCGAGCGTTGTCCGGATTTATTGGGCGTAAAGCGAGCGCAGGTGGTTTGATAAGTCTGAAGTTAAAGGCTGTGGCTCAACCATAGT
+
GGGGGGGGGGGGGGGGGGGGGGGGGGGGGGGGGGGGGGGGGGGGGGGGGGGGGGGGGGGGGGGGGGGGGGGGGGFGGGGGFGGGGGGGGGGGGGGGGGGGGGGGGGGGGGGGGGGFFGGFGGGGGGGGGGGGGGGGGGGGGGGGGGGGGGGGGGGGGGFGGGGGGGGGGEEEGGGGGGGGGGGGGGGGGFGGGGGDGDGGGGGGGGGCGEGG5E>EGGGCCDGC?CGGGGGGFG9EDGFGFGFFGGGGFFGGGCCDBFFFGFGGFGF?FFFFFFFFFF5@FFGFFF@?0?FBB
@M04650:207:000000000-C238N:1:1101:11916:10431 1:N:0:19
ACTCCTACGGGAGGCAGCAGTAGGGAATCTTCGGCAATGGGTGCAACCCTGACCGAGCAACGCCGCGTGAGTGAAGAAGGTTTTCGGATCGTAAAACTCTGTTGTTAGAGAAGAACGTTAAGTAGAGTGGAAAATTACTTAAGTGACGGTATCTAACCAGAAAGGGACGGCTAACTACGTGCCAGCAGCCGCGGTAATACGTAGGTCCCAAGCGTTGTCCGGATTGATTGGGCGTAAAGCGAGCGCAGGTGGTTTCTTAAGTCTGATGTAAAAGGCAGTGGCTCAACCATTGTG
+
FGFGGGGGGGG@GGGGGEGGG@,FGFFFAFGGGEGGGGGGG,:,CCGGGGGGGGGGEG@FCECFEGGGGGG<EGFGGFGGG9DFACGGGGE<FFGGGGGGCFGGGGEF<FDGGFGGGGCD@FBCAGFAFGG9FC9FGGFDC3FFFGGGGGG7>DFGF,<BFCCFFG@ECEG@7:B;CFCF8:DDEF8FF5*B>8:*3?EGFFGDGG+AFFGF8=EECC>DEGEEE*0<CFFD>EDC57=F3CD5<)1<57CC*94*9=F?FFFFFD:6FF?FFFEF??<)5:C46/<3<4*6<4
@M04650:207:000000000-C238N:1:1101:2931:10445 1:N:0:19
ACTCCTACGGGAGGCAGCAGTAGGGAATCTTCGGCAATGGGGGCAACCCTGACCGAGCAACGCCGCGTGAGTGAAGAAGGTTTTCGGATCGTAAAACTCTGTTGTTAGAGAAGAACGTTAAGTAGAGTGGAAAATTACTTAAGTGACGGTATCTAACCAGAAAGGGAAGGATAACTACGTGCCAGCAGCCGCGGTAATACGTAGGTCCCAAGCGTTGTCCGGATTTATTGGGCGTAAAGCGAGCGCAGGTGGTTTCTTAAGTCTGATGTAAAAGGCAGTGGCTCAACCATTGTG
+
FGGGFGGEGGGGGGGGGGGGGGGGGGGGFGGGGGGGGGGGGGG+@FFGEGGGGGEGGGFGGGGGGGGGGGGFFGGGGGGFFGGGGGGGEFGGGGGGGGFGGGE<FEFFFGGGGGGGDBAFGBBEDF?CFFG9B,,3@FF<FFGGF9>FBCCFFFGGGFCFCCFD8F,,@C,3FE9BDFG2>>DE48DF@:?@EE:BEFCCGEFFGGC9FFDFFGBE52;F:7?:;6:CEFFC>C/:DD*07<B))))1</9715C==FFFG6CC=>749@BF44@>1(2<F:C)9=4::@7<AB
@M04650:207:000000000-C238N:1:1101:11495:10447 1:N:0:19
ACTCCTACGGGAGGCAGCAGTGGGGAATATTGCACAATGGGGGAAACCCTGATGCAGCCATGCCGCGTGTGTGAAGAAGGCCTTCGGGTTGTAAAGCACTTTCAGCGAGGAGGAAAGGTCAGTAGCTAATATCTGCTGGCTGTGACGTTACTCGCAGAAGAAGCACCGGCTAACTCCGTGCCAGCAGCCGCGGTAATACGGAGGGTGCAAGCGTTAATCGGAATTACTGGGCGTAAAGCGCACGCAGGCGGTCTGTCAAGTCGGATGTGAAATCCCCGGGCTCAACCTGGGAAC
+
GGGGGGGGGGGGGGGGGGGGGGGGGGGGGGGGGGGGGGGGGGGGGGGGGGGGGGGGGGGGGGGGGGGGGGGGGGGGGGGGGGGGGGGGGGGGGGGGGGGGGGGGGGGGGGGGGGFFFGGGGGGGGGGFGGGGGGGGGGGGGGGGGGGGGGGGGGGGGGGGGGGGGGGGGGGGFGGCFGGFDGFGGGGGGGGGGGGGGGGGGEGGGGG=FDDGGGGGGGGGGGGGGGGGDGDGFGCCGGFDE3>BGGGDEGGGGDGFFFFFGBDGEGGFFFFFF?FFFBGFFBGFFFF01FF?34
@M04650:207:000000000-C238N:1:1101:4252:10491 1:N:0:19
ACTCCTACGGGAGGCAGCAGTGGGGAATATTGCACAATGGGGGAAACCCTGATGCAGCCATGCCGCGTGTGTGAAGAAGGCCTTCGGGTTGTAAAGCACTTTCAGCGAGGAGGAAAGGTCAGTAGCTAATATCTGCTGGCTGTGACGTTACTCGCAGAAGAAGCACCGGCTAACTCCGTGCCAGCAGCCGCGGTAATACGGAGGGTGCAAGCGTTAATCGGAATTACTGGGCGTAAAGCGCACGCAGGCGGTTGGATAAGTTAGATGTGAAAGCCCCGGGCTCAACCTGGGAAT
+
GGGGGGGGGGGGGGGGGGGGGGGGGGGGGGGGGGGGGGGGGGGGGGGGGGGGGGGGGGGGGGDGGGGGGGGGGGGGGGGGGGGGGGGGGGGGGGGGGGGGGGGGGGGGGGGGGGGGGGGGGGGGGGGFGFGCGGGGGGGGGGGGGGGGGGGGGGGGGG,DGGGGGGGGGGGGCCFFFGGGGGGGGGGGGGGGGGGGGGGGD8EEGGGGGGGGDGEGGDGGGGEFCGGGGGGGFGGEGG?GFGFFGGGDBGG<DGD<?BFFE@FFFDDBFFFF=FF3:9C>EFGFFFFFFFF1>:
@M04650:207:000000000-C238N:1:1101:10023:10512 1:N:0:19
ACTCCTACGGGAGGCAGCAGTAGGGAATCTTCGGCAATGGGGCAACCCTTGACGGACAACGGCGCGGGGGGGAAGGAAGGTTTCGGATCGTAAAACTCTTGTGTTAGAAAAGAACGTTAAGTAGAGGGGAAAAATACTTAAGTGACGGGATCTAACCAGAAAGGGACGGGTAACTACGGGCCAGCAGCCGCGGTAATAACGAGGTCCCAAACGTTTTTCGGGATTAATTGGCGTAAAACGAAGGCAGGTGGTTTTCTTAGTCTGGTGTTAAAAGCAGTGGGTCAACCCATGTGG
+
GGGGGGGGGGGGGGGGGGGGGGGGGGGGGGGGGGGGGGGGGG:+D,CF<,,,C,+,++C,6+8++6+8++***2/*;,;+CGGC:C+//*00;EG6,0,,,3<0;,,,,,;,/;,//;,;9<,0,,,*:*;EC*;++0<+A+3+++/:***1++<+;9**;F+C>*/*2*2/A++++/**/:8*****;***2//;++++***:/*2A+:***28***21?)//;+2<+:?+)*)19**))*))/**10*9/7D**9*9*2***.*0(.9@F*=)0()*7)-*)**7((0))))
@M04650:207:000000000-C238N:1:1101:21265:10549 1:N:0:19
ACTCCTACGGGAGGCAGCAGTAGGGAATCTTCGGCAATGGGGGCAACCCTGACCGAGCAACGCCGCGTGAGTGAAGAAGGTTTTCGGATCGTAAAACTCTGTTGTTAGAGAAGAACGTTAAGTAGAGTGGAAAATTACTTAAGTGACGGTATCTAACCAGAAAGGGACGGCTAACTACGTGCCAGCAGCCGCGGTAATACGTAGGTCCCAAGCGTTGTCCGGATTTATTGGGCGTAAAGCGAGCGCAGGTGGTTTCTTAAGTCTGATGTAAAAGGCAGTGGCTCAACCATTGTG
+
GGGGGGGGGGGEGGGGGGGGGFGGGGGGGGGGFGGGGGGGGCGGGGGFGGGGGGGGGGGGGGGGGGGGG@FEFGAFGGGGGCGGGGGGGGGGGGGGGGGGGGFGGGGGFGGDGGGFGGFFFGAFE9F@FFGCFF9DFFFGGGDDFFACFC<FGGF9FGFFGGGG@<BFGGGEGFGGGGGGFCFGG:FGGGCGGD88CCGGGCF@8?C?EFFCFEEEG7CDEDD5E6F7C7@CFGG=79=CDCD>3<DCBCC/7<FFFFF6C7>:=:CDF?B?66)5,,9?@0*096@<BF=AA)
@M04650:207:000000000-C238N:1:1101:7718:10554 1:N:0:19
ACTCCTACGGGAGGCAGCAGTGGGGAATATTGCACAATGGGGGAAACCCTGATGCAGCCATGCCGCGTGTGTGAAGAAGGCCTTCGGGTTGTAAAGCACTTTCAGCGGGGAGGAAGGTGTTGCGGTTAATAACCGCAGCAATTGACGTTACCCGCAGAAGAAGCACCGGCTAACTCCGTGCCAGCAGCCGCGGTAATACGGAGGGTGCAAGCGTTAATCGGAATTACTGGGCGTAAAGCGCACGCAGGCGGTCTGTCAAGTCGGATGTGAAATCCCCGGGCTCAACCTGGGAAC
+
GGGGGGGGGGGGGGGGGGGGGGGGGGGGGGGGGGGGGGGGGGGGGGGGGGGGGGGGGGGGGGGGGGGGGGGGGGGGGGGGGGGGGGGGGGGGGGGGGGGGGGGGGGGGGGDGGGGGGGGGGFGEGGGGGGGGGGCGGGGGGGGGGDGGGGGGGGGGG:FGGGGGGGGGCEGGGGGGGGGGGGGGGGGGGGGGGGGCGGGGGD?EGGGGGGGGGGGGGGGGGGGGGGGGGGGGFGGCGGFGEGFFGDD75>GGGGGFF=FFGFGGBGC:==4@FF@F?FGFFBGFFFFF::F?B<
@M04650:207:000000000-C238N:1:1101:23449:10560 1:N:0:19
ACTCCTACGGGAGGCAGCAGTAGGGAATCTTCGGCAATGGGAGCAACCCTGACCGAGCAACGCCGCGTGAGTGAAGAAGGTTTTCGGATCGTAAAACTCTGTTGTTAGAGAAGAACGTTAAGTAGAGTGGAAAATTACTTAAGTGACGGTATCTAACCAGAAAGGGACGGCTAACTACGTGCCAGCAGCCGCGGTAATACGTAGGTCCCAAGCGTTGTCCGGATTTATTGGGCGTAAAGCGAGCGCAGGTGGTTTCTTAAGTCTGATGTAAAAGGCAGTGGCTCAACTATTGTG
+
GGGGGGGGGGGGGGGGGGGGGGGGGGGGGGGGGGGGGGGGGGGGGGGGGGGGGGGGGGGGGGGGGGGGGGGGGGGGGGGGFGGGGGGGGGGGGGGGGGGGGGGGGGGGGGGGGGGGGGGGGGGGGGGGGGFGGFGGGGGGGFGGGGGGGGGGGGGGGGGGGGGGGCGGGGGGGGFGFGGGGGGGGGGGGGGGGG7CECECE<<FGGGFGEFGGGGDDGGGGGGGGDGF+:FFFGGGGGFGF:>EGDGGFGG:/75=?FFFFFFFF::<F?FFFFD43?CFF?/99??B0=F<<)
@M04650:207:000000000-C238N:1:1101:23038:10563 1:N:0:19
ACTCCTACGGGAGGCAGCAGTAGGGAATCTTCGGCAATGGGGGCAACCCTGACCGAGCAACGCCGCGTGAGTGAAGAAGGTTTTCGGATCGTAAAACTCTGTTGTTAGAGAAGAACGTTAAGTAGAGTGGAAAATTACTTAAGTGACGGTATCTAACCAGAAAGGGACGGCTAACTACGTGCCAGCAGCCGCGGTAATACGTAGGTCCCAAGCGTTGTCCGGATTTATTGGGCGTAAAGCGAGCGCAGGTGGTTTCTTAAGTCTGATGTAAAAGGCAGTGGCTCAACCATTGTG
+
GGGGGGGGGGGGGGGGGGGGGGGGGGGGGGGGGGGGGGGGGGGGGGGGGGGGGGGGGGGGGGGGGGGGGGGGGGGGGGGGGGGGGGGGGGGGGGGGGGGGGGGGGGGGGGGGGGGGGGGGGGFGGGGGGGGGGGGGGGGGGEGFFEGDGGGGGGGGGGGGGGGGGGGFGEGGGGGGGGGGGGGGGGGGGGGCGGGEGGGGGFGGGFGGGGGGGGGGGGGGGGEEGGGGGGFGFGGGGGFGFGFFGGGGFGGGCF<FFFF?CFGCFCGFFFFFFF@FFF4@@?DFFFFFFFFAF4
@M04650:207:000000000-C238N:1:1101:4977:10583 1:N:0:19
ACTCCTACGGGAGGCAGCAGTGGGGAATATTGCACAATGGGGGAAACCCTGATGCAGCCATGCCGCGTGTGTGAAGAAGGCCTTTGGGTTGTAAAGCACTTTCAGCGAGGAGGAAAGGTCAGTAGCTAATATCTGCTGGCTGTGACGTTACTCGCAGAAGAAGCACCGGCTAACTCCGTGCCAGCAGCCGCGGTAATACGTAGGTCCCAAGCGTTGTCCGGATTTATTGGGCGTAAAGCGAGCGCAGGTGGTTTCTTAAGTCTGATGTAAAAGGCAGTGGCTCAACCATTGTGT
+
AFGGFFFGGGGBGGGGGGFGFGGGGGGGGGGGGGGGGGGGGFEGGDD<FFFGGGGFGGGGFCGGGGGFGGFGGG<FGGFGGGGGGGG7FECFGGFGFGGGGGGGGCCCFEGDGGE8FCGGFGGFGGGDCCDGGGGGGGGGGGFFGGGGGGGGGGEGGGGGGGCF@GGGGGGDGGGGGGGCEFGG>FFCDCGCEGGGGGGFGFGDGGGGGGGF8CGGCFFC8D=CFFDGGGCFFGGGFGFGDDEFGDD:>CFDDFGFF6=@GFCC?DDAFFFFBBFF?BGFB<C?=F:?7=B>24
@M04650:207:000000000-C238N:1:1101:22566:10616 1:N:0:19
ACTCCTACGGGAGGCAGCAGTAGGGAATCTTCGGCAATGGGGGCAACCCTGACCGAGCAACGCCGCGTGAGTGAAGAAGGTTTTCGGATCGTAAAACTCTGTTGTTAGAGAAGAACGTTAAGTAGAGTGGAAAATTACTTAAGTGACGGTATCTAACCAGAAAGGGACGGCTAACTACGTGCCAGCAGCCGCGGTAATACGTAGGTCCCAAGCGTTGTCCGGATTTATTGGGCGTAAAGCGAGCGCAGGTGGTTTCTTAAGTCTGATGTAAAAGGCAGTGGCTCAACCATTGTG
+
GGGGGGGGGGGGGGGGGGGGGGGGGGGGGGGGGGGGGGGGGGGGGGGGGGGGGGGGGGGGGGGGGGGGGGGGGGGGGGGGGGGGGGGGGGGGGGGGGGGGGGGGGGGGGGGGGGGGGGGGGGGGGGGGGGGGGGGGGGGGGGGGGGGGGGGGGGGGGGGGGGGGGGGGGGGGGGGGGGGGGGGGGGGGGGGGGGGGGGGGGGGGGGGGGGGGGGDEGGGGGGEGGGGGFGGGFGGGGGFGBDFFGGGGFGGGCGGF?FFFEBGGFGGFFFFFFFFFFFGF@:GFFFFBFFFBF4
@M04650:207:000000000-C238N:1:1101:5384:10619 1:N:0:19
ACTCCTACGGGAGGCAGCAGTGGGGAATATTGCACAATGGGGGAAACCCTGATGCAGCCATGCCGCGTGTGTGAAGAAGGCCTTCGGGTTGTAAAGCACTTTCAGCGAGGAGGAAAGGTCAGTAGCTAATATCTGCTGGCTGTGACGTTACTCGCAGAAGAAGCACCGGCTAACTCCGTGCCAGCAGCCGCGGTAATACGGAGGGTGCAAGCGTTAACCGGAATTACTGGTCGTAAAGCGCACGCAGGCGGTCTGTCAAGTCGGATGTGAACTCCCCGGGCTCAACCTGGGAAC
+
EEGGFGGGCEEGGDGGGGFGFEEEGGGGGGGGGFGGGFGGG>G@CFFGGGDFFFFGGF@FF<FFGGGFGGDFGGACGGFFGGCFGGGGGFFGGGGGGDGG,EFGG9=+CCE?FG,BF,CEEEGFED9?,5?9FA<?DF,7=BADEE==CFGGGGD@F@D7<,DCGGFBC@EGGGGGGDDFGCFFGG6BFEEEEGC522+3**:BE8BEGFFDE:>5A*2CEDG5+AF9?F+<55DG3CF37C)>3D>C>GGCGDGFF47@<?<DEGG4F=4*/7))49D)7(9/7:F:<)<(4(
@M04650:207:000000000-C238N:1:1101:12266:10629 1:N:0:19
ACTCCTACGGGAGGCAGCAGTGGGGAATATTGCACAATGGGGGAAACCCTGATGCAGCCATGCCGCGTGTGTGAAGAAGGCCTTCGGGTTGTAAAGCACTTTCAGCGAGGAGGAAAGGTCAGTAGCTAATATCTGCTGGCTGTGACGTTACTCGCAGAAGAAGCACCGGCTAACTCCGTGCCAGCAGCCGCGGTAATACGGAGGGTGCAAGCGTTAATCGGAATTACTGGGCGTAAAGCGCACGCAGGCGGTTGGATAAGTTAGATGTGAAAGCCCCGGGCTCAACCTGGGAAT
+
GGGGGGGGGGGGGGGGGGGGGGGGGGGGGGGGGGGGGGGGGGGGGGGGGGGGGGGGGGGGGGGGGGGFGGGGGGGGGGGGGGGGGGGGGGGGGGGGGGGGGGGGGGGGGGGCFGGGGGGGGGGGGGGGGGGGGGGGGGGGGGGGGGGGGGGGGGGGGGGGGGGGGGGGGGGGGGGGGGGGGGGGGGGGFGGGGGGGGGGGGGEGGGGGGGGGGGGGCGGGGGGGGGGGGGGGFEDCFGFGFGEFGDGGFGGG<DCF7FFFFFGGFDGFFFFFFFF@BBGF>>GFFFF?FFF??(
@M04650:207:000000000-C238N:1:1101:12730:10632 1:N:0:19
ACTCCTACGGGAGGCAGCAGTAGGGAATCTTCGGCAATGGGGGCAACCCTGACCGAGCAACGCCGCGTGAGTGAAGAAGGTTTTCGGATCGTAAAACTCTGTTGTTAGAGAAGAACGTTAAGTAGAGTGGAAAATTACTTAAGTGACGGTATCTAACCAGAAAGGGACGGCTAACTACGTGCCAGCAGCCGCGGTAATACGTAGGTCCCAAGCGTTGTCCGGATTTATTGGGCGTAAAGCGAGCGCAGGTGGTTTCTTAAGTCTGATGTAAAAGGCAGTGGCTCAACCATTGTG
+
GGGGGGGGGGGGGGGGGGGGGGGGGGGGGGGGGGGGGGGGGGGGGGGGGGGGGGGGGGGGGGGGGGGFGGGGGGGGGGGGGGGGGGGGGGGGGGGGGGGGGGGGGGGGGGGGGGGGGGGGGGGGGGGGGGGGGGGGGGGGGGGGGGGGGGGGGGGGGGGGGGGGGGGGGGGGGGGGGGGFGGGGGGGGGGGGGGGGGGGGGGGGGGGGGGGGGGGEGGGGGGEEGGGGGGGGFGGGGGFGDGFFGGGGD<FGDGGFFFFFGFGGFFFFFFFF?4BFFFCFFB4?FFFBF4FDF4
@M04650:207:000000000-C238N:1:1101:2615:10640 1:N:0:19
ACTCCTACGGGAGGCAGCAGTAGGGAATCTTCGGCAATGGGGGCAACCCTGACCGAGCAACGCCGCGTGAGTGAAGAAGGTTTTCGGATCGTAAAACTCTGTTGTTAGAGAAGAACGTTAAGTAGAGTGGAAAATTACTTAAGTGACGGTATCTAACCAGAAAGGGACGGCTAACTACGTGCCAGCAGCCGCGGTAATACGTAGGTCCCAAGCGTTGTCCGGATTGATTGGGCGTAAAGCGAGCGCAGGTGGTTTCTTAAGTCTGATGTAAAAGGCAGTGGCTCAACCATTGTG
+
GFGGGGFGGGGGGGGGGGGGEFGGGGGGGGFFGEGGGGGGGGGGGFGGGDGGGGCFGGGGGGGGGGGFG>EEFGGGGGGGCFGGGGGGGGGGGGGGGGGGGGGGGGGGGGGGGGD8CFFGGGGGGGG<<FFADGGGGCGDGD>FGGGGGGFCECFFFFDC,@>D:CECFGGGEGGGGGECFG>EFGGFGFEGDEEEEGGGF?FEC;CFFFGCGG>=5*2:EDE*8*<9CDF555/*>F4CEGFEGDGD)7>FC<F==FFFG=FGFFFD?F?F?FFF?BFF4:FFFFF:BF4<<4
@M04650:207:000000000-C238N:1:1101:16704:10655 1:N:0:19
ACTCCTACGGGAGGCAGCAGTAGGGAATCTTCGGCAATGGGGGCAACCCTGACCGAGCAACGCCGCGTGAGTGAAGAAGGTTTTCGGATCGTAAAACTCTGTTGTTAGAGAAGAACGTTAAGTAGAGTGGAAAATTACTTAAGTGACGGTATCTAACCAGAAAGGGACGGCTAACTACGTGCCAGCAGCCGCGGTAATACGTAGGTCCCAAGCGTTGTCCGGATTTATTGGGCGTAAAGCGAGCGCAGGTGGTTTCTTAAGTCTGATGTAAAAGGCAGTGGCTCAACCATTGTG
+
GGGGGGGGGGGGGGGGGGGGGGGGGGGGGGGGGGGGGGGGGGGGGGGGGGGGGGGGGGGGGGGGGGGGGGGGGGGGGGGGGGGGGGGGGGGGGGGGGGGGGGGGGGGGGGGGGGGGGGGGGGGGGGGGGGFGCGGFGGGGGGFGGGGGDGGGGGGFGGGGGGG?FGDGGG7EGGFGGGGGGGGGGGGFGGGGGGGGGFFGGEFG@F9ACG?EGGGGDGFGGG;CEFFGGGGG5EGGGG=C:7>:DGGG396CDGGFFFF4EFGFFGFAF4==FFFFB?G@F?GFFFF?FFFAA2
@M04650:207:000000000-C238N:1:1101:13659:10678 1:N:0:19
ACTCCTACGGGAGGCAGCAGTAGGGAATCTTCGGCAATGGGGGCAACCCTGACCGAGCAACGCCGCGTGAGTGAAGAAGGTTTTCGGATCGTAAAACTCTGTTGTTAGAGAAGAACGTTAAGTAGAGTGGAAAATTACTTAAGTGACGGTATCTAACCAGAAAGGGACGGCTAACTACGTGCCAGCAGCCGCGGTAATACGTAGGTCCCAAGCGTTGTCCGGATTTATTGGGCGTAAAGCGAGCGCAGGTGGTTTCTTAAGTCTGATGTAAAAGGCAGTGGCTCAACCATTGTG
+
GGGGGGGGGGGGGGGGGGGGGGGGGGGGGGGGGGGGGGGGGGGGGGGGGGGGGGGGGGGGGGGGGGGGGGGGGGGGGGGGGGGGGGGGGGGGGGGGGGGGGGGGGGGGGGGGGGGGGGGGGGGGGGGFGGGGGGGGGGGGGGGGGGGGGGGGGGGGGGGGGGGGGGGGGDGGGGGFGGGFGGGGGGGGGGGGGGEGEGGGGGGGGGGGFGGGGGG5:CFGGGGEGGGGGGGGFGGGGGFGFGFFGGGGFGGGGGGFFFB?F6FFFGGAFFFFFFFFFFFFFBC@FFF?F@BDA4
@M04650:207:000000000-C238N:1:1101:3495:10683 1:N:0:19
ACTCCTACGGGAGGCAGCAGTGGGGAATATTGCACAATGGGGGAAACCCTGATGCAGCCATGCCGCGTGTGTGAAGAAGGCCTTCGGGTTGTAAAGCACTTTCAGCGAGGAGGAAAGGTCAGTAGCTAATATCTGCTGGCTGTGACGTTACTCGCAGAAGAAGCACCGGCTAACTCCGTGCCAGCAGCCGCGGTAATACGGAGGGTGCAAGCGTTAATCGGAATTACTGGGCGTAAAGCGCACGCAGGCGGGTGGATAAGTTAGATGGGAAAGCCCCGGGCTCAACCTGGGAAT
+
GGGGGGGGGGGGGGGGGGGGGGGGGGGGGGGGGGGGGGGGGGGGGGGFGGGGGGGGGGGGGGGGGGGGGGGEEFGGGGGGGDFGGGGDFE>CFFGGGFGCGGGGGGGGGG:?CFGGF@F5AFDEEGF@FADC?<BFGGF+AFDFGFG=3@=FDEG7FCCFEFGGF,DF7E@EF<BE86DFGGGGFGGC,CEEEGGGGF?8;=CEC8B5BCFFGGGGG7DC*7/7CF7CFGCE>CDGFD?C35)77DGC@CD)1/)76*7991::7DG)>4?FF4F>?FD>E0*96?>01553:8
@M04650:207:000000000-C238N:1:1101:9964:10726 1:N:0:19
ACTCCTACGGGAGGCAGCAGTAGGGAATCTTCGGCAATGGGGGCAACCCTGACCGAGCAACGCCGCGTGAGTGAAGAAGGTTTTCGGATCGTAAAACTCTGTTGTTAGAGAAGAACGTTAAGTAGAGTGGAAAATTACTTAAGTGACGGTATCTAACCAGAAAGGGACGGCTAACTACGTGCCAGCAGCCGCGGTAATACGTAGGTCCCAAGCGTTGTCCGGATTTATTGGGCGTAAAGCGAGCGCAGGTGGTTTCTTAAGTCTGATGTAAAAGGCAGTGGCTCAACCATTGTG
+
GGGGGGGGGGGGGGGGGGGGGGGGGGGGGGGGGGGGGGGGGGGGGGGGGGGGGGGGGGGGGGGGGGGGGGGGGGGGGGGGGGGGGGGGGGGGGGGGGGGGGGGGGGGGGGGGGGGGGGGGGGGGGGGGGGGGGGGGGGGGGGGFGGGGGGGGGGGGGGGGGGGGGGGGGGGGGGGGGGGGGGGGGGGGGGGGGGGGGGGGGGFGEGFFGGGGGGGGGGGGGGG>CFGFFGGGFDCGGGFGFGFFGGCGFGGGGGGFFFF4E7:7@FC:FFFFFFFF?FFFFFC?FFFFFF454-
@M04650:207:000000000-C238N:1:1101:20759:10743 1:N:0:19
ACTCCTACGGGAGGCAGCAGTAGGGAATCTTCGGCAATGGGGGCAACCCTGACCGAGCAACGCCGCGTGAGTGAAGAAGGTTTTCGGATCGTAAAACTCTGTTGTTAGAGAAGAACGTTAAGTAGAGTGGAAAATTACTTAAGTGACGGTATCTAACCAGAAAGGGACGGCTAACTACGTGCCAGCAGCCGCGGTAATACGTAGGTCCCAAGCGTTGTCCGGATTTATTGGGCGTAAAGCGAGCGCAGGTGGTTTCTTAAGTCTGATGTAAAAGGCAGTGGCTCAACCATTGTG
+
GGGGGGGGGGFGGGGGGGGGGGGGGGGGGGGGGGGGGFGFGEGGGGGGGGGGGGGGGGGGGGGGGGGGG@BFGGGGGGGGFGGGGGGGGGGGGGGFGGDFGGGGGGGGFGGGGGGGGGGFGGGGGDGDFGGGGGGGGGGGGGGGGGGGGGGGGGGGGGGFGFFGGGF7>CDEGGGDFFGFFGGFFGGFGFEGCCGGGGFGGGGGGGGGFF6=FCC**9CFEDEE=FGGGFFGFGDGGFFFDGE:G:DCE47C7DFFFBFFFFFGFCFFFF?FF?>@F?GF?<>F?F:8:@FAB4
@M04650:207:000000000-C238N:1:1101:26914:10772 1:N:0:19
ACTCCTACGGGAGGCAGCAGTAGGGAATCTTCGGCAATGGGGGCAACCCTGACCGAGCAACGCCGCGTGAGTGAAGAAGGTTTTCGGATCGTAAAACTCTGTTGTTAGAGAAGAACGTTAAGTAGAGTGGAAAATTACTTAAGTGACGGTATCTAACCAGAAAGGGACGGCTAACTACGTGCCAGCAGCCGCGGTAATACGTAGGTCCCAAGCGTTGTCCGGATTTATTGGGCGTAAAGCGAGCGCAGGTGGTTTCTTAAGTCTGATGTAAAAGGCAGTGGCTCAACCAATGTG
+
FGGGGGGGGGGGGGGGEGGGGGGGGGGGGGGGGCFCGGGGGGGGGGFGGGGGAFGGGGGGGGDGGGGGGGGGGGGGGGGGF9FDGGGGEGGGGGGGGGGGGGDGGGGGGGGDGGGGG=FFGG<FFEFFBDFF=FFFFDGCEGC3CFACFCC@FFFFF@:>FFA<8<@*@EE7CFCFCCEGFG8FEC?CGD=@EG8CCBF9C+AC722<2=?=*C*;CCF*8C**/2<C9CC7.>5EGGFD5<BBCC)/81>F19DFBFFFF=>**2:<9@FF=B5)4:99??<6@6?16)9(-.
@M04650:207:000000000-C238N:1:1101:27430:10780 1:N:0:19
ACTCCTACGGGAGGCAGCAGTAGGGAATCTTCGGCAATGGGGGCAACCCTGACCGAGCAACGCCGCGTGAGTGAAGAAGGTTTTCGGATCGTAAAACTCTGTTGTTAGAGAAGAACGTTAAGTAGAGTGGAAAATTACTTAAGTGACGGTATCTAACCAGAAAGGGACGGCTAACTACGTGCCAGCAGCCGCGGTAATACGTAGGTCCCAAGCGTTGTCCGGATTTATTGGGCGTAAAGCGAGCGCAGGTGGTTTCTTAAGTCTGATGTAAAAGGCAGTGGCTCAACCATTGTT
+
GGGGGGGGGGGGGGGGGGGGGGGGGGGGGGGGGGGGGGGGGGGGGGGGGGGGGGGGGGGGGGGGGGGGGGGGGGGGGGGGGGGGGGGGGGGGGGGGGGGGGGGGGGGGGGGGGGGGGGGGGGGGGGGDGGGFGGGGGGGGGFFDGGGGGGG?FGGGGGGGGGGGGGGGCEGGGGGGGGGGGGGGGGGGGGGGGGGGGGGGGGGGGGGGGGFGGG?C5DFFGGGEECGGGGGGFGGGGGFGFGDFGGGGFGFGDGGFFFFFGFFGFC7:99=FFFFFF<FFFFFFFFF<1=BBA)
@M04650:207:000000000-C238N:1:1101:14149:10781 1:N:0:19
ACTCCTACGGGAGGCAGCAGTAGGGAATCTTCGGCAATGGGGGCAACCCTGACCGAGCAACGCCGCGTGAGTGAAGAAGGTTTTCGGATCGTAAAACTCTGTTGTTAGAGAAGAACGTTAAGTAGAGTGGAAAATTACTTAAGTGACGGTATCTAACCAGAAAGGGACGGCTAACTACGTGCCAGCAGCCGCGGGAATACGGAGGTCCCAAGCGGTGGCCGGATTTATTGGGCGTAAAGCGAGCGCAGGTGGTTTCTTTAGTCTGATGTAAAAGGCAGTGGCTCAACCATTGTG
+
GGGGGGGGGGGGGGGGGGGGGGGGGGGGGGGGFGGGGGGGGEGGGGGGGG?FGG@FCEDGGEGGEEEBC@F<FFGFGGGG?FGGGGG@FCFGGGFDG8=F,CFGEGFGDE<F<FGG=B>B<B?AF99,:F=FFFDFGGAF<DE3D<DEG7<>FACF<DF::BFCEF8C*B@*1?F,,;5,=:F;BC6:8BEDDC*18=2+3*:EGGGGFG6755*;*)*2*)**/++2AF?55*1/5/92.*)07/)>D56F*9C*19**3*0:8*26@FFFF?34:<5<FB/696)4164)))
@M04650:207:000000000-C238N:1:1101:11882:10784 1:N:0:19
ACTCCTACGGGAGGCAGCAGTGGGGAATATTGCACAATGGGGGAAACCCTGATGCAGCCATGCCGCGTGTGTGAAGAAGGCCTTTGGGTTGTAAAGCACTTTCAGCGAGGAGGAAAGGTCAGTAGCTAATATCTGCTGGCTGTGACGTTACTCGCAGAAGAAGCACCGGCTAACTCCGTGCCAGCAGCCGCGGTAATACGGAGGGTGCAAGCGTTAATCGGAATTACTGGGCGTAAAGCGCACGCAGGCGGTGGGATAAGTGATATGTGAAAGCCCCGGGCTCAACCTGGGAAT
+
FGFGGGFGG7:@FGGGGGGEEDGGE@FGDGFF9<FGFGGGGGGGDCDDCGGCGGGFGCF@FFGGGGG:BCCECFFGGCFG,EFGGGG>FFDEGGGGFFBFGGGGGGGGGE=:FGGGGGFEAEEAFAFGFGFAFFEFGFCGFCFGGGGFGEGFFCCFF7ACCC<FCFGGD7FGGCFFGGGGEFGGGGGFGC8*:BGGGGGG5C8EEEDGCCF58E*8:>DG=5CC<C?C7CFC@=>777=C@D>DGDDD@CD))935))17:*2*1*0:@BB4@)57?()5@;<?@F).48@?:.
@M04650:207:000000000-C238N:1:1101:16565:10806 1:N:0:19
ACTCCTACGGGAGGCAGCAGTAGGGAATCTTCGGCAATGGGGGCAACCCTGACCGAGCAACGCCGCGTGAGTGAAGAAGGTTTTCGGATCGTAAAACTCTGTTGTTAGAGAAGAACGTTAAGTAGAGTGGAAAATTACTTAAGTGACGGTATCTAACCAGAAAGGGACGGCTAACTACGTGCCAGCAGCCGCGGTAATACGTAGGTCCCAAGCGTTGTCCGGATTTATTGGGCGTAAAGCGAGCGCAGGTGGTTTCTTAAGTCTGATGTAAAAGGCAGTGGCTCAACCATTGTG
+
GGGGGGGGGGGGGGGGGGGGGGGGGGGGGGGGGGGGGGGGGGGGGGGGGGGGGGGGGGGGGGGGGGGGGGGGGGGGGGGGGGGGGGGGGGGGGGGGGGGGGGGGGGGGGGGGGGGGGGGGGGGFGGGGGGGGGGGGGGGGGGGGGGGGGGGGGGGGGGGGGGGGGGGFGGGGGGGGGGGGGGGGGGGDGGGGGGGGGGGGGGGGGGGGGGGGGGGGGGGGGGEEGFGGGGGFFGCEGGFGFGFFGGGGFGGGGGGFFFFBGFGGFGGAFFFFFF3FBFGFF:F?F4???FFAF2
@M04650:207:000000000-C238N:1:1101:5198:10810 1:N:0:19
ACTCCTACGGGAGGCAGCAGTGGGGAATATTGCACAATGGGGGAAACCCTGATGCAGCCATGCCGCGTGTGTGAAGAAGGCCTTCGGGTTGTAAAGCACTTTCAGCGAGGAGGAAAGGTCAGTAGCTAATATCTGCTGGCTGTGACGTTACTCGCAGAAGAAGCACCGGCTAACTCCGTGCCAGCAGCCGCGGTAATACGGAGGGTGCAAGCGTTAATCGGAATTACTGGGCGTAAAGCGCACGCAGGCGGTTGGATAAGTTAGAGGTGAAAGCCCCGGGCTCAACCTGGGAAT
+
GGGGGGGGGGGGGGGGGGGGGGGDEGGGGGGGGGGGGGGGGGGGGGGGGFGGGGGGGGFDGGGGGGGGGEFFGGDGGGGGFGGFFGGGFG7FGGGFGGGGFGGFGGCCFGGGGGCFGGFGGGGGGGCFGGGGGGFDGGFG,@DFGGGGGGGGGDEGGGGGGGCGGGGCFGGGGGGGFEFFGGGGGGGGCGGE5CEG+99CCEEEGGEEFFGFEE5C=CDGED:F6C?CC48C>59:/?=<575BCCD3>DG7)5<)66B7<92??*>>546/877)(47>)(*96?:>34>::0
@M04650:207:000000000-C238N:1:1101:24953:10812 1:N:0:19
ACTCCTACGGGAGGCAGCAGTGGGGAATATTGCACAATGGGGGAAACCCTGATGCAGCCATGCCGCGTGTGTGAAGAAGGCCTTCGGGTTGTAAAGCACTTTCAGCGAGGAGGAAAGGTCAGTAGCTAATATCTGCTGGCTGTGACGTTACTCGCAGAAGAAGCACCGGCTAACTCCGTGCCAGCAGCCGCGGTAATACGGAGGGTGCAAGCGTTAATCGGAATTACTGGGCGTAAAGCGCACGCAGGCGGTTGGATAAGTTAGTGGTGAAAGCCCCGGGCTCAACCTGGGAAT
+
GGGGGGGGGGGGGGGGGGGGGGGGGGGGGGGGGGGGGGGGGGGGGGGGGGGGGGGGGGGGGGGGGGGGGEGGGGGGGGGGGGGGGGGGGDGGGGGGGGGGGGGGGFGGGGGGGGFFGGFGFFGGGGFGEFGGGGGFGGCFGGCGGGEGDAFGGG>E@GGGGGGGGGGGGGCCFFEFEECCGGGGGFCEB:EGGGGEFCFFEEEEDGGCGG?5ECEGGC>FECG5?FGGCGFFDEGGGDFGFG>;DGGDEGD<59C:BF??EFFF*0/))9?=6<4>:9D@@17F?FF?F>)848
@M04650:207:000000000-C238N:1:1101:14906:10842 1:N:0:19
ACTCCTACGGGAGGCAGCAGTGGGGAATATTGCACAATGGGGGAAACCCTGATGCAGCCATGCCGCGTGTGTGAAGAAGGCCTTCGGGTTGTAAAGCACTTTCAGCGAGGAGGAAAGGTCAGTAGCTAATATCTGCTGGCTGTGACGTTACTCGCAGAAGAAGCACCGGCTAACTCCGTGCCAGCAGCCGCGGTAATACGGAGGGTGCAAGCGTTAATCGGAATTACTGGGCGTAAAGCGCACGCAGGCGGTTGGATAAGTTAGATGTGAAAGCCCCGGGCTCAACCTGGGAAT
+
GGGGGGGGGGGGGGGGGGGGGGGGGGGGGGGGGGGGGGGGGGGGGGGGGGGGGGGGGGGGGGGGGGGGGGGGGGGGGGGGGGGGGGGGGGGGGGGGGGGGGGGGGGGGGGDGGGGGGGGGGGGGGGGGGGGGGGGGDGGGGGGGGGGGGGGGGGGGGGGGGGGGGGGGGGGGGFGGGGGGGGGGGGGGGGGGGGGGGGGGGCGGGGGGGGGFEEGEGGGGGGEGGGGGFGGGEEGEGGFGFGFFGGGGFGG9>DG@6@6B0@GGFGGF=96BFFF@FFGFF9FFFFFFBF@:>(
@M04650:207:000000000-C238N:1:1101:10157:10848 1:N:0:19
ACTCCTACGGGAGGCAGCAGTGGGGAATATTGCACAATGGGGGAAACCCTGATGCAGCCATGCCGCGTGTGTGAAGAAGGCCTTCGGGTTGTAAAGCACTTTCAGCGAGGAGGAAAGGTCAGTAGCTAATATCTGCTGGCTGTGACGTTACTCGCAGAAGAAGCACCGGCTAACTCCGTGCCAGCAGCCGCGGTAATACGGAGGGTGCAAGCGTTAATCGGAATTACTGGGCGTAAAGCGCACGCAGGCGGGTGGATAAGTTAGATGTGAAAGCCCCGGGCTCAACCTGGGAAT
+
GGGGGGGGGGGEGGGGGGGGGGGGGGGGGGGGGGGGGGGGGGGGDGGGGGGGGGGGGGGGGGG@FEEGGCGGGFGGGGGGFGGFFGGGGGGGGFGGGGFGGGGGGFGCGGGGGGGCFGGCFGGGGFGGGFGFGGGGGGGEFEDFGGGEGFGGGGGGGGGGGGGGGGGGF7FGCFCE@EGCGCFFDGGG>EDGGG78;FGGDEEE7CEGFGFGGGDEG>DGDDC=C?CGFGFC>GGDFFFGFG>>DGGGFGG)19D:44@?C4CC@CG)8949*).7?93532FFF@5(4>F02(
@M04650:207:000000000-C238N:1:1101:20327:10854 1:N:0:19
ACTCCTACGGGAGGCAGCAGTAGGGAATCTTCGGCAATGGGGGCAACCCTGACCGAGCAACGCCGCGTGAGTGAAGAAGGTTTTCGGATCGTAAAACTCTGTTGTTAGAGAAGAACGTTAAGTAGAGTGGAAAATTACTTAAGTGACGGTATCTAACCAGAAAGGGACGGCTAACTACGTGCCAGCAGCCGCGGTAATACGTAGGTCCCAAGCGTTGTCCGGATTTATTGGGCGTAAAGCGAGCGCAGGTGGTTTCTTAAGTCTGATGTAAAAGGCAGTGGCTCAACCATTGTG
+
GGGGGGGGGGGGGGGGGGGGGGGGGGGGGGGGGGGGGGGGGGGGGGGGGGGGGGGGGGGGGGGGGGGGGGGGGGGGGGGGGGGGGGGGGGGGGGGGGGGGGGGGGGGGGGGGGGGGGGGGGGFGGGGGGGGGGGGGGGGGGGGGGGGGGGGGGGGGGGGGGGGGGGGGGGGGGGGGGGGGGGGGGGGGGGGGGGGGGGGGGGGGGGGGGGGGGGGGGGGGGDE5C?FGGGGGFGGGGGFGFGEFGGGGFGGGGGC?FFFFFFG7*7CAFFFFFFFFFFGFFF<FFFFFFFFFF)
@M04650:207:000000000-C238N:1:1101:4354:10858 1:N:0:19
ACTCCTACGGGAGGCAGCAGTGGGGAATATTGCACAATGGGGGAAACCCTGATGCAGCCATGCCGCGTGTGTGAAGAAGGCCTTCGGGTTGTAAAGCACTTTCAGCGAGGAGGAAAGGTCAGTAGCTAATATCTGCTGGCTGTGACGTTACTCGCAGAAGAAGCACCGGCTAACTCCGTGCCAGCAGCCGCGGTAATACTGCGGGTGCAAGCGTTAATCGGAATTACTGGGCGTAAAGCGCACGCAGGCGGTTGGATAAGTTAGATGTGAAAGCCCCGGGCTAAACCTGGGAAT
+
GGGGGGGGGGCGGGGGGGGGGGGFGGGGGGGGGGGGGGGGFGGGGGGGGGGGGGGGGGDGGGGGGGGGGGGGGGGGGGGCE,CFGGGGGGGGGGG9?BFGFGGGGGGGGGGGGGGGG@FAAFGEGGFCG<<FGFG<FG<FFCFFCCFB7FE=>FCE<F<>FFFFGFEFEGEEGGFGGGFFEGFGCFC>:EC@E8:*>;B+;+3BEGCCCFG5E:EE57*98<E=+<+<9>GGE59CGGFGB))8CDGGEGG>9CG4**9?09:7@*?<FF?6@40.:;GDEF*6=FF?3)7478
@M04650:207:000000000-C238N:1:1101:20662:10860 1:N:0:19
ACTCCTACGGGAGGCAGCAGTGGGGAATATTGCACAATGGGGGAAACCCTGATGCAGCCATGCCGCGTGTGTGAAGAAGGCCTTCGGGTTGTAAAGCACTTTCAGCGAGGAGGAAAGGTCAGTAGCTAATATCTGCTGGCTGTGACGTTACTCGCAGAAGAAGCACCGTCTAACTCCGTGCCAGCAGCCGCGGTAATACGGAGGGTGCAAGCGTTAATCGGAATTACTGGGCGTAAAGCGCACGCAGGCGGTTGGATAAGTTAGATGTGAAAGCCCCGGGCTCAACCTGGGAAT
+
GGGGGGGGGGGGGGGGGGGGGGGGGGGGGGGGGGGGGGGGGGCGGGGGGGGGGGGGGGGGGGGGGGGGGGGGGGGGGGGGGGGGGGGGFFGGGGGGGGGGGGGGGGGGGGGGGGGGGGGGGGGGGGGGGGGGGGGGGGGGGGGGGGGGGGGGGGGGGGGGGGGGGGGGGGGGGGGGGGGGGGGGGGGGGGGGGGGGGEGGGGGGGGGGGGGGGGGCFGGGGGGGGGGGGFFGEGGGGGFGFGFFGGGGFGGDGD<;FFBFFFGFFGGAFFFFFFFF?(9>EFGF??F7?FF<02
@M04650:207:000000000-C238N:1:1101:25353:10883 1:N:0:19
ACTCCTACGGGAGGCAGCAGTGGGGAATATTGCACAATGGGGGAAACCCTGATGCAGCCATGCCGCGTGTGTGAAGAAGGCCTTCGGGTTGTAAAGTACTTTCAGCGGGGAGGAAGGTGTTGTGGCTAATAACCGCAGCAATTGACGTTACCCGCAGAAGAAGCACCGGCTAACTCCGTGCCAGCAGCCGCGGTAATACGGAGGGTGCAAGCGTTAATCGGAATTACTGGGCGTAAAGCGCACGCAGGCGGTCTGTCAAGTCGGATGTGAAATCCCCGGGCTCAACCTGGGAAC
+
GGGGGGGGGGGGGGGGGGGGGGGGGGGGGGGGGGGGGGGGGGGGGGGGGGGGGGGGGGGGGGGGGGGGGGGGGGGGGGGGGGGGGGGGGGGGGGGGGGGGGGGGGGGGGGGGGGGGGGGGGGGGGGGGGGGGGGGGGGGGGGGGGGGGGGGGGGGGGGGGGGGGGGGGGGGGGGGGGGGGGGGGGGGGGGGGGGGGGGGGGGGGGGEGGCFGGGGGGGGGGGEGGGGGGGGGDEGGGGFGFGFFGGGGFGDGGGGFFFFFGFGGFGGFFFFFF??FFFGFE6CF??FFFFF?F:
@M04650:207:000000000-C238N:1:1101:12705:10883 1:N:0:19
ACTCCTACGGGAGGCAGCAGTGGGGAATATTGCACAATGGGGGAAACCCTGATGCAGCCATGCCGCGTGTGTGAAGAAGGCCTTCGGGTTGTAAAGCACTTTCAGCGAGGAGGAAAGGTCAGTAGCTAATATCTGCTGGCTGTGACGTTACTCGCAGAAGAAGCACCGGCTAACTCCGTGCCAGCAGCCGCGGTAATACGGAGGGTGCAAGCGTTAATCGGAATTACTGGGCGTAAAGCGCACGCAGGCGGTTGGATAAGTTAGATGTGAAAGCCCCGGGCTCAACCGGGGAAT
+
FGGGGGGGGGGGGGGGGGGGGGGGGGGGGGGGGGGGGGGGGGGGGGGGGGGGGGFGGGGGGGGGGGGGGEGGGGGGGGGGGGGGGGGGGEGGGGGGGDGGCGGGGGGEEGGGGGGFFGEGFG?FGFA<FCFGFFGGGGGCAFGFGGGCFGF<DFGDGG7EGCGGG7>FGGEEGGGGGGFGGGGGGGGGFGGGGGGGGGGGGGEGGEEGGGGFGCG=CFGGEDEFFGCFGGGG7CDEGGFD5CEFGGGC3CG)/97)9F8?<6:C=*;>BBFFF?F<<BGFF>*9?FF(4>5(4.
@M04650:207:000000000-C238N:1:1101:13733:10892 1:N:0:19
ACTCCTACGGGAGGCAGCAGTAGGGAATCTTCGGCAATGGGGGCAACCCTGACCGAGCAACGCCGCGTGAGTGAAGAAGGTTTTCGGATCGTAAAACTCTGTTGTTAGAGAAGAACGTTAAGTAGAGTGGAAAATTACTTAAGTGACGGTATCTAACCAGAAAGGGACGGCTAACTACGTGCCAGCAGCCGCGGTAATACGTAGGTCCCAAGCGTTGTCCGGATTTATTGGGCGTAAAGCGAGCGCAGGTGGTTTCTTAAGTCTGATGTAAAAGGCAGTGGCCCAACCATTGTG
+
GGGGGGGGGGGGGGGGGGGGGGGGGGGGGGGGGGGGGGGGGGGGGGGGGGGGGGGGGGGGGGGGGGGGGGGGGGGGGGGGGGGGGGGGGGGGGGGGGGGGGGGGGGGGGGGGGGGGGGGGGGGGGGGFDG9FEDDFFGGGGGGGGGGGGEGGGGGGGGGGGGGFGGGGGCGGGGGGGGGFGGGFGGGGDFGGGGGEGGGGGGGGGG?CCGGGD=;EGGGGGDEGE?CFFFGGFGGGGGFGFGFEGGGGFGGGD3CFFF49F7:C=CGAFFFFF65>?FGFF:*.8>EBB?BBB2
@M04650:207:000000000-C238N:1:1101:8567:10909 1:N:0:19
ACTCCTACGGGAGGCAGCAGTGGGGAATATTGCACAATGGGGGAAACCCTGATGCAGCCATGCCGCGTGTGTGAAGAAGGCCTTCGGGTTGTAAAGCACTTTCAGCGAGGAGGAAAGGTCAGTAGCTAATATCTGCTGGCTGTGACGTTACTCGCAGAAGAAGCACCGGCTAACTCCGTGCCAGCAGCCGCGGTAATACGGAGGGTGCAAGCGTTAATCGGAATTACTGGGCGTAAAGCGCACGCAGGCGGTTGGATAAGTTAGATGTGAAAGCCCCGGGCTCAACCTGGGAAT
+
GGGGGGGGGGGGGGGGGGGGGCGGGGGGGGGGGGGGGGGGGGGGGGGGGGGGGGGGGGGGGGGGGGGFGGCFGGFGGGGFGGGGGGGGGGGGGGGGGEGGCEFFFACCGGGGGGGC<F=FFGG,FFGGGGGFGGFFGGGG@FBFFGGG<FGGGEEGDGGGGGGGGGGGGGGGGGGGFEFGGGGGGGGG@CEGCEECC99BC;EEGGG5?CCGGGGE=7>FGDGGGFGFFGF:>C9:CF=C>53<DDDGEGC>)>C:*977A97:8*:4@F==B4F3<9CB>>*74?F(3F>?(,
@M04650:207:000000000-C238N:1:1101:26598:10918 1:N:0:19
ACTCCTACGGGAGGCAGCAGTGGGGAATATTGCACAATGGGGGAAACCCTGATGCAGCCATGCCGCGTGTGTGAAGAAGGCCTTCGGGTTGTAAAGCACTTTCAGCGAGGAGGAAAGGTCAGTAGCTAATATCTGCTGGCTGTGACGTTACTCGCAGAAGAAGCACCGGCTAACTCCGTGCCAGCAGCCGCGGTAATACGGAGGGTGCAAGCGTTAATCGGAATTACTGGGCGTAAAGCGCACGCAGGCGGTTGGATAAGTTAGATGTGAAAGCCCCGGGCTCAACCTGGGAAT
+
GGGGGGGGGGGGGGGGGGGGGGGGGGGGGGGGGGGGGGGGGGGGGGGGGGGGGGGGGGGGGGGGGGGFGGGGGGGGGGGGGGGGGGGGGGGGGGGGGGGGGGGGGGGGGGGGGGGGGGGGGGGGGGGGFGGGGGGGGGGGGGGGGGGGGGGGGGGGGGGGGGGGGGGGGGGGGGGGGGGGGGGGFGGGGGGGGGGGGGGGGGGGGGGGGGGGGGGGGGGGGGEDGGGGGGGGFGGEFGFGFGFFGGGGFGG<CDGFB4=FC6FGF>CAFFFFFFFFFFGFFFGFFFFFFF>?::
@M04650:207:000000000-C238N:1:1101:27000:10945 1:N:0:19
ACTCCTACGGGAGGCAGCAGTAGGGAATCTTCGGCAATGGGGGCAACCCTGACCGAGCAACGCCGCGTGAGTGAAGAAGGTTTTCGGATCGTAAAACTCTGTTGTTAGAGAAGAACGTTAAGTAGAGTGGAAAATTACTTAAGTGACGGTATCTAACCAGAAAGGGACGGCTAACTACGTGCCAGCAGCCGCGGTAATACGTAGGTCCCAAGCGTTGTCCGGATTTATTGGGCGTAAAGCGAGCGCAGGTGGTTTCTTAAGTCTGATGTAAAAGGCAGTGGCTCAACCAGTGTG
+
GGGGGGGGGDFCFGGCGGFGFGEFDGGGGGEGGGGG:FGGGGGGGGGGCGGGGGGGGGGGFGGEFGGGGGGFFGGGGFFFGGEFGGGGDEFGGCGGCFGGGGGGGGGGAFGGGFF=FGGDFDFGFGGGFG@FDFGCFCDGFGGBFDFGGGGGGGGGFFGGGDGFGG8FGGGGGG,,DBCFGGGGGCEGFGDGGEB>CCCB>9FGEG9FCFGGFEE5:7FCCC=2C+:7<CDGFG<EDGFFDD>BDDGDFF67*9CF4=B7CB2:FG:<47BF?FD4<BC?FB4?FF<:3)9>94
@M04650:207:000000000-C238N:1:1101:15631:10987 1:N:0:19
ACTCCTACGGGAGGCAGCAGTAGGGAATCTTCGGCAATGGGGGCAACCCTGACCGAGCAACGCCGCGTGAGTGAAGAAGGTTTTCGGATCGTAAAACTCTGTTGTTAGAGAAGAACGTTAAGTAGAGTGGAAAATTACTTAAGTGACGGTATCTAACCAGAAAGGGACGGCTAACTACGTGCCAGCAGCCGCGGTAATACGTAGGTCCCAAGCGTTGTCCGGATTTATTGGGCGTAAAGCGAGCGCAGGTGGTTTCTTAAGTCTGATGTAAAAGGCAGTGGCTCAACCATTGTG
+
GGGGGGGGGDGGGGEGGGEGGGGGGGGGGGGGGGGGGDGGGGDFGGDFGGGFGGGGEFEGGGGEEGGGGGGGGGGGGGGGGGFGGEFEGGGGGGGGFGGFCGGGFGGGGFGGFGGGGGGGGGDGGGGCFGFGEDGGGFFCFFGGGGGGGGGGGGGGGFFGGGGGGGC7FEGGGEFGGGGFCECFFFCFGCEGGGGGGGCFFFGGGGGGGFGEFGGEGGGGGGC*8?FGGGGGFGGGGGFGF<BFGGGGFGGGDGGFFFF?+@FGFFG>FFFFFF@FFFFFFF76??FBBFF5))
@M04650:207:000000000-C238N:1:1101:26769:10993 1:N:0:19
ACTCCTACGGGAGGCAGCAGTGGGGAATATTGCACAATGGGGGAAACCCTGATGCAGCCATGCCGCGTGTGTGAAGAAGGCCTTCGGGTTGTAAAGCACTTTCAGCGAGGAGGAAAGGTCAGTAGCTAATATCTGCTGGCTGTGACGTTACTCGCAGAAGAAGCACCGGCTAACTCCGTGCCAGCAGCCGCGGTAATACGGAGGGTGCAAGCGTTAATCGGAATTACTGGGCGTAAAGCGCACGCAGGCGGCTGGATAAGTTAGATGTGAAAGCCCCGGGCTCAACCTGGGAAT
+
GGGGGGGGGGGGGGGGGGGGGGGGGGGGGGGGGGGGGGGGGGGGGGGFGGGGGGGGGCDGGGGGGGGGGGGGGGGGGGGGDEGGGGGGGGGGGGGGFFBF8EGDFF>>FGGEGGGGGF=EFCFFGEEFGDDED<CFFFCGGGDGFGGCFGFFGGGGGFGGGGGDGGGGDECEF,>9EGGGCF@BDFFD8CE7ECEECFGGDGEEGGG5CGGG8AE*:FFGGGC5FFCFCGCF:>CCCC*95C5>>GC37CD)C79)19@F<@FGF7C<FFFF?:4>:9C:56*6?4>:?FF04(
@M04650:207:000000000-C238N:1:1101:4423:11001 1:N:0:19
ACTCCTACGGGAGGCAGCAGTGGGGAATATTGCACAATGGGGGAAACCCTGATGCAGCCATGCCGCGTGTGTGAAGAAGGCCTTCGGGTTGTAAAGCACTTTCAGCGAGGAGGAAAGGTCAGTAGCTAATATCTGCTGGCTGTGACGTTACTCGCAGAAGAAGCACCGGCTAACTCCGTGCCAGCAGCCGCGGTAATACGGAGGGTGCAAGCGTTAATCGGAATTACTGGGCGTAAAGCGCACGCAGGCGGTTGGATAAGTTAGATGTGAAAGCCCCGGGCTCAACCTGGGAAT
+
GGGGGGGGGGGGGGGGGGGGGGGGGGGGGGGGGGGGGGGGGGGGGGGFGGGGGGGGGGGGGGGGGGGEGGGGGGGGGGGGGGGGGGGGGGGGFFFFGGGGGGGGGGGCEFEGGGGGGGGGGFGGGGFGGGGGGGGGGGGGGGGGGGGGGGGC<FFDGDFGGGGGGFFCEGCCGGGGGGGGGGGGFGFGFGGGGEECGGFGGGGEGGGGGFGGGEECFGF3CDGGGGGGGGGGDE3EGGFGFC5>D3CGFDGD5CG@FFFFG?DD*::)7B*=@@FFF0CDF>GFFFFFFFF:??
@M04650:207:000000000-C238N:1:1101:13071:11010 1:N:0:19
ACTCCTACGGGAGGCAGCAGTAGGGAATCTTCGGCAATGGGGGCAACCCTGACCGAGCAACGCCGCGTGAGTGAAGAAGGTTTTCGGATCGTAAAACTCTGTTGTTAGAGAAGAACGTTAAGTAGAGTGGAAAATTACTTAAGTGACGGTATCTAACCAGAAAGGGACGGCTAACTACGTGCCAGCAGCCGCGGTAATACGTAGGTCCCAAGCGTTGTCCGGATTTATTGGGCGTAAAGCGAGCGCAGGTGGTTTCTTAAGTCTGATGTAAAAGGCAGTGGCTCAACCATTGTG
+
GGGGGGGGGGGGGGGGGGGGGGGGGGGGGGGGGGGGGGGGGGGGGGGGGGGGGGGGGGGGGGGGGGGGGGGGGGGGGGGGFGGGGGGGGGGGGGGGGGGGGGGGGGGGGGGGGGGGGGGGGGGGGGGGGGGGGGGGGGGGGGGGGGGGGGGGGGGGGGGGGGGGFGGGGGGGGGGGGGGGFGGGGGGGGGGGGGGGGGGGGGGGCGGGGGGGGGGGGGFGGCCGGFGFF7CFFGDGGGFGFGFFGGGGFGGGGGGFFFFFGFFCFD>AFFFFFFF@??DFF?4FF*.806FAF)
@M04650:207:000000000-C238N:1:1101:7781:11013 1:N:0:19
ACTCCTACGGGAGGCAGCAGTAGGGAATCTTCGGCAATGGGGGCAACCCTGACCGAGCAACGCCGCGTGAGTGAAGAAGGTTTTCGGATCGTAAAGCTCTGTTGTAAGAGAAGAATGTGTGTGAGAGTGGAAAGTTCACACAATGACGGTAACTTACCAGAAAGGGACGGCTAACTACGTGCCAGCAGCCGCGGTAATACGTAGGTCCCGAGCGTTGTCCGGATTTATTGGGCGTAAAGCGAGCGCAGGTGGTTTGATAAGTTAGATGTGAAAGCCCCGGGCTCAACCTGGGA
+
GGGGGGGGGGGGGGGGGGGGGGGGGGGGGGGGGGGGGGGGGGGGGGGGGGGGGGGGGGGGGGGGGGGGGGGGGGGGGGGGGCFGGGGGGGGGGGGGGGGGGGGGGGGGGGGGGGGGGGGGGGGGGGGGGGGGGGGFGGGGGGGCFGGGGGGGGGGGGGGDCGGGGGGGGGGGGGGGGGGFCCFGGGGGGFGGGGEGGGGGG+<CGFEDGGGGGGGGGDGGGGC7*9EFGGGGFGCGDDFFF3DFGDDD>9FGC30;=?=BG@>FFFFFFFFFFFFF?<GB:95:FF??35F:<
@M04650:207:000000000-C238N:1:1101:29097:11031 1:N:0:19
ACTCCTACGGGAGGCAGCAGTAGGGAATCTTCGGCAATGGGGGCAACCCTGACCGAGCAACGCCGCGTGAGTGAAGAAGGTTTTAGGATCGTAAAACTCTGTTGGTAGAGAAGAACGTTAAGTAGAGTGGAAAATTACTTAAGTGACGGTATCTAACCAGAAAGGGACGGCTAACTACGTGACAGCAGCCGCGGTAATACGTAGGTCCCAAGCGTTGTCCGGTTTTATTGGTCGTAACGCGAGCGCAGGTGGTTTCTTAAGTCTGATGTAAAAGGCATTGGCTCAACCATTGTG
+
GGGGGGGGGGGGGGGGGGGGGDCGGGGGGGGEF7FGGGGGG@FDGGFGFGGGCGEGGG7F,F+>CGGGGGGGGGFGGGCG@,5D,:FEE<@E,EFGGG<5,CF,,BEC?FEGG8F<FFDF=FFFC?FFE7=,?>FF9DF,C,CFGGGGCE@FFGFGG,><:7:FFED***78C>@E,DCF>2;;EEGG,2:B**=C*B9C*39CDEF68:C**/*;>>>:*/*/*2<CG7900C7C<*83>DBDDDDDFC4DG5<==F??E?7DFF7:7**008>F?)*10576447:1=F44)
@M04650:207:000000000-C238N:1:1101:4490:11041 1:N:0:19
ACTCCTACGGGAGGCAGCAGTGGGGAATATTGCACAATGGGGGAAACCCTGATGCAGCCATGCCGCGTGTGTGAAGAAGGCCTTCGGGTTGTAAAGCACTTTCAGCGAGGAGGAAAGGTCAGTAGCTAATATCTGCTGGCTGTGACGTTACTCGCAGAAGAAGCACCGGCTAACTCCGTGCAAGCAGCCGCGGTAATACGGAGGGTGCAAGCGTTAATCGGAATTACTGGGCGTAAAGCGCACGCAGGCGGTTGGATAAGTTAGATGTGAAAGCCCCGGGCTCAACCTGGGAAT
+
GGGGGFGGGGGGGGGGGGGGFGGGGGGGGGGGGCFGGGFGGGGGGGFGGGGGGGGGFFGFGFGGGGGGD=,CEEFAFGGG8CFGGGGGGGGGGGGG,AEGFFGGG9>=FGE7CGFFGGGAFFFFCABFFFGGFFF,AAFGFEDCADF@<>CD9F+C@CCFFFGGGGEGDG*@FGAF7CDF7*?BFGGBBCGG>E7CEGE8E8EGGE>=C7</?=8?FC7C=GD5?FFGGFGDE5>C<77C57)77CDD3CD939D;4/97A6F:=FF)*/9@7F5036<5:2<69@>((<F?B<
@M04650:207:000000000-C238N:1:1101:8643:11089 1:N:0:19
ACTCCTACGGGAGGCAGCAGTGGGGAATATTGCACAATGGGGGAAACCCTGATGCAGCCATGCCGCGTGTGTGAAGAAGGCCTTCGGGTTGTAAAGCACTTTCAGCGAGGAGGAAAGGTCAGTAGCTAATATCTGCTGGCTGTGACGTTACTCGCAGAAGAAGCACCGGCTAACTCCGTGCCAGCAGCCGCGGTAATACGGAGGGTGCAAGCGTTAATCGGAATTACTGGGCGTAAAGCGCACGCAGGCGGTTGGATAAGTTAGATGTGAAAGCCCCGGGCTCAACCTGGGAAT
+
GGGFGGGGGGGGEGGGGGGGGGGGGGGGGGGGGGGGGGGGGGGGGGGGGGGGGGGGGGGGGGGGGGGCGGGGGGGGGGGGGGGGGGGGGGGGGGGGGGGGGGGFGGGGGGGGGGGGGGGGGGGGGFEGGGGGGGGGGGGGFGGGFGGGFGGGGGGGGGGGGGGGGGGGEGGGGFDFFGGGGDCFGGGGGGGGGGDGGGGGGGGCCEGGEGGGGGGEGGGG5C5C8CCFGGGFBCGEFGFGFGF@G3<D:C<>5970?F?=37CGFGGAFF?FFFFFB(7>E(>FFFF02>:??:
@M04650:207:000000000-C238N:1:1101:21220:11093 1:N:0:19
ACTCCTACGGGAGGCAGCAGTAGGGAATCTTCGGCAATGGGGGCAACCCTGACCGAGCAACGCCGCGTGAGTGAAGAAGGTTTTCGGATCGTAAAACTCTGTTGTTAGAGAAGAACGTTAAGTAGAGTGGAAAATTACTTAAGTGACGGTATCTAACCAGAAAGGGACGGCTAACTACGTGCCAGCAGCCGCGGTAATACGTAGGTCCCAAGCGTTGTCCGGATTTATTGGGCGTAAAGCGAGCGCAGGTGGTTTCTTAAGTCTGATGTAAAAGGCAGTGGCTCAACCATTGTG
+
GGGGGGGGGGGGGGGGGGGGGGGGGGGGGGGGGGGGGGGGGGGGGGGGGGGGGGGGGGGGGGGGGGGGGGGGGGGGGGGGGGGGGGGGGGGGGGGGGGGGGGGGGGGGGGGGGGGGGGGGGGGGGGGGGGGGGGGGGGGGGGGGGGGGGGGGGGGGGGGGGGGGGGGGGGGGGGGGGGGGGGGGGGGGGGGGGGGGGGGGGGGGGGGGGGGGGGEGGGGGGGECGGGGGGFGFGGGGGFGFGFFGGDDEFGGDGGFFFFBGFGCFGGFFFFFF?EFFFFF@FCF@?@FFFFAA4
@M04650:207:000000000-C238N:1:1101:4158:11103 1:N:0:19
ACTCCTACGGGAGGCAGCAGTAGGGAATCTTCGGCAATGGGGGCAACCCTGACCGAGCAACGCCGCGTGAGTGAAGAAGGTTTTCGGATCGTAAAGCTCTGTTGTAAGAGAAGAATGTGTGTGAGAGTGGAAAGTTCACACAATGACGGTAACTTACCAGAAAGGGACGGCTAACTACGTGCCAGCAGCCGCGGTAATACGTAGGTCCCGAGCGTGGTCCGGATTTATTGGGCGTAAAGCGAGCGCAGGTGGTTTGATAAGTCTGAAGTTAAAGGCTGTGGCTCAACCATAGG
+
FGGGGGGGGGGGGGGGGGGGGFGGGGGGGGGFG@FGGGGFCCG7BFG<FGGGGGGGGGEGGGEGGGFGGGGGGGGGGGGGGGGGC=FCFGCF<F?DFAFGGGGCE<BEFFFGGGG9FFGAFDF,5EFGGGG3BFGGF,CFC:F9:EGG>+FGC9@FC<FFGG7FFFFG::*:BFF9>FC::B1<CGBFF8:*:C=EGDFGGG9:C92==CCCCEE*77CCE5*A*0AFCC?5>GGGGD4C@C>B<<CDBGG59*9>=BF=C=707DG7=@=698B:?FGFFF*?F?F?(974)
@M04650:207:000000000-C238N:1:1101:11832:11116 1:N:0:19
ACTCCTACGGGAGGCAGCAGTGGGGAATATTGCACAATGGGGGAAACCCTGATGCAGCCATGCCGCGTGTGTGAAGAAGGCCTTCGGGTTGTAAAGCACTTTCAGCGAGGAGGAAAGGTCAGTAGCTAATATCTGCTGGCTGTGACGTTACTCGCAGAAGAAGCACCGGCTAACTCCGTGCCAGCAGCCGCGGTAATACGGAGGGTGCAAGCGTTAATCGGAATTACTGGGCGTAAAGCGCACGCAGGCGGTTGGATAAGTTAGATGTGAAAGCCCCGGGCTCAACCTGGGAAT
+
GGGGGGGGGGGGGGGGGGGGGGGGGGGGGGGGGGGGGGGGGGGGGGGGGGGGGGGGGGGGGGGGGGGGGGGGGGGGGGGGGGGGGGGEGGGGGGGGGGGGGGGGGGGGGGGGGGGGGGGGGGGGGGGGGGGGGGGGGGGGGGGGGGGCGGGG9FFGGGGGGGGGGGGGGGGDGGGGGGGGGGGGGGGGEGGGGGGGGGGGG5:CEGGEGFGGG=EGGGGGDGGGGGGGGGGGFGGGGGFGEDEEDDDDFGG9<CD?BF=F:@CDFFCDFFFFFFFFFFGFFFGFFFF??FFF?8
@M04650:207:000000000-C238N:1:1101:18008:11127 1:N:0:19
ACTCCTACGGGAGGCAGCAGTGGGGAATATTGCACAATGGGGGAAACCCTGATGCAGCCATGCCGCGTGTGTGAAGAAGGCCTTCGGGTTGTAAAGCACTTTCAGCGAGGAGGAAAGGTCAGTAGCTAATATCTGCTGGCTGTGACGTTACTCGCAGAAGAAGCACCGGCTAACTCCGTGCCAGCAGCCGCGGTAATACGGAGGGTGCAAGCGTTAATCGGAATTACTGGGCGTAAAGCGCACGCAGGCGGTTGGATAAGTTAGATGTGAAAGCCCCGGGCTCAACCTGGGAAT
+
GGGGGGGGGGGGGGGGGGGGGGGGGGGGGGGGGGGGGGGGGGGGGGGGGGGGGGGGGGGGGGGGGGGGGGGGGGGGGGGGGGGGGGGGGGGGGGGGGGGGGGGGGGGEGGGGGGGGGGGGFGGGGGGGGGGGGGGGGGGGGGGFGGGGDDGGGGGGGGGGGGGGGGGGGGGGGGGGGGGGGGGGGGGGGGDGDGGECFGGGGGGGGGGGGGGGECEGGGGDDGGGGGGGDGCD=DEGGFGFGEFGGC7BDGCCCGFF4=FE6FFBFGDFFFFFFFF04>8)3CF??58?FF7>?
@M04650:207:000000000-C238N:1:1101:16786:11143 1:N:0:19
ACTCCTACGGGAGGCAGCAGTGGGGAATATTGCACAATGGGGGAAACCCTGATGCAGCCATGCCGCGTGTGTGAAGAAGGCCTTCGGGTTGTAAAGCACTTTCAGCGAGGAGGAAAGGTCAGTAGCTAATATCTGCTGGCTGTGACGTTACTCGCAGAAGAAGCACCGGCTAACTCCGTGCCAGCAGCCGCGGTAATACGGAGGGTGCAAGCGTTAATCGGAATTACTGGGCGTAAAGCGCACGCAGGCGGTTGGATAAGTTAGATGTGAAAGCCCCGGGCTCAACCTGGGAAT
+
GGGGGGGGGGGGGGGGGGGGGGGGGGGGGGGGGGGGGGGGGGGGGGGGGGGGGGGGGGGGGGGGGGGGGGGGGGGGGGGGGGGGGGGGGGGGGGGGGGGGGGGGGGGGGGGGGGGGGGGGGGGGGGGGGGGGGGGGGGGGGGGGGGGGGGGGGGGGGGGGGGGGGGGGGGGGGGGGGGGGGGGGGGGGGGGGGGGGGFGGGGGGGGGGGGGGGGGGGGDFEDGGEGGGGGGGFGGGGGFGFGFFGGGGFGD75<CFFFFFGFGGFGGFFFF=FFF>?FGFFFGFFFFFFFFFFB
@M04650:207:000000000-C238N:1:1101:20959:11161 1:N:0:19
ACTCCTACGGGAGGCAGCAGTGGGGAATATTGCACAATGGGGGAAACCCTGATGCAGCCATGCCGCGTGTGTGAAGAAGGCCTTCGGGTTGTAAAGCACTTTCAGCGAGGAGGAAAGGTCAGTAGCTAATATCTGCTGGCTGTGACGTTACTCGCAGAAGAAGCACCGGCTAACTCCGTGCCAGCAGCCGCGGTAATACGGAGGGTGCAAGCGTTAATCGGAATTACTGGGCGTAAAGCGCACGCAGGCGGTAGGATAAGTTAGATGTGAAAGCCCCGTGCTCAATCTGGGGAT
+
FGGGGGGGEECFGGGGGDGGGFCGGGGGGGGGFFFFGGGGGEGGGGECGGGGGGGGGGGGGGGGGGEFGFGFFGGGGGGGGGGGGGGGGGGGGGGGGGGGGGEFFG>FGGGEGDCEDGCGGFGFFCCGGCFFGEFEGGGGFCFGFFC@FEGGGEGEGEBFGGFGGGCEC8<:FFFCFGC*8EC,1=FFEEGGC313BFC5:B5CEGGGF@7CE:8CF7:CGDGGFGDG?7155:<ECFF5@D5@D<C7>D3C)9<**19=2=DC6?F4*77BF45),4*0)328F*1:545(--
@M04650:207:000000000-C238N:1:1101:25763:11184 1:N:0:19
ACTCCTACGGGAGGCAGCAGTGGGGAATATTGCACAATGGGCGCAAGCCTGATGCAGCCATGCCGCGTGTATGAAGAAGGCCTTCGGGTTGTAAAGTACTTTCAGCGGGGAGGAAGGTGTTGCGGTTAATAACCGCAGCAATTGACGTTACCCGCAGAAGAAGCACCGGCTAACTCCGTGCCAGCAGCCGCGGTAATACGGAGGGTGCAAGCGTTAATCGGAATTACTGGGCGTAAAGCGCACGCAGGCGGTCTGTCAAGTCGGATGTGAAATCCCCGGGCTCAACCTGGGAAC
+
GGGGGGGGGGGGGGGGGGGGGGGGGGGGGGGGGGGGGGGGGGGGGGGGGGGGGGGGGGGGGGGGGGGFGGGGGGGGGGGGGGGGGGGGGGGGGGGGGGGGGGGGGGGGGGGGGGGGGGGGGGGGGEGGGGGGGGGGGGGGGGFFGGGGGGGGGGGGGGGGGGGDFFGEEGGGGGGGGGGGGGGGGGGGGGGGGGGGGGGECAEEGGGGGGGGGGGGGGFDGDEFGGFGGGGCDECEGG@DFGFDGGGGDDGD)/>FFFF??@GDDDG>FFFFFFFFFFGFEBG=F:>2(;>?:4
@M04650:207:000000000-C238N:1:1101:8899:11192 1:N:0:19
ACTCCTACGGGAGGCAGCAGTGGGGAATATTGCACAATGGGCGCAAGCCTGATGCAGCCATGCCGCGTGTATGAAGAAGGCCTTCGGGTTGTAAAGTACTTTCAGCGGGGAGGAAGGTGTTGTGGTTAATAACCGCAGCAATTGACGTTACCCGCAGAAGAAGCACCGGCTAACTCCGTGCCAGCAGCCGCGGTAATACGGAGGGTGCAAGCGTTAATCGGAATTACTGGGCGTAAAGCGCACGCAGGCGGTCTGTCAAGTCGGATGTGAAATCCCCGGGCTCAACCTGGGAAC
+
GGGGGGGGGGGGGGGGGGGGGGGGGGGGGGGGGGGGGGGGGGGGGGGGGGGGGGGGGGGGGGGGGGGGGGGGGGGGGGGGGGGGGGGGGGGGCGDFGGGGGGGGGGGEGGGGGCCFEGGGGGGGGGGFGGGGGGGG>CGGGGGGFGGGGGGGGGGGGGGFGGGGGGGGGDGGGGGGGGGGGGGGGGCFGGGGGGDGGGGGGGGEGGDDFFCGDEG=EFGFED:FGGGG:CCGFED5C:@GBGEFGG3<BGGDDDGFFFFFGFGG>3<7*9@BBF694193B6FFFFF0(0)33,
@M04650:207:000000000-C238N:1:1101:4165:11212 1:N:0:19
ACTCCTACGGGAGGCAGCAGTAGGGAATCTTCGGCAATGGGGGCAACCCTGACCGAGCAACGCCGCGTGAGTGAAGAAGGTTTTCGGATCGTAAAACTCTGTTGTTAGAGAAGAACGTTAAGTAGAGGGGAAAATTACTTAAGTGACGGTATCTAACCAGAAAGGGACGGCTAACTACGTGCCAGCAGCCGCGGTAATACGTAGGTCCCAAGCGTTGTCCGGATTTATTGGGCGTAAAGCGCACGCAGGCGGTTGGATAAGTTAGATGTGAAAGCACCGGGCTCAACCTGGGA
+
FGGCGGFGGGGGGECE@CFCGDGGCFFEFFFGGGGCEGEGFGGGGGGGGCF@FFEGGCG8EEEGGEE8CFGGGFFCFGAGGGFCFGGGECFFG@DFGG<BCBEFGGGGGGFGGFFGGGGGGGGGEFC,CEGFGGGGGGGFFFFGGGFGGGGGGGGGGFGGF@FCFEGGGDGGGFFGGGGGFGGFGGGFGGCCGG8E5CFGGGGFG?GGF?FGGGCEGGGGGGC5*0<CCF6C>GGGDF*>>DBEGGCDEGGD>DD3468*3*0>6>C4@FFFBF5)48D@;><>=?F0:F>(4
@M04650:207:000000000-C238N:1:1101:13664:11229 1:N:0:19
ACTCCTACGGGAGGCAGCAGTAGGGAATCTTCGGCAATGGGGGCAACCCTGACCGAGCAACGCCGCGTGAGTGAAGAAGGTTTTCGGATCGTAAAACTCTGTTGTTAGAGAAGAACGTTAAGTAGAGTGGAAAATTACTTAAGTGACGGTATCTAACCAGAAAGGGACGGCTAACTACGTGCCAGCAGCCGCGGTAATACGTAGGTCCCAAGCGTTGTCCGGATTTATTGGGCGTAAAGCGAGCGCAGGTGGTTTCTTAAGTCTGATGTAAAAGGCAGTGGCTCAACCATTGTG
+
GGGGGGGGGGGGGGGGGGGGGGGGGGGGGGGGGGGGGGGGGGGGEGGGGGGGGGGGGGGGGGGGGGGCGGGGGGFFGGGGGGGGGGGGGGGGGGGGGGGGGGGGGGGGGGGGFFGGGFFFGGFFGFGGGGGGGGGGGGGGGGGGGGGGDFGGFGGGFGGGGGFGGGGGGGGGGGGGGGGGGGGGFGGGGGGGGEEGGGGGGF?FGGGGGGGGGDEGGGGGGGGEGGGDFGGFFGGGG<BDEGFFGGCDEGGFDGGFFFF?CFCGFGGA=F4=6BBF<?DFF<>FFF?B?F?<2)
@M04650:207:000000000-C238N:1:1101:13451:11229 1:N:0:19
ACTCCTACGGGAGGCAGCAGTAGGGAATCTTCGGCAATGGGGGCAACCCTGACCGAGCAACGCCGCGTGAGTGAAGAAGGTTTTCGGATCGTAAAACTCTGTTGTTAGAGAAGAACGTTAAGTAGAGTGGAAAATTACTTAAGTGACGGTATCTAACCAGAAAGGGACGGCTAACTACGTGCCAGCAGCCGCGGTAATACGTAGGTCCCAAGCGTTGTCCGGATTTATTGGGCGTAAAGCGAGCGCAGGTGGTTTCTTAAGTCTGATGTAAAAGGCAGTGGCTCAACCATTGTG
+
GGGGGGGGGGGGGGGGGGGGGGGGGGFGGGGGGGGGGGGGGGDGGGGGGGGGGGGEEGGGGGGGGGGGGGGAFGFGGGGGGGGGGGGGGGGGGFFGGGGGGGGGGGGGGGGGGGGGGGGGGGGGGGGGGGGGGGGGGGGGGGGGGGGGGGGGGGGGGGGGGGGGDGGGGGDGGGFFGGFGGGGFGGGFGFEGGDGGGGGGGGFG7FGGGGGGC=;EDDG=EC=EGGGFCFFFFGGCDCFG:3>3CDDC37CD<FF???8BCF>GF7*56@97@B>41:96??197=@217FB<2
@M04650:207:000000000-C238N:1:1101:13612:11232 1:N:0:19
ACTCCTACGGGAGGCAGCAGTGGGGAATATTGCACAATGGGGGAAACCCTGATGCAGCCATGCCGCGTGTGTGAAGAAGGCCTTCGGGTTGTAAAGCACTTTCAGCGAGGAGGAAAGGTCAGTAGCTAATATCTGCTGGCTGTGACGTTACTCGCAGAAGAAGCACCGGCTAACTCCGTGCCAGCAGCCGCGGTAATACGGAGGGTGCAAGCGTTAATCGGAATTACTGGGCGTAAAGCGCACGCAGGCGGTTGGATAAGTTAGATGTGAAAGCCCCGGGCTCAACCTGGGAAT
+
GGGGGGGGGGGGGGGGGGGGGGGGGGGGGGGGGGGGGGGGGGGGGGGGGGGGGGGGGGGGGGGGGGGGGGGGGGGGGGGGGGGGGGGGGGGGGGGGGGGGGGGGGGGGGGGGGGGGGGGGGGGGGGGGGGGGGGGGGGGGGGGGGGGGGGGGGGGGGGGGGGGGGGGGDCGGGGCDFDGGGGGGGGGGGGGGGGGGGGGGGEGGGGGGGGGGGGGGGFGGGDEGGGGGGGGGFGGGFFFGFGFFGGG7>CGDDDGF4@F=FBDGFGGFFFFBFF@FBFGF>9GFFF7><FFFF:
@M04650:207:000000000-C238N:1:1101:28864:11253 1:N:0:19
ACTCCTACGGGAGGCAGCAGTAGGGAATCTTCGGCAATGGGGGCAACCCTGACCGAGCAACGCCGCGTGAGTGAAGAAGGTTTTCGGATCGTAAAACTCTGTTGTTAGAGAAGAACGTTAAGTAGAGTGGAAAATTACTTAAGTGACGGTATCTAACCAGAAAGGGACGGCTAACTACGTGCCAGCAGCCGCGGTAATACGTAGGTCCCAAGCGTTGTCCGGATTTATTGGGCGTAAAGCGAGCGCAGGCGGTCTGTCAAGTCGGATGTGAAATCCCCGGGCTCAACCTGGGA
+
GGGGGGGGGGGGGGGGGGGGGGGGGGGGGGGGGGGGGGGGGGGGGGGGGGGGGGGGGGGGGGGGGGGGGGGGGGGGGGGGGGGGGGGGGGGGGGGGGGGGGGGGGGGGGGGGGGGGGGGFGGGGGFGGGGGCFCGGGGGFGGGGGGGGGGGGGGGGGGCGGGGGFEFGGGGGGFGGFGEGFFGGGGGGGGGGGGGGGGGGGGGGGFGGGGGGGGGGEGCFGDGGGFFGGGGGFCCEGCFGFC>BGGGDFGGGGGGFFFFFGFGGF7D>FFFBFFF???G@BBDFF=F7?FF62
@M04650:207:000000000-C238N:1:1101:12530:11260 1:N:0:19
ACTCCTACGGGAGGCAGCAGTAGGGAATCTTCGGCAATGGGGGCAACCCTGACCGAGCAACGCCGCGTGAGTGAAGAAGGTTTTCGGATCGTAAAACTCTGTTGTTAGAGAAGAACGTTAAGTAGAGTGGAAAATTACTTAAGTGACGGTATCTAACCAGAAAGGGACGGCTAACTACGTGCCAGCAGCCGCGGTAATACGTAGGTCCCAAGCGTTGTCCGGATTTATTGGGCGTAAAGCGAGCGCAGGTGGTTTCTTAAGTCTGATGTAAAAGGCAGTGGCTCAACCATTGTG
+
GGGGGGGGGGGGGGGGGGGGGGGGGGGGGGGGGGGGGGGGGGGGGGGGGGGGGGGGGGGGGGGGGGGFEGGFGGGGGGGGGGGGGGGGGGGGGGGGGGFGGGGGGGGGGGGGGGGGGGGGGGGGGGGGGGGCFGGGGGGGGGGGGGGGGGGGGGGGGGGGGGGGFGGGDGGGGGGGGGGGGGGGGGGGGGGGGGGGGGGGGGGGGGGFGGGGFDEGGGGGGGG5EFGGGGGGFGGGDCFGFD>@GGGGEGGGGFCFFFFFG?FGFGGFFFFFFFF><?FFFF<:F?FBFFF24)
@M04650:207:000000000-C238N:1:1101:29148:11268 1:N:0:19
ACTCCTACGGGAGGCAGCAGTGGGGAATATTGCACAATGGGGGAAACCCTGATGCAGCCATGCCGCGTGTGTGAAGAAGGCCTTCGGGTTGTAAAGCACTTTCAGCGAGGAGGAAAGGTCAGTAGCTAATATCTGCTGTCTGTGACGTTACTCGCAGAAGAAGCACCGGCTAACTCCGTGCCCGCAGCCGCGGTAATACGGAGGGTGCAAGCGTTAATCGGAATTACTGGGCGTAAAGCGCACGCAGGCGGTTGGATAAGTTAGATGTGAAAGCCCCGGGCTCAACCTGGGAAT
+
GGGGGGGGGGG@EGGGGGGGGGDGGGGG<FGCCFEFGFGGGGGGGGGGGGGGG9FGGGGGGFGGGGGEGGGGGGGGGGFFGFFGGGGDGG:FGAFFFGGGGGGFF,@@=:FCGG?8EFFEEFGGDGC9FFG<8DFFGF,=7FF9B,F@=FCGGDFG>@:CFCCGGFGGGGGEFFFGFGGC8D,>>EEGGGDEGG7CCGGGG*3:@BCGB+=CCEGECCC3CGGFG?EC2CDFFD<5C:=D>C35C3)>BDGCCD3779@=7@7*7::>6F09F@58805;39F=4:FB04:1(,
@M04650:207:000000000-C238N:1:1101:13500:11286 1:N:0:19
ACTCCTACGGGAGGCAGCAGTGGGGAATATTGCACAATGGGGGAAACCCTGATGCAGCCATGCCGCGTGTGTGAAGAAGGCCTTCGGGTTGTAAAGCACTTTCAGCGAGGAGGAAAGGTCAGTAGCTAATATCTGCTGGCTGTGACGTTACTCGCAGAAGAAGCACCGGCTAACTCCGTGCCAGCAGCCGCGGTAATACGGAGGGTGCAAGCGTTAATCGGAATTACTGGGCGTAAAGCGCACGCAGGCGGTTGGATAAGTTAGATGTGAAAGCCCCGGGCTCAACCTGGGAAT
+
GGGGGGGGGGGGGGGGGGGGGGGGGGGGGGGGGGGGGGGGGGGGGGGGGGGGGGGGGGGGGGGGGGGGGGGGGGGGGGGGGGGGGGGGGGGGGGGGGGGGGGGGGGGGGGGGGGGGGGGGGGGGGGGGGGGGGGGGGGGGGGGGGGGGGGGGGGGGGGGGGGGGGGGDGGGGGGGGGGGFGGGGGGGGGGGGGGGGGGGGGGGGGEGCGGGGGGEEGGGGGG5FGFGGGGCFBEGGGGFGFGFFGGGDBGGD<DGF?F=?94:CFGGAF=@FFFFF?>GFFF3F=FFB?>F034
@M04650:207:000000000-C238N:1:1101:9984:11291 1:N:0:19
ACTCCTACGGGAGGCAGCAGTGGGGAATATTGCACAATGGGCGCAAGCCTGATGCAGCCATGCCGCGTGTATGAAGAAGGCCTTCGGGTTGTAAAGTACTTTCAGCGGGGAGGAAGGTGTTGTGGTTAATAACCGCAGCAATTGACGTTACCCGCAGAAGAAGCACCGGCTAACTCCGTGCCAGCAGCCGCGGTAATACGGAGGGTGCAAGCGTTAATCGGAATTACTGGGCGTAAAGCGCACGCAGGCGGTCTGTCAAGTCGGATGTGAAAGCTCCGGGCTCAACCTGGGAAT
+
GGGGGGGGGGGGGGGGGGGGGGGGGDGGGGGGGGGGGGGGGGGGGGGGGGGGGGGGGGGGGGGGGGGGGGGGGGGGGGGGGGGGGGGGGGGGGGGGGFGGGGGGGGGGGGEGEFFGGGGGGGGGGGGGGGGGGGGGFGGGGGGGGGGGGGGGGGGGGGGGFGGGGGGGGGEGGGFGGGGGGGGGGGGGCCGGGGGDGGGGGGGGGGGGFGGGGGGGFGGGGDEGGFGGGGGGFGGGDGFGFGEFGGGD:CGGGDGFFFFFGFGGFCD:FFFFFFFF??GFDFGFFFFBFF7301
@M04650:207:000000000-C238N:1:1101:22163:11293 1:N:0:19
ACTCCTACGGGAGGCAGCAGTAGGGAATCTTCGGCAATGGGGGCAACCCTGACCGAGCAACGCCGCGTGAGTGAAGAAGGTTTTCGGATCGTAAAACTCTGTTGTTAGAGAAGAACGTTAAGTAGAGTGGAAAATTACTTAAGTGACGGTATCTAACCAGAAAGGGACGGCTAACTACGTGCCAGCAGCCGCGGTAATACGTAGGTCCCAAGCGTTGTCCGGATTTATTGGGCGTAAAGCGAGTGCAGGTGGTTTCTTAAGTCTGATGTAAAAGGCAGTGGCTCAACCATTGTG
+
GGGGGGGGGGGGGGGGGGGGGGGGGGGGGGGGGGGGGGGGGGGGGGGGGGGGGGGGGGCGGFGGGGGGGGGGGGGGGGGGFGCFFEG7CGGGGGGGGGGGGGGGGGGGGGGGGGGGGGGGGGGGGGFGGGFFGGGGGGGGGFGFGACGGGFFGGGFGGC7FCGFDCGGGGGGGGGGGGGFFDGCGGGFGGGGGGG>EGGGGD9=CFGFFG?*@EGEEGFFC3;*ACFGGGCFFGGEGCFGF<EEGGCC:FGF7C*77BB6?=:DF>C499@FFF3@?BDFF?CF@4?2<6=AA-
@M04650:207:000000000-C238N:1:1101:3409:11295 1:N:0:19
ACTCCTACGGGAGGCAGCAGTGGGGAATATTGCACAATGGGGGAAACCCTGATGCAGCCATGCCGCGTGTGTGAAGAAGGCCTTCGGGTTGTAAAGCACTTTCAGCGAGGAGGAAAGGTCAGTAGCTAATATCTGCTGGCTGTGACGTTACTCGCAGAAGAAGCACCGGCTAACTCCGTGCCAGCAGCCGCGGTAATACGGAGGGTGCAAGCGTTAATCGGAAGTACTGGGCGTAAAGCGCACGCAGGCGGGGGGATAAAGTAGAGGTGAAAGCACCGGGCTCAACCTGGGAAT
+
FGGGGGGGGGGGGGGGGGGGG@<FGGGG@EF<FFEGGEGGGGGGGGC@FFFGGG9FGG,FFGGGGGGFG?,CFFEFGGGGGGFFFGGGFBG:FGGGG<FGFGGGGCCBFCFGGGGDFGG9FG5BD,CF?BG9D5ECDGGGGE<F@D=+@BCEGGGG7F?CG7>F8F8CFG*>FF=D@C<>@:F>*DFCCGDCG87*<CCF8;8EE88=?E95C=**:*;DGGE53++<9C5*0*97CFF5>G3:)))/093)/9C)).1*+17C@**,7*/86?6<46D:)(/*0?)(4>F0((
@M04650:207:000000000-C238N:1:1101:28167:11308 1:N:0:19
ACTCCTACGGGAGGCAGCAGTAGGGAATCTTCGGCAATGGGGGCAACCCTGACCGAGCAACGCCGCGTGAGTGAAGAAGGTTTTCGGATCGTAAAACTCTGTTGTTAGAGAAGAACGTTCAGTAGAGTGGAAAATTACTTAAGTGACGGTATCTAACCAGAAAGGGACGGCTAACTACGTGCCAGCAGCCGCGGTAATACGTAGGTCCCAAGCGTTGTCCGGATTTATTGGGCGTAAAGCGCGCGCAGGTGGTTTCTTAAGTCTGTGTTAAAAGGCAGTGGCTCAACCATTGTG
+
GFGGGGGGGGGGGGEEGGGGG,EFGGGG?FFGGDGEEGGG?CFGGGFGGEEDGGEGGG+ECFGGGGGGGDGGGCF<FFGGF9?FFEE+BFGGGGGGGGGGFFGGEGGGEGGGGGGDCFF,DFGACG9CFFCFGD9DF9FEF9CFCCGCGGFGGGGGGGGGGGGC,*@FGGEEG:8FGG7<EGFFGGFGGGEE8EGGGFFFFG6CEGGC>EGGGGGEEC>CECECAE+AFGG*7*1:5CBG3))07<DD5CF39DGFFF46:BD>40*-099F99<F?:<FF?C4**78(9@A))
@M04650:207:000000000-C238N:1:1101:11118:11321 1:N:0:19
ACTCCTACGGGAGGCAGCAGTAGGGAATCTTCGGCAATGGGGGCAACCCTGACCGAGCAACGCCGCGTGAGTGAAGAAGGTTTTCGGATCGTAAAACTCTGTTGTTAGAGAAGAACGTTAAGTAGAGTGGAAAATTACTTAAGTGACGGTATCTAACCAGAAAGGGACGGCTAACTACGTGCCAGCAGCCGCGGTAATACGTAGGTCCCAAGCGTTGTCCGGATTTATTGGGCGTAAAGCGAGCGCAGGTGGTTTCTTAAGTCTGATGTAAAAGGCAGTGGCTCAACCATTGTG
+
GGGGGGGGGGGGGGGGGGGGGGGGGGGGGGGGGGGGGGGGGGGGGGGGGGGGGGGGGGGGGGGGGGGGGGGGGGGGGGGGFGGGGGGGGGGGGGGGGGGGGGGGGGGGFGGGGFGFGGGGGGGGGGGGGGGGGGGDGGFGGFGGGGGGGGGGGGGGGGGGGGGGGGGGGEGGGGGGGGGGGGGGGGGGGGGGGGGGGGGGGGGGGGGGGEFGFEEEEGGGGGG=E6?FGFGGFGGGGGFFFGFFGGGGF4CGCFG??FF6FFGFFF7<FFFFF?EFBFGFFBC:@FFB:F=AF2
@M04650:207:000000000-C238N:1:1101:21835:11325 1:N:0:19
ACTCCTACGGGAGGCAGCAGTAGGGAATCTTCGGCAATGGGGGCAACCCTGACCGAGCAACGCCGCGTGAGTGAAGAAGGTTTTCGGATCGTAAAACTCTGTTGTTAGAGAAGAACGTTAAGTAGAGTGGAAAATTACTTAAGTGACGGTATCTAACCAGAAAGGGACGGCTAACTACGTGCCAGCAGCCGCGGTAATACGTAGGTCCCAAGCGTTGTCCGGATTTATTGGGCGTAAAGCGAGCGCAGGTGGTTTCTTAAGTCTGATGTAAAAGGCAGTGGCTCAACCATTGTG
+
GGGGGGGGGGGGGGGGGGGGGGGGGGGGGGGGGGGGGGGGGGGGGGGGGGGGGGGGGGGGGGGGGGGGGGGGGGGGGGGGEFGGGGGGGGGGGGGGGGGGGGGGGGGGGGGGGGGGGFGGGGGGGGGGGGGGGGGGGGGGGGGGGGGGGGGGGGGGGGGGGGGGGGGGGGGGGGGGGGGGGGGFGGGGGGGGGGGGEGGGGGGGGFGGGGFFGGGGEGGGGGECGGGFGGGGFCDGGFFGFGFFGGGGFFGGCGFF=FFFGFGCFCCAFFFBFFFF?BFFFFFFFFFB?FFBD4
@M04650:207:000000000-C238N:1:1101:10100:11333 1:N:0:19
ACTCCTACGGGAGGCAGCAGTGCGGAATATTGCACAATGGGGGAAACCCTGATGCAGCCATGCCGCGTGTGTGAAGAAGGCCTTTGGGTTGTAAAGCACTTTCAGCGAGGAGGAAAGGTCAGTAGCTAATATCTGCTGGCTGTGACGTTACTCGCAGAAGAAGCACCGGCTAACTCCGTGCCAGCAGCCGCGGTAATACGGAGGGTGCAAGCGTTAATCGGAATTACTGGGCGTAAAGCGAGCGCAGGTGGTTTCTTAAGTCTGATGTAAAAGGCAGTGGCTCAACCAGTGTGT
+
GGGGGGGGGGGGGGGGGGGGGGGGGGGGGGGGGGGGGGGGGGGGGGGGGFGFGGGGGGGGGGGGGGGGGGGGGGGGGGGGGGFGGGGGGGGGGGGGFGGGGGGGGGGCGGFGGGGGGGGFFGGGGFFEGGGGGGGF<FGGCGFGGGGGGGGGCFGEGGGGGGGGGCGGGGGGGGGGFEGGGGFCDGGGGGGGGG>EGGGGGGGGDGGGGGGGGEGGFGFFGGGGCCCFGGGCEGGGGGFGEDE7DGGG:FFDGGDB7F?43=CFF*:567*977F)23<F):CFFFFB(14:A,
@M04650:207:000000000-C238N:1:1101:18419:11375 1:N:0:19
ACTCCTACGGGAGGCAGCAGTGGGGAATATTGCACAATGGGGGAAACCCTGATGCAGCCATGCCGCGTGTGTGAAGAAGGCCTTCGGGTTGTAAAGCACTTTCAGCGAGGAGGAAAGGTCAGTAGCTAATATCTGCTGGCTGTGACGTTACTCGCAGAAGAAGCACCGGCTAACTCCGTGCCAGCAGCCGCGGTAATACGGAGGGTGCAAGCGTTAATCGGAATTACTGGGCGTAAAGCGCACGCAGGCGGTTGGATAAGTTAGATGTGAAAGCCCCGGGCTCAACCTGGGAAT
+
GGGGGGGGGGGGGGGGGGGGGGGGGGGGGGGGGGGGGGGGGGGCGGGGGGGGGGGGGGGGGGGGGGGGGGGGGGGGGGGGGGGGGGGGGGGGGGGGGGGGGGGGGGG>FGGGGGGGGGGGGGGGGGFEGGGGGGGGGGGGGGGGGGGGGGEGGGGGGGD@7EFGGGGGGGGGGGGGDEFGGGDG>@FFGGGECEBGGGGGGEGGGDGGGGGGGGGGGGGGGGGG?FGFGGGGEG):>F=)<DFB<3>DFGD95DD7?79BCFG>6FGFB4@BFFFF09GFEFGF4?4:?FF<00
@M04650:207:000000000-C238N:1:1101:25800:11423 1:N:0:19
ACTCCTACGGGAGGCAGCAGTAGGGAATCTTCGGCAATGGGGGCAACCCTGACCGAGCAACGCCGCGTGAGTGAAGAAGGTTTTCGGATCGTAAAACTCTGTTGTTAGAGAAGAACGTTAAGTAGAGTGGAAAATTACTTAAGTGACGGTATCTAACCAGAAAGGGACGGCTAACTACGTGCCAGCAGCCGCGGTAATACGTAGGTCCCAAGCGTTGTCCGGATTTATTGGGCGTAAAGCGAGCGCAGGTGGTTTCTTAAGTCTGATGTAAAAGGCAGTGGCTCAACCATTGTG
+
GGGGGGGGGGGGGGGGGGGGGGGGGGGGGGGGGGGGGGGGGEGGGGGGGGGGGGGGGGGGGGGGGGGGGGGGGGGGGGGGFGGGGGGEDEFGGGGGGGGGGGGGG=AFEGGGGGGGGGGGGG?FF<FDB=AFGGGGGGGGFDDDDDGGGGGGGGGGFGGFGGGGG:DGGGGDGGGGGGGGG@CCFFFFCCGCGEEGGFGGGGFCEG9CEGEGGGG;EG=>EGCEECCGA>FG4CDEGCFDFGEEGGGDDCFGG:GF6=B4<9DCFDGFFF4@?=DF?<DFF?*<69:?<F?AA4
@M04650:207:000000000-C238N:1:1101:21609:11442 1:N:0:19
ACTCCTACGGGAGGCAGCAGTAGGGAATCTTCGGCAATGGGGGCAACCCTGACCGAGCAACGCCGCGTGAGTGAAGAAGGTTTTCGGATCGTAAAACTCTGTTGTTAGAGAAGAACGTTAAGTAGAGTGGAAAATTACTTAAGTGACGGTATCTAACCAGAAAGGGACGGCTAACTACGTGCCAGCAGCCGCGGTAATACGTAGGTCCCAAGCGTTGTCCGGATTTATTGGGCGTAAAGCGAGCGCAGGTGGTTTCTTAAGTCTGATGTAAAAGGCAGTGGCTCAACCATTGTG
+
GGGGGGGGGGGGGGGGGGGGGGGGGGGGGGGGGGGGGGGGGGGGGGGFGGGGGGGGGGGGGGGGGGGGGDGGGGGGGGGGGGGGGGGGGGGGGGGGGFGGGGGGGGGGGFGGGGGGGGGGGGGGGGGFFGGGGGGGGGGGGGGGGGGGGGGGGGGFGEFGGGGG7FGGGGGGGGGGFGGGGGGGGGGGGGGGGGGGGGGGGGGGGGGGGGGGGGGE=<CFGG5:EEGEFG6FFDDEGFFG>CE@GGGGFCFF37CBFFB@+9DCF7C>FFFFFFFF:6FF::FFF?):FFFBF4
@M04650:207:000000000-C238N:1:1101:15865:11450 1:N:0:19
ACTCCTACGGGAGGCAGCAGTGGGGAATATTGCACAATGGGGGAAACCCTGATGCAGCCATGCCGCGTGTGTGAAGAAGGCCTTCGGGTTGTAAAGCACTTTCAGCGAGGAGGAAAGGTCAGTAGCTAATATCTGCTGGCTGTGACGTTACTCGCAGAAGAAGCACCGGCTAACTCCGTGCCAGCAGCCGCGGTAATACGGAGGGTGCAAGCGTTAATCGGAATTACTGGGCGTAAAGCGCACGCAGGCGGTTGGATAAGTTAGATGTGAAAGCCCCGGGCTCAACCCATAGCG
+
GGGGGGGGGGGGGGGGGGGGGGGGGGGGGGGGGGGGGGGGGGGGGGGEEGGGGGGGGGGGGGGGGGGGGGGGGGGGGGGGGGGGGGGGGGGGGGGGGGGGGGGGGFFGGGGGGGGGGFGGGGGGGGGGGGGFGFGGD<FGFEFGGGGGGGGFGGGGGEGGGGGGGGGGGGGGGGGCGGGGGGGGFGGGGGGGG5CGGGGGGGGGGCEGGGGGGEGEGGGGGGGGGGFGGGGGFGGGGGFGFD>BDGDGFGGGCDGFFFBFE4FGFFGAFFFFFFFFFFGFE>FFFFFF?FFB>9
@M04650:207:000000000-C238N:1:1101:17405:11458 1:N:0:19
ACTCCTACGGGAGGCAGCAGTGGGGAATATTGCACAATGGGGGAAACCCTGATGCAGCCATGCCGCGTGTGTGAAGAAGGCCTTCGGGTTGTAAAGCACTTTCAGCGAGGAGGAAAGGTCAGTAGCTAATATCTGCTGGCTGTGACGTTACTCGCAGAAGAAGCACCGGCTAACTCCGTGCCAGCAGCCGCGGTAATACGGAGGGTGCAAGCGTTAATCGGAATTACTGGGCGTAAAGCGCACGCAGTCGGTTGGATAAGTTAGATGTGAAAGCCCCGGGCTCAACCTGGGAAT
+
GGGGGGGGGGGGGGGGGGGGGGGGGGGGGGGGGGGGGGGGGGGGGGGGGGGGGGGGGGGGGGGGFCGFGGGGGGFGGGGGGGGGGGGGGGGGGGGGEFGGGGGGGGGEGGCGGGGGGGGFGGFGGGGGGGGGGGGGGGGGFGGGGAFCCFGGGGGEGFGGGGGGGGGGGGCGGGGGGGGGGGGFGGGGGGGGGGCEGCFGGGGGGGGGGGGGGGGDGG=<GGGGGGGGFGGGFGGEGGFG:CFFGGG/)7<)17C<*96?3@:FFGGBFFFBBF>F:>>>EBG?4:7:?FF<:(
@M04650:207:000000000-C238N:1:1101:12911:11494 1:N:0:19
ACTCCTACGGGAGGCAGCAGTGGGGAATATTGCACAATGGGGGAAACCCTGATGCAGCCATGCCGCGTGTGTGAAGAAGGCCTTCGGGTTGTAAAGCACTTTCAGCGAGGAGGAAAGGTCAGTAGCTAATATCTGCTGGCTGTGACGTTACTCGCAGAAGAAGCACCGGCTAACTCCGTGCCAGCAGCCGCGGTAATACGGAGGGTGCAAGCGTTAATCGGAATTACTGGGCGTAAAGCGCACGCAGGCGGTTGGATAAGTTAGATGTGAAAGCCCCGGGCTCAACCTGGGAAT
+
GGGGGGGGGGGGGGGGGGGGGGGGGGGGGGGGGGGGGGGGGGGGGGGGGGGGGGGGGGGGGGGGGGGGGGGGGGGGGGGGGGGGGGGGGGGGGGGGGGGGGGGGGGGGGGGGGGGGGGGGGGGGGGGGGGGGGGGGGGGGGGGGFGGGGGGGGGGGGGGGGGGGGGGGGGGGGGGGGGGGEGGGGGGFGGGGGGGGGGGGGGGGGGGGGGGGGGGGGFGGGGGGGGGGGFGGFGGGGGFGFGFFGGGGFGGCDDGFFFFFFFGGFFGFFFFFFFFF?FCBF6FFFFFFFFFBB:
@M04650:207:000000000-C238N:1:1101:9042:11500 1:N:0:19
ACTCCTACGGGAGGCAGCAGTGGGGAATATTGCACAATGGGGGAAACCCTGATGCAGCCATGCCGCGTGTGTGAAGAAGGCCTTTGGGTTGTAAAGCACTTTCAGCGAGGAGGAAAGGTCAGTAGCTAATATCTGCTGGCTGTGACGTTACTCGCAGAAGAAGCACCGGCTAACTCCGTGCCAGCAGCCGCGGTAATACGGAGGGTGCAAGCGTTAATCGGAATTACTGGGCGTAAAGCGCACGCAGGCGGTTGGATAAGTTAGATGTGAAAGCCCCGGGCTCAACCTGGGAAT
+
GGGGGGGGGGGGFGGGGGGGGGGGGGGGGGGGGGGFGGGGGDEGGGGGGGGGGGGGGGGGGGGGGGGGGEGGGCFGGGGGGGFGGDGGGGGGCFDGGDFFGGEFGG7CFGCEG7FB<DGGGFGGGCE9FFGGGGGGG?CFFGF?FF:>FFGGGGCFGFCGCCGGCCDGG87*>CFGGGGGGGC6DCGGC:5BEE@>GFGGD8?CGG5EC9CFEEGCCGCFGGECGF9?7<FGEGG5C>F3:3753>5C>9D9DDG@??47:=***?7)19*1*0<F229>E(17*7:>?@:1:1
@M04650:207:000000000-C238N:1:1101:25289:11502 1:N:0:19
ACTCCTACGGGAGGCAGCAGTGGGGAATATTGCACAATGGGGGAAACCCTGATGCAGCCATGCCGCGTGTGTGAAGAAGGCCTTCGGGTTGTAAAGCACTTTCAGCGAGGAGGAAAGGTCAGTAGCTAATATCTGCTGGCTGTGACGTTACTCGCAGAAGAAGCACCGGCTAACTCCGTGCCAGCAGCCGCGGTAATACGGAGGGTGCAAGCGTTAATCGGAATTACTGGGCGTAAAGCGCACGCAGGCGGTTGGATAAGTTAGATGTGAAAGCCCCGGGCTCAACCTGGTGAT
+
DFCFGGFEGCECC@EGGGGGF<FGGDEFGGGGGGGFGGEFGEGECGGFGFGGGGFAFGGDGFGGG:CF=FFGGAFCDFFFGGFDEDGGGGGG<FDEGGGGGGGGFGGCB::FEGGD?FFFGGGFGGGFGGFGGGGGGGFGGGGF;FCGG@CFGGGEGECFG7FGFGGG7EFE,:>FF7FGGGGDE8FGFGGDCGEEE9EC>*::7BEEFFGG=EECGG7C878FFGG<9<==BG:EFC=CB555CDCG@DD31)>6BFFFGFFG4CCA=6*77?<>B(777;GFFF@>05)(..
@M04650:207:000000000-C238N:1:1101:21394:11517 1:N:0:19
ACTCCTACGGGAGGCAGCAGTAGGGAATCTTCGGCAATGGGGGCAACCCTGACCGAGCAACGCCGCGTGAGTGAAGAAGGTTTTCGGATCGTAAAACTCTGTTGTTAGAGAAGAACGTTAAGTAGAGTGGAAAATTACTTAAGTGACGGTATCTAACCAGAAAGGGACGGCTAACTACGTGCCAGCAGCCGCGGTAATACGTAGGTCCCAAGCGTTGTCCGGATTTATTGGGCGTAAAGCGAGCGCAGGTGGTTTCTTAAGTCTGATGTAAAAGGCAGTGGCTCAACCATTGTG
+
GGGGGGGGGGGGGGGGGGGGGGGGGGGGGGGGGGGGGGGGGGGGGGGGGGGGGGGGGGGGGGGGGGGGGGGGGGGGGGGGFGGGGGGGGGGGGGGGGGGGGGGGGGGGGGGGGGGGGGGGGGGGGGGGGGGGGGGGGGGGGGGGGDGGGGGGGGGGGGGGGGGGGGGGGGGGGGGGGGGGFGGGGGGGGGGDDGGGGGGGGGGGGGGFGGGGGGGGGGGGDGCEEFFFGGGGFGGGGGFGFDBEDDCGF<FDDGGFFFFFCFGC@*:AF?6@@FFF:?GFFB56FFFFFFFAA4
@M04650:207:000000000-C238N:1:1101:28488:11542 1:N:0:19
ACTCCTACGGGAGGCAGCAGTGGGGAATATTGCACAATGGGGGAAACCCTGATGCAGCCATGCCGCGTGTGTGAAGAAGGCCTTCGGGTTGTAAAGCACTTTCAGCGAGGAGGAAAGGTCAGTAGCTAATATCTGCTGGCTGTGACGTTACTCGCAGAAGAAGCACCGGCTAACTCCGTGCCAGCAGCCGCGGTAATACGGAGGGTGCAAGCGTTAATCGGAATTACTGGGCGTAAAGCGCACGCAGGCGGTTGGATAAGTTAGATGTGAAAGCTCCGGGCTCAACCTGGGACT
+
GGGGGGGFGGGDGGGGGCGGGFGGGG@FDGGGGGFGGGGGGG7FGGFGGGGFGGGGGGGGGGFEGGGGGGGGG,CAFGGGDEFFGGEDGE>FEFFGG@FGFGDGEFGGDGGGEEFCFEGGGGGGGFGGFA<@??DCFFFGGGGGFGGGGGFGGGG@FG@@FFGGGGFFGGGGFFFCFEFGGGGGGGGGGGGGGGGCFCGGGCEGGGGGGFGCGGGGGFCFEG8CFGGG7DFDEGDEFGFGF37555DD3DDCDDDF??/9C6*?7C><*067=@*9:09:36FF?F)5707?(.
@M04650:207:000000000-C238N:1:1101:27479:11545 1:N:0:19
ACTCCTACGGGAGGCAGCAGTAGGGAATCTTCGGCAATGGGGGCAACCCTGACCGAGCAACGCCGCGTGAGTGAAGAAGGTTTTCGGATCGTAAAACTCTGTTGTTAGAGAAGAACGTTAAGTAGAGTGGAAAATTACTTAAGTGACGGTATCTAACCAGAAAGGGACGGCTAACTACGTGCCAGCAGCCGCGGTAATACGTAGGTCCCAAGCGTTGTCCGGATTTATTGGGCGTAAAGCGAGCGCAGGTGGTTTCTTAAGTCTGATGTAAAAGGCAGTGGCTCAACCATTGTG
+
GGGGGGGGGGGGGGGGGGGGGGGGGGGGGGGGGGGGGGGGGGGGGGGGGGGGGGGGGGGGGGGGGGGGGGGGGGGGGGGGGGGGGGGGGGGGGGGGGGGGGGGGGFGGGGGGGGGGGFGFGGGGGGGFGGGGGGGGGGGGGGGGGGGGGGGGGGGGGGGGGGGGGGGGGGGGGGGGGGGGGGGGGGGGGGGGGGGGGGGGGGGGGGGCGGGGGGEEGGGGEDGGGGGGGGGGFGGGGDFGFGFFGDCGEGGGDGGFFFFFGFGGFFGBFFFFFFEFFFG?FFFFFFF:B@FFD9
@M04650:207:000000000-C238N:1:1101:27378:11555 1:N:0:19
ACTCCTACGGGAGGCAGCAGTGGGGAATATTGCACAATGGGGGAAACCCTGATGCAGCCATGCCGCGTGTGTGAAGAAGGCCTTCGGGTTGTAAAGCACTTTCAGCGAGGAGGAAAGGTCAGTAGCTAATATCTGCTGGCTGTGACGTTACTCGCAGAAGAAGCACCGGCTAACTCCGTGCCAGCAGCCGCGGTAATACGGAGGGTGCAAGCGTTAATCGGAATTACTGGGCGTAAAGCGCACGCAGGCGGTTGGATAAGTTAGATGTGAAAGCCCCGGGCTCAACCTGGGAAT
+
GGGGGGGGGGGGGGGGGGGGGGGGGGGGGGGGGGGGGGGGGGGGGGGGGGGGGGGGGGGGGGGGGGGGGGGGGGGGGGGGGGGGGGGGGGGGGGGGGGGGGGGGGGGGGGGGGGGGGGGGGGGGGGGGGGGGGGGGGGGGGGGGGGGGGGGGGGGGGGGGGGGGGGGGGGGGFGGGGGGGGGGGGGGGGGGGGGGGGGGGGGGGGGGGGGGGGGGGGGGGDGEGGGGGGGGG@EGDGGFGFGEEDDGGFGGGGGG)*9@FGFGGFFG>FFFFFFFF?F:53;FFFFFFFFFFFB
@M04650:207:000000000-C238N:1:1101:3027:11591 1:N:0:19
ACTCCTACGGGAGGCAGCAGTGGGGAATATTGCACAATGGGGGAAACCCTGATGCAGCCATGCCGCGTGTGTGAAGAAGGCCTTCGGGTTGTAAAGCACTTTCAGCGAGGAGGAAAGGTCAGTAGCTAATATCTGCTGGCTGTGACGTTACTCGCAGAAGAAGCACCGGCTAACTCCGTGCCAGCAGCCGCGGTAATACGGAGGGTGCAAGCGTTAATCGGAATTACTTGGCGTAAAGCGCACGCAGGCGGTGGGATAAGTTAGATGTGAAAGCCCCGGGCTCAACCTGGGAAT
+
6C,CFEEGGGCGGE-CFGG@6C@EC7BFFCE@A@ED@CF@<BF@FFF,C,@CFGGGDCFCFCCCFCCFCFFEEEFEFCGC4FE8?FEGF,>FEC9FAFFC<<FGGGF7F7:CFFE,FFGFGFGGGCFDFD,5BFGF,A>FF@FF,<F:+DCFGFGG<FGFGF>F7@BF*8@::<9D,>C:*>DF78DEGCEED::*;<C8ECCEG8:=C+2*=:C85DF*;C;:@EF++:@6)*)29FBD>DFD3C9DEGCD)9C))09/36*:*;FA*9=*9?)8<1C7)-19/7)52>:03(
@M04650:207:000000000-C238N:1:1101:15370:11626 1:N:0:19
ACTCCTACGGGAGGCAGCAGTAGGGAATCTTCGGCAATGGGGGCAACCCTGACCGAGCAACGCCGCGTGAGTGAAGAAGGTTTTCGGATCGTAAAACTCTGTTGTTAGAGAAGAACGTTAAGTAGAGTGGAAAATTACTTAAGTGACGGTATCTAACCAGAAAGGGACGGCTAACTACGTGCCAGCAGCCGCGGTAATACGTAGGTCCCAAGCGTTGTCCGGATTTATTGGGCGTAAAGCGAGCGCAGGTGGTTTCTTAAGTCTGATGTAAAAGGCAGTGGCTCAACCATTGTG
+
GGGGGGGGGGGGGGGGGGGGGGGGGGGGGGGGFGGGGGGGGGGEGGFGGGGCGGGGGGGGGGGGGGGGGGGGGGFGGGGGGFGGGGGGGGGGGGGFGGGGGGGGGFGGGGGGGGGGGGGGGGDFFFFGGGGGFGG=FFFGGCFFGGGGDGGGGGFFGGGEGGFFGDGGGGGG@CGFCFGGGGGFFGGGGCEGGGGGGGGGGBFGGGGGGGGGGGEEGGGGEG5CE+:9EGFGFGGGGFFGFDEBDGGG)19>DCC@?7F?F/;7BF7<FFFFFB:F7B5)8<47FFFFFFFF<4
@M04650:207:000000000-C238N:1:1101:11387:11658 1:N:0:19
ACTCCTACGGGAGGCAGCAGTAGGGAATCTTCGGCAATGGGGGCAACCCTGACCGAGCAACGCCGCGTGAGTGAAGAAGGTTTTCGGATCGTAAAGCTCTGTTGTAAGAGAAGAACGTTAAGTAGAGTGGAAAATTACTTAAGTGACGGTATCTAACCAGAAAGGGACGGCTAACTACGTGCCAGCAGCCGCGGTAATACGTAGGTCCCAAGCGTTGTCCGGATTTATTGGGCGTAAAGCGAGCGCAGGTGGTTTCTTAAGTCTGATGTAAAAGGCAGTGGCTCAACCATTGTG
+
GGGGGGGGGGGGGGGGGGGGGGGGGGGGGGGGGGGGGGGGGGGGGGGGGGGGGGGGGGGGGGGGGGGGGGGGGGGGGGGGGGGGGGGGGGGGGGGGGGGGGGGGGGFGGGGGGGDGGGGGGFGGGGGGGGFGGFGGGGGGFFGGGGGGGGGGGGFGGFGGGGGGGGGGGGGGGFGGGGGGFGGGGGGBFGGGGGGCGGCFFGGGGGGGGDEFGGGGGGGGGGEE5CCGGFGGFGGECC?CDD5:57DDEGG37DFFFFFFEFGG?*:AFFFFFFFFFB<65(9?F@:<F@FFB4
@M04650:207:000000000-C238N:1:1101:16002:11673 1:N:0:19
ACTCCTACGGAGGCAGCAGTGGGGAATATTGCACAATGGGCGCAAGCCTGATGCAGCCATGCCGCGTGTATGAAGAAGGCCTTCGGGTTGTAAAGTACTTTCAGCGGGGAGGAAGGTGTTGTGGCTAATAACCGCAGCAATTGACGTTACCCGCAGAAGAAGCACCGGCTAACTCCGTGCCAGCAGCCGCGGTAATACGGTGGGTGCAAGCGTTGTCCGGATTTATTGGGCGTAAAGCGATCGCAGGTGGTTTCTTAAGTCTGTTGTAAAAGGCAGTGGCTCAACCATTGTGTG
+
DFEGGGGGGGGFGCCFE<FFFGGGGGFAFGDCDCFDEFGGGEGGGGFGC8C@CEA<EF<C@FGEF:F:FFFGGGGCFFGG,EE,,BCEFEG,CE<A5C<FE,B@E4=FCEE++B>FBFGGDF+7<FGGG9FC<BE+@FFFG,,@FGCFGGG?EG7F:CFGFBFFGGD:FE@8FFGGGGCFCCF8C8>F*:=*:5:<C?8C**:5EGCG@F5=CEC*<*1921;C7<+<CGCE<EDG>C)/)*.07779?FGFF7F4*8*9F6D***><F*975><;<:9:)5*??F)<>*06?:
@M04650:207:000000000-C238N:1:1101:24583:11680 1:N:0:19
ACTCCTACGGGAGGCAGCAGTGGGGAATATTGCACAATGGGGGAAACCCTGATGCAGCCATGCCGCGTGTGTGAAGAAGGCCTTCGGGTTGTAAAGCACTTTCAGCGAGGAGGAAAGGTCAGTAGCTAATATCTGCTGGCTGTGACGTTACTCGCAGAAGAAGCACCGGCTAACTCCGTGCCAGCAGCCGCGGTAATACGGAGGGTGCAAGCGTTAATCGGAATTACTGGGCGTAAAGCGCACGCAGGCGGTTGGATAAGTTAGATGTGAAAGCCCCGGGCTCAACCTGGGAAT
+
GGGGGGGGGEGGGGGGGGGGGGGGGGGGGGGGGGGGGGGGGGGGGGGGGGGGGGGGGGGGGGGGGGGGGGGGGGGGGGGGGGGGGGGGGGGGGGGGGGGGGGGGGGGGGGCFGDGFFGGGGGGGGGGGGGGGGGGGGGGGGGGGGGGGGGGGGGGGGGGGGGGGGGGGGGGGGGGGGGGGGGGGGGGGGGGGGGEDGGGGGGGGGGGGGGGGGGGGGGGFGGGGGGEGFGGGFGDGGGFGEGFEGGGGFGGDGGG)9FFB:7FC4DFFFFF7@?FF39CDB0C6?FFFFFFB?8
@M04650:207:000000000-C238N:1:1101:26150:11688 1:N:0:19
ACTCCTACGGGAGGCAGCAGTAGGGAATCTTCGGCAATGGGGGCAACCCTGACCGAGCAACGCCGCGTGAGTGAAGAAGGATTTCGGATCGTAAAACTCTGTTGTTAGGGAAGAACGTTAAGTAGAGTGGAAAATTACTTACGTGACGGTATCTAACCAGAAACGGACGGCTAACTACGTGCCAGCAGCCGCGGTAATACGCAGGTCCCAAGCGTTGTCCGGATTTATTGGGCGTAAAGCGAGCGCAGGTGGTTTCTTAAGTCTGATGTAAAAGGCAGTAGCTCAACAATTGTG
+
GGGGGGGGGGGFGGGGGGGGGAFGGGGG?FGGFBFGFFGGFGG7FFGGGGGD,,:FCEFGGGGGGGGGGGGGGGGGGGGF,ECFFGG++8FFGGC,CFFG9F,:E,CF,BFFGGGG:BFA@C,8,,?FGF9,>F,@FC9,<,@>>>+3+@F+7@@DF:F,:D3,@<:**>*BFCFFFGG:C*:9,;2CE**41:B18CFCE*8:EG?C;?C*2C?*5/***/;/;<+3<79C5EDC*97*73.))19C)19*9*09=B=B</:D?*:4/1*1*9>:(42*0)099*.)(1*4<<
@M04650:207:000000000-C238N:1:1101:10809:11695 1:N:0:19
ACTCCTACGGGAGGCAGCAGTGGGGAATATTGCACAATGGGGGAAACCCTGATGCAGCCATGCCGCGTGTGTGAAGAAGGCCTTCGGGTTGTAAAGCACTTTCAGCGAGGAGGAAAGGTCAGTAGCTAATATCTGCTGGCTGTGACGTTACTCGCAGAAGAAGCACCGGCTAACTCCGTGCCAGCAGCCGCGGTAATACGGAGGGTGCAAGCGTTAATCGGAATTACTGGGCGTAAAGCGCACGCAGGCGGTTGGATAAGTTAGATGTGAAAGCCCCGGGCTCAACCTGGGAAT
+
GGGGGGGGGGGGGGGGGGGGGGGGGGGGGGGGGGGGGGGGGGGGGGGGGGGGGGGGGGGFGGGGGGGFGGGGGGGGGGGGGGGGGGGGGGGGGGGGGGGGGGGGGGGGGGGGGFGGGGGGGGGGGGGGGGGGGGGGGGGGGGGGGGGGGGGGGGGGGGGGGGGGGGGDGGGGGGGGGGGGGGGGFGGGGGGGGGGGGGGGGGGGGGGGGGGGGGGGGGGGGGEGGGGGGFGGB5<EGGFGFGFFGDGGFGGGDGG?FFFFGFDGFGGFFFFFFFFF0>37@2C@FFFFFFFFF<
@M04650:207:000000000-C238N:1:1101:3948:11698 1:N:0:19
ACTCCTACGGGAGGCAGCAGTGGGGAATATTGCACAATGGGCGAAAGCCTGATGCAGCGACGCCGCGTGAGGGAAGAAGGTTTTCGGATTGTAAACCTCTGTCTTCGAGGACGAAGAAGTGACGGTACTCGAGGAGGCAGCCACGGCTAACTACGTGCCAGCAGCCGCGGTAAAACGTAGGTGGCAAGCGTTGTCCGGAATTACTGGGTGTCAAGGGAGCGCAGGCGGGATGCCAAGTTGGACGTGAAATCTATGGGCTCAACCCATAGCGTGCGTTCAAAACTGGCGTTCTTG
+
GGGGGGGGGGGGGGGGGGGGGGGFGGGGCGGGGFGGGGGGGGG+FEGGGGGFGFGGGGCEGGGGGGGGGGGCGDFGDAFGGGGGGGG+?=EFCFGGGGGG8F9FGGGGGGEGGCC@F8FAF9FGGGGDFDC8CE+8++@5FFGGG:FGC7,>,>C>FFFAFECBDFCGG8FEC9?C8B+=;2?FGGCCCEEG>EGG5C8EGGGGGGGDGGG6:CFG=F5587:::E5C=)*253>67D?*6205>3*9*CFG7C:?FF>F6?5<@GG?FFE37@:7?1<=*-C4?6<;(080-)
@M04650:207:000000000-C238N:1:1101:11212:11699 1:N:0:19
ACTCCTACGGGAGGCAGCAGTAGGGAATCTTCGGCAATGGGGGCAACCCTGACCGAGCAACGCCGCGTGAGTGAAGAAGGTTTTCGGATCGTAAAACTCTGTTGTTAGAGAAGAACGTTAAGTAGAGTGGAAAATTACTTAAGTGACGGTATCTAACCAGAAAGGGACGGCTAACTACGTGCCAGCAGCCGCGGTAATACGTAGGTCCCAAGCGTTGTCCGGATTTATTGGGCGTAAAGCGAGCGCAGGTGGTTTCTTAAGTCTGATGTAAAAGGCAGTGGCTCAACCATTGTG
+
GGGGGGGGGGGGGGGGGGGGGGGGGGGGGGGGGGGGGGGGGGGGGGGGGGGGGGGGGGGGGGGGGGGFGGGGGGGGGGGGGGGGGGGGGGGGGGGGGGGGGGGGGGGGGGGGGGGGGGGGGGGGGGGEGGGGGGGGGGGGGGGGGGGGGGGGGGGGGGGGGGGGGGGGGGGGGGGGGGGGGG7FGGGGGGGGGGEGGGGGGFGGGGGGGGGGGGGGDDGGGGGC59CFGGGGFGDGGGFFF5;@GGGGFFFC<CGFFFFFGFFGF>CAB?F4BFEFFF56F<4<FF?((96<<4
@M04650:207:000000000-C238N:1:1101:15804:11713 1:N:0:19
ACTCCTACGGGAGGCAGCAGTGGGGAATATTGCACAATGGGCGCAAGCCTGATGCAGCCATGCCGCGTGTATGAAGAAGGCCTTCGGGTTGTAAAGTACTTTCAGCGGGGAGGAAGGTGTTGCGGTTAATAACCGCAGCAATTGACGTTACCCGCAGAAGAAGCACCGGCTAACTCCGTGCCAGCAGCCGCGGTAATACGGAGGGTGCAAGCGTTAATCGGAATTACTGGGCGTAAAGCGCACGCAGGCGGTCTGTCAAGTCGGATGTGAAATCCCCGGGCTCAACCTGGGAAC
+
GGGGGGGGGGGGGGGGGGGGEFGGGGGGGGGGGGGGGGGGGGGGGGGGGGGGGGGGGGGGGGGGGGGGGGGGGGGGGGGGGGGGGGGGGGGGGGGGGGGGGGGGGGGGGGGGGGGGGGGGGGGGGGGGGGGGGGGGGGGGGGGGGGGEGGGGGGGGGGGGGGGGGGGGGGGGGCFFGGGGGGGGGGGGGGGGGGGGGGGGGGGGGGGGGGGGGGGGGGGGGGDGGGGFGGGG@EDCGGFGFGFDDGGDDGGGGGGFFFFFGFCDDGDBFFFFF?FFF>DDD0FFFFF?:F>?B0
@M04650:207:000000000-C238N:1:1101:29341:11713 1:N:0:19
ACTCCTACGGGAGGCAGCAGTAGGGAATCTTCGGCAATGGGGGCAACCCTGACCGAGCAACGCCGCGTGAGTGAAGAAGGTTTTCGGATCGTAAAACTCTGTTGTTAGAGAAGAACGTTAAGTAGAGTGGAAAATTACTTAAGTGACGGTATCTAACCAGAAAGGGACGGCTAACTACGTGCCAGCAGCCGCGGTAATACGTAGGTCCCAAGCGTTGTCCGGATTTATTGGGCGTAAAGCGAGCGCAGGTGGTTTCTTAAGTCTGATGTAAAAGGCAGTGGCTCAACCATTGTG
+
GGGGGGGGGGGGGGGGGGGGCGGGGGGGGGGGGGGGGGGGGGGGGGGGGGGGGGGGGGGGGEFFGGGBFGGGGGGGGGGGGBEEFGGGGGGGGGGGGCFDFFGGGCGGGGGFGGGGGGGGGGFGGGGGGGFGGGFGGGGGGGGGGFFGGGGGGGGGGGGGGGGGGGGGGGGCGGGGGGGGGGGGGGGGGGGGGGGGGGGGGGGGGGGGGGGGGGEEEGGGGGG*;6CGGGGGFGGGGGFGFGFFGGGGFGGGGFGF4@FFGFGGFFCA*@FFFFFFFF4FF:>FFFFBFFFFB<
@M04650:207:000000000-C238N:1:1101:5675:11725 1:N:0:19
ACTCCTACGGGAGGCAGCAGTGGGGAATATTGCACAATGGGGGAAACCCTGATGCAGCCATGCCGCGTGTGTGAAGAAGGCCTTCGGGTTGTAAAGCACTTTCAGCGAGGAGGAAAGGTCAGTAGCTAATATCTGCTGGCTGTGACGTTACTCGCAGAAGAAGCACCGGCTAACTCCGTGCCAGCAGCCGCGGTAATACGGAGGGTGCAAGCGTTAATCGGAATTACTGGGCGTAAAGCGCACGCAGGCGGTTGGCTAAGTTAGATGTGAAAGCCCCGGGCTCAACCTGGGAAT
+
GGGGGGGGGGFGGGGGGGGGGGGGGGGGGGGFGGGGGGGGGGGGGGGGGGFGFGGGGGGGGGGGGGGGGGGGGGCGGGFGFGGGGGGGGGGGGGGGGGGGGGGFGGGDGGGGDGFGG8<FFEGFFGDGGGDGGFFFGGGGGDGDFFGG<FEGGGGGGDGFGCEGGG7FGEGG7FB9ECG>EFGGFGGGGEEGCCGEGFFGEG=GDGDEGDGGGGGEGGGG=DGGGGG7+6@G@GG5FGFD><>@DGD3>3DD<DG)99)9FFG>@CCAFF7=?F4@<,CDEFGF=?5::4>(88
@M04650:207:000000000-C238N:1:1101:9819:11727 1:N:0:19
ACTCCTACGGGAGGCAGCAGTGGGGAATATTGCACAATGGGGGAAACCCTGATGCAGCCATGCCGCGTGTGTGAAGAAGGCCTTCGGGTTGTAAAGCACTTTCAGCGAGGAGGAAAGGTCAGTAGCTAATATCTGCTGGCTGTGACGTTACTCGCAGAAGAAGCACCGGCTAACTCCGTGCCAGCAGCCGCGGTAATACGGAGGGTGCAAGCGTTAATCGGAATTACTGGGCGTAAAGCGCACGCAGGCGGTTGGATAAGTTAGATGTGAAAGCCCCGGGCTCAACCTGGGAAT
+
GGGGGGGGGGGGGGGGGGGGGGGGGGGGGGGGGGGGGGGGGGGGGGGGGGGGGGGGGGGGGGGGGGGGGGGGGGGGGGGGGGGGGGGGGGGGGGGGGGGGGGGGGGDFGGGGGGGGGGGGGGGGGGGGGGGGGGGGGGGGGGGCFFGGGGGGGGGGGGGGGGGGGGGGGGGGFGGGGGGGGGGGGGGGFGGGGGGGGGGGGEGGGGGGGGGGGGGGFGGGGGEGGGFFFGGGFEGGGGFGFDDEGGGGFGGGGGGFFF6?GFFD?GGBBFFFFF5:<FG>D1FF*5>BBFF:?7
@M04650:207:000000000-C238N:1:1101:16293:11741 1:N:0:19
ACTCCTACGGGAGGCAGCAGTAGGGAATCTTCGGCAATGGGGGCAACCCTGACCGAGCAACGCCGCGTGAGTGAAGAAGGTTTTCGGATCGTAAAGCTCTGTTGTAAGAGAAGAATGTGTGTGAGAGTGGAAAGTTCACACAATGACGGTAACTTACCAGAAAGGGACGGCTAACTACGTGCCAGCAGCCGCGGTAATACGTAGGTCCCGAGCGTTGTCCGGATTTATTGGGCGTAAAGCGAGCGCAGGTGGTTTGATAAGTCTGAAGTTAAAGGCTGTGGCTCAACCATAGT
+
GGGGGGGGGGGGGGGGGGGGGGGGGGGGGGGGGGGGGGGGGGGGGGGGGGGGGGGGGGGGGGGGGGGGGGGGGGGGGGGGGGGGGGGGGGGGGGGGGGGGGGGGGGGGGGGGGGGGGGGGGGGGGGGGGGGGGGGGGGGGGGGGGGGGGGGEGGGGGGGGGGGGGGGGGGGGGGGGGGGGGGGFGGGGGGGGGGGGGGGGGGGGGGGGGGGGGGGGGGGGGGECECFFGFGGFGGGGGFGFGFFGGGGFGGFDGGFFFFFCFG7=DFBFFFFFFFFFFGFFFGFFFF:?FF?9
@M04650:207:000000000-C238N:1:1101:6167:11762 1:N:0:19
ACTCCACGGGAGGCAGCAGTAGGGAATCTTCGGCAATGGGGGCAACCCTGACCGAGCAACGCCGCGTGAGTGAAGAAGGTTTTCGGATCGTAAAACTCTGTTGTTAGAGAAGAACGTTAAGTAGAGTGGAAAATTACTTAAGTGACGGTATCTAACCAGAAAGGGACGGCTAACTACGTGCCAGCAGCCGCGGTAATACGTAGGTCCCGAGCGTTGTCCGGATTTATTGGGCGTAAAGCGAGCGCAGGTGGTTTATTAAGTCTGGTGTAAAAGGCAGTGGCTCAACCATTGTAT
+
GGGGDFFDGG6CEGGCEGDEFFFGGFCFGGFDGGGGGFFFGGGGFGACGFCFGGDEDGGGGGGGGGGGEGEFGGGGGGGFFFFFCFF>FCFGGGGGGGFGF9?FEGGFGGFFGGDFGG<FFCFGGG<FGG9CFFGCCFFGGGFGGG7FFGFFGGFEGGGGGGGGCCFGGGDGGGFGFGFG>:FGFGGGGGGGCEGDFGFEBCFEGGGGGGG52:EEECFGG**:9AFGFF5CBED:D>FGF<>@DDD7<F375D4BF?9B98>FFFGFF9FFF>F56?4@E07665FB?F=:46
@M04650:207:000000000-C238N:1:1101:22417:11768 1:N:0:19
ACTCCTACGGGAGGCAGCAGTAGGGAATCTTCGGCAATGGGGGCAACCCTGACCGAGCAACGCCGCGTGAGTGAAGAAGGTTTTCGGATCGTAAAGCTCTGTTGTAAGAGAAGAATGTGTGTGAGAGTGGAAAGTTCACACAATGACGGTAACTTACCAGAAAGGGACGGCTAACTACGTGCCAGCAGCCGCGGTAATACGTAGGTCCCGAGCGTTGTCCGGATTTATTGGGCGTAAAGCGAGCGCAGGTGGTTTGATAAGTCTGAAGTTAAAGGCTGTGGCTCAACCATAGT
+
GGGGGGGGGGGGGGGGGGGGGGGGGGGGGGGGGGGGGGGGGGGGGGGGGGGGGGGGGGGGGGGGGGGGGGGGGGGGGGGGGGGGGGGGGGGGGGGGGGGGGGGGGGGGGGGGGGGGGGGGGFGGGGGGGGGGGGGGGGGGGGGGGGGGGGGGGGGGGGFGGGGGGGGGGGGGGGGGGGGGGGGGGGGGGGGGGGGGGGGGGGGGGGGGGGGGGGGGGGGGGGGGGGGGGGGGFGGGGGFGFGFEGGGDFCFGGGGFFFFFGFGGFGGFFFFFFF4F?FGFFBGFFFFFFFF29
@M04650:207:000000000-C238N:1:1101:11471:11818 1:N:0:19
ACTCCTACGGGAGGCAGCAGTAGGGAATCTTCGGCAATGGGGGCAACCCTGACCGAGCAACGCCGCGTGAGTGAAGAAGGTTTTCGGATCGTAAAACTCTGTTGTTAGAGAAGAACGTTAAGTAGAGTGGAAAATTACTTAAGTGACGGTATCTAACCAGAAAGGGACGGCTAACTACGTGCCAGCAGCCGCGGTAATACGTAGGTCCCAAGCGTTGTCCGGATTTATTGGGCGTAAAGCGAGCGCAGGTGGTTTCTTAAGTCTGATGTAAAAGGCAGTGGCTCAACCATTGTG
+
GGGGGGGGGGGGGGGGGGGGGGGGGGGGGGGGGGGGGGGGGGGGGGGGGGGGGGGGGGGGGGGGGGGGGFGGGGGGGGGGGGGGGFGGGGGGGGGGGGGGGGGGGGGGGGGGGGGGGGGFGGGGGGGGGGGGGGGGGGGGGGGGGGGGGGGGGGGGGGGGGGGGGGGGGCGGGFGGGGGGGGGGGGGGGGGGGGGGGGGGGGGGGGGGGGGGGGGGGGGFGG5ECG7EFGFC@EGEGFBFEGFFGGGGFGGCDGGFFF?FF@DFF7749FFFFFFF?1FFFFC646FF?6@BF2
@M04650:207:000000000-C238N:1:1101:23245:11837 1:N:0:19
ACTCCTACGGGAGGCAGCAGTGGGGAATATTGCACAATGGGGGAAACCCTGATGCAGCCATGCCGCGTGTGTGAAGAAGGCCTTCGGGTTGTAAAGCACTTTCAGCGAGGAGGAAAGGTCAGTAGCTAATATCTGCTGGCTGTGACGTTACTCGCAGAAGAAGCACCGGCTAACTCCGTGCCAGCAGCCGCGGTAATACGGAGGGTGCAAGCGTTAATCGGAATTACTGGGCGTAAAGCGCACGCAGGCGGTTGGATAAGTTAGATGTGAAAGCCCCGGGCTCAACCTGGGAAT
+
GGGGGGGGGGGGGGGGGGGGGGGGGGGGGGGGGGGGGGGGGGGGGGGGGGGGGGGGGGGGGGGGGGGFEGGGGGGGGGGGGGGGGGGGGGGGGGGGGGGGGGGGGGGGGGGGGGGGGGGGGGGGGGGGGGGGGGGGGGGGGGGGFGGGFGGGGGGGGGGGGGGGGGGGGGGGGGGGGGGGGGGGGGGGGGGGGGGGGGGGGGGGGGGGGGGGGEGCGGGGGGGGGGGGGFGFFEDEFGFGDGFFGGDGDGGCDGG@FFBF?FGGFGGFFFFFB;7F?FGFF0>FFFFF?FF?F:
@M04650:207:000000000-C238N:1:1101:10521:11858 1:N:0:19
ACTCCTACGGGAGGCAGCAGTAGGGAATCTTCGGCAATGGGGGCAACCCTGACCGAGCAACGCCGCGTGAGTGAAGAAGGTTTTCGGATCGTAAAACTCTGTTGTTAGAGAAGAACGTTAAGTAGAGTGGAAAATTACTTAAGTGACGGTATCTAACCAGAAAGGGACGGCTAACTACGTGCCAGCAGCCGCGGTAATACGTAGGTCCCAAGCGTTGTCCGGATTTATTGGGCGTAAAGCGAGCGCAGGTGGTTTCTTAAGTCTGATGTAAAAGGCAGTGGCTCAACCATTGTG
+
GGGGGGGGGGGFGGGGGGGGGGGGGGGGGGGGGGGGGGGGGGGGGGGGGGGGGGGGGGGGGGGGGGGGGDEEFGGGGGGGFGGGGGGGGGGGGGGGGGGGGGGGGGGGGGGGGGGGGFGGGGFGGGGGGCECGGGGGGGGGGGGGGGGGGGGGGGGGGGGGGGGGGGGGGGGGGGGGGGGGGGGGGGGGGGGGGGGGGFFGGGGGGGGGGGGFEE=EGGGGGEGGGFGGGGGFGGGGGFGF<DFGGGGFGGF>CGF?BF4:=DGF>7<FF@FFF>FFFGF?<FFFFF03?FD)-
@M04650:207:000000000-C238N:1:1101:14469:11881 1:N:0:19
ACTCCTACGGGAGGCAGCAGTAGGGAATCTTCGGCAATGGGGGCAACCCTGACCGAGCAACGCCGCGTGAGTGAAGAAGGTTTTCGGATCGTAAAACTCTGTTGTTAGAGAAGAACGTTAAGTAGAGTGGAAAATTACTTAAGTGACGGTATCTAACCAGAAAGGGACGGCTAACTACGTGCCAGCAGCCGCGGTAATACGTAGGTCCCAAGCGTTGTCCGGATTTATTGGGCGTAAAGCGAGCGCAGGTGGTTTCTTAAGTCTGATGTAAAAGGCAGTGGCTCAACCATTGTG
+
GGGGGGGGGGGGGGGGGGGGGGGGGGGGGGGGGGGGGGGGGGDGGGGGGGGGGGGCGGGGGGDGGGGGGGGGGGGGGDGGGGGGGGGGGGGGGGFGGGGDFGGAGGDGGGGGGGGGGGGGGGGFFFGGGGGGGGGGGGGGGGGGGGEFGGGGGGGGGFGGGGGGGGGGGGGGGGGGGGGGGGGFCEGGCFGGDGEEGGGGGGGGGG?FCC*:FGE;*9FGGDGGGGCCGC6C45>CDGF7<DFDCD5C>FGGGGGFFFFFG6DFF*:<FFBFFB>FFF*/?0*09F@FFFFB-)
@M04650:207:000000000-C238N:1:1101:22740:11889 1:N:0:19
ACTCCTACGGGAGGCAGCAGTAGGGAATCTTCGGCAATGGGGGCAACCCTGACCGAGCAACGCCGCGTGAGTGAAGAAGGTTTTCGGATCGTAAAACTCTGTTGTTAGAGAAGAACGTTAAGTAGAGTGGAAAATTACTTAAGTGACGGTATCTAACCAGAAAGGGACGGCTAACTACGTGCCAGCAGCCGCGGTAATACGTAGGTCCCAAGCGTTGTCCGGATTTATTGGGCGTAAAGCGAGCGCAGGTGGTTTCTTAAGTCTGATGTAAAAGGCAGTGGCTCAACCATTGTG
+
GGGGGGGGGGGGGGGGGGGGGGGGGGGGGGGGGEGGGGGGGGGGGGGGGGGGAF@FGGGGGGGGGGGGGGGGGGGGGGGG@EFGGGGGG@FGGGGGGGGGGGFEG8FFAFFGGGGC>DFF@GFDC,CADFGCEFGGGGGGGGGDFFGGCFFFGGFFGGCFGGGGGFFGGGGGGGGGDFGGGGGGG5CFFEGGBCCEDGC9C9AFECFC>EGCACGCE9?C8DA=EGGGGC+*):CCCDF773>357<<>/2/1*C?FFFFF=0:B*:A08/***7FBFGFF:<4?*)4<FB>B2
@M04650:207:000000000-C238N:1:1101:21411:11932 1:N:0:19
ACTCCTACGGGAGGCAGCAGTAGGGAATCTTCGGCAATGGGGGCAACCCTGACCGAGCAACGCCGCGTGAGTGAAGAAGGTTTTCGGATCGTAAAACTCTGTTGTTAGAGAAGAACGTTAAGTAGAGTGGAAAATTACTTAAGTGACGGTATCTAACCAGAAAGGGACGGCTAACTACGTGCCAGCAGCCGCGGTAATACGTAGGTCCCAAGCGTTGTCCGGATTTATTGGGCGTAAAGCGAGCGCAGGTGGTTTCTTAAGTCTGATGTAAAAGGCAGTGGCTCAACCATTGTG
+
GGGGGGGGGGGGGGGGGGGGGGGGGGGGGGGGGGGGGGGGGGGGGGGGGGGGGGGGGGGGGGGGGGGGGGGGGGGGGGGGGGGGGGGGGGGGGGGGGGGGGGGGGGGGGGGGCGGGGGGFEFGGGGGGGGGFGGGGFGGGGGGGGGGGGGGGGGGGGGGGGGGGGGGGGGGGGGGFGGGGGGGGGGGGGGGGGGGGCFCGFGGGGGGGGGGGGGGGGGGFGGDEEGGGG>F5;CDGDDFGFGFFGGGGFGGGGGGFFFFFGFGGFFGFFFFFFFBF<:CFFFGFF45:?FFFF)
@M04650:207:000000000-C238N:1:1101:15283:11946 1:N:0:19
ACTCCTACGGGAGGCAGCAGTAGGGAATCTTCGGCAATGGGGGCAACCCTGACCGAGCAACGCCGCGTGAGTGAAGAAGGTTTTCGGATCGTAAAACTCTGTTGTTAGAGAAGAACGTTAAGTAGAGTGGAAAATTACTTAAGTGACGGTATCTAACCAGAAAGGGACGGCTAACTACGTGCCAGCAGCCGCGGTAATACGTAGGTCCCAAGCGTTGTCCGGATTTATTGGTCGTAAAGCGAGCGCAGGTGGTTTCTTAAGTCTGATGTAAAAGGCAGTGGCTCAACCATTGGG
+
GGGGGGGGGGGGGGGGGGGGGFGGGGGGGGGFFGGGGGGGGEGGGGGGGGGGGGGGGGGGGGGGGGGGGGG,EFGGGGGGFGGGGGGBFGGGGGGCFGGGFGGGEEFGGEFGGGGGGFCFFGGGGFGGGGGGGFFFAGGGGFFFGEFDGFGGGGGGGGGGGFCG8CECFGGGGFCCFGGFFGG?@FGFGFGDGGGDGGGGDFGGGFGFGGDCEEGGC*;CEG*:CF7+:CC29*15>>@FFGBBGGGDFGGGGGGFFFF4<97>4?>9FFF?FBD@?:267:*09*?<:F*.)(
@M04650:207:000000000-C238N:1:1101:18387:11950 1:N:0:19
ACTCCTACGGGAGGCAGCAGTAGGGAATCTTCGGCAATGGGGGCAACCCTGACCGAGCAACGCCGCGTGAGTGAAGAAGGTTTTCGGATCGTAAAACTCTGTTGTTAGAGAAGAACGTTAAGTAGAGTGGAAAATTACTTAAGTGACGGTATCTAACCAGAAAGGGACGGCTAACTACGTGCCAGCAGCCGCGGTAATACGTAGGTCCCAAGCGTTGTCCGGATTTATTGGGCGTAAAGCGAGCGCAGGTGGTTTCTTAAGTCTGATGTAAAAGGCAGTGGCTCAACCATTGTT
+
GGGGGGGGGGGGGGGGGGGGGGGGGGGGGGGGGGGGGGGGGGGGGGGGGGGGGGGGGGGGGGGGGGGGGGGGGGGGGGGGGGGGGGGGGGGGGFGGGGGGGGGGGGGGGGGGGGGGGGGGGGGGGGGGGGGGGGGGGGGGGGGGGGGGGGGGGGGGGGGGGGGGGDGGGGGGGGGGGGGGGGGGGGGGGGGGGGGCEGGGFGGGGGGGGGGGGGGGGGGGGGGGGGFFGFGGFDGGG3@GFGFFGGDGFGGGGGFFFFFF?FGFB7CAFFFFFF@F:6DFFFGFFFFF:FFF<)
@M04650:207:000000000-C238N:1:1101:17412:11975 1:N:0:19
ACTCCTACGGGAGGCAGCAGTGGGGAATATTGCACAATGGGGGAAACCCTGATGCAGCCATGCCGCGTGTGTGAAGAAGGCCTTCGGGTTGTAAAGTACTTTCAGCGGGGAGGAAGGTGTTGTGGTTAATAACCGCAGCAATTGACGTTACCCGCAGAAGAAGCACCGGCTAACTCCGTGCCAGCAGCCGCGGTAATACGGAGGGTGCAAGCGTTAATCGGAATTACTGGGCGTAAAGCGCACGCAGGCGGTCTGTCAAGTCGGATGTGAAATCCCCGGGCTCAACCTGGGAAC
+
GGGGGGGGGGGGGGGGGGGGGGGGGGGGGGGGGGGGGGGGGGGGGGGGGGGGGGGGGGGGGGGGGGGGGGGGGGGGGGGGGGGGGGGGGGGGGGGGGGGGGGGGGGGGGGGGGGGGGGGGGGGDDGFGGGGGGGGGGGGGFF9FGGGEFD@FCGGEGEGFFGFGGGGGGGGEGG?FGGCCEGFGGGGFFGGGGGGGGGGGGDGGGGGGGGGGGGGGGGGGEGGGGGCCFGGGEGGGGGFGFGEFD<DDBGGDGGGFFFFFGFGG:*/,@?FFF*)919DEE(9*=@F?BFFFF0
@M04650:207:000000000-C238N:1:1101:23530:11996 1:N:0:19
ACTCCTACGGGAGGCAGCAGTGGGGAATATTGCACAATGGGCGCAAGCCTGATGCAGCCATGCCGCGTGTATGAAGAAGGCCTTCGGGTTGTAAAGTACTTTCAGCGGGGAGGAAGGTGTTGTGGCTAATAACCGCAGCAATTGACGTTACCCGCAGAAGAAGCACCGGCTAACTCCGTGCCAGCAGCCGCGGTAATACGGAGGGTGCAAGCGTTAATCGGAATTACTGGGCGTAAAGCGCACGCAGGCGGTCTGTCAAGTCGGATGTGAAATCCCCGGGCTCAACCTGGGAAC
+
GGGGGGGGGGGGGGGGGGGGGGGGGGGGGGGGGGGGGGGGGGGGGGGGGGGGGGGGGGGGGGGGGGGGGGGGGGGGGGGGGGFGGGGGGGGGGGGGGGGGGGGGGGGGGGDFGEFGGGGGGGGDGGGFGGGGGGGGGGGGGGGGFGGFGFGGGGGCFGGGGGGGGGGGGGGGGGGGGEGGGGFGGGGGFGGGGGGGGGFGGGGGGGGGGGFFGG5CGGGGGGDGGGGGGGGGFGGCFGFGFGBBDDCDFGGGGGFFFF?FGFGGEDGFFFFFFFFFF;DEE>FF=:F?FFF?B2
@M04650:207:000000000-C238N:1:1101:17149:12039 1:N:0:19
ACTCCTACGGGAGGCAGCAGTGGGGAATATTGCACAATGGGGGAAACCCTGATGCAGCCATGCCGCGTGTGTGAAGAAGGCCTTCGGGTTGTAAAGCACTTTCAGCGAGGAGGAAAGGTCAGTAGCTAATATCTGCTGGCTGTGACGTTACTCGCAGAAGAAGCACCGGCTAACTCCGTGCCAGCAGCCGCGGTAATACGGAGGGTGCAAGCGTTAATCGGAATTACTGGGCGTAAAGCGCACGCAGGCGGTTGGATAAGTTAGATGTGAAAGCCCCGGGCTCAACCTGGGAAT
+
GGGGGGGGGGGGGGGGGGGGGGGGGGGGGGGGGGGGGGGGGGGGGGGGGGGGGGGGGGGGGGGGGGGGGGGGGGGGGGGGGGGGGGGGGGGGGGGGGGGGGGGGGGGGGGGGGGGGGGGGFGGGGGGGGGGGGGGGGGGGGDGGGGGGGGGGGGGGGGGGFFGGGGGGGGGDGGGGGGGGGGGGGGGGGGGCGGGGGCFGGGGGGGCEGGGGGGGEGGGCD5;FFGCGFF=F3*9*1CFDECEBGDG3>GD3795/=FFFFB7C?CGAB7F?F?5>:BCEEFC*?FFFFFFBF?
@M04650:207:000000000-C238N:1:1101:9340:12040 1:N:0:19
ACTCCTACGGGAGGCAGCAGTAGGGAATCTTCGGCAATGGGGGCAACCCTGACCGAGCAACGCCGCGTGAGTGAAGAAGGTTTTCGGATCGTAAAACTCTGTTGTTAGAGAAGAACGTTAAGTAGAGTGGAAAATTACTTAAGTGACGGTATCTAACCAGAAAGGGACGGCTAACTACGTGCCAGCAGCCGCGGTAATACGTAGGTCCCAAGCGTTGTCCGGATTTATTGGGCGTAAAGCGAGCGCAGGTGGTTTCTTAAGTCTGATGTAAAAGGCAGTGGCTCAACCATTGTT
+
GGGGGGGGGGGGGGGGGGGGGGGGGGGGGGGGGGGDGGGGGGGGGGGGGGGGGGGGGGGGGGGGGGGGGGGGGGGGGGGGGGGGGGGGGGGGGGGGGGGGGGGGGGGGGGGGGGGGGGGGGGGGGGGGGFFFGGGGGGGGGGGGGGGGGGGGGGGGGGGGGGGGGGGGGGGGDGGGGGGGGGGFGGGGGGGGGCEGDFFGGGCCGGGGGDGGGGGCEGGGED?CCFGGGGGFFGDGDGFG>5@DGC5DFGGGDFGF?BB69BGFFCGFFF6@FFFFB?FFF?4@FFFFFFF4>)
@M04650:207:000000000-C238N:1:1101:28891:12042 1:N:0:19
ACTCCTACGGGAGGCAGCAGTGGGGAATATTGCACAATGGGGGAAACCCTGATGCAGCCATGCCGCGTGTGTGAAGAAGGCCTTCGGGTTGTAAACCGCTTTCAGTTGGGACGAAGGTTCGATCGTTAATAGCGGTTTGGACTGACGGTACCTTCACAAGAAGCCCCGGCTAACTACGTGCCAGCAGCCGCGGTAATACGTAGGGGGCAAGCGTTGTCCGGAATCATTGGGCGTAAAGCGCGTGTAGGCGGCTCAGTAAGTCCGCTCTGAAAGTCCAAGGCTCAACCTTGGGAT
+
GGGGGGGGGGGGGGGGGGGGGGGGGGGGGGGGGGGGGGGGGGGGGGGGGGGGGGGGGGGGGGGGGGGGGGGGGGGFGGGGGGGGGGGGGGGGGGGGGGGGGGGGGGGGGGGGGGGGGFGGGGFGGGGFGGGGGGGGGGGGGGGGGGDGGGGGGGGGGGGGGGGG>GGEGGGGGGGGGGGGGGGGGGGGGGGGGEGGGFCFFGGGGGGGDGGGGGGGGDGCEDECFGGDFGGGDGGGGGFD>D>:DGGGFGGGGGFFFFFFF6CDEDGFFFFFFFFFAACF327FFFF?<=F??(
@M04650:207:000000000-C238N:1:1101:18178:12071 1:N:0:19
ACTCCTACGGGAGGCAGCAGTGGGGAATATTGCACAATGGGGGAAACCCTGATGCAGCCATGCCGCGTGTGTGAAGAAGGCCTTCGGGTTGTAAAGCACTTTCAGCGAGGAGGAAAGGTCAGTAGCTAATATCTGCTGGCTGTGACGTTACTCGCAGAAGAAGCACCGGCTAACTCCGTGCCAGCAGCCGCGGTAATACGGAGGGTGCAAGCGTTAATCGGAATTACTGGGCGTAAAGCGCACGCAGGCGGTTGGATAAGTTAGATGTGAAAGCCCCGGGCTCAACCTGGGAAT
+
GGGGGGGGGGGGGGGGGGGGGGGGGGGGGGGGGGGGGGGGGGGGGGGGGGGGGGGGGGGGGGGGGGGGGGGGGFFGGGGGGGGGGGGGGGGGGGGGGGGGGGGGGGGGGGGGGGGGGGGGGGGGGGGGGGGGGGGGGGGGGGGGGGGGGGGGGGGGGGGGGGGGGGGGGGGGGGGGGGGGGGGGGGGGGGGGGGDEFFGG>8EGGGGEFFFFGEGDGFGGGGDGGGGGGGGGFGCGFDFC>G>>DDGGFGGDGGDFFFFFCF7:BFDBFFF?FFFFFBGFFBF*9?FBFFFB??
@M04650:207:000000000-C238N:1:1101:10249:12092 1:N:0:19
ACTCCTACGGGAGGCAGCAGTGGGGAATATTGCACAATGGGCGCAAGCCTGATGCAGCCATGCCGCGTGTATGAAGAAGGCCTTCGGGTTGTAAAGTACTTTCAGCGGGGAGGAAGGTGTTGCGGTTAATAACCGCAGCAATTGACGTTACCCGCAGAAGAAGCACCGGCTAACTCCGTGCCAGCAGCCGCGGTAATACGGAGGGTGCAAGCGTTAATCGGAATTACTGGGCGTAAAGCGCACGCAGGCGGTTGGATAAGTTAGATGTGAAAGCCCCGGGCTCAACCTGGGAAT
+
GGGGGGGGGGGGGGGGGGGGGGGGGGGGGGGGGGGGGGGGGGGGGGGGGGGGGGGGGGGGGGGGGGGGGGGGGGGGGGGGGGGGGGGGGGGGGGGGGGGGGGGGGGGGGGGGGGGGGGGGGGFGGGGGGGGGGGGGGGGGGGGGGGGGGGGGGGGGGGGGGGGGGGGDFGCEGGGGGGGGGGGGGGGG>CCEGGGGGGGGGGGGGEEGFFGGGGGGGGGGCD;CGGGGEFFFEGGGGGFGDC)7CGGGDGD5CDG44@7?CFGGB>DAF?FFFF@FFFGFFF<F*75??FF::8
@M04650:207:000000000-C238N:1:1101:21738:12100 1:N:0:19
ACTCCTACGGAGGCAGCAGTAGGGAATCTTCGGCAATGGGGGCAACCCTGACCGAGCAACGCCGCGTGAGTGAAGAAGGTTTTCGGATCGTAAAACTCTGTTGTTAGAGAAGAACGTTAAGTAGAGTGGAAAATTACTTAAGTGACGGTATCTAACCAGAAAGGGACGGCTAACTACGTGCCAGCAGCCGCGGTAATACGTAGGTCCCAAGCGTTGTCCGGATTTATTGGGCGTAAAGCGAGCGCAGGTGGTTTCTTAAGTCTGATGTAAAAGGCAGTGGCTCAACCATTGTGT
+
GGGGGGGGGGGGGGGGGGGGGGGGGGGGGGGGGGGGGGGGGGGGGGGGGGGGGGGGGGGGGGGGGGGGGGGGGGGGGGGGGGGGGGGGGGGGGGGGGGGGGGGGGGGGGGGGGGGGGGGGGGGGFGGGGGGGGGGGGGGGGGGGGGGGGGGGGGGGGGGGGGGGGGGGGGGGGGGGGGGGGGGGGGGGGGGGGGGGGGGGGGGGGGGGGGGGGGGGGGGGGGGDGGGGGGGGFGGGGGFGFGFFGGGGFGGGGGGFFFFFFFGGFGGF?BFFFFFF??GFFFGFFFFBBFF263
@M04650:207:000000000-C238N:1:1101:4715:12168 1:N:0:19
ACTCCTACGGGAGGCAGCAGTAGGGAATCTTCGGCAATGGGGGCAACCCTGACCGAGCAACGCCGCGTGAGTGAAGAAGGTTTTCGGATCGTAAAACTCTGTTGTTAGAGAAGAACGTTAAGTAGAGTGGAAAATTACTTAAGTGACGGTATCTAACCAGAAAGGGACGGCTAACTACGTGCCAGCAGCCGCGGTAATACGTAGGTCCCAAGCGTTGTCCGGATTTATTGGGCGTAAAGCGAGCGCAGGTGGTTTCTTAAGTCTGATGTAAAAGGCAGTGGCTCAACCATTGTT
+
FGGGGGGGDGGCFDGGGGGGGGGGGGGGGGGGGDGGGGGGGGGEFGGGGGGGGGDCGECGGGGGEGGGG7FGFGFDDGFGGGGGGECFGGGGCF=FFFGGGGGGGEDEFGCEFFFGGGGGFGGGGDGGGFGGAFGGGGGGGCGGF9FFDE@FGGGFGGGFGGCGG>DFGDDGGFGGFG@FCGFGFGD:CFCEG5CEGGGDGGFF7BC?FGGFFEGG=CCDCC5EGFFGGGF5@GGG376>>*77DG39>FFGDC4BBF=4?FFGB:C<F4@69*7>:BG:F09:F?F:?FFFF4
@M04650:207:000000000-C238N:1:1101:22546:12179 1:N:0:19
ACTCCTACGGGAGGCAGCAGTAGGGAATCTTCGGCAATGGGGGCAACCCTGACCGAGCAACGCCGCGTGAGTGAAGAAGGTTTTCGGATCGTAAAACTCTGTTGTTAGAGAAGAACGTTAAGTAGAGTGGAAAATTACTTAAGTGACGGTATCTAACCAGAAAGGGACGGCTAACTACGTGCCAGCAGCCGCGGTAATACGTAGGTCCCAAGCGTTGTCCGGATTTATTGGGCGTAAAGCGAGCGCAGGTGGTTTCTTAAGTCTGATGTAAAAGGCAGTGGCTCAACCATTGTG
+
GGGGGGGGGGGGGGGGGGGGGGGGGGGGGGGGGGGGGGGGGGGGGGGGGGGGGGGGGGGGGGGGGGGGGGGGGGGGGGGGGGGGGGGGGGGGGGGGGGGGGGGGGGGGGGGGGGGGGGGGGGGGGGGGGGGGGGGGGGGGGGGGGGGGGGGGGGGGGGGGGGGGGGGGDGGGGGGGGGGGGGGGGGGGGGGGGGGGGGGGGGGGEGGGGGGGGGGGGGGGGGCGGGGGGGGGFGGGGGFGFGFFGGGG>CGGGGGFFFFFGFGGFFFA6FFFFFFFFFGFFFFFFFFF2=?<A)
@M04650:207:000000000-C238N:1:1101:11222:12185 1:N:0:19
ACTCCTACGGGAGGCAGCAGTGGGGAATATTGCACAATGGGGGAAACCCTGATGCAGCCATGCCGCGTGTGTGAAGAAGGCCCTCGGGTTGTAAAGCACTTTCAGCGAGGAGGTAAGGTCAGTAGCTAATATCTGCTGGCTGTGACGTTACTCGCAGAAGAAGCACCGGCTAACTCCGTGCCAGCAGCCGCGGTAATACGGAGGGTGCAAGCGCTAATCGGAATTACTGGGCGTAAAGCGCACGCAGGCGGTTGGATAAGTTAGATGTGAAAGCCCCGGGCTCAACCTGGGAAT
+
GGGGGGGGGGGGGGGGGGGGGGGGGGGGGGGGC<FGGGGGGEGGGGEFFGGGG<FGGGGGGGGGGGGGG=DEGGGFGGGG,F,C=FFGFGCCEGGGGGCCGGF<F9@FGGFGC+CFGCFGGGAAFGGGFGFFGGGGFGGCAF=FFGGGCFCDGCBGGGGGGFGGGFCFGGG*@CEFGEFGGFG,DFB@78:@EBCGCCBCG5E@EEEGGCGCE*8:CD7CED8C<<?C?DF*85579>FGFGBDGDD3>GDD1179*9@?<*7CF72.=*=BF8;:<;D;7,>F=)0(85>((,
@M04650:207:000000000-C238N:1:1101:6389:12192 1:N:0:19
ACTCCTACGGGAGGCAGCAGTGGGGAATTTTGGACAATGGGCGCAAGCCTGATCCAGCCATGCCGCGTGTCTGAAGAAGGCCTTCGGGTTGTAAAGGACTTTTGTCAGGGAGGAAATCCCTAGCGCTAATATCGCTGGGGGATGACAGTACCTGAAGAATAAGCACCGGCTAACTACGTGCCAGCAGCCGCGGTAATACGTAGGGTGCAAGCGTTAATCGGAATTACTGGGCGTAAAGCGTGCGCAGGCGGTTGTGTAAGTCTGATGTGCAAGCCCCGGGCTTAACCTGGGAAC
+
CCF<FGGFGGE7FCE@CFFGGF8@FGFGFFGE:FG<,CCFFFGG7F@FFG8<EGEFGGCCFCFGGCCF@?FDAFCGEEEF,EFGGGEEGGCFGFFGFFG@<FGCFFFFDB7:F+BFG9EFF5<F=:F7FFCGDEFGCGGGGGGG7>F,@<FAFG<,@FGGDFGFGGGC>EEBCGGGFEF7FFFGF8CF>5C7B1C5EGGGC98C7ECDCEFFD:81:7>F**2:EGGGGFGFEG577:=C09>DGGGG>GG)9/17@**9:FGFB77>F494?FF>2>3DDFG:@F?<())(,4
@M04650:207:000000000-C238N:1:1101:8394:12204 1:N:0:19
ACTCCTACGGGAGGCAGCAGTGGGGAATATTGCACAATGGGGGAAACCCTGATGCAGCCATGCCGCGTGTGTGAAGAAGGCCTTCGGGTTGTAAAGCACTTTCAGCGAGGAGGAAAGGTCAGTAGCTAATATCTGCTGGCTGTGACGTTACTCGCAGAAGAAGCACCGGCTAACTCCGTGCCAGCAGCCGCGGTAATACGGAGGGTGCAAGCGTTAATCGGAATTACTGGGCGTAAAGCGCACGCAGGCGGTTGGATAAGTTAGATGTGAAAGCCCCGGGCTCAACCTGGGAAT
+
GGGGGGGGGGGGGGGGGGGGGGGGGGGGGGGGGGGGGGGGGGGGGGGGGGGGGGGGGGGGGGGGGGGGFGGGGGGGGGGGGGGDGGGGGGGGGGGGGGGGGGGGGGGGGGGGGGGGGGGGGGGGGGGGGGGDGGGGGGGGGGGGGGGGGGGGGGGGGGGGGGGGGFGDGGGGFGGGGGGGGGGGGGGGGGGGGGGGGGGGDEGGGGGGGGGGGEGGGGDGGGCGCFGGGGGGFGDGGFFGFGFFD>DD>D3)9CDFFFFFG47CFGGFFFFFFF>>?FGFFBFFFFFBFFF<>7
@M04650:207:000000000-C238N:1:1101:7391:12235 1:N:0:19
ACTCCTACGGGAGGCAGCAGTGGGGAATATTGCACAATGGGGGAAACCCTGATGCAGCCATGCCGCGTGTGTGAAGAAGGCCTTCGGGTTGTAAAGCACTTTCAGCGAGGAGGAAAGGTCAGTAGCTAATATCTGCTGGCTGTGACGTTACTCGCAGAAGAAGCACCGGCTAACTCCGTGCCCGCCGCCGCGGTAATACGGAGGGTGCAAGCGTTAATCGGAATTACTGGGCGTAAAGCGCACGCAGGCGGTTGGATAAGTTAGATGTGAAAGCGCCGGGCTCAACCTGGGAAT
+
GGGGGGGGGGGGGGGGGGGGGGFGGGGGGGGGD<FGGGGGD7FBBFC,BFGGFCGFGGGGAFGGGGGGG=FFGGGGGGGGCE@FE=F:CF=C,FGFGGG@GGFDFE@FDGCEC+EFEFFGGFE,?F<FGGFCAFG95>F>=:<6FGGGEFCFG:7FF:3<<DF@,3@>:8<*@<BFGGGC@1,61*=:*=8BB8BC;B9:*;3CCEECC+0:C/;?=FFGGGEG6<+<9>8:@:3:CC7779557)95)>DD)CD4/@6=+*7:=C768**7F:)82175>05**.733>:(,.
@M04650:207:000000000-C238N:1:1101:20023:12242 1:N:0:19
ACTCCTACGGGAGGCAGCAGTAGGGAATCTTCGGCAATGGGGGCAACCCTGACCGAGCAACGCCGCGTGAGTGAAGAAGGTTTTCGGATCGTAAAACTCTGTTGTTAGAGAAGAACGTTAAGTAGAGTGGAAAATTACTTAAGTGACGGTATCTAACCAGAAAGGGACGGCTAACTACGTGCCAGCAGCCGCGGTAATACGTAGGTCCCAAGCGTTGTCCGGATTTATTGGGCGTAAAGCGAGCGCAGGTGGTTTCTTAAGTCTGATGTAAAAGGCAGTGGCTCAACCATTGTG
+
GGGGGGGGGGGGGGGGGGGGGGGGGGGGGGGGGGGGGGGGGGGGGGGGGGGGGGGGGGGGGGGGGGGFGGGGGGGGGGGGGGGGGGGGGGGGGGGGGGGGGGGGGGGGGGGGGGGGGGGGFGGGGGGGGGGGGGGGGGGGGGGGGGGGGGGGGGGFGGGGGGGGGGGGGGGGGGGGGGGGGGGGGGGGGGGGGGGGGGGGGGGEEGGGGGGGGGGGGGGGGGGGGDGGGGGGFGGGGGFFFGFFGGGGBFGGDGGFFFFFC=FGFFGAFFFFFFFF?FGF4:CFFFF?:FF<44
@M04650:207:000000000-C238N:1:1101:28374:12264 1:N:0:19
ACTCCTACGGGAGGCAGCAGTGGGGAATATTGCACAATGGGGGAAACCCTGATGCAGCCATGCCGCGTGTGTGAAGAAGGCCTTCGGGTTGTAAAGCACTTTCAGCGAGGAGGAAAGGTCAGTAGCTAATATCTGCTGGCTGTGACGTTACTCGCAGAAGAAGCACCGGCTAACTCCGTGCCAGCAGCCGCGGTAATACGGAGGGTGCAAGCGTTAATCGGAATTACTGGGCGTAAAGCGCACGCAGGCGGTTGGATAAGTTAGATGTGAAAGCCCCGGGCTCAACCTGGGAAT
+
GGGGGGGGGGGGGGGGGGGGGGGGGGGGGGGGGGGGGGGGGGGGGGGGGGGDFGGGGGGGGGGGGGGGGGGGFGGGGGGGGGGGGGGGGGGGGGGFGGGGGGGGGGEGGGEFEGGFGGGGGGGGGGGGGGGGGGGGGGGGGGGGGGGGGGGGGGGGGDFFGGGGGGGGGGGGGGGGGGGGGGGGGGGGGGGGGGGGGGFGEGGGGGGGGGGGGGGGGGDGDDCGGGGGFGF5)CG=C7BDFDE>CDCDFGGDGGG4??4?FFGCF:CA@?FFFFFF?6<7)15@FFFFFFF0:3
@M04650:207:000000000-C238N:1:1101:3222:12267 1:N:0:19
ACTCCTACGGGAGGCAGCAGTGGGGAATATTGCACAATGGGGGAAACCCTGATGCAGCCATGCAGCGTGTGTGAAGAAGGCCTTCGGGTTGTAAAGCACTTTCAGCGAGGAGGAAAGGTCAGTAGCTAATATCTGCTGGCTGTGACGTTACTCGCAGAAGAAGCACCGGCTAACTCCGTGCCAGCAGCCGCGGTAATACGGAGGGTGCAAGCGTTAATCGGAATTACTGGGCGTAAAGCGCACGCAGGCGGTTGGATAAGTTAGATGTGAAAGCCCCGGGCTCAACCTGGGAAT
+
GDDFGFFGGFGGGGGGGGGFGGGGGGGGGFGG9FGEFGFDFGGG>FCFGFGFEE<EEFE8CFF,CFCCGFGGGF9FFCECE@FCGGGGFGGGGGCFGGGGGGGGGCEFG@=CCFCGGGGGGGFFFGFDFGGGGGFFE=DCDG6DCFGGDGGGGGGGECFGGGGGGGGG7EG8@CGCDGFGGFGGGGGGFEECGC1CBCCFEEEGDEGGGGGC=CG57@CFGDCC8:?CG<C5@*/:FFFG377>DGDGFDD7)950*946<=:DF*CA??4@4.7:(,7BE(*07<FB?FF0:1
@M04650:207:000000000-C238N:1:1101:21175:12269 1:N:0:19
ACTCCTACGGGAGGCAGCAGTAGGGAATCTTCGGCAATGGGGGCAACCCTGACCGAGCAACGCCGCGTGAGTGAAGAAGGTTTTCGGATCGTAAAACTCTGTTGTTAGAGAAGAACGTTAAGTAGAGTGGAAAATTACTTAAGTGACGGTATCTAACCAGAAAGGGACGGCTAACTACGTGCCAGCAGCCGCGGTAATACGTAGGTCCCAAGCGTTGTCCGGATTTATTGGGCGTAAAGCGAGCGCAGGTGGTTTCTTAAGTCTGATGTAAAAGGCAGTGGCTCAACCATTGTG
+
GGGGGGGGGGGGGGGGGGGGGGGGGGGGGGGGGGGGGGGGGGGGGGGGGGGGGGGGGGGGGGGGGGGFGGGGGGGGGGGGGGGGGGGGGGGGGGGGGGGGGGGGGGGGGGGGGGGGGGGGGGGGGGGFGGGGGGGGGGGGGGGGGGGGGGGGGGGGGGGGGGGGGGGGGGGGGGGGGGGGGGGGGGGGGGGGGGGGGGGFGFGGGGGGGGGGGGGEGGGGGGGGGGGGGGGGFGGGGGFGFGFFGGGGFGGGGGGFFFFBDFGGFDC<@FFFFFFFFFGFFFDFFFFFFFFF94
@M04650:207:000000000-C238N:1:1101:3089:12271 1:N:0:19
ACTCCTACGGGAGGCAGCAGTAGGGAATCTTCGGCAATGGGGGCAACCCTGACCGAGCAACGCCGCGTGAGTGAAGAAGGTTTTCGGATCGTAAAACTCTGTTGTTAGAGAAGAACGGTAAGTAGAGTGGAAAATTACTTAAGTGACGGTATCTAACCAGAAAGGGCCGGCTAACTACGTGCCAGCAGCCGCGGTAATACGTAGGTCCCAAGCGTTGTCCGGATTTATTGGGCGTAAACCGAGCGCAGGTGGTTTCTTAAGTCTGATGTAAAAGGCAGGGGCTCAACCATTGGG
+
FGGGGGGGGGGGGGGGGGGGGGGGGGGG,FGC,@FGGGGGGGGGGGGGGGGGGF@FGGGGFGGGGGGGGGGGGGGGGGGFA5BFGFGEECFGGGGC=<FFFG,5?,CF?FGGGGG8C+BDCF<<?DFD<+EF===FAFC<<A9DDFFGF<<3@C,=F,@FCF@<7:*6C8*>>77D,>FE7FGGE5B7E:C7CEB882+3;3>EEF9CGGC**:CA7/>>*)*/8<+<<*@C@E)/CC**0)735CDG:79C*9*77/=9+*:*977594=F??3>7()851D7F4?4(965..
@M04650:207:000000000-C238N:1:1101:16733:12289 1:N:0:19
ACTCCTACGGGAGGCAGCAGTAGGGAATCTTCGGCAATGGGGGCAACCCTGACCGAGCAAAGCCGCGTGAGTGAAGAAGGTGTTCGGAGCGTAAAACTCTGTTGGTAGAGAAGAACGTTAAGTAGAGTGGAAAATTACTTAAGTGACGGGATCTAACCAGAAAGGGACGGCTAACTACGTGCCAGCAGCCGCGGTAATACGTAGGTCCCAAGCGGTGTCCGGAGTTATTGGGAGTAAAGCGAGCGCAGGGGGGTGCTTAAGGCGGATGTAAAAGGCAGGGGCGCAACCAGTGTG
+
GGGGGGGGGGGGGGGGGGGGCFFGGGGG<FGGGGFGGGGGGEGE@FCE:8CD<@CCF7CC,CCE@FF+@FE,CFFFGGGG=,:+,BBE+>>8=CFFE@EFEAFEB=FFFDGFFGFEF8=AFF,:CFFCFFF>E3,8=C,,CAF3ECFGG+@+<<CE@>FB@EFGF>D>CEE>:FB,D8><<B;CFC?F,,:4B>=:B9CCEC9CE+<05=?F*:*/19>:;CC**030<79C):9?7:=F5975D5CC>9CC)17)*/99E**1899699@6695)2:)05(17.))(-)93.6
@M04650:207:000000000-C238N:1:1101:14664:12290 1:N:0:19
ACTCCTACGGGAGGCAGCAGTGGGGAATATTGCACAATGGGGGAAACCCTGATGCAGCCATGCCGCGTGTGTGAAGAAGGCCTTCGGGTTGTAAAGCACTTTCAGCGAGGAGGAAAGGTCAGTAGCTAATATCTGCTGGCTGTGACGTTACTCGCAGAAGAAGCACCGGCTAACTCCGTGCCAGCAGCCGCGGTAATACGGAGGGTGCAAGCGTTAATCGGAATTACTTGGCGTAAAGCGCACGCAGGCGGTTGGATAAGTTAGATGTTAAAGCCCCGGGCTCAACCTGGGAAT
+
GGGGGGFGGGGCEGGEDFGGGGGGGGGGGGGGGGGGGFGFFDGGGFFEGGGFGGGFGGGGGFGGGGGGGGGGGGFGGFFDGGGGGGGGFFBFFGFGFGGGGGGGGGGGGGGGGGFFFGGGGGGGGGGGGGGGGGGGGG<FGGGGFGGGGGGGGGDCGCFDFGGGGDGFCEGGGGGGGEGGGF98CFGFFCEECEE>FCEFDCC7BE5CFDGFEGGE=GF<=D5CFEGG+:66:G:5FCBDB<B3D3C)>)<C93<69876FBFF?F><*9*9@B>@:(C@F>FF??:715512:
@M04650:207:000000000-C238N:1:1101:24886:12299 1:N:0:19
ACTCCTACGGGAGGCAGCAGTGGGGAATATTGCACAATGGGGGAAACCCTGATGCAGCCATGCCGCGTGTGTGAAGAAGGCCTTCGGGTTGTAAAGCACTTTCAGCGAGGAGGAAAGGTCAGTAGCTAATATCTGCTGGCTGTGACGTTACTCGCAGAAGAAGCACCGGCTAACTCCGTGCCAGCAGCCGCGGTAATACGGAGGGTGCAAGCGTTAATCGGAATTACTGGGCGTAAAGCGCACGCAGGCGGTTGGATAAGTTAGATGTGAAAGCCCCGGGCTCAACCTGGGAAT
+
GGGGGGGGGGGGGGGGGGGGGGGGGGGGGGGGGGGGGGGGGGGGGGGGGGGGGGGGGGGGGGGGGGGGGGGGGGGGGGGGGGGGGGGGGGGGGGGGGGGGGGGGGGGGGGGGGGGGGGGGGGGGGGGGGGGGGGGGGGGGGGGGGGGGGGGGGGGGGGGGGGGGGGGGGGGGGGGGGGGGGGGGGGGGGGGGGGGGGGGGGGGGGGGGGGGGGGGGGGGGGGGGGGGGGGGGFEGGGGFGFGFFGGGGFGGDGGGFFFFFGFGGFFGFFFFFFFF>?FGFDFGFFFFB:FFFF0
@M04650:207:000000000-C238N:1:1101:23140:12317 1:N:0:19
ACTCCTACGGGAGGCAGCAGTGGGGAATATTGCACAATGGGGGAAACCCTGATGCAGCCATGCCGCGTGTGTGAAGAAGGCCTTCGGGTTGTAAAGCACTTTCAGCGAGGAGGAAAGGTCAGTAGCTAATATCTGCTGGCTGTGACGTTACTCGCAGAAGAAGCACCGGCTAACTCCGTGCCAGCAGCCGCGGTAATACGGAGGGTGCAAGCGTTAATCGGAATTACTGGGCGTAAAGCGCACGCAGGCGGTTGGATAAGTTAGATGTGAAAGCCCCGGGCTCAACCTGGGAAT
+
GGGGGGGGGGGGGGGGGGGGGGGGGGGGGGGGGGGGGGGGGGGGGGGGGGGGGGGGGGGGGGGGGGGGGGGGGGGGGGGGGGGGGGGGGGGGGGGGGGGGGGGGGGGCGGGGGGGGGGGGGGGGGGGGGGGGGGGGGGGGFGFGGGGGGGGGGGGGGGGGGGGGGGGGGGGGGGGFGGGGGGGGGGGGGGGGGGGGGGGGGDGGGGGGGEGGGGGGFDGGGGCFCGGGGGGGFGGGGGFGFGFFGGGGFGGCC<GF?FFF<@>FBFGFFFFFFF.>:BGFD>GFFFFBFFFB:1
@M04650:207:000000000-C238N:1:1101:13998:12325 1:N:0:19
ACTCCTACGGGAGGCAGCAGTAGGGAATCTTCGGCAATGGGGGCAACCCTGACCGAGCAACGCCGCGTGAGTGAAGAAGGTTTTCGGATCGTAAAACTCTGTTGTTAGAGAAGAACGTTAAGTAGAGTGGAAAATTACTTAAGTGACGGTATCTAACCAGAAAGGGACGGCTAACTACGTGCCAGCAGCCGCGGTAATACGTAGGTCCCAAGCGTTGTCCGGATTTATTGGGCGTAAAGCGAGCGCAGGTGGTTTCTTAAGTCTGATGTAAAAGGCAGTGGCTCAACCATTGTG
+
GGGFGGGGGGGGGGGGGGGGGGGGGGGGGGGGGGGGGGGGGGGGGGGGGGGGGGGGGGGGGGGGGGGGGGGGGGGGGGGGGGGGGGGGGGGGGGGGGGGGGGGGGGGGGGGGGGGGGGGGGFDGGGGGGGGGGGGGGGGGGGGGGGGGGGGGGGGGGGGGGGGGGEEGGGGGGGGGGGGGGGGGGCFFGGGGGGGGEGGGGGGGGGGGGGGGGGGGGGGGGG5EGGGGGGGGF=CE3DFGFGEEGGGGE<DGCGGFFFFFGFGGFDFBFFFFFFFFFFGFF?5FFFFFFFFFF)
@M04650:207:000000000-C238N:1:1101:19126:12421 1:N:0:19
ACTCCTACGGGAGGCAGCAGTGGGGAATATTGCACAATGGGGGAAACCCTGATGCGGCCATGCCGCGTGTGTGAAGAAGGCCTTTGGGTTGTAAAGCACTTTCAGCGAGGAGGAAAGGTCAGTAGCTAATATCTGCTGGCTGTGACGTTACTCGCAGAAGAAGCACCGGCTAACTCCGTGCCAGCAGCCGCGGTAATACGGAGGGTGCAAGCGTTAATCGGAATTACTGGGCGTAAAGCGCACGCAGGCGGTTGGATAAGTTAGATGTGAAAGCCCCGGGCTCAACCTGGGAAT
+
GGGGGGGGGGGGGGGGGGGGGGGGGGGGGGGGGGGGGGGGGGGGGGGGGGGGGGGGGGGGGGGGGGGGGGGGGGGGGGGGGGGGGGGGGGGGGGGGGGGGGGGGGGGGGGGGGGGGGGGGGGGGGGGGGGGGGGGGGGGGGGGGGGGGGGGGGGGGGGGGGGGGGGGGGGGGGGGGGGGGGGGGGGGGGGGGGGGGGGDGGGGGGGGGGGGGGGGGGGGGGGGGGGGGGGGGFGGGGFFGFGFFGGGGBGGDGGGF6@?FGFGGFGGFFFFFFFFF?FGFFFGFF?F??FFFF<
@M04650:207:000000000-C238N:1:1101:23327:12469 1:N:0:19
ACTCCTACGGGAGGCAGCAGTAGGGAATCTTCGGCAATGGGGGCAACCCTGACCGAGCAACGCCGCGTGAGTGAAGAAGGTTTTCGGATCGTAAAACTCTGTTGTTAGAGAAGAACGTTAAGTAGAGTGGAAAATTACTTAAGTGACGGTATCTAACCAGAAAGGGACGGCTAACTACGTGCCAGCAGCCGCGGTAATACGTAGGTCCCAAGCGTTGTCCGGATTTATTGGGCGTAAAGCGAGCGCAGGTGGTTTCTTAAGTCTGATGTAAAAGGCAGTGGCTCAACCATCGTG
+
GGGGGGGGGGGGGGGGGGGGGGGGGGGGGGGGFEGGGGGGGGGGGGGGGGGGFF:FGGEGGGGGGGGGGGGGGGGGGGGGA?AFGGDECGGGGGGGGGGGGGCFF@FGEGGGGGGFGB<3DFAEF9F5DF,EFCDB<@C9D3>F9@FFFGG@CDFFGGGFFFCF7F87CBFCCGG@FGFBBFDCG:CCC8:EGGE8CF?FF<EGEGE9;::CCG:EGGCFED/2;99?9?EGFG)295/:<>>BD3<D>9DD*>DBFFF*:FFFF7CA694@6@>FBF7:?0/)9?@:?49:B(
@M04650:207:000000000-C238N:1:1101:5226:12475 1:N:0:19
ACTCCTACGGGAGGCAGCAGTAGGGAATCTTCGGCAATGGGGGCAACCCTGACCGAGCAACGCCGCGTGAGTGAAGAAGGTTTTCGGATCGTAAAACTCTGTTGTTAGAGAAGAACGTTAAGTAGAGTGGAAAATTACTTAAGTGACGGTATCTAACCAGAAAGGGACGGCTAACTACGTGCCAGCAGCCGCGGTAATACGTAGGTCCCAAGCGTTGTCCGGATTTATTGGGCGTAAAGCGAGCGCAGGTGGTTTCTTCAGTCTGATGTAAAAGGCAGTGGCTCAACCATTGTG
+
CFGGGGGGGGGGGGGGGGGGGGGGGGGGGGGGGGGEGGGGGGGGGGGGGGGGGGGCFEGFGGGGGGGGGGGGGGGGGGGGGGGGGGGGGGGGGGFGGGGGGFGGGGGGGGGGGGGGGGGGGGGGGGGFGG?FFDFFGGGGGGGGGGGGGGGFFGCFCDFDCGFGGGGGEGGGFGGGGGGCGGGGGGGGFFEGGGGGGGFFGFGGGGGEDFFGGGEGGD7>ED8=CEEGGGGGFG5ED<=F>55>DD3DBFGFDGCFFF*9<BC>?:><@=B?FFDFFFGF@:7FFFFFFFF9A)
@M04650:207:000000000-C238N:1:1101:17818:12494 1:N:0:19
ACTCCTAGGGAGGCAGCAGTAGGGAATCTTCGGCAATGGGGGCAACCCTGACCGAGCAACGCCGCGTGAGTGAAGAAGGTTTTCGGATCGTAAAACTCTGTTGTTAGAGAAGAACGTTAAGTAGAGTGGAAAATTACTTAAGTGACGGTATCTAACCAGAAAGGGACGGCTAACTACGTGCCAGCAGCCGCGGTAATACGTAGGTCCCAAGCGTTGTCCGGATTTATTGGGCGTAAAGCGAGCGCAGGTGGTTTCTTAAGTCTGATGTAAAAGGCAGTGGCTCAACCATTGTGT
+
GGGGGGGGGG8FGGCFGGGGDGGGGGGFGGGGDG@GGGGGGEGGGGGGGFGGGGGGGGGGGGGGGGGCFGFFGGGGGFGFCGGGGGGGGGGGGGGGGGFGGGGFGGFGGGGGGGGGGGGGGGGGGGGGGGGGGGGGGGGGGGGGGGGGGGGGGGGGGGGGGGGGEFGGGGGGGGGGGGGGGGGGGGGGGCEEGGGGGFGGGGGGGGGCCGGGGGGGG>DCEC;=EFGC?FGGBEGGGGBDBDEEGDGDFFF9DFGFFF4=<=CGFGGF?FFFFEF4:?GFF:<@?FF:B?FFA(
@M04650:207:000000000-C238N:1:1101:15385:12508 1:N:0:19
ACTCCTACGGGAGGCAGCAGTGGGGAATATTGCACAATGGGGGAAACCCTGATGCAGCCATGCCGCGTGTGTGAAGAAGGCCTTCGGGTTGTAAAGCACTTTCAGCGAGGAGGAAAGGTCAGTAGCTAATATCTGCTGGCTGTGACGTTACTCGCAGAAGAAGCACCGGCTAACTCCGTGCCAGCAGCCGCGGTAATACGGAGGGTGCAAGCGTTAATCGGAATTACTGGGCGTAAAGCGCACGCAGGCGGTTGGATAAGTTAGATGTGAAAGCCCCGGGCTCAACCTGGGAGT
+
GGGGGGGGGGGGGGGGGGGGGGGGGGGGGGGGGGGGGGGGGGGGGGGGGGGGGGGGGGGGGGGGGGGGGGGGGGGGGGGGFGFGGFGGGGGGGGGGGGGGGGGFFGGEEGFEGGGGGFFFGGF?BFGFGGGFFFFFAFGD8FDFGGGEGGGGGGCEECFGGFGGGGGGDGGEGGGGGGGGGDCEGFGGGGGGGGGGGGGG5B5ECEGGGGFFG58EGGFGD3EGGG9CC71C>EGG3FFG37>DGGGD>D)/9CD4BF?FG?*C?GC<4@F?*.>>:9D>>9FF=F70<F@B(-
@M04650:207:000000000-C238N:1:1101:28196:12512 1:N:0:19
ACTCCTACGGGAGGCAGCAGTGGGGAATATTGCACAATGGGGGAAACCCTGATGCAGCCATGCCGCGTGTGTGAAGAAGGCCTTCGGGTTGTAAAGCACTTTCAGCGAGGAGGAAAGGTCAGTAGCTAATATCTGCTGGCTGTGACGTTACTCGCAGAAGAAGCACCGGCTAACTCCGTGCCAGCAGCCGCGGTAATACGGAGGGTGCAAGCGTTAATCGGAATTACTGGGCGTAAAGCGCACGCAGGCGGTTGGATAAGTTAGATGTGAAAGCCCCGGGCTCAACCTGGGAAT
+
GGGGGGGGGGGGGGGGGGGGGGGGGGGGGGGGGGGGGGGGGGGGGGGGGGGGGGGGGGGGGGGGGGGGGGGGGGGGGGGGGGGGGGGGGGGGGGGGGGGGGGGGGGGGGGDGGGGGGGGGGGGGGGGGGGGGGGGGGGGGGGGGGGGGGGGGGGGGGEGGGGGGGG7<FGGGGGGEGGGGGGGGGGGFGGGGGGGGGGGGGGG8EGGGGGGGGCGGGGGGGGG5FGGGGFDGFGCGFFFGEGEFGGGGBGGCGGGFFFF?EFGGFGGFFFFFFFFF?;DB50FFFFFBF@FBB?
@M04650:207:000000000-C238N:1:1101:12243:12534 1:N:0:19
ACTCCTACGGGAGGCAGCAGTAGGGAATCTTCGGCAATGGGGGCAACCCTGACCGAGCAACGCCGCGTGAGTGAAGAAGGTTTTCGGATCGTAAAACTCTGTTGTTAGAGAAGAACGTTAAGTAGAGTGGAAAATTACTTAAGTGACGGTATCTAACCAGAAAGGGACGGCTAACTACGTGCCAGCAGCCGCGGTAATACGTAGGTCCCAAGCGTTGTCCGGATTTATTGGGCGTAAAGCGAGCGCAGGTGGTTTCTTAAGTCTGATGTAAAAGGCAGTGGCTCAACCATTGTG
+
GGGGGGGGGGGGGGGGGGGGGGGGGGGGGGGGGGGGGGGGGGGGGGGGGGGGGGGGGGGGGGGGGGGFGGGGGGGGGGGGGGGGGGGGGGGGGGGGGGGGGGGGGGGGGGGGGGGGGGGGGGFGGGGGGGGGGGGGGGGGGGGGGGGGGGGGGGGGGGGGGGGGGGGGGGGGGGGGGGGGGGGGGGGFGGGGGGGGGGGGGGGGGGGGGGGGGGGGDGFGGGEGGGGGGGGGFGGGGGFGFCDEGGGGFFGGGGGFFFFFFFF7?:>AFFBFFF@FB?GF@?FFFFFFFFFFF2
@M04650:207:000000000-C238N:1:1101:27978:12547 1:N:0:19
ACTCCTACGGGAGGCAGCAGTGGGGAATATTGCACAATGGGGGAAACCCTGATGCAGCCATGCCGCGTGTGTGAAGAAGGCCTTCGGGTTGTAAAGCACTTTCAGCGAGGAGGAAAGGTCAGTAGCTAATATCTGCTGGCTGTGACGTTACTCGCAGAAGAAGCACCGGCTAACTCCGTCCCAGCAGCCGCGGTAATACGGAGGGTGCAAGCGTTAATCGGAATTACTGGGCGTAAAGCGCACGCAGGCGGTTGGATAAGTTAGATGTGAAAGCCCCGGGCTCAACCTGGGAAT
+
GGGGGGGGGGGGGGGGDGGGGGGGGGGGGGGGGGGGGGGGGGGGGGGGGGGGGGGGGGGGGGGGGGGGGGGGGGGGGGGGGGGGGGGGGGGGGGGGGGGGGGGGGGGGGGGGGGGGGGGGGFGGGGGGGGGGGGGGGGGDFGGGGGGFGGGGGGGGGGGGGGGGFGGGFDGGGGGGGGG,CGGGFGFGGGGGGGGGGGGGGDGGGGGGGGGGGEGGF>GGGGEGGGFGCFGGFGGEGDBGD<DFGGGGFGGC)9C)09@F?FFGB7DDFFFFFFF::BGFF>FFFFFFFFFF?<
@M04650:207:000000000-C238N:1:1101:3657:12550 1:N:0:19
ACTCCTACGGGAGGCAGCAGTGGGGAATATTGCACAATGGGGGAAACCCTGATGCAGCCATGCCGCGTGTGTGAAGAAGGCCTTCGGGTTGTAAAGCACTTTCAGCGAGGAGGAAAGGTCAGTAGCTAATATCTGCTGGCTGTGACGTTACTCGCAGAAGAAGCACCGGCTAACTCCGTGCCAGCAGCCGCGGTAAAACGGAGGGTGCAAGCGTTAATCGGAATTACTGGGCGTAAAGCGCACGCAGGCGGTGGGATAAGTTAGATGTGAAAGCCCCGGGCTCAACCTGGGAAT
+
GGGGGGGGGGGGGGGGGGGGGGGGGGGGGGGGGGGGGGGGGCFG>FF@FGGGGGGGGGGGGGGGGGGEGGGGGGGGGGGG@CFFFFGGCFGGCF9FFGGGGGGFCFGFGGFCFEFGGGGGG<FGGGAFCDDCCCGGDG?F=B=,;FE>BF@F9FC:F@CCFGGGDGF:F8B8DCFFG:<>8BCFFFGFCCG:>1:E+5+BEE=BE8CECECFG*;5:FD*85;C+AEFD<*77=3/9D=DED:5CDDD:5>>)1>8656?+*:CF77468*=FF@>(4)7:>D*9?.8:>>00(
@M04650:207:000000000-C238N:1:1101:5089:12566 1:N:0:19
ACTCCTACGGGAGGCAGCAGTAGGGAATCTTCGGCAATGGGGGCAACCCTGACCGAGCAACGCCGCGTGAGTGATGAAGGTTTTCGGATCGTAAAACTCTGTTGTTAGAGAAGAACGATAAGTAGAGTGGAAAATTACTTAAGTGACGGTATCTAACCAGAAAGGGACGGCTAACTACGTGCCAGCAGCCGCGGTAATACGTAGGTCCCAAGCGTTGTCCGGATTTATTGGGCGTAAAGCGAGCGCAGGTGGTTTCTTAAGTCTGATGTAAAAGGCAGTGGCTCAACCATTGTG
+
EECAFGGFGGDCFGGEFGGGGDFECGGG<FECCBGGCFFGGGGGGG@EGGGEGG@EG7@FGEFFEGEGG@FFF9,CFEGGG<EFGGGDEEFGDA+@B8FFGG9FFGDGAFDFFGGGG+883::EFFGFB<,,>@,@>F,:=,77EAGGGFC>,@DCEFGFG3DFFC8::CCEEFEFB8F@8B8CF5:CC>C:88BEG9CGFGG>CF998?F5*2**:9CGGG::?F+?C7F=4E):C79DBC>BGGGDEFG519**=F**<=CF6:*518?**9:@::</)4*<*65(-66<94
@M04650:207:000000000-C238N:1:1101:24741:12569 1:N:0:19
ACTCCTACGGGAGGCAGCAGTAGGGAATATTGCACAATGGGGGAAACCCTGATGCAGCCATGCCGCGTGTGTGAAGAAGGCCTTCGGGTTGTAAAGCACTTTCAGCGAGGAGGAAAGGTCAGTAGCTAATATCTGCTGGCTGTGACGTTACTCGCAGAAGAAGCACCGGCTAACTCCGTGCCAGCAGCCGCGGTAATACGGAGGGTGCAAGCGTTAATCGGAATTACTAGGCGTAAAGCGCACGCAGGCGGTTGGATAAGTTAGATGTGAAAGCCCCGGGCTCAACCTGGGAAC
+
FGGGGGGGGGGGGGGGGGGGG9@FGGGGGGGGGGGGGGGGGGGGGGGGGFGGGGFGGGGGGGGGGGGGECEGGGGGGGGGGGGGGGGGGGGGGGGGFGGGGGGGGGGGGGGGGGEGGGFGGFG<DGGGGGGGGGGGGGFGGGGGGGEFGGGGGGEGGGDFGGCCFGGGGGGGGGGGFGGFGGGGGGF@FGGGCEEGDFGGGGGGEEGGGGGGG788CGGGGGGGGGGFGGGGFEGEGFFD@CB@GDGD)9<7)9D4*9=9ABGGFCF>FFFFF4<><BC3B9DFFFF::>F:?4
@M04650:207:000000000-C238N:1:1101:11071:12571 1:N:0:19
ACTCCTACGGGAGGCAGCAGTGGGGAATATTGCACAATGGGCGCAAGCCTGATGCAGCCATGCCGCGTGTATGAAGAAGGCCTTCGGGTTGTAAAGTACTTTCAGCGGGGAGGAAGGTGTTGTGGTTAATAACCGCAGCAATTGACGTTACCCGCAGAAGAAGCACCGGCTAACTCCGTGCCAGCAGCCGCGGTAATACGGAGGGTGCAAGCGTTAATCGGAATTACTGGGCGTAAAGCGCACGCAGGCGGTTGGATAAGTTAGATGTGAAAGCCCCGGGCTCAACCTGGGAAT
+
GGGGGGGGGGGGGGGGGGGGGGGGGGGGGGGGGGGGGGGGGGGGGGGGGGGGGGGGGGGGGGFGGGGGGGGGGGGGGGGGGGGGGGGGGGGGGGGGGGGGGGGGGGGGGGGGGGGGGFGGEGGGGGGGGGFGGGGGGGGGGGGGGGGGGGGGGGGGGGGGGGGGGGGGGGGGGGGFGGGGGGGGGGGGGGGGGGGGGGGGGGGGGGGGGGGGDC>EGGGGGGGGFCGGGGGGFEGGGGFGFGDFGGGGFGGDCDGF?F4?<FFGFGGFFFFB?FFF?>CBBBGFFFFFFFF?F1
@M04650:207:000000000-C238N:1:1101:7725:12571 1:N:0:19
ACTCCTACGGGAGGCAGCAGTAGGGAATCTTCGGCAATGGGGGCAACCCTGACCGAGCAACGCCGCGTGAGTGAAGAAGGTTTTCGGATCGTAAAACTCTGTTGTTAGAGAAGAACGTTAAGTAGAGTGGAAAATTACTTAAGTGACGGTATCTAACCAGAAAGGGACGGCTAACTACGTGCCAGCAGCCGCGGTAATACGTAGGTCCCAAGCGTTGTCCGGATTTATTGGGCGTAAAGCGAGCGCAGGTGGTTTCTTAAGTCTGATGTAAAAGGCAGTGGCTCAACCATTGTG
+
GGGGGGGGGGGGGGGGGGGGGGGGGGGGGGGGGGGGDGGGGGGGGGGGGGGGGGGGGGGGGGGGGGGGGGGGGGGGGGGGGGGGGGGGGGGGGGGGGGGGGGGGGGGGGGGGGGGGGGGGFDGGGFGGGGGGGGGGGGGGGFGGGGGGGEGGGGGGGGGFGGGGGGGGGGGGGGGFFGGF7FGGGGGGGGDDGGEGGGDFFGCF7FGDFGGGGGGGGGGGGGEC5FGGGCF5FGGGGFFG@CBFDGGG3>F<>DFFFFFBGFGF*:CAFFBFFFF>0:5?FFGFFFF:(664<)
@M04650:207:000000000-C238N:1:1101:8805:12572 1:N:0:19
ACTCCTACGGGAGGCAGCAGTAGGGAATCTTCGGCAATGGGGGCAACCCTGACCGAGCAACGCCGCGTGAGTGAAGAAGGTTTTCGGATCGTAAAACTCTGTTGTTAGAGAAGAACGTTAAGTAGAGTGGAAAATTACTTAAGTGACGGTATCTAACCAGAAAGGGACGGCTAACTACGTGCCAGCAGCCGCGGTAATACGTAGGTCCCAAGCGTTGTCCGGATTTATTGGGCGTAAAGCGAGCGCAGGTGGTTTCTTAAGTCTGATGTAAAAGGCAGTGGCTCAACCATTGTG
+
GGGGGGGGGGGGGGGGGGEFFEFGGGGGFGGGGGGGGGGGGCFGGGFGGGGGGGFGGGGGGGGGGGGGGGEGGGGFGGGGA?FGGGGGGFGGGGGGGCGGGGGGEGGGGGGGGGGFDBFCFDGGACF?AEGGGGGGGGG<FDFFFCGFC><FFFGFE<FFFGGF@ECGE@CCFGEG9DFGGGFEFCC:C:*CGEG>;BCFFFGGGGGGFGGGGEEC7>FDEDCEEFEGGFGFFC9>D5=75C@EGDDG>**9DGG?FF4=C*:C4C7A=@4=96BF710<76C:=F@???*)-.
@M04650:207:000000000-C238N:1:1101:21230:12572 1:N:0:19
ACTCCTACGGGAGGCAGCAGTAGGGAATCTTCGGCAATGGGGGCAACCCTGACCGAGCAACGCCGCGTGAGTGAAGAAGGTTTTCGGATCGTAAAACTCTGTTGTTAGAGAAGAACGTTAAGTAGAGTGGAAAATTACTTAAGTGACGGTATCTAACCAGAAAGGGACGGCTAACTACGTGCCAGCAGCCGCGGTAATACGTAGGTCCCAAGCGTTGTCCGGATTTATTGGGCGTAAAGCGAGCGCAGGTGGTTTCTTAAGTCTGATGTAAAAGGCAGTGGCTCAACCATTGTG
+
GGGGGGGGGGGGGGGGGGGGGGGGGGGGGGGGGGGGGGGGGGGGGGGGGGGGGGGGGGGGGGGGGGGGGGGGGGGGGGGGFGGGGGGGGGGGGGGGGGGGGGGGGGGGGGGGGGGGGGGGGGFGGGGGGGGGGGGGGGGGGGGGGGGGGGGGGGGGGGGGGGGGGGGGGGGGGGGGGGGGGGGGGGGGGGGGGGGGGGGGGGGGGGGGGGGGGGGGGGGGGGGGGGGGGGGGFGGGGGFGFGFDGGGGFGGGDFGFFFFFGFGGFGGFFFFFFFBFFBGFFFFFFFFFFFFFF9
@M04650:207:000000000-C238N:1:1101:16079:12583 1:N:0:19
ACTCCTACGGGAGGCAGCAGTGGGGAATATTGCACAATGGGCGCAAGCCTGATGCAGCCATGCCGCGTGTATGAAGAAGGCCTTCGGGTTGTAAAGTACTTTCAGCGGGGAGGAAGGTGTTGTGGCTAATAACCGCAGCAATTGACGTTACCCGCAGAAGAAGCACCGGCTAACTCCGTGCCAGCAGCCGCGGTAATACGGAGGGTGCAAGCGTTAATCGGAATTACTGGGCGTAAAGCGCACGCAGGCGGTCTGTCAAGTCGGATGTGAAATCCCCGGGCTCAACCTGGGAAC
+
GGGGGGGGGGGGGGGGGGGGGGGGGGGGGGGGGGGGGGGGGGGGGGGGGGGGGGGGGGGGGGGGGGGGGGGGGGGGGGGGGGGGGGGGGGGGGGGGGGGGGGGGGGGGGGGGGGGGGGGGGGGGGGGGGGGGGGGGFGGGGGGGGGGGGGGGGGGDGGGGGGGGFGGGGGGGGGCFGGGGGFGFGGGGGGGGGGCEGGGGGGGGGGGGGGGGGGGEFFGGGGDGGGGGGGDG7>CEGGFGFGFFGGGGEDDGGGGFFBFFGFGG35D>=@???46@FBG>D9<@FFF?BF3<2-
@M04650:207:000000000-C238N:1:1101:27415:12590 1:N:0:19
ACTCCTACGGGAGGCAGCAGTAGGGAATCTTCGGCAATGGGGGCAACCCTGACCGAGCAACGCCGCGTGAGTGAAGAAGGTTTTCGGATCGTAAAACTCTGTTGTTAGAGAAGAACGTTAAGTAGAGTGGAAAATTACTTAAGTGACGGTATCTAACCAGAAAGGGACGGCTAACTACGTGCCAGCAGCCGCGGTAATACGTAGGTCCCAAGCGTTGTCCGGAGTTATTGGGCGTAAAGCGAGCGCAGGTGGTTTCTTAAGTCTGATGTAAAAGGCAGTGGCTCAACCATTGTG
+
FGGGGGGGGGGGGGGGGGGGGGGGGGGGGGGFFDCGGGGGFDG7FFFFGGFGFFGEGGGGGGGGGGGGGEEFFGGGGGGGFFDGGGGFGGGGGGG<FEGGFGGEFGGGFGGGFGE@@DDG7BFAFCCCB>=<FGFAF=FF<,,@@,CCFGGGGGACG<FGGCF77CEGEGDEEGGGGCGCFF:F,5,22:C@1:C5BC921398CFCGGGG585:::1>FEGE*;CEGCD@F5/9:CD?FECB)9CG3B9*79>FF=B6BC9C78FC<??*98=5F?6D?4:</**.36=@:44
@M04650:207:000000000-C238N:1:1101:21419:12597 1:N:0:19
ACTCCTACGGGAGGCAGCAGTGGGGAATATTGCACAATGGGGGAAACCCTGATGCAGCCATGCCGCGTGTGTGAAGAAGGCCTTCGGGTTGTAAAGCACTTTCAGCGAGGAGGAAAGGTCAGTAGCTAATATCTGCTGGCTGTGACGTTACTCGCAGAAGAAGCACCGGCTAACTCCGTGCCAGCAGCCGCGGTAATACGGAGGGTGCAAGCGTTAATCGGAATTACTGGGCGTAAAGCGCACGCAGGCGGTTGGATAAGTTAGATGTGAAAGCCCCGGGCTCAACCTGGGAAT
+
GGGGGGGGGGGGGGGGGGGGGGGGGGGGGGGGGGGGGGGGGGGGGGGGGGGGGGGFGGGGGGGGGGGGGGGGGGGGGGGGGGGGGGGGGGGGGGGGGGGGGGGGGGGGGGGGGDGGGGGGGGGGGGGGGGGGGGGGGGGGGGGGGGGGGGGGGGGGGGGGGGGGGGGGGGGGGGGGGGGGGGGGGGGGGGGGGGGGGGGGGGGGGGGGGFGGGEGGFGGFE3:FGGGGGGGGFGG5CFFGEDEFGCD5BGGDDGGFFFFFEFGGFGFFFFFFB?@F?2D5:0*6=?>>?F@1,4
@M04650:207:000000000-C238N:1:1101:4828:12598 1:N:0:19
ACTCCTACGGGAGGCAGCAGTAGGGAATCTTCGGCAATGGGGGCAACCCTGACCGAGCAACGCCGCGTGAGTGAAGAAGGTTTTCGGATCGTAAAACTCTGTTGTTAGAGAAGAACGTTAAGTAGAGTGGAAAATTACTTAAGTGACGGTATCTAACCAGAAAGGGACGGCTAACTACGTGCCAGCAGCCGCGGTAATACGTAGGTCCCAAGCGTTGTCCGGATTTATTGGGCGTAAAGCGAGCGCAGGTGGTTTCTTAAGTCTGATGTAAAAGGCAGTGGCTCAACCATTGTG
+
GGGGGGGGGGGGGGGGGGGGGGGGGGGGGGGGGGGGGGGGGGGGGGGGGGGGGGGGGGGGGGGGGGGGGGGGGGGGGGGGGGGGGGGGGGGGGGGGGGGGGGGGGGGGGGGGGGGFGFGGFGGGGFGGGGGGFGGGGGFGCGGCFFGGFGGGGGGFGGGGGGGGGGGGGGEGGGGGFFEGGCCGGFGGGFGDGGGGG?FFGFGGGGCEGEGGG58=ED>FGDGGG?GEFG6EFGGDGFFGB3>:DDGGFDFFCF*96B??FBGFFGC>*6@@FB@F<6*7??*6?6@0(?BAA<
@M04650:207:000000000-C238N:1:1101:10211:12614 1:N:0:19
ACTCCTACGGGAGGCAGCAGTGGGGAATATTGCACAATGGGGGAAACCCTGATGCAGCCATGCCGCGTGTGTGAAGAAGGCCTTCGGGTTGTAAAGCACTTTCAGCGAGGAGGAAAGGTCAGTAGCTAATATCTGCTGGCTGTGACGTTACTCGCAGAAGAAGCACCGGCTAACTCCGTGCCAGCAGCCGCGGTAATACGGAGGGTGCAAGCGTTAATCGGAATTACTGGGCGTAAAGCGCACGCAGGCGGTTGGATAAGTTAGATGTGAAAGCCCCGGGCTCAACCTGGGGAT
+
GGGGGGGGGGGGGGGGGGGGGGGGGGGGGGGGGGGGGGGGGGGGGGGGGGGGGGGGGGGGGGGGGGGGGGGGGGGGGGGGGGGGGGGGGGGGGGGGGGGGGGGGGGGEGGFGGGG@FGGGGGGGGGGGGGGGGGGGGGGGFGGGGDGFGFGGGGGGGGGGGGGGGGGGGGGGGGGGGGGFGGGGGGGGGGGGGGGGGGGGGEGGGGGGGGGGGGGGGGGGGGEFGFFGGGGCEEGEGGFGFG37D3)7)9D7DGG99BBB26776*>49FFFFFFFBFDBFBDFFFFBB4>(--
@M04650:207:000000000-C238N:1:1101:14927:12625 1:N:0:19
ACTCCTACGGGAGGCAGCAGTAGGGAATCTTCGGCAATGGGGGCAACCCTGACCGAGCAACGCCGCGTGAGTGAAGAAGGTTTTCGGATCGTAAAACTCTGTTGTTAGAGAAGAACGTTAAGTAGAGTGGAAAATTACTTAAGTGACGGTATCTAACCAGAAAGGGACGGCTAACTACGTGCCAGCAGCCGCGGTAATACGTAGGTCCCAAGCGTTGTCCGGATTTATTGGGCGTAAAGCGAGCGCAGGTGGTTTCTTAAGTCTGATGTAAAAGGCAGTGGCTCAACCATTGTT
+
GGGGGGGGGGGGGGGGGGGGGGGGGGGGGGGGGGGGGGGGGGGGGGGGGGGGGGGGGGGGGGGGGGGGGGGGGGGGGGGGGGGGGGGDGGGGGGGGGGGGGGGGGGGGGGGGGGGGGGGGGGGGGGGGGGGGGGGGGGGGGCDGGGGGGGGGGGGGGGGGFDGGGCGGGGGGGGGGGGGGGGGGGGGGGFGGGGGGGGGGGGGGGGFGGGCFFGGGGDGGGGGGGGGGGGFGFEGGGGFGFG@>GDDGDGFFGGFFFFFFGFFDFDG<FFFFFFDFB?D6F:C:?FFB<FFFB)
@M04650:207:000000000-C238N:1:1101:6325:12642 1:N:0:19
ACTCCTACGGGAGGCAGCAGTGGGGAATATTGCACAATGGGGGAAACCCTGATGCAGCCATGCCGCGTGTGTGAAGAAGGCCTTCGGGTTGTAAAGCACTTTCAGCGAGGAGGAAAGGTCAGTAGCTAATATCTGCTGGCTGTGACGTTACTCGCAGAAGAAGCACCGGCTAACTCCGTGCCAGCAGCCGCGGTAATACGGAGGGTGCAAGCGTTAATCGGAATTACTGGGCGTAAAGCGCACGCAGGCGGTTGGATAAGTTAGATGTGAAAGCCCCGGGCTCAACCTGGGAAT
+
GFGGGGGGGGGCFGGGGGGFGGGGGGGGGGGDCFGGGGEGGGGGGGGGGGGGGGGGGGGGGFGGGGCGGGGGGGGGGGGGGGGGGGGGGGGGGGGGGGGGGGGGGGGDCCGGGFFCCFGGFGG9EFGGFFFFFGGGGGGGGGGGGGG@FGGGGGDFCG7BFGDGGGFECEGGGGGFGGGFGGGGGGFGGDEEGGGGGCFGCEEE7CGGGGGGGGG=7CFGDGGFGGCGGGGFEGGGD*9CD9>3C<GD:DGGGGG70*09<F7FFGCBFFFF?FFFFFG)7(596@45?>F2(.
@M04650:207:000000000-C238N:1:1101:25145:12643 1:N:0:19
ACTCCTACGGGAGGCAGCAGTGGGGAATATTGCACAATGGGGGAAACCCTGATGCAGCCATGCCGCGTGTGTGAAGAAGGCCTTCGGGTTGTAAAGCACTTTCAGCGAGGAGGAAAGGTCAGTAGCTAATATCTGCTGGCTGTGACGTTACTCGCAGAAGAAGCACCGGCTAACTCCGTGCCAGCAGCCGCGGTAATACGGAGGGTGCAAGCGTTAATCGGAATTACTGGGCGTAAAGCGCACGCAGGCGGTTGGATAAGTTAGATGTGAAAGCCCCGGGCTCAACCTGGGAAT
+
FGGFECGGGGGCFGGGGGGGGGFFGGCEGGGFGGGGGGGGGEDEGGGFGGGGGGGGGGGGGG8FGGD>:FGGGGCFFFFGGCFCFGEGGGGGGFFG9FFGGGGGGGGFDC@EC@<=EFGGGDFGGFCFGGGGAFGGGGGGGGGGGGGGGGGGGE7:F7FFGG7FGGGGGDEEGGGGGDFGEFEGGGGFGG5CE>CGGGGGCCE88CEE6FGGG55;FGGGGGCFGGGGGGGGDC<EFDFG37;>DD5DDCD317D)9=B???DF6?GA?FF?FFF869)7@BC=FFFFF>),41
@M04650:207:000000000-C238N:1:1101:16281:12681 1:N:0:19
ACTCCTACGGGAGGCAGCAGTGGGGAATATTGCACAATGGGGGAAACCCTGATGCAGCCATGCCGCGTGTGTGAAGAAGGCCTTCGGGTTGTAAAGCACTTTCAGCGAGGAGGAAAGGTCAGTAGCTAATATCTGCTGGCTGTGACGTTACTCGCAGAAGAAGCACCGGCTAACTCCGTGCCAGCAGCCGCGGTAATAGGGAGGGTGCAAGCGTTAATCGGAATTACTGGGCGTAAAGCGCACGCAGGCGGTTGGATAAGTTAGATGTGAAAGCCCCGGGCTCAACCTGGGAAT
+
GGGGGGGGGGGGGGGGGGGGCFGGGGGGGGGGGGGGGGGGGGGGGGGGGGGGGGGGGGGGGGGGGGGGGGGGGGGGGGGGGGGGGGGGGGGGGGGGGGGGGGGGGGGGGGDEEGGGGGGGGGGGGGGGGGGGGGGGGGGGGGGGGGGGGGGGGGGGGDFGGGGGGGGGDGGGGGFGFGGGGGGGFGGGGGGGGEECFGGGFFGGGG8CFGGFGGEEGCFGEGDEGFGGGGGCD>CGGGFGEG>BCGGD5DGDGGG??4=69*:D@FFAFF?FFFFF?0C@DFGFFFFF?FF7?8
@M04650:207:000000000-C238N:1:1101:8280:12697 1:N:0:19
ACTCCTACGGGAGGCAGCAGTAGGGAATCTTCGGCAATGGGGGCAACCCTGACCGAGCAACGCCGCGTGAGTGAAGAAGGTTTTCGGATCGTAAAACTCTGTTGTTAGAGAAGAACGTTAAGTAGAGTGGAAAATTACTTAAGTGACGGTATCTAACCAGAAAGGGACGGCTAACTACGTGCCAGCAGCCGCGGTAATACGTAGGTCCCAAGCGTTGTCCGGATTTATTGGGCGTAAAGCGAGCGCAGGTGGTTTCTTAAGTCTGATGTAAAAGGCAGTGGCTCAACCATTGTG
+
GGGGGGGGGGGGGGGGGGGGGGGGGGGGGGGGGGGGGGGGGGGEGGGGGGGGGGGCFGGGGGGGGGGGGGGGGGGGGGGGEFGGGGGGGGGGGGGGGGG<FGGGGGGFFGFGFFGDGGGGGGGGGGGGGGGFFGGGGCGGGGFAFGGGGFGFGGGGGGGGFGGGGGGGGGDGGGGGGGGGGGGFFFFCFC5*:CEECFFGCFGGDGEECFFGGD;CCD>FGGC58EC9A>E5>CDGDGFF>5)0>DD>)19<*9>=?764?=:*970:@@FFF?BF<39)7:4)/9)8:?@<BF
@M04650:207:000000000-C238N:1:1101:23254:12758 1:N:0:19
ACTCCTACGGGAGGCAGCAGTGGGGAATATTGCACAATGGGGGAAACCCTGATGCAGCCATGCCGCGTGTGTGAAGAAGGCCTTCGGGTTGTAAAGCACTTTCAGCGAGGAGGAAAGGTCAGTAGCTAATATCTGCTGGCTGTGACGTTACTCGCAGAAGAAGCACCGGCTAACTCCGTGCCAGCAGCCGCGGTAATACGGAGGGTGCAAGCGTTAATCGGAATTACTGGGCGTAAAGCGCACGCAGGCGGTTGGATAAGTTAGATGTGAAAGCCCCGGGCTCAACCTGGGAAT
+
GGGGGGGGGGCEGGGGGDGGGGGGGDGGGGGGGGGGGGGGGGGGGGGGGGGGGGGGGGGGGGGGGGGGGGGGGGGGGGGGGGGGGGGGGGGGGGGGGGGGGGGGGGGGGGGGGGGGGGGGGGGGGGGGGGFDFGGGGGGGGGGGGGGGGGGGGGGGGGGGGGGGGGGGGGGGGGGGGGGGGGGGGGGGGGGGGGEGGGGGG5CGGGGGFE?GEG>CFGFGDDGGGGFGFGD5<7DECFFGFGFFDGGGDGG<GDC)9997<@DFF7:AFF*9FF)7:>GFD>GFFFFFFFFBF0
@M04650:207:000000000-C238N:1:1101:15707:12769 1:N:0:19
ACTCCTACGGGAGGCAGCAGTAGGGAATCTTCGGCAATGGGGACAACCCTGACCGAGCAACGCCGCGTGAGTGAAGAAGGTTTTCGGATCGTAAAACTCGGTTGTTAGAGAAGAACGTTAAGTAGAGTGGAAAATTACTTAAGTGACGGTATCTAACCAGAAAGGGACGGCTAACTACGTGCCAGCAGCCGCGGTAATACGTAGGTCCCAAGCGTTGTCCGGATCTATTGGGCGTAAAGCGAGCGCAGGTGGTTTCTTAAGTCTGATGTAAAAGGCAGTGGCTCAACCATTGTG
+
@CCF<CE<C@@@@F@F@F<@-FAEGFEDF<EFGGE+FFDEFE,@F<C66FADGEGGGFECCCCBF7F:C@CC<CFFECFGGG9FC=>+C7FGCFCFGGC+?CF>+EFGFF,B8F=EFAFFGGGCFGGBFF9F,DDFFEFFDDEGFFFGGG?FFGFFFGGFGCCGGFFGEG7EGGGFCEGG@CGG@CGGFCCGCEEGEE?EGC+=CFGFGFFFGGGECDFGGGGG*<<AFGGGFGGGGGFFFG))93<D>9DGDGGFFFFF?@FD*2?>FFF47@@:8?GF5:F@F@F<:?7)6)
@M04650:207:000000000-C238N:1:1101:3753:12813 1:N:0:19
ACTCCTACGGGAGGCAGCAGTAGGGAATCTTCGGCAATGGGGGCAACCCTGACCGAGCAACGCCGCGTGAGTGAAGAAGGTTTTCGGATCGTAAAACTCTGTTGTTAGAGAAGAACGTTAAGTAGAGTGGAAAATTACTTAAGTGACGGTATCTAACCAGAAAGGGACGGCTAACTACGTGCCAGCAGCCGCGGTCCTACGTAGGTCCCAAGCGTTGTCTGGCTTTATTGTGCGTAAAGCGAGCGCAGGTGTTTTCTTACGTCTGATGTCAAAGGCAGTGGCTCAACCATTGTT
+
FGFGGGGGGGGGGGGGGGCDF,CEEFEFCGGGDFGGGGGGGGGGG7FFEGGFFFBCFGGFGGGGGGGGGDEGGG<FGFGG=FDGGEC=CFGGFFF<BFGGGGGFFG<F<BFCFG?FCBFFGC?9,,,:<><=DFF>D<@D3><C;,C7+@<FEF,7@F?,,@>BCFFBB7CEGEFFCGFFFFGGCEFFGGG78CE**?;<=E?;4CBC:967C5?*:<C*<5+:;+02AF+A45CG:D4C577:)>)95><0/>7=6F?8*<<C<*?27*896/)84(94?(9;6*5:(/84))
@M04650:207:000000000-C238N:1:1101:16260:12819 1:N:0:19
ACTCCTACGGGAGGCAGCAGTGGGGAATATTGCACAATGGGGGAAACCCTGATGCAGCCATGCCGCGTGTGTGAAGAAGGCCTTCGGGTTGTAAAGCACTTTCAGCGAGGAGGAAAGGTCAGTAGCTAATATCTGCTGGCTGTGACGTTACTCGCAGAAGAAGCACCGGCTAACTCCGTGCCAGCAGCCGCGGTAATACGGAGGGTGCAAGCGTTAATCGGAATTACTGGGCGTAAAGCGCACGCAGGCGGTTGGATAAGTTAGATGTGAAAGCCCCGGGCTCAACCTGGGAAT
+
GGGGGGGGGGGGGGGGGGGGFFGGGGGGGGGGGGGGGGGGGGGGGGGGGGGGGGGGGGGGGGGGGGGGGGGGGGGGGGGGGGGGGGGGGGGGGGGGGGGGGGGGGGGGGGGGGGGGGGGGGGGGGGGGGGGGGGGGGGGGGGGGGGGGGGGGGGGGGGGGGGGGGGGGGGGDGGGGGGGGGGGGGGGGFGGGEGGGGGGGGGDGGGGGGGGGGGGGGGGGGGGGGGGGGGGGFGGGGGFGFGFFGG3CEDGD3CC?FFFFGFGGFCGB?FFFFFFFF>3>B>CFFFFFB4F787
@M04650:207:000000000-C238N:1:1101:18915:12841 1:N:0:19
ACTCCTACGGGAGGCAGCAGTAGGGAATCTTCGGCAATGGGGGCAACCCTGACCGAGCAACGCCGCGTGAGTGAAGAAGGTTTTCGGATCGTAAAACTCTGTTGTTAGAGAAGAACGTTAAGTAGAGTGGAAAATTACTTAAGTGACGGTATCTAACCAGAAAGGGACGGCTAACTACGTGCCAGCAGCCGCGGTAATACGTAGGTCCCAAGCGTTGTCCGGATTTATTGGGCGTAAAGCGAGCGCAGGTGGTTTCTTAAGTCTGATGTAAAAGGCAGTGGCTCAACCATTGTG
+
GGGGGGGGGGGGGGGGGGGGGGGGGGGGGGGGGGGGGGGGGGGGGGGGGGGGGGGGGGGGGGGGGGGFGGGGGGGGGGGGGGGGGGGGGGGGGGGGGGGGGGGGGGGGGGGGGGGGGGGGGGGGGGGGGGGGGGGGGGGGFFGGGGGGGGGGGGGGGGGGGGGFFGGGGGDGGGGGGGGGGGGGGGGGGGGGGGGGGGGGGFFGGGGGGGGGGGGGGGGGGGEEGGFFGGGFFGGGGGFGFGFFGGGGE5C3CFFFFFF=?=C76*C<?FFF=FFFBBGFF?CFFFFFFF?)-)
@M04650:207:000000000-C238N:1:1101:15955:12846 1:N:0:19
ACTCCTACGGGAGGCAGCAGTGGGGAATATTGCACAATGGGGGAAACCCTGATGCAGCCATGCCGCGTGTGTGAAGAAGGCCTTCGGGTTGTAAAGCACTTTCAGCGAGGAGGAAAGGTCAGTAGCTAATATCTGCTGGCTGTGACGTTACTCGCAGAAGAAGCACCGGCTAACTACGTGCCAGCAGCCGCGGTAATACGTAGGTCCCAAGCGTTGTCCGGATTTATTGGGCATAAAGCGAGCGCAGGTGGTTTCTTAAGTCTGATGTAAAAGGCAGTGGCTCAACCATTGTGG
+
GGGGGGGGGGGGGGGGGGGGAFGGGGGGGGGGGGGGGGGGGGGGGGGGGGGGGGGGGGGGGGGGGGGGGGGGGGGGGGGGGGGGGGGGGGGGGGGGGGGGGGGGGGGDGGGGGGGGGGGGGGGGGGGGFGGGGGGGGGGGGGGGGGEGGGGGGGGDGGGGGGGGGGGGGGGGGGGGGGGGGGGGGGGGGGGGGGGGGGGGGGGGGGGGFGF=EGD=ECDGGDCGDCFFGGGGFGFGC>FGDCEFGCDDFGGDFFCFFF?FGFGG?GGDFBFFF3FF<:FFB076F@F0?FFBF(
@M04650:207:000000000-C238N:1:1101:12725:12848 1:N:0:19
ACTCCTACGGGGGCAGCAGTAGGGAATCTTCGGCAATGGGGGCAACCCTGACCGAGCAACGCCGCGTGAGTGAAGAAGGTTTTCGGATCGTAAAACTCTGTTGTTAGAGAAGAACGTTAAGTAGAGTGGAAAATTACTTAAGTGACGGTATCTAACCAGAAAGGGACGGCTAACTACGTGCCAGCAGCCGCGGTAATACGTAGGTCCCAAGCGTTGTCCGGATTTATTGGGCGTAAAGCGAGCGCAGGTGGTTTCTTAAGTCTGATGTAAAAGGCAGTGGCTCAACCATTGTGT
+
GGGGGGGGGGGGGGGGGGGGGGGGGGGGGGGGGGGGGGGGGGGGGGGGGGGGGGGGGGGGGGGGGGGGGGGGGGGGGGGFFGGGGGGGGGGGGGGGGGGGGGGGGGGGGGGGGGFGGG8DFFGGGGGGGGGGGGGGGGGGGGGGGGGGGGGGGGGGGGGGGGGGGGGGGGGGGGGGGGGGGGGGGGGGGGGGGGGGGGGGGGGGGGGGGGGGGGGGGGGGGGEEGGGGGGGGFCDGDGFGEGBFGGGGFG:DGGGFFFFFGFGGFGGFFFFFFDFF:?GFFFGFFFF?7FF9A3
@M04650:207:000000000-C238N:1:1101:10501:12867 1:N:0:19
ACTCCTACGGGAGGCAGCAGTGGGGAATATTGCACAATGGGGGAAACCCTGATGCAGCCATGCCGCGTGTGTGAAGAAGGCCTTCGGGTTGTAAAGTACTTTCAGCGGGGAGGAAGGTGTTGTGGTTAATAACCGCAGCAATTGACGTTACCCGCAGAAGAAGCACCGGCTAACTCCGTGCCAGCAGCCGCGGTAATACGGAGGGTGCAAGCGTTAATCGGAATTACTGGGCGTAAAGCGCACGCAGGCGGTCTGTCAAGTCGGATGTGAAATCCCCGGGCTCAACCTGGGAAC
+
GGGGGGGGGGGGGGGGGDEFGGGGGGGGGGGGGGGGGGGGGGGGGGGGGGFDFGGGGGGGGGGGGGGFCGFGGGGGGGGGDGGGGGEEGGGGGGGGFGGGFGGGDG@FGGGGGGGFCDGGGGGGGGGGFGGGGGGGGGGGGGCFGGGFFGGGGE>CGGGGGGGGFGGGGGDGGGGFFGGGGGGGGGGGGGGGGGGGGGGGDEEECCGGGGGGGGGGGFGGGGGCGFGGFF*A):DC37@DED55DGCC>DDDGGFF4?6=FFDCEGGFFF9@FFF4(3<BFFFFFF>><FFFF0
@M04650:207:000000000-C238N:1:1101:10050:12869 1:N:0:19
ACTCCTACGGGAGGCAGCAGTAGGGAATCTTCGGCAATGGGGGCAACCCTGACCGAGCAACGCCGCGTGAGTGAAGAAGGTTTTCGGATCGTAAAACTCTGTTGTAAGAGAAGAATGTGTGTGAGAGTGGAAAGTTCACACAATGACGGTAACTTACCAGAAAGGGACGGCTAACTCCGTGCCAGCAGCCGCGGTAATACGGAGGGTGCAAGCGTTAATCGGAATTACTGGGCGTAAAGCGCACGCAGGCGGTTGGATAAGTTAGATGTGAAAGCCCCGGGCGCAACCTGGGA
+
GGGGGGGGGGGGGGGGGGGGGFGGGFGGGGGFFGGGGGGGGGGGGGGGGGGGGGGGGGE8FGGGGGGGGGGAFGGGFGGGGDFFGEGFGGGGGGG,<EGEGGGGGFCFFGGGDFFEFFGFFFFADFAFGG9F9F=EFEDF<><=FGGGGFGE9FD9F,,@FG7FFFC>CE7CECCGDGGGGGGGGGGGGFGGGCBC>F?ECE5CEEGGDGFEGGGD=*?FFGED=EFGGGCGFGCC5547BDBFG)9)7DC59)>56*76C**2=**-1*9*9477(497)(/8)857:F>6?
@M04650:207:000000000-C238N:1:1101:29316:12873 1:N:0:19
ACTCCTACGGGAGGCAGCAGGGGGGAATATTGCACAATGGGGGAAAACCTGATGCAGCCATGCCGCGTGTGTGAAGAAGGCCTTCGGGTTGTAAAGCACTTTCAGCGAGGAGGAAAGGTCAGTAGCTAATATCTGCTGGCTGTGACGTTACTCGCAGAAGAAGCACCGGCTAACTCCGTGCCAGCAGCCGCGGTAATACGGAGGGTGCAAGCGTTAATCGGAATTACTGGGCGTAAAGCGCGCGTAGGTGGTTCGTTAAGTTGGATGTGAAATCCCCGGGCTCAACCTGGGAA
+
GDFGGFF@FGGDGGE@FGFGFFGGGGG8=EDG9FGGFGGGFGGGGG8?FGGGGGGGGF@FGGG,@=FFGGGGGGFGGGGGCEGGGGGEGGGGGGFGFFFGGGGGGFFFGGGB>CFCFFFF:FFGGFGGGFGFGEGFGGGGGEC<9?CBFFCGGFGEGGGFGGGFGGGGDG8CFCGGGGCCGFGGGGG>FGGGGEGGGGFGG5CEGGEEGGGGGE8CG>FGC38*<EGGGGG7>CDCDG?DE3@F<DGG6CFGGGGB5>@FC7CFFF<?FF6=4749:;GB53CF6@7>?>F04
@M04650:207:000000000-C238N:1:1101:9820:12909 1:N:0:19
ACTCCTACGGAGGCAGCAGTAGGGAATCTTCGGCAATGGGGGCAACCCTGACCGAGCAACGCCGCGTGAGTGAAGAAGGTTTTCGGATCGTAAAGCTCTGTTGTAAGAGAAGAATGTGTGTGAGAGTGGAAAGTTCACACAATGACGGTAACTTACCAGAAAGGGACGGCTAACTACGTGCCAGCAGCCGCGGTAATACGTAGGTCCCGAGCGTTGTCCGGATTTATTGGGCGTAAAGCGAGCGCAGGTGGTTTCTTAAGTCTGATGTAAAAGGCAGTGGCTCAACCATTGTGT
+
GGGGGGGGGGGGGGGGGGGGFGGGFGGGGGGGGG7FGEGGGGGGGGGGGGGGGGGGGGGGGGGGGGGGGGGGGGGCGGGGGGGGGG@FGGGGGGGGGGD<FGGGGGGGGFGGGGGGGGGGFGGGGGGGGGGGGGGGGGGGGGGGGGGGGGGGGGGGGGGGGGGGGGFCGGEGGGGGFGGGGGGGGGGGGEGEGGGGGGGFGGG@FEFFGGEGGEGEGFFGDDEGGEFGGGGGFGDGGGFCB37))9CC57CGGGGFFF4*39:>@FGFBFF?6;:4(.05;164FFFBB4*:<,
@M04650:207:000000000-C238N:1:1101:25176:12950 1:N:0:19
ACTCCTACGGGAGGCAGCAGTGGGGAATATTGCACAATGGGGGAAACCCTGATGCAGCCATGCCGCGTGTGTGAAGAAGGCCTTCGGGTTGTAAAGCACTTTCAGCGAGGAGGAAAGGTCAGTAGCTAATATCTGCTGGCTGTGACGTTACTCGCAGAAGAAGCACCGGCTAACTCCGTGCCAGCAGCCGCGGTAATACGGAGGGTGCAAGCGTTAATCGGAATTACTGGGCGTAAAGCGCACGCAGGCGGTTGGATAAGTTAGATGTGAAAGCCCCGGCCTCAACCTGGGAAT
+
GGGGGGGGGGGGGGGGGGGGGGGGGGGGGGGGGGGGGGGGGGGGGGGGGGGGGGGGGGGGGGGGGGGGGGGGGGGGGFGGGGGGGGGGGFGGGGGGGGGGGGGGGGGGGGGGGGDGGGGGGGGFFGGAFGGGGGGGGGFGFGGFGFGGGFFGGDC:CEFGGGGGGGGEDDG:FGFGGGGGGGGGGGFGGDGEEECEFDGGG>CEGGCG6ECGGGDEFGGFECEEFFGGGCFF>=C*1:@CED;>DG<DFGG>C<D47*=6<=*C=CDBFFFFFFFFFFG)7,9@@?F?:FF?04
@M04650:207:000000000-C238N:1:1101:29272:12971 1:N:0:19
ACTCCTACGGGAGGCAGCAGTAGGGAATCTTCGGCAATGGGGGCAACCCTGACCGAGCAACGCCGCGTGAGTGAAGAAGGTTTTCGGATCGTAAAACTCTGTTGTTAGAGAAGAACGTTAAGTAGAGTGGAAAATTACTTAAGTGACGGTATCTAACCAGAAAGGGACGGCTAACTACGTGCCAGCAGCCGCGGTAATACGTAGGTCCCAAGCGTTGTCCGGATTTATTGGGCGTAAAGCGAGCGCAGGTGGTTTCTTAAGTCTGATGTAAAAGGCAGTGGCTCAACCATTGTG
+
GGGGGGGGGGGGGGGGGGGGGGGGGGGGGGGGGGGCGGGGGGGGGGGGGGGGGGGGGGGGGGGGGGGGGGGGGGGGGGGGFGGGGGGGGGGGGGGGGGGGGGGGGGGGFGGGGGGGGGGGGGGGGGGGGGFGGGGGGGGGGGGGGGGGGGGGGGGGGGGGGFGGGGCGGGGGGGGGGFGGDCFFDGGCG>EGGGGGGGGGGGFFGGGGF?6CCDEEGGGGGGGGG9CGGGGF@EGEDCFGF<D>G:7CECFGGGGFFF4@FFGGFGFB67F4BBEF:6FFFFDF?FF?FFFFF)
@M04650:207:000000000-C238N:1:1101:20200:12979 1:N:0:19
ACTCCTACGGGAGGCAGCAGTAGGGAATCTTCGGCAATGGGGGCAACCCTGACCGAGCAACGCCGCGTGAGTGAAGAAGGTTTTCGGATCGTAAAACTCTGTTGTTAGAGAAGAACGTTAAGTAGAGTGGAAAATTACTTAAGTGACGGTATCTAACCAGAAAGGGACGGCTAACTACGTGCCAGCAGCCGCGGTAATACGTAGGTCCCAAGCGTTGTCCGGATTTATTGGGCGTAAAGCGAGCGCAGGTGGTTTCTTAAGTCTGATGTAAAAGGCAGTGGCTCAACCATTGTG
+
GGGGGGGGGGGGGGGGGGGGGGGGGGGGGGGGGGGGGGGGGGGGGGGGGGGGGGGGGGGGGGGGGGGGGGGGGGGGGGGGGGGGGGGGGGGGGGGGGGGGGGGGGGGGGGGGGGGGGGGDGGGGGGGGGGGGFGGGGGGGGGGGGGGGGGGGGGGGGGGGGGGGGGGGGGGGGGGGGGGGGGGGGFGFGCEG8EGGGGGGGGGGGGGGGGGGGGCEGGGGGGGGGGFGGFGGFGGGGGFGFGFFGGGGFGGGGGGFFFFF:FDFFGGFFFFFBFFFFFFFFBG?FFFFFFFFF)
@M04650:207:000000000-C238N:1:1101:21695:12986 1:N:0:19
ACTCCTACGGGAGGCAGCAGTGGGGAATATTGCACAATGGGGGAAACCCTGATGCAGCCATGCCGCGTGTGTGAAGAAGGCCTTTGGGTTGTAAAGCACTTTCAGCGAGGAGGAAAGGTCAGTAGCTAATATCTGCTGGCTGTGACGTTACTCGCAGAAGAAGCACCGGCTAACTCCGTGCCAGCAGCCGCGGTAATACGGAGGGTGCAAGCGTTAATCGGAATTACTGGGCGTAAAGCGCACGCAGGCGGTTGGATAAGTTAGATGTGAAAGCCCCGGGCTCAACCTGGGAAT
+
GGGGGGGGGGFGGGGGGGGGGGGGGGEGGGFGGGFGGGGGGGGGGGGGGGGGGGGGGGGGGGGGGGG=FGGGGGGGGGGGGGDGGGGGGGGGGGGGGGGGGGGGGGGGGGGGGGGFGGGGGGGGGGGGGGGGGGGGGGGGFE=FFFGGGGGGGGGGGGGGFFE7DGGGGGGGFGGGGE<<E@FGF?EGCCGGGGCCCBCGGGGGGEGGGGGG=EGGFFGF578C@FFGFGFDBGDCCF?CEGFFGGGDFGGDDD3)7=7BEFC:*00:@F?BFFF386C>B9GFFF5:?FFF>:
@M04650:207:000000000-C238N:1:1101:18172:13022 1:N:0:19
ACTCCTACGGGAGGCAGCAGTGGGGAATATTGCACAATGGGGGAAACCCTGATGCAGCCATGCCGCGTGTGTGAAGAAGGCCTTCGGGTTGTAAAGCACTTTCAGCGAGGAGGAAAGGTCAGTAGCTAATATCTGCTGGCTGTGACGTTACTCGCAGAAGAAGCACCGGCTAACTCCGTGCCAGCAGCCGCGGTAATACGGAGGGTGCAAGCGTTAATCGGAATTACTGGGCGTAAAGCGCACGCAGGCGGTTGGATAAGTTAGATGTGAAAGCCCCGGGCTCAACCTGGGCAT
+
GGGGGGGGGGGGGGGGGGGGGGGGGGGGGGGDGFGGGGGGGEGGGGFGGGGGFGFGGGGG9FGGGGGGGGGGGGFGGGGGGGGGGGGGGGGGGGGGGFGGGGGCGCFCFGGGGGGGGGGEDGFGGFGGF9FGFGGG9FDE<@FFGFG7FGFFACEEEF7<FFFFFGGGEECEGGGDGGGGGGGGFFGGFEGG5=BE9B?C=CEEECEEFEGFECC=CFFG5>EGGCGGGGCGFGGGGGFD:<@>DCG<BC<777C?**99E@FG47DAFF69*)57((/7B>5*6)),35F1,.
@M04650:207:000000000-C238N:1:1101:24843:13023 1:N:0:19
ACTCCTACGGGAGGCAGCAGTGGGGAATATTGCACAATGGGGGAAACCCTGATGCAGCCATGCCGCGTGTGTGAAGAAGGCCTTCGGGTTGTAAAGCACTTTCAGCGAGGAGGAAAGGTCAGTAGCTAATATCTGCTGGCTGTGACGTTACTCGCAGAAGAAGCACCGGCTAACTCCGTGCCAGCAGCCGCGGTAATACGGAGGGTGCAAGCGTTAATCGGAATTACTGGGCGTAAAGCGCACGCAGGCGGTTGGATAAGTTAGATGTGAAAGCCCCGGGCTCAACCTGGGAAT
+
GGGGGGGGGGGGGGGGGGGGGGGGGGGGGGGGGGGGGGGGGGGGGGGGGGGGGGGGGGGGGGGGGGGGGGGGGGGGGGGGGGGGGGGGGGGGGGGGGGGGGGGGGGGGGGGGGGGGGFFGFGGGGGFDGGGGGGGGGGGGGGGGGGGFFDFGGGGGEGGGGGGGGGGGGGEGFGGFGGGGGGGGGGGGCEGGGEDGGGGGGGGGGGGGFGGGGGGGGGGGGGGGFGGGGGGGFGGEFGFGEGFFGGGGFGGDDDG?F?FFFFGGFGGAF?FFFFF@?FGDFFGFF?>??>:832
@M04650:207:000000000-C238N:1:1101:20778:13023 1:N:0:19
ACTCCTACGGGAGGCAGCAGTGGGGAATATTGCACAATGGGGGAAACCCTGATGCAGCCATGCCGCGTGTGTGAAGAAGGCCTTCGGGTTGTAAAGCACTTTCAGCGAGGAGGAAAGGTCAGTAGCTAATATCTGCTGGCTGTGACGTTACTCGCAGAAGAAGCACCGGCTAACTCCGTGCCAGCAGCCGCGGTAATACGGAGGGTGCAAGCGTTAATCGGAATTACTGGGCGTAAAGCGCACGCAGGCGGTTGGATAAGTTAGATGTGAAAGCCCCGGGCTCAACCTGGGAAT
+
GGGGGGGGGGGGGGGGGGGGGGGGGGGGDGGGGGGGGGGGGGGGGGGGGGGGGGGDGGFGGGGGGGGGGGGGGGGGGGGGGGGGGGGGGGGGGGGGGGGGGGGGGGG7FFGGGGGGGGGGGGGGGGCGGGGGGGGGGGGGGGGGGGGGGGC@FEG@FGFGGGGGGGGGGGGGGGFCGGGGGGCGGGGGGGGGGGGGGGGGDCGGGGDGFGDCEGGD5CFGGGCFGGFF7F=FEGGGFGFGF35>DGDGFGGDDDG@*97BC4:D@G:AFFFFFFFFB9CBDBGFFFF:0FF(..
@M04650:207:000000000-C238N:1:1101:14186:13102 1:N:0:19
ACTCCTACGGGAGGCAGCAGTAGGGAATCTTCGGCAATGGGGGCAACCCTGACCGAGCAACGCCGCGTGAGTGAAGAAGGTTTTCGGATCGTAAAACTCTGTTGTTAGAGAAGAACGTTAAGTAGAGTGGAAAATTACTTAAGTGACGGTATCTAACCAGAAAGGGACGGCTAACTACGTGCCAGCAGCCGCGGTAATACGTAGGTCCCAAGCGTTGTCCGGATTTATTGGGCGTAAAGCGAGCGCAGGTGGTTTCTTAAGTCTGATGTAAAAGGCAGTGGCTCAACCATTGTG
+
GGGGGGGGGGGGGGGGGGGGGGGGGGGGGGGGGGGGGGGGGGGGGGGGGGGGGGGGGGGGGGGGGGGGGFGGGGGGGGGGGGGGGGGGGGGGGGGGGGGGGGGGGGGGGGGGFGGGGFGGGGGGGFGFFGGGGGGGGGGGGGGGGGGGGGGGGGGGGGGGGFGGGDFGGGGGGFGGGGGGGGGGGGGGGGGGGGGGEGFGGGGGGGGGGGGGGGGGGGGFGDEGGGGFFGGGFGGGGGFGFGFEDGGGFC4CDGGFFF=F?FGGF>DAFFFBFFEFB?<FF:CFFFF7?FFB5)
@M04650:207:000000000-C238N:1:1101:26658:13176 1:N:0:19
ACTCCTACGGGAGGCAGCAGTAGGGAATCTTCGGCAATGGGGGCAACCCTGACCGAGCAACGCCGCGTGAGTGAAGAAGGTTTTCGGATCGTAAAACTCTGTTGTTAGAGAAGAACGTTAAGTAGAGTGGAAAATTACTTAAGTGACGGTATCTAACCAGAAAGGGACGGCTAACTACGTGCCAGCAGCCGCGGTAATACGTAGGTCCCAAGCGTTGTCCGGATTTATTGGGCGTAAAGCGAGCGCAGGTGGTTTCTTAAGTCTGATGTAAAAGGCAGTGGCTCAACCATTGTG
+
GGGGGGGGGGGGGGGGGGGGGGGGGGGGGGGGGGGGGGGGGGGGGGGGGGGGGGGGGGGGGGGGGGGGGGGGGGGGGGGGGGGGGGGGGGGGGGGGGGGGGGGGGGGGGGGGGGGGGGGDGGGGGGGGGGGGGGGGGGGGGGGGGGGGGGGGGGGGGGGGGGFGGGGGGGGGGGGDFGGGFGGGGGGGGGGGGGGGGGGGGGGCECGGGGGGFGGECDGGGGEEDCFGGGCGFGDGGGFGFGDFGGDGFFGGGGGFFFFFGFGGFGGA6?FF?FEFFFF?FFGFFF?:6?F>A)
@M04650:207:000000000-C238N:1:1101:23347:13187 1:N:0:19
ACTCCTACGGGAGGCAGCAGTAGGGAATCTTCGGCAATGGGGGCAACCCTGACCGAGCAACGCCGCGTGAGTGAAGAAGGTTTTCGGATCGTAAAACTCTGTTGTTAGAGAAGAACGTTAAGTAGAGTGGAAAATTACTTAAGTGACGGTATCTAACCAGAAAGGGACGGCTAACTACGTGCCAGCAGCCGCGGTAATACGTAGGTCCCAAGCGTTGTCCGGATTTATTGGGCGTAAAGCGAGCGCAGGTGGTTTCTTAAGTCTGATGTAAAAGGCAGTGGCTCAACCATTGTT
+
GFGGGGGGCGD7FED;FG8AFDFFEDFGCGGDCFGG@FGGGGGGGGFGGGFFFFCEDGGGGGGGGGCGGGGGGGDGGGGGGFGGGGGGGEGGGEDCFGGGFGFFG@EE9FFG@EDFGGGF?FFF9,B@DFD9FFCFF=FAE9FDDGGGGCFGGG9>DCEFAF@FC7:F@EGGGEFGGGDF@FEFCGC,<CEGGC::EEF;EGCCEGGFGF*;*2;E=DGCC3*CC9FCC76E:EG51/7:B3;@DD>C5C4CGGGF?B@=+9*:4::<=B*9*9353:<<50C@645229BAA)
@M04650:207:000000000-C238N:1:1101:27279:13196 1:N:0:19
ACTCCTACGGGAGGCAGCAGTAGGGAATCTTCGGCAATGGGGGCAACCCTGACCGAGCAACGCCGCGTGAGTGAAGAAGGTTTTCGGATCGTAAAACTCTGTTGTTAGAGAAGAACGTTAAGTAGAGTGGAAAATTACTTAAGTGACGGTATCTAACCAGAAAGGGACGGCTAACTACGTGCCAGCAGCCGCGGTAATACGTAGGTCCCAAGCGTTGTCCGGATTTATTGGGCGTAAAGCGAGCGCAGGTGGTTTCTTAAGTCTGATGTAAAAGGCAGTGGCTCAACCATTGTG
+
GGGGGGGGGGGGGGGGGGGGGGGGGGGGGGGGGGGGGGGGGGGGGGGGGGGGGGGGGGGGGGGGGGGGGGGGGGGGGGGGGGGGGGGGGGGGGGGGGFGGGGGGGGGGGGGGGGGGGGGGGGGGGGGGGGGGGFGGGGGGGGGGGGGGGGGGGGGGGGGGGGGGGGGGGGGGGGGGGGGGGGGGGGGGGGGGGGGGGGGGGGGGGGGGGGGGFGEGGGGGGGGGGEGGGGGGFGGGGGFGFGEEGGGGFFGGGGGFFFF4FFGGFGGFFFFFFFFFFFGFFFGF?FFFFFFAD9
@M04650:207:000000000-C238N:1:1101:7473:13202 1:N:0:19
ACTCCTACGGGAGGCAGCAGTAGGGAATCTTCGGCAATGGGGGCAACCCTGACCGAGCAACGCCGCGTGAGTGAAGAAGGTTTTCGGATCGTAAAACTCTGTTGTTAGAGAAGAACGTTAAGTAGAGTGGAAAATTACTTAAGTGACGGTATCTAACCAGAAAGGGACGGCTAACTACGTGCCAGCAGCCGCGGTAATACGTAGGTCCCAAGCGTTGTCCGGATTGATTGGGCGTAAAGCGAGCGCAGGTGGTTTCTTAAGTCTGATGTAAAAGGCAGTGGCTCAACCATTGTG
+
GGGGGGGGGGGGGGGGGGGGGGGGGGGGFFGCFGGGGGGGGGGGGGGGGGGGGGGGGGGGGGGGGGGGGGGGGGGGGGGGFGGGGGGCCEFGGGGGGGGGFGCFDDFGEFGGGGGFEFFGGGFEFFFGGGF>FGFFCFGDFCFFFF9FGEGCEFGFGDGEGGCFGGGGGCEGGGGGGEG<CFGGGGGGGGE7EECCGGGCCFGEGGEFEFFC55C8CDCFGG5=**3CGGGF4E7EG5@:>C>:9/5CD77>9D4@=FFFG=FFF7C<*9=@@6@).8FFF?C4*?4::@4>)-
@M04650:207:000000000-C238N:1:1101:18855:13210 1:N:0:19
ACTCCTACGGGAGGCAGCAGTGGGGAATATTGCACAATGGGGGAAACCCTGATGCAGCCATGCCGCGTGTGTGAAGAAGGCCTTCGGGTTGTAAAGTACTTTCAGCGGGGAGGAAGGTGTTGTGGCTAATAACCGCAGCAATTGACGTTACCCGCAGAAGAAGCACCGGCTAACTCCGTGCCAGCAGCCGCGGTAATACGGAGGGTGCAAGCGTTAATCGGAATTACTGGGCGTAAAGCGCACGCAGGCGGTCTGTCAAGTCGGATGTGAAATCCCCGGGCTCAACCTGGGAAC
+
GGGGGGGGGEGGGGGGGGGGGGGGGGGGGFGGGFGGGGGGGGGFGGGGGGGGGFGGGGGGGGGGGGGGGGGGGGGGGGGGGGGGGGGGGGGGGGGGGGGGFGGGGFGGGGGEGGGGGGGGGGGDGGGFGGGGFGGGG:FFGGGGGGGFGGGGGGGGGGD@FGGGGGGGGGGGGGGFGGGGGGGGGGGGGGGGGGGEFGGGGGGGGGGGGGGGGGGGG*?FGG8FFGGGGGGF@GDEGGFGB)>BGGGGFGG<DGGFFFFFGFGGE5)5??@6?F?@:9DFDBGFFFFF<@>?04
@M04650:207:000000000-C238N:1:1101:24592:13217 1:N:0:19
ACTCCTACGGGAGGCAGCAGTAGGGAATCTTCGGCAATGGGGGCAACCCTGACCGAGCAACGCCGCGTGAGTGAAGAAGGTTTTCGGATCGTAAAATTCTGTTGTTAGAGAAGAACGTTAAGTAGAGTGGAAAATTACTTAAGTGACGGTATCTAACCAGAAAGGGACGGCTAACTACGTGCCAGCAGCCGCGGTAATACGTAGGTCCCAAGCGTTGTCCGGATTTATTGGGCGTAAAGCGAGCGCAGGTGGTTTCTTAAGTCTGATGTAAAAGGCAGTGGCTCAACCATTGTG
+
FEGGGGFEFEGGGGGGGGGGGAFFGFEF9EGGC7F:FFGF?,@FEG@FCFGGGCE@FF7C,@FEGGD@FC:FF<<FGGGGEAFGGGGGGEGGGGEA,BFGGG<<?BEE???<EFGAFGGC+C<AFC,8?DDB<6DF9BFGCD>FD3>C7>CFGGGGD<FFCGC:7:,3@8:8F:8EF@@FC:FG7@F7FG*=E5BC*B9B::FGDF9CGFGDC**2/9>7CG5EGF7CC*@*5*/>D5*>>C3)))19./<5DG4*98@F?@:7?*?<FF*=@F@>?:FFF05?FFF<:*744)
@M04650:207:000000000-C238N:1:1101:21577:13237 1:N:0:19
ACTCCTACGGGAGGCAGCAGTAGGGAATCTTCGGCAATGGGGGCAACCCTGACCGAGCAACGCCGCGTGAGTGAAGAAGGTTTTCGGATCGTAAAACTCTGTTGTTAGAGAAGAACGTTAAGTAGAGTGGAAAATTACTTAAGTGACGGTATCTAACCAGAAAGGGACGGCTAACTACGTGCCAGCAGCCGCGGTAATACGTAGGTCCCAAGCGTTGTCCGGATTTATTGGGCGTAAAGCGAGCGCAGGTGGTTTCTTAAGTCTGATGTAAAAGGCAGTGGCTCAACCATTGTG
+
GGGGGGGGGGGGGGGGGGGGGGGGGGGGGGGGGGGGGGGGGGGGGGGGGGGGGGGGGGGGGGGGGGGGGGGGGGGGGGGGGGGGGGGGGGGGGGGGGGGGGGGGGGGGGGGGGGGGGGGGGGGGGGGGGGGGGGGGGGGGGGGGGGGGGGGGGGGGGGGGGGGGGDGGGGGGGGGGGGGGGGGGGGGGGGGGGGGGGGGGGGGGGGGGGGGGGGGGGGGFGGGGGDFGGGFGFDGGDGFGFDDFGGGGFGGGGGFFFFFFFFGGF77>FFFFF?D41(9?5?C?FFFFFFB2<)
@M04650:207:000000000-C238N:1:1101:12946:13326 1:N:0:19
ACTCCTACGGGAGGCAGCAGTGGGGAATATTGCACAATGGGGGAAACCCTGATGCAGCCATGCCGCGTGTGTGAAGAAGGCCTTTGGGTTGTAAAGCACTTTCAGCGAGGAGGAAAGGTCAGTAGCTAATATCTGCTGGCTGTGACGTTACTCGCAGAAGAAGCACCGGCTAACTCCGTGCCAGCAGCCGCGGTAATACGGAGGGTGCAAGCGTTAATCGGAATTACTGGGCGTAAAGCGCACGCAGGCGGTTGGATAAGTTAGATGTGAAAGCCCCGGGCTCAACCTGGGAAT
+
GGGGGGGGGGGGGGGGGGGGGGGGGGGGGGGGGGGGGGGGGGGGGGGGGGGGGGGGGGGGGGGGGGGGGGGGGGGGGGGGGGGGGGGGGGGGGGGGGGGGGGGGGGGGGGGGGGGGGGGGGGGGGGGGGGGGGGGGGGGGGGGGGGGGGGGGGGGGGGGGGGGGGGGGGGGGGGGGGGGGGGGGGGGGGGGGGGGGGGGGGGEGGEGGGGGGGGGGGGGGGGGGGGGGGGGGFGGGGGFGFGFFGGGGFGG)9DD?4@?FEFGGFFGFFFFFFFFF:;DFFFGFFFF??FF?72
@M04650:207:000000000-C238N:1:1101:25980:13368 1:N:0:19
ACTCCTACGGGAGGCAGCAGTAGGGAATCTTCGGCAATGGGGGCAACCCTGACCGAGCAACGCCGCGTGAGTGAAGAAGGTTTTCGGATCGTAAAACTCTGTTGTTAGAGAAGAACGTTAAGTAGAGTGGAAAATTACTTAAGTGACGGTATCTAACCAGAAAGGGACGGCTAACTACGTGCCAGCAGCCGCGGTAATACGTAGGTCCCAAGCGTTGTCCGGATTTATTGGGCGTAAAGCGAGCGCAGGTGGTTTCTTAAGTCTGATGTAAAAGGCAGTGGCTCAACCATTGTG
+
GGGGGGGGGGGGGGGGGGGGGGGGGGGGGGGGGGGGGGGGGGGGGGGGGGGGGGGGGGGGGGGGGGGGGGGGGGGGGGGGFGGGGGGGGGGGGGGGGGGGGGGGGGGGGGGGGGGGGGGGGGGGGGGGGGGGGGGGGGGGGGGGGGGGGGGGGGGGGGGGGGGGGGGGGGGGGGGGGGGGGGGGGGGGGGGGGGGGGGGGGGGGGGFGGGGGGGEGGGGGGGGEG?FGGGDCFGGGDFFGFCDEGGGGFGGF5DG4@FFFGFGGFFGFFFFFFFEFFFGFFFCF?F@::?FFFA
@M04650:207:000000000-C238N:1:1101:19956:13389 1:N:0:19
ACTCCTACGGGAGGCAGCAGTGGGGAATATTGCACAATGGGGGAAACCCTGATGCAGCCATGCCGCGTGTGTGAAGAAGGCCTTCGGGTTGTAAAGCACTTTCAGCGAGGAGGAAAGGTCAGTAGCTAATATCTGCTGGCTGTGACGTTACTCGCAGAAGAAGCACCGGCTAACTCCGTGCCAGCAGCCGCGGTAATACGGAGGGTGCAAGCGTTAATCGGAATTACTGGGCGTAAAGCGCACGCAGGCGGTGGGATAAGTTAGATGTGAAAGCCCCGGGCTCAACCTGGGAAT
+
GGGGGGGGGGGGGGGGGGGGGGGGGGGGGGGGGGGGGGGGGGGGGGGGGGGFGGGGGGGDGGGGGGGGGGGGGGGGGGGGGGGFFGGGGGGGGGGGGFGGGGGGDGG@FGGGGGGGGGGGGGGGFGGGGGGGFGGGGFEGGGGGGGGGGGCFGDECF@FG7DFFGGGGGGGECFFGGGGGGGFFFCFFEEGECGG>CCGGC5EGEGEEGFFG=EEEFGGGCDEFF?FGFG8EEEG=CFFDF3BFGDG3@DCD)9<:@???FB7>F*:<@FFBF@FFF>DDF(9=*8>:?F5(5:
@M04650:207:000000000-C238N:1:1101:15484:13432 1:N:0:19
ACTCCTACGGGAGGCAGCAGTAGGGAATCTTCGGCAATGGGGGCAACCCTGACCGAGCAACGCCGCGTGAGTGAAGAAGGTTTTCGGATCGTAAAGCTCTGTTGTAAGAGAAGAATGTGTGTGAGAGTGGAAAGTTCACACAATGACGGTAACTTACCAGAAAGGGACGGCTAACTACGTGCCAGCAGCCGCGGTAATACGTAGGTCCCGAGCGTTGTCCGGATTTATTGGGCGTAAAGCGAGCGCAGGTGGTTTGATAAGTCTGAAGTTAAAGGCTGTGGCTCAACCATAGT
+
GGGGGGGGGGGGGGGGGGGGGGGGGGGGGGGGGGGGGGGGGGGGGGGGGGGGGGGGGGGGGGGGGGGGGGGGGGGGGGGGGGGGGGGGGGGGGGGGGGGGGGGGGGGGGGGGGGGGGGGGGGGGGGGGGGGGGGGGGGGFGGGGGGGGGGGGGGGGGGGGGGGGGGGFGGGGGGGGGGGGGGGGGGGGGGGDGGEEGGGGGFGGGGGGGDEGGGGEGGFGGG5E5FGGGFCGFD<5DGFGFGFFGGDDECFC<FGDFFFFGFGGFDGFFFFF=4FF:BGFFFGFFF@73==?B
@M04650:207:000000000-C238N:1:1101:29341:13434 1:N:0:19
ACTCCTACGGGAGGCAGCAGTGGGGAATATTGCACAATGGGGGAAACCCTGATGCAGCCATGCCGCGTGTGTGAAGAAGGCCTTCGGGTTGTAAAGCACTTTCAGCGAGGAGGAAAGGTCAGTAGCTAATATCTGCTGGCTGTGACGTTACTCGCAGAAGAAGCACCGGCTAACTCCGTGCCAGCAGCCGCGGTAATACGGAGGGTGCAAGCGTTAATCGGAATTACTGGGCGTAAAGAGCACGCAGGCGGTTGGATAAGTTAGATGTGAAAGCCCCGGGCTCAACCGGGGAAT
+
GGGGCFGGGGGGGGGGGGGGGEFGGGGFGCGG,CCEGFGG@FGGGGD<FGGGDFDGFFFGGGGGGGGDECFGFF<EGGGGCCCFGGGGFDF:<FGGGDFEGGG@E,>>FFCC:+:BBFB,AEFDFADE<FB95ECFG<F@8FDFGFG:=F3,@C+CCCFEFCFCG:,5:CCE7>5DFGGG7>FD:FD:,=?CCBCCCFFGDCEE@8:5CCCFC:*8C*25?C8*<?9EFCC5<:CCCC*9)7)8)/7CEDD77<C)*969A?::=77:BBFFF))03>733(176?)(,7:7?(
@M04650:207:000000000-C238N:1:1101:6154:13437 1:N:0:19
ACTCCTACGGGAGGCAGCAGTGGGGAATATTGCACAATGGGGGAAACCCTGATGCAGCCATGCCGCGTGTGTGAAGAAGGCCTTCGGGTTGTAAAGCACTTTCAGCGAGGAGGAAAGGTCAGTAGCTAATATCTGCTGGCTGTGACGTTACTCGCAGAAGAAGCACCGGCTAACTCCGTGCCAGCAGCCGCGGTAATACGGAGGGTGCAAGCGTTAATCGGAATTACTGGGCGTAAAGCGCACGCAGGCGGGTGGATAAGTTAGATGTGAAAGCCCCGGGCTCAACCGGGGAGT
+
GGGFGGGGGGGCFEGGGGGGGGGGGGGGGG@FGGGGGGGGGGEGGGGGGFFFGFGGFGGGGGGGGGGGGGFGGGGFGGGFGGGEGGGGFGGEGGGGGGGGGGGGFFGFFGGCEEGGGFEFGCGGGGGGGGGGGGGGFGGGGDFGFFGC+DCFFGGGCCEFCGGGGG?FDE*8FB>DDGGGGF9DFFGGFGG75=EEFG9CE88C81CE69CCCCC?5C><8<5ECFF7CF5*):5:57@3595<CC5)0>))/15)*119:**2*::)*96=?4)7(4C>B(*9/<7(1)0,(-
@M04650:207:000000000-C238N:1:1101:26340:13447 1:N:0:19
ACTCCTACGGGAGGCAGCAGTGGGGAATATTGCACAATGGGGGAAACCCTGATGCAGCCATGCCGCGTGTGTGAAGAAGGCCTTTGGGTTGTAAAGCACTTTCAGCGAGGAGGAAAGGTCAGTAGCTAATATCTGCTGGCTGTGACGTTACTCGCAGAAGAAGCACCGGCTAACTCCGTGCCAGCAGCCGCGGTAATACGGAGGGTGCAAGCGTTAATCGGAATTACTGGGCGTAAAGCGCACGCAGGCGGTTGGATAAGTTAGATGTGAAAGCCCCGGGCTCAACCTGGGAAT
+
GGGGGGGGGGEGGGCGGGFFFGGGGGGGGGGGGGGGGGGGGGGGGGGFGGGGGGGGGDGGGFGGDGGGGGGGGGGGGGGGGGFGGGGGGGGGGGGGGGGGGGGGGGGGGGDGGGGFGGGGGGGGAGGGGGGGGGGGGGGGGGGGGGG7FGGGGGG@FC:AFFGGGGGGGCFGGGGG7EGGGFGGGGGGGGGGEEC5FCFGGGGDGEEGECGGDEGGGGGGGGGGGGGGGGFFBEGECF?DB3>EDG3DEGGGGGGFF??=<BCF6>CBFFFFF)07:(<@F>G?FFFF?>F(5.
@M04650:207:000000000-C238N:1:1101:20853:13451 1:N:0:19
ACTCCTACGGGAGGCAGCAGTAGGGAATCTTCGGCAATGGGGGCAACCCTGACCGAGCAACGCCGCGTGAGTGAAGAAGGTTTTCGGATCGTAAAACTCTGTTGTTAGAGAAGAACGTTAAGTAGAGTGGAAAATTACTTAAGTGACGGTATCTAACCAGAAAGGGACGGCTAACTACGTGCCAGCAGCCGCGGTAATACGTAGGTCCCAAGCGTTGTCCGGATTTATTGGGCGTAAAGCGAGCGCAGGTGGTTTGATAAGTCTGAAGTTAAAGGCTGTGGCTCAACCATAGT
+
GGGGGGGGGGGGGGGGGGGGGGGGGGGGGGGGGGGGGGGGGGGGGGGGGGGGGGGGGGGGGGGGGGGGGGGGGGGGGGGGFFGGGGGGGGGGGGGFGGGGGGGGGGGGFGGGGGGGGGGGGGGGGGGFFGFFGGGGGGGGFGFADFGGGGGGGGGCGGGGGGF?DGGGGGGGGGGGGGGGGGGGFGGGGGGGGDEGGGGGC<?E8ECFFFGGFCCEGGCGGDECGFFFE>CFF5DGDFFGFGFDGG:939<DDCC>?F??77::@DD?=FFFFFFF?FGFFF<;@4@?<FF04
@M04650:207:000000000-C238N:1:1101:20384:13453 1:N:0:19
ACTCCTACGGGAGGCAGCAGTAGGGAATCTTCGGCAATGGGGGCAACCCTGACCGAGCAACGCCGCGTGAGTGAAGAAGGTTTTCGGATCGTAAAACTCTGTTGTTAGAGAAGAACGTTAAGTAGAGTGGAAAATTACTTAAGTGACGGTATCTAACCAGAAAGGGACGGCTAACTACGTGCCAGCAGCCGCGGTAATACGTAGGTCCCAAGCGTTGTCCGGATTTATTGGGCGTAAAGCGAGCGCAGGTGGTTTCTTAAGTCTGATGTAAAAGGCAGTGGCTCAACCATTGTG
+
GGGGGGGGGGGGGGGGGGGGGGGGGGGGGGGGGGGGGGGGGGGGGGGGGGGGGGGGGGGGGGGGGGGGGGGGGGGGGGGGGGGGGGGGGGGGGGGGGGGGGGGGGGGGGGGGGGGGGGGGGGFGGGGGGGGGGGGGGGGGGGGGGGGGGGGGGGGGGGGGGGGGGGGGGGGGGGGGGGGGGGGGGGGGGGGGGGGGDGGGGGGGGGGGGFGGGGGGGGGGGGEEGGGGGGGGFGGGGGFG@GFFGGGCBFGGGFGFFFFFGFGGFGGFFFFFFFEFFFGFFFC@FFF?BFFAF)
@M04650:207:000000000-C238N:1:1101:12691:13458 1:N:0:19
ACTCCTACGGGAGGCAGCAGTGGGGAATATTGCACAATGGGCGCAAGCCTGATGCAGCCATGCCGCGTGTATGAAGAAGGCCTTCGGGTTGTAAAGTACTTTCAGCGGGGAGGAAGGTGTTGAGGTTAATAACCTCAGCAATTGACGTTACCCGCAGAAGAAGCACCGGCTAACTCCGTGCCAGCAGCCGCGGTAATACGGAGGGGGCAAGCGTTAATCGGAATTACTGGGCGTAAAGCGCACGCAGGCGGTCGGTCAAGTCGGAGGTGAAATCCCCGGGCCCAACCTGGGAAC
+
FFGGGGGGGGGGGGGGGGGGGGGGGGGG<FGAFFGGGGGGGGGDGGGGGGGGGGGGGGGGGGGGGGGGGEC9FFGGGGGGCF@FGGGGGGGG9FGFG<FGFGAAFFCEGGGGGCDDGF<FE@CFGGGCGGFDFGF8BFFFFFGGGGEGFFGDGGFGGG7>CDFC8CC:CCFGGG9CFGFGGFGGGGGEGEGGC:CEG?98*31::*/*:7C**C*A*>FGE5EG+:+<FDC5>C<577@C>DEB)9)9)9DCG)).079F<?39))1,)1**9B6)49D)7(17:@>(4<F0:(
@M04650:207:000000000-C238N:1:1101:28365:13464 1:N:0:19
ACTCCTACGGGAGGCAGCAGTGGGGAATATTGCACAATGGGGGAAACCCTGATGCAGCCATGCCGCGTGTGTGAAGAAGGCCTTTGGGTTGTAAAGCACTTTCAGCGAGGAGGAAAGGTCAGTAGCTAATATCTGCTGGCTGTGACGTTACTCGCAGAAGAAGCACCGGCTAACTCCGTGCCAGCAGCCGCGGTAATACGGAGGGTGCAAGCGTTAATCGGAATTACTGGGCGTAAAGCGCACGCAGGCGGTTGGCTAAGTTAGATGTGAAAGCCCCGGGCTCAACCTGGGAAT
+
GGGGGGGGGGGGGGGGGGGGGGGGGGGFFGGGGGGGGGFGGGGGGGGGGGGFGGGGGGGGGGGGGGGGGFGGFGGGGGGDGGGGFG8FGGGGGFGGGGGGGGGGGGGGGG7FGGGGGGGGGGGAFGGGGGGGGGGGFDFGGGGGGGGGGGGGGGGGGDFGGGGGGFGGGGGGGGGFGGGFGGGGGFCFGGGCGGGCGGGGDEGGDGGGGGGGGGGEGGGGG38CC?CGCGGGFEDEFFFGFG>ED7355>DGDGG466<?GFDGFFGFFFFB7?FFF>CB>;DFF;FB:F:???
@M04650:207:000000000-C238N:1:1101:10608:13472 1:N:0:19
ACTCCTACGGGAGGCAGCAGTGGGGAATATTGCACAATGGGGGAAACCCTGATGCAGCCATGCCGCGTGTGTGAAGAAGGCCTTCGGGTTGTAAAGCACTTTCAGCGAGGAGGAAAGGTCAGTAGCTAATATCTGCTGGCTGTGACGTTACTCGCAGAAGAAGCACCGGCTAACTCCGTGCCAGCAGCCGCGGTAATACGGAGGGTGCAAGCGTTAATCGGAATTACTGGGCGTAAAGCGCACGCAGGCGGTTGGATAAGTTAGATGTGAAAGCCCCGGGCTCAACCTGGGAAT
+
GGGGGGGGGGFEGGGGGGGGGGGGGGGGGGGGGGGGGGGGGGGGGGDFGGGGGGGGGGFGGFGGGGGGGGGGGFFGGGGGGGGGGGGGGDGGDGGGGGFEGGGGGFCC:FFCGDF,BFFGD<F,CAFGGGF9DF?FDFCGGGGGFGGGFFGGG@FDFGCGEGGCFFGDGC:8FFGGGGFCGG?EFFGGGCD:C:CGFGGGGGGGGGGGFGFGEGGGGGCFC55CFGGFGGGG)29CG:?7@DD>D<CDEGGG/<5)*8?FCF7DF*06@?6FFFFFFF)7>(/66:F:7@>:03
@M04650:207:000000000-C238N:1:1101:18820:13497 1:N:0:19
ACTCCTACGGGAGGCAGCAGTAGGGAATCTTCGGCAATGGGGGCAACCCTGACCGAGCAACGCCGCGTGAGTGAAGAAGGTTTTCGGATCGTAAAACTCTGTTGTTAGAGAAGAACGTTAAGTAGAGTGGAAAATTACTTAAGTGACGGTATCTAACCAGAAAGGGACGGCTAACTACGTGCCAGCAGCCGCGGTAATACGTAGGTCCCAAGCGTTGTCCGGATTTATTGGGCGTAAAGCGAGCGCAGGTGGTTTCTTAAGTCTGATGTAAAAGGCAGTGGCTCAACCATTGTG
+
GGGGGGGGGGGGGGGGGGGGGGGGGGGGGGGGGGGGGGGGGGGGGGGGGGGGGGGGGGGGGGGGGGGGGGGGGGGGGGGGGGGGGGGGGGGGGGGGGGGGGGGGGGGGGGGGGGGGGFGGGGGGGGGGGGGGGGGGGGGGGGGGGGGGGGGGGGGGGGFGGGGGGGGGGGGGGGGGGGGGGGGGGGGGGGGGGGGGGGGGGGGGGGGGGGGGGGCEGGGGGGGEEGGGGGGGFGGGGGFG@DE><3DDD<FGGG46@F47<67097*6=FFFFFFFF:CF@B*/9?F??4FFF<
@M04650:207:000000000-C238N:1:1101:16168:13504 1:N:0:19
ACTCCTACGGGAGGCAGCAGTGGGGAATATTGCACAATGGGCGCAAGCCTGATGCAGCCATGCCGCGTGTGTGAAGAAGGCCTTCGGGTTGTAAAGCACTTTCAGCGAGGAGGAAAGGTCAGTAGCTAATATCTGCTGGCTGTGACGTTACTCGCAGAAGAAGCACCGGCTAACTCCGTGCCAGCAGCCGCGGTAATACGGAGGGTGCAAGCGTTAATCGGAATTACTGGGCGTAAAGCGCACGCAGGCGGTTGGATAAGTTAGATGTGAAAGCCCCGGGCTCAACCTGGGAAT
+
GGGGGGGGGGGGGGGGGGGGGGGGGFGGGGGGGGGGGGGGGGGGGGGGGGGGGGGGGGGGGGGGGGGGGGGGGGGGGGGGGFGGGGGGGGGGGGGGGGGGGGEDFGGEDGGGGGGGGGGGGGGGGGGGGGGGFGGGGGGGFDAFGFEGGACGGGGFGGGGFGGGGGGGGGGGEGGGGGGGGGGGGGGGGGGGGGECFGGGGGEGGGGGGFG=?EGDGGGGGGGGGGGGGG==)>CEFGFGFG>DGGGGFGGGDDD9?@7BAFFFFGGAFFBF*5>F:>CDFFGF@F>::F>0:2
@M04650:207:000000000-C238N:1:1101:23935:13508 1:N:0:19
ACTCCTACGGAGGCAGCAGTAGGGAATCTTCGGCAATGGGGGCAACCCTGACCGAGCAACGCCGCGTGAGTGAAGAAGGTTTTCGGATCGTAAAACTCTGTTGTTAGAGAAGAACGTTAAGTAGAGTGGAAAATTACTTAAGTGACGGTATCTAACCAGAAAGGGACGGCTAACTACGTGCCAGCAGCCGCGGTAATACGTAGGTCCCAAGCGTTGTCCGGATTTATTGGGCGTAAAGCGAGCGCAGGTGGTTTCTTAAGTCTGATGTAAAAGGCAGTGGCTCAACCATTGTGT
+
GGGGGGGGGGGGGGGGGGGGGGGGGGGGGGGGGGGGGGGGGGGGGGGGGGGGGGGGGGGGGDGGGGGGGGGGGGGGGGGGFGGGGGGGGGGGGGGGGGGGGGGGGGGFGGGGGGGGGGGGGGGGGGGGGGGGGGGFGGGGGGGGGGGGGGGGGGGGGGGFGGCGGGGGGGGGGGGGGGGCFGGGGFGGFGGGGGGGGGGGGGGGGFGGGGGGGGGGGGGGGGGGGGGGGG=FEGGGGGFGDGFFGGGG>GGGGGGFFFFFGFGGFGGABFFFFFFF:1C4DFGFFFFF?F=<<8
@M04650:207:000000000-C238N:1:1101:9570:13519 1:N:0:19
ACTCCTACGGGAGGCAGCAGTAGGGAATCTTCGGCAATGGGGGCAACCCTGACCGAGCAACGCCGCGTGAGTGAAGAAGGTTTTCGGATCGTAAAGCTCTGTTGTAAGAGAAGAATGTGTGTGAGAGTGGAAAGTTCACACAATGACGGTAACTTACCAGAAAGGGACGGCTAACTACGTGCCAGCAGCCGCGGTAATACGTAGGTCCCAAGCGTTGTCCGGATTTATTGGGCGTAAAGCGAGCGCAGGTGGTTTCTTAAGTCTGATGTAAAAGGCAGTGGCTCAACCATTGTG
+
GGGGGGGGGGGGGGGGGGGGGGGGGGGGGGGGGGGGGGGGGGGGGGGGGGGGGGGGGGGGGGGGGGGGGGGGGGGGGGGGFGGGGGGGGGGGFFGFGGGGGGGGGGGGGGGGGGGGGGGGGGGGGGGGGGGGGGGGGGGGGDFFGFGGGEFGGFFGGGGGGFGGGGGGGGCGGGGGGFGFGFGGGGGGGGEGGGGGCFGGDGGGGGG?E?:*8EEGGGGCED57AFFEGGFGFD5ECD=F3DE>GGGGDCGGG*9=@?F=FFGGFCFAF49==4;:B1*9@BCF@FF:?FFFB-
@M04650:207:000000000-C238N:1:1101:2812:13522 1:N:0:19
ACTCCTACGGGAGGCAGCAGTAGGGAATCTTCGGCAATGGGGGCAACCCTGACCGAGCAACGCCGCGTGAGTGAAGAAGGTTTTCGGATCGTAAAGCTCTGTTGTTAGAGAAGAACGTTAAGTAGAGTGGAAAATTACTTAAGTGACGGTATCTAACAAGAAAGGGAGGGCTAACAACGGGCCAGAAGCCACGGTAATACAAGGGTCCAAAGCGTAGTCCGGATTGCTGGGCCGAAAAGGGAGGGCAGGTGGTTGCTAAAGCCGGAGGTAAAAGTGAGTGGCTAAACCATGGGG
+
FGDGFGGGGGGGGGGGGGGGGCFFGGGGFGG<F@GGGGGFFGGCGGGGGCGG<FGGGGCFEEG7FCF:FCFFGGGGGGGF4EFDFGGCCGGGGGG,C<FGGG95,:BF,FFGGGG8FD<FCG,,B<FDD?C@DFF=F,@:=@F@F,@FFFGGDFF>F<,5@3,73*,*3*1,@,,,621>CE*6*,,6>,,,3B88*<E++++=B**/+3+**2**//0*1)2*;*+3<4C*)2)2C/0*)*))1**/)*2599<;F*=*+*9))))(0/9@*90*),*00(**9*6,(1*,((
@M04650:207:000000000-C238N:1:1101:22414:13558 1:N:0:19
ACTCCTACGGGAGGCAGCAGTGGGGAATATTGCACAATGGGCGCAAGCCTGATGCAGCCATGCCGCGTGTATGAAGAAGGCCTTCGGGTTGTAAAGTACTTTCAGCGGGGAGGAAGGTGTTGTGGCTAATAACCGCAGCAATTGACGTTACCCGCAGAAGAAGCACCGGCTAACTCCGTGCCAGCAGCCGCGGTAATACGGAGGGTGCAAGCGTTAATCGGAATTACTGGGCGTAAAGCGCACGCAGGCGGTCTGTCAAGTCGGATGTGAAATCCCCGGGCTCAACCTGGGAAT
+
GGGGGGGGGGGGGGGGGGGGGGGGGGGGGGGGGGGGGGGGGGGGGGGGGGGGGGGGGGGGGGGGGGGGGGGGGGGGGGGGGGGGGGGGGGGGGGGGGGGGGGGGGGGGGGGGGGGGGGGGGGGGGGGGGGGGGGGGGGGGGGGGGGGGGGGGGGGGGGGGGGGGGGGGGGGGGGGGGGGGGGGGGGGGGGGGGGGGGGGGGGGGGGGGGGGGGGGGGGGGGGGGGGGGGGGGFGDGGGFGDD>EGGGGFGGGGGGFFFFFGFGGFDDBFFFFFFFFFFGFFBGFFFFFFFFFB?
@M04650:207:000000000-C238N:1:1101:7750:13563 1:N:0:19
ACTCCTACGGGAGGCAGCAGTAGGGAATCTTCGGCAATGGGGGCAACCCTGACCGAGCAACGCCGCGTGAGTGAAGAAGGTTTTCGGATCGTAAAACTCTGTTGTTAGAGAAGAACGTTAAGTAGAGTGGAAAATTACTTAAGTGACGGTATCTAACCAGAAAGGGACGGCTAACTACGTGCCAGCAGCCGCGGTAATACGTAGGTCCCAAGCGTTGTCCGGATTTATTGGGCGTAAAGCGAGCGCAGGTGGTTTCTTAAGTCTGATGTAAAAGGCAGTGGCTCAACCATTGTG
+
GGGGGGGGGGGGGGGGGGGGGGGGGGGGGGGGGGGGGGGGGGGGGGGGGGGGGGGGGGGGGGGGGGGGGGGGGGGGGGGGFDGGGGDGGGGGGGGGGGGGGGGGGGGGGGGGGGGGGGGGGGGGGGG<FGCDGGGGGGGGGFGGFGGGDGGGGGGGGGGGGGGGGGGGGGEGGGGGGGGGGGGGGGGGGFEGGGGGGGFGGGFGGGGGGGCGGDGCEGGFEG=E5FFGFGFGFGGGDFFGFCBEGGCCDGGGGGGFFF?=CFGGFGGFFFFF4=DFFFGFFFFF?FF?BF46<9
@M04650:207:000000000-C238N:1:1101:25627:13586 1:N:0:19
ACTCCTACGGGAGGCAGCAGTAGGGAATCTTCGGCAATGGGGGCAACCCTGACCGAGCAACGCCGCGTGAGTGAAGAAGGTTTTCGGATCGTAAAACTCTGTTGTTAGAGAAGAACGTTGGTGAGAGTGGAAAGCTCATCAAGTGACGGTAACTACCCAGAAAGGGACGGCTAACTACGTGCCAGCAGCCGCGGTAATACGTAGGTCCCAAGCGTTGTCCGGATTTATTGGGCGTAAAGCGAGCGCAGGTGGTTTCTTAAGTCTGATGTAAAAGGCAGTGGCTCAACCATTGTG
+
GGGGGGGGGGGGGGGGGGGGGGGGGGGGGGGGGGGGGGGGGGGGGGGGGGGGGGGGGGGGGGGGGGGGGGGGGGGGGGGGFGGGGGGGGGGGGGGGGGGGGGGGGGGGGGGGGGGGEFFFGGGGGGGGGGFGGGGGGGGGGFGGGGGGGGGGGGGGGGGGGGGGGGGGGGGDGGGGGGGGGGGGGGFFGFGGGGGEGGGGGFGGGGGGGGGGGGGEEGGGGGCEEDGGGGGFFGGGGGFGFGFFGGGGFGGG35FFFFF67FGGFGGFFFF9FFD>:?CFF:9??7)3<FFAF)
@M04650:207:000000000-C238N:1:1101:2913:13606 1:N:0:19
ACTCCTACGGGAGGCAGCAGTAGGGAATCTTCGGCAATGGGGGCAACCCTGACCGAGCAACGCCGCGTGAGTGAAGAAGGTTTTCGGATCGTAACACTCTGTTGTTAGAGAAGAACGTTAAGTAGAGTGGAAAATTACTTAAGTGACGGTATCTAACCAGAAAGGGACGGCTAACTACGTGCCAGCAGCCGCGGTAATACGTAGGTCCCAAGCGTTGTCCGGATTTATTGGGCGTAAAGCGAGCGCAGGTGGTTTCTTAAGTCTGATGTAACAGGCAGTGGCTCAACCATTGTG
+
GGDGGGGGGGD@FG7FCDCEFFCFE8FGFFFGGC>C+C@FFGGGGGGGGGGGGGGDGG7FEF:CFGG=FFFEFGGFFGGEGCGGGGGGGGGGGG+ECFGGGGGGGGGGGGGFGFFGGGGGGGGGGGEFGG9,CFD<FGFAFBFGGGGGGGGGGGGGGGGGGCFCFGGGGGGDDGGFFGGFGGDFGGGGGGGG>EGGEGGFFFF88C?CGGGGGE58CGDFGGEGEFGGGG6CF=D**1*:@D5@CGGD3>F**974@F4@CFGFF7*49FB?FF)52:5FF?9:*65.8??BB2
@M04650:207:000000000-C238N:1:1101:14858:13617 1:N:0:19
ACTCCTACGGGAGGCAGCAGTAGGGAATCTTCGGCAATGGGGGCAACCCTGACCGAGCAACGCCGCGTGAGTGAAGAAGGTTTTCGGATCGTAAAACTCTGTTGTTAGAGAAGAACGTTAAGTAGAGTGGAAAATTACTTAAGTGACGGTATCTAACCAGAAAGGGACGGCTAACTACGTGCCAGCAGCCGCGGTAATACGTAGGTCCCAAGCGTTGTCCGGATTTATTGGGCGTAAAGCGAGCGCAGGTGGTTTCTTAAGTCTGATGTAAAAGGCAGTGGCTCAACCATTGTG
+
GGGGGGGGGGGGGGGGGGGGGGGGGGGGGGGGGGGGGGGGGGGGGGGGGGGGGGGGGGGGGGGGGGGGGGGGGGGGGGGGDFGGGGGDGGGGGGGGGGGGGGGGFEGGGGGGGGGGGGGDFGGGGFGFFGGGAFGGGGGFGGGGFFGDGGGGGGGGGGGGGGGGGG@FGDGGGGGGGC:EFGGGGGGGGGDGGGEGGGGGGGGGGGGGGGFCGGGCCDGGGGEGGG+ACD9EFG37DC?FDGF@DGGGB<FFDGGFFFFFCFFGF7D<BF=FFFEFFFGFFFC?F=F<FFFAA2
@M04650:207:000000000-C238N:1:1101:28891:13645 1:N:0:19
ACTCCTACGGGAGGCAGCAGTGGGGAATATTGCACAATGGGGGAAACCCTGATGCAGCCATGCCGCGTGTGTGAAGAAGGCCTTCGGGTTGTAAAGCACTTTCAGCGAGGAGGAAAGGTCAGTAGCTAATATCTGCTGGCTGTGACGTTACTCGCAGAAGAAGCACCGGCTAACTCCGTGCCAGCAGCCGCGGTAATACGGAGGGTGCAAGCGTTAATCGGAATTACTGGGCGTAAAGCGCACGCAGGCGGTTGGATAAGTTAGATGTGAAAGCCCCGGGCTCAACCTGGGAAT
+
GGGGGGGGGGGGGGGGGGGGGGGGGGGGGGGGGGGGGGGGGGGGGGGGGGGGGGGGGGGGGGGGGGGGGGGGGGGGGGGGGGGGGGGGGGGGGGGGGGGGGGGGGGGGGGGGGGGGGGGGGGGGGGGGGGGGGGGGGGGGGGGGGGGGGGGGGGGGGGGGGGGGGGGGGGGGGGGGGGGGGGGGGGGGGGGGGGGGGCEGGGDGGGGGGGGGGGGGGGGGGGGGGGGGGFGGFGGDGGFGFGFFG:DGFGGGGGG4?FFFEFFGFGGFFFFFFFFFFFGFFFGFFFFFFFFFFF
@M04650:207:000000000-C238N:1:1101:8627:13659 1:N:0:19
ACTCCTACGGGAGGCAGCAGTGGGGAATATTGGACAATGGGCGCAAGCCTGATCCAGCCATGCCGCGTGAGTGATGAAGGCCCTAGGGTTGTAAAGCTCTTTCACCGGTGAAGATAATGACGGTAACCGGAGAAGAAGCCCCGGCTAACTTCGTGCCAGCAGCCGCGGTAATACGAAGGGGGCTAGCGTTGTTCGGAATTACTGGGCGTAAAGCGCACGTAGGCGGACATTTAAGTCAGGGGTGAAATCCCAGAGCTCAACTCTGGAACTGCCTTTGATACTGGGTGTCTCG
+
GGGGGGGGGGGGGGGGGGGGGGGGGGGGGGGGGGGGGGGGGGGGGGGGGGGGGGGGGGGGGGGGGGGGGGGGGGGGGGGGGGGGGGGGGGGGGGGGGGGGGGGGGGGGGGGGGGGGGGGGGGGGGGGGGGGGGGGGGGGGGGGGGGGGGGGGGGGGGGGGGGGGGGGGGGGGGGGGGGGGGGGGGGGGGGGGGGGGGGGGGGGGGGGGGGGGGGGGGGGGGGGGGGDECFGGFGGGGGFFF<DFGFFGFFFGGGGFFFFFGFFGFGGFFFFFFFFFFFGFFFGF@?EFFFFF
@M04650:207:000000000-C238N:1:1101:21040:13659 1:N:0:19
ACTCCTACGGGAGGCAGCAGTAGGGAATCTTCGGCAATGGGGGCAACCCTGACCGAGCAACGCCGCGTGAGTGAAGAAGGTTTTCGGATCGTAAAACTCTGTTGTTAGAGAAGAACGTTAAGTAGAGTGGAAAATTACTTAAGTGACGGTATCTAACCAGAAAGGGTCGGCTAACTACGTGCCAGCAGCCGCGGTAATACGTAGGTCCCAAGCGTTGTCCGGATTTATTGGGCGTAAAGCGAGCGCAGGTGGTTTCTTAAGTCTGATGTAAAAGGCAGTGGCTCAACCATTGTG
+
GGGGGGGGGGGGGGGGGGGGGGGGGGGGGGGGGGGGGGGGGGGGGGGGGGGGGGGGGGGGGGGGGGGGGGGGGGGGGGGGGGGGGGGGGGGGGGGGGGGGGGGGGGGGGGGGGGGGGGGGGGGGGGGGGGGGGGGGGGGGGGGGGGGGGGGGGGGGGGGGGGGGGGCFGGGGGGGGGGGGGGGGGGGGGGGGGGGGGGFGGGGGGGGGGGGGGGGGGGGGGGDE=FFGGGGGFGGGGGFGFGFEGGGGFGGGGGGFFFFFGFGGF:DBFFFFFFFFFFGFFF:FFFFFFF=4>)
@M04650:207:000000000-C238N:1:1101:21488:13704 1:N:0:19
ACTCCTACGGGAGGCAGCAGTAGGGAATCTTCGGCAATGGGGGCAACCCTGACCGAGCAACGCCGCGTGAGTGAAGAAGGTTTTCGGATCGTAAAACTCTGTTGTTAGAGAAGAACGTTAAGTAGAGTGGAAAATTACTTAAGTGACGGTATCTAACCAGAAAGGGACGGCTAACTACGTGCCAGCAGCCGCGGTAATACGTAGGTCCCAAGCGTTGTCCGGATTTATTGGGCGTAAAGCGAGCGCAGGTGGTTTCTTAAGTCTGATGTAAAAGGCAGTGGCTCAACCATTGTG
+
GGGGGGGGGGGGGGGGGGGGGGGGGGGGGGGGGGGGGGGGGGGGGGGGGGGGGGGGGGGGGGGGGGGGGGGGGGGGGGGGGGGGGGGGGGGGGGGGGGGGGGGGGGGGGGGGGGGGGGGGGGGGGGGGGGGGGGGGGGGGGGGGGGGGGGGGGGGGGGGGGGGGGGGGGGGGGGGGGGGGGGGGGGGFGGGGGGGGEGGGGGGGGGGGGGGFGGGDGGGGGGGGGGGGGGGGFGGGGGFGFGFFGGGGFGGGGGGFFFF6FFGGFFGFFFFFFFDFFFGFFFGFF?FFFFFAF4
@M04650:207:000000000-C238N:1:1101:6960:13718 1:N:0:19
ACTCCTACGGGAGGCAGCAGTAGGGAATCTTCGGCAATGGGGGCAACCCTGACCGAGCAACGCCGCGTGAGTGAAGAAGGTTTTCGGATCGTAAAACTCTGTTGTTAGAGAAGAACGTTAAGTAGAGTGGAAAATTACTTAAGTGACGGTATCTAACCAGAAAGGGACGGCTAACTACGTGCCAGCAGCCGCGGTAATACGTAGGTCCCAAGCGTTGTCCGGATTTATTGGGCGTAAAGCGAGCGCAGGTGGTTTCTTAAGTCTTATGTAAAAGGCAGTGTCTCAACCATTGTG
+
GGGGGGGGDGGGEFGGGGGFGD9,CFFFGCGFFGGGGGGGGGDGEFGGGGGGGGGGGGGGGCFGGGGGGDFFGGGFEDGFCFGGFGGGGGEFGGFGFGGGFFFFG85EDGGG8BFGGGGGGFDAFFFGFGGFFFGGFGFG9FGGGDGGDGEGGGGGGCFGGGCFF7DFGGGGGGGGGFEGGGGGGGE77CEEC88C>CFG>BCFEGGGGGFFGCGG=9:D=D2*AEECCFDE<5):9FFGBD>>3DCD:FFGDF9@4B9@7*C7*2*)9*9=F=3>2:06*)2=4=??(9*-66
@M04650:207:000000000-C238N:1:1101:12156:13738 1:N:0:19
ACTCCTACGGGAGGCAGCAGTAGGGAATCTTCGGCAATGGGGGCAACCCTGACCGAGCAACGCCGCGTGAGTGAAGAAGGTTTTCGGATCGTAAAACTCTGTTGTTAGAGAAGAACGTTAAGTAGAGTGGAAAATTACTTAAGTGACGGTATCTAACCAGAAAGGGACGGCTAACTACGTGCCAGCAGCCGCGGTAATACGTAGGTCCCAAGCGTTGTCCGGATTTATTGGGCGTAAAGCGAGCGCAGGTGGTTTCTTAAGTCTGATGTAAAAGGCAGTGGCTCAACCATTGTG
+
GGGGGGGGGFGFFGGGGGGGGGGGGGGGGGGGG7CFEGGGFGGEGGGGGGGGGGGGGGGGGGGGGGGGGEEEFGGGGGGG<F<FGGGGGGGGGGGGGGFAFFFFGGFGGGGGGGGGGGGFGGGGGGGGGCFFGGFGGGGGFFGGGFGGGGGFGGFGGGGFGGGGGGGFGDGGGGGGFFGGGGGGGGGGGFGGGG78:FGCFG6:ECF9F<C>@EEECDGFGGGGGCFGGGGGFGGGGGFGFGFFGGDDFFGGG3FFFBF@77CGFGD<7=49@FFFFF7@F6<6?FF??F=>:6
@M04650:207:000000000-C238N:1:1101:17910:13786 1:N:0:19
ACTCCTACGGGAGGCAGCAGTAGGGAATCTTCGGCAATGGGGGCAACCCTGACCGAGCAACGCCGCGTGAGTGAAGAAGGTTTTCGGATCGTAAAACTCTGTTGTTAGAGAAGAACGTTAAGTAGAGTGGAAAATTACTTAAGTGACGGTATCTAACCAGAAAGGGACGGCTAACTACGTGCCAGCAGCCGCGGTAATACGTAGGTCCCAAGCGTTGTCCGGATTTATTGGGCGTAAAGCGAGCGCAGGTGGTTTCTTAAGTCTGATGTAAAAGGCAGTGGCTCAACCATTGTG
+
GGGGGGGGGGGGGGGGGGGGGGGGGGGGGGGGGGGGGGGGGGGGGGGGGGGGGGGGGGGGGGGGGGGGGGGGGGGGGGGGGGGGGGGGGGGGGGGGGGGGGGGGGGDGGGGGGGGGGGGGGGGGGGGGGGGGGGGGGGGGGGGGGGGGGGGGGGGGGGGGGGGGGGGGGGGGGGGFFGGGGGGGGGGGGGDGGGGGGGGGGGGGDGGGGGGGGGGGEGGGGG5C=FGFGGGGFGGGGGFGFGFFGGGGF/CGGGGFFFFFGFFFFFFA=FFFFFFFF?<@F?9?FFFFFF*)-)
@M04650:207:000000000-C238N:1:1101:25578:13795 1:N:0:19
ACTCCTACGGGAGGCAGCAGTAGGGAATCTTCGGCAATGGGGGCAACCCTGACCGAGCAACGCCGCGTGAGTGAAGAAGGCTTTCGGATCGTAAAACTCTGTTGTTAGAGAAGAACGTTAAGTAGAGTGGAAAATTACTTAAGTGACGGTATCTAACCAGAAAGGGACGGCTAACTACGTGCCAGCAGCCGCGGTAATACGTAGGTCCCAAGCGTTGTCCGGATTGATTGGGCGTAAAGCGAGCGCAGGTGGATTCTTGAGTCTGATGTAAAAGGCAGTGGCTCAACCATGC
+
GGGGGGGGGGGGGGGGGGGGGACFGGGGFGG<F@FGGGGGG7FEEGFGGGGGCG@GGG7F,FCFFGGGGGC5FGEGG@EG,4,B?=F:+>??<FFGGGB<5FG98BFE<FFG<BFG7BDF=?:A<@FFF+C3F,FFA<3FG<FGB@FCC@><9@CF=<FF,@CF@*D:B@F7*>D,6,F42:C;EGCG7:5*88:8EC9;*39C:+C98<;EF=1/5D70;<**2*<CF7**5E7E5*97)*)8D5)9>G63*2:=?@*/21*:9C*)00/*/=>>::0).876?*771F*,
@M04650:207:000000000-C238N:1:1101:16436:13806 1:N:0:19
ACTCCTACGGGAGGCAGCAGTGGGGAATATTGCACAATGGGCGCAAGCCTGATGCAGCCATGCCGCGTGTATGAAGAAGGCCTTCGGGTTGTAAAGTACTTTCAGCGGGGAGGAAGGTGTTGTGGTTAATAACCACAGCAATTGACGTTACCCGCAGAAGAAGCACCGGCTAACTCCGTGCCAGCAGCCGCGGTAATACGGAGGGTGCAAGCGTTAATCGGAATTACTGGGCGTAAAGCGCACGCAGGCGGTCTGTCAAGTCGGATGTGAAATCCCCGGGCTCAACCTGGGAAC
+
GGGGGGGGGGGGGGGGGGGGGGGGGGGGGGGGGGGGGGFGGGGGGGGGGGGGGGGGGGGGGGGGGGGGGGGGGGGGGGGGGGGGGGGGGGGGGGGGGGGGGGGGGGGGGGGGGGGGGGGGGGGGGGGGGGGGGGGGGGGGGGGGGGGGGGGGGGGGGGGGGGGGGGGGGGGGFGGGGGGGGGGGGGGGGGGGGGGGGGGGGGGGGGGDGGGGGGGGGGGGGGGGGGGGGGGGFGGGFFFGFGBFDGGGFGGDGGGFFFFFGFGGFDDBFFFFFFFFBFGED>GFFFF>BFFFB4
@M04650:207:000000000-C238N:1:1101:6728:13842 1:N:0:19
ACTCCTACGGGAGGCAGCAGTAGGGAATCTTCGGCAATGGGGGCAACCCTGACCGAGCAACGCCGCGTGAGTGAAGAAGGTTTTCGGATCGTAAAACTCTGTTGTTAGAGAAGAACGTTAAGTAGAGTGGAAAATTACTTAAGTGACGGTATCTAACCAGAAAGGGACGGCTAACTACGTGCCAGCAGCCGCGGTAATACGTAGGTCCCAAGCGTTGTCCGGATTTATTGGGCGTAAAGCGAGCGCAGGTGGTTTCTTAAGTCTGATGTAAAAGGCAGTGGCTCAACCATTGTG
+
GGGGGGGGGGGGGGGGGGGGGGGGGGGGGGGGGGGGGGGGGGGGGGGGGGGGGGGGGGGGGGGGGGGFGGGGGGGGGGGGFGGFGGGGGGGGGGGGGGGGGGGGGGGGGGGGGGGGGGGGGGDFGGFFFGFFGGDFGGFFGGFGGGGGGEGGGGGGGGGGGGGGGGGGGGGEGGGGGGGGG:CFGGGGGGCECEEGGGGCGGGGGGGGGGGGGDGDGG7>EG8:CFFFCGDGF=C5DCFC5C@ECDGGEFGGDGGFFFF@DFGD=77)*09=@FEFBBGFF0>FF??86FFDF>
@M04650:207:000000000-C238N:1:1101:18012:13894 1:N:0:19
ACTCCTACGGGAGGCAGCAGTAGGGAATCTTCGGCAATGGGGGCAACCCTGACCGAGCAACGCCGCGTGAGTGAAGAAGGTTTTCGGATCGTAAAACTCTGTTGTTAGAGAAGAACGTTAAGTAGAGTGGAAAATTACTTAAGTGACGGTATCTAACCAGAAAGGGACGGCTAACTACGTGCCAGCAGCCGCGGTAATACGTAGGTCCCAAGCGTTGTCCGGATTTATTGGGCGTAAAGCGAGCGCAGGTGGTTTCTTAAGTCTGATGTAAAAGGCAGTGGCTCAACCATTGTG
+
GGGGGGGGGGGGGGGGGGGGGGGGGGGGGGGGGGGGGGGGGGGGGGGGGGGGGGGGGGGGGGGGGGGGGGGGGGGGGGGGFGGGGGGGGGGGGGGGGGGGGGGGGGGGGGGGGGGGGGGGGGGGGGGGGGGGGGGGGGGGGGGGGGGGGGGGGGGGGGGGGGGGGGGGGGGGGGGGGGGGGGGGGGGGGGGGGGGGGGGGGGGGGGGGGGGGGGGGGGGGGGEEGGGGGGGGFGGGGGFGFGFFGGGGFGGGGGGFFFFFGFGGFFGFFFFFFFFFFFGFFFFFFFFFFFFFF4
@M04650:207:000000000-C238N:1:1101:18229:13898 1:N:0:19
ACTCCTACGGGAGGCAGCAGTAGGGAATCTTCGGCAATGGGGGCAACCCTGACCGAGCAACGCCGCGTGAGTGAAGAAGGTTTTCGGATCGTAAAACTCTGTTGTTAGAGAAGAACGTTAAGTAGAGTGGAAAATTACTTACGTGACGGTATCTAACCAGAAAGGGACGTCTAACTTCTTGCCAGCAGCCGCGGTACTACGTAGGTCCCAAGCGTTGTCCGGATTGATTGGGCGTAAAGCGAGCGCAGGTGGTTTCTTAAGTCTGATGTAAAAGGCTGTGGCCCCACCATTGTG
+
FCGFGG9FGCEGEDGGDG<@FFFFEE,E6C<FGDGEBE9@<FCGGGFGGGDF,CB@F7FDACEEGDEC+C:EFCC9,F4?F?EBF+C=:C@=4E<<FG?ECFFEGGGFD<F<FFF,FFG,:F8@A<?FFG,C9,E<B<DF<,:3D<F7B:FCFGFA<DE:7DCDC*,@>*56>A,D,@,,,?BFFCC@FGG@BCCE*++<EEFF7BFG5<?5CC;;ECCF=D*1;*<AFGFGF=D5CD4*)*))19)98*9FC**1@4@F?FCFF7C9*09*993)(.9@F(*)))011?FF))
@M04650:207:000000000-C238N:1:1101:27366:13899 1:N:0:19
ACTCCTACGGGAGGCAGCAGTAGGGAATCTTCGGCAATGGGGGCAACCCTGACCGAGCAACGCCGCGTGAGTGAAGAAGGTTTTCGGATCGTAAAACTCTGTTGTTAGAGAAGAACGTTAAGTAGAGTGGAAAATTACTTAAGTGACGGTATCTAACCAGAAAGGGACGGCTAACTACGTGCCAGCAGCCGCGGTAATACGTAGGTCCCAAGCGTTGTCCGGATTTATTGGGCGTAAAGCGAGCGCAGGTGGTTTCTTAAGTCTGATGTAAAAGGCAGTGGCTCAACCATTGTT
+
GGGCFFFGDFGGGGGGGGGGGGGGGGGDGFFGGGGGEEFGGGGDGGGGGGGFGGEGGCGGGGGGGGGFGGGGGGFGGFGGGGAFFGCGEGGGGGGGGGGFGCFDEEFGGGGGGGGFFBFFGFDFFGGEGGGCFGGGGGGGGGGCFFGGGGGGDGDFGGGGFFFG8FGGDEGGGGGGGGGFGGGGGGGFCGGGGCEEGFFGGGGGGGGGGGGGGG8/CGGGDGG*;E7CFGCDFECEGGFGFGFFDDGGBGGGGFFFB??4AFGGFGGFFF@???B>??CFFF*964<??FF>B)
@M04650:207:000000000-C238N:1:1101:8064:13910 1:N:0:19
ACTCCTACGGGAGGCAGCAGTAGGGAATCTTCGGCAATGGGGGCAACCCTGACCGAGCAACGCCGCGTGAGTGAAGAAGGTTTTCGGATCGTAAAACTCTGTTGTTAGAGAAGAACGTTAAGTAGAGTGGAAAATTACTTAAGTGACGGTATCTAACCAGAAAGGGACGGCTAACTACGTGCCAGCAGCCGCGGTAATACGTAGGTCCCAAGCGTTGTCCGGATTTATTGGGCGTAAAGCGAGCGCAGGTGGTTTCTTAAGTCTGATGTAAAAGGCAGTGGCTCAACCATTGTG
+
GGGGGGGGGGGGGGGGGGGGGGGGGGGGGGGGGGGGGGGGGGGGGGDGGGGGCGGGGGGG?FEGGGGGGGEFFFGGGGGGEFCGFGGGGGGGGGGGGGGFFGGGGGGGFGFGGGGGG>FGGGFGFFGGGGFFFEGGGGGGGEGGFFGGGGGGGGGGGGGGFFGGGGGGGEGGGEFGGGGGFGGGGGGGGF8EEDGGGGGGGGGGEFGCCGGFGECCED:CECAE8CGGGGFFFGDE<FFC;C@DGGGGDCGFDGG?F=FFD6*0*:7AFF=9**<>?FDF;6*/?F:76??AA4
@M04650:207:000000000-C238N:1:1101:10369:13928 1:N:0:19
ACTCCTACGGGAGGCAGCAGTGGGGAATATTGCACAATGGGGGAAACCCTGATGCAGCCATGCCGCGTGTGTGAAGAAGGCCTTTGGGTTGTAAAGCACTTTCAGCGAGGAGGAAAGGTCAGTAGCTAATATCTGCTGGCTGTGACGTTACTCGCAGAAGAAGCACCGGCTAACTCCGTGCCAGCAGCCGCGGTAATACGGAGGGTGCAAGCGTTAATCGGAATTACTGGGCGTAAAGCGCACGCAGGCGGTTGGATAAGTTAGATGTGAAAGCCCCGGGCTCAACCTGGGAAT
+
GGGGGGGGGGGFGGGGGGGGGFGGGGGGFGGGGGGGGGGGGGGGGGGGGGGGGGFEGGGGGGGGGGGGGGGGGGGDFGGGF@8FGFGGGGEGGGGGGFGFGGGFFGGCCGGGGDGGFDGCFG@FGGGGFGG<FD?EDFFF8FFGGDFF7FFGGGGDEFC3DF:,@FGG7E7CFCFGGGC<ECGF8DDCGEGGEGGE+CFB5>?C7C>CC+==;/=EGFGFGD8C629?FC557ED5CFFG@GED5C<C:DG<5CG?B4*=:7779:7)/=96@FFF(,<)027??4>?B>)((.
@M04650:207:000000000-C238N:1:1101:11569:13933 1:N:0:19
ACTCCTACGGGAGGCAGCAGTAGGGAATCTTCGGCAATGGGGGCAACCCTGACCGAGCAACGCCGCGTGAGTGAAGAAGGTTTTCGGATCGTAAAACTCTGTTGTTAGAGAAGAACGTTAAGTAGAGTGGAAAATTACTTAAGTGACGGTATCTAACCAGAAAGGGACGGCTAACTACGTGCCAGCAGCCGCGGTAATACGTAGGTCCCAAGCGTTGTCCGGATTTATTGGGCGTAAAGCGAGCGCAGGTGGTTTCTTAAGTCTGATGTAAAAGGCAGTGGCTCAACCATTGTG
+
GGGGGGGGGGGGGGGGGGGGGGGGGGGGGGGGGGGGGGFGGGGGEGGGGGGGGGGDGGDFGEGGDGGG:FFGGGGGGFGGGGGGGGGGGGGGGGFGGGGGGGGFGGGGGGGGGGGGGFFCFGGGGGGFGGGGAFGGGGGGGCGGGGGGGGGGGGGGGGGGGGGGGCGGGGGGGGGGGGGGFGGGGGFFGFGGGGGCGGGGFGGGGGGGGGGGGGGGGGGGGGDEGGGGFGGGFGGDDFFFFGFFGGGGEGGGGGGFFF=?7@FFFFF9?B46@B@>7:FFF:*)*9?:1?6):)
@M04650:207:000000000-C238N:1:1101:22151:13938 1:N:0:19
ACTCCTACGGGAGGCAGCAGTAGGGAATCTTCGGCAATGGGGGCAACCCTGACCGAGCAACGCCGCGTGAGTGAAGAAGGTTTTCGGATCGTAAAACTCTGTTGTTAGAGAAGAACGTTAAGTAGAGTGGAAAATTACTTAAGTGACGGTATCTAACCAGAAAGGGACGGCTAACTACGTGCCAGCAGCCGCGGTAATACGTAGGTCCCAAGCGTTGTCCGGACTTATTGGGCGTAAAGCGAGCGCAGGTGGTTTCTTAAGTCTGATGTAAAAGGCAGTGGCTCAACCATTGTG
+
GGGGGGGGGGGGGGGGGGGGGFAFGGGG@FGFFCFGGGGGGGGGGGGGGGGGGGGGGGGGGGGGGGGGGGGGGGGGGGGGEFGGGGGCC>FGGGGGGGGGFGGDG,FFCGGGGGGGC:D@FA8EFGFFCFGGGFFFGGGCGBC@C=F<FFG?FFGGGFCDGG7FF>E::C1CGG@FFCG::CFFG=EFGGG@ECC>>FCEGGGGGFBFFC?CDEEG79FGGGD*?FFC<>C7:E7E35@D3>55D))>@7<7>C<=@479EFF>6C74=6B4/=3:1<FFF?DF4?444F?BD)
@M04650:207:000000000-C238N:1:1101:25612:13945 1:N:0:19
ACTCCTACGGGAGGCAGCAGTGGGGAATATTGCACAATGGGGGAAACCCTGATGCAGCCATGCCGCGTGTGTGAAGAAGGCCTTCGGGTTGTAAAGCACTTTCAGCGAGGAGGAAAGGTCAGTAGCTAATATCTGCTGGCTGTGACGTTACTCGCAGAAGAAGCACCGGCTAACTCCGTGCCAGCAGCCGCGGTAATACGGAGGGTGCAAGCGTTAATCGGAATTACTGGGCGTAAAGCGCACGCAGGCGGTTGGATAAGTTAGATGTGAAAGCCCCGGGCTCAACCTGGGAAT
+
GGGGGGGGGGEFFGGGGGFGGGGGGGGGGGGGGGFFEGGGGGGGGFGGGGGGGGGGGGGGGGGGGGGBFGGGGGGGGGGGGGGGGGGGGGGEGGGGGGGGGGGGGGGCEGGGGGGGGGGGGGGGGGFGGGGFGGGFGFFGGGFGGFGGGGFGGGGEFFGFGGGGGGGGGGGGGFGGGEFGGGGGFFGGGGGGGGGGGGGGEEGGGGGGGGC>EGDGFFGGDGGFFEFGGGGGE=C5<FFGFD:;D<DDBGD19>C6?4@B:@CFFGGAFB=@FFF:0(9@E(7F@@58:;F:?.
@M04650:207:000000000-C238N:1:1101:25349:13971 1:N:0:19
ACTCCTACGGGAGGCAGCAGTAGGGAATCTTCGGCAATGGGGGCAACCCTGACCGAGCAACGCCGCGTGAGTGAAGAAGGTTTTCGGATCGTAAAACTCTGTTGTTAGAGAAGAACGTTAAGTAGAGTGGAAAATTACTTAAGTGACGGTATCTAACCAGAAAGGGACGGCTAACTACGTGCCAGCAGCCGCGGTAATACGTAGGTCCCAAGCGTTGTCCGGATTTATTGGGCGTAAAGCGAGCGCAGGTGGTTTCTTAAGTCTGATGTAAAAGGCAGTGGCTCAACCATTGTG
+
GGGGGGGGGGGGGGGGGGGGGGGGGGGGGGGGGGGGGGGGGGGGGGGGGGGGGGGGGGGGGGGGGGGGGGGGGGGGGGGGFGGGGGGGGGGGGGGGGGGGGGGGGGGGGGGGGGGGGGGGGGGGGGGGGGGGGGGGGGGGGGGGGGGGGGGGGGGGGGGGGGGGGGGGGGGDFFGGGGGGGGGGGGGGGGGGGGGGGGGGGGGGGGGGGGFGGGGGGGFGGGGEECFDGFGGFGGGGCFDFDF>DGGGFFGGGGGF4FFFGFGGF>FAFFFFFFFFFFFF??4?FFF:8?FA<5
@M04650:207:000000000-C238N:1:1101:28038:14007 1:N:0:19
ACTCCTACGGGAGGCAGCAGTGGGGAATATTGCACAATGGGGGAAACCCTGATGCAGCCATGCCGCGTGTGTGAAGAAGGCCTTTGGGTTGTAAAGCACTTTCAGCGAGGAGGAAAGGTCAGTAGCTAATATCTGCTGGCTGTGACGTTACTCGCAGAAGAAGCACCGGCTAACTCCGTGCCAGCAGCCGCGGTAATACGGAGGGTGCAAGCGTTAATCGGAATTACTGGGCGTAAAGCGCACGCAGGCGGTTGGATAAGTTAGATGTGAAAGCCCCGGGCTCAACCTGGGAAT
+
GGGGGGGGGGGGGGGGGGGGGGGGGGGGGGGGDGGGGCGGGGGGGGGGGGGGGGGGGGGGGGGGGGGFFGGGGGGGGGGGGGGGGGGGGGGGGGGGGGGGGGGGGGGGGGGGGEGGGGGGGGGGGGGGGGGGGGGGGGGGGGGGGGGGGGGGGGCEGGGGGGGGGGFFGGGGGGGGGGGGGGGGFGGGGGGGGGGGGGGGGCGGGGGGGGGGGGGGGGGGGGGGGGGGGGGGEEGEFD4DFGFFGGGGFGG7CDC@FF?B9@CFF7D<BBBFFF>F?FGF34FFFFFF?FFFF:
@M04650:207:000000000-C238N:1:1101:25545:14051 1:N:0:19
ACTCCTACGGGAGGCAGCAGTGGGGAATATTGCACAATGGGCGCAAGCCTGATGCAGCCATGCCGCGTGTATGAAGAAGGCCTTCGGGTTGTAAAGTACTTTCAGCGGGGAGGAAGGTGTTGCGGTTAATAACCGCAGCAATTGACGTTACCCGCAGAAGAAGCACCGGCTAACTCCGTGCCAGCAGCCGCGGTAATACGGAGGGTGCAAGCGTTAATCGGAATTACTGGGCGTAAAGCGCACGCAGGCGGTCTGTCAAGTCGGATGTGAAATCCCCGGGCTCAACCTGGGAAC
+
GGGGGGGGGGGGGGGGGGGGGGGGGGGGGGGGGGGGGGGGGGGGGGGGGGGGGGGGGGGGGGGGGGGGGGGGGGGGGGGGGGGGGGGGGGGGGGGGGGGGGGGGGGGGGGGGGGGGGGGGGGGGGGGGGGGGGGGGGGGGGGGGGGGGGGGGGGGGGGGGGGGGGGGGGGGDGGGGGGFCEGGGGGGGGGGGGGGGGGGGGGEGGGGGGFGGGGDGGGGGGGEGDFGGGGGGFEGGGGFGFGFDGGGDFGGGGGGF?FFFGFGG>DG>FFFFF?F;?BGFF;GFFFFB:>F?B4
@M04650:207:000000000-C238N:1:1101:12254:14087 1:N:0:19
ACTCCTACGGGAGGCAGCAGTGGGGAATATTGCACAATGGGGGAAACCCTGATGCAGCCATGCCGCGTGTATGAAGAAGGCCTTCGGGTTGTAAAGTACTTTCAGCGGGGAGGAAGGTGTTGTGGCTAATAACCGCAGCAATTGACGTTACCCGCAGAAGAAGCACCGGCTAACTCCGTGCCAGCAGCCGCGGTAATACGGAGGGTGCAAGCGTTAATCGGAATTACTGGGCGTAAAGCGCACGCAGGCGGTCTGTCAAGTCGGATGTGAAATCCCCGGGCTCAACCTGGGAAC
+
GGGGGGGGGGGGGGGGGGGGGGGGGGGGGGGGGGGGGGGGGGGGGGGGGGGGGGGGGGGGGGGGGGGGGG?EGGGGFGGGGGGGGGGGGGGGGGGGGGGGGGGGGGGGGGGGGFFF@AFGGGGGGGGGGGGGGGGGDFGGGEFFCGGFGGEFGGGGGGC3DF<:DFGGGGGGGGFGGGGGGGGGDGB@@CEGEGGGGGFFGDCCEGGGGCFGGG8EGCDFDG=ECGGGFDFGFCDC<FFGE3@EDGGGFGGDDDGFFFFFEFGGDGG7FF??FFFF06DEF6DFFFFB<FF0:(
@M04650:207:000000000-C238N:1:1101:21902:14088 1:N:0:19
ACTCCTACGGGAGGCAGCAGTGGGGAATATTGCACAATGGGGGAAACCCTGATGCAGCCATGCCGCGTGTATGAAGAAGGCCTTCGGGTTGTAAAGTACTTTCAGCGGGGAGGAAGGTGTTGTGGTTAATAACCGCAGCAATTGACGTTACCCGCAGAAGAAGCACCGGCTAACTCCGTGCCAGCAGCCGCGGTAATACGGAGGGTGCAAGCGTTAATCGGAATTACTGGGCGTAAAGCGCACGCAGGCGGTTGGATAAGTTAGATGTGAAAGCCCCGGGCTCAACCTGGGAAT
+
GGGGGGGGGGGGGGGGGGGGGGGGGGGGGGGGGGGGGGGGGGGGGGGGGGGGGGGGGGGGGGGGGGGGGGGGGGGGGGGGGGGGGGGGGGGGGGGGGGGGGGGGGGGGGGDDEEGGGGGGGGGGGGGGGGGGGGGGGGGGGGGGGGGGGGGGGGGGGGGGGGGGGGGGGGGGGGGGGGGGGGGGGGGGGGGGGGGGFFGGGGGEEGGGGGGGGGGGGGGGGGGGGGGGGGGGFGGGGFFGFGFFGGGGFGGCDDGFF4=FCFCGFCFFFFFFFF4>?>DFEFGFFFFFFFF:?8
@M04650:207:000000000-C238N:1:1101:18460:14103 1:N:0:19
ACTCCTACGGGAGGCAGCAGTGGGGAATATTGCACAATGGGGGAAACCCTGATGCAGCCATGCCGCGTGTGTGAAGAAGGCCTTCGGGTTGTAAAGCACTTTCAGCGAGGAGGAAAGGTCAGTAGCTAATATCTGCTGGCTGTGACGTTACTCGCAGAAGAAGCACCGGCTAACTCCGTGCCAGCAGCCGCGGTAATACGGAGGGTGCAAGCGTTAATCGGAATTACTGGGCGTAAAGCGCACGCAGGCGGTTGGATAAGTTAGATGTGAAAGCCCCGGGCTCAACCTGGGAAT
+
GGGGGGGGGGGGGGGGGGGGGGGGGGGGGGGGGGGGGGGGGGGGGGGGGGGGGGGGGGGGGGGGGGGGGGGGGGGGGGGGGGGGGGGGGGGGGGGGGGGGGGGGGGGDGGGGGGGGGGGGGGGGGGGGGGGGGGGGGGGGGGGGGGGGGGGGGGGGGGGGGGGGGGGGGGGGGGGGGGGGGGGGGGGGGGGGGGGGGGGGGCGGGGGGGGGGGGGG*CFGGGGGGFCFGGGGFGGGGGFGFGFFGGGGFGG<7CD?4?FFGFGGFGGFFFFFFFF@:BDEFFGFFFFFFFF08:
@M04650:207:000000000-C238N:1:1101:12542:14104 1:N:0:19
ACTCCTACGGGAGGCAGCAGTAGGGAATCTTCGGCAATGGGGGCAACCCTGACCGAGCAACGCCGCGTGAGTGAAGAAGGTTTTCGGATCGTAAAACTCTGTTGTTAGAGAAGAACGTTAAGTAGAGTGGAAAATTACTTAAGTGACGGTATCTAACCAGAAAGGGACGGCTAACTACGTGCCAGCAGCCGCGGTAATACGTAGGTCCCAAGCGTTGTCCGGATTTATTGGGCGTAAAGCGAGCGCAGGTGGTTTCTTAAGTCTGATGTAAAAGGCAGTGGCTCAACCATTGTG
+
GGGGGGGGGGEGGGGGGGGGGGGGGGGGGGGGGGGGGGGGGGGGGGGGGGGGGGGGGGGGGGGGGGGGGEGDFGGGGGGGFGGGGGGGGGGGGGGGGGGGGGGGGGGGGGGGGGGGGFFGGGFGGGGGGGGGGGGGGGGFGGGFFGGGGGGGGGGGGGGGGGGGGGGGGGGGGGGGGGGFGGGGFGGGGGGGGDCEGGGGGGGGGGGGGGGGGGGDGDFGGGEGGFGGGGGGFGGGGF47BDDFGGGGFCGG>D5@=BFFG?F7@FGFFF?B44:>?BCFF?FFFFFFFFF<A<
@M04650:207:000000000-C238N:1:1101:22446:14118 1:N:0:19
ACTCCTACGGGAGGCAGCAGTGGGGAATATTGCACAATGGGGGAAACCCTGATGCAGCCATGCCGCGTGTGTGAAGAAGGCCTTCGGGTTGTAAAGCACTTTCAGCGAGGAGGAAAGGTCAGTAGCTAATATCTGCTGGCTGTGACGTTACTCGCAGAAGAAGCACCGGCTAACTCCGTGCCAGCAGCCGCGGTAATACGGAGGGTGCAAGCGTTAATCGGAATTACTGGGCGTAAAGCGCACGCAGGCGGTTGGATAAGTTAGATGTGAAAGCCCCGGGCTCAACCTGGGAAT
+
GGGGGGGGGGGGGGGGGGGGGGGGGGGGGGGGGGGGGGGGGGGGGGGGGGGGGGGGGGGGGGGGGGGGGGGGGGGGGGGGGGGGGGGGGGGGGGGGGGGGGGGGGGGCFGGGGGGGGGGGGGGGGGGGGGGGGGGGGGGGGGGGGGGGGGGGGGGGGGGGGGGGGGGGGGGGGGGGGGGGGGGGGGGGGGGGGGGGGGGGGGGGGGGGGGGGGGGGGGGGGGGGGGGGGGGGFGGGGGFGFGFFDGDGFGGC7DGF*@49CBFGFGGF4B@97F4>?FCBEFGFFFFFFFFFF?
@M04650:207:000000000-C238N:1:1101:24876:14148 1:N:0:19
ACTCCTACGGGAGGCAGCAGTAGGGAATCTTCGGCAATGGGGGCAACCCTGACCGAGCAACGCCGCGTGAGTGAAGAAGGTTTTCGGATCGTAAAACTCTGTTGTTAGAGAAGAACGTTAAGTAGAGTGGAAAATTACTTAAGTGACGGTATCTAACCAGAAAGGGACGGCTAACTACGTGCCAGCAGCCGCGGTAATACGTAGGTCCCAAGCGTTGTCCGGATTTATTGGGCGTAAAGCGAGCGCAGGTGGTTTCTTAAGTCTGATGTAAAAGGCAGTGGCTCAACCATTGTG
+
GECGGGGGGDGGGGGGGDGFFGFGGGGGGGGGGGGGGEGFGGEGEGGGGGGGFGGGGGGGGGGGGGGCC,FCFADFFGGGGGGGGGGGGGGGGGFGGGGGGGGGG?FGGGGGGGFGGFFGGGFGFDGGGGDEDGFGGGGFGDFGGFGGGGGGGCGFFGGGFFGG>FGFGGGCFGGGGGEEEFGFFEGGGFGDEG8:EEC98BEFC<CFG??CFD/?EDCFGC5:C6EGD*9=;EGG<3BGB3<BDDGG>97CD:*@FFF?FFGFFGGAFFFFF?EF?FC?@?59?FF7?F?<B2
@M04650:207:000000000-C238N:1:1101:5841:14153 1:N:0:19
ACTCCTACGGGAGGCAGCAGTAGGGAATCTTCGGCAATGGGGGCAACCCTGACCGAGCAACGCCGCGTGAGTGAAGAAGGTTTTCGGATCGTAAAACTCTGTTGTTAGAGAAGAACGTTAAGTAGAGTGGAAAATTACTTAAGTGACGGTATCTAACCAGAAAGGGACGGCTAACTACGTGCCAGCAGCCGCGGTAATACGTAGGTCCCAAGCGTTGTCCGGATTTATTGGGCGTAAAGCGAGCGCAGGTGGTTTCTTAAGTCTGATGTAAAAGGCAGTGGCTCAACCATTGTG
+
FFEGGFFGGCFCEECGFEGGGCGFGGGGGGGCD@BFGGGGGGGGGGDFGGGGCGGGG@CFGGEGGECFB,CFGGGGED@FFFGEGEGC7FGGGDFGGFF<<FFAFEEGGFGGGGGGGFGAFGDFECGFFED<FFGGGFECG<D,,3>BE>DFFAFGGCFCDF:BCEF*@8>CFFFFF7CCCC8;FFECF8CCECBEC+233?CGGGCEGF61:58*19>FC5CC5+:::FGC>51CCFFCBDDE5)CGFGGGG<>=@@=7?6>CFD75FFFF?F:::0FFFF5)*97:<=F<-)
@M04650:207:000000000-C238N:1:1101:22475:14157 1:N:0:19
ACTCCTACGGGAGGCAGCAGTAGGGAATCTTCGGCAATGGGGGCAACCCTGACCGAGCAACGCCGCGTGAGTGAAGAAGGTTTTCGGATCGTAAAACTCTGTTGTTAGAGAAGAACGTTAAGTAGAGTGGAAAATTACTTAAGTGACGGTATCTAACCAGAAAGGGACGGCTAACTACGTGCCAGCAGCCGCGGTAATACGTAGGTCCCAAGCGTTGTCCGGATTTATTGGGCGTAAAGCGAGCGCAGGTGGTTTCTTAAGTCTGATGTAAAAGGCAGTGGCTCAACCATTGTG
+
GGGGGGGGGGGGGGGGGGGGGGGGGGGGGGGGGGGGGGGGGGGGGGGGGGGGGGGGGGGGGGGGGGGGGGGGGGGGGGGGGGGGGGGGGGGGGGGGGGGGGGGGFGGGGGGGGGGGGGGGGGGGGGGFDFGGGGGGGGGGGFGGGGGGGGGGGGGGGGGGGGGGGGGGGDGGGGGGGGDGGGGGGGGGGGGGGGGGGGGGGGGGGGGGGGGGGGGGGGGCEGGEEGGGFGGFFGGGGCFGFGFBDGGGEGGGDF<?@FFFGFG7BC7:@FFFFFEF??GFFFGFFFFFFFFFF4
@M04650:207:000000000-C238N:1:1101:11094:14173 1:N:0:19
ACTCCTACGGGAGGCAGCAGTAGGGAATCTTCGGCAATGGGGGCAACCCTGACCGAGCAACGCCGCGTGAGTGAAGAAGGTTTTCGGATCGTAAAACTCTGTTGTTAGAGAAGAACGTTAAGTAGAGTGGAAAATTACTTAAGTGACGGTATCTAACCAGAAAGGGACGGCTAACTACGTGCCAGCAGCCGCGGTAATACGTAGGTCCCAAGCGTTGTCCGGATTTATTGGGCGTAAAGCGAGCGCAGGTGGTTTCTTAAGTCTGATGTAAAAGGCAGTGGCTCAACCATTGTG
+
GGGGGGGGGGGGGGGGGGGGGGGGGGGGGGGGGGGGGGGGGGGGGGGGGGGGGGGGGGGGGGFGGGGGGGGCFFDEGGGGGFGGGGGGGGGGGGGGGGGGGGFGG8FFFGGGGGGGGFGGGGFGGGGFEFGFGGGGGGFFGGGGGGGGGGF<FGGGGGGGGGGGGGGGGGGGGGFGGFGFEGGGGGGGFFEEGGGEGGGGGGGGEGGCFGGGGD;CEGGGGGGGGGECGGGGFGGGGGFGFGFED:>DFFGG9F<FB?FFGFGGFGGBFFF=FFFF??CFFFGFFFFFFFFBA4
@M04650:207:000000000-C238N:1:1101:23562:14209 1:N:0:19
ACTCCTACGGGAGGCAGCAGTAGGGAATCTTCGGCAATGGGGGCAACCCTGACCGAGCAACGCCGCGTGAGTGAAGAAGGTTTTCGGATCGTAAAACTCTGTTGTTAGAGAAGAACGTTAAGTAGAGTGGAAAATTACTTAAGTGACGGTATCTAACCAGAAAGGGACGGCTAACTACGTGCCAGCAGCCGCGGTAATACGTAGGTCCCAAGCGTTGTCCGGATTTATTGGGCGTAAAGCGAGCGCAGGTGGTTTCTTAAGTCTGATGTAAAAGGCAGTGGCTCAACCATTGTG
+
GGGGGGGGGGGGGGGGGGGGGGGGGGGGGGGGGGGGGGGGGGGGGGGGGGGGGGGGGGGGGGGGGGGGGGGGGGGGGGGGGGGGGGGGGGGGGGGGGGGGGGGGGGGGGGGGGGGGGGGGGGGGGGGGGGGCGGGGGGGFGFGGGGGGGGGGGGGGGGGGGGGGGGGGGGGGGGGGGGGGGGGGGGGGGGGGGGGGGGFFFFFGGGGGGGGGGGGGGGGGGGDEGGGFFGGGFGGGGGFGEGFFDDDGBDCFG5DFFFFFGFGGFCFAFFFFFBEFFFGFFFGFFFFB6FFFA4
@M04650:207:000000000-C238N:1:1101:10175:14209 1:N:0:19
ACTCCTACGGGAGGCAGCAGTGGGGAATATTGCACAATGGGGGAAACCCTGATGCAGCCATGCCGCGTGTGTGAAGAAGGCCTTCGGGTTGTAAAGCACTTTCAGCGAGGAGGAAAGGTCAGTAGCTAATATCTGCTGGCTGTGACGTTACTCGCAGAAGAAGCACCGGCTAACTCCGTGCCAGCAGCCGCGGTAATACGGAGGGTGCAAGCGTTAATCGGAATTACTGGGCGTAAAGCGCACGCAGGCGGTTGGGTAAGTTAGAGGGGAAAGCCCCGGGCGCAACCTGGGAAT
+
GGGGGGGGGGGGGGGGGGGGGGGGGGGGGGGGGGGGGGGGGGGGGGGGGGGGGGGGGGGFGGGGFFGFFGGGGGFGGFGGGGGGGGGGGGGGFGGGGGGGGGGGGGGCGGCGGGFGGGGGGGGGGGFGGGGGGGGGDFGGGGBDADFGGGGGGGG@CEGGGFGGGGGGGGGG7FFGGG:FGGGGGGGGGGGGGG@EFGGDG>5CE:C5F7C=ECC8=FGGC**:CCCGGGG5B>DGGG?C3DEEDDGDDGG5/9C)796@09>>***(7>@>>F5536DDF0737>)(4F3(,.
@M04650:207:000000000-C238N:1:1101:3535:14216 1:N:0:19
ACTCCTACGGGAGGCAGCAGTGGGGAATATTGCACAATGGGGGAAACCCTGATGCAGCCATGCCGCGTGTGTGAAGAAGGCCTTCGGGTTGTAAAGCACTTTCAGCGAGGAGGAAAGGTCAGTAGCTAATATCTGCTGGCTGTGACGGTACTCGCAGAAGAAGCACCGGCTAACTCCGTGCCAGCAGCCGCGGTAATACGGAGGGTGCAAGCGTTAATCGGAATTACTGGGCGTAAAGCGCACGCAGGCGGATGGATAAGTTAGATGTGAAAGCCCCGGGCTCAACCTGGGAAT
+
GGGGGGGGGGGGGGGGGGGGGGGGGGGGGGGFGGGGGGGGGGG@FGGGGFGGGFDGFGGGGGDDGGGGGGGGGGGGGGGGGGGGGGGGGGGGGGGGGGGGEGGAEFGGGDGGGGGGGGGGF=FGGG<FFFGGFFFFGGFFFGGGGG@+@FEFG>:>FGGFDFGDFGGGGDGGGGGFGDFGGGGGGGGGFGGGGGGDGGGGGDEGGGGGFGGGGGGGGCFGEGGGGGGGGGGGEC)AFG4DF)>>DDGDFGG))9F)1//9?/CF7*CAF4@?4<)539DEB>G@F4>21@5(.(
@M04650:207:000000000-C238N:1:1101:19971:14218 1:N:0:19
ACTCCTACGGGAGGCAGCAGTGGGGAATATTGCACAATGGGGGAAACCCTGATGCAGCCATGCCGCGTGTGTGAAGAAGGCCTTCGGGTTGTAAAGCACTTTCAGCGAGGAGGAAAGGTCAGTAGCTAATATCTGCTGGCTGTGACGTTACTCGCAGAAGAAGCACCGGCTAACTCCGTGCCAGCAGCCGCGGTAATACGGAGGGTGCAAGCGTTAATCGGAATTACTGGGCGTAAAGCGCACGCAGGCGGTTGGATAAGTTAGATGTGAAAGCCCCGGGCTCAACCTGGGAAT
+
GGGGGGGGGGGGGGGGGGGGGGGGGGGGGGGGGGGGGGGFGGGGGGGGGGGGGGGGGGGGGGGGGGGGGGGGGGGGGGFGGGGGGGGGGGGGGGGGGGGGGGGGGGGCGGGGGGGGGGGGGGGGGGGEGGGGGGGGGGGGGGGGGGGGGGGGGGGGCFGGGGGGGGGGGGGCEGGGGGGGGGGGGGGGGDEGGGGGGGGGGGGEGGGGGGGGGGGGGGDGEGEGGGGGGGGGFGG=FGFGFDEFGDDGFDGGGGD4?@FFGFGGFGGFF=@4BFFFB2D7<>GFFFFFFFFFF?
@M04650:207:000000000-C238N:1:1101:14082:14236 1:N:0:19
ACTCCTACGGGAGGCAGCAGTAGGGAATCTTCGGCAATGGGGGCAACCCTGACCGAGCAACGCCGCGTGAGTGAAGAAGGTTTTCGGATCGTAAAACTCTGTTGTTAGAGAAGAACGTTAAGTAGAGTGGAAAATTACTTAAGTGACGGTATCTAACCAGAAAGGGACGGCTAACTACGTGCCAGCAGCCGCGGTAATACGTAGGTCCCAAGCGTTGTCCGGATTTATTGGGCGTAAAGCGAGCGCAGGTGGTTTCTTAAGTCTGATGTAAAAGGCAGTGGCTCAACCATTGTG
+
GGGGGGGGGGGGGGGGGGGGGFGGGGGGGGGGGGGGGGGGGGGGGGGGGGGGGGGGGGGGGGDGGGGGGGGGGGGGGGGGGGGGGGGDGGGGGGGGGGGGGGGGGGGGGGGGGGGGGGGGGGGGGGGGGGGGFGFGGGGGGGGGGGGGGGGGGGGGGGFGGGGGGGGGGGGGGFGGGGGFGGGGGGGGGGGGGGGGGGGGGGGGGGGGGFGGGGGGGGGGGGDEGGGGGGGGFGGGGGFGFGFFGGGGFGDGDGGFFFF=FFGF?FGAFFFFFFFFFFGFF:FFFFFFFFF>A)
@M04650:207:000000000-C238N:1:1101:17794:14242 1:N:0:19
[truncated: 24,583,938 more chars]
