# Supplementary material for: Captivity causes taxonomic and functional convergence of gut microbial communities in bats
Source: PeerJ. 2019 Apr 30;7:e6844. doi: 10.7717/peerj.6844 (PMC6499062; doi:10.7717/peerj.6844)
Supplement: Data S77 — Raw data of WFHa10. [file peerj-07-6844-s082.gz › ZTPSN18AB890-WFHa10_R2.fq]

@M04650:207:000000000-C238N:1:1101:15886:2241 2:N:0:19
TGACTACAGGGGTTTCTAATCCTGTTTGCTCCCCACGCTTTCGCACCTGAGCTTCAGTCTTTGTCCAGGGTGCCGCCTTCGCCACCGGTATTCCTCCAGATCTCTACGCATTTCACCGCTACACCTGGAATTCTACCCCCCTCTACAATACTCTCGCTGGACAGTTTTAAATGCAATTCCCAGGTTGAGCCCTTGGCTTTCACATCTAACTTATCCAACCGCCTGCTTGCGCTTTACCCCCAGTCATTCCTATTAACGCTTTCACCCTCCGTATTCCCCCGTCTGCTTGCACGTTGTTCGC
+
---6A,E@DCCGGGGFG,<@CFF<FGD,CCECDCFE++BFGG:@,C@F8,,C,CE9,C<CEC<CEC,,,B,464+@@BCF7C:,BA++8+CF<@DEF,,,::D;=FA,@BCCGGA??++=+4C?=B,,,,CAEE,564=:=C>FA=;@,=@CFF,6==+3,688@F=>,,78539<CDACG:,+>@,,,63;,,,,3;DEFC;+:9=9*2:B*=:7+)47(/25(8(4*:(,6:A)1)5<<((/*+9.;7+)1;+.+-,8((2)2<(-4((-(;3)0*(--,,8--5),*)0(.((-;)41
@M04650:207:000000000-C238N:1:1101:8033:2253 2:N:0:19
CGACTACTAGGGTTTCTAATCCTGTTTGCTCCCCACGCTTTCGCACCTGAGCGTCAGTCTTTGTCCAGGGGGCCGCCTTCGCCACCGGTATTCCTCCAGATCTCTACGCATTTCACCGCTACACCTGGAATTCTACCCCCCTCTACAATACTCTAGCTTGACAGTTTTCAATGCAATTCCCAGGTTGAGCCCGGGGATTTCCCATCCGACTTGACAGACCGCCTGCGTTCGCTTTCCGCCCAGTAATTCCGATTAACGCTTGCCCCCTCCGTATTACCGCTGCTGCTGGCCCGTATTTAGC
+
---ABCEFEFGGGGGFGC9FFFG9FGGFFFGACFFEEFGGFGE7B@@FC8,C7FE,@F<EDCA<ED<CC,+@@4+87FFG7CB,,A+:F8D@EBFFEA,?F=ECEEFD@7F@FFFE,:8CCECE@F8,,4DDFF9D9D8=EGCD=E;,,,8CFFCA9C,,,@7,F=EF,5,7?<C,EFDC9>,:FF,,<8>C*78*)9CGC+:8CC;:(29:7*0+*/;97DBF;A1>,C66:FF)7(A>??(:**66C@)(45*-::0<(45(*;22:19?(;:9@C(9196?:)4)(*(/424(::<))
@M04650:207:000000000-C238N:1:1101:20070:2299 2:N:0:19
GGACTACTCGGGTATCTAATCCTGTTTGCTCCCCACGCTTTCGCACCTGAGCGTCCGTCTTTGTCCAGGGGGCCGCCTTCGCCACCGGTATTCCTCCAGATCTCTACGCATTTCACCGCTACACCTGGAATTCTACCCCCCTCTACAAGACTCTAGCCTGCCAGTTTCGAATGCAGTTCCCAGGTTGAGCCCGGGGATTTCACATCCGACTTGACAGACCGCCTGCGTGCGCTTTACGCCCAGTAATTCCGTTTCACTCTTTCCCCCTCCGTATTACCGCGGCTGCTGGCACGTCGTTAGC
+
-88BCDGGGGGDGGGGGGGGGGGGGGGGGGGFGFFGCFGGGGEFGGGG:8FFEGG+@FGGGGDFGGGGGDC7@FFGGGGGGGGEFFEGGEGGGFFGGDC9FFGFGEFCGGFGGGGGFGGGGGGGGFDF8FFFGGGGFG=FGGGFGFAC9FFFGDDCGGFFGGGGGFGFC7@DG9,EF>FFGGFCFGGDDFFGE=5EDCFFDF9@FGF>?DGDF*;C*6C5379:(<2;6D>99GF2=0EEEF<?*:64C=:))9*.:)69))2)2C2,(49:(;4)<:09((,460))./1<:2(44C(24
@M04650:207:000000000-C238N:1:1101:9903:2343 2:N:0:19
GGACTACTCGGGTATCTAATCCTGTTTGCTCCCCACGCTTTCGCACCTGAGCGTCAGTCTTTGTCCAGGGGGCCGCCTTCGCCACCGGTATTCCTCCAGATCTCTACGCATTTCACCGCTACACCTGGAATTCTACCCCCCTCTACAAGACTCTAGCTGGACAGTTTTAAATGCAATTCCCAGGTTGAGCCCGGGGCTTTCACATCTAACTTATCCAACCGCCTGCGTGCGCTTTACGCCCAGTAATTCCGATTAACGCTTGCACCCTCCGTATTACCGCGCCTGCTGGCACGGAGTTAGC
+
-A<CCGGGGGGEGGGGGGFFFFGGCFEFGGFFGGGGCGGGGGGGGGGGF@CFEGGGGFGGGGGGGGGGGDEGGCBFGGGGGCFECGGDFGGGGGGGGGFFGFFGGGGGGGGGGGGGGE+=EEGG?AFFGGGDGGGGFGFEGGEFGFDGFFFFGG9=FGFGFGFGE9@FGCCE7>7<FGDF?>DGGGGGGGGGC7CGGGGGGFGA@GG6;FD@@C>7A5CDBGFF@F08<CB;BGFBFFGD883?DG4:F666?>D>>:0-::9)9F<BB09:0;?2F>(39((41?F)45:92((,3@):)
@M04650:207:000000000-C238N:1:1101:23527:2348 2:N:0:19
CGACTACAAGGGTATCTAATCCTGTTTGCTCCCCACGCTTTCGAGCCTCAGTGTCAGTTACAGGCCAGAGAGCCGCTTTCGCCTCCGGTGTTCCTCCATATATCTACGCATTTCACCGCTACACATGGAATTCCACTCTCCTCTCCTGCACTCAAGTCTCCCAGTTTCCAATGCACACAATGGTTGAGCCACTGCCTTTTACATCAGACTTAAGAAACCACCTGCGCTCGCTTTACGCCCAATAAATCCGGACAACGCTTGGGACCTACGTATTACCGCGGCTGCCGGCCCGTAGTTAGAC
+
-A-ACCFGF@@FFFAAFGGGGGDFCFAFFFCF,BFEE7BCFFG<FGGGGC8FEEF<FGGGGGGGGGGGGFC@DCEG+@FE:@FEGGGGGEGGGFCFFGBEF94C;EGCGGEGG<BFAFGD@FEE?EFCFFFFAE,CDFDGGGGFGFGG8=EFGF8EFF9DFGGGGCEDEADCGF,@8DE+@F?BFGGGCCCFC,@FFGGG9AF+=:99@97C5FGFFFGGCG)<B9-34C(69FFC52B7F(3=>F?);A>D@:D@3080149?D83872,)6244+/43(21(((--3*-*41(4:3)).
@M04650:207:000000000-C238N:1:1101:12216:2349 2:N:0:19
GGACTACCGGGGTTTCTAATCCTGTTTGCTCCCCACGCTTTCGAGCCTCAGTGTCAGTTACAGGCCAGAGAGCCGCTTTCGCCTCCGGTGTTCCTCCATATATCTACGCATTTCACCGCTACACATGGAATTCCACTCTCCTCTCCTGCACTCAAGTCTCCCAGTTTCCAATGCACACAATGGTTGAGCCACTGCCTTTTACATCAGACTTAAGAAACCACCTGCGCTCGCTTTACGCCCAATAAATCCGGACAACGCTTGGGACCTACGTATTACCGCGGCTGCTGGCACGTAGTTAGCC
+
-BCCCGGGGGGGGGGGGGGGGGGGGGGGGGGGGGGGGGGGGGGGGGGGGFGGGGGGGGGGGGFFGGGGGGGGGGGGGGFGGGGGGGGGGGGFDGGGGGGGGGGGGGGGGGGGGGGGGGGGGGGGGGGGGGGGGGGGGGGGGGGFGGGGGFGFGFFFGGGGGGGGFGFGGGGFFGGGGGGGGGGGGGGGGGGF6CCGGGGGGFGACGDFFCEFE7DDFFFGFDBFFFF)(:22>FFFF@EEC7;8FFECGF=0(./472:214><CE?2:??FFG<<C*(39>B9::B(-*4A4:?:<2548
@M04650:207:000000000-C238N:1:1101:7489:2351 2:N:0:19
GGACTACTAGGGTATCTAATCCTGTTTGCTCCCCACGCTTTCGAGCCTCAGTGTCAGTTACAGGCCAGAGAGCCGCTTTCGCCTCCGGTGTTCCTCCATATATCTACGCATTTCACCGCTACACATGGAATTCCACTCTCCTCTCCTGCACTCAAGTCTCCCAGTTTCCAATGCACACAATGGTTGAGCCACTGCCTTTTACATCAGACTTAAGAAACCACCTGCGCCCGCTTTACGCCCAATAAATCCGGACAAAGCTGGGGACCTACGTATTACCGCGGCTGCTGGCACGTAGTTAGCC
+
-@CCCGGGAGGGGGGGGGGGGGGGGGGGGGAGGGGGGGGGGGGGGGGGGGGGGGGGGGGGGGFFGGGGGGGGGGGGCGGGGGGFFGGGFGGGGGFGGGFFGGGGGFFGGGGGFGGGGGGGGGGGFGGGGGGGGGGGGGGGGGGFCFGGGGGBGGGGGFGGGGGGFGCFEGGCD8ADFFGGGDDGF@F88>CGGG6EGFDGFFG7F79;57FCAFFFFBGGFC@=)9)*0C@9@GFED9CFGD@@CF?E6357>FG(263)(677CE0<??FFAGFFGG04(-77024(37>*4:0(.36),
@M04650:207:000000000-C238N:1:1101:16949:2371 2:N:0:19
GGACTACAGGGGTTTCTAATCCTGTTTGCTCCCCACGCTTTCGCACCTGAGCGTCAGTCTTTGTCCAGGGGGCCGCCTTCGCCACCGGTATTCCTCCAGATCTCTACGCATTTCACCGCTACACCTGGAATTCTACCCCCCTCTACAAGACTCTAGCTGGACAGTTTTACATGCAATTCCCAGGTTGAGCCCGGGGCTTTCACATCTAACTTATCCAACCGCCTGCGTGCGCTTTACGCCCAGTAATTCCGATTAACGCTTGCACCCTCCGTATTACCGCGGCTGCTGGCACGGAGTTATC
+
-ACCCGGGGGGGGGGGGGGGGGGGFGGGGGGGGGGGGGGGGGGGGGGGGFGGGGGGGFFGGFGGGGGGGGDG7FFGGGGGGGGGCFGGG7FFGGGGGFDB@FGGGGGGGGGCFGGGGGGDGGGFGGGGDFGDFGDDA=3FCDGFGGGC3AFFGGGGGGGGGGCGFBFFG,@CFF:FCCCC6>FGFEFCGGGGEGGCC)@EFA?FAG+A?FGFADGDFEFDFGF;DFF@:C6>>EFAFFEEE?BF>C>BG=)4:FG2F?>08:F2>FF6:?9:?FBFFC:>>B002?:>:G:??((-4C)).
@M04650:207:000000000-C238N:1:1101:13006:2395 2:N:0:19
GGACTACCCGGGTTTCTAATCCTGTTTGCTCCCCACGCTTTCGCACCTGAGCGTCAGTCTTTGTCCAGGGGGCCGCCTTCGCCACCGGTATTCCTCCAGATCTCTACGCATTTCACCGCTACACCTGGAATTCTACCCACCTCTACAAGACTCTAGCTGGACAGTTTTAAATGCAATTCCCAGGTTGAGCCCGGGGCTTTCACATCTAACTTATCCAACCGCCTGCGTGCGCTTTACGCCCAGTAATTCCGATTAACGCTTGCACCCCCAGTATTACCGCGGCTGCTGGCACGGAGTTGGC
+
CCCCCGGGEFGGGEGGGGGGGGGGGGFGCGGGGGGGGGGGGGG@@FGGGGGGGGGGGGA9FA<@FGFF,@+@F+@FGGGGGGCF,EFGF=FGGAAG<?FGG8DFFG<FCGGGGGGGGGGGGGGGGCFGGGGGG9>FA8,@EGGFGFG?<EGFG9EE=,E:@FFEEFFADD;@FFGFAFGDAFEFG98@@FFGG>>CCCG?FFGF6;>C4>>C<>7++/891D9;75,)(2314E3<6<EGGF0,:F24C@FF<5C2*--4:(*4C;3(7((.-954FF8342(21(48:G?<(371:E)52
@M04650:207:000000000-C238N:1:1101:7049:2401 2:N:0:19
GGACTACAAGGGTATCTAATCCTGTTTGCTCCCCACGCTTTCGCACCTGAGCGTCAGTCTTTGTCCAGGGGGCCGCCTTCGCCACTGGTATTCCTCCAGATGTCTACGCATTTCACCGCTACACCTGGAATTCTACCAACCTCTACCACACTCTAGTTGGACAGTTTTAAATGCAGTTCCACGGTTGAGCCCGGGGCTTTCACATCTAACTTATTCAACCGCCTACGGTCGCTTTACGCCCAGTAATTCCGATTAACGCTTGCACCCTCCGTATTACCGCGGCGGCTGGCACTCAGTTAGC
+
-ACCBCDE,CC@F,;@6;CF9CEFGFDFFFF<FGFGGGF@DFG77:BF,,;E:+BB6C,C,@,EFFGFC,+@CCCG@F7FG,FFG,CCFEEDGC8EFG?,C,9CE,E7F:F4F9FGGC=CEBEEGG8@FGC:A,756,,3@F?+,6,2,68*@=BF3,,,,3@@>EE;E3;@CBFA9CFFCEBEG7E86C:@@5ECDC<C+1>16C88@FGFE1++4*>C;530,;?)/:21;*57F(:C8,3,2*).>@)(4.9.?:><?6*47;(-1,144E,)9*-,11((-(470>:G((,5<0))6
@M04650:207:000000000-C238N:1:1101:15233:2401 2:N:0:19
TGACTACCGGGGTATCTAATCCTGTTTGCTCCCCACGCTTTCGAGCCTCAGTGTCAGTTACAGGCCAGAGAGCCGCTTTCGCCTCCGGTGTTCCTCCATATATCTACGCATTTCACCGCTACACATGGAATTCTACTCTCCTCTCCTGCACTCAAGTCTCCCAGTTTCCAAGGCACACAACGGTTGAGCCACTGCCTTTTACTGCAGACTTAAGAAACCAGCCGCGCTCGCTTTACGCCCAAGAAATCCGGCCAACTCTTGGCACCTACATATTACCGCGGCCGATGGCACGTATGTTGCC
+
-8C@C@C@+FEFG;,6@<FF<EEFGGGG9FGF86,+7@FG8EB8ECFGCFF6ECFEA6C,C@,:CF@F<E8FF@@@6@<ECCG7C=BCFEGG9?,EFGGDFFFFEFC7C4?FFGDGGGGG7+,49,?AAA,,8,7?,6=EGC?DD8DF8D@+,,@,C9,D9B88:CCF9=>,=F86,+1++++4CC:89BB@A2,@C8,,+4,+4*0B=*=>8:F795E7(?((9>9)231;0AA;A0*=F?((0079D55(()1(*)..23*)0*4:?()))3.4<53(,-((((-3:04E:()(.+)).
@M04650:207:000000000-C238N:1:1101:16585:2521 2:N:0:19
GGACTACCAGGGTTTCTAATCCTGTTTGCTCCCCACGCTTTCGAGCCTCAGTGTCAGTTACAGGCCAGAGAGCCGCTTTCGCCTCCGGTGTTCCTCCATATATCTACGCATTTCACCGCTACACATGGAATTCCACTCTCCTCTCCTGCACTCAAGTCTCCCAGTTTCCAATGCACACAATGGTTGAGCCACTGCCTTTTACATCAGACTTAAGAAACCACCTGCGCTCGCTTTACGCCCAATAAATCCGGACAACGCTTGGGACCTACGTATTACCGCGGCTGCTGGCACGTAGTTAGCC
+
CCCCCGGGFGCFGGGGGGFFGGGFCFFGGGGFGGGGGGGGGGG8FGGGGGGGGGGGFFGGGGG8FGGGCFGGGGGGFGCGGGGGGGGGECFFFGGGGGGGGGGGGGGGGGGGGGGGGDECCFGGGGGDBEFGFGGGAD8<EFGFGGGGGGGFGFGCGGADFGFG<D:DGGGFFGGGCF>89FCGGD88CFGG7@FFGGA9EF>CFGGFFDFGFFGFFBFG5?@B@D=>DD@>=CFEBFEGGF13CD??CD3;1.;?)61(3(/19=??:042:?54ED149>1(2:BBBF75<(,4>+)5:
@M04650:207:000000000-C238N:1:1101:23376:2634 2:N:0:19
GGACTACCGGGGTATCTAATCCTGTTTGCTCCCCACGCTTTCGAGCCTCAGTGTCAGTTACAGGCCAGAGAGCCGCTTTCGCCTCCGGTGTTCCTCCATATATCTACGCATTTCACCGCTACACATGGAATTCCACTCTCCTCTCCTGCACTCAAGTCTCCCAGTTTCCAATGCACACAATGGTTGAGCCACTGCCTTTTACATCAGACTTAAGAAACCACCTGCGCTCGCTTTACGCCCAATAAATCCGGACAACGCTTGGGACCTACGTATTACCGCGGCTGCTGGCACGTAGTTAGCC
+
CCCCCGGGGGGGEEGGGGGGGGGGGGGGGGGFGGGGGGGGGGGGGGGGGGGGGFGFGGGGGGFFFGGGGFGEGGGGGGGFFGGGGGGGGGGGGGGGGGGGGGGGGGGGGGGGGGGFGEDCGFFGGFGGGGGGG9>DFGFGFFGFGGGEFFGFGGFGGGFGGGGGFGGGGGFFFD,EACEG7C6>AFFCCFCCEGGFC+EFDFGF><CF@FDD8:2=>>>DBDFFFF@4@7999:6>EFGDGFFFGGFC7A5;BFGDGF?0:?>:FE:)541)68<A<512(-49::::?*2:3(2:4<:B:
@M04650:207:000000000-C238N:1:1101:10333:2641 2:N:0:19
GGACTACAGGGGTTTCTAATCCTGTTTGCTCCCCACGCTTTCGCACCTGAGCGTCAGTCTTTGTCCAGGGGGCCGCCTTCGCCACCGGTATTCCTCCAGATCTCTACGCATTTCACCGCTACACCTGGAATTCTACCCCCCTCTACAAGACTCTAGCTGGACAGTTTTAAATGCAATTCCCAGGTTGAGCCCGGGGCTTTCACATCTAACTTATCCAACCGCCTGCGTGCGCTTTACGCCCAGTACTTCCGATTAACGCTTTCACCCTCCGTATTACCGCGGCTGCTGGCACGGAGTTAGC
+
CCCCCGGGGGGGEDGGGGGGGGGGGGGGGGGGGGGGGGGGGGGGGGGFFGGGGGGGGGGGGGGGGGGGGGDGGGGGGGGGGGGGGGGEGGGGGGDCGFFGGGGGGGGGGGGEGGGGGCEDGGGGGGGGGGGGGGGGGFFEGGGBFGGCF?@CFFGGGGGGGGGGFA:EAFFGGGFGFCFE6FDDFGEGFCFGGDGGG<,CCFGFF4CF?GDFAFC7:)3>63>02;6:(*791*<AFBC8C3:4:*)6C=B?6BDFG69?((7<CFB6,:98?F?29F016((460232E?C:1;64C4)6
@M04650:207:000000000-C238N:1:1101:18097:2663 2:N:0:19
GGACTACACGGGTTTCTAATCCTGTTTGCTCCCCACGCTTTCGCACCTGAGCGTCAGTCTTTGTCCAGGGGGCCGCCTTCGCCACCGGTATTCCTCCAGATCTCTACGCATTTCACCGCTACACCTGGAATTCTACCCCCCTCTACAAGACTCTAGCTGGACAGTTTTAAATGCAATTCCCAGGTTGAGCCCGGGGCTTTCACATCTAACTTATCCAACCGCCTGCGTGCGCTTTACGCCCAGTAATTCCGATTAACGCTTGCACCCTCCGTATTACCGCGGCTGCTGGCACGGAGTTAGC
+
CCCCCGGGGGGGGGGGGGGGGGGGGGGGGGGGGGGGGGGGGGGGGGGGGGGGGGGGGGGGGGGGGGGGGGGGGGGGGGGGGGGGGGGGGGGGGGGGGGGFGGGGGGGGGGGGGGGGGGGGGGGGGGGGGGGGGGGGGDFGGGGFFGGGGGGBGGGGGGGGGGGGGGGGGGGGFGGGGGGGCGGGGGGGGGGGGGGGGGGGGFGFA<FFFGGGE;@C@4CGFGFD<FFFFGBFFGF>FFGGGBFBCFDBGFF0?FG4:091:15<GGFF?00:BGFFG7(4>FF>BF7:?G0C:99B1CA44
@M04650:207:000000000-C238N:1:1101:20840:2687 2:N:0:19
GGACTACTGGGGTTTCTAATCCTGTTTGCTCCCCACGCTTTCGCACCTGAGCGTCAGTCTTTGTCCAGGGGGCCGCCTTCGCCACCGGTATTCCTCCAGATCTCTACGCATTTCACCGCTACACCTGAAATTCTACCCCCCTCTACAAGACTCTAGCTGGCCAGTTTTAAATGCAATTCCCAGGTTGAGCCCGGGGCTTTCACATCTAACTTATCCAACCGCCTGCGTGCGCTTTCCGCCCAGTAATTCCAATTAACGCTTGCACCCTCCGTATTCCCGCGGCTGCTGGCACGGAGTTAGC
+
CCCCCFGGGGGGGGGGGGGGGCCFGGGFFGGGGGG@@FGGG96@CG:?EC<,:FFC7CFFGGGGGG<FGGGGGGGGEGGGFG7?FECCFCFEF9,E,,E,5=D;E;EGECEG9E,BECC+4@@FE:F,5CFGGFFGGGGGGGDFAEF,@1,<<>BDCGFG+,<:FFDFFGGFFCE77::C9:FCGF8>CFG5EGDED5FGGFGA6;CF);D7<7CFF)>51>>?;FFB?D9((A5)/1CEG<::FG<)29*)6=>AGBF::2939F?(461:28?):C?B6;9,11:?BG:G02(7:G>).
@M04650:207:000000000-C238N:1:1101:16273:2706 2:N:0:19
GGACTACACGGGTATCTAATCCTGTTTGCTCCCCACGCTTTCGAGCCTCAGTGTCAGTTACAGGCCAGAGAGCCGCTTTCGCCTCCGGTGTTCCTCCATATATCTACGCATTTCACCGCTACACATGGAATTCCACTCTCCTCTCCTGCACTCAAGTCTCCCAGTTTCCAATGCACACAATGGTTGAGCCACTGCCTTTTACATCAGACTTAAGAAACCACCTGCGCTCGCTTTACGCCCAATAAATCCGGACAACGCTTGGGACCTACGTATTACCGCGGCTGCTGGCCCGTAGTTAGCC
+
CCCCCGGGGGGGGGGGGGGGGGGGGGGGGGGGGGGGGGGGGGGGGGGGGGGGGGGGGGGGGGGGGGGGGFGGGGGGGGFGGGGGGGGGFGGGGGGGGGGGGGGGGGGGGGGGDGGGGGGGGGFGGFGGGGGGGGGGGGGFGGGFGGGGGGGFGGGGGGFGGGGGGGGGDDGGGGGGGGGFFCFGGGGGGGGGCFGGGGGGGFGFFGCAED>CEC@<>CGGFGFFBFABDD2@BCCEEDDEG?DFCC))28)60A4:D>7?F0C6<EF)44,,4C4<95449039BDF:?*(:29((6<4<:
@M04650:207:000000000-C238N:1:1101:15220:2749 2:N:0:19
GGACTACCGGGGTATCTAATCCTGTTTGCTCCCCACGCTTTCGAGCCTCAGTGTCAGTTACAGGCCAGAGAGCCGCTTTCGCCTCCGGTGTTCCTCCATATATCTACGCATTTCACCGCTACACATGGAATTCCACTCTCCTCTCCTGCACTCAAGTCTCCCAGTTTCCAATGCACACAATGGTTGAGCCACTGCCTTTTCCATCAGACTTAAGAAACCACCTGCGCTCGCTTTACGCCCAATAAATCCGGACAACGCTTGGGACCTACGTATTAGCGCGGCTGCTGGCCCGTATTTAGCC
+
9CCCCGGGGFGGGGGGGGGGGGGGGGGGGGGGGGGGGGGGGGGGGGGFFEFGGGFGGGGGGGC@FCFDFDFGGGGGG@FGEGFGEGGGFGGEGGGGFGGEGGGFGGFGGGGGGGGFGGDDEECGGGGCFFGCFGGGGFEGFGGFGGGGF88+=EFFFGFFEGGGGGGGDAFF?EAFGG6DGG?DC:CEFCCCG?6?C8FC+;EFFGG5@*2BADGF>B:C>CDFFF@6@G>@=/:>EF8:F0@FFGF)6==:>F*:D034:BG:C=:42:BBBC<)<)--(36(,).((*-:3((.63-6)
@M04650:207:000000000-C238N:1:1101:13141:2773 2:N:0:19
GGACTACCGGGGTTTCTAATCCTGTTTGCTCCCCACGCTTTCGAGCCTCAGTGTCAGTTACAGGCCAGAGAGCCGCTTTCGCCTCCGGTGTTCCTCCATATATCTACGCATTTCACCGCTACACCTGGAATTCCACTCTCCTCTCCTGCACTCAAGTCTCCCAGTTTCCAATGCACACAATGGTTGAGCCCCTGCCTTTTACATCAGCCTTTAGAAACCACCTGCGCTCGCTTTACGCCCAATAAATCCGGACAACGCTTGGGCCCTACGTATTACCGCCGCTGCTGGCCCGTAGTTAGCC
+
CCCCCGGGCEEGGGGGGFGGGGGGGGGGGGGGGGGGGGGGGGGGGGGGGGGGGGGDGGGGGFGFGGGGGFGGGGGGGGGGGGGDFGGGCGGGGGGGGGFGGGFGGGGGGGGGGGGGGGGGGGGG,AEFGFFGGGGGGGFGGGGFGGGGGGFFGCDDFDAEGFGFGGGGGDEGDE,EA?:+,@,8@+6DFG*:?FGGGGGGCF,?B+2*-34**+*=8BG>>C=2B;@?29@1=CA>82CC*63)>:?CFD:3@3*(1426(35(1:?(4?35<F)4C*((,1,--8),(*-*-1:2-+)..
@M04650:207:000000000-C238N:1:1101:9020:2791 2:N:0:19
GGACTACCAGGGTTTCTAATCCTGTTTGCTCCCCACGCTTTCGAGCCTCAGTGTCAGTTACAGGCCAGAGAGCCGCTTTCGCCTCCGGTGTTCCTCCATATATCTACGCATTTCACCGCTACACATGGAATTCCACTCTACTCTCCTGCACTCAAGTCTCCCAGTTTCCAATGCACACAATGGTTGAGCCACTGCCTTTTACATCAGACTTAAGAAACCACCTGCGCTCGCTTTACGCCCAATAAATCCGGACAACGCTGCGGACCTACTTATTACCGCGGCTGATGGCACGTAGTTAGCC
+
CCBCCGGG8<@FEFGGGGGFFGFFE9@<FDDA<FFGGE@FFEGEGDDFGFFFCFGAF@CF,CFFFGFDEGGGGGG7FCFAFDCEGGGGG>FFFGFGGFDFCCCFD;FGD,B=9FFFFFB6@+4BCFFDFGGCFGFGAD=,,=EDDG=FECCFGCF?FFGGGGGGFA:9@C;D?>9@ECEGDE8E,@DFF,DF9CEFGFGGGFECF:C5@G7::8F7A@4?CD=.)9>94C=(5/=CF(BC70:):+/);55(6A5:),6((-)():<74))-6+.-954>FB;((5-51*5E:08(:+)),
@M04650:207:000000000-C238N:1:1101:12848:2796 2:N:0:19
GGCCTACTGGGGTTTCTAATCCTGTTTGCTCCCCACGCTTTCGCACCTGAGCGTCAGTCTTTGTCCAGGGGGCCGCCTTCGCCACCGGTATTCCTCCAGATCTCTACGCATTTCACCGCTACACCTGGAATTCTACCCCCCTCTACAAGACTCTAGCTGGACAGTTTTACATGCCATTCCCAGGTTGAGCCCGGGGCTTTCACATCTAACTTATCCAACCGCCTGCGTGCGCTTTACGCCCAGTCATTCCGATTAACGCTTGCACCCTCCGTCTTCCCCCGGCTGCTGTCCCGGATTTAGC
+
<C-AC@FGFF87FCFFE,FGFGGFGGC,CFGGGG@EFFEGGG7B@CEFFEEFCGGGGGFGDG<FFG<F8@7FFGEGGGG@DFFEGGGCCGGGGGGAEFG<F<EGGGFG7@C:<F9EFGEDEG9FGGGFFFDFGGGGG8EGGDGFFGD,>,8@FF;,F,7,4F?CFFA;9,@EDC,EFGFF6@DF:,8FEFG>ECE5<CC:CA?A@>>79FGFEDGD14A>9GFF<FF)8*1907)6?0C8EF(:6C5<C86(,7*)*4>(4(*,9CB?26(86CB)CC<9(2(((-.5)+)96((((3.)5
@M04650:207:000000000-C238N:1:1101:23174:2867 2:N:0:19
GGACTACCAGGGTTTCTAATCCTGTTTGCTCCCCACGCTTTCGAGCCTCAGTGTCAGTTACAGGCCAGAGAGCCGCTTTCGCCTCCGGTGTTCCTCCATATATCTACGCATTTCACCGCTACACATGGAATTCCACTCTCCTCTCCTGCACTCAAGTCTCCCAGTTTCCAATGCACACAATGGTTGAGCCACTGCCTTTTACATCAGACTTAAGAAACCACCTGCGCTCGCTTTACGCCCAATAAATCCGGACAACGCTTGGGACCTACGTATTACCGCGGCTGCTGGCACGTAGTTAGCC
+
CCCCCGGGGGGGGGGGGGGGGGGGGGFGGGGGGGGGGGGGGGGCGGGGGGGGGGGGGGGGGGGGGGGGGGGGGGGGGGGGGGGGGGGGEGGGGGGGGGFGGCFGGGGGGGGGGGGGGDCCEFGGFGGGGGGGGGGGCGFGGGGFGGGGFGGFGFGGGGFFGGGGGFGGGGGGGGGGGGCGGG?FGGFGGDCFCEFGGCGGGFEFFGDFF7CDEF7:A@>GFGFFFD=D)2655E6CD?GGGDF3DC5);A)22)><5:(,(8*8CEBB>0.)6A99<*3(4>1>?:?70*./.8:(:@<:4
@M04650:207:000000000-C238N:1:1101:14635:2901 2:N:0:19
GGACTACCCGGGTTTCTAATCCTGTTTGCTCCCCACGCTTTCGAGCCTCAGTGTCAGTTACAGGCCAGAGAGCCGCTTTCGCCTCCGGTGTTCCTCCATATATCTACGCATTTCACCGCTACACATGGAATTCCACTCTCCTCTCCTGCACTCAAGTCTCCACGTTTCCAATGCACACAATGGTTGAGCCACTGCCTTTTACATCAGACTTAAGAAACCACCTGCGCTCGCTTTACGCCCAAGAAATCCGGACAACGCTTGGGACCTACGTATTACCGCGGCTGCTGCCCCGTAGTTAGCC
+
CCCCCGGGGGGGFGGGGGGGGG9CFF9FGGGGGGGGGDGEGGG@FGGGGCGCGGGCFGGGG9FGFGGGFEFGGGGGGGGGGGGGGFGGGGGGGGGG8FCGGGGGGGGGGGGGGGGEGGGGGG?F@EFDFDFGGGFGGDFGGGGFGGFFFCFFGGF9;EFGG,,+:@DGGGGGGCGGFGCGGFC>DC8FCF77@9FGGFGD+;;@>CF6=FFGCG+264DF>D@4):2/(:>9BC=CFDCEE01:*2)6*2)/3>F@C608(19:FG08:??2<@6A:9,,-11367:),2(:2(2:A<))8
@M04650:207:000000000-C238N:1:1101:24811:2948 2:N:0:19
GGACTACTGGGGTTTCTAATCCTGTTTGCTCCCCACGCTTTCGAGCCTCAGTGTCAGTTACAGGCCAGAGAGCCGCTTTCGCCTCCGGTGTTCCTCCATATATCTACGCATTTCACCGCTACACATGGAATTCCACTCTCCTCTCCTGCACTCAAGTCTCCCAGTTTCCAATGCACACAATGGTTGAGCCACTGCCTTTTACATCAGACTTAAGAAACCACCTGCGCTCGCTTTACGCCCAATAAATCCGGACAACGCTTGGGACCTACGTATTACCCCGGCAGCTGCCACGTAGTTATCC
+
CCCCCGGGGGGGGGGGGGGGGGGGGGGGGGGGGGGGGGGEGGGGGGGGGGGGGGGGGGGGGGGGGGGGGGGGGGGGGGGGEGGGGGGGGGGGGGGGGGGGGGGGGFGGGGGGGGGGGGG>EFGGGGGGGGGFGFGFGGGFGGGFCGGGGGGFF8ECDGGFFGCFDGGFGGGGGGGGFGGGGGFFGGGGEEEFGFCGFGFG7C;;F7798FFFEGDGFF,;>>=BFDBB@C@F=C:CFFGGG0=@77<CC)0,:DGFG9(2::C<FE7<?F77AA<<<*(4(-(,((2(,+,1(2044+-).
@M04650:207:000000000-C238N:1:1101:16962:2982 2:N:0:19
GGACTACTCGGGTTTCTAATCCTGTTTGCTCCCCACGCTTTCGCACCTGAGCGTCAGTCTTTGTCCAGGGGGCCGCCTTCGCCACCGGTATTCCTCCAGATCTCTACGCATTTCACCGCTACACCTGGAATTCTACCCCCCTCTACAAGACTCTAGCTGGACAGTTTTAAATGCAATTCCCAGGTTGAGCCCGGGGCTTTCACATCTAACTTATCCAACCGCCTGCGTGCGCTTTACGCCCAGTAATTCCGATTACCGCTTTCACCCCCCGTATTACCGCGGCTGCTGGCACGGAGTTAGC
+
CCCCCGGGGGGGGGGGGGGGGGGGGGGGGGGGGGCGGGGGGGGGGGGGGEFGGGGGGGGGGGGGGGDFGEGGGGGGGGGGGGGGGGGECEFGGGGGGFF<FGGGGGGGGCFGGGGGGGGGGGGGGGGGGGGGCFFDFGGGGGGFGGGGCGGBGCGGGGCFCGGGBFGFFG;F7,<CFGGFGGGGGGGDGFGGGCEGCG7CF+,78DFFCFDFAC7CFFGG>DB;?FFF?323;CFDF(;CE?08*:>BCFF?<:D2*,(,((*6CG?((-12>F><GC(360>91().(*(34(-34C<96
@M04650:207:000000000-C238N:1:1101:11013:3054 2:N:0:19
GGACTACCGGGGTTTCTAATCCTGTTTGCTCCCCACGCTTTCGCACCTGAGCGTCAGTCTTTGTCCAGGGGGCCGCCTTCGCCACCGGTATTCCTCCAGATCTCTACGCATTTCACCGCTACACCTGGAATTCTACCCCCCTCTACAAGACTCTAGCCTGCCAGTTTCGAATGCAGTTCCCAGGTTGAGCCCGGGGCTTTCACATCTAACTTATCCAACCGCCTGCGTTCGCTTTACGCCCAGTAATTCCGATTAACGCTTGCACCCTCCGTATTACCGCGGCTGCTGTCACGGAGTTAGC
+
CCBCCFGGGGGGGGGGGGGGGGGGGGGGGGGGGGGGFGGGGGGGGGGGGGGGGGGEFCGGGGGGGGGGGGGGGGGGGGGGGGGGGGGGGGGGGGGGGGGDEFGGGGGGGDGGFGGGGGGGGGGGGGGGGGGGGDDEAFGDCDEA:DCFCCGFGCFFFGGGFGFFFFGGG7:>7FGG9CCGGFEFGGGD?CG575E=5DGGGFGFFGGF?GGGFGGGF;GGFG>FBF;>(*((-C3<68CEG0:?GGF<GFF?FF*6D:>???D<CF0,(49?2;:4E>(79;969?7>)+)3(,((-A)..
@M04650:207:000000000-C238N:1:1101:17547:3098 2:N:0:19
GGACTACTAGGGTTTCTAATCCTGTTCGCTACCCACGCTTTCGAGCCTCAGTGTCAGTTACAGACCAGAGAGCCGCTTTCGCCACCGGTGTTCCTCCATATATCTACGCATTTCACCGCTACACATGGAATTCCACTCTCCCCTTCTGCACTCAAGTTCGACAGTTTCCAAAGCATACTATGGTTGAGCCACAGCCTTTAACTTCAGACTTATCAAACCACCTGCGCTCGCTTTACGCCCAATAAATCCGGACAACGCTCGGGACCTACGTATTACCGCGGCTGCTGGCACGTAGTTAGCC
+
CCCCCGGGFGGGGGGGGGGGGGGGGGGGGGGGGGGGGGGGGGGGGGGGGGFGGGGGGGGGGGGGGDGGGGGGGGGGDFEGGGGGGGGGGGGGGGGGGGGGGGGFAFFGGGGGFCFGFGGGDDGGFFGGF9?FGCEGGFFCFGGFGGGGDGGFGCGGGGGGGGGG9DFGGG9EFGGGG?9DDFGGGGCGGC@FG,,@CFGGFFG69DFFFGFG5FCC5>FGFG9@BE28>G>=DGF4?@GCG(8@FGECCBF@>AG?C>B?49)1CE033:<22CAF@*(((-4>2),(-0,241:44+6<:
@M04650:207:000000000-C238N:1:1101:13771:3126 2:N:0:19
GGACTACACGGGTATCTAATCCTGTTTGCTCCCCACGCTTTCGCACCTGAGCGTCAGTCTTTGTCCAGGGGGCCGCCTTCGCCACCGGTATTCCTCCAGATCTCTACGCATTTCACCGCTACACCTGGAATTCTACCCCCCTCTACAAGACTCTAGCTGGACAGTTTTAAATGCAATTCCCAGGTTGAGCCCGGGGCTTTCACATCTAACTTATCCAACCGCCTGCGTGCGCTTTACGCCCAGTAATTCCGATTAACGCTTGCACCCTCCGTATTCCCGCGGCGGCTGGCACGGAGTTAGC
+
CCCCCGGGGGGGGGGGGGGGGGGGGGGGGGGGGGGGGGGGGGGGGGGGFEGGGGE:FGGGFFGGGGGGGDEGGEFDGGGFEGGGGGGGGGGGGGGGGGGGCFGGGGGGGGGEAGFFGDGGEGGGGFGGGGGGGGGGCD8FECEFFGCECGGFGF,@FCG?6FFGGGFGGGGFGGGDGFGGG9>FGGGGGGGGDCED:DFGGFG617:F;77C4;@1:;FD(9@F2A95(99BFGFBFFCEGB<7F>:AGF?:05D4::611<D2CFFBFFFF:C?2CGB>B;((,42;1C1F(-((,;><:
@M04650:207:000000000-C238N:1:1101:20960:3189 2:N:0:19
GGACTACTGGGGTTTCTAATCCTGTTTGCTCCCCACGCTTTCGCACCTGAGCGTCAGTCTTTGTCCAGGGGGCCGCCTTCGCCACCGGTATTCCTCCAGATCTCTACGCATTTCACCGCTACACCTGGAATTCTACCCCCCTCTACAAGACTCTAGCTGGACAGTTTTAAATGCAATTCCCAGGTTGAGCCCGGGGCTTTCACATCTAACTTATCCAACCGCCGCGTGCGCTTTACGCCCAGTAATTCCGATTAACGCTTGCACCCTCCGTATTACCGCGGCTGCTGGCACGGAGTTAGCC
+
CCCCCGGGGGGGGGGGGGGGGGGGGGGGGGGGGGGGGGGGGGGGGGDFGFGGGGGGGGGGGGGGGGGGGGGGGGGGGGGGGGGGGGGGGGGGGG8EFGGFGGAFGGDF>FEGGFGGGGGDGGGGGGGGGGGGGGGGGGFGGGGFGGGFGGG5D9FGGGFECFGGDCCFGGGGGFFGGGAEGGFGFFFGGCFGDGGGGGGGGCFCAF>F;CGCA@7DFEGG>DB@0@>B?GFF0CFAF?G5;8?DF>44*<380>>AG111?BF?DE0:?>?B:FA)0969;(390:B?B67=>>94326:3
@M04650:207:000000000-C238N:1:1101:16636:3221 2:N:0:19
GGACTACTCGGGTTTCTAATCCTGTTTGCTCCCCACGCTTTCGCACCTGAGCGTCAGTCTTTGTCCAGGGGGCCGCCTTCGCCACCGGTATTCCTCCAGATCTCTACGCATTTCACCGCTACACCTGGAATTCTACCCCCCTCTACAAGACTCTAGCTGGACAGTTTTAAATGCAATTCCCAGGTTGAGCCCGGGGCTTTCACATCTAACTTATCCAACCGCCTGCGTGCGCTTTACGCCCAGTAATTCCGATTAACGCTTGCACCCTCCGTATTACCGCGGCTGCTGGCACGGAGTTAGC
+
CCCCCGGGGGGGGGGGGGGGGGGGGGGGGGGGGGGGGGGGGGGGGGGGFGGGGGGGGGGFGGGGGFGGGGGGGEGGGGGGGGGGGGGGGGGGGGFGGGGGGGGGFGGGGGGGGGGGGGGGGGGGGGGGGGGGGGGGG8EEGDGFGGGGFGGFGCFGGGFFGGGG>=FCGGGGGDFGFGCGGGGGGGFGFGGGGGEGGDGGGFGFAGG=?GF@EGGDFEGGBGFFFFB>BGFBF5FDF?ECC??FG>>FGFF66BGFGFFF<FGBGCB6(39?FFFFGG:69>F07??FFC108>BF:FDA-
@M04650:207:000000000-C238N:1:1101:5993:3234 2:N:0:19
GGACTACTCGGGTTTCTAATCCTGTTTGCTCCCCACGCTTTCGAGCCTCAGTGTCAGTTACAGGCCAGAGAGCCGCTTTCGCCTCCGGTGTTCCTCCATATATCTACGCATTTCACCGCTACACATGGAATTCCACTCTCCTCTCCTGCACTCAAGTCTCCCAGTTTCCAATTCACACAATGGTTGAGCCCCTGCCTTTTCCATCCGACTTAAAAAACCACCTGCCCTCGCCTTACGCCCAATAAATTCGACCCACGCTTGAGACCTACGTATTACCCCGCCTGCTGGCCCCTAGTTCGCC
+
CCCCCGGAFGGGGGGGGGGGGFGGGGGGGGGGGGGGGEGGGGGGGGGGGGGCFFGGGG9FGFG,CFGFGFCGFF@F:F<FC@FECG+C:F@FGGGGGGFAE@EGGCFFDCCEGGGGGGGCEGGGCE9FFGGGGG9FFGFFFGGFFDF@,=EFDCDED8@FGG8EGFGFGE9D+CAA8=E6,C,@F7,:CC7+4CFGFFGG+9,+4***8*0:7+2*94EDB?5(7)()0)((/=*6.0CE7183C+7)3.+(()1,)(-(((*(0:),383548<4<*,1(233?>>((7(*-1().+((4
@M04650:207:000000000-C238N:1:1101:18278:3245 2:N:0:19
GGACTACTAGGGTATCTAATCCTGTTTGCTCCCCACGCTTTCGCACCTGAGCGTCAGTCTTTGTCCAGGGGGCCGCCTTCGCCACCGGTATTCCTCCAGATCTCTACGCATTTCACCGCTACACCTGGAATTCTACCCCCCTCTACAAGACTCTAGCTGGACAGTTTTAAATGCAATTCCCAGGTTGAGCCCGGGGCTTTCACATCTAACTTATCCAACCGCCTGCGTGCGCTTTACGCCCAGTAATTCCGATTAACGCTTGCACCCTCCGTATTACCGCGGCTGCTGGCACGGAGTTAGC
+
CCCCCGGGGGGGGGGGGGGGGGGGGGGGGGGGGGGGGGGGGGGGGGGGGGGGGGGGGGGGGGGGGGGGGGGGGGGGGGGGGGGGGGGGGGGGGGGGGGGGGGGGGGGGGGGGGGGGGGGGGGGGGFGFCGGGGGFFADDGGGGFGGGGFCFFFFFCFFGFDGGG@EGDGGGGGGGGGGGFDFGFFGGGGGGGGGGGGGGFFFGFFGGFF77D4;C>AEGG@DF?DFB>?GFF9G5AFFDEEBFB7CA2C@@?<>55*32<FFGFGGF:8,(-:F?4CC:>3;>B-(43:C(+1039:?<A:
@M04650:207:000000000-C238N:1:1101:11149:3253 2:N:0:19
GGACTACTGGGGTTTCTAATCCTGTTTGCTCCCCATGCTTTCGAGCCTCAGCGTCAGTTACAGGCCAGAGAGCCGCTTTCGCCACCGGTGTTCTTCCATATATCTACGCATTCCCCCGCTACACATGGAGTTCCACTCTCCTCTCCTGCACTCAAGTCTCCCAGTTTCCGATGCCGTCAATCGTTTAGCCCCTGCCTTTTCCCATCACCTTAATAATCCCCCCGGGCCTCGTTTACCGCCAATAAAATCGGACAACCACGTGCCCCCTCGGTTTTCCCGCGGCTGCGGCCCGTAATTTACC
+
CCCCC@F@FFGGG:FGGGGFGDF9FF,CAF@FGC<,6EFGFGGGEGGFDFG,@FFEEGF,CFE,CCE<EGF:F@CG+FGGDGG,B9@EFFGEF,@FGFGCAA;EF,CDFCFFE,,B=6>C+@,4CEFCFDFGGAAFCEFG88EF,=E,<=8D8FDG93,73D=8FGFGG78CDE,1+0++,,4@7:>,9B:**4,,2?FG+;,*+***0*;+.+2=+*5*8?((()(2(*(((=0.8(=B>0(.**.)9)803>C0>0,(489,*;,((((-,2()<9(073(,(((-(*4*-(((-3-).
@M04650:207:000000000-C238N:1:1101:11178:3283 2:N:0:19
GGACTACTCGGGTTTCTAATCCTGTTTGCTCCCCACGCTTTCGAGCCTCAGTGTCAGTTACAGGCCAGAGAGCCGCTTTCGCCTCCGGTGTTCCTCCATATATCTACGCATTTCACCGCTACACATGGAATTCCACTCTCCTCTCCTGCACTCAAGTCTCCCAGTTTCCAATGCACACAATGGTTGAGCCACTGCCTTTTACATCAGACTTAACAAACCACCTGCGCTCGCTTTACGCCCAATAAATCCGGACAACGCCTGGGACCTACGTATTACCGCGGCTCCTGGCACGGAGTTTACC
+
CCCCCGGGGGGGGGGGGGGGGGGGGGGGGGGGGGGGGGGGGGGGGGGGGGGEEGGGGGGGGGGFGGGG@CFFGGGG+BFGGGGEFGGGGGGGGGGGGFEGGGGGGGGGGGGGGGGGGGGGGGGGF8FGFFGGGGGGGF9FGGGFGGGGGGGFGDFF,=9==FEGGGGGGGF9DGG,2+@+,38=A+,4@@,,@CEEFFGG??;?B8*;:;F:0+2*0:D>597=5555-5=6>E8*)(=FC@@3CGE<GE>((.9339(64:7?GG7<((,)48)4A*-1279(-(.4,2<5(,(-.3).4
@M04650:207:000000000-C238N:1:1101:6737:3331 2:N:0:19
GGACTACCGGGGTTTCTAATCCTGTTTGCTCCCCACGCTTTCGAGCCTCAGTGTCAGTTACAGGCCAGAGAGCCGCTTTCGCCTCCGGTGTTCCTCCATATATCTACGCATTTCACCGCTACACATGGAATTCCACTCTCCTCTCCTGCACTCAAGTCTCCCAGTTTCAAATGCACACAATGGTTGAGCCACTGCCTTTTACATCAGACTTAAGAAACCACCTCCGCTCGATTTACGCCCACTAAATCCGGACAACGCTGTGGACCTACGTATTACCGCGTCTGCTGGCCCGAAGTTGGCC
+
CCCCCFCDGGEGEGGGGG,C<FAEGDFGGBFFG7CBF7CEGGGGGGEF8EFFGGGGGEDFA<CFFGGGFECFGGGGC@DCGCC?FCFGGGG@<FCFGGGG9B=F;FF:@@FGFECFD:8?EFCD,:=EFAEEAFFDDCFCGDF9DC98,@DD?8D?@EEFF>86>=,@9CDAD9DFGGGGCFFC,58,@,8;C63;CFCFFFFFFGGA8F+5:C>FFD>>=C))/:-)5:((**=88(:CD(538C3)25:;9FGF3(,,-.*-9;174??2<AAF0*(4((48>B?(-*,2(-46)+(()
@M04650:207:000000000-C238N:1:1101:17402:3343 2:N:0:19
GGACTACCGGGGTTTCTAATCCTGTTTGCTCCCCACGCTTTCGAGCCTCAGTGTCAGTTACAGGCCAGAGAGCCGCTTTCGCCTCCGGTGTTCCTCCATATATCTACGCATTTCACCGCTACACATGGAATTCCACTCTCCTCTCCTGCACTCAAGTCTCCCAGTTTCCAATGCACACAATGGTTGAGCCACTGCCTTTTCCATCAGACTTAAGAAACCACCCGCGCTCGCTTTACCCCCAATAAATCCGGACCACGCTTGGGACCTACGTATTACCCCGGCCTCTGGCCAGTGCTTGGCC
+
CCCCCGGGEFGGGGGGGGGGGGGGGGGGGGGGGGGGGGGGGGGCFGGGGGGGGGGGGGGGGGFGF@EGGGGEGGGGCEFFGGGGEGGGEGGGGFFFGFGGGGGGGGGGGGDGGGGGGGGGGGGFGEFGFFFGFGGGGFGGGGGFGGGGGGFFFDEGDFAFFBFDFGGGGGGG=FD8A?E?AFGCFGFGGGG6,@,;D>FG7?C@CF*?=4=:A+C>A=E7);)(()(0(),(6=+)*(4CE@3):;)6;A>;()91*9(3::<:FE2.32:))<)4:*(,46(((()),A(*3))-6+((.
@M04650:207:000000000-C238N:1:1101:7546:3375 2:N:0:19
GGACTACTCGGGTTTCTAATCCTGTTTGCTCCCCACGCTTTCGCACCTGAGCGTCAGACTTTGTCCAGGGGGCCGCCTTCGCCACCGGTATTCCTCCAGATCTCTACGCATTTCACCGCTACACCTGGAATTCTACCCCCCTCTACAAGACTCTAGCCTGCCAGTTTCGAATGCAGTTCCCAGGTTGAGCCCGGGGATTTCACATCCGACTTGACAGACCGCCTGCGTGCGCTTTACGCCCAGTAATTCCGATTAACGCTTGCACCCTCCGTATTACCGCGGCTGCTGGCACGGAGTTCGC
+
CCCCCFGGGGGGGGEGGFGFFGGGGGGGGGGGGG8FCE@FFCEGGGGGFFEFGGGGGGGFFGGGGGGGGGGGCGGDGGEFEGGGGGGGG7FGGGFFGGFFGGGGA,FGGGDEGGGDFGGGGEGGFGFGG8DFGGGG8=D@EGGFGGGGGFFAG9FAFCFGGGFCEGGG5*>F>GGGGGGGGG,DFGCFCGGCEDEE<CEFGFGFFGGFFGGG@GGCFFGG0D0(4>;>:3>>BE><??EGG0:2CF25FF6<(<C):4>?F<F2CF:6<?9?0C?<FC?B9(9>02:>:C0+8(3,48<14
@M04650:207:000000000-C238N:1:1101:18237:3395 2:N:0:19
GGACTACTGGGGTTTCTAATCCTGTTTGCTCCCCACGCTTTCGCACCTGAGCGTCAGTCTTTGTCCAGGGGGCCGCCTTCGCCACCGGTATTCCTCCAGATCTCTACGCATTTCACCGCTACACCTGGAATTCTACCCCCCTCTACAAGACTCTAGCTGGACAGTTTTAAATGCAATTCCCAGGTTGAGCCCGGGGCTTTCACATCTAACTTATCCAACCGCCTGCGTGCGCTTTACGCCCAGTAATTCCGATTAACGCTTGCACCCTCCGTATTACCGCGGCTGCTGGCACGGAGTTAGC
+
CCCCCGDGGGGGGGGGGGGGFFFGGGGGGGGGGGGGGGGGGGGGGGGFGGGGGGGGGGGGGEGGGGGGGGGGGGGGGGGGGGGGGGGGGGFGFFGEFFGC?FFGFFGGGGGEGGGGGGGGGGGGGGGGGGGF9FG<FEDFGGGFGGFDFFGB:CFGDFGGGGGFFCAADFFFCFGFGGFGGGGFFGGGGG7FGGGGDDE6CFGFFGGFFGFCF7FGA@GGFG@FFFBDFGFB(CFF=:EC?:0:FD>AGFFFFF3<C6>:617>FFB68?BFF::BGGB>96>6>0:?>E<90119?*:26
@M04650:207:000000000-C238N:1:1101:9938:3405 2:N:0:19
GGACTACTCGGGTTTCTAATCCTGTTTGCTCCCCACGCTTTCGAGCCTCAGTGTCAGTTACAGGCCAGAGAGCCGCTTTCGCCTCCGGTGTTCCTCCATATATCTACGCATTTCACCGCTACACATGGAATTCCACTCTCCTCTCCTGCACTCAAGTCTCCCAGTTTCCAATGCACACAATGGTTGAGCCACTGCCTTTTACATCAGACTTAAGAAACCACCTGCGCTAGCTTTACGCCCAATAAATCCGGACAACGCTTGGGACCTATGTATTACCGCGACTGCTGGCACGTCGTTAGCC
+
CCCCCFGGGGGGGGGGGGGFGGGGGGGGGGGGGGGGGGGGGGGGGGGGFFGGGGGGFGGGGGGGGGGGGEGGGGGGGGGGGGGGGGGGGGGGGGDGGGGGGGGGGGCGGGGGGGGGGG>DGGFFGGGGGGGGGGGGGGFGFDFFGGGGGGGFGG>EGGGGDGGDDGGGGGGGGFGGGGGGGFGGGGGC?FFGFGGGGGGGGFFF6+25>?+=>CFFFC8C>CBB:B9*)1;@FG6;BDGGGFFFGF5<7A);1)*69((//2DDGG:)).6<A<92<747(4(-,64:(*5C:(--451>:
@M04650:207:000000000-C238N:1:1101:7495:3507 2:N:0:19
GGACTACTCGGGTATCTAATCCTGTTTGATCCCCACGCTTTCGAGCCTCAGTGTCAGTTACAGGCCAGAGAGCCGCTTTCGCCTCCGGAGTTCCTCCATATATCTACGCATTTCACCGCTACACATGGAATTCCAACCTCCTCCCCTGCACTCAAGTCTCCCAGTTTCCAATGCACACAATGGTTGAGCCACTGCCTTTTACATCAGACTTAAGAAACCACCTGCGCTCGCTTTACGCCCAATACATCCGGACAACGCTTGGGACCTACGTATTACCGCGGCTGCGTGTCCGTAGTTAGCC
+
CCCCCGGGGGGFG@EFGGGGGGGFGAEG9FGGGFFGEGGGGGGGGG:FGFGGFGGG9F9ECEFF8FGGCCD7FGGGGGCEFC:BC<FG,>FE<A;AFDF9EA9F,A,9:FGGGGGFG:88EGCFDE<,E9E@D,,,96,AE=83@+8+4,,0@DG@,,@D=A8=AEGF,CA,==ADA+1==>DDAE6D6@,A<991+2@9;*,+4<?*);CB@CCDFC@92DB=B35*(9((07+*)5:*<3,5*2918>)((.;(/(3-,:98*;<<((.4)04<+/(,-39B178:(*-/,,33>26),
@M04650:207:000000000-C238N:1:1101:10601:3512 2:N:0:19
GGACTACTGGGGTTTCTAATCCTGTTTGCTCCCCACGCTTTCGCACCTGAGCGTCAGTCTTTGTCCAGGGGGCCGCCTTCGCCACCGGTATTCCTCCAGATCTCTACGCATTTCACCGCTACACCTGGAATTCTACCCCCCTCTACAAGACTCTAGCCTGCCAGTTTCGAATGCAGTTCCCAGGTTGAGCCCGGGGATTTCACATCCGACTTGACAGACCGCCTGCGTGCGCTTTACGCCCAGTAATTCCGATTAACGCTTGCACCCTCCGTATTACCGCGGCTGCTGGCACGGAGTTCGC
+
CCCCCFGGGGGGFGGGGGGGGGGGGGGGGGGGGGGGGGGGGGGGGGGGGGGGGGGGGDGGGGGGGGGGGGGGGGGGGGGGGGGDG@GGGGGGGGGGGGGGGGGFGGGGGGGDGFGGGGGGDGGGGGGGFFGGGFGGGGGGGGGFGGGGFGGFGGGGGGGGGGGGFGFD5*@FFGGGGGGGGGGGGGGGG@DFGGGGDDGGGFGFFGG>DGDD<GGGFFGGFGFFFFBEFGFFFDFAF?EEE?B?GGAAFF:2(<DA=09::?F?GG::B:>F?:7ACC437;079??>?G:C:>9(,A)(,
@M04650:207:000000000-C238N:1:1101:6304:3514 2:N:0:19
GGACTACAGGGGTATCTAATCCTGTTCGCTACCCACGCTTTCGAGCCTCAGTGTCAGTTACAGACCAGAGAGCCGCTTTCGCCACCGGTGTTCCTCCATATATCTACGCATTTCACCGCTACACCTGGAATTCCACTCTCCCCTTCTGCACTCAAGTTCGACAGTTTCCAAAGCATACTATGGTTGAGCCACAGCCTTTCACTTCAGACTTATCAAACCCCCTGCGCTCGCTTTCAGCCCAATAAATCCGGACAACGCTTGGGACCTACGTATTCCCCCCGCTGCTGGCACGTAGTTACCC
+
CCCCCGG@EGGGG7FGGGGGGGGGGGGGGGGGGGGGGGGGGGEGGGGGGGFGGGFGGGGGG9FCFGGGF?DFFGDGEEGGGGGGGGGGGGGGGGGGGGFGGGFGGGGGGDGEFGGGGGGGGGGG,:,AFGAFGGGFFGGGGFEFGGGDFCFFG?FGGGGGFGEGGGGGGGEFGGGGGGGCFFGGG+@@@F7C,@DG5FF9CFGF52=+8C>D*=+++*=*:CA==:9)0:@(=C6)+)5=*(()0:.)*)2(30>?>>:84<71FE?7?((4:F25<*-(-4132:?(,*,*4((-6+)).
@M04650:207:000000000-C238N:1:1101:19860:3515 2:N:0:19
GGACTACTCGGGTATCTAATCCTGTTTGCTCCCCACGCTTTCGCACCTGAGCGTCAGTCTTTGTCCAGGGGGCCGCCTTCGCCACCGGTATTCCTCCAGATCTCTACGCATTTCACCGCTACACCTGGAATTCTACCCCCCTCTACAAGACTCTAGCTGGACAGTTTTAAATGCAATTCCCAGGTTGAGCCCGGGGCTTTCACATCTAACTTATCCAACCGCCTGCGTACGCTTTACGCCCAGTAATTCCGATTAACGCTTGCACCCTCCGTATTACCGCGGCTGCTGGCACGGAGTTAGC
+
CCCCCGGGGGGGGGGGGGGGGGGGGGGGGGGGGGGGGGGGGGGGGGGGGGGGGGGGGGGGGGGGGGGGGGGGGGGGGGGGGGGGGGGGGGGGGGGGGGGGGGGGGGGGGGGDGGGGGGGGGGGGGGGGGGGGGGGGGFGGGGGFGGGGFFGFGDGFGFGFGGGGFGGGGCFGGGGGGGGGGGGGGGGGGGGGGGGGDDGGGFGF78:+9FFGADGCF;GGFGF@08;A(1494EFFFFGGGFB77CBBGFFFFFGAFFFFFFC2DCB?6:>BBF:2CF62247>F??27C:E?B996;<A4
@M04650:207:000000000-C238N:1:1101:22543:3516 2:N:0:19
GGACTACAGGGGTATCTAATCCTGTTTGCTCCCCACGCTTTCGCACCTGAGCGTCAGTCTTTGTCCAGGGGGCCGCCTTCGCCACCGGTATTCCTCCAGATCTCTACGCATTTCACCGCTACACCTGGAATTCTACCCCCCTCTACAAGACTCTAGCTGGACAGTTTTAAATGCAATTCCCAGGTTGAGCCCGGGGCTTTCACATCTAACTTATCCAACCGCCTGCGTGCGCTTTACGCCCAGTAATTCCGATTAACGCTTGCACCCTCCGTATTACCGCGGCTGCTGGCACGGAGTTAGC
+
CCCCCGGGGGGGGGGGGFGGGGGGGGGGGGGGGGGGGGGGGGGGGGGGGGGGGGGGGGGGGGGGGGGGGGGGGGGGGGGGGGGGGGGGGGGGGEGGFGFGGGGGGGGGGGGGGGGGGGGGGGGGGFG@BEGGGGFGGGGGGGGFGGGGFCCFFFFGGGGCEFGGEGGGGFGGGGGFGCFGGGFFGDGGGFGGG>EGGGFGGFGFA4D6?GGFFGF@CEGG@GB;<F>B?DFB>G32=38EE(4>GGFFGFF((7D2F?>?01CBGG?<??>BF82<GF:>BFFFB:?4:E0C6>69?8)).
@M04650:207:000000000-C238N:1:1101:10432:3544 2:N:0:19
GGACTACTGGGGTTTCTAATCCTGTTTGCTCCCCACGCTTTCGCACCTGAGCGTCAGTCTTTGTCCAGGGGGCCGCCTTCGCCACCGGTATTCCTCCAGATCTCTACGCATTTCACCGCTACACCTGGAATTCTACCCCCCTCTACAAGACTCTAGCTGGACAGTTTTAAATGCAATTCCCAGGTTGAGCCCGGGGCTTTCACATCTAACTTATCCAACCGCCTGCGTGCGCTTTACGCCCAGTAATTCCGATTAACGCTTGCACCCTCCGTATTACCGCGGCTGCTGGCACGGAGTTAGC
+
CCCCCGGGGGGGGGGGGGGGGGGGGGGGGGGGGGGGDGGGGGGGGGGGGGFGGGGGGGGGGGGGGGGGGGGGGGGGGGGGFGGGGGGGGGGGGGFGGFGF?FFGGFGGGGGGGGFGGEE8>FGGGGGGGGGGGGGGGGGGGGGFGGFGF6FFGGGGGGGGGGGGGFFEFGGFGGGGGGGFFGGGGCCFGGGGGGGGG:CFCAGFAGFFFGGGFGGFF@FGFGBFFFFFFD9;0CFFFFGDC(8(*:<9FF?01;DDF:>18?C<F6<?FB91:8>>GG?F>4((9(4)4A2AB>F;8F9A9
@M04650:207:000000000-C238N:1:1101:17977:3594 2:N:0:19
GGACTACCGGGGTATCTAATCCTGTTCGCTACCCACGCTTTCGAGCCTCAGTGTCAGTTACAGACCAGAGAGCCGCTTTCGCCACCGGTGTTCCTCCATATATCTACGCATTTCACCGCTACACATGGAATTCCACTCTCCCCTTCTGCACTCAAGTTCGACAGTTTCCAAAGCATACTATGGTTGAGCCACAGCCTTTAACTTCAGACTTATCAAACCACCTGCGCTCGCTTTACGCCCAATAAATCCGGACAACGCTCGGGACCTACGTATTACCGCGGCTGCTGGCACGTAGTTAGCC
+
CC@CCGGGGGGGGGFGGGGGGGGGGGGGGGGGGFGGGGGGGGGGGGGGGFFGGGGGGGGGGGGGGGGGGGGFFGGGEGGGGGGGGGGGCGGGGGGGGGGGGGGGFAFGGGGGGGGGCEEGGGGGGGGGGGGGGGDGGFFGGDEFGGGGGGGFGFGFGCAEG==CFGGGGFGGGGGGCGGGGGF@DFFFFGCEDFFFGGGGGFEFFFGFB7:CECGFFFGGFDDFFFBDFGB17:CEF@GC7;3@GGE?DEFFFBGFD>0:967;DEF7:62<>FADF*-(,4((,33:?04*4((-)06).
@M04650:207:000000000-C238N:1:1101:20726:3600 2:N:0:19
GGACTACTGGGGTTTCTAATCCTGTTTGCTCCCCACGCTTTCGCACCTCAGTGTCAGTTACAGGCCAGAGAGCCGCCTTCGCCTCCGGTGTTCCGCCATATATCTACGCATTTCACCGCTACACATGGAATTCCACTCACCTCTCCTGCACTCTAGTCTCCCAGTTTCCCATTCACACAATGGTTTAGCCACTGCCTTTTGCATATAACTTAATAAACCACCTGTGCCCGCTTTGCCATCAATAAATCCGGACAACGCTTTGGCCCTACGTATTACCGCTGCTGTTTGCACGTAATGTTCC
+
CC<C@8FC@EEEFFCG<EFE<EGFFFFFFGFEF7DEFG>GCEG,,8@FEGF@CFAGCCF9<@6,CBE<<FF>FGGG@,@ECFGGGFFCFCFF<9,8?>F,CF9FF;A?::BB,99BABC6+@E,CFF=E=EEFGF984,A=6,;@,E=EG,+,,3,,3,@@BFCFGGG=,@,+8@,@0@+A=,83<D,=E9CFG,,*5@,+3@?+++13+52:+=981,9);B=*/:+:*:9=C4***,6?>4*0+))008(.)2,)(6(()2);=14((4))0))+*-((-.).))()+)7::(2:<)..
@M04650:207:000000000-C238N:1:1101:9349:3602 2:N:0:19
GGACTACAGGGGTTTCTAATCCTGTTTGCTCCCCACGCTTTCGAGCCTCAGTGTCAGTTACAGGCCAGAGAGCCGCTTTCGCCTCCGGTGTTCCTCCATATATCTACGCATTTCACCGCTACACATGGAATTCCACTCTCCTCTCCTGCACTCAAGTCTCCCAGTTTCCAATGCACACAATGGTTGAGCCACTGCCTTTTACATCAGACTTAAGAAACCACCTGAGCTCGCTTTACGCCCAATAAATCCGGACAACGCTGGGGACCTACGTCATACCGCGGCTGCTGGCACCTAGGTAGGC
+
CCCCCGGFGGGGGGGGGGGGGGGGGGGGGGGGGGGCGGGGGGGGGGGGGGGGGGGGGDGGGGGGGGGGGGGGGGGE7FFGEGGEECFGGGEGDGGGGGGGGFDFGGGGFGEGGCGGGDEDGGGD:AFGGFGGGCFDF?9F@FFFCFEFFGGFGFGEF99DFGGGGGGDFGFEFB,99DE6AEFGDC8EFGGGFGGGGFFF+;E69+**:C77EGG75)=*-;=E)/)+)385>CFE>(BCE=3@GFFFDB3((07(930(.6>(7C:<(((((2.)**(,((,(-.).(*)*(58(5+)(.
@M04650:207:000000000-C238N:1:1101:7839:3606 2:N:0:19
GGACTACCGGGGTATCTAATCCTGTTTGCTCCCCACGCTTTCGAGCCTCAGTGTCAGTTACAGGCCAGAGAGCCGCTTTCGCCTCCGGTGTTCCTCCATATATCTACGCATTTCACCGCTACACATGGAATTCCACTCTCCCCTTCTGCACTCAAGTTCGACAGTTTCCAAAGCATACTATGGTTGAGCCACAGCCTTTAACTTCAGACTTATCAAACCACCTGCGCTCGCTTTACGCCCAATAAATCCGGACAACGCTCGGGACCTACGTATTACCGCGGCTGCTGGCACGTAGTTAGCC
+
CCCCCGGGGGGGGGGGGGGGGGGFGGGGGGGGGGGGGGGGGGGGGGGGGCFGGGGFGGGGGGFGGGGGGGGGGGGGGGGGGGGGGGGGGGGGGGGGGDGGGGGGGGGGGGGGGGFGGGGGGGDGGGGGGGGGGGGGGG8FGGGFGGGGFA@DF8EGGFGGGGGGGGGGGGGGGCFFGGG:FG?FG:869C>EFGGFDGGGFFGFFF7BBFGGFGG>+:DFFGB=D?@5@DFF<CFF;@EEC?D@G7594):;>FC6),((-7DFGG0<B:B<4C<>F74(,49BBDD(4*4*,(4:2+-6?
@M04650:207:000000000-C238N:1:1101:7545:3625 2:N:0:19
GGACTACTAGGGTATCTAATCCTGTTTGCTCCCCACGCTTTCGCACCTGAGCGTCAGTCTTTGTCCAGGGGGCCGCCTTCGCCACCGGTATTCCTCCAGATCTCTACGCATTTCACCGCTACACCTGGAATTCTACCCCCCTCTACAAGACTCTAGCTGGACAGTTTTAAATGCAATTCCCAGGTTGAGCCCGGGGCTTTCACATCTAACTTATCCAACCGCCTGCGTGCGCTTTACGCCCAGTAATTCCGATTAACGCTTGCACCCTCCGTATTACCGCGGCTGCTTGCACGGAGTTAGC
+
CCCCCCGGGGGGGGGGGGGGGGGGGGGGGGGGGGFFGGEGGGGGGGGFG<FGGGGDEGFGFFGGGGAFGGGGGGGGGGGGGGGDGFGFGEGGGGGGGFEGGGGGFGGGGEGCFGFFGDGGGGDEGGGG=FGGGGGEFFGGGGGFGGGCCDFFGGGGGGGGGGGGGD7CEEGFGGFGGFFGGGGFGGGGGGG>5C85DGGGGFGFFDDCC7C7=++;F@GGFG0<?F15;D1>FGFAFFCEG?BFGGADF@?((07)::08((1)9@66<<BF:F>2@>8(,4;9627.)A7E((-(4CBBD
@M04650:207:000000000-C238N:1:1101:20916:3655 2:N:0:19
GGACTACACGGGTTTCTAATCCTGTTTGCTCCCCACGCTTTCGCACCTGAGCGTCAGTCTTTGTCCAGGGGGCCGCCTTCGCCACCGGTATTCCTCCAGATCTCTACGCATTTCACCGCTACACCTGGAATTCTACCCCCCTCTACAAGACTCTAGCTGGACAGTTTTAAATGCAATTCCCAGGTTGAGCCCGGGGCTTTCACATCTAACTTATCCAACCGCCTTCGTGCGCTTTACGCCCCGTAATTCCGATTAACGCTTGCACCCCTCGTCTTCCCGCGGCTTCCGGCCCCGAGTTCGC
+
CCCCCGGGFGGGGGGGGGGGGGCGGGGGGGGGGGGGGGGGGGGECGGGGGGGGGGGGCA@@EEFGGGGFEBCGGGGGGGGGGGGGGGGGEGGGGGGG,BFGGGGGGGGGGGGGGGGGGGGEGGGF?FEFDFGGEFADD6CEGGF,@,,,@DFGGGGGGFFFFFGGDCEE7;@;;D7CFGGGEF>FFGGGGGG5=C=DDGG=8CA7DCF?FFG<+C+;@GG(:9((;=)(1224E@9*,;EG06,)/,6CF6((.*60(-8?03<DGF((-48(/,)<FF1;0;>(2)(3>(*(-(-,/4(-
@M04650:207:000000000-C238N:1:1101:20452:3697 2:N:0:19
GGACTACAGGGGTATCTAATCCTGTTTGCTCCCCACGCTTTCGCACCTGAGCGTCAGTCTTTGTCCAGGGGGCCGCCTTCGCCACCGGTATTCCTCCAGATCTCTACGCATTTCACCGCTACACCTGGAATTCTACCCCCCTCTACAAGACTCTAGCTGGACAGTTTTCAATGCAATTCCCAGGTTGAGCCCGGGGCTTTCACATCTAACTTATCCAACCGCCTGCGTGCGCTTTACGCCCAGTAATTCCGATTAACGCTTGCACCCTCCGTATTACCGCGGCTGCTGGCACGGAGTTAGC
+
CCCCCGGFGGGGGEGGGGGGGGGGGGGGGGGGGGGGGGGGGGGGGGGGGGGGGGGGGGGGGGGGGGGGGGGGGGGGGGGGGGGGGGGGGGGGGGGGGGGGGGGFGGGGGGGGGGGGGGGDGGGGGGGGFGGGGGGGFGGGGGGFGGGCFGG?CAFFGGGGCFGGCEED,@FGGGFGGG7DFGGGGGFGGGGGGGG=CGG6C6FFFGFF?FGGEGFDFFGDF:>0=A;5?GFFFGF<BBGGG?F>C7A9FFFBFBD4C19(44<3CFB<FF>:(;:2<C<09B>;>?>D>E3C?26;?*)66
@M04650:207:000000000-C238N:1:1101:19179:3719 2:N:0:19
GGACTACAGGGGTATCTAATCCTGTTTGCTCCCCACGCTTTCGAGCCTCAGTGTCAGTTACAGGCCAGAGAGCCGCTTTCGCCTCCGGTGTTCCTCCATATATCTACGCATTTCACCGCTACACATGGAATTCCACTCTCCTCTCCTGCACTCAAGTCTCCCAGTTTCCAATGCACACAATGGTTGAGCCACTGCCTTTTACATCAGACTTAAGAAACCACCTGCGCTCGCTTTACGCCCAATAACTCCTGACAACGCTTGGGACCTACGTATTACCGCGGCCGCTGGCACGTAGTTAGCC
+
CCCCCGGGGGGGGGGGGGGGGGGGGGGGGGGFGGGGGGGGGGGGGGGFGFGGGGGGGGGGGGGCGEGGGGGGGGGGGGFGGGGGEDGGGGGGGGGGGGGGGGGGGGGGGGGGGGGGGGGGGGGGGFGGFEFGFGGGFGFEGGGFFGGGGGGFGCGGGGGGGGGGFGGFGGGGGGGGGG8DGGGFGCDFGGFFEFFFFGGGGFFCFDGFFFFCC7CG>587<DBFDFFB2?=@F5+6?@EDE((5C*)72*;>FFG@G6<@DFG?GE33??1<9C65+1(((1((,461,05:81??A7645
@M04650:207:000000000-C238N:1:1101:17358:3745 2:N:0:19
GGACTACAGGGGTATCTAATCCTGTTTGCTCCCCACGCTTTCGCACCTGAGCGTCAGTCTTTGTCCAGGGGGCCGCCTTCGCCACCGGTATTCCTCCAGATCTCTACGCATTTCACCGCTACACCTGGAATTCTACCCCCCTCTACAAGACTCTAGCTGGACAGTTTTAAATGCAATTCCCAGGTTGAGCCCGGGGCTTTCACATCTAACTTATCCAACCGCCTGCGTGCGCTGTACGCCCAGTAATTCCGATTAACGCTTGCACCCTCCGTATTACCGCGGCTGCTGGCACGGAGTTAGC
+
CCCCCGGGGGGGGGGGGGGGGGGGGGGGGGGGGGGGGGGGGGGGGGGFGGGGGGGGGGGGGGGGGGGGG7FGGGGGGGGGGGGGGGGGGDGGGGGGGGGGGGGGFGGFGGGGGGGGGGGGGGGGGGGGGGGCGGGGGGGGGGD5DFFGFFDFGGGGGGGGGFCF9@ECEGGGFGGGCGG;FGCFGGGGGGGGGGGDDGFGGFGFFGFACGFF<CFGA4CD0<@FDF6>?G;BB*<AFFCEC6:>C*.:FFF01)*)*((-4<C<=EB?:16:BG:>CFBFFF;1602)(/4<?>BF<8494
@M04650:207:000000000-C238N:1:1101:18062:3748 2:N:0:19
GGACTACAGGGGTATCTAATCCTGTTTGCTCCCCACGCTTTCGCACCTGAGCGTCAGTCTTTGTCCAGGGGGCCGCCTTCGCCACCGGTATTCCTCCAGATCTCTACGCATTTCACCGCTACACCTGGAATTCTACCCCCCTCTACAAGACTCTAGCCTGCCAGTTTCGAATGCAGTTCCCAGGTTGAGCCCGGGGATTTCACATCCGACTTGACAGACCGCCTGCGTGCGCTTTACGCCCAGTAATTCCGATTAACGCTTGCACCCTCCGTATTACCGCGGCTGCTGGCACGGAGTTAGC
+
CCCCCGGGGGGGGGGGGGGGGGGGGGGGGGGGGGGGGGGGGGGGGGGGGFGGGGGGGGGGGGGGGGGGGGGGGGGGGGEGGGGGGGGGGGGGGGGGGGGGGGGGGGGGGGGGGGGGGGGGGFGGGGGGGGGFGGGGGCGGGD>?FFGCFGGFGGGFFGGGGGGGGGGGGGGGGGGGGGGGGGGGGGGGGGCGGGGDGDFGGFGFFGGFFGGGFGGGF;FGFDF:<F9BBDBBFEFFFFGGD?B:GGFAGFF<BFDAG:>0:<C>FGF?66>FF8>9?CB>(411(:4?7C1?1>991;4:6
@M04650:207:000000000-C238N:1:1101:14661:3761 2:N:0:19
GGACTACTGGGGTATCTAATCCTGTTTGCTCCCCACGCTTTCGAGCCTCAGTGTCAGTTACAGGCCAGAGAGCCGCTTTCGCCTCCGGTGTTCCTCCATATATCTACGCATTTCACCGCTACACATGGAATTCCACTCTCCTCTCCTGCACTCAAGTCTCCCAGTTTCCAATGCACACAATGGTTGAGCCACTGCCTTTTACATCAGACTTAAGAAACCACCTGCGCTCGCTTTACGCCCAATAAATCCGGACAACGCTTGGTACCTACGTATTACCGCGGCTGCTGGCACGTAGTTTGCC
+
CCCCCGGGGGGGGGGGGGGGGGGGGGGGGGGGGGGGGGGGGGGGGGGGGGGGGGGGGGGGGGGGGGG<FGFGGGGGFGGGCGGGGGGGGGGGGGCGGFG?FFFGGGGFGEGGGGGGGGGGGGGGGGGGGGGGGGDFGGGGGFGFGFFGG8EDF?FFCFFFFGGFGGGGGCFGCFGGGGGFGGFGGGG6CFCFGFGGGGGG7AFFFF*9@DFGEGGGFFGDDDD=B*4/7?@DFFFEB?CGE?@FGD3)7)),6;C?C3(6262-CF<<?6:)4CD<3*-369((,,),,*4:8<0-<+648
@M04650:207:000000000-C238N:1:1101:22004:3768 2:N:0:19
GGACTACACGGGTTTCTAATCCTGTTTGCTCCCCACGCTTTCGCACCTGAGCGTCAGTCTTTGTCCAGGGGGCCGCCTTCGCCACCGGTATTCCTCCAGATCTCTACGCATTTCACCGCTACACCTGGAATTCTACCCCCCTCTACAAGACTCTAGCTGGACAGTTTTAAATGCAATTCCCAGGTTGAGCCCGGGGCTTTCACATCTAACTTATCCAACCGCCTGCGTGCGCTTTACGCCCAGTAATTCCGATTAACGCTTGCACCCTCCGTATTACCGCGGCTGCTGGCACGGAGTTAGC
+
CCCCCGGGGGGGGGGGGGGGGGGGGGGGGGGGGGGGGGGGGGGGGGGGG@FGGGGGGGGGGGGGGGGGGGDGGGGGGGGGGGGGGGGGEGGGGGGGGGGGGG9EEFGGDGGGGGGGGEEGEGFFGFGFGGGAFGGGGGFGGGGFGGGFC6ECCGFFGGGGGGGGBCEFG>EGGFGGFGGGDGGGGGGGGGGGGGGGGGGGGFGFFF7A47FGEGGGFEFDFGF<;FB><G>;053>F<GGGFFFG7<2CFF::D3AG?F<:198FGFFF?FFF:?2:C<>B009,132?E<F?>6;1@A<.
@M04650:207:000000000-C238N:1:1101:17512:3788 2:N:0:19
GGACTACTCGGGTTTCTAATCCTGTTTGCTCCCCACGCTTTCGCACCTGAGCGTCAGTCTTTGTCCAGGGGGCCGCCTTCGCCACCGGTATTCCTCCAGATCTCTACGCATTTCACCGCTACACCTGGAATTCTACCCCCCTCTACAAGACTCTAGCTGGACAGTTTTAAATGCAATTCCCAGGTTGAGCCCGGGGCTTTCACATCTAACTTATCCAACCGCCTGCGTGCGCTTTACGCCCAGTAATTCCGATTAACGCTTGCACCCGCCGTATTACCGCGGCGACTGGCACGGGGTTAGC
+
CCCCCGGGGGGGGGGGGGGGGGGGGGGGGGGGGGGGGGGGGGGGGGGGGGGCGGGGEGGGGGGGGGGGGGGGGGGGGGGGGGGGGGGGGGGGGGGGGCDGGCFGGGGGGGGGGGGGGGGGGGGGGGGGGGGGGGGGGGGGECGFGGGGGGGFGGGGGG9BFGGGFGGGGGGG@FEC7FGGGGGGGGGFFFFGDGG5CDGGGFGFFGCACFFGF7+;FFGC9GF@DFBFFG69BGF4??EGG?FFG72<D@F?17*6DB9<-(/8FG6(--4><C0.AC1(4>0((((((:2C0-((-:4<<
@M04650:207:000000000-C238N:1:1101:13934:3844 2:N:0:19
GGACTACAGGGGTTTCTAATCCTGTTTGCTCCCCACGCTTTCGCACCTGAGCGTCAGTCTTTGTCCAGGGGGCCGCCTTCGCCACCGGTATTCCTCCAGATCTCTACGCATTTCACCGCTACACCTGGAATTCTACCCCCCTCTACAAGACTCTAGCCTGCCAGTTTCGAATGCAGTTCCCAGGTTGAGCCCGGGGATTTCACATCCGACTTGACAGACCGCCTGCGTGCGCTTTACGCCCAGTAATTCCGATTAACGCTTGCACCCTCCGTATTACCGCGGCTGCTGGCACGGAGTTAGC
+
CCCCCGGGGGGGGGGGGGGGGGGGGGGGGGGGGGGGGGGGGGGGGGGGGECGGGGGGGGGGGGGGGGGGGGGGGGGGGGGGGGGGGDGGDGGGGGGGGGGGGGGGGGGGGGGGGGGGGGGGGGGG?FGGGFGGFGGGGGGGGGFGGGGEGGFGGFFFGGGGGGGGGGGGGGFFGFGGGGGG?FFGCCFGGGGGGGGDGFGGFGFFGGFFGDGEGGGFDGGBG>B?F><?GFFFDF<F0EGGF0(*2:):@?2(79>G:>F??F?CE10:?>:0C0)<C?66>>>;<:?FD0A<;128C-:4
@M04650:207:000000000-C238N:1:1101:19081:3886 2:N:0:19
GGACTACCGGGGTTTCTAATCCTGTTTGCTCCCCACGCTTTCGAGCCTCAGTGTCAGTTACAGGCCAGAGAGCCGCTTTCGCCTCCGGTGTTCCTCCATATATCTACGCATTTCACCGCTACACATGGAATTCCACTCTCCTCTCCTGCACTCAAGTCTCCCAGTTTCCAATGCACACAATGGTTGAGCCACTGCCTTTTACATCAGACTTAAGAAACCACCTGCGCTCGCTTACGCCCAATAAATCCGGACAACGCTTGGGACCTACGTATTACCGCGGCTGCTGGCACGTAGTTAGCCG
+
CCCCCGGGGGGGGGGGGGGGGGGGGGGGGGGGGGGGGGGGGGGGGGGGGGGGGGGGGGFFGGGGGGGGGAFFGGGGGGGGGGGGGGGGGGGGGGFGGGGGGGGGGGGGGGGGGGGGGGGGGGGGGCEFFGFGGGFGFCGGGGGFFGGGGGGFFGGGGGFFFGGDFFGGGGGFGGGGGGG6AFGGGGGGGFFFFFGCG+@DEFF+BFFACCBCFGGGFFGFB@BBD?9A2?=@FEF<B98FFDFAC@?EGFFFFA57D:<F<072C642674)(3.4;379(-315:?B:022,(,64A6)4
@M04650:207:000000000-C238N:1:1101:25448:3891 2:N:0:19
GGACTACACGGGTATCTAATCCTGTTTGCTCCCCACGCTTTCGAGCCTCAGTGTCAGTTACAGGCCAGAGAGCCGCTTTCGCCTCCGGTGTTCCTCCATATATCTACGCATTTCACCGCTACACATGGAATTCCACTCTCCTCTCCTGCACTCAAGTCTCCCAGTTTCCAATGCACACAATGGTTGAGCCACTGCCTTTTACATCAGACTTAAGAAACCACCTGCGCTCGCTTTACGCCCAATAAATCCGGACAACGCTTGGGACCTACGTATTACCGCGGCTGCTGGCACGTAGTTAGCC
+
CCCCCGGGGGGGGGGGGGGGGGGGGGGGGGGGGGGGGGGGGGGGGGGGGGGGGGGGGGGGGGGGGGGGGGGGGGGGGGGGGGGGGGGGGGGGGGGGGGGGFGGGGGGGGGGGGGGGGGGGGGFGGGGGFFGGGGGFGGFGGGGF8FDFGGGFFFBFGGGGGGGGGGGGGFFGFGGGGGGFFGDGGGGGGFGFGGF6CFGGGFGFFGGFFGCFFGGGFFEGFDD@DFFE=C@D=GFFFDGGEFF@>CEFCA>:@F*3/,6484/45E???8<?B?A29144(9(,()503*4A:0:1A<6<5
@M04650:207:000000000-C238N:1:1101:10082:3899 2:N:0:19
GGACTACACGGGTTTCTAATCCTGTTTGCTCCCCACGCTTTCGCACCTGAGCGTCAGTCTTTGTCCAGGGGGCCGCCTTCGCCACCGGTATTCCTCCAGATCTCTACGCATTTCACCGCTACACCTGGAATTCTACCCCCCTCTACAAGACTCTAGCTGGACAGTTTTAAATGCAATTCCCAGGTTGAGCCCGGGGCTTTCACATCTAACTTATCCAACCGCCTGCGTGCGCTTTACGCCCAGTAATTCCGATTAACGCTTGCACCCTCCGTATTACCGCGGCTGCTGGCACGGCGGTAGC
+
CCCCCGGGGGGGGGGGGGGGGGGGGGGGGGGGGGGGGGGGGGGGGGGGGGGGGGGGGGGGGGGGGGGGGGGGGGGGGGGGGFGGGFGGGGGGGGGGDGGGGGFGFFFGGEGGGGGGGGGGGDGGGGGAFGGCDGGGG?FGCDGBGCGDGGGFGFGGGFGGGGGGGGCCFGGGGGGGGGGFGFGGFGC61DFGCECEGD7,:AFFFGFA4CGG<7@>F3FD>DBFFF07?GFBFD>>FFGGGFFBGGAFGFF(2>CAC0(4??CDDE<808>::F0)+::313(-7?B:>51C69(4(2-:.
@M04650:207:000000000-C238N:1:1101:10802:3932 2:N:0:19
GGACTACAGGGGTATCTAATCCTGTTTGCTCCCCACGCTTTCGCACCTGAGCGTCAGTCTTTGTCCAGGGGGCCGCCTTCGCCACCGGTATTCCTCCAGATCTCTACGCATTTCACCGCTACACCTGGAATTCTACCCCCCTCTACAAGACTCTAGCTGGACAGTTTTAAATGCAATTCCCAGGTTGAGCCCGGGGCTTTCACATCTAACTTATCCAACCGCCTGCGTGCGCTTTACGCCCAGTAATTCCGATTAACGCTTGCACCCTCCGTATTACCGCGGCTGCTGGCCCGGAGTTAGC
+
CCCCCGGGGGGGGDGGGGGGGGGGGGGGGGGGGGGGGGGGGGGGGGGGGGGGGGGGGGGGGGGGGFGGGGGGGGGGGGGGGGGGGGGGGGGGGGGGGGGGGDGGDAFFGDGGFGGFGGGGEGGGF:FGGGGFFGGGDFC+BDGFGGGCFGGFGGGGGAEGGGGGFEGGGCDFGGGGGFGGDAFGFEFGGGF>*;?CD)CF>AFF6FGFCGFFECGGFEGGFCBF@FFF(>01>:FBF6ECE21(>:59F=?B?F3:F3>08:F<7F??<(2<?F7<CC?>9109B?FFF5(1,414<C4<6
@M04650:207:000000000-C238N:1:1101:22402:3959 2:N:0:19
GGACTACAAGGGTTTCTAATCCTGTTTGCTCCCCACGCTTTCGCACCTGAGCGTCAGTCTTTGTCCAGGGGGCCGCCTTCGCCACCGGTATTCCTCCAGATCTCTACGCATTTCACCGCTACACCTGGAATTCTACCCCCCTCTACAAGACTCTAGCTGGACAGTTTTAAATGCAATTCCCAGGTTGAGCCCGGGGCTTTCACATCTAACTTATCCAACCGCCTGCGTGCGCTTTACGCCCAGTAATTCCGATTAACGCTTGCACCCTCCGTATTACCGCGGCTGCTGGCACGGAGTTAGC
+
CCCCCFGGFGGGGGGGGGGGGGGGGGFGGGGGGGGGGGGGGGGGGGEGCGGGGGGGGGGFGFGFFGGGECCFGGGGGGGGGGGGGCFGGEGGGGGGGGGGGDGGGGGGGGGGGGGGGGGGEGGGGGGGGGGGGCFF8EFGGGGFEGFFDFFFGCFGGDCC6FFGFGGGGGFGGGGFGGGGGGGGGGGGFGGGCEEEDGGGF>GFCGGFCGGGE;+;73ECBGB@0=;)(966>EFFF6CGG?:?C*64DF?(()1:F:B:16C7GGFF?B08:F?)<C(9>9>F;?FFFGFG(704:F))6
@M04650:207:000000000-C238N:1:1101:7601:3985 2:N:0:19
GGACTACTCGGGTATCTAATCCTGTTTGCTCCCCACGCTTTCGAGCCTCAGTGTCAGTTACAGGCCAGAGAGCCGCTTTCGCCTCCGGTGTTCCTCCATATATCTACGCATTTCACCGCTCCACATGGAATTCCACCCTCCTCTCCTGCACTCAAGTCTCCCAGTTTCAAATGCACACACTGGTTTGGCCCCCGCCTTTTCCCTCCTACCTAAGAAAACACCTTCGCCCGCTTTACCCCCAATAAATCCGTCCACCGCTTGGGCCCTACCTTTTACCCCGGCTGCTGGCCGGTCGGTTGCC
+
CCCC<CFFGGEGECFEGGGGGFGFFG9FEDFFGGGGGG@FGGG<E:FEFEFFFGFGFEE,FF9EFBDCEFFFGGGG+BFCC7:,B,=@@CFGF,=FGCEFFGDGGF<F@F@CFDEBB=>C++@<8:FGGGGCF,,,,>=DGGGF,@,88,3<FEBEF99>,3,6AE8E,6,,2>,,,6++63==E,33<C+1+;**@DGG+*,+***36*2+:7*5*(=6BD()0)()().62E;>*.8F7(()*;73C.)(,0*()((-3(7(*?((4()))3)-002((,(4(4)((:,/(-((-/((.
@M04650:207:000000000-C238N:1:1101:5201:4071 2:N:0:19
GGACTACAGGGGTTCAATATCCTGTTTGCTCCCCACGCTTTCGAGCCTCTGTGTCATTTACAGGCAAGAGAGCCGCATTCGACTCCGGTGTTCCTCCATATATCTACGCATTTCACCGCTACACATGGAATTCCACTCTCCTCTCCTGCACTCAAGTCTCCCAGTTTCAAATGCACACAATGGTTGATCCACTGCCTTTTACATCAGAACTGAGAAACCACCTGCGCTCGCTTTACGCCCAATATAACCGAACAACGCTGGGGACCTACGTATTACCGCGGCTGCTGGCACGTAGTTTGCC
+
A-68@C,<F@;C,@,,,,,6<;6C@CA6,,;6C,CCC+C7FFCGG@+;,,,<6E,E,@C,@6,C,6C,@,EBD,+@+8@,,68@F,,8@FFF?,@,??FCGG=,>49ACF74A5FC?F8@CGCGD,:,?BF,;FF9,,,9,=,+6>9,6=,<??8FA3,==,@=:,:;,E9=9FGDAFGGG,D,<3>:,BCC,,31=83;CF,5+++3**5**3=D*:<*)?0.)925)3(/6*+*2-1<*633+;)1D>)4,:*().1(,()(/*45((())3.)3141476(2::7:*)*.4.-4+423
@M04650:207:000000000-C238N:1:1101:23745:4139 2:N:0:19
GGACTACCAGGGTTTCTAATCCTGTTTGCTCCCCACGCTTTCGCACCTGAGCGTCAGTCTTTGTCCAGGGGGCCGCCTTCGCCACCGGTATTCCTCCAGATCTCTACGCATTTCACCGCTACACCTGGAATTCTACCCCCCTCTACAAGACTCTAGCTGGACAGTTTTAAATGCAATTCCCAGGTTGAGCCCGGGGCTTTCACATCTAACTTATCCAACCGCCTGCGTGCGCTTTACGCCCAGTAATTCCGATTAACGCTTGCACCCTCCGTATTACCGCTGCTGCTGGCACGGAGTTAGC
+
CCCCCGGGGGGGFGGGGGGGGGGGGGGGGGGGGGGGGGGGGGEGGGGEFFGDFGGGGGGGGGGGGGGGGGGGGGGGGGGGGDEGEGDFGCGGGGG9EFFDFGGG9=ECGGGGGGGGGGGGGGGGGGGGG=FGGGGGEBDCEDEFDGGFFCFFG,@EDDFGGGGGFGFEFGFFGGGCGCFE6EFFGGCGFF79=?85?D:CGFG6BC>AEGGG<DFDA5?C>GBDFFFF079>FGFFF:CCE?FFC7<AFFF?<5*6F<>?:(14CGFB:?(((0,6C::2(43??2?3:C0F:994:6)64
@M04650:207:000000000-C238N:1:1101:13372:4179 2:N:0:19
GGACTAAGGGGTATCTAATCCTGTTTGCTCCCCACGCTTTTGAGCCTCAGTGTCAGTTACAGGCCAGAGAGCCGCTTTCGCCTCCGGTGTTCCTCCATATATCTACGCATTTCACCGCTACACATGGAATTCCACTCTCCTCTCCTGCACTCAAGTCTCCCAGTTTCCAATGCACACAATGGTTGAGCCACTGCCTTTTACATCAGACTTAAGAAACCACCTGCGCTCGCTTTACGCCCAATAAATCCGGACACCGCTTGGGACCTACGTATTACCGCGGCTGAGGGCACGTAGTTAGCCG
+
CCCCCGFGGGGGEGGGGGGGGGGGGGGGGGGGGGGCEEGGGGFFGGGGGGGGGGGGFGGGGGGGGGGCGGGGGGGECFGGDGEGGGG7FFGGGGGGGGFGFGGGGGFGGGGGGGGGGGEGG=EFGGGGGGGFGGG9?FGGGGFFGFGGGGGFGGGFGFGGFFGAFFGGGFGFGGCDFD8DEFGGGGGGG@E6C,DFFGGGGF9CFF758BCFEGGGF@CGAFEDFFBDFGF=BDFD49BFCB33@+)6CAEFF)*.9(4210*4C@?>?42)(<<)2>4110-(((-3(1(2.42<)+44(
@M04650:207:000000000-C238N:1:1101:11835:4198 2:N:0:19
GGACTACCGGGGTTTCTAATCCTGTTTGCTCCCCACGCTTTCGCACCTGAGCGTCAGTCTTTGTCCAGGGGGCCGCCTTCGCCACCGGTATTCCTCCAGATCTCTACGCATTTCACCGCTACACCTGGAATTCTACCCCCCTCTACAAGACTCTAGCTGGACAGTTTTAAATGCAATTCCCAGGTTGAGCCCGGGGCTTTCACATCTAACTTATCCAACCGCCTGCGTGCGCTTTACGCCCAGTAATTCCGATTAACGCTTGCACCCTCCGTATTACCCCGGCTGATGCCACGGAGTTAGC
+
CCCCCGGGGGGGGGGGGGGGGFGGGGGGGGGGGGGGGGGGGGGGGGGGGGGGGGGGGGGGGGGGGGGGGGGGGGGGGGGGGGGGGGGGGGGGGGGGGGGFGFGGGGGGGGGGGCFGGGGGGGGGGGGGGGGFGGGGGGFGGDGFGGGDFGGFGGGGGGFG>EGFFF7>DFGGFAGDGGGGGDEFECEDGGGFGDCGGGGGG7CFA<DFFGGGF>;DF;?C>D>0079>?GBF>CFAF05CE:(,27:<7@),4BDFG030::3)96<??F92(;:2F:(-39>66().)<2F937(485)6
@M04650:207:000000000-C238N:1:1101:14940:4202 2:N:0:19
GGACTACTCGGGTTTCTAATCCTGTTCGCTACCCACGCTTTCGAGCCTCAGTGTCAGTTACAGACCAGAGAGCCGCTTTCGCCTCCGGTGTTCCTCCATATATCTACGCATTTCACCGCTACACATGGAATTCCACTCTCCTCTCCTGCACTCAAGTCCCCCAGTTTCCAATGCACACAATGGTTGAGCCACTGCCTTTTACATCAGACTTAAGAAACCACCTGCGCTCGATTTACGCCCAATAAATCCGGACAACGCTTGGGACCTACGTATTACCGCGGCTGCTGGCCACTAGTTAGCC
+
CC@CCEFEFC7F6BFEG9FGGGGFGGGG7FFGF,@FFF7FEFGCC:FEC,,C@FGAFFCEGGFDGGGG@FCFCEGGC:FCECE@CF7>CFGGGAEEAFFEF9FDCDCDGECGFGFFGEEDEEFGF@?FGGFGFG,5@8D,@DC7DFFFFDD+6D8@;@,@=FGC,@@DFF,CFCCFGGGFGG8DFG6CFCFCFGGFF+3DF8@;=CCA=>9<8:FGF=:*4/>4:DB?>D(5?C+8;@CEG(84CCC3C>)19543)3((8(709C02>F0,48<9+*41((4(())(4*(*.,2.6+-.4
@M04650:207:000000000-C238N:1:1101:25387:4228 2:N:0:19
GGACTACCGGGGTATCTAATCCTGTTTGCTCCCCACGCTTTCGCACCTGAGCGTCAGTCTTTGTCCAGGGGGCCGCCTTCGCCACCGGTATTCCTCCAGATCTCTACGCATTTCACCGCTACACCTGGAATTCTACCCCCCTCTACAAGACTCTAGCTGGACAGTTTTAAATGCAATTCCCAGGTTGAGCCCGGGGCTTTCACATCTAACTTATCCAACCGCCTGCGTGCGCTTTACGCCCAGTAATTCCGATTAACGCTTGCACCCTCCGTATTACCGCGGCTGCGGGCTCGGAGTTAGC
+
CCCCCGGGGGGGGGFGGGGGGGFGGGGGGGGGGGGGGGGGGGGDFGGGGFGGEGCFGFGGGGGGGGGFGFGGFCFEGGGFGFGDGGGGGGGDGF,FEFGCFEGG,;EBE@F=F,<BFFEDCF,<FFGGGGGGGGA,@DEGDD>5<>;EFFG+@@CCGGGDGF?CEFFFFEEGGFGF:7<FGC6BD9BECFDFGE=ED)<+;@EF+>@FCCGGEDC3A;FC>G@<BF>3(990(:)4@:1:?21,C*6)09),2B*6>19:::5>9C?B1?9<0@(6<*-,34,(40((,/(/-(24,:<>)
@M04650:207:000000000-C238N:1:1101:22318:4325 2:N:0:19
GGACTACCAGGGTTTCTAATCCTGTTTGCTCCCCACGCTTTCGCACCTGAGCGTCAGTCTTTGTCCAGGGGGCCGCCTTCGCCACCGGTATTCCTCCAGATCTCTACGCATTTCACCGCTACACCTGGAATTCTACCCCCCTCTACAAGACTCTAGCTGGACAGTTTTAAATGCAATTCCCAGGTTGAGCCCGGGGCTTTCACATCTAACTTATCCAACCGCCTGCGTGCGCTTTACGCCCAGTAATTCCGATTAACGCTTGCACCCTCCGTATTACCGCGGCTGCTGGCACGGAGTTAGC
+
CCCCCGGGGGGGGGGGGGGGGGGGGGGGGGGGGGGGGGGGGGGGGGGFGGGGGGGGGGGGGGGGGGGGGGGGGGGGGGGGFGGEGGGGGGGGGGGGGGGGGGGGGGGFGGCFGFGGGCGGGGGGGGGGFGGGGGGGGGEGGDGFGGGFGGGFGGFGGGGGGGGGFG7FGGGGGGFGGGGGGGGGFC>EFGGGCCEEDDFGGFGFFGF:?FGGFFFFFEGG6C1??FFF659>FGFFF?EEE???FC94CF)(-5C<F09?66:<F86?B6(((;:AF>:9>BF61(520E0E<(((,;446
@M04650:207:000000000-C238N:1:1101:26227:4357 2:N:0:19
GGACTACCGGGGTTTCTAATCCTGTTCGCTACCCACGCTTTCGAGCCTCAGTGTCAGTTACAGACCAGAGAGCCGCTTTCGCCACCGGTGTTCCTCCATATATCTACGCATTTCACCGCTACACATGGAATTCCACTCTCCCCTTCTGCACTCAAGTTCGACAGTTTCCAAAGCATACTATGGTTGAGCCACAGCCTTTAACTTCAGACTTATCAAACCACCTGCGCTCGCTTTACGCCCAATAAATCCGGACAACGCTCGGGCCCTACGTATTACCGCGGCTGCTGGCACGTAGTTAGCC
+
CCCCCGGGGGGGGGGGGGGGGGGGGGGGGGGCFGGGGGGGGGGGGGGGGGGGGGGGGGGGGGGGGGGGGGGGGGGGG7DFGGGGGGGGGGEEGGFGGGGGGGGGGGGGGGEGGGGGGGGGGGGGCFCGFFGGGGFGGGGGGFCFFGGGGGGFDDDFGGGCGGGCFGGGCC9CDDFGGGGGGGGGC+DCC8DCEGGGGGGGGFFFFFGAFC@FFGFGFBEGD<B2@B=>@GF??A6;3(=CGFF;>FEEF):;;BGFD03:265(/:?0:672<85<:*-4(496?>0(37)/4<26A9))5
@M04650:207:000000000-C238N:1:1101:16630:4393 2:N:0:19
GGACTACCCGGGTATCTAATCCTGTTTGCTCCCCACGCTTTCGCACCTGAGCGTCAGTCTTTGTCCAGGGGGCCGCCTTCGCCACCGGTATTCCTCCAGATCTCTACGCATTTCACCGCTACACCTGGAATTCTACCCCCCTCTACAAGACTCTAGCTGGACAGTTTTAAATGCAATTCCCAGGTTGAGCCCGGGGCTTTCACATCTAACTTATCCAACCGCCTGCGTGCGCTTTACGCCCAGTAATTCCGATTAACGCTTGCACCCTCCGTATTACCGCGGCTGCCGGCACGGAGTTAGC
+
CCCCCGGFFGGGGGGGGGGGGFGGFGGGGGGGGGGGGGGGGGGGGGGGDFFGGGGGGGF,@<FFGGGGFEGGEGGGGGGGGGGGGCFGGCFGGGFGGGFGGFGGGFFGGGDFFGGFFGEGGFGGGFGGGGF:F@FG=D+@EGGBDGC6,;DFG9EFGGGFFGGG=DGCF,EFFGFGG7CACECFGGGGGGD>CEEGGG@FGFFAFG@77C+@A@:@FEGGFGFFFFF5:D9>>5>BFFGGGB0:GFB2?@F:4>DAGBFBF?C2DGFB?B9?FF7<C>0((9>BF6((-:9:02;6<C)6-
@M04650:207:000000000-C238N:1:1101:15441:4401 2:N:0:19
GGACTACAGGGGTTTCTAATCCTGTTTGCTCCCCACGCTTTCGCACCTGAGCGTCAGTCTTTGTCCAGGGGGCCGCCTTCGCCACCGGTATTCCTCCAGATCTCTACGCATTTCACCGCTACACCTGGAATTCCACCCCCCTCTACAAGACTCTAGCTGGACAGTTTTAAATGCAATTCCCAGGTTGAGCCCGGGGCTTTCACATCTAACTTATCCAACCGCCTGCGTGCGCTTTACGCCCAGTCATTCCGATTAACGCTTGCACCCTCCGTATTACCGCGGCTGCATGCACGGACTTAGC
+
CCCCCFGFGGGGGGGGGGGGGGGGGGGGGGGGGGFEGGGGGGGGGGGGGGGGGGGGGGG9FGGGGGGGGDGEGGGGGGGGGGGDGGGGGGGGGGGGGGGDFFGGGGGGGGGGGGGGGGGGGDFGGGGGGGGGFGGGCEGEGGDFDFG?FGGFGGGCGF9EGGGG@E;D,DCGFGGCFFGGG9:EGGC>7CC5C=E=CCGGD++3;4CFFFGC<FGGF@F3(::1()3>:DF>>EFBF0>8CBF:*:<>FF@(45D4:428(,9<DG:0(-(-(;()3C(,(((,-(())3)<8(((,9)69
@M04650:207:000000000-C238N:1:1101:25860:4403 2:N:0:19
GGACTACCGGGGTTTCTAATCCTGTTTGCTCCCCACGCTTTCGAGCCTCAGTGTCAGTTACAGGCCAGAGAGCCGCTTTCGCCTCCGGTGTTCCTCCATATATCTACGCATTTCACCGCTACACATGGAATTCCACTCTCCTCTACTGCACTCAAGTCTCCCAGTTTCCAATGCACACAATGGTTGAGCCACTGCCTTTACATCAGACTTAAGAAACCACCTGCGCGCGCTTTCTGCCCAATAAATCCGGACAACGCGTGGGACCTCCGTATTACCGCGGCTGCTGGCCCGTAGTTAGCCG
+
CCCCCGFFEGGEG@FGGEGGGGGGGGGGGGGGGGGGGGGGGGGFDFEGGGFGFGGGGGGFF<F8FC8ED,EF@CFE6B=FCEGEEFFGFGGGGGG9FGGGGCBFGFGFGGCFGGGEFGCDGEGC9?EFFFDEDFFGA8@<E8=?,C,A,@EFGGG,CE>FFGGGGGGGEG9DCF8ACDC:78,@FBBE,@>A9FCF*?B9CB,40;CC55+29F+3;58C)*.054(5:D6(23+1;);B:1).+3)(2.8((57-7(,400*.>:),2:1:4<)6*94((-2().(((/-2((-.69)4(
@M04650:207:000000000-C238N:1:1101:8429:4403 2:N:0:19
GGACTACTCGGGTATCTAATCCTGTTTGCTCCCCACGCTTTCGAGCCTCAGTGTCAGTTACAGGCCAGAGAGCCGCTTTCGCCTCCGGTGTTCCTCCATATATCTACGCATTTCACCGCTACACATGGAATTCCACTCTCCTCTCCTGCACTCAATTCTCCCAGTTTCCAATGCACACAATGGTTGAGCCACTGCCTTTTACATCAGACTTACGAAACCACCTGCGCTCTCTTTACGCCCAATAAATCCGGACAACGCTTGGGACCTACTTATCACCGCGGCTGCTGGCACGTAGTTAGCC
+
CC?-ACEGG;7@FGGGGGA<,6<FFGGGGEFA@FGG@F@FFGGFFCFFEF,EF@F<FEFCFFGFDCCF@EGGGG7FE,A?FE@EFFG@FGGGFFDFGGGGGGFE;9F:F4?+AFGA,@E>7FFFG:<FFD,EGADGGGFFEFG7F8=DEFGFFF@,CE=DDFD?=9ED>,=A?C8=EFCFGA,@@:D8@4DA6,@@:?C7C*>B;:5*892<05*9AA1;BG262:=8>*7>C=+8)8*:C<@)>;5?6));>A5;70;@02*.752)5).):+..27,((,3((53(2*,/.,(4)2))5
@M04650:207:000000000-C238N:1:1101:14194:4468 2:N:0:19
GGACTACTCGGGTTTCTAATCCTGTTTGCTCCCCACGCTTTCGAGCCTCAGTGTCAGTTACAGGCCAGAGAGCCGCTTTCGCCTCCGGTGTTCCTCCATATATCTACGCATTTCACCGCTACACATGGAATTCCACTCTCCTCTCCTGCACTCAAGTCTCCCAGTTTCCAATGCACACAATGGTTGAGCCACTGCCTTTTACATCAGACTTAAGAAACCACCTGCGCTCGCTTTACGCCCAATCAATCCGGACAACGCTTGGGACCTACGTATTACCCCGGCTGCTGGCACGTAGTTAGCC
+
CCCCCGGGGGGGGGGGGGGGGGGGGGGGGGGGGGGGGGGGGGGGGGGGGGGGGGGGGGGGGGGGGGGGGGGGGGEGGGGGGGGGGGGGGGGGGGGGGGGGGGFGGGGGGGGGGGGGGGGGCEGGFGGGGGGGGGGGGGGGGGGFGGGGGGGFG,DFGGGGGGGGGGGGGFGGGGGGGGGGGG8CFFGCFFGGGGGCGFGFGFF>FDGFFD;DAFDD5@EG=DDEDBBADD229FFF?@GGG0((;7<CGBEFF)C;7018<0DFGGF<B027AGAF?*,36426124((*.*(,(4<+4-5
@M04650:207:000000000-C238N:1:1101:15372:4480 2:N:0:19
GGACTACCAGGGTTTCTAATCCTGTTTGCTCCCCACGCTTTCGAGCCTCAGTGTCAGTTACAGGCCAGAGAGCCGCTTTCGCCACCGGTGTTCCTCCATATATCTACGCATTTCACCGCTACACATGGAATTCCACTCTCCCCTTCTGCACTCAAGTTCGACAGTTTCCAAAGCATACTATGGTTGAGCCACAGCCTTTAACTTCAGACTTATCAAACCACCTGCGCTCGCTTTACGCCCAATAAATCCGGACAACGCTCGGGACCTACGTATTACCGCGGCTGCTGGCACGGAGTTAGCC
+
CCCCCGGGGGGGGGGGGGGGGGGGGGGGGGGGGGGGGGGGGGGGGGGGGGGGGGGGGGGGGGGGGGGGGGGGGGGGGGFGGGGGGGGGGGGECFFGGGGGFGFFCFGFGEGGGGGGGCGGDGGGGGGGFFGGFGGGGDGFEGGFGFGDFGGFGGGGFDGGEEEG<EGGGGGC6FGDGG88@FGGGGG6C7DFFCG?FCFEGFGFFGFFFGFCE>FGFFGGFGF@@EBA@DFDF:FFD9CCD<3;CFE373>7>DF?C00:91C>GGFB??,2:C-)+1(2999>FBF.2:<:((-,4<992
@M04650:207:000000000-C238N:1:1101:13714:4499 2:N:0:19
GGACTACTCGGGTTTCTAATCCTGTTTGCTCCCCACGCTTTCGCACCTGAGCGTCAGTCTTTGTCCAGGGGGCCGCCTTCGCCACCGGTATTCCTCCAGATCTCTACGCATTTCACCGCTACACCTGGAATTCTACCCCCCTCTACAAGACTCTAGCTGGACAGTTTTAAATGCAATTCCCAGGTTGAGCCCGGGGCTTTCACATCTAACTTATCCAACCGCCTGCGTGCGCTTTACGCCCAGTAATTCCGATTAACGCTTGCACCCTCCGTATTACCGCGGCTGCTGGCACGGAGTTAGC
+
CCCCCGGGGGGGGGGGGGGGGGGGGGGGGGGGGGGGGGGGGGGGGGGGFGGGGGGGGGGGGGGGGGGGFGGGGGGGGGGGGGGGGGGGGGGGGGGGGGGGGGGGGGGGGGGDGGGGGGG6EGGGGGGGGGGGGGGG8FGGGDGFGGFDEGCFFDGGGGGGGGGGGGGGGGGGGGGFGGGGGF8EGGGGGGGGGCGGGG:EC>FFFF7A;FFGADCCAEFGFGFFFFFFFDBB>GFFFFGGGFFFDGFFGFFF:>D9769B??GB6CB<<:>??A24CC?>BFFFF<:7?E?EFBF9??):6
@M04650:207:000000000-C238N:1:1101:6926:4504 2:N:0:19
GGACTACCGGGGTTTCTACTCCTGTTTGCTCCCCATGCTTTCGTACCTCAGCGTCAGTATTAGGCCAGATGGCTGCCTTCGCCATCGGTATTCCTCCAGATCTCTACGCATTTCACCGCTACCCCTGGAATTCTACCATCCTCTCCCATACTCTAGCTTCCCAGTATCGAATGCAATTCCCAAGTTAAGCTCGGGGATTTCACATCCGACTTACCAAGCCGCCTACGCACGCTTTCCGCCCAATAAATCCGGACAACGCTTGGGACCTACGTATTACCGCGGCTGCTGTCACGTAGTTAGC
+
CC9CCGFEG:FGGGGFGG,@FGGFFCEEFAEFGGGGEGGGGGGGGCCEF@CFCGG@FF9EF,EFFFFGGFFGGEEGGGEFFECF@FE:EGGGG9DFFFFCFGGFG9CF:@FGGGFGG7CD8F,EF+DFGFFFD<D?9,=FFGGFF8DFA,EDG>EFC@AFGGD?D,,33+,8+E,E:DFGDF8DDACD,E,<++:@*@C9FFG+420*13C>E+*+*:@72D(69?9;(913;7A3A<GGGF?@GC)1@;.(3)),57BB33/,*:<22.384<?>FF11906>6:?F)3)3,(4((366<
@M04650:207:000000000-C238N:1:1101:18562:4514 2:N:0:19
GGACTACTGGGGTTTCTAATCCTGTTTGCTCCCCACGCTTTCGAGCCTCAGTGTCAGTTACAGGCCAGAGAGCCGCTTTCGCCTCCGGTGTTCCTCCATATATCTACGCATTTCACCGCTACACATGGAATTCCACTCTCCTCTCCTGCACTCAAGTCTCCCAGTTTCCAATGCACACAATGGTTGAGCCACTGCCTTTTACATCAGACTTAAGAAACCACCTGCGCTCGCTTTACGCCCAATAAATCCGGACAACGCTTGGGACCTACGTATTACCGCGGCTGCTGGCCCGTAGTTAGCC
+
CCCCCGGGGGGGGGGGGGGGGGGGGGGGGGGGGEGGGGGGGGGGGGGGGFGGGGGGGGGGGGGGGGGGGGGGGGGGGGGGGGGGDGGGGGGGGGGGGGGGGGGGGGGGGGGGGGGGGGGGGGGG9FGGGFGGGGGGGGGGGGGFGGGGGGGFFGFFGCFGGFGFFGGGFFGGGGFGGFE?AFGGFGFFFFGGGGGGGGGGGFFFFFGFCGEG=FGFFFGGFGFFFF2@5C@DDGFFFDECE0=4FF<CGFA;@F<?DBF;?:<?GG?<?:.,68<AC99;(9>9:>>2(/4C700160-65
@M04650:207:000000000-C238N:1:1101:5259:4550 2:N:0:19
GGACTACCCGGGTATCTAATCCTGTTTGCTCCCCACGCTTTCGCACCTGAGCGTCAGTCTTTGTCCAGGGGGCCGCCTTCGCCACCGGTATTCCTCCAGATCTCTACGCATTTCACCGCTACACCTGGAATTCTACCCCCCTCTACAAGACTCTAGCTGGACAGTTTTAAATGCAATTCCCAGGTTGAGCCCGGGGCTTTCACATCAAACTTATCCAACCGCCTGCGTGCGCTTTACGCCCAGTAATTCCGATTAACGCTTGCACCCTCCGTATTACCGCGGCTGCTGGCACGGAGTTAGC
+
CCCCCGGGGGGGGGGGGGGGFGGGGGGGFGGGGG8@BGGGGGGGGEGF,FGGGGGGFFGFGGGGGGGGCCGG@GGG7FGGFCFCFF7CC7DFFG8E<=FG9DFGCFGGGGGGGGGGGGEDGFGGDDFGEFFFFGGCGFGGGGGFGGG,8:B8F;FGGGGDGGGGEF7DCG>;CFFA:CEG6FFGGGGCG?CFGC8EGC*>+:97;;+27=D7;7777@FGFG6;<FF705((,:)6?6EGEFF0CFAA74?B15>AG?>?BFC3CF?F:69?F*8A<F(9>B9;6?>?FGFGFB>>:F9A6
@M04650:207:000000000-C238N:1:1101:13097:4557 2:N:0:19
GGACTACACGGGTATCTAATCCTGTTTGCTCCCCACGCTTTCGCACCTGAGCGTCAGTCTTTGTCCAGGGGGCCGCCTTCGCCACCGGTATTCCTCCAGATCTCTACGCATTTCACCGCTACACCTGGAATTCTACCCCCCTCTACAAGACTCTAGCTGGACAGTTTTAAATGCAATTCCCAGGTTGAGCCCGGGGCTTTCACATCTAACTTATCCAACCGCCTGCGTGCGCTTTACGCCCAGTAATTCCGATTAACGCTTGCACCCTCCGTATTACCGCGGCTCCTGGCACGTGGTTAGC
+
CCCCCGGGGGGGGGGGGGGGGGGGGGGGGGGGGGGGGGGGGGGGFGGGGFGGGGGGGGGGGGGGGGGGGGGGGGGGGGGGGGGGGGGGGGGGCFGGGGGGDEFFGFGGGGGDGGGGGGGGGGGGGGGGGGGGGGGGGGGGEDEFCFFGGGGFGCGGDGFGCF?F>FGCGCFGGGGGFGGGFFFGFGGGGGGF>CEEGG7CCFGFFFFFFGGGE@FFFEGGFG>@FFF@6DFF0EF2=?GG5<1(*2):FB)-::D4DBF0<?F?DGBB0<(41A:)3:(-43>B(((,.7:96((-884:9
@M04650:207:000000000-C238N:1:1101:26658:4649 2:N:0:19
GGACTACTAGGGTTTCTAATCCTGTTTGCTCCCCACGCTTTCGCACCTGAGCGTCAGTCTTTGTCCAGGGGGCCGCCTTCGCCACCGGTATTCCTCCAGATCTCTACGCATTTCACCGCTACACCTGGAATTCTACCCCCCTCTACAAGACTCTAGCTGGACAGTTTTAAATGCAATTCCCAGGTTGAGCCCGGGGCTTTCACATCTAACTTATCCAACCGCCTGCGTGCGCTTTACGCCCAGTAATTCCGATTAACGCTTGAACCCTCCGTATTACCGCGGCTGCTGGCACGTAGTTAGC
+
CCCCCGGGGFGGGGGGGGGGGE9EFFGGGFE,C:@FGGDEGGGE@CCAECFGGGG:CEFGGGFGGGGGGGGGGFCEFGGGG7FGGGGGD@CFFDG,AFGFDFGEFC,DFGFGEC?FFGD=EGEDFGGFF8<AFF=@FFFEGDGFGGG,7=>?FECFFGGGGGE?>EFFCFGGGGGGC>FF?DCFGGEE68,=77EE<DFG=FEC+2+3?FGG3:C:F@G3;:>;;AF>?3914EF262>CGB??*26<F4F0(75:F31?<<*,7;:???144EBAGG11299>7:)).::GB?:((3:)6
@M04650:207:000000000-C238N:1:1101:20264:4685 2:N:0:19
GGACTACAAGGGTTTCTAATCCTGTTTGCTCCCCACGCTTTCGAGCCTCAGTGTCAGTTACAGGCCAGAGAGCCGCTTTCGCCTCCGGTGTTCCTCCATATATATACGCATTTCACCGCTACACATGGAATTCCACTCTCCCCTTCTGCACTCAAGTTCGACAGTTTCCAAAGCATACTATGGTTGAGCCACAGCCTTTAACTTCAGACTTATCAAACCACCTGACCTCGCTTTACGCCCAATAAATCCGGACAACGCTTGGGACCTACGTATTACCGCGGCTGCTGGCACGTAGTTAGCC
+
CCCCCGGGGGGGFE;FFFGGGGGGGGGGGGGGGGGGGGEGGGGGGGGGGGGFFEGGGGGFGGFGGGGGGGGGGGGGCGCEEFGGGGGGFEGGGGGGGGGGGGF,,9CFGGC@FGGGGEGDEEGGGGGGFCADGGGGGGGGFFGFGGGGGGGFGGGGFF;>DFGEFBFGGGGGFCEFDF9,,CE;FGGGGFDCGCCEGFFFGFFFFGGFEF+<*=DGF@CD>D45)*034CAA9=@46@DC:55>FG3<;>3365C(/(6(22*:FG?2?B(3)A24:<96>0,40)8::67:<03:>?A>:
@M04650:207:000000000-C238N:1:1101:17147:4686 2:N:0:19
GGACTACTCGGGTATCTAATCCTGTTTGCTCCCCACGCTTTCGAGCCTCAGTGTCAGTTACAGGCCAGAGAGCCGCTTTCGCCTCCGGTGTTCCTCCATATATCTACGCATTTCACCGCTACACATGGAATTCCCCTCTCCTCTCCTGCACTCAAGTCTCCCAGTTTCCAATGCACACAATGTTTGAGCCACTGCCTTTTACATCAGACTTAAGAAACCACCTGAGCTCGCTTTACGCCCAATAAATCCGAACAACGCTTGGGACCTACGTATTACCGCGGCTGCGGGGACGTAGTTAGCC
+
CC@CCGGGGGDEGGGGGGFGGFGEEFGGFFGGGCFEED7CCEEFC,CFFCFGGEEGFEFGAF<DFCDDFGFGFFGC+BFFGC@,:FEGC=?:CFFFGGFEBF;AFGFDFC:?FGGGGGGG7>EG9EC<FFCGAF,,@>4<EGG7@EGFGCGFGGGGDA,DFF?FA=E;D@A>DDFGGGGFG=,,:@EGGGGF?CFGC<BFFC,+4<508F+=9+B+08DCBC:.)3:=@CA-9C=E>@*<*-:6FF5CG5)(:>5()(((((9(23,8:6:B<6>9<726(4((((,((*-:401-)3)))
@M04650:207:000000000-C238N:1:1101:24961:4691 2:N:0:19
GGACTACACGGGTATCTAATCCTGTTCGCTACCCACGCTTTCGAGCCTCAGTGTCAGTTACAGACCAGAGAGCCGCTTTCGCCACCGGTGTTCCTCCATATATCTACGCATTTCACCGCTACACATGGAATTCCATTCTCCCCTTCTGCACTCAAGTTCGACAGTTTCCAAAGCATACTATGGTTGAGCCACAGCCTTTAACTTCAGACTTATCAAACCACCTGCGCTCGCTTTACGCCCAATAAATCCGGACAACGCTTGGGACCTACGTATTACCGCGGCTGCTGGCCCGTAGTTAGCC
+
CCCCCGGGGGGGGGGGGGGGGGGGGGGGGGGGGGGGGGGGGGGGGGGGGFGGGGGGGGGGGGGGGGGGGGGGGGGGFEGGGGGGGGGGFGGGGGEGGGGGGGGGGGGGGGGGGGGGGGGGGGGGGGGGFGGGGGGGGGGGGGGFGGGGGGGFGGCGGGGGGGGGGGGGGGGGGGGGGGGGGGFGGFF,@>DF67DGFGGDFFFFFGGF@F78A>GFFFGGDGFFFA=52C@>>48>>?GCF@@3CF?)9A3?BDGD32:???4.*A:8??F2<CAFGC41(419122,(1(*47:?F@A2?
@M04650:207:000000000-C238N:1:1101:10783:4704 2:N:0:19
GGACTACCGGGGTTTCTAATCCTGTTTGCTCCCCACGCTTTCGCACCTGAGCGTCAGTCTTTGTCCAGGGGGCCGCCTTCGCCACCGGTATTCCTCCAGATCTCTACGCATTTCACCGCTACACCTGGAATTCTACCCCCCTCTACAAGACTCTAGCTGGACAGTTTTAAATGCAATTCCCAGGTTGAGCCCGGGGCTTTCACATCTAACTTATCCAACCGCCTGCGTGCCCTTTCCGCCCAGTAATTCCGATCAACGCTTGCCCCCTCCGTATTACCGCGGCTGCTGTCCCGGCGTTATC
+
ACCCCGGFCFGGG7FGGG9FGGGGGGGGFGGGGGGGGGGGGGEGGGGGGGGGGFGGGGGFGGGFGGGGFGDGGGGGGGGGGGGEGGGGGEFGG,@FFGGGGGGGGFGGGGGDCGFGGD8?BFGGG,DDAAFGGGGGG?DFGDEFGFGGFEFFGFGFGCF?,FFF,@A9>,@CBFEF7CF@FFGGGG>FGGF55E=?D5F9>7EF7CC19>>F@;7DFEFD@<>BBFB73<((4*9)96AAEB?BF74>C=)-()18F?B:46F(*;96?:((.;7)CC(9>FF((4:0)+)3(((-,/4()
@M04650:207:000000000-C238N:1:1101:24908:4752 2:N:0:19
GGACTACTGGGGTTTCTAATCCTGTTTGCTCCCCACGCTTTCGCACCTGAGCGTCAGTCTTTGTCCAGGGGGCCGCCTTCGCCACCGGTATTCCTCCAGATCTCTACGCATTTCACCGCTACACCTGGAATTCTACCCCCCTCTACAAGACTCTAGCTGGACAGTTTTAAATGCAATTCCCAGGTTGAGCCCGGGGCTTTCACATCTAACTTATCCAACCGCCTGCGTGCGCTTTACGCCCAGTACTTCCGATTAACGCTTGCACCCTCCGTATTACCGCGGCTGCTGGCACGGAGTTAGC
+
CCCCCGGGGGGGFGGGGGGGGGFGGGGGGGGGGGGGGGGGGGGGGGGGGGGGGGGGGGGGGGGGGGGGGGGGGGGGGGGGGGGGGGGGGGGGGGGGGFDGGGGGGGGGGGGGGGGGGGGGCGGGGGGG8DFGGGGFGGGGGGGFGGFFFGG5EGGCGGGGDGGGE=E,EEFCFFGGGG7C?FCFFG6FEFG5ED8EGDFFGFGFFGGFFGCD;CFCFEGGBDF7?A@B<GBF>=:6FBGEG::3:25>GF>?B)9<G13-2<5<C8?06691482>GC89-29;9?>7:EBFF9>04C:26
@M04650:207:000000000-C238N:1:1101:12108:4773 2:N:0:19
GGACTACAGGGGTTTCTAATCCTGTTTGCTCCCCACGCTTTCGCACCTGAGCGTCAGTCTTTGTCCAGGGGGCCGCCTTCGCCACCGGTATTCCTCCAGATCTCTACGCATTTCACCGCTACACCTGGAATTCTACCCCCCTCTACAAGACTCTAGCTGGACAGTTTTAAATGCAATTCCCAGGTTGAGCCCGGGGCTTTCACATCTAACTTATCCAACCGCCTGCGTGCGCTTTACGCCCAGTAATTCCGATTAACGCTTGCACCCTCCGTATTACCGCGGCTTCTGGCCCGGAGTTCGC
+
CCCCCGGFGGGGGGGGGGGGGGGGGGGGGGGGGGGGGGGGGGGGGGGGGGGGGGGGGGGGGGGGGGGGFGGGGGGGGGGGGGGGGGGGGGGGGGGGGGCC<EDFGGGGEEGGFGGGGGG6EGGGGGGGGGGGGGGGGGGGGDEFGGGGGGGFGGGGGGGG?@CEFFGFFG9FGGGGG>FFFGGGGGGGGGGGGGGGGG7FGFGFFG>ACGGC8>GDFFCD9DFFFFFF?GFFF*<AF0AEE<?BG75<FFFBFFGFG113:<FFFG1(,(4:?CBFGG:0-41(((4:86(2-4(3(;)-4
@M04650:207:000000000-C238N:1:1101:24283:4775 2:N:0:19
GGACTACTAGGGTTTCTAATCCTGTTTGCTCCCCACGCTTTCGAGCCTCAGTGTCAGTTACAGGCCAGAGAGCCGCTTTCGCCTCCGGTGTTCTTCCATATATCTACGCATTCCACCGCTACACAAGGAATTCCGCTCTCCTCTCCTGCACTCAAGTCTCCCAGTTTCCAATGCACACAATGGTTGAGCCACTGCCTTTTACATCAGACTTAAGAAGCAACCTGTGCTCGCTCTACGCCCAATAAATCCGGACAACGCTCGGGACCTACGTATTACCCCGGCTGCTCGCACCTAGTGAACC
+
CCCCCGGGFFGFGFGGGGGGGGGFGGAFGFCFGDFEGGGCGFCFGCEFFGGAAEFFEG9FG,F<FFF@CF,CFEFF+8AEGGGECFEGFGF7@,@E?5:C@EFGGGFBEFC@,CFGFGGGG+=B9+4BFA?EFF,:+>4ADD8D?8DFGFGFF8=FFG=FCFDGB>EGCF,;DGF@==CC=DD3,5,,,,,5@,,4=89EC*7?AD9A@?<7*BF8*),35*02*381:9=(-::*25=<<(0):+)/*.0(,852)2((.(1-9E7),-.))36)3*-199((8))4279*((..)+).(
@M04650:207:000000000-C238N:1:1101:25401:4889 2:N:0:19
GGACTACTCGGGTTTCTAATCCTGTTTGCTCCCCACGCTTTCGAGCCTCAGTGTCAGTTACAGGCCAGAGAGCCGCTTTCGCCTCCGGTGTTCCTCCATATATCTACGCATTTCACCGCTACACATGGAATTCCACTCTCCTCTCCTGCACTCAAGTCTACCAGTTTCCAATGCACACAATGGTTGAGCCACTGCCTTTTACATCAGACTTAAGACACCACCTGCGCTCGCTTTACGCCCAATAAATCCGGACAACGCTAGGTACCTACGTATTACCTCGGCTGCTGGCACGTAGTTAGCC
+
CCCCCGGGGGGGGGGGGGGFFGFGGGGCFFGGGGGGGGGGGGGGGGGGGGGFEFGGGGGG<EGEGDFGGDFGFFEG7BFFEGG@FCGGGGGGGFGGGFCFFFGGGFGGCEEGFGGGGGDC7CBF@=FFFFAFGEFCFDFCFFGFGGGFGFFFGG8ECEE,@FGGGFEGGDFFGGFCFG6@CEDGGGFG6@:9CFFFFGGCDFBCF8FAE>@CCFG*;C:7BDD)>BF>DD@6@CFE4=EEG(,52@EFGE5;68/(:(,((4*):99<?F42)CAA7*.,4::;<32((*.:::0(6<)65
@M04650:207:000000000-C238N:1:1101:19266:4939 2:N:0:19
GGACTACCGGGGTTTCTAATCCTGTTTGCTCCCCACGCTTTCGAGCCTCAGTGTCAGTTACAGGCCAGAGAGCCGCTTTCGCCTCCGGTGTTCCTCCATATATCTACGCATTTCACCGCTACACATGGAATTCCACTCTCCTCTCCTGCACTCAAGTCTCCCAGTTTCCAATGCACACAATGGTTGAGCCACTGCCTTTTACATCAGACTTAAGAAACCACCTGCGCTCGCTTTACGCCCAATAAATCCGGACAACGCTTGGGACCTACGTATTACCGCGGCTGCTGGCACGTAGTTAGCC
+
CCCCCGGGGGGGGGGGGGGGGGGGGGGGGGGGGGGGGGGGGGFGGGGGGGGGGGGGGGGGGGGGGGGGGGGGGFGGGGGGGGGGGGGGGGGGGGGGGGGGGGGGGGGGGGEEGGGGGGGGGGGGGGGGGGGGGGGGGGGGGGGFGFGGGGGFF8FGGGGGGGGGGGGGGGGGGGGGGGGGFG6DGGGGGGGGFGGGGGFGGFGFFGGFFG:DEFFGFFGGFG9=DF@5=GFFFFFCE<7BE6;EGGEFGF;;@:C6)-12:<4?G8:7(8:29+))+/(7(,29<>:(4*41,:??<+6<:
@M04650:207:000000000-C238N:1:1101:11157:4970 2:N:0:19
GGACTACTGGGGGGTCTAATCCTGTGTGCTCCCCACGCTTTCGAGCCTCAGTGTCAGGTACAGGCCAGAGAGCCGCGTTCGCGGCCGGGGGTCCGCCAGATAGCAACGGAGTTAACCGCTAAACAGGGAATGCCACTCGCAGAGCGGGCACGCAAGTCGCGCAGGTGCCAAGGGAAACAAGGGTGGAGCGACAGCAGGGGACAACAGACGGAAGAAACAACAGGAGAACGCGGGAAGGCCAAGAAAACCGGAAAAAGCAGGGGAGGGACGTATGACGGAGGGTGGAGGAAAGAAGGGAGCG
+
8CC@,;C6CEGG+++,,9C,,,,96,,:,,,:,84+@+,,+,8?F+4,94B5@,<5C<5?,5A<++4BEFFE+:@++3++8+++++8@+>***,***1*8,8,,,7,4*<**+,7,,4*/4*4,7+=C8*0++22++*/****)***2*2/)**2:++*1**2:*1++*2221*2*1*:808C2*:*;**2**1******1)1))*20()*1(1067(*1(*..(0())1(((*.-0(**/.3:45((*0)-,)*(1(((,2/-)*,-(4(,)2.-*5032(--((,-(*.:(,4((*-(,
@M04650:207:000000000-C238N:1:1101:21163:5014 2:N:0:19
GGACTACCGGGGTATCTAATCCTGTTTGCTCCCCACGCTTTCGAGCCTCAGTGTCAGTTACAGGCCAGAGAGCCGCTTTCGCCTCCGGTGTTCCTCCATATATCTACGCATTTCACCGCTACACATGGAATTCCACTCTCCTCTCCTGCACTCAAGTCTCCCAGTTTCCAATGCACACAATGGTTGAGCCACTGCCTTTTACATCAGACTTAAGAAACCACCTGCGCTCGCTTTACGCCCAAGAAATCCGGACAACGCTCGGCACCTACGTATTACCGCGGCTGCTGGCACGTAGTTAGCC
+
CCCCCGGGGGGGGGGGGGGGGGGGGGGGGGGGFGGGGGGGGGGGGGGGGGGGGGGGGFGGGGGGGGFGGGGGFCFG7CDAFGGDGCEGGGGGFGGGGF<FGGCAFGFFCEDGGGEG9FGGGFGFEEGGFFFGGGGGGGGGGGGFGGGGGGGFGGFFDGFG8FGFFGGGGCGGGGGGGFCGC9DGGGFGGGCGCGFGGGGGGFGFFDFFE5EGCCGCA=8DDG@FFF2)-/(5(76):1ECE0((2CE3DBF;6>GFCB0,42*->8348:B79842<C;4>;9>BBF?F=8E:488)+65.
@M04650:207:000000000-C238N:1:1101:20891:5033 2:N:0:19
GGACTACCGGGGTTTCTAATCCTGTTTGCTCCCCACGCTTTCGAGCCTCAGTGTCAGTTACAGGCCAGAGAGCCGCTTTCGCCTCCGGTGTTCCTCCATATATCTACGCATTTCACCGCTACACATGGAATTCCACTCTCCTCTCCTGCACTCAAGTCTCCCAGTTTCCAATGCACACAATGGTTGAGCCACTGCCTTTTACATCAGACTTAAGAAACCACCTGCGCTCGCTTTACGCCCAATAAATCCGGACAACGCTTGGGACCTACGTCTTACCGCGGCTGCGGGCGCGTAGTTATCC
+
CCCCCGGGGGGGGGGGGGGGGGGGGGGGGGGGGGGGGGGGGGGGGGGGGGGGGGGGGGGGGGGGGGGGGGGGGGGGGGGGGGGGEFFGGGGGGGGGGGGGGGGGGGGGGGGGGGGGGGGGGGGGGGGGGGFGGGGGGGGGGGGFGGG?FEGFGGGGFG;DEGGGGGGGGGGGGGGGGGGGABFGGGGGGF7C6CGGGGGGGFGFFC79@FEFEGGGFFDFFG@4=DF4>DF@=FA<EFGED?F;DGC<FFB09>;:>6:???9(9C02:BB(,CAA@*-(2(((-(--7*-2-1(-6+)..
@M04650:207:000000000-C238N:1:1101:23109:5036 2:N:0:19
GGACTACCAGGGTTTCTAATCCTGTTTGCTCCCCACGCTTTCGAGCCTCAGTGTCAGTTACAGGCCAGAGAGCCGCTTTCGCCTCCGGTGTTCCTCCATATATCTACGCATTTCACCGCTACACATGGAATTCCACTCTCCTCTCCTGCACTCAAGTCTCCCAGTTTCCAATGCACACAATGGTTGAGCCACTGCCTTTTACATCAGACTTAAGAAACCACCTGCGCTCGCTTTACGCCCAATAAATACGGACAACGCTTGGGACCTACGTATTACCGCGGCTGCTGGCACGTAGTTAGCC
+
CCCCCGGGGGGGGGGGGGGGGGGGGGGGGGGGGGGGGGDGGGGGGGGEGFGGGGGGGGGGGGGGGGGGGGGGGGGGGGGGGGGGGGGGGGGGGGFGGGGGGGGGGGGGGGGCFFGGGGGGGGGFCCGGGDFGGGGGGGGGGGGFGGGGGGGFGGGGGGGGCGGGFGDFDGGGFGGGGGGDGGGGFGGGGGGGGGGGGGFE7AFFFFFF@D;DEFGGFFGGFGFFBE>5AD@F>DCCB?GGGFD3FC?);>>DBFGFG660=0D;GC0>BF?FFFDFFG13>99>?:>B:*.:4??:)06<8
@M04650:207:000000000-C238N:1:1101:5538:5068 2:N:0:19
GGACTACCGGGGTATCTAATCCTGTTCGCTACCCACGCTTTCGAGCCTCAGTGTCAGTTACAGACCAGAGAGCCGCTTTCGCCACCGGTGTTCCTCCATATATCTACGCATTTCACCGCTACACATGGAATTCCATTCTCCCCTTCTGCACTCAAGTTCGACAGTTTCCAAAGCATACTATGGTTGAGCCACCGCCTTTAACTTCAGACTGATCAAACCACCTGCGCTCGCTTTACGCCCAATAAATCCGGACAACGCTCGGGACCTACGTATTACCGCGGCTGCTGGCACGTAGTTAGCC
+
CCCCCFFGGGGGGGGGGE9F9FGGGGCFEGGGGGFGEGGGDFFFGGGGCDGCGGGGGGGGGGGGGGGGFGGGFFEGG@FG@EGGGGGGFGBFGGGGGGGGGGGFGGFDGC7CEFGGGD6=CFFF9FGGGFGGGGGGGGGGGFGBFEEGGFGF@EFGDFGGGGCEFGGFGGFBDCFFGFFEFGGDGG6DEDG6,@5CDDFDCF9==>CFB>*39++;ABCD=DB>=/(:95;;;=+9)1C*:0@;FCC?*:)495<:D>::9>9958:)4:?29+56<7(3(04>62)4::4:40,8>:<).
@M04650:207:000000000-C238N:1:1101:6258:5107 2:N:0:19
GGACTACCGGGGTTTCTAATCCTGTTTGCTCCCCACGCTTTCGCACCTGAGCGTCAGTCTTTGTCCAGGGGGCCGCCTTCGCCACCGGTATTCCTCCAGATCTCTACGCATTTCACCGCTACACCTGGAATTCTACCCCCCTCTACAAGACTCTAGCCTGCCAGTTTCGAATGCAGTTCCCAGGTTGAGCCCGGGGATTTCACATCCGACTTGACAGACCGCCTGCGTGCGCTTTACGCCCAGTAATTCCGCTTAACTCTTGAACCCTCCGTATTACCGCGGCTGCTGGCCCGGAGTTAGC
+
CCCCCGGGGGGGGGGGGGGGGGGGGGGGGGGGGGGGGGGGGGDGCGGGFAEGGGGGGGGDFCFGGGGGC7@EFFGGGGGGGGGCFGGGGFFGGGCDGEGGGGGGGGGGGGGGGGAFFGGGGGGGGGGFFGGGG?>EFFGGGGGFFGF,39BFGGGFFC98EGGGGGGG*@DEC?9?9CEF,,>8FGG6?FCF=ED=)9CGFFGFF;FE?GGCEGG74@GGFD9?FF95(9191C5:F<CEG0(577:4>@:(,)*-2))6A2*)2@?(2<082*:<C7((((1(-(544*(:(,-(-8)).
@M04650:207:000000000-C238N:1:1101:23529:5116 2:N:0:19
GGACTACCCGGGTTTCTAATCCTGTTTGCTCCCCACGCTTTCGAGCCTCAGTGTCAGTTACAGGCCAGAGAGCCGCTTTCGCCTCCGGTGTTCCTCCATATATCTACGCATTTCACCGCTACACATGGAATTCCACTCTCCTCTCCTGCACTCAAGTCTCCCAGTTTCCAATGCACACAATGGTTGAGCCACTGCCTTTTACATCAGACTTAAGAAACCACCGGCGCTCGCTTTACGCCCAATAAATCCGGACAACGCTTGGGACCTACGTATTACCGCGGCTGCTGGCACGTAGTTAGCC
+
CCCCCGGGGGGGGGGGGGGGGGGGGGGGGGGGGGGGGGGGGGGGGGGGGGGGGGGGGGGGGGGGGGGGGGGGGGGGEGGGGGGGGGGGEGGGGGGGGGGGGGGGGGGGGGGGGGGGGGGGGGGGGGGGGFFGGGGGGGFGGGGFGGGGGGGFGGGGGGGGGGGGFAFGGGGGGGCCGGGGGG6FFG?FGGGGGGGCGFGGFFGFFGGAEG9+9BC>FDC99D))5?@>2)6(:C+.57EGD0()>FCEGF:10;C<<>2??096<EF2:?F?<@<AF<9>(49(22)5:*.2,((-)+).5
@M04650:207:000000000-C238N:1:1101:17059:5154 2:N:0:19
GGACTACCAGGGTTTCTAATCCTGTTTGCTCCCCACGCTTTCGAGCCTCAGTGTCAGTTACAGGCCAGAGAGCCGCTTTCGCCTCCGGTGTTCCTCCATATATCTACGCATTTCACCGCTACACATGGAATTCCACTCTCCTCTCCTGCACTCAAGTCTCCCAGTTTCCAATGCACACAATGGTTGAGCCACGGCCTTTTACATCAGACTTAAGAAACCACCTGCGCTCGCTTTACGCCCCATAAATCCGGACAACGCTTGGGCCCTACGTATTACCGCGGCTGCTGGCACGTAGTTAGCC
+
CCCCCGGGGGGGGGGGGGGGGGGGGGGGGGGGGGGGGGGGGGGFFGEGFGG@FGGB<FFGCFGGGGGGGF<BFGGG:FGGGGG7FFGGGGEGGGGGGF<FGGGGGCGGGDGGGGGGGGGGGEGG9,CCFEEFGGGGGG8EGGGF?EDDFGGFFFCGAE@9=FGGGFGG;@36DF,=@D8+,F@BE+,3,D>A++@EDFG7+9,3=+*9@798A>+=6@G>>C2)>*5>()/((=C>5/1=*6887FC?F):<0:5?39(4215(98(,,-()-3).CC1((4,-(4.(4*4:.(8.63.).
@M04650:207:000000000-C238N:1:1101:17024:5170 2:N:0:19
GGACTACTAGGGTTTCTAATCCTGTTTGCTCCCCACGCTTTCGCACCTGAGCGTCAGTCTTTGTCCAGGGGGCCGCCTTCGCCACCGGTATTCCTCCAGATCTCTACGCATTTCACCGCTACACCTGGAATTCTACCCCCCTCTACAAGACTCTAGCTGGACAGTTTTAAATGCAATTCCCAGGTTGAGCCCGGGGCTTTCACATCTAACTTATCCAACCGCCTGCGTGCGCTTTACGCCCAGTAATTCCGATTAACGCTTGCACCCTCCGTATTACCGCGGCTGCTGGCACGGAGTTAGC
+
CCCCCGGGGGGGGGGGGGGGGGGGGGGGGGGGGGGGGGGGGGGGGGGGGGGGGGGGGGGGGGGGGGGGGGGGGGGGGGGGGGGGGGGGGGGGGGFGGGGGGGGGGGGGGGGGGGGGGGGGGGGGGGGGGGGGGGGGGGGGGGGFGGGGFGGFGGGGGGGGGGGGFFAAFGGGGGGGCFGGGFGGGGGGGGGGGGGDDGGGGFGF+;FAEFGGFFGGFFGG@GF<FF@FFGF>>GFFFFGGGFFFGGFAGFF:?FDFGF9:?BC>FGF68:>B<C:4CG?;070>;:BBFGFF?96(8FFA:
@M04650:207:000000000-C238N:1:1101:22585:5177 2:N:0:19
GGACTACCAGGGTTTCTAATCCTGTTTGCTCCCCACGCTTTCGAGCCTCAGTGTCAGTTACAGGCCAGAGAGCCGCTTTCGCCTCCGGTGTTCCTCCATATATCTACGCATTTCACCGCTACACATGGAATTCCACTCTCCTCTCCTGCACTCAAGTCTCCCAGTTTCCAATGCACACAATGGTTGAGCCACTGCCTTTTACATCAGACTTAAGAAACCACCTGCGCTCGCTTTACGCCCAATAAATCCGGACAACGCTTGGGACCTACGTATTACCGCGGCTGCTGGCACGTAGTTCGCC
+
B@CCCFGGGGGGGGGGGGGGGGGGGGGGGGGGGGGGGGGGGGGGGGGGGGGGGGGGGGGGGGGGGGGGGGGGGGGGGGGGGGGGGGGG@FGGGGGGGGGGGGGGGGGGGGGGGGGGGGGGGGFGGFGGFEAFGGGGGGGGGGGFGGGGGGGFC8EGGGGGFGGGGGGGGGGGGGGGGGGGGGGGGGGGGFEGFGGGFGGGGFGFFGG>CG>:EGGGA@CFDGFFFFB>98@>55+/:@GDGDD;GGEFGDBFFDG@C97<D6<:C=:2:<:<>E>FGC9;6>F>BBB:?=4C87:1A+498
@M04650:207:000000000-C238N:1:1101:22939:5184 2:N:0:19
GGACTACAAGGGTATCTAATCCTGTTTGCTCCCCACGCTTTCGAGCCTCAGTGTCAGTTACAGGCCAGAGAGCCGCTTTCGCCTCCGGTGTTCCTCCATATATCTACGCATTTCACCGCTACACATGGAATTCCACTCTCCTCTCCTGCACTCAAGTCTCCCAGTTTCCAATGCACACAATGGTTGAGCCACTGCCTTTTACATCAGACTTAAGAAACCACCTGCGCTCGCTTTACGCCCAATAAATCCGTACAACGCTTGGGACCTACGTATTACCGCGGCTGCTGGCACGTAGTTGGCC
+
CCCCCFGGGGGGGGGGGGGGGGGGGGGGGGGGGGGGGGGGGGGGGGGCGDFGGAFGGGGGGGGGGGGGGGDGGGGGGGGGGGGGGGGGEGGGGFGGGGGGGGGGGGGGGGGGGGGGGGGDGGGGGGGGG@AEFFGGFFEGGFFFGGGGGGGBDFEDFGDFGGGGFGGGGGGGGGGDFFGFGGFGFG?FGGGD77?FGGGGGF9FF?FFFGFGFGGFFB>DBD=B9?=A>D@FBF6>?DCFG6@F=CC<F>23;AG)C1(370>1CEF7?FB)6A4ACC1>09160:?>?7<EF(34A0(,)
@M04650:207:000000000-C238N:1:1101:13465:5194 2:N:0:19
GGACTACCCGGGTATCTAATCCTGTTTGCTCCCCACGCTTTCGCACCTGAGCGTCAGTCTTTGTCCAGGGGGCCGCCTTCGCCACCGGTATTCCTCCAGATCTCTACGCATTTCACCGCTACACCTGGAATTCTACCCCCCTCTACAAGACTCTAGCCTGCCAGTTTCGAATGCAGTTCCCAGGTTGAGCCCGGGGATTTCACATCCGACTTGACAGACCGCCTGCGTGCGCTTTACGCCCAGTAATTCCGATTAACGCTGGCACCCTCCTTATTACCGCGGCTGCTGGCACGGAGTTAGC
+
CCCCCGGGGGGGGGGGGGGGGGGFFGGGGGGGGGGGGGGGGGGGGGGGGGGGGGGGCFFGGGGGGGGGGGGGGGGGGGEGGGGGGGGGCGGGGGGGGGGGGGGGGGGGGGGGGFFFFFGGGGGGFFGGGGGGGGGGDDEFGGGFFGGGACFAGGFEFGGFGGCF7EGGD@>FGGFGGGGGGGFGGG>C,?DFGGGEGGGF>ACFFFG8;D<<@>CFF;GFBGBFFFF>(/4;0EF>F:8EE?:?CC)<7@@B0<C4>611((1(2;2111())3:2CC17>9>>6?)28C4F:((4:66-4
@M04650:207:000000000-C238N:1:1101:17827:5233 2:N:0:19
GGACTACTGGGGTATCTAATCCTGTTTGCTCCCCACGCTTTCGAGCCTCAGTGTCAGTTACAGGCCAGAGAGCCGCTTTCGCCTCCGGTGTTCCTCCATATATCTACGCATTTCACCGCTACACATGGAATTCCACTCTCCTCTCCTGCACTCAAGTCTCCCAGTTTCCAATGCACACAATGGTTGAGCCACTGCCTTTTACATCAGACTTAAGAAACCACCTGCGCTCGCTTTACGCCCAATAAATCCGGACAACGCTTGGGACCTACGTATTACCGCGGCTGCTGGCACGTAGTTAGCC
+
CCCCCGGGGGGGGGGGGGGGGGGGGGGGGGGGGGGGGGGGGGGGGGGGGGGGGGGGGDGGGGGGGGGGGGGGGGGGEFGGGGGGGGGGGGGGGGGGGGGGGGGGGGGGGGGGGGGGGGGGGGGGGGGGGGGGGGGGGGFGGGGBGGGGGGGFGGGGEFFGGGCGFGGC9;DF6DFGGGGGGG8>@7@<EFEGGGGGFGGGCF;9EGGFFGFFCDC:CDFGFGB=BFFE>GF2>4:CA?EGGF@EFG?<<B)63:F;D;?D?:/:FE?7?:77AFDACD1916>F?:>(4>?E:04:A<4<5
@M04650:207:000000000-C238N:1:1101:20626:5261 2:N:0:19
GGACTACTGGGGTTTCTAATCCTGTTTGCTCCCCACGCTTTCGAGCCTCAGTGTCAGTTACAGGCCAGAGAGCCGCTTTCGCCTCCGGTGTTCCTCCATATATCTACGCATTTCACCGCTACACATGGAATTCCACTCTCCTCTCCTGCACTCAAGTCTCCCAGTTTCCAATGCACACAATGGTTGAGCCACTGCCTTTTACATCAGACTTAAGAAACCACCTGCGCTCGCTTTACGCCCAATAAATCCGGACAACGCTTGGGACCTACGTATTACCGCGGCTGCTGGCACGTAGTTAGCC
+
CCCCCGGGGGGGGGGGGGGGGGGFGGGGGGGGGGGGGGGGGGGGGGGGGGGFGGGGGEGGGGGGGGGGGGGGGGGG@CFBFGGGGGGGGGEEGGGGGGGGGGGGGGGGGGGEFGGGGGGGEEFGGGGGGFFGGGGGGGGGGGGFGGGGGGGFGGGGGGGGFGGGFGGGDFGGGFGGGGGFGGGGGGGGGGFGC?EFGGGGGFFFFGGFFFCGEFDGFFGG=GBE299AAGFDF5AC59EEG;@@GGC57A>DFAF(8:<;??GFGGF2:???4<>BC*29>>99(.:7:64A4:<:2+.64
@M04650:207:000000000-C238N:1:1101:20867:5271 2:N:0:19
GGACTACCGGGGTTTCTAATCCTGTTTGCTCCCCCCGCTTTCGCACCTGAGCGTCAGTCTTTGTCCAGGGGGCCGCCTTCGCCACCGGTATTCCTCCAGATCTCTACGCATTTCACCGCTACACCTGGAATTCTACCCCCCTCTACAAGACTCTAGCTGGACAGTTTTAAATGCAATTCCCAGGTTGAGCCCGGGGCTTTCACATCTAACTTATCCAACCGCCTGCGTGCGCTTTACGCCCAGTAATTCCGATTAACGCTTGCACCCTCCGTATTACCGCTGCTGCTGGCACGGAGTTAGC
+
CCCCCGGFGGGGGGGGGGGGGGGGGGGGGGGGGG@FGGEGGGGGGGGGGGGGGGGGGGGFGGGGGGGG8BFGGGGGGGGGGGGGGGGGGDGGGGGGGGGGG8FGGGGGDCGGGGGGGGGDGGGGGGGGGGGGGCFGG8EGGGGFCGGFCCGFGGDGGEEGGGGGFCFFFGGFGGGGGGGGGGGGCFGFGGFGEGGGGGGGGFGF+CCFFFFGF=DFF>GDFGFF:F>B:DBFFCFFF:GGG:6(0:<>FF@<::DFGBFF:BC2=FF:(29B?GFFGGFF(49:DB?>?C(<366>:8)..
@M04650:207:000000000-C238N:1:1101:17958:5307 2:N:0:19
GGACTACCAGGGTATCTAATCCTGTTTGCTCCCCACGCTTTCGCACCTGAGCGTCAGTCTTTGTCCAGGGGGCCGCCTTCGCCACCGGTATTCCTCCAGATCTCTACGCATTTCACCGCTACACCTGGAATTCTACCCCCCTCTACAAGACTCTAGCTGGACAGTTTTAAATGCAATTCCCAGGTTGAGCCCGGGGCTTTCACATCTAACTTATCCAACCGCCTGCGTGCGCTTTACGCCCAGTAATTCCGATTAACGCTTGCACCCTCCGTATTACCGCGGCTTCTGGCACGGAGTTAGC
+
CCCCCGGGGGGGGGGGGGGGGGGGGGGGGGGGGGGGGGDGFGGGGGGGGECGGGGGGGGGGGGGGGGGG@FEEGGGGGGGGGGGG<FGFGGFGGGGGGGCGGGGGGGGGGEGGGGGGGGGGGGCFAFFFGGGGGFFGDFGGGGFGGGGGGGFGGGGGFFGGGFGFFCCGDEGGGD@EFFC9FFFCGFGGGG>C*CEGGGGGFGFFF7AEGGGFFGGFFGG@G>DDFB>1DFB>EFFFFEEE?<?GGFFG4FB?BGDGF9:<:5<D6184:6?B@0:EF?>>990(.4)4EFG?(((,85-.
@M04650:207:000000000-C238N:1:1101:23884:5315 2:N:0:19
GGACTACTGGGGTTTCTAATCCTGTTTGCTCCCCACGCTTTCGCACCTGAGCGTCAGTCTTTGTCCAGGGGGCCGCCTTCGCCACCGGTATTCCTCCAGATCTCTACGCATTTCACCGCTACACCTGGAATTCTACCCCCCTCTACAAGACTCTAGCTGGACAGTTTTAAATGCAATTCCCAGGTTGAGCCCGGGGCTTTCACATCTAACTTATCCAACCGCCTGCTTGCGCTTTACGCCCAGTAATTCCGATTAACGCTTGCACCCTCCGTATTACCGCGGCTGCTGGCTCGGAGTTAGC
+
CCCCCGGGGGGGGDGGGGGGGGGGGGGGGGGGGCEGGGGGGGGGGGGFGFGGGGGGGFGGGGCFGGFGGGGGGGGGGGGCFGGGGFGGGGGG9FDDFGGGGFFGG9FFGGGCGGGGGGGGGGGGGGGG8FFFGGGGGGG>EGGFFGG9AFGFGGGFCC;8CEGGFGFFGFGGGGGAFFGGGFGCFF>FGGGGGGEGDGCCFAC@A<7ACFFG;C>CFEFGFGB@FF(17DBFFG3<F:EEEB04CFAFG?)8(5*5D2>?FFF<=C12:<6:(A:AG>?B>>>B>BFB:G.<9947:E2-)
@M04650:207:000000000-C238N:1:1101:22728:5324 2:N:0:19
GGACTACCGGGGTATCTAATCCTGTTTGCTCCCCACGCTTTCGAGCCTCAGTGTCAGTTACAGGCCAGAGAGCCGCTTTCGCCTCCGGTGTTCCTCCATATATCTACGCATTTCACCGCTACACATGGAATTCCACTCTCCTCTCCTGCACTCAAGTCTCCCAGTTTCCAATGCACACAATGGTTGAGCCACTGCCTTTTACATCAGACTTAAGAAACCACCTGCGCCCGCTTTACGCCCAATAAATCCGGACAACGCTTGGCACCTACGTATTACCGCGGCTGCTGGCCAGTAGTTAACC
+
CCCCCGGGGGGGGGGGGGGGGGGGGGGGGGGGGGGGGGGGGGGGGGGGGGFCFGGGGGGGGGGGGGGGGFGGGGGG+FGGGGGGDFGGCEGGGGGGGEAFFFFGGGFGGGGGGGGGGGGGGGGGGFGGGGGGGGGGG89FFGGFFGGGGGGFGGGGDF;DGGGGGFGGGGFFGGGGGGG?EG@,@:DGGDEGFF??CGGGCF,+;+;*3*=+:C@FFFGF=D=2>?@)(/529EFC>;EGG;=;G76<GDFD95;0)-(408*47F00,(()-<:4C*((4;,33,,415(*.).))+).5
@M04650:207:000000000-C238N:1:1101:24908:5327 2:N:0:19
GGACTACCCGGGTATCTAATCCTGTTTGCTCCCCACGCTTTCGAGCCTCAGTGTCAGTTACTGGCCAGATAGCCGCTTTCGCCTCCGGTGTTCCTCCATATATCTACGCATTTCACCGCTACACATGGAATTCCACTCTCCTCTCCTGCACTCAAGTGACCCAGTTTCCAATGCACATACTGGTTGAGCCACTGCCTTTTACACCAGACTTTATAAACCACCTGCGCGCGCTCTACGCCCCATAAATCCGGACAACGCTTGGGACCTACTTATTACCGTGGACGCTGTCACGAAGTTTGCC
+
CCCCCGGGGGGGFFGGCCFFGGAFGGGGGGFGGDGGEGGFGFGDEEGDFGF,CFGGGGGGG,C8FFCFC,@BEFFG+B@F7F:7FF:EEGFGGD;EEA<FEFGGFFFB+@BCFGFGG>EDGGGGCAE8FGGGG9DFD,7EEDFFF8,,ADEFFGFF,,33=,=?FCFF;BC,A:,222,,@3,83+7,93,,9CGD9BFF78@*?***59F+*+5+?C8*4?=5>45*(2-((221),:<*,534C?)2)289)90/4-(1(*4CE077)--<F).3*((((.((43(5+-*,((-6+6).
@M04650:207:000000000-C238N:1:1101:8420:5375 2:N:0:19
GGACTACCCGGGTTTCTAATCCTGTTTGCTCCCCACGCTTTCGCACCTGAGCGTCAGTCTTTGTCCAGGGGGCCGCCTTCGCCACCGGTATTCCTCCAGATCTCTACGCATTTCACCGCTACACCTGGAATTCTACCCCCCTCTACAAGACTCTAGCTGGACAGTTTTAAATGCAATTCCCAGGTTGAGCCCGGGGCTTTCACATCTAACTTATCCAACCGCCTGCGTGCGCTTTACGCCCAGTAATTCCGATTAACGCTTGCACCCTCAGTATTACCGCGGCTGCTGGCACGGAGTTAGC
+
CCCCCGGGGGGGGGGGGGGGGGGGGGGGGGGGGGGGGGGGGGFGGGGGGGFGGGGGGFGGGGGGGGGGGGGGGGGGGGGGGGGEFGGGGGGGGGGGGGFFGGGGGGGGGGGGGEGGGCEGGGGGGGGGGGGGGGGGGGFGGGGFDGGDCGFFGFGGGGGGCFGGFGGGGGGGGGGGD>G7EFFFGG>GDFGGGCE=DDGGGFGF+8>FEGGGFGFDFEGGFGFD<FFFFC>BFGFDF?GGG:?27D<AGFFFFFGFGBFFFFGFGF084((.5+:<FG?;>BF626?0,=(<:;9>?6:A6
@M04650:207:000000000-C238N:1:1101:23177:5469 2:N:0:19
GGACTACCCGGGTTTCTAATCCTGTTTGCTCCCCACGCTTTCGCACCTGAGCGTCAGTCTTTGTCCAGGGGGCCGCCTTCGCCACCGGTATTCCTCCAGATCTCTACGCATTTCACCGCTACACCTGGAATTCTACCCCCCTCTACAAGACTCTAGCTGGACAGTTTTAAATGCAATTCCCAGGTTGAGCCCGGGGCTTTCACATCTAACTTATCCAACCGCCTGCGTGCGCTTTACGCCCAGTAATTCCGATTAACGCTTGCACCCTCCGTATTACCGCGGCTGCTGGCACGGAGTTAGC
+
CCCCCGGGGGGGGGGGGGGGGGGGGGGGGGGGGGGGGGGGGGGGGGGGGGGGGGGGGFFGGGGGGGGGFEGGGGGGGGGGFGDGGGGGGGGGFGFGGGGGGGFGGGGFDGDEFGDGGGGGGGGGGGGGGGGGGGGGGGFEGGGFGGGGGGGFGGGGGGGFGGGGGGAFGFGGGGFAFGFGGFFCFFGGGGGGGGGGD)FCGFFFFGFCEGGGFGGGFFGGFGFFFFFFFGBB>EF<F?8CEBFFGDABGF?::>DDG(3?BFGFCFF1<?08:FBBGG:B>F002<D?0E1E?633:G>D:
@M04650:207:000000000-C238N:1:1101:18144:5470 2:N:0:19
GGACTACCGGGGTTTCTAATCCTGTTTGCTCCCCACGCTTTCGAGCCTCAGTGTCAGTTACAGGCCAGAGAGCCGCTTTCGCCTCCGGTGTTCCTCCATATATCTACGCATTTCACCGCTACACATGGAATTCCACTCTCCTCTCCTGCACTCAAGTCTCCCAGTTTCCAATGCACACAATGGTTGAGCCACTGCCTTTTACATCAGACTTAAGAAACCACCTGCGCTCGCTTTACGCCCAATAAATCCGGACAACGCTTGGGACCCACGTATTACCGCGGCCGCTGGCCCGTAGTTTGCC
+
CCCCCGGGGGGGGGGGGGGGGGGGGGGGGGGGGGGGGGGGGGGGGGGGGGGFGGGGGGGGGGGFGGGGGGGGGGGG+FFGGGGCCGGGGGGGGGGGGGGGGGGGGGGGGGGGGGGGGGGGGGGGCFGGGFFGGGGGGGFGGGGFGGDGGGGFGDGGGGDFGGGGGGGGGGGGGGGFFGEGGGGFG7@D2D8C79C6FDGGGFBFF79FE>9CEF>FFFGF4D7)56@458=2@F6)./:C:=1=GGE<CB580.<()1(,::F0CE((--42:F))<*0,17,-42,3,/4*(-4-:+5).
@M04650:207:000000000-C238N:1:1101:9193:5487 2:N:0:19
GGACTACTGGGGTTTCTAATCCTGTTTGCTCCCCACGCTTTCGCACCTGAGCGTCAGTTACAGGCCAGAGAGCCGCTTTCGCCACCGGTATTCCTCCAGATCTCTACGCATTTCACCGCTACACCTGGAATTCTACCCCCCTCTACAAGACTCTAGCTGGACAGTTTTAAATGCAATTCCCAGGTTGAGCCCGGGGCTTTCACATCTAACTTATCCAACCGCCTGCGTGCGCTTTACGCCCAGTAATTCCGATTAACGCTTGCACCCTCCGTATTACCGCGGCTGCTGGCACGGAGTTAGC
+
CCCCCGGGGGGGGGGGGGGGGGGGGGGGGGGGGGGGGGGGGGGGGGGGGGGGGGGGGFGGGGGGGGGGGGGGGGGGCGDGGGGGGFGGGGGGGFGGGGGGGGFGGGGGGDGCFGGGGGEGEGGGGGGGGGGGGGGGGF6FG>EFFGGGDCFBGFGGGFF8?FGGFD7CFCDFGCFGFFGG,,@8DFGGGGGFGGDGG>FFGFGFFGF88DFG@C+=B3FD@DBDFF9B;CBF9GFCF?CEG6?BGGBFGF?<?>D<GFFFFB3)2;?B?07?:F:AGC8404996?:7:E79?>0((;246
@M04650:207:000000000-C238N:1:1101:26166:5508 2:N:0:19
GGACTACCCGGGTTTCTAATCCTGTTTGCTCCCCACGCTTTCGAGCCTCAGTGTCAGTTACAGGCCAGAGAGCCGCTTTCGCCTCCGGTGTTCCTCCATATATCTACGCATTTCACCGCTACACATGGAATTCCACTCTCCTCTCCTGCACTCAAGTCTCCCAGTTTCCAATGCACACAATGGTTGAGCCACTGCCTTTTACATCAGACTTAAGAAACCACCTGCGCTCGCTTTACGCCCAATAAATCCGGACAACGCTTGGGACCTACGTATTACCGCGTCTGCTGGCACGTAGGTAGCC
+
BCCCCGGGGGDCFFGGGGGGGGFGGGGGGGGGGGGGGGGFGGGGGGGGGGGEGGGGGGCFFFGGGGGGGCGGGGGG:FFGGGGDGGGGFGGDGGGGGGGGGGGGGGGGGGGEGGGGFGGGGGGGGGGFFEFFGFGGFGGGGGGFGGGGGGGFGC8==E9DDC8DBDGGGGGGGGGGFG==EGFBF7C87DFE6FFGGDGGFFFF;?FFB7+51?FFF=6F=>>=2@A659=22C8>E;E7@=F)>FE?FF)(.);=D@4?8?<(9C????F2<GAFG333(436).87?64*,(((.32,4
@M04650:207:000000000-C238N:1:1101:24578:5549 2:N:0:19
GGACTACAGGGGTATCTAATCCTGTTTGCTCCCCACGCTTTCGAGCCTCAGTGTCAGTTACAGGCCAGAGAGCCGCTTTCGCCTCCGGTGTTCCTCCATATATCTACGCATTTCACCGCTACACATGGAATTCCACTCTCCTCTCCTGCACTCAAGTCTCCCAGTTTCCAATGCACACAATGGTTGAGCCACTGCCTTTTACATCAGACTTAAGAAACCACCTGCGCTCGCTTTACGCCCAATAAATCCGGACAACGCTGGGGACCTACGTATTACCGCGGCTGCTGTCCCGTAGTTAGCC
+
CCCCCGGGGGGGGGGGGGGGGGGGGGGGGGGGGGGGGGGGGGGGGGGGGGGGGGGGGGGGGGGGGGGGGGGGGGGGGGGGGGGGGGGGCEGGGGGGGGGGGGGGGGGGGGGGGGGGGGGGGGGGGGGGFFFGGGGGGGGGGGGFGEGGGGGFGGFGGGDFFGFFFGGFGFGGGGGGGGGGGG8DFECECFFGGGGGGGGG7;EFFGGFEG?DE7:BACFFFGFFDF2*492=DGF>55=<FD@);CCEGA81>>D071,(-476D;:<BFF?AEFFCD17(9>F:?D)4+)14((--+6<8
@M04650:207:000000000-C238N:1:1101:11420:5567 2:N:0:19
GGACTACCAGGGTTTCTAATCCTGTTTGCTCCCCACGCTTTCGCACCTGAGCGTCAGTCTTTGTCCAGGGGGCCGCCTTCGCCACCGGTATTCCTCCAGATCTCTACGCATTTCACCGCTACACCTGGAATTCTACCCCCCTCTACAAGACTCTAGCTGGACAGTTTTAAATGCAATTCCCAGGTTGAGCCCGGGGCTTTCACATCTAACTTATCCAACCGCCTGCGTGCGCGTTACGCCCAGTAATTCCGATTCACGCTTGCACCCTCGGTATTACCGCGGCGGCTGGCACGGTGTTAGC
+
@CCCCDFGGGGGGGEGGGGCEFGGEFCFGGGGGGGGGGGG<FGF:FGGGCCGG@FGGFGGGGFGFGGGCFGG>@@FGGGFGCGGCFCFGGGGFGFFGEGFGGGGFCFGGE:CFFGGGGGGCF9EFFGGBFFGGGGGGGDFGGEFGGGG<D8A8@EFGGGGGFGFFFGFC,;;CFCFFFC9FFGGD9DGGGGGEGG5)/,>FFGF6D76?CD+;CFGFFGG@D>?@A;DFGFF(:)8B:EEG:?7FG2:F?960>*6C<?:BFC3=FF16(18<5<9F7376>1(26>>:=(313(-4;))6
@M04650:207:000000000-C238N:1:1101:26035:5570 2:N:0:19
GGACTACCCGGGTTTCTAATCCTGTTTGCTCCCCACGCTTTCGCACCTGAGCGTCAGTCTTTGTCCAGGGGGCCGCCTTCGCCACCGGTATTCCTCCAGATCTCTACGCATTTCACCGCTACACCTGGAATTCTACCCCCCTCTACAAGACTCTAGCTGGACAGTTTTAAATGCAATTCCCAGGTTGAGCCCGGGGCTTTCACATCTAACTTATCCAACCGCCTGCGTGCGCTTTACGCCCAGTAATTCCGATTAACGCTTGCACCCTCCGTATTACCGCGGCTGCTGGCACGGAGTTAGC
+
CCCCCGGGGGGGGGGGGGGGGGGGGGGGGGGGGGGGGGGGGGGGGGGGGGGGGGGGGGGGGGGGGGGGGGGGGGGGGGGGGGGGGGGGGGGGGGGGGGGDFFGGGGGGGGGGFGGGGGDDGFGGGGGGGGGGGGGGFFGGGGGFGGGC99FAFGGGGGGGGGGGFGGGFGGGDFFFGGFGDGFFGDGFGGGGGGEGGGGGDFGFFGGFFGGGFGGGFEGD@D;D;5;E?GFFFGF)9?58EF??GGB2DFF<?@*<F?1::6GFGG6?2(((4CBAFC?F9>691?0)8E1C663018)-.
@M04650:207:000000000-C238N:1:1101:22935:5575 2:N:0:19
GGACTACTCGGGTTTCTAATCCTGTTTGCTCCCCACGCTTTCGCACCTGAGCGTCAGTCTTTGTCCAGGGGGCCGCCTTCGCCACCGGTATTCCTCCAGATCTCTACGCATTTCACCGCTACACCTGGAATTCTACCCCCCTCTACAAGACTCTAGCTGGACAGTTTTAAATGCAATTCCCAGGTTGAGCCCGGGGCTTTCACATCTAACTTATCCAACCGCCTGCGTGCGCTTTACGCCCAGTAATTCCGATTAACGCTTGCACCCTCCGTATTACCGCGGCTGCTGGCACGGAGTTAGC
+
CCCCCGGGGGGGGGGGGGGGGGGGGGGGGGGGGGGGGGGGGGGGGGGGGGGGGGGGGGFGGGGGGGGGGGGGGGGGGGGGGGGGGGGGGGGGGFGGGGGF9FFGGGGGGGGGGGGGGGGGEGGGGGGGGGGGGGGGGGGDCDGBGGGFFGGFGFGGFGGCFGGGGGEGGGGFGFGGGGCGGFGGGGG6FFGGGGDEGGF6FFGFAGGF?FGGFGGGFFGGBD9D@FBF:D>>F=><FBEEEFF?GFB47@F<FFGAF0406<GBGF031:>B1;()CFBF>>F>6<F::=:F:(39:C>2:
@M04650:207:000000000-C238N:1:1101:5196:5624 2:N:0:19
GGACTACAAGGGTATCTAATCCTGTTTGCTCCCCACGCTTTCGAGCCTCAGTGTCAGTTACAGGCCAGAGAGCCGCTTTCGCCTCCGGTGTTCCTCCATATATCTACGCATTTCACCGCTACACATGGAATTCCACTCTCCTCTCCTGCACTCAAGTCTCCCAGTTTCCAATGCACACAATGGTTGAGCCACTGCCTTTTACATCAGACTAAAGAAACCACCTGCGCTCGCTTTACGCCCACTAAATCCGGACAACGCTTGGGACCTACGTATTACCGCGTCTGCTGGCCCGTAGTTAGCC
+
B-AC<CFFCE8CFFCAFGFGAEGGFFFGGGGGGGCFGGCFFG7C@:CGFFFG<F<BEGGGGGF@FGG8FFF7FGFGD,FFEE7F@F7>6BFGGGAFGGGGGGGGGGG,CCFGGGGGGDGGGEEFFGGGGGDEFAFGFFFGFGFFGGDFFFGFGG4EEGGGGGG,6EFFGGGGGGGC9DE89=,CFF8888DF67?9FGGGGFFFFGG5@F**:7+998FGF420:>59=C@DBGCC>>EEF(,4C<??288;BE57D906((/(0/48:::?9+):<*-4(-,-6<5((::=796:A+-25
@M04650:207:000000000-C238N:1:1101:19971:5687 2:N:0:19
GGACTACTGGGGTTTCTAATCCTGTTTGCTCCCCACGCTTTCGAGCCTCAGTGTCAGTTACAGGCCAGAGAGCCGCTATCGCCTCCGGTGTTCCTCCATATATCTACGCATTTCACCGCTACACATGGAATTCCACTCTCCCCTCCTGCACTCAAGACTCCCAGTTTCCAATGCACACACTGGTTGAGCCCCTGCCTTTTACACCAGACTTATGAAACCACCTGCGCTCGCTTTACGCCCAATAATTCCGGACAAACCTTGGGACCTACGTATTACCGAGGCTACTGGCACCGAGGTAGCC
+
<<CC8FDF9,CC6+=@<@C,6CEGG<AFEDFAG@FGGGG;@9FGG7C:FC<C9CCFA6,C@E@88,CCFFFFCFECE:@,7@CECFFEG@?=,5,,<<9<<?;CDE<7+?+FC<E<EFGGGF,94,5,B=FFC,=<,@@AE++;AED8B=DFGGD,,@DGDFEFGGG,>EE9===AFDG+533@3+@8,:++@;>FGCC,+;@**09C4D+=*525==,;=9)02/-5-8>(8:;753CCF0(5*+)1+0)(.);(*(42):4,>E13:0,.5+64+*((((4).)4)(*)*-(-(,3,).
@M04650:207:000000000-C238N:1:1101:21785:5694 2:N:0:19
GGACTACTGGGGTTTCTAATCCTGTTTGCTCCCCACGCTTTCGCACCTGAGCGTCAGTCTTTGTCCAGGGGGCCGCCTTCGCCACTGGTATTCCTCCAGATCTCTACGCATTTCACCGCTACACCTGGAATTCTACCCCCCTCTACAAGACTCTAGCTGGACAGTTTTAAATGCAATTCCCAGGTTGAGCCCGGGGCTTTCACATCTAACTTATCCAACCGCCTGCGTGCGCTTTACGCCCAGTAATTCCGATTAACGCTTGCACCCTCCGTATTACCGCGGCTGCTGGCCCGGAGTTAGC
+
CCCCCGGGGGGGGGGGGGGGGGGGGGGGGGGGGGGGGGGGGGGEEGGGGGGGGGGGGGCFGGGGGGGGGGGGGGGGGGGGGGGGGGGGGGGGGGGGGGGGGGGGGGGGGGGCFGGGGGGGGGGGGGGGGGGGGGGGGGGGGGGFGGGGGGGFGFFGGGGGGGGGFGGGGGGGFFGGGGFGGFG7>FCFGFGGGGGGCGGGGFGFFDCFEGFGF@FGFFGGFGB<DFF>FG9B>EFFFBEGGBF:GDBDGFFB?D3<F?BFFFG?GGF1,:>14A:<F:19>FFF>F??FG(:91,716<>2
@M04650:207:000000000-C238N:1:1101:18445:5699 2:N:0:19
GGACTACCAGGGTTTCTAATCCTGTTTGCTCCCCACGCTTTCGAGCCTCAGTGTCAGTTACAGGCCAGAGAGCCGCTTTCGCCTTCGGTGTTACTCCATATATCTACGCATTTCACCGCTACACATGGAATTCCACTCTCCTCTCCTGCACTCAAGACTCACAGTTTCAAATGCACACAATGGTTGAGCCACTGCCTTTTACACCCGACTTAAGAAACCAACTGCGCTCGCCTTACGCCCAATAGAAACGGACAACCGTTGGGACCTACGTTTTAACCCGGCTGCTGGCCCGTGTTTACCC
+
CCCCCGGFFGGGGGGGGGGGGGGGGGGGGGGGGGGGGGGGGGGDGG@FGGGFGGGGFGGFAEGF8C<FF8FGGFCF@FFFEGCF,CFGGGGG,94?,,<FFGGGGGDGDEGGGGFGGG6==FF=FF,EDFGGGG9F=F,?FAEDCFG?AEGBF=FG,@>D,AFFCDGG9DD99F9EFG8F,DFEF+>=AFGFGGC?CFGGFF,*;+*<=7CCECC+@BD*)3<:3*)3(29(8:?3A9E@:4;)12));5),6A;0*((-20)(2/.).44(.A))::,((1((()).,*(1-(((.+)).
@M04650:207:000000000-C238N:1:1101:26333:5701 2:N:0:19
GGACTACAAGGGTATCTAATCCTGTTTGCTCCCCACGCTTTCGAGCCTCAGTGTCAGTTACAGGCCAGAGAGCCGCTTTCGCCTCCGGTGTTCCTCCATATATCTACGCATTTCACCGCTACACATGGAATTCCACTCTCCTCTCCTGCACTCAAGTCTCCCAGTTTCCAATGCACACAATGGTTGAGCCACTGCCTTTTACATCAGACTTAAGAAACCACCTGCGCTCGCTTTACGCCCAATAAATCCGGACAACGCTTGGGACCTACGTATTACCGCGTCTGCTGGCCCGTAGTTTGCC
+
CCCCCGGGGGGGGGGGGGGGGGGGGGGGGGGGGGGGGGGGGGGGGGGGGEGGGGGGGGGGGGGGGGGGGGGGFGGGGGGGGGGGGGGGGGGGGGGGGGGGGGGGFGGGGGGEGGGGGGGGGGFGG?FGFCEFGGGGGGGGGGGFGGGGGGFFFGGFFGGGGGG?FEGFGGGGGGGGGG=F,=DFFCGGGGCGE?CGFGGGDFGFFFG>EFFGF>FDFC895DBEDFF>AD@==CFEA>GGG=@FGGEFGEBD;:FD7627(;<3FE<??FB?<F)6</(3,3(3A9?(8*3:(,(36+695
@M04650:207:000000000-C238N:1:1101:13244:5712 2:N:0:19
GGACTACTGGGGTATCTAATCCTGTTTGCTCCCCACGCTTTCGAGCCTCAGTGTCAGTTACAGGCCAGAGAGCCGCTTTCGCCTCCGGTGTTCCTCCATATATCTACGCATTTCACCGCTACACATGGAATTCCACTCTCCTCTCCTGCACTCAAGTCTCCCAGTTTCCAATGCACACAATGGTTGAGCCACTGCCTTTTACATCAGACTTAAGAAACCACCTGCGCTCGCTTTACGCCCAATAAATCCGGACAACGCTTGGGACCTACGTATTACCGCGGCTGCTGGCACGTAGCTAGCC
+
CCCCCGGGGGGGGGGGGGGGGGGGFGGGGGGGGGGGGGGCGGGGGGGGGFGGGGGGGGGGGGGGGGGGGGGGGGGGGGGGGGGGGGGGGGGGGGGGGGGGGGGGGGGGGGFGGGGGFEGGGGGGGFEGFFGGGGGGGGGGGGGFGGGGGGGFGGGGGG;DGGGGGGGGGGGGGGGGGGGFGGGGGGGGGGCFFEGGGGGGGFFFFGGFEGGGFDGGFF8FDGBFFFFE2C@F2=@C:@EFGFFFGGFFGF331;D6D98028>1FG?7228?<C<>E5996>>>0:?>:6<*471(.2474
@M04650:207:000000000-C238N:1:1101:10759:5719 2:N:0:19
GGACTACACGGGTTTCTAATCCTGTTTGCTCCCCACGCTTTCGAGCCTCAGTGTCAGTTACAGGCCAGAGAGCCGCTTTCGCCTCCGGTGTTCCTCCATATATCTACGCATTTCACCGCTACACATGGAATTCCACTCTCCTCTCCTGCACTCAAGTCTCCCAGTTTCCAATGCACACAATGGTTGAGCCACTGCCTTTTACACCAACCTAAAGAAACAACCTCCGCTCGCTTAACGCCCAATAATTCGGAACACCGCTTGGAACCTACGATTTACGCCGATGGCGGCCCGCACGTAGCCC
+
CCCCCGGGGGGGGGGGGGGGGGGGGGGGGGGGGGGGGGGGGGGGGGGGGGGGGGGGGFGGGGGGGGGGGGGGGGGGGGGGGGGDGGGGGGGGGGGGGGGGGGGGGGGGGGGGGGGGGGGGGGGGGCFCEB<FGGGGFGGGGGDFGGGFGGGFCFGGGFGGFGGFDFEGFFGFDGGGCFG8=FFGFGG<7CGEFFGGGGF79*3***038D*20*=765,*5;4))*()()-09*+*0:@<F(5=G+)1*.)(.8*/),41<:04>*.(,((,,;46**(-(((((,-((*(*(-,4(*(.,
@M04650:207:000000000-C238N:1:1101:26475:5752 2:N:0:19
GGACTACTCGGGTTTCTAATCCTGTTTGCTCCCCACGCTTTCGAGCCTCAGTGTCAGTTACAGGCCAGAGAGCCGCTTTCGCCTCCGGTGTTCCTCCATATATCTACGCATTTCACCGCTACACATGGAATTCCACTCTCCTCTCCTGCACTCAAGTCTCCCAGTTTCCAATGCACACAATGGTTGAGCCACTGCCTTTTACATCAGACTTAAGAAACCACCTGCGCTCGCTTTACGCCCAATAAATCCGGACAACGCTTGGGACCTACGTATTACCGCGGCTGCTGGCACGTAGTTAGCC
+
CCCCCGGGGGGGGGGGGGGGGGGGGGGEEGGGGGGGGGGGGG>FFDFGGGFFFGGFFGGGGG9DFFG7DGFEFFEG7:DFGGGEGGGGGGGGGGGGGGGGGGFGFFGGGGGCCGGFFEEGGD@FB=FFFCF8FFCED==EFGGFGGGGGGGFFF8,FDF9DFGGGGGCFDFGGGGGGFGFGFCFGGFFCGGGFGCC6CFGGFGF@C5;C9<D@FGGFFGGFC<)<94:>G>2@56@>@EFGF8);7)9;::69EFFG((63<<?4=:?BF726<:B?D93999(47?>00,24(426<:48
@M04650:207:000000000-C238N:1:1101:14297:5753 2:N:0:19
GGACTACCGGGGTTTCTAATCCTGTTTGCTCCCCACGCTTTCGAGCCTCAGTGTCAGTTACAGGCCAGAGAGCCGCTTTCGCCTCCGGTGTTCCTCCATATATCTACGCATTTCACCGCTACACATGGAATTCCACTCTCCTCTCCTGCACTCAAGTCTCCCAGTTTCCAATGCACACAATGGTTGAGCCACTGCCTTTTACATCAGACTTAAGAAACCACCTGCGCTCGCTTTACGCCCAATAAATCCGGACAACGCTTGGGACCTACGTATTACCGCGGCTGCTGGCACGTAGTTAGCC
+
CCCCCGGGGGGGGGGGGGGGGGGGGGGGGGGGGGGGGGGGGGGGGGGGGGGGGGGGGGGGGGGGGGGGGGGGGGGGCFGGGGGGGGGGGGGDFGGGGGFGGGFCEGGGGG7FFGGFGGGGGGGGGGGGGFFGGGGGGGGGGGGFGGGGGGGFGGGGGGGGGGGGBFGGGGGGGGGGGGGGGGGGGGGGGCFGGGFCGFFFFFGFFFGFCFCFEGGFFFCCDDBEFF>>@GFFFGACEFGEG?@@GGCC;A>@BADBG03::?5:GGF2?<:?<8AAC777>BFBFFF0<:.:43:?>+6<5
@M04650:207:000000000-C238N:1:1101:17189:5795 2:N:0:19
GGACTACTGGGGTTTCTAATCCTGTTCGCTACCCACGCTTTCGAGCCTCAGTGTCAGTTACAGACCAGAGAGCCGCTTTCGCCACCGGTGTTCCTCCATATATCTACGCATTTCACCGCTACACATGGAATTCCACTCTCCCCTTCTGCACTCAAGTTCGACAGTTTCCAAAGCATACTATGGTTGAGCCACAGCCTTTAACTTCAGACTTATCAAACCACCTGCGCTCGCTTTACGCCCAAGAAATCCGGACAACGCCCGGGACCTACGTATTACCGCGGCTGCTGGCACGGAGTTAGCC
+
CC@CCAEFFGFGGE@FFFFGDCFFEFFGGGGGGFGGGGGGGGGGGGGGGGGGGGGGGGGEGFGGFFGGGGFEFGDGGGGGGGGGGGGDGDGEGGGFGGGGEGAFGGGGGGEGGGGGG+>=CFGGCFGGFFGFGGGDFFFGGFGF?EFGGGCFGGGGGCGGGC>>FGCFEDFFGFCDFGGFEF6@@FFGGGGCC@FGGGEF9=EFFCGFE7<F?>F@FFCGDDF==D505C=82:8=:@EEF?(,9CEEGF)61=C;3(-490C(>8(8:?F>DGFFFG44-49>:>>((2223224?9225
@M04650:207:000000000-C238N:1:1101:6763:5801 2:N:0:19
GGACTACAAGGGTATCTAATCCTGTTTGCTCCCCACGCTTTCGAGCCTCAGTGTCAGTTACAGGCCAGAGAGCCGCTTTCGCCTCCGGTGTTCCTCCATATATCTACGCAGTTCACCGCTACACATGGAATTCCGCTCTCCTCTCCTGCACTCAAGTCTCCCAGTTTCCAATGCACACAATGGTTGAGCCACGGCCTTTTACATCAGACTTAAGAAACCACCTGCGCTCGCATTACGCCCAATAAATCCGGACACCGCTTGGGCCCTACGTATTACCGCGGCTGCTGGCCCGTCGTTCGCC
+
CCCC@FGGGCGGGG?FAFGGGGGFGGGGGGGFGGGGGDDCFFGGFGCEFGGGGFGGGGGGGFGFGFCDE8ECDFGGGEGGGGGGGGGGECCF<FGGGFG?CGF,,@<FCE+BFGFGGFG6>@CAE8EFEEFF9F,@CGGFDFG7FGGCG?ED?8DCFDDGGCF8BEFD;;A,6:,E9+@@D>8E9FC67@CF++@@9C:AD9D+;<;FFCFGC>FFFBDFFG=5>4(:29@(6*3;F<*<<(540+9C435;>E*()(4((,*(*24(3((5-8<9+*21(49917?01*4:,,--2*(4-
@M04650:207:000000000-C238N:1:1101:10629:5823 2:N:0:19
GGACTACTGGGGTTTCTAATCCTGTTTGCTCCCCACGCTTTCGAGCCTGAGCGTCAGTTTCAGGCCAGAGAGCCGCCTTCGCCACTGGTGTTCCTCCATATATCTACGCATTTCACCGCTACACATGGAATTCCACTCTCCTCTCCTGCACTCAAGTCTCCCAGTTTCAAATGCACACAATGTTTTAGCCACTGCCTTTTACATCAGACTTAAGAAACCCGCTTCGCTCGCTTTACGCCCAATAAATTCGGACAACGCTTGGAACCTACGTCTTACCGCGGCTGCTGGCCCGTGGTTTGAC
+
CCCCCGG<FGGGGDFGGGGGGGGGGGGFFG<FGG?:@C@FFGG,CB@B,;C,@FCFCF,,,<@CEFFG89FCGGGD+C@A,C:,B8FGGFGF<?DFF=,FF<EDGGGGGGEGGAFGGCCDEGGF9:FDF9FFFCDFGC,EFGGFGFD=ADGFD,@F,,3>=AED8,@E9,@;DA8E9D>8=@,3C,>D,DFC,5@C7;EGCCEFC+;*@*2+1++5?88*-*)))375559(6C+*/64C*/()21?);:)4154,57/,-(*)2;3,.(.((2))01(-46(4(432(*(/4(,-2*-).
@M04650:207:000000000-C238N:1:1101:5874:5824 2:N:0:19
GGACTACAAGGGTATCTAATCCTGTTTGCTCCCCACGCTTTCGAGCCTCAGTGTCAGTTACAGGCCAGAGAGCCGCTTTCGCCTCCGGTGTTCCTCCATATATCTACGCATTTCACCGCTACACATGGAATTCCACTCTCCTCTCCTGCACTCAAGTCTCCCAGTTTCCAATGCACACAATGGTTGAGCCACTGCCTTTTACATCAGACTTAAGAAACCACCTGCGCTCGCTTTACGCCCAATAAATCCGGACAACGCTTGGGACCTACGTATTACCGCGGCTGCTGGCACGTAGTTAGCC
+
CCCCCGGGGGGGGGGGGGGGGGGGGGGGGGGGGGGGGGGGGGGGGGGGGFGGGGGGFFFGGG9DGGGDFFFGGGGGDGGGDFGGGG>FGGGGGGGGGGGGGGGGCFGFCGGGGGDGGGGDGGGGG8?8E,CFFFEGG8=FEGGFGGE=FGFFGCEGEGADEG8,AEFEDDDFGGGCEDEGFGFFFEG8DC3ACCGGFGCGFA>91+*0:;?:ACGGACFDFC=B25)9<7(5@E+98>E@E(64D7C)0551;DF@D9/61(*(0;38:??2<<>4214,(92><>:53*.:33(-60-65
@M04650:207:000000000-C238N:1:1101:18327:5891 2:N:0:19
GGACTACAAGGGTTTCTAATCCTGTTTGCTCCCCACGCTTTCGCACCTGAGCGTCAGTCTTTGTCCAGGGGGCCGCCTTCGCCACCGGTATTCCTCCAGATCTCTACGCATTTCACCGCTACACCTGGAATTCTACCCCCCTCTACAAGACTCTAGCTGGACAGTTTTAAATGCAATTCCCAGGTTGAGCCCGGGGCTTTCACATCTAACTTATCCAACCGCCTGCGTGCGCTTTACGCCCAGTAATTCCGATTAACGCTTGCACCCTCCGTATTACCGCGGCTGCTGGCACGGAGTTAGC
+
CCCCCGGGFGGGGGGGGGGGGGGGGGGGGGGGGGGGCFFFGGGGGGGGGFFDGGGGGGGGGGGGGDGGGGGGGGGGGGGGGGGDEGGGGGGGGG8FFFGGGGGGFGGGGGGGGGGGGGGG7FGGGCGG8FGGGGGGGGGGGGCDFGAFFG88DBCFF79EFGGGF,@DCDFDFGGGCF:FFGGGCFCGGGCCCGDCDCFCFF?B8CF=9CFFECGFF@GG@GFDFF>ADGFFF=@<BFGGG:<BFF<2:F@?2>3<FBFFFBF?GF62?:>:?C?2<FBB9(399:>7:EBG?F0;:824)
@M04650:207:000000000-C238N:1:1101:18407:5892 2:N:0:19
GGACTACTGGGGTTTCTAATCCTGTTTGCTCCCCACGCTTTCGCACCTGAGCGTCAGTCTTTGTCCAGGGGGCCGCCTTCGCCACCGGTATTCCTCCAGATCTCTACGCATTTCACCGCTACACCTGGAATTCTACCCCCCTCTACAAGACTCTAGCTGGACAGTTTTAAATGCAATTCCCAGGTTGAGCCCGGGGCTTTCACATCTAACTTATCCAACCGCCTGCGTGCGCTTTACGCCCAGTAATTCCGATTAACGCTTGCACCCTCCGTTTTACCGCGGCTTCTGGCACGGAGTTAGC
+
CCCCCGFGGGGGGGGGGDFFACFGGGGGGGGFGCFFFGGGGGGEEGGFGFEFGGGGGEFGGCEEGGGGGGGGGGGGGGGGGGGGGGGGGGGGGGGGGGGGGGGGGGGGGGGCFGGGGGGGDGGGGGGGGGGGGGGFGGCFCDDFGGGFGGGAFGGGFFF88FGEFFGGGGGGGGGGGGGGGGGGGGGGGGGFECCGGGGGFFG+@CFCE=CFECFCF;GGFGF<@F9E?3902C>B?:ECG:<BGC25CFF10:D)*(-3:?F?GG024:0-)344@D(0;B>0(.6<)<1??0((-C)-)
@M04650:207:000000000-C238N:1:1101:8163:5894 2:N:0:19
GGACTACTCGGGTTTCTAATCCTGTTTGCTCCCCACGCTTTCGAGCCTCAGTGTCAGTTACAGGCCAGAGAGCCGCTTTCGCCTCCGGTGTTCCTCCATATATCTACGCATTTCACCGCTACACATGGAATTCCACTCTCCTCTCCTGCACTCAAGTCTCCCAGTTTCCAATGCACACAATGGTTGAGCCACTGCCTTTTACATCAGACTTAAGAAACCACCTGAGCTCCCTTTACGCCCAATAAATCCGGACAACGCTTGGGACCTACGTATTAACGCGGCTGCTGGCACGGAGGTTGCC
+
CCCCCGGGGGGGGGGGGGGGGGGGFE@FGGGGGGGGGGGGGGGCEEGGGGGGGCGFG<<FFFEGGGGGC@<BFFGG8@CFFGGCFDGGGGGGGGGGGGCFGFFGGFGGDEEFGGFFGCCDGGGG,,AEEEEGGGGG;,=FGGGFG8,84DFFGGGG,=A;EGGFFED=DDCEF8@FD88FA,DGG7B?6@>7C7FE7=FGGFDBFFCFB;C>98+=*)@CDDF2)3)4)*))178C5>***0(6:=**2:8((.9(16(7(8F0CE@).8.42AA)2*,-169012)(-:<1,,((4*,4)
@M04650:207:000000000-C238N:1:1101:19006:5908 2:N:0:19
GGACTACCCGGGTATCTAATCCTGTTTGCTCCCCACGCTTTCGAGCCTCAGTGTCAGTTACAGGCCAGAGAGCCGCTTTCGCCTCCGGTGTTCCTCCATATATCTACGCATTTCACCGCTACACATGGAATTCCACTCTCCTCTCCTGCACTCAAGTCTCCCAGTTTCCAATGCACACAATGGTTGAGCCACTGCCTTTTACATCAGACTTAAGAAACCACCTGCGCTCGCTTTACGCCCAATAAATCCGGACAACGCTTGGGACCTACGTATTACCGCGGCTGCTGGCACGTCGTTAGCC
+
CCCCC<,FFGGGGEAEEEGGAGGGGGGGFGGFFGGGGGG@DDGGFGGGGCDFGGGFGEECFFGGFGDGGGCCCF@CFECE7CCFG?EEGGGGGGFGFGGGGGAFGFGDFGGGGGGGFGGGGCEGGGGCEFDFFGGFDFGFFGD+,4BFFDDDEFECA=>DG88@>B@FFGGGG8AFGGGGGF6EGG6EGGGGC?9C:8FCFFGF9CFFFC;C@DDGFB,?B75>BEFE?C@D(4BCDFDGGFDFGGF<;2)((8<?D;?002<<GE74242>)<9)09(42;33?::(4*)1((,(,24<:
@M04650:207:000000000-C238N:1:1101:21115:5913 2:N:0:19
GGACTACACGGGTTTCTAATCCTGTTTGCTCCCCACGCTTTCGCACCTGAGCGTCAGTCTTTGTCCAGGGGGCCGCCTTCGCCACCGGTATTCCTCCAGATCTCTACGCATTTCACCGCTACACCTGGAATTCTACCCCCCTCTACAAGACTCTAGCTGGACAGTTTTAAATGCAATTCCCAGGTTGAGCCCGGGGCTTTCACATCTAACTTATCCAACCGCCTGCGTGCGCTTTACGCCCAGTAATTCCGATTAACGCTTGCACCCTCCGTATTACCGCGGCTGCTGGCACGGAGTTAGC
+
CCCCCGGGGGGGGGGGGGGGGGGGGGGGGGGGGGGGGGGGGGGGGGGGGGGGGGGGGGGGGGGGGGGGGGGGGGGGGGGGGGGGGGGGGGGGGGGGGGGGGGGGGGGGGGGEFGGGGGGGGGGGGGGGGGGGGGGGGGGGDGGFGGGGGGGFGGGGGGGGGGGGFGGGGGGGGGGGGGGFFGGGGGGGGGGGGGGGGGGGGFGFFGGFEFGGEGGGFFGGFGFFFF;E?G>BFGFBF?GGG?84DG>2FF4:?)>AGF04<BC3FGFF:B>1<E?FGF<BBFFF>:DF7EFD(,4(8F)66
@M04650:207:000000000-C238N:1:1101:21202:5919 2:N:0:19
GGACTACTCGGGTTTCTAATCCTGTTTGCTCCCCACGCTTTCGCACCTGAGCGTCAGTCTTTGTCCAGGGGGCCGCCTTCGCCACCGGTATTCCTCCAGATCTCTACGCATTTCACCGCTACACCTGGAATTCTACCCCCCTCTACAAGACTCTAGCTGGACAGTTTTAAATGCAATTCCCAGGTTGAGCCCGGGGCTTTCACATCTAACTTATCCAACCGCCTGCGTGCGCTTTACGCCCAGTAATGCCGATTAACGCTTGCACCCTCCGTATTACCGCGGCTGCTGGCACGGAGTTAGC
+
CCCCCFDFFEGGGGGGGGGGGGGGGGGGFFFGGGFGEGGGGGGGGFGGGGGGEGGGEGGFGDFGGGGGGDGGGGGEGGGFGDGE:FFGFGGGCFGAEGFCDFCFDFG7CCGEC?EF?EEGGGGGGFGGGGGGGGGDFGFEGGGFGFFG=?EBGCFGGFFFG??:@E7EGGGGGGCFG8EGF:?CF:F6EGGGG>8/?9CFFFFF621;CCCCA7;7A;?DFGF1?A;)(19(,::571::EB?:7D<)*9)23)9<:<6:?:D>C8(,((-828?FGG:09;>F>(,8:E7F<603:65<:
@M04650:207:000000000-C238N:1:1101:24020:5966 2:N:0:19
GGACTACTCGGGTATCTAATCCTGTTTGCTCCCCACGCTTTCGAGCCTCAGTGTCAGTTACAGGCCAGAGAGCCGCTTTCGCCTCCGGTGTTCCTCCATATATCTACGCATTTCACCGCTACACATGGAATTCCACTCTCCTCTCCTGCACTCAAGTCTCCCAGTTTCCAATGCACACAATGGTTGAGCCACTGCCTTTTACATCAGACTTAAGAAACCACCTGCGCTCGCTTTACGCCCAATAAATCCGGACAACGCTTGGGACCTACGTATTACCGCGGCTGCTGGCACGTAGTTAGCC
+
CCCCCGGGDGGGGDGGGGGGGGGGGGGGGGGGGGGGGGGGGGGFGGGGGGG<FGGGGGGGGGG8FEGG@CFGGGGGFGGGGGG7FFGGCFGGGGFGGF9FFGGGGGGGGGGGGGGGGGGGGGGG:,CFFFGGGGGGGGDFGGGFFGGGGGGFGCGG@F,D,FEGAFFGGGGA?DGFCFCD8FG6FFGC<B8CCFCCGGGGC:FFF>9>@>C@7>FG5=FGD>4<-:>*)5>@B51852EGGF83FF5.*))61:D1<9(6=?*4FC(48B?))<A:7*,-464104>F?C25<1<14+4)3
@M04650:207:000000000-C238N:1:1101:7223:6003 2:N:0:19
GGACTACTGGGGTTTCTAATCCTGTTTGCTCCCCACGCTTTCGCACCTGAGCGTCAGTCTTTGTCCAGGGGGCCGCCTTCGCCACTGGTATTCCTCCAGATCTCTACGCATTTCACCGCTACACCTGGAATTCTACCCCCCTCTACAAGACTCTAGCTGGACAGTTTTAAATGCAATTCCCAGGTTGAGCCCGGGGCTTTCACATCTAACTTATCCAACCTCCTGCGTGCGCTTTACGCCCAGTAATTCCGATTAACGCTTGCACCCTCCGTATTACCGCGGCTGCTGGCACGGAGTTACC
+
CCCCCGGGGGGGGGGGGGGGGGFGGGGGGGGGGGGGGGGGGGGGGGGGFFFFGGGGGGGCGCGCGFFGGGGEGGGGEFGGGGGGGCFGGGGGFDEEFGDFFGGG;EGGDGGGGGGGG?88CC==F8FFFGCGFEFFF,DFEDE5EG;DF8DDGGGGGGFCFGGGGFGFG7;FFDGF,;C7,,@@FCCFFGGGGCEEGGGGGFGFAC7=CDFF@7FGF;ED(8;DFFBE<<6>BGFBF08CEFF0CDB979980><<F:013(9<7C?026;?0;:<GGB9>9((((5:(7(A1(1(,A<--
@M04650:207:000000000-C238N:1:1101:20948:6012 2:N:0:19
GGACTACTGGGGTTTCTAATCCTGTTTGCTCCCCACGCTTTCGCACCTGAGCGTCAGTCTTTGTCCAGGGGGCCGCCTTCGCCACCGGTATTCCTCCAGATCTCTACGCATTTCACCGCTACACCTGGAATTCTACCCCCCTCTACAAGACTCTAGCTGGACAGTTTTAAATGCAATTCCCAGGTTGAGCCCGGGGCTTTCACATCTAACTTATCCAACCGCCTGCGTGCGCTTTACGCCCAGTAATTCCGATTAACGCTTGCCCCCTCCGTATTACCGCGGCTGCTGGCACGGACTTAGC
+
CCCCCGGGGGGGGGGGGGGGGGGGGGGGGGGDGGGGGGGGGGGGGGGGFFFGGGGDEGGGFFGGGGGGGGDGGGGGGGGGGGGGGGGDGGGGGGFGGGGGCFGGGGGGGGGGGF9FGGGGCFGGGGGFGGGGGFFFADFFGGGBCG;FF,@AD9EGFDFFGGGGG;FGGGGGGGGF;FGGFFGGGGGDGGGGG>EGGGG?>++3:DGAEGD7@DGGFFGD2C6;=F;)3<;>>G@DF<:EG::2FF6):1088E7):<;2?1*(9E>(-46B(;2:CGFB1;>211>045(<62((-<)6<
@M04650:207:000000000-C238N:1:1101:6746:6016 2:N:0:19
GGACTACTAGGGTATCTAATCCTGTTTGCTCCCCACGCTTTCGCACCTGAGCGTCAGTCTTTGTCCAGGGGGCCGCCTTCGCCACCGGTATTCCTCCAGATCTCTACGCATTTCACCGCTACACCTGGAATTCTACCCCCCTCTACAAGACTCTAGCCTGCCAGTTTCGAATGCAGTTCCCAGGTTGAGCCCGGGGATTTCACATCCTACTTGACAGACCGCCTGCGTGCGCTTTACGCCCAGTAATTCCGCTTAACGCTTGCACCCTCCGTATTACCGCGGCTGCTGGCACGGAGTTAGC
+
<C<CCGGGGGFGGGGGGGGGGGGGGGGGGGGGGGGGFGGGGGGGGGGGGGFGGGGGGGFGGG9FFGGGGDGGGGGGGGGGFGGBFGGGGGGGGGGGGGFFDGGFCAFGGGDFGFCGG7CDGGGGGGEFGGGGGGGGGGGGGGGFGGGGFFGFGGGFG?EGFGGGGGCGGGCFFFCFGDGGGGG7FCGFFF@FGGCEDDFGGFGFCGG*);DF<7<FA@EG>GF0().=1>>>0=5>=?C*:((,C7-6>4?((7C<>?>BFFG?CFB0<?92:E:)::196>>9><03:G09:>;1:6<A4
@M04650:207:000000000-C238N:1:1101:22757:6027 2:N:0:19
GGACTACTCGGGTATCTAATCCTGTTTGCTCCCCACGCTTTCGAGCCTCAGTGTCAGTTACAGGCCAGAGAGCCGCTTTCGCCTCCGGTGTTCCTCCATATATCTACGCATTTCACCGCTACACATGGAATTCCACTCTCCCCTTCTGCACTCAAGTTCGACAGTTTCCAAAGCATACTATGGTTGAGCCACAGCCTTTAACTTCAGACTTATCAAACCACCTGCGCTCGCTTTACGCCCAATAAATCCGGACAACGCTCGGGACCTACGTATTACCGCGGCTGCTGGCACGTAGTTAGCC
+
CCCCCGGGGGGGGGGGGGGGGGGGGGGGGGGGGGGGGGGGGGGGGGGFGFFGGGGGGGGGGGGGGGGGGGGGGGGGGGGGGGGGGGGGEGGGGGGGGGGGGGGGGGGGGGDGGGGGGGGGGGGGGGGGFGGGGGGGGGGGGGGFGGGGGGGFGGGDEFGEGGGGGGGGGGFGGGGGGGGGGGFEGGGGGGGGG6?FGGGGGFFFF@FFEFEGFGGGFFCCDGFFBFFBDC>D2CCE6@GGG@DFGFCEGF8<>FF@GF;:36C><E?BFFFFACAB</9(1990:?B?FF?>??6<29<A?
@M04650:207:000000000-C238N:1:1101:19201:6057 2:N:0:19
GGACTACCGGGGTTTCTAATCCTGTTCGCTACCCACGCTTTCGAGCCTCAGTGTCAGTTACAGACCAGAGAGCTGCTTTCGCCACCGGTGTTCCTCCATATATCTACGCATTTCACCGCTACACATGGAATTCCACTCTCCCCTTCTGCACTCAAGTTCGACAGTTTCAAAAGCATACTATGGTTGAGCCACAGCCTTTAACTTCAGACTTATCAAACCACCTGAGCTCGCTTTACGACCAATAAATCCGGACAACGCCCGGCACCTACGTATTAACCCGGCTGCTGGCCCGTTGTTAGCC
+
CCCCCGGGBGGGGGGGGGGGGGGGGGEGGGDGGGGGGGGGGGGGGGGGGGFFGGGGGGGGGAFEGGGGGFGGGEGGGGGFGGGGGCGGGGGGGGGGGF,FGGFFGGGGGGGGGGGGGGGDGEGG98AGGGGGGGGGGGGGGGGF88EFFFGFGGGG==D+6FEGGCFGCGA9DGGFAFGA;@6@>+:,,>,@@E5*;CFE+<31B<>6)252177=9>845CB)()(+./6525+/82EEFD3;FGE?D>>;@A4(/0(-(4)-1;047:,84C4)00(-,41(-)),1*(2-(((.+)-.
@M04650:207:000000000-C238N:1:1101:22048:6067 2:N:0:19
GGACTACTGGGGTTTCTAATCCTGTTTGCTCCCCACGCTTTCGCACCTGAGCGTCAGTCTTTGTCCAGGGGGCCGCCTTCGCCACCGGTATTCCTCCAGATCTCTACGCATTTCACCGCTACACCTGGAATTCTACCCCCCTCTACAAGACTCTAGCTGGACAGTTTTAAATGCAATTCCCAGGTTGAGCCCGGGGCTTTCACATCTAACTTATCCAACCGCCTGCGTGCGCTTTACGCCCAGTAATTCCTATTAACGCTTGCACCCTCCGTATTACCGCGGCTGCTGGCACGGAGTTAGC
+
CC<CCGEFEGGGGGEFGDGGGEEEFGGFFFFGDCFEEEFFFFCECGGGGFFGEGGEGGA9FGFGGFGGGGGEGGGEGEGGFEGGGGGG:F7FEDEEGG?FEE9DFFGFGDCBFEFF9FEGGECFFFGFG8CFDGFFG8EEGDE9DDDD<C,9D;DFFGGGFFC6@DFGGGFGGGGCAFFGCEFFFDFF67DFGE5=CDGGGFGC@<:A/;D+)3;+33C53C9?;FBD:*319CFA=(AEE6:470:AG9*-:F:4?24:<(*.2A12,(-((*.52:307>>F0<?F?DFG?0(,4@<>4
@M04650:207:000000000-C238N:1:1101:9063:6086 2:N:0:19
GGACTACCCGGGTTTCTAATCCTGTTTGCTCCCCACGCTTTCGCACCTGAGCGTCAGTCTTTGTCCAGGGGGCCGCCTTCGCCACCGGTATTCCTCCAGATCTCTACGCATTTCACCGCTACACCTGGAATTCTACCCCCCTCTACAAGACTCTAGCTGGACAGTTTTAAATGCAATTCCCAGGTTGAGCCCGGGGCTTTCACATCTAACTTATCCAACCGCCTGCGTGCGCTTTACGCCCAGTAATTCCGATTAACGCTTGCACCCTCCGTATTACCGCGGCTGCTGGCACGGAGTTAGC
+
CCCCCGGGGGGGGGDGGGGGGGGGGGGGGGGGGGGGGGGGGGCFGGGGGCGGGGGDGGGGGGGGGGGGGGGGGGGGGGGGCGGGGGGGGGFGGGGGGCFCEGFGGGGGGGGGGGGGGGGGGGGGFCGGFGGGGGGFFGGGGGGFGGG6C6DFGGFGGGGC6FFGGCFGFGGGGGGGGGGGF,:8FFFCDFGFCG=DDGGGGFGFFGGFE>7D@7DF6@FGFG@?;FFEFGFF>GF>F?GGGB:(>>A2FF?:<EGFGBBF?<3)9C??FF>3<FB2A7:16;063<DB:E7F19(34F)).
@M04650:207:000000000-C238N:1:1101:15142:6091 2:N:0:19
CGACTACTCGGGTTTCTAATCCTGTTTGCTCCCCACGCTTTCGCACCTGAGCGTCAGTCTTTGTCTCGGGGGCCGCCTTCGCCACCGGTATTCCTCCAGACCTTTACGCATTTCATCGCTACACCTGGAATTATACCCCCCTCTACAAGACTCTAGCTGGATAGATTTAAATGCAATTCCCAGGGTGAGCCCGGGGCTTTAACATCTAACTTATTCAACCGCCTGCGTTCGCTTTACGCCCAGTAATTCCGATTAACGCTTGCACCCTCCGTATTACCGCGGCTGCTGGCACGGATTTAGC
+
-AC<@6CFFGD+EFGGF<FD<@A@CCE,@;,;8F6:F:@@6,8;@6@=?D8,68,,8,C,<CAEC,,,,6@++8@4=C=94B+CF<>:+4+CEA;CBA8,+9>,94:4++8B9,A,::6+6C9FADEGG<,7,@>CCFGG@D6;,@3E<?CBF9;E9E96D,<C,@@;DGFF+,>:BC:F9,>D*>CFG,,4**/*2)<+1;?:+*+17FGFE>+37?@5()(--5(02*3(1=FF*,8?:862:F<674966BG204>(,4*)78(68<BFF6:<+:8(-((,,,)52*.3(4(((3.6.
@M04650:207:000000000-C238N:1:1101:11254:6113 2:N:0:19
GGACTACTGGGGTTTCTAATCCTGTTTGCTCCCCACGCTTTCGCACCTGAGCGTCAGTCTTTGTCCAGGGGGCCGCCTTCGCCACCGGTATTCCTCCAGATCTCTACGCATTTCACCGCTACACCTGGAATTCTACCCCCCTCTACAAGACTCTAGCTGGACAGTTTTAAATGCAATTCCCAGGTTGAGCCCGGGGCTTTCACATCTAACTTATCCAACCGCCTGCGTGCGCTTTACGCCCAGTAATTCCGATTAACGCTTGCACCCTCCGTATTCCCGCGGCTGCTGGCACGGAGTTAGC
+
CCCCCGGGGGGGGGGGGGGGGGGGGGGGGGGGCFGGGGGGGGGGGGGGGGGGGGGGGFGGGGGFFGGFGDGGGGGGGGDGGGGGFGGGGGGGGGGGGFFGGGGGGFGFF:F@FGFGGGGGGEGGGGGFGGGGGGGFFDFCECEFDGGFGFCFGGGGGGGG6@C?>E7EGFFFCFEFFCGGFFFBFGFGFFGGDC*:C<C,?BCFAGGFEGF77;:CA@GDBGF?@:0>:<>>9G3:??GGGB:>CCB)CFFF6BGFF:9:BBC7GFF6?193<8()<94(7992034:?E7F?9;B6@<A4
@M04650:207:000000000-C238N:1:1101:26660:6117 2:N:0:19
GGACTACACGGGTTTCTAATCCTGTTTGCTCCCCACGCTTTCGCACCTGAGCGTCAGTCTTTGTCCAGGGGGCCGCCTTCGCCACCGGTATTCCTCCAGATCTCTACGCATTTCACCGCTACACCTGGAATTCTACCCCCCTCTACAAGACTCTAGCTGGACAGTTTTAAATGCAATTCCCAGGTTGAGCCCGGGGCTTTCACATCTAACTTATCCAACCGCCTGCGTGCGCTTTACGCCCAGTAATTCCGATTAACGCTTGCACCCTCCGTATTACCGCGGCTGCTGGCCCGGCGTTAGC
+
CC@CCFGGGGGGGGGGGFGGGGG<FGGGGGGGGGGGEGGGGGGGDGGGGDGGGGGGDFFGGGGGGCAFG7CFGGGGGGGGGGGGGFDFGEGGGGGGGGGG9EFFG9EF7FDGGGGGFD68BCFGGGG,DFFCFGGFGGDGGDEFGGFFFGGFGGGEGGGGGGG>FFGGG8>DFF7CFGGGFFCFGGGGFFFF*?=*<D@FGAF7AGGAECFG@::C+;EG;DFFFFBF:GB>;=>5F1ECE<?:FC2<FFF(2>C)0(-42(92CC??B0(-3E?2FC:0;BF9(87::C(143(39*14.
@M04650:207:000000000-C238N:1:1101:24550:6124 2:N:0:19
GGACTACTGGGGTATCTAATCCTGTTTGCTCCCCACGCTTTCGAGCCTCAGTGTCAGTTACAGGCCAGAGAGCCGCTTTCGCCTCCGGTGTTCCTCCATATATCTACGCATTTCACCGCTACACATGGAATTCCACTCTCCTCTCCTGCACTCAAGTCTCCCAGTTTCCAATGCACACAATGGTTGAGCCACTGCCTTTTACATCCGACTTAAGAAACCACCTGCGCTCGCTTTACGCCCAATAAATCCGGACAACGCTTGGGACCTACGTATTACCGCGGCTGCTGGCACGTAGTTAGCC
+
C@@CCFGGFFGGGDGGGGGGGGGGGGGGGGGGGGGGGGGGGGGGGGGGGGGGGGGGGGGGGF@FGGGGGGCEGGGGFGGGGGGGGGGGGDGGGGGGGGGGGGFGGGGGGGGGGGGGA:CDEGGGFGGGGFGGFGGGGGGGGGGFGGGFFEFFGGGGGGGGGGGGGEGGGGAFCFAECFEEGG8=F7DGGGGG?7?EGGGG?FFFF***:9DG@FGGABF>BGFBFE=A>CBDFG8C4(CFG0;;7CEEFF306)C?C6:??0<?GGFFB0,4A@<BGC24(4;1:32:?*,18:(-4+.-.
@M04650:207:000000000-C238N:1:1101:6513:6133 2:N:0:19
GGACTACCCGGGTATCTAATCCTGTTTGCTCCCCACGCTTTCGAGCCTCAGTGTCAGTTACAGGCCAGAGAGCCGCTTTCGCCTCCGGTGTTCCTCCATATATCTACGCATTTCACCGCTACACATGGAATTCCACTCTCCTCTCCTGCACTCAAGTCTCCCAGTTTCCAATGCACACAATGGTTGAGCCACTGCCTTTTACATCAGACTTAAGCAACCACCTGCGCTCGCTTTACGCCCAATCAATCCGGACAACTCTTGGGACCTACGTCTTACCGCGGCTTCTGGCACGTAGTTAGCC
+
CCCCCCGGGGGGG>FGGGCGGGGFGGGGGGGGGGCGDGEGGGGGGGGGGFFGGGGFGGGGGDFFGGGC@FFGGGGGGGCFFGGGGGGDFFGGGGGGGGGGG9EFGCFCGDGGGGGGGGGGGGGGGGGFFDFFGGGFGGFGGGGFGGGGG8FFGGGFGGCFGGDFGFFFGBDAFGAFCFCFF>BD>F,@C:8AF6?FGFFG7?,BF>75@FF+*++=*06?@D=5@*78@DFFF7+6)6CGG;@(2*57CD:(2)/:<3CE<2>0DE<)5:?(,/5:<*32(,((.9A)8*57<0(4:+)6:
@M04650:207:000000000-C238N:1:1101:23333:6151 2:N:0:19
GGACTACTGGGGTTTCTAATCCTGTTTGCTCCCCACGCTTTCGCACCTCAGCGTCAGTCCCTGTCCAGGGGGCCGCCTTCGCCACCGGTATTCCTCCAGATCTCTACGCATTTCACCGCTACACCTGGAATTCCGCCCCCCTCTACATGACTCTAGCCGGCCAGTTTCAAATGCAATTCCACGGTTGAGCCCTGGGCTTTCACACCCAACTTACCCAACCGCCTACGCGCGCTTTACGCCCAGTAATTCCGATTAACGCTCGCACCCTCCGTATTACCGCGGCTGCTGGCACGGAGTTAGC
+
CCCCCGGFGGGGGGGGGGAFGGGFGGGGGGGGGGGGEGGGGGGG7FGG,;CFGGGD@F9C,CFEFGFGG7CGGFGGGGGGGGGGGGGDG:FGGGGGGFEGG,EFGFGGGGGGGGGGGEEDGGFGGGGGFDFGG9,>=>EGGCEF9F,,85@CGCCF,,***@CFG,>9DDCCCGF,2;FG,,>:FGDFFGGGCFGGGGGGGFG6)C):<G<7)+9**,C<9D>F1<:36D39>GFFF?GGGF6>7:ABGF?:65D)CB>?09G9DCBFF6-4,;0)<D?FB0;;2:?B:G1C?(-32F44:
@M04650:207:000000000-C238N:1:1101:21689:6170 2:N:0:19
GGACTACTGGGGTTTCTAATCCTGTTTGCTCCCCACGCTTTCGAGCCTCAGTGTCAGTTACAGGCCAGAGAGCCGCTTTCGCCTCCGGTGTTCCTCCATATATCTACGCATTTCACCGCTACACATGGAATTCCACTCTCCTCTCCTGCACTCAAGTCTCCCAGTTTCCAATGCACACAATGGTTGAGCCACTGCCTTTTACATCAGACTTAAGAAACCACCTGCGCCCGCTTTACGCCCAATAAATCCGGACAACGCTTGGGACCCACGTATTACCCCGGCTGCTGGCCCGTAGTTTGCC
+
CCCCCGGGFGGGGGGGGGGGGGGGGGGGGGGGGGGGGGGGGGG8FEGGGGG<FGGGGFGFGFGGGGGGGGGGGGGG@FFGGGG:F<FGGGGGGGGGGFFEGFGGFFGGDEGGGGGGGEGGGGGGC:E=FGGGGGGGGG,AFFGFGGCDFFGFGGGGAFFFGGGGGDFGGGGCFGGGGD?69@DDFG6DFG8?6ECCDDFG7FEAF<C?>9E7:;=DF@FFBGFFFB2*58952A1>ADGG>;@E7C<C6)5(.=5;52;0(-5(C8(.(,-3-C<6+*-,6>(71)4(,*35(-46)+644
@M04650:207:000000000-C238N:1:1101:4713:6208 2:N:0:19
GGACTACCCGGGTTTCTAATCCTGTTTGCTCCCCACGCTTTCGCACCTGAGCGTCAGTCTTTGTCCAGGGGGCCGCCTTCGCCACCGGTATTCCTCCAGATCTCTACGCATTTCACCGCTACACCTGGAATTCTACCCCCCTCTACAAGACTCTAGCTGGACAGTTTTAAATGCAATTCCCAGGTTGAGCCCGGGGCTTTCACATCTAACTTATCCAACCGCCTGCGTGCGCTTTACGCCCCGTAATTCCGATTCACTCTTGCACCCTCCGTATTACCGCGGCTGCTGGCCCGGATTTCGC
+
C?CCC<EGGGFDFFGGGG9EEGFGGFGGGGGFDEGFEGGGGGDEGGGFG<FFGGGEEAFFGGGGGGGGGEGCGFGGGGGGFEEECEGDG7FEFECCFFGGFD=FC9FFGGGGGGGGGEGGEGGGEGGF>3FFFFD<D??CEGGFAFG,8:DAGGGGGGADCGGGFEFGF@>DFGGGGGGGGGF*?C8D,?FCE5*5DD@6CAF+1*3;CGFF@FGGF8E90)9<DF95(9>>0C@)72>5:0,8<*-6D6)(-77>F)))54C)9F?BF?6:(;7)<?1;,2;>FFF)(:(:((4(4E2(4
@M04650:207:000000000-C238N:1:1101:14121:6227 2:N:0:19
GGACACCAGGGTATCTAATCCTGTTTGCTCCCCACGCTTTCGAGCCTCAGTGTCAGTTACAGGCCAGAGAGCCGCTTTCGCCTCCGGTGTTCCTCCATATATCTACGCATTTCACCGCTACACATGGAATTCCACTCTCCTCTCCTGCACTCAAGTCTCCCAGTTTCCAATGCACACAATGGTTGAGCCACTGCCTTTTACATCAGACTTAAGAAACCACCTGCGCTCGCTTTACGCCCAATAAATCCGGACAACGCTTGGGACCTACGTATTACCGCGGCTGCTGCCCCGTAGTTAGCCG
+
CCCCCGGGGGGGGGGGGGGGGFGGGGGGGGGGGDFEGGGGGGGFGGGGGGGGGGGFGGGGGGGGGGFGGGDGGGEFGGGGGGEGGGGGGGGGGGGGGGFGGFGGGGFG:FGGGGGGGGCCGGG,FEFGGFGGGGGGGGGGGGGFGGGGFGGFG8EFGGGGGCFFGGGGGGGGGFGGGGDCGGGGG8EFGGFFEFGGGFGGFFG9+;*;5C8CEFF9CCCCAG=BA>-@@GFFF,=2AB7FC@EAC>EEG3)69FF9D0?;6<5:DD38?:>9:75<;D>F0(,48?)4(*4/-8:29952(
@M04650:207:000000000-C238N:1:1101:16642:6231 2:N:0:19
GGACTACTGGGGTATCTAATCCTGTTTGCTCCCCACGCTTTCGCACCTGAGCGTCAGTCTTTGTCCAGGGGGCCGCCTTCGCCACCGGTATTCCTCCAGATCTCTACGCATTTCACCGCTACACCTGGAATTCTACCCCCCTCTACAAGACTCTAGCTGGACAGTTTTAAATGCAATTCCCAGGTTGAGCCCGGGGCTTTCACATCTAACTTATCCAACCGCCTGCGTGCGCTTTACGCCCAGTAATTCCGATTAACGCTTGCACCCTCCGTATTACCGCGGCTGCTGGCACGTGGTTAGC
+
CCCCC8FGGGGGGGGGGGFEGGGGGGGGFGGGGGGGGGGGGGGGGGGGGC@FGGGGGGGGGGGGGGGGGGGGGGGGGGGGGGGGEGGGGGGGFGFGGGG9FCGFFGGGGGGGGGGGGGGGGGGDFGCFEGGGGGGCFFGGGGGFGG9=<8FFFFGCGFG6EGFFGGEFGCGGG99EGGGGFFF7,DEGGDG;>>:EDDGGGFGF6F7@CGGGFGGGF@FDFGFFFF;EFD;B9GF<FFGGGBFFGF<<C=:?BF*4D:>FFFFFFGFFB?;?08:4ED6>(9039?:7:E:FB0(--;28A
@M04650:207:000000000-C238N:1:1101:11601:6233 2:N:0:19
GGACTACCGGGGTATCTAATCCTGTTTGCTCCCCACGCTTTCGCACCTGAGCGTCAGTCTTTGTCCAGGGGGCCGCCTTCGCCACCGGTATTCCTCCAGATCTCTACGCATTTCACCGCTACACCTGGAATTCTACCCCCCTCTACAAGACTCTAGCTGGACAGTTTTAAATGCAATTCCCAGGTTGAGCCCGGGGCTTTCACATCTAACTTATCCAACCGCCTGCGTGCGCTTTACGCCCAGTAATTCCGATTAACGCTTGCACCCTCCGTATTACCGCGGCTGCTGGCCCGGGCTTAGC
+
CCCCCDFGGGGGGGGGGGGGGGGGGGGGGGGGGGGGGGGFGGGGGGGGGGGGGGGGGGGGGGGGGGDDG@FGGGGGGGGGGGGGGGGGGGGGGGGGGGGGGGGGGFGGGCGGGGGGGGGGGGGGGGGGGGGGGGFFGGGGGGGFCGG9FGGFGGGGGGGGFGFGFGGD;EGGGGGCEGGGGGGGGE6:CFGGDGGGGCFGGAC67DF=3DFGAGGC7@GG0<>F<>>E?DFFBGF<F:CGD608*7:9DFFBFEG>F?9:?FF2CC6<:<93(;84FF6>31>B;BFBFE(/76(((1)44
@M04650:207:000000000-C238N:1:1101:22547:6244 2:N:0:19
GGACTACTCGGGTTTCTAATCCTGTTTGCTCCCCACGCTTTCGAGCCTCAGTGTCAGTTACAGGCCAGAGAGCCGCTTTCGCCTCCGGTGTTCCTCCATATATCTACGCATTTCACCGCTACACATGGAATTCCACTCTCCTCTCCTGCACTCAAGTCTCCCAGTTTCCAATGCACACAATGGTTGAGCCACTGCCTTTTACATCAGACTTAAGAAACCACCTGCGCTCGCTTTACGCCCAATAAATCCGGACAACGCTTGGGACCTACGTATTACCGCGGCTGCTGGCACGTAGTTAGCC
+
CCCCCGGGGGGGGGGGGGFGGGGGGGGGGGGGGGGGGGGGGGGGGGGGGGGGGGGGGGGGGGGGGGFFFCFGGGGGGGGGGGGGGGGGGGGGGGGGGGGGGGGGGGGGGGGGGGGGGGGGGGGGGDFGGGGGGGGGGGGGGGGFGGGGGFGFGGEGGGGGGGFGGGGGGEFGGGFGGG>=EE8@FG6FFGCGGGGGGGGGFF9?B>FACGC>EF8D*:FC@D@)5@A4>49@BF6;>@CGE0=):7?CFD3(:DCDC>?F??*(>E?):<F?<CA<C31(49;;<DFFFE8:3:1:4<)64
@M04650:207:000000000-C238N:1:1101:6038:6276 2:N:0:19
GGCCTACCCGGGTTTCTAATCCTGTTTGCTCCCCACGCTTTCGAGCCTCAGTGTCAGTTACAGGCCAGAGAGCCGCTTTCGCCTCCGGTGTTCCTCCATATATCTACGCATTTCACCGCTACACATGGAATTCCACTCTCCTCTCCTGCACTCAAGTCTCCCAGTTTCCAATGCACACAATGGTTGAGCCACTGCCTTTTACATCAGACTTAAGAAACCACCTGCGCTCGCTTGACGCCCAATAAATACGAACAACGCTTGGGACCTACGTATTACCGCGGCTGCTGGCACGTAGTTGGCC
+
-<-ACFGGFCCFGF@FFF<ECEFGGGGFFGFGGG8@FG7CFFFGC@CEGE<CFGGGFFFGGGGGFEGG8FF@FFEGC@<BFGGDGFF@C7F:EFFGFCAFGG;EEGC,>@CEDFGG9BCCDFCEBEFEFE?FGGGDFGA<E=FFG,E8E=EB,38E,@@BE<ECF9EFGGG,=F8EDGG6AFCFGE,<C78CF,@CGFFF7;F69<99@C<C7@+2*7>DBGF@=B9;2)8@=*).)3CGG68@7+<)?F)(3>4(/.3(43*35C?2>6:?<C):<*-169B>F?:>B:,13,((-+((.
@M04650:207:000000000-C238N:1:1101:11056:6278 2:N:0:19
GGACTACCAGGGTTTCTAATCCTGTTTGCTCCCCACGCTTTCGCACCCGAGCGTCAGTCTTTGTCCAGGGGGCCGCCTTCGCCACCGGTATTCCTCCAGATCTCTACGCATTTCACCGCTACACCTGGAATTCTACCCCCCTCTACAAGACTCTAGCTGGACAGTTTTAAATGCAATTCCCAGGTTGAGCCCGGGGCTTTCACATCTAACTTATCCAACCGCCTGCGTGCGCTTTACGCCCAGTAATTCCGCTTAACGCTTGCACCCTCCGTATTACCGCGGCTGCTGGCACGGAGGTCGC
+
CCCCCEFGFGGGGGGGGGGGGGGGGGGGGGGGGGGGGGGGGGGGGGG7FFGGGGGGGGGGGGFFGGGGGDGGGGGGGGGGGGGGGGGGGDGGGGGGGGGGFFGGGGGGGGGDGGGGGGGGGGGGGGGGGGGGGGGGGGGFEDGFGGGGFCFFFGGGGGGGGGG>@F7BEF;BFGGDGGGGFGGGGEFFGGGGGGGGGGG67+CA+;C64FF=ECFFF39DBGF;142B?GBFF55)=?GGG(4:G*44:7)(,7C>C2(88:5<9F1((-728C>AGD49>09>FBFBFE?C?9>2(;(-,
@M04650:207:000000000-C238N:1:1101:12144:6288 2:N:0:19
GGACTACTCGGGTTTCTAATCCTGTTTGCTCCCCACGCTTTCGCACCTGAGCGTCAGTCTTTGTCCAGGGGGCCGCCTTCGCCACTGGTATTCCTCCAGATCTCTACGCATTTCACCGCTACACCTGGAATTCTACCCCCCTCTACAAGACTCTAGCTGGACAGTTTTAAATGCAATTCCCAGGTTGAGCCCGGGGCTTTCACATCTAACTTATCCAACCGCCTGCGTGCGCTTTACGCCCAGTAATTCCGATTAACGCTTGCACCCTCCGTATTACCGCGGCTGCTGGCACGGAGTTAGC
+
CCCCCGGGGGGGGGGGGGGGGGGGGGGGGGGGGGGGGGGGGGGGGGGGFFGGGGGGGGGGGGGGGGGGGGGGGGGGGGGGGGGGGGGGGGGFGGGGGCGG9FFGFGGGGGGGGGGGGGGGGGGGGGGGGGGGGCGGGFFGGGGFGGCFDGGFGEDFFGGGGGGGGCGEF7BFGGFGGGGGGGGGGGDCGGGGGGGGG)FFGFGFFFF8CFGGFGGGFEGG6C@FFFFB@GFF>EFAFFDGGF?,:CABDFFF<>DFC:0??FGFGGFF:69:6;3AFF:4>B>0>FF?:=7FBB>>:?99)
@M04650:207:000000000-C238N:1:1101:4311:6297 2:N:0:19
GGACTACAGGGGTATCTAATCCTGTTTGCTCCCCACGCTTTCGAGCCTCAGTGTCAGTTACAGGCCAGAGAGCCGCGTTCGCCTCCGGTGTTCCTCCATATATCTACGCATCCCACCGCTACACATGGAATTCCACTCTCCTCTCCTGCACTCTAGTCTACCAGTTTCCAATGCACACAATGGTTGAGCCACTGCCTTTTACATCATACTTAAGTAACCACCTTCGCTTGCTTCCCGCCCAATTACTCCCGACACCGCTTGCGCCCTACGTATTACCGCGGCTGCTGGCCCGTAGTTAGCC
+
-8-8A,6;EEC+BFG,CD6E<@FG<FA8E<,6CF<+@B7C,C,CF,7EF8CE,CC6,C<@EDCEGGEF,,64C<BF+8:CF7?,6,+>>FCCF?,?BFF9FF,AEGB+@=B+,:,,:FE=>FG<E,,,BE,,4?EF,84,@?EFG89?GG,4=,8@FF,D,C=,C;,7,,7ED8,6=F+3:F,87+,5,8,,1,,4;=39+4;6B5@6*52=9=++39,2)30))/()(2(*1,)(82:1*(6)1+)98))(.))/1,(48(/(*/7((4:))26<?*4(-9B6:7)(-/,*,(--6+-).
@M04650:207:000000000-C238N:1:1101:6967:6325 2:N:0:19
GGACTACAGGGGTTTCTAATCCTGTTTGCTCCCCACGCTTTCGCACCTGAGCGTCAGTCTTTGTCCAGGGGGCCGCCTTTGCCACCGGTATTCCTCCAGATCTCTACGCATTTCACCGCTACACCTGGAATTCTACCCCCCTCTACCAGACTCTAGCTGGACAGTTTTAAATGCAATTCCCAGGTTGAGCCCGGGGCTTTCACATCTAACTTATCCAACCGCCTGCGTGCGCTTTACGCCCAGTAATTCCGCTTACCGCTTGCACCCTCCGTATTCCCGCGGCTGCTGGCCCGGTGTTTGC
+
<C9BC@F,<FBCGEGFGGF9FC@CEACFGGGGGEFEGGGGGGE@F@@FFFFFGGGGEEAEFD<FGG9FCCE@CGEGGGC,CAFFFGGGG@FFGGGDDFGFEFFGFFCFGG@+CG,5EFGGGD9FGGGF?EFGGGC9=DFECGGB93,,3,@93,@=F<>D@E,@@,7>;DACFF7EGGFF6,@:FGE?F8??:CEGGGGG::B+=7+:)>FF3FFGFECGFDFFF:28(911>=)6@BCC*4(.?*))29@(8>*)2(3,2:3)22,3:138(;()30((--03(42.(*(2-2(,-*(..
@M04650:207:000000000-C238N:1:1101:4331:6364 2:N:0:19
GGACTACTCGGGTTTCTAATCCTGTTTGCTCCCCACGCTTTCGCACCTGAGCGTCAGTCTTTGTCCAGGGGGCCGCCTTCGCCACCGGTATTCCTCCAGATCTCTACGCATTTCACCGCTACACCTGGAATTCTACCCCCCTCTACAAGACTCTAGCTGGACAGTTTTAAATGCAATTCCCAGGTTGAGCCCGGGGCTTTCACATCTAACTTATCCAACCGCCTGCGTTCGCTTTACGCCCAGTAATTCCGATTAACGCTTGCACCCTCCGTATTCCCGCGGCTGCTGGCACGGCGTTAGC
+
CCCCCFGGGGGGGGGGGFGGGGGGGGGGGGGFGGGGGGGGGGGGGGGGGFGGGGGGGGGGGGGGGGGGGGGGGGGGGGGGGGGGGFGGGGGFGGGGGGGGGGGCCFFGG>FGGGAFG:CGGG9FGGGGCDCFGGGGGGCCGGGFEGG8DFGFGGF,FFGCFGGFFFDGFFGGGG7<CFFEGFGCFC:EFGG>C5E5CDGFC+?AFGGCEGGF):CCF@GCBC;@@F68(91((:3596EGD?:(02<2FF@??@5<F(76263)6A??FF(-.:?)<2493(012?D3:C(<<16((23(5
@M04650:207:000000000-C238N:1:1101:8743:6366 2:N:0:19
GGACTACCGGGGTATCTAATCCTGTTTGCTCCCCACGCTTTCGAGCCTCAGTGTCAGTTACAGGCCAGAGAGCCGCTTTCGCCTCCGGTGTTCCTCCATATATCTACGCATTTCACCGCTACACATGGAATTCCACTCTCCTCTCCTGCACTCAAGTCTCCCAGTTTCCAATGCACACAATGGTTGAGCCACTGCCTTTTACATCAGACTTAAGAAACCACCTGCGCTCGCTTTACGCCCAATAAATCCGGACAACGCTTGGGACCTACGTATTACCCCGCCTGCTGGCCCGTAGTTATCC
+
CCCCCGGGGCCGGGGGGGGGFEGGGGGGGGGGGGGGGGGGGGGGGGGGG8FGGGGFGGGGGGG?FFCFGGGGGGGGGGGGGGGEFGGGFGGGGGGGGGGFFGGGGGGGGCFGGDCGGGCDGGGFGGGGGGGGGFFGGGEGGGGFGGFFGGGFGGGG,EGF@FFFFGGGGCFGGG,=,=9EGGFGACC6CFCEFGECFGGG+;;AFGGFEFDCEG7C?4EDB7B)):(26155>F=<>1=<<;;3C>36*8)63:527411121(0/4443?<60).<*4909<(1:?21*-*4((4)+--.
@M04650:207:000000000-C238N:1:1101:11029:6415 2:N:0:19
GGACTACTAGGGTATCTAATCCTGTTTGCTCCCCACGCTTTCGAGCCTCAGTGTCAGTTACAGGCCAGAGAGCCGCTTTCGCCTCCGGTGTTCCTCCATATATCTACGCATTTCACCGCTACACATGGAATTCCACTCTCCTCTCCTGCACTCAAGTCTCCCAGTTTCCAATGCACACAATGGTTGAGCCACTGCCTTTTACATCAGACTTAAGAAACCACCTGCGCTCGCTTTCCGCCCAATAAATCCGGACAACGCTTGGGACCTACGTATTACCGCGGCTGCTGGCCCGTAGTTAGCC
+
CCCCCGGGCGGGGGGGGGGGGGGGGGGGGGGGGGGGGGGGGGGGGGGGGGGGGGGGGGGGGGFGGGGGFFGGGGGGGDGGFGGGGGGGGGGGGGGGGGGGGGGGGGGGGGGGGGGGGGGGGGGG9FGGFEGGGGGGGGGGGGGFGGGGGDGFGGCFFGGGDFGGGGGGGGGF6FFGGGEGGGGGG=,=AECECFDE?C9F7?;CF8;;CCCF5;=@6=>>CGF2@?@4/*692C+5)/:FF(()0:6);803>>D@7:021(*4FG??B?:).364<*7(7>B633)(453/,(,-63665
@M04650:207:000000000-C238N:1:1101:17914:6422 2:N:0:19
GGACTACAGGGGTATCTAATCCTGTTTGCTCCCCACGCTTTCGAGCCTCAGTGTCAGTTACAGGCCAGAGAGCCGCTTTCGCCTCCGGTGTTCCTCCATATATCTACGCATTTCACCGCTACACATGGAATTCCACTCTCCTCTCCTGCACTCAAGTCTCCCAGTTTCCAATGCACACAATGGTTGAGCCACTGCCTTTTACATCAGACTTAAGAAACCACCTGCGCTCGCTTTACGCCCAATAAATCCGGACAACGCTTGGGACCTACGTATTACGCCGGCTGCTGGCCCGTAGTTAGCC
+
CCCCCFGGGGGGGGGGGGGGGGGGGGGGGGGGGGGGGGGGGGGGGGGGGGGGGGGGGGGGGGGGGGGGGGGGGGGGGGGGGGGGGGGGGGGGGGGGGGGGGGGGGGGGGGGGGGGGGGGCEGGGGGGGFEFGGGGGGGGGGGGFGGGGGGGFGGGGGGGGGGGGGGGGGGGGGGGGGGGF9FDGGGGGGCGFEFGGGGGGGFG6+5C6@F?D@FGG5@,@4;BEB>A49CBFFE6C>2CCF0,;CFC6FEA<>3C;5:36;?GFG=?2:?:<4CA:**(-29021:?((*(2-184:+.4,
@M04650:207:000000000-C238N:1:1101:23177:6427 2:N:0:19
GGACTACCAGGGTATCTAATCCTGTTTGCTCCCCACGCTTTCGAGCCTCAGTGTCAGTTACAGGCCAGAGAGCCGCTTTCGCCTCCGGTGTTCCTCCATATATCTACGCATTTCACCGCTACACATGGAATTCCACTCTCCTCTCCTGCACTCAAGTCTCCCAGTTTCCAATGCACACAATGGTTGAGCCACTGCCTTTTACATCAGACTTAAGAAACCACCTGCGCTCGCTTTACGCCCAATAAATCCGGACAACGCTTGGGACCTACGTATTACCGCGGCTGCTGGCACGTAGTTAGCC
+
CCCCCGGGGGGGGGGGGGGGGGGGGGGGGGGGGGGGGGGGGGGFGGGGGFGGGGGGGGGGGGFGGGGGGGGGGGGGGGGGGGGGGGGGGGGGGGGGGGGGGGGGGGGGGGGGGG9FGGGDGGFGCFGGGDFGGGFGCGFCGGG7@EGGGCFFGGGC=FCEGGFGFGGGGFDGGGGGGGCDFGGDGG88DGFGGGGGGGGGFFEFC7F>CFGDCGCGFDC0:DFBDBA99G@@DG+9BDEEG6@@GGFCFA>?F3C@DF@DD0CBFG?<>?8<:C6AGG>(4269<))38:<5613,67455
@M04650:207:000000000-C238N:1:1101:14545:6451 2:N:0:19
GGACTACTGGGGTTTCTAATCCTGTTTGCTCCCCACGCTTTCGAGCCTCAGTGTCAGTTACAGGCCAGAGAGCCGCTTTCGCCTCCGGTGTTCCTCCATATATCTACGCATTTCACCGCTACACATGGAATTCCACTCTCCTCTCCTGCACTCAAGTCTCCCAGTTTCCAATGCACACAATGGTTGAGCCACTGCCTTTTACATCAGACTTAAGAAACCACCTGCGCTCGCTTTACGCCCAATAAATCCGGACACCGCTTGGGACCTACGTATTACCGCGCCTGCTGGCACGTAGTTAGCC
+
CC<CCDGGGGGGGGGGGGGGGGGGGGGGGGGDGGGGEGGGGGGGGGGGGGGGGGGGGGGGGGEGGGGGGGFGGFGGGFGGGGGGGGGGGEGGGGGGFFGGGGGGGGGGGGGGGGGGGGGGGGCF@FGGGGFGGGGGGFGFGGCFGDFFGGGFGGDFGG;EGGGGGGGGGFFG8@AF,=@+EDFEFG8DGF@FFCFGGGCEFFEFFC?5@D9+7=B@FFGGDGD>=?AADC@=>EFF6@EGC@D@GGE3>.8((:*()(.(--*.9;:<:044>C))014909BB???4?0<*(((4)2--8
@M04650:207:000000000-C238N:1:1101:21295:6478 2:N:0:19
GGACTACTAGGGTTTCTAATCCTGTTTGCTCCCCACGCTTTCGAGCCTCAGTGTCAGTTACAGGCCAGAGAGCCGCTTTCGCCTCCGGTGTTCCTCCATATATCTACGCATTTCACCGCTACACATGGAATTCCACTCTCCTCTCCTGCACTCAAGTCTCCCAGTTTCCAATGCACACAATGGTTGAGCCCCTGCCTTTTACATCAGACTTAAGAAACCACCTGCGCTCGCTTTACGCCCAATAAATCCGGACAACGCTTGGGACCTACGTATTACCGCGGCTGCTGTCACGTCGTCAGCC
+
@CCC8FFGGGGGGGGFGFGCGFCFGGGGGGGGGGGGGGGGGGGFEGGGGFFGFGGGGFGAFFE?FGGGGGGGGGGGGGGGGGGGEGEEGGGGGGGGGGG<FFFGGGGGGDCFGFGGGGGGGGGGFGGGGCFGGGGGC?EGGGG7=FFFGFFDGGCFFGGGG8AAFGGGFCGGDD9=FGGFAFFGGGGGGG+15@DFDFGGGFGFFDGA@D9+7CGGA@E5=CDEBB@95:@F=FFC>F8FG?@;GFC?C>>(3A/().:3?B5,CEF2((.5)+)6+9170((-4:D4?+)/((-7(/-5?
@M04650:207:000000000-C238N:1:1101:13962:6494 2:N:0:19
GGACTACAGGGGTTTCTAATCCTGTTTGCTCCCCACGCTTTCGAGCCTCAGTGTCAGTTACAGGCCAGAGAGCCGCTTTCGCCTCCGGTGTTCCTCCATATATCTACGCATTTCACCGCTACACATGGAATTCCACTCTCCTCTCCTGCACTCAAGTCTCCCAGTTTCCAATGCACACAATGGTTGAGCCACTGCCTTTTACATCAGACTTAAGAAACCACCTGCGCTCGCTTTACGCCCAATAAATCCGGACAACGCTTGGGACCTACGTATTAACGCGGCTGCTGGCCCGTAGTTAGCC
+
CCCCCFGGGFGGGGGGGGGGGGGGGGGGGGGGGGGGGGGGGGGGGGGGGGGGGGGGGGGGGGFGGGGGGAFGGGGGGGGGGGGGGGGGGGGGGFGGGGGGGGGGGGGGGGGGGGGGGGGGGGGGGGGGGBFFGGFGGGGGGGGFFGGGGGGFGGGGGGFGGGGGGGGGGGGGGGGG8DGFG=EFGGCGGG@CCCGGDGFGGFB61+**3?C@;2=CFFCGFGDFF9@?@C@DFC8>DDGE78@37:?EC>F?037?D@?BF0C?GGF7>::<9C))2133117;0>?01*-1(-(462-6>
@M04650:207:000000000-C238N:1:1101:18006:6523 2:N:0:19
GGACTACTAGGGTTTCTAATCCTGTTTGCTCCCCACGCTTTCGAGCCTCAGTGTCAGTTACAGGCCAGAGAGCCGCCTTCGCCTCCGGTGTTCCTCCATATATCTACGCATTTCACCGCTACACATGGAATTCCACTCTCCTCTCCTGCACTCAAGTCTCCCAGTTTCCAATGCACACAATTGTTGAGCCACTGCCTTTTACATCAGACTTAAGAAACCACCTGCTCTCGCTTTACGCCCAATAAATCCGGACAACGCTTGGGACCTACGTATTACCGCGGCTGCTGGCACGTAATTAGCC
+
<C9CCGGFGGGGGGGGGGGGGGGGGGGFDGGFGGGG7FGGGGGDFGGGGGFGFGGGGGGGGGC?FCF@,,9BFGGG+CF@DGGDE<F7>FFFFFFEEDFGGCDFGGGGGGGGGGFGFGEDGECGECCFFDGGCG;E,,9AEFFBGCD8FFGFGGE?7,6@,,,=DFF;@@9==,9=2@>+2,>@CA,D,8,5C@6CDGGG78;C+59*:77+:;FFA@,30*-)5**4*3>==E8>;9EF@>=77=7?*>)66DGF3(6<13C?F?1;;:,<A?6<@*(((,4>(),(2*,1.4(4A+4(4
@M04650:207:000000000-C238N:1:1101:26383:6571 2:N:0:19
GGACTACAGGGGTATCTAATCCTGTTTGCTCCCCACGCTTTCGAGCCTCAGTGTCAGTTACAGGCCAGAGAGCCGCTTTCGCCTCCGGTGTTCCTCCATATATCTACGCATTTCACCGCTACACATGGAATTCCACTCTCCTCTCCTGCACTCAAGTCTCCCAGTTTCCAATGCACACAATGGTTGAGCCACTGCCTTTTACATCAGACTTAAGAAACCACCTGCGCTCGCTTTACGCCCAATAAATCCGGAAAACGCTTGGGACCTACGTATTACCCCGGCTGCGGGCCCGTGGTTAACC
+
CCCCCGGGDGGGGGGGGGGGGGGGGGGGGGGGGGGGGGGGGGGFFGGGGGGFGGGGGGGGGGGCGGGGCFFGGGGGCGGGGGGGGFGGGGGGGGDGGCFGGGGGGGGGGGGEGGGFGGGGGGGGGCGGGGGGGGGGGGDGGGGFGGGGGGGFGGGGEFFGGGGGG,@FECFEFGGGGFG6DFGGFDCGGEGFCEEGFCFG7AEFAD**:7;DF8FFF=<CDGD=)*/?DDF==F=48=GGEF1;CFC560)((555/1,6(6*4CE438(,4)<)5<*,-(4,6(((-4*3*(((-,+)..
@M04650:207:000000000-C238N:1:1101:24357:6581 2:N:0:19
GGACTACCGGGGTATCTAATCCTGTTTGCTCCCCACGCTTTCGAGCCTCAGTGTCAGTTACAGGCCAGAGAGCCGCTTTCGCCTCCGGTGTTCCTCCATATATCTACGCATTTCACCGCTACACATGGAATTCCACTCTCCTCTCCTGCACTCAAGTCTCCCAGTTTCCAATGCACACAATGGTTGAGCCACTGCCTTTTACATCAGACTTAAGAAACCACCTGCGCTCGCTTTACGCCCAATAAATCCGGACAACGATTGGGACCTACGTATTACCGCGGCTGCTGGCACGTAGTTAGCC
+
CCCCCGGGGGGGGGGGGGGGGGGGGGGGGGGGGGGGGGGGGGGGGGGFGGGGGGGGGFGGGGGGGGFGGGGGGGGGDE7BGFGGGFGGFFFGGGGGGGGGGGGACFGGGGGGCFGFGGGDEFGGGFGGFFEEFGGGGGGGGGGFGGGGGGGFGGGGGGGGFGGGGCEGGGGGGCGGGGGGGGFGFEGGG77?FGGCFDGCFFGFFGGF@GCGECD8ABFGDD=;=DFD=GBFFCA<>?=CF78;GGF?FFEFFFF;C(((18*(9*4<BFFFBDA2ED6,44;61:?0(:2::?036:6:)
@M04650:207:000000000-C238N:1:1101:27592:6602 2:N:0:19
GGACTACCAGGGTATCTAATCCTGTTTGCTCCCCACGCTTTCGAGCCTCAGTGTCAGTTACAGGCCAGAGAGCCGCTTTCGCCTCCGGTGTTCCTCCATATATCTACGCATTTCACCGCTACACATGGAATTCCACTCTCCTCTCCTGCACTCAAGTCTCCCAGTTTCCAATGCACACAATGGTTGAGCCACTGCCTTTTACATCAGACTTAAGAAACCACCTGCGCTCGCTTTACGCCCAATAAATCCGGACAACGCTTGGGACCTACGTATTACCGCGGCTGCTGGCACGTAGTTAGCC
+
CCCCCGGGGGGGGGGGGGGGGGGGGGGGGGGGGGGGGGGGGGGGGGGGGGGGGGGGGGGGGGFGGGGGGFGDGGGGGGGGGGGGGGGEGGGGGGGGGGGGGGGGGGGGGGGGGGGGGGGGGGGGGGGGGGGFFGGGGGGGGGGFGGGGGGGFGGGGGGGGGGGGGGGGGGGGCGGGGGGGGG8EFGGGGGGGGGGDGGGGCACFF?FAC?GFEC>CCDFGFGFFBFB>>G@DDGFFE@EGFDDF=@EFFFE@@BGDD>?FF;7?DGFB>13).<:>FD;;(3;BFB78:*,/,2(4-0668
@M04650:207:000000000-C238N:1:1101:14386:6624 2:N:0:19
GGACTACCCGGGTATCTAATCCTGTTTGCTCCCCACGCTTTCGAGCCTCAGTGTCAGTTACAGGCCAGAGAGCCGCTTTCGCCTCCGGTGTTCCTCCATATATCTACGCATTTCACCGCTACACATGGAATTCCACTCTCCTCTCCTGCACTCAAGTCTCCCAGTTTCCAATGCACACAATGGTTGAGCCACTGCCTTTTACATCAGACTTAAGAAACCACCTGCGCTCGCTTTACGCCCAATAAATCCGGACAACGCTTGGGACCTACGTATTACCGCGGCTGCTGCCCAGTAGTTAGCC
+
CCCCC<FGGGGGGGGGGGGGGGGGGGGGGGGGGGGDFGGGGGEFGGGGGGFFGGGGGGGGGFGGGGGGGGGGGGGGFGGFFGGGGGGGGGGGGGFGGGGFGGEGGGGGGGGGGGGGGGGGGGGGGGGDFGGGGGGGGGGGGGGFGGGGGGGFGGDGCFFGGGD?GGFGFGFCGGGGGGD6=@DGGGCFFGGE6CEGGGGGFC;AF+;ACCC8ECGF4B>4)CBBF*:4(/5-6=8;)5EGF0()*+9?FE>?>3CD504,869(>E???<:<AFBB?*4,(,9>???)4=:*,)-.6+..5
@M04650:207:000000000-C238N:1:1101:11817:6633 2:N:0:19
GGACTACTCGGGTATCTAATCCTGTTTGCTCCCCACGCTTTCGCACCTGAGCGTCAGTCTTTGTCCAGGGGGCCGCCTTCGCCACCGGTATTCCTCCAGATCTCTACGCATTTCACCGCTACACCTGGAATTCTACCCCCCTCTACAAGACTCTAGCTGGACAGTTTTAAATGCAATTCCCAGGTTGAGCCCGGGGCTTTCACATCTAACTTATCCAACCGCCTGCGTGCGCTTTACGCCCAGTAATTCCGATTAACGCTTGCACCCTCCGTATTACCGCGGCGGCTGGCCCGGGGTGAGC
+
CCCCCGGGGGGGGCFGEGGGGGGGGGGGGGGGGGGGGGGGGGGGGGGGFGGGGGGGGGGGGGGGGGGGGGGGGGGGGGGGGGGGGGGGGGGGGGGGGGGFFFFGGGGGGGDGGGGGFGGGGEGGGGGGGGGGGGGG88DGGGGFGGGDFGGFGGGDAEGGGGFFE,@AFFGDGGAFGGCEFGGGGGGGGGGGEGGGGG78:CGFAFFFFGGGF@7DA;FGFG@FFF@:(79>BGFFFFEG508?CFBFGF:0:@GF*391??C3FF6?069??F29CG<69>0(44((-5(*(-((-*(,.
@M04650:207:000000000-C238N:1:1101:27930:6647 2:N:0:19
GGACTACCGGGGTTTCTAATCCTGTTTGCTCCCCACGCTTTCGAGCCTCAGTGTCAGTTACAGGCCAGAGAGCCGCTTTCGCCTCCGGTGTTCCTCCATATATCTACGCATTTCACCGCTACACATGGAATTCCACTCTCCTCTCCTGCACTCAAGTCTCCCAGTTTCCAATGCACACAATGGTTGAGCCACTGACTTTTACATCCGACTTAAGAAAACACCTGCGCTCGCTTTACGCCCAATTAATTCGGAACAACCCTGGGACCTACGTATTTCCGCGGCTGCTGGCACGTAATTACGC
+
CCCCCGGFFGGGGGGGGGGGGGGGGGGGGGGGGGGGGGGGGGGDGGGGGGGDGGGGGGGFFEFCFEEGFGGGGFGG7F<FFEC:CFGGGGGGGGFGGCCGGGGGGGGGGGGGGGGGGDGGGGGGCFGGGGGGGGGGGGGGGGGFGGDD,8DDGFGGDFA>9FGGGFGGGG,3=FGGGG6+23DCF78DFG,;CC,@8FFG79,;+@*3/*;2:@B@*)=99C((()8)(2:1=F@)./CF*63)@D3)3.)4()2(*((.(,1(2A8>>,4))<))<*--((((-))(-*./41((6+)(4
@M04650:207:000000000-C238N:1:1101:16882:6667 2:N:0:19
GGACTACAAGGGTTTCTAATCCTGTTTGCTCCCCACGCTTTCGAGCCTCAGTGTCAGTTACAGGCCAGAGAGCCGCTTTCGCCTCCGGTGTTCCTCCATATATCTACGCATTTCACCGCTACACATGGAATTCCACTCTCCTCTCCTGCACTCAAGTCTCCCAGTTTCCAATGCACACAATGGTTGAGCCACTGCCTTTTACATCAGACTTAAGAAACCACCTGCGCTCGCTTTACGCCCAATAAATCCGGACAACGCTTGGGACCTACGTATTACCGCGTGTGCTGGCCCGTAGTTAGTC
+
CCCCCGGGGGFGGGGGGGGGGGGGGGGGGGGGGGGGGGGGGGEFGGGGGGGGGGGGGGGGGGGGGGGFGGGGGGGGFDFFEGGGGGGGGGGGGGGGGGGGGFGGGGGGGGGGGGGGG>EDGGGGFGCCFGGFGGGGGGGGGGGFGGGGGGGFFF@DGGAEGGGGGGGGGGFFCGGGGGG6AD?FGGF8CFEFGGGGGGGG7?FFFFGAEGGGE>:DFC67=;B4>459@:=DFG6;6=GD*28;FFCEC>:19:C(99;1(,*,9=?)4188AF<A<72-,(,4>FA:B:2E6((-634).
@M04650:207:000000000-C238N:1:1101:12117:6668 2:N:0:19
GGACTACCGGGGTTTCTAATCCTGTTTGCTCCCCACGCTTTCGAGCCTCAGTGTCAGTTACAGGCCAGAGAGCCGCTTTCGCCTCCGGTGTTCCTCCATATATCTACGCATTTCACCGCTACACATGGAATTCCACTCTCCTCTCCTGCACTCAAGTCTCCCAGTTTCCAATGCACACAATGGTTGAGCCACTGCCTTTTACATCAGACTTAAGAAACCACCTGCGCTCGCTTTACGCCCAATAAATCCGGACAACGCTTGGGACCTACGTATTACCGCGGCTGCTGGCACGTAGTTAGCC
+
CCCCCGGGGGGGGGGGGGGGGGGGGGGGGGGGGGGGGGGGGGGCGGGGGFGGGGGGGGGGGGGGGGGGGGGGGGGGEGGGGGGGGGGGGGGGGGGGGGGGGGGGGGGGGGGGFGGGGGGGDGGGGGGGEFFGGGGGGGGGGGGFFFGGGGGFFGFFGGFGFGGGGGGGGGDCDAFGGGGGGGFGFE?FGGFGFGGFCFGGDF;BEGGFFGC7A8@F6=EFBDFEDEB49425BEF4)(=B:?D3:CCFGFE;@FC<C>:<B:<(>E:?:?12<<<DCD469B>9044>F*<EF<8:60)-.
@M04650:207:000000000-C238N:1:1101:14808:6682 2:N:0:19
GGACTACACGGGTTTCTAATCCTGTTTGCTCCCCACGCTTTCGAGCCTCAGTGTCAGTTACAGGCCAGAGAGCCGCTTTCGCCTCCGGTGTTCCTCCATATATCTACGCATTTCACCGCTACACATGGAATTCCACTCTCCTCTCCTGCACTCAAGTCTCCCAGTTTCCAATGCACACAATGGTTGAGCCACTGCCTTTTACCTCAGACTTAAGAAACCACCTGCGCTCGCTTTACGCCCAATCAATCCGGACAACGCTTGGGACCTACGTATTACCCCGCCTGCTGCCACGTCGTTTGCC
+
CCCCCGGGCFFGGGGGGGGGGGGGGGGGGGFFGGGGGGGEGGDCEEGGGGGGGGGGGGGGFGGGGEGFGGGGGGGG7CBFFGGGGGGGGGGGGGA?DGFGGGGGGGGFGGGGGGDCGFEGGGGGG:FGGGGGGFGGFFAFGDGDFFFF8D@<8>B?,,,36FFGFGGG9EDFDGDGF8E+@DGGGG8,@B,@FFFGCGEE70,49**3:3=5A7@767@FDGBB295)()-(:=A;52:FE(36>C<398A(,)>7)3(,4:*,98(80(4.5+).3*(((--(((.),+,*-(41(*4).
@M04650:207:000000000-C238N:1:1101:21495:6698 2:N:0:19
GGACTACTGGGGTTTCTAATCCTGTTTGCTCCCCACGCTTTCGAGCCTCAGTGTCAGTTACAGGCCAGAGAGCCGCTTTCGCCTCCGGTGTTCCTCCATATATCTACGCATTTCACCGCTACACATGGAATTCCACTCTCCTCTCCTGCACTCAAGTCTCCCAGTTTCCAATGCACACAATGGTTGAGCCACTGCCTTTTACATCAGACTTAAGAAACCACCTGCGCTCGCTTTACGCCCAATAAATCCGGACAACGCTTGGGACCTACGTATTACCGCGGCTGCTGTCCCGTAGTTAGCC
+
C@@CCGGGGGGGGGGGGGGGGGGGGGGGGGGGGGGGDGGGGGGCFGGFGFGGGGGGGGGGGGFGGGGGGGGGGGGGGGGGDGGGGDEGGGGGGGGGGGGGGGGGGGFFGGGGGGGFGEGGGGGGGGGGGDFGFGGGGGGGGGEFDFGGGFGFGG@?FFEGGGGGGGGGDAEF8C8=FGEFGGGGGGGFGGGGGGGGGGGG7AFFF7*3>CF7CGGD?C6F@44@29=>@DB@DG6;;(=FFD@EFGFFF)8<9>C8D:<6109<DC:<::F<9C<<<94-79>6<F?).+4/4((-)+)).
@M04650:207:000000000-C238N:1:1101:23082:6731 2:N:0:19
GGACTACTGGGGTTTCTAATCCTGTTTGCTCCCCACGCTTTCGAGCCTCAGTGTCAGTTACAGGCCAGAGAGCCGCTTTCGCCTCCGGTGTTCCTCCATATATCTACGCATTTCACCGCTACACATGGAATTCCACTCTCCTCTCCTGCACTCAAGTCTCCCAGTTTCCAATGCACACAATGGTTGAGCCACTGCCTTTTACATCAGACTTAAGAAACCACCTGCGCTCGCTTTACGCCCAATAAATCCGGACAACGCTCGGGACCTACGTATTACCGCGGCTGCTGGCACGTAGTTAGCC
+
CCCCCGGGGGGGGGGGGGGGGGGGGGGGGGGGGGGGGGGGGGGGGGGGGEGGGGGGGGGGGGGGGGGGGGGGGGGGCGGGGGGGGGGGGGGFF@FGGGGGGGGGGGGGGGGGGGGGGGGCEGFGFGGGGGFGGGGGGGGGGGGFGGGGGGGFGFGGDFGGGGGGGGGGGDFCCFGEGGDFGGFGGEGC@C8CCGGGGGGG7@,?FC>0>7=+AFFG>CEFFGFB9:4?AGFFDG=CBDBFC?D;CF<CFF5<>EG@D:?DF(>();:25:<?BG4)<53((39>?F:(365:87(4<+:97
@M04650:207:000000000-C238N:1:1101:9542:6751 2:N:0:19
GGACTACACGGGTATCTAATCCTGTTTGCTCCCCACGCTTTCGCACCTGAGCGTCAGTCTTTGTCCAGGGGGCCGCCTTCGCCACCGGTATTCCTCCAGATCTCTACGCATTTCACCGCTACACCTGGAATTCTACCCCCCTCTACAAGACTCTAGCTGGACAGTTTTAAATGCAATTCCCAGGTTGAGCCCGGGGCTTTCACATCTAACTTACCCAACCGCCTGCGTGCGCTTTACGCCCAGTAATTCCGATTAACGCTTGCACCCTCCGTCTTACCGCGGCTGCTGGCACGTAGTTAGC
+
CCCCCGGCGDGGGGGGGGGGGGGGGGGGGGGGGGGGEGGGGGCFFGGGGGGGGGGGGGGGGGGGGGGGGCEFGG@FFGGGGGGGGGGGGGGGGGGGGGGAFFGGGGGGGEGGGGGGGGGGGGGGGGGFDBFGGGGGGGGGGGGFGGGC<CGFGFFFGGG6DFGDFFGGGCGGGGGDFCGFFFGDFGGGGGGGG=CEDGGGGFGFAGGA9FGC@+*;ADGG@GFFFFFFFC>B0CF9@0EGGF?>>FFFGF)(45*6D:>?22C7FGFF?:04(;?2EG1>(391(24)4C(A6(.44E42.
@M04650:207:000000000-C238N:1:1101:16902:6786 2:N:0:19
GGACTACAAGGGTTTCTAATCCTGTTTGCTCCCCACGCTTTCGAGCCTCAGTGTCAGTTACAGGCCAGAGAGCCGCTTTCGCCTCCGGTGTTCCTCCATATATCTACGCATTTCACCGCTACACATGGAATTCCACTCTCCTCTCCTGCACTCAAGTCTCCCGGTTTCCAATGCACACAATGGTTGAGCCACAGCCTTTAACTTCAGACTTATCAAACCACCTGCGCTCGCTTTACGCCCAATAAATCCGGACAACGCTCGGGACCTACGTCTTACCGCGGCTGCTCGCACGTAGTTAGCC
+
CCCCCGGGGGGGGGGGGGGGGGGGGGGGGGGGGGGGGGGGGGDDFGGGGGGGGGGGGGGGGGFGGGGGFGGGGGGGGGGGGGGGGGGGFGGGGGGGGGGGGGGGGGGGGGGGGGGGGGGGGGGGCFGGGGGGGGGGGGGGGGGFGGGGGGGFGGGGFFFFGGDDFGGGGGFGGGDFGGG?EGEGGGCFGFDGCEFGFGGF+BF>ABFACGGGEGGDA>>7BGFFFEBD><9@>C8;)2ED:=;4:C??<3.69573>9?F6(5(7C?)58:(48:22/4((39(:))-1*-73(43406<:
@M04650:207:000000000-C238N:1:1101:17103:6820 2:N:0:19
GGACTACTCGGGTATCTAATCCTGTTTGCTCCCCACGCTTTCGCACCTGAGCGTCAGTCTTTGTCCAGGGGGCCGCCTTCGCCACCGGTATTCCTCCAGATCTCTACGCATTTCACCGCTACACCTGGAATTCTACCCCCCTCTACAAGACTCTAGCTGGACAGTTTTAAATGCAATTCCCAGGTTGAGCCCGGGGCTTTCACATCTAACTTATCCAACCGCCTGCGTGCGCTTTACGCCCAGTAATTCCGATTAACGCTTGCACCCTCCGTATTACCGCGGCTGCTGGCACGGAGTTAGC
+
C@CCCFGGGGGGGGGGGGGGGGGGGGGGGGGGGGGGGGGGGGGGGGGGGFGGGGGGGGGGGGGGGGGDGGGFGGGGGGGGGGGGGGGGGGGGGGGGGGGGGGGGGGGGGGGGGGGGGGGG7>FGGGGGGGGGGGGGGGGGGGGFGGGGGGGFGGGGGGGGGGGC@=@EG?FGGGGFFGGCGGFGGFFGGGGGGGCEG:F6DFGFFDFFFGGGEGGGFFGGFGFFFF98:DFB9GF9?BDEE06:*?ADGF:?FFGFF<>:((92CF?(,49?028BGG0;>FFF9:>0:E?GB;B2(2694
@M04650:207:000000000-C238N:1:1101:13394:6851 2:N:0:19
GGACTACTAGGGTTTCTAATCCTGTTCGCTACCCACGCTTTCGAGCCTCAGTGTCAGTTACAGACCAGAGAGCCGCTTTCGCCACCGGTGTTCCTCCATATATCTACGCATTTCACCGCTACACATGGAATTCCATTCTCCCCTTCTGCACTCAAGTTCGACAGTTTCCAAAGCATACTATGGTTGAGCCACAGCCTTTAACTTCAGACTTATCAAACCACCTGCGCTCGCTTTACGCCCAATCAATCCGGACAACGCTCGGGACCTACGTATTACCCCGCCGGCTGGCCCGTAGTTGGCC
+
CCCCCGGGGGGGGGGGGGGGGGGGGGGGGGGGGGGGGGGGGGGGFGGGGFGGGGGGGGGGGGGGGGGGGGGGGGGGGGGGGGGGGGGGEGGGGGGGGGGFGGGGGGGGGGGGGGGGGGGGGGGGGGGGFGGGGGGGGGGGGCEFGGGGGGGFGG@8AEGGGGDEFFGGGGFFFFGGGGGGFGEGGFGGFG8?C,DFGGGFGFFFFG76@F77;CEGFFG>BGFEB4@49C@2>C6C>@GGG?D(;C?CFF3<B>GF5101265(7C?2:F?DFGFFC*4>(((((438<*41((43>+(55
@M04650:207:000000000-C238N:1:1101:27679:6858 2:N:0:19
GGACTACCGGGGATCTAATCCTGTTCGCTACCCACGCTTTCGAGCCTCAGTGTCAGTTACAGACCAGAGAGCCGCTTTCGCCACCGGTGTTCCTCCATATATCTACGCATTTCACCGCTACACATGGAATTCCACTCTCCCCTTCTGCACTCAAGTTCGACAGTTTCCAAAGCATACTATGGTTGAGCCACAGCCTTTAACTTCAGACTTATCAAACCACCTGCGCTCGCTTTACGCCCAATAAATCCGGACAACGCTCGGGACCTACGTATTACCGCGGCTGCTGGCACGTAGTTAGCCC
+
CCCCCGGGGGGG+CFGFGGGFGGGGGGGGGGFGGGGGGGFGGFFGGGGGGGGGGGFGGGGGFFGGGGFFGGGGGGGGCEFGGGGGGDFGGGGGGGGGGGGFFGGGGGGGGGGGGGGGGGGG?FFGGGFGGGFGFGGGGGGFDGFGGGGGGGFGC@EGGGGGEGGGGGGGGGDGFGGFDFGG?EGGGGFGFGGFGGGGGGGGF@FFGFFFGFGFGGFFDGGFGE=BF@EFGFFFCFDEFGG*:83CFC@3:)71>F7C2:19>5>GC74647<2:4<*969>9>(2,(44<,:24:D4368(
@M04650:207:000000000-C238N:1:1101:10702:6917 2:N:0:19
GGACTACCCGGGTATCTAATCCTGTTTGCTCCCCACGCTTTCGAGCCTCAGTGTCAGTTACAGGCCAGAGAGCCGCTTTCGCCTCCGGTGTTCCTCCATATATCTACGCATTTCACCGCTACACATGGAATTCCACTCTCCTCTCCTGCACTCAAGTCTCCCAGTTTCCAATGCACACAATGGTTGAGCCACTGCCTTTTACATCAGACTTAAGAAACCACCTGCGCTCGCTTTACGCCCAATAAATCCGGACAACGCTTGGGACCTACGTATTACCGCGTCTGCTGGCCCGTAGTTAGCC
+
CCCCCAFGGGGGGGGGGGGGGGGGGGGGGGGGGGGGGGGGGGGGGGGGGFGFGGGGGGGGGGGGGGGCFGGGGGGGGGGGGGGGGGFGGGGGGGGGGGGGGGGGGGGGGGGGGGGGGFGGGGGGFGGGGFGGGGGGGGGGGGGFGGFFGGGFGGGGGGGGGGGGGGGGGGGGGGGGGGEFGG6@FEGGGGGGGGGGGGGGCFGFFDGFCGFGF>FDFB6C=DDF9D9?DGFD2A6;BDCGG(3=CFFEGF>;>:<@C6,(-:F?FGF?B1:7<CAA<<9>-30()4:((*4549(,:3-48
@M04650:207:000000000-C238N:1:1101:9435:6926 2:N:0:19
GGACTACCCGGGTATCTAATCCTGTTTGCTCCCCACGCTTTCGCACCTGAGCGTCAGTCTTTGTCCAGGGGGCCGCCTTCGCCACCGGTATTCCTCCAGATCTCTACGCATTTCACCGCTACACCTGGAATTCTACCCCCCTCTACAAGACTCTAGCTGGACAGTTTTAAATGCAATCCCCAGGTTGAGCCCGGGGCTTTCACATCTAACTTAACCACCCGCCTGCGTGCCCTTGACGCCCAGTAATTCCGATTAACTCTTGCACCCTCCGTTTTACCCCGGCTGCTGGCACGTGTTTTGC
+
CCCCCGGGGGGGGGGGGGGGGGGFGGGGGGGGGGGGGGGGGGGDGGGGGGGGGGGGGGGGGGGGGGGGGGGGGGGGGGGGGGGGGGGGGGGGGGCGG@@CGGGGGGGGGGGGGGGGGGGGDFGGFDFGDGGGGGGFCDDGGCGFGGGD<?FFGGGGGG9>CGGGGGD;FFFGGAF:F*@ECFG*?<,>?FFCGC*/)CGFF6C@FD++9:D:)+0*;(=5(:2<;47D(*((,:)-)4:8>((,*26);@60?)>)*).6))*)0;8-8((()32)<*(-(,(,-(48(*(<1(,(4C((.
@M04650:207:000000000-C238N:1:1101:9524:6927 2:N:0:19
GGACTACCGGGGTTTCTAATCCTGTTTGCTCCCCACGCTTTCGAGCCTCAGTGTCAGTTACAGGCCAGAGAGCCGCTTTCGCCTCCGGTGTTCCTCCATATATCTACGCATTTCACCGCTACACATGGAATTCCACTCTCCTCTCCTGCACTCAAGTCTCCCAGTTTCCAATGCACACAATGGTTGAGCCACTGCCTTTTACATCAGACTTAAGAAACCACCTGCGCTCGCTTTCCGCCCAATAAATCCGGACAACGCTTGGGACCTACGTATTACCGCGGCTGCTGGCCCGTAGTTAGGC
+
CCCCCFEGGGGGGEGGGFGGGGGCGGGGGGGGGGGG@FGGGGGGGGGGGGGGGGGGGGGGGGGGGGGDGGGGGGGG7@FGGGGGGGGGGGGGGGGGGGGGGFGGGGGFGGGEFGFGGGGDGGGGGF<FFFGGDGGGD8EFFFGFGGGGGFFFD8>8CEDFFGFGGGGGG9AD8FFGGGGFGGGGGG?ECE@EGGGGGGGG7A,?6+2;87=>6FGGABGGDGF9B>>557>=DG+7);EGDFF4:+))C>);;)9?D9::?1935A82(3:2<FBBF*44((,4()).4*3:44,260)(.
@M04650:207:000000000-C238N:1:1101:11370:6935 2:N:0:19
GGACTACTCGGGTTTCTAATCCTGTTTGCTCCCCACGCTTTCGCACCTGAGCGTCAGTCTTTGTCCAGGGGGCCGCCTTCGCCACCGGTATTCCTCCAGATCTCTACGCATTTCACCGCTACACCTGGAATTCTACCCCCCTCTACAAGACTCTAGCTGGACAGTTTTAAATGCAATTCCCAGGTTGAGCCCGGGGCTTTCACATCTAACTTATCCAACCGCCTGCGTGCGCTTTACGCCCAGTAATTCCGATTAACGCTTGCACCCTCCGTATTACCTCTGCTGCTGGCACGGCGTTAGC
+
CCCCCGGGGGGGGGGGGGGCGGGGGGGGGGGGGGGGGGGGGGGGGGGGGEGGGGGGGFGGGFCFGGGGGGGGGGGGGGGGGGGGGGGGGGGGGGGGGGGGGGGGGGGGGGGGGGGGGGGDGGGGGGFGG8DFGGGGGGGGGGGFGGFGGGGFGCFGFGFG8A??FFGGGGGGFFGGCGGGGDGGGGGGGGGGGGGGGGGGGFGFFFGFFGGGECGGFFGGFGFFFFFEFGFF0EFA??GEGF(.2::2:F66?3C4FFBB?BFFGGFF??6?(:74@:6)).<A?<87(::F<((4>>0(-
@M04650:207:000000000-C238N:1:1101:20538:6942 2:N:0:19
GGACTACAAGGGTTTCTAATCCTGTTTGCTCCCCACGCTTTCGCACCTGAGCGTCAGTCTTTGTCCAGGGGGCCGCCTTCGCCACCGGTATTCCTCCAGATCTCTACGCATTTCACCGCTACACCTGGAATTCTACCCCCCTCTACAAGACTCTAGCTGGACAGTTTTAAATGCAATTCCCAGGTTGAGCCCGGGGCTTTCACATCTAACTTAACCAACCGCCTGCGTGCGCTTTACGCCCAGTAATTCCGATTAACGCTTGCACCCTCCGTATTACCGCGGCTGCTGGCCCGGCGTTAGC
+
CCCCCGG@FGGGGGGGGGGGGGEEGFFFGGGGGGGDGGGGGFGDBCFFDGGGCGGGEGFGC<ECFGGGGCGFG@FG@GGEFGGEGGGGG@FGGEDGG<<FFEFGFCFCGGGGCFGGGCGC=FFGGDGFFGGGG9=,=,6FG6=6EG96@?CFG9CCFC,@,FC6@FG,,33;9DGC7CEGD,D7D9:<?GGG>?*7)?FGF+CA=CC+9DFC8+::A?GDBGF@(2,.,99BFGFFFFGGGFFF7D<ADF:085DAF:>B<FG)2C?<BB;?0C04CD6040221:?F?E(:>9(468<?<
@M04650:207:000000000-C238N:1:1101:27472:7015 2:N:0:19
GGACTACTAGGGTATCTAATCCTGTTTGCTCCCCACGCTTTCGCACCTGAGCGTCAGTCTTTGTCCAGGGGGCCGCCTTCGCCACCGGTATTCCTCCAGATCTCTACGCATTTCACCGCTACACCTGGAATTCTACCCCCCTCTACAAGACTCTAGCTGGACAGTTTTAAATGCAATTCCCAGGTTGAGCCCGGGGCTTTCACATCTAACTTATCCAACCGCCTGCGTGCGCTTTACGCCCAGTAATTCCGATTAACGCTTGCACCCTCCGTATTACCGCGGCTGCTGGCACGGAGTTAGC
+
CCCCCFGFFGGGGGGGGGGGGGCCGGGGGGGGGG?FEGGGGGGGEFGGFGGGGGGGGGGGGGGGGGGGGGGGGGGGEGGGGGGGGGGGGGGGGGEEG8FGGFGGGGGGGDGGGGGGGGGGBFGGGGGFGFGGGGG9FGGGGDEFGGGFGGGFG9FGGGGFFFGGFGFGGGGGGFE,,2E=FAFGFGGGFGFFGGDEDGG6FCFFFFGFEGGGFGCCFEGCBGFFFFFFDGBF9EFBFB>:C?FFGDAFGFF2:<CAF:B?0(776F?(,-(4:F?9<C86>>>B>F>>BG<G?1((4EAAA
@M04650:207:000000000-C238N:1:1101:12726:7038 2:N:0:19
GGACTACCGGGGTATCTAATCCTGTTTGCTCCCCACGCTTTCGCACCTGAGCGTCAGTCTTTGTCCAGGGGGCCGCCTTCGCCACCGGTATTCCTCCAGATCTCTACGCATTTCACCGCTACACCTGGAATTCTACCCCCCTCTACAAGACTCTAGCTGGACAGTTTTAAATGCAATTCCCAGGTTGAGCCCGGGGCTTTCACATCTAACTTATCCAACCGCCTGCGTGCGCTTTACGCCCAGTAATTCCGATTAACGCTTGCACCCTCCGTATTACCGCGGCTGCTGGCACGGAGTTAGC
+
CCCCCGGGGGGGGGGGGGGGGGGGGGGGGGGGGGGGGGGGGGGGGGGGGFGGGGGGGGGGGGGGGGGGGGEGGGGGGGGGGGGGGGGGGGGGGGGGGGFGGGGGGGGGGGGGEGGGGGGGGGGGGGGGGGGGGGGGGGGGGGGFGGGGGGGFGGGGGGGGGGGGFDFDGFGGGGFGGGGGGGGGFGGGGGGGGCGEGGGGCFGAAFCFFGGGFGGGFFGGFGB<8F>F?D>BFGFAFBEGG???G7>BFBF??>D<C<>0::FFGG?1?B916F0)<C:BF>F9>?:8?GFG?B09,;)).
@M04650:207:000000000-C238N:1:1101:12974:7044 2:N:0:19
GGACTACACGGGTATCTAATCCTGTTTGCTCCCCACTCTTTCGCACCTGAGCGTCAGTCTTTTTCTAGGGGGCCGCCTTCGCCACCGGTATTCCTCCAGACTGCTACTCATTTCACCGCTACACCTGTAATTCTACCCCCCTCTACAAGACTCTAGCTGGACAGTTTGAAATGTAATTCCCAGGTTCAGCCCGGGGCTTTCACATCTAACTTATCCAACCGCCTGCGTGCGCTTTACTCCCAGTAATTCCGTTTAACGCTTGCACCCTCCGTATTACCGCTGCTGCTGGCACGGAGTTAGC
+
86BCCE6,CB@FGG<CFFEFGC,6;,6C,ACF@,C+,;6CFG7,B6F?,,C<FFDF@6FC,,6:F,666C@46:FC::7AE=,,B,@FBC=F,A4,:,,,+,,9E,C,94CA5,9,<+6=EC9,8AF5,,:C,7@,@,3@+66@DGF87A388,33,3@3,>,+>EA,@=,,2,7,=<;EGB,37@,@E;@E>5>5)/CFGACAFGGFFGGF=+=CF)8*3<>7150)3:(.(*8)9)<+18,:G><2>*))))9)*,,2(39)2;18:?(-(254@*4;(,23,832(/(+-((-8F9>4
@M04650:207:000000000-C238N:1:1101:28005:7058 2:N:0:19
GGACTACTGGGGTTTCTAATCCTGTTCGCTACCCACGCTTTCGAGCCTCAGTGTCAGTTACAGACCAGAGAGCCGCTTTCGCCACCGGTGTTCCTCCATATATCTACGCATTTCACCGCTACACATGGAATTCCACTATCCTCATATGCACGCAAGTTCGACAGTTACCAAAGCATCCTACGGTTTACCCCCAAAATTTATCTCCAGCATAAGCAAACCACCTGCGCCTGCTTTACTCCCAATTAATCCGGTCATCACTAGGGACCTATAAATTAACCGCGCAGCAGGCACATTGTTTGCC
+
<B9CCGE9,FGGGCCGGGGG,F<-;@F,@@FC@,,,668FGFG<F,+AEFAC<CFEE6EA,C;CCDE<F8F:@@@+6@?:=,8F@,86@+CBFGG9EGGGGG;F;9F:CCEEECFEFE=CGCG8FAEDFG,4,9@?8,=F,+=+3,,653>*+63@8@33@F1@:6,76E@,6D=@,+9<,+>>>+4,24*@**,1*0,,+16+/+**)+++**+;*(;*(/(.(/-0-*(/)+1>89+4F;;)@C?)1))(.5+)37/.).9(9C())))))352+*(((-,(((,((*(2))-6)0())
@M04650:207:000000000-C238N:1:1101:28196:7066 2:N:0:19
GGACTACAGGGGTTTCTAATCCTGTTTGCTCCCCACGCTTTCGAGCCTCAGTGTCAGTTACAGGCCAGAGAGCCGCTTTCGCCTCCGGTGTTCCTCCATATATCTACGCATTTCACCGCTACACATGGAATTCCACTCTCCTCTCCTGCACTCAAGTCTCCCAGTTTCCAATGCACACAATGGTTGAGCCACTGCCTTTTACATCAGACTTAAGAAACCACCTGCGCTCGCTTTACGCCCAACAAATCCGGACAACGCTTGGGACCTACGTATTACCCCGGCTGCTGGCCCGTAGTTTTCC
+
CCCCCGGGGGGGGGGGGGGDGG@-FFFFGFGGGGACFCGGGGG@FGGG8FCGFGGGGGGFG9EFEFFGGF@FFAFGEGCFGGG@?FFGG+FFGGGGGGCFEADGEAFE=EGGGGGGC:BDEFGF:8FEF=FFGGAFEFGGFFGFGFA8=,@?FGGFC,=>EEF?GGC9EE;;==99D8=+=ADGGGGGGFGFDFGCDGGF?F,BC7C052?87BC79:,*-;2))3:5=52>27A45>:FF1(/*2/70))32BD2524-,(11<?:<:(.,43)63*-,7>>BB27(4*(1,(4:)+-.5
@M04650:207:000000000-C238N:1:1101:7076:7068 2:N:0:19
GGACTACTGGGGTATCTAATCCTGTTTGCTCCCCACGCTTTCGAGCCTCAGTGTCAGTTACAGGCCAGAGAGCCGCTTTCGCCTCCGGTGTTCCTCCATATATCTACGCATTTCACCGCTACACATGGAATTCCACTCTCCTCTCCTGCACTCAAGTCTCCCAGTTTCCAATGCACACAATGGTTGAGCCACTGCCTTTTACATCAGACTTAAGAAACCACCTGCGCTCGCTTTACGCCCAATCAATCCGGACAACGCTTGGGACCTACGGATTACCGCGTCTGCTGGCACGTAGTTAGCC
+
CCCCCFGGGGGGGDGGGG9EFGGGGGGGGGGFFGGGGGGGGGGGGGGGGGFGDFGGGGG,EFFGGEFGGGFEGGGGGGGGGGGGDGGGEGCFGFGGGGGGGGCFFFGGGGGDEFGGGCGGEGGGGFGCFAAFFF9EFGFCEFCFGGFFFCGFGG@FGGDADFGFGGADFFGFDEGFA?+DDFGGGFGF7B,A?ECEGGCFC5>CA+CA@FDGFCGGFF,9@GD2<?9:AGF255+925E7:3@(;F?C5.5;>BC?C@;03454FG?).(((-;>>7*7>-(3:<>?086)*.:?(40)-:
@M04650:207:000000000-C238N:1:1101:13172:7074 2:N:0:19
GGACTACCCGGGTATCTAATCCTGTTTGCTCCCCACGCTTTCGAGCCTCAGTGTCAGTTACAGGCCAGAGAGCCGCTTTCGCCTCCGGTGTTCCTCCATATATCTACGCATTTCACCGCTACACATGGAATTCCACTCTCCTCTCCTGCACTCACGTCTCCCAGTTTCCAATGCACACAATGGTTGAGCCACTGCCTTTTACATCAGACTTAAGAAACCACCTGCGCTCGCTTTACGCCCAATAAATCCGCACAACGCTTGGGACCTACGTATTACCGCGGCTGCTGGCCCGTAGTTAGCC
+
CC<CCGGGGGGGGGGGGGGFGGGFGGGGGFGGGEGGGGGGGGGGGGGGGGGGCFGGGGGGGGGGGGGCFGFGGGDGGFFF:FE?FF@FGGGGGGGGGGGFGDGGGFGGGGGGGGGGGGGDEGGGGGGCFEFFGGCGGGGGGGGCGGFCGGGDFG,DDFDFGGGGGFFGGGGGG8AFGGG?EFCCFGCE?E7:<,<99?FFFACFFFGACGC@ECCFA=,@2DB):9>BFD>DFGF;BDEEC?=);CCC7B)6@34;D66?((74DC:2?B:<AFAFDC10-6>>:8?2?*,:-0334<)6.
@M04650:207:000000000-C238N:1:1101:8367:7100 2:N:0:19
GGACTACCCGGGTTTCTAATCCTGTTTGCTCCCCACGCTTTCGCACCTGAGCGTCAGTCTTTGTCCAGGGGGCCGCCTTCGCCACCGGTATTCCTCCAGATCTCTACGCATTTCACCGCTACACCTGGAATTCTACCCCCCTCTACAAGACTCTAGCTGGACAGTTTTAAATGCAATTCCCAGGTTGAGCCCGGGGCTTTCACATCTAACTTATCCAACCGCCTGCGTGCGCTTTACGCCCAGTAATTCCGATTAACGCTTGCACCCTCCGTATTACCGCGGCTGCTGGCACGTAGTTAGC
+
CCCCCGGGGGGGGGGGGGGGGGGGGGGGGGGGGGGGGGGGGGGGGGDGGGGGGGGGGGGGGGGGGGFGGGGGGGGGGGGGGGGGGGGGCGFGGGGGCEECFGGGGGFFGGGEGGGGGGGGGGGGGFGGCGFGGGGGFFGGGGG?AFGGGGGFGGGGGFGGGGGGCEFGFGGE9CFFGFF??CGGFG>FGFFFDECGDD78FFGFFF7@EFFD<CDFCE8C2C6;DFBFFG6>6CFFF?EGGB?:>>2<FFF08BGFG4(16:5)0C11:4>(4E7BFGF>>F>11:8?./2C6(8<(9:<-
@M04650:207:000000000-C238N:1:1101:5763:7101 2:N:0:19
GGACTACTGGGGTATCTAATCCTGTTTGCTCCCCACGCTTTCGAGCCTCAGTGTCAGTTACAGGCCAGAGAGCCGCTTTCGCCTCCGGTGTTCCTCCATATATCTACGCATTTCACCGCTACACATGGAATTCCACTCTCCTCTCCTGCACTCAAGTCTCCCAGTTTCCAATGCACACAATGGTTGAGCCACTGCCTTTTACATCAGACTTAAGAAACCACCTGCGCTCGCTTTACGCCCAATAAATCCGGACAACGCTTGGGACCTACGTATTACCGCGGCTGCTGGCCCGTAGTTAGCC
+
CCCCCGGGFGGGGGGGGGGGGGGGGGGGGGGGGGGFGGGGGGGCEGGGGGAEFGGGGGDFAFFGGGGGGFFGGGGGB:DFCFGCFFGGGGGGGGGGGGGGGAGGGGGGGGGGGGGGGGGGGGGGGGGGGGFGGGGGFGFGFGGFCGGGGGGFGG8E,6,@EGD8A>DFFGA=FGGD8?E+@FFDGDGF6B,AFEF?7CGGCFCF;?*9@*9+05+DAFGC97))4*)3<C2((7=CB2CEG6;=GG?C8>)8;:C?DF(6((/4FC(3::<<AE24+*(-2;96()..:*4C,483406<?
@M04650:207:000000000-C238N:1:1101:27005:7214 2:N:0:19
GGACTACCCGGGTATCTAATCCTGTTTGCTCCCCACGCTTTCGAGCCTCAGTGTCAGTTACAGGCCAGAGAGCCGCTTTCGCCTCCGGTGTTCCTCCATATATCTACGCATTTCACCGCTACACATGGAATTCCACTCTCCTCTCCTGCACTCAAGTCTCCCAGTTTCCAATGCACACAATGGTTGAGCCACTGCCTTTTACATCAGACTTAAGAAACCACCTGCGCTCGCTTTACGCCCAATAAATCCGGACAACGCTTGGGACCTACGTATTACCGCGGCTGCTGGCACCTAGTTAGCC
+
CCCCCGGGGGGGGGGGGGGGGGFGGGGGGGGGGGGGGGGGGGGGGGGGGGGGGGGGGGGGGGGGGGGGGFGDGFGGGGGGEGGGGGGGGGGGGGGGGGGGGGGGGGGGCFGGGGGGGGGCEGGGGGGFFFFGGGGGGGGGGGGF?GGCFGGFGGGFFGFFFGGGGGGGEGGGCFFFFFCFGGCCE::<CFGGGC:FGGGG7ACFFCG*:FDCEGGGFFDCBDFFFB=?=C9@FGFE):EEG@@8CFC<FABFBEGD<9:(-4C(*;?<:48<AG92+94(4;32?)).4:5*(.4<B+)64
@M04650:207:000000000-C238N:1:1101:16732:7242 2:N:0:19
GGACTACACGGTATCTAATCCTGTTTGCTCCCCACGCTTTCGAGCCTCAGTGTCAGTTACAGGCCAGAGAGCCGCTTTCGCCTCCGGTGTTCCTCCATATATCTACGCATTTCACCGCTACACATGGAATTCCACTCTCCTCTCCTGCACTCAAGTCTCCCAGTTTCCAATGCACACAATGGTTGAGCCACTGCCTTTTACATCAGACTTAAGAAACCACCTGCGCTCGCTTTACGCCCAATAAATCCGGACAACGCTTGGGACCTACGTATTACCTCGGCTGCTGCCACGTAGTTAGCCG
+
CCCCCGGGGGGGGGGGGGGGGGGGGGGGGGGGGGGGGGGGGGGFGGGGGGGGGGGGGGGGGGGGGGGD<FGGGGGGGGGGGGGGGGGGGGGGGGGGGGGGGGGGFGFGGGGGGGGGGGG>GGGFFGGGGGGGGEGFGGFGFGGFGGGGGGFFGG?DA:DCGG8DGGGGGFFDDGGFFD?FFFFA6C8FGFEE9ECFGGGEGFFCFF*;CFGGFGGGFDGGFGEB>EFFFGFFF?C2B@EE*6.=7:?@G5).65F(C@@DD?*,9A<5<?>BF7>4+:4(3<9BBF)8:91:(4-))3).(
@M04650:207:000000000-C238N:1:1101:4126:7251 2:N:0:19
GGACTACCGGGGTATCTAATCCTGTTTGCTCCCCACGCTTTCGAGCCTCAGTGTCAGTTACAGGCCAGAGAGCCGCTTTCGCCTCCGGTGTTCCTCCATATATCTACGCATTTCACCGCTACACATGGAGTTCCACTCTCCTCTCCTGCACTCAAGTCTCCCAGTTTCCAATGCACACAATGGTTGAGCCACTGCCTTTTACATCAGCCTTACGAAACCACCTGCGCTCGCTTTAAGCCAAATAAATCCGGACAAAGCTGGGGACCTACGTATTACCGGGGCTGCGGGCACGTAGTTAGCG
+
CCCCCFGGGGDGG7AEFGGGGGGGGGAFFGFE@FFDGGGFFGGGGDGGGGGGGGFFFGGGE<EF?@FFFDFGGGCFGGFAFCEFFFGE=FFDGGFGE<EFGGFGFC<F+:CCE<FFFCBDGGFFGGGGF,A:FFCGFGG8E8DFCGGG8DFFGGGGGCFA9>8=DEGGGF9;?:9EC?>DC,@D<:,,<D,CGCGGGGGFCFGFA:?*3?7C)**3:)D4)70(>)2?(/(8(2+)9)B+=1).2@5)2>3((:<(*()..3<2C8(48?(84A96:*((-(4?00(-0:6E?213)3))(
@M04650:207:000000000-C238N:1:1101:8149:7258 2:N:0:19
GGACTACTCGGGTTTCTAATCCTGTTTGCTCCCCACGCTTTCGCACCTGAGCGTCAGTCTTTGTCCAGGGGGCCGCCTTCGCCACCGGTATTCCTCCAGATCTCTACGCATTTCACCGCTACACCTGGAATTCTACCCCCCTCTACAAGACTCTAGCTGGACAGTTTTAAATGCAATTCCCAGGTTGAGCCCGGGGCTTTCACATCTAACTTATCCAACCGCCTGCGTGCGCTTTACGCCCAGTAATTCCGATTAACGCTTGCACCCTCCGTATTACCGCGGCTGCTGGCAAGGAGGTAGC
+
CCCCCGGGGGGGGGGGGGGGGGGGGGGGGGGGGGGGGGGGGGGGGGGGGGGGGGDEGGGGGGGGGGGGGGGGGGGGGGGGGGGGGGGGGDFGGGGGGGGG?FCEGGGGEGDFGGGGGGGGGGGGGGGFGGGGGGGGGGGGGGGFGGG?FFG?GGGGGGGGGGGGCGFAEFFGGGGGGGGGGCGGGFG6ECDFGGGGGGGGGFGFFGFFEGGCACGFF@GGFDB00AF.(*24(*<)/2;CC2(5:F<2CFF335DFGFBF(39)7C??016:0;:>F724>2>0718::=(+,,,((24?:
@M04650:207:000000000-C238N:1:1101:12313:7269 2:N:0:19
GGACTACAGGGGTTTCTAATCCTGTTTGCTCCCCACGCTTTCGCACCTGAGCGTCAGTCTTTGTCCAGGGGGCCGCTTTCTCCACCGGTATTCCTCCAGATCTCTATGCATTTCACAGCTACACCTGTAATTCTACTCCCCTCTACAAGACTCTAGCTGTACAGTTTTATATGCAATTCCCAGTTTGAGCTCGGGGCTTTCACATCTAACTTTTTCAACCGCCTGCGTGCGTTTTACTCCTATTTAATCCGATTCACGCTTGCCCCCTCCGTATTTCCTCGGCTGCTGGCACGTCGTTAGC
+
A@9@C8,C@8;CFGGGGC,6@CFFGGC@,EGGFGCCG+BBF9CCCGEFD,,;68,6,<,<EECFGDGDFGGCE+@F+8<?,6CFCECG>7DEF?,AF,,,CFCAF9,@F,CC@FF?,9=A@=EF::9:E??8;E,9,6,A8@=*EFGG9,8<3=,,FCF,7@,@@E,EF,6E776,7=,,=,@33E3,@>,,4+4**<:D>+>34*+4:289*5*0=*,9()/((/526*,,(2:5ACF,,).9++))312(7=+/24(3:(*(28>9:B0:(*5)+2)-,4(-7()20=(C44(7>C:(-
@M04650:207:000000000-C238N:1:1101:5226:7274 2:N:0:19
GGACTACAAGGGTTTCTAATCCTGTTTGCTCCCCACGCTTTCGAGCCTCAGTGTCAGTTACAGGCCAGAGAGCCGCTTTCGCCTCCGGTGTTCCTCCATATATCTACGCATTTCACCGCTACACATGGAATTCCACTCTCCTCTCCTGCACTCAAGTCTCCCAGTTTCCAATGCACCCAATGGTTGAGCCACTGCCTTTTACATCAGACTTAAGAAACCACCTGCGCTCGCTTTACGCCCAATAAATCCGGACAACGCTTGGGACCTACGTATTACCGCGGCCGCTGTCACGTAGTTAGCC
+
CCCCCEGGGEFEGGGGGFFGGGGGGGGGGGGGGGFGGGGGGGG<FGGGGDGGGGGFGGGGF9<CCF8C,@FGGGGGGCFFFGGGGGGGGGGGGGGGGGGGGGGGGGGGGDGEFGGFGGGDGGGGGFFFFEFGGFGGGDCEFGGFGGGGGCEFGG,@FGEGFFGGAGDGFFGFGGFF,6=88:8EF:FGFF8E?7DGGGGG79@9A799C7B=C>C@C5>FFDB2B>45AC>9BC+>)>E@*(/)*:??C).3>:F<::;7169?5803:045:C46A*4(42439>9(5+-2,((--+.:4
@M04650:207:000000000-C238N:1:1101:3700:7302 2:N:0:19
GGACTACCCGGGTATCTAATCCTGTTTGCTCCCCACGCTTTCGCACCTGAGCGTCAGTCTTTGTCCAGGGGGCCGCCTTCGCCACCGGTATTCCTCCAGATCTCTACGCATTTCACCGCTACACCTGGAATTCTACCCCCCTCTACAAGACTCTAGCTGGACAGTTTTAAATGCAATTCCCAGGTTGAGCCCGGGGCTTTCACATCTAACTTATCCTACCGCCTGCGTGCGCTTTACGCCCAGTAATTCCGATTAACGCTTGCACCCTTCGTATTACCGCGTCTGCTGGCACGGCGTTAGC
+
<CCCCFGGGGGGGGGGGGEFGGGGGGGGGGGGGDGGGGGGGGGGDGGGC<FFGGGDGGEF9FFGGGGGGGGGGGGGGGDGDGGGGCEGGGGGGGGFGFFFGGGFGGGGGGGGGGGGGGGGGGDGF@FFFAFFA<EE,@=FECEFGGGFG,>CFFGF;CDF6FFGFFGDG7EGF;F9FFGGC,?8?FF6E8?9@EGC<)<FGFC=7DGFFGGG<C7@+9CF;D(6;F>BBD1>9C@BFF5EG?6(::49F=F2(0C)::B?1(*)9C(((4((.0()+23>>9(-().4(:0A:>203:(,.
@M04650:207:000000000-C238N:1:1101:19859:7304 2:N:0:19
GGACTACTAGGGTTTCTAATCCTGTTTGCTCCCCACGCTTTCGCACCTGAGCGTCAGTCTTTGTCCAGGGGGCCGCCTTCGCCACCGGTATTCCTCCAGATCTCTACGCATTTCACCGCTACACCTGGAATTCTACCCCCCTCTACAAGACTCTAGCTGGACAGTTTTAAATGCAATTCCCAGGTTGAGCCCGGGGCTTTCACATCTAACTTATCCAACCGCCTGCGTGCGCTTTACGCCCAGTAATTCCGATTAACGCTTGCACCCTCCGTATTACCGCGGCTGCTGGCACGGAGTTAGC
+
CCCCCGGGGGGGGGGGGGGGGGGGGGGGGGGGGGGGGGGGGGEGGGGGGEEGGGGGGGGGGGCFGGGGGGGDGGGDGGGGGGGGGGGGGGGGGGGGGGGGGGGGGGGGGGGGGGGGGGGGEGGGGGGCFGGGGGGGGGGGGGGFGGCF,DGFGFFGGGGGGGGGGGGG;FFGFGFCGGGGGDCFGGGG7CFGGGGGDGGGGFGFFGFFEGGGFGGGC@GGBGFD(5(=@GFFBGFFFFGGGFF:DF2<GFFBBFGFGFFB:0C<DF<::6>B<F>FGG1196>BFFFF0::GB909<FAA<
@M04650:207:000000000-C238N:1:1101:9151:7340 2:N:0:19
GGACTACAGGGGTATCTAATCCTGGTGGCTCCCCACGCTTGCGCACCTGAGCGTCAGTCTTTGTCCAGGGGGCCGCCTTCGCCACCGGTATTCCTCCAGATCTCTACGCATTTCACCGCTACCCCTGGAATTCTACCGCCCTCTACAAGACTCTAGCTGGACAGTTTTAAATGCAATTCCCAGGTTGAGCCCGGGGCTTTAACATCTCACTTATCCAACCGCCTGAGTTCGCTTCACGCCCAGTCATTCCGATTAACGCCTGCCCCCTCCGTATCACCGCGGCTTCTGGCCCGGCGTTCGC
+
CC@CCGF8FG>7FCFGGGA,;EF@-C,BC@,BFEFD7FCF,AFGDGGCG8,,:CC7,CFC,CEFC9,CC,7@@FEGFGGGGGDGGGGDF:BEG,,5E,B?F<>EF;?D74+8,C,@??B?+@8A>==D8A<8A<DF=+3C7=D6,,3<F,3<<,,3DCFCCC65>;CC;8,=9>;7:*@ECDB*3<D6<>>*:4*7C4C+2+?A76++1:++97:7F395,)(6().8)241(:).68*;:<B:=D>4C?0(35*-:40((4*(/*-,-1(4<@()<C801199;34-56(2(-(-(2(-4
@M04650:207:000000000-C238N:1:1101:16944:7380 2:N:0:19
GGACTACCCGGGTATCTAATCCTGTTTGCTCCCCACGCTTTCGAGCCTCAGTGTCAGTTACAGGCCAGAGAGCCGCTTTCGCCTCCGGTGTTCCTCCATATATCTACGCATTTCACCGCTACACATGGAATTCCACTCTCCTCTCCTGCACTCAAGTCTCCCAGTTTCCAATGCACACAATGGTTGAGCCACTGCCTTTTACATCAGACTTAAGAAACCACCTGCGCTCGCTTTACGCCCAATAAATCCGGACAACGCTTGGGTCCTACGTTGTACCGCGGCTGCTGGCCTGTATGTTCGC
+
CCCCCGGGGGEGGGGGGGDGGGGFFGGGGGGGGGGGGDGFGG7FEFGGGGGGGGGGGGGGGGGGFGGDGGGGGGGGGGGGGGGGEGCFCGGGEFGGGGGGG,DDGGGGDGCGGFFG9CEGDFFGFADFCFGGGGFGGGGGGFGFGDGCGGGFD?FFGGDFGGGGGGGGEFE9D:E==DEFFGCBG+@8?B,79,:F7BFG+;FFF>*;@;7DCD7@6:,7=C@@)*055)5/:FBE4(:F@;()2;5?CD)(6:42),26467(08924::((;6>G7(4(,,104),1*)265)).+)(-
@M04650:207:000000000-C238N:1:1101:11308:7384 2:N:0:19
GGACTACCGGGGTTTCTAATCCTGTTTGCTCCCCACGCTTTCGAGCCTCAGCGTCAGTTACAGACCAGAGAGCCGCCTTCGCCACTGGTGTTCCTCCATATATCTACGCATTTCACCGCTACACATGGAATTCCACTCTCCTCTTCTGCACTCAAGTCTCCCAGTTTCCAATGACCCTCCCCGGTTGAGCCGGGGGCTTTCACATCAGACTTAAGAAACCGCCTGCGCTCGCTTTACGCCCAATAAATCCGGACAACGCTTGGGACCTACGTATTACCCGGGCTGCTGGCCCGTAGTTAGC
+
CCCCCGGGGGGGGGGGGGGGGGGGGGGGGGGGGGGGDGGGGGGGGGGGGFGGGGGGGGGGGGGGGGGGGGGGGGGGGGGGGGGGGGGGGGGGGGGGGGGGGGGGGGGGGG7FGGGGGGGGGGGGGGGGFFGGGGGGGGGGGGGFFGGGGGGFGGGGAGGGGGGGGDFG9FDFGGGGGGGGGGE8CFGGGFFEC5EECDGGGFGF=DFFFGGGE77CFFGGFGF;;F9>;D>F:FF2??CEGFFF4FD2CFB9:DGB4108<352FF:?7323?FFAGC(((-((-18:(*(131(((<562
@M04650:207:000000000-C238N:1:1101:19709:7407 2:N:0:19
GGACTACAGGGGTTTCTAATCCTGTTTGCTCCCCACGCTTTCGCACCTGAGCGTCAGTCTTTGTCCAGGGGGCCGCCTTCGCCACCGGTATTCCTCCAGATCTCTACGCATTTCACCGCTACACCTGGAATTCTACCCCCCTCTACAAGACTCTAGCTGGACAGTTTTAAATGCAATTCCCAGGTTGAGCCCGGGGCTTTCACATCTAACTTATCCAACCGCCTGCGTGCGCTTTACGCCCATTAATTCCGATTAACGCTTGCACCCTCCGTATTCCCGCGGCTGCTGGCCCGGACTTAGC
+
CCCCCFG8CEGEGGGGGGGGGGFFFGGGGGGGGGFGGGGGGGFFCFGGFFGGGGGEGGGGFFFGGGGGFEEGGEGGGGEFFGGGGGGGGGGGGGGGG8EGGGGGGFFGGGGGGGCGGGGGBGEGGFGGGGGGGD>FFECFGDGFCF;DFCDFGFGGGGGGFGF5FGGDECGGFGE:FGGGC7D@FFGGGGGG5C?EGGFGG=FFFG7C37::<+7:C;GG0<9?3ABB(*,9;GF<F:GGGF(4:F<<>??04BD<G09<6:D)*A6<??6?:E?)CG09B>034??7:E6FF07(2C4:<
@M04650:207:000000000-C238N:1:1101:24600:7419 2:N:0:19
GGACTACCGGGGTATCTAATCCTGTTTGCTCCCCACGCTTTCGAGCCTCAGTGTCAGTTACAGGCCAGAGAGCCGCTTTCGCCTCCGGTGTTCCTCCATATATCTACGCATTTCACCGCTACACATGGAATTCCACTCTCCTCTCCTGCACTCAAGTCTCCCAGTTTCCAATGCACACAATGGTTGAGCCACTGCCTTTTACATCAGACTTAAGAAACCACCTGCGCTCGCTTTACGCCCAATAAATCCGGACAACGCTTGGGACCTACGTATTACCGCGGCTGCTGGCCCGGAGGTAGCC
+
CCCCCGGGDGGGGGGGGGGGGGFGGGGGGGGFGGGGGGFGGGGGGGGGGGGGGGGGGFGGFGFGGGGGGGGGGGGGDGFFGGGGGGEEGEGGGGGGGGGGGGGGFGGGGEGGGGGGGGDDGGGGGGGGGFGGGGGGGGAFGGGFGGGGGGGFGGGGGDDFGGCGGGGGGFFGGGGGGGG?CFGGGDDFGG7E,<FCDGGGGFA>FFCCE798;DFFFDCFFGBEDFF4>CBD>GFEAFGGC;@;D77?GB>,235()-4(-(>05E?FF<?<BGFFGG121729??F?<*4*((((-2,)5
@M04650:207:000000000-C238N:1:1101:14246:7447 2:N:0:19
GGACTACTGGGGTATCTAATCCTGTTTGCTCCCCACGCTTTCGAGCCTCAGTGTCAGTTACAGGCCAGAGAGCCGCTTTCGCCTCCGGTGTTCCTCCATATATCTACGCATTTCACCGCTACACATGGAATTCCACTCTCCTCTCCTGCACTCAAGTCTCCCAGTTTCCAATGCACACAATGGTTGAGCCACTGCCTTTTACATCAGACTTAAGAAACCACCTCCGCTCGCTTTACGCCCAATAAATCCGGACAACGCTTGGGACCTACGTATTACCGCGGCTGCTGGCCCGTAGTTAGCC
+
BC<CCGGGGFGEG7FFCEDFFDFGGGG@FGGGGGGECGGGGGD8EFGGGFFFGGGGCFFFGGGGCFFGDFFGGGGGC@FFF:@F@E+BC:FFEFGGF8FGGG;AEGFGGEGG9<A?9C8>EGGGGG9EFGGF9FDGFCFGGCGFGGGGGCE5,,@@AE@FEGGDFGFFEGGGG,=FFFGDEDFG<+=,2D7@C,,;CDCF?CEFEDCFED7CE>F7>@FF=DD):5<:5952>FAC5@E@7=@3>>E?CB>7B>48)61(,(11CE0<>0(4<66><74(-433?0:,(*-/-4:06+-))
@M04650:207:000000000-C238N:1:1101:11326:7466 2:N:0:19
GGACTACACGGGTTTCTAATCCTGTTTGCTCCCCACGCTTTCGAGCCTCAGTGTCAGTTACAGGCCAGAGAGCCGCTTTCGCCTCCGGTGTTCCTCCATATATCTACGCATTTCACCGCTACACATGGAATTCCACTCTCCTCTCCTGCACTCAAGTCTCCCAGTTTCCAATGCACACAATGGTTGAGCCACTGCCTTTTACATCAGACTTAAGAAACCACCTGCGCTCGCTTTACGCCCAATAAATCCGGACAACGCTTGGGACCTACGTATTACCGCGGCTGCTGGCACGTAGTTAGCC
+
CCCCCGGGGDGGG>FGGGGGGGGGGGGGGGGGGGGGGGGGGGGGGGGGGGGGGGGGGGGGGGGGGGGGGGGGGGGGGGFGGGGGGGGGGGGGGGGGGGGGGGGGGGGGGGGGGGGGGGGGGGGGFGGGGGGGGFGGGGGGGGGFGGGGGGGFGGF9FGFGCFGGGGGGGGGGGGGGGGGFGGGFFGFGGGFGGGGGGGGGGFFFCC96CFCFEGCCFDEGF>=BBFA5=59@DEFEE@EEGFFF7DECFA:@BF48C0;:?6FFGGF2:??2>04)<>347>19<?>:?64E:46?40698
@M04650:207:000000000-C238N:1:1101:27556:7476 2:N:0:19
GGACTACTAGGGTTTCTAATCCTGTTTGCTCCCCACGCTTTCGCACCTGAGCGTCAGTCTTTGTCCAGGGGGCCGCCTTCGCCACCGGTATTCCTCCAGATCTCTACGCATTTCACCGCTACACCTGGAATTCTACCCCCCTCTACAAGACTCTAGCCTGCCAGTTTCGAATGCAGTTCCCAGGTTGAGCCCGGGGATTTCACATCCGACTTGACAGACCGCCTGCGTGCGCTTTCCGCCCAGTAATTCCGATTACCGCTTGCCCCCTCCGTATTCCCGCGGCTGCTGGCACGGATGTAGC
+
9C-C@FFGCFGFGFEGAFEGGGFGFGFEFGGGFG<F+CCFFE:FBEG:F<CEFFGCC<FFFGGGEA<FFEGCECCGGEGFCCC7BFGCFGGCAFGFCF8<EFGGDGGG>FFEAFF<?FEG+FDE@GFA??DGGGFFG,@>E>CFE=E8C?F9D9CDEGC,D7,CGCFFGCGGFGFFGFGGG9DFC3,,<DFGG5C*9*C6CFGFFGC3<DGC3DF+==FF9GFFF>93(*479*.)*4C*?1<4:0-40701(07):((-2(9.*1,,-4(-(*.)3=(-914((-85(2(2((--(0-).
@M04650:207:000000000-C238N:1:1101:16265:7480 2:N:0:19
GGACTACACGGGTATCTAATCCTGTTTGCTCCCCACGCTTTCGCACCTGAGCGTCAGTCTTTGTCCAGGGGGCCGCCTTCGCCACCGGTATTCCTCCAGATCTCTACGCATTTCACCGCTACACCTGGAATTCTACCCCCCTCTACAAGACTCTAGCTGGACAGTTTTAAATGCAATTCCCAGGTTGAGCCCGGGGCTTTCACATCTAACTTATCCAACCGCCTGCGTGCGCTTTACGCCCAGTAATTCCGATTAACGCTTGCACCCTCCGTATTACCGCGGCTGCTGGCCCGGCGTTATC
+
CCCCCGGGGGGGGGGGGGGGGGGGGGGGGGGGGGGGGGGGGGGGGGGGGGGGGGGGGGGGGGGGGGGGGGGGGGGGGGGGGGEGGGGGGGGGGGGGGGGCFGGGGGGGGGGGGGGGGGGGGGGGGGGGGGGGGGGCGGGGGGGFGGGF@FGFGGGAACACFGGFCGGGGGGGDFGFFGGG6ABCFGGCGGGC;CEGGGFGGCGFFFCA)::DEFFGFFGGFC07(A@>2D>B9EFFF:EGD?6,7>AAGFF00;DFG?0:4052CGF<??(3(::2<>(,3>B67?378C(*79213C((.
@M04650:207:000000000-C238N:1:1101:21974:7486 2:N:0:19
GGACTACTCGGGTATCTAATCCTGTTTGCTCCCCACGCTTTCGCACCTGAGCGTCAGTCTTTGTCCAGGGGGCCGCCTTCGCCACCGGTATTCCTCCAGATCTCTACGCATTTCACCGCTACACCTGGAATTCTACCCCCCTCTACAAGACTCTAGCTGGACAGTTTTAAATGCAATTCCCAGGTTGAGCCCGGGGCTTTCACATCTAACTTATCCAACCGCCTGCGTGCGCTTTACGCCCAGTAATTCCGATTAACGCTTGCACCCTCCGTATTACCGCAGCTGCTGGCACGGAGTTAGC
+
CCCCCGGGGGGGGGGGGGGGGGGGGGGGGGGGGGGGGGGGGGGGGGGGDFGGGGGGGGGGGGGGFGGCGGGGGGGGGGGGDGGGGGGGGDGGGGGGGGGFGGGGGGGGGGGGGGGGGGGGGGGGGGFF8FFGGFFGGGGGGGGFGGGGCFGFGGCGGFAFGGGF@DGGG7EGGGGGGGGFGGGFFGFGGFGGGDGDG4CFGFGFFGFCE=CFEGGGFFGGFGB<1A6>(999BGFBFFEGGF?>CF<DGF?((0C<7:BFBBF2FF:((4(((;24EGB>0;(,5:DF:G:C(3((-A)65
@M04650:207:000000000-C238N:1:1101:24020:7496 2:N:0:19
GGACTACTCGGGTTTCTAATCCTGTTTGCTCCCCACGCTTTCGAGCCTCAGTGTCAGTTACAGGCCAGAGAGCCGCTTTCGCCTCCGGTGTTCCTCCATATATCTACGCATTTCACCGCTACACATGGAATTCCACTCTCCTCTCCTGCACTCAAGTCTCCCAGTTTCCAATGCACACAATGGTTGAGCCACTGCCTTTTACATCAGACTTAAGAAACCACCTGCGCTCGCTTTACGCCCAATAAATCCGGACAACGCTTGGGACCTACGTATTACCGCGGCTGCTGGCACGTAGTTTGCC
+
CCCCCGGGGGGGGGGGGGGGGGGGGGGGGGGFGGFGGGGGGGGGGGGGFFGGGGFFGGGGGA@FFGGGGGGGGGGG7@DCEGGGEGGGGGGGGGGGGGFGDFFGGGGG@CCGCGGGGGD68BFG@FGGGCGGFGGGGGGGGGGFGGGCGGGFGGFGFGGGDGDCFFFGG9CDF?FGGGGFCFGGFG8DGCEFGFGGGGGGFFGFFD>A=CC78?>FFBFGFD=)5:9>=GF>B7CE)-B:C?;):@CC<EFF9)>?C9:?0<>6CEF2:??F9F9:E*4947(20:D:<*3C?F(-6+6<5
@M04650:207:000000000-C238N:1:1101:9166:7544 2:N:0:19
GGACTACAGGGGTATCTAATCCTGTTTGCTCCCCACGCTTTCGCACCTGAGCGTCAGTCTTTGTCCAGGGGGCCGCCTTCGCCACCGGTATTCCTCCAGATCTCTACGCATTTCACCGCTACACCTGGAATTCTACCCCCCTCTACAAGACTCTAGCTGGACAGTTTTAAATGCAATTCCCAGGTTGAGCCCGGGGCTTTCACATCTAACTTATCCAACCGCCTGCGTGCGCTTTACGCCCAGTAATTCCGATTAACGCTGGCACCCTCCGTATTACCGCGGCTTCTGGCACGGAGGTAGC
+
CCCCCGGFGGGGGGGGGGGGGGGGGGGGGGGGGGGGGGGGGGGGGGGGGFFGGGGGGGGGGGGGGFGGGGGGGGGGGGGGGGGGGGGGGDGGGGGGGGGGGGGGGGGGGGGGGGGGDGGGEGGGGGGGGGGGGGGGGGGDGGGFGGG?DEGFGGGFGGGFGGGGFGGGFGFGGGGGFGDGGAF@FGGGGGGGGGGGGGGGF6CCFFDFCGFGF7@FA@GGFG>;2F@E?C191CFBF:5EG?<(*:<)0@4(83DBGFF?(1>?GGBBBFFF:FBDGGF>;60((,46)2,<?>(,(;8?5
@M04650:207:000000000-C238N:1:1101:4784:7562 2:N:0:19
GGACTACCCGGGTATCTAATCCTGTTTGCTCCCCACGCTTTCGAGCCTCAGTGTCAGTTACAGGCCAGAGAGCCGCTTTCGCCTCCGGTGTTCCTCCATATATCTACGCATTTCACCGCTACACATGGAATTCCACTCTCCTCTCCTGCACTCAAGTCTCCCAGTTTCCATTGCACACAATGGTTGCGCCACTGCCTTTTACATCCGACTTAAGAAACCACCTGCGCTCGCTTTACGCCCAATAAATCCGCACCACTCTTTGGACCTACGTTTTACCCCCGCTGCTCGCCCCTTCTTTTCC
+
9C9AC8FF8FFGGEGGGDFGGGDFGGGGGGGFGGGGGGGGGGGEDGGGGDGGGGGGFEFFGFAFFC8CFF,@FFGG:FGFGCFEEGDEGGGGGGGGG,?EF<BDFGGGGGGCFGAAEB>DEGCE=AEFFBFGFG;<E8DDFFGFFCEDF8D@FB,EFAA9=CF8,D=@D=,8=,==9?++@,6>C+,+4>@CC96;9;FC7?9=B*35:/;7*:+=4<C*655;:524>8;F(7+))68F*(,/2+)188)(6)03*.4)).*(2*().(,(.*)50*3(,-3,())-4*-*,((..0)).
@M04650:207:000000000-C238N:1:1101:23781:7586 2:N:0:19
GGACTACTAGGGTTTCTAATCCTGTTTGCTCCCCACGCTTTCGAGCCTCAGTGTCAGTTACAGGCCAGAGAGCCGCTTTCGCCTCCGGTGTTCCTCCATATATCTACGCATTTCACCGCTACACATGGAATTCCACTCTCCTCTCCTGCACTCAAGTCTCCCAGTTTCCAATGCACACAATGGTTGAGCCACTGCCTTTTACATCAGACTTAAGAAACCACCTGCGCTCGCTTTACGCCCAATAAATCCGGACAACGCTTGGGACCTACGTATTACCGCGGCTGCTGGCACGTAGTTAGCC
+
CCCCCFGGGGGGGGGGGGGGGGGFGGGGGGGGGGGGGGGGGGGGGGGGGGGGGGGGGGGGGGFGGGGGGGGGGGGGGGGGGGGGGGGGGGGGGGGGGGGFGGFGGGGGGGGGGGGGGGGDEGGG9FGFGGFGGGGGGGGGGGGFGGGGGG?FFFGGGGGGGGDGGGGGGGGGFGGGGGE?FCGFFFFFGGGGGGGGGFGGGAEFA7CFEFGFEGFGFCEGFG:EBEFEFGFFFGFF>>C@C;3=:DE3>DDDFBF?G9<?@?FFGGF)5:12)@<<<90((4>FFFF,477=:1:2<+-65
@M04650:207:000000000-C238N:1:1101:27490:7592 2:N:0:19
GGACTACTGGGGTATCTAATCCTGTTTGCTCCCCACGCTTTCGAGCCTCAGTGTCAGTTACAGGCCAGAGAGCCGCTTTCGCCTCCGGTGTTCCTCCATATATCTACGTATTTCACCGCTACACATGGAATTCCACTCTCCTCTCCTGCACTCAAGTCTCCCAGTTTCCAATGCACACAATGGTTGAGCCACTGCCTTTTACATCAGACTTAAGAAACCACCTGCGCTCGCTTTACGCCCAATAAATCCGGACAACGCTTGGGACCTACGTATTACCGCGGCTGCTGGCCCGTAGTTAGCC
+
CCCCCGGGGGGGGGGGGGGGGGGEGGGGGGGGGGGGGGGGGGGGGGGFGGGGGGGGGGGGGGGGGGGGGGGGGGGGGGGGGGGGGGGGGGGGGGGGGGGGGGGGGGGGGGGGGGGGGGGGGGGGGGGGFFFGGGGGGGGGGGGFGGGGGGGFGG88CEGGGGGGGGGGGGGGGGFFGFG8EGGDA+8@EG7EGCCGGFFFGF9AA8C?@FG>=8FCFDC>CGF=DAA>A>@FF5CC?@GEGFFF7@CCDEE<FFFDD:@;;D48GEB?F?1)68A<+/(30910<F?0254:>1?:<+)6.
@M04650:207:000000000-C238N:1:1101:22184:7615 2:N:0:19
GGACTACTGGGGTATCTAATCCTGTTTGCTCCCCACGCTTTCGAGCCTCAGTGTCAGTTACAGGCCAGAGAGCCGCTTTCGCCTCCGGTGTTCCTCCATATATCTACGCATTTCACCGCTACACATGGAATTCCACTCTCCTCTCCTGCACTCAAGTCTCCCAGTTTCCAATGCACACAATGGTTGAGCCACTGCCTTTTACATCAGACTTAAGAAACCACCTGCGCTCGCTTTACGCCCAATAAATCCGGACAACGCTTGGGACCTACGTATTACCGCGGCTGCTGGCACGTAGTTAGCC
+
<@CCCDGGGGGGGGGGGGGGGGGGGGGFGGGGGGGGGGGGGGGGGGGGGGGGGGGGGGGGGGGGGGGFGGGGGGGGGGGGGGGGGGGGGGGGGGGGGGGGGGCGGGGGGGGGGCFGGGGGGGGGGGGGFFGGGGGGGFGGGGGFGGGGGGGFFFGFGGGGGGGGGGGGGGDFGGDFGGGGGGGGGGGGGFFGGFDGGGGGGFGFFGGFFGCC5CFGACGGBGBBF4>@=DBFDCCE;@GGG08)>:5)0;.(:>F;D9<D@B<:GGB)8(3<BGAACC040699:BF4<6<*8???<@4<5
@M04650:207:000000000-C238N:1:1101:5849:7629 2:N:0:19
GGACTACAAGGGTATCTAATCCTGTTTGCTCCCCACGCTTTCGCACCTGAGCGTCAGTCTTTGTCCAGGGGGCCGCCTTCGCCACCGGTATTCCTCCAGATCTCTACGCATTTCACCGCTACACCTGGAATTCTACCCCCCTCTACAAGACTCTAGCTGGACAGTTTTAAATGCAATTCCCAGGTTGAGCCCGGGGCTTTCACATCTAACTTATCCAACCGCCTGCGTGCGCTTTACGCCCAGTAATTCCGATTAACTCTTTCACCCTCCGTATTACCGCGGCTGCTGGCACGGAGTTAGC
+
CCCCCGGGDFFGGGGGGGCFGGFGGGGGGGGFGGGGGGGGGGGDGGGFGGGGGGGGGG9EFGFCFGGGGGGGGGGGGGCFGGGGDGGGGDGGGGGCFGFEGGGGGGGGGGGGGGGGGGGGGGGGGGGGGGGGGGFFEFFGGGGFGFGG@FGFGGGCFGGFFGC?CFA,D,;E7;CCCGGFCFGGGGGG7FGGGE>ED<FGGFGFBGFFEGGGFDF+;5FD@G@13):>1<9>6E>>FFGGGBFFFGBFGBF??BDAG).4)):-*<42133:BGFFGF<B>>B(7(422:?F?F(,(8<46
@M04650:207:000000000-C238N:1:1101:26471:7676 2:N:0:19
GGACTACCGGGGTATCTAATCCTGTTTGCTCCCCACGCTTTCGAGCCTCAGTGTCAGTTACAGGCCAGAGAGCCGCTTTCGCCTCCGGTGTTCCTCCATATATCTACGCATTTCACCGCTACACATGGAATTCCACTCTCCTCTCCTGCACTCAAGTCTCCCAGTTTCCAATGCACACAATGGTTGAGCCACTGCCTTTTACATCAGACTTAAGAAACCACCTGCGCTCGCTTTACGCCCAATAAATCCGGACAACGCTTGGGACCTCCGTATTACCGCGGCTGCTGGCACGTAGTTAGCC
+
CCCCCGGGGGGGGGGGGGGGGGGGGGGGGGGGGGGGGGGGGGGGGGGGGGGGGGGGGGGGGGGGGGGGGGGGGGGGGGGGGGGGGGGGGGGGGGGGGGGGGGGGGGGGGGGGGGGGGGGGGGFGGCFFFFGGGG=FGGGGGGGFGGGGGGGFGGGGGF,E8FGGGGCDGGGGGCGGGGEF7=CEGGGGGGGC6?FGGGGFFFFFFGG>CDFGFGGFFBFGFGBFDFBEFGF@>CFF30BF*38;GGC<FF:@9DGF5;<0::GFGGF)29((:8<AFC79411-:?FBFF354?FF2+.6:
@M04650:207:000000000-C238N:1:1101:27399:7680 2:N:0:19
GGACTACAAGGGTTTCTAATCCTGTTTGCTCCCCACGCTTTCGAGCCTCAGTGTCAGTTACAGGCCAGAGAGCCGCTTTCGCCTCCGGTGTTCCTCCATATATCTACGCATTTCACCGCTACACATGGAATTCCACTCTCCTCTCCTGCACTCAAGTCTCCCAGTTTCCAATGCACACAATGGTTGAGCCACTGCCTTTTACATCAGACTTAAGAAACCACCTGCGCTCGCTTTACGCCCAATAAATCCGGACAACGCCTGGGACCTACGTATTACCCCGGCCTCTTGCCCGTAGTTTACC
+
CCCCCGGG9FGGGGGGGGGGGGGGGGGGGGGGGGGGGGGGGGGGGGGGGGGEGGGGGGGGFGGGGGGG?8EFGGDGBFGGGGGFGGGGGGGGGGGGGGGGGGGGGGGGGGGGGGGGGGGGGGGGAFG?FFGGGGGGGGGGGGGFGGFGGGGFFGGF;D>ECFGFGGGGGGGGGGGGCD+DEF?>D+>=CF,9@ECFFFGGCF9CF+;;)*<+>+:@*8E>:D))-*-*7)-(551*)/:B*6:):C?CF5)39);(269@2;*.0C()((.4)<).:*43(3((,()466)*-(((6+))5
@M04650:207:000000000-C238N:1:1101:11194:7699 2:N:0:19
GGACTACCGGGGTATCTAATCCTGTTTGCTCCCCACGCTTTCGCACCTGAGCGTCAGTCTTTGTCCAGGGGGCCGCCTTCGCCACCGGTATTCCTCCAGATCTCTACGCATTTCACCGCTACACCTGGAATTCTACCCCCCTCTACAAGACTCTAGCTGGACAGTTTTAAATGCAATTCCCAGGTTGAGCCCGGGGCTTTCACATCTAACTTATCCAACCGCCTGCGTGCGCTTTACGCCCAGTAATTCCGATTAACGCTTGCACCCTCCGTATTACCGCGGCTGCTGGCACGGAGTTAGC
+
CCCCCGGGGGGGGGGGGGGGGGFGGGGGGGGGGGFGGGGGGGGGGGGGGGGGGGGGGGF9DGGGGGGGGGGGGGDGGGGGGGGGGGGGGGGGGFGFGGGGGGGGGGGGGGGGFGGGGGGGGGGGGGGGGGGGGGFG8DFGGGGF:FG,@FFFCDGGGGFCFGGFC;DFFFGFGGGGGFGGGGGGGGGGGGGGD*?EDGFGGFGFFGGFFGGGEG>CF;GG(<>?BFF>BGFFFGFFFBCEE?(5CCBA:FF?B3D>G(9216FDGFBBB:>F<CBFGGB>B0911175?GFF?9,((*)..
@M04650:207:000000000-C238N:1:1101:17597:7718 2:N:0:19
GGACTACTAGGGTTTCTAATCCTGTTTGCTCCCCACGCTTTCGCACCTGAGCGTCAGTCTTTGTCCAGGGGGCCGCCTTCGCCACCGGTATTCCTCCAGATCTCTACGCATTTCACCGCTACACCTGGAATTCTACCCCCCTCTACAAGACTCTAGCTGGACAGTTTTAAATGCAATTCCCAGGTTGAGCCCGGGGCTTTCACATCTAACTTATCCAACCGCCTGCGTGCGCTTTACGCCCAGTAATTCCGATTAACGCTTGCACCCTCCGTATTACCGCGGCTGCTGGCCCGTAGTTAGC
+
C-ACCGGGGGGGGGGGGGGGGGGGGGGGGGGGGGGGGGGGGGGGGGGGFGFGDGGGGGGGGGGGGGGGGGGGGGGGGGGGGGGGGGGGGGGGGGGGGGGEGGGGGGGGGGGGGGGGGGGGGGGGGGGFGGGFGGGGFFFGGDEDGGGGFGGFGGGCFGGGGGGCC;ECGGBFFFFGFGFGGGD7FGCFGFGGGGGGGGGGGFGFFGGFEGFCEGGFF@GGBC90749>0DFFFGF)9:CG?(4>FG>DGB)4(8D>:(4:61D3CFFFF:9:(C?4C><FF(4;>(4?(2,24-(-8FA9)
@M04650:207:000000000-C238N:1:1101:25549:7748 2:N:0:19
GGACTACTAGGGTTTCTAATCCTGTTTGCTCCCCACGCTTTCGAGCCTCAGTGTCAGTTACAGGCCAGAGAGCCGCTTTCGCCTCCGGTGTTCCTCCATATATCTACGCATTTCACCGCTACACATGGAATTCCACTCTCCTCTCCTGCACTCAAGTCTCCCAGTTTCCAATGCACACAATGGTTGAGCCACTGCCTTTTACATCAGACTTAAGAAACCACCTGCGCTCGCTTTACGCCCAATAAATCCGGACAACGCTTGGGACCTACGTATTACCGCGGCTGCTGGCCCGTAGTTAGCC
+
CCCCCGGGGGGGGGGGGGGGGGGGGGGGGFGGGGGGGGGGGGGGGGGGGGGGGGGGGGGGGGGGGGGGGGGGGGGGEGGGGGCFBFGGGGGGGGGGGGGGGGGFFGGGGGGGGGGGGGGGGGGGGGGFFGGGGGGGGGGGGGGFGCFGCGGFGGGGGGGGGGFFDFFFDGFFGGGDGGG@FGDFGGGGGGGGGGFGGGGGCCGFFFFFEGG7A>DFFFEFBDDB:?=99D>FFCF6;=*<F(:;CGFFC>)(:>8;>6:;<6>?GGF??0,)6<<ACC464>6>B?D(328C903<):444
@M04650:207:000000000-C238N:1:1101:25032:7766 2:N:0:19
GGACTACAGGGGTTTCTAATCCTGTTTGCTCCCCACGCTTTCGAGCCTCAGTGTCAGTTACAGGCCAGAGAGCCGCCTTCGCCTCCGGTGTTCCTCCATATATCTACGCATTTCACCGCTACACCTGGAATTCCACTCTCCTCTCCTGCACTCAAGTCCCCCAGTTTCCAATGCACACAATGGTTGAGCCACTGCCTTTTCCCTCAGACTTAAGCAACCACCTGCGCTCGCTTTACGCCCAATAAATCCGGACAACGCTTGGGACCTACGTATTTCCCCGGCTGCTGGCACCGAGGTTGCC
+
CCCCCGGGGGGGGGGGGGGGGGGGGGFGGGGGGGGGGGGGGGG@FGGGGFG@FGGGGGF9CCFFFGGG8@CFFGGG+CFFGGGGGGGGGGGGGGFGGF<FG@FGFGGFGGGGDGGGGGGGGGFG?:EFFGGGGGGGGF8FGGGFCG9,ADGFGGGF3E,@DGCGGFGEEA;E6DEFAD68<FGGGCD?,B3@6CDC>FCF+*,099*;C5B+6=+=ABC>7C25<4>)/?@@DG+4.3BF<7;;CFCCCA)/(898391((-1(2A(8712342)-+*(((-7(())52*)*-(-(-2(..
@M04650:207:000000000-C238N:1:1101:25719:7768 2:N:0:19
GGACTACTGGGGTTTCTAATCCTGTTTGCTCCCCACGCTTTCGAGCCTCAGTGTCAGTTACAGGCCAGAGAGCCGCTTTCGCCTCCGGTGTTCCTCCATATATCTACGCATTTCACCGCTACACATGGAATTCCACTCTCCTCTCCTGCACTCAAGTCCCCCAGTTTCCAATGCACACAATGGTTGAGCCACTGCCTTTTACATCAGACTTAAGAAACCACCTGCGCTCGCTTTACGCCCAATAAATCCGGCCAACGCTTGGGACCTACGTCTTACCGCGGCTGCTGGCCCGTAGTTAGCC
+
CCCCCGGGGGGGGGGGGGGGGGGGGGGGGGGGGGGGGGGGGGGGGGGGGFGGGGGGGGGGGGGGGGGGGGGGGGGGFGGGGGGGGGGGGGGGGGGGGGGGGFGGGGGGGGGGGGGGGGGDGGGGCFGGGGGGGGGGGGGGGGGFGGGGDGGFGGGGFGGGGGGGGGGGGFFGGGGGGGC6AFGGGGGGGGCE69FCGGGGFFFAF>DF55BFCGFCFDFFDD:)597;=DB9=CF>DDEGGFFFCGEEFB)(6;CD<1420151FE:23112,AADG*4>6999:7:(8*(147?(606A3
@M04650:207:000000000-C238N:1:1101:15971:7777 2:N:0:19
GGACTACTAGGGTTTCTAATCCTGTTTGCTCCCCACGCTTTCGCACCTGAGCGTCAGTCTTTGTCCAGGGGGCCGCCTTCGCCACCGGTATTCCTCCAGATCTCTACGCATTTCACCGCTACACCTGGAATTCTACCCCCCTCTCCAAGACTCTAGCCTCCCAGTTTCGAATGCAGTTCCCAGGTTAAGCCCGGGGATTTCACATCAGACTTGACAGACCGCCTGCGTGCGCTTTACGCCCAGTAATTCCGATTAACGCTTGCACCCTACGTATTACCGCGGCTGCTGGCACGGAGTTAGC
+
CCCCCGGGGGGGG<FGGGGGGGGGGGGGGGGGGGGGGGGGGGG76FGF,E@FFGGGGGC6,<CFGGGG86+@+FGGGGGGFGGGG8FGGDGGGGGGG8FGG?FGGGGGGGGGGGGGGGGGGGGGG8FGGGG:F,,C93+FGDGF,D=,,6DFG9DFG?,,3@CCFFGG53@@DGGGGDGGG9BEGF9EGGGC5:EGGGGGGFG>=F+==GGGF77743FGFDFF1FF56C06>GFBF0EGGFB?7C):GFF(4@CDGBFF0?G)9@8((.24<:?9FG:>9>>>>:?DFG(+1(1988)).
@M04650:207:000000000-C238N:1:1101:27061:7789 2:N:0:19
GGACTACTCGGGTATCTAATCCTGTTTGCTCCCCACGCTTTCGAGCCTCAGTGTCAGTTACAGGCCAGAGAGCCGCTTTCGCCTCCGGTGTTCCTCCATATATCTACGCATTTCACCGCTACACATGGAATTCCACTCTCCTCTCCTGCACTCAAGTCTCCCAGTTTCCAATGCACACAATGGTTGAGCCACTGCCTTTTACATCAGACTTAAGAAACCACCTGCGCTCGCTTTACGCCCAATAAATCCGGACAACGCTTGGGACCTACGTATTACCGCGCCTGCTGGCCCGTAGTTCGCC
+
CCCCCGGGGGGGGGGGGGGGGGGGGGGGGGGGGGGGGGGGGGGGGGGGGGGGGGGGGGGGGGGGGGGGGGGGGGGGGGGGGGGGGGGGGGGGGGGGGGGGGGGGGGGGGGGGGGGGGGGGGGGGGGGGGGGGGFDFGGGGGGGFGGGGGGGFG?GGGGGGFGGGGGGGGGGGGGGGGGDGGG?FGEGFE7@EFGCGFFGG9CFFFDC58C=C5+BFFFGGFDFFFFFFA5@F258>4>CFG@DFFCEEGDD@639?<(1;@?*4CEF<BFF<BEAA<C99((,4(().(*(*--3<>+(--
@M04650:207:000000000-C238N:1:1101:8325:7804 2:N:0:19
GGACTACTGGGGTTTCTAATCCTGTTTGCTCCCCACGCTTTCGAGCCTCAGTGTCAGTTACAGGCCAGAGAGCCGCTTTCGCCTCCGGTGTTCCTCCATATATCTACGCATTTCACCGCTACACATGGAATTCCACTCTCCTCTCCTGCACTCAAGTCTCCCAGTTTCCAATGCACACAATGGTTGAGCCACTGCCTTTTACATCAGACTTAAGAAACCACCTGCGCTCGCTTTACGCCCAATAAAACCGGACAACCGTGGGGACCTACGTATTACCGCGGCTGATGGCACGTAGTTAGCG
+
CCCCCFGGGGGGGGDGGGGGGCFGGGGGGGGGGGGGGGGGGGGGGGGGGGGEFEGGGGGGFEF8FFGGFGFGGGEF7FDGGGGDEFGGFFFGGGGGGGGGFGFGGGGGGEFCFGGGGFEDGGGGGCGGFGEFGDFGF,4FGGDFG8EFFGGBFGGFFG9EFGGGFGGCEGGDDFF89=ECEGG,:+>@6,:C@?,A?@FGGAGFFGDFC*+=CCCBFB6C=D=))3-/)2-0>FCC52C*<=D3;@1.1)..(0/(*(-((-/27C<<:B1))3.)397(4-19(.42(*.:81:,-+.6(
@M04650:207:000000000-C238N:1:1101:6032:7843 2:N:0:19
GGACTACCCGGGTATCTAATCCTGTTTGCTCCCCACGCTTTCGCACCTGAGCGTCAGTCTTTGTCCAGGGGGCCGCCTTCGCCACCGGTATTCCTCCAGATCTCTACGCATTTCACCGCTACACCTGGAATTCTACCCCCCTCTACAAGACTCTAGCTGGACAGTTTTAAATGCAATTCCCAGGTTGAGCCCGGGGCTTTCACATCTAACTTATCCAACCGCCTGCTTGCGCTTTACGCCCAGTAATTCCGATTAACGCTTGCACCCTCCGTCTTACCGCGGCTGCTGGCACGGCAGTAGC
+
CCCCCGGGGGGGGGGGGGGCGGGGGGGGCFGGGGDEFGGEGGCDGGGGGGGGGGGGGGGFFAEFECEFGGCEFFFGGGGGGGFEFGGGGGGGGC8??FEA<<=FGGFFGGGGGGCC?FEDBFGE,=:B8FEFGFFGGF?@EGG*@EE2,5DFCBF9C:9,4@FGFFDFGGGGGGGGGGFDE9DGG9,D?FCFE5:571<8>FEF=DFAECCFE;@+36FG1D@F<:29)9199*<4835EG0,.:CB)086:2;D>G19:?(>?GG?08?>F(;:9CF2;60>F9(2.4C19:>(((;4).
@M04650:207:000000000-C238N:1:1101:14510:7865 2:N:0:19
GGACTACCCGGGTATCTAATCCTGTTTGCTCCCCACGCTTTCGCACCTGAGCGTCAGTCTTTGTCCAGGGGGCCGCCTTCGCCACCGGTATTCCTCCAGATCTCTACGCATTTCACCGCTACACCTGGAATTCTACCCCCCTCTACTAGACTCTAGCTGGACAGTTTTAAATGCAATTCCCAGGTTGAGCCCGGGGCTTTCACATCTAACTTATCCAACCGCCTGCGTGCGCTTTACGCCCAGTAATTCCGATTAACGCTTGCACCCTCCGTATTACCGCGGCTGCTGGCCCGGAGTTAGC
+
CCCCCFGG<FCEGGGGGGGGGGGGGGFGFAEFGEGGEGGEGGEGGCFFGGGGEGEEGGGGGGGFGFGGFEGCECFGGGCGGDEGGGEGGGGGGGGFGGGFCFGGGGGGGGGG9@EFGEGGGGGFGGGGDAEFGGGGEFD@C+@FEGGGGCF783,@FGFC@F9FGGGGF7BE+@EAA7<EEFFGFCFF?FGFEG55DGGGGAFC7>FFCCFFACDFF8F>1)621A9@2DFFFG3AFFDEGB:BG7<>F?),,.94*((-,19)98?6211::*84C*(,-(,,(34)4/(*32(4(;)6-
@M04650:207:000000000-C238N:1:1101:21542:7945 2:N:0:19
GGACTACTAGGGTTTCTAATCCTGTTTGCTCCCCACGCTTTCGAGCCTCAGTGTCAGTTACAGGCCAGAGAGCCGCTTTCGCCTCCGGTGTTCCTCCATATATCTACGCATTTCACCGCTACACATGGAATTCCACTCTCCTCTCCTGCACTCAAGTCTCCCAGTTTCCAATGCACACAATGGTTGAGCCACTGCCTTTTACATCAGACTTAAGAAACCACCTGCGCTCGCTTTACGCCCAATAAATCCGGACAACGCTTGGGACCTACGTATTACAGCGGCTGCTGGCACGTAGTTAGCC
+
CCCCCGGGGGGGGGGGGGGGGGGGGGGGGGGGGGGGGGGGGGGGGGGGGGGGGGGGGGGGGGGGGGGGGGGGGGGGGEFGGGGGGGGGFEGGGGGGGGGGGGGGGGGGGGGGGGGGGGGDGGGGFGGGGGGGGGGGGGGGGGGFGGGGGGGFGGGGGGGGFGGGGGFGGGGGGFAFGGGCEG8>FGGGGGGGGGGGG7FEDFF@FGGFFG7F5?FCF@F>CGFFDA7?ACBFFGACBDGFFFF8>DEC;>)69>F?724;<D4358:8:BB<2<-4+*.,40(2()53(*.:<?:,43)..
@M04650:207:000000000-C238N:1:1101:14365:7954 2:N:0:19
GGACTACCGGGGTTTCTAATCCTGTTTGCTCCCCACGCTTTCGAGCCTCAGTGTCAGTTACAGGCCAGAGAGCCGCTTTCGCCTCCGGTGTTCCTCCATATATCTACGCATTTCACCGCTACACATGGAATTCCACTCTCCTCTCCTGCACTCAAGTCTCCCAGTTTCCAATGCACACAATGGTTGAGCCACTGCCTTTTACATCAGACTTTAGAAACCACCTGCGCTCGCTTTACGCCCAATAAATCCGGACAACGCTTGGTACCTACGTATTACCGCGGGTGCTGGCCCGTCGGTGGCC
+
CCCCCGGGGGGGGEFGGGGGGGGGGGGGGGGGGGGGGGGGGGGGGGGGGFGEGGGGGGGGGGGGGGGGGGGGGGGG@FFGGGGEGDFEFGGGGFGGGGGGGGGGGGGGGGGGGGGGFGGGGGGGCGFGGE9FFFGGGGGGGGGF?CCFGGGFGGGG,,8E8DFFGGGGGFCFFFGGD?++9CC3@+@87D,@@C?C>FGG>9;+3+9*>;@+/2;::=FF>C44B?9B29@@9C6>B;GG*(,);@5.00>DB)>()-(,(,0)2A))4(())<).@74,7(-,,)4(4*453(((72(,4
@M04650:207:000000000-C238N:1:1101:3332:7960 2:N:0:19
GGACTACCCGGGTTTCTAATCCTGTTTGCTCCCCACGCTTTCGAGCCTCAGTGTCAGTTACAGGCCAGAGAGCCGCTTTCGCCTCCGGTGTTCCTCCATATATCTACGCATTTCACCGCTACACATGGAATTCCACTCTCCTCTCCTGCACTCAAGTCTCCCAGTTTCCAATGCACACAATGGTTGAGCCACTGCCTTTTACCACAGACTTAAGAAACCACCTGCGCTAGCTTTACGCCCAATAAATCCGGACAAAGCTTGGGACCTACGTATTACCGCGGATGCTGGCACGTAGTTAGCC
+
CCCCCGGF@FEEFCGGGFGGGGG<EFFGDGFG<FFDB:FGGGF@E:FEF@FFFE<EDF<E6EFC7CCGCDDFFGFGGEGEFGE?F,C=CFGGGGGGGGGG9<,EFEGDFG7CB9AFG:CDGGCFE8BGFB,=98D<34=F@D8D8@>@FFFD,BDDC,@@FGG8A,@>DE9D?DGCD8A+@>>,@F?D2@7C,@?7;CAECC,+0309=F5<C>DFF),;745;)?=)(:>?<E=*:(14<(34*;6585)(6>7(;3)432;6**(586().+64+/(-((-1(-67(0):.,4(.06))
@M04650:207:000000000-C238N:1:1101:8305:7986 2:N:0:19
GGACTACCGGGGTATCTAATCCTGTTTGCTCCCCACGCTTTCGCACCTGAGCGTCAGTCTTTGTCCAGGGGGCCGCCTTCGCCACCGGTATTCCTCCAGATCTCTACGCATTTCACCGCTACACCTGGAATTCTACCCCCCTCTACAAGACTCTAGCTGGACAGTTTTAAATGCAATTCCCAGGTTGAGCCCGGGGCTTTCACATCCAACTTGCTGAACCACCTACGCGCGCTTTACGCCCAGTAATTCCGATTAACGCTTGCACCCTTCGTATTACCGCGGCTGCTGGCACGAAGTTAGC
+
CCCCCGGGGGGGGGGGGGGGGGGGGGGGGGGGGGGGGGGGGGGGGGGGGGGGGGGGGGGGGGGGGGGGGGGGGGGGGEGGGGGGGGGGGGGGGDGGGGGGGGGGGGGGGGDFGGGGGGGGGGGGGGGGGGGGGGGGGGGGGGGFGGGFGGGFGGGGGGGGGGGGEFCFGGGGGGGGGGGGGGGGGGGGGGGGGEGGGGGDGFGFF<<A@FGGFGGGFFGGFGF@EFDD6D>B2CFAF?EGGF?(CGA<GF4(-)9<FF>:?BF74F6:08(.46(:GG:99B>0;::??EBGBB(8:FAA:
@M04650:207:000000000-C238N:1:1101:27245:8013 2:N:0:19
GGACTACACGGGTATCTAATCCTGTTTGCTCCCCACGCTTTCGAGCCTCAGTGTCAGTTACAGGCCAGAGAGCCGCTTTCGCCTCCGGTGTTCCTCCATATATCTACGCATTTCACCGCTACACATGCAATTCCACTCTCCTCTCCTGCACTCAAGTCTCCCAGTTTCCAATGCACACAATGGTTGAGCCACAGCCTTTAACTTCAGACTTATCAAACCACCTGCGCTCGCTTTACGCCCAATAAATCCGGACAACGCTCGGCACCTACGTATTACCGCGGCTCCTGGCCCGTAGTTAGCC
+
CCCCCGGGGGGGGGGGGGGGGGGGGGGGGGGGGGGGGGGGGGGGGGDGGDFGGGGGGGGGGGGGGGGGGGGGGGGGGDFGGGGG:FGGGGGGGGGGGGGGGGGGGGGGGGGGGFGGGGGGGGGGGGG8CCEFGGGGGGGGGGGFGEEEGGGFG8DGGGDFFGGGGGGGGGGCCFFGGGGF8CGGGGGGGGCFFGGGGGGCCFEFF7DC@>@FEGGGFFGC@DDFFFA?@DB29FC4)5EEE?1;FGEC<>)13>F;)6;:;>*4CFFFF1:7AC2)2*4724((4?F:?*3*--8?A7445
@M04650:207:000000000-C238N:1:1101:9163:8080 2:N:0:19
GGACTACTCGGGTTTCTAATCCTGTTTGCTCCCCACGCTTTCGAGCCTCAGTGTCAGTTACAGGCCAGAGAGCCGCCTTCGCCTCCGGTGTTCCTCCATATATCTACGCATTTCACCGCTACACATGGAATTCCACTCTCCTCTCCTGCACTCAAGTCTCCCAGTTTCCAATGCACACAATGGTTGAGCCACTGCCTTTTACCTCAGACTTAAGAAACCACCTGCGCTCGCTTTACGCCCAATAAATCCGGACAACGCTTGGGACCTACGTATTACCCCGGCTGCTGGCCCCTCGTTATGC
+
CCCCCGGGGGGGGGDGGGGGGGDFGCEFGG9DGEGGGGGGGF@CFCGGGGGGGGGGGGF<EGGFGC@FF?DEFFGG+BFGGGGGGFGGGGGGGGGEG,E<FFGGFGCGGGGGFGG9FFEDGGGG9A=FGGGGGC9AFGGGGDEFFGGFGCFFFGGDFFGFFGG8FEFGAEEF?FGCFGC8DDDGGE?FFG@CFG67CFGG78,=@9CAB>578CGC*@C9);@EBBB>5:259:BC)0CGGFF;7F)5*)8(2)*,).6:BBC?FC?<((,).A).0*,(((27<2)3(24*,((-4*()6
@M04650:207:000000000-C238N:1:1101:25191:8083 2:N:0:19
GGACTACCAGGGTATCTAATCCTGTTTGCTCCCCACGCTTTCGCACCTGAGCGTCAGTCTTTGTCCAGGGGGCCGCCTTCGCCACTGGTATTCCTCCAGATCTCTACGCATTTCACCGCTACACCTGGAATTCTACCCCCCTCTACAAGACTCTAGCTGGACAGTTTTAAATGCAATTCCCAGGTTGAGCCCGGGGCTTTAACATCTAACTTATCCAACCGCCTGCGTGCGCTTTACGCCCAGTAATTCCGATTAACGCTTGCACCCTCCGTATTACCGCGGCTGCTGGCACGGAGGTAGC
+
CCCCCEGGGCDGGGFGFGGEGGGGFGFGFFFFGCFGGG@FGG,BECGGFE86@:CCGFGAFFD<@F,FFEGGFEGEGG>FFGGG,AAFFAGGFGGCFFFC=FGFFGCCGG=FFFFFGCEDEEE8FFFF<,,87@EG8DD:ECCFCGGEF?B9A9=DGFA??7C67=<E;>ACF;FFF8E;,EFGFF6C@83ACC5EC9,,++2=8C+=;F7@3FFDF@6D9C1;DFFD15;6>55AF:51:625:CA<7*0125C<F:0:<?C?=*818?63:0(6EC,3(49;360)(/,0271((/54)
@M04650:207:000000000-C238N:1:1101:27518:8087 2:N:0:19
GGCTACTCGGGTTTCTAATCCTGTTTGCTCCCCACGCTTTCGCACCTGAGCGTCAGTCTTTGTCCAGGGGGCCGCCTTCGCCACCGGTATTCCTCCAGATCTCTACGCATTTCACCGCTACACCTGGAATTCTACCCCCCTCTACAAGACTCTAGCTGGACAGTTTTAAATGCAATTCCCAGGTTGAGCCCGGGGCTTTCACATCTAACTTATCCAACCCCCTGCGTGCGCTTTACGCCCAGTAATTCCGATTTACGCTTGCACCCTCCGTATTACCTCGGCTGCTGTCACGGAGTTCGCC
+
CCCCCGGF>FCFC,FAFCEFGCEFGFGGDFFFGC7FDGGG9CF;:CEFDFGEFGCGEEFGFFECFDCCEFEGG@CEECEDGGGDG@F>+?FFGGGGFFC<EFGGGFDEEG7EFGFAEEECE5,EAFF,BFGED9EE8@C:3@D+=9ECDCECG9EE;A68?,4@D,@DDEGGGC7;2:EEAFGFFFGG,DF5C5CC<CGE76=AA1C+7++2)+27AEG*(:91=D1)459><FFB5:CE*.5A7*:A?63:1)0)*,((43*2DC,4:94,4?)6E:-(-126::26,+)*-(-4(+(42
@M04650:207:000000000-C238N:1:1101:25135:8126 2:N:0:19
GGACTACTGGGGTATCTAATCCTGTTTGCTCCCCACGCTTTCGAGCCTCAGTGTCAGTTACAGGCCAGAGAGCCGCTTTCGCCTCCGGTGTTCCTCCATATATCTACGCATTTCACCGCTACACATGGAATTCCACTCTCCTCTCCTGCACTCAAGTCTCCCAGTTTCCAATGCACACAATGGTTGAGCCACTGCCTTTTACATCAGACTTAAGAAACCACCTGCGCTCGCTTTACGCCCAATAAATCCGGACAACGCTTGGGACCTACGTATTACCGCGGCTGCTGGCACGTAGTTAGCC
+
CCCCCGFGGDGGGGCEGFFGGGGGGGGGGGFEGGGGGGGGGGGGFGGGGGGGGGGGGGGGGGGGGGGGF8FEGGGGDGGGGGGGG8=FFGGGGGGFGGG<EFFFGGGGGGGEFGGGGGGGGGGGCD@FFCFGGGGGGGGGGGF?EFGGGGGFGGFFGFEGGGD8DEFGFGFFFGGFFGG6FGFCFGGGG@C6<?CFGGGGGAFFFFFF@;CFEF<+@@>FB?>E:D>>DC@@25B;?@CFGF3@*@676>=<(:*6D3281?5?FEB28?:2662)<902,30(27>::*)247(-4+)64
@M04650:207:000000000-C238N:1:1101:10121:8139 2:N:0:19
GGACTACCGGGGTTTCTAATCCTGTTTGCTCCCCACGCTTTCGAGCCTCAGTGTCAGTTACAGGCCAGAGAGCCGCTTTCGCCTCCGGTGTTCCTCCATATATCTACGCATTTCACCGCTACACATGGAATTCCACTCTCCTCTCCTGCACTCAAGTCTCCCAGTTTCCAATGCACACAATGGTTGAGCCACTGCCTTTTACATCAGACTTAAGAAACCACCTGCGCTCGCTTTACGCCCAATAAATCCTGACAACGCTTGGGACCTACGTCTTACCGCGGCTGCTGCCACGTAGTTAGCC
+
CC@CC<FGG>FEGGGGGGGGGGGGGGGGGGGGGGGGEGGGGGGGGGGGGGGGFGGGGGGGGGGGGGFGGGGGGGGGGEFGDGGEDGFGGEGGGGGGGGGGGGGGFFGFGGGGGGGGGGCCCGFFGGGCFEGGCFFGGGGG?FGFGGGGFGGFGGFGGGGGGFGGFGGFFFFGGGGGGGE69F6>=BEC7FFCFCCGGGGF>AFFFGFFEC9F=8CF*:,9>DB<BE96@<=>@563)21<F0@3:C)<;+;33*2:C9<F?FD65;:)413(4;6:37(4(462:?D)40,:,4(-::)).
@M04650:207:000000000-C238N:1:1101:13032:8139 2:N:0:19
GGACTACCGGGGTTTCTAATCCTGTTTGCTCCCCACGCTTTCGCACCTGAGCGTCAGTCTTTGTCCAGGGGGCCGCCTTCGCCACCGGTATTCCTCCAGATCTCTACGCATTTCACCGCTACACCTGGAATTCTACCCCCCTCTACAAGACTCTAGCTGGACAGTTTTAAATGCAATTCCCAGGTTGAGCCCGGGGCTTTCACATCTAACTTATCCAACCGCCTGCGTGCGCTTTACGCCCAGTAATTCCGATTAACGCTTGCACCCTCCGTATTACCGCGGCTGCTGGCACGGAGTTAGC
+
CCCCCGGGGGGGGGGGGGGGGGGGGGGGGGGGGGGGGGGGGGGGGGGGFGFGGGGGGGGGGGGGGGGFGGDGGGGGGGGGGGGDGGGGGGGGGGGGGGGFGGGGGGGGGGGGGGGGGGGGGGGGGGGFGGGGGGFFFD=FEDEAFGE6FGGAGGCFGGFFFGGGFGGGFGGFGGGGGGGGGGGFG98ECFFGGGGGGD:FGFGFAGGFCFGF@@:C6=FGBG;::FB5(*(-4CFFF?EGG0287FAFGFF165D9G6>FFB:7FF?:?FF?B6>ADD?970>69?>0?G0<0,7>BG445
@M04650:207:000000000-C238N:1:1101:26841:8150 2:N:0:19
GGACTACTCGGGTTTCTAATCCTGTTTGCTCCCCACGCTTTCGAGCCTCAGTGTCAGTTACAGGCCAGAGAGCCGCTTTCGCCTCCGGTGTTCCTCCATATATCTACGCATTTCACCGCTACACATGGAATTCCACTCTCCTCTCCTGCACTCAAGTCTCCCAGTTTCCAATGCACACAATGGTTGAGCCACTGCCTTTTACTTCAGACTTAAGAAACCACCTGCGCTCGCTTTACGCCCAATAAATCCGGACAACGCTTGGGACCTACGTATTACCGCGGCTGCTGGCACGTAGTTAGCC
+
CCCCCGGGGGGGGGGGGGGGGGGGGGGGGGGGGGGGGGGGGGGGGGGGGGGGGGGGGGGGGGFGGGGGGEGGGGCGGGGGGGGGGGGGGGGGGGGGGGGGGGGGGGGGGGGGGGGGGGGGGGGGGGGGGGGGGGGGECFGGGGFGGGGGFCFGGFGGGFFGGGGGGGGGGGGGGGFGGGGGFGCFGGGGGCFFGGGGGFGFF;B><7;:;CC@@FGFF>GDDDFFFA>@GFFFDFE?@E7F;@FGGFCGB:36DGFD9<?F:C:CC:<???FFGFFGG>69>FFF>>06*5:::??:<5<8
@M04650:207:000000000-C238N:1:1101:16440:8182 2:N:0:19
GGACTACTGGGGTTTCTAATCCTGTTTGCTCCCCACGCTTTCGAGCCTCAGTGTCAGTTACAGGCCAGAGAGCCGCCTTCGCCTCCGGTGTTCCTCCATATATCTACGCATTTCACCGCTACACATGGAATTCCACTCTCCTCTCCTGCACTCAAGTCTCCCAGTTTCCAATGCACACAATGGTTGAGCCACTGCCTTTTACATCAGACTTAAGAAACCACCTGCGCTCGCTTTACGCCCAATAAATCCGGACCACGCTTGGGACCTACGTATTACCGCGGCTGCTGGCCCGTAGTTAGCC
+
CCCCCGGFGGGGGGGGGFGGGGGGGGGCGGGGFEGGGGGGGGCDFDGGGGFFGGGGFFFFGGGCFCFG@<FEGG7F+CFGGGF:C8=EFFGGGGGGGFGCFCGGFGGEEGGGGGGGFGGGGGGGD:<<FEFGGG9BAF8EE=DF8F9DFGGFG>DDDEFGGGGGGGGGGGGCFGGGA?68AF83F+>8<F,;<?C77=GAFFCFF>>>>7C8=;82;@C4>G===AA9@9@@DG6@/(=F*6@3>@CED33;>)91*,6,-291CE:)40326<.5<*4,(,(4::7:1*-:9308>+).5
@M04650:207:000000000-C238N:1:1101:13509:8186 2:N:0:19
GGACTACTGGGGTTTCTAATCCTGTTTGCTCCCCACGCTTTCGCACCTGAGCGTCAGTCTTTGTCCAGGGGGCCGCCTTCGCCACCGGTATTCCTCCAGATCTCTACGCCTTTCACCGCTACACCTGGAATTCTACCCCCCTCTACAAGACTCTAGCTGGACAGTTTTAAATGCAATTCCCAGGTTGAGCCCGGGGCTTTCACATCTAACTTATCCAACCGCCTGCGTGCGCTTTCCGCCCAGTACTTCCGATTAACGCTTGCACCCTCCGTATTACCGCGGCTGCTGGCCCGGAGTTAGC
+
CCCCCFGGFGGGFEGGGGGGGGGGGGGGGGGGGGGGFGGEFFGGEECFGDEGCGGDGGGGGGFGFGGGGGGCEFFGFGCF,FGEGCECGGGFFGGFGGEGGBFG;FFC@+BF9ECFGGEGEGGFFGCFFFGFGGGGFFGGGGGBFDCG9C7AEC9;F:EFGGGGAF7@;CFFFGFFEFGGG9D8><FGGGCFGGGDGGGGGFGF69CA)+;D@7+;CFGG9D;0=A9>4<9BFG:)/88;*-2(0*6<FFF?:>C<FF><B1CD46:3<((2(;4>FC(1199>>?)54C(:96(4(*)6<
@M04650:207:000000000-C238N:1:1101:6080:8245 2:N:0:19
GGACTACCCGGGTATCTAATCCTGTTTGCTCCCCACGCTTTCGCACCTGAGCGTCAGTCTTTGTCCAGGGGGCCGCCTTCGCCACCGGTATTCCTCCAGATCTCTACGCATTTCACCGCTACACCTGGAATTCTACCCCCCTCTACAAGACTCTAGCTGGACAGTTTTAAATGCAATTCCCAGGTTGAGCCCGGGGCTTTCCCATCTAACTTATCCAACCGCCTGCGTGCGCTTTACGCCCCGTAATTCCGATTACCGCTTGCACCCTCCGTATTACCTCGGCGGCTGGCCCGGAGTTAGC
+
C<CCCFFGGEGGGGGGGGGGGDGAGEGGFGGEGFGGEGGG8CFFGGGFEC<FGGG:7CAFFDFGGGGGFGGC+>FGGGGGGGGGGGGDGGGGGGGGG@EDFGFGGGGDGGGGGGGGGGGGGGGCGGGGGGGGGGGGG?FGGGGFDG;C<CGFF9DFGFCCGGGGGF;FGC9D7DFFGGGGG9B*DF,DCGGGGG=57CCCF+?=6D7@?DGC<7+@C3CD(>@F;F(0,94>BD5)/(*:?(7?)/6)*003:7/)?3;60(98GGF1(80(3244+::2(,((((((-/(:,(--4*).6
@M04650:207:000000000-C238N:1:1101:26466:8249 2:N:0:19
GGACTACACGGGTTTCTAATCCTGTTTGCTCCCCACGCTTTCGCACCTGAGCGTCAGTCTTTGTCCAGGGGGCCGCCTTCGCCACTGGTATTCCTCCAGATCTCTACGCATTTCACCGCTACACCTGGAATTCTACCCCCCTCTACAAGACTCTAGCTGGACAGTTTTAAATGCAATTCCCAGGTTGAGCCCGGGGCTTTCCCATCTAACTTATCCAACCGCCTGCGTGCGCTTTACGCCCAGTAATTCCGATTCACGCTTGCACCCTCCGTATTACCGCGGCTGCTGGCACGTATTTAGC
+
A-6ACFEEFCCDGGGFGFCEGGFFGGGGGGGGFCGGGEFGGGFGGGEAFGGG:FC:FGGGFFFGG9FGCGC7C@CFE?FDFGGDGD@CGAFDGECFG8AFDFGGGGEFCFGCFG<FA+>?+@@=:EFCEFGGAFGAF88@E8EFGGGG98EFC;DFGGCEC@6@>,@;;@FC;;AAF7B9<DFDGGD87E:>EGGG49CE7+?=A41;?GFF<@F7A@E*:)618A::(99>>EF<=(8?E?4:F749769(1>*-:(2:B?3)0;(44(3?1E2)3:81(2(-(,).85191(().<<<2
@M04650:207:000000000-C238N:1:1101:6265:8261 2:N:0:19
GGACTACTCGGGTTTCTAATCCTGTTTGCTCCCCACGCTTTCGCACCTGAGCGTCAGTCTTTGTCCAGGGGGCCGCCTTCGCCACCGGTATTCCTCCAGCTCTCTACGCATTTCACCGCTACACCTGGCCTTCTACTCCCCTCTACGACACTCTAGCTGAACAGTTTCCTATGCAATTCCCCGGTTGAGCCCGGGGCTTTCACATCTAACGTATCCAACCGCCTGCGTGCGCTTTACCCCCACTACTTCCGATTAACTCTTGCCCCCTCCGTTTTCCCTCGGCCGCTGGCACGGAGTTAGC
+
A6<BCEG9,BEFCCFGD@FFGCE9EF9FAFFGGG8+CFGGGGE7,@FE:CEFGFGCEGC6,,6,CEEGDGDFEEGDGGGGFC:=F4CFC++CF,@F@,B<FDEE9FFGEECCFGAFGCEGBFGGGGFC,:CAD9;D,63=BDCD,C+1=8EDG,>@,7,,,:,4,3D>;,@B8A,5,;=D?,BCGD>E7FCC5*=*2)4CC+<+;C+:?>*;3+*;+.>C2D170>(.(/9;(:FAF3<:C>04>*).>?3(()1)>)-<)4:3FC>((4,4)0069D241:?((,(((A:GB((,(*6).
@M04650:207:000000000-C238N:1:1101:11376:8278 2:N:0:19
GGACTACCAGGGTATCTAATCCTGTTTGCTCCCCACGCTTTCGAGCCTCAGTGTCAGTTACAGGCCAGAGAGCCGCTTTCGCCTCCGGTGTTCCTCCATATATCTACGCATTTCACCGCTACACATGGAATTCCACTCTCCTCTCCTGCACTCAAGTCTCCCAGTTTCCAATGCACACAATGGTTGAGCCACTGCCTTTTACATCAGACTTAAGAAACCACCTGCGCTCGCTTTACGCCCAATAAATCCGGACAACGCTTGGGACCTACGTAGTACCGCGCCTGCTGGCACGTAGTGAGCC
+
CCCCCGGGGGGGGGGGGGGGGGGGGGGGGGGGGGGGGGEGGGGGGGGGGGGGGFGFGGGGGGGGGDGGGGGGGGGGFGGGDGGGGGGGGGGGGGGGGGGGGGA9EGFGGGGGGGGGGGGGGGGGGGGGGGFGGAFGAFGGGGGFGGFGGGGFGGGEEGGGFFGGGGGGGGG9=:DFGGGGCDFFGGFGGD77EGCFG?FGFAEFFG>*3*+5>CGGFBFGFCB@B>A9>C>@9?FC4@CC7@;E*15)7>:(6BGD56/(,414C=33(288(1)6<5(4(-48B:)(-:8E202((3543
@M04650:207:000000000-C238N:1:1101:17107:8287 2:N:0:19
GGACTACTGGGGTATCTAATCCTGTTTGCTCCCCACGCTTTCGCACCTGAGCGTCAGTCTTTGTCCAGGGGGCCGCCTTCGCCACCGGTATTCCTCCAGATCTCTACGCATTTCACCGCTACACCTGGAATTCTACCCCCCTCTACAAGACTCTAGCCTGCCAGTTTCAAATGCAGTTCCCAAGTTAAGCTCGGGGATTTCACATCTGACTTAACAGACCGCCTGCGTGCGCTTTACGCCCAGTAATTCCGATTAACGCTTGCACCCTCCGTATTACCGCGGCTGCTGGCACACTCAAG
+
CCCCCGGGGGGGGGGGGGGGGGGGGGGGGGGGGGGGGGGGGGGGGGGGGGDGGGGGGGGGGGGGGGGGGGGGGGGGGGGGGGGGGGGGGGGGGGGGGGGGGGGGGGGGGGGGGGGGGGGGGGGGGGGGGGGGGGGGGGGGGGGFGGGGGFGFGGGGGGGGGGGGGGGGGGGGGGGGGGGGFFFGGGFGCFGGGG5EGGGGGFGFFGGFFGGGFGGGF@GCBG>?DFFF;D>F;EFFFFGGGFFFG*:4:F408DC<F?F?BFF<GGF???(:BGFBGF(9>(49B14?(A,<(:?F(+)
@M04650:207:000000000-C238N:1:1101:7989:8290 2:N:0:19
GGACTACCGGGGTATCTAATCCTGTTTGCTCCCCACGCTTTCGCACCTGAGCGTCAGTCTTTGTCCAGGGGGCCGCCTTCGCCACCGGTATTCCTCCAGATCTCTACGCATTTCACCGCTACACCTGGAATTCTACCCCCCTCTACAAGACTCTAGCCTGCCAGTTTCGAATGCAGTTCCCAGGTTGAGCCCGGGGATTTCACATCCGACTTGACAGACCGCCTGCGTGCGCTTTACGCCCAGTAATTCCGCTTAACGCTTGCACCCTCCGTATTACCTCGGCTGCTGGCACGGAGTTAGC
+
CCCCCFGGGGFGGGGGGGGGGGGGGGGGGGGGGGGGGGGGGGGGGGGGGGGGGGGGGGGGGGGGGGGGGGGGGGGGGGGGGGGGGGGGGGFFGGGGGGFGFGGGGGGGGGGGCFGGGGGGGGGGGFFGFGFGGGGGGGGGGGGFDAC9FGGFGGGGAFGFGG6CFGGGGFFGFGGFEGGGG9FFGGD6FFG5CC5:<3FFGFGFFGGFFDGGEDFF*5E3>GFFF>0>0C099GF<@6CDG083C>)6>=4(-7DAG06(-(92CF((,49<18:>FD).(410(37>051C?(2228<64
@M04650:207:000000000-C238N:1:1101:8482:8291 2:N:0:19
GGACTACAGGGGTATCTAATCCTGTTTGCTCCCCACGCTTTCGAGCCTCAGTGTCAGTTACAGGCCAGAGAGCCGCTTTCGCCTCCGGTGTTCCTCCATATATCTACGCCTTTCACCGCTACACATGGAATTCCACTCTCCTCTCCTGCACTCAAGTCTCCCAGTTTCCAATGCACTCAATTGTTCAGCCACTGCCTTTTATATCAGACTTAAGAAACCCCCTGCGCTCGCTTTACGCCCAATAAATCCGGACCACGCTTGGGCCCTACGTATTACCGCGTCTTCGGGCACCTCGTTAGCC
+
C9CCCFG8,<,CF,EDECF@FCCFGCGGA9C,:8CFCC,8F<FGGC@4AFFAFG@<<<CFG96E<@<<<C@@FGDG+C<:,@:4CACC:=8:E9DDDEC,EF=FG,5,++BFFFGDE=C=8:EG9,,,ABFFE9>FGD,5436BGDF,A=EF838=A=37@FF8D3@FGGGG6FGC,0,@2,6@A,ED8C,:?F,A?DCG;+3+3+C*3*9+*+5:AC6*1*:229454<2(9C+*:28F==@3*;..<3=(()*699;(,(1(1*((.-(.6<.)3*-23(--6((4(*-*.(-3(*(65
@M04650:207:000000000-C238N:1:1101:13206:8302 2:N:0:19
GGACTACAGGGGTTTCTAATCCTGTTCGCTACCCACGCTTTCGAGCCTCAGTGTCAGTTACAGACCAGAGAGCCGCTTTCGCCACCGGTGTTCCTCCATATATCTACGCATTTCACCGCTACACATGGAATTCCACTCTCCCCTTCTGCACTCAAGTTCGACAGTTTCCAATGCATAATATGGTTGAGCCCCAGCCTTTTCCTACAGACTTATCAAACCACCTGAGCTCCCCTTACCCCCAATAAAACCGGACAACCCCCGGGACCCACGGATTTCCCCGGCTGCCGGCCCCGAGGTAACC
+
CCCCCGG8FGGGGGGGGGGGGGGGGGGGGGGGGGGGGGGGGGGFGGGGGGGDGGGGGGGGGGGFGGGGGGGGCFGE:FFGGGGGGFGGGGGGGGGGG8EFGGFGGGFGGGGGGGGGGGGGGGGGGDFGGGGGGGGG88=F8FAF,EEGFGGFG8FGFFA88FEGGGGFA;E,=BF8,+,,,8EEGG,,,@+@+*,43CE,+*3+0*3+:2=+*5:EAF>*>D54)/.1)95(7462).BCE@(.>F)7>5>605C(*6(,(4)(1:(((((-4;))<*((-,228((1(:(/((((-+...
@M04650:207:000000000-C238N:1:1101:28758:8323 2:N:0:19
GGACTACTAGGGTATCTAATCCTGTTTGCTCCCCACGCTTTCGCACCTGAGCGTCAGTCTTTGTCCAGGGGGCCGCCTTCGCCACCGGTATTCCTCCAGATCTCTACGCATTTCACCGCTACACCTGGAATTCTACCCCCCTCTACAAGACTCTAGCCTGCCAGTTTCGAATGCAATTCCCAGGTTGAGCCCGGGGCTTTCACATCTAACTTATCCAACCGCCTGCGTGCGCTTTACGCCCAGTAATTCCGATTAACGCTTGCACCCTCCGTATTACCGCGGCTGCTGGCACGGAGTTAGC
+
CCCCCGGGFGGGGGGGGGGGGGGGGGGGGGGGGGGGGGGGGGGGGGGGGGFGGGGGGGGGGGFGGFGGGGGGGGGGGGGGGGGGGGGGGGGGGGGGGGGGGGGFGGGGGGGGGGGFGDGDGGGGGGGFGGGGGGGGGFGGGGGFGGGFFFGFGGGGGGGGGFGGFGFGGGGGGGGGF:EFGGGGGFFCFGG>CGGGGGGGGFGFFGGACGGGFGGGFEGG>GFFFF>F@D>BFGFFF0CCEF:?FGF):??0:BGA70>??FG?GEBBB?114;?FGGF6>B>06:?::D(3(1(4<F<>9
@M04650:207:000000000-C238N:1:1101:16942:8328 2:N:0:19
GGACTACAGGGGTATCTAATCCTGTTTGCTCCCCACGCTTTCGAGCCTCAGTGTCAGTTACAGGCCAGAGAGCCGCTTTCGCCTCCGGTGTTCCTCCATATATCTACGCATTTCACCGCTACACATGGAATTCCACTCTCCTCTCCTGCACTCAAGTCTCCCAGTTTCCAATGCACACAATGGTTGAGCCACTGCCTTTTACATCAGACTTAAGAAACCACCTGCGCTCGCTTTACGCCCAATAAATCCCGACACCGCTTGGCACCTTCCTATTACCCGCGCCGCTTGCCCCTCTTTTGCC
+
CCCCCGGFFGGGGGGGGGGGGGGAGGF@FGGGGGGGGGGGGGGEGGGGGCEDFGGFGGGGGCEGGGGGFG<BFGGGDEGGGGGGGGGGEGGGGGGGGDGGGFDGGGGGGGGEGGGGGGGGEGGGFC9,BCEGGGFGFGGGGGGFGGGGG?EFGF8EDAAFGFGFFGFGGD9BFGFGFG++@,6D<+,3@:3A<<FFCFGF7:5?AC**839+725=9@F5@D>)4*:5:722>C8CDDEG:,,4*;CEG4>16))/)(,,(,*.9C,)((.))0..<6(-,1((44((47)/4(,)6+).5
@M04650:207:000000000-C238N:1:1101:25218:8377 2:N:0:19
GGACTACTCGGGTTTCTAATCCTGTTTGCTCCCCACGCTTTCGCACCTGAGCGTCAGTCTTTGTCCAGGGGGCCGCCTTCGCCACCGGTATTCCTCCAGATCTCTACGCATTTCACCGCTACACCTGGAATTCTACCCCCCTCTACAAGACTCTAGCTGGACAGTTTTAAATGCAATTCCCAGGTTGAGCCCGGGGCTTTCACATCTAACTTATCCAACCGCCTGCGTGCGCTTTACGCCCAGTAATTCCGATTAACGCTTGCACCCTCCGTATTACCGCGGCTGCTGGCCCGGAGTTAGC
+
CCCCCGGGGGGGGGGGGGGGGGGGGGGGGGGGGGGGGGGGGGGGGGGGGGGGGGGGGGGGGGGGGGGGGDGGGGGGGGGGGGGGGGGGGGGGGGGGGGGGGGGGGGGGGGGGGGGGFGGGGGGGFFGGGGGGGGGFFFFGGGGFGGGGGFGAFEGGGGGGFGGFFFFFFGGGGGGGFFGGGGGGFGGGGGGGDGDGGGFGFFGFFGG6CGGGFGFGFFFD@G@FFFFFFGFFBC>AB(;:CB??GGF2CFF?F3DFG618-437DC??BBFFFE>BCG?BB;B91<>??5:=6;9;?F)4-
@M04650:207:000000000-C238N:1:1101:14568:8387 2:N:0:19
GGACTACTGGGGTTTCTAATCCTGTTTGCTCCCCACGCTTTCGCACCTGAGCGTCAGTCTTTGTCCAGGGGGCCGCCTTCGCCACCGGTATTCCTCCAGATCTCTACGCATTTCACCGCTACACCTGGAATTCTACCCCCCTCTACAAGACTCTAGCTGGACAGTTTTAAATGCAATTCCCAGGTTGAGCCCGGGGCTTTCACATCTAACTTATCCAACCGCCTGCGTGCGCTTTACGCCCAGTAATTCCGATTAACGCTTGCACCCTCCGTATTACCGCGGCTGCTGGCACGGAGTTAGC
+
CCCCCFGGGGGGGGGGGGGGGGGGGGGGGGGGGGGGGGGGGGGGGGGGGGFGEGGGGGGGGGGGGGGGGGGGGGGGGGGGCGGGGGGGGGGGGGGGGGDGGGGGGGGGGGGGGGGGGGGGCGGGGGGGGGGGFGGGGGGGGGGFGGGDFFGFGGGGGGGGGGGGFGGGGCFGGGGGGGGGGGGEGGGF7FGGGGGCDGGGGFGFFGGCEGGGEGGGC8FGBCBFFA@>3<09>GF)7(8?C?FB7C99FFF<1BD>>2((3:C)9??F?B>F?FFFGF?B019B0::44C:C8(493F<A<
@M04650:207:000000000-C238N:1:1101:19687:8406 2:N:0:19
GGACTACCGGGGTATCTAATCCTGTTTGCTCCCCACGCTTTCGAGCCTCAGTGTCAGTTACAGGCCAGAGAGCCGCTTTCGCCTCCGGTGTTCCTCCATATATCTACGCATTTCACCGCTACACATGGAATTCCACTCTCCTCTCCTGCACTCAAGTCTCCCAGTTTCCAATGCACACAATGGTTGAGCCACTGCCTTTTACATCAGACTTAAGAAACCACCTGCGCTCGCTTTACGCCCAATAAATCCGGACAACGCTTGGGACCTACGTATTACCGCGTCTGCTGGCACGTAGTTGGCC
+
CCCCCGGGGGGGGGGGGGGGGGGGGGGGGGGGGGGGGGGGGGGFFGGGGGGGGGGGFGGGGGGFFGGGGGGEGGGGGGGGGGGGGGGGGGGGGGGGGGGGGGGGGGGGGGGGGGGGGGGGGGGGGGGGGGGGEFFFGFGGGGGFGGGGGGGFGGCFGGGGGGGGGGGGFGGGGGGGGG7CCGGGGGGFGGGF62EGGGGGGFG>BDDACGF8E7FGFFGFFGFE2?@;@GFDFFFE;@GGGDD3CC?5<.=01>GFD91:?FC0C=?B?6:?F?<4<*12(-419A?01*.::2::4+(4:
@M04650:207:000000000-C238N:1:1101:26498:8409 2:N:0:19
GGACTACTAGGGTTTCTAATCCTGTTTGCTCCCCACGCTTTCGCACCTGAGCGTCAGTCTTTGTCCAGGGGGCCGCCTTCGCCACCGGTATTCCTCCAGATCTCTACGCATTTCACCGCTACACCTGGAATTCTACCCCCCTCTACAAGACTCTAGCTGGACAGTTTTAAATGCAATTCCCAGGTTGAGCCCGGGGCTTTCACATCTAACTTATCCAACCGCCTGCGTGCGCTTTACGCCCAGTAATTCCGATTAACGCTTGCACCCTCCGTATTACCGCGGCTGCTGGCACGGAGTTAGC
+
CCCCCGGGGGGGGGGGGGGGGGGGGGGGGGGGGGGGGGGGGGGGGGGGGGGGGGGGGGGGGGGGGGGGGGGGGGGGGGGGGGGGFGGGGEGGGGGGGCFGGGGGGGGFGGGGGGGGGGGGGGGGGGGGGGFGGGGGGGGGGGGFGGGGGGGFGFGGGGGFGGGGGEGGGGCFFGGGGGGGGGGCGGGDGGGGGC5CDDGGGFGF6877C>FC<CDFC@GGBG61?F9D;C;>;GFAFBCECB0:>CAA>B?:?FDFGF;:<<G?GG:1149?(28)<:,-(-2396B??E<FB>(4:*)).
@M04650:207:000000000-C238N:1:1101:24660:8421 2:N:0:19
GGACTACCCGGGTATCTAATCCTGTTTGCTCCCCACGCTTTCGCACCTGAGCGTCAGTCTTTGTCCAGGGGGCCGCCTTCGCCACCGGTATTCCTCCAGATCTCTACGCATTTCACCGCTACACCTGGAATTCTACCCCCCTCTACAAGACTCTAGCTGGACAGTTTTAAATGCAATTCCCAGGTTGAGCCCGGGGCTTTCACATCTAACTTATCCAACCGCCTGCGTGCGCTTTACGCCCAGTAATTCCGATTAACGCTTGCACCCTCCGTATTACCGCGGCTGCTTGCACGGAGTTAGC
+
CCBCCFGGGGGGGGGGGDEGGGGGGGGGGGGGGGGGGGGGGGGGGGGGGFFGGGGGGGGGGGGGGGGGGDCGGGGGGGCFFGGG>FFGGGGGGGGGGGFFGFGGGGGGGGGGGGGGGCEGGGGGGGGGGGGGGGFGGGGGGGGFGGGGFGGFGCC7FGG6FGGCFFCFF;EFGGGGGGGGGGCEGF6D6DGGGGGGGGGFGFGFFGGFCGGF3DGGFFGGBD>D0A>FFGFFFGF29:GG>:(4*26<FF<(,<5AF6;B:09<GFFF?10:<GFBGG(2-(799:>)2C)0:12,4;)5>
@M04650:207:000000000-C238N:1:1101:13496:8428 2:N:0:19
GGACTACTCGGGTTTCTAATCCTGTTTGCTCCCCACGCTTTCGAGCCTCAGTGTCAGTTACAGGCCAGAGAGCCGCTTTCGCCTCCGGTGTTCCTCCATATATCTACGCATTTCACCGCTACACATGGAATTCCACTCTCCTCTCCTGCACTCAAGTCTCCCAGTTTCCAATGCACACAATGGTTGAGCCACTGCCTTTTACATCAGACTTAAGAAACCACCTGCGCTCGCTTGACGCCCAATAAATCCGGACAACGCTTGGGACCTACGTATTACCGCGGCTGCTGGCACGTAGTTAGCC
+
CCCCCGGGGGGGGGGGGGGGGGGGGGGGGGGGGGGGGGGGGGGGGGGGGGGGGGGGGGGGGGGGGGFGGGGGGGGGGGGGGGGGFGGGGGGDGGGGGGGGGGGGGGGGFGGGGGGFGCCDGFEEFGGDEFFFFGEFCCFGGGGFGGFGGGGFGGGGGGFGGGFGDGFFBC=FC:@FDFGECGGGGGC?FFFGGGGFDCGGGFF6?:CFBGGGADDGFFGGF>B@DF9?9D=>B*8>D?C@E@F;GFECGB),7A8<C9;(2854CC?4:?4<ACA<+91719>>F:00::<G2:((-<:<5
@M04650:207:000000000-C238N:1:1101:19758:8503 2:N:0:19
GGACTACAGGGGTATCTAATCCTGTTTGCTCCCCACGCTTTCGAGCCTCAGTGTCAGTTACAGGCCAGAGAGCCGCTTTCGCCTCCGGTGTTCCTCCATATATCTACGCATTTCACCGCTACACATGGAATTCCACTCTCCTCTCCTGCACTCAAGTCTCCCAGTTTCCAATGCACACAATGGTTGAGCCACTGCCTTTTACATCAGACTTAAGAAACCACCTGCGCTCGCTTTACGCCCAATAAATCCGGACAACGCTTGGGACCTACGTATTACCGCGGCTGCTGGCACGTAGTTAGCC
+
CCCCCGGGGGGGGGGGGGGGGGGGGGGGGGGGGGGGGGGGGGGGGGGGGGGGGGGGGGGGGGGGGGGGGGGGGGGGGGGGGGGGGGGGGGGGGGGGGGGGGGGGGGGFGGGGGGGGGCEGGGGGGGGGFGFGGGGGGGGGFDFFGGGGGGGFGGGGGGGGGGGFFGGGGGFGGGGGGF+DFGCGGGGGGFEEGGFGGGGGGFFFFGGFFGGGF7F8FC:9>DFFFFADFGFF=F8@B?EEDDD@=F3CCB:?FAGFG92;D(93DGB3:<??2FA<<979(469::>B?*5C?B<<<+-..
@M04650:207:000000000-C238N:1:1101:22125:8516 2:N:0:19
GGACTACTGGGGTTTCTAATCCTGTTTGCTCCCCACGCTTTCGAGCCTCAGTGTCAGTTACAGGCCAGAGAGCCGCTTTCGCCTCCGGTGTTCCTCCATATATCTACGCATTTCACCGCTACACATGGAATTCCACTCTCCTCTCCTGCACTCAAGTCTCCCAGTTTCCAATGCACACAATGGTTGAGCCACTGCCTTTTACATCAGACTTAAGAAACCACCTGCGCTCGCTTTACGCCCAATAAATCCGGACAACGCTTGGGACCTACGTATTACCGCGGCTGCTGGCACGTAGTTAGCC
+
CCCCCGGGGGGGGGGGGGGGGGGGGGGGGGGGGGGGGGGGGGGGGGGGGGGGGGGGGGGGGGGGGGGFGGGGGGGGGGGGCGGGGGGGGGGGFGGGGGGGGGGGGGGGGGGGGGGGGGGGGGGGFGGFFEFGGGGGGGGGGGGFGGGGGGGFGGGGGGGFFGGGGGGGGGGGGGGGGGGGGGGGF7CFFB:CEFGGGGGFGFGFFGGFFGCCEGGGFFGFDCBEFFFF=D=9=C8>A=GGGFF;GGFEGF:;BFGFG>(8??C67EF3:::FFGFAGC0416>0(3:8?C<EBFFFB76>:
@M04650:207:000000000-C238N:1:1101:18373:8517 2:N:0:19
GGACTACTGGGGTATCTAATCCTTTTTGCTCCCCACGCTTTCGAGCCTCAGTGTCAGTTACAGGCCAGAGAGCCGCTTTCGCCTCCGGTGTTCCTCCATATATCTACGCATTTCACCGCTACACATGGAATTCCACTCTCCTCTCCTGCACTCAAGTCTCCCAGTTTCCAATGCACACAATGGTTGAGCCACTGCCTTTTACATCAGACTTAAGAAACCACCTGCGCTCGCTTTACGTCCAATAAATCCGGACAACGCTTGGGAACTACGTATTACCGCGCCTGCTGGCAAGTAGTTAGCC
+
CCCCCFGGGGFGGGCFGGGFFFG-EFGGGFGDGGGEGEGGGGGCFFFC:CEGGGCFGGGGFGDGGGG7EFGGFFGGGGGFG@FCFFGCGDGGDGGGGGGBFG9FFEEFFCCGGGGGGGGGGGGGG:FFFFFGGG9,,@DF@DDBF8DGGGGFGGGCGGCCF<E8FEDGGGFGF?DEEF?@EGGGG@C6E7>C7<CFGFFC<A;BBFG>>G>FE7+=A58C2;@=)3-99D2>=*:*6(6*=)6):1/775),6>G1)(28@@4(*2532::).24)<*4((-4:0:)43*)*.-).::)).
@M04650:207:000000000-C238N:1:1101:14323:8531 2:N:0:19
GGACTACTGGGGTATCTAATCCTGTTTGCTCCCCACGCTTTCGCACCTGAGCGTCAGTCTTTGTCCAGGGGGCCGCCTTCGCCACCGGTATTCCTCCAGATCTCTACGCATTTCACCGCTACACCTGGAATTCTACCCCCCTCTACCAGACTCTAGCTGGACAGTTTTAAATGCAATTCCCAGGTTGAGCCCGGGGCTTTCACCTCTAAATTATCCAACCGCCTGCGGGCGCTTTTCGCCCAGTAATTCCGGTTAAACGCTGCCCCCCCCCGATTACCGCGGCTGCTGGCCACGGGGTAGC
+
CCCCCGGGGGGGGGGGGGGGGGGGGGGGGGGGGGGGGGGGGGGGGGGGGFGGGGGGGGGGGGGGGGGGGGGGGGGGGGGGFGGGGFGGGGGGGGGGGGGGGGGGGGGGGGGGGGGGGGGGGGGGGGGGGGGGGGGGADFGG+80,6,@,,3*,,87>,7D,><?@DAF;@ED73,@5A,EG,@F<FF>ECDF*CEG45FF:+<//;*6;+12/+3:+6+:(:71150)()(,(:;)/(/;E:67>DAFFF)(,8*4*)((-,/(1C9((((((/--<C1((41(((,).24+(437(:(4)
@M04650:207:000000000-C238N:1:1101:22120:8560 2:N:0:19
GACTACAGGGGTTTCTAATCCTGTTTGCTCCCCACGCTTTCGAGCCTCAGCGTCAGTTACAGACCAGAGAGCCGCCTTCGCCACTGGTGTTCCTCCATATATCTACGCATTTCACCGCTACACCTGGAATTCCACTCTCCTCTTCTGCACTCAAGTCTCCCAGTTTCCAATGACCCTCCCCGGTTGAGCCGGGGGCTTTCACATCAGACTTAAGAAACCGCCTGCGCTCGCTTTACGCCCAATAAATCCGGACAACGCTTGGGACCTAAGTATTCCCCCGGCTGCTGGCACGTAGTTAGCC
+
CCCCCG@E<FGFGGGGGGG9EEEGGGGFFGGGG?:FFFG?9FF<FGGEGFFEEGCGCFFGG9FGFGFFFECFFCEE:C=FFG@CCFC<CEFF9C,EEEFFGCDD;B=:,::FFGFFGDCGGGG,FGGGGDGEDFGFGGG@=DFFDEFGC8E@FDF=F:EGG<FFGGGFGCCDDEGF8=EGGGC>F<E<?FGECEECGCF9+=2:8C=FE4C+9C+CF@F72DFFF37A;36::*747::EE:8:*:6AGFD:9;C?34:?B<D(*;?)),.)6<).9*,,-,(317?00*5*.(((.+66:
@M04650:207:000000000-C238N:1:1101:23523:8593 2:N:0:19
GGACTACAGGGGTATCTAATCCTGTTTGCTCCCCACGCTTTCGAGCCTCAGTGTCAGTTACAGGCCAGAGAGCCGCTTTCGCCTCCGGTGTTCCTCCATATATCTACGCATTTCACCGCTACACATGGAATTCCACTCTCCTCTCCTGCACTCAAGTCTCCCAGTTTCCAATGCACACAATGGTTGAGCCACTGCCTTTTACATCAGACTTAAGAAACCACCTGCGCTCGCTTTACGCCCACTAAATCCGGACAACGCTTGGGACCTACGTATTACCGCGTCTGCTGGCCCGTAGTTAGCC
+
CCCCCGGGGGGGGGGGGGGGGGGGGGGGGGGGGGGGEGGGGGGGGGGGGFGGGGGGGGGGGGGFGGGEFGGGGGCFFCFGGGGGGGCGEGGGGGGGGGGGGGFGFCGGGGGGGGGGGGGGGGGGGGGGGFFGGGGG,4DFGGGFGGGGGGGFGGCEDFFGFGGGGGGGGGGGCGGGGGDEGGGFGGGGGFGGGGFGGCFGFFCFFF5F@FFGFGGCFFFFDD9:4B25752>BA6;?=EEG(/(;FFFGF3;054=D667:1CBGG:?FF:?<FB<9*34,4:?:2.5?5(/-4:?A+).5
@M04650:207:000000000-C238N:1:1101:15990:8596 2:N:0:19
GGACTACCAGGGTTTCTAATCCTGTTTGCTCCCCACGCTTTCGAGCCTCAGTGTCAGTTACAGGCCAGAGAGCCGCTTTCGCCTCCGGTGTTCCTCCATATATCTACGCATTTCACCGCTACACATGGAATTCCACTCTCCTCTCCTGCACTCAAGTTCGACAGTTTCCAAAGCATACTATGGTTGAGCCACAGCCTTTAACTTCAGACTTATCAAACCACCTGCGCTCGCTTTACGCCCAATAAATCCGGACAACGCTCGGGCCCTACGTATTACCGCGGCTGCTGGCACGTAGTTAGCC
+
CCCCCGGGGGGGGGGGGGGGGGGGGGGGGGGGGGGGGGGGGGGGGGGGGGGGGGGGGGGGGGGGGGGGGGGGGGGGCGGGGGGGGGGGEGGGGGGGGGGGGGGGGFGGGGGGGGGGGGGGGGGGGGGGGFGGGGGGAFGGGGGFGGGGGGGFGGFGGGGEFGGGFGFGGGGGGGFFGGGGAFGGGFFGFFFGGFCFFGGEGFGAFGGFCDB7;CGGFF5*/756:@B59C22>E6>A@EEED@EF79C<A>765F270,129),):04204,5<<A91-76>;9:2?(3*4E118?B?)64
@M04650:207:000000000-C238N:1:1101:4150:8616 2:N:0:19
GGACTACTGGGGTTTCTAATCCTGTTTGCTCCCCACGCTTTCGCACCTGAGCGTCAGTCTTTGTCCAGGGGGCCGCCTTCGCCACCGGTATTCCTCCAGATCTCTACGCATTTCACCGCTACACCTGGAATTCTACCCCCCTCTACAAGACTCTAGCTGGACAGTTTTAAATGCAATTCCCAGGTTGAGCCCGGGGCTTTCACATCTAACTTATCCAACCGCCTGCGTTCGCTTTACGCCCAGTAATTCCGATTAACGCTTGCACCCTCCGTATTACCTCGGCTGCTGGCACGGATTTAGC
+
CCCCCGGGGGGGGGGGGGGGGGGGGGGGGGGGGGFGGGGGGGGGGGGGGGGGGGGGGGGGGGGGGGGGGGGGGGGGGGGGFGGGGGGGGGGGGGGGGGGGGGGFEFGGGGDEGGGGGGG8EEGFGFG8FGGGGGGGGFGGGGGFFGGFF6FFGGGGGGGGGG7FGGGFG7EFFGGGADFGGGGFGF6EFGGGGGGGG4FCF6EF=>C=EGGGFDF7FEGG@GFD0A@B0/,42FFA??EGGF:8D79AG=?BBD<AF0B??:FFFFFBFF((1C>97:)81<016BF03C(91((((065-
@M04650:207:000000000-C238N:1:1101:14026:8633 2:N:0:19
GGACTACAGGGGTTTCTAATCCTGTTTGCTCCCCACGCTTTCGAGCCTCAGTGTCAGTTACAGGCCAGAGAGCCGCTTTCGCCTCCGGTGTTCCTCCATATATCTACGCATTTCACCGCTACACATGGAATTCCACTCTCCCCTTCTGCACTCAAGTTCGACAGTTTCCAAAGCATACTATGGTTGAGCCACAGCCTTTAACTTCAGACTTATCAAACCACCTGCGCTCGCTTTACGCCCAATAAATCCGGACAACGCTCGGGACCTACGTATTACCGCGGCTGCTGGCACGGAGTTAGCC
+
CCCCCGGGGGGGGFGGGGGGGGGGGGGGGGGGGGGGGGGGGGGGGGGGGGGGGGGGGGGGGGGGGGGGGGGGGGGGGGGGGGGGFGGGCFCCGGGGGGGGCFFGGGGGGGGGGGGGGDGDGEGGGGGGGFFGGGGGDFGGGGGF?FAFGFE88@FGFFFCEEGGFGGGGGF9DGEFEFGGGFEGGGGGDF@C:98CFGGGGFG>6BD+:>9@ECCCFEFGBGB24*569925B*==;6EEE78@FGCCGBBD23*(262016CBGG()(,.)-<64<*,499(,13:(-24*4(,-43.:.
@M04650:207:000000000-C238N:1:1101:4433:8648 2:N:0:19
GGACTACTCGGGTTTCTAATCCTGTTTGCTCCCCACGCTTTCGAGCCTCAGTGTCAGTTACAGGCCAGAGAGCCGCTTTCGCCTCCGGTGTTCCTCCATATATCTACGCATTTCACCGCTACACCCGGAATTCCACTCTCCTCTCCTGCCCCCAAGTCCCCCAGTTTCCAATGCACACAATGGTTCAGCCACTGCCTTTTACATCAGACTTAAGAAACACCCTGCGCTCGCGTTACGCCCAATAAATCCGGAACACGCTTGGGACCTACGTACTACCCCGACTACTGGCACGGCGTCAGCC
+
@CC-,;;<FFG7F7FFFA@FFEGGGAGEGGG8F:CF+@,CFF,,C,8A4@E,;FFEFF,,<FF<,BA6CE@@7,@F@@FDC76,B?+=666BEEDA==F9@FDC;E,4@,,45C,5<F88C+444++6644FEE9,,@,8@?,+@D>?,6D*++@,87368FGC8,3EDAF;;@FA,@+@9=,37,3,@7:C7@9@F+7,?9?9F89*:2+=/28FF@,*/?272)()(/((.187.:E:<(()019CFBB((09:9(4:(,7(9*(),3()(*)6C*,((-((5).).04*(((((*-,3
@M04650:207:000000000-C238N:1:1101:22227:8659 2:N:0:19
GGACTACTGGGGTTTCTAATCCTGTTTGCTCCCCACGCTTTCGCACCTGAGCGTCAGTCTTTGTCCAGGGGGCCGCCTTCGCCACCGGTATTCCTCCAGATCTCTACGCATTTCACCGCTACACCTGGAATTCTACCCCCCTCTACAAGACTCTAGCTGGACAGTTTTAAATGCAATTCCCAGGTTGAGCCCGGGGCTTTCACATCTAACTTATCAAACCGCCTGCGTGCGCTTTACGCCCAGTAATTCATATTAACCCTTGCACCCTCCTGATTACCGCGGCTGCTGGCACGGAGTTAGC
+
CCCCCFGFGGGGGGCGD<E,CFCFGFFGAFGGGGGGGGFBFGGGGEGFC<AEGGGGG<FGGGGGGGFE@:FGC@CEFGGG7CFG7FEDFC<F<,@<FGGE9:;;;CEFGGGGGCEF9C8+6+9E:EGFGFGG,CEC9D63CCEBABFEACGFFGFCAAFGC@6?FEAF9D,,=;EAFGCC6D6:FFFFFDD7EGDGCDGCCB?+3*21777CEFF+:;9D0517=F;5-*(-(:>>F6*::?0(;>:)0**-.9C>*44:?:C)2043(4()6AA-<7:-((,(-(,.4/4C8>9(-*))4
@M04650:207:000000000-C238N:1:1101:9239:8681 2:N:0:19
GGACTACCAGGGTTTCTAATCCTGTTTGCTCCCCACGCTTTCGCACCTGAGCGTCAGTCTTTGTCCAGGGGGCCGCCTTCGCCACCGGTATTCCTCCAGATCTCTACGCATTTCACCGCTACACCTGGAATTCTACCCCCCTCTACAAGACTCTAGCTGGACAGTTTTAAATGCAATTCCCAGGTTGAGCCCGGGGCTTTCACATCTAACTTATCCAACCGCCTGCGTGCGCTTTACGCCCAGTAATTCCGATTAACGCTTGCACCCTCCGTATTACCGCGGCTGCTGGCACGGAGTTAGC
+
CCCCCFEGGGGGGGGGGGGGGGGGGGGGGGGGGGGGGGGGGGEGGGGGGEEGEGGGGGGGGGGGGGGGGGGGGGGGGGGGGGGGGGGGGEGGGGGGGGGGGFGGGGGFG@@FDGGFGGDDEFFG8FFFFGGGGGGGDEDGGGGFGGGDBFFAFGGFGC9D,@CF>CEGGGGGGGGGGGGGGGGGFGG6?FGFGDEEG4FEFFGFFGFFEGGGFCGCF;FGFG;7(;;B1*4>>EF9??EGG?0(22<AGFF0?FGAC:BFBBGFFCB?FF9((244+C<>99>F><003C13232140)--
@M04650:207:000000000-C238N:1:1101:19196:8698 2:N:0:19
GGACTACTGGGGTATCTAATCCTGTTTGCTCCCCACGCTTTCGCACCTGAGCGTCAGTCTTTGTCCAGGGGGCCGCCTTCGCCACCGGTATTCCTCCAGATCTCTACGCATTTCACCGTTACACCTGGAATTCTACCCCCCTCTACAAGACTCTAGCTGGACAGTTTTAAATGCAATTCCCAGGTTGAGCCCGGGGCTTTCACATCTAACTTATCCAACCGCCTGCGTGCGCTTTACGCCCAGTAATTCCGATTAACGCTTGCACCCTCCGTATTACCGCGGCTGCTGGCACGGGGTTAGC
+
CCCCCGGGDGGGGFGGGGGGGGGGGGGGGGGGGGGGGGGGGGECCFGGGGGGGGGGGFCCEDFFGGGGG,@7FFGGGGGGGGGGGFGGGGGGGGGGGFFFCFCFGGGGGGGGGGGGFF,=CFGGFFGGGGGGGFGFDF6FEGGFADDGF8DFGGFEGGGGGGGG@CF9E@EFGGEAFGDAFCF7FGFGGGDF>=CEGDGGGCCACFG+;FGG812:@8FG0CBF;F;)(89B2CF)9:EGG(13C*6<D@?61<<A7:91:(72DFB14<9B6::4@G:>>B96(3))(21919(((2(84
@M04650:207:000000000-C238N:1:1101:18243:8714 2:N:0:19
GGACTACAGGGGTTTCTAATCCTGTTTGCTCCCCACGCTTTCGAGCCTCAGTGTCAGTTACAGGCCAGAGAGCCGCTTTCGCCTCCGGTGTTCCTCCATATATCTACGCATTTCACCGCTACACATGGAATTCCACTCTCCTCTCCTGCACTCAAGTCTCCCAGTTTCCAATGCACACAATGGTTGAGCCACTGCCTTTTACATCAGACTTAAGAAACCACCTGCGCTCGCTTTACGCCCAATAAATCCGGACAACGCTTGGGACCTCCGTATTACCGCGGCTCCTGGCACGTAGTTAGCC
+
CCCCCGGGGGGGGGGGGGGGGGGFGGGGGGGGGGGGGGGGGGGGGGGGGGFGGGGGGGGGGGGGGGG@@EFGGGGGCCGGGGGGGGGGGGGGGGGGGGGGFGGGGGGGGGGGGFGGGGDC7CGGCEGGGGFGGGGFEFGGGGGFGGGGGGGFGGGGFFGGCFCEFGGGGAFGC:FFGGDGGGGFG:DFC77C6@EG?DFG9>FFF7C5@C>8AF8FACCFBC@EDEF52CB?FCCEA=ED@?@;GG3CCBEDBAD;D@FB?BG:FG:).44..@4<ED>>(4((,48(4*5/.((--+))4
@M04650:207:000000000-C238N:1:1101:28955:8718 2:N:0:19
GGACTACTGGGGTTTCTAATCCTGTTTGCTCCCCACGCTTTCGAGCCTCAGTGTCAGTTACAGGCCAGAGAGCCGCTTTCGCCTCCGGTGTTCCTCCATATATCTACGCATTTCACCGCTACACATGGAATTCCACTCTCCTCTCCTGCACTCAAGTCTCCCAGTCTCCAATGCACACAATGGTTGAGCCACTGCCTTTTACATCAGACTTAAGAAACCACCTGCGCTCGCTTTACGCCCAATAAATACGGACAACGCTTGGGACCTACGTATTACCGCGGCTGCTGGCACGTAGTTAGGC
+
CCCCCGGGGDFGGCCFFGGGG9FEGGFGGFGGFEGGGGGEGGGGGGGFGFGFGGFGFGGGGGFGGGGGGGGEGGGGFGFGGGEDFEFGCGGGGGGGGFGGGGGGGFFGGEGGGGGGE@EGEGGGCFFFF=AEFFBA8DFF8DFFGCGGGFEF8=FGGGGGFFGG<DADF9>A8:DFGGGGGGFDGGGFGGGGGGGGGGGC7>FFFGG5@>F798DFFFFGFGD7=D4@>DFFBFFFD@EEC;1=>C5)78);@AFFG9@F@BG:<A??:8?29@<DFG(-112;(38.8625:?(4:<)(.
@M04650:207:000000000-C238N:1:1101:24768:8729 2:N:0:19
GGACTACCGGGGTATCTAATCCTGTTTGCTCCCCACGCTTTCGAGCCTCAGTGTCAGTTACAGGCCAGAGAGCCGCTTTCGCCTCCGGTGTTCCTCCATATATCTACGCATTTCACCGCTACACCTGGAATTCTACCCCCCTCTACAAGACTCTAGCTGGACAGTTTTAAATGCAATTCCCAGGTTGAGCCCGGGGCTTTCACATCTAACTTATCCAACCGCCTGCGTTCGCTTTACGCCCAGTAATTCCGATTAACGCTTGCACCCTCCGTATTACCGCGGCTGCTGGCACGGAGTTAGC
+
CCCCCGGGGGGGGGGGGGGGGGGGGGGGGGGGGGGGGGGGGGGGGGGGGGGGGGGGGGGGGGGGGGGGGGGGGGGGCEEGGGGGGGGGGGGGGGGGGGGGGGGGGGGGGGGGGGGGGGGGGGGGGCFGFGGGGGGGGGFFGGGFGGGGGGGFGGGGGGFDGGGGCFFGGGGGGFGGGGGGGGGGGGGGGGGFEEGGGGGGGFGFFGFCCFFFECFFFEGGFGFFDFF=(7;>?DFFFFEEG?FFGGFFGFFB<>DFG:BF?057FFB?0:B02@:)<C0;6BB908?08E?GF>>BFC946
@M04650:207:000000000-C238N:1:1101:18151:8730 2:N:0:19
GGACTACCCGGGTTTCTAATCCTGTTTGCTCCCCACGCTTTCGCACCTGAGCGTCAGTCTTTGTCCAGGGGGCCGCCTTCGCCACCGGTATTCCTCCAGATCTCTACGCATTTCACCGCTACACCTGGAATTCTACCCCCCTCTACAAGACTCTAGCTGGACAGTTTTAAATGCAATTCCCAGGTTGAGCCCGGGGCTTTCACATCTAACTTATCCAACCGCCTGCGTGCGCTTTACGCCCAGTAATTCCGATTAACGCTTGCACCCTCCGTATTACCGCGGCTGCTGGCACGGAGTTAGC
+
B-ACCGGGGGGGGGGGGGGGGGGGGGGGGGGGGGGGGGGGGGGGGGGGGGGGEGGGGGGGGGGGGGGFGGGGGGGGGGGGGGGGGGGGGGGGGGGGGGGFFGGGGGGGGG7FFGGGGGGGGGGGGGGGGGGGGGGGGGGGGGGFGGGGGGGFGGGGGGGGGGGG>EFFCGGGDFFGGGGGGGGGGGFCCCGCGGGGGGGGGFG6CFGFCFG+7F+@F@FG0)6;059B?GBB>GFAF(*8::<2>F2<FFFFF3D>DB>?F?3?GGB<(492:C:6CG0((,-49?F:4=7684242*-6.
@M04650:207:000000000-C238N:1:1101:14550:8738 2:N:0:19
GGACTACTGGGGTTTCTAATCCTGTTTGCTCCCCACGCTTTCGAGCCTCAGTGTCAGTTACAGGCCAGAGAGCCGCTTTCGCCTCCGGTGTTCCTCCATATATCTACGCATTTCACCGCTACACATGGAATTCCACTCTCCTCTCCTGCACTCAAGTCTCCCAGTTTCCAATGCACACAATGGTTGAGCCCCTGCCTTTTACATCAGACTTAAGACACCACCTTCGCTCGCTTTACGCCCAATAAATCCGGACAACTCTTGGGCCCTACGTATTACCGCGCCTGCTGCCCCTTAGTTTTCC
+
CCCCCFGGGGGGGGGGGFGGGGGGGGGGGGGGGGGGGGGGGGEDFGGGGGGGGFGGGGGDGFFGFGGGGFGGGGGGCGGGEGGECE7CGEGGGGGGGGFFFFGGGFGGGGGGGGGGGGEGGGGGFFGGFFGGDGDEDGGCGGGDEEFFGGGFG8DDFGFCFGDGGGGGGG9;+>EG8=6+,,3EC@D6,@+AFAD6CFGG>AD6BC*9CDCGE+@*;BFFBGF):/>>DC>=B=1925CGC@@30+.9>3.(6;/2*77))71(:???::??6<-<3*,31;((4,8)8:(*.).6<+).5
@M04650:207:000000000-C238N:1:1101:15492:8740 2:N:0:19
GGACTACACGGGTTTCTAATCCTGTTTGCTCCCCACGCTTTCGCACCTGAGCGTCAGTCTTTGTCCAGGGGGCCGCCTTCGCCACCGGTATTCCTCCAGATCTCTACGCATTTCACCGCTACACCTGGAATTCTACCCCCCTCTACAAGACTCTAGCTGGACAGTTTTAAATGCAATTCCCAGGTTGAGCCCGGTGCTTTCACATCTAACTTATCCAACCGCCTTCGTGCGCTTTACGCCCAGGAATTCCGATTCACGCTGGCACCCTCCGTATTACCGCGGCTGCTGGCCCGGAGTTGTC
+
@@BCCGGGGGGGGGGGGGFGGGGGGGGGGGGFGGGEEGCCDGCEEDGFGFDDFFGGC@FDFGGGGGGGGGGGGEGDCGEF<FGGGCGGGEGGGAFFFGGGDGGGGGG7FCFDFFFGGCGDEEGGGGFGFGGFGGGFF8DEGDGFCGFFC6BFGGGGGGGDCGFFFGDFCF;=+ECACC9@?>C:CF>ECGB:CG/=DGFGGFG@6;=4>FG=<F:F+/953C67(;=F(*(((/741(*:?((,*2)8*96(45*6718<2,73*A3,,4963*5<C*,4(912,,):(*,*-4(41;)-)
@M04650:207:000000000-C238N:1:1101:12254:8761 2:N:0:19
GGACTACCGGGGTTTCTAATCCTGTTTGCTCCCCACGCTTTCGAGCCTCAGTGTCAGTTACAGGCCAGAGAGCCGCTTTCGCCTCCGGTGTTCCTCCATATATCTACGCATTTCACCGCTACACATGGAATTCCACTCTCCTCTCCTGCACTCAAGTCTCCCAGTTTCCAATGCACACAATGGTTGAGCCACTGCCTTTTACATCAGACTTAAGAAACCACCTTCGCTCGCTTTTCGCCCAATAAATCCGGACAACGCTTGGGACCTACGTATTACCGCGGCTGCTGGCCAGTAGTTAGCC
+
CCCCCGGGGGGGGDGGGGGGGGGGGGGGGGGGGGGGGGGGGGGCFGGGGGGGGGGGGGGGGGGFGGGGGGGGGGGGEEFGGGGGG=FEGGGEAFGGGGGGGGGGGGGGGGGGGGGGGGGGGGGGGGFGGGGGGGGGGGGGGGGFCGGGGGGFGGGGDF9FFGCGDFGGGGGGGGGGGDGF7:8FGDFC,,,,,@,@3BFG>F,+4+9A@?FFFFCGFBC4=DB32055/52(65*1),BE:03;7;)57)02(>F(),1(317:G=(<:B15AF))3/492790,.422*(*.))5)+.4.
@M04650:207:000000000-C238N:1:1101:11062:8805 2:N:0:19
GGACTACCCGGGTTTCTAATCCTGTTTGCTCCCCACGCTTTCGCACCTGAGCGTCAGTCTTTGTCCAGGGGGCCGCCTTCGCCACCGGTATTCCTCCAGATCTCTACGCATTTCACCGCTACACCTGGAATTCTACCCCCCTCTACAAGACTCTAGCTGGACAGTTTTAAATGCAATTCCCAGGTTGAGCCCGGGGCTTTCACATCTAACTTATCCAACCGCCTGCGTGCGCTTTACGCCCAGTAATTCCGATTAACGCTTGCACCCTCCGTATTACCGCGGCTGCTGGCACGGAGTTAGC
+
CCCCCGGGFGGGGGGGGGGGGGGGGGDGGGGGGGGDGGGGGFFGGGGGGGGGGGGGGGEFGEFGGGGGGEC@CFGGGGGGGGGGG8FGGEGGGGGGGFGGGGGGGGGFGDGGFGGGGGGGGGGFG8FFDGGGG<EDA,DFGGGBEGFG@FGFGCGFGDEGGGGGE9DFCFFE+;,E:@FDCFGGGGGG6@F*C5ECD7<FF=<7@FC6?CGGECG=F3<C6DFFDFFF:DF>1:FAFFGGG?F?GGFFC9<::7C9C<96(8G<FF?1,(7??C?AGC,(,46>(82)4C<G?1796FF49
@M04650:207:000000000-C238N:1:1101:15199:8806 2:N:0:19
GGACTACAGGGGTTTCTAATCCTGTTCGCTACCCACGCTTTCGAGCCTCAGTGTCAGTTACAGACCAGAGAGCCGCTTTCGCCACCGGTGTTCCTCCATATATCTACGCATTTCACCGCTACACATGGAATTCCACTCTCCCCTTCTGCACTCAAGTCTCCCAGTTTCCAATGCACACAATGGTTGAGCCACTGCCTTTTACCTCAGACTTAAGAAACCACCTGCGCTCGCTTTACGCCCAATAAATCCGGACAACGCTTGGGACCTACGTATTACCGCGGCTGCTGGCACGTAGTTAGCC
+
CCCCCGGGGCGGGGGGGGGGGGGGGGGGGGGGGGGGGGGGGGGDGGGGGGGGGGGGGGGDGGGGGGGGFGGDGGGGGEEGGGGGGGGGGGGGGGGGGGGGGGGGGGGGGGGGGGGGGEGGGFFGGGG@EEGGGGGGGGGGGGEF8E9CFGGFGG8EDE,@EGGFGGGGGGGFGGFAF=8+@FFGGGGGGG,C62,@FFFF+*,=8*;8=?FFEDFCFDFGFG:)599B2729=C+>)(CFGD@)2+9);A)(()/8<>01(41(*12480845C24:*-,(4(((54:<*.*4,(3:+)64
@M04650:207:000000000-C238N:1:1101:12167:8842 2:N:0:19
GGACTACCAGGGTTTCTAATCCTGTTTGCTCCCCACGCTTTCGAGCCTCAGTGTCAGTTACAGGCCAGAGAGCCGCTTTCGCCTCCGGTGTTCCTCCATATATCTACGCATTTCACCGCTACACATGGAATTCCACTCTCCTCTCCTGCACTCAAGTCTCCCAGTTTCCAATGCACACAATGGTTGAGCCACTGCCTTTTACATCAGACTTAAGAAACCACCTGCGCTCGCTTTACGCCCAATCAATCCGGACAACGCTTGGGACCTACGTATTACCCCGGCTGCTTGCCCGTAGTTCGCC
+
CCCCCGGGGGGGGGGGGGFGGGGGGGGGGGGGGGGGGGGGGGGGGGGGGGGGGGGGFFGGGGGGGGGGGGGGGFGGGGGGGGGGGGGGGGGGGGGGGGGGGGGGGGGGGGGGGGGGGGGGGGCGGFGGGGGGGGGGGFGGGGGFGFGGGGGFG8EGGGGGGGGGGGGGGGGGGGFAFD6=A,8>DFG,CFCFC7EFGF9DCFC79<;FEG>FFGGGFFD5=DBB95>?ADF>B7BC)58FE(3(;CC)8).69:5=)3((/84(*;2432<8>F>A9*-(-2((24)4<6)*,3(-)3(-4
@M04650:207:000000000-C238N:1:1101:13931:8858 2:N:0:19
GGACTACCGGGGTATCTAATCCTGTTTGCTCCCCACGCTTTCGCACCTGAGCGTCAGTCTTTGTCCAGGGGGCCGCCTTCGCCACCGGTATTCCTCCAGATCTCTACGCATTTCACCGCTACACCTGGAATTCTACCCCCCTCTACAAGACTCTAGCTGGACAGTTTTAAATGCAATTCCCAGGTTGAGCCCGGGGCTTTCACATCTAACTTATCCAACCGCCTGCGTGCGCTTTACGCCCAGTAATTCCGATTAACGCTTGCACCCTCCGTATTACCGCGGCTGCGGGCACGGAGTTAGC
+
CCCCCGGFGGGGGDGGGGFFGGGGGGGGGGGGGGGGGGGGGGGGGGGGGGGGGGGGGFGGGGGGGGGGGCEGC:@FGGCGGGGGGGGGGGGFGC;EGGGAFFGGGFGGGGGGGFGGGGG68FGCFGGGGGGGGGGGGFF7CDGFCGGFFFGFGFGCGFCGCFFG,EFGGGGGGGGGGGGGGFCFG96@9ED?EGGGGCCC7:FFFFGFFGGGFF7@F@GG>G;::F>EFGF;2=F>F?>8E:?FGC>B7=FF:DGFG:B:?BFBF8<<<--((*()<>03;B0266(-6C;=(496(2):5
@M04650:207:000000000-C238N:1:1101:19193:8884 2:N:0:19
GGACTACCCGGGTTTCTAATCCTGTTTGCTCCCCACGCTTTCGCACCTGAGCGTCAGTCTTTGTCCAGGGGGCCGCCTTCGCCACCGGTATTCCTCCAGATCTCTACGCATTTCACCGCTACACCTGGAATTCTACCCCCCTCTACAAGACTCTAGCTGGACAGTTTTAAATGCAATTCCCAGGTTGAGCCCGGGGCTTTCACATCTAACTTATCCAACCGCCTGCGTGCGCTTTACGCCCAGTAATTCCGATTAACGCTTGCACCCTCCGTATTACCGCGGCTGCTGGCACGGAGTTAGC
+
CCCCCGGGGGGGGGGGGGGGGGGGGGGGGGGGGGGGGGGGGGGGGGGGGGGGGGGGGGCGGGGGGGGGGGGGGGGGGGGGGGGGGGGGGGGGGGGGGGGGGGGGGGGGGGGGGGGGGGGGGGGGCGGGGGGGGGGFEFFGDGG5FGGGFGGFGGGGGGGGGGGGGGGFGCCGGFFGGGGGGGGGCFGGGFFG5E=CDDEEFFGFFGGFEGFCE7@FFFGGFGF?DF;>:C9>>G@AF<GDC:(,2*6<779?(>DFF09BB?CFGGFB?FB?:F7)2:06(49>6(.44CB969>>F8555
@M04650:207:000000000-C238N:1:1101:18358:8925 2:N:0:19
GGACTACTGGGGTTTCTAATCCTGTTTGCTCCCCACGCTTTCGAGCCTCAGTGTCAGTTACAGGCCAGAGAGCCGCTTTCGCCTCCGGTGTTCCTCCATATATCTACGCATTTCACCGCTACACATGGAATTCCACTCTCCTCTCCTGCACTCAAGTCTCCCAGTTTCCAATGCACACAATGGTTGAGCCACTGCCTTTTACATCAGACTTAAGAAACCACCTGCGCTCGCTTTACGCCCAATAAATCCGGACAACGCTTGGGACCTACGTATTACCGCGGCTGCTGGCACGTAGTTATCC
+
CCCCCGGGGGGGGGGGGGGGGGGGGGGGGGGGGGGGGGGGGGGGGGGGGGGGGGGGGGGGGGGGGGGGGGGGGGGGGGGGGGGGGGGGGGGGGGGGGGGGGGGGGGGGGGGGGGGGGGGGGGGGGGGGGGGGGGGGGGGGGGGFGGGGGGGFGGGGGGGGGGGGGGGGGFGGGGGGGGGGGGGGGGGGGGEGGGGGGGGGGFFFFGGFFGGGCFFGF:6CBGFFBEF@DG@@=F=CADGGGFF@GC<EDFB;>AG?7(36(4/8*:??BFFBFC<9E<4(36916>)4:A?E:???23)).
@M04650:207:000000000-C238N:1:1101:3588:8930 2:N:0:19
GGACTACTGGGGTTTCTAATCCTGTTTGCTCCCCACGCTTTCGCACCTGAGCGTCAGTCTTTGTCCAGGAGGCCGCCTTCGCCACCGGTATTCCTCCAGATCTCTACGCATTTCACCGCTACACCTGGAATTCTACCCCCCTCTACAATACTCTAGCTTGACAGTTTTAAATGCAATTCCCAGGTTGAGCCCTGGGCTTTCACATCTAACTTATACAACCGCCTGCGTGCGCTTTACGCCCAGTAATTCCGAATAACCCTTGCCCCCTCCGTATTACCGCGGCTGCTGGCACGTAGTTAGC
+
CCCCCGGDCEDFGGGGFDGGGGGFFGFGGGGFGGGGGEGBFFCFGGGG:C@FEGCEFGFFGGFFFGGG8,8BFGGGGGGGGGCGGCGGFFEFGFDF8AEFG8@FFFFGGG>=A9EEF7=CEECGC@FGGGGGGGGGCF6>EGGF,EF,,2@FFG,@F,6,=<9D<@C;ADEGFF7<FGGGG9>7@:>@6;CF;A8A;7>,;9D+3C898DCDB+++=>GG=4:>()6:;D@>B7>CFFDEG?;;>><AG?F((09)*(.2(,*.*;;9(3(-(23)AD0,2(499138(C:F2(((,0-:4
@M04650:207:000000000-C238N:1:1101:22601:8932 2:N:0:19
GGACTACACGGGTTTCTAATCCTGTTTGCTCCCCACGCTTTCGAGCCTCAGTGTCAGTTACAGGCCAGAGAGCCGCTTTCGCCTCCGGTGTTCCTCCATATATCTACGCATTTCACCGCTACACATGGAATTCCACTCTCCTCTCCTGCACTCAAGTCTCCCAGTTTCCAATGCACACAATGGTTGAGCCACTGCCTTTTACATCAGACTTAAGAAACCACCTGCGCTCGCTTTACGCCCAATAAATCCGGACAACGCTTGGGACCTACGTATTACCGCGGCTGCTGGCACGTAGTTAGCC
+
CCCCCGGGGGGGGGGGGGGGGGGGGGGGGGGGGGGGGGGGGGGGGGGGGGGGGGGGGGGGGGGGGGGGGGGGGGGGGGGGGGGGGGGGGGGGGGGGGGGGGGGGGGGGGGGGGGGGGGGGGGGGGGGGFEGGGGGGGGGGGGGFGGFGGGGFGGGGGGGGGGGGGGGGGFGGGEEFGGGFGGGGGGGGGGCFFGGGGGGGFFFFF+C>@GCFEGGGFFFC=GBEBAA5>GFFFGFFFFGGG;F)>F?EGFFDFFGDCBDBB:FBGGF<?FB7<FFFGG99>B>BFFFBF*5C????FCAA>
@M04650:207:000000000-C238N:1:1101:7806:8933 2:N:0:19
GGACTACAGGGGTTTCTAATCCTGTTTGCTCCCCACGCTTTCGAGCCTCAGTGTCAGTTACAGGCCAGAGAGCCGCTTTCGCCTCCGGTGTTCCTCCATATATCTACGCATTTCACCGCTACACATGGAATTCCACTCTCCTCTCCTGCACTCAAGTCTCCCAGTTTCCAATGCACACAATGGTTTAGCCCCTGCCTTTTACATCCGCCTTAAGAAACCACCTGCGCTCGCTTTACGCCCACTAAATCCGCACAACGCTTGGGACCTACGTATTACCGCGGCTGCTGCCACGTACTTGTCC
+
-A@CCGG,C<FGGGGGGGGGGGGGGGGGGGGGGGGGGGGGGG:6EFGGGGGEFGGFGGFFGCGDGFG7@88CFFEGC:FF,FFCEF:CEFGGGDGGGFGGGCEGFDFEGGGGGGGGGCCCEGGF9,C8E=FFGG9F;D9FEFFBFGGDFFFFGGDFFF9EFGFFGBDFFC3=DEAADFE6A:,CF,3@,D:C67DC:CF77A,190095*9**++2?<1*-;5)4:96>42555=8)3=F*(6(2*1)0))6,:5,)4<:<(11*;().(,.)0-6:1(-(,((-44).23*-4(-)+).6
@M04650:207:000000000-C238N:1:1101:18915:8964 2:N:0:19
GGACTACTGGGGTTTCTAATCCTGTTTGCTCCCCACGCTTTCGAGCCTCAGTGTCAGTTACAGGCCAGAGAGCCGCTTTCGCCTCCGGTGTTCCTCCATATATCTACGCATTTCACCGCTACACATGGAATTCCACTCTCCTCTCCTGCACTCAAGTCTCCCAGTTTCCAATGCACACAATGGTTGAGCCACTGCCTTTTACATCAGACTTAAGAAACCACCTGCGCTCGCTTTACGCCCAATAAATCCGGACAACGCTTGGGACCTACGTATTACCGCGGCTGCTGGCACGTAGTTAGCC
+
CCCCCGGGGGGGGGGGGGGGGGGGGGGGGGGGGGGGGGGGGGGGGGGGGGGGGGGGGGGGGGGGGGGGGGGGGGGGGGGGGGGGGGGGGGGGGGGGGGGGGGGGGGGGGGGGGGGGGGGGGGGGGGGGGGGFFGGGGGGGGGGFGGFFGGGFGGGGGGGGGGGGFGGGGGGGGGGGGGGGGGGGGGGGGGFGGGGGGGGGGFDFFGFFFGGGFGGGFFGGFCDFDEF>AG=DBGFFFFGGGF@@FGCE6A:;BEGFGBF60:14FEFFFFF>AFFB:*29>;>962>5?6?EBB?8A:):5
@M04650:207:000000000-C238N:1:1101:22348:8968 2:N:0:19
GGACTACTAGGGTTTCTAATCCTGTTTGCTCCCCACGCTTTCGCACCTGAGCGTCAGTCTTTGTCCAGGGGGCCGCCTTCGCCACCGGTATTCCTCCAGATCTCTACGCATTTCACCGCTACACCTGGAATTCTACCCCCCTCTACAAGACTCTAGCTGGACAGTTTTAAATGCAATTCCCAGGTTGAGCCCGGGGCTTTCACATCTAACTTATCCAACCGCCTGCGTGCGCTTTACGCCCAGTAATTCCGATTAACGCTTGCACCCTCCGTATTACCGCGGCTGCTGGCACGGAGTTATC
+
CCCCCGGFGGGGGGGGGGGFGGGGGGGGGGGGGGGGGGGGGGGGGGGGGGGGGGGGGGGGGFGGGGGGGGGGGGGGGGGGGGGGGGGGGGGGGGGGGGGGGGGGGGGGGGGGGGGGGGGGDGGGGGGGGGGGGGGGGGGGGGGFGGGCFGGFGGGGGGGGGGGGGCCEGGGGGGGFEGGGGGGGGGFGGGGGG>EGGGGGGFGFFGGFEGGGFFGGF3ADBGFFDFF>(9,21CF<F?EGGFFFGFAFGFF:?>D):07BBFGFGG?:??111C?AGGF>069>>?FF3*(<(6;(,C-).
@M04650:207:000000000-C238N:1:1101:13692:8976 2:N:0:19
GGACTACTGGGGTATCTAATCCTGTTTGCTCCCCACGCTTTCGCACCTGAGCGTCAGTCTTTGTCCAGGGGGCCGCCTTCGCCACCGGTATTCCTCCAGATCTCTACGCATTTCACCGCTACACCTGGAATTCTACCCCCCTCTACAAGACTCTAGCCTGCCAGTTTCGAATGCAGTTCCCAGGTTGAGCCCGGGGCTTTCACATCTAACTTATCCAACCGCCTGCGTGCGCCTTACGCCCAGTTATTCCGATTAACGCCTGCACCCTCCGTAGTACCGCTGCTGCTGGCCCGGAGTTAGC
+
CC9A<=FEGFG>@CFCDGFEFEEFFG,CCBEF@:EECGDEF,BCCGGFFGDGECGGEDEFFDDEF,C<FGGCGGGDGG@FGE@FC@:EGEFF?FFFGG@A?FGFGGFGGGGEFFFFFCEDEEFGGGFGBAFGFFCAECFGG6EFFFF8CEGAGGCA;ECCGGGGG9,>8>CFGFGCGC,@97@8FF881D,**7C=G<FFC7F+39:+6+1;;FC@F@+C@3:4(;:<(*30(:>,7?>CE??:004:FF:(,.9>F6-((,7:FG?<0(413*-)<:(((-7)8)5)(*(:9690-:)-6
@M04650:207:000000000-C238N:1:1101:28123:8990 2:N:0:19
GGACTACTGGGGTATCTAATCCTGTTTGCTCCCCACGCTTTCGCACCTGAGCGTCAGTCTTTGTCCAGGGGGCCGCCTTCGCCACCGGTATACCTCCAGATCTCTACGCATTTCACCGCTACACCTGGAATTCTACCCCCCTCTACAAGACTCTAGCTGGACAGTTTTAAATGCAATTCCCAGGTTGAGCCCGGGGCTTTCACATCTAACTTATCCAACCGCCTGCGTTCGCTTTACGCCCAGTAATTCCGATTAACGCTTGCACCCTCCGTATTACCGCGGCTGCTGGCACGGATTTAGC
+
C?CCCGGGGGGGGGGGGGGGGGGGGGGGGGGGGGGGGGGGGGGGGFGFGGGGGGGGGGGGGGGGGGGGGGGCFGGGGGGGGGGGGGGGGGGGGGGGGGGGFGGGGGGFDGGGGGGGGGGGGGGGGGGGGGGGGGGGGFGGGGGFGGGGGGGFGGGGGGGGGGGGFF,>CGGGGGGGGGGGGGFGGFGGCCFGEGGGGGCGGFGFFG+6?FGGFFFGF@GGFG>D6F9>(73;BFFB=?CEGFB>GGF<FF?:1>9:FFF:?07,7FBFFFF?B;2)<F?(36B0(3),4E0EB;((-<4).
@M04650:207:000000000-C238N:1:1101:24131:9002 2:N:0:19
GGACTACTGGGGTTTCTAATCCTGTTTGCTCCCCACGCTTTCGAGCCTCAGTGTCAGTTACAGGCCAGAGAGCCGCTTTCGCCTCCGGTGTTCCTCCATATATCTACGCATTTCACCGCTACACATGGAATTCCACTCTCCTCTCCTGCACTCAAGTCTCCCAGTTTCCAATGCACACCATGGTTGAGCCACTGCCTTTTACATCAGACTTAAGAAACCACCTGCGCTCGCTTTACGCCCAATAAATCCGGACACCGCTGGGGACCTACGTCTTACCGCGCCGGCTGCCCGGTAGTTAGCC
+
CCCCCGGGGGGGGGGGGGGGGGGGGGGGGGGGGGGGGGGGGGE9CFGGG8FGGGGGFGGGGACCFGFDE@<FFFFG@FFFDGGEGEGEGGGGGGGGGCGGGFFFGEE,CFGGFFGGFGGGGDFG9AFCFEGGGGDGDFAEFFGFG8A?FGGFCD8D,=3,EFFCCF8D,EEGDF8==D+32FFGE@:8CC,;@CG@CFCFCAF=B7;*0*+2=8F7ACGFFC7<2*53:5>2=F6@/5CCF((=C7CEFE307A51336((-1(9C()(44((8))3*(,(,(--,2(,1(/46144+)68
@M04650:207:000000000-C238N:1:1101:12908:9007 2:N:0:19
GGACTACTCGGGTATCTAATCCTGTTTGCTCCCCACGCTTTCGAGCCTCAGTGTCAGTTACAGGCCAGAGAGCCGCTTTCGCCTTCGGTGTTCCTCCATATATCTACGCATTTCACCGCTACACATGGAATTCCACTCTCCTCTCCTGCACTCAAGTCTCCCAGTTTCCAATGCACACACTGGTTGAGCCCCCGCCTTTTACATCAGACTTAAGAAACCACCTGCGCTCCCTTTACGCCCAATAAATCCGGACAACGCTTGGGACCTACGTATTACCCCGGCTGCTTGCCCGTAGTTTGCC
+
CCCCCFG9CBFGGGGGGGGGGGGGGGGGGGGGGGGGGGGGGGGFFGGGGGFCFGGGGGG9FGG,C,CD<,CFF,CF+BFGCGG7,CFGFGGFG9DGF,5EFFGGGGFGGGGGGGFGGGGGDGGG9,,BFGGGGG9E,4@FGGGF8EBF,@FBGFCF=FAAFGFGGFDGAFCDFGGF9?C+1CFGG7>8@D+@+@EGDDGG79;19+*3:7@DA+B8*7E7@C@BD>>)/)85@GFF>@EGG033>F?EF)3(,.13/7,421*47C132:<4>G><+*4(4>00(.6<?+3*4(33<+)65
@M04650:207:000000000-C238N:1:1101:20807:9031 2:N:0:19
GGACTACTAGGGTATCTAATCCTGTTTGCTCCCCACGCTTTCGCACCTGAGCGTCAGTCTTTGTCCAGGGGGCCGCCTTCGCCACCGGTATTCCTCCAGATCTCTACGCATTTCACCGCTACACCTGGAATTCTACCCCCCTCTACAAGACTCTAGCTGGACAGTTTTAAATGCAATTCCCAGGTTGAGCCCGGGGCTTTCACATCTAACTTATCCAACCGCCTGCGTGCGCTTTACGCCCAGTAATTCCGATTAACGCTTGCACCCTCCGTATTACCGCGGCTGCTGGCACGTCGTTAGC
+
CCCCCEGGGGGGGGGGGGGGGGGGGGGFGGGGGGGGGGGGGGGGGGGGCFGGGGGGDGGGGGGGGGGGGGGGGGGGGGGG7FGGGGGGGGGGGGGGGGGGGGGGGGGGGGGGGGGGGGGGGGGGGGGGGGGGGGGGGGGGGGGFGGEFFGFFGGGGGGGDCFGCDEGGGBFGGGGAFFG9EECFGGFECFGGG>EGGGGFGFGF6CFAEGF:AGGFFFGG6DB;;FFFFGFFFGFFF<GGGFFBF7<AG?41?BG2C6>?B?G>GG::?F9?:F?>CC<>>69330387EBGB((-4E1?:
@M04650:207:000000000-C238N:1:1101:11694:9041 2:N:0:19
GGACTACTGGGGTTTCTAATCCTGTTTGCTCCCCACGCTTTCGCACCTGAGCGTCAGTCTTTGTCCAGGGGGCCGCCTTCGCCACCGGTATTCCTCCAGATCTCTACGCATTTCACCGCTACACCTGGAATTCTACCCCCCTCTACAAGACTCTAGCTGGACAGTTTTAAATGCAATTCCCAGGTTGAGCCCGGGGCTTTCACATCTAACTTATCCAACCGCCTTCGTGCGCTTTACGCCCAGTAATTCCGATTAACGCTTGCCCCCTCCGTATTACCGCGGCTGCTGGCACTTAGTTAGC
+
BCCCCFGGGFGDGGGGGGGGGGGGGGGGGGGGGGGGGGGGGF7FEGGGFFGGGGGE@GGGGGCGGG9<DEGCCFDGGGGGCEF@FGGDGGGGGGGGGGFFGFFGGFGDGGGGGGGGGGGGGGGGGGGGFGGGGGGGDFGGGGGFDGDC<6DCGGGFGGF?:FFFFGGGG7BFGF7EFGCFF9E@FFC?<FFG5*?EDDGGGFGFC<CFCGGGEFFGF3FD1CBF(A@F(9>>BGFAF(;CC?08*064:@?0(<9):89?B09(9@>14?944@?)+>(7207;;?F:(:7C())..C444
@M04650:207:000000000-C238N:1:1101:4791:9048 2:N:0:19
GGACTACCGGGGTTTCTAATCCTGTTTGCTCCCCACGCTTTCGAGCCTCAGTGTCAGTTACAGGCCAGAGAGCCGCTTTCGCCACCGGTGTTCCTCCATATATCTACGCATTTCACCGCTACACATGGAATTCCACTCTCCTCTCCTGCACTCAAGTCTCCCAGTTTCCAATGCACACAATGGTTGAGCCACTGCCTTTTACATCAGACTTAAGAAACCACCTGCGCTCGCTTTACGCCAAATAAATCCGGACAACGCTTGGGACCTACGTATTACCGCGGCTGCTGTCACGTAGTTAGCC
+
CCCCCGGGGGGGGGGGGGGGGGGGGGGGGGGGGGGGGGGGGGGGGGGGGGGGGGGGGFFGGGGGGGGGGGGGGGGGGCFGGGGGGGDFFGCCF?EFGGGGGGCGFGGFGCGEGGFAFEGDG>FGGGGGFFGGGGGGG?D@@DFDGG9=FFGFGGGGGGAAFFGFCFGGFFFFGFGGGGGGEE6==CDCGGGGCCFGG;CEFF;6BGGF@C5=:+BFFD6FFD==BF=?2C=29C+;D0E**())0:)5*:)893C:768??FGFGGF).1()-<693/,-(((-1)5)5+4*,(4(5+-68
@M04650:207:000000000-C238N:1:1101:26188:9058 2:N:0:19
GGACTACCCGGGTTTCTAATCCTGTTTGCTCCCCACGCTTTCGCACCTGAGCGTCAGTCTTTGTCCAGGGGGCCGCCTTCGCCACCGGTATTCCTCCAGATCTCTACGCATTTCACCGCTACACCTGGAATTCTACCCCCCTCTACAAGACTCTAGCTGGACAGTTTTAAATGCAATTCCCAGGTTGAGCCCGGGGCTTTCACATCTAACTTATCCAACCGCCTGCGTCCGCTTTACGCCCAGTAATTCCGATTAACGCTTGCACCCTCCGTATTACCGCGGCTGCTGGCACGGAGTTAGC
+
AC<CCGGGGGGGGGGGGGGGGGGGGGGGGGGGGGGGGGGGGGGGGG@FGEFFDGGG@FGGGGGGGGGGGGGGGGEEGCEFDGGGGGGGGGGGGDECGGCD,EFGGGGFGCGGCFGGGGEC8FGG:FCFGGGFGGCFGCFGGGGFGGGFE6DFF,>@FGB6DGGFGGGCFGGGFAFAFDFC?DFGFGGGDFGGGECCGGGGGCGCA8+1)2;+4FF+@EGGFGF<1A2>(130(:5)64ED>1((::9<C?@6?FGFG6>?F?F<FF(:B<>FFF?49D(710913:?:(C(04((32@<2A
@M04650:207:000000000-C238N:1:1101:4237:9066 2:N:0:19
GGACTACACGGGTTTCTAATCCTGTTTGCTCCCCACGCTTTCGCACCTGAGCGTCAGTCTTTGTCCAGGGGGCCGCCTTCGCCACCGGTATTCCTCCAGATCTCTACGCATTTCACCGCTACACCTGGAATTCTACCCCCCTCTACAAGACTCTAGCTGGACAGTTTTAAATGCAATTCCCAGGTTGAGCCCGGGGCTTTCACATCTAACTTATCCAACCGCCTGCGTGCGCTTTACGCCCAGTAATTCCGATTAACGCGTGCACCCTCCGTATTACCGCGGCTGCTGGCACGTAGTTGGC
+
CCCCCFGFEGDGGGDGGGGGGGGGGFGGGGGDGGFG:F7FFGGDFGGFGFF@FGGD@FFGGGGCFGFGGGGGGGGGGEEEFGGGGGGGGCCFDFFGGGGGFC=FGGFFFGGGGGGDGFG=EFDEGGGGGCGGGGGDFF6FGDGFGGGG<@FFGGGG;;98FDCC@9EFG7@FFGCCFFG7<CFFDFF??E89EEDE7),>:++;8FFACGGGFGGGF@839C10()7>?D9>;E>>F?GEC?64>:45:@F((85A*41(-1747;1-,(48<CF<C:6911042::>.>(33((.4C).4
@M04650:207:000000000-C238N:1:1101:25205:9083 2:N:0:19
GGACTACTGGGGTATCTAATCCTGTTTGCTCCCCACGCTTTCGAGCCTCAGTGTCAGTTACAGGCCAGAGAGCCGCTTTCGCCTCCGGTGTTCCTCCATATATCTACGCATTTCACCGCTACACATGGAATTCCACTCTCCTCTCCTGCACTCAAGTCTCCCAGTTTCCAATGCACACAATGGTGGAGCCACTGCCTTTTACATCAGACTTAAGAAACCACCTGCGCTCGCTTTACGCCCAATAAATCAGGACAACGCGTGGGACCTACGTATTACTGCGCCGGCTGGCACGTAGTTAGCC
+
CCCCC@GGGGGGEG?FEGGGGGGGGGGGGGGGCFFGGGGGFFGFGGGFFCFGC@EDFFGEGG@FGGGGGF?CFFGGDGEAFEGCCFGGGGGDGGGFGGFGGGGFGGFGGGE7AFG9?FDCEFGGGGGGFCEE=FGGGGGFFGGFGGADAFFFGGGGGDCEECG,:>ECFEGFDFGGADEF8BEF,+@FGGFFGFFCFCFGGFGCAFGF@75BAFGGFFFG=C)::B=*:C26>*=>5=1<F68);;3?7B)(/);390(62(>:**35>:35<A>>32)-(-,(1093:6,:2(4349)65
@M04650:207:000000000-C238N:1:1101:7787:9095 2:N:0:19
GGACTACCCGGGTATCTAATCCTGTTTGCTCCCCACGCTTTCGCACCTGAGCGTCAGTCTTTGTCCAGGGGGCCGCCTTCGCCACCGGTATTCCTCCAGATCTCTACGCATTTCACCGCTACACCTGCAATTCTACCCCCCTCTACAAGACTCTAGCTGGACAGTTTTAAATGCAATTCCCAGGTTGAGCCCGGGGCTTTCACATCTAACTTATCCAACCGCCTGCGTGCGCTTTACGCCCAGTACTTCCGATTAACGCTTGCACCCTCCGTATTACCGCGGCTGCTGGCACGGCGTTAGC
+
-A9CCEGFGC@FGGGGGFGGGGGGGGGGGGGGGGGGFFGGGG7FGGDGFEFGGGGEGGGGGGGGGGDFCEEGGGGGGGGGGGGGGGGGGDGGFGGGGG8FGCDFGGGGGGGGFGFGGGGGGGGGCFGGFFGGGFFGGGG>BDGFGGGCCFGFGGG7FCFGGGFGGGGGGFGGGGGGGCDGFF?FGGCG?CCGECEEDDFFGFGF+7FFEGGG<GGGF@6C6C024:6B(C>>>GF>F6>CE6<3F*65CF)48BD):?>?:1D)2;:??6>F?F:DEC?B101>(3?>?51<11(-481<<
@M04650:207:000000000-C238N:1:1101:14622:9147 2:N:0:19
GGACTACTGGGGTTTCTAATCCTGTTTGCTCCCCACGCTTTCGAGCCTCAGTGTCAGTTACAGGCCAGAGAGCCGCTTTCGCCTCCGGTGTTCCTCCATATATCTACGCATTTCACCGCTACACATGGAATTCCACTCTCCTCTCCTGCACTCAAGTCTCCCAGTTTCCAATGCACACAATGGTTGAGCCACTGCCTTTTACATCAGACTTAAGAAACCACCTGCGCTCGCTTTACGCCCAATAAATCCGGACAACGCTTGGGACCTACGTATTACCGCGCCTGCTGGCACGTAGTTAGCC
+
CCCCCGGGGGGGGGGGGGGGGGGGGGGGGGGGGGGGGGGGGGGGGGGGGCFGGGGGGGGGGGGGGGGGGGDCGGGGDGGGGGGDEGGGGGGGGGGGGFGGGCGGGGGGGGGGGGGGGGGGGGCFFGGGGGGGGGGGGGGGGGGFGGGEGGGFGGFFGGGGGGFGGGGGGGCGGGCDDFG+@@?EGECGGG7CF6FGGFGG+;3BFCFFBG>FEFGGFC>7BGFEFBBA>C@D>=AEB@GGD<83*CEEGF3<B:5;D:?661C:CG?23:7,58:<FC74(-46:B?:?*5*2(.2><6:?
@M04650:207:000000000-C238N:1:1101:10050:9163 2:N:0:19
GGACTACCGGGGTATCTAATCCTGTTTGCTCCCCACGCTTTCGAGCCTCAGTGTCAGTTACAGGCCAGAGAGCCGCTTTCGCCTCCGGTGTTCCTCCATATATCTACGCATTTCACCGCTACACATGGAATTCCACTCTCCTCTCCTGCACTCAAGTCTCCCAGTTTCCAATGCACACAATGGTTGAGCCACTGCCTTTTACATCAGACTTAAGAAACCACCTGCGCTCGCTTTACGCCCAATAAATCCGGACAACGCTTGGGACCTACGAATTACCGCGTCTGCTGGCACGTAGTTAGCC
+
CCCCCGGGGGGGGGGGGGGGGGGGGGGGGGGGGGGGGGGGGGGGGGGGGGGGGGGGGGGGGGGGGGCGGGGGGGGGGGGGGGGGGGGGGGGGGGGGGGGGGGGGGGGGGGGGFGGGGGDDGGGGGGGGFEFGFGGGGGGGGGGFFFGGGGGFGGGGGFGGFGGGGGGGFFFGGGGGGGEFFGGGGFGGFCEFF<CGGCFGFFFFFFCFC9FFEFF7ADC44D))-:@;@CBF>CFFA?GEC;8;FC<CGAD;1>GFC;??<15?FE?)53((4;497147(-(89A:2<:4=2(,4)0645
@M04650:207:000000000-C238N:1:1101:2416:9167 2:N:0:19
GGACTACCAGGGTTTCTAATCCTGTTTGCTCCCCAAGCTTTCGCACCTGAGCGTCAGTCTTTGTCCAGGGGGCCGCCTGCGCCACCGGTATTCCTCCAGATCTCTACGCATTTCACAGATACACCTGGAAGTCTACCACCCTCTACAAGACTATAGCTGGACAGTTTTAAATGCAATGCCCAGGTTGAGCCCGGGGCTTTCACATCTAACTTATCCAACCGCCTGCGTGCGCGTTACGCCCAGTAATTCCGATCAACGCTTGCACCATACGTATGACCGGGGGTGCTGGCACGGAGTGAGG
+
CCCCAFEC,CFDC87,CCE<CCCF-CEEFCC8CF@,CDGFAFC,CCBFFFDCCFCCCFE6,C66C6CFD@CE7+@+6?4,@@BB:<@=CCGFF9,5:EEGG,,9@FFDFCE7F,C55A,+45><,AFFGG84=FCFE,4@C6F:8,@?DC>5,,6=F89@D68=:8,@>@,3;8EFA6C6?>@@@8@?FD8@@95CD*,<2428+*4:87+204=:BBE*6)1,/8.:;591(/867:*2*-4:F:92:B)34)949311(-*)*2,).34.8+(.202((2(376)542.+(--((*-5(
@M04650:207:000000000-C238N:1:1101:12273:9186 2:N:0:19
GGACTACCAGGGTATCTAATCCTGTTTGCTCCCCACGCTTTCGAGCCTCAGTGTCAGTTACAGGCCAGAGAGCCGCTTTCGCCTCCGGTGTTCCTCCATATATCTACGCATTTCACCGCTACACATGGAATTCCACTCTCCTCTCCTGCACTCAAGTCTCCCAGTTTCCAATGCACACAATTGTTGAGCCACTGCCTTTTACATCAGACTTAAGAAACCACCTGCGCTCGCTTTACGCCCAATAAATCCGGACAACCCTTGGGACCTTCGTATTACCCCGGCTGCTGGCCCCTAGTTTTCC
+
6<@CCEGFGGGGGGGGGGGGGGGGGGGGGGGGGGFGGGGGGGCCGGGGGFGGCGGFGGGFGDFDFGFGGDFCGGEGEFGG:FFFFFCFFFGEGGGGGFFCFBFFGDGFDGEGGGGGCFGGEGDE@F9<F9EFFGCFFGECFGGFFEGGEFGFGDE=FGDDCFCFGGGGGGGDGF,98D6EC,=EG8,@@C,AF?EGGGGG7CCF@?C*:CCC*2+5?@F5=5>:>9ADFD=9BF+*8>7B7563*196>>312577*63=3;*,5:2),(441C)6@*-(-7,(38.(3*4*-(,6<+)..
@M04650:207:000000000-C238N:1:1101:10662:9195 2:N:0:19
GGACTACACGGGTATCTAATCCTGTTTGCTCCCCACGCTTTCGAGCCTCAGTGTCAGTTACAGGCCAGAGAGCCGCTTTCGCCTCCGGTGTTCCTCCATATATCTACGCATTTCACCGCTACACATGGAATTCCACTCTCCTCTCCTGCACTCAAGTCTCCCAGTTTCCAATGCACACAATGGTTGAGCCACTGCCTTTTACATCAGACTTAAGAAACCACCTGCGCTCGCTTTACGCCCAATAAATCCGGACAACGCTTGGGACCTACGTATTACCGCGGCTGCTGGCACGTAGTTAGCC
+
CCCCCGGGGGGGGGGGGGGGGGGGGGGGGGGGGGGGGGGGGGGGGGGGGGGGGGGGGGGGGGGGGGGGGGGGGGGGGGGGGGGGGGGGGGGGGGGGGGGGGGGGGGGGGGGGGGGGGGGGGGGGFGGGGGGGGGGGGGGGGGGFGGGGGGGFGGGCFGDFGGGFGGGGGGGGGGGGGGGGGGGGGGGGGGGGGGGGGGGGGFGF>7CFEGGGFGGGFF6CBGFFFFFFDDBF9FFF;28EGFD@CF6CGFF;;>FDD970?FD6<EB?003?A?))<>3399991?>BF6<E:(4<23.:3
@M04650:207:000000000-C238N:1:1101:8833:9205 2:N:0:19
GGACTACTCGGGTATCTAATCCTGTTCGCTACCCACGCTTTCGAGCCTCAGTGTCAGTTACAGACCAGAGAGCCGCTTTCGCCACCGGTGTTCCTCCATATATCTACGCATTTCACCGCTACACATGGAATTCCACTCTCCCCTTCTGCACTCAAGTTCGACAGTTTCCAAAGCATACTATGGTTGAGCCACTGCCTTTTACATCAGACTTAAGAAACCACCTGCGCTCGCTTTACGCCCAATAAATCCGGACAACGCTTGGGACCTACGTATTACCGCGGCTGCTGGCACGTAGTTAGCC
+
CCCCCGGGGGGGGGGGGGGGGGGGGGGGGGGGGGGGGGGGGGGGGGGGGGGGGGGGGGGGGGGGGGGGGGGGGGGGGGGGGGGGGGGGGGGGGGGGGGGGGGGGGGGGEGGGGGGGGGGGGGGGGGGGGGFGGGGGGGGGGGGFGGGGGGGFGGGGGGGGGGGGGGFGGGFGGGGGFGGGFGDGGGGGG7CF?CFGCFGGFFGFFFG5CFCF=DGGABFGFGFFFDBE>DB@B?FF?DGGGDF;FF3C4BAFFDC6D9:<??GFGEF?FF?FFFFF?C7;761;BFF0<73*((4:A96<?
@M04650:207:000000000-C238N:1:1101:3301:9220 2:N:0:19
GGACTACAAGGGTATCTAATCCTGTTTGCTCCCCACGCTTTCGAGCCTCCGTGTCAGTTACAGGCCAGAGAGCCGCTTTCGCCTCCGGTGTTCCTCCATATATCTACGCATTTCACCGCTACACATGGAATTCCACTCTCCTCTCCTGCACTCAAGTCTCCCAGTTTCCAATGCACACAATGGTTTAGCCACTGCCTTTTACATCAGACTTAAGAATCCACCTTCGCTCGCTTTACGCCCAATAAATCCGGACAACGCTTGGGCCCTACGTATTACCCCGGCTGCTGGCCCGTAGTTAGCC
+
-BBCCDFFEGFEF<FFCCEFGGGGGGFGGGGGGGCEECGGGGGF8FEGG,@FCFFFGGGGGGGC@FGG8FC:DGEGGGGGGGEGGCGG7=CFFFGFFGGGFGEBEF,CCCEGGGGGC7C=CFGGFG9FFCFG,C=9=DEFEGG@8EGFF?EFF8BEFGGE8C,@FDGCGGFFGCCGA8=8DACEG,3;:BF9ACCCGGFFFC;>92CAE7?CE8:D+95C@*:)0*)*7DB@B=A889CC<(-)2:?E;3)/,:*6)17;02*(*2(2((45>F2)+*,(,39>2482(*4*,(-34+-64
@M04650:207:000000000-C238N:1:1101:28925:9278 2:N:0:19
GGACTACTCGGGTTTCTAATCCTGTTTGCTCCCCACGCTTTCGCACCTGAGCGTCAGTCTTTGTCCAGGGGGCCGCCTTCGCCACCGGTATTCCTCCAGATCTCTACGCATTTCACCGCTACACCTGGAATTCTACCCCCCTCTACAAGACTCTAGCTGGACAGTTTTAAATGCAATTCCCAGGTTGAGCCCGGGGCTTTCACATCTAACTTATCCAACCGCCTGCGTGCGCTTTACGCCCAGTAATTCCGATTAACGCTTGCACCCTCCGTATTACCGCGGCTGCTGGCACGGAGTTAGC
+
CCCCCGGFGGGGGGGGGGGGGGGCGGGGGGGGGGGGGGGCGGGGGGGG:FGGGGGGGGGGGFGGGGGGGGGGGGGGGGGGGGGGGAFCGFGGGGGGC,FFGGGGGGGGGGGGGGGGGGGGGGGGGGGGGGGGGCGFAFDGGGGFGGFFCGGFGGGGGGFEGGCFGFGGFFGGGG7AGGG7EFGGGGGGDGGGG>GEDGGGGFGF6DC@9FGGFCCDF@GGFGFF1F0>1C9>6EFAF?DGG<14:CAFGFF??>D>G?BBFFG?GG??B01::C04A>?F;BFB>BFFFC09:06(8FADF
@M04650:207:000000000-C238N:1:1101:9182:9297 2:N:0:19
GGACTACAGGGGTTTCTAATCCTGTTTGCTCCCCACGCTTTCGCACCTGAGCGTCAGTCTTTGTCCAGGGGGCCGCCTTCGCCACCGGTATTCCTCCAGATCTCTACGCATTTCACCGCTACACCTGGAATTCTACCCCCCTCTACAAGACTCTAGCTGGACAGTTTTAAATGCAATTCCCAGGTTGAGCCCGGGGCTTTCACATCTAACTTATCCAACCGCCTGCGTGCGCTTTACGCCCAGTAATTCCGATTAACGCTTGCACCCTCCGTATTACCGCGGCTGCTGGCACGGAGTTAGC
+
CCCCCGGGGGGGGGGGGGGGGGGGGGGGGGGGGGGGGGGGGGGGGGGGGFGGGGGGGGGGGGGGGGGGEG@FGGGGGGGGGGGGGGEGGDGGGGGFGGGGGGGGGGGGGGEEFFFFGECGGGGGF:FGGCFGGGGGGGGGGDGFFGGF@FGFGGGGGGFGGGGGD9:CCEGFGGGFDGGGGGGFF:8EDFGGG>EGGGCFGFGF6C++9CDCA7FGFEFGFGFFFF;>0CBF>5:<FFGGGFF:C:<AGFF<BFGBC(7:?0D74C?12:1:0C79FF?FF>FB9:B:?EFE(492:F)66
@M04650:207:000000000-C238N:1:1101:6590:9365 2:N:0:19
GGACTACTAGGGTATCTAATCCTGTTTGCTCCCCACGCTTTCGAGCCTCAGTGTCAGTTACAGGCCAGAGAGCCGCTTTCGCCTCCGGTGTTCCTCCATATATCTACGCATTTCACCGCTACACATGGAATTCCACTCTCCTCTCCTGCACTCAAGTCTCACAGTTTCCAATGCACACAATGGTTGAGCCACTGCCTTTTACATCAGACGTAAGAAACCACCTGCGCCCGCTTTACGACCAAGTAATCCGGACTAAGCTTGGGACCTACGTAGTACCGCGGCTGCTGGGACGTAGTTAGAC
+
CCCCCGGGGDFGGGGGGGGGGGGGGG9EFFGGGGGGEGGGGGG8FGGGGGGCGGFFFEGDGGGGG7EFGGGGGCEGF:DBFGECCE@C:=FFGGGGG@FGGGCF;FCFCFEGGGGGGFCCEEGGG=FFFGFCDG;FF8=FFFFFGGG8FGGFFDFG4EFC,:@=?=@ECDGGGGGGGG@+8FF9F7,,,@@C,<412?AF+05?C+9*)*300*?+68@F9?=E)9)*)28(6*+8)(*4<1()1:))1)./()2)06)763*,>?:)(,44(;<2<143920(-,:(-*(*(-4-)+.)4
@M04650:207:000000000-C238N:1:1101:19253:9398 2:N:0:19
GGACTACCGGGGTTTCTAATCCTGTTTGCTCCCCACGCTTTCGCACCTGAGCGTCAGTCTTTGTCCAGGGGGCCGCCTTCGCCACCGGTATTCCTCCAGATCTCTACGCATTTCACCGCTACACCTGGAATTCTACCCCCCTCTACAAGACTCTAGCTGGACAGTTTTAAATGCAATTCCCAGGTTGAGCCCGGGGCTTTCACATCCGACTTGACAGACCGCCTGCGTGCGCTTTACGCCCAGTAATTCCGATTAACGCTTGCACCCTCCGTATTACCGCGGCTGCTGTCACGGAGTTAGC
+
CCCCCGGGGGGGGGGGGGGGGGGGGGGGGGGGGGGGGGGGGGGGGGGGGGGGGGGGGGGGGGGGGGGGGGGGGGGGGGGFGGGGGGGGGGGGGGFGGFGGGGGGGGGGGGGDGGGGGGGGGGGGGGGGGGGGGGGGGGGGGGG*ACFCCFGFGFGFGGGGGGGGFGGGGGGGGGGFGGGGGGGGGGF<CFGGGEEGGGGGGFGFFGGFFGGGFGDF4@FG>GBFBFBF?GFFFGFFFFGGGBF0CF>>FFF6:DDFGF9?FFG<CFB6<BB?0C:<FG09>B>>9BFB)9-<(2(46C)6-
@M04650:207:000000000-C238N:1:1101:7996:9404 2:N:0:19
GGACTACTGGGGTATCTAATCCTGTTTGCTCCCCACGCTTTCGAGCCTCAGTGTCAGTTACAGGCCAGAGAGCCGCTTTCGCCTCCGGTGTTCCTCCATATATCTACGCATTTCACCGCTACACATGGAATTCCACTCTCCTCTCCTGCACTCAAGTCTCCCAGTTTCCAATGCACACAATGGTTGAGCCACTGCCTTTTACATCAGACTTAAGAAACCACCTGCGCTCGCTTTACTCCCAATAAATCCGTACAACGCTTGGGACCTACGTATTACCGCGCCTCCTGCCACCTTGTTTGCC
+
---8B,FECF8CFGGGGGFGGGG9FGGFGGGGGGGF>FGGGG7<<BFGGE8FFGG9@FFCFA,FDCE@C8<@FF@FGEGF,BC:CE7+CCFGFFGGGGGGG,@EFCE7BFGGGFFFF>CD7FEEFE98F9FFFG9FFFDEEDFDDGF8E8EFGC,,CE9=EFDDFGFFF9,=0>3@AF6+A98CD+,,4,,5@7<CFCCG?F,?<+;5>C9@=+++0:,*-9@24929@)26==+6+16<,(:3*1))0).,3)15)(/4((/(0334=(.3)3)60*(,(-4(.85(,3.*.))-6*(.4
@M04650:207:000000000-C238N:1:1101:24634:9442 2:N:0:19
GGACTACCCGGGTATCTAATCCTGTTTGCTCCCCACGCTTTCGAGCCTCAGTGTCAGTTACAGGCCAGAGAGCCGCTTTCGCCTCCGGTGTTCCTCCATATATCTACGCATTTCACCGCTACACATGGAATTCCACTCTCCTCTCCTGCACTCAAGTCTCCCAGTTTCCAATGCACACAATGGTTGAGCCACTGCCTTTTACATCAGACTTAAGAAACCACCTGCGCTCGCTTTACGCCCAATAAATCCGGACAACGCTTGGGACCTACGTATTACCGCGGCTGCTGGCACGTAGTTAGCC
+
CCCCCGGGGGGGGGGGGGGGGGGGGGGGGGGGGGGGGGGGGGGGGGGGGGGGGGGGGGGGGGGGGGGGGGGGGGGGGGGGGGGGGGGGGGGGGGGGGGGGGGGGGGGGGGGGGGGGGGGGGGGGGGGFFFFGGGGGGGGGGGGFGGGGGGGFGGGGGG9FGGGGDFGGGGGGGGGGGFGGGGGEFEFGFFGGGFG?FGGGGFGFFGGFFGGGFC>CFD6FBGFEDBBEFDBFFGFFBDGGGF@FFD7<FF576.;?363::1F?:EB?F<FF<GFFGD9;-491::F:0*512843<+6<:
@M04650:207:000000000-C238N:1:1101:7399:9443 2:N:0:19
GGACTACTGGGGTTTCTAATCCTGTTTGCTCCCCACGCTTTCGAGCCTCAGTGTCAGTTACAGGCCAGAGAGCCGCTTTCGCCTCCGGTGTTCCTCCATATATCTACGCATTTCACCGCTACACATGGAATTCCACTCTCCTCTCCTGCACTCAAGTCTCCCAGTTTCCAATGCACACAATGGTTGAGCCACTGCCTTTTACATCAGACTTAAGAAACCACCTGCGCTCGCTTTACGCCCAATAAATCCGCACAACGCTTGGGACCTACGTATTACCGCGGCTGCTGGCACGTAGTTAGCC
+
CCCCCGGGGGGGGGGGGGGGGGGGGGGGGGGGGGGGEGGGGGGGGGGGGFGGGGGGGGGGGGGGGGGGGGGGGGGGGGFGGGGGGGEGGGGGGGGDFGGGGGGGFGGGGGGGGGEGGGGGGGGGGCGGGGEGGGGGGGCFGGGFGGGGFGGFGGDGGG,DGFGGFGGGGGAFFF9EFGGGGGGGFGGFDGCGEGGFG?FCCFCBAF>ACD;CEGGGFFGGFGFB=54*:D@F=FFCBDD@*23;CGFECD)67>FDGB;,86439E?)51,).<643179;6>18BF2:6<CBB??2<4).
@M04650:207:000000000-C238N:1:1101:16760:9451 2:N:0:19
GGACTACCAGGGTTTCTAATCCTGTTTGCTCCCCACGCTTTCGCACCTGAGCGTCAGTCTTTGTCCAGGGGGCCGCCTTCGCCACCGGTATTCCTCCAGATCTCTACGCATTTCACCGCTACACCTGGAATTCTACCCCCCTCTACAAGACTCTAGCTGGACGGTTTTAAATGCAATTCCCAGGTTGAGCCCGGGGCTTTCACATCTAACTTATCCAACCGCCTGCGTGCGCTTTACGCCCAGTAATTCCGATTAACGCTTGCACCCTCCGTATTACCGCGGCTGCTGGCACGGAGTTAGC
+
CCCCCGGGGGGGGGGGGGGGGGGGGGCFFFGGGGGGGGGGGGG>CGGGA@FGGGGGGGGGG,EFGA<FE@EGG7FFGGEFCCFEECEEG:A,<FFFC@E<?,=FGFGGGGGGGGGGGGEGGDEBFCGGFGDF,ADGGG8FGGGFGGGFD?E?DFCEFECC:<44>@EDF8EGGCFGCCFGFFCGB@BFD7FGGCGGGGGGGFFF+;DCECFFEFGFA8FGFD><FFF@BC>FF7FFFFCEC1<:D7>>GFF:::D2C09??:5<FG08B19??646<:-9;((,4().(/4C0(396844.
@M04650:207:000000000-C238N:1:1101:14562:9521 2:N:0:19
GGACTACCCGGGTTTCTAATCCTGTTTGCTCCCCACGCTTTCGCACCTGAGCGTCAGTCTTTGTCCAGGGGGCCGCCTTCGCCACCGGTATTCCTCCAGATCTCTACGCATTTCACCGCTACACCTGGAATTCTACCCCCCTCTACAAGACTCTAGCCTGCCAGTTTCGAATGCAGTTCCCAGGTTGAGCCCGGGGATTTCACATCCGACTTGACAGACCGCCTGCGTGCGCTTTACGCCCAGTAATTCCGATTAACGCTTGCACCCTCCGTATTACCGCGGCTGCTGGCACGGAGTTAGC
+
CCCCCGGGGGGGGGGGGGGGGGGGGGGGGGGGGGGGGGGGGGGGGGGGGGGGGGGGEGGGGGGGGGGGGGGGGGGGGGGGGGGGGGGGGGGGGGGGGGGGGGGGGGGGGGGGGGGGGGGGGGGGGGGGGGGGDFGGGGGGGGGFGGG6FFGFGGGGGGGCFFGFGGGGG@>FGGGGGFGGGCG7FGGGGGGGGGGCCDGFFFGCFGF>@GGGF>CG4;FG6D>FFF>E(C>FFD><FFGGGFFB7:64FF@037D2C09:?BG2>FFF(81(3@?)<?6960690,58(229(3,(-:)).
@M04650:207:000000000-C238N:1:1101:11989:9528 2:N:0:19
GGACTACCGGGGTTTCTAATCCTGTTTGCTCCCCACGCTTTCGAGCCTCAGTGTCAGTTACAGGCCAGAGAGCCGCTTTCGCCTCCGGTGTTCCTCCATATATCTACGCATTTCACCGCTACACATTGAATTCCACTCTCCTCTCCTGCACTCAAGTCTCCCAGTTTCCCATGCACACAATGGTTTCGCCACTTCCTTTTACATCAGACTTTACAAACCACCTTCGCTCCCTTTACGCCCAATTAATCCGGACAACCCTTCTGACCTACGTCTTACCGCCTCTGCTGGCCCCTTGTTTGCC
+
66-AB<FFFFCEGEGGGGCGGGGEGGGAFFCFFEFGFFEGGGED,BFGFFEFCGG9,FFCGCE8FCE,,C@CDF@FCCFFCFC:=F7:F7FFEFGGGGGCFCFAFAF7EFGDGG9C9+BD@F9EBA,:<,CFDF@ADGGCFDG9A@F,A,D?E,,3CA;EDF,2@DFFG9,6+>,2,0++@,,@>3,4+@3*4,4<<?FC+?,?;+*30;:+:+5+3)=*0@=3=)555)(35C6/)(4C@(6)+19);))(()*,*,(4()*.0<)4(,3(.C))0*((((,.8<)(-*-*-((.66()-
@M04650:207:000000000-C238N:1:1101:21131:9538 2:N:0:19
GGACTACACGGGTTTCTAATCCTGTTTGCTCCCCACGCTTTCGCACCTGAGCGTCAGTCTTTGTCCAGGGGGCCGCCTTCGCCACCGGTATTCCTCCAGATCTCTACGCATTTCACCGCTACACCTGGAATTCTACCCCCCTCTACAAGACTCTAGCTGGACAGTTTTAAATGCAATTCCCAGGTTGAGCCCGGGGCTTTCACACCTAACTTATCCAACCGCCTGCGTGCGCTTTACGCCCAGTAATTCCGATTAACGCTTGCACCCTCCGTATTACCGCGCCTGCCGGCACGGAGTTAGC
+
@B@CCGGGGGGGGGGFDFGGGGGGGGGGGGDGEGFGFDGGFGGGGGGGGGFFGGEEGGGGGDFGFGCGGEGGEGGGEGGGGGGGGGEGGE@FGGGGGGGAFADADFFGGGGGGGGGFEGGGGGGGGGGGGGGGGGGGG?FEGGDCGG6F,8AGGGGGGGFGGFFDEGGFCCFFCFGGFGGGG6:FFEFGGGGGGGGGGE6CACF)*;A@4CGFCF7AECG@DBFFFFE0C9B0EF94:EEC?(47C<FGF)42<3:F6>FF<3)*;<<B:0(3*.6CF?96(((-(((-:0C,9(4206)6
@M04650:207:000000000-C238N:1:1101:11783:9541 2:N:0:19
CTCCTCCCCCCTCTTCTTCTCCCTTTTTCTCCCCCCCCTTTCTCTCCTCCCCCTCTTTCTCCTTCTCTTCCCCCCTCCTCTCCTCTCCTTTTCCTCCCCCTCTCCTCCCCTTTCCCTTCTCCCCCTTCCCTCCTCCCTTTCCCTTCCTCCCTCTCCCTTCCCCCTTTCTTTCTTCTTTCCCCTCCTCCTCCCTCCTCCTCCCCTCTCCCTCTCCCTCTCCTCTTCTCTTCTCTCTCCTCTCCCTCCCTCTCTCTCTCCCTACTCCCCTCCCTCTCTCTACACCCTCTCCCTCTCCCGTCCC
+
8668,,66,+++,6,,,,,,6C,-66,,66,6,868++86,5,,,,,4,,,,+68,,,,,,,99,,,,6,6,6+4+6,,,,4,,:,:9,,,,5,,,,+++++4,,,9,++,,,,95,,8=>5,4++,,,,,,+,6,+,,736,+,,,,,,+0,,,6,,,,43,43,,,,,3,+,,,,+2,,,,*3,,,,2,*,,*10*,,*31))**)(00*(*02)(,*)*)))+)+)+)./+*.)/+,+((,**((*))))**)2,(()(*.**-((((.(2()+*)))((((,(((*(2((.((*(-(
@M04650:207:000000000-C238N:1:1101:13708:9544 2:N:0:19
GGACTACCGGGGTTTCTAATCCTGTTTGCTCCCCACGCTTTCGAGCCTCAGTGTCAGTTACAGGCCAGAGAGCCGCTTTCGCCTCCGGTGTTCCTCCATATATCTACGCATTTCACCGCTACACATGGAATTCCACTCTCCTCTCCTGCACTCAAGTCTCCCAGTTTCCAATGCACACAATGGTTGAGCCACTGCCTTTTACATCAGACTTAAGAAACCACCTGCGCTCGCTTTACGCCCAATAAATCCGGACAACGCTTGGGACCTACGTATTACCGCGGCTGCTGGCACGTGGTTATCC
+
CCCCCGGGGGEGEGGGGGGDGGGGGGGGGFFGGGGGGGGGGGGGDEGGGGGGGGGGGGGGGGGGGGG7FCFFGGDGEEEGGEGGGGGGEGFGGGGGGGGGGGGGGGGGGDDCFFGGFFGGGGEEAFGGGFFFFEGA,BFCEF8DDDFGGGGFGGGGFFGGGGGFFCFFGCFGFC9EGGGDFGC>FEFC9DCG,CFGF+EDC59AFGGF9FGCACG7ADF49*))7?@EDGFF27A>>0CCD;3@CGFCCE)89FGFG9?:(,4(7C047?FF<+-6<>(4((4;6::53*)*4(((-+)).
@M04650:207:000000000-C238N:1:1101:26066:9546 2:N:0:19
GGACTACAGGGGTTTCTAATCCTGTTTGCTCCCCACGCTTTCGAGCCTCAGTGTCAGTTACAGGCCAGAGAGCCGCTTTCGCCTCCGGTGTTCCTCCATATATCTACGCATTTCACCGCTACACATGGAATTCCACTCTCCTCTCCTGCACTCAAGTCTCCCAGTTTCCAATGCACACAATGGTTGAGCCACTGCCTTTTACATCAGACTTAAGAAACCACCTGCGCTCGCTTTACGCCCAATAAATCCGGACAACGCTTTGGACCTACGTATTACCGCGGCTGCTGGCACGTAGTTAGCC
+
CCCCCGGGGGGGGGGGGGGGGGGGGGGGGGGGGGGGGGGGGGGGGGGGGGGGGGGGGGGGGGGGGGGGGGGGGGGGEGGGGGGGGGGGGGGGGGGGGGGGGGGGGGGGGGGGGGGGGGGGGGGGFFGGFFGGGGGGGGGGGGGFGGGGGGGFGGGGGGFGGGFGGGGGGGAFCGGGGGEC9D8EFGGGGFFFGFFGGGGGGFGFF>FFCDGFEFGFFCFGFGFFFFADDDBFFGFEA=GGE83@*CCECDADFFG@G@?:(-7:FG??FFBBFGFA?*3,46>;FF???*51822:A+4<:
@M04650:207:000000000-C238N:1:1101:19557:9564 2:N:0:19
GGACTACACGGGTATCTAATCCTGTTTGCTCCCCACGCTTTCGCACCTGAGCGTCAGTCTTTGTCCAGGGGGCCGCCTTCGCCACCGGTATTCCTCCAGATCTCTACGCATTTCACCGCTACACCTGGAATTCTACCCCCCTCTACAAGACTCTAGCTGGACAGTTTTAAATGCAATTCCCAGGTTGAGCCCGGGGCTTTCACATCTAACTTATCCAACCGCCTGCGTGCGCTTTACGCCCAGTAATTCCGATTAACGCTTGCACCCTCCGTATTACCGCGGCTGCTGGCACGGAGTTAGC
+
CCCCCGGGGGGGGGGGGGGGGGGGGGGGGGGGGGGGGGGGGGGGGGGGGGGGGGGGGGGGGGGGGGGGGGGGGGGGGGGGGGGGGFGGGGGGGGCGGGGFGGGGGGGGGGGGGGGGGGGGGGGGGGGGGGGGGGGGGGGGGGGFGGGGCGGFGGGGGGGGGGGGGGGGGGGGGGGGGGGGGGGGGGGGGGGGGGGGGGGGGFGFFGGCEFGFECFGF@GGFGFFFFFB?GFFFGFFFFGGGF03CGFFGFF6:BGDG?6186<?GGFFFF68:GF<EF:>FFB>>?FF?G7F?BB(,C<).
@M04650:207:000000000-C238N:1:1101:4230:9599 2:N:0:19
GGACTACCCGGGTATCTAATCCTGTTTGCTCCCCACGCTTTCGCACCTGAGCGTCAGTCTTTGTCCAGGGGGCCGCCTTCGCCACCGGTATTCCTCCAGATCTCTACGCATTTCACCGCTACACCTGGAATTCTACCCCCCTCTACAAGACTCTAGCTGGACAGTTTTAAATGCAATTCCCAGGTTGAGCCCGGGGCTTTCACATCTAACTTATCCAACCGCCTGCGTGCGCTTTACGCCCAGTAATTCCGATTAACGCTTGCACCCTCCGTATTACCGCGGCTGCTGGCACGGAGTTAGC
+
CCCCCCGGCGGGGGGGGGGGGGGGGGFGGGGGGGGGGGGGGGGGGCFGDGGGGGGGGGGGGGGGGGGGGGGGGGGGGGGGGDGGGGGEFGGFGGFGFFGGGGFGGAFGDGGGGGGGGGGGGGGGGGGGGGGGGGGGF?=FEGGF8A99<CFFGFGGFFGFFFGGFGGGGFGGGGGGGGGC6,?FGCDCFGGGGGE=C4<FGFG=@4C+1CFFFGG=F)9CBG00/4(.,*-37CFBF?CC8113FC>FGFF(,)94::B4((73=FF:BB>?6E>)+?(46>;B114?0E1C:F,(3F<92
@M04650:207:000000000-C238N:1:1101:12027:9601 2:N:0:19
GGACTACCGGGGTTTCTAATCCTGTTTGCTCCCCACGCTTTCGAGCCTCAGTGTCAGTTACAGGCCAGAGAGCCGCTTTCGCCTCCGGTGTTCCTCCATATATCTACGCATTTCACCGCTACACATGGAATTCCACTCTCCTCTCCTGCACTCAAGTCTCCCAGTTTCCAATGCACACAATGGTTGAGCCACTGCCTTTTACATCAGACTTAAGACACCACCTGCGCTCGCTTTACGCCCAATAAATCCGGACAACGCTTGGGACCTACGTCTTACCGCGGCTGCTGGCCCGTAGTTTGCC
+
--<CCEGGEGGGGGGGGGDFGGGFGGGGGGGGGGGGGGGGGGGFFGGGGGCF<FGFGGGGGG@EFGGGFGGGGGGGGGGGEGGGFBFGGGGGGGGGG?FCFFGGGGGGGGGGGGGGGEEGDGGF9FF8FFGGGGGGGGGGGGGFGGGGGFGFGFFGFFGEFGFFGGFGGGGF6FCECF>?:F8DF76,7D8CC7CFGGGG7A9B++;5>CD+9+:*;@**:9==:625>C@=DGCE387C7=83*;<3C5)16>FB39:<:(*3<E(.8(4(4C2)<*3,(3290,.42*4*4(-4<+668
@M04650:207:000000000-C238N:1:1101:11514:9648 2:N:0:19
GGACTACTCGGGTTTCTAATCCTGTTTGCTCCCCACGCTTTCGCACCTGAGCGTCAGTCTTTGTCCAGGGGGCCGCCTTCGCCACCGGTATTCCTCCAGATCTCTACGCATTTCACCGCTACACCTGGAATTCTACCCCCCTCTACAAGACTCTAGCTGGACAGTTTTCAATGCAATTCCCAGGTTGAGCCCGGGGCTTTCACATCTAACTTATCCAACCGCCTGCGTTCTCTTTACGCCCAGTAATTCCGATTAACGCTTGCACCCTCCGTATTACCGCGGCTGCTGGCACGGAGTTAGC
+
BCCCCFGEFGGGGGGGGGGGGGGGGGGGGGGGGGGGEGGGGGGEGGGGBEFGGGGDGGCFECFGGGGGGG7CGFGGGGGGGGGGG8FCGCGGGGGGGG,,EFGGGGGGGGGGGGDGG>EDEGGGFGGF,,FFGGAG9@+CEGGF9E;=,@FFGF;9FGC,@FCFFGGG,@EFFG7,@FGGG9@7FFE?,?F7E985CGGGGAGFAG>;;FGGEFGGA;CG1C@D0A98(9(6>GFFF?EEE?:?**-6F?:(8)*6:12::BD?FGF???(32C?FG7(4(-421<D)(2.<601(4;2).
@M04650:207:000000000-C238N:1:1101:27211:9665 2:N:0:19
GGACTACTGGGGTATCTAATCCTGTTTGCTCCCCACGCTTTCGCACCTGAGCGTCAGTCTTTGTCCAGGGGGCCGCCTTCGCCACCGGTATTCCTCCAGATCTCTACGCATTTCACCGCTACACCTGGAATTCTACCCCCCTCTACAAGACTCTAGCTGGACAGTTTTAAATGCAATTCCCAGGTTGAGCCCGGGGCTTTCACATCTAACTTATCCAACCGCCTGCGTGCGCTTTACGCCCAGTAATTCCGATTAACGCTTGCACCCTCCGTATTACCGCGGCTGCTGGCACGGAGTTAGC
+
@CCCCGGGGGGGGEGFGGGGGGGGGGGGGGGGGGGGGGGGGFGGGGCFFGGCFECGDFEGGGGGGFFGFFEGGGGGGGGGFFEGGGGGGGGGGFGFGGF?EE,EGGGGGFFGGGGGGGGDEGGFG@F,EFFGGGFBFC6FDCEFGDFGFG7AFCFGFFD6EF?7CCCEFGFFGFG7779ECGGDCFGFGGFDGEDC4CFGFFGFA<>@?GGGFCCFFFG39C>@7:1>8D691E>A4<EEG::3>:46>9?4(73<*((4:2*)0;<B8:0(,:7>E7,46090>B0:?EBF?;9;8F<)6
@M04650:207:000000000-C238N:1:1101:19215:9688 2:N:0:19
GGACTACAGGGGTTTCTAATCCTGTTTGCTCCCCACGCTTTCGAGCCTCAGTGTCAGTTACAGGCCAGAGAGCCGCTTTCGCCTCCGGTGTTCCTCCATATATCTACGCATTTCACCGCTACACATGGAATTCCACTCTCCTCTCCTGCACTCAAGTCTCCCAGTTTCCAATGCACACAATGGTTGAGCCACTGCCTTTTACATCAGACTTAAGAAACCACCTGCGCTCGCTTTACGCCCAATAAATCCGGACAACCCTTGGGACCTACGTATTACCGCGGCTGCTGGCCCGTTGTTAGCC
+
CCCCCGGGGGGGGGGGGGGGGGGGGGGGGGGGGGGGGGGGGGGGGGGGGFGGGGGGGGGGGGGGGGGGGGGGGGGGGGGGGGGGDGGGGGGGGGGGGGGGGGGGGGGGGGGGGGGGGGGGGGGGCEEGFGGGGGGGGGGGGGGFGGGGGC>DGGGCDCDGGGGFFGGGGGGGGGGGGGGGGGCGGCF,AC@:EC?FGGGGGFCFFC7ACCC@EFG8CFGGF4:.:9@92?@FB7A>?@GGGDF@GGFFG>FF0373*,388;5:GD??B022:CAAC99>>>;>F?B(0*,*((,4:+6<B
@M04650:207:000000000-C238N:1:1101:20835:9689 2:N:0:19
GGACTACTGGGGTTTCTAATCCTGTTTGCTCCCCACGCTTTCGAGCCTCAGTGTCAGTTACAGGCCAGAGAGCCGCTTTCGCCTCCGGTGTTCCTCCATATATCTACGCATTTCACCGCTACACATGGAATTCCACTCTCCTCTCCTGCCCTCAAGTCTCCCAGTTTCCAATGCACACAATGGTTGAGCCACTGCCTTTTACATCAGACTTAAGAAACCACCTGCGCTCGCTTTACGCCCAATAAATCCGGACAACGCTTGGGACCTACGTATTACCGCGGCTGCTGCACCGTAGTTATCC
+
C9@BCCCFEF,@=@@CA,CCE9EEF<E,CEFADCAFGGGCFFGGG>FFFFAFDGFG<FCFCFGFDCFD8EECF<@:FGGGECEEGF::7@B:?FGDEEFGGGFBF9EF:EGGAEA<54>DECFFEFGFF9FGGGDG;=9E8=6==8EFG8,:@DDGFGE9@FF8AFFF9E>,?3EAEDEFFG8EFECEE:BG66CDDD=C+;@BFCF>@*9@EFD+;@,;)*:>2?999D(-(=+95(=FG1(6CF<<4)0/6AD(1,101:7(9/8<7B:7<C9:+/4(49>6?0:)(+(*(-((.+))-
@M04650:207:000000000-C238N:1:1101:17893:9690 2:N:0:19
GGACTACAAGGGTATCTAATCCTGTTTGCTCCCCACGCTTTCGCACCTGAGCGTCAGTCTTTGTCCAGGGGGCCGCCTTCGCCACCGGTATTCCTCCAGATCTCTACGCATTTCACCGCTACACCTGGAATTCTACCCCCCTCTACAAGACTCTAGCTGGACAGTTTTAAATGCAATTCCCAGGTTGAGCCCGGGGCTTTCACATCTAACTTATCCAACCGCCTGCGTGCGCTTTACGCCCAGTAATTCCGATTAACGCTTGCACCCTCCGTATTACCGCGGCTGCTGGCACGGAGTTAGC
+
CCCCCGGGGGGGGGGGGGGGGGGGGGGGGGGGGGGGGGGGGGGGGGGGGGGGGGGGGGGGGGGGGGGGGGGGGGGGGGGFGGGGGGGGGGGGGGGGGGGGGGGGGGGGGGGGGGGGGGGGGGGGGGGGGGGGGGGGGGGGGGGFGGGGFGGFGGGGGGGGGGGGFFF@FGGGFFFFGFGGGGGGGGGGFGGFGEGGGGFGGFGFFFF7;DGGEGGGFEGG>GFF@A151D>>;EFDFFGEGFFFGFF27BF<?:DFGB>?2(>2FF??:?>F0A?FGG?BB>>((:?D2::C?972,A<96
@M04650:207:000000000-C238N:1:1101:4622:9738 2:N:0:19
GGACTACCAGGGTTTCTAATCCTGTTTGCTCCCCACGCTTTCGAGCCTCAGTGTCAGTTACAGGCCAGAGAGCCGCTTTCGCCTCCGGTGTTCCTCCATATATCTACGCATTTCACCGCTACACATGGAATTCCACTCTCCTCTCCTGCACTCAAGTCTCCCAGTTTCCAATGCACACAATGGTTGAGCCACTGCCTTTTACATCAGACTTAAGAAACCACCTGCGCTCGCTTTACGCCCAATAAATCCGGACAACGCTTGGGACCTACGTATTACCGCGGCTGCTGGCACGTAGTTAGCC
+
CCCCCGGGGGGGGGGGGGFGGGGFGGGGGGGGGGGGEGGEGGGGGCGGGGGGFGGGGGGGGGGGGGGGGGGGGGGGEGGGGGG7FGGGFCGGFGFGGGGFGGGGGGC@:BCEGAEFGGGGG@FGGGGGFFFFEFG<ECDGFGGBFGGGDCFFFGF?FGG98AEGGGFGGGGGGGGGGGGGGGFGGGGGGGFGG?CGG7DFGFFFFGG5CF;8=88CFDGGFGB:B>2@27>>D5=>597CF(:32;<CC>>;0:FDD1187(13>8<>><<<AFFA<>97-((,4??(462C?76:A0)65
@M04650:207:000000000-C238N:1:1101:22267:9748 2:N:0:19
GGCCTACCGGGGTTTCTAATCCTGTTTGCTCCCCACGCTTTCGCACCTGCGCGTCAGTCTTTGTCCAGGGGGCCGCCTTCGCCACCGGTATTCCTCCAGATCTCTCCGCATGTCACCGCTACACCTGGAATTCTACCACCCTCTACAAGACTCTAGCTGGACAGCTTTAAATGCAATTCCCAGGTTGAGCCCGGGGCTTTCACATCTAACTTATCCAACCGCCTGCGTTCGCTTTACGCCCAGTAGTTCCTATCAACGCTTGCACCCTCCGTCTTACCGCGTCGGCTGGCACGGGTGTAGC
+
6B-A@FG,6:+@@@FCF<FEGF96F6FEGAFF@BF@EGCF<EEEGC7AE,@+FCE7@<6CC9FFGG,,,,@C+CFD+:@=FEGCEG7FFEFCDGDAEEE,C4@,@,?::+B4CFCADFDGDFCC8DE,,BFCFFG9=,3<8CFFGAE,81DF8D,,7,@D>CC5,7,@;@C;7<9?CC,,=>E*7,>:,,?*?55=D)*+7+>@A7>+;CC7<FC+8;+/4D;?<@()(1496:.6/,*/24830*6579*).*2)2,2,(4C)763,4-4:(;:2<<274(7((-(46E?6(((((2)))
@M04650:207:000000000-C238N:1:1101:5121:9829 2:N:0:19
GGACTACAGGGGTTTCTAATCCTGTTCGCTACCCACGCTTTCGAGCCTCAGTGTCAGTTACAGACCAGAGAGCCGCTTTCGCCACCGGTGTTCCTCCATATATCTACGCATTTCACCGCTACACATGGAATTCCACTCTCCTCTCCTGCACTCAAGTCTCCCAGTTTCCAATGCACACAATGGTTGAGCCACTGCCTTTTACATCAGACTTAAGAAACCACCTGCGCTCGCTTTACGCCCAATAAATCCGGACAACGCTTGGGACCTACGTATTACCGCGGCTGCTGGCACGTAGTTAGCC
+
CCCCCGGGGGGGGGGGGGGGGGGGGGGGGGGGGGGGGGGGGGGGGGGGGGGGGGGGGFFGGGGGGGGGGGGGFGGGFGGGGGGGGGGGGGGGGGGGGGGGGGGFGGGGGGGGGGGGGGGGGGGGGGGGGFGGGGGAADFGGGGFGGGGGGGFGGCGGGFGGGGGFFGGFGGGGGGGGGG?CFG;CGGFEFFGGGGGGFFGGFGFFGFFFGFF@GGGF@GGF>:B:@2?@D>DFFFEFFGEG;@3FGFFGFFDFF4?G93??6<<FG??FFF>A6AFCD9>>;>6<:>BFF2*(.2<4:)4.
@M04650:207:000000000-C238N:1:1101:10667:9841 2:N:0:19
GGACTACCGGGGTTTCTAATCCTGTTTGCTCCCCACGCTTTCGAGCCTCAGTGTCAGTTACAGGCCAGAGAGCCGCTTTCGCCTCCGGTGTTCCTCCATATATCTACGCATTTCACCGCTACACATGGAATTCCACTCTCCTCTCCTGCACTCAAGTCTCCCAGTTTCCAATGCACACAATGGTTGAGCCACTGCCTTTTACATCAGACTTAAGAAACCACCTGCGCTCGCTTTACGCCCAATAAATCCGGACAACGCTGGGGACCTACGTATTACCGCGGGTGCTGGCACGTAGTTAGCC
+
CCCCCGGGGGGGGGGGGGGGGGGGGGGGGGGGGGGGCFGGGGGGGGGGGGFGGGGGGFGGGFGGGGGGGGGGGGGGGGGGGGGDGGGGEFGGGGGGGGGGGGGGGGGGDEGGGFGGGGGGGGGGGGGGGGGGGGGGGGGGGGGFFGGGGGGFGGFGGGDFGGGGGGGGAFGGGGGGGGGCFGFAF:487DCE?9<EGGGG7AGFF7?AEGFGFFFGFB8CBGB=::2?@CB?DCFFEDEFGFF;FGFF4>BFBEGFC><<(49<GE<?2<?BAFFDA94,4(-407<7?6<7<0.4)+-)5
@M04650:207:000000000-C238N:1:1101:17519:9853 2:N:0:19
GGACTACCGGGGTTTCTAATCCTGTTTGCTCCCCACGCTTTCGCACCTGAGCGTCAGTCTTTGTCCAGGGGGCCGCCTTCGCCACCGGTATTCCTCCAGATCTCTACGCATTTCACCGCTACACCTGGAATTCTACCCCCCTCTACAAGACTCTAGCTGGACAGTTTTAAATGCAATTCCCCGGTTGAGCCCGGGGCTTTCACATCTAACTTATCCAACCGCCTGCGTGCGCTTTACGCCCCGTAATTCCGATTAACGCTTGCACCCTCCGTATTACCGCGGCTGCTGGCACGGAGTTAGC
+
CCCCCGGDFGGGG@GGGGGGGGGGGGGGGGGGGGGGGGGGGGGGDGGG8FGGGGGGGGGGDGGGGGGGG7CGGGGGGGGGGGGGG<FGGEFGGGGGGDGFFADFGGGGCGGGGGGGGFEDGGGGGGGGGGGGGD9FE,=@EGGFAFD9EFGFG9B9FAF,8FFGG;D;C>EFCFC,:DGG?,>BFGCGGGGGGDGG:DGGGFGAAG>6CGGG87+;@@F<6D>F,76.1CB>FG@AF0EEE(38C5:2C=?1(7C<>:(262*)9FF<F:9<FGF<FG:093>F;:?:2E<E:(-,4?><6
@M04650:207:000000000-C238N:1:1101:22751:9877 2:N:0:19
GGACTACAGGGGTTTCTAATCCTGTTTGCTCCCCACGCTTTCGCACCTGAGCGTCAGTCTTTGTCCAGGGGGCCGCCTTCGCCACCGGTATTCCTCCAGATCTCTACGCATTTCACCGCTACACCTGGAATTCTACCCCCCTCTACAAGACTCTAGCTGGACAGTTTTAAATGCAATTCCCAGGTTGAGCCCGGGGCTTTCACATCTAACTTATCCAACCGCCTGCGTGCGCTTTACGCCCAGTAATTCCGATTAACGCTTGCACCCTCCGTATTACCGCGGCTGCTGGCACGGAGTTACC
+
CCCCCGGGGGGGGGGGGGGGGGGGGGGGGGGGGGGGGGGGGGGGGGGGGGGGGGGGGGGGGGGGGGGGGGGGGGGGGGGGGGGGGGGGGGGGGGGGGGGGGGGGGGGGGGGGGGGGGGGGGGGGGGGGGGFGGGGGGGGGGGGFGGGGGGGFGGFGGGGGGGGGGGFCFGGGGGGGGGGGGGGGGGGGGGGGGGEGGGGGGFGFFGGFF7FGEGGGF8CDFGFFFFB;4DFFFGFFF?GGGBFFGFDFGFF0:>C>G81:(6D<4C?BF<96:GF>FFBBFBFBFFFF(C7C?>>9886).
@M04650:207:000000000-C238N:1:1101:13663:9883 2:N:0:19
GGACTACTAGGGTTTCTAATCCTTTTTGCTCCCCACGCTTTCGAGCCTCAGTGTCAGTTACAGGCCAGAGAGCCGCTTTCGCCTCCGGTGTTCCTCCATATATCTACGCATTTCACCGCTACACATGGAATTCCACTCTCCTCTCCTGCACTCAAGTCTCCCAGTTTCCAATGCACACAATGGTTGAGCCACTGCCTGTTACATCAGACTGAAGAAACCACCTGCGCTCGCTTTACGCCCAATAAATCCGGACAACGCTTGGGACCTACGTATTACCGCGGCTGCTGGTACGTAGTTAGCC
+
CCCCCGGGGGGGGGGGGGGGGGGGGGGGGGGGGGGGGGGGGGGGGGGGGGGGGGGGGGGGGGGGGGGGGGGGGGDGGGGGGGGGGGGGGGGGGGGGGGGGGGGGGGGGDGGGGGGGGDEDEGGGGGGGFEFFFGGGDGFGFGGFGGGGGCC0@=FFDGGGGGFGGGGGGGFG=:DEFFG6=FGGGGG,@ECF79EGF8@ACFC7;CFF@F*;@?FGFDCFFGFF=EFAA<B==AFC>=:FE?18FGFE4>>((5<352173<F?FG?24?F<>FBAC796>>B11))((+.:2742:+-:?
@M04650:207:000000000-C238N:1:1101:23656:9890 2:N:0:19
GGACTACACGGGTATCTAATCCTGTTTGCTCCCCACGCTTTCGCACCTGAGCGTCAGTCTTTGTCCAGGGGGCCGCCTTCGCCACCGGTATTCCTCCAGATCTCTACGCATTTCACCGCTACACCTGGAATTCTACCCCCCTCTACAAGACTCTAGCTGGACAGTTTTAAATGCAATTCCCAGGTTGAGCCCGGGGCTTTCACATCTAACTTATCCAACCGCCTGCGTGCGCTTTACGCCCAGTAATTCCGATTAACGCTTGCACCCTCCGTATTACCGCGGCTGCTGGCACGGAGTTAGC
+
CCCCCGGGGGGGGGGGGGGGGGGGGGGGGGGGGGGGGGGGGGGGGGGFGFGGGGGGGGGGGGGGGGGGGGGGGGGGGGGGGGGGGGGGGGGGGGGGGGGGGGGGGGGGGGGGGGGGGGGGGGGGGGGGGGGGGGGGGGGGGGGFGGGGGGGFGGGGGGGGGGGGFGGGGGFGGGGGGGGGGGGGGGG6FFGGGGDGGGGGGFGFFGGFEGGFAFGGFFGGFGFFDFFFFDF>7EFB=1E>818?CFAAGFF0:@D27:>:42<<GGFBFF;1(;:>GD0499>0;???(5(<6>((,;:<9
@M04650:207:000000000-C238N:1:1101:28389:9929 2:N:0:19
GGACTACTGGGGTTTCTAATCCTGTTTGCTCCCCACGCTTTCGAGACTCAGTGTCAGTTACAGGCCAGAGAGCCGCTTTCGCCTCCGGTGTTCCTCCATATATCTACGCATTTCACCGCTACACATGGAATTCCACTCTCCTCTCCTGCCCTCAAGTCTCCCAGTTTCAAATGCACACAATGGTTGAGCCACTGCCTTTTACATCAGCCTTAAGAAACCACCTGCGCTCGCTTTACGCCCAATAAATCCGGACAACGCTTGGGCCCTACGTATAACGCCGCTGCATGGCCCGCAGTTGGCC
+
CCCCCGGF@FFGFG;,;EE@FDFAFFAE9<FGG,FB::FGD97F6,+C,;@;C,,6CCE9CAF<DECGG<<FF@CGGGGE@E@,F<F77>FFGA,ABF<5@E;A;4C,+,B=<<EFG44++@4,,AF,B=FEGD9E=FDCFC8DFEE,,,>06@@AFF,,DA,,DFDE,@EA+,6=,6+62>DG=+33@83:,,@;CFGA?A;115**3C890+5=*)3?);:479A4))/6B/+426B*<256FFC?65.61>*33(/,=1*(1:?((,44<+-6*/--((-(())(.+(2((-:)+(5,
@M04650:207:000000000-C238N:1:1101:5599:9944 2:N:0:19
GGACTACTCGGGTTTCTAATCCTGTTTGCTCCCCACGCTTTCGAGCCTCAGCGTCAGTTACAGTCCAGAGAGTCGCCTTCGCCACTGGTGTTCTTCCTAATCTCTACGCATTTCACCGCTACACTAGGAACTCCACTCTCCTCTCCTGCACTCTAGATCACCAGTTTGGGATGCAGCTCCCAAGTTGAGCCCGGGTCTTTCACATCCCACTTAATCATCCGCCTCCGCTCGCTTTACGCCCAGTAAATCCGGATAACGCTCGCCACCTACGTATTACCGCGGCTGCTGGCACGTAGTTAGC
+
ACCCCFG,,CEGGGGGGGGGGGFGFG,CFF<C@F<@FGGGGGGCACGGDGFGGGGEGFEFFDFEEGGD9EFG,CC7FCGGGGGGDGCFGEF:FAEFC?9?F9C=EGFCGEEEFF<FGG>>GFFG94C,<9,=FCFFAF,AE+@96E9,AAEFCAFFFF,@EFGDFFG;>+638@D8D8DD68DDFG9,@EFFGGGC5*FFFFGFFGGA:FCGE=:2+:CFFGF=)/585D2>@5A98<GGG14=DG?CCA)9?)8>CDFF26D>3EB0(4:B?F:A7F<9>9>0>:077E1C((,((36<4
@M04650:207:000000000-C238N:1:1101:6806:9945 2:N:0:19
GGACTACACGGGTATCTAATCCCGTTTGCTCCCCACGCTTTCGCACCTCAGCGTCAGTCTTTGTCCAGGGGGCCGCCTTCGCCACCGGTATTCCTCCAGATCTCTACGCATTTCACCGCTACACCTGGAATTCTACCCCCCTCTACAAAACTCACGCTGTCCAGTTTTAAATGCAATTCCCTGGTTGAGCCCGGGGCTTTCACATCTAACTTATCCAACCGCCTGCGTGCGCTTTACGCCCAGTAATTCCGATTAACGCTTGCACCCTCCGTATTACCGCGGCTGCTGGCACGGAGTTAGC
+
CCCCCGG8CFGGGGGGGGGGGG8CGGGGGGGGGG8@FEFGGGGG7FGG8FEGCFGG7F,C,,CFGGCEC,+CFGGGGGGGGGGGGGGGG:@FGGGGGGGD@,@FGEFGGGGGGGGGGGGDGGGGGGGFFGGGGFEGGGFFEDGF8F;,,,4;E,,@C5B*,7=?F;<,D>E9BFA9CCEC2,6DF:*<FGF555=CDGGGGFGFFGG6CGGF<7:DA@FGFGBFFF9)2D(69EF9FBGED63>FF<<FFF2,)9):19<2<G)7C?(3<6?:F:<GD?;>B9(-4?BBG:EB>((-;)56
@M04650:207:000000000-C238N:1:1101:4636:9979 2:N:0:19
GGACTACAAGGGTATCTAATCCTGTTTGCTCCCCACGCTTTCGCACCTGAGCGTCAGTCTTTGTCCAGGGGGCCGCCTTCGCCACCGGTATTCCTCCAGATCTCTACGCATTTCACCGCTACACCTGGAATTCTACCCCCCTCTACAAGACTCTAGCTGGACAGTTTTAAATGCAATTCCCAGGTTGAGCCCGGGGCTTTCACATCTAACTTATCCAACCGCCTGCGTGCGCTTTACGCCCAGTAATTCCGCTTAACGCTTGCACCCTCCGTATTACCGCGGCTTCTGGCACGGAGTTAGC
+
CCCCCGGGGGGGGGGGGGGGGGADFGGGGGGGGGGGGGGGGGGGGGGEEFFGGGGGG@FFGGGGGGFFGGGGGGGGGGDGGGGGGGGGCGGGGGGGGFGGFGDFGGGGG:CEGGGGFGGGGGGGGGGGGGAFGGGGGGFGEGGFGGGGGGGFGGGGGGGFGGGGFFFGGFFGD9<CGGGG9F8DFF6CGGGFEDEGGDGGGFGFFG>F3:CG8@CFFFGC6D@<<FBD?G9>>=><FFGGGF??C*6):@)(3<D9F<BF60*27C:1:?01:FBFGF69>6>B(.4<)<20(9(23CAAA
@M04650:207:000000000-C238N:1:1101:14163:9987 2:N:0:19
GGCTACAAGGTTTCTAATCCTGTTTGCTCCCCACGCTTTCGAGCCTCAGTGTCAGTTACAGGCCAGAGAGCCGCTTTCGCCTCCGGTGTTCCTCCATATATCTACGCATTTCACCGCTACACATGGAATTCCACTCTCCTCTCCTGCACTCAAGTCTCCCAGTTTCCAATGCACACAATGGTTGAGCCACTGCCTTTTACATCAGACTTAAGAAACCACCTGCGCTCGCTTTACGCCCAATAAATCCGGACAACGCTTGGGACCTACGTATTACCGCGGCTGCTGGCACGTAGTTAGCCGT
+
CCCCCGGGGGDGGGGGGGGGGGGGGGGGGGGGGGGGFGGGGFGGGGGGGGGGGAEFGGGGDGGGGGGGGGGGGGGGGGGGGGGGGGGGGGGGGGGGGGGGFGGGGGGGEGGGGGGGGEGDFGGFGGGGGGGGGGGGGGGGGGGBFFGGGGGFFGEEFFEGGFFFFGDGGGGGGGGGGFFGGGGECFDD?FGGGGGGGGCGF7;FF6CFFGGG8CGGFFGGFFD>BAAEA5>DFGFFB@G@C@3C@FFFGDFFFFD><?DDF;F:DGB?B2<?BGFFGG19>>?B:::14:?7::-)6<:B(
@M04650:207:000000000-C238N:1:1101:24813:9992 2:N:0:19
GGACTACAAGGGTATCTAATCCTGTTTGCTCCCCACGCTTTCGAGCCTCAGTGTCAGTTACAGGCCAGAGAGCCGCTTTCGCCTCCGGTGTTCCTCCATATATCTACGCATTTCACCGCTACACATGGAATTCCACTCTCCTCTCCTGCACTCAAGTCTCCCAGTTTCCAATGCACACAATGGTTGAGCCACTGCCTTTTACATCAGACTTAAGAAACCACCTGCGCTCGCTTTACGCCCAATAAATCCGGACAACGCTTGGGACCTACGTATTACCGCGGCTGCTGGCACGTAGTTAGCC
+
CCCCCFGGGGFGGGFGGGGGGGGGGGGGGGGGGGGGGGGGGGGGGGGGGFGGGGGGGGGGGGGGGGGGGGGGGGGGGG7FFGGCEGGGGGGGGG8EFGGFFFGGFGGGGGDGGFFFGGGGGGGGGGGFFFEFCFCCFGGGGFGFGGGGFGGFG?FGGGGGGGGGGGFGGDGGCF8FGGGDGGG9CFCFFGGGFFGGGGGGFFDFFGG>@7?F=CG>AC67)@>@BE=@7D>=B=@45=GEFF3@7FFFDEE03);1C1(18(9:CC?246<):849996((3((4:BFF*55..80<+448
@M04650:207:000000000-C238N:1:1101:24363:10023 2:N:0:19
GGACTACAGGGGTTTCTAATCCTGTTTGCTCCCCACGCTTTCGCACCTGAGCGTCAGTCTTTGTCCAGGGGGCCGCCTTCGCCACCGGTATTCCTCCAGATCTCTACGCATTTCACCGCTACACCTGGAATTCTACCCCCCTCTACAAGACTCTAGCTGGACAGTTTTAAATGCAATTCCCAGGTTGAGCCCGGGGCTTTCACATCTAACTTATCCAACCGCCTGCGTGCGCTTTACGCCCAGTAATTCCGATTAACGCTTGCACCCTCCGTATTACCGCGGCGGCTGGCACGGAGTTAGC
+
CCCCCGGGGGGGGGGGGGGGGGGGGGGGGGGGGGGGGGGGGGGGGGGGGGGGGGGGGFGGGGGGGGGGGGGGGGGGGGGGGGGGGGGGGGGGGGGGGGGGGGGGGGGGGGGEGGGGGGGGGGGGGGGGFGGGFGGGGFGGGGGFGGGGGGGFGGGGGGG6DFFGFEFGGGGGGGGFFGACEGGGGGFGGGGFGGCC<DFCFFGF6CC=;F@C8CCC7;EDFGB@<FFB:GF>0:@FFBCEC?BFGFBFG?FFFEGFFB((4<GB4?:?BFFFBGFFGF?6>9(((-176E104(,-48:A)
@M04650:207:000000000-C238N:1:1101:27776:10029 2:N:0:19
GGACTACCGGGGTTTCTAATCCTGTTTGCTCCCCACGCTTTCGAGCCTCAGTGTCAGTTACAGGCCAGAGAGCCGCTTTCGCCTCCGGTGTTCCTCCATATATCTACGCATTTCACCGCTACACATGGAATTCCACTCTCCTCTCCTGCACTCAAGTCTCCCAGTTTCCAATGCACACAATGGTTGAGCCACGGCCTTTTCCATCAGACTTAAGAAACCACCTGAGCTCGCTTTACGCCCAATAAATCCGGACAAAGCTTGGGACCTACGTATTACCGCGGCTGCTGGCACGTAGTTAGCC
+
CCCCCGGGGGGGGCGGGGGGGGFFFGGGGGGGGGFEGGGGGGGGGG:FGGGGGGGGGGGDGGGFGGGGGGGGGGGGBFFGGGGEGGGGGEG7?EFGGF9BFGGGGGGGEGGDFFGGGGGGGGGGGCDFFGDGG9DGFFFGGGEDGGGGFFFFGGGFFGA=DGGG=ECEGGFAFFG8DGEF:F6,@>CCCC,,*4CCC;FG+9D99*99;7FFEGCFA:CGB4:;(;5@)1(-3=AC>@GC<;D;GGFEGFFF0)>(245>?(1(2C?)438396640*,4499><?77:74::0,,436>5
@M04650:207:000000000-C238N:1:1101:10520:10075 2:N:0:19
GGACTACCCGGGTTTCTAATCCTGTTTGCTCCCCACGCTTTCGAGCCTCAGTGTCAGTTACAGGCCAGAGAGCCGCTTTCGCCTCCGGTGTTCCTCCATATATCTACGCATTTCACCGCTACACATGGAATTCCACTCTCCTCTCCTGCACTCAAGTCTCCAAGTTTCCAATGCACACAATGGTTGAGCCACTGCCTTTTACATCAGACTTAAGAAACCACCTGCGCTCGCTTTACGCCCAATAAATCCGGACAACGCTTGGGACCTACGTATTACCGCGGCTGCTGGCATGTAGTTAGCC
+
CCC<8@FEC7@FFGGGGGFEEGEEFGGEE<FGCEFFGGGEFEF@FCFDEGGGGGGGEEFFCF,@F:CFGGGGFFGE@@==F@F:6AFC>C,CFGDFC,BFGFFC9AE?4?F7AEF@<FGGGGGGFEFFF@B=FDCEFFD@FDF9?GGFG88?C8,=;3@==,=EGF:DFCACD=DFA6==D9D==F8DFDGE<CG7;FGGG>F6<:*6>FGGC>D8;=@>27:5@9)89C(5>=FC4>:<F?D3FD65*)),(8/6C6(14(96**,)4128<?<5<914(((4??B>1*)::)6>204).
@M04650:207:000000000-C238N:1:1101:27844:10090 2:N:0:19
GGACTACTCAGGTATCTAATCCTGTTCGCTACCCACGCTTTCGAGCCTCAGTGTCAGTTACAGACCAGAGAGCCGCCTTCGCCACCGGTATTCCTCCAGATCTCTACGCATTTCACCGCTACACCTGGAATTCTACCCCCCTCTACAAGACTCTAGCTGGACAGTTTTAAATGCAATTCCCAGGTTGAGCCCGGGGCTTTCACATCTAACTTATCCAACCGCCTGCGTGCGCTTTACGCCCAGTAATTCCGATTAAAGCTTGCACCCTCCGTATTACCGCGGCTGCTGGCACGGAGTTAGC
+
CCCCCFGGGAFGGGGGGGGGGGGGGGGG>EGGGCGGGGGGGGGGGECFGGGGGFAFGFFGGGGFGDFFGGGGGGGDGDGGGGBBFGGGFGGGGGGGGGGF9FGGGGAC@CFEGGFGFGGDB=EEGGGGGGGGGGGFDGGG7CEBFEGGGFFFGGGGGGGFGGGGCDEFDEGGFDAEFGGGGGGGFGGGGG7@EGGGDDCFG3>AFCFA;FFFEFGGFECGBGBD?FFFFD>BFE>C6;CC?28:DG<DC??6:DGF7-))6:C>CC?18:018@?<+:449;B>BF::?E(28>;FF*)-6
@M04650:207:000000000-C238N:1:1101:27929:10094 2:N:0:19
GGACTACTGGGGTATCTAATCCTGTTTGCTCCCCACGCTTTCGCACCTGAGCGTCAGTCTTTGTCCAGGGGGCCGCCTTCGCCACCGGTATTCCTCCAGATCTCTACGCATTTCACCGCTACACCTGGAATTCTACCCCCCTCTACAAGACTCTAGCTGGACAGTTTTAAATGCAATTCCCAGGTTGAGCCCGGGGCTTTCACATCTAACTTATCCAACCGCCTGCGTGCGCTTTACGCCCAGTAATTCCGATTAACGCTTGCACCCGCCGTATTCCCGCGGCTGCTGGCACGGAGTTAGC
+
CCCCCGGGFGGGGGGGGGGGGGGGGGGGGGGGGGGGGGGGGGGGGGGGFGGGGGGGGG<E6<EFGGGGGGDGG7FEGGGGGGGG7EFGEGGGGGGGGFCGGFGGGGGGCGGGGGGGGGGGGGGG@FGGGGGGG9DAEFFGGGGFCFGD<@FBGCGGGCGGGGGGFCGGDEF,?FAF;FF;9EGGGDGGGFGGGDEEDGGFGFG>AC7=;FG7=F7+1;EC9GFFFF>A:5-,4C36@BGED<<(:C99DFF?18/<7:70::92682((-4(4E?)<D33>;1-((.47C0<2((-(0-.-
@M04650:207:000000000-C238N:1:1101:23747:10104 2:N:0:19
GGACTACACGGGTTTCTAATCCTGTTTGCTCCCCACGCTTTCGCACCTGAGCGTCAGTCTTTGTCCAGGGGGCCGCCTTCGCCACCGGTATTCCTCCAGATCTCTACGCATTTCACCGCTACACCTGGAATTCTACCCCCCTCTACAAGACTCTAGCTGGACAGTTTTAAATGCAATTCCCAGGTTGAGCCCGGGGCTTTCACATCTAACTTATCCAACCGCCTGCGTGCGCTTTACGCCCAGTAATTCCGATTAACGCTTGCACCCTCCGTATTACCGCGGCTGCTGGCACGGAGTTAGC
+
CCCCCGGGGGGGGGGGGGGGGGGGGGGGGGGGGGGGGGGGGGGGGGGGGGGGGGGGGGGGGGGGGGGGGGGGGGGGGGGGGGGGGGGGGGGGGGGGGGGGGGGGGGGGGGGGGGGGGGGGGGGGGGGGGGGGGGGGGGGGGGGFGGGGGGGFGGGGGGGGGGGGCG7EGFGGGGGGGGGGGGGGGGGGGGGGGDGGGGGGGFGFFGGFCGGGFGGGFFGG>GBFFFFDBGFF;GF<FBGGGFFBGDAFGFF:2>GBGFBB6?GFGGF??F9?1C:DGGFFFFFF9B?:BGFG1>02<F<A<
@M04650:207:000000000-C238N:1:1101:17837:10123 2:N:0:19
GGACTACCCGGGTTTCTAATCCTGTTTGCTCCCCACGCTTTCGCACCTGAGCGTCAGTCTTTGTCCAGGGGGCCGCCTTCGCCACCGGTATTCCTCCAGATCTCTACGCATTTCACCGCTACACCTGGAATTCTACCCCCCTCTACAAGACTCTAGCTGGACAGTTTTAAATGCAATTCCCAGGTTGAGCCCGGGGCTTTCACATCTAACTTATCCAACCGCCTGCGTGCGCTTTACGCCCAGTAATTCCGATTAACGCTTGCACCCTCCGTATTACCGCGGCTGCTGGCACGGAGTTAGC
+
CCCCCGCEGGGEGGDGGGFFGGGGGFDGGGGGCEGEGGECEGGGGGGGCDGGGGGGGGFGDEFFGFFGFEGGGGGGGGGGGGGGGGGGGGGGGGGGGGGGGGGGGGGGGGGGGGGGGGGGEE9FGGGGGGGFFFFGA>FEGGGF:CGFGFGFGFFFCEE?CGGFFCCFGGGFGGG7FGGFCFGGGGG?CGGFGGGGGGGGGFGFFGDCCFFGF>FGF3CC@G9?6FBB?G>99C@)9?GGGFFFGDD2>FF:B:<<C:>?::FFGG?<0:>:6E?<EG?FBFF>>148:E<F?6(7?C4)6
@M04650:207:000000000-C238N:1:1101:17305:10170 2:N:0:19
GGACTACAAGGGTTTCTAATCCTGTTTGCTCCCCACGCCTTCGCACCTGAGCGTCAGTCTTTGTCCAGGGGGCCGCCTTCGCCACCGGTATTCCTCCAGATCTCTACGCATTTCACCGCTACACCTGGAATTCTACCCCCCTCTACAAGACTCTAGCTGGACAGTTTTAAATGCAATTCCCAGGTTGAGCCCGGGGCTTTCACATCTAACTTATCCAACCGCCTGCGTGCGCTTTACGCCCAGTAATTCCGATTAACGCTTGCACCCTCCGTATTACCGCGGCTGCTGGCACGGCGTTAGC
+
CCCCCGGGGGGGGGGGGGGGGGGGGGGGGGGGGGGGGGGGGGGGGGGGGGGGGGGGGGGGGGGGGGGGGGGGGGGGGGGGGGGGGGGGGGGGGGGGGGGGGGCGGGGGGGGGGGGGGGGGGGGGGGGGGGGGGGFFGGGGGGGFGGGGGFGFGGGGGGGGGFGGFGGGGGGGGCGGGGGFGGGGGGGGGGGGGGGGGGGGGFGFFGCCCFGGFGGGFEGGBGFFFFFE?GFFFGFFB?GGC??:GGFAGFF<0>GFGF;BFFGFGGFFB?FFFF?<CF<9;>>FBBFF?G?E:4(-3C(06
@M04650:207:000000000-C238N:1:1101:29066:10197 2:N:0:19
GGACTACTAGGGTTTCTAATCCTGTTTGCTCCCCACGCTTTCGCACCTGAGCGTCAGTCTTTGTCCAGGGGGCCGCCTTCGCCACCGGTATTCCTCCAGATCTCTACGCATTTCACCGCTACACCTGGAATTCTACCCCCCTCTACAAGACTCTAGCTGGACAGTTTTAAATGCAATTCCCAGGTTGAGCCCGGGGCTTTCACATCTAACTTATCCAACCGCCTGCGTGCGCTTTACGCCCAGTAATTCCGATTAACGCTTGCACCCTCCGTATTACCGCGGCTGCTGGCCCGTCGTTACC
+
CCCCCGGGFGGGGGGGGGGGGGGGGGGFFGFGGGGGGGGGGGGGGGGGGGGGGGGGGGGGGGGGGGEGGGGGGGDGGGGGGGGGDGGGGGGGGGGGG8FGGGFGGGGGGGGGGGGGGDEG7FDGGGGGGGGEFFGGGGGGGGGFAEG8FCFFGGGGGFFCGGGGFGGGGFFGGGDGGGGDGCFGGGGG?DGGDGGGGGGGG>;1+8:+9DGGFFFGFFGG2<61(;9>;DF>BGFFFFGGGFF>FC9<GF406)9AGFFFFFG)CC?F<?;:?G?AGF079B6908??FC0=2((-4>8(.
@M04650:207:000000000-C238N:1:1101:28461:10201 2:N:0:19
GGACTACTGGGGTATCTAATCCTGTTTGCTCCCCACGCTTTCGCACCTGAGCGTCAGTCTTTGTCCAGGGGGCCGCCTTCGCCACCGGTATTCCTCCAGATCTCTACGCATTTCACCGCTACACCTGGAATTCTACCCCCCTCTACAATACTCTAGCTGGACAGTTTTAAATGCAATTCCCAGGTTGAGCCCGGGGCTTTCACATCTAACTTATCCAACTGCCTGCGTGCGCTTTACGCCCGGTAATTCCGATCAACGCTTGCACCCTCCTTATTACCGCGGCTTCTGGCACGGAGTTACC
+
CCCCCFGGGGGGGGGGGGGFFGGGGGGGDGGGGGFGGGGG,EFFFGDFFGGGGFGGGEEFFDFCF,CFGEEGGDGGCECA<@EGGGGGCGGGGGGGGF85EB;=@EGGDGEEFGGGAFGGGGGGFCF8?8,AFF=DF8=>88?DEEDF,@@96EFEFEGDDBF?F,7BDEFBCFCC:8CDE::@FFGFGC@E>EC=C4<FGFGFCGGC4;FG7@F7;;CF8F8@@F9D091(45>590;?899(91:AFF:(8)*5*(-321C?=F6:0(,-:FAAGF?(10209(6-3<7+-(---@)).
@M04650:207:000000000-C238N:1:1101:15318:10202 2:N:0:19
GGACTACCCGGGTATCTAATCCTGTTTGCTCCCCACGCTTTCGAGCCTCAGTGTCAGTTACAGGCCAGAGAGCCGCTTTCGCCTCCGGTGTTCCTCCATATATCTACGCATTTCACCGCTACACATGGAATTCCACTCTCCTCTCCTGCACTCAAGTCTCCCAGTTTCCAATGCACACAATGGTTGAGCCACTGCCTTTTACATCAGACTTAAGAAACCACCTGCGCCCGCTTTACGCCCAATAAATCCGGACAACGCTTGGGACCTAAGTATTACCGCGGCGGCTGGCCCGTAGTTAGCC
+
CCCCCGGGGGGGGGGGGGGGGGGGGGGGGGGGGGGGGGGGGGGGGGGGGGGGGGGGGGGGGGGGGGGGGGGGGGGGFFFGGGGGGGGGGGGGGGGGGGGGGGGGGGGGGGGGGGGGGGGGGGGGGGGGFFFGGGGGGGGGGGGFG8FGGGFFGGGFFEGGGGFGDDGGGGGGGGCFGFGDFF6EACFFGG7@CFGGFFDE>FGFFGGFFFFGFDF7ABGCBC@E5?2)(:@29=B:;@GGG?F@FGEC*=>(.8C@GB0:604:FE?F)366<EA)</1961((41903*,23,48<+-6.
@M04650:207:000000000-C238N:1:1101:24945:10220 2:N:0:19
GGACTACTCGGGTTTCTAATCCTGTTTGCTCCCCACGCTTTCGAGCCTCAGTGTCAGTTACAGGCCAGAGAGCCGCTTTCGCCTCCGGTGTTCCTCCATATATCTACGCATTTCACCGCTACACATGGAATTCCACTCTCCTCTCCTGCACTCAAGTCTCCCAGTTTCCAATGCACACAATGGTTGAGCCACTGCCTTTTACATCAGACTTAAGAAACCACCTGCGCTCGCTTTACGCCCAATAAATCCGGACAACGCTTGGGACCTACGTATTACCGCGGCTGCTGGCACGTAGTTAGCC
+
CCCCCGGAFFDGG@FGGGGGGGGGGGAFGGGGGEFBFGDGGGGGGGGGGFGFGGGGGGGGGGGGGGGGGCGGGGGGDCGFGGGGGCFGGG?FD<;FGGGGGGFGGEFGFGGDEGCFFGGGGGFDFGGGGFEEGFFGGCAFFFGFGGGGFGFFGCDF==9EDFDGGGFG9FEFDGAAFGEFGGFGGCCFG,>AEF6FGFGFFAEBFGGFF>FG88F+?=8FDGDFDA4/>555(7@4?98:<1(67C<?;B>@1:C797114:9:CEB?FFFFF<<2:*(--439<FF03687?2:359:A?
@M04650:207:000000000-C238N:1:1101:21236:10230 2:N:0:19
GGACTACTGGGGTTTCTAATCCTGTTTGCTCCCCACGCTTTCGCACCTGAGCGTCAGTCTTTGTCCAGGGGGCCGCCTTCGCCACCGGTATTCCTCCAGATCTCTACGCATTTCACCGCTACACCTGGAATTCTACCCCCCTCTACAAGACTCTAGCTGGACAGTTTTAAATGCAATTCCCAGGTTGAGCCCGGGGCTTTCACATCTAACTTATCCAACCGCCTGCGTGCGCTTTACGCCCAGTAATTCCGATTAACGCTTGCACCCTCCGTATTACCGCGGCTGCTGGCACGGCGTTAGC
+
CCCCCGGGGGGGGGGGGGGGGGGGGGGGGGGGGGGGGGGGGGGGGGGGGFGGGGGGGGGGGGGGGGGGGGGGGGGGGGGGGGGGGGGGGGGGGGGGGGGFGGGGGGGGDGGGGGGGGGGGGGGGGCGGGGGGGGGGFFGGGGGFGGGGGGGFGGGGGFCFFGGGGFGGFGGGGCCFFGGEGGGGGGGGFGGGGGGGGGGGGFGFFFGFEGGGFGGGFFGGFG@07AB>?C09>EF>F?GEG??>GGFAGFF?:D5AFBFF<0C?GGFFFB9:?C:AG>,37((-9?:0(=8F04((4:((6
@M04650:207:000000000-C238N:1:1101:23069:10243 2:N:0:19
GGACTACCAGGGTATCTAATCCTGTTTGCTCCCCACGCTTTCGCACCTGAGCGTCAGTCTTTGTCCAGGGGGCCGCCTTCGCCACCGGTATTCCTCCAGATCTCTACGCATTTCACCGCTACACCTGGAATTCTACCCCCCTCTACAAGACTCTAGCTGGACAGTTTTAAATGCAATTCCCAGGTTGAGCCCGGGGCTTTCACATCTAACTTATCCAACCGCCTGCGTGCGCTTTACGCCCAGTAATTCCGATTAACGCTTGCACCCTCCGGATTACCGCGGCTGCTGGCACGGAGTTAGC
+
CCCCCGGGGGGGGGGGGGGGGGFGGDGGGGGGGGGGGGGGGGGEGGGGGGGFGGGGGGGCFCFGGFGGFFGCEGGGGGGFGGGGGGGGGGGGGGGGGFFGGGGDGGGGGEEEFGGGGGGGCFGGAFGGGGGFGGGFFDDEGDGFGGD8>EDDGCEGGGGFGDCF,@;DFGFACCFACCFGC:DGCEG?CFDCEEEGGCFC>FCFF*;A6:7;7+;2;3FC9D;?25950D;F>E;BF?CEG?BBFC4<7@6:0>DAF?>F<6<?FGFBF?(((*(.<:3,4(,436???E???>9(-*64)
@M04650:207:000000000-C238N:1:1101:13271:10254 2:N:0:19
GGACTACCGGGGTTTCTAATCCTGTTTGCTCCCCACGCTTTCGAGCCTCAGTGTCAGTTACAGGCCAGAGAGCCGCTTTCGCCTCCGGTGTTCCTCCATATATCTACGCATTTCACCGCTACACATGGAATTCCACTCTCCTCTCCTGCACTCAAGTCTCCCAGTTTCCAATGCACACAATGGTTGAGCCACTGCCTTTTACATCAGACTTAAGAAACCACCTGCGCTCGCTTTACGCCCAATAAATCCGGACAACGCTTGGGACCTACGTATTACCGCGGCTGCTGGCACGTAGTTAGCC
+
CCC<CGFFEGGGFGGGFGGGGGFGGGDGGGGGGGGGGGGGGGGGGGGGGEGGGGGGGGGGGGGGGGGGGGDFGGGGDCGFGGGDFGGGGGGDFGGGGFGGGGGGGGGGGGEGGGGGGGGGGGGGGGGFFGAFGGGGAFGGCFGFFCFDCGFFGFFCFGGGDFFGGGGGGGFGGGGGGGG8FGGGGGGGGGGGDFGGGGGGDFGFFGGFEGFFAGFGFD,;@DDFFFBDFGFDD5ACDFEGG(6;GGECD5=<BDF(/4:?F6*4<E<,,(.<<<4>99912>B662).::4>?F646<>A?
@M04650:207:000000000-C238N:1:1101:11308:10305 2:N:0:19
GGACTACCAGGGTATCTAATCCTGTTTGCTCCCCACGCTTTCGCACCTGAGCGTCAGTCTTTGTCCAGGGGGCCGCCTTCGCCACCGGTATTCCTCCAGATCTCTACGCATTTCACCGCTACACCTGGAATTCTACCCCCCTCTACAAGACTCTAGCTGGACAGTTTTAAATGCAATTCCCAGGTTGAGCCCGGGGCTTTCACATCTAACTTATCCAACCGCCTGCGTGCGCTTTACGCCCAGTAATTCCGATTAACGCTTGCACCCTCCGTATTACCGCGGCTGCTGGCACGGATTTAGC
+
CCCCCGGGGGGGGGGGGGGGGGGGGGGGGGGGGGGGGGGGGGGGGGGGGGGGGGGGGFFFGGGGGGGGGGGGDGGGGGGGGGGGDGGGGEFGGGGGGGGGGGGGGGGGGGCFGGGGGGGGGGGGGGGGGGGGGGGGGGGGGGGFGGGFDGGFCFGGGGGGGGFGFGGGGFGGGGGGFGGGGGGGGFGF6,?C>EGGGGGCFFGFFFFFEFFGFC@:CFGGFCB;@F9B@CBF6G358(*:C::BCC24D=F61>7<G09??<<2*:?(489:6*:<FC:19B>>F?277C8+39>((36<4
@M04650:207:000000000-C238N:1:1101:13705:10323 2:N:0:19
GGACTACAGGGGTTTCTAATCCTGTTTGCTCCCCACGCTTTCGAGCCTCAGTGTCAGTTACAGGCCAGAGAGCCGCCTTCGCCTTCGGTGTTCCTCCATATATCTACGCATTTCACCGCTACACATGGAATTCCACTCACCTCTCCCGTACTCAAGACTCCCAGTTTCAAATGCACACCATGGTTTAACCACTGCCTTTTACATCAGACCTAAGAAACCACCTGACCCCCCTTTACGCCCAAGTAATTCGGACAACGCTTGGGACCCCACTCTTTACCCGGGCGTGGGCCCGTAGGTTGCC
+
CCCCCGGCEGGGGGGGGGGGGGGGGGDGGGGGGGGGGGGGGGG8FGGGGGGEFGGGGFGGF9,@FBFG@<6F7FGG+CFGGGD,,9=FGEGGGGGGF@<CFCGGGGGG7FGEGFFGG:BDGGGG99=FFGGGGGGG8,,AEGGFGD88,@EFGFGG,,@,@FFGGGGG,EFDGF8E88++,C8><,>,,@>A6,313CFGF*,+++**)3;2)**=*0DC5D)6)*0*))0(04+*)/=F<1(.:C<);)21()2(),(--17(*2(-((((.3))3*439(((((,42A9*(,4-.0(.4
@M04650:207:000000000-C238N:1:1101:20941:10327 2:N:0:19
GGACTACGGGGTATCTAATCCTGTTTGCTCCCCACGCTTTCGCACCTGAGCGTCAGTCTTTGTCCAGGGGGCCGCCTTCGCCACCGGTATTCCTCCAGATCTCTACGCATTTCACCGCTACACCTGGAATTCTACCCCCCTCTACAAGACTCTAGCTGGACAGTTTTAAATGCAATTCCCAGGTTGAGCCCGGGGCTTTCACATCTAACTTATCCAACCGCCTGCGTGCGCTTGACGCCCAGTAATTCCGACTAACGCTTGCACCCTCCGTCTTACCGCGGCTGCTGGCACGCAGTCACCC
+
@9@CCFGGGGGGCEFCF<FFFF@CF9<EFGDFGGGGGGGGGECFCEFGG@FE@FC:9<FG<EG96FFGGGDGCFGGGGGGGECFFGC==F9FGCCECFGEGGGBF=F@:FEA@FFGECE+B=FG@AFFFFEGGFGGFE>FEDGBF9C<FFC?9@AFFGGGGGG@BEFBFDDGFCFFF+@,AB82?FBFG7DEEGDE5C7;>CFFACF+4:+;)+136@CCBGF;DB1>(14(3*8:B6*:/436:D>BG?3(75*./4(-(,>29A:4<11,3*-43*-,,(3((5.(3*<5(((((+).4
@M04650:207:000000000-C238N:1:1101:22545:10336 2:N:0:19
GGACTACCGGGGTATCTAATCCTGTTTGCTCCCCACGCTTTCGCACCTGAGCGTCAGTCTTTGTCCAGGGGGCCGCCTTCGCCACCGGTATTCCTCCAGATCTCTACGCATTTCACCGCTACACCTGGAATTCTACCCCCCTCTACAAGACTCTAGCTGGACAGTTTTAAATGCAATTCCCAGGTTGAGCCCGGGGCTTTCACATCTAACTTATCCAACCGCCTGCGTGCGCTTTACGCCCAGTAATTCCGATTAACGCTTGCACCCTCCGTATTACCGCGGCTGCTGGCACGGAGTTAGC
+
CCCCCGGGGGGGGGGGGGGGGGGGGGGGGGGGGGGGGGGGGGGGGGGGGGGGGGGGGGGGGGGGGGGGGGGGGEGGGGGGGGGGGGGGGGGGGGGFFGGGGGGGGGGGGECFAFGGGGGGGFGGGGGGGGGGGGGGGGGGGGGFGGGGGGGFGGGGGGGGGGGGFGFGGFFGGGGGGGGGGGGGGGGGGGGGGGGGGGGGGFGFFGFA?DGGEFGGFFGC(C@?FFBFFGFFBGFFFFGGEBFFGGFAG?FFF@GFG?9B<?<<FGFBBF>FFC:AGFFFFFFFFF73:C7C?F(41;5A5
@M04650:207:000000000-C238N:1:1101:12646:10338 2:N:0:19
GGACTACTGGGGTATCTAATCCTGTTTGCTCCCCACGCTTTCGCACCTGAGCGTCAGTCTTTGTCCAGGGGGCCGCCTTCGCCACCGGTATTCCTCCAGATCTCTACGCATTTCACCGCTACACCTGGAATTCTACCCCCCTCTACAAGACTCTAGCTGGACAGTTTTAAATGCAATTCCCAGGTTGAGCCCGGGGCTTTCACATCTAACTTATCCAACCGCCTGCGTGCGCTTTACGCCCAGTAATTCCGATTAACGCTTGCACCCTCCGTATTACCGCGGCTGCTGGCACGGCGGTAGC
+
CCCCCGGGGGGGGGGGGGGGGGGGGGGGGGGGGGGGGGGGGGGGGGGFGFGGGGGGGGGGGGGGGGGGGGGGGGGGGGGGGGGGGGGGGGGGGGGGGGGCGGGGGGGGGFEEGGGGGGGGGGGGGGGGGGGGGGGGFFGGGCGFGGGF9EGFCECEGGGFGGGG@FGCGGGGGGGGFGGGGGDGGGGDGGGGGEGGGGFFGFGF=FGFCFFD<@FDFFGGFGFDFFBB<GFFF5>AFFGGGF62*:2:F=)40>CAG(4<??D278:<B?;B0C06EG69(4(-7?:02=(<2>(4(24:4
@M04650:207:000000000-C238N:1:1101:25231:10363 2:N:0:19
GGACTACACGGGTATCTAATCCTGTTTGCTCCCCACGCTTTCGAGCCTCAGTGTCAGTTACAGGCCAGAGAGCCGCTTTCGCCTCCGGTGTTCCTCCATATATCTACGCATTTCACCGCTACACATGGAATTCCACTCTCCTCTCCTGCACTCAAGTCTCCCATTTTCCATGCCAACCAAGGGTTGACCCCCGCCCTTTTCATCCGACTTTAAAAACCAACCGCGCTCCCCTTTCGCCCCATTAAACCCGGCCACCCCTGGGAACCTCCTATTTCCCCTCCTCGCTGGACGTAGTTTGGCC
+
CCCCCGGGGGGGGGGGGGGGGGGGGGGGGGGGGGGGGGGGGGGGGGGGGGGGGGGGGGGGGGGGGGGGGGFEGGGGGGGGGGGGGGGGGGGGGGGGGFGGGGGGGGGGGGGGGGGGGGGGGEGGGGFGFCFGGGGGGGGGGGGFGGGGGGGFGFGGGGGGG,,,CE,3>E,C+7,,++++,3+8,+,,@,+117E*;CG?EC,34*3:):+=7+=F59,/8*(((0(0(*,6=++(03C*;().0*).*8)((7*(*(3:2:*(9*,((()).+-.+2(((((-,(-((2(*,((.)2,5)
@M04650:207:000000000-C238N:1:1101:12376:10367 2:N:0:19
GGACTACACGGGTTTCTAATCCTGTTTGCTCCCCACGCTTTCGCACCTGAGCGTCAGTCTTTGTCCAGGGGGCCGCCTTCGCCACCGGTATTCCTCCAGATCTCTACGCATTTCACCGCTACACCTGGAATTCTACCCCCCTCTACACGACTCTAGCTGGACAGTTTTAAATGCAATTCCCAGGTTGAGCCCGGGGCTTTCACATCTAACTTACCCAACCGCCTGCGTGCGCTTTACGCCCAGTAATTCCGATTAACGCTTGCACCCTCCGTATTACCGCGGCTGCTGTCACTGATTTAGC
+
CCCCCGGGFEGGGGGGGGGGGGGGFGGGGGGGFGFGDGGEGCGGGGDFGGGGGGDGGGGGFFGGGGGGGGGGGEGGGGDFGGGGGGGGGDFFGG8<FGFGCACEEDGGGGG:FFGGEFED+@EGF?FCFEDFFDF<AF=FGGGFFGG,>?EFEGFGGGGG@G9CF;ACGGGGGDGGCCEFGGFGGGGGGGGGGDEGGGCFG=FACFC8EGGG@+*;A;=<1>9?B4974<99>C>>FFGGE?FB*::<FB)-43CAGFF<<B*<CF?BFB6??67-9:80((0490)2)<20).))-36).
@M04650:207:000000000-C238N:1:1101:12596:10387 2:N:0:19
GGACTACCCGGGTATCTAATCCTGTTTGCTCCCCACGCTTTCGAGCCTCAGTGTCAGTTACAGGCCAGAGAGCCGCTTTCGCCTCCGGTGTTCCTCCATATATCTACGCATTTCACCGCTACACATGGAATTCCACTCTCCTCTCCTGCACTCAAGTCTCCCAGTTTCCAATGCACACAATGGTCGAGCCACTGCCTTTTACATCAGACTTAAGAAACCACCTGCGCTCGCTTTACGCCCAATAAATCCGGACAACGCTTGTGACCTACGCATTACCGCGGCTGCTGGCCCGTAGTTTGAC
+
CCCCCFGGD:FFEGGGGCFFEGFFGFDGFFCAF@FEEGGGGGGGGGEGDGGFGFGGGGFGG@EECC@FGGGG@FF>C,AFG7F4?FGDFE?CFGFFGG9FGEFG9@FGGGG:FFGE?+6=BFGGG8FFFE,=EFGG88DEDF8DGGGGFGGFGGCDFGCFGGGFAEFEGGGFGGGGGGGFEGGGGG6>EGFG?FD6C@C9CAFAAC*0=7=FEGC+92@D47B:BE=5>72>D5@>5;BE:=147@.70):;9BF2<6-28(94DFAB0<-3-*-4+*400(23(),,,/(12(44<+).)
@M04650:207:000000000-C238N:1:1101:23461:10416 2:N:0:19
GGACTACAGGGGTTTCTAATCCTGTTTGCTCCCCACGCTTTCGAGCCTCAGTGTCAGTTACAGGCCAGAGAGCCGCTTTCGCCTCCGGTGTTCCTCCATATATCTACGCATTTCACCGCTACACATGGAATTCCACTCTCCCCTTCTGCACTCAAGTTCGACAGTTTCCAAAGCATACTATGGTTGAGCCACAGCCTTTAACTTCAGACTTATCAAACCACCTGCGCTCGCTTTACGCCCAATAAATCCGGACAACGCCCGGGACCTACGTATTACCGCGGCTGCTGGCACGTAGTTAGCC
+
CCCCCGGGGGGGGGGGGGGGGGGGGGGGGGGGGGGGGGGGGGGFGGGGGGGGGGGGGGGGGGGGGGGGGGGGGGGGGGGGGGGGGGGGGGGGGGGGGGGGGGGFGGGGGGGGGGGGGGGGGEGGFFGGFGGGGGGGFFGGGGGFCGGGGGGFGGGGCEGGGGEGGGGG,6C>DFGGGGG8EGGGGGGFDF?E7FDGGGGGCFCAACFFEDFC=@CDFFG>4DB=BB2)6D@>BGA*8;E@C=13:C5)>5>29DG(/3(,12<1<EF)4??BFFDFF3(,4(49?FFF<*5E:331>?<23
@M04650:207:000000000-C238N:1:1101:11916:10431 2:N:0:19
GGACTACCAGGGTATCTAATCCTGTTTGATCCCCACGCTTTCGAGCCTCAGTGTCAGTTACAGGCCAGAGAGCCGCTTTCGCCTCCGGTGTTCCTCCATATATCTACGCATTTCACCGCTACACATGGAATTCCACTCTCTTCTCCTGCACTCAAGAATCCCAGTTTCAAATGCACACAATGGTTGAGCCACTGCATTTTACAGCAGACTTAGCAAACCACCTGCGCACGCTTTACACCCAAGAAATCCGGACAACGCTTGGGACCTACGTATTAGCGCGGCTGCTGGCACGTAGTGTGCC
+
CCCCCFGFFGGGG<C@FGF<AFGGAF9C,@,C@FF:CFEGGGG8CG+AFFG@FGGFGGGDEE,C<F@CEA,CF,@F:FGGGG@C@AFG@FGGFFFG88,C9EDFGGCFCGEEGGFFFFGG@FFF::<FFGFGGG=<;8,E,3@CC4E8FFFFGGGG,,63=FFF>E8,,@9,=338=DE8EGC;<>D@EGGG6,4,=C@DD5,*;+5:=F+2*+5801**8<:52?=:4):@25=:+0,*@5((;>36;>B;15F@C0;1;(/(0/,5?<())<:)0/(-((-44:?:?*37(,880+556
@M04650:207:000000000-C238N:1:1101:2931:10445 2:N:0:19
GGACTCAGGGGTTTCTAATCCTGTTTGCTCCCCACGCTTTCGAGCCTCAGTGTCAGGTACAGGCCAGAGAGCCGCTTTCGCCTCCGGTGTTCCTCCATATAACTACGCATTTCACCGCTACACATGGAATTCCACTCTCCTCCCCTGCACTCAAGTCTCCCAGTTTCCAAGGCACACAAGGGTTGAGCCACTGCCTTTTACATCAGACTTAAGAAACCACCTGCGCTCGCGTTACGCCCAATAAATCCGGACAAAGCTTGGGACCTACGTCTTACCGCGGCTGCTGGCGCGTAGTTAGACG
+
CCCCCC@<CFE,@;,CEF<DE6FCAFGGGCGGGC+C7@CFEE8CFG8FCCC,<;CF8FEAFFF<:EDFFG,DFEF+8,<,?F>,EB7+86B9E,=F,,:B,,99DF@CG7BEFEADFE+=6FD9,,AFG?F;FAF9=BF,>8,*=@8FGGDFG8@,C@E>?A?@?AE=FF,8=FFFG8=,;F@EFCC6:8,,@9:,?CDCCB7=<FFA5+=B9@=7*),;7CB25?2?2D((,=)6>68C7(.);1.3C0)(,7*,9))3:<4:D82,48((4+)(*)-(,-4<:)(2(*4/33-)-+).2
@M04650:207:000000000-C238N:1:1101:11495:10447 2:N:0:19
GGACTACCGGGGTATCTAATCCTGTTTGCTCCCCACGCTTTCGCACCTGAGCGTCAGTCTTTGTCCAGGGGGCCGCCTTCGCCACCGGTATTCCTCCAGATCTCTACGCATTTCACCGCTACACCTGGAATTCTACCCCCCTCTACAAGACTCTAGCCTGCCAGTTTCGAATGCAGTTCCCAGGTTGAGCCCGGGGATTTCACATCCGACTTGACAGACCGCCTGCGTGCGCTTTACGCCCAGTAATTCCGATTAACGCTTGCACCCTCCGTATTACCGCGGCTGCTGGCACGGAGTTAGC
+
CCCCCGGGGGGGGGGGGGGGGGGGGGGGGGGGGGGGGGGGGGGGGGGGGGGGGGGGGGGGGGGGFGGGGGGGGGGGGGGGGGGGGGGGGGGGGGGGGGGGGGGGGGGGGGGGGGGGGGG>EGGGGGGGGGGGGGGGFGGGGGGFGGDEF6FFGF99FGGGGGGGGGGGGGGGGGGGGGGDFFFDDDFGGGFGGGEEGGGGGFGFFGFB?DGGEFFFF@GF0C;B?FFB:D>;FGFAFFGGG?FFG><<FF@F?>CFFB6:8?GFGGFF:B;?:C?9E::FB>F>FB?>?E7CB96>::46A
@M04650:207:000000000-C238N:1:1101:4252:10491 2:N:0:19
GGACTACTCGGGTTTCTAATCCTGTTTGCTCCCCACGCTTTCGCACCTGAGCGTCAGTCTTTGTCCAGGGGGCCGCCTTCGCCACCGGTATTCCTCCAGATCTCTACGCATTTCACCGCTACACCTGGAATTCTACCCCCCTCTACAAGACTCTAGCTGGACAGTTTTAAATGCAATTCCCAGGTTGAGCCCGGGGCTTTCACATCTAACTTATCCAACCGCCTGCGTGCGCTTTACGCCCAGTAATTCCGATTAACGCTTGAACCCTCCGTATTACCGCGGCTGCTGGCACGGAGTTAGC
+
CC9CCGGGGGGGGGGGGGGFGGGGGGGGGGGGGGGG7FCGGGGGGGGGGGDFGGGGGGGGGGGGGGGGGGGGGGGGGGGGFGGGGGGGGGGFGGGGGGGGGGGGGGFGGGGGGGGGGGGGGGGFGGGGGGGGGGGFFEDEEGG58EDFGCFA<DG,FGGGFGG?@DAFGBFGFFGCEFGGGGGGGGDGEGGGEGCC5?GFFFGFFFGFEGGCEGGGFEDD6D01=A9DBG>>FCFAF?ECGFFFF>AFGFFFFECBGBFFF0*.9E2:B81868?BGF<>>;BFB?F2:E?<?0048?A<2
@M04650:207:000000000-C238N:1:1101:10023:10512 2:N:0:19
GGACTACAGGGGTTTCTAATCCTGTTTGCTCCCCACGCTTTCGAGCCTCAGTGTCAGTTACAGGCCAGAGAGCCGCTTTCGCCTCCGGTGTTCCTCCATATATCTACGCATTTCACCGCTACACATGGAATTCCACTCTCCTCTCCTGCACTCAAGTCTCCCAGTTTCCAATGCACACAATGGTTGAGCCACTGCCTTTTACATCAGACTTAAGAAACCACCTGCGCTCGCTTTACGCCCAATAAATCCGGACAACGCTTGGGACCTACGTATTACCGCGGCTGCTGCCACGTAGTTAGCC
+
CCCCCGGGGGGGGGGGGGGGGGGGGGGGGGGGGGGGGGGGGGGGGGGGGGGGGGGGGGGGGGGFGGGGGGGGGGGGGGCGGGGGGGGGGGGGGGGGGGGGGGGGGGGGGGGGGGGGGGGGGGGGG:FGFEFGGGGGGGGGGGGFGGFCFFGFGGGFFFGGGGFGFFGGFGGGGGAFGGGCFGFGG@FGCC@CFFGGGGGGGFGFA2;AE>FG@GFGF@8>=>==2BBE>5=D5CFCDFGC@?8;CGFEGF>?@DGFGB2:<3FFGE<B:?,8>G>>?*447;>>0:?).05137((6<448
@M04650:207:000000000-C238N:1:1101:21265:10549 2:N:0:19
GGACTACTGGGGTATCTAATCCTGTTTGCTCCCCACGCTTTCGAGCCTCAGTGTCAGTTACAGGCCAGAGAGCCGCTTTCGCCTCCGGTGTTCCTCCATATATCTACGCATTTCACCGCTACACATGGAATTCCACCCTCCTCTCCTGCACTCAAGTCTCCCAGTTTCCAATGCACCCATTGGGTGAGCCACCACCTTTTAACTCCGACCTAAGAAACCAGCTGCCCCCGCTTTACCGCCAATTAATCCGGACAACCCTTGGGCCCTACGTCTTACCGCGGCTTCTTGCACCTGCTTTAGC
+
CCCCCGGGCGGGG7EGGGGGGGGGGGCFGGGGGGGGGGGGGGG8F:CGGGGEGGGGGGGGEDGFGGGGF8CB7FGGGGGGGGG7F8CG=FGGG,EEG,9FGFDGGGGGGGGGFGGGGDDDGGGG9=AFFFGGGGG9,@6FGGGFGGEF,,8<FGGG79EDAG?FG;DD;FGGGGG9,=+,7;8,@+>8,8,4,,+@95FF+*3497**1*3*:;CCF:F4);3(()()()83;C396(=:<@1)7CE?@=)(-7*(*(.(.(7(*2((.-4((1).<*-(,-4(())..0,*((((.+)).
@M04650:207:000000000-C238N:1:1101:7718:10554 2:N:0:19
GGACTACCAGGGTATCTAATCCTGTTTGCTCCCCACGCTTTCGAGCCTCAGTGTCAGTTACAGGCCAGAGAGCCGCTTTCGCCTCCGGTGTTCCTCCAGATCTCTACGCATTTCACCGCTACACCTGGAATTCTACCCCCCTCTACAAGACTCTAGCCTGCCAGTTTCGAATGCAGTTCCCAGGTTGAGCCCGGGGATTTCACATCCGACTTGACAGACCGCCTGCGTGCGCTTTACGCCCAGTAATTCCGATTAACGCTTGCACCCTCCGTATTACCGCGGCTGCTGGCACGGAGTTAGC
+
CCCCCGGGGGGGGGGGGGGGGGGGGGGGGGGGGGGGGGGGGGGGGGGGGGGGGGGGGGGGGGGGGGGGGGGGGGGGGGGGGGGGGGGGE>FFGGGGGGGGGGGGGGGGGGGGGGGGGGGGGGGGGGGGGGGGGGGGGGG@ECEFFGGGGGGFGGGFGFADEFG?FGFGGGGGFGFCFGGGGGCFFGGGGGGG7EGGDCGGGFGFA>FDFGGGFGGCA@GGBG>FFF;:;C@@BEFCA?GGG08>D:>4??4:B>GFGFFFFFGFFCBF:<FF08(6CFFBF;B>1:22(7(+(-(7:GF96
@M04650:207:000000000-C238N:1:1101:23449:10560 2:N:0:19
GGACTACTCGGGTTTCTAATCCTGTTTGCTCCCCACGCTTTCGAGCCTCAGTGTCAGTTACAGGCCAGAGAGCCGCTTTCGCCTCCGGTGTTCCTCCATATATCTACGCATTTCGCCGCTACACATGGAATTCCACTCTCCTCTCCTGCACTCAAGTCTCCCAGTTTCCAATGCACACAATAGTTGAGCCACTGCCTTTTACATCAGACTTAAGAAACCACCTGCGCTCGCTTTACGCCCAATAAATCCGGACAACGCTTGGGACCTACGTATTACCGCGGCTGCTGGCGCGTAGTTAGCC
+
CCCCCGGGGGGGGGGGGGGGGGGGGGGGGGGGGGGGGGGGGGGGGGGGGFGGGGGGGGGGGGGGGGGGGGGGGGGGGGGGGGGGGGGGGGGGGGGGGGGGGGGGGGGGGGGEGGGFGGGGGGGGDGGGG,EFFFFGGGGGGFFFGGGFGFGFFGGGGGGGGGGFFFF9EFGGGGGGGGGGGGGFFFGGGDFFGGGGGFGGGFGFFGGFFFGGFGGGFFGFFGDEF>=?DGFFDFFFFDE:CD@EFGCF6>>DFFF0D>?BB?FBFG727187<+4)0147>>;9<7?31*-:6(74)+66)
@M04650:207:000000000-C238N:1:1101:23038:10563 2:N:0:19
GGACTACTAGGGTTTCTAATCCTGTTTGCTCCCCACGCTTTCGAGCCTCAGTGTCAGTTACAGGCCAGAGAGCCGCTTTCGCCTCCGGTGTTCCTCCATATATCTACGCATTTCACCGCTACACATGGAATTCCACTCTCCTCTCCTGCACTCAAGTCTCCCAGTTTCCAATGCACACACTGGTTGAGCCACTGCCTTTTACATCAGACTTAAGAAACCACCTGCGCTCGCTTTACGCCCAATAAATCCGGACAACGCTTGGGACCTACGGATTACCGCGGCTGCTGGCAAGTCGTTAGCC
+
CCCCCGGGGGGGGGGGGGGGGGGGGGGGGGGGGGGGGGGGGGGGGGGGGGGGGGFGGGGGGGGGGGGGGGGGGGGGFGGGGGGGGGGGGGGGGGGGGGGGGGGGGGGGGGGGGGGGGGGGGGGGDGGGGFGGGGGGGCFGGGFFGGGGGGGFGGGGFGGGGGGGGGGGGCGGGGGGFGG+8=FGGGFGCG761C6CFGGGFF9;C879=;7:CFGGFFGF>GDFFDFDDDF>DGFF:2EGGFF@FGEFGFF60)9(991;D@535C<B08(,4;2<C5;6(2>1(4:,0*)26)(-32-)4
@M04650:207:000000000-C238N:1:1101:4977:10583 2:N:0:19
GGACTACCCGGGTTTCTAATCCTGTTTGCTCCCCACGCTTTCGAGCCTCCGTGTCAGTTACAGGCCAGAGAGCCGCTTTCGACTCCGGTGTTCCTCCATATATCTACGCATTTCACCGCTACACATGGAATTCCACTCTCCTCTCCTGCACTCAAGTCTCCCAGTTTCCAATGCACACAATGGTTGAGCCACTGCCTTTTACATCAGCCTTAAGACACCACCTGCGCTCGCTTTACGCCCAATAAATCCGGCCACCCCTTGGGACCTACGTTTTACCGCGGCTGCTGGCCCGGTGTTTGCC
+
@9-ACCGFGGEGGGGGFFCEG<FDAFGGGGG@FGFGE@GGFAG@CEFGG,@F@FFGGGFFGGGEGEFGC,<@DG+F:C<FG,8?:FBCG@FFFFDGGGGGGGEGF4,DECG:FGCGG>EC8CEFFF@EFGGGGCDEADCEGF8F?FFGF=FFGGC,3EDF9FD?FGFGGFDFG@EFGGC+,8,@DC88FC7?FE<CGDGGFFCF9CC*3;*;>:C*?BFFFDD)>:(?-29@B?688(*<C?D3*1)72)0(,051*(-31::2C8:<23:((*-497(-(-,90:)4(*4*7(4,8*4)-
@M04650:207:000000000-C238N:1:1101:22566:10616 2:N:0:19
GGACTACCGGGGTTTCTAATCCTGTTTGCTCCCCACGCTTTCGAGCCTCAGTGTCAGTTACAGGCCAGAGAGCCGCTTTCGCCTCCGGTGTTCCTCCATATATCTACGCATTTCACCGCTACACATGGAATTCCACTCTCCTCTCCTGCACTCAAGTCTCCCAGTTTCCAATGCACACAATGGTTGAGCCACTGCCTTTTACATCAGACTTAAGAAACCACCTGCGCTCGCTTTACGCCCAATAAATCCGGACAACGCTTGGGACCTACGTATTACCGCGGCTGCTGGCACGTAGTTAGCC
+
CCCCCGGGGGGGGGGGGGGGGGGGGGGGGGGGGGGGGGGGGGGGGGGGGGGGGGGGGGGGGGGGGGGGGGGGGGGGGGGGGGGGGGGGGGGGGGGGGGGGGGGFGGGGGGGGGGGGGGGGGGGGGGGGFFFGGGGGGGGGGGGFGGGGGGGFGGGFFGGGGGGGGGGG93DFFGGGGGGFGGGGGGGGGEFGGGFGGGGGGFGFFFGFEFCGFGGGFF69>D9>=EBAFGFDBGCFE;CFG@FF=FC?CB3(6A44D;?FF0DBGGF2>??<><A::94799>FB>?0?:,23<14<CA<5
@M04650:207:000000000-C238N:1:1101:5384:10619 2:N:0:19
GGACTACTCGGGTTTCTAATCCTGTTTGCTCCCCACGCTTTCGCACCTGAGCGTCAGTCTTTGGCCAGGGGGCCGCCTTCGCCACCGGTATTCCTCCAGATCTCTACGCATTTCACCGCTACACCTGGAATTCTACCCCCCTCTACAAGACTCTAGCCTGCCAGTTTCGAATGCAGTTCCCAGGTTGAGCCCGGGGATTTCACATCCGACTTGACAGACCGCCTACGTGCGCTTTACGCCCAGTAATTCCGATTACCGCTTGCACCCTCCGTATTACCGCGGCTGCTGGCACGGAGTTAGC
+
<BCC@EF<FFGGFFGGGGGGGGEGEGG8FG@FFG8CEEGGGGGGGGGF8F@FGGGGGFF9FF<,CEFGG:FFGGGGDGGG<C=7B<>7F:D,AEFFGFDGFFFGGGFFGGGGGGGGCGGD7B9=B:FG,A,FEFGGFFFGC=?F,>;2,ACFGFGCGFG66FCGGFFEE>CCFFDF9CAF6FGGCG>D?FG>EE5C75CFFFFFFGCB;3)9<7*3*(=D@GF0(7:7(931(75AFBG*::1.22<AF?6<(7C3*(47:(7)>CB?:29(4*5)<C1767014140:>1C?01(,:)6-
@M04650:207:000000000-C238N:1:1101:12266:10629 2:N:0:19
GGACTACACGGGTATCTAATCCTGTTTGCTCCCCACGCTTTCGCACCTGAGCGTCAGTCTTTGTCCAGGGGGCCGCCTTCGCCACCGGTATTCCTCCAGATCTCTACGCATTTCACCGCTACACCTGGAATTCTACCCCCCTCTACAAGACTCTAGCTGGACAGTTTTAAATGCAATTCCCAGGTTGAGCCCGGGGCTTTCACATCTAACTTATCCAACCGCCTGCGTGCGCTTTACGCCCAGTAATTCCGATTAACGCTTGCACCCTCCGTATTACCGCGGCTGCTGGCACGGAGTTCAC
+
CCCCCGGGGGGGGGGGFGGGGGGGGGGGGGGGGGGGGGGGGGGGGGGGGFFGGGGGGGGGGGGGGGGGGGGGGGGFEGGGGGGGGGGGGGGGGGGGGGGGCGFGGGGGGEGDGGGGGGEGDFGGGCFGGGGGGGGGGGGGGGGFGGGGGGGFGGGGGGGGGGFGFFGGGGGGGGGGGGGGGGGGGGGGGGGGGGGGDGGGG=9AF<FFFGGGFGGGFEGD@GF;=A3>:DBFBGFFF(*?E?B2:CBADF48<FG<72>F:FG<FGF:<B9?(87<FG696>7>FF?FFG:98(((,;)).
@M04650:207:000000000-C238N:1:1101:12730:10632 2:N:0:19
GGACTACCCGGGTTTCTAATCCTGTTTGCTCCCCACGCTTTCGAGCCTCAGTGTCAGTTACAGGCCAGAGAGCCGCTTTCGCCTCCGGTGTTCCTCCATATATCTACGCATTTCACCGCTACACATGGAATTCCACTCTCCTCTCCTGCACTCAAGTCTCCCAGTTTCCAATGCACACAATGGTTGAGCCACTGCCTTTTACATCAGACTTAAGAAACCACCTGCGCTCGCTTTACGCCCAATAAATCCGGACAACGCTTGGGACCTACGTATTACCGCGGCGGCTGGCACGAAGTTAGCC
+
CCCCCGGGGGGGGGGGGGGGGGGGGGGGGGGGGGGGGGGGGGGGGGGGGGGGGGGGGGGGGGGGGGGFGGGGGGGGGGGGGGGGGGGGGGGGGGGGGGGGGGGGGGGGGGGGGGGGGGGGGGGGGFGGFFGGGGGGGGGGGGGFGGGGGGGFGGGGGGGGGGGGGGGGGGGFGGGGGGGFGFGGGGGGGGCGGGGGGDGGGFGFFGGFFF7@CFGGFFGGFD@@2?=;>D@DFEF:B;C@F;DFGD6CFBDDFFF1/(4?:09?GG?8>6:2689A9346(6((19B(,*,*(((-6+6<4
@M04650:207:000000000-C238N:1:1101:2615:10640 2:N:0:19
GGACTACTGGGGTTTCTAATCCTGTTTGCTCCCCACGCTTTCGAGCCTCAGTGTCAGTTACAGGCCAGAGAGCCGCTTTCGCCTCCGGTGTTCCTCCATATATCTACGCATTTCACCGCTACACATGGAATTCCACTCTCCTCTCCTGCACTCAAGTCTCCCAGTTTCCAATGCACACAATGGTTGAGCCACTGCCTTTTACATCAGACTTAAGAAACCACCTGCGCTCGCTTTACGCCCAATAAATCCGGACAACGCTTGGGACCTACGTATTACCGCGGCTGCTGGCACGTATTTAGCC
+
CCCCCGGGGGGGFDGGGGGGGGGGGGGGGGGGGGGGEEGGGGGGGFGGGGGGGGGGGGGGFGGFGGDGGGGGGGECGGGGGGGGGGGGGGGGGGCFGGFGGGGGGGGGGGGGGGGGGGGGGGGGGGGFFFFGGGFGFGFFGGCFFEFDEFGFGGGGFCFGFGCFDBCGC@FGGGGGGGGGFGGDGCBCCC@EGF9:FFGACFFFFGCAEG7<ACFGFDEGBD=;=?B9AGFFD*=8>2*4F=@@DG33;D379AG(231;1?G:FGF??62)684<<9299FB>?FF:?FF5.2)4)3)6.
@M04650:207:000000000-C238N:1:1101:16704:10655 2:N:0:19
GGACTACAGGGGTTTCTAATCCTGTTTGCTCCCCACGCTTTCGAGCCTCAGTGTCAGTTACAGGCCAGAGAGCCGCTTTCGCCTCCGGTGTTCCTCCATATATCTACGCATTTCACCGCTACACATGGAATTCCACTCTCCTCTCCTGCACTCAAGTCTCCCAGTTTCCAATGCACACAATGGTTGAGCCACTGCCTTTTACATCAGACTTAAGAAACCACCTGCGCTCGCTTTACGCCCAATAAATCCGGACAACGCTTGGGACCTACGTATTACCGCGGCCGCTGGCACGTAGTTAGCC
+
CCCCCGGGGFGGGGGGGGGGGGGGGG9FFGGFFGGCGGGGGGGGGGGGGGGGGGGGGGGGGGGGGFGGGGGGGGGGDFFGGGGC:FGCFGGGGGGGGGGFGGGGGGGGGGGGGGGGGGGGGGGGGGFGGFFGGGGGGGGGGGGFGGG?FGGFGGGGD8DFGGGFDEFF;CFGGGGGGDE+AEEGGG?FCF@FCCG6CFGGFFGA@>5>C97@CCF>F@6*-9>=:4:BDD>25C+/)/BFF((/;+)19)03684=)(,(-3/(2C(,5<?>2?)4C/12(3(3((-((*.*((.4<:2)5
@M04650:207:000000000-C238N:1:1101:13659:10678 2:N:0:19
GGACTACCGGGGTTTCTAATCCTGTTTGCTCCCCACGCTTTCGAGCCTCAGTGTCAGTTACAGGCCAGAGAGCCGCTTTCGCCTCCGGTGTTCCTCCATATATCTACGCATTTCACCGCTACACATGGAATTCCACTCTCCTCTCCTGCACTCAAGTCTCCCAGTTTCCAATGCACACAATGGTTGAGCCACTGCCTTTTACATCAGACTTAAGAAACCACCTGCGCTCGCTTTACGCCCAATAAATCCGGACAACGCTTGGGACCTACGTATTACCCCGGCTGCTGGCACGGAGTTAGCC
+
CCCCCGGGGGGGGGGGGGGGGGGGGGGGGGGGGGGGGGGGGGGGGGGGGFGGGGGGGGGGGGGGGGGGGGGGGGGGGEGGGGGGGDGGGGCGGCFGGFGGGGFGGGGGGGGGGGCGGGGCGGGGGGGGFFFGGGGGGGGGGFGFGGFGGGGFGGGGGD>DFFGGGGGGGGGGGGA9EGGGGGGGGGGGGCCFFGDGGFGCFFFFFFGFEF+CEGGGFFGGFGFFDFFB@G=@B5CEFFEEG<@EFGCE6>5(7BGFD><<::>?GC:7((.5AFA>7*302>>66?FF:6<=(29(.3).)
@M04650:207:000000000-C238N:1:1101:3495:10683 2:N:0:19
GGACTACCGGGGTTTCTAATCCTGTTTGCTCCCCACGCTTTCGCACCTGAGCGTCAGTCTTTGTCCAGGGGGCCGCCTTCGCCACCGGTATTCCTCCAGATCTCTACGCATTTCACCGCTACACCTGGAATTCTACCCCCCGCTACAAGACTCTAGCTGGACAGTTTTAAATGCAATTCCCAGGTTGAGCCCGGGGCTTTCACATCTAACTTATCCAACCGCCTGCGTGCGCTTTACGCCCAGTAATGCCGATTAACGCTTGCACCCTCCGTATTACCGCGGCTGCTGGCCCGGAGTTAGC
+
CCCCCGGGGGGGFFGGGGGGGGGGGGFGGGGGGGGGGGGGGGGGEGGGFFGGGGGGGG9FCEGGGGGGGGEEFGGGGGGGGDGGEFGGFFFGGFGGGGGGF,EFGGGGGGGEFGGGGGGGGGGGGGGGGGFGGCFC=F+FE+:@+C9C,ADFGEGGDFEECFFG@DE,;>FDFFFFGFGF6FCBC?C6?7EEE?CEDGGDFFF@7C++9D>D<C+::@GGFGB:6>0<:<,1(:)6@:EGE?:2>>4):?DB77*67148(-9)*24(329418>2CFFBB0(4662:7C0=6>6;(2).6
@M04650:207:000000000-C238N:1:1101:9964:10726 2:N:0:19
GGACTACTGGGGTTTCTAATCCTGTTTGCTCCCCACGCTTTCGAGCCTCAGTGTCAGTTACAGGCCAGAGAGCCGCTTTCGCCTCCGGTGTTCCTCCATATATCTACGCATTTCACCGCTACACATGGAATTCCACTCTCCTCTCCTGCACTCAAGTCTCCCAGTTTCCAATGCACACAATGGTTGAGCCACTGCCTTTTACATCAGACTTAAGAAACCACCTGCGCTCGCTTTACGCCCAATAAATCCGGACAACGCTTGGGACCTACGTATTACCGCGGCTGCTGGCACGTAGTTAGCC
+
CCCCCFGGGGGGGGGGGGGGGGGGGGGGGGGGGGGGGGGGGGGGGGGGGGGGGGGGGGGGGGFGFGGGGGGGGGGGFGGGGGGGGGGGGGGGGGFGGGGGFGGGGGGGGGGGGGGGGGGGGEGGGGGGGGFGGGGGGGGGGGGFGGGGGGGFGGGGGGGGGGGGGGGGGGGGCBFGAFGGGGGFFFGGGGGGGGGGGGGGFFF>ADDFFGFGEGGGFFGFFDFF9BFDAD@DFG@;??GCFD@@GG<C;>3:>EGF:9;@FFC?GGF2(-.46CAAFG9>(1(((.441*)*((4:2<)).
@M04650:207:000000000-C238N:1:1101:20759:10743 2:N:0:19
GGCTACTAGGGTTTCTAATCCTGTTTGCTCCCCACGCTTTCGCACCTGAGCGTCAGTCTTTGTCCAGGGGGCCGCCTTCGCCACCGGTATTCCTCCAGATCTCTACGCATTTCACCGCTACACCTGGAATTCTACCCCCCTCTACAAGACTCTAGCTGGACAGTTTTAAATGCACACAATGGTTGAGCCACTGCCTTTTACATCAGACTTAAGAAACCACCTGCGCTCGCTTTACGCCCAATAAATACGGCCAACGCCTGGGACCTACGTATTACCCCGGCTTCTTGCCCTCCGTTTCCCC
+
CCCCCGGFFGGGFGGEFFGGGFGGGGFGGGGFGGGGGEGGGGGGFFFFFFGGGGC7FGGGGFG<EFGG7FGGGGGGGGG7?B4FFCCF7FCFGCEC8FFCEG9CDFGGCECFEEFGCFG8C,EFCEGDEFGGGACFFFDE8@FFGE?@<DDDE;@C=7EFG7C:FGFDFDCDCFE9FD7E7>>BFFFF77DG?FG?@F>,=+,B+98AECDF9:=C0(4?=44;051>(C(/69A1AB:85:?<7:)67:)((0>4D(,(((23*;48??)6>0:2+/-4(-(.)).)(3(*(-4)(+.)(
@M04650:207:000000000-C238N:1:1101:26914:10772 2:N:0:19
GGACTACACGGGTATCTAATCCTGTTTGCTCCCCACGCTTTCGAGCCTCAGTGTCAGTTACAGGCCAGAGAGCCGCTTTCGCCTCCGGTGTTCCTCCATATATCTACGCATTTCACCGCTACACATGGAATTCCACTCTCCTCTCCTGCACTCAAGTCTCCCAGTTTCCAATGCACACAATGGTTGAGCCACTGCCTTTTACAACCGACTTAAGAAACCACCTGCGCTCGCTTTACGCCCAATAAATCCGGACAACGCTTTGGAACTACGTATTACCGCGGCTGCTGGCACGTAGTTAACC
+
CCCCCGGC8FGGGGGGGGGGGGGGFGFGGGEFGEEEGGGGGGGGGGGGGGGGGGGGGGGFGGGFGGGGGGGGGGGCCGFFEGG,BACFFGGGGF8FGGGGGGGGGGDGGGGGFFGFGGGGGGGGGGGGGEFFGGFGFGEEGGGF8E9CFDFFGDGGBFGBGFGGGGGGGGGGGGFFFGE=DCGBFCFCFGFF?F?,:2FG7A9+30*0:*;CE8FGFB67-C42(6=BD)526:A3)(=C@=;EFG).0:B(2:<(/(((-52(0A)-)8:<<FA2@D((4(4(()4>(*,*,,4(.+..2
@M04650:207:000000000-C238N:1:1101:27430:10780 2:N:0:19
GGACTACCCGGGTTTCTAATCCTGTTTGCTCCCCACGCTTTCGAGCCTCAGTGTCAGTTACAGGCCAGAGAGCCGCTTTCGCCTCCGGTGTTCCTCCATATATCTACGCATTTCACCGCTACACATGGAATTCCACTCTCCTCTCCTGCACTCAAGTCTCCCAGTTTCCAATGCACACAATGGTTGAGCCACTGCCTTTTACATCAGCCTTAAGAAACCACCTGCGCTCGCTTTACGCCCAATAAATCCGGACAAAGCTTGGGACCTACGTATTACCGCGGCTGCTGGCACGTAGTTAGCC
+
CCCCCGGGGGGGGGGGGGGGGGGGGGGGGGGGGGGGGGGGGGGGGGGGGGGGGGGGGGGGGGGGGGGGGGGGGGGGGGCFGGGGGGGGCGCGGGGGGGGGGGGGGGGGGGGGGGGGGGGGGGGGCFGFFFGGGFFFGGGGGDEFCEEFFDDFGGFC;=9EGGG?FFGFGGCDDFGGGGGGGGGFGGGFGGGGGFCGGFFFFAFFFD>*:F>F@GGGFFFGBGF:BDA4(5925:=45;EEG73;GGEE78A<6DG(;8AA86/:GE?B?FF<D@54FD>(399>?:?B?6<EF028<354:
@M04650:207:000000000-C238N:1:1101:14149:10781 2:N:0:19
GGACTACCGGGGTTTCTAATCCTGTTTGCTCCCCACGCTTTCGAGCCTCAGTGTCAGTTACAGGCCAGAGAGCCGCTTTCGCCTCCGGTGTTCCTCCATATATCTACGCATTTCACCGCTACACATGGAATTCCACTCCCCTCTCCTGCACTCAAGTCTCCCAGTTTCCACTGCACACAATGGTTGAGCCACTGCCTTTTACATCAGACTTAAGAAACCACCTGCGCTCGCTTTACGCCCAATAAATCCGGACAACGCTTGGCACCTACGTATTACCCCGGCTGCTGGCCCGTAGTTAGCC
+
CCCCCGGGGGGGGGGGGGGGGGGGGGGGGGGGGGGGGGGGGGG@FGGGGGGGGGGGGGGACFGGGGGGFFGGGCFG+CFGGGGG:FGCGGGGGGGGGFFGGFGGGGGGGGGGGGGGCGEGEGGGD:EEFGGGGGEGGG,ACCEFGGB?FG@<FDG?FFFGGG8=>AFGGG9EFGGGACC62>6@FEGC?ECF67FF*BEGCFG>A+;AE4:CE7D+@@GFFG38(/5)//>(6EAC;0EGE?@;G7?3D>)637F?573<?:*)>F13:1:?AC:<+*,-,9;(()4((/-/4;:4>+625
@M04650:207:000000000-C238N:1:1101:11882:10784 2:N:0:19
GGACTACTAGGGTATCTAATCCCGTGTGCTCCCCACGCTTTCGCACCTGAGCGTCAGTCTTTGTCCAGGGGGCCGCCTTCGCCACCGGTATTCCTCCAGACCTCTACGCATTTCACCGTCACACCTGGAATTCTACACCCCTCTACAGGACTCTAGCTGGACTGGTTTAAATGCAATTCCCAGGTTGAGCTCGGGGCTTTCACATCTAACTTATCCAACCGCCTGCGTTCGCTTTACGCCCAGTAATTCCGATTAACGCTTGCACCCTCCGTATTACCGCCGCTGCGGCGACGGAGTTAGC
+
AB@-ADG<<9CF8F<9FFECF@,B;,;66;C@DCC@CF,BF<7@B++;,CFF@:,CF,CFGE<<FG9E,CFCFGG7FEGGFCCFEGCCG7FFA5D<EFFG+D,,4CC7+?:+,<F9E7,+64C<+=AE8F9D,D,7,3,+@DEBDFG,3,+*3@EFA8,,8>,1,,5@DFEGF,357*23E,@8FCCF6,,2**1**)4>F+>8C6:6@FFGE7:18)+*2).(()35(>8((=527:*2/3:(0:42C4?62DD)C0(3(,*.9@1:(4(:182)+2(((-,(,(-((*-*(((,-*.4:
@M04650:207:000000000-C238N:1:1101:16565:10806 2:N:0:19
GGACTACCGGGGTTTCTAATCCTGTTTGCTCCCCACGCTTTCGAGCCTCAGTGTCAGTTACAGGCCAGAGAGCCGCTTTCGCCTCCGGTGTTCCTCCATATATCTACGCATTTCACCGCTACACATGGAATTCCACTCTCCTCTCCTGCACTCAAGTCTCCCAGTTTCCAATGCACACAATGGTTGAGCCACTGCCTTTTACATCAGACTTAAGAAACCACCTGCGCTCGCTTTACGCCCAATAAATCCGGACAACGCTTGGGACCTACGTATTACCGCGGCTGCTGGCACGTAGTTAGCC
+
CCCCCGGGGGGGGGGGGGGGGGGGGGGGGGGGGGGGGGGGGGGGGGGGGGGGGGGGGGGGGGGGGGGGGGGGGGGGGGGGGGGGGGGGGGGGGGGGGGGGGGGGGGGGGGGGGGGGGGGGGGGGGGGGFFGGGGGGGGGGGGGFGGGGGGGFGGGGGGCGGGGGGGGGGGGGGGGGGGGGGGDFGEGGGGGFGFGGGGGGGFGFFGGF@CFGFCGGFF69=DBEBD=?=D@FFEFEA@EEEFDEFGFCG:><6AFBD>:B<0CBGGB>?<<>AEFF@D69-7>F?:D5:64CB703AA>A>
@M04650:207:000000000-C238N:1:1101:5198:10810 2:N:0:19
GGACTACCGGGGTTTCTAATCCTGTTTGCTCCCCACGCTTTCGCACCTGAGCGTCAGTCTTTGTCCAGGGGGCCGCCTTCGCCACCGGTATTCCTCCAGATCTCTACGCATTTCACCGCTACACCTGGAATTCTACCCCCCTCTACAAGACTCTAGCTGGACAGTTTTAAATGCAATTCCCAGGTTGAGCCCGGGGCTTTCACATCTAACTTATCCAACCGCCTGCGTGCGCTTTACGCCCAGTAATTCCGATTAACGCTTGCACCCTCCGTATTACCGCGGCGGCTGGCACGGAGTTAGC
+
CCCCBFFGGGGGG@CGGGGGGGGGFGGFGGGGGGGGGGGGGGGDGGGG:FEFGGGGGGA,CFFCGGFGD,@C7FGGGGGGGGGGGFGGG7FGGGGGGGGGGGGGGGFGGEGBEGGGGGG=CFGGGFGGGGGGGEFAD,3:CGC*,@;<,5DCGGFGGG9>5FFFGG=,@8C;C9DE::FGFFGGGGFGFGFGEC5?DGGGGFGF6<F7?CGGFFCCF;GGFGF?2507(9(-35FAFFEEE?63>>4:FF)(459):6;:<?GFCF<:4<0:(25<:>3>(7(((42(6*,<2((-4C24-
@M04650:207:000000000-C238N:1:1101:24953:10812 2:N:0:19
GGACTACCCGGGTTTCTAATCCTGTTTGCTCCCCACGCTTTCGCACCTGAGCGTCAGTCTTTGTCCAGGGGGCCGCCTTCGCCACCGGTATTCCTCCAGATCTCTACGCATTTCACCGCTACACCTGGAATTCTACCCCCCTCTACAAGACTCTAGCTGGACAGTTTTAAATGCAATTCCCAGGTTGAGCCCGGGGCTTTCACATCTAACTTATCCAACCGCCTGCGTGCGCTTTACGCCCAGTAATTCCGATTAACGCTTGCACCCTCCGTATTACCGCGGCTGCTGGCACGGAGTTAGC
+
CCCCCGGGGGGGGGGGGGFGGGGGGGGGGGGGGGGGGGGGGGGGGGGGFGGGGGGGGGGGGGGGGGGGGGGGCGGGGGGGGGGGGGGGGGGGGGGGGGGFGGCGGGGGGGGGGGGGGGGGEGGGGGGGG<FGGGGGFGGGGGGFGGFG>CEFGGDCGGEGFGFFFADFGFGGGFGGGFGGGG?FEGFFFGGFCE=EDGGGGFGFFGGFEGGGFFGGF4C36DFFFFFB(9112CFFF?GGE<:>CF9<FFFB0:*6F?>F1(92=FB1:?>:<GFAGF?B>BB6;:?F0C?G?007:C9<A
@M04650:207:000000000-C238N:1:1101:14906:10842 2:N:0:19
GGACTACTAGGGTTTCTAATCCTGTTTGCTCCCCACGCTTTCGCACCTGAGCGTCAGTCTTTGTCCAGGGGGCCGCCTTCGCCACCGGTATTCCTCCAGATCTCTACGCATTTCACCGCTACACCTGGAATTCTACCCCCCTCTACAAGACTCTAGCTGGACAGTTTTAAATGCAATTCCCAGGTTGAGCCCGGGGCTTTCACATCTAACTTATCCAACCGCCTGCGTGCGCTTTACGCCCAGTAATTCCGATTAACGCTTGCACCCTCCGTATTACCGCGGCTGCTGGCCCGGAGTTAGC
+
CCCCCGGGGGGGGGGGGGGGGGGGGGGGGGGGGGGGGGGGGGGGGGGGGGFGDGGGGGGGGGGGGGGGGGGGGGGGGGGGGGGGGGGGGGGGGGGGGGGGGGGGGGGGGGGGGGGGGGGGGGGGGGGGGGGGGGGFCGGGGGGFGGGGGGGFDFGGGGGFGGGGFFFGGGGGGGFGGGGGGGFCF:EGGGGGGG>EGGGGGFGFFGGFCGGGFGGG6@FGFGFFFFFF0DBFBEFA?8;C?88:*?AFGBFF?>GFGFFF::D2CGFFFF613@>AGGF>>BFF(,8??G0799(9??464
@M04650:207:000000000-C238N:1:1101:10157:10848 2:N:0:19
GGACTACCAGGGTATCTAATCCTGTTTGCTCCCCACGCTTTCGCACCTGAGCGTCAGTCTTTGTCCAGGGGGCCGCCTTCGCCACCGGTGTTCCTCCAGATCTCTACGCATTTCACCGCTACACCTGGAATTCTACCCCCCTCTACAAGACTCTAGCTGGACAGTTTTAAATGCAATTCCCAGGTTGAGCCCGGGGCTTTCACATCTAACTTATCCAACCGCCTGCGTGCGCTTTACGCCCAGTAATTCCGATTAACGCTTGCACCCTCCGTATTACCGCGGCTGCTGGCACGGAGTTAGC
+
CCCCCGGFGGGDGGGEGGGGGGGGGGGGGGGGGDGGGGGGGGGGGGGGGGFGEGFECEFGGGGGGEFFGGGGGGGGGGGGGGGGGGGGGGGGGGFGFG@FGGFGGDGG:FFFGGGGGGGDCFFFFGGFFGGGGFFGCFCECDGFCFGE<DF5DCFGGGGGGGF?@DF;ECEFGCGGG>CFGGGCGGGGGGGGGGCCCDFGFFGC+;CF?FFGECGFFEGGBGF;;F;=(<99(17>B0>>E6::7>AFGF483D3:D0>B(3F?FF:0026:6;?FG*(,22(-(-)3(*(0,(-4?F<))
@M04650:207:000000000-C238N:1:1101:20327:10854 2:N:0:19
GGACTACAAGGGTTTCTAATCCTGTTTGCTCCCCACGCTTTCGAGCCTCAGTGTCAGTTACAGGCCAGAGAGCCGCTTTCGCCTCCGGTGTTCCTCCATATATCTACGCATTTCACCGCTACACATGGAATTCCACTCTCCTCTCCTGCACTCAAGTCTCCCAGTTTCCAATGCACACAATGGTTGAGCCACTGCCTTTTACATCAGACTTAAGAAACCACCTGCGCTCGCTTTACGCCCAATAAATCCGGACAACGCTTGGGACCTACGTATTACCGCGGCTGCTGGCACGTAGTTAGCC
+
CCCCCGGGGGGGGGGGGGGGGGGGGGGGGGGGGGGGGGGGGGGGGGGGGGGGGGGGGGGGGGGGGGGGGGGGGGGGGGGGGGGGGGGGGGGGGGGGGGGGGGGGGGGGGGGGGGGGGGGGGGGGGGGGFFFGGGGGGGFFGGGFGGGGGGGFGGGGGGGGGGGGGGGGGGGGGGGGGGGFGGGGGGGGGGGGGGFGGGGGGFFACGGFFGFGEFGGFBFGBGDBDFAAFGF2=AAEFFGGG;@FGGFFGF5;@FGFD9;0=<*2FG?<??726C<AF99>0061:::51*374(42)+.6:
@M04650:207:000000000-C238N:1:1101:4354:10858 2:N:0:19
GGACTACTGGGGTTTCTAATCCTGTTTGCTCCCCACGCTTTCGCACCTGAGCGTCAGTCTTTGTCCAGGGGGCCGCCTTCGCCACCGGTATTCCTCCAGATCTCTACGCATTTCACCGCTACACCTGGAATTCTACCCCCCTCTACAAGACTCTAGCTGTACAGTTTTAAATGCAATTCCCAGGTTGAGCCCGGGGCTTTCACATCTAACTTATCCAACCGCCTGCGTTCGCTTTACGCCCAGTAATTCCGATTAACGCTTGCACCCTCCGTATTACCGCGGCTGCTGGCCCGTAGTTAAC
+
C@CCCFGF9EGGGGGGGGGGGGGGGGGGGGGGGGGG>GGGGGGGGGGG:@FGGGGGEGC@C<FGGGGG,@FEEGCGGGGGFGGGG,FFGGGGGGGGGBEFGGFGFFFDGGGGGGGGGEEDCGGGDFDGGAFGG<DFD,+@EDGF8DGG,AEFGCFDFF9,@@2:FFGA,@AFCGDFGFGGE,3DDGCF6DGGC>EEGGGGGFGAFG7+9>CF@77+83CCBC;F?A10(7843C39@(;EGBFFG7>AGF43:BDBC<><:0*)7@:<FF04(;3<FD(279>6;?:?(*(2,-4(2C9).
@M04650:207:000000000-C238N:1:1101:20662:10860 2:N:0:19
GGACTACCCGGGTATCTAATCCTGTTTGCTCCCCACGCTTTCGCACCTGAGCGTCAGTCTTTGTCCAGGGGGCCGCCTTCGCCACCGGTATTCCTCCAGATCTCTACGCATTTCACCGCTACACCTGGAATTCTACCCCCCTCTACAAGACTCTAGCTGGACAGTTTTAAATGAAATTCCCAGGTTGAGCCCGGGGCTTTCACATCTAACTTATCCAACCGCCTGCGTGCGCTTTACGCCCAGTAATTCCGATTAACGCTTGCACCCTCCGTATTACCGCGGCTCCTTGCCCGGAGTTAT
+
CCCCCGGGGGGGGGGGGGGGGGGGGGGGGGGGGGGGGGGGGGGGGGGGGDFGGGGGGGGGGGGGGGGGFEGGGGGGGGGGGGGGGGGGGGGGGGGGGGFGGGGGGGGGGGGGGGGGGGGDGGGGGGGGFGGGGGGGGFGGGGGFGGGG?FGFGCGGGGGGGGGGGGGAGGGGGCGGGGGGFGFDFGFGCFFGEEGGGGGGC7FFFGFFEGGGFDGFF@GGFC;@2A>DBD;FFGFBFFEGG<04*:<<G?F0?@3):<>FFFGDFG((,49?FG:AFG?F>>>6((())3(<2(2(,84)
@M04650:207:000000000-C238N:1:1101:25353:10883 2:N:0:19
GGACTACCAGGGTTTCTAATCCTGTTTGCTCCCCACGCTTTCGCACCTGAGCGTCAGTCTTTGTCCAGGGGGCCGCCTTCGCACCGGTATTCCTCCAGATCTCTACGCATTTCACCGCTACACCTGGAATTCTACCCCCCTCTACAAGACTCTAGCCTGCCAGTTTCGAATGCAGTTCCCAGGTTGAGCCCGGGGATTTCACATCCGACTTGACAGACCGCCTGCGTGCGCTTTACGCCCAGTAATTCCGATTAACGCTTGCACCCTCCGTATTACCGCGGCTGCTGTCACGGAGTTAGCC
+
CCCCCGGGGGGGGGGGGGGGGGGGGGGGGGGGGGGGGGGGGGGGGGGGGGGGGGGGGGGGGGGGGGGGGGGGGGGGGGGGGGGGGGGGGGGGGGGGGGGGGGGGGGGGFGGGFGGFEEGDGFGGGGGFCFGGGGGGGGGGGGGFGGGGGGGFGGCGGGGGGGGGGGGGGFGGGGGGGGGGGGGGGGGFCGGGGGGGGGGGGFGFFGGFF:DC3CG4A?GG@GDFFEF34<>>FGFFEFGGGFB>FC>AGF33():AGF166642*A6<?>?:7FABFC4(3706:7?4<94>(4;6?3--5
@M04650:207:000000000-C238N:1:1101:12705:10883 2:N:0:19
GGACTACTAGGGTTTCTAATCCTGTTTGCTCCCCACGCTTTCGCACCTGAGCGTCAGTCTTTGTCCAGGGGGCCGCCTTCGCCACCGGTATTCCTCCAGATCTCTACGCATTTCACCGCTACACCTGGAATTCTACCCCCCTCTACAAGACTCTAGCTGGACAGTTTTAAATGCAATTCCCAGGTTGAGCCCGGGGCTTTCACATCTAACTTATCCAACCGCCTGCGCCCGCTTTACGCCCAGTAATTCCGATTAACGCTTGCCCCCTCGGTATTACCGCGGCTGCTGGCACGGAGTTAGC
+
CCCCCGGG9FGFGCGGGGFGGGGCGGGGFGGGGGG7FGGGGGG,:FEA:EFFGGGGGE9FECCEFCFGGGGCGGGGGGEGFGG>FFGGE:FFGAFFGF,BFGFGGGGGGGGGGGGGGGEDGEFGGGFFGEFCF<DFD,8:C>>F=DF,,,>@G3@AA,@6DFGGFFGA;;BEC;EAE:CFC:DFGGCFGGC*;ECCDGGGGCGF+2+16C:@<CF:;)>C9D(:?F9)(1-7BDFDF?GGGF(5>D)5CF:14>CDGFB??2*(*;99?(,46=AAGGFFF6BF>()5(2(<:1(338:96
@M04650:207:000000000-C238N:1:1101:13733:10892 2:N:0:19
GGACTACTAGGGTTTCTAATCCTGTTTGCTCCCCACGCTTTCGAGCCTCAGTGTCAGTTACAGGCCAGAGAGCCGCTTTCGCCTCCGGTGTTCCTCCATATATCTACGCATTTCACCGCTACACATGGAATTCCACTCTCCTCTCCTGCACTCAAGTCTCCCAGTTTCCAATGCACACAATGGTTGAGCCACTGCCTTTTACATCAGACTTAAGAAACCACCTGCGCTCGCTTTACGCCCAATAAATCCGGACAACGCTTGGGACCTACGTATTACCGCGGCTGCTGGCACGTAGTTAGCC
+
CCCCCGGGGGGGGGGGGGGGGFGGGGGGGGGGGGGGGGGGGGGGGGGGGGFGGGGGGGFGGGGGGGGGGGGD7FGGGGCGGGGGGEEGGGGEGGGGGGFFFG,;;FGGGGGGGGGGGGGGGGGGG@FFFFGGGGGGGGGGGGGFGGGGFGGFGGGGFFGCGGGGEDFGEGGGGGGGGGGGGGGGGGGGGGDFFGGGGGGGGFGFFGGFEFGGCDGDFF@7>CB:2?A:>DFFF5FEB?G@C(6;F@.)088063DFG>(62;125882:<3)<<9<3139119>?BF2?A4:2(48AC)..
@M04650:207:000000000-C238N:1:1101:8567:10909 2:N:0:19
GGACTACACGGGTTTCTAATCCTGTTTGCTCCCCACGCTTTCGCACCTGAGCGTCAGTCTTTGTCCAGGGGGCCGCCTTCGCCACCGGTATTCCTCCAGATCTCTACGCATTTCACCGCTACACCTGGAATTCTACCCCCCTCTACAAGACTCTAGCTGGACAGTTTTAAATGCAATTCCCAGGTTGAGCCCGGGGCTTTCACATCTAACTTATCCAACCGCCTGCGTGCGCTTTACGCCCAGTAATTCCGATTAACGCTTGCACCCTCCGTATTACCGCGGCTGCTGGCACGGAGTTAGG
+
CCCCCGGGGGGGGGGGGGGGGGGGGGGGGGGGGGGGGGGCGGGGGGGFEFGGGFGGGFGCEAFGGGGGDFGGGGGGGGGGGGGGGGGGEEGGGGGGGGGGGGGGGGGGGG:FGGGGGGGGGGGGGGGGGGGGGGGGC8+@EGGFFFGEFFFFGGGGGGGGGGGGGFCGGGGGGGGGGGGGGGFDFGFFGGDFEEEEGGCGGFGF=CFF?CFF):@:86AC>GFFDF;D:DF6(2:26:?EG?F7FGFADFF1:@*47-(404C27C::?<((4;:9F7439>>(((5?FEFC3(21(*64(
@M04650:207:000000000-C238N:1:1101:26598:10918 2:N:0:19
GGACTACACGGGTATCTAATCCTGTTTGCTCCCCACGCTTTCGCACCTGAGCGTCAGTCTTTGTCCAGGGGGCCGCCTTCGCCACCGGTATTCCTCCAGATCTCTACGCATTTCACCGCTACACCTGGAATTCTACCCCCCTCTACAAGACTCTAGCTGGACAGTTTTAAATGCAATTCCCAGGTTGAGCCCGGGGCTTTCACATCTAACTTATCCAACCGCCTGCGTGCGCTTTACGCCCAGTAATTCCGATTAACGCTTGCACCCTCCGTATTACCGCGGCTGCTGGCACGGAGTTAGC
+
CCCCCGGGGGGGGGGGGGGGGGGGGGGGGGGGGGGGGGGGGGGGGGGGGGFGGGGGGGGGGGGGGGGGGGGGGGGGGGGGGGGGDGGGGGGGGGGGFGGGGGGGGGGGGGGGGGGGGGGGGGGGGGFGGGFGGGGFGGGGGGGFGGGGGGGAFFGGGGGGGGGGF@EGGGGGGFGGGFFFGGGGGGGGGGGGGGGGGGGCGFCFCCGFFGGG@FFGFEGC@GFFFFFEFGB;BGFAFFEEGFBBFGF2D??:<3CBGBFFFFF?CFFFFFBFFCBAF74;BF;9B0)50C7C?F123@AA6
@M04650:207:000000000-C238N:1:1101:27000:10945 2:N:0:19
GGACTACCGGGGTATCTAATCCTGTTTGCTCCCCACGCTTTCGAGCCTCAGTGTCAGTTACAGGCCAGAGAGCCGCTTTCGCCTCCGGTGTTCCTCCATATATCTACGCATTTCACCGCTACACATGGAATTCCACTCTCCTCTCCTGCACTCAAGTCTCCCAGTTTCCAATGCACACAATGGTTGAGCCACTGCCTTTTACATCAGACTTAAGAAACCACCGTCGCTCGCTTTACGCCCAATAAATCCGGACAACGCTTGGGACCTACGTATTACCGCGGCTGCTGGCACGTAGTTAGCC
+
CCCCCFGGCFGGGGGGGGGGGFGGGGGGFFE@CBEGGGG@FGGGFE:FEFCFGFGGGGGCGGGGGGGGGGGG?FEGCFDFE:F7?FEG=FCEEFGGCFGGFGGFGGCFCCFEGFGGFEGGDGGBFEGEB=,AEFFFDFGGD?FFDFFE@E898D@FGEFEF,1=@DFGGGG9DFGFFFEGGG?8F:8@C,>CFFG6C?FECFGFFGCA5>9DEFFGA2,C@G))-69?2C2@5==4)(4FFF@@CC<C;BEFFAF(>9:::1*19;,2(13)43:<03((,(49<0:?::2=:?:4)36))
@M04650:207:000000000-C238N:1:1101:15631:10987 2:N:0:19
GGACTACTAGGGTTTCTAATCCTGTTTGCTCCCCACGCTTTCGAGCCTCAGTGTCAGTTACAGGCCAGAGAGCCGCTTTCGCCTCCGGTGTTCCTCCATATATCTACGCATTTCACCGCTACACATGGAATTCCACTCTCCTCTCCTGCACTCAAGTCTCCCAGTTTCCAATGCACACAAGGGTTGAGCCACTGCCTTTTACATCAGACTTAAGCAACCACCTGCGCTCGCTTTAACCCCCATAAATCCGGACAACGCTTGGGACCTACGTATTACCGCGGCTTCTTGCACGTACTTAGCC
+
CCCCCEECFFEFFGGGGGGGFGFCGGGGGGG@FGD@FG:CDFGGGE@FEFGGGGCFGGGGEGE@8CDGFEDEGGGG:8DEGGGG7ACCFEGGFFFGGGGCFGDGGGFGGDEGG9?FF:6=@4=F=EFGB?E=;5E,@DEGC8@DGDE=F@C5@8=E:=>@FCDGGGCG;EFGDGGE8DCD,,6D,CD@CB3,@CGFF7@99;E9FGG>@G9D@++59@69);:>B?A?412>9*+*+0C**.,6DFC6;>);(8<2C0;((->?CC142<?FF6:)<*4((--(()).40.24((-)3-.4
@M04650:207:000000000-C238N:1:1101:26769:10993 2:N:0:19
GGACTACAGGGGTATCTAATCCTGTTTGCTCCCCACGCTTTCGCACCTGAGCGTCAGTCTTTGTCCAGGGGGCCGCCTTCGCCACCGGTATTCCTCCAGATCTCTACGCATTTCACCGCTACACCTGGAATTCTACCCCCCTCTACAAGACTCTAGCAGGACAGTTTTAAATGCAATTCCCAGGTTGAGCCCGGGGCTTTCACATCTAACTTATCCAACCGCCTGCGTGCGCTTTACGCCCAGTAATTCCGATTAACGCTTGCACCCTCCGTATTACCGCGGCTGCTGGCACGGAGTTAGC
+
CCCCCGGGFGGGGGGGGGGGGGGGGGGGGGGGGGGGEGGGGGGGGGGGAFFGGFGGGG9CEGGGGGGGGGDFGGGGGGDGGGGEECGGGDEFGFG<FEDGGEGGGFFGCFCGGGGGGEGDGGGGG@FFGGGGG<EFF,=FECEFCFFFACFFF@FE9,33+@CFFBFFGGFGGGGCGCCFCCFGFFCEGGCC*=CG<C@8DFGFCDFAEGFG8@7DC@GD637;(;>:29091=@FFBGGG?:8FFF<F?F?(7DDGB7323C?GFFFFF;(4*4:EFF;BFF>9????::+((33-;9<4
@M04650:207:000000000-C238N:1:1101:4423:11001 2:N:0:19
GGACTACTCGGGTTTCTAATCCTGTTTGCTCCCCACGCTTTCGCACCTGAGCGTCAGTCTTTGTCCAGGGGGCCGCCTTCGCCACCGGTATTCCTCCAGATCTCTACGCATTTCACCGCTACACCTGGAATTCTACCCCCCTCTACAAGACTCTAGCTGGACAGTTTTAAATGCAATTCCCAGGTTGAGCCCGGGGCTTTCACATCTAACTTATCCAACCGCCTGCTTGCGCTTTACGCCCAGTAATTCCGATTAACGCTTGCACCCTCCGTATTACCGCGGCTGCTGGCACGGCGTTAGC
+
CCCCCGGGGGGGGGGGGGGGGGGGGGGGGGGGCFGGGGGGGGGGGGGCGCE?EGGDGGFGGFGGGFGGGGGGGGGGGGGF7CEGGCG7FGGFFFGGGGDEGGFGGGGFCGDCFGGGGGDGGGGGGGGGGFADFGGGGFGGGCEDFGFGF,>FGFGDGGG,;FGGFG,>EFFDGCFFACFFGDFGGGFD?FFFGGDEG4CEFFGFFFCFFGGFEFFDFEFCBGFFDF(+7<99,:>29?GE>(0.C7>5FFF??@DBD61:B?CBCC110:>FFG?6EG<0396,-3:0:C?C?-,49E::6
@M04650:207:000000000-C238N:1:1101:13071:11010 2:N:0:19
GGACTACAAGGGTATCTAATCCTGTTTGCTCCCCACGCTTTCGAGCCTCAGTGTCAGTTACAGGCCAGAGAGCCGCTTTCGCCTCCGGTGTTCCTCCATATATCTACGCATTTCACCGCTACACATGGAATTCCACTCTCCTCTCCTGCACTCAAGTCTCCCAGTTTCCAATGCACACAATGGTTGAGCCACTGCCTTTTACATCAGACTTAAGAAACCACCTGCGCTCGCTTTACGCCCAATAAATCCGGACAACGCTTGGGACCTACGTATTACCCGCGCTGCTGGCCCGTAGTTAGCC
+
CCCCCGGGGGGGGGGGGGGGGGGGGGGGGGGGGGGGGGGGGGGGGGGGGGGGGGGGGGGGGGFGGGGDGGGGGGGGGGGGGGGGDGFGGGGGGGGGGGGGGGGGGGGGGGGGGFFGGDGGGGGGFFDCFGGGGGGGGGFGGGGFGGGGGCGFGGG8EF@FGGGGGGGGGGGGGGDFGGGFCG8FG+8=EGGGF6EGGGGGGF9CFC5*>7;BEGDFFFGGDDB=B>A4>DF=DF=CDDGDC<;;FG?EF>>((5;<C7<;3?8<FE?>7142<85-<*((,4929?046*3:>(43-2)6:
@M04650:207:000000000-C238N:1:1101:7781:11013 2:N:0:19
GGACTACAGGGGTTTCTAATCCTGTTTGCTCCCCACGCTTTCGCACCTGAGCGTCAGTCTTTGTCCAGGGGGCCGCCTTCGCCACCGGTATTCCTCCAGATCTCTACGCATTTCACCGCTACACCTGGAATTCTACCCCCCTCTACAAGACTCTAGCTGGACAGTTTTAAATGCAATTCCCAGGTTGAGCCCGGGGCTTTCACATCTAACTTATCAAACCACCTGCGCTCGCTTTACGCCCAATAAATCCGGACAACGCTCGGGACCTACGTATTACCGCGGCTGCTGGCACGTAGTTAGC
+
CCCCCGGGGGGGGDGGGGGGGGGGGGGGGGGGGGGGGGGGGGCGGGGGGGGGGGGGGFGGGGGGGGGGGGGGGGGGGGGGGGGGGGGGECGGGGGGGGGGGGDG9FGGGG@FFGGDGGGGGGGGGGGGGGGGGGGGFG=FGGGFGGG?EFGFGGGGGGGGGGGGFGCGGGGGGGGFFGGGGGGGCGGGGGGGGGGGGG7<FFCFFG7=?DGFEFDGFFGGFFF@EA@EFD9B6FFFFFGGG<?B4>A9FFF;?5>8C>9:?(937?:?>?BB<FB:EC29>F>>F:)4753C:11.,:):<
@M04650:207:000000000-C238N:1:1101:29097:11031 2:N:0:19
GGACTACTGGGGTTTCTAATCCTGTTTGCTCCCCACGCTTTCGAGCCTCAGTGTCAGTTACAGGCTAGAGAGCCGCCTTCGCATCCGGTGTTCCTCCTTATATCTACGCATTTCACCGCTACACCTGGAATTCCACTCTCCTCTCCTGCACTCAAGTCTACCAGTTTCCAATGCACACAATGGTTTAGCCACCGCCTTTTACCTCAGAATTAAGACACCACCTTAGCTCGCTTTACGACCCATTAATTCGGAATAACCTTGGAACCCACGTATTTACCCCGCTTCCTGCCACGAGTTTGCC
+
CCCCCGGC<FGGGGGGGGGGGGGGGGGGFGGGGGGGGGGGGGGFGGGGGG8;FGGGGGGCFGGG8,CF6,<FG8FG+CFGFG,,+ACFEGGGGAFA<,?FGGGGGG9FGGGGGGGGGGGGGGGG,,,BFGGGGG,F,4,AFGG7,@FF=@FFGGGG=FD,=FGGGGGG,CEGGGG8,++32CE;F8>DCE,A,@EE5CFE7*,4*0*0*+55>+2*3:D*);))***+**822F+6)(=F*6/);F3);546(02)0/)/162/*3(/6(-(.<-):2((43((()).(*,+((-(8+)).
@M04650:207:000000000-C238N:1:1101:4490:11041 2:N:0:19
GGACTACAAGGGTTTCTAATCCTGTTTGCTCCCCACGCTTTCGCACCTGAGCGTCAGTCTTTGTCCAGGGGGCCGCCTTCGCCACCGGTATTCCTCCAGATCTCTACGCATTTCACCGCTACACCTGGAATTCTACCCCCCTCTACAAGACTCTAGCTGGACAGTTTTAAATGCAATTCCCAGGTTGAGCCCGGGGCTGTCACATCTAACTTATCCAACCGCCTGCGTGCGCTTTACGCCCAGTAATTCCGATTAACGCTTGCACCCTCCGTATTACCGCGGCTGCTGGCACGGAGTTAGC
+
CCCCCEGGGGGGGGGGGGCFGGFGGGGGGGGGGGFGGGEGGGGGCFFG?FCEEEGDGAA<ECEGGGFF8@FGDGGGGGGGGGGGGGGGGDCDGFGGG,BBFBAFFGGDEEGEGGGGCFGDGGGG84AFGGGCFGGFGGGDCDGFEGFFCFGFFGFFA73,5,@C@CCC9BFGGGEFGDG79=6:DFFGDFGG**CE4?*4;FGCAF;17CGCE++;:=EC1),3:F@54D676EF<F(CE8:147C4-?8)(-83)03(303>?CF:603(,.C?<?:4071130:??:E7E(22(:FA94
@M04650:207:000000000-C238N:1:1101:8643:11089 2:N:0:19
GGACTACTCGGGTATCTAATCCTGTTTGCTCCCCACGCTTTCGCACCTGAGCGTCAGTCTTTGTCCAGGGGGCCGCCTTCGCCACCGGTATTCCTCCAGATCTCTACGCATTTCACCGCTACACCTGGAATTCTACCCCCCTCTACAAGACTCTAGCTGGACAGTTTTAAATGCAATTCCCAGGTTGAGCCCGGGGCTTTCACATCTAACTTATCCAACCGCCTGCGTGCGCTTTACGCCCAGTAATTCCGATTAACGCATGCACCCTCCGGATTACCGCGGCTGCTGGCCCGGAGTTAGC
+
CCCCCGGGGGGDGGGGGGFAFEEGGGGGGGGGGGGGGGGGGFGFEDEFGFFGGGEDGGGGGGFGGGFGGGGGGGGGGGGGFGGE,A>@@CFGGGGGCFGGGGGGGGAFEGGEGGGGGFGGGGGGFGGGFGGGGGCGF8FCGGGFDAFFFGGFFCGFGGGGGGGGG9ADFGGFGDGGCCEF?EGGGCDFGGGCEEG5C?CGGFGAAFGF3CCDEDD7A36<13:D;F>B4D9>>D>BF0CC?<BBGG25>F44?FGFF<>(4:C7CF?<(-1((/-,@:0909619:??FE(249012;.)-
@M04650:207:000000000-C238N:1:1101:21220:11093 2:N:0:19
GGACTACCGGGGTATCTAATCCTGTTTGCTCCCCACGCTTTCGAGCCTCAGTGTCAGTTACAGGCCAGAGAGCCGCTTTCGCCTCCGGTGTTCCTCCATATATCTACGCATTTCACCGCTACACATGGAATTCCACTCTCCTCTCCTGCACTCAAGTCTCCCAGTTTCCAATGCACACAATGGTTGAGCCACTGCCTTTTACATCAGACTTAAGAAACCACCTGCGCTCGCTTTACGCCCAATAAATCCGGACAACGCTTGGGACCTACGTATTACCGCGGCTGCTGGCACGTAGTTAGCC
+
CCCCCGGGGGGGGGGGGGGGGGGGGGGGGGGGGGGGGGGGGGGGGGGGGGGFGGGGGGGGGGFGGGGGGGGGGGGGFGGGGGGGGGGGGGGGGGGGGGGGGGGGGGGGGGGGGGGGGGGDGGGGGGGGGGGGGGGGGGGGGGGFGGGGGGGFGGGGGGGF8FGGGGGGGGGGGGGGGGGGDF6EFCGGGFFGDFGGGFGGGFFFFD**:C<DEGGGFFGGFGFEFFF42CBDFGFFEDGGGFF@GGEEGE5@FFGFG>:8?0C:GE78?FF?AA<ACD;B7919?DB?BC?*28845+.6.
@M04650:207:000000000-C238N:1:1101:4158:11103 2:N:0:19
GGACTACAGGGGTTTCTAATCCTGTTCGCTACCCACGCTTTCGAGCCTCAGTGTCAGTTACAGACCAGAGAGCCGCTTTCGCCACCGGTGTTCCTCCATATATCTACGCATTTCACCGCTACACATGGAATTCCACCCTCCCCTTCTGCACTCCAGTTCGACAGTTTCCAAAGCATACTATGGTTGAGCCACAGCCTTTAACTTCAGACTTATCAAACCACCTGCGCTCGCTTTACGCCCAATAAATCCGGACAACGCTCGGGACCTACGTATTACCGCGGCTGCTGGCACGGAGTTAGCC
+
CCCCCGGGGGGGGGGGGGGGGGGGGGGGGGGGGGGGGGCGGGGGFGGGGGGCEFGGGGGE<E@CFG,CC,CFGDGG+BDFGG7FBFEGEGGGGG,E44,CEGGGGGFGGGGGGGGGGGGGGGGGG@<EFGGGGG;F,6=FE6@DDE98CEFFD,>D83@88FGGGFGGDGF,=FF977C,<F6EFEGFGF:C,,@;5CEAFF99B98+7CD@4CF7+:DFBDDBFFF)52=@(:FF>(CFGF@EGG5C43>1(85359,(-(1->G3<::B<A<49FG(-((22,8?0:*./(-(31<).8
@M04650:207:000000000-C238N:1:1101:11832:11116 2:N:0:19
GGACTACCAGGGTATCTAATCCTGTTTGCTCCCCACGCTTTCGCACCTGAGCGTCAGTCTTTGTCCAGGGGGCCGCCTTCGCCACCGGTATTCCTCCAGATCTCTACGCATTTCACCGCTACACCTGGAATTCTACCCCCCTCTACAAGACTCTAGCTGGACAGTTTTAAATGCAATTCCCAGGTTGAGCCCGGGGCTTTCACATCTAACTTATCCAACCGCCTGCGTGCGCTTTACGCCCAGTAATTCCGATTAACGCTTGCACCCTCCGTATTACCGCGGCTGCTGGCACGGAGTTAGC
+
CCCCCGGFFGGGGGGGGGGGGGGGGGGGGGGGGGGGGGGGGGGGGGGGGGGGGGGGGFFFGFGGGGGGGGGGGGGGGGGGGGGGGGGGGGGGGECFGGGGGGGGGGGGGEGGGGGGFGEGGGFFFGGGGGGGGGGEFCEGGGGFDGGGFCGFGFFFCFGGGGGGFFGGGGGGGAFFGGFGGGGCFGGFGFCFGEGEC7FGFFGFFFFFEGGGFGF+@EGD@<@FFF08<DBF>GFD??GEEB?FGGFBFFF?:>DAGFB???3>GFFBF608<:::FF6;9>((,,:?FGBFF0(432-6.
@M04650:207:000000000-C238N:1:1101:18008:11127 2:N:0:19
GGACTACTGGGGTTTCTAATCCTGTTTGCTCCCCACGCTTTCGCACCTGAGCGTCAGTCTTTGTCCAGGGGGCCGCCTTCGCCACCGGTATTCCTCCAGATCTCTACGCATTTCACCGCTACACCTGGAATTCTACCCCCCTCTACAAGACTCTAGCTGGACAGTTTTAAATGCAATTCCCAGGTTGAGCCCGGGGCTTTCACATCTAACTTATCCAACCGCCTGCGTGCGCTTTACGCCCAGTAATTCCGATTAACGCTTGCACCCTCCGTATTACCGCGGCTGCTGGCACGGAGTTAGC
+
CCCCCGGGGGGGGGGGGGGGGGCGGGGGGGGGGGGGGGGGGGGDGGGGGGGGGGGGGFGGGGGGGGGGGGGGGGGGGGGGGGGGGGGGGGGGGGGGGGGGGGGGGGGGGGGGGGGGGGGDEGGGGGGGGGGGGGGFGFGGGDGFGGGGGGGFGCFFGGGGDCGFFGCECFGGGFGGGGGGGGGEGGGGGGGGGGEGGGGGGFGFFGGFCFGFEFG=C@GGFGBFDFBB<CBB;GFFB<EGG?F2CFB>CFFFB@D9F?B<((94CGF:<00<2EBAGF:>>B;B61:>BE:F?>B>1?<94
@M04650:207:000000000-C238N:1:1101:16786:11143 2:N:0:19
GGACTACTGGGGTATCTAATCCTGTTTGCTCCCCACGCTTTCGCACCTGAGCGTCAGTCTTTGTCCAGGGGGCCGCCTTCGCCACCGGTATTCCTCCAGATCTCTACGCATTTCACCGCTACACCTGGAATTCTACCCCCCTCTACAAGACTCTAGCTGGACAGTTTTAAATGCAATTCCCAGGTTGAGCCCGGGGCTTTCACATCTAACTTATCCAACCGCCTGCGTGCGCTTTACGCCCAGTAATTCCGATTAACGCTTGCACCCTCCGTATTACCGCGGCTGCTGGCACGGAGTTCGC
+
CCCCCGGGGGGGGGGGGGGGGGGGGGGGGGGGGGGGGGGGGGGGGGGGGFGGGGGGGGGGGGGGGGGGGEEGGGGGGGGGGGGGGGEGGGGGGGGGGGGGGGGGGGGGGDGGGGGGGGGGGGGGGGGGCGGG9FGGGGGGGGGFGGGGFCGFGGGGGGGGGGGG@DFGGGGF9CFGGGGGGGGGGGGGGGGGGD=CDDG?C6CBAC7=CGGGEFG>A3<D6DFFFFFE?G>FBGF496EEEB?3*74<>FF<BF:<D0>FFFG?FF?:<61::GFAFG0>BB>93?:)3C0C:6((4C)34
@M04650:207:000000000-C238N:1:1101:20959:11161 2:N:0:19
GGACTACAGGGGTATCTAATCCTGTTTGCTCCCCACGCTTTCGCACCTGAGCGTCAGTCTTTGTCCAGGGGGACGCCTTCGCCACCGGTATTCCTCCAGATCTCTACGAATTTCACCGCTACACCTGGAATTCTACCCCCCTCTACAAGAATCTAGCTGGACAGTTTTAAATGCAATTCCCAGGTTGAGCCCGAGGCTTTCACATCTAACTTATCCAACCTCCTGCTTGCGATTTACGCCCAGTAATTCCGATTAACGCTTACACCCTCCGTATTACCGCGGCTGCTGGCACCGACTTGGC
+
CCCCCEG8FGGDFFG9@C@AFDFCFGGCFGGFFFEFCCFFFGG7CCFE=FGG+@F:7FFGE<CFFDFFC,@F+@BCFGEGFGGGGGGECBFFF,=AFFEFGCEFGGFC+EF7E,AAE7CCEFGFE,<F,=EEFGGG8@@CCDEFGGCGFG837,3,9C,@CFFFE,7EC7;A<93EC7C96FF>@F8F?C,=7*4;C6GF>C?B668=@7CC@>++;)5/(2(,.6(2)*,(4C>CA<7*4(8?G*.:D9:(()9)2(70((2-0;7((4341*.6CC((321021302>(+(,((-:)),
@M04650:207:000000000-C238N:1:1101:25763:11184 2:N:0:19
GGACTACTAGGGTTTCTAATCCTGTTTGCTCCCCACGCTTTCGCACCTGAGCGTCAGTCTTTGTCCAGGGGGCCGCCTTCGCCACCGGTATTCCTCCAGATCTCTACGCATTTCACCGCTACACCTGGAATTCTACCCCCCTCTACAAGACTCTAGCCTGCCAGTTTCGAATGCAGTTCCCAGGTTGAGCCCGGTGATTTCACATCCGACTTGACAGACCGCCTACGTGCGCTTTACGCCCAGTAATTCCGCTTAACGCTTGCACCCTCCGTATTACCGCGGCTGCTGGCCCGGAGTTAGC
+
CCCCCGGGGGGGGGGGGGGGGGGGGGGGGGGGGGGGGGGGGGGGGGGGGGGGGGGGGGGGGGGGGGGGGGGGGGGGGGGGGGGGEGGGGGGGGGGGGGGGGGGGGGGGGGDGGFGGGGGGGGGGGGGGGGGGGGGGE8DFGGGFGGGGFFG8FCGGGGGFFGC?FF7E>DEGGGGGGGGGGFFFGGFCCFGG7E*=?CGGGFGFFGGD>DGGFFGGFFGGFGB1(;:;;G>9>GFFFBGGG??B>D>DG@F,4>D<*(41??F<CFF<?F966C>AFD09>B0996))4A(2(4;91;4<:
@M04650:207:000000000-C238N:1:1101:8899:11192 2:N:0:19
GGACTACCGGGGTATCTAATCCTGTTTGCTCCCCACGCTTTCGCACCTGAGCGTCAGTCTTTGTCCAGGGGGCCGCCTTCGCCACCGGTATTCCTCCAGATCTCTACGCATTTCACCGCTACACCTGGAATTCTACCCCCCTCTACAAGACTCTAGCCTGCCAGTTTCGAATGCAGTTCCCAGGTTGAGCCCGGGGATTTCACATCCGACTTGACAGACCGCCTGCGTTCGCTTTACGCCCAGTAATTCCGATTAACGCTTGCACCCTCCGTATTACCGCGGCTGCTGGCACGGAGTTAGC
+
<CCCCGGGBEEDGGGGGGGGGGGFGGGGGGGGGGGGGGGGGGGGGGGGG8FGEGGGGGGGGGGGGGGGGDGGGGGGGGGGGGGGGGGDGEGGGGGGGGGFGGGGFFDGGGGGGGGGGGGGGGGGGGGFFGGGGGGGGFGGGGGFGGGG<CFFGGGGGGGGGGFGGGGGGCCGGGDGFGGGGCGFGGFCFGGGEDGGGDFFGFGAFD<BDGGGFFGGF@FG(9018FFE(9:>BGFF=6CC:(.:>:<<DF)-4>CAGB>?B(>2D@6((29?1C?AF:36030-(-80(::F61(,4E9<:
@M04650:207:000000000-C238N:1:1101:4165:11212 2:N:0:19
GGACTACCGGGGTATATAATCCTGTTTGCTCCCCACGCTTTCGCACCTGAGCGTCAGTCTTTGTCCAGGGGGCCGCCTTCGCCACCGGTATTCCTCCAGATCTCTACGCATTTCACCGCTACACCTGGAATTCTACCCCCCTCTACAAGACTCTAGCTGGACAGTTTTAAATGCAATTCCCAGGTTGAGCCCGGGGCTTTCACATCTAACTTATCCAACCGCCTGCGTACGCTTTACGCCCAATAAATCCGGACAACGCATGGGACCTACGTATTACCGCGGCTGCTGGCACGGTGTTAGC
+
C99CCGEFGCECFGG,CFC@CE,-C<CDFGDG@:ECFF7FFGGGC@+;FEFECF:FC<FFDGFGG<<FEFGG=F4@FDGDDFFGEEFCFEGGGGG9FEF5,:>B9EEFCCEFGFG,B=CGG79BFEFF@>?F,D@@@D6+>?36EDCF3@F?AFGADFGGG7?*73@DF>FA9>FFG7FG9C8*7FFFC,,=:EECD8*<7@CFCFFFC+2;8D7:739*6<6?:>00()-2,*8<F088*482F*.):9:9?)76419((45158:(,:(,,+4AFF((--(,((.)4*86:((,-/6>)
@M04650:207:000000000-C238N:1:1101:13664:11229 2:N:0:19
GGACTACTCGGGTATCTAATCCTGTTTGCTCCCCACGCTTTCGAGCCTCAGTGTCAGTTACAGGCCAGAGAGCCGCTTTCGCCTCCGGTGTTCCTCCATATATCTACGCATCTCACCGCTACACATGGAATTCCACTCTCCTCTCCTGCACTCAAGTCTCCCAGTTTCCAATGCACACAATGGTTGAGCCACTGCCTTTTACATCAGACTTAAGAAACCACCTGCGCTCGCTTTACGCCCAATAAATCCGGACAACGCTTGGGACCTACGTATTACCGCGGCTGCTGGCACGTAGTTAGCC
+
CCCCCGGGGGGGGGGGGGGGGGGGGGGGGGGGGGGGGGGGGGGGFGGGGGGGGGGGGGGGGGGGGGGGGGGGGGGGGGGGGGGGGGGGGGGGGGGGGGGGGGGGGGGGGGGGGGGGGGGGGGGGGGGGGGGGGGGGGGGGGGGFGGGGGGGFGGGGGGDFEGGGFFGGGGGGGGGGGGGGGGGGGGFGGG?FCGGGGDFGFF,BFGGFF>>FEGCFADGFFGFFFDB42C=2>5AC8@GGGF@EGGFFGFAD9357:162<BCBGG04:13))<:>@5((3(,7272:B*./430(6+)..
@M04650:207:000000000-C238N:1:1101:13451:11229 2:N:0:19
GGACTACCCGGGTATCTAATCCTGTTTGCTCCCCACGCTTTCGAGCCTCAGTGTCAGTTACAGGCCAGAGAGCCGCTTTCGCCTCCGGTGTTCCTCCATATATCTACGCATTTCACCGCTACACATGGAATTCCACTCTCCTCTCCTGCACTCAAGTCTCCCAGTTTCCAATTCACACAATGGTTGAGCCACTGCCTTTTACATCAGACTTAAGAAACCACCTGCGCTCGCTTTACGCCCAATAAATCCGGACAACGCTACGGACCTACGTATTACCGCGGCTGCTGTCCCGTAGTTAGCC
+
CCCCCGGGGGGGGGGGGGEFGGGGGGGGGD<FDG8FGGGGGGGFGGGGGFFGGFEFFGGGGG9EFEGDFFGGGGFGCCFGGDGGGGGGFEGGFGDGAFGGFGGGFGGG>F7FGGGAF++=EEGGGGGDEFFCGFGGF?AFC?8<@E>FDGGF88DFGFCG8ADDGGGGGACF+@,2=DG8ADGGGGF??F7AFGFFGGGEGF>EF>FF@*<5:C+C5>C7@4>@)/:/-?2>BC=ED=8FG685DFCECA)(.=C2C6:((-18DEF258?<AF<4<*,-((4(,32)5+.:46?4AEAF?
@M04650:207:000000000-C238N:1:1101:13612:11232 2:N:0:19
GGACTACAGGGGTATCTAATCCTGTTTGCTCCCCACGCTTTCGCACCTGAGCGTCAGTCTTTGTCCAGGGGGCCGCCTTCGCCACCGGTATTCCTCCAGATCTCTACGCATTTCACCGCTACACCTGGAATTCTACCCCCCTCTACAAGACTCTAGCTGGACAGTTTTAAATGCAATTCCCAGGTTGAGCCCGGGGCTTTCACATCTAACTTATCCAACCGCCTGCGTGCGCTTTACGCCCAGTAATTCCGATTAACGCTTGCACCCTCCGTATTACCGCGGCTGCTGGCACGGAGGTAGC
+
CCCCCGGGGGGGGDGGGGGGGGGGGGGGGGGGGGGGGGGGGGGGGGGGGGGGGGGGGGGGGGGGGGGGGGGGGGGGGGGGGGGGGGGGGGGGGGGGGGGFGGGGGGGGGGDGFGGGGGGGGGFGFGGGGGGGGGGGGGGGGDGFGGGGGGGFGFGGGGGGFGFFA@CFGFGGFGGEFF9CC,DGFGECGGGGGGGDD:FGGFGCFGGFCGGGFF=FFEGGFGF?0;9D2372;E>4@6EGG??>GFF97B?1()9<D:96(,C2FGFF(47<6E2)C7:B3>>>9<??:E(337(,(;2<:
@M04650:207:000000000-C238N:1:1101:28864:11253 2:N:0:19
GGACTACTAGGGTTTCTAATCCTGTTTGCTCCCCACGCTTTCGCACCTGAGCGTCAGTCTTTGTCCAGGGGGCCGCCTTCGCCACCGGTATTCCTCCAGATCTCTACGCATTTCACCGCTACACCTGGAATTCTACCCCCCTCTACAAGACTCTAGCCTGCCAGTTTCGAATGCAGTTCCCAGGTTGAGCCCGGGGATTTCACATCCGACTTGACAGACCGCCTGCGCTCGCTTTACGCCCAATAAATCCGGACAACGCTTCGGCCCTACGTATTACCGCGGCTGCTGGCACGTAGTTATC
+
CCBCCGGGGGGGGGGGGGGGGGGGGGGGGGGGGGGGGGGGGGGGGGGFGFCGGGGDGGGGGGGGGGGGGGGGGGGGGGGGGGGGGGGGGGGGGGGFGFGGGGGGGFGGGGGCFGGGGGGGGGFGGGGGFFCFGGG9EE8@EDGFGGGGGGGFGGCCFFGGGGGGGGGGE@>EGA,AFGGGGGGCFCFG6FGGGGGG5DGGFFFAFGF>;GGGF>CFF;DF9GF@;>9@>D>BFGFFF1CGG6<?DDA>FF>9:D)3D((:?1C</;>8?:018FF5FF(439;09?>?>G?EB:<?:F<)6
@M04650:207:000000000-C238N:1:1101:12530:11260 2:N:0:19
GGACTACTCGGGTTTCTAATCCTGTTTGCTCCCCACGCTTTCGAGCCTCAGTGTCAGTTACAGGCCAGAGAGCCGCTTTTGCCTCCGGTGTTCCTCCATATATCTACGCATTTCACCGCTACACATGGAATTCCACTCTCCTCTCCTGCACTCAAGTCTCCCAGTTTCCAATGCACACAATGGTTGAGCCACTGCCTTTTACATCAGACTTAAGAAACCACCTGCGCTCGCTTTACGCCCAATAAATCCGGACAACGCTTGGGACCTACGTATTACCGCGGCTGCTGGCACGTAGTTAGCC
+
CCCCCGGGGGGGGGGGGGGGGGGGGGGGGGGGGGGGGGGGGGGGGGGGGGGGGGGGGGGGGGGGGDGGGGGGGGGGCFFDGGGGGGGGGGGGGGGGGGGGGGGFGGGGGGGGAGGGGGGGGFGGGGGGFFFGGGGGGGGGGGGFGGGGGGGFGGGGGGGGGGGGFGCGGGGGGGGGCFGGGGGGGGGGGGFF?FGGGGGGGFGFFGG5@;FFE7FGFFGGFGF=)99DDGFFDF=C;>ECGF;@FGFF;B3;@EG<D6;@@@DFGG?<:?<?FGFAGD79>F>>?FF4?C253(.,<+:>)
@M04650:207:000000000-C238N:1:1101:29148:11268 2:N:0:19
GGACTACCGGGGTATCTAATCCTGTTTGCTCCCCACGCTTTCGCACCTGAGCGTCAGTCTTTGTCCAGGGGGCCGCCTTCGCCACCGGTATTCCTCCAGATCTCTACGCATTTCACCGCTACACCTGGAATTCTACCCCCCTCTACAAGACTCTAGCTGGACAGTTTTAAATGCAATTCCCAGGTTGAGCCCGGTGCTTTCACATCTAACTTATCCAACCGCCTGCGTGCGCTTTCCGCCCAGTAATTCCGCTTAACCCTTGCACCCCCCGTATTACCCAGGCTGTTGGCACGGCGTTCGC
+
CCCCCCGGCGGGG7FDGFGGDGGGGGGGGFFFGGDFGGGGGGGD7FFGE,EACGGGGC,C@<EGGGGGFGE@C=:F@FGGGGGGGGGGG>FGGGGGGF,9EEGGGGGFGEEEGGGGG@GGGGC8FGGGFDFGGF;E=D=FGDGFAG99>?FFG,EF;7DF:FCEDEAFCCGGFGGGGGG7<,?*FFGCE>B5CE**9CFGG6C@76@73>@C7F:@F3FG>D9<?F9:(9;>B55<*(;C*,387>>)29/((8/6F)8<<:4)9:,((-,,-;:5CD().(-4(()-0?2C0(4((2((4
@M04650:207:000000000-C238N:1:1101:13500:11286 2:N:0:19
GGACTACAGGGGTTTCTAATCCTGTTTGCTCCCCACGCTTTCGCACCTGAGCGTCAGTCTTTGTCCAGGGGGCCGCCTTCGCCACCGGTATTCCTCCAGATCTCTACGCATTTCACCGCTACACCTGGAATTCTACCCCCCTCTACAAGACTCTAGCTGGACAGTTTTAAATGCAATTCCCAGGTTGAGCCCGGGGCTTTCACATCTAACTTATCCAACCGCCTGCGTGCGCTTTACGCCCAGTAATTCCGATTAACGCTTGCACCCTCCGTATTACCGCGGCTGCTGGCACGGAGTTAGC
+
CCCCCGGGGGGGGGGGGGGGGGGGGGGGGGGGGGGGGGGGGGGGGGGGGGGGGGGGEGGGGGGGGGGGGGEGGGGGGGGGGDGGGGGGGGGGGGGGGGGGGGGGGGDDEGGGFGGGGGGGGGGGGGGGG<DFGGDFC?FGGGGFGGGGGFGFFGCFGGGGGGFFFFGGGGGGGGFGGGGGGCCFGGGGGGGGGDEECCFFGAFAACDAEFGF<;CGFFGDFGF@=F376C>B(:>:F?5CGF?:FGFFGFF<BFG):8>?((*.CFFBFFFFFGB<?C<B6>B>;6>:?G2F1(47??4A<
@M04650:207:000000000-C238N:1:1101:9984:11291 2:N:0:19
GGACTACTGGGGTTTCTAATCCTGTTTGCTCCCCACGCTTTCGCACCTGAGCGTCAGTCTTTGTCCAGGGGGCCGCCTTCGCCACCGGTATTCCTCCAGATCTCTACGCATTTCACCGCTACACCTGGAATTCTACCCCCCTCTACAAGACTCTAGCTGGACAGTTTTAAATGCAATTCCCAGGTTGAGCCCGGAGCTTTCACATCCGACTTGACAGACCGCCTGCGTGCGCTTTACGCCCAGTCATTCCGATTAACGCTTGCACCCTCCGTATTACCGCGGCTGCTGGCACGGAGTTAGC
+
CCCCCGGGGGGGGGGGGGFFGGGGGGGGGGGGGGGGGGGGGGGGDGGGGGGGGGGGGGFFGFFGGGGGDGGGGGGGGGGGGGGGGGGGGGGGGGGGGFGGGGGGGGFFGGCCFFGGGGDGGGGGFGGGGGGGGFGGGGFGEGGFGGFF<EG5FFD7=CE6,CFGDFCFFFGGC=CGC7FGF>BFGGGFFGCFGCEEGGFGCFGFFDDBDGGGFGGGA@FFBD>@FFB)(9>0(:F<FBGEG6<2*?AAGF??FFDFG?>:6?FBDF(41:>B?CBB?C(-201>>F?D(72+(3(44C26.
@M04650:207:000000000-C238N:1:1101:22163:11293 2:N:0:19
GGACTACCCGGGTTTCTAATCCTGTTTGCTCCCCACGCTTTCGAGCCTCAGTGTCAGTTACAGGCCAGAGAGCCGCTTTCGCCTCCGGTGTTCCTCCATATATCTACGCATTTCACCGCTACACATGGAATTCCACTCTCCTCTCCTGCACTCAAGTCTCCCAGTTTCCAATGCACACAATGGTTGAGCCACTGCCTTTTACCTCAGACTTAAGAAACCACCTGCACTCGCTTTACGCCCAATAAATCCGGACAACGCTTGGGACCTACGTATTACCGCGGCTGCTGGCACGTAGTTAGCC
+
CCACCEGGGGEGGEGGGGGGGFGGGGGFGGGGGGGGGGGGGGGGGEGGGFFGGGGGDGGGGGGGGGGGGGGGGGGG7F<F>FGGGGGGCFGEGFFGGGGGGGFAFFFGEE@EFCG,CF6CEEGG9FF8EEFFGCFCDFGGGGGFGGFFGGCD8DDGDE;F,AEEGGGFG9D9FGFGGGD6EGGGFB>FE88AFFFFG@FF>*,+;9DFFF@GE7+C6<,3)95<=AEF272(8*+*:2:FE03;CGEFFB)33>F(/6123(*:GC?B?FF)636A</4,(396:7)2:*)7.(,-)+6..
@M04650:207:000000000-C238N:1:1101:3409:11295 2:N:0:19
GGACTACAAGGGTTTCTAATCCGGTTTGCTCCCCACGCTTTCGCACCTGAGCGTCAGGCTTTGTCCAGGGGGCCGCCTTCGCCACCGGTATTCCTCCAGATCTCTACGCATTTCACCGCTACACCTGGAATTCTACCCCCCTCTAAAAGACCCTAGCCGGACAGTTTTAAAAGCAATTCCCCGGTTGAGCCCCGGGCTTTCACATCTAACTTAACCAACCGCCTACGTGCCCTTTTACCCCAGGAAACTCGGTTAACGCTTTCGACCTCCGTATTACCGCGGCTGCCGGCACGGGGGTAGG
+
CCCCCGGGGGGGFGGGGGGGGG7FFGEGGGGFGEGGGGFGGGGF@@+A:ECEFFDGG,6,69@FGGGGGCCEEEGCGGCBFBFC7=BF:4BFEFDGG,9?A,@C,4AA+CFFECFFF@+6=CFGG8AECG,AF9,5@@+3+=@*2,74DC8*,,8DF,@B>EGC<D,6;>D,+,>,,:5>9,=B<FC<C,?**/=>37BF>7+++*+37++;;7+29-8*4)2:(.30,*(.(2?5*)+3;((8**,(**.(-)16>2--8(*(*:((,(1((244:>(((4(,,,(,,/-:11(1(/(4(
@M04650:207:000000000-C238N:1:1101:28167:11308 2:N:0:19
GGACTACTCGGGTATCTAATCCTGTTTGCTCCCCACGCTTTCGAGCCTCAGTGTCAGTTACAGGCCAGAGAGCCGCTTTCGCCACCGGTGTTCCTCCATATATCTACGCATTTCACCGCTACACATGGAATTCCACTCTCCTCTCCTGCACTCAAGTCTCCCAGTTTCCAATGCACACAATGGTTGGGCCCCTGCCTTTTACCTCAGACTTTAGAAACCACCTGCGCTCGCTTTACGCCCAATAAATCCGCACAAAGCTTGGGACCTACGTATTACCGCGGCATATGGACCGTGATCTCCC
+
CCCCCGGCC@;FGGGDGGFFGGGCFGFEGF<FFFFGGGEFGGG8FFGGGGGAEFGFGD,6,C,CCFGGGEGGFFEF:FFGCFE,8AF:F:FEEF;F?,A,EEFFG;9F7,?CFGA@?FC6@@FGCF9FFFAEFDGFG8A====D8848EFFFGG,=EDFGFGFGB=@CEF9,6>D9,=EGGA?BFC+@E++1AC8C5C9A+*,+3***0*9+22*+10=?=75)):>2:DBF=*=75;CFE1()*;C3CB)(.)*(2674<:FF4C(338()-3-:<*,((-,().)6)3,5(,-3)+.).
@M04650:207:000000000-C238N:1:1101:11118:11321 2:N:0:19
GGACTACCAGGGTTTCTAATCCTGTTTGCTCCCCACGCTTTCGAGCCTCAGTGTCAGTTACAGGCCAGAGAGCCGCTTTCGCCTCCGGTGTTCCTCCATATATCTACGCATTTCACCGCTACACATGGAATTCCACTCTCCTCTCCTGCACTCAAGTCTCCCAGTTTCCAATGCACACAATGGTTGAGCCACTGCCTTTTACATCAGACTTAAGAAACCACCTGCGCTCGCTTTACGCCCAATAAATCCGGACAACGCTTGGGACCTACGTATTACCGCGGCTGCTGGCACGTAGTTAGCC
+
CCCCCGGGGGGGGGDGGGGGGGGGGGGGGGGGGGGGGGGGGGGGGGGGGGGGGGGGGGGGGGGGGGGGGGGGGGGGCEFGGGGGGGGGGGGGGGGGGGGGGGGFGGGGDEFEGGGGGGEGGCFGGGGGFAFFGGE9BFGGGGGFGGGGGGGFGGEGFGFGGGGGGFGGGGGGFGGGGGGGGG8DFGFGGGFG?FCFCFGGC5E?=FFF@G+:A++=FD695;@E=DBBDC2=2?FCBDECG;@FGGEF;D>F(858590@?@41*;:8:<:>)<<D771>>F>F:??2(75=21:,4+6))
@M04650:207:000000000-C238N:1:1101:21835:11325 2:N:0:19
GGACTACCAGGGTTTCTAATCCTGTTTGCTCCCCACGCTTTCGAGCCTCAGTGTCAGTTACAGGCCAGAGAGCCGCTTTCGCCTCCGGTGTTCCTCCATATATCTACGCATTTCACCGCTACACATGGAATTCCACTCTCCTCTCCTGCACTCAAGTCTCCCAGTTTCCAATGCACACAATGGTTGAGCCACTGCCTTTTACATCAGACTTAAGAAACCACCTGCGCTCGCTTTACGCCCAATAAATCCGGACAACGCTTGGGACCTACGTATTACCGCGGCTGCTGGCACGTAGTTAGCC
+
CCCCCGGGGGGGGGGGGGGGGGGGGGGGGGGGGGGGGGGGGGGGGGGGGGGGGGGGGGGGGGGGGGGGGGFGGGGGFGFGGGGGGGGGGGGGGGGGGGGGGGGGGGGGGGGGGGGGGGGGGGGGGGGFFAFGGGFGGGGGGGGFGGGGGGGFGGGGGGEGGGGGGGGGGGGFFGGGGGGDGGGGGGGGGFBFGGGGGGGGGFGFFGFFFFFG;CFCFFFGFGDB@EBFFGFFDCFF?28FG?8@GGFFCB8?>EG;D;?0=D4?GGB<BF:?AA56CC12(4;>FFFFFGFGFFB<<9694
@M04650:207:000000000-C238N:1:1101:10100:11333 2:N:0:19
GGACTACCGGGTATCTAATCCTGTTTGCTCCCCACGCTTTCGAGCCTCAGTGTCAGTTACAGGCCAGAGAGCCGCTTTCGCCTCCGGTGTTCCTCCATATATCTACGCATTTCACCGCTACACATGGAATTCCACTCTCCTCTCCTGCACTCAAGTCTCCCAGTTTCCAATGCACACAATGGTTGAGCCACTGCCTTTTACATCCGACTTAAGAAACCACCTGCGCTCGCTTTACGCCCAGTAATTCCGCTTACAGCTTGCACCCCCCGATTTACCGCGGCTGTTGGACGGGAGTTGACCG
+
CCCCCGGGGGGGGGGGGGGGGGGFGGGGGGGGGGGGGGGGGGGGGGGGFFEGGGCCGGGGGGGGGFGGG8F@GGEGBDFEEFGCGGGGGEGGGDGGGC<B<EEFAFF7B?:FGDGGGGB?E<ECFCAFGEGGGGG9@==FFGA:FCFG8D9DFFFGFGG9EFGGFEFCEC=DFDADFDC8EFFFFFFGG7D<EC<CFGGE8F;+*3008@FGAG+?ADGGFC:>=DBFFG=9@1;(:9B7B;C?FFC)7))21;+)*/=(,)9(1*443(,1(+))/>4(,2(.)3,),*(:094:4+)5(
@M04650:207:000000000-C238N:1:1101:18419:11375 2:N:0:19
GGACTACTGGGGTTTCTAATCCTGTTTGCTCCCCACGCTTTCGCACCTGAGCGTCAGTCTTTGTCCAGGGGGCCGCCTTCGCCACCGGTATTCCTCCAGATCTCTACGCATTTCACCGCTACACCTGGAATTCTACCCCCCTCTACAAGACTCTAGCTGGACAGTTTTAAATGCAATTCCCAGGTTGAGCCCGGGGCTTTCACATCTAACTTACCCAACCGCCTGCGTGCGCTTTACGCCCAGTAATTCCGATTAACGCTTGCACCCTCCGTATTACCGCGGCTGCTGGCACGGCGTTAGC
+
CCCCC<FFGGGGGGGGGGGGGGGGGGGGGGGGGGGGGGGGGGGGGGGGFFGFGGGGGGFGGFGGGGGGGGGFEGGGGGGGGGGGGGGGGGGGGGGGGFGGGGGGGGGGGGGGGGGGGGGGDGGG:EGFGCFGGGFG8BEEGGGFGGGFEGGFGGGFGGFFD,<AGFDGFGGGGGGGGGGGFFGGGGGGGGGGGDGGGGGGGFGAFFCF?FFGE+*>F@GG>GF<?F>D:DBFFGFFF0EEGBBFFGF<7*<01>D>71>B?FC7DGFF?:FFFGBAFCBFFB>99:?B?G19?>(((:(,6
@M04650:207:000000000-C238N:1:1101:25800:11423 2:N:0:19
GGACTACCAGGGTTTCTAATCCTGTTCGCTACCCACGCTTTCGAGCCTCAGTGTCAGTTACAGACCAGAGAGCCGCTTTCGCCACCGGTGTTCCTCCATATATCTACGCATTTCACCGCTACACATGGAATTCCACTCTCCTCTCCTGCACTCAAGTCTCCCAGTTTCCAATGCACACAATGGTTGAGCCACTGCCTTTTACATCAGACTTAAGAAACCACCTGCGCTCGCCTTACGCCCAATAAATCCGGACAACGCCTGGGACCTACGTATTACCGCCGCTGCTGGCACCGAGTTTACC
+
CCCCCGGFFGGGGGGGGGGGGGGGGGGGGGGGGGGGGGGGGGGGGGGGGGG<FGGGGGGGGGGFGGGGDFFGGGGG:FGGGGGGGGGGGGGGGGGGG<?FGGGGGGGGGGGGGGGGGGGGGGGG99CFGGGGGGGGG89FGGGFGG9EGCEFGDDGFE=DCFFGFGGGGGGGGGAD,@8DGCFGGGD?EG77,@EGGGGG+83?B>5?>*;87++<9@F4)C:224:*81((6C*6)/CF*6=4>@C<FD>?F3F@56,1-4*3DE1)((().<)6C*0(4((-4),(4*4*((-1:+-.5
@M04650:207:000000000-C238N:1:1101:21609:11442 2:N:0:19
GGACTACCGGGGTTTCTAATCCTGTTTGCTCCCCACGCTTTCGAGCCTCAGTGTCAGTTACAGGCCAGAGAGCCGCTTTCGCCTCCGGTGTTCCTCCATATATCTACGCATTTCACCGCTACACATGGAATTCCACTCTCCCCTCCTGCACTCAAGTCTCCCAGTTTCCAATGCACACAATGGTTGAGCCACTGCCTTTTACATCAGACTTAAGAAACCACCTGCGCTCGCTTTACGCCCAATAAATCCGGACAACGCTGGGGACCTACGTATTACCGCGGCTGCTGGCACGTAGTTATCC
+
CCCCCGGGGGGGGGGGGGGGGGGGGGGGGGGGGGGGGGGGGGGGGGGGGGGGGGGGGGGGGGGGGGG@EGGCGGGGGGGGGGGGGGGGFGGGGGGGGGGGGGGGGGGGGGGGGGGGGG>DEFCFCFGGGFDFGGGGGGGGG+@DEGGGGCGFGGGGGA;3=FGFFFGGGGGGGGGGFGD+@DDGGGGGEFFGGGGGG7FFGACAE+3A44@F4CFCF28FDG==2/255<((6/16>?GGG1(3C1.7C5B;0)717(,(,47:DD?F2-424@4A@54,42-20))4:*.2..,,63).5
@M04650:207:000000000-C238N:1:1101:15865:11450 2:N:0:19
GGACTACTCGGGTTTCTAATCCTGTTTGCTCCCCACACTTTCGAGCCTCAGCGTCAGTTAATGTCCAGCAGGCCGCCTTCGCCACTGGTGTTCCTCCCGATATCTACGCATTCCACCGCTACACCGGGAATTCCGCCTGCCTCTCCATCACTCAAGAACAATAGTTTTGAACGCACGCTATGGGTTGAGCCCGGGGCTTTCACATCTAACTTATCCAACCGCCTGCGTGCGCTTTACGCCCAGTAATTCCGATTAACGCTTGCCCCCTCCGTATTACCGCGGCTGCGGGCACGGAGTTAGC
+
CCCCCFGGCFGGGGGGGGGGGGGGGGGGGGGGGGGGGGGGGGGGGGGGGGGGGGGGGFGGFFGGGGGGGGFGGGGGGGGGGGGGGGGGGGGGGGGGGGGGGGGGGFFGGGGDDFGGGGGGGGGGG@EGGGGGGGGGEE=FGGGF8FFFGDFFGDGG:DGGC<@E@AEFDCC@FGGG5748*,7DF@>DFGGGDGG=CDGGGFF>=GDFE7DD@C77@EGGFGF@(0.86D>FBGFFB688?3,4>CADF4;16:D6*49:F6<(*A>6060,4C()3:(((4919(((,/(/4-39BGF<4
@M04650:207:000000000-C238N:1:1101:17405:11458 2:N:0:19
GGACTACCAGGGTTTCTAATCCTGTTTGCTCCCCACGCTTTCGCACCTGAGCGTCAGTCTTTGTCCAGGGGGCCGCCTTCGCCACCGGTATTCCTCCAGATCTCTACGCATTTCACCGCTACACCTGGAATTCTACCCCCCTCTACAAGACTCTAGCTGGACAGTTTTAAATGCAATTCCCAGGTTGAGCCCGGGGCTTTCACATCTAACTTATCCAACCGCCTGCGTGCGCTTTACGCCCAGTAATTCCGATTAACGCTTGCACCCTCCGTATTACCGCGGCTGCTGGCACGGAGTTAGC
+
CCCCCGGGGGGGGGGGGGGGGGGGGGGGGGGFGGGGGGGEGGGGGFGGGGGGGEGGGGGGGGGGGGGGGGGGGGGGGGGGGGGGGGGGGDGG9FGGGGGGGFGGGGGGGGGGEGGGGGGGGGGGGGGFGGGGGGGGGGGGEGGFGGG?FFGFGGGGGGGGGGGG@FEFGGGGGGGGGCFFGGGGGGGGGGGGDGGGDGGFGFGCFGGFCFGGAFGGFE6D>7>FFFBDFDFFFGF<?:?:EBFBFFAAGF4??)347:>??F3)*013-:6(8@04<*8029>FFFF83E:EFFF;?F).6
@M04650:207:000000000-C238N:1:1101:12911:11494 2:N:0:19
GGCTACCCGGGTTCTAATCCTGTTTGCTCCCCACGCTTTCGCACCTGAGCGTCAGTCTTTGTCCAGGGGGCCGCCTTCGCCACCGGTATTCCTCCAGATCTCTACGCATTTCACCGCTACACCTGGAATTCTACCCCCCTCTACAAGACTCTAGCTGGACAGTTTTAAATGCAATTCCCAGGTTGAGCCCGGGGCTTTCACATCTAACTTATCCAACCGCCTGCGTGCGCTTTACGCCCAGTAATTCCGATTAACGCTTGCACCCTCCGTATTACCGCGGCTGCTGGCACGGAGTTAGCCG
+
CCCCCGGGGGGGGGGGGGGGGGGGGGGGGGGGGGGGGGGGGGGGGGGGGGGGGGGFGGGGGGGGGGGGGGGGGGGGGGGGGGGGGGGGGGGGGGGGGGGGFGFGGGGD:FGGGGGEGGGGGGG@FGCFFGGDGGGGGGGGGGGFGCF6FFGFGGGE:FCGGGFGGGGGAFGGGGGGGGGGGGGGGGGFGGGGGGGEGGGGGFCAFGFFFG7FCFGGFF?DBC;=BF?FFGF0:CFBDBC8:?4AC:AFGD>?F47:G:?6?>GBC/36981(40:</>9>633:7?(((2-:(4:0<@4:2
@M04650:207:000000000-C238N:1:1101:9042:11500 2:N:0:19
GGACTACCGGGGTTTCTAATCCTGTTTGCTCCCCACGCTTTCGCACCTGAGCGTCAGTCTTTGTCCAGGGGGCCGCCTTCGCCACCGGTATTCCTCCAGATCTCTACGCATTTCACCGCTTCACCTGGAATTCTACCCCCCTCTACAAGACTCTAGCTGGACAGTTTTAAATGCAATTCCCAGGTTGAGCCCGGGTCTTTCACATCTAACTTATCCAACCGCCTGCGTGCGCTTTACGCCCCGTAATTCCGATTAACGCTTGCACCCTCCGTATTACCGCGGCTGCTGGCACGGATTTAGC
+
<CCCCDGECGGGGGGGGGGGGGGGGGGGGGGGGGGEFFGGGGG,BFGGFFGGGGCEGGDFFGGGGGDFFGEGGEGGGGGGGGDG7EFEGGGGG<;<B,BFGGGGGGCGGGGGGGGGGDEGEGGGFGGDFGFGGEFGFGGGGGEFGGFG?CGFGGGGGGGD5FFGFGFF9D9DFCECFGGGG9EFGGFGGGGEC=E/7CFFGFG61676?GGGF7>;=3CGFD@F=FF>3<1>(C>AF3EC:(7?5*44CF663>55>6;??BG<FF:21:(,(23<FG?666>B0:?)(=(+3(-(-@4)-
@M04650:207:000000000-C238N:1:1101:25289:11502 2:N:0:19
GGACTACAGGGGTTTCTAATCCTGTTTGCTCCCCACGCTTTCGCACCTGAGCGTCAGTCTTTGTCCAGGGGGCCGCCTTCGCCACCGGTATTCCTCCAGATCTCGACGCATTTCACCGCTACACCTGGAATTCTACCCCCCTCTACAAGACTCTAGCTGGACAGTTTTAAATGCAATTCCCAGGTTGAGCCCGGGGCTTTCACATCTAACTTATCCAACCGCCTGCGTGCGCTTTACGCCCAGTAATTCCGATTAACGCTTGCACCCTCCGTATTACCGCCGCTGCTGGCCCGGAGTTAGC
+
CC9CCAE<CFCGC:@FEGCFFGFEGFEGGFGGGGCCGCE7CE@CCFFFG8<FGF:7FEF<EEFGFFAEGGGGGEC=E,@EFGECF8>CFCEB<9,,?B,9==EF,=@BEGCFGGGGGC=>8F@A::F8=>EFGFGGCDF+@DEACFGG9,:8DEF7;AA8DGFGG;DFF7EFGAFFF8BCFG8BFFGGGGFG=*/?>D<C>FGFFGGF?>7@<FCDF8<D>DBFB)174760(*.68:8:EFF:D7)::FF:?B3>F161::C8CC1::1446*(4AC?9(-11((4)55(12(((30:-.
@M04650:207:000000000-C238N:1:1101:21394:11517 2:N:0:19
GGACTACCCGGGTTTCTAATCCTGTTTGCTCCCCACGCTTTCGAGCCTCAGTGTCAGTTACAGGCCAGAGAGCCGCTTTCGCCTCCGGTGTTCCTCCATATATCTACGCATTTCACCGCTACACATGGAATTCCACTCTCCTCTCCTGCACTCAAGTCTCCCAGTTTCCAATGCACACAATGGTTGAGCCACTGCCTTTTACATCAGACTTAAGAAACCACCTGCGCTCGCTTTACGCCCAATAAATCCGGACAACGCTTGGGACCTACGTATTACCGCGGCTGCTGGCACGTAGTTAGCC
+
CCCCCGGGGGGGGGGGGGGGGGGGGGGGGGGGGGGGGGGGGGGGGGGGGGGGGGGFGGGGGGGGGGGGGGGGGGGGGGGGGGGGGGGGGGGGGGGGGGGGGGGGGGGGGGGGGGGGGGGGGGGGFFGGFEFGGGGGGGGGGGGFFFGGGGGFGGGGGGGGGGCEGGGGGGGGGGGGGGGFGGGEGDGFGGGGGGGGGGGGGFGFFGGF@GGCA8DFFFGGDC>44>44=GFFFCACFFGEED;4CFFFF53;>B8@D@?06(7?FEB<:?F<FG))<C,43969?)4,3:85321,:9:A:
@M04650:207:000000000-C238N:1:1101:28488:11542 2:N:0:19
GGACTACTCGGGTTTCTAATCCTGTTTGCTCCCCACGCTTTCGCACCTGAGCGTCAGTCTTTGTCCAGGGGGCCGCCTTCGCCACCGGTATTCCTCCAGATCTCTACGCATTTCACCGCTACACCTGGAATTCTACCCCCCTCTACAAGACTCTAGCTGGACAGTTTTAAATGCAATTCCCAGGTTGAGCCCGGGGCTTTCACATCTAACTTATTCAACCGCCTGCGTGCGCTTTACGCCCAGTAATTCCGATTAATGCTTGCACCCTCCGTATTACCGCGGCTGCTGGCACGGATTTAGC
+
CCBCCGGGGEGGGBFFGGGG<CCFGGGGGGGGDFCEFGCEGGE7FFGGGGFFGGGGDGG9@CFAG,CC8F7C+CFG7=7FF7,FGGGCFGEGDGGDFGGCG8;,9C<=FEGGGGFEGDDG8F=FFDF8<3EF,C=C,3@>CCCFGGDCFC@CFF;=;DDF6F?EFCFD;DFGGFFGFGC9CF8DGFGCF,2:7C*?DD<ED>FFFG=ACF>F3:+2;C@DBD0?@F6D0D(1;G5)9:8?/188D><676?:BB*)*.-6AF5)002:121<<6?>+:330((4(35345(0814,4+).)
@M04650:207:000000000-C238N:1:1101:27479:11545 2:N:0:19
GGACTACAAGGGTATCTAATCCTGTTTGCTCCCCACGCTTTCGAGCCTCAGTGTCAGTTACAGGCCAGAGAGCCGCTTTCGCCTCCGGTGTTCCTCCATATATCTACGCATTTCACCGCTACACATGGAATTCCACTCTCCTCTCCTGCACTCAAGTCTCCCAGTTTCCAATGCACACAATGGTTGAGCCACTGCCTTTTACATCAGACTTAAGAAACCACCTGCGCTCGCTTTACGCCCAATAAATCCGGACAACGCTTGGGACCTACGTATTACCGCGGCTGCTGGCACGTAGTTAGCC
+
CCCCCGGGGGGGGGGGGGGGGGGGGGGGGGGGGGGGGGGGGGGGGGGGGGGGGGGGGGGGGGGGGGGGGGGGGGGGDEEGGGGGGGGGGGGGGGGGGGGGGGGGGGGGGGGGGGGGGGGDGGFGGFGGGGFGGGGGGGFGGGGFFGGGGGGBFCCEGGDGFGGGGGGFFDGGGGCGGGG@DCDGFGCGGGCFGGGFGGGFFF;FFGGFEFGGFFGGFF:*)<>EDF>9575@BC+>?@GCG<14:C3);A.36D<0:170=DF6<E:?F?,4<<<63141,39B?:::BC>:13::426<5
@M04650:207:000000000-C238N:1:1101:27378:11555 2:N:0:19
GGACTACTGGGGTTCTAATCCTGTTTGCTCCCCACGCTTTCGCACCTGAGCGTCAGTCTTTGTCCAGGGGGCCGCCTTCGCCACCGGTATTCCTCCAGATCTCTACGCATTTCACCGCTACACCTGGAATTCTACCCCCCTCTACAAGACTCTAGCTGGACAGTTTTAAATGCAATTCCCAGGTTGAGCCCGGGGCTTTCACATCTAACTTATCCAACCGCCTGCGTGCGCTTTACGCCCAGTAATTCCGATTAACGCTTGCACCCTCCGTATTACCGCGGCTGCTGGCACGGAGTTAGCC
+
CCCCCGGGGGGGGGGGGGGGGGGGGGGGGGGGGGEGGGGGGGGGGGGGGGGGGGG>FGGGGGGGGGGGGGDGGGGGGGGGGFGGGGFGGGGGGGGGGGGDFFGGFGGGGDGGGGGGGGGGGBFGFGFFGGGGGGGGGGGGGGFFGGGC8CFCGGCGGGGGGFG9FCEFG,>FFFFFCGGGGAFGGGGGGGGGCEGG<FGGGFCF4;FFFGGGFFFGF@CGFGFFDDD5:GFF(AFFDBEGG:?2:>4)?6)46>*)12:042=2FGF8?;2:B@)6:<474>BFBF?:(*5*4091:+6)5
@M04650:207:000000000-C238N:1:1101:3027:11591 2:N:0:19
GGACTACCAGGGTTTCTAATCCTGTTTGCTCACCACGCTTTCGCACCTGAGCGTCAGTCTTTGTCCAGGGGGCCGCCTTCGCCACCGGTATTCCTCCAGATCTCTACGCATTTCACCGCTACACCTGGAATTCTACCCCCCTCTACAAGACGCTAGCTGGACAGCTTTAAATGCAATTCCCAGGTTGAGCCCGGGGCTTTCACATCTAACTTATCCAACCGCCTGAGTGCGCTTTACGCCCAGTAATTCCGATTAACGCTTGCACCCTCCGTATGACCGCGGCGGCTGGCACGGCGTTAGC
+
CCCCCGGGGCFFF@FGGGFGGGGGCGFGGGG,EFGGGGGGCFGGCGGGGGE@E:FGGFFGFGGFGCFFG7CCFCFGGGF9F7C:FFGGGGCE,5=,BEG<?=CF;A?DCEFFFFFGGEGD7FEEB8FC<FGFGGGADBFFECED,8@8FG8*@BEDCFDFGCCE,,;,7@@FDEFCGFFGGGGFF:>>7>E*7CEG)7,>+8?A+;:8?CF7AFF+A3CG9CB(3),;4C>F(*76F??:*:(.?C<BFF?1077<74,1(25>FF<:(-((4*()+*42>>(((4(3:G?+,,(-4*814
@M04650:207:000000000-C238N:1:1101:15370:11626 2:N:0:19
GGACTACCAGGGTTTCTAATCCTGTTTGCTCCCCACGCTTTCGAGCCTCAGTGTCAGTTACAGGCCAGAGAGCCGCTTTCGCCTCCGGTGTTCCTCCATATATCTACGCATTTCACCGCTACACATGGAATTCCACTCTCCTCTCCTGCACTCAAGTCTCCCAGTTTCCAATGCACACAATGGTTGAGCCACTGCCTTTTACATCAGACTTAAGAAACCACCTGCCCTCGCTTTACGCCCAATTAATCCGGACCACGCTTGTGCCCTTCGTATTTCCGCCGCCTCCGGGCCGTAGTTAGCC
+
CCCCCFGFCGGGGGGGGGGGGGGGGGGGGGGGGGGGGGGGGGGGGGGGGGGFGGGGGGGGGFFGGGGGGCFGGGGG7FFGDGGCG<:FGGGGGFGGGGGGGGGGGGGGGGGGGGGGG7CDEGGG,AFGG9FGGGFFFGFFFCGFFGFGFGFFGG8EFGGEEGGGGGGGGEGGGGGFFG=EFFFGG@,=7@@CFGGGGDGGFF,4?+;9)*?+*+22@CG5>D5))*)3//5)8F6>89GG*6(*=BE):))/6):780(3(,0):C(,46<3(E))<9(--((((.(((2,*(((,-+)).
@M04650:207:000000000-C238N:1:1101:11387:11658 2:N:0:19
GGACTACAGGGGTTTCTAATCCTGTTTGCTCCCCACGCTTTCGCACCTGAGCGTCAGTGTCAGTTACAGGCCAGAGAGCCGCTTTCGCCTCCGGTGTTCCTCCATATATCTACGCATTTCACCGCTACACATGGAATTCCACTCTCCTCTCCTGCACTCAAGTCTCCCAGTTTCCAATGCACACAATGGTTGAGCCACTGCCTTTTACATCAGACTTAAGAAACCACCTGCGCTCGCTTTACGCCCAATAAATCCGGACAACGCTTGGGACCTACGTATTCCCGCGGCCGCCGGCACGTAT
+
CCCCCGGGGGGGGGGGGGGGGGGGGGGGGGGGGGGGGGGFGGGGGGGGFCGGGGGGGGGGGGGGGGFGFGGGGG,EFDGAFGGGGGCGGGGGGGEEGCFGFGGGGGGGEGGGFGE?CEGGGGGCEGCGGGDCFFFEGGFFDFEDFFGGGGGFGFGGFGGFGFGGGGGFC@=EGGGG8DFGGGCFEFGCFEGGEGEGCF@8CFCAFCFFFGG86CDDE;D@48BDDFFDBG2:@CBFEFGG<>?@GG@;FF4>97D@5;@F??C>GG??B(4?B?:?C465).)2;B(((*4*,(4(-*.()
@M04650:207:000000000-C238N:1:1101:16002:11673 2:N:0:19
GGACTACCCGGGTATCTAATCCTGTTTGCTCCCCACGCTTTCGCACCTGAGCGTCAGTCTTTGTCCAGGGGGCCGCCTTCGCCACCGGTATTCCTCCAGATCTCTACGCATTTCACCGCTACACATGGAATTCCACTCTCCTCTCCTGCACTCAAGTCCCCCAGTTTCCAATGCACACAATGGTTGAGCCACTGCCTTTTACATCAGACCTAAGAAACCACCTGCGCTCCCTTTACGCCCAATAAATCCGGACAACGCCTGCACCCTCCGTATTACCCCGGCATCTGTCCCCGAGTTAGCC
+
CCCCC?F?DGGGF@AEFGGGGFACGG9EDFGGGGFFGGGGGGGFGGGEEF@FGGGCGFDFG9,CEFEGDE+@B@:BFGGGGEGEE<FGGCFGFBFGGGCFGGGEGCFFG7FGGGGFG7BC>BFG9,CFF9<FDC9F8=,A=FGDE87,DDD?FGDG;9,6DF67FCD9FFFCFGGFAF>FGCG@F788,?,=EGGF>CCF7?B+8+883*;*32:7)38F2C813;0)3)2(7ECE32BFF(,.::<A6.)31)*47((.-(7:4E(,4(4(4A))0*-,--((,.4))+,/(,-8:+).4
@M04650:207:000000000-C238N:1:1101:24583:11680 2:N:0:19
GGACTACAGGGGTTTCTAATCCTGTTTGCTCCCCACGCTTTCGCACCTGAGCGTCAGTCTTTGTCCAGGGGGCCGCCTTCGCCACCGGTATTCCTCCAGATCTCTACGCATTTCACCGCTACACCTGGAATTCTACCCCCCTCTACAAGACTCTAGCTGGACAGTTTTAAATGCAATTCCCAGGTTGAGCCCGGGGCTTTCACATCTAACTTATCCAACCGCCTGCGTGCGCTTTACGCCCAGTACTTCCGATTAACGCTTGCACCCTCCGTATTCCCGCGGCTGCTGGCCCGGCGTTAGC
+
CCCCCGGGGGGGGGGGGGGGGGGGGGGGGGGGGGGGGGDGGGGGGGGGGGGGGGGGGGGGFFGGGGGGGGGGGGGGGGGGFGGGG8FGGDGGGGGGGGCGGGFGGGGGGGGGGGGGGGGGGGGGGGGGFGGGGGGGGGGGGGGFGGGG?FGFGFGGGGFG6FFGFGGGGFFGGGGGGGGCGFFGGGGCGGGGCEGGGGGCFFGFFGDFFGGGFGGGFEGGFGFFFFFE<DF>9EFFFFGGGFF?F*6:FFF?0:C<F<>???D>GGFFFF;?FG0:C=(7>BFF>??:(C(59((44C12<
@M04650:207:000000000-C238N:1:1101:26150:11688 2:N:0:19
GGACTACTCGGGTTTCTAATCCTGTTTGCTCCCCACGCTTTCGAGCCTCAGTGTCAGTTACAGGCCAGAAAGCCGCTTTCGCCTCTGGTGTTCCTCCATATATCTACGCATTTCACCGCTACACATGGAATTCCCCTCACCTCTCCTGCACTCCAGCCTCCCAGTTTCCAACGCACGTCCAGGGTTAACCCCTGGCTTTTCACTCCGGCTTTGAAATGCCCCTGCCCCTCCCTTTCCACCCATCAATTCCGGCTAACGCTTGGCCCTTCCGATTTCCCGCGGCTCCTGCCACCGATTTACC
+
CCCCCGGGGGGGGGGGGGGGGGGFEFGGGGGGGGGGGGGGGGGFGGGFGFC,EFGGGGGGGFG8FGGG,,CFD@FG@FGGGGG,F,CCGFGGGGGGG8,CF?AFGGEGGGGGGGGGGGEG>FGG,AECGGGGGG?E?+,AEFGFGG9DCFGFG,@?:+@D@C8EFGGGGGA3@F>+6++++7>+D,+,,8,1@C*4*;FG>FAA+***-*3**2+++14*(2((0/0)(8-(/:).+)?C711(0>))@+6(()2)*/,:(4*(0;(,(((-,:8)3981,,(-(((..:)+,(((-A>)8
@M04650:207:000000000-C238N:1:1101:10809:11695 2:N:0:19
GGACTACTGGGGTTTCTAATCCTGTTTGCTCCCCACGCTTTCGCACCTGAGCGTCAGTCTTTGTCCAGGGGGCCGCCTTCGCCACCGGTATTCCTCCAGATCTCTACGCATTTCACCGCTACACCTGGAATTCTACCCCCCTCTACAAGACTCTAGCTGGACAGTTTTAAATGCAATTCCCAGGTTGAGCCCGGGGCTTTCACATCTAACTTATCCAACCGCCTGCGTGCGCTTTACGCCCAGTAATTCCGATTAACGCTTGCACCCTCCGTATTACCGCGGCTGCTGGCACGGATTTAGC
+
CCCCCGGGGGGGGGGGGGGGGGGGGGGGGGGGGGGGGDGGGGGGGGGGGGGGGGGGGGGGGGGGGCEGGGGGGGGGGGGGGGGGGGGGGGGGGGGGGGFEGGGGGGGGGGG>FCGGGGGGGGGGGGGGGGGGGGGGFGGGGGGFGGGGGGGFGGGGGFGGGGGGGGGGGGGGGCFFGGGCFG8DGGGGGGGGGC=EGGGFFFGFFFFFF=FGEGGGFFGD6D@FFF9>?DFB9EFBF3CEE:67FGFFGFFBBEG2D?0:BFGBGC:338>F?GFFGG?F091(((8?>EBGB;9(-A26.
@M04650:207:000000000-C238N:1:1101:3948:11698 2:N:0:19
GGACTACTCGGGTTTCTAATCCTGTTTGCTCCCCACACTTTCGAGCCTCAGCGTCAGTTAATGTCCAGCAGGCCGCCTTCGCCACTGGTGTTCCTCCCGATATCTACGCATTCCACCGCTACACCGGGAATTCCGCCTGCCTCTCCATCACTCAAGAACGCCAGTTTTGAACGCACGCTATGGGTTGAGCCCATAGATTTCACGTCCACCTTGGCATCCCGCCTGCGCTCCCTTTACACCCAGTAATTCCGGACAACGCTGGCCACCTCCGTTTTACCGCGGCTGCTGGCACGGAGTTAGC
+
CCCCCGGFGGGGGGGGGGGGGGGGGG9FGGGGGGCGEGG9FGF,EFEFGGFGFGGEGGG9,CFGGGGGGGGGGGGGGGGGGGGGGGGGGGGGGGFGGGGGGGEGGEFGGGGGGGGGGGGGGGGGGGGG7>FFGGGGGEFGG6EFCG9EFGGBGGDD,,66=FGEGG7EE>CFFGCCCD7@CFGGGFE69FGGFDFG+=FF7+CFACDD*;6C<4C6BEC48D6;?FBB>GBFFGFAB)<FG((4:C5AG?F70))(9161((96DEB?(414:G<)<7309(4>6()55E(C((((-;4:A
@M04650:207:000000000-C238N:1:1101:11212:11699 2:N:0:19
GGACTACAGGGTATCTAATCCTGTTTGCTCCCCACGCTTTCGAGCCTCAGTGTCAGTTACAGGCCAGAGAGCCGCTTTCGCCTCCGGTGTTCCTCCATATATCTACGCATTTCACCGCTACACATGGAATTCCACTCTCCTCTCCTGCACTCAAGTCTCCCAGTTTCCAATGCACACAATGGTTGAGCCACTGCCTTTTACATCAGACTTAAGAAACCACCTGCGCTCGCTTTACGCCCAATAATTCCGGACAACGCTTGGGACCTACGTATTACCGCGGCTGCTGGCACGTAGTTAGCCC
+
CCCCCGGGGGGGGGGGGGGGGGGGGGGGGGGGGGGGGGGGGGGGGGGGGGGGGGGGGGGGGGGGGGGGGGGGGGGGGGGGGGGGGGGGGGGGGGGGGGGGGGGGGGGGGGGGGGGGGGGG@FGDGGGFFGGGDGGGGGGGGGGFGGGGGGGFGFFFGGGGFGGFGDG9FGGGFFFGGGGGGFFGEFGF?8DGGGGGGFGGGFDFFGGF@FGGCFDFF@GGAG2>BBBEAD>BD9CDE9CG7@EF+37;48:;F:C@G6<?FFF@CFFF?:?AB944;C;604;?FF(((+41242>AC::(
@M04650:207:000000000-C238N:1:1101:15804:11713 2:N:0:19
GGACTACCGGGGTATCTAATCCTGTTTGCTCCCCACGCTTTCGCACCTGAGCGTCAGTCTTTGTCCAGGGGGCCGCCTTCGCCACCGGTATTCCTCCAGATCTCTACGCATTTCACCGCTACACCTGGAATTCTACCCCCCTCTACAAGACTCTAGCCTGCCAGTTTCGAATGCAGTTCCCAGGTTGAGCCCGGGGATTTCACATCCGACTTGACAGACCGCCTGCGTGCGCTTTACGCCCAGTAATTCCGATTAACGCTTGCACCCTCCGTATTACCGCGGCTGCTGGCACGGAGTTAGC
+
CCCCCFFGGGGGGGGGGGGGGGGGGGGGGGGGGGGGGGGGGGGGGGGGGGGGGGGGGGGGGGGGGGGGGGGGGGGGGGGGGGGGGGGGGGGGGGGGGGGGGGGGFGGGGGGGGGGGGGGGGGGGGGGGGGGGGGGGGGGGGGGFEGGCFFFFGGGAGGGGDFGFFGGGGGGGGGGGGGGGGGGCFGGGGGGGGGGGGGGGGFGFFGGFFDGGEGGGF@FFFGFFFFFFFGFFFGF<FFGGG?FFGC>4>7),8:DAG?FF:?3<FF?2<?FFFGF>GF?>90((4::00C?EB((,3;<AA
@M04650:207:000000000-C238N:1:1101:29341:11713 2:N:0:19
GGACTACTCGGGTATCTAATCCTGTTTGCTCCCCACGCTTTCGAGCCTCAGTGTCAGTTACAGGCCAGAGAGCCGCTTTCGCCTCCGGTGTTCCTCCATATATCTACGCATTTCACCGCTACACATGGAATTCCACTCTCCTCTCCTGCACTCAAGTCTCCCAGTTTCCAATGCACACAATGGTTGAGCCACTGCCTTTTACATCAGACTTAAGAAACCACCTGCGCTCGCTTTACGCCCAATAAATCCGGACAACGCTTGGGACCTACGTATTACCGCGGCTGCTGGCACGTAGTTAGCC
+
CCCCCGGAFGGGGGGGGGGGGGGGGGGGGFGDFGGGGEDGGGGGGGGGFGGGGGGGG,FFGGGGGCCGGGGGGGGE7@=EFEGGGGGGEGGGGGGGCFGGGGGFFGGGCGCFDGGFGEGCEEGGGGGGFFGCG9E<FGGGCF8@8,DFFGGFGE,6EDFGGGGGFGGE,CEAFFGGGGGCDGGGFFBFGGGGGGGGGGG7;FGFFGGFFC;CEGGGFF6D@4>EBE>BD:>==FCCEDBCC13@FGE3;>D;;BCDDBF;3(/39E05328?A<<AEGB((299?DB:0*5:3866>9<4.
@M04650:207:000000000-C238N:1:1101:5675:11725 2:N:0:19
GGACTACACGGGTTTCTAATCCTGTTTGCTCCCCACGCTTTCGCACCTGAGCGTCAGTCTTTGTCCAGGGGGCCGCCTTCGCCACCGGTATTCCTCCAGATCTCTACGCATTTCACCGCTACACCTGGAATTCTACCCCCCTCTACAAGACTCTAGCTGGACAGTTTTAAATGCAATTCCCAGGTTGAGCCCGGGGCTTTCACATCTAACTTATCCAACCGCCTGCGTGCGCTTTCCGCCCAGTAATTCCGATTAACGCTTGCACCCTCCGTATTACCGCGGCTGCTTGCCCGGAGTTAGC
+
CCCCCGGGFEGGGGGGGGCFGGFGGGGGGGGGGGGGGGGGGGGGGGGG?EFGGGGGGGGGFFGGGGFFGGCC@FGGGGGGGGGDFFCEGDGGGGGGGD@FFGGGGGGGGGGGGGFGGGGGCFGFGFF?FGGGGGGGDBDGGGGFGGFC,CEBFCFE>FGFFGFCGGC@A,3E+@,CCFF9E@CFGG>?6EGDC55=DDGFCFGF+8CC3CFFADG7:8FD(7:@(=6@(C>B(:5)13CEE<B>G*5:C=?4:)/)*,46?:F)7??,(34:1C?<@:1009B>B?>),*(<?((,8F9))
@M04650:207:000000000-C238N:1:1101:9819:11727 2:N:0:19
GGACTACCAGGGTTTCTAATCCTGTTTGCTCCCCACGCTTTCGCACCTGAGCGTCAGTCTTTGTCCAGGGGGCCGCCTTCGCCACCGGTATTCCTCCAGATCTCTATGCATTTCACCGCTACACCTGGAATTCTACCCCCCTCTACAAGACTCTAGCTGGACAGTTTTAAATGCAATTCCCAGGTTGAGCCCTGGGCTTTCACATCTAACTTATCCAACCGCCTGCGTGCGCTTTACGCCCAGTAATTCCTATTAACGCTTGCACCCTCCGTATTACCGCGGCTGCTGGCACGGAGTTAGC
+
CCCCCGGGGGGGGGGGGGGGGGGGGGGGGGGGGGGGGGGGGGGGGGGGGFCGGGGGGGGGGGGGGGGGGGGGGGGGGGGGGGGGGGGGGGGGGGGFGFGGGGGGGGGGGGDGGGGGGGCDEGGGGGG=EGGFFGGGFF?FGGGFGGGGGGGFGGGGGGGGFGGGGGGGGGGGGGGGGGGGGGGGGGF?7FGF,AD5CGGDCFGFFGFFEGGG@FC>FEGG9DFFFFFFDG;B@GFEFFDGE<6?*CBFG4*6>F7<F:9BBBGFG66:<091,@:4:C:B;>FFF04.2E?GF;>3:G9A>
@M04650:207:000000000-C238N:1:1101:16293:11741 2:N:0:19
GGACTACTCGGGTTTCTAATCCTGTTTGCTCCCCACGCTTTCGAGCCTCAGTGTCAGTTACAGGCCAGAGAGCCGCTTTCGCCTCCGGTGTTCCTCCATATATCTACGCATTTCACCGCTACACATGGAATTCCACTCTCCCCTTCTGCACTCAAGTTCGACAGTTTCCAAAGCATACTATGGTTGAGCCACAGCCTTTAACTTCAGACTTATCAAACCACCTGCGCTCGCTTTACGCCCAATAAATCCGGACAACGCTCGGGACCTACGTATTACCGCGGCTGCTGCCACGTAGTTAGCC
+
CCCCCCGGGGGGGGGGGGGGGGGGGGGGGGGGGGGGGGGGGGGGGGGGGFGGGGGGGGGGGGGGGDGGGGGGGGGGGGGGGGGGGGGGGGGGGGGGGGGGGGGGGGGGGGGGGGGGGGGGGGGGGGGGGGGGGGGGG?DEGGGFGGGGGGGFF8EDDFGDCEECAEGGGGGGGGGGGGGGG9DGGGGGGFGGEGFEDD=,BFGFFGG+8;DGFCG>AEGGF445)5955C@25=8C;@GGD;@@G7.6C:>1:>F<)(((,431CC(4:8:<AF>995019039637)40453::1>+64:
@M04650:207:000000000-C238N:1:1101:6167:11762 2:N:0:19
GGACTACCCGGGTATCTAATCCTGTTTGCTCCCCACGCTTTCGAGCCTCAGTGTCAGTTACAGGCCAGAGAGCCGCTTTCGCCACCGGTGTTCCTCCATATATCTACGCATTTCACCGCTACACATGGAATTCCACTCTCCTCTCCTGCACTCAAGTCTACCAGTTTCCAATGCATACAATGGTTGAGCCACTGCCTTTTACACCAGACTTAATAAACCACCTGCGCTCGCTTTACGCCCAATAAATCCGGACAACGCTCGGGACCTACGTATTACCGCGGCTGCTGGCCCGTAGTTGCCC
+
CCCCCGGGGGGGGGGGGGGGGGGEFGGGGGGGGGGGGGGGGGGCFGEGGGFFFGGGGGFFFGGGFGGGGGEFGGGGGGGGGGGGE8:CFFGGGGGGG,?@FFGGGGGFECEDGGGGGGGDCFEF,EFGGGGGGGGG8>EFGCFFGGGFFFGFG?893@=,7EF8DF8DFA93DGCFFFFDFG83FGF8CGGGGGGGGGCG99;8C7??C*28=@E;A;8CBDD@B4))/9@D9F+6)6:F@?1;7:.9C>B@FE<?)112913(C=8)48:,)<26<*(-20116:?23/-24((46+)),
@M04650:207:000000000-C238N:1:1101:22417:11768 2:N:0:19
GGACTACCAGGGTTTCTAATCCTGTTCGCTACCCACGCTTTCGAGCCTCAGTGTCAGTTACAGACCAGAGAGCCGCTTTCGCCACCGGTGTTCCTCCATATATCTACGCATTTCACCGCTACACATGGAATTCCACTCTCCCCTTCTGCACTCAAGTTCGACAGTTTCCAAAGCATACTATGGTTGAGCCACAGCCTTTAACTTCAGACTTATCAAACCACCTGCGCTCGCTTTACGCCCAATAAATCCGGACAACGCTCGGGACCTACGTATTACCCCGGCTGCTGGCACGTAGTTAGCC
+
CCCCCGGGGGGGGGGGGGGGGGGGGGGGGGGGGGGGGGGGGGGGGGGGGGGGGGGGGGGGGGFGGGGGGGGGGGGGGGGGGGGGGGGGGGGGGGGGGGGGGGGGGGGGGGGGGGGGGGEDGGGGGGGGFEGGGGGGGGGGGGGFGGGGFGGFGGGFGFGGGGGGGGGGGGGGGGGGGGGGGGGFGGFGGBCFFGGGGGGDGFGAFGFFFGFGCGGFA=DFFGBFFFFDFG==>*=>A@E@C1(;CFECFF:3;DFFG>:19(72D=:<:??BAFABG*23219B:B?0:=</8(4:43645
@M04650:207:000000000-C238N:1:1101:11471:11818 2:N:0:19
GGACTACCGGGGTTTCTAATCCTGTTTGCTCCCCACGCTTTCGAGCCTCAGTGTCAGTTACAGGCCAGAGAGCCGCTTTCGCCTCCGGTGTTCCTCCATATATCTACGCATTTCACCGCTACACATGGAATTCCACTCTCCTCTCCTGCACTCAAGTCTCCCAGTTTCCAATGCACACAATGGTTGAGCCACTGCCTTTTACATCAGACTTAAGAAACCACCTGCGCTCGCTTTACGCCCAATAAATCCGGACAACGCTTGGGACCTACGTATTACCGCGGCTGCTGGCACGTAGTTAGCC
+
CCCCCGGGGGGGGGGGGGGGGGGGGGGGGGGGGGGGGGGGGGGFGGGGGFGGGGGGGGGGGGGGGGGGGGGGGGGGGGGGGGGGGGGGGGGGGGGGGGGGGGGGGGGGGGGGGGGGGGGDGGFGFFGGGGGGGGGGGGGGGGGFGGGGGGGFGGGGGGGGGGGGGGGGG9FGGGGGFGE6CFFFFGEGFGFFCCFGGGGGGFEFFC9FFGCGFGCF*5D7BGFFFF@BFGBDFGFEB?CF<(3);>C?F>>(6>C?<9:1::98FGF2:6(,6FAA<94449>BFF?(2*.2478?A+-4:
@M04650:207:000000000-C238N:1:1101:23245:11837 2:N:0:19
GGACTACAGGGGTATCTAATCCTGTTTGCTCCCCACGCTTTCGCACCTGAGCGTCAGTCTTTGTCCAGGGGGCCGCCTTCGCCACCGGTATTCCTCCAGATCTCTACGCATTTCACCGCTACACCTGGAATTCTACCCCCCTCTACAAGACTCTAGCTGGACAGTTTTAAATGCAATTCCCAGGTTGAGCCCGGGGCTTTCACATCTAACTTATCCAACCGCCTGCGTGCGCTTTACGCCCAGTAATTCCGATTAACGCTTGCACCCTCCGTATTACCGCGGCTGCTGGCACGGAGTTAGC
+
CCCCCGGGGGGGGGGGGGGGGGGGGGGGGGGGGGGGGGGGGGGGGGGGGGGGGGGGGGGGGFFGGGGGGGGGGGGGGGGGGGGGGGGGGGGFGGGGGGGGFGGGGGGGGGDGFGGGGGGGGGGGGGGGGGGGGGGGGGGGGGGFGGGGGGGFCFGGGGFGGGGGFFGGGGGGGGGGGFFFGGDGGGFFGGGGGGGED<CEGFGFAFGFEGGDEDDGFFGGFD@FDFBFFGFFFGFFFFGEGFFBGG>>GF;??@G>GBFF?FG>FFBFFBFFFGFAGG?FFBFF;??F?GFG06(7:@).6
@M04650:207:000000000-C238N:1:1101:10521:11858 2:N:0:19
GGACTACCGGGGTTTCTAATCCTGTTTGCTCCCCACGCTTTCGAGCCTCAGTGTCAGTTACAGGCCAGAGAGCCGCTTTCGCCTCCGGTGTTCCTCCATATATCTACGCATTTCACCGCTACACATGGAATTCCACTCTCCTCTCCTGCACTCAAGTCTCCCAGTTTCCAATGCACACAATGGTTGAGCCACTGCCTTTTACATCAGACTTAAGAAACCACCTGCGCTCGCTTTACGCCCAATAAATCCGGACAACGCTTGGGGCCTACGTATTACCGCGGCTGCGGGCCCGTAATTTGCC
+
CCCCCGGGGGGGGGGGGGGGGGGGGGGGGGGGGGGGGGGGGGGFGGGGGGGGGGGGGFGFGGGGGGGGFGGGGGGGCGGGGGGGGGGGGGGGGGGGGGGGGGGGGGGGGGGGGGGGGCCGGGGGFFGGGGGGGGGGGGGGFGFF?FGGGGGFDFGGGGFFGGGGGGGGGGGGGGGG8D+39FEFGCCGGG7E?FGG>CFGG>,?BDGFE;CD=CDC64D?@GBEFB@6@C95=FA<)6G7C@@5DCEEGFB?>:53D98<<:1(*:2::6?D<F<):1(((241((((4*(:7((,)+).8
@M04650:207:000000000-C238N:1:1101:14469:11881 2:N:0:19
GGACTACACGGGTATCTAATCCTGTTTGCTCCCCACGCTTTCGAGCCTCAGTGTCAGTTACAGGCCAGAGAGCCGCTTTCGCCTCCGGTGTTCCTCCATATATCTACGCATTTCACCGCTACACATGGAATTCCACTCTCCTCTCCTGCACTCAAGTCTCCCAGTTTCCAATGCACACAATGGTTGAGCCACTGCCTTTTACATCAGACTTAAGAAACCACCTGCGCTCGCTTTACGCCCAATAAATCCGGACAACGCTGGGGACCTACGTATTACCGCGGCTGCTGGCCCGTAGTTAGCC
+
CCCCCFGFGGGGGGGGGGGGGGGGGGGFGGGGGGGEGGGGGGGCFGGGGGGGFFGGGGGGGGDCGGGGGFGGGGGGDGGGGGGDFFGGGGGGGGGGFGGGGGGGGGGGGGGGGGGGGGGGGGGGGFGGEFFGGGGGGGGGGGGFGGGGFCFFGGGGFGGGGGGGGGGGAF,;DGFFGGCCAFGEFGGC688F<9DGGGFFGFCFFCF*:DF>7=C>5@8FDG@EBFF>@C=595+9?=EGC034:7<?F>50();:C9?441C?GC08?<<?<<2-<73(3>9BFD>08*-*-(284+6)5
@M04650:207:000000000-C238N:1:1101:22740:11889 2:N:0:19
GGACTACACGGGTTTCTAATCCTGTTTGCTCCCCACGCTTTCGCACCTGAGCGTCAGTCTTTGTCCAGGGGGCCGCCTTCGCCACCGGTATTCCTCCAGATCTCTACGCATTTCACCGCTACACATGGAATTCCACTCTCCTCTCCTGCACTCAAGTCTCCCAGTTTCCAATGCACACAATGGTTGAGCCACTGCCTTTTACATCAGCCTTAAGAAACCACCTGCGCTCCCTTTACGCCCAATAAATCCGGACAACGCTTGGCACCTACGTATTACCGCGGCTGCTGGCACGTAGTTTGCC
+
CCCCCGGGGGGGGFGGGGGGGFGGGGEFGGGGGGGGGGGGGGGGDEEG?@FGGGGGGGGGFFFAEGGGGDDECGGCFGGGGGEGGFGGGDGGGGGGGAFGGGGGGGGGGGGCGGGGGGGGGGGGC:FFB<EEGDGGFFGGGGFFFFGGF,@DFDGCFGGGAF6EDCFGFE3,=@CE<F7>,@EDGGGF,,,@C7EF4:F7@;DB+;4*)0**>8FGFFG49D((0).08)43@C8CBDG@FFF4FF5);8@66)>?G62:??*5>C,422372A2<C<>6917(()42:*<53(,(.+.)5
@M04650:207:000000000-C238N:1:1101:21411:11932 2:N:0:19
GGACTACGGGGTTTCTAATCCTGTTTGCTCCCCACGCTTTCGAGCCTCAGTGTCAGTTACAGGCCAGAGAGCCGCTTTCGCCTCCGGTGTTCCTCCATATATCTACGCATTTCACCGCTACACATGGAATTCCACTCTCCTCTCCTGCACTCAAGTCTCCCAGTTTCCAATGCACACAATGGTTGAGCCACTGCCTTTTACATCAGACTTAAGAAACCACCTGCGCTCGCTTTCCGCCCAATAAATCCGGACAACGCTTGGGACCTACGTATTACCGCGGCTGCTGGCACGTAGTTAGCCG
+
CCCCCGGGGGGGGGGGGGGGGGGGGGGGGGGGGGGGGGGGGGGGGGGGGGGGGGGFGGGGGFGGGGGGGGGGGGGGGGFGGGGGGGGGG=FFFGGGGGGGGGAFGGGGFGGGGGGFEGGGGEG=EGGGGFGGGGGGGGGGGGGFGGGGFGGFG,CEGGGGGGGFGGGADCFFFFGGGGFFGFGGDCFFGGGGGGGFDGG;CFC6<D*68FGG5<FGFDGGDD4):?95>GFFF,;5=<8F*8E<7CE@D>333;D9D<?<0:F<5*).,43<204</5((,430:?0:00(1.43))3),(
@M04650:207:000000000-C238N:1:1101:15283:11946 2:N:0:19
GGACTACTCGGGTTTCTAATCCTGTTTGCTCCCCACGCTTTCGAGCCTCAGTGTCAGTTACAGGCCAGAGAGCCGCTTTCGCCTCCGGTGTTCCTCCATATATCTACGCATTTCACCGCTACACATGGAATTCCACTCTCCTCTCCTGCACTCAAGTCTCCCAGTTTCCAATGCACACAATGGTTGAGCCACTGCCTTTTACATCAGACTTAAGAAACCACCTGCGACGGCTTTACGCCCCATAAATACGGACAAAGCTTGGGACCTCCGTATTACCGCGGCTGCTGGCCCGTAGTTAGCC
+
CCCCCGGC<FGGFCFGDGGGGGGGGG9FGGGGGGGGDGGEGGGFGCCFGGGGGGGGGGFGG,,,C:EDGGFGGGGG>C7DECFGG=+CGGGGGDDFFF9?FFGDGGGGDDFCFDGGGGEGGGGG9=AEF9FFGGGFFEDFGGGFDFFGFFGDD@BDDDG99DFCGGGGF;EGD:,A2=C+,8=@B+88@F7C1,,1=+@E7?;?9<DF:*+5*=+=A=GD=CBEB>)//)65:,17)(=C*6=(9@5)+0)(6.;(*(--4(92C=?)49(3(0)-<C(-(,32-4358*(24((,)0.-.
@M04650:207:000000000-C238N:1:1101:18387:11950 2:N:0:19
GGACTACTCGGGTTTCTAATCCTGTTTGCTCCCCACGCTTTCGAGCCTCAGTGTCAGTTACAGGCCAGAGAGCCGCTTTCGCCTCCGGTGTTCCTCCATATATCTACGCATTTCACCGCTACACATGGAATTCCACTCTCCTCTCCTGCACTCAAGTCTCCCAGTTTCCAATGCACACAATGGTTGAGCCACTGCCTTTTACATCAGACTTAAGAAACCACCTGCGCTCGCTTTACGCCCAATAAATCCGTACAACGCTTGGGACCTACGTATTACCGCGGCTGCTGGCCCGTAGTTAGCC
+
CCCCCGGGGGGGGGGGGGGGGGGGGGGGGGGGGGGGGGGGGGGGGGGGGEGGGGGGGGGGGGGGGGGGGGGGGGGGGGGGGGGGGGGGGGGGGGGGGGGGGGGGGGGGGGGGGGGGGGGGGGGGFGGGGGGGGGGGGCGFGGGFGGGGGGGFGGGGGGFGEFGFGGGGGGGGGGGGGGGGGGGGGGGGFGFGGGGGGGGGGFGFFGGFFGCGFDF7FFGGFGFFFFF>AG@DFGFFFFGGGFFEGF7EFF)17AGFG9?FF0C;FEBBF:?BFGFF?5(,3(4>FFF7:*(*,(46A:>AB
@M04650:207:000000000-C238N:1:1101:17412:11975 2:N:0:19
GGACTACTAGGGTATCTAATCCTGTTTGCTCCCCACGCTTTCGCACCTGAGCGTCAGTCTTTGTCCAGGGGGCCGCCTTCGCCACCGGTATTCCTCCAGATCTCTACGCATTTCACCGCTACACCTGGAATTCTACCCCCCTCTCCAAGACTCTAGCCTGCCAGTTTCGAATGCAGTTCCCAGGTTGAGCCCGGGGATTTCACATCCGACTTGACAGACCGCCTGCGTGCGCTTTACGCCCAGTAATTCCGATTAACGCTTGCACCCTCCGTATTACCCCGGCTGCTGGCACGGAGTTAGC
+
CCCCCGGGGGGGGGGGGGGGGGGGGGGGGGGGGDGGGGGGGGGCFGGGGFGGGGGGGGGGGGGGGGGGGCEGGGGGGGGGGGGGGGGGGGGGGEFGGGGGGGGGGGGGGGGGGGGGGGGGCFGGDGGGFDFGGCGG8FFGGGGF,@DAFFFFGFBFFGGGGGGGGGGA8FFGCEAFGFGC?:D7FCFEGGGGGGEECDCFGF9:8?CE@DG340>FF(;57G0(6>()(937BGF2/(22:::2:*<<G?F?1>D)0(2<06D>FG:(8<1-4E>)32,,76(7;1)40E(A:06(8EAFF
@M04650:207:000000000-C238N:1:1101:23530:11996 2:N:0:19
GGACTACCCGGGTTTCTAATCCTGTTTGCTCCCCACGCTTTCGCACCTGAGCGTCAGTCTTTGTCCAGGGGGCCGCCTTCGCCACCGGTATTCCTCCAGATCTCTACGCATTTCACCGCTACACCTGGAATTCTACCCCCCTCTACAAGACTCTAGCCTGCCAGTTTCGAATGCAGTTCCCAGGTTGAGCCCGGGGATTTCACATCCGACTTGACAGACCGCCTGCGTGCGCTTTACGCCCCGTAATTCCGATTAACGCTTGCACCCTCCGTATTACCGCGGCTGCTGGCACGGAGCTAGC
+
CCCCCGGGGGEGGGGGGGGGGGGGGGGGGGGGGGGGGGGGGGGGGGGGGGGGGGGGGFCFG9FFFGGGGGCCGFGGGGGGGGEGEGGGGGGGGGGGGGGGGGFGGGGGGGGGGGGFGGGGGGGGCFGGGGGFGGGFG8EEGGGFGFACD?FAFGGGGGGG6CGGGGGFEFEGGA7CGGGFFFGGGFGGGGGGEGC55:BFDFFFFGCD0<3<<GGGFFGG9G>60@>><C96(155FBEGE(,1CCB<C?61(7<<C0433:G<=C??031-2=(6C*(--333(-5:>D?C14(4(;78.
@M04650:207:000000000-C238N:1:1101:17149:12039 2:N:0:19
GGACTACTGGGGTTTCTAATCCTGTTTGCTCCCCACGCTTTCGCACCTGAGCGTCAGTCTTTGTCCAGGGGGCCGCCTTCGCCACCGGTATTCCTCCAGATCTCTACGCATTTCACCGCTACACCTGGAATTCTACCCCCCTCTACAAGACTCTAGCTGGACAGTTTTAAATGCAATTCCCAGGTTGAGCCCGGGGCTTTCACATCTAACTTATCCAACCGCCTGCGTGCGCTTTACGCCCAGTAATTCCGATTAACGCTTGCACCCTCCGTATTACCGCGGCTGCTGGCACGTAGTTACC
+
CCCCCGGGGGGGGGGGGGGGGGGGGGGGGGGGGGGGGGGGGGGGEGGGGGGGGGGGGGCGGGGGGFFGGGGGGGGGGGGGDGGGGGGGGGGGGGGGGFFGGG9FGGGGGGGGGGGGGDGGGGGGGGFDFCFGGGGGGGFGGGGFGGGGGGGFFFGGFFFGGGGGFGGFGGGGGGGGGGGGGGGGGGGFFGFGGD*?<DFFGFG=+CGFEFGGFGGG7;GGFG0(/=9>?D(1;EFFF0;C:?:?GF4<GF??0>CAG0>F<(7?G?<:::>?(2.)3:3(29>F>BF205(C2(43?G)).
@M04650:207:000000000-C238N:1:1101:9340:12040 2:N:0:19
GGACTACCCGGGTATCTAATCCTGTTTGCTCCCCACGCTTTCGCACCTGAGCGTCAGTCTTTGTCCAGGGGGCCGCCTTCGCCACCGGTATTCCTCCAGATCTCTACGCATTTCACCGCTACACATGGAATTCCACTCTCCTCTCCTGCACTCAAGTCTCCCAGTTTCCAATGCACACAATGGTTGAGCCACTGCCTTTTACATCAGACTTAAGAAACCACCTGCGCTCGCTTTACGCCCAATAAATCCGGACAACGCTTGGGACCTACGTATTACCGCGCCTGCTGGCACGTAGTTAGCC
+
CCCCCGGGGGGGGGFGGGGGGGGGGGGGGGGGGGGGGGGGGGGGGGGGFGGGGGGGGGGGGGFFGGFGFEGGGGGGGGGGGGGGGGGGGGGGGGGGGGGGGGGGGGGGGGGGGGGGGGGGGGGGGGGGGGGGGGAFFGGGGGGFGGGGGGGFGGGGGGGGGGGGGGGGGGGGGFGC,C>3EFGGGCGGGGGGGGGGGGGGFFDFFGGFEGFGCGCG;BCGFGF=2ABF6<@FDGAE)7EGGDD4FFA27B):>BFFD>?(21D:F=<2:?47)<>A:*41(4:?08?:?63::0(,43)6.
@M04650:207:000000000-C238N:1:1101:28891:12042 2:N:0:19
GGACTACTCGGGTTTCTAATCCTGTTTGCTCCCCACGCTTTCGCGTCTCAGCGTCAGTCACGTCCCAGCGAGCTGCCTTCGCCATTGGTGTTCCTCCTGATATCTGCGCATTTCACCGCTACACCAGGAATTCCACTCGCCTCTTCCGGACTCGAGCCCAGCAGTATCCACCCGCATCCCAAGGTTGAGCCTTGGACTTTCAGAGCGGACTTAATGAGCCGCCTCCCCGCGCTTTACGCCCAATGATTCCGGACAACGCTGGCCCCCTACGTATTACCTCGGCCGCTGGCACGTAGTTAGC
+
CC@CCGGGGGGGGGGGGGGGGGGGGGGGGGGGGGGGGGGGGGGGGGGGGFGGGGGCGGGGGGGGGGGGF>@FGFGGGGGGGGGEGFFGGGGGGGGGGGFGGGGGGGGGGDGGGGGFGGGGGGGGCFGGGFGGGGGGGFFGGGGFGGGGGCGDG?F>FEEF?FGFF,EFGGG?CFD*ADGGFCFGFGC1AFGGGGGFFFCGGFCFFGGFFGGG)+3@CEGGFGFD(0(:;G6;>5):?<EGG(2162<AGFFF1BG:D63:(,925EBBF?6<4<:4C7).-3((-4>;;51E18111:)6.
@M04650:207:000000000-C238N:1:1101:18178:12071 2:N:0:19
GGACTACTCGGGTATCTAATCCTGTTTGCTCCCCACGCTTTCGCACCTGAGCGTCAGTCTTTGTCCAGGGGGCCGCCTTCGCCACCGGTATTCCTCCAGATCTCTACGCATTTCACCGCTACACCTGGAATTCTACCCCCCTCTACAAGACTCTAGCTGGACAGTTTTAATGCAATTCCCAGGTTGAGCCCGGGGCTTTCACATCTAACTTATCCAACCGCCTGCGTGCGCTTTACGCCCAGTAATTCCGATTAACGCTTGCACCCTCCGTATTACCGCGGCTGCTGGCACGGCGTTTGCC
+
CCCCCGGGGGGGGGGGGGGGGGGGGGGGGGGGGGGGGGGGGGCGGGGGGGGGGGGGGGGGGGGGGGGGGGGGGGGGGGGGGGGGGGGGGDGGGGGGGGGGGGGGGGGGGGGGGGGGGGGGEGGGGGGGGGGGGGGGGGGGGGGFFGG8FFGFGGGGGGGGGGGGGGGGGGGGGFGGGCGGGGGGGFGGGGGGGGGCDGGGGFGAFFGFEGGGE7CGFEGGFGFFFEF3:)4;?GFBDBGG?6?AFDDFGF:?FFGFD6?B??FFGGB88>?6<<5<F*31296(3:?(,*4*((((4*-.5
@M04650:207:000000000-C238N:1:1101:10249:12092 2:N:0:19
GGACTACCGGGGTATCTAATCCTGTTTGCTCCCCACGCTTTCGCACCTGAGCGTCAGTCTTTGTCCAGGGGGCCGCCTTCGCCACCGGTATTCCTCCAGATCTCTACGCATTTCACCGCTACACCTGGAATTCTACCCCCCTCTACAAGACTCTAGCTGGACAGTTTTAAATGCAATTCCCAGGTTGAGCCCGGGGCTTTCACATCTAACTTATCCAACCGCCTGCTTGCGCTTTACGCCCAGTAATTCCGATTAACGCTTGCACCCTCCGTATTACCGCGGCTGCTGGCACGGAGTTAGC
+
CCCCCEGGGGGGGGGGGGGGGGGGGGGGGGGGGGGGDGGGGGGGGGGGGGGGGGGGGGGGGGGGGGGGGGGGGGGGGGGGGDGGGGGGEGGGGGGGGGGGGGGGGGFGGGGGGGGGGGDDCGGGFFGGGDFGFGGGGGGGGGGFGGFGF?FFGFDCFGGGGFGGGGGGGGGGGFGGGGGG6DGFGGGG6DGGGGGDC<FFGFGA67FAEGGGFGGCFEGD>GFF?@(15C6;1EF28<EGGFF2*:AFGF?BBEGFF69<06FFGGFFBFBF?C:)CD6>;;FF9B:07GBGFF;9BG><A
@M04650:207:000000000-C238N:1:1101:21738:12100 2:N:0:19
GGACTACTCGGGTTTCTAATCCTGTTTGCTCCCCACGCTTTCGAGCCTCAGTGTCAGTTACAGGCCAGAGAGCCGCTTTCGCCTCCGGTGTTCCTCCATATATCTACGCATTTCACCGCTACACATGGAATTCCACTCTCCTCTCCTGCACTCAAGTCTCCCAGTTTCCAATGCACACAATGGTTGAGCCACTGCCTTTTACATCAGACTTAAGAAACCACCTGCGCTCGCTTTACGCCCAATAAATCCGGACAACGCTTGGGACCTACGTATTACCGCGTCTGCTGGCCCGTAGTTAGCC
+
CCCCCGGGGGGGGGGGGGGGGGGFGGGGGGGGGGGGGGGGGGGGGGGGGGGGGGGGGGGGGGGGGGGGGGGGGGGGEGGGEGGGGGEGGGGGGGGGGGGGGGGGGGGGGGGGGGGGGGGGGGGGGFGGGGFGGGGGGGGGGGGFFGGGGGGFGGDFFFDFGGGFAFGGGGGGGGGGGGGGGGFGGGGGF?8F?CCFGGGGGFGFFFGFFGGGEGGCFFF>9DFEFFFEAGF>FGFFFFGEEFFFGGCECE>01:F;990(,(18FC?7:012>CAFE173(3((:6:(:*4590-3<<458
@M04650:207:000000000-C238N:1:1101:4715:12168 2:N:0:19
GGACTACAAGGGTTTCTAATCCTGTTTGCTCCCCACGCTTTCGAGCCTCAGTGTCAGTTACAGGCCAGAGAGCCGCTTTCGCCTCCGGTGTTCCTCCATATATCTACTCATTTCACCGCTACACATGGAATTCCACTCTCCTCTCCTGCACTCAAGTCTCCCAGTTTCCAATGCACACAATGGTTGAGCCACTGCCTTTTACATCAGACTTAAGAAACCACCTGCGCTCGCTTTACGCCCAATAAATCCGGACAACGCTTGGGACCTACGTATTACCGCGCCTGCTGGCCCGTAGTTTTCC
+
<9BCCGGFG9EEFGGGGCGGGGG<FFG<FFGGGGGGEFGGGGGGGGGGG8FF<FGGGGGCFGC,CFF,E8FGFGGGGGGGGGGFEGGGGGGGGFCAGGGDGDFGGGG,EFGGGGCFG7CG7FEECFFCFFDEFDDEFEGGFGGFGGGFGFFFGCDFGGGGDF??DGGFFG,>D8,@DFEDGAFFG+@DDFCFGGFFGGGGGFEFF?7?>FFD@+D8>=6C=7@@D49A2;>FFFF=B@@@:2@:F7?CCB51:A*650;<@;F?GC?FF08>DGAB?*2;((346B48?*-*-(-:A+64<
@M04650:207:000000000-C238N:1:1101:22546:12179 2:N:0:19
GGACTACCCGGGTATCTAATCCTGTTTGCTCCCCACGCTTTCGAGCCTCAGTGTCAGTTACAGGCCAGAGAGCCGCTTTCGCCTCCGGTGTTCCTCCATATATCTACGCATTTCACCGCTACACATGGAATTCCACTCTCCTCTCCTGCACTCAAGTCTCCCAGTTTCCAATGCACACAATGGTTGAGCCACTGCCTTTTACATCAGACTTAAGAAACCACCTGCGCTCGCTTTACGCCCAATAAATCCGGACAACGCTTGGGACCTACGTATTACCGCGTCTGCTGGCACGTAGTTAGCC
+
CCCCCGGGDGGGGGGGGGGGGGGGGGGGGGGGGGGGGGGGGGEGGGGGGGGGGGGGGGGGGGGGGGGGGGGGGGGGGGGGDGGGGGGGGGGGGGGGGGGGGGGGGGGGGGGGGGGGGGGGGGGGDGGGFEFGGGGGGGGGGGGFGGGGGGGFGGGGGGGGGGFGGGGGGGGGGGGGGGDGGGGGGGGGGGGGFGGGGGGGGFGFF7FFEGFFCGGGFFGGDGFFFFF8=C@>BFFEFFEGGD3@FGFFF:D?BEFFGF<:10>?GGFF?FF>9CAA<77>,3262<?0(*.*.182)+66:
@M04650:207:000000000-C238N:1:1101:11222:12185 2:N:0:19
GGACTACCGGGGTATCTAATCCTGTTTGCTCCCCACGCTTTCGCACCTGAGCGTCAGTCTTTGTCCAGGGGGCCGCCTTCGCCACCGGTATTCCTCCAGATCTCTACGCATTTCACCGCTACACCTGGAATTCTACCCCCCTCTACAAGACTCTAGCTGGACAGTTTTAAATGCAATTCCCAGGTTGAGCCCGGGGCTTTAACATCTAACTTATCCAACCGCCTGCGTGCGCTTTACGCCCAGTAATCCCGATTAACGCTTGATCCCTCCGTATTACCGCGGCTGCTGGCACGGCGTTAGC
+
CCCCCGGGEGGGGDGGGGGGGGGGGGEE<FCGGGGGGGGGGGGCEGGG@FGGGGGGGFEEE<<CFG@FGE+CFCFGGGGGGE7F,AFGFEGGGC8F=FCGEFDGGGFGGGGGGGGGGGGGGGGGGC=FDGGFGDFG8,3==DGA,3@9<@FFGGFF,,3>,>CF=DC9DGGGFF?CF7CGGGGGGFCEEFGD=EE=CDDG+;F7+0+@4:F74:;D7)A*,211(0(.-91((:544:GG*3,.:*6)29:6;7CAG(,3(,*)0<(),-3-,*(6::1>BF;09(),45(+-(,9>C(,6
@M04650:207:000000000-C238N:1:1101:6389:12192 2:N:0:19
GGACTACCGGGGTTTCTAATCCTGTTTGCTCCCCACGCTTTCGTGCATGCGCGTCAGTGTCATCCCAGGGGGCTGCCTTCGCCATCGGTATTCCTCCGCATCTCTACGCATTTCACTGCTACACGCGGAATTCTACCCCCCTCTGACGCACTCTAGCCTTGCAGTCTCCAATGCAGTTCCCAGGTTAAGCCCTGGGCTTTCTCATCAGACTTACACAACCGCCTTCGCACGCTTTACGCCCAGTATGCCCGATTTACGCTTGCACCCGACGTATTCCCGCGGCGGCTGGCACGTATTTAGC
+
C99BCF8FC@FEGGDGFEFAE9F@CFFC@9CE8CF@FGGEGFGGGG@F9,8@CFGGGCCFEFFA9FC@CCCEGGGCFGA,4C:FFGGGGCFGG9,,:FE7GGG;D,C:CF+4A<FGGEFGGG4:+>+@@:DDAFG986DFECEAC>9@FGGFFFGG9:,4D<F6FF?BCCGGG:;50=1>E?CFFGD7=C,?,=:=FF7F=+BFFGDF3<G77>778;EC(C>(,/3)(/-48C)-=:E>?0(.:*))*0511<*6C4(-((92C64-(3((-3()20((((,((,19(/,3(,()(0646
@M04650:207:000000000-C238N:1:1101:8394:12204 2:N:0:19
GGACTACACGGGTTTCTAATCCTGTTTGCTCCCCACGCTTTCGCACCTGAGCGTCAGTCTTTGTCCAGGGGGCCGCCTTCGCCACCGGTATTCCTCCAGATCTCTACGCATTTCACCGCTACACCTGGAATTCTACCCCCCTCTACAAGACTCTAGCTGGACAGTTTTAAATGCAATTCCCAGGTTGAGCCCGGGGCTTTCACATCTAACTTATCCAACCGCCTGCGTGCGCTTTACGCCCAGTAATTCCGATTAACGCTTGCACCCTCCGTATTACCGCGGCTGCTGGCACGGCGTTAGC
+
CCCCCGGGGGGGGEGGGGGGGGGGGGGGGGGGGGGGGGFGGGGGGGGGGGGGGGGGGGGFGGFGGGGGGGGGGGGGGGGGGGGGGGGGGGGGGGGGGGGGCFGGGGGGGGGGGGGGGGGD7FFGGGGGGGGGGGGGGGG@@DEFGGGGGFGFFGGFGGGGGGGGGFACDGFGFCGGGGGFGFCFCGGGFG7>CEGDGG7<::CFFFFFEFFFFGGGF;FD6D@FFF9<(39>FCF243EGG003F76>GFF0(75<GB1::?GFGG?FBF9<BGFA7C(39B02;BFF?GFGFB(,4E?(5
@M04650:207:000000000-C238N:1:1101:7391:12235 2:N:0:19
GGACTACTCGGGTTTCTAATCCTGTTTGCTCCCCACGCTTTCGCACCTGAGCGTCAGTCTTTGTCCAGGGGGCCGCCTTCGCCACCGGTATTCCTCCAGATCTCTACGCATTTCACCGCTACACCTGGAATTCTACCCCCCTCTACAAGACTCCAGCTGGCCAGTTTTAAATGCAATTCCCAGGTTGAGCCCGGGGCTTTCCCACCTAACTTATCCAACCGCCTCCGTGCGCTTTACTCCCAGTAATTCCGATTACCGCTTCATCCCCCCGTATTCCCCCGGCTGCTGGCCGGAACTTAGC
+
CCCCCGG,CFGGG;FFGGGGGGGGGGGGGGGGGGGGEGGGGGGFGGGGDFGGGGGGGGGGGF@FFGEF<C@FGGGGGGGGGG7?BFGGFGGGGFGGG8FFGFGGGGGGGGGGGGGGGGGGEGGGGG@D,BFGGDEGCB@FEGEF8C,,,,@AF,@DG,,@+@EGGGGCF8;;CF,,,2@CEDD*FF>,<DFFGC=7<DGGC+?*)22;.2@3.1:+16CD(>01(0-7(9(-4C5A=)9CC:).:*:-?*9,8)1)0(-1((*)2A((44(--8:)<0(47(((-,,.(*,*((-(,3))6
@M04650:207:000000000-C238N:1:1101:20023:12242 2:N:0:19
GGACTACTGGGGTATCTAATCCTGTTTGCTCCCCACGCTTTCGAGCCTCAGTGTCAGTTACAGGCCAGAGAGCCGCTTTCGCCTCCGGTGTTCCTCCATATATCTACGCATTTCACCGCTACACATGGAATTCCACTCTCCTCTCCTGCACTCAAGTCTCCCAGTTTCCAATGCACACAATGGTTGAGCCACTGCCTTTTACATCAGACTTAAGAAACCACCTGCGCTCGCTTTACGCCCAATAAATCCGGACAACGCTTGGGACCTACGTATTACCGCGGCTGCTGCCACGTAGTTAGCC
+
CCCCCGGGGGGGGGGGGGGGGGGGGGGGGGGGGGGGGGGGGGGGGGGGGFGGGGGGGGGGGGGGGGGGF@CFGGGGGDFFGGGGGGGGGGGGGGGGGGGGGGGGFGGGGGGGGGGGGGGGGGGGFGGGFGGGGGFGGGGGGGGFGGGGGGGFGGGGGFGGGGGGFGGGGGGGGGGGGGG8=DDFGEFFCECGFFGGGGGGGFGFFFGFEFCGFFGGFFFGFGFEFBF4=?9=BFFFF2EC:25):C?EGF:;BBGFC0;;7<D:<EFFB?B25@4)<999099>?::)403*,,.8A<6<:
@M04650:207:000000000-C238N:1:1101:28374:12264 2:N:0:19
GGACTACAGGGGTATCTAATCCTGTTTGCTCCCCACGCTTTCGCACCTGAGCGTCAGTCTTTGTCCAGGGGGCCGCCTTCGCCACCGGTATTCCTCCAGATCTCTACGCATTTCACCGCTACACCTGGAATTCTACCCCCCTCTACAAGACTCTAGCTGGACAGTTTTAAATGCAATTCCCAGGTTGAGCCCGGGGCTTTCACATCTAACTTATCCAACCGCCTGCGTGCGCTTTACGCCCAGTAATTCCGATTAACGCTTGCACCCTCCGTATTACCGCGGCTGCTGGCCCGTCGTTAGC
+
CCCCCGGGGGGGGGGGGGGGGGGGGGGGGGGGGGGGCGGGGGGGCGGGGGGGGGGGCGGGGGGGGGGGGGGGGGGGGGGGCFGGGGGGGDEGGGGGGFFGFCEGGFGGGGGEGGFGGDGGGGGCGGGGGGGGGGGFGCCFEGGFGGFGC7EAGGA9FGGGGGGGCEGGGGA,BCFGGGFGG9FFGGGGGGGG>58CGGGGGFGFFGFCCFFF)7DGF;GD253<=A@DBC>B>EFAF6CED6?>GDA<GFFB:EDDGF>(3<F2FF?60:1((;8<GG?FFF>6((.54C(:1((-41(-.
@M04650:207:000000000-C238N:1:1101:3222:12267 2:N:0:19
GGCCTACACGGGTATCTAATCCTGTTTGCTCCCCACGCTTTCGCACCTGAGCGTCAGTCTTTGTCCAGGGGGCCGCCTTCGCCACCGGTATTCCTCCAGATCTCTACGCATTTCACCGCTACACCTGGCATTCTACCCCCCTCTACAAGACTCTAGCTGGACAGTTCTAAATGCAATTCCCAGGTTGAGCCCGGGGCTTTCACACCTAACTTATCCAACCGCCTGCGTGCGCTTTACGCCCCGTAATTCCGCTTCACGCTTGCACCCTCCCTATTACCGCGGCTGCTGGCCCGGAGTTAGC
+
8B-8AEFGGCE7@FFGGFG,FFEG<@@<E@EFGGG7@@F7FGCFGFFGGGFGGC@:@6EEE,@FFAFFGC@CFGGDFFFFF@FEGFGEC7?FFGGGGGFF5,@FFGFGEGDE?<@E,4@8>FFF:CDE,,57CD;FF?FEE+@9AFC<F189:9C7FF9DDGGF@;,353E;+@9EGGGFGGGCBFFGGGGGCC*:DC7<C7CA)1>/;5C+77C7A@FC;GFF?FB70<99;53:F?EEG(7(9*34>@?(8>*)0,2:B0*.2@(,-,(()26)<:(--(3((-.)55,:1((,-*)..
@M04650:207:000000000-C238N:1:1101:21175:12269 2:N:0:19
GGACTACAAGGGTTTCTAATCCTGTTTGCTCCCCACGCTTTCGAGCCTCAGTGTCAGTTACAGGCCAGAGAGCCGCTTTCGCCTCCGGTGTTCCTCCATATATCTACGCATTTCACCGCTACACATGGAATTCCACTCTCCTCTCCTGCACTCAAGTCTCCCAGTTTCCAATGCACACAATGGTTGAGCCACTGCCTTTTACATCAGACTTAAGAAACCACCTGCGCTCGCTTTACGCCCAATAAATCCGGACAACGCTTGTGACCTACGTATTACCGCGGCTGCTGGCACGTAGTTAGCC
+
CCCCCGGGGGGGGGGGGGGGGGGGGGGGGGGGGGGGGGGGGGGFGGGGGGGGGGGGGGGGGGGGGGGGGGGGGGGGGGGGGGGGGGGGGGGGGGGGGGGGGGGGGGGGEGGGGGGGGGGGGGGGGGGGGGGGGGGGGGGGGGGFGGGGGGGFGGGGFGFGFGGGGGGGGGGGGGGGGGGGGGGGGGGGGGGGGGGGGGGFFFFFF>FFEGFGEGGGFFFGFGFE=AADFG@>=FFEF=C*FD@FGGFFGF>@0;FDGBFFD(9ADC)57??<A?BF<C6>(7>>?F?(3*.*((,44<4)5
@M04650:207:000000000-C238N:1:1101:3089:12271 2:N:0:19
GGACTACTAGGGTTTCTAATCCTGTTTGCTCCCCACGCTTTCGAGCCTCAGTGTCAGTTACAGGCCAGAGAGCCGCTTTCGCCTCCGGTGTTCCTCCATATATCTACGCATTTCACCGCTACACCTGGAATTCCACTCTCCTCTCCTGCACTCAAGTCTCCCAGTTTCCAATGCACACACTGGTTGAGGCACTGCCTTTTACATTCGACTTAAGAAACCACCCGCGCTCGCATTAACCCCCATAAATTCCGACAAAGCATGGGACCTACGTCTTACCGCGTCCGACGGCCCGTGGTTACCC
+
CCCCCGGGGGGG@FGGGGGGGGGGGGGGGGGGGGGGGGGGGGGGFGGGFGFCFEGGGGGE9FGGFGGGFFFFFGGG+@FGGGG7FGGGGGGGGGGGGGGGGGGGGGGGEGGFGGGGGGGGGGGG,,AEBBFGGAEF;D9EEFDFGGACEGCDDBGGADD=AFEFGGCFBFGFGGGGD=@+6=EDC7D,,@+41@@125@F+:D;++=+)*3:*=7C9)4;99-)))()(//(,=+/1.;:*(38FFE)+1/1(.)(*(.-).*(2;()4(4.,2).<*3(--(((((-(*(13(43:+.-5
@M04650:207:000000000-C238N:1:1101:16733:12289 2:N:0:19
GGACTACTGGGGTATCTAATCCTGTTTGCTCCCCACGCTTTCGCACCTGAGCGGCAGGCTTTGTCCAGGGGGCCGCGGTCGCCTCCGGTGGTCCGCCATATATCGACGCAGTGCACCGCGACACATGGAATTCCACTCTCCTCTCCTGCACTCAAGTCTCCCAGTTGCGAAGGAACACAATGGTTGAGCGACTGCCGGGGACATCAGACTAAAGAAACCACCTGCGATCGCGTGAGGACCAATAAATACGGAGAACGCTACGGACGTACGTATTACGGGGGGTGCAGGCACGGAGGGAGGG
+
CCCCCGGGGGGGGGG9CCECGEFEF9@FA@CFG,C@FG:,,C@,B7@,AE@,@++6@87,6,C9C@CEFGEE+=>>+++8>+++898B+@+8B,+@+=+AA5,,+A+8+=@+,39,,86+83@5<,@C<:3,7,379,,7,+4=97;<D724>,>D,5,2,C0A?,,6*41*:+=FFFFC9FBC,4?<7*12/2*2))**178*/:7?)9*9,2:*7(0>633:,7()(1((-*7(708;8(),07))2.53(005/4(((-147*--34())3-61*((((,,,).1,14C(42((/-((
@M04650:207:000000000-C238N:1:1101:14664:12290 2:N:0:19
GGACTACCGGGGTATCTAATCCTGTTTGCTCCCCACGCTTTCGCACCTGAGCGTCAGTCTTTGTCCAGGGGGCCGCCTTCGCCACCGGTATTCCTCCAGATCTCTACGCATTTCACCGCTACACCTGGAATTCTACCCCCCTCTACAAGACTCTAGCTGGACAGTTTTAAATGCAATTCCCAGGTTGAGCCCGGGGCTTTCACATCTAACTTATCCAACCGCCTGCGTGCGCTTTACGCCCAGTAATTCCGATTAACGCTTGCACCCTCCGTATTACCGCGGCTTCTGGCACGGAGTTAGC
+
-@<AB<EFE7CCFFFFGGGGGGGGGGGGGGGGGGGGGGGGGGGGEGGFG8AFFGGDEGGGGFCFDFFF8,@FFCEGGGGGGGCEEGGGGDGGGGGGGD?AFEFEDAFFGGGGGGGGGCEG+C@FFGGGD8FFGECFFF@FGGGFDGAE,,DFGF9ACFC65C?FGGGGC@EF@CF7FFFCF,88FF8D68FFC5*=78FGGA?7@C@+7CFGEDDGFFGG:C9<(71>(7319EF2@0:C>(18>C4AG?)(8B*)029?::<)>812:1;B<G:6CC:6;(43(4A)57?D1(((4C)64
@M04650:207:000000000-C238N:1:1101:24886:12299 2:N:0:19
GGACTACTCGGGTTTCTAATCCTGTTTGCTCCCCACGCTTTCGCACCTGAGCGTCAGTCTTTGTCCAGGGGGCCGCTTTCGCCACCGGTGTTCCTCCATATATCTACGCATTTCACCGCTACACCTGGAATTCTACCCCCCTCTACAAGACTCTAGCTGGACAGTTTTAAATGCAATTCCCAGGTTGAGCCCGGGGCTTTCACATCTAACTTATCCAACCGCCTGCGTGCGCTTTACGCCCAGTAATTCCGATTAACGCTTGCACCCTCCGTATTACCGCGGCTGCTGGCACGGAGTTAGC
+
CCCCCGGGGGGGGGGGGGGGGGGGGGGGGGGGGGGGGGGGGGGGGGGGGGGGGGGGGGGGGGGGGGGGGGGGGGGGGGGGGGGGGGGGGGGGGGGGGGFGGGGGGGGGGGGGGGGGGGGGGGGGGGGGGGGGGGGGGGGGGGGFGGGGGGGFGGGGGGGGGGGGGGGGGGGGGGGFGFCEGGGGGGGGGGGGGGGGGGGGGFGFFFDFFGGGFGFGFFGGFGFFFFFFFGFF>EFFFFGGG:??FGAFGFFFFFGBC:BFFB34=GFF?FF:?GBFGGFFFFB>0?FF7C0<<14>?GA)-
@M04650:207:000000000-C238N:1:1101:23140:12317 2:N:0:19
GGACTACCGGGGTATCTAATCCTGTTTGCTCCCCACGCTTTCGCACCTGAGCGTCAGTCTTTGTCCAGGGGGCCGCCTTCGCCACCGGTATTCCTCCAGATCTCTACGCATTTCACCGCTACACCTGGAATTCTACCCCCCTCTACAAGACTCTAGCTGGACAGTTTTAAATGCAATTCCCAGGTTGAGCCCGGGGCTTTCACATCTAACTTATCCAACCGCCTGCGTGCGCTTTACGCCCATGAATTCCGATTAACGCTTGCACCCTCCGTATTACCGCGGCTGCTGGCCCGGAGTTGGC
+
CCCCCGGGGGGGGGGGGGGGGGGGGGGGGGGGGGGGGDBGGGGGGGGGGFGGGGGGGGGGGGGGGGGGGGGGGGGGGGGGGGGGGGGGGDGGGGGGGGGGGGGGDGGGGGCGFGGGGGGGGGGGGGGGGGGGGDEGFGFGGGGFGGG6DFGBGCCGFFGFGGFF@FGGCFGDFGGCFGCEFCGGGGGGGGGGGCEEGCFGD+B=FGGF?FGGAGFGFFGD@G03<FFF?G9>FD:>F:GGG?(.:DA<GFF22BG4C?1(13>2CF:03:((.A:97C16;;BB0:22(*(*(4((-;)..
@M04650:207:000000000-C238N:1:1101:13998:12325 2:N:0:19
GGACTACAGGGGTTTCTAATCCTGTTTGCTCCCCACGCTTTCGAGCCTCAGTGTCAGTTACAGGCCAGAGAGCCGCTTTCGCCTCCGGTGTTCCTCCATATATCTACGCATTTCACCGCTACACATGGAATTCCACTCTCCTCTCCTGCACTCAAGTCTCCCAGTTTCCAATGCACACAATGGTTGAGCCACTGCCTTTTACATCAGACTTAAGAAACCACCTGCGCTCGCTCTACGCCCAATAAATCCGGACAACGCTTGGGCCCTACGTATTACCCCGTCGTCTGGCCCGTAGTTTGCC
+
CCCCCFDGFGGGGGGGGGGGGGGGGGGGGGGGGGGGGGGGGGGFFGGGGFGGGGGGGGGGGGGGGGGGGGGGGGGGGGGGCFGGGGGGGGGGGGGGGGGGGGGGGFGFGGGGGGGGGGGGEEGGGGGFFEFGGGGFGGFGGGGFFGGGGGGFF,DGGGGGFFFGFGGGGGGCGGFGGGGCGG8BFFGCFFDGGGGGGGGGGFFFFGGAEGDCEGDGFF6DFG=;@F=>=DFF(7+9)(=::=@FGCE?*.8;9BFDC(31,(1(7?8(4?1)6<2:<*-3,((--3:00*477>045+648
@M04650:207:000000000-C238N:1:1101:19126:12421 2:N:0:19
GGACTACCCGGGTATCTAATCCTGTTTGCTCCCCACGCTTTCGCACCTGAGCGTCAGTCTTTGTCCAGGGGGCCGCCTTCGCCACCGGTATTCCTCCAGATCTCTACGCATTTCACCGCTACACCTGGAATTCTACCCCCCTCTACAAGACTCTAGCTGGACAGTTTTAAATGCAATTCCCAGGTTGAGCCCGGGGCTTTCACATCTAACTTATCCAACCGCCTGCGTGCGCTTTACGCCCAGTAATTCCGATTAACGCTTGCACCCTCCGTATTACCGCGGCTGCTGGCACGGAGTTAGC
+
CCCCCGGGGGGGGGGGGGGGGGGGGGGGGGGGGGGGGGGGGGGGGGGGGGGGGGGGGGGGGGGGGGGGGGGGGGGGGGGGGGGGGGGGGGGGGGGGGGGGFGGGGGGGGGGGGGGGGGGGGGGGGGGGGGGGGGGGGGGGGGGFGGGGGGGFGGGGGGGGGGGGFCGGGGGGGGGGGGGGGGGGFGGCFGGGGGGGGGGGGFGFFGGFFGGGFGGGFFGGFG@DFF>D6DFFFGFFFFGGEBBFGCDBGFFFFFGFGBFFFFGBGGFF:BFBBG?>FD<B>BFF>?FB:E?GF;9>BCA4<
@M04650:207:000000000-C238N:1:1101:23327:12469 2:N:0:19
GGACTACCGGGGTTTCTAATCCTGTTTGCTCCCCACGCTTTCGAGCCTCAGTGTCAGTTACAGGCCAGAGAGCCGCCTTCGCCTCCGGTGTTCCTCCATATATCTACGCATTTCACCGCTACACATGGAATTCCACTCTCCTCTCCTGCACTCAAGTCTCCCAGTTTCCAATGCACACGATGGTTGAGCCACTGCCTTTTACATCAGACTTAAGAAACCACCTGCGCTCGCCTTACGCCCAATAAATCCGGACAACGCTTGGGCCCTACGGATTACCCCGGCCGCTGGGACCGAGTTAGCC
+
CCCCCGGGGGGGG@GGGGGGGGGGGGGGGGGGGGGGGGGGGGGGGGGGGGG,FFGGGGGGGGGGGGGGDAFGGGGG+BFGGGGEGGGGGGGEGGGGGFFGGGGGGGGGGGGGGGGGGGGGGGGGFAFGGGGGGGCFGFAFG?DFGGGGGGGFGFFFCEABFGGFFGGGGGGCDGGCEFCC+@BDFGGGGGGC?FFGCGGG7?9BCFGA=7EFAC+83>GGDGFF=)()/).(6CA@F;GGC@@=DF?<G:>?B>G639611<4(9E(22,(31E)4<*(,--((,(-,(*(*(((,4+.43
@M04650:207:000000000-C238N:1:1101:5226:12475 2:N:0:19
GGACTACTGGGGTATCTAATCCTGTTTGCTCCCCACGCTTTCGAGCCTCAGTGTCAGTTACAGGCCAGAGAGCCGCTTTCGCCTCCGGTGTTCCTCCATATATCTACGCATTTCACCGCTACACATGGAATTCCACTCTCCTCTCCTGCACTCAAGTCTCCCAGTTTCCAATGCACACAATGGTTGAGCCACTGCCTTTTACATCAGACTTAAGAAACCACCTGCGCTCGCTTTACGCCCAATAACTCCGGACAACGCTTGGGACCTACGTATTACCGCGGCTGCTGGCCCGTAGTTAGCC
+
9CCCCGGDGGGGGGGGGFGGG@FGGGGGGGGGGGGGGGGGGGG8FFGGEEFGGGGGDGG9FGGDGGGGGGGGGGDGG7FGGFFGGGCECGGGGGGGGGGGGGGGGGF@CGEGGGGGGGGGGGGFGGGGGGGGAEGGAFFGFFGFGGGGFGGFGGGDGGFGGGFGGFFFFFDAFGGFGGGFFGGGGGGGGFGGGFGGGGGGC8;@>=?FCG@D@FG7F@89)9<BFDA5AD@FFGC=?2C7C?@;G437*)8<@3C;332(317(>C7<BBFFFC)609901;B03772(*-:3-8:A:444
@M04650:207:000000000-C238N:1:1101:17818:12494 2:N:0:19
GGACTACCGGGGTTTCTAATCCTGTTTGCTCCCCACGCTTTCGAGCCTCAGTGTCAGTTACAGGCCAGAGAGCCGCTTTCGCCTCCGGTGTTCCTCCATATATCTACGCATTTCACCGCTACACATGGAATTCCACTCTCCTCTCCTGCACTCAAGTCTCCCAGTTTCCAATGCACACAATGGTTGAGCCACTGCCTTTTACATCAGACTTAAGAAACCACCTGCGCTCGCTTTACGCCCAATAAATCCGGACAACGCTTGGGACCTACGTATTACCGCGGCTGCTGGCACGTAGTTAGCC
+
CCCCCFGGGGGGGGGGGGGGGGGGGGGGGGGGGGGGGGGGGGGGGGGGGGGGGGGGGGGGGGGGGGGGGGGGGGGGDGGGGGGGGFGGFGGGGGGGGFGGGGGGGGGGGGGGGGGGGGGGGGGGEFGGGGGGGGGGGCFGGFGFGGFFGGGFF8EF@DDFFGFGFGGGGGCGGGGGGGGDFGGGGGFCFG7CFGGGGGGGGF9<=CFAE7ECEDGGFDGGFGFFFA@5()65BFFC=?EGCD1;GC??DE87>>5?D918??4?GE2???BF>A9AC*736>>>?3:(2*5:((4(62.<:
@M04650:207:000000000-C238N:1:1101:15385:12508 2:N:0:19
GGACTACTGGGGTTTCTAATCCTGTTTGCTCCCCACGCTTTCGCACCTGAGCGTCAGTCTTTGTCCAGGGGGCCGCCTTCGCCACCGGTATTCCTCCAGATCTCTACGCATTTCACCGCTACACCTGGAATTCTACCCCCCTCTACACGACTCTAGCTGGACAGTTTTAAATGCCATTCCCAGGTTGAGCCCGGGGCTTTCACATCTAACTTATCCAACCGCCTCCGTCCGCTTTACGCCCAGTAATTCCGATTAACGCTTGCACCCTCCGTATTACCGCGGCTTCTGGCACGGCGTTAGC
+
CCCCCDGFGGGGGGGGGGGGGGGGGGGGGGGGGGGGGGGGGGGDCGGGCFFGGGGGGGGGE<EGGGGFFC7@F:FGGGGGGGGGGAFGGCFGGEAEF8FGFFFGGGGGGGGGGGGGGCGGDGGGGGGGFFGGF<DGF?DECGGFFGD,31:@EDEFGFFG,DEF@CAB;C,=EG,@AFGGF9F>FGGFCEGGD5CCCDGGG+C=CFFFFFGC@C7DFEGG>GFF(71>(9,9?EFFFFGGG(.5>*<>>9<(47*):?>F?FDBGG<6<B>1863>CF(96691(44)4?796>023:?(6
@M04650:207:000000000-C238N:1:1101:28196:12512 2:N:0:19
GGACTACCCGGGTTTCTAATCCTGTTTGCTCCCCACGCTTTCGCACCTGAGCGTCAGTCTTTGTCCAGGGGGCCGCCTTCGCCACCGGTATTCCTCCAGATCTCTACGCATTTCACCGCTACACCTGGAATTCTACCCCCCTCTACAAGACTCTAGCTGGACAGTTTTAAATGCAATTCCCAGGTTGAGCCCGGGGCTTTCACATCTAACTTATCCAACCGCCTGCGTGCGCTTTACGCCCAGTAATTCCGATTAACGCTTGCACCCTCCGTATTACCGCGGCTGCTGGCACGGAGTTAGC
+
CCCCCGGGGGGGGGGGGGGGGGGGGGGGGGGGGGGGGGGGGGGGGGGGDGGGCFGGGFGGGGGGGGGGGGGGGGGGGGGGGGGGDGGGGGGGGGGGGGGGGGGGGGGGGGGGGGGGGGGGGGGGGGGGGGGGGGGGGGGEG>EFGFGGCCGFGGGGFGFGGGGGFEGGCGGGGGGFGGGGGCGGGGGGGGGFG==EGGFGGFGFAFGCCCFGAFDFFEGGFGF<0A>3(C>BBGFFF<CCEF07CG>ACFF(8>D<G60:64<<CF?FF?B?:E0.ADB>F9>B90:?(*(3(4(-46)66
@M04650:207:000000000-C238N:1:1101:12243:12534 2:N:0:19
GGACTACTAGGGTTTCTAATCCTGTTTGCTCCCCACGCTTTCGCACCTGAGCGTCAGTCTTTGTCCAGGGGGCCGCCTTCGCCACCGGTATTCCTCCAGATCTCTACGCATTTCACCGCTACACATGGAATTCCACTCTCCTCTCCTGCACTCAAGTCTCCCAGTTTCCAATGCACACAATGGTTGAGCCACTGCCTTTTACATCAGACTTAAGAAACCACCTGCGCTCGCTTTACGCCCAATAAATCCGGACAACGCTTGGGACCTACGTATTACCGCGGCTGCGGGCACGTAGTTAGCC
+
@<CCC@GGGGGGGGGGGGGGGGGGGGGGGGGGGGGGGGGGGGGGDGGGGFFFGGGGGGGGGGGGGGGGGCGGGGGGGGGGGGGGGGGGGGGGGGGGGGGGGGGGGGGGGGGGGGGGGGGGGGGGGGGGFGGGGGGGGGGGGGGFGFGGGGGFGGGCFFGGGGGGGGGGGGGGGGGFFGG?FFFGGFFGGGCFGFGGGFGGGFGFFDCFEGDF;DFFABCFBDDBF4>A@G@;DGFF30EEG?8@FGFE<>38>F4:<18:??<?GGFFF??DAC9<C31((399(((,4:318(48226>:
@M04650:207:000000000-C238N:1:1101:27978:12547 2:N:0:19
GGACTACTGGGGTTTCTAATCCTGTTTGCTCCCCACGCTTTCGCACCTGAGCGTCAGTCTTTGTCCAGGGGGCCGCCTTCGCCACCGGTATTCCTCCAGATCTCTACGCATTTCACCGCTACACCTGGAATTCTACCCCCCTCTACAAGACTCTAGCTGGACAGTTTTAAATGCAATTCCCAGGTTGAGCCCGGGGCTTTCACATCTAACTTATCCAACCGCCTGCGTGCGCTTTACGCCCAGTAATTCCGATTAACGCTTGCACCCTCCGTATTACCGCGGCTGCTGGCACGGTGTTAGC
+
CCCCCFGGGGGGGGGGGGGGGGGGGGGGGGGGGGGGGGDEGGGGDGGGG8FGGGGGDGGGGGDFGGGCFCGGGGGGGGGGGDGGGGGGGGGGGGGGGGGGGGGGGGGFGDGGGGGGGGGGGGGFGGDFFBFGGGGGGFEGGGGFGGDF,CGFGFGGGGF6FFFGFFGGGGGGG9EFFFGGCFFCGFCG?FGFG*:CDGGGGFGFFG7C3CFGFFFFFEGG>GB@DF>EFG;F9G><F6GEC::?C>A<FFF:?F3>F?>B6:D<GGF?BBF?0;(4C>(7>>9>BFF)5*39?6(43EB<<
@M04650:207:000000000-C238N:1:1101:3657:12550 2:N:0:19
GGACTACTGGGGTTTCTAATCCTGTTTGCTCCCCACGCTTTCGCACCTGAGCGTCAGTCTTTGTCCAGGGGGCCGCCTTCGCCACCGGTATTCCTCCAGATCTCTACGCATTTCACCGCTACACCTGGAATTCTACCCCCCTCTCCAAGACTCTAGCTGGACAGTTTTAAATGCAATTCCCAGGTTGAGCCCGGGGCTTTCACACCTAACTTAACCAACCGCCTGCGTGCGCTTTACGCCCAGTAATTCCGATTAACGCTTGCACCCTCCGAATTACCGCGGCTGCTGCCACGGCGTTAGC
+
CCCCCGGGGGGGG7FGGGGGGGGGCGGGFFGGGGGGDGGGCCEGGGCAFEFEGEGGGFC9CC9CF9EFDE@CF7FGDFGGGGGEGCDGF+DFFG,AFF@FFFFG9A<FGEEECGGFFGGGEGGG?:=FFGAFFA;F,6=@ECEF,=D,<CC5F>EF=:>@EGCG>FGAFCFEGGG,7=ACFGGGGGFG,>DC7:8C))6>++?A)*20);::=+;DA/AD1C9@F),)4C9BFGF<?:EG56(.CC2<GBFB1<*)*-(4:4*)9?<14<(((;:)A:(((-,710)5):8E93(175036
@M04650:207:000000000-C238N:1:1101:5089:12566 2:N:0:19
GGACTACTCGGGTTTCTAATCCTGTTTGCTCCCCACGCTTTCGAGCCTCAGTGTCAGTTACAGGCCAGAGAGTCGCTTTCGCCTCCGGTGTTCCTCCATATATCTACGCATTTCACCGCTACACATGGAATTCCACTATCCTCTCCTGCACTCAAGTACCACAGTTTCCAGTGCACACAATGGTTGAGCCACTGCCTTTTACAACTGACTTAAGAAACCACCTACGCTACCCTTACGTCCAATAAATCCGGACAACGCTTGGGGCCTACGTCTTTCCGCGGCCGCGGGCCCCTAGGTAGTC
+
AC@CCGGFF,,@CFGGFEF9FFE<FEFGG<FFF:EEFGGCFECF8C+:=EE<CFGFFE,,<<C,,BEGGGGG,CE+@D<ECF@:C4+67@,B5F;FFC,5E<EFGA?FF@C@BFGGC4>=87EG:,A,B9F,AB,EE,9A8CFFG8,24@F?,@ED@@,@,:==?,@;,@,C6;:998E62=8,@+@=,DD7FGD6A;>FFF9+;+300+;+3+=CF0DCDG)))3)*)*0)1E4(/(=CC=*.*1>5C4>((2;0)2,(,8*(**/,.:3((/))+1-33((4(((((*(/,(,(6+)).
@M04650:207:000000000-C238N:1:1101:24741:12569 2:N:0:19
GGACTACTGGGGTATCTAATCCTGTTTGCTCCCCACGCTTTCGCACCTGAGCGTCAGTCTTTGTCCAGGGGGCCGCCTTCGCCACCGGTATTCCTCCAGATCTCTACGCATTTCACCGCTACACCTGGAATTCTACCCCCCTCTACAAGACTCTAGCCTGCCAGTTTCGAATGCAGTTCCCAGGTTGAGCCCGGGGCGTTCACATCTAACTTATCCAACCGCCTGCGTGCGCTTTACGCCTAGTAATTCCGATTAACGCTTGCACCCTCCGTATTACCGCGGCTGCTGGCACGGCGTTAGC
+
CCCCCGGGFFGGGCGGGGGGGGGGGGGGGGGGGGGGGGGGGGGCBFEGGFGDGGGGGCFGGFGGGFFGGGGDGGGGGGGGGFGGEGGGGCGGGCGGGFGEGGGGCEFGEGGCFFFEEFDDGGGGGGGGGGGGFGGFD>DFEGGFGGGGG8DFGAAFACFGGCFGBFGFDGFFD,DFGGGGGCDF<FFGGGGGDG8=C)=EGFEFFFDFEC7C<G=FF@FD;376<FBDFGFB>E:A=<>>F(8:::AFG*?:0<7)2(322<C?FC?<??9<?C?AFC3;09>>F::BBC<F?>(4,*485
@M04650:207:000000000-C238N:1:1101:11071:12571 2:N:0:19
GGACTACACGGGTTTCTAATCCTGTTTGCTCCCCACGCTTTCGCACCTGAGCGTCAGTCTTTGTCCAGGGGGCCGCCTTCGCCACCGGTATTCCTCCAGATCTCTACGCATTTCACCGCTACACCTGGAATTCTACCCCCCTCTACAAGACTCTAGCTGGACAGTTTTAAATGCAATTCCCAGGTTGAGCCCGGGGCTTTCACATCTAACTTATCCAACCGCCTGCGTGCGCTTTACGCCCAGTAATTCCGATTAACGCTTGCACCCTCCGTATTACCGCGGCTGCTGGCGCGGAGTTAGC
+
CCCCCGGGGGGGGGGGGGGGGGGGGGGGGGGGGGGGGGGGGGGGGGGGGGGGGGGGGGGGGGGGGGGGGGGGGGGGGGGGGGGGGGGGGGGGGGGGGGGGGGFGGGGGGGGGGGGGGGG>>FGGGGGGGGGGGGFFFGGGGGGFGGGGGGGFGGFGGGGGGFGGAFFGGGGGGGGFGGGGGGGGGGFGGGGGGGGGDDFGGFGFFGGF?7FFACD7FEGGFG>D@FFB0<;B>G><FFGGGBFFGGB2CFF(-7DDF6;BBBG39F??266<?F?AGGBBF9049B7??G(*42(48;<95
@M04650:207:000000000-C238N:1:1101:7725:12571 2:N:0:19
GGACTACTGGGGTATCTAATCCTGTTTGCTCCCCACGCTTTCGAGCCTCAGTGTCAGTTACAGGCCAGAGAGCCGCTTTCGCCTCCGGTGTTCCTCCATATATCTACGCATTTCACCGCTACACATGGAATTCCACTCTCCTCTCCTGCACTCAAGTCTCCCAGTTTCCAATGCACACAATGGTTGAGCCACTGCCTTTTACATCAGACTTAAGAAACCACCTGCGCTCGCTTTACGCCCACTAAATCCGGACAACGCTTGGGACCTACGTATTACCGCGGCTGCTGGCCCGTAGTTAGCC
+
CCCCCGGGGGGGGGGGGGGGGGGEGGGGGGGGGGGGGGGCGGGFFGGFFFGFGGGFFGDCGGGGFGGGFFGGGFDGFFGGGGGCBFGGGGGGGGGGGGGGGGGGGGGGGGGGGGGFGGGGDCCGGGGGGGDGGGFFFF9FGGGFCGDGGGGFFFD=FFGGGG8?FGDF;;DFGGFGGGDCFCFDFGDEGGFFGDFGFFFCFA,+<:C5@?98>?>CADF>)9<2>A)*>D99BG+>A=CGG01;FFCEGFD;>DC=846((-90FGF7???29CD4997,4>>B(4:4(*(*-(,,.96<0
@M04650:207:000000000-C238N:1:1101:8805:12572 2:N:0:19
GGACTACCAGGGTTTCTAATCCTGTTTGCTCCCCACGCTTTCGAGCCTCAGTGTCAGTTACAGGCCAGAGAGCCGCTTTCGCCTCCGGTGTTCCTCCATATATCTACGCATTTCACCGCTACACATGGAATTCCACTCTCCTCTCCTGCACTCAAGTCTCCCAGTTTCCAATGCACACAATGGTTGAGCCACTGCCTTTTCCATCAGACTTAAGAAACCACCTGCGCTCGCTTTACGCCCAATAAATCCGGACAAAGCTTGGGACCTACGTTTTACCCAGGCGTCTGGCACCTGGTTTGCC
+
CCCCCGG?CFGGEA;FGFFCFGGGGGGGGGGGGGGGGGGGCFF@GGCGGCE,EF@EEG9FFGFFDDFGGGCCGAFG+CFGGEG,,EBFGGEEGFGGGG9FGGFGGFFGGG@FGGFFFC=CEGGGGGGFGGFGGGGGFG8<ECDFDFDFDGGFGG,@CED;AFFGGFEE,DFFGGGGGF>6ADFF9:D=C8DGGFFF?FG9+;>9FCGFF7?28?C:*88F)7)05?AB)99@DFF9>2EEGF38>;6?;3;045;(763),(*,>C322,.((263<*)(-,((-83330)*,((.30(5-
@M04650:207:000000000-C238N:1:1101:21230:12572 2:N:0:19
GGACTACTCGGGTTTCTAATCCTGTTTGCTCCCCACGCTTTCGAGCCTCAGTGTCAGTTACAGGCCAGAGAGCCGCTTTCGCCTCCGGTGTTCCTCCATATATCTACGCATTTCACCGCTACACATGGAATTCCACTCTCCTCTCCTGCACTCAAGTCTCCCAGTTTCCAATGCACACAATGGTTGAGCCACTGCCTTTTACATCAGACTTAAGAAACCACCTGCGCTCGCTTTACGCCCAATAAATCCGGACAACGCTTGGGACCTACGTATTACCGCGGCTGCTGGCACGTAGTTAGCC
+
CCCCCGGGGGGGGGGGGGGGGGGGGGGGGGGGGGGGGGGGGGGGGGGGGGGGGGGGGGGGGGGGGGGGGGGGGGGGGGFGGGGGGGGGGGGGGGGGGGGGGGGGGGGGGGGGGGGGGGGGGGGGFDFGGGGGGGGGGGGGGGGFGGGGGGGFGGGGGGGGGGGGGGGGAFGGGGGGGFGCGGGGGGGGGDGGGGGGGGGGGFGFFGFFCCGFEGGGFFGGFGF=DFF>ADFFBC+;BFDEC;D;FGFFGFADFFG?DFDFF?FFGE18>FBBBGA2<90(10(36??3?CBE?FF?A:<95
@M04650:207:000000000-C238N:1:1101:16079:12583 2:N:0:19
GGACTACAGGGGTATCTAATCCTGTTTGCTCCCCACGCTTTCGCACCTGAGCGTCAGTCTTTGTCCAGGGGGCCGCCTTCGCCACCGGTATTCCTCCAGATCTCTACGCATTTCACCGCTACACCTGGAATTCTACCCCCCTCTACAAGACTCTAGCCTGCCAGTTTCGAATGCAGTTCCCAGGTTGAGCCCGGGGATTTCACATCCGACTTGACAGACCGCCTGCGTGCGGTTTACGCCCAGTAATTCCGATTAACGCTTGCACCCTCCGGATTACCGCGGCGGCTGGCACGGAGTTAGC
+
CCCCCFGGGGGGGGGGGGGGGGGGGGFFGGGGGGGGGGGGGGGGGGGGGFGGGGGGGGGGGGGGGCFFGEGFCGGGGGGGGGGGGGGGGGGGFGGGFGGGGGGGGEFFFEGECCDGGG6@@CFFFFGGGGGG;FFFA?6CEGGFCFGCF?CCFGGFGFGGGFGG<AECC7D8;FFGGFC;FGGGGGDFEC8>GDE5CCAGGFFFFGGB;CD3AFFGF@GGFC>B()-7:54(-27?F0C8C:08FF)6>@F0:BC5>?;?:15<FC0(,42(,;:2C?((461((43,,12A?0(-40)6:
@M04650:207:000000000-C238N:1:1101:27415:12590 2:N:0:19
GGACTACTGGGGTATCTAATCCTGTTTGCTCCCCACGCTTTCGAGCCTCAGTGTCAGCTACAGGCCAGAGAGCCGCTTTCGCCTCCGGTGTTCCTCCATATATCTACGCATTTCACCGCTACACATGGAATTCCACTCTCCTCTCCTGCACTCAAGTCTCCCAGTTTCCAATGCACACAATGGTTGAGCCCCTGCCTTTTACATCAGTCTTAAGAAACCACCTGCGCCCGCTTTACGCCCAATAAATCCGGACATCGCTTGGGACCTCCGTATTACCCCGCCTCCTGTCACGTATTTTTCC
+
CCCCCGFGFFGGGGGGGGGGGF<@FFGGGFGF8FECCGGFGGG8E:FGC@<FGGGGG,CC9CDGC:EFGDF:7@CF+@?D=CF:@FGGGGGEEFGF@FFGGGAEF@FEF:FGCEGGAF>DEFGGF=F8FFGGEGGGDFGGF?FFFFFDECGFG8@=7@,@3ADDGGCFDDF9+@3@@?C=,,@C,@@,<83:C7DC6DEAE8;BF+9+35?E<8++;)@*)*4;)3:*/72>@=8CEF8F7(66:7?3*))/()*.:6031(/2>E?)((,,(2)6+*1,((((.(,.,26*34).6+-44
@M04650:207:000000000-C238N:1:1101:21419:12597 2:N:0:19
GGACTACACGGGTATCTAATCCTGTTTGCTCCCCACGCTTTCGCACCTGAGCGTCAGTCTTTGTCCAGGGGGCCGCCTTCGCCACCGGTATTCCTCCAGATCTCTACGCATTTCACCGCTACACCTGGAATTCTACCCCCCTCTACAAGACTCTAGCTGGACAGTTTTAAATGCAATTCCCAGGTTGAGCCCGGGGCTTTCACATCTAACTTATCCAACCGCCTGCGTGCGCTTTACGCCCAGTAATTCCGATTAACGCTTGCACCCTCCGTATTACCGCGGCTGCTGGCACGGAGTTAGC
+
CCCCCGGGGGGGGGGGGGGGGGGGGGGGGGGGGGGDGGGGGGGGGGGFGGGGGGGGGGGGGGGGGGG8FGGGGGGGGGGGGGGGGGGGGGGGGGGGGGGGGG=FGGGGGGGGGGGGGGGGGGGFGGGGGGGGGGGGGGCGGDGFGGGGFFGBGGGGGGGGGGGGGFDFGFGGGGGFGGGGGFGGGGGGGFEGEGDGGDF6?FGFFGGFFGF74FCFFEGGFG;DFFFF:D6;B5F<@:GGE<BFGF><F?F:?FGFG(7<F?GBFCBF080<<GF<FC1616;>BFFF?GFGF0;12;4A6
@M04650:207:000000000-C238N:1:1101:4828:12598 2:N:0:19
GGACTACTCGGGTATCTAATCCTGTTTGCTCCCCACGCTTTCGAGCCTCAGTGTCAGTTACAGGCCAGAGAGCCGCTTTCGCCTCCGGTGTTCCTCCATATATCTACGCATTTCACCGCTACACATGGAATTCCACTCTCCTCTCCTGCACTCAAGTCTCCCAGTTTCCAATGCACACAATGGTTGAGCCACTGCCTTTTACATCAGACTTAAGAAACAACCTGCGCTCGCTTTACGCCCAATAAATCCGGAAAACGCTTGGGACCTACGTATTACCGCGGCGGCTGGCCCGTAGTTTGCC
+
CCCCCFGGGGGGGGGGGGGGGGGGGGGGGGGGGGGGGGGGGGGGGGGGGGGGGGGGGGGGGGGGGGGGGGFGGGGGDFDFGGGGGGGGGGGGGGGGGDFGGGGGGGGGCGGGGGGGGGGGGGGGEEGGGGFGFFGGGFFGGGGFGFGGGFGFGGFGEGGGFA?FFGGGGGGGGGGGGG>E8FFGGDGGFG,@?EFGCGCF+;@>A87*>C;5AGFG*=,*:@@D@DF45/:?>GFFE=GG7=D@GFC?C5B0,)239477(34(C;7???:?BGBA?94107(((,616*2529:3<+)-.
@M04650:207:000000000-C238N:1:1101:10211:12614 2:N:0:19
GGACTACAGGGGTTTCTAATCCTGTTTGCTCCCCACGCTTTCGCACCTGAGCGTCAGTCTTTGTCCAGGGGGCCGCCTTCGCCACCGGTATTCCTCCAGATCTCTACGCATTTCACCGCTACACCTGGAATTCTACCCCCCTCTACAAGACTCTAGCTGGACAGTTTTAAATGCAATTCCCAGGTTGAGCCCGGGGCTTTCACATCTAACTTATCCAACCGCCTGCGTGCGCTTTACGCCCAGTAATTCCGATTAACGCTTGCACCCTCCGTATGACCGCGGCTGCTGGCACGGATTTAGC
+
CCCCCGGGGGGGGGGGGGGGGGGGGGGGGGGGGGGGGGGGGGGGGGGGGGGGGGGGGGGGGGGGGGGGGGGGGGGGGGGGGGGGGGGGGGGGGGGGGGGGGFGGGGGGGGGGGGGGGFGC@FGFGGGGGGGGGGGGG8FGGGGFFGFFFGGFGGFGFDGG,<CGGGGDGGGGGFFFAFGGCEGCGGGGGFGGGGDGGDC?FFGFFGFFEGGGFFFCFFGG9DBFFF@EBGF6>=>B@?DGD1?0:><AGF?6?FCAG0>B:BF3=FB,-3136F0)39-(260940:?(2(<84((40:>5
@M04650:207:000000000-C238N:1:1101:14927:12625 2:N:0:19
GGACTACAGGGGTTTCTAATCCTGTTTGCTCCCCACGCTTTCGAGCCTCAGTGTCAGTTACAGGCCAGAGAGCCGCTTTCGCCTCCGGTGTTCCTCCATATATCTACGCATTTCACCGCTACACATGGAATTCCACTCTCCTCTCCTGCACTCAAGTCTCCCAGTTTCCAATGCACACAATGGTTGAGCCACTGCCTTTTACATCAGACTTAAGAAACCACCTGCGCTCGCTTTACGCCCAATAAATCCGGACAACCCTTGGGACCTACCTTTTACCCCGGCTGCTGCCCCTTAGTTTGCC
+
<@CCCFGGGGGGGGGGGGGGGGGGGGGGGGGGGGGGGGGGGGGGGGGGGGGGCFGGFGGGGGGGGGGGFF8FFFGGEGGG,FFGDGGGGGGGGGGGGFGGGGGGFDGGGGGGGGFGGGGGEGFF,AFGGGGGGGCFFGCFFFD??EFFFGFFGFDGDGFDGGFGGGFGGFCFFGFFCGDDGC,@D+6<?FFFF,EGGFFG?AFFFCF6C7B7*?=>6=C;>GF2=9=>@D>=BGAC/6CC:(6);7?ED):02843*;883(1(98:)4(.)6C)<F4,2-904:?2)454*.)..)+).4
@M04650:207:000000000-C238N:1:1101:6325:12642 2:N:0:19
GGACTACCGGGGTTTCTAATCCTGTTTGCTCCCCACGCTTTCGCACCTGAGCGTCAGTCTTTGTCCAGGGGGCCGCCTTCGCCACCGGTATTCCTCCAGATCTCTACGCATTTCACCGCTACACCTGGAATTCTACCCCCCTCTACAAGACTCTAGCTGGACAGTTTTAAATGCAATTCCCAGGTTGAGCCCGGGGCTTTCACATCTAACTTATCCAACCGCCTGCGTGCGCTTTACGCCCAGTAATTCCGATTAACGCTTGCACCCTCCGTATTACCGCGGCTGCTGGCACGGAGTTAGC
+
CCCCCGGGGGGCCFEFGEFGGGGGGGGGGGGFGGGGGGGGGGGDGGEFGFGGGGGGGGGGGGGGGGGGGGGGGGGDGCGGGGGDEGDGGDF9FGGGGCEEGGFGGGGGGGGGGGGGGEEGEGGGGGG=DAGGFGAFFGGCEGGFGGFFFDFFGFEFCFGE53,17@EG9EBFGGGGEDFEGFG>FF>D6B:CC5*=CGGGGAGCACD6?FGGFGFGF8FG9D9B0F;E?C9(,2<>F:EGGB0:7*4<GFF:(<54F(46:<C778<<<:>:1E72CD?;((16;:)).C?F?;(-,*)..
@M04650:207:000000000-C238N:1:1101:25145:12643 2:N:0:19
GGACTACAAGGGTTTCTAATCCTGTTTGCTCCCCACGCTTTCGCACCTGAGCGTCAGTCTTTGTCCAGGGGGCCGCCTTCGCCACCGGTATTCCTCCAGTTCTCTACGCCTTTCACCGCTACACCTGGAATTCTACCCCCCTCTACAAGACTCTAGCTGGACAGTTTTAAATGCAATTCCCAGGTTGAGCCCGGGGCTTTCACACCTAACTTATCCAACCGCCTGCGTTCGCTTTACGCCCAGTAATTCCGATTAACGCTTGCACCCTCCGTATTACCGCGGCTGCTGGCACGGAGTTAGC
+
CCC@CFGG<CCEGGCDGGGCGGFGGFGGFFGGFCGGGGDGFG@GGCGG8FFFFGGGFCEFFGFGGGGGGEEDGE@:C7CEFGGGGD>CCEGGGG,,FE@,5E9F;AF:@+9?ECFGGGEDGGG8FFGCE,<FAF;F9FGGG6+*==EFAF89FF,;DF9D?GG67,@,;E;F+@,9,=@DCEFF@7D:CFGCED8CC)F<>89+11;=);C:<DGGFEGD><3,/=38(1122:@:?0*::(4>C0):CFFBF3*:F?9(24D<*03:FF63105AG>39>;>>9(440A:E06((,2.4.
@M04650:207:000000000-C238N:1:1101:16281:12681 2:N:0:19
GGACTACTAGGGTTTCTAATCCTGTTTGCTCCCCACGCTTTCGCACCTGAGCGTCAGTCTTTGTCCAGGGGGCCGCCTTCGCCACCGGTATTCCTCCAGATCTCTACGCATTTCACCGCTACACCTGGAATTCTACCCCCCTCTACAAGACTCTAGCTGGACAGTTTTAAATGCAATTCCCAGGTTGAGCCCGGGGCTTTCACATCTAACTTATCCAACCGCCTGCGTGCGCTTTACGCCCAGTAATTCCGATTAACGCTTGCACCCTCCCTATTACCGCGGCTGCTGGCACTGAGTTAGC
+
<CCCBEGGGGGGGGGGGGGGGGGGGGGGGGGGGGGGGGGGGGGGGGGGGGGGGGGGGGGGGGGGGGGGGGGGGGGGGGGGGGGGGFGGGGGGGGGGGGGGGFFFAFGGGGGCFGGGGGGD7FEFGGGGEFGGGGFEGGGGGGGFGGGCF?FFGGGGGGG6DGGGC@FGGCGGFGGGGFGGGGGGFGGGGFGGGGEDCGFCD8B8:C76?FGFFGGGF@GGBGBFDFF:,7991E>AF6EEG6::C7267@:((89<GB>:<?F?DF<8:F0:484)<*43,4;01:DFF=0+(5A))<)).
@M04650:207:000000000-C238N:1:1101:8280:12697 2:N:0:19
GGACTACAAGGGTATCTAATCCTGTTTGCTCCCCACGCTTTCGAGCCTCAGTGTCAGTTACAGGCCAGAGAGCCGCTTTCGCCTCCGGTGTTCCTCCATATATCTACGCATTTCACCGCTACACATGGAATTCCACTCTCCTCTCCTGCACTCAAGTCTCCCAGTTTCCAATGCACACAATGGTTGAGCCACTGCCTTTTACATCAGACTTAAGAAACCACCTGCGCTCGCTTTACGCCCAATACATCCGGACAACGCATGGCACCTACGTATTACCGCGGCTGCTGGCCCGTAGTTTCCC
+
CCCCCGGFEGGGGGGGGGGGGGGFFGGAFGFFFGGG@FEGGGGGGDGFGGGGGGGGGGGFGGGGGCG8FFFC@EFGECDGGGGGGGGGFGGGGGGEGGGGGGGGGGCFC@GGGGGCFFGCEFFGGGGGFGGGEGFGF?FGGFFFGFG8<DGFGGGGGF,>EGGFFFFFGG9BDFDFGGGFGF?FGBFGFGCGEF6EFGGG78A+<DFFFFC>A8CGFFGGDGF)7>9>/*(/9CCEFD@F*=3)*2))2.)6158;),(/((*49:7>(3284<44<*24193((,).4*2/-,-,6+--,
@M04650:207:000000000-C238N:1:1101:23254:12758 2:N:0:19
GGACTACCAGGGTTTCTAATCCTGTTTGCTCCCCACGCTTTCGCACCTGAGCGTCAGTCTTTGTCCAGGGGGCCGCCTTCGCCACCGGTATTCCTCCAGATCTCTACGCATTTCACCGCTACACCTGGAATTCTACCCCCCTCTACAAGACTCTAGCTGGACAGTTTTAAATGCAATTCCCAGGTTGAGCCCGGGGCTTTCACATCTAACTTATCCAACCGCCTGCGTGCGCTTTACGCCCAGTAATTCCGATTAACGCTTGCACCCTCCGTATTACCGCGGCTTCTGGCACGGAGTTAGC
+
CCCCCGGGGGGGGFGFGGGGGGGGGGGGGGGGGGGEGDGGGGGEGGGGFDFGGGGGGGGGGGGGGGGGGGGGFGEGFGGGGGGGGGGGGGGGGGGGGGGGGGFGGGGGGGGGCGGFFFGGGGGGFBFGCFGGDAFFGGGGGG>?DGGGGFDFCCFGGDGFGGGGCFGGGFGGFGFCFGGG,@DFFDG8?@7EGGG=DC7EGFGFF<CF6>GGF7@+;8ED>C9;6F9D?C9>FG@<=,*:C6<87CA<7=63::DDGFFFFBG2DC?(:-138;:<@*-(44;2(1<><E(?899((:)6.
@M04650:207:000000000-C238N:1:1101:15707:12769 2:N:0:19
GGATAAACAGGGGATTTAATCCTGTTCGCTCCTCACGCTTTCGCGCCTCAGTGTCAGTTACAGGCCAGAAAGCCGCTTTCGCCTCCGGTGTTCCTCCATATACCTACGCATTTCACCGCTACACATGGAATTCCACTCTCCTCTCCAGCACTCAAGTCTCCCAGTTTCCAATGCACAAAATGGTTGAGCCACTGCCTTTTACATTAGACTTAAGAAACCACCTGCGCTCGCTTTACGCCCAATAAATCCGGACAACGCTTGGGACCTACGTATTACCGCGGCTGCTGGACCGTAGTTAGCC
+
6-A-,6,,,,,,+@@,6,6,,,6--6,,6,,6,,,,;B,,,;B,+8@,,6;C,66,<;<C<F,C6,C,6,,<<FC+C4<9=,B,:4>CFGFGGG8,:,C?E?,9@F<:FGG@<A@<,84@7FF8AF98B:,A,AFE;@D8ED@1,4@,BAFBC>DDFF>A,38=@DFDGGF9=,3A8+1=E:,8@F6@6:DG77:,;DGG79>B+2++*5+2:+2CFF:D47)4>4>A28922:+48(=7C(6@FG?ECAE(:>*:5>:13:<(280,(23)6<44<9449>46<:?4(*.2((4(.+)).
@M04650:207:000000000-C238N:1:1101:3753:12813 2:N:0:19
GGACTACCCGGGTATCTAATCCTGTTTGCTCCCCACGCTTTCGCGCCTCAGTGTCAGTTACAGGCCAGAGAGCCGCTTTCGCCTCCGGTGTTCCTCCATATATCTACGCATTTCACCGCTACACATGGAATTCCACTCTCCTCTCCTGCACTCAAGTCTCCCAGTTTCCAATGCACACAATGGTTGAGCCACTGCCTTTTACATCAGACTTAAGAAACCACCTTCGCTCGCTTTACGCCCAATACAACCGGACAACGCTTGGGCCCTACTCATTACCGCGCCTGCTGGCCCGTAGTTAGCC
+
CC6CCGGGGGGGGGGGGGGGGGGGGG9FFFGGGGGGGGGGGGG,8CFGGFGFGGGGGGGDGFFEFGGGGG8CFGGDGFFGGGGD,ACFFFGGGGGGGFEFG<D;FGGGGGGGCFGECFE8CGGG?FFGGGGGGGGDAE,AFGFC8D9@FGGDC8CFGGG;DFGG>BEFFFGF?G9D,=?+@38DF7:,<E:76CECFGCF;8,+?5238?=C;C:+9BFC=D)).)-/7D@=(=+>>DGG7=(=**)/28)2()/(7621(2C(7C6.4)))635<</4((-301:50</3*(((-:2-4>
@M04650:207:000000000-C238N:1:1101:16260:12819 2:N:0:19
GGACTACCGGGGTATCTAATCCTGTTTGCTCCCCACGCTTTCGCACCTGAGCGTCAGTCTTTGTCCAGGGGGCCGCCTTCGCCACCGGTATTCCTCCAGATCTCTACGCATTTCACCGCTACACCTGGAATTCTACCCCCCTCTACAAGACTTTAGCTGGACAGTTTTAAATGCAATTCCCAGGTTGAGCCCGGGGCTTTCACATCTAACTTATCCAACCGCCTGCGTGCGCTTTACGCCCAGTAATTCCGATTAACGCTTGCACCCTCCGTATTACCGCGGCTGCTGGCACGGAGTTAGC
+
CCCCCGFGGGGGGGGDGGGGGGGEEAEFGFGFGGCFGGGGGGGGGGGGGDGGGGGGGGGGGGGGGFFGGGCEGGGGE=FGGGCEGGGGGGGGGGGGGGGGGGGDE9FGDGGGGGGGGGGGGGGAFGGGGFGGGGGGF8@F7;8AFB998CC9EEFGGGDGCFFGFFAFGF,@FGGC?FEEF9FFGFGFF7B5ECC55>FF78FFFGGFE7CG)@C+@@GC(:,,3>>>6*2>>C><F?GEC?B2725<DFF?<:5):468133<C?642:3:6C:2<:((3;96(44785(<?9691C426
@M04650:207:000000000-C238N:1:1101:18915:12841 2:N:0:19
GGACTACTGGGGTATCTAATCCTGTTTGCTCCCCACGCTTTCGAGCCTCAGTGTCAGTTACAGGCCAGAGAGCCGCTTTCGCCTCCGGTGTTCCTCCATATATCTACGCATTTCACCGCTACACATGGAATTCCACTCTCCTCCCCTGCACTCAAGTCTCCCAGTTTCCAATGCACACAATGGTTGACCCACTGCCTTTTACATCAGCCTTAAGAAACCACCTCCGCTCGCTTTACGCCCAATAAATCCGGACAACGCTTGGGACCTACGTATTACCCCGGCTGCTGGCCCGTCGTTAGCC
+
CCCCCFGGFGGGGGGGGGGGGGGGGGGGGGGGGGFGG>FG8FEGGD78:EGGFFGFFGGCD@<@ECCDFEFGC<CEGGFFCG:@FFCGDEEFG,4FFBF<AF;EFEDFCGGGF9FFC@6C@:EG9EG?F5FFGCFF88,846=DGEF=FGG8@ECG;A;E3D8EGGD9EGFGDFCFFD8+@F8E>@,,5DCECCCCFFGG7CA6++**3C8*6?F70<8;B>5):99*()/9@*+98(=FG(/.:;752:5(.0CD3(,(33<(928),388<+6:<*(,(((48:?(,:,51(((-244:
@M04650:207:000000000-C238N:1:1101:15955:12846 2:N:0:19
GGACTACCAGGGTATCTAATCCTGTTTGCTCCCCACGCTTTCGAGCCTCAGTGTCAGTTACAGGCCAGAGAGCCGCTTTCGCCTCCGGTGTTCCTCCATATATCTACGCATTTCACCGCTACACATGGAATTCCACTCTCCTCTCCTGCACTCAAGTCTCCCAGTTTCCAATGCACACAATGGTTGAGCCACTGCCTTTTACATCAGACTTAAGAAACCACCTGCGCTCGCTTTATGCCCAATAAATCCGGACAACGCTTGGGACCTACGTATTACCGCGGCTGCTGGCACGTAGTTAGCC
+
CCCCCGGGGGGGEGGGGGGGGGGGFGGGGGGGGEGGGGGGGGGGGGGGGGGFEGGGGGGGGGGGGGGGGGGGGGGGGGGGGGBFFGGGGGGGGGGGGGGGGGGGGGGGEGGGGGGCFGDGGGGGGGGGGGEGFGGDGEFAFFGFGGGGGGGFF?FFFGDDGGGGGGGGGGGFCFFGGGGCGGGGGGGGGFGGGGGFFGFFGFCFF?FFEG7CEGFGFF>CC4<EB*5>472@=:CEFCFCC=3>:DFFDB>?FFGD/7/((/83FEB4:?:>9CAA:*(,4966?FF>?*55:<B?A:445
@M04650:207:000000000-C238N:1:1101:12725:12848 2:N:0:19
GGACTACCCGGGTTTCTAATCCTGTTTGCTCCCCACGCTTTCGAGCCTCAGTGTCAGTTACAGGCCAGAGAGCCGCTTTCGCCTCCGGTGTTCCTCCATATATCTACGCATTTCACCGCTACACATGGAATTCCACTCTCCTCTCCTGCACTCAAGTCTCCCAGTTTCCAATGCACACAATGGTTGAGCCACTGCCTTTTACATCAGACTTAAGAAACCACCTGCGCTCGCTTTACGCCCAATAAATCCGGACAACGCTTGGGACCTACGTATTACCGCGGCTGCTGGCACGTAGTTAGCC
+
CCCCCGGGGGGGGGGGGGGGGGGGGGGGGGGGGGGGGGGGGGGGGGGGGGGGGGGGGGGGGGGGGGGGGGGGGGGGFGGGGGGEGGGGGGEGGGGGGGGGGGGGGGGGGGGGGGGGGGGGGGGGGGGGFEFGGGGGGFGGGG?<DGGGGGGFFGGGGFFGGCGGGGGGGFGGFGGGGGGFGGGGGGGGFFGGGGGFGGGGGFGFFGGFFGGFFGGGFFGGFD==D>@?25>@>FFEEFGDC;@;DF356BF(6>FFD066?BGFGG:?B?FF2<<BGD>B979>FF?2864*((849:<A:
@M04650:207:000000000-C238N:1:1101:10501:12867 2:N:0:19
GGACTACAGGGGTTTCTAATCCTGTTTGCTCCCCACGCTTTCGCACCTGAGCGTCAGTCTTTGTCCAGGGGGCCGCCTTCGCCACCGGTATTCCTCCAGATCTCTACGCATTTCACCGCTACACCTGGAATTCTACCCCCCTCTACAAGACTCTAGCCTGCCAGTTTCTAATGCAGTTCCCAGGTTGAGCCCGGGGATTTCACATCCGACTTGACAGACCGCCTGCGTGCTCGTTACGCCCAGTAACTCCGATTAACGCTTGCACCCTGCGTATTACCGGGGCGGCTGGCACGGCGTTAGC
+
CCC9AFFGGGGG;FGGGGFFFAFFGFGGCFGCFFEEG7F7<FFGGGGGGGGGGGGDGFFGGGGF9CAFGGGEFGC7BFCGFBCF:FEDGG?F<FG?DFFGG8;E;BFCFE:F9FF??78C@79AFFGCD=AF,E95@DF:BCEFGGG?37D5EAFFAECEFEG7@EFF,@E,BAAFF8C:9>,>F<C8E@@>CG=ED*CEF8<FFG;><CG33CFC*68C@):0?F;<,7(:(:>6>0;5*((.>F)4:?)3(7CAC:;:0(*.*;(((,4-,/4)+0(((43(3;60(*,+43(((1-45
@M04650:207:000000000-C238N:1:1101:10050:12869 2:N:0:19
GGACTACCGGGGTTTCTAATCCTGTTTGCTCCCCACGCTTTCGCACCTCAGCGTCAGTCTTTGTCCAGGGGGCCGCCTTCGCCACCGGTGTTCCTCCCGATCTCTACGCATTTCACCGCTACACCTGGAATTCTACCCCCCTCTACAACACTCAAGCTGGACAGTTTTAAATGCAATTCCCGGGTTGAGCCCGGTGCTTTCACATCTAACTTAGCCAACCGCCTGCGTGCGCTTTACCCCCAGTCATTCCGATTAACGCTTGCCCCCTCCGTATTACCGCGGCTGCTGGCACGGAGTTAGC
+
CCCCCGGGGGGGGCGGGGGCDGGGGGGGGG,FFGGCFGGGGGGGDGGG,FEFCEGGGGGGCGGCFGGGF7@CGFEGGGGGGGGGG,FCE+CEGGGGG+=7C@@FGGFFGGGGFGGGGGEGCFGGG8DFDFGGG96@C,+@EGGAEG9,,4@CF3@FFFG63F?5@DEFC7,@5,>C7AFCC*8CGGEF6<?CE5//77FGF+B6CG7F3FGG3+09=(AD>G1((765:D(4(:7<B)@FGF:>*26<FF:1,)5-7134-(*(2;;9B40<(;:4CF3>909>BB:77E(314((-2)6<
@M04650:207:000000000-C238N:1:1101:29316:12873 2:N:0:19
GGACTACCCGGGTATCTAATCCTGTTTGCTCCCCACGCTTTCGCACCTCAGTGTCAGTATCAGTCCAGGTGGTCGCCTTCGCCACTGGTGTTCCTTCCTATATCTACGCATTTCACCGCTACACAGGAAATTCCACCACCCTCTACCATACTCTAGCTCGCCAGTTTTGGATGCAGTTCCCAGGTTGAGCCCGGGGATTTCACATCCAACTTAACGAACCACCTACGCGCGCTTTACGCCCAGTAATTCCGATTAACGCTTGCACACTCCGTCGTACCGCGGCTGCTGGCACGGAGTTAGG
+
CCCC<FFGGGGGGGFDGGGGGEFG<CFGG<F8DFDFEG,B@GGGGGG8=EFFFGFGG,EFGDGGGGGGGGGGCEE7C@FFFFEGGGCFF=FEFF,:,,5CFGCFGGGD7FCBFFGGG7+=C@EECGGEE<FGFFCF?D@@C+D6D,E=FECDE9FF;=,6+@CC3C=D@B>ED8=@FFGGFFG?@DC:CFFFEE?ED>AC+45BF>09>?DGEFC5?9ED=?2>B?33(:6>9C3)1(*:8:<?G><<FF?:68<2*246((9<=+.(2(4((*-(*1-(431((-)).*(+-((-4*-)(
@M04650:207:000000000-C238N:1:1101:9820:12909 2:N:0:19
GGACTACTCGGGTATCTAATCCTGTTTGCTCCCCACGCTTTCGAGCCTCAGTGTCAGTTACAGGCCAGAGAGCCGCTTTCGCCTCCGGTGTTCCTCCATATATCTACGCATTTCACCGCTACACATGGAATTCCACTCTCCTCTCCTGCACTCAAGTCTCCCAGTTTCCAATGCACACAATGGTTGAGCCACTGCCTTTTACATCAGACTTAAGAAACCACCTGCGCTCGCTTTACGCCCAATAAATCCGGACAACGCTCGGGACCTACGTATTACCGCGCCTGCTGGCACGTAGTTATCC
+
CCCCCGGGGGGGGFGGGGGGGGGGGGFGCGGGGGGGGGGGGGGGGGGGGGGGGGGGGFGDFGGFGGGGFGGGGGGG7FGGGGGGGGGCGGGGGGGGGGGGGGGGGGGGGGGGGGGGGGGGGGGGFGGDFBFGFGGGGGGGGGGCEGGGGGGFGGGGGGGGGGGGGGGGGGGGFFGFDF+=EFGGGEGG7C@EGFGGGGGGFFFFFCCA=DFG5?+@?CGGFGB:=>>5<C@DF5=*:@BF>;;EFC<<C;>@9DFFD0189>D65E0<0<344+6:?C14(4610:54<A5*2236A<).6
@M04650:207:000000000-C238N:1:1101:25176:12950 2:N:0:19
GGACTACTGGGGTTTCTAATCCTGTTTGCTCCCCACGCTTTCGCACCTGAGCGTCAGTCTTTGTCCAGGGGGCCGCCTTCGCCACCGGTATTCCTCCAGCTCTCTACGCATTTCACCGCTACACCTGGAATTCTACCCCCCTCTACAAGACTCCGCCTGGCCGTTTTAAAATGCAATTCCCAGTTTGCGCCCGGGGCTTTCCCATCGACCTTACCCAACCCCCTGCGTCCCCTTTACGCCCATCCTTCCCACTTACCGCTGGCCCCCCCCTGTTTCCCGCGGCTGCTGTCCCGGCGTGCGC
+
C@ACCFFFGEGCFGEGGG@FGFGFFGGCFGGGGGGGGEGGCGGGCCGGG@@D@FGCEGGFC@CFGFFGGGGEGG+@@F:F7EF=@FGGGDEGGGGGGGG8FFDFG,F?FCFGGD<FGGDDEG9FFGGGF@D:>@;CD3DCEDGFFFE,3,33<,++5@++,6*4@B@,D,,,*,5,,4BEC2D,DF9,*=C5?C55)7F8+9<4+0*;(/1*)*;7A(;5(7(-(025(7182F4)9,;EE(..**.)7.*(467.*,27((9(C5,(-16:)3))39-(((((((,)-<)3(((,4*((,
@M04650:207:000000000-C238N:1:1101:29272:12971 2:N:0:19
GGACTACTCGGGTATCTAATCCTGTTTGCTCCCCACGCTTTCGAGCCTCAGTGTCAGTTACAGGCCAGAGAGCCGCTTTCGCCTCCGGTGTTCCTCCATATATCTACGCATTTCACCGCTACACATGGAATTCCACTCTCCTCTCCTACACTCAAGTCTCCCAGTTTCCAATGCACACAATGGTTGAGCCACTGCCTTTTACATCAGACTTAAGAAACCACCTGCGCTCGCTTTACGCCCAATAAATCCGGACAACGCTTGGGACCTACGTATTACCGCGGCTGCTGGCCCGTCGTTAGCC
+
CCCCCGGGGGGGGGGGGGGGGGGGGGGEGGGGGGGGGGGGGGGGGGGGGGGGGGGGFGGGGGGGGEGGGGGGGGGGGGGGGGGGGGGGGFGFGGGGGGGGGGGGFFGGGGGGGGGGGGGGGGGGGGGGGFFGGGF9DFGFGGCDGGGGGGGFGGG8CDFGFGGCFGGGGGFGGGGGGGG6EGGFGGG6CGCFGC6EFFGGF?;9B?CAEFDDEGGCF83@BG=@DE=A=:925CFCDFBFG?33*1.9<E)(38CDD91<??4:GG?7??B?A6<AFC>4,13>B??46*459(46?;44:
@M04650:207:000000000-C238N:1:1101:20200:12979 2:N:0:19
GGACTACACGGGTTTCTAATCCTGTTTGCTCCCCACGCTTTCGAGCCTCAGTGTCAGTTACAGGCCAGAGAGCCGCTTTCGCCTCCGGTGTTCCTCCATATATCTACGCATTTCACCGCTACACATGGAATTCCACTCTCCTCTCCTGCACTCAAGTCTCCCAGTTTCCAATGCACACAATGGTTGAGCCACTGCCTTTTACATCAGACTTAAGAAACCACCTGCGCTCGCTTTACGCCCAATCAATCCGGACAACGCTTGGGACCTACGTATTACCGCGGCTGCTGGCACGTAGTTAGCC
+
CCCCCGGGGGGGGGGGGGGGGGGGGGGGGGGGGGFGGGGGGGGGGGGGGGGGGGGGGGGGGGGGFGGGGGGGGGGGGGGGGGGGGGGGGGGGGGGFGGGGGGFGGGGGGGGGGFGGGGGGGGGGGFCFFEFGGGGGGGGGGGGFGGGGGGGFFFGGGGGGGGGGGGGGGGGGGGGGGGGGGGDDGGGGGG@FGGGGGGGGCFGFCDGFEGEF@FGGFFEGBCBB=5>9@DBDFCB@BDEEG0=(;FEEFFF09>FDG>213318FEF?FB:2>FFBG59(4((-8???F:<52104A:4<>
@M04650:207:000000000-C238N:1:1101:21695:12986 2:N:0:19
GGACTACCCGGGTTTCTAATCCTGTTTGCTCCCCACGCTTTCGCACCTGAGCGTCAGTCTTTGTCCAGGGGGCCGCCTTCGCCACCGGTATTCCTCCAGATCTCTACGCATTTCACCGCTACACCTGGAATTCTACCCCCCTCTACAAGACTCTAGCTGGACAGTTTTAAATGCAATTCCCAGGTTGAGCCCGGGGCTTTCACATCTAACTTATCCAACCGCCTGCGTGCGCTTTACGCCCAGTAATTCCGATTAACGCTTGCACCCTCCGTATTACCGCGGCTGCTGGCACGGAGTTAGC
+
CCCCCGGGGGGGGGGGGGGGGGGGGGGGGGGGGGGGGGGGGGGGGGGGGGGGGGGGGGGGGGGGGGGGGGGGGGGGGGGGGGGGGGGGGGGGGGGGGGGDCFGGGGFGEGGEGGGGGGGGGGGGGGGGGGGGGGGGGFGGGGGFCGGGC:DFFGGGGGGGGGGG@FFFGGGGGCCFFFGGDGGGGGGGFGG5;C?CDGGGGFGF6;CACFFGE;F7AEGGFG@02)(73DFF>EF2@1:8::(,*::>GB:?(5C9CB><?FFBGGFB??>B:F?AFG?F;>;1;?:?0*(0,704186:A
@M04650:207:000000000-C238N:1:1101:18172:13022 2:N:0:19
GGACTACACGGGTATCTAATCCTGTTTGCTCCCCACGCTTTCGCACCTGAGCGTCAGTCTTTGTCCAGGGGGCCGCCTTCGCCACCGGTATTCCTCCAGATCTCTACGCATTTCACCGCTACACCTGGAATTCTACCCCCCTCTACAAGACTCTAGCTGGACAGTTTTAAATGCAATTCCCAGGTTGAGCCCGGGGCTTTCACATCTAACTTATCCAACCGCCTGCGTGCGCTTTACGCCCAGTAATTCCGATTAACGCTTGCCCCCTCCGTATTACCGCGGCTGCTGGCACGGAGTTAGC
+
CCCCCGGGGGGGGGGGGGGGGGGGGGGGGGGGGGGGGGGGGGGGGGGG:FGGGGGGGG9EEFFGGGGGGE:FEGGGGGGGGGGGGGGGGFGFGGGGGFGGGCFGGGGGGGGGGGGGGGGGGGGGGGGGGGGGGEGG96=CEGGFGGA@BCGFG9EGGGGCFGGGGEFCGGGGGGGGGG7DGGGGGG8DGGG79EEGCGFFGFGFCFGFFGCGE:CCA3FC@GBFFFF>?G;B;EFFF6CEGFF?FGFBFFF((8C<C?9(285(0;>>F?01(;7ADFFF>FF9;B0)8C796113,;444
@M04650:207:000000000-C238N:1:1101:24843:13023 2:N:0:19
GGACTACTCGGGTTTCTAATCCTGTTTGCTCCCCACGCTTTCGCACCTGAGCGTCAGTCTTTGTCCAGGGGGCCGCCTTCGCCACCGGTATTCCTCCAGATCTCTACGCATTTCACCGCTACACCTGGAATTCTACCCCCCTCTACAAGACTCTAGCTGGACAGTTTTAAATGCAATTCCCAGGTTGAGCCCGGGGCTTTCACATCTAACTTATCCAACCGCCTGCGTGCGCTTTACGCCCAGTAATTCCGATTAACGCTTGCACCCTCCGTATTACCGCGGCTGCTGGCACGGAGTTAGC
+
CCCCCGGGGGGGGGGGGGFGGGGFGGGGGGGGGGGGEGGGGGGGEGGGCFGGGGGGGGGGGGGGGGGGGGGGGGGGGGGGGGGGGGGGGGGGGGGGGGGGGGGGGGGGGGGGGGGGGDGGGGGGGFGGGGGGGGGGGFGGG=CFGGGGGGGFGFGGGGGGGGGGFG,@CGGGGGGGGGGGFFGFGGGFGGGGGGGGGGFFGFG=+>FFFGGGFFGFFEGGFGFFFF>A6DBFFGFFFFGGGF??*><5FF6:?:DFGFBF??GFGGFFFF>?BGFAGGB;BFF0;0:27E:C62(41C44.
@M04650:207:000000000-C238N:1:1101:20778:13023 2:N:0:19
GGACTACACGGGTTTCTAATCCTGTTTGCTCCCCACGCTTTCGCACCTGAGCGTCAGTCTTTGTCCAGGGGGCCGCCTTCGCCACCGGTATTCCTCCAGATCTCTACGCATTTCACCGCTACACCTGGAATTCTACCCCCCTCTACAAGACTCTAGCTGGACAGTTTTAAATGCAATTCCCAGGTTGAGCCCGGGTCTTTCACACCTAACTTATCCACCCGCCTGCGTGCGCTTTACGCCCAGTAATTCCGTTTAACGCTTGCACCCTCCGTATTCCCGCGTCTGCTGGCACGGAGTTAGC
+
CCCCCGGGGGGGGGGGGGDGGGGGGGGGGGGGGGGGGGGGGGGGGGGG8FFGGGGGGGGGGFGFFGGGGGGGGGGGGGGGGGGGGGGGGGGGGGGGGF@FFGGGGGGGGGGGGGGGGGGGGGGGGGGFG?FGGFGGGGFGGGGFGGG2,@EFFCFGGGFG?FCFGACCEGFFDFGCCCFGG9BFGGGC?@FGGGE/:<CFGFG6):08@FFG@7FFF(AD>GBFFF65;G09BGFBFFGGG(4?F:5)27;))0CAFF;F?<G?GGB:<<>B<FB2:F00((,34))).::C69(46C))6
@M04650:207:000000000-C238N:1:1101:14186:13102 2:N:0:19
GGACTACTAGGGTTTCTAATCCTGTTTGCTCCCCACGCTTTCGAGCCTCAGTGTCAGTTACAGGCCAGAGAGCCGCTTTCGCCTCCGGTGTTCCTCCATATATCTACGCATTTCACCGCTACACATGGAATTCCACTCTCCTCTCCTGCACTCAAGTCTCCCAGTTTCCAATGCACACAATGGTTGAGCCACTGCCTTTTACATCAGACTTAAGAAACCACCTGCGCTCGCTTTACGCCCAATAAATCCGGACAACGCTTGGGACCTACGTATTACCGCGGCTGCTGGCACGTAGTTAGCC
+
CC@C8FGGGGGGFGGGGGGGGGG9FGFGGGGGFEGGGGGCFGGGGGGGGFGGGGGGGGGGGGGGFGGGGGGGGGGGEBDG@F@EEDCGGGFGGGGGGGGAFADFGFGGGGGDFGDFG>EGDEGGGGGGGEFGGGGGGGGGGGGDFFGGFGGFDC,@FFEGGFEGGGAFGGGGDFFGAD6FAFFFDCDG?CFGGGGGGGGGGF9CFDFFE?FF@;CCFCGGDDDEFFFA>GFFFGFFE@ECB@FF=CC?FEFFB5F;)(/6?(;,9E:<B?FFAFF<3*44316>?FF?F6)*.4::406>:
@M04650:207:000000000-C238N:1:1101:26658:13176 2:N:0:19
GGACTACCGGGGTATCTAATCCTGTTTGCTCCCCACGCTTTCGAGCCTCAGTGTCAGTTACAGGCCAGAGAGCCGCTTTCGCCTCCGGTGTTCCTCCATATATCTACGCATTTCACCGCTACACATGGAATTCCACTCTCCTCTCCTGCACTCAAGTCTCCCAGTTTCCAATGCACACAATGGTTGAGCCACTGCCTTTTACATCAGACTTAAGAAACCACCTGCGCTCGCTTTACGCCCAATAAATCCGGACAACGCTTGGGACCTACGTATTACCGCGGCTGCTGGCACGTAGTTAGCC
+
CCCCCGGGGGGGGGGGGGGGGGGGGGGGGGGGGGGGGGGGGGGGGGGGGGGGGGGGGGGGGGGGGGGGGGGGGGGGGGGGGGGGGGGGGGGGGGGGGGGGGGGGGGGGGGGGGGGGGGGDGGGGGGGGFEGGGGGGGGGGGGGFDGGGGGGFGGGGGGGGGGGGGGGGFFGGGGGGGGGDGGGGGGGFGGDGEGGGGGGGGFGFFGC5>FFFCGGGFD6DBGFFFB9A>G@>FGFEEFEGG;@@GGEFGFAD>EGFD>F61<D?GGFF281BFGFFFD(3>>FFFD>:FC<CBBF64<9<?
@M04650:207:000000000-C238N:1:1101:23347:13187 2:N:0:19
GGACTACCAGGGTATCTAATCCTGTTTGCTCCCCACGCTTTCGAGCCTCAGTGTCAGTTACAGGCCAGAGAGCCGCTTTCGCCTCCGGTGTTCCTCCATATATCTACGCATTTCACCGCTACACATGGAATTCCACTCTCCTCTCCTGCACTCAAGTCTCCCAGTTTCCAATGCACACAATTGTTGAGCCACTGCCTTTTACATCCGACTTAAGAAACCACCTGCGCTCGCTTTACGCCCAATAAATCCGGACAACGCTTCTGACCTACGTATTACCCCGGCTGCTTGCCCGTAGTTTGCC
+
6-8@C<<@,EF7FCFFGFECFCFCGGCGFGG8FFFFEDGGGFF8<FEGGFGGFGFE9FF,;@ACF@EF8,E@<F:CEEFE:F@FE<F@F@F?FEFEFFF<FE;FEFEFDFGGGGGGC+>8=CFD9AE8EFEGGGFD=8EGGGGFGGGGC8EFGF,=F8>,ED?8FFECEFAB+>A@@=6+@,68E,,=,D7CC6?4A?FG7?,4=+0*09;:*?+561,/74>)4>)*(/99BG68)6***(,)2+7?6:)(7./35(/3()*):062:68)<@).<*(,((4((542(+.2--(--+)).
@M04650:207:000000000-C238N:1:1101:27279:13196 2:N:0:19
GGACTACCGGGGTTTCTAATCCTGTTTGCTCCCCACGCTTTCGAGCCTCAGTGTCAGTTACAGGCCAGAGAGCCGCTTTCGCCTCCGGTGTTCCTCCATATATCTACGCATTTCACCGCTACACATGGAATTCCACTCTCCTCTCCTGCACTCAAGTCTCCCAGTTTCCAATGCACACAATGGTTGAGCCACTGCCTTTTACATCAGACTTAAGAAACCACCTGCGCGCGCTTTACGCCCAATAAATCCGGACAACGCTTGGGCCCTACGTATTACCCCGGCTGCTGTCACGTAGTTAGCC
+
CCCCCGGGGGGGGGGGGGGGGGFGGGGGGGGGGGGGGGGGGGG<FD@:AFFGFGFGGEFEFCCGGGGGGGGEGGEE+BFCCEGFGFEEFCFGGGDFGGGGGGGGCEFDCCFGGFGGGGG>EGFG9=FGFFDGGGGGDG=FFDGF8F9EFFGFFGGGFG,D=FCCEGFGGGGFD:8EEGEFF9,8EC?EDGCFGCFGGGGG+;9;B7C>CC2BCGCF4B:*-;)::A=)(9;B;EC>;?BEEDD@FFC)C3)49E42<>1(4(*(9C<18:8?22.)+*4--992(.4-4+./.(4(62):8
@M04650:207:000000000-C238N:1:1101:7473:13202 2:N:0:19
GGACTACAAGGGTTTCTAATCCTGTTTGCTCCCCACGCTTTCGCACCTGAGCGTCAGTCTTTGTCCAGGGGGCCGCCTTCGCCACCGGTATTCCTCCAGATCTCTACGCATTTCACCGCTACACATGGAATTCCACTCTCCTCTCCTGCACTCAAGTCTCCCAGTTTCCAATGCACACAATGGTTGAGCCACTGCCTTTTACATCAGACTTAAGAAACCACCTGCGCTCGCTTTACGCCCAATAAATCCGGACAACGCTTGGGACCTACGTATTACCGCGGCTGCTGGCACGTAGTTAGCC
+
CCCCCGG<AFGGGGGGGGGGGGGGGGGGGGGGGGGGGGGGGGGEFGGFBCCFGGGGGGGFDFGGGGGGGECGGGGGGGGGGGGGG8FGGGGGGGGGGFGGGGGGGFGGGGGGGGGGGGGGGGGGDFDGGGGGFGGGGGFGGGGFGGFGFFGBFDDF73@CFGGFFGGGGGFCFGGGGGGCAFCFG7DC6D7AACGGFGGG7ADFFC9AB7@@*=:C4=8<BCDE=>20/9;8=FFC>68<<8(6:D??D>EFBFGB9((,44CBCE2?B?32)0))3*(((-39?:20:*)/4(.()0)-.
@M04650:207:000000000-C238N:1:1101:18855:13210 2:N:0:19
GGACTACTGGGGTTTCTAATCCTGTTTGCTCCCCACGCTTTCGCACCTGAGCGTCAGTCTTTGTCCAGGGGGCCGCCTTCGCCACCGGTATTCCTCCAGATCTCTACGCATTTCACCGCTACACCTGGAATTCTACCCCCCTCTACAAGACTCTAGCCTGCCAGTTTCGAATGCAGTTCCCAGGTTGAGCCCGGGGATTTCACATCCGACTTGACAGACCGCCTGCGTGCGCTTTACGCCCAGTAATTCCGATTAACGCTTGCACCCTCCGTATTACCGCGGCTGCGGGCACGGAGTTACC
+
CCCCCGGGFGGGGGGGGGGGGGGFGGGGDGGGGGGGGGGGGGGEDG7FACFGGGGGGG9EEF@FGGGFCFCFGEGGGGGGGGGGCGGGGFGFGE8<B=FF=FGGFGCFGE@CFGGGGGGGECGGGFGGEGGGGCFGGGGGGGGF8AG,@EGFGFGGGFFGGGF?:EFFGGG7;FGGAFGA6>D7FECGGGGGDEGGGGGGGAFA6;*=?DG9@C4:=@GC9GFF?>;84D07;G@AF:CE8::,:C>:C?F0:5DFF:08:2*)9C6,(,2-(25<FDBFB96((,((1C6E?9(-(*.)6
@M04650:207:000000000-C238N:1:1101:24592:13217 2:N:0:19
GGACTACTCGGGTATCTAATCCTGTTTGCTCCCCACGCTTTCGAGCCTCAGTGTCAGTTACAGGCCAGAGAGCCGCTTTCGCCTCCGGTGTTCCTCCATATCTCTACGCATTTCACCGCTACACATGGAATTCCACTCTCCTCTCCTGCACTCAAGTCTCCCAGTTTCCAATGCACACAATGGTTGAGCCACTGCCTTTTACATTAGACATAAGAAAACACCTGCGCTCTCCTTTCTCCCAATAAATCCGGACAACGGTTGGCACCTACACATTACCGCCGCTCCTGGGCCGTAGTTAGCC
+
CC9CCGGEGEGFG:FGFGGGGFGCFFGGGGGGFGGG@FFCDGE?FGEFDAFCEFEEDGAF<CCFFGCDEF,BEFF>+8AFEEFEGGGGGEGGFGGFEF99@,4CF9?FGGDGGGGGGGGCBFBFEFFED9<FF<EG,8DFFFGF8EE8<@EDFD@DADD;ED?DFCDCE;>>DF9,28++=,6EFFFC6D,@@FF66DCFC*,3+2+?@+=D35259)@0-;54B*)/)*8-00+*+*?<<258::4@*)0/(8/()(,6(.*/CE@3@((.)0))<*42((-(4.),4=(*((--62))5
@M04650:207:000000000-C238N:1:1101:21577:13237 2:N:0:19
GGACTACCGGGGTTTCTAATCCTGTTTGCTCCCCACGCTTTCGAGCCTCAGTGTCAGTTACAGGCCAGAGAGCCGCTTTCGCCTCCGGTGTTCCTCCATATATCTACGCATTTCACCGCTACACATGGAATTCCACTCTCCTCTCCTGCACTCAAGTCTCCCAGTTTCCAATGCACACAATGGTTGAGCCACTGCCTTTTACATCAGACTTAAGAAACCACCTGCGCTCGCTTTACGCCCAATAAATCCGGACAACGCTTGGGACCTACGTATTACCGCGGCTGCTGGCCCGTAGTTAGCC
+
CCCCCGGGGGGGGGGGGGGGGGGGGGGGGGGGGGGGGGGGGGGGGGGGGGGGGGGGGGGGGGGGGGGGGGGGGGGGGGGGGGGGGGGGGGGGGGGGGGGGGGGGGGGGGGGGGGGGGGGGGGGGGGGGGEFGGGGGGGGGGGGFGGGGGGGFGGDCFGGGGGGGGGGGGGGGGGGGGGG?FG?EFDGGGGGGGGGGGGGG>FGFFCGAEGGFEFFGFFFGFGFFF>28>DF>FG=<B<GGE@D8F7?ECD:<0>C?D>?:6?DBGG??7:?>>EAFF*42,70(1::(4*4*44?FA+)6>
@M04650:207:000000000-C238N:1:1101:12946:13326 2:N:0:19
GGACTACCAGGGTTTCTAATCCTGTTTGCTCCCCACGCTTTCGCACCTGAGCGTCAGTCTTTGTCCAGGGGGCCGCCTTCGCCACCGGTATTCCTCCAGATCTCTACGCATTTCACCGCTACACCTGGAATTCTACCCCCCTCTACAAGACTCTAGCTGGACAGTTTTAAATGCAATTCCCAGGTTGAGCCCGGGGCTTTCACATCTAACTTATCCAACCGCCTGCGTGCGCTTTACGCCCAGTAATTCCGATTAACGCTTGCACCCTCCGTATTACCGCGGCTGCTGGCACGGAGTTAGC
+
CCCCCGGGGGGGGGGGGGGGGGGGGGFGGGGGGGGGGGGGGGGGGGGGGFGDCFGGGGGGGGGGGGGGGGGGGGGGGGGGGGGGGGGGGGGGGGGGGGGGGGGGGCFGGDGGFGGGGGGGGGGGGGFFGGGGGGGGGGFGGGGFGGGGFEGFGGGGGGGFCEFGDGGGGDGGGGGGGGGGGGFGGFCFFDGFGGGDDC@FGFGF+>FFEGGFFGGGFEGGFDBFFFFFFGFF6E>4=1EGGFFFGG9>D???BBDFG?B?BFGFGGF?F09?1A:2CF1;>(333:?F:GFGB2;>F6<><
@M04650:207:000000000-C238N:1:1101:25980:13368 2:N:0:19
GGACTACTCGGGTATCTAATCCTGTTTGCTCCCCACGCTTTCGAGCCTCAGTGTCAGTTACAGGCCAGAGAGCCGCTTTCGCCTCCGGTGTTCCTCCATATAACTACGCATTTCACCGCTACACATGGAATTCCACTCTCCTCTCCTGCACTCAAGTCTCCCAGTTTCCAATGCACACAATGGTTGAGCCACTGCCTTTTACATCAGACTTAAGAAACCACCTGCGCTCGCTTTACGCCCAATAAATCCGGACAACGCTTGGGACCTACGTATTACCGCGGCTGCTGGCCCGTCGTTGACC
+
CCCCCGGGGGGGGGGGGGGGGGGGGGGGGGGGGGGGGGGGGGGGGGGGGFGGGGGGGGGGGGGGGGGGGGGGGGGGEEFGGGGGGCGGGGGGGGGGGGGGGG9FGGGGGGGGGGGGGGGGGGGGGGGGFFEGGGGGGGGGGGGFGGGGGGGFGGGGGFEGGGGGGGGGGGGA8FGGGGG6EFFGGEFGCGCFFGGGGCGGGFGCFGGFFCECE+=CFDFF=GB9BBADADB=@*1852EE*68@:DE)CDE<@FGFDFD;01*1<=?FFB?<A6)-+/(,2>2(32)8(*-:(((-20(.4
@M04650:207:000000000-C238N:1:1101:19956:13389 2:N:0:19
GGACTACTGGGGTTTCTAATCCTGTTTGCTCCCCACGCTTTCGCACCTGAGCGTCAGTCTTTGTCCAGGGGGCCGCCTTCGCCACCGGTATTCCTCCAGATCTCTACGCATTTCACCGCTACACCTGGAATTCTACCCCCCTCTACAAGACTCTAGCTGGACAGTTTTAAATGCAATTCCCAGGTTGAGCCCGGGGCTTTCACATCTAACTTATCCAACCGCCTCCGTGCGCTTTACGCCCAGTAATTCCGATTAACGCTTGCACCCTCCGTATTACCGCGGCTGCTGGCACGGAGTTAGC
+
CC@CCGGGGGGGGGGGGGGGGGGFGGGGGGGGGGGGGGGGGGGGGGGGFFGGGGGGGGGGGGGGGGGGGGGGGGGGGGGGGGGGGGGGGDGGGGGGGGGDGGGGGGGGGGEFFGGGGGGGGGGGGGGGFFGFGGAFGGGGGGGFGGGC>FGFGGGGGGG6?FCGFFFGFFGGGGGGFFFGG,DDFFFGGGGFEECGC:BGGFGFFGF=EGGGEGGGFFGGFGFF(;7=:GF>BGF9F?GEGF:?G*6>CFF06D3:C<>:00>2>FFBF<><:FFBGG(4>>BB6:?2:G(9:1(-3*)..
@M04650:207:000000000-C238N:1:1101:15484:13432 2:N:0:19
GGACTACCGGGGTTTCTAATCCTGTTCGCTACCCACGCTTTCGAGCCTCAGTGTCAGTTACAGACCAGAGAGCCGCTTTCGCCACCGGTGTTCCTCCATATATCTACGCATTTCACCGCTACACATGGAATTCCACTCTCCCCTTCTGCACTCAAGTTCGACAGTTTCCAAAGCATACTATGGTTGAGCCACAGCCTTTAACTTCAGACTTATCAAACCACCTGCGCTCGCTTTACGCCCAATAAATCCGGACAACGCTCGGGACCTACGTATTACCGCGGCTGCTGGCACGTAGTTAGCC
+
CCCCACFGGGGGGGGGGGGGGGGGGGGGGGGGGGGGGGGGGGGGGGGGGFGGGGGGGGGGGGGGGGGGGGGGGGGGGGFGGGGGGGGGGGGGGGGGGGGGGGGGGGGGGGGGGFGGGGGGGGFGGGGGFBFFGGGFFFGGGGGFFGGGFGGFGGGGFFFGGGGGFGFAFGGGGGFFGGGGGGGGG+8DFCGGGGGGGGGGGFGFFGG>EFF+/8CFFEC<2DDE=E>5270(4*8>:7ECE;@F*@EFCD)39@F<)(,-29D9>G?<???<A844<>103>>B6?F::64:(414>06<:
@M04650:207:000000000-C238N:1:1101:29341:13434 2:N:0:19
GGACTACTCGGGTTTCTAATCCTGTTTGCTCCCCACGCTTTCGCACCTGAGCGTCAGTCTTTGTCCAGGGGGCCGCCTTCACCACCGGTATTCCTCCAGATCTCTACGCATTTCACCGCTACACCTGGAATTCTACCCTCCTCTACAAGACTCTAGCTGGACAGTTTTAAATGCAATTCCCAGGTTGAGCCCGGGGCTTTCACATCTAACTTATCCAACCGCCTGCGTGCGCTTTACGCCCAGTAATTCCGATTCACGCTTGCAGCCTCCGTATTACCGCGGCTGCTGGCACGGAGTTAGC
+
CCCC@FGCFGGGG@FGGGGG9FDGFGGGGG9,FGGGGGEGGGGGF>@AE<FGGGCGGC@,EFFGGFGCCFEFDDF@:B:A,:E,<FGGGCCDFGGE@CF<FFD=EGFFGFBF9D?B?FEGCFDEG8FGCGGGGFCFF,,A>FG9DF9=BDFFG9AFGG>EDFGG>EE,>8@FFGFFF+,<9C,DFGGGGFG>EG>EGGGCGFGF6*+1@++=;=+1=>>C6C@;?F(),C(727@AFFCEE::7>:<9:@F?00*.0:441<<)*02(.390:A(6A:41(499>(5?FC:??B096@4<-
@M04650:207:000000000-C238N:1:1101:6154:13437 2:N:0:19
GGACTACTAGGGTTTCTAATCCTGTTTGCTCCCCACGCTTTCGCACCTGAGCGTCAGTCTTTGTCCCGGGGGCCGCCTTCGCCACCGGTATTCCTCCAGATCTCTACGCATTTCACCGCTACACCTGGAATTCTACCCCCCTCTACAAGACTCCAGCTGGACAGTTTTAAATGCAATTCCCAGGTTGAGCCCGGGGCTTTCACATCTAACTTATCCAACCGCCTGCGTCCGCTTTACGCCCAGTAATTCCGATTACAGCTTTCCCCCGCCGTATTACCGCGGCGACTTGCGCGGCTTTCGC
+
C?CCCFGGGGGGGGGFGCFFGGGFGGGGGGGGGGGGDCCGGGGGGGGFFCFFGCFGGFDGGDFGGC,@BFCFGGGGGGFFFGE+4E7FFGGGGGGGDFCEFEGGGGF@FCEGF,E<<FCD7FGD@8FCFF,>DFGCDDEEGCEAFFF9<CGFE,@,@AF6,@CF:DDDC8B;+?DC,@CFGGG*@::<CGFFG*5:CD:9F6C6AFGAEFG7)+7+73C32CBF?4(0(1,((:))/(;:8(,4*:<<CFF:8)1.*,,5))2)0;(((,(((*(6<*(-(32(,-((57(*--(((+),,
@M04650:207:000000000-C238N:1:1101:26340:13447 2:N:0:19
GGACTACACGGGTTTCTAATCCTGTTTGCTCCCCACGCTTTCGCACCTGAGCGTCAGTCTTTGTCCAGGGGGCCGCCTTCGCCACCGGTATTCCTCCAGATCTCTACGCATTTCACCGCTACACCTGGAATTCTACCCCCCTCTACAAGACTCTAGCTGGACAGTTTTAAATGCAATTCCCAGGTTGAGCCCGGGGCTTTCACATCTAACTTATCCAACCGCCTGCGTGCGCTTTACGCCCAGTAATTCCGATTAACACTTTCACCCTCCGTATTACCGCGGCTGCTGGCTCGGAGTTATC
+
C<CCCGGCGEEGGGGGGDGGGGEFGFFFGGGGGGGG@G>FFGGGGCGF@CFGGGEBFGGGG<EGGGFFCCFFD@FCFFGGGGGGGGGGGGGFGGGGGGG<EED;AFFGG748<FFFFGGDCED8::>FFGGF9FFF,>=FEGEDFGF,,4D9DFAC9<;>DFGGFGFGF?FCFCFGGGG,@FGGF@F8<CDCE*=757CCF7++36@+97CC4@77:)<>(C9@059<1DBF0E@<B:5C86::0*..:6)(,7D2:).2))0.C::BF<>??;?20:41-166683:7C(3(4,(-A9)-
@M04650:207:000000000-C238N:1:1101:20853:13451 2:N:0:19
GGACTACTGGGGTATCTAATCCTGTTCGCTACCCACGCTTTCGAGCCTCAGTGTCAGTTACAGACCAGAGAGCCGCTTTCGCCACCGGTGTTCCTCCATATATCTACGCATTTCACCGCTACACATGGAATTCCACTCTCCCCTTCTGCACTCAAGTTCGACAGTTTCCAAAGCATACTATGGTTGAGCCACAGCCTTTAACTTCAGACTTATCAAACCACCTGCGCTCGCTTTACGCCCAATAAATCCGGACAACGCTTGGGACCTACGTATTACCGCGGCGGCTGGCACGTAGTTAGCC
+
CCCCCGGGGGGGGFGGGGGGGGGGGGFGGGGGGGGGGGGGCGGFGGGGGGGGGGGGGGGGGGGGGGGG@FGGGGGGEGGGGGGGGGGGGCGGGGGGGFGGGGGGGGGGGDEGGGGGG7EGGGGG:FGGFGGGGGFGGGGGGGGFGGGGGGGFGG@FFFGGGGGGFGGGCCFFGFGGDGBCFGGGG>DFFG@CFFGGGGGE7BFFFCFCECFFFG7FB=DFBDBBDB2)5?9>BGA=)1EGDD8;FDCFGF>DF:F;721::070DE?<?632:C4:A<9;01(-,,9?B68:(.,4)+628
@M04650:207:000000000-C238N:1:1101:20384:13453 2:N:0:19
GACTACTGGGGTTTCTAATCCTGTTTGCTCCCCACGCTTTCGAGCCTCAGTGTGAGTTACAGGCCAGAGAGCCGCTTTCGCCTCCGGTGTTCCTCCATATATCTACGCATTTCACCGCTACACATGGATTCCACTCTCCTTTCCTGCACTCAAGTCTCCCAGTTTCCAATGCACACAATGGTTGAGCCACTGCCTTTTACATCAGACTTAAGAAACCACCTGCGCTCGCTTTACGCCCAATAAATCCGGACAACGCTTGGGACCTCCGTATTACCGCGGCTGCTGGCACGTAGTTATCCGT
+
CCCCCGGGGGGGGGGGGGGGGGGGGGGGGGGGGGGGGGGGGGGGGGGDGGGGGGGGGGGGGGGGGGGGEEGGGGGFGFGGGFGGGGGEGGGGGGGGGGGGGGGGGGGGGGGGGGGGGGGGGFGFFGG?FGGGGGAFGGGGGGGFGCFGGGGFGGCFAFGGFGGDBFGGGFFGFGGG6DFFGGGEGGGGGGFFGCFFCFFGGFGFFGGFEGGG@DGGFBGGFGFFFEDEFGFFFGE=B2EBC@@;CG@@3)03;AD@DD;2?1>6C+43-43:2EA189((3;B????(<*8::?>))3-1(
@M04650:207:000000000-C238N:1:1101:12691:13458 2:N:0:19
GGACTACAAGGGTTTCTAATCCTGTTTGCTCCCCACGCTTTCGTACCTGAGCGTCAGTCTTTGTCCAGGGGGCCGCCTTCGCCACCGGTATTCCTCCAGATCTCTACGCATTTCACCGCTACACCTGGAATTCTACCCCCCGCTACAAGACTCTAGCTTGCCAGTTTCCAAGGCAGGTCCCAGGTTGAGCCCGGGGATTTCACATCCGACTTGACAGACCGCCTGCGTGCGCTTTACGCCCAGTAATTCCGGTTAACGCTTGCATCCTCCGTATTACCGCGGCTGCTGGCACGGAGTTAGC
+
CCCCCGG<<FGGGGGGGGGGGGGEGFFE<FGGFGGGGGGGGGG6;C@F,<EAFGGGGGFFFGF,CFEFCCFGF@FG::FFGG@C,9@FF+CFG,@,AEFGCCDFFE5D@EGGEGGGGGGG@=EGF@GBGGGGGD;CE@EFG+@?GGF,,@89E5@EGA9,@D9CGGGG,E,,0@DC*C7,;7?>CFGGFGFCEEG57<FFGAC1+2*:;8CDE79>6,A*4<9<0;90(>6>0CF>*4EEGF?FFC9<DF6(-0><03>66:D<*:2).1133C><EF?0;>B(4:2:BG:<?>0488646
@M04650:207:000000000-C238N:1:1101:28365:13464 2:N:0:19
GGACTACTGGGGTTTCTAATCCTGTTTGCTCCCCACGCTTTCGCACCTGAGCGTCAGTCTTTGTCCAGGGGGCCGCCTTCGCCACCGGTATTCCTCCAGATCTCTACGCATTTCACCGCTACACCTGGAATTCTACCCCCCTCTACAAGACTCTAGCTGGACAGTTTTAAATGCAATTCCCAGGTTGAGCCCGGGGCTTTCACATCTAACTTATCCAACCGCCTGCGTGCGCTTTACGCCCAGTAATTCCGATTACCGCTTGCACCCTCCTTATTACCGCGGCTGCTGGCACGGAGTTAGC
+
CCCCCGGGGGGGGGGGGGGGGGGGGGGGGGGGGGGGEGGGGGGGGGGGFGGGGGGGDGGGGGGGGGFDF7FGGGGGGGGG?FGGGGGGGCFGGGGGGEFFGGGGGFGGGGGGGGGGGCCD@GFFG@FGFGGFGGFFGDCFGGGFDEG83CFFGGGGGGC6DFGFFGGFG,DCFFGAFGEGG9EFGFF6FDFG55C=CDFGGFGCCG>7;FGFFGGGAEEGFD>D0F9>?D>>;GFFF<CEEF:?C*64>@)3(8C)73>BFFG2CC??6:(44C9<ECB6966690>B0=1<(-(44FA<A
@M04650:207:000000000-C238N:1:1101:10608:13472 2:N:0:19
GGACTACCCGGGTTTCTAATCCTGTTTGCTCCCCACGCTTTCGCACCTGAGCGTCAGTCTTTGTCCAGGGGGCCGCCTTCGCCACCGGTATTCCTCCAGATCTCTACGCATTTCACCGCTACACCTGGAATTCTACCCCCCTCTACAAGACTCTAGCTGGACAGTTTTAAATGCAATTCCCAGGTTGAGCCCGGGGCTTTCACATCTAACTTATCAAACCGCCTGCGTGCGCTTTACGCCCAGTAATTCCGATTAACGCTTGCACCCTCCGTATTACCGCGGCTGCTGGCACGGAGTTAGC
+
CCCCCFGGGGGGGGGGGDGGGGGGGGGGFGDGGFGGGGGGGGDCFFGGGGFFFFGGE<C@EFFGCGCGGGGGGGGGGGGGFEGGEGGGGGGGGGDGGGFFFGGGFGGGGGGGGGGFGGGGGEFGGCGGGGDFFGGGFFFGGGGFEGF9FCCFG9EFFG,,@FFFF,A>E8D9BBC7=?EGC9DFGFEFGFFCC5*?C)<EGFGF+;:64>7CAF>7+/9C3D;@<FFFFD09>*<<FBCEC(84CFFAFBF?(.74749?B:3<F6::?<(-88:<G7499>>BFF)).:(026(((;)-.
@M04650:207:000000000-C238N:1:1101:18820:13497 2:N:0:19
GGACTACTAGGGTTTCTAATCCTGTTTGCTCCCCACGCTTTCGAGCCTCAGTGTCAGTTACAGGCCAGAGAGCCGCTTTCGCCTCCGGTGTTCCTCCATATATCTACGCATTTCACCGCTACACATGGAATTCCACTCTCCTCTCCTGCACTCAAGTCTCCCAGTTTCCAATGCACACAATGGTTGAGCCACTGCCTTTTACATCAGACTTAAGAAACCACCTGCGCTCGCTTTACGCCCAATAAATCCGGACAACGCTTGGGACCTACGTATTACCGCGGCTGCTGGCCCGTAGTTAGCC
+
CCCCCGGGGGGGGGGGGGGGGGGGGGGGGGGGGGGGGGGGGGGGGGGGGGGGGGGGGEFGGGGGGGGGGGGGGGGGEFGGGGGGGGGGGGGGGFGGGGFGGGGGGGFGGGGGGGGGGGGGGGGGGFGGFFEGGGGGGGGGGGGFGGGGGGGFGGGGGGGDFGGGGGGGGGGGDFFGGGE?FGGGGGGFEF@F7EGGGGGG9ACEF7CACF<C@GGGFFFCBGBB@B>ADD>@>=BEE?=F:1(6>76C6B:?@FF@3;022;DFGG?72<,,63:4E*4122(41>7?0*-C46(-6+66.
@M04650:207:000000000-C238N:1:1101:16168:13504 2:N:0:19
GGACTACCAGGGTTTCTAATCCTGTTTGCTCCCCACGCTTTCGCACCTGAGCGTCAGTCTTTGTCCAGGGGGCCGCCTTCGCCACCGGTATTCCTCCAGATCTCTACGCATTTCACCGCTACACCTGGAATTCTACCCCCCTCTACAAGACTCTAGCTGGACAGTTTTAAATGCAATTCCCAGGTTGAGCCCGGGGCTTTCACATCTAACTTATCCAACCGCCTGCGTGCGCTTTACGCCCAGTAATTCCGATTAACGCTTGCACCCTCCGTATTACCGCGGCTGCTGGCACGGAGTTAGC
+
CCCC@FFGGGGGGGGGGGGGGGGGGGGGGGGGGGGGGGGGGGGGGGGGGFGGGGGGGGGGGGGGGGGGGECGGGGGGGGGGDGGGGGGGGGGGGGGGGGGGGGGGGGGE=FFGGGGGGGGGGGGGGGGGGGGGGGGGGGGGDCFGGGGGGGFGGGGFGAEFGGGFE7ECFGGGGGCFGGGGGGGGGGGGGGGDGEEDGGGFFGFFGGF;CFDFFGGFEDG63>DDFFD0D9B>EFFFFDEGB??GFF2:4??(<C6F(-:3:F?F8?0?FBB?FBAGG?B>>>;BB08?G:9:(,14;45-
@M04650:207:000000000-C238N:1:1101:23935:13508 2:N:0:19
GGACTACTGGGGTTTCTAATCCTGTTTGCTCCCCACGCTTTCGAGCCTCAGTGTCAGTTACAGGCCAGAGAGCCGCTTTCGCCTCCGGTGTTCCTCCATATATCTACGCATTTCACCGCTACACATGGAATTCCACTCTCCTCTCCTGCACTCAAGTCTCCCAGTTTCCAATGCACACAATGGTTGAGCCACTGCCTTTTACATCAGACTTAAGAAACCACCTGCGCTCGCTTTACGCCCAATAAATCCGGACAACGCTTGGGACCTACGTATTACCGCGGCTGCTGGCACGTATTTAGCC
+
CCCCCGGGGGGGGGGGGGGGGGGGGGGGGGGGGGGGGGGGGGGGGGGGGGGGGGGGGGGGGGFGGGGGGGGGGGGGGGGGGGGGGGGDGDGGGGGGGGGGGGGGGGGGGGGGGGGGGGGGGGGGGGGGF<EFGGGGGGGGGGGFGGGGGGGFGGGGGGGGGGGFGGGGGGGGGGGGFGGFGGDDGGGGGGDFGFFFDGGG?F9CFCCF@DGG;D8BFFG>=GDF=999AGBFFG6;ADCF7=F)CFF<FF3;6DFDGF<7?0C:FGFDF<B?FG4<E*49(,,1:??76255:B),-+)65
@M04650:207:000000000-C238N:1:1101:9570:13519 2:N:0:19
GGACTACCGGGGTTTCTAATCCTGTTTGCTCCCCACGCTTTCGAGCCTCAGTGTCAGTTACAGGCCAGAGAGCCGCTTTCGCCTCCGGTGTTCCTCCATATATCTACGCATTTCACCGCTACACATGGAATTCCACTCTCCTCTCCTGCACTCAAGTCTCCCAGTTTCCAATGCACACAATGGTTGAGCCACTGCCTTTTACATCAGACTTAAGAAACCACCTGCGCTCGCTTTACGCCCAATAAATCCGGACAACGCTTGGGACCTACGTATTACCGCGGCTGCTGGCACGTAGTTAGCC
+
CCCCCGGGGGGGGGGGGGGGGGGGGGGGGGGGGGGGGGGGGGGGGGGGGGGGGGGGGGGGGGFGGGGGGGGCFGGGCFGGGGGGCFGGCGGFFGGGGGGGGGGGGGGGGGGGGGGGGGGGDGGGCFGGGFGGGGGGGD=FGGGFGGGGGGGFGGGGFEFGGGGGGGFFFG9DGGGFFFEFGFFEF+DFGGCGGGGGFGGG7>EF>FGFEDGF6:B@*4D74DF=(/5/9D@@DCA9><CE@?@;FGFEF:)12);?39:?FB7(*;25>?1,:F<AFD600(2715:0:68>(((4<+-:4
@M04650:207:000000000-C238N:1:1101:2812:13522 2:N:0:19
GGACTACACGGGTATCTAATCCTGTTTGCTCCCCACGCTTTCGAGCCTCAGTGTCAGTTACAGGCCAGAGAGCCGCTTTCGCCTCCGGTGTTCCTCCATATATCTACGAATTTCACCGCTACACATGGAATGCCACTCTCCTCTCCTGCACTCAAGTTGCCCAGTTTCCAAAGCACACAAGGGGTAAGCCACAGCCTTTTACATCAGACATAAGAAACAAACAGCAGTCGCTTTAAGACCAAAAAAATCGGACAAAGCTTGGGACCTAACTCTTAACCAGGAGGCTGGCAAGGAGTTACGC
+
CCCC@AFG8,@F@@,CFGGC,CFGCFGGGF,CFFFFFFFBFGEFE@::,C<6F<FFCCCE<CF,68@FF,E@,@BF:F=FF7F,=,@FBEC:5C;?8,BF<?FFFD9D,==+CFA9EE6CC+>FD?<FDF9,,5@9,,,AFFDFCFBDC?,@FFFG3,,3@F=?<>DFFGG9DDE,@DG6,3@7<+,3,3DC,1,*ADFCGFG>B22*80@FCCF8A284)*)))*(4.*(--/=*049,C2(/>G((*)),()1(0()/81/(0*,))()))3))3*).((-((,8:203*(....9)(-
@M04650:207:000000000-C238N:1:1101:22414:13558 2:N:0:19
GGACTACCGGGGTTTCTAATCCTGTTTGCTCCCCACGCTTTCGCACCTGAGCGTCAGTCTTTGTCCAGGGGGCCGCCTTCGCCACCGGTATTCCTCCAGATCTCTACGCATTTCACCGCTACACCTGGAATTCTACCCCCCTCTACAAGACTCTAGCTGGACAGTTTTAAATGCAATTCCCAGGTTGAGCCCGGGGATTTCACATCCGACTTGACAGACCGCCTGCGTGCGCTTTACGCCCAGTAATTCCGATTAACGCTTGCACCCTCCGTATTACCGCGGCTGCTGGCACGGAGTTAGC
+
CCCCCGGGGGGGGGGGGGGGGGGGGGGGGGGGGGGGGGGGGGGGGGGGGGGGGGGGGGGGGGGGGGGGGGGGGGGGGGGGGEGGGGGGGGGGGGGGGGFAFGGGGGGGGEGGGGGGGGGGGGGGGGGGDGGGGGGGGGGGGGGFGGGCEFFFFFGGGGGGGGFFGFFBFFGGGGGGGGGGGCFGGGGGGGGGGGGGCGGGGFGFFGFBFGGC<CGGF@FG>GFB:FFEBGFFFCFFFFGDG::?FF9>GFFF(>G):1>?:B:)9CBFF06:F:7<G>69>FBFFF??BGFGB621:8)66
@M04650:207:000000000-C238N:1:1101:7750:13563 2:N:0:19
GGACTACTGGGGTTTCTAATCCTGTTTGCTCCCCACGCTTTCGAGCCTCAGTGTCAGTTACAGGCCAGAGAGCCGCTTTCGCCTCCGGTGTTCCTCCATATATCTACGCATTTCACCGCTACACATGGAATTCCACTCTCCTCTCCTGCACTCAAGTCTCCCAGTTTCCAATGCACACAATGGTTGAGCCACTGCCTTTTACATCAGACTTAAGAAACCACCTTCGCTCGCTTTACGCCCACTAAATCCGGACAACGCTGGGGACCTACGTATTACCGCGGCTGCTGGCACGTAGGTAGCC
+
CCCCCGGGGGGGFGGGGGGGGGGGGGGGGGGGGGGGGGGGGGGGGGGGGGGGG<DGGGGGGGGGCEGGGGGGGGGGEGFGGGGGGGGGGFFGGGFGGGGGGGGFFGGGGGGGGGGGGGGGCFGGCGGGGFFFGGGGGGGGGFGFGGGGGGGFGGGGGGGGGFGGGGGGGGGGGGGGCFG6DFGGGFC8FGCF67@CDFGGGFF>A>CFE5C>5DFCACD>BG@)5375>929BF+@6=GGG((.8CCEC5>13>9().3(,49<GGB221:<A+).<571199>BFF:?=4::11(634><
@M04650:207:000000000-C238N:1:1101:25627:13586 2:N:0:19
GGACTACAGGGGTTTCTAATCCTGTTTGCTCCCCACGCTTTCGAGCCTCAGTGTCAGTTACAGGCCAGAGAGCCGCTTTCGCCTCCGGTGTTCCTCCATATATCTACGCATTTCACCGCTACACATGGAATTCCACTCTCCTCTCCTGCACTCAAGTCTCCCAGTTTCCAATGCACACAATGGTTGAGCCACTGCCTTTTACATCAGACTTAAGAAACCACCTGCGCTCGCTTTACGCCCAATAAATCCGGACAACGCTTGGGACCTACGTATTACCGCGGCTGCTGGCCCGTAGTTAGCC
+
CCCCCGGGGGGGGGGGGGGGGGGGGGGGGGGGGGGGDGGGGGGGGGGGGGGGGGGGGGGGGGGGGGGGGGGGGGGGDEFGGGGGEDGGGGGGGGGGGGGGGGGGGGGGGGGGGGGGGGGGGGGGGGGGGGGGGFDGGGGGGGGFGFGGGGGFGGGGGGGGFGFGGGGGGGGGGGGFGFG6AFGGGCFGGGGGGGGGGGGGGFGFFGFFFGCGA7@F6@C7@DFFBEA?9DB=BCFF>>EFGFDEGGFFGE>@>EGFG@;B1(*4DG?FF::DA<4AG59(49B>BFB?F51*((4?A7:<?
@M04650:207:000000000-C238N:1:1101:2913:13606 2:N:0:19
GGACTACTCGGGTATCTAATCCTGTTTGCTCCCCACGCTTTCGAGCCTCAGTGTCAGTTACAGGCCAGAGAGCCGCTTTCGCCTCCGGTGTTCCTCCATATATCTACGCATTTCACCGCTACACATGGAATTCCACTCTCCTCTCCTGCACTCAAGTCTCCCAGTTTCCAATGCACACAATGGTTGAGCCACTGCCTTTTACATCAGACTTAAGAAACCACCTGCGCTCGCTTTACGCCCAATAAATCCGGACAACGCTGGGGACCTACGTATTACCGCGGCTGCTGGCACGAAGTCAGCC
+
CC@CCFCFFEFFFGGCFFGGGGGFGFEEAFGGGGGGCEG7FFFGGGGGFFFFGEFFF,EFFG,EFFGGGGDGGGGGG,AAFGG>GFFGGG,?EAEFCFGGGCAFGDGGGGGGGGGGGGD8EFFGFGGGGCFFGGFG,DDFGGF7=8D8D8=DGDG9F=D9DFGGFA8DD@FFGF8=9DE6,F8=@CFC,>7CCFGEG7DCC9;=FC5AEC;77CC7AC6C2>:)-@4*<9@?95:;5@8FF(,;77??48>?FE4@D02(-8)-7*2,8?B26<A<31(((147(8?:1*)*(-(-)+)..
@M04650:207:000000000-C238N:1:1101:14858:13617 2:N:0:19
GGACTACCAGGGTTTCTAATCCTGTTTGCTCCCCACGCTTTCGAGCCTCAGTGTCAGTTACAGGCCAGAGAGCCGCTTTCGCCTCCGGTGTTCCTCCATATATCTACGCATTTCACCGCTACACATGGAATTCCACTCTCCTCTCCTGCACTCAAGTCTCCCAGTTTCCAATGCACACAATGGTTGAGCCACTGCCTTTTACATCAGACTTAAGAAACCACCTGCGCTCGCTTTACGCCCAATAAATCCGGACAACGCTTGGGACCTACGTATTACCGCGGCTGCTGGCCCCTAGTTAGCC
+
CCCCCGGGGGGGGGGGGGGGGGGGGGGGGGGGGGGGGGGGGGGGGGGGGFGFGGGGGGGGEGGGGGGGGFGGGGGG7FFGGGGGGFGGGGGGGGGGGGFGGFGGFGGGGEEGGGGFGGDDGGGG,EFFFFGGGGGGDGFGGGGFGGGGGGGFGDFG=EGGGGFGGGGCFCFGFGGGGFGDCFCFEG8DGFCFFFFFD7FF9?DAADC5@;B7A+=+;:CGB4>B2@=DADB@FE6CE=B@*=1=>F?);5A<BD<77((6(618CG:<:(,.<FAAC<139609(..31*-*(44>F+5-.
@M04650:207:000000000-C238N:1:1101:28891:13645 2:N:0:19
GGACTACAGGGGTATCTAATCCTGTTTGCTCCCCACGCTTTCGCACCTGAGCGTCAGTCTTTGTCCAGGGGGCCGCCTTCGCCACCGGTATTCCTCCAGATCTCTACGCATTTCACCGCTACACCTGGAATTCTACCCCCCTCTACAAGACTCTAGCTGGACAGTTTTAAATGCAATTCCCAGGTTGAGCCCGGGGCTTTCACATCTAACTTATCCAACCGCCTGCGTGCGCTTTACGCCCAGTAATTCCGATTAACGCTTGCACCCTCCGTATTACCGCGGCTGCTGGCACGGAGTTAGC
+
BCCCCGGGGGGCFGGGGGGGFGGGGGGGGFDFGGGGGGGGFGCGFGGGGGGGGGGGGGGGGGGGGFFFGGGGGGGGGGGGGGGGGGGGGEGGGGGGGGGGGGGGGGGGDFGEGGGGGGGGGGGGGGGGGGGFGGGGGGGGGGGFGGF?DCF?GFAFFGGDGDGGFGAFGGFGGGFGGGGGEGGGGGGGGGGGGGCGGCEFGFGFFGG69DFGFGG==;FGFDFD;FBFFDB>6EFFF?EGG:?>G74:FF404DDAF09::?C<FG???B>B:F?BGFB6>F>>BBB4?GBGBBB;BGA<5
@M04650:207:000000000-C238N:1:1101:8627:13659 2:N:0:19
GGACTACCAGGGTTTCTAATCCTGTTTGCTCCCCACGCTTTCGCACCTCAGCGTCAGTAATGGACCAGTAAGCCGCCTTCGCCACTGGTGTTCCTCCGAATATCTACGAATTTCACCTCTACACTCGGAATTCCACTTACCTCTTCCATACTCGAGACACCCAGTATCAAAGGCAGTTCCAGAGTTGAGCTCTGGGATTTCACCCCTGACTTAAATGTCCGCCTACGTGCGCTTTACGCCCAGTAATTCCGAACAACGCTAGCCCCCTTCGTATTACCGCGGCTGCTGGCACGAAGTTAGC
+
CCCCCGGGGGGGGGGGGGGGGGGGGGGGGGGGGGGGGGGGGGGGGGGGGGGGGGGGGGGGGGDGGGGGGGGGGGGGGGGGGGGGGGGGGGGGGGGGGGGGGGFGGGGGGGGGGGCGGGGGGGGG,FFGGGGGGGGGGGGGGGGFGCFFGFFF?EGGFGFF87+1AFEGGDGGGGFCFGGGFFFFFGGFFF9FGGGGFCEGFCEFFGGFFGGFFGGGFFGG=*>=AA29(8@9=5?CC=CFE?D;CC5<FFFFFBC@C09?FFGFFGB13:??78?AGC?B;6(-((5??GBC<:BB0C<)4
@M04650:207:000000000-C238N:1:1101:21040:13659 2:N:0:19
GGACTACCGGGGTTTCTAATCCTGTTTGCTCCCCACGCTTTCGAGCCTCAGTGTCAGTTACAGGCCAGAGAGCCGCTTTCGCCTCCGGTGTTCCTCCATATATCTACGCATTTCACCGCTACACATGGAATTCCACTCTCCTCTCCTGCACTCAAGTCTCCCAGTTTCCAATGCACACAATGGTTGAGCCACTGCCTTTTACATCAGACTTAAGAAACCACCTGCGCTCGCTTTACGCCCAATAAATCCGGACAACGCTTGGGACCTACGTATTACCGCGGCTGCTGGCACGTAGTTAGCC
+
CCCCCGGGGGGGGGGGGGGGGGGGGGGGGGGGGGGGGGGGGGGGGGGGGFGGGGGGGGGGGGGGGGGGGGGGGGGGDGGGGGGGDDEGGGGGGGGGGGGGGGGGGGGGGGGDGGGGFGGGGGGGGGGGGCGGGGGGGGGFFFGFGGFGGGGFGGGGGGGGGGGGFGCFFGGGGGGGGGGGGGGFGFFFGGGGGGGGGFGFGFGFC@FACFCCCGGGFF6CDGFFFEBF=C@DFGCEFFG771=@FGFFGF:?B:FFG0:BBF*4CA:>?BB?FFF<?>367204:B?:BC?EF:?BB9A<2
@M04650:207:000000000-C238N:1:1101:21488:13704 2:N:0:19
GGACTACAGGGGTTTCTAATCCTGTTTGCTCCCCACGCTTTCGAGCCTCAGTGTCAGTTACAGGCCAGAGAGCCGCTTTCGCCTCCGGTGTTCCTCCATATATCTACGCATTTCACCGCTACACATGGAATTCCACTCTCCTCTCCTGCACTCAAGTCTCCCAGTTTCCAATGCACACAATGGTTGAGCCACTGCCTTTTACATCAGACTTAAGAAACCACCTGCGCTCGCTTTACGCCCAATAAATCCGGACAACGCTTGGGACCTACGTATTACCGCGGCGGCTGCCCCGTAGTTGCCC
+
CCCCCGGGGGGGGGGGGGGGGGGGGGGGGGGGGGGGGGGGGGGGGGGFGFGGGGGGGGGGGGGGGGGGGGGGGGGGGEFGGGGGGGGGGGGGGGGGGGGGGGGGGGGGGGGDGGGGGGGGGGGGEFGFFFFGGGGGGGGGGF?FGGGGGGGFGFGGGGGGGGD?DFGGGGGGGGFGGGG?FGGGCFGGGGGFF7DFGGGGGFGFFGGFEFDFEFGGFF>>BDBFFBADFDFFB5=EB@CGG(8@FGFFGFF02>C7D>@6:0D?F=???BF2<FFA@/(7(2,((29((*-:21::A+)..
@M04650:207:000000000-C238N:1:1101:6960:13718 2:N:0:19
GGACTACCAGGGTATCTAATCCTGTTTGCTCCCCACGCTTTCGAGCCTCAGTGTCAGTTACAGGCCAGAGAGCCGCTTTCGCCTCCGGTGTTCCTCCATATATCTACGCATTTCACCGCTACACCTGGAATTCCACTCTCCTCTCCTGCACTCAAGTCTCCCAGTTTCCAATGCACACAATGGTTGAGCCACTGCCTTTTACATCAGACTTAAGAAACCACCTGCGCTCGCTTTACGCCCAATAAATCCGGACAACGCTTGGCACCTACGTATTACCCCGGCTGCTGGCCCGTAGTTCGCC
+
<CCCC,CEGGEGFFFGGGFEGGGGFGGGGGGGGGGEFC7FFGGGFGGGGGE@FEG9FGFGGG?GDEFF@,,BFFGGFGCFFGGG@FGGGG@=FFGGGGG<F,EFGGF@F,BFFGFGGGGCCGEG,AFFF,EEFGGGGCDEF8DDGEGD,1EDGGG?FFF9=D,=6CFGGG9,08,69DC?CF8EFE8DFFG?6C9A9FGGF9@EF<C68*?DE7>+38,*1;@))3:@5)8==F=8)61<C733*+<EG>),758?36122(*.9:7(4:3?)066+*((-,(1(5)367(*4(342+4(4
@M04650:207:000000000-C238N:1:1101:12156:13738 2:N:0:19
GGACTACCCGGGTATCTAATCCTGTTTGCTCCCCACGCTTTCGAGCCTCAGTGTCAGTTACAGGCCAGAGAGCCGCTTTCGCCTCCGGTGTTCCTCCATATATCTACGCATTTCACCGCTACACATGGAATTCCACTCTCCTCTCCTGCACTCAAGTCTCCCAGTTTCCAATGCACACAATGGTTGAGCCACTGCCTTTTACATCAGACTTAAGAAACCACCTGCGCTCGCTTTACGCCCAATAAATCCGGACAACGCTTGGGACCTACGTAGTACCGCGGCTGCTGGCAAGTAGGTAGCC
+
C@CCCGGDECFG@FEGGGGGGGGGEF9EFFFFGGGGGDGGGGGGGGGFFFGFFGGGGGGGGGFGGGFGGGGGGGGC@FDFECFGGGGG:FFFGGGFGGFFGGGGGGAECFEEFFGGGGGGGGGGG8FEGGDCFFGGGGGGGGG7FGGFGGFFGGDFFFGGGGFGGGFFFGGF?FFGFG>8EGFGDGGGGG79CCGFGGGGGA>+B5CA@>CFA8CFAD6?4D4545A62)8(6C8;?@E>F615CCC7*=)4:>F0903(4:GFG5:22<37(;A<A509,4((4225:*)*).-)69,84
@M04650:207:000000000-C238N:1:1101:17910:13786 2:N:0:19
GGACTACCGGGGTTCTAATCCTGTTTGCTCCCCACGCTTTCGAGCCTCAGTGTCAGTTACAGGCCAGAGAGCCGCTTTCGCCTCCGGTGTTCCTCCATATATCTACGCATTTCACCGCTACACATGGAATTCCACTCTCCTCTCCTGCACTCAAGTCTCCCAGTTTCCAATGCACACAATGGTTGAGCCACTGCCTTTTACATCAGACTTAAGAAACCACCTGCGCTCGCTTTACGCCCAATAAATCCGGACAACGCTTGGGACCTACGTATTACCGCGGCTGCTGGCACGTAGTTAGCCG
+
CCCCCGGGGGGGGGGGGGGGGGGGGGFGGGGGGGGGGGGGGGGGGGFGGGGGGGGGGGGGGFGGGGGGGGGGGGGEEFGGGGGGGGGGGGGGFCGGGGGGGGGGGGGGFGGGGGGGGGGGG9EEFFGEFFGAFDCEFGGGGGFFGFGGFGGFGFFGGFGGGGFFGGGFGGGGFFGGGG6EGDGGGGGCGGGGGGGFGFCFFF;68CCFE9F7>DFFFF>FAGF@=EFFFG>BB+;;EFEEF@E@FFEEG>>>>FGBG?181:FFGF?>::B<:+6>/>>60,7<:?(17?6*4::A4A<B(
@M04650:207:000000000-C238N:1:1101:25578:13795 2:N:0:19
GGACTACCAGGGTATCTAATCCTGTTCGCTACCCACGCTTTCGAGCCTCAGTGTCAGTTACAGACCAGAGAGCCGCCTTCGCCACCGGTGTTCCTCCATATATCTACGCATTTCACCGCTACACATGGAATTCCACTCTCCTCTCCTGCACTCAAGTCTCCCAGTTTCCAATGCACACAAAGGTTGAACCACTGCCTTTTACAACAGACCTAAGACACCAGCCTAGCCTCCCTTACGACCAATTAATCCCGACAACGCCTGGGACCTACGTATTACCCGGGCCGCCGGCCCCGAGGTTGCC
+
CCCCCGGGCGGGG8FGGGGGGGGGGG,F+BFGGGGG7FGGGGGGGGGGGG<6EGGGGGGAFGGFA@FFC,,CF,FG7FGGGGEG@FGGGGGGGCFG<,,CFGGGGG9DGGGGGGGGGGGGGGGG,,,BFFGGGG;F,4,AEFG?=EFGGGGFGGGF3E>;EGGGGGGGCFAFGGG,606+,,73E,4,,@3;,,@CCFGG793+**93)0;7@*C947E*)*)0.*0***/(8C)()(4F*6))3C6);)8/(091/(,,(//,*A14837)4F)4EC((-2((((,2-:(*((((-*((.
@M04650:207:000000000-C238N:1:1101:16436:13806 2:N:0:19
GGACTACTCGGGTTTCTAATCCTGTTTGCTCCCCACGCTTTCGCACCTGAGCGTCAGTCTTTGTCCAGGGGGCCGCCTTCGCCACCGGTATTCCTCCAGATCTCTACGCATTTCACCGCTACACCTGGAATTCTACCCCCCTCTACAAGACTCTAGCCTGCCAGTTTCGAATGCAGTTCCCAGGTTGAGCCCGGGGATTTCACATCCGACTTGACAGACCGCCTGCGTGCGCTTTACGCCCAGTAATTCCGATTAACGCTTGCACCCTCCGTATTACCGCGGCTGCTGGCACGGAGTTAGC
+
CCCCCGGGGGGGGGGGGGGGGGGGGGGGGGGGGGGGGGGGGGGGGGGGGGGGGGGGGGGGGGGGGGGGGGGGGGGGGGGGGGGGGFGGGGGGGGGGGGGGGGGGGGGGGDGEFGGGGGGGGGGGGGGGGGGGGGGFFGGGGGGFGGGGGGGFGGGGGGGGGGGGGGGGGGGFGGGGGGGGGGGGGGGGGGGGGGGEDCGFGFGFFGFFFGGGFGGGFFGG@D@?FFFE?G>9BEF<FFGEE0:0CC9<FFF?<EGAFBFFFF37DFFF?BF288>BGD(376019?2::GFG?FFB<8)))
@M04650:207:000000000-C238N:1:1101:6728:13842 2:N:0:19
GGACTACCAGGGTATCTAATCCTGTTTGCTCCCCACGCTTTCGAGCCTCAGTGTCAGTTACAGGCCAGAGAGCCGCTTTCGCCTCCGGTGTTCCTCCATATATCTACGCATTTCACCGCTACACATGGAATTCCACTCTCCTCTCCTGCACTCAAGTCTCCCAGTTTCCAATGCACACAATGGTTGAGCCACTGCCTTTTACATCAGACTTAAGAAACCACCTGCGCTCGCTTTACGCCCAATAAATCCGGACAACGCTTGGGACCTACGTATTACCCCGCCTGCTGGCACGTAGTTAGCC
+
CCCCCGGGGGGGGGGGGGGGGGGGGGGGGGGGGGGGGGGGGGFGGGGGGGGGGGGGGGFGGGGGGEGGGGGGGGGGGEGGGGGGEGGGGGGGGGGGGGGGDGGGGGGGGGGGGGGGFGGGGGGGFGG8FFDGGGGGGGF8EGGFGGGGGGGFEEGFFGFGGGGGGGGGGGGGGGGGGGGGFFGGGGGGGGGGGGGGGGGG7AFFFDFFEDFGFG7FFFGFFG945A=B9DF@FGFCA@EDE(6=DC?EFE5;@D<(1667;;7:FE?2>:?24@<AC*(2(-((.5)(2*,1412?<04.5
@M04650:207:000000000-C238N:1:1101:18012:13894 2:N:0:19
GGACTACTGGGGTTTCTAATCCTGTTTGCTCCCCACGCTTTCGAGCCTCAGTGTCAGTTACAGGCCAGAGAGCCGCTTTCGCCTCCGGTGTTCCTCCATATATCTACGCATTTCACCGCTACACATGGAATTCCACTCTCCTCTCCTGCACTCAAGTCTCCCAGTTTCCAATGCACACAATGGTTGAGCCACTGCCTTTTACATCAGACTTAAGAAACCACCTGCGCTCGCTTTACGCCCAATAAATCCGGACAACGCTTGGGACCTACGTATTACCGCGGCTGCTGGCACGTAGTTAGCC
+
CCCCCGGGGGGGGGGGGGGGGGGGGGGGGGGGGGGGGGGGGGGGGGGGGGGGGGGGGGGGGGGGGGGGGGGGGGGGGGGGGGGGGGGGGGGGGGGGGGGGGGGGGGGGGGGGGGGGGGGGGGGGGGGGFFFGGGGGGGGGGGGFGGGGGGGFGGGGGGGGGGGGFGGGGGGGGGGGGGGGGFGGGGGGFGCGGGGGGGGGGFGFFGGFFFFGFFGGFFGGFGFEFFFBFGFFDFFEDFGGGFFFGGF<FF5;BEGFGB?FFFFFGGFBFFB<BCAA:999>>B>BFF>?:<581:?D<:98
@M04650:207:000000000-C238N:1:1101:18229:13898 2:N:0:19
GGACTACAGTGGTATCTAATCCTGTTTGCTCCCCACGCTTTCGAGCCTCAGTGTCAGTTACAGGCCAGAGAGCCGCTTTCGCCTCCGGTGTTCCTCCATATTTCTACGCATTTCACCGCTACACATGGAATTCCACTCTCCTCTCCTGCACTCAAGTCTCCCAGTTTCCAATGCACACACTGGTTGAGCCCCTGACTTTTACATCAGACTTAAGAAACCACCTGCGCTCGCTTTACGCCCAATAAATCCGGACATAGCTTGGGCCCTACGGATTACCGCCGCTGCTTCCACGGCGTTATCC
+
B--A,6EE<,6@C<F@,CF<@,<@C@,,CFF6C7@FGGG7,ABDC7FEAF8C<FFCFFG9CF,C,@6D86C@7EE7:@==7@7,,A6CF@8BFFA?8?F9F,@F=A?@CFGGB<?59+@8>CF,,,A=B,,AF<BBDCDEGGFFGG9,,6@9ED>EFEE;,:1,:>E,@3C,0,@9,?E+63,8>+>DFF+17C,@8+@,5@;<C7*;@CFD7+8+;8:C57:7BB>9)C@=95+>E@GG7(54CDC)*.8(68*/+/5)(,;(1:,4.(((,1,4+990(4(-()--.+-1((---/,)-
@M04650:207:000000000-C238N:1:1101:27366:13899 2:N:0:19
GGACTACCCGGGTTTCTAATCCTGTTTGCTCCCCACGCTTTCGAGCCTCAGTGTCAGTTACAGGCCAGAGAGCCGCTTTCGCCTCCGGTGTTCCTCCATATATCTACGCATTTCACCGCTACACATGGAATTCCACTCTCCTCTCCTGCACTCAAGTCTCCCAGTTTCCAATGCACACAATGGTTGAGCCACTGCCTTTTACATCAGACTTAAGAAACCACCTGCGCTCGCTTTACGCCCAATAAATCCGGACAACGCTTGGGACCTACGTATTACCGCGGCTGCTGGCACGTAGTTGGCC
+
@CCCCGGGGCFEFGGGGGGGGGGGF@DFFGGFGGFGGGGGGGGGGGGGGGGGGDGGGGDGGF9FFFGGFGFGGGGGG7DGFGGGDGGGFC=FGG8FFGFGGGGGGGGGGGFGGGGGACEDGGGGGGGGGFFGGGGGGGGGGGGFGGFGFFGFGGFFDF,EFFGEFFGGGGGFFGGGGGG?FGGG<FGGGGDF7??FFFGFGFGFFGG6@D@@EF7CFFGGFGD=>?@?9D>D@CACF<C7F;;)0:<C4))23><1>;33<?4:FEF7?BB?2<46<9;>9B>24:B36*)*.:(-)+.28
@M04650:207:000000000-C238N:1:1101:8064:13910 2:N:0:19
GGACTACAGGGGTTTCTAATCCTGTTTGCTCCCCACGCTTTCGAGCCTCAGTGTCAGTTACAGGCCAGAGAGCCGCTTTCGCCTCCGGTGTTCCTCCATATATCTACGCATTTCACCGCTACACATGGAATTCCACTCTCCTCTCCTGCACTCAAGTCTCCCAGTTTCCAATGCACACAATGGTTGAGCCACTGCCTTTTACATCAGACTTAAGAAACCACCTGCGCTCGCTTTACGCCCAATAAATCCGGACAACGCTTGGGACCTACGGATTACCGCGGCTGCTGGACCGTAGTTTGCC
+
CCCCCGGGGGGGGGGGGGGGGGGGGGGGGGEGGGGGGGGGGGGGGGGGGGGGGGGGGFCCFG@EG@DFF8DFGGGG>FGGGGGG:?FGEGEGFGFCFGGGGGGGGGGGGGGEFGGGGGGGGGFGGGFFFGGGGGGGFEFGGGGFGFGFGGGFGCGGGE=;DFGFFFGG9CDADGFGFGGGA:FE9BEFCEFG69DG?+@E78;9@DG>=CDFECGGF@C>=DFF@EA9@DB?>FF>)5=FGF@EGGFF4:5<>BC0C97180<?CE:8:-4(,;34@7>>(3,42:?:06(*,((4)+.--
@M04650:207:000000000-C238N:1:1101:10369:13928 2:N:0:19
GGACTACAGGGGTTTCTAATCCTGTTTGCTCCCCACGCTTTCGCACCTGAGCGTCAGTCTTTGTCCAGGGGGCCGCCTTCGCCACCGGTATTCCTCCAGATCTCTACGCATTTCACCGCTACACCTGGAATTCTACCCCCCTCTACAAGACTCTAGCTGGACAGTTTTATATGCAATTCCCAGGTTGAGCCCGGGGCTTTCACATCTAACTTATCCAACCGCCTGCGTGCGCTTTACGCCCAGTAATTCCGATTAACGCTTGCACCCTCCGTATTACCGCGGCTGCTGGCACGGAGTTAGC
+
CCCCCGGGGGGGGGGGGGGGGGGGGGDFGGGGGGFGGG@FGGGGGGGGGGGGGGGGGFGFFGGGGGGGGEFCGGDEGGGGGGGGGFEFGGGGGGGGDGFGGGGGGGGGGDGGGGGGCGDGGGGGGGGGGGGGGEDE=8@+@=EFGGGGGGGFGCEF9@9>@E6FF,EEG,@FGFGGGGGFCCCGGGGFGGGGGDGDGGC?FFGFFGGFEGGGF7;DF;G*3C@F@FB5?GFFFEFFF0C>C06B7>AAGFF<(554C02?2?C7CF?31-4::@:BGG?FBFFFBFFFFG7A:1-4:E9<6
@M04650:207:000000000-C238N:1:1101:11569:13933 2:N:0:19
GGACTACAGGGGTTTCTAATCCTGTTTGCTCCCCACGCTTTCGAGCCTCAGTGTCAGTTACAGGCCAGAGAGCCGCTTTCGCCTCCGGTGTTCCTCCATATATCTACGCATTTCACCGCTACACATGGAATTCCACTCTCCTCTCCTGCACTCAAGTCTCCCAGTTTCCAATGCACACAATGGTTGAGCCACTGCCTTTTACATCAGACTTAAGAAACCACCTGCGCTCGCTTTCCGCCCAATAAATCCGGACAACGCTTGGGACCTACTTATTACCGCGCCTGCTTGCCCGTAGTTAGCC
+
CCCCCGGGFFGGGGGGGGGGGGGGGGGGGGGGGGGGGGGGGGG@FGGFGGGCEFFGGGGGGAFCGGGGGG8EGGGGGDGF@GGDGEG7=FGGGGGGGGGGG,@FFFFGGDGGGGGGFCGDEGGGGGFDFGGGGGCGDFFGGGGFGFGGCGGFG,@?DCCGAF8DFGGG9@DAFFA,,=18FF,3CF6,?D8CCGGGFGGA7*7BA<>*89FD*5+:A=FGBG@:B*555)5>(:+.89EC*633727C4).(,)*::211?(1(214)5))).<443*-((-4(42),,+.2--34>9)..
@M04650:207:000000000-C238N:1:1101:22151:13938 2:N:0:19
GGCTACCCGGGTTTCTAATCCCGTTTGCTCCCCACGCTTTCGAGCCCCAGTGTCAGTTACCGGCCAGAGAGCCGCCTTTGCCTCCGGGGTTCCTCCATATAATTACGCAATTCACCGCTACCCCTGGAATTCCACCCTCCTCCTCCGCCCTCAAGTCCCCCAGGTTCCAATGCACACACTGGTTGAGCCCCTGCCTTTTACATCCAACTTAAGAAACCCCCCTCGCTCGCTTTTCCCCCAATCAATTCGGACAACGCCTGGGACCTACGGATTTCCCCCGCTGCTGGCGCGTAGTTAGCCC
+
CCC-8,C,@FGCFG<6CF6,C,8CFG@96BFGEFCFE@FF9:C8BC,6@76,<,,66@EF,,:7F+,CCFB@F4@+6C,4,C,9FCG+:@F8F,4A,5FA9,,,,,444+8F,95C+++6+,8+++AFG9F>F,@,6BEG,0,0@,+6+++0339E>,@8C+9+@E,DEFF,*,@E97*:?FGG76,2=*>*46CGCFF,;8,:)**)(;*49@GGF@*545(((5().1,8?69)98CC5((5DF)6*5509FG07(.((,7:C*).(((-3+.)+9(42((()).3(2(/,((..36:7
@M04650:207:000000000-C238N:1:1101:25612:13945 2:N:0:19
GGACTACAGGGGTATCTAATCCTGTTTGCTCCCCACGCTTTCGCACCTGAGCGTCAGTCTTTGTCCAGGGGGCCGCCTTCGCCACCGGTATTCCTCCAGATCTCTACGCATTTCACCGCTACACCTGGAATTCTACCCCCCTCTACAAGACTCTAGCTGGACAGTTTTAAATGCAATTCCCAGGTTGAGCCCGGGGCTTTCACCTCTAACTTATCCAACCGCCTGCGTGCGCTTTACGCCCAGTAATTCCGATTAACGCTTGCACCCTCCGTATTACCGCGTCTGCTGGAACGGGCGTACC
+
CCCCCGGGGGGGGGGGGGGGGGGGGGGGGGGGGGGGGGGGGGGGGGGGGGGGGGGGGFCFGFGGGGGGGGGGGFEGGGGGGGGGGGGGGGGGGGGGGGGFFGFGGGGGGGGCFGGGGGGGGGGFGGGGFFGGGFGFE?EGEGGFGGGGGGGFGGGGDFFGGGCGFGGGGGGGGGGFCFGGGDFGGGGFF8EFGG8EGGGFCA,*/CFFEGGGEGGGF@FG>312;F9EFD>91CFFF:GGE,44FGF<DFFBFEGFGB9010C?F?<<??6??C0:<CB>F1(,3)680*(3-8(((2,(-
@M04650:207:000000000-C238N:1:1101:25349:13971 2:N:0:19
GGACTACAAGGGTTTCTAATCCTGTTTGCTCCCCACGCTTTCGAGCCTCAGTGTCAGTTACAGGCCAGAGAGCCGCTTTCGCCTCCGGTGTTCCTCCATATATCTACGCATTTCACCGCTACACATGGAATTCCACTCTCCTCTCCTGCACTCAAGTCTCCCAGTTTCCAATGCACACAATGGTTGAGCCACTGCCTTTTACATCAGACTTAAGAAACCACCTGCGCTCGCTTTACGCCCAATAAATCCGGACAACGCTTGGGACCTACGTATTACCGCGGCTGCTGGCCCGTAGTTAGCC
+
CCCCCGGGGGGGGGGGGGGGGGGGGGGGGGGGGGGGGGGGGGGGGGGGGGGGGGGGGGGGGGGGGGGGGGGGGGGGGGGGGGGGGGGGGGGGGGGGGGGGGGGGGGGGGGGGGGGGGGGGGGGGDFGGFFGGGGGGGGGGGGGFGGGGGGGFGGGGGGGGGGGGGGGGGGGGGGGGGGGGGGG=FGGFGGEGFGGGGGGGGFFFFGGFEDC+:BDFFFCGDGFFFB=BDGFFDFFFEFCFG<@E>CEFGA5;15C;G>DFFDGFGG?2:??>2<>>:*4219B>?F:?B*2>(1:19+.:.
@M04650:207:000000000-C238N:1:1101:28038:14007 2:N:0:19
GGACTACAAGGGTATCTAATCCTGTTTGCTCCCCACGCTTTCGCACCTGAGCGTCAGTCTTTGTCCAGGGGGCCGCCTTCGCCACCGGTATTCCTCCAGATCTCTACGCATTTCACCGCTACACCTGGAATTCTACCCCCCTCTACAAGACTCTAGCTGGACAGTTTTAAATGCAATTCCCAGGTTGAGCCCGGGGCTTTCACATCTAACTTATCCAACCGCCTGCGTGCGCTTTACGCCCAGTAATTCCGATTAACGCTTGCACCCTCCGTATTACCGCGGCTGCTGGCACGGAGTTAGC
+
CCCCCGGGGGGGGGFGGGGGGGGGGGGGGGGGGGGGGGGGGGGGGGGGGGGGGGGGGFFGGGGGGGGGGGGGCFGGGGGGGGGGGGGGGGGGGGGGGGGGGGGGGGGGGGGEGGGGGGGGGGGGGGGFGFFCAFGFGGFGGGGFGGGGFGGFGGGGGGGGFGGG7@CFCFGGGGGGGFGGGGGGFGG6FFDFGDGGGGA:FFGFAGFAEDFF@CFGFFGGFGFFFFFB@C>9;E:5@?EGGF?F7F<FGFFF:EG<D?BFBFGFCCB<08931C(.<:4(1904>0?:>C36<((61*646
@M04650:207:000000000-C238N:1:1101:25545:14051 2:N:0:19
GGACTACTCGGGTTTCTAATCCTGTTTGCTCCCCACGCTTTCGCACCTGAGCGTCAGTCTTTGTCCAGGGGGCCGCCTTCGCCACCGGTATTCCTCCAGATCTCTACGCATTTCACCGCTACACCTGGAATTCTACCCCCCTCTACAAGACTCTAGCCTGCCAGTTTCGAATGCAGTTCCCAGGTTGAGCCCGGGGATTTCACATCCGACTTGACAGACCGCCTGCGTGCGCTTTACGCCCAGTAATTCCGATTAACGCTTGCACCCTCCGTATTACCGCGGCTGCTGGCACGGAGTTAGC
+
CCCCCGGGGGGGGGGGGGGGGGGGGGGGGGGGGGGGGGGGGGGGGGGGGGGGGGGGGGGGGGGGGGGGGGGGGGGGGGGGGGGGGGGGGGGGGGGGGGGGGGGGGGGGGGGGGGGGGGGGGGGGGGGGGGGGGGGGGGGGGGGFGGGGGGGFGGGGGGGGGGGGCGGGEFE7CFFGGGGGGGGGGGGGGGGGGGGG:*CEGFGFFFGFFGGGFGGGFFGGFG96:FB@BGFF>GFFF?GEC:BBGG9<FFFF?DGDG?FFFFGFGFFF?BF?BG?BGGFFFF>BFF0.4C(+(403:F)6.
@M04650:207:000000000-C238N:1:1101:12254:14087 2:N:0:19
GGACTACCAGGGTATCTAATCCTGTTTGCTCCCCACGCTTTCGCACCTGAGCGTCAGTCTTTGTCCAGGGGGCCGCCTTCGCCACCGGTATTCCTCCAGATCTCTACGCATTTCACCGCTACACCTGGAATTCTACCCCCCTCTACAAGACTCTAGCCTGCCAGTTTCGAATGCAGTTCCCAGGTTGAGCCCGGGGATTTCACATCCGACTTGACAGACCGCCTGCGTGCGCGTTACGCCCAGTAATTCCGATTAACGCTTGCACCCTCCGTATTACCGCGGCTGCTGGCACGGAGTTAGC
+
[truncated: 25,129,808 more chars]
