# Supplementary material for: Captivity causes taxonomic and functional convergence of gut microbial communities in bats
Source: PeerJ. 2019 Apr 30;7:e6844. doi: 10.7717/peerj.6844 (PMC6499062; doi:10.7717/peerj.6844)
Supplement: Data S78 — Raw data of WFRf1. [file peerj-07-6844-s083.gz › ZTPSN18AB898-WFRf1_R1.fq]

@M04650:207:000000000-C238N:1:1101:9694:2231 1:N:0:19
ACTCCTACGGGAGGCAGCAGTAGGGAATCTTCGGCAATGGGGGCAACCCTGACCGAGCAACGCCGCGTGAGTGAAGTAGGTTTTCGGATCGTAAAACTCTGTTGTTAGAGAAGAACGTTAAGTAGAGTGGAAAATTACTTAAGTGACGGTATCTAACCAGAAAGGGACGGCTAACTACGTGCCAGCAGCCGCGGTAATACGTAGGTCCCAAGCGTTGTCCGGATTTTTTGGGCGTAAAGCTAGCGCAGGTGGTTTCTTAAGTCTGTTGTAAAAGGCAGTGGCTCAACCATTGTT
+
FGGGGGGGGGGGCCFEEFD<F<<9,C<E<FG@,,@:7F,-<77B:7C<BF8<@@::BBC8CBEEGEFFC7:FD9,?E<<,EFFFFC++B:?EE<+?EFFG,EE<EF9<,8<?AD8<@DF,<,E,,,,CCC9,<<BFC3EB<,,C=,>7+C7D9@,<>FBD,,@,,*,@<E*>C7:B;C7F,=@9,;8,2;*4**=5*?+?*BF*;<;<3<*78/;85C:0;)*::E+<>3**75>5*1*>*2*6)1)/.9<*9<D7FF4*097C?0C2@*1*1*.)4(96)(174*.3(9@)5)
@M04650:207:000000000-C238N:1:1101:11370:2273 1:N:0:19
ACTCCTACGGGAGGCAGCAGTAGGGAATCTTCGGCAATGGGGGCAACCCTGACCGAGCAACGCCGCGTGAGTGAAGAAGGTTTTCGGATCGTAAAACTCTGTTGTTAGAGAAGAACGTTAAGTAGAGTGGAAAATTACTTAAGTGACGGTATCTAACCAGAAAGGGACGGCTAACTACGTGCCAGCAGCCGCGGTAATACGTAGGTCCCAAGCGTTGTCCGGATTTATTGGGCGTAAAGCGAGCGCAGGTGGTTTCTTAAGTCTGATGTAAAAGGCAGTGGCTCAACCATTGTT
+
GGGGGGGGGGGGGGGGGGGGGGGGGGGGFGGGGEGGGGGGGGGGGGGGEGGGFGG7FGGGFGEGGGGGGDDGGGGGCFGGGGGGGGGCEGGGFGGFGGFFCFGGGGGG9FCEGFGGGGGCFGGFGGGGGDF9FFGGFFGGGFGGGGGGGGGGGFEGGFGC>FFFDEGGGDGGGGGGGGGGCFFGGE?:C>ECEEGC*CCFCFDF@EC989FGCEGG5DDFGGCEGG7FGCGFFGGDDG47)/)8DCGDDC<CDGGFFFFF:@DFF*:<F?F*=4552:FFFFGFFFFBBF?<--
@M04650:207:000000000-C238N:1:1101:16893:2378 1:N:0:19
ACTCCTACGGGAGGCAGCAGTAGGGAATCTTCGGCAATGGGGGCAACCCTGACCGAGCAACGCCGCGTGAGTGAAGAAGGTTTTCGGATCGTAAAACTCTGTTGTTAGAGAAGAACGTTAAGTAGAGTGGAAAATTACTTAAGTGACGGTATCTAACCAGAAAGGGACGGCTAACTACGTGCCAGCAGCCGCGGTAATACGTAGGTCCCAAGCGTTGTCCGGATTTATTGGGCGTAAAGCGAGCGCAGGTGGTTTCTTAAGTCTGATGTAAAAGGCAGTGGCTCAACCATTTTT
+
GGGGGGGGGGGGGGGGD@FFGGGGGGGGEGGGGGGCGGGGG7CGGGGGGGGGGGGGGGGGGGGGDGGGGGGFGGGGGGGGGGGGF@FDGGGGGGGGGGCFGGGGGGGGGFGGGGGGGGGGGGFFCAAFFFGGGGDGGGGGFCCFF9CFEFGGGGGGFGGGCG7FEDG>FGGGGGGGGFGF8CGGFC6CFGCEGCCBCGF+;C988FEFGCCEFCAEGDCFEDEE=++::C+:>5<:C38*8DFED7)>39>5C<CF7=/9F?FGF7*-**/*197FB<FFF(9?**)(-?7)-4
@M04650:207:000000000-C238N:1:1101:21718:2433 1:N:0:19
ACTCCTACGGGAGGCAGCAGTGGGGAATATTGCACAATGGGCGCAAGCCTGATGCAGCCATGCCGCGTGTATGAAGAAGGCCTTCGGGTTGTAAAGTACTTTCAGCGGGGAGGAAGGTGTTGTGGTTAATAACCGCAGCAATTGACGTTACCCGCAGAAGAAGCACCGGCTAACTCCGTGCCAGCAGCCGCGGTAATACGGAGGGTGCAAGCGTTAATCGGAATTACTGGGCGTAAAGCGCACGCAGGCGGTCTGTCAAGTCGGATGTGAAATCCCCGGGCTCAACCTGGGAAC
+
GGGGGGGGGGGGGGGGGGGGGGGGGGGGGGGGGGGGGGGGGGGGGGGGGGGGGGGGGGGGGGGGGGGGGGGGGGGGGGGGGGGGGGGGGGGGGGGGGGGGGGGGGGGGGGGGGEFGGGGGGGGGGC7FGGGGGCGGGGGGGFFGFGGEF>FFCCGGGGGGGGGGGGGGGEGGGGGCGGCGG79EEGFFFGGGGGGGGGGGGGGGGGECCGGGGCEDGFGGGGGGGGGFDF=FECDEGGFGFG>DGGGGEGG7DCFFFFFFGFGCDGGFFFF=F464165;7;GFFFFF75>7?1
@M04650:207:000000000-C238N:1:1101:21791:2451 1:N:0:19
ACTCCTACGGGAGGCAGCAGTGGGGAATATTGCACAATGGGCGCAAGCCTGATGCAGCCATGCCGCGTGTATGAAGAAGGCCTTCGGGTTGTAAAGTACTTTCAGCGGGGAGGAAGGTGTTGTGGTTAATAACCACAACAATTGACGTTACCCGCAGAAGAAGCACCGGCTAACTCCGTGCCAGCAGCCGCGGTAATACGGAGGGTGCAAGCGTTAATCGGAATTACTGGGCGTAAAGCGCACGCAGGCGGTCTGTCAAGTCGGATGTGAAATCCCCGGGCTCAACCTGGGAAC
+
GFGGGGGGGGGGGGDFGGGGGGGGGGGGGGGGGGGGGGGGGGGGGGGG?FGGGFDGGDGGGGGGGGGFGGFGGGFGGGGGGGDFGGGGGGEGGFGGGGGGGGGGGGGGGGGGGGGGGGGGGGGGGFFGGGGGDFDFG?FGGGGGGGDFCFGGGGF@FGGGGGGGGFGGFGDGG:CFGEGFGEGGGGGG>CEGGEGGGGFFCEGG>EGGGGGGDEEGGGGG=DEGGFGGGGFDB:5EFFFGFGFFGGGGFGGG)9CFF?FFGFGC35C:FFF?FFFF:>G@E>GFFF):?FFFB-
@M04650:207:000000000-C238N:1:1101:20015:2471 1:N:0:19
ACTCCTACGGGAGGCAGCAGTAGGGAATCTTCGGCAATGGGGGCAACCCTGACCGAGCAACGCCGCGTGAGTGAAGAAGGTTTTCGGATCGTAAAACTCTGTTGTTAGAGAAGAACGTTAAGTAGAGTGGAAAATTACTTAAGTGACGGTATCTAACCAGAAAGGGACGGCTAACTACGTGCCAGCAGCCGCGGTAATACGTAGGTCCCAAGCGTTGTCCGGATTTATTGGGCGTAAAGCGAGCGCAGGTGGGTTCTTAAGTCTGATGTAAAAGGCAGTGGCTCAACCATTGTG
+
GFGFGGGGGGGEGGGDEGGFGGGGGGGGGGGGGGGE:<FGGGGGGGGGFGAFAFGGGGGGGEGGGGGGGGGGGGGGGGGGGGGGFGGGGGGGGGFFGGGGFGGGGGDCDFC8EFGGGFG8BFFGGGCFADFE,><FAF9<FEFFFGGCGGGEGGCGGGGFCFDE>B7FCGGGGGGGFFGCBCGCGGGG7EGGGGE>EGFG1?CBEGGGGGGGGGGGGGGGGG*:5<CFGCG57CG=CC*C>DED:C39@DGF)7CFFB79<FF7**:48/@*9=5>76>F?0C?46F?6=F444
@M04650:207:000000000-C238N:1:1101:23917:2566 1:N:0:19
ACTCCTACGGGAGGCAGCAGTAGGGAATCTTCGGCAATGGGGGCAACCCTGACCGAGCAACGCCGCGTGAGTGAAGAAGGTTTTCGGATCGTAAAACTCTGTTGTTAGAGAAGAACGTTAAGTAGAGTGGAAAATTACTTAAGTGACGGTATCTAACCAGAAAGGGACGGCTAACTACGTGCCAGCAGCCGCGGTAATACGTAGGTCCCAAGCGTTGTCCGGATTTATTGGGCGTAAAGCGAGCGCAGGTGGTTTCTTACGTCTGATGTAAAAGGCAGTGGCTCAACCATTGTG
+
GGGGGGGGFGDGGGGGGGGGGGGGGGGGGGGGGGGGGGGGGGGGGFGGEGGGGGGGGGGGGGGGGGGEGGGGGGGGGGGGFFADFGGGGGGGFGGGGGFGGGGGGGGGGGGGGGG=FDFFGG<FGGFFGGC>>FFCFGGGGGG<FGGGGGGGGGCGGGGGGGCFFCFFGG@ECFGFFFGFGCGGGGGGGFGECCCEGGF98<FCEFBFGGGGGE/CEDFGGGG=CFGGGGGF@CCEGGFGD57B55)9>CDD9DFFFBF*CF45@*:47**06@>F?B76?0*96=510*96>)
@M04650:207:000000000-C238N:1:1101:6933:2590 1:N:0:19
ACTCCTACGGGAGGCAGCAGTAGGGAATCTTCGGCAATGGGGGCAACCCTGACCGAGCAACGCCGCGTGAGTGAAGAAGGTTTTCGGATCGTAAAACTCTGTTGTTAGAGAAGAACGTTAAGTAGAGTGGAAAATTACTTAAGTGACGGTATCTAACCAGAAAGGGACGGCTAACTACGTGCCAGCAGCCGCGGTAATACGTAGGTCCCAAGCGTTGTCCGGATTGATTGGGCGTAAAGCGAGCGCAGGTGGTTTCTTAAGTCTGATGTACAAGGCAGTGGCTCAACCATTGTG
+
FEGGGGGGGGGCGGGGGGGFGGGGGGGGGGFGGEEFFGGGGEDGG@FGGGGGGGGGGGGGGGGGGGGGGEGGGFFDFFGFBFGGGDGFGFFFGGFG@EGGGFFDFGGFCAFF?FGG7DFFGFGGGF<,CDAFF8><D,E<FFFAFGECEGFGFFGGFGGGFF@CCCFFFE>EG@,?C8F<CEFGGGGFGGG7CC8CEGGCCGGCBFF+=CFFGDE5*/:C=D;CC*997>=F4:CCDCFC5*57CDGD>FGG*9*9??@BF9FGFG*6@@*9/17@1:*)02C:==)414*6:4
@M04650:207:000000000-C238N:1:1101:7684:2606 1:N:0:19
ACTCCTACGGGAGGCAGCAGTAGGGAATTTTCCACAATGGGCGAAAGCCTGATGGAGCAATCCCGCGTGAAGGATGAAGGTCCTATATAGATTGTAAAATTCTTTTATTGGAGACGAATGGCAGGAATAGGAAATGAATTCTGTTTGACTGTATCCATTGAGTAAGTATCGGCTAACTATGTGCCAGCAGCCGCGGTAATACATAGGATGCAAGCGTTATCCGGATTTACTGGGCGTAAAACGAGCGCGGGCGGATTTGCAAGTCTGGTGTTAAATACAACTGCTTAACGGTTG
+
AD9EEF<FGEG8@F6@C@DFD,EEG6E<EC,ECF@C,,CE,6@78CFCCFF8EEFGG8F<,C6C@FC:FF7,9:CF8C<8FF,CA,,<,CE,5CFF9@A?F9F9EC99<FE@A=FC+@DF<<<C++:,:F,:?A<D,,,,7E,:EFF?,?FFGEA,,D@FA,9C9D;,@C+@:7=@8D@;=3;;EAFFDCCC>B3@3C5,D,>,DE:CCFGG;,D:E4DFCGGD8=7?CFCC454CD)85+*)./255>73)75)))/9FD7D79FCBFF:)/8=@:2:6))2*/98<))5,(-
@M04650:207:000000000-C238N:1:1101:17899:2628 1:N:0:19
ACTCCTACGGGAGGCAGCAGTGGGGAATATTGGACAATGGGCGAAAGCCTGATCCAGCAACGCCGCGTGAGGGATGACGGCCTTCGGGTTGTAAACCTCTTTCAGCAGGGACGAAGCGCAAGTGACGGTACCTGCAGAAGAAGCACCGGCCAACTACGTGCCAGCAGCCGCGGTAATACGTAGGGTGCGAGCGTTGTCCGGAATTATTGGGCGTAAAGGGCTCGTAGGCGGTCCGTCACGTCGGGAGTGAAAACCTGGGGCTCAACCCCAAGCTTGCTTCCGATACGGGCCGAC
+
GGGGGGGGGGGGGGGGGGGGEGGGGGGGGGGGGGGGGGGCGGGGGGGGGGGGGGGGGGGGGGGGGGGGGGGGGGGDGGGGGGGGGGGGGGDCGFGGGGGGGGGGGGGGGGGGGGEGGDGGGGGGGGGGCCFGGGGGGGGGGGGGGGGGGGGGGGGGGGGGGGCGGGGGFGGCFG7EGGGGFGGGEFGEGGGGGGGGGGGGG5=CGFGGGGGGG=EC/::C=CGG5:FGGGEGFEGGGGBDFGFFDGDDFF>FFGGFFFF>5)9C?CD(7>>4>FFFBAGFF2755@>093)(4-
@M04650:207:000000000-C238N:1:1101:24732:2649 1:N:0:19
ACTCCTACGGGAGGCAGCAGTAGGGAATCTTCGGCAATGGGGGCAACCCTGACCGAGCAACGCCGCGTGAGTGAAGAAGGTTTTCGGATCGTAAAACTCTGTTGTTAGAGAAGAACGTTAAGTAGAGTGGAAAATTACTTAAGTGACGGTATCTAACCAGAAAGGGACGGCTAACTACGTGCCAGCAGCCGCGGTAATACGTAGGTCCCAAGCGTTGTCCGGATTTATTGGGCGTAAAGCGAGCGCAGGTGGTTTCTTAAGTCTGATGTAAAAGGCAGTGGCTCAACCATTGTG
+
GGGGGGGGGGGFGGGGEGGGGGGGGGGGGGGGGGGGGGGGGGGGGGGGGGGGGFG7FEGGGGGGGGG=FFGGGGGGGGGGFEDGGGGGGGGDEEFEFG9FGGGGFE9FGGGFFGGGGGFGGGGGGGGBFGGGGFDCFGCGGGGGGGFGGGGGGFGGGGGGGGGDGGGGFGGGGGGGGGGGGFGGGFGGGGGGGG7:=FFFGEFFGC9CF7?FFG>EGGFGEGG*20CG?FGG@GGGDFFFFD@DCDG<>5DFC<5?FFFFGF7C=7>>FFFF==>F<FC:F0DFF?F?:=B<<A
@M04650:207:000000000-C238N:1:1101:13576:2701 1:N:0:19
ACTCCTACGGGAGGCAGCAGTAGGGAATCTTCGGCAATGGGGGCAACCCTGACCGAGCAACGCCGCGTGAGTGAAGAAGGTTTTCGGATCGTAAAACTCTGTTGTTAGAGAAGAACGTTAAGTAGAGTGGAAAATTACTTAAGTGACGGTATCTAACCAGAAAGGGACGGCTAACTACGTGCCAGCAGCCGCGGTAATACGTAGGTCCCAAGCGTTGTCCGGATTTATTGGGCGTAAAGCGAGCGCAGGTGGTTTCTTAAGTCTGATGTAAAAGGCAGTGGCTCAACCATTTTT
+
GGGGGGGGGGGGGGGGGGGGGGGGGGGGGGGGGGGGGGGGGGGGGGGGGGGGGGGGGGGGGGGGGGGFGGGGGGGGGGGGGGGGGGGDGGGGGGGGGGGGGGGGGGGGGGGGGGGGGGGGGGGGGGGGGGGF>FEGGGGGGGGGGFGGGGG?FGGGGGGGGGGGGGGFGGGGGGFECGGGGGGGGGGGGGE7EGGGDGGGGGGFEGGGGG6=GE*AC<FGDGEEGGGGGGG5>EGEGCFGFDEDGG5DFGGGGGG??F?FGF>CFFFF69?FFFF4?<>?F:CFFF500*6)))
@M04650:207:000000000-C238N:1:1101:18520:2755 1:N:0:19
ACTCCTACGGGAGGCAGCAGTAGGGAATCTTCGGCAATGGGGGCAACCCTGACCGAGCAACGCCGCGTGAGTGAAGAAGGTTTTCGGATCGTAAAACTCTGTTGTTAGAGAAGAACGTTAAGTAGAGTGGAAAATTACTTAAGTGACGGTATCTAACCAGAAAGGGACGGCTAACTACGTGCCAGCAGCCGCGGTAATACGTAGGTCCCAAGCGTTGTCCGGATTTATTGGGCGTAAAGCGAGCGCAGGTGGTTTCTTAAGTCTGATGTAAAAGGCAGTGGCTCAACCATTGTG
+
GGGGGGGGGGGGGGGGGGGGGGGGGGFGGGGGGGGGGGGGGGGGGGGGGGGGGGGGGGGGGGGGGGGGGDEGGGGGGGGFFFFGGGGGGGGGGFGFGGGGGGGGGGGGGGGGGGGGGFGGFG@CFAFGGGGGGGGGGGCGGGGFFGGGGGGGGGGGGG:FGFCFGGGGDGDEGGCFGGGGFEGGGGGGGFEEGC:CGGFGGGGGGGCFGGGGGGGDG<FGGG5::6C9CC9FFGGGGGFD>D:@DCC3<5C3*/*94@9=FFGFFC>AF?@FFF>FFFG6)47??6@::FFBF>
@M04650:207:000000000-C238N:1:1101:14590:2785 1:N:0:19
ACTCCTACGGGAGGCAGCAGTAGGGAATCTTCGGCAATGGGGGCAACCCTGACCGAGCAACGCCGCGTGAGTGAAGAAGGTTTTCGGATCGTAAAACTCTGTTGTTAGAGAAGAACGTTAAGTAGAGTGGAAAATTACTTAAGTGACGGTATCTAACCAGAAAGGGACGGCTAACTACGTGCCAGCAGCCGCGGTAATACGTAGGTCCCAAGCGTTGTCCGGATTTATTGGGCGTAAAGCGAGCGCAGGTGGTTGCTTAAGTCTGATGTAAAAGGCAGTGGCTCAACCATTGTG
+
FGGGGGGGG@FFGGGGGGGGGGGGGGGGEGFGGGGGGGGGFEGEFGEEFGGGGGGGGGDGCFEGGGGGGGGGGGGGGGGGGGGGGGGGFGGGGGGG9FGGDGGGGGEFEFFGGGGDFEFGGFGC9FG9DFGC<FFGFCG@=CAGGFFGCFFFGGBBDFGAEFFFGG7>C:*:F3>;>DGGGGCFECCCGB87C*4=:F?E5:+=EF+<=EC5FGE=CDF:ED**/<CGFCFGF*9CD/9:5*).9))1)17>*1*09666+/*:*:D<@FFF68)<4?FFF?7)9*7:6?F>4)
@M04650:207:000000000-C238N:1:1101:13849:2818 1:N:0:19
ACTCCTACGGGAGGCAGCAGTAGGGAATCTTCGGCAATGGGGGCAACCCTGACCGAGCAACGCCGCGTGAGTGAAGAAGGTTTTCGGATCGTAAAACTCTGTTGTTAGAGAAGAACGTTAAGTAGAGTGGAAAATTACTTAAGTGACGGTATCTAACCAGAAAGGGACGGCTAACTACGTGCCAGCAGCCGCGGTAATACGTAGGTCCCAAGCGTTGTCCGGATTTATTGGGCGTAAAGCGAGCGCAGGTGGTTTCTTAAGTCTGATGTAAAAGGCAGTGGCTCAACCATTGTG
+
GGGGGGGGGGGCGGGGGGGGGGGGGGGGGGGGGGGGGGGGGGGGGGGGGGGGGGGGGGGFGGGGGGGGGGGGGGGGGGGGGGGGGGGGGGGGGGGGGGGGGGGGGGGGGGGGGGGGGGGFGGGGGGGGGGGGGFCFFGGGGGGGGGGGGEGGGGGGGGGGGGGGGGGGGGGGGGGGGGGFFGGGGGGFGGGGGGGGGFF989CCGGGGGGGGFGGDEGGGGGC*;+AFGFCFFEGG7DFGFDFFGGDGFFGGGGG?F=BFG=FG6**-1/7@=B>@0:5FFF46F=F:8FFA<4
@M04650:207:000000000-C238N:1:1101:19093:2865 1:N:0:19
ACTCCTACGGGAGGCAGCAGTAGGGAATCTTCGGCAATGGGGGCAACCCTGACCGAGCAACGCCGCGTGAGTGAAGAAGGTTTTCGGATCGTAAAACTCTGTTGTTAGAGAAGAACGTTAAGTAGAGTGGAAAATTACTTAAGTGACGGTATCTAACCAGAAAGGGACGGCTAACTACGTGCCAGCAGCCGCGGTAATACGTAGGTCCCGAGCGTTGTCCGGATTTATTGGGCGTAAAGCGAGCGCAGGTGGTTTATTAAGTCTGGTGTAAAAGGCAGTGGCGCCACCATTGT
+
GGGFGGGGGGGGGGGGGGGGGGGGGGGGGGGGGGGGGGGGGGGGGGGGGG@FCGGGGGGGGGGGGGGGGGGAFGDGGGGGFGFGGGGGGGGGGGGGGGGGGGGGGGGGGGGGGGGGGGGDFGAFGGGFFGFGGGGGGFGGGFF,,FEGGGGGGGGGGGGGGGGGGGGFEGFGGGGFGGGGGGGGGGGGCEGGGGGGEGGGGFGGGGFDGGGECECGGGGFGGEC=F9FGGGGFGCECFFGDD>>DDCD:7FG55*7B@F*:9F7FCF<@4=676@5((*9@?)))880(*06A
@M04650:207:000000000-C238N:1:1101:14403:2949 1:N:0:19
ACTCCTACGGGAGGCAGCAGTAGGGAATCTTCGGCAATGGGGGCAACCCTGACCGAGCAACGCCGCGTGAGTGAAGAAGGTTTTCGGATCGTAAAACTCTGTTGTTAGAGAAGAACGTTAAGTAGAGTGGAAAATTACTTAAGTGACGGTATCTAACCAGAAAGGGACGGCTAACTACGTGCCAGCAGCCGCGGTAATACGTAGGTCCCAAGCGTTGTCCGGATTTATTGGGCGTAAAGCGAGCGCAGGTGGTTTCTTAAGTCTGATGTAAAAGGCAGTGGCTCAACCATTGTG
+
GFGGGGGGGGGGGGGGGGGGGGGGGGGGGGGGGGGGGGGGGGGGDGGGGGGGGGGGGGGGGGGGGGGGGGGGGGGGGGGGGGFGGGGGGGGGGGGGGGGGGGGGGGGGGGGGGGGGGGGGGGGGGFGDGGGGGGGGGGGGGGGGGGGGGGGGGGGGGGGGGGGGGGGGGGGGGGGGGGGGGGGGGGGGGGGGGGGGGGGGGGGGGGGGGGGFGGGGGGGGGGGCEFGGGGGGFGDGD37C>CBEGC5CECFGGGGFFFFFC=FFFDFAFFFF4FD:7<CFFFFFFFFF?F*)-)
@M04650:207:000000000-C238N:1:1101:17745:3052 1:N:0:19
ACTCCTACGGGAGGCAGCAGTAGGGAATCTTCGGCAATGGGGGCAACCCTGACCGAGCAACGCCGCGTGAGTGAAGAAGGTTTTCGGATCGTAAAACTCTGTTGTTAGAGAAGAACGTTAAGTAGAGTGGAAAATTACTTAAGTGACGGTATCTAACCAGAAAGGGACGGCTAACTACGTGCCAGCAGCCGCGGTAATACGTAGGTCCCAAGCGTTGTCCGGATTTATTGGGCGTAAAGCGAGGGCAGGTGGTCTCTTAAGTCTGATGTAAACGGCAGTGGCTCACCCATTGTG
+
GGGGGGGGGGGGGGGGGGGGGCGGGGGGGGGF8FGGGGGGGDGCDDEGGGGGG8@FGGBGGGGGGGGGG,=CFGGFGGGG<?FFGGGBFGGGGGGFG?FG?FA<<ABGCFGCCEGDGFDFDFGA,,CFAF9=FCEED=C@F=D@FFFGGFC@FA@FF7,F:C,FFCDF*:<CFFC;;B*2,*=BFCFFDFEGG5BEGCCEFGCC7>+2;C?=5/28CDGG83:/:9+<7:E7<*CE*//:>D5))***01257*;@4996+0**1205//*94>:B00>)76C4?*8,376)-)
@M04650:207:000000000-C238N:1:1101:23617:3054 1:N:0:19
ACTCCTACGGGAGGCAGCAGTGGGGAATATTGCACAATGGGCGCAAGCCTGATGCAGCCATGCCGCGTGTATGAAGAAGGCCTTCGGGTTGTAAAGTACTTTCAGCGGGGAGGAAGGGGATGTGGTTAATAACCGCATTCATTGACGTTACCCGCAGAAGAAGCACCGGCTAACTCCGTGCCAGCAGCCGCGGTAATACGGAGGGTGCAAGCGTTAATCGGAATTACTGGGCGTAAAGCGCACGCAGGCGGTCTGTCAAGTCGGATGTGAAATCACCGGGCTCAACCTGGGAAC
+
GGGGGGGGGGGGGGGGGGGGGGGGGGGGGGGGGGGGGGGGGGGGGGGGGGGGGGGGGGGGGGGGGGGGGGGGGGGGGGGGGGGGGGGGGGGGGFGGGGGGGGGGGGGGGGGGGGGGGGGFGGGGGGFGGGGGGGGGGGGGGGGGFGE@CFGGGGGGGGGGGGGGGGGGGGGGGGGGGGGGGGGGGGGGGGGGGGGGGGGFGGGGGGGGGGGGGGGGG=FGGGGGGFGGFGGGBCDDGGFGFGFEGGGGFGGGDGGFF?FFFFD<3DG?FFFFFF*9<?GBEBG6?FFBFFFFB(
@M04650:207:000000000-C238N:1:1101:12268:3057 1:N:0:19
ACTCCTACGGGAGGCAGCAGTAGGGAATCTTCGGCAATGGGGGCAACCCTGACCGAGCAACGCCGCGTGAGTGAAGAAGGTTTTCGGATCGTAAAACTCTGTTGTTAGAGAAGAACGTTAAGTAGAGTGGAAAATTACTTAAGTGACGGTATCTAACCAGAAAGGGACGGCTAACTACGTGCCAGCAGCCGCGGTAATACGTAGGTCCCAAGCGTTGTCCGGATTTATTGGGCGTAAAGCGAGCGCAGGTGGTTTCTTAAGTCTGATGTAAAAGGCAGTGGCTCAACCATTGTG
+
GGGGGGGGGGGGGGGGGGGGGGGGGGGGGGGGGGGGGGGGGGGGGGGGGGGGGGGGGGGGGGGGGGGGGGGGGGGGGGGGGGGGGGGGGGGGGGGGGGGGGGGGFGGGGGGGGGGGGGGGGGFGGFFFGGGFGGGGGGGFGGGEDFGFGGGGGGGGGFGGGGGGFGGGGGGGGGGGGGGGGGGGGGFGFGGGGGGGEGGFFGCCEFCGGGGEGGEGEGGGGCC5C9CFDDCFFG5>D<BFB3>DCGDGF9DF*198@6=FGFGGF7:<@FFFFFD4?BC@F<94@FF?:F?><)
@M04650:207:000000000-C238N:1:1101:8127:3072 1:N:0:19
ACTCCTACGGGAGGCAGCAGTAGGGAATCTTCGGCAATGGGGGCAACCCTGACCGAGCAACGCCGCGTGAGTGAAGAAGGTTTTCGGATCGTAAAACTCTGTTGTTAGAGAAGAACGTTAAGTAGAGTGGAAAATTACTTAAGTGACGGTATCTAACCAGAAAGGGACGGCTAACTACGTGCCAGCAGCCGCGGTAATACGTAGGTCCCAAGCGTTGTCCGGATTTATTGGGCGTAAAGCGAGCGCAGGTGGTTTCTTAAGTCTGATGTAAAAGGCAGTGGCTCAACCATTGTG
+
GGGGGGGGGGGFGGGGGGGGGGGGGGGGGGGGGGGGGGGGGGGGGGGGGGGGGGGGGDGGGGGGGGGFGGGGGGGGGGFGGGGGGGGGGGGGGGGGFGGGGGGGGGGGGGGGGGGDGFGGGGFGGGGGFGFGGGGGGGGGGGGGGGGGGGGGGGGGGDGGFGGGFEGC>EEGGGGGGGG@FFEGGGGGGGGGGGGGGGGGGGFGGGCFFFGGDGECECCCE<==:+:FGGGGFGDGGGF7BDEBGCCCECFFGC<B=@BFG47D9:DA@FFFFF>F?F<FF09?FFF(46?B94
@M04650:207:000000000-C238N:1:1101:15769:3348 1:N:0:19
ACTCCTACGGGAGGCAGCAGTAGGGAATCTTCGGCAATGGGGGCAACCCTGACCGAGCAACGCCGCGTGAGTGAAGAAGGTTTTCGGATCGTAAAACTCTGTTGTTAGAGAAGAACGTTAAGTAGAGTGGAAAATTACTTAAGTGACGGTATCTAACCAGAAAGGGACGGCTAACTACGTGCCAGCAGCCGCGGTAATACGTAGGTCCCAAGCGTTGTCCGGATTTATTGGGCGTAAAGCGAGCGCAGGTGGTTTCTTAAGTCTGATGTAAAAGGCAGGGGCTCAACCATTGTG
+
GGGGGGGGGGGGGGGGGGGGGGGGGGGGGGGGGGGGGGGGGGGGGG?FGGGGGGGGGGGGGGGGGGGGGDFCFEEGGGGGF?F7FGGGGGGGGGGFGGGGGGGFGFGGGGGGGGGFE7DCGGDDFFGFDDEFDC<DFGACFGGGFGGGGBFGGGGFFGGGGGGGGGGGGGGCFFGGGFGGGDCFGGGGGFDGCEB8;CFGGCCEGC?9FCCC8:8=EDGGGGG5EE9FCGGEFEGED9@GBC:>DGGGBGCF5CF7*8199*:06:7<=??/9@E@?0)7;6)0??F?B?72)-
@M04650:207:000000000-C238N:1:1101:25204:3391 1:N:0:19
ACTCCTACGGGAGGCAGCAGTAGGGAATCTTCGGCAATGGGGGCAACCCTGACCGAGCAACGCCGCGTGAGTGAAGAAGGTTTTCGGATCGTAAAACTCTGTTGTTAGAGAAGAACGTTAAGTAGAGTGGAAAATTACTTAAGTGACGGTATCTAACCAGAAAGGGACGGCTAACTACGTGCCAGCAGCCGCGGTAATACGTAGGTCCCAAGCGTTGTCCGGATTTATTGGGCGTAAAGCGAGCGCAGGTGGTTTCTTAAGTCTGATGTAAAAGGCAGTGGCTCAACCATTGTG
+
GGGEFGGGGGGGGGGGGEGGGGGGGGGEGGGGGGGGGGGGGGG@FFGGGGGGGGGGGGGGGGGGGDGGGGGGGGGGGGGGFGGGGGGF:CCFGGGGGGGFCGFF=EFGFFFGGGGFDGGGGGF,@9FFEGGFGGCEGGG9FGG,;DCCGGGGGFGFFDGGGGCF:::CEC7BFGGGGFGFC@FFGGGGGFEEEEEGGGFCC3>7C?2=8CEGCG?5>DCFCDGEE9CG7:?*<EG5CFFGFDDFGGGD>DCF>F4=FFFFG?D7@;7>@==?46;::B7:?2*0=??(8FFF2)
@M04650:207:000000000-C238N:1:1101:18757:3516 1:N:0:19
ACTCCTACGGGAGGCAGCAGTAGGGAATCTTCGGCAATGGGGGCAACCCTGACCGAGCAACGCCGCGTGAGTGAAGAAGGCCTTCGGGTTGTCAAGTACTTTCAGCGGGGAGGAAGGGGATGTGGTTAATAACCGCATTCATTGACGTTACCCGCAGAAGAAGCACCGGCTAACTCCGTGCCAGCAGCCGCGGTAATACGGAGGGTGCAAGCGTTAATCGGAATTACTGGGCGTAAAGCGCACGACGGCGGTCTGTCAATTCGGATGTGACATCCCCGGGCTCAACCTGGGAAC
+
FCEEGGGFEGCGGGFEGGCFGGGGGGFGGGFFGGGGG8<CEGEGDGG@@EFGCGGGGGEGE+>F@:FFGDFFAFA?9<?EFGFGGFGDFGGG,,AAEFGGGGGGGGGC@7FGGCFGGGC+CCFGGGGGEFFGGGGGGEGGGF;;FGGGG7:CFC*<F*?CFGF?CGGFDGGCFGB9CEF7C8EFGG6EFCEGGE55@FG>EGE5CCEEDG<58:?85>>C*58F?+3<CF5F>E5CCDFD)/<)*7//)//79DD49*9*3@F40CC379*16?F749>DF99*97<5?5>:((
@M04650:207:000000000-C238N:1:1101:13918:3584 1:N:0:19
ACTCCTACGGGAGGCAGCAGTAGGGAATATTGCTCAATGGGCGAAAGCCTGAAGCAGCAACGCCGCGTGGAGGATGAAGGTTTTAGGATTGTAAACTCCTTTTGTTAGAGAAGATAATGACGGTATCTAACGAATAAGCACCGGCTAACTCCGTGCCAGCAGCCGCGGTAATACGGAGGGTGCAAGCGTTACTCGGAATCACTGGGCGTAAAGAGCGCGTAGGCGGGAAAGTAAGTCAGATGTGAAATCCTGTAGCTTAACTACAGAACTGCATTTGAAACTGCTTTTCTAG
+
GGGGGGGGGGGGGGGGGGGGGFGGGGFGGGGGGGGGGGGGGGGGGGGGGGGGGGGGGGGGGGGGGGGGGGGGGGGGGGGGGGGGGGGGGGGGGGGGGFGGGGGGGGGGGGGGGGGFGGGGGGGGGGGGGGGGGGGGGGGGGGGGGGGGGFGGGGGGGGGGGGGGGGGGGGGGGFFGGGGGCGGFGGGGGGGGGGGGGGGGGGGGGFGGGDGGGGGGGGG9EGGGGGGDCGGGFEFGGGFF=FFFF>FG?GGGGFGFF?F4CF=FFGF04@@FF=BFFFGFB9C?BF?7>**6
@M04650:207:000000000-C238N:1:1101:22590:3590 1:N:0:19
ACTCCTACGGGAGGCAGCAGTAGGGAATCTTCGGCAATGGGGGCAACCCTGACCGAGCAACGCCGCGTGAGTGAAGAAGGTTTTCGGATCGTAAAACTCTGTTGTTAGAGAAGAACGTTAAGTAGAGTGGAAAATTACTTAAGTGACGGTATCTAACCAGAAAGGGACGGCTAACTACGTGCCAGCAGCCGCGGTAATACGTAGGTCCCAAGCGTTGTCCGGATTTATTGGGCGTAAAGCGAGCGCAGGTGGTTTCTTAAGTCTGATGTAAAAGGCAGTGGCTCAACCATTGTG
+
GGGGGGGGGGGGGGGGGGGGGGGGGGGGGGGGGGGGGGGGGGGGGGGGGGGGGGGGGGGGGGGGGGGEGGGGGGGGGGGGGGGGGGGGGGGGGGGGGGGGGGGGGGGGGGGGGGGGGGGGGGFGGFG9?FGFGGGGGGGDFGFFDGGGGEGGGGGGGGGGGGGGGGGGGGGGGGGGGGGGGGGGGGG@G>CGGGGGEGGGGGGFGGFGGGGGGGGGGGGGGGGD=FGGFFGC>EGGGCFGFGFFG:CGE7CFGGGFFFF=CF7C?2C>=8698=>>1(09?B*<FF?<:FFBA4
@M04650:207:000000000-C238N:1:1101:7136:3616 1:N:0:19
ACTCCTACGGGAGGCAGCAGTGGGGAATATTGCACAATGGGCGCAAGCCTGATGCAGCCATGCCGCGTGTGTGAAGAAGGCCTTCGGGTTGTAAAGCACTTTCAGCGAGGAGGAAGGTGATGAGCTTAATACGCTCATCAATTGACGTTACTCGCAGAAGAAGCACCGGCTAACTCCGTGCCAGCAGCCGCGGTAATACGTAGGTCCCAAGCGTTGTCCGGATTTATTGGGCGTAAAGCGAGCGCAGGTGGTTTCTTAAGTCTGATTTAAAAGGCAGCGGCTCAACCATTGTGT
+
GGGGGGGGGGGGGGGGGGGGGGGGEGGGGGGFFFGGGGGGGGGGGGGGGGGFGGFGGGFFEGGGGGGGGGGGGG9FEGGGDFGGGGGGGGGGGGGGGGGGGGGGFFG=CDFGGGG<FGGGGGE<AFCCFGFG@F:FGGG9AFGGGGGGFGGGGEFCFGGGGGFGFGGGGDCEGGGGFGGGGGGGGG67EGGDG5E*BEGGEEGGGGE=F**=EEE*=CGGC3*C6E<C?FGFFGGDGGFD3CDDDCD<@FFDGCD9F48?<B>C=**-9==6@BF40(95>>GF*)7()9F22,
@M04650:207:000000000-C238N:1:1101:13139:3666 1:N:0:19
ACTCCTACGGGAGGCAGCAGTGGGGAATATTGCACAATGGGCGCAAGCCTGATGCAGCCATGCCGCGTGTATGAAGAAGGCCTTCGGGTTGTAAAGTACTTTCAGCGGGGAGGAAGGTGTTGTGGTTAATAACCACAACAATTGACGTTACCCGCAGAAGAAGCACCGGCTAACTCCGTGCCAGCAGCCGCGGTAATACGGAGGGTGCAAGCGTTAATCGGAATTACTGGGCGTAAAGCGCACGCAGGCGGTTTGTTAAGTCAGATGTGAAATCCCCGGGCTCAACCTGGGAAC
+
GGGGGGGGDGGGGGGGGGGGGGGGGGGGGGGCGGGGGGGGGGGGGGGGGGGGDFGGG?EGGCGGEDGEEFFGGGGGGGGGGGG8ECEEGGGGGGGGGGGGFGGGGGDEFGDGGEFGGGG<FGGGGGGGGFGGFFGGFGGGGGGFFGG+@FCFFG@:FGGDGGGFGGG*C:FDGEEG?E<FGGGGGGGCGGGGGEGGCF9C>EEGGGED6FGGGGCECFGFDDGCEGGG9DEFFGCC304<@CEFC<DG@DD93CD<<@B4<@FGF*:<=FFFF?@)8;3>36<??)0(,>313(
@M04650:207:000000000-C238N:1:1101:11266:3729 1:N:0:19
ACTCCTACGGGAGGCAGCAGTAGGGAATCTTCGGCAATGGGGGCAACCCTGACCGAGCAACGCCGCGTGAGTGAAGAAGGTTTTCGGATCGTAAAACTCTGTTGTTAGAGAAGAACGTTAAGTAGAGTGGAAAATTACTTAAGTGACGGTATCTAACCAGAAAGGGACGGCTAACTACGTGCCAGCAGCCGCGGTAATACGTAGGTCCCAAGCGTTGTCCGGATTTATTGGGCGTAAAGCGAGCGCAGGTGGGTTCTTAAGTCTGATGTAAAAGGCAGTGGCTCAACCATTGTG
+
GGGGGGGGGGGGGGGGGGGGGGGGGGGGGGGGGGGGGGGGGGGGGGGGGGGGGGGGGGGGGGGGGGGGGGGGGGGGGGGG,C<FGGGGGGGGGFGGFGGFGGGGGGGGGGGGGGGGGDGGGGAFFGG<FGGGGGGGGGGGGGCFGGGGGGGCFFFGGGGGGGGGGGGGGGGGGGGGGFGFGGGGGGGGG>EGGGCEEGGCGEC@CFCGGGGGGG?CEDGGGGG5E6FFFFGDFGGGGGFGFDFFGCDGD*9F)97FFFFFGFGFFF*4=FFB@F:@BF5FF?<:FFFFFFFDF<
@M04650:207:000000000-C238N:1:1101:8854:3798 1:N:0:19
ACTCCTACGGGAGGCAGCAGTGGGGAATATTGCACAATGGGCGCAAGCCTGATGCAGCCATGCCGCGTGTATGAAGAAGGCCTTCGGGTTGTAAAGTACTTTCAGCGGGGAGGAAGGTGTTGTGGTTAATAACCGCAGCAATTGACGTTACTCGCAGAAGAAGCACCGGCTAACTCCGTGCCAGCAGCCGCGGTAATACGGAGGGTGCAAGCGTTAATCGGAATTACTGGGCGTAAAGCGCACGCAGGCGGGTTGTTAAGTCAGATGTGAAATCCCCGGGCTCAACCTGGGAAC
+
GGGGGGGGGGGGGGGGGGGGGGGGGGGGCGGGGGGGGGGGGGGGGGGGGGGGGGGGGGGGGGGGGGGGGGGGGGGGGGGGGGGGGGGGGGGGGGGGGGGGGGGGGGGGGG7FFCFGGFGFGGGGCFFCFGGGGGGGEGGGFDGGFGGCCEGGGGGGGGGGGGGGGGGGGGGGGGGGGGGGGGGGGGGGGGGDGGGGGGGGCCGGGGGGGFGFGEGE=FGGGGECFGGCFGGGFGDEGGFGFDEFGCGGDG3)9<DDFFFF9FFFFFFA?=?BFFFFB>CEFFGFFF>>?FFB:4
@M04650:207:000000000-C238N:1:1101:20022:3891 1:N:0:19
ACTCCTACGGGAGGCAGCAGTAGGGAATCTTCGGCAATGGGGGCAACCCTGACCGAGCAACGCCGCGTGAGTGAAGAAGGTTTTCGGATCGTAAAACTCTGTTGTTAGAGAAGAACGTTAAGTAGAGTGGAAAATTACTTAAGTGACGGTATCTAACCAGAAAGGGACGGCTAACTACGTGCCAGCAGCCGCGGTAATACGTAGGTCCCAAGCGTTGTCCGGATTTATTGGGCGTAAAGCGAGCGCAGGTGGTTTCTTAAGTCTGATGTAAAAGGCAGTGGCTCAACCCTTGTG
+
GGGGGGGGGGGGGGGGGGGGGGGGGGGGGGGGGGGGGGGGGGGGGGGGGGGGGGGDGGGGGGGGGGGGGGGGGGGGCGGGGGGGGGGEGGEGGGGGFGGGGGGGFGGGGGGGGGGGGFGGGGGGGGGGGGGGGFGFGGGGGGGFEGGGGGGDGGGCFGGGGFDFCEGGGGGGGGGGGGFGGGGGFCFFGGDDGGCEGGFGGFEGGGGGGGFGGGGGGDGGG<E*;E7FGFGGFGGEGCFGDGDDGGCD:>F3/>F=*9FF7@GCF7067@FF=BEF7:GFF:*9FFF1(08:A2
@M04650:207:000000000-C238N:1:1101:12822:3955 1:N:0:19
ACTCCTACGGGAGGCAGCAGTGGGGAATATTGCACAATGGGCGCAAGCCTGATGCAGCCATGCCGCGTGTGTGAAGAAGGCCTTCGGGTTGTAAAGCACTTTCAGCGAGGAGGAAGGTGGTGAGCTTAATACGCTCATCAATTGACGTTACTCGCAGAAGAAGCACCGGCTAACTCCGTGCCAGCAGCCGCGGTAATACGTAGGTCCCAAGCGTTGTCCGGATTTATTGGGCGTAAAGCGAGCGCAGGTGGTTTCTTAAGTCTGATGTAAAAGGCAGTGGCTCAACCATTGTGG
+
GGGGGGGGGGGGGGGGGGGGGGGGGGGGGGGGGGGGGGGGGGGGGGGGGGGGGGGGGGGGGGGGGGGGGGGGGGGGGGGGGGGGGGGGFGGEGGGGGGGGGGGGGGGDGGGGGGGGGGGGGGGGGGGGGGGGGGEGGGGGGGDGGGGFGGGGGGGGGGGGGGGGGGGGGGGGGGGGGGGGGGGGGGGGGGGGGGGGDGGGFFGGGGGGGFGGGGGGGGGGGGGG9FGGGGGGFEGGGGFGFGFFGGGGFGGGDDFBFFFF?FDGFGGAFFFFFDFFFBGF@:7@FFF0<9F>A(
@M04650:207:000000000-C238N:1:1101:19948:4050 1:N:0:19
ACTCCTACGGGAGGCAGCAGTAGGGAATCTTCGGCAATGGGGGCAACCCTGACCGAGCAACGCCGCGTGAGTGAAGAAGGTTTTCGGATCGTAAAACTCTGTTGTTAGAGAAGAACGTTAAGTAGAGTGGAAAATTACTTAAGTGACGGTATCTAACCAGAAAGGGACGGCTAACTACGTGCCAGCAGCCGCGGTAATACGTAGGTCCCAAGCGTTGTCCGGATTTATTGGGCGTAAAGCGAGCGCAGGTGGTTTCTTAAGTCTGATGTAAAAGGCAGTGGCTCAACCATTGTG
+
GGGGGGGGGGGGGGGGGGGGGGGGGGGGGGGGGGGGGGGGGGGGGGGGGGGGGGGGGGGGGGGGGGGGGGGGGGGGGGGGFGGGGGGGGGGGGGGGGGGGGGGGGGGGGGGGGGGGGGGGGGFGGGGDFGFGGGGGGGGGGFFGGGGGGGGGGGGGGGGGGGGFFCEGGCEGGGGGGGGFGGGGGGGGGF=CEECGGGGGG9CGGGGGGFGFFG585>DDGGGGGGGFGFGGFGGGG34C>/7:D:5DFGGGG5DB7BF49@C79*::BF@FFFFFFFGF?6*9FFFB?FF>94
@M04650:207:000000000-C238N:1:1101:17196:4104 1:N:0:19
ACTCCTACGGGAGGCAGCAGTGGGGAATATTGCACAATGGGCGCAAGCCTGATGCAGCCATGCCGCGTGTATGAAGAAGGCCTTCGGGTTGTAAAGTACTTTCAGCGAGGAGGAAGGTGGTGAGCTTAATACGTTCATCAATTGACGTTACTCGCAGAAGAAGCACCGGCTAACTCCGTGCCAGCAGCCGCGGTAATACGGAGGGTGCAAGCGTTAATCGGAATTACTGGGCGTAAAGCGCACGCAGGCGGTTTGTTAAGTCAGATGTGAAATCCCCGGGCTCAACCTGGGAAC
+
GGGGGGGGGGGGGGGGGGGGGGGGGGGGGGGGGGGGGG9FGGGGGGGGGGGGGGGGFGGGGGGGGGGGGGGGGGFGGGGGGGGGGCGGGGGGGGGGGGGGGGGGGGGDGGGGGGDFEFGGGGFGGCEEGGGGGGGGGGGGGGDGGGGEGGEGFGGGFFGGFGGGGGGGGGGGGGGGGGGGGGGGGGFGGGGGC:@EFGCCEGGGGGGGGGGGGGGGGGFCCDGGGGGF?<FGFGGGGGFG>DF@GGGGFGG)9DDF:F6@F?F7@7C<46@FFFF4:>DDFF:4?FF>?FFFF1
@M04650:207:000000000-C238N:1:1101:5365:4114 1:N:0:19
ACTCCTACGGGAGGCAGCAGTAGGGAATCTTCGGCAATGGGGGCAACCCTGACCGAGCAACGCCGCGTGAGTGAAGAAGGTTTTCGGATCGTAAAACTCTGTTGTTAGAGAAGAACGTTAAGTAGAGTGGAAAATTACTTAAGTGACGGTATCTAACCAGAAAGGGACGGCTAACTACGTTCCAGCAGCCGCGGTAATACGTAGGTCCCAAGCGTTGTCCGGATTTATTGGGCGTAAAGCGAGCGCAGGTGGTTTCTTAAGTCTGATGTAAAAGGCAGTGGCTCAACCATTGTT
+
GGGGGGGGGF@FGGGGGGGFGFGCEGGGGGGF@@FFGFCEEEDCGGGAFGGGGGGFEEFFGGGGGGDGGDC<FFGGGGGGGFFGF>FD@EFFFGFGFCFGGGGCFGGGGCFG<DFBGGGF@FFBFFGFA79,DED@,E=DFF9E,CF@FBC7FGGGGGG>FDFA7:DF*>FEEC,?CFDF7=8,,5B,C5*B*3:*8CCGCGGFGGGGGG6*;*2:=<CC*/*:C?FFEFF*8*):C*/>)7>BG3))7C**/>5@F9*/21**1:C2/*96@45;7:F?)49)*/)48F=2:)
@M04650:207:000000000-C238N:1:1101:21400:4124 1:N:0:19
ACTCCTACGGGAGGCAGCAGTAGGGAATCTTCGGCAATGGGGGCAACCCTGACCGAGCAACGCCGCGTGAGTGAAGAAGGTTTTCGGATCGTAAAACTCTGTTGTTAGAGAAGAACGTTAAGTAGAGTGGAAAATTACTTAAGTGACGGTATCTAACCAGAAAGGGACGGCTAACTACGTGCCAGCAGCCGCGGTAATACGTAGGTCCCAAGCGTTGTCCGGATTTATTGGGCGTAAAGCGAGCGCAGGTGGTTTCTTAAGTCTGATGTAAAAGGCAGGGGCTCAACCATTGTT
+
GGGGGGGGGGGGGGGGGGGGGGGGGGGGGGGGGGGGGGGGGGGGGGGGGGGGGGGGGGGGGGGGGGGGGGGGGGGGGGGGGGGGGGGGGGGGGGGGGGGGGGGG<FGGGGGGGGGGGGGGGGGGGGGGGGGGGCFGGGGGGGGGFGGGGGGGGGGGGGGGGGGGGGGGGGGGGGGGGGGGGGGGGGGDGGDGGGGGGGGGGFGGGGGGGGGGGGEGGGGGGGG5CFGGFGGGFGDGGGFF@GFFGGDGD9CFDGGFFFFFD=FFBDFFFFF7FFFF??)<>9CFFFFF?=B<>)
@M04650:207:000000000-C238N:1:1101:24322:4178 1:N:0:19
ACTCCTACGGGAGGCAGCAGTAGGGAATCTTCGGCAATGGGGGCAACCCTGACCGAGCAACGCCGCGTGAGTGAAGAAGGTTTTCGGATCGTAAAACTCTGTTGTTAGAGAAGAACGTTAAGTAGAGTGGAAAATTACTTAAGTGACGGTATCTAACCAGAAAGGGACGGCTAACTACGTGCCAGCAGCCGCGGTAATACGTAGGTCCCAAGCGTTGTCCGGATTAATTGGGCGTAAAGCGAGCGCAGGGGGTTTCTTAAGTCTGATGTAAAAGGCAGTGGCTAAACCATTGTG
+
GGGGGGGGGGGGGGGGGGGGGGGGGGGFGGGGGGGGGGGG8FF@FGC,FFGGGGGGGGGGGGGGGGGGGGGGGGGFGGGGFFGGGGGGGGGGGGGGGGGGGFGGFGFGGGGGGGGGC3,3D?5CFFGF9C,B<F=B<D9<<ABFC9<CF@F<<FF9F,8<FF<>CCGGF**1CB8;EBCGGG@CC5BFGFCCEE8EE9C2B+CB*?2<=CCCEEG57DGGG3==C+3<CDFFFE7CG<=7)95)93C>))9)9DDBFFF6A7C*977)@7@F4@5)38994:7*7@:72*1-64
@M04650:207:000000000-C238N:1:1101:12519:4187 1:N:0:19
ACTCCTACGGGAGGCAGCAGTAGGGAATCTTCGGCAATGGGGGCAACCCTGACCGAGCAACGCCGCGTGAGTGAAGAAGGTTTTCGGATCGTAAAACTATGTTGTTAGAGAAGAACGTTAAGTAGAGTGGAAAATTACTTAAGTGACGGTATCTAACCAGAAAGGGACGGCTAACTACGTGCCAGCAGCCGCGGTAATACGTAGGTCCCAAGCGTTGTCCGGATTTATTGGGCGTAAAGCGAGCGCAGGTGGTTTCTTAAGTCTGAGGTAAAAGGCAGTGGCTCAACCATTGTG
+
GGGGGGGGGGGGGGGGGGGGGGGGGGGGGGGGGGGGGGGGGGGGGGGGGGGGGGGGEFFGFGGGGGGGGGGGGGGGGGGGGFGGGGGGGGGGGGGGGFFGGGGGGGGGGFGGGGGGGDFGGG<FGFG<DFGFBCGGFGGGGDGD;AFEGGGFBFFGFGGGGGGF:CF7FGGGGGGGGGGGGGFFDGGGGEEDEGGGGF99B9CFGGFGFGCGFGGEGGGGGDEE5CCE?DFFFGDEG39:BG>EG55C>FGGGG4@47*7:B:7=F*(/=FF4=E>03C@F?>669??69=:<4
@M04650:207:000000000-C238N:1:1101:14805:4205 1:N:0:19
ACTCCTACGGGAGGCAGCAGTAGGGAATATTGCTCAATGGGCGAAAGCCTGAAGCAGCAACGCCGCGTGGAGGATGAAGGTTTTAGGATTGTAAACTCCTTTTGTTAGAGAAGATAATGACGGTATCTAACGAATAAGCACCGGCTAACTCCGTGCCAGCAGCCGCGGTAATACGGAGGGTGCAAGCGTTACTCGGAATCACTGGGCGTAAAGAGCGCGTAGGCGGGAAAGTAAGTCAGATGTGAAATCCTATGGCTTAACCATAGAACTGCATTTGAAACTACTTTTCTAG
+
GGGGGGGGGGGGGGGGGGGGGGGGGGGGGGGGGGGGGGGGGGGGFGGGGGGGGGGGGGGGGGGGGGGGGGGGGGGGGGGGGGGGGGGGGGGGGGGGGGGGGGGGGGGGGGGGGGGGGGGGGGGGGGGGGGGGGGGGFFGGGGGGGGGGGGGGGGGGGGCFGGGGGGGGGGGGGGGGGGGDGGGGGGGGGGGGFGGGGGGGGGGGGGGG>EGGGGGGGGGGGGGGGGGCEGGGFFFFGGF:=FFFFGGGFGGGGFF@FFFFGFGGFFG<=FFFFFFFFFCFFFFFFF?>FFFB
@M04650:207:000000000-C238N:1:1101:16476:4224 1:N:0:19
ACTCCTACGGGAGGCAGCAGTAGGGAATCTTCGGCAATGGGGGCAACCCTGACCGAGCAACGCCGCGTGAGTGAAGAAGGTTTTCGGATCGTAAAACTCTGTTGTTAGAGAAGAACGTTAAGTAGAGTGGAAAATTACTTAAGTGACGGTATCTAACCAGAAAGGGACGGCTAACTACGTGCCAGCAGCCGCGGTAATACGTAGGTCCCAAGCGTTGTCCGGATTTATTGGGCGTAAAGCGAGCGCAGGTGGTTTCTTAAGTCTGATGTAAAAGGCAGTGGCTCAACCATTGTG
+
GGGGGGGGGGGGGGGGGGGGGFGGGGGGGGGGFGGGGGGGGGG>GGFGGGFFGFFGGGGGGGGGGGGGGDGEFGDGGGGGDDGEGGGCEEGGGGGGGGGGGGFC=<FGEFGFGGGFGFFGGGGEFGF@DF9D<F<BFD,,97>@FGCEGGFGCFFFGFGGFGFFEFECE7*>>FGEDFFFCCCB:=EC8=CEC5*8;CGGGFCGGF?FFGG5AE2;C3CFCD**2+2CFCGF:=719<?>DDF3)9DCDCCF7*59?FFFFBF>?CC<864=FFD@?B9@F:*9*67(1?*<<9
@M04650:207:000000000-C238N:1:1101:22538:4249 1:N:0:19
ACTCCTACGGGAGGCAGCAGTAGGGAATCTTCGGCAATGGGGGCAACCCTGACCGAGCAACGCCGCGTGAGTGAAGAAGGTTTTCGGATCGTAAAACTCTGTTGTTAGAGAAGAACGTTAAGTAGAGTGGAAAATTACTTAAGTGACGGTATCTAACCAGAAAGGGACGGCTAACTACGTGCCAGCAGCCGCGGTAATACGTAGGTCCCAAGCGTTGTCCGGATTTATTGGGCGTAAAGCGAGCGCAGGTGGTTTCTTAAGTCTGATGTAAAAGGCAGTGGCTCAACCATTGTG
+
GGGGGDF9BFG7CGCFCCFEFGFFFCFGGGGGGGGGEGFGGDEGECGGGGGGGGGGGGGGGEGEGGGGGGGGGGGGGGGGGGGGGGGGGGGGGGGGGGGGGGGGGGGGGGGGGGGGGGGGGGGGFGGGGGGGGGGGGGGGGGGGGGGGGGGGGGGGGFFGDGGGGGGGGGGDGGGGFGGGFGFGDGGGGGGGGGG5EGGFFC9CGFCFGGGGGGGGEGGFEGGGGGGGGFGGFGGGGFFGFGFFG35>EDGGGGGFFFF?FFGGF=7>F??@7=BFBFFFFBFFFFFF?FBAA)
@M04650:207:000000000-C238N:1:1101:13715:4253 1:N:0:19
ACTCCTACGGGAGGCAGCAGTAGGGAATCTTCGGCAATGGGGGCAACCCTGACCGAGCAACGCCGCGTGAGTGAAGAAGGTTTTCGGATCGTAAAACTCTGTTGTTAGAGAAGAACGTTAAGTAGAGTGGAAAATTACTTAAGTGACGGTATCTAACCAGAAAGGGACGGCTAACTACGTGCCAGCAGCCGCGGTAATACGTAGGTCCCAAGCGTTGTCCGGATTTATTGGGCGTAAAGCGAGCGCAGGTGGTTTCTTAAGTCTGATGGAAAAGGCAGTGGCTCAACCATTGTG
+
GGGGGGGGGGGGGGGGGGGGGGGGGGGGGGGGGGGGGGGGGGGGGGGGGGGGGGGFGGGGGGGGGGGGGGGGGGGGGGGGFGGGGGGGFGGGGGGGGGGGGGGGG<FFGGGGGGGGGGGGGGFGGGGCGEFGGGGGGGADFGG9FGGGGGGGGGGGGGGFFGGGG>GGGG>7FGG9FCEFFGFGGGGGGGGGGGGEE9CFG+>CGGGDGGGGCE?C=CGFGD/**<CE9CGGFG3>D<?7B5>@C35<77D:9<FF6=F?FF7:B7*)*8@FFF@FFF*<F:*/99F(4*96--
@M04650:207:000000000-C238N:1:1101:11182:4469 1:N:0:19
ACTCCTACGGGAGGCAGCAGTAGGGAATATTGCTCAATGGGGGAAACCCTGAAGCAGCAACGCCGCGTGGAGGATGAAGGTTTTAGGATTGTAAACTCCTTTTGTTAGAGAAGATAATGACGGTATCTAACGAATAAGCACCGGCTAACTCCGTGCCAGCAGCCGCGGTAATACGGAGGGTGCAAGCGTTACTCGGAATCACTGGGCGTAAAGAGCGCGTAGGCGGGAAAGTAAGTCAGATGTGAAATCCTGTAGCTTAACTACAGAACTGCATTTGAAACTGCTTTTCTAG
+
GGGGGGGGGGGGGGGGGGGGGGGGGGGGGGGGGGGGGGGGGGGGGGGGGGGGGGGGGGGGGGGEEGGFGGGGGGFGGGGGGGGGGGGGGGGGGGGGGGGGGGGGGGGGGGGGGGGGGGGGGGGGGGGGGGGDGGGGGGGGGGGGGGGFGGGGGGGGGGGGGGGGGGGGGGGGGGGGGGGGGGGGGGGGGGEE?FEGGGGGFGFGGDFGEGGGGFGGDC57EDE6CGGDGDFGFCFGGFFGFGFFGGGGFGDFGGCFFFFBC@C<6*:07?==FFFFFFGFFFGFFFF<9=BD
@M04650:207:000000000-C238N:1:1101:13463:4483 1:N:0:19
ACTCCTACGGGAGGCAGCAGTAGGGAATCTTCGGCAATGGGGGCAACCCTGACCGAGCAACGCCGCGTGAGTGAAGAAGGTTTTCGGATCGTAAAACTCTGTTGTTAGAGAAGAACGTTAAGTAGAGTGGAAAATTACTTAAGTGACGGTATCTAACCAGAAAGGGACGGCTAACTACGTGCCAGCAGCCGCGGTAATACGTAGGTCCCAAGCGTTGTCCGGATTTATTGGGCGTAAAGCGAGCGCAGGTGGTTTCTTAAGTCTGATGTAAAAGGCAGTGGCTCAACCATTGTG
+
GGGGGGGGEGGGFGGGGGGGGGGGGGGGGGGGGGGGGGGGGGGGGGGGEGGGGGGGGGGGGGGGGGGFGGGGGGGGGGGGGGGGGGGGGGGGGCGGGGGGGGGGGGGGGGGGGGGGGFGGGGCFGGGFFFFGGGGGEFDFGDFFFGGGGGGGGGGGGGGGGGGFGGDGGDDEGGGGGGCC@EEGGG?FGGGGGGGGGGGGGDGGGG?FFFGF@CEDGGG7?CDEGDGGCGGDFGGGGGFGB9<DDGGGFGGGC75BFFB?E=FGFFGFFFFF*@@FF:FFF<*94?5((9FAA9
@M04650:207:000000000-C238N:1:1101:17054:4508 1:N:0:19
ACTCCTACGGGAGGCAGCAGTGGGGAATATTGCACAATGGGCGCAAGCCTGATGCAGCCATGCCGCGTGTATGAAGAAGGCCTTCGGGTTGTAAAGTACTTTCAGCGGGGAGGAAGGTGTTGTGGTTAATAACCACAACAATTGACGTTACCCGCAGAAGAAGCACCGGCTAACTCCGTGCCAGCAGCCGCGGTAATACGGAGGGTGCAAGCGTTAATCGGAATTACTGGGCGTAAAGCGCACGCAGGCGGTCTGTCAAGTCGGATGTGAAATCCCCGGGCTCAACCTGGGAAC
+
GGGGGGGGGGGGGGGGGGGGGGGGGGGGGGGGGGGGGGGGGGGGGGGGGGGGGGGGGGGGGGGGGGGGGGGGGGGGGGGGG?FGGGGGGGGGGGGGGGGGFGGGGGGGGGGGFGGGGGGFGGAEGGFGGGGGGGGGGGGGGFGGGGGFGGGGCCGGGGFGGGGGGGGGGGFGGGGGGGGGGGFCFGGGCGGGGGGGGGGGEGGGGGGGGGG=8CCEGCCFEGGGEGG?FGGGFGGGGGFGFGEF3DGGFGGGGDC?=97FGFGG3DDFFFFFFFFF<>DDBFGFFF>??F>04(
@M04650:207:000000000-C238N:1:1101:19859:4569 1:N:0:19
ACTCCTACGGGAGGCAGCAGTAGGGAATCTTCGGCAATGGGGGCAACCCTGACCGAGCAACGCCGCGTGAGTGAAGAAGGTTTTCGGATCGTAAAACTCTGTTGTTAGAGAAGAACGTTAAGTAGAGTGGAAAATTACTTAAGTGACGGTATCTAACCAGAAAGGGACGGCTAACTACGTGCCAGCAGCCGCGGTAATACGTAGGTCCCAAGCGTTGTCCGGATGTATTGGGCGTAAAGCGAGCGCAGGTGGTTTCTTAAGTCTGATGTAAAAGGCAGTGGCTCAACCATTGTG
+
GGGGGGGGGGGGGGGGGGGGGGGGGGGGGGGGGGGGGGGGGGGGGGGGGGGGGGGGGGGGGGGGGGGGGGGGGGGGGGGFFGGGGGGGGGGGGGGGGGGGGGGGGGFGGGGGGGGGGFCGGGFGGEGFFFEEGFDDGFFGGGGGGDEEGGGGGGGGGGGGGGGGGGGGGDCEGGFGGGGGGGFF8CGGGGGDEDEEGGGGGFCFGFGGGGGFGGEE=CFFEGC7*<EFGGG5@EDE5FFG@C3>D)<C:7CC/9>7@FF4<7**0>D<@FF?FFD4:B4<F?GFFFFBFFF<>4
@M04650:207:000000000-C238N:1:1101:20882:4592 1:N:0:19
ACTCCTACGGGAGGCAGCAGTGGGGAATATTGCACAATGGGCGCAAGCCTGATGCAGCCATGCCGCGTGTATGAAGAAGGCCTTCGGGTTGTAAAGTACTTTCAGCGGGGAGGAAGGTGCTGTGGTTAATAACCGCAGCAATTGACGTTACCCGCAGAAGAAGCACCGGCTAACTCCGTGCCAGCAGCCGCGGTAATACGGAGGGTGCAAGCGTTAATCGGAATTACTGGGCGTAAAGCGCACGCAGGCGGTCTGTTAAGTCAGATGTGAAATCCCCGGGCTCAACCTGGGAAC
+
GGGGGGGGGGGGGGGGGGGGGGGGGGGGGGGGGGGGGGGGGGGGGGGGGGGGGGGGGGGGGGGGGGGGGGGGGGGGGGGGGGGGGGGGGGGGGGGGGGGGGGGGGGGGGGGGGGGGGGGGGGGGGGGGGGGGGGGGGGGGGGGGGGGGGGGGGGGGGGGGGGGGGGGGGGGGGGGGGGGGGGGGGGGGGGGGGGGGGGFGGGGGGEGEGGGFGGGGGGGGGGGFGDGGFGGGFCDGDGFGEG>DGGG<>GGGGGGFFFFFC?DGFCFAFFFFFFFFFFGDD1F4=F@BF@FFF-
@M04650:207:000000000-C238N:1:1101:21265:4600 1:N:0:19
ACTCCTACGGGAGGCAGCAGTAGGGAATCTTCGGCAATGGGGGCAACCCTGACCGAGCAACGCCGCGTGAGTGAAGAAGGTTTTCGGATCGTAAAACTCTGTTGTTAGAGAAGAACGTTAAGTAGAGTGGAAAATTACTTAAGTGACGGTATCTAACCAGAAAGGGACGGCTAACTACGTGCCAGCAGCCGCGGTAATACGTAGGTCCCAAGCGTTGTCCGGATGTATTGGGCGTAAAGCGAGCGCAGGTGGTTTCTTAAGTCTGATGTAAAAGGCAGTGGCTCAACCATTGTG
+
GGGGGGGFD7@BC7CCFGGGGAFGGFFGGGFGG7FFG8,FGFGGGGFGGGGGGGGECF7FCEFGGGGGGGGGGGGFG=?FF<EFGGGGGGGGGFGFGFGFFFGG<FEGGGGGG@FGGFDFFGGGGADDFE>DDFCCGGGCFFGFFDFGEFF7FCGGFCFGGEFGFGGGGGGGGGEFF@FGGGFDGGF7CF?:=CEDEGDFGGFFEFGF87CGGG;CE>>>CCC5*3<?C0A=4CDEGFFFE7>BD<DC>*0>D3CF?B?=FFF2@:C9F4@6=67>:?D6;(*<F4<:6406>4
@M04650:207:000000000-C238N:1:1101:6247:4658 1:N:0:19
ACTCCTACGGGAGGCAGCAGTGGGGAATATTGCACAATGGGCGCAAGCCTGATGCAGCCATGCCGCGTGTATGAAGAAGGCCTTCGGGTTGTAAAGTACTTTCAGCGGGGAGGAAGGTGTTGTGGTTAATAACCACAACAATTGACGTTACCCGCAGAAGAAGCACCGGCTAACTCCGTGCCAGCAGCCGCGGTAATACGGAGGGTGCAAGCGTTAATCGGAATTACTGGGCGTAAAGCGCACGCAGGCGGTCTGTCAAGTCGGATGTGAAATCCCCGGGCTCAACCTGGGAAC
+
GGGGGG,CFGGGGGGEFGGFGGGGGEGGGGGGGGGGGGGFGGGGGGGGGGGGGGGGEEFCFGG@FGG7FGGGAFGGFGGGFFCFGGGGFG7FFGGGGGFGGGGGGCCCCFFCCBBFGGGGGGGGGGGGGGGGGGGGGG7CC9BFFGGEFFGFGFGGG:,DFFFCFF7BEC7EFGFG7EFGGGGGGDGCFEGEG8889>CGG58EGECEFGG5EEE8=>FC8DCEFGGGGCF=BEC*9:6C)/7BD<DD>GGGDGC79=7=FFGDDDGFFFF*9/9)279>D;FFF)),2<>B((
@M04650:207:000000000-C238N:1:1101:11892:4685 1:N:0:19
ACTCCTACGGGAGGCAGCAGTGGGGAATATTGCACAATGGGCGCAAGCCTGAAGCAGCAACGCCGCGTGGAGGATGAAGGTTTTAGGATTGTAAACTCCTTTTGTTAGAGAAGATAATGACGGTATCTAACGAATAAGCACCGGCTAACTCCGTGCCAGCAGCCGCGGTAATACGGAGGGTGCAAGCGTTACTCGGAATCACTGGGCGTAAAGAGCGCGTAGGCGGGAAAGTAAGTCAGATGTGAAATCCTATGGCTTAACCATAGAACTGCATTTGAAACTACTTTTCTAG
+
GGGGGGGGGGGGGGGGGGGGGGGGGGGGGGGGGGGGGGGGGGGGGGGGGGGDGGGGGGGGGGGGGGGGGGGGGGGGGGGGGGGGGGGGGGGGGGGGGGGGGGGGGGGGGGGGGGGGGGGGGGGGGGGGGGFGGGGGGGGGGGGGGGFGGGGGGGGGGGGGGGGGGGGEGGGDACGGGGGGGGGGGGGGCGGGFFGGGGGGFC?FGGGGGGGFC:FGGGGGGGGGGGGGGGGGFGGFGGF>BF?FGGGGFGGGGGGFFFFFFFCFFFGFFFFFFFFFAACBBDCF48B298=4
@M04650:207:000000000-C238N:1:1101:5788:4769 1:N:0:19
ACTCCTACGGGAGGCAGCAGTGGGGAATATTGCACAATGGGCGCAAGCCTGATGCAGCCATGCCGCGTGTATGAAGAAGGCCTTCGGGTTGTAAAGTACTTTCAGCGGGGAGGAAGGTGTTGTGGTTAATAACCGCAGCAATTGACGTTACCCGCAGAAGAAGCACCGGCTAACTCCGTGCCAGCAGCCGCGGTAATACGGAGGGTGCAAGCGTTAATCGGAATTACTGGGCGTAAAGCGCACGCAGGCGGTCTGTCAAGTCGGATGTGAAATCCCCGGGCTCAACCTGGGAAC
+
GGGGGGGGGGGCFEGGGGGGGGGGGGGGGGGGGGGGGGGGGGG7FGGGGGGGAFGGGGGGFGGDFGGGG@FGGGGGGGGGGGGGFGGGEFEGGGGGGGGGGGGGFFGGGGGEGCGDGFGFC8FGGGGGFF9CFFFGGGGGGGGFGGEGGGGG7@FGEEG@FGGGGGGGEC@GGGFGGGCGGGFEDFGGB88EE8>EFFGF>8?EC1CEGGFFE=>5EGGFCCGGGCG9<*@CE=C5FFFDED37DCC5DDD9<3D60@4=FFGGFD5:779@FF7;:9DD>6/7F?:(44>?F0
@M04650:207:000000000-C238N:1:1101:4940:4792 1:N:0:19
ACTCCTACGGGAGGCAGCAGTGGGGAATATTGCACAATGGGCGCAAGCCTGATGCAGCCATGCCGCGTGTATGAAGAAGGCCTTCGGGTTGTAAAGTACTTTCAGCGGGGAGGAAGGTGTTGTGGTTAATAACCGCAGCAATTGACGTTACCCGCAGAAGAAGCACCGGCTAACTCCGTGCCAGCAGCCGCGGTAATACGGAGGGTGCAAGCGTTAATCGGAATTACTGGGCGTAAAGCGCACGCAGGCGGTCTGTCAAGTCGGATGTGAAATCCCCGGGCTCAACCTGGACAC
+
GGGGGGGGGGGGGGGGGGGGGGGGGGGG@EGFGGGGGGGGGGGGGGGGGGGGGGGGGGGGGGGDGGGGGGGGGGGGGGGGGGGGGGGGFGGGGGGGGGGGGFFGFFGGCCGGGGGGGDFGEFGGGGCCAA,@FFEE@FEFCFGGGGGGFGG9FGGGGGGFGGGGDCGGGGGGGGF@CEG@EGGGGGGGFCGGGGGGGEFGGGG>EGDGGFGGGGGECCFFDGGGFFFCCFGGBGGGGGFG:CDD37DDFGGG:*9FFF?FFFCG3CD?FFFFF46<:1D@>(9??57?FF)(.,
@M04650:207:000000000-C238N:1:1101:14993:4794 1:N:0:19
ACTCCTACGGGAGGCAGCAGTGGGGAATATTGCACAATGGGCGCAAGCCTGATGCAGCCATGCCGCGTGTATGAAGAAGGCCTTCGGGTTGTAAAGTACTTTCAGCGGGGAGGAAGGTGTTGTGGTTAATAACCACAACAATTGACGTTACCCGCAGAAGAAGCACCGGCTAACTCCGTGCCAGCAGCCGCGGTAATACGGAGGGTGCAAGCGTTAATCGGAATTACTGGGCGTAAAGCGCACGCAGGCGGTCTGTCAAGTCGGATGTGAAATCCCCGGGCTCAACCTGGGAA
+
GGGGGGDGGGGGGGGEEFGGGGGGGCFCGGGGGGGGGGG9FFGGGGGGCFEDGGGGGGGGGGGGGGGFGGGGFGCFGG?FGGGGGCCE<FGGGGGGGGGGGCFCFGGGGGGGGGGGGGGFGCD:FFGFGGGGGGGGGGGGGGGGGGDGFGGGGGGGGGGFFEGGGCF@@EGGGGGFGDGCEFGGF6CDCEEECBCE9CEGEGGC>EGCGGFF;ECC:>CGCDE5CCFF9DG=B7/AC>?D>GE>GC<5>GD)7DGF=4@@G?C579<?F=89@60/:BG>DFFF?F:3(<5?2
@M04650:207:000000000-C238N:1:1101:14615:4800 1:N:0:19
ACTCCTACGGGAGGCAGCAGTAGGGAATCTTCGGCAATGGGGGCAACCCTGACCGAGCAACGCCGCGTGAGTGAAGAAGGTTTTCGGATCGTAAAACTCTGTTGTTAGAGAAGAACGTTAAGTAGAGTGGAAAATTACTTAAGTGACGGTATCTAACCAGAAAGGGACGGCTAACTACGTGCCAGCAGCCGCGGTAATACGTAGGTCACAAGCGGTGTCCGGATTTATTGGGCGTAAAGCGAGCGCAGGTGGTTTCTTAAGTCTGATGTAAAAGGCAGTGGCTCAACCATTGTT
+
GGGGGGEFGGDFF@FGGGGGGGF9@<@EF<C<8CGEEGGCFCCC7FEA7,ECCFE:CBEFFG7FFEG>7FEGCFGGD@FGGGGGG7FGGGEGCEFGGCFAFGEGGFGAEBFGGFFFEGGAFG@FD?C@C7F9FC,DGFGGGGFGCGGGGGGFGGCGFGGGDFECC7C@@EEG>FG@@B<<8B8>BFGC,B=:CEGGGB<EGGGGGFG6CGGCFE*;CDG>E)**;?EGGGGFFGGE<C?7><;539)977CGD597=F?BCB7:=DG<FFF*9*)8?0FFF?4?47?:?=@AF)
@M04650:207:000000000-C238N:1:1101:18111:4899 1:N:0:19
ACTCCTACGGGAGGCAGCAGTAGGGAATCTTCGGCAATGGGGGCAACCCTGACCGAGCAACGCCGCGTGAGTGAAGAAGGTTTTCGGATCGTAAAACTCTGTTGTTAGAGAAGAACGTTAAGTAGAGTGGAAAATTACTTAAGTGACGGTATCTAACCAGAAAGGGACGGCTAACTACGTGCCAGCAGCCGCGGTAATACGTAGGTCCCAAGCGTTGTCCGGATTTATTGGGCGTAAAGCGAGCGCAGGTGGTTTCTTAAGTCTGATGTAAAAGGCAGTGGCTCAACCATTGTG
+
GGGGGGGGGGGGGGGGGGGGGGGGGGGGGGGGGGGGGGGGGGGGGGGGGGGGGGGGGGGGGGGGGGGGGGGGGGGGGGGGFFGGGGGGGGGGGGGGGGGGGGGEGGGGGGGGGGGGGGGGGGGGGGGFGGGFGGFGGGGGGGGGGGGGGGGGGGGGFGGGGGGGGGGGGGGGGGGGGGGGGGGGGGGGGGGDGGGGDGGGGFGGGGGGGGGGGGGEEGGGGGECC6?CCGGGFGGGGGFGFDFBDGGGEDGGGGGFFFFFGFGGFGGFFFFFFFFFFFC6?BF?FFFFFFFA:5
@M04650:207:000000000-C238N:1:1101:17271:4969 1:N:0:19
ACTCCTACGGGAGGCAGCAGTAGGGAATCTTCGGCAATGGGGGCAACCCTGACCGAGCAACGCCGCGTGAGTGAAGAAGGTTTTCGGATCGTAAAACTCTGTTGTTAGAGAAGAACGTTAAGTAGAGTGGAAAATTACTTAAGTGACGGTATCTAACCAGAAAGGGACGGCTAACTCCGTGCCAGCAGCCGCGGTAATACGGAGGGTGCAAGCGTTACTCGGAATCACTGGGCGTAAAGAGCGCGTAGGCGGGAAAGTAAGTCAGATGTGAAATCCTGTAGCTTAACTACAGA
+
GGGGGGGGGGGGGGGGGGGGGGGGGGGGGGGGGGGGGGGGGGGGGGGGGGGGGGGGGGGGGGGGGGGGGGGGGGGGGGGGEFGGGGGGGGGGGGGGGGGGGGGGGGGGGGGGGGGFGFGGGGGGGGGFGGGGGGGGGGGGGGGFGGGGGGGGGGGGGGGGGGFGGGGGGGGEGGGGGGGGGGGGGGGGGGGGGGGGGGGGGGGGGGGGDFGGGGGGGGGGDGGGGGFG7DGGFEDEGFFGFGEFGDDDD4DGGGDFFFFFGFG7?>*9F?FFFFF@BFGFFFGFFFF<AFFFF
@M04650:207:000000000-C238N:1:1101:6447:5018 1:N:0:19
ACTCCTACGGGAGGCAGCAGTAGGGAATCTTCGGCAATGGGGGCAACCCTGACCGAGCAACGCCGCGTGAGTGAAGAAGGTTTTCGGATCGTAAAACTCTGTTGTTAGAGAAGAACGTTAAGTAGAGTGGAAAATTACTTAAGTGACGGTATCTAACCAGAAAGGGACGGCTAACTACGTGCCAGCAGCCGCGGTAATACGTAGGTCCCAAGCGTTGTCCGGATTTATTGGGCGTAAAGCGAGCGCAGGTGGTTTCTTAAGTCTGATGTAAAAGGCAGTGGCTCAACCATTGTG
+
FGGGGGGGGGGGGGGGGGGGGFGGGGGGGGGGGGGGGFFGGGGGGGGFEGGGGGGGGGDGGGGGGGGGGGGGGGGGGGGGGCGGGGGGCGGGGG<FFGGFGGGGGFGGFFGGGGC=>FGFFFFGGD9FBDDE9FGGGGAFGBFFGGGGDFGGGGGGGFGGGGGF@FFFFGGGGG?FFGGGGF79CEGGFFE7CCBE>F9BEC6C*?;9FGEEFGE5*1::C3/7;EFFCFCG>5DGG*9CF3>>D)9DEGGGG*5@?6*9EFF7F7CA?BFF68078?5)8:596*<<:6@4-)
@M04650:207:000000000-C238N:1:1101:7502:5048 1:N:0:19
ACTCCTACGGGAGGCAGCAGTAGGGAATCTTCGGCAATGGGGGAAACCCTGACCGAGCAACGCCGCGTGTGTGAAGAAGGTTTTCGGATCGTAAAACTCTGTTGTTAGAGAAGACAGTTAAGTTGAGTGGAAAATTACTTAAGTGACGGTCTCTAACCAGCAAGGGAAGGCTAACTACGTGCCAGCAGCCGCGTTAATACGTAGGTCCCAAGCGTTGTCCGGATTTATTGGGCGAAAAGCGAGCGCAGGTGGTTGGTTAAGTCGGATGTAAAAGGCAGTGGCTCAACCATTGTT
+
GFGGGGGGGGGGEGGGGGGDG<,FGGGGGGGGG@E@EF@<C7F+CEFGGGGFGC:FEGFGDEEGGGGCF,<,=F9BFGGG<BFEFGGCF:CGGGGCFFFFG?AB<B<<E,<,EF,,8EFGD<,,:?A5FFFFGGGGFFDD,3,9C<FC@C+@FGGGGGC7,@F<DE@,@E,@:FFGGGCDF**D,@C,D5?*1**31;+>5?E8*++3*9?EC*3=/*;2=)2*1A7C9*<*)2)/1)/*0*0)>>CD>7739>*)8>?F+1**)1/(/86BF*5<1,96.4764*.40*9:<)
@M04650:207:000000000-C238N:1:1101:20052:5098 1:N:0:19
ACTCCTACGGGAGGCAGCAGTAGGGAATCTTCGGCAATGGGGGCAACCCTGACCGAGCAACGCCGCGTGAGTGAAGAAGGTTTTCGGATCGTAAAACTCTGTTGTTAGAGAAGAACGTTAAGTAGAGTGGAAAATTACTTAAGTGACGGTATCTAACCAGAAAGGGACGGCTAACTACGTGCCAGCAGCCGCGGTAATACGTAGGTCCCAAGCGTTGTCCGGATTTATTGGGCGTAAAGCGAGCGCAAGTGGTTTCTTAAGTCTGATGTAAAAGGCAGTGGCTCAACCATTGTG
+
GGGGGGGGGGGGGGGGGGGGGGGGGGGGGGGGGGGGGGGGGGGGGGGGGGGGGGGEGGGGGGGGGGGGGGGFGGGGGGGGGGGGGGGGGGGGGGGGGGGGGGGGGGGGGGGGGGGGGEFGGGFGGGGGGGGGGGGGGGGGGGGGGGGGGGGGGGGGGGGGGGGGGGGGGGGGGGGGGGGGGGGGGGGGGGGGGGGGGGGGGGGGGGGFGGGGGDEGGGGGGGE5*9CGGFFGFE5EDGFGEDEFGGG5>:DFGFGFFFFFFFG74?:<FB=BF?@FBBGFFFD??=??F?FB9)
@M04650:207:000000000-C238N:1:1101:11691:5103 1:N:0:19
ACTCCTACGGGAGGCAGCAGTAGGGAATCTTCGGCAATGGGGGCAACCCTGACCGAGCAACGCCGCGTGAGTGAAGAAGGTTTTCGGATCGTAAAACTCTGTTGTTAGAGAAGAACGTTAAGTAGAGTGGAAAATTACTTAAGTGACGGTATCTAACCAGAAAGGGACGGCTAACTACGTGCCAGCAGCCGCGGTAATACGTAGGTCCCAAGCGTTGTCCGGATTTATTGGGCGTAAAGCGAGCGCAGGTGGTTTCTTAAGTCTGATGTAAAAGGCAGTGGCTCAACCATGGTG
+
FGGGGGGGGGGGGGGGGGGGGGGGGGGGGGGGGGGGGGGGGDGGGGGGGGGGGGGGGG:FEGGGGGGGGEGGGGGGGGGGGGGGGGGGGGGGGGGEEFGGGGDGGGGGFFGGGGGGGGGGGGFFFADDFCD@CFFFGGGGG,EFDDFEGEG7FF<FFGFFGGGGGGGGGGGDGGGGCFEGGGGGCFFFGFEGGGDCEGGGDFGFDGDGGGG*8EEG*9FGGGCCGGDEFGGGFGDGDF=7BD@@C<)7./<FGGG7BFF6CFFFFCF<?BF??4BFFFGFF?96?FF<(9/,6<
@M04650:207:000000000-C238N:1:1101:21247:5122 1:N:0:19
ACTCCTACGGGAGGCAGCAGTAGGGAATCTTCGGCAATGGGGGCAACCCTGACCGAGCAACGCCGCGTGAGTGAAGAAGGTTTTCGGATCGTAAAACTCTGTTGTTAGAGAAGAACGTTAAGTAGAGTGGAAAATTACTTAAGTGACGGTATCTAACCAGAAAGGGACGGCTAACTACGTGCCAGCAGCCGCGGTAATACGTAGGTCCCAAGCGTTGTCCGGATTTATTGGGCGTAAAGCGAGCGCAGGTGGTTTCTTAAGTCTGATGTAAAAGGCAGTGGCTCAACCATTGTG
+
GGGGGGGGGGGGGGGGGGGGGGGGGGGGGGGGGGGGGGGGGGGGGGGGGGGGGGGGGGGGGGGGGGGGGGGGGGGGGGGGGGGGGGGGGGGGGGGGGGGGGGGGGGGGGGGGGGGGGGGGGGFGGGGFGGGGGGGGGGGFGGGFGGGGGGGGGGGGGGGGGGGGFGGGGGGGGEFGGGGD7CGGFGGGGGEGGGGGGEFGGGGFGFFGGGGGGGEECC7FEDECGFGGGGGGFGGGGGFGF3>EGDDGFDFGCFGFFFFFGFFF?*?<B9=???:FFFFFFF9@FF:<?FF<A2
@M04650:207:000000000-C238N:1:1101:21934:5130 1:N:0:19
ACTCCTACGGGAGGCAGCAGTAGGGAATCTTCGGCAATGGGGGCAACCCTGACCGAGCAACGCCGCGTGAGTGAAGAAGGTTTTCGGATCGTAAAACTCTGTTGTTAGAGAAGAACGTTAAGTAGAGTGGAAAATTACTTAAGTGACGGTATCTAACCAGAAAGGGACGGCTAACTACGTGCCAGCAGCCGCGGTAATACGTAGGTCCCAAGCGCTGTCCGGATTTATTGGGCGTAAAGCGAGCGCAGGTGGTTTCTTAAGTCTGATGTAAAAGGCAGTGGCTCAACCATTGTG
+
FGGGDFG9FGGGEEF@FGGGGGEGGGGFGGGGGGGGGEF9CB@FGGDEEFFFGGEEEGEGGEEFBEG@>==C?EGGG=FGBBDF@FGGEGEFGGGGFGGFCFF<,BFGGABFGG?FGFFG7EEC,:?CE>7=BBFGFCFGGFG<3EF7CCFFGGGFFGFDGGGGFG7<C@FCGGGFFFGC7;CFC=BCG8C78*1=CFF9CCFEEECFGF7C8=*::777*/;*22AC9>6=>CC*7*7C>C3>DC5>>C7597CF?FFFGFC>=70.@6*9=FFF:?F4?(/)1*780=9<A4
@M04650:207:000000000-C238N:1:1101:24103:5132 1:N:0:19
ACTCCTACGGGAGGCAGCAGTGGGGAATATTGCACAATGGGCGCAAGCCTGATGCAGCCATGCCGCGTGTATGAAGAAGGCCTTCGGGTTGTAAAGTACTTTCAGCGAGGAGGAAGGCATTGTGGTTAATAACCACAACAATTGACGTTACCCGCAGAAGAAGCACCGGCTAACTCCGTGCCAGCAGCCGCGGTAATACGGAGGGTGCAAGCGTTAATCGGAATTACTGGGCGTAAAGCGCACGCAGGCGGTCTGTCAAGTCGGATGTGAAATCCCCGGGCTCAACCTGGGAAC
+
GGGGGGGGGGGGGGGGGGGGGGGGGGGGGGGGGGGGGGGGG?FGGGGGGGGGGGGGGGGGGFGGEGGGGGGGGGGGGGGGGGGGGGGGGGGGGGGGGGGGGGGGGGGGGGGGGGGGGGGGGGGGGGGGGGGGGGGGGGGGGGGGGGGGGGGGGGGGGGFGGGGGGGGGGGGGGGGGGGGGGGGGGGGGGGGGGGGGGFGGGGGGGGGGGGGGGGGGGGGGGGGGGGGGGGGGFGGGGGFGFGD@DDGDBGCCGGGFFFFFGFGGFGGFFFFF?BFFFFGFF>GFFF>:BFF?:2
@M04650:207:000000000-C238N:1:1101:24252:5192 1:N:0:19
ACTCCTACGGGAGGCAGCAGTAGGGAATCTTCGGCAATGGGGGCAACCCTGACCGAGCAACGCCGCGTGAGTGAAGAAGGTTTTCGGATCGTAAAACTCTGTTGTTAGAGAAGAACGTTAAGTAGAGTGGAAAATTACTTAAGTGACGGTATCTAACCAGAAAGGGACGGCTAACTACGTGCCAGCAGCCGCGGTAATACGTAGGTCCCAAGCGTTGTCCGGATTTATTGGGCGTAAAGCGAGCGCAGGTGGTTTCTTAAGTCTGATGTAAAAGGCAGTGGCTCAACCATTGTG
+
GGGGGGGGGGGGGGGGGGGGFEGGGGGGFGGGGGGGGFGGGGGGGGGGGGGGGGGGGGGGGGGGGGGGGFCFFGGGGGGGGGGGGGGGGGGGGGGGGFFGGGGGCGGGGGGGGGGGGFGGFDDFGGGEFGGGCGAFGGGFFFGFGGGGECGGFDGGCCFGGGGGGGGGGGFGGGGFFGGGGGGGGGG@CFECBEGGDGGFGGG8EFB?GGGCCE*C:CFFGDE58A7+<FFGFGGGGG4FDDF3DCD7@>C*194@*=F6EBGGF7:6FFF46BEF:?7F@BGFFFFF16*).4
@M04650:207:000000000-C238N:1:1101:24549:5400 1:N:0:19
ACTCCTACGGGAGGCAGCAGTAGGGAATCTTCGGCAATGGGGGCAACCCTGACCGAGCAACGCCGCGTGAGTGAATAAGGTTTTCGGATCGTAAAACTCTGTTGTTAGAGAAGAAAGTTAAGTAGAGTGGAAAATTACTTAAGTGACGGTATCTAACCAGAAAGGGACGGCTAACTACGTGCCAGCAGCCGCGGTAATACGTAGGTCGCTAGCGTTGTCCGGATTTATTGGGCGTAAAGCGAGCGCAGTCGGTTTCTTAAGTCTGATGTCAAAGGCAGTGGCTCAACCCTTGTG
+
GGGGGGGGGGGGGGGGGGGGG<,CCGGG,FGAFEGGGGGGGCGGGGEGGGGGEG+FFG+FEGGGGGGGGG7<EF9,C<FGGF,BB+@F+@7?<FGGGGAA<FG<F,F,5EBFG8F,,,,,7EG9?,:AF<,>53,8F,,@<FAF;@DG@:>F<D<F<<3>,8::,*D*5*C8FA8;;4C<88C;CECGC:5:31=CEFC+=<+**3B/:*=:E5A;ED7:*9*2;+<CFC9*.CC=C5FD)18>7))9)**///96*9**<8C**:05=*/09?FF<0*)7:/)**)(-))(),
@M04650:207:000000000-C238N:1:1101:4427:5410 1:N:0:19
ACTCCTACGGGAGGCAGCAGTAGGGAATCTTCGGCAATGGGGGCAACCCTGACCGAGCAACGCCGCGTGAGTGAAGAAGGTTTTCGGATCGTAAAACTCTGTTGTTAGAGAAGAAAGTTAAGTAGAGTGGAAAATTACTTAAGTGACGGTATCTAACCAGAAAGGGACGGCTAACTACGTGCCAGCAGCCGCGGTAATACGTAGGTCCCAAGCGTAGTCCGGATTTCTTTGGCGTAAAGCGAGCGAAGGTGGTTTCTTAAGTCTGATGTAAAAGGCAGTGGCTCAACCATTGTG
+
FGGGGGGGGGGGGGGGGGGGGFGGGGGGFGGGGCFGGGGGGGGGGGGFGGGGFGFGGD+E,CFGGGGFGGGGGGGCGGGG=AFGGGGG+@FFGFGCGGFGFGGGGFGGFEGGGGG,>:EADGGGGAF5A<FBFFFGDFFCADEGA<>F7@FGCFGG,>ECFGDF@7@EGEE7FCB;,,*6>CGE<:B8F5*:CG*B=B+<*+3;EG+?8FGGG7C*29F7CDEC5<+<0*<C@E7CG:BF:C>>C))1)CF*9<5BF*/8<9?*@*75*91=*=>>0:7?@8FFF*7734*.5)
@M04650:207:000000000-C238N:1:1101:13057:5431 1:N:0:19
ACTCCTACGGGAGGCAGCAGTAGGGAATCTTCGGCAATGGGGGCAACCCTGACCGAGCAACGCCGCGTGAGTGAAGAAGGTTTTCGGATCGTAAAACTCTGTTGTTAGAGAAGAACGTTAAGTAGAGTGGAAAATTACTTAAGTGACGGTATCTAACCAGAAAGGGACGGCTAACTACGTGCCAGCAGCCGCGGTAATACGTAGGTCCCAAGCGTTGTCCGGATTTATTGGGCGTAAAGCGAGCGCAGGTGGTTTCTTAAGTCTGATGTAAAAGGCAGTGGCTCAACCATTGTG
+
GGGGGGGGGGGGGGGGGGGGGGGGGGGGGGGGGGGGGGGGGGGGGGGGGGGFGGGGGGGGGGGGGGGGGGGGGGGGGGGGGGGGGGGGGGGGGGGGGGGGGGGGGFGGGGGGGGGFC<FFGGEGGGGGFGGGGGGGGGGGGGGGGGGFGGG7FFEFGGGFGGGGGGGGGGGGGGGFGFGGGG>F,CBCFGGGGGGGGGGFFGGFEFGGGGGGDEC?=CC>CGG=E67FCGGGFGDCDGFGFGEEDGCGFFGFC35?=FFFFFGGFFC>9F?F?F@@BB<FF:F@FFFBFFF>A9
@M04650:207:000000000-C238N:1:1101:24975:5498 1:N:0:19
ACTCCTACGGGAGGCAGCAGTGGGGAATATTGCACAATGGGCGCAAGCCTGATGCAGCCATGCCGCGTGTATGAAGAAGGCCTTCGGGTTGTAAAGTACTTTCAGCGGGGAGGAAGGTGTTGTGGTTAATAACCGCAGCAATTGACGTTACCCGCAGAAGAAGCACCGGCTAACTCCGTGCCAGCAGCCGCGGTAATACGGAGGGTGCAAGCGTTAATCGGAATTACTGGGCGTAAAGCGCACGCAGGCGGTCTGTCAAGTCGGATGTGAAATCCCCGGGCTCAACCTGGGAAC
+
GGGGGGGGGGGGGGGGGGGGGGGGGGGGGGGGGGGGGGGGGGGGGGGGGGGGGGGGGGGGGGGGGGGGGGGGGGGGGGGGGGGGGGGGGGGGGGGGGGGGFGGGGGGGGGGGGFGGGFFGGGGGGGGGGGGGGGGGGGGGGGFGGGGGGGGGGGGGGGGGGGGGGGGGGGGGGGGFCEGGGGGGGGGDGGGGGGGDFGGGGGGGGGGGGGGGGGG=FGGGE*8ECCGGGGGGEEGGGGFGFGFD3<DGFGGCDDG??FFFFFGDF3DBFFF?F4???>GFF0<FFFFBFFFFF4
@M04650:207:000000000-C238N:1:1101:18609:5517 1:N:0:19
ACTCCTACGGGAGGCAGCAGTAGGGAATCTTCGGCAATGGGGGCAACCCTGACCGAGCAACGCCGCGTGAGTGAAGAAGGTTTTCGGATCGTAAAACTCTGTTGTTAGAGAAGAACGTTAAGTAGAGTGGAAAATTACTTAAGTGACGGTATCTAACCAGAAAGGGACGGCTAACTACGTGCCAGCAGCCGCGGTAATACGTAGGTCCCAAGCGTTGTCCGGATTTATTGGGCGTAAAGCGAGCGCAGGTGGTTTCTTAAGTCTGATGTAAAAGGCAGTGGCTCAACCATTGTG
+
GGGGGGGGGGGGGGGGGGGGGGGGGGGGGGGGGGGGGGGGGGGGGGGGGGGGGGGGGGGGGGGGGGGGGGGGGGGGGGGGFGGGGGGGGGGGGGGGGGGGGGGGGGGGGGGGGGGGGGGGGGGGGGGGGGGGGGGGGGGGGGGFGGGGGGGFGGGGGGGGGGGGGGGCEGGGGGGGGFGGGGGFFGGGGCCCEGGEGGGGG9CCECGGFCGGGGE8CDFGGDEDGGGGCGGG>EDEGFFGDGFFG:DDBDFFGCFF8?FFGFFD9:76@?9=FF@@:BG@FFFFFFF:?=4:4)
@M04650:207:000000000-C238N:1:1101:20492:5592 1:N:0:19
ACTCCTACGGGAGGCAGCAGTGGGGAATATTGCACAATGGGCGCAAGCCTGATGCAGCCATGCCGCGTGTATGAAGAAGGCCTTCGGGTTGTAAAGTACTTTCAGCGAGGAGGAAGGTGTTGTGGTTAATAACCGCAGCAATTGACGTTACTCGCAGAAGAAGCACCGGCTAACTCCGTGCCAGCAGCCGCAGTAATACGGAGGGTGCAAGCGTTAATCGGAATTACTGGGCGTAAAGCGCACGCAGGCGGTTTGTTAAGTCAGATGTGAAATCCCCGGGCTCAACCTGGGAAC
+
GGGGGGGGGGGGGGGGGGGGGGGGGGGGGGGGGGGGGGGGGGGGGGGGGGGGGGGGGGGGGGGGGGGGGGGGGGGGGGGGGGGGGGGGGGGGGGGGGGGGGGGGGGGGGGGGGGGGGGGGGGGGGGGGGGGGGGGGGGGGGGFGGGECFGGGGGGGGGGGGGGGGGGGGGGGGGGGGGGGGGGGGGGGGGGGGGGGGGGGGGGGGGGGGGGGGGGGGGGGGDGGGGGGGGGGFGGEGGFGBGFFDGGGFGGGC:DFFF?@F?7CFFGBFFFFBF:??FGFFFGFFFF::7>?:4
@M04650:207:000000000-C238N:1:1101:23020:5630 1:N:0:19
ACTCCTACGGGAGGCAGCAGTGGGGAATATTGCACAATGGGCGCAAGCCTGATGCAGCCATGCCGCGTGTATGAAGAAGGCCTTCGGGTTGTAAAGTACTTTCAGCGGGGAGGAAGGTGTTGTGGTTAATAACCACAACAATTGACGTTACCCGCAGAAGAAGCACCGGCTAACTCCGTGCCAGCAGCCGCGGTAATACGGAGGGTGCAAGCGTTAATCGGAATTACTGGGCGTAAAGCGCACGCAGGCGGTCTGTCAAGTCGGATGGGAAATCCCCGGGCTCAACCTGGGAAC
+
FFGGFGFGGCCCFGGEGGGGGGGGGGGGFFGGGGGGGFGCGGGEEFCFFG,@F<CFDGFFFGGGGGGGGCFGFFEGEFCFGGGGGGEEGEEGDFECFGGGGGACAD7FGDFCECGGC88CBBF>+B>=DGFFC<BF<F<<FFC<=F:>FCGGFDF*:C7AF@CF8FC*7BCEGFGGGGDGGGGGGGF>FGGGGGEDFFGGGGGDGG>ECEFF=CEECCFFEGDFGGGGEFGGFEGGFF6D5>>BGGDDDCC)>7<=46@7?71>3*1()0756B<6693@E9F?4<@>0>F(2(
@M04650:207:000000000-C238N:1:1101:26512:5696 1:N:0:19
ACTCCTACGGGAGGCAGCAGTGGGGAATATTGCACAATGGGCGCAAGCCTGATGCAGCCATGCCGCGTGTGTGAAGAAGGCCTTCGGGTTGTAAAGCACTTTCAGCGAGGAGGAAGGTGGTGAGCTTAATACGCTCATCAATTGACGTTACTCGCAGAAGAAGCACCGGCTAACTCCGTGCCAGCAGACGCGGTAATACGGAGGGTGCAAGCGTTAATCGGAATTACTGGGCGTAAAGCGCACGCAGGCGGTTTGTTAAGTCAGATGTGAAATCCCCGGGCTCAACCTGGGAAC
+
GGGGGGGGGGG7FGGGEGGGGGGGGGGGGGGGGGGGGGGGGGGGCEFFGGG,E<FFCCGGGFCFECFFEGCE<AF<DFDGE8<F<<FGFGGE?FGCFFFGFG<?<<F7FEEFEF8EFGD@FCFEFFEGGGG<EE7>FBFGFG9FFGGG7D:=CEFEG7F<,@AFGFGCGGGECE;>,>FGCC9>FF:,=BEGGGGGCEGFE;:B@EG*5A?EGC>?*?CFGDGGGF?+CGCF@EG5>C6CB3)75CD3<CDCD5CF@=B=EFGGFGFDF?FFF?F@<;3B59C?F55274><:(
@M04650:207:000000000-C238N:1:1101:22447:5708 1:N:0:19
ACTCCTACGGGAGGCAGCAGTAGGGAATCTTCGGCAATGGGGGCAACCCTGACCGAGCAACGCCGCGTGAGTGAAGAAGGTTTTCGGATCGTAAAACTCTGTTGTTAGAGAAGAACGTTAAGTAGAGTGGAAAATTACTTAAGTGACGGTATCTAACCAGAAAGGGACGGCTAACTACGTGCCAGCAGCCGCGGTAATACGTAGGTCCCAAGCGTTGTCCGGATTTATTGGGCGTAAAGCGAGCGCAGGTGGTTTCTTAAGTCTGATGTAAAAGGCAGTGGCTCAACCATTGTG
+
GGGGGGGGGGGGGGGGGGGGGGGGGGGGGGGGGGGGGGGGGGGGGGGGGGGGGGGGGGGGGGGGGGGGGGGGGGGGGGGGGGGGGGGGGGGGGGGGGGGGGGGGGGGGGGGGGGGGGGGGGGGGGGGGGGGGGGGGGGGGGGGGGGGDGGGGGGGGGGGGGGGGGGGGGGGGGGGGGGGGGGGGGGGGGGGGGGGGGGGGGGGGGGFGGGGGGGGGGGGGGGGDEGGGGGGGFGGGD3@GFGFE<5CGFGGGDGGFFFFFGFGGFGGDFFFF44>FFFDF??<FFFF??FFBF2
@M04650:207:000000000-C238N:1:1101:6003:5712 1:N:0:19
ACTCCTACGGGAGGCAGCAGTGGGGAATATTGCACAATGGGCGCAAGCCTGATGCAGCCATGCCGCGTGTATGAAGAAGGCCTTCGGGTTGTAAAGTACTTTCAGCGAGGAGGAAGGGGGAATGGTTAATAACCATTTTCATTGACGTTACTCGCAGAAGAAGCACCGGCTAACTCCGTGCCAGCAGCCGCGGTAATACGGAGGGTGCAAGCGTTAATCGGAATTACTGGGCGTAAAGCGCACGCAGGCGGTCTGTCAAGTCGGATGTGAAATCCCCGGGCTCAACCTGGGAAC
+
GGGGGGGGGGGEGGGGGGGGGGGGGGGGGGGGGGGGGGGGGGGGGGGGGGGGCGGGFGGGGGGFGDGGGGGGGGG<FGGGGGGGGGGGGGGGGGGGGGGGGGGGGGGGGGFFGFGGGGGGGGGGGGGGGGGGGGGGGGGGGGGGGGGEGGGGGGDGGGGGGGGGGGGGGGGGGGGGDEGGGGGGGGGGGGG@GEGGGGGGGGGGGGGDGGGGGGGE=7FGGDGGGGGGCFFGFGGGGGFGFC@BDGCC>C<<DDFFFFB6<=D<57<?FFFBFFFFBF33@;F4?F5:B>@?(-
@M04650:207:000000000-C238N:1:1101:11872:5762 1:N:0:19
ACTCCTACGGGAGGCAGCAGTAGGGAATCTTCGGCAATGGGGGCAACCCTGACCGAGCAACGCCGCGTGAGTGAAGAAGGTTTTCGGATCGTAAAACTCTGTTGTTAGAGAAGAACGTTAAGTAGAGTGGAAAATTACTTAAGTGACGGTATCTAACCAGAAAGGGACGGCTAACTACGTGCCAGCAGCCGCGGTAATACGTAGGTCCCAAGCGTTGTCCGGATTTATTGGGCGTAAAGCGAGCGCAGGTGGTTTCTTAAGTCTGATGTAAAAGGCAGTGGCTCAACCATTGTG
+
GGGGGGGGGGGGGGEGGGGGGGGGGGGGGGGGGGGGGGGGGGGGGGGGGGGGGGGGGGGGGGGGGGGFGGGGGGGGGGGGFGGGGGGGGGGGGGGGGGGGGGGGGGGGGGGGGGFGGFGGGGFEGFGGGGGGGGFGGCGFFFFGGGGGGGGGGGGGFFGGGFGGGGGGGGGCFGG?FGGEFGGGGGGGGGGGGGGGDGGGGFFFGFCCGGGGGGEDC<FGGGG5AGGFFFGFFGCGGGFGFGEFGGGGF*CC9CC6*889C6>7@7*:6FF@F?;5<?9?F?*9=??B:F=><4
@M04650:207:000000000-C238N:1:1101:22855:5772 1:N:0:19
ACTCCTACGGGAGGCAGCAGTAGGGAATCTTCGGCAATGGGGGCAACCCTGACCGAGCAACGCCGCGTGAGTGAAGAAGGTTTTCGGATCGTAAAACTCTGTTGTTAGAGAAGAACGTTAAGTAGAGTGGAAAATTACTTAAGTGACGGTATCTAACCAGAAAGGGACGGCTAACTACGTGCCAGCAGCCGCGGTAATACGTAGGTCCCAAGCGTTGTCCGGATTTATTGGGCGTAAAGCGAGCGCAGGTGGTTTCTTAAGTCTGATGGAAAAGGCAGTGGCTCAACCATTGTG
+
FGGGGGGGGGGGGGGGGGGGGGGGGGGGGGGGGGGGGGGGGGGGGGGGGGGGGGGGGGGGGGGGGGGGGGGGGGGGGGGGEAFGGGGFGGGGGGGGGGGGFGGCFFGGGGGGGGGDE=FD<,CDF,CCEFGGGGGGGFGFGCFFGGGDECFFFFGGGGGGGGCFEGGGGGGGGGGC>FGFFGGGFDGGFGDGGGEEEGGFDFGGGGCFFEFCFGCE=D>7CGGGCGFGGGGGFGGGDFF7>C>DDC3DEGGC<F5=FFF@71:7@7:2*.=?4?DFBFDFFFGFF?@(1??4A4
@M04650:207:000000000-C238N:1:1101:24719:5777 1:N:0:19
ACTCCTACGGGAGGCAGCAGTAGGGAATCTTCGGCAATGGGGGCAACCCTGACCGAGCAACGCCGCGTGAGTGAAGAAGGTTTTCGGATCGTAAAACTCTGTTGTTAGAGAAGAACGTTAAGTAGAGTGGAAAATTACTTAAGTGACGGTATCTAACCAGAAAGGGACGGCTAACTACGTGCCAGCAGCCGCGGTAATACGTAGGTCCCAAGCGTTGTCCGGATTTATTGGGCGTAAAGCGAGCGCAGGTGGTTTCTTAAGTCTGATGTAAAAGGCAGTGGCTCAACCATTGTG
+
GGGGGGGGGGGGGGGGGGGGGGGGGGGGGGGGGGGGGGGFFFGGGGGGGGGGFGGEGGGGGGGGGGGGGGGGGGGGGGGGGGFGGGEGGGGGGGGGGGGGGGGFFGGGFGGGGGGFGFFDGGGGGGGGG7=FFFFFADFFGGGGFFGGGGGGGGGGGGFGGGG7CGGFGGD>CGGGGGCGGGGGGGGFGGCCEGEGGGGFGGFFGGGGGGGGGGGGGGFFGGDGGGCFGF6CFEDEG3@C;<BDGGGG>GGG9CDFBFF/C8:>FGDAFF47/6>F?:*9@?GFFFFFFFF<A)
@M04650:207:000000000-C238N:1:1101:19904:5817 1:N:0:19
ACTCCTACGGGAGGCAGCAGTAGGGAATCTTCGGCAATGGGGGCAACCCTGACCGAGCAACGCCGCGTGAGTGAAGAAGGTTTTCGGATCGTAAAACTCTGTTGTTAGAGAAGAACGTTAAGTAGAGTGGAAAATTACTTAAGTGACGGTATCTAACCAGAAAGGGACGGCTAACTACGTGCCAGCAGCCGCGGTAATACGTAGGTCCCAAGCGTTGTCCGGATTTATTGGGCGTAAAGCGAGCGCAGGTGGTTTCTTAAGTCTGATGTAAAAGGCAGTGGCTCAACCATTGTG
+
GGGGGGGGGGGGGGGGGGGGGGGGGGGGGGGGGGGGGGDGGGGGGGGGGGGGGGGGGGGGGGGGGGGGGGGGGGGGGGGGGGGGGGGGGGGGGGGGGGGGGGGGGGGGGGGGFGGGGFGGGGGGGGGGGGGFGGGGGGGGGGGGGGGDEGFGGGGGGGGGGGGGGGGGGGGGGGGGGGGGGGGGGGGGGGGGGGGGDFFGGGGGGGGGGGGGGGCC*/?FGGGEGF<?C>CGFGCGGGF7>DFFGGGGFFGG<FG?FFFFGFGFF:C<FFFFFF@F?B>4?:DF@9?B<FF9<)
@M04650:207:000000000-C238N:1:1101:24483:5818 1:N:0:19
ACTCCTACGGGAGGCAGCAGTAGGGAATCTTCGGCAATGGGGGCAACCCTGACCGAGCAACGCCGCGTGAGTGAAGAAGGTTTTCGGATCGTAAAACTCTGTTGTTAGAGAAGAACGTTAAGTAGAGTGGAAAATTACTTAAGTGACGGTATCTAACCAGAAAGGGACGGCTAACTACGTGCCAGCAGCCGCGGTAATACGTAGGTCCCAAGCGTTGTCCGGATTTATTGGGCGTAAAGCGAGCGCAGGTGGTTTCTTAAGTCTGATGTAAAAGGCAGTGGCTCAACCATTGTG
+
GGGGGGGGGGGGGGGGGGGGGGGGGGGGGGGGGGGGGGGGGGGGGGGGGGGGGGGGGGGGGGGGGGGGGGGGGGGGGGGGGGGGGGGGGGGGGGGGGGGGGGGGGGGGGGGGGGGGGGGGGGGGGGGGGGGGGGGGGGGFGGGGGGGGGGGGGGGGGGGGGGGGFGGGGGGGGGGGGGGGGGGGGGGGGGGGGGGGGGGGGGGGGGGGGFFGGDEGGGGGGGG5EFGGGGGGFGGDGGFGFGFFGGGGFGFGCFGFFFFFGFGGFGGFFFFFFFFFFFGFFBGFFFFFFFFB<-
@M04650:207:000000000-C238N:1:1101:11601:5829 1:N:0:19
ACTCCTACGGGAGGCAGCAGTGGGGAATATTGCACAATGGGCGCAAGCCTGATCCAGCCAAGCCGCGTGAAGGACGAAGGCCTTAGGCTTGTAAATTATTTTTCGCTGGGGGGAAGATTTTGTCGCTAATACCCGCCGCAAGTGACGTTACCAGAAAACGACGACCCAGCTAACGCCGTCCGACCCGCCACGATGATACGTAGGATCGAAGCCTTAATCGGAATGGTTGGGCGTAAAGCGCACCCAGGCGTTCTGTCAACTCGAAAATGAAGTCCCCGGGCCCAACTCGGGAGT
+
GGFGGGGGEDC@@CGGCFEFEE,6@CGGGFGG,,;CFFFG@FC+@@F,CF@F9,C6<CCE,CFFGGGCC,D,CF,CFEFE,,:,5:A<EF+B,CE,<,,5CE,,8=+=@B+@>*<<,,,<3@<,***<*37,C2=1<**4**2,?F*C:C*0+3*2+2***/2**18***++++**1*****1/**2*2*2*1**++++*00*2++3****1*0++3:C3*1*:+++2/)125*)**0*).)))**1*07*/*/09FF4*0***01))//**1**0,())5())07))(0)-((
@M04650:207:000000000-C238N:1:1101:17664:5878 1:N:0:19
ACTCCTACGGGAGGCAGCAGTAGGGAATCTTCGGCAATGGGGGCAACCCTGACCGAGCAACGCCGCGTGAGTGAAGAAGGTTTTCGGATCGTAAAACTCTGTTGTTAGAGAAGAACGTTAAGTAGAGTGGAAAATTACTTAAGTGACGGTATCTAACCAGAAAGGGACGGCTAACTACGTGCCAGCAGCCGCGGTAATACGTAGGTCCCAAGCGTTGTCCGGATTGATTGGGCGTAAAGCGAGCGCAGGTGGTTTCTTAAGTCTGATGTAAAAGGCAGTGGCTCAACCATTGTG
+
GGGGGGGGGGGEGGGGGGGFGGFFEEGGGGGGGGGGEGDEF7CEGGGGGGGGGGGGGGGGGGGDFGGGCGGGGGGGGGGFGGFDFF@@CFGFGFFDGGGAFGGGGFGGGGGGGGFGGGGFFGFFGGGGFD9FGG9@FFFGGGFDF<FEGGGEFGGGGFACCGGGFFFFGGGEEFGCGGGFFGFGGGFCFFEEEGEGGGED8?CC7C9EGG7==C*;CDGFD3C/A*<?CG6:FGDGGFBG3/)7DGGGFG45*95@@6*1<*:?=::AF4=*0/5).8CFF190967?(*164-
@M04650:207:000000000-C238N:1:1101:22629:5899 1:N:0:19
ACTCCTACGGGAGGCAGCAGTAGGGAATCTTCGGCAATGGGGGCAACCCTGACCGAGCAACGCCGCGTGAGTGAAGAAGGTTTTCGGATCGTAAAACTCTGTTGTTAGAGAAGAACGTTAAGTAGAGTGGAAAATTACTTAAGTGACGGTATCTAACCAGAAAGGGACGGCTAACTACGTGCCAGCAGCCGCGGTAATACGTAGGTCCCAAGCGTTGTCCGGATTTATTGGGCGTAAAGCGAGCGCAGGTGGTTTCTTAAGTCTGATGTAAAAGGCAGTGGCTCAACCATTGTG
+
GGGGGGGGGGGGGGGGGGGGGGGGGGGGGGGGGGGGGGGGGGGGGGGGGGGGGGGGGGGGGGGGGGGGGGGGGGGGGGGGGGFGGGGGGGGGGGGGGGGGGGGGGGGGGGGGGGGGGGGGGGGGGGGGGGGGGGGGGGGGGGGGGGGGGGGGGGGGGGGGGGGGGGGGGGGGGGGGGGGGGGGGGGGGGGGGGGGGGGGGGGGGCFFGGGGGGGGGGGFDGDEC8CGGGGGFFGGGGGFGBCBFDGGGFGGGCCFFBF??GFGFFG7<FF@??F3>?FFFFFD?@?FBF4@BF)
@M04650:207:000000000-C238N:1:1101:4215:5903 1:N:0:19
ACTCCTACGGGAGGCAGCAGTAGGGAATCTTCGGCAATGGGGGCAACCCTGACCGAGCAACGCCGCGTGAGTGAAGAAGGTTTTCGGATCGTAAAACTCTGTTGTTAGAGAAGAACGTTAAGTAGAGTGGAAAATTACTTAAGTGACGGTATCTAACCAGAAAGGGACGGCTAACTACGTGCCAGCAGCCGCGGTAATACGTAGGTCCCAAGCGTTGTCCGGATTTCTTGGGCGTAAAGCGAGGGCAGGTGGTTTCTTAAGTCTGATGTAAAAGGCAGTGGCTCAACCATTG
+
GGFDGGGGGGGGGGGGGGGGGGGGGGGGFGGGCFEGGGGGGGGGGGGGGGGGFGGGGGDFEFGGGGGGGGGGGGGGGGFGBDBFFDG7CFFGGDG<FFFGGFEFFGGGGGGGGGF@CFGGGFEDCFE@DDFGFFCCFD@9A,FFF9,@>FEG,E<3F7FGGGDGF<3@FC7CGDFGGGDCE=@CB@BC72?EEC7=C9?>E:CGGGGCCC?7****2*20178**A+<C*<57C)**9=D>CB)1*9<>*9C><<?FFFFGFD:=:*69//6*/:FF?G)5(1)97)((944
@M04650:207:000000000-C238N:1:1101:21094:5936 1:N:0:19
ACTCCTACGGGAGGCAGCAGTAGGGAATCTTCGGCAATGGACGAAAGTCTGACCGAGCAACGCCGCGTGAGTGAAGAAGGTTTTCGGATCGTAAAACTCTGTTGGTAGAGAAGAACGTTGGTGAGAGTGGAAAGCTCATCAAGTGACGGTAACTACCCAGAAAGGGACGGCTAACTACGTGCCAGCAGCCGCGGTAATACGTAGGTCCCGAGCGTTGTCCGGATTTATTGGGCGTAAAGCGAGCGCAGGTGGTTTATTAAGTCTGGTGTAAAAGGCCGGGGCTCAACCATTGT
+
GGGGGGGGGGGFGGGGGGGGGGGGGGGGGGGGGGGGGGGGGGGGGGGGGGFGGGGGGGGGGGGGGGGGGGEDFGFGGGCGFBEFGGGGGGGGGGGGGGGGGGFGGCFGFGGFGGGGGG<FGGGFG<DFGGCFFGFFFDC<FFGEDFFCEGFGCGFGG,<FFEGGFEFGGE:CGGGGEFE>,BGGECFGGG5CC8BCE9?+:5<FGFG?8CGC5::CC7DD8CE5CF+0<F?FFC)119FF>D33DDGC>/9C*/9)9@*=CBCCFGD?>F4F7*0)(())077)97)82==<)
@M04650:207:000000000-C238N:1:1101:23909:5942 1:N:0:19
ACTCCTACGGGAGGCAGCAGTGGGGAATATTGCACAATGGGCGCAAGCCTGATGCAGCCATGCCGCGTGTATGAAGAAGGCCTTCGGGTTGTAAAGTACTTTCAGCGGGGAGGAAGGTGTTGTGGTTAATAACCACAACAATTGACGTTACCCGCAGAAGAAGCACCGGCTAACTCCGTGCCAGCAGCCGCGGTAATACGGAGGGTGCAAGCGTTAATCGGAATTACTGGGCGTAAAGCGCACGCAGGCGGTCTGTCAAGTCGGATGTGAAATCCCCGGGCTCAACCTGGGAAC
+
GGGGGGFGGGGGGGGGGGGGGGGGGGGGGGGGGGGGGGGGGGGGGGGGGGGGGGGGGGGGGGGGDGGGGGGGGGCFGGGGGGGGGGGGGGGGGGGFGGGGGGGGGGGGGGGGGGGGDGGGGGGGGGGGDEFGGGGGGGEGGDFGGFFGGGGGGGGGEGFGGGGGGGFGDCFECCFGGGGGGGGGGGGFCEGGEEGGGDEFEEEEGGGGGFG5?*?CFGFCCDDGFGGGGGGC>CDCGGFGF5>@<DDCEGGGDDGFF?FFGFGGB3DBFFFFFFFFB9D>>0CFF?FB:F)334
@M04650:207:000000000-C238N:1:1101:25060:5982 1:N:0:19
ACTCCTACGGGAGGCAGCAGTAGGGAATCTTCGGCAATGGGGGCAACCCTGACCGAGCAACGCCGCGTGAGTGAAGAAGGTTTTCGGATCGTAAAACTCTGTTGTTAGAGAAGAACGTTAAGTAGAGTGGAAAATTACTTAAGTGACGGTATCTAACCAGAAAGGGACGGCTAACTACGTGCCAGCAGCCGCGGTAATACGTAGGTCCCAAGCGTTGTCCGGATTTATTGGGCGTAAAGCGAGCGCAGGTGGTTTCTTAAGTCTGATGTAAAAGGCAGTGGCTCAACCATTGTG
+
GGGGGGGGGGGGGGGGGGGGGGGGGGGGGGGGGGGGGGGGGGGGGGGGGGGGGGGGGGGGGGGGGGGGGGGGGGGGGGGGFGGGGGGGGGGGGGGGGGGGGGGGGGGGGGGGGGGGGFGFGGGGGGGGGGGGGGGGGGGGGGGGGGGGGGGGGGGGGGGGGGGGFGFGGGGGGGGGGGGG7FGGGGGGGGGGGGEGGGGGGGGGGGGGGGGGGGEEGGGGGGD5?9FGGGGGFGGGGFFDBCEEDGDD>5CFDGGFFFFFFBGG?GFF?FFFF4BF:?GFFFFF6?F:0?FFB2
@M04650:207:000000000-C238N:1:1101:18705:5983 1:N:0:19
ACTCCTACGGGAGGCAGCAGTAGGGAATCTTCGGCAATGGGGGCAACCCTGACCGAGCAACGCCGCGTGAGTGAAGAAGGTTTTCGGATCGTAAAACTCTGTTGTTAGAGAAGAACGTTAAGTAGAGTGGAAAATTACTTAAGTGACGGTATCTAACCAGAAAGGGACGGCTAACTACGTGCCAGCAGCCGCGGTAATACGTAGGTCCCAAGCGTTGTCCGGATTTATTGGGCGTAAAGCGAGCGCAGGTGGTTTCTTAAGTCTGATGTAAAAGGCAGTGGCGCAACCATTGTG
+
GGGGGGGGGGGEGGGGGGGGGGGGGGGGGGGGGGGGGGGGGGGGGGGGGGGGGGGGGGGGGGGGGGGGGGGGGGGGGGGGFFGGGGGCFGGGGGGGGGGGGFGGGGGFGGGGGGGGGFGFGGDFGGGAFGGGGCGGGGFGGGGFDEGGGGGGGGGGGGGGFFGDCFGDEEGGEGGGGGGGGCEEFGGFGGGGGGGGCGGGF??CE>C6BFGGFGEGGDGGGGE58A?F?CDGFGDEGFF7>DEFGGGG>>FG*7CF=F9BC@G7@CDAF6@47FE>1:C4?0)7>:)((*9<<)
@M04650:207:000000000-C238N:1:1101:6984:5985 1:N:0:19
ACTCCTACGGGAGGCAGCAGTAGGGAATCTTCGGCAATGGGGGCAACCCTGACCGAGCAACGCCGCGTGAGTGAAGAAGGTTTTCGGATCGTAAAACTCTGTTGTTAGAGAAGAACGTTAAGTAGAGTGGAAAATTACTTAAGTGACGGTATCTAACCAGAAAGGGACGGCTAACTACGTGCCAGCAGCCGCGGTAATACGTAGGTCCCAAGCGTTGTCCGGATTTATTGGGCGTAAGGCGAGCGCAGGTGGTTTCTTAAGTCTGATGTAAAAGGCAGTGGCTCAACCATTGTG
+
GGGGGFGGGGG@EGCGGGGGGGGGGGGFFCFEGEGEFGGGC7CFGGGGGGGGGGGGGGGGGCCFGGGGBCGFGGGGGGGFBEGGFGGGGGGFGGFGGGCFCGGGGGGGGGGFGGGGGFGCFGDCFCCC?<,EDF<FF<=FFGGGFFGEGGGFFGGGGGGGGGGGGGG>CEDGGGG?D7BCGC*CFGGGG8CCE8EEEGGGGGGGG9?CFGEGGC?8C<DFDGG58?CFGGFF>CC*77953<@DGGC3><<5*706@@FBFFGG=FGAFB9F*65:<?<?5<5FFFF?01*:<)
@M04650:207:000000000-C238N:1:1101:25860:6012 1:N:0:19
ACTCCTACGGGAGGCAGCAGTAGGGAATCTTCGGCAATGGGGGCAACCCTGACCGAGCAACGCCGCGTGAGTGAAGAAGGTTTTCGGATCGTAAAACTCTGTTGTTAGAGAAGAACGTTAAGTAGAGTGGAAAATTACTTAAGTGACGGTATCTAACCAGAAAGGGACGGCTAACTACGTGCCAGCAGCCGCGGTAATACGGAGGGTGCAAGCGTTACTCGGAGTCACTGGGCGTAAAGAGCGCGTAGGCGGGCAAGTAAGTCAGATGTGAAATCCTATGGCTTAACCATAGA
+
GGGGGGGGGEGGGGGGGGGGGGGGGGGGGGGGGGGEGGGGGEDEGGFGGGGGGGGGGGDGGGGGGGGGGEGFGGGFGCGGEAFGGGEGGGGGGFG,FGGGFDFCF,CFDFGCCFGCEFGGGGGFFGF?,<FAFGDFGG9@DDDGG<<FGFEGGGGGGGGGGDGGDF,3@7*41@FGGCFGGGDG7C:,4=8EBC:B>F?CBCC7CEEEEFF?:EG51>CC59C*;<C?9>EC4C<5*/677CBFG73))*)1C)7)7@?*+1::*::<F*19/9*6-):F:B4)6@=<)963.
@M04650:207:000000000-C238N:1:1101:14456:6019 1:N:0:19
ACTCCTACGGGAGGCAGCAGTAGGGAATCTTCGGCAATGGGGGCAACCCTGACCGAGCAACGCCGCGTGAGTGAAGAAGGTTTTCGGATCGTAAAACTCTGTTGTTAGAGAAGAACGTTAAGTAGAGTGGAAAATTACTTAAGTGACGGTATCTAACCAGAAAGGGACGGCTAACTACGTGCCAGCAGCCGCGGTAATACGTAGGTCCCAAGCGTTGTCCGGATTTATTGGGCGGAAAGCGAGCGCAGGTGGTTTCTTAAGTCTGATGTAAAAGGCAGTGGCTCAACCATTGTG
+
GGGGGGGGGGGGGGGGGGGGGGGGGGGGGGGGGGGGGFGFGGGGGGGGGGGGGGGGCGE<FEGGGGGGGGGGGGGGGGFGFFGGG7FEEGGGGGGGGFGAFGFGGGGGGFGGGGGGGGGGGGFGGGGFCFEEFGGGGGGGGGC,3@FGGGGGFFGGGGDGGGGGGGG7FGGGGGGGGGGGGGFGGFFGGGDC:CEEGGGGGFG@EGFCFFGFG=*8=DGGGGE=C+<E7:9=FE):DGFC@DEFGCD>7CFCDF49=@FF7*:CBCC4*/9*@F>>B?C4??C)9?)266F>))
@M04650:207:000000000-C238N:1:1101:21139:6026 1:N:0:19
ACTCCTACGGGAGGCAGCAGTAGGGAATCTTCGGCAATGGGGGCAACCCTGACCGAGCAACGCCGCGTGAGTGAAGAAGGTTTTCGGATCGTAAAACTCTGTTGTTAGAGAAGAACGTTAAGTAGAGTGGAAAATTACTTAAGTGACGGTATCTAACCAGAAAGGGACGGCTAACTACGTGCCAGCAGCCGCGGTAATACGTAGGTCCCAAGCGTTGTCCGGATTTATTGGGCGTAAAGCGAGCGCAGGTGGTTTCTTAAGTCTGATGTAAAAGGCAGTGGCTCAACCATTGTG
+
GGGGGGGGGGGGGGGGGGGGGGGGGGGGGGGGGGGGGGGGGGGGGGGFGGGGGGGGGGGGGGGGGGGGGGGGGGGGGGGGDFFGGGGGDEGGGFFGGGGFFGGGGGGGGGGGGGGGGDFGGGFGGGGGGGGGGGGGGGGFGGGGGGGGGGGGGGGGGGGGGGGGGGGGGEGGGGGGGGGGGGGGFGGGGGGGGGGGGGGGGGGGGGFGGEFGGD8CCDFGGGG5EGGGGGGFFGCEGGFGFGFFGGC9>/CC7>CFFFFFGF7:@CD<?8=FFFE>:<0?F?*<4??:6F4<B<
@M04650:207:000000000-C238N:1:1101:17131:6037 1:N:0:19
ACTCCTACGGGAGGCAGCAGTAGGGAATCTTCGGCAATGGGGGCAACCCTGACCGAGCAACGCCGCGTGAGTGAAGAAGGTTTTCGGATCGTAAAACTCTGTTGTTAGAGAAGAACGTTAAGTAGAGTGGAAAATTACTTAAGTGACGGTATCTAACCAGAAAGGGACGGCTAACTACGTGCCAGCAGCCGCGGTAATACGTAGGTCCCAAGCGTTGTCCGGATTTATTGGGCGTAAAGCGAGCGCAGGTGGTTTCTTAAGTCTGATGTAAAAGGCAGTGGCTCAACCATTGTG
+
GGGGGGGGGGGGGGGGGGGGGGGGGGGGGGGGGGGGGGGGGGGGGGGGGGGGGGGGGGGGGGGGGGGGGGGGGGGGGGGGFGGGGGGGGGGGGGGGGGGGGGGGGGGGGGGGGGGGGGGGGGGGGGGGGGGGGGGGGGGGGGGGGGGGGGGGGGGFFGGGGGGGGGGCFGGGGGGGGGGGGGGGFFGGGGGGGGGGGGGGGGGGGGFFGGGFGGG5EDGGGDE5E?CGFGDGFGGGGCBFFGFFGGGGFGDGD5CFBF@FGFG*6:7)9@FF?FBF?BGF417@FFFFBF?)5)
@M04650:207:000000000-C238N:1:1101:21056:6051 1:N:0:19
ACTCCTACGGGAGGCAGCAGTGGGGAATATTGCACAATGGGCGCAAGCCTGATGCAGCCATGCCGCGTGTGTGAAGAAGGCCTTCGGGTTGTAAAGCACTTTCAGCGAGGAGGAAGGTGATGAGCTTAATACGCTCATCAATTGACGTTACTCGCAGAAGAAGCACCGGCTAACTCCGTGCCAGCAGCCGCGGTAATACGGAGGGTGCAAGCGTTAATCGGAATTACTGGGCGTAAAGCGCACGCAGGCGGTTTGTTAAGTCAGATGTGAAATCCCCGGGCTCAACCTGGGAAC
+
GGGGGGGGGGGGGGGGGGGGGGGGGGGGGGGGGGGGGGGGGGGGGGGGGGGGGGGGGGGGGGGGGGGGGGGGGGGGGGGGGGGGGGGGGGGGGGGGGGGGGGGGGGGGGGGGGGGGGGGGGGGGGGGGGGGGGGFGGGGGGGGGGGGGGGGGGGGGGGGGGGGGGFGEFGGGGGGGGGGGGGGGGGGGGGGGGGGGGGGGGGGGGGGGGGGGGGGGGGGGDGGGFGGGGGGGFGGGGGFGFGFFGGDGDGGD<DGFFFFF+9CFFGGAFBFFFFFFFFGBF;GFFFF:BFFBF1
@M04650:207:000000000-C238N:1:1101:22731:6083 1:N:0:19
ACTCCTACGGGAGGCAGCAGTAGGGAATCTTCGGCAATGGGGGCAACCCTGACCGAGCAACGCCGCGTGAGTGAAGAAGGTTTTCGGATCGTAAAACTCTGTTGTTAGAGAAGAACGTTAAGTAGAGTGGAAAATTACTTAAGTGACGGTATCTAACCAGAAAGGGACGGCTAACTACGTGCCAGCAGCCGCGGTAATACGTAGGTCCCAAGCGTTGTCCGGATTTATTGGGCGTAAAGCGAGCGCAGGTGGTTTCTTAAGTCTGATGTAAAAGGCAGTGGCTCAACCATTGTG
+
GGGGGGGGGGGGGGGGGGFGGGGGGGGGGGGGGGGGGGGGGGGGGGGGGGGGGGGGEGGGGGGGGGGGGGGGGGGGGGGGGGGFFEGGGGGGGFGGGGGGGGGGGGGGGGGGGGGGGGGGGGGGGGGGGGGGGGGGGGGGGGGGGGGGGGGGGGGGGGFCFGGGGGGGG7CGGGGGGGGGGGGGGGGGGGGDGGGGGGGFGE9CGFGGGGCFFGEEE<>FDDEGCFFGGGGGFGCE3FFCB9>EGGGGDGGGDCDFFFF??BFFFGGFFF=FFFDFBFGFFFCF?FFBBF=AD4
@M04650:207:000000000-C238N:1:1101:26946:6152 1:N:0:19
ACTCCTACGGGAGGCAGCAGTAGGGAATATTGCTCAATGGGGGAAACCCTGAAGCAGCAACGCCGCGTGGAGGATGAAGGTTTTAGGATTGTAAACTCCTTTTGTTAGAGAAGATAATGACGGTATCTAACGAATAAGCACCGGCTAACTCCGTGCCAGCAGCCGCGGTAATACGGAGGGTGCAAGCGTTAATCGGAATTACTGGGCGTAAAGCGCACGCAGGCGGTCTGTCAAGTCGGATGTGAAATCCCCGGGCTCAACCTGGGAACTGCATTCGAAACTGGCAGGCTTG
+
GGGGGGGGGCEGGGGGGGGGGGGGDGGGGGGGGGGGGGFFFGCGGGGGGGGGGGGGGGGGGGGGGGGGGC:FGGGFGGGDFGGGGGGGGG@EFGGGGGGGGGGGGGGGGGGCFGGFFFF9FCGGGGGGGGGEEFGGGGGGGGGGGGGGGGGGGGGDGFGGGGCGGGCFGGGGGGGG7B>FEDGGGGGDEGEFGGGGGGGGGGGCEFGGGGCGGGGGCDGGCGEGEGGGEGGGFFFG7D:97DF**:FF?FGFDDDDFFFFGFGGF<FFFF?FFFFFF<F3>BD44FFFFFF>
@M04650:207:000000000-C238N:1:1101:23319:6202 1:N:0:19
ACTCCTACGGGAGGCAGCAGTAGGGAATCTTCGGCAATGGGGGCAACCCTGACCGAGCAACGCCGCGTGAGTGAAGAAGGTTTTCGGATCGTAAAACTCTGTTGTTAGAGAAGAACGTTAAGTAGAGTGGAAAATTACTTAAGTGACGGTATCTAACCAGAAAGGGACGGCTAACTACGTGCCAGCAGCCGCGGTAATACGTAGGTCCCAAGCGTTGTCCGGATTTATTGGGCGTAAAGCGAGCGCAGGTGGTTTCTTAAGTCTGATGTAAAAGGCAGTGGCTCAACCATTGTG
+
GGGGGGGGGGGGGGGGGGGGGGGGGGGGGGGGGGGGGGGGGGGGGGGGGGGGGGGGGGGGGGGGGGGEGDGGGGGGGGGGGGGGGGGGGGGGFFGGGGGGGGGGGGGGFGGGGGGGGGGGGGGGFGGGGGGFGFGGGGGGGGGGGGGGGGGGGGGGGGGGGGGGFGGGGGGG7FGGGGGGGGGGGGGGGGGGGGGGGGGGGBCGGGGGGG?FFGGGGGGGGGCCEGGGGGFDFGGGGGFGFGFFDGDGEGGGDGGFFFF=GFGGF>FAFFFFFFFFFF4)5:5697@B0??>>:
@M04650:207:000000000-C238N:1:1101:10435:6239 1:N:0:19
ACTCCTACGGGAGGCAGCAGTAGGGAATCTTCGGCAATGGGGGCAACCCTGACCGAGCAACGCCGCGTGAGTGAAGAAGGTTTTCGGATCGTAAAACTCTGTTGTTAGAGAAGAACGTTAAGTAGAGTGGAAAATTACTTAAGTGACGGTATCTAACCAGAAAGGGACGGCTAACTACGTGCCAGCAGCCGCGGTAATACGTAGGTCCCAAGCGTTGTCCGGATTTATTGGGCGTAAAGCGAGCGCAGGTGGTTTCTTAAGTCTGATGTAAAAGGCAGTGGCTCAACCATTGTG
+
GGGGGGGGGGGGGGGGGGGGGGGGGGGGGGGGGGGGGGGGGGGGGGGGGGGGGGGDGGGGGGGGGGGFGGGGGGGGGGGGFGGGGGGGGGGGGGGGGGGGGGGGGGGGGGGGGGGGGGGGGGGGGGGGGGGGGGGGGGGGGGGGGGGGGGGGGGGGGFGGGGGGGGGGGGGGGGGGGGGGFGGGGGGGGGGGGGGGGGGGGGDFGGGGGGGGGGGGGGGGGGGEECFFGGGGFGGGDGFG@C@EGDDDFFGFCGDFFFF4?@G>F7:<FFF?FFDF?<9FFB<FF4?<1FF<<-
@M04650:207:000000000-C238N:1:1101:12507:6267 1:N:0:19
ACTCCTACGGGAGGCAGCAGTGGGGAATATTGCACAATGGGCGCAAGCCTGATGCAGCCATGCCGCGTGTATGAAGAAGGCCTTCGGGTTGTAAAGTACTTTCAGCGGGGAGGAAGGGGATGTGGTTAATAACCGCATTCATTGACGTTACCCGCAGAAGAAGCACCGGCTAACTCCGTGCCAGCAGCCGCGGTAATACGGAGGGTGCAAGCGTTAATCGGAATTACTGGGCGTAAAGCGCACGCAGGCGGTCTGTCAAGTCGGATGTGAAATCCCCGGGCTCAACCTGGGAAC
+
GGGGGGGGGGGGGGGGGGGGGGGGGGGGGGGGGGGGGGGGGGGGGGGGGGGCGGGGGGGCGGGGGGGGGGGGGGFGGGGGGGGGGGGGGGGGGGGGGGGGGGGGGGGGGGGGGGFGGGGGGGGGFFFGGGGGGGGGCFGGGGGGGGDGGGGGGGGGGGGGGGGGGGGGGGGGGGGGGEEFGGGGGGGGGGGGGEEEGGGGGGGGGGG5::FGGGCCGGGGGGGGGGGGF:CGFGDGGGFGFGFDD:9<5>DDGGGFFFF?FFCC)9C?FFF?FFF48;DFF0C=4?FBFFF0:8
@M04650:207:000000000-C238N:1:1101:9885:6336 1:N:0:19
ACTCCTACGGGAGGCAGCAGTGGGGAATATTGCACAATGGGGGGAACCCTGATGCAGCCATGCCGCGTGTATGAAGAAGGCCTTCGGGTTGTAAAGTTCTTTCGGTGGTGAGGAAGGCAGTTAGTTTAATAGACTAGCTGATTGACGTTAGCCACAGAAGAAGCACCGGCTAACTCCGTGCCAGCAGCCGCGGTAATACGGAGGGTGCAAGCGTTAATCGGAATTACTGGGCGTAAAGCGCACGCAGGCGGTCTGTTAAGTCAGATGTGAAATCCCCGGGCTCAACCTGGGAAC
+
GGGGGGGGGGGGGGGGGGGGGGGGGGGGGGGGGCFGGGGGGGGGGGGGGGGFGGGGGGGGGGGGGGGGGGGGGGGGGGGGGGGGGGGGGGGGFFGGGGGGGGGGGGGGGGGFFGGGEG>E<;FFGGGGGGGGGGGGGGGGGGGGGGGGGGGGG9FCGGGGGGFGGBFGGGGGDFGFEGGGGGGGGGGGGGGEGG58FGGGGEGGGGE5<FGGGGDCCFGGEGCFGFGGGGCF>=D537@C>DFED:DDBGGGDCFFF?FFG4:CB7:4677*8BFFB6D@:07@6?F?0>F??-
@M04650:207:000000000-C238N:1:1101:5366:6340 1:N:0:19
ACTCCTACGGGAGGCAGCAGTGGGGAATATTGCACAATGGGCGCAAGCCTGATGCAGCCATGCCGCGTGTATGAAGAAGGCCTTCGGGTTGTAAAGTACTTTCAGCGGGGAGGAAGGGGATGTGGTTAATAACCGCATTCATTGACGTTACCCGCAGAAGAAGCACCGGCTAACTCCGTGCCAGCAGCCGCGGTCATACGGAGGGTGCAAGCGTTAATCGGAATTACTGGGCGTAAAGCGCACGCAGGCGGTCTGTCAAGTCGGATGTGACATCCCCGGGCTCAACCTGGGAAC
+
GGFGGGGGGEGGGGGGGGGGGGGGGEGGGGGGGGGGGGFEFFDEEEGGGF<FGGGGGFGGGFGGGGGGGGCFGF<?FGFGGGGGGGGDGGGGGDFFGFGGGGGCGGGGGG>FGGDDEGDCGGGFGGGGFGGGFGGGGGGG9DFFFGGEGGGGGGGDGEGFGGGGGGGEGEFGFGGFG7<FGGGGGGGGGCGGGG5?FGG6C*:>EGECF7FGGCGGGGGGDG*5<9AF?C@EEGGD5D?CB7>FDDGGFDDGG3CBF??6FBDD3778B?*9==FF?6DEF>F6@FFBFFF:7?
@M04650:207:000000000-C238N:1:1101:23624:6356 1:N:0:19
ACTCCTACGGGAGGCAGCAGTGGGGAATATTGCACAATGGGCGCAAGCCTGATGCAGCCATGCCGCGTGTGTGAAGAAGGCCTTCGGGTTGTAAAGCACTTTCAGCGAGGAGGAAGGTGGTGAGCTTAATACGTTCATCAATTGACGTTACTCGCAGAAGAAGCACCGGCTAACTCCGTGCCAGCAGCCGCGGTAATACGGAGGGTGCAAGCGTTAATCGGAATTACTGGGCGTAAAGCGCACGCAGGCGGTTTGTTAAGTCAGATGTGAAATCCCCGGGCTCAACCTGGGAAC
+
E@CFGFEA:@@FGGGGEDGFEE<EGGGCFGGGGGGGG<@9<FEEG@FF@6@<CEFA@FG8CEGGEGGBCC@EFE?EE<FCGGGFFGD@FECFGDFGDEGEFGGG9BFFEC:?F=4<?=FB?FEEGG8BDFDGF,3F,FCC<BF<FGG7@D:FGGCFGEBGGEFGCFC>>BFEFGGGGEEFEGGGG?FGFEEGEG@EG+BCEEG@CECC+<7CCECEGCCGE5;*<CC0CFGGBE:CDFFGBCBFG3C5>DG<CG>FF?BFFFC>*206***9BF9F<BCDFFGF?F5(87F??:
@M04650:207:000000000-C238N:1:1101:25382:6377 1:N:0:19
ACTCCTACGGGAGGCAGCAGTAGGGAATCTTCGGCAATGGGGGCAACCCTGACCGAGCAACGCCGCGTGAGTGAAGAAGGTTTTCGGATCGTAAAACTCTGTTGTTAGAGAAGAACGTTAAGTAGAGTGGAAAATTACTTAAGTGACGGTATCTAACCAGAAAGGGACGGCTAACTACGTGCCAGCAGCCGCGGTAATACGTAGGTCCCAAGCGTTGTCCGGATTTATTGGGCGTAAAGCGAGCGCAGGTGGTTTCTTAAGTCTGATGTAACAGGCAGTGGCTCAACCATTGTT
+
GGGGGGGGGGE@FEGGGGFGGGGGGGGGGGGGGGGGGGGGGGGGGGGGGGGGGGGGDEGGGG:FGGGGEDGGFFGGFGGGFGGGG@EEGGGGGGFGGGGGFGGGGGGGGGCFFGGGGFGCCFGGGGGGGGADFGFGGGGGGEGFGGGGGGGGGGGGCGGFGG?EFCFGGGGGGGGGGGGGGGGCFEFFGGGGEGDG>EFGGG6:CFGGCGGDFGGGCC>FED8EGGGGGCCFFDGGGGF7@DFDDGGDFGCGGGGFFFF=?BGGFCGFF?F*9?)5((29::*9*=???FFA2)
@M04650:207:000000000-C238N:1:1101:6566:6412 1:N:0:19
ACTCCTACGGGAGGCAGCAGTAGGGAATCTTCCGCATTGGGGGCAACCCTGACCGAGCAACGCCGCGTGAGTGTATAAGGGTTTCGGATCGTAAAACTCTGTTGGTAGAGAAGAACGTTAAGTAGCGGGTAAAATTTCTTATGTGACTGTATCTACCCATACAGGGACGCCTAACTACGTGCCTGCCCCCGCGGGAATACGTAGTCCCCACGCGTTGTCCGGATTTATTGGGCGTAAAGCGTGCCCAGGTGCCTTCTTAAGTCGGTTGTAGACGGCAGTGGCTCACCCATTTTT
+
C@CE@@6@@CG@FGGGGGG,-C@<;,;C<@C,,B;6FFGGCF:@:,6EFG<696++++8,CFGC6:48+,4,9E9,95C,,B48EF=F=FGD<,45CDGD9<,5,4,CF9C<?E3<FF83=,B,,,3+833,:@@,,:338,,@=@F,@,3@F=,33,33,,7,,36F**1,*3>;,262,*=,?:2,4BEG5B*3/*<CE0<EC+00;6*:5*?==C*729***30:E7+27:7*1*1>>*).*90/)0***229=*/*+12*7)17@4*//77>;(*9)39<6643<4/)4)
@M04650:207:000000000-C238N:1:1101:10075:6462 1:N:0:19
ACTCCTACGGGAGGCAGCAGTGGGGAATATTGCACAATGGGCGCAAGCCTGATGCAGCCATGCCGCGTGTATGAAGAAGGCCTTCGGGTTGTAAAGTACTTTCAGCGGGGAGGAAGGGGATGTGGTTAATAACCGCATTCATTGACGTTACCCGCAGAAGAAGCACCGGCTAACTCCGTGCCAGCAGCCGCGGTAATACGGAGGGTGCAAGCGTTAATCGGAATTACTGGGCGTAAAGCGCACGCAGGCGGTCTGTCAAGTCGGATGTGAAATCCCCGGGCTCAACCTGGGAAC
+
GGGGGGGGGGGGGGGGGGGGGGGGGGGGGGGGGGGGGGGGGGGGGGGGGGGCDGGGGGGGGGGGGGGGGGGGGGGGGGGGGGGGGGGGGGEGEGGGGGGFGGGGGGGGGGCGGGGFGGGCFGGGGGGGGGGGGGDFGGDFFGGGGGGGGGGGGGGGGGGGCFGG?FGCCDGGDGGCGC<<BFG?CGGGGEEGGGCE7:FGECECE5CECEGGGGDDGGGGDDEFCEF?ACG5@C35>CBD>)7:DCDC;35)1*9@FFFFG=CGEGGFF?F86FFF?FG@E0564?FBFFF?02
@M04650:207:000000000-C238N:1:1101:14309:6491 1:N:0:19
ACTCCTACGGGAGGCAGCAGTGGGGAATATTGCACAATGGGCGCAAGCCTGATGCAGCCATGCCGCGTGTGTGAAGAAGGCCTTCGGGTTGTAAAGCACTTTCAGCGAGGAGGAAGGTGGTGAGCTTAATACGTTCATCAATTGACGTTACTCGCAGAAGAAGCACCGGCTAACTCCGTGCCAGCAGCCGCGGTAATACGGAGGGTGCAAGCGTTAATCGGAATTACTGGGCGTAAAGCGCACGCAGGCGGTCTGTCAAGTCGGATGTGAAATCCCCGGGCTCAACCTGGGAAC
+
GGGGGGGGGGGEGGGGGGGGGGGGGGGGGGGGGGGGGGGGGGGGGGGGGGGGGGGGGGGGGGGGGGGGGGGGGGGGGGGGGGEGGGGGFGGGGAFFGFGGGGGFGGGCGGCCFCAFGFGGGGFGGGGGGGGGGGGGGGGGGGFFFGGGGGGGGGGGGGGGGG?FFGGDGGGGGGGGGGGFEFGGGGGGGGGGGCCEGFFGGGGGGGGGFGGGGGGGGGGGEDEGFFGFC:5CE=C=CFFG@D;:C)97BDDCDCFBFFFFGFGG3973*7@4BF)92>5>E(>67:>(8:F:(,
@M04650:207:000000000-C238N:1:1101:23943:6537 1:N:0:19
ACTCCTACGGGAGGCAGCAGTAGGGAATCTTCGGCAATGGGGGCAACCCTGACCGAGCAACGCCGCGTGAGTGAAGAAGGTTTTCGGATCGTAAAACTCTGTTGTTAGAGAAGAACGTTAAGTAGAGTGGAAAATTACTTAAGTGACGGTATCTAACCAGAAAGGGACGGCTAACTACGTGCCAGCAGCCGCGGTAATACGTAGGTCCCAAGCGTTGTCCGGATTTATTGGGCGTAAAGCGAGCGCAGGTGGTTTCTTAAGTCTGATGTAAAAGGCAGTGGCTCAACCATTGTG
+
GGGGGGGGGGGGGGGGGGGGGGGGGGGGGGGGGGGGGGGGGGGGGGGGGGGGGGGGGGGGGGGGGGGGGGGGGGGGGGGGFGGGGGGGGGGGGGGGGGGGGGGGGGGGGGGGGGGGGFGGGGFGGGGFGGGGGGGGGGGGGGGGGCGGGGGGGGGGGGGGGGGGGGGGGGDEGGDFFGGGGGGGGGGGGGGGGGGGGGGGGGGCE<CFGFGGGGCEGGGGGGG58CFCGDGGFGGGGGFGFDFFGDGDE*CC*9CFFFFFDFGCF>CA9=B?FFEFBF<FF:9?FF@<?F*5<4
@M04650:207:000000000-C238N:1:1101:7041:6543 1:N:0:19
ACTCCTACGGGAGGCAGCAGTAGGGAATCTTCGGCAATGGGGGCAACCCTGACCGAGCAACGCCGCGTGAGTGAAGAAGGTTTTCGGATCGTAAAACTCTGTTGTTAGAGAAGAACGTTAAGTAGAGTGGAAAATTACTTAAGTGACGGTATCTAACCAGAAAGGGACGGCTAACTACGTGCCAGCAGCCGCGGTAATACGTAGGTCCCAAGCGTTGTCCGGATTTATTGGGCGTAAAGCGAGCGCAGGTGGTTTCTTAAGTCTGATGTAAAAGGCAGTGGCTCAACCATTGTG
+
GGGGGGGGGGGGGGGGGGGGGGGGGGGGGGGGGGGGGGGGGGGGGGGGGCFGGGGGGGGGGGGGGGGGGGGGGCFGGGGGGGGGGGGGGGGGGFGGGGGGGGDC?FAFFFGGGGGGGCFFGGGFGAFDGGGGFDFGGGGGGGGGGFGGGGGGGGGGGGGGGGGGG7FFGGGGGGGGGGGFGGGGGGGGGGGGGGEEGGF9BFEGGGGFFGGGGGECGGGGGGG*;<FGGGGGFGGGGCFGFGE35CDGF<FF9CFFFBF4CFGGFGGF9FF=475@BFGF?6>@F?F?B6F94)
@M04650:207:000000000-C238N:1:1101:13615:6549 1:N:0:19
ACTCCTACGGGAGGCTGCAGTCGAGAATCTTTCGCAATGGGCGAAAGCCTGACGAAGCGACGCCGCGTGTGTGATGAAGGCTCTAGGGTTGTAAAGCACTTTCGCTTGGGAACAAGAAAGAATGGCTAATATCCATTTGATTTGAGCGTACTAGGTAAAGAAGCACCGGCTAACTCCGTGCCAGCAGCTGCGGTAATACGGAGGGTGCTAGCGTTAATCGGAATTACTGGGCGTAAAGCGCACGCAGGCGGCTTGTTAAGTCAGATGTGAAATCCCCGGGCTCAACCTGGGAAC
+
GGGEGGGGGGGGGDGGGGGCFGEECFGGGGGGGDGGGEGGF@CGGEBFGFFFGGEEGGGGGCFGDGG>F:D<EECFFDGGG?<FFFDF,FEF<FGGG<FGFE?CGCFC>E?GGGGG8FCGGGGGFFEDF=CF,CFG<FGGG9FFGGGGGGE<FGFFGAAFDGGGGFE7@EDGFGGGFGC@@CFCF8FFCFCGGGG5BFGGGGGG=BEE+<EGEGG==7CFEC5CFG9EGFF5>ED5CCFG:D@EGGGGFGD))79FFFFFGFGGFG7.96=4@49)475;@9/?F<>>7FF0:-
@M04650:207:000000000-C238N:1:1101:23305:6592 1:N:0:19
ACTCCTACGGGAGGCAGCAGTAGGGAATCTTCGGCAATGGGGGCAACCCTGACCGAGCAACGCCGCGTGAGTGAAGAAGGTTTTCGGATCGTAAAACTCTGTTGTTAGAGAAGAACGTTAAGTAGAGTGGAAAATTACTTAAGTGACGGTATCTAACCAGAAAGGGACGGCTAACTACGTGCCAGCAGCCGCGGTAATACGTAGGTCCCAAGCGTTGTCCGGATTTATTGGGCGTAAAGCGAGCGCAGGTGGTTTCTTAAGTCTGATGTAAAAGGCAGTGGCTCAACCATTGTG
+
GGGGGGGGGGGGGGGGGGGGGGGGGGGGGGGGGGGGGGGGGGGGGGFGGGGGGGGGGGEGGGGFGGGGGEEFFFGGGGGGEE<FDCGGGGGFFGGGGGGGGGGGGGGGGGGGGGGFFBFFGGFGGBFGG@BFFFGCFFGFGFGDGGGGGGGFGGGGGFGCGGGGGGFCGGGGGGGGGGGGGDGGGGGGGFCEGGECEGFGGGFGGCBC=CEFFG*A=DFGED5:CCC7EGGGFGDC<<BFFGFFGG:D>7DF*549@@FFC=F7FG79@F4B?6B@?FC@F?9@=F??B@FDF<
@M04650:207:000000000-C238N:1:1101:19879:6599 1:N:0:19
ACTCCTACGGGAGGCAGCAGTGGGGAATATTGCACAATGGGCGCAAGCCTGATGCAGCCATGCCGCGTGTGTGAAGAAGGCCTTCGGGTTGTAAAGCACTTTCAGCGAGGAGGAAGGTGATGAGCTTAATACGCTCATCAATTGACGTTACTCGCAGAAGAAGCACCGGCTAACTCCGTGCCAGCAGCCGCGGTAATACGGAGGGTGCAAGCGTTAATCGGAATTACTGGGCGTAAAGCGCACGCAGGCGGTTTGTTAAGTCAGATGTGAAATCCCCGGGCTCAACCTGGGAAC
+
GGGGGGGGGGGGGGGGGGGGGGGGGGGGGGGGGGGGGGGGGGGGGGGGGGGGGGGGGGGGGGGGGGGGGGGGGGGGGGGGGGGGGGGGGGGGGGGGGGGGGGGGGGGGGGGGGCGGDGGFGGGGGGGGGGGGGGCFGGGGGGFGGGGGGGGGGGGGDGGGGGGGGGGEGGDGGGGGGGGGGGGGFGGGGGGGGGGGGGGGGGGGGGGGGGGGGGGGGGGGGGGGGGGGGGCFFGGDGFFGFC@DGDG:@GGDCCGFFFFFEBCGFGGFB?F486)<?BC>E0D*9?:28);?:,
@M04650:207:000000000-C238N:1:1101:20122:6666 1:N:0:19
ACTCCTACGGGAGGCAGCAGTAGGGAATCTTCGGCAATGGGGGCAACCCTGACCGAGCAACGCCGCGTGAGTGAAGAAGGTTTTCGGATCGTAAAACTCTGTTGTTAGAGAAGAACGTTAAGTAGAGTGGAAAATTACTTAAGTGACGGTATCTAACCAGAAAGGGACGGCTAACTACGTGCCAGCAGCCGCGGTAATACGTAGGTCCCAAGCGTTGTCCGGATTTATTGGGCGTAAAGCGAGCGCAGGTGGTTTCTTAAGTCTGATGTAAAAGGCAGTGGCTCAACCATTGTG
+
GGGGGGGGGGGGGGGGGGGGGGGGGGGGGGGGGGGGGGGGGGGGGGGGGGGGGGGGGGGGGGGGGGGGGGGGGGGFGGGGGGGGGGGGGGGGGGGGGGGGGGGGGGGGGGGGGGGGGGGGGGGGGGGFGGGGGGGGGGGGGGGGGGGGGGGGGGGGGGGGGGGGGGGGGDGGGGGGGGGGFGGGGGGFGGGGGGGDGGGGGGGGGGGGGGFGGGGGGGGGGGDGGFGGGGGGFGGGGGFGEGFFGGGGFGGGGDGFFFF@FFGFFGG<@?FFFFFFBFGFFFFFFFFF:FFAA)
@M04650:207:000000000-C238N:1:1101:25096:6686 1:N:0:19
ACTCCTACGGGAGGCAGCAGTAGGGAATCTTCGGCAATGGGGGCAACCCTGACCGAGCAACGCCGCGTGAGTGAAGAAGGTTTTCGGATCGTAAAACTCTGTTGTTAGAGAAGAACGTTAAGTAGAGTGGAAAATTACTTAAGTGACGGTATCTAACCAGAAAGGGACGGCTAACTACGTGCCAGCAGCCGCGGTAATACGTAGGTCCCAAGCGTTGTCCGGATTTATTGGGCGTAAAGCGAGCGCAGGTGGTTTCTTAAGTCTGATGTAAAAGGCAGTGGCTCAACCATTGTG
+
GGGGGGGGGGGGGGGGGGGGGGGGGGGGGGGGGGGGGGGGGGGGGGGGGGGGGGGGGGGGGGGGGGGGGGGGGGGGGGGGFGGGGGGGGGGGGGGGGGGGGGGGGGGGFCFGGGGGGFGGGGGGGGGFFGGGGGGGGGGGGGGGGGGGGGGGGGGGGGGGGGGGGGGGGGGGGGGGGGGGGGGGGGGGGGGGGGGGGGFGGGGGGGCFGGGGGGGGGGGGGGCCEGGGGGGGFGGGGGFGFGFEGGGGFGGGGFGF=@@BFFGGF>CAFFFF?4BF0(9?F?FFF@FFFFFBF4
@M04650:207:000000000-C238N:1:1101:24853:6706 1:N:0:19
ACTCCTACGGGAGGCAGCAGTAGGGAATTTTCCACAATGGGCGAAAGCCTGATGGAGCAATCCCGCGTGAATGATGAAGGTCTTATATAGATTGTAAAATTCTTTTATTGGAGACGAATGGCAGGAATAGGAAATGATTTCTGTTTGACTGTATCCATTGAATAAGTATCGGCTAACTATGTGCCAGCAGCCGCGGTAATACATAGGATGCAAGCGTTATCCGGATTTACTGGGCGTAAAGCGAGCGCGGGCGGATTTGCAAGTCTGGTGTTAAATACAACTGCTTAACGGTTG
+
GGGGGGGGGGGGGGGGGGGGGDGGGGGGGGGGGGGGGGGGGGGGGGGGGGGFGGGGGGGGGGGGGGGGGGFGGGGGGGGGGGGGGGGGDFFGGGGGGGGGGGGGGGGGGGGGGGGGGGGGGGFGGGGGGGGGGGGCFGGGGGGGGGGGEGGGGFFGGGFGFFGGGGGGGGGGGGGGGGGGGGGGGGFF8DGCGGGGGGGFGGGGGFGGGGGFCFGGGGGGGGGEEEGGFCFGFFFGGGDFFFEFDGGGFGGDGG5>5@F?<?FCFFGF@?558@F?DFG?@:CFFF4>FFB?<1
@M04650:207:000000000-C238N:1:1101:22816:6708 1:N:0:19
ACTCCTACGGGAGGCAGCAGTAGGGAATCTTCGGCAATGGGGGCAACCCTGACCGAGCAACGCCGCGTGAGTGAAGAAGGTTTTCGGATCGTAAAACTCTGTTGTTAGAGAAGAACGTTAAGTAGAGTGGAAAATTACTTAAGTGACGGTATCTAACCAGAAAGGGACGGCTAACTACGTGCCAGCAGCCGCGGTAATACGTAGGTCCCAAGCGTTGTCCGGATTTATTGGGCGTAAAGCGAGCGCAGGTGGTTTCTTAAGTCTGATGTAATAGGCAGTGGCTCAACCATTGTG
+
GGEGGGGGGDGGGGGGGGGGGGGDEGGGGGGGGGGGDGGGFGDGGGGGGGGGGGGGGGEDGGGGGGGFC:FFEFGFGFGGFFGGDFGGG@EGGGGGGFGGGGGGGFFF9?EE@FGFG=FGFFFGGGGG<+FDGDGGGGGGFEGGGGGGGGGGGGGFFGGGGDFFFE,>FDGCGGFGGFFF7:CFC5FBFFGGGD@GDGF?BFF8BC2=EG6CFC*;5>FF=<8EGF9?9>+>4=CED5@DEGEDCDDDFG4</>D@FFF*<=7FFCFFFFF*69@F26F:F?F????:1?BA>2
@M04650:207:000000000-C238N:1:1101:16919:6723 1:N:0:19
ACTCCTACGGGAGGCAGCAGTAGGGAATCTTCGGCAATGGGGGCAACCCTGACCGAGCAACGCCGCGTGAGTGAAGAAGGTTTTCGGATCGTAAAACTCTGTTGTTAGAGAAGAACGTTAAGTAGAGTGGAAAATTACTTAAGTGACGGTATCTAACCAGAAAGGGACGGCTAACTACGTGCCAGCAGCCGCGGTAATACGTAGGTCCCAAGCGTTGTCCGGATTTATTGGGCGTAAAGCGAGCGCAGGTGGTTTCTTAAGTCTGATGTAAAAGGCAGTGGCTCAACCATTTTG
+
GGGGGGGGGGGGGGGGGGGGGGGFGGCGGGGGGGGGGGGGGGGGGGGGGGGGGGGGGGGGGGGGGGGGGGGGGGFFGGGGGGGGGGGGGGGGGGGGGGGGGGGGGGGGGGGGGGGGGGGGFGGGGGGGGGGGCCGGGGGFGGGGGGGGGGGGGGGGGGFG7DGGGEGGGGGGGGGGGGGGFCGFCF:CFGGGGDGG>FCGGGGFGGFGGGGFGGEGCGGGGC8=EGGGG=G=@=CECF=CEGD793<DEFFGGGGFFF4@+=DFFFGAF9F=BFEFFFG@F69?FFF:?FF9))
@M04650:207:000000000-C238N:1:1101:27984:6724 1:N:0:19
ACTCCTACGGGAGGCAGCAGTGGGGAATATTGCACAATGGGCGCAAGCCTGATGCAGCCATGCCGCGTGTATGAAGAAGGCCTTCGGGTTGTAAAGTACTTTCAGCGGGGAGGAAGGTGTTGTGGTTAATAACCGCAGCAATTGACGTTACCCGCAGAAGAAGCACCGGCTAACTCCGTGCCAGCAGCCGCGGTAATACGGAGGGTGCAAGCGTTAATCGGAATTACTGGGCGTAAAGCGCACGCAGGCGGTCTGTCAAGTCGGATGTGAAATCCCCGGGCTCAACCTGGGAAC
+
GGGGGGGGGGGGGGGGGGGGGGGGGGGGGGGGGGGGDGGFGGGGGGGGGGGGGGGGGGGFGGGFFGGGGGGGGGA9ECFGGGGGGGGGGGGGFGGDFGGGGGGGGGGGGGCEGGFGFGGGGGGGGGGGGGGGGGGGDGG7FGGGGGGGGGGGGGGGGCFGGGGFGGGGGGGGCGGGGGG@GGC2CGGGGGGGGGGGGGGGG58EGE85CFFFGGGGGGGGGGCFGGFG9CGGFEGDCFFGFDDEGD3CDCC3>C4BFBFFGFGD3DGFFF?66=FFF6C@DFGF?FF7:@:::2
@M04650:207:000000000-C238N:1:1101:9894:6810 1:N:0:19
ACTCCTACGGGAGGCAGCAGTGGGGAATATTGCACAATGGGCGCAAGCCTGATGCAGCCATGCCGCGTGTGTGAAGAAGGCCTTCGGGTTGTAAAGCACTTTCAGCGAGGAGGAAGGTGGTGAACTTAATACGTTCATCAATTGACGTTACTCGCAGAAGAAGCACCGGCTAACTCCGTGCCAGCAGCCGCGGTAATACGGAGGGTGCAAGCGTTAATCGGAATTACTGGGCGTAAAGCGCACGCAGGCGGTCTGTCAAGTCGGATGTGAAATCCCCGGGCTCAACCTGGGAAC
+
GGGGGGGGGGGGGGGGCFGGGGGGGGGGGGGGGFGGGGGGCFGGGGGGGGFGGGGGEGGGGGGGGGGGGDGGGGGGGGGGGGGGGGGGGGGGGGGGGGGGGGGGGGGCFGGGGGGGGGGGGGFGGGGGGGGGGGGGGGGGGGCFGGDFGGGGGDCCGCFGGGGGCFGGGGGDGGGGGGGGGGGGGGGGGGEECGEGGG?E>EEGGGGGGGGGGEGGGGGGEGDGG7CCCFFCECCD<GFGFGE@GGGGFGG>DDFFFFFFGFCCE3C8?F?FF7/?1;:DDBG6?FF><>382-
@M04650:207:000000000-C238N:1:1101:14931:6825 1:N:0:19
ACTCCTACGGGAGGCAGCAGTAGGGAATCTTCGGCAATGGGGGCAACCCTGACCGAGCAACGCCGCGTGAGTGAAGAAGGTTTTCGGATCGTAAAACTCTGTTGTTAGAGAAGAACGTTAAGTAGAGTGGAAAATTACTTAAGTGACGGTATCTAACCAGAAAGGGACGGCTAACTACGTGCCAGCAGCCGCGGTAATACGTAGGTCCCAAGCGTTGTCCGGATTTATTGGGCGTAAAGCGAGCGCAGGTGGTTTCTTAAGTCTGATGTAAAAGGCAGTGGCTCAACCATTGTG
+
GGGGGGGGGEGGGGGGGGGGGGGGGGGGGGGGGGGGGGGGGGGGGGGGGGGGGGGGGGGGGGGGGGGGGGGGGGGGGGGGGGGGGGGGGGGGGGGGGGGGGGGGGGGGEGGGGGGGGGGGGGGGGGGGGGGGGGGGGGGGGGGGGGGGGGGGGGGGGGGGGGGGGGGGGGGDFFGGGGGGGGGGGGGGGGGGGGEGGGGGGGGGGGGGGGGGGGGEEGGGGGGEGCGGGGGGFGGGGF=FFDFFGGGG>FGGGGGBFFFFF?C:@*7:F@FF?FEFBFGFFBFFF?FBBFF>A2
@M04650:207:000000000-C238N:1:1101:6085:6887 1:N:0:19
ACTCCTACGGGAGGCAGCAGTAGGGAATCTTCCGCAATGGGCGAAAGCCTGACGGAGCAACGCCGCGTGAGTGATGAAGGTTTTCGGATCGTAAAACTCTGTTATTAGGGAAGAACAAATGTGTAAGTAACTGTGCATATCTTGACGGTACCTAATCAGAAAGCCACGGCTAACTACGTGCCAGCAGCCGCGGTAATACGTAGGTGGCAAGCGTTATCCGGAATTATTGGGCGTAAAGCGCGCGTAGGCGGTTTTTTAAGTCTGATGTGAAAGCCCACGGCTCAACCGTGGATG
+
GGGGGGGGGFGGGGGCFGGGGGCGGGGGGGGGGGGGGGGGGGGGGGGGGGFFFGGGGGGGGGGGGGGGCGGGGGGAFGGGGGGGGGGGGGGGGGGGGGGGGGGFEEFGGGGFCFGGGGGGGGGGGGGGGGGGFGFGGGGGGGGGGGGGGGGGGGGGGGFCFFGGGFGGGEF8FGGGGGGCCCGGGGGGGGGDGGECCFGGFFGGFGECGFGG5C5CFFGG*8:FFFGGGG=FEEGC<FBGF3>>D<39*>CD3C3>7>F4FFDG?>::=@@@B?FF?:DBE(9FF?F>?>@?F:
@M04650:207:000000000-C238N:1:1101:10456:6919 1:N:0:19
ACTCCTACGGGAGGCAGCAGTAGGGAATCTTCGGCAATGGGGGCAACCCTGACCGAGCAACGCCGCGTGAGTGAAGAAGGTTTTCGGATCGTAAAACTCTGTTGTTAGAGAAGAACGTTAAGTAGAGTGGAAAATTACTTAAGTGACGGTATCTAACCAGAAAGGGACGGCTAACTACGTGCCAGCAGCCGCGGTAATACGTAGGTCCCAAGCGTTGTCCGGATTTATTGGGCGTAAAGCGAGCGCAGGTGGTTTCTTAAGTCTGATGTAAAAGGCAGTGGCTCAACCATTGTG
+
GGGGGGGGGGGGGGGEGGGGGGGGGGGGGGGGGGGGGGGFGGGGGGGGGGGGGGGGGGGGGGGGGGGGGGGGGGGGGGGG<AFGGGGGEGGGGGFFGGGGGGGGGGGGGGGGGGGGGGGGEGFCFFGAFFGGDFGGGGGFGGGFGFFGGGGGGGGGG?BGGGGFGEGGGGEGGGGFGGGGGGGGGGFGGGCEEDECGGGGCEECCFEFFGG==C;*:DFF=D85C+3<?FGGFGGGCCFGEDEFGG<<:9CGDC*=FFF4?=FFFC*.88@B4FE:<(9?5?FF?F?18F=A<9
@M04650:207:000000000-C238N:1:1101:18702:6925 1:N:0:19
ACTCCTACGGGAGGCAGCAGTAGGGAATCTTCGGCAATGGGGGCAACCCTGACCGAGCAACGCCGCGTGAGTGAAGAAGGTTTTCGGATCGTAAAACTCTGTTGTTAGAGAAGAACGTTAAGTAGAGTGGAAAATTACTTAAGTGACGGTATCTAACCAGAAAGGGAAGGCTAACTACGTGCCAGCAGCCGCGGTAATACGTAGGTCCCAAGCGTGGTCCGGATTTATTGGGCGTAAAGCGAGCGCAGGTGGTTTCTTAAGTCTGATGTAAAAGGCAGTGGCTCAACCATTTTG
+
FGGGGGGGGGGGGGGGGGGGGFFGGGGGGGGEFGDGEGGGFGGGGFFGGFFGEFCFGGCGFE7FFGGCFG@<B<EEFCEGB<EF,7F:FGGGCGGGGGF,EFFGFGCGCAFFCBF8CFFGDF<DFA?5CBB9C=FFG,E,D<<FECFCE>FGGAFA,,@:@CFGGGG,5@B7>D8DCFGFDCFFEGFGG5:CCD8*=9;+=29BE9<C;CFG85E*7C6DC9*:E?7EDDE7@E3=9CFF535)9)5><*9C17**9==9C/***2:)*9=4*0>>?FFFFF*96/)(30/))-
@M04650:207:000000000-C238N:1:1101:12836:7020 1:N:0:19
ACTCCTACGGGAGGCAGCAGTGGGGAATATTGCACAATGGGCGCAAGCCTGATGCAGCCATGCCGCGTGTATGAAGAAGGCCTTCGGGTTGTAAAGTACTTTCAGCGGGGAGGAAGGGGATGTGGTTAATAACCGCATTCATTGACGTTACCCGCAGAAGAAGCACCGGCTAACTCCGTGCCAGCAGCCGCGGTAATACGGAGGGTGCAAGCGTTAATCGGAATTACTGGGCGTAAAGCGCACGCAGGCGGTCTGTCAAGTCGGATGTGAAATCCCCGGGCTCAACCTGGGAAC
+
GGGGGGGGGGGGGGGGGGGGGGGGGGGGGGGGGGGGGGGGGGGGGGGGGGGGGGGGGGGGGGGGGGGFGGGGGGGGGGGGGGGGGGGGGGGGGGGGGGGGGFGGGGGGGGEGGGGGGGGGGGGGGGFFFGGGGCFGGGGGGGGGGGGGGGGGGFFCFEGGGGGGGGGGGGGGGGGGGGGGGGGGGGGGGGGGGGDGGGGGGGGGGGGGGGFGGGGGGGCCEG8FGG?FGGGGEEDCFFFG3<>737CC@DGGC3FFFF=?F?CDE3D>FFB?BF4??FGFFFGF4FF7?>3?F(
@M04650:207:000000000-C238N:1:1101:12360:7029 1:N:0:19
ACTCCTACGGGAGGCAGCAGTGGGGAATATTGCACAATGGGCGCAAGCCTGATGCAGCCATGCCGCGTGTATGAAGAAGGCCTTCGGGTTGTAAAGTACTTTCAGCGAGGAGGAAGGCATTGTGGTTAATAACCATAGTGATTGACGTTACTCGCAGAAGAAGCACCGGCTAACTCCGTGCCAGCAGCCGCGGTAATACGGAGGGTGCGAGCGTTAATCGGAATTACTGGGCGTAAAGCGCACGCAGGCGGTCTGTCAAGTCGGATGTGAAATCCCCGGGCTCAACCTGGGACC
+
GGGGGGGGGG:B7@FGCFGGGG?FCGGFGGGFCGGGGGGC@CB@F>BF<EFGGFGGDGGCDFGG:EEF7FCGGGGFGGGGGG?EFGGGGGDGFCGGDFFGGGGGGGE+@CG7FEG,BEFGGG9FFGGGGGGGG,,,5AFCD@DFFFEFEGGCG7=FFGGFFGGFGGFGEEECGGGFFCFCEFEC@FCEFGGEGGGGGGGGGGGDGG>E*/=CC=CC57CGEGDGFCFGFGGGEGG5CDFG@CE)<D3)<CC))9CF=@?9<BDDDGG?=F=F??4??(5>BBGF@@F?0F)((,
@M04650:207:000000000-C238N:1:1101:9443:7036 1:N:0:19
ACTCCTACGGGAGGCAGCAGTAGGGAATCTTCGGCAATGGGGGCAACCCTGACCGAGCAACGCCGCGTGAGTGAAGAAGGTTTTCGGATCGTAAAACTCTGTTGTTAGAGAAGAACGTTAAGTAGAGTGGAAAATTACTTAAGTGACGGTATCTAACCAGAAAGGGACGGCTAACTACGTGCCAGCAGCCGCGGTAATACGTAGGTCCCAAGCGTTGTCCGGATTTATTGGGCGTAAAGCGAGCGCAGGTGGTTTCTTAAGTCTGATGTAAAAGGCAGTGGCTCAACCATTGTG
+
GGGGGGGGGGGGGGGGGGGGGGGGGGFGGGGGGGGGGGGGGGGGGGGGGGGGGGGGGGGGFGGGGGGBFGGGFGGGGGGGFGGGGGEDDGGGGGGGGGGGGGGGGGGGCGGGGGFFGGGGGGGGGGG?FGFGGGGGGGFGGGGGFGGGGGGGGGGGGGGGGGGGGGGGGGGGDCGGGGG<FFGGGGGGGGGEEGCEEGFG5CECEGGGGGGGGGEEEDGGGDE*;CFGGGGG>EG5D<FGDCBEGGGGFFGGGGFF=F=?EBFFFCGDFFFFFFFFFFF?F6CFFFFFFFB<9)
@M04650:207:000000000-C238N:1:1101:25399:7037 1:N:0:19
ACTCCTACGGGAGGCAGCAGTAGGGAATCTTCGGCAATGGGGGCAACCCTGACCGAGCAACGCCGCGTGAGTGAAGAAGGTTTTCGGATCGTAAAACTCTGTTGTTAGAGAAGAACGTTAAGTAGAGTGGAAAATTACTTAAGTGACGGTATCTAACCAGAAAGGGACGGCTAACTACGTGCCAGCAGCCGCGGTAATACGTAGGTCCCAAGCGTTGTCCGGATTTATTGGGCGTAAAGCGAGCGCAGGTGGTTTCTTAAGTCTGATGTAAAAGGCAGTGGCTCAACCATTGTG
+
GGGGGGGGGGGGGGGGGGGGGGGGGGGGGGGGGGGGGGGGGGGGGGGFGGGGGGGGGGGGGGGGGGGGGGGGGGGGGGGGGGGGGGGGGGGGGGGGGGGGGGGGGGGGGGGGGGGGGGGCEGGGGDFGGGEFGGGGGGGGGGGGGCCFGGGGGGGGGGGGGGCGGGGGGGGGGGGGGFEFFGGFC5EFGGEGEGGGDGGCGC9CEFDFGGGFGEECGDGFGGGGGCEGGGDFFCD5>FFGFGBFGGGGB<CF7FG?B?F@CFDGFFG:@?4?FF3>?:5676>@FF?B2?F56-
@M04650:207:000000000-C238N:1:1101:27541:7045 1:N:0:19
ACTCCTACGGGAGGCAGCAGTAGGGAATCTTCGGCAATGGGGGCAACCCTGACCGAGCAACGCCGCGTGAGTGAAGAAGGTTTTCGGATCGTAAAACTCTGTTGTTAGAGAAGAACGTTAAGTAGAGTGGAAAATTACTTAAGTGACGGTATCTAACCAGAAAGGGACGGCTAACTACGTGCCAGCAGCCGCGGTAATACGTAGGTCCCAAGCGTTGTCCGGATTTATTGGGCGTAAAGCGAGCGCAGGTGGTTTCTTAAGTCTGATGTAAAAGGCAGTGGCTCAACCATTGTG
+
GGGGGGGGGGGGGGGGGGGGGGGGGGGGGGGGGGGGGGGGGGGGGGGGGGGGGGGGGGGGGGGGGGGEFGGGGGGGGGGGGGGGFGGGGGGGGGGGGGGGGGGGGGGGGGGGGGGGGGGGGGGGGGGGGGGGGGGGGGGGGGGGGGGGGGGGGGGGGGGGGGGGGGGGGGGGGGGGGGGGFGGGGGGGGGGGGGGGGGGGGGGGGGGGFGFGGGGGGGGGGGGGEG7CFGGGFGGGGDFGEDFFGGGGFFGGCFGFFFFFGFGGFDGDFFFFFFBFFFGFFFGFFFFFFFFD9-
@M04650:207:000000000-C238N:1:1101:21528:7057 1:N:0:19
ATCCTACGGGAGGCAGCAGTAGGGAATATTGCTCAATGGGGGAAACCCTGAAGCAGCAACGCCGCGTGGAGGATGAAGGTTTTAGGATTGTAAACTCCTTTTGTTAGAGAAGATAATGACGGTATCTAACGAATAAGCACCGGCTAACTCCGTGCCAGCAGCCGCGGTAATACGGAGGGTGCAAGCGTTACTCGGAATCACTGGGCGTAAAGAGCGCGTAGGCGGGAAAGTAAGTCAGATGTGAAATCCTGTAGCTTAACTACAGAACTGCATTTGAAACTGCTTTTCTAGAGT
+
GGGGGGGGGGGGGGGGGGGG-FFGGGGGGGGGGGGGGGGGGGGGGGGGGGGGGGGGGGGGGGGGGGFGGGGGGGG<FGGGGGGGGG9FGGGGGGGGGGGGGGGGGGGGGGGGGGGGGGGGGGGGGGGGGGGGGGGGGGGGGGGGGGGGGGGGGGGGGGGGGGGGGGGGGGGGGGGGGGGGGGGGGGGGGGGGGGGGGGGGGGGGGGGGEGGGGGGGGGGDGGFGGGG=FFGGFGGGGGBGFGFFGGGGFGFGGGG?FFFFGFFF?FGFFFFFFFFFDBDF4AGFF??A<FFA?)
@M04650:207:000000000-C238N:1:1101:8979:7062 1:N:0:19
ACTCCTACGGGAGGCAGCAGTAGGGAATCTTCGGCAATGGGGGCAACCCTGACCGAGCAACGCCGCGTGAGTGAAGAAGGTTTTCGGATCGTAAAACTCTGTTGTTAGAGAAGAACGTTAAGTAGAGTGGAAAATTACTTAAGTGACGGTATCTAACCAGAAAGGGACGGCTAACTACGTGCCAGCAGCCGCGGTAATACGTAGGTCCCAAGCGTTGTCCGGATTTATTGGGCGTAAAGCGAGCGCAGGTGGTTTCGTAAGTCTGATGTAAAAGGCAGTGGCTCAACCATGGTG
+
GGGGGGGGGGGGGGGGGGGGGGGGGGGGGGGGGEGGGGGGGGGGGGGGGGGGGGGGFGCGGGGGGGGGGGGFGGGAFGGGFEFGGGGGEEGGGGGFGGGGGGGGGFGGFGGGGGGCCFGGGGGF9DFF<=9=<<FFG9DDGGGEFGGGGEFGFFFGGCDF7,@::<CGFGGEGF@FGFGA:BGDGGGFFGGGGGGGGCGGGF9FEF+<CE65AC8E=<FCEC5:=9AFEDCF@GDEGGF:)*7@GD3CBFF<9CDF)8>:FFG*9:*4*99//*7>?05@FF</765<,0*446
@M04650:207:000000000-C238N:1:1101:3940:7083 1:N:0:19
ACTCCTACGGGAGGCAGCAGTAGGGATTCTTCGGCAATGGGGGCAACCCTGACCGAGCAACGCCGCGTGAGTGAAGAAGGTTTTCGGATCGTAAAACTCTGTTGTTAGAGAAGAACGTTAAGTAGAGTGGAAAATTACTTAAGTGACGGTATCTAACCAGAAAGGGACGGCTAACTACGTGCCAGCAGCCGCGGTAATACGTAGGTCCCAAGCGTTGTCCGGATTTATTGGTCGTAAAGCGCGCGCAGGTGGTTTCTTAAGTCTGATGTAAAAGGCAGTGGCTCAACCATTTTT
+
GGGGGFFGGGGFGGGGGDG8FG9F7@,CFFFGCCG:FGFFCEGGGGGGGGGGGGDC:FGGGGGCGCCFGGD<AEFEFA8?FGGGGGGGEGGFFG+@FFFGDGG,BE<E9ECFFGGG>FG@FFFE,,5?,B,,,,CFAFGGA=BF9DFGGGGGGGG<FF9CG7FE7BDG7*5>*,?F,DCGCGG9EG?CFCEG**:5=CCG>C6C8?CCFG6=C5CEC>FG8CE*CC+<<7++1:DEF37D3)5>DDDGBFGF5>C?6B=7FFGG4*C<FF?F*9>771C64:>F?67<<*=)))
@M04650:207:000000000-C238N:1:1101:4841:7093 1:N:0:19
ACTCCGACGGGAGGCAGCAGTGGGGAATATTGCACAATGGGGGAAACCCTGATGCAGCCATGCCGCGTGTATGAAGAAGGCCTTCGGGTTGTAAAGTACTTTCAGCGGGGAGGAAGGGGATAGGGTTAATAACCTTATTCATTGACGTTACCCGCAGAAGAAGCACCGGCTAACTCCGTGCCAGCAGCCGCGGTAATACGGAGGGTGCAAGCGTTAATCGGAATGACTGGGCGGAAAGCGCACGCAGGCGGTCTGTTAAGGTGGATGTGAAAGCGCCGGGCTTAACCTGGGAAC
+
GGGCG,76@CCEEGCCCFFGCFDGGGGGGGGGFEGGGGGGGGGGDFFFGGGGGGGEGGCFFGGGGGGGGGGGGGGGGGGGGGGGGGGGG=FGEGGGGEF@FDFFF?BFGGGGGGGGGGGGGGGGG8@DFGGGFGGGGGGGGCFFGCFGGGGGGECEEEGGFFFFGGGCEGGGG7B>:EFFGDGGFEG7CEGGGCEGGGGGD5?EGGGGGGGFG7AEF*:C=DGFGGGGGGFG37D79CFG@D35))9DDDGDDDDF?6@B+9>3>FG?F?@4*))0499B>BCFF*948454:(
@M04650:207:000000000-C238N:1:1101:5151:7131 1:N:0:19
ACTCCTACGGGAGGCAGCAGTAGGGAATCTTCGGCAATGGGGGCAACCCTGACCGAGCAACGCCGCGTGAGTGAAGAAGGTTTTCGGATCGTAAAACTCTGTTGTTAGAGAAGAACGTTAAGTAGAGTGGAAAATTACTTAAGTGACGGTATCTAACCAGAAAGGGACGGCTAACTACGTGCCAGCAGCCGCGGTAATACGTAGGTCCCAAGCGTTGTCCGGATTTATTGGTCGTAAAGCGAGCGCAGGTGGTTTCTTAAGTCTGATGTAAAAGGCAGTGGCTCAAACATTGTG
+
FGGGGGGGGGGGGGDGGGGGFFFFGGGGGGGC8@BFGFGG8FG7FDFGGGCFEGG>EGFFGDGGGGGEEGGGGGGEFGGG<FFGFEG7BCEFGGFFGG<99FFFGEFD?,E<DFDAFF<FCFF9D<CFFGGGF@D>FGGGG<DFCAB+<>FCGGG,,8<FF,@FGCDDC*CCFCCEFDFFGGGG,=BB@FECE5*=CE+>8:9E*?<C50A*;7?879>78D=:C6CFG=E+**)*2*=F3/.7CD<<57459<*9946=+97>@**4@B*8**)741F))8CFF4*5(*9A<)
@M04650:207:000000000-C238N:1:1101:7822:7142 1:N:0:19
ACTCCTACGGGAGGCAGCAGTAGGGAATCTTCGGCAATGGGGGCAACCCTGACCGAGCAACGCCGCGTGAGTGAAGAAGGTTTTCGGATCGTAAAACTCTGTTGTTAGAGAAGAACGTTAAGTAGAGTGGAAAATTACTTAAGTGACGGTATCTAACCAGAAAGGGACGGCTAACTACGTGCCAGCAGCCGCGGTAATACGTAGGTCCCAAGCGTTGTCCGGATTTATTGGGCGTAAAGCGAGCGCAGGTGGTTTCTTAAGTCTGATGTAAAAGGCAGTGGCTCAACCATTGTG
+
GGGGGGGGGGGGGGGGGGGGGGGGGGGGGGGGGGGGGGGGGGGGGGGGGGGGGGGGGGGGGGGGGGGGGGGGGCGGGGGGFGGGGGGGGGGGGGGGGGGGGGGGGGGGFGGGGGGGGGGFGGGGFCFFGGGGGGGGCDFFGGGGGGGGGGGGGGGGGGGGGGGGGGGGGGGCEGGGGFEGG>CFGGGGGGGGGGGGGGGGGCFFGGGFGGGGGGGGGGGFEGCGCFGGGG6CFGGGGGFGFDE@GG)7>CGGGCGFFFFF+0:7@2CA6*9@6=5)(406??CFFFF::F*)6)
@M04650:207:000000000-C238N:1:1101:5680:7145 1:N:0:19
ACTCCTACGGGAGGCAGCAGTAGGGAATCTTCGGCAATGGGGGCAACCCTGACCGAGCAACGCCGCGTGAGTGAAGAAGGTTTTCGGATCGTAAAACTCTGTTGTTAGAGAAGAACGTTAAGTAGAGTGGAAAATTACTTAAGTGACGGTATCTAACCAGAAAGGGACGGCTAACTACGTGCCAGCAGCCGCGGTAATACGTAGGTCCCAAGCGTTGTCCGGATTTATTGGGCGTAAAGCGAGCGCAGGTGGTTTCTTAAGTCTGATGTAAAAGGCAGTGGCTCAACCATTGTT
+
GGGGGGGGGGGGGGGGGGGGGGGGGGGGGGGGGGGGGGGGGGGGGGGGGGGGGGGGGGGGGGGGGGGGGGGGGGGGGGGGGGGGGGGGGGGGGGGGGGGGGGGFGFFGGGGGGFFFGGGGGGFGEAFGGGGFFGGGGGGGGGGGGGGGGGGGGGGGGCFEFGGGGGGGGCCGGGGGGGGGGGGGFFCFCFGGDGGGGGFGG?6@EFGGGGGGFG8CGGFGGDC5;<FGFFGF>GGGGGFF)75@GC75>96>CGGF?FFFGFFFFCC967=FFF3>BFGFFFGFF6@(,6FBF)
@M04650:207:000000000-C238N:1:1101:8806:7148 1:N:0:19
ACTCCTACGGGAGGCAGCAGTAGGGAATCTTCGGCAATGGGGGCAACCCTGACCGAGCAACGCCGCGTGAGTGAAGAAGGTTTTCGGATCGTAAAACTCTGTTGTTAGAGAAGAACGTTAAGTAGAGTGGAAAATTACTTAAGTGACGGTATCTAACCAGAAAGGGACGGCTAACTACGTGCCAGCAGCCGCGGTAATACGTAGGTCCCAAGCGTTGTCCGGATTTATTGGGCGTAAAGCGATCGCAGGTGGGTTCTTAAGTCTGATGTAAAAGGCAGTGGCTCAACCATTGTG
+
CGGGGGGGGGGB@FECEGGGGFFGGCFAEGDFFCFEGGGGGG7CCFGGGCFGGFGDFEGGGGGGGDE44CEGEEFGGFGGGGFGG:C7+CFFGGDGGGGFFFGGFFFGGGGGGGGGGGGGGGFF,,A@FGCFGFF=DGGGCDFA;@9FGGG@FGGGGGGGGG7:FGGGGC7EGGGGGFGGGGGGGF?<FGGGGDGGGGCFFEFBEGGGFEGGGDEGGDGGGGC5*9C?E7?FFG5>3FFFBC7:CCGGF>C7))94?BFFGF=FFC*4*968@FFF?<577(*07@4<BFFA).
@M04650:207:000000000-C238N:1:1101:25252:7169 1:N:0:19
ACTCCTACGGGAGGCAGCAGTGGGGAATATTGCACAATGGGCGCAAGCCTGATGCAGCCATGCCGCGTGTATGAAGAAGGCCTTCGGGTTGTAAAGTACTTTCAGCGGGGAGGAAGGTGTTGTGGTTAATAACCGCAGCAATTGACGTTACCCGCAGAAGAAGCACCGGCTAACTCCGTGCCAGCAGCCGCGGTAATACGGAGGGTGCAAGCGTTAATCGGAATTACTGGGCGTAAAGCGCACGCAGGCGGTCTGTCAAGTCGGATGTGAAATCCCCGGGCTCAACCTGGGAAC
+
GGGGGGGGGGGGGGGGGGGGGGGGGGGGGGGGGGGGGGGGGGGGGGGGGGGGGGGGGGGGGGGGGGGGGGGGGGGGGGGGGGGGGGGGGGGGGGGGGGGFGGGGGGGGGGGGGGGGGGGGGGGGGGGGGGGGGGGGGGGGGGGGGGGGGGGGGGGGGGGGGGGGGGGGGGGGGGGGGGGGGGGGGGGGGGGGGGGGGGGGGGGGGGGGGGGGGEGECGGGGGEGGCGFGFGGFGGGGGFGFGFFGGGGFGGGGGGFFFFFGFGGFGGFFB?FFFF??FGFD>G?FF>?FFF?B6
@M04650:207:000000000-C238N:1:1101:12937:7229 1:N:0:19
ACTCCTACGGGAGGCAGCAGTGGGGAATATTGCACAATGGGCGCAAGCCTGATGCAGCCATGCCGCGTGTATGAAGAAGGCCTTCGGGTTGTAAAGTACTTTCAGCGGGGAGGAAGGTGTTGTGGTTAATAACCGCAGCAATTGACGTTACCCGCAGAAGAAGCACCGGCTAACTCCGTGCCAGCAGCCGCGCTAATACGGAGGGTGCAAGCGTTAATCGGAATTACTGGGCGTAAAGCGCACGCAGGCGGTCTGTCAAGTCGGATGTGAAATCCCCGGGCTCAACCTGGGAAC
+
GGGGGGGGGGGGGGGGGGGGGGGGGGGGGGGGGGGGGGGGGGGGGGGGGGGGGGGGGGGGGGGGGGGGGGGGGGGGGGGGGGGGGGGGGGGGGGDFGGGGGGGGGGGGGGGGGGGFGGGGGGGGGGFGGFGGGGGGGGGGGGGGGGGGFFGGGGGGGGFGGGGGGGGGGGGGGGGGGGGGGGGGGGGGGGGGGGGGGGGGG*:EGGGGGGGGGGGGGGG<EGGGGFGFCG8F>CGGDFFGF33@GGDCDDDDDDGBBFFF?FDGFDGFFFFFFF:9<>CDE657@FFFBFF?F:
@M04650:207:000000000-C238N:1:1101:17470:7252 1:N:0:19
ACTCCTACGGGAGGCAGCAGTGGGGAATTTTGGACAATGGGCGAAAGCCTGATCCAGCCATTCCGCGTGAGTGAAGAAGGCCTTCGGGTTGTAAAGCTCTTTCGGCCGGAACGAAACGGTTACGGTGAACAGCCGTGACTACTGACGGTACCGGAGTAAGAAGCACCGGCTAACTACGTGCCAGCAGCCGCGGTAATACGTAGGGTGCGAGCGTTAATCGGAATTACTGGGCGTAAAGCGCACGCAGGCGGTCTGTCAAGTCGGATGTGAAATCCCCGGGCTCAACCTGGGAAC
+
GGGGGGGGGGGGGGGGGGGGGGGGGGGGGGGGGGGGGGFGGGGGGGGGGGGG9FGGGGGGGGGGGGGGGGGGGGGGGGGGGGGGGGGGGGGGGGGGGFGGGGGGGGGGGGFGGGGGGGGGGGGGGDGFFGGGGGGGGGGGGGGDEGGGGGGGGGGEGGGFGGGGGGGGGGDGFGGGGGGGGFGGGDGGGEEGGECGGGGGFFCE7CEEECGGGGGGGGGGEGGGGGGGGGGGFEGGGGFG3DDEGGGGDGC)/999=F?=??GDE37369FB=FFF?9CBE0FFFFFFFFF08-
@M04650:207:000000000-C238N:1:1101:17807:7289 1:N:0:19
ACTCCTACGGGAGGCAGCAGTAGGGAATCTTCGGCAATGGGGGCAACCCTGACCGAGCAACGCCGCGTGAGTGAAGAAGGTTTTCGGATCGTAAAACTCTGTTGGTAGAGAAGAACGTTAAGTAGAGTGGAAAATTACTTAAGTGACGGTATCTAACCAGAAAGGGACGGCTAACTACGTGCCAGCAGCCGCGGTAATACGTTGGTCCCAAGCGTAGTCCGGATTTATTGGGCGTAATGCGGGCGCAGGCGGTTTCTTAAGTCTGGTGTAAAAGGCAGTGGCGCACCGATTG
+
GGGGGGGGGGGGGGGGGGGGG<FGGGGGCGG<<,FGGGGGGGG@FGGGGGGF@<6FFG7FFGGGGGGGGGGGGGGGGGGD4C,FFGG:?=FFGGG,FFGG<FEC,4CF,5EFGG<,+D,F+EF95,,CFF,3FD,=FBB,@<F<@A,5+@FBAFC9F@<,@7@DF:,*3*5>F7,?B7FFGGGG?*,C8;EE5***=C?+32*=8*3+:<6**11*19**21;:1+++2:C5)*1:<*9*0)).1)))71)91)*9=6B@+02*9*:(.*/61*)),4*0<0)77))((.03
@M04650:207:000000000-C238N:1:1101:7476:7302 1:N:0:19
ACTCCTACGGGAGGCAGCAGTGGGGAATATTGCACAATGGGCGCAAGCCTGATGCAGCCATGCCGCGTGTGTGAAGAAGGCCTTCGGGTTGTAAAGCACTTTCAGCGAGGAGGAAGGTGGTGAGCTTAATACGCTCATCAATTGACGTTACTCGCAGAAGAAGCACCGGCTAACTCCGTGCCAGCAGCCGCGGTAATACGGAGGGTGCAAGCGTTAATCGGAATTACTGGGCGTAAAGCGCACGCAGGCGGTTTGTTAAGTCAGATGTGAAATCCCCGGGCTCAACCTGGGAAC
+
GGGGGGGGGGGGGGGGGGGGGGGGGG;FGGGGGGGGGGGGGGGGGGGGGGGGGGGGGGGGGGGGGGG=FFEGGGGCFCFGGFGFCDGEFFDGGGGGGGGGGGGGGFG@FGGDGGGGGGGGGGGGGGGGGGGGGGGGGGGGGFFGGGGGGGGGFCGCFGGGFGGGGGGGGGC@FGGGGGGG7EGGFGDGGGECGGGDGFFG>EGCCEGC6CFGG58*A**7C*87CDFC7*;C:77EGGFD@G>BGGGC>GGDG35>FBFF9@>FFFGFFFB44@?619D)<6C??FF:B4F:7(
@M04650:207:000000000-C238N:1:1101:13729:7310 1:N:0:19
ACTCCTACGGGAGGCAGCAGTAGGGAATCTTCGGCAATGGACGAAAGTCTGACCGAGCAACGCCGCGTGAGTGAAGAAGGTTTTCGGATCGTAAAACTCTGTTGGTAGAGAAGAACGTTGGTGAGAGTGGAAAGCTCATCAAGTGACGGTAACTACCCAGAAAGGGACGGCTAACTACGTGCCAGCAGCCGCGGTAATACGTAGGTCCCGAGCGTTGTCCGGATTTATTGGGCGTAAAGCGAGCGCAGGTGGTTTATTAAGTCTGGTGTAAAAGGCAGTGGCTCAACCATTGT
+
GGGGGGGGGGGFGGGGGGGGGGGGGGGGGGGGGGGGGGGGGGGGGGGGGGGGGGGGGGGGGGGGGGGGGGGFGGGGGGGGFGGGGGGGGGGGGGGGGGGGGGGGGGGGGGGGGGGGGGGGGGGGGGGFGGGGGGGGGGGGGGGGGGGGGGGGGGGGGGGGGGGGGGGGGGGGGGGGGGGGGGGGGGGGGGGGGGGGECEGG?FFGGGGGGGGGGGGGGGGGGCG5?FDFFGGFGDGGGFCBGFFGGDG@5CGCG4<BFFFGFGGFGC<FF4@@6>@??5?F:57@FF<<@FFF
@M04650:207:000000000-C238N:1:1101:7227:7373 1:N:0:19
ACTCCTACGGGAGGCAGCAGTAGGGAATCTTCGGCAATGGGGGCAACCCTGACCGAGCAACGCCGCGTGAGTGAAGAAGGTTTTCGGATCGTAAAACTCTGTTGTTAGAGAAGAACGTTAAGTAGAGTGGAAAATTACTTAAGTGACGGTATCTAACCAGAAAGGGACGGCTAACTACGTGCCAGCAGCCGCGGTAATACGTAGGTCCCAAGCGTTGTCCGGATTTATTGGGCGTAAAGCGAGCGCAGGTGGTTTCTTAAGTCTGATGTAAAAGGCAGTGGCTAAACCATTGTG
+
FFFGGGGGGGGGGGGGGGGGGGGGEGGGGGGGGGGGGGGGGGGGGGGGGGGGFFGCFGGDGEGGGGGFGGGGGGGGGGFFBFGGGGEGGDGG8FFFGGGGGGGGDFGC9,CFFGGGGEC8+?@<,8FAF<>FFFDFGGFGGGFFFF=FDFGFGC9FGGGGF@E78*DFGGGGG@7>DF@FFFGGG=FCCFGGEGG>E?++3:CFGGFC>ECGFCCG=**:=DCEGGGC<FFG>E7>3C=F@GFEDD3<7/><7FDFF?@FCFGGF*>A9@**8=>),4C:54**9=68:@FDA4
@M04650:207:000000000-C238N:1:1101:20190:7419 1:N:0:19
ACTCCTACGGGAGGCAGCAGTAGGGAATCTTCGGCAATGGGGGCAACCCTGACCGAGCAACGCCGCGTGAGTGAAGAAGGTTTTCGGATCGTAAAACTCTGTTGTTAGAGAAGAACGTTAAGTAGAGTGGAAAATTACTTAAGTGACGGTATCTAACCAGAAAGGGACGGCTAACTACGTGCCAGCAGCCGCGGTAATACGTAGGTCCCAAGCGTTGTCCGGATTTATTGGGCGTAAAGCGAGCGCAGGTGGTTTCTTAAGTCTGATGTAAAAGGCAGTGGCTCAACCATTGTG
+
GGGGGGGGGGGGGGGGGGGGGGFGGGGGGGGGGGGGGGGGGGGGGGGGGGGGGGGGGGGGGGGGGGGGGGGGGGGGGGGGEFGGGGGGGGGG<FGGGGGGGGGGGGGGGGGGGGGGGGGGGGGGGDFFGGDDGGGGGGGGGFGGGGGGGGGGGGGGGGGGGGGGGGGGGGGGEGGGGGGGGGGGGGGFGGGGGGGGGGGGGGGGGGGFGGGGGGGGGGGGGGE5CFGGGGCF@EDDGGFFFDFFGGCDFFGGDGCF?FFBCFFGFFFBFFF4??@F<?FFFFGFFFFFFFFFF2
@M04650:207:000000000-C238N:1:1101:12327:7439 1:N:0:19
ACTCCTACGGGAGGCAGCAGTAGGGAATCTTCGGCAATGGGGGCAACCCTGACCGAGCAACGCCGCGTGAGTGAAGAAGGTTTTCGGATCGTAAAACTCTGTTGTTAGAGAAGAACGTTAAGTAGAGTGGAAAATTACTTAATGGACGGTATCTACCCAGAAAGAGACGGCTAACTACGTCCCAGCAGCCGCGGTAATACGTAGGTCCCAAGCGTTGTCCGGCTTTATGGGGCGTAAAGCGAGCGCAGGTGGTTTCTTAAGTCTGATGGAAAAGGCGGTGGCTCAACCGTGGTT
+
GGGGGGGGGGGDGEGDDGGGG9FGEGGGCGGGGCGGGGFGGCGGGGFGGGGGG?FCFGFGGGGGGGGGGEFGGGFFG<FFE?BDGGG+CFGGFGGGGGGF<EA,,:FF<A9FEFGFFGB,3?@,BC,:CF@BA<C<<=,CF<,,,>,3:@3@FFG,8>:<D8,@,@3FF@C**,>;E8<6,*=CGGG7BFE*B:=C592+120=:F?CC7?*/:8CG5>CG3*:*23<+>8C:E57779:.*).1937)****/*8@/**<*2****)*.1*.974(())08*)1*).(0)(-(
@M04650:207:000000000-C238N:1:1101:10831:7442 1:N:0:19
ACTCCTACGGGAGGCAGCAGTAGGGAATCTTCCGCAATGGGCGAAAGCCTGACGGAGCAACGCCGCGTGAGTGATGAAGGTTTTCGGATCGTAAAACTCTGTTATTAGGGAAGAACAAATGTGTAAGTAACTGTGCATATCTTGACGGTACCTAATCAGAAAGCCACGGCTAACTACGTGCCAGCAGCCGCGGTAATACGTAGGTGGCAAGCGTTATCCGGAATTATTGGGCGTAAAGCGCGCGTAGGCGGTGTTTTAAGTCTGATGTGAAAGCCCCCGGCTCAACCGTGGCGG
+
GGGGGGGGGGGGGGGGGGGGGGGGGGGGGGGFFEGGGGGGGGGGGGGGGGGGGGGGGGDFFGGGGGGGGEGGCFGGGGGGGGGGGGGGEGEGGGGGGFGGGGGGDFFGGGFCGGGCBECCFA9CCFCFGFFGGGGGGFGFFFGGGEFEEFFGFGFFAF9>FFG:CCFGGGGGGFGGGGGGGGGGGGGG75CGGGGC9CGFFGGG+2BDECGCEG>*/@FDGGGGGGGGFFC5>EDEGGFG>D>>7CDD?9DG)99@?F4@C**2777:*=FFFFF3((9@39DFFF@04>B0(4
@M04650:207:000000000-C238N:1:1101:5432:7454 1:N:0:19
ACTCCTACGGGAGGCAGCAGTAGGGAATCTTCGGCAATGGGGGCAACCCTGACCGAGCAACGCCGCGTGAGTGAAGAAGGTTTTCGGATCGTAAAACTCTGTTGTTAGAGAAGAACGTTAAGTAGAGTGGAAAATTACTTAAGTGACGGTATCTAACCAGAAAGGGACGGCTAACTACGTGCCAGCAGCCGCGGTAATACGTAGGTCCCAAGCGTTGTCCGGATTTATTGGGCGTAAAGCGAGCGCAGGTGGTTTCTTAAGTCTGATGTAAAAGGCAGTGGCTCAACCATTGTT
+
GGGGGGGGDGGGGGGGGGGGGGGGEGFGGGGGGGGGEGGGGGGGGFGGGGGGGGG@FGGGGGGGGGGGGGGGGGGGGGGG@FGGGFGDGGGG@FFGGGGGGGGFGGFGFGGGCEFGGDGECGGGG9BDFGC<FGGGGGGGGDGGGGGGGGGGGGGGGCCF:@FGGGGGG8FD*@DFGGGGFCGGGGGGGGGGDEGGDFFGGCGFGGGGGCF5C=GD5>CDGD=ECFEGGG+C:5DEDCFFEGBEGG<DECDFCFGFFFF69**:F7:29****9B@B?GF4<F7*9@:2??AF)
@M04650:207:000000000-C238N:1:1101:11806:7456 1:N:0:19
ACTCCTACGGGAGGCAGCAGTAGGGAATCTTCGGCAATGGGGGCAACCCTGACCGAGCAACGCCGCGTGAGTGAAGAAGGTTTTCGGATCGTAAAACTCTGTTGTTAGAGAAGAACGTTAAGTAGAGTGGAAAATTACTTAAGTGACGGTATCTAACCAGAAAGGGACGGCTAACTACGTGCCAGCAGCCGCGGTAATACGTAGGTCCCAAGCGTTGTCCGGATTTATTGGGCGTAAAGCGAGCGCAGGTGGTTTCTTTAGGCTGTGGTAAAAGGCAGTTGCGCAACCATTGTG
+
GGGGGGGGGGGGGGGDGGGGGFFF@FGGFGGFFGGGGDFGGGGGGGGGGGDGGGGGGGGGDGGGGGGFG::FGFGGGFGGFCGFGGGDEGGGGGGG9FGGGGGGGGFGGGGGGGGGGDFCCF::F9DAEDFGGFCGGGGC<DGGFAFDDE7CFGC>FGGCFFFGGGCFGG>CFG79D@CGDFFFGCGCFFECBCECECG9FCFFG99ACFFCFGCC5>FGEC=5*90+<0+:77CC</9DEDE@3DD<@7C31**9****+)02<**,.*/77@E7::**94)))05((//6<<
@M04650:207:000000000-C238N:1:1101:21050:7466 1:N:0:19
ACTCCTACGGGAGGCAGCAGTGGGGAATATTGCACAATGGGCGCAAGCCTGATGCAGCCATGCCGCGTGTATGAAGAAGGCCTTCGGGTTGTAAAGTACTTTCAGCGGGGAGGAAGGTGTTGTGGTTAATAACCGCAGCAATTGACGTTACCCGCAGAAGAAGCACCGGCTAACTCCGTGCCAGCAGCCGCGGTAATACGGAGGGTGCAAGCGTTAATCGGAATTACTGGGCGTAAAGCGCACGCAGGCGGTTTGTTAAGTCAGATGTGAAATCCCCGGGCTCAACCTGGGAAC
+
GGGGGGGGGGGGGGGGGGGGGGGGGGGGGGGGGGGGFGGGGGGGGGGGGGGGGGGGGGGGGFGGGGGGGGGGFGGGGGGGGGGGGGGGGGGGGGGGGGGGGGGGGGGGGGDGGGDGGGGGGGGGGGGGGGGGGGGGGGGGGGGGGGGEGGGGGGGGGGGDGGGGGGGGGGGDGGGGGGGGDGGGGGGGG>CEEGGGGGGGGGGGGGGGGGGGGGGGDFGGGDGGGGGGGGGGDEGEFGFGFGFFGGGGEGGDDGGFFFFFCFFD*:FFFF4FFFF:<B3BF;CFFFFFF@F084
@M04650:207:000000000-C238N:1:1101:6438:7509 1:N:0:19
ACTCCTACGGGAGGCAGCAGTGGGGAATATTGCACAATGGGCGCAAGCCTGATGCAGCCATGCCGCGTGTATGAAGAAGGCCTTCGGGTTGTAAAGTACTTTCAGCGGGGAGGAAGGTGTTGTGGTTAATAACCACAACAATTGACGTTACCCGCAGAAGAAGCACCGGCTAACTCCGTGCCAGCAGCCGCGGTAATACGGAGGGTGCAAGCGTTAATCGGAATTACTGGGCGTAAAGCGCACGCAGGCGGTTTGTTAAGTCAGATGTGAAATCCCCGGGCTCAACCTGGGAAC
+
GGFGGGFFGGGEGGGGGGFEFFGGGGDGGGGGGGGGGGGGGGGGGGGGGGGGGGGGGGGGGFGGGGGGEGGGGGGGGGGGGFGGGGGGEGGGGGGCGFFGGGGGGGGGGGGE+>EFEGFGGFGGGGGGGGGFFFGGCCEFGGFGFGGGGGGGGGGEFCF7FGGGGGGGEGG8FGGFCCEFEGCEGCFFGGEEEEC5CEEF5:8CEEGDF9<EGEGE=GGDEGGG+<CGGFGGFGGCCCBDFGD:<D3<DGGDDGGFFF46EFF:F7F4*=@89*9?(79:>9C4@?::(0)1,2
@M04650:207:000000000-C238N:1:1101:12158:7520 1:N:0:19
ACTCCTACGGGAGGCAGCAGTAGGGAATCTTCGGCAATGGGGGCAACCCTGACCGAGCAACGCCGCGTGAGTGAAGAAGGTTTTCGGATCGTAAAACTCTGTTGTTAGAGAAGAACGTTAAGTAGAGTGGAAAATTACTTAAGTGACGGTATCTAACCAGAAAGGGACGGCTAACTACGTGCCAGCAGCCGCGGTAATACGTAGGTCCCAAGCGTTGTCCGGATTTATTGGGCGTAAAGCGAGCGCAGGTGGTTTCTTAAGTCTGATGTAAAAGGCAGTGGCTCAACCATTGTG
+
GGGGGGGGGGGGGGGGGGGGGGGGGGGGGGGGGGGGGGGGGGGGGGGGGGGGGGGGGGGFGGGGGGGGGGGGGGGGGGGGGGGGGGGGGGGGGGGGGGGGGFGGGGGGGGGGGGGGGGGGGGGGGGGGGFGGGGGGGGGGGGGD9EFGD7FGGGGGGGGGGGGGGGGGGGGGGFGFGGGFGGFGCCFGGGGGGGG>;;FGCEGGGGGGGGGFGGCEGGGGDD8CEGGGGGGGFDDGDFFGEDFEGGGG>9CGGGF?FFFF?FGFFC7:FFBFF=DFFFCFFF<??4?BFF=A94
@M04650:207:000000000-C238N:1:1101:15192:7524 1:N:0:19
ACTCCTACGGGAGGCAGCAGTAGGGAATCTTCGGCAATGGGGGCAACCCTGACCGAGCAACGCCGCGTGAGTGAAGAAGGTTTTCGGATCGTAAAACTCTGTTGTTAGAGAAGAACGTTAAGTAGAGTGGAAAATTACTTAAGTGACGGTATCTAACCAGAAAGGGACGGCTAACTACGTGCCAGCAGCCGCGGTAATACGTAGGGAGCAAGCGTTGTCCGGATTTATTGGGCGTAAAGAGCGCGTAGGCGGCTTAGCAAGTCAGGTGTGAAAACTCCAGGCTCAACCTGG
+
GGGGGGGGGGGGGGGGGGGGGGGGGGGFGGGGGGGGGGGGGGGGGGGGGGGGGGGGGGGGGGGGGGGGGGGGGGGGGGGGFGGGGGGGGGGGGGGGGFGGGGGGGGGGFGG<FGGGGGGGGGFEGFFFFCAFFDGGFGGGGGGGAGGGGGGFGGGFFGGGFGGGGD7@FGGDGFGFCG@BCGFCGFGFGGGDGGEGGGGGGFGGGE6CGGGFGGGD*9::85E58?ECCFGGFGGDGGFDFG))CCC<@DGG373)9=F=CF>7?C>?FFFFF4)???<?F:75*9@BFFF
@M04650:207:000000000-C238N:1:1101:5923:7587 1:N:0:19
ACTCCTACGGGAGGCAGCAGTAGGGAATCTTCGGCAATGGGGGCAACCCTGACCGAGCAACGCCGCGTGAGTGAAGAAGGTTTTCGGATCGTAAAACTCTGTTGTTAGAGAAGAACGTTAAGTAGAGTGGAAAATTACTTAAGTGACGGTATCTAACCAGAAAGGGACGGCTAACTACGTGCCAGCAGCCGCGGTAATACGTAGGTCCCAAGCGTTGTCCGGATTTATTGGGCGTAAAGCGAGCGCAGGTGGTTTCTTAAGTCTGATGTAAAAGGCAGTGGATCAACCATTGTG
+
GGGGGGGGGGGGGGGGGGGGGGGGGGGGGGGGGGGGGGGGGGGGGGGGGGGGGGGGGGGGGGGGGGGGGGEGFGGGGGGGCDGGGGGGDGGGGGGGGGGGGGGGFGGGGGGGGGCFGGGGGGFGGFG9FFFFGGGGGGGGGGGGGGGGGGGFGGGGGGG>FGGGGDGGGEDDGGGGGGGDFFGGGGGFFGECEECEGFFCFFGGGFGCFGGGGE8CEGD>EG=C8+CGGFGFFGGEGDBGEG>@GCGGFCGG5FFB4BFFF77FF>FA@49@4@3>7?C@?)96:?@BFF*)-.
@M04650:207:000000000-C238N:1:1101:24564:7590 1:N:0:19
ACTCCTACGGGAGGCAGCAGTAGGGAATCTTCGGCAATGGGGGCAACCCTGACCGAGCAACGCCGCGTGAGTGAAGAAGGTTTTCGGATCGTAAAACTCTGTTGTTAGAGAAGAACGTTAAGTAGAGTGGAAAATTACTTAAGTGACGGTATCTAACCAGAAAGGGACGGCTAACTACGTGCCAGCAGCCGCGGTAATACGTAGGTCCCAAGCGTTGTCCGGATTTATTGGGCGTAAAGCGAGCGCAGGTGGTTTCTTAAGTCTGATGTAAAAGGCAGTGGCTCAACCATTGTG
+
GGGGGGGGGGGGGGGGGGGGGGGGGGGGGGGGGGGGGGGGGGGGGGGGGGGGGGGGGGGGGGGGGGGGGGGGGGGGGGGGGGGGGGGGGDEGGGGGGGGGGGGGGGGFGGGGGGGGGGGGGGGGGGGGGGGGGGGFGG9FFFGGGGGGGGGGGGGGGGGGGGFGGGGGDGGGGGGGGGGG,CGGGGGGGGGGGDGGGGGGFGGGGG9CFGFDGD:EGGGGGGGEGGFGGGGGFGGDDC9773BDGGGGFGGG79<FFFFFGFGDFCDBFFFFFF@FFFGFFFDF4/8?FFF9A)
@M04650:207:000000000-C238N:1:1101:14942:7648 1:N:0:19
ACTCCTACGGGAGGCAGCAGTAGGGAATCTTCGGCAATGGGGGCAACCCTGACCGAGCAACGCCGCGTGAGTGAAGAAGGTTTTCGGATCGTAAAACTCTGTTGTTAGAGAAGAACGTTAAGTAGAGTGGAAAATTACTTAAGTGACGGTATCTAACCAGAAAGGGACGGCTAACTACGTGCCAGCAGCCGCGGTAATACGTAGGTCCCAAGCGTTGTCCGGATTTATTGGGCGTAAAGCGAGCGCAGGTGGTTTCTTAAGTCTGATGTAAAAGGCAGTGGCTCAACCATTGTG
+
GGGGGGGGGGGGGGGGGGGGGGGGGGGGGGGGGGGGGGGGGGGGGGGGGGGGFGGGGGGGGGGGGGGGGGGGGGGGGGGGFGGGGGGGGGGGGGGFFGGGGGGGGGGGGGGGGGGGGFGGGGFGGGGGGGGGFGGGGGGGGGGGGGGGGGGGGGGGGFGGGGGGGGGGGGGGGGGGGGGGGGGGG=BFGFGGGGCGGGGGGGGFEGCFFGGGGG8CGGGFCDE=EFCFFFGGFGGGGGFGFGFFDGGGE<FGDD<FFFFFFFCFF:7AFFF??7:4:?FF??4?F?FB(*1:B<
@M04650:207:000000000-C238N:1:1101:6997:7685 1:N:0:19
ACTCCTACGGGAGGCAGCAGTGGGGAATATTGCACAATGGGCGCAAGCCTGATGCAGCCATGCCGCGTGTATGAAGAAGGCCTTCGGGTTGTAAAGTACTTTCAGCGAGGAGGAAGGCATTGTGGTTAATAACCGCAGTGATTGACGTTACTCGCAGAAGAAGCACCGGCTAACTCCGTGCCAGCAGCCGCGGTAATACGGAGGGTGCAAGCGTTAATCGGAATTACTGGGCGTAAAGCGCACGCAGGCGGTCTGTCAAGTCGGATGTGAAATCCCCGGGCGCAACCTGGGAAC
+
GFGGFFGGGGGGGGGGGGGGFFGGGDGGGGGGGGGGGGFGGGGGGGGGGGGDFGGGGGGGGGGGGGGGGFGGGGGGGGGGGCDFGGGGFEGGGGGGGGGGGGGGGFGGGGGGGGGGGGGGGGGGG8F9FFGGGGGGGGGGGG9BDEDGGGGGAFGGGGGGGGGGGGGGGGCGFGGGGGGGGGGGGGGGGGGGG5EEFGGGGGGGGEGDGFGFGEGGDG>FGGDFCFGGGGGGF*CEF:FGFGFDGGGG@GGDDDGFFFF?7@CD>CDBFFFFFF)9:09BB0<BB5@(4>>?F6
@M04650:207:000000000-C238N:1:1101:16268:7736 1:N:0:19
ACTCCTACGGGAGGCAGCAGTAGGGAATCTTCGGCAATGGGGGCAACCCTGACCGAGCAACGCCGCGTGAGTGAAGAAGGTTTTCGGATCGTAAAACTCTGTTGTTAGAGAAGAACGTTAAGTAGAGTGGAAAATTACTTAAGTGACGGTATCTAACCAGAAAGGGACGGCTAACTACGTGCCAGCAGCCGCGGTAATACGTAGGTCCCAAGCGTTGTCCGGATTTATTGGGCGTAAAGCGAGCGCAGGTGGTTTCTTAAGTCTGATGTAAAAGGCAGTGGCTCAACCATTGTG
+
GGGGGGGGGGGGGGGGGGGGGGGGGGGGGGGGGGGGGGGGGGGGGGGGGGGGGGGGGGGGGGGGGGGGGGGGGGGGGGGGGGGGGGGGGGGGGGGGGGGGGGGGGGGGGGGGGGGGGGGGGGGGGGGFGGGGGGGGGGGFGGGGGGGGGGGGGGGGGGGGGGGGGGGGGGGGGGGGGGGGGGGGGGGGGGGGGGGGGGFGGFGGGGGGGGGG55/?E<DGGGG=EGGFGGGFFG5EGGFGFGBFGGGGFGCDDGGFFFFB?FG7=FFAFFFFFFDFFF<?F6*96=F??FFA9)
@M04650:207:000000000-C238N:1:1101:15205:7761 1:N:0:19
ACTCCTACGGGAGGCAGCAGTAGGGAATATTGCTCAATGGGGGAAACCCTGAAGCAGCAACGCCGCGTGGAGGATGAAGGTTTTAGGATTGTAAACTCCTTTTGTTAGAGAAGATAATGACGGTATCTAACGAATAAGCACCGGCTAACTCCGTGCCAGCAGCCGCGGTAATACGGAGGGTGCAAGCGTTACTCGGAATCACTGGGCGTAAAGAGCGCGTAGGCGGGAAAGTAAGTCAGATGTGAAATCCTGTAGCTTAACTACAGAACTGCATTTGAAACTGCTTTTCTAG
+
GGGGGGGGGGGGGGGGGGGGGGGGGGGGGGGGGGGGGGGGGGGGGGGGGGGGGGGGGGGGGGGGGGGGGGGGGGGGGGGGGGGGGGGGGGGGGGGGGGGGGGGGGGGGGGGGGGGGGGGGGGGGGGGGGGGGGGGGGGGGGGGGGGGGGGGGGGGGGGGGGGGGGGGGGGGGGGGGGGGGGGGGGGGGGGGGGGGGGGGGGGGGGGGGGGGGGGGGGGGGGGGGGGGGEGGGFGGGGGFGFGFFGGGGFGFGGGGFFFFFGFGGFGGFFFFFFFFFABFFF2:/9@F?FFFF
@M04650:207:000000000-C238N:1:1101:20671:7764 1:N:0:19
ACTCCTACGGGAGGCAGCAGTGGGGAATATTGCACAATGGGCGCAAGCCTGATGCAGCCATGCCGCGTGTGTGAAGAAGGCCTTCGGGTTGTAAAGCACTTTCAGCGAGGAGGAAGGTGGTGAGCTTAATACGTTCATCAATTGACGTTACTCGCAGAAGAAGCACCGGCTAACTCCGTGCCAGCAGCCGCGGTAATACGGAGGGTGCAAGCGTTAATCGGAATTACTGGGCGTAAAGCGCACGCAGGCGGTTTGTTAAGTCAGATGTGAAATCCCCGGGCTCAACCTGGGAAC
+
GGGGGGGGGGGGGGGGGGGGGGGGGGGGGGGFGGGGGGGGGGGGGGGGGGGGGGGGGGGGGGGGGGG=FGGGGGGGGGGGGGGGGGGGGGGGGGFGGGGGGGGGGGGGGGCGGGGGGFFGGGGGGGGGGGGGGGGGGGGGGGGGFGGGGGGGGGGGGGGGGGGGGGGGGGGGGGGGGGGGGGGGGGGGGGGEGEGGGGGGGGGGGGGGGGGGDEGGGGGGGG5FGGCFEFFFFG:EGFFGFGEFGGGD:5D>DCDFFF?BCFGG?GFFFFFFFFFFB>GFFBGFFFF?7FFFF0
@M04650:207:000000000-C238N:1:1101:25722:7845 1:N:0:19
ACTCCTACGGGAGGCAGCAGTAGGGAATCTTCGGCAATGGGGGCAACCCTGACCGAGCAACGCCGCGTGAGTGAAGAAGGTTTTCGGATCGTAAAACTCTGTTGTTAGAGAAGAACGTTAAGTAGAGTGGAAAATTACTTAAGTGACGGTATCTAACCAGAAAGGGACGGCTAACTACGTGCCAGCAGCCGCGGTAATACGTAGGTCCCAAGCGTTGTCCGGATTTATTGGGCGTAAAGCGAGCGCAGGTGGTTTCTTAAGTCTGATGTAAAAGGCAGTGGCTCAACCATTGTG
+
GGGGGGGGGGGGGGGGGGGGGGGGGGGGGGGGGGGGGGGGGGGGGGGGGGGGGGGGGGGGGGGGGGGDGGGGGGGGGGGGGGGGGGGGGGGGGGGGGGGGGGGGGGGGGGGGGGGGGGGGGGGGGGGGGGGGGGGGGGGGGGGGGGGGGGGGGGGGGGGGGGGGGGGGGGGGGGGGGGGGGGGGGGGGGGGGGGGGGGGGGGGGGGGGGGGGGGGGGGGGGGGCEDFFGGGGFGGGGGFGFGFFGGGGEFGGGFF?FFF?GFGGFCGFFFFFFFFFF?GFFB<@FFFFF4=<A4
@M04650:207:000000000-C238N:1:1101:22809:7845 1:N:0:19
ACTCCTACGGGAGGCAGCAGTAGGGAATCTTCAGCAATGGGGGCAACCCTGACCGAGCAACGCCGCGTGAGTGAAGAAGGTTTTCGGATCGTAAAACTCTGTTGTTAGAGAAGAACGTTAAGTAGAGTGGAAAATTACTTAAGTGACGGTATCTAACCAGAAAGGGACGGCTAACTACGTGCCAGCAGCCGCGGTAATACGTAGGTCCCAAGCGTTGTCCGGATTTATTGGGCGTAAAGCGAGCGCAGGTGGTTTCTTAAGTCTGATGTAAAAGGCAGTGGCTCAACCATTGTG
+
GGGGGGGGGGGGGGGGGGGGGGGGGGGGGGGGGFGGGGGGGGGGGGGGGGGGGGGEFGGGGGGGGGGGGGGGGGGGFGGGGGGGGGGGGGGGGGGGGGGGGGGGGGGGGGGGGGGGGFGGGGGGGGGGGGGGGGGGGGGGGGGGGFFGGGGGGGGGGGGGGGFGGGGGGGGGGGGGGGGGGGGGGGGGGGGGGGGGGGGGGFGFEGGGDDGGGGGG7CGFGD=58CFGGGGGFGDGGFFGECFFGGDG;<DG<FGF=FF4A6CF?CFAFFFFFFBFFFFFF:19??F8(9*6A2
@M04650:207:000000000-C238N:1:1101:3540:7947 1:N:0:19
ACTCCTACGGGAGGCAGCAGTAGGGAATCTTCGGCAATGGGGGCAACCCTGACCGAGCAACGCCGCGTGAGTGAAGAAGGTTTTCGGATCGTAAAACTCTGTTGTTAGAGAAGAACGTTAAGTAGAGTGGAAAATTACTTAAGTGACGGTATCTAACCAGAAAGGGACGGCTAACTACGTGCCAGCAGCCGCGGTAATACGTAGGTACCAAGCGTTGTCCGGATTGATTGGGCGTAAAGCGAGCGCAGGTGGTTTCTTAAGTCTGATGTAAAAGGCAGTGGCTCAACCATTGTG
+
GG,@EFCFCFFGEGGGGGGGGGGGGGGGGGDGGGEGGGGGFEGGGFF@FFFC?<FGCEGFGECFFGGCFGGGBGGGCFGFDEGFFGGGG>FGGGGCFGF9BFGG?=FBDFGGGFDDEFC=AF<FDGG9FFFFGGDFG9FFF9BGEG<FCFFFGFCF9<CFCFFFGDGFCE:EGFDGG?B2<*:ECGGG78:C*88CEGF9BFGG8>2=;CGFGG**:97:89C*;*++<*2C:C):>FF73*7)17CD>>C3>5FBFFFFG8CDF>CAFFFB6@)7?1*).3*9F?@:BF*..)
@M04650:207:000000000-C238N:1:1101:17142:7954 1:N:0:19
ACTCCTACGGGAGGCAGCAGTGGGGAATATTGCACAATGGGCGCAAGCCTGATGCAGCCATGCCGCGTGTATGAAGAAGGCCTTCGGGTTGTAAAGTACTTTCAGCGGGGAGGAAGGTGTTGTGGTTAATAACCACAACAATTGACGTTACCCGCAGAAGAAGCACCGGCTAACTCCGTGCCAGCAGCCGCGGTAATACGGAGGGTGCAAGCGTTAATCGGAATTACTGGGCGTAAAGCGCACGCAGGCGGTCTGTCAAGTCGGAGGTGAAATCCCCGGGCTCAACCTGGGAAC
+
GGGGGGGGGGGGGGGGGGGGGGGGGGGGGGGGGGGGGGFGGGGGGGGGGGGFGGGGGGGGGGGGGGGGGGGGGGGGGGGGGGGFGGGEGGGGGGGGGGGGGGGGGGFGGGFFGGGGGGFFEGGGGGGGGGGGGGFG>FGGGGFEGGGCEGGGGGGGGGGGGGGGGGGGGGDGFGGGGGGDEGGFGFGGGGGGGGGGGGGGGGGG5CEGFGGGGGGEFGFF5<AFEG?F?FGGFGCGFFFGFDEFGGGDFGD9DDG77@4=FFG>5)7:FFFF/96FF;GEB6CFFFFFF5>72-
@M04650:207:000000000-C238N:1:1101:4443:8055 1:N:0:19
ACTCCTACGGGAGGCAGCAGTGGGGAATATTGCACAATGGGCGCAAGCCTGATGCAGCCATGCCGCGTGTGTGAAGAAGGCCTTCGGGTTGTAAAGCACTTTCAGCGAGGAGGAAGGTGATGAGCTTAATACGCTCATCAATTGACGTTACTCGCAGAAGAAGCACCGGCTAACTCCGTGCCAGCAGCCGCGGTAATACGGCGGGTGCAAGCGGTAATCGGAATTACTGGGCGTAAAGCGCACGCAGGCGGTTTGTTAAGTCAGCTGTGAAATCCCAGGGCTCAACCTTGGAAC
+
GGEEGF<EFGGCFECFEGGGGGG8:FCFGGGGFGGGGGG98ECEGC:CFGGFFGGF@FG@FGGFGFFGGFGFGFG<FGG?EF@FFGGGGGGGGE?<FFGGGDFGGGDFCFBCFGGGGGGGGFGGGFGDB9<AF7:FG<?F9B,@E9CB@FFGGG@GGG?55@FFFFFEG7FEEFF,8*5*CBB67@68C>/:CEEGC9C5C**=*?**<FF5**;C*:*7/C?78++?+9C5)2):*0*955)53>35B3D5CDDFF?46A47*)*2<79=FF49@)5*7B<D49;4()19:2(
@M04650:207:000000000-C238N:1:1101:19024:8076 1:N:0:19
ACTCCTACGGGAGGCAGCAGTAGGGAATCTTCGGCAATGGGGGCAACCCTGACCGAGCAACGCCGCGTGAGTGAAGAAGGTTTTCGGATCGTAAAACTCTGTTGTTAGAGAAGAACGTTAAGTAGAGTGGAAAATTACTTAAGTGACGGTATCTAACCAGAAAGGGACGGCTAACTACGTGCCAGCAGCCGCGGTAATACGTAGGTCCCAAGCGTTGTCCGGATTTATTGGGCGTAAAGCGAGCGCAGGTGGTTTCTTAAGTCTGATGTAAAAGGCAGTGGCTCAACCATTGTT
+
GGGGGGGGGGGGGGGGGGGGGGGGGGGGGGGGGGGCGGFGGEGGGGGGGGGGGGGGGGGGGGGGGGGGGGGGFGG<DGGGGGGGGGGGGGGGGGGGGGGGGGGGGGGGGCFGGGGGGGGGFGGGGGGGGGGGGGGGGFGGGFGGFGGGGGGGGGGGGGGGGGGGDGGGEEGGGFGGGGDGFGGGGGGCGGGDGGGGGGGFGGGGGGF6FFFFGEGGEGGGEDCEGG?FF:CC>EGEGFFF:5:BCCCD>D6<DGGFFFFFCFFGFFGFFFFFFB>446G?@?FFFFF0:FF<F)
@M04650:207:000000000-C238N:1:1101:12180:8096 1:N:0:19
ACTCCTACGGGAGGCAGCAGTAGGGAATATTGCTCAATGGGCGAAAGCCTGAAGCAGCAACGCCGCGTGGAGGATGAAGGTTTTAGGATTGTAAACTCCTTTTGTTAGAGAAGATAATGACGGTATCTAACGAATAAGCACCGGCTAACTCCGTGCCAGCAGCTGCGGTAATACGGAGGGTGCTAGCGTTAATCGGATTTATTGGGCGTAAAGGGCGTGTAGGCGGAAAGGTAAGTTAGTTGTTAAATCTCGAAGCTCAACTTCGAAAAAGCAACTAATACTATCTATCTAG
+
GGGGGGGGGGGGGGGGGGGGGGGGDGGGGGGGGGGGGGGGGGGGGGGGGGGGGGGGGGGGGGGGGGGGGGGGGGGGGGGGGGGGGGGGGGGGGGGGGGGGGGGGGGGGGGGGGFGGGGGGGGGGGGGGGGGGGGGFGGGGGGGGGGGGGGGGGGGGGGGGGGGGGGGGGGGGGGGGGGGGGGGGGGGGGGGGGGGGGGDGGGGGFFGE>EEEGGGGGGGGFGGGGGGDGGGGFGGFDGFGFGFFGGGGFGGGGGGFFFFFGFGGFGGF>FEFFF:@2?FFFFGFFFFFFFFF
@M04650:207:000000000-C238N:1:1101:12392:8108 1:N:0:19
ACTCCTACGGGAGGCAGCAGTAGGGAATCTTCGGCAATGGGGGCAACCCTGACCGAGCAACGCCGCGTGAGTGAAGAAGGTTTTCGGATCGTAAAACTCTGTTGTTAGAGAAGAACGTTAAGTAGAGTGGAAAATTACTTAAGTGACGGTATCTAACCAGAAAGGGACGGCTAACTACGTGCCAGCAGCCGCGGTAATACGTAGGTCCCAAGCGTTGTCCGGATTTATTGGGCGTAAAGCGAGCGCAGGTGGTTTCTTAAGTCTGATGTAAAAGGCAGTGGCTCAACCATTGTG
+
GGGGGGGGGGGGGGGGGGGGGGGGGGGGGGGGFGGGGGGGGGGGGGGGGGFGGGGGGGGGGGGGGGGCFEGFGGGGGGGGFFGGGGGGGGGGGGGGGFGGGGGGGGGGFGGGGGGGGGGDGGGGGDGDAFGFGGGGGGGGGGGGGFCFGGGGGGGGGGGGGFCFGGGGGGGDEFGGGCFFGGFEFGGGGGEGGGGDEGGFGFFCGGFGGGFGGGGGDGCGDD*/89?FGGGGFG<*5CFGDDEBGGDGBDFGDGGF?F*6C7CC6CF<77*0*/)028D?414649?((/9AF)
@M04650:207:000000000-C238N:1:1101:3876:8126 1:N:0:19
ACTCCTACGGGAGGCAGCAGTGGGGAATATTGCACAATGGGCGCAAGCCTGATGCAGCCATGCCGCGTGTATGAAGAAGGCCTTCGGGTTGTAAAGTACTTTCAGCGGGGAGGAAGGTGTTGTGGTTAATAACCACAACAATTGACGTTACCCGCAGAAGAAGCACCGGCTAACTCCGTGCCAGCCGCCGCGGTAATACGGAGGGTGCAAGCGTTAATCGGAATTACTGTGCGTAAAGCGCACGCAGGCGGTCTGTCAAGTCGGATGTGAAATCCCCGGGCTCCACCTGGGAAC
+
GGGGGGGGGGG7CGGCGGCFGGGFEDCFGFGGGCGDFGGFGGGGG7FFGGGGGGFGGGGGFGGGEGGE@FGGGGG9,C<FFGGGGFGGFFGG,BFFF,CFGGCCBEGCEGFFGD,,BBBD>CGGGGGGGG99FGCGFBFGGGFGFGGGGGGGGGCFDB,36B7F7FF:<CFCFG;CFDGGGFF6E*8B*3C*CE58CCFGGGG5ECCEFCFC*:>**:CF835EECEFF*+<35>=*:BDB3>DG)7)793<<<F?FF?FF?3<./156*6=@FFF?(1)<395?>473).132
@M04650:207:000000000-C238N:1:1101:19998:8132 1:N:0:19
ACTCCTACGGGAGGCAGCAGTGGGGAATATTGCACAATGGGCGCAAGCCTGATGCAGCCATGCCGCGTGTATGAAGAAGGCCTTCGGGTTGTAAAGTACTTTCAGCGGGGAGGAAGGGGATGTGGTTAATAACCGCATTCATTGACGTTACCCGCAGAAGAAGCACCGGCTAACTCCGTGCCAGCAGCCGCGGTAATACGGAGGGTGCAAGCGTTAATCGGAATTACTGGGCGTAAAGCGCACGCAGGCGGTCTGTCAAGTCGGATGTGAAATCCCCGTGCTCAACCTGGGAAC
+
GGGGGGGGGGGGGGGGGGGGGGGGGGGGGGGGGGGGGGGFGFG@GE@@DGFGGFGGGGGGGGGGGGGGG=<FGGGGGGGGFGGGGCEGFGEGEFGGG?EEFGGEFGC:F7EFGGF>FGGCF+D,=,B,CA@38@FEGGCFGF9@=F@>FGEE7***1CC7<E7C,>:FE7<*CCFGGE*CE>+2**C88C**=88?9C0@C*?*8CEE+<<===CC5FF*/9EGF7?<<98E3:7E*>FCDDB53CCCD7CDDDG?4FB?E4C<:578B*8*919?61/.8(206)733)71(-
@M04650:207:000000000-C238N:1:1101:15496:8146 1:N:0:19
ACTCCTACGGGAGGCAGCAGTCGAGAATCTTTCGCAATGGGCGAAAGCCTGACGAAGCGACGCCGCGTGTGTGATGAAGGCTCTAGGGTTGTAAAGCACTTTCGCTTGGGAACAAGAAAGAATGGCTAATATCCATTTGATTTGAGCGTACTAGGTAAAGAAGCACCGGCTAACTCCGTGCCAGCAGCTGCGGTAATACGGAGGGTGCTAGCGTTAATCGGATTTATTGGGCGTAAAGGGCGTGTAGGCGGAAAGGTAAGTTAGTTGTTAAATCTCGAAGCTCAACTTCGAAA
+
GGGGGGGGGGGGGGGGGGGGGGGGGGGGGGGGGGGGGGGGGGGGGGGGGGGGGGCGGGGGGGGGGGGGDGGGGGGGGGGGGGGGGGGGGGGGGGGGGGGGGGGGGGGFGGGGGGFGGGGGGGGGGGGGGGFGGGGGGGGGGGGGGGGGGGGGGGGGGGGFGGGGGGGGGGGGGGGEGGGGGGGGGGGGGGGGCEGGGGGGGGGGGGGEFGGGCCEDGGGGGGGGFGFGGGFGFGGGGGFGFGFFGGGGFGGG3CGFFFFFFFGGFGGFFFFFFFFF?DCB:?FFF@BA28>0?
@M04650:207:000000000-C238N:1:1101:9246:8151 1:N:0:19
ACTCCTACGGGAGGCAGCAGTAGGGAATCTTCGGCAATGGGGGCAACCCTGACCGAGCAACGCCGCGTGAGTGAAGAAGGTTTTCGGATCGTAAAACTCTGTTGTTAGAGAAGAACGTTAACTAGAGTGGAAAATTACTTAAGTGACGGTATCTAACCAGAAAGGGACGGCTAACTACGTGCCAGCAGCCGCGGTAATACGTAGGTCCCAAGCGTTGTCCGGATTTATTGGGCGTAAAGCGAGCGCAGGTGGTTTCTTAAGTCTGATGTAAAAGGCAGTGGCTCAACCATTGTG
+
GGGGGGGGGGGGGGGGGGGGGGGGGGGGGGGGGGGGGGGGGGGGGGGGGGGGGGGGGGGGGGGGGGGGGGGGGGGGGGGGGGGGGGGGGGGGGFGGGGGGGGGGGGGGFGGGGGGGGGGGGGGGGCGGGGFGGGGGGGGGGGGGGGGGGGGGGGGGGGGGGGFGGGGGGEGGGGGGGGGGGGGGGG?FGGGGEGGGGGGGGGGGGGGGGGGGGGGC*CGGGGGEGFCFGGFGFGGGGGFG>DEE3CDDEFG*9CFFFFFFGFGGFCFB?FB4@=DFFFGFFFDFFFFF?FF><)
@M04650:207:000000000-C238N:1:1101:28584:8156 1:N:0:19
ACTCCTACGGGAGGCAGCAGTGGGGAATATTGCACAATGGGCGCAAGCCTGATGCAGCCATGCCGCGTGTATGAAGAAGGCCTTCGGGTTGTAAAGTACTTTCAGCGGGGAGGAAGGTGTTGTGGTTAATAACCGCAGCAATTGACGTTACCCGCAGAAGAAGCACCGGCTAACTCCGTGCCAGCAGCCGCGGTAATACGGAGGGTGCAAGCGTTAATCGGAATTACTGGGCGTAAAGCGCACGCAGGCGGTCTGTCAAGTCGGATGTGAAATCCCCGGGCTCAACCTGGGAAC
+
GGGGGGGGGGGGGGGGGGGGGGGGGGGGGGGGGGGGGGGGGFGGGGGGGGGGGGGGGGGGGGGGGGGFGGGGGGGGGGGGGGGGGGGGGGGGGGGGGGGGGGGGGGGGGGGGGGFGGGGGGGGGGGGGGGGGGGGGGGGGGGGGGGGCGGDGGGGGGGGGGGGGGGGGGGGGGGGGGGGGGGGGGGGGGEGGGGGGGGGGGDGGGGGCFGGGGGGDGGGGGGCGGGGGGGGGDGGGGGFGBDFFGGGGFDGDDGGFFFF?EFDDEDGFFFF4FF4??9CBB1F?@F@:7FFFF?
@M04650:207:000000000-C238N:1:1101:6702:8173 1:N:0:19
ACTCCTACGGGAGGCAGCAGTGGGGAATATTGCACAATGGGCGCAAGCCTGATGCAGCCATGCCGCGTGTATGAAGAAGGCCTTCGGGTTGTAAAGTACTTTCAGCGGGGAGGAAGGTGTTGTGGTTAATAACCGCAGCAATTGACGTTACCCGCAGAAGAAGCACCGGCTAACTCCGTGCCAGCAGCCGCGGTAATACGGAGGGTGCAAGCGTTAATCGGAATTACTGGGCGTAAAGCGCACGCAGGCGGTCTGTCAAGTCGGATGTGAAATCCCCGGGCTCAACCTGGGAAC
+
GGGGGGGGGGGGGGGGGGGGGGGGGGGGGGGGGGGGGGGGGGGGGGGGGGGGGGGGGGGGGGGGGGGGGEGGGGGGGGGGGGGGGGGGGGGGGGGGGGGGGGGGGGGGGGFCFEGGGFGFGGGEGGGGGGGGGGGGGGGGDCFFFGGGEFFGGGGGGGGGGGGGGGGGGGGGGGFGGGGGG>CFFGGGGGGGGGGC<CGGGCGGGGGGGGGC?C58ECFG=C*:@FFGFGGGF*<CFFBD3)8B<D<CDGD535F?4699:@D3@<5,9?*@=*9?:0C:>9<F@?F::FFFB(
@M04650:207:000000000-C238N:1:1101:22405:8180 1:N:0:19
ACTCCTACGGGAGGCAGCAGTAGGGAATCTTCGGCAATGGGGGCAACCCTGACCGAGCAACGCCGCGTGAGTGAAGAAGGTTTTCGGATCGTAAAACTCTGTTGTTAGAGAAGAACGTTAAGTAGAGTGGAAAATTACTTAAGTGACGGTATCTAACCAGAAAGGGACGGCTAACTCCGTGCCAGCAGCCGCGGTAATACGGAGGGTGCGAGCGTTAATCGGAATGACTGGGCGTAAAGGGCACGCAGGCGGTGACTTAAGTGAGATGTGAAAGCCCCGAGCTTAACTTGGGA
+
GGGGGGGGGGGGGGGGGGGGGGGGGGGGGGGGGGGGGGGGGGGGGGGGGGGGGGGGGGGGGGGGGGGGGDGGGGGGGGGGGGGGGGGGGGGGGGGGGGGGGGGGGGGGGGGGGGGGGGGGGGGGGGGGGGGGCFGGGGGGGGGGFGGGGGGGGGGGGGGGGGGGGGGGGGGGGGGGGGGGGGGGGGGGGGGGGGGGGGGGGGCEGGGGGGGGGGEGGGGGGGGGGGGGGGGFFGDGDGFGEGFFGGGGDGGGCDGFFFF*9/:C@C>AFFFFFF47<<DDFFC?8=?>FFFFB
@M04650:207:000000000-C238N:1:1101:27281:8218 1:N:0:19
ACTCCTACGGGAGGCAGCAGTGGGGAATATTGCACAATGGGGGAAACCCTGATGCAGCCATGCCGCGTGTGTGAAGAAGGCCTTCGGGTTGTAAAGCACTTTCAGCGAGGAGGAAAGGTTGGTAGCTAATAACTGCCAGCTGTGACGTTACTCGCAGAAGAAGCACCGGCTAACTCCGTGCCAGCAGCCGCGGTAATACGGAGGGTGCAAGCGTTAATCGGAATTACTGGGCGTAAAGCGCACGCAGGCGGTTGGATAAGTTAGATGTGAAAGCCCCGGGCTCAACCTGGGAAT
+
GGGGGGGGGGGGGGGGGGGGGGGGGGGGGGGGGGGGGGGGGGGGGGGGGGGGGGGGGGGGGGGGGGGGGGGGGGGGGGGGGGGGGGGGGGGGGGGGGGGGGGGGGGGGGGGGGFGGGGGGGGGGGGGGGGGGGGGGGGFGGGGGCGGFGGGGGGGGGGGGGGGGGGGGGGGGGGGGGGGGGGGGGGGGGGGGGGGGGGDGGGGGGGGGGFGGGECEF>FGDGECGGGGGGGGECGGGGFGFGFFGGGC:GGDGGG?FFFFCFGGFGGAFFF4=F@>:BG3>9FF?FFBB@FFF?
@M04650:207:000000000-C238N:1:1101:17379:8219 1:N:0:19
CTCCTACGGGAGGCAGCAGTAGGGAATCTTCGGCAATGGGGGCAACCCTGACCGAGCAACGCCGCGTGAGTGAAGAAGGTTTTCGGATCGTAAAACTCTGTTGTTAGAGAAGAACGTTAAGTAGAGTGGAAAATTACTTAAGTGACGGTATCTAACCAGAAAGGGACGGCTAACTACGTGCCAGCAGCCGCGGTAATACGTAGGTCCCAAGCGTTGTCCGGATTTATTGGGCGTAAAGCGAGCGCAGGTGGTTTCTTAAGTCTGATGTAAAAGGCAGTGGCTCAACCATTGTGT
+
GGGGGGGFGGEEGGGGGGGG-FEGFFGGGGGGGGDGGGGGGGGGGGGGGGGGGGGCFGGGGGGGGGGGGGGGGGGGGGGFGGGGGGGGGGGGGGGGGGGGGGGGGGGFGFGFGGGGGGGGGGGGGGGGGGGGGGGGGGGGGGGGGFGGGGGGGGGGGGGGGG@FEGGGGGGGGGGGGGGFEGGGGGGGGGGGGGGGGGGGGGFEGGGGFGGGEEGGGGFGEGGGGGGGFGGGDECEC>@DEDEFGGGG>FCDFGGFFF*@C@77*0:<F?***)8;0:FFF?GFFF@04FFFA:
@M04650:207:000000000-C238N:1:1101:6958:8234 1:N:0:19
ACTCCTACGGGAGGCAGCAGTAGGGAATCTTCGGCAATGGGGGCAACCCTGACCGAGCAACGCCGCGTGAGTGAAGAAGGTTTTCGGATCGTAAAACTCTGTTGGTAGAGAAGAACGTTGGTGAGAGTGGAAAGCTCATCAAGTGACGGTAACTACCCAGAAAGGGACGGCTAACTACGTGCCAGCAGCCGCGGTAATACGTAGGTCCCGAGCGTTGTCCGGATTTATTGGGCGTAAAGCGAGCGACGGGGGTTTCTTAAGTCTGGTGTAAAATGCAGTGGCTCAACCATTGTG
+
GGGGGGGCGGGFGG>CGGGGGGGGGGGGGGGGGGGGGGGGGGEGGGFGGCGGGGGGGGGGGGGGGG:FGDGGGDGGGCEGEFGGGGGGFEEGGGGGG<FGGGGGGG9FGGFGF?GGGGGFGGGGGGGEGCFGFC8BFCFGGAF<CGGGG7<CAFFCDFGCFF@FF7,FEDCGFG?FG7CFGFGCGFEDGGCGDC4:8BFCG9FFE+;EFE:::1:CEDGG?C*/2<+<<FFGFGDEC*==>DFBD)5>B)9D5>**/09=GF0*/7:<F?7=4*97:409;2*09*.12*94))
@M04650:207:000000000-C238N:1:1101:4459:8264 1:N:0:19
ACTCCTACGGGAGGCAGCAGTGGGGAATATTGCACAATGGGCGCAAGCCTGATGCAGCCATGCCGCGTGTATGAAGAAGGCCTTCGGGTTGTAAAGTACTTTCAGCGAGGAGGAAGGCATTGTGGTTAATAACCGCAGTGATTGACGTTACTCGCAGAAGAAGCACCGGCTAACTCCGTGCCAGCAGCCGCGGTAATACGGAGGGTGCAAGCGTTAATCGGAATTACTGGGCGTAAAGCGCACGCAGGCGGTCTGTCAAGTCGGATGTGAAATCCCCGGGCTCAACCTGGGAAC
+
DFGFGFGGGGGGGGGGGGGGFGGGG@FGGGGGGGGGGGCGGGGGGGGGGGGGGGGFGGGGGGGGGGGGGGGGG,FGGGGGGGFGGGGGGGGGGGGGFGGGFDFFFGGFGGGDFGDCGGDFFGGGGGGGGGGGGDCF=EGGGCGGGGGGCFGGEDEGECFGGGGGGGGGGEGGGGGGGGGGEFFGGGGGGGGGGGGGGGGGGGCEEEGEGGGGG5EGGCDDEGDFGGFFFGGGF=<*/?FG>CBEGDG3>CGD)/*194BFGFCC>DD:FFFFFF44:3DDE0C@FFF??@F<?4
@M04650:207:000000000-C238N:1:1101:17063:8270 1:N:0:19
ACTCCTACGGGAGGCAGCAGTGGGGAATATTGCACAATGGGCGCAAGCCTGATGCAGCCATGCCGCGTGTATGAAGAAGGCCTTCGGGTTGTAAAGTACTTTCAGCGAGGAGGAAGGCATTGTGGTTAATAACCACAGTGATTGACGTTACTCGCAGAAGAAGCACCGGCTAACTCCGTGCCAGCAGCCGCGGTAATACGGAGGGTGCAAGCGTTAATCGGAATTACTGGGCGTAAAGCGCACGCAGGCGGTCTGTCAAGTCGGATGTGAAATCCCCGGGCTCAACCTGGGAAC
+
GGGGGGGGGGGGGGGGGGGGGGGGGGGGGGGGGGGGGGEGGGGGGGGGGGGGGGGGGGGGGGGGGGGGGGGGGGGGGGGGGGGGGGGGGCFGGGGGGGGGGGGGGGGGGGGGGGGFGGGGGGGGGGGGFGGGGGGGGGGGGGGGGGGFFGGGGGGGGGFGGGGGGGGGGGGGGGGGGGGCEGGGGDGGGGGCEGEGGGGGGGGGDGGGGGGGGEGEGGGGGGGGGGGGCFGGFGGGCGFGDGFFGGGGBGGGDCCFFF?FGFGCBDGBFFFFFF:F?>DEF>GFF?F?B:FFF<
@M04650:207:000000000-C238N:1:1101:19954:8286 1:N:0:19
ACTCCTACGGGAGGCAGCAGTAGGGAATCTTCGGCAATGGGGGCAACCCTGACCGAGCAACGCCGCGTGAGTGAAGAAGGTTTTCGGATCGTAAAACTCTGTTGTTAGAGAAGAACGTTAAGTAGAGTGGAAAATTACTTAAGTGACGGTATCTAACCAGAAAGGGACGGCTAACTACGTTCCAGCAGTCGCGGTAATACGGAGGGTGCAAGCGTTACTCGGAATCACTGGGCGTAAAGCGCACGCAGGCGGTTTGTTAAGTCAGATGTGAAATCCCCGGGCTCAACCTGGGA
+
GGGGGF?EGEFFGGGGGGGGGGDGGFCFFCFGFEGGGGC-6,@FFGGGGGCEDE+CCGGDF:CC@FEC7FCF?FBED=E=AAEFFEE@FGGGFGGGGEFGGGGGGGCFG,?FF8FG7FG<FGGD<FFAFFFGGGGGGCECEGGD,EFEEGFGGGFFGGFGGGFG7<FGEGG@CCFG@GEG,<EDGFGDFFG>>8EGGGGG5CCCBCEGGGGGGGEGCCCFC58CFFGGCD6F4CG57C*:>C>BDD9DBDCD)/>3FF4=9@7FFCFFB*66/@FF><9509CF*0<8?5.(0
@M04650:207:000000000-C238N:1:1101:16977:8310 1:N:0:19
ACTCCTACGGGAGGCAGCAGTGGGGAATATTGCACAATGGGGGAAACCCTGATGCAGCCATGCCGCGTGTGTGAAGAAGGCCTTAGGGTTGTAAAGCACTTTCAGCGAGGAGGAAGGTGGTGAGCTTAATACGCTCATCAATTGACGTTACTCGCAGAAGAAGCACCGGCTAACTCCGTGCCAGCAGCCGCGGTAATACGGAGGGTGCAAGCGTTAATCGGAATTACTGGGCGTAAAGCGCACGCAGGCGGTCTGTCAAGTCGGATGTGAAATCCCCGGGCTCAACCTGGGAAC
+
GGGGGGGGGGGGGGGGGGGGGGGGGGGGGGGGFGGGGGGGGGGDGGGGGGGGGGGGGGGGDGGGGGGGGEGGGGGGGGGGGGGGBFGFGGGGGGGGGGGGGGGGGGG+CFG:FGGFGG@<FFCACFGF?FGG7:CFGGGGGC=DDC@:F<CFD+3><C7FGFFGEGDEG7CCFFFFCEBGCE;8D?CEFGEGEG:BBEGDEEEEGE5EDECFGCEE5C7*C7CCF9CGFGGGFEDCFF*)07>EDC5C>)>39DG4==F*2=5<)*1.*98FF46F?>DBB0C4??F02)7(5(
@M04650:207:000000000-C238N:1:1101:20292:8373 1:N:0:19
ACTCCTACGGGAGGCAGCAGTAGGGAATCTTCGGCAATGGGGGCAACCCTGACCGAGCAACGCCGCGTGAGTGAAGAAGGTTTTCGGATCGTAAAACTCTGTTGTTAGAGAAGAACGTTAAGTAGAGTGGAAAATTACTTAAGTGACGGTATCTAACCAGAAAGGGACGGCTAACTACGTGCCAGCAGCCGCGGTAATACGTAGGTCCCAAGCGTTGTCCGGATTTATTGGGCGTAAAGCGAGCGCAGGTGGTTTCTTAAGTCTGATGTAAAAGGCAGTGGCTCAACCATTGTG
+
GGGGGGGGGGGGGGGGGGGGGGGGGGGGGGGGGGGGGGGGGGGGGGGGGGGGGGGGGGGGGGGGGGGGGGGGGGGGGGGGFGGFGGGGGGGGGGGGGGGGGGGGGGGGGGGGGGGGGGGGGGGGGGGFGGGGGGGGGGGGGGGGGGGGGGGGGGGGGGGGGGGGGGGGGGGGGGGGGGGGFDGGGGGGGGGGGGDGGGGGGGGGGGGGGGFGGGGGGGGGGGDGGGGGGGGGFGGGGDFGECDFGGDGFFGG9FCFFFFFGFF>@:C>FBF?FFFFFFG:?<5<@=@FFFF<A)
@M04650:207:000000000-C238N:1:1101:9406:8383 1:N:0:19
ACTCCTACGGGAGGCAGCAGTAGGGAATCTTCGGCAATGGGGGCAACCCTGACCGAGCAACGCCGCGTGAGTGAAGAAGGTTTTCGGATCGTAAAACTCTGTTGTTAGAGAAGAACGTTAAGTAGAGTGGAAAATTACTTAAGTGACGGTATCTAACCAGAAAGGGACGGCTAACTACGTGCCAGCAGCCGCGGTAATACGTAGGTCCCAAGCGTTGTCCGGATTTATTGGGCGTAAAGCGAGCGCAGGTGGTTTCTTAAGTCTGATGTAAAAGGCAGTGGCTCAACCATTGTG
+
GGGGGGGGGGGGGGGCFGGGGGGG@GGGGGGGGGGGGGGGGGGGGGGGGGGGGGGGGGGGFGCEGGGGGGFGGGGGGGGGEFGGGGGEGGGGGGGGGGGGGGGGFCGGGCFGGGGGGCEGGGGGGGFFFGGGGGFCGGFCADD@FFGGGFGGGGGGGG,BFGGGG:DGGGGGGGGGGFGG7FGGGGFCFFGGGGGGGGGGGGGGCCBEFFFGGGEGGGGGDC*7*<<FGGGGFGGG<CFFBD@BCGGG>7<FDG4*=FF?FFGGF7:>FF6*9@BF??<4F?D:*9F:6F44<)
@M04650:207:000000000-C238N:1:1101:25609:8388 1:N:0:19
ACTCCTACGGGAGGCAGCAGTAGGGAATCTTCGGCAATGGGGGCAACCCTGACCGAGCAACGCCGCGTGAGTGAAGAAGGTTTTCGGATCGTAAAACTCTGTTGTTAGAGAAGAACGTTAAGTAGAGTGGAAAATTACTTAAGTGACGGTATCTAACCAGAAAGGGACGGCTAACTACGTGCCAGCAGCCGCGGTAATACGTAGGTCCCAAGCGTTGTCCGGATTTATTGGGCGTAAAGCGAGCGCAGGTGGTTTCTTAAGTCTGATGTAAAAGGCAGTGGCTCAACCATTGTG
+
GGGGGGGGGGGGGGGGGGGGGGGGGGGGGGGGGGGGGGGGGGGGGGGGGGGGGGGGGGGGGGGGGGGGGGGGGGGGGGGGGGGGGGGGGGGGGGGGGGGGGGGGGGGGGGGGGGGGGFGGGGGGGGGEGGGGGGGGGGGGGGGGGGGGGGGGGGGGGGGGGGGCGGGGGGGGGGGGGGGGGGGGGGGGGGGGGGGGGGGFGGGGGGGGGGGGGGEGGGGGGGGGGGGDGGGGFGGGGGFFDGEFGGDGFGGGGGFFFFFFGBCDFFGFFFFFFFFFFF7?F?<FF?F1?4FDF4
@M04650:207:000000000-C238N:1:1101:21272:8414 1:N:0:19
ACTCCTACGGGAGGCAGCAGTGGGGAATATTGCACAATGGGCGCAAGCCTGATGCAGCCATGCCGCGTGTGTGAAGAAGGCCTTCGGGTTGTAAAGCACTTTCAGCGAGGAGGAAGGTGGTGAGCTTAATACGCTCATCAATTGACGTTACTCGCAGAAGAAGCACCGGCTAACTCCGTGCCAGCAGCCGCGGTAATACGGAGGGTGCAAGCGTTAATCGGAATTACTGGGCGTAAAGCGCACGCAGGCGGTTTGTTAAGTCAGATGTGAAATCCCCGGGCTCAACCTGGGAAC
+
GGGGGGGGGGGEGGGGGGGGGGGGGGGGGGFGGGGGGGGGGGGGGDGGGGGGGGGGGGGGGGGGGGGEGGGGGGGGGGGGGGGFGFGGGGGGGGGGGFGGGGGGGGGFGGGGGFGGGGGGGGGGGGGGGGGGGGEGGFGGGGCGGGGGGFGGGGCGGGGGGGGGEGGGGGGGGGGGCEGGD@CGGGGGGGGGGEGGGGGGGGGGGGGGGGGGGGGGGGGGGCGGGG7ECF8FEGDCFGFGFGBEGGGDFGG5CD3FFFF4C@FFFCF<FFB=FF@F?BGDF>FFFFF08)>:?6
@M04650:207:000000000-C238N:1:1101:14381:8415 1:N:0:19
ACTCCTACGGGAGGCAGCAGTGGGGAATATTGCACAATGGGCGCAAGCCTGATGCAGCCATGCCGCGTGTGTGAAGAAGGCCTTCGGGTTGTAAAGTACTTTCAGCGGGGAGGAAGGTGTTGTGGTTAATAACCACAACAATTGACGTTACCCGCAGAAGAAGCACCGGCTAACTCCGTGCCAGCAGCCGCGGTAATACGGAGGGTGCAAGCGTTAATCGGAATTACTGGGCGTAAAGCGCACGCAGGCGGTCTGTCAAGTCGGATGTGAAATCCCCGGGCTCAACCTGGGAAC
+
GGGGGGGGGGGGGGGGGGGGGGGGGGGGGGGGGGGGGGGGGGGGGGGGGGGFGGGGGGGGGGGGGGGGGGGGGGGGGGGGGGGGGGGGGGGGGGGGGGGGGGGGGGGGGGEGGGGGGGGGGGGDGGGGGGGGGGGGGDGGGGGGGGGGGGGGGGGGGGGGGGGGGGGGGGGGGGGGGGGGGFGGGGGGGGGGGGGGGGGGGGGGEGGGGGGGGGGGGGGGGDCGGGGGGGGGFGGGFFF357@F3C<CBDD5C<FFFF?FFFGGFCD:FFFFFF4?B>)7@6GF*;:7<>>?0-
@M04650:207:000000000-C238N:1:1101:4133:8427 1:N:0:19
ACTCCTACGGGAGGCAGCAGTGGGGAATATTGCACAATGGGCGCAAGCCTGATGCAGCCATGCCGCGTGTGTGAAGAAGGCCTTCGGGTTGTAAAGCACTTTCAGCGAGGAGGAAGGTGGTGAACTTAATACGTTCATCAATTGACGTTACTCGCAGAAGAAGCACCGGCTAACTCCGTGCCAGCAGCCGCGGTAATACGGAGGGTGCAAGCGTTAATCGGAATTACTGGGCGTAAAGCGCACGCAGGCGGTTTGTTAAGTCAGATGTGAAATCCCCGGGCTCAACCTGGGAAC
+
GG9FAFGGGGGGGGFGEGGGCFFGGGGFGGGGFGFGGFGGG?FFCEDFGGGFGGGFFCGGGGGGGDGGGEGFEFFGGFFGGGGGGGGGGGGGGGFGGGFFFGGGFEGGGGGEGGGDGAFGGEGGGGGGGGGGGGCFFGGGGGGGGGGGGGEGDEGGGGGGGDFGGGGGGGGGGFGGEDGGDG?FG6>F:EEEDGEGGGGGCBCEEGGEGGCCCAEECCFF8D5EEGGGGGGGFGGEDFFGBGFDGDC3>GG<CDGFFF=?FFCFF7FAFFFFF??F01CBFFGFFF44:F>7>(
@M04650:207:000000000-C238N:1:1101:18650:8427 1:N:0:19
ACTCCTACGGGAGGCAGCAGTAGGGAATCTTCGGCAATGGGGGCAACCCTGACCGAGCAACGCCGCGTGAGTGAAGAAGGTTTTCGGATCGTAAAACTCTGTTGTTAGAGAAGAACGTTAAGTAGAGTGGAAAATTACTTAAGTGACGGTATCTAACCAGAAAGGGACGGCTAACTACGTGCCAGCAGCCGCGGTAATACGTAGGTCCCAAGCGTTGTCCGGATTTATTGGGCGTAAAGCGAGCGCAGGTGGTTTCTTAAGTCTGATGTAAAAGGCAGTGGCTCAACCATTGTG
+
GGGGGGGGGGGGGGGGGGGGGGGGGGGGGGGGGGGGGGGGGGGGGGGGGGGGGGGGGGGGGGGGGGGGGGGGGGGGGGGGGGFGEGGGDFGGGGGGGGGGGGGGGGGGFGGGGGGGGGGGGGGGGGGGGGGGGGGGGGGGGGGGGGGGGGGGGGGGGGGGGGGGGGGGGGGGGGGFFGGGGGGGGGGGGGGGGGGGD?FGGGGGGGFGGG?FGGEEEGGFCDCEGGGFCFGGFGGGDGFGFGF>DGGG>FGGDGGFFFF6CFFGFGGAFFF?FFFFFFGFF?GFFFFFBFF<<)
@M04650:207:000000000-C238N:1:1101:10897:8431 1:N:0:19
ACTCCTACGGGAGGCAGCAGTAGGGAATCTTCGGCAATGGGGGCAACCCTGACCGAGCAACGCCGCGTGAGTGAAGAAGGTTTTCGGAACGTAAAACTCTGTTGTTAGAGAAGAACGTTAAGTAGCGTGGACAATTACTTAAGTGACGGTATCTAAACAGAAAGGGACGGCTAACTACGTGCCAGCAGCCGCGGTAATACGTAGGTCCCAAGCGGTGTCCGGAGGTATTGGGCGGACAGTGAGCGCAGGCGGTTTCTTAAGTCTGATGTTAAAGGCAGTGGCTCTACCATTGGT
+
CFGGGGGGGGGGGGGGGGGGGAFGGGGGCGG,<CFEGGGGGEG:@FDGGGGG8F+FFGCGCF:FGGGGGGGEFGGGG<FGFF?F@=F++4BB=FGGGF=??FC,8,@F<FDFGDFD+BF,A?8,5,@FGDC,:6CFF,,77FFGC9F7FEGF,DFE9CFCGC,@,>D75:E:>,2;C,==,*=,<CC8,,/*1**1=92+=+5CE+++*+:*;:*2:D60/7;**133+0<7.C)*))8****9DCD3:)))))*1*1/*<6::7F*6@**9==*8(107:?*4)994:**)).
@M04650:207:000000000-C238N:1:1101:19061:8469 1:N:0:19
ACTCCTACGGGAGGCAGCAGTAGGGAATCTTCGGCAATGGGGGCAACCCTGACCGAGCAACGCCGCGTGAGTGAAGAAGGTTTTCGGATCGTAAAACTCTGTTGTTAGAGAAGAACGTTAAGTAGAGTGGAAAATTACTTAAGTGACGGTATCTAACCAGAAAGGGACGGCTAACTACGTGCCAGCAGCCGCGGTAATACGTAGGTCCCAAGCGTTGTCCGGATTTATTGGGCGTAAAGCGAGCGCAGGTGGTTTCTTAAGTCTGATGTAAAAGGCAGTGGCTCAACCATTGTG
+
GGGGGGGGGGGGGGGGGGGGGGGGGGGGGGGGGGGGGGGFGGGGGGGGGGGGGGGGGGGGGGGGGGGGGGGGGEGGGGGGGGGGGGGGGGGGGGGGGGGGGGGGGGGGGGGGGGGGGGGGGGGGGGGGGGFGGGGGGGGGGGGGGGGGGGGGGGGGGGGGGGGGGDGGCGGGGGGGGGGGFGGGGGGGGGDEEGGGGGGGGGGGGGGFGGGGGGGGEGGGGGEEGFGGGFGGFGGGGGFGFGFFDGGG>C4DDFFFFFF7CFGGFF7419/94@@>BFFF@?GF?@5<6@?4A4
@M04650:207:000000000-C238N:1:1101:23445:8518 1:N:0:19
ACTCCTACGGGAGGCAGCAGTGGGGAATATTGCACAATGGGCGCAAGCCTGATGCAGCCATGCCGCGTGTATGAAGAAGGCCTTCGGGTTGTAAAGTACTTTCAGCGGGGAGGAAGGGGATGTGGTTAATAACTGCATTCATTGACGTTACCCGCAGAAGAAGCACCGGCTAACTCCGTGCCAGCAGCCGCGGTAATACGGAGGGTGCAAGCGTTAATCGGAATTACTGGGCGTAAAGCGCACGCAGGCGGTCTGTCAAGTCGGATGTGAAATCCCCGGGCTCAACCTGGGAAC
+
GGGGGGGGGGGGGGGGGGGGGGGGGGGGGGGGGGGGGGGGGGGGGGGGGGGGGGGGGGGGGGGGGGGGGGGGGGGGGGGGGGGGGGGGGGGGGGGGGGGGGGGGGGGGGGGGDEGGGGGGGGGGG8FFGGGGGGGGGFGGGGGGGGGGGGGGGGGGGGGGGGGGGGGGGGGGGGGGGGFGGGGGGFGGGGGGGGCEFFFGGGGEGEGGGDGFGCE==FGCGGGGGGGFGCFGFCDGGGFGDD@BGCGD>9>1>*5@F?BFGFG3@3C48F=FFFFF:2587(9=FFF>?FFFB<
@M04650:207:000000000-C238N:1:1101:3012:8522 1:N:0:19
ACTCCTACGGGAGGCAGCAGTAGGGAATCTTCGGCAATGGGGGCAACCCTGACCGAGCAACGCCGCGTGAGTGAAGAAGGTTTTCGGATCGTAAAACTCTGTTGTTAGAGAAGAACGTTAAGTAGAGTGGAAAATTACTTAAGTGACGGTATCTAACCAGAAAGGGACGGCTAACTACGTGCCAGCAGCCGCGTTAATACGTAGGTCCCAAGCGTTTTCCGGATTTATTGGGCGTAAGGCGAGCGCAGGGGGTTTCTTAAGTCTGATGTAAAAGGCAGTGGCTCAACCATGTGT
+
FGGGGGGGGGGGGGGGGGGGEGGGGGGGGGGGGGGGGGGGGGCEGGCGEFF?FFEE:+@C@CFF=CF@BEC?EGC?F?F8EFGCEFGDEG@EGGDGGGFCGG9?FC@,5<FFFFD=:>FG+ADFGCGFE+FFDEAF=9FFGC=@@,3@+5<>CGGGGC><BF@FFFF7F7E*FCB@FFDFEGDB8;2,<4/==**31+5?*53BB<EC8CFC**?**1>F?)*280CC+?C*)/):D*95)95;9317:)9)CDC?FF@*2*2**2*)09@F*6:.4:5FF0//?=FF6@6))-
@M04650:207:000000000-C238N:1:1101:5098:8580 1:N:0:19
ACTCCTACGGGAGGCAGCAGTAGGGAATCTTCGGCAATGGGGGCAACCCTGACCGAGCAACGCCGCGTGAGTGAAGAAGGTTTTCGGATCGTAAAACTCTGTTGTTAGAGAAGAACGTTAAGTAGAGTGGAAAATTACTTAAGTGACGGTATCTAACCAGAAAGGGACGGCTAACTACGTGCCAGCAGCCGCGGTAATACGTAGGTCCCAAGCGTTGTCCGGATTTATTGGTCGTAAAGCGAGCGCAGGTGGTTTCTTAAGTCTGATGTAAAAGGCAGTGGCTCAACCATTGTG
+
GGGGGGGGGGGGGGGGGGGGGGGGGGGGGGGFGGGGGGGGGGGGGGGGGGGGGGGGGGGGGGGGGGGGGGG?FGFGGGGGFGGGGGGCFGGFGGGGGGGGGGGFGGGGFGGGGGFGGGGGGGGGGFGGG@DDDFGGFEFGFFFGEFFFCFGFFFGAC<CFGFGFG7CFE8:EGGG?GFGGGGGGGGFC78E785:BCGGCCCFGGFFGGFG5:CEE=57:CG875?CECDF?*:DFGGFF5737<CDDFDGC**7=6?6@FFD*1*:6=67=F6D>:?G?4:5)9?:0,?6AA)
@M04650:207:000000000-C238N:1:1101:16230:8584 1:N:0:19
ACTCCTACGGGAGGCAGCAGTAGGGAATATTGCTCAATGGGGGAAACCCTGAAGCAGCAACGCCGCGTGGAGGATGAAGGTTTTAGGATTGTAAACTCCTTTTGTTAGAGAAGATAATGACGGTATCTAACGAATAAGCACCGGCTAACTCCGTGCCAGCAGCCGCGGTAATACGGAGGGTGCAAGCGTTACTCGGAATCACTGGGCGTAAAGAGCGCGTAGGCGGGAAAGTAAGTCAGATGTGAAATCCTATGGCTTAACCATAGAACTGCATTTGAAACTACTTTTCTAT
+
GGGGGGGGGGGGGGGGGGGGGGGGGGGGGGGGGGGGGGGGGGGGGGGGGGGGGGGGGGGGGGGGGGGGGGGGGGFGGCFGGGGGGGGGGGGGGGGGGGGGGGGGGGGGGGGGGGGGGGGGGGGGGGGGGGGGGGGGGGGGGGGGGGGGGGGGGGCGGGGGGGGGGGGGGGEGGGGG7EGGEEGGGFEEGGGGGGGGGGGGGGGGGGGGGGGGGGFCEGDGEDCFEGGGEGGGFGGGGGFFFGFFGGGGFFGGGGG@@FFFGFGGFGGFFBF??F?BBFGFFFGFFFFFBF*)
@M04650:207:000000000-C238N:1:1101:7543:8587 1:N:0:19
ACTCCTACGGGAGGCAGCAGTGGGGAATATTGCACAATGGGCGCAAGCCTGATGCAGCCATGCCGCGTGTATGAAGAAGGCCTTCGGGTTGTAAAGTACTTTCAGCGGGGAGGAAGGTGTTGTGGTTAATAACCACAACAATTGACGTTACCCGCAGAAGAAGCACCGGCTAACTCCGTGCCAGCAGCCGCGGTAATACGGAGGGTGCAAGCGTTAATCGGAATTACTGGGCGTAAAGCGCACGCAGGCGGTCTGTCAAGTCGGATGTGAAATCCCCGGGCTCAACCTGGGACC
+
GGGGGGGGGGGGGGGGGGGGGGGGGEGGGGGGGGGGFGGFGGGGGGGGGGGGGGGGGGGGGFGGDGGGGGGGGGGGGGGGGGGGGGGGGGGGG<FGGGGGGGGGGGGDGGGGGGFGGGGGGGGGGGGGGGGGGGGGGGGGGGGGGGGFGGGGGGGGGGGGFCFGGGGGGGGGGGGGGGG<CGGFGGGGFGGGGEGE?CFGGGGGGG5:FG?FGEGDGGGG=CGGG7?CFFGCB5DEGG=DEGFFGCDDE3C>CDG?FFFFGFGDF*34FFFF4@?FF>3)7(766:F0:FF?(-
@M04650:207:000000000-C238N:1:1101:25645:8598 1:N:0:19
ACTCCTACGGGAGGCAGCAGTAGGGAATCTTCGGCAATGGGGGCAACCCTGACCGAGCAACGCCGCGTGAGTGAAGAAGGTTTTCGGATCGTAAAACTCTGTTGTTAGAGAAGAACGTTAAGTAGAGTGGAAAATTACTTAAGTGACGGTATCTAACCAGAAAGGGACGGCTAACTACGTGCCAGCAGCCGCGGTAATACGTAGGTCCCAAGCGTTGTCCGGATTTATTGGGCGTAAAGCGAGCGCAGGTGGTTTCTTAAGTCTGATGTAAAAGGCAGTGGCTCAACCATTGTG
+
GGGGGGGGGGGGGGGGGGGGGGGGGGGGGGGGGGGGGGGGGGGGGGGGGGGGGGGGGGGGGGGGGGGGGFFCFFGGGGGGGGGGGGGGGGGGGGGGGGGGGGGGGGFGGGGGGGGGGGGGGGFGGGGGGGGGFG9FGGFCFFGFGGFGGGGGFGGGG?FGEFGGGGGGGGDGEFGGGGFBFGGGGGGGGGGGGGGGGGGGGGFGGFGGGGGGGGCECDFGGGEEEE?FGGGGFGG>CFFCBCEFGGGGFFGG3<<FFFF?E6:7**:>?FFBFFFFFFFFFB4F?@4:?6F9:)
@M04650:207:000000000-C238N:1:1101:4347:8610 1:N:0:19
ACTCCTACGGGAGGCAGCAGTAGGGAATCTTCGGCAATGGGGGCAACCCTGACCGAGCCACGCCTCGTGAGTGAAGAAGGTTTTCGGATCGTAAAACTCTGTTGTAAGAGAAGAACGTTAAGTAGCGTGGAAAATTACTTAAGTGACGGTATCTAACCAGAAAAGGACGGCTAACTACGTGCCAGCAGCCGCGGTAATACGTAGGTCCCAAGCGTTTTCCGGATTTATTGGGCGTAAAGCGAGCGCAGGAGGGTTCTTATGTCTGATGTAATCGGCAGCGGCTCAACCCTTTTT
+
GGFCEGGGCFFGGEGG7:C,<CC9F@C8EEEFC7CFC8EEDFGC:@CCB<FGFFF+@C+:CFEF,C?,CCFFCGF99EF@FGG@B:F++@CE8==FFFEGAF<A<,<,EDFGDF<EB?FGGGFFG,4++@3=F,:F9A?F<>=3,CBF7CF<9F=F>D<F7,:,@+4,53@7>3@;EFF2,:DC,*?>,CGGGD7C8BBC:2>**?+<2:7/;ECE*7CFGCGG5<?FG>E*<*/*19@F@5)0)/7))**1)195*/**09776:>4F=9**)0)4(*)8957@*0,(<FF),
@M04650:207:000000000-C238N:1:1101:15096:8614 1:N:0:19
ACTCCTACGGGAGGCAGCAGTAGGGAATCTTCGGCAATGGGGGCAACCCTGACCGAGCAACGCCGCGTGAGTGAAGAAGGTTTTCGGATCGTAAAACTCTGTTGTTAGAGAAGAACGTTAAGTAGAGTGGAAAATTACTTAAGTGACGGTATCTAACCAGAAAGGGACGGCTAACTACGTGCCAGCAGCCGCGGTAATACGTAGGTCCCAAGCGTTGTCCGGATTTATTGGGCGTAAAGCGAGCGCAGGTGGTTTATTAAGTCTGGTGTAAAAGGCAGTGGCTCAACCATTGT
+
GGGGGGGGGGGGGGGGGGGGGGGGGGGGGGGGGGGGGGGGGGGGGGGGGGGFGGGGGGGGGGGGGGGGGGGGGGGGGFGGAEGGGGGGGGGGGGGGGGGGGGGGGGGGGGGGGGGFGDFCFGGGGGFGFFGGGGGGGGGGGGGGGGGGGEGFGGGGGGGGGGGGGGGGGGGGGGGGGGGGGGGGGGGGGGEGG5:CGGGGGGGGGFBABEGFGGEGGGGFGGEEC6FFGGFF4E<E37=77CD>CDGD>7CFC*9?BFFF7FFFFC:8>F?6?FD4:?CFFB5:FFFF<FFA<
@M04650:207:000000000-C238N:1:1101:11667:8619 1:N:0:19
ACTCCTACGGGAGGCAGCAGTAGGGAATCTTCGGCAATGGGGGCAACCCTGACCGAGCAACGCCGCGTGAGTGAAGAAGGTTTTCGGATCGTAAAACTCTGTTGTTAGAGAAGAACGTTAAGTAGAGTGGAAAATTACTTAAGTGACGGTATCTAACCAGAAAGGGACGGCTAACTACGTGCCAGCAGCCGCGGTAATACGTAGGTCCCAAGCGTTGTCCGGATTTATTGGGCGTAAAGCGAGCGCAGGTGGTTTCTTAAGTCTGATGTAAAAGGCAGTGGCTCAACCATTGTG
+
GGGGGGGGGGGGGGGGGGGGGGGGGGGGGGGGGGGGGGGGGGGGGGGGGGGGGGGGGGGGGGGGGGGGGFFGGGGFFGGGFGGGGGGGGGGGGGGGGGGGGGGGGGGGFGGGGGGGGGGGGGGGGGGFGGGGGGGGGGFGGEFFDGGGGEGGGGGGGGGGGGGGGGGGGEGGGGGGGGGGGGGGGGGDGGGGGE@CEGGGGGGGDGGGGCFDDECEGGGG=D8:EGGGGGGGFEDGDCFGF:DFGGDGFCFGCGGF6FF@FFGGFFDD@FFFFFFFFFGF?<CFFFF?6?=<<)
@M04650:207:000000000-C238N:1:1101:16537:8622 1:N:0:19
ACTCCTACGGGAGGCAGCAGTAGGGAATCTTCGGCAATGGGGGCAACCCTGACCGAGCAACGCCGCGTGAGTGAAGAAGGTTTTCGGATCGTAAAACTCTGTTGTTAGAGAAGAACGTTAAGTAGAGTGGAAAATTACTTAAGTGACGGTATCTAACCAGAAAGGGACGGCTAACTACGTGCCAGCAGCCGCGGTAATACGTAGGTCCCAAGCGTTGTCCGGATTTATTGGGCGTAAAGCGAGCGCAGGTGGTTTCTTAAGTCTGATGTAAAAGGCAGTGGCTCAACCATTGTG
+
GGGGGGGGGGGGGGGGGGGGGGGGGGGGGGGGGGGGGGGGGGGGGGGGGGGGGGGGGGGGGGGGGGGGGGGFFGGGGGGGGGGGGGGEGGGGGGGGGGGGGGGGGGGGGGGGGGGGGGGGGGGGFGGGGGGGGGGGGGGDFGGGGGGGGGGGGGGGGGGGGGGGGGFGGGGCFGGGGGGGGGGGFGC<CFGDGEGGGGGGGFFGCGDFFGCFC=CGGGGGGGEEG99E7CFGFGGGGGFCEGFFDGDGDDFF>FGFFFFFGFFG?FGFFFFFF4;5247F@077@FF0:FF>44
@M04650:207:000000000-C238N:1:1101:6778:8636 1:N:0:19
ACTCCTACGGGAGGCAGCAGTAGGGAATCTTCGGCAATGGGGGCAACCCTGACCGAGCAACGCCGCGTGAGTGAAGAAGGTTTTCGGATCGTAAAACTCTGTTGTTAGAGAAGAACGTTAAGTAGAGTGGAAAATTACTTAAGTGACGGTATCTAACCAGAAAGGGACGGCTAACTACGTGCCAGCAGCCGCGGTAATACGTAGGTCCCAAGCGTTGTCCGGATTTATTGGGCGTAAAGCGAGCGCAGGTGGTTTCTTAAGTCTGATGTAAAAGGCAGTGGCTCAACCATGGTG
+
GGGGGGGGGGGGGGGGGGGGEGGGGGGGGGGGGGGGGGGGGEGGGGGGGGGGGGGGGGGGGGGGGGGGGGGFFFGGGGGG<E9DEFGEEGGGGGGGGGGGGGGGCFCFFGFGGGGCFDG<FGF<DFGCFGF<FCFFGCCCGGGFDGGGGEGDGGDGGFFGFFGGGGGGGGGEEGGGGFGFBCC9CEGGGEGDGGEEGGGGG9<FGC99BFGGGGE*:977?D**/?77?FGGF=5:CFFCFG>DGG)>>>CFCCFFBFFFG8:71*26*1/=F9)7:BFFF?4)9=51(9*()4
@M04650:207:000000000-C238N:1:1101:4301:8679 1:N:0:19
ACTCCTACGGGAGGCAGCAGTGGGGAATATTGCACAATGGGCGCAAGCCTGATGCAGCCATGCCGCGTGTATGAAGAAGGCCTTCGGGTTGTAAAGTACTTTCAGCGGGGAGGAAGGTGTTGTGGTTAATAACCGCAGCAATTGACGTTACCCGCAGAAGAAGCACCGGCTAACTCCGTGCCAGCAGCCGCGGTAATACGGAGGGTGCAAGCGTTAATCGGAATTACTGGGCGTAAAGCGCACGCAGGCGGTCTGTCAAGTCGGATGTGAAATCCCCGGGCTCAACCTGGGAAC
+
GFGGGGGGGGGGFGGGGGGGGGGGGGGGGGGGGGGGGGGGGGGGGGGGGGGEFGGGGGGGGGGGGDGGGGGGGGGGGGGGGFGGGGGGGGGFFFFGGGGGGGGGGEFFFFFGGGGCDFBFEGGGGGCFFGGGEEDFGF>CF9DGGGEFCCFFCFC>*>CFGGGGGGGGGGGGGGFFGCFGGFEGGGGEGGGGGGGDGGGGGGGGGEGCGGGGEEEGGGGGGGGGGGCGDFDGBEGGGF?D;C3>CG3DEGG577FFFFFFF*9D)*9:FFFFF6)706CDD>GFF4@((<@10-
@M04650:207:000000000-C238N:1:1101:16249:8690 1:N:0:19
ACTCCTACGGGAGGCAGCAGTAGGGAATCTTCGGCAATGGGGGCAACCCTGACCGAGCAACGCCGCGTGAGTGAAGAAGGTTTTCGGATCATAAAACTCTGTTGTTAGAGAAGAACGTTAAGTAGAGTGGAAAATTACTTAAGTGACGGTATCTAACCAGAAAGGGACGGCTAACTACGTGCCAGCAGCCGCGGTAATACGTAGGTCCCAAGCGTTGTCCGGATTTATTGGGCGTAAAGCGAGCGCAGGTGGTTTCTTAAGTCTGATGTAAAAGGCAGTGGCTCAACCATTGTG
+
GGGGGGGGGGGGGGGGGGGGGGGGGGGGGGGGGCGGEGGGGGGGGGGGGGFFEFGGGEEGGGGGGGGGGGGGGGGFFGGGEFGGGGGGDEFGGGGGGGGGGGCFEFFGFGGFGGGGG<F8FF<DDGGGGGFAEDFDFC9@<FFFFGGGGEECFGG<FGGGGGGGGEEFGGFEEGGFGGGGGFGGGGGFCFE8C>CCCFGGGFGCEGGGGCGGFG;CECFFEGG:=+3<CFGGFGGDGFFGEDFBG:DD@GGF55C@FFFFCFGGF:::9=@??B3@?:9??:9:?@5:?@F><4
@M04650:207:000000000-C238N:1:1101:3254:8711 1:N:0:19
ACTCCTACGGGAGGCAGCAGTGGGGAATATTGCACAATGGGCGCAAGCCTGATGCAGCCATGCCGCGTGTGTGAAGAAGGCCTTCGGGTTGTAAAGCACTTTCAGCGAGGAGGAAGGTGGTGAGCTTAATACGTTCATCAATTGACGTTACTCGCAGAAGAAGCACCGGCTAACTCCGTGCCAGCAGCCGCGGTAATACGGAGGGTGCAAGCGTTAATCGGAATTACTGGGCGTAAAGCGCACGCAGGCGGTTTGTTAAGTCAGATGTGAAATCACCGGGCTCAACCTGGGAAC
+
GGGFGGGGGGGGGGGGGGGGGGGGGGGFGGGGGGGGGGGGGGGGGGGGGGGGGG9FGGGGGGGGGGGFGG7FGGEFFGGGGGGFEGGGFGGGGGGGGGGGGGGCCGEGGGCFEGGGGEEFGGGGFGFDGGGGGGGFFFGGGGGGGGGEGEFFGGGGEGGGGGGFGGGGGGDGGG?CCEGGGGGDFGGGGGGEGGGGGGGGEEEGGGG5FGGGGGDE=FGGE<=F8ECFGGGGFGGGGGFDEDDFGGGGFGGGGCGF??@6<4CFFFCAFFFFFF/?:BDDBFGFFF>2?:@:B(
@M04650:207:000000000-C238N:1:1101:28930:8725 1:N:0:19
ACTCCTACGGGAGGCAGCAGTAGGGAATCTTCGGCAATGGGGGCAACCCTGACCGAGCAACGCCGCGTGAGTGAAGAAGGTTTTCGGATCGTAAAACTCTGTTGTTAGAGAAGAACGTTAAGTAGAGTGGAAAATTACTTAAGTGACGGTATCTAACCAGAAAGGGACGGCTAACTACGTGCCAGCAGCCGCGGTAATACGTAGGTCCCAAGCGTTGTCCGGATTTATTGGGCGTAAAGCGAGCGCAGGTGGTTTCTTAAGTCTGATGTAAAAGGCAGTGGCTCAACCATTGTG
+
GGGGGGGGGGGCFGGGGGGGGGGGGFDGGGGGGGGGGGGGGGGGGGGGGGGGGGGDGGFGGGGGGGGGGGGGGGGGGGGGGGGGGGGDCGGGGGGGGGGGGGFGGFGGGGGGGGGFGGGGGGG@DFCGG7CDFGGGFFFGG9FFCCFFGGGGFGGGGC<>FFBCFGGCFGGCGEGGGGG:CGGGGFFGGGGEEGGGGGGGGGDFDF?FCFG5CGEEDDG7CGG5EGGGGCFFFGDCG5BGEG>DGDDGFCFG<DGFFFFFGFG*9::6=8F?7B304:>)53C6?FF?:?=AB2
@M04650:207:000000000-C238N:1:1101:26078:8730 1:N:0:19
ACTCCTACGGGAGGCAGCAGTAGGGAATCTTCGGCAATGGGGGCAACCCTGACCGAGCAACGCCGCGTGAGTGAAGAAGGTTTTCGGATCGTACAACTCTGTTGTTAGAGAAGAACGTTAAGTAGAGTGGAAAATTACTTAAGTGACGGTATCTAACCAGAAAGGGACGGCTAACTACGTGCCAGCAGCCGCGGTAATACGTAGGTCCTAAGCGTTGTCCGGATTTATTGGGCGTAAAGCGAGCGCAGGTGGTTTCTTAAGTCCGATGTAAAAGGCAGTGGCTCAACCATTGTG
+
FF@FFFGEC7B@FEFGCCGGGE<E,,E<CF<FGEGG><@FCCC7FG<EFCGGCC@BF7CCFG@FG+=FCB?C<9EFFGGGGCE+C:::FG>F8+B9=DFCEEFFFG9<EA?=A=<3>BCDFD,CF,5AFGGFDEDDGDAC@<>@FGGGGGGGFFFC,FC<:CF<3733>:EGGGGG@B1=B@E;:C8<C8E7BCE*=++<;99B7B+3++=<8/2;7C*:*58*2CC7FC67>EG59*/*7CE555)7:/CCC54@?F60<1**))/-7*/7=?)5((26??*?=*02(*94)-
@M04650:207:000000000-C238N:1:1101:19895:8886 1:N:0:19
ACTCCTACGGGAGGCAGCAGTAGGGAATCTTCGGCAATGGGGGCAACCCTGACCGAGCAACGCCGCGTGAGTGAAGAAGGTTTTCGGATCGTAAAACTCTGTTGTTAGAGAAGAACGTTAAGTAGAGTGGAAAATTACTTAAGTGACGGTATCTAACCAGAAAGGGACGGCTAACTACGTGCCAGCAGCCGCGGTAATACGTAGGTCCCAAGCGTTGTCCGGATTTATTGGGCGTAAAGCGCACGCAGGCGGTCTGTCAAGTCGGATGTGAAATCCCCGGGCTCAACCTGGGA
+
GGGGGGGGGGGGGGGGGGGGGGGGGGGGGGGGGGGGGGGGGGGGGGGGGGGGGGGGGGGGGGGGGGGFGGGGGGGGGGGGFFGGGGGGGGGGGGGGGGGGGGGGGGGGGGGGGGGGGGGGGGGGGGGGGGGGGGGGGGGGGGGGGGGGGDGGGGGGGGGGGGGGGGGGGGGDGGGGGGGGDFGGGGGGGGGGGGGGGGGGGGGGGGGGGGGGGGGE=<CFGGGGGGGGGGGGFGGGGGFGFGFFGGGGFGGGDDDFFFFFFFGGFCG>FFFFFFFF>:<DF>7;7?@??FFF0
@M04650:207:000000000-C238N:1:1101:4386:8890 1:N:0:19
ACTCCTACGGGAGGCAGCAGTAGGGAATCTTCGGCAATGGGGGCAACCCTGACCGAGCAACGCCGCGTGAGTGAAGAAGGTTTTCGGATCGTAAAACTCTGTTGTTAGAGAAGAACGTTAAGTAGAGTGGAAAATTACTTAAGTGACGGTATCTAACCAGAAAGGGACGGCTAACTACGTGCCAGCAGCCGCGGTAATACGTAGGTCCCAAGCGTTGTCCGGATTTATTGGGCGTACAGCGAGCGCAGGTGGTTTCTTAAGTCTGATGTAAAAGGCAGTGGCTCAACCATTGTG
+
GGGGGGGGGGGGGGGGGGGGGGGGGGGGGGGGGGGGGGGGGGGGGGGGGGGGGGGGGGGGGGGGGGGGGGGGGGGGGGGFGGGGE=FGGGGGGGGGGGGGGGGFGGGGGGGGFGGGGGGGGGGGGGGGGCFFFDGGFGGGG7FEFFGGGGGGGGGCGFGCFG@AFEE7FEGGGGGGGGGGGGGGGGG,CCEGED8EGGGGG+98CGGF>FGFGGGGGGGGGGE5ECEF7CCF:EGC)1/9;<)0/<DDD*C3CDGFFFF=FFF7=7:<FF?F4*<4(-29F?*9@?5:6**).)
@M04650:207:000000000-C238N:1:1101:10738:8926 1:N:0:19
ACTCCTACGGGAGGCAGCAGTGGGGAATATTGCACAATGGGCGCAAGCCTGATGCAGCCATGCCGCGTGTGTGAAGAAGGCCTTCGGGTTGTAAAGCACTTTCAGCGAGGAGGAAGGTGGTGAACTTAATACGTTCATCAATTGACGTTACTCGCAGAAGAAGCACCGGCTAACTCCGTGCCAGCAGCCGCGGTAATACGGAGGGTGCAAGCGTTAATCGGAATTACTGGGCGTAAAGCGCACGCAGGCGGTTTGTTAAGTCAGATGTGAAATCCCCGGGCTCAACCTGGGAAC
+
GGGGGGGGGGGGGGGGGGGGGGGGGGGGGGGGGGGGGGGGGGGGEEGGGGGGGGGGGGGGGGGGGGGGGGGGGGGGGCGGGGGGGGGGGGGGGGFFGGGGGGGGGGGGGGGGGGGGGGGGGGGGGGGGGGGGGGGGGGDGGGGGGGDGGDGGGGGGGGGGGFGGGGGGDGGGGGGGFGGGGGGGGGGGFDC8EGDEGGGGGDGGGGDGGGGGGCECFFFGEGEGGGGGCGGG>EGEDGFGF33@G<DGFGG>C7DF@F?FFFGG?>*-9?9@FF9::><>@FGF6?>70>@271
@M04650:207:000000000-C238N:1:1101:6328:8971 1:N:0:19
ACTCCTACGGGAGGCAGCAGTGGGGAATATTGCACAATGGGGGGAACCCTGATGCAGCCATGCCGCGTGTATGAAGAAGGCCTTCGGGTTGTAAAGTACTTTCAGCGGGGAGGAAGGTGTTGTGGTTAATAACCGCAGCAATTGACGTTACCCGCAGAAGAAGCACCGGCTAACTCCGTGCCAGCAGCCGCGGTAATACGGAGGGTGCAAGCGTTACTCGGAATCACTGGGCGTAAAGAGCGCGTAGGCGGGAAAGTAAGTCAGATGTGAAATCCTTTAGCTTAACTACAGAAC
+
GGGGGF9FECGGGGGGGGDGGGGGGDEGGGGGGGGGGGGGGGGEGEGGGGGGFCFGGGGGGGGGGGG>CFGGG9CGGFGGGGCE@FGGGG7FAFGGGGGGGGGGGGGGGGEGECCFEGGCFCGGCGFC<F9FG,CG7=FFFGGGFGGGGGGGG8C>E*AFCC6@FGFC>/:8C?2CFEG8C8@CFFFGFEEEGGGGGGFCECEGGEEEC?CGGGGGGFG<C35*<C6<?FGG:*97FF8*.)8>55>D?CD<7C*)//=FGF777:>)7*969*9F))*1*4:@FFF98:74)(
@M04650:207:000000000-C238N:1:1101:20566:8980 1:N:0:19
ACTCCTACGGGAGGCAGCAGTAGGGAATCTTCGGCAATGGGGGCAACCCTGACCGAGCAACGCCGCGTGAGTGAAGAAGGTTTTCGGATCGTAAAACTCTGTTGTTAGAGAAGAACGTTAAGTAGAGTGGAAAATTACTTAAGTGACGGTATCTAACCAGAAAGGGACGGCTAACTACGTGCCAGCAGCCGCGGTAATACGTAGGTCCCAAGCGTTGTCCGGATTTATTGGGCGTAAAGCGAGCGCAGGTGGTTTCTTAAGTCTGATGTAAAAGGCAGTGGCTCAACCATTGTG
+
GGGGGGGGGGGGGGGGGGGGGGGGGGGGGGGGGGGGGGGGGGGGGGGGGGFGGGGGGGGGGGGGGGGGGGGGGGGGGGGGGGGGGGGGGGGGGGGGGGGGGGGGGGGGGGGGGGGGGGGGGGFGGGGCFGGGGFGGGGGGGGGFFGGGGGGGGGGGGGGGGGGFGGGGGGGEGGGGGGGGGGGGGF?CGGGGGGGGGEFGGGGGGGGGGGCGGGGC=DGGGGCC5EFGGCFFFGGEDGFGFCEFD:5CDFGGGDGFFF*=FFG76*?AFBB?FFF@::>FFF56?FFF?@=AA)
@M04650:207:000000000-C238N:1:1101:18032:9020 1:N:0:19
ACTCCTACGGGAGGCAGCAGTAGGGAATCTTCGGCAATGGGGGCAACCCTGACCGAGCAACGCCGCGTGAGTGAAGAAGGTTTTCGGATCGTAAAACTCTGTTGTTAGAGAAGAACGTTAAGTAGAGTGGAAAATTACTTAAGTGACGGTATCTAACCAGAAAGGGACGGCTAACTACGTGCCAGCAGCCGCGGTAATACGTAGGTCCCAAGCGTTGTCCGGATTTATTGGGCGTAAAGCGAGCGCAGGTGGTTTCTTAAGTCTGATGTAAAAGGCAGTGGCTCAACCATTGTG
+
GGGGGGGGGGGGGGGGGGGGGGGGGGGGGGGGGGGGGGGGGGGGGGGGGGGGGGGGGGGGGGGGGGGGGGGGGGGGGGGGGGGGGGGEGGGGGGGFFGGGGGGGGGGGCFGGGGGGGFGGGGGGGGGGGFGFGGGGGDEFFFFCFGFGGGGGGGGGGGGGGGGGGGGGGGGGGGGGGGGGGGGGGGGGGGEGGGGGGGG?GG?@EGFGCGGGCEGGGGGGGG8=EGGGGFGGFGGGDFFC>DEBCDD95DGGCCFFFF?6<7CGBCC<67@F?FEF?FGFFF7F4?F??4=)))
@M04650:207:000000000-C238N:1:1101:27581:9034 1:N:0:19
ACTCCTACGGGAGGCAGCAGTGGGGAATCTTCGGCAATGGGGGCAACCCTGACCGAGCAACGCCGCGTGAGTGAAGAAGGTTTTCGGATCGTAAAACTCTGTTGTTAGAGAAGAACGTTAAGTAGAGTGGTAAATTACTTAAGTGACGGTATCTAACCAGAAAAGGACGGCTAACTACGTGCCAGCAGCCGCGGTAATACGTAGGTCCCAAGCGTGGTTCGGCTTTATTGGGCGTAAAGCGAGCGCAGGAGGTTTCTTAAGTCTGATGTAAAAGCCAGTGGCTCAACCGTTGTG
+
GGGGGGGGGGGCGEEDEGGGEGGGGE@C,FCFG7FG@FGFE7F@FGGGGGGFCFCECEGGGGGGGGECFEFFG<B?FFE,4EFFGGGD7:CFGGGCFGCF,EFAF4CE<FFFFGGGC:AA<F@,338:DG,,:3=,33,:@,:@FACCE@FFFC,7><:,F@,,6*7@>*5BFG7,;B72=C7,BGG@FGGEGCC**2+28CFF*?+?BFF=*51*1**08>*2*<<0C79=:59:D58D715<)95)0*<5/2*0*9**+**2/*2694*90=)).,09)(1967)2(0)(--
@M04650:207:000000000-C238N:1:1101:21270:9045 1:N:0:19
ACTCCTACGGGAGGCAGCAGTAGGGAATCTTCGGCAATGGGGGCAACCCTGACCGAGCAACGCCGCGTGAGTGAAGAAGGTTTTCGGATCGTAAAACTCTGTTGTTAGAGAAGAACGTTAAGTAGAGTGGAAAATTACTTAAGTGACGGTATCTAACCAGAAAGGGACGGCTAACTACGTGCCAGCAGCCGCGGTAATACGTAGGTCCCAAGCGTTGTCCGGATTTATTGGGCGTAAAGCGAGCGCAGGTGGTTTCTTAAGTCTGATGTAAAAGGCAGTGGCTCAACCTTTGTG
+
GGGGGGGGGGGGGGGGGGGGGGGGGGGGGGGGGGGGGGGGGGGGGGGGGGGGGGGCGGGGGGGGGDEFGGGGGGGGGFGGGFGGFGGGGGGGGGGFGGGGGGGGGFGGGGGAFGGGGBDFGGGAAFFBFFGGGGGGGGGGGGFGFGGGGGGGGGGGFFGGGGGGCCFGGGGGGGGGGGGGGGGGGGGGGGGGGGGGGGGGGFGGGGGGGGFFGGGGGGGGGGEE5FGGG7E5<7DGGG4:>D@@GGDGFGGC55D69F@?F9*29:FAFFFF4=55149FF0*7=?F?(*944(
@M04650:207:000000000-C238N:1:1101:18304:9066 1:N:0:19
ACTCCTACGGGAGGCAGCAGTAGGGAATCTTCGGCAATGGGGGCAACCCTGACCGAGCAACGCCGCGTGAGTGAAGAAGGTTTTCGGATCGTAAAACTCTGTTGTTAGAGAAGAACGTTAAGTAGAGTGGAAAATTACTTAAGTGACGGTATCTAACCAGAAAGGGACGGCTAACTACGTGCCAGCAGCCGCGGTAATACGTAGGTCCCAAGCGTTGTCCGGATTTATTGGGCGTAAAGCGAGCGCAGGTGGTTTCTTAAGTCTGATGTAAAAGGCAGTGGCTCAACCATGGTG
+
GGGGGGGGGGGGGGGGGGGGGGGGGGGGGGDGGGGGGGGGGGGGGGGGGGGGGGGGGGGGGGGGGGGGGDGGCF9FFGGCGGGGFGGGGFGGGGGGGGGGGGGGGGGGGGGGGGGGGFGGGGGGGGGCGGGGGGGGGGGGGGGGGGGGGGGGGGGGGGGGGGG?FEGGE7FDCGGGGGGG>FGGFGGGGGEEEGGGGGGGGGGGGDFFC:?FGGG57CFGGG=CC?FGGGFGFGC=C<7F3*7@GGGGFGGFDFFF?FF*29>C@FGBFF94B4>5,8FFF:>)9@F((9*4)-
@M04650:207:000000000-C238N:1:1101:16414:9105 1:N:0:19
ACTCCTACGGGAGGCAGCAGTGGGGAATATTGCACAATGGGCGCAAGCCTGATGCAGCCATGCCGCGTGTATGAAGAAGGCCTTCGGGTTGTAAAGTACTTTCAGCGGGGAGGAAGGTGTTGTGGTTAATAACCGCAGCAATTGACGTTACCCGCAGAAGAAGCACCGGCTAACTCCGTGCCAGCAGCCGCGGTAATACGGAGGGTGCAAGCGTTAATCGGAATTACTGGGCGTAAAGCGCACGCAGGCGGTTTGTTAAGTCAGATGTGAAATCCCCGGGCTCAACCTGGGAAC
+
GGGGGGGGGCGGGGGGGGGGGGGGGGGGGGGGGGGGGGGGGGGGGGGGGGGGGGGGGGGGGGGGGGGGGGGGGGGGGGGGFGGGGGGGGGGGGGGGGGGGGGGGGGCGGGGGGGGGGGGFFGGGGGGGGGFFGGGGGGGGGGGGGGGCFGDGGGGGGGGGGGGGGGGGGGGGGGGGGGGGGGGGGGGGGGGGGGGGGGGGGGGGGGGGGGGGGGGGGGGGGGGGFGGGGGCGFGGGGGFDDDFDDGGC>DG795DF4=FFGFGGFGGFFFFFFFFF?BDFFFGFFFFFFFFFF4
@M04650:207:000000000-C238N:1:1101:16492:9115 1:N:0:19
ACTCCTACGGGAGGCAGCAGTAGGGAATCTTCGGCAATGGGGGCAACCCTGACCGAGCAACGCCGCGTGAGTGAAGAAGGTTTTCGGATCGTAAAACTCTGTTGTTAGAGAAGAACGTTAAGTAGAGTGGAAAATTACTTAAGTGACGGTATCTAACCAGAAAGGGACGGCTAACTACGTGCCAGCAGCCGCGGTAATACGTAGGTCCCAAGCGTTGTCCGGATTTATTGGGCGTAAAGCGAGCGCAGGTGGTTTCTTAAGTCTGATGTAAAAGGCAGGGGCTCAACCATTGTG
+
GGGGGGGGGGGGGGGGGGGGGGGGGGGGGGGGGGGGGGGGGGGGGGGGGGGGGGGGGGGGGGGGGGGGGGGEGGGGGGGGGGGGGGGGGGGGGGGGGGGGGGGGGGGGGGGGFGGGGGGGGGGGGFGGGGGGGGGGGGGCGGGFFGGGGGGGGFGGGGGGGGFGGGGGGGG@FGF9FFGFGGGGGGGGG5:EGGGGGGG9BC<BEFEFGFF*/CE=E>::C3C*CE??EGG50:7EGFF>DD>37DDC<DC<CF7B=F?BFFGCF:CAFFFFFF3),0)8599)99?:(9@B)-
@M04650:207:000000000-C238N:1:1101:17063:9175 1:N:0:19
ACTCCTACGGGAGGCAGCAGTAGGGAATCTTCGGCAATGGACGAAAGTCTGACCGAGCAACGCCGCGTGAGTGAAGAAGGTTTTCGGATCGTAAAACTCTGTTGTTAGAGAAGAACGTTAAGTAGAGTGGAAAATTACTTAAGTGACGGTATCTAACCAGAAAGGGACGGCTAACTACGTGCCAGCAGCCGCGGTAATACGTAGGTCCCAAGCGTTGTCCGGATTTATTGGGCGTAAAGCGAGCGCAGGTGGTTTCTTAAGTCTGATGTAAAAGGCAGTGGCTCAACCATTGTG
+
GGGGGGGGGGGGGGGGGGGGGGGGGGGGGGGGGGGGGGGGGGGGGGGGGGGGGGGGGGGGGGGGGGGGGGGGGGGGGGGGGGGGGGGGGGGGGGGGGGGGGGGGGGGGGGGGGGGGGGGGGGGGGFGGGGGGGGGGGGGGGGGGGGGGGGGGGGGGGGGGGGGGGGGGGGGGGGGFGGGGGGGGFFGGGGGGEEEGGGGGGGGGGGFGGGGGGGGGGGGGGGGGGFGGFGGGFGGGGGFGFD>>GGGGFGGGGFGFFF==CFGFFGGFFFFFF*<>?F5?FF5?FFF?FF4>F)
@M04650:207:000000000-C238N:1:1101:2875:9265 1:N:0:19
ACTCCTACGGGAGGCAGCAGTAGGGAATCTTCGGCAATGGGGGCAACCCTGACCGAGCAACGCCGCGTGAGTGAAGAAGGTTTTCGGATCGTAAAACTCTGTTGTTAGAGAAGAACGTTAAGTAGAGTGGAAAATTACTTAAGTGACGGTATCTAACCAGAAAGGGACGGCTAACTACGTGCCAGCAGCCGCGGTAATACGTAGGTCCCAAGCGTTGTCCGGATTGATTGGGCGTAAAGCGAGCGCAGGTGGTTTCTTAAGTCTGATGTAAAAGGCAGTGGCTCAACCATTGTG
+
FGGFGGGGGGGGGGGGGGGGFGGFGGGFGGGGEFGGGDGGFDEGGGEGCFGFFFEGEGDGGDC7FGF@CCGGGFGFGGGGF,BF<FGGGDGGGGGGGGGGGGGGDGGGGEFAGGGFGFGGGGEDFGGFFGC<:FBFFFAFFFFFFCF@><FCFG9BFGFF:>FF@7BFFGDEEGG?F;F<F8EECCCC,=?**=CEC?FGF+0CE25=CCC5*7/2:CF>8DCGG*<CCFGDFDDGCC6C5/<>G)3/75CF*9F48F=?997*70*6966?/9@F:B*9::*/6674,7@B)5
@M04650:207:000000000-C238N:1:1101:27156:9267 1:N:0:19
ACTCCTACGGGAGGCAGCAGTGGGGAATATTGCACAATGGGCGCAAGCCTGATGCAACCATGCCGCGTGTATGAAGAAGGCCTTCGGGTTGTAAAGTACTTTCAGCGGGGAGGAAGGTGTTGTGGTTAATAACCGCAGCAATTGACGTTACCCGCAGAAGAAGCACCGGCTAACTCCGTGCCAGCAGCCGCGGTAATACGGAGGGTGCAAGCGTTAATCGGAATTACTGGGCGTAAAGCGCACGCAGGCGGTCTGTCAAGTCGGATGTGAAATCCCCGGGCTCAACCTGGGAAC
+
FGGGGGGGCFDEFGGGGGGGGGGGGGGG<FGFGFGEFGGGGFGGGEGGGGGGGGGD,CECE<FGCGGGGGGGGGCFGGGGGGGGGGGGGEFGGGGGFGGGGGFF99FGGDGGGE<FEDCFCFGGGGGGGFDAFDBF@3<A7FF?GGDFGGG9FFD*>FB>DDFEFFFGGGGGFGGGGGGGGGG6EEGGG5CEGG5CGFDGCE5EDGGGG?+:*:C2::DGGD5EG9<CE*AFF5<5D:B3<C>@DDGDE<)/>3**076@F@5C)9D:**9*7@?FB(9)79F?4FF0()743(
@M04650:207:000000000-C238N:1:1101:5992:9280 1:N:0:19
ACTCCTACGGGAGGCAGCAGTAGGGAATCTTCGGCAATGGGGGCAACCCTGACCGAGCAACGCCGCGTGAGTGAAGAAGGTTTTCGGATCGTAAAACTCTGTTGTTAGAGAAGAACGTTAAGTAGAGTGGAAAATTACTTAAGTGACGGTATCTACCCAGAAAGGGACGGCTAACTACGTGCCAGCAGCCGCGGTAATACGTAGGTCCAAAGCGTTGCCCGGGTTTATTGGGCGAAAAGCGAGCGCAGGTGGTTTCTTAAGCCTGATGTAAAGGGCAGTGGCTCAACCATTGTG
+
GGGGGGGGGGGGGGGGGGGGGFGGGGGGGGGFG7FFGGGGF,@FGG7CFFGG,CF@FGEGGDGGDFGFFGGGGGGGGGGG8F<FGGGGDBCGGGGGGGGGGGGF<E9F,FFGGGGCF3DGD9:8CFF<?D@=D<B3>:@,C<F=9,,@7@DDCCC,E,,,@EFFC7,@F7>*>>,22?<CCCGG752,22**1**:*+?+;E?8BFEC+A9;0//2**2>;7*2**3C+??*):):<5)17*05C35C5193><2/99FF9*9*8*:)0/9=**..(497)(1)/6.43*9-.)
@M04650:207:000000000-C238N:1:1101:18283:9316 1:N:0:19
ACTCCTACGGGAGGCAGCAGTAGGGAATATTGCTCAATGGGCGAAAGCCTGAAGCAGCAACGCCGCGTGGAGGATGAAGGTTTTAGGATTGTAAACTCCTTTTGTTAGAGAAGATAATGACGGTATCTAACGAATAAGCACCGGCTAACTCCGTGCCAGCAGCCGCGGTAATACGGAGGGTGCAAGCGTTACTCGGAATCACTGGGCGTAAAGAGCGCGTAGGCGGGAAAGTAAGTCAGATGTGAAATCCTATGGCTTAACCATAGAACTGCATTTGAAACTACTTTTCTAG
+
FFDGFFGGGGGGGGGGGGGGEFGFEGGG@FGGF<FFGGGF@FEEGGG8ECFGDGGGFDE@FFGGGFECCE:FEG8FFGGFFAFFGDEGF?FFCFF99FFFGGGGGGGGGGGGG@,<FDEGGGGCGF9FFGGGGGGGGDAFF,@FG7FG,7,@B3>FGGGGFCG:EEDGEC:;FGFC*>FGE87ECCGD*:EE?FCDCE8BCFFG>F>**=EFFGFF=557CD=6CC57*9E9=FC<*:@G*:08:FGGFCGFCF<FF5:FCFGGFGF>FB6=B?784):FF>*79**69F=5
@M04650:207:000000000-C238N:1:1101:9622:9338 1:N:0:19
ACTCCTACGGGAGGCAGCAGTGGGGAATATTGCACAATGGGCGCAAGCCTGATGCAGCCATGCCGCGTGTATGAAGAAGGCCTTCGGGTTGTAAAGTACTTTCAGCGGGGAGGAAGGTGTTGTGGTTAATAACCGCAGCAATTGACGTTACCCGCAGAAGAAGCACCGGCTAACTCCGTGCCAGCAGCCGCGGTAATACGGAGGGTGCAAGCGTTAATCGGAATTACTGGGCGTAAAGCGCACGCAGGCGGTCTGTCAAGTCGGATGTGAAATCCCCGGGCTCAACCTGGGAAC
+
GGGGGGGGGGGGGGGGGGGGGGGGGGGGGGGGGGGGGGGGGGGGGGGGGGGGGGGGGGGGGGGGGGGGGGGGGGFGGGGGGGGGGGGGGGGGGGGGGGGGGGGGGGGGGGFGGGGGGGGGGFGGGGGGGGGGGGGGGGGGGFGGGGGGGGGGGGGGGGGGGGGGGGGGGGGGGGGGGGGGGGGGGGGGFGGGGGGGGGGGGGGGGGGGGGGGGGGGGGGGGGGGGGFGGGGGFG:ECGFGFGFFGGGGBGGGGGGFFFFFGFGGEC73=FFFFFFFFFGFFF:6?FF:?@3124
@M04650:207:000000000-C238N:1:1101:21035:9375 1:N:0:19
ACTCCTACGGGAGGCAGCAGTGGGGAATATTGCACAATGGGCGCAAGCCTGATGCAGCCATGCCGCGTGTATGAAGAAGGCCTTCGGGTTGTAAAGTACTTTCAGCGAGGAGGAAGGCATTGTGGTTAATAACCACAGGGATTGACGTTACTCGCAGAAGAAGAACCGGCTAACTCCGTGCCAGCAGCCGCGGTAATAGGGAGGGGCCAAGCGTTAATGGGAATAACGGGGCGTAAAGCGCACGCAGGCGGGCTGTCAAGTCGGATGTGACATCCCCGGGCTCACCCTGGGAAC
+
GGGGGGGGGGGGGGGGGGGGGGGGGGGGGGGGGGGGGGGGGGGGGGGGGGGGGGGGGGGGGGGGGGGGGGGGGGGGGGGGGGGGGGGGGGGGGGGGGGGGGGGGGGGGGGDGGGGGGGGGGGGGDGFG9<CCF,5A,3,83A<DC7@C>F7=3F@C@B3,@:<,3>DF@8>C7:,?8C*6>*,6*,,62==EG*B8;9+?23AEC***=*2*;C*;***:8CE6FFC**955>/9:C76C@5)8)/7CBD3)19C7=B@F<*9))194@?**967@:9D@E(*9*553:>8::1
@M04650:207:000000000-C238N:1:1101:10189:9439 1:N:0:19
ACTCCTAGGGAGGCAGCAGTAGGGAATCTTCGGCAATGGGGGCAACCCTGACCGAGCAACGCCGCGTGAGTGAAGAAGGTTTTCGGATCGTAAAACTCTGTTGTTAGAGAAGAACGTTAAGTAGAGTGGAAAATTACTTAAGTGACGGTATCTAACCAGAAAGGGACGGCTAACTACGTGCCAGCAGCCGCGGTAATACGTAGGTCCCAAGCGTTGTCCGGATTTATTGGGCGTAAAGCGAGCGCAGGTGGTTTCTTAAGTCTGATGTAAAAGGCAGTGGCTCAACCATTGTGT
+
GGGGGGGGGGGEGGGGGGGG9CFGGGGGGGGGGGGGGGGGGGGGGGGGGGGGGGGGGGGGGGGGGGFGGFFGGGGGGGGGGGGGGGGGGGGGGGGGGGGGGGGGGGFGGGGGGGCGGGGGGGGGGGFDGGGGGGGGGGGGGGDFGGGGGGGGGFGGGGGGGGGGGGGGGGGGGGGGGGGGGGGGGGGGGCEGDEGGGGGGGGGGGGFGFGGGGCCEGGFGGD?EFFGGDGGCBGDEGGF<DGDBDDG<>CF37FFF?48FFFGF60767@?FFF:::?4?B?7**)5()06:),
@M04650:207:000000000-C238N:1:1101:13880:9449 1:N:0:19
ACTCCTACGGGAGGCAGCAGTAGGGAATCTTCGGCAATGGGGGCAACCCTGACCGAGCAACGCCGCGTGAGTGAAGAAGGTTTTCGGATCGTAAAACTCTGTTGTTAGAGAAGAACGTTAAGTAGAGTGGAAAATTACTTAAGTGACGGTATCTAACCAGAAAGGGACGGCTAACTACGTGCCAGCAGCCGCGGTAATACGTAGGTCCCAAGCGTTGTCCGGATTTATTGGGCGTAAAGCGAGCGCAGGTGGTTTCTTAAGTCTGAAGTAAAAGGCAGTGGCTCAACCATTGTG
+
GGGGGGGGGGGGGGGGGGGGGFGGGGGG9FGCGCGGGGGGGGGGGGGGGGGG<FGGGGGGGGGGGGGGGGGGGGGGGGGGGFGGGGGGEGGGGGGGGGGFFGGGGGGFFGGGGGGFGFGDFGAFC<DFGGGFFDFFGGEADCFGF<FCEF7<CCAFGFFF,D<FFCCFGGEGGGFGD7F<EDF,>CBC@,4BC>4CCCEF*?9BEFG6*<;=CC/8>GG7;<8*:+32C7FG>C<=D*9:>CE>))9CDGGFCC**9@*=E6CCFF*.10/9*93>(8F).2*9?*.32*/-66
@M04650:207:000000000-C238N:1:1101:19989:9459 1:N:0:19
ACTCCTACGGGAGGCAGCAGTAGGGAATCTTCGGCAATGGGGGCAACCCTGACCGAGCAACGCCGCGTGAGTGAAGAAGGTTTTCGGATCGTAAAACTCTGTTGTTAGAGAAGAACGTTAAGTAGAGTGGAAAATTACTTAAGTGACGGTATCTAACCAGAAAGGGACGGCTAACTACGTGCCAGCAGCCGCGGTAATACGTAGGTCCCAAGCGTTGTCCGGATTTATTGGGCGTAAAGCGAGCGCAGGTGGTTTCTTAAGTCTGATGTAAAAGGCAGTGGCTCAACCATTGTT
+
GGGGGGGGGGGGGGGGGGGGGGGGGGGGGGGGGGGGGGGGGGGGGGGGGGGGGGGGGGGGGGGGGGGCGGGGGGGGGGGGGGGGGGGGGGGGGGGGGGGGGGGGGGGGGGGGGGGGGGGGGGFGGGGGGGGGGGGGGGGGGGGGGGGGGGGGGGGGGGGGGGGGGDGEGGGGGGGGGGGGGGGGGGFGGGGGGGE>EGGGGGGGGFGGGGGGGGGGGGGGGGEGGGGGGGGCFGGGGGFGFGFFGDDDFFGGDFGFFF=FFFFGFGC)7@FFFFFFF?GFFFFFFFFFFFF>A)
@M04650:207:000000000-C238N:1:1101:2684:9506 1:N:0:19
ACTCCTACGGGAGGCAGCAGTAGGGAATCTTCGGCAATGGGGGCAACCCTGACCGAGCAACGCCGCGTGAGTGAAGAAGGTTTTCGGATCGTAAAACTCTGTTGTTAGAGAAGAACGTTAAGTAGAGAGGAAAATTACTTAAGTGACGGTATCTAACCAGAAAGGGACGGCTAACTACGTGCCAGAAGCCGCGGTAATACGTAGGTCCCAAGCGTAGTCCGGATGTAGTGGGCGTAAAGCGAGAGCAGGTGGTTTCTTAAGTCTGATGTAAAAGGCAGTGGCTCAACCATTGTG
+
GGGGCFFFFGGGGGGGGGGGGGFGGGGEGGGFGGGGGEGFECFFGGFDEFGGG8@FFFEFFEGGGGGCCCFCFFDFGGGG4:CFFGGGCCGGGGGGGGGGGGCDFEBFFEFGGGGD>B8DFG,A8:C,@FDFGGGGGFF,CFG<CGCBFFC+@FGG@,@FGFEDCCE*F7>CFGDFGCGFC8E??,6?,:CECE*=CCF9;?3=;B9<8=FFCC8*:9CC=CE=*+2+<*/:5:)*199CDDF)1*>F>12<*7*/9=FFF?C>97*696BFFFFF?F49?(1)7?F18@4<46
@M04650:207:000000000-C238N:1:1101:13533:9526 1:N:0:19
ACTCCTACGGGAGGCAGCAGTAGGGAATCTTCGGCAATGGGGGCAACCCTGACCGAGCAACGCCGCGTGAGTGAAGAAGGTTTTCGGATCGTAAAACTCTGTTGTTAGAGAAGAACGTTAAGTAGAGTGGAAAATTACTTAAGTGACGGTATCTAACCAGAAAGGGACGGCTAACTACGTGCCAGCAGCCGCGGTAATACGTAGGTCCCAAGCGTTGTCCGGATTTATTGGGCGTAAAGCGAGCGCAGGTGGTTTCTTAAGTCTGATGTAAAAGGCAGTGGCTCAACCATTGTG
+
GGGGGGGGGGGGGGGGGGGGGGGGGGGGGGGGGGGGGGGGGGGGGGGGGGGGGGGGGGGGGGGGGGGEGGGGGGGGGGGGGGGGGGGGGGGGGGGGGGGGGGGGFGGGGGGGGGGGGGGGGGGGGGGFGGGGGGGGGGGGGGGGGGGFGFGGGGGGGGGGGGCGGGGGGGGGGGGGGGGGGGGGGGGFGGGDGGEGGGFFGGGGC<+=EGGGCGCEGGGFGCEGGFFFGGGGFCDGGCFFFGFFGGGGFGGGGGGFFF4BFF>7@CDA6BFFFFB>?F7@FB4??FF01?BAA4
@M04650:207:000000000-C238N:1:1101:12098:9530 1:N:0:19
ACTCCTACGGGAGGCAGCAGTGGGGAATATTGCACAATGGGCGCAAGCCTGATGCAGCCATGCCGCGTGTATGAAGAAGGCCTTCGGGTTGTAAAGTACTTTCAGCGGGGAGGAAGGTGTTGTGGTTAATAACCACAACAATTGACGTTACCCGCAGAAGAAGCACCGGCTAACTCCGTGCCAGCAGCCGCGGTAATACGGAGGGTGCAAGCGTTAATCGGAATTACTGGGCGTAAAGCGCACGCAGGCGGTCTGTCAAGTCGGATGTGAAATCCCCGGGCTCAACCTGGGAAC
+
GGGGGGGGGGGGGGGGGGGGGGGGGGGGGGGFGGGGFGGGFFGGEEGGGGFFFFGGGGGGGGGGGGGGDGFGAEFFGGGGGFGGGFGGGGGGFCFGGGGGGGGDFFEDEEECFGFCCFGGGFGFGGFFGGGGFFCEEFGFFGGGCGDFGFCDEG>FEGFGG@C7ED@C@EEGDFGFGDF@CFFGFFF@FED85EGCFFCF*/:CCCEG?ED==EG5CFFD8CCEE?<F96*A;57*977C5C57CD3)8CCCDD4=8@44FF3>:CC8@*97B=67:9C)73*/6?FB?))(,-
@M04650:207:000000000-C238N:1:1101:17129:9533 1:N:0:19
ACTCCTACGGGAGGCAGCAGTGGGGAATATTGCACAATGGGCGCAAGCCTGATGCAGCCATGCCGCGTGTATGAAGAAGGCCTTCGGGTTGTAAAGTACTTTCAGCGGGGAGGAAGGGGATGTGGTTAATAACCGCATTCATTGACGTTACCCGCAGAAGAAGCACCGGCTAACTCCGTGCCAGCAGCCGCGGTAATACGGAGGGTGCAAGCGTTAATCGGAATTACTGGGCGTAAAGCGCACGCAGGCGGTCGGGCAAGTCGGATGTGAAATCCCCGGGCTCAACCTGGGAAC
+
GGGGGGGGGGGGGGGGGGGGGGGGGGGGGGGGGFGGGGGGGGGGEGGGGGGGGGGGGGFGFGGGGGGGGFEGGGGGGGGGGGGGGGGGDGGGGGGGFGGGFGGFEGEEGGGGGGGFGGGFGGGFGD>F<FGGGGDCC:<C3@CFGCF@CFGFGGCCC:AFDB,<EG7:1BFGGGGFGC<<8*2BCCFDFEEGGCEC<@EEE>C>EGG5:CEGGC?CE:?<CDCG870<:CFCD/>5*77CED@5DGGC>CC)9))).0)729D55<>4BB619*6;:97@E(9FFF5((7>:,(
@M04650:207:000000000-C238N:1:1101:3173:9542 1:N:0:19
ACTCCTACGGGAGGCTGCAGTCGAGAATCTTTCGCAATGGGCGAAAGCCTGACGAAGCGACGCCGCGTGTGTGATGACGGCTCTAGGGTTGTAAAGCACTTTCGCTTGGGAACAAGAAAGAATGGCTAATATCCATTTGATTTGAGCGTACTAGGTAAAGAAGCACCGGCTAACTCCGTGCCAGCAGCTGCGGTAATACGGAGGGTGCTAGCGTTAATCGGATTTATTGGGCGTAAAGGGCGTGTAGGCGGAAAGGTAAGTTAGTTGTTAAATCTCGAAGCTCAACTTCGAAA
+
GGGGGGCGGGGGGGGGGGGGGGGGGC;EGGGGGGGGGGGGGGGGGGGGGGGGGGGGGGGGGGGGGGGGGGGGGCFFGFGGGGGGGDGGGCGGGGGGGGGGGGGGGGGGGGGGGGDFFFFGGDFCEGDBFGFFDDCFGGGF<FFFGCFCGGGGFGFGCGGFGGCGGGGGECFEGGGGGGGGGGGGGGGGCCECGGGGGFGGDGGGGGCEF?9CEGGGFGGGDGDEFGGF9CCGEGGEFFFG5DEDGGCG4DDCCDF4FF??FFGCFFDA5@FFFFFFF0C@B:G?FFFFFF:<?
@M04650:207:000000000-C238N:1:1101:24716:9593 1:N:0:19
ACTCCTACGGGAGGCAGCAGTAGGGAATCTTCGGCAATGGGGGCAACCCTGACCGAGCAACGCCGCGTGAGTGAAGAAGGTTTTCGGATCGTAAAACTCTGTTGTTAGAGAAGAACGTTAAGTAGAGTGGAAAATTACTTAAGTGACGGTATCTAACCAGAAAGGGACGGCTAACTACGTGCCAGCAGCCGCGGTAATACGTAGGTCCCAAGCGTTGTCCGGATTTATTGGGCGTAAAGCGAGCGCAGGTGGTTTCTTAAGTCTGATGTAAAAGGCAGTGGCTCAACCATTGTG
+
GGGGGGGGGGGGGGGGGGGGGGGGGGGGGGGGGDGGGGGGGGGGGGGGGGGGGGGGGGGGFGDGGGGGGGGFGGGGGFGGFFEFGEGGGGGGGGGGGGGGGGGGGGFGGGGGGGGGGGGGGGFCGGGFGGDFFFGGGGFGGFGGFGGGGGGGFGGGFGGCGGGGFECGDECECFGGCGCFGCFFGGCGG>=CGGGGGGGCFGGGGGFG>FFF=C;8CDFFGGCEEFFGGFGG:ECEDGFGBDDB<DCDDCFGDGGFFFFFG=DGFGGFF?7FFFDF039?F?1?FFFB0?@<A<
@M04650:207:000000000-C238N:1:1101:15255:9605 1:N:0:19
ACTCCTACGGGAGGCAGCAGTAGGGAATCTTCGGCAATGGGGGCAACCCTGACCGAGCAACGCCGCGTGGAGGATGAAGGTTTTAGGATTGTAAACTCCTTTTGTTAGAGAAGATAATGACGGTATCTAACGAATAAGCACCGGCTAACTCCGTGCCAGCAGCCGCGGTAATACGTAGGTCCCAAGCGTTGTCCGGATTTATTGGGCGTAAAGCGAGCGCAGGTGGTTTCTTAAGTCTGATGTAAAAGGCAGTGGCTCAACCATTGTGTGCATTGGAAACTGGGAGACTTGAGG
+
GGGGGGGGGGGGGGGGGGGGGGGGGGGFGGGGGGGGGGGGGGGGGGGGGGGGGGGGGGGGGGGGGGGGGGGGGGGGGGGFGGGGGGGGGGGGGGGGGGGGGGGGGGGGGGGGGGGGGGGGGGGGGGGGGGGGGGGGGGGGFGGGGDGGGGGGEFFGGGGGGGGGGGGGGGGGGGGGGGGGGGGGGGGGEEEGGGGGGEEGGGGGGGGGGDEFGGGGGCDDCGEGGGGGGGGGFGGCDFFDFGF@>CFGEGGGFGGF>FFFGFGGFGGBFFFFFB4@2>D4=ACFFEE<7FFF7(
@M04650:207:000000000-C238N:1:1101:25291:9630 1:N:0:19
ACTCCTACGGGAGGCAGCAGTAGGGAATCTTCGGCAATGGGGGCAACCCTGACCGAGCAACGCCGCGTGAGTGAAGAAGGTTTTCGGATCGTAAAACTCTGTTGTTAGAGAAGAACGTTAAGTAGAGTGGAAAATTACTTAAGTGACGGTATCTAACCAGAAAGGGACGGCTAACTACGTGCCAGCAGCCGCGGTAATACGTAGGTCCCAAGCGTTGTCCGGATTTATTGGGCGTAAAGCGAGCGCAGGTGGTTTCTTAAGTCTGATGTAAAAGGCAGTGGCTCAACCATTGTG
+
GGGGGGGGGGGGGGGGGGGGGGGGGGFFGGGGGCGGGFGGGGGGEGGFGGGGGGGGGD7@FCFGGGGFGGGGGGGGGGGGGGGGGEDGGCEGGFGGGGGGGGGGGGGFFEGGFGGGGGFFGGFGGF9DFFGGGGGGGGGFFGGFGFFGGGGGGGGGGGGGGGGGGCGGEEGGGGCGGGGGGGGGGGGDGGGGGGGGGGGGGG?FGG9E>FEFGGGGGGGGDDEEGGGGGGGCFGGG3CFFEGFFGDDGFFGGGGG?FFFFD4:>?DG9FFFFFF)5::5FFFDFF?F:?FF<A)
@M04650:207:000000000-C238N:1:1101:6922:9644 1:N:0:19
ACTCCTACGGGAGGCAGCAGTAGGGAATCTTCGGCAATGGGGGCAACCCTGACCGAGCAACGCCGCGTGAGTGAAGAAGGTTTTCGGATCGTAAAACTCTGTTGTTAGAGAAGAACGTTAAGTAGAGTGGAAAATTACTTAAGTGACGGTATCTAACCAGAAAGCGACGGCTAACTACGTGCCAGCAGCCGCGGTAATACGTAGGTCCCAAGCGTTGTCCGGATTTATTGGGCGTAAAGCGAGCGCAGGTGGTTTCTTAAGTCTGATGTATAAGGCAGTGGCTCAACCATTGTG
+
GGGGGGGGGGGGGGGGGGGGG9EFEFGG<FGAC7FGGGGGFEGEEGFEFFGGGGCGGGDGFGGGGGGGGDFFGG9FG8FGGEEFGEGF7@?FEEFGGGFE9FGGGFGG?EFGFCGGB8B,AFFAF<C,?+<8,FABFGC9FFC8@,E:F:F7FGGGGG?C@E:F,*:FF>FGECCGE8FCC@C,CDCG7,*=B5CCECFF5BFGG2<+8:CF=:*;/>DCEG=*?C9:F>D=>5/>75@F>7@DGDCDF*6*19C6*99=F7*287*-9****19F?:*9??F@=@@?<F6<))
@M04650:207:000000000-C238N:1:1101:9739:9677 1:N:0:19
ACTCCTACGGGAGGCAGCAGTAGGGAATCTTCGGCAATGGGGGCAACCCTGACCGAGCAACGCCGCGTGAGTGAAGAAGGTTTTCGGATCGTAAAACTCTGTTGTTAGAGAAGAACGTTAAGTAGAGTGGAAAATTACTTAAGTGACGGTATCTAACCAGAAAGGGACGGCTAACTACGTGCCAGCAGCCGCGGTAATACGTAGGTCCCAAGCGTTGTCCGGATGTATTGGGCGTAAAGCGAGCGCAGGTGGTTTCTTAAGTCTGATGTAAAAGGCAGTGGCTCAACCATTGTG
+
GGGGGGGGGGGGGGGGGGGGGGGGGGGGGGGGGGGGGGGGGGGGGGGGGGGGFGGDGGGGGGGGGGGFGGGGGGGFGGGGFGGGGGGGGDGGGGGGGGGGGGGGGGGG9EDFFGGFGGGGGGBFFAFGFF<CFGFGGFGGGGGAEGGGGGGFGGGGGGGGGGGGGGGGGGGGGGGGGGGGGGGGGGGGGGEGGGGGGGGGCGFFGGGGGFGGFEEEEDFGEG5E*<?FGGG7;5CEGFFGFCBBGCDCE5<CDGDFFFF?FFGG?>FFFFFFF@>FBFFF5(/)96?<:FFF2)
@M04650:207:000000000-C238N:1:1101:12935:9688 1:N:0:19
ACTCCTACGGGAGGCAGCAGTAGGGAATATTGCTCAATGGGGGAAACCCTGAAGCAGCAACGCCGCGTGGAGGATGAAGGTTTTAGGATTGTAAACTCCTTTTGTTAGAGAAGATAATGACGGTATCTAACGAATAAGCACCGGCTAACTCCGTGCCAGCAGCCGCGGTAATACGGAGGGTGCAAGCGTTACTCGGAATCACTGGGCGTAAAGAGCGCGTAGGCGGGAAAGTAAGTCAGATGTGAAATCCTATGGCTTAACCATAGAACTGCATTTGAAACTACTTTTCTAG
+
GGGGGGGGGGGGGGGGGGGGGGGGGGGGGGGGGGGGGGGGGGGGGGGGGGGGGGGGGGGGGGGGGGGGGGGGGGGGGGGGGGGGGGGGGGGGGGGGGGGGGGGGGGGGGGGGGGGGGGGGGGGGGGGGGGGGGGGGGGGGGGGGGGGFGGGGGGGGGGGGGGGGGGGEGGGGGGGGGGGGGGGFFFGGGGGGGF7CEDGGGGGGGGGGGGGGGGGGGGGDGGGGGGGGGGGGFGGGGGFGFGFFGGGGFGGGGGGFFFFFGFGGF6C>FFFFFFFFFFGFFBCFFFFFFFFF
@M04650:207:000000000-C238N:1:1101:13442:9784 1:N:0:19
ACTCCTACGGGAGGCAGCAGTGGGGAATATTGCACAATGGGCGCAAGCCTGATGCAGCCATGCCGCGTGTATGAAGAAGGCCTTCGGGTTGTAAAGTACTTTCAGCGGGGAGGAAGGGGATGTGGTTAATAACCGCATTCATTGACGTTACCCGCAGAAGAAGCACCGGCTAACTCCGTGCCAGCAGCCGCGGTAATACGGAGGGTGCAAGCGTTAATCGGAATTACTGGGCGTAAAGCGCACGCAGGCGGTCTGTCAAGTCGGATGTGAAATCCCCGGGCTCAACCTGGGAAC
+
GGGGGGGGGGGGGGGGGGGGGCFGGGGGGGG9EGGGGGGGGGGGGGGGGGGFDGGGGGCGFGGGGGGGGGGGGGGGGGGGGGGGGGGGGGGGGGGFFCGGGF,?FFGGGG>FGGGGGEE7CBBFGG<A=FFFFGEF:F:FF<FFGFGEGGDGFGGCG@,DFB:FFCBEFECE7>CFGGBGEGGGFGFGFBEG>3:?CFFGGG5EE?>=?CFCC*:/**;7CDECGFF?<DFF>/9*/:BDFGEF<397>DD/7CDF69F=9@DD:39:?===*/7989DB:95@=5>?:4>(54
@M04650:207:000000000-C238N:1:1101:28914:9808 1:N:0:19
ACTCCTACGGGAGGCAGCAGTAGGGAATCTTCGGCAATGGGGGCAACCCTGACCGAGCAACGCCGCGTGAGTGAAGAAGGTTTTCGGATCGTAAAACTCTGTTGTTAGAGAAGAACGTTAAGTAGAGTGGAAAATTACTTAAGTGACGGTATCTAACCAGAAAGGGACGGCTAACTACGTGCCAGCAGCCGCGGTAATACGTAGGTCCCAAGCGTTGTCCGGATTTATTGGGCGTAAAGCGAGCGCAGGTGGTTTCTTAAGTCTGATGTAAAAGGCAGTGGCTCAACCATTGTG
+
GGGGGGGGGGGEGGGGGGGGGGGGGGGGFGGGGG7FGGGGGGGGGGGGGGGGFGG7FGFGGGGGGGGGGGGGGEFEFGGGGGFFFGGGEGEF8FFGFF@FFGGFGGGGFFGGGGGGGDGF@DGGGFDDFG?<BFGGGGGGGGGGFFGGGGGGGGGGFG9:,:CGGDE@::FG>FGFCFGGGFF;CGCEF>GDEGGECFCF5B9CCEFGGFGFGE?EEGGGD)*:59CFFG6:5CC=DDF7>7@:DCDD5CCFCDFB4?@4CBCFFG79BFB**9@FFFGFFFGF4=FF?F4<A)
@M04650:207:000000000-C238N:1:1101:8500:9823 1:N:0:19
ACTCCTACGGGAGGCAGCAGTAGGGAATATTGCTCAATGGGCGAAAGCCTGAAGCAGCAACGCCGCGTGGAGGATGAAGGTTTTAGGATTGTAAACTCCTTTTGTTAGAGAAGATAATGACGGTATCTAACGAATAAGCACCGGCTAACTCCGTGCCAGCAGCCGCGGTAATACGGAGGGTGCAAGCGTTACTCGGAATCACTGGGCGTAAAGAGCGCGTAGGCGGGAAAGTAAGTCAGATGTGAAATCCTATGGCTTAACCATAGAACTGCATTTGAAACTGCTTTTCTAG
+
CGGGGGGGGGG@ECGGGGGGGGFGGCGGGGGGGGGGGGGGGGGGGGGGGGGFFGGGGGGGGGGGGGGGGGGGGGGGGGGGGGGGGFGGGG@EEEFFDFFGGGGDGGFGGGCEFGFGCBFFGEGGGGGGGFGGGGGGGGGGGGGGGGGGGGGGGGGGFFF@@DFFGGEGGGGGGGG8BEEGGGGGFFFEGGCC?9EGGGGGGGGFFGGGGCGGGGCEECCGE5;CE=E=EGGGF7>A:>FGF=FB7CC>*9C7DG4FFFFFFBDF?F=A??6=*1996:7B6>74@4@?FF*5
@M04650:207:000000000-C238N:1:1101:27203:9861 1:N:0:19
ACTCCTACGGGAGGCAGCAGTGGGGAATATTGCACAATGGGCGCAAGCCTGATGCAGCCATGCCGCGTGTATGAAGAAGGCCTTCGGGTTGTAAAGTACTTTCAGCGAGGAGGAAGGCATTGTGGTTAATAACCACAGTGATTGACGTTACTCGCAGAAGAAGCACCGGCTAACTCCGTGCCAGCAGCCGCGGTAATACGGAGGGTGCAAGCGTTAATCGGAATTACTGGGCGTAAAGCGCACGCAGGCGGTCTGTCAAGTCGGATGTGAAATCCCCGGGCTCAACCTGGGAAC
+
GGGGGGGGGGGGGGGGGGGGGGGGGGGGGGGGGGGGGGGGGGGGGGGGGGGGGGGGGGGGGGGGGGGGGGGGGGGGGGGGGGGGGGGGGGGGGGGGFGGGGGGGGGGEGGGDFGGGGGGGGGGGGGGGGGGGGGGGGGGGGGGGGGGGGGEGGGGGGDGGGGGFFGGGGGGDGGGG?CFGGGGFGFEGGGGGCEGGGGGGGGGGGGGGGGGGGGGGGGGGGGDFGFGGGGGGBEGGFDFGBDDEGGGGFC<<CDGF??=?GFCD@DGFFFFFBFFF?;GFE>GFF5>:B>5:24
@M04650:207:000000000-C238N:1:1101:8888:9887 1:N:0:19
ACTCCTACGGGAGGCAGCAGTGGGGAATATTGCACAATGGGCGCAAGCCTGATGCAGCCATGCCGCGTGTGTGAAGAAGGCCTTCGGGTTGTAAAGCACTTTCAGCGAGGAGGAAGGTGATGAGCTTAATACGCTCATCAATTGACGTTACTCGCAGAAGAAGCACCGGCTAACTCCGTGCCAGCAGCCGCGGTAATACGGAGGGTGCAAGCGTTAATCGGAATTACTTGGCGTAAAGCGCACGCAGGCGGTTTGTTAAGTCAGATGTGAAATCCCCGCGCTCAACCTGGGAAC
+
GGGGGGEG7@FEGCFGDFFFGFGGDCCFFGGFFGGGAF9@ECEGEGGFGG@FGFGCFFGGGFGGGGCFEGFF@,EFFCFFGGGGGGGGGGGGGFGGGGGGGGGFCFF7:F7FCC8ECFFCFEE<EFGFFF9<=CCGEFGDGGGC9FDGGGGGGDD@F7<F@EGEGGGD>BFG,?DGCEGC>E9DCDGFFCGCCGCCGDG5558CCC>ECFGEEGGC=CGDCD*:EFFG+7+6>CC=7747557>GCC<>CCDCCD>FF46FF*:8D75/*96BFF?<;))517)6?5:15)30(
@M04650:207:000000000-C238N:1:1101:25086:9905 1:N:0:19
ACTCCTACGGGAGGCAGCAGTAGGGAATATTGCTCAATGGGCGAAAGCCTGAAGCAGCAACGCCGCGTGGAGGATGAAGGTTTTAGGATTGTAAACTCCTTTTGTTAGAGAAGATAATGACGGTATCTAACGAATAAGCACCGGCTAACTCCGTGCCAGCAGCCGCGGTAATACGGAGGGTGCAAGCGTTACTCGGAATCACTGGGCGTAAAGAGCGCGTAGGCGGGAAAGTAAGTCAGATGTGAAATCCTATGGCTTAACCATAGAACTGCATTTGAAACTACTTTTCTAG
+
GGGGGGGGGGGGGGGGGGGGGGGGGGGGGGGGGGGGGGGGGGGGGGGGGGGGGGGGGGGGGGGGGGGGGGEGGGGGGGGGGGGGGGGGGGGGGGGGGGGGGGGGGGGGGGGGGGGGGGGGGGGGGGGGGGGGGGGGGGGGGGGGGGGGGGGGGGGGGGGGGGGGGGGGGGGGGGGGGGGGGGGGGGGGGGGGGGGGGGGGGGGGGGGGGGGGGGGGGGGGGGGGGGGDGGGGFGGGGGFFFGFFGGGGFGGGGGF@FFFFGFGG@FFBFFFFFFFFFFGFFAGFF@FBBF4>
@M04650:207:000000000-C238N:1:1101:20283:9963 1:N:0:19
ACTCCTACGGGAGGCAGCAGTGGGGAATATTGCACAATGGGCGCAAGCCTGATGCAGCCATGCCGCGTGTATGAAGAAGGCCTTCGGGTTGTAAAGTACTTTCAGCGAGGAGGAAGGGGGAGTGGTTAATAACCATTTTCATTGACGTTACTCGCAGAAGAAGCACCGGCTAACTCCGTGCCAGCAGCCGCGGTAATACGGAGGGTGCAAGCGTTAATCGGAATTACTGGGCGTAAAGCGCACGCAGGCGGTCTGTCAAGTCGGATGTGAAATCCCCGGGCTCAACCTGGGTAC
+
GEGFGGFC:FCFCECCCEGGGFFGDC;FFG<CFGFGCGC@FGGDCCE@FGGDFGD<<FEGFFFGGE@BFFGFGGGFF<<CEFGGGFGDGGDFGFFFFFGGGGCE@FDGGGGGG+AFG>FC@FGAF,DADGFGGGFGGGGG=CF<;,>@FFEFCFGGGGGGGFFCCF:@7:>>7?F98B<FGCGGF8CFFDC8>>EEFC?C58C77EC5<0AECEGEFGCFD:CEFCCE97*58CCG5CFGDC37>DCD3DD5CD4=6=F=?F33;<C?=FF44=)966)8>;347<@:?)5(6)
@M04650:207:000000000-C238N:1:1101:22804:9976 1:N:0:19
ACTCCTACGGGAGGCAGCAGTAGGGAATCTTCGGCAATGGGGGCAACCCTGACCGAGCAACGCCGCGTGAGTGAAGAAGGTTTTCGGATCGTAAAACTCTGTTGTTAGAGAAGAACGTTAAGTAGAGTGGAAAATTACTTAAGTGACGGTATCTAACCAGAAAGGGACGGCTAACTACGTGCCAGCAGCCGCGGTAATACGTAGGTCCCAAGCGTTGTCCGGATTTATTGGGCGTAAAGCGAGCGCAGGTGGTCTGTCAAGTCGGATGTGAAATCCCCGGGCTCAACCTGGGA
+
GGGGGGGGGGGGGGGGGGGGGGGGGGGGGGGGGGGGGGGGGGGGGGGGGGGGGGGGGGGGGGGGGGGGGGGGGGGGGGGFFGGGGGDEFGGGGGGGGGGGGGGGGGGGGGGGGGGGGGFFGGGGFGGGGGGGGGGGGGGGGGGGGGGGGGGGGGGGGGGGGGGGGGGGC8FGGGGGGGGGCFGGGGG7CGGGCEGGGGGGDFGGGGFGGGGGGEEGEDFFGGG5EGGGGGGG>EGGGG?CFGFFCGGGFFCC9CGFF??FGFDD>5C9F=F@BFFFFFGEFFDF=45?FFF:?
@M04650:207:000000000-C238N:1:1101:18665:10009 1:N:0:19
ACTCCTACGGGAGGCAGCAGTAGGGAATATTGCTCAATGGGCGAAAGCCTGAAGCAGCAACGCCGCGTGGAGGATGAAGGTTTTAGGATTGTAAACTCCTTTTGTTAGAGAAGATAATGACGGTATCTAACGAATAAGCACCGGCTAACTCCGTGCCAGCAGCCGCGGTAATACGGAGGGTGCAAGCGTTACTCGGAATCACTGGGCGTAAAGAGCGCGTAGGCGGTTTGTTAAGTCAGATGTGAAATCCCCGGGCTCAACCTGGGAACTGCATTTGAAACTGGCAAGCTAG
+
GGGGGGGGGGGGGGGGGGGGGGGGGGGGGGGGGGGGGGGGGGGGGGGGGGGGGGGGGGGGGGGGGGGGGGGGGGGGGGGGFGGGFGGDFGGGGGGGGGGGGGGGGGGGGGGGGGGGGGGGGGGGGGGGGGGGGGGGGGGGGGGGGGGF@FGGGGGGGGGGGGGGGGGGGGEGGFGG@EGGGGGFGGGGGGGGGGGGGGGGGGGGGGGGGE=FGFFFGGGGGGGGGGCE=DFGFGGFDDFC7C*0:>DGBGGGDCD:DFFFGFGGFGGBF@FFFBF4AAF??A:6>FFBFFFF
@M04650:207:000000000-C238N:1:1101:28579:10016 1:N:0:19
ACTCCTACGGGAGGCAGCAGTGGGGAATATTGCACAATGGGCGCAAGCCTGATGCAGCCATGCCGCGTGTATGAAGAAGGCCTTCGGGTTGTAAAGTACTTTCAGCGGGGAGGAAGGTGTTGTGGTTAATAACCACAACAATTGACGTTACCCGCAGAAGAAGCACCGGCTAACTCCGTGCCAGCAGCCGCGGTAATACGGAGGGTGCAAGCGTTAATCGGAATTACTGGGCGTAAAGCGCACGCAGGCGGTCTGTCAAGTCGGATGTGAAATCCCCGGGCTCAACCTGGGAAC
+
GGGGGGGGGGGGGGGGGGGGGGGGGGGGGGGGGGGGGGGGGGGGGGGGGGGGGGGGGGGGGGGGGGGGGGGGGGGGGGGGGGGGGGGGGGGGGGGGGGGGGGGGGGGGGGGGGGGGGGGGGGGDGGGGGGGGGGGGGGGGGGGGGGGGGGGGGGGGGGGGGGGGGGGGEGGGGGGGGGGGGGGGGGGGFGGGGGGGGGCGGGGGGGGGGGGGGEGGGGGGGGGGGGGGFGGGFGGGFGFGEGFFGGGGFGGGGGGFFFFFF6CGEGGFFFFFFFFFFBGFF;FFFFFFFFFFF1
@M04650:207:000000000-C238N:1:1101:4640:10044 1:N:0:19
ACTCCTACGGGAGGCAGCAGTAGGGAATCTTCGGCAATGGGGGCAACCCTGACCGAGCAACGCCGCGTGAGTGAAGAAGGTTTTCGGATCGTAAAACTCTGTTGTTAGAGAAGAACGTTAAGTAGAGTGGAAAATTACTTAAGTGACGGTATCTAACCAGAAAGGGACGGCTAACTACGTGCCAGCAGCCGCGGTAATACGGAGGGTGCAAGCGTTAATCGGAATTACTGGGCGTAAAGCGCACGCAGGCGGTTTGTTAAGTCAGATGTGAACTCCCCGGGCTCAACCTGGGA
+
GGGGGGGGGGGGGGGGGGGGGGGGGDGGCGGCF;FCGGFGGGGCGGGFGGGGGGGGGGDGGGGGGGGGGGEFGGGGGGGGGFGGGGGGCGGGGGGFFGGG?FDFEFGGAEFGGGGDEF8<FFFDFF,BD<E<FCFGGGFGGGGFF<<3>CFCGFGGGFFGFC<:FCFGGG7CFGCFGFGECCGFCFFGF:CCEE@CC?CB8EC*=BEG87F987;CEFG>EDGGFF9<F*21<=<ECFFG)).8DCDG@<3CDDC>079=7******4/=*9*777:6955937?@F<45:((
@M04650:207:000000000-C238N:1:1101:8626:10067 1:N:0:19
ACTCCTACGGGAGGCAGCAGTAGGGAATCTTCGGCAATGGACGAAAGTCTGACCGAGCAACGCCGCGTGAGTGAAGAAGGTTTTCGGATCGTAAAACTCTGTTGGTAGAGAAGAACGTTGGTGAGAGTGGAAAGCTCATCAAGTGACGGTAACTACCCAGAAAGGGACGGCTAACTCCGTGCCAGCAGCCGCGGTAATACGGAGGGTGCAAGCGTTAATCGGAATTACTGGGCGTAAAGCGCACGCAGGCGGTTTGTTAAGTCAGATGTGAAATCCCCGGGCTCAACCTGGGA
+
CEGGGGGGEGGGGGGGGGGGGGGGGGGGCFGFFGGGGGGGGGGGGGGGGGGGFGGGGGGGFGGGGGGFGGGGGGGGGGGGFGGGGGGGGGGGGGGGGGGGGGGGGGGGGGGGGGGGGGGGGGGGGCFGGG9<CDEFEDFGFFFGGGGDFGFFFFFCFFGGGGGFGGGGGGGGGGDB9,FFGG7FGGGGGGGGGGGGGGGCGGEGGCEGEEFFG5CCECGG57*:@FECFFCG:5C*93BDED>591)9>DGG9DC@@FFF76*79?CAFF4/*=@0,853529>64<(45)2:
@M04650:207:000000000-C238N:1:1101:6406:10199 1:N:0:19
ACTCCTACGGGAGGCAGCAGTAGGGAATCTTCGGCAATGGGGGCAACCCTGACCGAGCAACGCCGCGTGAGTGAAGAAGGTTTTCGGATCGTAAAACTCTGTTGTTAGAGAAGAACGTTAAGTAGAGTGGAAAATTACTTAAGTGACGGTATCTAACCAGAAAGGGACGGCTAACTACGTGCCAGCAGCCGCGGTAATACGTAGGTCCCAAGCGTTGTCCGGATTTATTGGGCGTAAAGCGAGCGCAGGTGTTTTCTTAAGTCTGATGTAAAAGGCAGTGGCTCAACCATTGTG
+
GGGGGGFGGGGGGGGGGGGGGGGGGGGGGGGGGEGGGGGGGGGGGGGGGGEFGGGDEG:FGCFGGGGFEGGFGGGGGGGGGGGGGGGGGGEGGGG<AEFGDGGFGGGGFGGGGGGCFFGCDFGCFFFFFGDGGFGGGGFGGGGFGDFEGGGECFFGG7BFCEF<DFFGGGGD@C7@;EFGGGGG:CFFGCCGC5CE8CEGFGDFEFFGGF67CC8;5/0CEG=EEG?CGGCF@*CE*9FDBCBFGGG<>FG79FF?BF4*:7:77**696@=?@)78?FF):*?6?:14?=<A4
@M04650:207:000000000-C238N:1:1101:18487:10202 1:N:0:19
ACTCCTACGGGAGGCAGCAGTAGGGAATCTTCGGCAATGGGGGCAACCCTGACCGAGCAACGCCGCGTGAGTGAAGAAGGTTTTCGGATCGTAAAACTCTGTTGTTAGAGAAGAACGTTAAGTAGAGTGGAAAATTACTTAAGTGACGGTATCTAACCAGAAAGGGACGGCTAACTACGTGCCAGCAGCCGCGGTAATACGTAGGTCCCAAGCGTTGTCCGGATTTATTGGGCGTAAAGCGAGCGCAGGTGGTTTCTTAAGTCTGATGTAAAAGGCAGTGGCTCAACCATTGTG
+
GGGGGGGGGGGGGGGGGGGGGGGGGGGGGGGGGGGGGGGGGGGGFGGGGGGGGGGGGGGGGGGGGGGGGGGGGGGGGGGGEFGGGGGDGGGGGGGGGGGGGGGGGGGGGGGGGGGGGFFF@FFGGFGGGGGGGGGGGGGFGGGGGGGGGGGGGGGGGGGGGGGGGGGGGGDGGGGGGGGGGGGGGGGGGGGGGGEEGGGGGFGGGGGGGFGGFEE85DGGGGDCCF9<CFCCFCDDDGFGF<BDGGGDD<DFCGGFFFF?FFFGFDGFFFFFFBEF:?GFFFCF@=FBF4?BB)
@M04650:207:000000000-C238N:1:1101:8369:10206 1:N:0:19
ACTCCTACGGGAGGCAGCAGTAGGGAATCTTCGGCAATGGGGGCAACCCTGACCGAGCAACGCCGCGTGAGTGAAGAAGGTTTTCGGATCGTAAAACTCTGTTGTTAGAGAAGAACGTTAAGTAGAGTGGAAAATTACTTAAGTGACGGTATCTAACCAGAAAGGGACGGCTAACTACGTGCCAGCAGCCGCGGTAATACGTAGGTCCCAAGCGTTGTCCGGATTTATTGGGCGTAAAGCGAGCGCAGGTGGTTTCTTAAGTCTGATGTAAAAGGCAGTGGCTCAACCATTGTT
+
GGGGGGGGGGGGGGGGGGGGGGGGGGGGGGGGGGGGGGFGGGGGGGGGGGGGGGGGGGGGGGGGGGGFGEGGGGGGGGGGFGGGGGGGGGGGGGGGGGGGGGGGGGGGGGGGGFCFGGGGGGGGGGGGGGG9FGGGGGGGFGFGGGF@BFGGGGGFGGFGGGFGGGGGDGEGGGGG97FFFGGDFGGGGFGE>EGGGGGGFGFG@FFFGGGGGCCEGGGGGD=5C6EFGFGFFC<EGFF=BGEFGG)>>C*99FFFFFFFFFF*9C><BFFFFFF),427??CF?4.8:=?AD2
@M04650:207:000000000-C238N:1:1101:13356:10214 1:N:0:19
ACTCCTACGGGAGGCAGCAGTAGGGAATCTTCGGCAATGGGGGCAACCCTGACCGAGCAACGCCGCGTGAGTGAAGAAGGTTTTCGGATCGTAAAACTCTGTTGTTAGAGAAGAACGTTAAGTAGAGTGGAAAATTACTTAAGTGACGGTATCTAACCAGAAAGGGACGGCTAACTACGTGCCAGCAGCCGCGGTAATACGTAGGTCCCAAGCGTTGTCCGGATTTATTGGGCGTAAGGCGCACGCAGGCGGTTTGTTAAGTCAGATGTGAAATCCCCGGGCTCAACCTGGGA
+
GGGGGGGGGGGGGGGGGGGGGGGGGGGGGGGGGGGGGGGGGGGGGGGGGGGGGGGGGGGGGGGGGGGGGGGGGGGGGGGGFFGFGGGGGGGGGGGGGGGGGGGGGGFGGGGGGGGGG:CFGGGGGGGBDGGGGGGGGGGGGGGGGGGGGGGGGGGGGGFGGGGGGGGCFGEGGGGFGGD2BGFBEC?=CGCEGGBEGFGGGGGGGGGGDFGGGEG5=D7:EDE*A<FGGGGGFGGGGGFGBDD:</9C@DGGDD5B>?=FGBCC=7>>6=@F=?FFFFGD31>;?FFF0558<
@M04650:207:000000000-C238N:1:1101:18460:10225 1:N:0:19
ACTCCTACGGGAGGCAGCAGTGGGGAATATTGCACAATGGGCGCAAGCCTGATGCAGCCATGCCGCGTGTGTGAAGAAGGCCTTCGGGTTGTAAAGCACTTTCAGCGAGGAGGAAGGTGGTGAGCTTAATACGCTCATAAATTGACGTTACTCGCAGAAGAAGCACCGGCTAACTCCGTGCCAGCAGCCGCGGTAATACGGAGGGTGCAAGCGTTAATCGGAATTACTGGGCGTAAAGCGCAAGCAAGCGGTTTGTTAAAGCAGATGTGACATCACCGGGCTCAACCAGGGAA
+
EDFFGGCAFEE@FFEFDGGECDD@C,FGGGFGGGGFCEFGGGG@:F+CFCFGGFGGFGEF@FG<@@FCF=,C<F<,CCFDDE@@EC:CCFGGFDFEC,E<CFGF@A:4@>:C7CEC:EFFF+9BF<DE,BFF+3+@>?7<<<,37FB+@,37DGCFFGF@7DF7CFCFGCFE>3>>,6>D8>DCF@CB;B5B5::E?F98C**4:CGDB9CFE*;;*CCC=D8:8F++:*;C5:5=57*9BC)8CD*0)/71)*70.@@*+9*00CD<*7*97***4(1))43/*)0(.))3:
@M04650:207:000000000-C238N:1:1101:10290:10233 1:N:0:19
ACTCCTACGGGAGGCAGCAGTAGGGAATCTTCGGCAATGGGGGCAACCCTGACCGAGCAACGCCGCGTGAGTGAAGAAGGTTTTCGGATCGTAAAACTCTGTTGGTAGAGAAGAACGTTGGTGAGAGTGGAAAGCTCATCAAGTGACGGTAACTACCCAGAAAGGGACGGCTAACTACGTGCCAGCAGCCGCGGTAATACGTAGGTCCCGAGCGTTGTCCGGATTTATTGGGCGTAAAGCGAGCGCAGGTGGGTTATTAAGTCTGGTGTAAAAGGCAGTGGCTCAACCATTGTT
+
GGGGGGFGGGGGGEGGGGGGGGGGGGGGGGGFFGGGGGGGGGGCCFDDFGGGGGGGGGFGGGGGGGGFGEGFGGGGG?FDEEFGGGE7FGGGGGGGGGGGGGGGFCFGCFGGGGGEC<8DFGFG<FFFG?,FFFFFGGGGDGCFGCCFG<>FFFGGGG?FF@C,8C:FGG@EFGGFGGGF7*;;FFGF7:C>EGCEEFE?FCFCEFC9CC5EGC88:DG*:91**<C9?>CFFGC5<F?787;BDC5C>>CFCCGFF4@6C@>:=**,)169?=)8:?>4F?1<@*7:??=9-)
@M04650:207:000000000-C238N:1:1101:15039:10237 1:N:0:19
ACTCCTACGGGAGGCAGCAGTGGGGAATATTGCACAATGGGCGCAAGCCTGATGCAGCCATGCCGCGTGTGTGAAGAAGGCCTTCGGGTTGTAAAGCACTTTCAGCGAGGAGGAAGGTGGTGAACTTAATACGTTCATCAATTGACGTTACTCGCAGAAGAAGCACCGGCTAACTCCGTGCCAGCAGCCGCGGTAATACGGAGGGTGCAAGCGTTAATCGGAATTACTGGGCGTAAAGCGCACGCAGGCGGTTTGTTAAGTCAGATGTGAAATCCCCGGGCTCAACCTGGGAAC
+
GGGGGGGGGGGGGGGGGGGGGGGGGGGGGGGGGGGGGGGGGGGGGGGGGGGGGGGGGGGGGGGGGGGGGGGGGGGGGGGGGGGGGGGGGGGGGGGGGGGGGGGGGGGGGGGGGGGGGGGGGGGGGGGGGGGGGGGGGGGGGGGGGGGGGGGGGGGGGGGGGGGGGGGGGGGGGGGGGGGGGGGGGGGGGGGGGGGGGGFGGGGGGGGGGGGGGGGDGGGGGGGGGGGGGGGGEGGGGC4CEDFFGGGGFGGGD35F?FFFGFGGFDCABFFFFFFFFFGFF>GFFFFFFFFFB8
@M04650:207:000000000-C238N:1:1101:28826:10244 1:N:0:19
ACTCCTACGGGAGGCAGCAGTGGGGAATATTGCACAATGGGCGCAAGCCTGATGCAGCCATGCCGCGTGTATGAAGAAGGCCTTCGGGTTGTAAAGTACTTTCAGCGGGGAGGAAGGTGTTGTGGTTAATAACCGCAGCAATTGACGTTACCCGCAGAAGAAGCACCGGCTAACTCCGTGCCAGCAGCCGCGGTAATACGGAGGGTGCAAGCGTTAATCGGAATTACTGGGCGTAAAGCGCACGCAGGCGGTCTGTCAAGTCGGATGTGAAATCCCCGGGCTCAACCTGGGAAC
+
GGGGGGGGGGGGGGGGGGGGGGGGGGGGGGGGGGGGGGFGFGGGGGGGGGGGGGGGGGCGCFGGGGGGGGGGGGGGGFGGGGGGGGGEGGGGGGGGGGGG9FGGGGGGGGGGGGDGGGGGGGGGGGGGGGGFGGGGGGGGGGGGGGGFGGGGGGGGCFGGGGGGGGGGGGDEGGGGGGGGGGGGFFFGGGGGDGGGFC?FEEGGGGGGGGGGGG>CGGGGGG5EFGGGGGGGFGDGGGFGFCB>GGDD:DCDDDGF?FF4:9<<;<D:FFF?*8?@<FG>DFGFF@44:8>??4
@M04650:207:000000000-C238N:1:1101:20335:10286 1:N:0:19
ACTCCTACGGGAGGCAGCAGTGGGGAATATTGCACAATGGGCGCAAGCCTGATGCAGCCATGCCGCGTGTATGAAGAAGGCCTTCGGGTTGTAAAGTACTTTCAGCGAGGAGGAAGGCATTGTGGTTAATAACCACAGTGATTGACGTTACTCGCAGAAGAAGCACCGGCTAACTCCGTGCCAGCAGCCGCGGTAATACGGAGGGTGCAAGCGTTAATCGGAATTACTGGGCGTAAAGCGCACGCAGGCGGTCTGTCAAGTCGGATGTGAAATCCCCGGGCTCAACCTGGGAA
+
GGGGGGGGGGGGGGGGGGGGGGGGGGGGGGGGGGGGGGGGGGGGGGGGGGGGGGGGGGGEFGGGGGGFGGGGGGGGGGGGGGGGGGGGGGGGGGGGGGFGGGGGGGGGGGGGGGGGGGGGGGGGGGGGGGGGCGGGGGGGGDGGGFGGGGGDGGFGGGGGGGG7FFFECGGGGGGGGGGGGGGGGGGGEEGGGCGGGGGGGGGGGECEFGGGGECEFGGGCGGFFGGGGGGGFGGDGGFGFGFF5CGCBCD5</99@BF6C@DDEGG?FFF6*=F621CBB>DFFFF?:F:1:
@M04650:207:000000000-C238N:1:1101:16711:10306 1:N:0:19
ACTCCTACGGGAGGCAGCAGTAGGGAATCTTCGGCAATGGGGGCAACCCTGACCGAGCAACGCCGCGTGAGTGAAGAAGGTTTTCGGATCGTAAAACTCTGTTGTTAGAGAAGAACGTTAAGTAGAGTGGAAAATTACTTAAGTGACGGTATCTAACCAGAAAGGGACGGCTAACTACGTGCCAGCAGCCGCGGTAATACGTAGGTCCCAAGCGTTGTCCGGATTTATTGGGCGTAAAGCGAGCGCAGGTGGTTTCTTAAGTCTGATGTAAAAGGCAGTGGCTCAACCATTGTT
+
GGGGGGGGGGGGGGGGGGGGGGGGGGGGGGGGGGGGGGGGGGGGGGGGGGGGGGGGGGGGGGGGGGGGGGGGGGGGGGGGGGGGGGGGGGGGGGGGGGGGGGGGGGGGGGGGGGGGGGGGGGGGGGGGGGGGGGGGGGGGGFGGGGGGGGGGGGGGGGGGGGGGGGGGGGGGGGGGGGDGFGGGCFGFGGGGGGGGGGGGGGGGGGGGGGGGGDC=EGGGGGDEGGGGGGGGFGGGDGFGFGFFGGGGFGGGGGGFFF=FF?DF?FGFFF?FFF:FFBGFFF5@@FFFFFF94)
@M04650:207:000000000-C238N:1:1101:3983:10336 1:N:0:19
ACTCCTACGGGAGGCAGCAGTAGGGAATCTTCGGCAATGGGGGCAACCCTGACCGAGCAACGCCGCGTGAGTGAAGAAGGTTTTCGGATCGTAAAACTCTGTTGTTAGAGAAGAACGTTAAGTAGAGTGGAAAATTACTTAAGTGACGGTATCTAACCAGAAAGGGACGGCTAACTACGTGCCAGCAGCCGCGGTAATACGTAGGTCCCAAGCGTTGTCCGGATTTATTGGGCGTAAAGCGAGCGCAGGTGGTTTCTTAAGTCTGATGTAACATGCAGTGGCTCAACCATTGTG
+
GGGGGGGGGGGGGGGGGGGGGFFGGGGG,FEFFGGGGGGGGGGEFGGGGGGGGGGGGGGGGGGGGGGGGGGEGGGGFGGGGGGGGEGCFGGGGGGGGGGGGGGGFG9F?FGGGGCFGFFFGGFFFDGGGFGGGFCEGGAFFAF<FFAFGGGGFFGGG7,DCGFGGGF:C7B*>FCFG@FGGGGGGGGGGDEE8888BCCFCCFGGGGGFF7AGEE55C>FEGEG59CCED?=FGGE<3BF@C7BG3<D:9FG5FC*9=FFGFFGFF7474**0*9?><D6F:56=?FF0@F>B<
@M04650:207:000000000-C238N:1:1101:23981:10346 1:N:0:19
ACTCCTACGGGAGGCAGCAGTAGGGAATCTTCGGCAATGGGGGCAACCCTGACCGAGCAACGCCGCGTGAGTGAAGAAGGTTTTCGGATCGTAAAACTCTGTCGTCAGAGAAGAACGTTAAGTAGAGTGGAAAATTACTTACGTGACGGTACCTAACCAGAAAGGCACGGCTAACTACGTGCCAGCAGCCGCGGTAATACGTAGGTCCCAAGCGTTGTCCGGACTTATTGGGCGTAAAGAGAGCGCAGGCGGTTTCTTAAGCTTGGTGTAAAAGTCAGGGGCGCAACCATTGTG
+
FGGGGGGGGGGGGGGGGGGGGDGGGGGGDFG,9,@FGGGGGGG@FGGGGGGG<F6FFFGGGGGGGGGGGGGGGGEFGFGGG?,DFGGEF:FGGGGGGGGGGG,?F+BF9FFFGFF8CFFG?F@,?C,C3+,:C=<3F=3,C,@53>C@CFF+=FGGC<F,D,,3@,6,*1<CFG7>;7<FF8CGCFGC,4?1*3C8;;;;8?9;EGG?*=F5=5*;C9C7*1/**+37C*<*):D7D19*)*7<7)9<))157/>*9*/6+**2<*:3)/8**9*9<)*).4).3;),(9=:B<
@M04650:207:000000000-C238N:1:1101:18654:10387 1:N:0:19
ACTCCTACGGGAGGCAGCAGTGGGGAATATTGCACAATGGGCGCAAGCCTGATGCAGCCATGCCGCGTGTGTGAAGAAGGCCTTCGGGTTGTAAAGCACTTTCAGCGAGGAGGAAGGTGGTGAGCTTAATACGCTCATCAATTGACGTTACTCGCAGAAGAAGCACCGGCTAACTCCGTGCCAGCAGCAGCGGTAATACGGAGGGTGCAAGCGTTAATCGGAATTACTGGGCGTAAAGCGCACGCAGGCGGCTTGTTAAGTCAGATGTGAAATCCCCGGGCTCAACCTGGGAAC
+
GGGGGGGFGEEFCGEGGGGGGGFGGDGFGFECFFFGGDGGGEGDGDGGGAFGGGGEGGFFFGGGGDEEGGGGGGFGFGGGFFGGECF:ECEGFGGF<<FG@FFGEFE7=FFFFC?FEAEFFFGGGCFFGGCDE=@FFF<DFGGGGGG@FFGFCCB:CGGFFFFD878@:@FGF7BEC@>FCGDECGGD,4:CCEGEGGGGG8EC>:;CEGGGGGGGGGFD8>CCGGFGCCF5:EG7FG?5BGFB)7DDDDC)9)757F4=9@CD6*2-**979*)0205))7<?6@4(4.7:7-
@M04650:207:000000000-C238N:1:1101:11376:10390 1:N:0:19
ACTCCTACGGGAGGCAGCAGTGGGGAATATTGCACAATGGGCGCAAGCCTGATGCAGCCATGCCGCGTGTATGAAGAAGGCCTTCGGGTTGTAAAGTACTTTCAGCGAGGAGGAAGGCATTGTGGTTAATAACCACAGTGATTGACGTTACTCGCAGAAGAAGCACCGGCTAACTCCGTGCCAGCAGCCGCGGTAATACGGAGGGTGCAAGCGTTAATCGGAATTACTGGGCGTAAAGCGCACGCAGGCGGTCTGTCAAGTCGGATGTGAAATCCCCGGGCTCAACCTGGGAAC
+
GGGGGGGGGGGGGGGGGGGGFGGGGGGGGGGGGGGGGGGGGGGGGGGGGGGGGGGGGGGGGGGGGGGGGGGGGGGGGGGGGGGGGGGGGGGGGGGGGGGGGGGGGGGGGGGGGGGGGGGGGGGGGGGGGGGGGGGGGGGGGGGGGGGGGGGGGGDGGGGGGGGGGGGGGGGGGGGGGGGGGGGGGGGGGGGGGGGGGGGGGGGGGGGGGGGGGGGGGGGGEGGGGGGGGGGGFGGGGGFGBDBEGGGGEGGGGDGFFFFFGFGDDCCBFF4FFF?48>><:9GF??FB?@FFF8
@M04650:207:000000000-C238N:1:1101:25031:10424 1:N:0:19
ACTCCTACGGGAGGCAGCAGTGGGGAATATTGCACAATGGGCGCAAGCCTGATGCAGCCATGCCGCGTGTATGAAGAAGGCCTTCGGGTTGTAAAGTACTTTCAGCGGGGAGGAAGGTGTTGTGGTTAATAACCACAACAATTGACGTTACCCGCAGAAGAAGCACCGGCTACCTCCGTGCCAGCAGCCGCGGTAATACGGAGGGTGCAAGCGTTAATCGGAATTACTTGGCGTAAAGCGCACGCAGGCGGTCTGTCAAGTCGGATGTGAAATCCCAGGGCTCTACCTGTGAAC
+
GGGGGGGGEGCFGGGGGGGGGG@FGGGGGGGGGFGGGGGGGGGCCGGGGGGGGDGGGGGGFG8EFGGGGEFGGGEFGG8FGGCGGGGEGGDG<<EC55@,CFF5FEGBGGGDF+DFGC,?CFFGGF+3@FDAF>DF,@CFC<FC9F7<FCFCFCCGFGGCG8DFFG><77<;,6BCFCF@EF9<CFGG@5CE58B8B<;8*;:EEGDE?C:F*//;=F*9*1/C8FCC+00+027=578C5)7.9<</8D31719@@FB?GFDG33>?FF4946)9).1)8(*)1@4)-*0)5.
@M04650:207:000000000-C238N:1:1101:18121:10433 1:N:0:19
ACTCCTACGGGAGGCAGCAGTAGGGAATCTTCGGCAATGGGGGCAACCCTGACCGAGCAACGCCGCGTGAGTGAAGAAGGTTTTCGGATCGTAAAACTCTGTTGTTAGAGAAGAACGTTAAGTAGAGTGGAAAATTACTTAAGTGACGGTATCTAACCAGAAAGGGACGGCTAACTACGTGCCAGCAGCCGCGGTAATACGTAGGTCCCAAGCGTTGTCCGGATTTATTGGGCGTAAAGCGAGCGCAGGTGGTTTCTTAAGTCTGATGTAAAAGGCAGTGGCTCAACCATTGTG
+
GGGGGGGGGGGGGGGGGGGGGGGGGGGGGGGGGGGGGGGGGGGGGGGGGGGGGGGGGGGGGGGGGGGGGGGGGGGGGGGGGGGGGGGGGGGGGGGGGGGGGGGGGGGGGGGGGGGGGFGGGGGGGGGGGGGGGFGGGGGGGGGGGGGGGGGGGGGGGGGGGGGGGGGGGGFGGGGGGGGGGGGGGGGGGGGGGGGGGGGFGGGGGGGGGGGFGEEEGGGGGDDEGGGGGGGGFGGGGGFGFGFFGGGGFGGGCGGFFFFFFFGFFCCBFFFFFFFFFF5F?BCF@FF?FF?DFA
@M04650:207:000000000-C238N:1:1101:4811:10472 1:N:0:19
ACTCCTACGGGAGGCAGCAGTAGGGAATCTTCGGCAATGGGGGCAACCCTGACCGAGCAACGCCGCGTGAGTGAAGAAGGTTTTCGGATCGTAAAACTCTGTTGTTAGAGAAGAACGTTAAGTAGAGTGGAAAATTACTTAAGTGACGGTATCTAACCAGAAAGGGACGGCTAACTACGTGCCAGCAGCCGCGGTAATACGTAGGTCCCAAGCGTTGTCCGGATTTATTGGGCGTAAAGCGAGCGCAGGTGGTTTCTTAAGTCTGATGTAAAAGGCAGTGGCTCAACCATTGTT
+
GGGGGGGGGGGGGGGGGGGGGGGGGGGGFFGGGGGGGGGGGGGCGGGGFGGGCGGGGGGGGGGGFGGGGGGGGGEGGGGG=F<FGGDCFB?FFGGGGGGGGGGDEEGA9FGF,3FCEGFDFFCBFGGFF=9,CFGBFEGGGGGGGCFEGGFGFGGFAFGFGGGGGDGE@8FEEFECFGGGE88FGG6C@CGCGCEDCFGC5++B7BC98<EGFEE55CCFE>5/AE?EG>?5@CC59<?DDD@@3<DG39CFCFCB@**/+9*:77*)9*9@6@)50(9)42<F@6?(4FF<))
@M04650:207:000000000-C238N:1:1101:12959:10476 1:N:0:19
ACTCCTACGGGAGGCAGCAGTGGGGAATATTGCACAATGGGCGCAAGCCTGATGCAGCCATGCCGCGTGTATGAAGAAGGCCTTCGGGTTGTAAAGTACTTTCAGCGAGGAGGAAGGCATTGTGGTTAATAACCACAGTGATTGACGTTACTCGCAGAAGAAGCACCGGCTAACTCCGTGCCAGCAGCCGCGGTAATACGGAGGGTGCAAGCGTTAATCGGAATTACTGGGCGTAAAGCGCACGCAGGCGGTCTGTCAAGTCGGATGTGAAATCCCCGGGCTCAACCTGGGAAC
+
GGGGGGGGGGGGGGGGGGGGGGGGGGGGGGGGGGGGGGGGGGGGGGGGGGGGGGGGGGGGGGGGGGGGCGFGGGGGGGGGGGGGGGGGGGGGGGGGGGGGGGGGGGGDGGGGGGGGGGGGGGGGGEGGGGGGGGGGGGGGGGGGGGGGGGGGGGGGGGGGGGGGGGGGGGGGFGGGGEGGGGGGGGGGGGGGGGGGGGGGGGEEGEC=FFGGGEGGGGGFE<*:FGGGGDFGFEGGGGFCEGE>CDGGFGGC3CD?F=@?G4*175C8?=6=FF:?<>GDB0C@*<@0?FFFB6
@M04650:207:000000000-C238N:1:1101:2818:10477 1:N:0:19
ACTCCTACGGGAGGCAGCAGTAGGGAATCTTCGGCAATGGGGGCAACCCTGACCGAGCAACGCCGCGTGAGTGAAGAAGGTTTTCGGATCGTAAAACTCTGTTGTTAGAGAAGAACGTTAAGTAGAGTGGAAAATTACTTAAGTGACGGTATCTAACCAGAAAGGGACGGCTAACTACGTGCCAGCAGCCGCGGTAATACGTAGGTCCCAAGCGTTGTCCGGATTTATTGGGCGTAAAGCGAGCGCAGGTGGTTTCTTAAGTCTGATGTAAAAGGCAGTGGCTCAACCATTGTG
+
CGGGGGGGGFEGGGGGGGGGFGGGGFFGFGGGG7FGGFGEFGGGGGGGGGG?FGEGGGGGGGGGGGGCFFGFGGGGGGGG??FF9FF7FGGGGGGAEEFGGGGAFGGGGDFGGFFDDFGG?C?DAGG,FFGFGGFCFCGGG9D,EEC:FGGGFFCCGCGGGEFGG77:@@**>F8,DEFFGGGGGGGGFGCE*B*BGFFG*?9CEBF6CFGCGE58C5CF57*/*+<E77FC7*7C<FF>BG>>)9CGBFGGD<CF?=F7+1C7FFF<FF*=89)<1(99)6CF6@;(-6@A44
@M04650:207:000000000-C238N:1:1101:26528:10524 1:N:0:19
ACTCCTACGGGAGGCAGCAGTAGGGAATCTTCGGCAATGGGGGCAACCCTGACCGAGCAACGCCGCGTGAGTGAAGAAGGTTTTCGGATCGTAAAACTCTGTTGTTAGAGAAGAACGTTAAGTAGAGTGGAAAATTACTTAAGTGACGGTATCTAACCAGAAAGGGACGGCTAACTACGTGCCAGCAGCCGCGGTAATACGTAGGTCCCAAGCGTTGTCCGGATTTATTGGGCGTAAAGCGAGCGCAGGTGGTTTCTTAAGTCTGATGTAAAAGGCAGTGGCTCAACCATTGTG
+
GGGGGGGGGGGGGGGGGGGGGGGGGGGGGGGGGGGGGGGGGGGGGGGGGGGGGGGGGGGGGGGGGGGFGGGGGGGGGGGGGGGGGGGGGGGGGGGGGGGGGGGGGGGGGGGGGGGGGFGGGGGGGGGGGGGGGGGGGGGGGGGFGGGGGGGGGGGGGGGGGGGGGGFGGGGGGGGGGGGGGGGGGGGGGGGGGGGGGGGGF<FGGGFGGGGGEGECGGGGGGCEGFGGGFGGFGGGGGFGFGFFGGGGFGGGGGGFFFFFGFGGFF=2==FFFFFF:3<FFFCFFF??FFFFA)
@M04650:207:000000000-C238N:1:1101:12833:10531 1:N:0:19
ACTCCTACGGGAGGCAGCAGTAGGGAATCTTCGGCAATGGGGGCAACCATGACCGAGCAACGCCGCGTGAGTGAAGAAGGTTTTCGGATCGTAAAACTCTGTTGTTAGAGAAGAACGTTAAGTAGAGTGGAAAATTACTTAAGTGACGGTATCTAACCAGAAAGGGACGGCTAACTACGTGCCAGCAGCCGCGGTAATACGTAGGTCCCAAGCGTTGTCCGGATTTATTGGGCGTAAAGCGAGCGCAGGTGGTTTCTTAAGTCTGATGTAAAAGGCAGTGGCTCAACCATTGTG
+
GGGGGGGGGGGGGGGGGGGGGGGGGGGGGGGGGGGGGGGGGGGGGGGGCGGGGGGGGGGGGGGGGGGGGGGGGGGGGGGGFGGGGGGGGGGGGGGGGGGGGGGGGGGGGGGGGGGGGFGGGGGGGGGGGGGGGGGGGGGGGGGGFFGGGGGGGGGGGGGGGGGGGGGGGGGGGGGGGGDFGGGGGGGGGGGGGGGGGGGGGGGGDGFFGGGGGGEGGGGGGG=EGGGGGGGGFGGGGGFGFGFFGGGGFGGGGGGFFFFFGFGGFGFAF4==FF@F?:FFFF>FFFFBFFFFF)
@M04650:207:000000000-C238N:1:1101:24797:10562 1:N:0:19
ACTCCTACGGGAGGCAGCAGTAGGGAATCTTCGGCAATGGGGGCAACCCTGACCGAGCAACGCCGCGTGAGTGAAGAAGGTTTTCGGATCGTAAAACTCTGTTGTTAGAGAAGAACGTTAAGTAGAGTGGAAAATTACTTAAGTGACGGTATCTAACCAGAAAGGGACGGCTAACTACGTGCCAGCAGCCGCGGTAATACGTAGGTCCCAAGCGTTGTCCGGATTTATTGGGCGTAAAGCGAGCGCAGGTGGTTTCTTAAGTCTGATGTAAAAGGCAGTGGCTCAACCATTGTG
+
GGGGGGGGGGGGGGGGGGGGGGGGGGGGGGGGGGGGGGGGGGGGGGGGGGGGGGGGGGFGGGGGGGGGGGGFGGGGGGGGFGGGFFGGGGGGGGGGGGGGGGGGGGFGGGGGGGGGGFGGGGGCFGGGGGFGGEGFGGGGGAFGCGGGGGGGGGGGGGGGGFGGCGGGGGG7FGDEGGGGGCEGGGGGFGGGDDEGGGFGGGGGGGGGGCFGFG8=EDCG=5;7;9FGGGGGFGGGGG=D55BECDGGF76FGGFFFFFFGFFGFFFAF?@FFFDF:<DFF09:7=F?6F?<<)
@M04650:207:000000000-C238N:1:1101:15938:10587 1:N:0:19
ACTCCTACGGGAGGCAGCAGTGGGGAATATTGCACAATGGGCGCAAGCCTGATGCAGCCATGCCGCGTGTGTGAAGAAGGCCTTCGGGTTGTAAAGCACTTTCAGCGAGGAGGAAGGTGGTGAACTTAATACGTTCATCAATTGACGTTACTCGCAGAAGAAGCACCGGCTAACTCCGTGCCAGCAGCCGCGGTAATACGGAGGGTGCAAGCGTTAATCGGAATTACTGGGCGTAAAGCGCACGCAGGCGGTTTGTTAAGTCAGATGTGAAATCCCCGGGCTCAACCTGGGAAC
+
GGGGGGGGGGGGGGGGGGGGGGGGGGGDGGGGGGGGGGGGGGGGGGGGGGGGGGGGGGGGGGGGGGGGGGGGGGGGGGGGDGGGGGGGFGECFGGGGGGGGGGGGGGECEFEGG@FFAEF:FF<CFFGGGGGGFFGG9DFGF9FGGGGFFGGGGDEGGGGGGGGGGCEGGGGGGGGGGGGGGGGGGGDFEGGGGGGGGGGE8EEG5CEGGGGEGEGGFGGGG5:FFGGGFFGEE):*29<3CBE357).<D)9DGF<BFFGF>>=FG<FF?@FFFFB0D>@>3/?@F7:@@BB-
@M04650:207:000000000-C238N:1:1101:4575:10601 1:N:0:19
ACTCCTACGGGAGGCAGCAGTAGGGAATCTTCGGCAATGGGGGCAACCCTGACCGAGCAACGCCGCGTGAGTGAAGAAGGTTTTCGGATCGTAAAACTCTGTTGTTAGAGAAGAACGTTAAGTAGAGTGGAAAATTACTTAAGTGACGGTATCTAACCAGAAAGGGACGGCTAACTACGTGCCAGCAGCCGCGGTAATACGTAGGTCCCAAGCGTTGTCCGGATTTATTGGGCGTAAAGCGAGCGCAGGTGGTTTCTTAAGTCTGATGTAAAAGGCAGTGGCTCAACCATTGTT
+
GGGGGGFGGGGGFDGEGGGGGGFFEFFGGGGGGGGGGGGGGGGGGGGGGGGGGGGGGGGGGGGGGGGGGGGGGGFGGGGGGGGGGGGGGGGGFGGGFGGGGGGGGFFGCFGFGGGGGGGFGGGGGFGGGGGGFGGGGGGGDFGGFGDGDGGF<FGGGGFGGFFGGCFF:CECGGGFFGGGGGGF?F68BFCCCCECEFGCCEFC7CGGGGGGGGCC*9>7?C:5*<+<C*<*<GDGGF*?59@>G375@F<DGFGFFF64A@7*@7*:F?B*9=B),(96@BF)1=?<BFFBF)
@M04650:207:000000000-C238N:1:1101:22688:10609 1:N:0:19
ACTCCTACGGGAGGCAGCAGTAGGGAATCTTCGGCAATGGGGGCAACCCTGACCGAGCAACGCCGCGTGAGTGAAGAAGGTTTTCGGATCGTAAAACTCTGTTGTTAGAGAAGAACGTTAAGTAGAGTGGAAAATTACTTAAGTGACGGTATCTAACCAGAAAGGGACGGCTAACTACGTGCCAGCAGCCGCGGTAATACGTAGGTCCCAAGCGTTGTCCGGATTTATTGGGCGTAAAGCGAGCGCAGGTGGTTTCTTAAGTCTGATGTAAAAGGCAGTGGCTCAACCATTGTG
+
GGGGGGGGGGGGGGGGGGGGGGGGGGGGGGGGGGGGGGGGGGGGGGGGGGGGGGGGGGGGGGGGGGGFGGGGGGGGGGGGGGGGGGGGGGGGGGGGGGGGGGGGGGGGGGGGGGGGGGGGGGGGGGGGGGGGGGGGGGGGGGGGGFGGGGGGGGGGGEGGGGGGGGGGGGGGGGGGGGGGGGGGGGGGGGGGGGGCEGGGGGGGGGGGGDGGGGGGGGGGGGGCEGGGGGGGFGGGGGFGFGDEDGGG>FGG9FGFFFFFGFGGFGGBFFFFFFDFFFGFFFGFFFFF?F?AB)
@M04650:207:000000000-C238N:1:1101:5652:10652 1:N:0:19
ACTCCTACGGGAGGCAGCAGTAGGGAATCTTCGGCAATGGGGGCAACCCTGACCGAGCAACGCCGCGTGAGTGAAGAAGGTTTTCGGATCGTAAAACTCTGTTGTTAGAGAAGAACGTTAAGTAGAGTGGAAAATTACTTAAGTGACGGTATCTAACCAGAAAGGGACGGCTAACTACGTGCCAGCAGCCGCGGTAATACGTAGGTCCCAAGCGTTGTCCGGATTTATTGGGCGTAAAGCGAGCGCAGGTGGTTTCTTAAGTCTGATGTAAAAGGCAGTGGCTCAACCATTGTG
+
GGGGGGGGGGGGEFGGGGGGGGGGGGGGGGGGG@GGGGGGGGGGGGGGGGGG8EEFFGGGGGGGGGEBCFGFGGFGGGGGEFGGDGECFEGGGGGGGGFGGGGGGGFFDGGFFGDBCGFGGGAD?,CDFFGFGGFDGFDEDAFDFFGGEECE<DFFG<FCGGCFG<D:>BCEGGG;DFGGG@CFFFGGF>C*=58CE?CFFG@FGGGGG=C=87;27CCFEGC=89:+<*2*0:CEDGF7B7BD3)>D5/7C7C*0=F@7CFG>F>C4966=4075,,967:/09@:::?=A>-
@M04650:207:000000000-C238N:1:1101:28351:10687 1:N:0:19
ACTCCTACGGGAGGCAGCAGTAGGGAATCTTCGGCAATGGGGGCAACCCTGACCGAGCAACGCCGCGTGAGTGAAGAAGGTTTTCGGATCGTAAAACTCTGTTGTTAGAGAAGAACGTTAAGTAGAGTGGAAAATTACTTAAGTGACGGTATCTAACCAGAAAGGGACGGCTAACTACGTGCCAGCAGCCGCGGTAATACGTAGGTCCCAAGCGTTGTCCGGATTTATTGGGCGTAAAGCGAGCGCAGGTGGTTTCTTAAGTCTGATGTAAAAGGCAGTGGCTCAACCATTGTG
+
GGGGGGGGGGGGGGGGGGGGGGGGGGGGGGGGGGGGGGGGGGGGGGGGGGGGGGGGGGGGGGGGGGGGGGGGGGGGGGGGGGGGGGGGGGGGGGGGGGGGGGGGGGGGGGGGGGGGGGGGGGFFGGGGGGGGGGFFGGGGGGGGGGGGGGGGGGGGFGGGGGGGGGGGGGGGGCGGGGGGGGGGGGGGGGDGGGGCGGGGGFGGGGFGGGFDGGGGGDDGGGE=E?9CECGGFGGEGGFGFCD@DDDDEGFFD5DFFFF=FFGGFGFFFF?FFFEFFFGFFF/96FFFF4?<<)
@M04650:207:000000000-C238N:1:1101:7659:10700 1:N:0:19
ACTCCTACGGGAGGCAGCAGTGGGGAATATTGCACAATGGGCGCAAGCCTGATGCAGCCATGCCGCGTGTATGAAGAAGGCCTTCGGGTTGTAAAGTACTTTCAGCGAGGAGGAAGGCATTGTGGTTAATAACCACAGTGATTGACGTTACTCGCAGAAGAAGCACCGGCTAACTCCGTGCCAGCAGCCGCGGTAATACGGAGGGTGCAAGCGTTAATCGGAATTACTGGGCGTAAAGCGCACGCAGGCGGTCTGTCAAGTCGGATGTGAAATCCCCGGGCTCAACCTGGGAAC
+
GGGGGGGGGGGGGGGGGGGGGGGGGGGGGGGGGGGGGGGGGGGGGGGGGGGGGGGGGGGGGGGGGGGGGGGGGGGGGGGGGGGGGGGGGGGGGGGGGGGGGGGGGGGGGGGGGGGGGGGGGGGGGGGGGGGGGGGGGGGGGGGGGGGGGGGGGGGGGGGFGGGGGGGGGGGGGGGGGDGGGGGGGGGGGGGGGGGGGGCFGGGGG5EGGFGGGGGDGGGGGGGGFFGGFFGGFEGGGGFGFGFFGGGGFDGCGCCFFFFFG?CDFDGFFFF=FF:F0>GFF>GFF?>,3>FFF:
@M04650:207:000000000-C238N:1:1101:25022:10703 1:N:0:19
ACTCCTACGGGAGGCAGCAGTAGGGAATATTGCTCAATGGGCGAAAGCCTGAAGCAGCAACGCCGCGTGGAGGATGAAGGTTTTAGGATTGTAAACTCCTTTTGTTAGAGAAGATAATGACGGTATCTAACGAATAAGCACCGGCTAACTCCGTTCCAGCAGCCGCGGTAATACGGAGGGTGCAAGCGTTACTCGGAATCACTGGGCGTAAAGAGCGCGTAGGCGGGAAAGTAAGTCAGATGTGAAATCCTATGGCTTAACCATAGAACTGCATTTGAAACTACTTTTCTAG
+
GGGGGGGGGGGG+CFGGGGGGFGGGGGGGGGGGGGGGGGGGGGGGGGGGGGGGGGGGGGGGGGGGGGEGGEGGGGGGGGGCFFGGGGGGGGGGGGGGGGGGGGFFGGGGEFGGGGGGGGGGGGGGGGGFGGGGGGGGEDFGGGDDDEFGGGGGG8FFGGGGGGGGGGGGGGGGFFG7CCCGEEGGF5BCEGGGGGGD5CFGGFFGFC7CEGGGF>EGCGGGDGGGGGEGGGGFGGGGCF7@CFFCFGGBGGGGGGFFFF?969C@4C-9@FFFFFFAFGFFA?47BB<6@?A
@M04650:207:000000000-C238N:1:1101:7155:10704 1:N:0:19
ACTCCTACGGGAGGCAGCAGTAGGGAATCTTCGGCAATGGGGGCAACCCTGACCGAGCAACGCCGCGTGAGTGAAGAAGGTTTTCGGATCGTAAAACTCTGTTGTTAGAGAAGAACGTTAAGTAGAGTGGAAAATTACTTAAGTGACGGTATCTAACCAGAAAGGGACGGCTAACTACGTGCCAGCAGCCGCGGTAATACGTAGGTCCCAAGCGCTGTCCGGATGTATTGGGCGGAAAGCGAGCGCAGGTGGTTTCTTAAGTCTGATGTAAAAGGCAGTGGCTCAACCATTGGG
+
CECFGGGGGGGEGCEGGGGGFGGFGGGGGGFGGDGGGGGGFGGGGF@EFCGG8FFFGGDGGGGGGGGGGGFCFGFGFGGGD,CFGGGGGGDGGGGFFGEGFGGFGCFFCGGG<FG8FF@CFG,ED9B?FG9ADGGGFGCCFCFBFGFGGDF@FFGCF,@<FFC,D@EGGDDGEACCGFGGGGCCGGGFGG=ECC8C>CCCC++885CCEFF5C5****79;/:A*+23:*<EF*5/))<F>CE:55>DFGGF7*97=B4@70**9*067@6@*98:7:CF@(*76652(9*40(
@M04650:207:000000000-C238N:1:1101:22137:10728 1:N:0:19
ACTCCTACGGGAGGCAGCAGTAGGGAATCTTCGGCAATGGGGGCAACCCTGACCGAGCAACGCCGCGTGAGTGAAGAAGGTTTTCGGATCGTAAAACTCTGTTGTTAGAGAAGAACGTTAAGTAGAGTGGAAAATTACTTAAGTGACGGTATCTAACCAGAAAGGGACGGCTAACTACGTGCCAGCAGCCGCGGTAATACGTAGGTCCCAAGCGTTGTCCGGATTTATTGGGCGTAAAGCGAGCGCAGGTGGTTTCTTAAGTCTGATGTAAAAGGCAGTGGCTCAACCATTGTG
+
GGGGGGGGGGGGGGGGGGGGGGGGGGGGGGGGGGGGGGGGGGGGGGGGGGGGGGGGGGGGGGGGGGGGGGGGGGGGGGGGGGGGGGGGGGGGGGGGGGGAFGGGGGGGGGGGGGGGGGGGGGGGGGGFGGGGGGGGGGGGGGGGGGGFGGGGGGGGGGGGGGGGGGGGGGGGGGGGGGGGGGGGGGGGGGGGGGEGGGGGFGGGGGGGGGGFGGGGGGGGDDGEEFFDFGCEFGGGGGFGFGFFGGGGEGGGGGGFFFF=??FGFFFFFF?FFFBFFFGF@09@FFFBBFFFFA
@M04650:207:000000000-C238N:1:1101:26701:10732 1:N:0:19
ACTCCTACGGGAGGCAGCAGTGGGGAATATTGCACAATGGGCGCAAGCCTGATGCAGCCATGCCGCGTGTATGAAGAAGGCCTTCGGGTTGTAAAGTACTTTCAGCGGGGAGGAAGGTGTTGTGGTTAATAACCACAACAATTGACGTTACCCGCAGAAGAAGCACCGGCTAACTCCGTGCCAGCAGCCGCGGTATTACGGAGGGTGCAAGCGTTAATCGGAATTACTGGGCGTAAAGCGCACGCAGGCGGTCTGTCAAGTCGGATGTGAAATCCCCGGGCTCAACCTGGGAAC
+
GGGGGGGGGGGGGGGGGGGGGGGGGGGGGGGGGGGGGGGGGGGGGGGGGGGGGGGGGGGGGGGGGGGFGGGGGGGGGGGGGGGGGGGGGGGGGGGGGGGGGGGGGGGGGGGGGGGGGGGGGGGGGGGGGGGGGCCFGGGGGFGGGGGGGGGGGEGGGGGGGGGGGGGGGGGEGGGFGGGGGGGGGGGGGGDDGGGGGGGGGGGGGGGGGFGGEGGEF7FGGGGGGGGG?DGGFGGCCDFG>C@DDGGGFGGDDGG4*19?GFGGFGGFFF4FF4?F63DDFBGFFFF?BFFB?2
@M04650:207:000000000-C238N:1:1101:18783:10771 1:N:0:19
ACTCCTACGGGAGGAAGCAGTAGGGAATCTTCGGCAATGGGGGCAACCCTGACCGAGCAACGCCGCGTGAGTGAAGAAGGTTTTCGGATCGTAAAACTCTGTTGTTAGAGAAGAACGTTAAGTAGAGTGGAAAATTACTTAAGTGACGGTATCTAACCAGAAAGGGACGGCTAACTACGTGCCAGCAGCCGCGGTAATACGGAGGTCCCAAGCGTTGTCCGGATTGATTGGGCGTAAAGCGAGCGCAGGTGGTTTCTTAAGTCTGATGTAAAAGGCAGTGGCTCAACCATTGTT
+
GGGGGGGGGGGGGGFGGGGGGGFGGGGGGGGGGGGGGGGGGGG@CGEGGGGGGGGGGGGGFGC=FGGFGGDFFGFGGGGGGGFGGGG:?C@ABFGGGG9A?FGGFGFFEFGG@<F8F=>F<D?FE5BFG@C=>BDGF,@=F<FG==FC+@533=@F,@<7:,>F73D*C*F*<>EEG@FC@7CCGG6CFGDEB*13CFFGG*CCE8FCCEFFGGE8*C**;7:::*+0A>CGFG7C><4:7/7<D3DG)/297<CB9@6=:6:0@D:<99*=6FBF:697;:7?6?)2(**).)
@M04650:207:000000000-C238N:1:1101:24305:10808 1:N:0:19
ACTCCTACGGGAGGCAGCAGTAGGGAATCTTCGGCAATGGGGGCAACCCTGACCGAGCAACGCCGCGTGAGTGAAGAAGGTTTTCGGATCGTAAAACTCTGTTGTTAGAGAAGAACGTTAAGTAGAGTGGAAAATTACTTAAGTGACGGTATCTAACCAGAAAGGGACGGCTAACTACGTGCCAGCAGCCGCGGTAATACGTAGGTCCCAAGCGTTGTCCGGATTTATTGGGCGTAAAGCGAGCGCAGGGGGTTTCTTAAGTCTGATGTAAAAGGCAGTGGCTCAACCATTGTG
+
GGGGGGGGGGGGGGGGGGGGGGGGGGGGGGGGGGGGGGGGGGGGGGGGGGGGGGGGGGGGGGGGGGGFGGGGGGGGGGGGEFGGGGGGGGGGGGGGGGGGGGGGGGGGGGGGGGGGGGGGGGGGGGGGGGFGGGGGGGGGGGGGGGGGGGGGGGGGGGGGGGGGGGGGGGGGGGGGGGGGGGGGGGGGGGGGGGGGGGGGGED>EGGGGGGGGGGGGGGGGGGG5?FGGGGGFGGGGGFFFGFFGGGGE)9CCDCF=FFFGFGGFFCAFFFFFF)5::5?FF*9F?F?FFFFA9
@M04650:207:000000000-C238N:1:1101:5349:10869 1:N:0:19
ACTCCTACGGGAGGCAGCAGTAGGGAATCTTCGGCAATGGGGGCAACCCTGACCGAGCAACGCCGCGTGAGTGAAGAAGGTTTTCGGATCGTAAAACTCTGTTGTTAGAGAAGAACGTTAAGTAGAGTGGAAAATTACTTAAGTGACGGTATCTAACCAGAAAGGGACGGCTAACTACGTGCCAGCAGCCGCGGTAATACGTAGGTCCCAAGCGTTGTCCGGATTTATTGGGCGTAAAGCGAGCGCAGGTGGTTTCTTAAGTCTGATGTAAAAGGCAGTGGCTCAACCATTGTG
+
GGGGGGGGGGGGGGGGGGGGGGGGGGGGGGGGGGGGGGGGGGGGDGGGGGGGGGGGGGGGFGGGGGGFGGGFFGCGGGGGGFGGEEGGGGGGGGGGGGGGGGGGGGGGGGGGGGGFGGCF<FFFGGGCGG9<DDFGGGGCGGGGGGGGGGGGGGGGGCGC7BFFG7CGGGGGGGFGGGGGDCFFGGGFGGGGEEGCGFGFGGGGGGGFFFGFGG**:7CFEG;:?++<C7A54EDCDFF7>DFFG<DGFDGG5<*19FF?F67**?*)9=?F=FF@?0*68?GF=951(9B264
@M04650:207:000000000-C238N:1:1101:21447:10906 1:N:0:19
ACTCCTACGGGAGGCAGCAGTAGGGAATATTGCTCAATGGGCGAAAGCCTGAAGCAGCAACGCCGCGTGGAGGATGAAGGCTTTAGGATTGTAAACTTCTTTTGTTAGAGAAGATAATGACGGTATCTAACGAATAAGCACCGGCTAACTCCGTGCCAGCAGCCGCGGTAATACGGAGGGTGCAAGCGTTACTCGGAATCACTGGGCGTAAAGAGCGCGTAGGCGGGAAAGTAAGTCAGATGTGAAATCCTGTAGCTTAACTACAGAACTGCATTTGAAACTGCTTGTCTAG
+
CFGGGFEFGGGGGGEGGGFCFCDEEGGGFEFEFFFGGGG9<CFFGC@EFFFF8CFGFE<EEECFGEGGG+,CFG8FFFF,,:,CEEF,<?EFGGFA@,CFAF9F,,CEE5FFFDFGGGGGGG7FG+FFFFF@CC,A?ADBCFFGGGGCEF9DFFFGGFGGGGGGGGGGBECGFGFGCECF**:BCGGG@EE;?<CGGDF?B8CGG;5>EEGEF7B8CDGG=C5AEEEED45+7CFFFDF*97=F7*>79F*>:7:@6*9?GFC>/9C>:FFF9FF6<>*9?<:6*/*.)8*.
@M04650:207:000000000-C238N:1:1101:21904:10917 1:N:0:19
ACTCCTACGGGAGGCAGCAGTAGGGAATATTGCTCAATGGGCGAAAGCCTGAAGCAGCAACGCCGCGTGGAGGATGAAGGTTTTAGGATTGTAAACTCCTTTTGTTAGAGAAGATAATGACGGTATCTAACGAATAAGCACCGGCTAACTCCGTGCCAGCAGCCGCGGTAATACGGAGGGTGCAAGCGTTACTCGGAATCACTGGGCGTAAAGAGCGCGTAGGCGGGAAAGTAAGTCAGATGTGAAATCCTATGGCTTAACCATAGAACTGCATTTGAAACTACTTTTCTAG
+
GFGGDFFFGGGGEE;FCEGGGGGGGFCFGGGGGGE@FGGGFGGGGGECCCGGFFGGGCGC8CFGE@BFGGCGG@FGGCGGEFFGGFGFFGGGGFGGGFGGGGGGGGGFGGGGGGFFFCGDA:CGGGFGGGAF@EFGGGGGGGGGGDGGFGGGGGFCCCGGGGF@CEGGGGGGGCEGEGGGGGCEFGEGGGGGCGGGGGG99EGGCECEGGGGGGG6=<DGGGD?CCGD57;E7FFGGFFFFGFF77CFF<FFFFGFFF4B<=6DFCCB=6=F??FFAFGFFFG6=7FABFFF
@M04650:207:000000000-C238N:1:1101:15417:10934 1:N:0:19
ACTCCTACGGGAGGCAGCAGTAGGGAATCTTCGGCAATGGGGGCAACCCTGACCGAGCAACGCCGCGTGAGTGAAGAAGGTTTTCGGATCGTAAAACTCTGTTGTTAGAGAAGAACGTTAAGTAGAGTGGAAAATTACTTAAGTGACGGTATCTAACCAGAAAGGGACGGCTAACTACGTGCCAGCAGCCGCGGTAATACGTAGGTCCCAAGCGTTGTCCGGATTTATTGGGCGTAAAGCGAGCGCAGGTGGTTTCTTAAGTCTGATGTAAAAGGCAGTGGCTCAACCATTGTT
+
GGGGGGGGGGGGGGGGGGGGGGGGGGGGGGGGGGGGGGGGGGGGGGGGGGGGGGGGGGGGGGGGGGGFEGGGGGGGGGGGGGGGGGGGGGGG,FGGGGGGGGGGGGGGGGGGGGGGGGGGGGGGGGGFGGGGGGGGGGEGGGGGGGGGGGGGGGGGGGGGGGGGGDFFF7FGGGGGGGGGGGGGGGGGGGGGGGGDGGGDGCEGGGGGGGGGGGGE=DGFGGGEEGCGCGGGFGGGGGFGDGFFGGGGFGGG5FC@FBFF?6CCFCC>FFFFBFFF?F5FF?C;??FFBF44<)
@M04650:207:000000000-C238N:1:1101:21950:10940 1:N:0:19
ACTCCTACGGGAGGCAGCAGTGGGGAATATTGCACAATGGGCGCAAGCCTGATGCAGCCATGCCGCGTGTATGAAGAAGGCCTTCGGGTTGTAAAGTACTTTCAGCGAGGAGGAAGGCATTGTGGTTAATAACCGCAGTGATTGACGTTACTCGCAGAAGAAGCACCGGCTAACTCCGTGCCAGCAGCCGCGGTAATACGGAGGGTGCAAGCGTTAATCGGAATTACTGGGCGTAAAGCGCACGCAGGCGGTCTGTCAAGTCGGATGTGAAATCCCCGGGCTCAACCTGGGAAC
+
GGGGGGGGGGGGGGGGGGGGGGGGGGGGGGGGGGGGGGGGGGGGGGGGGGGGGGGGGGGGGGGGGGGGGGGGGGGGGGGGGGGGGGGGGGGGGGGGGGGGGGGGGGGGGGGGGGGGGGGGGGGGGGGGGGGGGGGGGGGGGGGGGGGGGGGGGGGGGGGGGGFGGGGGGGGGGGGGGGGGGGGGGGGGGGGGGGGGGGGGGGGGGGGGGGGGGEGGGGGGGGEGGFGGGCGGFGGGGGFGFGFFDDG3>GGCGGGF@F@@GFDGFCGBFF?FFFFFBFGB@BGFFFFFB::1>(
@M04650:207:000000000-C238N:1:1101:9825:10969 1:N:0:19
ACTCCTACGGGAGGCAGCAGTGGGGAATATTGCACAATGGGCGCAAGCCTGATGCAGCCATGCCGCGTGTATGAAGAAGGCCTTCGGGTTGTAAAGTACTTTCAGCGGGGAGGAAGGTGTTGTGGTTAATAACCGCAGCAATTGACGTTACCCGCAGAAGAAGCACCGGCTAACTCCGTGCCAGCAGCCGCGGTAATACGGAGGGTGCAAGCGTTAATCGGAATTACTGGGCGTAAAGCGCACGCAGGCGGTCTGTCAAGTCGGATGTGAAATCCCCGGGCTCAACCTGGGAAC
+
GGGGGGGGGGGGEGGGGGGGGGGGGGGGGGGGGGGGGGGGGGGGGGGGGGGGGGGGFGGGGGGGGGGGGGGGGGGGGGGGGGGGGGGGGGGGGGGGGGFGGGGGGGGGGGEGGGGGGFGFGGGDFGGGGGGGGGGGGGGGGGGGGGGGGGGGGGGGGGGGGGGGGGGGGGGGGGGGGGGGGGGGGGGGGGGGEEGEFGFCEAEGGGGGGGGGGEEGGGGGGDCGGGGGFGF5:7DGGGF<)9B@DGCDBGGDGGGFFFFFGFGGE3D>FFFFFFFFBFGFFFGF??F24F>?F1
@M04650:207:000000000-C238N:1:1101:7814:10984 1:N:0:19
ACTCCTACGGGAGGCAGCAGTGGGGAATATTGCACAATGGGCGCAAGCCTGATGCAGCCATGCCGCGTGTGTGAAGAAGGCCTTCGGGTTGTAAAGCACTTTCAGCGAGGAGGAAGGTGGTGAGCTTAATACGTTCATCAATTGACGTTACTCGCAGAAGAAGCACCGGCTAACTCCGTGCCAGCAGCCGCGGTAATACGGAGGGTGCAAGCGTTAATCGGAATTACTGGGCGTAAAGCGCACGCAGGCGGTTTGTTAAGTCAGATGTGAAATCCCCGGGCTCAACCTGGGAAC
+
GGGGGGGGGGGGGGGGGGGGGGGGGGGGGGGGGGGGGGGGGGGGGGGGGCGGGGGGGDGGFGGGGGGGGCFGGFFFGGGGGGGFGGGEFGGGGGGG?FGGGGGGGGGGGGDGGECGGGGGGGGGGGGGGGGGGGGGGGGFDFDFGGGGFGGGGGGGCCDAFFFGGGGGGGGGGGFGGGGGCGGGGGGGGGGGGEGGGGGGGEEGGGGEGGGGGGEGGFGGGGE5CCCGEFGGDG:E3DBD537>:)75)CD))*>5F?FFEBDFBCG)9=48@?6FB>G>E97=7F)5:FF:?-
@M04650:207:000000000-C238N:1:1101:14904:11027 1:N:0:19
ACTCCTACGGGAGGCAGCAGTAGGGAATCTTCGGCAATGGGGGCAACCCTGACCGAGCAACGCCGCGTGAGTGAAGAAGGTCTTCGGATCGTAAAACTCTGTTGTTAGAGAAGAACGTTAAGTAGAGTGGAAAATTACTTAAGTGACGGTATCTAACCAGAAAGGGACGGCTAACTACGTGCCAGCAGCCGCGGTAATACGTAGGTCCCAAGCGTTGTCCGGATTTATTGGGCGTAAAGCGAGCGCAGGTGGTTTCTTAAGTCTGATGTAAAAGGCAGTGGCTCAACCATTGTG
+
GGGGGGGGGGGGGGGGGGGGGFGGGGGGGGGGGGGGGGGGGCGGGGDGGGGGEGEGGGGGGGGGGGGGGGGGGGAFGGGGF9FFFGGFG7FGGGGGGGGGGGGG=<FF<FGFGGA@CFFG@FD<F??ADCDCGGGCFA9FFGGGCDDCCGG7FGFAF<CCGCCCG>@F@8FEGGGGFGGGGFFGGGGG>CEDGGGGEFC;>+0BE;B?CFG==C8CE97CCDC/89CFGFFCFGC=DG@CD9<@<DGGB*9D**29@=BBEFF*87798*=6/9>5??CF:896?95::=FF).
@M04650:207:000000000-C238N:1:1101:16083:11039 1:N:0:19
ACTCCTACGGGAGGCAGCAGTAGGGAATCTTCGGCAATGGGGGCAACCCTGACCGAGCAACGCCGCGTGAGTGAAGAAGGTTTTCGGATCGTAAAACTCTGTTGTTAGAGAAGAACGTTAAGTAGAGTGGAAAATTACTTAAGTGACGGTATCTAACCAGAAAGGGACGGCTAACTACGTGCCAGCAGCCGCGGTAATACGTAGGTCCCAAGCGTTGTCCGGATTTATTGGGCGTAAAGCGAGCGCAGGTGGTTTCTTAAGTCTGATGTAAAAGGCAGTGGCTCAACCATTGTG
+
GGGGGGGGGGGGGGGGGGGGGGGGGGGGGGGGGGGGGGGGGGGGGGGGGGGGGGGGGGGGGGGGGGGGGGGGGGGGGGGGGGGGGGGGGGGGGGGGGGGGGGGGGGGGGGGGGGGGGGGGGGGGGGGGGGGGGGGGGGGGGGGGGGGGGGGGGGGGGGGGGGGGGEGGGGGGGGGGGGGGGGGGGGGGGGGGGGGGGFFGFFGGGGGGGGGGGG;CEGGGGDEEGGFGGGGGFGDGGGFGFD@EGGD7>FGGDGGFFFFB?FFFFFGFFFF?FFFFFFGFFFGFF@??:F4<A4
@M04650:207:000000000-C238N:1:1101:8690:11043 1:N:0:19
ACTCCTACGGGAGGCAGCAGTAGGGAATCTTCGGCAATGGGGGCAACCCTGACCGAGCAACGCCGCGTGAGTGAAGAAGGTTTTCGGATCGTAAAACTCTGTTGTTAGAGAAGAACGCTAAGTAGAGGGGAAAATTACTTAAGTGACGGTATCTAACCAGAAAGGGACGGCTAACTACGTGCCAGCAGCCGCGGTAATACGGAGGTCCCAAGCGTTGTCCGGATTTAGTGGGCGTAAAGCGAGCGCAGGTGGTTTCTTAAGTCTGGTGTAAAAGGCAGTGGCTCAACCAGTGGG
+
F8FG<@<FBFCF+6C;CCEDFFGGGFGGC<FEE7::F8,CFDE7@@<ECE@@C6++@FG@FCGC>EF8>C=CA<,EFC?B:,C@FCE7?>:FFDBAEFG5BFGGCDFACDF8A<FGCB@::=?FFDF,FF77FFF,>FGAF=FG9CF7FFDC9@B>CDFFFG7@,C25C8FEEECCE7F::8*?C*,29*84BEGGGGG?>*A>>8C?:?*7CC**CDCFGG*28CC+2:CCFGDEGCFFED>:G991)96<>*>=7777+@**702:56749*)04407;(7)*/..3)9)((
@M04650:207:000000000-C238N:1:1101:18072:11046 1:N:0:19
ACTCCTACGGGAGGCAGCAGTGGGGAATATTGCACAATGGGCGCAAGCCTGATGCAGCCATGCCGCGTGTGTGAAGAAGGCCTTCGGGTTGTAAAGCACTTTCAGCGAGGAGGAAGGTGGTGAGCTTAATACGCTCATCAATTGACGTTACTCGCAGAAGAAGCACCGGCTAACTCCGTGCCAGCAGCCGCGGTAATACGGAGGGTGCAAGCGTTAATCGGAATTACTGGGCGTAAAGCGCACGCAGGCGGTCTGTCAAGTCGGATGTGAAATCCCCGGGCTCAACCTGGGAAC
+
GGGGGGGGGGGGGGGGGGGGGGGGGGGGGGGGGGGGGGFGGGGGGGGGGGGGGGGGGGGGGGGGGGGGGGGGGGGGGGGGGGGGGGGGGGGGGGGGGGGGGGGGGGGGGGGGGGGGGGGGGGGGGGGGGGGGGGGGGGGGGGGGGGGGGGGGGGGDEGGGGGGGGGGGGGGEGGGGGGFGGGGGGGFGGGGGCEGGFGGGDEDEGGGGGGGGGGGGGGGGEGGGGGGFFGGGFED5FC=DFGDFDDGGFGGGGGGFFFB4AFG:BGG?FFFFFFFFFFG>B>GFFFFF?F@1?,
@M04650:207:000000000-C238N:1:1101:12787:11078 1:N:0:19
ACTCCTACGGGAGGCAGCAGTAGGGAATCTTCGGCAATGGGGGCAACCCTGACCGAGCAACGCCGCGTGAGTGAAGAAGGTTTTCGGATCGTAAAACTCTGTTGTTAGAGAAGAACGTTAAGTAGAGTGGAAAATTACTTAAGTGACGGTATCTAACCAGAAAGGGACGGCTAACTACGTGCCAGCAGCCGCGGTAATACGTAGGTCCCAAGCGTTGTCCGGATTTATTGGGCGTAAAGCGAGCGCAGGTGGTTTCTTAAGTCTGATGTAAAAGGCAGTGGCTCAACCATTGTG
+
GGGGGGGGGGGGGGGGGGGGGGGGGGGGGGGGGGGGGGGGGGGGGGGGGGGGGGGGGGGGGGGGGGGGGGGGGGGGGGGGGFGGGGGGGGGFGGGGGGGGGGGGGGDGAFGGGGGGGDGGGGDGGGGBFGFGGGGGGGGGGGGDCGFGGGFGGGGGGGGGGGGGGGGGGGGGGGGGGGGGGGGGGGGGGFGGGGGGDFGGGGGGGGGGGGGGGG8EE5DGGGGGG+:ECDFF)CCEGC4:>DD@7CDDDGGGCC76@FFFF6C790*:F?FFFF>)4:7?F?7;?F51(*=45)
@M04650:207:000000000-C238N:1:1101:23552:11100 1:N:0:19
ACTCCTACGGGAGGCAGCAGTAGGGAATCTTCGGCAATGGGGGCAACCCTGACCGAGCAACGCCGCGTGAGTGAAGAAGGTTTTCGGATCGTAAAACTCTGTTGTTAGAGAAGAACGTTAAGTAGAGTGGAAAATTACTTAAGTGACGGTATCTAACCAGAAAGGGACGGCTAACTACGTGCCAGCAGCCGCGGTAATACGTAGGTCCCAAGCGTTGTCCGGATTTATTGGGCGTAAAGCGAGCGCAGGTGGTTTCTTAAGTCTGATGTAAAAGGCAGTGGCTCAACCATTGTG
+
GGGGGGGGGGGGGGGGGGGGGGGGGGGGGGGGGGGGGGGGGGGGGGGGGGGGGGGGGGGGGGGGGGGGGGGGGGGGGGGGGGGGGGGGGGGGGGGGGGGGGGGGGGGGGGGGGGGGGGGGGGGGGGGGGGGGGGGGGGGGGGGGGGGGGGGGGGGGGGGGGGGGGGGGGGGGGGGGGGGGGGGGGGGGGGGGGGGGGGGGGGFGGGFGGFGGGGEGGGGGGGGEGGCEFGGGFGDGGGFGFGFFGGGGFFFFDGFFFFF?GFGGFFFBFFFFF?BF7:C:?:4<?F??BFFFF)
@M04650:207:000000000-C238N:1:1101:23281:11142 1:N:0:19
ACTCCTACGGGAGGCAGCAGTGGGGAATATTGCACAATGGGCGCAAGCCTGATGCAGCCATGCCGCGTGTATGAAGAAGGCCTTCGGGTTGTAAAGTACTTTCAGCGAGGAGGAAGGCATTGTGGTTAATAACCACAGTGATTGACGTTACTCGCAGAAGAAGCACCGGCTAACTCCGTGCCAGCACCCGCGGTAATACGGAGGGTGCAAGCGTTAATCGGAATTACTGGGCGTAAAGCGCACGCAGGCGGTCTGTTAAGTCAGATGTGAAATCCCCGGGCTCAACCTGGGAAC
+
GGGGGGGGGGGGGGGGGGGGGGGGGGGGGGGGGGGGGGGGGGGGGGGGGGGGGGGGGGGGGGGGGGGGGGGGGGGGGGGGGGGGGGGGGGGGGGGGGGGGGGGGGGGGGGGGGGGGGGGGGGGGGGGGGGGGGGGGGGFFGGGGGGGEGGGGGDGGGGGCCGGGGGGGGGGGGGGGGGGGGGGGGGFGEGGGECEGGGGGGGGGGGGGGGGGGGDGGGGGGGGGGGGGGGGGFGGGGGFGEGFFGDDDFGGDGDGF6@FFGFFGFFGFFFFF?FF?:;GE>>GFFFFFFFFFF1
@M04650:207:000000000-C238N:1:1101:10386:11159 1:N:0:19
ACTCCTACGGGAGGCAGCAGTAGGGAATCTTCGGCAATGGGGGCAACCCTGACCGAGCAACGCCGCGTGAGTGAAGAAGGTTTTCGGATCGTAAAACTCTGTTGTTAGAGAAGAACGTTAAGTAGAGTGGAAAATTACTTAAGTGACGGTATCTAACAAGAAAGGGACGGCTAACTACGTGCCAGCAGCCGCGGTAATACGTAGGTCCCAAGCGTTGTCCGGATTTATTGGGCGTAAAGCGAGCGCAGGGGGTGTCTTAAGTCTGAGGTAAAAGGCAGTGGCTCAACGAGTGTG
+
GGGGGGGGGGGGGGGGGGGGGGGGGGGGGGGCFGGGGFGGGDGGGGFGGGGGGGGGGGGGDEGGGGGGGGGFGGGGGGGG<CFGGGG+B>CGGGGGGGGGGGDG=FGF<FGGGGG8FD8DFFG9DFGAAFGGGGFEFGGC=>D,7C,>C:@FG9FFG,3DFGCF7:D*@CFGGCF9;8:,,:*2<56:<5C*B5=B*+2+=30BGG+A5CC5=C88*1?7EDC5?+?7?DCF4EDED*97>5757))9>)CDD3C689=8E@:*0*0-0769=F>F:?4?F64)=@F(2))(.6
@M04650:207:000000000-C238N:1:1101:8338:11175 1:N:0:19
ACTCCTACGGGAGGCAGCAGTAGGGAATCTTCGGCAATGGGGGCAACCCTGACCGAGCAACGCCGCGTGAGTGAAGAAGGTTTTCGGATCGTAAAACTCTGTTGTTAGAGAAGAACGTTAAGTAGAGTGGAAAATTACTTAAGTGACGGTATCTAACCAGAAAGGGACGGCTAACTACGTGCCAGCAGCCGCGGTAATACGTAGGTCCCAAGCGTTGTCCGGATTTATTGGGCGTAAAGCGAGCGCAGGTGGTTTCTTAAGTCTGATGTAAAAGTCAGTGGCGCAACCATTGTG
+
DFFFGGGGGGGGGGGGGGGGGGGGGGFGFGFGGGGGGCGGGGGGGGGGGFGGGGGGGGGGGFGEGGGGGGGGGGGGGGGGGGDGGGGEEGGGGGGGGGGGFGGGEGGGGGGGGGGFGGG?FGGGGGGGFF?FGGGGGGGFF<FFA@FFGGC<FGGGGGGGGGGGGGGFECG@FF,>D8:FFDFG?FGG7CEGEEGDCCGGC<EGGGGGGGGEGGEGGGFGCDCG5+<?FGD=@GDEGGFGFGFFGDGGFGGFDCC6BFFFG67>F>FAFFF*9@7B<)29@:))55)3?FFF<5
@M04650:207:000000000-C238N:1:1101:19063:11186 1:N:0:19
ACTCCTACGGGAGGCAGCAGTAGGGAATCTTCGGCAATGGGGGCAACCCTGACCGAGCAACGCCGCGTGAGTGAAGAAGGTTTTCGGATCGTAAAACTCTGTTGTTAGAGAAGAACGTTAAGTAGAGTGGAAAATTACTTAAGTGACGGTATCTAACCAGAAAGGGACGGCTAACTACGTGCCAGCAGCCGCGGTAATACGTAGGTCCCAAGCGTTGTCCGGATTTATTGGGCGGAAAGCGAGCGCAGGTGGTTTCTTAAGTCTGATGTAAAAGGCAGTGGCTCAACCATTGTG
+
GGGGGGGGGGGGGGGGGGGGGGFGGGGGGGGGG7FGGGGGGGGGGGGFGGGGFGEGGGGGGGGGGGGGGGGGGGGGGGGGE<EFGGGGDGCFGGGGGGGGGGGGGGGFFGGGFFGGGFFG7FFGGAFGGFG<DFGGGFDBFGGFFGGGGEGFEEGGFAFGGGFGG@CCFEGEGE7DFGEFG@FBFFGGFFEE>CBEEFDFGG?8CFFF89C==E:/>/:C8DCEC+<9C>FC4C):CD@4:C@B<39DEGGCGCD=?FF=FFCDFC*:@B?F?F>@BBFF??5?=F4(4@F4:)
@M04650:207:000000000-C238N:1:1101:25144:11221 1:N:0:19
ACTCCTACGGGAGGCAGCAGTAGGGAATCTTCGGCAATGGGGGCAACCCTGACCGAGCAACGCCGCGTGAGTGAAGAAGGTTTTCGGATCGTAAAACTCTGTTGTTAGAGAAGAACGTTAAGTAGAGTGGAAAATTACTTAAGTGACGGTATCTAACCAGAAAGGGACGGCTAACTACGTGCCAGCAGCCGCGGTAATACGTAGGTCCCAAGCGTTGTCCGGATTTATTGGGCGTAAAGCGAGCGCAGGTGGTTTCTTAAGTCTGATGTAAAAGGCAGTGGCTCAACCATTGTT
+
GGGGGGGGGGGGGGGGGGGGGGGGGGGGGGGGGGGGGGGGGGGGGGGGGGGGGGGGGGGGGGGGGGGGGGGGGGGGGGGGGGGGGGGGGGGGGGGGGGGGGGGGGGGGGGGGGGGGGGGGGGGGGGGGGGGGGGGFGGGGGGGGGGGGGGGGGGGGGGGGGGGGGGGGDGGGGGGGGGGGGGGGGGGGGGGEGGGGGGGGGGGGGGGGGGGGGGGGGGGGGGGGGGGGGGGGFGGGGGFGDGEEGGGGFGGGDGGF?BFFGFGGFDGDFFFFBFFFFFDFFFGFFFFFFFFFF)
@M04650:207:000000000-C238N:1:1101:6528:11243 1:N:0:19
ACTCCTACGGGAGGCAGCAGTAGGGAATCTTCGGCAATGGGGGCAACCCTGACCGAGCAACGCCGCGTGAGTGAAGAAGGTTTTCGGATCGTAAAACTCTGTTGTTAGAGAAGAACGTTAAGTAGAGTGGAAAATTACTTAAGTGACGGTATCTAACCAGAAAGGGACGGCTAACTACGTGCCAGCAGCCGCGTTAATACGTAGGTCCCAAGCTTTGTCCGGATTTATTGGGCGTAAAGCGAGCGCAGGTGGTTTCTTAAGTCTGATGTAAAAGGCAGTGGCTCAACCATTGTG
+
GGGGGGGGGGGGGGGGGGGGGFGGGGGGGGGGGGGGGGGCFGGGGGGGDGGGGGGGGGGGGGGGGGGGGGGGGGGGGGGGGGGGGGGGGGGGG?FGGGGGGGGGGGGGCGGGGGGGGGGGGGGGGGGGGGGG9DFFEGGGGF<FGGGGGGGGGGGGFGGGGGCFGGGGDEEGGFFFGGEGCC:FCF6CFFGGE**3BF9CEEGF>F+<FF6CF+599>CFED5CGGGGGGGCFGC*774>DC@EG)177>CGGGG47@?BF62:*0*)19FFF47)(47F40/<F*.210=)-4
@M04650:207:000000000-C238N:1:1101:24460:11249 1:N:0:19
ACTCCTACGGGAGGCAGCAGTGGGGAATATTGCACAATGGGCGCAAGCCTGATGCAGCCATGCCGCGTGTGTGAAGAAGGCCTTCGGGTTGTAAAGCACTTTCAGCGAGGAGGAAGGTGATGAGCTTAATACGCTCATCAATTGACGTTACTCGCAGAAGAAGCACCGGCTAACTCCGTGCCAGCAGCCGCGGTAATACGGAGGGTGCAAGCGTTAATCGGAATTACTGGGCGTAAAGCGCACGCAGGCGGTTTGTTAAGTCAGATGTGAAATCCCCGGGCTCAACCTGGGAAC
+
GGGGGGD<CFGECGGGGGGGGGGGGEGGGGGGG<FFGGEGGGGEGGGGGGGFFFGFGGGFGGGGGGGGGGEGGGGGFGCFGGGGGGGDFGGGGEFGGGGGGFGGFGGDEDGGGGCGGGGGGDFGFGFE9FGGGGDEFGGFFGGGGFGFGGGGDCFFGCFFGEGFGGGECEGC@FCFGGGGGGGFFGGGGGGGG88CFGGCG5CGGGGGG7<CEGGGCCFGDGEGGFFGFGFFEGDEFGFGFDBBD)9<DDGGGCDFF??FEFFG?7::F6/=F=)019)5:(996@F:?43(.-
@M04650:207:000000000-C238N:1:1101:4338:11270 1:N:0:19
ACTCCTACGGGAGGCAGCAGTAGGGAATATTGCTCAATGGGCGAAAGCCTGAAGCAGCAACGCCGCGTGGAGGATGAAGGTTTTAGGATTGTAAACTCCTTTTGTTAGAGAAGATAATGACGGTATCTAACGAATAAGCACCGGCTAACTCCGTGCCAGCAGCCGCGGTAATACGGAGGGTGCAAGCGTTACTCGGAATCACTGGGCGTAAAGAGCGCGTAGGCGGGAAAGTAAGTCAGATGTGAAATCCTATGGCTTAACCATAGAACTGCATTTGAAACTACTTTTCTAG
+
GGGGGGGGGGGGG7EGGGGGGGGGGGGGGGGGGGGGGGGGGGGGGGGGGGGGGGGGGGGGGGGGGGGGGGEFGGGCAFGGGGGGGGGGGGGGGGGGGGGGGGGGGGDGGFGGGGFGGGDGGGGGGGGGGGGGGGGGGGGGGGGGDEGGGCFGEGGGGGGGGGGGGGDGEGGGGGFGGGGEGGGGGGGGGGGGFGEEGDGGGGGGGFGGCEGGGGGF=DGGDGCDEGGG=FFFFGGCDGFGFGFF=>CCFGGDGGCF4>FFGFC=*C>B?F@@FFB44<>F=:06@=FB<FFD
@M04650:207:000000000-C238N:1:1101:18923:11286 1:N:0:19
ACTCCTACGGGAGGCAGCAGTAGGGAATCTTCGGCAATGGGGGCAACCCTGACCGAGCAACGCCGCGTGAGTGAAGAAGGTTTTCGGATCGTAAAACTCTGTTGTTAGAGAAGAACGTTAAGTAGAGTGGAAAATTACTTAAGTGACGGTATCTAACCAGAAAGGGACGGCTAACTACGTGCCAGCAGCCGCGGTAATACGTAGGTCCCAAGCGTTGTCCGGATTTATTGGGCGTAAAGCGAGCGCAGGTGGTTTCTTAAGTCTGATGTAAAAGGCAGTGGCTCAACCATTGT
+
GGGGGGGGGGGGGGGGGGGGGGGGGGGGGGGGGGGGGGGGGGGGGGGGGGGGGGGGGGGGGGGGGGGGGCFFGGGGGGGGFFGGGGGGGGGGGGGGGGGGGGGGGGFGGGGGGGG8FGGFFGGFGDGFGGGGGGGGGGGGGGGGD<FFCFFGGGGFCFGGGGGGGGGGGGGGGGGGGGGGGGGGFFFGG5:EGGGGCFFGGEGGDGGGFGGGGGGGCDGGGGEGGC7C7DGGFGGGGFBCDGFFDC5C>CCF9FFFFFF=:8C*7>FBFB?F?FFF?FC?FBF?FFF?<9@><
@M04650:207:000000000-C238N:1:1101:21749:11290 1:N:0:19
ACTCCTACGGGAGGCAGCAGTAGGGAATCTTCGGCAATGGGGGCAACCCTGACCGAGCAACGCCGCGTGAGTGAAGAAGGTTTTCGGATCGTAAAACTCTGTTGTTAGAGAAGAACGTTAAGTAGAGTGGAAAATTACTTAAGTGACGGTATCTAACCAGAAAGGGACGGCTAACTACGTGCCAGCAGCCGCGGTAATACGTAGGTCCCAAGCGTTGTCCGGATTTATTGGGCGTAAAGCGAGCGCAGGTGGTTTCTTAAGTCTGATGTAAAAGGCAGTGGCTCAACCATTGTG
+
GGGGGGGGGGGGGGGGGGGGGGGGGGGGGGGGGGGGGGGGGGGGGGGFGGGGGGGGGGGGGGGGGGGGGGGGGGGGGGGGBFAFGGGGGGGGGGGGGGGDGGGGGGGGGGGGGGGGGGGGGGGGGGGGGGGGGGGGGGGGGGGGGGGGGGGFGGGGGGGGGFGGGGGGGGGGGGGGGGGGGGGGGGGGGGGGGGGGGGGGGGGGGGGGGGFGGG8EE<*:EDC*CC7EGGGGFGGD<7@G>3>EGDGGF*>F<<CF6FFFGFGFFGFAFFF??FFFFFGFFF*9=????F=AA)
@M04650:207:000000000-C238N:1:1101:4525:11303 1:N:0:19
ACTCCTACGGGAGGCAGCAGTAGGGAATCTTCGGCAATGGGGGCAACCCTGACCGAGCAACGCCGCGTGAGTGAAGAAGGTTTTCGGATCGTAAAACTCTGTTGTTAGAGAAGAACGTTAAGTAGAGTGGAAAATTACTTAAGTGACGGTATCTAACCAGAAAGGGACGGCTAACTACGTGCCAGCAGCCGCGGTAATACGTAGGTCCCAAGCGTTGTCCGGATTTATTGGGCGTAAAGCGCACGCAGGCGGTTTGTTAAGTCAGATGTGAAATCCCCGGGCTCAACCTGGGA
+
GGGGGGFGGGGGGGGGGGGGGGGGGGFFGGGGGGGGGGGGGGGGDGGGGGGDGGGGGGGFGCEGGGG:FEGFGGGGGGGGFGGGC@FEGGGGGG?FGGGCFAFGGGGGGGGGFGGGGGGGGGGGGGFFFGDFFGGGGGGGGGGFGGGGGGGGGGGGGGGGGGGGGDFGGEDGGGCG?FFGFGDFGFGDGGGGGGGGGGGGFFFCEGGGDGGFFEE85>7>ED8*;CG?FG6CFGC:DGFFEGEFGGGGFGGGCCDEFFFFE@FCFD>9=@FFFF=F?:DB@>GF@FFF>>48<
@M04650:207:000000000-C238N:1:1101:16837:11324 1:N:0:19
ACTCCTACGGGAGGCAGCAGTGGGGAATATTGCACAATGGGCGCAAGCCTGATGCAGCCATGCCGCGTGTATGAAGAAGGCCTTCGGGTTGTAAAGTACTTTCAGCGGGGAGGAAGGGGATGTGGTTAATAACCGCATTCATTGACGTTACCCGCAGAAGAAGCACCGGCTAACTCCGTGCCAGCAGCCGCGGTAATACGGAGGGTGCAAGCGTTAATCGGAATTACTGGGCGTAAAGCGCACGCAGGCGGTCTGTCAAGTCGGATGTGAAATCCCCGGGCTCAACCTGGGAAC
+
GGGGGGGGGGGGGGGGGGGGGGGGGGGGGGGGGGGGGGGGGGGGGGGGGGGGGGGGGGGGGGGGGGGGGGGGGGGGGGGGGGGGGGGGGGGGGGGGGGGGGGGGGGGGGGGGGGGGGGGEFGGGGFGGGGGGGGGGGGGGGGGGGGGGGGGGGGGGGGGGGGGGGGGGGGGGGGGGGGGGGGGGGGGGGGGGGGGGGGGGGGGGGGGGGGGGGGGD5CFGGGGGGGFGGGGGFGGEFGFGFDEFGDGGFGGGGGGFFFF?G?CD:DD?FFFFFFFF?;DED1C?@@F?:FFB0(
@M04650:207:000000000-C238N:1:1101:27998:11349 1:N:0:19
ACTCCTACGGGAGGCAGCAGTAGGGAATCTTCGGCAATGGGGGCAACCCTGACCGAGCAACGCCGCGTGAGTGAAGAAGGCTTTCGGATCGTAAAACTCTGTTGTTAGAGAAGAACGTTAAGTAGAGTGGAAAATTACTTAAGTGACGGTATCTAACCAGAAAGGTACGGCTAACTACGTGCCAGCAGCCGCGCTAATACGTAGGTCCCAAGCGTTGTCCGGATTTATTGGGCGTTAAGCGAGCGCAGGTGGTTTCTTAAGTCTGATGTATAAGTCAGTGGCTCTACGATTGTG
+
EFGF<DFFGCG7F@;@:@;CE@@<;CFC<CE,6F@B@@FE?7F7@F,,BF<@,CF+@:CE,@B=FC:FG7FG9,,E<=<?,B,??=+:?>:BA,+,:=,5,<C,8B??,5<<FC<FFF8FGE,,CFEF<7<=3D>FC<F<=,37D,=F:F<3EDFGA<,3,33D7,,,*@<>F,:;FGGC:*>D7/,:::**4*B11B9+1+<4BF90*<:==5E8CD**/);C*0<+C*+*)*1**9**8*0.))/))>**>FG4@B7*+/*:8*?<F**//9*/6>76)4*/)*/(-7>())
@M04650:207:000000000-C238N:1:1101:24020:11355 1:N:0:19
ACTCCTACGGGAGGCAGCAGTAGGGAATCTTCGGCAATGGGGGCAACCCTGACCGAGCAACGCCGCGTGAGTGAAGAAGGTTTTCGGATCGTAAAACTCTGTTGTTAGAGAAGAACGTTAAGTAGAGTGGAAAATTACTTAAGTGACGGTATCTAACCAGAAAGGGACGGCTAACCACGTGCCAGCAGCCGCGGTAATACGTAGGTCCCAAGCGTTGTCCGGATTTATTGGGCGTAAAGCGAGCGCAGGTGGTTTCTTAAGTCTGATGTAAAAGGCAGTGGCTCAACCATTGTG
+
GGGGGGGGGGGGGGGGGGGGGGGGGGGGGGGGGGGGGGGGGGGGGGGGGGGGGGGGGGGGGGGGGGGGGGGGGGGGGGGGEFGGFGGGGGGGGGGGGGGGGGGGGGGGGGGGGGGGGFGGGGGGGFFFGGGGGGGGGGGGGGGGGGGGGGGGGGGGGGGGFGFFGDFGGGGGGGGGGGGGGGGGGGGGGGGGGGGGGGGGGFFGGGGGGGGGGGEEGGGGGGC55<:FGGGGFDCGGGFGE5@FGGGGF4<GGGGFBFFFGFFGFGGFFFFFFFFF?FGFFFG:FFF:BFFAF2
@M04650:207:000000000-C238N:1:1101:19879:11371 1:N:0:19
ACTCCTACGGGAGGCAGCAGTAGGGAATCTTCGGCAATGGGGGCAACCCTGACCGAGCAACGCCGCGTGAGTGAAGAAGGTTTTCGGATCGTAAAACTCTGTTGTTAGAGAAGAACGTTAAGTAGAGTGGAAAATTACTTAAGTGACGGTATCTAACCAGAAAGGGACGGCTAACTACGTGCCAGCAGCCGCGGTAATACGTAGGTCCCAAGCGTTGTCCGGATTTATTGGGCGTAAAGCGAGCGCAGGTGGTTTCTTAAGTCTGATGTAAAAGGCAGTGGCTCAACCATTGTG
+
GGGGGGGGGGGGGGGGGGGGGGGGGGGGGGGGGGGGGGGGGGGGGGGGGGGGGGGGGGGGGGGGGGGGGGGGGGGGGGGGEGGGGGGGGGGGGFGGGGGGGGGGGGGGGFGGGGGGGGGGFGGGGGGGDGGGGGGGGGGGGGGGGGGGGGGGGGEGGGGGGFGG@FGGEGGGDGGGGGGGGGGGGGGGGGGGGGGGGFGGGGGFGGGGGFGFGGGGGGGGGGCCECFGGGCF@GGCGGFGFGFFGGGGFGGGCFDFFFF=EFGGFGGFFFFFFFBFFFGFFBFFFFFFFFBDB2
@M04650:207:000000000-C238N:1:1101:26752:11419 1:N:0:19
ACTCCTACGGGAGGCAGCAGTAGGGAATCTTCGGCAATGGGGGCAACCCTGACCGAGCAACGCCGCGTGAGTGAAGAAGGTTTTCGGATCGTAAAACTCTGTTGTTAGAGAAGAACGTTAAGTAGAGTGGAAAATTACTTAAGTGACGGTATCTAACCAGAAAGGGACGGCTAACTACGTGCCAGCAGCCGCGGTAATACGTAGGTCCCAAGCGTTGTCCGGATTTATTGGGCGTAAAGCGAGCGCAGGTGGTTTCTTAAGTCTGATGTAAAAGGCAGTGGCTCAACCATTGTG
+
GGGGGGGGGGGFGGGGGGGGGGGGG8FGGGGGGGGGGGGGGGGGGGGGGGGGGGGGGGGGGGGGGGGGGGGGGGGGGGGGGFGGGGGGGGGGGGGGGGGGGGGGGGGGGGGGGGGGGGGGGGGGGGGGGGGFGGGGGGGGGGFGGGGGGGGGGGGGGGGGGGGGGEGGGGGGGGGGGGGGGGFGGGGGGGGGGGGGGGGGGGGGGFFCFGGGGGGGGGGGGGC7E?GGGGGGFGG=DGFGFGFFGGGGFGGGGGGFFFF6?@GFFGGFFFFFFF5F?:FF?BFFF@FFFFFFB)
@M04650:207:000000000-C238N:1:1101:20608:11440 1:N:0:19
ACTCCTACGGGAGGCAGCAGTAGGGAATCTTCGGCAATGGGGGCAACCCTGACCGAGCAACGCCGCGTGAGTGAAGAAGGTTTTCGGATCGTAAAACTCTGTTGTTAGAGAAGAACGTTAAGTAGAGTGGAAAATTACTTAAGTGACGGTATCTAACCAGAAAGGGACGGCTAACTACGTGCCAGCAGCCGCGGTAATACGTAGGTCCCAAGCGTTGTCCGGATTTATTGGGCGTAAAGCGAGCGCAGGTGGTTTCTTAAGTCTGATGTAAAAGGCAGTGGCTCAACCATTGTT
+
GGGGGGGGGGGGGGGGGGGGGGGGGGGGGGGGGGGGGGGGGGGGGGGGGGGGGGGGGGGGGGGGGGGGGEGGGGGGGGGGGGGGGGGGGGGGGGGGGGGGGGGGGGGGGGGGGGGGGGGGGGGGGGGGGGGGGGGGGGGGGGGGGGGGGGGGGGFGGGGGGGGGGGGGGGGGGGGGGGGGGGGGGGGGGGGGGGGEEGGGFGGFEGGGGGGGFGGGGGG=EGGGGGGGGGGCFCDGGGFF>>DFGGGG>GGGCGGFFFFFGFGGFCFAFFFFFFFFFFFFFF4@FFFF?6=)))
@M04650:207:000000000-C238N:1:1101:24169:11445 1:N:0:19
ACTCCTACGGGAGGCAGCAGTGGGGAATATTGCACAATGGGCGCAAGCCTGATGCAGCCATGCCGCGTGTATGAAGAAGGCCTTCGGGTTGTAAAGTACTTTCAGTGGGGAGGAAGGCAGTGAGGTTAATAACCTTGCTGATTGACGTTACCCGCAGAAGAAGCACCGGCTAACTCCGTGCCAGCAGCCGCGGTAATACGGAGGGTGCAAGCGTTAATCGGAATTACTGGGCGTAAAGCGCACGCAGGCGGTTTGTTAAGTCAGATGTGAAATCCCCGGGCTCAACCTGGGAAC
+
GGGGGGGGGGGGGGGGGGGGGGGGGGGGGGGGGGGGGFGGGGGGGGGGGGGGGGGGGGGGGGGGGGGGGGGGGGGGGGGGGGGGGGGGGGGGGGGGGGGGGGGGGGGGGGFGGGGGGGGGGGGGGGGGGGGGGGGGGGGGFEDFFGGGGGGGGGGGGGGGGGGGGGGGGGGGGGGGGGCFGGGGGGGGGEGGGEGGGFGGGGGEGGGGGGGGGGGGGGGGGDCCEGGGGGGGF5DCFGFD>5@BCC7DEGGCG*>@FFFFGFGG*:><FFFFFFFF?9<DF>GFF:508F>:B(
@M04650:207:000000000-C238N:1:1101:8899:11515 1:N:0:19
ACTCCTACGGGAGGCAGCAGTAGGGAATCTTCGGCAATGGGGGCAACCCTGACCGAGCAACGCCGCGTGAGTGAAGAAGGTTTTCGGATCGTAAAACTCTGTTGTTAGAGAAGAACGTTAAGTAGAGTGGAAAATTACTTAAGTGACGGTATCTAACCAGAAAGGGACGGCTAACTACGTGCCAGCAGCCGCGGTAATACGTAGGTCCCAAGCGTTGTCCGGATTTATTGGGCGTAAAGCGAGCGCAGGGGGTTTCTTAAGTCTGATGTAAAAGGCATTGGCTCAACCATTGTT
+
CEGGGG9FGEBF7FECFF<FFCFGCFGFGFGGGGGGCEGGGGGGGGDFEFGFGGECEEGGGE@FEGGCF:CFFGDADGF<FGGGGGCCGECFGGC<FGCFDG@DGFGEGGFGGGGGGGDFFGFFGAFDAF,CEFGFB<AGGFDFFGGGGGGFFGGGGFFBFC@<7FEFGDFGGGGG9;FCFCFCFF6FD::E85CEGGGGGEFCGGEGDG6FFGGGGGGG*7258?F?CDE=>5DEDFF7>9)7DDGG))9CDDGFFFF109CGFCGA@F?F*0)78)096(*)7??4(6=6<)
@M04650:207:000000000-C238N:1:1101:26679:11544 1:N:0:19
ACTCTACGGGAGGCAGCAGTAGGGAATCTTCGGCAATGGGGGCAACCCTGACCGAGCAACGCCGCGTGAGTGAAGAAGGTTTTCGGATCGTAAAACTCTGTTGTTAGAGAAGAACGTTAAGTAGAGTGGAAAATTACTTAAGTGACGGTATCTAACCAGAAAGGGACGGCTAACTACGTGCCAGCAGCCGCGGTAATACGTAGGTCCCAAGCGTTGTCCGGATTTATTGGGCGTAAAGCGAGCGCAGGTGGTTTCTTAAGTCTGATGTAAAAGGCAGTGGCTCAACCATTGTGT
+
GGGGGGGGGGGGGGGGGGGGGGGGDFGGGGGGGGEGGGE@FFGGFGFGGGGGGGGGGGGGGGGGGGGGGGGGGGGGCFGGGGGGGGGGGGGGGGGGGGGGGGGGGGGFGFGFGGFG<FFFGFFGGGFFGGGGGGFGGGGGGGFGGGGDFFGGGGGGGGF<FGGCDCGGEEFGGGGGGGGGFEFGGGG8::C@EGGGCFGGGGGGFCCFGFGGEEEE5:CDEG5EGGGGGGGGBGGGGGF7:G:DCDDGFGFG5CGFFF4@C@FDFGGFFFFFF5>F?<FF:1CFF?FBFFFFF7
@M04650:207:000000000-C238N:1:1101:10387:11550 1:N:0:19
ACTCCTACGGGAGGCAGCAGTGGGGAATATTGCACAATGGGCGCAAGCCTGATGCAGCCATGCCGCGTGTGTGAAGAAGGCCTTCGGGTTGTAAAGCACTTTCAGCGAGGAGGAAGGTGGTGAGCTTAATACGTTCATCAATTGACGTTACTCGCAGAAGAAGCACCGGCTAACTCCGTGCCAGCAGCCGCGGTAATACGGAGGGTGCAAGCGTTAATCGGAATTACTGGGCGTAAAGCGCACGCAGGCGGTTTGTTAAGTCAGATGTGAAATCCCCGGGCTCAACCTGGGAAC
+
GGGGGGGGGGGGGGGGGGGGGGGGGGGGGGGGGGGGGGGGGGGGGGGGGGGGGGGGGGGGGGGGGGGFGEGGGGGGGGGGGFEGGGGGGGGGGGGGGGGGFFGGGGGFGGGGGGGFGFFGFGGGGGGGGGGGGGGGGGGGGGGGGGGGGFGGGGGEGGGGGGGGGGFGGGGGGGGGGGGGGGGGFGGGGGGGGCGGGGGGGGGGGGGGGGGGGGGGGGGGEGGGGGGGGGFC7CDEGGFGBGFFGGGGFGGD<5CF4?BFGFFFFCGAFFFFF?4@<6D>BFGFFF;(4>@?>(
@M04650:207:000000000-C238N:1:1101:21064:11566 1:N:0:19
ACTCCTACGGGAGGCAGCAGTAGGGAATCTTCGGCAATGGGGGCAACCCTGACCGAGCAACGCCGCGTGAGTGAAGAAGGTTTTCGGATCGTAAAACTCTGTTGTTAGAGAAGAACGTTAAGTAGAGTGGAAAATTACTTAAGTGACGGTATCTAACCAGAAAGGGACGGCTAACTACGTGCCAGCAGCCGCGGTAATACGTAGGTCCCAAGCGTTGTCCGGATTTATTGGGCGTAAAGCGAGCGCAGGTGGTTTCTTAAGTCTGATGTAAAAGGCAGTGGCTCAACCATTGTG
+
GGGGGGGGGGGGGGGGGGGGGGGGGGGGGGGGGGGGGGGGGGGGGGGGGGGGGG:FFGGGGGGGGGGGGGGGGGGGGGGGFFGGGGGGGGGGGGGGGGGGGGGGGGGGGGGGGGGGGFGGGGGGGGGGGGGGGGGGGGGGGFGFGGGGGGGGGGGGGGGGGGGGGGGGGGGGGGGGGGGGGGGGGGGGGGGGGGGGGGGGGGGGGFGGGGGGGGGGGGGGGGGEGFFGGGGGFGGGGGFGFDBFGGGGFFGGCFGFFFFFC7*>FFGFFFFFFBEFFFGFF?*<F=F7?FF>A4
@M04650:207:000000000-C238N:1:1101:9252:11598 1:N:0:19
ACTCCTACGGGAGGCAGCAGTGGGGAATATTGCACAATGGGCGCAAGCCTGATGCAGCCATGCCGCGTGTATGAAGAAGGCCTTCGGGTTGTAAAGTACTTTCAGCGAGGAGGAAGGCATTGTGGTTAATAACCACAGTGATTGACGTTACTCGCAGAAGAAGCACCGGCTAACTCCGTGCCAGCAGCCGCGGTAATACGGAGGGTGCAAGCGTTAATCGGAATTACTGGGCGTAAATCGCACGCCGGCGGTCTGTTAAGTCGGATGTGAAATCCCCGGGCTCAACCTGGCAAC
+
GGGGGGGGGGGGGGGEGGGGGGGGGGGGGGGGGGGGGGDEFGGGDGCGGGGGGGGGGGGDGGGGGGGGGGGGGGGGGGG?DG8FGGGGGGGGGGGGGGGGGGGGGFGFGGGGGG<FG?FGEGGGGGGGGFGGGFGGG<AFA9FFFGGFFGGGE+F@EGGGFFGGGGCFGGGGGGGGGGGGGGG6ECDCB>EC*=ECF+?F*8=EGGGG6C75?788CDD5=C=5FC9+A*;FDGGGG*=DFGFE<*)9>C:DCGG6*/97<@C<>*9>F4=FBBFF?())<;7667).(5).)-
@M04650:207:000000000-C238N:1:1101:17137:11649 1:N:0:19
ACTCCTACGGGAGGCAGCAGTAGGGAATCTTCGGCAATGGGGGCAACCCTGACCGAGCAACGCCGCGTGAGTGAAGAAGGTTTTCGGATCGTAAAACTCTGTTGTTAGAGAAGAACGTTAAGTAGAGTGGAAAATTACTTAAGTGACGGTATCTAACCAGAAAGGGACGGCTAACTACGTGCCAGCAGCCGCGGTAATACGTAGGTCCCAAGCGTTGTCCGGATTTATTGGGCGTAAAGCGAGCGCAGGTGGTTTCTTAAGTCTGATGTAAAAGGCAGTGGCTCAACCATTGTT
+
GGGGGGGGGGGGGGGGGGGGGGGGGGGGGGGGGGGGGGGGGGGGGGGGGGGGGGGGGGGGGGGGGGGEGGFFGGGGGGGGGGGGGGGGGGGGGGGGGGGGGGGGGGGGGGGGGGFGGGGGGGGGGGGGGGFGFGGGGGGGGGFFGFGGGGGGGGGGGFGGGGGGGGFGGGGGGGGFGGEGGGFGGGGGGGGGGGEEEGFC>EGGDGGF5:CCEEGE*CFGGCEGDCCCCCC=@GGGDCBDEDFEDGDCBCCD<F5BFFFFG?DFFC><FFFFFFEF?BFFF69@FFFFFF?<A)
@M04650:207:000000000-C238N:1:1101:16643:11687 1:N:0:19
ACTCCTACGGGAGGCAGCAGTAGGGAATCTTCGGCAATGGGGGCAACCCTGACCGAGCAACGCCGCGTGAGTGAAGAAGGTTTTCGGATCGTAAAACTCTGTTGTTAGAGAAGAACGTTAAGTAGAGTGGAAAATTACTTAAGTGACGGTATCTAACCAGAAAGGGACGGCTAACTACGTGCCAGCAGCCGCGGTAATACGTAGGTCCCAAGCGTTGTCCGGATTTATTGGGCGTAAAGCGAGCGCAGGTGGTTTCTTAAGTCTGATGTAAAAGGCAGTGGCTCAACCATTGTT
+
GGGGFGGFGGGGGGGE@FGGFGGGGGFFGGGGGG@FEEFGFE@7FGGFFG@ECFFEGGDGGCGEGGGFCE7FECGGGCFGGGGG?FGGDGGGGGGGGGGGGG9FFFED,<5EFCFGGGGG<FC<@D5CF=F,CDFGGDG9B9<@=<>BFEGFGGGAC>C:,@CF@7,DFEC@:F8EEEFGGGGGCF?CECEG5ECC8CFCG:>;8B9CE?CGC5ECED7C851CAG7<0:C=8=DGD3=G:*))9CCC>/*1/9C?BFFFEFF:*0:577*66*)04:GF@6C)=*0,(6646)
@M04650:207:000000000-C238N:1:1101:13381:11729 1:N:0:19
ACTCCTACGGGAGGCAGCAGTGGGGAATATTGCACAATGGGCGCAAGCCTGATGCAGCCATGCCGCGTGTATGAAGAAGGCCTTCGGGTTGTAAAGTACTTTCAGCGGGGAGGAAGGGGTTAAGGTTAATAACCTTAGCCATTGACGTTACCCGCAGAAGAAGCACCGGCTAACTCCGTGCCAGCAGCCGCGGTAATACGGAGGGTGCAAGCGTTAATCGGAATTACTGGGCGTAAAGCGCACGCAGGCGGTCTGTCAAGTCGGATGTGAAATCCCCGGGCTCAACCTGGGAAC
+
GGGGGGGGGGGGGGGGGGGGGGGGGGGGGGGGGGGGGGGGGGGGGGGGGGGGGGGGGGGGGGFGGGGGGGGGGGGGGGGGGGGGGGGGGGGGGGGGGGGGGGGGGGGGGGGGGGGGGGGGGGGGGGGGGGGGGGGGGGGGGGGGGGGGGGGGFGGGGGGGGGGGGGGGGGGGGGGGGGGGGDGGGGGFGGGGGEGGGGGGGGGCEGGGGGGGGCDEGGGGGGGGGGGGGGGGFGGGGGFGEGFFGGGGBGC5DGG6?F6?G4DDEDC?FFF=6F?F?>GED>DFFFF??FF?F(
@M04650:207:000000000-C238N:1:1101:8349:11773 1:N:0:19
ACTCCTACGGGAGGCAGCAGTAGGGAATCTTCGGCAATGGGGGCAACCCTGACCGAGCAACGCCGCGTGAGTGAAGAAGGATTTCGGATCGTAAAACTCTGTTGTTAGAGAAGAACGTTAAGTAGCGTGGAAAATTACTTAAGTGACGGTATCTAACCAGAAAGGGACGGCTAACTACGTGCCAGCAGCCGCGGTAATACGTAGGTCCCAAGCGTTGTGCGGGTGGATTGGGCGTAAAGCGAGCGCAGGTGGTTTCTTAAGTCTGATGTAAAATGGAGAGGCGCAACCATTGGG
+
FGGGGGGGGGGGGGGGGGGGGCFGGGGGCFGG?@FGGGGGGGGGGGGGGGGGCAFFGG:FGGGGGGGGGGG9FGAFFGGF,?FFGGGC+>FGGGGFFGGGGFCC<BFGAFFGGGGGEFFG7F,8@,3CC:=,BF<<FA=@@<@@;3B:<>FFAF=>F:DCF8,>D<,*>::CF7:EF8FGGDCCFG?CFBEGC8CBEGCB199EG;?+2=6*;>C8=/*:;9*2**:+02AF4*1:**9C:75)7CDG:9*51**99FFB+1**0*049*6*9*1*).*))(/).0)48F/4)(
@M04650:207:000000000-C238N:1:1101:13937:11791 1:N:0:19
ACTCCTACGGGAGGCAGCAGTAGGGAATCTTCGGCAATGGGGGCAACCCTGACCGAGCAACGCCGCGTGAGTGAAGAAGGTTTTCGGATCGTAAAACTCTGTTGTTAGAGAAGAACGTTAAGTAGAGTGGAAAATTACTTAAGTGACGGTATCTAACCAGAAAGGGACGGCTAACTACGTGCCAGCAGCCGCGGTAATACGTAGGTCCCAAGCGTTGTCCGGATTTATTGGGCGTAAAGCGAGCGCAGGTGGTTTCTTAAGTCTGATGTAAAAGGCAGTGGCTCAACCATTGTG
+
GGGGGGGGGGGGGGGGGGGGGGGGGGGGGGGGGGGGGGGGGGGGGGGGGGGGGGGGGGGGGGGGGGGGGGGCFGGGGGGGEFGGGGGGGGGGGGGGGGGGGGGGGGGGGGGGGGGGGGGGGGCFGGGGGGFGGGGGGGDFGFGGGFGGGGGGGGGGGGGGGGGGGGGCFEGGGGGGFGGGGGGGGGGGGGGGGGGGGGGGGFGGGFGGGGGGGEGGGGGGGGGG*C9CFGDFFEGGGGFCBDE>DDCDE7FGDCCF=*=FF?CFBCGFFFFF=B@58?D?F0>4=FF((=4<94
@M04650:207:000000000-C238N:1:1101:2376:11868 1:N:0:19
ACTCCTACGGGAGGCAGCAGTGGGGAATATTGCACAATGGGCGCAAGCCTGATGCAGCCATGCCGCGTGTATGAAGAAGGCCTTCGGGTTGTAAAGTACTTTCAGCGGGGAGGAAGGTGTTGTGGTTAATAACCACAACAATTGACGTTACACGCAGAAGAAGCACCGGCGAACTCCGTGCTAGCAGCCGCGGTAATACGGAGGGTGCAAGAGTTAATCGGAATTACTGGGCGTAAAGCGCACGCAGGCGGTTTGTGAAGTCGGCTGTGAAATCCGTGGGCTACACCTGGGAAC
+
GGGGGGGGGGGGGGGGGGGGGGGGGGGGGFGGFFGGGGGGGGDGGGGFGFGEEFGFE,CF9<,,C@FFGGFFEFGGFGFG:CC<<FFG<FGDDFGGEEF9FG9FGAFGGG@EC:DDC,>EC@DFCBF<FF,@DC@<FFGEFC9FC9F>+3@,@F:FGGFG?DGGGCC7<E*:=7C9EEFFG*BFGGEBBC5CGGGGCEFCCCEGDGGGGG7*;E7C7**1;<EG+<0AFF8/72/*/?6<BG3@C5DD)9C5)195)968+8D5)5/.9?F=8@@)(-9@52*)0)0(.<>(5(
@M04650:207:000000000-C238N:1:1101:17824:11871 1:N:0:19
ACTCCTACGGGAGGCAGCAGTGGGGAATATTGCACAATGGGCGCAAGCCTGATGCAGCCATGCCGCGTGTATGAAGAAGGCCTTCGGGTTGTAAAGTACTTTCAGCGGGGAGGAAGGTGTTGTGGTTAATAACCACAACAATTGACGTTACCCGCAGAAGAAGCACCGGCTAACTCCGTGCCAGCAGCCGCGGTAATACGGAGGGTGCAAGCGTTAATCGGAATTACTGGGCGTAAAGCGCACGCAGGCGGTCTGTCAAGTCGGAGGTGAACTCCCCGGGCTCAACCTGGGAAC
+
FGGGGGGGGGGGGGGGGGGGGGGGGGGGGGGGGGGGGGGGGFFGGGDGGGGGGGGGGGGGFGGGGGGGGEGGGGGGGGDFFD8FGGGEF@FGGGGGC<FGGGGGGGGGGGGGGGGFEGGGEGGC7><=DFC<=FFGGFGFGC,@=CC<<>FF?***5@2:CE,DCFFE7:@7CFCF7CFFGE9:7CCE@*8118::+BCF5*8EEEG=<C95EC>;C*?<*187CCC7CCCGB>DC*:?7>D>:CGG)<D31)*9//*9921955)14581*96<5<6553(11*<7::)0(4-
@M04650:207:000000000-C238N:1:1101:23155:11912 1:N:0:19
ACTCCTACGGGAGGCAGCAGTAGGGAATCTTCGGCAATGGGGGCAACCCTGACCGAGCAACGCCGCGTGAGTGAAGAAGGTTTTCGGATCGTAAAACTCTGTTGTTAGAGAAGAACGTTAAGTAGAGTGGAAAATTACTTAAGTGACGGTATCTAACCAGAAAGGGACGGCTAACTACGTGCCAGCAGCCGCGGTAATACGTAGGTCCCAAGCGTTGTCCGGATTTATTGGGCGTAAAGCGAGCGCAGGTGGTTTCTTAAGTCTGATGTAAAAGGCAGTGGCTCAACCATTGTG
+
GGGGGGGGGGGFGGGGGGGGGGGGGGGGGGGGGGGGGGGGGGGGGGGGGGGGGGGGGGGGGGGGGGGGGGGGGGGGGGGGEFCFGGGGDEGGGGGGGGGGGGGGGGGGFGGGGGGGGFFGGGGGGFGGGGGGGGGFGGFGFFGFEGGGGGGGGGGGGGGGGGGGGGGGGGGGGEGGGGGGGCGGGGGGGGGGGGGGEGGGGGGGGGGGGGGGGG>;CGGGGG=EEF+<EG?FFGGDGGFGFDEEGDDGFDGFC5<F?FFFGFGGFFGF?FFF=FDFB?FFFFGFFFFFBFFFF4
@M04650:207:000000000-C238N:1:1101:11990:11965 1:N:0:19
ACTCCTACGGGAGGCAGCAGTGGGGAATATTGCACAACGGGCGCAAGCCTGATGCAGCCATGCCGCGTGTATGAAGAAGGCCTTCGGGTTGTAAAGTACTTTCAGCGGGGAGGAAGGTGCTGTGGTTAATAACCGCAGCAATTGACGTTACCCGCAGAAGAAGCACCGGCTAACTCCGTGCCAGCAGCCGCGGTAATACGGAGGGTGCAAGCGTTAATCGGAATTACTGGGCGTAAAGCGCACGCAGGCGGTCTGTTAAGTCAGATGTGAAATCCTGTAGCTTAACTACAGAAC
+
GGGGGGGGGGGGGGGGGGGGGGGGGGGGGGGGGGGGGGGDGGGGGGGGGGGGGGGGGGGGGGGGGGGGGGGGGGGFGGGGGGGGGGGGGGGGGGGGGGGGGGGGGGGGGGGGGGGGGGGGGGGGGGGGGGGGGGGGGGGGFGGGGGGGGGGGGGG7FFGGGGGGGGGGGGGGGGGGGGGGGGGGGGGGGGGGGGGGGGGGGGGGGGEEGGGGGEGGGGGF=CGGGGGFGGGGFGGGFGFGFGFFGGGG:DGGGDGFFF=FFFGGFCFDF?FF?FFF3<C@FBGFFFFAB:4<>(
@M04650:207:000000000-C238N:1:1101:28614:12009 1:N:0:19
ACTCCTACGGGAGGCAGCAGTGGGGAATATTGCACAATGGGCGCAAGCCTGATGCAGCCATGCCGCGTGTATGAAGAAGGCCTTCGGGTTGTAAAGTACTTTCAGCGAGGAGGAAGGCATTGTGGTTAATAACCACAGTGATTGACGTTACTCGCAGAAGAAGCACCGGCTAACTCCGTGCCAGCAGCCGCGGTAATACGGAGGGTGCAAGCGTTAATCGGAATTACTGGGCGTAAAGCGCACGCAGGCGGTCTGTCAAGTCGGATGTGAAATCCCCGGGCTCAACCTGGGAAC
+
GGGGGGGGGGGGGGGGGGGGFGCGGGGGGGGGGGGGGGGGGGGGGGGGGGGGGGGGGGGGGGGGGGGGGGGGFGGGGGGGGGGGGGGGGGGGGGGGGGGGGGGGGGGGEGCCGGGFGGGGGGGGGGGFFGGGGGGGGGGGFGGGGGCFGGGGGGGFGGGGGFGCFFGGGGGGGGGGGGGGGGGGGCDGGGEEGGGGGGGGGGGGGGGGGGGG5CEEGGGGGGGGGG7CGGFFEEC5>FFGDGFFGGGGFCDDGGGFFF?FGFDG><<?FF?BFB?FB>DFF>FFF4F:7:F2:6
@M04650:207:000000000-C238N:1:1101:13502:12056 1:N:0:19
ACTCCTACGGGAGGCAGCAGTAGGGAATCTTCGGCAATGGGGGCAACCCTGACCGAGCAACGCCGCGTGAGTGAAGAAGGTTTTCGGATCGTAAAACTCTGTTGTTAGAGAAGAACGTTAAGTAGAGTGGAAAATTACTTAAGTGACGGTATCTAACCAGAAAGGGACGGCTAACTACGTGCCAGCAGCCGCGGTAATACGTAGGTCCCAAGCGTTGTCCGGATTTATTGGGCGTAAAGCGAGCGCAGGTGGTTTCTTAAGTCTGATGTAAAAGGCAGTGGCTCAACCATTGTT
+
GGGGGGGGGGGGGGGGGGGGGGGGGGGGGGGGGGGGGGGGGGGGGGGGGGGGGGGGGGGGGGGGGGGGGEGGGGGGGGGG<FFGGGGGGGGGGGGGGGGGGGGGGGGGGGGGGGGGGGGGGGGGGGGGGGGGGGGGGGGGGGGGGGGGGGGGGGGGGGGGGGGGGGGGGGGGGGGGGGDGGGGCGGGGGGEEGGGEGGGGGGFGGGGGGGGGGGGGGGFCEGEEEGFGGGFGFGGGG56FFCEFGGGGD>FGDGFF?FFBGFGGFDGFFFFFFF>F?FGFFFFFFFFFFF4<4)
@M04650:207:000000000-C238N:1:1101:8325:12075 1:N:0:19
ACTCCTACGGGAGGCAGCAGTGGGGAATATTGCACAATGGGCGCAAGCCTGATGCAGCCATGCCGCGTGTGTGAAGAAGGCCTTCGGGTTGTAAAGCACTTTCAGCGAGGAGGAAGGTGGTGAACTTAATACGTTCATCAATTGACGTTACCCGCAGAAGAAGCACCGGCTAACTCCGTGCCAGCAGCCGCGGTAATACGGAGGGTGCAAGCGTTAATCGGAATTACTGGGCGTAAAGCGCACGCAGGCGGTCTGTTAAGTCAGATGTGAAATCCCCGGGCTCAACCTGGGAAC
+
GGGFGGGGGGGGGGGEGGGFDGGGGGGGGGGGDGGGGGGGGGGGGGGGGGGFGGGGGGGGGGGGGGGGEEGGGGFGGGGGGGGGGCEGAFE:FGGGGGGGGGGGFGGDEC7BFE<FGGGGGFAD<DFCGGGGGGGGGGFFGFGGGGGGGGGGFG@C<FCCGFFG@FF:FGGGGGFG@ECFGGGGD?CGFEC*CGGEGGGG**CCEE55FGECE1CCFGGG55CFGGGGGFGGBEDGFDFGF)75DDG3:CGCDD49@?67E4:0=**.8@F4@6???><>B294*75(:FF(5-
@M04650:207:000000000-C238N:1:1101:27961:12097 1:N:0:19
ACTCCTACGGGAGGCAGCAGTGGGGAATATTGGACAATGGGCGCAAGCCTGATCCAGCCATGCCGCGTGTGTGAAGAAGGCCTTCGGGTTGTAAAGCACTTTCAGCGAGGAGGAAGGTGGTTCACTTAATACGTTCATCAATTGACGTTACTCGCAGAAGACGCACAGGCTAACTCCGTGCCAGCAGCCGCGGTAATACGGAGGATGCAAGCGCTAATCGGTATTACTGGGCGTAAAGCGCACGCAGGCGGTTTGTTAAGTCAGAAGTGAAATCCCCGGGCTCAACCATGGA
+
GGGGGGGGGGGGGGGGGGGGGGFGGGGGGGGG,,EFGGGG8FF:@FG7DGGG9,CFGGGG,C,6@FGGG7CEFG?FGFFGGG8F<4FFCF:B,EGEG8F8FF,5C<=FGGCFGDG8+,:+8+,585,:5FF9<FA<,C,5C?@9FG:FGG:<<>+@:+8>7,@@8**>B@:8@,3?F8><*12:8,>D,1**41*3;9<8*3*=*5+*5:+2**33CFFG8*;7CFCCC6A*<7CGFD*5.15:5DG3)9<)1/7>:F=*C80:40>:*67/00)0,())7(94=)83)9;0
@M04650:207:000000000-C238N:1:1101:18846:12101 1:N:0:19
ACTCCTACGGGAGGCAGCAGTGGGGAATATTGCACAATGGGCGCAAGCCTGACCGAGCAACGCCGCGTGAGTGAAGAAGGTTTTCGGATCGTAAAACTCTGTTGTTAGAGAAGAACGTTAAGTAGAGTGGAAAATTACTTAAGTGACGGTATCTAACCAGAAAGGGACGGCTAACTACGTGCCAGCAGCCGCGGTAATACGTAGGTCCCAAGCGTTGTCCGGATTTATTGGGCGTAAAGCGAGCGCAGGTGGTTTCTTAAGTCTGATGTAAAAGGCAGGGGCTCAACAATTGTG
+
G<@FDEC@CFD@GGGGCGEFFFGGGGEGFGGGGCFC<EFG8CCEGECG?@CAFFEG@@FE@:F@+@FFGDEGC,59E<FCFGGFFGEE7FFF@FE?F:,CEB<<F<?FEA<?<FF8CBC<<,5:@<D8AF>F,@>FFF,CFD9,C9FC@FF@FFGGFCFFGGFF878FF8>CE:DFC7:FEFGGGGGFGE?EE*:88C9?CEFFG+;?EGG585C55>CCGD5C=<+<+CGE@GG=<CB*.9.3)7>D>FGF**2=?F?6+*2:?**-/*97==5F?()).,77FF:),/*.65
@M04650:207:000000000-C238N:1:1101:25882:12128 1:N:0:19
ACTCCTACGGGAGGCAGCAGTAGGGAATCTTCGGCAATGGGGGCAACCCTGACCGAGCAACGCCGCGTGAGTGAAGAAGGTTTTCGGATCGTAAAACTCTGTTGTTAGAGAAGAACGTTAAGTAGAGTGGAAAATTACTTAAGTGACGGTATCTAACCAGAAAGGGACGGCTAACTACGTGCCAGCAGCCGCGGTAATACGTAGGTCCCAAGCGTTGTCCGGATTTATTGGGCGTAAAGCGAGCGCAGGTGGTTTCTTAAGTCTGATGTAAAAGGCAGTGGCTCAACCATTGTT
+
GGGGGGGGGGGFGGGGGGGGGFGGGGGGGGGGGGGGGFGGGGGGGGGGGGGGGGGGGGGGGGGGGGGGGGGGGGGGGGGGGGGGGGGEEGGGGGGGGGGGGGGGGGGGGFGGGGGGGGGFGGGGGGGGGGGGDGGGGDFGGGGGGGGGGEGGGGFGGGGGGGGGGGGFGGGGGGGGGFECFGFGGGFGGGEEE>CGGGGGGGGFDGGGGFCFGGCCEGGGGGGEGF?FDGGD:EGGGC?GF5@DCDGG3*>CGFGFBBF9E?FGFFGBFFFFFF>FFBFF@<9@FFF::F@AF)
@M04650:207:000000000-C238N:1:1101:9538:12142 1:N:0:19
ACTCCTACGGGAGGCAGCAGTGGGGAATATTGGACAATGGGGGAAACCCTGATCCAGCAACGCCGCGTGGAGGATGAAGGTCTTCGGATTGTAAACTCCTGTTAGGGGGGACGAAGGAATGTCGGCGAACAGCCGGCAAACTTGACGGTACCCCCAGAGGAAGCCCCGGCTAACTCTGTGCCAGCAGCCGCGGTAATACAGAGGGGGCGAGCGTTATTCGGAATCATTGGGCGTAAAGGGCGCGTAGGCGGCTGGGTAAGTCCAAGGTGAAATCCCTCGGCTCAACCGAGGAAC
+
GGGGGGGGGGGGGGGGGGGGGGGGGGGGGGGGGGGGGGGGGGGGGGGGGGGGGGGGGGGGGGGGGGGGGGGGGGGGGGGGGGGGGGGGGGGGGGGGGGGGGGGGGGGGGGGGGGGGGGGGGGGGGGGGGGGGGGGGGGGGGGGGGGGGGGGGGGGGGGGGGGGGGFGGGGGGGGGGGGGGGGGGGGGGGGGGGGGGGGGGGGGGGGGGGGGGGGGDGGGGGGGGGGGGGGCGDEGGGGFGFGEFGGGGFGGGGGGFFFFFGFFGFGGFF?FFF4@F??GFFFCFFFFB6DDF?3
@M04650:207:000000000-C238N:1:1101:10169:12196 1:N:0:19
ACTCCTACGGGAGGCAGCAGTGGGGAATATTGCACAATGGGCGCAAGCCTGATGCAGCCATGCCGCGTGTGTGAAGAAGGCCTTCGGGTTGTAAAGCACTTTCAGCGAGGAGGAAGGTGGTGAGCTTAATACGTTCATCAATTGACGTTACTCGCAGAAGAAGCACCGGCTAACTCCGTGCCAGCAGCCGCGGTAATACGGAGGGTGCAAGCGTTAATCGGAATTACTGGGCGTAAAGCGCACGCAGGCGGTTTGTTAAGTCAGATGTGAAATCCCCGGGCTCAACCTGGGAAC
+
GGGGGGGGGGGGBFGGGGGGGGGGGGGGGGGGGGGGGGGGGGGGGGGGGGGGGGGGGGGGGGGGGGGGGGGGGGGGGGGGGGGGGGGGGGGGGGGGGGGGGGGGGGGGGGGGGGGGGGGGGGGGGGFGGGGGGGGGGGGGGGGGGGGGGGGGGEGGGGGGGCAGGGGGGGGGGGGGGGGGGGGGGGGGGGEGGGGGGGGGCCGGGGGGGGGGGGGGGGGGEGEGGDGGGGGGFGGDFGFGBC:EGGGGEGG<DCGFFF?FGFGGFGDDFFFFFFFFBB5;D>3=FFFBFF38?4
@M04650:207:000000000-C238N:1:1101:25308:12207 1:N:0:19
ACTCCTACGGGAGGCAGCAGTAGGGAATCTTCGGCAATGGGGGCAACCCTGACCGAGCAACGCCGCGTGAGTGAAGAAGGTTTTCGGATCGTAAAACTCTGTTGTTAGAGAAGAACGTTAAGTAGAGTGGAAAATTACTTAAGTGACGGTATCTAACCAGAAAGGGACGGCTAACTACGTGCCAGCAGCCGCGGTAATACGTAGGTCCCAAGCGTTGTCCGTCTTTATTGGGCGTAAAGCGAGCGCAGGTGGTTTCTTAAGTCTGATGTAAAAGGCAGTGGCTCAACCATTGTG
+
GGGGGGGGGGGGGGGGGGGGGGGGGGGGGGGGGGGGGGGGGGGGGGGGGGGGGGGGGGGGGGGGGGGGGGGGGGGGGGGGGGGGGGGGGGGGGGGGGGGGGGGGGGGGGGGGGGGGGGGGGGGGGGGGGGGGGGGGGGGGGGGFGGGGGGGGGGGGGGGGGGGGGEGGG7FGGGGGGGGGGGGGGGGGGGGGGGGGGGGG>GGEGFGGGGFEGGE=EGGGGG*/AEGCFG@57EDGGC?F@DDEGGGGEGFGGGGFFFFFC6DFF7FAFFFFBFFFFFGFFFGF@FF??@FA4)
@M04650:207:000000000-C238N:1:1101:24157:12256 1:N:0:19
ACTCCTACGGGAGGCAGCAGTGGGGAATATTGCACAATGGGCGCAAGCCTGATGCAGCCATGCCGCGTGAGTGAAGAAGGTTTTAGGATTGTAAACTCCTTTTGTTAGAGAAGATAATGACGGTATCTAACGAATAAGCACCGGCTAACTCCGTGCCAGCAGCCGCGGTAATACGGAGGGTGCAAGCGTTACTCGGAATCACTGGGCGTAAAGAGCGCGTAGGCGGGAAAGTAAGTCAGATGTGAAATCCTGTAGCTTAACTACAGAACTGCATTTGAAACTGCTTTTCTAG
+
GGGGGGGGGGGGGGGGGGGGGGGGGGGGGGGGGFFGGGGFGGGGGGGCGGGGCGGGGFFGFGGGGGGGGGGGGGGGCGGFGFGGGGGGGGGGGGGGGGGFGGFEGGGGGGGGGGGGGGGGGECFGGGGGGGGGFGGGGGGGGDEGGD?<FGFE@FGGGGGGGGGGGEGGGEGGGCEGGGDEEGGGGGGEDGGGGGG5BF?FCGGGG8=EECFGGGCC9)):7ECGGD55CFF=CF00*9**?FF7FGFFGGG7CGFFBF?<BCC:4D?FBF?BF6*-6CFFA7?*8=?<F44
@M04650:207:000000000-C238N:1:1101:7153:12309 1:N:0:19
ACTCCTACGGGAGGCAGCAGTAGGGAATCTTCGGCAATGGGGGCAACCCTGACCGAGCAACGCCGCGTGAGTGAAGAAGGTTTTCGGATCGTAAAACTCTGTTGTTAGAGAAGAACGTTAAGTAGAGTGGAAAATTACTTAAGTGACGGTATCTAACCAGAAAGGGACGGCTAACTACGTGCCAGCAGCCGCGGTAATACGTAGGTCCCAAGCGTTGTCCGGATTTATTGGGCGTAAAGCGAGCGCGGGTGGTTTTTTAAGTCTGATGTAAAAGGCAGTGGCTCAACCGTTGTG
+
GGGGGGGGGFEEFGGGGGGGG,FFGGGGFGGEGGGGGGGGGGGGGGFGGGGGCG:FGEGGGGGGGEGFEE@?FGFFGGGGFFGFGGGGGGCFFFG?FFGCEFCGGFFFGGGGGFGGD<AFCGGFG9AC,B<A<FEGGGGFGCFFAB=EGCC7FGGFG7FFFGCF8FCEFGGDGFFF@C<<CFFGGFG7BEC8*:EEEFGGGEC@CF99CC*AFGG**9FCGGGCG97<CGG*.29EDC/*7*55CD)1)19<777)0<:)3=:>=7*)79*=4*)0869?)31)99?1,75(,2
@M04650:207:000000000-C238N:1:1101:3063:12313 1:N:0:19
ACTCCTACGGGAGGCAGCAGTAGGGAATCTTCGGCAATGGGGGCAACCCTGACCGAGCAACGCCGCGTGAGTGAAGAAGGTTTTCGGATCGTAAAACTCTGTTGTTAGAGAAGAACGTTAAGTAGAGTGGAAAATTACTTAAGTGACGGTATCTAACCAGAAAGGGACGGCTAACTACGTGCCAGCAGCCGCGGTAATACGTAGGTCCCAAGCGTTGTCCGGATTTATTGGGCGTAAAGCGAGCGCAGGTGGTTTCTTAAGTCTGATGTAAAAGGCAGTGGCTAAACCATTGTG
+
GGGGGGGGGGGGGGGGGGGGGGGGGGGGFCGGFGGGGGGG8CGGGGGFGEFGGFGGGGGGGGGGGGGFGCFEFGGGGGGGG9<FGGGGCFGGGGGFGDFFGGGGGGGGGGGGGGG8F+A<DFFCGGGFAFFFGG,FFGGFGCFFFFFFGGG7FGGGCGGFFGFCGFFGGED*>FGGGGGGGG89CFGFFGG>>ECG5CFG8CE78B9CGGGFGGEE:7CDCC5:EFGFFF<FFGG=C54>DGEFGGGG>49CDGF*@4@@C1::=C*-9=B=FF)5:07?::**0=67?F*)))
@M04650:207:000000000-C238N:1:1101:9109:12341 1:N:0:19
ACTCCTACGGGAGGCAGCAGTAGGGAATCTTCGGCAATGGGGGCAACCCTGACCGAGCAACGCCGCGTGAGTGAAGAAGGTTTTCGGATCGTAAAACTCTGTTGTTAGAGAAGAACGTTAAGTAGAGTGGAAAATTACTTAAGTGACGGTATCTAACCAGAAAGGGACGGCTAACTACGTGCCAGCAGCCGCGGTAATACGTAGGTCCCAAGCGTTGTCCGGATTTATTGGGCGTAAAGCGAGCGCAGGGGGTTTGTTAAGTCTGATGTAAAAGGCAGGGGCTCAACCATTGTG
+
GGGGGGGGGGGGGGGGGGGGGEGGGGGGDGGEFGGGGGGGGGGGGGGGGGGGGGCGFGGGGGGGGGGGGEFGGGFGGGGGEFGGGGGG@BGFGGGDGGGGFG9FGGGFBFGGGGGGGD<CDGFFF9<EFFFGFGGGE=@CFFF<FFGGGCFFGGAFFFGGGGGG7@7FFDDCFGGG9;FGGGDG78:CF8:CEECEEFGFGF<8E<9CFCFFGGGGDD7:CG5CG99:+?FGFC<EG3=>DDE>C)CDE)9D7DD)7?FFCF77@7C<F@FF49;F0()8@6/0*9?74*7)6<
@M04650:207:000000000-C238N:1:1101:2341:12355 1:N:0:19
ACTCCTACGGGAGGCAGCAGTGGGGAATATTGCACAATGGGCGCAAGCCTGATGCAGCCATGCCGCGTGTATGAAGAAGGCCTTCGGGTTGTAAAGTACTTTCAGCGAGGAGGAAGGCATTGTGGTTAATAACCACAGTGATTGACGTTACTCGCAGAAGAAGCACCGGCTAACTCCGTGCCAGCAGCCGCGGTAATACGGAGGGTGCAAGCGTTAATCGGAATTACTGGGCGTAAAGCGCACGCAGGCGGTCTGTCAAGTCGGATGTGAAATCCCCGGGCTCAACCTGGGAAC
+
GGGGGGGGGGGGGGGGGGGGGGGGGEFGGGGGFGGGGGGGGGGGGGGFGGGGGCGGGGGGGGG8FFGGGGGGGGGGGGGGGGGCGFGGFG:BEFGGGFDFGGGAFCGEGGCF7FDFG?FFCEGGGGGGGGGGGGCGGFGGGG,,AAEFGGGAFGC7CGGCFGGFFCEGGEGEGGGGGGGG7CCGGGGFFGGGGGGCFGGGGE5ECEDEEFGGGG5EGGGG5DEG6FCFGFGFEECECDFGFGBFGDG9BGDGDCCFFFFFGFGGE*94FFFF6696?1)0)4FFFFF?FF@BF(
@M04650:207:000000000-C238N:1:1101:29067:12360 1:N:0:19
ACTCCTACGGGAGGCAGCAGTAGGGAATCTTCGGCAATGGGGGCAACCCTGACCGAGCAACGCCGCGTGAGTGAAGAAGGTTTTCGGATCGTAAAACTCTGTTGTTAGAGAAGAACGTTAAGTAGAGTGGAAAATTACTTAAGTGACGGTATCTAACCAGAAAGGGACGGCTAACTACGTGCCAGCAGCCGCGGTAATACGTAGGTCCCAAGCGTTGTCCGGATTTATTGGGCGTAAAGCGAGCGCAGGTGGTTTCTTAAGTCTGATGTAAAAGGCAGTGGCTCAACCATTGTG
+
GGGGGGGGGGGGGGGGGGGGGGGGGGGGGGGGGGGGGGGGGGGGGGGGGGGGGGGGGGGGGGGGGGGGGGGGGGGGGGGGGGGGGGGEEFGGGGGGGGFGGGGGGGGGGGGGGGGGGFGGDDGGGGGFBD<FGCGFFGGGGCEFGFGCGGGFFGGGGGGGGGGGGGGGGGGGGFGGGGGFGGGGGGGGFGEGEGCCEG?FBBFFGGGGGGCGFE;C=<FGGGGGDFFGFGFFFEGEGGFFFGFFD5<DBFGFG3FF6FB@F@7:@FGBFFFF??EF?F<4:?GFFFFF:FFBF2
@M04650:207:000000000-C238N:1:1101:4132:12395 1:N:0:19
ACTCCTACGGGAGGCAGCAGTAGGGAATCTTCGGCAATGGGGGCAACCCTGACCGAGCAACGCCGCGTGAGTGAAGAAGGTTTTCGGATCGTAAAACTCTGTTGTTAGAGAAGAACGTTAAGTAGAGTGGAAAATTACTTAAGTGACGGTATCTAACCAGAAAGGGACGGCTAACTACGTGCCAGCAGCCGCGGTAATACGTAGGTCCCAAGCGTTGTCCGGATTTATTGGGCGTAAAGCGAGCGCAGGTGGTTTCTTAAGTCTGATGTAAAAGGCAGTGGCTCAACCATTGTG
+
GFFFFGFGCG@@@F;F@7CCCFADEFFGGFGFGGEE7F<FFFCFCEFCFGCFFGEEGGGGGGGGGGGFGGGGGGGGGGGGGGFGGGGGGGGGGGGGGGGGGGGGGGGGGGGGGGGCFFGGGGFGGGG<FDGFGGGGGCFGGGGEDDFFCFGGGGGGGCEGGFG?DFGGGGGGGGGCGGGF@C7CGFGGDFGEEGCGGF?+BEFGGGGG5FFFEGGGGGGGGGGGG?CC?FGG>C/:DF?:>DBDG3CD<DGGCF*9?FF?F8*:?CC>9?FF?F>>?F<F@BC)?F:<B?FF.6
@M04650:207:000000000-C238N:1:1101:27760:12397 1:N:0:19
ACTCCTACGGGAGGCAGCAGTCGAGAATCTTTCGCAATGTGCGAAAGCCTGACGAAGCGACGCCGCGTGTGTGATGAAGGCTCTAGGGTTGTAAAGCACTTTCGCTTGGGAACAAGAAAGAATGGCTAATATCCATTTGATTTGAGCGTACTAGGTAAAGAAGCACCGGCTAACTCCGTGCCAGCTGCTGCGGTTATACGGAGGGTGCTAGCGTTAATCGTATTTATTGGGCGTAAAGGGCGTGTAGGCGGAATGGTAAGTTAGTTGTTAAATCTCGAAGCTCAACTTCGAAA
+
FGGFDGEGE77;@:@-B@E<CE@F@FEFDFGG96CDEFE6CFGCCG7,,<8F,CFF7:F:@@>+>BC7CFGGGDFFDFFF8E?4E<5=FEEGFGGGG8FGGGGDGGGGGGGG@F8FGGC>FFF<,,BFDF<@FGCEDG9F=FFDDC,@FE7+7=>F9@C=F@B77>>@E@FCF<C9B*F*>>;,:,?CF66=EE*1<95*31*:CECCE7+=5CG5=7*9;*;6CCF9+48C@:DEGD69;3)89C**6)))1*0)9/9*AFFCF2*6>6*9*/**,.*7))29?5=4<>3<?
@M04650:207:000000000-C238N:1:1101:13558:12407 1:N:0:19
ACTCCTACGGGAGGCAGCAGTAGGGAATCTTCGGCAATGGGGGCAACCCTGACCGAGCAACGCCGCGTGAGGGAAGAAGGTTTTCGGATCGTAAAACTCTGTTGTTAGAGAAGAACGTTAAGTAGAGTGGAAAATTACTTAAGTGACGGTAACTACCCAGAAAGGGACGGCTAACTACGTGCCAGCAGCCGCGGTAAAACGTAGGTCCCGAGCGTTGTCCGGATTTATTGGGCGTAAAGCGAGCGCAGGTGGGTTCTGAAGCCTGATGTAAAAGGCAGGGGATCAACCCTGGGG
+
GGGGGGGGGGGGGGGGGGGGGGGGGGGGFGGCDCGGGGGGGGGDGGGGGGGGFEFGGGGGGGGGGGGGG@B,BFCEGGGG4:,F?FGFCGGGGGGDEFFGGG<F,<FF?FGGGGD@FG8F@F9BDE><FGCDGG9=FDFFGEG@=<=><FFGDGFGG,<BGG7CE<:<F8FGGGFCCCF<C:CGCE?C7;CC8::3C+++=B9CGB?0;1>=*:?*C*0:C9;2*+++2;F7)*7>D7875*8)1)/C592*)/*7=*9@C)22<5*41*8@FF@)3<)))(*846;3(0<((4
@M04650:207:000000000-C238N:1:1101:4946:12414 1:N:0:19
ACTCCTACGGGAGGCAGCAGTGGGGAATATTGCACAATGGGCGCAAGCCTGATGCAGCCATGCCGCGTGTATGAAGAAGGCCTTCGGGTTGTAAAGTACTTTCAGCGGGGAGGAAGGTGCTGTGGTTAATAACCGCAGCAATTGACGTTACCCGCAGAAGAAGCACCGGCTAACTCCGTGCCAGCAGCCGCGGTAATACGGAGGGTGCAAGCGTTAATCGGAATTACTGGGCGTAAAGCGCACGCATGCGGTCTGTTAAGTCAGATGTGAAATCCCCGGGCTCAACCTGGGAAC
+
GGGGGGGGGGGGGGGGGGGGGFCGGGDGFGGGGGGGGGGGGGGGGCGGGGGGGGGFFFGFGGGGGGGGGGGGGGGGGGGFGGFGFFDGFGGGGGGGGGGFFGGGFGGGCGC@EGDFGGGGGFGGGGGGGFGGGFGGGDCECGGCFFEGGGGFGGGEGGGGGGGGGGE:FEEGGDEGGGGGDGGGFGFGCEGGGGGDGGGFG588CEGDFF+:C*AEDFGGGCEG6++322@FEGGGCG4CDGFBD3*94CD>5D<=?BF=CFDC***64*88=??F?93>B17@FFFF<:F(:(
@M04650:207:000000000-C238N:1:1101:28704:12417 1:N:0:19
ACTCCTACGGGAGGCAGCAGTGGGGAATATTGCACAATGGGCGCAAGCCTGATGCAGCCATGCCGCGTGTATGAAGAAGGCCTTCGGGTTGTAAAGTACTTTCAGCGAGGAGGAAGGCATTGTGGTTAATAACCGCAGTGATTGACGTTACTCGCAGAAGAAGCACCGGCTAACTCCGTGCCAGCAGCCGCGGTAATACGGAGGGTGCAAGCGTTAATCGGAATTACTGGGCGTAAAGCGCACGCAGGCGGTCTGTCAAGTCGGATGTGAAATCCCCGGGCTCAACCTCGGGCC
+
GGGGGGGGGGGGGGGGGGGGGGGGGGGGGGGGGGGGGGGGGGGGGGGGGGGGGGGGGGGGGGGGGGGGGFGGGGGGGGGGGGGGGGGGGGGGGGGGDDGGGGDFFGGGFGGCFGGGEG8AFGGGGFFFGGGGGGGGGGGGGGGFGGGGGGCFGGEGEGG<FFGGG@FGGGGGGGGGGGGGGGGGGGGGGGGGGGGGGGGGGGGDDEGGGGGGGGGGFGGGDGC5FGFGGGGD>:CGGGFGEGFFGGGGFGGG3CGFFBFFG=DDDCDFFFFFFFFF03D@:6FFFFF?:EF>F>
@M04650:207:000000000-C238N:1:1101:19338:12437 1:N:0:19
ACTCCTACGGGAGGCAGCAGTGGGGAATATTGCACAATGGGCGCAAGCCTGATGCAGCCATGCCGCGTGTGTGAAGAAGGCCTTCGGGTTGTAAAGCACTTTCAGCGAGGAGGAAGGTGATGAGCTTAATACGCTCATCAATTGACGTTACTCGCAGAAGAAGCACCGGCTAACTCCGTGCCAGCAGCCGCGGTAATACGGAGGGTGCAAGCGTTAATCGGAATTACTGGGCGTAAAGCGCACGCAGGCGGTCTGTCAAGTCGGATGTGAAATCCCCGGGCTCAACCTGGGAAC
+
GGGGGGGGGGGGGDGEGGGGGGGGGGDGFGGGGGGGGGGGGGGGGGDFGGGGGFGGGGGGGGGGGGGGGGGGGGGGGDGCGGGGGFGF=CGFGGGEGGGGGGGGGGG@FEFGGEGGFFGFFFFEFFGGGGGG7CFGGGG9DAFGGGGGGGGFFG7<FGGGGCCCFCGG:>FCGGGGGGGFEGGGGGGGCEGGGCGGDGGGGGGG7EEGFFGGGGGGGGGGC*;EF9+?9<8ABEDG<>=DBC3577>5>G)CCCC@F4@6F?GD)19:BFB*19F:30>3:2*/7@FF?F>:B4
@M04650:207:000000000-C238N:1:1101:21292:12490 1:N:0:19
ACTCCTACGGGAGGCAGCAGTGGGGAATATTGCACAATGGGCGCAAGCCTGATGCAGCCATGCCGCGTGTATGAAGAAGGCCTTCGGGTTGTAAAGTACTTTCAGCGGGGAGGAAGGTGTTGTGGTTAATAACCACAACAATTGACGTTACCCGCAGAAGAAGCACCGGCTAACTCCGTGCCAGCAGCCGCGGTAATACGGAGGGTGCAAGCGTTAATCGGAATTACTGGGCGTAAAGCGCACGCAGGCGGTCTGTCAAGTCGGATGTGAAATCCCCGGGCTCAACCTGGGAAC
+
GGGGGGGGGGGGGGGGGGGGGGGGGGGGGGGGGGGGGGGGGGGGGGGGGGGGGGGGGGGGGGGGGGGGGGGGGGGGGGGGGGFGGGGGGGEGFGGGGFGFGGGGGGGGGG+CFFGGGFFFECFGGGGGDFCFFGGGFGGCCFGCFFGFFFFGGG>CGCCFGGGGGFGGCCC7<A@9FEGFGGGGG6FGGEGEG*:B?FCFEGCEEGGGFFGFE*/;CGDFC<CGGGCFFGGGFGGE<>?D@DEBDGGGFGG397FBFF46EFGGECDB6@==FBFFFFC5529F?:F(45@<B4
@M04650:207:000000000-C238N:1:1101:14024:12523 1:N:0:19
ACTCCTACGGGAGGCAGCAGTAGGGAATCTTCGGCAATGGGGGCAACCCTGACCGAGCAACGCCGCGTGAGTGAAGAAGGTTTTCGGATCGTAAAACTCTGTTGTTAGAGAAGAACGTTAAGTAGAGTGGAAAATTACTTAAGTGACGGTATCTAACCAGAAAGGGACGGCTAACTACGTGCCAGCAGCCGCGGTAATACGTAGGTCCCAAGCGTTGTCCGGATTTATTGGGCGTAAAGCGAGCGCAGGTGGTTTCTTAAGTCTGATGTAAAAGGCAGTGGCTCAACCATTGTG
+
FGGGGGGGGCFEFEGGGGGGGGGGGGFGGGGGGGGGGGGGGGGGGGGGGGGGGGGGGGGFFEGGEGGGGGDGGGGGGGGGGGGGGGGGGGGGGGGGCGGGGGGGGGGGFGGFGGGGGGGGGGGGGGFGGGDGGGGGGGGGGAFGGGGGGGGGGGGCGGGGGGGGGEDCGGGDGGGGFCFGFGFF:5C8C8EEEEEGEGGGFFGFGFFDEG6CGGGGCDFGDDCC8?:EF7F=FCDED3BGFG@:DGGGEFG:DGGFFFF67@FD?C*:=@4==F34:2CF:?FFFF?B0?7)6)
@M04650:207:000000000-C238N:1:1101:14462:12539 1:N:0:19
ACTCCTACGGGAGGCAGCAGTAGGGAATCTTCGGCAATGGGGGCAACCCTGACCGAGCAACGCCGCGTGAGTGAAGAAGGTTTTCGGATCGTAAAACTCTTTTGTTAGAGAAGAACGTTAAGTAGAGTGGAAAATTACTTAAGTGACGGTATCTAACCAGAAAGGGACGGCTAACTACGTGCCAGCAGCCGCGGTAATACGTAGGTCCCAAGCGTTGTCCGGTTTTATTGTGCGTAAAGCGAGCGCAGGTGGTTTCTTAAGTCTGTTGTAAAAGGCAGTGGCTCAACCATTTTT
+
CFFGGGCF@@C7@@B-,B8EGAC97<<FFGGFE7C@:E<9<77F:7<CCF@8CEC7:CCDF7CF::=FF7:F<9<?,,A@FGGGGEC7C=7F8<<<FGGG,CE<FGA<<,,<<8<B=FF,+?DD9,?CD@,3,3EF9>FF,3,@F9><7@7FFG9,@C,<>,3,,*,6<BCC@7:D;B:C,*;9:::,<8*:*1B8>B9F8C68*B+<8+*18*AE*>>**1*:CC+<E*037*9*****7*)0/1)/)C**9CC*7@**09*2/*2)<*****)7(-9).350**).4=@)6)
@M04650:207:000000000-C238N:1:1101:17219:12590 1:N:0:19
ACTCCTACGGGAGGCAGCAGTGGGGAATATTGCACAATGGGCGCAAGCCTGATGCAGCCATGCCGCGTGTATGAAGAAGGCCTTCGGGTTGTAAAGTACTTTCAGCGGGGAGGAAGGGGATGTGGTTAATAACCGCATTCATTGACGTTACCCGCAGAAGAAGCACCGGCTAACTCCGTGCCAGCAGCCGCGGTAATACGGAGGGTGCAAGCGTTAATCGGAATTACTGGGCGTAAAGCGCACGCAGGCGGTCTGCCAAGTCGGATGTGAAATCCCCTGGCGCAACCTGGGAAC
+
FFFDFCFFECGEG@EGEGGGGGFFGDGFFGEGFGGDGFECC,@C@CGGGGG8@6E<FGFFGDEFGCFFGBFGFGCA,CAFGGGC@GEGGG7??EE<E,@F9FF95CF:C7=>:>FGED>+@:D<DFGGCGFGG<F7+5FF9DFCCFE<>:FGGG7<>5B:FFFFCG@<<C:E,:;EEBFGGCC6B<FCG88EDGCE9CF5C88EC*/7@+<*?C**:C:<57*5<7<?EF5552):*:6<>3;)51)9>D3)9<D*=664?FC5)9C(94*/9666((1)8(*077>(.4><4,
@M04650:207:000000000-C238N:1:1101:25194:12646 1:N:0:19
ACTCCTACGGGAGGCAGCAGTAGGGAATCTTCGGCAATGGGGGCAACCCTGACCGAGCAACGCCGCGTGAGTGAAGAAGGTTTTCGGATCGTAAAACTCTGTTGTTAGAGAAGAACGTTAAGTAGAGTGGAAAATTACTTAAGTGACGGTATCTAACCAGAAAGGGACGGCTAACTACGTGCCAGCAGCCGCGGTAATACGTAGGTCCCAAGCGTTGTCCGGATTTATTGGGCGTAAAGCGAGCGCAGGTGGTTTCTTAAGTCTGATGTAAAAGGCAGTGGCTCAACCATTGTG
+
GGGGGGGGGGGEGGGGGGGGGGGGGGGGGGGGGGGGGGGGGGGGGGGGGGGGGGGGGGGGGGGGGGGGGGGGGGGGGGGGFGGGGGGGGGGGGGGGGGGGGGGGGGGGGGGGGGGGGGGGGGGGGGGFGGFGGGGGGGGGGGGGGGGGGGGGGGGGGGGGGGGGGGGGGDGGGGGGGGGGGGGGGGGGGGGGGGDGGGGGGGGFDEGGGGFGGGGGEGGGG:?E=GGGGGGGFGDEGDFGBDDF<DGGEFGCCFFFFF?FGFFCFFGFFFF=BF@FFFGFF?4@@FFF6@4AB)
@M04650:207:000000000-C238N:1:1101:20966:12700 1:N:0:19
ACTCCTACGGGAGGCAGCAGTGGGGAATATTCCACAATGGGCGCAAGCCTGACGCAGCCACGCCGCGTGCGTGAAGAAGGCCTTCGGGTTGTAAAGTACTTTCAACGAGGAGGATGGTGATGATCTTAATACGCTCATCAATTGACGTTACTCGCAGAAGAAGCACCGGCTAACTCCGTGCCAGCAGCCGCGCCGATACTGCGGGTGCTAGCGTTAATCGTAGTTACTGGGTGTAAAGCGCACGCAGGCGGCCCGTTACGTCAGATGTGAAATTCTCGGGCCTAACCCGGGAGC
+
FEGGGGFGGCFE+FFEGGGGG,@FGEGG,EF,C,CF8FFGGGG>EGGGGGGE8B7CFG8E,CFGGEEG:,+4B:,CFGGGGFG8FFDGFGGGFFF,,,CFFF?B,C++@FE+@78><CDF9F5,<5,,,8A838C>:,3@FF9F,,8+:5CACF++*5,,@8,:,@8:*>>*7>;2>8=**6;CCC,=8******3*=*+++/:C8/*+<2+82****:C/922<32<+>E*./02*:6)75<))97)5CD)1)17).))27*9**:4/**9=***.,1).(*)/8:0(.),(-
@M04650:207:000000000-C238N:1:1101:23403:12715 1:N:0:19
ACTCCTACGGGAGGCAGCAGTGGGGAATATTGCACAATGGGGGAAACCCTGATGCAGCCATGCCGCGTGTGTGAAGAAGGCCTTCGGGTTGTAAAGCACTTTCAGCGAGGAGGAAAGGTTGGTAGCTAATAACTGCCAGCTGTGACGTTACTCGCAGAAGAAGCACCGGCTAACTCCGTGCCAGCAGCCGCGGTAATACGGAGGGTGCAAGCGTTAATCGGAATTACTGGGCGTAAAGCGCACGCAGGCGGTTGGATAAGTTAGATGTGAAAGCCCCGGGCTCAACCTGGGAAT
+
GGGGGGGGG>C@CEFGGGF<FGGGGFGGGGGGGGGGFFGGGGGDFGGGGGGGGFGGGGCFGGGGGEGFEFGGGGGGDGGGGG8E<DFGGGGGGGGGGGGGGGGGFGG:FEEEG+BFGFGFCEGGGGGGGGGGGG<FFGFCFDFDEGFFGDFGFEEGGDFFFCCGGG@CEGGGGGFGGGGGGFGGGGGGCGGGDEG>BE9CCEE7EGGGGGGGGGGGDFD<EDC=FGFGF4:=:EDCFGFG><>:DGDDBDC95><)*094F*:F=GCAFF?BF4<F?>DEE07**8>205)18:
@M04650:207:000000000-C238N:1:1101:6631:12791 1:N:0:19
ACTCCTACGGGAGGCAGCAGTAGGGAATCTTCGGCAATGGGGGCAACCCTGACCGAGCAACGCCGCGTGAGTGAAGAAGGTTTTCGGATCGTAAAACTCTGTTGTTAGAGAAGAACGTAAAGTAGAGTGGAAAATTACTTAAGTGACGGTATCTAACCAGAAAGGGACGGCTAACTACGTGCCAGCAGCCGCGGTAATACGTAGGTCCCAAGCGTTGTCCGGATTTAGTGGGCGTAAAGCGAGAGCAGGTGGTTGCTTAAGTCTGATGTAAAAGGGAGTGGCTCAAACATTGTG
+
GGGGGFGGGGFFGGDGGGGGGFFGGGGGFGGAFCFCGGFGGGGGGGFFEGGGCFEGGGGEFFDGEGECECFGGFFGGGGGE9EEFGG+CFGGGGGFGGG9<EA<4?FF,E9EFDF8FF,=FFACFGGFAFCFGFCFGFDA,CE,=A9CCGGFFFGGG7DEF7@BGEFGGDFGGGGGGGECGEFCBC?FCECBEC**BCC982<8C9;+3<?:*1;*:9::CD=7;EC+A>55@GGEDF4*795)9375:CC<7**077F*39C>FC7)8/9@FB>),(*8<6*6*/*5(1/6))
@M04650:207:000000000-C238N:1:1101:15679:12799 1:N:0:19
ACTCCTACGGGAGGCAGCAGTAGGGAATCTTCGGCAATGGGGGCAACCCTGACCGAGCAACGCCGCGTGAGTGAAGAAGGTTTTCGGATCGTAAAACTCTGTTGTTAGAGAAGAACGTTAAGTAGAGTGGAAAATTACTTAAGTGACGGTATCTAACCAGAAAGGGACGGCTAACTACGTGCCAGCAGCGCCGGTAATACGTAGGTCCCAAGCGTTGTCCGGATTTATTGGGCGTAAAGCGAGCGCAGGGGGTTTCTTAGGTCTGAGGTAAAAGGCAGTGGCCCAACCATTGTG
+
GGGGGGGGGGGGGGGGGGGG<FFGGGGGGGGFGGGGGGGCG7FGGG7FFGGGGGGGGGCGAFGGGGGGGGGGGGGGGGGGEFGGGGGGGGGGGGGC@,CFGFGCGFFFEGEEGGGGGBD<+E8FF<?@DDGF,DFGGGGAFFFGGA<+CFGFG9<FB@FFGFE<,*87BB@>CFFE,2:FBCCF,*,2:**4C>885C99C99FEGFEEFE***22*9CCE<=EGD7C72CC5:CEG76:>C5>5)/10)159>*6=?F*<8*:5**(06==*/8;7:7))-*)0)8((=?<9)
@M04650:207:000000000-C238N:1:1101:21771:12804 1:N:0:19
ACTCCTACGGGAGGCAGCAGTGGGGAATATTGCACAATGGGCGCAAGCCTGATGCAGCCATGCCGCGTGTATGAAGAAGGCCTTCGGGTTGTAAAGCACTTTCAGCGAGGAGGAAGGTGGTGAGCTTAATACGTTCATCAATTGACGTTACTCGCAGAAGAAGCACCGGCTAACTCCGTGCCAGCAGCCGCGGTAATACGGAGGGTGCAAGCGTTAATCGGAATTACTGGGCGTAAAGCGCACGCAGGCGGTCTGTCAAGTCGGATGTGAAATCCCCGGGCTCAACCTGGGAAC
+
GGGGGGGGGGGGGGGGGGGGGGGGGGGGGGGGGGGGGGGGGGGGGGGGGGGGGGGGGGFGGGGGGGGGGGGGGGGGGGGGGGGGGGGGGGGGGGGGGGGGGGGGGGGGGGGGGGGGGGGGGGGGGGGGGGGGGGGGGGGGGGGGGFGGGGGGGGGGGGGGGGGGGGGGGGGGGGGGGGGGGGGGGGGGGGGGGGGGGGGGGGGDEGGGGGGGGGGGGGGGGGGGGGGGGGGGDEGGGGFGFDDEDDGDEDGDGCF==FFFGFGD>DG7BFFFFFF?0275BFGFFFFFFFFBB3
@M04650:207:000000000-C238N:1:1101:24005:12812 1:N:0:19
ACTCCTACGGGAGGCAGCAGTGGGGAATATTGCACAATGGGCGCAAGCCTGATGCAGCCATGCCGCGTGTATGAAGAAGGCCTTCGGGTTGTAAAGTACTTTCAGCGGGGAGGAAGGTGTTGTGGTTAATAACCGCAGCAATTGACGTTACCCGCAGAAGAAGCACCGGCTAACTCCGTGCCAGCAGCCGCGGTAATACGGAGGGTGCAAGCGTTAATCGGAATTACTGGGCGTAAAGCGCACGCAGGCGGTCTGTCAAGTCGGATGTGAAATCCCCGGGCTCAACCTGGGAAC
+
GGGGGGGGGGGGGGGGGGGGGGGGGGGGGGGGGGGGGGGGGGGGGGGGGGGGGGGGGGGGGGGGGGGGGGGGGGGGGGGGGGGGGGGGGGGGGGGGGGGGGGGGGGGGGGFGGGGGGGGGGGGDFGGGGGGGGGGGGGGGGGGGGGGGGGGGGGGGGGGGGGGGGGGGGGGGGGGGGGGGGGGGGGGGGGGGGGGGGGGGGGGGGGGGGGGEECGCGGGFGGGGGGFGGGGGFGGDGGFGEGFFGGGGFGGGGGGFFFFFGFGGDDGFFFFFF?FFFFGFF0CF=F>?BFFFF?
@M04650:207:000000000-C238N:1:1101:20687:12831 1:N:0:19
ACTCCTACGGGAGGCAGCAGTAGGGAATCTTCGGCAATGGGGGCAACCCTGACCGAGCAACGCCGCGTGAGTGAAGAAGGTTTTCGGATCGTAAAACTCTGTTGTTAGAGAAGAACGTTAAGTAGAGTGGAAAATTACTTAAGTGACGGTATCTAACCAGAAAGGGACGGCTAACTACGTGCCAGCAGCCGCGGTAATACGTAGGTCCCAAGCGTTGTCCGGATTTATTGGGCGTAAAGCGAGCGCAGGTGGTTTCTTAAGTCTGATGTAAAAGGCAGTGGCTCAACCATTGTG
+
CFFGGGGGGGGGGGGGGGGGGGGGGGGGGGGGGGGGGGGGGGGGGGGGGGGGGGGDGGGGGGGGGGGGGGGFGGGGGGGGFGGGGGG:FFGGGG@FGGGGDGGGGGGGFGGGGGGGBFF@@EGGAFCGFF9FFFFGFGGGFD9FF9FFGECGGGGCFGGGDGGGDFCGGGGEGGGGGGGGGGGFFGG7EE=C*:8EECGFGFGF7F9CCFFGFGGGGGFFEDC:89E?FFCFFED57*9F@<B>7DDD554<DCG==?=/+1:**:CBFF=B4@<><BD@@:C:F6;?B?FAA4
@M04650:207:000000000-C238N:1:1101:16504:12845 1:N:0:19
ACTCCTACGGGAGGCAGCAGTAGGGAATCTTCGGCAATGGGGGCAACCCTGACCGAGCAACGCCGCGTGAGTGAAGAAGGTTTTCGGATCGTAAAACTCTGTTGTTAGAGAAGAACGTTAAGTAGTGTGGAAAATTACTTAAGTGACGGTATCTAACCAGAAAGGGACGGCTAACTACGTGCCAGAAGCCGCGGTAATACGTAGGTCCCAAGCGTTGTCCGGATTTATTGGGCTTAAAGCGAGCGCAGGTGGTTTCTTAAGTCTGATGTAAAAGGCAGGGGTTCAACCATTTGT
+
CFGGGGGGG>FCFEGGDGGGGGGGGGGGGGGGG7FGGGEFG7FDEG@FGGGG8E@FGGDGGGGGGGGGGGGGGGGGFGDF4?FDFGG@E:CFGGGCFEFB,FFG@FCFFFGGFFGG:D@BFCFGG5,:ACGFDFFFF<@@9=<CA9CF:>7<EF,>C@FFGGC<D:,*5><>F,?;,?*<,=CD8,,,>E57E>EE>B+2C:CFD;?CBFF=8:C8*9>FE3CEEF+??>F*)21AD78:77)7CDGDF5DFGFG*6=F4A*::6*:<F?FF47)8:0))),17?*9,(9=)))
@M04650:207:000000000-C238N:1:1101:26483:12870 1:N:0:19
ACTCCTACGGGAGGCTGCAGTCGAGAATCTTTCGCAATGGGCGAAAGCCTGACGAAGCGACGCCGCGTGTGTGATGAAGGCTCTAGGGTTGTAAAGCACTTTCGCTTGGGAACAAGAAAGAATGGCTAATATCCATTTGATTTGAGCGTACTAGGTAAAGAAGCACCGGCTAACTCCGTGCCAGCAGCTGCGGTAATACGGAGGGTGCTAGCGTTAATCGGATTTATTGGGCGTAAAGGGCGTGTAGGCGGAAAGGTAAGTTAGTTGTTAAATCTCGAAGCTCAACTTCGAAA
+
GGGGGGGGGGGGGGGGGGGGGGGGGGGGGGGGGGGGGGGGGGGGGGGGGGGGGGGGGGGGGGGGGGGGGGGGGGGGGGGGGGGGGGGGGGGGGGGGGGGGGGGGGGGGGGGGGGGGGGGGGGGFGGGGGGGGGGGGGGGGGGGGGGGGGGGGGGGGGGGGGGGGGGGGGGGGGGGGGGGGGGGGGGGGGGGGGGGGGGGGGGGGGGGGGGGGGGGCFGGGEGD:CFCGGGGGFGGDDGFDBG>EGGGGFGGGGGFFFFFFC?FGFGGFFFFFFBFFF?FDDFGFFFFAFFFBF
@M04650:207:000000000-C238N:1:1101:28969:12883 1:N:0:19
ACTCCTACGGGAGGCAGCAGTAGGGAATCTTCGGCAATGGGGGCAACCCTGACCGAGCAACGCCGCGTGAGTGAAGAAGGTTTTCGGATCGTAAAACTCTGTTGTTAGAGAAGAACGTTAAGTAGAGTGGAAAATTACTTAAGTGACGGTATCTAACCAGAAAGGGACGGCTAACTACGTGCCAGCAGCCGCGGTAATACGTAGGTCCCAAGCGTTGTCCGGATTTATTGGGCGTACAGCGAGCGCAGTTGGTTTCTTAATTCTGATGTAAAAGGCAGTGGCTCAACCATTGTT
+
GGGGGGGGGCGGGGGGGGGGGGGGGGGGFGGGGGGGGGFGGGGGGGGGGGGGFGGGGGGGFCGGGGGGEFGGGGGGGGGGGG<FF:CCCFGGGGGGGGDFGGGGGFDF9FE,ADFGGGFGGGDGF9DDGG9DFEGGGCGFGGEDACGFE@ECGGGGFGEFFGFFD7EB@E7EGGGFGGEGFGGGGGC87,4BCEGGDGGGCB6CDGFGGCGCFCGGGG>CEG5:C6<C?FFFFDD5)9*9>3>377<D)**9CFFFFFFF+*0:@FGFFF*=*1>>:<FFF<4?46:2?=0<A)
@M04650:207:000000000-C238N:1:1101:16303:12891 1:N:0:19
ACTCCTACGGGAGGCAGCAGTGGGGAATATTGCACAATGGGCGCAAGCCTGATGCAGCCATGCCGCGTGTATGAAGAAGGCCTTCGGGTTGTAAAGTACTTTCAGCGGGGAGGAAGGTGTTGTGGTTAATAACCGCAGCAATTGACGTTACCCGCAGAAGAAGCACCGGCTAACTCCGTGCCAGCAGCCGCGGTAATACGGAGGGTGCAAGCGTTAATCGGAATTACTGGGCGTAAAGCGCACGCAGGCGGTCTGTCAAGTCGGATGTGAAATCCCCGGGCTCAACCTGGGAAC
+
GGGGGGGGGGGGGGGGGGGGDGGGGGGGGGGGGGGGGGGGGGGGGGGGFFGGGFGGGGGGGGGGGGGGGGGGGGG?FGCEGGGGGGGGGGGGGGGGGGGGGFGGGGGGGGGEEGGGGGGGGGGCGGGFGGGGGGGGGGGGGGGGGGGGGCCFDGGGGDGGGFGGGGGG7CGGFGFFGGCFEGGDGGGGGG=EEEGG?CFCGEGGC88EFEGGGG5CF7>GG<EEEGGGA4FF:>C=CCFGDCB>GDDCBDGGG3CF?8FFEFGD5CD?F47?BFFF0;CD@FGF6:5:::38?(
@M04650:207:000000000-C238N:1:1101:18113:12911 1:N:0:19
ACTCCTACGGGAGGCAGCAGTAGGGAATCTTCGGCAATGGGGGCAACCCTGACCGAGCAACGCCGCGTGAGTGAAGAAGGTTTTCGGATCGTAAAACTCTGTTGTTAGAGAAGAACGTTAAGTAGAGTGGAAAATTACTTAAGTGACGGTATCTAACCAGAAAGGGACGGCTAACTACGTGCCAGCAGCCGCGGTAATACGTAGGTCCCAAGCGTTGTCCGGATTTATTGGGCGTAAAGCGAGCGCAGGTGGTTTCTTAAGTCTGATGTAAAAGGCAGTGGCTCAACCATTGTG
+
GGGGGGGGGGGGGGGGGGGGGGGGGGGGGGGGGGGGGGGGGGGGGGGGGGGGGGGGGGGGGGGGGGGFGGGGGGGGGGGGFGGGGGGGGGGGGGGGGGGGGGGGGGGGFGGGGGGGGGGGGGGGGFGGGGGGGGGGGGGGGGGGGGGGGGGGGGGGGGGGGGGGGGGGGGGGGGGGGGGGGGGGGGGGGGGGGGGGGGGGGGGFGGGGGGGGFGEGGGGGGGCEC?9F?CGFFEGGGGFGFDEEGGDG>FGGDGGFFFFFGFDD6?C>@FFFFFFFFBC???DFFFFFBFFA>)
@M04650:207:000000000-C238N:1:1101:22471:12918 1:N:0:19
ACTCCTACGGGAGGCAGCAGTAGGGAATATTGCTCAATGGGCGAAAGCCTGAAGCAGCAACGCCGCGTGGAGGATGAAGGTTTTAGGATTGTAAACTCCTTTTGTTAGAGAAGATAATGACGGTATCTAACGAATAAGCACCGGCTAACTCCGTGCCAGCAGCCGCGGTAATACGGAGGGTGCAAGCGTTACTCGGAATCACTGGGCGTAAAGAGCGCGTAGGCGGGAAAGTAAGTCAGATGTGAAATCCTATGGCTTAACCATAGAACTGCATTTGAAACTACTTTTCTAG
+
GFGGGGGGCFGGGGGGGGGGGGGGGFGGGFGGGGGGGGGGGGGGGGGGGGGGGGGGFGGGGGGGGGGGGGGGGGGGG9CGEFFFGGGGGGCEFGGGGGGGGGGGGDGGGGGGGGGGGGGGGGDGGGGGGGGGGGGGGGGGGGGGGGGGGGGGGGGGGGGGGGGGDGGGGGGGGGGGGGGGGGGGGGGGGGGGGGGGGGGGGGGGGGGGG5CCCGGDEDGGC<EGEGG5CGGGFGFA*:BDFGF*7CCFFGGGGGG@F5?=CFGFF>C46FF=7@B?2<CBFACFFFFF)7@4
@M04650:207:000000000-C238N:1:1101:16290:12942 1:N:0:19
ACTCCTACGGGAGGCAGCAGTAGGGAATCTTCGGCAATGGGGGCAACCCTGACCGAGCAACGCCGCGTGAGTGAAGAAGGTTTTCGGATCGTAAAACTCTGTTGTTAGAGAAGAACGTTAAGTAGAGTGGAAAATTACTTAAGTGACGGTATCTAACCAGAAAGGGACGGCTAACTACGTGCCAGCAGCCGCGGTAATACGTAGGTCCCAAGCGTTGTCCGGATTTATTGGGCGTAAAGCGAGCGCAGGTGGTTTCTTAAGTCTGATGTAAAAGGCAGTGGCTCAACCATTGTG
+
GGGGGGGGGGGGGGGGGGGGGGGGGGGGGGGGGGGGGGGGGGGGGGGGGGGGGGGGGGGGGGGGGGGGGGGGGGGGGGGGGGGGGGGGGGGGGGGGGGGGGGGGGGGGGGGGGGGGGGGGGGGGGGGGGGFGGGGGGGGGGGGGGGGGGGGGGGGGGGGGGGGGGGFGDGGGGGGGGGGGGGGGGGGGGGGGGGGGGGGGGGGGGGGGGGGGGGGGGGGGGGGDGFGGG>EGFGGGGGFFFGFFGGGGFGGGGFGFFFFFG=CFFGGFFFFFFFFFFBGFFFC@@?@B?=FFA4
@M04650:207:000000000-C238N:1:1101:26753:12976 1:N:0:19
ACTCCTACGGGAGGCAGCAGTAGGGAATCTTCGGCAATGGACGAAAGTCTGACCGAGCAACGCCGCGTGAGTGAAGAAGGTTTTCGGATCGTAAAACTCTGTTGGTAGAGAAGAACGTTGGTGAGAGTGGAAAGCTCATCAAGTGACGGTAACTACCCAGAAAGGGACGGCTAACTACGTGCCAGCAGCCGCGGTAATACGTAGGTCCCAAGCGGTGTCCGGATTTATTGGGCGTCAAGCGAGCGCCGGTGGTTTCTTAAGTCTGAAGTAAAAGGCAGTGGCTCAACCATTGTT
+
EGGGGGGCCGGCFGGGGGGGGG9FFGGGEFFCD@EDGGGGGGGGDGGCFGGGCFGGGG>E<C@CF:FFGGGFFGGGGFGGGGGG,@CC+@?9?FGGGG<<?FG9FFFF<F?BFGFB>?8FF+FF<9FFGCGGFGFGGCDFDGGGCFGGGGGEGFGFCCGGFGDBC7DCF*<EFGFGD,>2,1=;CEFFG5*:E5E*=+<?5:CF7<9+;:?=F*2:=DC**9;*/9?C7*<::GD*5*9D3*.>G))/)99C1**176@49@GF@D*2=*1**7:4:?C7F<*9?F?(2915))
@M04650:207:000000000-C238N:1:1101:11648:13070 1:N:0:19
ACTCCTACGGGAGGCAGCAGTGGGGAATATTGCACAATGGGCGCAAGCCTGATGCAGCCATGCCGCGTGTATGAAGAAGGCCTTCGGGTTGTAAAGTACTTTCAGCGGGGAGGAAGGTGTTGTGGTTAATAACCGCAGCAATTGACGTTACCCGCAGAAGAAGCACCGGCTAACTCCGTGCCAGCAGCCGCGGTAATACGGAGGGTGCAAGCGTTAATCGGAATTACTGGGCGTAAAGCGCACGCAGGCGGGCTGTCAAGTCGGATGTGAAATCCCCGGGCTCAACCTGGGAAC
+
GGGGGGGGGGGGGGGGGGGGGGGGGGGGGGGGGGGGGGGGGGGGGGGGGGGGGGGGGGGGGGGGGGGGGGGGGGGGGGGGGGGGGGGGG@FFGGGGGGGGGGGGGCFGGEGGGGGFDBFFEDGGDFGGGFGGGGDGGGG@FGGGGGGDFGCG?F>*CGGGGFGGGGGGGEGGGGGGGGGGGGGFGGGGGCEGDEDEGGGGGGGGCEEEGGGGGGG*CFGGEGGGGGGGFGGGFEG=3CFGFCEBDCGGFGG3CGGFFFFFFFCD:DDBF??B@FFFF97@E>F*7FF044@0>2
@M04650:207:000000000-C238N:1:1101:7786:13092 1:N:0:19
ACTCCTACGGGAGGCAGCAGTGGGGAATATTGCACAATGGGCGCAAGCCTGATGCAGCCATGCCGCGTGTGTGAAGAAGGCCTTCGGGTTGTAAAGCACTTTCAGCGAGGAGGAAGGTGGTGAGCTTAATACGTTCATCAATTGACGTTACTCGCAGAAGAAGCACCGGCTAACTCCGTGCCAGCAGCCGCGGTAATACGGAGGGTGCAAGCGTTAATCGGAATTACTGGGCGTACAGCGCACGCAGGCGGATGGGTAAGTCAGAGGTGAAATCCCCGGGCTCAACCTGGGAAC
+
GGGGGGFGGGGFCGGGGGGGFGGGD@EGGGGGGGGGGDFEGGGCGFGDGGGGGGGGGFFFAEFGGFGGG@FGGGGGGGGGGGGGG7CFAFFGGCFGGC8F<FD9FAFFGGG7FFGGGGGGGC,EFFG,EBFCCF8<DFGFAFCA;F@+<FC9DF<CGG,<<CACGFFGGGGGGFD98EGGGFGGGGG7C**1::EGGGCF8EG>@EGGFGCFE:8*:DFDEGEED++<EGGGBCD**>6D>)).197DDDG)))1)9*0*0/::@*9:FF@*=F?),(7:3(/494)(,7703-
@M04650:207:000000000-C238N:1:1101:23448:13096 1:N:0:19
ACTCCTACGGGAGGCAGCAGTAGGGAATCTTCGGCAATGGGGGCAACCCTGACCGAGCAACGCCGCGTGGAGGATGAAGGTTTTAGGATTGTAAACTCCTTTTGTTAGAGAAGATAATGACGGTATCTAACGAATAAGCACCGGCTAACTCCGTGCCAGCAGCCGCGGTAATACGGAGGGTGCAAGCGTTACTCGGAATCACTGGGCGTAAAGAGCGCGTAGGCGGGAAAGTAAGTCAGATGTGAAATCCTGTAGCTTAACTACAGAACTGCATTTGAAACTGCTTTTCTAG
+
FGGGGGGGGGGGGGGGGGGFGGGGGGGGGGGFGGGGGGGGGGGGGGGGGGGCGGGGGGGGGGGGGGGGGGEGGGGGGGGGFGGGGGGGGGGGGGGGGGGGGGGGGGDFGGGGGGGGGGGFDECGGGGGDDGGGGGGGDGGGGGGGGGGGGGGGGGGGGGGFGGGGGGGGGDGGGGGDGGGGGGGGGGGGGGEG9CEEGFGGGGFFFCEGEDGG9CFGGDDCDEF*5C=EGCFFGGGGGFCF78@FFFFFGGGGCFFFFFFFBGGFFC?5FFFFFFFF>7@FFF4FFFDFF?A
@M04650:207:000000000-C238N:1:1101:4014:13124 1:N:0:19
ACTCCTACGGGAGGCAGCAGTGGGGAATATTGCACAATGGGCGCAAGCCTGATGCAGCCATGCCGCGTGTATGAAGAAGGCCTTCGGGTTGTAAAGTACTTTCAGCGGGGAGGAAGGGGATGTGGTTAATAACCGCATTCATTGACGTTACCCGCAGAAGAAGCACCGGCTAACTCCGTGCCAGCAGCCGCGGTAATACGGAGGGTGCAAGCGTTAATCGGAATTACTGGGCGTAAAGCGCACGCAGGCGGTCTGTCAAGTCGGATGTGAAATCCCCGGGCTCAACCTGGGAAC
+
GGGGGGGGGGGGFGGGGDGGGGGGGGGGGGGGGAFGGCGGGGGG7:CGGGGAFGGGGGGGGGGGGGGGFGGGGGGGGGGGGGGGGGGGGGGGAGGGGGGFFGGCGGGGDGFGGFEEEGGGGEGF9B@FGGGGGFEGGGGGGGGGGGGGGFGGGGGGGGGGGGGGGGGGGGGGGGGGGGGGGGGGGCCFGGGGGGG>CCGGGGGGGGGDGFGFGGG5ECGGG3EFDGGGCCCFEGDEGGFCBD@EGGGG>5C<GGGF6@*9FF<))7D46FB6@4<:6035B>36??FFFFF7?2
@M04650:207:000000000-C238N:1:1101:24019:13175 1:N:0:19
ACTCCTACGGGAGGCAGCAGTAGGGAATCTTCGGCAATGGGGGCAACCCTGACCGAGCAACGCCGCGTGAGTGAAGAAGGTTTTCGGATCGTAAAACTCTGTTGTTAGAGAAGAACGTTAAGTAGCGTGGAAAATTACTTAAGTGACGGTATCTAACCAGAAAGGGACGGCTAACTACGTGCCAGCAGCCGCGGTAATACGTAGGTCCCAAGCGTTGTCCGGATTTATTGGGCGTAAAGCGAGCGCAGGTGGTTTCTTAAGTCTGATGTACAAGGCCGTGGCTCAACCATTGGG
+
GGGGGGFGG7FFGGGGGGGGGGGGGGGGGGGCGGGFGGGGGCCGGGGFCFGGGGGGGGEGGGGGGGGGGDEGGFFGGGFF=?<FFGGGGGGGEFGGGGGFFFGCGFF9AFDCGGGGGGGGGGD<F,@FEG7=AEFGGGCD<<FG;FGGGGGFEFFFGGG7B8,:C:,@F8CC*DCFGGGGGGGC88CCC,:*88:8CFG?FFCFGGC?8<:EFG88E9*2;);*CFCCF*+5;EG577F757>BC5DD>56CDGFFFF4/2/:D?::<=?*/9?>F((15@BCF6=)41*9))(
@M04650:207:000000000-C238N:1:1101:16432:13176 1:N:0:19
ACTCCTACGGGAGGCAGCAGTAGGGAATCTTCGGCAATGGGGGCAACCCTGACCGAGCAACGCCGCGTGAGTGAAGAAGGTTTTCGGATCGTAAAACTCTGTTGTTAGAGAAGAACGTTAAGTAGAGTGGAAAATTACTTAAGTGACGGTATCTAACCAGAAAGGGACGGCTAACTACGTGCCAGCAGCCGCGGTAATACGGAGGGTGCAAGCGTTAATCGGAATTACTGGGCGTAAAGCGCACGCAGGCGGTCTGTCAAGTCGGATGTGAAATCCCCGGGCTCAACCTGGGC
+
GCFGGGGGGGGGGGEGGGGG-FFGG,ECFGGGG7FGGGGGGCEGCGGG7DAGGGGGGGCE<@>CFGGFEEGGFGG9?DFF4,:FCFGG@BFCF@=E9F@FFGDGF8EFDFGGCG<DCDFFFCGGGCFDFFED<<BFCFFDGGGGGGGEGEGFGGGGGGGGGGGGC7DGGGG7F:CCFC@<CFF9BEFFGGDGGE@CGF?FFECEGGC5C7CCFCCCEFFDFCEEFFGEGGGF>D<CC*=C5>:5<DGD:3CDC<DFFBF?FF:C@DD>FFFBFFF4:09B:(109F??FF5((
@M04650:207:000000000-C238N:1:1101:11086:13177 1:N:0:19
ACTCCTACGGGAGGCAGCAGTGGGGAATCTTCGGCAATGGACGAAAGTCTGACCGAGCAACGCCGCGTGAGTGAAGAAGGTTTTCGGATCGTAAAACTCTGTTGGTAGAGAAGAACGTTGGTGAGAGTGGAAAGCTCATCAAGTGACGGTAACTACCCAGAAAGGGACGGCTAACTACGTGCCAGCAGCCGCGGTAATACGTAGGTCCCAAGCGTTGTCCGGATTTATTGGGCGTAAAGCGAGCGCAGGTGGTTTCTTAAGTCTGATGTAAAAGGCAGTGGCTCAACCATTGTG
+
GGGGGGGGGGGGGGGGGGGGGGGGGGGGGGGGGGGGGGGGGGGGGGGGGGGGGGGGGGGGGGGGGGGCGGGGGGGGGGGGDFGGGGGGGGGGGGGGGGGGGGGGGGGGGGGGGGGGGGFGGGGGGGGGGGGGGGGGGGGGGGGGGGGGGGGGGGGGGGGGGGGGGGGGGGGGGGGGGGGGGGGGGGGGGGGGGGGGGGGFGGGG@FGFGGGFFECEGGGFGGEGGGGGGGGGFGGGGGFGF<>@<CDDEFGGDGGFFFFFGFFFFGGFFFFFFFFFFB7?FFDFF@?<?FFFF4
@M04650:207:000000000-C238N:1:1101:19509:13178 1:N:0:19
ACTCCTACGGGAGGCAGCAGTGGGGAATATTGCACAATGGGCGCAAGCCTGATGCAGCCATGCCGCGTGTATGAAGAAGGCCTTCGGGTTGTAAAGTACTTTCAGCGGGGAGGAAGGTGTTGTGGTTAATAACCACAACAATTGACGTTACCCGCAGAAGAAGCACCGGCTAACTCCGTGCCAGCAGCCGCGGTAATACGGAGGGTGCAAGCGTTAATCGGAATTACTGGGCGTAAAGCGCACGCAGGCGGTCTGTCAAGTCGGATGTGAAATCCCCGGGCTCAACCTGGGAAC
+
GGGGGGGGGGGGGGGGGGGGGGGGGGGGGGGGGGGGGGGGGGGGGGGGGGGGGGGGGGGGGGGGGGGGGGGGGGGGGGGGGGGGGGGGGGGGGGGGGGGGGGGGGGGGGGGGGGGGGGGGGGGGGGGGGGGGGGGGGGGGGGGGGGGGGGGGGGGGGGGGGGGGGGGGGGGGGGGGGGGGGGGGGGGGGGGGGGGGGGGGGGGGGGGGGGGGGGGDGGGGEGGGGGGGGGGGFEGGGGFGFGFFGDGGFGGDGCGF?B??GFGGF*94BFFFF?FFFFGFFBGFFFF:?FF134
@M04650:207:000000000-C238N:1:1101:17489:13191 1:N:0:19
ACTCCTACGGGAGGCAGCAGTAGGGAATCTTCGGCAATGGGGGCAACCCTGACCGAGCAACGCCGCGTGAGTGAAGAAGGTTTTCGGATCGTAAAACTCTGTTGTTAGAGAAGAACGTTAAGTAGAGTGGAAAATTACTTAAGTGACGGTATCTAACCAGAAAGGGACGGCTAACTACGTGCCAGCAGCCGCGGTAATACGTAGGTCCCAAGCGTTGTCCGGATTTATTGGGCGTAAAGCGAGCGCAGGTGGTTTCTTAAGTCTGATGTAAAAGCCATCGGCCCAACCATTGTG
+
GGGGGGFGGGG@FGGGDFGGGGGFGGGGFEGGGDCEEGFGG:F7FGGGEFGGGGGGGGCFEGDGEGGGC=FGGGAFGGGG<,CFGGGGCFFGGGGFF8EGFG<FGG9FEEFGGGFFGCFG<FFCF99FAF9FFFGFCADEF,@=FFGGGGF<FGFFFCFFEFGF,<,6>CC7CEGFG8FGG>FGGGGFGFEGGGGGDDCC8FFFDF908CCFGG:8EGG*?<=5;+3<7C65>EGGGD7:>*.)<3DC5>C99/>F**119@C7@**-1*1*=@)).)*05;*)0<B68F?:A>
@M04650:207:000000000-C238N:1:1101:12361:13234 1:N:0:19
ACTCCTACGGGAGGCAGCAGTGGGGAATATTGCACAATGGGCGCAAGCCTGATGCAGCCATGCCGCGTGTATGAAGAAGGCCTTCGGGTTGTAAAGTACTTTCAGCGGGGAGGAAGGGGATGTGGTTAATAACCGCATTCATTGACGTTACCCGCAGAAGAAGCACCGGCTAACTCCGTGCCAGCAGCCGCGGTAATACGGAGGGGGCAAGCGTTAATCGGAATTACTGGGCGTAAAGCGCACGCAGGCGGTCTGTCAAGTCGGATGTGAAATCCCCGGGCTCAACCTGGGAAC
+
GGGGGGGGGGGGGGGGGGGGGGGGGDGGGGGGGGGGGGGFGGGGGGGGGGGGGGGGGGGGGGGGGGGGGEGGGGGGGGGGGGGGGGGGGGGGGGGGGGGGGGGFGGEGGGFGGEFGGGGGGGGGGFGGGGGGGGGGGGGGGGFGGGGFGGGGFFFEGGGGGGGGGGGGGGGGGGGGGGFFGGGGGGGGGGGGGEGGGGGGDEGGG*:CGGGGGGGECDGGGGEGGGGCFCCGDGGDGGFGFGD53CDGFDD/9<F@FFFF?4<DDCD2@FFF4@?419DB@(119@F247>07(
@M04650:207:000000000-C238N:1:1101:12503:13268 1:N:0:19
ACTCCTACGGGAGGCAGCAGTAGGGAATCTTCGGCAATGGGGGCAACCCTGACCGAGCAACGCCGCGTGAGTGAAGAAGGTTTTCGGATCGTAAAACTCTGTTGTTAGAGAAGAACGTTAAGTAGAGTGGAAAATTACTTAAGTGACGGTATCTAACCAGAAAGGGACGGCTAACTACGTGCCAGCAGCCGCGGTAATACGTAGGTCCCAAGCGTTGTCCGGATTTATTGGGCGTAAAGCGAGCGCAGGTGGTTTCTTAAGTCTGATGTAAAAGGCAGTGGCTCAACCATTGTG
+
GGGGGGGGGGGGGGGGGGGGGGGGGGGGGGGGGGGGGGGGGGGGGGGGGGGGGGGGGGGGGGGGGGGGGGGGGGGGGGGGEFGGGGGGGGGGGGGGGGGGGGGGGGGGCGGGGGGGGGGGGGGGGGGGGFGGGFGGGGGGGGGGGGGGGGGGGGGGGFGGGGFGGGGGGGGDFGGGGGGGGGGGGGGGGGGGGGGGGGGGGGGGGGFGFGGGGGGGDGGFGGGGGGGGGGGGFDGGGGFGFGFFGGGGFGGF5<CFF?4*A@C7=77<BFFFFFEF7?D?FF59FFFFFFFAA9
@M04650:207:000000000-C238N:1:1101:13981:13333 1:N:0:19
ACTCCTACGGGAGGCAGCAGTGGGGAATATTGCACAATGGGGGAAACCCTGATGCAGCAACGCCGCGTGAGTGATGAAGGTTTTCGGATCGTAAAGCTCTGTCTTCAGGGACGATAATGACGGTACCTGAGGAGGAAGCCACGGCTAACTACGTGCCAGCAGCCGCGGTAATACGTAGGTGGCGAGCGTTGTCCGGATTTACTGGGCGTAAAGGGAGCGTAGGCGGATTTTTAAGTGGGATGTGAAATACTCAGGCTCAACCTGGGGGCGGCATTCCAAACTGGAAGTCTAG
+
GGGGGGGGGGGGGGGGGGGGGGGGGGGGGGGGGGGGGGGGGGGGGGGGEFGGGFGGGFGGGGCGGGGFGFGGGGGGGGGGGFGGGEGGGGGGGGGGGGGGGGGGGGGGGFGGGGGGGGGGGGGGGGGGGGGGGGGGCGGGGGGGGDGGGGGGGGGGGGGGGGGGGGGG*BFF;;FGFGGGGGFGECDGEEGEGGGGEGECGGFGGGGGCEEFGGGFGGGCCDGGGGGDEFG?FFFFGGFFFDFF>DF7BCFFGGG?.09@CFGG@FC>))))05=FFBGFFAGFFFF?)18<
@M04650:207:000000000-C238N:1:1101:12193:13363 1:N:0:19
ACTCCTACGGGAGGCAGCAGTGGGGAATATTGCACAATGGGCGCAAGCCTGATGCAGCCATGCCGCGTGTATGAAGAAGGCCTTCGGGTTGTAAAGTACTTTCAGCGAGGAGGAAGGCATTGTGGTTAATAACCGCAGGGATCGACGTTACTCGCAGCAGAAGCAGCGGCTAACCCTGTGCGAGCAGCCGCGGCAAGACTGAGGGGGCAAGCGTTAAGCGTAATCACTGGGCGTAGAGCGGACGCAGGTGGCCCGTCAAGTCGGGGGTGAAATCCCCGGGCTCAACCTGGTAGC
+
CFFGCFGGGGGGGGGGGGGGGDGGGGGG9FFGGGGGGGG9<FGGGGG7DEFGCFGGFG?FAFE@FGGGGGCEFGGGGGGGGGGGGGGGF,CFGGG?FDFGGG<EGGGEGGG@FD8,=8E,,,:E7:+,:BFFC83:+3+33,+86=:++8>@FG:FE*@BDGFC8,,>C75>?,,,,,,?C*::@=CG7:88C*118C@++30A::EG852:?>*/**0>****+0+A+9=*52>*129C))77)953)***9*9..))*3@55)))(00*1/*))(4537(9*1<F:740)))
@M04650:207:000000000-C238N:1:1101:3735:13383 1:N:0:19
ACTCCTACGGGAGGCAGCAGTAGGGAATCTTCGGCAATGGGGGCAACCCTGACCGAGCAACGCCGCGTGAGTGAAGAAGGTTTTCGGATCGTAAAACTCTGTTGTTAGAGAAGAACGTTAAGTAGAGTGGAAAATTACTTAAGTGACGGTATCTAACCAGAAAGGGACGGCTAACTACGTGCCAGCAGCCGCGGTAATACGTAGGTCCCAAGCGTTGTCCGGATTTATTGGGCGTAAAGCGCGCGCAGGTGGTTTCTTAAGTCTGATGTAAAAGGCAGTAGCTCAACCATTGTG
+
FGGGGGGGGGDGGGGGGGGGGDAFEG8FEFGGEEGGGGGGGGGGGGGGGGGGGF+CFFDCGGGGGFGGGGGGGGCCFFGG8,CFFFG=FGGGGGGGFGGGGGABFGCGGGGFGGGGCGG875F<CF<BFC9C>,E=FDFE9,=FGFGGDFGCFF93>,8:DFFG87,@FGGEFEFG;FBE8BFGGGFGGGGGGGGG>FGGGCFCEC9CFF*=FE8;7C7CG3*/;AEGGFGGFGG=DCBFE37BG3)/;/CG3*08@B4BCFG>@0:>F==@8B>F:2F?B<C4F=??1/9:..
@M04650:207:000000000-C238N:1:1101:16094:13383 1:N:0:19
ACTCCTACGGGAGGCAGCAGTAGGGAATATTGCTCAATGGGCGAAAGCCTGAAGCAGCAACGCCGCGTGGAGGATGAAGGTTTTAGGATTGTAAACTCCTTTTGTTAGAGAAGATAATGACGGTATCTAACGAATAAGCACCGGCTAACTCCGTGCCAGCAGCCGCGGTAATACGGAGGGTGCAAGCGTTACTCGGAATCACTGGGCGTAAAGAGCGCGTAGGCGGGAAAGTAAGTCAGATGTGAAATCCTATGGCTTAACCATAGAACTGCATTTGAAACTACTTTTCTAG
+
GGGFGGGGGGDEGGGCEGGG9FFGGFFGGGFGGEGGGGGGDGEGGGCFGGFD<<F@FFGFGGG+C@CFCF,C=FFGFG<FGGGGGGGGGGGGFGGGGGAEGGGFGGG9EFGGGGGGFGCFGDDFFGGGGCFEG7FGGGGGGGECCFGGGGGGCGFGGGGG7EFGGG:FEB@G99FECECEEEECFDFECEGGG9EE*8BFGGGFGGGECE*:FGGGGGG):7C9CEECC<FGFGGG>FF7*:06>FD7@6FGGGF@FF?4?FFF7*:)9@FFBF4@:AF??BGFF=FA9=6<
@M04650:207:000000000-C238N:1:1101:11010:13395 1:N:0:19
ACTCCTACGGGAGGCAGCAGTAGGGAATCTTCGGCAATGGGGGCAACCCTGACCGAGCAACGCCGCGTGAGTGAAGAAGGGTTTCGGATCGTAAAACTCTGTTGTTAGAGAAGAACGTTAAGTAGAGTGGAAAATTACTTAAGTGACGGTATCTAACCAGAAAGGGACGGCTAACTACGTGCCAGCAGCCGCGGTAATACGTAGGTCCAAAGCGTTGTCCGAATTTATTGGGAGTAAAGCGAGCGCAGGAGGTTTCTTGATTCTGATTTAAAAGGCAGTGGCTCAGCCAGTATG
+
EAEAEC<C@FCECC-;6@ECEEGGGFGGFFFFFCF@@CFC<F::+C<,B<C@6EFE+@CFC+=FFCFCF@C,FFGGGGFF+4,BEGE@C++9,BF<=FF9E?EGAEGG9<EDC3>D@FF?F9DGGG<3=<<,,@D=F,3@@,CFFGGGG+@+7<@,@,,@F7D38*,DC771<3>9;@C7B**2,/,,2=*18>EEEB?FD+>**5B0++00A5*AC9>7;)*:*0<+<F?E):7ED*075C:7C5)1.*9799C=*7*1+1*79D7)**07@9BF:<C65?>)*)0(()0))-
@M04650:207:000000000-C238N:1:1101:29103:13471 1:N:0:19
ACTCCTACGGGAGGCAGCAGTAGGGAATCTTCGGCAATGGGGGCAACCCTGACCGAGCAACGCCGCGTGAGTGAAGAAGGTTTTCGGATCGTAAAACTCTGTTGTTAGAGAAGAACGTTAAGTAGAGTGGAAAATTACTTAAGTGACGGTATCTAACCAGAAAGGGACGGCTAACTACGTGCCAGCAGCCGCGGTAATACGTAGGTCCCAAGCGTTGTCCGGATTTATTGGGCGTAAAGCGAGCGCAGGTGGTTTCTTAAGTCTGATGTAAAAGGCAGTGGCTCAACCATTGTG
+
FGGGGGGGGGGGGGGGGGGGGGGGGGGGGGGGGGGGGGGGGCEGEGGGGGGGGGGGGGC<<CGGGGGGGGGGGGGGGFGGGGGGG@FGDEGG8FGGGGGFGGGGGGGFFGGGGGGCFDG==?F,B?FGFGGGG8FGGGGAEDBFGGGCFGGGGGGG9DGFGG@FGE@E<@BECBBC@CEGG8BEFD62:FEGGCC5EEC9CC@CGGC?2:FGGGEGGGFGGG*C*9EFG=E54EC5C*97>GF>5DCD:FGDGFC@FF4@FFCF@DFAF=?*09@FFFFFFFGF?*5(-4@A>4
@M04650:207:000000000-C238N:1:1101:27890:13486 1:N:0:19
ACTCCTACGGGAGGCAGCAGTAGGGAATCTTCGGCAATGGGGGCAACCCTGACCGAGCAACGCCGCGTGAGTGAAGAAGGTTTTCGGATCGTAAAACTCTGTTGTTAGAGAAGAACGTTAAGTAGAGTGGAAAATTACTTAAGTGACGGTATCTAACCAGAAAGGGACGGCTAACTACGTGTCAGCAGCCGCGGTAATACGTAGGTCCCAAGCGTTGTCCGGATTTATTGGGCGTAAAGCGAGCGCAGGTGGTTTCTTAAGTCTGATGTAAAAGGCAGTGGCCCAACCATTGTG
+
GGGGGGGGGGGGGGGGGDFGGGGGGGGGGGGGGGGGGGGGGGGGGGGGGGGGGGGEGGGDGGDGGGGGGGGGGGGGGGGGGGGGGGG7?FGGGGEGGGGGGFGFGGGGGGG<FFGGGDFFCGFGGGGGGGGGGGFGFFGGGDGGGGGGGGGGGGGGACFEGFGGGGGGDEGGGGFFEDGGCFGGGGGGG8CDG*4:CGGGGGGFCECFGFCFGGGGG5*:CD8C*+A<32<>5=DEGFFG>DEBCCGGFGG<DCF=B?F6CBFCFGGF=FFF7@>F(,CF@?*8>)32<FBA<)
@M04650:207:000000000-C238N:1:1101:29318:13494 1:N:0:19
ACTCCTACGGGAGGCAGCAGTGGGGAATATTGAACAATGGGCGCAAGCCTGATGCAGCCATGCCGCGTGTATGAAGAAGGCCTTCGGGTTGTAAAGTACTTTCAGCGAGGAGGAAGGAATTGTGGTTAATAACCGCAGTGATTGACGTTACTCGCAGAAGAAGCACCGGCTAACTCCGTGCCAGCAGCCGCGGTAATACGGAGGGTGCAAGCGTTAATCGGAATTACTGGGCGTAAAGCGCACGCAGGCGGTCTGTCAAGTCGGCTGTGAAATCCCCGGGCTCAACCTGGGAA
+
GGGGCFGFGGGGGG;FGCFG<@FGGEG?FGGG,CEFEFG-C<FFDEC<FCEFDFGGEFGGFG?CF+F:F:CFEFCFGGGGGGG,E@FE<,@BFFFGGE@EFD<AF?CEGEGB8BBFF,BFFEBAF,?FFAFGG@F7:C+@<,3CF,@C+@FGDFGGGDGFFFG:BBFGDE@EGGFG7ECGGDCGGGGCCEGEE5C89;BCEEEGGGECFGGCEC8?5:*9ED;CC?EFFGD>B5DEFF*97C)0/7193>C97D9@6@FFGFG5.*936=F?=*9)317:5(9==@@B75:7:
@M04650:207:000000000-C238N:1:1101:7596:13499 1:N:0:19
ACTCCTACGGGAGGCAGCAGTGGGGAATATTGCACAATGGGCGCAAGCCTGATGCAGCCATGCCGCGTGTGTGAAGAAGGCCTTCGGGTTGTAAAGCACTTTCAGCGAGGAGGAAGGTGGTGAACTTAATACGTTCATCAATTGACGTTACTCGCAGAAGAAGCACCGGCTAACTCCGTGCCAGCAGCCGCGGTAATACGGAGGGTGCAAGCGTTAATCGGAATTACTGGGCGTAAAGCGCACGCAGGCGGTCTGTCAAGTCGGATGTGAAATCCCCGGGCTCAACCTGGGAAC
+
GGGGGGGGGGGGGGGGGGGGGFGFGGGGGGGGGGGGGGGGGGGGGGGGGGGGGGGGGGGGGGGGGGGFFGFGFGGGGGGGGGFFGGGGGGGGGGGFGGGGGGGGGGGGGGGGGGGGGGGGGGGGFGGGGGGGFGGGFGGGGGCFFGGGGGGGGGGGGGG7FCFFGGGGGGGGC7FCFEFFGGGGGGGGFEDEGGGGGGGGGGEGGGGGGGGGGCEGFFFGGGGGF97CFGGGBGDEGGFGEGE3CDDG>D:CGCGF?4@FFFGGE<DF=4B86BFFBFGFF6566?F(357:7(
@M04650:207:000000000-C238N:1:1101:7392:13525 1:N:0:19
ACTCCTACGGGAGGCAGCAGTAGGGAATCTTCGGCAATGGGGGCAACCCTGACCGAGCAACGCCGCGTGAGTGAAGAAGGTTTTCGGATCGTAAAACTCTGTTGTTAGAGAAGAACGTTAAGTAGAGTGGAAAATTACTTAAGTGACGGTATCTAACCAGAAAGGGACGGCTAACTACGTGCCAGCAGCCGCGGTAATACGTAGGTCCCAAGCGTTGTCCGGATTTATTGGGCGTAAAGCGAGCGCAGGTGGTTTCTTAAGTCTGATGTAAAAGGCAGTGGCTCAACCATTGTG
+
GGGGGGGGGGGGGGGGGGGGGGGGGGGGGGGGGGGGGGGGGGGGGGGGGGGGGGGGGGGGGGGGGGGGGGGGGGGGGGGGGGGGGGGGGGGGGGGGGGGGGGGGGGGGGGGGGGGGGGGGGFFGGGGGFGGGGGGGGGGGGGGGGGGGGGGGGGGGGGGGGGGGFGGGGGGGGGGGGGGGGGGGGGGGGGGGGGGGGGGGGGGGGGGGGGGGGCEGGCFGGGG=EFGGGCFFFGG5<CFGFGFFGGGGFGGGGGGFFBFBGFFGFGGBBFFFF?EFFB7<F:<FFFFFFFFFB2
@M04650:207:000000000-C238N:1:1101:25862:13547 1:N:0:19
ACTCCTACGGGAGGCAGCAGTAGGGAATCTTCGGCAATGGGGGCAACCCTGACCGAGCAACGCCGCGTGAGTGAAGAAGGTTTTCGGATCGTAAAACTCTGTTGTTAGAGAAGAACGTTAAGTAGAGTGGAAAATTACTTAAGTGACGGTATCTAACCAGAAAGGGACGGCTAACTACGTGCCAGCAGCCGCGGTAATACGTAGGTCCCAAGCGTTGTCCGGATTTATTGGGCGTAAAGCGAGCGCAGGTGGTTTCTTAAGTCTGATGTAAAAGGCAGTGGCTCAACCATTGTG
+
GGGGGGGGGGGGGGGGGGGGGGGGGGGGGGGGGGGGGGGGGGGGGGGGGGGGGGGGGGGGGGGGGGGGGGGGGGGGGGGGFGGGGGGGGGGGGGGGGGGGGGGGGGGGGGFGGGGGGGGGGGGGGGGGGGGGGGGGGGGGGGGGGGGGGGGGGGGGGGGGGGGGGGGGGGGGGGGGGGGGFGGGGGGFEGGGGGGCGGGGGGGGGGGGGGGGGGGGEGFFGGGGGGGGGGGGFGGGGGFGFGFFGGGG@5CFDCFFFFFBFFGG4FFAFBFFFFDFF?FFF0CFFFFF?4BAF9
@M04650:207:000000000-C238N:1:1101:19561:13551 1:N:0:19
ACTCCTACGGGAGGCAGCAGTGGGGAATATTGCACAATGGGCGCAAGCCTGATGCAGCCATGCCGCGTGTATGAAGAAGGCCTTCGGGTTGTAAAGTACTTTCAGCGGGGAGGAAGGTGCTGTGGTTAATAACCGCAGCAATTGACGTTACCCGCAGAAGAAGCACCGGCTAACTCCGTGCCAGCAGCCGCGGTAATACGTAGGTCCCAAGCGTTGTCCGGATTTATTGGGCGTAAAGCGAGCGCAGGTGGTTTCTTAAGTCTGATGTAAAAGGCAGTGGCTCAACCATTGTGT
+
GGGGGGGGGGGGGGGGGGGGGGGGGGGGGGGGGGGGGGGGGGGGGGGGGGGGGGGGGGGGGGGGGGGGGGGGGGGGGGGGGGGGGGGGGGGGGGGGGGGGGGGGGGGGGGGGGGGGGGGGGGGGGGGGGGGGGGGGGGGGGGGGGGGGGGGGGGGGGGGGGGGGGGGGGGGGGGGGGGGGGGGGGGGGGGGGGGGGGGGGGGGGGGGGGCFGGGGGGGGGDDCGGFCEFGGGFGGGGGFGFGFFGGGGFGGGGGGFFFFFFFGGFDC<?BFFFDF@?FGFFFGFFFF?FFFFF7
@M04650:207:000000000-C238N:1:1101:8934:13597 1:N:0:19
ACTCCTACGGGAGGCAGCAGTAGGGAATCTTCGGCAATGGGGGCAACCCTGACCGAGCAACGCCGCGTGAGTGAAGAAGGTTTTCGGATCGTAAAACTCTGTTGTTAGAGAAGAACGTTAAGTAGAGTGGAAAATTACTTAAGTGACGGTATCTAACCAGAAAGGGACGGCTAACTACGTGCCAGCAGCCGCGGTAATACGTAGGTCCCAAGCGTTGTCCGGATTTATTGGGCGTAAAGCGAGCGCAGGTGGTTTCTTAAGTCTGATGTAAAAGGCAGTGGCTCAACCATTGTG
+
GGGGGGGGGGGGGGGGGGGGGFGGGGGGGGGGG7FFGGGGFDGGGGFGFFGGGGEFGGGGGGGGGGGGGGGGGGGGGFGG=A<FGGG:7>CG8FGGGGFFDGGGFF,E?DCGGDGGG>FF@?EDG??DEEDCCGGF<FDEDDEGGFGEGGGGGGGGGGCF,:7>CCGGC8FEC7>;BFGGEEGCB=CEFCEEGGECEG9FGG9BEFGDE+CFFEEEGGDGGD=C=<7C?F67@C7=C5F755BDDDGD7*>F<D44@979<@::6CF9=FF==*<43(*/)4*9*9)38FFBF)
@M04650:207:000000000-C238N:1:1101:10314:13647 1:N:0:19
ACTCCTACGGGAGGCAGCAGTAGGGAATCTTCGGCAATGGGGGCAACCCTGACCGAGCAACGCCGCGTGAGTGAAGAAGGTTTTCGGATCGTAAAACTCTGTTGTTAGAGAAGAACGTTAAGTAGAGTGGAAAATTACTTAAGTGACGGTATCTAACCAGAAAGGGACGGCTAACTACGTGCCAGCAGCCGCGGTAATACGTAGGTCCCAAGCGTTGTCCGGATTTATTGGGCGTAAAGCGAGCGCAGGTGGTTTCTTAAGTCTGATGTAAAAGGCAGTGGCTCAACCATTGTG
+
GGGGGGGGGGGEGGGGGGGGGGGGGGGGGGGGGGGGGGGGGGGGGGGGGGGGGGGGGGGGGGGGGGGCFDEFGGGGGGGGGGGGGGGGGGGGGGFGGGGGGGGGGGGFGGGGGGGFFFGFGGGGGGGGGGGFGGFGGGGGGGGGGGGGGGGGGGGGGGGGGGGGGGG7:EEEGGGGGGGGGGGGGGGGGGC@ECCEGGGGGGGGDBFGGFGGGGGGGGGG=C;:=?CCFGGFFGGGDGFGFDB3353CBGGGDCGF6F=FFFGGFFGAFFFFFFFFF009;:<?FFFF??FBA4
@M04650:207:000000000-C238N:1:1101:16979:13674 1:N:0:19
ACTCCTACGGGAGGCAGCAGTGGGGAATATTGCACAATGGGGGGAACCCTGATGCAGCCATGCCGCGTGAATGAAGAAGGCCTTCGGGTTGTAAAGTTCTTTCGGTGGTGAGGAAGGCAGTTAGTTTAATAGACTAGCTGATTGACGTTAGCTACAGAAGAAGCACCGGCTAACTCCGTGCCAGCAGCCGCGGTAATACGGAGGGTGCGAGCGTTAATCGGAATGACTGGGCGTAAAGGGCACGCAGGCGGTGACTTAAGTGAGATGTGAAAGCCCCGAGCTTAACTTGGGAAT
+
FGGGGGGGGGGGGGGGGGGGGGGGGGGGGGGGGGGGGGGGGGGCFGGGGGGGGCFGGGGGGGGGGGGGGGGGDGGGGGGGGGGGGGGGGGGGGGGG<FGGGGGGGGGGEFGCGGFCC<>BF;<38,8FFGGF<CFGGC<3C9FFGGGGGGC::FFFGGGGGGGGGGGGGGGGGGGFGGGGGGGGGGGGGGGEGEGGGGGG8EGGGGGGEEGGGGGGGGGGGGDGCFGFGC@DFGG=<D6C@<@BGGGGEGGG)976*9FF99:D?GGFFF?F*88@:>3>>996FF*6AFF?F<
@M04650:207:000000000-C238N:1:1101:11457:13678 1:N:0:19
ACTCCTACGGGAGGCAGCAGTGGGGAATATTGCACAATGGGCGCAAGCCTGATGCAGCCATGCCGCGTGTATGAAGAAGGCCTTCGGGTTGTAAAGTACTTTCAGCGGGGAGGAAGGTGTTGTGGTTAATAACCACAACAATTGACGTTACCCGCAGAAGAAGCACCGGCTAACTCCGTGCCAGCAGCCGCGGTAATACGGAGGGTGCAAGCGTTAATCGGAATTACTGGGCGTAAAGCGCACGCAGGCGGTCTGTCAAGTCGGATGTGAAATCCCCGGGCTCAACCTGGGAAC
+
GGGGGGGGGGGGGGGGGGGGGGGGGGGGGGGGGGGGGGGGGGGGGGGGGGGGGGGGGGGGGGGGGGGGGGGGGGGFGGGGGGGGGGGGGGGGGGGGGGGGGGGGGGGGGGGGGFGGGGGGGGGEGGGGFGGGGGGGGGGGGGGGGGGGGGGGGGGGGGGGGGGGGGFGGGGGGGGGGGGGGGGGGGGGGGGEGGGGGGGGGDGGGGGGGGGGGGGGFGFGEGGGFCFGFGEGFGGGGGFGFDEBD<D37CDGGG*99FFFG@GC5DGFFFF?@FFFBFG>EFGFFFFFF>:074
@M04650:207:000000000-C238N:1:1101:10878:13702 1:N:0:19
ACTCCTACGGGAGGCAGCAGTAGGGAATCTTCGGCAATGGGGGCAACCCTGACCGAGCAACGCCGCGTGAGTGAAGAAGGTTTTCGGATCGTAAAACTCTGTTGTTAGAGAAGAACGTTAAGTAGAGTGGAAAATTACTTAAGTGACGGTATCTAACCAGAAAGGGACGGCTAACTACGTGCCAGCAGCCGCGGTAATACGTAGGTCCCAAGCGGTGTCCGGATTTATTGGGCGTAAAGCGAGCGCAGGTGGTTTCTTAAGTCTGATGTAAAAGGCAGTGGCTCAACCATTGTT
+
GGGGGGGGGGGGGGGGGGGGGGGGGGGGGFGGGGGGGGGGGGGGGFFGGGGGGGECFGGFGGGGGDGFFGG,FADFCDCD<CFGFGGGGGGGGGGGFEGEEFGFGGGGDFGFFFGCFFFFBFCEGFGDCGGGEGFGGGG,@FGGGFFFGGG7FCCGAF<><FCCC<EEGDFGCFGGGGGGGFGGGGFGDFGEDCECEG9+=ECFEGG6EF?*/**;1107CGG*AC7FGGG*):)>CC6:5*07DCGG>567175*8@F4C@C>BC748?*=FF@40406@059??F01*/)6)
@M04650:207:000000000-C238N:1:1101:15524:13724 1:N:0:19
ACTCCTACGGGAGGCAGCAGTAGGGAATCTTCGGCAATGGGGGCAACCCTGACCGAGCAACGCCGCGTGAGTGAAGAAGGTTTTCGGATCGTAAAACTCTGTTGTTAGAGAAGAACGTTAAGTAGAGTGGAAAATTACTTAAGTGACGGTATCTAACCAGAAAGGGACGGCTAACTACGTGCCAGCAGCCGCGGTAATACGTAGGTCCCAAGCGTTGTCCGGATTTATTGGGCGTAAAGCGAGCGCAGGTGGTTTCTTAAGTCTGTTGTAAAAGGCAGTGGCTCAACCATTGTG
+
GGGGGGGGGGGGGGGGGGGGGGGGGGGGGGGGGGGGGGGGGGGGGGGGGGGGGGGGGGGGGGGGGGGFGFGGGGGGGGGGGFFGGGGGGGGGGFGGGGGGGGGGGGGGGGGGGGGGGGGGGGGGGFGDFGGGGGGGGGGGGGGGGGGGGGGGGGGGGGGGGGGGGGGGGGGGGGGGGGGGGGGGGGGGGGGGGGGGGGGGC:CGGGGGGGGGGGCEGGGGGGCECFGGGFGGFGCGDGFFFGFFGGGGFDDDDFFF?F=BFFGG@**-8F?FFFFFB?FFF:*694FBFFFFF2
@M04650:207:000000000-C238N:1:1101:19103:13734 1:N:0:19
ACTCCTACGGGAGGCAGCAGTAGGGAATCTTCGGCAATGGGGGCAACCCTGACCGAGCAACGCCGCGTGAGTGAAGAAGGTTTTCGGATCGTAAAACTCTGTTGTTAGAGAAGAACGTTAAGTAGAGTGGAAAATTACTTAAGTGACGGTATCTAACCAGAAAGGGACGGCTAACTACGTGCCAGCAGCCGCGGTAATACGTAGGTCCCAAGCGTTGTCCGGATTTATTGGGCGTAAAGCGAGCGCAGGTGGTTTCTTAAGTCTGATGTAAAAGGCAGTGGCTCAACCATTGTG
+
GGGGGGGGGGGGGGGGGGGGGGGGGGGGGGGGGGGGGGGGGGGGGGGGGGGGGGGGGGGGGGGGGGGGGGGGGGGGGGGGGGGGGGGGGGGGGGGGGGGGGGGGGGGGGFGGGGGGGGGGGGGGGGGGGGGGGGGGGGGFGGGGGGGGGGGGGGGGGGGGGGGGGGGGGGGGGGGGGGGGGGGGGGGGGGGGGGGGGGGGGG?FGGGGGGGGGGGGGGGGGGCGEGGGFGGC>EGGGGFGFGFFGGGGBFGGGGGFFFF=?6CFFGG4*9=FFFBFF69@FFGFFF@?:FF2<)
@M04650:207:000000000-C238N:1:1101:10933:13741 1:N:0:19
ACTCCTACGGGAGGCAGCAGTAGGGAATCTTCGGCAATGGGGGCAACCCTGACCGAGCAACGCCGCGTGAGTGAAGAAGGTTTTCGGATCGTAAAACTCTGTTGTTAGAGAAGAACGTTAAGTAGAGTGGAAAATTACTTAAGTGACGGTATCTAACCAGAAAGGGACGGCTAACTACGTGCCAGCAGCCGCGGTAATACGTAGGTCCCAAGCGTTGTCCGGATTTATTGGGCGTAAAGCGAGCGCAGGTGGTTTCTTAAGTCTGATGTAAAAGGCAGTGGCTCAACCATTGTG
+
GGGGGGGGGGGGGGGGGGGGGGGGGGGGGGGGGGGGGGGGGGGGGGGGGGGGGGGGGGGGGGGGGGGGGGGGGGGGGGGGGGGGGGGGGGGGGGGGGGGGGGGCGGGGGGGGGGGGGGGGGGGGGGGGGGFGFGGGGGGGGGGGGGGGGGGGGGGGGGGGGGFGFGGGGGGGGGGGGGGGGGGGGGGCFFGGGGEGGGGGGGGGGGGGGGCEGECGGGGGGGE:E?FGGGGGFGGGGGFGFGFFGDGGFGGGGGGFFFFBGFFGFDGBFFF=?@>F?B4?FFGFFF?7(=7AD2
@M04650:207:000000000-C238N:1:1101:25553:13777 1:N:0:19
ACTCCTACGGGAGGCAGCAGTAGGGAATCTTCGGCAATGGGGGCAACCCTGACCGAGCAACGCCGCGTGAGTGAAGAAGGTTTTCGGATCGTAAAACTCTGTTGTTAGAGAAGAACGTTAAGTAGAGTGGAAAATTACTTAAGTGACGGTATCTAACCAGAAAGGGACGGCTAACTACGTGCCAGCAGCCGCGGTAATACGTAGGTCCCAAGCGTTGTCCGGATTTATTGGGCGTAAAGCGAGCGCAGGTGGTTTCTTAAGTCTGATGTAAAAGGCAGTGGCTCAACCATTGTG
+
GGGGGGGGGGGGGGGGGGGGGGGGGGGGGGGGGGGGGGGGGGGGGGGGGGGGGGGGGGGGGGGGGGGGGGGGGGGGGGGGGGGGGGGGGGGGGGGGGGGGGGGGGGGGGGGGGGGGGGGGGGGGGGGGGGFGGGGGGGGGGGGGGGGGGGGGGGGGGGGGGGGGGGGGGGGGGGGGGGGGGGGGGGGGGGGGGGGGGGGGGGGGGFGGGGGGGGGGGGGGGGGGEFGGGGGGFGGGGGFGFG>B<DGGFGGGGG4@BFFFGFFGFGGBFFFFFFBF??FFF<CF@FF:1@FAFA
@M04650:207:000000000-C238N:1:1101:9861:13814 1:N:0:19
ACTCCTACGGGAGGCAGCAGTAGGGAATCTTCGGCAATGGGGGCAACCCTGACCGAGCAACGCCGCGTGAGTGAAGAAGGTTTTCGGATCGTAAAACTCTGTTGTTAGAGAAGAACGTTAAGTAGAGTGGAAAATTACTTAAGTGACGGTATCTAACCAGAAAGGGACGGCTAACTACGTGCCAGCAGCCGCGGTAATACGTAGGTCCCAAGCGTTGTCCGGATTTATTGGGCGTAAAGCGAGCGCAGGTGGTTTCTTAAGTCTGATGTAAAAGGCAGTGGCTCAACCATTGTG
+
GGGGGGGGGGGGGGGGGGGGGGGGGGGGGGGGGGGGGGGGGGGGGGGGGGGGGGGGGGGGGGGGGGGEGDGGGGGGGGGGGGGGGGGGGGGGGGGGGGGGGGGGGGGGGGGGGGGGGGGGGGEGGGGFGFGGGGGGGGGGGGGGGGGGGGGGGGGGGGGGGGGGGGGGGGGGGGGGGGGGGGGGFGGGGGGGGGGGGGGGGGGGGGGGGGGGGGGGDDGGGGGGGFFF?FFGFGGGGGFGEGFFGG:C39FG<FDF?FFFGFG79:CAFFFFFFFF??C@FF<FF@F?FFFFB>
@M04650:207:000000000-C238N:1:1101:10257:13889 1:N:0:19
ACTCCTACGGGAGGCAGCAGTAGGGAATCTTCGGCAATGGGGGCAACCCTGACCGAGCAACGCCGCGTGAGTGAAGAAGGTTTTCGGATCGTAAAACTCTGTTGTTAGAGAAGAACGTTAAGTAGAGTGGAAAATTACTTAAGTGACGGTATCTAACCAGAAAGGGACGGCTAACTACGTGCCAGCAGCCGCGGTAATACGTAGGTCCCAAGCGTTGTCCGGATTTATTGGGCGTAAAGCGAGCGCAGGTGGTTTCTTAAGTCTGATGTAAAAGGCAGTGGCTCAACCATTGTG
+
GGGGGGGGGGGGGGGGGGGGGGGGGGGGGGGGGGGGGGGGGGGGGGGGGGGGGGGGGGGGGGGGGGGGGGGGGGGGGGGGGFGGGGGGGGGGGGGGGGFGGGGGGGGGGGGGGGGGGGGGGGGGGGGGGGGGGGGGGGGGGGGGGGGGGGGGGGGGGGGGGGGGGGGGGGGGGGGGGGGFGGGGGGGGGGGGGGGGGGFFGGGGGGGGGFGGGGGGGGGGGGD7EFGGGGGG4EDEGGFGFGFFGGGGE5CFGGGFFFFFGFGGFGGFFFFFF4>FBFFFF?CF?9;<?F?>A4
@M04650:207:000000000-C238N:1:1101:5916:13953 1:N:0:19
ACTCCTACGGGAGGCAGCAGTGGGGAATATTGCACAATGGGCGCAAGCCTGATGCAGCCATGCCGCGTGTATGAAGAAGGCCTTCGGGTTGTAAAGCACTTTCAGCGAGGAGGAAGGTGGTGAACTTAATACGTTCATCAATTGACGTTACTCGCAGAAGAAGCACCGGCTAACTCCGTGCCAGCAGCCGCGGTAATACGGAGGGTGCAAGCGTTAATCGGAATTACTGGGCGTAAAGCGCACGCAGGCGGTTTGTTAAGTCAGATGTGAAATCCCCGGGCTCAACCTGGGAAC
+
GGGGGGGGGGGGGGGGGGGGGGGGGGGGGGGGGGGGGGGGGGGGGGGGGGGGGGGGGGGGGGGGGGGEGGGGGGGGGGGGGFFGGGGGGGGGGGGGGGGGGFGGGGGEGGEFGGGGGGGGGGGGGGFGGGGGFGGGGGGGGGGGGGGGGGCFGGGGGGGGGGGGGFGGGGGGGGGGGGGGGGGFGGFGFGGGGGGGGGGGGDEEGEGCEGGGGECEGGGGDDEGGGGGGGGGFGGGGGFGEGFFGGG3>GGD3DGF@F@FG=FCFDGFFFFFFF4619G@E9FFFFFFFFF0:,
@M04650:207:000000000-C238N:1:1101:25651:13965 1:N:0:19
ACTCCTACGGGAGGCAGCAGTAGGGAATCTTCGGCAATGGGGGCAACCCTGACCGAGCAACGCCGCGTGAGTGAAGAAGGTTTTCGGATCGTAAAACTCTGTTGTTAGAGAAGAACGTTAAGTAGAGTGGAAAATTACTTAAGTGACGGTATCTAACCAGAAAGGGACGGCTAACTACGTGCCAGCAGCCGCGGTAATACGTAGGTCCCAAGCGTTGTCCGGATTTATTGGGCGTAAAGCGAGCGCAGGTGGTTTCTTAAGTCTGATGTAAAAGGCAGTGGCTCAACCATTGTG
+
GGGGGGGGGGGGGGGGGGGGGGGGGGGGGGGGGGGGGGGGGGGGGGGGGGGGGGGGGGGGGGGGGGGFGGGGGGGGGGGGGGGGGGGGGGGGGGGGGGGGGGGGGGFGGGGGGGGGGGGGGGGGGGGGGG9FGGGGGGGGFGGGGGGGGGGGGGGGGGGGGGGGGGGGGGGGGGGGGGGGGGGGGGGGGGGGGGGGGGGGGGGGGGGGGGGGGGGGGGGGGGGEGFGGGGCGFGGGGGFGF7B@GDGGFFGGD3<BFFF4?FGFFCFAFFFFFFD5<B*?:?FFFFFFFFFAD4
@M04650:207:000000000-C238N:1:1101:7575:13969 1:N:0:19
ACTCCTACGGGAGGCAGCAGTAGGGAATCTTCGGCAATGGGGGCAACCCTGACCGAGCAACGCCGCGTGAGTGAAGAAGGTTTTCGGATCGTAAAACTCTGTTGTTAGAGAAGAACGTTAAGTAGAGAGGAAAATTACTTAAGTGACGGTATCTAACCAGAAAGGGACGGCTAACTACGTGCCAGCAGCCGCGGTACTACGTAGGTCCCAAGCGTTGTCCGGATTTATTGGGCGTAAAGCGAGCGCAGGTGGTTTCTTAAGTCTGTTGGAAAAGGCAGTGGAACAACCATTGTG
+
GGGGGGGGGGGGGGGGGGGGG@FGGGGG@FGFGGGGGGGGGGGCFGCGGGGGFG@FGGGGGGGGGGGGGCGGGGGGGGGG:CEFGGG=B+BFGGGFGGGGEF<?FEEGAFGGGGG8E:A=<F?,C85,83@AF>FCGG,,,>>=;<3@7+D3@CFG,@AFCFE@F<>DCCCDGG72;CEFGGGFEDC87;:71:=:*?C9CF6BGF9C5<6=*/2*:CF>CGC58+<9?FCF4ECEG<?CB35)9C5C)12**9*98/9*+9C>@*2))0765;)),309;)*9))7((1/.6)
@M04650:207:000000000-C238N:1:1101:3457:13969 1:N:0:19
ACTCCTACGGGAGGCAGCAGTAGGGAATCTTCGGCAATGGGGGCAACCCTGACCGAGCAACGCCGCGTGAGTGAAGAAGGTTTTCGGATCGTAAAACTCTGTTGTTAGAGAAGAACGTTAAGTAGAGTGGAAAATTACTTAAGTGACGGTATCTAACCAGAAAGGGACGGCTAACTACGTGCCAGCAGCCGCGGTAATACGTAGGTCCCAAGCGTTGTCCGGATTTATTGGGCGTAAAGCGAGCGCAGGTGGTTTCTTAAGTCTGATGTAAAAGGCAGTGGCTCAACCATTGTG
+
GGGGFGGGGGGGEGFGGEGGFGGGGGGFGGGGGGGGGFGGFGGDFCGGGGGGCFGGFFGGGGCFGDG@FGEFGGGFGFGGEFFFGGGGGGGGFGGGGCGDBEFFEFGGGGGGGGGGGFFGGFGEGGGFGGFGFGDGGGGGGGGFGGGGGEFGGGGGGGGGFGGGGGGFGGGGGGGCFFGGGGFEGFGG8CEDECEGGGGGGGGGEE+=FFCCCE5;EGGGEGD586CC?FGGFGGGDFBF>3>:DDDGD7CF<<*9?===CFDFFD>:86F8FFF:??*<<1*9?F5(47BA)4
@M04650:207:000000000-C238N:1:1101:4083:13976 1:N:0:19
ACTCCTACGGGAGGCAGCAGTAGGGAATCTTCGGCAATGGGGGCAACCCTGACCGAGCAACGCCGCGTGAGTGAAGAAGGTTTTCGGATCGTAAAACTCTGTTGTTAGAGAAGAACGTTAAGTAGAGTGGAAAATTACTTAAGTGACGGTATCTAACCAGAAAGGGACGGCTAACTACGTGCCAGCAGCCGCGGTAATACGTAGGTCCCAAGCGTGGTCCGGATTTATTGGGCGTAAAGCGAGCGCAGGTGGTTTCTTAAGTCTGATGTAAAAGGCAGTGGCTCAACCATTGTG
+
GGGFGGGGGGGFGDCEGGGGGGGGGGGCFGGGGGGGGGGGGGGGGGGCFCFGCCFCEFGGGGGGGDG=FGCFFEGGGGGGFGGGGGGG@GCFGGGGGF9EGFFGGGGGGGGGGGG<@FFFGFCCFGGGFEFFGDFGGGGFGGFFFGCGGEGGGGGGGDFGFGGGFCFF>BEEGFFGEGE<F78,:CF@B,=8B>=CCCFB;CFGE9+<CFGGEEE=5/>4CC;*;+<CGGCFFG<EDCB7><@5DDGGB9DF1509*99BC@C77D>5=4=FF4:8287@?:*669)(-1/646
@M04650:207:000000000-C238N:1:1101:19320:13978 1:N:0:19
ACTCCTACGGGAGGCAGCAGTAGGGAATCTTCGGCAATGGGGGCAACCCTGACCGAGCAACGCCGCGGGAGTGAAGAAGGTTGTCGGATCGTAAAACTCTGTTGTTAGAGAAGAACGTTAAGTAGAGTGGAAAATTACTTAAGTGACGGTATCTAACCAGAAAGGGACGGCTAACTACGTGCCAGCAGCCGCGGTAATACGTAGGTCCCAAGCGTTATCCGGATTTATTGGGCGTAAAGCGAGCGCAGGTGGTTTCTTAAGTCTGCTGTAAAAGGCAGTGGCTCAACAATTGTG
+
FGEFGEFCFEGCEGGGEGGGGGGFDFGGGC@EDDFEG,C6@CCGCF@EEFDGEFF@F@FD8:+@@@F+@+@?ECEEFEGGEF,B<C@E@G=EEGGG,>FDFB<DA@F<9EFE<FGGG<FGGGGGGGGCFGG9FFFFGGG<@7>,@FFGGCF@9FGGEGDGGFC<E>>FEBFBCFFFC8CBFDGGG8CC@*:7B8C*3+<+;9<E5+39@9C5**1;=/00A5*58+<CGFF5>ED*9*97><BBC<35B*2*/10*9779:=**/*2409644@5)(,29?(*)96))(*94<<
@M04650:207:000000000-C238N:1:1101:28456:14013 1:N:0:19
ACTCCTACGGGAGGCAGCAGTGGGGAATATTGCACAATGGGCGCAAGCCTGATGCAGCCATGCCGCGTGTGTGAAGAAGGCCTTCGGGTTGTAAAGCACTTTCAGCGAGGAGGAAGGTGGTGAGCTTAATACGCTCATCAATTGACGTTACTCGCAGAAGAAGCACCGGCTAACTCCGTGCCAGCAGCCGCGGTAATACGGAGGGTGCAAGCGTTAATCGGAATTACTGGGCGTAAAGCGCACGCAGGCGGTTTGTTAAGTCAGATGTGAAATCCCCGGGCTCAACCTGGGAAC
+
GGGGGGGGGGGGGGGGGGGGGGGGGGGGGGGGGGGGGGGGGGGGGGGGGGGGGGGGGGGGGGGGGGGGGGGGGGGGGGGGGGGGGGGGGGGGGGGGGGGGGGGGGGGGGGGGGEGGGGGGGGGGGGGGGGGGGGGGGGGGGGGGGFFFGGGGGGGGGGGGGGGGGGGGGGGGGGGGGGGGGGGGGGGGGGGGGGGGGFGGGGGGGGEEFGFGC5CCGGGGGGGGGGGGGGGFFGGGFCFGFGFFD7CDFGG>DDC)<FFF9*7:7:CAFFFFFFFFBFGFFFG4?@FFFFFF:4
@M04650:207:000000000-C238N:1:1101:27687:14024 1:N:0:19
ACTCCTACGGGAGGCAGCAGTAGGGAATCTTCGGCAATGGGGGCAACCCTGACCGAGCAACGCCGCGTGAGTGAAGAAGGTTTTCGGATCGTAAAACTCTGTTGTTAGAGAAGAACGTTAAGTAGAGTGGAAAATTACTTAAGTGACGGTATCTAACCAGAAAGGGACGGCTAACTACGTGCCAGCAGCCGCGGTAATACGTAGGTCCCAAGCGTTGTCCGGATTTATTGGGCGTAAAGCGAGCGCAGGTGGTTTCTTAAGTCTGATGTAAAAGGCAGTGGCTCAACCATTGTG
+
GGGGGGGGGGGGGGGGGGGGGGGGGGGGGGGGGGGGGGGGGGGGGGGGGGGGGGGGGGGGGGGGGGGFGGGGGGGGGGGGGGGGGGGGGGGGGGGGGGGGGGGGGGGGFGGGGGGGGGGGGGGGGGGFGGGGGFGGGGFGGGGGGGGGGGGGGGGGGGFGGGGGGGGGGGGGGGGGGGGGGGGGGGGGGGGGGGGGGGGGGGGFEGGGGGGGCEAEGG=FGGG7EFCFGGGGFGGGGGFGFGEFDDGGFFGGGGCFFFFFGFCF?7FDFFFFFFFFFFGFF?F?FFF186=<4-
@M04650:207:000000000-C238N:1:1101:14375:14056 1:N:0:19
ACTCCTACGGGAGGCAGCAGTAGGGAATCTTCGGCAATGGGGGCAACCCTGACCGAGCAACGCCGCGTGAGTGAAGAAGGTTTTCGGATCGTAAAACTCTGTTGTTAGAGAAGAACGTTAAGTAGAGTGGAAAATTACTTAAGTGACGGTATCTAACCAGAAAGGGACGGCTAACTACGTGCCAGCAGCCGCGGTAATACGTAGGTCCCAAGCGTTGTCCGGATTTATTGGGCGTAAAGCGAGCGCAGGTGGTTTCTTAAGTCTGATGTAAAAGGCAGTGGCTCAACCATTGTG
+
GGGGGGGGGGGGGGGGGGGGGGGGGGGGGGGGGFGGGGGGGGGGGGGGGGGGGGGGGGGGGGGGGGGFFGGGGGGGGGGGGGCDGGGGGGGGGGGGGGGGGGGGGGGGGGGGGGGGGGGGGGGGGGGGGGGGGGGGGGGGGGGGGGGGGGGDGGGGGGGGG?FFGGGFGC7EGGGGGGGG8CFFGCGGGGGGEGEGGGGGGFGGGGG6CFGGGGCEGGGGGG8**9:FFFGGFGGGGGFFEC>EGGGG@<FGGGG==FFFG67:6*?<=F*9BFF>((2)841<FFFF?4@B2)
@M04650:207:000000000-C238N:1:1101:11866:14072 1:N:0:19
ACTCCTACGGGAGGCAGCAGTGGGGAATATTGCACAATGGGCGCAAGCCTGATGCAGCCATGCCGCGTGTGTGAAGAAGGCCTTCGGGTTGTAAAGCACTTTCAGCGAGGAGGAAGGTGGTGAGCTTACTACGTACAACAACCGACGTTACTCGCAGCAGAAGCCCCGGCTAACCCTGTGCCAGCAGCCGCAGCAATACGTAGGGTGCAAGCGTTAATCGGAATTCCTGGGCGTAATGCGCACGCAGGCGGTTTGTGATGTCCGAGGGGAAATCCCCGAGCCCACCCTGGGCAC
+
FEEFFGCGGCCGGDCGGCFEGFDEF;6EFGGFD<@@C9;C@,@+7F+,D,E@<FGGFG,C,6:C@FB666,CDG<DGGFD8FFGGGC@E:FEFFGF,4BF=FEF,F4@F:>7:=FF7,B+8A<F8FDC,<:?>3,A>,,@,,388>+>+,+@F7+>F*,5,>DF7*C7F8<EG,,,,=72,248*4CFG5**3*+3+35:3?8*;E::F++**2;*2*255C:7+++3+2*1)//5*0*9:DFE39C5<5)/)*1))0**+***.)1,).))**003()))(17.5)(().(,(
@M04650:207:000000000-C238N:1:1101:15526:14073 1:N:0:19
ACTCCTACGGGAGGCAGCAGTAGGGAATCTTCGGCAATGGGGGCAACCCTGACCGAGCAACGCCGCGTGAGTGAAGAAGGTTTTCGGATCGTAAAACTCTGTTGTTAGAGAAGAACGTTAAGTAGAGTGGAAAATTACTTAAGTGACGGTATCTAACCAGAAAGGGACGGCTAACTACGTGCCAGCAGCCGCGGTAATACGTAGGTCCCAAGCGTTGTCCGGATTTATTGGGCGTAAAGCGAGCGCAGGTGGTTCCTTAAGTCTGATGTAAAAGGCAGTGGCTCAACCATTGTG
+
GGGGGGGGGGGGGGFFFGGGFFGGGGGGGGFGGGGGGGGGGGDGGGGGEGFGFGGGEFGGGGGGGGGGGEGFGGGGGGGGFFGGGGGGEGGFGGGGGGGGFFFGEFGGGGGGGGGGGDFFFGGDFEFFF@9FFFDFGFDFFFDFGGFFGCF<FDFGGGGGGGGGGGGGGG7BFF8FFFG:BFFF@5<EG::BCGEGEC9+C:EEEF?F>GGG=A//:<FGGGCC5+2<C>F5.:7EDG428<D>DCCC>*>FDC*/0@F7902:7**.*19FFF>7((09;?99=?4336=554
@M04650:207:000000000-C238N:1:1101:6235:14087 1:N:0:19
ACTCCTACGGGAGGCAGCAGTAGGGAATCTTCGGCAATGGGGGCAACCCTGACCGAGCAACGCCGCGTGAGTGAAGAAGGTTTTCGGATCGTAAAACTCTGTTGTTAGAGAAGAACGTTAAGTAGAGTGGAAAATTACTTAAGTGACGGTATCTAACCAGAAAGGGACGGCTAACTACTTGCCAGCAGCCGCGGTAATACGTAGGTCCCAAGCGTTGTCCGGATTTATTGGGCGTAAAGCGAGCGCAGGTGGTTTCTTAAGTCTGATGTAAAAGGCAGTGGCTCAACCATTGTG
+
FFFGGGGGGGGGGGGGGCGFFGFEECEFGGGGF;FGGGGGGGGGGGGGGGGGGGEEEGGGGGGCFGGGDFGGGGGGFGFFFFFGGGG7FGGGGGGGGGCDCFFGGEFGGGGGGGGFGDFCDF<,,,,:,+7,CFGGGFDFFF9FFEFG+@FEFF9D<DECFGGGCC8:*BFGGGG,>B,79;7BCFD8BFGGCCECEGC9=CG*:CCGCGEF5C*A5*?CEC57*CFG?*@5>C7CDCFDBG<3C<D3B*9C9FF4=F=*<7*?@7>A6*97945)((09;6*9?6<(4*9)-)
@M04650:207:000000000-C238N:1:1101:24783:14152 1:N:0:19
ACTCCTACGGGAGGCAGCAGTAGGGAATCTTCGGCAATGGGGGCAACCCTGACCGAGCAACGCCGCGTGAGTGAAGAAGGTTTTCGGATCGTAAAACTCTGTTGTTAGAGAAGAACGTTAAGTAGAGTGGAAAATTACTTAAGTGACGGTATCTAACCAGAAAGGGACGGCTAACTACGTGCCAGCAGCCGCGGTAATACGTAGGTCCCAAGCGTTGTCCGGATTTATTGGGCGTAAAGCGAGCGCAGGTGGTTTCTTAAGTCTGATGTAAAAGGCAGTGGCTCAACCATTGTG
+
GGGGGGGGGGGGGGGGGGGGGGGGGGGGGGGGGGGGGGGGGGGGGGGGGGGGGGGGGGGGGGGGGGGGGGGGGGGGGGGGFGGFGGGGGGGGGGGGGGGGGGGGGGGGGGGGGGGGGGGGGGGGGGGGGGGGGGGGGGGGGGGGGGGGGGGGGGGGGGGGGGGGGDGGGGGGGGGGGGGGGGGGGGGGGGGGGGEEEGGGGGFGDGGFGGGGGGGGGGGGGGGGGGGGGGGGFG<EGDFGFGFFCDCDFGGG9FGFFFFFGFGGFD>AFFFFFFFFFFGFFFF?FFF?FFFFF<
@M04650:207:000000000-C238N:1:1101:8301:14309 1:N:0:19
ACTCCTACGGGAGGCAGCAGTAGGGAATCTTCGGCAATGGGGGCAACCCTGACCGAGCAACGCCGCGTGAGTGAAGAAGGTTTTCGGATCGTAAAACTCTGTTGTTAGAGAAGAACGTTAAGTAGAGTGGAAAATTACTTAAGTGACGGTATCTAACCAGAAAGGGACGGCTAACTACGTGCCAGCAGCCGCGGTAATACGTAGGTCCCAAGCGTTGTCCGGATTTATTGGGCGTAAAGCGAGCGCAGGTGGTTTCTTAAGTCTGATGTAAAAGGCAGTGGCTCAACCATTGTG
+
GGGGGGGGGGGGGGGGGGGGGGGGGGGGGGGGGGGGGGGGGGGGGGGGGGGGGGGGGGGGGGGGGGGGGGGGGGGGGGGGFGGGGGGGGGGGGGGGGGGGGGGGGGFGGGGGGGGGGGGGGGGGGGFGGGGGGGGGGGGGGGGGGGGGGGGGGGGGGGFGGGGGGGGGDGGGGGGGFGGGGGGGGGGGGGGGGGGGGGGGGGGCGGGGGGGFGGGGEDCFGGG=EGGGGGGGFE<EDFFGF<B:DGGGFGFFDGGFBFF??7FFFGGFFFFFF=DFFF4<?49FFFFF:?FFF)
@M04650:207:000000000-C238N:1:1101:17641:14326 1:N:0:19
ACTCCTACGGGAGGCAGCAGTGGGGAATATTGCACAATGGGCGCAAGCCTGATGCAGCCATGCCGCGTGTATGAAGAAGGCCTTCGGGTTGTAAAGTACTTTCAGCGGGGAGGAAGGTGTTGTGGTTAATAACCGCAGCAATTGACGTTACCCGCAGAAGAAGCACCGGCTAACTCCGTGCCAGCAGCCGCGGTAATACGGAGGGTGCAAGCGTTAATCGGAATTACTGGGCGTAAAGCGCACGCAGGCGGTCTGTCAAGTCGGATGTGAAATCCCCGGGCTCAACCTGGGAAC
+
FGGGGGGGGGGGGGGGGGGGGGFGGGGGGGGGGGGGGGGGGGGGGGGGGGGGGGGGGGGGGGGGGGGGGGGGGGGGGGGGGGGGGGGGGGGGGGGGGFGGGGGGGGGGDFEGGEGGGGGGGGGGGGGFGGGGGGGGGGGGGGGGGGGGGGGGGGGGGGGFGGGGGFGGGGDGGGGGGGGGGGGGGGCFFGGEGGGGGGGGGGGGGGGGGGGGGGGGGGGGEDEFGDGGGGGGEGGEG7=GFGEEGGGDEGGGGGGFFFFFGFGGFGGFFFFFF*6?<F<BFFG=@F>?FFFBB2
@M04650:207:000000000-C238N:1:1101:24631:14346 1:N:0:19
ACTCCTACGGGAGGCAGCAGTGGGGAATATTGCACAATGGGCGCAAGCCTGATGCAGCCATGCCGCGTGTATGAAGAAGGCCTTCGGGTTGTAAAGTACTTTCAGCGGGGAGGAAGGTGTTGTGGTTAATAACCGCAGCAATTGACGTTACCCGCAGAAGAAGCACCGGCTAACTCCGTGCCAGCAGCCGCGGTAATACGGAGGGTGCAAGCGTTAACCGGAATTACTGGGCGTAAAGCGCACGCAGGCGGCCTGTCAAGTCGGATGTGAAATCCCCGGGCTCAACCTGGGAAC
+
GGGGGGGGGGGGGGGGGGGGGGGGGGGGGGGGGGGGGGGGGGGGGGGGGGGGGGGGGGGGGGGGGGGFGGGGGGGGGGGGGGGGGGGGGGGGGGGAFGGGGGGFFEGGGGEGGGGGGGGGE=FGDFGGDGGGDGEEGGEFFFAC;CCGGGGG<7@FFGCCD:FGGG>FFEGGGGGGFCCFGGGF88<FE>5CDCCE9+AFC>EGG8>EGGCFEEG5**2955:E8+AF?C:C@/75**/953<@<5DDBG31)*1/<F4/A753<<<(*16*97@F(395309?*7:(8>F724
@M04650:207:000000000-C238N:1:1101:29271:14348 1:N:0:19
ACTCCTACGGGAGGCAGCAGTAGGGAATATTGCTCAATGGGGGAAACCCTGAAGCAGCAACGCCGCGTGGAGGATGAAGGTTTTAGGATTGTAAACTCCTTTTGTTAGAGAAGATAATGACGGTATCTAACGAATAAGCACCGGCTAACTCCGTGCCAGCAGCCGCGGTAATACGGAGGGTGCAAGCGTTACTCGGAATCACTGGGCGTAAAGAGCGCGTAGGCGGGAAAGTAAGTCAGATGTGAAATCCTATGGCTTAACCATAGAACTGCATTTGAAACTACTTTTCTAG
+
GGGGGGGGGGGGGGGGGGFGGGGGGGGGGGGGGGGGGGGGGGGGGGGGGGGGGGGGGGGGGGGGGGGGGGDGGGGGGGGGGGGGGGGGGGGGGGGGGGGGGGGGGGGGFGGGGGGGGGGGGGGGGGGGGGGGGGGGGGGGGGGGGGGGGGGGGGGGGGGGGGGGGGGGGGGGGGGGGGGGGGGGGGGGGGGGGGGGGGGGGGGGGGGGGGGGGGGGGGGGE<CGGGGGGFFGFGGGGGFGFGFFCFFFFDFGGGGFFF@BFFCCFFGDFFFFFFFFFFG=6:FFFFFFFF*6
@M04650:207:000000000-C238N:1:1101:20846:14355 1:N:0:19
ACTCCTACGGGAGGCAGCAGTAGGGAATCTTCGGCAATGGGGGCAACCCTGACCGAGCAACGCCGCGTGAGTGAAGAAGGTTTTCGGATCGTAAAACTCTGTTGTTAGAGAAGAACGTTAAGTAGAGTGGAAAATTACTTAAGTGACGGTATCTAACCAGAAAGGGACGGCTAACTACGTGCCAGCAGCCGCGGTAATACGTAGGTCCCAAGCGTTGTCCGGATTTATTGGGCGTAAAGCGAGCGCAGGTGGTTTCTTAAGTCTGATGTAAAAGGCAGTGGCTCAACCATTGTG
+
GGGGGGGGGGGGGGGGGGGGGGGGGGGGGGGGGGGGGGGGGGGGGGGGGGGGGGGGGGGGGGGGGGGGGGGGGGGGGGGGGGGGGGGGGGGGGGGGGGGGGGGGGGGGGGGGGGGGGGGGGGGGGGGGGGGGGGGGGGGGGGGGGGGGGGGGGGGGGGGGGGGGGGGGGGGGGGGGGGGGCCFFGGGGGGGGGGGGGGGGGCCEGGGGGGGGG=EGGGGGDDEGGGFGGGGGFGGGGGFG>3>FGG<D;FDFGFGFFFF*<@C767:9@=FFFFFFFFGFFFF?@FFF??F25)
@M04650:207:000000000-C238N:1:1101:18283:14358 1:N:0:19
ACTCCTACGGGAGGCAGCAGTGGGGAATATTGCACAATGGGCGCAAGCCTGATGCAGCCATGCCGCGTGTGTGAAGAAGGCCTTCGGGTTGTAAAGCACTTTCAGCGAGGAGGAAGGTGATGAGCTTAATACGCTCATCAATTGACGTTACTCGCAGAAGAAGCACCGGCTAACTCCGTGCCAGCAGCCGCGGTAATACGGAGGGTGCAAGCGTTAATCGGAATTACTGGGCGTAAAGCGCACGCAGGCGGTTTGTTAAGTCAGATGTGAAATCCCCGGGCTCAACCTGGGAAC
+
GGGGGGGGGGGGGGGGGGGGFGGGGGGGGGGGGGGGGGGGGGGGGGGGGGGGGGGGGGGGGGGGGGGGGGGGGGGGGGGGGGGGGGGGGGGGGGGGGGGGGGGGGFF7FGCFGGGGGGGGGDGGFGGGGGGGGGGGGGDFFGGGGGGGGGGGGGGGGGGGGGGGGGGGGGGGGGGGFGGGGGGGGGGGGGGGGGEGGGGGGGGGGGGGGGGGGGGCGGGFGDEFGGGG?FGGFGG:CFFGFC>BDGGG@GGDGCDFF4@FFF>DFGGFFFFFFFFFB9CD:9C@?FFFF47<34
@M04650:207:000000000-C238N:1:1101:25740:14374 1:N:0:19
ACTCCTACGGGAGGCAGCAGTAGGGAATCTTCGGCAATGGGGGCAACCCTGACCGAGCAACGCCGCGTGAGTGAAGAAGGTTTTCGGATCGTAAAACTCTGTTGTTAGAGAAGAACGTTAAGTAGAGTGGAAAATTACTTAAGTGACGGTATCTAACCAGAAAGGGACGGCTAACTACGTGCCAGCAGCCGCGGTAATACGTAGGTCCCAAGCGTTGTCCGGATTTATTGGGCGTAAAGCGAGCGCAGGTGGTTTCTTAAGTCTGATGTAAAAGGCAGTGGCTCAACCATTGTG
+
GGGGGGGGGGGGGGGGGGGGGGGGGGGGGGGGGGGGGGGGGGGGGGGGGGGGGGGGGGGGGGGGGGGGGGGGGGGGGGGGF?FGGGGGGEGGGGGFGGGGGGGGGFGGFGGGGGGGGDGFGGAFGDGF<=DFCGGGFGF9FGGGGGGGCFGGGGGFG@FGGGGFECFGGDE7FCFGDCGGGGFFGG,:FCEGEDCEEDF?ECEGG99C>FFDCEEGGGGGGGGGDCFGCFGFFGGGGFFGFDFED<DD>CDDGFGFFB4=F@C*=7747=FF9?DFB?7??6546*7(46F2A9
@M04650:207:000000000-C238N:1:1101:19037:14422 1:N:0:19
ACTCCTACGGGAGGCAGCAGTAGGGAATCTTCGGCAATGGGGGCAACCCTGACCGAGCAACGCCGCGTGAGTGAAGAAGGTTTTCGGATCGTAAAACTCTGTTGTTAGAGAAGAACGTTAAGTAGAGTGGAAAATTACTTAAGTGACGGTATCTAACCAGAAAGGGACGGCTAACTACGTGCCAGCAGCCGCGGTAATACGTAGGTCCCAAGCGTTGTCCGGATTTATTGGGCGTAAAGCGAGCGCAGGTGGTTTCTTAAGTCTGATGTAAAAGGCAGTGGCTCAACCATTGTG
+
GGGGGGGGGGGGGGGGGGGGGGGGGGGGGGGGGGGGGGGGGGGGGGGGGGGGGGGGGGGGGGGGGGGGGGGGGGGGGGGGFGDFGGGGGGGGGGGGGGGGGGGGGGGGFGGGGGGGGGGGGGGFGDGGGGGGGGGGGGGGGGGGGGGGGGGGGGGGGGGGGGGGGDGGGDGGGGGGC@GGGGGGGGGGGGCGGGDGGGGGGGGGDGGFGGGGGGGEEGGGGGGDC9FGGGGGFGCCDG=FBGFFGGGGFGGGC*7==BFFFF7C6CD<BFFFFFFFFFGFFFDFFFFF?FFF<-
@M04650:207:000000000-C238N:1:1101:23015:14438 1:N:0:19
ACTCCTACGGGAGGCAGCAGTAGGGAATCTTCGGCAATGGGGGCAACCCTGACCGAGCAACGCCGCGTGAGTGAAGAAGGTTTTCGGATCGTAAAACTCTGTTGTTAGAGAAGAACGTTAAGTAGAGTGGAAAATTACTTAAGTGACGGTATCTAACCAGAAAGGGACGGCTAACTACGTGCCAGCAGCCGCGGTAATACGTAGGTCCCAAGACTTTGCCGGGTTTATTGGGCGTAAAGCGAGCGCAGGTGGTTTTCTAATTCTGATGTAAAATGCATTGGCTCAACCATTGTT
+
FGGGGGFFGGGGGGGGGGGGGGGGEGGFFGGGGEGGGEGGGCFEGFFGGGFGGG@CFGCGGGGGGGGGG:FCFFGFFGGGFACFGGGFGGGGGFC5EGGGFGFAFGGGFGGGFFFF:FFD<FFFC?CF5+,>FGGGBAFG<,:FE9<C:FFGFGG9F797A7,3DCFC::CGG7,?EDG2,=8CB5:BFFCEEEGGC22+359C*BF+;:E/**+<+**0*)*22C6<9*+/<=9/*9*0<*75CGG3)17*11*)*169+0::00*-99****1/))2698D4*103(*94-)
@M04650:207:000000000-C238N:1:1101:24960:14439 1:N:0:19
ACTCCTACGGGAGGCAGCAGTAGGGAATCTTCGGCAATGGGGGCAACCCTGACCGAGCAACGCCGCGTGAGTGAAGAAGGTTTTCGGATCGTAAAACTCTGTTGTTAGAGAAGAACGTTAAGTAGAGTGGAAAATTACTTAAGTGACGGTATCTAACCAGAAAGGGACGGCTAACTACGTGCCAGCAGCCGCGGTAATACGTAGGTCCCAAGCGTTGTCCGGATTTATTGGGCGTAACGCGAGCGAAGGTGGTTTCTTAAGTCTGAGGTAAAAGGCAGTGGCTCAACCATTGTG
+
GGGGGGGGGDE@FGGEEGGGGGGFEGFCFGGGGGGGDGGGCECGEFGGGGGGGGGGGG>FGEGDFGGFGGGAFEGGGGECEFFFEGGDEGFFGGFGFG@FGGEC8FECCFGGGGGFFBFFFGGGGGGCFGGFADFEFCGCEGGGGGGGGGGGGGFGGGDGFGFF7B,@3BFD7FC@EGGFFGFFCFF,BFE8:84=EG9;*+<CCG9FCC65*::EG5?>8):==EGFCFFGFGG=D*57B<BED))90>DFGG49=FF6FFGC?:*46??F6B55::FFF?FFF*),-=/455
@M04650:207:000000000-C238N:1:1101:15213:14447 1:N:0:19
ACTCCTACGGGAGGCAGCAGTAGGGAATCTTCGGCAATGGGGGCAACCCTGACCGAGCAACGCCGCGTGAGTGAAGAAGGTTTTCGGATCGTAAAACTCTGTTGTTAGAGAAGAACGTTAAGTAGAGTGGAAAATTACTTAAGTGACGGTATCTAACCAGAAAGGGACGGCTAACTACGTGCCAGCAGCCGCGGTAATACGTAGGTCCCAAGCGTTGTCCGGATTTATTGGGCGTAAAGCGAGCGCAGGTGGTTTCTTAAGTCTGATGTAAAAGGCAGTGGCTCAACCATTGTT
+
GGGGGGGGGGGGGGGGGGGGGGGGGGGGGGGGGGGGGGGGGGGGGGGGGGGGGGGGGGGGGGGGGGGGGGGGGGGGGGGGGGGGGGGGGGGGGGGGGGGGGGGGGGGGGGGGGGGGGCGGGGGGGGGGGGGGGGGGGGGGGGGGGGGGGEGGGGGGGFFGGGGGGGGFGGGGGGGGGGGCEGGGGGGGGGGGDGGGGGGGGGGFGGGGFGGGGGGGGGGGGDECEGGGGGGGFGGGGGFGFD>EGGGGFCFFC<FFF?BBF@7FFFF>FFFFF4B5:BG?F?CFFFFB6?@B9)
@M04650:207:000000000-C238N:1:1101:29243:14458 1:N:0:19
ACTCCTACGGGAGGCAGCAGTAGGGAATCTTCGGCAATGGGGGCAACCCTGACCGAGCAACGCCGCGTGAGTGAAGAAGGTTTTCGGATCGTAAAACTCTGTTGTTAGAGAAGAACGTTAAGTAGAGTGGAAAATTACTTAAGTGACGGTATCTAACCAGAAAGGGACGGCTAACTACGTGCCAGCAGCCGCGGTAATACGTAGGTCCCAAGCGTTGTCCGGATTTATTGGGCGTAAAGCGAGCGCAGGTGGTTTCTTAAGTCTGATGTAAAAGGCAGTGGCTCAACCATTGTG
+
GGGGGGGGGGGGGGGGGGGGGGGGGGGGGGGGGGGGGGGGGGGGGGGGGGGGGGGGEFGGGGGGGGGGGEGGGGGGGGGGGFGGGGGGGGGGGGGGGGGGGGGGGGGGGGGGGGGGGGGGFFFGGGFGFGGFGGGGGGGGGGGGGGGGGGGGGGFGGGGGGGGGFGGGGGGGGGGGGGGGGGDGGGGGGGGGGDGGGGDFGGGGEGGGGGGFGGGCGDGGGGC5?CFGGGGGFGGGGGFGF<DBC3>D>DGGGGFFFFFFGFF7F0?AFFFF@*7)12FFFFFFF???0FFDF)
@M04650:207:000000000-C238N:1:1101:23090:14461 1:N:0:19
ACTCCTACGGGAGGCAGCAGTAGGGAATCTTCGGCAATGGACGAAAGTCTGACCGAGCAACGCCGCGTGAGTGAAGAAGGTTTTCGGATCGTAAAACTCTGTTGTTAGAGAAGAACGTTAAGTAGAGTGGAAAATTACTTAAGTGACGGTATCTAACCAGAAAGGGACGGCTAACTACGTGCCAGCAGCCGCGGTAATACGTAGGTCCCAAGCGTTGTCCGGATTTATTGGGCGTAAAGCGAGCGCAGGTGGTTTCTTAAGTCTGATGTAAAAGGCAGTGGCTCAACCATTGTG
+
GGGGGGGGGGGGGGGGGGGGFGGGGGGGGGGFGGGGGGGGFGGFGGGGGGGGGGGGGGGGGGGGGGGCFFGGGGFGGGGG=CFGGGGGGGGGGGGGGGGGGGGGFGDGGGGGGGFDFGGGFGDFFFGFGGFFGG<DFCDFGGGFGGG>EGGGGGCCGCGGGGGGGGFGGCEGGGFGGGGEGCGGGGFGGDEDGGE>E?FGGGGGGGGD8CGCFD8?57CFCGG:E09CFFFC;C3>CC@DE553DCDGECFGCG4@F=FFG?F7@*::FF6F?F3FF:C4??F:=67,(19<<9
@M04650:207:000000000-C238N:1:1101:16310:14462 1:N:0:19
ACTCCTACGGGAGGCAGCAGTGGGGAATATTGCACAATGGGCGCAAGCCTGATGCAGCCATGCCGCGTGTGTGAAGAAGGCCTTCGGGTTGTAAAGCACTTTCAGCGAGGAGGAAGGTGATGAGCTTAATACGCTCATCAATTGACGTTACTCGCAGAAGAAGCACCGGCTAACTCCGTGCCAGCAGCCGCGGTAATACGGAGGGTGCAAGCGTTAATCGAAATTACTGGGCGTAAAGCGCACGCAGGCGGTTTGTTAAGTCAGATGTGAAATCCCCGGGCTCAACCTGGGAAC
+
GGGGGGGGGGGGGGGGGGGGAFGGGGGGGGGGGGGGGGGGGGGGGGGGGGGGGGGGGGGGGGGGGGGGGGGGGGGGGGGGGGGGGGGGGGGGGGGGGGGGGGGGGGGGGGGGGGGGGGGGGGGGGGGGGGGGGGGGGGGGGGGGGGGGGGGGGGGGGGGGGGGGGGGGGGGGGGGGGGGGGGGGGGGGGGGGGGGGGGGGGGGGGGGGGGGGGEGDGGGGCFEGGGGGFGGGFGGCCC?DFGBEGDGGDGGDGGGFFFFFGFGGFGGDBBF4F@FF?BG>E;F=FFFFFFFFF6
@M04650:207:000000000-C238N:1:1101:7712:14467 1:N:0:19
ACTCCTACGGGAGGCAGCAGTGGGGAATATTGCACAATGGGCGCAAGCCTGATGCAGCCATGCCGCGTGTATGAAGAAGGCCTTCGGGTTGTAAAGTACTTTCAGCGGGGAGGAAGGTGTTGTGGTTAATAACCGCAGCAATTGACGTTACCCGCAGAAGAAGCACCGGCTAACTCCGTGCCAGCAGCCGCGGTAATACGGAGGGTGCAAGCGTTAATCGGAATTACTGGGCGTAAAGCGCACGCAGGCGGTCTGTCAAGTCGGATGTGAAATCCCCGGGCTCAACCTGGGAAC
+
GGGGGGGGGGGGGGGGGGGGGGGGGGGGGGGGGGGGGGGGGGGGGGGGGGGGGGGFGGGGGGGGGGGGGGGGGGGGGGGGGGGGGGGGGGGGGGGGGGGGGGGGGGGGGGEGGGGGGGGGGGGGGGGGGGGGGFGGEGGGGFGGFGGEGGGGGGGGGGGGGGGGGGGCEEDEGFGG?EFGGGGGGGGGGGGEGEEGGGGGGGGGGGGGGGGGGGGDGGGG5<EGGGGGDFGGEGD5DFFGFGFFGGGGFGGDDGGFFFFFGFCG:G37=@??FFFF?0CDB>GFFFFFFFFB04
@M04650:207:000000000-C238N:1:1101:9652:14469 1:N:0:19
ACTCCTACGGGAGGCAGCAGTAGGGAATCTTCGGCAATGGGGGCAACCCTGACCGAGCAACGCCGCGTGAGTGAAGAAGGTTTTCGGATCGTAAAACTCTGTTGTTAGAGAAGAACGTTAAGTAGAGTGGAAAATTACTTAAGTGACGGTATCTAACCAGAAAGGGACGGCTAACTACGTGCCAGCAGCCGCGGTAATACGTAGGTCCCAAGCGTTGTCCGGATTTATTGGGCGTAAAGCGAGCGCAGGTGGTTTCTTAAGTCTGATGTAAAAGGCAGTGGCTCAACCATTGTG
+
GGGGGGGGGGGGGGGGGGGGGGGGGGGGGGGGGGGGGGGGGGGGGGGGGGGGGGGGGGGGGGGGGGGGGGGGGGGGGGFGGGGGGGGGFGGGGGGGGGGGGGGGGGGGGGGGGGGGGGGGGGGGGGGDFGGGGGGCGGGGGGGGGGGGGGGGGGGGFGGGGGGGGGGGGGGGGGGGGGGGGFCGGGGGGEEEGGGGEGG9FBEGDGFFGGGGGGGGGGCDGG8EE6?CCGGGFGGGG<FFFDDBDGGGFGGFGGGFFB?FDF776>CA==6FFFEFF6C?F:5?FF??:@@<A4
@M04650:207:000000000-C238N:1:1101:10861:14474 1:N:0:19
ACTCCTACGGGAGGCAGCAGTAGGGAATCTTCGGCAATGGGGGCAACCCTGACCGAGCAACGCCGCGTGAGTGAAGAAGGTTTTCGGATCGTAAAACTCTGTTGTTAGAGAAGAACGTTAAGTAGAGTGGAAAATTACTTAAGTGACGGTATCTAACCAGAAAGGGACGGCTAACTACGTGCCAGCAGCCGCGGTAATACGTAGGTCCCAAGCGTTGTCCGGATTTATTGGGCGTAAAGCGAGCGCAGGTGGTTTCTTAAGTCTGATGTAAAAGGCAGTGGCTCAACCATTGTG
+
GGGGGGGGGGGGGGGGGGGGGGGGGGGGGGGGGGGGGGGGGGGGGGGGGGGGGGGGGGGGGGGGGGGGGGGGGGGGGGGGFFGGGGGGGGGGGGGGGGGGGGGGFGFC<FGGGGGFGGGGGGFFGGGFFFFFGFGGGGFGGGF9FFFGGGGGFGGFGGG,D7DGFCCDFEDEF@EFCFGGGGFGGGFGGGDEG>B8EFGBEBFGGGGFCFC58EG=EDFGGGGGD<CCGGGC:*1CDFB*5CB3C:)9)1939FFFFFF@F7:*=CFFFFFFFFBF?07?F:19@45:?FF>A4
@M04650:207:000000000-C238N:1:1101:16383:14494 1:N:0:19
ACTCCTACGGGAGGCAGCAGTAGGGAATCTTCGGCAATGGGGGCAACCCTGACCGAGCAACGCCGCGTGAGTGAAGAAGGTTTTCGGATCGTAAAACTCTGTTGTTAGAGAAGAACGTTAAGTAGAGTGGAAAATTACTTAAGTGACGGTATCTAACCAGAAAGGGACGGCTAACTACGTGCCAGCAGCCGCGGTAATACGTAGGTCCCAAGCGTTGTCCGGATTTATTGGGCGTAAAGCGAGCGCAGGTGGTTTCTTAAGTCTGATGTAAAAGGCAGTGGCTCAACCATTGTG
+
GGGGGGGGGGGGGGGGGGGGDFGGGGGGGGGGGGGGGGGGGGGGGGGGGGGGGGGGGGGGGGGGGGGGGGGGGGGFGGGGFGGGGGGGGGGGGGGGGGGGGGGGGGGGGGGCGGGFGFFF@<DDFDAAF=DGGGGGGGDFFGFDDFGGGFGG9FGGFGGGGGFCGGGGGGEGGGCDFGGCFGGGGGGGGGGGGGGGGGFGGGGFEGFFGGGG=EC57CGFGG5*;<+:?>95FGGEG<4CBCB3<5DDDCFGGFGFFFF?GFG087:6=F?B6F3>?FCF::766@F14?444)
@M04650:207:000000000-C238N:1:1101:4547:14498 1:N:0:19
ACTCCTACGGGAGGCAGCAGTAGGGAATCTTCGGCAATGGGGGCAACCCTGACCGAGCAACGCCGCGTGAGTGAAGAAGGTTTTCGGATCGTAAAACTCTGTTGTTAGAGAAGAACGTTAAGTAGAGTGGAAAATTACTTAAGTGACGGTATCTAACCAGAAAGGGACGGCTAACTACGTGCCAGCAGCCGCGGTAATACGTAGGTCCCAAGCGTTGTCCGGATTTATTGGGCGTAAAGCGCGCGCAGGTGGTTTCTTAAGTCTGATGTAAACGGCAGTGGCTCAACCATTGTG
+
GGGGGGGGDGGGGGGGGGGGGGGGGGGGGGGGGGGGGGGGGGGDGGGGGGGGGGGGGGGGFGGGGGGGGC:EFGFGGGGGFFGFCGGCGGGGGG?GDGFGFFGGGFGGGFGGGGG8F+FFDFGCFFFGGGADFDDFGFACADFFGCFE@>FGGGFFCFC:FCCGGGGGGGEBC7,>F,<F:B*=CCEGGC5@CGGECFGEGGGGGGG6C<?==52;=DFDEGG5*A<?<FGGF=7CC<FF:)57DDGDDGGGD:FF49@FG?>C@7:<*=F=*8>59;G4<01)*9:1:*=>D9
@M04650:207:000000000-C238N:1:1101:27621:14499 1:N:0:19
ACTCCTACGGGAGGCAGCAGTAGGGAATCTTCGGCAATGGGGGCAACCCTGACCGAGCAACGCCGCGTGAGTGAAGAAGGTTTTCGGATCGTAAAACTCTGTTGTTAGAGAAGAACGTTAAGTAGAGTGGAAAATTACTTAAGTGACGGTATCTAACCAGAAAGGGACGGCTAACTACGTGCCAGCAGCCGCGGTAATACGTAGGTCCCAAGCGTTGTCCGGATTTATTGGGCGTAAAGCGAGCGCAGGTGGTTTCTTAAGTCTGATGTAAAAGGCAGTGGCTCAACCATTGTG
+
GGGGGGGGGGGGGGGGGGGGGGGGGGGGGGGGGGGGGGGGGGGGGGGGGGGGGGGCFGGGGGGGGGGGGGGGGGGGDGGGGGGGGGGGGGGGGGGGGGGGGGGGGGGGGGGCGGGGGFGGGGGGGGGGFGGFFGGGGGGGGGGGGGFEGGGGGGGGGGGGGFGGFCFGGDGGGGGGGGGGCGGGFFGGGGGGGDEEEGGGGGGFEGFFGGGGGGGGDGGGGG5=?EGGGGG5;ED5CFFGEDD@GC3>@F<3*95BFFFFC@0**?DFFFFFFB@F??GF??FFFFF?FFFFB4
@M04650:207:000000000-C238N:1:1101:27742:14513 1:N:0:19
ACTCCTACGGGAGGCAGCAGTGGGGAATATTGCACAATGGGCGCAAGCCTGATGCAGCCATGCCGCGTGTATGAAGAAGGCCTTCGGGTTGTAAAGTACTTTCAGCGGGGAGGAAGGTGTTGTGGTTAATAACCACAACAATTGACGTTACCCGCAGAAGAAGCACCGGCTAACTCCGTGCCAGCAGCCGCGGTAATACGGAGGGTGCAAGCGTTAATCGGAATTACTGGGCGTAAAGCGCACGCAGGCGGTCTGTCAAGTCGGATGTTAAATCCCCGGGCTCAACCTGGGAAC
+
GGGGGGGGGGGGGGGGGGGGGGGGGGGGGGGGGGGGGGGGFGGGGGGGGGGGGGGGGGGGGGGGGGGGGGGGFCFGGGGGGGGGGGGGGGGGGGFGGGGGGGGGGGGGGECGGDGGGGGGGGGDGGGDGGAFGGGGGGG7FFGGGGGGGGGGGGGGGGGGGGGGGGGGGGGGGGGGFGGCEGGGGGGGE88CEGGGGGGGEEGGGGGGGGGGDCGGGGGGDDEGGDGGFFGFECCCFFFGEDFFGGGDEDDDDDGFFFF@?BDC8*58F=F@FFFF?FC5@>GF?FF((7)(.-
@M04650:207:000000000-C238N:1:1101:13132:14532 1:N:0:19
ACTCCTACGGGAGGCAGCAGTAGGGAATCTTCGGCAATGGGGGCAACCCTGACCGAGCAACGCCGCGTGAGTGAAGAAGGTTTTCGGATCGTAAAACTCTGTTGTTAGAGAAGAACGTTAAGTAGAGTGGAAAATTACTTAAGTGACGGTATCTAACCAGAAAGGGACGGCTAACTACGTGCCAGCAGCCGCGGTAATACGTAGGTCCCAAGCGTTGTCCGGATTTATTGGGCGTAAAGCGAGCGCAGGTGGTTTCTTAAGTCTGATGTAAAAGGCAGTGGCTCAACCATTGTG
+
GGGGGGGGGGGGGGGGGGGGGGGGGGGGGGGGGGGGGGGGGGGGGGGGGGGGGGGGGGGGGGGGGGGGGGGGGGGGGGGGGGGGGGGGGGGGGGGGGGGGGGGGGGGGGGGGGGGGGGFEGGGGGGGGGGGGGGGGGGGGGGGGGGGDGGGGGGGGGGGGGGGGFGGGGGGGGGGGGGGGCFGGGGGGGGGGGGGGGGGGGFGGGGGGGGGGGGEEGGGGGGE:EFFGGGGDFGCGGGFGFGFFGGGGFGGG3CGFFFFFGFG=6F>ABFFFFFFFFFGFFFF49?;08FFA>:
@M04650:207:000000000-C238N:1:1101:29134:14540 1:N:0:19
ACTCCTACGGGAGGCAGCAGTAGGGAATCTTCGGCAATGGGGGCAACCCTGACCGAGCAACGCCGCGTGAGTGAAGAAGGTTTTCGGATCGTAAAACTCTGTTGTTAGAGAAGAACGTTAAGTAGAGTGGAAAATTACTTAAGTGACGGTATCTAACCAGAAAGGGACGGCTAACTACGTGCCAGCAGCCGCGGTAATACGTAGGTCCCAAGCGTTGTCCGGATTTATTGGGCGTAAAGCGAGCGCAGGTGGTTTCTTAAGTCTGATGTAAAAGGCAGTGGCTCAACCATTGTG
+
GGGGGGGGGGGGGGEGGGGGGGGGGFGGEGGGGDFGGGGGGGGGGGGGGGGGGGGGGGGGGDGGGGGGGGDGGGGGGGGG=FGGGGGGDGGGGFGGGGGGDGGGFECGGGGGGGDGGFFGGGGGGFCFFC<=>DDDGGGG<FG<D9F+@FFGFGGGGGGGFGGFGGGFCEGGGFGGGGGGFGGGGFFGG:EGGDGGDGGGFCFCEGGGGGGG5CEEGCCFGDEECFCCGGCF>55>DGFGFGFFGGGDECFGDGG?FFFFGFGGFC*)96=*9=>4::76??C:==4:?FFFF2
@M04650:207:000000000-C238N:1:1101:16250:14542 1:N:0:19
ACTCCTACGGGAGGCAGCAGTAGGGAATCTTCGGCAATGGGGGCAACCCTGACCGAGCAACGCCGCGTGAGTGAAGAAGGTTTTCGGATCGTAAAACTCTGTTGTTAGAGAAGAACGTTAAGTAGAGTGGAAAATTACTTAAGTGACGGTATCTAACCAGAAAGGGACGGCTAACTACGTGCCAGCAGCCGCGGTAATACGTAGGTCCCAAGCGTTGTCCGGATTTATTGGGCGTAAAGCGAGCGCAGGTGGTTTCTTAAGTCTGATGTAAAAGGCAGTGGCTCAACCATTGTG
+
GGGGGGGGGGGGGGGGGGGGEFGGGGGGGGGGGGGGGGGGGGGGGGGGGGGGGGGGGGGGGGGGGGGGGGGFGGGGGGGGGGGGGGGGGGGGGGGGGGGGGGGGGGGGGGGGGGGGGGGGGGGGGGGGGGGGGGGFFGGFFGGGGGGGGGGGGGGGGGGGGGGGGGGGGGGGGGGGGGGGGGFGGGGF@FGGGGEGGFGGGGGGGGGGGGGGGGAEGGGGGG=EG6FCFGGG>GDEGGFGFGF>DGDG@5CGGGGFFFFFGFDGFG=>FFFFFFE@0:CFFFFFFFFFF@?A5-
@M04650:207:000000000-C238N:1:1101:8285:14550 1:N:0:19
ACTCCTACGGGAGGCAGCAGTAGGGAATCTTCGGCAATGGGGGCAACCCTGACCGAGCAACGCCGCGTGAGTGAAGAAGGTTTTCGGATCGTAAAACTCTGTTGTTAGAGAAGAACGTTAAGTAGAGTGGAAAATTACTTAAGTGACGGTATCTAACCAGAAAGGGACGGCTAACTACGTGCCAGCAGCCGCGGTAATACGTAGGTCCCAAGCGTTGTCCGGATTTATTGGGCGTAAAGCGAGCGCAGGTGGTTTCTTAAGTCTGATGTAAAAGGCAGTGGCTCAACCATTGTG
+
GGGGGGGGGGGGGGGGGGGGGGGGGGGGGGGGGGGGGGGGGGGGGGGGGGGGGGGGGGGFGGGGGGGFFGGGGGGGGGGGGCFFGGGGGGGGGGGGGGGGGGGGGCGGGEGGGGGGGFFGGGGGGGGGGGGGGGGGGGGGGGGGFGGGGGGGGGGGGGGGGGGGGGGGGGGGGGGGGGGGGGGGGFGFG>CEGEGEGGGGGFGFEGGDFGGGGGGGGGGGGGG5CC?EFGFGFGGGGGFGFGFFGGGGFGGGGGCFFFF?FFFGF>7<FFFFFFB)4:DFF?4?F?F::F=4)-
@M04650:207:000000000-C238N:1:1101:28020:14570 1:N:0:19
ACTCCTACGGGAGGCAGCAGTGGGGAATATTGCACAATGGGCGCAAGCCTGATGCAGCCATGCCGCGTGTATGAAGAAGGCCTTCGGGTTGTAAAGTACTTTCAGCGGGGAGGAAGGTGTTGTGGTTAATAACCGCAGCAATTGACGTTACCCGCAGAAGAAGCACCGGCTAACTCCGTGCCAGCAGCCGCGGTAATACGGAGGGTGCAAGCGTTAATCGGAATTACTGGGCGTAAAGCGCACGCAGGCGGTCTGTCAAGTCGGATGTGAAATCCCCGGGCTCAACCTGGGAAC
+
GGGGGGGGGGGGGGGGGGGGGGGGGGGGGGFFGGGGGGGGGGGGGGGGGGGGGGGGGGGGGGGGGGGGGGGGGGGGGGGGGGGGGGGGGGGGGGGGGFGGGGGGGGGGGGGGGGGGGGGGGGGCGGGGGGGGGGEGGGGGGGGGGGGGGGGGGGGGDGGGGGFFGGGGGGGGGGGGGGGGGGGGGGGGGGGGGGGGGGGGGGGGGEGGGGGGGEGDGFC<CDCEFDCFGGGGF=CEGGFGDDEFGGGGDDGGGGGFFFFFGFGGFGG7BFFFFFFF69C>B;GFFF58?:FBB4
@M04650:207:000000000-C238N:1:1101:5955:14584 1:N:0:19
ACTCCTACGGGAGGCAGCAGTGGGGAATATTGCACAATGGGCGCAAGCCTGATGCAGCCATGCCGCGTGTGTGAAGAAGGCCTTCGGGTTGTAAAGCACTTTCAGCGAGGAGGAAGGTGGTGAGCTTAATACGTTCATCAATTGACGTTACTCGCAGAAGAAGCACCGGCTAACTACGTGCCAGCAGCCGCGGTAATACGTAGGTCCCAAGCGCTGTCCGGAGTTATTGGGCGTAAAGCGACCGCAGGTGGTTTCTTAAGTCTGATGTAAACTGCAGTGGCTCAACCATTGTGT
+
AGGE@FDGEGCB@FGE@FFCE,C<@CC<C,@,EFGGGGG?EFG7F@@FFFFGFGFGFAFGAAF8:FGCBBCFFEFFCD,CCFE<,C7CF@FCFF9E9F<=E?EFC,=+848BFFDF+E<=??,,>B=B?FGGCBFGGFGAGFGC9<CFGF:CF3+FC+>,FBC7DGGCEGG>FFGGG*>F7>EC7:BCFE*4B88CFG9E2<CCBFCF+*1C8*:8:C*78**2*3+0<7;55ED*9>?DD)7BG33509***2>@6709C@**9**-099**96924C?)2C66)83>FFA<3
@M04650:207:000000000-C238N:1:1101:26864:14593 1:N:0:19
ACTCCTACGGGAGGCAGCAGTAGGGAATCTTCGGCAATGGGGGCAACCCTGACCGAGCAACGCCGCGTGAGTGAAGAAGGTTTTCGGATCGTAAAACTCTGTTGTTAGAGAAGAACGTTAAGTAGAGTGGAAAATTACTTAAGTGACGGTATCTAACCAGAAAGGGACGGCTAACTACGTGCCAGCAGCCGCGGTAATACGTAGGTCCCAAGCGTTGTCCGGATTTATTGGGCGTAAAGCGAGCGCAGGTGGTTTCTTAAGTCTGATGTAAAAGGCAGTGGCTCAACCATTGTG
+
GFFCGGG@EGGGGG>FC7FDFFGGDGGGGGGFGGEGGGGGGEGEGGGFEGGGGGGEFGGGGGG7FCE@CFFCFGFGGGGGGFGGGGGGGGGGGGGGGGGGGGGGGGGGGGGGGGGGGFGGGGFGGGGGFGFFGGGGGGGGGGGFGGGGGGFGGGGGGGEGGGGECFGF@EFGGGGFGFGFGG>CEDGFGFGGEECEEFGGGGGGGF96CFCGGGGEC*:DGG;CEE:FFFCG>EDG<7FCEGEEG59DDF4C7>5B4F4?9FFFFG7>F6@FFFFFF?*6),/09@4?BFF4:)
@M04650:207:000000000-C238N:1:1101:17845:14613 1:N:0:19
ACTCCTACGGGAGGCAGCAGTAGGGAATCTTCGGCAATGGGGGCAACCCTGACCGAGCAACGCCGCGTGAGTGAAGAAGGTTTTCGGATCGTAAAACTCTGTTGTTAGAGAAGAACGTTAAGTAGAGTGGAAAATTACTTAAGTGACGGTATCTAACCAGAAAGGGACGGCTAACTACGTGCCAGCAGCCGCGGTAATACGTAGGTCCCAAGCGTTGTCCGGATTTATTGGGCGTAAAGCGAGCGCAGGTGGTTTCTTAAGTCTGATGTAAAAGGCAGTGGCTCAACCATTGTG
+
GGGGGGGGFGGGGGGGGGGGFGGGDGGGGGGGGGGGDGGFGGGGGGGGGGG?FGGGGCGGGGGGEGGFGGGGGGGGGFGGGGAFGGGGGGGGGGGGGGGGGGGGGGGGGGGGGGGCFGGFGGFGGGGFFGF?DDGGGGGFGGGFGGGGGGGGGGGFFGGGGGGGGEGGGGEGGGGGGGGGGDFGGGGGGGGGCGGDGGGGGG?FGGGGFE?>FGGGGGGGGGGGDFGGGGGGFGGG*>?F5CBBGGG<BDGCCDGF?BFF?=CFF7*6=49*7=)<??C@F<4?FFFBBF4<6)
@M04650:207:000000000-C238N:1:1101:28978:14614 1:N:0:19
ACTCCTACGGGAGGCAGCAGTAGGGAATCTTCGGCAATGGGGGCAACCCTGACCGAGCAACGCCGCGTGAGTGAAGAAGGTTTTCGGATCGTAAAACTCTGTTGTTAGAGAAGAACGTTAAGTAGAGTGGAAAATTACTTAAGTGACGGTATCTAACCAGAAAGGGACGGCTAACTACGTGCCAGCAGCCGCGGTAATACGTAGGTCCCAAGCGTTGTCCGGATTTATTGGGCGTAAAGCGAGCGCAGGTGGTTTCTTAAGTCTGATGTAAAAGGCAGTGGCTCAACCATTGTT
+
GGGGGGGGGGGGGGGGDGGGGGGGGFGGGGGGGDEGGGGGGEGGGGGGGGGGGGGCFGGGGGGGGGGGGGGGGGGGGGGGFFFGGGGGFGGGGGFGFGGGGGGGGGGECGGFGGGGGGG<AFGFGAB<FF,CFFGGGGGGGF9CCFFEDFGGGGGG9BCCEFGFGGGGDEBCGDCFFGGGGG*<EGGGGGGCG>EGGGGG>GGGEGCCFGFFGECCEDF7CDG5C?9CFFFFFCDGGGFFFGBB)9D3>FCC9CC74@?=:=7777>)6=?49?:F?6F?F?*6=F)4(=4)6)
@M04650:207:000000000-C238N:1:1101:21220:14654 1:N:0:19
ACTCCTACGGGAGGCAGCAGTAGGGAATCTTCGGCAATGGGGGCAACCCTGACCGAGCAACGCCGCGTGAGTGAAGAAGGTTTTCGGATCGTAAAACTCTGTTGTTAGAGAAGAACGTTAAGTAGAGTGGAAAATTACTTAAGTGACGGTATCTAACCAGAAAGGGACGGCTAACTACGTGCCAGCAGCCGCGGTAATACGTAGGTCCCAAGCGTTGTCCGGATTTATTGGGCGTAAAGCGAGCGCAGGTGGTTTCTTAAGTCTGATGTAAAAGGCAGTGGCTCAACCATTGTG
+
GGGGGGGGGGGGGGGGGGGGGGGGGGGGGGGGGGGGGGGGGGGGGGGGGGGGGGGGGGGGGGGGGGGGGGGGGGGGGGGGFFGGGGGGGGGGGGGGGGGGGGGGGGGGGGGGGGGGGGGGGGGGGGGGGGGGGGGGGGGGGGGGGGGGGGGGGGGGGGGGGGGGGDGGGGGEGGGGGGGGGGGGGGGGGFGGGGGGGGGGGFGGGGGGGEGFDGCEGGGGGGGGGFGGGGGFFGDGGGFG@3>BG<3DEGGGG3DFFFFFFFGFFGGFFFFFFF)57?GFFFCFFF???FFDB4
@M04650:207:000000000-C238N:1:1101:14481:14672 1:N:0:19
ACTCCTACGGGAGGCAGCAGTGGGGAATATTGCACAATGGGCGCAAGCCTGATGCAGCCATGCCGCGTGTATGAAGAAGGCCTTCGGGTTGTAAAGTACTTTCAGCGGGGAGGAAGGGGATGTGGTTAATAACCGCATTCATTGACGTTACCCGCAGAAGAAGCACCGGCTAACTCCGTGCCAGCAGCCGCGGTAATACGGAGGGTGCAAGCGTTAATCGGAATTACTGGGCGTAAAGCGCACGCAGGCGGTCTGTCAAGTCGGATGTGAAATCCCCGGGCTCAACCTGGGAAC
+
GGGGGGGGGGGGGGGGGGGGGGGGGGGFGGGGGGGGGGGGGFGGGGGGFGGGGGGGGGGGGGGGGGGGGGGGGGGGGGGGGGGGGGGGGGGGGEFGGGGGGGGGGGGGGGGGGGGGGGGFFGGGGGGGGGGGGFGGGGGGGGGGGGGGGGGGGGGGGGGGGGFGGGGGGGGGGGGGGGGGGGGGGFGGGGGGGGGGGFFGGDGCGGGGFGGGGGGGGGGGGGGGGGGGGGGGFGDEGFFGFGFFGGGD:DDDDGFFFFFFGFGGFGG?FFFFFB?FB>>5B>GF?FF01@FF24
@M04650:207:000000000-C238N:1:1101:27172:14684 1:N:0:19
ACTCCTACGGGAGGCAGCAGTAGGGAATCTTCGGCAATGGGGGCAACCCTGACCGAGCAACGCCGCGTGAGTGAAGAAGGTTTTCGGATCGTAAAACTCTGTTGTTAGAGAAGAACGTTAAGTAGAGTGGAAAATTACTTAAGTGACGGTATCTAACCAGAAAGGGACGGCTAACTACGTGCCAGCAGCCGCGGTAATACGTAGGTCCCAAGCGTTGTCCGGATTTATTGGGCGTAAAGCGAGCGCAGGTGGTTTCTTAAGTCTGATGTAAAAGGCAGTGGCTCAACCATTGTG
+
GGGGGGGGGGGGGGGGGGGGGGGGGGGGGGGGGGGGGGGGGGGGGGGGGGGGGGGGGGGGGGGGGGGFGGGGGGGGGGGGGGGGGGGGGGGGGGGGGGGGGGGGGGGGGGGGGGGGGGGGGGGGGGGGGGGGGGGGGGGGGGGGGGGDGGGGGGGGGGGGGGGFGGGGGGGGGGGGGGGGGGGGGGGGGGGGGGGGGGGGGGGGGGGGGGGGGGGGGGGGGDC:E6FGGGGGF:7EDFFGBD>>DDGGFGFFCG<FFFFFGB77BGGBF=?FFB>FFFF?FBGFFFFBFFFBD9
@M04650:207:000000000-C238N:1:1101:9643:14694 1:N:0:19
ACTCCTACGGGAGGCAGCAGTAGGGAATCTTCGGCAATGGGGGCAACCCTGACCGAGCAACGCCGCGTGAGTGAAGAAGGTTTTCGGATCGTAAAACTCTGTTGTTAGAGAAGAACGTTAAGTAGAGTGGAAAATTACTTAAGTGACGGTATCTAACCAGAAAGGGACGGCTAACTACGTGCCAGCAGCCGCGGTAATACGTAGGTCCCAAGCGTTGTCCGGATTTATTGGGCGTAAAGCGAGCGCAGGTGGTTTCTTAAGTCTGATGTAAAAGGCAGTGGCTCAACCATTGTG
+
GGGGGGGGGGGGGGGGGGGGGGGGGGGGGGGGGGGGGGGGGEGGGGGGGGGGGGGGGGGGGGGGGGGGGDFFGGGGGGGGFFGGGGGGGGGGGGGGGGGGGGFGGGGGGGGGGGGGGGGGGGGGGGGGGGGGGGFGGGGGGGGGGGGDGFGGGGGGG@FFGGFGFGGGGCFGGCFGGGGGGGGGEFFEGFEGGGGGGGFFGGFGGGGCFGFGGGEC5<FFEDDGG69AFGGGFGGGGF?GFDEEGGDG3*9797FBFFFBFF>C6CDAFF=@FFFF<FCFFFFFFFFFFFFFF9
@M04650:207:000000000-C238N:1:1101:9925:14702 1:N:0:19
ACTCCTACGGGAGGCAGCAGTAGGGAATCTTCGGCAATGGGGGCAACCCTGACCGAGCAACGCCGCGTGAGTGAAGAAGGTTTTCGGATCGTAAAACTCTGTTGTTAGAGAAGAACGTTAAGTAGAGTGGAAAATTACTTAAGTGACGGTATCTAACCAGAAAGGGACGGCTAACTACGTGCCAGCAGCCGCGGTAATACGTAGGTCCCAAGCGTTGTCCGGATTTATTGGGCGTAAAGCGAGCGCAGGTGGTTTCTTAAGTCTGATGTAAAAGGCAGTGGCTCAACCATTGTT
+
GGGGGGGGGGGDGGGGGGGGGGGGGGGGGGGGGGGGGGGGGGGGGGGGGGGGGGGGGGGGGGEGGGGFFFEGGGGGGGGGFGGGGGGGGGGGGGGGGGGGGGFGGGGGFGGGGGGGGFGGGGGGGGGGGGGGGGGGGGGFGGGGGGGGGGGGGGGGGGGGGGGGGGGGGGGGGGGGGGGGFGGGGGGGGEGGGGGGGGDCFFGGGGGGGGCGGEGG5DGGGCC*ACGFFGCCFGGGGGFGFCEFGGGGE96FDFC69@FBG@77@FFFBFFFFF3>10>FF:47FFF?BFF>F)
@M04650:207:000000000-C238N:1:1101:12410:14716 1:N:0:19
ACTCCTACGGGAGGCAGCAGTAGGGAATCTTCGGCAATGGGGGCAACCCTGACCGAGCAACGCCGCGTGAGTGAAGAAGGTTTTCGGATCGTAAAACTCTGTTGTTAGAGAAGAACGTTAAGTAGAGTGGAAAATTACTTAAGTGACGGTATCTAACCAGAAAGGGACGGCTAACTACGTGCCAGCAGCCGCGGTAATACGTAGGTCCCAAGCGTTGTCCGGATTTATTGGGCGTAAAGCGAGCGCAGGTGGTTTCTTAAGTCTGATGTAAAAGGCAGTGGCTCAACCATTGTG
+
GGGGGGGGGGGGGGGGGGGGGGGGGGGGGGGGGGGGGGGGGFFGGGGGGGGGGGGGGGGGGGGGGGGGGGGFGGGGGGGGEGGGGGGGGGGGGGGGGGGGGGGGAEFGGGGGGGGGGGGDFFFFGGGFGG@FFGGGGGFGGGFGGGCCGGGGGGGGGGGGGGGGGGFGGGCGGGGGGGGGGGCFGGGGGFGEGGGGGGGGGGGGGFCFE??=CG;::CFGGGGGG6EE7:E=;GDGCFF7@CEDGGGGFCFG5FGFFFFFGFF*9:066F?FFFFF??FFF?9<?FFF<46<-)
@M04650:207:000000000-C238N:1:1101:24720:14716 1:N:0:19
ACTCCTACGGGAGGCAGCAGTAGGGAATCTTCGGCAATGGGGGCAACCCTGACCGAGCAACGCCGCGTGAGTGAAGAAGGTTTTCGGATCGTAAAACTCTGTTGTTAGAGAAGAACGTTAAGTAGAGTGGAAAATTACTTAAGTGACGGTATCTAACCAGAAAGGGACGGCTAACTACGTGCCAGCAGCCGCGGTAATACGTAGGTCCCAAGCGTTGTCCGGATTTATTGGGCGTAAAGCGAGCGCAGGTGGTTTCTTAAGTCTGATGTAAAAGGCAGTGGCTCAACCATTGTG
+
GGGGGGGGGGGGGGGGGGGGGGGGGGGGGGGGGGGGGGGGGGGGGGGGGGGGGGGGGGGGGGGGGGGGGGGGGGGGGGGGFGGGGGGGGGGGGGGGGGGGGGGGGGGGGGGGGGGGGGGGGGEGGGGGGGGGGGGGGGGGGGGGGGGGGGGGGGGGGGGGGGGGGGGGGGGGGGGGGGGGGGGGGGGFGGGGGGGGGGGGGGGGGGGGGGGGGDEGGGGFGGEC5EGGGGGGFGGGGGFGEGF>GGGDBFGGGGG7@FFFGFGFFGGFFFFFFFFFFFDFFFFFFFFFFFFDF2
@M04650:207:000000000-C238N:1:1101:6825:14720 1:N:0:19
ACTCCTACGGGAGGCAGCAGTAGGGAATCTTCGGCAATGGGGGCAACCCTGACCGAGCAACGCCGCGTGAGTGAAGAAGGTTTTCGGATCGTAAAACTCTGTTGTTAGAGAAGAACGTTAAGTAGAGTGGAAAATTACTTAAGTGACGGTATCTAACCAGAAAGGGACGGCTAACTACGTGCCAGCAGCCGCGGTAATACGTAGGTCCCAAGCGTTGTCCGGATGTATTGGGCGTAAAGCGAGCGCAGGTGGTTTCTTAAGTCTGATGTAAAAGGCAGTGGCTCAACCATTGTT
+
GGGEFGDFEGGE7CGGGDFFFEACGFGFGGGG<7FGEGFGF@FCGCGGEEGGEFEEFCGFGGGGGGECF7FFGGGFGGGGGGGGEGFEGGGGGFGGGGGGGGGAEDFG<<FGGGGFF+D>DADDFDCFD7,B><,<DFFADFGFCFFGE:<FFGCFGCFG7D@FCE7:CE@CFCFFGGB=@*;2<CGFG>EGGGGG8EFFGGFFEF99CFGGGGEEGGGGG3;:*<<<3:95FE9CDGFG>DD3)5CDEGCF<C4*==F@?FGGF704@?F7==B>?:CFF?C@=472(/*).)
@M04650:207:000000000-C238N:1:1101:7103:14810 1:N:0:19
ACTCCTACGGGAGGCAGCAGTAGGGAATCTTCGGCAATGGGGGCAACCCTGACCGAGCAACGCCGCGTGAGTGATGAAGGTTTTAGGATCGTAAAACTCTGTTGTTAGAGATGAACGTTACGTAGAGTGGAAAATTACTTAAGTGACGGTATCTACCCAGAAAGGGAGGGCTAACTACGTGCCAGCAGCCGCGGTAATACGTAGGTCTCAAGCGTTGTCCGGACTTATTGGGCGTAAAGCGAGCGCAGGTGGTGTCTTAAGTCTGATGTAAATGGCAGAGGCTCGAACATTGTG
+
CFGGGGGGGGFCCGECGGFEFEFGGGFG<FF9D7FFEFGGGGGGGGGGGGGF8F:CFGGGC@CFGGGCFCFFGG,9AFFG<,CD,?=,,,8BFGGEGGGF9AFFF,<8?FG,EF9,,B=D+33,3+5,?A,CCFA,<,,C3>F7C9,33>+3FFF,@7<AF7,@>C,*<>*,5,:,6,>,2*6>C>CF,2:C5*=*8+25*3<CEBC+5<:?6E**:*2:8<=*/++++2A/7*1*//=77/7))19D3**79**9*986C4**0::50**1*097?1*0>?*)0)).(9*-..
@M04650:207:000000000-C238N:1:1101:7845:14812 1:N:0:19
ACTCCTACGGGAGGCAGCAGTAGGGAATCTTCGGCAATGGGGGCAACCCTGACCGAGCAACGCCGCGTGAGTGAAGAAGGTTTTCGGATCGTAAAACTCTGTTGTTAGAGAAGAACGTTAAGTAGAGTGGAAAATTACTTAAGTGACGGTATCTAACCAGAAAGGGACGGCTAACTACGTGCCAGCAGCCGCGGTAATACGTAGGTCCCAAGCGTTGTCCGGATTTATTGGGCGTAAAGCGAGCGCAGGTGGTTTCTTAAGTCTGATGTAAAAGGCAGTGGCTCAACCATTGTG
+
GGGGGEGFGGGGGGGGGGGGGGGGGGGFGGFFGGDECFGGDGGGEGGGGGGGGGGGGECGGGDGG7F@FGGGGFGGGGGGABFGGGFGGDGFFGGGGGGGGGGGGF,EAFGFFGFGGGGGGGFGGGGGGGGGGGCGFGFGGFFGGGGGEEGGGGGGGFFFGGGGFEGGDDGDCGFDFGGGGGGGGGGFGGGGD5=ECFGGG+C8CGC6=FFGGGE5CGG=CDGC5?GGGGGCFGC7<3*C)5>:<DDDD1*>9DG6?==6:=F>B7:A/9=@F@D@0:7?@:*)9=7?F4*6<2
@M04650:207:000000000-C238N:1:1101:25285:14817 1:N:0:19
ACTCCTACGGGAGGCAGCAGTGGGGAATATTGCACAATGGGCGCAAGCCTGATGCAGCCATGCCGCGTGTATGAAGAAGGCCTTCGGGTTGTAAAGTACTTTCAGCGGGGAGGAAGGTGTTGTGGTTAATAACCACAACAATTGACGATACCCGCAGAAGAAGCACCGGCTAACTCCGTGCCAGCAGCCGCGGTAATACTGAGGGTGCAAGCGTTAATCGGAATTACTGGGCGTAAAGCGCACGCAGGCGGTCTGTCAAGTCGGATGTCAAATTCCCGGGCTCAACCTGGGA
+
FGGGGGGGGGGGGGGGGGGGGGGGGGGGGGGEGGGGGGGGGGGCGGDGGGGGGGGGGGEGCGGGGGGGG@GGGGGGGDG@CEGGGGGDFGGGGGGFC<EGDGGG9F:EEGGCGEGG7FGD=F,+88+C9DEFG8F<D@FF,,7<3><++5@FC::*>F,65,2F8FFGEE:CFG,,,;FFC72+8<9C**8:53*32?<+33<CCGEECF97EC?*7::3*7=5?FCC:>FGEC5*7**957)))9)/5/)119F*9@6*39*))193*1/*9*//),7)7(9//0),()7(
@M04650:207:000000000-C238N:1:1101:7711:14863 1:N:0:19
ACTCCTACGGGAGGCAGCAGTAGGGAATCTTCGGCAATGGGGGCAACCCTGACCGAGCAACGCCGCGTGAGTGAAGAAGGTTTTCGGATCGTAAAACTCTGTTGTTAGAGAAGAACGTTAAGTAGAGTGGAAAATTACTTAAGTGACGGTATCTAACCAGAAAGGGACGGCTAACTACGTGCCAGCAGCCGCGGTAATACGTAGGTCCCAAGCGTTGTCCGGATTTATTGGGCGTAAAGCGAGCGCAGGTGGTTTCTTAAGTCTGATGTAAAAGGCAGTGGCTCAACCATTGTG
+
GGGGGGGGGGGGGGGGGGGGGGGGGGGGGGGGGGGGGGGGGGGGGGGGGGGGGGGGGGGGGGGGGGGGGGGGGGGGGGGGFGGGGGGGGGGGDFGGGGGGGGGGGGGGGGGGGGGGGGGFFGGGGGGGGGGGCFFGGGGGGFFGGGGGGEFGGGGGGGGGGGGGGGGGGGGGGGGCFGGGGGGGGGGFFFGCEGGGEGGGGGGGEGGGGGGGGGGGGGGGGD5=EFGGGGGGFGGEGGFGED>DGGGGFGGG3FGFFFF409>>6>F<FFFF44:4469??<<?@6??<FFA94
@M04650:207:000000000-C238N:1:1101:21795:14882 1:N:0:19
ACTCCTACGGGAGGCAGCAGTAGGGAATCTTCGGCAATGGGGGCAACCCTGACCGAGCAACGCCGCGTGAGTGAAGAAGGTTTTCGGATCGTAAAACTCTGTTGTTAGAGAAGAACGTTAAGTAGAGTGGAAAATTACTTAAGTGACGGTATCTAACCAGAAAGGGACGGCTAACTACGTGCCAGCAGCCGCGGTAATACGTAGGTCCCAAGCGTTGTCCGGATTTATTCGGCGTAAAGCGAGCGCAGGTGGTTTCTTAAGTCTGATGTAAAAGGCAGGGGCTCACCCATTTTT
+
GGGGFGGGCGGGGGGGGGGGGGGGGGGGGGCFFGEGGGGGGGGGEDEGGGFAF8FECEGFGGGGEB@@CEFCFFGAAE<E=F?FFGGG@FGFFFGGGGGFFFFGFGFGGFGGGGF8FGFFFDFFGGDDFC9DFBFC@AA9@@D,@@FFGEGFGGGGF7CFGFFCFEGGDGEECGDFFCF,28EFG5B@CEED8BBEEGGGGGGG7>9CCC*;::C55CGCED=5AFGGG*;*7:9EGCFGDCEDC55C@4*5*/9*69B7+/70**2<@?==@BDF::)85().9*5:?:F)-)
@M04650:207:000000000-C238N:1:1101:11137:14894 1:N:0:19
ACTCCTACGGGAGGCAGCAGTAGGGAATATTGCTCAATGGGGGAAACCCTGAAGCAGCAACGCCGCGTGGAGGATGAAGGTTTTAGGATTGTAAACTCCTTTTGTTAGAGAAGATAATGACGGTATCTAACGAATAAGCACCGGCTAACTCCGTGCCAGCAGCCGCGGTAATACGGAGGGTGCAAGCGTTACTCGGAATCACTGGGCGTAAAGAGCGCGTAGGCGGGAAAGTAAGTCAGATGTGAAATCCTGTAGCTTAACTACAGAACTGCATTTGAAACTGCTTTTCTAG
+
GGGGGGGGGGGCGGGGGGGGGGGGGGGFGGGGGGGGGGGGGGGGGGGGGGGGGGGGGGGGGGGGGGGEGGGGGEGGFGGGEEFGGGGGGGGGGGGGGGGGGGGGGGGGGGGGGGGGGGGGGGGGGGGGGGGDGGGGGGGG?FGGGGGGGGFFGGGGGGGGGGGFGGGGGECGGGGGGGGGGDGGFGGGGGGGFFGEGGGGGGGGGGFG*=EFCEF6:5>CEGGGGGGGGGGGFGGGGGFGFFFFFGFCFGGGFGG?F*==E@CCFCFFFFF47BFFF<FBF2CFFF6?2*9<
@M04650:207:000000000-C238N:1:1101:21064:14902 1:N:0:19
ACTCCTACGGGAGGCAGCAGTAGGGAATCTTCGGCAATGGGGGCAACCCTGACCGAGCAACGCCGCGTGAGTGAAGAAGGTTTTCGGATCGTAAAACTCTGTTGTTAGAGAAGAACGTTAAGTAGAGTGGAAAATTACTTAAGTGACGGTATCTAACCAGAAAGGGACGGCTAACTACGTGCCAGCAGCCGCGGTAATACGTAGGTCCCAAGCGTTGTCCGGATTTATTGGGCGTAAAGCGAGCGCAGGTGGTTTCTTAAGTCTGATGTAAAAGGCAGTGGCTCAACCATTGTG
+
GGGGGGGGGGGGGGGGGGGGGGGGGGGGGGGGGGGGGGGGGGGGGGGGGGGGGGGGGGGGGGGGGGGGGGGGGGGGGGGG@FGFGGGGGGGGGGGGGGGGGGGGEGGGGGGGGGGGGFFGGGGGGGGFFGGDGGGGGCDCFFGGGGGGGGGGGGGGFGGGGGGGGGGGGGGGGGGGGGGGGGGGGGGGFGGGGGGGGGGGGGGGGGDFGGGGGGGDGGCGGGC*8CGGGGGGFGGGGGFGFGFDGGGGFCCGCFGFFFF=FF7CFFFA?BFFFFDF:157?BDFF@?0:FFFF4
@M04650:207:000000000-C238N:1:1101:25541:14918 1:N:0:19
ACTCCTACGGGAGGCAGCAGTAGGGAATCTTCGGCAATGGGGGCAACCCTGACCGAGCAACGCCGCGTGAGTGAAGAAGGTTTTCGGATCGTAAAACTCTGTTGTTAGAGAAGAACGTTAAGTAGAGTGGAAAATTACTTAAGTGACGGTATCTAACCAGAAAGGGACGGCTAACTACGTGCCAGCAGCCGCGGTAATACGTAGGTCCCAAGCGTTGTCCGGATTTATTGGGCGTAAAGCGAGCGCAGGTGGTTTCTTAAGTCTGATGTAAAAGGCAGTGGCTCAACCATTGTG
+
GGGGGGGGGGGGGGGGGGGGGGGGGGGGGGGGGGGGGGGGGGGGGGGGGGGGGGGGGGGGGGGGGGGFGGGGGGGGGGGGFFGGGGGGGGGGGFGGGGGGGGGGGGGGGGGGGGGGGGGGGGFGGGGFGGGGGGGGGGGGGGGGGGGGGGGGGGGGGGGGGGGGGGGGGGGGGGGGGGGGGGGGGGGGGGGGGGGGGGGGGGGCEGFGGGGGGGECEGFGGG5AEFFGGFGGFC<EGFBGFG@DDGGGFGGG5CCFBFFFGFGGF7?<F??=FFFFFFCFF?96?F4:(7BBD2
@M04650:207:000000000-C238N:1:1101:19834:15010 1:N:0:19
ACTCCTACGGGAGGCAGCAGTAGGGAATCTTCGGCAATGGGGGCAACCCTGACCGAGCAACGCCGCGTGAGTGAAGAAGGTTTTCGGATCGTAAAACTCTGTTGTTAGAGAAGAACGTTAAGTAGAGTGGAAAATTACTTAAGTGACGGTATCTAACCAGAAAGGGACGGCTAACTACGTGCCAGCAGCCGCGGTAATACGTAGGTCCCAAGCGTTGTCCGGATTTATTGGGCGTAAAGCGAGCGCAGGTGGTTTCTTAAGTCTGATGTAAAAGGCAGTGGCTCAACCATTGTG
+
GGGGGGGGGGGGGGGGGGGGGGGGGGGGGGGGGGGGGGGGGGGGGGGGGGGGGGGGGGGGGGGGGGGGGGGGGGGGGGGGGGGGGGGGGGGGGGGFFGGGGGGGGGGGGGGGFGGGGGGGGGGGGGGGGGDGFGGGGGGGGGGGGGGGGEFGGGGGGGGGGGGGGGGGGGGGGGGGG?<FFGGGGGGGGGEGGGGGDGGGGGGGEG?FGGCGGGEGGGGF5C=:EFGGGFFGFGGGGGFFEDFFGDCDFFGGGFGFFFF@CFGGFGGFFF?F=?7@?F<FFFGFFFFFFFFAF)
@M04650:207:000000000-C238N:1:1101:15150:15020 1:N:0:19
ACTCCTACGGGAGGCAGCAGTAGGGAATCTTCGGCAATGGGGGCAACCCTGACCGAGCAACGCCGCGTGAGTGAAGAAGGTTTTCGGATCGTAAAACTCTGTTGTTAGAGAAGAACGTTAAGTAGAGTGGAAAATTACTTAAGTGACGGTATCTAACCAGAAAGGGACGGCTAACTACGTGCCAGCAGCCGCGGTAATACGTAGGTCCCAAGCGTTGTCCGGATTTATTGGGCGTAAAGCGAGCGCAGGTGGTTTCTTAAGTCTGATGTAAAAGGCAGTGGCTCAACCATTGTG
+
GGGGGGGGGGGGGGGGGGGGGGGGGGGGGGGGGGGGGGGGGGGGGGGGGGGGGGGGGGGGGGGEFGGGGEGGGGFFGGGGFGGGGGGDGGGGGGGGGGGGGGGGGGGGGGGGGGGGGGGGGGFGGGGEFGGGGGGGGGGGGGGFGGGGGGGGGGGGGGGGGGGGGGGGGGGGGGGGGGGGGGGGGGGGGGECEGGGGGGGGGCFGGGFGGGGFGGGGGGFGGGGDF?9<CFFFGGGGGFGBDDEDDGGFFCC<DFFFFFFC@GFBDGBFFF?=FDF?FFFF?44*=57?FFFA)
@M04650:207:000000000-C238N:1:1101:4225:15046 1:N:0:19
ACTCCTACGGGAGGCAGCAGTAGGGAATCTTCGGCAATGGGGGCAACCCTGACCGAGCAACGCCGCGTGAGTGAAGAAGGTTTTCGGATCGTAAAACTCTGTTGTTAGAGAAGAACGTTAAGTAGAGTGGAAAATTACTTAAGTGACGGTATCTAACCAGAAAGGGACGGCTAACTACGTGCCAGCAGCCGCGGTAATACGTAGGTCCCAAGCGTTGTCCGGATTTATTGGGCGTAAAGCGAGCGCAGGTGGTTTCTTAAGTCTGATGTAAAAGGCAGTGGCTAAACCATTGTG
+
GGGGGGGFEGGGGGGGGFFEFGGGGGGGGGGCGGGGGGGGGGGGGGCCFFGG<FFGGGGGGGGGGGGCFBFGFGDF9FGGFE<BFFGC7CGGGGGGG?DECFFFGGFFGCEFGGGGGCGGFFFGF<F<ABDFFCGGGGGCGFGGGGGGGCFCGGGGGGGGGGGECEG>FEEGGGGGGFG<CCC?FGGGG:E*:CCEGGG9BCCCECFFFGGGGGE*>DGGGDE559?FGFGDFEDGG3F7@93>CC)>:CFFCF4FFFF=FFG7=DFA?FF?@B3F::5::?4*99@?F?*65-
@M04650:207:000000000-C238N:1:1101:18408:15057 1:N:0:19
ACTCCTACGGGAGGCAGCAGTAGGGAATCTTCGGCAATGGGGGCAACCCTGACCGAGCAACGCCGCGTGAGTGAAGAAGGTTTTCGGATCGTAAAACTCTGTTGTTAGAGAAGAACGTTAAGTAGAGTGGAAAATTACTTAAGTGACGGTATCTAACCAGAAAGGGACGGCTAACTACGTGCCAGCAGCCGCGGTAATACGTAGGTCCCAAGCGTTGTCCGGATTTATTGGGCGTAAAGCGAGCGCAGGTGGTTTCTTAAGTCTGATGTAAAAGGCAGTGGCTCAACCATTGTG
+
GGGGGGGGGGGGGGGGGGGGGGGGGGGGGGGGGGGGGGGGGGGGGGGGGGGGGGGGGGGGGGGGGGGGGGGGFGGGGGGGGGGGGGGGGGGGGGGGGGGFGGGGGGGGGGGGGGGGGGGGGGGGDFFFFGGGGDFGGGGGGGFGGGGGGGGGGGGFGGGGGGGGGGGGGGGGGGGGGGGGGG7CCEGGGGGGGGGGGEFGGGGGGGGGGGGGGGGGGGGGGGGGGGGGGGF=5*9=DGFCDDEFGDC3@GGGGGGFFFF4?8*:BDFFFFFFBFEF?:G?:0*)17@<B?B><)
@M04650:207:000000000-C238N:1:1101:4406:15062 1:N:0:19
ACTCCTACGGGAGGCAGCAGTGGGGAATATTGCACAATGGGCGCAAGCCTGATGCAGCCATGCCGCGTGTATGAAGAAGGCCTTCGGGTTGTAAAGTACTTTCAGCGAGGAGGAAGGCATTGTGGTTAATAACCACAGTGATTGACGTTACTCGCAGAAGAAGCACCGGCTAACTCCGTGCCAGCAGCCGCGGTAATACGGAGGGTGCAAGCGTTAAGCGGAATTACTGGGCGTAAAGCGCACGCAGGCGGTCTGTCAAGTCGGAGGTGAAATCCCCGGGCTCAACCTGGGAAC
+
GGGGGGGGGGGGGGGGGGGGGGGGGGGGGGGGGGGGGGGCGGGDGGEGGGGGFGGGGGFDGGGGGGGGGGGCFGFGGGGGGGGGGGGGGGGGGGGGGGGGFGGGGGGGGGGGGGGDGGGC<FFFC,B<AF,@FCFFFGEGADGGFFC:@>F<FC7F7F@FFGGGGGG*@E:@FGFF7EGGDFGG@F88BE=ECEEECCFGGG58CE8CGFGFG7CEF*:)//*:CFGGCFGF7:<E*:6539)8CC5CB5)/1CFBFF4?9*9CD)98@F4*7*)9(-15;6C*9?F?0)7:4(
@M04650:207:000000000-C238N:1:1101:23565:15078 1:N:0:19
ACTCCTACGGGAGGCAGCAGTGGGGAATATTGCACAATGGGCGCAAGCCTGATGCAGCCATGCCGCGTGTATGAAGAAGGCCTTCGGGTTGTAAAGTACTTTCAGCGGGGAGGAAGGTGTTGTGGTTAATAACCGCAGCAATTGACGTTACCCGCAGAAGAAGCACCGGCTAACTCCGTGCCAGCAGCCGCGGTAATACGGAGGGTGCAAGCGTTACTCGGAATCACTGGGCGTAAAGAGCGCGTAGGCGGGAAAGTAAGTCAGATGTGAAATCCTGTAGCTTAACTACAGAAC
+
GGGGGGGGGGGGGGGGGGGGGGGGGGGGGGGGGGGGGGGGGGGGGGGGGGGGGGGGGGGGGGGGGGGGGGGGGGGGGGGGGGGGGGGGGGGGGGGGGGGGGGGGGGGGGGGGGGGGGGGGGGGGGGGGGGGGGGGGGGGGGGGGGGGGGGGGGGGGGGGGGGGGGGGGGGGGGGGGGGGGGGGGGGFGGGGGGGGGGGGGGCGGGGGGGGGGGGGGGGGGGGDGGGGGGGGGFGGGFGFGFGBEGGGGFGGG5CFFFFFFGFGGFFGFFFFFFB?=>BGFFFCFFFFFFFFF74
@M04650:207:000000000-C238N:1:1101:19389:15081 1:N:0:19
ACTCCTACGGGAGGCAGCAGTGGGGAATATTGCACAATGGGCGCAAGCCTGATGCAGCCATGCCGCGTGTATGAAGAAGGCCTTCGGGTTGTAAAGTACTTTCAGCGGGGAGGAAGGTGTTGTGGTTAATAACCGCAGCAATTGACGTTACCCGCAGAAGAAGCACCGGCTAACTCCGTGCCAGCAGCCGCGGTAATACGGAGGGTGCAAGCGTTAATCGGAATTACTGGGCGTAAAGCGCACGCAGGCGGTCTGTCCAGTCGGATGTGAAATCCCCGGGCTCAACCTGGGAAC
+
GGGGGGGGGGEGGGGGGGGGGGGGGGEGGGGCFEGGGGGDEGGGGGGGGGGGGGGGGGGGGGGGGGGGGGGGFGGGGGGGGGGGGFGFGGEGGGGGGGGGGGGG9FEGGGEFEG8FCGGGGGGDGGGGGFFGGFGDEGGFGCFGF=CCEFGGGCF*>CFGGGGDCGCFECEEGGGGGGGFGGGDC0<=81?*:EGEGGGGG>CEG8CGFFF5?ECGFGGFEGGGGEGFFDCCECD=F:@3>C>BGD3DDDDC7<FFF)7?FFD5.CC74646F*09?BC)7(9?=@)475FFF4
@M04650:207:000000000-C238N:1:1101:27620:15086 1:N:0:19
ACTCCTACGGGAGGCAGCAGTAGGGAATCTTCGGCAATGGGGGCAACCCTGACCGAGCAACGCCGCGTGAGTGAAGAAGGTTTTCGGATCGTAAAACTCTGTTGTTAGAGAAGAACGTTAAGTAGAGTGGAAAATTACTTAAGTGACGGTATCTAACCAGAAAGGGACGGCTAACTACGTGCCAGCAGCCGCGGTAATACGTAGGTCCCAAGCGTTGTCCGGATTTATTGGGCGTAAAGCGAGCGCAGGTGGTTTCTTAAGTCTGATGTAACAGGCAGTGGCTCAACCATTGTG
+
FGGGGGGGGGGDEGGGGGGGGFGGGGGGGGGGGDGGGGGGGGGGGGGGEGFGGGGCDGGGGGDGGGGGGGGGGGGGGGGGGGGGGGGGGDGGGEGFGGGFGGGGGGGGGGGGGGGGGGGGCBFFGFFGGGGGGGGGGGGGGGGGFGGGGEFGGGFFGGGGGGGEDGGFF8FGEGGGGGDF7CCFGGGGGGGGGGGGDFGDFGGGGFFEGGGGGGAC=7:DGDCAC9FGFCGFFGGGCDFGB9>@GGGGF4CFDCFFFFFBG9C7?7CAB@F*9F)7?:CF?BGFF=508?BAA)
@M04650:207:000000000-C238N:1:1101:28212:15091 1:N:0:19
ACTCCTACGGGAGGCAGCAGTGGGGAATATTGCACAATGGGCGCAAGCCTGATGCAGCCATGCCGCGTGTGTGAAGAAGGCCTTCGGGTTGTAAAGCACTTTCAGCGAGGAGGAAGGTGGTGAACTTAATACGTTCATCAATTGACGTTACTCGCAGAAGAAGCACCGGCTAACTCCGTGCCAGCAGCCGCGGTAATACGGAGGGTGCAAGCGTTAATCGGAATTACTGGGCGTAAAGCGCACGCAGGCGGTCTGTCAAGTCGGATGTGAAATCCCCGGGCTCAACCTGGGAAC
+
GGGGGGGGGGGGGGGGGGGGGGGGGGGGGGGGFGGGGGGGGGGGGGGGGGGFG<FGGGGGGGGGGGGGGGGGGGGGGGGGGGGGGGGGGGGGGGGGGGGGGGGGGGGGGGGGGGGFGGGGGGGGGGGGGGGGGGGGGGGGGFFFGGGGGGGGGGGGGCFEGGGGGGGDGEGGBFGGGGGGGCFGGGGGGGGGGGGGGGGGGGGGGGGGGFFGGGGGGGGGDGGGGGGGGGGGFGGDCDFGFDFFGGGC39CDDGFFFFFFGB7DEGGBFFFFFFFFFF3@D6FFFFF><@FFFF
@M04650:207:000000000-C238N:1:1101:3146:15095 1:N:0:19
ACTCCTACGGGAGGCAGCAGTGGGGAATATTGCACAATGGGAGCAAGCCTGATGCAGCCATGCCGCGTGTGTGAAGAAGGCCTTCGGGTTGTAAAGCACTTTCAGCGAGGAGGAAGGTGGTGAGCTTAATACGCCCATCAATTGACGTTACTCGCAGAAGAAGCACCGGCTAACTCCGTGCCAGCAGCCGCGGTAATAAGGAGGGTGCAAGCGTTAATCTGAATTACTGGGCGTAAAGCGCACGCAGGCGGTTTGTTAAGTCAGATATGAAATCCCCTGGCTCAACCTGGGAAC
+
CFFFGFGGECG-@FGGGGGGCF8FFGGGGGGGGGCGGC9E8,BF<<6<<FFGAGGGCGGGGG8:FGGGGEF<FGAFCFGGFCGGG<FCFFG4FFG9EFGG,?FFD9=+CF@?FFF8F8,+8A?E8<A,CF9,+>+3+A8=FDF5AD=:+@3C>BFE+8@CFFBCGCF*@@:*<,76?7FCGGFFGG8:F88:B=71+9+5C>/88B85CC95;CG=:F>7C>FF999C+>**<:5:97*1<5>><17).)197CC789@6+12****.9=BF4*963(9;>0<46).51)8(:(
@M04650:207:000000000-C238N:1:1101:13082:15108 1:N:0:19
ACTCCTACGGGAGGCAGCAGTAGGGAATCTTCGGCAATGGGGGCAACCCTGACCGAGCAACGCCGCGTGAGTGAAGAAGGTTTTCGGATCGTAAAACTCTGTTGTTAGAGAAGAACGTTAAGTAGAGTGGAAAATTACTTAAGTGACGGTATCTAACCAGAAAGGGACGGCTAACTACGTGCCAGCAGCCGCGGTAATACGTAGGTCCCAAGCGTTGTCCGGATTTATTGGGCGTAAAGCGAGCGCAGGTGGTTTCTTAATTCTGATGTAAAAGGCAGTGGCTCAACCATTGTT
+
GGGGGGGGGGGGGGGGGGGFGGGGGGGGGGGGGEGGGGGFGEEGGGGGGGGGGGGDGGGGGGGGGGGEGGGGGFGGGGGGGGGGGGGGGGGGGGGGGGGGGGGGGGFDGGFGGGGGGFGGGGGF<FGGGFGGFGGGGGGGGGFGFCGEGGFGGGFGGGDFGGFFCCFGGDGGGGGGGGGGEGEGFGGGGGGGG>BCGFGGCGGGDG9EFFGFGGGDCDGG=DCE=FGGGGFGFGGGG36FFCEFDGCC:CC5DGGFFF@@+9CG4DF<FBFBBF)<??GFFF*096@?:@F4A)
@M04650:207:000000000-C238N:1:1101:25602:15108 1:N:0:19
ACTCCTACGGGAGGCAGCAGTAGGGAATCTTCGGCAATGGGGGCAACCCTGACCGAGCAACGCCGCGTGAGTGAAGAAGGTTTTCGGATCGTAAAACTCTGTTGTTAGAGAAGAACGTTAAGTAGAGTGGAAAATTACTTAAGTGACGGTATCTAACCAGAAAGGGACGGCTAACTACGTGCCAGCAGCCGCGGTAATACGTAGGTCCCAAGCGTTGTCCGGATTTATTGGGCGTAAAGCGAGCGCAGGTGGGTTCTTAAGTCTGATGTAAAAGGCAGTGGCTCAACCATTGTG
+
GGGGGGGGGGGGGGGGGGGGGGGGGGGGGGGGGGGGGGGGGGGGGGGGGGGGGGGGGGGGGGGGGGGGGGGGGGGGGGGGGGGGGGGGGGGGGGGGGGGGGGGGGGGGGGGGGGGGGGGGGGGGGGGGGGGGGGGGGGGGGGGGGGGGGGGGGGGGGGGGGGFGFGFGGDGGGGFGGGGGGGGGGGGGGGGGGGGGGGGGGGGGGGGGGGGGGGEGGGGGGGGGEFDGG=GFFEGEGGFGFGFFGGGGDFDD)99@FFFFGFGCFFF>FFFFFFEF<67FF?GFFFFBFFF>D4
@M04650:207:000000000-C238N:1:1101:20277:15125 1:N:0:19
ACTCCTACGGGAGGCAGCAGTAGGGAATCTTCGGCAATGGGGGCAACCCTGACCGAGCAACGCCGCGTGAGTGAAGAAGGTTTTCGGATCGTAAAACTCTGTTGTTAGAGAAGAACGTTAAGTAGAGTGGAAAATTACTTAAGTGACGGTATCTAACCAGAAAGGGACGGCTAACTACGTGCCAGCAGCCGCGGTAATACGTAGGTCCCAAGCGTTGTCCGGATTTATTGGGCGTAAAGCGAGCGCAGGTGGTTTCTTAAGTCTGATGTAAAAGGCAGTGGCTCAACCATTGTG
+
GGGGGGGGGGGGGGGGGGGGGGGGGGGGGGGGGGGGGGGGGGGGGGGGGGGGGGGGGGGGGGGGGGGGGGGGGGGGGGGGGGGGGGGGGGGGGGGGGGGGGGGGGGGGGGGGGGGGGGGFGGGGGGGFGGGGGGGGGGGGGGGFGFGGGGGGGGGGGGGGGGGGGGGGGGGGGGGGGGGGGGGGGGGGGFGGGGGGGGGGGGGGGGGGGGGGGGGEGGFGGGEGGGGGGGGGFGGGGGFGFGFEGGGGFGGGGGGFFFFB9=FGFGGFFFFF?F>FFFGFFFDFFF@<BFFAF4
@M04650:207:000000000-C238N:1:1101:23532:15128 1:N:0:19
ACTCCTACGGGAGGCAGCAGTAGGGAATCTTCGGCAATGGGGGCAACCCTGACCGAGCAACGCCGCGTGAGTGAAGAAGGTTTTCGGATCGTAAAACTCTGTTGTTAGAGAAGAACGTTAAGTAGAGTGGAAAATTACTTAAGTGACGGTATCTAACCAGAAAGGGACGGCTAACTACGTGCCAGCAGCCGCGGTAATACGTAGGTCCCAAGCGTTGTCCGGATTTATTGGGCGTAAAGCGAGCGCAGGTGGTTTCTTAAGTCTGATGTAAAAGGCAGTGGCTCAACCATTGTG
+
GGGGGGGGGGGGGGGGGGGGGGGGGGGGGGGGGGGGGGGGGGGGGGGGGGGGGGGGGGGGGGGGGGGGGGGGGGGGGGGGAFFFGGGGGGGGGGGGGGGGGGGGGGGGGGGGGGGGGGGGGGGGGDDGGGGFCGGGGGGGGBFGGGGGGGGGGGGGGGGGGGGGGGGGGGGGGGGGGGGGGGGGGGGGGGGGGGGGGGFGGGGGGGFFGGFGGEEEGGGGGG5EGGGFGGGGFGGEDGFGF<:7DGGGFGGGDFGFFF?FCFFG=DGA?FF7*98>FFCFFF76@?4?(*94))
@M04650:207:000000000-C238N:1:1101:21092:15158 1:N:0:19
ACTCCTACGGGAGGCAGCAGTAGGGAATCTTCGGCAATGGGGGCAACCCTGACCGAGCAACGCCGCGTGAGTGAAGAAGGTTTTCGGATCGTAAAACTCTGTTGTTAGAGAAGAACGTTAAGTAGAGTGGAAAATTACTTAAGTGACGGTATCTAACCAGAAAGGGACGGCTAACTACGTGCCAGCAGCCGCGGTAATACGTAGGTCCCAAGCGTTGTCCGGATTTATTGGGCGTAAAGCGAGCGCAGGTGGTTTCTTAAGTCTGATGTAAAAGGCAGTGGCTCAACCATTGTG
+
GGGGGGGGGGGGGGGGGGGGGGGGGGGGGGGGGGGGGGGGGGGGGGGGGGGGGGGGGGGGGGGGGGG+@CFFFGGGGGGGGGGGGGGGGGGGGGFGGGGGGGGGGGGGGGGGGGGGGGGFFGG<?FGFGGGGGGGGGGGGGGGGAFGGGGGGGGGGGGGGGGGG7@@FGGGGGGGGFG:FFCFGG8CFGGGGGGCGCFGGGGFGGGGFGFFFGGC=*>CCGD=EEGGFGGCDFG5:C<7>5D>)/95<BFFGGGGFFFFFGFGGFFG47BFFF=BF::<FFB<?FFF2<FFAA4
@M04650:207:000000000-C238N:1:1101:15087:15165 1:N:0:19
ACTCCTACGGGAGGCAGCAGTAGGGAATCTTCGGCAATGGGGGCAACCCTGACCGAGCAACGCCGCGTGAGTGAAGAAGGTTTTCGGATCGTAAAACTCTGTTGTTAGAGAAGAACGTTAAGTAGAGTGGAAAATTACTTAAGTGACGGTATCTAACCAGAAAGGGACGGCTAACTACGTGCCAGCAGCCGCGGTAATACGTAGGTCCCAAGCGTTGTCCGGATTTATTGGGCGTAAAGCGAGCGCAGGTGGTTTCTTAAGTCTGATGTAAAAGGCAGTGGCTCAACCATTGTT
+
GGGGGGGGGGGGGGGGGGGGGGGGGGGGGGGGGGGGGGGGGGGGGGGGGGGGGGGGGGGGGGGGGGG@CFGGGGGGGGGGGDGGGGGGGGGGGGGGGGG9FGFEFGDFFGGGCFGFGGGGDGGDFAFCFCFGGGGGGGGGGFGGGGFGGEFGGGGGGGGGGGEEGCFGGDFEFGGGGGGGGGGGGGGGGGGGGDGGGGGGGGFGEGGGEFFGGGGGGGGGGDCEGFGGGG?E>EGGGGFCEDFFGGGDEGGGGGGFFF?FDFF*97:<@F=FFFDF:609??9@FFFB:F@)))
@M04650:207:000000000-C238N:1:1101:3051:15202 1:N:0:19
ACTCCTACGGGAGGCAGCAGTGGGGAATATTGCACAATGGGCGCAAGCCTGATGCAGCCATGCCGCGTGTATGAAGAAGGCCTTCGGGTTGTAAAGTACTTTCAGCGGGGAGGAAGGTGCTGTGGTTAATAACCGCAGCAATTGACGTTACCCGCAGAAGAAGCACCGGCTAACTCCGTGCCAGCAGCCGCGGTAATACGGAGGGTGCAAGCGTTAAGCGGAATTACTGTGCGTAAAGCGCACGCAGGCGGTCTGTTAAGTCAGATGTGAAATCCCCGGGCTCAACCGGGGAAC
+
FGFGFFGGGFGECGDFG,EFEFGGGGGGFFG9,F9FE<F@EFE:FGEFGDGG,EFFF8EDGCFFGGCCFFGDGGGGFGGG@<FGGGGGCFFEGGGGGGGF9FDEFF:CEGCFGGFFGCF8AF<FEDEBCFCGFGGGGGFGFA,@@,CC7@<FG@@FC@FGF8F7E:8FE>7EC,<,?EF*==9C8CC78C:=B*B>FGFGGCEC8EGGFGG5EC88A**>8)**<EFGC*<9>*5:>DFDB7)0))9)57C3>9>/**0@?*2****.9*9=?4))-(/8)4*/6?5((<7(8(
@M04650:207:000000000-C238N:1:1101:21880:15213 1:N:0:19
ACTCCTACGGGAGGCAGCAGTAGGGAATCTTCGGCAATGGGGGCAACCCTGACCGAGCAACGCCGCGTGAGTGAAGAAGGTTTTCGGATCGTAAAACTCTGTTGTTAGAGAAGAACGTTAAGTAGAGTGGAAAATTACTTAAGTGACGGTATCTAACCAGAAAGGGACGGCTAACTACGTGCCAGCAGCCGCGGTAATACGTAGGTCCCAAGCGTTGTCCGGATTTATTGGGCGTAAAGCGAGCTCAGGTGGTGTATTAAGTCTGGTGTAAAAGGCAGTGGCTCAACCATTGTG
+
GGGGGGGGGGGGGGGGGGEGGGGGGGGGGGGGGGGGGGGGGEGGGGGGGGGGGGGGGGGGGGGGGGGGGGDFGGGGGFFGEGGGGGGGGGGGGGFFGGGGEFGGGCGGFGGFGGGGC+BBFEAFF9BDFF>F9@>>3>A@9,>CFAG77@>FGCE>AFGGGCFG:>CFDGD@GECFG8FFGG>;,:CEGE=EC*4:8FG;EGGG7F+<;<6;C5?8CDFDCDE5;<:<C>C5>ECEDDF7>*88)*9<?:FGD*1/9099:@GCFC:<566676)).,7:?0*)1*)(-69)64
@M04650:207:000000000-C238N:1:1101:24939:15274 1:N:0:19
ACTCCTACGGGAGGCAGCAGTAGGGAATCTTCGGCAATGGGGGCAACCCTGACCGAGCAACGCCGCGTGAGTGAAGAAGGTTTTCGGATCGTAAAACTCTGTTGTTAGAGAAGAACGTTAAGTAGAGTGGAAAATTACTTAAGTGACGGTATCTAACCAGAAAGGGACGGCTAACTACGTGCCAGCAGCCGCGGTAATACGTAGGTCCCAAGCGTTGTCCGGATTTATTGGGCGTAAAGCGAGCGCAGGTGGTTTCTTAAGTCTGATGTAAAAGGCAGTGGCTCAACCATTGTG
+
GGGGGGGGGGGGGGGGGGGGGGGGGGGGGGGGGGGGGGGGGGGGGGGGGGGGGGGGGGGGGGGGGGGGGGGGGGGGGGGGGGGGGGGGGGGGGGGGGGGGGGGGGGGGGGGGGGGGGGGGGGGGGGGGGGGGGGGGGGGGGGGGGGGGGGGGGGGGGGGGGGGGGGGGGGGGGGGGGGGGGGGGGGGGGGGGGGGGGGGGGGGGGGGGGFGGGGGGGDGFGGEEDCF7EGGGFG)CGGFGFGFFGGGGFGGG<FFFFFFFGFGGFFGA9FF?@FFFB07?@BC?FFF?<FB)))
@M04650:207:000000000-C238N:1:1101:24180:15296 1:N:0:19
ACTCCTACGGGAGGCAGCAGTAGGGAATCTTCGGCAATGGGGGCAACCCTGACCGAGCAACGCCGCGTGAGTGAAGAAGGTTTTCGGATCGTAAAACTCTGTTGTTAGAGAAGAACGTTAAGTAGAGTGGAAAATTACTTAAGTGACGGTATCTAACCAGAAAGGGGCGGCTAACTACGTGCCAGCAGCCGCGGTAATACGTAGGTCCCAAGCGTTGTCCGGATTTATTGGGCGTAAAGCGAGCGCAGGTGGTTTCTTAAGTCTGATGTAAAAGGCAGTGGCTCAACCATTGTT
+
GGFGGGGGGGGGGGGGGGGGGGGGGGGGGGGGGGGGGGGGGGGGGGGGGGGGGGGGGGGGGGGGGGGGGGGFFGGGGGGGGGGGGGGGGGGGGGGGGGGGGGGGGGGGGGGGGGGGGGGGGGGGGGGGGGGGGGGGGGGGGGGGGGGGGGGGGGGGGGGGGGGGGGGGGGGGGGGGGGGGGGGGGGGCFGEDGGGGGGFGGGGGGGGGGGGFGGE=CGGGGGGGGFFDFGEGFGGGGFFGF<D>DGGGECGG5FCFFFFFEBGGFFF<=*97?FFFFFD@F?7?FFF7:FFFF)
@M04650:207:000000000-C238N:1:1101:16739:15303 1:N:0:19
ACTCCTACGGGAGGCAGCAGTGGGGAATATTGCACAATGGGCGCAAGCCTGATGCAGCCATGCCGCGTGTATGAAGAAGGCCTTCGGGTTGTAAAGTACTTTCAGCGAGGAGGAAGGCATTGTGGTTAATAACCACAGTGATTGACGTTACTCGCAGAAGAAGCACCGGCTAACTCCGTGCCAGCAGCCGCGGTAATACGGAGGGTGCAAGCGTTAATCGGAATTACTGGGCGTAAAGCGCACGCAGGCGGTCTGTCAAGTCGGATGTGAAATCCCCGGGCTCAACCTGGGAAC
+
GGGGGGGGGGGGGGGGGGGGGGGGGEFGGGGGGGGGGGGGGGGGGDGGGGGGGGGGGGGGGGGGGGGGGGGGGGGGGGGGGGGGGGGGGGGGGGGGGGGGGGGGGGGGGGGGGGGGGGGGGGGGGGGGGGGGGAFGGGGGGGGGGGGGGGGFGGGCEEGGGFGGGGGGGGGEFGGFGGEGGGGGGGFFGGGGGGGEGGGGGGEGGGGGGGGGGCEEGGGGGGGGGGGGGGGGBGGGGGFGFGFFGG7CEDG<D<GFFFF@GFGGFCC7=FFFFFFFFFGFFFG?FFFF?FFFF6
@M04650:207:000000000-C238N:1:1101:3418:15353 1:N:0:19
ACTCCTACGGGAGGCAGCAGTAGGGAATCTTCGGCAATGGGGGCAACCCTGACCGAGCAACGCCGCGTGAGTGAAGAAGGTTTTCGGATCGTAAAACTCTGTTGTTAGAGAAGAACGTTAAGTAGAGTGGAAAATTACTTAAGTGACGGTATCTAACCAGAAAGGGACGGCTAACTACGTGCCAGCAGCCGCGGTAATACGTAGGTCCCAAGCGTTGTCCGGATTTATTGGGCGTAAAGCGAGCGCAGGGGGTTTCTTAAGTCTGATGTAAAAGGCAGTGGCTCAACCATTGTG
+
GGGGGGGGGGGCFGGGGGGGGGGGGFGGGGGGGGGGGGGGGGGGGGGGGFGGGGGGGGGFGGGGGGGCFGGFGGGGGGGGGGGGGGGG>FGGGGGGGGGGGGGFGDGFGGGGFGGGGGFGGGCDFFGGFFFFGFGGGGGGGGGGGGGGGGG?FFGGFGGGCFGGGGGFGGGG@FGGGGGGGGGGFFGGFGGD>EEEGCGGGFGFGG?CE9?CFGEEGGDGDDG5*<FGGGG5>GDGGGFGECDFGC7CB)9C75C@?BB=F@CD7C>AFBFF=FB4::9?;?9?FFF?B?FFF2
@M04650:207:000000000-C238N:1:1101:5348:15366 1:N:0:19
ACTCCTACGGGAGGCAGCAGTGGGGAATATTGCACAATGGGCGCAAGCCTGATGCAGCCATGCCGCGTGTATGAAGAAGGCCTTCGGGTTGTAAAGTACTTTCAGCGGGGAGGAAGGTGTTGTGGTTAATAACCGCAGCAATTGACGTTACCCGCAGAAGAAGCACCGGCTAACTCCGTGCCAGCAGCCGCGGTAATACGGAGGGTGCAAGCGTTAATCGGAATTACTGGGCGTAAAGCGCACGCAGGCGGTCTGTCAAGTCGGATGTGAAATCCCCGGGCTCAACCTGGGAAC
+
GGGGGGGGGGGGGGGGGGGGGGGGGGGGGGGCFGGGGGGGGGGGGGGGGGGGGGGGFGGGGGGGGGGGGGGGGGGGGGGGGGGGGGGGGGGGAGGGGGGGGGGGFFGGGGGGGDGGGGGGGFGGGGFGGGGGGGGGGGGGGGGGGGGGGGGGGG:<FECGGGGGGGGGGGGGGGGGGGGGGGGDGGGFGGGGGGGDC?CGG>GDEEGGGGGF*/AE=GGGGGGGGGGGGGGGFC3CCC?G:50)9CDGFGG))9DFFF4=FBGGEGGBF?6FB*0<?1C:>;3*9?F?FFF(8,
@M04650:207:000000000-C238N:1:1101:13110:15386 1:N:0:19
ACTCCTACGGGAGGCAGCAGTAGGGAATCTTCGGCAATGGACGAAAGTCTGACCGAGCAACGCCGCGTGAGTGAAGAAGGTTTTCGGATCGTAAAACTCTGTTGGTAGAGAAGAACGTTGGTGAGAGTGGAAAATTACTTAAGTGACGGTATCTAACCAGAAAGGGACGGCTAACTACGTGCCAGCAGCCGCGGTAATACGTAGGTCCCAAGCGTTGTCCGGATTTATTGGGCGTAAAGCGAGCGCAGGTGGTTTCTTAAGTCTGATGTAAAAGGCAGTGGCTCAACCATTGTG
+
GGGGGGGGGGGGGGGGGGGGGGGGGGGGGGGGGGGGGGGGGGGGGGGGGGGGGGGGGGGGGGGGGGGGGGGGGGGGGGGGGGGGGGGGGGGGGGGGGGGGGFGGGGGGGGGGGGGGGFGGGGGGGGGGGGGGGGGGGGGGGGGFGGGGGGGGGGGGGGGGGGGGGGGGGEGGGGGGGGGGGGGGGGGGGGGGGGGGGGGGGGGGGGGGGGGGGDGGGGGGCD==EGGGGFGGFGGGGDFG@GFDDDGGFGGGGGGFFFFFFFF>?:D<FFFFFF>471DF48C449@?BFFFD)
@M04650:207:000000000-C238N:1:1101:7635:15393 1:N:0:19
ACTCCTACGGGAGGCAGCAGTAGGGAATCTTCGGCAATGGGGGCAACCCTGACCGAGCAACGCCGCGTGAGTGAAGAAGGTTTTCGGATCGTAAAACTCTGTTGTTAGAGAAGAACGTTAAGTAGAGTGGAAAATTACTTAAGTGACGGTATCTAACCAGAAAGGGACGGCTAACTACGTGCCAGCAGCCGCGGTAATACGTAGGTCCCAAGCGTTGTCCGGATTTATTTGTCGTAAAGCGAGCGCAGGTGGTTTCTTAAGTCTGATGTAAAAGGCAGTGGCTCAACCATTGTG
+
GGGGGGGGGGGGGGGGGGGGGGGGGGGGGGGGGGGGGGGGGGGGGGGGGGGGGGGEFGGFGGGGGGGFGEGGGGGFGGGGFGGGGGGGGGGGGGGGGGGGGGGGGGFGGGGEEFCFGGGGGGGFFGGGGGGGGGGGEGGGGFGGDCGGGGGGGGGAFGGGGGGGG@FGGGDEGGGGGGGGGGFGFGGFGGGGGDGEEGGGGGGGGGGGGFFCFEGGGGC>CDC:CGCFE*<285CFCDFGF3@59CGG31CF<CDFFFF9+0:CF7F>FFFB?B347:9@F?446/<01?F>9-
@M04650:207:000000000-C238N:1:1101:27867:15433 1:N:0:19
ACTCCTACGGGAGGCAGCAGTAGGGAATCTTCGGCAATGGGGGCAACCCTGACCGAGCAACGCCGCGTGAGTGAAGAAGGTTTTCGGATCGTAAAACTCTGTTGTTAGAGAAGAACGTTAAGTAGAGTGGAAAATTACTTAAGTGACGGTATCTAACCAGAAAGGGACGGCTAACTACGTGCCAGCAGCCGCGGTAATACGTAGGTCCCAAGCGTTGTCCGGATTTATTGGGCGTAAAGCGAGCGCAGGTGGTTTCTTAAGTCTGATGTAAAAGGCAGTGGCTCAACCATTGTG
+
GGGGGGGGGGGGGGGGGGGGGGGGGGGGGGGGGGGGGGGGGGGGGGGGGGGGGGGGGGGGGGGGGGGGGGGGGGGGGGGGGGGGGGGGGGGGGGFGGGGGGGGGGGGEFGGGGGGGGGGFGGGGGGGGGGGEGGGGGGGGGGGGGGGGGGGGGGGGGGGGGGGGGGGGGGGGGGGGGGGGCCGGGGGGGGGGGGGEGGGGGEGFGGGG>FGGGG5;ECGGGGGGGGGGGGGGFGGGGGFGF*35CDDGFGGGCGGFFFFFGFGGFFGF=@FF?6@FFFGFFFCF4?:::@FAB)
@M04650:207:000000000-C238N:1:1101:12088:15438 1:N:0:19
ACTCCTACGGGAGGCAGCAGTGGGGAATATTGCACAATGGGGGGAACCCTGATGCAGCCATGCCGCGTGAATGAAGAAGGCCTTCGGGTTGTAAAGTACTTTCAGCGGGGAGGAAGGTGTTGTGGTTAATAACCGCAGCAATTGACGTTACCCGCAGAAGAAGCACCGGCTAACTCCGTGCCAGCAGCCGCGGTAATACGGAGGGTGCAAGCGTTAATCGGAATTACTGGGCGTAAAGCGCACGCAGGCGGTCTGTCAAGTCGGATGTGAAATCCCCGGGCTCAACCTGGGAAC
+
GGGGGGGGGGGGGGGGGGGGGGGGGGGGGGGGGGGGGGGGGGGGGGGGGGGGGGGGGGGGGGGGGGGGGGGGGGFGGFGGGGGGGGGGGGEGGGGGGGGDFGGGGACFGGGGGCFGGGFFGGGGGGGCFGFGGGGGGGGGFGGGGGGGGGGGGGGGGGGGGDGGGGGG>EGGGFGGGEG5CCFCCGGGGEEEGGGGDGGGEGEEEEGGGGGGGECGFFGGDGGGFGGGCF8F>CGGFFFDDDFFG3DG@CC<DCGFFFF@E4CD5*).976F6@@419<BE9CFF@F:?>F:>,
@M04650:207:000000000-C238N:1:1101:6987:15455 1:N:0:19
ACTCCTACGGGAGGCAGCAGTGGGGAATATTGCACAATGGGCGCAAGCCTGATGCAGCCATGCCGCGTGTATGAAGAAGGCCTTCGGGTTGTAAAGTACTTTCAGCGGGGAGGAAGGGGATGTGGTTAATAACCGCATTCATTGACGTTACCCGCAGAAGAAGCACCGGCTAACTCCGTGCCAGCAGCCGCGGTAATACGGAGGGTGCAAGCGTTAATCGGAATTACTGGGCGTAAAGCGCACGCAGGCGGTCTGTCAAGTCGGATGTGAAATCCCCGGGCTCAACCTGGGCAC
+
GGGGGGGGGGGGGGGGGGGGGGGGGGGGGFGFD@FGGGGGGGGCFFGGGGGGGGGGGGGGDGGGGGGGGGFGGGGGGGGGFGFGF<FGGG+C?EFGFFGDGGGEFFE:FEEGGGGGGGGFCCFFGFDB,E=D<FCEEEGGGGEGFFFFGGGGFGEGEGGCG7EFGGGEGEFECGG9EE<FGG?8FGEG88?EGG@E+AEGCEGEGGGG6:CDC>8C=CGGE<CFCCFFF48=:EDCC>FGDG@FGDGDDGC9CDFF4?F?CFDDEG<>?F6=@40960<372FF40<01>F(84
@M04650:207:000000000-C238N:1:1101:16267:15678 1:N:0:19
ACTCCTACGGGAGGCAGCAGTAGGGAATCTTCGGCAATGGGGGCAACCCTGACCGAGCAACGCCGCGTGAGTGAAGAAGGTTTTCGGATCGTAAAACTCTGTTATTAGGGAAGAACAAATGTGTAAGTAACTGTGCATATCTTGACGGTACCTAATCAGAAAGCCACGGCTAACTACGTGCCAGCAGCCGCGGTAATACGTAGGTCCCAAGCGTTGTCCGGATTTATTGGGCGTAAAGCGAGCGCAGGTGGTTTCTTAAGTCTGATGTAAAAGGCAGTGGCTCAACCATTGTGT
+
GGGGGGGGGGGGGGGGGGGGGGGGGGGGGGGGGGGGGGGGGGGGGGGGGGGGGGGGGGGGGGGGGGGFGGGGGGGGGGGGGGGGGGGGGGGGGGGGGGGGGGGGFGGGGGGGGGGGGGGGGGGGFGGGGGGFGGGGGGGGGGGGGGGGGGGGGGGGGGGGGGFGFGGGGDGGGGGGGGGGGGGGGGGGGGGGGGGGGGGGGGGEGGFGFGGGGGDGEGGGGGGGGFGGGGFGFGGGGGFGFGFFGCDDFGGGFFFFFF4=FFGGF>7<B*996:FFBFGFFFGFFF@?<FFFF0
@M04650:207:000000000-C238N:1:1101:23580:15707 1:N:0:19
ACTCCTACGGGAGGCAGCAGTAGGGAATCTTCGGCAATGGGGGCAACCCTGACCGAGCAACGCCGCGTGAGTGAAGAAGGTTTTCGGATCGTAAAACTCTGTTGTTAGAGAAGAACGTTAAGTAGAGTGGAAAATTACTTAAGTGACGGTATCTAACCAGAAAGGGACGGCTAACTACGTGCCAGCAGCCGCGGTAATACGTAGGTCCCAAGCGATGTCCGGATTTATTGGGCGTAAAGCGAGCGCAGGTGGTTTCTTAAGTCTGATGTAAAAGGCAGTGGCTCAACCATTGTG
+
GGGGGGGGGGGGGGGGGGGGGGGGGGGGGGGGFGGGGGGGGDGGGGGGGGGGGGGGGGGGGGGGGGGGGGGCFGFGGGGG=<FGGGG>FFGGGGGFGGGGGGGGGFGGCGGGGGGCFGGGCGGCD9E,<+3CF8BDDGDCFGGCFCGGGGFG=<@FGCFG>,FGFGGGEGGDEGGGGECA8:BFGGCC,:CGG5BCCC?EGGGGGFGCFGGG8*1*/2?CCD52:+9:?FFGFGG=7C6>>C5B5DDGFF<F>F4@FF?9CBD>F>:<@67FF6)77<GFFB59@=5,8?*4<)
@M04650:207:000000000-C238N:1:1101:26108:15720 1:N:0:19
ACTCCTACGGGAGGCAGCAGTAGGGAATCTTCGGCAATGGGGGCAACCCTGACCGAGCAACGCCGCGTGAGTGAAGAAGGTTTTCGGATCGTAAAACTCTGTTGTTAGAGAAGAACGTTAAGTAGAGTGGAAAATTACTTAAGTGACGGTATCTAACCAGAAAGGGACGGCTAACTACGTGCCAGCAGCCGCGGTAATACGTAGGTCCCAAGCGTTGTCCGGATTTATTGGTCGTAAAGCGAGCGCAGGTGGTTTCTTAATTCTGATGTAATCGTCAGTGGCTCAACCATTGTT
+
CFGGGGGGGEDEGGGGGGGGGGGGGFFGGGGGGFFEEGFDFDEGGGGGGGFGDA:FGD7E@EECEDGGGDDGGG9DFGGGGAFGFGGGGCGGGGFFCGGG<FGGDEGFCEE,EF,CCFGG7DF@F,BBAFC=DFFGGFGFA,FFA,=:+@<>CGD,>,8<CD7:C*>:*4>E@>,BFCFFF@;;<C,426?**1B=8C;+3?>E>FGC897=@*A/19:**9*//AA<E>6<67C*2*8*71.5535<3C*>5DDBFF66+1*:0*:5//1**.))((2*8(*)79.,(9=244
@M04650:207:000000000-C238N:1:1101:10868:15725 1:N:0:19
ACTCCTACGGGAGGCAGCAGTAGGGAATCTTCCGCAATGGGCGAAAGCCTGACGGAGCAACGCCGCGTGAGTGATGAAGGTTTTCGGATCGTAAAACTCTGTTATTAGGGAAGAACAAATGTGTAAGTAACTGTGCATATCTTGACGGTACCTAATCAGAAAGCCACGGCTAACTACGTGCCAGCAGCCGCGGTAATACGTAGGTGGCAAGCGTTATCCGGAATTATTGGGCGTAAAGCGCGCGTAGGCGGTTTTTTATGTCTGATGTGAAAGCCCACGGCTCAACCGTGGAGG
+
GGGGGGGGGGGGGGGGGGGGGDFGGGGGCFGGGGGGGGGGGGGGGGGGGGGGGGGGGGGGGGGGDGGGGDECFDCFGGGGG<FGGGGGGGGGGGGCFGGE?FGCFB<F9EEFGGGC8FGGGCDFFCCFEC@FDFDC?CFFFFGGFECGEFGFGFBFC=DG,8@BFG:@FEECGFFCFEFGGGGGGGCFGGG*8E7:<B?FGFF8FGGG>FFGG*;*7:CDG3E5C??F9===BEGGF7@DFGBDC)176DD9)1*.55*/<9*:6C>-@4==FF478:DDD;7=FFF9?F3(4?
@M04650:207:000000000-C238N:1:1101:11659:15727 1:N:0:19
ACTCCTACGGGAGGCAGCAGTGGGGAATATTGGGCAATGGGGGCAACCCTGACCCAGCGACGCCGCGTGAGTGAAGAAATCCTTCGGGATGTAAAGCTCTGTTGTATGGGAAGAGAAGCAGACGGTACCATACGAGGAAGCCCCGGCAAACTACGTGCCAGCAGCCGCGGTAATACGTAGGGGGCAAGCGTTGTCCGGAATTACTGGGCGTAAAGCGCACGCAGGCGGGTTTATAAGTCAGATGTAAAAGGCAGGTGCTTACCATCTGTTTGTCATCTGATACTGTAAGCCT
+
GGGGGGGGGGGGGGGGGGGGGGGGGGGGGGGGGGGGGGGGGGGGGGGGGGGGGGGGGGGGGGGGGGGGGGGGGGGGGGGGGCFGGGGGGGGGGGGGGGGGGAEGGGGGGGGGGGGGGGGGGGGGGGGGGGGGGGGGGGGGGGGGGGGGGGGGGGGGGGGGGGGGGGGGGGGGFGFFGFGGGEGGGGGGGGGGGGGGGGGGGGGGGGGGGGGGDFGGGC35EGGGGGGGGDGG@GGFGGFGFF7BFFGGFGGFFDGF@FFFF66DFFFBFFFFFF?F>AG4447?F=BBAFFF
@M04650:207:000000000-C238N:1:1101:8056:15733 1:N:0:19
ACTCCTACGGGAGGCAGCAGTGGGGAATATTGCACAATGGGCGCAAGCCTGATGCAGCGACGCCGCGTGGGGGATGACGGCCTTCGGGTTGTAAACTCCTTTCGCCAGGGACGAAGCTTTTGTGACGGTACCTGGAGAAGAAGCACCGGCTAACTACGTGCCAGCAGCCGCGGTCATACGTCGGTCCCAAGCGTTGTCCGGATTTATTGTGCGTAATGCGTGCTCAGGTGGTTTCTTCAGTCTGTTGTACAAGTCAGTTGTTCAACCTTTGTTTTCATTGGATATTGGTAGTCT
+
EFGGGGDGEEG@CEEGEF8CF8@?CFGFFGGADAF9@FE<?E@C@CCCFGFGFFFAAFCCFEGGGGCG@7+7:CFCEFCCEEGGG77CFG7C<9?ECCFFGGAC+:B+>C+>:+::FFG<FFF8,,<+>7<FFE,,>,<,,?,,2>F**>1*,6<;C76,<C,,:<+4:8<B7<*4>+7+?*:*:;8:7*/:*CC*22<***;8<+<C:++2;AA5*2*)****2+**<7*:>::CF*9*/*9****9****000*19*9+.:**09(9=*1)8)*).:*))*1*1*)-**)).
@M04650:207:000000000-C238N:1:1101:17556:15738 1:N:0:19
ACTCCTACGGGAGGCAGCAGTAGGGAATCTTCGGCAATGGGGGCAACCCTGACCGAGCAACGCCGCGTGAGTGAAGAAGGTTTTCGGATCGTGAAACTCTGTTGTTAGAGAAGAACGTTAAGTAGAGTGGAAAATTACTTAAGTGACGGTATCTAACCAGAAAGGGACGGCTAACTACGTGCCAGCAGCCGCGGTAATACGTAGGTCCCAAGCGTTGTCCGGATTTATTGGGCGTAAAGCGAGCGCAGGTGGTTTCTTAAGTCTGATGTAAAAGGCAGTGGCTCAACCAGTGTG
+
GGGGGGGGGGGGGGGGGGGGGGGGGGGGGGGGGGGGGGGGGGGGGGGGGGGGGGGGGGGGGGGGGGGGGGGGGGGGGGGGGGGGGGGGGGGGGGGGGGGGGGGGGGGGGGGGGGGGDGGGGGGGGGDFEGGGGGGGGGGGGGGGGGGGGGGGGGGGGGGGGGGGGGGGGGGGGGGFGGGGGGGGGGCFFGDGGGGGGGGGGGGDEG9CFGFC5:;EDDGGGDC5?FGFGGGGFGGGGCFGFGFFGGGGFGGF>FGFFFF4?FGGFGC9F?8=FB>FF?<)0119*9<1()146)
@M04650:207:000000000-C238N:1:1101:8660:15772 1:N:0:19
ACTCCTACGGGAGGCAGCAGTAGGGAATCTTCGGCAATGGGGGCAACCCTGACCGAGCAACGCCGCGTGAGTGAAGAAGGTTTTCGGATCGTAAAACTCTGTTGTTAGAGAAGAACGTTAAGTAGAGTGGAAAATTACTTAAGTGACGGTATCTAACCAGAAAGGGACGGCTAACTACGTGCCAGCAGCCGCGGTAATACGTAGGTCCCAAGCGTTGTCCGGATTTATTGGGCGTAAAGCGAGCGCAGGTGGTTTCTTAAGTCTGATGTAAAAGGAAGTGGCCCAACCATTGTT
+
GGGGGGGGGGGGGGGGGGGGGGGGGGGGGGGGGGGGGGGGGGGGGGGGGGGGGGGGGGGGGGGGGGGGGFGGGCFFGGGGGGGGGGEFGGGGGGGGGGGGGGGGGGGGFGFGGGGGGGGGGGGGFFFFGGFGGGGGGGGGGGGGGGGGGGGGGGGCCFGGGGGGCEGFEECGGGGFFFGG>FFGDFGGGFGGE8BECF9F8CGGGGCFGGG/**;;E9>FCGDEEFGGFGGGFGGEDFF7B35BDDG5)9D3CDG6@F*1+9*09*:<@*9@*/))((29/(*))).((19<A)
@M04650:207:000000000-C238N:1:1101:12385:15806 1:N:0:19
ACTCCTACGGGAGGCAGCAGTAGGGAATCTTCGGCAATGGGGGCAACCCTGACCGAGCAACGCCGCGTGAGTGAAGAAGGTTTTCGGATCGTAAAACTCTGTTGTTAGAGAAGAACGTTAAGTAGAGTGGAAAATTACTTAAGTGACGGTATCTAACCAGAAAGGGACGGCTAACTACGTGCCAGCAGCCGCGGTAATACGTAGGTCCCAAGCGTTGTCCGGATTTATTGGGCGTAAAGCGAGCGCAGGTGGTTTCTTAAGTCTGATGTAAAAGGCAGTGGCTCAACCATTGTG
+
GGGGGGGGGGGGGGGGGGGGGGGGGGGGGGGGGGGGGGGDGGGGGGGGGGGGGGGGGGGGGGGGGGGGGGGGGGGGGGGGAFGGGGGGGGGGGGGGGGGGGGGGGGGGGGGGGGGGGGGGGGGGGGFGGFFGGGGGGGGGGGGGGGGGGGGGGGGGGGGGGGGGGGGGGGGGGGGGGGGGFGGGE8CFFGGGGGEGGGGGGGGGGGGGGGGGGGGGGGGGGGGGGGFGGGGGFGGGGGFGFGFFGC5CDDCF5DFFFFFFGFGC=DGFFFFFFFFFFFGFFB5@F??BFFF9<)
@M04650:207:000000000-C238N:1:1101:20037:15832 1:N:0:19
ACTCCTACGGGAGGCAGCAGTAGGGAATCTTCGGCAATGGGGGCAACCCTGACCGAGCAACGCCGCGTGAGTGAAGAAGGTTTTCGGATCGTAAAACTCTGTTGTTAGAGAAGAACGTTAAGTAGAGTGGAAAATTACTTAAGTGACGGTATCTAACCAGAAAGGGACGGCTAACTACGTGCCAGCAGCCGCGGTAATACGTAGGTCCCAAGCGTTGTCCGGATTTATTGGGCGTAAAGCGAGCGCAGGTGGTTTCTTAAGTCTGATGTAAAAGGCAGTGGCTCAACCATTGTG
+
GGGGGGGGGGGGGGGGGGGGGDGFGGGGGGGGGGGGGGGGGGGGGGGGGGGGGGGGGGGGGGGGGGGGGGGGGGGGGGGGCFGGGGGGGGGGGGGGGGGGGGGGGGGCFFGGGGGGGGFFGGGGGGGGGGCFGGGGGGGGGGGGGGGGGGGGGGGGGGGGGGGGFEGGGGGGGGGGGGGGGGFGGGC8FCEDGGGGCGGGGGGGGGCGFGGGGGGEGGGGGGGGGFFGGGFG:C<:DFFDEGFBGGGGEGGGGGGFFFB=:@G7@7:<FFFF?F@F?0<;?B17?6F7<??A9)
@M04650:207:000000000-C238N:1:1101:13396:15875 1:N:0:19
ACTCCTACGGGAGGCAGCAGTAGGGAATCTTCGGCAATGGGGGCAACCCTGACCGAGCAACGCCGCGTGAGTGAAGAAGGTTTTCGGATCGTAAAACTCTGTTGTTAGAGAAGAACGTTAAGTAGAGTGGAAAATTACTTAAGTGACGGTATCTAACCAGAAAGGGACGGCTAACTACGTGCCAGCAGCCGCGGTAATACGTAGGTCCCAAGCGTTGTCCGGATTTATTGGGCGTAAAGCGAGCGCAGGTGGTTTCTTAAGTCTGATGTAAAAGGCAGTGGCTCAACCATTGTG
+
GGGGGGGGGGGGGGGGGGGGGGGGGGGGGGGGGGGGGGGGGGGGGGGGGGGGGGGGGGGGGGGGGGGGGGGGGGGGGGGG=FFGGGGGGGGGGGGGGGGGGGGGGGGGGGGGGGGGGGGGGGGGGDGGGGGGGGGGGGGGGGGGGGGGGGGGGGGGGGGGGGGGGGGGG>FEGGGGGGGGCGFGGGGGGFGGGGGGGGGGGGGGGGGGGGGGGGGGEGGGGGCGEGGGGGGD@E<EDDFGFGFFGGGGFFGGDFGFFFFFGFGGFGGA=FFFFF>)3696?<FFFF?BB?FFA4
@M04650:207:000000000-C238N:1:1101:17570:15882 1:N:0:19
ACTCCTACGGGAGGCAGCAGTGGGGAATATTGCACAATGGGCGCAAGCCTGATGCAGCCATGCCGCGTGTATGAAGAAGGCCTTCGGGTTGTAAAGTACTTTCAGCGGGGAGGAAGGTGCTGTGGTTAATAACCGCAGCAATTGACGTTACCCGCAGAAGAAGCACCGGCTAACTCCGTGCCAGCAGCCGCGGTAATACGGAGGGTGCAAGCGTTAATCGGAATTACTGGGCGTAAAGCGCACGCAGGCGGTCTGTTAAGTCAGATGTGAAATCCCCGGGCTCAACCTGGGAAC
+
GGGGGGGGGGGGGGGGGGGGGGGGGGGGGGGGGGGGGGGGGGGGGGGGGGGGGGGGGGGGGGGGGGGGGGDFGGGGGGGGGGGGGGGGGGGGGGGGGGGGGGGGGGGGGGGGGGGGDGGGGGGGGGGGGEGGGGGGGDCGFGFGCFGEFGGEGGGGG*?FGCGGGCFGGGGGGFFFFGF7ECFGGFGGGGEGDE*;CC:FCGEGGGGGFFFFC>C8>CFGDD5=EEGGE*CGDEG5C7@C:D;>DDD))9<9<DDFF=FFC?7C=FGFF4@9@=@F1;>3:0DFFFFFBF)(5(
@M04650:207:000000000-C238N:1:1101:17456:15910 1:N:0:19
ACTCCTACGGGAGGCAGCAGTAGGGAATCTTCGGCAATGGGGGCAACCCTGACCGAGCAACGCCGCGTGAGTGAAGAAGGTTTTCGGATCGTAAAACTCTGTTGTTAGAGAAGAACGTTAAGTAGAGTGGAAAATTACTTAAGTGACGGTATCTAACCAGAAAGGGACGGCTAACTACGTGCCAGCAGCCGCGGTAATACGTAGGTCCCAAGCGTTGTCCGGATTTATTGGGCGTAAAGCGAGCGCAGGTGGTTTCTTAAGTCTGATGTAAAAGGCAGTGGCTCAACCATTGTG
+
GGGGGGGGGGGGGGGGGGGGGGGGGGGGGGGGGGGGGGGGGGGGGGGGGGGGGGGGGGGGGGGGGGGGGGGGGGGGGGGGGGGGGGGGGGGGGGGGGGGGGGGGGGGGGGGGGGGGGGFGGGGGGGGDFGFGFGGGGGGGGFFFFGGGEGGGGGGGGGGDGGGGGGGGGGGGGGGGGGGGGGGGGGGGGGGGGGGGGGGGGGGGGG9EGGGGGG:?EGGGGDGGGGFGGGGGFGGEGFFGFGDBGGGG@FDGDGGFFFFFFFGGF>FBFFFFFFBFF<C?FBFFFFFFFFF)64
@M04650:207:000000000-C238N:1:1101:20627:15917 1:N:0:19
ACTCCTACGGGAGGCAGCAGTGGGGAATATTGCACAATGGGCGCAAGCCTGATGCAGCCATGCCGCGTGTATGAAGAAGGCCTTCGGGTTGTAAAGTACTTTCAGCGGGGAGGAAGGTGTTGTGGTTAATAACCACAACAATTGACGTTACCCGCAGAAGAAGCACCGGCTAACTCCGTGCCAGCAGCCGCGGTAATACGGAGGGTGCAAGCGTTAATCGGAATTACTGGGCGTAAAGCGCACGCAGGCGGTTTGTTAAGTCAGATGTGAAATCCCCGGGCTCAACCTGGGAAC
+
GGGGGGGGGGGGGGGGGGGGGGGGGGGGGGGGGGGGGGGGGGGGGGGGGGGGGCGGGGGGGGGGGGGFFFGGFGGGGGGGGGGGGGGGGGGGGGGGGGGGGGGGGGGGGGGGGGGGGGFGFFECGGGGGGGGGGGGGGGGGGGFGGGEGGGGGGG7>FGDGGGDFGGGEEGGGGGGGGGFGGGGGGGGGEGGGGDDGGGGGEEGGGGGFE<EGGGGGGGGGGGGG7CC<DFGDG5CFGFGFDFDGGDCEGGG5CGFF4FFGFFF@GFF*6@FFFFF:BDFFFGF@FFFF<31:4
@M04650:207:000000000-C238N:1:1101:12205:15936 1:N:0:19
ACTCCTACGGGAGGCAGCAGTAGGGAATCTTCGGCAATGGGGGCAACCCTGACCGAGCAACGCCGCGTGAGTGAAGAAGGTTTTCGGATCGTAAAACTCTGTTGTTAGAGAAGAACGTTAAGTAGAGTGGAAAATTACTTAAGTGACGGTATCTAACCAGAAAGGGACGGCTAACTACGTGCCAGCAGCCGCGGTAATACGTAGGTCCCAAGCGTTGTCCGGATTTATTGGGCGTAAAGCGAGCGCAGGTGGTTTCTTAAGTCTGATGTAAAAGGCAGTGGCTCAACCCTTGTT
+
GGGGGGGGGGGDGGGGGGGGGGGGGGGGGGGGGDGGGGGGGGGGGGGGGGGGGFGGGGGGGGGGGGGGGGGGGGFFFGGGB?BFGGGGGGGGGGGGGGGGFGGGFGGGDGGGFGGGGFEGCFDFG9<<F?@FF@9@FGAFGGGFGFGG::FCFFCFG7,@FFGFGGGGDCEG7FEF9E:CFC8?FGGEFGEGGGGGGGGCFGGGGGGFGG?7*A/;77CFGGE=CCC?CFC=):DGG*7>7*75D3)>>DGF*9*1@?6=99:D**:6///=@FE4467?5:56**04())(.)
@M04650:207:000000000-C238N:1:1101:13533:15969 1:N:0:19
ACTCCTACGGGAGGCAGCAGTGGGGAATATTGCACAATGGGCGCAAGCCTGATGCAGCCATGCCGCGTGTGTGAAGAAGGCCTTCGGGTTGTAAAGCACTTTCAGCGAGGAGGAAGGTGGTGAACTTAATACGTTCATCAATTGACGTTACTCGCAGAAGAAGCACCGGCTAACTCCGTGCCAGCAGCCGCGGTAATACGGAGGGTGCGAGCGTTAATCGGAATGACTGGGCGTAAAGGGCACGCAGGCGGTGACTTAAGTGAGATGTGAAAGCCCCGAGCTTAACTTGGGAAT
+
GGGGGGGGGGGGGGGGGGGGGGGGGGGGGGGGGGGGGGGGGGGGGGGGGGGGGGGGGFFGGGGFGGGGGGGGGFGGGGGGGGGGGGGGGGGEGGGGGGGGGGGGGGGFFGEGFFGGGGGGGGFFGGGGGGGGGGFFGGGGGGGGGGEGGGGGGGGEGCCGFGGGGFGGGGGGGGGGGGGGE@GGGGGGC:8CGGGGGGGGGGGGGGGGGGGGGGGGGGGGGGGDGFGGGGGDEGGG*CFGFGFDCDGGEDDDG3C?FF=F9/?DBGGFF?FFFF:38BDBF1DFFF@4<FF:(4
@M04650:207:000000000-C238N:1:1101:24069:15976 1:N:0:19
ACTCCTACGGGAGGCAGCAGTGGGGAATATTGCACAATGGGCGCAAGCCTGATGCAGCCATGCCGCGTGTATGAAGAAGGCCTTCGGGTTGTAAAGTACTTTCAGCGGGGAGGAAGGGGATGTGGTTAATAACCGCATTCATTGACGTTACCCGCAGAAGAAGCACCGGCTAACTCCGTGCCAGCAGCCGCGGTAATACGGAGGGTGCAAGCGTTAATCGGAATTACTGGGCGTAAAGCGCACGCAGGCGGTCTGTCAAGTCGGATGTGAAATCCCCGGGCTCAACCTGGGAAC
+
GGGGGGGGGGGGGGGGGGGGGGGGGGGGGGGGGGGGGGGFGGGGGGGGGGGGGGGGGGGGGGGGGGGGGGGGGGGGGGGGGGGGGGGGGGGGGGGGGGGGGGGGGGGGGGEGGDGGGGGGGGGFGGGGGGGGGFGDGGGGGGFGGFFEFGGGGGGGGGGGGGGGGGGGGGGGGFGFGGGGGGGGGGGGGGGGGGGGGGGGG5CEGGGGGGGGGE5EGGGGGG5CGGFGGGDCBEDGFFFGDDFDGGDDEGGDDDFFF?=@CFGGFCGFFFFFFF@F:>CDF9GF4)5:<>@?B1
@M04650:207:000000000-C238N:1:1101:10751:15990 1:N:0:19
ACTCCTACGGGAGGCAGCAGTAGGGAATCTTCGGCAATGGGGGCAACCCTGACCGAGCAACGCCGCGTGAGTGAAGAAGGTTTTCGGATCGTAAAACTCTGTTGTTAGAGAAGAACGTTAAGTAGAGTGGAAAATTACTTAAGTGACGGTATCTAACCAGAAAGGGACGTCTAACTACGTGCCAGCAGCCGCGGTAATACGTAGGTCCCAAGCGTTTTCCGGATTTATTGGGCGTAAAGCGAGCGCAGGTGGTTTCTTAAGTCTGATGTAAAAGGCATTGGCTCAACCATTGTG
+
GGGGGGGFCGGCGGGEEGAEGGGGGGGGGGGGGGGGCGDFG>EG:FGFGGGGGGGEGGGFGGGCGGGFEGGF5EFGGFGGGGGGG@FEGDGGGCDGGGFGGGFGGGGGGGGGGGGGGGGGGGFGFA?,CFGFGGGFGGGGGGGFGFGGGGGGFGAFGFGGGGGG>EFFG8FGGGGFGGEGGGGGGGG7888@EEGGCGGGGG928C<+::655A;C*9CGGG5ECF7AEFFFFEGG3F=FFGFFGGGGFGGGGGG?FFF=+9:CFFG99F4866>>()09?><<F?F01?FFD:
@M04650:207:000000000-C238N:1:1101:22197:16023 1:N:0:19
ACTCCTACGGGAGGCAGCAGTAGGGAATCTTCGGCAATGGACGAAAGTCTGACCGAGCAACGCCGCGTGAGTGAAGAAGGTTTTCGGATCGTAAAACTCTGTTGGTAGAGAAGAACGTTGGTGAGAGTGGAAAGCTCATCAAGTGACGGTAACTACCCAGAAAGGGACGGCTAACTACGTGCCAGCAGCCGCGGTAATACGTAGGTCCCGAGCGTTGTCCGGATTTATTGGGCGTAAAGCGAGCGCCGGTGGTTTATTAAGTCTGGTGTAAAAGTCAGTGGCTCAACCATTTTT
+
GGGGGGGGGGGGGGGGGGGGGGGGGGGGGGGGGGGGGGDGGGGGGGGGGGGGGGGFGGGFGDGGGGGGGGGGGGGGGFFGGEFGGGGGGGCFGGGGGGGGGGGGDFGGGDDGGGFGGFFGGCFGFGGGGGGGDGGGGGGGG9FFE<FEDFGGGGGGGGC<78DGDDGGG7FGCFGGGGDGFFFGCGGEDFGGGGGCGFGGF:9@@F9CGGGGG5?EEDGD:D8CEE:<EFF*77<5CCFF3CEEGG)/<<DD9<54@F=F7FFFFCGFF46*9=*06<:65:C)**.(-74)))
@M04650:207:000000000-C238N:1:1101:15561:16025 1:N:0:19
ACTCCTACGGGAGGCAGCAGTGGGGAATATTGCACAATGGGCGCAAGCCTGATGCAGCCATGCCGCGTGTATGAAGAAGGCCTTCGGGTTGTAAAGTACTTTCAGCGGGGAGGAAGGTGTTGTGGTTAATAACCGCAGCAATTGACGTTACCCGCAGAAGAAGCACCGGCTAACTCCGTGCCAGCAGCCGCGGTAATACGGAGGGTGCAAGCGTTAATCGGAATTACTGGGCGTAAAGCGCACGCAGGCGGTCTGTCAAGTCGGATGTGAAATCCCCGGGCTCAACCTGGGAAC
+
GGGGGGGGGGGGGGGGGGGGGGGGGGGGGGGGGGGGGGGGGGGGGGGGGGGGGGGGGGGGGGGGGFGGGGGGGGGGGGGGGGGGGGGGGGGGGGGGGGGGGGGGGGGGGGGGGGGGGGGGGGGGGGGGGGGGGGGGGGGGGGGGGGGGGGGGGGGGGGGGGGGGGGGGGGGGGGGGGGGGGGGGGGGGGGGGGEGGGGGGGGGGGGGGGGGGGGGGGGGGGGGGGGGFGGGGFGGGGGFGFGFFGGGGFGGGGGGFFFFFGFGGFGG?FFFFF=@FFFGFFFGFFFFB?>FFB1
@M04650:207:000000000-C238N:1:1101:8572:16036 1:N:0:19
ACTCCTACGGGAGGCAGCAGTAGGGAATCTTCGGCAATGGGGGCAACCCTGACCGAGCAACGCCGCGTGAGTGAAGAAGGTTTTCGGATCGTAAAACTCTGTTGTTAGAGAAGAACGTTAAGTAGAGTGGAAAATTACTTAAGTGACGGTATCTAACCAGAAAGGGACGGCTAACTACGTGCCAGCAGCCGCGGTAATACGTAGGTCCCAAGCGTTGTCCGGATTTATTTGGCGTAAAGCGAGCGCAGGTGGTTTCTTAAGTCTGATGTAAAAGGCAGTGGCTCAACCATTGTG
+
GGGGGGGFGGGEGGGFGEFGGGGGGGGGGGGGGCGGGGGGGDGGGGFGGGGGGGGGGGGGGGGGGCGGGGGEFGFEGCCFBCEFF+F8?7FFFGGGGGGGGGGAFEGGFGGGGGGGGF8BDFFFFGFDDECEAFGFGGC,FFFFGGGGGGGGGGECFC9CFFFGGGGGEGECGCGGCBFFDGGFFGCFGFDECCEEEGGGG99CGG?EGFFFGDGD510CE52*/A9CC*<<?ED5DGFGFG5>D<DGFFF3>3496@@?F67FB*:<FF*8?9<)((294(7)*952:**.5)
@M04650:207:000000000-C238N:1:1101:24361:16049 1:N:0:19
ACTCCTACGGGAGGCAGCAGTAGGGAATCTTCGGCAATGGGGGCAACCCTGACCGAGCAACGCCGCGTGAGTGAAGAAGGTTTTCGGATCGTAAAACTCTGTTGTTAGAGAAGAACGTTAAGTAGAGTGGAAAATTACTTAAGTGACGGTATCTAACCAGAAAGGGACGGCTAACTACGTGCCAGCAGCCGCGGTAATACGTAGGTCCCAAGCGTTGTCCGGATTTATTGGGCGTAAAGCGAGCGCAGGAGGTTTCTTAAGTCTGATGTAAAAGGCAGTGGCTCAACCATTGTG
+
FGGGDGFG7FCC@FGCCFEECEF<,C<CAEFG8FFGCEGG8B::FEGEEGFEFFC:BFC@ECFE7FG=>FFGGGFGFEFC,E?F<B7FEEFFFGGFFGGE,?5?=FFFGAEEFGDFCGF=FDGGG,?C?7CDCF,,C:,EFFFGGEGGDGGFGFFG<D9CF:D:D>36FCFEEGEFGFE<E:BFC5:BFC=78518CCGGC2C2BBB?C?F=8A8*/102*1/1*3<EFFF*7CDEC<7D)9<7/>DD@**19>7FFFBF+9:76*::@***1@EF::9672</97<:<@@46)
@M04650:207:000000000-C238N:1:1101:13829:16049 1:N:0:19
ACTCCTACGGGAGGCAGCAGTAGGGAATCTTCGGCAATGGGGGCAACCCTGACCGAGCAACGCCGCGTGAGTGAAGAAGGTTTTCGGATCGTAAAACTCTGTTGTTAGAGAAGAACGTTAAGTAGAGTGGAAAATTACTTAAGTGACGGTATCTAACCAGAAAGGGACGGCTAACTACGTGCCAGCAGCCGCGGTAATACGTAGGTCCCAAGCGTTGTCCGGATTTATTGGGCGTAAAGCGAGCGCAGGTGGTTTCTTAAGTCTGATGTAAAAGGCAGTGGCTCAACCATTGTG
+
GGGGGGGGGGGGGGGGGGGGGGGGGGGGGGGGGDGGGGGGGGGGGGGGGGGGGGGGGGGGGGGGGGGEGEGGGGGGGGGGGGGGGGGGGGGGGGGGGGGGGGGGGGGGGGGGGGGGCFGGDFGGGGGGGGGGFFFGGGGGGFEGGGGGGGGGGGGGGGGGGGGCFGGGGGGGGGGGFFEGDGGGGGGECGGGDDGDGGGGGGGFEGGGGGGGGGGG=DFGEDEGDGCGGGGG5CGGGFBGDD:B))7C@CGF5CF==F*9<@>FF*CA7@=FF?:F:(29FBFFFFFF?F?2<-
@M04650:207:000000000-C238N:1:1101:28991:16070 1:N:0:19
ACTCCTACGGGAGGCAGCAGTAGGGAATCTTCGGCAATGGACGAAAGTCTGACCGAGCAACGCCGCGTGAGTGAAGAAGGTTTTCGGATCGTAAAACTCTGTTGGTAGAGAAGAACGTTGGTGAGAGTGGAAAGCTCATCAAGTGACGGTAACTACCCAGAAAGGGACGGCTAACTACGTGCCAGCAGCCGCGGTAATACGTAGGTCCCAAGCGTTGTCCGGATTTATTGGGCGTAAAGCGAGCGCAGGTGGTTTCTTAAGTCTGATGTAAAAGGCAGTGGCTCAACCATTGTG
+
GGGGGGGGGGGGGGGGEEGGGGGGGGGGGGGGGGGGGGGGGGGDGGGGGGGGGGGGGGGGGGGGGGGGGEGFFGGGGGGGGGGGGGGCGGGGGGGGGGGGGFFGGGGGGFGGGGGGGGDGGGGGGFGFFGGGFDCGGFGGFGGGGGFGGGDFGDGGFFCFGGFFFGFGGGE7EDGGFC@BCFFFGGGGG>=EEEB8EFCCDEFGGF?FFFCFFGE*27CFCD=/;+<FCCGC>EGGGFFGB*5:CDCG)7D*//CFFFFFFFCCFCGFFFF66*>F<?GF)3/<?*8(2?7AF4
@M04650:207:000000000-C238N:1:1101:9819:16124 1:N:0:19
ACTCCTACGGGAGGCAGCAGTGGGGAATATTGCACAATGGGGGAAACCCTGATGCAGCCATGCCGCGTGTGTGAAGAAGGCCTTAGGGTTGTAAAGCACTTTCAGTGGGGAGGAAGGATGTGGTGTTAATAGCACCATGTATTGACGTTACCCACAGAAGAAGCACCGGCTAACTCCGTGCCAGCAGCCGCGGTAATACGTAGGTCCCAAGCGTTGTCCGGATTTATTGGGCGTAAAGCGAGCGCAGGTGGTTTCTTAAGTCTGATGTAAAAGGCAGTGGCTCAACCATTGTGT
+
GGGGGGGGCCFFEGGGGGFFFFGGGEGFGFEGGGGDEEEFGGGGGGGGGGFCGFGGGGG,C<FFGGGGGGFGGGGGGG8EFFFGFGGFGGGGGAFGGGFDGCEFGED@CGDGG7EFGFFGGGFFFFEFFEGGGGGGCDFFFCFEGGGFCFGAFCGFGGGCFGGGGGGGGDCEGF==FGCFDFGDF6DGGE;C8*:C;FFGCCFE?CCCCGFGGGGGGGGDCC8/<?FGGGGGD=5E*:=D@DE>39D3@D>9FFCFFF=FGF>FFGGAFFFF?5@F<?GFF?4FFFFFBFFF<2
@M04650:207:000000000-C238N:1:1101:26842:16153 1:N:0:19
ACTCCTACGGGAGGCAGCAGTAGGGAATCTTCGGCAATGGGGGCAACCCTGATCGAGCAACGCCGCGTGAGTGAAGAAGGTTTTCGGATCGTAAAACTCTGTTGTTAGAGAAGAACGTTAAGTAGAGTGGAAAATTACTTAAGTGAAGGTATCTAACCAGAAAGGGACGGCTAACTACGTGCCAGCAGCCGCGGTAATACGTAGGTCCCAAGCGTTGTCCGGATTTATTGGGCGTAAAGCTAGCGCAGTGGGTTTCTTAATGCTGATGTAAAAGGCAGTGGACCAACCATTGTG
+
GGGFGGGGGGGGGGGGGDGGGGGGGFGFEFECGGGEGC<EGEGGGGEFFFFG,CDFGC@EDFCFGGCFEG@FGGDFGEDDFCFGFG7=:>FGEFDAEGFEFGGDEBFC9FFFEFEEFCFGDFGGGGC<FF9,<>CEC=FC9,CDAD,CD3DFCGCF,,@FGE@>,+@@@8FEFGBCC;C>D>8C8DEC7CE*88EG*?C+*?CCC<+9:CGGCG585DFCEG**;+<C?:C=):CG*/*****07)5/)*2*995=4@FF+*::@**-@466/*)5:(0)7)*)00)43=@A5)
@M04650:207:000000000-C238N:1:1101:25795:16155 1:N:0:19
ACTCCTACGGGAGGCAGCAGTAGGGAATCTTCGGCAATGGGGGCAACCCTGACCGAGCAACGCCGCGTGAGTGAAGAAGGTTTTCGGATCGTAAAACTCTGTTGTTAGAGAAGAACGTTAAGTAGAGTGGAAAATTACTTAAGTGACGGTATCTAACCAGAAAGGGACGGCTAACTACGTGCCAGCAGCCGCGGTAATACGTAGGTCCCAAGCGTTGTCCGGATTTATTGGGCGTAAAGCGAGCGCAGGTGGTTTCTTAAGTCTGATGTAAAAGGCAGTGGCTCAACCATTGTG
+
GGGGGGGGGGGGGGGGGGGGGGGGGGGGGGGGGGGGGGGGGDEGGGGGGGGGGGGGGGGGGGGGGGGGGGGGGGGCGGGGFGGGGGGGGGGGGGGGGGGGGGGGGGGGGGGGGGGGGGGGGGGGGCGGGGGGFGGGGGGGGGGGGGGGGGGGGGGGGGGGFGGGGGGGGGGGGGGGGGGGGGGGGGGFGGGGGGGGGGGGGGGGGGGGGGGGGGGDCDGFGGCEGCFCFGGGFGGGCFFGDGBBDDDDDFFFGGGFFF=FCFGGF*7<FFF4B=DFFFGFF:5F@@F?:FFD>)
@M04650:207:000000000-C238N:1:1101:25343:16196 1:N:0:19
ACTCCTACGGGAGGCAGCAGTAGGGAATCTTCGGCAATGGGGGCAACCCTGACCGAGCAACGCCGCGTGAGTGAAGAAGGTTTTCGGATCGTAAAACTCTGTTGTTAGAGAAGAACGTTAAGTAGAGTGGAAAATTACTTAAGTGACGGTATCTAACCAGAAAGGGACGGCTAACTACGTGCCAGCAGCCGCGGTAATACGTAGGTCCCAAGCGTTGTCCGGATTTATTGGGCGTAAAGCGAGCGCAGGTGGTTTCTTAAGTCTGATGTAAAAGGCAGTGGCTCAACCATTGTG
+
GGGGGGGGGGGGGGGGGGGGGGGGGGGGGGGGGGGGGGGGGGGGDFFGGGGGGGGGEGGGGGGGGGGGGGGGGGGGGGGGFGFDGGGGGEGGGGGFGGDGGGGGGGGGGGGGCFGGGGGDFGGGFGGFFGGGGGFFGGGGGGGGGGGGGGGGFGGGGGFGGFGGFGGGGGGGGCCFGGGGGGGGGGGGGGEGGDGGGFGGGGGEEGFCCFFCGGEGGDG=EDCE=6<:FG@C>GDGC5FGFGFFGGGDBCGG<FGFFFBFC6CFFGGAFFF4FFFFFFDFF?FFFFFFFFFFB4
@M04650:207:000000000-C238N:1:1101:26733:16204 1:N:0:19
ACTCCTACGGGAGGCAGCAGTAGGGAATCTTCGGCAATGGGGGCAACCCTGACCGAGCAACGCCGCGTGTGTGAAGAAGGCCTTCGGGTTGTAAAGCACTTTCAGCGAGGAGGAAGGTGATGAGCTTAATACGCTCATCAATTGACGTTACTCGCAGAAGAAGCACCGGCTAACTCCGTGCCAGCAGCCGCGGTAATACGGAGGGTGCAAGCGTTAATCGGAATTACTGGGCGTAAAGCGCACGCAGGCGGTTTGTTAAGTCAGATGTGAAATCCCCTGGCTCAACCTGGGAAT
+
GGGGGGGGGGGGGGGGGGGGGFGGGGGGFGGFFGGGGGGGGEGGGGCGGGGGGGBCFEGGGGGGGGGGG?FFFGFGGGGGGGGGGGGGCCGGGGGF94FGFGGEEGD+FFG=CGGGCFGGFGDGFAFFDGFEGGGGGGGFCCCGDGGFCA7BBFGCGDACBFFGFGGEE8*4><CGGGGGDFFGCCGGEEGDDG8EGFFFCC=>EE>*2AFFG=E*:DGGGDGGF?+<?F55):/*>D?DDDF3937C@CDDDGDFF**=<@CF@GF:FF@8@6)?<1CF:22*10<((<3(4(
@M04650:207:000000000-C238N:1:1101:5500:16206 1:N:0:19
ACTCCTACGGGAGGCAGCAGTAGGGAATCTTCGGCAATGGGGGCAACCCTGACCGAGCAACGCCGCGTGAGTGAAGAAGGTTTTCGGATCGTAAAACTCTGTTGTTAGAGAAGAACGTTAAGTAGAGTGGAAAATTACTTAAGTGACGGTATCTAACCAGAAAGGGACGGCTAACTACGTGCCAGCAGCCGCGGTAATACGTAGGTCCCAAGCGTTGTCCGGATTTATTGGGCGTAAAGCGAGCGCAGGTGGTTTCTTAAGTCTGATGTAAAAGGCAGTGGCTCAACCATTGTG
+
GGGGGGGGGGGGGGEGGGGGGGGGGGGFGGCFFGGCGGGGGGGGGGGGGGGDEFGGGFGGGGGGGGG4CFGFGGGGGGFGEECGGGGDEGGGF@GGGGGGGGGFGGGGGGGFGFGCFFGFGGGGGGGFGGFFGGFGGEGFGGGFFECECFFFGGGCGCGBFFGGGGG7@ECCGGGGGGGGGGFFF5E7@CGGGGEGEGGFGFGGGFEFFCGFCE>*>CGGGCEEEFCEDFGG4ECGGGFGECBBGGGGF5FGC<FFFFFFFFCF?>F>*99*8@BF?F5@F(9:FF????6<<9
@M04650:207:000000000-C238N:1:1101:17886:16207 1:N:0:19
ACTCCTACGGGAGGCAGCAGTGGGGAATATTGCACAATGGGCGCAAGCCTGATGCAGCCATGCCGCGTGTGTGAAGAAGGCCTTCGGGTTGTAAAGCACTTTCAGCGAGGAGGAAGGTGGTGAACTTAATACGTTCATCAATTGACGTTACTCGCAGAAGAAGCACCGGCTAACTCCGTGCCAGCAGCCGCGGTAATACGGAGGGTGCAAGCGTTAATCGGAATTACTGGGCGTAAAGCGCACGCAGGCGGTTTGTTAAGTCAGATGTGAAATCCCCGGGCTCAACCTGGGAAC
+
GGGGGGGGGGGGGGGGGGGGGGGGGGGGGGGGGGGGGGGGGGGGGGGGGGGGGGGGGGGGGGGGGGGGGGGGGGGGGGGGGGGGGGGGGGGGGGGGGGGGGGGGGGGGGGGGGGGGGGGGGGGGGGGGGGFGGGGGGGGGGGGGGGGGGGGGGGGGGGGGGGGGGGGGGGGGGGGGGGGGGGGGGGGGGGGGGGGGGGGGGGGGGGGGGGGGGGCEGGFGGG=EGGGGGDGGFGGGFFFGFDFFGGGGFGGDGGGFFFFFGFGGFGGBFFFFFF?7:B9>D(C@FFFFFFF<?-
@M04650:207:000000000-C238N:1:1101:8465:16225 1:N:0:19
ACTCCTACGGGAGGCAGCAGTGGGGAATATTGCACAATGGGCGCAAGCCTGATGCAGCCATGCCGCGTGTATGAAGAAGGCCTTCGGGTTGTAAAGTACTTTCAGCGAGGAGGAAGGCATTGTGGTTAATAACCACAGTGATTGACGTTACTCGCAGAAGAAGCACCGGCTAACTCCGTGCCAGCAGCCGCGGTAATACGGAGGGTGCAAGCGTTAATCGGAATTACTGGGCGTAAAGCGCACGCAGGCGGTCTGTCAAGTCGGCTGTGAAATCCCCGGGCTCAACCTGGGAAC
+
GGGGGGGGGGGGGGGGGGGGGGGGGGGGGGGGGGGGGGGGGGGGGGGGGGGGGGGGGGGGGGGGGGGGGGGGGGGGGGGGGGGGGGGGGGGGGGGGGGGGGGGGGGGEGDFGEGGGGGGGGGGGGGGGGGGGGGGGGGGGFCFGGFGGGGGGGGGGGGGGGGGGGGGGGGGGGGGGGGGGDFGDFDGGGDGGGGGGGGGGGGGGGGGCF7FGEGGGGGGGDGCFGGGGGFFGFGGCGGFGE73>)5C35CC<CDG=?*9?GFGG)9C7?B=7FF<F0>GB@BGFFFF:B57(54
@M04650:207:000000000-C238N:1:1101:23728:16257 1:N:0:19
ACTCCTACGGGAGGCAGCAGTAGGGAATCTTCGGCAATGGGGGCAACCCTGACCGAGCAACGCCGCGTGAGTGAAGAAGGTTTTCGGATCGTAAAACTCTGTTGTTAGAGAAGAACGTTAAGTAGAGTGGAAAATTACTTAAGTGACGGTATCTAACCAGAAAGGGACGGCTAACTACGTGCCAGCAGCCGCGGTAATACGTAGGTCCCAAGCGTTGTCCGGATTTACTGGGCGTAAAGGGAGCGTAGGCGGATCTTTAAGTGGGATGTGAAATATTCGGGCTCAACCTGGGGG
+
GGGGGGGGGGGGGGGGGGGGGGGGGGGGGGGGFGGGEGGFGGGGGGGGGGGGGGGGGGGGGGGGDDEGGDGGGGGGGGGGGGGGGGGGG@FGGGFGGGGGGGGGGGGGCFGGGFGGGGGGGGFGGGGGGGGGGGGGGGGFGFFGDFFEGC7FCGGGGGGGGGFFCGGGGGGGEGGGGGGGGGGFFGGFFGGG58BCCFCFFGGGGGFGF+?GGGGGGGGGGGDCCCFFGGFGFGGGDC=7>DBBDGGD:47C3)9969@*AFGF@CC?F?49BFFFF9F)7(C;F=F1>4;036
@M04650:207:000000000-C238N:1:1101:17273:16266 1:N:0:19
ACTCCTACGGGAGGCAGCAGTAGGGAATCTTCGGCAATGGGGGCAACCCTGACCGAGCAACGCCGCGTGAGTGAAGAAGGTTTTCGGATCGTAAAACTCTGTTGTTAGAGAAGAACGTTAAGTAGAGTGGAAAATTACTTAAGTGACGGTATCTAACCAGAAAGGGACGGCTAACTACGTGCCAGCAGCCGCGGTAATACGTAGGTCCCAAGCGTTGTCCGGATTTATTGGGCGTAAAGCGAGCGCAGGTGGTTTCTTAAGTCTGATGTAAAAGGCGGTGGCTCAACCATTGTG
+
GG<EFFC<@F:@@FCFDCFCC@AE@CFFFF<F<@FGFGFGCC7FCFGFGGDEFGGGGGGGGFEFGGGEGGGGGGGGGGGGGGGGGGGGGGGGGGGGGFDEFGGGFGGGGGGFGGGGGFGGGGFGGGGGGGGGGGGGGGFFGGGGFFGGDGGGGGGGGGGGGG>FFGGGGGGEGGGGGGGCFGE;FFFFGGGGGC8:8EGFGGGGGGFCFFGFGG8:CDCFEDEG599FFGGGFGGGDGFGEGFFGGGGF7<C7DCFFFFFGFGGB?C:9@FFFFF4((17B?*)7@FFFFFA)6
@M04650:207:000000000-C238N:1:1101:8253:16278 1:N:0:19
ACTCCTACGGGAGGCAGCAGTAGGGAATCTTCGGCAATGGGGGCAACCCTGACCGAGCAACGCCGCGTGAGTGAAGAAGGTTTTCGGATCGTAAAACTCTGTTGTTAGAGAAGAACGTTAAGTAGAGTGGAAAATTACTTAAGTGACGGTATCTAACCAGAAAGGGACGGCTAACTACGTGCCAGCAGCCGCGGTAATACGTAGGTCCCAAGCGTTGTCCGGATTTATTGGGCGTAAAGCGAGCGCAGGTGGTTTCTTAAGTCTGATGTAAAAGGCAGTGGCTCAACCATTGTG
+
GGGGGGGGGGGGGGGGGGGGGGGGGGGGGGGGGGGGGGGGGGGGGGGGGGGGGGGGGGGGGGGGGGGGGGGGGGGGGGGGFGGGGGCGGGGGGGGGGGGGGGGGGGGGGGGGGGGGGGGFGGGFGGGGGGGFGGGGGGGGGGGGGGGGGGGGGGGGGGGGGGGGGGGGGGGGGGGGGGGGGGGGGFGGGGGGGGGGGGGGGGGGGGGGGGGGGGGGGGFGGD=E*AEGGGG5;EGGGF4C@D>@GD3DEGGFCFGFFFFFFFGGFDCBFFFBFBDF7?GF??FFFFFFFF42:)
@M04650:207:000000000-C238N:1:1101:21791:16279 1:N:0:19
ACTCCTACGGGAGGCAGCAGTAGGGAATCTTCGGCAATGGGGGCAACCCTGACCGAGCAACGCCGCGTGAGTGAAGAAGGTTTTCGGATCGTAAAACTCTGTTGTTAGAGAAGAACGTTAAGTAGAGTGGAAAATTACTTAAGTGACGGTATCTAACCAGAAAGGGACGGCTAACTACGTGCCAGCAGCCGCGGTAATACGTAGGTCCCAAGCGTTGTCCGGATTTATTGGGCGTAAAGCGAGCGCAGGTGGTTTCTTAAGTCTGATGTAAAAGGCAGTGGCTCAACCAGTGT
+
GGGGGGGGGGGGGGGGGGGGGGGGGGGGGGGGGGGGGGGGGGGGGGGGGGGGGGGGGGGGGGGGGGGGGGGGGGGGGGGG=FFGGGGGGGGGGGGGGGGGGGGGGDGGGGGGGGGGGGGGGGGGGGGFGGGGGGGGGGGGGDFGGGGGGGGGGGGGGGGGGGGGGGGGGGGGGGGGGGGGGGGGGGGGGGGGEGGGGGGGGGGGGGFGGGGGGGGEEGGGGGEEEFFFGGGGFGGGGC?GFGFBDDDGFFGGGGGFFFFFGFGFFGGAFFFFFFFFFFFFFFFFFFF:B)9<>
@M04650:207:000000000-C238N:1:1101:15787:16312 1:N:0:19
ACTCCTACGGGAGGCAGCAGTGGGGAATATTGCACAATGGGCGCAAGCCTGATGCAGCCATGCCGCGTGTGTGAAGAAGGCCTTCGGGTTGTAAAGCACTTTCAGCGAGGAGGAAGGTGGTGAGCTTAATACGCTCATCAATTGACGTTACTCGCAGAAGAAGCACCGGCTAACTCCGTGCCAGCAGCCGCGGTAATACGGAGGGTGCAAGCGTTAATCGGAATTACTGGGCGTAAAGCGCACGCAGGCGGTTTGTTAAGTCAGATGTGAAATCCCCGGGCTCAACCTGGGAAC
+
GGGGGGGGGGGGGGGGGGGGEGGGGGGGGGGGGGFGGGGGGGGGGGGGGGGGGGGGGGGGGGGGGGGGGGGGGGGGGGGGGGGGGGGGGGGGGGGGGGGGDGGGGGGEGGGGGDGGGGGGGGGGFCDCFGGGGGGGGGGGGG<DFCFFGFGGGGDDFGFFGFGCCF@FFDDGGGGGGGGGGGGGGGFFBEEGCCEEGGFGGDGGGEGGFGGGGGDGGFFFEGGGCFGD:FGGEGGGGGFDFDBFDGGDFGGDDCG@FFFFFFGGFGF4@FFFFF?FFFDBE6FFFF::?@FFF8
@M04650:207:000000000-C238N:1:1101:13338:16319 1:N:0:19
ACTCCTACGGGAGGCAGCAGTAGGGAATCTTCGGCAATGGGGGCAACCCTGACCGAGCAACGCCGCGTGAGTGAAGAAGGTTTTCGGATCGTAAAACTCTGTTGTTAGAGAAGAACGTTAAGTAGAGTGGAAAATTACTTAAGTGACGGTATCTAACCAGAAAGGGACGGCTAACTACGTGCCAGCAGCCGCGGTAATACGTAGGTCCCAAGCGTTGTCCGGATTTATTGGGCGTAAAGCGAGCGCAGGTGGTTTCTTAAGTCTGATGTAAAAGGCAGTGGCTCAACCATTGTG
+
GGGGGGGGGGGGGGGGGGGGGGGGGGGGGGGGGGGGGGGGGGGGGGGGGGGGGGGGGGGGGGGGGGGGGGGGGGGGGGGGGGGGGGGGGGGGGGGGGGGGGGGGGGGGGGGGGGGGGFGGGGFGGGGGGGGGGGGGGGGGGGGGGGGGGGGGGGGGGGGGGGGGGGGGGGGGGGGGGGGGGGGGGGGFGGGGGGGGGGGGGFGGGGFFFGGGGGGGGDGFE<:EDGGGGGGGFGGGCFFGFD@>DGGGFFGGGFGFFFBBGFFGFD>A=@=FFFFFBFDFFB5?FFF7<F=<::
@M04650:207:000000000-C238N:1:1101:8460:16338 1:N:0:19
ACTCCTACGGGAGGCAGCAGTAGGGAATCTTCGGCAATGGGGGCAACCCTGACCGAGCAACGCCGCGTGAGTGAAGAAGGTTTTCGGATCGTAAAACTCTGTTGTTAGAGAAGAACGTTAAGTAGAGTGGAAAATTACTTAAGTGACGGTATCTAACCAGAAAGGGACGGCTAACTACGTGCCAGCAGCCGCGGTAATACGTAGGTCCCAAGCGTTGTCCGGATTTATTGGGCGTAAAGCGAGCGCAGGTGGTTTCTTAAGTCTGATGTAAAAGGCAGTGGCTCAACCATTGTG
+
GGGGGGGGFGGGGGFEGGGGGFGGGGGGGGGGGGGGGGGFGGGGGGGGGGGGGGGGFFGFFFGGECFFEGGFGGGGGGGGEFGGGGGGGGGGGGGGGGGGGGGGGGGGGFEF@FGDECFFFGAFEGG<FGF@<FCFGGGGAFGDFC<FBFCCGGGFG7FFGFFCFGGGGGD@FFGGGGGGF:C;EGGGGFGGD>BEGFGG5+>FCCCFG76FFEE5EDFDEDEE8C??GGG5>G<GGFF=DDF3D<DGFGFGD5FFF?6?97CGF7C>6=FFFFBFFFFFF?<?4=@(39=5<2
@M04650:207:000000000-C238N:1:1101:21934:16352 1:N:0:19
ACTCCTACGGGAGGCAGCAGTGGGGAATATTGCACAATGGGCGCAAGCCTGATGCAGCCATGCCGCGTGTATGAAGAAGGCCTTCGGGTTGTAAAGTACTTTCAGCGGGGAGGAAGGTGTTGTGGTTAATAACCGCAGCAATTGACGTTACCCGCAGAAGAAGCACCGGCTAACTCCGTGCCAGCAGCCGCGGTAATACGGAGGGTGCAAGCGTTAATCGGAATTACTGGGCGTAAAGCGCACGCAGGCGGTCTGTCAAGTCGGATGTGAAATCCCCGGGCTCAACCTGGGAAC
+
GGGGGGGGGGGGGGGGGGGGGGGGGGGGGGGGGGGGGGGGGGGGGGGGGGGGGGGGGGGGGGGGGGGFGGGGGGGGGGGGGGGGGGGGGGGEGGGGGGGGAFGGGGGGGGGGG>FGGGGGGGGGGGGGGGGGGGGGGGGGGGGGGGGGFGGGGGGGGGGGGGGGGGGGGGGGGGDGGGGGGGGGGGGGGGGGDGG?FGFGGGGGEGEGFGGGGGGEGGGGGGGGGGGGGGFGFEGGGGFGFGFFGGGDBGGDGGGFFFFFGFGGFDGBFFFFFFFFFFDEFFGF?FFBB:>BB:
@M04650:207:000000000-C238N:1:1101:19251:16364 1:N:0:19
ACTCCTACGGGAGGCAGCAGTAGGGAATCTTCGGCAATGGGGGCAACCCTGACCGAGCAACGCCGCGTGAGTGAAGAAGGTTTTCGGATCGTAAAACTCTGTTGTTAGAGAAGAACGTTAAGTAGAGTGGAAAATTACTTAAGTGACGGTATCTAACCAGAAAGGGACGGCTAACTACGTGCCAGCAGCCGCGGTAATACGTAGGTCCCAAGCGTTGTCCGGATTTATTGGGCGTAAAGCGAGCGCAGGTGGTTTCTTAAGTCTGATGTAAAAGGCAGTGGCTCAACCATTGTG
+
GGGGGGGGGGGGGGGGGGGGFGGGGGGGGGGGGGGGGGGGGGGGGGGGGGGGGGGGGGGGGGGGGGGGGGGGGGGGGGGGGGGGGGGGGGGGGGGGGGGGGGGGGGGGGGGGGGGGGFGGGGGGG9DFGGGGGGGGGGGGGGGDGGGGGGFGGGGGCFGGGFGCFGGDGGEGEGGGGGGGGGGGFFGGGGGGGGGGGFGFGGGGGGGGGGF=CGCEEGGFGGGGEFGGGGGFFGGGGGFGEDFEGGGGBDFF7DFF=FFFGFG7@FCAFFFFFFFF7<F?F?<?9FFFBFF<D9
@M04650:207:000000000-C238N:1:1101:21777:16385 1:N:0:19
ACTCCTACGGGAGGCAGCAGTGGGGAATATTGCACAATGGGCGCAAGCCTGATGCAGCCATGCCGCGTGTATGAAGAAGGCCTTCGGGTTGTAAAGTACTTTCAGCGAGGAGGAAGGCATTGTGGTTAATAACCACAGTGATTGACGTTACTCGCAGAAGAAGCACCGGCTAACTCCGTGCCAGCAGCCGCGGTAATACGGAGGGTGCAAGCGTTAATCGGAATTACTGGGCGTAAAGTGCACGCAGGCGGTCTGTCAAGTCGGATGTGAAATCCCCGGGCTCAACCTGGGAAC
+
GGGGGGGGEGGGGGGEGDFGFGGGGGDGFGGGGGGFGGGGGGGEGGGG?FGGGFAFGFGGGGDEFEEFEGGGGGGGGGGFFFFFGCEGFGGGGGGGGCFGGGGGGFFGGGGGGECFFC<BAEFGG@GC<EAFGDE@FGDFGADFEBFFGGC,8@@CBCCFFFGD7F@FGGG:FF,,?CGGGDDFFGFD,BE8CB8C<CCFGDEGGGGCCEGCC>5CF**9ADC=@E?CFGGDBCGDFG*:@>*73CD:7DCC51C@=BFFF=7<)*15??FBFB))-7DDF>369?0.3>>??,
@M04650:207:000000000-C238N:1:1101:25929:16442 1:N:0:19
ACTCCTACGGGAGGCAGCAGTGGGGAATATTGCACAATGGGCGCAAGCCTGATGCAGCCATGCCGCGTGTATGAAGAAGGCCTTCGGGTTGTAAAGTACTTTCAGCGGGGAGGAAGGTGTTGTGGTTAATAACCGCAGCAATTGACGTTACCCGCAGAAGAAGCACCGGCTAACTCCGTGCCAGCAGCCGCGGTAATACGGAGGGTGCAAGCGTTAATCGGAATTACTGGGCGTAAAGCGCACGCAGGCGGTCTGTCAAGTCGGATGTGAAATCCCCGGGCTCAACCTGGGAAC
+
GGGGGGGGGGGGGGGGGGGGGGGGGGGGGGGGGGGGGGGGGFGGGGGGGGGGGGGGGGGGGGGGGGG>FGGGGGGGGGGGGGFGGGGGGGGGGGGGGGGGGGGGGGGGGGGGGGGGGGGGGGGEGGGGG9FFDFGGGGGGFFFGGGGEFEGGGGGGGGGGGGGGGGGGGGGGGGGGGGGFGGGGGGGGFGGGGGGGGGGGGEGGGGGGGGGGGGGGGGGGGGGGGGGGGGFGF5DGGGFGFGDBGGGGFGG5DGGFFFFFGFGGFDGFFFFFFFFF?BD::;<?FFFFF>F771
@M04650:207:000000000-C238N:1:1101:2851:16462 1:N:0:19
ACTCCTACGGGAGGCAGCAGTAGGGAATCTTCGGCAATGGGGGCAACCCTGACCGAGCAACGCCGCGTGAGTGAAGAAGGTTTTCGGATCGTAAAACTCTGTTGTTAGAGAAGAAAGTTAAGGAGAGTGGAAAATTACTTAAGTGACGGTATCTAAACAGAAAGGGACGGCTAACTACGTGCCAGCAGCCGCGGTAATACGTAGGTCCCAAGCGTGGTCCGGATTTATTGGGCGTAAGGCGAGCGCAGGTGGTTGCTTAGGTCTGATGGAAAAGGCAGGGGCTAAACCATTGTG
+
FGGGGGGEFGECEGGGGGGG6CEFGGGE9FFGFE7CG<FGGGCFFE<FGGFEF8FCFFCF8@:CCFE@FFFCFFGGGGGG<59+@@CC==CFFGFGG8AFECFE4FEEDFGFGGD,B:,CFG,>FGFBDE=D,@F<BA,,CAFFFFFGD7CB,@FG,,>@FFGGFGC<>E::>FFCG;F7CG8BC5EFG5:BEG8B=+<+=+>CG9+<8<?C*=C;:/00?DGE*9:9+:C5)>):D46*89B5C)9CD*959**)**9*310*8>*6*09?5?@F<FDFF>))97@76*/)))
@M04650:207:000000000-C238N:1:1101:16031:16467 1:N:0:19
ACTCCTACGGGAGGCAGCAGTAGGGAATCTTCGGCAATGGGGGCAACCCTGACCGAGCAACGCCGCGTGAGTGAAGAAGGTTTTCGGATCGTAAAACTCTGTTGTTAGAGAAGAACGTTAAGTAGAGTGGAAAATTACTTAAGTGACGGTATCTAACCAGAAAGGGACGGCTAACTACGTGCCAGCAGCCGCGGTAATACGTAGGTCCCAAGCGTTGTCCGGATTTATTGGGCGTAAAGCGAGCGCAGGAGGTTTCTTAAGTCTGATGTAAAAGGCAGTGGCTCAACCATTGTG
+
GGGGGGGGGGGGGGGGGGGGGGGGGGGGGGGGGGGGGGGGGGGGGGGGGGGGGGGGGGGGGGGGGGGGGGGGGGGGGGGGGGGGGGDGGGGGGGGGGGGGGGGGGGGGGGGGGGGGGGGGGGGGGGGFFGGFGGGGGGGFFGGGGGGGGGGGGGGGGGGGGGGGFGGGGGGGGGGGGGGGGGGGGGGGGCE>CE:CEGGGGGGEGGGGGGGGGGGGGGGGGGC=E9++AFFGFGGGGGFCEGFFGGGGB*9CCDFFFFFBGFGFF7*6FB6@?F3>1?FF?07@FFF??FFA>2
@M04650:207:000000000-C238N:1:1101:23551:16483 1:N:0:19
ACTCCTACGGGAGGCAGCAGTAGGGAATCTTCGGCAATGGGGGCAACCCTGACCGAGCAACGCCGCGTGAGTGAAGAAGGTTTTCGGATCGTAAAACTCTGTTGTTAGAGAAGAACGTTAAGTAGAGTGGAAAATTACTTAAGTGACGGTATCTAACCAGAAAGGGACGGCTAACTACGTGCCAGCAGCCGCGGTAATACGTAGGTCCCAAGCGTTGTCCGGATTTATTGGGCGTAAAGCGAGCGCAGGTGGTTTCTTAAGTCTGATGTAAAAGGCAGTGGCTCAACCATTGTG
+
GGGGGGGGGGGGGGGGGGGGGGGGGGGGGGGGGGGGGGGGGGGGGGGGGGGGGGGGGGGGGGGGGGGFGEEEFGGGGGGGGEGGGGGGEEGGGGGGGGGGGFGGGFFGGGGGGGGGGDGFGFFGGFDFFGFFFGGGFGCDFGGGGGGGGGGFGGGGFCFGGF?EGGGGGGGGGGGGFGGGGGGGGGGGGGGGCEEEDGGGGGGGGGGGGFGGFGG5EGGGGD=:CEF?ECFGFEGGGGFGFGFFGGGGFGGG7/C4===@GFC7@7C<FFFFFFBFFF4??:59==F?B6@A:5
@M04650:207:000000000-C238N:1:1101:8302:16523 1:N:0:19
ACTCCTACGGGAGGCAGCAGTGGGGAATATTGCACAATGGGCGCAAGCCTGATGCAGCCATGCCGCGTGTATGAAGAAGGCCTTCGGGTTGTAAAGTACTTTCAGCGGGGAGGAAGGTGTTGTGGTTAATAACCGCAGCAATTGACGTTACCCGCAGAAGAAGCACCGGCTAACTCCGTGCCAGCAGCCGCGGTAATACGGAGGGTGCAAGCGTTAATCGGAATTACTGGGCGTAAAGCGCACGCAGGCGGTCTGGCAAGTCGGATGTGAAATCCCCGGGCTCAACCTGGGAAC
+
GGGGFGD<FGGGGGECFGFGGGFFGEGGGFGEAFGGFFECFGGGGGGDF8FFDGGGFGFFFGGGE@C>CCE9FGFGGFGG@F@FGGGGGDGGGGCGGEFG,FFGFF7FGGDCEDD8@<BF@DBFFEDFDCFGFFGCGG7<B@>C=>F<FFEGEGG7<::FFFF7DCF7C8EEGGC9<61*48CGFE9CGDCEGEEG7?98*;CGG85CFC9EECEGFDFGGGEFC9?FGGGFEEDEGGFDBC>B319D@DC)9**)))9;<6C))937B?F*6=?:62D@:(*995@(25;<?(
@M04650:207:000000000-C238N:1:1101:28590:16564 1:N:0:19
ACTCCTACGGGAGGCAGCAGTAGGGAATATTGCTCAATGGGCGAAAGCCTGAAGCAGCAACGCCGCGTGGAGGATGAAGGTTTTAGGATTGTAAACTCCTTTTGTTAGAGAAGATAATGACGGTATCTAACGAATAAGCACCGGCTAACTCCGTGCCAGCAGCCGCGGTAATACGGAGGGTGCAAGCGTTACTCGGAATCACTGGGCGTAAAGAGCGCGTAGGCGGGAAAGTAAGTCAGATGTGAAATCCTATGGCTTAACCATAGAACTGCATTTGAAACTACTTTTCTAG
+
GGGGGGGGGGGGGGGGGGGGGGAFGGGGGGGGGGGGGGGGGGGGCGGGGGGGGGFGGGGGGGGCFCGGGDGGGGGGGGGGFFFGGGGFGGGGFGGGGGGFGGGGGGGGGGGGGFFGGGGGGGGGGEAFFCGGGGGGGFFGFFGCCG=DF9:DCDFCFGGCCDCDC:CCFCE;C;EC8CGCCGGFFGCGGEG@,BEGGGGGFECF@FGGGGGDGGGG53C<EDC9EGGE=DFFF?DC*:@C?C8=F>:CF<DG7:F)0.9BC666?CG<=FF@BBF4:AGF=97?F4*69@76
@M04650:207:000000000-C238N:1:1101:6544:16582 1:N:0:19
ACTCCTACGGGAGGCAGCAGTAGGGAATCTTCGGCAATGAGGGCAACCCTGACCGAGCAACGCCGCGTGAGTGAAGAAGGTTTTCGGATCGTAAAACTCTGTTGTTAGAGAAGAACGTTAAGTAGAGTGGAAAATTACTTAAGTGACGGTATCTAACCAGAAAGGGACGGCTAACTACGTGCCAGCAGCCGCGGAAATACGTAGGTACCAAGCGTAGTCCGGATTTATGGGGCGTAAAGCGAGCGCAGGTGGTTTATTAAGTCTGAGGTAAAAGCAAGTGGCTCAACCATTGTG
+
GGGGGGGGGGGGGGGGGGGGG9FC;FFFGGG98FGGGF@-6CBBFG8FFGFGGG:CFFGGF:C::6@6>:E<FAC,:CFF=CFGGGGE7FGE<BDFFEE<FFAF?BFFG<FE,BFFGFF=DF,B9FF553B<F=F=F?97=DGGDEFG@+63=CFGCFFGEGGCF+4*5353>DD;B,*6,>>FGC8,:,***3*=CFFGE998@E+<+4C**1=*:*:*//2**0<C+78:@5):5*1*8D:>35<55*2/*90)*9@=F4>C?>*(668/8*)).8:@?:19?F???F4)6)
@M04650:207:000000000-C238N:1:1101:11535:16637 1:N:0:19
ACTCCTACGGGAGGCAGCAGTGGGGAATATTGCACAATGGGCGCAAGCCTGATGCAGCCATGCCGCGTGTATGAAGAAGGCCTTCGGGTTGTAAAGTACTTTCAGCGAGGAGGAAGGCATTGTGGTTAATAACCACAGTGATTGACGTTACTCGCAGAAGAAGCACCGGCTAACTCCGTGCCAGCAGCCGCGGTAATACGGAGGGTGCAAGCGTTAATCGGAATTACTGGGCGTAAAGCGCACGCAGGCGGTCTGTCAAGTCGGATGTGAAATCCCCGGGCTCAACCTGGGAAC
+
GGGGGGGGGGGGGGGGGGGGGGGGGGGGGGGGGGGGGGGGGGGGGEGGGGGGGGGGGGGGGGGGGGFFGGGGGGGGGGGGGGGGFGGGGGGGGGGGGFGGGGGGGGGDGGGEEGFGGGGGGGGGGGGGGGGGGGGGGGGGGGGGGGGGGGGGGGGGGGGGGGFGGGGGGGGGGGGGGGGGGFFCCGGG>EEGGG7CFGGGEDGGGGGGGFFGGGGGCCFDEDCFFDFGGGGGB>C5CGFGFGB>DDG))CGDG5**198?GFGG>C3(9479FF@??9G)<>CF=?.48@F0?0
@M04650:207:000000000-C238N:1:1101:10511:16655 1:N:0:19
ACTCCTACGGGAGGCAGCAGTAGGGAATCTTCGGCAATGGGGGCAACCCTGACCGAGCAACGCCGCGTGAGTGAAGAAGGTTTTCGGATCGTAAAACTCTGTTGTTAGAGAAGAACGTTAAGTAGAGTGGAAAATTACTTAAGTGACGGTATCTAACCAGAAAGGGACGGCTAACTACGTGCCAGCAGCCGCGGTAATACGTAGGTCCCAAGCGTTGTCCGGATTTATTGGGCGTAAAGCGAGCGCAGGTGGTTTCTTAAGTCTGATGTAAAAGGCAGTGGCTCAACCATTGTG
+
GGGGGGGGGGGGGGGGGGGGGGGGGGGGGGGGGGGGGGGGGGGGGGGGGGGGFGGGGDGGGGGGGGGGGGGGGGGGGGGGGFGGGGGGGGGGGGGGGGGGGGGGGGGGGGGGGGGGGGGGGGGGGGGEFGGGFGGGFGFGGGGGGGGGGGGGGGGGGGGGGGGGGGGEFEEGGGGGGGGGGGGGGGGGGFEEEGEEEGFFGFFGGGFGFGFG8C;EGGF7E:5:CCG9FDEFFGGGGGFGFGFFGCDDEDGG97FB*9@6CFCCFCF>FFFFFFFFBFFF@:>7695:?=*)64
@M04650:207:000000000-C238N:1:1101:18332:16707 1:N:0:19
ACTCCTACGGGAGGCAGCAGTAGGGAATCTTCGGCAATGGGGGCAACCCTGACCGAGCAACGCCGCGTGAGTGAAGAAGGTTTTCGGATCGTAAAACTCTGTTGTTAGAGAAGAACGTTAAGTAGAGTGGAAAATTACTTAAGTGACGGTATCTAACCAGAAAGGGACGGCTAACTACGTGCCAGCAGCCGCGGTAATACGTAGGTCCCAAGCGTTGTCCGGATTTATTGGGCGTAAAGCGAGCGCAGGTGGTTTCTTAAGTCTGATGTAAAAGGCAGTGGCTCAACCATTGTG
+
GGGGGGGGGGGGGGGGGGGGGGGGGGGGGGGGGGGGGGGGGGGGGGGGGGGGGGGGGGGGGGGGGGGGGGGGGGGGGGGGGGGGGGGGGGGGGGGGGCFFGGGGGGGGGGGGGGGGGGGGGGGGGGGCFGGFGGGGGGGGGCGGGGFGGGGGGGGGGFGGGGGGGGGGGGGGGGGFGGGGGGGGGGGFGGGGGGGGGGGGGFGGGGFCGGGGFGCCEGGGGGCE=?:7CGGGFGDGGGFFFGFFDDCD>7CF<DFFBFFFGFFGFGGABFFFFFF4?B*9??4?F?F?0?FAA<
@M04650:207:000000000-C238N:1:1101:17653:16718 1:N:0:19
ACTCCTACGGGAGGCAGCAGTAGGGAATCTTCGGCAATGGGGGCAACCCTGACCGAGCAACGCCGCGTGAGTGAAGAAGGTTTTCGGATCGTAAAACTCTGTTGTTAGAGAAGAACGTTAAGTAGAGTGGAAAATTACTTAAGTGACGGTATCTAACCAGAAAGGGACGGCTAACTACGTGCCAGCAGCCGCGGTAATACGTAGGTCCCAAGCGTTGTCCGGATTTATTGGGCGTAAAGCGAGCGCAGGTGGGTTCTTAAGTCTGATGTAAAAGGCAGTGGCTCAACCATTGTG
+
GGGGGGGGGGGGGGGGGGGGGGGGGGGGGGGGGGGGGGGGGGGGGGGGGGGFGGGGGGGGGGGGGGG@FGGGGGGGGGGGFGGGGGGGGGGGGGGGGGGGGGGGGFGGGGGGGGGGGGFGFGGGGGGGGGGGFGGGGGGGGGGGGGC7FFGFGGGFGGGGGGGFGGGFCEGGGGGGGGGGGGFEGG8FGFE7=BEEEGCGGFGFEGGGGGG7CEGGGGGFGGGGGFFGGFCCFGGGDFFGFG5>DDDDDGGG3>D4?FFFCBF7?CFA6?FFFFFFF?CFFB*)06)((0=>D>
@M04650:207:000000000-C238N:1:1101:11372:16758 1:N:0:19
ACTCCTACGGGAGGCAGCAGTGGGGAATATTGCACAATGGGCGCAAGCCTGATGCAGCCATGCCGCGTGTATGAAGAAGGCCTTCGGGTTGTAAAGTACTTTCAGCGGGGAGGAAGGTGTTGTGGTTAATAACCACAACAATTGACGTTACCCGCAGAAGAAGCACCGGCTAACTCCGTGCCAGCAGCCGCGGTAATACGGAGGGTGCAAGCGTTAATCGGAATTACTGGGCGTAAAGCGAGCGCAGGTGGTTTATTAAGTCTGGTGTAAAAGGCAGTGGCTCAACCATGTTAT
+
GGGDGFCF:7@@@@F@FGGGGGGDD,CACEFEFFGGGGECFGDGGEE<FEGDCFGGGGG,FEGCC+C@>CGFFE9FGFCE=FGGGGGEFEGGCFFGGGGGGC<<EECECCEEC=FGGFGCEGGGGGGFGGGGGDGGGGGGGG9FEFGGGGEGGGGD7EFGGGFGGGCFFEF7FFG9C@C@EFGGGGCC8=CEEE7BF9FGC>E8?8;CGGGGGGGGCCCFDDEGCF9:E<FFFEDEFF4D@DDEC)9<57CD3CF?6*69<@7:::C:=F*=4<FF04C:)17??F512/16:6
@M04650:207:000000000-C238N:1:1101:9062:16766 1:N:0:19
ACTCCTACGGGAGGCAGCAGTGGGGAATATTGCACAATGGGCGCAAGCCTGATGCAGCCATGCCGCGTGTATGAAGAAGGCCTTCGGGTTGTAAAGCACTTTCAGCGAGGAGGAAAGGTTGGTAGCTAATAACTGCCAGCTGTGACGTTACTCGCAGAAGAAGCACCGGCTAACTCCGTGCCAGCAGCCGCGGTAATACGGAGGGTGCAAGCGTTAATCGGAATTACTGGGCGTAAAGCGCACGCAGGCGGTTTGTTAAGTCAGATGTGAAATCCCCGGGCTCAACCTGGGAAC
+
GGGGGGGGGGGGGGGGGGGGGGGGGGGGGGGGGGGGGGGGGGGGGGGGGGGGGGGDGGGGGGGGGGGGGGGGGGGGGGGGGGGGGGGGGGGGGGGGGGGGGGGGGGGDFGGGGGGGGGGGGGGGGGGGFGGGGGCGGGGGGGGGDDGGGGGGGGGGGGFFGGGGGGGFGGGGGGGGGGGB@FFGGGGGGC5=EGGGGGGFGCCEDGGEGFGG8=ECFGF3EGCFGGGGCGFGFGGGGGFGDGFFG:CG@GGGDGGFF@=4<?F>=CCA?=BFF?:@B9DFF>DF4?FFFFFF>2
@M04650:207:000000000-C238N:1:1101:21297:16810 1:N:0:19
ACTCCTACGGGAGGCAGCAGTGGGGAATATTGCACAATGGGCGCAAGCCTGATGCAGCCATGCCGCGTGTATGAAGAAGGCCTTCGGGTTGTAAAGTACTTTCAGCGGGGAGGAAGGGGATGTGGTTAATAACCGCATTCATTGACGTTACCCGCAGAAGAAGCACCGGCTAACTCCGTGCCAGCAGCCGCGGTAATACGGAGGGTGCAAGCGTTAATCGGAATTACTGGGCGTAAAGCGCACGCAGGCGGTCTGTCAAGTCGGATGTGAAATCCCCGGGCTCAACCTGGGAAC
+
GGGGGGGGGGGGGGGGGGGGGGGGGGGGGGGGGGGGGGGGGGGGGGGGGGGGGGGGGGGGGGGGGGGGGGGGGGGGGGGGGGGGGGGGGGDGGGGGGGGGGGGGGGGGGGDGGGGGGGGFGGGGGGGGGGGGGGGGGGGGGGGGGGGGGGGGGGGGGGGGGGGGGGGGGGGGGGGGGGGGGGGGGGGGGGGGGGGGGGGCGGGGGGGGGGGGGGGGGGGGGGGGGGGGGGGGFGGGGGFGFGEF3<DGFGGDDCGFFFFFGFGGFGG??BFFFFFFF>GB@076?FF?BFFF?:
@M04650:207:000000000-C238N:1:1101:15061:16842 1:N:0:19
ACTCCTACGGGAGGCAGCAGTAGGGAATCTTCGGCAATGGGGGCAACCCTGACCGAGCAACGCCGCGTGAGTGAAGAAGGTTTTCGGATCGTAAAACTCTGTTGTTAGAGAAGAACGTTAAGTAGAGTGGAAAATTACTTAAGTGACGGTATCTAACCAGAAAGGGACGGCTAACTACGTGCCAGCAGCCGCGGTAATACGTAGGTCCCAAGCGTTGTCCGGATTGATTGGGCGTAAAGCGAGCGCAGGTGGTTTCTTAAGTCTGATGTAAAAGGCAGTGGCTCAACCATTGTG
+
GGGGGGGGGGGGGGGGGGGGGGGGGGGGGGGGGGGGGGGGGGGGGGFGGGGGGGGGGGGGGGGGGGGFGGGFGGGGGGGGGGGGGGGGGGGGGGGGGGGGGGGGGGGGGGGGGGGGGGGGGGGGGGGGGGCFGGGGGGGGGGGFGGGGGGGGGGGGGGGGFGGGGGGGGGGGGGGGGGGEGGGGGGGGGGGGGGGGGGGGGGGGGGFGFGF=FEECGGGCEGGDE*CFGGGGFGGGGFFGFGEB<CDG>GGG7DGF?FFFGFGGF77:FF??FFFFBBCFFFFFFF?B?F=<4-
@M04650:207:000000000-C238N:1:1101:12240:16871 1:N:0:19
ACTCCTACGGGAGGCAGCAGTAGGGAATCTTCGGCAATGGGGGCAACCCTGACCGAGCAACGCCGCGTGAGTGAAGAAGGTTTTCGGATCGTAAAACTCTGTTGTTAGAGAAGAACGTTAAGTAGAGTGGAAAATTACTTAAGTGACGGTATCTAACCAGAAAGGGACGGCTAACTACGTGCCAGCAGCCGCGGTAATACGTAGGTCCCAAGCGTTGTCCGGATTTATTGGGCGTAAAGCGAGCGCAGGTGGTTTCTTAAGTCTGATGTAAAAGGCAGTGGCTCAACCATTGTG
+
GGGGGGGGGGGGGGGGGGGGGGGGGGGGGGGGGGGGGGGGGGGGGGGGGGGGGGGGGGGGGGGGGGGGGGGGGGGGGGGGFGCFFGGGGGGGGGGGGGGGGGGGGGGGGGGGGGGGFFGGGGGGGAFFGGGGGGGFCGFGGGGGGGGGGGGGGGGGGGGGGGGGGGGGGGGGGGGGGGGGFGGGGFGGGGGDEGGC*CGGC?F8ECGGGGGGGC?E59>F=DC7;?CGGGGF4*9C3CFG3<BEGGGGFGFGGDCFBFFFFFGGF7*6=??FBFEF<?D??6D?99FB?FFFB4
@M04650:207:000000000-C238N:1:1101:23036:16901 1:N:0:19
ACTCCTACGGGAGGCAGCAGTGGGGAATATTGCACAATGGGCGCAAGCCTGATGCAGCCATGCCGCGTGTGTGAAGAAGGCCTTCGGGTTGTAAAGCACTTTCAGCGAGGAGGAAGGTGATGAGCTTAATACGCTCATCAATTGACGTTACTCGCAGAAGAAGCACCGGCTAACTCCGTGCCAGCAGCCGCGGTAATACGGAGGGTGCAAGCGTTAATCGGAATTACTGGGCGTAAAGCGCACGCAGGCGGTCTGTCAAGTCGGATGTGAAATCCCCGGGCTCAACCTGGGAAC
+
GGGGGGGGGGGGGGGGGGGGGGGGGGGGGGGGGGGGGGFFGGGGGGGGGGGGGGGGGGGGGGGGGGGGGGGGGGGGGGGGGGGGGGGGGGGGGGGGGGGGGGGGGGGGGGGGGCFCEGFGGGGGGGGGGGGGGGGGEGGGGGGGGGGGGGGGGGGGGGGGGGGGGGGGGGDGGGGGGGGGGGGGGGGGFEGGGGGGFGGGDGGGEEGGFFGGGGGGCGGFGGGGGGGGFFGFBGGGDGFGFGFFGDDDEGGGCDGFBFFFGFDDDDG?F?FFFFFFBBDFDFGFFFFFFF3<>3
@M04650:207:000000000-C238N:1:1101:11908:16930 1:N:0:19
ACTCCTACGGGAGGCAGCAGTAGGGAATCTTCGGCAATGGGGGCAACCCTGACCGAGCAACGCCGCGTGAGTGAAGAAGGTTTTCGGATCGTAAAACTCTGTTGTTAGAGAAGAACGTTAAGTAGAGTGGAAAATTACTTAAGTGACGGTATCTAACCAGAAAGGGACGGCTAACTACGTGCCAGCAGCCGCGGTAATACGTAGGTCCCAAGCGTTGTCCGGATTTATTGGGCGTAAAGCGAGCGCAGGTGGTTTCTTAAGTCTGATGTAAAAGGCAGTGGCTCAACCATTGTG
+
GGGGGGGGGGGGGGEFGGGGFGGGGGGDGGGGGGGGGGGGGGGGGGGGGGGGGGGGEGGGGGGGGDGFCGGGGGGGGGGGFGGGGGEGGGGGGGGGGGGGGGGGGGGGGGGGGGGGGGGGGGCGGGGGGGFGGGGGGGGGGGGFGGGGGGGGGGGGGGGFGGFGGGGGGGGGGGGGGGGGGGGGGCGGGGGGGGGGGGGGGFGFGFFGGGFFGGGGGGC>E3A=8?9?FGCCFGDGGGFF@DDDGGGGFCG:*9*78B??9@DGFCFAFFFFFFFFF6F???GFFFF:??F>A<
@M04650:207:000000000-C238N:1:1101:22510:16998 1:N:0:19
ACTCCTACGGGAGGCAGCAGTAGGGAATCTTCGGCAATGGGGGCAACCCTGACCGAGCAACGCCGCGTGAGTGAAGAAGGTTTTCGGATCGTAAAACTCTGTTGTTAGAGAAGAACGTTAAGTAGAGTGGAAAATTACTTAAGTGACGGTATCTAACCAGAAAGGGACGGCTAACTACGTGCCAGCAGCCGCGGTAATACGTAGGTCCCAAGCGTTGTCCGGATTTATTGGGCGTAAAGCGAGCGCAGGTGGTTTCTTAAGTCTGATGTAAAAGGCAGTGGCTCAACCATTGTG
+
GGGGGGGGGGGGGGGGGGGGGGGGGGGGGGGGGGGGGGGGGGGGGGGGGGGGGGGGGGGGGGGGGGGGGGGGGGGGGGGGGGGGGGGGGGGGGGGGGGGGGGGGGGGGGGGFGGGGGGGGGGGGGGGGGGGGGGGGGGGGGGGGGGGGGGGGGGGGGGGGGGGGGGGGGGGGGGGGGGGGGGGGGGGGFGGGGDGGGGGGGGFGGGGGGGGGGGGGGGGGGGG*;CGFFGFGFGGGGGFGFGFFGGGGEGGGGGGFFFFFFFGGFGGAFFF=FFFF16FFF?GF@FF:F@?2:4
@M04650:207:000000000-C238N:1:1101:18537:17037 1:N:0:19
ACTCCTACGGGAGGCAGCAGTAGGGAATCTTCGGCAATGGGGGCAACCCTGACCGAGCAACGCCGCGTGAGTGAAGAAGGTTTTCGGATCGTAAAACTCTGTTGTTAGAGAAGAACGTTAAGTAGAGTGGAAAATTACTTAAGTGACGGTATCTAACCAGAAAGGGACGGCTAACTACGTGCCAGCAGCCGCGGTAATACGTAGGTCCCAAGCGTTGTCCGGATTTATTGGGCGTAAAGCGAGCGCAGGTGGTTTGTTAAGTCAGATGTGAAATCACCGCGCTTAACGTGGGA
+
GGGGGGGGGGGGGGGGGGGGG9FGGGGGCGGEECGGGGGGGFF@FGCC@<EEFDC7@@FGGGGGGEG@FC=<?AFGGGFGFGGGA:FB::FFBFGGDG@<EFGC?,AFCFDGFCG8:BAEC?:EBBAFFF9FGG<<DC<CF>FFAFCF:FG@9FGFCFE@GGCCEFFFCEFEEGCFGGGGG:EFGC6C::CEGDEGGGFCFGGGDE99BC65CE*2>*2:C7E**++00:<54C)19FF7>5>377CC>127C7270?@FF6:D@7*66=B=4?F*,4D>@6).7FF<1F39B
@M04650:207:000000000-C238N:1:1101:9979:17086 1:N:0:19
ACTCCTACGGGAGGCAGCAGTAGGGAATCTTCGGCAATGGGGGCAACCCTGACCGAGCAACGCCGCGTGAGTGAAGAAGGTTTTCGGATCGTAAAACTCTGTTGTTAGAGAAGAACGTTAAGTAGAGTGGAAAATTACTTAAGTGACGGTATCTAACCAGAAAGGGACGGCTAACTACGTGCCAGCAGCCGCGGTAATACGTAGGTCCCAAGCGTTGTCCGGATTTATTGGGCGTAAAGCGAGCGCAGGTGGTTTCTTAAGTCTGATGTAAAAGGCAGTGGCTCAACCATTGTT
+
GGGGGGGG@GGGGGGGDGGGGGGGGGGGGGGGGGGGGGGGGGGGGGGGGGGGGGGGGGGGGGGGGGGFFGEGGGGGGGGGGGFGGGGGGGGGGGGGGGGGGGGGGGGGGGGGGGGGGGGGGGGGGGGFFCFFGGGGFGGGGGGGGEFGGGGGFGGFGFGGG?FGGGGFGEGGGGGGGGGGDFGGFFGCFGDGEGGGGGGGGGGGDGFGC?FGFCCEGGGGDGE=ECGGGGGGFD5EGGFGFGB:>DGGFGGGGGGBB=*=EFFGFGFAFF?FFFEFF?F:?B7FFFF?B?F>>)
@M04650:207:000000000-C238N:1:1101:28723:17102 1:N:0:19
ACTCCTACGGGAGGCAGCAGTAGGGAATCTTCGGCAATGGGGGCAACCCTGACCGAGCAACGCCGCGTGAGTGAAGAAGGTTTTCGGATCGTAAAACTCTGTTGTTAGAGAAGAACGTTAAGTAGAGTGGAAAATTACTTAAGTGACGGTATCTAACCAGAAAGGGACGGATAACTACGTGCCAGCAGCCGCGGTAATACGTAGGTCCCAAGCGTTGTCCGGATTTATTGGGCGTAAAGCGAGCGCAGGTGGTTGCTTTAGTCTGATGTAAAAGAGAGTGGTCCAACCATTGTT
+
FGGGGGGGGCGGGGDGGGGGGGGFGGGG,EFCGGGGGGGGCEGEEFCFGGGGFGGGCEGGGGCGGDGGGCC<EF<A9EFG9C,B,@F:FCEGGGGF,8<FAFGG4BFG9CFEFC=,@FFDFGF,5BF@FFFDCFDFG=FDF,<,3:E@CCC@=F9E<C9FG7A77:D@F7*4CFFC;8FACFGGCCFF8,=7C>EEEGG+;F68EC+<CF:*351;:7*:;DEG5?+9<CF55=55316C><3./7<D:50>*9*)0/*1<9::8076@*7??6)).4**0)*0*/6(,*@A)-
@M04650:207:000000000-C238N:1:1101:22959:17113 1:N:0:19
ACTCCTACGGGAGGCAGCAGTGGGGAATATTGCACAATGGGCGCAAGCCTGATGCAGCCATGCCGCGTGTATGAAGAAGGCCTTCGGGTTGTAAAGTACTTTCAGCGGGGAGGAAGGTGTTGTGGTTAATAACCACAACAATTGACGTTACCCGCAGAAGAAGCACCGGCTAACTCCGTGCCAGCAGCCGCGGTAATACGGAGGGTGCAAGCGTTAATCGGAATTACTGGGCGTAAAGCGCACGCAGGCGGTTGGATAAGTTAGATGTGAAAGCCCCGGGCTCAACCTGGGAAT
+
GGGGGGGGGGGGGGGGGGGGGGGGGGGGGGGGGGGGGGGGGGGGGGGGGGGGGGGGGGGGGGGGGGGGGGGGGGGGGGGGGGGGGGGGGGGGGGGGGGGGGGGGGGGGGGGGGGGGGGGGGGGGGFGGGGGGGGGGGGGGGGGGGGDGGGGGGGGGGGGGGGGGGGGGGGGGGGGGGGGGGGGGGGGGGGGGEGEGGGGGEEGGGGGGGGGGGGGGGGFGGGGGGFCEFGGGFGGGFGFGFGEFGGGGBGGCCCGF?4=FFFFGFGGFFFFFFF@FFFGDDFGFFFFFFFFBF<
@M04650:207:000000000-C238N:1:1101:20432:17129 1:N:0:19
ACTCCTACGGGAGGCAGCAGTAGGGAATCTTCGGCAATGGGGGCAACCCTGACCGAGCAACGCCGCGTGAGTGAAGAAGGTTTTCGGATCGTAAAACTCTGTTGTTAGAGAAGAACGTTAAGTAGAGTGGAAAATTACTTAAGTGACGGTATCTAACCAGAAAGGGACGGCTAACTACGTGCCAGCAGCCGCGGTAATACGTAGGTCCCAAGCGTTGTCCGGATTTATTGGGCGTAAAGCGAGCGCAGGTGGTTTCTTAAGTCTGATGTAAAAGGCAGTGGCTTAACCATTGTG
+
GGGGGGGFGGGGGGEFGGGGFGGGGFGGGGGGGGEFGFGFCCGGGF<@FCEFFGGEECGGFGGFFCGGGGGFGGGGFGFGF9FDFCFFDGGGGFFFFFGGFGCFGDGGDGGGFFG8BFFAFFFCFCGDDG=FGDFGGGFDFGGFGGGGGGGGGGFCFGGGGGGGGGGGEEE7FAF9FFEGG*CEFFFCGGGGEEEGGGGFG2CF@5+08ACC55AEECCCCCC:82<FGGG55=9ECDFCED:>GDGCFCDC7749*9?8F4::@>F<6@FB?@@@B?7FF0*))09))*9<A4
@M04650:207:000000000-C238N:1:1101:23992:17142 1:N:0:19
ACTCCTACGGGAGGCAGCAGTGGGGAATATTGCACAATGGGCGCAAGCCTGATGCAGCCATGCCGCGTGTGTGAAGAAGGCCTTCGGGTTGTAAAGCACTTTCAGCGAGGAGGAAGGTGGTGAGCTTAATACGTTCATCAATTGACGTTACTCGCAGAAGAAGCACCGGCTAACTCCGTGCCAGCAGCCGCGGTAATACGGAGGGTGCAAGCGTTAATCGGAATTACTGGGCGTAAAGCGCACGCAGGCGGTTTGTTAAGTCAGATGTGAAATCCCCGGGCTCAACCTGGGAAC
+
GGGGGGGGGDGGGGGGGGGGGGGGGGGGGGEGGGGGGGGGGGGGGGGGGGGFGGGGGGGGGGGGGGGGGGGGGGGGGGGGGGGGGGGGGGGGGGGGGGGGGGGGGGGCGGGGGGGFGGGGGGGGGGGGGGGGGGGGGGGGGGGGGGGGGGGGGGGEGGGGGGGGGGGGGGGGGGGGGGGGGGGGGGGGGGGGGGGDGGGGGGGEGGGGGGGGDCGGGGGGGGGGGGGGGGGGFGGGGGFGFGFFGGGGFGGGCGCFFFFFC=CDBDGDFFFFFFFF?9C>>1<FFF>(,7>??:
@M04650:207:000000000-C238N:1:1101:26937:17149 1:N:0:19
ACTCCTACGGGAGGCAGCAGGGGGGAATATTGCGCAATGGGCGAAAGCCTGACGCAGCGACGCCGCGTGTGGGATGACGGCCTTCGGGTTGTAAACCACTGTCGGGAGGGACGAATGCGCCGCAAGGCGAGTGACGGTACCTCCAAAGGAAGCACCGGCTAACTCCGTGCCAGCAGCCGCGGTAATACGGAGGGTGCGAGCGTTGTCCGGAATCACTGGGCGTAAAGGGCGCGTAGGCGGCCTGGTAAGTAGGGGGTGAAATCCTGCGGCTTAACCGCAGGGCTGCCCTCTAA
+
GGGGGGGGGGGGGGGGGGGG-CFGDFCGGGGGGGGGGGGGGGGGGGGGGGGGGGGGGGGGGGGGGGGGGGGGGGCEGGDGGGEEGGGGFGGCEGGGGFGFGGGGGGGGGGGGDGGGGGGGGGGGGGGGEEEGGGFEGGGGGFGGGGGGGGGFGGGGGGDGGGGGGFGGGGGGGGGEGFGGEECEGGGGGGGGGGECEEGGEGCGD8<EGGGCCECCFGFFFGG=;F?FGDEGFEGGGC:DED5>CFCFFDGFGGDEDFF6CBGGFGCB@@@::B??12CDFFGFE)).4))44
@M04650:207:000000000-C238N:1:1101:25799:17191 1:N:0:19
ACTCCTACGGGAGGCAGCAGTAGGGAATCTTCGGCAATGGGGGCAACCCTGACCGAGCAACGCCGCGTGAGTGAAGAAGGTTTTCGGATCGTAAAACTCTGTTGTTAGAGAAGAACGTTAAGTAGAGTGGAAAATTACTTAAGTGACGGTATCTAACCAGAAAGGGACGGCTAACTACGTGCCAGCAGCCGCGGTAATACGTAGGTCCCAAGCGTTGTCCGGATTTATTGGGCGTAAAGCGAGCGCAGGTGGTTTCTTAAGTCTGATGTAAAAGGCAGTGGCTCAACCATTGTG
+
GGGGGGGGGGGGGGGGGGGGGGGGGGGGGGGGGGGGGGGGGGGGGGGGGGGGGGGGGGGGGGGGGGGGGCFFGGGGGGGGFGGGGGGGGGGGGGGGGGFGGGGGEEFGGGGGGGGGGFGFGGGGGGGGGGGFFGFGGFGGGGGGGGGGGGGGGGGGFFFFGGGGGGGGGGGGGGGGGGGFCBFGGGGFGGE>EBCGGGGGGGGGDFGFFGGGGGGEGGGGGDE5EFGGCFG=FGGGGGFGFGFEGDGGEDGG7D<FB=8=F*:77C>AFFFF49:FBBFFF8<?FF:?6FFDA)
@M04650:207:000000000-C238N:1:1101:24724:17216 1:N:0:19
ACTCCTACGGGAGGCAGCAGTAGGGAATATTGCTCAATGGGGGAAACCCTGAAGCAGCAACGCCGCGTGGAGGATGAAGGTTTTAGGATTGTAAACTCCTTTTGTTAGAGAAGATAATGACGGTATCTAACGAATAAGCACCGGCTAACTCCGTGCCAGCAGCCGCGGTAATACGGAGGGTGCAAGCGTTACTCGGAATCACTGGGCGTAAAGAGCGCGTAGGCGGGAAAGTAAGTCAGATGTGAAATCCTGTAGCTTAACTACAGAACTGCATTTGAAACTGCTTTTCTAG
+
GGGGGGGGGGGGGGGGGGGGGGGGGGGGGGGGGGGGGGGGGGGGGGGGGGGGGGGGGFFGGGGGGGGGGGEFGGGGGGGGGGGGGGGGGGGGGGGGGGGGGGGGGGGGGGGGGGGGGGGGGGGGGGGGGGGGGGGGCGFGGGGDGGGGGGGGGGGDGGGGGFGGGGGGGGGGGFGGDEEGGEGGGGGDEGGGG?CCEEGGGGGFG5CEGGGFCGGGGGGGC5ECCGDGGFGGFGGGGGFGFGFFGGGGF<FGGGGFFFFFGFGGFFD?FFFFFFFFAA*=FAF?FFFFF?FA
@M04650:207:000000000-C238N:1:1101:12747:17234 1:N:0:19
ACTCCTACGGGAGGCAGCAGTAGGGAATATTGCTCAATGGGCGAAAGCCTGAAGCAGCAACGCCGCGTGGAGGATGAAGGTTTTAGGATTGTAAACTCCTTTTGTTAGAGAAGATAATGACGGTATCTAACGAATAAGCACCGGCTAACTCCGTGCCAGCAGCCGCGGTAATACGGAGGGTGCAAGCGTTACTCGGAATCACTGGGCGTAAAGAGCGCGTAGGCGGGAAAGTAAGTCAGATGTGAAATCCTATGGCTTAACCATAGAACTGCATTTGAAACTACTTTTCTATCG
+
GGGGGGGGGFGGGGGGGGGGGDFGG?FGGGGGGF<FFGGGGFGGEECFGGGGFGGGGGFFCEEGGGG=FB7FG:FCFGDCFGGGGFGFGGFGGGGGGGGGGGGGFFGGGAFGGGGGCFGGGGCFFCFGGGDGGGGFFGGGGGGGDECGFGGGGGDCFGGGGDF7CFEGGEEG;EG**4CFGGGGC1::*=EEFGG>GG599BG9B*8CC5E59?*=5CGG5C;<8:EG=4*<*3:FC7*2=C@FF7FC?*2*:FGFFF4@F=CF*20:?=*6//*15AFBF<:?F9/)6=*)),
@M04650:207:000000000-C238N:1:1101:12969:17331 1:N:0:19
ACTCCTACGGGAGGCAGCAGTGGGGAATATTGCACAATGGGGGGAACCCTGACCGAGCAACGCCGCGTGAGTGAAGAAGGTTTTCGGATCGTAAAACTCTGTTGTTAGAGAAGAACGTTAAGTAGAGTGGAAAATTACTTAAGTGACGGTATCTAACCAGAAAGGGACGGCTAACTACGTGCCAGCAGCCGCGGTAATACGTAGGGCCCAAGCGTAGTCCGGATTTATTGGGCGTAAAGCGAGCGCAGGTGGTTTCTTAAGTCTGATGTAAAAGGCAGTGGCTCAACAAGTGTG
+
GGCEFGDGGF+C@F>CFGGG<FFGGEGGGGGFFCGG8F9FGE@EF@FGGGGGGGGFGGDGGGGGD7FFGDGFC9CGGGGGCAFGGGGGGGGGGG>FGFC9F<FFGGFG9FGGCFGGFFFF@CF,@,<FFCE9CFEEAC:FFCGFGFGE*=FGGFFFFC:BC8:C8?;888**;C?FG6EF6:>F65;@C8=*28CE5CCFGDFFG/;C***2;5A**10*8)2:CCEG97C55*1*7*7*8CBE)539;CC35><B*7*/<97>?**69****15>?6*)7<*66*7)(.9)6)
@M04650:207:000000000-C238N:1:1101:28092:17365 1:N:0:19
ACTCCTACGGGAAGCAGCAGTAGGGAATCTTCGGCAATGGGGGCAACCCTGACCGAGCAACGCCGCGTGAGTGAAGAAGGTTTTCGGATCGTAAAACTCTGTTGTTAGAGAAGAACGTTAAGTAGAGTGGAAAATTACTTAAGTGACGGTATCTAACCAGAAAGGGACGGCTAACTACGTGCCAGCAGCCGCGGTAATACGTAGGTCCCAAGCGTTGTCCGGATTTATTGGGCGTAAAGCGAGCGCAGGTGGTTTCTTAAGTCGGATGTAAAAGGCAGTGGCTCAACCATTGTG
+
FFGGGGFGG:FFGD<EEEFFGGGGGDCCF9EDGG@@666EEF:C@DFGGFGFCFC@FGECGCGGEEC7>FFCCAE<AEFGGGFFGGCCGGGAFFBAB?EFGGGDFB?FGFGEDCFEGFDDDEFGGFGBFFFFGFDDFGCED<DGGGGEGGGGEFGFDDBFFGGGGGGFGGCBFCFGGGD<ECEFDFGC8F88BGGGDE<?FFGFEC9<CGGGG5;8:1*:C:E*8C9?C>F55CCEDC?7@<@3D7CD3CCG*946=BF=C@7*)9D;FFF?76B>?FFFF:C)9?:??@*)))
@M04650:207:000000000-C238N:1:1101:28239:17376 1:N:0:19
ACTCCTACGGGAGGCAGCAGTGGGGAATATTGCACAATGGGGGAAACCCTGATGCAGCCATGCCGCGTGTGTGAAGAAGGCCTTAGGGTTGTAAAGCACTTTCAGTGGGGAGGAAGGATGTGGTGTTAATAGCACCATGTATTGACGTTACCCACAGAAGAAGCACCGGCTAACTCCGTGCCAGCAGCCGCGGTAATACGGAGGGTGCAAGCGTTAATCGGAATTACTGGGCGTAAAGCGCACGCAGGCGGTTTGTTAAGTCAGATGTGAAATCCCCGGGCTCAACCTGGGAAC
+
GGGGGFFGGGGGEGGGGGGGFGGGGGGGGGGGGGGGGGGGGGGGGGGGGGGGGFGCGGGGGAGGGGGGGGGGFFGGGGGGGGGGGGGGGGGGGGGGGGGGGGGGGEGGGG7CFGGGGGCGGGGGGFGGGFG9EGGGGGGGGGGGGGDGGGGGGGGGGGGGGGGGGGGGGGGGGGGGGDFGGGFGGGGGGCGGGGGGG9FGGGEE7CECFGGGGGGGGGGGGGCGFGGGFGG=DGGGDGFGFGFEDDDGEGGGCDGFFFFF?@FFFGGFFF?FFFF4<FDBDF366<F>74F<?4
@M04650:207:000000000-C238N:1:1101:13578:17438 1:N:0:19
ACTCCTACGGGAGGCAGCAGTGGGGAATATTGCACAATGGGCGCAAGCCTGATGCAGCCATGCCGCGTGTGTGAAGAAGGCCTTCGGGTTGTAAAGCACTTTCAGCGAGGAGGAAGGTGGTGAGCTTAATACGTTCATCAATTGACGTTACTCGCAGAAGAAGCACCGGCTAACTCCGTGCCAGCAGCCGCGGTAATACGGAGGGTGCAAGCGTTAATCGGAATTACTGGGCGTAAAGCGCACGCAGGCGGTTTGTTAAGTCAGATGTGAAATCCCCGGGCTCAACCTGGGAAC
+
GGGGGGGGGGGGGGGGGGGGGGGGGGGGGGGGGGGGGGGGGGGGGGGGGGGGGGGGGGGGGGGGGGGEGGGGGGGGGGGGGGGGGGGEGGGGGGGGGGGGGGGGFDGFGGGGGGGGGGGGGGGGGGGGGGGGDGFGGGGGGGGGGGGGGGGGGGGGGEGGGGGGGGGGGDGGGGGGGDGGGGGGGGGGGGGGGGGGGGGGGGGGGGEGGGGGGGGGGGGGGGGGGGGGFF;EEGGG5C4DEGFEDGGGFGGGDGGFFF??EFCFFGG<@FFFFFFFFFGE>>GF?F>:?F:?:-
@M04650:207:000000000-C238N:1:1101:25613:17480 1:N:0:19
ACTCCTACGGGAGGCAGCAGTAGGGAATCTTCGGCAATGGGGGCAACCCTGACCGAGCAACGCCGCGTGAGTGAAGAAGGTTTTCGGATCGTAAAACTCTGTTGTTAGAGAAGAACGTTAAGTAGAGTGGAAAATTACTTAAGTGACGGTATCTAACCAGAAAGGGACGGCTAACTACGTGCCAGCAGCCGCGGTAATACGTAGGTCCCAAGCGTTGTCCGGATTTATTGGGCGTAAAGCGAGCGCAGGTGGTTTCTTAAGTCTGATGTAAACGGCAGTGGCTCAACCATTGTG
+
GGGGGGGGGGGGGGGGGGGGGGGGGGGGGGGGGGGGGGGGGGGGGGGGGGGGGGGGGGGGGGGGGGGGGGGGGGGGGFGGFEFGGGGGGGGGGFGGGGGGGGFGGGGGFGGGGGGGGGGCFFGGGFGDFGFGGGGGGGGGGGGGGGGDEGFGGGGGG,>FGG@FGCG@FCDCGGGFGGGGGGGG7CGFGGGGDEEGGGGGGFCFGGGGGGGGGGGDEC>F53=EEFFCFGGGFGGGGGFCDGFFG:DGFFGDCFFF=FFFFFGC4CCAFFFF*)059>DFF?C646042??BF2
@M04650:207:000000000-C238N:1:1101:5579:17489 1:N:0:19
ACTCCTACGGGAGGCAGCAGTAGGGAATCTTCGGCAATGGGGGCAACCCTGACCGAGCAACGCCGCGTGAGTGAAGAAGGTTTTCGGATCGTAAAACTCTGTTGTTAGAGAAGAACGTTAAGTAGAGTGGAAAATTACTTAAGTGACGGTATCTAACCAGAAAGGGACGGCTAACTACGTGCCAGCAGCCGCGGTAATACGTAGGTCCCAAGCGTTGTCCGGATTTATTGGGCGTAAAGCGAGCGCAGGTGGTTTCTTAAGTCTGATGTAAAAGGCAGTGGCTCAACCTTTGTT
+
GGGGGGGGGGGCGGGGGGGGGGGGGGGGGGGGGGGGGGGGGC@@FGGGGGFFGFGGGGGGGGGGGDG:FGGGGGGGGGGGFFGGGGGGGGGGGGGGGGGGGGFGGGGGGGGG?FGGGGFGGC@FGDCFCCGGGG<FFDGDFGFFFGGG@FGFECGGGFGGGGGG7FGGGGGGEFFFGGGGGCGF:4B:BFEGGGEE8CGGFGGGDGGGFGCGG=E=EGGGD38=;FGF+CE*7:/7DGFG@5>B<<CC)10*1*>BFBFF7=FC@7:<F@FF==7>0(*)70109?F?(*1663
@M04650:207:000000000-C238N:1:1101:9537:17538 1:N:0:19
ACTCCTACGGGAGGCAGCAGTAGGGAATCTTCGGCAATGGGGGCAACCCTGACCGAGCAACGCCGCGTGAGTGAAGAAGGTTTTCGGAACGTAAAACTCTGTTGTTAGAGAAGAACGTTAAGTAGAGTGGAAAATTACTTAAGTGACGGTATCTAACCAGAAAGGGACGGCTAACTACGTGCCAGCAGCCGCGGTAATAGGTAGGTCCCAAGCGTGGTCCGGATTTATTGGGCGTAAAGCGAGCGCAGGTGGTTTCTTAAGTCTGATGTAAAAGGCAGTGGCTCAACCATGGTG
+
FGGGGGGGGGGGGGFGGGGGGGGGGGGGGGGGGGGGGGGGGGGGGGF8FGGGFGGGGGFGGGGGGGGGGGGGGGGGGGGGGGGGGGGGGGGGGGGGGGGGGGFFGGGGGGGGGGGGCDDFDFBFCFFC<FFD<=FFD,FCCFGGFEACFBCFBDFGG7EEFGGFGGG*>EEBEFFGGEG,<78<CCFEGC4:CE@E>+;+233>FC+A5<?=8CE**9CFGG5::CCG+:FF:CD5CCF*77>>D:)9>5CF7FG6@4@7CF:7@7:6FFFFB?>)437671C4?FF7:@*,44
@M04650:207:000000000-C238N:1:1101:26692:17569 1:N:0:19
ACTCCTACGGGAGGCAGCAGTAGGGAATCTTCGGCAATGGGGGCAACCCTGACCGAGCAACGCCGCGTGAGTGAAGAAGGTTTTCGGATCGTAAAACTCTGTTGTTAGAGAAGAACGTTAAGTAGAGTGGAAAATTACTTAAGTGACGGTATCTAACCAGAAAGGGACGGCTAACTACGTGCCAGCAGCCGCGGTAATACGTAGGTCCCAAGCGTTGTCCGGATTTATTGGGCGTAAAGCGAGCGCAGGTGGTTTCTTAAGTCTGATGTAAAAGGCAGTGGCTCAAACATTGTG
+
GGCGGGGGGGGGGGGGGGGGGGGGDFGGGGGGGGGGGGGGGGGGDFGGGGGGGGGGGGGGGGGGGGGGGGEGGGGGGGGGFGGGFGGGGGGGGGDEFFGGGGGGGGGGGGGGGGCDFFGGGGFGGGGEFGGGGGGGGGFDGGGGGGGGGGFFGGFGFGGGGGFCGGGGGGGGGGGGGGGGGGGGGGGGGGGGGEEGGCCCC<CFGGGEGGGGGGGGGGGGDG8*89FFFGCFFD5><FFD>D:))C<D>4*CCCCFFF??F4CGF7:276B???BF08F:@(766*05:?624-
@M04650:207:000000000-C238N:1:1101:24993:17595 1:N:0:19
ACTCCTACGGGAGGCAGCAGTAGGGAATCTTCGGCAATGGGGGCAACCCTGACCGAGCAACGCCGCGTGAGTGAAGAAGGTTTTCGGATCGTAAAACTCTGTTGTTAGAGAAGAACGTTAAGTAGAGTGGAAAATTACTTAAGTGACGGTATCTAACCAGAAAGGGACGGCTAACTACGTGCCAGCAGCCGCGGTAATACGTAGGTCCCAAGCGTTGTCCGGATTTATTGGGCGTAAAGCGAGCGCAGGTGGTTTCTTAAGTCTGATGTAAAAGGCAGTGGCTCAACCATTGTG
+
GGGGGGGGGGGGGGGGGGGGGGGGGGGGGGGGGGGGGGGGGGGGGGGGGGGGGGGGFGDFGGGGGGGGGGGGGGGGGGGGGGGGEGGGGDGGGGGGFGGGGGGGFGGGGGGGGGCFFGGGGGFFGGGEFFGGGGGDGDF<FGGGFFDFGGGGGGGGGGGFFFGFGGGFGGGGGGGGGGGGFGGFGCFGGGEGGCGGGGGGFGFGGFGFGGGGGGGCGGFGGCCC8CCCFFGFFEGGGG=>BDEFGDGGFDGF<DGFFBBFGFG7@FFBFFF?78@@?BFFF:*<F?F:<FB<A4
@M04650:207:000000000-C238N:1:1101:14036:17599 1:N:0:19
ACTCCTACGGGAGGCAGCAGTAGGGAATCTTCGGCAATGGGGGCAACCCTGACCGAGCAACGCCGCGTGAGTGAAGAAGGTTTTCGGATCGTAAAACTCTGTTGTTAGAGAAGAACGTTAAGTAGAGTGGAAAATTACTTAAGTGACGGTATCTAACCAGAAAGGGACGGCTAACTACGTGCCAGCAGCCGCGGTAATACGTAGGTCCCAAGCGTTGTCCGGATTTATTGGGCGTAAAGCGAGCGCAGGTGGTTTCTTAAGTCTGATGTAAAAGGCAGTGGCTCAACCATTGTG
+
GGGGGGGGGGGGGGGGGGGGGGGGGGGGGGGGGGGGDGGGGGGGGGGGGGGGGGGGGGGGGGGGGGGGGGGGGFGGGGGGFGGGGGGGGGGGGGGGGGGGGGGGGGGGGGGGGGGGDFGFGGFGGGGGGGFCCGGGGGGGGGGGGGGGGGGGGGGGGGFC@CFGGGGGGGDGGGGGGGGGGGFGFGGGGFGGDGGCEGGGGGFFGGFGCGGGGGG8EDFFGGGD5C?C?D6CFEGEGFBGEGFFGGGGFGGG5FDFFF=6FBGDFFGD??FFFFFFFFGF??*)66F?:?@26)
@M04650:207:000000000-C238N:1:1101:9454:17615 1:N:0:19
ACTCCTACGGGAGGCAGCAGTGGGGAATATTGCACAATGGGGGGAACCCTGATGCAGCCATGCCGCGGGAATGAAGAAGGCCTGCGGGGTGTAAAGTTCTGGCGGTGGGGAGGAAGGCAGTTAGTTTAAGAGACTAGCTGAGTGACGGTAGCCACAGAAGAAGCAACGGCGAACTCCGTGCCAGCAGCCGCGGGAATACGGAGGGGGCGAGCGGTAATCGGAATGACGGGGGGTAAAGGGCACGCAGGCGGGGACGGAAGTGAGAGGGGAAAGGCCCGAGGTAAACGTGGGA
+
GGGGGGGGGGGGGG@FGCFGCFFGGEECAC<F9EC<A,CCFGGGDCB4+?AE,E<<?54A,B8,86C+@@C8BDCFEFFG,3,+:C:C*5<1<<;F,3,,,,,=C*<E*<BFCCC<C*<B+,8B<,30<,0A?8,2<20<:*+<@+;*11;3+<*2;?CCFFF8@+*:82*88*2+2;2;2*3<2;F**:88C:>C*9+2CCEDG*:*:=E58*1::*21?CC*8<0*15C*.17<C:BC5<)0/<CD)1<)7)10).0706077*>(;7850).),-)7)-*17/)(-5@?
@M04650:207:000000000-C238N:1:1101:24746:17624 1:N:0:19
ACTCCTACGGGAGGCAGCAGTAGGGAATCTTCGGCAATGGGGGCAACCCTGACCGAGCAACGCCGCGTGAGTGAAGAAGGTTTTCGGATCGTAAAACTCTGTTGTTAGAGAAGAACGTTAAGTAGAGTGGAAAATTACTTAAGTGACGGTATCTAACCAGAAAGGGACGGCTAACTACGTGCCAGCAGCCGCGGTAATACGTAGGTCCCAAGCGTTGTCCGGATTTATTGGGCGTAAAGCGAGCGCAGGTGGTTTCTTAAGTCTGATGTAAAAGGCAGTGGCTCAACCATTGTG
+
GGGGGGGGGGGEGGGGGGGGGGGGGGGGGGGGDGGGGGGGGGGGGGGGGGGGGGGGGGGGGGGGGGGGGGGGGGGGGGGGGGGGGGGGGGGGGGGGGGGGGGGGGGGGGGGGGGGGGGGGGGGGGGGFGGGGGGGGGGGGGGGGGGGGGGGGGGGGGGGGGGGGGGGFGGGGGGGGGGGGGGGGGGGGGGGGGDCCEGGGGCFFGG9CFFGGGGEE=DGGGCEGCFFGFGGGFGGGGGFGFGF>C<CDEGGGGGG4FFFFFFGFFCGFFFFFFF>FFBFFF?<FFFFFFFFF4)
@M04650:207:000000000-C238N:1:1101:20336:17753 1:N:0:19
ACTCCTACGGGAGGCAGCAGTGGGGAATATTGCACAATGGGCGCAAGCCTGATGCAGCCATGCCGCGTGTGTGAAGAAGGCCTTCGGGTTGTAAAGCACTTTCAGCGAGGAGGAAGGTGGTGAGCTTAATACGTTCATCAATTGACGTTACTCGCAGAAGAAGCACCGGCTAACTCCGTGCCAGCAGCCGCGGTAATACGGAGGGTGCAAGCGTTAATCGGAATTACTGGGCGTAAAGCGCACGCAGGCGGTCTGTCAAGTCGGATGTGAAATCCCCGGGCTCAACCTGGGAAC
+
GGGGGGGGGGGGGGGGGGGGGGGGGGGGGGGGGGGGGGGGGGGGGGGGGGGGGGGGGGGGGGGGGGGGGGGGGGGGGGGGFFFGGGGGGGGGGGGGGGGGGGAFGCF:FEGGGDFGGFFFGGEFFFB?FGGGGFGFDFFGGGGGGGGGGGDGGGDGGGGGGGGGGGGGGDDEGDGGGGGGGGGGGGGGGGGGG8EGFC?FGGGGGGGGGGGFGEGGGGGGGGEDFFFGCFGGDGGGGGFGDDE>C5C55><CGGGFFFFFGFGGD3C?FFFFFFF4?>C>B3CFFFF::FFFF(
@M04650:207:000000000-C238N:1:1101:15520:17778 1:N:0:19
ACTCCTACGGGAGGCAGCAGTGGGGAATATTGCACAATGGGCGCAAGCCTGATGCAGCCATGCCGCGTGTATGAAGAAGGCCTTCGGGTTGTAAAGTACTTTCAGCGAGGAGGAAGGCATTGTGGTTAATAACCACAGTGATTGACGTTACTCGCAGAAGAAGCACCGGCTAACTCCGTGCCAGCAGCCGCGGTAATACGGAGGGTGCAAGCGTTAATCGGAATTACTGGGCGTAAAGCGCACGCAGGCGGTCTGTCAAGTCGGATGTGAAATCCCCGGGCTCAACCTGGGAAC
+
GGGGGGGGGGGGGGGGGGGGGGGGGGGGGGGGGGGGGGGGGGGGGGGGGGGGGGGGGGGGGGGGGGGGGGGGGGGGGGGGGGGGGGGGGGGGGGGGGGGGGGGGGGGGGGGGGGGGGGGGGGGGGGGGGGGGGGGGGGGGGGGGGGGGGGGGGGGGGGGGGGGGGGGGGGGGGGGGGGGGGGGGGGFGGGGGDGGGGGGGGGGGGGGGGGGGGGGGGGGGGGGGGGGGGGGGDECEGGFGFGFFGGGDEDGGGGGFFFFFFFGGEDG:FFFFFFFF:0DEF9G=*7@7?)<1?1
@M04650:207:000000000-C238N:1:1101:11600:17787 1:N:0:19
ACTCCTACGGGAGGCAGCAGTGGGGAATATTGCACAATGGGCGCAAGCCTGATGCAGCCATGCCGCGTGTATGAAGAAGGCCTTCGGGTTGTAAAGTACTTTCAGCGGGGAGGAAGGTGTTGTGGTTAATAACCGCAGCAATTGACGTTACCCGCAGAAGAAGCACCGGCTAACTCCGTGCCAGCAGCCGCGGTAATACGGAGGGTGCAAGCGTTAATCGGAATTACTGGGCGTAAAGCGCACGCAGGCGGTCTGTCAAGTCGGATGTGAAATCCCCGGGCTCAACCTGGGAAC
+
GGGGGGGGGGGGGGGGGGFGGGGGGGGGGGGGGGGGGGGGGGGGGGGGGGFGGDGDGGGGGGGGGGDF=FGGGGGGGGGGGGGGGGGDFGGGGGGGGGGGGGGFGGGGGGGGGFFGGGGGGGGGGGGGGGGG<8FGGGGFCFGGGGGGGGGGGGGGG:FGGGGGGGGDGGDEGGGGGGGGGGGGGGCFGEGGCGEDGFGGGC5:8EEGGGGGGGGGCFG:5*8FGGGGGGCFECDGCD@GEDBEGDGD>559DDFFFF4?FBDD)9D7FFF?FFFFF6G577<@4@738)73(8
@M04650:207:000000000-C238N:1:1101:7407:17799 1:N:0:19
ACTCCTACGGGAGGCAGCAGTAGGGAATCTTCGGCAATGGGGGCAACCCTGACCGAGCAACGCCGCGTGAGTGAAGAAGGTTTTCGGATCGTAAAACTCTGTTGTTAGAGAAGAACGTTAAGTAGAGTGGAAAATTACTTAAGTGACGGTATCTAACCAGAAAGGGACGGCTAACTACGTGCCAGCAGCCGCGGTAATACGTAGGTCCCAAGCGTTGTCCGGATTTATTGGGCGTAAAGCGAGCGCAGGTGGTTTCTTAAGTCTGATGTAAAAGGCAGTGGCTCAACCATTGTG
+
GGGGGGGGGGGFGGGGGGGGGGGGGGGGGGGGGGGGGGGGGGGGGGGGGGGGGGGGGGGGGGGGGGGGGGGGGGGGGGGGGGGGGGGGGGGGGGGGGGGGGGGGGGGGGGGGGGGGGGGGGGGGGFFGGGGGGGGGGGGFFGGGGGGGGGGGGGGGGGFGGGGGGGGGGGGGGGGGGGGGGGGGGGGGGGGGGGGGGGGGGGGFEBCGGGGGGGGGGGGGGGGDG9CG?FGGFGGGD:?GFDFEG<7CEGGGDGF?FFFFFFGGFGGBFFFFFFFFFFGFFFGFFFFFFF=):4
@M04650:207:000000000-C238N:1:1101:10809:17823 1:N:0:19
ACTCCTACGGGAGGCAGCAGTGGGGAATATTGCACAATGGGCGCAAGCCTGATGCAGCCATGCCGCGTGTATGAAGAAGGCCTTCGGGTTGTAAAGTACTTTCAGCGGGGAGGAAGGTGTTGTGGTTAATAACCACAACAATTGACGTTACCAGCACAAGAAGCACCGGCTAACTCCGTGCCAGCAGCAGCGGTAAAACGGAGGGTGCAAGCTTTAACCGGAATTACTGGGCGTAAAGCGCACGCAGGCGGTCTGTCAAGTCGGATGTGAAACCCCCGGCCTCAACCCGGGAAT
+
FGGGGGFACEEGGGGGGGGGFCAEEECFFGF<<C@DFGGCEFFEEGGG<ECFGGGGGFEFGGFGGGG=CGFG,EFG9FFFF,CCEGEEDF:F<AFGBFFGGGGDEECC4:+6CF,3>3AF@8AFGG+CDFD,>F,8DG7>B,,,,@C3<,@:,,5<,@B7,>,7:,:FF7>>FGBB78FF88<EDFFC+3<E**4;+2+=8*:CC8**AC+*+32<9**9C<E:+?AFFGF5<7/2*7*)01>><D<DDD3C/77**6*9C*</.59(//@7*05>6;D)86*)0<.(-73(((
@M04650:207:000000000-C238N:1:1101:7605:17857 1:N:0:19
ACTCCTACGGGAGGCAGCAGTGGGGAATATTGCACAATGGGGGGAACCCTGATGCAGCCATGCCGCGGGAATGAAGAAGGCCTTCGGGTTGTAAAGTTCTTTCGGTGGTGAGGAAGGCAGTTAGTTTAATAGACTAGCTGATTGACGTTAGCCACAGAAGAAGCACCGGCTAACTGCGTGCCAGCAGCCGCGGTAATACGGAGGGGTCGAGCGTTACTCGGGATGACGGGGCGGAAAGGGCACGCAGGCGGTGACGTAGGTGAGATGTGAAAGCCCCGAGCTTAACTTGGGCAT
+
F@FEFGFDG7CCGEFGGGGCEF@FD7FGGGFGFFGGG9FFFFCGFGGGG8A,FGGFFD?EFGGGG+@+>CEFC=BFFGD,D7<DGGGG7<BFFGGF=CGGGGFDECF>*8<F,8FFGFCGF99;3@F,3@@FCCF9:AC9CF:FFAC<*<:<<CFGFGACC7CFE+:C:88CFGG+0;8C*/C?8@6@;*=EC*/8:<9;8**?***::*75:E*8/?FGG):*;6C5*)/7)*):CF>D>D))97)9.7))19*)0<))3/:C4*:)***/9F))((/.)(096*9<4F.(((
@M04650:207:000000000-C238N:1:1101:25291:17864 1:N:0:19
ACTCCTACGGGAGGCAGCAGTAGGGAATCTTCGGCAATGGGGGCAACCCTGACCGAGCAACGCCGCGTGAGTGAAGAAGGTTTTCGGATCGTAAAACTCTGTTGTTAGAGAAGAACGTTAAGTAGAGTGGAAAATTACTTAAGTGACGGTATCTAACCAGAAAGGGACGGCTAACTACGTGCCAGCAGCCGCGGTAATACGTAGGTCCCAAGCGTTGTCCGGATTTATTGGGCGTAAAGCGAGCGCAGGTGGTTTCTTAAGTCTGATGTAAACGGCAGTGGCTCAACCATTGTG
+
GGGGGGGGGGGGGGGGGGGGGGGGGGGGGGGGGGGGGGGGGGGGGGGGGGGGGGGGGGGGGGGGGGGGGGGGGGGGGFFGGCGGGGGGGGGGFGGGGGGGGGGGGGGGFGGFFGGGGGGGGGGGGGGGGGEDGGGFFGGGGFF<FEGGGGGGGGGGGGGFFGCGFCEEDE7CEGGFGFGGGCGGGGGGGGEGGEGGGGGG52>B:CFGFGGGGG;8CDFGGG=EEF?CG>FGFGGG<FFGED@DG:3>896FDFFFF=@FFFFCFCFBFF@F*))86;FFFF5@?=FB:F=<<5
@M04650:207:000000000-C238N:1:1101:27244:17873 1:N:0:19
ACTCCTACGGGAGGCAGCAGTAGGGAATCTTCGGCAATGGGGGCAACCCTGACCGAGCAACGCCGCGTGAGTGAAGAAGGTTTTCGGATCGTAAAACTCTGTTGTTAGAGAAGAACGTTAAGTAGAGTGGAAAATTACTTAAGTGACGGTATCTAACCAGAAAGGGACGGCTAACTACGTGCCAGCAGCCGCGGTAATACGTAGGTCCCAAGCGTTGTCCGGATTTATTGGGCGTAAAGCGAGCGCAGGTGGGTTCTTAAGTCTGATGGAAAAGGCAGGGGCTCAACCATTGTG
+
GGGGGGGGGGGGGGGGGGGGGGGGGGGGGGGGGGGGGGGGGGGGGGGFGGGGAFCEGGGGGGGGGGGGGGGGGGGGGGGG,EADGGGGGEGGGGGGGGGGGGFGD<EGFGGGGGG?FFGGGGCFGGGEFEFGGGGGGGGGGGGGGGFFFFCFGGFG9FGGGGFGGGGGGGGGGGGGGGGCF@BEG8CCEGGGGGC:=EGEC?CGDFFG*?FGDCEGGDD*:C:5*<?EFGGGFGGGGGB=@C5>7DGDB9C3)1*)*99BGFG=F*:)*)=F@F5F?2)..(1)9=:??F*:.)
@M04650:207:000000000-C238N:1:1101:15711:17886 1:N:0:19
ACTCCTACGGGAGGCAGCAGTAGGGAATCTTCGGCAATGGGGGCAACCCTGACCGAGCAACGCCGCGTGAGTGAAGAAGGTTTTCGGATCGTAAAACTCTGTTGTTAGAGAAGAACGTTAAGTAGAGTGGAAAATTACTTAAGTGACGGTATCTAACCAGAAAGGGACGGCTAACTACGTGCCAGCAGCCGCGGTAATACGTAGGTCCCAAGCGTTGTCCGGATTTATTGGGCGTAAAGCGAGCGCAGGTGGTTTCTTAAGTCTGATGTAAAAGGCAGTGGCTCAACCATTGTG
+
GGGGGGGGGGGGGGGGGGGGGGGGGGGGGGGGGGGGGGGGGGGGGGFGGGGGGGGGGGGGGGGGGGG=FGGGGGGGGGGGGGGGGGGGGGGGGGGGGGGGGGGGGGGGGGGGGGGGGGGGGFGGGGFFGGGGGGGGGDE,FCGGGGGGGGGGGGGGG?CFGGGDGGGFFGCEFGGGGGGGGGGGCEFGEBEEDEEEGGGGGCFCEFCCFF?C5:EECDGGCDGGGGG?FFFGFGGGG3BFBCEFGDGGF<DC9*>F=FFFGFFDF7C<FFBFFF>>?BCFFBC6*9?:?4*)-)
@M04650:207:000000000-C238N:1:1101:8973:17902 1:N:0:19
ACTCCTACGGGAGGCAGCAGTGGGGAATATTGCACAATGGGCGCAAGCCTGATGCAGCCATGCCGCGTGTATGAAGAAGGCCTTCGGGTTGTAAAGTACTTTCAGCGAGGAGGAAGGGGGAATGGTTAATAACCATTTTCATTGACGTTACTCGCATAAGAAGCACCGGCTAACTCCGTGCCAGCAGCCGCGGTAATACGGAGGGTGCAAGCGTTAATCGCAATTACTGGGCGTAAAGCGCCCGCCGGCGGTCTGTCACGTCGCCTGTGAAATCCCCTGGCTCAACCGGGGAAC
+
GGGGGGGGGGGEGGGGGGGGGGGGGGGGGGGGGGGGDF9CFGGGGDGGGGGDFDGGGGGGDFGFCGGGGGGGC<FFFGFDG,ECFGGDGGGG9FFFFCGGGGGGGFG@CEGDC:FECGFGGGGFDGGCGF,8>DDFFGGGDF9@BF@BFFCCFFGC+<,@DFCGFGGGGGG7FFFFCGG*8DCFGGFGGCEDCECEE?B***/**BE589CCGEG*/>FG*9*:FFGGG4CGE55CF>?D3)8<C)1)5<3/93*1/9*7:7D))1*6)9*9B*<)8(95407?4?)((0.(,,
@M04650:207:000000000-C238N:1:1101:10718:17904 1:N:0:19
ACTCCTACGGGAGGCAGCAGTGGGGAATATTGCACAATGGGCGCAAGCCTGATGCAGCCATGCCGCGTGTATGAAGAAGGCCTTCGGGTTGTAAAGTACTTTCAGCGGGGAGGAAGGTGTTGTGGTTAATAACCGCAGCAATTGACGTTACCCGCAGAAGAAGCACCGGCTAACTCCGTGCCAGCAGCCGCGGTCATACGGAGGGTGCAAGCGTTAATCGGAATTACTGGGCGTAAAGCGCACGCAGGCGGTCTGTCAAGTCGGATGTGAAATCCCCGGGCTCAACCTGGGAAC
+
GGGGGGGGGGGGGGGGGGGGGGGGGGGGGGGGGGGGGGGGGGGGGGGGGGGGGGGGGGGGGGGGGGGGGGGGGGGGGGGGGGGGGGGGGG>FEGGGGGGGFGGGGGGGGGGGGGGGGGGGGFGGGGFGGGGGGFEGGGGGGGGGGGGGGGGGGGGGGDGGGGGGGGGGGGCEGGGGGGFFEG?FGCGFFGGEG5*;AF?FEGGGGGGGGGGGGGD*:CFFGD=FEEFGCGFGFGC:FGFDDGFFG3CCBGGDGGGB4=@?E?9D:DC?FFFFF?F?<1CDFFGF?F::7>>??<
@M04650:207:000000000-C238N:1:1101:24426:17938 1:N:0:19
ACTCCTACGGGAGGCAGCAGTGGGGAATATTGCACAATGGGGGAAACCCTGATGCAGCCATGCCGCGTGTGTGAAGAAGGCCTTCGGGTTGTAAAGCACTTTCAGCGAGGAGGAAAGGTTGGTAGCTAATAACTGCCAGCTGTGACGTTACTCGCAGAAGAAGCACCGGCTAACTCCGTGCCAGCAGCCGCGGTAATACGGAGGGTGCAAGCGTTAATCGGAATTACTGGGCGTAAAGCGCACGCAGGCGGTTGGATAAGTTAGATGTGAAAGCCCCGGGCTCAACCTGGGAAT
+
GGGGGGGGGGGGGGGGGGGGGGGGGGGGGGGGGGGGGGGGGGGGGGGGGGGGGGGGGGGGGGGFGGGGGGGGGGGGGGGGGGGGGGGGGGGGGGGGGGGGGGGGGGGGGGGGGGGGGGGGEGGGGGGGGGGGGGGGGGGGGGGGGGGGGEGFFGGGGGGGGGGGGGGGGGGGGGGFGGDGGGGGGGGGGGGGGGGGFGGGGGGGGGGGGGGGGGGEGGGFGGGGFGFGGGGGFEDCGF*)755>DGGGFGGDCDG:FFFF9@>CFFGFFFFFFFF31>GB>9F@FF>?BFF:71
@M04650:207:000000000-C238N:1:1101:7221:17939 1:N:0:19
ACTCCTACGGGAGGCAGCAGTAGGGAATCTTCGGCAATGGGGGCAACCCTGACCGAGCAACGCCGCGTGAGTGAAGAAGGTTTTCGGATCGTAAAACTCTGTTGTTAGAGAAGAACGTTAAGTAGAGTGGAAAATTACTTAAGTGACGGTATCTAACCAGAAAGGGACGGCTAACTACGTGCCAGCAGCCGCGGTAATACGTAGGTCCCAAGCGTTGTCCGGATTTATTGGGCGTAAAGCGAGCGCAGGTGGTTTCTTAAGTCTGATGTAAAAGGCAGTGGCTCAACCATTGTG
+
GGGGGGGGGGGGGGGGGGGGGFGGGGGGGGGEFEGGGGGGGGGGDFFGGGGGFGDGGGEGGGGGGGGFGEGGGGGGGGGGFFGGGGGGGEGGGGGGGFGFFGECEEFGFGFFGGGDFFGFCCGGGGGFGDGGGGGCDFFEFFEFCCEF@EGFGGGGGFFGGGCF:F8<FGDEGFFE,?FGGGGGFFFFG>:CG5BECFGCCFGGGGFGGF:F5E*:CDGFE:EEGFGGGGG5;C5CD*9CBDEDCC1/8DF3CGF48*0/<@CF=CC9?BFF/6@F:?FF?(96@FFF?4=AA2
@M04650:207:000000000-C238N:1:1101:23693:18010 1:N:0:19
ACTCCTACGGGAGGCAGCAGTGGGGAATATTGCACAATGGGCGCAAGCCTGATGCAGCCATGCCGCGTGTGTGAAGAAGGCCTTCGGGTTGTAAAGCACTTTCAGCGAGGAGGAAGGTGGTGAGCTTAATACGTTCATCAATTGACGTTACTCGCAGAAGAAGCACCGGCTAACTCCGTGCCAGCAGCCGCGGTAATACGGAGGGTGCAAGCGTTAATCGGAATTACTGGGCGTAAAGCGCACGCAGGCGGTTTGTTAAGTCAGATGTGAAATCCCCGGGCTCAACCTGGGAAC
+
GGGGGGGGGDGGGGGGGGGGGGGGGGGGGGGGGGGGGGGGGGGGGGGGGGGGGGGGGGGGGGGGGGGGGGGGGGGGGGGGGGGGGGGEGGGGGGGGGGGGGGFGGGGFGGGGGGGGGGGFFGCFGFDGGGGFGGGGGGFGGGGGGGDGGGGGGGGGGGGGGGGGGGGGGGGGGGGGGGGFECGGGGGGGGGGGGD5CFGGGE=CGGGGGGDFGGGGGGGG?3CFCFFFGCFGFEC5CDFDDGDDGGGGFDDC<DDFFFFFGFGGFGGFF?6@BF@FF9CEE6FF??F?B>FB?3
@M04650:207:000000000-C238N:1:1101:17207:18042 1:N:0:19
ACTCCTACGGGAGGCAGCAGTGGGGAATATTGCACAATGGGCGCAAGCCTGATGCAGCCATGCCGCGTGTATGAAGAAGGCCTTCGGGTTGTAAAGTACTTTCAGCGAGGAGGAAGGGGGAGTGGTTAATAACCATTTTCATTGACGTTACTCGCAGAAGAAGCACCGGCTAACTCCGTGCCAGCAGCCGCGGTAATACGGAGGGTGCAAGCGTTAATCGGAATTACTGGGCGTAAAGCGCACGCAGGCGGTCTGTCAAGTCGGATGTGAAATCCCCGGGCTCAACCGGGGAAC
+
GGGGGGGGGGGGGGGGGGGGGGGGGGGGGGGGGGGGGGGGGGGGGGGGGGGGGGGGGGGGGGGGGGGGGGFGGGGGGGGGGGGGGGGGFGGGGGGGGFCGGGGGGGGBFGGGGGGGGGGGGGFGGGGGGGFFGGGGGGGGGFFFGGGFFFFGFGGGGG@DEFGGGGGGGGGGGGGGGGGGGGGGGGGGGGCGGGGGFEGGGDEGEEGGGGGCEC5EGGGGGGGGGG7?FCDGFEDEGD?D@9>EDDGGEGG7D:F@FFF?GFCDFGGFFF?FFFFF?6CEDFGFF54(4>D9B(
@M04650:207:000000000-C238N:1:1101:8394:18048 1:N:0:19
ACTCCTACGGGAGGCAGCAGTAGGGAATATTGCTCAATGGGGGAAACCCTGAAGCAGCAACGCCGCGTGGAGGATGAAGGTTTTAGGATTGTAAACTCCTTTTGTTAGAGAAGATAATGACGGTATCTAACGAATAAGCACCGGCTAACTCCGTGCCAGCAGCCGCGGTAATACGGAGGGTGCAAGCGTTACTCGGAATCACTGGGCGTAAAGAGCGCGTAGGCGGGAAAGTAAGTCAGATGTGAAATCCTGTAGCTTAACTACAGAACTGCATTTGAAACTGCTTTTCTAG
+
GGGGGGGGGGGGGGGGGGGGGGGGGGGGGGGGGGGGGGGGGGGGGGGGGGGGGGGGGGFGGGGGGGGGGGGGGGGGGGGGGGGGGDFGGGFGGGGGFGGGGGGGGGGGGDFGGGGGGGGGGGGGGGGGGGGGGGGGGGGGGGGGGGGGGGGGGGGGGFGGGGGGGDGGGGGGGGGGGGGGGGGGGGGGGGGEFGGGGGGGGGGGGGGGGGGGGGGGGGGGGGGGGDGCEGGGFGFCFGFCFGFFGGGGFGGGGG>=FF?FGFGGF>C74@FFFFFFAAFFF<>?6FF2<=42
@M04650:207:000000000-C238N:1:1101:19628:18069 1:N:0:19
ACTCCTACGGGAGGCAGCAGTAGGGAATCTTCGGCAATGGGGGCAACCCTGACCGAGCAACGCCGCGTGAGTGAAGAAGGTTTTCGGATCGTAAAACTCTGTTGTTAGAGAAGAACGTTAAGTAGAGTGGAAAATTACTTAAGTGACGGTATCTAACCAGAAAGGGACGGCTAACTACGTGCCAGCAGCCGCGGTAATACGTAGGTCCCAAGCGTTGTCCGGATTTATTGGGCGTAAAGCTAGCGCAGGTGGTTTCTTAAGTCTGATGTAAAAGGCAGTGGCTCAACCATTGTG
+
GGFGGGFGEGGGGGGGGGGGGGGGGGGFEFGFGEGGG@EFCFCECCGEC<CEGGGDGDGF8B:C=BFGG7CFGGGGGGGGGFFFGGEFGEGGFGGGGCFFGFFCGEFGFFFFCFGGG=FC=?FCFADEDEC=FGGFGDADE9BDFFGGGGFGGCFFGFFGGGFGFGGGGGGEGGGGGCGBECGG:8C=F:E7B8CGBFG9839*;CBCGFG555/8CDFFG5;78<+<0:C=4>CEGGF7*2=@D3>C>FFGG75FB==9<80***2<FFB4BF5:7:*9??GFFFFB?6=)6)
@M04650:207:000000000-C238N:1:1101:27895:18077 1:N:0:19
ACTCCTACGGGAGGCAGCAGTAGGGAATCTTCGGCAATGGACGAAAGTCTGACCGAGCAACGCCGCGTGAGTGAAGAAGGTTTTCGGATCGTAAAACTCTGTTGTTAGAGAAGAACAAGGACGTTAGTAACTGAACGTCCCCTGACGGTATCTAACCAGAAAGCCACGGCTAACTACGTGCCAGCAGCCGCGGTAATACGTAGGTGGCAAGCGTTGTCCGGATTTATTGGGCGTAAAGCGAGCGCAGGCGGTTTCTTAAGTCTGATGTGAAAGCCCCCGGCTCAACCGGGGAGG
+
EFGGFGGGGGGGGGGGGGGGFFDGEGGGGGGFGGGGGGGGGGDGGECFFGGGGGGGGGGDGGGDGDGBFGGGGGGGGGFF8EGGGGGGGGGGFGGFGGGGGFGFGGGDFFFFCFGFFEFF@CEGGGGGGGDFFG<<=FGE+@EGFDCFGGGFFFCGGGGGGGGG@FGG7*FEFCGGGGGCFFFCFGGFCGDGGGGGGGGGCCGCFGFEGGGDE78CGGGGGGG5EFGFFG55<EGGCF4DEG35CGCDBD3><7DFFBF=C=:C=FFAF4*9?4:540CE:(1**0<3>B3;6B
@M04650:207:000000000-C238N:1:1101:20790:18144 1:N:0:19
ACTCCTACGGGAGGCAGCAGTGGGGAATATTGCACAATGGGCGCAAGCCTGATGCAGCCATGCCGCGTGTATGAAGAAGGCCTTCGGGTTGTAAAGTACTTTCAGCGGGGAGGAAGGGGATGTGGTTAATAACCGCATTCATTGACGTTACCCGCAGAAGAAGCACCGGCTAACTCCGTGCCAGCAGCCGCGGTAATACGGAGGGTGCAAGCGTTAATCGGAATTACTGGGCGTAAAGCGCACGCAGGCGGTCTGTCAAGTCGGATGTGAAATCCCCGGGCTCAACCTGGGAAC
+
GGGGGGGGGGGGGGGGGGGGGGGGGGGGGGGGGGGGGGGGGGGGGGGGGGGGGGGGGGGGGGGGGGGGGGGGGGGGGGGGGGGGGGGGGGGGGGGGGGGGGGGGGGGGGGGGGGGGGGG>FFGGGGGGGGGGGGGGGGGGGGGGGGGGGGGGGGGGEGCGGGGGGGGGGGGGGGG9CGFFGGGGGGGGGGGGGGG5FFCFGCEEGGGGGGGGGGEEGGGGGDEFGGGGGGGFFGD=FCFG@5@55<DGF5DGGGGFFFF?GFDG@DC?FF4FFF:FFFGFD;FFFFFFF>FF:(
@M04650:207:000000000-C238N:1:1101:15787:18152 1:N:0:19
ACTCCTACGGGAGGCAGCAGTAGGGAATCTTCGGCAATGGGGGAAACCCTGACCGAGCAACGCCGCGTGAGTGAAGAAGGTTTTCGGATCGTAAAACTCTGTTGTTAGAGAAGAACGTTAAGTAGAGTGGAAAATTACTTAAGTGACGGTATCTAACCAGAAAGGGACGGCTAACTACGTGACAGCAGCCGCGGTAATAGGTAGGTCCCAAGCGATGGCCGGAGTTATTGGGCGGAAAGCGAGCGCAGGTGGTTTCGTGAGTCTGATGTAAAAGGGAGTGGCTCAACCATTGTG
+
GGGGGFGGGGGGGGGGGGGGG<FGGGGG9FGAEGGGGGGGGCF+CF8FGGGGGFCFGGCGGGGGGGGGGGG,FG<FG<FG=<FGGGG:C>FFGGGAFGGG<FDE,:C<?FF8FGG8C3:8FGG,,8E:A+,3,,CF3C9<FCF@F9FGG>7+3@<FF<:F@8FF@*,@>EG7>7B,2,154,*6CG68B,=CEEG58B++?+>CF++A2=65***2***2/)/*;:9++;FGF=3*9))*09B>33)9B50/*/*9.<))19C:@7*5*///9=3)4,/85(1)97)((*/.).
@M04650:207:000000000-C238N:1:1101:9878:18174 1:N:0:19
ACTCCTACGGGAGGCAGCAGTAGGGAATCTTCGGCAATGGGGGCAACCCTGACCGAGCAACGCCGCGTGAGTGAAGAAGGTTTTCGGATCGTAAAACTCTGTTGTTAGAGAAGAACGTTAAGTAGAGTGGAAAATTACTTAAGTGACGGTATCTAACCAGAAAGGGACGGCTAACTACGGGCCAGCATCCGCGGTAATACGGAGGTCCCAAGCGTTGTCCGGATTTATTGGGCGTAAAGCTAGGTCAGGTGGTTTCTTAAGTCTGATGTAAAAGGCAGTGGCTCAACCATGGTG
+
GGGGGGCCF7FFGGGGGEFG<FFFFGGCGFFGGGGGGGCFG7FGGGGCEGGGGGGGFGDF<CDGGGEFFGGGGFDE,EFFF,BFFCF>C@FFDFGGGGGGGDCAF8DCEGGGGC8B@FGGGG,BA,FFDGFFFA9DF9E,9CF,3@FF>+@<FACFGEFGG7BCFGCG*>>8FFF;F,4**41*:A:,<CEFG8:CEGGGF*::@8@FFCE5CEGC***:C3;E5<+CGGGC):CED*7**2*)*2*7@FGGD7F4=*98:/*:@**66=66@FE4:02)7:DF0*.82?6(9)
@M04650:207:000000000-C238N:1:1101:17443:18197 1:N:0:19
ACTCCTACGGGAGGCAGCAGTAGGGAATCTTCGGCAATGGGGGCAACCCTGACCGAGCAACGCCGCGTGAGTGAAGAAGGTTTTCGGATCGTAAAACTCTGTTGTTAGAGAAGAACGTTAAGTAGAGTGGAAAATTACTTAAGTGACGGTATCTAACCAGAAAGGGACGGCTAACTACGTGCCAGCAGCCGCGGTAATACGTAGGTCCCAAGCGTTGTCCGGATTTATTGGGCGTAAAGCGAGCGCAGGTGGTTTCTTAAGTCTGATGTAAAAGGCAGTGGCTCAACCATTGTG
+
GGGGGGGGGGGGGGGGGGGGGGGGGGGGGGGGGGGGGGGGGGGGGGGGGGGGGGGGFFGGGEGGGGGGGGGGGGGGGGGGGGGGGGGGGGGGGGGGGGGGGGGGGGGGGGGGGGGGFFGGGGFGGGFGGGGGGGGGDDDGGGGDGGGGGGGGGGGGGGGGGFGGGEGGEEGCGGGGGG>FEGCCFGFGGGEDGGGGDCGFGGGGGGG+BC?=FDCEEGGGGGDE*<CECFCGFED=D3B>EGFFGGGGFFGGGG<FFFFF?9:>FG*)989?@*54:?D?FFG)64580?B2A<
@M04650:207:000000000-C238N:1:1101:7593:18260 1:N:0:19
ACTCCTACGGGAGGCAGCAGTAGGGAATCTTCGGCAATGGGGGCAACCCTGACCGAGCAACGCCGCGTGAGTGAAGAAGGTTTTCGGATCGTAAAACTCTGTTGTTAGAGAAGAACGTTAAGTAGAGTGGAAAATTACTTAAGTGACGGTATCTAACCAGAAAGGGACGGCTAACTACGTGCCAGCAGCCGCGGTAATACGTAGGTCCCAAGCGTTGTCCGGCTTTATTGGGCGTAAAGCGAGCGCAGGTGGTTTCTTAAGTCTGATGTAAAAGGCAGTGGCTCAACCATTGTG
+
GGFEGGGGBCFFFEGGGGG<CDCCCG8F9F<FGCG:CEE9EF7FGFGGGFGGGGEGGGDGFFGGGGCGDEGEGG,EBFGCF<EFGGGGG:FF@EFFFFGGDFEE<AFA,?EFCGEGGGDFGGE,@<CFFGC9DAFFGGCC9,>FGFGGGGFGGFG9FC@CFG:F>FC<@CCCEC,>DGGGCFG;ECE::EG*:1=889+>*59@8EGFGGFFGGEECDGGDD**10<:9C+:@GGC**8D>G))75C)59FG*/*9=F4/0=7DF:C<8*9**8.>1:DF5259**7109*)6)
@M04650:207:000000000-C238N:1:1101:23260:18260 1:N:0:19
ACTCCTACGGGAGGCAGCAGTAGGGAATCTTCGGCAATGGGGGCAACCCTGACCGAGCAACGCCGCGTGAGTGAAGAAGGTTTTCGGATTGTAAAACTCTGTTGTTAGAGAAGAACGTTAAGTAGAGTGGAAAATTACTTAAGTGACGGTATCTAACCAGAAAGGGACGGCTAACTACGTGCCAGCAGCCGCGGTAATACGTAGGTCCCAAGCGTTGTCCGGATTTATTTGGCGTAAAGCGAGCGCAGGTGGTTTCTTAAGTCTGATGTAAAAGGCAGTGGCTCAACCCTTGTG
+
GGGCGGGGEGE@CCEGFGGGGDEEEFGGGGGCDCFGGGGGGGGGGGGGGGFGGGDFGG@FECFCEGGFFGEF<FFGGGGGF<FGGGGGGGGGFFFGGGGGFGGGF8EE,BFFGGGFGFGFECCDFGGGGF<EGGFF>CFGG=FFEGGG>FGGGGFFFCFCFFGGEEC*33*>CFG9DC<FFG>FGCCFGGDCE5*=ECFD5FEGGFFEEG6EFEB8=DDDGDEEG6:?F:<+)=*7D76:>*7BCDGDE>F*>CG6===1<*:>F*:>?6@B=8:>(829@BF46*)(()04))
@M04650:207:000000000-C238N:1:1101:19389:18299 1:N:0:19
ACTCCTACGGGAGGCAGCAGTAGGGAATCTTCGGCAATGGGGGCAACCCTGACCGAGCAACGCCGCGTGAGTGAAGAAGGTTTTCGGATCGTAAAACTCTGTTGTTAGAGAAGAACGTTAAGTAGAGTGGAAAATTACTTAAGTGACGGTATCTAACCAGAAAGGGACGGCTAACTACGTGCCAGCAGCCGCGGTAATACGTAGGTCCCAAGCGTTGTCCGGATTTATTGGGCGTAAAGCGAGCGCAGGTGGTTTCTTAAGTCTGATGTAAAAGGCAGTGGCTCAACCATTGTT
+
GGGGGGGGGGGGGGGGGGGGGGGGGGGGGGGGGGGGGGGGGGGGGGGGGGGGGGGGGGGGGGGGGGGGGGGGGGGGGGGGGGGGGGGGGGGGGGGGGGGGGGGGGGGGGGGGGGGGGGGGGGGGGGGFGGGGGGGGGGGGGGGGGGGGGGGGGGGGGGGGGGGGGGGGGGGGGGGGGGGGGGGGGGGGGGGGGGGGGGGGGGGGGGGGGGGGGGGGGGFGGDGGGGGGGGGC@GGGGGBGFGFFGGGGFGFGGGGFFFFF+@D7=DGFFFFFFFFF:BGFFB5?FFF??@FAF)
@M04650:207:000000000-C238N:1:1101:7026:18347 1:N:0:19
ACTCCTACGGGAGGCAGCAGTAGGGAATCTTCGGCAATGGGGGCAACCCTGACCGAGCAACGCCGCGTGAGTGAAGAAGGTTTTCGGATCGTAAAACTCTGTTGTTAGAGAAGAACGTTAAGTAGAGTGGAAAATTACTTAAGTGACGGTATCTAACCAGAAAGGGACGGCTAACTACGTGCCAGCAGCCGCGGTAATACGTAGGTCCCAAGCGTTGTCCGGATTTATTGGGCGTAAAGCGAGCGCAGGTGGTTTCTTAAGTCTGATGTAAAAGGCAGTGGCTCAACCATTGTG
+
GGGGGGGGGGGGGGGGGGGGGGGGGGGGGGGGGGGGGGGGGGGGEGGGGGGGGGGGGGGGGGGGGGGFGGE,EFGGGGGGGFGGGGGGEGGGGGGGGGGGFFGGGGGGGGGGGGGGC=EGGGDFGGGGFGGGGGGGGGGCGFGGGGGCGGGGGGGGG7FFGGGGGGGGGGFDGGGGGGGGGFGGGGGGGGGGEGG5EGGGGGGGG9CEGFGGFGGEGDFDGGCC*<:FFGDFFE):DF?>E5B>DDGGBDFFDCDFFBFFGFGFF0:5===@?F>><BC6::D)6=)8<FFB9:
@M04650:207:000000000-C238N:1:1101:24487:18373 1:N:0:19
ACTCCTACGGGAGGCAGCAGTGGGGAATATTGCACAATGGGCGCAAGCCTGATGCAGCCATGCCGCGTGTATGAAGAAGGCCTTCGGGTTGTAAAGTACTTTCAGCGGGGAGGAAGGGGATGTGGTTAATAACCGCATTCATTGACGTTACCCGCAGAAGAAGCACCGGCTAACTCCGTGCCAGCAGCCGCGGTAATACGGAGGGTGCAAGCGTTAATCGGAATTACTGGGCGTAAAGCGCACGCAGGCGGTCTGTCAAGTCGGATGTGAAATCCCCGGGCTCAACCTGGGAAC
+
GGGGGGGGGGGGGGGGGGGGGGGGGGGGGGGGGGGGGGGGGGGGGGGGGGGGGGGGGGGGGGGGGGGGGGGGFGGGEFGGGGGGGGGGGGGGGGGGGGGGGGFGGGGGGGGGGGGGGGGGGGGGGGGGGGGGGGGGGGGGGGGGGGGGGGGGGGGGGGGGGGGGGGGGGGGGGGGGGGGGGGGGGC6EGGGGG8CEDGGGGGGGGGDCEGGGGGGGGGGGGGGGFGGGFGGGFGGGGGFGFDFBGGDGFGGGGDDFFFFFGFDC@CDBFFFFFFFF?FG@:9GFFF>:BF><?<
@M04650:207:000000000-C238N:1:1101:12017:18388 1:N:0:19
ACTCCTACGGGAGGCAGCAGTAGGGAATCTTCGGCAATGGGGGCAACCCTGACCGAGCAACGCCGCGTGAGTGAAGAAGGTTTTCGGATCGTAAAACTCTGTTGTTAGAGAAGAACGTTAAGTAGAGTGGAAAATTACTTAAGTGACGGTATCTAACCAGAAAGGGACGGCTAACTACGTGCCAGCAGCCGCGGTAATACGTAGGTCCCAAGCGTTGTCCGGATTTATTGGGCGTAAAGCGAGCGCAGGTGGTTTCTTAAGTCTGATGTAAAAGGCAGTGGCTCAACCATTGTG
+
GGGGGGGGGGGGGGGGGGGGGGGGGGGGGGGGGGGGGGGGGGGGGGGGGGGGGGGGGGGGGGGGGGGGGGGGGGGGGGGGGAFGCGGGGGGGGGGGGGGGGGGGGGGGGGGGGGGGGGGGGGGGGGGGGGFDGGGGGGGGGAFGGFFGGGGGGGGGG7FGGGGGCFGGGGGGGGGGGGC6BFGGGGGDGGGGGGGGGGGGFEGGGEFGGGFFFEEG5C*?EC5:EGFEGGCFFGDGGGFGFDEE<CCGDGF<GCDF?FFFC?>CBDFFFF=9?=>>0?C?:0CFFFFFFFF).4
@M04650:207:000000000-C238N:1:1101:7340:18485 1:N:0:19
ACTCCTACGGGAGGCAGCAGTAGGGAATCTTCGGCAATGGGGGCAACCCTGACCGAGCAACGCCGCGTGAGTGAAGAAGGTTTTCGGACCGTAAAACTCTGTTGTTAGAGAAGAACGTTAAGTAGAGTGGAAAATTACTTAAGTGACGGTATCTAACCAGAAAGGGACGGCTAACTACGTGCCAGCAGCCGCGGTAATACGTAGGTCCCAAGCGTTGTCCGGATTTATTGGGCGTAAAGCGAGCGCGGGTGGGTTCTTAAGTCTGATGTAAAAGGCAGTGGCTCAACCATTGTG
+
GCA@EFGC@@EEGGDGGGE@EFGG;EGGFGFFFCD@BFFGGGGGGGFCE8@<<FEGE7FGGGGGGGGGE?4CEDFDEGGGGAEFGGGGGGEGFECFEGG,9FFGGFEEA?FG@FGFGFECFGFGAC=C=DFFFGGGFFGGGFGDFF9FCGGGGGGGGF@FG@@D7FGGGGGGGCFFFF76=@*>FEFFFFGGGGGGGGGFFGGGEECE5=6EFG/;5>CFC3?5;CF7?>95>GGG*1@CDG>EG3)):)C3)9CFFFF*?7>:40:2@BFFF47::19F:2*9@F4::F?BF2
@M04650:207:000000000-C238N:1:1101:11886:18513 1:N:0:19
ACTCCTACGGGAGGCAGCAGTAGGGAATCTTCGGCAATGGGGGCAACCCTGACCGAGCAACGCCGCGTGAGTGAAGAAGGTTTTCGGATCGTAAAACTCTGTTGTTAGAGAAGAACGTTAAGTAGAGTGGAAAATTACTTAAGTGACGGTATCTAACCAGAAAGGGACGGCTAACTACGTGCCAGCAGCCGCGGTAATACGTAGGTCCCAAGCGTTGTCCGGATTTATTGGGCGTAAAGCGAGCGCAGGTGGTTTCTTAAGTCTGATGTAAAAGGCAGTGGCTCAACCATTGTG
+
GGGGGGGGGGGGGGGGEGGGGGGGGGGGGGGGGGGEGFFGGGGGGGGGGGGCFFGEGGGGGGGGGGGGGGGGFEFGGGGGFGGGGGGGGGGGGGGGGGGGGG9FGGGGGFFEGGGGGGGGGGGGGGGGGGGFFDGFGFGGGGGFGGGGGGCCGFGGGDCFFGGGGECEGGGGGGC@FFEGGDGGFGGGGGGGGGCEGGGGGGGFGGGGGGGGGGEGGGGGGGCCGGGGGGG=F5DE3DBDFDDFGGDDEFGG7C5B?FFFGFF7977<@F?FBFFFFF74?BF)9?:0:F*645
@M04650:207:000000000-C238N:1:1101:6077:18546 1:N:0:19
ACTCCTACGGGAGGCAGCAGTAGGGAATCTTCGGCAATGGGGGCAACCCTGACCGAGCAACGCCGCGTGAGTGAAGAAGGTTTTCGGATCGTAAAACTCTGTTGTTAGAGAAGAACGTTAAGTAGAGTGGAAAATTACTTAAGTGACGGTATCTAACCAGAAAGGGACGGCTAACTACGTGCCAGCAGCCGCGGTAATACGTAGGTCCCAAGCGTTGTCCGGATTTATTGGGCGTAAAGCGAGCGCAGGTGGTTTCTTAAGTCTGATGTAAAAGGCAGTGGCTCAACCATTGTG
+
GGGGGGGGGGGGGGDGGGGGGGEGGGGGGGGGGGGGGFGEGGGGGGG8FFGGGGGEEGGGGGGGGDGGGGECFGGGGGGGFFFFGGGGCFEGGGGG?FGFGG,?FCGGGGGGFGFGGFGFFGGGAGGGGGFFFDFGGGGFFFFFFGGGGCGGGGGGGCGGGGGFDGGGGBCCGGGGC8F@FFCFGGGFGGG7EGBCEGGGGGGGG9?9CFE555CG=DGGD3CEEFCGGGGCFEDDD5*7><@EDGGGFFGGCCFFFFFFG=7*9::<69=F6FE4?B<6F:<FFFFFF66:A<
@M04650:207:000000000-C238N:1:1101:6591:18569 1:N:0:19
ACTCCTACGGGAGGCAGCAGTGGGGAATATTGCACAATGGGGGGAACCCTGATGCAGCCATGCCGCGTGAATGAAGAAGGCCTTCGGGTTGTAAAGTTCTTTCGGTGGTGAGGAAGGCAGTTAGTTTAATAGACTAGCTGATTGACGTTAGCCACAGAAGAAGCACCGGCTAACTCCGTGCCAGCAGCCGCGGTAATACGGAGGGTGCGAGCGTTAATCGGAATGACTGGGCGTAAAGGGCACGCAGGCGGTGACTTAAGTGAGATGTGAAAGCCCCGAGCTTACCTTGGGAAT
+
GGGDGF<FGGC;CE7@B6@E<,FEEGGCGEGAEF@CF9CFGGGGGE7F@<FAFFGGGCFGGD,8C7==FGGFFEFAGGGG8FFGFGGGFGGFAD,EFF9F<C<FC@@@<>FFF:DFGGDF3>FG9C,@BCGFF9CFG,<CFF@;FGGGGGE@FDAF<E:CBF:BC:CCEECEGF+3CCF*;FGGFGGFGGGEGEGG7CFGGGC*:812:CGGGEE8C*09CDCFFC?EGGE=>CD57:B*>F3@CDGG3/9)977*/9*900*0*:C)=44==575(,>>)36=)006<F5?((
@M04650:207:000000000-C238N:1:1101:11786:18640 1:N:0:19
ACTCCTACGGGAGGCAGCAGTAGGGAATCTTCGGCAATGGGGGCAACCCTGACCGAGCAACGCCGCGTGAGTGAAGAAGGTTTTCGGATCGTAAAACTCTGTTGTTAGAGAAGAACGTTAAGTAGAGTGGAAAATTACTTAAGTGACGGTATCTAACCAGAAAGGGACGGCTAACTACGTGCCAGCAGCCGCGGTAATACGTAGGTCCCAAGCGTTGTCCGGATTTATTGGGCGTAAAGCGAGCGCAGGTGGTTTCTTAAGTCTGATGTAAAAGGCAGTGGCTCAACCATTGTG
+
GGGGGGGGGGGCGGGGGGGGGGGGGGGGGGGGGGGGGGGGGGGGGGGGGGGGGGGGGGGGGGGGGGGFGGGGGGGGGGGGFGGGGGGGGGGGGGGGGGGGGGGGGGGGGGGGFGFFGBFDGGGGGGGGGGGGGGGGGGGGGGG<CFGEGGGGGGGGGGGGGGGGGGGGGCGGGGGGGGGGGGGGGGGGGFGGGGGEGGFGDGGGGGGGGGGGGGGGEDFGGGE5C9FGGGGFFGGGGGFFFGF@DGCD:9CFCFCFFFFFF=D7BF7<FB6@FF>F7?56F?<FFFF?FFFFF9
@M04650:207:000000000-C238N:1:1101:22698:18657 1:N:0:19
ACTCCTACGGGAGGCAGCAGTAGGGAATCTTCGGCAATGGGGGCAACCCTGACCGAGCAACGCCGCGTGAGTGAAGAAGGTTTTCGGATCGTAAAACTCTGTTGTTAGAGAAGAACGTTAAGTAGAGTGGAAAATTACTTAAGTGACGGTATCTAACCAGAAAGGGACGGCTAACTACGTGCCAGCAGCCGCGGTAATACGTAGGTCCCAAGCGTTGTCCGGATTTATTGGGCGTAAAGCGAGCGCAGGTGGTTTCTTAAGTCTGATGTAAAAGGCAGTGGCTCAACCATTGTG
+
GGGGGGGGGGGGGGGGGGGGGGGFGGGGGGGGGGGGGGGGGGGGGGGGGGGGGGGGGCFFFEGGGGGFFEGFGGGGFGGGGGGGFGGGGGGGGGGGGGGGGDGEFGGGFGGGGGGCEGFFFGFGCFEFF7AFGGGGGGD9FGFGDFEGGGGGFGGGGGGGGGF<CGGGGCEEEGGGGGGGGGGGGGGGGGECEGECEEEFG?EC@++=:C?FGGGGGGGGECCC:9FGGFGGFECGDGFCBCEB<DGG@5<DD*9=FFF?C7*09CGD=BFFFFF>2:CFF?F)9?5:(6@4A4
@M04650:207:000000000-C238N:1:1101:23181:18684 1:N:0:19
ACTCCTACGGGAGGCAGCAGTAGGGAATCTTCGGCAATGGGGGCAACCCTGACCGAGCAACGCCGCGTGAGTGAAGAAGGTTTTCGGATCGTAAAACTCTGTTGTTAGAGAAGAACGTTAAGTAGAGTGGAAAATTACTTAAGTGACGGTATCTAACCAGAAAGGGACGGCTAACTACGTGCCAGCAGCCGCGGTAATACGTAGGTCCCAAGCGTTGTCCGGATTTATTGGGCGTAAAGCGAGCGCAGGTGGTTTCTTAAGTCTGATGTAAAAGGCAGTGGCTCAACCATTGTG
+
GGGGGGGGGGGGGGGGGGGGGGGGGGGGGGGGGGGGGGGGGGGGGGGGGGGGGGGGGGGGGGGGGGGGGGGGFEGGGGGGGGGGGGGGGGGGGGGGGGGGGGGGGGGGGGGGFGGGGFGFGGDGGFGGGGGGGGGGGGGGGGGGGGGGGGGGGGGGGGGGGGGCFDGGGGGGGGGGGGGGGGGGGGGGFGGGEGGGGGGGGGGGGGGGGGGCFGGGGGGFEGCE*<ECGDFF>GDGGGFGFG@BGGGGFGGGCGCBBFFFGFGC=>CBFFFFFFFFFFGFFF<FFFF??FFFF)
@M04650:207:000000000-C238N:1:1101:22263:18725 1:N:0:19
ACTCCTACGGGAGGCAGCAGTGGGGAATATTGCACAATGGGCGCAAGCCTGATGCAGCCATGCCGCGTGTATGAAGAAGGCCTTCGGGTTGTAAAGTACTTTCAGCGGGGAGGAAGGTGTTGTGGTTAATAACCGCAGCAATTGACGTTACCCGCAGAAGAAGCACCGGCTAACTCCGTGCCAGCAGCCGCGGTAATACGGAGGGTGCAAGCGTTAATCGGAATTACTGGGCGTAAAGCGCACGCAGGCGGTCTGTCAAGTCGGATGTGAAATCCCCGGGCTCAACCTGGGAAC
+
GGGGGFGFGGG>FDGGGGGGGGGGGGGGGGGGGGGGEGGGGGGGGGGGFFGGGGGGGFGGGGGGGGGGGGGGGGGGGGGFGGGGGGGDGGGGGFGGGGGGGGGGGGGGGGCCGFEFGGGGGGFEGGGGGGGGGGGG>EGGGGGGGGGGCCFGCFG>FGGGGGGGGGGGGGGGGGGGGGGGGGGGGGGGGGGGEGGDGGGGGGGGC8CECFGG8ECEGFGGGGGGGFGGCD5FEEDDGGFCEGFFDGGGEG:9DGG6@F?FGF:CBCDB?@BFFFFFFFG339FFFFF?:>F:7:
@M04650:207:000000000-C238N:1:1101:8458:18732 1:N:0:19
ACTCCTACGGGAGGCAGCAGTAGGGAATCTTCGGCAATGGGGGCAACCCTGACCGAGCAACGCCGCGTGAGTGAAGAAGGTTTTCGGATCGTAAAACTCTGTTGTTAGAGAAGAACGTTAAGTAGAGTGGAAAATTACTTAAGTGACGGTATCTAACCAGAAAGGGACGGCTAACTACGTGCCAGCAGCCGCGGTAATACGTAGGTCCCAAGCGTTGTCCGGATTTATTGGGCGTAAAGCGAGCGCAGGTGGTTTCTTAAGTCTGATGTAAAAGGCAGTGGCTCAACCATGGTG
+
GGGGGGGGGGGGGGDGGGGGFEGGGGGGGGGGGGGGGGGGGGGGGGGGGGGGGGGGGGGDGGGGGGGFGGGGGGGGFGGFFFFGGDGG+FEGGGGGFGGFFGGGGFGA9FGGGGG8FFGCFGDFGGGGFFECGGFGDEGGGGGFDDCFGGGGGGGGGGGGGGGFCFC@FEEGGGDGGGGFGDGGGGGEGFGGGGEGGGGGGGC8EGC9EGGFGGG5CC*21>C:CCCFGCCF:EDEGGFG>DDEDGGGFGGC9*7=?@F4??7:@FF<FFFF4=BFF:FFF?FFF9?2(9/(94
@M04650:207:000000000-C238N:1:1101:14633:18744 1:N:0:19
ACTCCTACGGGAGGCAGCAGTAGGGAATCTTCGGCAATGGGGGCAACCCTGACCGAGCAACGCCGCGTGAGTGAAGAAGGTTTTCGGATCGTAAAACTCTGTTGTTAGAGAAGAACGTTAAGTAGAGTGGAAAATTACTTAAGTGACGGTATCTAACCAGAAAGGGACGGCTAACTACGTGCCAGCAGCCGCGGTAATACGTAGGTCCCAAGCGTTGTCCGGATTTATTGGGCGTAAAGCGAGCGCAGGTGGTTTCTTAAGTCTGATGTAAAAGGCAGTGGCTCAACCATTGTG
+
GGGGGGGGGGGGGGGGGGGGGGGGGGGGGGGGGGGGGGGGGGGGGGGGGGGGGGGGGGGGGFGGGGGGGGGGGGGGGGGGGGGGGGGGGGGGGGGGGGGGGGGGGGGGGGGGGGGGGGGGGGGGGGGGGGGGFGGGGGGGGGGGGGGGGGGGGGGGGGGGGGGG7FGGGGGGGGGGFGGGGGGGGFG8FGGGGGGGGGGGGG?BEGECFGGGGGGG*9CFGGEEEGCEGGGGFGGGGGFGFGFFGGGGFGF*9DFFFF=4CFGFF*:4@FFFFF>F7:FF?:<FF??<?FFBA)
@M04650:207:000000000-C238N:1:1101:26421:18757 1:N:0:19
ACTCCTACGGGAGGCAGCAGTAGGGAATCTTCGGCAATGGGGGCAACCCTGACCGAGCAACGCCGCGTGAGTGAAGAAGGTTTTCGGATCGTAAAACTCTGTTGTTAGAGAAGAACGTTAAGTAGAGTGGAAAATTACTTAAGTGACGGTATCTAACCAGAAAGGGACGGCTAACTACGTGCCAGCAGCCGCGGTAATACGTAGGTCCCAAGCGTTGTCCGGATTTATTGGGCGTAAAGCGAGCGCAGGTGGTTTCTTAAGTCTGATGTAAAAGGCAGTGGCTCAACCATTGTG
+
GGGGGGGGGGG@FGGGGGGGGGGGGGGGGGGGGGGGGGGGGGGGGGGGGGGGGGGFGGGGGGGGGGGGGGGFFGGGGGGGGGGGGGGGGGGGGG@FGFGGGGGGFGGGGFGGGGGGGGGFGGGGFGGFFGFGGGCFGGGGGFDFGGGGGGGGGGGGGGGGGGGGCGFGGDEGGGGGGGGGGGGGGGGFGGEGGCEGGGGGGGGGGGGDGGGGGG>CEDGGEGDEGGGGGGGF4CGDGGFGFGFFGGGGFCFDDGGFFFFF7?GGFCFAFF????EFFFGFFFDFFFF?<?FAFA
@M04650:207:000000000-C238N:1:1101:20261:18767 1:N:0:19
ACTCCTACGGGAGGCAGCAGTAGGGAATCTTCGGCAATGGGGGCAACCCTGACCGAGCAACGCCGCGTGAGTGAAGAAGGTTTTCGGATCGTAAAACTCTGTTGTTAGAGAAGAACGTTAAGTAGAGTGGAAAATTACTTAAGTGACGGTATCTAACCAGAAAGGGACGGCTAACTACGTGCCAGCAGCCGCGGTAATACGTAGGTCCCAAGCGTTGTCCGGATTTATTGGGCGTAAAGCGAGCGCAGGTGGTTTCTTAAGTCTGATGTAAAAGGCAGTGGCTCAACCATTGTG
+
GGGGGGGGGGGGGGGGGGGGGCFGGGGGGGGGGGGGGGGGFGGGGGG@FGGGGGGGGGGGGGGGGGGGGGGDFGDGGGGGF,?FGGGDF+BFFGGGGGGGGGGG@FFGEFGGGGGGEDFGGGFGG9FC?=C=FGGGGFGCCFD=FFGGGCGGCFGGGGGGCEGC@BCFGG>EGFCDEF@7BFGC:5:CF,:=CEGGCFGGGFGGCB<C:?FD*7ACGDGCGGEE*<C7?CFE@G5EDG?FB<>DCDDG@FGGG394=F46:**:=DCAFFFBFF>F:BGFF<9;?44:(=FBA4
@M04650:207:000000000-C238N:1:1101:10478:18787 1:N:0:19
ACTCCTACGGGAGGTAGCAGTAGGGAATCTTCGGCAATGGGGGCAACCCTGACCGAGCAACGCCGCGTGAGTGAAGAAGGTTTTCGGATCGTAAAACTCTGTTGTTAGAGAAGAACGTTAAGTAGAGTGGAAAATTACTTAAGTGACGGTATCTAACCAGAAAGGGACGGCTAACTACGTGCCAGCAGCCGCGGTAATACGTAGGTCCCAAGCGTTGTCCGGATTTATTGGGCGTAAAGCGAGCGCAGGTGGTTTCTTAAGTCTGATGTAAAAGGCAGTGGCTCAACCATTGTG
+
GGGGGGGGGGGGGGGGGGGGGGGGGGGGGGGFGGGGGGGGGGGGGGGGGGGGGGGGGGGGGGGGGGGGGGGGGGGGGGGGGAFGGGGGGGGGGGGGGGGGGGGGGGGGGGGGGGGGGGGGGGDFGGGGFF9EFGFGGGGGGFGGGGGGGGFFGGGGFEFGGGFFGDGGGGGDGGGGGFGGGGCGFGDGFCGGGGGGGGGGGGGGGG?EE7CGCCE==7DGGGEDGG7+AFGFFGDGGFF=@C553>DGFGGGDFGFFFFFGFFDFGGAFFFFFFF41:*)8:*9@FFBFFBBF4
@M04650:207:000000000-C238N:1:1101:14271:18830 1:N:0:19
ACTCCTACGGGAGGCAGCAGTAGGGAATCTTCGGCAATGGGGGCAACCCTGACCGAGCAACGCCGCGTGAGTGAAGAAGGTTTTCGGATCGTAAAACTCTGTTGTTAGAGAAGAACGTTAAGTAGAGTGGAAAATTACTTAAGTGACGGTATCTAACCAGAAAGGGACGGCTAACTACGTGCCAGCAGCCGCGGTAATACGTAGGTCCCAAGCGTTGTCCGGATTTATTGGGCGTAAAGCGAGCGCAGGTGGTTTCTTAAGTCTGATGTAAAAGGCAGAGGCTCAACCATTGTG
+
AEEFGGGGDG@@F@FGEGGFGFAEEFF<CDFGGGCGCCGDCGGGCFGFFGGFFFGCGGCFGE+@7@@CFDGFADFGFFFG<?E=,4CBFFE?FG<5?F?E?FGFEEF<CAEGDGGFC<AA7FDFFFFFFF><FABF,=@FGDFFGGGCEF<FFEA=FFGAC7><,>BFEEECE:DBE8F:=FGGGCFGF5CGE5B8;FF9BF?:8EE6FFEEFC:**9:CC78:5<CFCCD5)*12*7@>>5@@CD5C557CGFGF6==4+1C>@7><B4*1*/8>:6*7<?5;*18.(0=>4-
@M04650:207:000000000-C238N:1:1101:23479:18833 1:N:0:19
ACTCCTACGGGAGGCAGCAGTGGGGAATATTGCACAATGGGCGCAAGCCTGATGCAGCCATGCCGCGTGTATGAAGAAGGCCTTCGGGTTGTAAAGCACTTTCAGCGAGGAGGAAGGTGGTGAGCTTAATACGCTCATCAATTGACGTTACTCGCAGAAGAAGCACCGGCTAACTCCGTGCCAGCAGCCGCGGTAATACGGAGGGTGCAAGCGTTAATCGGAATTACTGGGCGTAAAGCGCACGCAGGCGGTTTGTTAAGTCAGATGTGAAATCCCCGGGCTCAACCTGGGAAC
+
GGGGGGGGGGGGGGGGGGGGGGGGGGGGGGGGGGGGGGGGGGGGGGGGGGGGGGGGGGGGGGGGGGGGGGGGGGGGGGGGGGGGGGGGGGGGGGGGGGGGGGGGGGGGGGGGGGGGGGGGGGFGGGGGGGGDGGCGGGGGDFGGGGGGGGGGGGGGGGGGGGGGGGGGGGGGGDFGGEFCGGGGGGGGFEGGGGGGGGGGGEGGGGGGGGGGGEGDGGGFEGGGFGGGGGGGDGGEDFFGFGFFGGGGFGGC7CDF?FFFGFDDFFFAF499@FF?B;D@D9FF?FF>7:F?F1
@M04650:207:000000000-C238N:1:1101:22626:18855 1:N:0:19
ACTCCTACGGGAGGCAGCAGTAGGGAATCTTCGGCAATGGGGGCAACCCTGACCGAGCAACGCCGCGTGAGTGATGAAGGTTTTCGGATCGTAAAACTCTGTTGTTAGAGAAGAACGTTAAGTAGAGTGGAAAATTATTTATGTGACGGTATCTAACCAGAAAGCGACGGCTAACTACGTGCCAGCAGCCGCGGTAATACGTAGGTCCCAAGCGTTGTCCGGATTTATTGGTCTTAAAGCGAGCGCAGGTGGTTTCTTAAGTCTGATGTAAAAGGCAGTGGCTCAACCATTGTG
+
FGGGGGGGGGGGGGGGGGGGGGFGGGGGFGGGGDGGGGGGGGGEGGG@FGGG8FGGGGDGFDFGGGGFGGGCFG,FFGGGFFEFFGGGGGGGGGGGCDFFGFGCCFGGGGFG,EFGC<F,:FFCF9<5C3>B,@=FD,,3<,:FFFGDEGG+,@D,DGGGDGFG,3*@FE@ECGGGGFFGGGFGGGGGGGDDEDGGGGCGF+ACE92<CE?CGDGG*9CFGGCGGFCEG>F+/+:CGGF7>CEEDDGDD5FGG5C@6BF=7=FGF*06F?FFFF)<0(*07<4@4@@?(?F).)
@M04650:207:000000000-C238N:1:1101:23745:18859 1:N:0:19
ACTCCTACGGGAGGCAGCAGTAGGGAATCTTCGGCAATGGGGGCAACCCTGACCGAGCAACGCCGCGTGAGTGAAGAAGGTTTTCGGATCGTAAAACTCTGTTGTTAGAGAAGAACGTTAAGTAGAGTGGAAAATTACTTAAGTGACGGTATCTAACCAGAAAGGGACGGCTAACTACGTGCCAGCAGCCGCGGTAATACGTAGGTCCCAAGCGTTGTCCGGATTTATTGGGCGTAAAGCGAGCGCAGGTGGTTTCTTAAGTCTGATGTAAAAGGCAGTGGCTCAACCATTGTG
+
GGGGGGGGGGGGGGGGGGGGGGGGGGGGGGGGGGGGGGGGGGGGGGGGGGGGGGGGGGGGGGGGGGGGGGGGGGGGGGGGGGGGGGGGGGGGGGGGGGGGGGGGGGGGGGGGGGGGGGGGGGGGGGGGGGGFGGGGGGGGGFGGGGGGGGGGGGGGGGGGGGGGGGGGGGGGGGGGGGGGGGGGGGGGGFGGGGGGGGGGGGGGGGGGGGGGGGGGGGGGGGG:EFEFD>GCFGGGDFFFFGEBDGGGFGGGGGGFFFFFC?FD?7FFFFFFFFFFB<FFFFGFFFF?F?FFF4
@M04650:207:000000000-C238N:1:1101:27066:18876 1:N:0:19
ACTCCTACGGGAGGCAGCAGTAGGGAATCTTCCGCAATGGGCGAAAGCCTGACGGAGCAACGCCGCGTGAGTGATGAAGGTTTTCGGATCGTAAAACTCTGTTATTAGGGAAGAACAAATGTGTAAGTAACTGTGCATATCTTGACGGTACCTAATCAGAAAGCCACGGCTAACTACGTGCCAGCAGCCGCGGTAATACGTAGGTGGCAAGCGTTATCCGGAATTATTGGGCGTAAAGCGCGCGTAGGCGGTTTTTTAAGTCTGATGTGAAAGCCCACGGCTCAACCGTGGAGG
+
GGGGGGGGGGGGGGGGGGGGGGGGGGGGGGGGGGGGGGGGGGGGGGGGGGGGGGGGGGGGGGGGGGGGGGGGGGGGGGGGGGGGGGGGGGGGGGGGGGGGGEFGGGGGGGGGGGGGGGGGGGGGGGGGGGGGGGGGGGGGGGGGGGGGGGGGGGGFGGGGGFEGGGGGGGGGFGGGGDGGGGGGGGGGGGGGGGGGFGGGCGGGGGGGGGGGDGGGGGGGEGGCFF?CFGGGEED5C>FGBGFFGG3DFDGDDGGFEFFFGFGGFGGFFFF46:>F<BG3>9GF*7>F?FFBBF
@M04650:207:000000000-C238N:1:1101:7779:18905 1:N:0:19
[truncated: 18,781,783 more chars]
